# Supplementary material for: Detection of Left Atrial Enlargement Using a Convolutional Neural Network-Enabled Electrocardiogram
Source: Front Cardiovasc Med. 2020 Dec 17;7:609976. doi: 10.3389/fcvm.2020.609976 (PMC7773668; doi:10.3389/fcvm.2020.609976)
Supplement: Supplementary file 3 [file Data_Sheet_3.ZIP › normal2/1802017435_5317_00000009.XML]

<?xml version="1.0" encoding="Windows-1252"?>
<!DOCTYPE RestingECG SYSTEM "restecg.dtd">
<RestingECG>
   <PatientDemographics>
      <PatientID>1802017435</PatientID>
      <PatientAge>71</PatientAge>
      <AgeUnits>Years</AgeUnits>
      <Gender>Female</Gender>
      <PatientLastName>ouqundi</PatientLastName>
   </PatientDemographics>
   <TestDemographics>
      <DataType>Resting</DataType>
      <Site>1</Site>
      <AcquisitionDevice>MAC55</AcquisitionDevice>
      <Status>Unconfirmed</Status>
      <Priority>Normal</Priority>
      <AcquisitionTime>08:57:20</AcquisitionTime>
      <AcquisitionDate>03-22-2017</AcquisitionDate>
      <CartNumber>1</CartNumber>
      <AcquisitionSoftwareVersion>009C</AcquisitionSoftwareVersion>
      <XMLSourceVersion>MAC5000 v1.0</XMLSourceVersion>
   </TestDemographics>
   <RestingECGMeasurements>
      <VentricularRate>113</VentricularRate>
      <AtrialRate>113</AtrialRate>
      <PRInterval>174</PRInterval>
      <QRSDuration>82</QRSDuration>
      <QTInterval>318</QTInterval>
      <QTCorrected>436</QTCorrected>
      <PAxis>36</PAxis>
      <RAxis>50</RAxis>
      <TAxis>-2</TAxis>
      <QRSCount>18</QRSCount>
      <QOnset>227</QOnset>
      <QOffset>268</QOffset>
      <POnset>140</POnset>
      <POffset>202</POffset>
      <TOffset>386</TOffset>
      <ECGSampleBase>500</ECGSampleBase>
      <ECGSampleExponent>0</ECGSampleExponent>
   </RestingECGMeasurements>
   <Diagnosis>
      <Modality>Resting</Modality>
         <StatementCount>7</StatementCount>
         <LabelText>12SL Õï¶Ï³ÂÊö</LabelText>
      <DiagnosisStatement>
         <StmtText>ñ¼ÐÔÐÄ¶¯¹ýËÙ</StmtText>
      </DiagnosisStatement>
      <DiagnosisStatement>
         <StmtText>°é</StmtText>
      </DiagnosisStatement>
      <DiagnosisStatement>
         <StmtText>·¿ÐÔÔç²«</StmtText>
      </DiagnosisStatement>
      <DiagnosisStatement>
         <StmtText>°é</StmtText>
      </DiagnosisStatement>
      <DiagnosisStatement>
         <StmtFlag>ENDSLINE</StmtFlag>
         <StmtText>²îÒìÐÔ´«µ¼</StmtText>
      </DiagnosisStatement>
      <DiagnosisStatement>
         <StmtFlag>ENDSLINE</StmtFlag>
         <StmtText>T ²¨Òì³££¬¿É¿¼ÂÇÎªÏÂ±ÚÐÄ¼¡È±Ñª</StmtText>
      </DiagnosisStatement>
      <DiagnosisStatement>
         <StmtFlag>ENDSLINE</StmtFlag>
         <StmtText>Òì³£ ECG</StmtText>
      </DiagnosisStatement>
   </Diagnosis>
   <Waveform>
      <WaveformType>Rhythm</WaveformType>
      <WaveformStartTime>0</WaveformStartTime>
      <NumberofLeads>8</NumberofLeads>
      <SampleType>CONTINUOUS_SAMPLES</SampleType>
      <SampleBase>500</SampleBase>
      <SampleExponent>0</SampleExponent>
      <HighPassFilter>16</HighPassFilter>
      <LowPassFilter>150</LowPassFilter>
      <ACFilter>NONE</ACFilter>
      <LeadData>
         <LeadByteCountTotal>10000</LeadByteCountTotal>
         <LeadTimeOffset>0</LeadTimeOffset>
         <LeadSampleCountTotal>5000</LeadSampleCountTotal>
         <LeadAmplitudeUnitsPerBit>4.88</LeadAmplitudeUnitsPerBit>
         <LeadAmplitudeUnits>¦ÌV</LeadAmplitudeUnits>
         <LeadHighLimit>2147483647</LeadHighLimit>
         <LeadLowLimit>268435456</LeadLowLimit>
         <LeadID>I</LeadID>
         <LeadOffsetFirstSample>0</LeadOffsetFirstSample>
         <FirstSampleBaseline>0</FirstSampleBaseline>
         <LeadSampleSize>2</LeadSampleSize>
         <LeadOff>FALSE</LeadOff>
         <BaselineSway>FALSE</BaselineSway>
         <ExcessiveACNoise>FALSE</ExcessiveACNoise>
         <MuscleNoise>TRUE</MuscleNoise>
         <LeadDataCRC32>1326164540</LeadDataCRC32>
         <WaveFormData>
6P/o/+j/6P/s/+7/8P/y//X/9v/3//j/9f/0//P/8v/1//b/9//4//X/9P/z//L/9f/2
//f/+P/2//b/9v/2//j/+v/8//7/AAAAAAAAAAAAAAAAAAAAAAUACAALAA4AFwAeACUA
LAAlACAAGwAWABMAEgARABAAEQASABMAFAAYABoAHAAeABkAFgATABAAEAAQABAAEAAO
AAwACgAIAAsADAANAA4ACwAIAAUAAgD///7//f/8//r/+v/6//r/+P/4//j/+P/3//b/
9f/0//j/+v/8//7//P/6//j/9v/5//r/+//8//v/+v/5//j/8//x/+7/7//4//3/AgAB
AP3//P/8//v///8DAAgADQAHAAEA+//2//3//P/9////AgAEAAYADAAJAAYAAAD6/wEA
AgADAAQAAQADAAQAAAACAAIABwAHAAgACwAPABMADwALAAoABgAFAAMABAAGAAQAAAD7
//b/9//3//j/+P/3//X/8//x//H/9P/0//T/9f/2//X/9P/y//T/8v/y//X/+P/2//f/
9f/3//f/9//u/+v/7f/q/+L/4//w/wQAEQAPAB4APABJAEwAYgB5AIUAiwB6AEwAHwD+
/+f/4P/f/9f/zv/I/83/4//1/+3/4//p/+r/6P/s/+7/7v/v//H/7f/u/+//7v/r//H/
8P/x//j/9f/x/+v/7P/v/+7/7f/s//H/9P/1//L/7v/y//P/7//x//L/9P/5////AQAB
AAEA+f/y/+v/6f/u//X/+f/9//r/+f/4//v//P/1//T/+f/2//T/8//0//r/AQAIAAwA
CAAGAAcACAANAA0ADQANAAsADwARABAAFQAcACMAJQAgABoAFwAXABcAEwAVABgAGAAZ
ABkAGQAWABAADQAKAA0ADQAOAA8ADAALAAkABgAHAAgACgALAAUABAAEAAMAAQD9//r/
9//5//H/8v/6//z//P/8//z/+//6//n/+P/1//T/8//y//T/9v/4//r/+P/2//T/8v/y
//L/8v/y//f/+v/9/wAA+v/2//L/7v/z//b/+f/8//v/+v/5//j//f8AAAMABgABAP7/
+//4//r/+v/6//r//f8AAAMABgAMABYAGgAQAAAA/v8QABAA+P/4/w4AFAAIAAwAFAAQ
AA4AGAAcABIAEAAWABQADAAQABYAGgAcACAAIgAiACgANAA+AFAAYgBkAGAAZABqAGoA
cAB2AHAAbAB0AHwAhACIAIYAggCAAIAAfABuAGwAcgBsAGYAbAByAHAAagBmAG4AdgBs
AF4AXABcAFQAUgBMADwAMAAwADAAIgAKAPb/7v/q/+L/4P/e/97/3v/e/9v/2P/V/9L/
0f/Q/8//zv/Q/9D/0P/Q/83/zP/L/8r/xf/A/7v/tv+7/8D/xf/K/8L/uv+y/6r/qv+q
/6r/qv+p/6j/p/+m/6T/pP+k/6T/n/+c/5n/lv+W/5b/lv+W/5T/lP+U/5T/lf+W/5f/
mP+b/57/of+k/6L/oP+e/5z/of+m/6v/sP+w/7D/sP+w/7f/vv/F/8z/yv/K/8r/yv/M
/8z/zP/M/9L/1v/a/97/4P/g/+D/4P/e/97/3v/e/+D/4P/g/+D/5f/o/+v/7v/o/+T/
4P/c/9//4v/l/+j/6//u//H/9P/2//b/9v/2//P/8v/x//D/8v/0//b/+P/1//L/7//s
/+//8v/1//j/+P/4//j/+P/3//b/9f/0//b/9v/2//b/+f/6//z//f/8////AAABAPn/
9v/0//P/8P/t/+z/7P/w//X/+P/7//n/+//1//H/9P/2//n//P/+/wAAAAD9//3/AgAD
AAQAAgABAAMABAAEAAYACAAPAA0ACAAFAAMACAALAA4AFAAOAAcA///6//z//f/8//r/
9v/2//X/9f/2//j/+f/6//X/8//0//L/9f/2//f/9v/y//D/8P/s/+3/7v/x/+//8f/x
//X/9////woA/f/j/9L/2P/t//7/BgAPABkAKABCAFUAZAB4AIUAhwB/AGQAPgAhAAoA
9//m/9H/y//M/8j/zf/f/+n/6//z//P/5v/e/+L/6P/u//X/9f/1//f/+f/5//f/9f/w
/+3/8P/w/+3/6P/q//D/8P/w//D/8f/y//H/7P/q//D/8//x//P/9P/2//v/+//7//n/
9//6//r/+v////v/+//4//X/9f/1//X/+f/+//n/+v8BAPz/+v/5//r/+f/9/wEAAgAF
AAYACgAOABQAFQAWABcAHAAjACgAKgAjACAAHQAVABoAHAAhACkAJQAdABsAGgAZABkA
GAAXABgAFgAXABgAGQAZABoAGwAbABsAGgAYABIADgALAAcABgAIAAsADQALAAcABAAB
AP7///8DAAgABgAFAAMAAwABAP//+P/2//P/9f/0//P/9f/2//j//v////3///8BAP//
CgAIAAMAAAD9//r//P/9//3/AQAHAAkACwAHAAMAAAD+//v//f///wIABQAFAAUABQAG
AAcAAgD///3///8CAAUADAANAAwACAAEAAoADAAOABAADQAPABAADAALAAoADgANAA8A
EQAUABcAFQATABQAEgAOAAkABwAGAAgACAAHAAYAAQD9//r/9v/4//f/9v/1//f/+v/6
//r//P/8//r/+P/2//j/9v/2//n//P/6//v/9//5//n/+f/s//H/7//s//D/+f8CAAgA
DQAdADQATABnAH4AkACRAIcAdwBcAC4AAwDw/+v/4P/N/8P/yP/Y/+f/7f/v//P/6f/d
/+L/7v/w//L/8v/x//H/8//0//X/9P/x//j/+P/6/wIA/P/1/+z/6v/w//L/9P/2//f/
+P/3//L/8f/2//j/9f/3//r//v8FAAMAAQD9//n/9//0//H/8//0//f/9//3//j/+f/6
////AAD5//j//f/+//7///8CAAQACQAOABAAEAAQABMAFgAZABkAGQAZABMAEwARAAwA
EQAYAB8AIQAgABwAGwAdABoAFQAWABgAFgAVABMAEQASABAAEQASAA4ACwAJAAcACQAL
AAwADAAIAAYABQADAAAAAAABAAEAAAD7//f/8//v/+//8v/2//n/+//8////AAD///n/
+P/1//X/8v/v//L/8v/z//j/8f/h/+H/7v/0//j//P8AAPz/+f/1//X/9//3//f/8f/6
/wIACwATAAYA/f/1/+3/9P/5//7/BAAGAAIAAAD///3//P/7//7/AAAAAP3/+v8AAAIA
BAAGAAMABQAGAAIABQAIABAAEwANAAsACgAJAAYABQAHAAYABQADAAQABgAJAAgABgAE
AAAA+//3//L/8P/v/+7/7f/y//j/+//+//n/9v/x/+z/8v/4//r//v/6//r/9f/z//D/
8//0//X/8P/n/+f/8P/0//X/9v/8/wcAFwAwAFAAZQBgAGgAhQCVAIkAcgBKABsA/v/3
/+7/1f/J/87/0v/N/8n/2//t/+n/4//s//L/9P/6//r/8f/r/+3/8f/z//P/8f/1//T/
9f/8//3/+//3//r//f/8//v/+v/4//b/8v/q/+//+P/+////+P/0//H/8f/4//v//P/9
//n/9v/z//X/9v/5//n/+f/9////AQAHAAUA/f/7///////+//7/AAD//wMABwAIAAoA
DAARABYAFgAVABQAEwARABUAFwAWABsAIgApACsAJQAcABYAEwAYABkAIAAoACEAHQAY
ABMAFwAWABgAGgAXABMAEAANAA4ADQALAAgACAAIAAkACQAEAAQABQAFAAUAAQD+//v/
9//3//r//v/8//n/9f/z//j/+//5//z/+P/5//f/9f/6//z///8GABcABwD1/+P/4P/n
/+z/8f/2//b/9//3//v//f///wEA/f/+//7///////////8AAAEAAQD///3//P8GAAYA
CAALAAkACAAHAAoACwAKAAYAAgAEAAQABAAEAAYACwAPAA4ACwAKAA4ADQAHAAUABAAD
AAcACQAOABAADwALAAoACgAFAAAA+v/0//b/9//5//r//f///wEAAwD+//z/9//y//P/
9P/z//L/8f/y/+//7v/v//L/8P/x//T/+/8AAAUA+v/v/+n/3P/S/+H/9v8EAA8AJQBE
AFwAcQCEAI4AjwCHAG0AQgAeAAcA9v/t/+7/4//J/8D/0P/f/+P/4//h/+X/7f/y/+z/
4v/k//L/+f/1//X/9f/3//f/9f/2//L/8P/0//j/9//0//j/+v/6//r/+v/3//T/7//m
/+j/7v/x/+//8P/w//H/9f/4//n/+P/3//f/9v/1//n/+v/9//3//f/7//n/9//5//z/
9//4////AQACAAQACAAGAAcACAAGAAQABAAHAAoADQANAA0ADQARABkAHwAiAB8AHgAd
ABcAFwAUABQAFwAZABUAFwAaAB8AIwAmACkAIgAYABEACgAJAAcABgAFAAcACQAKAAoA
CAAGAAUAAwABAAIABAAFAAUAAQD+//v/9f/1//j//P/+//3/+//7//v/+f/y//D/9P/7
////AwD///z/+v/8//3/AgD7//b/8f/s/+3/7//w//X/+f/7//3/+f/2//b/9//3//j/
+f/7//3/AQABAAEAAgADAP7/+//5//z/AAAEAAwADAAKAAUAAAACAAAA/v/8/wAABQAJ
AAgADAAOABUAFwAPAAsACAAFAAUABQAIAAgACQAJAAwAEAALAAYAAAD6//j/9f/z//D/
9f/3//n/+//4//j/9f/y//b/+v/8//7/9//0/+3/6P/t//T/9v/7//b/9f/y/+///P/3
/+P/5P/4//3/+P/6//3/EQAwAEQATQBYAHAAiQCPAH0AYgBCAB0ABgADAPD/x/+x/7r/
0P/j/+n/5f/l/+X/4f/e/+T//P8EAPL/3//b/93/5P/p/+z/7f/y//D/8P/2//T/8f/s
/+7/9P/0//T/9P/w/+z/5v/c/+X/8v/8/wEA+v/2//P/8//2//f/9v/1//L/7v/q/+v/
8v/5//3/AQD7//f/8//z//P/7f/t//P/9P/2//n//v///wMABwAIAAQAAgADAAQACAAJ
AAoACwAOABMAFgAWABMAFAAVABEAEgAQABEAFQAXABUAGQAeABgAEwANAAcACwAKAAwA
DgAUABcAGwAfABcAEQAKAAIAAAD+//3/+//8/wAABQAJAAcAAQD8//f/8v/z//f//P/4
//X/8f/v//L/8//v//D/8v/3//n/+//2//L/7//w//P/9//y//D/8P/w//D/8f/x//D/
8//9/wMACQAJAP//+P/y/+v/7//1//z/AwD///v/9//0//f/9P/z//P/9P/2//j//v8D
AAQAAgAAAAUABgAHAAgACwARABYAFgAOAAgABwABAAIABQAJAA0ACgAJAAsACgAJAAUA
BAAEAAUAAgD+//r/+P/3//f/9v/2//X/9P/z//T/+P/5//r/+f/4//X/8v/w//L/8P/w
//L/9P/x//H/7//x//H/8f/0//P/8//m/9r/5f/+/xIAIQAtAC4AOABVAHQAhgCNAIsA
fwBiAC4A/f/s/+v/5v/h/9f/yv/O/93/6//v/+v/6f/j/97/4v/s//T/+v8BAPv/6f/p
/+n/5//j/+v/7P/v//j/9f/x/+v/7P/y//L/8v/y//b/+v/8//r/9v/6//v/9//w/+z/
6f/p//D/9f/4//v/+//6//n//f/4//f/8//v//H/8//1//v//P/1//T/+f/7//7/AgAI
AAUABQAFAAIABAAEAAcACgARABUAGQAdABkAGQAXABIAFQAYABsAGQAbABoAHAAhACIA
HwAiACYAIgAfABsAFwAVABIAEgASABAADwAPAA8AEQARABAADgAJAAYABAABAAAAAgAF
AAcABwADAAAA/f/1//X/+P/8//z/+//5//n//P/9//n/+v/4//n/9//1//f/+v8AAAYA
AQD+//v/+P/4//n/+f/9//7//f/8//X/+v8AAAcADQAFAP//+v/1//r/+//8//7/BwAG
AAcACQAEAAIAAAACAAYACAAHAAYADAAMAAwADAAPABMAFgAUABAADgARAA8ADgANAA0A
DQAPABEAFgAYABcAEwASABIADgAIAAEA+v/8//v/+//6//j/9//2//X/9//6//r/+v/9
//7//f/8//v//P/5//j/9v/4//X/9f/4//3/AAADAO7/7//v/+j/5P/t//j/BgATAB8A
LgA8AEMAVgB8AJUAlQCJAHgAYAA1AAQA7f/m/9v/y//I/9T/4//n/+P/5f/z//3//P/0
//D/6v/q/+//9f/1//L/8f/u/+n/8P/w//L/+v/9//v/9//6//z//P/8//z/+f/4//X/
7v/u//T/9//1//X/9v/4//3//f/7//f/8//0//T/9P/5//j/+//7//v///8BAAMACQAK
AAMAAgAHAP//+P/y/+7/9P/9/wYADAAPABAAFAAYABcAEwAPAAsADwAXAB0AIAAeAB4A
HgAZABwAHAAfACUAIQAZABcAFgAYABkAGQAZABkAFgAWABYAEgAPAA0ACwAOABEAEwAU
AA8ACgAGAAEABAAIAA0AEQAOAAcAAQD7//P/8//2//r/+//7//r/+//+////+//8//r/
/f/9//3/8//k/9j/6P/x//j///8GAP//+//2//X/+P/5//r/9f/4//z/AQAFAP7/+f/1
//H/9f/1//X/9v///wAAAwAHAAIAAAD+/wAA///+//r/9v/+/wIABgAKAA0AEwAYABgA
EwAOAA4ACQAIAAcABwAHAAYABQAHAAYABwAFAAYACAAJAAgABgAEAAAA+//3//L/9f/1
//X/9f/1//j/+P/4//v//v///wAA/P/6//T/8P/y//T/8f/x//P/9//5//v/BAAHAPn/
7P/o/9n/1P/s/wEADwAsAEwAYQByAIQAjwCLAH8AagBCABMA+v/1/+z/3f/R/8j/xv/J
/9n/7f/9/wMA9f/u//b/+v/u/+D/4f/p/+3/8P/z//T/8//1//L/8f/2//T/8f/s/+7/
8//0//X/9v/5//r/+f/0//D/9P/1//H/8//0//b/+////wEAAQABAPv/9v/x//H/7//x
//D/7//z//X/9//9/wEA+//7/wEA+//4//b/9v/6////BAAGAAQABAAHAAoAEAARABIA
EwAUABkAHAAcAB0AIAAjACEAHQAWABIAEQARAA0ADwASABgAHQAhACUAHgAUAA0ABgAJ
AAsADgARABAADwANAAoACQAIAAgABwAGAAgACwANAAgAAQD7//X/8f/z//j//v/7//n/
9v/1//v//f/6//z/+P/5//f/9f/t/+7/9v8EAP7/+v/2//L/8f/x//D/8//2//f/+P/z
//f//P8CAAcAAwABAAAA///+//3//P/8/wYABgAIAAsAAwD+//n/+P/9/wAAAAAAAAMA
AgABAAAAAgAHAAsACgAIAAgADQANAAwADQAPABEADQAJAAgABAAEAAEAAQACAAQAAgD/
//z/+v/5//n/+P/1//P/8f/v//H/9P/0//T/9//6//v//P/3//T/7f/o/+n/7P/q/+v/
7v/1//r///8AAPP/5f/a/9r/5//4/xIAJQAlAB4ANABfAHgAgACNAJUAiQBiADAAAQDm
/9//2P/V/9X/0P/Y//P////v/+P/5//p/+j/5P/c/+D/7P/v/+3/7//u/+//7v/r//D/
7v/u//T/8//v/+n/6v/z//b/+f/8//v/+v/3//D/8v/4//v/+f/y/+7/6//r/+7/7//u
/+3/7//u/+3/8f/y//X/9f/1//X/9f/1//n/AAD//wQADwAHAAIA/v/8////AwAHAAgA
BQAEAAYACAAMAA0ADgAPABIAFwAaABoAFwAYABkAFQAYABgAGwAhAB4AFwAWABYAFAAT
ABEADwAOAAoACQAIAAwADwATABcAEAALAAUA/v8BAAQACAALAAMAAAD+//v////9//z/
+//z//H/8v/0//T/8//x//H/9//5//b/+P/6//3//f/9/wUAAAD8//T/8P/s/+j/5P/m
/+n/6//x//X/9//5//X/9f/2//j/+f/5//n/+v/7//r/+f/4//j////+////AQD///7/
/f8AAAMABAACAAAAAwACAAEAAAAAAAMABQACAAIAAgAHAAcABgAHAAkACwAOAA8AEwAU
AA8ACQAGAAQA/v/4//H/6v/w//P/9//6//b/8//w/+3/7v/y//P/9P/0//T/8v/w/+7/
7v/q/+j/6//w//D/8//1//n/+//9//D/8//7//L/4P/d/+j/+P8LAB0ALgBKAGUAbgBy
AH8AiQB5AFIAKAAPAAgABwD2/9f/wf/C/8r/0f/X/9v/5f/t/+X/2v/Y/97/6P/0//X/
6//n/+3/8f/z//P/8f/s/+n/7P/u/+v/5v/o/+//8P/x//L/8P/u/+r/4v/j/+r/7v/t
/+z/7P/t//H/9//7//3////2/+7/5v/j/+j/7//z//f/+f/5//n//f/8//X/9P/5//j/
+P/5//z/+//9/////v8AAAIABwAMAA8ADwAPAA8ADQARABMAEgASABQAFgATABgAGAAb
ACEAGwATABEAEAARABMAFAAVABEADAAKAAgACQAJAAoACwALAAsACgAIAAQAAAD9//n/
+v/8////AQD///v/+P/1//H/8//4//7//f/7//j/9//2//P/6//o/+v/8f/0//f/7//s
//T/+v/5//j/9//2//b/9//3//v/+v/5//j/8f/0//j//f8BAPr/9f/x/+3/9P/5//7/
BAAFAP7/+f/1//f/+P/5//7/AwAEAAIAAAAAAP7//P/6//7/BQALAAwADAAMABEAEQAL
AAcABAABAAYACQAPABIADQAJAAgACAACAPz/9f/u/+7/7f/t/+z/7P/r/+r/6f/v//b/
+v/+//n/9v/x/+z/7//y//H/8v/z//b/9P/1//b/+//+/wEA6P/f/+P/5v/k/+n/9v/6
/wMAEwAgACwARwBgAHwAjQCTAIsAcABCABcACAD7/+T/zf/B/8D/yv/P/9X/5//1//n/
8//k/9j/2P/g/+j/6f/j/93/5f/r/+//8f/w/+z/6v/u//P/8//x//b/+f/4//f/9v/0
//T/8v/s/+r/7v/v/+v/6v/q/+v/7//y//P/8v/x//H/8P/v//P/9//7//z//f/7//n/
9//5//n/8f/v//P/8v/y//P/9v/4//3/AgAEAAYABgAJAAwADQALAAkABwAKABEAFgAY
ABQAFAAUAA8AEQAOAA4AEQAYABkAIAAoAB4AFwAPAAcADAAOABMAGAAUAA8ACwAHAAYA
BQADAAAAAAAAAAEAAQAAAAAAAQABAP//+//4//X/7//v//L/9v/7//3//v8BAP//+//y
/+7/7//z//T/9f/0//L/8f/0/wEA+v/4//j/+P/4//T/8//x//P/9//5//v/9//0//T/
9f/1//P/8//0//X//P///wIABgAHAAAA+//3//j/+v/8/wIAAQD+//j/8v/2//b/9v/2
//r/AQAHAAgACAAIAA0ADQAGAAMAAQD//wQABwANABAACAD///n/9P/2//T/8f/u//D/
8f/z//T/8v/v/+z/6f/s//L/9f/4//b/9P/w/+z/7v/w/+7/7v/s/+z/5//l/+b/6//u
//H//v///+f/1P/k//3/BgACAPn/+/8YADwAUQBkAHoAgQBzAGEATAAqAAUA8P/p/+D/
0//R/87/xv/F/8f/z//h/+//9f/k/87/2v/2//L/4f/d/+f/5v/l/+L/3f/k/+T/5v/u
//D/7//s//D/8P/u/+z/6v/s/+z/6v/k/+D/5P/l/+H/4f/g/+D/4//p/+3/7//x/+7/
6v/m/+f/7//5/wAABwD5/+3/4f/Z/9//2//d/+X/5//q/+7/9P/z//f/+//8//r/+v/9
/wAAAwADAAMAAwAAAAMABAACAAsAFAAdACEAGAAOAAcAAwAJAAkADwAWABIADwALAAcA
CQAIAAoADAAMAAsACwALAAgABQABAPz//v8AAAMABQD9//r/+P/1//T/7//r/+f/5P/n
/+3/9P/x/+//7P/r//D/8f/t/+7/7v/x//H/8f/1//7/BgD+/+j/7f/y//f//P/y/+v/
4//f/+j/7f/y//H/8P/w//H/8f/x//P/9v/5//z//f/+/wAAAgD+//z/+//4//b/9P/2
//r//P/7//r//P/6//j/9v/4//3/AQAAAAAAAAAFAAUAAAD/////////////AgACAP7/
+f/3//b/+f/4//b/9P/0//P/8//y/+//7f/r/+n/6//u/+7/7v/q/+j/5P/g/+f/7v/x
//b/8//0//D/7//t/+//7//v/+T/7f/x//T/8P/x/+r/5P/1/w0AGgAyAFUAaAByAHkA
dwBjAEQAKgAVAPz/7f/m/93/zf/G/87/0f/N/9X/4//f/9n/3v/i/+T/4P/i//H/8f/h
/+D/4f/g/93/5v/q//D//P/5//X/7//w//D/7P/o/+T/4//i/9//2P/d/+j/8P/z/+3/
6v/o/+n/6//t/+3/7f/v//D/8f/3/+//6//k/93/4v/l/+j/7//y/+3/7v/1//b/9v/3
//r/+P/7//7//v8CAAQACQAOAAwABwACAP3/AQAJAA8AEgATABYAGQAXABEACgAGAAUA
BgADAAYACgALAAsACgAJAA4AEAAVABoAEgAJAAEA+f/7//3//v/+/wEAAgAEAAUA///+
//7//f////3//P/7/+7/6f/n/+b/6v/r/+v/7f/s/+v/5f/k/+b/6//t/+//8P/w//H/
9v/h/+f/7P/u//D/8v/0//D/7//t/+//9f/5//3/+//z/+7/6v/l/+f/6//w//X/9f/z
//H/8P/3//b/9//5//z//v8AAAYABAAAAPn/8v/z//L/8f/w//T/+f/9//z///8AAAYA
BwADAAEAAAD//wAAAQAFAAYABQABAAAAAAD6//L/6f/g/+P/5f/o/+r/7f/t/+3/7f/q
/+z/6//q/+n/6P/l/+L/5v/s/+7/8v/s/+r/4//f/+H/5f/n/+n/6v/j/+H/6v/o/9//
4v/o//P/EQAuAEAATwBkAHQAdwB3AG0ASgAiAAkA+P/l/87/wf/D/8L/0P/r//3/8f/Z
/8n/x//M/8b/xv/W/+L/5//p//H/8P/v/+z/5//o/+b/5v/s/+n/5f/f/+D/5//o/+n/
6v/l/+D/2f/O/9T/4P/p/+3/6f/m/+T/5f/s/+//8P/x//H/7v/r/+3/6f/p/+b/4//o
/+v/7v/1//P/6//p/+3/7P/s/+3/8P/v//H/8//y//X/9v/6//7///////////8EAAsA
EAASAA0ACgAHAP//AwAEAAgADwANAAcABwAIAAsADQAOAA8ACgAEAAEA/v8AAP//////
/wAAAQABAAAA+v/0/+//6f/p/+z/8P/z//P/7//s/+n/5P/l/+n/7v/w/+//7f/t/+j/
4//Z/9T/2f/f/+L/5f/o/+r/7f/0/+3/1//E/8v/0v/Z/+D/4//l/+b/6//u/+//8P/r
/+n/6P/o/+f/6v/v//X/+//2//H/7P/o/+//7v/v//H/7f/s/+v/7v/t/+r/5P/e/+b/
6v/u//L/8f/z//T/8P/1//j/AAADAAAA////////+v/3//f/9P/v/+v/6v/q/+7/7v/t
/+z/6//p/+j/5v/j/+H/3//d/9r/2v/X/9T/2f/e/+H/5P/j/+T/4f/g/97/3v/Z/9f/
3v/n/+7/9f/Y/8v/y//Q/9T/2f/a/+L/8/8LACQANgBJAFwAZgBtAG8AYQBGACQA/f/k
/9f/xv+5/7P/sv/A/8X/v//J/93/2f/N/97/7v/g/8r/zP/Z/9v/1f/a/93/3v/d/9j/
0P/K/8r/0P/R/9D/1v/Y/9j/2P/Y/93/4P/h/97/3//m/+r/6f/f/9j/0v/P/9r/4f/m
/+v/4v/a/9L/z//T/9n/3P/f/97/3f/c/9//4f/b/9v/4f/g/+D/4f/k/+j/7f/y//T/
8P/u/+//8P/0//X/9v/3//b/+//+//7//P/+/wAA/f////7/AAAFAAIA+//6//r/9f/z
//D/7f/z//T/+P/8//////8AAAEA+f/z/+z/5P/o/+z/8f/1/+z/5v/h/9v/4//l/+j/
6//f/9v/2v/a/93/3f/c/93/4v/j/9//4P/d/9//3v/d/9n/1v/U/9b/xf/L/9r/2//c
/93/3v/f/9//3v/h/+T/5f/m/+H/3f/a/9j/1f/T/9P/1P/V/9z/4f/m/+z/7P/m/+L/
3//d/9z/2//e/+T/5v/l/+T/5f/k/+P/4v/l/+v/8P/w/+v/6P/q/+f/6f/r/+7/8f/x
//H/9P/0/+v/4f/a/9T/2f/a/9r/2v/Z/9f/1v/U/9f/1//X/9f/1v/Y/9f/1v/T/9L/
z//M/9L/2P/a/97/1//U/8z/x//I/83/0P/T/9D/wf/J/9D/xv+//8L/1P/t////DAAc
ADEAUABoAGsAawBZAC4ACAD3/+j/y/+6/73/u/+s/6T/rf+3/7X/u//N/9n/1v/G/7b/
rP+0/8v/1f/P/9L/1f/W/9X/0P/I/8L/wv/I/8v/zP/U/9L/zv/K/8b/zf/S/9X/1P/K
/8j/w/+5/7r/vP+//8X/y//P/9H/0//R/87/y//N/8z/z//P/8//0P/R/9L/1//X/9H/
0f/X/9T/0v/R/9L/1f/Z/93/3v/d/9z/3v/g/+P/4//j/+P/5//t//H/8v/x//L/8//v
/+7/6v/p/+v/8P/v//T/+v/x/+v/5P/d/9//3v/g/+L/5f/n/+r/7f/n/+P/3v/Y/93/
4P/k/+f/2v/S/8v/w//L/83/0P/T/8z/y//N/9D/zv/L/8f/xf/L/83/yv/M/87/0//V
/9f/0v/M/8f/xv/F/8P/xf/H/8L/wv/F/8D/wf/C/8n/z//S/9L/0f/O/8j/w//G/8f/
yv/O/9H/1f/S/9L/0v/N/8f/wv/H/8n/0P/T/9j/2//X/9H/y//J/8v/y//O/87/1P/a
/97/4P/f/97/3//e//X/6//M/7v/xP/H/8r/zf/Q/8z/yv/I/8b/w//C/8H/wP++/77/
vv++/77/vv++/77/v//A/8H/wv/D/8T/xf/G/8T/wv/A/77/uv+4/7b/tP+2/7b/tv+2
/7P/sv+x/7D/uv/E/87/2P/n//b/BQAUAB8AKgA1AEAAJwAQAPn/4v/P/77/rf+c/5r/
mv+a/w==
         </WaveFormData>
      </LeadData>
      <LeadData>
         <LeadByteCountTotal>10000</LeadByteCountTotal>
         <LeadTimeOffset>0</LeadTimeOffset>
         <LeadSampleCountTotal>5000</LeadSampleCountTotal>
         <LeadAmplitudeUnitsPerBit>4.88</LeadAmplitudeUnitsPerBit>
         <LeadAmplitudeUnits>¦ÌV</LeadAmplitudeUnits>
         <LeadHighLimit>2147483647</LeadHighLimit>
         <LeadLowLimit>268435456</LeadLowLimit>
         <LeadID>II</LeadID>
         <LeadOffsetFirstSample>0</LeadOffsetFirstSample>
         <FirstSampleBaseline>0</FirstSampleBaseline>
         <LeadSampleSize>2</LeadSampleSize>
         <LeadOff>FALSE</LeadOff>
         <BaselineSway>FALSE</BaselineSway>
         <ExcessiveACNoise>FALSE</ExcessiveACNoise>
         <MuscleNoise>TRUE</MuscleNoise>
         <LeadDataCRC32>3153258699</LeadDataCRC32>
         <WaveFormData>
5v/m/+b/5v/o/+r/7P/u//D/8P/w//D/7//u/+3/7P/u//D/8v/0//D/7P/o/+T/5f/m
/+f/6P/o/+j/6P/o/+r/7P/u//D/7//u/+3/7P/r/+r/6f/o/+z/7v/w//L/+v8AAAYA
DAAGAAIA/v/6//n/+P/3//b/9//4//n/+v8AAAQACAAMAAcABAABAP7/AAACAAQABgAE
AAQABAAEAAcACAAJAAoACQAIAAcABgAEAAIAAAD+//z//P/8//z//v/+//7//v/8//r/
+P/2//r//v8CAAYAAQD+//v/+P/7//7/AQAEAAIAAAD+//z/+P/3//f/+f8BAAcACwAN
AAcAAwAAAP3/AgAFAAoAEwAMAAYAAAD6/wIABAAFAAcACwAQABMAGAAXABQADwAIAA4A
DwAPABAAEQASABAADAANAA0AEAAQABAAEAAUABgAEgAMAAcAAgD8//v/AQAHAAQA///6
//b/9//2//n/+v/3//T/9P/0//P/8f/v/+z/7v/y//L/9P/y//H/7//v//D/8v/0//X/
8v/z//T/8P/v/+T/5P/o/+X/6P/y/wEAEQARABUAKAAwADMARQBhAGsAeACGAIAAagBa
AEwANwAmACEAFQABAP3/CQAPAAIA9f/2//r///8FAAAA+f/7//r/8v/x//D/6//n/+v/
6//t//X/8//q/+f/5f/o/+j/6P/r/+7/7v/r/+n/5//n/+j/5v/l/+j/6//z//P/9f/2
//b/8//p/+L/3//n/+3/8//3//T/8P/t/+r/7P/q/+j/6P/l/+T/4f/g/+f/7f/w//T/
8f/w/+//7v/t/+3/6//r/+3/8f/x//H/9//+/wIABgACAAAA///+//7//v/+////AwAF
AAUABwADAAAA/P8AAAYABgADAAMABAABAAAA//8BAAMABgAIAAYABAACAAIABQADAAEA
/v/3//H/+P8CAAQABAAEAAQAAQD+//v/+P/6//r/+v/6//z//P/8//z/+//6//n/+P/6
//r/+v/6//7/AgAGAAoABgACAP7/+v/7//z//f/+//7//v/+//7/AgAGAAoADgAKAAYA
AgD+/wAAAgAEAAYACgAMAA4AEAAYAB4AIAAcAAoACAAcABwAAgAEAB4AJgAcABwAJAAe
ABoAIgAuACoAHgAgACYAKAAqADIANgA4ADwAPAA8AE4AagB+AJYAsAC0AKoAqACmAJ4A
pgC0AKQAlACcAKYArACuALIAugC+ALYAqACcAJoAmACQAIoAhgB+AHoAdgB4AIQAigCA
AHAAaABiAFoATAA8ACgAGAASABAACgD0/+L/2v/U/9D/1v/U/9L/0P/O/8n/xv/D/8D/
vv++/77/vv+8/7z/vP+8/7r/uP+2/7T/rf+o/6P/nv+i/6b/qv+u/6P/mv+R/4j/iP+I
/4j/iP+F/4T/g/+C/4D/fv98/3r/dv9y/27/av9r/2z/bf9u/3D/cv90/3b/ef96/3v/
fP+A/4T/iP+M/47/jv+O/47/k/+Y/53/ov+m/6j/qv+s/7T/uv/A/8b/y//O/9H/1P/R
/9D/z//O/9b/3P/i/+j/5v/m/+b/5v/k/+T/5P/k/+f/6P/p/+r/7//y//X/+P/x/+z/
5//i/+X/6P/r/+7/8P/y//T/9v/4//r//P/+//z/+v/4//b/+f/6//v//P/5//j/9//2
//j/+P/4//j/+v/8//7/AAD+//z/+v/4//n/+v/7//z//v/+////AQACAAUABgAFAP7/
+v/2//P/9v/3//b/9//8//7///8AAP3//v/7//f/+//+/wIABAAGAAoACgAIAAYACwAN
AA4ACwANAA8ADgARABMAFgAcABcADgAFAAAABAAHAAoADgALAAAA+v/7/wMABQADAAEA
+//4//X/9v/4//n/+P/6//j/9//1//P/9f/2//n/+P/2//T/8f/t/+7/7//x//P/9v/3
//r//f8EAAUA+v/m/9r/2//u/wAACwATABkAIQAuADYARwBhAG0AbwByAHQAcgBuAGgA
UgA5ACQAHwAbAAsAAwANABUAEAALAAgA/v/1//v/BgAFAP///P/6//7/AAD+//3/9//x
/+3/7//x/+r/6f/p/+z/7P/s/+//8f/w/+z/6f/r/+3/8P/w/+//8P/x//f/9//3//b/
9P/5//X/9P/3//X/8//x/+3/7//u/+7/7v/y//L/8v/0//L/8v/w//D/8P/x/+//7v/w
//L/9P/2//r/+//6//v/AAAFAAYABwAEAAQAAQD+/wMACAAOABQAEAAMAAgABQAHAAcA
BQAFAAgACAAHAA4AFQAWABQAFQAYABcAGAAZABUAEQAOAAoADQAOAA8AEgAQAA0ACgAG
AAUACwAOABAAEgASABAAEAAOAAsAAgD///7//v8AAP//AgADAAUABwAKAAcACAANAA4A
EwAQAAwACgAIAAYABgAHAAkADQAPABEAEQAPAA0ACwAKAAkADAALAAwAEQAQABAAEAAQ
ABIAEAANAAsADwASABMAFgAcABwAGgAWABoAGwAbABwAHQAeABwAGAAUABMAFQAUABMA
EgAVABgAFAASABEAEAAGAAMABwALAA4ADQAMAAwABgACAAIAAAD7//b/9P/y//j/+//+
/wAA/f/+//v/+v/8//v/+f/5//z//v8AAAEA/P/7//r/9P/v//D/8P/0//X/+P8CAAsA
CwALABkANABSAGMAbwBxAG0AeACGAHgAXABUAE4AOwAqABUACwATABUAEQAVAAwA+//4
/wIABQADAP7/+f/1//j/+v/5//r/9//1//j/+f/8/wUA/v/y/+z/5//s/+7/8P/1//b/
9v/z//H/8P/x//P/8v/z//b/+f8BAP///f/6//b/9v/v/+v/6//v//H/8//z//P/8v/y
//L/8v/w/+7/7v/w//D/7v/u//H/9f/2//j/+f/6//v//P///////f/9//z/+//2//H/
9v/8////AgABAAAAAAAAAP//AAABAAMAAwADAAEAAQACAAIAAQAIAAgABgABAP//BgAH
AAoADQALAAkACAAGAAUABAADAAQAAgD///z/+P/1//v//v8AAAQABAACAAIABgAHAAIA
AwD///7////9//////8AAAEA///v/+3/+v8AAAQACAAMAAYAAQD9//v//v////7/+/8F
AA0AFgAfABYACwACAP3/AQAEAAcACgAOAA4ADQANAAoACgAIAAgADwAQAA8ADAAQABEA
EQASABEAEgAQAAwAEAATABkAHAAVABAADwAOAAoACAAHAAYAAAD//wUACwAPAA0ACwAK
AAQA/v/8//j/9f/y//L/8v/2//n//P/+//r/+P/y/+7/8//3//r////7//r/+f/3//T/
8//y/+z/6//q/+z/8v/z//L/9P/5////CwAlAEIATABHAFMAawB5AIIAigCCAGoAWgBU
AD0AIgAdACUAGwADAPf/AQAEAPf/8v8AAAUACQAKAAEA9f/y/+7/8P/y//D/7//y//H/
8v/5//3/+P/5//v/+v/4//b/9//0//D/6f/j/+j/7f/z//b/7//u/+3/8f/z//X/9v/2
//b/7//r/+v/7P/t/+7/7f/y//T/9//6//r/9v/y//D/7v/u/+z/7P/w//X/9//6//r/
+v/6//r/+P/3//T/8//1//n/+f/5//7/BAAHAAoABQAAAPz/+P/+/wQACgARAAwACQAE
AAEABAAGAAcAEAARAA4ACAAFAAUAAwADAAMABgAHAAkACgAIAAgACAAKAAoABwAEAAAA
/f8BAAIAAgABAAAA/f/8/wIAAwD+/////v/+/wAA//8DAAcADAARACEAEQD7/+f/6P/t
//L/9//8//3///8CAAcACgALAAoABwAEAAMAAwADAAUAAwADAAcABgAGAAYABgAOABAA
EQATABMAFAATABQAFgAWABQAEAARABEAEAAQABYAGgAbABoAFgAVABcAFgAQAAoACAAG
AAgACgANABAABgADAAcACwAKAAUAAAD8//z/+v/8//z/AAAAAAMABgACAP3/+P/y//P/
9v/1//b/9P/z//H/8f/0//b/+P/5//z///8CAAAA+//u/+j/4v/b/+b/9v8BAAkAGQAx
AEgAWABjAGcAawBtAGwAagBkAF4AVABKAEMANAAbAAsADQAXABMABwD2//n/BAAGAP3/
9f/2/wEAAQD8//z/+//8//n/9//1//H/7//z//X/8P/x//P/9P/0//T/9//2//T/7//r
/+j/6f/r/+r/6f/q/+v/8f/x//P/9P/0//X/7//s/+3/8P/z//b/9//0//L/8f/w//L/
8P/u/+7/8f/0//X/+P/2//f/9f/0//H/8P/v/+7/8f/x/+//7//2//3/AAADAAIAAgD/
//z//P/8//3//v8BAAIAAwAFAAoADwASABcADwAIAAAAAAAGAAYAAwADAAcABwAJAAsA
CgAJAAkACAAJAAoACwAOAAwABwACAPz/+f/9//7//v8BAAIAAQACAAMAAQD5//f//P8A
AAYACQAIAAcABwAHAAsAEgAKAAQA/v/4//j/+f/7////BQAHAAcABQACAAEAAQABAAIA
AQACAAcACAAIAAgACAAKAAgABQADAAkADgARABYAGQAYABUAEAAQAA8ADQAMABAAFAAV
ABQAFAAVABkAGgATAAwACQAGAAcABgAGAAYAAgADAAsAEwAQAAkAAgD8//b/8v/y//D/
8//0//j//P/5//f/9f/y//b//P/+/wIA+//1/+7/6f/u//T/+v////z/+//6//T/9//w
/+L/5v/9/wAA+v/3//f/AwAfADIANgA5AE0AbQB1AG4AcgB0AGoAYgBeAEUAHgANAA0A
DwARAA8ABwAAAP3/+v/2//n/DQAWAP//6f/g/97/5f/q/+v/7f/u/+3/7v/1//T/7P/q
/+n/7//w//H/9f/v/+r/4v/b/+T/7f/3//7/9P/w/+z/7f/s/+3/7f/s/+//6f/m/+f/
7P/x//b/+f/1//D/7P/o/+f/5P/h/+D/4//m/+f/6v/u//H/8f/y/+//7P/p/+b/6v/r
/+r/6//x//X/9f/1//b/+P/3//b/9//4//r//P8AAAIABAAHAAMA///5//X/+f/6//r/
AgALAA4ADgARAA0ABwADAP//AQABAAIAAgAGAAgACgAOAAkAAwD9//b/9f/7//7/AAD+
//z/+P/2//z//f/4//n//P/+/wIAAwD///v/+P/1/wEAAwD6//r/+v/6//r/+f/5//r/
/f8EAAkADAANAAcAAwAAAP3//////wEABwAEAAAA/P/4////AAAAAAEABAAIAAoADgAP
AA4ACwAGAAwADQANAA4AFAAaAB0AHgAWAA8ACwAEAAQABAAIAAwACAAGAAUABAD///3/
AgAHAAkABQABAP7/+v/4//r/+v/3//T/9P/0//j/+f/6//r/9//4//X/9P/0//P/8f/x
//H/8v/z//P/8v/z//T/8P/v//D/8v/u/+X/6v8AABUAGwAbABUAFgA2AFUAXwBlAHEA
gACGAHIAXABSAEIALwAqACMAEQAHAA0AEwANAP7/9//2//T/+/8BAAIAAQAFAAIA8v/x
//D/6//n/+r/6//u//f/8//q/+f/5f/p/+r/6//v//T/+P/5//v/9v/1//X/8v/r/+j/
5f/n/+v/7//y//T/9//z//L/9f/x/+//7f/p/+3/7v/w//L/8//w/+3/7P/v//L/8//2
//P/8f/s/+j/6f/q/+v/7P/z//f/+f/9//3//f/5//X/+f/8//z//P8AAAIABQAIAAkA
CgALAA0ACwALAAkACQAHAAQAAAAEAAkACgAIAAkADgANAA4ADwALAAcABAAAAAQACAAM
ABIAEAALAAYAAAD+/wMABQAGAAUABAABAAAABAAFAAAAAQD//wAAAwADAAMA/f8EAA4A
CgAGAAIA/v8BAAMABgALAAoACQAGAAEACAANABMAGQATAAsABQADAAQABAAEAAQADAAO
AA8AEQAPABAADwAQABYAGAAYABYAGAAXABUAFAAZABwAHAAaABgAFwAZABgAEgAOAA4A
DgAPABAAEgAUAA4ADQATABkAFAALAAIA+v/5//j/+//8//z/+v/7//z//f/9//3//P/9
/wAA//8AAP3/+//4//f/9//4//n/+f/6//3/AAD+//P/8P/s/+b/7f/2//7/CwAVABkA
HwAkACYANwBZAG0AcQB6AIYAigB4AFgARAA7AC4AHwAXABcAHQAXAAkAAgAJABQAEgAH
AAMAAAD7//P/8v/y//H/8v/v/+3/7//v//H/+f/7//T/8//z//b/9v/2//n/9//0/+7/
6f/q/+3/8f/y//L/9P/2//3/+v/3//P/7v/w/+v/6f/r/+//8f/z//P/9f/2//j/+v/7
//j/9f/0/+7/6v/k/+D/5//v//T/+v/8//z//P/8//f/8//t/+n/8f/5//3/AQABAAIA
AAD+/wIABAAHAAoABwAEAAEA//8CAAUABgAJAAgABgADAAgADAAMAAkACQAOAA0ADgAP
AAsACQAIAAYACwAOABEAFgAQAAkAAgD6//b/+//9//7/AQACAAEAAgAFAAUA/////wAA
AgAGAAcA///v/+T/8v/6/wIACgASAAoAAwD9//n///8BAAEA//8EAAcACwAPAAgA///4
//X/+f/8////AgAJAAwADgARABAAEAAOAA4AEQAQAA0ACAAPABEAEgAUABcAGgAaABgA
FAATABUAFAASAA4ADgAOAAoACAAHAAYAAQD//wQACQANAAsACQAIAAEA/P/7//j/+f/2
//b/9v/3//f/9//2//n//P/7//z/+f/3//T/8//z//T/9f/1//P/9f/3//T///8AAPb/
8P/1/+j/4v/1/wEABQAVACwAQgBTAGMAbwBzAHYAeAB0AGQAWABQAD8ALgApABsACQAF
AAkADwAYABkADgAKABEADQD6/+v/5//s//D/9P/2//T/8//x/+3/6//v/+//6P/n/+f/
7f/u/+//8//2//b/8//x/+3/7f/u/+z/6v/s/+7/9f/3//n/+v/6//f/7//q/+n/5//n
/+f/5f/n/+j/6v/s/+//7v/t/+7/6//q/+f/5v/q/+3/7f/u/+3/7P/r/+r/7v/v/+7/
7//1//n/+f/5//v//v/+//7//P/6//n/+P/4//j/+P/5/wAABQAIAA0ABgAAAPn/+v8A
AAIAAQADAAMAAQABAAEAAgADAAUABgAKAAwADgASAA8ACQADAPz/+f/9//7//v/+//7/
/P/8/wMABwAFAAkABAACAAIA///1//X//v8KAAUAAAD7//b/+P/5//v///8CAAMAAgD/
/wEAAwAGAAkACAAFAAQABwAEAAIAAAD+/wkADgASABcAEAAMAAYAAgALAA4ADwAOAA8A
DQAKAAgADAAQABEAEAAPAA8AEgASABEADgAPABAACgAGAAMAAAD7//v/AgAJAAkABQAB
AP7//v/8//7//v/6//T/8f/u//L/8//0//T/9v/6//r//P/3//P/7v/r/+v/7P/t/+3/
8v/3//z//P/1//D/4v/a/+H/8P/+/w0AFwAXABEAHgA+AFUAXQBpAH8AigCCAHAAWABG
ADgAJwAmACUAFwAZACcAJQAPAPr/9f/6//7//f/3//T/9f/1//D/7v/v//D/7f/r/+3/
7f/v//f/8//q/+f/5f/t//D/8//5//f/9P/u/+n/6//v//T/9v/u/+z/6v/t/+3/7f/s
/+r/7f/p/+j/6//p/+n/6f/n/+v/7P/u//D/9//4//n//P/6//j/9P/y//D/8f/v/+7/
7P/s/+z/7P/u/+//7v/v//H/9f/1//X/9f/4//j/+P/+/wIABwAMAAgABAAAAP3///8B
AAEAAwABAP7/+v/+/wcADAAOABMADgAHAAIA/f8CAAUACQAMAAcABAABAAAAAgABAAAA
/v/4//v/+//6//v/+v/3//b/+//9//n/+//9/wAABQAHAA0ADQAIAP7/+v/2//L/7v/w
//P/9//9//7////+//v//f/9//7///8AAP//AAAFAAcACAAJAAoACwAKAAgABwAKAAwA
DAAOABIAEgAQAAwADAALAAkACAAJAAoACAAEAAYABwALAAwACwAIAAkACgALAAwADgAQ
AAUAAQAEAAcAAwD7//P/7P/w//L/+P/8//j/9P/z//L/9v/3//j/+P/1//b/8//y//D/
7f/p/+f/7P/w//T/9//5//v//f/6//H/8v8GAAgA9f/i/+D/7f/7/wcAFwAwAEIARwBN
AF0AbwB4AHgAcABsAGQAVAA7ACQAEQALAAcAAQD//wEAAgABAP7//P/5//H/8P/5//v/
9P/s//H/9P/z//P/7v/p/+b/6f/r/+T/4//j/+j/6P/o/+v/6f/o/+T/4f/j/+f/7P/u
/+r/6v/q/+//8v/1//f/+P/y/+f/3//b/+P/6f/v//P/8f/w//D/8P/x/+7/6//q/+z/
7P/q/+r/6v/t/+3/7v/v//D/8f/y//D/7//s/+v/8P/1//b/9//2//j/9//2//v//v8C
AAYAAgAAAP7//f8AAAMABAAHAAMAAAD8/wAABAAEAAEAAQAFAAUABwAJAAQAAQD///z/
AAACAAQACAAIAAUAAgD+//n//f/+//7/AQACAAEAAgACAP//9v/z//X/+P/9////8//3
/wQACAAGAAQAAgAAAAIAAwAFAAkACgAJAAYAAQADAAUACAALAAQA/f/4//f/AAAGAAwA
EgAPAAoABAD//wIABgAIAAwAEgAUABQAEgARAA0ACAAEAAsAEAASABIAEwATABYAFgAP
AAoACQAIAAoADAAPABIABwADAAYACQAFAP//+f/0//L/8P/y//L/8f/u/+7/7v/1//n/
/f8AAPz/+v/0//D/8//z//L/8//0//b/+P/5//r//f8AAP7/7f/e/+D/7P/z//z/AgD9
//f/AwAPABYAJAA7AFUAaQBzAHoAfAByAGYAZgBaADsAIAAZABsAFQAHAAEADQAWAAsA
+v/w/+//7f/0/wMABQDs/9r/4v/q/+7/8//v/+v/6f/t//D/7P/u//H/8v/y//L/9f/1
//T/8P/t/+v/6//s/+r/5v/m/+b/6//t/+//8P/w//L/6//n/+f/7f/x//X/9//1//L/
8P/u/+//7P/p/+j/5//m/+P/4v/m/+n/6f/q/+3/7v/v//D/7//t/+n/5//v//X/9//5
//f/+P/2//T/9v/2//f/+P///wYADQAVAA0ABQD7//P/+P/8////CgALAAgAAgD/////
/f/9//3/AAABAAMABAAGAAYABgAIAAUAAQD9//j/9P/5//v//P8AAAIAAgAEAAIA///2
//P/9v/4//z//f/7//v//P/9/wkA+P/5//r/+//8//3//f/+/wEAAwAFAAUAAwD///3/
/P/7//n/9//3//v/AQAEAAcACgALAAgABAABAAQABgAGAAgACQAIAAUAAAAEAAUABQAG
AAoADgAPAA4ADwAPABIAEgAMAAYABAACAAUABgAIAAoAAAD7//3////8//f/8v/u//H/
8v/3//r/9//y//D/7v/w//H/8v/y//T/9v/0//T/8//x/+7/7f/r/+r/6f/n/+n/7f/x
//D/9//8/+T/0P/f//z/CAAFAPn/7////xgALABHAGMAbQBnAHAAegBsAFgATAA+ADEA
LAAnABcAAwD5//H/8f8EABEACgD2/+f/9f8IAAMA7f/e/+T/4//k/+H/3//j/+P/5f/t
//H/7P/t/+//7f/q/+f/5//p/+j/5P/h/97/3f/d/9r/2f/c/9//5//r/+3/7v/u/+r/
4f/b/9n/5f/v//n/AQDz/+b/2v/O/9L/0v/S/9T/2P/c/97/4v/i/+X/5f/m/+j/6P/o
/+j/6v/r/+r/6//o/+f/4v/d/+f/8v/6/wIA/P/2//H/7P/x//T/9//7//n/9//z//H/
9f/2//b//v8GAAgABwAJAAgAAwAAAP3/AAABAAMABAAAAP7//P/8//r/9//0//D/8P/3
//v//v/8//j/8v/u//T/9//0//f/9f/2//n/+f8DAAsAEAAJAPb/+f/8////AgD6//X/
8f/v//f/+//9//3/+v/5//n/+f/6//n/+v///wUACAALAA4ADgAMAAkABwAFAAQAAQAA
AAgACgAKAAgACAAHAAUABAAJAA4AEAAQAA0ADQAQABAACwAGAAUABAAFAAQABAAEAPr/
9f/3//n//f/7//n/+P/4//b/+P/4//T/8P/v/+7/8f/x//H/8P/t/+z/5//k/+n/7f/w
//X/8v/y//L/8f/u/+//8P/s/+H/7v/y//r/+f/y/+r/6//5/wUACQAaADQASwBbAGUA
YwBgAGQAbABmAF4AUgA9ACYAGwAZABUACQD9//v/+P/x//T/+v/5//3/+v/x//f/9v/k
/+T/5P/g/93/5P/n/+z/9//3//D/7//v/+3/6v/n/+f/5f/i/9z/1//e/+X/7f/y/+n/
5v/j/+X/6f/r/+z/7P/y/+//7//z/+z/5f/e/9X/2v/c/9//4v/m/+b/5v/o/+n/6v/p
/+r/6f/r/+r/6v/t//D/8//2//H/7f/n/+P/6v/v//D/8f/1//j/+P/4//b/9P/z//L/
8//0//X/9//3//f/9f/1//v/AAAEABAADgAIAP//+f/8//v//P/9/wEAAwAGAAgABwAG
AAUABgAHAAUAAwAAAPb/9//1//L/9f/2//X/9v/3//f/8f/x//L/9P/4//n/+//7//z/
/f/r//P/AgADAAQABQAGAAIA///9//3/BAAHAAgABwAAAPn/8//t//L/8//2//3//P/8
//z//P8CAAIAAQABAAYADAAQABYAFQAQAAkAAAAFAAUABAAEAAcACgAKAAgACgALAA8A
EAAOAAoACgAKAAYABAADAAIA/P/5//3/AQD9//f/8f/s/+7/7v/y//T/9f/y//L/8v/w
/+//7v/s/+v/7P/p/+j/7f/v//D/8//u/+z/6v/n/+r/7f/w/+7/5f/e/+L/8v/x/+L/
5P/t//f/DwAlACoANABLAF0AZQBnAGwAcgB2AGwAWAA8AB8AFAAVAA8ADQAXABsADwD0
/+H/5P/s/+f/6f/y/+//6f/u//b/8//y/+3/6f/q/+n/6v/x/+3/5P/h/9//5v/o/+r/
7//q/+b/3//Z/97/4//p/+z/5f/i/9//4f/n/+v/7v/w//P/7f/q/+v/6P/l/+L/3f/j
/+b/6v/u/+//7P/p/+j/5v/m/+T/5P/k/+X/4//i/+P/5P/l/+b/6f/r/+v/7f/w//P/
8v/x/+//8P/u/+z/8f/0//j//P/5//j/9//3//r//f/+/wEA///8//j//P////7/+v/5
//7///8CAAUAAAD7//f/8v/1//j/+/8AAAIA///8//j/8//3//j/+P/6//r/+P/4//X/
8f/n/+P/5v/q//D/8//4//v///8DAPv/5//e/+P/6P/t//L/9P/1//f/+//8//3//P/5
//n/+f/6//v//////wEABwACAP7/+v/2//7/AAABAAMAAwAEAAMABAAEAAIA/v/4//7/
AQADAAYABQAGAAQAAAAEAAcADQAQAAoABgAGAAYAAgD+//v/+P/z//H/9v/7//7/+//4
//b/8v/w//L/8v/v/+r/6P/m/+X/4//h/97/5P/q/+z/8P/u/+3/6//r/+b/5P/i/9//
5P/r//L/9P/X/8r/1P/e/+P/6P/k/+f/+f8JABcAJgA6AEcASwBTAF8AaABsAGgAXgBQ
ADoAHQAUABUADQAFAP3/9f/1//j/7f/q/wAADwD5/+L/3//p/+j/3v/j/+j/6f/r/+X/
3f/X/9f/2f/U/9X/1//Y/9j/2P/b/+D/4v/h/+H/4//n/+z/7v/i/9z/1v/V/97/5f/r
//D/6v/f/9f/0//Y/9v/3v/f/93/3P/c/9z/3v/c/9r/2v/d/97/3f/e/+P/5//o/+r/
5f/i/9//3P/d/93/2//b/+D/5f/m/+f/6//u/+7/7v/w//D/8f/y/+//7v/t/+3/7f/t
/+v/6//u//D/8f/6/wAAAAD9//3/+//1//H/7f/x//X/+v/+//n/9v/z//L/+P/5//r/
+v/w/+//6//m/+n/6v/p/+r/8P/z//D/8//w//D/8v/x/+//7f/s/+v/3f/p/+7/7//w
//H/8v/w/+//7//x//f/+f/5//f/8v/v/+3/6//t/+v/6//v//P/9v/5//z//P/6//f/
9f/z//T/8//0//z//v/+//z/AAABAAEAAgACAAQAAwAAAPz/+f/5//b/9f/0//f/+v/7
//r/+v/6/+3/5f/k/+P/6f/p/+n/6v/p/+j/6//s/+j/5P/j/+L/5f/l/+X/5P/j/+T/
4f/g/+P/5f/m/+n/5P/i/+D/3f/d/9//4f/e/9P/yv/e/+r/4f/g/+T/6f/v//v/BwAM
ABgAOwBXAFkAXQBiAGAAWABYAEwALAATABQAEwD//+//8//1/+X/4P/z/wQA/P/t/93/
0v/T/+P/6v/k/+X/5v/j/+H/3P/V/9D/0f/X/9b/2//h/9//2v/V/9P/2P/c/93/3//W
/9H/zf/G/8j/zP/Q/9n/3v/h/+P/5P/i/9v/1//X/9j/2f/a/9n/2f/Y/9j/2P/e/97/
3v/g/9z/2v/W/9T/1P/X/9f/2P/a/9r/2v/a/9r/2f/W/9X/3P/h/+L/4//n/+r/6v/q
/+X/4v/g/97/5v/s//L/+f/z/+//6f/l/+j/6P/n/+7/8v/y/+//7//v/+3/7f/t//D/
8//3//r/8v/q/+L/3P/i/+X/6P/q/+f/6//s/+z/6//o/+P/4P/o/+v/6P/r/+3/7v/x
//H/7v/r/+n/5//o/+P/4v/l/+b/5f/k/+L/4//k/+j/7v/y//D/8P/s/+b/5P/l/+b/
6f/s//L/9f/x//D/7//p/+T/5P/q/+3/9P/5////AAD6//P/7P/t/+7/7v/w/+7/8v/6
//7/AAD9//3//f/7/xkACgDj/9D/2P/c/97/4P/i/+L/4v/i/+L/4P/g/+D/4P/c/9r/
2P/W/9j/2v/c/97/3v/e/97/3v/c/9z/3P/c/9z/3P/c/9z/2v/Y/9b/1P/S/9D/zv/M
/8z/zP/M/8z/1P/c/+T/7P/3/wAACQASACIAMAA+AEwASgBKAEoASgA8AC4AIAASAA8A
DAAJAA==
         </WaveFormData>
      </LeadData>
      <LeadData>
         <LeadByteCountTotal>10000</LeadByteCountTotal>
         <LeadTimeOffset>0</LeadTimeOffset>
         <LeadSampleCountTotal>5000</LeadSampleCountTotal>
         <LeadAmplitudeUnitsPerBit>4.88</LeadAmplitudeUnitsPerBit>
         <LeadAmplitudeUnits>¦ÌV</LeadAmplitudeUnits>
         <LeadHighLimit>2147483647</LeadHighLimit>
         <LeadLowLimit>268435456</LeadLowLimit>
         <LeadID>V1</LeadID>
         <LeadOffsetFirstSample>0</LeadOffsetFirstSample>
         <FirstSampleBaseline>0</FirstSampleBaseline>
         <LeadSampleSize>2</LeadSampleSize>
         <LeadOff>FALSE</LeadOff>
         <BaselineSway>FALSE</BaselineSway>
         <ExcessiveACNoise>FALSE</ExcessiveACNoise>
         <MuscleNoise>TRUE</MuscleNoise>
         <LeadDataCRC32>2240507760</LeadDataCRC32>
         <WaveFormData>
AAAAAAAAAAABAAIAAwAEAAYABgAGAAYABQAEAAMAAgAAAAAAAAAAAP7//v/+//7/AAAA
AAAAAAAAAAAAAAAAAAIAAgACAAIAAQAAAP///v/8//z//P/8//n/+P/3//b/9//4//n/
+v/3//T/8f/u/+z/7P/s/+z/7v/u/+7/7v/s/+z/7P/s/+3/7v/v//D/8P/w//D/8P/y
//L/8v/y//T/9v/4//r/+P/4//j/+P/6//r/+v/6//3//v///wAA///+//3//P/9//7/
//8AAP7//v/+//7//P/8//z//P///wAAAQACAAEAAAD///7/AAAAAP///////wAAAAAA
AP////8BAAEAAwACAAMABQADAAEA///+/wAAAQACAAQABAAFAAUABgAGAAYABQAFAAYA
BQAFAAYABQAEAAAA/f/6//b/9v/2//T/9P/1//f/9f/1//b/+P/4//j/+v/9//3//f/9
//3//v///wEAAgAAAAAAAAAAAAEAAQABAAIAAwADAAIAAgAEAAQABAAEAAUABQAGAAYA
BAAEAAUABQAFAAUACwATABgAFwAWABAACwALAA4AFAAWAA4AAgDx/+f/8v8PAB0AGAAI
APj/6P/c/9T/x/+5/7b/vv/E/8P/y//X/9//4v/p//H/9f/5/wAABAADAAMABQAFAAUA
BAAEAAcABwAHAAcABgAFAAYABQAEAAUABgAHAAcABwAHAAgACAAHAAUABwAIAAkACwAM
AA0ACgAHAAIA/v8CAAQABwAJAAcABwAHAAcACAAIAAcABwAFAAMAAwADAAQABQAEAAUA
BAAEAAMAAgACAAAA/f/8//r/+v/6//n//P/9//z//P/5//j/9v/1//P/8//y//L/9P/1
//f/+f/2//X/9f/1//f/+P/5//v/+P/5//j/9//5//3//v///wEAAgADAAMAAQABAAEA
AQABAAEAAQAEAAIAAgACAAIAAgACAAIAAgADAAQABQAGAAQABAAEAAQAAgACAAIAAgAC
AAIAAgACAAQABAAEAAQAAgACAAIAAgACAAIAAgACAAQABAAEAAQABAAEAAQABAACAAIA
AgACAAQABgAIAAoACgAKAAoACgAQABIAFAAQAAoACAAGAAIA/v/+/wQACAAEAAIABgAI
AAgADAAOABAAFAAaABwAHAAiACQAIgAmACYAIAAYABYAGAAUAAoA9v/K/5b/cP9Y/0b/
PP8y/x7/FP8S/xD/CP8C/wD/Bv8K/wz/EP8S/xD/FP8Y/xz/JP8s/zb/Pv9C/0z/VP9W
/1j/YP9u/37/jv+e/7L/wv/U/+L/6v/u//b/AgAMABQAHAAfACAAIQAiACQAJAAkACQA
JgAoACoALAAvADAAMQAyADMANAA1ADYAOAA4ADgAOAA8AEAARABIAEoASgBKAEoATABO
AFAAUgBXAFoAXQBgAGIAZABmAGgAagBsAG4AcAB0AHYAeAB6AH0AfgB/AIAAgQCCAIMA
hACDAIIAgQCAAHwAegB4AHYAcgBwAG4AbABoAGQAYABcAFkAVgBTAFAATABIAEQAQAA7
ADgANQAyAC8ALgAtACwAKQAmACMAIAAeABwAGgAYABUAFAATABIAFAAUABQAFAAQAA4A
DAAKAAkACAAHAAYACQAKAAsADAALAAoACQAIAAgACAAIAAgACAAIAAgACAAFAAQAAwAC
AAUABgAHAAgABwAGAAUABAACAAIAAgACAAQABAAEAAQAAwACAAEA//8CAAMABQAGAAUA
AwACAAMAAwACAAAAAAADAAMAAwADAAEAAAAAAAAABAAEAAUABQAHAAoACwALAAsACwAJ
AAgABgAGAAYAAwACAP//+//7//n/9f/z//L/8//0//X/9//5//j/9//4//7/AQACAAMA
AgABAAAAAAABAAIAAwAEAAMAAwACAAEAAAABAAEAAAAAAAAAAAAAAAEAAQACAAQAAgAC
AAIAAwAHAAcACQALAA0AEgAVABQAFAATAA0ACgAMAAoAAgD2/+n/5f/y/xEAJwAkABgA
BgDy/+L/3v/Z/8n/vv/A/8T/xf/N/9n/3f/i/+v/8f/3////AgACAAMAAwAFAAUAAwAC
AAIABQADAAMAAwACAAQABgAGAAYABAAEAAQAAwAFAAUABgAGAAUAAwAFAAYABAAFAAUA
BQAGAAcABgAGAAQABAAFAAUABQAFAAUABQAIAAgABwAHAAcABQAFAAUABAADAAAA///8
//z/+//6//z/+v/3//b/9//4//n/+f/1//P/7//s/+7/8P/x//P/8P/v/+3/7P/s/+v/
6//r/+3/7f/u/+//8P/w//D/8f/y//X/9v/3//X/9//2//X/+P/6//z//f/+////AAAB
AAEAAQABAAMAAwADAAQABgADAAIAAAD/////////////AQABAAIAAgADAAMAAwAEAAQA
BwAIAAYABAACAAAAAQACAAIAAwADAAQABAAEAAEA//////3////+////AQADAAMAAwAE
AAIAAwAEAAYABgAHAAcACAAMAAwACwALAAsACQAIAAgACAAIAAUAAwD8//b/9P/y//L/
8v/z//X/9P/1//f/+v/8//z//v8BAAYABwAIAAkABgAFAAUABAAEAAQABAAEAAUABQAF
AAYABwAHAAYABgAIAAgACAAIAAYABQAFAAQABAAEAAUABQAJABMAFQATABYAFwAUABQA
EQALAAgADgASAAYA9P/t//P/DAAlACcAFgAGAPL/4P/S/8z/xf+//8D/xP/I/83/1//f
/+X/7P/x//X/+f/7//7/AgADAAMABQAFAAgACAAJAA0ACQAHAAUAAgAEAAYABgAGAAcA
CAAJAAkACAAHAAcABgAJAAkADQAQAAwACwAJAAcABQAFAAMAAgAFAAYACAAJAAgABwAG
AAUACAAIAAcABwAFAAMAAwADAAMAAwABAAEAAgAEAAUABgADAAAA/P/6//n/+P/3//X/
+P/5//j/+P/2//b/9f/1//X/9f/0//T/9P/z//P/8//z//P/9P/1//T/9P/0//X/9v/5
//r/+//7//3//P/7//3//v//////AQABAAEAAQABAAEAAQADAAIAAwAFAAgACAAIAAcA
BwAEAAEA/v/7////AQAEAAYABgD9//r//v8AAAIABAAGAAUABAACAAEAAAAAAP///v8C
AAUACgANAAkABAABAP//AQABAAEAAgAEAAUABgAIAAUABQAEAAQABwAIAAgACQAJAAcA
BgAGAAQABAABAP///v/6//r/+v/2//T/8//z//T/9f/3//r//P/8//7/AQADAAMAAwAD
AAIAAQABAAAAAAAAAAAAAAADAAUABwAKAAgABQABAP7/AAACAAQABgADAAMABAAEAAIA
AgADAAMACQAJAA8AFwAaABUAEgAQAA0ACQAOABYAGAAOAPz/7f/r//z/GQAlABoADgD+
/+r/2P/O/8v/wf+6/7r/wP/H/8//1//h/+b/6//x//n//f/+/wAAAQABAAMAAwAFAAQA
BAAHAAcABwAHAAYABAAGAAYABgAGAAYABgAFAAcABwAIAAgABgADAAQABAAEAAUABQAF
AAUABQADAAIAAgACAAMAAwAFAAUABQAFAAUABAACAAEAAwABAAEAAQABAAEA//////7/
/v/9//z//P/6//f/9v/1//T/8//x//L/8//y//L/8f/w/+7/7f/w//H/8f/y/+//7f/s
/+v/7f/t/+7/7//u/+7/7v/v//H/8//z//P/8v/1//X/9f/4//r//P/9//z/+//6//n/
/P/9//7/AQD+//3//f/+//z//P/7//v//f/9//3//f8AAAEAAwAEAAQA/f/6//r/+P/6
//r/+v/6//z//P/7//v/+//8//z//P/9//3///////7//P/8//3/+//7//v//P/9////
AQAEAAMAAwACAAIABAAEAAMAAwAFAAMAAgACAAQABAABAP//+f/0//P/8v/u/+z/6//r
/+3/7//y//b/9v/2//j/+//9//3//f/9//////8AAAAAAgACAAIAAgAAAP///v/+/wAA
AQABAAIA///+//3//P/+////AQACAAAAAAABAAEA//8HAA8AEQAQAA8ADgAMAAsACwAO
ABIAEAAEAPT/6f/t/wQAFQAVAAgA+v/q/9T/yP/G/7//t/+2/7r/vP/D/8//2f/f/+b/
6//t//X/+/8AAAAAAQABAAMAAwAAAP7//f///wAAAQACAAIAAgAEAAQABAAEAAQABAAD
AAMAAwAEAAQAAQD//wEAAgAAAAEAAQABAAIAAwACAAIAAAAAAAEAAQABAAEAAQABAAIA
AgABAAEAAgABAAIAAwABAAEA//////z//P/7//r/+v/4//X/9P/2//b/9v/1//T/8//w
/+7/7//w//D/8f/w/+//7f/s/+7/7//x//P/8P/v/+//7//w//D/8P/x//T/9//4//n/
9//5//j/9//7//z//f/9//v/+//7//v/+f/5//n/+//8//3///8CAAEAAAD+//3//v//
/wAAAQD/////AAAAAAIABgAEAAIAAAD+/wAAAAD//////v/+//3//P/9//3//////wAA
/v/+////////////AAD///////8AAAMABQAGAAgACAAIAAcABwAHAAUABAAEAAQABAAB
AP//+f/0//P/8v/v/+7/7v/v//L/8//1//j/+f/6//3/AQABAAEAAQABAAAA//////7/
AQACAAMABAAEAAMAAgACAAMAAwACAAIAAAAAAAAAAAACAAMABQAGAAMAAgACAAEABwAF
AAcADwAUABMADAAKAAkACwAQABQAEgAGAPb/6//r//r/EwAfABYACAD0/97/yv/C/7v/
tf+2/7r/vP/F/9H/2f/f/+j/8//3//P/8//2//r//P/9/wAAAQABAAAAAAADAAMAAwAD
AAIAAgAEAAQABAACAAIAAgABAAIAAwAFAAYAAwABAAMABAAEAAUABQAFAAUABQADAAIA
AwAEAAYABwAFAAUABQAFAAMAAgAAAP//AQABAAMABQAFAAUAAwADAAAAAAD///7/AAD+
//v/+v/5//j/9//1//f/9//1//T/8v/y//H/8f/0//X/9f/2//X/8//y//H/8//z//T/
9f/5//r/+//9//v/+//5//f/+P/7//v/+//9//7///////3//f/9//3//v///wAAAwAA
AP////8AAAAAAAD/////AQABAAEAAQAAAP/////+/wQABwAEAAMAAgABAAAAAAAAAP//
//8AAAIAAwAEAAIAAQACAAEAAQAAAAEAAwABAP///f/8//3///8BAAQABwAJAAoADAAK
AAgABQADAAUABQAGAAgACAAIAAUAAwD7//T/8f/u/+3/7v/w//P/8v/z//X/+P/6//r/
/P///wMAAwADAAMAAgABAAEAAAACAAIAAgACAAEAAQABAAIABQAFAAQABAACAAIAAgAC
AAEAAQACAAIAAgACAAMAAwADAAUADQATABYAFwAaABYADwANAAoABgAIAAQA+P/v//P/
EAArACMACgD6/+j/1P/M/8r/vf+x/7D/uv/E/8v/1f/d/+P/6v/x//f///8BAAAAAAD/
////AQABAAMAAgACAAUAAwADAAMAAgAEAAYABgAGAAgACAAIAAcABQAFAAYABgAFAAMA
BQAGAAYABwAHAAcACAAJAAgACAAHAAYABgAFAAcABwAHAAcABgAGAAUABQAHAAUABQAF
AAMAAwABAAEA/v/+//3//P8AAAAA//8AAP3//P/7//n/+P/3//T/8v/1//b/9v/3//X/
9f/0//T/9v/1//X/9f/z//P/9P/1//b/9v/2//f/+P/7//z//f/8//3/+//5//3/AAAD
AAUABQAFAAUABQADAAEA/////wAAAQADAAYABAAEAAMAAwAFAAUABQAFAAUAAwAEAAYA
AwACAAEAAAACAAIAAQABAP//AAAAAAAAAgADAAYABwADAAAA/////////////wAAAwAF
AAcACgAHAAcABgAGAAoADAANAA8ADAAJAAcABgAIAAgABQADAP//+v/5//j/8//y//L/
8//2//f/+f/8//7//v8AAAMAAgABAAAA//8BAAEAAgACAAQABAAEAAQABQAFAAUABgAH
AAcABgAGAAUABAADAAIABAAFAAcACAAHAAYABgAFAAUABwANABcAGgAZABgAFAANAAkA
DAAOAAwACgAAAPH/6f/2/xUAJwAeAAgA9P/m/9r/0P/H/7v/uP+6/7r/wf/R/93/4f/m
/+3/7//x//f//P8AAAAA//8AAP//AQAAAAAAAwADAAMAAwACAAIABAAEAAQAAgACAAIA
AQADAAMABAAEAAUAAwAFAAYABAAFAAUABQAFAAUAAwACAAIAAgADAAMABQAFAAUABQAG
AAYABQAFAAEA/f/7//n//f//////AQD+//7//f/8//r/+P/1//T/9//4//n/+f/4//f/
9P/y//L/8v/x//H/7v/t/+v/6v/u/+//8f/z//D/7//v/+//7//u/+3/7f/x//X/9//5
//j/+f/3//X/+f/8////AQD///3/+//5//r/+//8/////////wAAAgABAAAA/v/9//7/
//8AAAEAAwD///z//v8AAAIABAAGAAQAAgD///3/+//8//z//P/+////AgADAP//+v/3
//X/+f/7//3/AAACAAMABAAGAAQABQAFAAYABgAGAAUABQAGAAUABQAGAAYABgADAAEA
/f/4//f/9v/y//D/7//v//D/8f/z//b/9v/2//j/+/8AAAEAAgADAAAA//////7/AAAA
AAAAAAABAAEAAQACAAMAAwACAAIABAAEAAQABAABAAEAAgACAAIAAgADAAMABwAJAA0A
FQAYABEACAAGAAMAAwAKAA4AEgAKAPr/7f/n//L/DQAhAB4AFAAIAPb/5P/c/9X/x/+6
/7j/wv/N/9f/2//d/+L/6//x//H/8f/4//7//////wEAAQD///7//v8BAAIAAwAEAAQA
AwAEAAMAAgADAAQABQAFAAQAAwADAAIAAwABAAMABAAFAAcACAAJAAgABwAEAAIAAAAA
AAEAAQACAAMABAAFAAUABAACAAEAAQD//////////////f/9//r/+v/5//j/+f/4//b/
9v/0//T/9P/z//T/9f/0//T/8f/w/+7/7f/t/+3/7P/s/+7/7//x//P/7//t/+z/6//t
/+7/7//x/+//8f/x//H/8//3//j/+f/8//7/AAABAAAA///+//3//f/9//3////9//3/
/v8AAAIABAAFAAcABQADAAEA///5////BAAGAAQAAgAAAP7/AAAAAP///////wAAAAAA
AP////8BAAEAAQAAAAEAAwADAAMAAwAEAAQABQAGAAgABgAFAAMAAgAHAAgACAAJAAkA
BwAGAAYABAAEAAEA///5//T/8//y//D/8P/x//P/8//z//T/9v/4//j/+v/9/wEAAQAB
AAEA/////wAAAAACAAIAAgACAAIAAQAAAAAABAAFAAUABgAFAAQAAwACAP////8AAAAA
AQACAAQABQD//wMACwAPABAADwASABQAFQARAAwADAAQAAYA9v/r//P/DgAlAB8ACgD0
/9z/zv/O/8b/uf+3/8D/wv/C/8f/zf/V/9//5v/n/+3/8//3//r//v//////AQABAAEA
AAAAAAMAAQABAAEAAAAAAAIAAgACAAIAAgACAAEAAwADAAQABAADAAEAAwAEAAIAAwAD
AAMABQAFAAMAAgABAAAAAAD//wAAAQACAAMABQAGAAYABwAFAAMAAwADAAAA///8//v/
+//8//z//P/8//r/9//2//b/9v/2//X/9f/1//P/8v/0//T/8//z//H/8f/w//D/8P/v
/+//7//x//H/8v/z//b/9v/2//f/9f/1//P/8f/2//v//f////3//P/7//n/+v/7//z/
/f/6//n/+P/5//n/+f/6//z//v8AAAEAAwACAAEAAAD//wEAAwACAP7//f/8//v/+v/7
//z//P/9////AAAAAAAA/f/7//v/+f/7//r/+//9//3//f/9//7//v///wAAAgAEAAUA
BQAGAAgACAAHAAcABAABAP///v/+//7/+//5//X/8P/v/+7/7v/u/+//8f/0//X/9//6
//n/+P/5//v//P/7//r/+f/6//v//f/+//7//v/+//7/////////AAABAAEAAAAAAP7/
/v/+//7//////wAAAAABAAIABAAFAAcACQATABsAEgALAAgABAADAAUACAASABIA/v/o
/+P/8f8MACEAHwAMAPb/4v/S/8b/vv+3/7P/sP+2/7z/w//P/9f/3//m/+//9f/5//f/
9P/4//r/+//+/////f/8//z////9//3//f/8//3/AAABAAIAAAAAAAAA//8BAAEAAgAC
AAMAAQADAAQABgAHAAcABwAEAAMAAAD+/wEAAgAEAAUABAADAAIAAQAEAAQAAwADAAEA
////////AgADAAIAAwAAAAAA///+//3/+v/2//T/9v/4//r/+//5//f/8//w//H/8v/y
//P/8f/x//D/8P/x//H/8v/z//P/8//0//X/9f/0//P/8//2//n/+v/7//n/+//6//n/
+//8//3//f/9//3//f/9//v/+//7//3//P/9////AgD///7//P/7//z//f/+/////f/9
/wAAAgABAAAA///+////AAAAAAEAAAAAAP///v//////AQABAP7//P/8//3/////////
AAD9//3//f/+////AQACAAQABwAIAAgACQAHAAUABAAEAAIAAgD///3/+v/2//b/9v/y
//D/7//v//D/8f/z//b/9v/2//j/+//7//v/+//7//v/+//8//z//P/8//z//P/+////
AAACAAEAAQAAAAAA/v/+//7//v8AAAEAAwAEAAMAAgACAAEA/f8BAAsAEQAUABcAFgAM
AAMAAQACAAYACAAEAPr/7//n//T/EQAdABQACgD+/+z/3P/O/8X/v/+4/7b/vv/J/9H/
1f/Z/97/6f/v//f/+//4//b/+f/7////AQD///7//v8BAAMAAwADAAIABAAGAAYABgAE
AAQABAADAAEAAQACAAIAAQD//wEAAgAAAAEAAQABAAIAAwACAAIAAgACAAMAAwAFAAUA
BQAFAAQABAADAAMAAAD9//z/+//+/////v////7//v/9//z/+v/4//X/9P/1//b/9//3
//X/8//v/+z/7f/u/+7/7//y//P/8//0//D/7f/r/+n/6//t//D/8//z//L/8f/x//H/
8//z//P/9v/5//n/+f/7//z//f/9//z/+//6//n/+//7//v//f/8//3///8CAAAA/v/7
//n//P/9//7/////////AAAAAP7/AAAAAAAAAAAAAP7//v/9//3//f/+//7//v//////
AQABAP3/+v/5//n//P/9//7/AAD+////AAACAAIAAwADAAQABgAGAAUABQADAAEAAAAA
AAMABAACAAEA+//2//X/9P/v/+7/7v/v//P/9f/4//z/+f/4//n/+//7//v/+//7//3/
//8CAAQAAwACAAEAAAABAAEAAQACAAUABQAEAAQAAQAAAP///v//////AAAAAAIAAgAD
AAMABwANABEAEQASABUAFgAOAAUA///+/wgADgAEAPb/6//p/wAAHwAhABQADAACAPD/
5v/e/9H/xf++/7z/wP/L/9n/4f/h/+L/6f/1//3//f/8/wIAAgABAAIAAQADAAIAAgAF
AAYABwAIAAgABgAGAAQAAgAFAAYABwAHAAQAAwADAAIABAADAAYACAAGAAcABwAHAAQA
AwAAAP7/AgAGAAsADwAJAAUAAQD9//7//v/9//3/AQABAAMABQACAAEA/v/9////AAAA
AAAA/v/8//n/+P/0//L/8P/t//H/8//z//T/8//y//D/7//x//H/8P/w/+7/7f/t/+3/
6//r/+z/7f/x//L/8//1//T/9f/0//P/9P/3//f/9//3//j/+f/5//v/+//7//v//v//
/wAAAwD///3//P/8//3//v/+////AQABAAEAAQD7/wEABgAEAP7/AQACAAMABAACAAAA
/f/7//7/AAABAAIAAAD//wAA//8AAP7//v///wIAAwAEAAYAAgABAAAAAAABAAMABAAG
AAgACAAHAAcABgADAAEAAAADAAQAAgABAPv/9v/1//T/8//y//L/8//z//P/9P/2//j/
+P/6//3/////////////////AAAAAAEAAgADAAQABAADAAIAAgADAAMAAgACAAQABAAE
AAQAAQABAAIAAgACAAIAAwADAP//AwAPABsAHAAVAA4ABgAFAAkACAAMABAACAD6/+v/
5f/4/xUAHQAQAAYA+v/k/9T/0v/L/7//uP+4/7L/t//H/9X/2//k/+//8f/x//n//v/8
//v/+//9//3///8AAAIABwAEAAMAAgAAAAMABgAHAAgABgAEAAIA//8AAAEAAwAEAAEA
//8BAAIABAAFAAUABQAIAAkACAAIAAMAAAD+//v//v///wAAAQAEAAQAAwADAAMAAQAB
AAEAAQABAP/////+//7//f/8//v/+P/0//L/9f/2//f/9//3//f/9f/0//P/8v/w/+//
8f/x//D/8P/t/+v/6v/p/+3/7//y//X/9P/y//D/7//w//P/9P/1//T/9//3//f/+v/8
//7///8BAAEAAQABAP3/+//5//n/+P/5//v//v/+//7//f/9//3//f/9//3//////wAA
AAD8////AgACAAIAAgACAAEAAAD+//3//f/+//7//v/8//v//P/7//z/+v/6//v//f/9
//3//v8AAAEAAgAEAAYABwAHAAgABwAGAAQAAwAFAAMAAgACAAAAAAD9//v/+P/0//T/
9P/x//D/8P/x//D/8f/z//b/9P/0//b/+f/5//n/+f/5//r/+//9//7//v/+//7//v//
//////8AAAAA///9//z//f/+////AAD/////AAAAAAAAAAABAAEA/f///w0AGQAaABMA
DAAGAAUACwAQABAADAACAPT/6f/r/wIAGQAZAA4A/v/q/9L/xv/E/7f/rf+0/8L/xv/H
/83/1f/d/+L/6//v//P/9f/2//r//f/9///////9//z//P////////////7/AAACAAIA
AgACAAIAAgABAAEAAQACAAIAAAD9//7//v///wEAAgADAAUABQADAAIAAAD+//3/+///
/wEAAwAFAAMAAgAAAP/////9//3//f/9//3/+//7//r/+v/5//j/+v/6//n/+v/3//b/
9f/z//P/8//x//D/8v/y//H/8f/w/+//7f/s/+3/7f/u/+//7v/t/+3/7f/w//D/8P/x
/+//8f/x//H/8v/1//X/9f/5//r/+//7//3//f/9//3//P/7//r/+//7//v//P/+//3/
/P/6//n/+//7//v/+//9//3//v/+//j/+f/6//z//P/8//z//v/+//3//f/7//z//P/8
//v/+//9//3//f/8//3////8//v/+v/6//r/+//8//7///8BAAIABAADAAIAAAD//wAA
/////wAA/v/+//v/+f/1//D/7//u/+z/7P/t/+//7//v//D/8v/0//T/9v/5//v/+//7
//v//f/9//7//v/9//z/+//6//r/+f/4//j//P/9//3//v/8//z//P/8//r/+f/5//j/
+v/8////AQD9//v/AwANABYAEwAKAAYABQADAAgADgAQAAYA9v/l/+X//v8ZAB0ADAD6
/+T/zv/A/77/uf+x/7b/uP+2/7//zf/V/9//6v/t/+v/6//x//b/9v/4//n//P/9//v/
+v/6//3/+//7//v/+v/6//z//P/8//3//v///////////wAAAAD9//v//f/+////AQAC
AAMAAQABAP///v/+//7///////z/+//6//n/+//8//z//f/9//v/+//7//7////+////
+//6//j/9v/0//L/7//u//D/8P/w/+//8P/x//D/8P/u/+7/7f/t/+v/6//q/+r/7P/r
/+v/6//t/+3/7v/v/+//7v/t/+3/7f/v/+//7//y//X/9f/1//b/9v/2//X/9v/3//j/
+f/3//X/8//z//T/9f/3//r/+v/6//n/+f/3//f/9//3//n/+f/6//r/+P/5//T/9//4
//n/+v/4//j/9//3//X/9v/2//b/9//3//n/+f/4//b/9v/3//n/+f/5//r/+P/5//r/
/P/5//n/+P/4//z//v///wEA///9//z//P/8//z/+f/3//D/6v/o/+b/5f/k/+T/5f/o
/+v/7//0//D/7v/u/+//9P/1//b/9//4//n/+//8//r/+P/2//T/+P/5//r//P/8//v/
+f/4//r/+v/6//r/+P/3//f/9v/2//b/9//3//f/+/8FAA8ADgAJAAYAAAD7////CAAG
AAIA/P/s/93/3//2/w8AFQAIAPj/3P/E/77/vP+x/6X/pv+w/7b/vf/L/9n/3//i/+P/
4//p//H/+P/6//j/9//4//f/9v/0//P/9f/3//n/+//8//r/+v/4//b/+f/6//v/+//4
//X/8//w//H/8f/1//j/+f/7//z//f/6//n/9v/0//X/9v/4//n/9//3//f/9//6//r/
+f/5//n/9//3//f/9v/1//L/8f/y//L/8f/w//D/7v/r/+r/6P/o/+j/5//n/+f/5f/k
/+b/5v/l/+X/5v/n/+f/6P/m/+X/5f/l/+T/4//j/+P/5f/m/+f/6f/n/+n/6f/p/+z/
7//v/+//7//u/+3/6//s/+3/7v/v/+3/7f/t/+//7f/t/+7/8P/z//T/9P/1//P/8//z
//P/8f/x//L/8v/0//P/8v/y//H/8f/w/+7/7//w//D/8f/z//P/8//y/+//7v/t/+3/
7//x//L/9P/x//H/8f/w//D/8f/z//f/+v/5//z//f/8//r/+f/5//n/+P/3//T/8//y
/+//7P/m/+T/4//i/+3/5v/Z/9j/3v/g/+L/5P/m/+n/6v/r/+z/7P/s/+z/7P/u/+7/
7v/u//D/8P/w//D/8v/y//L/8v/z//T/9f/2//X/9P/z//L/8v/y//L/8v/x//D/7//u
//P/9v/5//z/+v/6//r/+v/4//b/9P/y/+v/5v/h/9z/5v/w//r/BAD2/+r/3v/S/8v/
xv/B/w==
         </WaveFormData>
      </LeadData>
      <LeadData>
         <LeadByteCountTotal>10000</LeadByteCountTotal>
         <LeadTimeOffset>0</LeadTimeOffset>
         <LeadSampleCountTotal>5000</LeadSampleCountTotal>
         <LeadAmplitudeUnitsPerBit>4.88</LeadAmplitudeUnitsPerBit>
         <LeadAmplitudeUnits>¦ÌV</LeadAmplitudeUnits>
         <LeadHighLimit>2147483647</LeadHighLimit>
         <LeadLowLimit>268435456</LeadLowLimit>
         <LeadID>V2</LeadID>
         <LeadOffsetFirstSample>0</LeadOffsetFirstSample>
         <FirstSampleBaseline>0</FirstSampleBaseline>
         <LeadSampleSize>2</LeadSampleSize>
         <LeadOff>FALSE</LeadOff>
         <BaselineSway>FALSE</BaselineSway>
         <ExcessiveACNoise>FALSE</ExcessiveACNoise>
         <MuscleNoise>TRUE</MuscleNoise>
         <LeadDataCRC32>3516977211</LeadDataCRC32>
         <WaveFormData>
/v/+//7//v8BAAIAAwAEAAcACAAJAAoACQAIAAcABgAHAAgACQAKAAoACgAKAAoACwAM
AA0ADgARABIAEwAUABYAGAAaABwAHgAeAB4AHgAiACQAJgAoACkAKgArACwALwAyADUA
OAA1ADQAMwAyADAALgAsACoAJwAmACUAJAAhACAAHwAeABwAHAAcABwAGQAYABcAFgAT
ABIAEQAQABAAEAAQABAADgAMAAoACAAGAAYABgAGAAYABgAGAAYABAACAAAA/v8AAAAA
AAAAAAAAAAAAAAAA///+//3//P8AAAIABAAGAAUABAADAAIABAAFAAUACAAKAAoACgAL
AAkACQALAAsADgAOAA8AEQANAAsACgAIAAwADAAMAAwADwAQABAAEgARABIAEgARABMA
FQAVABUAEwATABMAEQAKAAcABgAFAAQABAAFAAgACAAHAAYABQAHAAQABAAEAAQAAwAC
AAEA/////////v/8//3//f/8//v/+//7//v/+//7//r/+v/8//z//P/8//7//v/+//7/
/f/8//v/+//7//n/AAAKAA8AEQAbACQAMgBHAGMAiACsAL8AvgCuAJoAjgB2ADgA2v+M
/2D/Sf89/zX/Mf80/0X/ZP98/4j/lf+k/67/uP/D/8//2f/j/+3/8v/y//P/9f/3//n/
+f/7//z//f/8//v/+v/7//z/+//6//3///8AAAIAAQACAAMABAAEAAQABAAGAAcACAAL
AAwACgAIAAUAAwAHAAsADAAPAA4ADgAOAA8AEAARABEAFQAVABUAFgAYABwAHQAfACIA
JQAnACcAKQAqACwALAAtAC4ALwAwADAAMwA0ADQANAAxAC0AKwAqACUAJAAiACEAJAAi
ACEAIQAfABwAGwAbAB0AGwAZABkAFgAVABIAEAASABEAEAAQAA8ADwAPAA0ADAAKAAgA
BgAFAAMAAQAEAAMAAgABAAAA///+//3//P/+//7//v/+//z//P/8//z//f/+////AAD+
//7//v/+/wAAAgAEAAYABAAEAAQABAAGAAYABgAGAAcACAAJAAoACwAMAA0ADgALAAoA
CQAIAAkACgALAAwADQAOAA8AEAAWABgAGgAaABoAGgAaABoAFgAYACAAKAAsADAANgA6
ADwARABIAEoAUABeAGQAZgBwAHwAggCIAIoAhgCCAIAAfABwAFwAQgAaAOj/tv+M/3L/
Yv9O/zL/JP8e/xb/Cv/+/vb+8v7u/ur+5v7i/t7+3v7i/uj+8P78/gT/DP8W/x7/Jv80
/0L/Uv9s/4L/kv+k/7j/xv/Q/9z/4v/i/+T/7P/0//r/AgAEAAQABAAEAAQABAAEAAQA
BwAIAAkACgALAAwADQAOABAAEAAQABAAEQASABMAFAAYABoAHAAeACAAIAAgACAAJAAm
ACgAKgAtADAAMwA2ADgAOgA8AD4APwBAAEEAQgBGAEoATgBSAFYAWABaAFwAXgBgAGIA
ZABlAGYAZwBoAGYAZgBmAGYAZQBkAGMAYgBdAFoAVwBUAFAATgBMAEoARQBCAD8APAA3
ADIALQAoACYAJAAiACAAHAAYABQAEAAMAAoACAAGAAMAAgABAAAAAwAEAAUABgAEAAIA
AAD+//z//P/8//z///8AAAEAAgACAAIAAgACAAQABAAEAAQABgAGAAYABgADAAIAAQAA
AAMABAAFAAYABQAEAAMAAgAAAAAAAAAAAAAAAAAAAAAA/v/+//////8CAAIAAgACAAIA
AQAAAAEAAAD///3//P/7//v/+//8//v//P/7//r/+//9////AAACAAMABAAEAAUABQAH
AAcABQAFAAUABQAEAP7//P/8//n/9//2//b/+v/7//v/+//5//n/9v/2//f/+P/4//j/
9//1//X/9f/0//T/9f/1//P/8f/w/+//7//v/+//7v/s/+z/7P/s/+3/7v/v//D/8v/y
//L/8v/3//n/+//8//z/AwANABcAIAAyAEcAYQCAAKIAsQCuAJ4AjAB+AGoAMgDa/47/
Yv9D/y//L/8x/zL/P/9a/3L/gv+R/6D/pv+s/7n/x//R/93/6f/q/+z/7f/v//H/7v/t
/+7/7v/w//D/8P/w//T/9v/2//b/9v/1//P/8v/0//b/+P/6//r/+v/6//z/+v/6//z/
/P/9//7//v//////AQAAAAEAAAAAAAAAAQADAAUABgALAAsACwAMAA4AEAAPAA8AEAAR
ABMAEwAVABYAGAAYABkAGwAdAB8AIAAdABwAGgAYABoAGQAaABwAFgAUABEADwAQAA4A
DQANAAwACgAKAAsADQALAAkACQAKAAsACgAKAAgABwAGAAYABgAHAAgABwAIAAYABAAC
AAMAAwABAAEAAAD////////9//v/9//1//X/9v/2//b/+P/4//j/+f/8//z//P/8//7/
AwAGAAIAAAD+//z///8BAAIABgAEAAQABAAFAAIAAQACAAEAAgACAAMABQAFAAUABgAG
AAYABgAGAAYABQAGAAYACAAKAAwADQANAA8AEQARABEADgANAAwACQABAP3/+//5//n/
+v/8/wAA//////////////z//P/8//3//f/9//3/+P/3//b/9P/0//X/9f/0//T/9f/2
//f/9f/1//T/9P/2//b/9v/2//X/9P/z//L/8v/y//L/8//5/wMABgAGAA0AFQAdACwA
QABVAHMAngDAAMMAsACcAIoAdABGAO7/mP9m/0r/Mf8l/yX/K/88/1X/bP98/4r/m/+q
/7T/vv/F/8//3f/j/+X/7P/u/+//8f/z//T/9f/4//r/+v/4//b/9P/4//r/+v/6//v/
+//6//r/+f/6//v//P8AAAIABAAIAAUABAAFAAQAAQAAAP7//f8AAAUABwALAAsACgAJ
AAkADAANAA0AEQAPAA8AEAASABcAFwAYABoAIAAjACQAJwAnACgAJwAnACUAJQAlACQA
JQAmACYAJgAlACEAHwAeABsAGgAYABcAFQASABAADwAQAA4ADgAPAA8ADQALAAsACwAL
AAkACAAGAAUABAAEAAMAAwADAAEAAAD+//z/+v/6//v/+v/7//z/+//7//v//f/9//v/
+//3//b/9P/y//T/9v/4//v//P/0//T/+v/9//7///8AAAAAAQABAAQAAAD+//z/+///
/wMACQANAAkABAAAAP3//v///wEAAgAGAAYABgAGAAYABgAFAAYACAAKAAsACwAKAAsA
CgAJAAkACQAJAAcAAQD////////8//r/+f/6//3//f/9//3//f/6//r/+v/7//v/+//7
//j/9//2//T/8v/z//P/8v/z//X/9//5//X/8//w/+7/8f/y//P/9P/0//T/9P/0//L/
8v/y//P/+f/5/wAACAANAA8AFQAgAC4AQwBnAJIAtAC9ALQAogCQAIAAYgAaAMD/fv9Y
/z3/K/8p/y3/NP9F/1j/bP+A/4//nP+q/7b/v//J/9X/3//l/+r/7P/t/+//8f/v/+//
8f/y//X/9v/3//j/9//4//f/9v/1//X/9P/0//j/+v/8//7//f/8//v//P/8//z//v/+
//7//v/9//3//P//////AQAFAAYABwAJAAkACQAIAAsACwALAAwADgARABEAEgAUABcA
GQAZABsAHgAgACAAIQAgACEAIgAiACMAJAAkACQAIQAdABsAGgAZABoAGgAbABgAFAAR
AA8AEAAOAA4ADwANAAsACQAJAAcABwAFAAQABAADAAIAAgACAAMABAADAAAA/v/8//r/
+//7//n/+f/2//X/9f/1//P/8//x//H/8f/y//L/8v/2//j/+v/9//7/+v/4//b/9P/1
//b/9//4//n/+//8/wAAAAAAAAAAAQABAAEAAwADAAEAAAAAAAEAAQABAAIAAgAFAAYA
BwAIAAcACAAIAAoACQAKAAoACQAJAAsACwALAAwADQAOAA0ABQABAP///f/4//b/9f/2
//n/+//9/////f/6//r/+v/4//f/9v/1//b/9//4//j/+P/5//n/+P/0//P/8v/x//L/
8//z//T/8//y//H/8P/x//L/8//0//T/9P/0//X/9f/9/wgACgAJAA8AFwAmADwAVwB3
AKAAvgDDALIAngCKAHQAPgDk/4z/XP9C/yn/Hf8f/yf/OP9P/2b/eP+G/5n/qP+w/7r/
xf/N/9X/3//n/+r/7P/t/+//8f/w/+//8P/w//P/9P/1//b/+P/6//r/+v/6//n/9//2
//n/+v/7//z//v/+//7/AAD///7////+/wEAAgACAAMAAQADAAIAAwAGAAYABgAHAAgA
CQAJAA0ADgAPABEAFAAXABcAGAAaABwAHQAcAB0AHgAgACAAIQAjACUAJwAoACUAJAAi
ACAAIQAfAB8AIAAcABoAFwAVABgAFgAVABUAEgAOAAwACwANAAsACQAJAAsACwAJAAgA
BgAFAAQABAADAAMAAwABAAAA/v/8//r/+f/5//f/9//4//f/9//3//b/9f/y//H/8v/0
//X/9v/2//b/9v/3//r//P/7//r/+f/4//r/+//7//7//v/+//7/////////AQABAAMA
AgACAAMAAQABAAIAAgACAAIAAgACAAYACAAJAAwACwAMAAwACwALAA0ADQANAA0ADQAN
AAsAAgD///7//f/7//r/+v/8//3//f/9//3////8//z//P/6//n/+P/3//P/8//z//L/
8//1//b/9v/1//X/9f/1//b/9//3//j/9v/0//L/8P/y//T/9v/4//X/9P/z//P/+f/5
//j/AAAHAAsADwAaAC4ASQBrAJIAtAC7ALIApgCUAH4AVgAKALD/cv9Q/zP/Hf8b/yP/
MP9H/2L/cv9+/4//nv+o/7T/xf/R/9H/1f/d/97/4v/l/+n/7f/t/+3/7//w//D/8P/w
//D/9P/2//b/9v/1//X/9P/0//b/+P/6//z/+v/6//r//P/8//z//v/+/wAAAAD/////
AgAFAAUABwAHAAYABQAFAAUABQAEAAcACgALAA0AEAATABMAFAAWABYAFwAWABcAGQAc
AB0AHwAgACEAIgAiACQAJAAjACIAIAAdABwAHAAcABwAGwAbABkAFAAQAA0ADwAOAA8A
EQAUABMAEgATAA8ADQAJAAYABgAFAAQABAADAAMAAwABAAAA/v/8//r/+v/7//r/+//3
//X/9P/z//X/9f/z//P/9f/2//b/9v/1//T/8//z//r//v/6//j/+P/4//j/+v/7//v/
/v8BAAIAAwAFAAIAAQACAAEAAwACAAIAAwACAAEAAQAAAAQABAAEAAQACAAKAAsADgAN
AAwACgAHAAgACwAMAA0ADwAPAA8ADQAEAP///P/5//j/+P/5//z//f/9//3//f/9//r/
+v/6//v/+//7//v/9//3//f/9v/0//X/9f/0//X/9f/1//X/9f/1//T/9P/y//L/8v/y
//L/8v/y//L/8v/y//L/8//z//f/AAAEAAkAEwAhAC4APgBXAG8AkgCyALsAsACgAJAA
fABIAOj/jP9a/0D/J/8f/yX/Kf8y/03/aP98/4r/lf+i/67/uv/H/9P/3f/l/+f/6v/q
/+v/7f/v/+//7//x//L/8v/y//L/8v/2//j/+P/4//r/+//7//z//P/8//z//P/6//r/
+v/8//z//P/+//7/AQACAAIAAwADAAUABAAFAAgACAAIAAkACgALAAsADwARABEAEgAU
ABUAFQAWABgAGQAbABsAHQAgACQAJgApACkAKQApACgAJgAmACUAJAAlACMAIwAkAB8A
HgAcABsAHQAaABgAFwAVABIAEQARABEADwANAA0ADgAPAA4ADgAKAAcABAACAAQABQAG
AAUABAACAAAA/v/8//v/+P/3//f/9//4//n/9//3//X/9f/1//b/9v/2//j/9v/2//r/
9//2//X/9P/3//n/+v/+//3//P/7//v//f///wMABQACAAAA/////wEAAQACAAIABQAG
AAcACAAIAAgABwAIAAwADgAPAA8ADgAPAA4ADQAPAA8ADwANAAgABQAEAAMA///+//7/
AAABAAEAAQABAAIAAAABAAIA/v/7//j/9f/0//X/9v/2//j/+f/5//j/9//3//f/9//3
//f/9v/2//b/9v/2//b/9v/2//b/9v/2//b/9v/3//X/9//+/wYACwAPABcAIgAuAEMA
YQCAAKIAuwC8AKwAlgCGAG4AMgDQ/4D/VP87/yv/Jf8l/yr/Qf9a/2r/fP+V/6j/rv+2
/7//xf/P/93/5f/q/+r/6//t/+//8P/x//T/9v/4//j/+P/4//n/+v/5//j/+f/5//j/
+P/7//z//f/+/wAAAAAAAAIAAAAAAAIAAgACAAIAAQABAAIABQAFAAcACQAKAAsADQAO
AA8ADwATAA8ADQAMAAwAEQATABYAGgAdAB8AHwAhACEAIgAhACEAJQAnACkAKgAoACgA
JwAmACgAJQAkACQAHgAcABkAFwAZABgAGAAZABYAFAAUABUAEgAPAAwACwAPABEAEQAS
ABAADQAKAAgACQALAA0ADQAKAAYAAgD+//7////+/////////wAAAQD//////f/9//v/
/P/8//z//v/4//T/+v/8//7/AAACAAAA///9//7/AAAAAAAAAQADAAUACQALAAgABAAB
AP//AwAFAAgACgAMAAwADAAMAA0ADgAOABAAEQASABIAEQARABMAEwATABUAFQAVABMA
DAAJAAgABwAEAAIAAQACAAMAAwADAAMABQACAAIAAgADAAMAAwADAP7//f/8//r/+v/7
//v/+v/6//v//P/9//z/+//5//j/+v/6//r/+v/4//j/+P/4//j/+P/4//n//f///wQA
DAARAA8ADwAYACgAQQBfAIQArgDDAL4ArgCYAIQAbAA6AOL/mP9w/1H/Of81/zn/PP9F
/1j/cv+K/53/qP+w/7r/xf/P/9X/2//l/+z/8P/x//P/9f/z//P/9f/2//r/+v/6//r/
+v/8//z//P/+//////8AAAAAAAAAAAAAAAAAAAAAAgADAAQABwAIAAUABAACAAEAAAAD
AAMABQAJAAoACwANAAwADQANABEADwAPABAAEgAVABUAFgAYABoAGwAaABsAHQAgACEA
IwAkACUAJgAmACgAKAAnACYAIwAfAB0AHAAbABoAGAAXABoAGAAXABcAEgAOAAwACwAN
AAsACQAJAAcABwAFAAQABwAHAAcACAAJAAkACQAHAAYABAACAAAA/f/9//v/+//4//f/
9//3//v//f/9/////P/8//v/+v/4//r//P/+//3//P/7//r/+//9//7/AgAAAAAAAAAB
AAEAAQADAAMABAAEAAUABwAFAAUABgAGAAkACgALAAwACgAKAAkACgAMAA4ADwAPAA0A
DwAPAA8ADQANAA0ACwAEAAEAAAD//wAAAAABAAQAAwABAP///f////z//P/8//3//f/9
//3/+f/5//n/+P/2//f/9//2//P/8//z//P/9v/3//f/+P/2//b/9v/2//X/9P/z//L/
8//0//X/9//x//f/AAAEAAcADQAXACoAQgBZAG8AkgC6AMMAtgCkAJgAhABSAPT/kv9Y
/zb/Jf8h/yP/Kf8+/13/cv9+/4z/lf+g/67/uP+//8v/1//d/+P/6P/p/+n/6v/r/+z/
7f/w//L/8v/y//L/8v/y//T/9P/0//f/9//2//b/9//4//n/+v/6//r/+v/8//z//P/+
//7//v/+//3//f/9/////v///wEAAgADAAUACQALAAwAEQAPAA8AEAASABQAEwATABQA
FwAZABkAGwAeACAAIAAhACIAIwAkACQAJgAmACUAJAAkACEAIAAgABsAGgAYABcAGQAW
ABQAEwAQAA4ADgAPABIAEQAQABEADQALAAcABAAGAAcACAAKAAcABQADAP/////+//3/
/P/6//n/9v/1//T/8//z//P/9v/3//b/9//1//b/9v/2//b/9v/2//L/8v/y//L/8v/z
//X/9v/6//r/+v/6//v/+v/5//r/+f/8//z//f///wEAAQACAAIABAAEAAQABAAHAAgA
CAAKAAkACgAKAAkACAAJAAgABwAFAAUABQADAP3/+//7//v/+//6//r//P//////////
//7/+v/5//j/9//1//P/8f/w//H/8v/y//L/8//z//L/8f/x//H/8f/z//P/8v/y//D/
8P/w//D/8P/w//D/8P/y//L/8v/z//f//f8IAAwABwAHAA8AHgA0AE8AcwCgAMAAvQCq
AJgAjAB4AEAA4v+I/1T/OP8l/xv/G/8l/zT/Sf9g/3T/hv+T/57/qv+2/8H/zf/Z/93/
3f/g/+X/5//q/+3/7P/r/+z/7P/s/+z/7P/s//D/8v/y//L/8f/x//D/8P/z//T/9f/2
//b/9v/2//j/+v/6//z//P/7//r/+P/3//n//f/+/wEAAAAAAAAAAQADAAUABgALAAoA
CQAJAAoAEAARABMAFgAXABkAGQAbABsAHAAbABsAHwAhACMAJAAjACIAIAAeAB8AHQAd
AB4AGgAYABUAEwAUABIAEQARAA4ADAAMAA0ADAAJAAYABQAGAAcABgAGAAUAAwABAAAA
AQABAAEA///+//z/+v/4//X/9f/z//P/9P/z//P/8//x//H/7//v/+//8P/w//D/7v/w
//T/9v/0//T/9P/0//f/+f/6//7/+//6//n/+f/6//v//v////z/+v/5//n/+//9/wAA
AgACAAAA/v/8//7/AAABAAQABgAIAAkACQAIAAkACAAHAAkACQAJAAcAAQD////////7
//r/+v/8//v/+//7//v//f/6//r/+v/5//f/9f/z/+//7//v/+7/8P/x//H/8P/y//P/
9P/1//T/8//x//D/7v/u/+7/7v/v//D/8f/y//D/8P/w//H/7f/z//z/AgAFAA0AEwAW
ACAANwBVAHoAogC5ALYApgCSAIAAYgAeAMD/ev9U/zn/J/8f/yP/MP8//1L/av+A/4//
mv+g/6z/u//J/9H/1//b/97/4v/l/+n/7f/q/+n/6v/q/+3/7v/v//D/8v/0//T/9P/z
//P/8v/y//P/9P/1//b/9v/2//b/+P/4//j/+v/6//v//P/8//3/AAADAAMABQAFAAQA
AwADAAQABQAFAAkABgAFAAUABgAKAAsADQAQABMAFQAVABcAGgAcABwAHQAgACEAIgAi
ACAAHgAbABgAGQAXABcAGAAZABoAGgAbABgAEgANAAkACwAKAAsADQAMAAkABgAFAAYA
BwAGAAYABAADAAIAAgABAAEAAQD//wAA/v/8//r/+f/5//f/9//5//n/+v/7//n/9//z
//H/9P/2//f/+P/4//j/+P/5//b/+P/5//r/+//8//r/+//7//7//P/8//z//f//////
AQABAP7//P/7//v//v///wEAAgAEAAQABAAEAAUABgAGAAgACQAKAAoACQAIAAkACAAH
AAoACwAMAAsABAABAAAA///6//j/9//4//v//f///wEAAAD8//v/+v/4//f/9v/1//T/
9f/2//b/9v/3//f/9v/1//X/9f/1//f/9//2//b/9f/0//P/8v/y//L/8v/y//L/8v/y
//P/+f8BAAQAAAADABEAGQAiADIARQBjAI4AtgC9AK4AnACGAHQAUAACAKz/fP9e/0X/
O/89/0H/SP9T/2T/eP+M/6H/rv+w/7b/xf/V/9//4//j/+r/6v/r/+3/7//y//P/9v/4
//r/+v/6//r/+f/6//n/+P/8//3//f/+//3//P/7//r//f/+////AgAEAAQABgAGAAMA
AgAAAP//BQALAA4AEwAOAAoABgADAAYABwAHAAsADgAPABEAFAAXABcAGAAaAB8AIQAh
ACMAJAAmACYAJwAkACMAIgAgACQAJgAnACgAJgAhAB4AHAAbABoAGAAXABcAFAASABEA
DwAMAAsACwANAA0ADQAPAA4ADQAKAAgACAAHAAYABgAHAAcABwAFAAYABAACAAAAAAAB
AAAAAQD+//v/+f/3//n/+//7//3///8AAAAAAAD+/wYACAADAAAAAwAEAAUABgADAAMA
AgAEAAcACAAJAAsACQAJAAsACwAKAAgABwAHAAkACwAOABAAEAAOAAwACgANAA4ADgAQ
ABMAFAAUABMAEAARABAADwARABMAFQAVAA0ACQAHAAUABQAEAAQABgAHAAcABwAHAAUA
AgACAAIAAgABAAAA///9//3//f/8//7///////7//f/9//3//f/8//v/+f/4//n/+v/7
//z/+v/6//r/+v/8//z//P/9//v///8IABIAEwATABUAHgAyAE0AaQCOALQAxQC8AKgA
lgCEAGAAFgC8/4D/Xv9B/zH/M/83/z7/Uf9m/3L/gP+V/6b/rv+2/8f/0f/X/+P/6f/q
/+r/6//t/+//8//1//n//P/8//r/+P/2//n//P/9//7//P/7//n/+P/8//7/AAACAAEA
AAD//wAAAAAAAAIAAgAGAAgACQALAAgABwADAAEABQAGAAcACQAMAA0ADQARABMAEwAU
ABYAGQAZABoAHAAgACMAJAAnACcAKAAnACcAKAApACoAKgAqACoAKQAoACYAIwAiACIA
IQAgAB4AHQAaABYAEwARABQAFAAWABkAFwATAA8ADQAOAA8ADgAOAA4ADQAMAAwACwAL
AAsACQAIAAYABAACAP7//f/6//n/+v/5//n/+f/5//n/9//3//f/+P/4//j/+v/6//r/
+//4//z/AgAAAAAAAAAAAP7//////wIAAgACAAIAAwAAAP//AAD//wAAAAABAAMAAwAD
AAQABAAIAAgACAAIAAoADAANABAADwAOAAwACQAKAA0ADgAPAA0ADQANAAsABAABAAAA
//////7//v8AAP/////////////8//z//P/7//n/9//1//T/9f/2//b/9P/1//X/9P/z
//P/8//z//H/8f/w//D/8f/y//P/9P/y//L/8v/y//D/8P/w//H/8//3/wQADAANAA0A
EwAcADIAVQB3AJgAtgC/ALYAoACIAHIARgDy/5r/ZP9C/yX/Hf8l/yn/NP9N/2z/ev+C
/43/mv+o/7T/v//N/9X/2f/f/+b/5v/n/+n/6//p/+n/6//s/+7/7v/u/+7/8v/0//T/
9P/1//X/9P/0//P/9P/1//b/9P/0//T/9v/2//b/+P/4//n/+v/6//v/+f/7//r/+//+
/wAAAgAFAAUABQAEAAcABwAHAAgACgANAA0ADgAQABMAFQAVABcAGwAeAB8AIQAfAB8A
HwAeABwAHAAbABoAGwAZABkAGgAVABQAEgARABMAEAAOAA0ACgAIAAgACQAHAAUAAwAD
AAMAAwABAAAAAAD///7//v/////////9//r/+P/2//T/8f/x/+//7//v/+//8P/x/+//
7f/p/+f/6v/s/+3/7v/v//D/8f/z/+r/7P/u//D/8P/w//D/8v/z//P/9v/2//b/9v/3
//n/+f/7//v/+//6//r/+//4//f/9//2//j/+P/4//j//P/+////AgABAAAA/v/7//7/
AQACAAMAAgABAAAA/f/3//X/9f/1//P/8v/y//T/9P/z//L/8f/x/+7/7v/u//D/7//u
/+3/7P/t/+7/7v/r/+v/6v/o/+b/5f/k/+P/5f/n/+j/6v/q/+r/6v/q/+j/5v/k/+L/
5P/m/+j/6//l/+P/6v/0//3/AwAHABAAJAA/AF8AhgCqALUAqgCQAH4AcgBQAPj/lv9Y
/zj/Hf8P/xP/Gf8i/zv/UP9e/3L/hf+S/6D/sP+3/7v/w//N/9P/1v/a/9v/3f/f/93/
3f/f/+D/5P/k/+T/5P/j/+T/4//i/+X/5//o/+r/6//s/+3/7v/r/+r/6f/q/+z/7v/y
//T/8v/y//H/8f/w//P/8//1//X/9P/z//P/9f/3//j//f/9//3//v8AAAYABwAJAAwA
DAANAAwADQAMAA4ADgAPABIAEwAUABQAFQAWABYAFgAVABEADwAOAAsACgAIAAcABwAE
AAIAAQABAAAAAQADAAIA///8//v/+f/5//f/9v/5//n/+f/6//b/9f/0//H/8//y//H/
8P/t/+v/5//l/+X/5f/m/+f/5//n/+X/5f/j/+T/5P/k/+T/5P/k/+X/5v/o/+j/6v/q
/+r/6v/q/+v/6//u/+z/7P/s/+3/7//v//H/8f/v/+7/7v/v//D/8f/z//T/9f/0//P/
8v/y//L/8f/y//X/+P/6//v/+f/7//v/+//7//v/+//5//H/7f/r/+n/5//m/+b/6P/s
/+3/7v/v/+v/5v/k/+L/5f/l/+X/5f/k/+X/5v/m/+P/4//i/+D/4P/h/+L/4//i/+H/
3//e/9//4P/h/+L/3//e/93/3P/e/97/3v/f/9//4f/q//L/9//7/wEACAAcAD0AYQCA
AJ4AqwCiAIoAdgBeACwA1P9+/0z/Jv8L/wf/Df8R/xr/Nf9O/2D/cv+D/5L/nP+k/6v/
s/+9/8n/0//W/9f/1//Y/9n/1//X/9n/2v/f/+D/4f/i/+D/4P/e/9z/4P/h/+H/4v/h
/+D/3//e/+H/4v/j/+b/6P/o/+r/6v/o/+j/5//n/+j/6//r/+3/7P/s/+z/7f/v//H/
8v/3//X/9f/2//j/+f/5//r//P8BAAMAAwAFAAYACAAIAAkACgALAAwADAALAAoACAAG
AAgABQAEAAQABAAEAAMAAwABAP7//P/7//n/9v/1//X/9v/1//T/9f/z//P/8f/w//L/
8f/w//D/7P/p/+b/4f/j/+L/4f/g/+H/4f/f/9//3P/b/9v/2//b/9v/2f/Z/9v/3P/c
/9z/2v/a/9r/2//e/97/3v/e/93/3f/c/9v/3P/e/+H/4//l/+X/5f/l/+L/4//i/+L/
4//j/+T/5v/l/+X/5f/k/+L/5P/n/+r/7f/u/+//8P/t/+3/7f/t/+3/7//v/+z/7f/s
/+r/5v/i/+D/3//e/+v/5f/Z/9P/1P/X/9j/2f/a/9r/2v/a/9r/1//W/9X/1P/U/9T/
1P/U/9b/1v/W/9b/1P/U/9T/1P/W/9b/1v/W/9T/1P/U/9T/1P/U/9T/1P/T/9L/0f/Q
/9b/2v/e/+L/7f/4/wMADgApAEIAWwB0AHEAcABvAG4APwASAOX/uP+Q/2j/QP8Y/xb/
Fv8W/w==
         </WaveFormData>
      </LeadData>
      <LeadData>
         <LeadByteCountTotal>10000</LeadByteCountTotal>
         <LeadTimeOffset>0</LeadTimeOffset>
         <LeadSampleCountTotal>5000</LeadSampleCountTotal>
         <LeadAmplitudeUnitsPerBit>4.88</LeadAmplitudeUnitsPerBit>
         <LeadAmplitudeUnits>¦ÌV</LeadAmplitudeUnits>
         <LeadHighLimit>2147483647</LeadHighLimit>
         <LeadLowLimit>268435456</LeadLowLimit>
         <LeadID>V3</LeadID>
         <LeadOffsetFirstSample>0</LeadOffsetFirstSample>
         <FirstSampleBaseline>0</FirstSampleBaseline>
         <LeadSampleSize>2</LeadSampleSize>
         <LeadOff>FALSE</LeadOff>
         <BaselineSway>FALSE</BaselineSway>
         <ExcessiveACNoise>FALSE</ExcessiveACNoise>
         <MuscleNoise>TRUE</MuscleNoise>
         <LeadDataCRC32>1975636630</LeadDataCRC32>
         <WaveFormData>
5P/k/+T/5P/m/+b/5v/m/+r/7P/u//D/7v/u/+7/7v/w//D/8P/w//H/8v/z//T/9v/2
//b/9v/4//r//P/+/wAAAgAEAAYABwAIAAkACgAOABAAEgAUABUAFgAXABgAHAAgACQA
KAAnACYAJQAkACIAIAAeABwAGwAaABkAGAAVABQAEwASABIAEgASABIAEQAQAA8ADgAN
AAwACwAKAAwADAAMAAwACAAGAAQAAgAAAAAAAAAAAAAAAAAAAAAA/P/6//j/9v/2//b/
9v/2//T/9P/0//T/9P/0//T/9P/2//j/+v/8//z//P/8//z//f///wAABAAGAAYABwAI
AAYABwAJAAkADQAOABAAEgARAA4ACwAKAA4ADgAOAA4AEAAQABEAFAAVABUAFAASABMA
FgAXABgAGAAYABcAEwASABAAEAAQAA8ADQANAA0ADQANAA0ADQANAAoACQAIAAcABwAE
AAIABAAEAAMAAgD///7//v/+//v/+//7//v//f/9//z//P/8//z/+//7//7///8AAAEA
///+//3//P/8//r/AAAIAAwAEQAeAC4ARQBiAIUArgDaAPwAEQETAQUB7ADCAHoAFQC+
/4r/cP9h/1f/Uv9S/2D/ef+P/5r/oP+o/7P/vv/I/9P/2v/j/+//8//y//T/9f/3//r/
+//8//7//v/+//3//f/9//7//v/+////AQACAAEAAQACAAUABwAGAAYACAAJAA0ADgAQ
ABEADwAOAAwACQAMAA8AEQATABYAFgAWABYAFgAWABcAFwAZABoAGwAcACIAJAAmACkA
KAApACsALAAwADEAMgAzADQANwA3ADcAOgA8AD0APgA8ADoANwA3ADMAMQAvACwALwAv
AC4ALQAoACYAJQAjACUAIwAjACMAIQAfAB0AGgAaABsAHAAdABoAGQAZABgAFQATABEA
DwAPAA0ACwAOAA0ADAALAAoABwAGAAUABAAEAAQABAAEAAIAAgACAAIABQAGAAcACAAI
AAgACAAIAAoADAAOABAAEAAQABAAEAARABIAEwAUABYAFgAWABYAGQAaABsAHAAZABgA
FwAWABgAGgAcAB4AHgAeAB4AHgAiACgAKgAoACgAKAAqACoAJAAmADAANgA4ADoAQABE
AEQASgBQAFAAVgBiAGgAagB0AIAAigCSAJgAngCkAK4AvgDGAMgAwgCsAIoAZABAACwA
JAAWAP7/7v/k/9z/0v/I/8D/uv+u/6D/lP+K/4D/ev92/3T/ev+C/4b/iv+S/5r/ov+s
/7j/yP/a/+b/6P/o/+z/7P/o/+r/6P/g/9z/4P/k/+b/6v/o/+j/6P/o/+T/4v/g/97/
3//g/+H/4v/g/+D/4P/g/9//3v/d/9z/2//a/9n/2P/a/9r/2v/a/9f/1v/V/9T/0//S
/9H/0P/R/9L/0//U/9P/0v/R/9D/zv/O/87/zv/T/9b/2f/c/93/3v/f/+D/4//m/+n/
7P/w//L/9P/2//n/+v/7//z///8CAAUACAAKAAoACgAKAA0ADgAPABAADgAOAA4ADgAM
AAoACAAGAAgACAAIAAgABQACAP///P/5//j/9//2//X/9P/z//L/9f/2//f/+P/3//b/
9f/0//T/9P/0//T/9v/4//r//P/8//z//P/8//7//v/+//7/AQACAAMABAACAAAA/v/8
////AAABAAIAAgACAAIAAgABAAAA///+////AAABAAIAAAD+//3/+/8AAAAAAAABAP//
/v/+/////P/7//n/+P/6//z//P/8//z//P/6//j/+f/6//v//f8CAAMAAwACAAIAAgAE
AAQABAAFAAYABgAEAAIAAQACAAAA/f/7//v//P/9//7////8//v/9//1//b/9//5//j/
9P/0//T/8//z//P/8//0//L/8f/x//H/7//v/+//7v/w//D/8P/v//H/8f/x//H/8//0
//T/9P/4//r/+v/4//b//P8JABoALgBHAGAAewCeAMYA5ADzAPMA5wDOAKgAZgAPAMT/
lP9y/2H/Xf9g/2D/aP97/43/lP+c/6T/p/+w/77/y//S/93/5f/n/+b/6P/p/+v/6v/p
/+j/6P/o/+j/5//n/+r/7P/t/+7/7P/t/+3/6//t/+7/8f/z//L/8v/0//X/9f/0//T/
8//0//b/9//3//b/9//3//f/9v/2//b/9v/7//z//v//////AAABAAIAAgACAAIAAwAE
AAUABwAIAAoACwAMAA0AEQAVABYAFwAUABQAEwASABQAFAATABUAEwARAA8ADAAMAAsA
CQAHAAcACAAKAAsACQAHAAcABwAIAAkACgAKAAcABwAHAAcACAAHAAcABgAEAAMAAgAB
AAEAAQABAP///P/7//v/+//5//j/9P/z//H/8//0//T/9v/3//j/+f/6//v/+//7//3/
AgAGAAQAAgAAAP7///8BAAIABgAGAAYABwAIAAUABQAGAAUABgAGAAcACAAMAAwADAAO
AA0ADAALAAoACgAKAAsADgARABEAEAAOABAAEgASABIAEgASABEADQAHAAQAAwACAAEA
AQADAAUAAwADAAMAAwADAAAA///+/wAAAQD///7//P/6//f/9P/1//T/9P/0//X/9f/1
//X/8//z//L/8v/z//T/9P/1//T/8//y//H/8v/y//L/8v/0//z//v/+/wYAEwAkADoA
UwBuAI8AvADoAP4A/wD1ANsAtgB+ACYAz/+a/3b/XP9P/03/VP9i/3b/if+T/5j/oP+q
/7X/vv/G/8//3P/h/+P/5//o/+r/6//t/+//8f/z//b/8v/w/+3/6//u//D/8f/y//L/
8//z//H/7v/u//D/8f/y//T/+P/7//v/+v/6//n/9//2//T/8f/1//n//P////3//P/7
//r///8AAAIAAwAEAAQABAAEAAcACAAJAAsADgARABUAGAAXABcAFwAXABUAFwAWABUA
FgAYABkAGgAZABYAEgARAA4ADQAMAAoACQAHAAQAAQACAAIAAwADAAMAAQABAAEA////
/////v/8//v/+v/5//b/9f/1//T/8//x/+//7f/s/+3/7v/t/+z/6//r/+v/7P/s/+n/
6f/l/+X/5P/i/+X/5//p/+v/7v/n/+f/6v/u//D/8v/0//X/9//4//z/+v/4//f/9v/6
////BQAJAAQAAAD9//r//v/+//7/AAADAAQABQAGAAQAAgABAAIABgAHAAcABgAGAAgA
CAAIAAgACAAHAAMAAgACAAQABgAAAP3//P/7//3//f/9//3//f/6//n/+P/4//n/9//2
//X/9P/y//D/7//u/+7/7v/v//H/8//1//L/7//r/+j/6//s/+z/7f/u/+//8P/x/+//
7v/t/+z/8v/y//b//v8EAAkAFAAmADkAVgB/AK4A2ADyAP0A+wDnAMgAnABOAPP/rv+E
/2T/Uf9P/1D/Vv9g/2//f/+M/5T/nP+r/7j/vv/J/9T/2//f/+H/5P/m/+f/6f/p/+n/
6f/q/+z/7v/v//H/7//w//D/8P/u/+//7//t//D/8v/2//n/9f/0//X/9f/4//j/+f/5
//n/+v/6//n/+f/7//z//f8BAAIAAwAEAAUABAAEAAMABwAIAAkACgANAA4ADwARABIA
EwAVABYAGQAbAB0AHwAfACEAIAAfACIAJAAlACYAJQAiAB4AHQAfAB8AHwAeAB0AGwAY
ABUAEgASABMAEwAVABMAEwATABIAEQAQAA4ADQANAA0ADQANAA0ADgAOAAsACQAHAAUA
AwADAAMAAQD///3//P/7//r/+v/3//f/9f/3//j/+P/6//v//P/9/wIAAQD//////P/8
//z//P/8//7/AQADAAgACAAIAAkACgAIAAkACwALAA0ADAAMAAwADQAMAAsADAAQABAA
EAAQAA4ADgAPABIAEQARABAADgAPABIAEwAUABUAFgAWABMADwAMAAsACgAGAAMAAgAB
AAQABQAGAAcABwAEAAMAAgAAAP//+//4//v//P/8//z//f/8//z//P/4//f/9v/1//b/
9//3//j/9f/0//L/8f/z//X/9//5//j/+P/4//j/9v/6/wQABAAGABEAIgA2AFEAcACT
AL4A6AAAAQcB/QDjAL4AfgAiAMv/lv94/17/Uf9T/1j/ZP92/4P/jf+U/6L/sP+5/8L/
zP/R/9j/3//l/+f/6v/s/+3/7//v/+//7//w//H/8v/y//P/9f/4//r//P/6//n/9//z
//X/9v/5//v/+v/6//z//f/7//r/+v/5//z//v///////v////////8CAAIAAgACAAQA
BAAFAAUACAAKAAwADgARABIAEwAVABMAEwAUABQAGAAZABoAGwAdACEAIgAjACAAIAAf
AB4AIQAgAB4AHwAbABkAFwAUABYAFwAXABcAEwASABIAEQAPAA0ADQANAA4ADwAQABAA
DAALAAoACQAJAAkACgAKAAUAAwABAP///f/9//3/+//8//v/+//7//n/+P/0//P/9P/3
//n/+v/5//n/+f/5//r/AAD///7//f/8//3///8AAAQAAgACAAMABAAGAAcACQAJAAcA
BgAGAAYACAAIAAgACgAKAAoACgAKAAsADAAOABIAEwATABIAEAAOABAAEAAQABEAEgAS
AA8ACgAIAAgACAAFAAMAAwADAAUABQAFAAUABQACAAEAAAABAAEA/v/8//v/+v/4//b/
9//2//b/9v/1//X/9f/1//f/9//2//b/9f/0//L/8f/z//X/9//5//f/9v/1//T//v/8
//r//v8EAAkAFAAoAEEAYACHALQA3ADyAP0A/wDtAMwAmABKAPP/sv+M/2z/Vf9P/1T/
Xv9y/4f/k/+a/6D/qv+z/77/zP/X/9b/2f/h/+X/6P/q/+v/7f/w//H/8v/0//T/9P/z
//P/9v/4//n/+v/5//n/+P/1//b/+P/8////+v/6//z//f/8//z//f/9//3//v/+//3/
/v8BAAMABQAFAAQAAwACAAMAAgACAAEABgAIAAoADAAOAA4ADgAPABAAEQATABQAFgAX
ABgAGQAaAB0AHQAdAB4AIAAhACIAIAAeABsAGwAdAB0AHQAcABkAFwAUABEAEgASABMA
EwAVABUAFwAZABUAEwARAA4ACwALAAsACwAMAAsACwAKAAUAAwABAP//AAABAAIAAQD+
//v/+f/3//f/+P/2//f/+f/7//z//P/6//n/+P/3//7/AwACAAEAAAD///7///8BAAIA
BgAJAAoADAAOAAwACwALAAkACgAKAAsADAALAAoACQAKAA4ADgAOAA4AEAASABUAGgAX
ABUAEgAOABAAFAAWABgAGQAaABoAFwASAA4ADAAKAAgABwAIAAkABwAHAAcABwAIAAYA
BgAGAAUABQACAAAA/v/+//3//P/7//r/+v/6//f/9//3//f/+f/5//j/+P/3//b/9P/z
//P/8//z//P/9P/0//T/9P/w//T/+P/+/wQAEQAkADgATwBqAIMAqADUAPAA+wDzAN0A
vACCACIAx/+U/3b/XP9T/1f/WP9g/3L/hf+R/5b/mv+m/7P/vv/I/9P/3P/h/+P/4//i
/+T/5f/n/+r/6//s/+7/7f/s/+r/6f/r/+7/8P/y//P/9f/2//X/9P/0//b/9//0//T/
9v/3//j/+P/5//n/+v/8//3//f/7//3//v///wAAAAAAAAAAAQAAAAAA//8BAAIAAwAE
AAUABgAHAAkACgALAA0ADgARABMAFQAXABcAGQAYABcAFQAWABYAFgAXABYAFAAVABQA
EwASABAAEAAPAA0ACwAJAAgACAAHAAcABQAFAAUACAAJAAoACgAHAAUAAwABAAEAAQAC
AAIAAQD///3/+//2//X/9P/x//H/8f/y//P/8v/y/+//7//t/+//8P/w//P/8f/z//b/
9P/y//D/7v/x//P/9P/4//f/9v/2//b/+P/7////AQAAAP7//f/8//z//P/8//7/AwAE
AAUABgAFAAQABAAGAAoACwALAAoACQAKAAkACAAJAAoACgAHAAUABAAFAAYAAgD///7/
/f///////////wAA/v/+//7/+f/3//L/7v/v//D/8P/w//H/8P/w//D/8f/x//H/8f/v
/+//7v/u/+z/7P/r/+v/7P/t/+7/7//u/+7/7v/u/+z/7v/2//z/AgAHABIAIgA1AE4A
cQCUALoA4AD1APcA5QDIAKIAXgADALb/iv9u/1v/U/9Q/1T/Zv93/4H/jP+c/6j/r/+4
/8D/w//K/9X/3//j/+L/5P/l/+f/6P/p/+r/7P/u/+7/7f/t/+7/8P/x//L/8f/x//D/
7f/u//D/9P/3//T/9P/2//f/9v/2//f/9//3//j/+P/3//X/9//4//n//f/+////AAAC
AAIAAwADAAIAAAD+//z/AwAGAAkADQAMAA0ADwAQABEAEQARABEAEwAXABgAGQAXABgA
GAAYABkAGAAWABcAFAARAA4ACgAOAA8ADwAPAAsACgAKAAkABwAFAAUABQAIAAkACgAK
AAcABQADAAEAAwADAAQABAD+//v/+P/1//T/9f/2//X/9P/z//P/8//y//L/7//v//H/
8//0//T/9f/t/+f/7P/v//L/9f/4//f/9//2//j/9v/2//f/+P/6//3/AQADAAAA/P/5
//b/+v/8//7/AgAEAAQABAAEAAQABAAFAAgACQAJAAgABgAIAAoACgAKAAsADAAMAAkA
BgAEAAQABAD///3//f/9/////////////f/6//n/+P/4//n/9//2//X/9P/y//D/7f/s
/+z/7P/u/+//8P/x//D/7//t/+z/7v/u/+3/7f/r/+v/6//r/+r/6v/q/+r/7v/y//T/
+v/+//3/AgAQACcASABtAJYAxADmAPMA9QDlAMQAmgBcAAcAvv+S/3D/Vf9P/1T/VP9a
/2n/ff+O/5r/oP+n/7D/uv/B/8b/zf/V/93/3v/g/+H/4//j/+P/4//k/+f/6P/o/+n/
6P/q/+v/7P/t/+//8P/v/+3/7v/x//P/8P/w//L/8//3//j/+v/7//j/+P/3//X/9f/3
//j/+f/7//z//f/+//7//v////////8AAAEAAgADAAQABQAHAAYABwAJAAoADQAPABEA
EwASABUAFQAVABYAGAAZABoAFwAUABAADwAQAA8ADgAMAA4ADwAPAA8ACwAIAAYAAwAG
AAUABgAHAAYABQAEAAIABAAFAAYABwAHAAcACAAIAAQAAQD+//v/+f/5//n/9//0//P/
8//z//b/+P/3//n/9v/3//f/9v/z//P/9f/4//b/9v/2//b/9//5//r//v/8//z//f/+
/wAAAQADAAMABAAEAAUABgAGAAYABgAIAAwADAAMAAwACwAKAAoADAAOAA8ADwAOAA0A
DgANAAwADQAOAA4ACwAHAAQAAwACAAIAAQACAAMAAAD///7//f/9//r/+f/4//j/+f/3
//b/9P/0//P/8v/z//L/8v/y/+//7//v/+//8v/z//P/9P/z//L/8P/v/+3/7f/t/+3/
7//w//H/8v/u//L/9v/4//7/BwAWADIAUQBsAIUArADaAPQA+QDzAOMAxACKAC4Az/+S
/2z/Vv9R/1H/VP9m/4D/j/+V/5j/mv+i/6//tv++/8v/1P/Z/9//4//j/+T/5P/l/+j/
6f/q/+z/7P/s/+v/6//q/+z/7f/u/+//8f/y//H/7//w//P/9f/y//L/9P/1//b/9v/3
//f/9//4//j/9//2//f/9//3//r/+v/6//r///8AAAIAAwADAAQABQAGAAcABgAFAAUA
BwAJAAwADgAOAA8AEAARABIAFQAVABUAFQAWABYAFgAYABYAEwATABIAEQAQAA4ADgAN
AAsACQAGAAYABwAHAAoACQAKAAsABwAFAAMAAAADAAUABwAJAAQAAQD///z//P/7//r/
+f/2//X/9P/x/+7/7f/t/+3/7v/w/+//8f/u/+//7//u/+//8f/x/+7/7P/s/+z/7P/t
/+//8P/0//b/9v/3//j/9f/1//b/9f/4//j/+f/6//7//v/+/wAAAAAAAAAAAAABAAIA
BAAIAAcABwAGAAQAAgAEAAQABAADAAQABAABAAAA/v/+//7//f/7//v/+//7//v/+//7
//n/9v/1//T/8v/x/+3/6v/q/+r/6f/o/+n/6P/o/+j/5f/l/+X/5f/n/+f/5v/m/+T/
5P/j/+P/5f/l/+X/5f/o/+j/6P/o/+r/7P/0//j/9P/3/wYAHAA5AFYAewCqANIA4gDl
AN8AzQCuAHAAFAC//4j/Zv9Q/0X/Rf9M/1j/aP91/4H/jP+Q/5j/o/+u/7r/xf/O/9H/
z//P/9H/1P/W/9n/2P/Z/9r/3P/a/9r/2f/Z/9v/3v/g/+L/4P/h/+H/3//d/97/4f/j
/+H/4v/l/+f/6P/o/+n/6f/n/+j/6P/n/+j/6//t/+//7v/u/+7/7v/x//L/9P/1//b/
9v/2//b/+v/8//7/AQACAAMABQAGAAUABQAFAAUACAANAA8AEQAPAA4ADAAKAA0ADAAK
AAsACAAHAAYABAAGAAUAAwABAAIAAgADAAMAAQD9//v/+f/7//3///8AAP7//f/8//v/
+v/5//n/+P/3//X/8//x/+3/7f/t/+v/7f/t/+7/7//t/+z/6P/n/+f/6f/q/+r/6f/p
/+3/7v/u/+7/7v/u//H/8//0//j/9v/2//f/+P/6//v//f/9//r/+P/3//b/+f/6//v/
/v/9//z/+//6//3//v8AAAQABwAHAAYABAAEAAYABgAGAAUABgAGAAMAAQAAAAEAAgD9
//v/+//7//n/+f/5//n/+//4//f/9v/z//P/8P/u/+3/7P/q/+j/6v/q/+v/7P/r/+v/
6//r/+v/6//q/+r/6f/o/+b/5f/o/+n/6v/r/+v/6v/p/+j/5P/o//D/9P/4/wEADAAW
ACcAQABhAIoAtADYAOsA7QDdAL4AlABMAPH/rP+E/2j/Vf9P/1D/Wv9m/3H/f/+M/5T/
mP+h/6z/vP/H/87/0//R/9P/1//c/+D/5f/k/+P/4v/i/+P/5P/k/+X/5//q/+z/7v/t
/+3/7P/p/+n/6v/t/+//6v/q/+z/7f/u/+7/7//v//D/8v/z//P/9f/3//j/+f/4//j/
+P/4//z//P/9//3//f/8//v/+v8AAAIABAAHAAcABwAIAAgACgALAAwADQAPABMAFAAV
ABMAEgAQAA4AEQAQAA4ADwAPAA8ADwAOAAoABwADAP//AAACAAUABwAGAAMAAgABAAIA
AwAEAAQAAQABAAEAAQAAAP/////+//z/+//6//n/9v/1//T/8f/z//P/9P/1//L/8P/r
/+n/7P/v//H/8v/x//H/8f/x/+7/8v/1//b/9//4//b/9//3//r/+v/6//v//P/+////
AQABAP///P/6//j//P/+/wAABAAGAAYABgAGAAQABAAFAAgACwALAAoACAAHAAgABwAG
AAkADAAOAA0ACAAGAAYABgACAP///v/9////AQADAAUAAwD+//v/+P/5//n/9v/0//T/
9P/z//L/8//y//L/8v/z//P/8//z//H/8f/w//D/7v/u/+3/7f/t/+3/7f/t//D/8P/w
//D/9v/8//z/9v/6/wsAHAAsAEMAXAB/ALAA4gD6AP8A9QDbALgAhAAwANX/oP9+/2L/
V/9Z/1r/Xv9o/3X/g/+S/6D/qv+v/7L/vP/L/9b/2f/d/+P/4//k/+T/5f/o/+n/6v/s
/+3/7v/u/+//7v/u/+3/7P/t/+//8P/v/+z/7P/u/+//7f/u//H/8//2//b/9//3//P/
8v/w/+3/8f/3//z/AQD+//r/9v/y//L/8v/z//P/+f/8////AgACAAIAAgADAAcACQAM
AA4AEgATABQAFQATABMAEAANABEAFAAWABgAFAAQAAsACQAJAAkACQAIAAgABwAFAAMA
AQAAAAAA//8BAAEAAwAFAAQAAwACAAAA///////////+//3//f/8//v/+f/3//X/9f/3
//n/+f/0//H/7//t/+7/8P/v//H/8f/z//T/9P/x//n/+//5//b/+f/6//v//P/5//n/
+P/6//z//v8BAAQAAwADAAQAAwAFAAQABAAEAAkACgALAA4ADQAKAAcABAAFAAYACAAM
AA8ADwAOAAwACQAKAAkACAAMAA4ADwANAAkABgAFAAQAAwABAAEAAQABAAEAAQABAAAA
/P/6//j/9//3//T/8v/w//D/7//u//D/8P/x//L/7//v/+//7//t/+3/7P/s/+7/7v/t
/+3/6//r/+v/6//t/+7/7//w/+7/8P/0//z/AAADAA4AHgA7AFwAewCgAM4A7gD7APcA
5wDGAJYASADp/6b/fv9g/0//Uf9U/1j/aP93/3//hv+S/5z/pf+w/77/x//O/9f/2//d
/9z/3v/f/+H/5v/p/+z/8P/u/+z/6f/n/+v/7v/w//L/7//v/+7/6//s/+7/8v/1//D/
8P/y//P/8v/y//P/8//3//r//P/9//r/+f/3//X/9//4//n/+v/9//7/AAABAAMABAAF
AAYABwAIAAkACwAPABEAFAAWABUAFQAVABUAFwAbABwAHQAdAB4AHgAeABwAGgAXABcA
FgAVABQAEgAPAA0ACgAHAAoADAAPABEADQAJAAcABQAGAAcACAAIAAkACQAJAAkABgAF
AAUABAACAAEAAAD///v/+f/3//P/9P/z//P/8//z//T/8v/z//D/8f/x//D/9P/1//b/
9//y//f//P/8//z//P/8//r/+//7//7/AAAAAAEAAgAAAP/////9/wAAAAABAAIAAgAC
AAIABAAIAAgACAAIAAkACgAMABAADgANAAsACAAJAAwADQAOAA0ADgAOAAsACgAIAAgA
CAAFAAMAAwADAAMAAwADAAMAAQD+//3//P/5//n/9v/0//f/+P/4//j/9f/0//T/9P/x
//H/8f/x/+//7//u/+7/7//w//D/8f/z//P/8//z//H/8P/v/+7/8P/0/wAACAAKAA0A
GgAoAEMAbACVALoA4AD+AAcB/wDjAL4AhgAwANf/nv94/1j/Tf9T/1T/XP90/4n/kf+S
/5j/pP+x/7z/xv/P/9b/2f/f/+X/5v/o/+n/6//q/+v/7P/u/+7/7v/t/+3/8P/y//P/
9P/y//P/8//x//H/8v/1//f/8v/y//T/9f/3//j/+v/7//3//v/+//3/+v/7//v/+//+
/wAAAgAEAAMAAgACAAEAAwAEAAUABgAHAAgACQALAA4ADwARABIAFwAZABsAHQAbAB0A
HAAbABkAGgAaABoAGwAaABgAGQAWABUAFAASABQAEwARAA8ADQAMAAwACwANAAsACwAL
AAsACwALAAoABwAHAAcABwAHAAcACAAIAAQAAQD+//v/+//7//v/+f/6//n/+f/5//X/
9P/w/+//8P/z//X/9v/5//n/+f/5//L/8//2//j/+P/4//j/+f/7//z/AAAAAAAAAQAC
AAIAAwAFAAUABwAGAAYABgAHAAYABQAGAAcABgAFAAQABgAIAAsAEAANAAsACAAEAAcA
CgALAAwADAAMAAsABwAEAAIAAgACAAEA/////////v/9//z/+//7//j/9//2//b/9//1
//T/9P/0//P/8v/v/+7/7v/u/+v/6f/n/+X/5//p/+r/7P/s/+z/6//r/+f/5f/j/+H/
5v/o/+r/7P/m/+L/6P/u//b///8IABoANQBUAHcAoADIAOQA7wDlANMAvgCOADYA1/+W
/3D/UP9D/0X/SP9S/2b/c/95/4L/jv+W/6P/sv+8/7//xP/N/9H/0//W/9j/2f/b/9r/
2//c/97/3//g/+D/4f/f/+D/4P/g/+P/5f/m/+X/5//o/+v/7f/n/+b/5//n/+v/7P/u
/+//7//w//D/7//t/+//8P/x//H/8P/v/+7/8f/y//T/9f/1//b/9//4//z//v8AAAMA
AQABAAIAAgACAAMABAAFAAcACwAMAA0ADQAOAA4ADgAMAAoABwAHAAYABQAEAAIAAQD/
//z/+f/7//z//v////z/+f/4//f/9//3//f/9v/4//n/+v/7//f/9f/0//L/8v/x//D/
7//r/+n/5//j/+P/4//k/+X/5v/m/+P/4//g/+H/4f/g/+P/4//j/+P/4v/j/+T/5v/m
/+b/5v/o/+n/6f/s/+r/6v/r/+z/7v/v//H/8f/v/+7/7v/u//L/8v/y//T/9P/0//T/
9P/x//D/8P/y//X/9//4//j/+P/6//r/+v/5//r/+v/3//H/7v/t/+z/5//l/+X/5f/o
/+n/6v/r/+j/4v/e/9r/3P/d/9v/2v/d/97/3v/e/9v/2P/W/9T/1f/V/9X/1f/T/9P/
0v/S/9T/1P/T/9P/0v/R/9D/z//Q/9D/0P/Q/9D/0P/W/+D/5P/p//L/AAAbAEAAZQCK
ALAAzgDZAM8AtQCQAFYAAgCx/3z/Uv80/y3/Mf8w/zj/TP9d/2n/cv98/4b/kf+Y/57/
o/+o/7X/v//D/8P/xP/E/8X/xP/D/8L/wv/G/8j/yf/L/8r/yv/J/8j/yf/L/8z/y//J
/8j/yf/J/8n/yv/N/8//0f/S/9T/1f/U/9T/0//R/9P/1f/W/9f/2P/Y/9j/2P/c/9z/
3f/d/+H/4v/j/+T/5f/m/+f/6f/q/+v/7f/u//D/8f/y//P/8v/1//X/9f/1//b/9v/2
//j/9v/z//P/8//z//P/8v/y//H/7//t/+v/6v/q/+n/6//r/+3/7//s/+v/6v/o/+n/
6f/p/+n/5v/j/+H/3v/e/93/3P/b/9v/2//b/9n/2P/X/9f/1//W/9b/0//T/9X/1//Y
/9j/1v/V/9T/0//V/9f/2P/Z/9n/2v/Y/9P/2P/b/97/3//j/+P/4//j/+D/3v/f/93/
4P/h/+L/5P/k/+P/5f/i/+L/4//l/+j/6//t/+//8P/r/+r/6f/p/+v/7v/v/+//7P/s
/+v/6v/n/+X/5P/i/+//6v/d/9T/1P/X/9j/2f/a/9j/2P/Y/9j/1v/U/9L/0P/O/87/
zv/O/87/zv/O/87/zv/O/87/zv/Q/9D/0P/Q/8//zv/N/8z/zf/O/8//0P/N/8z/y//K
/8//0v/V/9j/6f/6/wsAHAA7AFoAeQCYAKEAqgCzALwAhwBSAB0A6P+8/5L/aP8+/zz/
PP88/w==
         </WaveFormData>
      </LeadData>
      <LeadData>
         <LeadByteCountTotal>10000</LeadByteCountTotal>
         <LeadTimeOffset>0</LeadTimeOffset>
         <LeadSampleCountTotal>5000</LeadSampleCountTotal>
         <LeadAmplitudeUnitsPerBit>4.88</LeadAmplitudeUnitsPerBit>
         <LeadAmplitudeUnits>¦ÌV</LeadAmplitudeUnits>
         <LeadHighLimit>2147483647</LeadHighLimit>
         <LeadLowLimit>268435456</LeadLowLimit>
         <LeadID>V4</LeadID>
         <LeadOffsetFirstSample>0</LeadOffsetFirstSample>
         <FirstSampleBaseline>0</FirstSampleBaseline>
         <LeadSampleSize>2</LeadSampleSize>
         <LeadOff>FALSE</LeadOff>
         <BaselineSway>FALSE</BaselineSway>
         <ExcessiveACNoise>FALSE</ExcessiveACNoise>
         <MuscleNoise>TRUE</MuscleNoise>
         <LeadDataCRC32>254755957</LeadDataCRC32>
         <WaveFormData>
6P/o/+j/6P/r/+z/7f/u/+//8P/x//L/8f/w/+//7v/v//D/8f/y//H/8P/v/+7/8P/w
//D/8P/x//L/8//0//f/+P/5//r/+v/6//r/+v/7//z//f/+/wEAAgADAAQACQAMAA8A
EgARABAADwAOAA4ADgAOAA4ADAAMAAwADAANAA4ADwAQAA4ADgAOAA4ADAAMAAwADAAM
AAwADAAMAAwADAAMAAwACwAKAAkACAAHAAYABQAEAAIAAgACAAIA///+//3//P/7//r/
+f/4//r/+v/6//r/+P/4//j/+P/7//z//f/+//7//v/+//7/AAAAAAAAAgAGAAcACQAL
AAkACgALAAwADwAPABAAEwARAA8ADQAMAA8ADwAPABAAEgASABMAFQAUABQAFAASABQA
FgAWABYAFgAWABUAEgAPAAwADgAOAA4ADQAPABAADwAOAA0ACwAIAAcABgAGAAUABAAB
AP///v/8//z//P/6//n/+f/4//f/9//3//f/9//3//b/9P/2//b/9f/1//f/9//3//f/
9v/2//X/9P/1/+7/7v/y//b//P8NACMAOgBWAHgAngDEAOkACAEaARkBCAHjAKAAUQAK
ANn/vf+t/6X/n/+g/6j/uf/D/7//tf+3/7//x//Q/9f/2//g/+b/5//n/+f/5v/l/+f/
6P/q/+3/6//r/+v/6//q/+r/6f/p/+3/7v/v//D/7f/t/+//7//w//D/8v/z//b/9v/2
//f/8//w/+3/6//v//H/9f/3//f/9v/1//T/9f/1//X/9f/2//b/9v/3//r/+v/6//z/
//8AAAEAAgACAAQABQAFAAkACwALAAwADgARABIAEwAUABMAEQAQABAADwAOAA4AEQAQ
ABEAEgAQAA4ADgAMAA8ADwAOAA4ADgANAAwACgALAA0ADgAPAA4ADAAKAAgACQAHAAYA
BAABAP///P/+//z//P/8//z/+//6//n/+P/4//j/+P/4//r/+v/6//r/+P/4//j/+P/6
//r/+v/6//3/AAADAAYABQAEAAMAAgADAAQABQAGAAcACAAJAAoACwAMAA0ADgALAAoA
CQAIAAkACgALAAwADwAQABEAEgAWABgAGAAWABQAFgAcABwAFgAWACAAJgAkACIAKgAs
ACwAMgA4ADYAOABAAEAAPgBGAFAAWABiAGgAagB0AIQAlgCoALQAwgDIAMAAtACmAKIA
pgCmAJoAkACOAJAAkgCSAJYAlgCOAIAAcgBoAGAAXgBaAFgAWgBgAGQAZABuAHgAhACM
AJIAmACaAJAAeABcAEIALAAaAA4AAADw/+L/2P/S/8z/zP/K/8j/xv/E/8D/vv+8/7r/
t/+2/7X/tP+z/7L/sf+w/67/rP+q/6j/pf+i/5//nP+b/5r/mf+Y/5L/jv+K/4b/hP+C
/4D/fv98/3r/eP92/3P/cP9t/2r/Zv9k/2L/YP9e/17/Xv9e/1//YP9h/2L/Y/9k/2X/
Zv9q/2z/bv9w/3L/dP92/3j/fv+C/4b/iv+O/5L/lv+a/5//pP+p/67/s/+2/7n/vP++
/8D/wv/E/8f/yv/N/9D/0v/S/9L/0v/U/9T/1P/U/9X/1v/X/9j/3P/e/+D/4v/h/+D/
3//e/+D/4v/k/+b/6f/s/+//8v/0//T/9P/0//b/9v/2//b/9//4//n/+v/4//j/+P/4
//v//P/9//7//v/+//7//v/+//7//v/+/wAAAAAAAAAAAAAAAAAAAAACAAMAAwAEAAIA
AQABAAEAAQAAAP7//f////////////7/////////AgACAAIAAwAFAAYABgAGAAcACAAL
AAwACwALAAsACgALAAsACQAMAAoACAAFAAUABQAGAAcACAAFAAIAAQAAAAEAAQABAP//
/f/8//r/+v/6//r/+f/5//b/9f/1//X/9//3//f/9v/z//T/8//x//L/8//0//X/8//z
//T/9P/2//n/+P/y/+7/8v8AABEAJwBCAFwAdgCYALoA2wD2AAQB/QDkAL0AhgBFAA4A
5f/D/7P/sf+z/7L/tv/B/8f/xf/D/8P/xf/J/9L/2f/f/+T/6v/r/+r/6//r/+v/6v/o
/+f/5//p/+n/6f/p/+v/7P/s/+3/7f/s/+v/6v/r/+3/8f/z//D/8P/y//P/8//y//H/
8f/y//L/8v/z//L/8f/y//H/8v/y//L/8v/0//X/9v/3//j/+P/4//n/+P/4//j/+v/7
//z//f/+/wAAAgADAAMABgAJAAoADAAKAAsACgAJAA0ADwAQABIADwANAAsACgANAAwA
DQAOAAwADAAOAA4AEQARABAAEAASABMAFAAUABMAEwASABEAEgASABIAEgAPAA0ADAAK
AAgACQAJAAoABwAGAAYABgADAAAA/v/9//v//P/8//7//P/7//v//f8AAAEAAgADAAUA
CgAMAAgABgAEAAIABgAIAAoADgAOAA0ADQANAAoACgAKAAoADQANAA4AEQAQAA8ADgAO
AA8ADwAPABAADwAOAA4ADwASABIAEgAQABEAFAAVABYAFAAUABMAEAAPAAwADgAOAA0A
CwAMAAwACgAKAAoACQAGAAUABAAEAAUABAABAP///f/6//n/+P/2//X/9f/0//T/9f/2
//f/9//3//b/9P/2//b/9f/1//P/8//z//P/8f/y//L/8v/v//T/8v/w//r/CAAZADMA
TABkAIQArADWAPMAAgECAe0AyACZAFQAFQDq/8v/s/+p/6f/q/+0/77/w//B/7v/u//B
/8v/0//U/9f/3//i/+L/5f/m/+f/5//n/+n/6v/s/+//6//p/+f/5f/m/+j/6f/r/+7/
7v/u/+7/6//r/+3/7f/u//D/9P/3//X/9P/z//P/8P/u/+z/6//u/+//8v/z//T/9P/0
//T/9f/1//X/9f/2//b/9v/3//r/+v/6//z/AAACAAQABgAEAAYABwAHAAcABwAFAAQA
CAALAAwADQANAA0ADAAMAAkABwAFAAQABwAGAAcACAAGAAYACAAIAAkACQAIAAgACwAL
AAsACgAJAAkACAAHAAcABgAFAAQAAQD///7//P/6//v/+//8//v/+v/6//r//P/6//n/
+f/1//T/8v/y//X/9f/2//n/+f/z//X/+v/9//7///8AAAAAAAAAAAIAAgABAAEAAQAF
AAoADwAUABAACwAHAAUABgAHAAgACgANAA0ADQAOAA0ADAAMAA0AEAAQABAADgAMAA4A
DgAOAA0ADgAOAAwADgAMAA8AEAAMAAkACQAIAAYABgAGAAUABAADAAIAAgACAAIAAAD/
//v/+P/3//b/9v/1//X/9P/2//f/+P/5//X/8//w/+z/8f/y//L/8//z//P/8//z//H/
8v/y//L/9f/y/+7/8v/4/wAADwAlADwAVgB8AKgAzADnAAABDAEBAegAvwB+ADcA/v/Z
/7v/p/+n/6n/rP+y/7f/uf+7/7f/t/+//8v/0P/X/9//4P/g/+P/5v/n/+f/5//m/+b/
5//p/+r/6//s/+3/7P/s/+v/6//q/+r/6v/q/+r/6//u/+//7P/s/+7/7//w//D/8P/x
//H/8P/v/+//7f/t/+//7//x//L/8//0//P/8//z//P/9P/0//T/9f/4//j/+P/6//n/
+v/7//z//v8AAAEAAQADAAUABQAGAAgACwAMAA0ADQALAAgABgAIAAkACgAMAAwACAAG
AAQABQAGAAkACgAJAAkACAAIAAkACQAJAAgACAAJAAkACQAJAAgABwAGAAcABQAEAAIA
//////7//v/8//r/+f/4//j/9v/1//X/8//0//T/9v/6//v//f8BAP//+//5//f/9v/3
//j/+f/6//3//v///wIABQAFAAYABwAHAAgACQAKAAgABwAHAAkACQAJAAkACgAMAA0A
DgAQAA0ADAAMAA0ADgAOAA4ADAAMAA4ADgAOABAAEgATABIAEAAMAA0ADAAJAAUABAAC
AAMABAAFAAUAAAD///7//v/9//z/+f/3//f/9v/3//j/+P/3//f/9v/z//P/8//z//P/
8//y//D/8P/w/+//7//w//H/8v/z//H/8v/y//L/7//w//T/8v/0/wAAEwApAEYAZACE
AKoA0ADvAP4AAAHxAM4AlwBUABUA6v/N/7P/o/+h/6X/rv+4/7//v/+7/7v/wf/H/83/
0P/V/9n/4P/m/+f/5v/n/+f/5//l/+T/5P/l/+j/6f/q/+v/6f/q/+r/6//s/+z/7P/s
/+v/6//t/+3/7P/s/+7/7//v/+7/7f/t/+7/7v/u/+//7//v//H/8f/0//T/9P/0//P/
8//z//P/9f/2//f/+f/4//j/+P/6//n/+v/7//z//P/+//////8CAAUABgAIAAgACQAI
AAcACwALAAoACgAIAAcABgAGAAsACgALAAwACQAIAAkACAAHAAcABgAGAAgACQAKAAoA
CAAJAAkACQAHAAYABQAEAAEA///+//z/+v/7//v//P/7//r/+v/6//j/9v/1//X/9//4
//j/+v/6//n/+f/7//3/AgAAAP7//P/6//v//P/9/wAAAwADAAQABQADAAQABQAGAAgA
BwAHAAkACQAJAAkACgAJAAkACQAKAAsADAAOABEAEAAQABAADgAOABAAEAAQABEAEgAS
ABAADQAKAAwADAAKAAcABwAGAAQABAAEAAMAAgADAAQABgAEAAIA/v/7//n/9v/1//T/
9f/1//b/9v/z//P/8//z//T/9f/1//T/9f/0//L/8f/y//P/9P/1//T/9P/z//L/9f/y
/+z/7P/0//z/CwAfADYAUgB0AJoAvgDZAPIAAAH3ANgAqwByADUAAgDf/7//qf+l/6n/
sP+4/8H/wf+9/73/v//F/83/3P/j/93/2v/e/93/4f/j/+T/5f/m/+b/5//p/+f/5//n
/+f/6v/s/+3/7//t/+z/6//q/+r/6//u/+//7P/s/+7/7//u/+7/7v/v//D/8P/w//H/
8//z//X/9f/1//T/8//y//L/8f/w/+//8f/y//P/9f/2//b/9v/4//j/+P/4//j/+v/8
//3//f///wEAAQACAAQABwAIAAkACQAJAAgACAAJAAkACQAKAAkABgAFAAQABQAGAAkA
CgAMAA0ADQAOAAwACwAKAAgABgAHAAcABwAHAAYABQAEAAUAAwACAAAA//////7//v/8
//r/+f/4//j/9v/1//X/9//4//j/+v/3//X/9P/1//v////8//z//P/8//z//f/+////
AgAFAAUABgAHAAUABgAHAAgACAAHAAcACQAGAAUABAAEAAYABwAIAAoACwAMAA4AEQAP
AA4ADQAKAAsADgAPABAAEgAUABUAFAAPAAoACgAIAAkABwAIAAgABgAGAAYABQAEAAMA
AgACAAMAAgD///3/+//4//f/9v/2//X/9f/0//T/9f/2//f/9f/1//T/8v/y//L/8f/x
//H/8f/x//H/8f/y//L/8v/v//D/8P/y//b/BgAbADEASABgAHYAlAC+AOEA9AD2AOUA
zACdAFgAFwDu/9H/t/+t/63/q/+u/7j/w//H/8H/vf/B/8n/z//Y/9//5f/m/+T/5f/k
/+X/5f/l/+j/6P/p/+v/6f/p/+n/6f/p/+r/6v/r/+3/7v/v//D/7v/t/+7/7f/q/+r/
7P/t/+//8P/x//P/9f/0//P/8//y//H/8v/x//T/9P/0//T/8//z//P/8//2//b/9v/3
//f/9v/1//b/9//4//n/+v/9/wAAAgADAAQABQAEAAQABQAHAAcABwAJAAkACAAIAAoA
CQAIAAgADAAKAAoACgAJAAgACQAIAAsACwAKAAoADQANAA0ADAAKAAkABwAFAAgACAAI
AAgABwAFAAQAAgD9//3//P/8//3//P/8//z//P/6//n/+f/3//j/+P/6//z/9//5//7/
/f/8//v/+v/9//7///8CAAEAAQACAAMABgAIAAoADAAJAAcABgAHAAcABwAHAAgADAAN
AA4AEAAPAA4ADgAPABEAEgATABIAEAASABIAEgAVABYAFgAUABMAEAASABIAEAANAA0A
DAAMAAwADAALAAkACQAJAAoABQACAP3/+f/6//j/+P/4//n/+f/6//r/9//3//f/9//5
//n/+P/2//j/+P/3//f/9f/1//X/9f/3//j/+P/4//P/8v/y//b/+P8AAA8AIQA2AFAA
bgCOAKwAzwDuAPoA9QDgAL8AigBHAAoA3//F/7X/rf+r/67/uP/B/8H/w//H/8X/x//R
/9j/1//b/+L/5v/n/+f/5//m/+X/5//o/+r/7f/s/+v/6v/p/+v/7P/s/+3/7f/s/+v/
6v/q/+v/7v/v/+//8P/z//X/9f/0//P/8//z//L/8f/x//H/8f/z//P/9P/0//T/9P/3
//f/9//3//b/9P/y//H/9P/2//j//P/9//7///8AAP7//v/9//v/AQAFAAcACgAJAAsA
CwALAA0ADQAMAAwACwAJAAcABgAJAAgACQAKAAoACgAMAAwADAALAAkACAALAA0ADwAQ
AA8ADwAOAA0ADwAOAA0ADAAIAAUAAwAAAP7//////wAA///+//7//v8AAP7//f/9//v/
/P/8//7//v/5//X/+v/+/wAAAgAEAAEAAAD//wAAAwADAAQABQAIAAoADAAOAAsABwAE
AAMABQAHAAkADAAOAA8AEAASABIAEgATABUAFQAUABMAEAARABQAFQAWABUAFgAWABQA
EwAQABIAEgAQAA0ADQAMAAoACgAKAAkABAADAAIAAgADAAQAAwADAP///P/7//r/+v/5
//n/+P/3//f/9//3//f/9//2//T/+P/4//f/9//1//X/9f/1//X/9v/2//b/9//2//T/
9v/6//z/AwAXADAATABuAJYAvgDfAPgACgEFAegAvwCIAEUADADl/8X/sf+t/7H/sP+w
/7X/v//F/8f/w//F/83/1P/Z/9n/2v/e/+P/5v/n/+f/5//m/+b/5//p/+n/6f/p/+n/
6f/q/+r/6//t/+7/7//w/+7/7f/u/+3/7P/s/+7/7//y//L/8v/z//L/8P/u/+3/7f/t
/+//7//y//L/8v/y//P/8//z//P/8//y//H/8f/0//T/9P/2//b/9v/2//b/+P/6//v/
+////wEAAQACAAMABQAFAAUABgAFAAMAAgACAAEAAAAAAAUABAAFAAYAAgAAAAAA/v8A
AAEAAQACAAMAAwADAAIAAwAFAAYABwAIAAgACAAIAAUAAwACAAAA+//7//r/+v/5//j/
+P/4//r/+v/7//3/+//6//j/+P/4//n/+f/8//v/+v/5//j/+//8//3/AAD/////AAAB
AAMABAAFAAYACQAJAAoADQAKAAkACAAIAAwADQAOABAADQAMAAwADQAPABAAEQAQAA4A
EAAQABAADwAQABAADgANAAoADAAMAAwACQAJAAgABQAEAAMAAQABAAEAAQACAAEAAAD9
//v/+v/4//j/+P/2//X/9f/0//H/8f/x//H/8//1//b/9v/2//T/8f/v//H/8f/x//H/
8v/0//X/9v/r/+z/7P/u//T//v8RACsASABeAHQAlADAAOEA9gD6APEA1gCjAF4AGQDo
/8X/r/+t/63/q/+2/8j/y//H/8H/uf+7/8f/z//Q/9X/3f/e/+D/4//j/+P/4v/h/+T/
5P/l/+f/5f/l/+X/5f/m/+j/6f/r/+r/6v/q/+r/6f/p/+v/6//q/+r/7P/t/+z/7P/s
/+3/7//u/+3/7f/s/+v/7P/r/+7/7v/u/+7/8v/z//T/9f/0//T/9P/1//X/9P/z//T/
9f/2//f/+P/6//z//f/9//3//////wAAAQADAAMAAwAHAAcABgAGAAQAAwACAAIABAAC
AAIAAgACAAIABAAEAAgACQAJAAoACAAHAAYABAAHAAkACgALAAkABgADAAAAAAD/////
/v/6//n/9//2//X/9P/0//T/9v/2//f/+f/4//j/9//4//z//f/7//b/9v/2//b/9v/5
//r/+//+//3//f/+//////8AAAEAAgAEAAMAAwAFAAcABwAHAAgACQAJAAkACgAKAAoA
CwANAA4ADgAOAAwACgAMAAwADAAMAAwACwAIAAgABgAJAAoACgAHAAcABgAHAAgACQAJ
AAMAAQD///7//P/6//b/8//1//T/9f/2//T/8//z//L/8//z//P/8//z//P/8v/w//H/
8P/u/+3/7v/v//D/8f/x//L/8v/y//P/9P/6//z/9v/4/wkAHwA4AFIAdACgAMQA2QDm
AOoA3wDEAJUAVgAbAPD/z/+5/63/qf+t/7T/uv+//8P/w//B/8H/yf/P/9T/2//h/+L/
4P/h/+P/5f/m/+f/5v/k/+P/4//l/+X/5f/l/+X/5v/m/+f/5v/m/+b/5v/m/+f/6v/r
/+j/6P/q/+v/7f/u/+//8f/u/+z/6v/p/+z/7f/w//H/8P/w//D/8P/z//P/8//z//P/
8v/x//H/8//0//X/+P/4//j/+P/4//b/+P/5//n//P///wAAAgAAAAEAAAD//wMAAwAC
AAIAAgABAAAAAAAFAAQABQAGAAUABAAFAAQAAwADAAIAAgAGAAcACAAIAAYABQADAAEA
AgACAAIAAgABAP///v/8//n/+f/4//j/+P/4//n/+v/5//b/9P/z//X/9v/2//j/8P/z
//f/+v/6//r/+v/6//v//P/9/wAAAAD///////8AAAIABAAGAAMAAQAAAAEAAwAFAAcA
CgAHAAUAAwACAAQABgAJAA0AEAAQABAADgANAA4ADQAMAA0ADgAOAAwADAAKAA0ADgAL
AAcABgAEAAQABAAEAAMAAgABAAAAAAD9//z/+f/3//T/8v/y//L/9P/z//P/8v/z//X/
9//5//f/9f/y/+7/8v/y//H/8f/x//H/8f/x//H/8v/y//L/7f/u//D/8P/0//7/CwAX
ACoARABkAIYAqADLAOgA9ADrANQArQB0ADMAAgDh/8P/sf+r/6n/rv+2/7v/wf/H/8X/
v//B/8f/0P/X/93/4P/e/93/4f/j/+T/5f/j/+L/4v/j/+X/5f/l/+X/5//o/+j/6f/q
/+r/6v/q/+n/6f/r/+v/6P/o/+r/6//s/+z/7P/t/+v/6v/p/+n/7P/t//D/8f/v/+7/
7f/s/+//7//v/+//7//u/+3/7f/u/+7/7v/w//P/9P/1//b/9P/2//f/9//6//3//v8A
AP7////+//3/AQABAAAAAAAEAAUABgAIAAcAAgD///z///8AAAMABAADAAMAAgACAAMA
AwADAAIAAwAFAAYABwAFAAQAAwACAAMAAQAAAP7/+f/5//j/+P/4//j/+f/6//n/9v/0
//P/9f/2//b/+P/6//n/+f/7//3//P/8//z//P/8//7//v/+/wAAAQABAAIAAwABAAIA
AwAEAAIAAQABAAMABgAHAAgACgAKAAkACAAIAAoACgALAA0ADAAMAAwACgAIAAoACgAK
AA4AEAARABAADgAKAAsACgAGAAMAAwACAAQABgAIAAkAAwABAP///v/8//r/9v/z//X/
9P/1//b/9v/1//X/9P/x//H/8f/x//T/9f/1//T/8v/w/+3/6//t/+3/7f/t/+//8P/w
//D/8//0//D/6v/w/wQAGQArAEAAVgB4AKQA0gDzAAoBDgH7ANoApwBgABkA7P/N/7P/
q/+v/6//sP+0/7X/uf+9/7//wf/D/8X/0P/d/9//3P/c/+H/4P/h/+H/4f/j/+T/5v/p
/+n/6f/p/+n/6f/q/+r/6//q/+r/6v/q/+j/5//o/+f/6P/q/+7/8f/x//D/7//v/+7/
7P/q/+n/7f/x//f/+//2//L/7v/q/+v/6//r/+v/7v/w//L/9f/0//T/9P/2//f/+P/5
//r//P/+/////////////f/8////AwAFAAcABwAFAAIAAAABAAEAAQACAAMAAAD///7/
/v/+/wAAAAADAAUABgAIAAcABwAHAAYABAAFAAUABQADAAIAAQAAAAEA///+//z/+v/7
//v//P/4//b/9f/0//X/9P/0//X/9//4//j/+v/2//3/AQD9//r//f/+////AAD///7/
/f/+/wAAAQADAAUAAwAEAAUABgAGAAUABQAHAAoACwAMAA4ADQALAAkACAAIAAgACQAL
AA8AEAARABAADgAOAAwACgAOABAAEQAQAA0ACgAMAAwACgAHAAcABgAGAAYABgAFAAAA
///+//7////+//v/+f/4//b/9v/2//j/9//3//b/8//z//P/8//x//H/8P/u//L/8v/x
//H/8f/x//H/8f/v//D/8P/w/+3/8P/y//b/+P/8/wUAGQA2AFgAdgCaAMQA6QACAQoB
/wDkALcAeAAxAPz/2f+5/6n/q/+r/6z/tP+5/7f/tf+5/73/w//L/9T/1//Z/9z/4P/f
/97/3//f/9//4//k/+b/6f/n/+f/5//n/+j/6v/r/+3/7P/q/+j/5v/n/+n/7f/v/+v/
6v/r/+v/7P/s/+z/7f/v//D/8f/z/+7/6//q/+f/6//s/+3/7v/x//H/8f/x//T/9P/0
//X/9P/0//T/9v/5//r/+//8//r//P/9//3/AQADAAMABAAFAAcABwAHAAcABwAGAAYA
BgAFAAQABAAGAAQABAAEAAUABgAJAAoACAAHAAUABAAIAAkACgAKAAgACQAJAAkACwAK
AAkACAAHAAUABAACAP7//f/7//r/+f/4//j/+P/4//b/9f/1//X/9v/2//j/+P/3//f/
+f/1//n/AAACAAIAAgACAAEAAAD//wAAAgADAAUABwADAAIAAQAAAAMAAwAEAAcACQAJ
AAkACgALAAsACwAMAA0ADgAQABMAEgAQAA4ACgAMAA4ADgAOAA8AEAAQAA4ACwAIAAoA
CgAJAAcACAAIAAYABgAGAAUAAAD///7//v/9//z/+f/3//j/9v/2//b/9v/1//X/9P/z
//P/8//z//H/8f/w/+7/8f/y//L/8//y//H/8P/v//H/8v/y//L/7//s//D/9v/4/wAA
EQAjAD4AZACIAKgAyADrAAIBBAHzANQApQBkACEA8P/L/6v/n/+l/6X/qv+6/8f/xf+5
/7P/tf+//8n/0P/Z/9v/3P/g/+P/4//j/+L/4f/j/+T/5v/p/+f/5//n/+f/6f/q/+r/
6//q/+r/6v/q/+f/5//p/+n/5v/m/+j/6f/s/+z/7P/t/+7/7v/u/+//7P/r/+z/6//v
//D/8f/y//H/8f/x//H/8P/w//D/8f/y//L/8v/0//X/9v/3//j/+//+/wAAAQAAAAEA
AAAAAP//AQABAAEABAAFAAUABgAEAAMAAgACAAQAAgACAAIAAAAAAAIAAgADAAMAAgAC
AAUABQAFAAQABAAFAAUABQAHAAYABQAEAAMAAQAAAP7/+f/5//j/+P/3//b/9v/2//X/
8v/w/+//8P/y//P/9v/5//n/+v/9//f/9f/2//f/+P/5//r/+//8//3/AAD/////AAAB
AAIABAAGAAgABgAFAAUABwAEAAMAAgACAAQABQAGAAgACgAKAAsADQALAAoACQAGAAcA
CgALAAwACwAMAAwACgAKAAgACwAMAAgABQAFAAQAAgACAAIAAQD+//3//P/8//z//P/6
//n/+P/2//b/9v/1//P/8v/w/+3/7f/t/+3/8P/x//H/8P/w//D/7//v/+z/6//q/+n/
6//u//D/8v/n/+b/6v/u//b//v8HABkANABSAHIAlgC8ANsA8ADyAOkA2ACvAGoAJwD2
/8//sf+j/6P/o/+q/7b/u/+3/7n/u/+7/8X/0f/S/8//0f/Y/9z/2//f/+H/4v/j/+P/
4v/i/+P/5f/l/+X/5f/k/+T/4//j/+b/5v/m/+b/5v/n/+r/6//o/+b/5v/l/+r/7P/u
//H/8P/u/+z/6//p/+n/6//r/+r/6v/q/+r/7f/t/+3/7f/w//D/8P/x//T/9P/0//b/
9f/0//P/8v/0//b/9//3//n/+//7//z//v8BAAIAAwADAAMAAgACAAAA///+//7/AAD+
//7//v///wAAAwAEAAMAAwACAAIAAgABAAAA/v8AAAMABQAHAAYABAACAAAAAAD/////
/v/4//f/9f/0//X/9P/0//T/9f/0//T/9f/0//T/8//0//T/8//z//X/9f/3//b/9//4
//n/+v/6//r/+v/8//////8AAAEA//8AAAEAAgACAAEAAQADAAUABQAFAAYABQAFAAUA
BgAFAAQABAAFAAkACgALAAoADAAOAA4ADgANAA4ADgAMAAkABAAEAAIAAQD//wAAAAAB
AAIAAwADAP7/+//4//b/+P/4//b/9f/1//T/9f/2//X/8//y//D/7//v/+//7//v/+//
7v/s/+//8P/w//H/7v/t/+z/6//t/+7/7v/u/+n/5v/o/+7/9P/8/wkAGQAyAFQAdgCS
ALIA0wDsAPAA4QDAAJEAVgAdAPD/yf+r/6f/q/+r/6z/tv+9/73/uf+7/8P/y//P/9D/
z//T/9z/4v/j/+P/4//i/+H/4f/g/+D/4f/i/+P/5P/l/+L/4v/h/+H/5P/m/+j/6v/m
/+P/4v/f/+D/4v/m/+n/7P/s/+z/7f/q/+j/5v/l/+b/5//q/+v/6//q/+n/6P/s/+3/
7v/v/+//7v/t/+3/7v/u/+7/8P/x//L/8//0//L/9P/1//X/+f/7//v//P/6//v/+v/5
//3//f/8//z/////////AAABAP7//f/8//z//P/+//7/AQABAAAAAAABAAEAAQAAAAIA
AwADAAMAAAD8//j/9P/1//X/9v/2//P/8//y//L/8f/w//D/8P/x//D/8P/x/+//8P/w
//L/8v/x//H/8//z//P/8//z//T/9P/0//P/9f/1//j/+//8//3//v////3//P/8//v/
/P/8//3//v/8////AQD///7//v8CAAMABgAHAAgACQAGAAgACQAIAAYABgAFAAMABgAH
AAgABgADAAMAAwADAA4ACAD6//T/9P/1//b/9//4//X/9P/z//L/7//u/+3/7P/q/+r/
6v/q/+r/6v/q/+r/7P/s/+z/7P/q/+r/6v/q/+j/6P/o/+j/6P/o/+j/6P/m/+T/4v/g
/+T/5v/o/+r//P8MABwALABMAGoAiACmALUAxADTAOIAtgCMAGIAOAATAPD/zf+q/6j/
pv+k/w==
         </WaveFormData>
      </LeadData>
      <LeadData>
         <LeadByteCountTotal>10000</LeadByteCountTotal>
         <LeadTimeOffset>0</LeadTimeOffset>
         <LeadSampleCountTotal>5000</LeadSampleCountTotal>
         <LeadAmplitudeUnitsPerBit>4.88</LeadAmplitudeUnitsPerBit>
         <LeadAmplitudeUnits>¦ÌV</LeadAmplitudeUnits>
         <LeadHighLimit>2147483647</LeadHighLimit>
         <LeadLowLimit>268435456</LeadLowLimit>
         <LeadID>V5</LeadID>
         <LeadOffsetFirstSample>0</LeadOffsetFirstSample>
         <FirstSampleBaseline>0</FirstSampleBaseline>
         <LeadSampleSize>2</LeadSampleSize>
         <LeadOff>FALSE</LeadOff>
         <BaselineSway>FALSE</BaselineSway>
         <ExcessiveACNoise>FALSE</ExcessiveACNoise>
         <MuscleNoise>TRUE</MuscleNoise>
         <LeadDataCRC32>1638932495</LeadDataCRC32>
         <WaveFormData>
5v/m/+b/5v/p/+r/6//s/+//8P/x//L/7//u/+3/7P/u/+7/7v/u/+z/7P/s/+z/7v/u
/+7/7v/w//D/8P/w//P/9P/1//b/9v/2//b/9v/3//j/+f/6//z//v8AAAIABgAKAA4A
EgAQABAAEAAQAA4ADgAOAA4AEAAQABAAEAARABIAEwAUABIAEgASABIAEAAQABAAEAAP
AA4ADQAMAAwADAAMAAwACQAIAAcABgADAAIAAQAAAP7//v/+//7//f/8//v/+v/5//j/
9//2//b/9v/2//b/9P/0//T/9P/2//j/+v/8//r/+v/6//r//P/8//3///8DAAQABwAI
AAcABgAHAAcACgAKAAsADAAKAAkABwAHAAgACAAIAAgACQAKAAwADQANAA0ADQAMAA4A
DwAPABAADwAQAA8ADQAMAAsACwALAA0ADQANAA4ADQAMAAkACAAFAAQABAAEAAIAAQD+
//z/+v/4//j/9//3//f/9//3//T/9P/z//L/8v/y//H/8f/z//P/8v/y//T/9P/0//X/
9P/0//P/8f/x/+r/6P/o/+j/7//+/xMALABHAGsAkwC6AOEABAEcASIBFQHwALMAbAAt
AP7/4f/L/7v/sP+u/7P/wv/L/8r/w//H/83/0v/Y/93/3f/i/+f/6f/o/+j/5//m/+j/
6P/o/+r/6v/q/+j/6P/p/+j/5//m/+j/6//q/+v/6//q/+v/6v/p/+r/7v/v//L/8v/z
//P/7//t/+n/5//r/+3/8P/z//L/8f/w/+//7//v/+//7//u/+7/7//x//L/8//1//j/
+f/6//z//P/+/wAAAQACAAYACAAKAAoADgARABEAEgARABEAEAAQABAAEAAOAA4AEQAS
ABIAEwAQABAAEAAPABEAEQAQABAADQAMAAsACAAJAAsADQAOAAwACgAJAAcABgAEAAIA
AAD+//v/+P/6//r/+v/6//r/+f/4//f/9v/2//b/9v/2//j/+P/4//j/9v/2//b/9v/4
//j/+P/4//z//v8AAAIAAAAAAAAAAAACAAIAAgACAAQABAAEAAQABwAIAAkACgAJAAgA
BwAGAAgACAAIAAgACQAKAAsADAAQABIAFAASAA4AEAAUABIADAAQABwAIAAcAB4AJAAk
ACQALAAwACwALAAwADAAMAA0ADoAQgBKAFAAVABcAGoAfACKAJoAqgC0ALgAugC4ALoA
xADIAMIAvgDCAMgAygDQANYA3gDeANgA0gDMAMoAzADQANIA1gDgAOQA6ADwAP4ACgEW
ARoBHAEYAQoB7gDMAKgAhABmAE4ANgAaAAAA7P/c/9L/zP/H/8T/wf++/7n/tv+z/7D/
rf+s/6v/qv+n/6b/pf+k/6D/nv+c/5r/l/+U/5H/jv+L/4r/if+I/4H/fP93/3L/b/9s
/2n/Zv9j/2D/Xf9a/1T/UP9M/0j/RP9A/zz/OP80/zL/MP8u/yz/LP8s/yz/LP8s/yz/
LP8t/y7/L/8w/zP/NP81/zb/O/9A/0X/Sv9Q/1T/WP9c/2T/av9w/3b/ff+C/4f/jP+S
/5b/mv+e/6T/qP+s/7D/sv+0/7b/uP+8/77/wP/C/8T/xv/I/8r/z//S/9X/2P/W/9b/
1v/W/9j/2v/c/97/4v/k/+b/6P/p/+r/6//s/+3/7v/v//D/8f/y//P/9P/0//T/9P/0
//X/9v/3//j/+v/6//r/+v/6//r/+v/6//z//P/8//z/+v/6//r/+////wAAAAACAP//
/v/9//7//f/9//z//P/8//z//f/9//7//v/9//z//P/8//z//f/+/wEAAgADAAMABAAG
AAcABwAGAAcABgAIAAgACAAJAAcABgAFAAQABQAGAAcABgAEAAEAAAAAAAEAAAAAAP7/
+v/4//b/9v/1//X/9f/1//X/9P/0//P/9P/0//T/8//x//H/8f/w//H/8v/z//T/8//z
//T/9P/1//X/8v/q/+T/6P/1/wYAHQA4AFEAbwCTALgA2wD6ABABDgH3AMwAlQBaACcA
/v/Z/8P/u/+6/7j/vf/I/8//0v/R/9H/z//S/9r/3//h/+j/7f/r/+v/7P/s/+z/6f/o
/+f/6P/q/+r/6P/o/+r/6v/q/+r/6v/r/+j/5//r/+z/7//w//D/8P/z//P/8f/w//D/
7//y//P/8v/z//D/7//v/+//8f/x//H/8f/1//X/9f/1//b/9v/3//n/9//3//j/+v/7
//z//v/+/wEABAAGAAgACwAOABEAEgARABMAEgASABUAFwAYABoAFwAWABMAEgAVABYA
FgAXABUAFgAXABcAFwAXABYAFgAYABgAGAAWABMAEwATABIAEgASABMAEwAQAA4ADAAK
AAkACQAJAAoABgAFAAUABQACAAAA/f/7//r/+v/6//r//P/9//3//f8AAAAAAAAAAAIA
CwAOAAsACAAFAAIABQAGAAgACwAKAAoADAAMAAkACAAJAAkADAAMAA0ADgAOAA8ADwAR
ABEAEAAPAA4ADAAMAA0ADQARABEAEQAQABIAEwATABQAEQASABEADwAMAAsACwALAA0A
DQANAA4ADAAMAAoACgAHAAYABgAGAAYABQACAAAA/P/6//r/+f/4//f/9v/1//X/9v/2
//b/9v/2//X/9f/1//X/9P/0//T/9P/0//X/9P/0//P/8f/x//L/7v/q//D/+/8OACcA
QgBdAH8AqwDYAPsADgEUAQIB3wCsAG0ANAALAOj/zf+9/7f/uv/A/8n/zv/N/8j/yf/P
/9f/3v/e/+H/4//k/+P/6f/r/+z/7P/s/+3/7v/v//L/7v/s/+j/5v/p/+r/6//s/+v/
7f/r/+v/7v/u//D/8P/w//L/9//5//f/9v/2//X/8v/x/+7/7f/u/+//8f/z//X/9f/1
//X/9//3//f/9//2//b/9//5//n/+f/6//z/AAACAAUABgAGAAgACQAKAAkACgALAAoA
DwATABQAFgAVABUAFAAUABEAEAANAAwADwAQABAAEQAPABAAEQARABAADwANAAwADQAO
AA8ADgAKAAkACAAGAAUABAAEAAMAAgAAAP7//P/7//v/+//8//j/9//3//f/+P/4//f/
9//2//T/8v/w//P/9f/2//f/+v/0//T/+P/7//z//f/+/wAAAAABAAMAAQAAAAEAAAAF
AAgADQARAAwACAAFAAIAAwAFAAYACQAMAAwADAAMAAkACAAIAAcADAANAA4ADgANAA0A
DAAMAAoADAAMAAsACwALAAwADQAMAAsACgAKAAgACAAGAAYABQAEAAQABAADAAMAAQAA
APv/+P/3//X/8//z//P/8//0//b/9//4//T/8v/v/+3/7//x//L/9P/y//L/8v/z//H/
8v/y//H/9f/w/+r/6P/s//P/AgAbADIATwB3AKEAyADnAAQBFgEUAfsA0ACVAFQAIQD8
/9v/wf+3/7j/uv+9/8D/xf/I/8f/x//N/9L/1v/d/+H/5P/l/+X/5v/o/+n/6v/q/+r/
6v/s/+3/7v/t/+7/7f/s/+v/6v/p/+v/6f/p/+z/7P/u/+7/7P/s/+//7//u/+7/7//v
/+//7//t/+3/6//r/+z/7f/v//H/8//1//X/9f/1//X/8v/y//P/9f/3//f/+P/6//v/
/P/+//7/AAACAAMABAAGAAgACgAKAA4AEQARABIAEgARAA8ADgAQABIAEgAUABIAEAAN
AAsADgAQABIAEwASABEADwAOAAwADAAMAAoACwALAAsACgAJAAgACAAHAAQAAgAAAP7/
/v/9//z//P/4//f/9//3//T/9P/z//P/8v/y//L/8v/0//f/+f/7//7/+v/2//T/9P/1
//b/9//4//n/+v/8////AAAAAAIAAgACAAIABAAFAAMAAgACAAIAAwAFAAYACQAKAAoA
CgAKAAkACAAIAAcACQAJAAkACAAGAAcABwAIAAsADgAPAA8ADAALAAsACwAJAAcABQAE
AAYABgAEAAQA///+//7//v/+//3/+v/4//f/9v/3//f/9//3//f/9//1//T/8v/w//L/
8v/x//H/7v/t/+v/6v/t/+7/7//x//H/8v/y//H/7f/s/+z/5v/m//P/CAAhADwAWwB7
AKUAzADvAAQBDAEAAd8AqABpADIACwDu/8//uf+z/7T/uP/B/8j/yf/G/8n/z//R/9T/
1v/Z/93/5P/n/+X/5//o/+j/6P/l/+T/4//k/+f/6P/n/+j/6P/o/+j/6P/r/+3/6//r
/+r/6v/s/+z/6P/o/+v/6//s/+z/7f/t/+//7//t/+3/7//v//D/8f/x//H/8f/x//L/
8f/w/+//7//w//L/9f/1//X/9v/4//f/+P/6//r/+v/8//3//v8BAAQABwAIAAkACwAK
AAoADAANAA0ADgANAAwACQAIAAwADgAPABEADQAMAAsACQALAAsACgAKAAsADAANAAwA
CgAJAAgABgAHAAYABgAFAAMAAAD9//r/+v/5//j/+P/4//f/9//3//T/9P/z//P/9v/2
//b/9v/2//f/9//3//z//v/7//r/+f/4//r/+v/7//3//P/8//7//v/+//7/AAABAAIA
AgADAAQAAgADAAMABQAEAAQABAAEAAcACAAKAAsADQANAA0ADAAKAAsACwAMAAwADgAO
AA0ACgAJAAkACQAIAAcABgAGAAQABAACAAIAAgACAAMABAAAAP///P/6//f/9P/z//H/
9P/1//b/9//1//T/8v/w//H/8v/y//P/8v/x/+//7v/x//L/8//1//L/8v/x/+//8//s
/+b/5P/o/+///P8RACoASQBtAJUAuADVAPQACgEEAecAugCDAE4AIQD+/93/wf+1/7T/
uP+//8b/yf/I/8f/y//P/9b/4P/l/+H/3v/f/93/4P/i/+P/5P/k/+T/5P/m/+b/5v/k
/+T/6P/o/+j/6P/n/+n/5//n/+r/6v/s/+z/6P/o/+v/6//q/+r/6//r/+z/7f/s/+3/
7//v//D/8f/v/+//7//v//D/7//u/+3/7f/u//D/8//z//P/9P/2//T/9P/1//T/9//6
//z//v8AAAIABAAEAAgACwALAAwADAALAAkACAALAAwACwAMAAsACgAIAAcACAAKAAwA
DQAOAA8ADwAQAA0ADAALAAgABQAFAAUABAAFAAQABAADAAIAAAD+//z//P/7//r/+v/2
//X/9f/1//T/9P/z//P/9P/0//T/9P/z//P/8v/x//b/+v/4//b/9v/2//b/+f/6//z/
//8AAAAAAgACAAAAAAACAAMABQAEAAQABAABAAEAAAABAAMABAAFAAYABwAIAAoACwAL
AAkABwAEAAUABwAIAAoADAAOAA4ADQAKAAcABQADAAUABQAFAAYABgAGAAQABAABAAAA
AAAAAAAA///8//r/9v/0//T/8//z//P/8//z//T/9P/z//L/8v/y//H/8f/v/+//7v/u
/+7/7v/u/+//7//w//D/7//t/+r/5v/k/+j/9/8OACUAPABVAG8AjwC6AOEA+gACAfgA
2wCsAG0ANAAPAO7/0f/B/73/tv+4/8H/yv/P/8z/yf/L/9H/2P/e/+P/5//m/+X/4//j
/+T/5P/k/+X/5v/n/+r/6f/o/+X/5P/m/+b/5v/m/+r/7f/s/+3/6//q/+v/6v/n/+b/
6P/n/+n/6v/s/+3/7v/v/+7/7//u/+3/7f/t/+//7//v/+//7//v/+//7//v//D/8v/1
//L/8f/x//L/8//0//b/9v/7//7/AAACAAEAAgADAAIABAAHAAcACAALAAsACgAKAAwA
DAAKAAoADAAMAAsACwAJAAoACwALAAsACwAKAAoADAAMAAwACgAGAAUABAACAAMABAAG
AAcABAACAAAA/v/6//n/+P/4//j/9//3//f/9v/2//X/9f/0//T/9P/0//b/8//1//j/
9//2//X/9P/3//j/+v/9//z//P/+//7/AQACAAUABwAGAAQAAwACAAIAAwADAAUABwAI
AAkACgAJAAgACAAHAAwADQAOAA4ADQANAAwADAAOABAAEAAPAA4ADQANAA0ADAALAAoA
CgAKAAoACAAIAAcABgAGAAYAAgD///r/9v/1//T/9f/1//X/9f/1//X/9P/0//P/8v/0
//T/8//z//X/9f/0//T/8v/y//L/8//z//T/9P/z/+//6v/q/+r/7P/z/wAAEQAoAEMA
ZQCFAKYAywDwAAIBAgHtAM4AmwBeACUA/P/f/8n/vf+2/7b/v//G/8f/yv/P/9P/1f/a
/97/3f/f/+T/5f/l/+T/5P/j/+L/4//k/+X/6P/o/+j/5v/m/+r/6v/q/+r/6v/r/+j/
5//q/+r/7P/s/+v/7P/w//H/8f/w//D/7//x//H/7//v/+//7//w//H/8f/x//H/8f/1
//X/9f/1//L/8P/v/+//8f/z//b/+v/7//z//v/+//7//v/9//z/AAAEAAgACgAKAA0A
DQAOAA8ADwAOAA4ADQAMAAkACAANAA4ADgAPAA8AEAARABEAEAAPAA0ADAAPABAAEQAQ
AAwACwAKAAgACQAKAAwADQAIAAQAAAD8//v/+//7//z/+//7//z//f/6//r/+f/5//r/
+v/6//r/+v/1//P/9v/6//z//v8AAP7//P/7//v//P/8//7//v8CAAQACAALAAYAAgD/
//z//v8BAAMABwAJAAoACwAMAAoACgALAAsADAALAAoACAALAA0ADgAQAA4AEAAQAA8A
DgANAA0ADQAKAAkACAAIAAgACAAGAAYAAQAAAAAAAAAAAAEAAAAAAPz/+P/2//P/9f/1
//X/9f/2//b/9f/0//L/8v/x//H/8//z//L/8v/w//D/8P/x//H/8v/y//H/8f/w/+z/
6v/s/+3/9P8JACIAQQBnAI8AuADbAPoAEgESAfkA0ACZAFoAJQAAAN//w/+5/7j/tv+z
/7r/w//M/8//zf/N/9T/2v/d/9n/2v/d/+P/4//k/+T/5P/k/+T/5P/m/+j/6P/m/+b/
5v/m/+b/5v/q/+3/7P/t/+3/7P/t/+z/6P/o/+v/6//u/+7/7//v/+z/6//o/+f/6f/p
/+r/6//t/+3/7f/t/+3/7f/t/+3/7P/s/+3/7//v/+//8P/y//H/8v/0//T/+P/6//v/
/P/+/wAAAgACAAQABwAHAAgACAAHAAUABAAGAAYABAAEAAkACgAKAAsABwAGAAUAAwAE
AAUABQAGAAQABAAEAAIABAAFAAYABgAHAAYABgAFAAIAAAD+//z/+P/3//b/9v/2//X/
9f/1//b/+P/5//v/+v/4//b/9P/0//P/8//2//T/9P/0//T/9f/2//j/+//6//r//P/8
//z//P/+////AgACAAMABAADAAMAAgADAAcACAAJAAoACAAGAAUAAwAGAAcACAAIAAgA
CQAJAAoACAAKAAoACQAIAAcABwAHAAYABQAEAAQAAwACAP///v/+//7///8AAAAA///8
//r/9v/0//T/8//x//H/8f/x//D/8P/v/+7/8f/y//L/8//x/+//7P/q/+z/7P/s/+3/
7v/w//H/8f/n/+b/5P/i/+b/8f8EAB8AOgBRAGsAjwC8AN8A+AAEAf4A4wCyAHMAOAAJ
AOb/z//D/73/tv/A/8//0P/P/8z/x//J/9H/1v/U/9n/3//g/+H/4//h/+L/4v/i/+T/
5P/k/+b/5P/k/+L/4v/m/+b/5v/m/+f/6f/n/+f/6P/o/+r/6v/q/+r/7f/t/+3/7P/s
/+v/6//r/+n/6f/o/+f/5//n/+j/6f/q/+v/7v/v//D/8f/v/+7/7v/v/+7/7f/t/+7/
7f/u//D/8P/y//T/9f/2//j/+v/8//z/AAADAAMABAAGAAcABwAIAAYABgAEAAQABgAG
AAUABQAFAAYABwAHAAkACwAMAA4ADAAKAAgABAAGAAcACAAIAAQAAgABAP/////+//3/
/P/5//f/9f/0//T/8//z//P/8//0//T/9f/0//T/9P/0//T/9f/z/+7/7P/s/+z/7P/v
//D/8v/1//f/+P/7//z//P/8//7///8BAAAAAAAAAAAAAQABAAMABAAEAAQABAAGAAYA
BwAHAAgABwAGAAQABAAFAAUABgAEAAYABgAFAAYABQAFAAUAAwABAP///v8AAAAA/v/+
//r/+P/3//b/8f/v/+v/6P/o/+j/6v/r/+n/6f/p/+n/6f/q/+r/6v/q/+r/6f/p/+b/
5f/j/+L/5P/k/+T/5f/n/+j/6P/n/+f/5v/q/+j/4P/j//b/DQAoAEEAZQCTALgAzwDi
AOwA5gDNAJwAYQAsAAUA5v/L/7n/sf+y/7b/uf++/8X/xv/F/8X/y//O/9D/1f/b/9z/
2f/Z/9z/3v/f/+D/3v/c/9r/2v/b/9z/2//c/9z/3P/c/9z/2//d/9v/2//g/+L/5v/o
/+T/5P/n/+f/6f/q/+z/7f/q/+n/5v/l/+b/5//p/+v/6//r/+v/6//u/+//8P/x/+//
7v/u/+//8P/x//P/9v/2//b/9//2//f/+P/4//j//f8AAAMABAADAAUABAAEAAcABwAG
AAYABgAGAAQABAAHAAgACAAJAAgACAAIAAcABQAFAAQABAAGAAgACgAKAAcABQADAAAA
AAAAAAEAAQAAAP7//P/6//r/+f/4//j/9//3//j/+f/3//b/9P/z//T/9P/0//T/8v/z
//f/+v/6//r/+v/6//z//P/9/////f/8//3//P///wAAAwAFAAMAAAD+//z/AAADAAUA
CQAGAAQAAgAAAAIABAAHAAkADAANAA4ADgALAAsACgAKAAoADAAMAAsACwALAAwADQAL
AAkABwAGAAYABgAEAAQAAwACAAIAAgD+//3/+v/4//T/8v/y//H/8f/x//H/8f/0//b/
9//4//X/9P/y//H/8f/x//D/8P/y//L/8v/z//H/8v/y//H/6//s/+z/6v/s//X/AgAR
ACQAPQBfAIUAqADPAPAAAgH+AOsAxACJAEwAIQAAAOH/yf+9/7j/uv/B/8b/zf/U/9X/
0f/P/9L/2P/f/+X/5v/j/+H/4//m/+j/6v/o/+b/5P/k/+X/5v/l/+b/6v/q/+r/6v/r
/+3/6//r/+r/6v/s/+z/6v/q/+3/7f/s/+z/7f/t/+3/7f/r/+v/7P/t/+//8f/x//H/
8f/x//H/8f/x//H/7//u/+7/7//x//H/8v/0//f/+P/6//r/+//8//z//P8AAAQACAAK
AAgACQAHAAYACQAJAAgACAAKAAwADAAOAAwACgAHAAUACAAKAAwADQANAA0ADAAMAAwA
DAAMAAoACwALAAsACgAJAAgACAAHAAQAAgAAAP7//P/7//r/+v/6//n/+f/5//f/9v/0
//P/9f/2//f/+P/4//n/+f/5//z//P/8//z//P/8//3//v8AAAMAAwACAAMAAgACAAIA
BAAFAAQAAgABAAAAAgAFAAcACwAJAAgABwAGAAgACAAJAAkACQAJAAkACAAIAAkACQAK
AA0AEAARABEADgANAA0ADQAJAAcABQAEAAgACgAKAAwACAAGAAUABAAAAP3/+P/0//T/
9P/2//f/9f/1//X/9f/y//L/8f/w//P/9P/0//X/8f/v/+z/6v/r/+z/7f/v//H/8v/y
//H/9f/0/+r/4P/m//n/DgAhADQATQBzAKUA1AD7ABQBHgEMAesAugB3ADgADQDu/83/
v/+7/7r/uv+9/8D/xf/I/83/z//P/9D/2P/h/+P/4v/h/+X/4//k/+T/5P/l/+b/5//q
/+r/6v/o/+j/6P/o/+j/6P/p/+v/6f/p/+f/5v/n/+b/5v/o/+3/7//u/+7/7//v/+z/
6//o/+f/6//v//T/+f/z/+//6//n/+n/6f/p/+n/7P/u//H/9f/0//P/8//0//f/+P/6
//r//v8AAAEAAgAAAAAAAAD+/wIABwAJAAwACgAJAAcABgAJAAoACQAKAAsACgAIAAcA
BgAGAAYABQAIAAsADQAQAA8ADgANAAoACQAJAAkACAAGAAQAAwABAAIAAAD+//z//P/7
//r/+v/3//X/9P/z//P/9P/0//X/9v/2//b/9v/0//n//f/7//b/+P/6//z//v/9//z/
/P/9////AAADAAQAAwACAAMAAwADAAIAAgACAAUABwAIAAsACgAIAAYABAAGAAYABwAH
AAoACwAMAAwACQAJAAgACAAJAAwADQANAAoACQAJAAkACgAJAAgACAAIAAgABgAGAAEA
AAAAAAAA/v/9//r/+P/2//T/9P/z//X/9f/1//X/9P/0//P/8v/x//D/7v/t/+7/7//v
//D/7v/u/+7/7//v//D/8P/v/+3/7P/q/+z/8P/z//z/DwAsAE0AawCRAL4A5wAEARAB
DAHzAMgAjQBOAB8A+v/Z/8H/u/+4/7b/vf/A/7//wv/J/83/z//S/9r/2//b/+D/4//h
/9//4P/g/+D/4v/k/+b/6v/p/+j/5f/k/+n/6v/r/+z/6f/p/+X/4//m/+j/7P/u/+n/
6P/q/+n/6v/q/+v/6//t/+//7//x/+3/6f/m/+P/5f/n/+n/6//t/+3/7f/t/+3/7v/w
//P/8f/x//L/9P/2//j/+//8//z//v///wAAAAACAAQABAAGAAkACQAKAAkACQAIAAgA
CgAKAAgACAAKAAoACQAJAAoADAAOAA8ADAALAAkACAAKAAoACgAIAAcABwAHAAYABwAG
AAYABQAGAAQAAgAAAPv/+f/3//b/9v/1//X/9f/y//L/8f/x//L/8v/y//L/9P/1//X/
9f/y//j//v8AAAAAAAAAAP///v/+////AAAAAAIAAgD+//z//P/7//7//v///wAAAgAD
AAMABQAGAAYABgAGAAkACgAMAA0ADQALAAkABgAIAAkACQAKAAgACgAKAAkACAAHAAcA
BwAIAAcABgAGAAYABgAEAAQAAQAAAAAAAAD8//v/+P/2//X/9P/1//X/8//z//P/8//w
//D/7//u/+z/7P/r/+v/7v/v/+//8P/v/+7/7f/t/+//8P/w/+//7f/o/+b/6v/s//P/
AgAXADIAWQB9AJ0AwgDpAAYBDgECAeMAtAB5AEAAFQDs/8n/t/+1/7L/sv/B/9D/z//E
/73/wf/J/9D/1v/b/9//3v/f/+X/5P/k/+P/4v/k/+T/5P/m/+T/5P/i/+L/5v/m/+b/
5v/n/+n/5//n/+f/5v/n/+b/4v/i/+X/5f/m/+b/5//n/+r/6//q/+v/6v/p/+n/6f/q
/+v/7P/t/+3/7f/t/+3/7P/s/+3/7//t/+3/7v/w//H/8v/0//T/9//6//z//v///wAA
AQAAAAEAAwACAAIABgAHAAcACAAGAAYABAAEAAYABgAFAAUABAAEAAQAAwAFAAUABAAE
AAYABgAGAAQAAQABAAEAAAABAAAAAAD//wAA/v/8//r/9v/1//T/9P/0//P/8//z/+//
7v/s/+v/7v/u/+7/7v/x//P/9P/1//D/8v/0//b/9v/2//b/9v/2//f/+f/4//j/+v/6
//3//v8BAAMAAwACAAIAAgD+//3/+//7////AAABAAIABAAEAAUABQAFAAMAAQD+////
AQACAAQABAAGAAYABQAGAAUABQAFAAQAAwACAAIAAAAAAP7//v/7//r/+v/6//r/+f/2
//T/8v/w//D/7//u/+3/7P/r/+z/7P/r/+r/6//s/+z/7f/t/+3/7P/s/+n/6P/n/+f/
6v/s/+3/7f/j/97/3v/g/+b/7//4/wsAKABHAGkAjwC4ANkA8gD6APYA5QC8AH0AQgAV
AO7/yf+1/7H/rv+y/7v/wP/B/8T/w//F/8//2P/Y/9P/0//Y/9v/2//e/+D/4f/i/+H/
4P/f/+D/4v/i/+D/4P/h/+D/3//e/+H/4//h/+H/4//k/+f/6P/j/+L/5P/j/+f/6P/q
/+v/6v/p/+b/5f/l/+X/5v/n/+X/5f/l/+X/6f/p/+n/6f/q/+r/6//t/+//7//w//L/
8f/w//D/7v/w//L/8//0//f/+v/9//7/AgAFAAUABgAGAAUAAwACAAIAAgAAAAAAAAAA
AP////8AAAIABAAFAAMAAwACAAIAAAAAAAAA/v///wEAAwAEAAIAAAD///3//f/8//v/
+v/3//X/8//y//D/7//v/+//8P/w/+//7//u/+7/7v/u/+7/7//v/+//8v/0//D/8f/y
//P/9P/0//T/9f/3//j/+P/6//r/+v/6//z//f////7//v/+//7//////wEAAQAAAP//
/v/9//z//P/7////AQADAAQABAAFAAUABgAGAAgACAAHAAQAAQD///3//f/9//3//v8A
AAAA/v/+//j/9v/1//T/9f/1//P/8v/y//D/8P/v/+7/7f/s/+v/7P/s/+v/6v/q/+r/
6f/p/+r/6//r/+z/6f/o/+f/5//n/+j/6P/n/+P/3v/c/+D/5P/t//z/DQAmAEcAawCL
AK4A0wDuAPgA7ADLAJ4AZwA0AAsA5P/D/7f/t/+2/7T/u//C/8P/wv/D/8v/0f/S/9D/
z//T/9z/4f/j/+L/4v/h/+D/3f/c/9v/3P/f/+D/3//g/+D/3v/c/9r/3//j/+P/5f/i
/+D/4P/e/93/3v/i/+P/5f/m/+j/6f/m/+X/4v/h/+L/4//l/+f/5v/l/+T/4//m/+f/
6P/p/+j/6P/p/+v/6f/p/+r/7P/r/+z/7v/u//D/8v/z//T/+P/6//z//P/7//3//P/8
//3//f/8//z//v8AAAAAAgACAAIAAQABAAAAAAAAAP//AAABAAEAAgACAAIAAgAAAAAA
AQACAAIA/v/6//f/8//0//T/9P/0//L/8f/w//D/7f/r/+r/6f/r/+z/7P/t/+7/7v/u
/+7/7v/v/+//7//u/+7/7v/u/+7/7//w//D/8f/z//f/+f/5//n/+v/6//f/9v/2//X/
+f/6//v//P/6//v/+//6//r/+v/9//7///8AAAEABAAAAAAAAAAAAP3///////7/AAAB
AAIAAQAAAAAAAAAAAAwABgD4/+7/7v/x//L/8//0//P/8v/x//D/7//u/+3/7P/r/+r/
6f/o/+r/6v/q/+r/6P/o/+j/6P/o/+j/6P/o/+b/5v/m/+b/5P/k/+T/5P/j/+L/4f/g
/+D/4P/g/+D/8v8CABIAIgBFAGYAhwCoALwAzgDgAPIAyQCgAHcATgAoAAQA4P+8/7j/
tP+w/w==
         </WaveFormData>
      </LeadData>
      <LeadData>
         <LeadByteCountTotal>10000</LeadByteCountTotal>
         <LeadTimeOffset>0</LeadTimeOffset>
         <LeadSampleCountTotal>5000</LeadSampleCountTotal>
         <LeadAmplitudeUnitsPerBit>4.88</LeadAmplitudeUnitsPerBit>
         <LeadAmplitudeUnits>¦ÌV</LeadAmplitudeUnits>
         <LeadHighLimit>2147483647</LeadHighLimit>
         <LeadLowLimit>268435456</LeadLowLimit>
         <LeadID>V6</LeadID>
         <LeadOffsetFirstSample>0</LeadOffsetFirstSample>
         <FirstSampleBaseline>0</FirstSampleBaseline>
         <LeadSampleSize>2</LeadSampleSize>
         <LeadOff>FALSE</LeadOff>
         <BaselineSway>FALSE</BaselineSway>
         <ExcessiveACNoise>FALSE</ExcessiveACNoise>
         <MuscleNoise>TRUE</MuscleNoise>
         <LeadDataCRC32>2464804390</LeadDataCRC32>
         <WaveFormData>
5v/m/+b/5v/p/+r/6//s/+3/7v/v//D/7//u/+3/7P/u/+7/7v/u/+3/7P/r/+r/7P/s
/+z/7P/u/+7/7v/u/+//8P/x//L/8v/y//L/8v/0//T/9P/0//b/+P/6//z/AAAEAAgA
DAAKAAoACgAKAAgACAAIAAgACgAKAAoACgAMAAwADAAMAAwADAAMAAwACgAKAAoACgAI
AAgACAAIAAoACgAKAAoABwAGAAUABAABAAAA///+//7//v/+//7//f/8//v/+v/5//j/
9//2//b/9v/2//b/9v/2//b/9v/5//r/+//8//r/+v/6//r/+//7//v//f/+////AQAD
AAIAAQACAAIABQAEAAUABgAEAAMAAgADAAEAAQACAAIABQAGAAcACQAIAAkACQAHAAkA
CgAKAAoACgALAAoACQAHAAcACAAIAAkACQAKAAsACQAJAAgACAADAAMAAwACAAEA///8
//r/+P/2//b/9v/1//X/9f/1//P/8v/x//D/8P/w/+7/7v/w//H/8P/x//T/9P/0//T/
8//z//L/7//u/+f/5P/k/+T/6f/0/wUAFgArAEYAZgCEAKMAwQDZAOEA3gDKAKMAdwBP
ACsAEgAAAOv/2//U/9b/3f/l/9//2f/Z/93/4P/k/+b/5v/n/+v/6//p/+n/6f/p/+r/
6v/r/+z/6v/q/+j/6P/o/+f/5//m/+n/6v/r/+r/6//q/+v/6v/q/+v/7f/w//L/8//z
//P/7//t/+r/5//p/+v/7v/w/+//7v/t/+3/7v/u/+7/7v/u/+z/7v/v//H/8f/x//P/
9v/3//j/+f/6//v//f/9/wEABAAGAAYABwAKAA0ADwAMAAsACwAKAAoACgAKAAoADgAP
ABAAEQAPAA0ADAALAAwADAANAA4ACwAKAAgABgAIAAkACgALAAsACQAJAAgABQADAAIA
AAD+//z/+f/8//z//P/8//z/+//6//n/+P/4//j/+P/4//j/+P/4//j/+P/4//j/+P/4
//j/+P/4//z//v8AAAIAAQAAAP///v8AAAAAAAAAAAEAAgADAAQABgAGAAYABgAFAAQA
AwACAAMABAAFAAYABwAIAAkACgAOABAAEgAQAAwADAAQAA4ACgAMABYAGgAWABYAHAAc
AB4AJAAmACQAJAAmACYAIgAkACoAMgA4AD4AQABGAFQAZgByAIAAkgCcAKAApgCoAKwA
tgC8ALYAtAC6AMAAxgDKANIA2gDcANoA2ADUANIA2ADcANwA4ADoAO4A7gD4AAIBDgEU
ARYBEgEOAQAB7ADOAK4AjABuAFgAQAAkAAoA9v/m/9r/1P/R/87/y//I/8T/wP+8/7j/
t/+2/7X/tP+x/7D/r/+u/6r/qP+m/6T/oP+e/5z/mv+X/5b/lf+U/4//iv+F/4D/fP96
/3j/dv9x/27/a/9o/2T/YP9c/1j/U/9Q/03/Sv9G/0T/Qv9A/z7/Pv8+/z7/PP88/zz/
PP89/z7/P/9A/0P/RP9F/0b/Sv9O/1L/Vv9c/2D/ZP9o/3D/dv98/4L/h/+M/5H/lv+a
/57/ov+m/6z/sP+0/7j/uv+8/77/wP/D/8b/yf/M/87/0P/S/9T/2P/a/9z/3v/e/97/
3v/e/+H/4v/j/+T/6P/q/+z/7v/v//D/8f/y//T/9P/0//T/9v/2//b/9v/0//T/9P/0
//f/+P/5//r/+v/6//r/+v/8//z//P/8//7//v/+//7//P/9//3//f8BAAEAAQACAAAA
///+/////v/+//z//P/+/////////wAA///+//7/AAAAAAAAAAADAAQABQAFAAQABQAH
AAgABwAHAAgABwAKAAkACgAMAAoACAAHAAcACQAJAAkACAAGAAMAAwADAAMAAwACAAAA
/v/8//r/+v/8//v/+//7//v/+v/6//r/+P/4//j/9v/0//X/9f/z//T/9v/3//j/9v/2
//f/9//5//r/9//s/+T/6P/z/wIAFQAoAD0AUgBwAIwApwDFANkA2wDOALQAkwBvAEsA
KwAMAPb/6//l/+D/3v/l/+n/6f/n/+f/4//k/+j/7P/u//P/9f/x//P/8//z//P/7//u
/+7/7v/w//D/7v/u/+//7//w//D/7v/u/+7/7P/v//D/8//0//P/8//0//b/9f/1//T/
8//0//X/9f/1//P/8//0//T/9P/0//T/9f/4//j/+P/4//r/+P/6//v/+f/5//n/+//8
//3//v///wIAAwAFAAUACAAMAA8AEAAPABAAEQARABQAFQAXABgAFwAWABUAFAAXABcA
FwAXABUAFQAWABcAFwAWABYAFgAYABgAFwAWABQAEwASABEAFAATABQAFAASAA8ADQAK
AAkACgAKAAoACgAJAAkACQAHAAQAAgAAAP7//v/+////AQABAAIAAgAEAAQABAAEAAUA
DAAQAA0ACgAHAAQACAAJAAoADQALAAsADAANAAsACQAJAAgACgAKAAwADgAPAA8ADwAR
ABAADwAPAA4ADQAMAAsACwANAA8AEAAPABEAEgASABIAEAARABAADwANAA0ADgAOAA0A
DQAOAA8ADQANAAwADAAJAAkACQAIAAkABwAEAAIA/v/8//z//P/5//n/+f/5//r/+v/6
//r/+v/6//j/+P/5//n/9//3//j/+P/4//j/9f/1//T/8f/w//P/8P/q/+z/9f8EABcA
LABBAFwAfgCiAL8A0wDdANUAvgCiAHsAVQA1ABsAAgDu/+P/4f/i/+b/5//j/9//3//j
/+f/6v/q/+r/7P/p/+f/6//t/+3/7f/t/+3/7v/w//L/8P/u/+r/6P/q/+v/7f/u/+7/
7v/u/+z/7P/s/+7/7v/v//H/9P/4//X/9f/0//P/8v/x/+//7f/w//H/8//0//L/8v/y
//P/9P/0//T/9P/0//L/9P/1//f/9//3//n//f///wEAAwACAAMABQAFAAUABgAGAAQA
BgAKAA4AEQAQAA8ADwAOAAsACgAJAAgADAANAA4ADwANAA0ADgAPAA4ADAALAAoADAAM
AAsACgAIAAcABgAFAAMAAQABAAAA///9//z/+v/7//z//P/8//r/+f/5//n/+//6//r/
+v/2//T/8v/x//T/9f/3//j//P/0//L/+P/7//z//f/+/////////wEAAAD///////8E
AAcADAAQAAsABgADAAAAAgADAAQABwAJAAkACgAKAAcABgAFAAUACAAJAAkABwAHAAgA
CAAIAAcACQAJAAkACgALAA0ADgAKAAkACQAJAAkACQAIAAgAAwADAAMAAgAEAAMAAQAA
APv/+P/3//b/8//z//P/8//0//b/+P/6//b/9P/w/+7/8v/z//L/8//y//L/8v/y//D/
8f/x/+//9P/v/+j/6P/q/+3/+P8LABwAMwBSAHYAkgCrAMcA2wDdANAAtgCTAGkARwAp
AA4A8v/l/+H/3v/c/9v/3//f/9v/2//f/+L/4v/k/+j/6f/p/+n/6v/r/+z/7f/s/+z/
7f/u//D/8P/u/+7/7v/t/+3/7P/q/+r/6v/o/+z/7P/u/+7/6//r/+z/7v/u/+//7//v
//H/8f/w/+//7f/t/+7/7v/x//L/8//1//X/9P/z//L/8P/u//D/8f/y//P/9P/3//b/
9//4//n/+v/7//3//f/9/wAAAgACAAMABgAJAAsACgAJAAkACAALAAwADQAOAA0ACwAJ
AAcACgALAA0ADwAOAAwACwAKAAgACAAHAAYABgAHAAgACQAHAAUABQAEAAMAAQAAAP7/
/v/+//3//P/6//n/+f/5//f/9v/2//b/9v/2//b/9//5//v//v8AAAAA/P/6//j/9v/3
//j/+f/6//3//f/9////AAABAAMABQADAAMABQAGAAYABAAEAAQABQAFAAUABwAJAAkA
CgAKAAgACAAIAAkACAAJAAkABwAHAAgACAAIAAoADQAOAA8ACwALAAwADAAJAAcABgAF
AAcABwAGAAYAAQABAAEAAAABAP///P/6//v/+v/7//z/+f/5//n/+f/1//T/8//y//T/
9P/y//L/8v/x/+7/7f/v//D/8f/y//T/9f/1//P/7v/t/+r/5v/m/+///v8RACgAPwBa
AHoAmgC5AM0A1QDPALoAmABzAFEANwAfAAIA7P/h/93/3v/i/+P/4//f/9//4//j/+T/
5v/m/+j/6//t/+v/6//r/+v/6//p/+j/6P/o/+v/7P/r/+z/6//r/+z/7P/u/+7/7v/s
/+3/7P/t/+z/6//r/+z/7v/s/+3/7f/t/+7/7//v/+//7//v//D/8P/y//L/8v/z//L/
8v/y//L/8//y//X/9//1//X/9f/3//b/9//4//n/+P/5//v/+//+/wIABQAGAAUABgAH
AAcACAAJAAsADAALAAoACQAIAAwADQAOAA8ADQALAAoACQALAAoACgAKAAsADAAMAAwA
CgAJAAgABwAJAAcABwAGAAMAAQAAAP7//v/+//3//P/8//v/+//7//r/+P/3//b/9//4
//n/+//7//v//P/8//7/AAD9//z/+//6//3//f/9/////////wAAAQABAAEAAwAEAAYA
BAAEAAQABQAFAAUABwAFAAUABgAGAAcACAAJAAsADAANAA0ACwAJAAoACgAKAAsADQAN
AA0ACwALAAwADAAKAAkACQAJAAcABwAGAAYABAAFAAYABgADAAEA/v/8//j/9v/2//b/
+P/5//r/+//4//j/+P/4//r/+v/4//j/9v/1//L/8f/1//b/9//4//X/9f/0//H/9P/v
/+b/5P/q/+//+P8HABoAMQBOAHAAigChAL0A0wDTAMAApACHAGkASQAtABAA9P/j/9//
3v/g/+P/4//h/9//4f/j/+j/8P/y/+r/5f/n/+X/5v/n/+j/6f/q/+r/6//s/+z/7P/q
/+r/6//r/+z/7P/q/+r/6v/o/+v/7P/v//D/7v/t/+3/7v/u/+//7//v//H/8f/w/+//
8P/x//P/9P/z//L/8f/x/+//7v/t/+z/7f/s/+//8f/z//P/8//1//P/8//z//P/9//5
//z//f/9/wAAAgACAAQABgAIAAkACAAHAAcABgAJAAoACwAMAAoACQAIAAcACAAJAAsA
DQAOAA4ADwAQAA0ADAAKAAgABwAHAAcABwAJAAcABwAGAAUAAwACAAAAAAAAAP///v/9
//v/+v/5//n/+P/4//j/+v/6//r/+//4//f/9//2//r//v/8//r/+v/6//r//P/9//7/
AQADAAMABAAFAAQAAwAEAAQABgAEAAQABAAEAAMAAgADAAQABQAHAAgACQAKAAsADQAK
AAkABwADAAUACAAKAAwADQAPAA8ADwALAAkACAAGAAcABwAIAAkACQAJAAgACAADAAMA
AwACAAIAAQD///7/+//4//f/9v/1//X/9f/1//b/9v/2//b/9v/2//T/9P/z//P/8f/x
//L/8v/y//L/8v/z//P/8f/y/+//6v/m/+j/9f8GABkAKgA9AE4AaACKAK0AxQDPAM0A
vgCkAHsAVQA5AB8ABAD0/+v/4f/e/+D/5f/p/+X/3//h/+X/6P/s//D/8P/v/+3/6//r
/+v/6//r/+z/7P/t/+7/7P/s/+r/6v/t/+3/7v/u//H/8v/z//L/8f/w//H/8P/u/+3/
7f/u/+//8f/y//P/9f/1//T/8//y//H/8f/w//L/8v/y//P/8v/y//L/8v/z//L/9f/3
//b/9f/0//X/9P/1//b/9//6//3/AQADAAIABAAFAAQABAAGAAgACQALAAsADAAMAAwA
DAAMAAwADQANAA0ADQALAAsADAANAA0ADAAMAAwADgAOAA0ADAAIAAcABgAFAAcABwAJ
AAoABwAFAAQAAgD+//7//f/8//7//f/9//3//f/8//z//P/6//r/+v/7//3/+f/8/wAA
/v/8//r/+P/8//3//v8BAAEAAQACAAMABQAFAAcACAAHAAQAAwACAAMAAwADAAUACAAJ
AAsADAALAAoACQAJAA0ADwAQAA8ADgAOAA0ADAAPABEAEQARAA8ADwAQABAADAALAAsA
CwALAAsACgAKAAgACQAKAAoABQABAPz/+P/3//b/9//4//n/+f/5//n/+P/4//j/+P/2
//b/9P/0//f/9//1//X/9v/2//b/9v/2//f/9//1//L/7f/q/+r/7P/x//r/BwAYAC0A
SABgAHgAmQC5AM0A0QDIALYAmQBxAEkAJwAQAPz/6//h/97/4P/j/+H/4f/l/+f/5//q
/+z/6v/q/+3/7f/r/+r/6f/o/+f/6P/o/+n/6v/q/+r/6P/o/+v/6//s/+z/6//q/+n/
5v/p/+r/7f/u/+3/7f/u//D/7v/v/+//7//v/+//7v/t/+3/7f/u/+7/7//w//H/8//0
//T/9P/0//D/7P/s/+v/7f/v//H/9f/4//n/+v/7//r/+f/5//f//P8AAAMABAAEAAYA
CAAJAAsACwAMAAwACgAIAAYABAAHAAkACwANAAsACwAMAA0ADAAKAAkACAAKAAwADQAO
AAsACQAHAAUABwAHAAkACgAHAAMAAAD8//z//P/7//r/+//7//z//f/7//r/+v/6//r/
+v/6//v/+//1//L/9P/3//r//f8AAP3/+//5//n/+//7//z//f///wEABQAIAAUAAAD9
//r//f///wEABQAHAAcACAAIAAYABgAGAAcABgAHAAcABQAGAAgACQAKAAkACwALAAsA
CQAJAAoACgAIAAcABwAHAAkACQAIAAgAAwADAAMAAgAEAAMAAQAAAPz/+P/2//T/9f/1
//X/9f/0//T/9P/0//L/8v/w//D/8v/z//L/8//z//L/8f/w//D/8f/x/+//8v/v/+j/
6P/q/+n/7P/7/xAAKQBGAGgAiAClAL8A1wDbAM4AtgCVAG0ARwArAA4A9P/n/+H/2v/W
/9f/3f/l/+X/4f/f/+b/6v/o/+L/4f/j/+f/5//n/+f/5//m/+b/5//o/+r/6v/o/+j/
5//n/+j/6P/r/+z/7f/s/+3/7P/t/+z/6//r/+z/7v/u/+//7//v/+7/7f/r/+n/6//r
/+z/7P/u/+7/7v/v//D/8P/w//D/7//s/+3/7f/t/+3/7f/v//D/8f/y//P/9v/3//n/
+f/7//7/AAAAAAIABAAGAAcABQAFAAYABgAEAAQABAAEAAYABwAIAAkABgAFAAUABQAF
AAQABAAEAAQABAADAAIABAAFAAYABwAJAAcABwAGAAMAAQAAAP7/+//6//j/9v/2//X/
9f/1//n/+v/8//7/+//6//n/+f/1//f/+P/6//n/+P/3//b/+P/5//r//f/9//3//v//
//////8BAAIAAwACAAMABAADAAMAAwAFAAgACQALAAwACgAIAAYABQAIAAkACQAHAAcA
CAAIAAgABwAJAAkACQAJAAkACgAKAAgABwAHAAcABAADAAEAAAAAAAEAAgACAAEA///8
//r/+P/2//b/9v/1//X/9f/1//P/8v/x//D/8v/0//T/9v/0//P/8P/v//D/8P/w//D/
8f/z//T/8//q/+f/5P/k/+b/7f/8/xMAKgA7AEwAaACOAKsAwQDRAM8AwACiAHsAUwAz
ABUAAAD0/+n/3//k/+z/6//n/+P/3f/d/+P/5v/k/+b/6P/p/+n/6//q/+n/6P/n/+b/
5v/n/+j/6P/o/+b/5v/p/+n/6v/q/+r/6v/q/+j/6v/q/+z/7P/r/+v/7P/u/+z/7f/t
/+3/7f/t/+z/6//p/+n/6v/q/+v/7P/t/+//8f/y//P/9P/y//D/8v/z//H/8f/x//P/
8v/z//T/9f/2//f/+f/5//n//P/+//7/AAACAAQABQAHAAcACAAIAAcABgAFAAQABQAF
AAUABQAFAAUABgAHAAkACgAMAA4ADAAKAAcABAAGAAcACAAJAAYAAwACAAAAAAD/////
/v/7//r/+P/2//b/9f/1//X/+P/4//n/+v/6//r/+v/7//3////8//j/+P/4//j/+P/7
//v/+//9//3//f/+/////f/9////AAACAAAAAAAAAAMAAwADAAUABwAHAAgACAAIAAgA
CAAJAAgACQAJAAcABQAGAAYABgAFAAcABwAHAAgACQALAAwACgAJAAkACQAJAAkACAAI
AAMAAwADAAIA/v/7//f/9P/0//T/9v/4//X/9f/1//X/9v/2//b/9v/2//b/9P/0//P/
8//x//H/8v/y//L/8v/0//X/9f/z//L/8f/0//D/6P/p//b/CQAeADEAUAB0AJIApQC3
AMMAxQC4AJoAdQBVADcAHwAIAPL/5//j/+L/4P/h/+X/5f/j/+H/4//m/+b/6v/w/+3/
6f/p/+z/7f/u/+//6//q/+r/6v/s/+z/6v/q/+n/6f/q/+r/6P/o/+j/5v/r/+z/7//w
/+3/7f/u//D/8v/z//P/8//y//H/7//t/+//7//w//D/8P/w//D/8f/0//T/9P/0//P/
8P/x//H/8v/z//T/9//2//f/+P/5//n/+f/6//n//P8AAAMABAADAAQABQAFAAcABwAI
AAgABgAGAAYABgAIAAkACgALAAkACQAKAAsACgAIAAcABgAJAAoACgAKAAYABQAEAAMA
BAADAAQABAADAAEAAAD+//7//v/9//z//f/9//7////8//r/+f/4//r/+v/6//v/9//5
//z//v/+//7//v/+/wEAAQABAAMAAgABAAEAAQACAAMABgAIAAYAAgAAAP7/AQADAAUA
CQAGAAUABQAEAAUABgAHAAkACwANAA4ADQAMAAwACwAKAAsADQANAA0ADQANAA4ADgAK
AAkACQAJAAkACQAIAAgABQAFAAUABAABAP///P/6//b/9P/0//T/9f/1//X/9f/2//j/
+v/8//r/+P/0//L/9f/1//P/8//0//T/9P/0//T/9f/1//P/7P/r/+z/6P/q//H/+v8F
ABIAJwBAAF4AegCZALkAyQDNAMQArACHAGEAQwArABAA+P/n/9//3v/g/+H/5f/r/+f/
4f/f/+D/5P/o/+z/6//n/+P/5f/n/+n/6//n/+b/5v/m/+f/6P/n/+j/6f/p/+r/6v/q
/+r/6v/o/+j/6P/q/+r/6f/p/+r/7P/s/+3/7f/t/+3/7f/s/+v/7P/t/+//8P/u/+7/
7v/v/+7/7v/u/+7/6//o/+n/6f/q/+v/7P/v//D/8f/y//P/8v/z//X/9f/6//7/AQAC
AAAAAAAAAP//AAABAAMABAAHAAgACQAKAAcABQADAAEAAwAFAAgACwAJAAgACAAIAAYA
BgAFAAQABAAFAAYABwAFAAMAAwACAAEA///+//z/+v/6//n/+P/4//f/9//3//b/9P/z
//L/9f/2//f/+f/5//n/+v/6//z/+v/6//r/+v/6//3//f/9/////f/9//7////9//3/
//8AAP7//P/8//z/AAABAAIABQAEAAMAAwACAAIAAgACAAMABAAFAAUAAwABAAIAAgAC
AAYACQAKAAsABwAHAAgACAADAAEAAAD//wMABQAGAAgAAgABAAAA/v/8//n/9f/y//H/
8P/x//L/8f/x//H/8f/u/+7/7v/u//H/8v/x//L/7//t/+n/5//p/+r/6//s/+7/7//v
/+3/8P/v/+T/2v/e/+//AAANABoAKwBKAHIAnAC7ANMA3wDXAMIApgB9AE8AMQAZAPz/
7P/l/9//2v/W/9P/1f/Z/93/3//b/9r/4P/o/+j/4//h/+X/4//j/+P/4//j/+T/5v/o
/+j/6P/m/+b/5f/l/+b/5v/m/+b/5v/k/+P/4v/j/+L/4//l/+j/7P/q/+v/6//r/+j/
5//l/+P/5//r//D/9P/u/+r/5v/j/+T/5P/k/+T/5v/m/+r/7f/r/+v/6//t/+//8f/z
//X/+P/5//v/+//5//r/+v/4//r//v8CAAUAAgABAAEAAAADAAQABQAGAAYABQAEAAMA
AgABAAEAAQAEAAYACQAMAAsACgAIAAYABQAFAAUABQAEAAEAAAD+/////f/8//r/+v/6
//n/+P/3//X/9P/z//X/9P/0//T/9v/2//b/9//z//n//P/6//b/+P/6//z//v/8//v/
+v/7//z//f///wEAAAD//wAAAAAAAP7//v/+/wIAAwAEAAcABAADAAMAAgACAAIAAgAD
AAUABwAIAAcABgAGAAUABAAGAAkACgALAAcABwAIAAgACAAHAAcABwAFAAUABAAEAAAA
///+//z//f/7//j/9v/2//T/9P/0//X/9f/1//X/8v/y//L/8v/x//D/7f/s/+//7//t
/+3/7P/s/+z/7P/u/+//7//t/+z/6//q/+z/7v/t//T/AQAYADEASgBoAIwAqwDFANMA
0QDGAK4AiwBjAEMAKQAMAPT/6f/h/9z/3P/b/9f/1//d/9//3f/g/+b/5v/k/+f/6f/l
/+P/4//j/+P/5P/m/+n/7P/p/+j/5f/k/+f/6f/s/+7/6v/o/+b/4v/m/+j/7P/u/+z/
6//r/+z/6v/r/+v/6//u/+//7//v/+z/6f/n/+T/5//o/+n/6//s/+z/7P/s/+7/7P/u
/+//7//v/+//8f/z//X/9//5//n/+f/6//n/+//+/wAAAAAAAAIABAAFAAUABQAGAAYA
CAAIAAgACAAIAAcABgAFAAgACQALAA0ACwAIAAYABAAFAAYABgAGAAcABwAHAAcABwAF
AAUABAAEAAMAAwACAP7//P/5//b/9//3//j/+f/3//b/9v/2//T/9P/0//X/9//3//j/
+P/2//r/AAAAAAAAAAAAAAAA///+/////////wAAAQD9//v/+//6//3//P/9//7/AQAB
AAEAAwAFAAUABgAGAAkACgALAA0ACgAJAAcAAwAEAAYABwAIAAcACQAJAAkACQAJAAoA
CgAIAAcABwAHAAcABwAGAAYAAQABAAEAAAD9//v/+P/2//f/9v/3//j/9v/1//T/8//y
//L/8v/y//D/8P/u/+7/8P/x//D/8f/x//D/7//u//D/8f/x/+//7v/n/+b/6v/s/+//
+P8JAB4APQBaAHQAkACxAMsA1wDPAMAApgCDAF0APwAdAP7/7P/l/9v/2P/i/+v/5//b
/9P/1f/d/+D/5P/o/+j/5//p/+3/7P/r/+r/6f/m/+b/5//o/+r/6v/o/+j/6//r/+z/
7P/s/+z/7P/q/+r/6v/s/+z/6P/n/+f/6P/p/+v/7P/t/+7/7//v/+//7v/t/+3/7P/t
/+7/7//x//D/8P/w//D/8P/u//D/8f/v/+//7//x//L/8//0//X/+f/7//7//////wAA
AAD+//7/AAACAAMABgAHAAkACgAHAAYABQAEAAYABwAIAAkACAAHAAcABwAHAAYABgAG
AAcACAAIAAgABgAFAAQAAwAFAAMAAwACAAMAAQAAAP7/+v/6//n/+P/4//f/9//3//b/
9P/z//L/8//0//X/9//4//n/+//8//b/9v/6//z//P/8//z/+//7//v//f/9//3//v//
/wAAAQAEAAYABgAEAAQABAADAAEA/////wAAAQADAAQABQAGAAcACQAIAAcABQABAAIA
BAAFAAYABwAJAAkACQAJAAkACgAKAAoACQAJAAkACAAHAAUABAABAAEAAQAAAAEA///8
//r/+v/4//j/+P/0//P/8v/x//L/8v/y//L/9f/2//X/9v/1//X/8//z//D/7v/s/+r/
7v/x//P/8//q/+P/5P/k/+j/7//2/wMAGgAxAEwAbACMAKcAvQDJAMkAxACsAIMAXQA/
ACEAAgDs/+P/2//a/97/3//d/9//3//f/+f/7P/q/+T/4v/l/+f/5//o/+n/6v/r/+j/
6P/p/+r/6v/q/+j/6P/o/+f/5//m/+f/6P/p/+j/6//s/+//8P/t/+v/6v/q/+z/7//x
//P/8P/v/+3/6//t/+3/7v/u/+z/7P/s/+3/7v/u/+7/7v/w/+7/8P/x//L/8//0//f/
9P/z//L/8f/0//X/9//3//v//v8AAAAAAQAEAAcACQAIAAcABwAGAAQABAAEAAQABQAF
AAUABQAGAAcACQALAAkACAAIAAgACAAIAAcABgAGAAcACAAJAAcABQAFAAQABAADAAMA
AgD9//z/+v/4//r/+f/5//n/+//6//r/+v/4//j/+P/5//n/+f/6//r//P/+//r/+//8
//3//v/9//3//f///wEAAQACAAMAAQABAAMABAAGAAQABAAEAAcABwAHAAkABwAHAAgA
CAAHAAYABQAFAAcACQAKAAkACwAMAAwADAANAA8ADwAPAAsACQAIAAYABQAFAAYABwAJ
AAkACAAIAAMAAQD///z//v/9//v/+v/5//j/+f/6//j/9//2//X/9v/2//b/9v/0//T/
8v/y//b/9//2//f/9f/0//P/8v/0//X/9f/z/+z/5//m/+j/7P/z//7/CwAeADcAUgBq
AIYApwDBAM0AxwCyAJgAdwBZAD0AGwD+//D/7f/l/97/4v/l/+X/4//j/+f/6//q/+j/
5P/k/+3/8f/x//D/7//u/+3/6f/o/+j/6P/r/+z/6//s/+r/6f/p/+j/7P/u//D/8P/v
/+z/6//o/+r/6//t//D/8v/z//P/8//y//H/7//t/+//7//w//D/7v/u/+7/7//y//L/
8v/y//L/8P/y//P/8f/x//H/8//y//P/9P/1//j/+f/7//v//f8AAAIAAgABAAIAAwAD
AAMAAwAEAAQABwAIAAkACgAJAAkACQAJAAcABwAIAAkACgAKAAsADAAMAAwACwAKAAsA
CwALAAsACAADAAAA/P/9//3//v/+//z//P/7//r/+f/3//b/9f/4//j/+f/6//r/+v/6
//v/+//7//z//P/6//r/+v/6//n/+v/7//v//f///wEAAQADAAMAAwADAAAAAAD///7/
AgADAAQABQAEAAQABAAAAP//AAAFAAcACgAKAAsADAALAAoACgAJAAgACQAIAAcACQAL
AAwACwAJAAsACwALABcAEAADAPr/+v/9//7///8AAP///v/9//z/+f/4//f/9v/1//T/
8//y//T/9P/0//T/9P/0//T/9P/2//b/9v/2//X/9P/z//L/8f/w/+//7v/t/+z/6//q
/+n/6P/n/+b/8/8AAA0AGgA2AFAAagCEAJcAqAC5AMoAsACYAIAAaABKAC4AEgD2/+//
6v/l/w==
         </WaveFormData>
      </LeadData>
   </Waveform>
</RestingECG>
