# Supplementary material for: Detection of Left Atrial Enlargement Using a Convolutional Neural Network-Enabled Electrocardiogram
Source: Front Cardiovasc Med. 2020 Dec 17;7:609976. doi: 10.3389/fcvm.2020.609976 (PMC7773668; doi:10.3389/fcvm.2020.609976)
Supplement: Supplementary file 3 [file Data_Sheet_3.ZIP › normal2/1802017437_5331_0000001P.XML]

<?xml version="1.0" encoding="Windows-1252"?>
<!DOCTYPE RestingECG SYSTEM "restecg.dtd">
<RestingECG>
   <PatientDemographics>
      <PatientID>1802017437</PatientID>
      <PatientAge>67</PatientAge>
      <AgeUnits>Years</AgeUnits>
      <Gender>Female</Gender>
      <PatientLastName>yukaihua</PatientLastName>
   </PatientDemographics>
   <TestDemographics>
      <DataType>Resting</DataType>
      <Site>1</Site>
      <AcquisitionDevice>MAC55</AcquisitionDevice>
      <Status>Unconfirmed</Status>
      <Priority>Normal</Priority>
      <AcquisitionTime>09:49:01</AcquisitionTime>
      <AcquisitionDate>03-22-2017</AcquisitionDate>
      <CartNumber>1</CartNumber>
      <AcquisitionSoftwareVersion>009C</AcquisitionSoftwareVersion>
      <XMLSourceVersion>MAC5000 v1.0</XMLSourceVersion>
   </TestDemographics>
   <RestingECGMeasurements>
      <VentricularRate>61</VentricularRate>
      <AtrialRate>61</AtrialRate>
      <PRInterval>136</PRInterval>
      <QRSDuration>78</QRSDuration>
      <QTInterval>434</QTInterval>
      <QTCorrected>436</QTCorrected>
      <PAxis>22</PAxis>
      <RAxis>11</RAxis>
      <TAxis>15</TAxis>
      <QRSCount>10</QRSCount>
      <QOnset>226</QOnset>
      <QOffset>265</QOffset>
      <POnset>158</POnset>
      <POffset>215</POffset>
      <TOffset>443</TOffset>
      <ECGSampleBase>500</ECGSampleBase>
      <ECGSampleExponent>0</ECGSampleExponent>
   </RestingECGMeasurements>
   <Diagnosis>
      <Modality>Resting</Modality>
         <StatementCount>2</StatementCount>
         <LabelText>12SL ��ϳ���</LabelText>
      <DiagnosisStatement>
         <StmtFlag>ENDSLINE</StmtFlag>
         <StmtText>�������</StmtText>
      </DiagnosisStatement>
      <DiagnosisStatement>
         <StmtFlag>ENDSLINE</StmtFlag>
         <StmtText>���� ECG</StmtText>
      </DiagnosisStatement>
   </Diagnosis>
   <Waveform>
      <WaveformType>Rhythm</WaveformType>
      <WaveformStartTime>0</WaveformStartTime>
      <NumberofLeads>8</NumberofLeads>
      <SampleType>CONTINUOUS_SAMPLES</SampleType>
      <SampleBase>500</SampleBase>
      <SampleExponent>0</SampleExponent>
      <HighPassFilter>16</HighPassFilter>
      <LowPassFilter>150</LowPassFilter>
      <ACFilter>NONE</ACFilter>
      <LeadData>
         <LeadByteCountTotal>10000</LeadByteCountTotal>
         <LeadTimeOffset>0</LeadTimeOffset>
         <LeadSampleCountTotal>5000</LeadSampleCountTotal>
         <LeadAmplitudeUnitsPerBit>4.88</LeadAmplitudeUnitsPerBit>
         <LeadAmplitudeUnits>��V</LeadAmplitudeUnits>
         <LeadHighLimit>2147483647</LeadHighLimit>
         <LeadLowLimit>268435456</LeadLowLimit>
         <LeadID>I</LeadID>
         <LeadOffsetFirstSample>0</LeadOffsetFirstSample>
         <FirstSampleBaseline>0</FirstSampleBaseline>
         <LeadSampleSize>2</LeadSampleSize>
         <LeadOff>FALSE</LeadOff>
         <BaselineSway>FALSE</BaselineSway>
         <ExcessiveACNoise>FALSE</ExcessiveACNoise>
         <MuscleNoise>FALSE</MuscleNoise>
         <LeadDataCRC32>3153625025</LeadDataCRC32>
         <WaveFormData>
+f/5//r//P/5//j/+P/4//r/+//8////AgAEAAYACAAGAAcABwAIAAgACwALAAsACwAL
AAsACwANAA0ADAALAAoACgAKAAkABgAGAAUABAABAP7/+v/2//b/9v/2//X/9//2//b/
9f/1//X/9f/0//H/8P/w//D/8v/y//H/8P/t/+z/6//t/+3/7//z//r/AwASACUAOABO
AGIAcQB7AH8AgwB+AG0ATgAqAAoA9f/k/9L/x//N/9v/4v/o//D/8v/y//T/9P/3//n/
+//5//f/9v/0//P/9P/1//b/9//1//X/9f/1//P/8//z//P/9f/2//b/9v/z//P/8//z
//T/9f/2//f/9v/4//b/9v/0//T/9P/0//X/9v/4//n/+P/3//b/9f/2//f/+P/6//j/
+P/4//n/+f/5//n/+f/7//v/+//8//v/+v/5//n/+//7//v//P/8//z//P/9//3//f/9
//7/AAACAAIAAgABAAIAAgACAAIAAwAEAAQABgAGAAYABwAGAAcABwAIAAsADgAQABIA
EAAPABEAEQASABQAFgAZABoAGgAZABoAHQAeAB8AHwAgACEAJAAkACIAIwAjACMAJwAn
ACcAJwAlACYAJgAmACMAIwAjACMAIgAgAB4AHAAaABkAFQATABEAEAAPAA4ACgAIAAYA
BAAFAAQAAgABAAIAAQAAAP///f/8//r/+f/6//r/+//8//r/+v/6//r/+v/5//n/+f/6
//r/+v/6//j/+P/4//j/9v/4//j/+P/2//b/9v/2//X/9f/1//X/9v/3//j/+v/5//j/
9//1//f/9//3//f/+f/5//n/+P/2//b/9v/2//j/+P/4//n/9//3//f/9//5//n/+f/5
//n/+f/5//n/+f/5//n/+f/7//v/+//8//v/+v/5//f/+P/4//n/+v/4//j/+f/5//f/
9//2//b/9//4//r/+//6//n/9v/1//X/9f/1//f/+f/5//n/+P/1//X/8//1//f/9//3
//f/9v/2//X/9P/2//b/9v/3//f/9//3//f/9v/1//X/9v/4//j/+P/4//f/9v/1//P/
9P/1//b/9//1//X/9v/2//T/9P/y//T/9v/2//b/9f/z//P/8//z//X/9f/1//X/9f/1
//X/9f/z//L/8v/z//T/9f/2//T/9P/0//T/9P/0//T/9P/2//b/9v/2//X/9P/z//L/
8//0//X/9v/0//T/9P/1//X/9P/0//X/9f/1//X/9f/0//P/8v/x//L/8//0//b/9P/0
//T/9P/3//f/+P/6//r/+v/7//z//P/7//r/+/8AAAIABAAGAAYABwAHAAgACAALAAsA
CwALAAsACwALAAkACQAIAAcABwAIAAkACQAHAAYABAACAAEA/v/6//b/9P/0//T/8//z
//L/8v/x//P/8//z//L/7//u/+7/7v/u/+7/7f/s/+3/7P/r/+n/5//n/+n/7P/1/wIA
FQAsAEQAWABrAH0AhQCJAIoAgwByAE4AJgAFAPD/3P/J/8X/z//c/+j/8P/y//L/8v/0
//P/8//z//P/8v/y//H/8f/v/+//7//v//D/8f/y//P/8f/x//H/8f/x//L/8v/y//P/
8//z//P/8f/x//H/8f/y//T/8v/y//L/8v/y//L/8v/y//P/8//1//X/9f/1//X/9f/1
//b/9v/2//b/9//1//X/9f/1//X/9f/1//b/+P/4//j/+f/3//f/9//4//r/+v/6//v/
+//7//v//P/6//z//P/8////AAAAAAAA/v///wAAAAADAAQABQAHAAYABwAHAAgABgAI
AAkACgANAA0AEAARAA8AEAARABMAFwAYABgAGgAbABwAHQAdABwAHQAgACAAIgAjACMA
IwAjACMAIwAjACQAJgAnACgAJQAlACUAJQAjACAAHQAaABsAGwAYABcAEgAQAA4ADAAL
AAoACQAIAAUABAACAAEA/v/9//z/+//9//z/+v/5//n/+P/4//j/+v/6//r/+v/4//f/
9//3//j/+P/4//j/+P/4//j/+P/2//j/+P/4//j/+P/4//j/9//3//f/9//3//f/9//4
//r/+v/6//n/9//3//f/9//5//n/+f/4//j/+P/4//j/+P/4//j/+f/5//n/+f/5//n/
+f/5//n/+//7//v/+//5//n/+f/5//n/+f/5//r/+v/6//r/+f/5//j/+P/4//r/+v/7
//v/+//7//r/+v/4//j/+f/5//r/+//6//v/+f/5//n/+//5//n/+f/4//n/+f/3//n/
9//3//f/9//6//r/+f/4//j/+P/4//n/+f/5//n/+f/4//f/9//4//j/+P/4//j/+v/6
//r/+f/3//f/9//3//n/+f/6//r/+P/4//b/+P/2//b/9v/1//b/9//4//n/+P/3//b/
9f/3//f/9//3//n/9v/2//b/9v/2//b/+P/4//j/+P/2//b/9v/2//b/9v/2//b/+P/4
//j/+P/2//b/9v/2//j/+P/4//j/9v/2//b/9v/2//b/9v/2//j/+P/4//j/+P/3//X/
9P/3//f/9//3//X/9f/1//X/9//3//f/9//4//j/+P/4//b/9//3//j/+//8//3////+
/////////wMABgAIAAoACgAKAAsACwAKAAoADQANAA4ADwAQABEADwAPAA8ADgAPAA4A
DgAOAA0ADAAMAAsACQAFAAEA/P/5//j/+f/6//j/9//1//T/9f/1//X/9f/2//X/9P/0
//P/8v/x/+//7v/x//D/7f/r/+n/5//p/+7/9/8EABkAMgBKAGIAdwCHAI8AkwCWAJEA
fABWACwACwDy/97/zf/J/9P/4v/s//L/9v/2//b/9v/1//X/9//3//b/9v/1//X/9f/1
//X/9f/1//X/9f/1//X/9f/1//X/8//0//T/9P/1//X/9f/1//X/9f/1//X/9v/4//b/
9v/2//b/9v/2//T/9P/1//X/9//3//f/9//1//X/9f/2//j/+P/4//n/+f/5//n/+f/5
//n/+f/6//z//P/8//3/+//7//v//P/+//7//v////3//f/9//7//v8AAAAAAAABAAIA
AgACAAAAAQACAAIABgAGAAYABwAIAAkACQAKAAgACgALAAwADgAPABMAFQATABQAFQAX
ABsAHAAcAB4AHQAeAB8AHwAgACEAJAAkACUAJwAoACkAKgApACgAJwApACoAKgAqACkA
KQApACkAJgAkACIAIAAhACEAHgAdABgAFgAUABIAEgAQAA4ADAAJAAgABgAFAAQAAwAC
AAEAAwACAAAA///9//z//P/8//z//P/8//z/+v/5//n/+f/6//r/+v/6//z//P/8//z/
+f/6//n/+P/6//r/+v/6//v/+//7//v/+f/5//n/+v/6//r/+v/5//n/+f/5//n/+//7
//v/+v/8//z//P/8//r/+v/6//v//f/9//3//f/7//v/+//7//3//f/9//3//f/9//3/
/f/7//v/+//8//7//v/+//3//f/8//z//P/8//z//f/9//3//f/8//z/+v/6//v/+//9
//3/+//7//n/+f/5//v//f/9//3//P/7//v/+f/7//n/+f/5//n//P/8//v/+v/4//j/
+P/5//n/+f/5//n/+v/5//n/+v/4//j/+P/4//r/+v/6//n/9//3//f/9//3//f/+P/4
//j/+P/2//j/+P/4//j/9//5//n/+f/5//f/9//3//f/9//3//f/9//5//j/+P/2//b/
9v/2//j/+P/4//j/9v/2//b/9v/2//b/9v/2//j/+P/4//j/9//2//X/9P/1//b/9//4
//f/9v/1//T/9P/0//T/9P/2//b/9v/2//T/9P/0//T/9v/3//f/9v/0//X/9f/1//X/
9f/1//X/9//3//f/9//1//b/9v/2//j/+P/5//n/+P/6//r/+v/9//7/////////AQAE
AAYABgAIAAgACQALAAwADAAPAA8ADwAPAA8ADQANAA0ADQANAA0ADQAOAA0ACwAJAAgA
CAAIAAYABAD///r/9//2//b/9f/1//T/9v/1//X/9f/z//L/8f/w//L/8v/y//L/8f/w
/+//7P/p/+f/6//p/+f/7P/x//b/AQAWADIATgBlAHsAjQCXAJoAmQCQAHgAUAAlAAQA
8P/d/8//y//S/97/6v/w//T/9v/2//f/+f/5//f/9f/0//L/8f/y//P/9P/1//P/8//z
//P/8//z//P/8//1//b/9v/2//P/8//z//P/9f/1//X/9f/0//b/9P/0//b/9v/2//b/
9v/2//f/9//1//X/9f/1//f/9//3//j/9v/2//b/9//3//f/9//3//n/+f/5//r/+P/4
//j/+f/7//v/+//8//r/+v/6//v/+//7//v//P/+/wAAAAAAAP//AAAAAAAAAgADAAQA
BAAEAAQABAAFAAYABwAHAAgACgAMAA0ADgAOAA0ADwAPABAAEgAUABcAFwAYABgAGgAb
ABwAHQAdACAAIQAkACQAIgAjACMAIwAnACcAJwAnACcAKAAoACgAJwAnACcAJwAoACYA
JAAiAB8AHwAcABsAGgAYABYAFAAQAA4ADAAKAAcABgAEAAMABAADAAIAAQD///7//P/7
//3//P/8//z/+v/6//r/+v/4//f/9//3//f/+P/5//r/+f/4//f/9v/1//j/+f/6//j/
+P/4//j/9//3//f/9//5//n/+f/6//n/+P/3//X/9v/3//j/+f/5//n/+f/4//b/9v/2
//b/9//4//n/+//5//n/+f/5//v/+//7//v/+f/5//n/+f/5//n/+f/5//v/+//7//z/
+//6//n/9//4//j/+f/6//j/+P/5//n/+f/5//j/+P/6//r/+//7//r/+f/2//X/9v/3
//j/+//6//n/+P/2//f/9//1//f/+f/5//n/+f/5//j/9v/0//X/9v/3//n/9//3//f/
9//2//X/9f/2//j/+P/4//j/9//2//X/8//0//X/9v/3//X/9f/2//b/9v/2//T/9v/2
//b/9v/1//P/8//z//P/9f/1//X/9f/1//X/9f/1//X/9v/2//j/+P/4//j/9//2//X/
9P/2//b/9v/2//b/9v/2//b/9f/0//P/8v/z//T/9f/2//T/9P/0//T/9v/2//b/9v/2
//b/9v/2//X/9P/z//L/8//0//X/9v/0//T/9P/0//X/9f/0//T/9f/1//X/9f/z//P/
8//z//X/9f/1//X/9v/2//b/9v/2//f/9//4//z//P/8//3//P/9//3//f8AAAQABwAK
AAsACgAKAAkADAAMAA8ADwAPAA8ADwAPAA4ADQAMAAoACgAKAAsADAAJAAgACAAHAAYA
AwAAAPz/+P/2//b/9v/z//P/8v/y//L/8//0//X/8v/x//D/8P/w//D/8P/v//D/7//q
/+n/6f/n/+f/6//y//n/BgAdADYATgBkAHkAiQCTAJMAkgCLAHQATAAiAAMA7P/U/8X/
w//P/9z/6P/u//D/8P/y//L/9f/3//f/9//0//T/8//z//H/8f/x//H/8v/z//T/9f/0
//P/8v/x//P/9P/0//T/8//z//P/8//z//P/8//z//b/+P/2//b/9f/0//P/8v/0//T/
9f/1//X/9f/1//X/8//z//P/9P/1//b/9//5//f/9//3//f/9//3//f/+P/4//j/+P/5
//n/+f/5//r/+v/6//r/+//7//v/+//8//7/AAAAAAAA//8AAAAAAAAAAAEAAgACAAYA
BgAGAAcABwAHAAYABgAHAAoADAAOAA0ADQAQABEAEQASABMAFQAZABoAGgAcABsAHAAd
AB0AHgAfACIAIgAiACMAIwAjACUAJQAlACUAJwAoACgAKAAlACUAJQAlACQAIgAgAB4A
HQAdABoAGQAWABQAEgAQAA4ADAAKAAgABQAEAAIAAQACAAEAAAD//////v/8//v/+f/4
//j/+P/5//r/+//8//v/+f/4//f/+P/4//j/+P/4//j/+P/4//T/9v/2//b/+P/4//j/
+P/3//f/9//3//X/9f/1//b/9v/2//b/9f/1//X/9f/1//j/+f/6//r/+f/4//f/9v/4
//j/+P/5//n/+f/5//n/+f/5//n/+f/7//v/+//7//r/+f/4//f/+f/5//n/+v/6//r/
+v/5//n/+P/4//j/+v/6//v/+//5//n/+P/4//r/+v/7//v/+f/5//f/9//3//f/9//5
//n/+f/5//j/9//3//X/9//3//f/9//3//j/+P/3//b/9v/2//b/9//3//f/9//3//b/
9f/1//b/+P/4//j/+P/2//b/9v/1//X/9f/1//X/9//3//j/+P/2//b/9P/2//b/9v/2
//X/9//3//f/9//1//X/9f/1//X/9f/1//X/9//2//T/9v/2//b/9v/2//b/9v/2//T/
9P/0//T/9f/2//f/+P/3//b/9f/0//b/9v/2//b/+P/4//j/+P/3//b/9f/0//b/9v/3
//f/9P/0//X/9f/1//X/9f/1//f/9//3//f/9v/1//X/9P/1//b/9//5//j/+P/5//j/
+P/5//r/+//9//3///8CAAMABAAFAAQABgAHAAkACgALAAsACwALAAkACQAJAAkACgAK
AAoACgAJAAgABgAEAAUABQAFAAMA/v/6//b/9P/2//b/9f/1//b/9v/1//X/9P/z//H/
7//v//D/8f/y//L/7//u/+v/6v/r/+3/7f/x//X/+P8BABIAJQA6AE4AZAB1AH0AfwB9
AHgAZQBEACAABgD1/+D/zP/D/8v/1//g/+j/7P/u//L/9P/2//X/9f/1//P/9P/0//P/
8//z//P/8//z//P/8//z//P/8//z//P/8//z//T/9P/0//P/8//z//P/9f/1//X/9f/1
//b/8//y//P/9P/1//b/9P/0//X/9f/1//X/9f/1//f/9//3//j/9//2//X/9f/3//f/
9//3//n/+f/5//r/+P/4//j/+f/7//v/+//8//r/+v/6//v//f/9//3//v/+/wAAAAAA
AAAAAAD///7///8BAAMABAAFAAQAAwADAAYABwAHAAgACAAKAAsADAALAAsADgAPABAA
EgAUABcAGAAYABcAGAAbABwAHQAdABwAHQAgACAAIAAhACEAIQAlACUAJQAlACMAJAAk
ACQAIwAjACMAIwAgAB4AHAAaABcAFwAUABMAEQAQAA8ADgAKAAgABgAEAAUABAACAAEA
AAD///7//f/9//z/+v/5//r/+v/7//z/+f/4//f/9v/4//f/9//3//j/+P/4//j/9//2
//X/9P/z//b/9//4//b/9v/2//b/9f/1//X/9f/3//f/9//4//b/9v/2//X/9//3//f/
9//4//f/9v/0//X/9v/3//j/+P/4//j/+f/3//f/9//3//n/+f/5//n/+f/5//n/+f/5
//n/+f/5//n/+f/5//r/+P/4//j/9//5//j/+P/4//b/9v/3//f/+f/5//j/+P/4//j/
+f/5//f/9//1//X/9v/3//j/+//4//f/9v/0//b/9//2//n/+P/3//b/9f/2//b/9f/0
//X/9v/3//n/+P/3//b/9f/2//X/9f/2//b/9v/2//b/9P/0//T/8//0//X/9v/3//b/
9f/1//T/9P/0//L/9P/2//b/9v/1//P/8//z//P/9f/1//X/9f/1//X/9f/1//P/9P/0
//b/9v/2//b/9f/0//P/8v/z//T/9f/2//T/9P/0//T/9P/0//T/9P/2//b/9v/2//X/
9P/0//P/9P/0//X/9f/z//P/8//z//P/8//z//P/9f/1//b/9v/0//T/9P/1//f/+P/6
//r/+v/7//z//f/7//v//f8AAAQABgAIAAgABwAHAAgACAALAAsACwALAAsACwALAAsA
CwAKAAkACAAKAAoACQAIAAYABQAEAAEA///8//n/+P/3//b/9P/z//T/9P/z//P/8//z
//L/8f/u/+7/7v/u/+7/7//w//H/7v/r/+n/6f/n/+f/7P/z//z/DQAkADgATgBjAHcA
gwCJAIwAhwB6AGAAOgAVAPz/6P/T/8f/y//Y/+T/7P/w//D/8v/0//P/8//1//X/9P/0
//P/8//x//H/8f/x//L/8//0//X/8//z//P/8//z//T/9P/0//X/9f/1//X/9P/z//L/
8f/0//b/9P/0//L/8v/y//L/9P/0//X/9f/1//X/9f/1//P/8//z//T/9f/2//f/+f/4
//f/9v/1//f/9//3//j/+v/6//r/+//6//n/+P/4//n/+v/7//3/+//7//v//P/8//7/
/v/+////AAAAAAAA/v///wAAAAAEAAQABAAFAAQABQAFAAYACAAKAAsADAANAA0AEAAR
AA8AEAARABMAFQAWABYAGAAZABoAGwAbAB4AHwAiACIAIgAjACMAIwAkACMAIgAhACQA
JgAnACgAJQAlACUAJQAkACIAIAAeAB0AHQAaABkAFgAUABIAEAAQAA4ADAAKAAcABgAE
AAMAAgABAAAA//8BAAAA/v/9//v/+v/6//r//P/8//z//P/6//n/+f/5//j/+P/4//j/
+v/6//r/+v/2//j/+P/4//r/+v/6//r/+P/3//b/9f/3//f/9//4//r/+v/6//n/9//3
//f/9//5//n/+f/4//j/+P/4//j/+P/4//j/+f/5//n/+f/5//n/+f/5//n/+//7//v/
+//5//n/+f/5//n/+f/5//r/+v/6//r/+f/7//r/+v/6//r/+v/7//v/+//7//r/+v/4
//j/+f/5//v/+//5//n/9//3//f/+f/5//n/+f/4//f/9//1//f/9//3//f/9//4//j/
9//2//T/9P/0//X/9//3//f/9//2//X/9f/2//b/9v/2//b/+P/4//j/9//1//X/9f/1
//f/9//4//j/9v/2//T/9v/2//b/9v/1//f/9//3//f/9v/1//T/8//0//X/9v/3//f/
9P/0//T/9P/0//T/9v/2//b/9v/1//T/8//y//P/9P/1//b/9P/0//T/9P/0//T/9P/0
//b/9v/2//b/9f/1//T/8v/z//X/9v/3//X/9f/1//X/9f/1//X/9f/1//b/9v/2//T/
9P/1//X/+P/6//r/+v/7//z//f/9//3///8CAAQACAAKAAoACwAJAAoACgANAA8ADwAP
AA8ADwAPAA8ADwAMAAsACgAKAAsACwALAAwACgAIAAQAAAD+//r/+P/4//j/9//3//b/
9P/z//P/8//z//L/8f/w//D/8P/w//D/7//w/+//7v/t/+n/6f/p/+f/6P/v//r/BwAc
ADYAUABnAH0AiQCPAJQAkwCKAHAASgAdAAAA6v/X/8n/yf/U/+T/8P/0//T/9v/0//P/
9f/1//X/9v/2//X/9f/0//P/8v/x//P/8//z//P/8//z//P/8//z//T/9P/0//X/9f/1
//X/9P/z//L/8f/0//b/9P/0//T/9P/0//T/9P/0//X/9f/3//f/9//3//X/9f/1//b/
9v/2//b/9//3//f/9//3//f/9//3//j/+v/6//r/+//5//n/+f/6//z//P/8//3//f/9
//3//v/9//7//f/8//7/AAABAAIAAAABAAIAAgAEAAQABAAFAAYABwAHAAgABgAIAAkA
CgAMAA0AEQATABIAEgASABMAFwAYABgAGgAbABwAHQAdAB4AHwAiACIAJAAlACUAJQAl
ACUAJQAlACUAJgAmACYAJwAnACcAJwAmACQAIgAgACEAIQAeAB0AGAAWABQAEgASABAA
DgAMAAkACAAGAAUABAADAAIAAQABAAAA/v/9//3//P/8//z//P/8//z//P/8//v/+//7
//j/+P/4//j/+v/6//r/+v/4//r/+v/6//r/+v/6//r/+f/5//n/+f/3//f/9//4//n/
+v/7//v/+v/5//j/9//5//n/+f/4//r/+v/6//r/+P/4//j/+f/7//v/+//7//r/+f/4
//f/+f/5//n/+f/5//n/+f/5//f/9//3//j/+v/6//r/+f/5//j/+P/4//j/+P/5//n/
+f/5//j/+P/2//b/9//3//n/+f/3//f/9f/1//X/9//3//f/9//2//f/9//1//f/9v/1
//T/8//2//b/9f/0//L/8v/y//P/9f/1//X/9f/0//P/8//0//L/8v/y//L/9P/0//T/
8//x//H/8f/x//P/8//0//T/9P/0//L/9P/y//L/8v/x//P/8//z//P/8f/x//H/8f/z
//P/8//z//P/9P/0//P/8v/x//D/8f/y//P/9P/y//L/8v/y//L/8v/y//L/9P/0//T/
9P/z//L/8f/w//L/8v/y//L/8f/x//D/8P/x//H/8f/x//P/8//z//P/8f/x//H/8f/0
//T/9P/0//T/9f/1//b/+P/4//j/+f/6//v/+//7//v//v8AAAIABQAGAAgACQAIAAgA
CwALAAsACwALAAsADQANAA0ADAAJAAgACAAIAAkACAAIAAcABAABAP7/+v/2//T/9P/0
//P/8//y//L/7//v/+//7//v/+//7//w/+7/7v/u/+3/7P/r/+z/6f/p/+f/5f/l/+j/
6//0/wUAIAA6AFQAbQCBAI8AlQCWAJEAhABqAEAAFQD4/+L/0f/H/8f/0v/g/+r/8P/y
//T/9P/z//H/8f/x//L/8v/x//H/8f/x//H/8f/v/+//7//v//H/8f/x//H/7//w//D/
8P/v/+//7//v//H/8f/x//H/8f/y/+//7v/v//D/8f/y//D/8P/x//H/8f/x//H/8f/z
//P/8//0//L/8v/y//P/9f/1//X/9f/z//P/8//0//b/9v/2//f/9//3//f/+P/2//b/
9v/3//n/+f/5//r/+P/6//r/+v/7//z//P/8//7///8AAAAAAAAAAAAAAQAEAAUABQAG
AAQABgAHAAgACQAJAAwADQANAA4ADwARABEAEgASABQAGAAaABwAHQAdAB0AHwAeACAA
IQAhACEAIwAjACMAIwAjACQAJAAkACUAJQAlACUAIgAgAB4AHAAbABsAGAAXABYAFAAS
ABAADAAKAAgABgAHAAYABAADAAEA///9//v//f/8//r/+f/5//j/+P/4//b/9v/2//b/
+P/3//f/9//0//T/9P/0//b/9v/2//b/8v/0//T/9P/y//L/8v/y//L/8//0//X/8//z
//P/9P/2//b/9v/1//X/9f/1//X/9v/1//T/8v/z//T/9f/2//T/9P/0//X/9f/1//X/
9f/3//f/9//3//b/9f/0//P/9f/1//X/9f/z//P/8//0//T/9P/0//P/9P/0//X/9v/0
//T/9f/1//f/9//2//b/9P/0//X/9f/1//X/8//z//P/8//z//X/8//z//P/8v/y//P/
8v/1//P/8//z//P/8v/y//H/8P/x//L/8//1//T/8//y//H/8f/x//L/9P/z//L/8f/w
//L/8v/y//H/8//z//P/8//y//H/8f/w//H/8v/x//T/8v/y//L/8f/x//H/8f/x//H/
8f/x//H/7//v/+//7//x//L/8v/w//D/8P/w//D/8P/w//D/8f/y//P/9P/z//L/8f/w
//L/8v/y//L/8P/w//D/8P/w//D/8P/w//P/8//y//L/8v/x//D/7//x//H/8f/x//H/
8f/x//H/8P/w//D/8P/x//P/9P/2//f/9v/1//X/+P/5//n/+f/7//7/AAACAAQABAAF
AAUACAAIAAsACwAJAAkACQAJAAkACQAJAAgABwAGAAYABgAFAAQABAADAAQAAQD+//r/
9f/y//H/8P/x//H/8P/w/+3/7f/t/+3/6v/p/+j/6P/p/+r/6//r/+j/5//m/+P/4//l
/+X/5//q/+//+v8LACIAPABWAG0AgQCLAI0AigCBAG4ATAAiAAEA6v/W/8X/vf/D/87/
2P/g/+T/6P/s/+7/7//v/+//7f/q/+r/6f/p/+r/6//s/+3/6//r/+v/6//p/+n/6f/p
/+v/7P/s/+z/6f/p/+n/6f/q/+v/7P/t/+3/7v/r/+r/7P/s/+z/7P/s/+z/7f/t/+v/
6//r/+v/7f/t/+3/7v/s/+z/7P/t/+3/7f/t/+3/7//v/+//8P/u/+7/7v/v//H/8f/x
//L/8P/w//D/8f/x//H/8f/y//T/9v/2//b/9v/2//X/9P/1//f/+f/6//r/+v/6//v/
/P/9//3//v8AAAIAAwAEAAQAAwAFAAUABwAIAAkACwANAA4ADgAQABEAEgATABMAFgAX
ABoAGgAZABkAGAAXABoAGwAcAB0AGwAcABwAHAAZABkAGQAZABkAGAAXABYAEgARAA0A
CwAJAAgABwAGAAQAAgAAAP7//f/8//r/+f/4//f/9v/1//P/8v/w/+//8f/w//D/8P/u
/+7/7v/u/+7/7f/t/+3/7f/u/+//8P/t/+z/6//q/+n/7P/t/+7/7P/s/+z/7P/t/+3/
7f/t/+v/6//r/+z/6v/q/+r/6f/q/+v/7P/t/+7/7f/s/+r/6v/q/+r/6v/r/+z/7f/v
/+7/7f/s/+v/7f/t/+3/7f/r/+v/6//r/+3/7f/t/+3/7//v/+//8P/t/+z/6//p/+z/
7P/t/+7/7f/s/+z/6//r/+v/6v/q/+v/7P/u/+//7v/t/+r/6f/r/+v/6//t/+v/6//r
/+r/6//r/+n/6//p/+n/6f/p/+j/6P/n/+b/5//o/+n/6//p/+n/6f/p/+j/5//n/+j/
6v/q/+r/6v/p/+j/5//l/+b/5//o/+n/6P/n/+f/5v/o/+j/5v/o/+j/6P/o/+f/5f/l
/+X/5f/n/+f/5//n/+X/5f/l/+X/4//k/+b/6P/o/+j/6P/n/+b/5f/k/+b/5v/m/+b/
5v/m/+b/5v/k/+T/5P/k/+b/5v/m/+b/5f/k/+P/4v/k/+T/5P/k/+T/5P/k/+T/5P/k
/+T/5P/l/+b/5//o/+b/5v/m/+b/5//o/+n/6v/r/+z/7f/u/+//8P/x//L/9f/2//f/
+P/4//j/+P/4//r/+v/6//r/+P/4//j/+P/3//b/9f/0//P/8v/x//D/6//o/+X/4v/i
/+L/4v/i/+D/4P/g/+D/3v/e/97/3v/g/+D/4P/g/97/3P/a/9j/2v/a/9r/2v/g/+T/
6P/s/w==
         </WaveFormData>
      </LeadData>
      <LeadData>
         <LeadByteCountTotal>10000</LeadByteCountTotal>
         <LeadTimeOffset>0</LeadTimeOffset>
         <LeadSampleCountTotal>5000</LeadSampleCountTotal>
         <LeadAmplitudeUnitsPerBit>4.88</LeadAmplitudeUnitsPerBit>
         <LeadAmplitudeUnits>��V</LeadAmplitudeUnits>
         <LeadHighLimit>2147483647</LeadHighLimit>
         <LeadLowLimit>268435456</LeadLowLimit>
         <LeadID>II</LeadID>
         <LeadOffsetFirstSample>0</LeadOffsetFirstSample>
         <FirstSampleBaseline>0</FirstSampleBaseline>
         <LeadSampleSize>2</LeadSampleSize>
         <LeadOff>FALSE</LeadOff>
         <BaselineSway>FALSE</BaselineSway>
         <ExcessiveACNoise>FALSE</ExcessiveACNoise>
         <MuscleNoise>FALSE</MuscleNoise>
         <LeadDataCRC32>1153948428</LeadDataCRC32>
         <WaveFormData>
+//8//z//f///wEAAwAFAAYABwAJAAsADQAMAAwACwAIAAgACAAJAAwADQANAAsACgAI
AAcABQAFAAQAAwD///z/+v/6//n/+v/5//n/+f/6//r/+v/6//j/+P/2//X/9//2//X/
9P/z//L/8f/v//D/8f/y//P/8//z//P/8//x/+//7//v//D/8v/z//j//v8EAA4AGgAk
ADAAPgBLAFAAUABNAEkAQAAqAA4A+v/5//7//P/y/+b/3P/a/+D/5//s//T/+f/9/wAA
AgD+//3/+//6//n/+v/6//r/+v/4//j/+P/4//n/+f/5//n/+v/6//r/+v/4//j/+P/4
//r/+v/6//r/+v/6//r/+//6//r/+v/6//r/+v/6//r/+v/6//r/+v/8//z//P/9//3/
/f/+//7//v/9//3//f/9//3//v/+//z//P/9//3///////////////////8AAAAAAAAA
AAEAAwAEAAQABAACAAMAAwADAAUABQAGAAYABAAFAAYABgAGAAYABwAHAAkACgAKAAsA
CQAJAAoACgAMAA0ADgAOAA4ADgAOAA8AEgASABIAEgARABIAEwATABMAEwATABMAFQAV
ABYAGAAYABgAGAAZABcAFwAXABcAFQAVABUAFAAUABQAFAASABEAEAAPAA4ADAALAAkA
CQAKAAgABgAGAAUABQAEAAMAAQAAAP///v/+////AAABAP///v/+//7/AAAAAP///v/+
//7//v/+//z//P/8//z//P/7//v/+//5//n/+f/5//r/+v/7//v//f/9//3//f/7//z/
/P/7//v//P/8//z//P/8//z//P/+//7//v////3//f/9//3/+//7//v/+//8//3//v//
//3//v/+//7////////////+//7//v/+//3//f/9//3//f/9//3//f/9//3//f/9//v/
+//7//v//f/9//3//f/8//z//P/8//z/+//7//z//P/7//v/+//7//v/+//7//v/+//7
//v/+//6//r/+v/6//r/+v/6//r/+v/6//r/+v/6//r/+v/6//r/+v/6//j/+P/4//j/
+f/5//n/+f/6//r/+f/5//j/+P/3//f/+P/5//r/+//6//n/+P/3//n/+f/5//n/+f/5
//n/+f/3//b/9v/4//j/+P/4//b/9v/2//b/+P/4//j/+P/4//j/+P/4//b/9v/2//b/
+P/4//j/+P/4//j/+P/4//j/9//3//j/9v/2//b/9v/2//b/9v/2//j/+P/4//n/9//3
//f/+f/9//7//v///wEAAwAFAAcABQAFAAYABwAMAAwADQANAAoACgAKAAsADgAPAA8A
DQAKAAgABwAFAAUABAADAP///P/6//r/+f/4//f/9//3//j/+P/4//j/+P/4//b/9f/1
//T/8//y//L/8v/y//H/8f/x//H/8f/x//H/8f/x//P/8//x/+//7v/u/+//9P/6/wAA
CAAUAB4AJgAyAEUAUABSAE8ASwBGADoAIgAGAPf/9P/y/+z/5v/e/9z/4v/n/+z/9P/5
//v//P/+//7/+//5//j/9//0//T/9P/0//X/9v/3//j/9//3//f/9//4//j/+P/4//j/
+P/4//j/+P/4//j/+P/6//r/+v/7//r/+v/6//r/+P/4//j/+P/6//r/+v/6//r/+v/6
//v/+//7//z//P/8//v/+//7//v/+//8//z//P/8//3//f/9//3//f/9//3//f/9//7/
/v/+//7//////wAAAAAAAAAAAQABAAEA/////wAAAAACAAMABAAEAAQABAAFAAUABQAG
AAYABwAHAAcACAAIAAgACQAKAAoADAAMAAwADQAOAA4ADgAOAA8AEAARABEADwAPAA8A
DwARABEAEgAUABQAFAAUABUAEwATABMAEwATABMAEwASABQAFAAUABIADwAOAA0ADAAM
AAsACQAJAAgABgAEAAQAAwADAAIAAQABAAAA///+//3//f/9//3//f/8//z//P/8//z/
+//6//r/+v/6//r/+v/6//r/+v/6//n/+f/5//v/+//7//v/+P/4//n/+f/5//n/+f/5
//n/+v/6//n/+f/6//r/+v/8//z//P/8//r/+v/6//v/+//7//v/+//7//v/+//7//n/
+f/5//n/+f/6//r/+v/7//v/+//7//z//P/8//z/+//7//v/+//7//v/+//7//v/+//7
//v/+//7//v/+//7//v/+//7//r/+v/6//r/+v/5//n/+v/6//n/+f/5//n/+f/5//n/
9//3//f/9//5//j/+P/4//j/+P/4//j/+P/4//j/+P/4//j/+P/4//j/+P/4//j/+P/4
//j/+P/3//f/9//3//j/+P/3//f/9v/2//X/9f/3//f/9//3//f/9//3//f/9//3//f/
9//3//f/9//3//f/9v/2//b/9v/2//b/9v/2//b/9v/2//b/9v/2//b/9v/2//b/9v/2
//b/9v/2//b/9v/2//b/9v/2//b/9v/2//b/9v/2//b/9v/2//b/9v/2//b/9P/0//P/
8//0//T/9P/0//b/9v/2//b/9P/0//T/9P/3//f/9//3//f/+f/6//r//f///wEAAwAD
AAMAAwAEAAcACgAKAAsACQAIAAgACAALAAwADQANAAkACAAGAAUAAwADAAIAAQD9//r/
+P/4//f/9v/1//X/9f/2//b/9v/2//b/9v/0//P/8//y//H/8P/w//D/8P/v/+//7//v
/+//7//v/+//8f/z//H/8f/v/+7/7P/t//L/+P/+/wYAEgAcACQAMgBBAEwAUABPAEkA
QgA2AB4AAgDz//D/7v/o/+T/4P/g/+T/5//s//T/9//3//r//v/8//v/+f/4//f/9v/2
//b/9v/4//j/+P/4//X/9f/1//X/9v/2//b/9v/2//b/9v/2//b/9v/2//b/+P/4//j/
+f/4//j/+P/4//j/+P/4//j/+P/4//j/+P/4//j/+P/5//n/+f/6//r/+v/5//n/+f/5
//n/+v/6//r/+v/7//v/+//7//v/+//9//3//f/+//z//P/8//3//f/+//7//v/+////
//////////8AAAAAAgADAAQABAACAAIAAwADAAEAAgACAAMABAAFAAcACAAGAAcACAAI
AAoACgAKAAsADAAMAAwADAANAA4ADwAPABEAEQARABEADwAPABAAEgASABIAEgATABMA
EwATABMAEwATABMAEgASABIAEgAQAA8ADgANAAwADAALAAkACQAGAAQAAgACAAMAAwAC
AAEAAQAAAP///v/9//3//f/9//v/+v/6//r/+v/6//n/+P/6//r/+v/6//r/+v/6//r/
+P/3//f/9//3//f/9//3//b/9v/3//f/9//3//f/9//3//j/+P/3//f/+P/4//j/+v/6
//r/+v/6//r/+v/7//v/+//7//v/+//7//v/+//5//n/+f/5//v//P/8//z/+//7//v/
+//8//z//P/8//v/+//7//v/+//7//v/+//7//v/+//7//v/+//7//v/+//7//v/+//6
//r/+v/6//r/+f/5//r//P/7//v/+//5//n/+f/5//n/+f/5//n/+f/4//j/+P/2//b/
9v/2//j/+P/4//j/+P/4//j/+P/4//j/+P/4//j/+P/4//j/9//3//f/9//6//r/+f/5
//j/+P/3//f/9//3//f/9//3//f/9//3//f/9//3//f/9//3//f/9//3//b/9v/4//j/
+P/4//j/+P/4//j/9v/2//b/9v/2//b/9v/2//T/9P/0//T/9v/2//b/9v/2//b/9v/2
//b/9v/2//b/9v/2//b/9v/2//b/9v/2//T/9P/0//T/9f/2//f/9//1//b/9v/2//b/
9v/2//b/9v/2//b/9v/2//f/9//3//n/+//9//7//P/9////AQADAAUABQAFAAYABwAK
AAoACwALAAoACgAKAAsADAANAA0ACwAKAAgACQAHAAcABgAFAAEA/v/8//z/+//6//n/
+f/5//r/+v/4//j/+P/4//j/9//3//b/8//y//L/8v/y//H/8f/x//P/8//z//P/8f/x
//H/8f/v//H/8v/w/+3/8P/2//z//v8GABQAIAAoADMARABQAE8ASwBIAEIANAAaAP//
8v/y//D/7P/k/97/4P/l/+r/8P/3//v//v/+//7//f/7//r/+f/4//j/+P/4//j/+P/4
//j/9//3//f/9//6//r/+v/6//j/+P/4//j/+P/4//j/+P/6//r/+v/7//r/+v/6//r/
+v/6//r/+v/6//r/+v/6//r/+v/6//v/+//7//z//P/8//v/+//7//v/+//8//z//P/8
//3//f/9//3//f/9//3//f/9//7/AAAAAAAAAQD//wAAAAAAAAAAAQABAAEAAwADAAQA
BAACAAMABAAEAAQABAAFAAUABwAIAAgACQAJAAkACgAKAAoACwAMAAwADAAMAAwADQAQ
ABAAEAAQAA8AEAARABEAEQARABEAEQATABMAFAAWABQAFAAUABUAFwAXABcAFwAXABcA
FwAWABQAFAAUABIAEwASABEAEAAOAA0ACwALAAwACgAIAAgABwAHAAYABQAFAAQAAwAC
AAEAAQABAAEA///+//7//v8AAAAA///+//z//P/8//z//P/8//z//P/+//3//f/9//3/
/f/9//3//P/8//3//f/9//3//f/9//3//v/+//3//f/+//7//v/+//7//v/+//7//v/+
//////////////////////////////////////8AAAAAAAABAAEAAQABAAAAAAAAAAAA
//////////8BAAEAAQABAAEAAQABAAEA//////////////////////7//v/+//7/AAD/
////AAD+//3//f/9//////////////////////////7//v/+//7//v/+//7//v/+//7/
/v/8//z//P/8//z//P/8//z//P/8//z//P/9//3//f/9//z//P/7//v//P/8//v/+//9
//3//f/9//3//f/9//3//f/9//3//f/7//v/+//7//3//v/+//7//v/+//7//f/8//v/
+v/8//z//P/8//z//P/8//z/+v/6//r/+v/7//z//f/+//z//P/8//z//P/8//z//P/8
//z//P/8//z//P/8//z//P/8//z//P/8//z//P/8//r/+v/5//n//P/8//z//P/8//z/
/P/8//z//P/8//z//f/9//3//f///wEAAgACAAUABwAJAAsADAALAAoACgANABAAEAAR
AA8ADgAOAA4AEAASABQAFQASABAADQALAAkACQAIAAcAAwAAAP7//v/9//z/+//7//v/
/P/8//z//P/8//z/+v/5//n/+P/3//j/+P/4//j/9f/1//X/9f/1//X/9f/1//f/9//1
//X/9f/0//T/9//8/wAABgAOABoAJAAuADwASwBUAFQATwBLAEgAOgAgAAYA+f/6//r/
8v/o/+D/4P/k/+n/8P/4//3///8EAAQABAABAP///v/9//z//P/8//z//v/+//7//v/7
//v/+//7//z//P/8//z//P/8//z//P/+//7//v/+/wAAAAAAAAEAAQAAAP///v8AAAAA
AAAAAP7//v/+//7//v/+//7///8BAAEAAgACAAIAAQABAAEAAQABAAIAAgACAAIAAwAD
AAUABQAFAAUABAADAAIAAgAEAAQABAAFAAUABgAGAAYABgAHAAcABwAFAAUABgAGAAgA
CQAKAAoACAAIAAkACQAKAAwADQAPAA0ADQAOAA4ADgAPABAAEAASABIAEgATABQAFAAU
ABQAEwAUABUAFQAVABUAFQAVABUAFQAWABgAGAAYABgAGQAZABkAGQAZABkAGQAZABgA
GgAaABoAGAAVABQAEwASABIAEQAPAA8ADgAMAAoACgALAAsACgAJAAcABgAFAAQAAwAD
AAMAAwAFAAQABAAEAAMAAgAAAP7/AAAAAAAAAAD+//7//v/+/wAA/////////f/9//3/
/f/8//z//f/9/////////////f/+//7//f///wAAAAAAAAAAAAAAAAAA///+//3//f//
/////////wEAAQABAAEAAQABAAEAAQABAAIAAgACAAAA///+//3/AAAAAAAAAAD/////
////////////////AQABAAEAAQAAAP///v/9/////////////v/+//7//v/+//3//f/+
//z/+//7//v/+//7//v/+//9//3//f/9//v/+v/6//r/+v/6//r/+v/6//r/+v/6//z/
/P/8//z//P/8//z//P/6//r/+v/6//f/9//3//f/+v/6//n/+f/8//z/+//7//r/+f/4
//f/+f/5//n/+f/7//v/+//7//n/+f/5//n/+//4//b/+P/4//j/+P/4//j/+P/4//j/
+P/4//j/+P/4//j/+P/4//j/+P/4//r/+v/6//r/+P/4//j/+P/2//b/9v/2//j/+P/4
//j/9//3//j/+P/2//b/9v/2//j/+P/4//j/+P/4//n/+f/3//f/+f/7//r/+v/7//3/
AQADAAUABQAFAAYABwAKAAgACQAJAAgACgAKAAsADAALAAsACQAIAAYABQADAAMAAgAB
AP3/+v/4//j/9//2//b/9//4//r/+P/4//j/+P/4//b/9f/1//L/8f/w//D/8v/y//H/
8f/z//P/8//z//P/8//z//H/7//v/+//7v/w//H/9v/8/wYAEgAeACYANABEAE8AUgBO
AEsARwA8ACQACgD6//n//P/6/+7/4P/Y/9r/4P/l/+7/9v/7//3/AAD+//z//f/7//r/
+f/4//j/+P/4//b/9v/2//b/9//3//f/9//4//j/+P/4//j/+P/4//j/+P/4//j/+P/2
//b/9v/3//r/+v/6//r/+v/6//r/+v/6//r/+v/6//r/+v/6//v/+//7//z//P/8//v/
+//7//v/+//8//z//P/8//3//f////////////3//f/9//7//v/+//7//////wAAAAAA
AAIAAwADAAMAAwADAAQABAACAAMABAAEAAYABgAHAAcABQAGAAYABwAHAAcACAAIAAoA
CwAMAAwADAAMAAwADQAOAA4ADgAOAA8AEAARABEAEQARABEAEQARABEAEgAUABIAEgAS
ABMAFQAVABUAFQATABMAEwASABIAEgASABAAEQAQAA8ADgAMAAsACQAJAAoACAAGAAYA
BQAFAAQAAwADAAIAAQAAAP///////////v/8//v/+v/8//z/+//6//r/+v/6//r/+v/6
//r/+v/8//v/+//7//v/+//7//v/+P/4//n/+f/7//v/+//7//n/+v/6//n/+f/6//r/
+v/6//r/+v/6//z//P/8//3/+//7//v/+//9//3//f/9//3//f/9//3/+//8//z//P/7
//v/+//7//z//P/8//z//f/9//3//f/7//v/+//7//v/+//7//v//f/9//3//f/7//v/
+//7//r/+v/6//r/+v/5//n/+v/6//n/+f/5//n/+f/5//n/9//3//f/9//4//j/+f/6
//r/+v/6//r/+P/4//j/+P/4//j/+P/4//j/+P/4//j/+P/4//j/+P/5//n/+f/5//j/
+P/3//f/+P/4//f/9//3//f/9//3//f/9//3//f/9//3//f/9//3//f/9//3//X/+P/4
//b/9v/2//b/+P/4//j/+P/4//j/+P/4//b/9v/2//b/9v/2//b/9v/4//j/+P/4//b/
9v/2//b/9//3//j/+P/2//b/9v/2//b/9v/2//b/9v/2//f/9//3//f/+f/7//z//P/9
////AQADAAUABQAFAAYABwAKAAwADQANAAwACgAKAAsADAAPAA8ADQAMAAgABwAFAAUA
BgAFAAEA/v/6//r/+f/4//f/9//3//j/+v/6//r/+v/4//b/9f/1//b/9f/0//T/9P/0
//P/8//x//H/8f/x/+//8f/z//P/8//x/+//8P/u/+3/8P/2//7/BAAOABoAIgAuAD8A
TgBSAFEATQBIAEAAMAAUAP3/+P/2//L/6v/i/97/4P/h/+b/8P/3//n//P/+//7//f/7
//r/+f/4//j/+P/4//j/+P/4//j/9//3//f/9//6//r/+v/6//j/+P/4//j/+P/4//j/
+P/6//r/+v/7//v/+v/5//j/+v/6//r/+v/6//r/+v/6//r/+v/6//v/+//7//z//P/8
//v/+//7//v/+//8//z//P/8//3//f/9//3//f/9//3//f/9//7//v/+//7//////wAA
AAAAAAAAAQABAAEAAQABAAIAAgACAAMABAAEAAQABAAFAAUABQAGAAYABwAHAAcACAAI
AAgACQAKAAoADAAMAAwADQAOAA4ADgAOABEAEgATABMAEwATABMAEwARABEAEgAUABYA
FgAWABcAFwAXABcAFwAXABcAFwAWABYAFgAWABQAEwASABEAEAAQAA8ADQANAAoACAAG
AAYABwAHAAYABQAFAAQAAwACAAEAAQABAAEAAQAAAAAAAAAAAAAA///+//7//v/+//7/
/P/8//z//P/8//v/+//7//3//f/9//3/+v/6//v/+//7//v/+//7//3//v/+//3//f/+
//7//v/+//7//v/+//7//v/+/////////////////////////wEAAQABAAEA//8AAAAA
AAD//////////wIAAgACAAIA/////////////////////wEAAQABAAEA////////////
/////////wAAAAAAAAAAAAD/////AAAAAP////////3//f/9//3///////////////7/
/v/+//z//P/8//z//v/+//7//v/8//z//P/8//z//P/8//z//v/+//7//v/7//v/+//7
//7//v/9//3//P/8//v/+//9//3//f/9//v/+//7//v/+//7//v/+//9//3//f/9//3/
/P/8//z//P/8//z//P/8//z//P/6//r/+v/6//v//P/9//7//P/8//z//P/8//z//P/8
//z//P/8//z//P/8//z/+//9//7//v/+//z//P/8//z//P/8//z//P/8//3//f/9//3/
//8BAAIAAgADAAUABwAJAAsACwALAAwADQAQABAAEwATABIAEgASABMAFAAVABcAFQAU
ABIAEQAPAA8ADgALAAcABAACAAIAAQAAAP///f/9//7//v8AAAAAAAAAAP7//f/9//z/
+f/4//j/+P/4//f/9//3//n/+f/5//n/+f/5//n/+//5//f/9P/2//X/9v/+/wYACgAS
AB4AKAAyAEEAUABWAFcAVQBSAEwAPAAeAAUA+v/4//b/8P/q/+r/7P/v//L/+P///wEA
BAAGAAYABQADAAIAAQD+//7//v/+/wAAAAAAAAAA//////////8AAAAAAAAAAAIAAgAC
AAIAAAAAAAAAAAAAAAAAAAABAAIAAgACAAIAAAAAAAAAAAACAAIAAgACAAIAAgACAAMA
AQABAAIAAgAEAAMAAwADAAMAAwAEAAQABAAEAAUABQAFAAUABQAFAAUABQAFAAYABgAG
AAYABwAFAAYABgAGAAgACQAJAAkACQAJAAoACgAKAAsADAAMAAwADAANAA0ADQAOAA4A
DwAPAA8AEAAQABAAEQASABIAFAAUABQAFQAWABYAFgAWABUAFgAXABcAGQAZABkAGQAZ
ABkAGgAcABwAHAAcAB0AGwAbABsAGwAdAB0AHQAcABwAHAAcABoAGQAYABcAFgAWABUA
EwATABIAEAAOAA4ADQANAAwACwALAAoACQAIAAcABwAHAAcABwAGAAYABgAEAAQAAwAC
AAQABAAEAAQABAAEAAQABAAEAAMAAwADAAMAAwADAAMAAgACAAMAAwADAAMAAwADAAMA
BAAEAAMAAwAEAAQABAAEAAQABAAEAAQABAAEAAUABQAFAAUABQAFAAUABQAFAAMAAwAD
AAMAAwAEAAQABAADAAMAAwADAAQABAAEAAQAAwADAAMAAwADAAMAAwADAAMAAwADAAMA
AQABAAEAAQABAAEAAQABAAAAAAAAAAAAAAD/////AAACAAEAAQABAP//////////////
//////////7//v/+//z//P/8//z//v/+//7//v/+//7//v/+//7//v/+//7//v/+//7/
/v/7//v/+//7//7//v/9//3//v/+//3//f/9//3//f/9//3//f/9//3//f/9//3//f/9
//3//f/9//3//v/+//z//P/8//z//v/+//7//v/8//z//P/8//7//v/+//7//P/8//z/
/P/8//z//P/8//7//v/+//7//P/8//v/+//+//7//v/+//z//P/8//z//P/8//z//P//
////////////AQACAAIAAwAFAAcACQALAAsACwAMAA0AEAAQABEAEwASABIAEgARABIA
EwATABMAEgAQAA8ADwAPAA4ADQAIAAQAAQAAAAEAAAD//////f/+//7//v/+//7//v/8
//v/+//6//n/9v/2//b/9v/3//f/9//3//f/9//3//f/9//5//n/9//3//b/9P/1//b/
+v8AAAgAEgAeACgAMgA/AE4AUgBRAE0ATABGADQAFgD///b/9v/2/+7/5v/k/+j/7f/y
//b//f///wAAAgACAAMAAQAAAP///v/+//7//v/8//z//P/8//3//f/9//3//P/8//z/
/P/8//z//P/8//7//v/+//7//P/8//z//f/+//7//v/+//7//v/+//7//v/+//7//v/+
//7//v////////8AAAAAAgABAAEAAQD/////AAAAAAIAAgADAAMAAwADAAMAAwADAAMA
AwAEAAQABAAEAAUAAwAEAAQABAAGAAcABwAHAAcABwAIAAgACAAJAAoACgAKAAoACwAL
AAsADAAMAA0ADQANAA4ADgAMAA0ADgAOABAAEAAQABEAEgASABIAEgATABQAFQAVABUA
FQAVABUAFwAXABgAGgAYABgAGAAZABsAGwAbABsAGQAZABkAGAAYABgAGAAWABcAFgAV
ABQAFAATABEAEQASABAADgAOAAsACwAKAAkABwAGAAUABAAFAAUABQAFAAUABAAEAAQA
BAAEAAMAAgACAAIAAgACAAQABAAEAAQAAgABAAEAAQABAAEAAQABAAIAAgADAAMAAQAB
AAEAAQADAAQABAADAAMABAAEAAQABAAEAAQABAAEAAQABAAFAAMAAwADAAMABQAFAAUA
BQAFAAUABQAFAAMABAAEAAQABQAFAAUABQAEAAQABAAEAAUABQAFAAUABQAFAAUABQAD
AAMAAwADAAUABQAFAAUAAwADAAMAAwACAAIAAgACAAIAAQABAAIABAADAAMAAwADAAMA
AwADAAEAAQABAAEAAQAAAAAAAAACAAIAAgACAAIAAgACAAIAAgACAAIAAgABAAAA///+
////AAABAAIAAQABAAEAAQAAAAAA/////wIAAgABAAEA//////////8BAAEAAQABAAEA
AQABAAEAAQABAAEAAQABAAIAAgACAAIAAgACAAAAAAAAAAAAAgACAAIAAgACAAIAAgAC
AAIAAgACAAIAAAAAAAAAAAAAAAAAAAAAAAEAAgACAAMAAgACAAIAAgAEAAQABAAEAAMA
AgABAAAAAQABAAEAAQAFAAcACAAIAAkACwANAA8AEQARABEAEgARABQAFAAVABYAFgAX
ABgAGQAaABsAGwAZABgAFgAVABEAEQAQAA8ACwAIAAYABgAFAAQAAwADAAUABgAGAAYA
BgAGAAYABAABAAEAAAD///z//P/8//z//P/9//7////9//3//f/9//3//////////f/8
//z//f/+/wQACgASABwAKAAyAEAAUQBaAFoAVwBVAFIASgAyABQABQAEAAYAAgD2/+z/
5v/o/+3/9v8AAAcACQAMAA4ADAAJAAcABgAFAAYABgAGAAYABgAGAAYABgADAAMAAwAD
AAQABAAEAAQABAAEAAQABAAGAAYABgAGAAQABAAEAAUABgAGAAYABgAGAAYABgAGAAYA
BgAGAAYACAAIAAgACQAHAAcACAAIAAgABwAHAAcACQAJAAoACgAKAAoACwALAA0ADQAN
AA0ACwALAAsADAAOAA4ADgAPAA4ADgANAAwADgAPAA8ADwARABEAEgASABAAEQASABIA
FAAUABUAFQATABQAFAAVABUAFQAWABYAGAAZABoAGgAaABoAGgAbABwAHAAcABwAHwAg
ACEAIQAfAB8AHwAfAB8AHwAgACIAJAAkACQAJQAjACMAIwAjACUAJQAlACQAIgAiACIA
IAAhACAAHwAeACAAHwAdAB0AGgAYABYAFgAVABUAFAATABEAEAAPAA4ADwAPAA8ADwAP
AA4ADgAOAA4ADgANAAwADgAOAA4ADgAMAAwADAAMAAwACwALAAsACwALAAsACwAMAAwA
DQANAAsACwALAAsACwAMAAwACwANAA4ADgAOAAwADAAMAAwADgAOAA4ADwAPAA8ADwAP
AA8ADwAPAA8AEQARABEAEQAPABAAEAAQAA8ADwAPAA8AEgASABIAEgAQAA8ADgANAA8A
DwAPAA8ADwAPAA8ADwAPAA8ADwAPAA8ADwAPAA8AEAAQABAAEAAOAA0ADQAOABAADwAP
AA8ADwAPAA8ADwANAA0ADQANAA0ADAAMAAwADQAOAA8AEAAPAA4ADQAMAAwADAAMAAwA
DAAMAAwADAAMAAwADAAMAAwADQAOAA8ADgAOAA0ADQAOAA4ADQANAA0ADQANAA0ADQAN
AA0ADQANAA0ADQANAA0ADQANAA0ACwAKAAoADAAMAAwADAAOAA4ADgAOAA4ADgAOAA4A
DgAOAA4ADgAOAA4ADgAOAAwADAAMAAwADgAOAA4ADgAOAA4ADgAOAAwADAAMAAwADAAM
AAwADAAPABAAEQASABMAFAAVABYAGAAaABwAHgAgACAAIAAgACAAIAAgACAAIgAiACIA
IgAgACAAIAAgAB4AHgAeAB4AGgAYABYAFAARABAADwAOABEAEgATABQAEwASABEAEAAO
AA4ADgAOAA0ADAALAAoADAAMAAwADAAMAAwADAAMAAoACgAKAAoACgAKAAoACgAOABAA
EgAUAA==
         </WaveFormData>
      </LeadData>
      <LeadData>
         <LeadByteCountTotal>10000</LeadByteCountTotal>
         <LeadTimeOffset>0</LeadTimeOffset>
         <LeadSampleCountTotal>5000</LeadSampleCountTotal>
         <LeadAmplitudeUnitsPerBit>4.88</LeadAmplitudeUnitsPerBit>
         <LeadAmplitudeUnits>��V</LeadAmplitudeUnits>
         <LeadHighLimit>2147483647</LeadHighLimit>
         <LeadLowLimit>268435456</LeadLowLimit>
         <LeadID>V1</LeadID>
         <LeadOffsetFirstSample>0</LeadOffsetFirstSample>
         <FirstSampleBaseline>0</FirstSampleBaseline>
         <LeadSampleSize>2</LeadSampleSize>
         <LeadOff>FALSE</LeadOff>
         <BaselineSway>FALSE</BaselineSway>
         <ExcessiveACNoise>FALSE</ExcessiveACNoise>
         <MuscleNoise>FALSE</MuscleNoise>
         <LeadDataCRC32>518218879</LeadDataCRC32>
         <WaveFormData>
CwALAAwADAAOAA4AEAARAA8ADwAPAA8ADQAMAAkABQAFAAUABgAGAAQAAwACAAEAAwAD
AAQABAAEAAQAAgABAAMAAgABAAEAAAAAAAAAAAAEAAUACQALAAkACAAIAAgABgAGAAUA
BQAHAAcABwAHAAcACAAIAAkACQAKAAoACgAMAA0AEAAUABcAGQAaAB0AHQAdABsAGAAY
ABYAFAASAA8ACAAEAAgAHwBDAFcATQAyABoAAgDt/97/2v/a/9//5f/q//D/9//8//7/
//8AAAAAAgADAAMABgAGAAYABwAHAAcABwAIAAYABgAGAAYABgAHAAcABwAIAAgACAAI
AAgACAAIAAgACQAJAAkACQALAAsACwALAAkACQAJAAkACQAJAAkACQAJAAkACQAJAAkA
CQAJAAkACQAJAAkACQAIAAgACAAIAAgACAAIAAgACgAJAAkACQAJAAkACQAJAAgACAAJ
AAkABgAGAAYABgAGAAYABgAFAAUABQAFAAUABQADAAMAAwADAAIAAgACAAEAAQAAAP//
/f/8//z/+//8//z/+//6//n/+f/4//f/9v/2//X/9P/y//H/8f/v/+7/7f/t/+3/6v/p
/+j/6P/p/+j/6P/o/+r/6f/p/+r/6v/q/+r/6v/r/+3/7v/v//L/9P/1//b/9v/3//j/
+f/7//z//f/+//3//v/+////AQACAAIAAgAEAAQABAAEAAIAAgADAAMAAwAEAAQAAwAF
AAUABQAFAAUABQAFAAUABQAFAAUABgAEAAQAAwADAAUABQAFAAQAAgADAAQABAAEAAQA
AwADAAMAAwADAAIAAgADAAMAAwACAAIAAwADAAMAAwADAAIAAgABAAEAAgACAAIAAQAB
AAEAAQABAAIAAQABAAEAAAAAAAAAAAAAAAIAAgACAAEAAQABAAEAAQABAAEAAQACAAAA
AAAAAAAAAgACAAIAAQABAAIAAgACAAIAAgADAAMAAwACAAIAAgAEAAQAAwADAAIAAwAD
AAIAAgACAAIAAgACAAIAAwAEAAYABQAFAAUABQAFAAUABQAFAAUABQAFAAUABgAGAAYA
BwAIAAgACAAIAAgACAAJAAkACAAIAAgACAAIAAgABwAHAAcABwAHAAcABwAHAAcABwAH
AAcABwAJAAcABgAGAAYABgAGAAYABgAGAAYABgAGAAYABgAGAAYABgAGAAYABgAGAAYA
BgAGAAYABgAGAAYABgAGAAYABgAHAAcABwAGAAYABgAGAAYABgAHAAcABwAHAAcACQAJ
AAkACgAJAAkACgAKAAwADAAOAA8ADwAPAA8ADwAPAA4ACwAHAAUABQAGAAYABgAFAAQA
AwADAAMABAAEAAQABAACAAEAAQAAAP////8AAAAAAAAAAAIAAwAHAAkACQAIAAgACAAI
AAgABwAHAAcABwAHAAcABwAIAAgACQAHAAgACAAIAAoADQAQABIAFwAbABwAHQAhACMA
IQAcABwAHAAaABgAEwAMAAYACAAXADUATwBHACgACgD2/+X/2v/W/9j/3f/h/+j/8P/3
//z//v8BAAIAAgAEAAUABQAGAAYABgAHAAcABwAHAAgACAAIAAgACAAIAAkACQAJAAgA
CAAIAAgACgAKAAoACgAJAAkACQAJAAkACQAJAAkACQAJAAkACQAJAAkACQAJAAkACQAJ
AAkACQAJAAkACQAJAAkACQAJAAoACgAKAAoACgAKAAoACgAKAAkACQAJAAcABwAHAAcA
CAAIAAkACQAIAAgACAAIAAgACAAIAAcABQAFAAUABQAFAAMAAwADAAMAAgACAAIAAwAD
AAIAAQABAAAAAAD///z//P/7//r/+//7//r/+f/2//b/9f/0//T/8//z//H/8v/x//H/
8f/w/+//7v/u/+3/7P/s/+z/7P/r/+v/7P/s/+z/7P/s/+3/7//w//H/8v/0//X/9v/4
//n/+v/7//3//v///wAAAQACAAIAAwADAAQABAAEAAQABAAEAAQABAAEAAUABQADAAQA
BAADAAMAAwADAAMAAwADAAMAAwADAAMAAwAEAAQABAADAAMABQAFAAUABAACAAMABAAE
AAQABAADAAMABQAFAAUABAAEAAUABQAFAAIAAgADAAMAAwADAAMAAgACAAEAAQACAAQA
BAADAAMAAwADAAMABAADAAMAAwACAAIAAgACAAIAAgACAAIAAQADAAMAAwADAAEAAQAB
AAIAAgACAAIAAgAEAAQABAADAAMABAAEAAQAAgACAAMAAwADAAIAAgACAAIAAgABAAEA
AgADAAMAAgAEAAQABAAEAAQABAAFAAYABAADAAMAAwADAAMAAwADAAUABQAFAAUAAwAE
AAQABAADAAQABAAEAAIAAgACAAMAAwACAAIAAgAEAAQABAADAAEAAQABAAEAAQABAAEA
AQABAAEAAQABAAMAAQACAAIAAgACAAIAAAAAAAAAAAAAAAAAAAAAAAAAAAAAAAAAAAAA
AAAAAAAAAAAAAAAAAAAAAAAAAAAAAAAAAAAAAAAAAAAAAAAAAAAAAAAAAAAAAAAAAAAA
AQABAAEAAAAAAAIAAgACAAIAAwADAAMAAwADAAMAAwADAAQABQAFAAYABgAIAAgACgAJ
AAkACQAJAAkACQAIAAUAAQD/////AAAAAAAA///+//3//f/9//7/AAAAAAAA/v/7//v/
+v/5//n/+v/6//r//P/+////AwADAAMAAgACAAIAAgACAAEAAQABAAEAAQABAAEAAgAC
AAMAAwAEAAQABgAIAAcACgAMAA8AEwAUABUAGQAbABkAFgAUABYAFAAUABEACgAGAAgA
GQA1AEsAQQAeAP7/7P/d/9T/0v/W/9v/4f/o//D/9f/8//7///8AAAAAAgADAAMABAAE
AAQABQAFAAUABQAGAAYABgAGAAYABgAHAAcABwAIAAgACAAIAAgACAAIAAgACQAJAAkA
CQAJAAkACQAJAAkACQAJAAkACQAJAAkACQAJAAkACQAJAAkACQAJAAkACQAJAAkACQAI
AAgACAAIAAgACAAIAAgACgAJAAkACQAJAAkACQAJAAgACAAJAAkACAAIAAgACAAGAAYA
BgAFAAUABQAFAAUABwAFAAUABQAFAAQABAAEAAMAAwACAAEAAQAAAAAA//8AAAAA///+
//3//f/8//v/+v/6//n/+P/4//f/9//1//T/8//z//P/8v/x//D/8P/v/+7/7v/u/+z/
6//r/+z/7v/u/+7/7v/v//H/8v/z//T/9v/3//j/+v/7//z//f/9//7///8AAAMABAAE
AAUABQAGAAYABgAGAAYABgAGAAgACAAJAAkABwAIAAgABwAJAAkACQAJAAkACQAJAAkA
CQAJAAkACgAKAAoACQAJAAkACQAJAAgACAAJAAoACgAKAAoACQAJAAkACQAJAAgACAAJ
AAkACQAIAAgACQAJAAkACQAJAAgACQAJAAoADAAMAAwACwALAAsACwALAAwACwALAAsA
CgAMAAwADAAMAAwADAAMAAsACwALAAsACwALAAsACwAMAAwADAAMAAwADAAMAAwACwAL
AAwADAAMAAwADAANAA0ADQAMAAwADAAOAA4ADQANAAwADQANAAwADAAMAAwADAAMAAwA
DQAOAAwACwALAAsADQANAA0ADQANAA0ADQANAA0ADgAOAA4ADQAOAA4ADgAOAA4ADgAP
AA8ADgAOAA4ADgAOAA4ADQANAA0ADQANAA0ADQANAA0ADQANAA0ADQANAA0ADAAMAAwA
DAAMAAwADAAMAAwADAAMAAwADAAMAAwADAAMAAwADAAMAAwADgAOAA4ADgAMAAwADAAM
AAwADAAMAAwADAAMAAwADAAMAAwADAAMAAwADAAMAAwADAAMAAwADAANAA0ADQAMAAwA
DAAMAAwADAANAA0ADQANAA0ADQANAA8AEAARABEAEAAQABIAEgAUABUAFQAVABUAFQAV
ABQAEQANAAsACwAOAA4ADgANAAoACQAJAAkACgAKAAoACgAIAAcABwAGAAUABQAGAAYA
BgAGAAgACQALAA0ADQAMAAwADAAMAAwACwALAAsACwALAAsACwAMAAoACwALAAwADAAM
AA4AEQASABQAFwAbABwAHwAhACMAJQAiACAAHgAeAB4AGQAUAA4ACAALAB0AOwBPAEIA
IAACAO3/4P/Y/9b/2f/d/+L/6v/z//j//v8BAAIABAAGAAcABwAIAAgACAAJAAkACQAJ
AAoACgAKAAoACgAKAAsACwALAAwADAAMAAwADAAMAAwADAANAA0ADQANAA0ADQANAA0A
DQANAA0ADQANAA0ADQANAA0ADQANAA0ADQANAA0ADQANAA0ADQANAAwADAAMAAwADAAM
AAwADAAMAAsACwALAAsACwALAAsACgAKAAsACwAKAAoACgAKAAoACgAKAAkACQAJAAkA
CQAJAAcABwAHAAcABgAGAAYABwAHAAYABQAFAAQABAADAAIAAgABAAAA//////7//f/8
//z/+//6//r/+f/5//f/9v/1//X/9f/2//X/9P/0//H/8P/w//D/8P/v/+//8P/w//D/
8P/w/+//8f/y//P/9P/2//f/+P/6//v//P/9////AAABAAIAAwAEAAQABQAFAAYABgAG
AAgACAAIAAgACAAIAAkACQAHAAgACAAHAAcABwAHAAcABwAHAAcABwAHAAcABwAIAAgA
CAAHAAcACQAJAAkACAAGAAcACAAIAAgACAAHAAcABwAHAAcABgAIAAkACQAJAAYABgAH
AAcABwAHAAcABgAGAAUABQAGAAgACAAHAAcABQAFAAUABgAFAAUABQAEAAYABgAGAAYA
BgAGAAYABQAFAAUABQAFAAUABQAFAAYABAAEAAQABAAEAAQABAADAAUABgAGAAYABgAG
AAcABwAHAAYABgAGAAYABgAFAAUABAAFAAUABAAGAAYABgAGAAYABgAHAAgABgAFAAUA
BQAHAAcABwAHAAUABQAFAAUABQAGAAYABgAFAAYABgAGAAYABgAGAAcABwAGAAYABgAG
AAYABgAFAAUABQAFAAUABQAFAAUABQAFAAUABQAFAAUABQAGAAYABgAGAAYABAAEAAQA
BAAGAAYABgAGAAYABgAGAAYABgAGAAYABgAGAAYABgAGAAYABgAGAAYABgAGAAYABgAG
AAYABgAGAAYABgAGAAYABgAGAAYABgAGAAYABgAGAAYABgAGAAcABQAFAAQABAAGAAYA
BgAGAAcABwAHAAcABwAHAAcABwAIAAkACQAKAAwADgAOABAAEQARABEAEQARABEAEAAN
AAcABQAFAAYABgAGAAUABAADAAMAAwAEAAQABAAEAAIAAQABAAAA/////wAAAAAAAAAA
AgADAAcACQAJAAgACAAIAAgACAAHAAUABQAFAAUABwAHAAgACAAJAAkACgAKAAwADAAN
AA4AEgAXABkAHAAdAB8AIQAhABwAGgAYABYAFAARAAwABAAGABcANQBPAEsAMAAWAAIA
7//e/9j/2P/Z/9//5v/u//X/+v/+////AAACAAQABQAFAAQABAAEAAUABwAHAAcACAAI
AAgACAAIAAgACQAJAAkACAAIAAgACAAKAAoACgAKAAsACwALAAsACQAJAAkACQAJAAkA
CQAJAAsACwALAAsACQAJAAkACQAHAAcABwAHAAcABwAHAAcABgAGAAYABgAIAAgACAAI
AAgABwAHAAcABQAFAAUABQAEAAQABQAFAAYABgAGAAYABAAEAAQAAwADAAMAAwADAAUA
AwADAAMAAQAAAAAAAAD//////v/9/////v/+//3//P/8//v/+v/5//n/+P/3//b/9v/1
//T/9P/z//P/8f/w/+//7//v/+7/7f/s/+z/6//q/+r/6v/q/+n/6f/q/+r/6v/q/+r/
6//t/+7/7//w//L/8//0//b/9//4//n/+f/6//v//P///wAAAAABAAEAAgACAAIABAAE
AAQABAAEAAQABQAFAAUABgAGAAUABQAFAAUABQADAAMAAwADAAUABQAFAAYABgAGAAUA
BQAFAAUABQAEAAQABQAGAAYABgAGAAUABQAFAAUABQAEAAQABQAFAAUABAAEAAUABQAF
AAUABQAEAAQAAwADAAQABAAEAAMAAwADAAMAAwAEAAUABQAFAAQABAAEAAQABAAEAAQA
BAADAAEAAQABAAEAAwADAAMABAACAAIAAgACAAQABAAEAAMAAwAEAAQABAAEAAQABQAF
AAUABAAEAAQABAAEAAMAAwAEAAUABQAEAAQABAAEAAQABAAEAAUABgAGAAUABQAFAAUA
BQAFAAUABQAFAAUABQAFAAYABgAGAAcACAAIAAgABwAGAAUABQAHAAYABgAGAAgACAAI
AAcABQAFAAUABQAFAAUABQAFAAUABQAFAAUAAwAFAAYABAAEAAQABAAGAAYABgAGAAYA
BgAGAAYABAAEAAQABAAEAAQABAAEAAQABAAEAAQABAAEAAQABAAEAAQABAAEAAQABAAE
AAQABAAFAAUABQAEAAQABAAEAAQABAAFAAUABQAFAAUABQAHAAcACAAJAAkACgAKAAwA
DAAOAA8ADwAPAA8ADwAPAAwACQAFAAMAAQACAAIAAgACAAIAAgADAAMABAAEAAQAAgAA
AP/////+//3//f/+////AAABAAQABQAJAAsACwAIAAgACAAIAAgABwAHAAcABwAHAAcA
BwAGAAYABwAHAAgACAAMAA4ADwASABYAGwAdAB4AHwAhAB8AHQAaABoAGAAUABIADwAI
AAQADAAlAEkAWwBPADQAHAAGAO//4v/e/97/4//n/+7/9P/5//7/AAADAAQABAAGAAcA
BwAIAAgACAAJAAkACQAJAAoACgAKAAoACgAIAAkACQAJAAoACgAKAAoACgAKAAoACgAL
AAsACwALAAkACQAJAAkACwALAAsACwALAAsACwALAAsACwALAAsACwALAAsACwALAAsA
CwALAAoACgAKAAoACAAIAAgACAAKAAkACQAJAAkACQAJAAkACAAIAAkACQAGAAYABgAG
AAYABgAGAAUABQAFAAUABQAFAAMAAwADAAUABAAEAAQAAwADAAIAAQABAAAAAAD//wAA
AAD///7//f/9//z/+//6//r/+f/4//b/9f/1//P/9P/z//P/8//y//H/8P/w/+//7v/u
/+7/7P/r/+v/7P/u/+7/7v/u/+//8f/y//P/9v/4//n/+v/6//v//P/9////AAABAAIA
BQAGAAYABwAHAAgACAAIAAgACAAIAAgACAAIAAkACQAJAAoACgAJAAkACQAJAAkACQAJ
AAkACQAJAAkACQAKAAoACgAJAAkACQAJAAkACAAIAAkACgAKAAoACgAJAAkACQAJAAkA
CAAKAAsACwALAAoACgALAAsACQAJAAkACAAKAAkACQAKAAoACgAJAAkABwAHAAcACAAJ
AAkACQAIAAgACAAIAAgACAAIAAgABwAJAAkACQAJAAgABwAGAAYACAAIAAgACAAIAAgA
CAAHAAkACgAKAAoACAAIAAkACQAJAAgACAAIAAoACgAJAAkACAAJAAkACAAIAAgACAAI
AAgACAAJAAoACgAJAAkACQAJAAkACQAJAAkACQAJAAkABwAIAAgACAAJAAoACgAKAAgA
CAAIAAkACQAIAAgACAAKAAoACgAJAAkACQAJAAkACQAJAAkACQAJAAkACQAJAAkACQAI
AAgACAAIAAgABgAGAAYABgAGAAYABgAGAAYABgAGAAYABgAGAAYABgAGAAYABgAGAAYA
BgAGAAYABgAHAAcABwAGAAYABgAGAAYABgAHAAcABQAFAAUABQAHAAcACAAJAAcACAAI
AAoACgAMAA0ADQANAA0ADQANAAwACQAFAAMAAQACAAIAAgADAAIAAQABAAEAAgACAAIA
BAACAAEAAQAAAP////8AAAAAAAAAAAIAAQAFAAcABwAIAAgACAAIAAgABwAHAAcABwAH
AAcABwAIAAgACQAJAAoACgAKAAoACwAMAA4AFQAZABwAHQAfAB8AIQAeABwAGgAaABgA
EwAOAAgABAAJACEAQwBRAD4AHgAEAPH/4P/Y/9b/2f/d/+L/6v/z//j//P////7/AAAC
AAMAAwAEAAQABAAFAAUABQAFAAYABgAGAAYABgAGAAcABwAHAAoACgAKAAoACgAKAAoA
CgALAAsACwALAAkACQAJAAkACwALAAsACwAJAAkACQAJAAkACQAJAAkACQAJAAkACQAJ
AAkACQAJAAgACAAIAAgACAAIAAgACAAIAAcABwAHAAcABwAHAAcABgAGAAcABwAGAAYA
BgAGAAYABgAGAAUABQAFAAUABQAFAAMAAwADAAMAAgACAAIAAQABAAAA//////7//v/9
//z//P/7//r/+f/5//j/9//2//b/9f/0//T/8//z//H/8P/v/+//7//u/+3/7P/s/+v/
6v/q/+r/6P/n/+f/6P/o/+j/6P/o/+n/6//s/+3/7P/u/+//8P/y//P/9P/1//f/+P/5
//r/+//8//z//f/9//7//v/+//7//v/+//7/AAAAAAEAAQABAAIAAgABAAEAAQABAAEA
AQABAAEAAQABAAEAAQACAAIAAgABAAEAAQABAAEAAAAAAAEAAgACAAAAAAD/////AQAB
AAEAAAAAAAEAAQABAAAAAAABAAEAAQABAAEAAAACAAEAAQACAAIAAgABAAEAAQABAAEA
AgABAAEAAQAAAAAAAAAAAAAAAAAAAAAA//8BAAEAAQABAAEAAQABAAIAAgACAAIAAgAC
AAIAAgABAAEAAgACAAIAAgACAAMAAwADAAIAAgACAAIAAgABAAEAAgADAAMAAgACAAIA
AgACAAAAAAABAAIAAgABAAEAAQABAAEAAQABAAEAAQABAAEAAQACAAIAAgABAAIAAgAC
AAIAAgACAAMAAQAAAAAAAAAAAAAAAAD//wEAAQABAAEAAQABAAEAAQABAAEAAQABAAEA
AQACAAAAAAAAAAAAAgACAAIAAgACAAIAAgACAAIAAgACAAIAAgACAAIAAgACAAIAAgAC
AAIAAgACAAIAAgACAAIAAgADAAMAAwACAAIAAgACAAIAAgADAAMAAwADAAMAAwADAAMA
BAAFAAUABAAEAAYABgAKAAsACwALAAsACwALAAoACAAFAAQABQAFAAQAAwABAAIAAQAB
AAEAAgACAAIAAgAAAP/////+//3//f/+//7//v/+/wAAAQADAAUABQAEAAYABgAGAAYA
BQAFAAUABQAFAAUABQAGAAYABwAHAAgACAAKAAoACwAMABAAEwAXABgAGQAbAB0AHwAe
ABoAGgAYABgAFQAOAAYABAAJAB8APQBLADgAFAD4/+X/2P/S/9T/1//b/+D/6P/x//b/
+v/9//7//v8AAAEAAQAEAAQABAAFAAUABQAFAAYABgAGAAYABgAGAAcABwAHAAgACAAI
AAgACAAIAAgACAAJAAkACQAJAAkACQAJAAkACQAJAAkACQAHAAcABwAHAAkACQAJAAkA
BwAHAAcABwAJAAkACQAJAAgACAAIAAgABgAGAAYABgAGAAUABQAFAAcABwAHAAcABgAG
AAcABwAEAAQABAAEAAQABAAEAAMAAwADAAMAAwADAAEAAQABAAEAAAAAAAAA//////7/
/f////7//v/9//z//P/7//r/+f/5//j/9//2//b/9f/0//T/8//z//H/8P/v/+//7//u
/+3/7P/s/+v/6v/q/+r/6P/n/+f/6P/o/+j/6P/o/+n/6//s/+3/7v/w//H/8v/y//P/
9P/1//f/+P/5//r//f/+//7//////wAAAAAAAAIAAgACAAIAAgACAAMAAwABAAIAAgAB
AAEAAQABAAEAAQABAAEAAQABAAEAAQACAAIAAgABAAEAAQABAAEAAAAAAAEAAgACAAAA
AAD/////AQABAAEAAAAAAAEAAQABAAAAAAABAAEAAQABAAEAAAAAAP////8AAAAAAAD/
////////////AAD////////+/wAAAAAAAAAAAAAAAAAA//////////////3//f/9//7/
/v/+//7//v8AAAAAAAD/////AAAAAAAAAAAAAAEAAQABAAAAAAAAAAAAAAD/////AAAB
AAEAAAACAAIAAgACAAAAAAABAAIAAgABAAEAAQABAAEAAQABAAEAAQABAAEAAQACAAIA
AgABAAIAAgACAAIAAgACAAMAAwACAAIAAgACAAIAAgABAAMAAwADAAMAAQABAAEAAQAB
AAEAAQABAAEAAQACAAAAAAAAAAAAAgACAAIAAgACAAIAAgACAAAAAAAAAAAAAAAAAAAA
AAAAAAAAAAAAAAAAAAAAAAAAAAAAAAAAAQABAAEAAAAAAAAAAAAAAAAA////////////
/////////wAAAQABAAIAAgAEAAQABgAHAAcABwAHAAkACQAIAAUAAwABAAEAAgAAAAAA
///+//3//f/9//7//v/+//7//P/5//n/+P/3//f/+P/4//j/+P/6//v///8DAAMAAgAC
AAIAAgACAAEAAQABAAEAAQABAAEAAgACAAMAAwAEAAQABAAGAAcACAAKAA0AEwAWABcA
FwAZABsAGgAWABYAFgAUAA8ACgACAAAABwAdADsARwAwAAoA8P/f/9L/zv/O/9P/1//c
/+b/7f/0//j/+//8//z//v//////AAAAAAAAAQABAAEAAQACAAQABAAEAAQABAAFAAUA
BQAGAAYABgAGAAYABgAGAAYABwAHAAcABwAHAAcABwAHAAcABwAHAAcABwAHAAcABwAH
AAcABwAHAAkACQAJAAkACQAJAAkACQAIAAgACAAIAAgACAAIAAgACAAHAAcABwAHAAcA
BwAHAAYABgAHAAcABgAGAAYABgAGAAYABgAFAAUABQAFAAUABwAFAAUABQAFAAQABAAE
AAMAAwACAAEAAQAAAAAA///+//7//f/8//v/+//6//n/+v/6//n/+P/4//f/9//1//L/
8f/x//H/8P/v/+7/7v/t/+z/7P/s/+z/6//r/+z/7P/s/+z/7P/t/+//8P/x//L/9P/1
//b/+P/5//r/+//7//z//f/+////AAAAAAEAAgAEAAUABgAGAAYABgAGAAYABgAHAAcA
BwAIAAgABwAHAAcABwAHAAkACQAJAAkABwAHAAcACAAIAAgABwAHAAkACQAJAAgABgAH
AAgACAAIAAgABwAHAAkACQAJAAgACAAJAAkACQAIAAgACQAJAAsACwALAAoACgAJAAkA
CgAMAAwACwALAAsACwALAAwACwALAAsACgAKAAoACgAKAAoACgAKAAkACQAJAAkACQAJ
AAkACQAKAAgACAAIAAgACgAKAAoACQALAAwADAAMAAwADAANAA0ADwAOAA4ADgAOAA4A
DQANAA4ADwAPAA4AEAAQABAAEAAOAA4ADwAQABAADwAPAA8ADwAPAA8ADwAPAA8ADwAP
AA8AEAAQABAADwAQABAAEAAOAA4ADgAPABEAEAAQABAAEAAQABAADwARABEAEQARABEA
EQARABEADwAPAA8ADwAPAA8AEAAOAA4ADgAOAA4ADgAOAA4ADgAOAA4ADgAMAAwADAAM
AA4ADgAOAA4ADgAOAA4ADgAOAA4ADgAOAA4ADgAOAA8ADwAPAA4ADgAOAA4ADgAOAA8A
DwAPAA8ADwAPAA8ADwAQABEAEQASABAAEgASABQAFwAXABcAFwAZABkAGAAVABEADwAP
ABAAEAAQAA8ADgANAA0ADQAOAA4ADgAOAAwACQAJAAgABwAJAAoACgAKAAoADAANABEA
EwATABIAEgAUABQAFAATABEAEQARABEAEQARABIAEgATABMAFAAUABQAFgAXABgAHgAh
ACMAJgApACsAKwArACgAJAAiACAAIAAfABoAFAAQABkANQBVAF8ATAAwABoABQDw/+T/
4v/l/+n/8P/2////BAAIAAsADAAOABAAEQARABAAEAAQABEAEwATABMAFAAUABQAFAAU
ABYAFwAXABcAGAAYABgAGAAaABoAGgAaABkAGQAZABkAGwAbABsAGwAbABsAGwAbABkA
GQAZABkAGQAZABkAGQAaABsAHAAdABsAGwAbABsAHAAcABwAHAAcABwAHAAcABwAGwAb
ABsAGwAbABsAGwAcABwAHQAdABoAGgAaABoAGgAaABoAGQAbABsAGwAbABkAFwAXABcA
FwAWABYAFgAXABcAFgAVABUAFAAUABMAEAAQAA8ADgAPAA8ADgANAAwADAALAAoACAAH
AAcABQAGAAUABQAFAAQAAwACAAIAAQAAAAAAAAD+//3//f/+/wAAAAAAAAAAAQADAAQA
BQAEAAYABwAIAAoACwAMAA0ADwAQABEAEgATABQAFAAVABcAGAAYABgAGgAaABoAGgAa
ABoAGwAbABkAGgAaABkAGwAbABsAGwAbABsAGwAbAB0AHQAdAB4AHAAcABsAGwAbABsA
GwAaABoAGwAcABwAHAAcABsAGwAbABsAGwAaABwAHQAdAB0AGgAaABsAGwAZABkAGQAY
ABkAGQAaABwAHAAcABsAGwAbABsAGwAcABsAGwAbABoAHAAcABwAHAAeAB4AHgAdAB0A
HQAdAB0AHQAdAB0AHgAcABwAHAAcABwAHAAcABsAHQAeAB4AHgAcABwAHQAdAB8AHgAe
AB4AIAAgAB8AHwAgACEAIQAgACAAIAAgACAAHgAeAB8AIAAgAB8AHwAfAB8AHwAfAB8A
IQAhACEAIQAfACAAIAAgAB8AIAAgACAAIAAgACAAIQAhACAAIAAgACIAIgAiACEAIQAh
ACEAIQAjACMAIwAjACMAIwAjACMAIwAlACQAIgAiACIAIgAkACQAJAAkACIAIgAiACIA
IgAiACIAIgAkACQAJAAkACQAJAAkACQAJAAkACQAJAAkACQAJAAkACQAJAAkACQAJgAm
ACYAJgAmACYAJgAmACgAKAAoACgAKQAqACsALAAsACwALAAsACoAKAAmACQAIgAiACIA
IgAgACAAIAAgACIAIgAiACIAIAAgACAAIAAgACAAIAAgACIAIgAiACIAJQAmACcAKAAm
ACYAJgAmACYAJgAmACYAKAAoACgAKAAoACgAKAAoACkAKgArACwAMAAyADQANgA5ADoA
OwA8AA==
         </WaveFormData>
      </LeadData>
      <LeadData>
         <LeadByteCountTotal>10000</LeadByteCountTotal>
         <LeadTimeOffset>0</LeadTimeOffset>
         <LeadSampleCountTotal>5000</LeadSampleCountTotal>
         <LeadAmplitudeUnitsPerBit>4.88</LeadAmplitudeUnitsPerBit>
         <LeadAmplitudeUnits>��V</LeadAmplitudeUnits>
         <LeadHighLimit>2147483647</LeadHighLimit>
         <LeadLowLimit>268435456</LeadLowLimit>
         <LeadID>V2</LeadID>
         <LeadOffsetFirstSample>0</LeadOffsetFirstSample>
         <FirstSampleBaseline>0</FirstSampleBaseline>
         <LeadSampleSize>2</LeadSampleSize>
         <LeadOff>FALSE</LeadOff>
         <BaselineSway>FALSE</BaselineSway>
         <ExcessiveACNoise>FALSE</ExcessiveACNoise>
         <MuscleNoise>FALSE</MuscleNoise>
         <LeadDataCRC32>4232039091</LeadDataCRC32>
         <WaveFormData>
+//7//z//v///wAAAgADAAMAAwAFAAYABwAHAAcABgAGAAYABwAHAAUABAAEAAQABAAE
AAQABgAGAAQA///8//z//P/6//n/+//7//n/+f/8//z//v////3/+//6//n/+P/3//b/
9f/3//f/9//3//X/9f/1//X/9f/1//X/9v/4//r//f8FAAwAEQAYACQANABFAFYAbQCF
AJ0ArgCyAKQAlAB/AGgAXABUADcA/v+9/5D/fv99/4L/kf+l/7b/xP/P/9z/5v/r//D/
8v/z//L/9P/2//b/9//4//j/+P/5//n/+v/6//j/+P/5//n/+f/6//r/+//9//3//f/9
//3//f/+//7//P/9//3//f/9//3//f/+//7//////////f/9//7//v8AAAAAAQABAAEA
AQABAAEAAgACAAIAAwADAAMAAwAEAAQABAAEAAQABAAFAAUABQAFAAYABgAHAAcABwAH
AAgACAAJAAkACQAJAAoACgAKAAsACwALAAsADAAMAAwADAANAA0ADgAOABAAEAAQABEA
EQARABEAEQAUABQAFAAVABMAEwATABMAFQAVABUAFQATABMAEwATABIAEgARABAAEQAQ
AA8ADwAOAA4ADQAMAAkACAAIAAYABQAEAAQAAwACAAIAAgABAAEAAQAAAAAAAAAAAAAA
AAAAAAAAAAAAAP7//v/9//3//f/9//3//f/9//3//f/9//3//P/8//z//P/7//v/+//9
//3//f/9//3//f/9//z/+v/6//r/+v/8//z//P/8//z//P/8//z/+v/6//r/+v/8//z/
/f/9//3//f/9//3//P/8//z//P/8//z//P/8//z//P/8//z//P/8//z//P/9//3//f/8
//7//////////f/9//3//f/9//3//f/9//3//f/9//3//f/9//3//f/6//r/+v/6//r/
+v/6//r//P/8//z//P/8//z//P/7//v/+//7//v/+//6//r/+v/6//r/+v/6//r/+v/6
//n/+f/5//n/+f/3//f/9//3//f/9//3//f/+f/5//j/+P/4//j/+P/4//j/+P/4//j/
+P/4//j/+P/4//j/+P/4//b/9f/1//b/+P/3//f/9//3//f/9//3//X/9f/1//X/9f/1
//X/9f/3//f/9v/2//b/9v/2//b/9v/2//b/9P/0//T/9P/0//T/9P/0//T/9P/0//T/
9P/0//T/9P/0//P/8//z//X/9v/2//X/9f/1//X/9f/1//X/9f/1//f/9//3//f/+P/4
//j/+f/7//v//P/+////AAACAAMAAQABAAMABAAHAAcABwAGAAYABgAHAAcABQAEAAQA
BAAGAAYABgAIAAgABgABAP7//P/8//r/+f/5//n/9//3//r/+v/8//3//f/7//r/+f/4
//f/9v/1//X/9f/1//X/9f/1//X/9f/1//X/9f/2//b/+P/5////BgALABIAHAAqADsA
TABfAHkAlQCsALgAsgCiAI8AfABuAGQARwAIALn/fv9m/2n/dP+F/53/sP+8/8n/2v/k
/+v/7v/y//P/8v/0//b/9v/3//j/+P/4//v/+//8//z//P/8//3//f/7//z//P/9//3/
/f/9//3//////wAAAAAAAAEAAQABAAEAAQABAAIAAAABAAEAAQADAAMABAAEAAQABAAF
AAUABQAFAAUABQAGAAYABgAHAAcABwAHAAgACAAIAAgACAAIAAkACQAJAAkACgAKAAsA
CwALAAsADAAMAA0ADQANAA0ADgAOAA4ADQANAA0ADQAQABAAEAAQABEAEQASABIAEgAS
ABIAEwATABMAEwATABQAFAAUABUAFQAVABUAFQAVABUAFQAVABUAFQAVABUAFAAUABMA
EgARABAADwAPAAwADAALAAoACQAIAAgABgAFAAQABAADAAIAAgACAAEAAQABAAAAAAAA
AAAAAAAAAP7//v/+//7//v/+//3//f////////////3//f/9//3//f/8//z//P/8//v/
+//7//v/+//7//v/+//7//v/+v/6//r/+v/6//z//P/8//z/+v/6//r/+v/8//z//P/8
//z//P/9//3//f/9//3//f/+//7//v/+//7//v/+//7//v/+//7//v/+//7//v/+////
//////7//v////////////////////////////////////////////////////7//v/+
//7//v/+//7//v/+//7//v/+//7//v/+//3//f/9//3//f/9//z//P/8//z//P/8//z/
/P/8//z/+//9//3//f/9//3//f/9//3/+//7//v/+//7//v/+v/6//r/+v/6//r/+v/6
//r/+v/6//r/+v/6//r/+v/6//r/+v/5//n/+v/6//n/+f/5//n/+f/5//n/+f/5//n/
+f/5//n/+f/5//v/+//6//r/+v/6//r/+v/6//r/+v/6//r/+v/6//r/+v/6//r/+v/6
//r/+v/6//r/+v/6//r/+v/6//r/+v/6//r/+v/6//r/+v/6//z//P/7//v/+//7//z/
/P/5//n/+f/5//n/+f/5//n/+//7//v/+//7//z//P/8//3//////wAAAgADAAQABgAH
AAcABwAJAAoACwALAAsACAAIAAgACQAJAAkACAAIAAgACAAIAAgACgAKAAgAAwAAAP7/
/v/8//v/+//7//n/+f/6//r//P/9//3/+//6//n/+P/3//b/9//3//f/9//1//X/9f/1
//f/9//3//f/+P/6//r/+/8BAAgADwAUAB4ALAA9AE4AYwB9AJkAsgC+ALYApgCVAIAA
cgBmAEEA/P+p/3L/Yv9n/3b/i/+h/7T/wP/P/97/6P/v//L/9P/1//T/9v/4//j/+//8
//z//P/9//3//v/+//7//v////////8AAAAAAQD//////////wEAAQACAAIAAgADAAMA
AwADAAMAAwAEAAIAAwADAAMAAwADAAQABAAEAAQABQAFAAUABQAFAAUABgAGAAYABwAF
AAUABQAGAAYABgAGAAYABgAHAAcABwAJAAoACgALAAkACQAJAAoACgALAAsACwALAAwA
DAAMAA0ADQANAA0ADgAOAA4ADgAPAA8AEAAQABIAEgASABMAEwATABMAEwAUABQAFAAV
ABUAFQAVABUAFQAVABUAFQAVABUAFQAVABQAFAATABIAEQAQAA8ADwAOAA4ADQAMAAsA
CgAKAAgACQAIAAgABwAGAAYABgAFAAUABQAEAAQABgAGAAYABgAGAAYABgAGAAYABgAF
AAUABQAFAAUABQAFAAUABQAFAAUABAAEAAQABAADAAMAAwABAAEAAQABAAEAAQABAAAA
AAAAAAAAAAACAAIAAgACAAIAAgACAAIAAgACAAIAAgACAAIAAwADAAMAAwADAAMAAgAC
AAIAAgACAAIAAgACAAIAAgACAAIABAAEAAQABAADAAMAAwACAAIAAwADAAMAAQABAAEA
AQABAAEAAQABAAEAAQABAAEAAQABAAEAAQACAAIAAgACAAIAAgACAAIAAAAAAAAAAAAA
AAAAAAD////////////////+//7//v/+//7//v/+//7//v/+//3/////////////////
//////////////////////7//v/+//7//v/+//7//v/+//7//v/+//7//v/+//7//v/+
//7//f/9//7//P/7//v/+//7//v/+//7//v/+//7//v/+//7//v/+//7//v/+v/6//r/
+v/6//r/+v/6//r/+v/6//r/+v/6//r/+v/6//r/+v/6//r/+v/6//r/+v/6//r/+v/6
//r/+v/6//r/+v/6//r/+v/4//j/+P/4//j/+P/4//f/+f/5//n/+v/6//n/+f/5//n/
+f/5//n/+f/5//n/+f/5//n/+v/6//r/+//9//3//P/+////AAAEAAUABQAFAAcACAAJ
AAkACQAIAAgACAAHAAcABwAGAAYABgAGAAYABAAGAAYABAAAAP7//f/+//r/+f/5//n/
9//3//j/+P/6//v/+//5//j/9//2//X/9P/z//P/8//x//H/8f/x//H/8f/x//H/8f/y
//T/9P/1//f//P8FAAoAEgAcACsAOgBLAGEAewCWAK4AuACyAKEAjgB6AGwAXwA2AO//
nv9q/13/ZP9x/4X/nv+w/7v/zP/a/+P/6P/s/+3/7v/w//L/8v/z//T/9P/0//X/9f/2
//b/9v/2//f/9//1//b/9v/3//n/+f/5//n/+f/5//r/+v/6//v/+//7//3//f/9//7/
//8BAAIAAwABAAEAAgACAAQABAAFAAUABQAFAAUABQAEAAQABAAFAAUABQAFAAYABgAG
AAYABgAGAAcABwAHAAcACAAIAAkACQAJAAkACgAIAAkACQAJAAkACgAKAAoACwALAAsA
CwAMAAwADAAMAA0ADQAOAA4AEAAQABAAEQARABEAEQARABIAEgASABMAEQARABEAEQAR
ABEAEQARAA8ADwAPAA8ADgAOAA0ADAANAAwACwALAAgACAAHAAYABQAEAAQAAgABAAAA
AAD///7//v/+//3//f/9//z//P/8//z//P/8//z//P/8//z//P/8//v/+//9//3//f/9
//v/+//7//v/+//6//r/+v/6//n/+f/5//n/+f/5//n/+f/5//n/+P/4//j/+P/4//r/
+v/6//r/+P/4//j/+P/4//j/+P/4//j/+P/5//n/+f/5//n/+f/6//r/+v/6//r/+v/6
//r/+v/6//r/+v/6//r/+v/6//v/+//7//r/+v/7//v/+//5//n/+f/5//n/+f/5//n/
+f/5//n/+f/5//n/+f/5//j/+P/4//j/+P/4//j/+P/4//j/+P/4//j/+P/4//f/9//3
//f/9//3//b/9v/2//b/9v/2//b/9v/2//b/9f/1//X/9f/1//X/9f/1//X/9f/1//X/
9f/z//P/8v/y//L/8v/y//L/8v/y//L/8v/y//L/8v/y//L/8v/y//L/8v/x//H/8v/y
//H/8f/x//H/8f/x//H/8f/x//H/8f/x//H/8f/x//P/8//y//T/9P/0//T/9P/0//T/
9P/2//b/9v/2//b/9v/2//b/9v/2//b/9v/2//b/9v/2//b/9v/2//b/9v/2//b/9v/2
//b/9v/2//b/9v/2//b/9P/0//T/9P/2//b/9f/1//X/9f/2//b/9f/1//X/9f/1//X/
9f/1//X/9f/1//X/9//4//j/+P/5//v/+//8//7///8AAAIAAwADAAMABQAGAAcABwAH
AAQABAAEAAUABQAFAAQABAAGAAYABgAGAAYABgAEAP///P/6//r/+P/3//f/9//1//f/
+P/4//r/+//7//n/+P/3//b/9f/0//H/8f/x//H/8f/x//H/8f/z//P/8//z//T/9P/0
//f//f8EAAsAEgAcACoAPQBOAGEAdwCRAKoAtACwAJ4AiQByAGYAXABBAAQAuf+A/2r/
a/9y/4H/lf+o/7j/xf/U/+D/5f/o/+z/7//u//D/8v/y//P/9P/0//T/9f/1//b/9v/2
//b/9//3//f/+P/4//n/9//3//f/9//5//n/+v/6//r/+//7//v/+//7//v//P/8//3/
/f/9//////8AAAAA/v/+/////////////////wAAAAAAAAEAAQABAAEAAgACAAIAAgAC
AAIAAwADAAMAAwAEAAQABQAFAAUABQAGAAgACQAJAAkABwAIAAgACAAJAAkACQAJAAwA
DAAMAAwADQANAA4ADgAQABAAEAARABMAEwATABMAFAAUABQAFQAVABUAFQAVABMAEwAT
ABMAFQAVABUAFQAUABQAEwASABMAEgARABEAEAAQAA8ADgANAAwADAAKAAcABgAGAAUA
BAAEAAQAAwADAAMAAgACAAQABAAEAAQAAgACAAIAAgAEAAQAAwADAAEAAQABAAEAAQAB
AAEAAQADAAIAAgACAAIAAQABAAEAAQABAAEAAQD////////+////AAABAAIAAAAAAAAA
AAAAAAAAAAAAAAAAAAAAAAAAAAAAAAEAAQABAAEAAQABAAIAAgACAAIAAgACAAIAAgAE
AAQABAAEAAIAAgACAAIAAwADAAMAAgACAAMAAwADAAMAAwADAAMAAwADAAMAAwAFAAUA
BQAFAAUABQAFAAUABAAEAAQABAAEAAQABAAEAAQABAAEAAQAAgACAAIAAQADAAMAAwAD
AAMAAgACAAIAAgACAAIAAgACAAIAAgABAAEAAQABAAEAAQABAAEAAQABAAEAAQABAAEA
AQAAAAAAAAAAAAAAAAAAAAAAAAAAAAAAAAAAAAAA/v/+//7//v8AAP////8AAAAA////
/////f/9//3//f///////////////////////f/9//7//v/+//7//v/+//7//v/+//7/
/v/+//7//v/+//7//v/8//z//P/8//7//v/+//7//v/+//7//v/8//z//P/8//3//f/9
//3//P/8//v/+//7//v/+//7//3//f/9//3/+//7//v//P/8//z//f//////AAACAAMA
BAAGAAcABwAHAAkACgALAAsACwAKAAoACAAJAAkACQAIAAgACAAIAAoACgAMAAwACgAF
AAIAAAD+//z/+//7//z/+//8//7//v8AAAEAAQD9//z/+//6//n/+P/3//f/9//3//f/
9//3//f/9//3//f/9//6//r//P8BAAkAEAAXACAALAA6AEkAXABxAIsAoQCyALIApACQ
AHkAZABcAFQANQD6/7v/kP9+/33/hP+T/6f/uP/E/9H/3v/m/+3/8P/y//P/9P/2//j/
+P/5//r/+v/6//n/+f/6//r/+v/6//v/+//7//z//P/9//3//f/9//3//f/9//7//v/+
/////////////////wAA/v//////////////AAAAAAAAAAABAAEAAwADAAMAAwACAAIA
AgADAAUABQAFAAYABgAGAAYABgAGAAcABwAHAAcACAAIAAkACQAJAAkACgAKAAsACwAL
AAsADAAMAAwADQANAA0ADQAOAA4ADgAOAA8ADwAQABAAEgASABIAEwATABMAEwATABYA
FgAWABcAFwAXABcAFwAXABcAFwAXABUAFQAVABUAFAAUABMAEgARABAADwAPAA4ADgAN
AAwACwAKAAoACAAHAAYABgAFAAQABAAEAAMAAwADAAIAAgAAAAAAAAAAAAAAAAAAAAAA
AgACAAEAAQABAAEAAQABAP/////////////+//7//v/+//3//f/9//3//f/9//3//f/9
//3//P/8//z//P/8//z//P/8//z//P/8//z//P/8//z//P/8//z//P/9//3//f/9//3/
/f/+//7//v/+//7//v/+//7//v/+//7//v/+//7//v/+//3//f/9//z//P/9//3//f/9
//3//f/9//3//f/9//3//f/9//3//f/9//3//f/9//z//P/8//z//P/8//z//P/8//z/
/P/8//z//P/8//v/+//7//v/+//7//r/+v/6//r/+v/6//r/+v/6//r/+f/5//n/+f/5
//n/+f/5//n/+f/5//n/+f/5//n/+P/4//r/+v/6//r/+P/4//j/+P/6//r/+v/6//j/
+P/4//j/+P/3//f/+P/6//n/+f/5//n/+f/5//n/+f/5//n/+f/5//n/+f/5//n/+f/4
//j/+P/4//j/9v/2//b/9v/2//b/9v/2//b/9v/2//b/9v/2//b/9v/2//b/9v/2//X/
9f/1//X/9v/2//X/9f/1//X/9f/1//X/9f/1//X/9f/1//X/9v/2//b/9//5//n/+v/8
//3//v8AAAEAAQABAAMABAAFAAUABQAEAAQAAgADAAMAAwACAAIAAgACAAIAAgAEAAQA
AwD///3//P/6//j/9//3//f/9f/1//b/9v/4//n/+f/3//b/9f/0//P/8v/x//H/7//v
/+//7//x//H/8f/x/+//8f/w//L/8v/z//f//v8HAAwAEgAeAC0APgBRAGkAgwCcALIA
tACmAJUAggBuAGQAWQAsAOX/nP9y/2f/bP95/43/pP+0/8H/zv/a/+P/6v/s/+3/7v/w
//L/8v/1//b/9v/2//f/9//4//j/9v/2//f/9//3//j/+P/5//n/+f/5//n/+f/5//r/
+v/6//v/+//7//v/+//7//z//P/9//3//f/9//3//v/+//7//v////////////////8A
AAAAAAABAAEAAQABAAIAAgACAAIAAgACAAMAAwADAAMABAAEAAUABQAFAAUABgAGAAcA
BwAHAAcACAAIAAgACwALAAsACwAOAA4ADgAOABEAEQASABIAEgASABIAEwAVABUAFQAV
ABYAFgAWABcAFwAXABcAFwAXABcAFwAXABcAFwAXABcAFgAWABUAFAAVABQAEwATABIA
EgARABAADwAOAA4ADAALAAoACgAJAAYABgAGAAUABQAFAAQABAAEAAQABAAEAAIAAgAC
AAIABAAEAAMAAwADAAMAAwADAAEAAQABAAEAAQAAAAAAAAACAAEAAQABAP//////////
/////////v8AAAAAAAAAAAAAAAAAAAAAAAAAAAAAAAAAAAAAAAAAAAAAAAABAAEAAQAB
AAEAAQACAAIAAgACAAIAAgACAAIAAgACAAIAAgACAAIAAgACAAMAAwADAAIAAAABAAEA
AQABAAEAAQABAAEAAQABAAEAAwADAAMAAwADAAMAAwADAAIAAgACAAIAAgACAAIAAgAC
AAIAAgACAAIAAgACAAEAAQABAAEAAQABAAAAAAAAAAAAAAAAAAAAAAAAAAAA//8BAAEA
AQABAP///////////////////////////v/+//7//v/+//7//v/+//7//v/+//7//v/+
//7//v/+//7//v/9//3//v/+//3//f/9//3//f/9//3//f/9//3//f/9//3//f/9//3/
/f/8//z//P/8//z//v/+//7//v/+//7//v/+//7//v/+//7//P/8//z//P/+//7//v/+
//7//v/+//3/+//7//v//P/8//v/+//7//v/+//7//v/+//7//v/+//7//v//P/8//r/
+//9//3//v8AAAEAAgAGAAcABwAHAAkACgALAAsADAAMAA0ADgANAA0ADQAMAAoACgAK
AAoADAAOAA4ADAAHAAQAAgACAAAA////////+//7//z//P/+///////9//7//f/8//v/
+v/5//n/+f/5//n/+f/5//n/+f/5//n/+f/6//r//P/9////BgANABQAGgAkADMARABX
AG0AhwCkALoAwAC0AKMAkgCAAHIAYQA0AOf/mP9s/2X/bP99/5P/qv+6/8f/1P/i/+v/
8P/0//X/9v/4//r/+v/7//z//P/8//3//f/+//7//v/+/////////wAAAAABAAEAAQAB
AAEAAQABAAIAAgACAAMAAwADAAMAAwADAAQABAAFAAUABQAFAAUABgAGAAQABAAFAAUA
BQAFAAUABQAIAAgACAAJAAkACQAJAAoACgAKAAoACgAKAAsACwALAAsADAAMAA0ADQAN
AA0ADgAMAA0ADQANAA0ADgAOAA4ADwAPAA8ADwAQABAAEAAQABMAEwAUABQAFAAUABQA
FQAVABUAFQAVABYAFgAWABcAFwAXABcAFwAVABUAFQAVABUAFQAVABUAFAAUABMAEgAT
ABIAEQARAA4ADgANAAwACwAKAAoACAAHAAYABgAFAAQABAAEAAMAAwADAAIAAgACAAIA
AgACAAIAAgACAAIAAgACAAEAAQABAAEAAQABAAEAAQABAAEAAwACAAIAAgACAAEAAQAB
AP///////////////////v/+//7//v/+//7//v/+//7//v/+//7//v8AAAAAAAAAAP7/
/v////////////////8AAAAAAAAAAAAAAAAAAAAAAAAAAAAAAAAAAAAAAAAAAAEAAQAB
AAAAAAABAAEAAQABAAEAAQABAAEAAQABAAEAAQABAAEAAQABAAEAAQABAAAAAAAAAAAA
AAAAAAAAAAAAAAAAAAAAAAAAAAAAAP////////////////7//v/+//7//v/+//7//P/8
//z/+//9//3//f/9//3//f/9//3/+//7//v/+//9//3//P/8//z//P/8//z/+v/6//r/
+v/6//r/+v/6//r/+v/6//r//P/7//v//P/6//n/+f/5//v/+//7//v/+f/5//n/+f/5
//n/+f/5//n/+f/6//j/+P/4//j/+v/6//r/+v/6//r/+v/6//r/+v/6//r/+v/6//r/
+v/4//j/+P/4//r/+v/5//n/+f/5//r/+v/5//n/+f/5//n/+f/5//n/+f/5//n/+f/5
//r/+v/6//v//f/9//7//v///wAAAgAFAAUABQAHAAoACwALAAsADAAMAAwADQANAA0A
DAAMAAoACgAKAAoADgAOAAwABwACAAAAAAD+//3//f/9//v/+f/6//r//P///////f/8
//v/+v/5//j/9//3//f/9//3//f/9//3//f/9//3//f/+v/6//r//f///wYADQAUABoA
JAA1AEYAWQBxAIsApgC8AMAAsgChAI4AeABsAFkAJgDV/4r/Zv9j/2z/f/+V/6z/uv/H
/9b/5P/r//D/8v/z//T/9v/4//j/+f/6//r/+v/7//v//P/8//z//P/9//3//f/+//7/
/////////////wEAAQACAAIAAAABAAEAAQABAAEAAQACAAIAAwADAAMABQAFAAYABgAE
AAQABQAFAAUABQAFAAUABgAGAAYABwAHAAcABwAIAAgACAAIAAgACgALAAsACwAJAAoA
CgALAA0ADQANAA4ADAANAA0ADQANAA4ADgAOAA8ADwAPAA8AEAAQABAAEAARABEAEgAS
ABIAEgASABMAFQAVABUAFQAWABYAFgAXABcAFwAXABcAFQAVABUAFQAVABUAFQAVABQA
FAATABIAEwASABEAEQAOAA4ADQAMAAsACgAKAAgABwAGAAYABQAEAAQABAADAAMAAwAC
AAIABAAEAAQABAAEAAQABAAEAAQABAADAAMABQAFAAUABQAFAAUABQAFAAUABAAEAAQA
BAADAAMAAwADAAMAAwADAAMAAwADAAIAAgACAAIAAgACAAIAAgACAAIAAgACAAIAAgAC
AAIAAgACAAIAAwADAAMAAwADAAMAAgACAAIAAgACAAIAAgACAAQABAAEAAQABAAEAAQA
BAAFAAUABQAEAAQABQAFAAUABQAFAAUABQAFAAUABQAFAAUABQAFAAUABQAFAAUABQAE
AAQABAAEAAQABAAEAAQAAgACAAIAAgACAAIAAgABAAEAAQABAAEAAQAAAAAAAAAAAAAA
AAAAAAAAAAAAAP//AQABAAEAAQD/////////////////////AQABAAAAAAD+//7//v/+
//7//v/+//7//v/+//7//v/+//7//v/+/wAA/////wAA/v/9//3//f////////////3/
/f/9//3//f/9//3//f////3//P/8//z//P/8//7//v/+//7//v/+//7//v/9//z/+//6
//z//P/8//z//P/8//z//P/8//z/+//7//v/+//8//z/+//7//v/+//7//v/+//7//3/
/f/9//3/+//8//z//P/7//3//f/+/wAAAQACAAQABQAFAAUABwAKAAsACwALAAoACgAK
AAsACwALAAoACgAKAAoACgAKAAwADAAKAAUAAAD+//7//P/7//v/+//5//n/+v/6//z/
/f/9//v/+v/7//r/+f/4//X/9f/1//X/9f/1//X/9f/3//f/9//3//b/+P/4//v///8G
AA8AFgAeACoAOQBKAFsAcwCNAKQAtgC4AKgAkwB8AGoAZABTACQA3f+c/3r/c/90/3//
kf+m/7j/w//S/+D/6f/u//D/8f/y//T/9v/2//f/+P/4//j/+f/5//r/+v/6//r/+//7
//3//v/+////////////////////AAAAAAAAAQABAAEAAQABAAEAAgACAAMAAwADAAMA
AwAEAAQAAgACAAMAAwADAAMAAwADAAQABAAEAAUABQAFAAUABgAGAAYABgAGAAYABwAH
AAcACQAKAAoACwALAAsACwAMAAwADQANAA0ADQAOAA4ADgAPAA8ADwAPAA4ADgAOAA4A
DwAPABAAEAAQABAAEAARABEAEQARABEAEgASABIAEwAVABUAFQAVABUAFQAVABUAEwAT
ABMAEwAUABQAEwASABEAEAAPAA8ADgAOAA0ADAANAAwADAAKAAkACAAIAAcABgAGAAYA
BQAFAAUABAAEAAIAAgACAAIABAAEAAQABAACAAIAAQABAAMAAwADAAMAAQABAAEAAQAD
AAIAAgACAAIAAQABAAEAAQABAAEAAQABAAEAAQAAAAAAAAAAAAAAAAAAAAAAAAAAAAAA
AAAAAAIAAgACAAIAAAAAAAEAAQACAAMABAAFAAQABAAEAAQABAAEAAQABAAGAAYABgAG
AAYABgAGAAYABQAFAAUABAAGAAcABwAHAAUABQAFAAUABwAHAAcABwAHAAcABwAHAAcA
BwAHAAcABgAGAAYABgAGAAYABgAGAAQABAAEAAQABgAGAAYABQADAAMAAwADAAUABAAE
AAQABAAEAAQABAAEAAQABAADAAMAAwADAAMAAwADAAMAAwADAAMAAwADAAMAAwACAAIA
AgACAAIAAgACAAIAAgACAAIAAgACAAIAAgACAAIAAgACAAEAAQACAAIAAQABAAEAAQAB
AAEAAQABAAEAAQABAAEAAQABAAEAAwADAAIAAAAAAAAAAAAAAAAAAAAAAAIAAgACAAIA
AQAAAP///v8AAAAAAAAAAAAAAAAAAAAAAAAAAAAAAAD+//7//v/+/wAAAAAAAAAAAAAA
AAAAAAACAAIAAgACAAQABAAEAAQABwAIAAkACgAMAAwADAAMAAwADAAMAAwADgAOAA4A
DgAMAAwADAAMAA4ADgAOAA4ADAAKAAgABgAFAAQAAwACAAIAAgACAAIABAAEAAQABAAB
AAAA///+//z//P/8//z//P/8//z//P/8//z//P/8//7//v/+//7/BAAIAAwAEAAbACQA
LQA2AA==
         </WaveFormData>
      </LeadData>
      <LeadData>
         <LeadByteCountTotal>10000</LeadByteCountTotal>
         <LeadTimeOffset>0</LeadTimeOffset>
         <LeadSampleCountTotal>5000</LeadSampleCountTotal>
         <LeadAmplitudeUnitsPerBit>4.88</LeadAmplitudeUnitsPerBit>
         <LeadAmplitudeUnits>��V</LeadAmplitudeUnits>
         <LeadHighLimit>2147483647</LeadHighLimit>
         <LeadLowLimit>268435456</LeadLowLimit>
         <LeadID>V3</LeadID>
         <LeadOffsetFirstSample>0</LeadOffsetFirstSample>
         <FirstSampleBaseline>0</FirstSampleBaseline>
         <LeadSampleSize>2</LeadSampleSize>
         <LeadOff>FALSE</LeadOff>
         <BaselineSway>FALSE</BaselineSway>
         <ExcessiveACNoise>FALSE</ExcessiveACNoise>
         <MuscleNoise>FALSE</MuscleNoise>
         <LeadDataCRC32>70422397</LeadDataCRC32>
         <WaveFormData>
CQAKAAsADAAMAA8AEAAQABAAEQARABMAFQAXABcAFwAXABcAFwAXABcAFwAXABcAGQAZ
ABkAGwAbABgAEwAQAA0ADAAKAAkACQAIAAgACAALAAwADAAMAAoACQAIAAcABwAFAAQA
AwADAAMAAwADAAMAAwADAAMABAAFAAYABwAHAAgADQAUAB4AJQAvAEAAVABqAIMAngC+
ANsA8gD7APAA2wC9AJ0AhQBpADcA9v+//5v/jf+M/5H/nf+u/8D/0P/e/+z/9v/9/wEA
AwAEAAMABQAGAAYACQAJAAkACQAKAAoACwALAAsACwALAAsADgAOAA4ADwAPAA8ADwAP
AA8ADwAQABAAEQARABEAEQAQABAAEAAQABIAEgASABMAEQARABEAEQAUABQAFAAVABQA
FAAUABQAFAAUABUAFQAWABYAFwAXABUAFgAWABYAFgAWABcAFwAXABcAGAAYABoAGgAb
ABsAGgAbABsAGwAdAB4AHwAfAB8AHwAfAB8AIQAiACMAIwAjACQAJAAkACYAJwAnACkA
JwAoACgAKAAqACoAKgArACkAKQAqACsALQAtACwALAApACkAKgAqACoAKgAoACgAKAAm
ACYAJgAkACMAIwAiACEAIAAgAB8AHQAbABkAGAAXABcAFwAVABUAFQAVABQAEgAQAA8A
DwARABEAEQARABAAEAAPAA4ADgAOAA4ADQANAA0ADQAMAAoACgAKAAgACgAKAAoACgAK
AAoACgAKAAoACgAKAAoACQAJAAkACQAJAAkACQAJAAcABwAGAAYACAAIAAgACAAIAAgA
CAAJAAkACAAIAAgABwAHAAcABwAJAAkACQAJAAkACQAJAAkACQAJAAkACQAKAAoACgAK
AAkACQAKAAsACwALAAoACgAKAAsACwALAAsACwALAAoACgAKAAoACgAIAAgACAAHAAcA
BwAHAAcACQAJAAgACAAGAAYABgAGAAcABwAHAAcABQAFAAUABQAFAAUABQAFAAMAAwAC
AAIAAgACAAIAAgACAAIAAgACAAIAAgACAAIAAAAAAAAAAAACAAEAAQAAAAAAAAABAAEA
AQABAAEAAAAAAAAAAAAAAAAAAAAAAAAAAAAAAAAAAAD+//7//v/+/wAAAAAAAAAAAAD/
/////////wEAAAAAAAAAAAAAAP7//v/+//7//v/+//7//v8AAAAAAAAAAAAAAAAAAAAA
AAAAAAAAAAAAAAAAAAAAAP7//v/+//7/AAAAAAAAAAD9//3//f/9////AAAAAAAA/v/+
//////8BAAIAAwAEAAYACQAKAAoACgALAAsADQAPABEAEQARABEAEQARABEAEQARABEA
EQARABEAEQATABMAEAALAAgABwAGAAQAAwABAAAAAAAAAAMABAAEAAQAAgABAAAA////
//3//P/7//v/+//7//v/+f/5//n/+f/7//v/+//7//3//P/9/wAACAARABkAJgA4AE4A
YwB8AJwAuQDWAOsA6gDbAMUApwCNAHUASQACALv/i/93/3j/f/+P/6L/sv/A/87/3v/q
/+//8//1//b/9//5//r/+v/7//v/+//7//z//P/9//3//f/9//3//f/+//7//v//////
/////////////wAAAAABAAEAAQABAAIAAgACAAIAAgACAAIAAwADAAMAAwADAAQABAAE
AAUABgAGAAYABgAGAAYABwAHAAYABgAHAAcABwAIAAgACAAIAAgACQAJAAkACQAKAAoA
CgAKAAsACwAKAAsACwALAA0ADgAPAA8ADwAPAA8ADwAPABAAEQARABEAEgASABIAEgAT
ABMAFQAVABYAFgAWABgAGAAYABkAGwAbABwAHQAbABsAGgAaABkAGQAaABoAGgAaABgA
GAAYABYAFgAWABYAFQAVABQAEwASABIAEQAQAA8ADgAOAA0ADQANAAsACQAJAAkACAAK
AAgABwAHAAUABQAFAAUABgAGAAUABAAEAAQABAADAAEAAQABAAAAAgACAAIAAAAAAAAA
AAAAAAAAAAAAAAAAAAAAAAAAAAD///////////////////////////7//v/+//7//v/+
//7//v/+///////+//7//v//////////////////////AQABAAEAAQD//////////wAA
AAAAAAAA/////wAAAQABAAEAAAAAAP7/////////AQABAAEAAAAAAAAAAAAAAAAAAAAA
AP///////////////////v/+//7//v/+//7//f/9//3//f/7//v/+//7//v/+//7//v/
+//7//r/+v/8//z//P/8//z//P/8//z/+v/6//r/+v/6//r/+v/6//z/+//7//r/+v/6
//v/+//7//v/+//6//r/+v/6//r/+v/6//r/+v/6//r/+v/6//j/+P/4//j/+P/4//j/
+P/6//n/+f/5//v/+f/6//j/+P/4//j/+P/4//j/+P/4//j/+P/4//j/+P/4//j/+P/4
//j/+P/4//j/+P/4//j/+P/4//j/+P/4//j/+P/4//j/+P/4//r/+v/6//r/+P/4//j/
+P/4//j/+P/4//r/+f/5//n/+f/5//r/+v/6//r/+v/7//n/+//8//3//v8AAAMABAAE
AAQABQAFAAcACQALAAsACwALAAsACwALAAsACwALAAkACQAJAAkACwALAAgAAwACAP//
/v/8//v/+//6//r/+v/7//z//P/8//z/+//6//n/+f/3//b/9f/1//X/9f/z//P/8//z
//P/8//z//P/9f/3//j/9//8/wIACwARAB4ALgBEAFkAdACQAK8AzADfAOAA0wC9AKEA
hQBrAD0A9P+t/3//c/92/3//j/+i/7L/vv/M/9z/5P/r/+//8f/y//H/8//0//T/9//3
//f/9//4//j/+f/5//n/+f/5//n/+v/6//r/+//7//v/+//7//v/+//8//z//f/9//3/
/f/+//7//v/+//7//v/+/////f/9//3//f8AAAAAAAABAAIAAgACAAIAAAAAAAEAAQAA
AAAAAQABAAMABAAEAAQABAAEAAUABQAFAAUABgAGAAYABgAHAAcACAAJAAkACQAJAAoA
CwALAAsACwALAAsACwAMAA0ADQANAA4ADgAOAAwADQANAA8AEQASABIAEgASABIAEgAT
ABUAFQAWABcAFQAVABQAFAATABMAFAAUABQAFAASABIAEgAQABAAEAAQAA8ADwAOAA8A
DgAOAA0ACgAJAAgACAAHAAcABwAFAAUABQAFAAQABgAEAAMAAwADAAMAAwADAAQABAAD
AAIAAgACAAIAAQD////////+/wAAAAAAAP7//v/+//7//v/+//7//v/+//7//v/+//7/
/f/9//3//f/9//3//f/9//3//f/8//z//P/8//z//P/8//z//P/9//3//P/8//z//f/9
//3//f/9//3//f/9//3//f/9//3////////////+//7//v/+//3//f/+//////////7/
/v/+//////////////////7//v/+//7//v/+//7//v/9//3//f/9//3//f/9//z//P/8
//z//P/8//v/+//7//v/+//7//v/+//7//v/+//7//n/+f/4//j/+v/6//r/+v/4//j/
+P/4//j/+P/4//j/+P/4//j/+P/4//f/9//2//b/9v/3//f/9//3//f/9v/2//b/9v/2
//b/9v/2//b/9v/2//b/9v/2//b/9v/2//b/9v/2//b/9v/1//X/9f/3//f/9v/2//b/
9v/2//T/9P/0//T/9P/0//T/9P/0//T/9P/0//T/9P/0//T/9v/2//b/9v/0//T/9P/0
//T/9P/0//T/9P/0//T/9P/y//L/8v/y//T/9P/0//T/9P/0//T/9P/0//T/9P/0//L/
8v/x//H/8//z//P/9P/0//T/9P/0//X/9f/3//j/9//4//r//f/+//7//v///wEAAwAF
AAcABQAFAAUABQAFAAUABQAFAAMAAwADAAMAAwAFAAUAAgD///z/+f/4//b/9f/1//T/
8v/y//P/9P/0//T/9P/z//T/8//z//H/8P/v/+//7//t/+3/7f/t/+3/7f/t/+3/7f/t
/+//7v/v//L/9v/9/wUADgAaACwAPwBUAG4AiwCqAMcA2ADZAMsAtQCVAHsAYQAwAOX/
of95/27/cf97/4z/nv+s/7j/yP/W/+H/5f/p/+r/6//t/+7/7v/v/+//7//v//D/8P/x
//H/8f/x//H/8f/w//D/8P/x//P/8//z//P/8//z//T/9P/1//X/9f/1//b/9v/2//b/
9v/2//b/9//3//f/9//3//j/+P/4//n/+P/4//j/+P/4//j/+f/5//r/+v/7//v/+f/6
//r/+v/8//z//f/9//3//f/+//7//v/+///////+////////////AAABAAEAAQABAAEA
AQADAAQABQAFAAMABAAEAAQABgAHAAcACQAHAAgACAAIAAoACgAKAAsACwALAAwADQAL
AAsACgAKAAsACwAMAAwACgAKAAgACAAIAAYABgAGAAYABQAFAAQABQAEAAQAAwACAAEA
AAAAAP3//f/9//v/+//7//v/+v/8//r/+f/5//n/+f/5//n/+P/4//f/9v/2//b/9v/1
//f/9//3//b/9P/0//T/8v/0//T/9P/0//L/8v/y//L/8v/y//L/8v/x//H/8f/x//H/
8f/x//H/8f/x//D/8P/w//D/8P/w//D/8P/w//H/8//y//L/8v/x//H/8f/x//H/8f/x
//H/8//z//P/8//z//P/8//z//T/9P/0//T/8f/x//L/8//z//P/8v/y//L/8//z//P/
8//z//P/8v/y//L/8v/y//L/8v/y//H/8f/x//H/8f/x//H/8P/w//D/8P/w//D/8f/x
//H/8f/v/+//7//v/+3/7f/t/+3/7//v/+7/7v/u/+7/7v/u/+z/7P/s/+z/7P/s/+z/
7P/s/+z/7P/s/+z/6//r/+r/6v/q/+v/6//r/+v/6//q/+z/7P/s/+z/6v/q/+r/6v/s
/+z/7P/s/+r/6v/q/+r/7P/s/+z/7P/s/+v/6//r/+v/6//s/+z/7P/s/+z/6v/q/+r/
6v/s/+z/7P/s/+r/6v/q/+r/6v/q/+r/6v/s/+z/7P/s/+r/6v/q/+r/7P/s/+z/7P/s
/+z/7P/s/+r/6v/q/+r/6v/q/+r/6v/q/+r/6v/q/+z/7P/s/+z/7P/s/+z/7P/u/+3/
7f/t/+v/6//s/+z/7P/s/+z/7f/v//H/8v/z//L/9P/3//j/+P/4//n/+f/7//3/////
///////////////////////////////////////8//f/9v/z//L/8P/v/+//7v/u/+7/
7//w//D/8P/w/+//7v/t/+3/6//q/+f/5//n/+f/6f/p/+n/6f/r/+v/6//r/+v/7f/s
/+3/8v/8/wMADQAYACoAQABXAG4AigCnAMIA0wDSAMUAqwCLAHMAXQAxAPD/rf+D/3X/
dv95/4P/lP+k/7D/wP/Q/9r/3//j/+f/6P/p/+v/7P/s/+3/7f/t/+3/7v/u/+//7//v
/+//7//v//L/8v/y//P/8f/x//H/8f/x//H/8v/y//P/8//z//P/9P/0//T/9P/2//b/
9v/3//f/9//3//f/+P/4//j/+f/6//r/+v/6//r/+v/7//v/+v/6//v/+//9//7//v/+
//7//v///////////wAAAAAAAAAAAQABAAQABQAFAAUABQAGAAcABwAHAAcABwAHAAkA
CgALAAsACwAMAAwADAAMAA0ADQAPAA8AEAAQABAAEAAQABAAEQATABMAFAAVABMAEwAS
ABIAEgATABUAFgAWABYAFAAUABQAEgASABIAEgARABEAEAAPAA4ADgANAAoACQAIAAgA
CQAJAAkABwAHAAcABwAGAAgABgAFAAUAAwADAAMAAwAEAAQAAwACAAIAAgACAAEAAQAB
AAEAAAACAAIAAgAAAAAAAAAAAAAAAAAAAAAAAAD+//7//v/+//7///8AAAEAAQABAAEA
AQD//////v/+/wAAAAAAAAAAAAAAAAAAAQABAAAAAAAAAAMAAwADAAMAAwADAAMAAwAF
AAUABQAFAAUABQAFAAUABAAEAAQABAAFAAUABgAHAAUABQAEAAQABgAHAAcABwAHAAcA
BwAGAAQABAAEAAQABgAGAAYABQAFAAUABQAFAAcABwAGAAYABAAEAAQABAAEAAUABgAH
AAUABQAFAAUAAwADAAMAAwADAAMAAgACAAQABAAEAAQABgAGAAYABgAGAAYABgAGAAYA
BgAGAAYABgAFAAUABAAEAAQABQAFAAUABQAFAAQABAAEAAQABAAEAAQABAAEAAQABAAE
AAQABAAEAAQABAAGAAYABgAGAAgABwAHAAcABwAHAAYABgAGAAYABgAIAAgACAAIAAYA
BgAGAAYABgAGAAYABgAGAAYABgAGAAYABgAGAAYACAAIAAgACAAIAAgACAAIAAgACAAI
AAgACAAIAAgACAAIAAgACAAHAAkACQAJAAkACAAIAAgACAAKAAsACwANAA4ADwAQABIA
FQAWABYAFgAXABcAGQAbAB0AHQAdAB0AHQAdAB0AHQAdAB0AHQAdAB0AHQAfAB8AHAAX
ABQAEQAQAA4ADQANAA0ADgAPABEAEgASABIAEgAPAA4ADQANAA0ADAALAAsACQAJAAkA
CQALAAsACwALAAsACwALAA0ADgATABwAJAAtADkASgBeAHQAjQCqAMgA5QD8AAEB9ADb
ALsAnwCHAGkANwD4/7//n/+V/5T/mf+l/7b/yP/W/+T/8v/8/wEABQAJAAoACwANAA4A
DgAPAA8ADwAPABAAEAARABEAEQARABEAEQASABIAEgATABMAEwATABMAFQAVABYAFgAW
ABUAFAATABQAFAAUABQAFgAWABYAFwAXABcAFwAXABgAGAAYABkAGAAYABgAGAAYABgA
GQAZABoAGgAbABsAGwAcABwAHAAcABwAHQAdAB0AHQAeAB4AHgAeAB8AHwAgACEAIQAh
AB8AIAAhACEAIwAjACMAIwAjACQAJQAlACUAJgAmACYAKAApACkAKwApACoAKgAqAC4A
LgAuAC8ALQAtAC4ALwAvAC8ALgAuAC0ALQAuAC4ALgAuACwALAAuACwALAAsACoAKQAp
ACgAJQAkACQAIwAiACEAIAAgAB0AHQAdABsAGwAbABsAGgAaABgAFwAXABcAFwAXABcA
FgAWABUAFAAUABQAFAATABUAFQAVABQAEgASABIAEAAQABAAEAAQABAAEAAQABAAEAAQ
ABAAEAAPAA8ADwAPAA8ADwAPAA8AEQARABAAEAAOAA4ADgAOAA4ADgAOAA8AEQAQABAA
EAAPAA8ADwAPAA8ADwAPAA8ADwAPAA8ADwAPAA8ADwAPAA4ADgAOAA4ADwAPABAAEQAP
AA8ADgAOAA4ADwAPAA8ADwAPAA8ADgAOAA4ADgAOAAwADAAMAAsADQANAA0ADQANAA0A
DAAMAAwADAAMAAwACwALAAsACwALAAsACwALAAkACQAJAAkABwAHAAYABgAIAAgACAAI
AAgACAAIAAgACAAIAAgACAAGAAYABgAGAAgABwAHAAYABgAGAAcABwAHAAcABwAGAAYA
BgAGAAYABgAGAAYABgAGAAYABgAGAAYABgAGAAYABgAGAAYABgAGAAUABQAFAAUABwAG
AAQABAAEAAQABAAEAAQABAAEAAQABAAEAAQABAAEAAQABAAEAAQABAAEAAQABAAEAAIA
AgACAAIAAgACAAIAAgAEAAQABAADAAMAAwADAAMAAgACAAIAAgACAAMAAwAFAAYABwAI
AAoADQAOAA4ADgAPAA8AEQATABUAFQAVABUAEwATABMAEwATABMAEwATABMAEwAVABUA
FAAPAAwACQAIAAYABQAFAAQABAAEAAUABgAGAAYABgAFAAQAAwADAAEAAAD//////f/9
//3//f/9//3//f/9//3//f/9////AAD//wIACAARABkAIgAwAEQAWwByAI4ArQDMAOcA
8ADnANUAuQCZAIEAYwAqAOH/o/+B/3r/ff+F/5b/qv+6/8j/1P/k/+3/8f/1//b/9f/3
//j/+P/7//v/+//7//z//P/9//3//f/9//3//f/+//7//v///////////////////wAA
AAABAAEAAQABAAAAAAAAAAAAAgACAAIAAwADAAMAAwADAAQABAAEAAUABgAGAAYABgAG
AAYABwAHAAYABgAHAAcABwAIAAgACAAIAAgACQAJAAkACQAKAAoACgAKAAsACwAKAAsA
CwALAAsADAANAA0ADwAPAA8ADwAPABAAEQARABEAEgASABIAFAAVABUAFwAVABYAFgAW
ABgAGAAYABkAFwAXABgAGQAZABkAGAAYABkAGQAaABoAGgAaABgAGAAYABYAFgAWABYA
FQAVABQAEQAQABAADwAOAA0ADAAMAAkACQAJAAcABwAHAAcABgAIAAYABQAFAAUABQAF
AAUABAAEAAMAAgACAAIAAgABAAEAAQABAAAAAAAAAAAA/v8AAAAAAAAAAP7//v/+//7/
/v/+//7//v/9//3//f/9//3//f/9//3//f/9//z//P/8//z//P/8//z//P/8//3/+//6
//r/+v/7//v/+//7//v/+//7//v//f/9//3//f/9//3//f/9//7//v/+//7//f/9//7/
///9//3//P/8//z//f/9//3//f/9//3//P/8//z//P/8//z//P/8//v/+//7//v/+//7
//v/+v/6//r/+v/6//r/+f/5//n/+f/5//n/+f/5//f/9//3//f/9//3//b/9v/4//j/
+P/4//b/9v/2//b/+P/4//j/+P/2//b/9v/2//b/9f/1//T/9v/2//f/9//1//X/9f/0
//T/9P/0//T/9P/0//T/9P/0//T/9P/0//T/9P/0//T/9P/0//T/9P/0//P/8//z//P/
8//0//L/8v/y//L/9P/0//T/9P/y//L/8v/y//L/8v/y//L/8v/y//L/8v/y//L/8v/y
//L/8v/y//L/8v/y//L/8v/y//L/8v/y//L/8v/x//H/8//z//P/9P/y//L/8v/y//P/
8//1//b/9f/2//j/+//+//7//v////3///8BAAMABAAFAAYABwAFAAUABQAFAAUABQAF
AAUABQAHAAcABAABAP7/+//6//b/9f/1//T/8v/y//P/9P/0//T/9P/z//T/8//z//H/
7v/t/+3/7f/t/+3/7f/t/+3/7f/t/+3/7f/v/+//8P/x//L/+P8BAAcAEAAeADAARQBa
AHYAlQC0AM8A3ADXAMkAsQCTAHkAWwAkANf/lf9x/2r/cf97/47/ov+u/7r/yv/Y/9//
4//n/+r/6//t/+7/7v/v/+//7//v//D/8P/x//H/8f/x//H/8f/y//L/8v/z//P/8//z
//P/8//z//T/9P/1//X/9f/1//b/9v/2//b/9v/2//b/9//3//f/9//3//j/+P/4//n/
+v/6//r/+v/6//r/+//7//r/+v/7//v/+//8//z//P/8//z//f/9//3//f/+//7//v/+
///////+////////////AAABAAEAAwADAAMAAwADAAQABQAFAAUABgAGAAYABgAHAAcA
CQAJAAoACgAKAAoACgAKAAsADQANAA4ADwAPAA8ADgAOAA0ADQAOAA4ADgAOAAwADAAM
AAoACgAKAAgABwAHAAYABwAGAAYABQACAAEAAAAAAAEAAQABAP///f/9//3//P/+//z/
+//7//v/+//7//v/+v/6//n/+P/6//r/+v/5//n/+f/5//j/+P/4//j/9v/2//b/9v/2
//b/9v/2//b/9P/0//T/9P/1//X/9f/1//X/9f/1//X/9f/1//T/9P/2//b/9v/2//T/
9P/0//X/9f/0//T/9P/1//X/9f/1//f/9//3//f/9f/1//X/9f/1//X/9f/1//T/9P/0
//T/9f/1//b/9//1//X/9P/0//b/9//3//f/+f/5//n/+P/4//j/+P/4//b/9v/2//X/
9//3//f/9//3//f/9v/2//b/9v/2//b/9f/1//X/9f/1//X/9f/1//P/8//z//P/8//z
//L/8v/0//T/9P/0//L/8v/y//L/8v/y//L/8v/y//L/8v/y//T/8//z//L/8v/y//P/
8//x//H/8f/w//D/8P/w//D/8P/w//D/8P/w//D/8P/w//L/8v/y//L/8P/w//D/8P/w
/+//7//v/+//7//w//D/8P/w//D/8P/w//D/8P/w//D/8P/w//D/8P/w//D/8P/w//D/
8P/w//D/8P/w//D/8P/w//D/8P/w//D/8P/u/+7/7v/u//D/7//v/+//7//v//D/8P/w
//D/8P/x/+//8f/y//P/9P/2//n/+v/8//z//f/9//3///8BAAEAAwADAAMAAwADAAMA
AwADAAMAAwADAAMABQAFAAIA/f/6//f/9v/0//P/8//y//L/8P/x//L/8v/y//L/8f/w
/+//7//t/+z/6//r/+v/6//r/+v/6//r/+v/6//r/+v/6//t/+7/7//w//b//f8FAA4A
HAAuAEMAXAB2AJUAsgDNANgA0QDBAKUAhwBtAE8AFADF/4f/bf9s/3H/ff+Q/6L/sP+8
/8z/2P/f/+P/5//q/+n/6//s/+z/7f/t/+3/7f/u/+7/7//v//H/8f/x//H/8f/w/+//
7//x//H/8f/x//H/8f/y//L/8//z//P/8//0//T/9P/0//T/9P/0//X/9f/1//X/9f/2
//b/9v/3//b/9v/2//b/+P/4//n/+f/4//j/+f/5//n/+v/6//r/+v/6//v/+//5//n/
+v/6//z//P/9//3//f/9//z/+//9//7///////////////////8AAAEAAQADAAQABAAE
AAIAAwADAAUABwAIAAgACAAIAAgACAAJAAkACQAKAAsACwALAAoACgAJAAkACgAKAAgA
CAAGAAYACAAGAAYABgAEAAMAAwACAAEAAAAAAP///v/9//z//P/7//v/+//5//n/+f/5
//j/+v/4//f/9//3//f/9//3//b/9v/1//T/9v/2//b/9f/1//X/9f/0//T/9P/0//L/
8v/y//L/8v/y//L/8v/y//L/8v/y//L/7//v/+//7//v/+//7//v/+//7//u/+7/8P/w
//D/8P/w//D/8P/x//H/8P/w//D/8f/x//H/8f/x//H/8f/x//H/8f/x//H/8f/x//H/
8f/y//L/8v/y//P/8//0//X/8//z//L/8v/y//P/8//z//P/8//z//L/9P/0//T/9P/y
//L/8v/x//P/8//z//P/8//z//L/8v/y//L/8v/y//H/8f/x//H/8f/x//H/8f/x//H/
8f/x//H/8f/w//D/8P/w//D/8P/w//D/8P/w//D/8P/w//D/8P/w//D/8P/w/+//7//u
/+7/7v/v/+//7//v/+//7v/w//D/8P/w//D/8P/w//D/7v/u/+7/7v/w//D/8P/w//D/
8P/w//D/8v/x//H/8f/z//H/8v/y//L/8v/y//T/9P/0//T/9P/0//T/9P/y//L/8v/y
//T/9P/0//T/9P/0//T/9P/0//T/9P/0//T/9P/0//T/9P/0//T/9P/0//P/8//z//X/
9f/2//b/9v/2//b/9//3//n/+v/7//r//P///wAAAgACAAMAAwAFAAcACQAJAAkACQAJ
AAkACgALAAwADQALAAsACwALAA0ADQAKAAUAAgD///7//P/7//v/+v/6//j/+f/6//r/
/P/8//v/+v/7//v/+f/4//X/9f/1//X/9//3//f/9//5//n/+f/5//n/+f/6//3/AAAI
ABEAGQAkADQASABdAHYAkACtAMoA4QDoANsAwwCjAIcAcwBTABgA1f+j/4v/hv+H/43/
mv+s/7z/yv/a/+j/8f/1//n/+P/5//v//P/8//3//f/9//3/AAAAAAEAAQABAAEAAQAB
AAQABAAEAAUABQAFAAUABQAHAAcACAAIAAcABwAHAAcACgAKAAoACgAKAAoACgALAAsA
CwALAAsADAAMAAwADQAOAA4ADgAOAA4ADgAPAA8AEAAQABEAEQARABIAEgASABQAFAAV
ABUAEwATABQAFAAWABYAFwAXABgAGQAZABkAGQAaABsAGwAcAB0AHgAfAB0AHgAfAB8A
IQAiACIAIgAiACMAIwAlACcAKAAoACgAKAAoACgAKQArACsALAAtAC0ALQAsACwAKwAr
ACwALAAuAC4ALAAsAC4ALAAsACwAKgApACkAKAAnACYAJgAlACQAIwAiACIAIQAhACEA
HwAfAB8AHwAeACAAHgAdAB0AHwAfAB8AHwAcABwAGwAaABwAHAAcABsAGwAbABsAGgAa
ABoAGgAYABoAGgAaABoAGgAaABoAGgAaABoAGgAaABsAGwAbABsAGQAZABkAGQAbABsA
GgAaABoAGgAaABoAGgAaABoAGwAcABwAHQAeAB0AHQAdAB0AHQAdAB0AHQAfAB8AHwAf
AB8AHwAfAB8AIAAgACAAIAAhACEAIgAjACEAIQAgACAAIgAjACMAIwAjACMAIwAiACIA
IgAiACIAIgAiACIAIQAjACMAIwAjACMAIwAiACIAIgAiACIAIgAhACEAIQAhACMAIwAj
ACMAIQAhACEAIQAjACMAIgAiACAAIAAgACAAIgAiACIAIgAiACIAIgAiACIAIgAiACIA
JAAjACMAIgAiACIAIwAjACMAIwAjACIAJAAkACQAJAAkACQAJAAkACYAJgAmACYAJAAk
ACQAJAAmACYAJgAmACgAJwAnACcAKQAnACgAJgAmACYAJgAoACgAKAAoACgAKAAoACgA
JgAmACYAJgAnACgAKQAqACgAKAAoACgAKgAqACoAKgAqACoAKgAqACwALAAsACwALAAs
ACwALAAuAC4ALgAuAC8AMAAxADIANAA2ADgAOgA7ADwAPQA+AD4APgA+AD4AQABAAEAA
QABAAEAAQABAAEIAQgBCAEIAPgA8ADoAOAA3ADYANQA0ADQANAA0ADQANgA2ADYANgA1
ADQAMwAyADEAMAAvAC4AMAAwADAAMAAwADAAMAAwADIAMgAyADIANwA8AEEARgBTAGAA
bQB6AA==
         </WaveFormData>
      </LeadData>
      <LeadData>
         <LeadByteCountTotal>10000</LeadByteCountTotal>
         <LeadTimeOffset>0</LeadTimeOffset>
         <LeadSampleCountTotal>5000</LeadSampleCountTotal>
         <LeadAmplitudeUnitsPerBit>4.88</LeadAmplitudeUnitsPerBit>
         <LeadAmplitudeUnits>��V</LeadAmplitudeUnits>
         <LeadHighLimit>2147483647</LeadHighLimit>
         <LeadLowLimit>268435456</LeadLowLimit>
         <LeadID>V4</LeadID>
         <LeadOffsetFirstSample>0</LeadOffsetFirstSample>
         <FirstSampleBaseline>0</FirstSampleBaseline>
         <LeadSampleSize>2</LeadSampleSize>
         <LeadOff>FALSE</LeadOff>
         <BaselineSway>FALSE</BaselineSway>
         <ExcessiveACNoise>FALSE</ExcessiveACNoise>
         <MuscleNoise>FALSE</MuscleNoise>
         <LeadDataCRC32>975155949</LeadDataCRC32>
         <WaveFormData>
/P/9//7////+////AQACAAQABgAIAAoACwAMAAsACgAKAAoACgAKAA4ADgAOAA4ADQAN
AA0ADQAMAAoABgABAP///v/9//3/+//6//n/+f/8//z//v/+//7//v/8//v/+v/4//j/
9v/2//b/9v/2//j/+P/4//j/9v/2//b/9v/0//b/9//9/wgAEwAeAC0AQQBYAHEAkQCu
AMwA5wD5APgA4AC+AJgAeABOABYA5P/I/7z/uP+z/67/qv+y/73/yP/V/+L/6//x//X/
9//4//b/9//3//f/+f/5//n/+v/6//r/+v/6//r/+v/6//r/+//7//v//P/8//z//P/8
//r/+v/6//r//f/9//3//f/9//3//f/9//v//P/8//z//P/8//3//f///////////wAA
AAAAAAAAAAABAAEAAQABAAEAAgACAAIAAgACAAMABQAFAAUABgAGAAYABgAHAAcABwAH
AAgACgALAAsACwAJAAoACgAKAAsACwAMAAwADQANAA0ADgARABEAEQARABQAFQAVABYA
FQAVABUAFgAZABkAGQAaABoAGwAbABwAHgAeAB4AHgAfAB8AHwAgAB4AHgAeAB4AIAAg
AB8AHwAfACAAIAAfAB0AHQAdABwAGwAbABsAGwAZABgAGAAWABMAEwASABEAEQARABAA
DwAPAA4ADQAMAAwACwAKAAoACgAKAAgABwAJAAkACAAHAAUABQAFAAUABQADAAMAAwAF
AAUABQAEAAQABQAFAAQABAAEAAQAAwADAAMAAwADAAMAAwADAAMABQAFAAUABQADAAMA
AwADAAUABQAFAAUABgAGAAYABwAFAAUABAAEAAYABgAHAAcABQAFAAUABgAGAAYABgAG
AAYABgAGAAcABwAGAAYABgAGAAYABgAHAAcABwAHAAcABwAGAAYABgAEAAQABAAEAAQA
BAAEAAMABQAFAAUABgAFAAQAAwACAAMAAgACAAIAAgACAAIAAgACAAIAAQABAAMAAgAC
AAIAAQABAAEAAQAAAAAAAAAAAAAAAAAAAAAAAAD/////////////////////AAAAAP//
//////7//v/+//7//////////v/+//7/AAAAAAAAAAD+//7//v/+//7//v/+//7//v/+
///////9//7//v/8//z//P/8//z//P/8//z//P/8//z//P/8//z//P/8//r/+v/6//r/
/P/8//z//P/8//z//P/8//r/+v/6//r//P/8//z//P/6//n/+f/5//v/+//8//z/+v/6
//r/+v/+////AAABAAIAAwAFAAYABQAGAAcACAAMAA4ADgAOAA4ADgAOAA4AEAAQABAA
EAARABEAEQARAA8ADgALAAcABAACAAAA//////7//f/9//7//v8AAAAAAAAAAP7//f/8
//r/+v/4//j/+P/4//j/9v/2//b/9v/4//j/+P/4//r/+v/5//v/AgAJABIAHwAxAEYA
XQB3AJYAsADJAOMA7ADkAMoAqACKAGwAPAAAAND/uP+y/7H/sP+y/7r/xf/O/9n/5v/v
//P/9//7//z/+v/7//v/+//7//v/+//8//z//P/8//z/+v/6//r/+v/7//v/+//8//z/
/P/8//z//P/8//z//P/7//v/+//7//3//f/9//3/+//8//z//P/+//7/////////////
////AAAAAAAAAAAAAAEAAQABAAEAAQACAAIAAgACAAIAAwADAAMAAwAEAAYABgAGAAcA
BQAFAAUABgAGAAcABwAHAAkACgAKAAoACQAJAAoACgANAA0ADQAOAA0ADQANAA0ADgAP
AA8AEAATABMAEwAUABMAEwATABQAFgAXABcAGAAYABgAGAAYABkAGQAZABoAGAAYABgA
GAAYABgAFwAXABkAGgAaABkAGQAZABkAGAAVABUAFQAVABUAFAAUABIAEQARABAADwAP
AA8ADgANAA0ADAALAAoACgAJAAgACAAIAAgABgAFAAUABQAEAAMABQAFAAUABQAFAAMA
AwADAAMAAwADAAIAAgADAAMAAgAAAAAAAAD//wEAAQABAAEAAQABAAEAAQABAAEAAQAB
AAMAAwADAAMAAQABAAEAAQACAAIAAgADAAMAAwACAAIAAgACAAMAAwADAAMAAwAEAAQA
BAAEAAQABAAEAAQABQAFAAQABAAEAAQABAAEAAUABQAFAAUABQADAAIAAgACAAQABAAE
AAQABAAEAAQAAwADAAMAAwAEAAQABAAEAAQAAwACAAIAAgACAAIAAgACAAIAAgABAAEA
AQAAAAAAAAABAAEAAQABAAAAAAAAAAAAAAAAAAAAAAAAAP///////wEAAQABAAEA//8A
AAAA/////////v/+//7//v/////////+//7//v/+//7//v/+//7//v/+//7//P/8//z/
/P/+//7//////////v/+//7//v/+//7//v/+//7//v/+//7//v/+//7//v/+//7//v/+
//7//v/+//7//v/+//7//v/+//7//v/+//7//v/+//7//v/+//7//v/+//7//v/+//7/
/v/+//7//v/+//7//v/9//3//f/9//3//v/+//7//v/+//7/AAABAAIABQAGAAcACQAI
AAkACgALAA4AEAASABIAEAAQABAAEAAQABIAEgASABAADwAPAA8AEQARABAADQAHAAQA
AgAAAP/////+//3//f/+//7/AAACAAIAAgAAAP3//P/6//r/+P/4//j/+P/4//j/+P/4
//j/+P/4//j/+v/6//r/+//9/wIACQASAB0ALwBCAFcAcQCKAKQAvwDVAN4A2ADAAKAA
hABoADoA/v/O/7r/tP+1/7T/uv/C/8n/0v/f/+r/8f/1//n/+//8//r/+//7//v/+//7
//v//P/+//7//v/+//7//v/+//7//f/9//3//v/+//7//v/+//7//v/+//7/////////
////////////////AAAAAAAAAAAAAAEAAQABAAEAAQABAAIAAgACAAIAAgADAAMAAwAB
AAEAAgACAAQABAAEAAUAAwADAAMABAAEAAQABAAFAAUABQAFAAYACAAJAAkACQAJAAoA
CgAKAAkACQAKAAoACwALAAsADAANAA0ADQANAA4ADwAPABAAEQARABEAEgATABMAEwAU
ABQAFQAVABYAFgAWABYAFgAXABcAFwAYABgAGAAYABgAGAAYABcAFwAXABgAGAAXABcA
FwAXABYAFQAVABUAFQAVABQAFAASABMAEwASABEAEQARABAADwANAAwACwAKAAoACQAI
AAgACAAIAAYABQAFAAUABAADAAMAAwADAAMAAwABAAEAAQABAAEAAQAAAAIAAwADAAIA
AAAAAAAA//8BAAEAAQABAAEAAQABAAEAAQABAAEAAQADAAMAAwADAAMAAwADAAMAAgAC
AAIAAwADAAMAAgACAAIAAgADAAMABQAFAAUABgAEAAQABAAEAAQABAAEAAUABQAEAAQA
BAAEAAQABAAFAAUABQAFAAUABQAEAAQABAAEAAQABAAEAAQABAAEAAMAAwADAAMABAAE
AAQABAAEAAMAAgACAAIAAgACAAIAAgACAAIAAQABAAEAAAAAAAAA//////////8AAAAA
AAAAAP7//v/+//7//v/9//3//f/9//3//f/9//3//v/+//3//f/9//z//P/8//z//f/9
//3//P/8//z//P/8//z//P/+//7//v/+//z//P/8//z//P/8//3//f////7//P/8//z/
/P/8//7//v/+//7//P/8//z//P/8//z//P/8//z//P/8//z/+v/6//r/+v/6//r/+v/6
//j/+P/4//j/+P/4//j/+P/4//j/+P/4//j/+P/4//j/+v/6//r/+v/4//j/+P/4//j/
+P/4//f/+f/5//n/+f/6//r/+v/6//r/+v/8//3//P/9//7///8BAAIAAwAEAAUABgAI
AAoACAAIAAgACAAIAAgACgAKAAoACgAJAAkACQAJAAkACAAHAAMAAAD+//r/+f/5//j/
9//3//j/+P/6//r/+v/6//r/+f/4//b/9v/0//T/9P/y//L/8v/y//L/8v/y//L/8v/y
//L/8v/z//P/9v/9/wQADQAZACgAOwBPAGYAgACZALMAygDSAMoAsgCQAHYAWgAsAPD/
xv+0/7H/sv+y/7b/vf/E/8v/2P/l/+3/8f/z//T/9P/1//X/9f/3//f/9//4//b/9v/2
//b/9v/2//b/9v/5//n/+f/6//j/+P/4//j/+v/6//r/+v/7//v/+//7//v/+//7//v/
+//8//z//P/6//r/+//7//v/+//7//v//P/8//z//P/8//3//f/9//3//f/+//7//P/8
//z//f////////8AAP7//v/+////////////AAAAAAEAAQABAAEAAgACAAIAAwADAAQA
BAAFAAUABQAGAAcABwAHAAcACAAJAAkACgAJAAkACQAKAAsACwALAAwADAANAA0ADgAO
AA4ADgAOAA8ADwAPABAADgAOAA4ADgAOAA4ADQANAA0ADgAOAA0ADwAPAA8ADgANAA0A
DQANAA0ADAAMAAoACwALAAoACQAHAAcABgAFAAcABgAFAAQABAADAAIAAgAAAAAA/v/9
///////+//3/+//7//v/+//7//n/+f/5//v/+//7//r/+P/5//n/+P/4//j/+P/3//f/
9//3//f/9//3//f/9//3//f/9//3//f/9//3//f/+f/5//n/+f/4//j/+P/5//n/+f/4
//j/+P/4//n/+f/3//f/9//4//j/+P/4//j/+P/4//j/+f/5//j/+P/4//j/+P/4//n/
+f/5//n/+f/7//r/+v/6//j/+P/4//j/+P/4//j/9//3//f/9//4//b/9v/2//b/9//2
//b/9v/2//b/9v/2//b/9v/1//X/9f/0//T/9P/z//P/8//z//L/8v/y//L/8v/y//L/
8v/y//H/8f/x//P/8//z//P/8f/y//L/8f/z//P/8v/y//L/8v/z//P/8//y//L/8v/y
//L/8v/y//D/8P/w//D/8P/w//D/8P/w//D/8f/x//H/8v/y//D/8P/w//D/8P/w//D/
8P/w//D/8P/w//D/8P/w//D/7v/u/+7/7v/w//D/8P/w//D/8P/w//D/8P/w//D/8P/u
/+7/7v/u//D/8P/w//D/8P/w//D/8P/w//D/8P/w//D/8P/w//D/8P/w//D/8P/w//D/
7//v//H/8f/x//L/8v/y//L/8v/y//T/9f/2//n/+v/7//3//P/9//7///8CAAQABgAG
AAYABgAGAAYABAAGAAYABgAGAAUABQAFAAMAAwACAP///P/6//n/+P/1//X/9P/z//P/
9P/0//b/9v/2//b/9P/z//L/8P/w//D/8P/w//D/8P/w//D/8P/w//D/8P/w//D/8v/w
//H/9//+/wUADAAXACsAQABVAG0AhACcALMAyQDSAMYArACMAHAAVgAqAPL/yv+4/7T/
s/+u/67/tP+9/8T/z//e/+n/6//v//P/9P/y//P/8//z//H/8f/x//L/8v/y//L/8v/y
//L/8v/y//X/9f/1//b/9P/0//T/9P/2//b/9v/2//f/9//3//f/9//3//f/9//5//r/
+v/6//r/+v/7//v/+f/5//n/+f/6//r/+v/6//j/+f/5//n/+//7//z//P/8//z//P/9
//3//f/9//7//P/8//z//f/9//3//f/+////AQACAAMAAQACAAIAAgADAAMABAAEAAcA
BwAHAAgABwAHAAcABwAKAAsACwAMAAwACwAKAAoADQANAA0ADgAQABEAEQASABAAEAAQ
ABAAEQARABEAEgASABIAEgASABQAFAATABMAEwAUABQAEwARABEAEQAQABEAEQARABEA
DwAOAA4ADAANAA0ADAALAAsACwAKAAkACQAIAAcABgAGAAUABAAEAAQABAACAAEA////
//7//f///////////////f/9//3//////////v/+///////+//7//v/+//3//f/9//3/
/f/7//v/+//7//3//f/9//3//f/9//3//f///////////wAAAAAAAAEA//////7//v8A
AAAAAQABAAEAAQABAAIAAgACAAIAAgAEAAQABAAFAAUABAAEAAQABAAEAAQABQADAAMA
AwADAAMAAgACAAIAAgACAAIAAgACAAIAAgABAAEAAQABAAIAAgACAAIAAgABAAAAAAAA
AP7//v/+//7/AAAAAP////////7//v/+//3//f/9//3//P/8//z//P/+//7//v/+/wAA
/////////f/9//3//f///wAAAAD///7//f/7//r/+//8//7////9//z//P/8//r/+v/6
//r//P/8//z//P/8//z//P/8//z//P/9//3/+//8//r/+v/6//r/+v/4//j/+P/4//r/
+v/6//r/+v/6//r/+v/6//r/+v/6//r/+v/6//r/+v/6//r/+v/4//j/+P/4//r/+v/6
//r/+v/6//r/+v/4//j/+P/4//n/+f/5//n/+f/6//r/+v/6//r/+v/8//v//P/9//7/
//8BAAIAAwAEAAUABgAIAAoACgAKAAoACgAKAAoADAAKAAoACgAJAAsACwALAAsACAAF
AAEA/v/8//r/+f/5//r/+f/5//r//P/+//7//v/9//r/+P/2//T/9P/y//L/8v/y//L/
8v/0//T/9P/0//b/9v/0//D/8v/3/wEACgAVACAALwBDAFwAdwCVALIA0ADrAPcA8ADY
ALIAjgBwAEYADADe/8T/uv+2/7H/qv+q/7L/vf/I/9X/4v/r//H/9f/1//T/9P/1//X/
9f/3//f/9//4//j/+P/4//j/+P/4//j/+P/5//n/+f/6//j/+P/4//j/+f/6//v//P/7
//v/+//7//v/+//7//v/+//8//z//P/+//7//////////////////v/+//7//v8AAAEA
AQABAAEAAQACAAIAAgACAAIAAwADAAMAAwAEAAQABAAEAAUABQAFAAUABgAGAAcABwAH
AAkACgAKAAoACwALAAwADAANAA0ADQAOABEAEQARABEAEAARABEAEgAVABUAFQAWABkA
GQAZABoAGgAbABsAHAAaABoAGgAaABsAGwAbABwAGgAaABoAGgAcABwAGwAbABsAHAAc
ABsAGwAbABsAGgAXABcAFwAXABcAFgAWABQAEwATABIAEQAPAA8ADgANAA8ADgANAAwA
DAALAAoACgAIAAgABgAFAAcABwAGAAUAAwADAAMAAwADAAEAAQABAAEAAQABAAAAAAAB
AAEAAAACAAIAAgABAAEAAQABAAEA//////////8AAAEAAgADAAEAAQABAAEAAwADAAMA
AwACAAIAAgADAAMAAwACAAIAAgACAAMAAwADAAMAAwAEAAQABAAEAAQABAAEAAQABQAF
AAQABAAEAAQABAAEAAUAAwADAAMAAwAFAAQABAAEAAIAAgACAAIAAgACAAIAAQABAAEA
AQACAAAAAAAAAAAAAAAAAAEAAgAAAAAAAAAAAAAAAAD////////+//7//v//////////
/wAAAAAAAAAA/v/+//7//v8AAP///////////////////f/+//7//f/9//3//P/8//z/
/P/9//3//f/8//z//P/8//z//P/8//z//P/8//z//P/8//z//P/6//r/+//7//v//P/+
//z//P/8//z/+v/6//r/+v/8//z//P/8//z//P/8//z/+v/6//r/+v/8//z//P/8//z/
/P/8//z//P/8//z//P/6//r/+v/6//v/+//7//v/+//8//z//P/8//z//P/+////AAAB
AAIAAwAFAAYABwAGAAcACAAKAA4ADgAOAA4ADAAMAAwADgAQABAAEAAPAA8ADwAPAA8A
DgALAAcABAACAAAA//////7//f/9//7//v8AAAAAAAAAAP7//f/8//r/+v/4//j/+P/4
//j/+P/4//j/+P/4//b/+P/4//j/+P/5//n//v8FAAwAGQApAD4AUwBrAIYApAC9ANkA
7ADsANwAvACYAHwAWAAgAOj/xv+4/7P/sv+y/7j/wf/K/9P/3v/r//H/9f/5//r//P/9
//3//f/7//v/+//8//z//P/8//z//P/8//z//P/9//3//f/+//7//v/+//7//v/+//7/
/v////////////////////////8AAAAAAAAAAAAAAQABAAEAAQABAAEAAgACAAIAAgAC
AAMAAwADAAUABQAGAAYABgAGAAYABwAHAAcABwAIAAgACAAIAAkACQAJAAkACgAIAAkA
CQAJAAkACgAKAAoACwALAAwADAAPAA8ADwAQAA8ADwAPAA8AEAARABEAEgATABMAEwAU
ABUAFQAVABYAFgAXABcAGAAYABgAGAAYABkAGQAZABoAGgAaABoAGgAaABoAGQAZABkA
GgAaABkAGQAZABkAGAAXABcAFwAXABcAFgAWABQAEwATABIAEQARABEAEAAPAA8ADgAN
AAwADAALAAoACgAKAAoACAAHAAUABQAEAAMABQAFAAUABQAFAAMAAwADAAEAAQABAAAA
AgADAAMAAgAAAAAAAAD//wEAAQABAAEAAQABAAEAAQD//////////wEAAQABAAEAAQAB
AAEAAQACAAIAAgADAAMAAwACAAIAAgACAAMAAwADAAMAAwAEAAQABAAEAAQABAAEAAQA
BQADAAIAAgACAAQABAAEAAUABQAFAAUABQADAAIAAgACAAQABAAEAAQABAAEAAQAAwAB
AAEAAQACAAIAAgACAAIAAQAAAAAAAAACAAIAAgACAAAAAAD/////AQAAAAAAAAABAAEA
AQABAAAAAAAAAAAAAAAAAAAAAAD+//3//f/9//3//f/9//3///8AAAAA/////////v/+
//7//v/////////+//7//v/+//7//v/+//7//v/+//7//v/+//7//v/+//7/////////
/v/+//z//P/8//z//v/+//7//v/8//z//P/8//7//v/+//7//v/+//7//v/8//z//P/8
//7//v/+//7//P/8//z//P/+//7//v/+//7//v/+//3//f/9//3//f/8//z//P/8//z/
/P/+////AAABAAIAAwAFAAYABwAIAAkACgAMAA4AEAAQABAAEAAQABAAEgASABIAEgAR
ABEAEQARABEAEAANAAkABgAEAAIAAQABAAAA/f/9//7//v8AAAAAAAAAAAAA///+//z/
+v/4//j/+P/4//j/+P/4//j/+P/4//j/+v/6//z//P/7//3/AAAFAAwAFQAjADQASQBf
AHgAkgCrAMUA2ADeANIAugCYAHwAXAAoAO7/xv+2/7X/tv+4/7z/xf/M/9X/4v/t//P/
9//7//z//P/9//3//f/7//v/+//8//z//P/8//z//P/8//z//P/9//3//f/+/wAAAAAA
AAAA/v/+//7//v8BAAEAAQABAAEAAQABAAEAAQACAAIAAgACAAIAAwADAAMAAwADAAMA
BAAEAAQABAAEAAUABQAFAAMAAwAEAAQABAAEAAQABQAFAAUABQAGAAYABgAGAAcABwAH
AAcACAAIAAkACQAJAAkACgAKAAoACwALAAwADAANAA0ADQAOAA8ADwAPAA8ADgAPAA8A
EAATABMAEwAUABMAEwATABQAFgAXABcAGAAYABgAGAAYABcAFwAXABgAGAAYABgAGAAY
ABgAFwAXABcAGAAYABcAFwAXABcAFgAXABcAFwAXABcAFgAWABQAEwATABIAEQARABEA
EAAPAA8ADgANAAwADAALAAoACgAKAAoACAAHAAcABwAGAAUABwAHAAcABwAHAAUABQAF
AAMAAwADAAIABAAFAAUABAACAAIAAgABAAMAAwADAAMAAwADAAMAAwADAAMAAwADAAMA
AwADAAMAAwADAAMAAwAEAAQABAAFAAUABQAEAAQABAAEAAUABQAFAAUABQAGAAQABAAE
AAQABAAEAAQABQAFAAQABAAEAAQABAAEAAUABQAFAAUABQAFAAQABAAEAAIAAgACAAIA
AgACAAIAAQABAAEAAQACAAAAAAAAAAAAAQAAAAAAAAD+//7//v/+//7//v/9//3////+
//7//v/9//3//f/9//7//v/+//7//P/8//z//P/+//3//f/9//3//f/9//3//f/+//7/
/f/9//3//P/8//z//P/9//3//f/8//z//P/8//z//P/8//z//P/8//z//P/8//z//P/6
//r/+//7//v//P/8//r/+v/6//r//P/8//z//P/6//r/+v/6//r/+v/6//r/+v/6//r/
+v/6//r/+v/6//r/+v/6//r/+v/6//r/+v/4//j/+P/4//r/+v/5//n/9//3//f/+P/4
//j/+P/4//j/+v/7//z//f/+////AQACAAMABAAFAAQABgAIAAgACQAKAAsADAAKAAwA
DAAMAAwACwALAAsADQANAAwACQAEAAAA/f/6//n/+f/4//f/9//4//j/+v/6//r/+v/4
//f/9v/0//T/8v/y//L/8v/y//L/8v/y//L/8v/y//L/8v/y//T/8//1//j///8GAA8A
HQAwAEMAVwBwAIoAowC7AM4A0ADAAKIAhABqAEoAFADc/7r/sP+x/7D/sv+4/8H/yP/R
/+D/6f/v//H/9f/2//b/9//3//f/9//3//f/+P/2//b/9v/2//b/9v/2//b/9//3//f/
+P/4//j/+P/4//j/+P/4//j/+f/5//n/+f/7//v/+//7//n/+v/6//r/+v/6//v/+//9
//3//f/9//z//P/8//z//P/9//3//f/9//3//v/+//7//v/+////////////AAAAAAAA
AAABAAEAAQABAAIAAAABAAEAAQADAAQABAAEAAUABQAGAAYABQAFAAUABgAJAAkACQAJ
AAgACQAJAAoACwALAAsADAANAA0ADQAOAA4ADwAPABAAEgASABIAEgARABEAEQASABIA
EgASABIAEgASABEAEQAPABAAEAAPABEAEQARABAADwAPAA8ADwAPAA4ADgAMAA0ADQAM
AAsACwALAAoACQALAAoACQAIAAgABwAGAAYABAAEAAIAAQADAAMAAgABAAEAAQABAAEA
AQD////////////////+//7///////7//v/+//7//f/9//3//f/9//3//f/9//3//f/9
//3//f/9//3//f/9//3//f/9//3//P/8//z//f/9//3//P/8//z//P/9//3//f/9//3/
/v/+//7//v/+//7//v/+///////+//7//v/+//7//v/////////////////+//7//v/8
//z//P/8//7//v/+//3//f/9//3//v/8//z//P/8//v/+v/6//r/+v/6//r/+v/8//z/
+//7//v/+v/6//r/+f/5//n/+f/5//r/+//8//r/+v/6//r/+v/5//n/+f/3//f/9//3
//n/+v/6//n/+f/5//j/+P/4//j/+f/5//n/+P/4//j/+P/4//j/+P/4//j/+P/4//j/
+P/4//j/+P/4//n/+f/5//j/+P/4//j/+P/4//r/+v/6//r/+P/4//j/+P/4//j/+P/4
//j/+P/4//j/+P/4//j/+P/4//j/+P/4//j/+P/4//j/+v/6//r/+v/6//r/+f/5//n/
+f/5//r/+v/6//r/+v/6//z//f/+////AAABAAMAAgADAAQABQAIAAoADAAMAA4ADgAO
AA4ADgAQABAAEAAOAA0ADQANAA8ADwAOAAsABQACAAAA/v/9//3//P/7//v//P/8//7/
/v/+//7//P/7//r/+P/4//b/9v/2//b/+P/4//j/+P/4//j/+P/4//j/+P/6//v//f8C
AAkAEgAfAC8AQABTAGkAhgCeALUAzwDcANYAvgCcAIAAaABCAAwA4P/I/8D/v/+8/7j/
uP/B/8r/1f/k/+//9f/3//v//P/8//3//f/9//3//f/9//7//P/8//z//P/8//z//P/8
//3//f/9//7/AAAAAAAAAAAAAAAAAAAAAP//////////AQABAAEAAQABAAIAAgACAAAA
AAABAAEAAgADAAQABQAEAAQABAAEAAYABwAHAAcABQAFAAYABgAGAAYABgAHAAkACQAJ
AAoACgAKAAoACwAJAAkACQAKAAoACwALAAsADQAOAA4ADgAPAA8AEAAQABEAEQARABIA
EwATABMAEwASABMAEwAUABUAFQAVABYAGQAZABkAGgAaABsAGwAcABwAHAAcABwAHwAf
AB8AIAAgACAAIAAgAB4AHgAdAB0AHwAgACAAHwAdAB0AHQAcAB0AHQAdAB0AGwAaABoA
GAAXABcAFgAVABYAFwAXABcAFQAUABMAEgASABEAEAAQABAAEAAOAA0ADQANAAwACwAN
AA0ADQANAAsACQAJAAkACwALAAsACgAKAAsACwAKAAoACgAKAAkACwALAAsACwALAAsA
CwALAAsACwALAAsACwALAAsACwALAAsACwALAAwADAAMAA0ADQANAAwADAAMAAwADQAN
AA0ADQANAA4AEAAQABAAEAAOAA4ADgAPAA8ADgAOAA4ADgAOAA4ADwANAA0ADQANAA0A
DAAMAAwADgAOAA4ADgAOAA4ADgANAA0ADQANAA4ADQAMAAsACgAKAAoACwAMAAoACgAK
AAoACgAKAAkACQALAAoACgAKAAkACQAJAAkACgAKAAoACgAKAAoACgAKAAoACQAJAAkA
CQAJAAkACQAHAAgACAAHAAgACQAJAAoACAAIAAkACQALAAoACgAKAAgACAAIAAgACAAI
AAgACAAIAAgACAAIAAgACAAJAAkABwAEAAYACAAIAAgACAAIAAgACAAIAAgACAAIAAgA
CAAIAAgACAAGAAYABgAGAAgACAAIAAgABgAGAAYABgAGAAYABgAGAAgACAAIAAgABgAG
AAYABgAHAAgACQAKAAsADAANAA4ADwAQABEAEgATABQAFQAWABcAGAAZABoAGgAaABoA
GgAaABoAGgAaABoAGgAaABoAFgAUABIAEAANAAwACwAKAAsADAANAA4ADAAMAAwADAAL
AAoACQAIAAcABgAFAAQABgAGAAYABgAGAAYABgAGAAQABAAEAAQACgAOABIAFgAlADIA
PwBMAA==
         </WaveFormData>
      </LeadData>
      <LeadData>
         <LeadByteCountTotal>10000</LeadByteCountTotal>
         <LeadTimeOffset>0</LeadTimeOffset>
         <LeadSampleCountTotal>5000</LeadSampleCountTotal>
         <LeadAmplitudeUnitsPerBit>4.88</LeadAmplitudeUnitsPerBit>
         <LeadAmplitudeUnits>��V</LeadAmplitudeUnits>
         <LeadHighLimit>2147483647</LeadHighLimit>
         <LeadLowLimit>268435456</LeadLowLimit>
         <LeadID>V5</LeadID>
         <LeadOffsetFirstSample>0</LeadOffsetFirstSample>
         <FirstSampleBaseline>0</FirstSampleBaseline>
         <LeadSampleSize>2</LeadSampleSize>
         <LeadOff>FALSE</LeadOff>
         <BaselineSway>FALSE</BaselineSway>
         <ExcessiveACNoise>FALSE</ExcessiveACNoise>
         <MuscleNoise>FALSE</MuscleNoise>
         <LeadDataCRC32>1060397878</LeadDataCRC32>
         <WaveFormData>
EAARABIAEwATABQAFQAWABkAGgAbABwAGwAdAB4AHgAeAB4AHwAgACMAIwAjACMAIgAh
ACAAHwAdAB0AGgAWABMAEgAQAA4AEAAPAA8ADwAQABAAEAAQAA0ADAALAAsACgAJAAcA
BgAGAAYABgAGAAgACAAIAAkACAAGAAUABAACAAIAAAAGAA4AGQAnADgATwBrAI4AtgDb
AAMBJgE+AUEBKgEAAdEAowBhABoA6P/T/83/y//L/8r/y//R/9v/4//s//X/+v/9////
AgAAAP7//v/+//7//v/+//7//v/+//7//v/+//7//v/+//7//v//////////////AAAA
AP7//v/+//7//v/+//7//v///wAAAQABAAAAAAACAAMAAwAFAAUABQAGAAYABwAHAAcA
CAAIAAgACAAIAAgACQALAAoACgALAAsACwALAAwADgAOAA4ADgAQABEAEwAWABgAGAAY
ABgAGgAcAB0AHwAfAB8AIQAhACQAJAAlACUAJwAoACgAKAAqACoAKgArAC0ALwAwADEA
MQAyADMANAA3ADcAOQA6ADwAPQA+AD4AQQBBAEEAQwBEAEUARQBFAEcASABIAEgASABJ
AEkASQBKAEoASgBKAEoASQBIAEYARgBEAEQAQgA/AD4APAA5ADcANgA1ADIAMAAvAC4A
LQArACkAJwAlACUAJAAiACEAIAAeAB4AHQAdAB0AHAAbABsAGwAbABsAGwAaABkAGQAZ
ABkAGQAZABkAGQAZABkAFwAXABcAFgAYABgAGAAYABYAFgAVABUAFwAXABYAFgATABMA
EgARAA8ADwAPAA8ADwAPAA8AEAAOAA4ADwAPAA8ADwAPABAADwAOAA0ADAANAA0ADgAP
ABEAEQARABIAEgASABIAEgASABIAEgATABMAEgARABEAEQARABAAEAAOAA0ADQANAAwA
DAAMAAwADQANAA4ADwAPAA4ADQAMAAsACwALAAsACgAJAAgACAAGAAYABgAGAAYABgAG
AAYABwAHAAcABgAGAAYABgAFAAUABgAGAAYABAAEAAQABAAGAAYABgAGAAUABQAGAAYA
BgAFAAUABQADAAMAAwADAAMAAwADAAIAAgACAAIAAgABAAEAAQAAAAAAAAD///7/AAAA
AAAAAAAAAAAAAAD+//7//v/+//7//v/+//7//v/+//7//v/+//7//v/+//z//P/8//z/
/v/+//7//v/8//z//P/9//v/+//7//v/+//7//v/+//5//r/+v/6//r/+v/6//r/+v/6
//v/+//9//3//f/9////AAABAAIAAwAEAAUABgAJAAsADAAMAAoACgALAAwADQANAA0A
DQAPAA8ADwAPAA0ADQAKAAYAAQAAAP7//P/8//v/+//7//r/+v/6//r/+//6//n/+f/2
//X/8//y//D/8P/w//D/8P/w//D/8f/x//D/8P/w//D/7v/u/+7/8v/5/wMAEgAnAEEA
XACAAKMAxQDmAAQBFQEQAfYAywChAHMANAD0/8n/uf+z/7P/tv+9/8P/y//T/9z/5f/u
//H/8//2//b/9P/0//T/9P/y//L/8v/y//P/9P/1//b/9P/0//T/9P/0//X/9f/1//X/
9f/2//b/+P/4//j/+P/6//r/+v/6//3//v//////AAAAAAIAAwADAAUABQAFAAYABgAH
AAcABQAGAAYABgAGAAYABgAHAAUABAAEAAUABQAFAAUABgAGAAYABgAGAAcABwAIAAoA
CQAIAAcABgAFAAYABgAHAAcABwAJAAkACAAIAAkACQALAAwADAAMAAwADAAMAA0ADQAP
ABAAEQATABQAFQAWABYAFQAWABYAGAAZABoAGgAbABsAGwAdAB4AHwAfAB8AHwAgACAA
IAAeAB8AHwAfACEAIgAjACQAJQAlACUAJAAiACAAIAAeAB0AHAAaABcAFQAUABMAEAAQ
AA8ADgANAAsACQAHAAUABQAEAAIAAQAAAP7//v/9//3//f/8//v/+//7//v/+//5//j/
9//3//f/9//3//f/9f/1//X/9f/z//P/8//y//T/9P/0//T/8v/y//H/8f/x//H/8P/w
//H/8f/w/+//7v/t/+z/6//t/+3/7f/u/+z/7P/t/+3/7f/t/+3/7v/u/+7/7v/u/+7/
7f/t/+3/7//v/+//8P/w//D/8P/w/+7/7v/u/+//7//u/+3/7f/r/+v/6v/q/+j/5//n
/+f/5v/m/+b/5v/o/+f/5//n/+b/5v/m/+b/5f/l/+X/5f/n/+f/5//o/+b/5v/m/+b/
5P/k/+T/5P/l/+X/5f/k/+L/4v/i/+H/3//g/+D/4P/g/+D/4P/g/+D/4P/g/+D/3//f
/+D/4P/e/93/3f/d/93/3f/d/93/3//f/9//3v/e/97/3v/e/+H/4f/h/+D/4P/g/9//
3v/g/+D/4P/g/+D/4P/g/+D/4P/g/+D/4P/g/+D/4P/g/+D/4P/g/+D/4P/g/+D/4P/g
/+D/4P/g/+D/4P/g/+D/4P/g/+D/3v/e/97/3v/e/97/3v/e/97/3v/e/97/3//f/9//
3//d/93/3f/d/93/3f/e/97/3v/e/97/3v/g/+D/4P/h/9//4v/j/+T/5//n/+j/6f/o
/+n/6v/r/+z/7f/v//D/8P/w//D/8f/w//H/8f/x//H/8f/x//H/8f/x//H/7v/o/+X/
5P/i/+L/4v/h/+H/3//g/+D/4P/h/+H/4f/h/+H/4P/f/93/3P/c/9z/3P/c/9z/3P/c
/9v/2//a/9r/3v/e/9z/2v/c/97/5f/v//z/DwAnAEIAYgCDAKMAwgDgAPEA7gDUAK8A
hwBdACIA4v+7/6v/p/+p/6z/s/+5/8H/yf/Q/9n/4P/j/+X/5v/o/+j/6P/o/+j/6P/o
/+j/6P/q/+r/6v/q/+j/6P/o/+j/6P/p/+n/6f/p/+n/6v/q/+j/6P/o/+j/6f/q/+v/
7P/t/+7/7//v/+7/7v/w//H/8f/z//P/8//0//T/9f/1//f/+P/4//j/+P/4//j/+f/5
//j/+P/5//n/+f/5//r/+P/4//j/+P/5//n/+v/8//z//P/8//z/+//8//z//f//////
AQABAAAAAAABAAEAAQACAAIAAgACAAIAAgADAAMABQAGAAcACQAKAAsADAALAAsADQAO
AAwADQAOAA4ADwAPAA8AEQASABMAEwATABMAFAAUABQAFAAVABUAFQAWABYAFgAWABcA
FwAXABYAFgAUABQAEgARABAADgALAAkACAAHAAQAAgABAAAA///9//v/+f/3//f/9v/0
//P/9P/y//L/8f/v/+//7v/t/+//7//v/+//7f/s/+v/6//t/+3/7f/t/+3/7f/t/+3/
7f/t/+3/7P/s/+z/7P/s/+z/7P/r/+v/6//r/+r/6v/p/+n/6P/n/+f/5//n/+f/5//n
/+f/6P/o/+j/6f/p/+n/6f/p/+r/6v/q/+r/6v/q/+n/6f/p/+n/6f/p/+r/6v/q/+r/
6v/q/+r/6v/r/+v/6v/p/+n/5//n/+b/5v/m/+X/5f/l/+b/5v/m/+b/5v/l/+X/5f/m
/+b/5v/m/+X/5f/l/+X/5f/l/+X/5v/o/+j/6P/o/+b/5v/m/+b/5//n/+f/5v/m/+b/
5v/l/+P/5P/k/+T/5v/m/+b/5v/m/+b/5v/m/+X/5f/m/+b/5v/l/+X/5f/l/+X/5f/l
/+X/5f/l/+T/5v/m/+b/5v/l/+X/5f/k/+T/5P/j/+L/4v/i/+L/4v/i/+L/4v/i/+L/
4v/i/+L/4v/i/+L/4v/i/+L/4v/i/+L/4v/i/+T/5P/k/+T/5P/k/+T/5P/k/+T/5P/k
/+L/4v/i/+L/4v/i/+L/4v/i/+L/4v/i/+L/4v/i/+L/4P/h/+H/4f/h/+H/4f/h/+P/
4//j/+T/5P/k/+T/5P/m/+b/5v/m/+X/5f/o/+n/6P/p/+n/6v/r/+z/7f/u/+//8P/x
//P/9P/0//T/9P/1//b/9//3//f/9//3//f/+f/5//n/+f/2//L/7//u/+r/6P/o/+f/
6f/p/+r/6v/q/+r/6f/o/+f/5//m/+X/5f/k/+T/5P/i/+L/4v/i/+L/4//j/+L/4v/k
/+T/4v/i/+L/5P/p/+//+P8FABcALABGAGMAgwCiAMAA2wDsAOYAyQChAH0AUgAWANv/
uf+t/6v/rP+v/7P/uf+//8b/0f/c/+H/4//m/+b/5v/m/+b/5v/m/+b/5v/m/+b/5v/m
/+b/5v/m/+b/5v/k/+X/5f/l/+X/5f/m/+b/5v/m/+b/5v/o/+j/6P/o/+n/6v/r/+v/
7P/s/+7/7//w//H/8P/v//D/8P/x//H/7//w//D/8P/w//D/8P/x//H/8P/w//H/8f/x
//H/8v/y//L/8v/y//P/8//0//b/9v/2//b/9v/3//j/+P/5//f/9//5//n//P/8//3/
/f/9//7//v/+/wAAAAAAAAEAAQADAAQABQADAAQABQAGAAkACQALAAwADAANAA4ADgAN
AA0ADQAPABAAEQARABEAEQASABIAEgAUABUAFQAVABYAFgAWABYAFQAVABUAFAAWABQA
FAASABMAEgAQAA0ADQAMAAsACAAGAAUABAADAAMAAQD///3//f/8//r/+f/4//b/9v/1
//X/9f/0//P/8//z//P/8//z//L/8f/x//P/8//z//P/8f/x//H/8f/x//H/8f/w//D/
8P/w//D/7v/u/+3/7f/t/+3/7P/s/+3/7f/s/+v/6//r/+v/6//r/+v/6//s/+z/7P/t
/+3/7f/t/+3/7v/s/+z/7P/s/+3/7f/u/+//7//v/+//8P/w//D/8P/w/+7/7v/u/+//
8f/w/+//7//v/+//7v/u/+z/6//r/+v/6v/q/+r/6v/s/+v/6//r/+r/6v/q/+r/6//r
/+v/6//p/+n/6f/q/+r/6v/q/+r/6v/q/+r/6v/p/+n/6f/o/+r/6v/q/+n/6//s/+z/
7P/s/+z/7P/s/+z/7P/s/+z/6f/p/+r/6v/s/+v/6//r/+v/6//r/+v/6f/p/+n/6P/o
/+j/6P/o/+f/5//n/+b/5v/m/+X/5P/m/+b/5v/m/+j/6P/o/+b/5v/m/+b/5v/m/+b/
5v/k/+T/5P/k/+T/5P/k/+T/5P/k/+T/5P/k/+T/5P/k/+T/5P/k/+T/5P/k/+T/5P/m
/+b/5v/m/+b/5v/m/+b/5v/m/+b/5v/m/+b/5v/m/+X/5f/l/+X/5//n/+f/5//n/+f/
6P/o/+r/6v/q/+r/7P/s/+z/7f/t//D/8f/y//X/9f/2//f/9v/3//j/+f/8//3///8A
AAAAAAAAAAEABAAFAAUABQAFAAUABQAFAAUABQAFAAIAAAD9//z/+v/4//j/9//3//f/
+P/4//j/+v/5//j/9//3//b/9f/z//T/9P/0//T/9v/2//b/9v/3//f/9v/2//b/9v/2
//b/+P/+/wMADQAcADEASQBkAIQAowC/AOAA/AAJAQAB4gC7AJcAawAwAPj/1//N/8n/
y//M/83/0//b/+H/6v/1//z///8DAAYABgAGAAYABgAGAAYABgAGAAYACAAIAAgACAAG
AAYABgAGAAgACQAJAAkACQAJAAoACgANAA4ADwAQABEAEgATABQAFwAYABkAGQAcABwA
HgAfAB8AIQAhACEAIAAgACEAIQAjACQAJAAkACMAIgAhACEAIQAgACAAIQAhACEAIQAi
ACIAIgAiACIAIwAjACQAJgAoACgAKAAoACsALAAsAC0ALQAtAC8ALwAyADIAMwAzADYA
OAA5ADoAPgA+AD4APwA/AEEAQgBDAEEAQgBDAEQARwBHAEkASgBMAE0ATgBOAE0ATQBN
AE8ATgBPAE8ATwBPAFAAUABQAFAAUQBRAFEAUgBSAFIAUgBRAFEAUQBQAFEAUABRAFAA
UQBQAE4ASwBJAEgARwBEAEQAQwBCAEEAPwA9ADsAOQA5ADgANgA1ADYANAA0ADMAMgAx
AC8ALQAvAC8ALwAvAC0ALAArACsALQAtAC0ALQArACsAKwArACsAKwArACoALAAsACwA
LAAsACwAKwArACsAKwAqACoAKwArACoAKQArACsAKwArACsAKwArACwALAAsAC0ALQAt
AC0ALQAuACwALAAsACwALgAtAC0ALQAvAC8ALwAwAC8ALgAtACwALgAuAC4ALwAuACwA
KgApACkAKQAoACgAKgApACkAKQAmACYAJgAmACgAJwAnACcAKAAoACgAKAAnACcAJwAn
ACYAJQAkACQAJAAkACQAJAAiACIAIgAiACEAIQAhACAAHgAeAB4AHQAeACAAIQAiACIA
IgAiACIAIAAgACAAIAAhACEAIgAiACAAHwAfAB8AHwAfAB8AHwAdAB0AHQAcABwAHAAc
ABwAHwAfAB8AHgAgACAAHwAeACAAIAAgACAAHgAeAB4AHgAeAB4AHgAeAB4AHgAeABwA
HAAcABwAHAAcABwAHAAaABoAGgAaABoAGgAaABoAGgAaABoAGgAYABgAGAAYABgAGAAZ
ABkAGQAZABkAGQAXABcAFwAXABgAGAAYABgAGAAYABgAGAAWABcAFwAaABsAHAAdAB0A
IAAhACIAIwAkACUAJgAnACcAKAAoACgAKgArACwALQArACsAKwArACsAKwArACsAKgAm
ACEAHQAcABoAGAAYABkAGQAZABoAGgAaABoAGQAWABUAFQAUABMAEQAQABAADgAOAA4A
DgAQABAAEQARABIAEAAOAAwACgAOABYAHgApADUASABhAIEApADKAO8AEwEyAUgBRQEq
Af4AzwCfAF8AGADs/9v/0//T/9X/1P/T/9v/5f/r//b/AQAIAAsADQAMAAwADAAMAAwA
DAAMAAwADAAMAAoACgAKAAoACgAKAAoACgAMAA0ADQANAA0ADQAOAA4ADwAQABEAEgAQ
ABAAEAAQAA8AEAARABEAEAAQABIAEwATABMAEQAPABAAEAARABEAEQASABIAEgAUABQA
FAAVABUAFAAUABUAFQAVABUAFgAYABgAGAAYABkAGQAaABwAHgAeAB4AHgAfACAAIAAh
AB8AHwAhACEAIgAiACMAIwAjACQAJAAkACgAKAAoACkAKQArACwALQAvADAAMQAyADMA
MwA1ADYANgA3ADgAOAA5ADkAOQA7ADwAPQA9AD0APQA+AD4APgBAAEEAQQBBAEIAQgBC
AEIAQQBBAEEAQABAAD4APgA8ADsAOgA4ADUANQA0ADMAMAAsACsAKgApACkAJwAlACMA
IwAiACAAHwAeABwAHAAbABsAGwAaABkAGAAXABYAFQAXABYAFQAVABUAFQAVABUAEwAT
ABMAEwATABMAEwASABAAEAAQABAAEAAQAA8ADwAPAA8ADgAOAA8ADwAOAA0ADwAPAA8A
DwAPAA8ADwAQAA4ADgAPAA8ADwAPAA8AEAAQABAAEAAQABIAEQARABEAEQARABEAEgAU
ABQAFAAUABIAEgASABMAEQAQAA8ADwARABEAEAAQABAADwAPAA8ADgAOAA4ADgAOAA0A
DQANAAwADAAMAAwADQANAA0ADQALAAsACwAMAAoACgAKAAoACAAIAAgACAAJAAkACQAI
AAgACAAIAAcABwAIAAgACAAGAAYABgAGAAYABgAGAAYABQAFAAYABgAGAAUABQAFAAUA
BQAFAAUABQAFAAUABAAGAAYABgAGAAUABQAFAAQABgAGAAUABAAGAAYABgAGAAYABgAG
AAQABAAEAAQABAAEAAQABAAEAAQABAAEAAQABAAEAAQABAAEAAQABAACAAIAAgACAAQA
BAAFAAUABQAFAAUABQADAAMAAwADAAIAAgACAAIAAgACAAIAAgAAAAEAAQAEAAUABgAH
AAcACAAJAAoACwAKAAsADAANABEAEgASABIAEAARABIAEwATABMAEwATABEAEQARABEA
EQAOAAoABwAGAAQAAgACAAEAAQABAAIAAgACAAIAAQD+//3//f/8//v/+f/4//j/+P/4
//j/+P/4//j/+f/5//j/+P/4//j/+P/2//T/+P/9/wUAEgAjADkAVAB0AJkAuwDcAP4A
GQEeAQ4B5wC5AI8AWgAUAN//xf+7/7n/uv+9/8P/y//T/9r/4//u//P/9f/4//r/+v/6
//r/+v/6//r/+v/6//z//P/8//z/+v/6//r/+v/6//v/+//7//3//f/+//7//v/+//7/
/v8AAAAAAAAAAP//AAABAAEAAAAAAAIAAwADAAUABQAFAAQABAAFAAUAAwAEAAQABAAE
AAQABAAFAAMAAgACAAMAAwADAAMABAAEAAQABAAEAAUABQAGAAgABgAGAAYABgAFAAYA
BgAHAAcABwAJAAkACgAKAAsACwALAAwADAAMAAwADAAMAA0ADQAPABAAEQARABIAEwAU
ABMAEwAVABYAFgAXABgAGAAZABkAGQAbABoAGwAbABsAHQAeAB4AHgAcAB0AHQAdAB4A
HgAeAB4AHQAdAB0AHAAeABwAHAAaABsAGgAYABUAEwASABEADgAMAAsACgAJAAcABQAD
AAEAAQAAAP7//f/8//r/+v/5//f/9//2//X/9f/1//X/9f/z//L/8f/x//H/8f/x//H/
8f/x//H/8f/v/+//7//u//D/8P/w//D/8P/w/+//7//x//H/8P/w//H/8f/w/+//7f/t
/+3/7f/v/+//7//w/+//7v/u/+3/7f/t/+3/7v/u/+7/7v/u//D/7//v/+//7//v/+//
8P/w//D/8P/w//D/8P/w//H/8f/w/+//7//x//H/8P/w//H/8f/y//P/8P/w//D/8P/u
/+3/7f/t/+7/7v/u/+7/7//v/+//7//x//H/8f/y//D/8P/w//D/8P/w//D/8P/v/+//
7//u/+7/7v/u/+3/7f/u/+7/7v/u/+7/7v/u/+7/7v/u/+7/7//v//D/8P/u/+3/7f/t
/+3/7f/t/+3/6//r/+v/6v/o/+j/6P/o/+f/5//n/+b/5P/k/+P/4v/g/+D/4P/g/97/
3v/e/9z/3P/c/9z/3P/c/9z/3P/a/9r/2v/a/9r/2v/a/9r/2v/a/9r/2v/Y/9j/2P/Y
/9f/1v/V/9T/0v/T/9P/0//V/9X/1f/V/9X/1f/V/9b/1P/U/9T/1P/V/9b/1//Y/9f/
1//a/9v/3P/d/93/3v/g/+L/5P/m/+f/6P/p/+v/7v/u/+7/7v/t/+7/7//v//H/8f/x
//H/8//z//P/8//w/+z/6f/o/+b/5P/k/+P/4f/h/+L/4v/i/+L/4f/g/9//3//e/93/
2//a/9r/2v/a/9r/2v/a/9r/2//b/9r/2v/a/9z/3P/a/9r/3P/h/+n/8v8BABUALgBK
AGsAiwCqAMoA5QDuAOQAxwCfAHkASgAMANH/sf+l/6X/pv+r/6//t/+//8b/z//a/9//
4f/k/+b/5P/k/+T/5P/i/+L/4v/i/+T/5P/k/+T/5P/k/+T/5P/k/+X/5f/l/+P/4//k
/+T/5P/k/+T/5P/k/+T/5P/k/+P/5P/l/+X/5P/k/+b/5//s/+//8P/x//T/9P/1//X/
9//4//j/+P/6//r/+v/7//v/+v/6//v//f/9//3//v/+//7//v/+//////8AAAIAAgAC
AAIAAgABAAIAAgADAAUABQAHAAcABgAGAAcABwAHAAgACAAIAAoACgAKAAsACQALAAwA
DQAPABAAEQASABEAEQATABQAFAAVABYAFgAZABkAGQAbABwAHQAdAB0AHgAgACEAIgAg
ACEAIQAhACIAIgAiACIAIwAjACMAIgAkACIAIgAgACEAIAAeABsAGgAaABoAGAAWABUA
FAATABEADwANAAsACwAKAAgABwAIAAYABgAFAAMAAwACAAEAAQABAAEAAQABAAAA////
///////////////////////9//3//f/8//z//P/8//z//v/+//3//f/9//3//P/8//3/
/f/8//v/+f/5//n/+f/7//v/+//8//r/+v/7//v/+f/5//n/+v/8//z//P/8//z/+//7
//v/+//7//v//P/8//z//P/8//v/+v/5//n/+P/2//T/8//x//H/8P/w/+7/7f/t/+3/
6v/q/+r/6v/o/+f/5//n/+j/6P/o/+j/5//n/+f/5//n/+f/5//o/+j/6P/o/+j/6P/o
/+j/6P/p/+n/6f/o/+j/6P/o/+f/5//o/+j/6P/o/+j/6P/o/+j/6P/o/+j/5//n/+j/
6P/m/+X/5f/l/+f/5//n/+f/5//n/+f/5v/m/+b/5v/m/+f/5//n/+b/6P/o/+f/5v/o
/+j/6P/o/+j/6P/o/+j/6P/o/+j/6v/q/+r/6v/q/+r/6v/q/+j/6P/o/+j/6P/o/+j/
6P/m/+b/5v/m/+b/5v/m/+b/5//n/+f/5//n/+f/5//n/+f/5//o/+j/5v/m/+b/5v/o
/+j/6P/p/+f/6v/r/+z/7//v//D/8f/y//P/9P/1//b/9//5//r//P/8//z//f/+////
////////////////AQABAAEA/v/6//f/9v/0//L/8v/x//H/8f/y//L/8v/0//P/8v/x
//H/8P/v/+3/7P/s/+z/7P/s/+z/7P/s/+3/7f/s/+z/7v/s/+7/7v/u//D/9f/9/wYA
EwAnAEAAXAB7AJsAuADWAO8A9ADmAMUAnwB7AEwADgDZ/73/t/+5/7r/v//F/83/1f/a
/+X/7P/x//P/9P/0//T/9P/0//T/9P/0//T/9P/0//T/9P/0//b/9v/2//b/9P/1//X/
9f/1//X/9v/2//b/9v/2//b/+P/4//j/+P/7//z//f/9/wAAAAACAAMABQAHAAcABwAI
AAgACQAJAAcACAAIAAgACgAKAAoACwALAAoACgALAAsACwALAAwADgAOAA4ADgANAA0A
DgAQABAAEAAQABAAEQASABIAEwATABMAFQAVABYAFgAXABcAFwAYABgAGAAYABgAGAAZ
ABcAGQAaABsAGwAcAB0AHgAdAB0AHwAgAB4AHwAgACAAIQAhACEAIwAkACUAJQAlACUA
JgAmACYAJgAnACcAJwAoACgAKAAoACkAKQApACgAKAAmACYAJAAkACQAIwAhACAAIAAg
AB4AHgAdABwAGwAZABcAFQATABEAEAAOAA0ADQAMAA0ADQALAAsACgAJAAkACQAJAAkA
CQAIAAcABwAHAAcABwAHAAcABwAHAAcACQAJAAkACAAIAAgACAAIAAoACgAJAAkACQAJ
AAgACAAIAAkACQAJAAkACQAJAAkABwAHAAcACAAIAAgACQAJAAkACQAJAAoADAAMAAwA
DAAOAA0ADQANAA0ADQANAA4ADgAOAA4ADgAOAA4ADgAPAA8ADgANAA0ADwAPAA4ADgAO
AA0ADQANAA4ADgAOAA4ADgANAA0ADQANAAwACwAKAAsACwALAAsACQAJAAkACgAKAAoA
CgAKAAoACgAKAAoACgAJAAgABgAEAAQABAADAAUABgAGAAYACAAIAAgACAAIAAgACAAI
AAgACQALAAwADAALAAsACwALAAsACwALAAwADQAOAA4ADgAOAA4ADgARABEAEQAQABIA
EgARABAAEgASABIAEgAUABQAFgAWABYAFgAWABYAFgAWABYAGAAYABgAGAAWABYAFgAW
ABcAGAAZABoAGAAYABgAGAAaABoAGgAaABwAHQAeAB8AHQAdAB0AHQAfAB8AIAAgAB4A
HgAeAB4AIAAgACAAIQAgACIAIgAiACUAJQAmACcAKAApACoAKwAsAC0ALwAwAC4ALgAu
AC8AMQAzADQANQAzADMAMwAzADUANQA1ADIALgArACoAKAAmACYAJQAlACUAJgAmACYA
KAAnACYAJQAlACQAIwAhACAAIAAgACAAIAAgACAAIAAjACMAIgAiACIAIgAkACIAJAAo
AC0AOQBGAFcAawCGAKQAxQDlAAIBIgE1ATIBGAHxAMsApQBsAC4ABQD3//P/9f/2//X/
9f/9/wcAEAAbACYAKQArACwALgAuAC4ALgAuADAAMAAwADAAMAAwADAAMAAuAC4ALgAu
ADAAMQAxADEAMwAzADQANAA0ADQANAA0ADYANgA2ADYAOQA6ADsAOwA8ADwAPgA/AD8A
QQBBAEEAQgBCAEMAQwBBAEIAQgBCAEIAQgBCAEMAQQBAAEAAQQBBAEEAQQBCAEIAQgBC
AEIAQwBDAEQARgBEAEQARABEAEcASABIAEkASwBLAE0ATQBPAFAAUgBTAFMAVABUAFQA
VwBYAFkAWwBdAF8AYABhAGEAYgBjAGQAZQBlAGcAaABoAGkAagBqAG0AbQBtAG8AcABx
AHEAcQBxAHIAcgByAHIAcwBzAHMAdAB0AHQAdABzAHMAcwByAHMAcgBzAHIAbwBuAGwA
aQBpAGgAZwBkAGMAYwBjAGMAXwBdAFsAWQBbAFoAWABXAFYAVABUAFMAUwBTAFIAUQBR
AFEAUQBRAFEAUABPAE8AUQBRAFEAUQBTAFMAUwBTAFMAUwBTAFIAVABUAFQAVABWAFYA
VQBVAFcAVwBWAFYAVwBXAFYAVQBXAFcAVwBXAFcAVwBXAFgAWABYAFkAWQBZAFkAWQBa
AFwAXABcAFwAXQBdAF4AXwBfAF8AXwBgAF4AXgBeAF4AYABgAGAAYQBfAF4AXQBdAF0A
XQBcAFwAXQBdAF4AXwBeAF4AXgBeAF4AXQBdAF0AXABcAFwAXABdAF0AXQBdAF8AXwBf
AGAAXgBeAF4AXgBeAF4AXgBeAF0AXQBdAFwAXQBeAF8AXwBdAF4AXgBeAF4AXgBeAF4A
XgBeAF4AXgBdAF0AXgBeAGAAXwBfAF8AXwBfAF8AXwBfAF8AXwBeAGAAYABgAGAAXwBf
AF8AXgBgAGAAXwBeAGAAYABgAGAAYABeAF4AYABgAGAAYABiAGIAYgBiAGIAYgBiAGIA
YgBiAGIAYgBiAGIAYgBiAGQAZABkAGQAZgBmAGYAZgBmAGYAZgBmAGYAZgBmAGYAZgBm
AGYAZgBnAGgAaQBqAGsAbABtAG4AbwBwAHEAcgBzAHQAdQB2AHcAeAB5AHoAfAB8AHwA
fAB+AH4AfgB+AHwAfAB8AHwAegB4AHYAdABxAHAAbwBuAG8AcABxAHIAcQBwAG8AbgBs
AGwAbABsAGsAagBpAGgAagBqAGoAagBqAGoAagBqAGgAaABoAGgAbABuAHAAcgCBAJAA
nwCuAA==
         </WaveFormData>
      </LeadData>
      <LeadData>
         <LeadByteCountTotal>10000</LeadByteCountTotal>
         <LeadTimeOffset>0</LeadTimeOffset>
         <LeadSampleCountTotal>5000</LeadSampleCountTotal>
         <LeadAmplitudeUnitsPerBit>4.88</LeadAmplitudeUnitsPerBit>
         <LeadAmplitudeUnits>��V</LeadAmplitudeUnits>
         <LeadHighLimit>2147483647</LeadHighLimit>
         <LeadLowLimit>268435456</LeadLowLimit>
         <LeadID>V6</LeadID>
         <LeadOffsetFirstSample>0</LeadOffsetFirstSample>
         <FirstSampleBaseline>0</FirstSampleBaseline>
         <LeadSampleSize>2</LeadSampleSize>
         <LeadOff>FALSE</LeadOff>
         <BaselineSway>FALSE</BaselineSway>
         <ExcessiveACNoise>FALSE</ExcessiveACNoise>
         <MuscleNoise>FALSE</MuscleNoise>
         <LeadDataCRC32>2873960443</LeadDataCRC32>
         <WaveFormData>
8v/0//T/9f/2//f/+P/4//j/+v/7//z//f8AAAAAAAD+//7//v8AAAEAAQABAAEAAwAD
AAMAAwADAAMA///9//v/+f/5//j/9//2//b/9v/4//j/+P/3//b/8//y//D/7//u/+7/
7f/u/+7/7v/u/+z/7P/s/+v/6//r/+v/6//q/+n/6P/o/+z/8f/8/woAHwA5AFsAgQCj
AMIA4wD3AP8A8wDZALgAjwBUABUA7f/a/83/wv/C/8T/xv/L/9T/2v/g/+f/7f/w//T/
9P/y//H/8f/x//D/8v/y//H/8f/v/+//7//v//H/8f/x//H/8f/x//L/8v/w//D/8P/w
//L/8v/z//P/8//z//P/8//z//P/8//0//T/9P/0//T/9f/1//X/9f/3//f/9//3//f/
9//3//j/9v/2//b/9//3//f/9//3//f/+P/4//j/+f/5//n/+v/8//z//P/9//3//f/9
//7//v////////8AAAAAAAABAAIAAgADAAMAAwAEAAUABgAJAAkACgALAAsADAANAA4A
DgAPABAAEQAUABUAFgAXABcAGAAZABoAHQAeAB8AIAAgACEAIgAjACMAJAAkACQAKAAo
ACgAKAAqACoAKgAqACgAKQApACkAKAAlACMAIQAeAB4AHAAaABkAGAAVABQAEQAOAAwA
CQAHAAUAAwABAAEAAAD///7/+//6//n/+P/5//j/+P/4//b/9f/1//X/9v/1//X/9f/3
//b/9v/2//X/9f/1//X/9f/1//X/9f/z//P/8//z//P/8//z//P/9f/1//b/9v/2//X/
9f/1//T/9P/0//T/9P/0//T/9P/2//b/9v/3//f/9//3//f/9//3//j/+P/6//r/+v/6
//n/+f/5//n/+f/6//r/+v/6//r/+v/6//r/+v/5//n/+f/4//j/+P/4//j/+P/4//j/
+P/4//j/+v/6//r/+v/3//b/9v/2//b/9v/2//X/9//3//f/9//3//f/9//3//X/9f/1
//P/9f/1//X/9f/0//T/9P/0//T/9P/0//T/9P/z//P/8//1//X/9f/1//X/9f/1//X/
9f/1//X/9f/z//P/8//y//L/8v/z//T/8v/y//L/8v/y//L/8f/w//D/8f/y//T/8v/y
//P/8//z//P/9P/0//T/9P/0//L/8v/y//L/9P/0//T/9P/0//T/9P/0//L/8v/y//L/
8v/y//L/8v/y//L/8//z//P/8//z//P/8//z//L/8v/y//L/8v/y//T/9P/0//X/8//z
//P/8//2//j/+P/5//j/+f/6//r/+v/8//3//v8BAAQABAAEAAQABAAEAAYABwAHAAcA
BwAHAAcABwAHAAcABwADAAEA///9//3//P/7//r/+v/6//r/+v/6//n/+f/3//f/9v/1
//T/9P/z//L/8v/y//L/8P/w//D/7//x//H/8f/x//D/7//u/+z/7v/v//b/AgATACcA
QwBjAIUApADDAOEA9QD1AOMAyACnAHoAQQANAOz/2//Q/8r/zP/S/9f/3v/i/+j/7//1
//j/+P/6//r/+f/5//n/+P/2//b/9f/1//f/9//3//f/9//3//f/9//3//f/+P/4//j/
+P/4//j/+P/4//n/+f/5//n/+f/5//n/+f/5//r/+v/6//r/+v/7//v/+//7//3//f/9
//3/+//7//v//P/8//z//P/9//3//f/9//3///8AAAAAAAD///////8AAAIAAgACAAMA
AwADAAMABAAEAAUABQAFAAYABgAGAAcACAAIAAkACQAJAAoACwAMAA0ADQAOAA8ADwAQ
ABEAEgASABMAFAAVABYAFwAYABkAGwAcAB0AHgAdAB4AHwAgACAAIQAiACMAJQAmACYA
JgAoACgAKAAoACoAKgAqACoAKgArACsAKwApACcAJgAlACIAIgAgAB4AHQAcABkAGAAW
ABQAEwARABEADwANAAsACQAIAAcABgAFAAQAAwACAAMAAgACAAIAAAD////////+//3/
/f/9/////v/+//7//f/9//3//f/9//3//f/9//3//f/9//3//f/9//3//f/9//3//v/+
//7//f/9//3//P/8//z//P/+//7//v/+//7//v/+////////////////////AAAAAAAA
AAAAAAAA/////////////wAAAAAAAAAAAAAAAAAAAgACAAEAAQABAAAAAAAAAAAAAAAA
AAAAAAAAAAAAAAAAAAAAAAAAAAEAAAAAAAAA/v/+//7//f////////////3//f/9//3/
/f/9//3/+//9//3//f/9//z//P/8//z//P/8//z//P/8//v/+//7//3//f/9//3//f/9
//3//f/9//3//f/9//3//f/9//z//P/8//3//v/8//z//P/8//7//v/9//z//f/9//3/
/v/8//z//f/9//v/+//8//z//P/8//z//v/+//7//v/8//z//P/8//r/+v/6//r//P/8
//z//P/8//z//P/8//z//P/8//z//P/8//z//P/8//z//P/8//z//P/8//3//f/9//3/
/f/9//3//f/8//z//P/8//z//P/8//z//P/9//3//f/9//3//v8AAAAAAQACAAMABAAE
AAQABgAHAAgACQAMAAwACgAKAAoACgAOAA8ADwAPAA8ADwAPAA8ADwAPAA8ACwAJAAcA
BQAFAAQAAwACAAIAAgACAAIAAgABAAEA//////7//f/8//z/+//6//r/+v/6//r/+v/6
//n/+f/5//n/+f/6//n/+P/2//j/+/8AAAwAGwAvAEcAZQCDAKAAvQDZAOsA6wDdAMIA
owB6AEUAEQDy/+P/2v/W/9j/3v/j/+j/7P/y//n//f8AAAIAAgACAAEAAQABAAAAAAAA
AP///////////////////////////////wAAAAAAAAAAAAAAAAAAAAABAAEAAwADAAMA
AwADAAMAAwAEAAQABAAEAAQAAwADAAMAAwADAAMAAwADAAUABQAFAAYABAAEAAQABQAF
AAUABQAFAAUABgAGAAYABwAHAAcACAAIAAgACAAJAAkACQAJAAoACgALAAsACwAMAAwA
DAANAA4ADgAPAA8ADwAQABEAEgATABMAFAAVABUAFgAXABgAGAAZABoAGwAcAB0AHgAf
AB8AIAAhACIAIwAkACUAJgAmACcAKAApACkAKgAqACoALAAsACwALAAuAC4ALgAuAC4A
LwAvAC8ALwAtACwAKwAqACoAKAAmACMAIgAfAB4AHgAcABsAGQAXABUAEwARABEAEAAP
AA4ADQAMAAsACgAJAAgACAAIAAgABwAHAAcABgAFAAUABQAFAAQABAAEAAMAAwADAAMA
AwADAAMAAwADAAMAAwADAAMAAwADAAMAAwADAAQABAAEAAMAAwADAAQABAAEAAQABgAG
AAYABgAGAAYABgAHAAUABQAFAAUABwAHAAgACAAGAAYABgAGAAcABwAHAAcABwAIAAgA
CAAIAAgACAAIAAgACAAHAAcABwAGAAYABgAGAAYABgAGAAYABgAGAAYABgAGAAYABgAF
AAQABAAEAAQABAAEAAMABQAFAAUABQADAAMAAwADAAMAAwADAAEAAwADAAMAAwACAAIA
AgACAAIAAgACAAIABAADAAMAAwADAAMAAwADAAMAAwADAAMAAQABAAEAAQADAAMAAwAC
AAAAAAABAAIAAgACAAIAAgACAAIAAQAAAAEAAQABAAIAAAAAAAEAAQABAAEAAAAAAAAA
AAAAAAIAAgACAAIAAAAAAAAAAAACAAIAAgACAAAAAAAAAAAAAgACAAIAAgACAAIAAgAC
AAAAAAAAAAAAAAAAAAAAAAAAAAAAAAAAAAAAAAAAAAAAAQABAAEAAQABAAEAAQABAAAA
AAAAAAAAAAAAAAAAAAAAAAEAAQABAAEAAQACAAQABAAFAAYABwAIAAgACAAKAAsADAAN
ABAADgAOAA4ADgAOABAAEQARABMAEwATABMAEwATABMAEwARAA8ADQALAAkACAAHAAYA
BgAGAAYABgAGAAUABQADAAMAAgABAAAAAAD///7//v/+//7//v/+//7//f/9//3//f/9
//z//f/8//r/+v/9//7/BgARAB8AMQBJAGkAhgChAL0A2QDpAOcA1AC7AJ4AdQA/AAwA
7//k/97/2v/e/+P/5v/s//L/9////wIABAAGAAgABQAFAAUABAAEAAQAAwADAAMAAwAD
AAMAAwADAAMAAwADAAMABAAEAAQABAAEAAQABAAEAAUABQAFAAUABQAFAAUABQAFAAYA
BgAGAAYABgAHAAcABwAHAAcABwAHAAcABwAHAAcACAAIAAgACAAJAAkACQAJAAkACQAK
AAoACgALAAsACwAMAAwADAAMAA0ADQANAA0ADgAOAA8ADwAPABAAEAAQABEAEgASABMA
EwATABQAFQAWABUAFQAWABcAFwAYABkAGgAaABsAHAAdAB4AHwAgACEAIQAiACMAJAAl
ACYAJwAoACgAKQAqACsAKwAsACwALAAuAC4ALgAuADAAMAAwADAAMAAxADEAMQAzADEA
MAAvAC4ALgAsACoAKQAoACUAJAAiACAAHwAdABsAGQAXABUAEwASABEAEAAPAA4ADQAM
AAsACgAKAAoACgAJAAkACQAIAAcABwAHAAkACAAIAAgABQAFAAUABQAFAAUABQAFAAUA
BQAFAAUABwAHAAcABwAFAAUABgAGAAYABQAFAAUABgAGAAYABgAGAAYABgAGAAYABgAG
AAcABwAHAAcABwAHAAcACAAIAAoACgAKAAoACQAJAAkACQAJAAoACgAKAAoACgAKAAoA
CgAKAAkACQAJAAgACAAIAAgACAAIAAgACAAIAAgACAAGAAYABgAGAAcABgAGAAYABgAG
AAYABQAFAAUABQAFAAUABQAFAAUABQAFAAUAAwADAAMAAwADAAQABAAEAAQABAAEAAQA
BAAGAAUABQAFAAUABQAFAAUAAwADAAMAAwADAAMAAwADAAMAAwADAAIAAgACAAMABAAC
AAIAAgACAAIAAgABAAAAAAABAAIABAACAAIAAwADAAMAAwACAAIAAgACAAIAAgACAAIA
AgACAAIAAgACAAIAAgACAAIAAgACAAIAAgACAAIAAgACAAAAAAAAAAAAAgACAAIAAgAA
AAAAAAAAAAAAAAAAAAAAAAAAAAAAAAAAAAAAAAABAAEAAQABAAEAAQABAAEAAAAAAAAA
AAAAAAIAAgACAAIAAQABAAEAAQABAAIABAAEAAUABgAHAAgACAAIAAoACwAKAAsADgAO
ABAAEAAQABAAEgATABMAEwATABMAEwATABEAEQARAA0ACwAJAAcABwAEAAMAAgACAAQA
BAAEAAQAAwADAAEAAQD+//3//P/8//3//P/8//z//P/8//z//P/7//v/+//7//v/+v/5
//j/+P/6//3/BAAOAB8ANQBRAG8AiwCoAMUA3wDtAOkA1wC6AJsAcgA7AAkA7v/h/9j/
1v/W/9r/3f/k/+r/8P/5////AAACAAQABAADAAMAAwACAAAAAAD/////////////////
/////////wEAAQACAAIAAQAAAP///v8AAAAAAQABAP//////////////////AAACAAIA
AgACAAMAAwADAAMAAwADAAMAAwADAAMAAwAEAAIAAgACAAMAAwADAAMAAwAFAAYABgAG
AAUABQAFAAYABgAGAAYABwAHAAcABwAIAAgACQAJAAkACAAIAAgACQAIAAgACQAJAAsA
DAANAA4ADwAPABAAEQARABIAEwAUABQAFQAWABcAGAAZABoAGwAbABwAHQAeAB8AIAAh
ACIAIgAjACQAJQAlACYAJgAmACYAJgAmACYAKAAoACgAKAAoACkAKQApACkAJwAmACUA
JgAmACQAIgAfAB4AGwAaABYAFAATABEADwANAAsACQAJAAgABwAGAAMAAgABAAAA/f/8
//z//P/+//3//f/9//r/+f/5//n/+//6//r/+v/7//v/+//7//n/+f/5//n/+f/5//n/
+f/5//n/+f/5//f/9//4//j/+v/5//n/+f/6//r/+v/6//r/+v/6//r//P/8//z//f/7
//v/+//7//v/+//8//z//P/8//z//P/9//3//f/9//v//P/8//z//v/+//7//v/8//z/
+//7//v/+v/6//r/+v/6//r/+v/4//j/+P/4//j/+P/4//j/+f/4//j/+P/6//r/+v/5
//f/9//3//f/9f/1//X/9f/1//X/9f/z//P/8//z//P/9P/0//T/9P/0//T/9P/0//T/
8//z//P/8//z//P/8//1//X/9f/1//P/8//z//P/8f/x//H/8P/w//D/8f/y//D/8P/w
//D/8P/w/+//7v/v/+//7//w//L/8v/z//P/8f/z//L/8P/w//D/8P/w//D/8P/w/+7/
7v/u/+7/8P/w//D/8P/w//D/8P/w//D/8P/w//D/8P/w//D/8P/u/+7/7v/u/+7/7//v
/+//7//v/+//7//v/+7/7v/u/+7/7v/u/+7/7v/u/+//7//v/+//7//w//L/8v/z//T/
9f/2//b/9v/2//f/+P/5//7//v/+//7//v/+/wAAAQABAAEAAQABAAEAAQABAAEA///7
//n/9//3//f/9v/1//b/9v/2//b/9f/0//L/8f/v/+//7v/t/+z/7P/r/+r/6v/q/+r/
6v/s/+z/6//r/+v/6//r/+j/5//o/+r/7v/z//7/DgAjAEEAYwCHAKkAyADnAPsA/QDv
ANMAsgCHAEoADwDp/9b/yf/C/8T/xP/G/83/1P/a/+L/6f/v//D/8v/0//T/8//z//P/
8v/y//L/8f/x//H/8f/x//H/8f/x//H/8f/x//H/8v/y//L/8v/y//L/9P/0//X/9f/1
//X/9f/1//X/9f/1//b/9v/2//b/9v/3//f/9//3//f/9//3//f/9//3//f/+P/4//j/
+P/5//v/+//7//v/+//8//z//P/9//3//f/+//7//v/+////////////AAAAAAEAAQAB
AAQABAAEAAUABgAGAAcABwAHAAgACQAKAAsACwAMAA0ADQAOAA8AEAASABMAFAAVABYA
FwAYABkAGQAaABsAHAAfACAAIQAiACIAIwAkACUAJQAmACYAJgAqACoAKgAqACwALAAs
ACwAKgArACsAKwArACkAKAAnACQAJAAiACAAHwAeABsAGgAWABQAEwARAA8ADQALAAkA
CwAKAAkACAAFAAQAAwACAAMAAgACAAIAAQD///7//f/+//3//f/9//3//P/8//z//f/9
//3//f/9//3//f/9//3//f/9//3/+//7//v/+//9//3//v/+//z/+//7//v//v/+//7/
/v/+//7//v/+//7//v/+////////////////////AAAAAAAAAAAAAAAAAQABAAEAAQAB
AAIAAgACAAIAAgACAAIAAgACAAEAAQADAAIAAgACAAIAAgACAAIAAgACAAIAAgAAAAAA
AAAAAAEAAAAAAAAAAAAAAAAA//8BAAEAAQABAP///////////////////f/9//3//f/9
//7//v/+//7//v/+//7//v/+//3//f/9////////////////////////////////////
//////7//v/+////AAD+//7//v/+//7//v/9//z//P/9//7/AAD+//7///////////8A
AP7//v/+//7//v/+//7//v/+//7//v/+//7//v/+//7//v/+//7//v/+//7//v/+//7/
//////////////////////7//v/+//7//v/+//7//v/+//////////////8AAAIAAgAD
AAQABQAGAAYABgAIAAkACgALAA4ADgAOAA4ADgAOABAAEQARABEAEQARABEAEQARABEA
EQANAAsACQAHAAcABgAFAAQABAAEAAQABAAEAAMAAwABAAEAAAD///7//v/9//z//P/8
//z//P/8//z/+//7//v/+//7//r/+f/2//b/9v/5//z/BgATACUAPwBdAH8AngC9AN0A
9wD/APcA4AC/AJwAaQAvAAIA7f/g/9b/1v/Y/9v/4v/o/+7/9f/7//7/AAACAAIAAQAB
AAEAAAACAAIAAQABAAEAAQABAAEAAQABAAEAAQABAAEAAgACAAIAAgACAAIAAgACAAMA
AwADAAMAAwADAAMAAwADAAQABAAEAAQABAAFAAUABQAFAAQAAwACAAEAAAD///7//v/8
//z//P/9//3//f/9//3//f/+//7//v////////8AAAAAAAAAAAEAAQABAAEAAgACAAMA
AwADAAQABAAEAAUABgAGAAcABwAHAAgACQAKAAsACwAMAA0ADQAOAA8AEAAQABEAEgAT
ABIAEwAUABUAFwAYABkAGgAZABoAGwAcAB4AHwAgACEAIQAiACIAIgAjACIAIQAgACQA
JAAkACQAIgAjACMAIwAlACMAIgAhAB4AHgAcABoAGQAYABUAFAASABAADwANAAsACQAH
AAUAAwACAAEAAAD///7//f/8//v/+v/6//r/+v/5//n/+f/4//f/9//3//f/9v/2//b/
9f/1//X/9f/1//X/9f/1//X/9f/1//X/9f/1//X/9f/z//P/9P/0//b/9f/1//X/9P/0
//T/9P/2//b/9v/2//b/9v/2//f/9//3//f/9//3//f/+P/4//r/+v/6//r/+f/5//n/
+f/5//r/+v/6//j/+P/4//j/+v/6//n/+f/5//j/+P/4//j/+P/4//j/+P/4//j/+P/2
//b/9v/2//f/9v/2//b/9v/2//b/9f/3//f/9//3//X/9f/1//X/9//3//f/9f/1//X/
9f/1//T/9P/0//T/9P/0//T/9P/2//X/9f/1//X/9f/1//X/9f/1//X/9f/z//P/8//z
//X/9f/1//T/9P/0//X/9v/0//T/9P/0//b/9v/1//T/8//z//P/9P/0//T/9f/1//X/
9f/0//T/9P/0//T/9P/0//T/9P/0//T/9P/0//T/9P/0//T/9P/0//T/9P/0//T/9P/0
//T/9P/0//T/9f/1//X/9f/1//X/9f/1//T/9P/0//T/9P/0//T/9P/0//X/9f/1//X/
9f/2//j/+P/5//r/+//8//z//P/+//3//v///wIAAwAEAAUABgAEAAYABwAHAAkACQAJ
AAkACQAJAAkACQAFAAMAAQD//////v/9//z/+v/6//r/+v/8//v/+//5//n/+P/3//b/
9v/1//T/9P/y//L/8v/y//T/8//z//P/8//z//T/8//w/+7/7v/x//T//P8HABkALQBJ
AGcAhAChAL8A2QDnAOMAzgCzAJIAZQAtAP7/4//Y/9D/zv/S/9n/3v/k/+j/7//1//r/
+v/8//7//f/9//3//P/6//r/+f/5//v/+//7//v/+//7//v/+//7//v//P/8//z//P/8
//z/+v/6//v/+//7//v/+//7//3//f/9//7//v/+//7//v//////////////////////
////////AAAAAAAAAAABAAEAAQABAAEAAQACAAIAAgADAAMAAwAEAAQABAAEAAUABwAH
AAcACAAIAAkACQAJAAoACgAKAAsACgAKAAsACwALAAwADQAOAA8ADwAQABEAEQASABMA
FAAUABUAFgAXABgAGQAaABsAGwAcAB0AHgAfACAAIQAiACIAIwAkACUAJQAmACYAJgAo
ACgAKAAoACoAKgAqACoAKgArACsAKwAtACsAKgApACgAKAAmACQAIwAiAB8AHgAeABwA
GwAZABcAFQATABEADwAOAA0ADAALAAoACQAIAAcABgAGAAYABgAFAAUABQAEAAMAAwAD
AAMAAgACAAIAAwADAAMAAwADAAMAAwADAAMAAwADAAMAAwADAAMAAwADAAMABAAEAAQA
AwADAAMAAgACAAIAAgAEAAQABAAEAAQABAAEAAUABQAFAAUABQAFAAUABgAGAAYABgAG
AAYABQAFAAUABQAFAAYABgAGAAYABgAGAAYABgAGAAUABQAFAAQABAAEAAQABAAEAAQA
BAAEAAQABAAEAAQABAAEAAMAAgACAAIAAgACAAIAAQADAAMAAwADAAEAAQABAAEAAQAB
AAEA//8BAAEAAQABAAAAAAAAAAAAAAAAAAAAAAACAAEAAQABAP//////////////////
//////////////////////7//v/+////AAD+//7//v/+/wAAAAD///7/////////AAD+
//7///////////8AAAAAAAAAAAAAAAAAAAAAAAAAAAAAAAAAAP7//v/+//7//v/+//7/
/v/+//7//v/+/wAAAAAAAAEA///////////////////+//7//v/+//7//v/+//7//v//
////////////AAACAAIAAwAEAAUABgAGAAYACAAJAAgACQAMAAwADQAOAA8AEAASABMA
EwATABMAEwATABMAEwATABMADwALAAkABwAHAAgABwAGAAYABAAEAAQABAADAAMAAQAB
AAIAAQAAAAAA/f/8//z//P/8//z//P/8//v/+//7//v//f/8//3/+v/6//j/+/8AAAgA
EwAjADkAVQBzAI4AqQDHAN0A5wDfAMgAqwCKAF0AJwD8/+f/3P/a/9j/3P/h/+j/7P/y
//n///8CAAQABAAEAAMAAwADAAIAAgACAAEAAQABAAEAAQABAAMAAwADAAMAAQABAAIA
AgACAAIAAgACAAQABAAFAAUAAwADAAMAAwAFAAUABQAGAAQABAAEAAQABQAFAAUABQAH
AAcABwAHAAUABQAFAAYABgAGAAYABwAHAAcABwAHAAkACgAKAAoACwALAAsADAAMAAwA
DAANAA0ADQANAA4ADgAPAA8ADwAQABAAEAARABIAEgATABMAEQASABMAFAAVABUAFgAX
ABcAGAAZABoAGgAbABwAHQAeAB8AIAAhACEAIgAjACQAJQAmACcAKAAoACkAKgArACsA
LAAsACwALgAuAC4ALgAuAC4ALgAuADAAMQAxADEAMQAvAC4ALQAuAC4ALAAqACkAKAAl
ACQAIgAgAB8AHQAdABsAGQAXABUAFAATABIAEwASABEAEAAPAA4ADgAOAA4ADQANAA0A
DAALAAsACwALAAoACgAKAAkACQAJAAkACQAJAAkACQAJAAkACQAJAAkACQAJAAkACQAJ
AAoACgAMAAsACwALAAoACgAKAAoACgAKAAoACgAMAAwADAANAA0ADQANAA0ADQANAA4A
DgAOAA4ADgAOAA0ADQANAA0ACwAMAAwADAAOAA4ADgAOAA4ADgANAA0ADwAOAA4ADgAO
AA4ADgAOAA4ADgAOAA4ADAAMAAwADAANAAwADAAMAAwADAAMAAsACwALAAsACwAJAAkA
CQAJAAsACwALAAkACwALAAsACwAKAAoACgAKAAgACAAIAAgACgAJAAkACQAJAAkACQAJ
AAkACQAJAAkACQAJAAkACQAJAAkACQAIAAgACAAJAAoACAAIAAgACAAKAAoACQAIAAkA
CQAJAAoACAAIAAkACQAJAAcACAAGAAYABgAGAAgACAAIAAgACgAKAAoACgAIAAgACAAI
AAgACAAIAAgACAAIAAgACAAIAAgACAAJAAcABwAHAAcABwAHAAcABgAIAAgACAAIAAgA
CAAIAAgABwAHAAcABwAFAAYACAAIAAsADAANAA4ADAAMAA4ADwASABMAFgAWABYAFgAW
ABYAGAAZABkAGQAZABkAGQAZABkAGQAZABUAEwARAA8ADwAOAA0ADAAMAAoACgAKAAoA
CQAJAAcABwAIAAcABgAGAAMAAgACAAIAAgACAAIAAgADAAMAAwADAAMAAgABAAAAAAAC
AAMACgAUACEAMwBNAGsAiwCoAMUA4wD1APUA4wDKAK0AiABRAB0A/P/r/+L/4P/g/+L/
4//o/+7/9v/9/wMACAAKAAoACgAJAAkACQAIAAgACAAHAAcABwAHAAcABwAJAAkACQAJ
AAcABwAIAAgACAAIAAgACAAIAAgACQAJAAkACQAJAAkACQAJAAkACgAKAAoACgAKAAsA
CwALAAsACwALAAsACwALAAsACwAMAAwADAAMAA0ADQANAA0ADQANAA4ADgAOABEAEQAR
ABIAEgASABIAEwARABEAEQASABQAFQAVABUAFAAUABQAFQAWABYAFwAXABUAFgAXABgA
GwAbABwAHQAfACAAIQAiACAAIQAiACMAJAAlACYAJwAnACgAKQAqAC0ALgAvADAAMAAx
ADIAMwA1ADYANgA2ADgAOAA4ADgAOAA4ADgAOAA6ADsAOwA7ADsAOQA4ADcANQA0ADEA
LgAvAC4AKwAqACoAKAAnACUAIQAfAB0AGwAZABgAFwAWABUAFAATABIAEQAQABAAEAAQ
AA8ADwAPAA4ADQANAA0ADQAMAAwADAALAAsACwALAA0ADQANAA0ADQANAA0ADQALAAsA
CwALAAsACwAMAAwADAALAAsACwAOAA4ADgAOAA4ADgAOAA4ADAAMAAwADQAPAA8ADwAP
AA0ADQAOAA4ADgAOAA4ADgAPAA8ADwAPABEAEgASABIAEgASABIAEgAQABAADwAPAA8A
DgAOAA4ADgAOAA4ADgAOAA4ADgAOAA4ADgAOAA4ADQAMAAwADAAMAAwADAALAAsACwAL
AAsACwALAAsACwALAAsACwAJAAkACQAJAAkADAAMAAwADAAMAAwADAAMAAoACQAJAAkA
CQAJAAkACQAJAAkACQAJAAkACQAJAAkACQAJAAkACAAIAAgACQAKAAoACgAKAAoACgAK
AAkACAAHAAcABwAIAAoACgALAAsACQAJAAoACAAIAAgACAAKAAoACgAKAAgACAAIAAgA
CAAIAAgACAAGAAYABgAGAAcACAAJAAoACgAKAAoACgAIAAgACAAIAAgACAAIAAgABgAG
AAYABgAHAAgACQAKAAsADAANAA4AEAAQABAAEAARABIAEwAUABUAFgAXABgAGQAaABsA
HAAcABwAHAAcABwAHAAcABwAGgAYABYAFAATABIAEQAQABIAEgASABIAEQAQAA8ADgAN
AAwACwAKAAkACAAHAAYACAAIAAgACAAGAAYABgAGAAQABAAEAAQABgAGAAYABgASAB4A
KgA2AA==
         </WaveFormData>
      </LeadData>
   </Waveform>
</RestingECG>
