# Supplementary material for: Detection of Left Atrial Enlargement Using a Convolutional Neural Network-Enabled Electrocardiogram
Source: Front Cardiovasc Med. 2020 Dec 17;7:609976. doi: 10.3389/fcvm.2020.609976 (PMC7773668; doi:10.3389/fcvm.2020.609976)
Supplement: Supplementary file 3 [file Data_Sheet_3.ZIP › normal2/1802017442_5343_00000021.XML]

<?xml version="1.0" encoding="Windows-1252"?>
<!DOCTYPE RestingECG SYSTEM "restecg.dtd">
<RestingECG>
   <PatientDemographics>
      <PatientID>1802017442</PatientID>
      <PatientAge>70</PatientAge>
      <AgeUnits>Years</AgeUnits>
      <Gender>Female</Gender>
      <PatientLastName>liruiling</PatientLastName>
   </PatientDemographics>
   <TestDemographics>
      <DataType>Resting</DataType>
      <Site>1</Site>
      <AcquisitionDevice>MAC55</AcquisitionDevice>
      <Status>Unconfirmed</Status>
      <Priority>Normal</Priority>
      <AcquisitionTime>10:29:46</AcquisitionTime>
      <AcquisitionDate>03-22-2017</AcquisitionDate>
      <CartNumber>1</CartNumber>
      <AcquisitionSoftwareVersion>009C</AcquisitionSoftwareVersion>
      <XMLSourceVersion>MAC5000 v1.0</XMLSourceVersion>
   </TestDemographics>
   <RestingECGMeasurements>
      <VentricularRate>88</VentricularRate>
      <AtrialRate>88</AtrialRate>
      <PRInterval>186</PRInterval>
      <QRSDuration>86</QRSDuration>
      <QTInterval>382</QTInterval>
      <QTCorrected>462</QTCorrected>
      <PAxis>50</PAxis>
      <RAxis>17</RAxis>
      <TAxis>48</TAxis>
      <QRSCount>14</QRSCount>
      <QOnset>217</QOnset>
      <QOffset>260</QOffset>
      <POnset>124</POnset>
      <POffset>175</POffset>
      <TOffset>408</TOffset>
      <ECGSampleBase>500</ECGSampleBase>
      <ECGSampleExponent>0</ECGSampleExponent>
   </RestingECGMeasurements>
   <Diagnosis>
      <Modality>Resting</Modality>
         <StatementCount>2</StatementCount>
         <LabelText>12SL ��ϳ���</LabelText>
      <DiagnosisStatement>
         <StmtFlag>ENDSLINE</StmtFlag>
         <StmtText>�������</StmtText>
      </DiagnosisStatement>
      <DiagnosisStatement>
         <StmtFlag>ENDSLINE</StmtFlag>
         <StmtText>���� ECG</StmtText>
      </DiagnosisStatement>
   </Diagnosis>
   <Waveform>
      <WaveformType>Rhythm</WaveformType>
      <WaveformStartTime>0</WaveformStartTime>
      <NumberofLeads>8</NumberofLeads>
      <SampleType>CONTINUOUS_SAMPLES</SampleType>
      <SampleBase>500</SampleBase>
      <SampleExponent>0</SampleExponent>
      <HighPassFilter>16</HighPassFilter>
      <LowPassFilter>150</LowPassFilter>
      <ACFilter>NONE</ACFilter>
      <LeadData>
         <LeadByteCountTotal>10000</LeadByteCountTotal>
         <LeadTimeOffset>0</LeadTimeOffset>
         <LeadSampleCountTotal>5000</LeadSampleCountTotal>
         <LeadAmplitudeUnitsPerBit>4.88</LeadAmplitudeUnitsPerBit>
         <LeadAmplitudeUnits>��V</LeadAmplitudeUnits>
         <LeadHighLimit>2147483647</LeadHighLimit>
         <LeadLowLimit>268435456</LeadLowLimit>
         <LeadID>I</LeadID>
         <LeadOffsetFirstSample>0</LeadOffsetFirstSample>
         <FirstSampleBaseline>0</FirstSampleBaseline>
         <LeadSampleSize>2</LeadSampleSize>
         <LeadOff>FALSE</LeadOff>
         <BaselineSway>FALSE</BaselineSway>
         <ExcessiveACNoise>FALSE</ExcessiveACNoise>
         <MuscleNoise>FALSE</MuscleNoise>
         <LeadDataCRC32>3165570991</LeadDataCRC32>
         <WaveFormData>
6P/o/+j/6P/o/+j/6P/o/+j/6P/o/+j/6f/q/+v/7P/s/+z/7P/s/+3/7v/v//D/8v/y
//L/8v/z//T/9f/2//n/+v/7//z//P/8//z//P///wAAAQACAAAAAAAAAAAAAwAEAAUA
BgAIAAgACAAIAAgACAAIAAgACgAMAA4AEAAQABAAEAAQABMAFAAVABYAGAAYABgAGAAa
ABwAHgAgAB4AHgAeAB4AIQAiACMAJAAjACIAIQAgACEAIgAjACQAIQAgAB8AHgAcABwA
HAAcABkAGAAXABYAFAAUABQAFAARABAADwAOAAsACgAJAAgABgAGAAYABgADAAIAAQAA
AAIAAgACAAIAAAAAAAAAAAD///7//f/8//3//v///wAA///+//3//P/6//r/+v/6//z/
/v8AAAIA///+//3//P/9//7///8AAP7//v/+//7//P/8//z//P/9//7///8AAAAAAAAA
AAAA/v/+//7//v8AAAAAAAAAAP7//v/+//7///8AAAEAAgABAAAA///+/wAAAAAAAAAA
AgACAAIAAgABAAAA///+/wEAAgADAAQABAAEAAQABAAGAAYABgAGAAcABwAGAAUACgAM
AA0AEgASABIAEAAQAA4ADAALAAoACgALAAsACAAIAAYABAABAAAA/f/+/////P/6//z/
/P/5//b/9v/1//f/9//4//j/+P/4//j/9f/1//X/9f/3//f/9v/2//b/9v/1//T/8v/0
//T/9P/0//X/8v/x//D/8f/y//P/8//1//f/9//3//X/8//y//H/9f/0/+7/6f/k/+D/
1f/M/87/2P/h/+z/AwAbAC4ASABhAHQAiACgALQAwQDFAMAAtQCiAIwAcgBfAEwAOwAt
ACMAHAASAAcAAwABAPz/9//7//3/+v/1//X/9//1//X/8//x//H/8f/z//T/9P/z//P/
9f/y//L/8v/z//X/9v/4//f/9v/1//T/9//3//f/9//3//f/9//3//X/9P/0//b/9//4
//r/+//8//z/+//7//7//v/+//7//P/9//3//f/8//z//f/9////AAABAAMAAwACAAAA
//8AAAMABAAFAAsADAAMAA0ADwAPAA4AEAATABMAEwATABIAFAAVABYAGAAYABgAGgAc
ABwAHAAcABoAGQAYABgAHAAeABwAHAAaABkAFQAUABQAFAATABIAEQARABAAEAANAAoA
CQAHAAUAAwACAAIAAAD+//7//f/7//v/+//6//r/+v/5//j/+P/5//r/+//7//v/+//6
//f/9v/1//T/9f/1//b/9v/2//b/9f/0//T/9f/1//X/9v/3//j/+//5//X/8//x//L/
9P/3//r/+P/3//f/9//3//j/+P/4//b/9//4//j/9//3//f/9v/3//j/+v/7//v/+//7
//v/+P/3//b/9f/3//n//f////z/+v/4//b/9//4//n//P/7//r/+v/6//n/+f/5//r/
/f/+////AAABAPz//v/+//7//v8BAAQABgAHAAUABwAIAAgADgAOAA4ADAALAAkABwAG
AAgACAAJAAkABAAEAAIAAAD9//v/9//3//j/+P/3//r/+f/3//P/8v/z//P/8//0//L/
8v/y//L/7//v/+//7//x/+//7v/u//D/8f/x//H/7//u/+3/7P/v//L/8f/y//D/8P/w
//D/7f/t/+//7//v/+7/7f/t/+3/7//w/+r/4//k/+T/1//M/8b/yP/V/+j/+f8NACYA
QABXAGoAfgCYAK4AvwDHAMQAwQCyAJwAhgBtAFoASQAzACEAGAASAA0ABwD9//b/+f/7
//f/9P/3//v/+P/1//T/8f/v/+//7//x//T/9P/z//P/9f/y//L/8v/y//P/8//0//T/
9P/0//T/9P/z//L/8f/y//P/9P/1//X/9P/0//b/9f/0//T/8//1//b/9v/3//j/+P/4
//j/+v/7//v/+//6//r/+//7//v//P/9////AgACAAEAAQAAAAEAAAD//wQABgAHAAkA
CgALAAsADgAPAA8ADwAPABAAEgATABQAFgAWABYAGAAZABoAGwAcABkAFwAVABQAGAAa
ABgAGAAXABcAFAAUABYAFgAVABQAEwATABIAEgAMAAgABgADAAQAAwADAAQAAgAAAAAA
///8//v/+v/4//n/+v/6//r/9//3//f/9//2//X/9P/y//P/9P/1//b/8//z//T/9P/2
//b/9f/0//T/9f/1//X/8//z//P/9f/3//X/9f/1//P/8v/y//L/8//z//T/9f/0//T/
8//y//T/9f/2//b/9f/1//X/9P/0//T/9f/1//X/9f/1//X/9//3//f/9//2//X/9v/1
//X/9v/3//j/9f/0//P/9P/5//r//P/+//v/+//7//r/+v/9//7///8AAAAAAgADAAMA
AQADAAQABAAKAAoACgAIAAcABQADAAIAAwAEAAYABwAEAAQAAgAAAPr/9//y//H/8//0
//T/+P/1//P/7//u/+//7//v//D/8P/w//D/8P/t/+3/7f/t/+//7f/s/+z/6v/r/+v/
6//r/+z/7f/u/+3/7v/r/+r/7P/s/+z/7P/r/+v/7f/t/+v/6v/p/+n/6//v/+7/6v/n
/+D/3P/T/8z/yv/I/8//3P/r////FgAwAEcAXAByAI4AqgC/AMcAxgDDALgAogCQAHsA
ZABPAD0ALQAeABIACwAJAAUA+v/1//X/9//0//P/8//y/+//7v/r/+7/7//w//P/8//y
//D/7//v/+z/7P/s/+3/7//w//L/7//u/+3/7P/v/+//7//v/+//7//v/+//7//u/+7/
8P/z//T/9v/3//b/9P/x/+//8//0//X/9v/2//f/9//3//T/9P/1//X/+f/6//v//f/9
//z/+v/5//z///8AAAEAAgACAAEAAQAGAAcABwAKAAwADQAOAA8ADwAQABAAEAASABIA
EgAUABYAFgAWABYAEgARABAAEAATABYAFQAWABMAEwAQABAAEgASABEAEAANAA0ADAAM
AAsACAAHAAUABQADAAIAAgD9//r/+f/3//b/9//4//j/9v/2//X/9P/z//P/8//z//T/
9f/2//b/9P/0//T/9P/z//P/9P/0//T/9P/z//L/8P/x//H/8f/z//P/8//1//T/8f/w
/+//7//w//L/9P/2//X/9f/1//T/9P/z//L/8v/z//T/9P/w/+//7v/s/+7/8P/z//X/
8//z//P/8//z//P/8//z//X/9f/3//f/9f/0//P/8v/0//T/9P/2//b/9v/3//j/9f/z
//f//v8AAP///v/9//z//v8AAAEAAQABAAMABAAEAAcABgAFAAIABQAFAAUABgAEAAQA
BQAFAP///v/7//j/+P/3//T/9f/z//L/8P/y//L/8f/u/+7/7v/v//D/8v/v/+7/7f/s
/+v/6//r/+v/7//t/+z/7P/r/+v/6v/p/+v/7P/t/+7/6//s/+n/6P/s/+7/8P/y/+3/
6//r/+n/6v/q/+r/6//r/+3/6v/k/93/2v/Y/9f/0P/K/9L/3f/o//f/EQAqADwAUwBu
AIIAmACqAK8ApwCeAJEAfABuAF4ASQA2ACEAEQANAAgA/v/5//X/7//u//P/8//v//L/
8//x//H/7//v/+3/7P/r/+r/6//u/+7/7f/t//H/7v/u/+7/7f/t/+z/7P/t/+7/7//w
//H/8f/x//H/8P/v/+7/7f/u/+7/7//y//L/8v/z//P/9P/0//P/8//4//j/+P/4//f/
9//2//X/9P/0//X/9f/3//j/+f/7//z//P/7//v//P///wAAAQAEAAQAAwADAAgACQAJ
AAwACwALAAsACwAMAA4ADwAQABAAEAAQABIAEQAQAA8ADgAOAA8AEAASABMAFAARABAA
DwAPAAwADAAOAA4ADQAMAAgABwAFAAQAAwAAAP///f////3//P/8//j/9v/2//X/8//z
//P/8v/y//L/8f/w//H/8f/x//H/8P/v/+7/7P/q/+r/6v/q/+z/7f/v//D/7//u/+z/
6v/s/+3/7f/t/+v/6//r/+3/7v/t/+7/7//s/+z/7f/u//D/7//v/+//7//w//D/8P/v
/+//7//u/+7/7//w//D/8P/w//H/8f/v/+//7//v//H/8f/x//H/7//v//H/8f/w//D/
8P/w//L/8v/y//T/9f/0//T/9P/3//f/9//4//n/+P/6//j/+P/4//j/+f/8//7////+
///////+/wQABAAEAAIAAgABAAAAAAD///7//v/9//r/+v/4//b/9P/z//D/8f/x//D/
7v/w//D/7//s/+z/6//r/+v/7P/u/+7/7v/u/+r/6f/o/+f/6//p/+j/6P/q/+v/6//r
/+j/6P/o/+j/6v/s/+r/6v/p/+j/5//m/+b/5//q/+v/6//q/+n/6f/p/+f/5P/i/9//
2v/S/8v/xv/G/87/3f/w/wUAHQAwAEYAXQBwAIIAmgCsAK8AqQCkAJkAhgBwAFwASwA0
AB8AEQALAAgABAD9//P/7//w//P/7//t/+7/7//v/+//7f/t/+v/6//r/+v/7f/w//D/
7//v/+//7P/s/+z/6v/r/+v/7P/t/+7/7//w//D/7//u/+3/7//v/+//7//x//D/8P/y
//H/8P/w/+//8P/w/+//7//0//T/9P/0//b/9//3//f/9P/0//X/9f/5//r/+//9//v/
+v/4//f/+P/7//z//f8DAAQABAAFAAUABQAEAAYACAAJAAoACwAKAAwADQAOABIAEgAS
ABQAFAAUABQAFAAQAA8ADgAOAA4AEAAOAA4ADwAPAAwADAAKAAoACQAIAAcABwAGAAYA
BQACAAEA//////3//P/8//r/+P/4//f/8//z//P/8v/0//T/8//y//H/8f/x//H/7//v
/+//7v/w//D/8P/w/+//7//w//D/8v/y//H/8P/v/+//7v/t/+//7//v//H/8f/v/+//
7//u/+7/7//w//H/8f/y//P/8v/y//H/8P/y//P/9P/0//P/8//z//L/9P/0//X/9f/1
//X/9f/1//T/8//y//H/8f/x//P/8//0//T/9P/0//L/8P/u/+7/8v/y//P/9P/1//X/
9f/2//T/9P/0//T/9f/2//b/9v/1//L/9v/4//r//P/8//7///////3///8AAAAABgAG
AAYABAADAAEA///+////AAACAAMAAgACAAAA/v/5//f/8//z//P/8v/w//L/8v/x/+7/
7v/t/+3/7f/u/+7/7v/u/+7/6f/p/+n/6f/t/+v/6v/q/+r/6//r/+v/6v/q/+r/6v/q
/+z/6v/q/+j/6P/o/+j/6v/r/+7/7//u/+z/6v/p/+3/6//o/+T/4//e/9L/y//K/8b/
yv/d//L/AQAVACwAQgBXAG4AiACgALIAuwC/ALoArQCaAIYAcABdAEgAMwAnAB8AFAAK
AAUA///5//T/8//1//f/9P/x/+//8f/v/+//7f/v/+//7//x//H/8P/u/+3/7//s/+z/
7P/u/+//7//w/+//7v/t/+z/7v/v//D/8f/x//H/8f/x//D/7v/t/+7/8f/y//T/9f/0
//T/8//z//T/9P/0//T/9v/3//f/9//0//T/9f/1//j/+v/8///////+//z/+//7//3/
/f/9/wIABAAFAAcABwAHAAYACAAKAAsADAANAAwADgAPABAAFAAUABQAFgAWABYAFgAW
ABIAEQAQABAAFQAYABcAGAAWABUAEQAQABAAEAAPAA4ADQANAAwADAAGAAIAAAD9////
//8AAAIA/v/8//z/+//5//n/+f/4//b/9v/1//T/8f/x//H/8f/0//X/9v/2//X/9P/z
//L/8f/x//L/8v/0//T/8//y//D/8f/x//H/8f/x//H/8//x/+//7//v//H/8v/0//b/
9P/z//P/8//x//L/8v/y//L/8//0//T/9f/1//X/9P/0//T/9f/1//T/8//y//H/8v/z
//T/9f/z//P/9f/1//T/9P/0//T/8v/y//L/9P/0//T/9f/2//f/9//3//j/+f/6//v/
/P////7//f/8//v/+v/9/wAAAgADAAEAAwAEAAQACAAIAAgABgAGAAUABAAEAAIAAgAD
AAMAAQACAAEAAAD8//n/9P/z//H/8P/u//D/8v/z//L/9P/y//H/8P/w//D/8P/w//D/
7f/t/+3/7f/t/+v/6v/q/+r/6//r/+v/7P/s/+z/7P/u//D/7v/u/+7/7v/u/+7/7P/r
/+z/6//s/+z/7P/t/+v/6f/q/+7/5//g/9b/y//G/8j/0P/d/+r/+/8TACwARABdAHQA
iACgALIAvQDDAMAAswCkAJAAdgBhAFIAQQArAB8AGAAOAAcAAQD9//b/9f/3//f/9P/z
//P/8//x//H/7//t/+3/7f/v//D/8P/v/+//8f/u/+7/7v/u/+//7//w//H/8v/z//T/
9P/z//L/8f/z//P/8//z//H/8P/w//L/8v/y//P/8//0//T/8//z//T/9P/0//T/9//5
//r/+//6//r/+//7//v//P/9/////v/+//3//f/9/////////wMABAAEAAUACAAJAAkA
DAANAA0ADQANAA8AEgAUABYAFwAWABUAFgAWABYAFgAWABUAFQAVABYAGAAaABgAGAAX
ABcAFAAUABMAEgAQAA4ADQANAAwADAAJAAYABQADAAEA///+//7//v/8//z/+//3//f/
9//2//b/9v/1//T/9P/1//b/9//1//X/9f/0//b/9v/2//b/8//z//T/9P/2//b/9f/0
//b/9//3//f/9v/1//T/9f/1//P/8//z//L/8v/z//T/9v/1//X/9f/z//T/9P/0//T/
9f/2//b/9//3//f/9v/0//T/9f/1//X/9f/1//X/9f/1//X/9f/1//X/9//3//j/+P/4
//j/9//2//X/9v/4//j/+f/6//3//f////7//v/+//7//v/+/wAAAQABAAEAAwAEAAQA
CQAKAAsACgAIAAcABgAGAAYABgAHAAcABgAGAAQAAgD+//v/9v/1//f/9v/0//b/9P/z
//D/8P/v/+//7//w//L/8v/y//L/7f/t/+3/7f/v/+3/7P/s/+7/7//v/+//7v/u/+7/
7v/u//D/7v/u/+3/7P/r/+r/6f/p/+v/6//s/+z/7P/t/+3/6f/o/+r/5//g/9j/z//K
/8b/yv/V/+L/9/8PACQAOABPAGgAfgCWALAAvQDBAMQAwQCwAJYAfABpAFYAQQAxACUA
GgAQAAsACQD///b/8//1//f/9P/x//P/8v/v/+7/6//r/+v/6//t//D/8P/v/+//8f/u
/+7/7v/u/+//7//w/+7/7v/u/+7/7//v/+//7//x//H/8f/x/+//7v/u//D/8f/y//T/
9f/0//T/8//z//T/9P/0//T/9v/3//f/9//0//T/9f/1//n/+v/7//3//v/+//3//f/7
//3//f/9/wMABAAEAAUACgALAAsADgANAA0ADQANAAwADgAPABAAEgASABIAFAAVABYA
FwAYABQAEwASABIAFQAYABcAGAAVABUAEgASABIAEgARABAADQANAAwADAAIAAQAAgD/
/wIAAQABAAIA///8//v/+f/3//f/9//2//b/9v/1//T/8f/x//H/8f/y//P/9P/0//L/
8v/y//L/8f/x//L/8v/y//L/8f/w//L/8//z//P/8f/x//H/8//x/+//7//v/+//8P/y
//T/8//x//D/7//v//D/8P/w//L/8//0//T/8//z//P/8v/y//L/8//z//X/9f/1//X/
9P/z//L/8f/y//P/9v/3//X/9P/z//L/8v/y//L/9P/4//r/+//8//7//f/8//v/+v/7
//7/AAABAAAAAQABAAAABAAEAAQAAgAEAAMAAgACAAEAAAAAAP///f/+//3//P/3//X/
8f/x//P/8v/w//L/8P/v/+z/7P/t/+3/7f/u/+3/7P/r/+r/6v/r/+z/7f/u/+v/6f/o
/+n/6//s/+3/6f/o/+f/5v/p/+z/6//s/+r/6v/q/+r/6//r/+3/7f/r/+r/6f/p/+3/
5f/g/+L/4//e/9b/zf/G/8T/zv/d//D/AQAZADgAUABfAHIAjACgAKoArQCpAJ4AkQB+
AGIATAA/AC4AGwARAA0ABgD+//n/9//3//T/7//t//H/8P/t/+3/7//t/+3/6//r/+v/
6//t/+z/7P/r/+v/7//s/+z/7P/u/+//7//w/+7/7v/u/+7/7//v/+//7//v/+//7//v
//H/8P/w//L/8f/w//D/7//z//T/9P/1//T/8v/w/+7/8v/1//f/+f/2//b/9//3//f/
+P/5//v//P/8//v/+//7//3//f/9/wEAAgACAAMABgAHAAcACgALAAsACwALAAoADAAN
AA4AEAAQABAAEgAUABQAFAAUABEADwANAAwADAAOAAwADAAMAA0ACwAMAAkACAAGAAQA
AwAFAAYACAADAAAA///9//3/+//6//r/+P/2//b/9f/z//P/8//y//T/9P/z//L/8P/v
/+7/7f/v/+//7//u/+7/7v/u/+7/6//r/+z/7P/v//D/8P/w/+3/7f/s/+v/7P/t/+7/
8f/x/+//7//v/+7/7v/v//D/8v/x//H/8f/x//L/8v/y//T/9f/2//b/9P/z//L/8P/w
//D/8f/x//P/8//z//P/8//z//P/8//x//H/8//z//T/9P/0//T/8v/y//L/9P/8//z/
/f/8//n/+P/3//b/+f/8//7///8BAAMABAAEAAYABAACAP7/AAABAAIABAABAAAAAAD/
//7//v/8//r/+P/3//T/9f/z//L/8P/y//P/8//x//L/7v/t/+z/7P/s/+z/7P/s/+v/
6//r/+v/6//p/+j/6P/p/+v/7P/t/+v/6v/p/+j/6P/q/+j/6P/m/+b/5v/m/+X/5f/n
/+f/6P/o/+j/6f/n/+H/4v/q/+n/3v/U/83/xP/C/8b/0f/g//P/BwAcADIATQBoAHwA
kACiAK0AsQCwAKsAmACCAHQAYQBMADUAIwAZAA4ABAD7//n/+f/6//f/9f/x/+7/8f/v
/+3/6//r/+n/6//r/+v/7f/u/+7/7f/t/+7/6v/p/+j/6P/p/+n/6v/t/+7/7//w//D/
7//u/+3/7//v/+//7//v/+7/7v/w/+7/7v/v/+//8f/y//L/8//z//L/8f/w//P/9f/2
//f/9v/2//f/9//4//j/+P/5//z//v///wEA/v////7//f8BAAIAAgADAAcACQAKAA4A
DgANAAwACwAMAA4ADwAQABIAEgASABQAEgASABIAEgASABMAFAAWABUAFgATABIAEwAT
ABAAEAAQABAADwAOAAoACQAHAAYABAACAAIAAQAAAP3/+//6//r/+v/8//3/+f/3//X/
8v/z//T/9P/0//P/8//z//P/8v/x//D/7v/x//L/8//0//H/8f/y//L/8f/w/+7/7P/v
//H/8v/z//H/8f/x//P/8//x//H/8f/u/+7/7//w//L/8f/x//H/8f/y//L/8v/w//H/
8v/y//L/8//0//T/8//y//L/8f/x//H/8f/x//P/8//z//P/8//z//X/9f/0//T/9P/0
//T/9P/0//b/9v/6//v/+v/8//r/+v/6//r/+v/8//3//f///wEAAgACAAYABgAGAAQA
BQAFAAUABgADAAIAAgABAP//AAD///7//v/9//r/+//4//b/8//0//L/8f/u/+7/6//r
/+v/7P/t/+7/7//w/+3/7f/t/+3/7v/r/+n/6P/r/+3/7v/v/+z/7P/s/+z/6f/q/+f/
5v/o/+r/7P/u/+z/6//s/+v/7P/s/+z/7f/r/+f/6P/m/+H/3P/c/9f/zv/E/8L/yf/W
/+n/AQASACoARwBgAHYAjgCiALEAuwC8ALUArACgAIwAdwBkAE0AMwAdABQAEgALAAMA
AQD+//n/7//r/+z/6//r/+3/7f/v/+//7f/r/+n/6f/s/+z/6//r/+//7P/s/+z/7P/t
/+3/7v/w//D/8P/w/+//7//v/+//7//v/+//7//v/+7/7v/w/+7/7v/v/+//8P/w/+//
7//0//T/9P/0//L/8//z//P/8//0//b/9//3//b/9f/1//r//P/9/////f////////8C
AAIAAQABAAUABwAIAAwACwALAAsACwAMAA4ADwAQABQAFAAUABYAFQAUABMAEgATABMA
EwAUABMAFAARABAAEQATABIAFAATABIAEAAOAAkACQAIAAgACAAGAAYABQABAP3/+v/4
//r/+v/8//3/+v/5//j/9v/1//T/8v/w//H/8f/x//H/8f/x//H/8P/u/+7/7v/u/+//
7//w//D/8P/w/+//7v/w//H/8f/x//D/7//u/+//8P/v//D/8f/u/+7/7//w/+//7f/s
/+v/7P/u/+//8P/u/+3/7P/q/+v/7f/v//D/8P/w//H/8f/v/+//7//v/+//7//v/+//
7f/t/+//7//v//D/8f/y//L/8v/y//T/8v/w//T/9//4//n/+v/4//r/+//7//z///8B
AAIABQAEAAMAAAAAAP///v/+////AAACAAMA/v/+//z/+v/5//f/8//z//H/8P/u//D/
7//t/+n/6P/p/+n/6f/q/+r/6v/q/+r/6P/p/+r/6//s/+n/5//m/+T/5f/l/+X/5v/m
/+b/5v/o/+r/6P/o/+b/5v/m/+b/5f/l/+f/5//m/+T/4v/h/+X/5f/k/+L/3f/a/9j/
y//A/8L/xv/L/9z/6//9/xYAMgBHAF4AdACOAKgAtwC/AMQAvQCuAJoAgABnAFQAQwAx
ACEAFgAMAP//9f/x//D/8//1//P/8P/t/+n/6f/n/+f/5f/m/+f/6P/r/+r/6v/p/+n/
6f/m/+b/5v/o/+n/6f/q/+j/6P/o/+j/6//r/+v/6//t/+3/7f/t/+v/6v/q/+z/7P/s
/+3/7f/s/+z/6//r//H/8v/z//T/8//z//L/8f/w//D/8f/x//X/9v/3//n/+f/4//b/
9f/4//v//P/9/wAAAAD/////AgADAAMABgAFAAUABQAFAAkADAAOABAAEAAQABAAEgAS
ABIAEgASABIAEQAQABAADwAQAA0ADAANAA8ADgAQAA8ADgAMAAoABwAHAAYABgAFAAIA
AQD//////f/8//z/9//0//P/8f/y//P/9P/0//P/8v/w/+7/7v/v//D/8f/x//H/8f/w
/+//7v/t/+z/7f/t/+7/7v/s/+z/6//q/+z/7f/t/+3/7f/t/+3/7//v/+3/7f/t/+z/
7P/t/+7/7v/t/+3/7f/t/+7/7v/u/+z/7f/u/+7/6//r/+v/6v/t/+7/8P/x//H/8f/x
//H/7v/t/+z/6//s/+3/8P/x//L/8v/y//L/8v/0//j//P/5//j/9//2//b/+P/5//n/
/P///wEAAgAFAAQAAwAAAAIAAQAAAAAAAAAAAAEAAQD9//z/+f/2//T/8//w//H/7//u
/+z/7v/v/+//7f/u/+v/6//r/+z/6//q/+n/6P/n/+f/5//n/+n/5//m/+b/5//p/+r/
6//q/+r/6v/q/+j/6P/k/+L/4//k/+X/5v/j/+P/5f/l/+b/5v/m/+f/5//t/+r/4P/b
/97/2v/L/8b/xv/G/8v/3v/1/wUAGAAwAEsAYgB0AIwAoACtAKsApACbAIwAeABkAE8A
OgAnABkADwAEAPz/+f/1//X/9P/v//H/9//u/+n/8f/v/+3/7f/r/+n/6f/p/+v/7P/s
/+v/6//t/+r/6v/q/+r/6//r/+z/6v/q/+r/6v/s/+3/7v/v/+7/7f/s/+v/7v/u/+//
8v/w//D/8f/x//D/8P/v/+//8f/w/+//7v/x//P/9P/1//b/9v/3//f/9//2//X/9f/4
//r/+//9//z//f/8//v/AQACAAIAAwAGAAcABwAKAAoACQAIAAcACwAOABAAEgATABIA
EQASABEAEAAPAA4ADgAPABAAEgASABIADgAMAA0ADQAKAAoACgAKAAkACAAFAAUABAAE
AP///P/7//n/+//5//j/+P/2//T/9P/z//H/8f/x//D/8v/y//H/8P/x//H/8f/x/+7/
7f/s/+r/7f/u/+//8P/t/+v/6v/o/+n/6v/q/+r/6v/r/+v/6//r/+v/6//t/+7/7f/u
/+//7P/s/+3/7v/r/+n/6P/n/+r/7P/t/+7/7P/t/+7/7v/v/+//7//u/+z/7P/t/+3/
7f/t/+3/7f/v/+//7//v/+7/7f/u/+3/7f/u/+//8P/y//L/8v/0//T/9P/2//b/9v/2
//b/+P/5//n/+f/7//z//P8AAAAAAAD+//z/+//6//r//P/8//3//f/5//j/9f/y//L/
8f/u/+//7f/s/+r/7P/s/+v/6P/o/+X/5f/l/+b/6P/o/+j/6P/n/+f/5//n/+f/5f/k
/+T/4v/j/+P/4//j/+T/5f/m/+b/6P/m/+b/5f/k/+P/4v/k/+X/6P/p/+f/5P/h/9//
2f/j/+b/4v/Z/8z/xP/B/8L/yP/Q/9//7v8BABsANABIAF8AcgCIAKAArgCvAK0AogCR
AHwAZABOAEEALgAZAA0ABQAAAPz/8//t/+3/7P/r/+3/7f/q/+v/7f/r/+f/5f/h/+L/
4//k/+f/5//m/+T/4//l/+L/4v/i/+X/5//o/+r/6P/o/+j/6P/n/+f/5//n/+n/6f/p
/+n/6P/m/+X/5v/n/+j/6v/r/+r/6v/p/+n/7P/s/+z/7P/u/+//7//v/+7/7v/v/+//
8f/y//P/9f/z//L/8P/v//H/9f/3//n//P/8//v/+//+//////8CAAMAAwADAAMABQAI
AAoADAAMAAwADAAOAA4ADgAOAA4ACgAJAAgACAALAA4ADQAOAAoACQAFAAQABQAGAAYA
BgACAAEA///+//z/+v/6//n/+P/1//P/8v/u/+z/7P/r/+f/5//n/+b/6P/q/+v/7P/q
/+n/6P/n/+n/6f/p/+j/5v/m/+b/5v/l/+X/5v/m/+j/6P/n/+b/5v/n/+f/5//n/+f/
5//p/+n/5//n/+f/5f/k/+T/5P/m/+X/5f/l/+f/6P/o/+j/6P/p/+r/6v/p/+n/6f/o
/+j/6P/p/+n/6P/n/+b/5f/m/+f/6P/p/+j/5//o/+f/6f/q/+v/7P/s/+z/7P/u//D/
8v/x/w==
         </WaveFormData>
      </LeadData>
      <LeadData>
         <LeadByteCountTotal>10000</LeadByteCountTotal>
         <LeadTimeOffset>0</LeadTimeOffset>
         <LeadSampleCountTotal>5000</LeadSampleCountTotal>
         <LeadAmplitudeUnitsPerBit>4.88</LeadAmplitudeUnitsPerBit>
         <LeadAmplitudeUnits>��V</LeadAmplitudeUnits>
         <LeadHighLimit>2147483647</LeadHighLimit>
         <LeadLowLimit>268435456</LeadLowLimit>
         <LeadID>II</LeadID>
         <LeadOffsetFirstSample>0</LeadOffsetFirstSample>
         <FirstSampleBaseline>0</FirstSampleBaseline>
         <LeadSampleSize>2</LeadSampleSize>
         <LeadOff>FALSE</LeadOff>
         <BaselineSway>FALSE</BaselineSway>
         <ExcessiveACNoise>FALSE</ExcessiveACNoise>
         <MuscleNoise>FALSE</MuscleNoise>
         <LeadDataCRC32>2587644556</LeadDataCRC32>
         <WaveFormData>
6P/o/+j/6P/o/+j/6P/o/+v/7P/t/+7/7v/u/+7/7v/w//D/8P/w//L/8v/y//L/9f/2
//f/+P/6//r/+v/6//3//v///wAAAgACAAIAAgADAAQABQAGAAgACAAIAAgACQAKAAsA
DAANAA4ADwAQABIAEgASABIAFAAWABgAGgAcABwAHAAcAB4AHgAeAB4AIAAgACAAIAAi
ACQAJgAoACgAKAAoACgAKAAoACgAKAAqACoAKgAqACwALAAsACwAKwAqACkAKAAmACYA
JgAmACUAJAAjACIAIQAgAB8AHgAcABoAGAAWABQAFAAUABQAEQAQAA8ADgANAAwACwAK
AAoACgAKAAoABwAGAAUABAAEAAQABAAEAAYABgAGAAYABgAGAAYABgAEAAQABAAEAAYA
BgAGAAYABgAGAAYABgAGAAYABgAGAAgACAAIAAgACAAIAAgACAAKAAoACgAKAAwADAAM
AAwACwAKAAkACAAKAAoACgAKAAcABgAFAAQABgAGAAYABgAIAAgACAAIAAYABgAGAAYA
BgAGAAYABgAIAAgACAAIAAsADAANAA4ADwAQABEAEgASABIAEgAUABoAHQAgACAAIQAi
ACIAIwAhACEAIQAgABwAFwATABEAEgARAA8ADQALAAkABwAFAAQAAgACAAEAAAD8//r/
+v/8//n/+f/5//j/+P/4//j/9v/1//T/9P/y//L/8v/y//H/8P/w//D/7v/u/+7/7//v
/+7/7v/u/+//7v/u/+//7//v/+//7v/w//D/8P/x//D/7v/t/+z/8v/w/+v/6P/m/+T/
3//Z/9j/3P/l/+n/7v/4/wQAFQAnADsAUgBsAIsApAC0ALIAiQBTADUAJAAOAPz/8f/q
/+P/3v/b/9v/3v/k/+X/5//s/+//8P/w//L/9f/1//X/9f/z//T/9P/0//f/9//3//f/
9f/1//X/9f/4//j/+P/5//n/+f/6//r//P/8//z//P/8//3//f/9//3//P/8//v//v/+
//7//f/9//////8AAAMAAwADAAQAAgADAAMAAwAEAAQABQAHAAYABgAIAAgACgALAAsA
DAAOAA4AEAAQABIAEgATABYAGAAYABkAGgAbABwAHAAeAB0AHQAfACAAIgAjACMAJAAk
ACQAJAAkACEAIQAhACIAJAAjACMAJAAiACEAIAAgACAAIAAfAB4AHQAbABkAGQAYABcA
FgAUABEAEQAPAA4ADQAMAAwACwAHAAYABAAEAAMAAgABAAAAAQABAAEAAQABAAEA///+
//z//v/+//3////////////9//3//f/9//3//f/9//7//v///////v/+//7//v/+/wEA
AQACAAIAAgACAAEAAQADAAMAAwAEAAQAAwADAAMAAQABAAIAAgAEAAQABAAEAAMAAwAD
AAMAAQACAAIAAgADAAEAAwADAAIAAQABAAIAAgADAAQABQADAAMAAwADAAUABgAIAAoA
DAANAA4ADgASABAAEAAQABAAEAAUABgAGwAeAB4AHwAgACAAIwAjACMAIwAhAB4AGAAT
ABEAEAAPAA0ACwAJAAcABQADAAIAAAAAAAAAAAD9//z/+//6//b/9f/1//T/9P/0//b/
9P/z//L/8P/w//D/8P/w/+//7v/u/+7/7v/u/+7/7//v/+7/7v/u/+3/7P/s/+3/7f/t
/+3/7P/s/+z/7P/v/+//7v/u/+7/7v/u/+3/6v/o/+b/3//d/9j/1v/b/+X/7P/0//7/
CwAbAC0ARABcAHcAkgCoAK4AlQBhADkAJgASAAAA9f/q/9//3P/d/93/3P/e/+P/6f/q
/+n/8P/0//b/9v/1//T/8//z//T/9P/0//X/9f/1//X/9//3//f/9//4//j/+P/5//f/
9//4//j/+v/6//r/+v/6//v/+//7//z//P/9//3//v/+//7//f/7//3//f/+/wEAAQAB
AAIAAAABAAEAAQAEAAQABQAHAAgACAAKAAoACgALAAsADAANAAwADQAMAA8AEAASABYA
FgAWABcAGAAZABoAGgAcAB8AHwAhACIAIgAjACMAJAAkACQAJAAkACMAIwAjACQAJgAl
ACUAJgAjACEAHwAeAB8AIAAgACAAHwAdABsAGwAZABcAFQASABAAEQAQABAACwAKAAoA
CQAIAAgABwAIAAcABgAFAAQAAgABAAAA//8BAAEA///+//z//v/+//3/////////////
/////////wEAAQABAAIAAQABAAAA/v8AAAAAAAAAAP////8AAAAAAAAAAP////8BAAEA
AQACAAIAAQABAAEA/////wAAAAACAAIAAgACAAEAAQABAAEAAwAEAAQABAABAP//AQAB
AAEAAQACAAQABgAHAAgACQAIAAkACgALAAsADgAQABIAFAASABIAEgASABQAGAAbAB4A
IAAhACIAIgAiACEAIAAfAB4AHAAXABMAEgASABIAEQAQAA8ADgANAAgABgADAAIAAwAC
AP7//P/6//r/9//3//n/+P/4//j/9v/0//P/8v/0//T/9P/0//L/8f/w//D/7v/u/+7/
7v/x//H/8P/w//D/7//u/+7/7f/t/+3/7f/s/+z/7P/s/+3/7f/s/+z/8P/w/+7/7f/u
/+r/5v/l/+P/3v/c/9//5//u//L/+P8FABUAJQA6AE4AaQCGAJwAqgCjAHcARwAyACIA
CgD3/+7/5//i/9//3f/e/97/4//p/+7/7//u/+7/8P/z//P/8//z//X/9v/2//b/9f/1
//X/9f/1//X/9f/1//b/9v/2//f/+f/5//r/+v/6//r/+v/6//f/9//2//X/+f/6//z/
/f/+//7//v/9//v//f/9//7/////////AAAAAAEAAQABAAIAAgADAAUABAAEAAYABgAI
AAkACQAKAA4ADgAQABAADwAOAA4AEAATABQAFgAYABsAHAAcAB4AHQAdAB8AIAAeAB8A
HwAgACIAIgAiACIAIwAjACMAJAAiACEAIQAiACIAIQAgACAAIgAiACEAIAAhAB8AHQAd
ABwAGwAaABgAEwATABEAEAANAAwADAALAAkACAAGAAYABQAEAAMAAgADAAMAAwADAAEA
AQD///7/AAACAAIAAQABAAEAAQABAAAA///+//3/////////AAAAAAEAAQAAAAAAAAAA
AAAAAQABAAIAAgACAAIAAQABAAUABQAFAAYABQADAAIAAQABAAEAAgACAAQABAAEAAQA
BQAFAAUABQADAAQABAAEAAMAAQADAAMAAgABAAEAAgAEAAUABgAHAAgACQAKAAsADQAQ
ABIAFAASABAAEAAQABAAFQAaAB4AIgAgACEAIgAiACAAHwAeAB0AHQAcABgAFQARABAA
DwANAAoABwAEAAEAAQAAAP7//v/7//r/9v/0//L/8v/v/+//8f/w//D/8P/u/+z/6//q
/+z/7P/s/+z/7v/t/+z/7P/q/+r/6v/q/+v/6//q/+r/6v/p/+j/6P/r/+v/6//r/+j/
6P/o/+j/6//r/+r/6v/m/+j/6P/n/+T/4v/e/9v/1//Q/9L/3f/l/+z/9v8EABEAIQA3
AFIAbgCLAKIAsgCqAH0ASwAxAB4ABADu/+X/3v/X/9D/z//R/9L/1v/Z/9v/4P/l/+r/
7P/s/+3/7f/t/+3/6//s/+z/7P/v/+//7//v/+//7//v/+//8P/w//D/8f/z//P/9P/0
//P/8v/x//D/8f/z//T/9f/0//T/9f/1//b/9v/2//X/9//5//n/+v/5//n/+f/6//r/
+//7//v/+v/6//v//f///wAAAwAEAAIAAwADAAQABAAEAAYABgAKAAoACwAOAA4ADgAP
ABAAEQASABIAFAAVABUAFwAYABYAFwAXABgAGAAYABgAGAAXABcAFwAYABgAFwAXABgA
GAAXABYAFgAWABYAFQAUABMAEQAPAA8ADQALAAkABgAEAAUABAAEAAMAAgACAAEA/v/8
//n/+P/3//b/9f/0//T/9f/2//f/9v/1//L/8P/w//L/8v/x//H/8f/x//H/8f/x//H/
8f/z//P/8//0//L/8//z//L/8//0//X/9v/2//X/9f/0//X/9v/2//f/9//3//f/+P/2
//X/9f/1//f/9//4//j/+P/4//j/+P/3//f/9//3//f/+P/4//j/9//1//f/9//3//f/
+P/6//n/+f/5//n//P/9//7///8BAAIABAAGAAYABQAEAAYABgAGAAYACgAOABEAFAAT
ABMAEwASABQAFQAWABcAEwAQAAoABQAEAAQABAADAP///f/7//n/9//2//T/9P/1//T/
8P/u/+7/7v/r/+v/6//q/+r/6v/s/+r/6f/o/+j/6P/o/+j/6v/p/+j/6P/m/+b/5v/m
/+X/5f/k/+T/5v/l/+T/5P/k/+P/4v/h/+H/4v/j/+T/5//n/+b/5v/o/+b/5P/j/+D/
3P/W/9H/zf/M/9L/2//j/+z/+P8IABUAIwA3AFQAcgCRAKgAsgCcAGUAOQAjAA4A9P/k
/93/1v/T/9T/1f/V/9j/2v/d/9//4v/l/+b/6P/o/+v/6//r/+v/7f/u/+7/7v/v/+//
7//v/+//7//v/+//8P/w//D/8f/w/+//7//u//D/8P/w//D/8v/z//P/8//0//T/9f/1
//T/9P/0//P/8//1//X/9v/3//f/9//4//r/+//7//v/+v/6//v//f///wAAAwAEAAMA
AwACAAIABgAGAAgACAAKAAoACwAOAA4ADgAPABAAEQASABIAFAAXABcAGQAaABwAHQAd
AB4AHgAeAB4AHgAbABsAGwAcABoAGQAZABoAGAAXABYAFgAYABgAFwAWABUAEwARABEA
EAAPAA4ADAAJAAkABwAGAAUABAAEAAMA///+//z//P/9//z/+//6//f/9//3//f/9f/1
//P/8v/z//b/9//3//n/+f/5//n/9//3//f/9//3//f/9//4//j/+f/5//j/+P/4//j/
+P/3//f/+P/4//r/+v/5//n/+//7//v//P/+//3//f/9//z/+//7//r//P/8//z//P/9
//3//f/9//z//P/7//r/+v/5//z//f/8//v/+//8//r/+f/4//f/+v/7//z//f/+//7/
//8AAAAAAQACAAIAAgAEAAYABwAHAAgACQAKAAsADAAMABAAEwAWABYAFwAYABgAGQAZ
ABkAGQAXABQADgAJAAgACAAIAAcABQADAAEA///7//r/+P/4//X/9P/w/+7/7//w/+7/
7//v/+7/7v/u/+7/7P/r/+r/6P/o/+j/6P/q/+n/6P/o/+r/6v/q/+r/6f/p/+j/6P/o
/+f/5v/m/+f/5//n/+f/5v/m/+b/5v/n/+f/5v/m/+j/6P/o/+P/4v/i/+D/3f/Z/9L/
0P/d/+n/6v/w/wAADwAhADcAUABqAIcAngCwAKQAdQBBACUAFgACAPD/5//e/9f/1v/T
/9X/2v/e/+H/4//o/+n/6P/q/+7/7//v/+//7//v//D/8P/w//H/8f/x//H/8f/x//H/
8f/w//D/8P/x//H/8f/y//L/9P/0//T/9P/y//P/8//z//T/9P/1//X/9v/2//b/9f/3
//n/+f/6//v/+//7//z//P/9//3//f/+//7///8BAAIAAgAEAAQABAAFAAUABgAGAAYA
CAAIAAwADAANABAAEgASABMAFAAVABYAFgAYABkAGQAbABwAHgAfAB8AIAAeAB4AHgAe
AB0AHQAdAB4AIAAfAB8AIAAeAB0AHAAcABwAHAAbABoAGwAZABcAFwAVABMAEQAOAA0A
DQALAAoACQAIAAgABwAHAAYABAAEAAIAAAD+//z/+f/5//n/+f/6//v/+v/6//j/+v/6
//n/+f/5//n/+f/5//n/+f/5//n/+f/5//r/+P/5//n/+P/4//j/+P/4//v/+//8//z/
+v/6//n/+f/9//3//f/+//z/+//7//v//P/9////AAD///7//f/8//v/+//7//v//P/+
////AAD+//v//P/7//v/+//8//7//P/9//7////9//3//f/9/wEAAgAEAAYACAAJAAoA
CgAKAAwACgAKAAoACgAOABIAFQAYABoAGwAcABwAGwAbABsAGwAZABYAEAALAAkACAAH
AAUABQADAAEA///9//z/+v/6//f/9v/y//D/8f/y//D/8f/x//D/8P/w/+7/7P/r/+r/
6//s/+3/7v/r/+n/5//m/+j/6P/o/+j/6v/r/+v/7P/q/+n/6P/o/+n/6f/p/+n/6v/q
/+r/6v/p/+n/6P/o/+r/6P/o/+n/5v/i/+D/2//V/9T/2v/h/+f/6v/0/wIADwAfADUA
SgBkAIMAnACqAKQAewBHACsAGgAEAPL/5//g/93/3P/b/9f/2P/g/+X/5f/o/+v/7P/s
//D/7//v/+//7//v//D/8P/w//H/8f/x//H/8f/x//H/8f/y//L/8v/z//X/9f/2//b/
9P/0//T/9P/2//f/9//3//f/9v/2//X/+P/4//j/9//1//f/9//4//n/+f/5//r/+v/7
//v/+//+//7///8BAAIAAgAEAAQAAgADAAMABAAGAAYACAAIAAwADAANABAAEAAQABEA
EgAVABYAFgAYABcAFwAZABoAGgAbABsAHAAcABwAHAAcAB0AHQAdAB4AIAAfAB8AIAAf
AB0AGwAaABwAHAAbABoAGQAXABUAFQASABEAEAAOAAsACwAJAAgABQAEAAQAAwADAAIA
AAAAAP///v/9//z/+//7//v/+//9//3/+//6//n/+v/5//f/9//3//f/9//3//f/9//3
//n/+f/5//r/+v/7//v/+v/3//b/9f/0//j/+f/7//z//P/8//v/+//7//v/+//8//z/
+//7//v//f/9//7//v/8//z//P/8//n/+f/5//n/+f/6//r/+v/5//f/+f/5//n/+f/6
//z/+v/7//z//f///wEAAwAFAAUABAAKAAoADAAMAAwADAANABAAEgAUABYAFwAYABgA
FwAXABcAFwAYABYAEQANAAsACgAJAAcABwAFAAMAAQD9//z/+v/6//n/+P/0//L/8P/w
/+3/7f/v/+7/7v/u//D/7v/t/+z/7P/s/+z/7P/q/+n/6P/o/+j/6P/o/+j/6//r/+r/
6v/o/+f/5v/m/+X/5f/l/+X/5v/m/+b/5v/l/+X/5P/k/+j/5v/o/+f/5P/g/97/2//X
/9T/0v/Z/+H/5v/u//r/BQATACcAPABUAHUAkACiAKYAjQBXACsAGgAMAPj/6//k/93/
1v/V/9n/2v/a/93/4f/i/+f/6P/o/+j/6v/r/+z/7f/r/+z/7P/s/+//7//v/+//7//v
/+//7//y//L/8v/z//L/8f/x//D/8P/w//D/8P/w//H/8f/x//L/8v/z//P/9v/2//b/
9f/1//f/9//4//n/+f/5//r/+v/7//v/+//6//r/+//9/wAAAAACAAIAAgADAAMABAAG
AAYACAAIAAoACgALAA4AEAAQABEAEgARABIAEgAUABUAFQAXABgAGAAZABkAGgAcABwA
HAAcABsAGwAbABwAGgAZABkAGgAaABkAGAAYABgAGAAXABYAFQATABEAEQAQAA8ADgAM
AAkACQAHAAYAAwACAAIAAQABAAAA/v/+//z/+v/4//b/9//3//f/9//4//n/+P/4//j/
+v/6//n/+P/3//b/9f/1//X/9f/1//X/9f/1//b/9v/3//f/9v/2//b/9v/2//f/9//4
//j/9v/2//X/9f/5//n/+f/6//r/+f/5//n/+//7//z//P/7//r/+f/4//n/+f/5//n/
+f/6//r/+v/3//X/9//3//f/9//4//r//P/9//7///8EAAUABgAJAAwACgAKAAoACgAM
ABAAEwAWABUAFQAVABQAFwAXABcAFwAYABYAEQANAAoACAAGAAMAAwABAP///f/7//r/
+P/4//f/9v/y//D/8P/w/+3/7f/t/+z/7P/s/+r/6P/n/+b/5//o/+n/6v/o/+f/5v/m
/+T/5P/k/+T/5//n/+b/5v/o/+f/5v/m/+X/5f/l/+X/5P/k/+T/5P/l/+X/5P/k/+j/
5P/g/+H/4v/e/9j/1f/R/8z/1P/d/+P/6v/2/wgAFwApAD8AXgB8AJcArAC2AJoAYwA7
ACUADAD0/+j/3//a/9f/1P/P/9H/2P/e/93/3//k/+f/5v/k/+b/6f/p/+n/6f/q/+z/
7f/u/+7/7f/s/+v/7f/t/+3/7f/u/+7/7v/v//H/8f/y//L/8v/y//L/8v/w//H/8f/x
//L/8v/z//P/9P/0//T/8//1//f/9//4//j/9//2//b/+P/5//n/+f/7//z//v8BAAAA
AAACAAIAAgADAAMABAAEAAQABgAGAAYABgAHAAoADwAQABIAFAAUABQAEwAUABMAEwAV
ABYAFwAZABoAHAAaABoAGgAaABcAFwAXABgAFwAVABQAFAAWABcAGAAaABcAFgAUABIA
EwARAA8ADwAOAA0ADAAKAAkACQAHAAYAAwACAAIAAQD9//z/+v/6//r/+v/6//r/9//3
//f/9//1//X/8//y//D/8v/y//H/8//z//P/8//z//P/8//z//P/8//z//T/9f/3//j/
+P/4//j/+P/4//f/9//4//j/+P/4//f/9//5//n/+f/6//z/+//7//v/+f/5//r/+v/6
//r/+v/6//n/+f/5//n/+f/6//r/+v/5//f/+f/5//n/+f/6//z//v///wAAAQAIAAkA
CAAIAAgACAAIAAgACAAMAA8AEgATABUAFwAYABcAFwAXABcAFwAWABIADwALAAoACQAH
AAUAAwABAP/////+//z//P/7//r/9v/0//T/9P/x//H/7//u/+7/7v/w/+7/7f/s/+v/
6v/p/+j/6f/p/+n/6v/q/+r/6v/q/+n/6f/o/+j/6v/p/+j/6P/n/+f/5//n/+j/6P/o
/+j/6P/n/+X/5P/m/+T/5P/n/+j/4v/e/9f/0//O/87/1//h/+j/8P/6/wkAGQAtAEQA
WgB1AJIAqACuAJMAXwA3ACYAEAD6/+3/5v/f/9z/2f/R/9L/3P/h/+P/6P/p/+r/7P/u
/+7/7f/s/+v/7P/u/+//8P/x//H/8f/x/+//7//v/+//8P/w//D/8f/z//P/9P/0//L/
8v/y//L/9P/1//X/9f/0//T/9f/1//b/9v/2//X/9v/5//r//P/7//v/+//8//3///8A
AAEA///+//7///8CAAIABAAEAAUABwAIAAoACwAKAAsACgAOAA4ADwASABIAEgATABQA
FQAWABYAGAAZABkAGwAcABwAHQAdAB4AIAAgACAAIAAdAB0AHQAeACAAHwAfACAAIAAf
AB4AHgAcABwAGwAaABkAFwAVABUAFAATABIAEAANAA0ACwAKAAkACAAIAAcABAACAP//
/v8AAAAAAAAAAP7//f/8//v/+//7//n/+P/6//z//P/7//v/+//7//v/+f/5//n/+f/7
//v/+//8//z//f/9//z/+v/6//r/+v/5//n/+v/6//z//P/7//v//f/9//3//v8AAP//
//////3//f/+//7//v/+//7//v/7//v/+//7//3//v/+//7//v/9/wAAAQD/////AAAC
AAIAAwAEAAUABAAJAAoABwAIAAkACgALAAwADAAQABMAFgAYABkAGgAaAB0AHQAdAB0A
HQAcABgAFQARABAADwANAA0ACwAJAAcAAwACAAAAAAD///7/+v/4//b/9v/z//P/8f/w
//D/8P/x//D/8P/w//D/8P/w//D/7v/t/+z/7P/u/+7/7v/u/+//7//u/+7/7P/r/+r/
6v/t/+3/7f/t/+r/6v/q/+r/7f/t/+z/7P/s/+z/7P/p/+j/6v/o/+P/3//Y/9b/2f/h
/+j/7v/2/wEAEQAlADoAUABpAIQAmgCqAKMAdwBFAC4AHgAGAPP/5v/d/9z/3//f/97/
3v/j/+X/5P/n/+z/8P/0//X/9f/1//X/9P/0//P/8v/z//P/8//z//P/8//z//P/8v/y
//L/8//0//X/9//4//j/+P/4//j/+P/5//n/+f/4//j/+f/5//r/+v/6//n/+f/7//v/
/P/7//v/+//8//7//////////v/+////AQACAAIABAAEAAUABwAIAAoACgAKAAwADAAM
AAwADQAQABQAFAAVABYAGQAaABoAHAAcABsAHAAcAB0AHwAgACIAIAAgACAAIAAfAB8A
HwAgACAAHwAfACAAIAAfAB4AHgAeAB4AHQAcABkAFwAVABUAFQAVABUAFAAOAA0ACgAI
AAgACAAJAAkABgAEAAEAAAABAAAA///+//v/+//7//v/+//7//n/+P/3//j/9//1//b/
9//4//n/+//7//v/+//5//n/+f/6//r/+//7//r/+//8//3//v/+//3//f/8//7//v/9
//3//P/7//r/+v/8//v/+//7//7///8BAAIAAAAAAAAAAAD///////////7//v/9//z/
/P/7//7///8BAAEAAgAEAAIAAwAEAAUABgAJAAoADAAMAAwADAAMABAAEwAWABgAGQAa
ABoAGQAZABkAGQAbABoAFgATAA8ADgANAAsACQAHAAUAAwD///7//P/8//3//P/4//b/
9f/0//D/7//t/+z/7P/s/+3/7P/s/+z/7P/s/+z/7P/r/+n/5//m/+f/6P/p/+r/6f/p
/+j/6P/p/+n/6f/q/+r/6f/o/+f/6P/o/+j/6P/o/+f/5f/k/+r/6P/i/+P/5P/i/97/
1//T/9b/2P/X/93/5P/q//b/AwARACEANABMAGsAiACcAKgAkwBhADkAJgAQAPr/7//m
/9v/2v/Z/9X/1P/W/9n/4f/m/+f/6v/q/+b/6P/p/+r/6//t/+7/7v/u/+//7//v/+//
7//v/+//7//w//D/8P/x//D/7//v/+7/7v/u/+7/7v/v//H/8v/z//P/8v/y//H/8P/w
//D/7//w//P/9P/2//f/9//3//j/+P/5//n/+f/6//r/+//9//z//P/+//7///8BAAIA
BAAFAAQABQAEAAgACAAJAAwADAAMAA0ADgANAA4ADgAQABMAEwAVABYAGAAZABkAGgAc
ABwAHAAcABoAGQAYABgAFwAVABQAFAAYABkAGgAcABoAGAAVABIAEQAPAA0ADQAPAA8A
DwAOAAkACQAHAAYAAgAAAP///f/9//z/+v/6//n/+P/3//b/9v/3//j/+f/4//f/9P/y
//D/8v/y//H/8f/x//H/8f/z//P/8//z//P/8//z//T/9P/1//X/9P/2//b/9v/2//X/
9f/2//b/+P/4//f/9//5//n/+f/6//n/9//2//X/9//3//j/+P/4//j/+P/4//j/+f/6
//v/+f/6//r/+v/5//f/+f/5//z//f///wIAAgAFAAgACAAIAAgACAAIAAcACgAMAA4A
EQATABUAFgAXABcAFwAXABgAFgARAA0ACQAIAAcABQADAAEA///9//n/+P/2//b/9//2
//L/8P/v/+7/6v/p/+r/6v/r/+z/7P/q/+n/6P/n/+b/5f/k/+X/5f/l/+b/5v/m/+b/
5v/l/+X/5P/k/+T/4//i/+L/4//j/+P/4//i/+L/4v/i/+P/4//i/+L/4P/m/+j/4//g
/97/2v/T/8//yv/G/83/3f/m/+z/+P8JABcAKQBAAFwAeQCYAK4AsACPAFkAOQAmAAoA
8P/l/+D/2f/S/9H/0f/Q/9L/1//Z/97/4//m/+j/7v/s/+v/6v/p/+n/6v/q/+r/6//r
/+v/6//t/+3/7f/t//D/8P/w//H/7v/t/+3/7P/t/+7/7//w//D/8f/x//H/8v/y//P/
8//2//b/9v/1//P/9f/1//b/+f/5//n/+v/6//v/+//7//r/+v/7//3//v/+/wAAAAAD
AAUABgAIAAgABgAGAAQABwAIAAoADgAOAA4ADwAQABEAEgASABQAFwAXABkAGgAaABsA
GwAcABsAGgAZABgAGAAZABoAHAAaABkAGQAaABoAGQAYABgAFgAWABUAFAATABEADwAP
AA4ADQAMAAoACQAJAAcABgADAAIAAgABAP3//P/6//r/+//6//n/+P/4//n/+v/7//n/
+f/3//b/9v/4//j/9//2//X/9P/z//X/9f/1//X/8//z//P/9P/2//f/9//2//j/+P/4
//j/+f/5//r/+v/5//j/9v/1//j/+f/6//z/+v/5//n/+f/7//v//P/8//z//P/8//z/
/f/9//3//f/6//r/+f/4//j/9//6//v//P/9////AgAEAAUABgAHAA4ADAAJAAgABwAG
AAkADgASABYAFAAVABYAFgAZABkAGQAZABgAFgARAA0ACwAKAAkABwADAAEA///9//v/
+v/4//j/9//2//L/8P/y//L/7//v/+//7v/u/+7/8P/u/+3/7P/q/+r/6v/q/+j/5//m
/+b/6P/o/+j/6P/r/+v/6v/q/+r/6f/o/+j/6P/n/+b/5f/n/+j/6f/q/+n/6f/o/+j/
5P/o/+z/6//k/9j/1v/X/9X/1v/e/+P/5//w/wAADgAdAC8ARQBgAIIAoQC0ALgAkgBb
ADcAIwAMAPz/8P/j/97/2//Y/9n/2//c/+D/4//n/+z/7f/w//L/9P/y//H/8P/v//D/
8v/z//T/9P/z//L/8f/z//P/8//z//T/9P/0//X/9//3//j/+P/3//b/9f/0//X/9//4
//n/+P/4//n/+f/7//z//f/9//z//f/8//z/////////AAAAAAEAAQABAAQABAAFAAcA
CAAIAAoACgAKAAsACwAMAA4ADgAQABAAEgASABMAFgAYABgAGQAaABkAGgAaABwAHgAf
ACIAJAAiACMAIwAkACQAJAAkACQAIwAjACMAJAAmACUAJQAmACQAIwAiACIAJAAkACMA
IgAgAB0AGgAZABkAGQAZABgAEwATABEAEAALAAoACgAJAAUABAACAAIAAwAEAAUABgAD
AAMAAwADAAMAAwABAAAA//8AAP///f/+////AAABAAEAAQABAAEAAgADAAQABgAFAAUA
BAACAAQABAAEAAQAAwADAAQABAAEAAQAAwADAAcABwAHAAgABgAFAAUABQAGAAcACQAK
AAgACAAIAAgABQAFAAUABQAHAAgACAAIAAUAAwAFAAUACAALAA8AFAATABMAEwATABYA
FwAaAA==
         </WaveFormData>
      </LeadData>
      <LeadData>
         <LeadByteCountTotal>10000</LeadByteCountTotal>
         <LeadTimeOffset>0</LeadTimeOffset>
         <LeadSampleCountTotal>5000</LeadSampleCountTotal>
         <LeadAmplitudeUnitsPerBit>4.88</LeadAmplitudeUnitsPerBit>
         <LeadAmplitudeUnits>��V</LeadAmplitudeUnits>
         <LeadHighLimit>2147483647</LeadHighLimit>
         <LeadLowLimit>268435456</LeadLowLimit>
         <LeadID>V1</LeadID>
         <LeadOffsetFirstSample>0</LeadOffsetFirstSample>
         <FirstSampleBaseline>0</FirstSampleBaseline>
         <LeadSampleSize>2</LeadSampleSize>
         <LeadOff>FALSE</LeadOff>
         <BaselineSway>FALSE</BaselineSway>
         <ExcessiveACNoise>FALSE</ExcessiveACNoise>
         <MuscleNoise>FALSE</MuscleNoise>
         <LeadDataCRC32>3152716104</LeadDataCRC32>
         <WaveFormData>
DAAMAAwADAAMAAwADAAMAA4ADgAOAA4ADgAOAA4ADgAOAA4ADgAOAA4ADgAOAA4ADgAO
AA4ADgAMAAwADAAMAA8AEAARABIAEAAQABAAEAAOAA4ADgAOABAAEAAQABAAEAAQABAA
EAASABIAEgASABAAEAAQABAAEAAQABAAEAAQABAAEAAQAA8ADgANAAwACgAKAAoACgAK
AAoACgAKAAoACgAKAAoACQAIAAcABgAEAAQABAAEAAQABAAEAAQAAgACAAIAAgADAAQA
BQAGAAYABgAGAAYABwAIAAkACgALAAwADQAOAA4ADgAOAA4ADAAMAAwADAAMAAwADAAM
AAwADAAMAAwADAAMAAwADAAKAAoACgAKAAwADAAMAAwADgAOAA4ADgAMAAwADAAMAA4A
DgAOAA4ADAAMAAwADAAOAA4ADgAOAAwADAAMAAwADAAMAAwADAAMAAwADAAMAAwADAAM
AAwADAAMAAwADAAKAAoACgAKAAgACAAIAAgACAAIAAgACAAKAAoACgAKAAgACAAIAAgA
BgAGAAYABgAHAAgACQAKAAsADAANAA4AEAAQABAAEAARABIAEwATABEAEQAQAA8ADQAJ
AAcABAD+//3//f/8//n/+P/4//j/+f/5//r/+//7//3//v/+//7//v/+//7/AAACAAAA
AAAAAAAAAAAAAAEAAQABAAIAAgACAAIAAgACAAIAAwADAAEAAgACAAIAAgACAAMAAwAF
AAQABAAEAAIAAgACAAIA/v/+////AAACAAMABAAEAAIAAgABAAEABAAFAAcACgAQABcA
HwApACsAJwAkAB4AFAAGAPP/3v/L/7b/nP9//2P/Tf82/yb/Iv8k/yz/OP9G/1j/b/+H
/57/sv/F/9b/4P/q//P/9//8////AgAFAAUABgAHAAgACAAIAAgACAAIAAoACwAMAA0A
CwAKAAgABwAKAAwADAALAAoACgAKAAoADAAMAAwADQALAAwADAALAAsACwALAAoADAAN
AA0ADQALAAsACwALAAsACwAMAAwADAAMAAwADAAKAAoACgAKAAkACQAKAAoADAAMAAwA
DAALAAoACgALAAoACgAJAAkACgAJAAkACAAIAAkACQAJAAcABgAFAAUABQAFAAUABQAH
AAYABQAEAAQABAAEAAMAAwADAAMAAwAEAAQABAAEAAUABgAGAAYABgAGAAcABwAGAAYA
BgAIAAsACwALAAsACwALAAoACgAJAAkACQAJAAgACAAJAAkABwAHAAYABAAEAAYABwAH
AAYABgAGAAcABQAFAAUABQAHAAgACQAJAAgACAAIAAgACgAKAAoACwAJAAkACQAJAAcA
CAAIAAgACgAKAAoACgAJAAkACQAKAAsACwAKAAoACwAKAAgACAAIAAkACQAJAAkACQAK
AAoACAAGAAYACAAJAAoACwAMAAwACwAKAAkACgAKAAsACwAMAA0ADAALAAwADQANAA0A
DgAPAA8ADgAQABIAEAAQABAAEAAPAA8ADwAOAAoACAAEAAIAAAD8//v/+//7//v/+//8
//v/+v/4//f/+f/5//v//P/8//z//P/8//v//P/9//r//f/+////AAD//////v/9/wAA
AAAAAAAA/v/+//7/////////AAAAAAAAAAAAAAEAAQABAAAAAAAAAAAAAAAAAAIAAAAA
AAEAAgADAAMAAwAEAAQABAADAAUABAADAAUACgAQABcAHwAnACsAKQAiABoAEgAIAPf/
4v/N/7r/oP+B/2X/S/80/yL/Gv8e/yb/MP86/0j/Xf93/47/qP+//9L/4P/q//P/+f/8
////BgAJAAsACwALAAsACgAKAAoACgAKAAkACQAJAAkADAAMAAsACwALAAwACwAJAAoA
CgAKAAoACgAKAAoACwANAA4ADgANAA0ADQANAAwADgAPAA8ADwANAA0ADQANAAsACwAM
AAwACgAKAAoACgAMAAwADAAMAAsACwAMAAwADAAMAAwADAAJAAgACAAJAAwADAALAAsA
CgAJAAkACAAIAAkACQAJAAkACAAHAAcABQAFAAUABQAFAAQAAwACAAIAAgACAAEAAQAB
AAEAAQACAAIAAgACAAMABAAEAAQABAAEAAUABQAEAAQABAAGAAcABwAHAAcACQAJAAgA
CAAFAAUABQAFAAYABgAHAAcABQAFAAQAAgAEAAYABwAHAAQABAAEAAUAAwADAAMAAwAE
AAYACAAJAAoACgAKAAoACAAIAAgACQAJAAkACQAJAAcACAAIAAgACAAIAAgACAALAAsA
CwAMAAwACwAJAAgACAAIAAcACAAGAAcABwAHAAoACwANAA4ADgAMAAwADgALAAoACQAI
AAoACwAMAA0ADAAMAA0ADQAPABEAEQARABIAEQARABEAFAAUABQAFAAUABEAEQARABAA
DQAMAAkACAAEAAAA/////////////wAA/v/+//3//f/9//3///8AAAIAAgACAAIAAgAE
AAYABAACAAIAAgACAAMABQAGAAcACAAIAAgACAAIAAgACAAJAAkACQAKAAoACAAIAAgA
CQALAAsACgAKAAoACgAKAAoACAAGAAYABwAKAAsACwALAAgACAAIAAcACQAIAAkACwAO
ABQAGQAhACcALQAvACwAKgAiABYAAwDw/93/yv+2/5n/e/9j/0z/NP8k/yD/JP8q/zb/
Rv9Z/3P/jP+i/7n/zP/a/+b/8//9/wIABwAKAAsADQAOAA8AEAAQABIAEgASABIAEQAR
ABEAEQASABIAEQARABQAFgAWABUAFAAUABQAFAAUABQAFAAVABUAFgAWABUAFQAVABUA
FAAUABUAFQAVABQAEwASABEAEAARABMAFAAWABYAFgAWABQAFAAUABQAFQAVABYAFgAU
ABQAFAAUABUAFAAUABUAFAAUABMAEwAQAA8ADwAOAA8AEQASABMADwAOAA0ADQAPAA8A
DwAPAA8ADgANAAwACgAKAAoACQAKAAsADAANAA4ADgAOAA4ADgAOAA0ADAAOAA4ADwAP
AA4ADgAOABAAEgATABQAFQAUABMAEQAQABEAEQARABEAEgASABMAEwAPAA8ADgAMAAwA
DgAPAA8ADgAOAA4ADwARABEAEQARAA8AEAARABEAEgASABIAEgATABQAFQAXABYAFQAU
ABMAEwAUABQAFAAWABYAFgAWABcAFwAXABgAFwAXABYAFgAWABYAFQAWABQAFQAVABUA
FwAXABgAGAAYABYAFgAYABcAFgAVABQAFQAVABUAFQAYABgAGQAZABkAGwAbABsAHAAd
AB0AHQAeAB4AHgAeAB4AGwAbABsAGgAbABoAFwAWABIADgANAA0ADAALAAoACgALAAwA
DAANAA0ADQAPABAADgAOAA4ADgAOABAAEgAQABAAEAAQABAAEAARABEAEQAQABAAEAAQ
ABEAEgATABUAEwATABQAFAAWABYAFgAXABUAFQAUABQAFAAUABQAFAASABAAEAARABMA
FQAWABcAFAAUABQAEwAVABYAFwAXABwAJAArADUAPQBDAD8APgA4ACwAHAALAPj/5f/S
/7r/of+H/3H/XP9Q/1D/Vv9e/2r/eP+I/5v/sf/E/9b/6f/2/wIACgARABkAIAAjACYA
JwAnACgAKQAqACoALAAsACwALAAsACsAKgApACwALAArACsALAAuAC4ALQAtAC4ALwAw
ADAAMAAwADEAMAAwAC8ALQAtAC0ALQAsACwALQAtAC0ALAArACoAKQAqACsALQAuACwA
LAAsACwALAAsACwALAArACsALAAsACoAKgAqACoAKgAqACsALQAsACwAKwArACoAKQAp
ACgAJgAnACcAJwAnACYAJQAlACUAJQAlACUAIwAiACEAIAAiACIAIgAhACEAIQAhACEA
IAAgACAAIAAjACQAJAAkACQAJAAlACUAJgAmACYAKAAoACcAJgAlACUAJQAkACQAJgAn
ACgAKQApACgAKAAnACcAJwAmACQAJgAoACkAKQAnACYAJQAlACcAJwAnACcAJgAmACYA
JQAkACQAJAAkACQAJAAkACUAJQAlACUAJQAlACYAJgAmACMAIgAhACAAIwAjACMAJAAj
ACMAIgAiACEAIAAeAB4AHgAfAB8AHwAdAB0AHgAeABwAGgAaABwAHAAcABwAHAAbABsA
GwAbAB4AHgAfAB8AHwAhACEAIQAgACEAIQAhACQAJQAkACMAIgAhACAAHwAfAB8AHgAb
ABoAFwAWABIADgANAA0ADwAPAA8AEAAOAA4ADQANAA0ADQAPABAADgAOAA4ADgAMAA4A
EAAOAA4ADgAOAA4ADAANAA0ADQAMAAwADAAMAAwADAAMAA0ACwALAAwADAAMAAwADAAN
AAwACwAJAAgACgAKAAoACgAIAAYABgAHAAgACQAJAAkACgAKAAoACQAJAAoACQAPABYA
HAAlAC0AMQAvACsAJgAeABIABADz/97/yf+0/5r/ff9h/03/PP80/zb/QP9K/1T/YP9w
/4f/m/+w/8T/1f/i//D/+P/9////AgAFAAYABwAJAAwADQAOAA4ADAAMAAwADAAPAA8A
DwAPABAAEAAPAA8AEAASABIAEQAQABAAEAAQABAAEAAQABEAEQASABIAEQARABEAEQAQ
ABIAEwATABMAFQAVABUAFQASABEAEQAQABIAEgASABIAFAAUABQAFAARABEAEgASABIA
EgASABIAEQAQABAAEQASABIAEQARABAADwAPAA4ADAANAA0ADQANAAwACwALAAkACQAJ
AAkACQAIAAcABgAIAAgACAAHAAcABwAHAAcACgAKAAoACgAJAAoACgAKAAwADAANAA0A
DAAMAAwADgANAA0ADQANAA0ADQAMAAwACwALAAsACwANAA4AEAARAA0ADQAMAAoACgAM
AA0ADQAOAA4ADgAPAA8ADwAPAA8ADQAOAA8ADwAOAA4ADgAOAA4ADgAOAA8AEQARABEA
EQAQABAADwAOAA8AEAARABIAEgARABAAEAATABMAEgASABEAEAAOAA4ADgAPAA8ADwAP
AA8AEAAQABAADgAOABAADgAOAA4ADgAPAA8ADwAPAA0ADAAMAAsADQAPAA8ADwAPAA8A
DgANAA4ADwAPAA4AEAARABMAFQAUABYAFgAWABYAFgAXABcAFwAWABMAEgAPAA4ADAAI
AAcABwAGAAUABAAEAAYABgAFAAUABQAFAAcACAAHAAYABQAEAAUACAALAAoACgAKAAoA
CgAKAAsACwALAAwADAAMAAwACgAKAAoACwANAA0ADgAOAA4ADgAOAA8ADwAPAA4ADgAO
AA4ADgAOAA4ADAAMAA0ADAANAA0ADQALAAoACQAHAAsADgARABMAGAAiACkAMQA1ADcA
MwAuACgAHgAQAPv/5v/R/7z/nv9//2f/T/86/yz/KP8w/zj/RP9U/2b/ef+R/6j/vv/R
/+L/8v/+/wMACQAOAA8AEAATABcAFwAXABcAFgAWABYAFgAWABkAGQAZABkAGAAYABcA
FwAaABwAHAAbABgAGAAYABgAGgAaABoAGwAbABwAHAAbABsAGwAbABoAGgAbABsAGwAb
ABsAGwAbABsAGwAcABwAHgAeAB4AHgAcABwAHAAcABsAGwAcABwAHAAcABwAHAAdABwA
HAAdABwAHAAbABsAGAAXABcAFgAYABkAGQAZABcAFgAVABUAFQAVABUAFQAXABYAFQAU
ABQAFAAUABMAEwATABMAEwATABIAEQAQABEAEgASABIAFQAWABgAGQAYABgAGAAaABsA
GwAbABsAGwAbABoAGgAZABkAGQAZABgAGAAZABkAFwAXABYAFAAUABYAFwAXABgAGAAY
ABkAGQAZABkAGQAZABoAGwAbABsAGgAZABgAGQAaABsAHQAbABsAGwAbABsAHAAcABwA
HAAcABwAHAAbABsAGwAcABsAGwAaABoAGgAaABkAGgAaABsAGwAbAB0AHQAeAB4AHAAa
ABoAHAAcABwAHAAcABsAGwAbABsAGgAaABsAGwAbAB0AHQAdAB4AHwAfAB8AIgAjACMA
IgAiACQAJAAkACQAJAAlACUAJQAkACMAIgAfAB4AGgAWABUAFQAWABUAFAAUABIAEgAR
ABEAEgATABYAGAAWABYAFgAWABQAFgAYABYAGAAYABgAGAAaABsAGwAbABoAGgAaABoA
HAAcABwAHQAaABkAGQAYABoAGgAaABsAHQAdABwAHAAcABwAHAAcABoAGAAYABkAGAAZ
ABkAGQAYABgAGAAXABsAHAAbAB0AIgAqADMAOwA/AEEAPwA6ADAAKAAcAAkA9v/h/8z/
sP+P/3H/Wf9A/zL/Mv84/0D/TP9a/2r/gf+b/7L/yP/d/+z/+v8IABEAFQAYABkAHAAd
AB8AIAAhACIAIgAiACIAIgAiACUAJQAlACUAJAAkACMAIwAkACYAJgAlACUAJgAnACgA
JgAmACYAJwApACoAKgApACcAJwAnACYAJAAlACUAJQAmACcAKAApACcAJwAoACgAJgAm
ACYAJgAoACgAKAAoACUAJQAmACYAKAAoACgAKAAnACYAJgAnACgAKAAnACcAJgAlACUA
JAAkACUAJQAlACEAIAAfAB8AIQAhACEAIQAhACAAHwAeAB4AHgAeAB0AGwAbABsAGwAd
AB4AHwAgACAAIAAfAB4AHgAeAB8AHwAiACIAIgAkACMAIwAjACMAIwAjACIAIgAhACEA
IQAhACQAJAAlACUAIwAjACIAIAAgACIAIwAjACQAJAAkACUAIwAjACMAIwAhACIAIwAj
ACQAJAAkACQAJAAkACQAJQAlACUAJQAlACUAJgAmACYAKAAoACgAKAApACkAKQAqACsA
KwAqACoALAAsACsALAArACsAKgApACcAJwAoACgAKQAoACkALAAsACwALAAsACsAKwAr
ACsALAAsAC0ALQAwADMANAA1ADYANQA1ADgAOAA4ADgAOAA3ADcANwA2ADUANAAxADAA
LAAoACcAJwAoACcAJgAmACYAJgAlACUAJwAnACkAKgAsACwALAAsACwALgAwAC4ALgAu
AC4ALgAsAC0ALQAtADAAMAAwADAALgAuAC4ALwAxADEAMgAyADIAMgAyADMAMwAzADIA
MgA0ADQANAA0ADIAMAAwADEAMwA1ADYANwA2ADYANgA1ADUANAA3ADkAPABEAE0AVQBb
AF8AXQBYAFIASAA8ACsAFAABAO7/1P+3/53/h/9w/1r/Uv9S/1j/Yv9y/4D/k/+t/8b/
3v/1/wgAFAAgACsAMQA0ADkAPgBBAEEAQABBAEIAQgBAAEAAQABAAEMAQwBDAEMARABE
AEMAQwBGAEgASABHAEgASABIAEgARgBGAEYARwBGAEYARQBDAEEAPwA9ADoANwA3ADYA
NQAzADEALwAtACoAKQApACgAJgAmACYAJgAjACIAIQAgABwAGwAbABoAGAAWABQAEgAQ
AA4ADQANAAsACgAIAAcAAwABAAAA/v/8//3//f/9//n/+P/3//f/9v/1//T/8//x//D/
7//u/+z/7P/s/+v/7f/t/+3/7f/r/+r/6f/o/+j/6P/n/+b/6P/o/+n/6f/p/+j/5//o
/+j/5//m/+X/4//j/+L/4v/i/+P/5P/l/+P/4v/i/+H/3f/d/9z/2v/Z/9r/2v/Z/9r/
2v/a/9v/2P/X/9b/1f/V/9b/1//X/9f/1v/V/9T/0f/Q/8//z//Q/9H/0v/T/9H/0v/S
/9L/0f/Q/8//zv/P/8//z//Q/9H/0f/Q/9D/zf/M/8r/yv/K/8v/y//L/8n/yf/K/8r/
yP/G/8b/yP/I/8j/yP/I/8j/x//G/8X/xv/G/8f/x//N/8v/yf/L/8z/yv/K/8r/yv/H
/8f/x//G/8X/xP/B/8D/vP+4/7f/t/+2/7X/tP+0/7P/sv+w/6//sf+x/7P/tP+0/7T/
tP+0/7T/tv+4/7b/tv+2/7b/tv+0/7X/tf+1/7b/tv+2/7b/tv+2/7b/t/+5/7n/uv+6
/7r/uv+6/7v/uf+5/7j/uP+6/7r/uv+6/7j/tv+2/7f/t/+3/7b/tf+1/7b/t/+3/7f/
uv+7/8H/yP/Q/9X/3f/f/9//2//U/8r/wv+0/6H/jv9//2j/Tv8z/xv/Bf/0/u7+7v72
/gD/Cv8S/yL/Of9R/2T/dv+F/5T/oP+q/6//s/+6/7//vv+//8H/xP/F/8b/xv/F/8T/
w//C/8X/xf/F/8X/xv/G/8X/xf/E/8b/xv/F/8T/xP/E/8T/xv/G/8b/x//H/8j/yP/H
/8f/x//H/8b/xv/H/8f/x//H/8f/x//H/8X/xf/G/8b/yP/I/8j/yP/I/8j/yP/I/8X/
xf/G/8b/yf/K/8v/zP/K/8j/x//H/8r/yv/J/8n/yf/J/8r/yv/J/8n/yP/H/8f/xv/F
/8X/xf/F/8X/xf/F/8T/w//C/8T/xP/E/8P/w//D/8P/w//F/8b/x//I/8n/yv/K/8r/
zP/M/83/zf/M/8z/zP/O/8//z//P/8//0f/R/9D/0P/P/8//z//P/9L/0v/T/9P/0//T
/9L/0P/S/9T/1f/V/9b/1v/W/9f/1//X/9f/1//X/9j/2f/Z/9j/2P/Y/9j/2v/a/9r/
2//b/9v/2//b/9n/2v/a/9r/2v/a/9r/2v/b/9v/2//c/9z/2//Z/9j/2v/a/9n/2v/a
/9v/2//b/93/3f/e/97/3v/c/9z/3v/c/9z/3P/c/9//3//f/9//3v/e/9//3//h/+P/
4f/i/+X/5v/n/+j/5//n/+f/5v/n/+b/4//i/97/2v/Z/9n/2v/Z/9j/2P/Y/9j/1//X
/9f/1//Z/9r/3P/c/9z/3P/c/97/4P/e/+D/4P/g/+D/4v/j/+P/4//k/+T/5P/k/+b/
5v/m/+f/5f/l/+b/5v/m/+b/5v/n/+n/6f/o/+j/6P/o/+j/6P/q/+j/6P/p/+j/6f/p
/+n/6v/q/+r/6f/v/+7/7f/t//L/+v8BAAkAEQAVABMAEAAKAAAA9P/j/87/u/+q/5T/
d/9d/0X/Lv8a/xL/GP8e/yj/Nv9C/1f/b/+E/5j/q/+6/8r/2P/h/+X/6v/v//L/9f/1
//T/9f/2//b/9v/2//b/9v/3//f/9//3//n/+v/6//v/+//8//v/+f/7//z//f/+//z/
/P/8//3//P/8//v/+f/8//3//v/+//3//f/8//v//f/9//3//f/8//3///8AAAAAAAAA
AAAA///+//3//P/9//3//v/+/wAAAAAAAAAA/v/8//v/+//+//7//f/9//r/+f/5//j/
9v/3//f/9//2//b/9v/3//X/9f/1//X/9//2//X/9P/2//b/9v/1//T/8//y//H/8v/y
//L/8v/1//b/9v/2//b/9v/3//f/+v/6//r//P/7//v/+//7//z//f/9//7/+//7//v/
+//8//z//f/9//7///////7//f/+//7//f/+//7//v////7//f/8//v//f/+//////8A
AAAAAAAAAP///v/9//3//f/9//3//f/9//7//v/+//7//v/+//7/AQABAAEAAgACAAEA
///+/wAAAAD//wAAAQADAAQABQADAAMABAAEAAIAAAAAAAIAAgACAAIAAgAFAAUABQAF
AAYABgAHAAcABwAJAAsACwAKAAsADAANAA4ACwALAAsACgAKAAoACAAIAAYAAgABAAEA
///9//v/+v/8//z/+//7//j/9//4//j/+f/6//v//P/8//7/AAD+/wAAAAAAAAAAAgAD
AAMAAwADAAIAAQAAAAIAAgACAAMAAwADAAQABAAGAAYABgAHAAkACQAIAAgABwAGAAUA
BAAHAAYABwAJAAgACQAJAAkACgAKAAoACQALAAoACQAJAAwAEgAZACEAKQAvADEALgAo
AB4AFAAFAPD/2//I/7b/nf9//2X/Sv82/yj/JP8q/zT/QP9O/1//d/+Q/6b/vf/Q/+D/
7v/5/wEABgALAA4AEQATABIAEwAUABQAFAAUABQAFAAVABUAFQAVABcAGAAYABkAGQAa
ABkAFwAYABgAGAAYABgAGAAYABkAFwAYABgAFwAZABkAGQAYABYAFwAXABcAFwAXABcA
FwAXABcAGAAYABoAGgAaABoAGgAaABoAGgAZABkAGgAaABgAGAAYABgAGAAYABkAGwAZ
ABgAFgAVABcAFwAYABgAFgAXABcAFwAVABQAEwATABEAEQARABEAEQAQAA8ADgAPABAA
EQARAA8ADwAPAA8AEAAQABAAEAARABIAEgASABAAEAARABEAEgASABIAFAATABMAEwAT
ABUAFQAUABQAEwATABMAEwASABIAEwATABQAFQAVABQAEgAUABUAFQAUABQAFAAVABUA
FQAVABUAFQAWABcAFwAWABYAFgAWABYAFgAWABcAFwAXABcAFwAVABYAFgAWABgAGAAY
ABgAGQAZABkAGgAbABsAGgAaABoAGgAZABoAGgAbABsAGwAaABkAGQAYABgAFgAWABgA
FgAWABYAFgAZABkAGQAZABwAHAAdAB0AGwAbABwAHQAeAB8AIAAhACEAIQAgAB8AHgAb
ABoAGgAWABUAFQATABEADwAOABAAEAAPAA8ADQANAA8AEAAQABAAEAAQABIAFAAWABQA
EwASABEAEAASABMAEwATABYAFgAWABYAFAAUABQAFQAVABUAFgAWABQAFAAUABUAFQAV
ABQAFAAVABYAFwAYABYAFAAUABUAFgAXABcAFwAVABQAEwARABMAFAATABUAHAAkACkA
MQA5AD8APwA6ADIAKgAcAAsA9P/f/87/uP+d/4P/a/9S/zz/MP8w/zb/Pv9K/1r/cf+H
/57/tv/N/97/7P/4/wEACQAOABEAFgAbAB0AHAAdAB4AHgAgACAAIAAgAB8AHwAfAB8A
IAAgAB8AHwAgACIAIgAhAB4AHgAeAB4AIAAgACAAIQAfACAAIAAfAB0AHQAdABwAHwAh
ACIAIwAjACMAIwAjAB8AHwAgACAAIgAiACIAIgAiACIAIgAiACEAIQAiACIAIQAgAB8A
HgAfAB4AHgAfAB4AHgAdAB0AGgAZABkAGAAaABsAGwAbABsAGgAZABkAGQAZABkAGQAX
ABYAFQAUABQAFAAUABMAEwATABMAEwAUABQAFAAUABUAFgAWABYAFgAWABcAFwAXABYA
FQAWABgAGQAaABsAGwAbABoAGgAbABsAGwAbABkAGAAYABcAFwAXABYAFAAUABYAFwAX
ABYAFgAWABcAGAAZABoAGwAaABoAGgAZABkAGAAXABYAFwAYABkAGwAZABkAGQAZABkA
GgAaABoAGgAaABoAGgAaABkAGAAYABkAGQAYABgAGQAYABYAFgAYABkAGQAZABgAFwAX
ABYAFAASABIAFAAUABQAFAAUABMAEwATABMAEgAUABMAEgATABQAFQAWABMAEwATABIA
EgASABAAEAANAAgABgAFAAQAAwACAAIAAAAAAP/////9//3///8AAAIAAgACAAIAAQAC
AAMAAAABAAIAAwAEAAYABwAHAAcABwAGAAUABAAEAAQABAAFAAcABwAIAAgACAAIAAgA
CQAHAAcABgAGAAUABAADAAIABQAEAAUABwAIAAkACQAJAAoACgAKAAkACQAIAAkACQAM
ABIAGQAjACsALwAvACwAJgAaAA4A///s/9n/yP+y/5f/e/9j/07/Pv84/zz/Rv9Q/1r/
ZP91/4v/nv+y/8X/1P/g/+r/8//5//z///8CAAUABQAGAAcACAAIAAoACgAKAAoACwAL
AAsACwAMAAwACwALAAkACgAJAAcACQAKAAsADAAMAAwADAANAAwADAALAAkACwALAAsA
CgAIAAkACQAJAAkACQAJAAkABwAHAAgACAAHAAYABQAEAAcACAAJAAoABwAHAAgACAAI
AAgACAAIAAcABgAGAAcABwAGAAQAAwAEAAMAAwACAAEAAQAAAP///v/+//7/////////
//////3//P/7//r//P/8//z/+//7//v/+//7//z//P/8//z/+//8//z//P/8//z//f/9
/wEAAgADAAYABAADAAIAAQABAAEAAAAAAAAAAQACAAMAAwACAAIAAQAAAAEAAQAAAP//
AAAAAP//AQACAAMABQADAAMAAwADAAEAAgADAAMABAAEAAQABAAEAAQABAAFAAUABQAF
AAUAAwAEAAQABAADAAIAAQAAAAIAAwAEAAYABgAFAAMAAgACAAIAAQACAAIAAwADAAMA
AwADAAQABAACAAAAAAACAAAAAAAAAAAAAgADAAQABQAIAAgACQAJAAsADAAKAAoACgAK
AAkACQAJAAgABwAGAAMAAgAAAPz/+//7//r/+f/4//j/+v/6//n/+f/5//n/+//8//z/
/P/8//z//v8AAAIAAAD///7//f/8//z//f/9//3//P/8//z//P/9//7///8BAAEAAQAC
AAIAAgACAAIAAwABAAEAAAAAAAIAAgACAAIAAAD+//7///8CAAMAAwADAAIAAgACAAEA
AQACAAUADwAWABgAHwAnACsAKwApACIAGAAMAPz/5//S/7//pv+M/3H/W/9H/zj/Mv80
/zz/RP9Q/2D/cv+J/6H/tP/E/9P/4P/q//D/+f8BAAYACQAOAA0ADQAMAA0ADgAOAA4A
DgAOAA4ADQANAA0ADQAQABAADwAPAA4AEAAQAA8ADgAOAA4ADgAOAA4ADgAPAA8AEAAQ
AA8ADwAPAA8ADgAPABEAEgATABAADwAOAA0ADQANAA4ADgAOAA4ADgAOAAwADAAMAAwA
DQANAA4ADgAOAA4ADgAOAA8ADgAOAA8AEAAQAA8ADwAMAAsACwAKAAoACwALAAsACQAI
AAcABwAHAAcABwAHAAUABAADAAIABAAEAAQAAwAFAAUABQAFAAQABAAEAAQABQAGAAYA
BgAIAAgACQAJAAoACgAKAAwADwAPAA8ADwANAA0ADAAMAA0ADQANAA0ADgAOAA8ADwAL
AAsACgAIAAkADAAOAA8ADQAMAAsACwAMAA0ADgAPAA0ADgAPAA8ADgAOAA4ADgAOAA4A
DgAPABEAEQARABEADwAQABAAEAAOAA4ADgAOABEAEQARABIAEQARABAAEAARABAADgAO
ABAAEQARABEADwAPABAAEAAMAAoACgAMAA0ADgAPABAAEQARABEAEQASABIAEwATABUA
FwAXAA==
         </WaveFormData>
      </LeadData>
      <LeadData>
         <LeadByteCountTotal>10000</LeadByteCountTotal>
         <LeadTimeOffset>0</LeadTimeOffset>
         <LeadSampleCountTotal>5000</LeadSampleCountTotal>
         <LeadAmplitudeUnitsPerBit>4.88</LeadAmplitudeUnitsPerBit>
         <LeadAmplitudeUnits>��V</LeadAmplitudeUnits>
         <LeadHighLimit>2147483647</LeadHighLimit>
         <LeadLowLimit>268435456</LeadLowLimit>
         <LeadID>V2</LeadID>
         <LeadOffsetFirstSample>0</LeadOffsetFirstSample>
         <FirstSampleBaseline>0</FirstSampleBaseline>
         <LeadSampleSize>2</LeadSampleSize>
         <LeadOff>FALSE</LeadOff>
         <BaselineSway>FALSE</BaselineSway>
         <ExcessiveACNoise>FALSE</ExcessiveACNoise>
         <MuscleNoise>FALSE</MuscleNoise>
         <LeadDataCRC32>1955398147</LeadDataCRC32>
         <WaveFormData>
8P/w//D/8P/z//T/9f/2//b/9v/2//b/+f/6//v//P/8//z//P/8//7//v/+//7/AAAA
AAAAAAACAAIAAgACAAMABAAFAAYABgAGAAYABgAHAAgACQAKAAwADAAMAAwADgAOAA4A
DgARABIAEwAUABYAFgAWABYAGQAaABsAHAAdAB4AHwAgACEAIgAjACQAJgAoACoALAAs
ACwALAAsACwALAAsACwAKgAqACoAKgApACgAJwAmACgAKAAoACgAJQAkACMAIgAgACAA
IAAgAB8AHgAdABwAGQAYABcAFgAUABQAFAAUABMAEgARABAADwAOAA0ADAAKAAoACgAK
AAgACAAIAAgABgAGAAYABgAEAAQABAAEAAYABgAGAAYACAAIAAgACAAIAAgACAAIAAgA
CAAIAAgACgAKAAoACgAKAAoACgAKAAsADAANAA4AEAAQABAAEAAQABAAEAAQAA4ADgAO
AA4ADgAOAA4ADgAOAA4ADgAOAAwADAAMAAwADAAMAAwADAAKAAoACgAKAAoACgAKAAoA
CgAKAAoACgAKAAoACgAKAA0ADgAPABAAEAAQABAAEAARABIAEwAUABYAFgAWABYAFAAS
ABAADwAOAAwADAAMAAsACgAIAAgACQAJAAkACQAJAAkABwAGAAQABAACAAIABAAEAAMA
AgACAAEAAQABAAEAAQABAAIAAgACAAIAAgAAAAAAAAAAAAIAAgACAAIAAAAAAAAAAAAA
AAAAAAAAAAAAAAD/////AAAAAAAAAAABAAEAAQABAP/////+//7/AAACAAIAAgADAAMA
AgABAAEACQAYACoANAA7ADcAMAAuACsAHwATAAQA8v/V/7f/of+L/3f/bP9f/1f/Wf9t
/4r/qP/B/9T/4f/r//L/+/8DAAcACQAMAAwACwAKAAkACAAJAAkACQAMAA8ADwAOAA4A
DQANAA0ADQAOAA8AEQATABIAEQAQAA8AEgASABMAEwAVABUAFQAVABQAFAAVABUAFQAX
ABcAFwAXABgAGAAZABcAFwAYABkAHAAcABwAHAAeAB8AHwAfAB8AIAAhACIAIgAjACQA
JQAmACcAKAArACsALAAuAC8ALwAwADEAMQAyADQANQA1ADMAMwAzADMAMwA0ADQANAAy
ADIAMQAxAC4ALQAsACsAKwAqACoAKAAnACUAIwAgAB4AHQAcABsAHAAaABgAFwAUABIA
EQARABAADwAOAA4ACgAHAAcABQAFAAMAAwABAAAAAAD///7//f/7//n/+P/5//n/+f/5
//j/+P/4//j/+P/4//j/+P/4//j/+P/4//b/9//3//f/+f/5//n/+f/6//r/+v/6//j/
+f/6//r//P/9//3//f/7//v/+//7//3//f/+//7//P/8//z//P/8//z//P/8//7//v/+
//7/+//7//v/+v/6//r/+v/6//n/+f/5//n/+P/6//r/+v/7//r/+f/3//n/+f/8//z/
/v/9//3//v8CAAQAAgACAAIAAgAAAAIAAgACAAAAAAD+//z//f/6//j/+P/6//n/+P/2
//T/8//z//P/9f/1//X/8//y//L/8v/w//D/8P/w/+//8P/w/+//7//u/+3/7P/r/+7/
7v/u/+7/7v/u/+7/7v/w//D/8P/w//D/8P/w//D/7v/u/+7/7v/w//D/8P/v/+3/7P/s
/+z/7P/t/+3/7f/t/+3/7f/s/+z/6v/q/+z/7v/x/+//7v/v/+3/7//6/woAGAAhAB8A
GAASAA8ABwD5/+z/2v/D/6X/jf95/2f/Wv9N/0P/Qf9P/2j/iv+n/7z/zf/Z/+L/6f/v
//P/9//6//r/+v/6//r/+v/7//v/+//+///////+//7////////////9//3//v///wEA
AQABAAEAAgACAAMAAwADAAMAAwADAAIAAgADAAMAAwAFAAUABQAFAAYABgAHAAcABwAI
AAkADAAMAAwADAAMAA0ADQANAA8AEAARABIAFgAXABgAGQAYABkAGgAdAB8AIAAiACMA
JQAmACcAJwAoACoAKwArAC0ALQAtAC0AKwAsACwALAAsACwAKwArACoAKQAoACcAJwAm
ACYAJAAiACEAIAAeAB4AHQAcABsAHAAaABgAFwAUABIAEQARAAwACwAKAAoACAAFAAUA
AwADAAEAAQD//wAAAAD///7//P/7//r/+v/7//v/+//7//r/+v/6//r/+P/4//j/+P/5
//r/+//8//r/+//7//v/+//7//v/+//8//z//P/8//z//f/+//7/AAABAAEAAQABAAEA
AQABAP////8AAAAAAgACAAIAAgAAAAAAAAAAAAIAAgACAAIAAQABAAEAAAAAAAAAAAAA
AAAA///+//3//P/+//7//v8CAAIAAgABAAMAAwAEAAYABgAIAAgACAAIAAYACAAIAAgA
CAAIAAYABAABAP7//P/8//r/+f/4//b/+P/3//f/9//3//f/9//1//L/8v/y//D/8f/y
//P/8//w//D/7//v//H/8f/x//H/8v/y//L/8v/y//L/8v/y//T/9P/0//T/8//y//H/
8P/y//L/8v/y//L/8v/y//H/8f/w//D/8P/w//H/8f/x/+//7//v/+7/7P/u/+7/8P/w
//H/8//y/+//7//x//j/CAAYACEAIQAYABIADwAHAPf/6P/c/8f/qf+N/3v/Zf9U/0n/
Pf81/z3/VP92/5X/rv+9/8v/2P/h/+n/7//z//T/9v/2//b/9v/2//n/+f/5//z//f/9
//z//P/9//3//f/9//3//f/+//////////////8CAAIAAwADAAMAAwADAAMAAgACAAMA
AwAFAAcABwAHAAcACAAIAAkABwAHAAgACQAMAAwADAAMAA4ADwAPAA8AEQASABMAFAAV
ABUAFQAVABgAGQAaAB0AHQAeACAAIQAjACQAJQAlACgAKgArACsAKQApACkAKQAqACwA
LQAuACwALAArACsAKgApACgAJwAnACYAJgAkACQAIwAiACAAIAAfAB4AHQAcABoAGAAX
ABIAEAAPAA8ADQANAA0ADgAKAAcABwAFAAMAAQABAP////8AAAAAAAD+//3//P/8//v/
+//7//v/+v/6//r/+v/6//r/+v/6//z//P/8//z/+//7//r/+f/6//v//P/9//z//P/8
//z/+v/7//z//P/+//////////3//f/9//3//////wAAAAACAAIAAgACAAAAAAAAAAAA
AgACAAIAAgABAAEAAQAAAAIAAgACAAIAAgABAAAA//8AAAIAAgACAAQABAAEAAMABQAF
AAgACgAKAAoACgAKAAoACgAMAAwADAAMAAwACgAIAAUAAgAAAAAAAAD///7//P/+//3/
/f/9//v/+//7//n/+P/4//j/9v/2//b/9v/1//T/9P/z//P/9f/1//X/9f/0//T/9P/0
//T/9P/0//T/9P/0//T/9P/y//L/8v/y//T/9P/0//T/9v/2//b/9f/1//T/9P/0//T/
9f/1//X/9f/1//X/9P/0//b/+P/4//j/+f/5//j/9//5/wEAEgAkAC4AMQArACYAJAAf
ABUACQD4/97/vf+h/4v/c/9l/17/U/9J/0//Zf+A/5j/r//C/8//3f/o/+//8//3//v/
/P/8//r/+v/6//r//P/9//7/AgACAAEA///+/wEAAQABAAEAAwADAAQABQADAAMAAwAD
AAYABgAHAAcABgAFAAQAAwADAAQABgAHAAkACwALAAsACQAKAAoACwALAAsADAANAA4A
DgAOAA4AEAARABEAEQARABIAEwAUABYAFwAYABkAHAAdAB4AIQAfACAAIgAjACUAJgAn
ACcAKAAqACsAKwApACkAKQApACkAKgAqACoAKAAoACcAJwAoACcAJgAlACUAJAAkACIA
IQAfAB0AGgAZABkAGQAZABgAFgAUABMAEQAQABAAEQAOAA0ADAAMAAwACQAJAAcABwAF
AAUAAwAAAAAA///+/////////wAA/f/9//3//f/8//z//P/8//7//v/+//7//P/8//z/
/P/8//3//f/9////////////AAAAAAAAAAACAAMABAAEAAIAAwADAAMAAwADAAMAAwAF
AAUABgAGAAUABAADAAIABQAGAAcACAAHAAYABQAEAAUABQAFAAQABAAEAAQABAAFAAUA
BQAFAAQABgAGAAYABgAGAAYABQAGAAcACwAMABAADwAOAAwADAAMAAwADAAOAA4ADgAO
AA4ADAAKAAkABgAEAAQABAADAAIAAAACAAEAAQABAAEAAQABAP///P/8//z/+v/8//z/
/P/7//z//P/7//v/+f/5//n/+f/8//z//P/8//r/+v/6//r//P/8//z//P/6//r/+v/6
//j/+P/4//j/+v/6//r/+f/5//j/+P/4//j/+f/5//n/+//7//v/+v/6//r/+P/6//7/
///9//z/+//9/wcAGAAmAC4AMwAzAC4ALAAlABkADQD8/+T/xf+r/5f/hf93/2z/Yf9b
/2P/ef+W/7D/xf/U/+P/7f/y//f//f8BAAEAAgACAAIAAgACAAIAAwADAAMABgAJAAkA
CAAIAAcABwAHAAcACQAJAAoACwAJAAkACQAJAAgACAAJAAkADQANAA0ADQAMAAwADQAN
AA0ADwAPAA8ADwAQABAAEQAPAA8AEAARABQAFAAUABQAFgAXABcAFwAZABoAGwAcAB4A
HwAgACEAIgAjACQAJwApACoALAAtAC8AMAAxADEAMAAyADMAMwA1ADUANQA1ADIAMgAx
ADAAMAAwAC8ALwAwAC8ALgAtACwAKgApACYAKAAnACYAJAAiACEAIAAfACAAHgAcABsA
FgAUABMAEwAQAA8ADgAOAA4ACwALAAkABwAFAAUAAwAEAAQAAwACAAAA///+//7//f/9
//3//f/8//z//P/8//7//v/+//7//v/+//7//v/+//////////3//f/9//3///8AAAEA
AgAAAAEAAgACAAMABQAGAAcABQAFAAUABQAHAAcACAAIAAYABgAGAAYABAAEAAQABAAF
AAYABwAIAAUABQAFAAQABAAEAAQABAADAAMAAwADAAMABAADAAIAAgACAAIAAQD/////
AgACAAQAAwADAAQABQAGAAcACAAHAAgACgAKAAoACgAKAAwADAAMAAoACgAIAAYABgAE
AAMABAACAAEAAAD+//7//f/9//3//////////f/6//r/+v/4//j/+P/4//f/9//4//j/
+f/4//f/9v/1//j/+P/4//j/9v/2//b/9v/4//j/+P/4//j/+P/4//j/+P/4//j/+P/4
//j/+P/3//f/9v/2//b/9v/3//f/9//3//f/9//2//b/9v/2//b/+P/7//v/+P/1//X/
/f8MAB4ALAAxAC0AKAAoACUAFwALAAIA7v/T/7n/o/+N/3n/bv9j/1v/Xf9t/4r/pv+9
/87/2//n/+7/8//5//3///8EAAQAAQAAAP///v8BAAEAAQAEAAcABwAGAAYABQAFAAUA
BQAFAAUABgAHAAcABwAHAAcACAAIAAkACQAJAAkACQAJAAoACgALAAsACQALAAsACwAN
AA4ADgAPAA8ADwAQABEAEgASABIAEgAUABUAFQAVABcAGAAZABoAHAAdAB4AHwAgACEA
IgAlACUAJgAoACkAKQAqACsAKwAtADAAMgAzADEAMQAxADEAMQAyADIAMgA0ADQAMwAz
ADAALwAuAC0ALwAuAC4ALAAsACsAKgAoACUAIwAhAB8AIAAeABwAGwAYABYAFQAVABIA
EQAQABAADAAJAAkABwAHAAUABQADAAQABAADAAIAAQD///3//P/9//3//f/9//z//P/8
//z/+v/6//r/+v/7//z//f/+//z//f/9//3//f/9//3//f/+//7//v/+//7///8AAAAA
AAABAAEAAQABAAEAAQABAAEAAQACAAIABAAEAAQABAACAAIAAgACAAQABAAEAAQAAwAD
AAMAAgAEAAQABAAEAAQAAwACAAEAAAACAAIAAgADAAIAAQD//wEAAQAEAAQABQAFAAYA
CAAKAAwACwAKAAkACAAKAAwADAAMAAoACgAIAAYABQACAAAAAAACAAEAAAD+//7//f/9
//3//////////f/6//r/+v/4//j/+P/4//f/+P/4//f/9//1//X/9f/1//b/9v/2//b/
9v/2//b/9v/1//T/8//y//P/9P/1//b/9P/0//T/9P/2//b/9v/1//X/9P/0//T/9P/1
//X/9f/1//X/9f/0//T/9P/w//D/8P/1//f/9v/z//P/+f8GABgAJgArACcAIgAgAB0A
EQADAPj/4v/F/6n/l/+D/3H/Zv9Z/03/Tf9f/37/nv+3/8j/1//j/+z/8f/1//f/+f/8
//7//P/8//z//P/9//3//f8AAAEAAQAAAAAA//////////8BAAEAAgADAAMAAwADAAMA
BAAEAAUABQAHAAcABwAHAAYABgAHAAcABwAJAAkACQALAAwADAANAAsACwAMAA0AEAAQ
ABAAEAASABMAEwATABMAFAAVABYAGgAbABwAHQAcAB0AHgAhACMAJAAmACcAKQAqACsA
KwAsAC4ALwAvAC8ALwAvAC8ALwAwADAAMAAwADAALwAvAC4ALQAsACsAKQAoACgAJgAo
ACcAJgAkACIAIQAgAB8AHAAaABgAFwAUABIAEQARAA4ADQAMAAwACgAHAAcABQADAAEA
AQD//wAAAAD///7//v/9//z//P/5//n/+f/5//j/+P/4//j/+P/4//j/+P/2//b/9v/2
//j/+f/5//n/+f/5//n/+f/4//j/+P/4//j/+f/6//r//P/9//3//f/7//v/+//7//v/
+//8//z//v/+//7//v/8//z//P/8//z//P/8//z/+//7//v/+v/6//r/+v/6//n/+f/5
//n/+P/6//r/+v/+//7//v/9//////8AAAIAAgACAAIAAgAEAAYABgAGAAQABAACAAAA
///8//r/+v/4//f/9v/0//T/8//z//P/8//z//P/8f/u/+7/7v/s/+7/7v/u/+3/6v/q
/+n/6f/p/+n/6f/p/+r/6v/q/+r/6v/q/+r/6v/q/+r/6v/q/+j/6P/o/+j/6P/o/+j/
6P/q/+r/6v/p/+n/6P/o/+j/6P/p/+n/6f/n/+f/5//m/+b/6P/q/+r/6P/r/+3/7P/p
/+f/6f/2/woAGAAfAB0AFgASAA0AAQDx/+T/1P+7/5//h/9z/13/Tv9F/zv/N/9F/2L/
gv+f/7T/wf/N/9j/3//l/+n/7f/w//D/8P/w//D/8P/x//H/8f/0//P/8//y//L/8f/x
//H/8f/0//X/9//5//f/9//3//f/9//2//b/9f/5//n/+f/5//j/+P/5//n/+f/7//v/
+//9//7//v////////8AAAEAAgACAAIAAgACAAMAAwADAAcACAAJAAoACgALAAwADQAO
AA8AEAATABMAFAAWABcAFwAYABkAGQAcAB4AHwAfACAAIQAiACMAIQAiACIAIgAiACIA
IQAhACAAHwAeAB0AHwAeAB4AHAAcABsAGgAYABYAFQAUABMAEgAQAA4ADQAKAAgABwAH
AAQAAwACAAIA/v/7//v/+f/5//f/9//1//L/8v/x//D/8P/v/+7/7v/r/+v/6//r/+v/
7P/t/+7/7P/s/+z/7P/u/+7/7v/u/+z/7f/t/+3/7f/t/+3/7f/w//D/8P/w/+7/7//w
//D/8P/x//H/8f/z//P/8//z//P/8//0//T/8//y//H/8P/y//L/8v/y//D/8P/w//D/
7//v/+//7v/w//D/8P/w//H/8f/x//H/8P/y//L/8v/2//b/9v/5//r/+P/4//j/+P/6
//z//P/8//r/+v/4//b/9f/y//D/8P/x//H/8f/w/+//7f/s/+v/6//r/+v/6f/o/+j/
6P/m/+j/6P/o/+f/5v/m/+X/5f/j/+P/4//j/+T/5P/k/+T/5P/k/+T/5P/m/+b/5v/m
/+T/5P/k/+T/5P/k/+T/5P/m/+b/5v/l/+X/5P/k/+T/5P/l/+X/5f/m/+f/6P/o/+T/
5P/i/+L/5v/r/+n/5v/l/+n/9f8EABAAHAAfABkAFgAUAA0AAQDz/+D/xv+n/4//e/9l
/1v/Uv9D/z3/S/9l/4L/nP+x/8T/z//X/97/5f/r/+3/7//w//L/8//0//X/9v/1//X/
9f/4//v/+//6//r/+f/5//n/+f/7//v//P/9/////////////v/+//////8DAAMAAwAD
AAAAAAABAAEAAwAFAAUABQAFAAYABgAHAAUABQAGAAcACgAKAAoACgAOAA8ADwAPAA8A
EAARABIAFgAXABgAGQAYABkAGgAdAB0AHgAgACEAIwAkACUAJQAkACYAJwAnACkAKQAp
ACkAJwAoACgAKAAoACgAJwAnACYAJQAkACMAIQAgACAAHgAgAB8AHgAcABoAGQAYABcA
FwAWABUAFQAUABIAEQARAA4ADQAMAAwADAAJAAkABwAFAAMAAwABAAEAAgACAAIAAAD/
//7//v/9//3//f/9//7//v/+//7//f/8//v/+v/8//z//P/8//7/////////////////
//8CAAIAAgACAAAAAQACAAIAAAABAAEAAQABAAEAAQABAAEAAQACAAIAAgACAAIAAgAA
AAAAAAAAAAAAAAAAAAAAAQABAAEAAAD+//7//v/+/wEAAQABAAEAAQACAAEAAAAEAAYA
BgAGAAgACAAIAAgABgAIAAgACAAKAAoACAAGAAUAAgAAAAAAAAD///7//P/8//v/+//7
//n/+f/5//f/+P/4//j/9v/2//b/9v/1//T/9P/z//P/8f/x//H/8f/0//T/9P/0//T/
9P/0//T/9P/0//T/9P/0//T/9P/0//T/9P/0//T/9P/0//T/8//1//T/9P/0//L/8//z
//P/8//z//P/8v/0//T/8P/w//D/8//1//T/8//z//f/BAAWACIAKQApACQAIgAjABsA
DwAAAPD/1f+1/53/i/95/2z/Yf9V/1H/Xf92/5b/rf++/8//3//o/+//9f/5//v//v8A
AP7//v/+//7/AQABAAEABAAFAAUABAAEAAcABwAHAAcABwAHAAgACQAJAAkACQAJAAoA
CgALAAsADQANAA0ADQANAA4AEAARAA8AEQARABEAEwAUABQAFQAVABUAFgAXABgAGAAY
ABgAGgAbABsAGwAdAB4AHwAgACIAIwAkACUAJgAnACgAKwArACwALgAvAC8AMAAxADEA
MgA0ADUANQA2ADcAOAA5ADcAOAA4ADgAOAA4ADcANwA2ADUANAAzADEAMAAwAC4AMAAv
AC4ALAAqACkAKAAnACYAJAAiACEAHwAeAB4AHwAbABkAFwAWABYAEwATABEADwANAA0A
CwAKAAoACQAIAAkACQAJAAoACAAHAAYABQAFAAYABwAIAAcABgAFAAQAAgACAAIAAgAD
AAUABgAHAAYABQAEAAMABgAGAAYABgAGAAcACAAIAAcABwAGAAUABwAHAAcABwAJAAkA
CgAKAAgACAAIAAgABgAGAAYABgAGAAYABgAGAAUABQAFAAQABAAEAAQABAAGAAcACAAJ
AAoADAAMAAwADAAOAA4ADQAOABAAEAAQABAADgAQABAAEAARABIAEQAQAA8ADAAKAAoA
CAAHAAYABAAGAAUABQAFAAMAAwADAAEAAgACAAIAAAD+//7//v/9//z//P/7//v/+//7
//v/+//6//r/+v/6//v//P/9//7//f/8//v/+v/8//z//P/8//z//P/8//z/+v/6//r/
+f/7//r/+v/6//n/+f/4//f/9//3//f/9v/2//j/+P/2//b/+f/7//r/9//3//v/AgAS
ACAAKQAtACgAIgAjACEAEwAGAPj/3//D/6n/l/+B/3D/Zf9Z/1H/V/9s/4r/p//A/9H/
3//q//P/+f///wMABAAGAAQABAAEAAQABwAHAAcACgAKAAkABwAGAAkACQAJAAkACAAH
AAcABwAJAAkACQAJAAwADAANAA0ADgANAAwACwALAAwADgAPAA0ADwAPAA8AEQASABIA
EwATABMAFAAVABYAFgAWABYAGgAbABsAGwAdAB4AHwAgACIAIwAkACUAJgAnACgAKwAq
ACoAKwArADAAMgA0ADUANAA2ADcANwA3ADcANwA3ADkAOgA6ADoAOAA4ADcANwA4ADcA
NgA1ADUANAA0ADIAMAAvAC4ALAArACsAKwArACgAJgAkACMAIgAgAB8AHwAbABkAFwAW
ABYAEwATABEADwANAA0ACwAKAAoACQAIAAgABwAGAAYAAwADAAMAAwAEAAQABAAEAAQA
BAAEAAQABAAEAAQABAAEAAUABQAFAAMAAwADAAMABAAEAAQABAAEAAUABgAGAAYABwAH
AAcABwAHAAcABwAFAAUABgAGAAYABgAGAAYACAAIAAgACAAGAAYABgAGAAUABQAFAAQA
BAAEAAQABAAHAAcABwAHAAoADAAMAAwADAAOAA4AEAAQABAAEAAOABAAEAAQABAAEAAO
AAwADAAKAAkACgAIAAcABgAEAAIAAQABAAEAAQABAAEA///8//z//P/6//z//P/8//v/
+P/4//f/9//3//f/9//3//j/+P/4//j/+P/4//j/+P/4//j/+P/4//j/+P/4//j/9v/2
//b/9v/2//b/9v/1//X/9P/0//T/9v/3//f/9//1//X/9f/0//b/9v/0//b/+P/3//X/
9P/z//X/9/8AABAAIAApACkAIAAYABUACwD///T/4v/L/6//mf+F/2//YP9T/0f/Rf9R
/2j/jP+p/77/z//b/+T/7//3//3///8AAAAA/v/+//7//v////////8CAAEAAQAAAAAA
//////////8AAAEAAwAFAAQAAwACAAEAAwAEAAYABwAHAAcABwAHAAQABAAFAAUAAwAF
AAUABQAHAAgACAAJAAkACQAKAAsADgAOAA4ADgAQABEAEQARABMAFAAVABYAFgAXABgA
GQAcAB0AHgAhAB8AIAAiACMAJQAmACcAJwApACwALgAvAC0ALQAtAC0ALgAwADEAMgAy
ADIAMQAxADAALwAuAC0ALQAsACwAKgAoACcAJgAkACQAIwAiACEAHgAcABoAGQAYABYA
FQAVABIAEQAQABAADgALAAsACQAJAAcABwAFAAIAAgABAAAAAgABAAAAAAD/////////
//7//v/+//7//v/+//7//v8AAAAAAAAAAAAAAQABAAEAAwADAAMAAwACAAIAAgACAAIA
AwAEAAQAAgADAAMAAwADAAMAAwADAAUABQAGAAYABAAEAAQABAAEAAQABAAEAAQABAAE
AAQAAwADAAMAAgADAAQABQAGAAkACQAJAAkACgAOAA4ADgAOAA4ADgAOAA4AEAAQABAA
EAAQAA4ADAANAAoACAAIAAoACQAIAAYABAADAAMAAwAFAAUABQADAAQABAAEAAIAAgAC
AAIAAQAAAAAA/////wEAAQABAAEAAgACAAIAAgAEAAQABAAEAAIAAgACAAIAAgACAAIA
AgACAAIAAgACAAAAAAAAAP//AgACAAMABAADAAMAAgABAAMAAwADAAIAAgACAAQABAAC
AAUACQAKAAkABwALABYAKAA0ADsAPQA4ADgANQArAB8AEgD+/+H/wf+p/5P/gf92/2v/
Xf9b/2n/hP+g/7n/zv/f/+n/9P/9/wMABQAJAA4ADgAOAA4ADgAOAA8ADwAPABIAEQAR
ABAAEAASABMAFAAVABMAEwAUABUAFQAVABUAFQAYABgAGQAZABoAGQAYABcAFwAYABoA
GwAaABsAGgAZABkAGgAaABsAHAAdAB8AIQAfAB4AHQAcACAAIQAhACEAIwAkACUAJgAm
ACcAKAApACoAKwAsAC8ALwAwADIAMwA1ADYANwA3ADYAOAA5ADkAOwA7ADsAOwA7ADwA
PAA8ADsAOgA4ADcAOAA3ADYANQA1ADQANAAyADQAMwAyADAALAArACoAKQAoACYAJAAj
ACEAIAAgACEAHAAbABoAGgAYABUAFQATABMAEQARAA8ADAAMAAsACgALAAsACwAMAAkA
CQAJAAkACAAIAAgACAAGAAYABgAGAAYABgAGAAYACAAJAAkACQAJAAkACQAJAAoACgAK
AAoACgALAAwADAAKAAsACwALAA0ADQANAA0ACwALAAwADAAOAA4ADgAOAA4ADgAOAA4A
DAAMAAwADAALAAsACwAKAAwADAAMAAwADwAPAA8ADwAQABIAEgASABIAFAASABIAEgAS
ABQAFgAWABYAFQAUABEADgAOAAwACwAMAAoACQAIAAYABgAFAAUABQADAAMAAwABAAAA
AAAAAP7/AAAAAAAA///9//z/+v/5//v/+//7//v/+v/6//r/+v/6//r/+v/6//r/+v/6
//r/+v/6//r/+v/6//r/+v/6//z//P/8//v/+f/4//j/+P/6//v/+//7//n/+f/5//j/
+P/2//b/+v/8//v/+f/6//v///8NABwAKgAyADMALwAqACYAHQATAAkA9v/c/7v/o/+P
/3v/b/9k/1v/V/9l/4H/nP+0/8f/1v/f/+f/7v/3//v//f8BAAIAAAD+//7//v/+/wAA
AQACAAYABQAFAAQABAAFAAUABQAFAAcABwAIAAkABwAHAAcABwAIAAgACQAJAAkACQAJ
AAkACgAKAAsACwAMAA8AEAARABAAEAAPAA8AEQARABIAEwASABIAEgASABQAFQAVABUA
GQAaABsAHAAcAB0AHgAfACEAIwAlACkAKQAqACwALQAtAC4ALwAvADIANAA1ADUAMwAz
ADMAMwAzADQANAA0ADIAMgAxADEALQArACkAJwAoACgAKQAoACcAJQAjACAAIAAfAB4A
HQAaABgAFgAVABIAEAAPAA8ADAALAAoACgAGAAMAAwABAAEA//////3//v/+//3//P/8
//v/+v/6//v/+//7//v/+f/4//f/9v/4//j/+P/4//j/+P/4//j/+P/5//n/+f/5//n/
+f/5//r/+v/6//r/+v/7//z//P/8//3//f/9//3//f/9//3//////wAAAAD///7//f/8
//7//v/+//7//v/+//7//v/9//3//f/8//z//P/8//z//v///wAAAQACAAQABAAEAAYA
CAAIAA==
         </WaveFormData>
      </LeadData>
      <LeadData>
         <LeadByteCountTotal>10000</LeadByteCountTotal>
         <LeadTimeOffset>0</LeadTimeOffset>
         <LeadSampleCountTotal>5000</LeadSampleCountTotal>
         <LeadAmplitudeUnitsPerBit>4.88</LeadAmplitudeUnitsPerBit>
         <LeadAmplitudeUnits>��V</LeadAmplitudeUnits>
         <LeadHighLimit>2147483647</LeadHighLimit>
         <LeadLowLimit>268435456</LeadLowLimit>
         <LeadID>V3</LeadID>
         <LeadOffsetFirstSample>0</LeadOffsetFirstSample>
         <FirstSampleBaseline>0</FirstSampleBaseline>
         <LeadSampleSize>2</LeadSampleSize>
         <LeadOff>FALSE</LeadOff>
         <BaselineSway>FALSE</BaselineSway>
         <ExcessiveACNoise>FALSE</ExcessiveACNoise>
         <MuscleNoise>FALSE</MuscleNoise>
         <LeadDataCRC32>3641254205</LeadDataCRC32>
         <WaveFormData>
9v/2//b/9v/4//j/+P/4//j/+P/4//j/+f/6//v//P/6//r/+v/6//v//P/9//7//v/+
//7//v8AAAAAAAAAAAEAAgADAAQABgAGAAYABgAHAAgACQAKAAwADAAMAAwADAAMAAwA
DAAOABAAEgAUABQAFAAUABQAFQAWABcAGAAbABwAHQAeAB8AIAAhACIAIwAkACUAJgAm
ACYAJgAmACYAJgAmACYAJAAkACQAJAAjACIAIQAgACIAIgAiACIAHwAeAB0AHAAbABoA
GQAYABcAFgAVABQAEgASABIAEgARABAADwAOAA0ADAALAAoACQAIAAcABgAEAAQABAAE
AAMAAgABAAAA/v/+//7//v/9//z/+//6//z//P/8//z//v/+//7//v/+//7//v/+/wAA
AAAAAAAAAAAAAAAAAAACAAIAAgACAAMABAAFAAYABgAGAAYABgAIAAgACAAIAAYABgAG
AAYABgAGAAYABgAGAAYABgAGAAQABAAEAAQABAAEAAQABAAEAAQABAAEAAQABAAEAAQA
BAAEAAQABAAEAAQABAAEAAUABgAHAAgACgAKAAoACgAMAAwADAANABEAEgATABMAEgAR
AA8ADQAMAAsACwALAAoABwAFAAMAAwACAAIAAQD+//7//f/7//v/+//5//n/+//6//j/
9//3//b/9v/2//b/9v/2//b/+P/4//j/9//1//X/9f/1//b/9v/1//X/9f/1//X/9f/1
//T/9P/0//T/9P/1//X/8//z//P/8//z//P/8//z//H/8f/x//D/9P/0//T/8v/x/+7/
6f/l/+L/6f/5/w4AHQAqADAAMwA/AEoAUgBZAGIAZQBaAEUAIQDw/8j/qf+J/27/Zf9v
/4b/nv+y/8H/y//V/97/5f/r//D/9f/4//j/9v/2//f/+P/4//n/+v/6//3//f/9//3/
/P/8//z//P8AAAAAAAAAAP7//v//////AQABAAIABAAEAAQABAAEAAQABAAEAAQABQAG
AAYABgAGAAgACAAIAAgACAAKAAsACwALAAwADQAOAA4ADwAPABAAEQASABMAEgATABQA
FgAWABcAGAAbAB0AHgAgACEAIAAhACIAIwAkACUAJgAnACcAJgAmACYAKAAoACgAKAAm
ACYAJgAkACMAIwAiACEAIgAiACIAIQAeAB0AHAAbABoAGQAYABcAGAAYABYAFQASABEA
DwAOAA4ADAANAA0ACgAIAAgABwAFAAQAAwADAAMAAgAAAAAA/f/8//z//P/8//z//P/8
//n/+f/5//n/+v/6//r/+v/6//v/+//7//n/+f/5//r//P/8//z//f/9//3//f/+//3/
/f/+//7/AAABAAEAAQD///////8BAAMAAwADAAMAAwADAAMAAwABAAEAAQABAAIAAgAC
AAIAAgABAAEAAQABAAEAAAAAAP7//v/+//////8AAAAAAAAAAAEAAAD//wAAAgADAAMA
BQAFAAYACAAIAAwACwAKAAkACAAJAAsADAANAAsACwALAAoACgAIAAgACQAJAAgABQAD
AAAA///9//z//P/8//3//f/5//n/+f/3//f/9//2//T/9f/1//T/9P/z//L/8f/w//L/
8v/y//L/8f/x//H/8f/x//L/8v/x//H/8f/x//H/8f/x//D/8P/w//D/8P/x//H/7//v
/+//7//v/+//7//v/+//7//v//D/7v/u//D/8P/v/+z/6f/j/+D/4//t/wAAEQAeACQA
JwAtADoAQgBHAE4AUwBQAD8AIQD0/8r/qf+L/27/X/9h/3b/kP+o/7n/x//T/9z/4//n
/+z/8f/0//T/9P/0//X/9v/2//f/+P/4//n/+f/5//n//P/8//z//P/8//z//P/8//z/
/P/9//3//f/9//7/AAAAAAAAAAAAAAAAAAAAAAAAAQACAAIAAgACAAQABAAEAAQABAAG
AAcACQAJAAoACwAKAAoACwALAAwADQAOAA8AEAARABIAFAAUABUAFgAZABsAHAAeAB8A
HgAfACAAIQAiACMAJAAlACcAJgAmACYAJgAmACYAJgAmACYAJgAkACMAIwAiACEAIgAi
ACIAIQAfAB0AGwAZABoAGQAYABcAFgAWABQAEwASABEADwAOAAsACAAIAAcACAAGAAYA
BQADAAIAAQABAAMAAgAAAAAA/f/8//z//P/8//z//P/8//n/+f/5//n/+P/4//j/+P/4
//n/+f/5//n/+f/5//r/+P/4//j/+f/7//v/+//8//v/+//8//z//v//////////////
//8BAP//////////AAABAAIAAwABAAEAAQABAAQABAAEAAQAAgABAAEAAQABAAEAAAAA
AAAAAAAAAAEAAQACAAIAAgADAAUABQAFAAYACAAJAAkACgAMAAwADAAMAA0ADwAQABEA
EQARABEAEAANAAoACQAJAAkACAAFAAMAAQABAAAAAAD///7//v/9//n/+f/5//f/+f/5
//j/9v/z//P/8v/y//P/9P/1//b/9P/0//T/9P/z//P/8//z//P/9P/0//P/8f/x//H/
8f/z//P/8v/y//L/8v/y//P/8//x//H/8f/z//P/8//z//L/8f/w/+//7v/u/+7/8P/w
/+//8P/t/+n/5P/l/+v//P8PABwAIgAjACkANAA8AD0AQgBLAEoAPQAnAAIA0v+v/5P/
dv9h/1v/av+G/6D/s/+//8n/1v/h/+f/7P/x//L/9P/2//b/9//4//r/+//8//z//f/9
//3//f/8//z//P/8//7//v/+//7//v/+//////8BAAEAAgAEAAIAAgACAAIAAgACAAIA
AgADAAQABAAEAAQABgAGAAYABAAEAAYABwAHAAcACAAJAAoACgALAAsADgAPABAAEQAR
ABEAEQASABMAFQAXABsAGwAcAB4AHwAeAB8AIAAhACQAJQAmACcAJQAkACQAJAAnACgA
KQAqACgAKAAoACYAJwAnACYAJQAkACQAJAAjACAAHwAeAB0AHAAbABoAGQAYABgAFgAV
ABIAEQAPAA4ADgAMAA0ADQAKAAgACAAHAAMAAgABAAEAAwACAAAAAAD///7//v/+//z/
/P/8//z/+f/5//n/+f/6//r/+v/6//r/+//7//v/+f/5//n/+v/8//z//P/9//v/+//7
//z//f/9//7//v/+/////////////////wEAAQABAAEAAQADAAMAAwADAAMAAwADAAMA
AgACAAIAAgACAAEAAQABAAEAAQAAAAAAAAAAAAAAAQABAAIAAgACAAMABQAFAAUABgAG
AAcACQAKAAoACgAKAAoACwANAA4ADwAPAA8ADwAOAAsACAAHAAcABwAGAAMAAQABAAEA
AAAAAP3//P/8//v/+//7//v/+f/3//f/9v/0//P/8//y//L/9P/0//T/9P/z//L/8f/w
//D/8f/y//P/8f/y//L/8f/x//H/8f/x//H/8f/w//D/8P/w//D/8f/x/+//7//v/+//
7//v/+//7f/t/+3/7f/s/+7/8P/w/+7/7f/q/+f/4//i/+f/+/8QAB0AJgAuADUAPwBI
AFIAWwBkAGEAUgA3AA0A3P+4/5//f/9k/13/a/+A/5T/qP+3/8X/z//Y/9//5f/q/+//
8v/y//L/8v/z//T/9f/3//n/+v/6//n/+P/3//r/+v/6//r//P/8//z//P/8//z//f/9
//////8AAAIA///+//3//P/9//7///8AAAEAAgACAAIAAAACAAIAAgACAAIABAAFAAcA
BwAIAAkACgAKAAsACwAKAAsADAANABAAEQASABQAFAAVABYAGQAZABoAHAAdAB4AHwAg
ACEAIgAjACQAJQAlACQAJAAkACQAJAAkACQAIgAiACIAIAAhACEAIAAfAB4AHgAeAB0A
GgAZABgAFwAYABcAFgAVABIAEgAQAA8ADwAPAA4ADgANAAoACgAJAAgABgAGAAUAAwAC
AAEAAQD///7//P/8//3//P/8//z/+P/4//j/+P/5//n/+f/5//r/+v/6//r/+P/5//n/
+f/7//v/+//8//z//P/8//3//f/9//3//v8BAAEAAgACAAAAAQABAAEAAwADAAMABQAD
AAMAAwADAAEAAQABAAEAAgADAAQABQAFAAQAAwACAAQAAwADAAMAAwADAAIAAgAAAAAA
AAABAAEAAgACAAIAAQADAAMAAwAFAAgACgALAA0ADQAKAAoACgAKAAoADQAPABAAEQAP
AA8ADwAOAA0ACgAJAAkABwAGAAMAAQAAAAEAAQACAAEAAAAAAP///P/7//r/9//5//n/
+P/2//f/9//2//b/9P/0//T/9P/2//b/9v/2//X/9f/1//X/9f/2//b/9f/1//X/9f/1
//P/8//y//L/9P/0//T/9f/z//H/8f/x//P/8//z//P/8//z//P/8//y//L/8v/y//T/
8//s/+f/5f/k/+//AwAUACMAMAA4AEEATQBWAF4AZwBuAGsAXAA9ABEA5v/C/6P/gf9s
/2n/ef+S/6j/uP/H/9H/2//i/+f/7f/y//P/9P/2//b/9v/3//j/+P/5//r/+v/9//3/
/f/9//z//P/8//z/AAAAAAAAAAD+//7///////////8AAAIABAAEAAQABAAEAAQABAAE
AAUABgAGAAYABgAIAAgACAAGAAYACAAJAAsACwAMAA0ADAAMAA0ADQAQABEAEgATABYA
FwAYABoAGgAbABwAHwAdAB4AIAAhACQAJQAmACcAJgAnACgAKQArACoAKgAqACsAKgAp
ACgAKgAqACoAKAAnACcAJgAlACIAIgAiACEAIgAhACAAHwAcABsAGgAZABoAGgAYABcA
FAATABEAEAAPAAwADAALAAwACgAKAAkABgAEAAIAAQACAAIAAQACAP///v/+//7//v/+
//7//v/7//v/+//7//z//P/8//z/+v/7//v/+//9//3//f/+//z//P/8//3/////////
AAD/////AAAAAAIAAwADAAMAAwADAAMABQAFAAUABQAFAAMAAwADAAMABQAFAAUABQAG
AAYABgAGAAYABQAFAAUABQAFAAQABAAEAAQABAAFAAIAAgABAAAAAQADAAMAAwACAAIA
AQD//wAAAQADAAYABgAGAAcABwAJAAoACgAKAAoACgALAA0ADgAPAA8ADwAPAA4ADwAM
AAsACwAJAAgABQADAAEAAQAAAAAA///+//7//f/7//v/+//5//n/+f/4//b/9//3//b/
9v/0//T/9P/0//b/9v/2//b/8//z//P/8//z//T/9P/z//P/8//z//P/9f/1//T/9P/0
//T/9P/1//X/8//z//P/8f/x//H/8f/x//H/8f/x//D/8v/y//D/8P/x//D/6f/j/+L/
6f/7/xAAHwAqADIAOQBFAFIAVgBfAGoAawBiAE0AJQD0/8z/r/+P/3b/bf91/4z/pv+4
/8X/0//d/+L/6f/v//L/9f/4//r/+f/4//j/+P/4//n/+v/6//z//f/+/////v/+//7/
/v8AAAAAAAAAAAAAAAABAAEAAwADAAQABgAEAAQABAAEAAQABAAEAAQABQAGAAYABgAG
AAgACAAIAAgACAAKAAsACwALAAwADQAOAA4ADwAPABIAEwAUABUAFgAXABgAGgAYABkA
GgAdAB0AHgAgACEAIgAjACQAJQAmACcAKAApACsAKgAqACoAKgAqACoAKgAsACwALAAq
ACcAJwAmACUAJgAmACYAJQAkACMAIgAhAB4AHQAcABsAGgAaABgAFwAWABUAEwASABEA
DgAOAA0ACgAIAAgABwAHAAYABQAFAAUABAACAAIA///+//7//v/+//7//v/+//3//f/9
//3/+v/6//r/+v/8//3//f/9//v/+//7//z//P/8//z//f/9//3//f/+//////8AAAAA
AgADAAMAAwABAAEAAQADAAMAAwADAAMABQAFAAUABQADAAMAAwADAAQABAAEAAQABAAD
AAMAAwADAAMAAgACAAAAAAAAAAEAAQACAAIAAgACAAMAAgABAAIABAAFAAUABwAHAAgA
CgAMAAwACgAKAAoACgANAA8AEAARABEAEQARABAADQAKAAkACQAJAAgABQADAAEAAQAA
AAAAAQAAAAAA///9//3//f/7//n/+f/4//b/9v/3//f/+P/2//b/9v/2//b/9v/2//b/
9//3//f/9//2//b/9f/z//X/9f/1//X/8//z//L/8v/0//T/9P/1//X/8//z//P/8//z
//P/8//z//P/8//z//T/8v/w/+7/7v/x//D/6//l/+T/6f/5/woAGQAmACwAMQA7AEYA
TABTAF4AXwBSAD0AHQDw/8j/qf+J/2z/Y/9t/4T/nv+0/8P/z//b/+L/6f/t//D/8f/0
//j/9v/2//f/+P/4//n/+v/6//3//f/9//3//P/8//z//P/+//7//v/+/wAAAAABAAEA
/////wAAAgAEAAQABAAEAAIAAgACAAIABQAGAAYABgAGAAgACAAIAAYABgAIAAkACQAJ
AAoACwAMAAwADQANAA4ADwAQABEAFAAVABYAGAAWABcAGAAbABsAHAAeAB8AIAAhACIA
IwAkACUAJgAnACkAKAAoACgAKAAoACgAKAAoACgAKAAmACUAJQAkACMAJAAkACQAIwAi
ACEAIAAfAB4AHQAcABsAGgAaABgAFwAUABMAEQAQAA8ADAAMAAsACgAIAAgABwAFAAQA
AwADAAMAAgAAAAAAAQAAAAAAAAD+//7//v/+//v/+//7//v/+v/6//r/+v/6//v/+//7
//3//f/9//7//v/+//7////9//3//f/+//////8AAAAAAgADAAMAAwABAAEAAQADAAEA
AQABAAEAAgADAAQABQADAAMAAwADAAQABAAEAAQABAADAAMAAwADAAMAAgACAAAAAAAA
AAEAAQACAAIAAgAFAAcABwAHAAgACAAJAAwADAAMAAwADAANAA8AEAARABEAEQARABAA
EQAOAA0ADQALAAoABwAFAAEAAQAAAAAAAQAAAAAA///9//3//f/7//v/+//6//j/9f/1
//T/9P/y//L/8v/y//T/9P/0//T/8//z//P/8//z//T/9P/z//P/8//z//P/8//z//L/
8v/y//L/8v/z//P/8f/x//H/8f/x//H/8f/v/+//7//v/+z/7v/y//L/8P/v//D/7f/n
/+L/4//v/wQAEwAeACYAKQAxAD4AQgBFAE4AUwBMADsAHwDw/8T/pf+J/27/Xf9j/3r/
lP+s/7v/x//R/9z/4//n/+z/8f/y//T/9v/2//f/+P/4//n/+v/6//v/+//7//v/+v/6
//r/+v/9//7///8AAP7//v///////v/9//3//v8AAAAAAAAAAAAAAAAAAAAAAQACAAIA
AgAEAAYABgAGAAYABgAIAAkACQAJAAoACwAKAAoACwALAAwADQAOAA8ADgAPABAAEgAS
ABMAFAAXABcAGAAaABsAHAAdAB4AHwAgACEAIgAjACUAJAAkACQAJAAkACQAJAAmACYA
JgAkACMAIwAiACEAIAAgACAAHwAgAB8AHgAdABwAGwAaABkAFgAWABQAEwAQAA8ADQAM
AA0ACgAKAAkABgAEAAQAAwACAAIAAgADAAEAAAD+//7/+//6//r/+v/6//r/+v/6//n/
+f/5//n/+P/4//j/+P/4//n/+f/5//f/9//3//j/+v/6//r/+//7//v/+//8//z/+//7
//r//P/9//3//f/9//3//f////////////////////////////////////7//v/+//7/
/v/9//3//f///////v/+//7//v/+////AQACAAIAAgAHAAcABQAHAAgACAAIAAgACAAL
AA0ADgAPAA0ADQANAAwACQAGAAUABQAGAAYABAADAAAA///9//z/+//6//r/+f/3//f/
9//1//f/9//2//T/8//z//L/8v/w//D/8P/w//D/8P/w//D/8f/x//H/8f/z//T/9P/z
//L/8f/w/+//7//v/+7/7v/v//D/8f/z//H/7//v/+//7f/t/+3/7f/v/+//7//v/+7/
7v/s/+z/7v/t/+r/4//h/+L/7/8BABAAIQAsADIAPQBJAFAAWABhAGYAXwBOAC8A///Q
/7L/k/9x/17/Yf9z/4r/oP+y/8H/zf/V/9r/4f/n/+r/6//u//D/8f/y//T/9v/0//X/
9v/2//n/+f/5//n/+P/4//j/+P/6//r/+v/6//z//P/9//3/+//7//z//v8AAAAAAAAA
AP7//v/+//7/AQACAAIAAgACAAQABAAEAAQABAAGAAcABQAFAAYABwAKAAoACwALAAwA
DQAOAA8AEgATABQAFgAVABUAFQAXABkAGgAcAB0AHgAfACAAIQAgACEAIgAjACMAIgAi
ACIAIgAiACIAIgAiACIAIgAgAB0AHQAcABsAGgAaABoAGQAZABkAGQAZABcAFQATABEA
EgASABAADwAOAA0ACwAKAAkABgAGAAUABgAEAAQAAwD///7//f/9//7//v/9//7/+//6
//r/+v/4//j/+P/4//f/9//3//f/9v/2//b/9v/4//n/+f/5//v/+//7//z//P/8//z/
/f/9//3//f/+//3//f/+//7//v////////////////8BAAEAAQABAAEAAQABAAEAAQAB
AAEAAQABAAAAAAAAAAAAAgABAAEAAQD//////v/+/wAAAAAAAAEA//8AAAAAAAADAAUA
BwAIAAoACgAKAAoACgALAAsACwANAA0ADQAMAAsACAAHAAcABwAGAAMAAQD//////v/+
//3//P/8//v/+f/5//n/9//3//f/9v/0//P/8//y//L/8v/y//L/8v/y//L/8v/y//H/
8f/x//H/8f/y//L/8f/x//H/8f/x//H/8f/w//D/7v/u/+7/7//x/+//7//v/+//7//v
/+//7//v/+//7//w//D/7v/s/+z/7f/s/+n/5f/i/+P/7/8EABUAIgAqAC8AOQBIAFIA
VwBgAGUAXgBLACsAAgDW/7X/lf92/2X/af98/5T/qv+3/8X/0f/a/+H/6f/s/+//8v/0
//T/9P/1//b/9P/1//b/9v/3//f/9//3//r/+v/6//r//P/8//z//P/8//z//f/9//v/
+//8//7/AAAAAAAAAAAAAAAAAAAAAP//AAAAAAAAAgAEAAQABAAEAAQABgAHAAcABwAI
AAkACgAKAAsACwAMAA0ADgAPABAAEQASABQAFAAVABYAGQAZABoAHAAdAB4AHwAgACEA
IgAjACQAJQAmACYAJwAoACcAJgAlACQAJgAmACYAJAAjACMAIgAhAB4AHgAeAB0AHQAd
AB0AHQAaABkAGAAXABYAFgAUABMAEgARAA8ADgALAAgACAAHAAgABgAGAAUAAQAAAP//
//////7//P/8//3//P/8//z/+v/6//r/+v/7//v/+//7//j/+P/4//j/9v/3//f/9//5
//n/+f/6//r/+v/6//v//f/9//3//v//////AAAAAP7/////////////////AQADAAMA
AwADAAEAAQABAAEAAQABAAEAAQAAAAAAAAAAAAAA////////AQABAAAAAAACAAIAAgAD
AAUABgAGAAYABQAHAAcABwAIAAoACgAKAAoACgALAAsACwAOAA8AEAAQAA8ADAALAAsA
CwAKAAcABQADAAMAAgACAP///v/+//3//f/9//3/+//5//n/+P/2//X/9f/0//T/9P/0
//T/9P/y//L/8v/y//L/8//0//X/8//0//T/8//z//P/8//z//X/9f/0//T/9P/0//T/
9f/3//X/9f/1//T/8//y//H/8//z//P/8//y//T/9P/w//D/8f/y/+//6f/m/+f/7f/+
/w0AGgAkACcALQA+AEoATQBUAFsAWABLADcAEADi/73/of+C/2v/Zf9y/4r/pP+5/8f/
z//a/+P/6//w//P/9v/4//j/+P/5//r/+v/7//z//P/7//v/+//7//3//v///wAAAQAA
AP///v8AAAAAAQABAAMAAwAEAAYABAAEAAQABAAGAAYABgAGAAUABgAGAAYABgAIAAgA
CAAIAAgACgALAAsACwAMAA0ADgAOAA8ADwAQABEAEgATABQAFQAWABgAGAAZABoAHQAc
ABwAHQAdAB8AIQAjACUAJgAnACgAKQApACgAKAAoACoAKgAqACoAKgAqACoAKAApACkA
KAAnACYAJgAmACUAIgAhACAAHwAgAB8AHgAdABoAGgAYABcAGAAXABUAFAARAA4ADgAN
AAwACgAKAAkABwAGAAUABQAFAAQAAgACAAEAAAAAAAAA/v/+//7//v/7//v/+//7//z/
/P/8//z//P/9//3//f/9//3//f/+//z//P/8//3//f/9//3//v//////AAAAAAAAAQAB
AAEAAQABAAEAAwABAAEAAQABAAMAAwADAAMABQAFAAUABQAEAAQABAAEAAQAAwADAAMA
AwADAAIAAgAEAAQABAAFAAYACAAJAAoACwAPAA4ADgAOAA4ADgANAA8AEAARABEAEQAR
ABAAEAAOAA4ADwAPAA4ACwAJAAUABQAEAAQABQAEAAQAAwD////////9//3//f/8//r/
9//3//b/9v/2//b/9v/2//b/9v/2//b/9f/1//X/9f/1//b/9v/1//X/9f/1//X/9f/1
//T/9P/0//T/9P/1//X/8//z//P/9f/1//X/9f/z//P/8//z//b/9P/y//L/8v/x/+z/
6f/n/+b/5//v/wIAEwAgACgAKQAvADgAPgBDAEwAUQBMAD0AJQD8/87/rf+P/3L/Y/9j
/3T/kv+q/7n/x//R/9r/4//t//D/9f/4//j/9v/2//f/+P/6//v//P/8//3//f/9//3/
/v/+//7//v8AAAAAAAAAAP7//v//////AQABAAIABAAEAAQABAAEAAQABAAEAAQAAwAE
AAQABAAEAAYABgAGAAgACAAKAAsACwALAAwADQAOAA4ADwAPABAAEQASABMAEgATABQA
FgAYABkAGgAdABsAHAAeAB8AIAAhACIAIwAmACcAKAApACcAJgAmACYAKgAqACoAKgAq
ACoAKgAoACkAKQAoACcAJAAkACQAIwAkACMAIgAhACAAHwAeAB0AHAAcABoAGQAWABUA
EwASABMAEAAQAA8ADAAKAAoACQAJAAgABwAHAAYABAABAAAAAQAAAAAAAAAAAAAAAAAA
AP3//f/9//3//v/+//7//v/8//3//f/9//3//f/9//7//v/+//7///////////8AAAEA
AQACAAIAAgADAAMAAwADAAMAAwAFAAUABQAFAAUABQAFAAUABQAFAAUABQAFAAYABgAG
AAYABgAFAAUABQAGAAcABwAIAAkACgALAA0ADQAQABAAEAAQABAAEAAQABEAEwAUABUA
FQAVABUAFAAVABIAEQARABMAEgAPAA0ACgAJAAcABgAFAAQABAADAAMAAwADAAEA////
//7//P/5//n/+P/4//n/+v/7//z/+v/6//r/+v/7//v/+//7//n/+v/6//n/9//3//f/
9//5//n/+P/4//j/+P/4//n/+//5//n/+f/3//f/9//3//f/9//3//f/9v/4//j/+P/2
//X/9v/z/+//6v/t//v/DAAdACwAOAA9AEcAVABcAGMAagBvAGYAUQAvAP7/1v+7/5n/
eP9p/2//gP+W/6z/vf/L/9f/4P/p/+//8v/5//7//v/+//7///8AAAAAAQACAAIAAwAD
AAMAAwAFAAYABwAIAAkACAAHAAYACAAIAAkACQAJAAkACgAMAAoACgAKAAoADAAMAAwA
DAALAAwADAAMAAwADgAOAA4ADwAQABMAFQAUABMAEwATABYAFgAXABcAGAAZABoAGwAc
AB0AHgAgACAAIQAiACUAJQAmACgAKQAsAC0ALgAvAC4ALwAwADEAMwAyADIAMgAyADIA
MgAyADAAMAAwAC4ALwAvAC4ALQAsACwALAArACoAKQAoACcAJgAlACQAIwAgACAAHgAd
AB0AHQAcABwAGwAYABgAFwAWABQAFAATABEAEAAPAA8ADQAMAAoACgALAAoACgAKAAYA
BgAGAAYABwAHAAcABwAGAAYABgAGAAYABwAHAAcABwAHAAcACAAKAAoACgALAAsACwAL
AAwADQANAA4ADgAOAA8ADwAPABEAEQARABMAEgARABAADwAQABEAEgATABMAEwATABMA
EgASABIAEgASABEAEQARABMAEwASABIAEwAUABUAFwAXABgAGAAYABsAHAAcABwAHAAc
AB0AHwAgACEAHwAfAB8AHgAfABwAGwAbABkAGAAVABMAEwATABIAEgARABAAEAAPAA0A
DQANAAsADQANAAwACgAIAAcABQAEAAUABgAHAAgABgAGAAYABgAFAAUABQAFAAUABgAG
AAUABwAHAAcABwAHAAcABgAGAAYABgAGAAcABwAFAAUABQAHAAcABwAHAAcABwAHAAcA
BgAEAAQABAAEAP///v/7//n//P8LAB0ALgA9AEYATABVAGEAagByAH0AhAB9AGgARQAX
AOr/yv+t/5H/fv+D/5n/sv/E/9T/4f/p/+//+P8BAAUACAANAA4ADgAMAAwADQAOAA8A
EQATABQAEwATABMAEwAUABQAFAAUABYAFgAWABYAGAAYABkAGQAZABkAGgAcABwAHAAc
ABwAHAAcABwAHAAfACAAIAAgAB4AIAAgACAAIAAgACIAIwAjACMAJAAlACYAJgAnACcA
KQArAC0ALwAuAC8AMAAyADIAMwA0ADcAOQA6ADwAPQA8AD0APgA/AEIAQwBEAEUARQBE
AEQARABEAEQARABEAEQARABEAEIAPwA/AD4APQA9AD4APwA/ADwAOwA6ADkAOgA5ADgA
NwA1ADQAMQAvADAALwAtACwALQAqACoAKQAmACQAJAAjACEAIAAfAB8AHwAeABwAHAAb
ABoAGgAaABoAGgAaABoAGAAXABYAFQAVABYAFwAYABYAFwAXABcAGQAZABkAGgAcABwA
HAAdABsAGwAbABwAGwAbABwAHAAeAB8AHwAfACEAIQAhACMAIQAhACEAIQAhACEAIQAh
ACMAIwAjACMAJAAkACQAJAAiACEAIQAhACEAIQAgACAAIwAkACUAJwApACoAKgAqAC0A
LwAvAA==
         </WaveFormData>
      </LeadData>
      <LeadData>
         <LeadByteCountTotal>10000</LeadByteCountTotal>
         <LeadTimeOffset>0</LeadTimeOffset>
         <LeadSampleCountTotal>5000</LeadSampleCountTotal>
         <LeadAmplitudeUnitsPerBit>4.88</LeadAmplitudeUnitsPerBit>
         <LeadAmplitudeUnits>��V</LeadAmplitudeUnits>
         <LeadHighLimit>2147483647</LeadHighLimit>
         <LeadLowLimit>268435456</LeadLowLimit>
         <LeadID>V4</LeadID>
         <LeadOffsetFirstSample>0</LeadOffsetFirstSample>
         <FirstSampleBaseline>0</FirstSampleBaseline>
         <LeadSampleSize>2</LeadSampleSize>
         <LeadOff>FALSE</LeadOff>
         <BaselineSway>FALSE</BaselineSway>
         <ExcessiveACNoise>FALSE</ExcessiveACNoise>
         <MuscleNoise>FALSE</MuscleNoise>
         <LeadDataCRC32>3794656861</LeadDataCRC32>
         <WaveFormData>
7P/s/+z/7P/q/+r/6v/q/+3/7v/v//D/7//u/+3/7P/u/+7/7v/u//D/8P/w//D/8v/y
//L/8v/y//L/8v/y//X/9v/3//j/+P/4//j/+P/5//r/+//8//z//P/8//z//v/+//7/
/v8BAAIAAwAEAAQABAAEAAQABwAIAAkACgANAA4ADwAQABIAEgASABIAEwAUABUAFgAY
ABgAGAAYABoAGgAaABoAGAAYABgAGAAYABgAGAAYABgAGAAYABgAFQAUABMAEgAQABAA
EAAQABAAEAAQABAADgAMAAoACAAGAAYABgAGAAQABAAEAAQAAQAAAP///v/+//7//v/+
//3//P/7//r/+P/4//j/+P/3//b/9f/0//b/9v/2//b/9v/2//b/9v/2//b/9v/2//b/
9v/2//b/+P/4//j/+P/6//r/+v/6//v//P/9//7//v/+//7//v/+//7//v/+//7//v/+
//7/AAAAAAAAAAAAAAAAAAAAAP7//v/+//7/AAAAAAAAAAD+//7//v/+//7//v/+//7/
/v/+//7//v/+//7//v/+/wEAAgADAAQABgAGAAYABgAGAAYABgAHAAsADQAOAA8ADwAP
AA8ADwANAAwADAAMAAoACAAGAAMAAgABAAEAAAAAAP///v/9//v/+//6//n/+//6//f/
9//4//f/9//4//j/+P/3//f/+f/4//j/+P/3//b/9f/z//X/9f/1//X/8//z//L/8v/0
//T/9P/0//L/8v/y//L/8f/x//H/8v/y//L/8v/x//P/8//y//L/9v/2//P/8P/s/+b/
4P/a/9f/3P/t////DQAcACoANgBHAFsAbACBAJcApwCpAJYAZgAoAPv/4P/B/6b/mf+b
/6f/tf/A/8r/0P/Y/97/5f/r/+//8P/y//P/8v/z//P/9P/1//X/9f/2//b/9v/2//b/
9P/1//X/9v/4//n/+f/5//v/+//8//z//P/7//v/+//6//v//P/8//z//P/8//z//v/+
//7//v/9/////////wEAAgACAAMAAwADAAQABQADAAUABQAHAAkACgAKAAsADAAOAA4A
DwAQABEAEgASABQAFQAWABcAGQAaABsAHAAdAB0AHwAgAB8AIAAgACAAIQAhACEAIQAh
ACEAIAAfAB8AHgAeAB0AHQAdAB0AHQAbABoAFwAVABYAFQAUABQAEwATABEAEAANAAwA
CQAHAAcABwAIAAkABgAFAAQAAgD+//7//P/8//7/+//6//j/+P/2//b/9v/2//b/9f/0
//L/8v/y//P/8//z//L/8v/1//X/9f/1//P/8//z//P/9P/1//b/+P/4//j/9//2//b/
9v/2//f/9//4//j/+P/4//j/+P/4//j/+f/8//z//P/8//z//f/////////+//7//v/+
//7//P/7//v/+//9//3//f/+//z//P/8//z///8AAAAAAAAAAAAA///+/wEAAgADAAMA
BQAFAAUABwAJAAoACAAIAAgACAAJAAsADQAOAA8ADwAPAA8ADwANAAwADAAMAAoACAAG
AAMAAgABAAEAAAAAAP///v/9//v/+//6//n/+f/4//X/9f/0//P/8//0//T/9P/z//T/
9f/1//b/9P/0//T/9P/z//P/8//z//P/8//z//L/8v/y//L/8v/0//T/9P/0//T/8//z
//P/8v/y//L/8v/y//P/9P/0//T/8v/y//P/8v/w/+7/6v/k/+H/4P/n//n/CwAaACYA
MAA9AE8AYABxAIUAlwCdAJYAcgA4AAUA6P/L/7D/n/+b/6P/s//E/87/1v/e/+b/6f/t
/+//9P/2//f/+P/5//n/+v/5//n/+f/6//z//P/8//z/+v/7//v//P/6//v/+//7//3/
/f/+//7//P/7//v/+//8//3//v/+//z//P/8//z//v/+//7//v/9////////////AAAA
AAEAAQABAAIAAwADAAUABQAHAAcACAAIAAkADAAOAA4ADwAOAA8AEAAQABQAFQAWABcA
FwAYABkAGgAbABsAHQAeACEAIgAiACIAIQAhACEAIQAgACEAIQAhACEAIAAgAB8AHwAf
AB8AHwAcABwAGgAZABoAGQAYABgAGQAZABcAFgATABIADwANAAoACQAJAAkACAAHAAYA
BAAEAAQAAgACAAQAAQAAAP7//P/6//r/+v/8//z/+//6//r/+v/6//v/+//7//r/+v/5
//n/+f/5//n/+f/5//n/+f/5//n/+v/7//z//P/8//z//P/8//3//f/+//7//v/+//7/
/v/+//z//f8AAAAAAAAAAAAAAQD////////+////AAABAAIAAgABAAEAAQD+//3//P/8
//7//v/+//7///8AAAAAAAD//wAAAAAAAAMABAAFAAcABgAGAAYABgAGAAcACQALAAwA
DgAPABAAEQAOAAsACQAIAAoACAAGAAQAAwACAAEAAQACAAIAAQAAAP3/+f/3//T/9P/1
//X/8//z//L/8f/x//T/9P/0//P/8f/x//D/8P/w//D/8P/w//D/8f/y//P/8v/x//D/
7v/w//D/8P/w//D/8P/w//D/8P/v/+//7//w//D/8P/w/+3/7f/t/+z/8P/y//D/8f/w
/+7/7v/s/+b/4f/g/+X/8/8FABIAHAAkADEAQwBUAGEAcwCHAJEAjgB6AEoAEQDs/9P/
uP+f/5X/nf+v/8D/yv/M/9L/3P/l/+v/7//y//T/9//4//n/+f/6//3//f/9//7//v/+
//7//v/9//3//P/8//7//////////f/9//7//v/+//3//f/9//z//f/+//7///8AAAEA
AgACAAIAAgACAAEAAwADAAMAAwAEAAQABQAFAAUABgAHAAYABwAGAAcACQAKAAoACwAK
AAwADAANABAAEQASABIAFAAVABYAFwAXABgAGQAaAB0AHQAfACAAHwAgACAAIAAdAB0A
HQAdACAAIQAhACEAIQAgACAAHwAfAB8AHwAfABwAHAAaABkAGAAXABYAFgAXABcAFQAU
ABUAFAARAA8ADQALAAoACQAKAAkACAAGAAQABAACAAIAAgD///7//P/+//z//P/8//z/
/P/7//r/+P/4//j/+f/7//v/+v/6//r/+f/4//f/+f/5//n/+f/7//v/+//8//v//P/8
//z//v/+//7////9//7//v/+//7//v/+//7/AAABAAQABAABAAAA/////wEAAQABAAAA
AAAAAAAAAAD+//3//f/9/////////wAAAAAAAAAAAAAAAAAA///+/wAAAgADAAQABQAG
AAcABwAIAAgACAAIAAgACQALAA0ADgARABEAEQARABAADQALAAoACAAGAAQAAgABAAAA
//////3//P/6//j/+f/3//f/9v/0//P/8f/t/+//7v/t/+3/7v/u/+7/7f/r/+v/6v/q
/+r/6v/q/+r/6f/p/+n/6f/n/+f/5//m/+j/6P/o/+j/6v/q/+r/6v/n/+X/5P/j/+L/
4v/i/+L/4//j/+P/4v/k/+b/6P/l/+D/3v/a/9T/0P/N/9L/5f/5/wkAFgAkADQAQQBP
AGYAgQCZAKUAowCIAFIAFADr/9D/r/+S/4n/jf+V/6H/rv+6/8T/yv/Q/9f/3f/j/+b/
6P/p/+r/6//r/+z/7v/v//D/8v/w//D/8P/w/+7/7//v//D/8v/z//P/8//z//P/9P/0
//T/8//z//P/8v/z//T/9P/0//T/9P/0//b/9v/2//b/9//5//n/+f/3//j/+P/5//r/
+//9/////f//////AQABAAIAAgADAAIABAAEAAUACQALAA0ADgAOAA8AEAARABMAFAAV
ABYAFwAXABkAGgAZABoAGgAaABsAGwAbABsAGwAbABoAGQAZABgAGAAXABcAFwAXABcA
FAAUABIAEQAQAA8ADgAOAA0ADQALAAoACwAKAAcABQAEAAMAAwADAAQAAwACAAAA/v/+
//z//P/7//f/9f/y//P/8v/z//T/8v/y//H/8P/w//D/8P/x//P/8//y//L/8//z//P/
8//1//X/9f/1//P/8//z//T/9f/2//b/9v/4//j/+P/5//n/+v/6//r/+//8//3//v/7
//v//f/8//r/+v/6//v/+//7//v/+v/6//r/+v/6//r/+f/5//n/+//7//v//P/6//r/
+v/6//n/+v/6//r//f/+//7//v8BAAIAAwADAAUAAwAAAAEAAgADAAQABQAHAAkACgAK
AAkACAAHAAcABQAEAAQAAgAAAP7//P/6//r/+v/7//r/+v/5//j/9f/z//P/8v/x//H/
8P/t/+//7v/t/+3/7f/s/+v/6f/q/+v/6//s/+z/7P/s/+z/7f/t/+3/7f/r/+v/6//q
/+j/6P/o/+j/6f/q/+v/7P/q/+n/6f/p/+j/6P/o/+j/6f/p/+n/6P/m/+b/5v/l/+b/
4v/Y/9D/zP/P/9r/6//9/w8AIAAuADwATQBjAHoAkQCjAK0ApwCEAEgAEADr/8z/rf+W
/43/lf+j/7P/vP/E/8z/0v/W/9v/4f/j/+L/4v/l/+j/6f/p/+r/6//r/+v/7P/s/+z/
7P/s/+z/7f/t/+7/7v/v/+//7//t/+3/7v/u//D/7//v/+//8P/x//L/8v/y//L/8v/y
//P/9P/1//b/9//5//n/+f/3//j/+P/5//v/+//8//3//f//////AQABAAIAAgADAAQA
BgAGAAcACgALAAwADAAOAA8AEAARABMAFAAVABYAFQAVABcAGAAbABwAHAAcABsAGwAb
ABsAHAAdAB0AHQAbABoAGgAZABgAFwAWABUAFAAUABIAEQASABEAEAAQAA8ADwANAAwA
CQAIAAUAAwACAAEAAQABAAIAAQAAAP7/+v/6//j/+P/9//v/+//6//f/9P/z//L/9P/0
//P/8v/y//L/8v/z//P/8//y//L/8//z//P/8//z//P/8//z//P/8//z//T/9f/2//b/
9v/2//b/9v/3//n/+v/6//r//P/8//z//P/8//3/AAAAAP7//v/+/////f/9//3//P/+
//7//v/+//z/+//7//v/+//7//v//P/6//r/+v/6//r/+v/5//j/9//4//j/+P/4//j/
+P/3//j/+f/6//3//v/9//z/+//8//7/AQACAAMABAADAAUABwAIAAcABwAHAAcACAAH
AAcACAAHAAQAAQD+//3//P/7//v/+v/6//n/+P/3//X/9f/0//P/8//y/+//7//u/+3/
7f/u/+7/7v/t/+//7//u/+7/7f/s/+v/6v/s/+3/7v/v/+3/7f/t/+z/7P/s/+z/7P/s
/+z/7P/s/+z/6//r/+v/7P/s/+z/7P/r/+v/6//q/+j/6v/s/+v/6v/q/+b/4P/a/9X/
3P/r//3/DQAcACoAOABNAGEAcgCHAKEArwCtAJgAYgAiAPn/4P/D/6r/nf+f/63/u//G
/8z/1P/a/+D/5f/r/+//8v/0//P/8v/z//P/9P/1//X/9f/2//j/+P/4//j/9v/3//f/
+P/4//n/+f/5//n/+f/6//r/+P/3//f/9//6//v//P/8//r/+v/6//r//P/8//z//P/9
//////////3//v/+////AQABAAIAAwABAAMAAwAFAAcACAAIAAkACgAMAAwADQAOAA8A
EAAQABQAFQAWABcAFwAYABkAGgAbABsAHQAeAB8AIAAgACAAIAAhACIAIwAiACMAIwAj
ACEAIAAgAB8AHwAfAB8AHwAeAB4AHAAbABoAGQAYABgAFwAXABUAFAAVABQAEQAPAAwA
CwALAAsACgAJAAgABgAEAAQAAgACAAQAAQAAAP7//P/6//r/+v/8//z/+//6//j/+P/4
//n/+f/5//j/+P/5//n/+f/5//f/9//3//f/+P/5//r//P/7//z//P/8//7//v/+////
//8AAAAAAAD///7//f/8//z//f8AAAAA//8AAAEAAwACAAEAAAD+/wAAAAAAAAAAAAD/
//////////////8AAP7//v/+//7///8AAAAAAAD//wAAAAAAAAEAAgADAAMABQAFAAUA
BwAHAAgABgAGAAYABgAIAAsADgAQABEAEQARABEAEAANAAsACgAIAAYABAACAAEAAAD/
/////v/+//3//P/9//v/+//6//f/9//2//P/9f/0//P/8//2//b/9v/1//P/8//y//L/
9P/0//T/9P/x//H/8f/x//P/8//z//L/8v/y//L/8v/w//D/8P/w//L/8f/x//H/8v/y
//L/8v/x//H/8f/w//D/8P/u/+3/7v/u/+z/6P/e/9v/4P/t//3/DQAcACgANgBHAFkA
agB9AJMAoQChAJAAYgAkAPf/2v+7/6L/lf+Z/6f/uf/G/8r/0v/a/+D/4//n/+v/7v/w
//P/8v/z//P/9P/y//H/8P/w//H/8v/z//T/9P/1//X/9v/0//X/9f/1//f/9//4//j/
+P/3//f/9//6//v//P/8//v/+v/5//j/+f/6//v//P///wEAAQABAAEAAgACAAMAAQAB
AAIAAwADAAUABQAHAAkACgAKAAsADgAQABAAEQAQABEAEgASABYAFwAYABkAGQAaABsA
HAAfAB8AIQAiACEAIgAiACIAIQAhACEAIQAiACMAIwAjACEAIAAgAB8AIQAhACEAIQAe
AB4AHAAbABoAGQAYABgAFwAXABUAFAARABAADQALAAwACwALAAsACgAJAAgABgAGAAYA
BAAEAAQAAQAAAP7/AAD+//7//v8AAAAA///+//z//P/8//3/+//7//r/+v/8//3//v//
//7//f/8//v//P/9//7/AAAAAAAA///+////AAABAAMAAQACAAIAAgAEAAQABAAEAAMA
AwAFAAQAAwAEAAUABwAGAAUABAACAAMABAAFAAYABAADAAMAAwADAAMAAwAEAAIAAgAC
AAIAAQACAAIAAgAEAAYABwAIAAkABgAJAAoACgAKAAoACgANAA8AEQASABEAEQARABEA
EQAPAA4ADgAMAAoACAAGAAUABAADAAMAAgACAAEAAAD9//v/+//6//v/+//6//f/9f/0
//P/8//y//L/8v/x//H/8f/w//D/7v/u/+7/7v/v/+//7//v//H/8f/x//D/7v/u/+7/
7v/u/+7/7v/u/+z/6//r/+v/7P/s/+z/7P/r/+v/6//q/+j/6v/u/+3/6v/o/+j/5P/c
/9f/2P/l//f/BQASAB4AKgA5AEkAVgBnAH0AjwCTAIgAZAAoAPX/2v/B/6T/lf+V/6H/
sf++/8j/zP/Q/9r/3//j/+n/7v/u/+//8v/z//P/9P/z//P/8//0//b/9v/2//b/9P/1
//X/9v/4//n/+f/5//f/9//4//j/+P/3//f/9//4//n/+v/6//r/+v/6//r/+v/6//r/
+v/7//3//f/9//3//v/+/////f/9//7///8BAAMAAwAFAAMABAAEAAUABgAIAAgACQAK
AAsADAAMAA4ADwAQABEAEQASABMAFAAWABcAGgAcAB0AHgAeAB4AHQAdAB0AHQAeAB8A
HwAfABsAGgAaABkAGwAbABsAGwAaABoAGAAXABYAFQAUABQAFQAVABMAEgATABIADwAN
AAsACQAIAAcABgAFAAQAAgACAAIAAAAAAAAA/f/8//r//P/6//r/+v/7//z//P/8//r/
+v/6//v/+f/5//j/+P/7//v/+//7//n/+f/5//n/+v/7//z//v/8//z/+//6//r/+v/6
//v//f/+//7//v/9//z/+//6//v//f8BAAIAAAAAAAAAAQAAAP///v/8//7//v/+//7/
/v/9//3//f////////8AAAAAAAAAAAAAAQACAAIAAgAFAAQAAgAGAAYABgAGAAYABgAH
AAkACwAMAAsACwALAAsACwAJAAgACAAKAAgABgAEAP///v/9//3//v/+//3//P/4//X/
9P/y//L/8//z//H/8//y//H/8f/x//D/7//t/+//7//u/+7/8P/w//D/8P/x//H/8f/x
//D/7//u/+z/7P/s/+z/7P/s/+z/7P/s/+7/7f/t/+3/7P/s/+z/7P/t/+3/7f/s/+r/
7P/s/+n/6P/k/9z/1v/U/9f/4v/x/wEAEwAmADQARABXAGcAfgCVAKUArQCnAIAAQgAI
AOf/zP+r/5T/j/+X/6P/sf+8/8b/zv/W/9z/3//j/+X/6P/q/+3/8P/x//H/8v/x//H/
8f/y//L/8v/y//L/9P/1//X/9v/0//X/9f/1//X/9f/2//b/9P/z//P/8//2//f/+P/4
//r/+v/6//r/+P/4//j/+P/5//v/+//7//3//v/+/////f/9//7//////wEAAQADAAMA
BAAEAAUABgAIAAgACQAIAAkACgAKAA4ADwAQABEAFQAWABcAGAAbABsAHQAeAB4AHgAd
ABwAGwAbABsAGwAcAB0AHQAdABkAGAAYABcAFwAXABcAFwAYABgAFgAVABMAEQAPAA4A
DgAPAA4ADgANAAwACQAHAAYABQAFAAUABAADAAIAAAD9//z/+f/4//v/+f/5//j/9v/0
//T/9P/0//T/8//y//L/8v/y//P/9f/1//T/9P/1//X/9f/1//X/9f/1//X/9f/1//X/
9v/4//r/+//8//v/+v/5//n/+//8//z//P/6//r/+v/6//r/+//+//7//P/8//z//f/9
//3//f/8//z//P/8//z//P/7//v/+//7//v/+//8//z//P/8//z/+//8//z//P/9/wAA
AAACAAMABAAFAAYABgAHAAgACAAJAAkACQAJAAsACQAIAAgACgAIAAYABAD///7//f/9
//z//P/7//r/+//5//n/+P/1//X/9P/x//H/8P/v/+//7v/u/+7/7f/r/+v/6v/q/+r/
6v/q/+r/6f/p/+n/6f/p/+n/6f/o/+r/6v/q/+r/6f/o/+f/5v/o/+f/5//n/+j/6P/o
/+j/5//n/+f/5v/q/+j/5v/l/+T/4P/c/9b/0v/P/9L/3//x/wEADgAcACoAOwBPAGQA
dQCHAJkAoQCWAG4ANAABAOL/w/+m/5X/k/+Z/6f/tv+8/8T/zv/W/9n/3f/h/+T/5v/p
/+j/6f/p/+r/7f/t/+3/7v/s/+z/7P/s/+7/7//v//D/8v/z//P/8//x//H/8v/y//T/
8//z//P/9P/1//b/9v/2//b/9v/2//T/9P/0//T/9//5//n/+f/3//j/+P/5//n/+f/6
//v/+//9//3////9//7//v///wIABAAEAAUABgAHAAgACAAKAAsADAANAA8AEAARABIA
EQARABMAFAAXABgAGAAYABcAFwAXABcAGAAZABkAGQAXABYAFgAVABMAEwATABMAEwAU
ABMAEwASABEAEAAQAA0ADQALAAoACQAIAAUAAwACAAEAAQABAP7//f/8//r/+v/6//j/
+P/4//X/9P/y//T/8v/y//L/8v/y//H/8P/x//L/8//1//T/8//x//D/7//v/+//7//w
//H/8v/z//H/8f/x//L/9f/2//b/9v/2//b/9v/3//X/9v/2//b/+P/4//j/+P/4//n/
/P/8//j/+P/4//n/+f/5//n/+P/6//r/+v/6//r/+f/5//n/9//3//f/+P/6//r/+v/6
//3//v/+//7/+//8//7//v8AAAIAAgACAAIAAgADAAQABAAIAAkACgALAAkABwAGAAYA
CAAGAAQAAgABAAAA//////3//P/6//j/9//1//X/9P/x//H/8P/t/+//7v/t/+3/7P/s
/+z/6//r/+v/6v/q/+z/7P/s/+z/6f/p/+n/6f/p/+n/6f/o/+j/6P/o/+j/6P/o/+j/
6P/q/+n/6f/p/+n/6P/n/+b/5//n/+f/5v/m/+j/5v/l/+T/5P/i/9z/2P/T/9T/2//p
//f/AgASABwAKQA9AE4AXQBxAIUAjQCOAHwASgANAOb/y/+u/5f/j/+T/6P/tP/A/8j/
zv/W/93/4//n/+j/6v/t/+z/7f/t/+7/8f/x//H/8v/v/+7/7f/s/+3/7//w//L/8P/x
//H/8f/y//P/9f/2//T/8//z//P/8v/z//T/9P/1//b/9//4//b/9v/2//b/9//5//n/
+f/5//r/+v/7//v/+//8//3/+//9//3//////wAAAAABAAAAAgACAAMABQAHAAkACgAJ
AAkACQAJAAwADgAQABIAEwATABUAFgAWABYAFQAUABYAFwAYABkAGAAZABkAGQAZABgA
GAAXABUAFQAVABUAFAAUABIAEQARABEAEQASAA4ADQAKAAgACQAKAAkACQAHAAUABAAD
AAIAAQAAAP7//P/8//r/+v/6//f/9v/0//T/8v/y//L/8P/w/+//7v/u/+7/7v/v//H/
8f/w//D/8f/x//H/8f/z//P/8//z//P/8//z//T/9f/2//b/9v/0//T/9P/1//X/9v/2
//b/9v/2//b/9v/0//X/+P/4//f/+P/5//v/+//7//v/+v/4//j/+P/4//n/+f/6//v/
+f/5//n/+v/6//r/+v/6//z//v///wAAAQAEAAQAAgACAAIAAgABAAMABQAGAAkACQAJ
AAkACwAJAAgACAAIAAYABAACAP///v/9//3/+v/6//n/+P/5//f/9//2//X/9f/0//H/
7//u/+3/7f/u/+7/7v/t/+//7//u/+7/7P/s/+z/7P/t/+3/7f/t/+v/6//r/+r/7P/s
/+z/7P/q/+r/6v/q/+r/6f/p/+n/7P/s/+z/7P/p/+n/6f/o/+r/6v/o/+n/6v/m/+D/
2v/Y/9f/2P/h//P/AQAOABoAIgAtADsASgBbAHMAhQCNAIYAZgAsAPn/2v+//6T/lf+R
/5f/qf+2/8D/yP/Q/9b/2//j/+X/6P/q/+v/6v/r/+v/7P/v/+//7//w//L/8v/y//L/
8v/z//P/9P/z//P/8v/x//H/8f/y//L/8v/x//H/8f/y//P/9P/0//T/9P/0//T/9P/0
//T/9P/z//X/9f/1//f/+P/4//n/+//7//z//f/7//3//f////3//v/+////AAACAAIA
AwAEAAUABgAGAAkACwANAA8AEAAQABAAEAARABEAEwAUABMAFAAUABQAFgAXABgAGQAX
ABcAFgAVABUAFAAUABMAFQAVABUAFQAUABQAEgARABAADwAOAA4ACwALAAkACAAIAAgA
BgAFAAQAAwADAAMAAAD///7//P/8//z/+v/6//z/+f/4//b/9P/y//L/8v/0//T/8//y
//D/8P/w//H/8f/x//D/8P/z//P/8//z//H/8f/x//H/8//z//P/9P/y//L/8f/w//L/
8v/y//P/9P/2//f/+P/3//b/9f/0//b/9//6//r/+P/4//j/+f/5//n/+f/4//r/+v/6
//r/+v/5//n/+f/3//f/9//4//r/+v/6//r//f8AAAIAAgAEAAQABAAEAAQABQAGAAYA
CAAJAAoACwAJAAcABgAGAAYABAACAAAA+//6//n/+f/4//j/9//2//b/9f/2//b/8//z
//L/7//u/+z/6v/p/+v/7P/t/+3/6//r/+r/6v/q/+r/6v/q/+f/5//n/+f/6f/p/+n/
6P/m/+b/5v/m/+f/6P/p/+r/6P/n/+f/5//o/+j/6P/o/+f/5//n/+b/5v/q/+z/6f/k
/+D/3v/a/9T/0f/Q/93/8f8FABYAJAAuADkATQBmAHsAkQCjAKUAlgBsADAAAQDi/8P/
pP+T/5H/l/+f/6z/uP/A/8r/1P/b/9//4//m/+z/6//q/+v/6//s/+//7//v//D/7v/u
/+7/7v/v//H/8v/0//L/8//z//P/9f/1//b/9v/0//P/8//z//T/9f/2//b/+P/4//j/
+P/2//b/9v/2//n/+//7//v//P/+////AQD/////AAABAP//AQABAAMAAwAEAAQABQAJ
AAwADQAPAA4ADwAQABAAFAAVABYAFwAYABgAGAAYABkAGQAbABwAHQAeAB4AHgAdAB0A
HQAdAB4AHwAfAB8AHwAeAB4AHQAbABsAGwAbABwAHAAaABkAGgAZABgAGAAXABcAFQAU
ABUAFAARAA8ADAALAAsACwAIAAcABgAEAAQABAACAAIAAgD///7//P/9//z//f/+//v/
+v/4//b/+P/4//j/+f/5//n/+P/4//n/+f/5//n/9//3//f/9//5//n/+f/6//v//P/8
//z//P/8//z//f/7//z//P/8//3//v///wAA/f/9/////v/9//7///8BAAEAAQABAAAA
AAAAAAAAAAAAAP////////3//f/9//7///8AAAEAAgAEAAYABwAIAAkACAAGAAYABgAG
AAcACQALAAwACwALAAsACwANAAsACgAKAAgABgAEAAIAAgACAAIAAwABAAAA/v/8//v/
+f/5//j/+f/5//j/9f/1//T/8//z//L/8v/y//H/8f/x//D/8P/u/+7/7v/u/+3/7f/t
/+3/7//v/+//7v/u/+7/7v/u/+z/7P/s/+z/7P/r/+v/6//s/+z/7P/s/+v/6//r/+r/
6v/q/+r/6f/m/+D/3P/Y/9T/1//k//f/BQAVACYANgBEAFUAaQB+AJUApwCtAKEAdAA2
AAQA4//I/63/mP+V/6H/rf+3/8L/yv/Q/9T/2v/j/+f/6f/s/+7/6//s/+3/7f/u//D/
8f/y//T/8f/w/+//7v/w//H/8f/y//D/8f/x//H/8v/z//X/9v/1//P/8v/x//L/8//0
//T/8v/y//L/8v/z//T/9f/2//b/9//2//X/9//4//j/+f/5//n/+v/7//v//f/9////
AQACAAIAAwACAAQABAAFAAcACQALAAwADAANAA4ADwAQABAAEAAQABMAEwAVABYAFwAY
ABgAGAAXABcAFwAXABYAFwAXABcAEwASABIAEQASABMAFAAVABIAEgAQAA8AEAAPAA4A
DgAMAAsACAAGAAcABgADAAEAAgABAAEAAQD///3/+//4//b/9v/0//T/9v/z//L/8P/y
//D/8P/w//L/8v/x//D/7f/s/+v/6//s/+3/7f/u//H/8f/x//H/7//v/+//7//t/+3/
7f/u/+//8P/w//D/8P/w//D/8f/x//L/8v/y//T/9P/0//T/9P/1//j/+P/2//b/9v/3
//f/9//3//b/+P/4//j/+P/2//X/9f/1//X/9f/1//b/9//4//n/+v/5//r/+v/6/wEA
AgACAA==
         </WaveFormData>
      </LeadData>
      <LeadData>
         <LeadByteCountTotal>10000</LeadByteCountTotal>
         <LeadTimeOffset>0</LeadTimeOffset>
         <LeadSampleCountTotal>5000</LeadSampleCountTotal>
         <LeadAmplitudeUnitsPerBit>4.88</LeadAmplitudeUnitsPerBit>
         <LeadAmplitudeUnits>��V</LeadAmplitudeUnits>
         <LeadHighLimit>2147483647</LeadHighLimit>
         <LeadLowLimit>268435456</LeadLowLimit>
         <LeadID>V5</LeadID>
         <LeadOffsetFirstSample>0</LeadOffsetFirstSample>
         <FirstSampleBaseline>0</FirstSampleBaseline>
         <LeadSampleSize>2</LeadSampleSize>
         <LeadOff>FALSE</LeadOff>
         <BaselineSway>FALSE</BaselineSway>
         <ExcessiveACNoise>FALSE</ExcessiveACNoise>
         <MuscleNoise>FALSE</MuscleNoise>
         <LeadDataCRC32>282766162</LeadDataCRC32>
         <WaveFormData>
8P/w//D/8P/w//D/8P/w//P/9P/1//b/9v/2//b/9v/0//T/9P/0//X/9v/3//j/+v/6
//r/+v/4//j/+P/4//v//P/9//7//v/+//7//v8AAAAAAAAAAAIAAgACAAIAAgACAAIA
AgAFAAYABwAIAAgACAAIAAgACgAMAA4AEAARABIAEwAUABQAFAAUABQAFwAYABkAGgAa
ABoAGgAaABwAHgAgACIAIQAgAB8AHgAgACAAIAAgACIAIgAiACIAHwAeAB0AHAAcABwA
HAAcABsAGgAZABgAFgAUABIAEAAOAA4ADgAOAAwADAAMAAwACQAIAAcABgAEAAQABAAE
AAMAAgABAAAAAAAAAAAAAAD+//7//v/+//7//v/+//7/AAAAAAAAAAAAAAAAAAAAAAEA
AgADAAQABAAEAAQABAAGAAYABgAGAAcACAAJAAoACgAKAAoACgAMAAwADAAMAAoACgAK
AAoADAAMAAwADAAOAA4ADgAOAA0ADAALAAoADAAMAAwADAAKAAoACgAKAAoACgAKAAoA
CAAIAAgACAAIAAgACAAIAAsADAANAA4ADgAOAA4ADgAMAAwADAAOABIAFAAUABcAFQAU
ABQAFAAUABQAFAAUABEADgAMAAwACwAJAAkACAAFAAUAAgACAAIAAAD+//7//f/8//r/
+f/3//f/9//3//j/+P/4//f/9//3//b/9v/0//T/9P/0//T/9P/0//P/8f/y//L/8v/y
//L/8v/y//L/8f/x//H/8P/t/+7/7f/u/+//7//w/+7/7v/t/+3/8P/w/+3/6v/l/93/
1//Q/8n/zf/d/+3//P8MACAAMABEAFwAdQCOAKoAwADLAMIAlwBdADIAGQD9/+L/0v/M
/87/0//W/9f/2P/a/97/4v/l/+j/6f/r/+3/6//r/+r/6v/p/+n/6//t/+//7f/t/+3/
6//r/+v/6//s/+//8P/x//H/8f/w/+3/7//v/+//8P/x//L/8v/x/+//7//v//D/8v/0
//T/9P/x//H/8f/x//H/8f/x//T/9f/1//T/9P/0//P/9P/0//b/+P/4//j/+P/5//r/
+v/5//r/+//8//7///8AAAIABAAFAAcACgALAA0ADwAQAA4ADwAPAA8AEQARABEAEQAS
ABQAFAATAA8ADwAPAA4ADwASABMAEwASABEADwAMAAsACwALAAwADgANAAwACgAIAAUA
AwAAAAEAAQABAAIA///9//v/+v/2//X/8//z//T/8//y//H/7v/u/+7/7v/t/+3/7f/q
/+z/7P/s/+z/7P/s/+z/7f/t/+3/7f/t/+v/7P/s/+3/8P/w//D/8P/t/+3/7v/u/+3/
7f/t/+7/7f/u/+7/7//v/+3/7P/s/+3/7v/v//D/7//v/+7/7f/s/+3/7//w/+//8P/w
//D/7v/t/+3/7f/t/+7/7//w//D/8P/w/+//8f/x//H/8f/w//L/8v/y//T/9v/3//f/
9//3//n/+v/9//7//f/8//v/+v/9/wAAAwAEAAcABwAGAAYABgAGAAYABgAGAAUAAgAA
AP///f/6//n/+f/5//r/+P/2//b/9P/y//T/8//y//D/7f/t/+3/7f/r/+r/6v/q/+v/
6//r/+r/6P/m/+b/5v/m/+b/5v/m/+f/5//o/+j/5v/m/+b/5v/o/+j/5//n/+f/5//l
/+f/5f/l/+X/5P/k/+T/5P/j/+H/4P/g/9//3v/b/9f/0//M/8f/xf/N/9v/6v/8/woA
GgAsAEAAVwBuAIYAngCtAK4AkQBbACoADwD1/9z/yv/A/77/xf/M/8//0v/W/9j/3P/f
/+D/5f/n/+n/5//n/+b/5v/m/+X/5v/n/+j/5//o/+n/6//r/+v/6//q/+v/6v/p/+z/
7f/t/+v/6f/p/+n/6v/t/+7/7v/t/+3/7f/t/+7/7v/w//D/8P/v/+//7//v/+7/7f/s
/+7/7//v/+7/7v/v/+//8f/y//L/9P/0//T/9f/3//n/+v/6//r/+v/6//7///8AAAIA
AQABAAIABAAEAAUABgAGAAcACQAKAAsACQAJAAkACQAMAA4ADgANAAsACwALAAoACAAK
AAoACQAJAAkACAAGAAQAAwACAAIABAADAAIAAAD9//v/+v/4//b/9f/0//T/8//z//P/
9P/w/+//7f/t/+7/7f/s/+v/6f/o/+f/5v/n/+f/5//k/+X/5v/n/+j/5//m/+X/5f/l
/+X/5f/l/+X/5v/m/+f/5v/m/+b/5v/o/+n/6//s/+v/6//r/+z/6//s/+z/7f/v/+3/
7P/s/+v/7P/t/+7/8f/x//D/7//r/+v/7P/s/+7/8P/x//L/9P/z//P/8//x//D/7//u
/+//8P/x//H/8f/x//H/8f/w//L/8v/y//T/9v/3//X/9v/2//b/9v/2//j/+v/8//z/
//////7//v/8//z//P/8//z/+//4//b/9v/1//P/8//0//P/8//w/+7/7P/o/+T/5f/l
/+X/5P/h/+H/4f/h/+T/5P/l/+b/5P/j/+L/4P/i/+D/4P/g/+H/4v/j/+T/4f/h/+L/
4v/i/+L/4v/i/+L/4v/h/+H/4f/h/9//4f/j/+P/4//i/+L/4v/i/+H/5f/k/+T/5f/m
/+P/4f/d/9T/z//N/9P/4f/w//7/CgAYACgAPgBTAGgAgACaAK0AsgCjAHcAQAAdAAcA
7P/W/8j/xv/N/9T/0//Q/9L/1v/c/9//5P/n/+f/5//p/+n/6P/o/+v/6//t/+//7//t
/+3/7f/r/+v/6//r/+z/7//w//H/8P/x//H/7//w//H/8v/0//T/9P/z//H/8v/z//T/
9v/0//b/9v/2//f/9//3//f/9//3//f/+v/5//n/+P/4//n/+f/7//z//P/+//7//v//
/wEAAwAEAAcACAAJAAoADAANAA4AEAAQAA8ADwAQABMAFQAXABgAGAAZABkAGQAZABkA
GQAZABgAGgAaABkAGAAZABoAGgAYABoAGgAZABcAFwAWABQAEwATABMAFAAUABMAEgAQ
ABEADwAOAAwACAAHAAYABgAEAAMAAgACAAIAAQD//////v/9//z/+//4//j/+P/4//f/
9//3//T/9P/0//T/9P/0//T/9P/1//X/9f/1//X/8//0//T/9f/2//b/9v/2//f/9//4
//j/+f/5//n/+v/6//r/+f/5//v/+f/4//j/+//8//3//v/9//3//P/7//v/+//8//z/
+//8//z//P/7//n/+P/3//f/+P/5//r/+f/6//v/+//5//n/+f/5//3/AAABAAIAAgAE
AAUABQAEAAQABAAEAAQABgAIAAoACgANAA0ADAAMAAsACgAJAAgACAAHAAQAAgACAAEA
//////3/+//6//b/9P/0//L/8P/u/+3/7P/q/+f/5//n/+f/6f/o/+j/6P/m/+X/5P/i
/+P/4v/j/+T/5P/k/+T/5P/i/+H/4f/g/+L/4v/i/+L/4v/i/+H/4f/f/9//3f/f/9//
3//f/97/3v/e/97/3f/f/+L/4v/d/9j/1f/N/8f/wP+9/8P/1f/n//b/BgAYACwAPgBS
AG8AkACuAMIAyQC2AIMARwAgAAcA6f/O/77/vP+6/7v/wP/F/8r/0P/U/9j/2//g/+H/
4f/h/+P/4//i/+L/5P/l/+j/6//p/+f/5//n/+f/5//n/+f/5f/n/+f/5//q/+v/6//p
/+v/6//r/+z/7f/u/+7/7f/r/+v/6//s/+7/8P/w//D/7//v/+//7//x//H/8f/0//X/
9f/0//T/9//3//n/+v/5//r/+f/4//f/9//3//b/+v/8//7/AAAAAAEAAgAEAAcABwAI
AAoACQALAA0ADgAOAA8ADwAPABEAEQARABEADwAQAA8ADQALAAsACwAKAAwADgAOAA0A
DQANAAwACgAKAAkACAAIAAoACQAIAAYABQADAAIAAAD+//3//P/8//j/9//2//b/9f/1
//T/9f/y/+//7P/p/+n/6v/r/+z/6//r/+v/6P/m/+b/5v/m/+f/6P/p/+v/6f/p/+n/
6f/r/+z/7P/t/+z/7P/s/+z/7f/t/+7/7v/u/+//8P/y//D/8P/v/+//8v/x//H/8v/x
//L/8//0//P/8//y//H/8v/z//X/9v/0//T/8//y//T/8//z//P/9P/0//T/9P/0//T/
9P/z//P/8//z//P/9P/2//b/9v/3//r//P/9//3/+//4//n/+v/7//z/AAACAAQABAAG
AAUAAwACAAIAAgACAAIAAgABAP7//P/+//3/+//7//r/+f/5//b/9P/0//L/8P/w/+//
7v/s/+3/7f/t/+3/6v/o/+f/5v/m/+f/6P/o/+j/5v/m/+b/6P/o/+j/6P/n/+f/6P/o
/+f/5v/l/+T/5v/m/+X/5f/j/+P/4f/j/+P/4//j/+L/5P/k/+T/4//h/+D/4P/f/9z/
2f/P/8X/wP/B/8v/3f/v/wAAFAAoADoAUABoAIcApAC8ANAA0wC4AIEASQAmAAsA7f/U
/8b/xv/K/8//0v/V/9b/2v/c/97/4f/i/+P/4//l/+j/6f/p/+r/6f/p/+v/7f/t/+v/
6//r/+v/6//r/+v/7f/v/+//7//w//H/8f/v/+//7//v//D/8f/y//L/8f/x//H/8f/y
//D/8v/y//L/8//z//P/8//x//H/8f/0//f/9//2//b/9//3//n/+v/6//z//P/8//3/
//8BAAIAAQACAAMABAAGAAcACAAKAAsACwAMAA4ADQAPABEAEgATABUAFgAXABUAFQAV
ABUAGAAaABoAGQAXABcAFwAWABQAFgAWABUAFQAVABQAEgARABEAEQASABIAEQAQAA4A
CwAJAAgABgAEAAMAAgACAAAA///+//7/+v/5//f/9//4//n/+v/7//f/9v/1//T/9f/1
//X/8v/0//T/9P/0//T/9P/0//X/9f/1//X/9f/1//b/9v/3//f/9v/1//T/9P/1//f/
+P/1//X/9f/2//f/+P/4//n/+v/5//n/+v/7//z//f/+//3//f/8//v/+//7//z//P/7
//z//P/8//r/+f/5//n/+v/6//r/+v/6//r/+v/5//f/9//3//f/9v/4//j/+P/3//j/
+P/3//n/+f/7//z/+//7//v//P/9//7///8AAAEAAgAEAAYACAAIAAkACQAIAAgACQAK
AAsADAALAAkABQACAAAA///9//3//v/9//3/+v/4//j/9v/0//b/9f/0//L/8f/x//H/
8f/x//D/8P/w//D/8f/y//L/8f/u/+3/7P/u/+7/7v/u/+v/6//s/+z/6v/q/+r/6v/s
/+z/6//r/+3/7f/r/+3/7f/t/+3/7P/q/+r/6v/p/+n/6v/s/+v/6P/l/+H/2f/Q/83/
0f/f//H/AAAQACAAMgBIAGAAeQCUALIAyADPAMIAkwBVAC4AFwD9/+T/1P/O/9D/1//Y
/9n/3P/g/+L/5v/r/+7/7//z//X/9P/z//H/8P/x//H/8//1//f/9f/1//X/8//z//P/
8//z//X/9f/1//T/9f/1//P/8f/x//H/8v/1//b/9v/1//X/9f/1//b/9P/2//b/9v/3
//f/9//3//f/9//3//r/+//7//r/+v/7//v//f/+/wAAAgACAAIAAgADAAQABAADAAQA
BQAGAAoACwAMAA4ADQANAA4AEAATABUAFwAYABYAFwAXABcAGQAZABkAGQAaABwAHAAb
ABkAGQAZABgAGAAaABoAGQAXABcAFgAUABIAEQAQABAAEAAPAA4ADAALAAkACAAGAAQA
AwACAAIAAAD///7//v/8//v/+f/5//j/9//2//X/9P/0//T/9P/3//f/9//0//T/9P/0
//T/9P/0//T/9f/3//f/9//3//X/9v/2//f/+v/6//r/+v/5//n/+v/6//n/+f/5//r/
+//8//z//f/8//n/9//2//n/+v/7//z/+//7//r/+f/3//f/+P/4//v//P/8//z//P/7
//v/+//8//z//P/8//v//P/9//3/+//7//v/+//6//z//P/8//r//P/9//3//v///wIA
BAADAAQAAwACAAEAAAADAAYACQAKAA0ADQAMAAwADgAOAA4ADgAOAA0ACgAIAAYABQAD
AAMABAADAAMAAAAAAAAA/v/8//z/+//6//j/9//3//f/9//3//b/9v/2//f/9//3//b/
9v/0//T/9P/z//L/8f/w//H/8f/y//L/8P/w//D/8P/w//D/7//v//H/8f/v//H/8f/x
//H/8P/u/+7/7v/t/+3/7P/q/+n/5v/l/+P/3f/W/9H/1f/h/+///v8OAB4AMABEAFgA
bwCKAKYAugDDALgAjwBVACwAEwD5/97/zv/K/87/1//a/9v/3v/i/+b/5v/p/+r/7f/x
//X/8//z//L/8v/x/+//7//v//D/7//w//H/8f/x//H/8f/w//H/8P/v//L/8//z//H/
8f/x//H/8v/z//T/9P/z//H/8f/x//L/8v/0//T/9P/1//X/9f/1//X/9f/1//j/+f/5
//j/+P/6//v//v8AAAAAAgACAAIABAAFAAYABgAHAAgACQAKAA4ADwAQABIAEwATABQA
FgAXABkAGwAcABwAHQAdAB0AGwAbABsAGwAeACAAIAAfAB8AHwAfAB4AHAAeAB4AHQAd
AB0AHAAaABgAFwAWABYAFAATABIAEAANAAsACgAIAAYABQAEAAQAAgABAAAAAAD+//3/
+//7//r/+f/4//f/9v/2//b/9v/1//X/9f/y//T/9P/0//T/8v/y//L/8//1//X/9f/1
//T/9P/z//P/9P/0//T/9P/z//P/9P/0//X/9f/1//b/9v/2//X/9f/1//P/8v/y//H/
8v/z//T/9//3//b/9f/z//P/9P/0//X/9v/2//b/+P/3//f/9//4//j/+P/4//n/+v/7
//v/+f/5//n/+f/7//7///8AAAAA/v///wAAAgACAAIAAgAGAAgACgAKAAsACwAKAAoA
CgAKAAoACgAKAAkABgAEAAQAAwABAAEAAgABAAEA/v/8//z/+v/4//r/+f/4//b/8//z
//P/8//z//L/8v/y//H/8f/x//D/7v/s/+z/7P/u/+7/7v/u/+3/7f/u/+7/7P/s/+z/
7P/s/+z/6//r/+n/6f/n/+n/6f/p/+n/6P/o/+j/6P/n/+X/6P/q/+v/6P/l/+P/3f/W
/9H/z//b/+v/+P8GABgAJgA6AE4AYQB4AJQArAC5ALgAmQBfAC4AFQD9/+L/0P/I/8z/
0//Y/9n/2P/Y/97/4P/h/+b/6//r/+v/7f/t/+z/7P/s/+v/7P/t/+//7f/t/+3/6//r
/+v/6//t/+//7//v/+7/7//v/+3/7f/t/+3/7v/v//D/8P/v//H/8f/x//L/8P/y//L/
8v/y//P/9P/1//P/8//z//b/9//3//b/9v/5//n/+//8//3//v/9//z//v///wAAAAAB
AAIAAwAEAAYABwAIAAoACQAJAAoADAAOABEAFAAWABYAFwAXABcAFwAXABcAFwAaABwA
HAAbABcAFwAXABYAFgAYABgAFwAXABcAFgAUABIAEQAQABAAEQARABEAEAAPAA0ADAAK
AAYABQAEAAQAAgABAAAAAAD+//3/+//7//r/+f/4//f/9v/2//b/9v/5//n/+f/2//j/
+P/4//j/9v/2//b/9//5//n/+f/5//j/+P/3//f/+f/6//v//P/6//n/+f/4//X/9f/1
//b/+P/6//v//f/8//n/9//2//j/+v/8//7//f/9//z/+//3//f/+P/4//v//P/8//z/
+//5//j/9//3//j/+f/6//v//P/9//3//f/9//3//f8CAAIAAgAEAAIAAgACAAIAAgAE
AAYACAAIAAkACQAIAAgACgAKAAoACgALAAsACQAIAAUAAwAAAP//AAD//////P/5//j/
9f/y//P/8//z//L/8//z//P/8//x//D/8P/w//H/8f/x//D/8v/w//D/8P/w//D/8P/w
/+3/7f/u/+7/7P/s/+z/7P/u/+7/7f/t/+3/7f/r/+3/7f/t/+3/7P/u/+7/7v/t/+v/
7P/q/+n/5v/h/9f/0f/O/8//2f/l//P/BgAcADAARgBaAHIAjwCsAMQA1ADXALgAewBH
ACgADQDv/9b/yP/G/8r/z//U/9n/3v/i/+b/6P/p/+z/6//v//H/8v/z//P/9P/0//P/
9P/1//X/8//z//P/8//z//P/8//z//X/9f/1//j/+f/5//f/9v/1//T/9P/4//r/+//7
//v/+//7//z/+//8//v/+v/8//3//v///////////wIAAQABAAAAAAADAAMABQAGAAYA
CAAIAAgACAAJAAoACgAJAAoACwAMABAAEQASABQAFwAXABgAGgAbAB0AHwAgACAAIQAh
ACEAIQAhACEAIQAiACQAJAAjAB8AHwAfAB4AHQAeAB0AGwAeAB8AHwAeABsAGQAXABYA
FwAXABcAFgAVABMAEgAQAA4ADQAMAAwADAALAAoACgAFAAMAAAD//wAAAQACAAMAAQAA
AP///v/9//3//f/6//v//P/9//7//v/+//7/////////////////AAAAAAEAAgACAAIA
AgACAAMABQAGAAMAAwADAAQABQAGAAYABwAFAAMAAgACAAUABgAHAAgABwAHAAYABQAD
AAMABAAEAAUABgAGAAYABgAFAAUABQAGAAYABgAGAAUABgAHAAcABwAHAAcABwAIAAwA
DAAOABAAEAAQABAAEQASABMAEgAXABcAFgAWABQAFAAUABQAFwAXABUAFAATABEADgAN
AAoACQAJAAYACAAIAAYABAAEAAMAAgAAAP/////////////+//7//v/7//v/+//6//z/
+v/6//r/+P/4//j/+P/5//n/+v/6//r/+v/6//r/+v/6//n/+f/7//v/+f/7//n/+f/5
//j/9v/2//b/9f/5//b/9P/z//D/7f/n/+H/3P/Z/9v/5//3/wQAEgAkADgATABkAH0A
lgCuAMYA1QDUALUAewBMAC8AFQD4/+L/2P/W/93/4v/h/+T/6P/s//D/8//0//X/9f/3
//n/+f/4//j/+f/5//v//f/7//n/+f/5//r/+//8//3/+//9//3//f/8//3//f/7//3/
/f/9//7//f/+//7//f////////8AAP//AAD///7////////////9//3//f8AAP/////+
//7/AQABAAMABAAFAAYABQAEAAcACQALAAwACwAMAA0ADgAOAA8AEAASABUAFQAWABgA
FwAZABsAHAAcAB0AHQAdAB0AHQAdAB0AHgAgACAAHwAfAB8AHwAeAB0AHgAdABsAHAAd
AB0AHAAcABsAGgAaABgAFwAWABQAEwARABAADgAMAAsACgAKAAkACQAJAAoACAAHAAUA
BQAEAAMAAgABAAIAAgACAAIAAAD///7/+v/9//7///8AAP///v/9//3/+//7//v/+//8
//7///8BAP///v/9//z//P/9////AAD///////8AAP//AAAAAAEAAwABAAAAAAABAAIA
AwAEAAUABQAEAAMAAwADAAQABAAFAAYABgAGAAgABwAHAAcABAAEAAQABAAFAAYABwAH
AAcABwAHAAcABAAGAAgACAAIAAoACgAKAAoACwAMAA0ADAASABMAEwAUABIAEgASABIA
FAATABAADgAQAA8ADQANAAoACQAJAAYABgAGAAQAAgAAAP///v/8//3//f/9//3//f/8
//z//P/5//n/+f/4//v/+v/7//z/+//6//n/+P/6//v//f/+//7//v/+//7//f/8//r/
+f/7//v/+f/7//r/+f/4//b/9v/2//b/9f/1//b/9P/x/+7/7f/p/+P/3P/X/9f/2//n
//T/AAAQACAAMABGAF0AcACKAKQAswC8AK8AfwBGACMACwDu/9b/yP/E/8n/0P/V/9b/
2P/c/+L/5f/o/+f/5//p/+v/6//q/+r/7f/t/+//8f/u/+v/6v/p/+r/6//s/+3/7f/v
/+//7//y//P/8//x//H/8f/x//L/8v/y//H/7//y//P/9P/2//X/9v/1//T/9f/1//X/
9f/1//X/9f/4//f/9//2//b/+f/5//v//P/9//7//f/8//7///8AAAAAAwAEAAUABgAF
AAUABQAGAAgACQALAA4ADgAPABAAEAAQABEAEQARABIAEwAUABUAFAAWABYAFQAVABUA
FQAUABMAFAATABEAEQARABAADgANAA0ADQAOAAsACQAHAAQABAADAAMAAgD///3/+//6
//j/9//2//b/9v/1//P/8//w/+//7v/t/+z/7P/s/+z/7P/r/+r/5v/m/+b/5v/m/+j/
6P/o/+n/5//n/+f/5//p/+r/6v/r/+r/6v/q/+r/6v/r/+3/7v/t/+3/7f/u/+7/7v/t
/+3/7//t/+z/7P/s/+z/7P/s/+3/7f/s/+v/6v/r/+3/7v/s/+z/6//q/+z/6//r/+v/
7P/s/+z/7P/r/+z/7f/t/+7/7//w//H/8v/0//T/9v/2//b/9v/3//j/+f/4//3//f/8
//z//P/8//z//P/8//v/+P/2//b/9f/z//P/8v/x//H/7v/w//D/7v/s/+7/7f/s/+r/
6f/p/+n/6f/p/+j/6P/o/+f/5//n/+b/5v/k/+T/5P/m/+b/5v/m/+P/4//k/+T/5v/m
/+b/5v/m/+b/5f/l/+X/5f/j/+X/5f/l/+X/5P/i/+L/4v/h/+P/4v/i/+P/5P/f/9n/
0f/M/8n/y//T/+P/8v8AAA4AHAAqAD4AUwBsAIgAogCxALIAmQBhADAAEwD7/+L/0v/I
/8T/zf/S/9P/1P/Y/9r/3v/j/+b/5//n/+f/5//n/+b/5v/p/+n/6//t/+v/6f/p/+n/
6//r/+v/6//t/+//7//v/+//7//u/+v/7f/t/+3/7v/t/+7/7v/t/+3/7f/t/+7/7v/w
//D/8P/t/+3/7f/t//D/8f/y//b/9//3//b/9v/3//f/+f/6//r//P/8//z//P/9//7/
/v8BAAIAAwAEAAgACQAKAAwACwALAAwADgAPABEAEwAUABIAEwATABMAFgAXABgAGQAZ
ABoAGQAXABcAFwAXABYAGAAaABoAGQAXABcAFgAUABIAEQAQABAADgANAAwACgAKAAkA
CQAIAAYABQAEAAQAAAD///7//v/8//v/+f/5//r/+f/4//f/9v/2//b/9v/3//f/9//0
//L/8v/y//L/9P/0//T/9f/3//f/9//3//T/9P/z//P/9v/2//b/9v/0//P/8//y//P/
8//z//T/9//4//j/+f/4//X/8//y//X/9v/3//j/9//3//b/9f/0//X/9//4//n/+v/6
//r/+P/3//f/9//3//j/+f/6//n/+v/7//v//f8BAAMABAAEAAQABAAEAAQABgAIAAgA
DQANAAwADAAKAAoACgAKAAwACwAIAAYABQADAAAA////////AAD+/wAAAAD+//z/+v/5
//j/9v/z//P/8//z//X/9P/0//T/8f/x//H/8P/x//D/8f/y//D/8P/w//D/8f/x//L/
8v/w//D/8P/w//H/8v/y//P/8//z//H/8//y//H/8P/u//D/8P/w/+//8f/y//T/8f/s
/+X/4f/b/9b/0//T/9//8/8EABQAJgA2AEgAXgB7AJoAtgDOANkA0gCrAHEARgArAA0A
8P/c/9L/0P/T/9b/2f/c/+D/5v/u/+//8P/1//n/9//3//f/9v/2//n/+f/7//3/+//5
//n/+f/8//3//v////7////+//3/AAABAAEA//////////8AAP//AAAAAP//AAABAAIA
BAADAAQAAwACAAIAAwAEAAUABgAHAAgADAALAAsACgAKAAsACwANAA4AEAASABIAEgAV
ABcAGQAaABoAGgAaABoAHAAdAB4AIAAjACMAJAAmACYAJwAoACgAKgArACsAKwApACkA
KQApACgAKgAqACkAKAApACoAKgApACoAKQAnACkAKQAoACYAJgAlACQAJAAiACEAIAAe
ACAAHwAfAB4AGwAZABcAFgAUABMAEgASABAADwANAA0ADAALAAoACQAJAAoACwAMAAoA
CQAIAAQABQAGAAcACAAGAAYABgAHAAcABwAHAAcABwAIAAgACQAIAAgACAAIAAgACQAL
AAwACwALAAsADAAMAAwACwALAA4ADQANAA4ADgAOAA4ADgARABEAEAAPAA8ADwAQABAA
DwAQABAAEAASABEAEQARABAAEAAQABAAEwAUABUAFQAXABcAFwAXABoAGgAYABgAGAAY
ABoAHAAeAB4AHwAfAB4AHgAgACAAIAAgAB4AHQAaABgAGQAZABgAGQAWABUAFQASABIA
EgAQAA4AEAAPAA4ADAAJAAkACQAJAAsACgAKAAoACQAJAAkACAAGAAQABAAEAAQABAAE
AAQAAwADAAQABAAGAAYABgAGAAQABAADAAMAAwADAAEAAwAFAAUABQAEAAQABAAEAAMA
AwACAAIAAQD8//P/7f/p/+T/5//z/wUAEwAmADoATABgAHQAjACnAMQA3gDuAOkAwgCH
AFcAOAAfAAUA8P/m/+j/7P/t/+7/8f/0//b/+v8CAAUABgAHAAkABwAFAAUABAAEAAcA
BwAJAAsACgAHAAYABQAHAAcABwAHAAkACwALAAsACgALAAsACQALAAsACwAMAA0ADgAO
AA0ACwALAAsADAAMAA4ADgAOAAsACwALAAsADQANAA0AEAARABEAEAAQABEAEQATABQA
GAAaABoAGgAaABsAHAAcAB8AIAAhACIAIgAjACQAJgAlACUAJgAoACkAKwAtAC4ALgAv
AC8ALwAvAC8ALwAvADAAMgAyADEALQAtAC0ALAAtADAAMQAxAC4ALQArACgAJwAnACcA
KAAmACUAJAAiACEAHwAeABwAHAAbABoAGgAXABUAEwASABAADwANAA0ADgANAAwACwAK
AAoACgAKAAsACwALAAgABgAGAAYABgAIAAgACAAJAAcABwAHAAcABgAGAAUABQAGAAYA
BgAGAAUABQAGAAYABwAHAAcACAAHAAgACAAJAAkABwAGAAYACQAKAAsADAALAAsACgAJ
AAkACQAKAAoACwAMAAwADAAKAAkACQAJAAoACgAKAAoADQAOAA8ADwAPAA8ADwAPABYA
FgAWAA==
         </WaveFormData>
      </LeadData>
      <LeadData>
         <LeadByteCountTotal>10000</LeadByteCountTotal>
         <LeadTimeOffset>0</LeadTimeOffset>
         <LeadSampleCountTotal>5000</LeadSampleCountTotal>
         <LeadAmplitudeUnitsPerBit>4.88</LeadAmplitudeUnitsPerBit>
         <LeadAmplitudeUnits>��V</LeadAmplitudeUnits>
         <LeadHighLimit>2147483647</LeadHighLimit>
         <LeadLowLimit>268435456</LeadLowLimit>
         <LeadID>V6</LeadID>
         <LeadOffsetFirstSample>0</LeadOffsetFirstSample>
         <FirstSampleBaseline>0</FirstSampleBaseline>
         <LeadSampleSize>2</LeadSampleSize>
         <LeadOff>FALSE</LeadOff>
         <BaselineSway>FALSE</BaselineSway>
         <ExcessiveACNoise>FALSE</ExcessiveACNoise>
         <MuscleNoise>FALSE</MuscleNoise>
         <LeadDataCRC32>4178462081</LeadDataCRC32>
         <WaveFormData>
+P/4//j/+P/2//b/9v/2//j/+P/4//j/+P/4//j/+P/4//j/+P/4//j/+P/4//j/+f/6
//v//P/8//z//P/8//3//v///wAA/v/+//7//v///wAAAQACAAQABAAEAAQABAAEAAQA
BAAHAAgACQAKAAwADAAMAAwADwAQABEAEgATABQAFQAWABYAFgAWABYAGQAaABsAHAAe
AB4AHgAeAB8AIAAhACIAIAAgACAAIAAgACAAIAAgACIAIgAiACIAIQAgAB8AHgAcABwA
HAAcABsAGgAZABgAFQAUABMAEgARABAADwAOAA0ADAALAAoABwAGAAUABAACAAIAAgAC
AAEAAAD///7//P/8//z//P/6//r/+v/6//r/+v/6//r/+v/6//r/+v/6//r/+v/6//r/
+v/6//r/+v/6//r/+v/8//z//P/8//3//v///wAA/v/+//7//v/+//7//v/+//7//v/+
//7/AAAAAAAAAAAAAAAAAAAAAP///v/9//z//v/+//7//v/8//z//P/8//z//P/8//z/
/P/8//z//P/8//z//P/8//3//v///wAAAAAAAAAAAAACAAIAAgAEAAgACgAKAAsACQAJ
AAsACwALAAsACwALAAkACAAGAAQAAwADAAMAAQABAP///v/8//n/+P/4//b/+P/2//X/
9P/z//L/8v/y//L/8f/x//H/8f/w//D/8P/t/+3/7f/t/+3/7f/s/+v/6f/p/+r/6v/r
/+v/6//r/+v/6//r/+v/6f/p/+n/6f/r/+v/6//r/+n/6f/o/+j/6v/r/+r/5f/h/9r/
0v/N/8n/zP/Z/+j/8/8EABcAKAA7AFMAbgCJAKUAvQDOAMwAqwB6AFgAQgApABIA/v/y
/+7/6//o/+X/5P/k/+T/5v/q/+z/7f/t//D/7v/u/+7/7v/s/+z/6//r/+7/7v/u/+7/
7f/t/+3/7f/v/+//8f/x/+//7v/u/+//8f/x//D/8P/x//H/8v/z//H/8f/x//H/8v/y
//L/8f/v//D/8f/y//L/8v/y//T/9v/2//b/9//1//X/9v/3//j/+f/6//r/+f/6//v/
/P/9//3//v////7///8AAAIABQAGAAcACAAHAAgACQAKAAsADAANAA0ADgAOAA4ADgAP
AA8ADwAPAA8ADwAPAA8ADwAPAA8ADwANAAwACwAKAAwACwALAAoADAALAAkACAAFAAQA
AgD//////f/9//3//P/7//r/+f/2//T/8//y//L/8v/x//D/7//v/+//7//v/+7/7f/t
/+z/7P/t/+3/7//v/+7/7v/w//D/8P/w//D/7//u/+3/7//v//D/8f/v/+//7//u/+7/
7//v/+//7//v/+//8P/u/+7/7v/v/+//8P/w//D/8P/w//D/8P/w//D/8P/w//D/8f/x
//H/8f/w//D/8P/y//L/8v/z//H/8v/y//L/8v/y//P/8//0//T/8//y//L/8//0//X/
9f/1//f/9//7//z/+v/6//r/+v/8//7/AAAAAAEAAQABAAMAAwADAAMAAwAFAAMAAgAA
APz/+//7//v/+f/5//f/9v/0//P/8v/y//D/8P/u/+3/7P/r/+r/6v/q/+r/6f/p/+v/
6//q/+r/6P/n/+f/5//p/+n/6f/o/+n/6f/p/+r/6P/n/+f/5//n/+f/5//n/+f/5//n
/+f/5//n/+f/5//n/+f/5//m/+b/5P/j/+T/4//f/9r/1P/P/8n/yP/P/9z/6//6/wkA
GgArAD8AVgBxAIsApQC4AMAAqwB8AFQAPAAlAA4A/P/s/+T/5f/k/+P/4v/i/+L/5P/k
/+T/5//p/+r/6P/o/+j/6P/m/+b/5f/l/+j/6P/o/+j/5//n/+f/5//n/+f/6f/p/+v/
6v/q/+v/6//r/+r/6v/r/+v/7P/t/+3/7f/t/+3/7v/u/+7/7f/t/+7/7//w//D/8P/w
//L/8v/y//L/8//1//X/9v/3//j/+f/6//r//f/+////AAABAAEAAgADAAYABwAIAAoA
CQAKAAsADAANAA4ADwAQABIAFAAWABcAFgAWABYAFgAXABcAFwAXABcAFwAXABcAFwAX
ABcAFwAXABYAFQAUABQAEwATABIAFAATABEAEAAMAAwACwAJAAgABQAEAAMAAgABAAAA
//8AAP7//f/8//z//P/7//r/+P/3//b/9f/4//j/+P/5//j/+P/5//n/+f/5//j/+P/6
//r/+v/6//v/+//7//v/+f/5//r/+//9//3//f/8//z//f/9//3//f/9//3//v/+//7/
/v////3//v/+//7/AAAAAAAAAAD+//7//v/+/wAAAQABAAEAAQAAAAAAAAAAAAAAAAAB
AP//AAAAAAAAAAAAAAEAAQABAAIAAgACAAQABQAGAAkACAAIAAgACAAIAAoADAAOAA4A
EQARABEAEwASABEAEAAPAA8ADQAMAAoABgAFAAUABQAFAAUAAwACAP///f/7//r/+f/6
//n/+f/2//X/9P/0//X/9v/2//f/9v/1//P/8v/y//H/8f/x//P/8//z//L/7//v/+//
8P/w/+//7//v//H/8f/x//H/7//v/+//7//v/+//7//v/+//7//v/+7/8P/w/+3/7v/t
/+v/5v/i/9v/1f/U/9f/4v/x//z/BwAWACkAPQBUAG0AiQCjALgAxAC/AJwAbABQAD0A
JgAQAAIA+v/5//j/8//s/+r/7v/y//T/9v/3//f/+P/6//r/+v/6//z//P/7//v/+v/6
//r/+v/5//n/+f/5//n/+f/7//v/+//6//r/+//8//3//f/+//3//f/+////AQABAAEA
AQACAAIAAgABAP//AAABAAIAAgACAAIABAACAAIAAgADAAUABQAGAAcACAAJAAoACgAL
AAwADQAOABEAEQASABMAFAAVABYAGAAZABoAGwAcAB8AIAAhACIAIQAiACMAIwAkACQA
JAAkACcAJwAnACcAJwAnACcAJwAnACcAJwAnACcAJgAlACQAJAAjACMAIgAkACMAIQAg
ABwAHAAbABkAGAAVABQAEwAUABMAEgARABAADgANAAwADAAMAAsACgAJAAkACQAJAAkA
CAAHAAcABgAGAAcABwAJAAkACAAIAAgACAAIAAgABwAHAAcABwAJAAkACgALAAkACQAJ
AAgACAAJAAkACQALAAsACwAMAAwADAAMAA0ADwAQABAAEAAQABAAEAAQABAAEAAQABAA
DgAPAA8ADwAPAA4ADgAOABAAEAAQABEADwAQABAAEAAQABAAEQARABUAFgAWABYAFgAX
ABgAGQAYABgAGAAYABgAHAAeACAAIAAhACEAIQAjACEAIQAhACEAIQAfAB4AHAAcABsA
GwAbABgAFwAUABIADgANAAwADAAKAAoACAAHAAYABQAEAAQABgAGAAUABQAEAAMAAQAA
AAIAAQABAAEAAQABAAEAAAD///////8AAAAA///////////////////9//3//f/9//v/
+//7//v/+f/5//n/+P/+//7////8//n/8//q/+L/3f/Z/97/6//6/wcAFgArAD4AUwBp
AIgAqQDFAN0A6gDgALcAhABiAEwAMQAYAAgA/v/2//P/8P/v//D/8v/0//b/+P/6//v/
+//8//z//P/8//z//f/+//7////+//7//v/+/////////////////wEAAQADAAIAAgAD
AAMAAwACAAIAAgABAAEAAQD//////////wEAAgADAAMAAwAEAAUABgAEAAQABAAGAAgA
CAAIAAkACQAJAAoACwAKAAsADAAMAAsADAANAA4AEAARABMAFQAUABUAFgAYABkAGgAb
ABwAHQAeAB8AIAAhACIAIwAjACUAJgAnACgAJgAlACQAIwAlACUAJQAlACcAJwAnACcA
JQAkACMAIgAgAB8AHwAeAB4AHQAbABoAGAAYABcAFQAUABEAEAAPAA4ADQAMAAsACgAI
AAcABgAFAAQAAgAAAAEAAQABAAEA///+//3//f/8//z//f/9///////+//7//v/+//7/
/v////////////3//f/+/////////////v8AAAEAAQABAP///////wAAAgACAAIAAwAB
AAIAAgACAAIAAgACAAIABAAEAAQABAACAAMAAwADAAUABAAEAAQABAAEAAQABQADAAQA
BAAEAAQABAAFAAUABgAGAAUABAAGAAcACAAJAAsACwAIAAgACAAIAAgADAAOABAAEAAR
ABEAEQATABEAEQARABEADwANAAwACgAKAAkACQAJAAkACQAHAAYAAgABAAAAAAD+//7/
/P/7//z/+//6//r/+f/4//b/9f/3//f/9v/2//b/9f/1//X/9f/1//X/9P/z//P/8//0
//L/8f/x//H/8//z//P/8//x//H/8f/x//P/8//z//P/8//z//P/8v/y//D/7//u/+v/
5f/e/9T/z//P/9j/5f/y/wEAFAApADwAUQBrAIoApwDBANkA5ADSAKMAdgBaAEAAJQAM
APz/9P/y//H/7v/t/+z/7P/s/+7/8P/w//H/8f/y//T/9P/0//T/9P/0//P/8//0//T/
9P/0//X/9f/1//X/9f/1//f/9//1//T/9P/1//X/9f/0//T/9v/3//n/+//7//v/+//7
//r/+v/6//n/+f/6//v//P/6//r/+v/8//3//v///wEA/////wAAAQACAAMABAAEAAUA
BgAHAAgACQAJAAoACwAOAA8AEAASABEAEgATABQAEwAUABUAFgAZABoAGwAbABwAHAAc
ABwAHQAdAB0AHQAbABsAGwAbABsAGwAbABsAGwAaABkAGAAYABcAFwAWABQAEwARABAA
DAAMAAsACQAIAAUABAADAAIAAQAAAP///P/6//n/+P/6//r/+f/4//X/9f/1//X/9f/0
//P/8//y//L/8//z//X/9f/0//T/9P/0//T/9P/z//P/8//z//H/8f/y//P/9f/1//X/
9P/y//P/8//z//X/9f/1//b/9P/0//T/9f/1//b/9v/2//T/9P/0//T/9P/0//T/9P/2
//f/9//3//X/9P/0//T/8v/y//L/8//x//L/8v/y//D/8P/x//H/8//0//T/9P/x//H/
8f/x//H/8f/z//P/9f/1//X/9v/1//b/+P/4//j/+P/6//z//v/+/////////wEAAQAB
AAEAAQD///3//P/6//r/+f/5//n/9//3//X/9P/y//H/8P/w/+7/7v/s/+v/7P/r/+r/
6v/q/+r/6f/p/+v/6//q/+r/6P/n/+f/5//o/+n/6v/q/+f/5//n/+j/5v/l/+X/5f/l
/+X/5f/l/+X/5f/l/+X/4//j/+P/4//j/+P/4//i/+L/5P/l/+L/3//d/9j/0P/J/8P/
xv/T/+L/7/8AABEAIgA5AFEAaACFAKMAuwDIAMQAnwBsAEwAOAAhAAoA+P/s/+b/5//i
/93/3v/g/+D/4v/m/+b/5//p/+r/6f/o/+f/5v/m/+b/5f/l/+j/6P/o/+j/5//n/+f/
5//n/+f/6f/p/+n/6P/o/+n/6f/p/+j/6P/p/+n/6v/r/+v/6//r/+v/6v/q/+r/6f/r
/+z/7f/u/+z/7P/s/+7/7v/u/+7/7//v/+//8P/x//D/8f/y//L/9f/2//f/+P/3//f/
+P/5//v//f///wIAAQACAAMABAAFAAYABwAIAAkACgALAAsADgAOAA4ADgARABEAEQAR
AA8ADwAPAA8AEQARABEAEQARABAADwAOAAwACwALAAoADAALAAkACAAEAAQAAwABAP7/
+//6//n/+P/3//b/9f/0//L/8f/w//D/8P/v/+7/7f/t/+3/7f/t/+z/6//r/+j/6P/p
/+n/6f/p/+j/6P/q/+r/6v/q/+n/6f/p/+n/6f/p/+r/6//r/+v/6//q/+z/7f/t/+3/
7f/t/+3/7v/s/+z/7P/t/+3/7v/u/+7/7v/u/+7/7v/s/+z/7P/s/+z/7f/t/+3/7//u
/+7/7v/u/+7/7v/v/+3/7v/u/+7/7v/u/+//7//v//D/8P/w//D/8f/y//P/9f/1//f/
9//5//r/+f/4//f/9v/6//z//v/+/////////wEA//////////////3//P/6//r/+f/5
//n/9//3//X/9P/y//H/8P/w/+z/7P/q/+n/6v/p/+j/6P/q/+r/6f/p/+f/5//m/+b/
6P/n/+f/5//m/+X/5P/i/+L/4//k/+b/5v/l/+X/5f/l/+X/5f/l/+X/5f/l/+X/5//n
/+f/5//n/+f/5//m/+b/5v/l/+L/4f/f/9z/1P/N/8n/zv/Z/+T/8f8AABMAJAA3AE0A
ZgCDAJ8AswDCAMAAoQBwAFAAOgAjAAwA+v/w/+7/7f/s/+f/5P/m/+j/6P/q/+z/7f/t
//D/7//u/+3/7P/q/+r/6f/p/+z/7P/s/+z/6//r/+v/6//r/+v/7f/t/+//7v/u/+//
7//v/+7/7v/t/+3/7v/v/+3/7f/t/+3/7v/u/+7/7f/v//D/8f/y//D/8P/w//L/8v/y
//L/8//z//P/9P/1//X/9f/1//T/9//4//n/+v/6//n/+f/5//j/+f/6//z/+//8//3/
/v/9//7///8AAP//AAABAAEAAgACAAIAAgAEAAUABgAHAAUABQAFAAUABQAFAAUABQAH
AAYABQAEAAIAAQABAAAAAAD///3//P/6//r/+f/3//j/9f/0//P/8P/v/+7/7f/u/+z/
6//q/+r/6v/p/+j/5//n/+f/5//n/+b/5f/l/+T/5P/l/+X/4//j/+L/4v/j/+T/5f/m
/+f/5//n/+f/6f/p/+r/6//p/+n/6f/o/+r/6//r/+v/6//r/+v/7P/s/+z/7P/t/+v/
7P/s/+z/7v/u/+7/7v/s/+z/7P/s/+7/7//v/+//7//u/+7/7v/u/+7/7v/v/+3/7v/u
/+7/7v/u/+//7//z//T/9P/0//b/9//2//j/+v/6//r/+v/6//z//v/+/////////wEA
AQABAAEAAQADAAEAAAD+//z/+//7//v/+f/5//f/9v/0//P/8v/y//L/8v/w/+//7f/r
/+n/6P/q/+r/6f/p/+n/6f/o/+j/6P/n/+f/5//p/+n/6f/o/+f/5//n/+j/6P/n/+f/
5//l/+X/5f/l/+X/5f/l/+X/5//n/+f/5//l/+X/5f/k/+T/5P/l/+T/4f/d/9z/2P/R
/8v/zP/V/+T/7//6/wsAHAAvAEUAWgBxAI8AqwC+AMQArQB+AFYAQAArABQAAAD0/+7/
6//s/+n/5v/k/+j/6v/q/+7/7//v//D/8v/y//L/8v/w//D/7//v//L/8v/y//L/8f/x
//H/8f/y//P/9v/3//f/9v/2//f/9//3//b/9v/3//f/+P/5//v/+//7//v/+v/6//r/
+f/5//r/+//8//z//P/8//7/AAAAAAAAAQD/////AAABAAIAAwAEAAQABQAGAAcACAAL
AAsADAANAA4ADwAQABIAEQASABMAFAAXABgAGQAaABsAHAAdAB0AHgAeAB4AHgAhACEA
IQAhAB8AHwAfAB8AIQAhACEAIQAjACIAIQAgACAAHwAfAB4AHgAdABsAGgAWABYAFQAT
ABIADwAOAA0ADgANAAwACwAKAAgABwAGAAYABgAFAAQAAwADAAMAAwABAAAA/////wAA
AAABAAEAAQABAAAAAAABAAIAAwAEAAQAAwACAAEAAwADAAQABQAFAAUABQAEAAIAAwAD
AAMABQAFAAUABgAGAAYABgAHAAkACgAKAAoACAAIAAgACAAGAAYABgAGAAgACQAJAAkA
CQAIAAgACAAGAAYABgAHAAkACgAKAAoACgAKAAsACwANAA4ADgAQABAAEAAQABAAEAAS
ABQAFgAWABUAFQAVABcAFQAVABUAFQAXABUAFAASAA8ADQAMAAsACQAJAAcABgACAAEA
AAAAAP//AAD/////AAD///7//v/8//z/+//7//v/+//6//r/+v/5//n/+f/7//v/+//6
//f/9//3//j/9v/1//X/9f/3//f/9//3//n/+f/5//n/+P/3//b/9f/2//f/+P/4//b/
9v/1//L/7//p/+L/3P/X/9f/4P/r//b/BwAaAC8ARgBdAHUAkgCxAMsA3QDkAM4AnwB0
AFoAQgAlAA4A/v/2//T/8f/w/+//8v/0//T/9P/2//b/+f/5//z//f/+////AAD+//7/
/f/9/wAAAAAAAAAA///////////9//3//////wAAAAABAAMAAgABAP///v8AAAEAAwAF
AAUABQAFAAUABgAGAAYABQAHAAgACQAKAAkACAAHAAgACAAIAAgACQAKAAsADQAPAA4A
DwAQABAAEwAUABUAFgAVABUAFgAXABgAGQAaABwAHwAgACEAIgAjACQAJQAmACYAJgAm
ACUAKAAoACgAKAApACkAKQApACcAJwAnACcAJwAnACcAJwAoACgAKAAoACcAJQAkACIA
JAAjACEAIAAcABwAGwAZABgAFQAUABMAFAATABIAEQAPAAwACgAIAAkACgAKAAoABwAH
AAcABwAHAAYABQAFAAQABAAFAAUABwAHAAYABgAGAAYABgAGAAcABwAHAAcACQAJAAoA
CwALAAsACwAKAAgACQAJAAkACgALAAwADgAMAAwADAANAA0ADgAOAA4ADAAMAAwADAAM
AAwADAAMAAwADQANAA0ADwAOAA4ADgAMAAwADAANAAsADAAMAAwADAAMAA0ADQAPABIA
EgASABQAFAAUABQAFQAWABcAFgAYABkAGgAdABwAGwAaABkAGgAZABkAGAAWABUAFQAV
ABEAEQAPAA4ADgANAAwADAAIAAgABgAFAAQAAwACAAIAAgACAAEAAQABAAEAAAAAAAAA
/////////f/9//3//P/9//3//f/+//7//f/9//3/+//7//v/+//7//v/+//7//v/+//7
//v/+//7//v/+v/8//z/+f/4//X/8f/s/+b/3//d/97/5//0/wEADgAfADQASQBfAHgA
kwCtAMcA3ADgAMkAnAB2AFwAQwAqABYACAAAAP///P/3//T/9v/4//r//P/8//3//f8A
AP7//v/+//7/AAAAAP/////+//7//v/+/////////////f/9//////////7//v///wEA
AQAAAAAAAQABAAIAAwADAAMAAwADAAIAAgACAAEAAgAEAAYACAAGAAYABgAIAAgACAAI
AAkABwAHAAgACQAIAAkACgAKAA0ADgAPABAADwAPABAAEQASABMAFAAWABcAGAAZABoA
GQAaABsAHAAfACAAIQAhACIAIgAiACIAIwAjACMAIwAjACMAIwAjACEAIQAhACEAIwAi
ACEAIAAeAB0AHQAcABwAGwAZABgAFgAWABUAEwAQAA0ADAALAAoACQAIAAcABgAEAAMA
AgACAAIAAQAAAP/////////////+//3//f/+//7///////7//f/7//r/+v/6//r/+v/9
//3//f/9//v/+//8//3//f/9//3//P/8//3//f/9//3//f/9//7//v/+//7//////wAA
AAAAAAAAAAAAAAAAAAAAAAAAAAD//////v/9/////v/+//7//v/+//7//////wAAAAAA
AAAAAAABAAEA//8AAAIAAgACAAMABAAFAAYABwAIAAkACAAKAAsADAAPAA0ADQANAA0A
DQALAAoACAAIAAcABwAHAAMAAwABAAAA/v/9//z//P/4//j/9v/1//T/8//y//L/8v/y
//H/8f/x//H/8P/w//L/8f/x//H/8P/v/+7/7P/t/+3/7f/u/+7/7f/t/+3/6//r/+v/
6//s/+3/7v/v/+7/7f/s/+v/6//r/+v/6v/s/+z/6//q/+f/5f/i/9r/1f/P/87/0//e
/+v/9v8FABQAJQA5AFIAaQCDAJ8AtADAAL0AlgBoAEoANQAcAAYA9P/s/+v/6v/p/+b/
5P/k/+b/6P/q/+v/6//s/+r/6v/q/+r/7P/s/+v/6//r/+r/6f/o/+v/6//r/+v/6f/p
/+v/6//t/+z/7P/t/+v/6//q/+r/6f/p/+r/6//t/+3/7f/t/+z/7P/s/+v/6//s/+3/
7v/s/+z/7P/u/+z/7P/s/+3/7f/t/+7/7//v/+//7//u/+//8P/x//L/9f/1//b/9//2
//f/+P/6//z//v8AAAIAAwAEAAUABgAFAAYABwAHAAoACgAKAAoACQAJAAkACQAJAAkA
CQAJAAkACQAJAAkACQAIAAcABgAIAAcABwAGAAQAAwABAAAA//8AAAAA///8//n/+P/3
//b/9f/0//P/9P/y//H/8P/w//D/7//u/+3/7f/t/+3/6//q/+n/6f/q/+r/6//r/+v/
6//q/+r/6v/q/+r/6v/r/+v/6//r/+n/6f/q/+v/6//r/+v/6v/o/+n/6f/p/+v/6//r
/+z/6v/q/+r/6//r/+z/7P/s/+7/7v/u/+7/7v/u/+7/7v/t/+3/7P/r/+3/7P/s/+z/
7P/s/+z/7f/t/+7/7v/u/+//8P/y//P/8//0//b/9v/2//b/9v/2//j/+v/6//3//f/9
//////////////8BAP///v/8//j/9//3//f/9//3//X/9P/0//P/8v/y//D/8P/u/+3/
7P/r/+r/6v/o/+j/5//n/+n/6f/o/+j/6P/n/+f/5//n/+f/5//m/+f/5//n/+j/6P/n
/+f/5//l/+X/5f/l/+X/5f/l/+X/5//n/+f/5//l/+X/5f/k/+j/6P/n/+j/6f/j/9z/
1P/P/83/0P/V/+L/7//8/wkAGAApAD0AUgBtAIsApQC4AMIAsQCEAF4ARgAxABgACAD6
//L/8f/w/+v/6P/o/+j/6v/u//D/8f/x//D/8P/w//D/8P/x//L/8v/z//L/8v/y//L/
8//z//P/8//0//X/+P/5//f/9v/2//f/+f/5//j/+P/5//n/+v/7//n/+f/5//n//P/8
//z/+//7//z//f/+//7//v/+/wAAAgACAAIAAwAFAAUABgAHAAYABwAIAAgACQAKAAsA
DAANAA0ADgAPABAAEQASABQAFQAWABcAGAAbABwAHQAeAB0AHgAfAB8AIwAkACUAJgAl
ACUAJQAlACUAJQAlACUAJwAnACcAJwAlACQAIwAiACIAIQAhACAAIAAfAB0AHAAcABwA
GwAZABoAFwAWABUAFAATABIAEQAQAA4ADQAMAAwADAALAAoACwALAAsACwALAAoACQAJ
AAYABgAHAAcACQAJAAgACAAKAAoACgAKAAkACQAJAAkACgALAA0ADwAOAA0ADAAKAAwA
DQANAA0ADwAPAA8AEAAOAA4ADgAPABEAEgASABIAEAAQABAAEAASABIAEgASABIAEwAT
ABMAFQAUABQAFAAWABYAFgAXABkAGgAaABoAGgAcAB8AHgAgACAAIAAgACEAIgAjACIA
JAAlACYAKQAnACcAJwAnACkAJwAmACQAIgAhACEAIQAfAB8AHQAcABwAGwAaABoAFgAW
ABQAEwASABEAEAAQABEAEgASABMAEgARAA8ADgAQAA8ADwAPAA0ADQANAAwACwALAAsA
DAAMAAsACwALAA0ADQANAA0ADQANAA0ADQANAA0ADQANAA0ADQANAAwADgAOAA8ADgAH
AAEA/P/2//H/7f/s//X/BAATACIAMwBIAFsAcQCMAKsAxwDfAPAA8gDTAKQAgABqAE0A
MgAeABAABgADAAIA///+/wAAAgAGAAgACAALAA0ADAAMAAwADAAMAAwADAALAAsADgAO
AA4ADgARABEAEQARABAADwAQAA8AEQAQABAAEQARABEAEAAQABEAEQASABMAEwATABMA
EwASABIAEgARABIAFAAWABgAGgAaABoAHAAaABoAGgAbABsAGwAcAB0AIAAhACIAIgAj
ACQAJQAmACUAJQAmACcAKgArACwALgAvADAAMQAyADEAMgAzADQANgA4ADoAOwA8ADwA
PAA8ADsAOwA7ADsAPQA9AD0APQA7ADsAOwA7AD0APAA7ADoAOgA5ADkAOAA2ADUAMwAy
ADAAMAAvAC0AKgAnACYAJQAmACUAJAAjACIAIAAfAB4AHQAcABoAGAAYABkAGgAbABkA
GAAXABcAFgAWABcAFwAVABUAFAAUABYAFgAWABYAFwAXABcAFwAXABcAGAAZABkAGQAZ
ABgAGAAZABkAGQAXABcAFwAYABkAGgAbAB0AHAAcABsAGgAcABwAHAAcABwAHAAcABwA
HAAdAB0AHQAdABwAHAAcAB4AHgAeAB8AHwAgACAAIAAiACIAIwAjACUAJgAlACQAIwAi
ACQAJgAoACgAKQApACkAKwAtAC0ALQAtACsAKQAoACYAJQAlACYAJwAnACcAJQAkACAA
HwAeAB4AHgAeABwAGwAaABkAGAAYABgAGAAXABcAFQAVABQAFAATABEAEAAPAA8ADwAP
AA4ADQANAA0ADgAOAA0ADQANAA8ADwAPAA8ADQANAA0ADQANAA0ADQANAA0ADQANAAwA
DAAMAAsACgAFAPv/9P/w/+v/7//6/wcAFAAjADgASwBeAHMAiwCoAMcA4wD3APoA3gCt
AIYAbABUAD0AKAAaABQAEgALAAgACQAIAAgADAAQABIAEgATABMAFAATABIAEQAQABEA
EgASABMAEgASABIAEgATABMAEwATABMAEwAVABUAFwAWABYAFwAXABcAFgAWABcAFwAY
ABkAFwAXABcAFwAaABoAGgAZABcAGAAZABoAGgAaABoAHAAcABwAHAAdAB0AHQAeAB8A
IgAjACQAJAAjACQAJQAmACcAJwAoACkALAAtAC4AMAAvADAAMQAyADQANgA4ADoAOQA6
ADsAOwA8ADwAPAA8AD0APQA9AD0AOwA7ADsAOwA9AD0APQA9ADsAOgA5ADgAOgA5ADkA
OAA2ADUAMwAyADAAMAAvAC0ALAApACgAJwAkACMAIgAhACIAIAAfAB4AIAAgAB8AHgAb
ABsAGwAbABsAGgAZABkAFgAWABcAFwAYABkAGQAaABoAGgAaABoAGgAZABgAFwAXABcA
GAAZABkAGQAZABgAGgAbABsAGwAZABkAGQAaABwAHAAcAB0AHQAeAB4AHgAeAB4AHgAe
AB4AHgAeAB4AHgAfAB8AHwAdABwAHAAcAB4AHgAeAB8AIQAiACIAIgAiACIAIwAjACcA
KAAoAA==
         </WaveFormData>
      </LeadData>
   </Waveform>
</RestingECG>
