# Supplementary material for: Detection of Left Atrial Enlargement Using a Convolutional Neural Network-Enabled Electrocardiogram
Source: Front Cardiovasc Med. 2020 Dec 17;7:609976. doi: 10.3389/fcvm.2020.609976 (PMC7773668; doi:10.3389/fcvm.2020.609976)
Supplement: Supplementary file 3 [file Data_Sheet_3.ZIP › normal2/1802017447_5342_00000020.XML]

<?xml version="1.0" encoding="Windows-1252"?>
<!DOCTYPE RestingECG SYSTEM "restecg.dtd">
<RestingECG>
   <PatientDemographics>
      <PatientID>1802017447</PatientID>
      <PatientAge>90</PatientAge>
      <AgeUnits>Years</AgeUnits>
      <Gender>Female</Gender>
      <PatientLastName>chengfengxian</PatientLastName>
   </PatientDemographics>
   <TestDemographics>
      <DataType>Resting</DataType>
      <Site>1</Site>
      <AcquisitionDevice>MAC55</AcquisitionDevice>
      <Status>Unconfirmed</Status>
      <Priority>Normal</Priority>
      <AcquisitionTime>10:25:17</AcquisitionTime>
      <AcquisitionDate>03-22-2017</AcquisitionDate>
      <CartNumber>1</CartNumber>
      <AcquisitionSoftwareVersion>009C</AcquisitionSoftwareVersion>
      <XMLSourceVersion>MAC5000 v1.0</XMLSourceVersion>
   </TestDemographics>
   <RestingECGMeasurements>
      <VentricularRate>61</VentricularRate>
      <AtrialRate>61</AtrialRate>
      <PRInterval>162</PRInterval>
      <QRSDuration>72</QRSDuration>
      <QTInterval>436</QTInterval>
      <QTCorrected>438</QTCorrected>
      <PAxis>65</PAxis>
      <RAxis>40</RAxis>
      <TAxis>62</TAxis>
      <QRSCount>10</QRSCount>
      <QOnset>227</QOnset>
      <QOffset>263</QOffset>
      <POnset>146</POnset>
      <POffset>196</POffset>
      <TOffset>445</TOffset>
      <ECGSampleBase>500</ECGSampleBase>
      <ECGSampleExponent>0</ECGSampleExponent>
   </RestingECGMeasurements>
   <Diagnosis>
      <Modality>Resting</Modality>
         <StatementCount>2</StatementCount>
         <LabelText>12SL ��ϳ���</LabelText>
      <DiagnosisStatement>
         <StmtFlag>ENDSLINE</StmtFlag>
         <StmtText>�������</StmtText>
      </DiagnosisStatement>
      <DiagnosisStatement>
         <StmtFlag>ENDSLINE</StmtFlag>
         <StmtText>���� ECG</StmtText>
      </DiagnosisStatement>
   </Diagnosis>
   <Waveform>
      <WaveformType>Rhythm</WaveformType>
      <WaveformStartTime>0</WaveformStartTime>
      <NumberofLeads>8</NumberofLeads>
      <SampleType>CONTINUOUS_SAMPLES</SampleType>
      <SampleBase>500</SampleBase>
      <SampleExponent>0</SampleExponent>
      <HighPassFilter>16</HighPassFilter>
      <LowPassFilter>150</LowPassFilter>
      <ACFilter>NONE</ACFilter>
      <LeadData>
         <LeadByteCountTotal>10000</LeadByteCountTotal>
         <LeadTimeOffset>0</LeadTimeOffset>
         <LeadSampleCountTotal>5000</LeadSampleCountTotal>
         <LeadAmplitudeUnitsPerBit>4.88</LeadAmplitudeUnitsPerBit>
         <LeadAmplitudeUnits>��V</LeadAmplitudeUnits>
         <LeadHighLimit>2147483647</LeadHighLimit>
         <LeadLowLimit>268435456</LeadLowLimit>
         <LeadID>I</LeadID>
         <LeadOffsetFirstSample>0</LeadOffsetFirstSample>
         <FirstSampleBaseline>0</FirstSampleBaseline>
         <LeadSampleSize>2</LeadSampleSize>
         <LeadOff>FALSE</LeadOff>
         <BaselineSway>FALSE</BaselineSway>
         <ExcessiveACNoise>TRUE</ExcessiveACNoise>
         <MuscleNoise>FALSE</MuscleNoise>
         <LeadDataCRC32>1129774588</LeadDataCRC32>
         <WaveFormData>
+v/6//r/+v/8//z//P/8//3//v///wAA+//8//v/+f/5//r/+//7//3//v/+//7//v/+
//////8AAAEAAgADAAAAAQACAAMABAAGAAcACAAFAAUABQAFAAUABgAGAAYACAAJAAkA
BwAFAAQABAADAAIA///8//v//f/7//r/+P/6//v/+//6//r/+v/4//j/+v/6//n/+P/4
//j/+P/4//r/+//7//z/+//7//v/+//7//v//f/9//v/+v/6//v/9//2//j/+//9////
AQAFAAsAEwAbACYAMABBAFMAYABjAGUAYQBTAEEAMwAuACoAIwAdABYACwAFAAUABQAD
AAEAAgAFAAIA/f/9//v/+//7//r/+v/6//n/+f/4//j/+P/6//n/+f/5//n/+f/4//j/
9v/1//T/8//2//j/+f/7//j/9f/2//X/9v/2//b/9v/4//j/+P/4//X/9P/z//T/9//4
//j/+f/3//f/9//4//j/+P/4//j/9//3//f/9//4//j/+P/5//n/+v/6//r/+f/5//r/
+v/5//n/+P/2//f/+f/6//r/+P/6//r/+v/8//z//P/8//z//P/9//3//P/8//3//v/+
//7/AAAAAP///v/+//7/AAABAAEAAQD+//7/AAABAAIAAwADAAMABgAIAAkACwAIAAgA
CAAIAAkACQAKAAsADAAMAAwADAANAA0ADAALAAwADQANAA0ADQANAA0ADAAKAAoACQAI
AAkABgAGAAUAAwD///3/+//+//////////v/+v/6//r//P/8//z/+//9//3//f/9//n/
+f/5//n/9//3//f/9//3//f/9//3//j/+P/3//f/9//3//b/9v/3//n/+v/5//f/9//4
//j/9//2//X/9P/2//b/9v/1//b/9v/3//j/+f/5//n/+v/5//j/9//2//b/9v/2//b/
+P/2//b/9//2//b/9v/2//j/+P/4//j/+//7//r/+v/5//j/9//3//v/+//7//r/+P/4
//n/+f/2//X/9f/2//n/+v/7//v/+v/5//n/+P/4//j/+P/4//j/+f/6//v/+v/5//j/
+P/4//j/+P/3//f/+P/5//n/+P/4//j/9v/1//X/9P/y//X/9//4//r/+//8//3//v/9
//z/+//6//r/+v/6//r/9//2//b/+P/4//j/9//3//r/+//7//r/+P/4//j/+P/6//j/
+P/5//f/+P/4//j/9//5//3/+//6//r/+v/6//r/+P/4//j/+P/4//j/+P/4//r/+v/6
//r//P/8//z//P/7//r/+f/4//j/+P/4//j/+P/4//j/+P/2//b/9v/2//f/9v/5//r/
+//7//z//f/7//v//P/8//v/+v/5//n/+v/7//z//f//////AQADAAUABQAGAAYABAAD
AAMAAwABAAEAAgACAAQABAAFAAUAAQD///7//v/9//3/+//5//f/9//1//T/8//2//j/
+f/2//b/9v/0//T/9v/2//X/9v/2//b/9v/0//X/9f/0//b/9//3//f/9f/1//X/9//5
//f/9v/2//3/+//6//z//f/7////BQAJAA8AFwAfACgANgBHAFcAYgBpAGcAWQBHADkA
MQAsACQAGwAVABAACQADAAEAAQADAAMAAgD///z//f/9//v/+//7//n/+P/3//X/9//2
//b/9v/2//X/9f/1//f/9//2//b/9f/1//X/9f/4//j/9//3//X/8//1//X/9v/2//b/
9v/1//T/8//y//X/9v/3//r/+P/4//f/9//5//n/+f/6//n/+P/3//b/9//3//f/9//4
//j/+P/5//n/+v/6//r/+f/5//r/+v/6//v/+//6//r/+//7//r/+v/8//z//P/8//z/
/P/8//7//v///////v/+////AAD///7////+//7//v///wAAAgADAAMAAwAEAAQABgAH
AAoACwALAAsACgAKAAkACQAJAAoACwAMAAwACwALAAsADgAOAA4ADgAQABEAEQARABAA
DwANAAsADAANAA4ADgAKAAoACQAIAAkABgAGAAUABwAFAAUABQADAAMAAgABAP///v/+
//7//v/+//7//f///////////////////////f/9//3//f/9//3//f/9//7//v/9//3/
/f/9//z//P/9////AAD///3//f/+//7//v/+//7//v/+//7//v/9/////v/+//7//v/9
//z//P/8//z//P/8//3//v///wAA/v/8//z//f///wAAAQACAAEAAAD///7///////7/
/v8AAAAAAAABAAEAAQABAAAAAAAAAAEAAQD+//3//f/+/wIAAgACAAEAAQABAAIAAgAC
AAIAAgACAAEAAQABAAEAAAD///7//v/+//7//v/9/wAAAgAEAAUAAgACAAIAAAAAAAEA
AQAAAAAAAQABAAIAAQAAAP///v8AAAAAAAAAAAIAAgACAAIA///+//7/AAACAAIAAQAB
AAEAAQAAAP7/AAAAAAAAAAAAAP7//v////3//v/+//7///8BAP///f/8//7//v/+//7/
AAAAAAAAAAD+//7//v/+/wAAAAAAAAAA/v/+//7//v/+//7//v/+//z//P/8//r//f/+
//7///8AAAEAAQABAAIAAgACAAIAAQABAAAA////////////////AQADAAMABAAEAAQA
AwAEAAUABgAHAAcABgAFAAQABgAHAAYABQADAAIAAAD///3/+//7//v/+f/4//b/+P/5
//n/+P/4//j/9v/2//j/9v/1//T/9P/1//b/9//5//j/9v/1//X/9//3//f/9//5//v/
+//5//T/9P/3//f/+P/6//v//f/9////AwAJAA8AFwAiACgAMwBHAFgAYwBlAGEAVQBF
ADcALgAiABkAFwASAAkAAQD//wEAAwADAP7///8AAP3/+//5//n/+f/6//r/+v/5//v/
+v/6//r/+P/3//f/9//3//f/9v/2//f/9//3//f/+P/4//f/9//5//f/+f/5//b/9v/2
//b/+P/4//j/+P/6//r/+v/8//r/+v/5//n/+//7//v//P/6//r/+v/6//n/+f/5//n/
+v/6//r/+//5//r/+v/6//r/+//9//7//P/9//3//P/+///////+//z//v/+//7/AAAA
AAAAAAACAAIAAwADAAAAAAABAAIAAgACAAQABAACAAIAAwAEAAYABwAHAAcABgAGAAgA
CQAKAAsACwALAA0ADgAOAA8ADgAOAA4ADgAQAA8ADwAPABIAEgASABIAEwATABIAEQAT
ABMAEgARABEAEQARABAADgAOAA0ADAAMAAoACwALAAgABQAEAAMABAAFAAUABQADAAIA
AgACAAIAAgACAAEAAQABAAEAAQD9//3//f/9/////////////f/9//3//f/8//z/+//7
//3//f/8//z//P/9//3/+//9//3//v/+//z//P/8//z//P/8//z/+//9//z//P/8//v/
+//7//z//P/8//z//P/8//z//P/8//7//P/8//3//v/+//7//v/8//z//P/8///////+
//7//v/+//7////////////+//7//v//////AAD/////AAAAAAAAAAD///7//f/9//z/
/P/8//z//P/7//v/+//7//z//f/+/wAAAAAAAAAA///8//z//P/7//3//v////7//P/9
//3//P/6//v/+//8//7//v/+//7//P/8//z//P/8//z//P/8//v/+v/6//z//P/8//v/
+//+///////+//3//P/7//r/+v/4//j/+f/5//r/+v/6//n/+//7//n/+P/5//r/+//8
//z//P/8//z//P/8//z//P/8//z//P/8//r/+v/6//r//P/8//z//P/7//r/+f/4//r/
+v/4//r/+P/3//f/+P/6//v//P/+/wAAAAAAAAAAAAD///7//f/7//v/+//9////AQAB
AAIABAAEAAMAAwADAAMAAwAEAAQABAAEAAUABwAFAAMAAgAAAP/////9//3//f/9//v/
+//6//3////7//j/9v/0//T/9v/6//z/+f/4//j/+P/3//b/9v/1//f/+P/6//v/+v/5
//j/9//8//3//P/8//r/+//9//r/+v///wUABQAHAA0AEQARABkAKAAyAD8AVQBmAG0A
awBlAFcAQwA1ACwAKAAjAB0AGgATAA0ACwALAAkABQACAAMABAABAP3/+//7//v//f/+
//////////7//v/+//7//f/9//3//P/7//n/+P/7//v/+//7//3//v/+/////f/7//3/
/f/8//z//P/8//z//P/8//z//P/8//z//v/8//z/+//7//7///8AAAIAAQAAAP///v/9
//3//f/9//z//P/8//3///8AAAAAAAABAAEAAgACAAAAAQABAAAAAAABAAEAAAD+/wAA
AAAAAAAAAAAAAAAAAQACAAQABQABAAAAAAAAAAIAAgAEAAQABAAEAAUABgAEAAUABQAF
AAcACAALAA0ADAALAAkABwAIAAoACwANAAsADAANAA4AEAAPAA8ADwASABIAEgASABEA
EQAQAA8ADwAPAA4ADQAOAA8AEAAQAAwADAALAAoACAAEAAMAAQADAAEAAQABAAMAAwAC
AAEA/v/8//v/+v/8//z//P/7//v/+//7//v/+//7//v/+//5//n/+f/5//n/+f/5//n/
+P/4//f/9//3//f/9v/2//f/+f/6//n/9v/1//X/9P/2//b/9v/2//b/9v/2//X/8//y
//L/8v/z//P/8//0//X/9v/3//j/9f/0//P/8v/z//L/8//1//b/9v/2//b/9f/0//P/
8v/2//f/9//4//b/9v/2//f/9v/1//T/8v/y//T/9//5//b/9f/1//b/9//2//X/8//1
//X/9v/2//T/9P/0//T/9P/1//b/9//1//X/9f/2//b/9v/2//X/9f/2//f/9//0//T/
9P/y//X/9//4//j/9//3//b/9v/0//T/9P/0//X/9v/3//j/+v/6//r/+v/2//T/8//0
//b/9v/1//X/+P/5//n/+P/4//j/+P/4//b/9P/0//X/+P/6//v//P/7//v/+f/1//T/
9f/2//f/+P/6//r/+v/6//j/+P/4//j/+f/6//v//P/6//r/+v/6//z//P/8//z/+v/6
//r/+v/8//z//P/8//r/+v/6//r/+//8//v//v/+//3//f/+//7//f/8//z//v/+//7/
/v///////////////////wEABQAHAAcACAAIAAgABwAHAAkACQAJAAoADAAMAAwADQAM
AAkABgAEAAQAAwADAAEAAQABAAEA///8//r//P/9//3//P/8//z/+v/6//z//P/8//z/
/f/+//3//P/8//v//P/8//3//f/9//3//f/9///////9//z/+v/9//3/AAAEAAUAAwAF
AAkADwATABsAIwAsADYAQwBTAGAAZwBpAGUAWwBLAD0ANAAuACkAHwAWAA8ACwAJAAsA
DQANAAoABwAEAAEAAQD////////+//7//v/9//3//P/8//z//v/9//3//f/9//3//P/8
//3//f/9//3/AAAAAP/////9//v//f/9//3//v///wAA/v/8//r/+P/6//r/+v/8//z/
/P/7//v/+f/5//n/+v/8//z//P/8//v/+//7//v/+//6//n/+f/8//7///8AAP3//f/+
//7//v///////v/9//3//P/6//z//v/+//7/AAAAAAAAAAD///7//v/9////AAACAAQA
AQAAAAEAAAAAAAAAAQACAAIAAwADAAMAAwAEAAcACQAIAAkACQAJAAcACAAIAAkACgAM
AA4AEAAOAA0ADQANAAwADAAMAAwADwARABIAEwARABEAEAAPABEAEQARABAADgAOAA0A
DAAJAAYABgAFAAcABQAFAAUAAwADAAIAAQAAAAAAAQACAAEAAAD///3//f/9//3//f/9
//3//f/9//3//f/9//3//f/9//3//f/+//7//f/9//v/+//6//r/+P/5//n/9//6//v/
/f/+//z//P/8//z//P/8//z/+//5//j/+P/4//r/+//8//7//P/8//z//P/8//z//P/8
//z/+v/6//v//P/8//z//P/6//r/+v/6//3//f/8//z/+v/6//r/+//+////AAAAAPz/
/P/9//3//P/7//v//P/9//z/+//5//v/+//8//z//P/8//z//P/7//v/+//7//z//f/+
/wAA/v/+//7//f///wAAAQABAP3//P/7//j/+f/7//z//P/6//v/+//8//z//P/8//z/
/P/8//z//P/8//z//P/8//v/+v/6//z//P/8//v/+//8//3//f/8//z//P/8//z//P/6
//r/+//7//z//P/8//v/+//7//v//P/6//r/+v/6//r/+v/6//r//P/8//z//P/7//r/
+f/4//r/+v/6//r/+P/4//j/+P/6//r/+v/6//3//v///wAA/v/6//r/+P/6//v//f//
//3//f/+//7//v/+//7///////////////3//f///wEABQAFAAYABgAGAAUABQAFAAUA
BQAGAAYABQAEAAQAAwACAAEAAQACAAEAAQD///3//f/9//v/+v/2//j/+f/5//r/+v/6
//j/+v/8//z/+//5//j/9//2//j/+f/5//j/9v/3//f/9//1//X/9f/3//j/9//3//j/
9//7//7//v/9///////9/wEACwAVAB8AJAAsAD0ATwBcAGEAZwBlAFcARQA1ACgAIgAd
ABkAFAAPAAkAAwADAAUAAwAAAP//AAD///3/+//7//v//v/+//7//f/7//r/+v/6//n/
9//2//X/9f/1//T/9P/3//f/9//3//b/9v/1//X/+P/3//r/+//4//j/+P/4//b/9v/2
//b/9v/2//b/+P/4//j/9//3//f/9//3//j/+v/6//r/+v/3//f/9//3//r/+v/6//v/
+v/6//n/+P/4//n/+//8//7///////7//f/9//z/+v/8//7//v/+//7//v/+//7//f/8
//z/+//9//7/AAACAAIAAgAEAAQABAAEAAUABgAFAAUABAADAAIAAgAEAAUABwAJAAoA
CwAJAAoACgALAA0ADgAPABAADgANAA0ADQAOAA4ADgAOABIAEwATABMAEQARABAADwAR
ABEAEQAQAA0ADAAKAAgACQAGAAYABQAHAAUABQAFAAMAAwACAAEA///+//7//v/8//z/
/P/7//3//f/9//3/+//7//v/+//5//n/+f/5//v/+//7//v//v/+//3//f/8//v/+f/4
//j/+f/5//f/9f/1//b/9v/3//j/+f/6//r/+v/6//n/+P/2//X/9P/4//n/+v/8//r/
+v/6//r/+v/6//r/+v/4//b/9v/3//X/9P/z//L/9f/2//f/+P/5//n/+P/4//r/+v/6
//v/+//7//v/+v/6//r/+//7//r/+f/5//r/+v/6//r/+f/3//f/+P/4//r/+v/6//r/
+f/5//n/+f/7//v/+//8//z//P/8//v//f/+///////8//r/+P/0//X/9//4//j/+P/5
//n/+v/5//j/9//2//f/+P/5//r/+v/6//r/+v/5//j/+P/6//r/+v/5//n/+v/7//v/
+v/6//r/+v/6//z/+v/6//v/+//8//z//P/3//n///////j/+f/6//v//P/6//r/+v/6
//v//P/9//7//P/6//j/9v/5//r/+//8//v/+v/5//j/+f/6//v//P/8//r//P/8//v/
+//8//3//f/9//7//v/+//7//v///////////////////wEAAwAGAAcACQAKAAgABwAH
AAcABwAHAAgACAAIAAgACQAJAAYAAwABAAAA/f/9//v/+f/6//v/+v/6//j/+v/7//v/
+v/6//r/+P/6//z//P/7//j/+P/4//j/+v/7//v/+v/5//n/+P/3//f/9//3//n/+//5
//j/+P/5//v/+v/8////AQADAAUACQARABkAIQAsADgARwBZAGQAZwBnAF8ASQA3ADEA
KgAiAB8AHQAWAAsAAQD9/wEABQAFAAYABQACAP//+//5//n/+f/7//z//f/9//v/+v/6
//r/+P/3//f/9//5//n/+P/4//n/+f/5//n/+f/4//b/9f/2//X/+P/5//j/+P/4//j/
+v/6//r/+v/4//j/+P/6//z//P/7//v/+v/5//j/+P/4//j/+P/4//j/+f/6//v/+//6
//n/+f/7//z//P/8//v/+//8//z/+//7//r/+P/5//v//P/8//r//P/8//z//v/+//7/
/v8AAAAAAQABAP///v/+//7///8AAAMABAACAAIAAwAEAAYABwAHAAcABAAEAAYABwAI
AAkACQAJAAsADAAMAA0ACwAMAA0ADgAOAA0ADQANABAAEAAQABAAEQARABAADwAPAA8A
DgANAAsACwALAAoACgAMAA0ADgAKAAYABQADAAUAAwADAAMAAQABAAAA//////7//v/+
//7//v/+//3//f/9//3//f/7//v/+//7//n/+f/5//n/+//7//v/+//8//z/+//7//z/
/f/9//7//P/7//n/9f/4//n/+//8//v/+v/5//j/+v/6//r/+f/7//r/+v/6//r/+f/4
//j/+v/6//r/+v/5//j/9//2//j/9v/2//f/+v/6//r/+v/6//r/+v/6//3//f/8//z/
+//6//n/+f/7//v/+//6//v//P/+////+//5//j/+P/7//z//f/9//3//f/+//7//P/8
//z//P/5//n/+f/5//f/9//3//j/+f/6//v/+//7//z//f/9//z//P/8//r/+//9//7/
/v/9//3//P/8//z//P/8//z//P/8//z//P/6//r/+v/6//v/+v/6//z//P/8//v/+//8
//3//f/8//7//v/+//7////+////AQD9//z/+v/4//f/9//3//n/+P/6//r/+v/6//z/
/P/8//z//P/8//z//P/+//7//v/+//v/+v/5//j/+P/4//j/+P/6//r/+v/6//z//P/8
//z/+v/6//r/+P/8//z/+//7//z//f/9//3//P/8//z//P/+////////////////////
//8BAAMAAwAEAAQABAADAAUABQAFAAUABgAGAAYABgAGAAUAAgD//wEAAgACAAMAAAD9
//z/+//5//j/9v/4//v/+//6//r/+v/4//j/+v/4//f/9v/2//j/+P/4//n/+f/4//j/
+f/5//n/+f/5//n/+//7//n/9P/2//v/9//0//r/AQD///3/AQAJABMAGQAhACwAOABJ
AFcAZABpAGcAWwBLAD0AMwAqACYAHwAVAAwABwADAAUACQAHAAUABAADAAIA///9//v/
+//7//r/+v/6//n/+f/4//j/+P/6//n/+f/5//n/+f/4//j/+f/5//n/+f/6//r/+f/5
//f/9f/3//f/+P/4//j/+P/4//j/+P/4//j/+P/4//r/+v/6//n/+f/4//f/9v/2//j/
+P/4//j/9f/1//X/9f/3//j/+f/7//v//P/8//z/+//7//z//P/6//v/+//6//z//f/9
//z//P/+//7//v/8//z//P/8//r/+v/7//v/+//8//7/AAAAAAAAAgACAAAAAAABAAIA
BAAFAAUABQAEAAQABgAHAAYABwAHAAcABwAIAAgACQAJAAoACwAMAA4ADQANAA0ADAAM
AAwADAAQABEAEQARABEAEQAQAA8ADwAPAA8ADgALAAoACAAGAAYABAAFAAUABQADAAMA
AwADAAMAAgABAP///v/+//7//v/+//7//f/9//3//f/9//v/+//7//v/+//7//v/+//7
//v/+//7//r/+v/5//n/+//9//7/AAD9//3//P/5//n/+f/6//r//P/8//z//P/+//7/
/v/9//z/+v/5//j/+v/7//z//v/8//z//P/8//r/+v/6//r//P/6//r/+//8//z//P/8
//z//P/8//z/+//7//r/+v/8//z//P/9//////////7//P/8//3//f/8//v/+//8//z/
/P/8//v//f/9//7//v/+//7//v/+//3//f/9//3/////////AAD///7//f/7//n/+v/7
//v/+//8//3//P/8//3//f/8//7//////wAAAAAAAAAAAAD+//7//v/+//7//v/+//7/
+//6//r//P/9//7//v///wAAAQABAAAA/v/+//7//v8AAP7//v//////AAAAAAAA/f/7
//3/AQACAAEAAAD///7//P/8//z//P/+//7//v/+//7//v/+//7//P/8//z//P/+//7/
/v/+////AAD//wIAAAD/////AAD///////8AAAIAAgACAAIAAQABAAEAAQADAAMAAwAF
AAkACwALAAwACgAKAAkACQAJAAkACQAKAAkACAAHAAcACAAHAAYABgAGAAUABQADAP//
//////3//f/8////AQD///7//v/+//z//P/+//7////+//7//v/8//z//f/9//z//P/9
//3//f/9//3//f/9//3/+//6//7//f/9//7/AAD//wEABQAJAAsAEQAZACMALAAyADkA
SQBaAGkAbwBpAFsASwA9ADIAKAAjAB8AHAATAAsABwAJAAkACQAKAAcABAADAAMAAQAB
AAEAAQAAAP///f////7//v/+//z/+//7//v//f/9//z//P/9//3//f/9//7//v/9//3/
/f/7//3//f/6//r/+v/6//z//P/8//z//v/+//7/AAD///7//P/7//z//f/+/wAA/v/+
//7//v/7//v/+//7//7//v/+/////v/+//3//P/8//3///8AAP7///////7//v//////
/v/+/wAAAAAAAP7//v/+//7///8AAAIAAwACAAIAAwAEAAIAAgAEAAQABgAGAAcACAAI
AAkACQAJAAYABgAIAAkACAAJAAkACQAKAAwADQAPABEAEgATABQAEwARABAADwAQABAA
EAAQABMAFQAWABcAFgAVABMAEQARABEAEQAQAA4ADgANAAwADQAKAAoACQAHAAUABQAF
AAQAAwABAP///v/+////AAACAAIAAgABAP//////////+//7//v/+//9//3//f/9//3/
/f/9//3//P/8//v/+//7//v/+v/6//r/+//7//n/+//7//z//P/8//z//P/8//z//P/8
//v/+f/4//j/+P/5//n/+f/6//r/+v/6//r//f/+////AAD///z/+//7//r/+v/6//r/
/P/8//z//P/7//v/+v/6//3//v///wEAAgABAAAA/v/8//z//f/9//z/+//7//z//P/8
//z/+//8//3///8AAP///v/9//z//P/9//7////+//3//P/8//z//P/8//v//f/+////
///8//z//P/6//z//f/9//z//v//////AAD+//7//v/+//7//v/+//7//v/+//7//v//
//7//v8AAP7//v/9//3//P/9//3//P/8//z//P/8//r/+P/4//n//P/+////AAD///3/
/f///wIA///+//3//P/+//7//v/+//3//P/7//r//P/8//z//P/7//r/+f/4//v//P/9
//7//v/+//7//v/6//z//P/7//3//v//////AQACAAIAAgAAAAAAAQABAAEAAQABAAEA
AQADAAUABwAFAAYABgAGAAUABQAFAAUABQAGAAYABgAHAAkACgAJAAUABAAEAAMABQAD
AAEAAQABAP///v/8//3//f/8//r/+//8//v//P/9//z/+v/4//r/+v/6//r/+f/5//j/
+P/6//v//P/9//v/+//9//3/+//6//r/+//9//z//v8DAAMAAQABAAcADwAVAB0AKAA2
AEcAVwBiAGUAZQBdAFEARQA3ADAAKAAhABsAGAAPAAkABwAJAAsACwAIAAcABgADAP//
/f/9//3/AAAAAAAA///8//r/+f/4//n/+f/6//v//f/9//z//P/7//v/+//7//z//P/7
//v/+f/3//n/+f/4//j/+P/4//n/+v/7//z/+//6//n/+v/6//r/+f/5//v/+//7//z/
/v/+//7//v/9//3//f/9//z//P/8//3//f/+//7//v/9//3//v/+/wAAAQABAAAA/v//
/////v/+/wAAAAAAAP7//v/+//7//v/+//////8AAAAAAQACAAAAAAACAAIAAgACAAMA
BAAGAAcABwAHAAQABAAGAAcACAAJAAkACQAMAA4ADwARAA4ADgAOAA4ADgANAA0ADQAQ
ABAAEAAQABQAFQAVABUAEwATABIAEQARABEAEQAQAA4ADgANAAwACwAIAAgABwAHAAUA
BQAFAAUABQAEAAMAAQAAAAAAAAAAAAAAAAD///3//f/9//3//f///wEAAwABAP///f/7
//z//f/+////AAAAAP/////+//3/+//6//v//f/+//3//f/9//7//v/+//7//v/+//z/
/P/8//v//f/8//z//P/9//3//f/+//7//v/+//7//f/8//v/+v/7//r/+//9//7//v/+
//7//v/+//7//v/9//3//P/8//7//v/+/////////////v/6//r/+//7//v/+//8//7/
AgACAAIAAQAAAP/////+/wAAAAAAAAAA/f/9//3//f////////8AAP7//v/+//3//f/+
//////8BAAIAAwACAP/////+//z//P/9//3//v/+//7//v/+////AAABAAIAAAAAAAAA
AAD///7//v8AAAEAAgACAAMAAgADAAMAAgAAAAAAAAAAAP7//P/8//3///8AAAAAAAD/
//3///8BAAIAAAAAAAAAAAACAAIAAgACAAAAAAAAAAAAAgACAAIAAgAAAAAAAAAAAP7/
/v/+//7/AAAAAAAAAAACAAIAAgACAAEAAAD///7/AQACAAMABAAEAAQABAAEAAIAAgAC
AAIAAwAEAAUABgAGAAYABgAGAAcACAAJAAoADAAMAAwADAAOAA4ADgAOAA4ADgAOAA4A
DAAMAAwADAALAAoACQAIAAcABgAFAAQABAAEAAQABAAEAAQABAAEAAIAAAD+//z//f/+
////AAD+//7//v/+/wAAAAAAAAAAAAAAAAAAAAAAAAAAAAAAAAEAAgADAAQABgAGAAYA
BgAGAA==
         </WaveFormData>
      </LeadData>
      <LeadData>
         <LeadByteCountTotal>10000</LeadByteCountTotal>
         <LeadTimeOffset>0</LeadTimeOffset>
         <LeadSampleCountTotal>5000</LeadSampleCountTotal>
         <LeadAmplitudeUnitsPerBit>4.88</LeadAmplitudeUnitsPerBit>
         <LeadAmplitudeUnits>��V</LeadAmplitudeUnits>
         <LeadHighLimit>2147483647</LeadHighLimit>
         <LeadLowLimit>268435456</LeadLowLimit>
         <LeadID>II</LeadID>
         <LeadOffsetFirstSample>0</LeadOffsetFirstSample>
         <FirstSampleBaseline>0</FirstSampleBaseline>
         <LeadSampleSize>2</LeadSampleSize>
         <LeadOff>FALSE</LeadOff>
         <BaselineSway>FALSE</BaselineSway>
         <ExcessiveACNoise>TRUE</ExcessiveACNoise>
         <MuscleNoise>FALSE</MuscleNoise>
         <LeadDataCRC32>1056768103</LeadDataCRC32>
         <WaveFormData>
9v/2//b/9v/3//j/+f/6//n/+f/6//r/+P/6//r/+f/7//3/AQACAAIABAAEAAUABwAL
AA0AEQARABEAEQATABEAEAARABEAFAASABEAEQANAAsADAANABAAEQAPAA0ACgAKAAoA
CAAEAAQABAABAAIA/v/7//v/9v/0//P/8v/1//j/9v/2//P/8P/v/+7/7v/u//D/7P/t
/+3/7v/v/+3/7f/t/+7/8f/y//L/8v/w//D/8P/y//D/8P/x//H/9f/w/+r/7P/u//L/
/f8MABkAJQAzAEEATQBVAFoAZABuAG8AdQB8AHgAXwA8AB4ABQDz/+n/5//p//D/9v/2
//P/9f/1/+//6//u/+//8P/x/+//7//v/+//7v/t/+z/6//t/+//8f/z/+//7v/t/+z/
7f/t/+3/7v/0//L/8v/z//D/7v/u/+v/6//t/+//7//u/+3/7P/r/+3/7v/u/+7/7v/v
/+//8P/t/+3/7v/v//L/8P/w//H/7f/s/+z/6//u//H/8v/z//P/9P/0//P/8P/v//H/
8v/0//L/8f/w//D/8f/y//L/9P/2//b/9v/4//j/9//3//f/9v/4//f/+P/6//z//f/7
//n//P////////////7///8CAAMAAwAAAAEABAAFAAgACQAKAAsACgAMAA0ADQAMAA8A
EgAPABEAEgAUABYAFgAXABgAFwAXABcAGQAZABcAFwAXABcAGAAZABkAEwASABIAEQAQ
AA4ADQALAAoACQAEAAAA/f/7//z//f/9//r/+v/5//f/+P/3//X/9v/0//P/8//y//X/
9v/0//P/7//u/+//7v/s/+7/7v/t/+//7v/t/+3/7P/r/+v/6v/u//D/8f/x/+3/7P/s
/+z/7v/w/+7/6//t/+z/7P/t/+3/7f/u//D/9f/z//P/9P/y//H/7//t//H/8f/x//H/
8f/w//D/8f/w//L/8v/y//P/8v/z//T/8//y//L/8v/y//L/8v/y//P/9P/x//L/8f/x
//D/7//v//D/8f/y//L/8v/y//L/8f/x//P/8//y//H/8v/z//L/8f/v/+7/8v/z//P/
9P/w/+7/7f/u/+7/7//v/+//8P/w/+//7f/t/+7/6v/p//D/8v/0//b/8v/y//P/9f/z
//P/8//z//X/9f/0//T/8f/v/+3/7P/w//H/8v/y//D/8P/w/+3/7f/v/+//8v/z//H/
8v/z//L/8P/u/+r/8v/1//j/9P/y/+//7v/t/+z/7v/w//L/9P/y//D/7v/s/+3/7v/v
//D/8//0//X/9v/y//D/7v/s/+//8P/x//L/8P/w//D/8P/w/+//7//w//H/8//3//n/
9//3//n//f///wEABQAHAAYAAwACAP//AwAFAAcACQAOABAAEQAUABEADwAKAAYABwAH
AAkADgAPAA0ACwAGAAQAAgADAAQABAACAAIAAgD9//r/9P/v//H/8f/y//T/8v/y//T/
8f/w/+7/7P/s/+7/8P/w//L/6//q/+j/5//p/+v/7f/v/+//8P/v/+3/6v/q/+r/6v/v
//D/8f/z//H/7f/q/+z/7v/y/wIAEQAYAB8AKQAxAD8ATQBVAGIAdAB6AHsAewB6AGIA
QQAkAAwA+f/x//H/8f/t/+z/7v/w//P/9//1//X/9f/y//H/8P/v/+7/7f/s/+v/7f/v
//H/8//x/+//7f/r/+z/7v/w//L/8f/x//H/8v/z//D/7//v//D/8v/2//f/8v/x//D/
7f/u/+//8P/x//H/8v/y//L/8f/x//D/8P/x//P/9v/5//b/8v/w/+//8P/y//X/9//0
//X/9P/z//P/9P/0//P/9P/1//n//P/5//b/9P/y//b/+f/8//7/+//8//v/+v/4//j/
9//3//r//P8BAAMAAAAAAAAA//8BAP//AgAFAAUABQAFAAQABgAIAAgABwAIAAsAEAAT
ABIAEQAQAA8AEQAUABYAFwAWABkAHAAZABkAGAAYABgAHAAfACIAIwAgAB8AIAAfAB8A
HwAfAB8AHgAfAB8AGQAZABgAFgAUABYAFwAXABgAFQAQAAwACQAJAAoACwALAAkACAAG
AAMAAQD///z//P8AAAEAAwAEAAIAAAD7//f/+P/6//7/AAD9//7//f/7//3//P/7//v/
/P/9////AAD+//7//f/7//v//P/+/wAAAwAEAAEA/f////7//v///wAAAQADAAYABQD/
//v/+P/7////AgAFAAUABQAFAAUAAgAAAP////8BAAYACQAMAAgABAACAAAAAQACAAQA
BgAGAAYABgAGAAYABgACAAIABgAHAAcABwADAAIAAQAAAAMABAAFAAYAAwADAAUABQAB
AP///////wIAAwADAAQAAQD///z/+v/9//7/AAAEAAQABQAFAAUABAACAP//+////wIA
AAABAAEAAAD///7//f/+/wAAAwABAAEAAQABAAEAAQAAAAAAAgABAAAAAAAAAP///v/8
//3//v////3/+//9//3/AAD+//v/+//7//3//v////7/+v/3//j/+P/6//3//v///wAA
///+//3//P/6//r/+v/6//v//P/9//7/+//6//n/+P/7//z//f/9//n/+P/2//X/+//9
//7///8BAAUABgAHAAkACQAKAAkACwALAA0ADQALAAsADQAOAA4AEAARABEAEQAQABAA
DwAOABAAEgARABIAEAAOAAwACwAKAAcABAACAAIA///+//v/+f/6//n/9v/0//L/8P/0
//P/9P/0//D/7v/s/+z/7v/w/+z/7P/s/+3/7v/v/+3/6//q/+r/7P/t/+7/8P/v/+7/
7//u/+r/6//x//P/9P/w/+z/6v/u//f/BgATAB0AKwA3AEMASwBOAFQAXgBhAGEAaABu
AGUARgAkAA0A///z/+v/6//w//b/+v/3//P/8//x/+v/7f/t/+3/7f/w//H/8v/z//H/
8f/x//H/8v/z//T/9f/x//D/7//u/+//7//v//D/9f/y//H/8f/w//D/8v/x//D/8f/y
//H/8f/x//H/8f/z//T/9P/0//T/9f/1//b/9P/1//f/+f/6//j/+P/5//f/9v/2//X/
9f/3//f/9//5//r/+v/5//b/9f/3//j/+//6//r/+v/8//3//v/+//z//v/+//7/AQAC
AAIAAwACAAIABQAFAAYACAAKAAsACgAHAAkACwAKAAsADAAMAA8AEgATABMAEQARABMA
EwAXABkAGwAdABwAHgAfAB8AHwAhACMAHwAiACQAJwAqACoAKwAsACsALgAvADIAMwAv
AC8ALwAvAC4ALwAvACkAKgAqACkAKAAkACMAIQAgACIAHgAbABkAFAAUABQAEwAQABAA
DwANAA4ADQALAAwACwAJAAgABgAIAAgABQADAAIAAgAEAAQAAwAEAAMAAQADAAIAAQAB
AP///f/8//r//P/+///////+//7///8AAAMABAABAP3//v/+////AQD///3//P/8/wEA
/////wAA//////7//f///////////wEAAAAAAAEA/v8AAAAAAAABAAAAAQACAAEAAAAA
AAAAAAAAAAAAAAACAAIA/v/+//3//f/8//v//v8AAAIABAABAAAA///+//z/+//8//v/
/P/7//z//f/7//n/9v/0//n/+//8//7//P/6//n/+v/5//n/+P/3//n/+v/6//n/+P/4
//P/8f/3//j/+f/6//b/9v/3//n/9f/1//X/9f/2//f/9//4//f/9f/z//L/+P/5//r/
+v/5//j/9//z//P/9f/1//j/+v/3//f/9//2//T/8v/u//T/9//4//T/8v/y//L/8v/y
//T/9P/0//T/9v/2//b/9v/1//T/8//y//T/9P/0//T/8//y//H/8P/w//D/7//v//L/
8v/z//b/9f/z//H/8f/5//z///8EAAIAAwACAAMABAAHAAgACQAHAAkACgAKAAsACwAK
AAYABwAHAAYABwAIAAkABwAFAAQAAwACAAQABgAEAAIAAgD+//n/9v/w//H/8//z//T/
8f/w/+//8P/t/+z/6v/o/+n/6v/t/+7/7//q/+n/5//p/+n/6f/p/+f/6P/q/+r/6v/q
/+v/7P/t//D/8f/y/+n/6f/t/+z/6v/u//T//P8FABAAFwAbACcAOwBLAFMAXABsAHIA
bwBvAHYAcABVADYAHgAJAPv/8f/t/+v/7v/y//T/9f/5//n/9f/v/+7/7f/s/+v/7v/x
//T/9//0//P/8v/x//H/8f/x//H/8P/w//D/8P/w/+//7v/u//P/8v/z//X/8v/y//T/
8//x//H/8f/v//H/8//1//f/9//2//T/8v/0//X/9f/2//T/9f/3//n/9//0//P/8//1
//b/+P/5//f/9//1//P/9//6//z//f/6//n/+//8//r/+P/3//b/+P/7//7/AAD8//z/
+v/4//r//P/9///////+/wAA///+//7//v/9//////8EAAkABgAFAAQAAgAEAAgACgAL
AAkACwAPABEAEAAPAA4ADQAQABQAFwAZABYAFwAYABMAFgAYABsAHgAeAB8AIAAfAB4A
HQAeAB0AHAAdAB4AHwAdAB0AHAAVABUAFgAWABYAEQAPAAwACgAKAAYAAwABAAIABAAG
AAcAAQD+//r/9f/2//f/9//6//j/9//3//b/9P/0//H/7//v//D/8//0//L/8v/w/+3/
8P/w//D/8f/u/+3/7f/s/+7/7v/t/+v/7P/s/+3/7v/u/+7/6v/l/+n/6v/s/+//7P/r
/+v/7P/u/+v/6v/q/+7/8f/z//X/8f/t/+n/5f/p/+r/7P/v/+7/8P/w//D/7//s/+v/
6v/u//D/8//2//P/8P/t/+r/7f/u/+v/7P/s/+3/7f/t/+z/7P/s/+z/7v/u/+7/7v/q
/+n/6v/p/+n/6f/r/+3/7f/t/+z/7P/r/+v/6v/q/+r/6v/r/+7/6//r/+r/6f/s/+z/
6//p/+z/7v/r/+v/6//q/+n/6P/p/+r/7P/v/+z/6//q/+n/7P/t/+3/7v/r/+n/5//m
/+n/6f/p/+j/6v/s/+7/7f/q/+v/6v/s/+7/6//r/+v/7v/u/+7/7P/o/+v/7P/s/+z/
7P/s/+z/7P/s/+z/7P/s/+7/7v/u/+7/7P/s/+z/7P/u/+7/7v/u/+7/7v/u/+7/6//q
/+n/6P/q/+z/7v/w/+3/7P/q/+n/7f/u//D/9P/z//P/8//1//j/+P/4//r//v8BAAIA
BQAEAAUABAADAAUABwAIAAgADAANAA0ACgAHAAUAAgABAAcACwAMAA0ACAAFAAIAAgAC
AAAA/v/+/wAA/f/8//j/8//z//H/8P/y//L/8v/0/+//7v/s/+r/7P/s/+7/7v/y/+7/
7v/t/+r/6f/o/+f/6f/s//D/8v/u/+z/6//q/+z/7v/u/+7/7//x/+3/7P/q/+j/6v/2
/wcAFgAfACcAMQA9AEkATwBUAGIAcAB1AHkAfgB4AFsANAAWAAMA8//r/+3/7//y//T/
9P/z//P/8f/x//H/8f/x//H/8f/w/+//7v/t/+7/7//w//H/8f/x//H/8f/u/+7/7v/u
//L/8//0//b/9v/y//D/7//w//L/9v/3//P/8//z//H/7v/t/+z/6//w//L/8//0//H/
7//s/+r/6//t//D/8//z//D/7//v/+7/7v/v/+//7//x//H/8f/v//D/8P/v//D/8f/1
//j/9v/0//P/8v/x//H/8f/w//P/9v/3//j/9f/0//L/8f/z//T/+P/5//v//P/9//3/
+v/3//n/+//9////AQACAAAAAAD+//v///8DAAkADQAMAAsACgAJAAkADAAOAA8AEQAV
ABkAFwAWABQAEwASABUAFwAZABkAGwAbAB0AHQAaABkAGAAXABsAHQAeABkAFQAUABIA
EAAPAA8ADgAOABAADAAJAAcAAwACAAEA//8AAAIAAwADAP//+//2//T/9v/3//n/+v/6
//r/9//1//L/8v/0//T/9v/4//j/9//1//T/8//z//X/9f/2//b/8//y//D/7f/u//D/
8//2//r//P/6//f/9P/y//H/8f/z//P/9P/2//r/9//2//b/9P/1//X/9f/4//n/+v/7
//n/9v/0//P/9v/6//z//v/7//j/9//2//j/+P/5//r/+v/6//r/+v/8//z/+P/4//r/
+//7//v/+f/4//f/9v/0//T/9P/0//T/9f/4//n/9f/z//P/8//2//f/9//4//n/+f/4
//j/9f/0//T/9v/4//v//f////z/+P/z/+3/8v/2//X/9//5//j/9//2//T/9P/1//f/
9v/3//j/+f/3//X/8v/w//P/8//z//T/9v/1//T/8v/0//T/9P/x//T/9//4//z/+f/z
//D/7f/w//L/9P/0//j/+//4//L/8v/0//T/9P/0//b/9v/2//b/9f/0//P/8v/z//T/
9f/2//X/9P/z//L/8v/y//L/8v/z//T/9f/2//T/8//z//T/8v/z//b/9//3//f/+f/9
/wAAAQAEAAUABwAHAAkACQAKAAkACAAHAAwADgAPABIAEgARAA0ACgALAAkACQAMABEA
EQARAA4ACQAEAAIAAAACAAIABAAGAAAA/v/5//X/9v/1//X/9v/0//T/9v/z//D/7v/s
/+z/7//y//P/9v/w/+7/6//p/+r/6//s/+3/7v/w//D/7//t/+z/6//q/+//8P/x//P/
8f/x/+7/6P/m/+7/9v8BAA4AGwAjACsAMwA9AEkAUABaAGYAbQBxAHYAbgBRACwAFAAH
APn/9f/1//P/7v/w//D/7//x//P/8//x/+//7//v/+//7f/t/+3/7f/w//H/8v/z/+//
7f/r/+n/6f/q/+v/7P/v/+//7//w//D/7P/q/+n/7f/w//X/9//z//H/7//r/+3/7f/t
/+3/8P/y//P/9P/w/+//7f/s/+//8f/0//f/9f/y//H/8f/u/+7/7//v//D/8//0//X/
8//y//D/7f/v//H/9v/6//j/9v/1//T/8v/z//T/9P/1//j/+f/6//j/+P/3//f/+P/4
//v/+//6//r/+v/5//z/+////wMABAAFAAYABgAEAAQAAgD//wIABQAKAA0ADQANAA0A
DQALAA4AEAARABMAFwAbABkAGAAWABUAFAAYABsAHgAfAB0AHQAfAB8AHQAdAB0AHQAg
ACEAIQAbABYAFAARAA4ADwARABIAFAASAA4ACwAJAAgACAAIAAcABAAEAAMAAQD9//v/
+P/4//z//f///wAA/v/8//f/8//x//L/9f/2//j/+v/6//n/+P/2//T/8//0//X/9//4
//f/9v/0//H/8P/w//H/8v/4//r/+P/1//P/8v/y//P/9f/1//b/+P/4//X/9P/0//X/
9//4//n//f/9//3//f/5//b/9P/z//X/+P/5//r/+P/2//b/9v/3//j/+v/8//7//v/+
//7/+//6//X/9P/5//v//P/9//v/+v/5//j/+P/4//j/+P/5//n/+//7//f/9f/1//X/
+P/5//n/+v/6//n/9//2//j/+P/5//z//f///wAAAQD8//j/8//t//T/+P/3//n/+f/4
//f/9v/0//T/9f/3//j/+f/6//v/+P/3//X/9P/2//f/+P/6//v/+f/3//T/9f/2//f/
9f/3//n/+f/8//v/9//2//X/+P/6//z//P/6//f/+P/2//T/9//4//n/+v/6//r/+v/6
//j/+P/4//j/+P/4//j/+P/2//b/9v/2//j/+P/4//j/+P/3//f/+P/1//X/9//3//n/
+////wUABAAFAAgACQALAAsADQANABEAEQARABEAEAAQAA8AEAAVABcAFgAWABMADwAN
AA4AEwATABMAEAAOAAwADQAOAAgABAACAAAA//8AAP7//f/8//n/9//2//j/+P/6//f/
+P/2//T/9P/z//T/8//0//P/9P/0//X/9P/z//L/8f/w//L/8v/x//L/8v/y//L/8//y
//H/8f/1//f/9v/y//D/8v/+/wkAFgAjAC8APQBNAFkAWwBeAGwAcgB1AHsAfABsAE8A
LgAUAAEA9f/x/+//6//u//j//P/7//v/9//z//H/8//z//P/8//0//X/9v/3//T/8//y
//H/8v/z//T/9f/z//L/8f/w//L/8//0//b/9//0//P/8//y//L/9P/z//P/9f/3//f/
9v/1//T/8//z//T/9P/0//X/9//4//r/9//1//T/8//1//T/9f/3//T/9P/1//X/8//1
//X/9f/3//j/+P/3//T/8//1//b/9//2//b/9v/0//X/9v/2//j/+v/6//r//P/8//v/
+//6//r//f/9////AAABAAEA///9/wAAAwAEAAUABgAGAAcACgALAAsACAAJAAwADQAQ
ABEAEgATABIAFAAVABUAFgAZABwAGQAbABoAGgAaABwAHQAeAB0AHgAfACIAIwAfAB0A
GwAZABoAGwAbABUAFwAYABgAGAAUABEADQAKAA0ACgAIAAcAAwACAAEA/////wAAAAD/
/////f/6//r/+P/3//f/9v/5//r/+P/3//P/8v/z//L/8v/0//T/8//0//T/9P/1//P/
8//0//T/9v/2//X/8//w//D/8f/y//X/9v/z/+//8v/y//P/9f/0//P/8//0//f/9f/1
//b/9f/1//T/8//1//X/9f/1//X/9P/0//X/9P/2//b/9v/5//j/+f/6//n/+P/4//j/
9v/2//b/9v/3//j/9f/2//b/9//3//f/9v/2//b/9v/2//b/9v/2//f/9//5//n/9//1
//X/9f/0//P/8f/w//T/9f/1//b/8//y//L/9P/2//f/9//3//n/+P/2//P/9P/2//P/
8//3//j/+f/6//T/8v/x//H/8P/x//L/8//1//X/9P/0//L/8f/w//D/9P/1//b/9v/1
//T/8//v//L/9f/2//r//P/5//n/+f/3//T/8f/s//b/9//2//b/8v/y//L/8v/y//T/
9v/4//r/+f/4//f/9v/4//j/+P/4//r/+v/6//r/9//2//X/9P/2//j/+v/8//r/+v/6
//n/+P/4//f/9//7//3//v///wAAAwADAAMABwAJAAwADQAOAA0ADgANAA0ADQAPABAA
EgAUABUAFQAPAAwACgAHAAoADgASABMAEgAOAAoABgAEAAQAAgAAAAMABAACAAIA+//3
//b/8//1//b/9//4//j/9f/0//L/8v/y//L/9P/2//j/9P/0//D/7//u/+3/8P/x//P/
9v/1//P/8f/w//D/8P/y//L/9v/1//f/8//s/+r/7v/0//z/CwAcACkAMwA7AEcAVQBZ
AGAAcAB6AHsAfQB+AHAASwAoABIA///x//H/8//z//j//P/6//n/+f/7//n/+f/5//n/
+f/5//b/9f/0//P/9v/3//j/+f/4//f/9v/1//b/9v/2//b/+P/5//r//P/9//j/9f/z
//T/9v/6//v/+f/5//n/9//3//f/9//3//r//P/9//7/+v/5//f/9v/4//n/+//9////
/P/7//v/+f/4//j/9//6//3//v////7//v/9//v//P/9/wEABAABAP7//P/6//v//f//
/wAAAgAEAAQABAADAAIAAAD//wIAAgAFAAUABQAGAAcABwAHAAUACAALAAwADQAOAA4A
DAAOAA4ADQAOABEAFgAZABcAFwAXABcAFQAYABoAGwAeACEAJAAhAB8AHgAeAB4AIwAl
ACcAJwAnACcAKQApACcAJwAnACcAKgArACsAJQAhAB4AGgAWABcAGQAaABwAGgAWABMA
EQAOAA4ADgANAA4ADgANAAsACAAFAAEAAAACAAMABQAGAAQABAABAP///v/+/wAAAAAB
AAQABQAFAAMAAAD9//v//v8BAAUACAAEAAIA///7//r/+v/7//z/AQAEAAMAAQAAAP7/
/f/9//////8AAAIABAABAAAAAAAAAAEAAQABAAUABQAFAAUAAwAAAP7//f8AAAQABgAI
AAcABAADAAIAAQAAAAAAAAAEAAYACAAKAAkACAADAAIABAAFAAUABQAEAAQABAAEAAIA
AgACAAIABAAFAAgACQAGAAMAAgABAAUABQAEAAQABQAFAAQABAACAAAA//8AAAEAAwAE
AAUAAwACAAAA/f8BAAQAAgADAAQABAAEAAQAAgACAAMABQAFAAUABQAFAAMAAQD+//z/
/v///wAAAgAFAAUABQAEAAIAAgACAP//AQADAAMABgADAP///v/9/wAAAgAEAAQABAAB
AAAAAAAAAAMABAAFAAYAAwACAAEAAAD+//7//v/+/wEAAgADAAQAAgAAAP7//P/9//7/
/v///wMABAAGAAoABwAFAAMAAwAKAAwADgASABEAEQAPAA8AEgAVABYAFwAYABsAHQAe
AB0AHQAcABgAGgAbABsAHQAeAB8AHQAbABoAFwAUABQAFwAWABUAFgAUAA8ADAAGAAUA
BwAHAAgABQAEAAMABAACAAIAAQAAAP7//v8AAAAA///6//n/9//5//v//f////3//P/8
//r/+v/6//v//P/8//7//v/+//v/+f/3//r//P/8//z/BAANABYAHwArADUAQwBRAFsA
XgBmAHIAdQBxAHIAdgBtAE4AMAAfABUACQD///n/9v/4//r///8HAAkAAwD///3/+//5
//f/+v/7//z//f/9//3//f/9//r/+f/4//f/+v/8//7/AAD9//v/+f/4//3//P/9////
/v/+/wAA///8//v/+v/3//v//f///wEAAQAAAP7//P/8//3//f/+//7///8BAAMAAgD+
//z/+//7//z//v////7////+//3//v8AAAEAAQD/////AgAEAAIAAAD///7/AQADAAUA
BgAEAAQAAgAAAAEAAgACAAMABgAGAAkACQAIAAgACAAHAAoACQANABEAEAAPAA4ADAAP
ABIAEwATABAAEQAUABUAEwATABMAEwAVABoAHgAhAB8AIQAjAB8AIgAiACMAJAAkACUA
JgAlACcAJwApACkAKQApACkAKQAnACcAJgAfAB8AIAAgACAAHQAdABwAHAAZABQAEAAN
AA0ADgAPAA8ADAAKAAcAAwAEAAUABQAIAAYABQAFAAQAAQAAAPz/+f/5//z/AQAEAAAA
AAD+//v//v/+//7////9//3//v/+//v/+v/4//X/+P/6//3/AAAAAAAA/P/3//n/+v/8
/////P/7//v//P/8//n/+P/4//v//f/+//////////////8AAP7//f/9//v//v///wAA
/v/8//z//P/9//7/AAACAAAAAAAAAAAAAwAEAAEAAgADAAMAAgABAP3//P/7//r//P/+
/wAAAgAAAP//AAD///7//f/+////AwADAAIAAgD///3/+v/4//v//P/+/wIAAAD///3/
+//8//z/+//5//7/AAD9//3////+//3//P/9//7/AAADAP7//f/8//v//P/9//3//v8A
AP///v/+//7//f/8//r//f/+/////f/6//v/+v/8//7/+//7//v//f/+/////v/6//v/
/v8CAAQAAgACAAIAAgAAAP7//P/6//v//P/9//7//P/8//z//P/6//r/+v/6//z//v8A
AAIAAAD//////v///wIAAwADAAEAAwAHAAgACwAOAA8AEQARABMAEwAVABMAEwATABUA
GQAaAB0AHwAeABoAFwAVABMAEwAWABkAGwAbABgAFQAQABAAEAAOAA4ADgAOAAsACAAE
AAEAAQD///7//v/+//7/AAD9//z/+v/4//j/+P/7//z////8//v/+f/4//f/9//3//f/
+P/9//7//v/+//z/+v/4//j/+//8//7///////r/9v/2//r/AgAPABwAKQA1ADsASQBZ
AGMAaAByAH4AfwCBAIYAhABnAD4AIAALAP3/+f/7//3/AAACAAIAAQABAP////8BAAEA
AQABAAEA/v/9//z/+//5//n/+f/5//r/+//8//3//P/8//z//P/+////AAACAAMA/v/7
//n/+v/8/wAAAQD9//3//f/7//3//f/9//3/AQACAAIAAgAAAP///f/8//3///8CAAUA
BQACAAEAAQD+//7//////wAAAwAEAAUAAgACAAEA//8BAAEABAAGAAgABgAFAAQAAQAB
AAEAAAACAAYACAAKAAcABgAEAAMABgAGAAkACQAJAAoACwALAAoABwAJAAsADQAPABEA
EgAQABIAEgARABMAFQAZABsAGQAZABkAGQAbAB4AIAAhACIAJQAoACUAIwAiACIAIgAn
ACkAKwArAC0ALQAvAC8ALAArACoAKQArAC0ALgApACYAJAAhAB4AHwAfAB4AHgAcABgA
FQATAA4ADgAOAA0ADQAOAA4ADQAJAAcABAAEAAMAAwAEAAQABgAIAAcABwAAAP7//v/8
////AgADAAMAAgAAAP7//f/9//3//v/+/wEAAgACAAEA///+//7//v8DAAYABQADAAEA
/v/8//v//v///wEABAAGAAMAAgACAAEAAQAAAP//AwADAAMAAwACAAAA/////wAABAAG
AAgABgAEAAQABAABAAAAAAAAAAMABAAFAAYABQAEAP///v/+/////////wEAAgADAAQA
AwACAAEAAAAAAAEABAAFAAIA///+//3//f/9//z//P/+//////8AAPz/+v/5//r//f//
/wAAAQABAAAA/v/7//z//v/7//v//P/8//z//P/5//j/+P/5//v//f///wEA/f/7//j/
9v/5//n/+f/6//////////7//f/8//v/9//4//v//P8AAPz/9//1//P/9v/4//r/+v/8
//n/9v/2//b/9v/2//b/9v/5//r/+//8//n/+P/3//b/+f/6//v//P/7//r/+f/4//b/
9v/2//b/+f/6//v//P/5//j/9//2//f/+P/5//r//P/8//z//P///wAAAQACAAQABgAI
AAoACgAKAAoACgAMAA4AEAASABAAEAAQABAADwAOAA0ADAAPABAAEQASAA4ADAAKAAgA
CgAKAAoACgAGAAQAAgAAAP7//P/6//j/+f/6//v//P/4//b/9P/y//D/8P/w//D/8P/w
//D/8P/v/+7/7f/s/+//8P/x//L/7//u/+3/7P/v//D/8f/y//L/8v/y//L/8f/w/+//
7v/z/w==
         </WaveFormData>
      </LeadData>
      <LeadData>
         <LeadByteCountTotal>10000</LeadByteCountTotal>
         <LeadTimeOffset>0</LeadTimeOffset>
         <LeadSampleCountTotal>5000</LeadSampleCountTotal>
         <LeadAmplitudeUnitsPerBit>4.88</LeadAmplitudeUnitsPerBit>
         <LeadAmplitudeUnits>��V</LeadAmplitudeUnits>
         <LeadHighLimit>2147483647</LeadHighLimit>
         <LeadLowLimit>268435456</LeadLowLimit>
         <LeadID>V1</LeadID>
         <LeadOffsetFirstSample>0</LeadOffsetFirstSample>
         <FirstSampleBaseline>0</FirstSampleBaseline>
         <LeadSampleSize>2</LeadSampleSize>
         <LeadOff>FALSE</LeadOff>
         <BaselineSway>FALSE</BaselineSway>
         <ExcessiveACNoise>TRUE</ExcessiveACNoise>
         <MuscleNoise>FALSE</MuscleNoise>
         <LeadDataCRC32>2920403588</LeadDataCRC32>
         <WaveFormData>
GAAYABgAGAAUABIAEAAOABIAFAAWABYAEwATABMAEwASABQAFAATABcAGQAbABwAGAAW
ABYAGQAbABsAGgAZABMADwAOAAsACgAJAAgABgAIAAkACQAKAAgABgAGAAcACgAMAA4A
EAAPAA8ADwAQAA8AEQARABIAFAAUABYAFgAUABMAEgAQABYAFwAXABYAFQAVABUAFQAV
ABQAFQAUABcAGQAYABgAFwAWABMAEAAUABYAFwAYABUAEwATABIACgALAA8AEwAXABUA
DgACAPP/6P/e/9f/0v/P/83/x/+8/7H/rf+y/73/zf/Y/9r/2f/Y/9r/3f/j/+X/5//r
//P//f8FAAsADgAOABEAEgAWABYAGQAWABQAFgAWABgAGgAYABgAGQAYABcAGAAbAB0A
GAAXABcAGAAbAB8AHAAaABwAGwAcAB0AGgAYABkAGQAZABsAHQAdABkAGAAYABgAGgAe
ABsAGwAaABkAGgAcABkAFwAYABoAHgAfAB0AHQAZABoAGgAZABsAHgAcABoAGQAZABsA
HQAbABgAFwAXABoAGwAbABwAGAAYABcAFQAWABkAGQAZABkAGAAYABwAGQAWABMAEwAW
ABkAGAAZABIAEwAVABQAFAAWABYAFAAVABMAEQAUABIAEAAOAAwADwARABMAEwAOAA8A
DQALAA4ADgAOAA0ADwANAA4ADwANAAoABwAFAAkADAANAA4ADAALAAoACQALAA4AEAAO
ABEADwAQABEAEgAMAAsADQARABMAFQAVABAADwAQAA8AEAASABMAEwATABQAEwAUABAA
DgAMAA4AEAARABMAEwAQAA8ADwAOAA4AEgASAA8AEAARABEAEgARAA8ADQANABMAEwAU
ABUAEwARABEADwAPABAAEQARABIAEgATABIAEgAQAA8ADwARABMAFQAVABEAEAARABAA
EAATABQAFAATABMAEwAUABEADwAOAA8AEwATABIAFAARAA4ADwAQABAAEgATABMAEwAT
ABIAEwAPAA4ADAAMABAAEgATABQAEAAPABAAEAAPABEAEQAQABEAEwARABMAEgAPAA4A
DQARABIAEwAUABAADQAQAA8AEAARABEADwASABEAEAARAA0ADgAOAA0AEQARABMAFQAQ
AA8ADQAMABEAEQARABAAEwASABMAEwAPAA0ADgAMABEAEQASABMAEgAQAAwACwAOAA8A
DwAPAA8AEAARAA8ACQAIAAkADAAQABMAFAAVABYAEwAQAA0ACgANAA4ADwAQAA4ADgAO
AA4ADQAMAAsACgAMAA4AEAASAA8ADAAJAAYACAAKAAwADgAMAAwADAAMAAoACQAJAAkA
CwAPABQAFwAUABEADgALAA4AEAASABYAGAAXABQAEAALAAcAAwACAAMABQAHAAkABQAB
AP7/+v/+/wAAAgAGAAgACAAHAAYABAADAAMAAwAIAAwAEQAUABMAEAALAAgACgAMAA8A
EgARABMAEgAQAAwACwALAAsADQAQABIAFgASAA8ADQAIAAoADgASABQAEQASABEADwAO
AA0ACwALABQAFgAVABEADQAHAAEA+v/0/+3/6v/k/9n/zP/D/7n/r/+m/6f/sf/C/9H/
2//Y/87/x//G/87/2//n/+//8//3//f/9//5//3/BAAJAA8AEwAaABgAGQAUABAAEgAQ
ABAAEAASABYAGwAeABgAFAASAA8AEQATABYAGgAbAB0AGAAUABMAEQARABEAFAAWABsA
HwAaABcAFAAPABIAFAAXABoAHAAeABkAFwAVABMAEwAUABYAFwAbACAAHAAZABMADwAP
ABQAGAAbAB0AHgAaABYAEwARABEAEQAUABYAGgAfABwAFwARAAwADgASABUAFwAWABcA
FQATABEADgAMAA4AEwAUABUAGQAUABEACgAFAAQACQAPABIAEAAQAA4ACgAIAAUAAgAE
AAkACgALAAwACAAFAAIA/f/8/wEAAwAFAAUABAADAAEA///7//r/+f/8//7/AAADAAEA
/v/5//T/9v/5//z////8//7////8//z/+f/5//n/AAD+/wEABwACAP///P/3//f/+f/9
/////f/+//7//f/5//j/9f/0//j/+v/8/wIA/f/5//b/8f/x//P/9v/4//f/+v/5//X/
9P/z//H/8P/0//X/9v/5//f/8//w/+3/8P/x//T/9f/z//T/9f/1//H/8P/w/+7/8//0
//b/+f/2//P/8P/r/+z/7v/y//T/8//1//X/9P/w/+//7v/u//H/8//2//v/+v/1/+//
7P/t/+7/8//4//b/+P/5//n/9v/1//P/8//3//r//P8AAPz/+v/3//T/9P/3//z/AAAA
AAEAAAD+//v/+//3//f/+//9/wEABQABAP7/+//4//j/+f8AAAMAAwADAAIA///9//v/
+f/5//3/AgAGAAkABgABAP7/+//9////AAACAAUABQAFAAQAAwAAAP///f8BAAMACAAK
AAoABQABAP3/AAACAAIABQAGAAcABwAHAAUABAADAP//CwAOAA0ACgAGAAUABAADAAIA
BQAIAAsADgALAAoACQAIAAgACAAIAAgACQAKAAsADAAKAAgABgAEAAgACgAKAAsACQAJ
AAkACwAMAA0ADQANABEAEwAUABYAEwASABQAEQASABIAEgARAAsACgAHAAcABgAFAAMA
AQADAAQABgAIAAQABAAFAAQACAAKAAwADQALAAsADAAOABAAEAARABAAEgAUABQAFgAT
ABIAEAARABMAFAAUABUAEgARABAAEAAQABIAEgARABMAEgASABYAFQASAA8ADgASABMA
FAAVABMADwAMAAgACQALAA8AEwATAA4ABgD5/+r/4P/X/87/x//D/7//uv+1/7H/sv+3
/8X/1v/i/+P/4P/g/+H/4f/j/+X/5//r//P/+f///wQAAwAHAAkADgAOABEADgAMABAA
EAASABQAEAAQABEAEAAPABAAEwAVABIAEQARABIAEgAVABEADgAPAA8AEQATAA8ADgAQ
ABEAEAARABIAEQAOAA4ADwAQABAAEgANAAsACwALAA0AEAAOAAsACwAMAA4ADwANAA0A
CAAKAAsACwANAA4ACgAGAAgACQAMAA8ADQAKAAkACQALAAsACgAKAAYACAAJAAkABwAJ
AAgABwAGAAYABwAMAAkABgADAAMABwAJAAcABwADAAUACAAIAAcACAAHAAQABgAFAAQA
CAAHAAQAAQD+/wIAAwAEAAMA//8BAAAA//////7//f/7//z/+//9/////P/6//j/9//6
//z//P/8//v/+//7//v/+v/8//3/+v/9//3/AAADAAQA/v/9////AQADAAUABQABAAEA
AwADAAMABAAEAAMAAgAEAAQABgACAAAA/v8AAAIAAwAFAAUAAQABAAIAAgABAAQAAwD/
/wEAAwAEAAYAAwABAP////8FAAUABgAHAAYABQAGAAUABAAEAAQAAwADAAQABgAGAAQA
AgABAAEAAwAFAAcABwAFAAQABQAEAAMABQAFAAQABAAFAAYACAAGAAMAAQABAAUABQAE
AAYABAACAAQABgAFAAYABgAFAAYABwAHAAkABQAEAAIAAgAGAAgACQAKAAUABQAHAAgA
BgAHAAYABAAHAAkABwAJAAcABQAFAAUABwAIAAkACgAHAAUACQAJAAkACQAIAAUACQAJ
AAkACwAIAAgABwAFAAkACQALAA0ACQAJAAgACAAKAAkACAAGAAoACgAMAA0ACQAHAAgA
BgALAAsADAANAAsACgAHAAcACAAJAAkACQAKAAwADgANAAkABgAFAAYACgANAA4ADwAQ
AA4ADAAKAAgACwAMAA0ADgAQABAAEAAQAA4ADAAKAAgADAAOABAAEgAOAAwACgAIAAoA
CgALAA0ADwAPABEAFAATABEADwANABAAEgAVABgAFwAZABYAEQAPAA0ACgAHAAgABQAF
AAUAAwAAAP3/+//9/wAAAwAGAAUABQADAAAAAwAEAAQABQAFAAYACAALAAgACAAGAAIA
BwAIAAsADwALAAgACAAFAAcABgAGAAcACQAJAAoACgAJAAYAAgD//wEAAgAHAAwABwAE
AAMAAAAAAAAAAAD//wcABAAAAPv/9//3//f/9//2//D/5//a/87/wf+0/6n/pf+h/57/
nf+f/6b/r/+5/7z/uv+3/7j/wP/J/9P/1//X/9P/0//X/93/5f/u//H/9//7/wIA////
//n/9P/5//r//f8AAP//AAACAAIA/P/6//r/+f/6//3/AQAGAAUABQD+//j/+v/7//7/
AQD///7/AAABAPz/+//6//f/+v/8////AgAAAAAA+f/1//b/9//6//7//P/7//3/AAD9
//v/9v/z//X/+v/+/wEAAQAAAPr/9P/1//f/+/////3//P/9/////f/7//j/9v/5//7/
AgAFAAEAAQD+//v/+//8//7/BAADAAIAAQADAAEAAQD9//v//P8BAAcACgAGAAQAAAD6
//3//f/9/wIAAgAAAP7//P/8//v/+v/3//j//f///wEA///8//n/9f/3//f/+v/9//v/
+v/5//n/+f/4//X/8v/1//n//f8BAPz//P/7//b/+v/5//v//f/+//r/+/////7//f/8
//n/+f/7////AQD///7//P/5//n//P/9/wAA///+//3/AAD///3//P/5//r//f8BAAQA
AQACAP//+f/8////AQAEAAMAAwADAAUABgADAAEA//8CAAUACgANAAoACAAGAAMABgAI
AAsADAANAAwADAANAAsACwALAAkADAAOABIAFAAPAA8ADQAKAAsADQAPABIAEAAPAA8A
EQASAA8ACwAKAA0ADgATABgAFAASAA8ACwAOAA8ADwARAA8AEAAQABIADwAOAAwACgAK
AA0AEgAWABIAEQAOAAoADAAPAA4AEQAQAA8AEAARABAADgAMAAoACgALABIAFQAUABEA
DQAHAAoACwAMAA8ADAAOAA8ADwAMAAkACAAHAAkACwAMAA4ADgALAAgABAAGAAYACAAJ
AAcABwAKAAoACgAHAAUAAwAGAAgACAALAAkABwAEAAEABAAGAAgABwALAAgAAwD+//z/
/v8AAAIABAAFAAYABwAIAAQAAgAAAP7/AgAEAAYACAAGAAQAAgAAAAEAAgADAAQABQAG
AAcACAAGAAQAAgAAAAIABAAGAAgABwAEAAIAAQADAAMABQAIAAsACwALAAsACAAGAAUA
BAAIAA8AEQARAA0ACQAEAP//AAD9//3//f////7//f/9//n/+P/3//b/+v///wIABAAB
AAAA/v/9////AAACAAUACAAKAAoACAAGAAIAAAD//wIABAAJAAsABwAEAAIAAQADAAMA
BAAEAAgACAAHAAcAAgD+//7//v8AAAIABgAIAAUAAgD///v/+f/8/wAAAwAHAAcAAQD7
//L/6P/d/9r/1v/R/8j/v/+3/63/oP+X/5n/pP+3/8n/0v/Q/8n/wP/A/8X/z//Z/+H/
6f/v//P/8//1//j//P8BAAQACgAPABMAEQAQAA8ADAALAAoADAAQABUAGAAWABQAFAAT
AA8ADwAQABIAFgAbABkAGAAWABMAEgARABIAFAAZAB0AGAAXABYAEwASABIAEwAUABoA
HgAbABsAFwATABEAEAAUABUAGQAeABwAGwAXABUAEgAUABUAFQAaAB4AHQAcABgAFQAU
ABMAFwAYABsAHwAdABsAGAAWABIAFAAVABUAFwAbABwAHQAYABQAEQASABUAFgAXABsA
GgAZABQAEQALAA0AEAAQABEAFAAVABQADwALAAcACAALAAwADQAOAA4ADQAMAAkABQAH
AAYABQAJAAoACwALAAgAAwABAP//AwAEAAUABwAGAAYABAACAAEAAQABAAEAAwAIAAwA
DAAKAAUAAwABAAgABgAJAA8ADQANAA0ACwAHAAcACQAJAA0AEAASABMADgAMAAgABgAJ
AAoACwAQAA4ADQANAAsABwAHAAgACAALABAAEQAPAAsACQAGAAQABgAHAAgACwANAAsA
CgAJAAgABwAIAAcACgAMAA4ADwALAAgABgACAAUABgAIAAsACQAJAAkABwAFAAQABQAE
AAcACwANAA4ABwAFAAMAAgAEAAUABwALAAsACQAGAAYAAgAAAAIABAAHAAoADAANAAoA
BwADAAEABAAGAAcACgAIAAgABwAGAAEAAQADAAQACAALAAwADAAHAAUA///9/wEAAwAH
AAsACQAIAAcABgACAP//AgABAAcACQAKAAkABwADAP///f8AAAQABwAJAAcABQAFAAUA
AgABAP///v8GAAcACAAIAAUAAgABAP//AgADAAcACAAKAAcABQADAAIAAAD8//v/AAAD
AAUABwAEAAIAAAD7//v/AAADAAYABgAEAAIAAAD+//7//v/+//7/AQACAAMABAABAP7/
+//4//z//v8AAAIA///+//3//P/8//z//P/8//7/AAACAAQAAAD9//v/+f/7////BAAH
AAUAAwABAP//AAAAAAAAAgAIAAkACAAGAAEA+//1//L/8//1//f/+f/2//P/8f/u//D/
8P/w//L/9v/4//n/+v/4//X/8//x//b/+v///wIAAQAAAP3//P/8//z//f/+////AwAE
AAQA///9//z/+//9/wAAAgAGAAUAAwACAP7//P/+/wAAAAABAAQABQAFAAIA///7//n/
/v8EAAcABwADAP//+f/w/+b/3//c/9j/0f/I/73/sf+l/5z/l/+b/6r/uf/L/9b/1v/N
/8b/xP/H/8//2f/h/+f/6f/r/+v/6//s//D/9//8/wQACAALAAgABgAFAAIAAQAAAAIA
BgALAA4ACQAGAAUAAwADAAMABAAGAAsADwAMAAoACAAFAAQAAwAGAAgADQARAAsACQAH
AAMAAwAEAAYACAAMABAADQANAAcAAwABAAAAAwAFAAoAEAAOAAsABQABAP//AgAEAAUA
CQAMAAoACAAEAAEAAAD//wIABAAIAA0ACwAHAAIA/v/9/wAAAgADAAYACQAJAAkAAgD+
//v//P8AAAIABAAJAAYABQAAAP3/+//9/wAAAAABAAQABQAEAAAA+//2//b/+//8//3/
/v/9//v/+f/1//L/9f/1//X/9//4//n/+f/1//H/8P/v//L/9P/2//n/9//2//P/8P/y
//P/9P/1//b/+v/9//z/+f/1//T/8//5//j//P8DAAAA///+//v/+//7//3//f8AAAIA
AwADAP3//P/5//j//P/+/wAABgAEAAEA///7//v/+//8//z//f8CAAMAAQD///3/+v/4
//z//f/+/wEAAgD///3/+//7//v//f/9/wAAAgAEAAUA///8//r/9v/8//7/AQAFAAIA
AQAAAP3//P/8//7//v8AAAMABAAEAP7/+//4//b/+//9/wAABQAEAAEA/f/8//r/+P/6
//z//f8AAAIAAwAAAP3/+f/3//n//P/+/wIA///+//z/+v/5//n/+//8//7/AQACAAIA
/v/9//j/9//8//3/AAADAAIAAAD+//z/+//5//3//f8CAAMAAwABAAAA/f/6//n/+/8A
AAQABwAEAAEAAAD///7//////wAABgAHAAgACAAFAAIAAQD//wMABQAKAAwADQAJAAYA
AwAFAAQAAQABAAYACQALAA0ACgAIAAYAAQAFAAoADQAQAAwACAAGAAQAAgAFAAYABwAI
AAoACgAKAAoABgAEAAIAAAADAAYACQAMAAgABgAEAAIABQAGAAcACAAHAAcACAAJAAUA
BQAGAAUACAALAA4AEQANAAwACwAMAA8ADwANAAoACgAHAAQABAD///3/+//5//z//f//
/wAA/f/8//v//P8BAAIAAgACAAMAAwAEAAUAAgACAAMAAgAIAAoACgAMAAcABgAGAAYA
CAALAAsACgALAAsADAANAAsACgAIAAgACwANABAAEAAMAAwADAAKAAwADgAOAA0ADwAP
AA4ADwAGAAQABwAJAA0ADwANAAQA9v/r/97/1v/P/8j/xf/D/7//tv+v/7H/tv/B/8//
1v/W/9f/2P/a/9//4f/h/+P/6f/x//v/AwAJAAwACgANAA4AEgASABUAEgAQABIAEgAU
ABYAFAAUABUAFAATABQAFwAZABQAEwATABQAFQAZABYAFAAXABcAGQAbABcAFgAYABkA
GgAbABwAGwAZABgAGAAYABoAHgAbABsAGgAZABoAHAAZABcAGAAaAB4AHwAdAB0AFwAY
ABgAFwAZABwAGgAYABkAGQAbAB0AGwAYABcAFwAbABsAGgAaABUAFgAWABUAFAAXABcA
FwAXABYAFgAaABcAFAARABEAFAAXABYAFwAQABEAEwASABIAFAAUABIAEgARABAAFAAT
ABAADQAKAA4ADwAQAA8ACQALAAoACQAKAAoACgAJAAsACQAKAAsACAAGAAQAAwAIAAoA
CgAKAAcABwAHAAcACQAMAA4ADAAOAA0ADwARABIADAALAA0AEQATABUAFQASABEAEgAR
ABEAEgASABEAEAASABIAFAASABAADgAQABIAEwAVABUAEAAPAA8ADgAOABIAEgAPABIA
EwATABQAEQAPAA0ADQARABEAEgATABEADwAPAA0ADwAQABEAEQASABIAEwASABEADgAM
AAsADwARABMAEwAPAA4ADwAOAAwADwAQABAADgAPABAAEgARAA8ADgAPABMAEwASABQA
EQAOAA8AEAAOABAAEQARABMAEwASABMAEAAOAAsACgANABAAEgAUAA4ADQAOAA4ADQAP
AA8ADgAPABEADwARABAADQAMAAsADwAQABEAEgAOAAsADgANAA4ADwAPAA0ADwAPAA8A
EQAMAAwACwAJAAwADQAQABMAEAAPAA0ADAAPAA8ADwAOABEAEAARABEADQALAAwACgAP
AA8AEAARAA8ADgALAAsADgAPAA8ADwAQABAAEAANAAcABgAHAAoADgAPABAAEQASAA4A
DAAKAAgACwAMAA0ADgAMAAwADAAMAAkACAAHAAYACgAMAA4AEAAMAAoACAAGAAgACgAM
AA4ADgAOAAwACwAJAAkACQALABEAEwAUABUAEwARAA4ADAAOABIAGQAbABgAFAAQAAsA
BQAEAAEAAQAEAAUABQAFAAMAAAD+//z///8CAAYACAAGAAYABgAFAAMAAwAEAAYADAAO
ABEAEgAOAAwACAAGAAoADAANABEADwAOAAwACwAJAAkACQAKAA0AEAARABEADgAKAAcA
CAANAA4ADwASABIAEQAQAA8ABwAHAAoADAAPABUAFQAPAAUA+v/w/+n/4v/e/9n/1P/N
/8P/t/+s/6X/qf+2/8f/2f/e/9j/0f/M/87/1f/d/+X/7f/1//v//f//////AgAEAAkA
DAASABYAGQAWABQAEwAQAA8ADgARABQAGAAaABYAFAAUABMAEAAPAA8AEAAUABkAFwAW
ABIADwAOAA0AEAASABcAGwAWABUAFAARAA4ADgAPABAAFQAaABgAGQATAA8ADQAMAA4A
DwATABgAFgAVABEADwAMAA4ADwAPABQAGAAXABYAEAANAAwACwANAA4AEQAVABUAEwAQ
AA4ACgAMAA0ADQAPABMAFAAVAA4ACgAHAAgACwAMAA0AEQAPAA8ACwAJAAMABQAIAAgA
CQAMAA0ADAAHAAMA//8AAAMABAAFAAYABAADAAIA///6//3//f/9/wEAAgADAAMAAAD7
//n/9//7//z//f////7//v/8//r/+f/5//n/+f/8/wAAAwACAP//+//6//n////+/wIA
CQAHAAcABwAFAAIAAQACAAEABQAIAAoACwAFAAQAAQAAAAMABAAFAAoACQAHAAYAAwD/
////AAAAAAMACAAJAAcABAADAAEAAAACAAMABAAHAAcABQAEAAMAAgABAAIAAQAFAAgA
CwANAAkABgAEAAAABQAGAAgACwAJAAkACQAHAAUABAAFAAQABgALAA4AEAAKAAcABAAC
AAYABwAJAA0ADQALAAgACAAFAAIAAwAEAAYACgANAA8ACgAHAAMAAQAEAAYABwAKAAgA
CAAHAAYAAQABAAMABAAIAAsADAAMAAkABwABAP//BAAFAAgACwAJAAgABwAGAAEA//8D
AAMABwAJAAoACQAIAAUAAgABAAIABgAJAAsACQAHAAcABwAEAAMAAQAAAAgACQAKAAoA
CAAEAAIA//8BAAMACAAKAA0ACwAKAAkACAAGAAIAAQAHAAkACgALAAgABgAEAP//AQAE
AAkADAAOAAoACAAGAAQABAAEAAQABAAHAAgACQAKAAYABAACAAAABAAGAAgACgAHAAYA
BQAEAAYABAADAAMABgAHAAoADgAMAAkABgADAAYACAALAA4ADAAPAA0ACQAIAAUAAQD9
//7//f///wEA/v/6//b/8//1//j/+//+//z//f/8//r//P/8//v/+////wIABgALAAcA
BgADAP7/AwAEAAcACwAIAAYABwAFAAUABAAEAAUABwAJAAwADgANAAoABgADAAMABAAJ
AA4ADAAKAAoACAAJAAgABwAFAA8ADgAMAAkABQADAAEAAQACAAIA+//w/+b/2f/K/73/
tf+x/7L/s/+1/7r/wf/L/9b/2P/X/9b/2P/f/+f/7f/v/+3/6//r/+3/9f/+/wIACQAO
ABYAEwATAA0ACAALAAwADwASABIAFAAXABgAEwAQAA8ADQAOABEAFQAaABgAGQATAA4A
EQARABMAFQAVABYAGgAdABgAFQASAA0AEAAUABkAHgAcABwAFQARABEAEQATABYAFwAX
ABoAHgAaABcAEQANAA4AFAAZAB0AGwAaABQADgAOAA8AEgAVABYAFgAYABsAGQAVABAA
DAAPABQAGAAbABcAFwAUABEAEQAQABAAFAAWABYAFgAZABcAFQAPAAsACwARABgAHAAZ
ABgAFQAQABAADwAOABIAFAAUABQAFAARAA8ADQAJAAsAEQAUABcAFQASAA8ACwANAAsA
DAANAA8AEAARABMAEAAOAAoABgALAA8AEwAXABQAFAATAA4AEgARABMAFQAbABgAGgAf
ABsAGQAXABMAFQAZAB8AIwAhACAAHgAbABoAHAAcAB4AIAAgACAAJAAiAB8AHQAZABwA
HwAjACYAIwAkACEAGwAdAB8AIAAiACUAJQAlACcAJQAhAB4AGwAgACMAKAArACcAJgAl
ACMAJAAkACUAJAAmACYAJwApACYAJQAkACEAIwAmACsALgArACsAKQAmACQAJQAmACgA
KQApACoALQAtACkAJAAiACQAJgAsADIALQAsACoAJwAoACkAKQArAC0ALgAuADAALgAs
ACkAJgAnACsAMQA2ADQAMwAwACwALQAvAC0ALwAxADEAMwA1ADMAMAAtACoAKwAtADUA
OQA5ADcANAAvADEAMQAxADMANQA4ADoAOwA5ADUAMwAxADQANwA5ADwAPgA7ADgANAA3
ADYANwA3ADgAOQA9AD4APgA5ADUAMQA2ADgAOAA7ADsAOQA2ADMANQA2ADcANQA9ADoA
NwAyAC4ALgAuAC4ALgAxADIAMwA0ADEALgArACgAKwAsAC0ALgAsACoAKAAmACUAJAAj
ACIAJQAmACcAJgAhAB8AHQAbAB8AIgAjACMAIgAhACAAHgAdABwAHQAhACMAIQAeABsA
EwANAAoABQAGAAcACAAIAAYABQADAAIAAAAAAAIABQAHAAgACQAKAAUAAwABAAAABQAJ
AAsADgANAAoACQAGAAUABQAFAAQACgALAAsACgAFAAMAAQD//wIABAAIAAoACAAHAAMA
AAAAAAIAAgACAAUABgAGAAYAAwD///3/+v/+/wEABwAHAAMA+//y/+T/2//U/9D/y//G
/7//uf+v/6D/lf+V/6D/sf/D/87/zP/F/8D/vv/D/8n/0f/X/93/5f/r/+3/7//w//H/
9f/3//z/AQAFAAMAAgABAP7//f/8//3/AAAEAAYABQAEAAUABQAAAP////8AAAQACQAH
AAYAAgD///7//f///wAABAAHAAUABQAFAAMA///+//7//v8DAAgABgAHAAIA///+//7/
AQABAAQACAAKAAkABQADAP//AAAAAP//BAAIAAcABgABAP////////7//v8AAAMABAAD
AAEAAAD7//z//P/7////AwAEAAUAAAD8//n/+v/8//z//P///wAAAQD+//3/9v/3//n/
+P/5//z//f/8//n/9f/x//L/9P/0//T/9P/3//f/9//1//D/8f/v/+3/8P/y//T/9f/x
/+3/7P/r/+7/7v/u/+//8v/y//D/7v/s/+v/6v/p/+v/8P/0//T/8//v/+7/7f/x/+7/
8P/1//f/9//3//X/8P/v//D/7//y//b/+f/7//X/9P/x//D/8f/y//P/+P/4//f/9//1
//D/7//v/+7/8f/2//f/9f/y//H/7//u//H/8f/x//P/9//1//T/8//w/+//8P/v//H/
9P/3//n/9P/y//H/7v/w//D/8f/z//T/9f/2//X/8v/w//D/7v/x//X/9//4//P/8f/v
/+7/8f/x//L/9f/5//f/9P/0/+//7P/t/+7/8f/0//b/9//z//H/7v/t/+7/8P/x//T/
9f/2//b/9v/x/+//7//u//L/9f/2//b/9P/z/+7/7f/v/+//8f/z//T/9P/0//T/8P/t
//D/7//1//f/+P/3//T/8f/u/+3/7f/w//L/8//0//P/9P/1//D/7//t/+z/9P/1//b/
9v/z//D/7//t/+//7//y//L/9//1//T/8//w/+7/6v/p/+7/8f/z//X/8//y//H/7f/r
/+7/8//2//j/9v/0//L/8P/v/+7/7f/s//D/8v/0//b/8v/w/+7/7P/u//D/8v/0//P/
8v/x//D/7//u/+3/7P/w//L/9P/2//P/8P/t/+r/7v/w//L/9P/0//T/9P/0//L/8v/y
//L/9f/4//v//v/6//b/8v/u/+z/7P/s/+z/6f/o/+f/5v/j/+L/4f/g/+P/5v/p/+z/
6v/o/+b/5P/m/+j/6v/s/+7/7v/u/+7/7P/s/+z/7P/w//L/9P/2//P/8P/t/+r/7P/u
//D/8v/w//D/8P/w/+//7v/t/+z/8P/y//T/9v/y//D/7v/s/+//8P/x//L/8P/w//D/
8P/r/w==
         </WaveFormData>
      </LeadData>
      <LeadData>
         <LeadByteCountTotal>10000</LeadByteCountTotal>
         <LeadTimeOffset>0</LeadTimeOffset>
         <LeadSampleCountTotal>5000</LeadSampleCountTotal>
         <LeadAmplitudeUnitsPerBit>4.88</LeadAmplitudeUnitsPerBit>
         <LeadAmplitudeUnits>��V</LeadAmplitudeUnits>
         <LeadHighLimit>2147483647</LeadHighLimit>
         <LeadLowLimit>268435456</LeadLowLimit>
         <LeadID>V2</LeadID>
         <LeadOffsetFirstSample>0</LeadOffsetFirstSample>
         <FirstSampleBaseline>0</FirstSampleBaseline>
         <LeadSampleSize>2</LeadSampleSize>
         <LeadOff>FALSE</LeadOff>
         <BaselineSway>FALSE</BaselineSway>
         <ExcessiveACNoise>TRUE</ExcessiveACNoise>
         <MuscleNoise>FALSE</MuscleNoise>
         <LeadDataCRC32>173233605</LeadDataCRC32>
         <WaveFormData>
+v/6//r/+v/2//T/8v/w//P/9v/7//z/+f/3//b/9v/2//j/+f/4//3//////wAA/f/8
//r//P/+/wAAAgABAPv/+P/6//r/+v/5//n/+f/9//3//v8AAPz/+v/5//f/+f/7//3/
/v/7//n/+f/6//n/+P/3//X/+P/3//X/9//z//H/8P/v//P/9f/3//f/8//z//P/8//w
//H/8v/x//T/9f/2//j/9f/0//H/7//z//b/+P/3//b/8//z//X/6//x//z/CQARABcA
EgAMAA8AEQAMAAUABQAUAC4ANgAZAPz/6P/H/53/hv95/27/cv+J/5//rP+4/8X/0f/a
/+j/9f/8/wIABgAHAAgACAAHAAcABwAGAAYABwAFAAUABgAEAAIAAwADAAcACAAIAAoA
BQADAAIAAQAGAAYACAAGAAgACAAJAAoABwAFAAUABQAIAAsACwAOAAoACAAHAAYACAAL
AAsACQAIAAoACwANAAsACQAIAAoADQAOAA8AEgAPAA0ADAAKAAwADwAPAA4AEAAQABEA
EwASAA8ADQANABAAEgAVABgAFgAUABQAEgAXABoAGgAZABwAHQAeACAAHwAdAB0AHgAj
ACUAKAAqACcAJwAqACkAKwAxADIAMgA1ADcAOAA7ADkAOQA4ADkAQABDAEUASABEAEQA
RABDAEMARwBHAEUARgBHAEgASQBGAEQAQQA/AEQAQgBDAEQAPQA7ADkANAA0ADQAMwAu
AC4AKwApACgAIwAeABkAFgAYABYAFQAUAA4ACQAGAAQABAAEAAIAAAD+//////////z/
+f/2//T/+P/5//n/+v/1//T/9f/x//P/9f/1//X/9v/2//f/+P/0//L/8f/x//b/+P/4
//n/9v/0//T/8//z//X/9//3//j/9//4//n/9v/0//L/9P/5//v/+//8//j/9//4//f/
9//5//v/+//8//3//f/9//n/+P/2//b//P/+//3////8//j/+P/2//b/+P/7//n/+v/6
//r/+//4//b/9P/0//r/+v/6//v/9//2//b/9f/1//f/+f/3//j/+f/5//r/9v/0//L/
8//3//n/+P/5//X/8//z//H/8v/0//b/8//z//T/8//3//P/8f/x//H/9//2//f/+f/1
//P/8v/x//P/9P/0//P/9v/2//T/9f/z//H/7//u//H/9P/1//f/8v/v//H/8f/v//H/
8//x//P/8f/w//L/6v/q/+v/7//0//X/9v/3//j/9f/y/+//7P/u//D/8v/0//P/8v/x
//D/7//u/+3/7P/w//L/9P/2//P/8P/t/+r/7P/u//D/8v/w//D/8P/y/+7/7P/r/+v/
8P/z//j//P/5//f/9P/v//L/9P/4//v//f/8//v/+v/3//P/8P/y//T/9//5//z/+v/3
//L/7v/y//T/9v/5//j/9//2//X/8v/x/+//7//y//b/+P/6//b/8v/s/+X/6P/r/+7/
8v/w//H/8P/v/+v/6f/p/+n/7f/v//P/9//y/+//6v/l/+f/6v/v//L/8P/x//H/8P/t
/+z/6f/p//X/+f///wQABwAFAAMABAAMABkAHQAWAA8AEQAgACoAFgD5/+r/1v+x/5X/
gv9p/17/av9//5X/rP/C/9P/3//m/+z/6//s//L/+v8AAAQABwAJAAcABQACAAAA/v/7
//r/+v/+/wAABQAJAAYAAgD9//r/+//9/wAAAwADAAIAAwAAAP3//P/8//z/AQADAAcA
CwAIAAUA///8/wAAAgAFAAgABwAJAAgABQACAAIAAQABAAYABwAJAA4ACgAGAAIAAAAD
AAUACAAKAAsADQAMAAoACAAGAAUABQALAA0AEAAVABIADgALAAgADAAOABIAFAAWABgA
FwAVABMAEwATABQAGQAbAB8AJAAiAB8AHQAaAB4AIQAnACkAKgAvAC8ALgAtAC0ALAAt
ADMANwA6AD8APgA7ADcANAA2ADoAPgBBAEAAQwBCAD8APAA7ADoAOQA7AD4AQABDAEAA
OAAzAC4ALQAvADEAMAAtACwAKgAkACAAGwAXABQAFAAUABQAFgAPAAgAAgD8//v/+//9
/wAA/f/8//n/9v/x/+//7P/p/+3/7//x//T/8f/t/+j/5P/m/+j/7P/r/+z/7f/s/+v/
6P/m/+X/5P/n/+r/7v/z/+//7P/n/+P/5v/o/+z/7//u/+//8P/v/+z/6f/o/+f/7P/u
//D/9v/y/+//6v/m/+n/6//v//H/8P/x//L/8f/t/+3/7P/r/+//8v/0//j/9f/y/+z/
6f/r/+z/8f/0//P/9P/2//P/8f/w/+//7//y//T/9v/6//n/9P/v/+v/7v/w//P/9f/z
//X/9//1//L/8f/v/+7/8P/y//T/+f/2//P/7f/p/+r/7f/y//X/9f/2//f/8//v/+7/
6//t//H/8//3//v/+P/y/+7/6//u/+//8f/z//P/9P/0//P/8v/w/+z/6//w//P/9v/6
//f/9P/v/+v/7f/t//L/9f/z//X/9//1//P/7//s/+z/+P/6//n/9//y/+//7v/t/+z/
7//y//X/+P/2//T/8v/w//L/8v/y//L/8//0//X/9v/y//D/7v/s/+//9P/1//b/9P/z
//P/8//0//b/9v/3//v/+//8//7/+//5//v/+P/7//7//v/9//n/+v/5//n/9v/2//b/
9f/3//j/+v/8//j/9//1//P/9//5//r/+//2//X/9f/2//b/9v/1//T/8//x//P/9f/x
//D/7//v//H/8//z//P/8v/x//D/7//w//H/8P/v//H/8f/y//T/8//w/+7/7f/y//T/
8//0//X/7//t/+n/6//y////CQAPAA4ACAADAAMAAgD7//X/+P8MACAAHwAEAOT/yf+r
/5D/f/9y/2z/d/+T/6r/sv+7/8n/1P/g/+3/9v/8/wAAAAACAAMAAwADAAMAAgACAAIA
AQACAAQAAQD+//7//f///wAAAAACAP3//f/+///////+/////P///wAAAgAEAAIA///+
//3/AQADAAIABAADAAIAAgACAAEAAwACAP////8CAAQABwAEAAEA//8AAAQABAAEAAYA
BAADAAMAAgACAAUABQAEAAcACAAKAA0ACgAHAAUABQAJAAoADAAOAA0ADAANAAwADgAQ
AA8ADQARABMAFQAYABgAFQAUABQAGQAbAB4AIAAfAB8AIgAhACIAJwAnACYAKgAtAC8A
MwAyADEALwAvADUANwA4ADoAOQA6ADsAOwA6AD0APAA5ADsAPQA/AEEAPgA8ADkANwA7
ADgAOAA4ADMAMwAzADAALAAsACsAJgAmACUAJQAmAB8AGgAVABIAEwASABIAEgANAAkA
BwAGAAUABAABAP7//f///wAAAQD8//n/9v/0//j/+f/5//r/9//2//f/8//0//X/9P/z
//X/9v/4//r/9//0//L/8f/2//j/+P/5//b/9v/4//n/+P/5//r/+f/7//v//f////3/
+v/3//j/+//9//3//v/7//v//f/9//z//f/+//3///8BAAIAAwD///7//P/8/wAAAgAB
AAMAAAD+/wAAAAD//wAAAgD//wEAAgADAAUAAgAAAP7//v8CAAIAAgADAAEAAAAAAP//
/v///wAA/f///wEAAgAEAAAA/v/8//3///8BAAAAAQD9//3///////3//v////v//P/+
//7/AwD+//v/+v/5/////v///wEA/v/9//3//f/8//z/+//5//z//v/+/wEA///9//v/
+v/+/wAAAAABAP3/+//+/////f/9//3/+f/+//3//f8AAPr/9v/1//f/+v/8//7/AAAC
AP7//P/6//j/+f/6//v//P/9//7///8AAPz/+v/4//b/+f/8////AgD+//z/+v/4//3/
/P/7//v//f/+////AgAAAP7//f/7//7/AAADAAgABAAGAAMAAAADAAEA/v/8/wAAAAAB
AAEA/v/9//v/9//7//7/AQAEAAEA///9//v//P/8//z/+//9//7/AAAAAPz/+f/2//H/
8f/1//n//f/6//f/9f/x//T/8//y//P/9f/1//X/9//2//P/8P/r/+3/8P/0//r/9f/z
//L/8P/z//H/8f/v//n/9//z//H/9v/9/wMACwAMAAwAEwAVAAoA///3//7/EgAeAA0A
9P/i/8X/n/+C/23/XP9e/3n/mf+u/77/zf/V/9r/3v/j/+r/9P/8/wIABgAJAAsABwAD
AP7/+v/9//3///8CAAEAAAACAAMAAAD+//v/+v/6//3/AQAFAAMAAAD///r//P/+/wEA
BAACAAEAAgADAAIAAQD9//z/AAACAAUACAAGAAUAAQD7//z/AAADAAcABwAFAAQABgAF
AAIA///+/wAAAwAHAAoABwAHAAQAAAAEAAYACQANAAwACwALAA0ACwAKAAoACgANABAA
FQAYABYAFgATAA8AFAAXABoAHgAeAB0AHgAgAB8AHwAgACAAIwAnAC4AMQAvADEALgAq
AC0AMQA0ADkAOAA5ADkAOwA7ADsAOgA6AD4AQgBGAEkARABFAEIAPQA+AEEARABHAEQA
RABDAEMAQgA8ADkANgA3ADkAOwA6ADMAMAAsACQAJAAjACMAJAAfABwAGQAYABQAEAAN
AAoACAAHAAgACgAFAAIA/f/4//n/+//8//3/+v/5//j/+P/3//X/8v/w//P/9v/7//v/
+f/3//P/7//w//L/9f/4//b/9v/3//n/9//2//P/8f/z//b/+/////r/+f/4//X/9v/3
//r//f/9//z/+//+//7//f/6//j/+v/9/wIABQAAAP///v/7//3///8AAAEA//8AAAAA
AgABAAAA/P/7//3//v8DAAYAAgAAAP//+f/6//z//v8BAAEAAAD//wAA///8//n/9//5
//z/AAADAP7//f/8//f/+P/7//3/AAD///7//f////z/+//3//X/9v/5//7/AQD+//z/
+v/z//b/+P/4//3/+v/5//r/+//6//b/9P/z//X/9//6//3/+v/4//X/8f/1//b/9f/3
//f/9//3//j/9f/0//H/7//y//P/+f/9//f/9f/z/+3/8f/x//L/9v/8//j/8//t/+r/
7P/u//D/8v/z//T/9f/2//T/8v/w/+7/8f/0//f/+v/2//T/8v/w//H/8v/z//T/9v/2
//b/9v/y//D/7v/s/+//8v/1//j/9//0//H/7//w//L/9P/4//r/+v/7//v/9v/0//P/
9P/5/wAAAgAEAAIA/f/3//L/9v/2//f/9//5//v//P/7//f/9v/1//T/9//5//v//f/7
//j/9f/x//P/9P/2//b/9//3//f/9f/v/+3/6//p/+z/7//z//X/8//v/+v/6f/r/+v/
6//t//H/8f/x/+//6v/o/+f/6P/q/+3/8f/0//H/7f/r/+f/5f/n/+3/9f8AAAcACQAH
AAAA/P8FAA8AEAALAAcADgAiACQABwDq/9z/w/+f/4r/ff9s/2j/d/+N/5z/rv/D/9P/
4v/u//X/9P/0//b//P8AAAMABQAIAAkACQAKAAYAAQD+//z//v8AAAUACQAHAAYABAAE
AP////8AAAEABwAIAAsACgAHAAQAAgAAAAMABQAJAA0ACwALAAgACAAHAAYABgAGAAsA
DwAQAA8ACQAIAAYABQAKAAsADQASABAADgAMAAwACgAJAAkACAAOABMAFQAWABEADgAM
AAsAEAARABMAFwAVABQAFAAUABIAEgAUABQAGQAeACAAIQAdABsAGQAYAB4AHwAiACYA
JQAlACYAJgAlACUAKAAnACwAMwA1ADYANAAzADEAMQA1ADkAPABBAEEAQQBAAEAAPwBA
AEEAQQBEAEkASgBJAEUAQwBBAD8AQgBEAEUARwBFAEAAPgA8ADcANwA3ADQANAA2ADcA
NAAtACcAIgAeAB8AHgAdAB4AGgAWABMAEAALAAcABQAEAAcACAAHAAYAAAD9//n/9f/4
//n/+v/8//r/+f/3//b/8//y//P/7//z//f/+f/7//X/8v/w/+7/8f/y//T/9//2//b/
9P/z//H/8P/x//H/9P/3//r/+//1//H/7//t//D/8v/0//r/+f/5//f/9v/0//P/9P/z
//X/+f/9////+//5//b/8//2//j/+f/8//z//P/5//n/9//0//X/9P/2//r///////v/
+P/1//P/9//4//n//P/9//r/9//1//P/8v/y//H/9f/5//3//f/3//X/8v/w//L/9P/2
//v/+//7//j/9//0//P/9P/z//f/+v/9//v/9v/0//D/8f/0//X/+P/7//v/+P/3//f/
9f/z//L/8f/1//j/+v/7//n/9v/x/+//8f/z//X/+P/2//b/9P/z//D/7f/v/+//8f/1
//n/+f/2//H/7f/s/+7/8v/3//n/+v/2//T/8v/w//D/8P/w//D/8v/0//b/+P/1//L/
7//s//D/8v/0//b/8//y//H/8P/w//D/8P/w//L/9P/2//r/9P/w/+3/6//w//P/+P/8
//r/+f/3//P/9P/0//b/9////wAAAQACAPv/9f/w//D/9P/3//n//P/7//n/9f/y//T/
9P/0//X/9v/3//j/+f/2//P/7//t//L/9v/4//r/9v/0//D/6//r/+v/6//s//D/8//0
//X/8f/t/+v/6f/r/+3/8f/1//L/8f/u/+v/6v/q/+z/7P/u//H/8//0/+7/7P/o/+f/
7f/z//v/AgAHAAcABQD+//r/AQALAAwABwABAAYAEgAaAAcA6v/W/8P/qf+S/3//bP9k
/3P/jf+g/7D/w//X/+T/7v/z//L/8v/0//n//v8CAAUABgAHAAcACAAEAP///P/6//7/
AAAFAAkABwAEAAAA/v/9//3//v///wQABAAGAAQAAAD+//3//P///wEABQAJAAYABQAB
AAAAAAAAAAEAAgAFAAkACgAJAAQAAgD///3/AQADAAYADAAJAAYAAwACAAMAAwAEAAQA
BwALAAwADAAJAAYABAADAAcACQAMABEADwAMAAoACAAKAAoADAAMABAAFAAVABUAEwAR
AA8ADgAVABcAGwAgAB8AHQAcABoAHAAdACEAIQAkACsALQAuACoAKQAnACcALQAxADQA
OQA6ADkANwA2ADYAOAA6ADsAPABBAEIAQQA9ADsAOQA3ADsAPgBAAEMAQAA6ADcANAAx
ADEAMQAuAC8AMAAwACwAJQAfABoAFgAYABgAGAAaABcAEgAOAAoABgADAAIAAgADAAQA
AwACAPz/+f/1//H/9f/3//n//P/6//f/8//w/+7/7v/w/+3/8v/1//b/9//z//D/7v/s
/+7/8P/z//f/9f/0//H/7//w//D/8v/z//b/+f/8//3/9//z//H/7//0//b/+P/+//z/
+//4//b/9f/1//f/9//6//3/AAABAPz/+f/1//H/9P/4//v/AAD///7/+v/5//j/9v/4
//j/+f/8/wAA///7//j/9f/z//j/+v/8/wAAAAD8//j/9f/0//T/9f/1//j/+//+//3/
+f/3//T/8v/0//b/+P/9//z/+//3//X/9f/1//f/9//6//z//v/7//b/9P/w//H/8//1
//n//f/8//j/9v/1//b/9f/1//X/+P/6//v/+//5//b/8f/v//L/9f/4//z/+//6//f/
9f/z//H/9P/1//b/+f/8//v/+P/z/+//7v/0//j//f////z/+P/2//T/8v/0//T/9P/0
//X/9v/3//j/9P/y//D/7v/x//T/9//6//f/9P/x/+7/7//w//H/9P/1//T/9P/1//L/
8f/y//L/9f/5//z//f/6//j/+P/3//z//P/8//z//P/5//f/+v/4//f/9f/0//n/+//7
//z/+v/4//b/9f/3//f/9//3//f/9//2//f/9P/0//L/8P/z//T/8//x/+7/7f/s/+z/
7//x//H/8f/y//H/8v/z//D/7f/s/+v/7v/x//L/8//v/+7/7//u/+//8f/y//L/8v/y
//D/8f/n/+f/7//8/wcADwARAAoACAALAAkAAAD7////FAAqACYABwDw/9r/s/+P/37/
cf9q/3j/k/+n/7L/uv/H/9H/3P/o//P//P8CAAYABQAGAAYABQAFAAUABAAEAAUAAwAD
AAQAAAD+//////8CAAQABQAIAAIAAQABAAEAAgACAAQAAgADAAQABgAIAAUAAwADAAMA
BgAJAAkADAAKAAgABwAGAAgACwALAAkACAAKAAsADQAMAAkABwAIAAsADAANABAADQAL
AAoACAAMAA8ADwAOABAAEAARABMAEgAPAA0ADQAQABIAFQAYABYAFAAUABIAFQAYABgA
FwAZABsAHQAgACAAHQAcABwAIgAlACkALAAqACkAKwApACsAMQAyADIANQA3ADgAOwA5
ADkAOAA5AD4AQQBDAEYARABEAEQAQwBDAEcARwBFAEYARwBIAEkARgBEAEEAPwBCAEAA
QQBCAD0AOwA5ADQANAA0ADMALgAuACsAKQAoACMAHgAZABYAFwAWABYAFgAPAAsACQAI
AAYABgAEAAIAAAABAAEAAQD+//v/+P/2//r/+//7//z/9//2//f/8//1//f/9//3//f/
+P/6//z/+f/2//T/8//3//r/+//9//r/+P/4//f/9//5//v/+//7//v//f////3/+v/3
//j//f//////AAD8//v//P/7//n/+//9//3//f///wAAAQD9//z/+v/6/wAAAgABAAMA
///8//3//P/6//z////9//3//v///wEA///8//n/+P/9//7///8BAP3//P/8//v/+f/7
//3/+//8//3//f/+//v/+P/1//X/+P/7//v//f/4//f/+P/3//b/+P/6//f/9//4//f/
+//4//X/9P/z//j/+P/6//3/+v/3//X/8//3//j/+P/3//r/+v/4//n/9v/1//T/9P/4
//r/+v/7//j/9f/3//f/9f/3//n/9//5//f/9v/4//D/7v/v//P/9v/3//j/+f/6//f/
9P/x/+7/8v/0//b/+P/2//b/9v/2//T/8v/w/+7/8v/0//b/+P/0//L/8P/u//L/9P/2
//j/9v/4//b/9P/y//H/8f/x//b/+v/8/////f/5//b/9P/4//v/AgAEAAMAAgD+//n/
9P/2//b/9//6//z//v////v/+P/2//T/9//5//r/+//5//n/+P/3//P/8//0//b/+f/6
//r/+v/1/+//7f/r/+3/8P/z//f/9v/1//L/7//u/+3/7P/r/+//8//1//f/8//v/+z/
6v/v//D/8v/1//b/9v/z//L/6f/p/+3/8//9/wgADwAPAAsAAgAEAA8AEwAOAAsADQAe
AC4AIgD//+b/1P+z/5X/hv93/2r/cP+D/5X/pP+2/8n/2f/m//L/9//4//j/+v/9/wAA
AgADAAYABwAHAAgABAD///z/+v/8//7/AwAHAAYABAABAAAA+//7//z//f8DAAQABwAG
AAMAAAD+//z///8BAAUACQAHAAcABAAEAAMAAgACAAIABwALAAwACwAFAAQAAgABAAQA
BQAHAAwADAAKAAgACAAFAAUABgAGAAoADwARABIADQAKAAgABwAMAA0ADwATABEAEAAQ
ABAADwAOAA8ADgAUABgAGQAZABcAFQATABIAGAAZABwAIAAhACEAIgAiAB8AHwAiACEA
JQAtADAAMgAwAC8ALQAtADIANQA3ADsAOwA7ADoAOgA5ADoAOwA7AD0AQwBFAEUAQQA/
AD0AOwA8AD4APwBBAEEAPAA6ADgANAAzADIALgAvADAAMAAsACcAIQAcABgAGQAYABcA
GAAWABIADwAMAAUAAQD///7/AAACAAIAAgD7//n/9v/z//b/9//4//r/+P/3//X/9P/x
//D/8f/t//H/9f/3//n/9f/y//D/7v/x//L/9P/3//b/9v/0//P/7//u/+//7//z//f/
+//9//f/8//x/+//8v/0//b//P/7//v/+f/4//b/9f/2//X/9//7////AQD7//n/9v/z
//X/+P/6//7//v/+//v/+//3//T/9f/0//j//P8BAAEA/f/6//f/9f/3//j/+f/8//7/
/P/6//n/9f/0//T/8//3//v///////n/9//0//L/9P/2//j//f/7//v/+P/3//T/8//0
//P/9v/6//7//f/5//b/8f/x//T/9f/4//v/+//4//f/9//1//P/8v/x//b/+P/5//n/
9//0/+//7f/x//P/9f/4//j/+P/2//X/8P/t/+//7//x//X/+f/5//b/8f/t/+z/7v/y
//f/+//8//j/9v/0//L/8v/y//L/8v/1//b/9//4//X/8v/v/+z/8P/y//T/9v/z//L/
8f/w//T/8v/w/+//8f/0//f//P/5//b/9P/x//T/9v/5//7/+//+//z/+v/8//n/9f/y
//b/+P/7//3/+//5//b/8f/z//b/+f/8//n/9//1//P/8//y//H/7//z//b/+v/8//j/
8//u/+f/6f/t//H/9f/y//H/8f/v//H/7//t/+3/7//x//P/9//0//H/7v/p/+z/7v/x
//b/8v/x//H/8P/y/+//7v/r//f/+f/3//P/9P/7////AwAIAAgADQARAA4AAwD3//T/
AgAWABkABADu/9f/uf+a/4P/bv9k/3P/k/+w/8D/zf/b/+L/5P/p/+7/9P/8/wMACAAM
AA8ACgAHAAMAAAACAAEAAgAEAAIAAgAFAAcAAwAAAPz/+v/8////AwAHAAUAAgABAPz/
/f/+/wAAAgADAAMABQAHAAUAAwD+//z///8CAAYACgAIAAcAAwD9//7/AAABAAMABQAF
AAYACgAGAAIA/v/8/wAAAwAHAAoABwAHAAQAAAABAAIABAAHAAkACQAKAA0ACwAIAAYA
BAAJAAwAEQAUABMAEgAOAAkACwANAA8AEgAVABUAFwAaABkAFwAWABQAGQAdACQAJwAk
ACcAJQAiACUAJwAoACsALwAxADIANQA1ADMAMAAuADMAOAA9AEEAPgA/ADwANwA3ADkA
OwA9AD8AQABAAEEAPwA4ADQAMAAxADUAOQA6ADUAMgAuACYAJQAjACIAIgAhACAAHwAg
ABoAFAAPAAoACwALAA0AEAANAAoABQAAAP7//////////f/9//3//v/8//n/9f/y//X/
+P/9//3/+v/5//b/8//z//T/9v/4//r/+v/7//3//P/6//b/8//3//r///8DAP7//f/8
//n/+v/5//r/+//9//7///8EAAEA///7//j//P///wQABwAEAAMAAgD//wAAAQABAAEA
AwAEAAQABgAEAAIA/f/7////AAAFAAgABQAEAAQA//8AAAAAAAABAAIAAgACAAQABAAA
APz/+f/9/wAABAAHAAQAAwACAP3//v//////AAAAAAAAAAADAAEA///6//f/+v/9/wIA
BQABAAAA///5//n/+v/5//3//////wEAAwADAP7/+//5//v//f8AAAMAAgAAAP3/+f/7
//z/+//9//7///8AAAIA/v/8//j/9f/4//n///8DAP7//f/8//f/+//5//j/+v8EAAIA
///5//b/+P/4//j/+P/8//7/AAACAP3/+v/3//T/+P/6//z//v/7//r/+f/4//b/9v/2
//b/+v/8/wAAAAD6//f/9f/0//f//P8AAAIAAgABAP7//P/6//z//f8CAAUABgAHAAUA
///6//r/+P/8//3///8BAP///f/8//z/+v/6//v/+//9////AQACAP3/+f/3//b/+v/8
//7////8//n/9f/1//T/8//z//P/+P/5//r/+f/1//P/8f/v//H/9f/5//v/+v/3//T/
8v/y//T/9P/1//r//P/9//v/+P/z//H/8f/z//v/CAATABUAEwAKAAQACwARAA4ACwAL
ABYAKgAsAA0A7v/g/8f/pf+S/4f/ev94/4n/nf+q/7j/yf/b/+r/9v///wAAAgAEAAUA
CAAKAAsADgAPAA8AEAALAAcABQAEAAYABgAJAAsADQAMAAoACgAGAAUABQAFAAoADAAQ
ABAADQAKAAgABgAIAAkADAAPABAAEQAPABAADgAMAAsACgAOABMAFQAVABEAEAAOAA0A
EQARABIAFgAXABYAFQAWABMAEQAQAA4AEgAXABkAGgAYABYAFQAVABcAFwAYABsAHAAc
AB0AHgAcABoAGgAYAB0AIgAkACUAJAAjACIAIgAnACcAKQAsAC4ALwAxADIAMAAvADEA
LwA0ADsAPQA+AD0APQA8AD0AQQBDAEQARwBMAE0ATQBOAEoASgBKAEkASwBRAFMAUwBO
AE0ATABLAE0ATgBOAE8AUABMAEsASgBFAEMAQQA8AD4AQABBAD4AOQAzAC4AKgAqACgA
JgAmACYAIgAfABwAFQARAA8ADgAQABIAEgASAAsACQAGAAMABAAFAAYACAAKAAkABwAG
AAEAAAABAP3/AQAFAAcACQAFAAIAAAD+////AAACAAUACAAIAAYABQABAAAAAQABAAMA
BwALAA0ACAAFAAQAAwAGAAYABgAKAAwADQAMAAwACQAHAAcABQAHAAsADwARAAwACwAJ
AAcACAAKAAsADgASABIADwAPAAsACAAJAAgACgAOABMAEwAPAAwACQAHAAoACgAKAAwA
DwAOAA0ADQAKAAgABwAFAAcACwAPAA8ACgAJAAcABgAIAAgACAALAAwADQALAAsABgAF
AAYABQAKAA4AEgARAAwACgAGAAcACQAJAAsADQARAA4ADQANAAoABwAFAAMABwAKAAwA
DQAMAAoABgAFAAgACQAKAAwADQAOAA0ADQAJAAUABgAFAAgACwAOAA0ACwAHAAQABAAE
AAYACwARABIAEAAOAAwACgAJAAgABwAGAAoADAAOABAADAAKAAgABgAIAAoADAAOAAwA
DAAMAAwACQAIAAcABgAJAAwADwASAA0ACgAHAAQACAAKAAwADgAQABAAEAAQAA4ADgAO
AA4AEQAUABcAGgAXABQAEQAOABAAEgAUABYAFQAUABMAEgAQABAAEAAQABQAFgAYABoA
FQASAA8ADAAOABAAEgAUABIAEgASABIAEAAOAAwACgAOABAAEgAUAA8ADAAJAAYACgAM
AA4AEAAOAA4ADgAOAA0ADAALAAoADgAQABIAFAAQAA4ADAAKAAwADgAQABIAFwAaAB0A
IAAiAA==
         </WaveFormData>
      </LeadData>
      <LeadData>
         <LeadByteCountTotal>10000</LeadByteCountTotal>
         <LeadTimeOffset>0</LeadTimeOffset>
         <LeadSampleCountTotal>5000</LeadSampleCountTotal>
         <LeadAmplitudeUnitsPerBit>4.88</LeadAmplitudeUnitsPerBit>
         <LeadAmplitudeUnits>��V</LeadAmplitudeUnits>
         <LeadHighLimit>2147483647</LeadHighLimit>
         <LeadLowLimit>268435456</LeadLowLimit>
         <LeadID>V3</LeadID>
         <LeadOffsetFirstSample>0</LeadOffsetFirstSample>
         <FirstSampleBaseline>0</FirstSampleBaseline>
         <LeadSampleSize>2</LeadSampleSize>
         <LeadOff>FALSE</LeadOff>
         <BaselineSway>FALSE</BaselineSway>
         <ExcessiveACNoise>TRUE</ExcessiveACNoise>
         <MuscleNoise>FALSE</MuscleNoise>
         <LeadDataCRC32>851447052</LeadDataCRC32>
         <WaveFormData>
9v/2//b/9v/y/+7/6v/m/+r/7v/y//P/8f/u/+7/8P/w//L/8//x//T/+P/8//7/+v/3
//X/+P/8////AQAEAAEA/P/7//v/+f/9//z/+//9/wAAAQAEAP7/+//5//n/+//9////
AQD8//r/+v/6//n/+P/2//P/+P/4//b/+P/z//D/7f/t//T/9v/4//f/8v/y//L/9P/w
//L/8P/v//P/8//1//j/8v/x/+3/6f/v//P/9f/0//P/8v/w//T/6v/v//v/CwAcACsA
NgA+AE8AXgBoAHcAlgC6AOAA8ADhAMQAnwBnACcA7P+3/37/XP9Z/2j/eP+G/5P/n/+t
/7z/zf/a/+T/6v/s/+7/8f/v/+3/8f/1//P/9P/z//X/+f/2//T/8P/x//n/+v/7//3/
+v/5//r/+f/7//7//v/7//3/+v/6//z//P/4//T/9P/6//n//f/8//j/9f/0//H/8f/0
//j/8v/5//f/9//5//r/9v/z//P//f/6/wAAAQD6//j/+//2//j//P8AAPz////+/wAA
AwABAP3/+f/4/wAAAAAEAAUAAgAAAP///P/+/wIABAAEAAYABgAIAAwACgAIAAQAAwAJ
AA4AEgAWABMAEQARABUAEwAXABsAHAAeACAAJgAoACUAJgAiAB8AJwAsADEANwA0AC4A
LQAtADAAMAAwAC4AMQAyADQAMgAwAC8AKgAjACcAKQAsAC4AJwAhACAAHQAcABoAGAAT
ABUAEwAUABMADQAJAAIA/f8BAAEABAAGAAEA+P/3//b/9P/0//P/8f/y//H/8//z//L/
7f/n/+L/5//q/+z/8P/r/+b/5//l/+n/5//n/+X/5P/l/+b/6P/l/+L/3//e/+T/5P/o
/+z/5v/h/+T/3//f/+L/4v/d/+H/5f/k/+b/5f/h/97/3P/j/+T/6P/r/+f/5P/k/+H/
4f/k/+T/4v/m/+f/5//p/+j/5P/h/97/5v/n/+r/6//l/+H/4//h/+L/5f/l/+T/5f/n
/+n/7P/n/+P/4P/f/+P/5v/o/+v/5f/j/+P/4v/j/+T/5P/j/+X/5//n/+n/5f/h/93/
2v/e/+L/5f/o/+T/4P/g/97/4P/h/+H/4f/k/+X/5v/n/+D/3f/d/9r/3v/k/+j/7P/p
/+L/3//d/9//4P/h/+L/5P/j/+j/5//i/9//3P/Z/93/4v/m/+n/5f/i/97/3//f/9//
4f/h/+L/4//l/+f/2//Z/9n/3f/k/+b/6P/q/+z/5v/i/97/2v/f/+L/5f/o/+f/5v/l
/+T/4f/g/9//3v/j/+b/6f/s/+b/4v/e/9r/3//i/+X/6P/n/+b/5f/k/+D/3//b/9r/
4P/m/+7/9f/v/+r/5v/i/+T/6P/t//P/+P/3//X/8v/x/+7/6f/o/+3/8v/7////+v/0
/+//6P/t/+//8v/2//f/8//x/+//7f/o/+b/5v/r/+//8//2/+//6//k/9v/3v/i/+b/
6v/r/+z/6v/o/+T/3v/d/9z/4//m/+3/8P/s/+f/3v/X/9r/3P/j/+f/5P/l/+b/5f/g
/9//3v/c//D/9v/5//3///8GABEAHgA4AFcAbgCAAJMAqgDEANIAygCzAJoAdQBBAAUA
yP+D/0r/NP8//1b/cP+M/6P/s/+7/8D/wf/C/8j/0v/c/+T/7f/x/+3/7//x/+3/6f/l
/+T/5f/t//L/9f/9//z/9P/s/+X/6v/v//b/+//4//r/+f/1//T/7v/r/+r/8//2//n/
AAD8//P/7//m/+r/7f/y//X/8v/0//f/8P/x/+3/6//r//P/9v/6/wEAAAD2//X/7//w
//T//f/+//3/AAADAP7//f/4//b/9f/8////AgAIAAYA/v/6//P/+P/8/wEABAADAAYA
BwAGAAMAAAD//wAACQAOABEAFwATABAADAAIAA0AEQAXACEAHQAfACEAIAAdABwAHwAe
ACYALgAxADUAMAAsACgAJQAqACoALwA1ADQANAA0ADIALwAsACoAJAAqADEANAA1AC8A
KQAkAB4AHgAdACEAIwAeABwAGgAVABAACwAJAAUACQANAA4AEQAMAAMA/f/2//r/9v/6
//7/+P/4//f/9f/w/+v/6f/l/+z/7//x//T/8P/q/+P/3v/g/+D/5v/p/+r/5//m/+P/
3//d/9v/2v/h/+T/5//s/+j/4P/c/9j/2P/Z/+L/4//h/+T/5P/f/9z/3f/Z/9j/4P/j
/+f/7P/q/+L/3f/X/9v/3v/k/+f/5f/o/+j/5v/j/+H/3v/d/+T/6P/t//L/7//p/+X/
3//h/+P/6//v/+//8f/w/+7/6f/n/+X/5P/q/+3/8f/3//P/7v/o/+P/5v/p/+7/8v/y
//L/8f/v/+r/6f/m/+X/7P/v//L/9v/x/+7/6v/m/+n/6v/v//L/8v/z//P/8//v/+3/
6//p/+3/8f/4//z/9P/y/+7/6v/w/+7/8P/z//b/9v/2//b/8f/t/+//6//v//P/9//7
//f/9P/w/+v/7v/w//H/9//3//f/+f/5//b/8//x/+///f8BAAEA/f/2//T/8v/w/+7/
9P/4//z/AAD8//r/+P/2//b/9v/2//b/+v/8//7/AAD7//j/9f/y//b/+v/7////+//6
//v//P/9/////v/8/wAABAAGAAoABQADAAYAAwAHAAoADgAQAAsACgAKAAoADAALAAoA
CAANAA4AEQATAA8ADAALAAUACgANABAADgALAAoACQAJAAkACAAGAAUABQADAAUACAAE
AAAA///+/wMABgAGAAQAAgAAAAAA/v////7//v/9//3///8CAAQAAgD9//j/9f/8////
//8BAAQA/P/2//L/8//7/wkAGAApADQAOgBFAFIAXABlAHgAlAC2ANIA0wC6AJUAYQAp
APT/v/+K/2D/Uf9c/3D/fv+J/5n/p/+2/8X/0v/g/+j/6v/u//P/8//y//X/+P/1//b/
9//7/wEA///8//f/9/8AAAAAAAABAAAAAQAEAAUAAwAEAAIA/f8DAAIABAAIAAcAAgD9
//z/AAD//wMAAgAAAP//AAD///3//v8AAPj//////wEABQAEAAAA/f/9/wUAAgAIAAkA
BQAEAAgABAADAAYACQAEAAkACAAKAA0ACQAFAAEAAAAJAAgACwALAAoACgALAAoABwAK
AAsACgAOABAAFAAaABgAFgASABEAFwAcACAAJAAkACMAJAApACYAKQAsACwAMQA0ADsA
PgA8ADwANwAzADoAPgBCAEcARwBCAEIAQwBDAEIAQQA+AEEARABIAEgARgBFAEAAOQA8
AD0APwBAADsANwA4ADcAMQAuACsAJQAnACcAKgArACQAHwAXABEAFAATABUAFgATAAwA
DQAOAAgABgADAP//AQABAAQABQAEAP//+f/0//j/+v/7//7/+v/2//j/9//5//X/8//v
//L/9f/4//z/+f/0/+//7P/x//D/8//2//L/7//0//H/7//w/+7/5//s//H/8f/0//L/
7f/p/+b/7v/u//H/8//x//D/8v/x//D/8v/x/+7/8v/1//f/+//4//T/8f/u//T/9f/4
//n/9f/z//f/9//2//f/9f/y//T/9//6//7/+f/1//L/8f/2//j/+f/7//b/9f/2//b/
9P/0//P/8f/0//f/+P/7//n/9f/x/+7/8//2//j/+v/3//T/9f/0//P/8//y//H/9P/3
//r//f/3//P/8v/u//H/9v/5//z/+//2//X/9f/z//L/8f/w//T/9f/8//3/+f/1//H/
7f/y//b/+f/7//j/9v/z//X/8v/x//L/8f/1//f/+v/9//P/7f/r/+3/9P/4//r//P/+
//v/+P/1//L/8//0//X/9v/5//r/+//8//f/9P/x/+7/9P/4//z/AAD7//j/9f/y//T/
8//1//T/9//6//3/AgABAP3/+P/0//n//P8BAAcAAwAGAAMA//8AAAIAAgAAAAMABQAH
AA0ABwADAP7/+v///wQACAANAAgABwABAP3/AAABAP3//P/9//7/AAACAP7/+f/1/+7/
8P/0//n//v/5//f/9f/w//L/8f/u//D/8f/0//X/+v/0//H/7f/l/+r/7v/x//n/9f/x
/+//7f/w/+7/7v/u//z/+v/2//H/8f/5/wYAFwAqAD4AVQBmAGwAcQCCAJwAugDOAMsA
tACRAF0AGwDc/5n/Wv82/zv/Vv9y/4j/mf+j/6f/rP+z/7z/yv/a/+P/6v/y//X/8P/v
/+7/5//q/+v/7//1//b/9v/0//f/+f/0/+//6//x//f///8FAP7//P/3/+//9f/0//b/
+v/6//j/9v/4//X/7//u/+j/7f/x//f/+//0//L/8f/m/+//7//x//X/+P/2//X/9//6
//L/8//v//L/9v///wAA/f/8//v/8v/3//j//P8BAAAA///+/wAAAQD8//v/9//9/wIA
CAAMAAcABgADAP7/AwAGAAsAEgAUABQAEgATABQAFAATABIAGAAdACQALwAmACUAJAAg
ACQAKAAwADQANAA4ADcANwA3ADYANQA1ADwAPABBAEcAQgA+ADoANAA5ADwAQABAAD8A
QQA/ADsAOQA1ADIALgAxADEANgA5ADEAKgAjABkAGwAbAB4AHwAcABsAFwAVABEACwAI
AAQACQAGAAsAEAAGAAIA/f/3//v/+//+////AQD///z/+v/5//b/8v/w//P/9P/7////
/v/3//L/6//u//H/9P/4//n/+P/3//j/9f/w/+//7v/x//P//f////r/+P/z/+n/7//1
//b/+v/6//n/+f/6//r/9v/1//P/9//6/wAAAwD9//z/+P/y//b/+f/7///////+//7/
/v////v/+f/1//n/+/8DAAcAAQD///r/9P/4//v//v8CAAIAAQABAAMA///8//j/9f/5
//3/AwAIAAQAAAD7//X/+P/7//z///8AAP///v/+//z/+v/3//T/+P/6/wAABAD///v/
9v/x//T/9//6//3/+v/5//v/+v/2//b/9P/y//n/+P/7////+v/2//L/7v/w//H/+P/5
//f/9//3//f/8//y//D/7f/x//T/9v/9//f/8//x/+3/7//x//T/9/////n/8f/r/+j/
7P/u//D/8v/1//b/9//4//P/8P/t/+r/8P/0//j//P/5//b/8//w//L/8v/y//L/9P/2
//j/+v/1//L/7//s//D/9P/4//z/+f/1//T/8P/y//T/9v/6//7//////wAA/P/4//b/
9f/6/wQACAALAAYABAAAAPr/+//9////BQAGAAcABwAIAAIAAAD9//v/AAAFAAUABwAD
AAEA+v/2//f/+P/6//z//v/9//3/+v/x/+7/7P/q/+//9f/7//7/+v/1/+7/7P/s/+7/
7v/y//X/9//4//X/7v/q/+X/5f/q/+3/8v/3//P/7v/r/+j/5v/q//T//f8JABEAFgAd
ACIALABDAFwAcACFAJ4AugDSANoAyQCsAJEAZQAvAPr/w/+E/1b/Sf9S/2b/fv+V/6v/
vf/M/9X/2P/a/9z/5P/q//H/8//2//3/BAAFAP7/+f/3//f//f8AAAEABwALAAgABQAD
AAAAAQAEAAUACAAOABEAEQANAAYAAgAAAAYACAAKABAADgAJAAkABAACAAEAAgABAAUA
CgAQAAwADAAFAAAA/f8GAAgACwARABUADgAQAA0ACQAIAAwACAANABQAGwAaABcAEAAM
AAkADgARABQAGgAdABgAFwATABAAEAARABAAFQAcACEAJAAgABoAFgAUABoAHgAgACUA
JQAmACYAJgAkACMAJAApACsAMQA3ADoANQAyADMAMAA1ADwAPgBBAEIAQgBCAEMAQQA8
ADwAPQBDAEYASQBKAEQAQAA9ADYAPABBAEIAQQBCAD8APQA6ADYAMQAxAC8AMQAyADMA
MQAqACMAHwAZABsAHQAcAB0AHgAZABcAFAASAAoACgAKAAsADgAQABEADAAFAAEA+/8C
AAMAAwAEAAYABAABAAAA/f/4//n/9//+////AgADAP3/+f/1//L/9//4//n//P/8//j/
+P/4//P/7//z/+//9P/6//3/+//2//X/7//s//H/8//2//r/+//4//j/9//z//L/9P/z
//b//P///wAA/f/5//T/8f/3//j/+v/8/////f/9//v/9//z//X/8//3//3/AAACAP3/
+f/1//L/9f/3//r///////7//P/7//f/9f/1//T/+v/+/wEAAwD+//v/9v/z//f/+f/7
//7/AAAAAP///v/6//b/9v/0//j//f8BAAUAAQD9//n/9f/3//n//v8AAP7/AAAAAAAA
///4//X/8//6//7/AgAGAAEA+//7//X/+f/7//3//////wAAAAD///v/+P/0//X/+f/9
/wMABwACAP3/+f/1//X/+/8DAAcACAAFAAIA///8//v/+v/5//j/+//+/wEABAAAAPz/
+P/0//j//P8AAAQAAAD+//z/+v/6//r/+v/6//3/AAADAAYAAAD9//f/9P/5//7/BQAL
AAcABAACAAAAAAAAAAEAAwAMAA8AEQASAA0ACAABAP7/BAAIABAAEwARAA4ADAAIAAkA
CQAKAAwAEAAPABAAEQAOAAYAAQD+/wIABwAMABAACwAJAAQA/f/+//7//v/+/wQACAAJ
AAoABAD8//n/9v/7//7/BQAIAAcABQD///v//P/6//3//f8AAAMABgAHAAAA/f/6//b/
AAAIABEAFwAbAB4AJQAqADQATQBoAHoAiwCgALYAzADUAMcArACLAGMANQACAMf/hv9Y
/0v/WP9u/4T/nf+3/8v/1v/b/9z/3v/g/+r/8v/7////AgAHAAwACwAFAP///P/7/wEA
BgAJABEAEwAOAAkABQAHAAkADQAPABEAFgAYABcAFQAOAAoACAAQABIAFAAaABgAEQAP
AAgABwAHAAkACQANABIAGAAUABIACwAGAAMADQAQABQAGwAcABQAFQARABAAEAAVABIA
FwAcACEAHgAbABQAEAANABQAFwAaACAAIAAaABgAEwARABIAFAAUABgAHgAiACQAHwAa
ABcAFgAfACQAJwAtAC0ALAAqACgAKAApACwAMwAzADkAPwBCAD4AOgA6ADYAPABEAEcA
SwBLAEoASQBJAEoARgBHAEkATgBQAFIAUgBOAEoARwBAAEYATQBQAFEATQBJAEYAQgA+
ADsAPQA9AD4APgA+ADsANAAtACkAIwAmACkAKQArACcAIQAeABoAGQASABMAFAAUABYA
FwAXABAACQAFAP//BwAJAAoADAAKAAYAAQD+//v/+P/7//v/AQABAAMAAwD8//f/8v/u
//P/9v/5//7/+//2//X/9P/v/+3/8//x//X/+v/8//n/8//x/+r/5v/u//H/9f/6//v/
9v/0//H/8P/w//P/8//1//r//P/8//f/8//u/+v/8//2//r//v////v/+f/1//H/7//z
//P/+P/9////AAD5//X/8f/u//L/9f/5/////f/6//b/8//w/+//8P/w//T/+P/7//3/
9v/z/+7/6//w//P/9v/6//f/9v/0//L/8P/u//D/8P/z//f/+v/9//f/8//v/+v/7f/x
//j//P/4//j/9v/0//T/8P/w//H/9f/4//v//v/5//P/8//t//L/9f/4//v/+P/4//f/
9f/0//L/7//x//T/9//8////+v/1//H/7f/x//f///8BAP7/+v/2//L/7v/x//L/8//0
//f/+P/5//r/9f/y/+//7P/w//T/+P/8//f/9P/x/+7/8f/y//P/9P/1//f/9v/4//b/
9P/0//P/9//6//7/AgD8//r/+f/5/wAAAQABAAAAAgACAAAAAgD+//z//v/7////AgAG
AAgABQABAP7//P8BAP///////wEA/v/+/wAA/P/5//b/8v/1//n/+v/5//b/9P/y//D/
8//2//b/9v/2//T/9//6//j/9P/0//D/9f/5//n/+//2//L/8//x//H/8//1//X/9v/3
//j/+P/u/+7/9f8BABMAJAA1ADwASABXAGIAagB9AJwAwADeAOQAzwCwAIUARwAJANL/
mf9q/1b/Xf9y/4L/jv+Z/6X/tf/E/9P/4P/s//L/9P/2//n/9//1//n//f/7//v/+//+
/wMAAAD+//r/+/8DAAQABQAHAAMAAwAFAAUABQAIAAgABQAIAAYABwAKAAgABAAAAAAA
BAADAAcABgABAP/////9//3/AAAEAP7/BQADAAMABQAGAAIA/////wkABgAMAA0ABgAE
AAcAAgAGAAoADgAKAA4ADAANAA8ADQAJAAUABAANAAwADwAPAAwACgAJAAYABgAKAAwA
DAAQABAAEgAWABQAEgAOAA0AEwAYABwAIAAfAB0AHQAhAB8AIwAnACgALAAuADQANgAz
ADQAMAAtADQAOAA8AEEAQAA6ADkAOQA6ADoAOgA4ADoAPAA/AD4APAA7ADYALwAyADMA
NQA2ADEAKwAqACcAJQAkACMAHwAfAB0AHgAdABgAFQAPAAsADgANAA8AEAAMAAQABAAE
AAAAAAD///3//v/9///////9//n/9P/w//b/+P/5//z/9//y//P/8f/1//P/8//x//H/
8//1//j/9P/w/+z/6v/u/+7/8v/2/+//6//v/+v/6//u/+7/6f/s//H/8f/0//H/7f/q
/+j/8f/y//b/+f/1//L/8v/v/+//8v/y//D/8//1//b/+f/2//L/7//s//T/9f/4//n/
9f/x//P/8f/y//X/9f/0//b/9//4//r/9//z//D/7//z//b/+P/7//X/8//z//L/8f/y
//L/8f/y//X/9v/5//X/8f/t/+r/7v/y//X/+P/0//D/8P/u/+7/7//v/+//8f/z//X/
9//x/+3/7P/o/+z/8v/2//r/+f/y/+//7f/w//D/8P/w//H/8f/3//f/8//v/+v/5//r
//D/9P/3//X/8v/u/+//7//v//H/8f/y//P/9f/3/+n/5f/n/+v/8v/0//b/+P/6//b/
8v/u/+r/7f/w//P/9v/1//T/8//y//D/7v/s/+r/7//y//X/+P/0//D/7P/o/+3/8P/z
//b/9v/2//P/8//t/+z/7f/u//X/+//+/wAA+//4//P/8P/0//n/AwAHAAYABAADAAAA
+//6//r/+v8DAAUABwAIAAUAAAD9//n/+//+/wMAAwABAAEAAQD8//n/+P/3//f/+//+
/wAAAwD7//P/7//s//D/8v/3//z/+//6//b/8P/v/+7/7//u//b/+P/7//3/9f/x/+7/
6v/x//P/9f/5//n/+f/2//X/6v/s//L/+v8FABEAGwAiACcALAA6AFMAaAB6AJMAsgDQ
AOIA4ADFAKYAgwBNABUA4v+p/3D/UP9R/2D/dP+I/5//tf/F/9L/2f/c/+D/4v/m/+z/
8//1//n///8FAAUA///5//b/9f/6//7/AAAHAAkABgADAAEAAAABAAQABQAJAA4AEAAP
AAwABAD///z/AgAEAAYADAAMAAcABwACAP7//f/+//3/AgAIAA8ADAAMAAUAAAD9/wYA
CAALABEAFAAOABEADwAJAAgADAAIAA0AFAAbABoAFgAQAA0ACwAPABEAEwAYABoAFgAW
ABMAEAAQABEAEAATABoAHwAiAB0AGAAVABQAGwAeAB8AIwAnACgAKAAoACgAJwAoAC0A
LwA1ADsAPgA5ADYANwA0ADoAQABBAEMARgBGAEYARwBFAEAAQABBAEcASgBNAE4ASABE
AEEAOgA/AEUARwBHAEgARQBDAEAAPAA3ADcANQA3ADgAOQA3ADEAKwAoACMAJQAnACYA
JwAoACMAIQAeABwAFAAUABQAFAAYABsAHQAYABEADQAHAAwADQANAA4AEAAOAAsACgAH
AAIAAwABAAgACQAMAA0ACAAFAAIAAAADAAQABQAIAAgABAAEAAQA/f/5//3/+f/9/wQA
CAAHAAIAAQD7//j//f///wIABgAJAAYABgAFAAAA/v////3/AgAIAAsADAAJAAUAAAD9
/wIABAAHAAoADQALAAsACQADAP//AQD//wUACwAOABAACwAHAAMAAAAEAAUABwALAAsA
CgAIAAcAAwABAAEAAAAGAAoADQAPAAoABwACAP//AwAFAAcACgAKAAoACQAIAAQAAAAA
AP7/AgAHAAsADwAJAAUAAQD9////AQAGAAgABgAIAAgACAAGAAAA/v/9/wMABgAJAAwA
BwABAAEA+////wEAAwAFAAcACAAIAAcABAAAAPv/+/8AAAMACAALAAYAAQD9//n/+f//
/wcACwAOAAoABgACAP7//P/8//z//P///wIABQAIAAIA/v/6//b/+v/+/wIABgACAAAA
/v/8//z/+f/5//b/+f/+/wMACgAHAAMA/v/6/wAAAgAGAAsACgAOAAwACQAIAAgABgAC
AAcACwAPABcAEAALAAUAAAAFAAoADgATAA8ADwAKAAcABQAFAAAA/v8DAAYACgAOAAcA
AQD8//T/9v/6////BAD////////8//z/+f/0//T/9//8////BgD///v/9v/t//D/9P/3
////+v/3//b/9f/z//D/7//u//7/AAD+//n/9f/3/wAADwAgADAAQwBaAGQAaQBwAIAA
nAC0ALsArgCRAGUALQDw/7P/cv8+/zH/Qv9g/3j/jf+b/6P/pv+r/7L/vv/K/9X/3v/o
/+3/6P/n/+b/3//g/+H/5f/r/+3/7v/t//H/8P/q/+T/3//k/+v/9P/7//X/9P/w/+n/
7P/q/+v/7v/y//L/8v/2//P/6//o/+D/5P/p//D/9f/v/+7/7v/k/+v/6f/p/+v/8v/y
//P/9//4/+7/7f/n/+r/7v/3//j/8//y//H/6P/s/+r/6//t/+//7//v//L/8v/q/+b/
3//k/+r/8f/2//L/8v/w/+z/7//w//P/+P/+/wAAAAADAAIAAAD9//r/AgAHAA4AGQAS
ABEAEAAMABAAEgAYABoAHwAkACQAJQAiACAAHgAdACUAJgAsADMAMAAsACgAIgAkACYA
KQAoAC0AMQAxAC8AKgAlACEAHAAeAB8AJQApACIAHAAWAA0ADwANAA4ADQANAA0ACgAJ
AAMA+//2//D/9v/0//r/AAD4//T/7//p/+v/6f/q/+n/7f/t/+z/7P/o/+T/3//c/+D/
4v/q/+//7v/n/+L/2//b/93/3//i/+b/5v/m/+j/5f/e/9v/2P/b/93/5//p/+X/5P/g
/9f/2f/d/9z/3v/j/+P/5P/m/+b/4P/d/9n/3f/i/+r/7//p/+j/5P/e/+L/4//j/+X/
6f/q/+z/7v/t/+f/4//d/+D/4//s//H/7v/t/+n/5P/k/+X/5v/o/+v/6//s/+//6v/m
/+H/3f/i/+f/7v/0/+//7P/o/+P/4//l/+X/5//q/+v/7P/u/+v/6P/k/+D/5v/o/+7/
8v/u/+v/5//j/+b/5//o/+n/6v/r/+//8P/p/+j/5f/i/+r/6v/u//P/8P/s/+j/5P/m
/+X/6v/p/+z/7f/u/+//6v/o/+X/4f/m/+r/7f/1/+//6//p/+X/5v/n/+n/6//3//X/
7//p/+T/5v/m/+b/5v/q/+7/8v/2//D/7P/o/+T/6f/s/+//8v/v/+7/7f/s/+n/6P/n
/+b/6v/u//L/8//u/+j/5f/k/+r/8P/1//f/9P/0//T/8v/v/+//8P/2//v//f/+/wAA
+v/0//L/8f/0//v//f////3//P/5//j/9v/1//X/9//4//v//v8BAPf/8v/v/+z/8P/0
//f/+f/4//T/7v/s/+v/6v/p/+v/8v/0//b/9f/t/+r/5//m/+r/8P/y//X/9P/v/+z/
6v/n/+n/6P/n/+z/8f/0//T/8P/s/+f/6P/u//n/BwATABwAIwAmAC4AQwBaAGoAfwCa
ALoA1gDeAMkAqgCNAGEAJwD2/8H/hv9a/0//WP9o/3z/kf+n/7n/yv/V/9r/3v/g/+P/
6P/u/+//8//5///////6//X/8//z//b/+P/4//3/BAACAAAA///8//v//P/7/wAABgAJ
AAkABwAAAPz/+v8AAAAAAAAEAAcAAwAEAAAA/P/5//j/9f/6/wAABwAEAAUA///7//n/
AAAAAAEABQALAAYACgAJAAIAAAADAP7/BQAMABMAEgAOAAgABQADAAYABwAIAAwAEQAO
AA8ADQAJAAgACAAGAAkAEAAVABgAFgASABAAEAAUABYAFgAZAB0AIAAiACQAIgAfAB4A
IQAiACkAMAA0ADAALgAwAC4AMwA4ADgAOQA8AD4AQABDAEAAOgA5ADkAPwBCAEUARgBD
AEAAPgA4AD0AQQBBAD8AQQA/AD4APAA1AC8ALgArAC0ALgAvAC0AJwAhAB4AGQAbABsA
GAAXABgAFQAVABQADwAGAAUABAAFAAgACgALAAcAAQD+//n//f/9//z//P/+//7//f/+
//r/9P/0//H/+v/7//7////4//X/8v/w//T/9P/0//b/+P/2//j/+v/0/+//8v/t//L/
+P/7//n/9//3//L/8P/1//X/9v/4//7//P/9//3/9//0//T/8f/2//z///8AAPz/+f/1
//P/+P/4//n/+v8AAP//AAD///r/9f/2//P/9//9/wAAAgD+//v/+P/2//n/+f/6//3/
//8AAAAAAQD8//n/+P/2//r//v8BAAMA///9//n/9//5//n/+f/6//7/AAABAAIA/v/4
//b/8v/4//3/AQAFAAAA/f/6//f/9v/3//v//P/8/wAAAgAEAAEA+v/3//X/+v/+/wIA
BgACAP3//v/5//r/+//8//3///8CAAQABQABAPz/9v/1//n//f8DAAcAAgD///3/+//1
//n/AQAHAAwACAAGAAQAAgAAAP7//P/6//7/AgAGAAoABQACAP///P///wIABQAIAAYA
BgAGAAYAAgAAAP7//P8CAAYACgAOAAgABAAAAPz/AQAEAAcACgAMAAwADAAMAAkACAAH
AAYACwAQABUAGgAWABIADgAKAA8AEgAVABgAGAAYABgAGAAWABQAEgAQABQAGAAcACAA
GwAWABEADAAQABIAFAAWABMAEgARABAADQAKAAcABAAIAAwAEAAUAA4ACgAGAAIABgAI
AAoADAAKAAoACgAKAAYABAACAAAABgAKAA4AEgAOAAoABgACAAcACgANABAAFAAYABwA
IAAkAA==
         </WaveFormData>
      </LeadData>
      <LeadData>
         <LeadByteCountTotal>10000</LeadByteCountTotal>
         <LeadTimeOffset>0</LeadTimeOffset>
         <LeadSampleCountTotal>5000</LeadSampleCountTotal>
         <LeadAmplitudeUnitsPerBit>4.88</LeadAmplitudeUnitsPerBit>
         <LeadAmplitudeUnits>��V</LeadAmplitudeUnits>
         <LeadHighLimit>2147483647</LeadHighLimit>
         <LeadLowLimit>268435456</LeadLowLimit>
         <LeadID>V4</LeadID>
         <LeadOffsetFirstSample>0</LeadOffsetFirstSample>
         <FirstSampleBaseline>0</FirstSampleBaseline>
         <LeadSampleSize>2</LeadSampleSize>
         <LeadOff>FALSE</LeadOff>
         <BaselineSway>FALSE</BaselineSway>
         <ExcessiveACNoise>TRUE</ExcessiveACNoise>
         <MuscleNoise>FALSE</MuscleNoise>
         <LeadDataCRC32>2505043230</LeadDataCRC32>
         <WaveFormData>
9v/2//b/9v/1//T/8//y//T/9f/2//b/9v/1//X/9//2//f/+f/7//3//v///wAA////
/wAAAQADAAUABgAGAAQABAAFAAYABgAIAAgABwAJAAkACQAKAAgACAAHAAYABgAGAAcA
BwAGAAQABAADAAEAAAD9//v/+//6//n/+v/5//f/9v/2//f/9//3//f/9v/2//b/9v/0
//T/9f/1//f/9//3//j/9//2//T/8v/z//X/9//5//n/+f/5//v/9//5//z/AgALABkA
KgBCAF0AfACfAM0ABgFAAWoBfwFxAUIBCQHMAIEANQDw/7v/oP+a/53/ov+r/7f/w//K
/9P/3P/k/+j/7P/w//L/9f/2//j/+P/4//f/+P/5//r/+//6//r/+v/5//r/+v/7//z/
+//6//r/+v/8//3//f/8//z//P/8//7//f/8//z/+//+////AAABAAEAAAD///7/AgAC
AAEAAQADAAAAAAACAAEAAAAAAAEAAgACAAIAAgAAAAAAAQACAAIABAAEAAQABQAFAAUA
BQADAAMAAgACAAUABgAHAAgABwAHAAcABwALAAsACwALAA0ADQANAA8ADgANAA0ADgAQ
ABEAEwAVABUAFwAXABgAGAAcAB4AHgAgACAAIQAiACIAJAAjACMAJwApACsALQArACwA
LgAuAC8ALwAxAC8AMQAxADIAMwAyADMAMQAwADEAMQAxADAALAAsACwAKwAsACsAKQAn
ACYAJAAiACIAHgAbABcAFQAVABUAFQAVAA8ADQANAA0ACwALAAoACQAIAAcABAAFAAMA
AgABAAIABAACAAIAAAD+//7//v/+//7//v/+//3////+//z//P/7//v/+//7//z//f/9
//7/+//6//v/+//6//r/+v/6//v//P/6//7//f/8//v/+v/8//7//v////z//f//////
///////////+////AQADAAEAAAD/////AQACAAIAAgABAAEAAQAAAAIAAwADAAIAAwAD
AAMAAwACAAEAAAD//wIAAgADAAQAAQAAAAAA//8BAAEAAQAAAAIAAgACAAIAAQAAAP//
//8BAAAAAAAAAP3//f/+//7//v/////////+//7//v/+//7//v/+//7///8AAAAAAQAA
AP///v/9//7//v/+//3////+//7//v/9//z/+//6//3//v///////v/9//z/+//9//7/
/v/+/wAAAAD/////+//7//3//v/+/wAAAAAAAAAA/f/8//v/+v/7//z//f/+//7//v/+
//7//v/+//7//v8AAAAAAAAAAP///v/9//z//f/+////AAD+//////////7//v/9//3/
AgAEAAYACQAIAAgABwAGAAcACAAKAA0ADQAOAA8ADwAOAA4ADgAPABEAEgAVABYAEgAR
ABAADwARABIAEwATABAADwAOAA4ADQAMAAoACgAKAAoACwAKAAYABAABAP7/AQACAAIA
AwADAAIAAAD+//3//P/8//z//f/+////AQAAAP7//P/6//v//f///wAA/v/+////AAD/
/////////wcACQAHAAgADAAVACcAPABYAHkAngDJAP0ANAFeAXYBdQFPARgB4QCeAFMA
CwDO/6v/nv+e/6X/sP+9/8v/1f/c/+H/5v/o/+7/9P/5//z/AAACAP///v/9//v/+//7
//v/+//8//7/AAABAAAA/v/9//z//f/+/wAAAgACAAMAAwACAP///v/9//7/AQACAAQA
BQAEAAMAAgABAAQABAAEAAQABgAGAAUABQAHAAQABAAGAAQABAAFAAcABQAEAAMAAgAD
AAQABgAIAAcACAAHAAYABwAHAAcABwAJAAsADAAOAAwACgAIAAYACQALAA0ADwAQAA8A
DgANAA8ADwAPABEAFQAVABYAGAAYABcAFwAXABkAGwAbABwAGgAeACAAIAAiACIAIwAk
ACkALAAsAC0ALAArACoAKQAqACwALwAwADIAMQAyAC8AMAAvAC8ALwAyADUANQA2ADUA
MwAxAC4ALgAuAC4ALQAqACkAJwAlACMAIAAdABwAHQAdABwAHQAZABUAEQANAAsACwAN
AA8ADgANAAsACQAHAAUAAQABAAMABAAFAAgABwAEAAMAAAD//wAAAQACAAMAAgABAP//
///+//z//P/+////AAABAAAA///9//z/+//8////AQAAAAAAAAAAAAAAAAD9/wAAAgAC
AAIAAgABAAAA/f/7//z///8DAAUAAwADAAMAAwD/////AAABAAQABAAEAAUABQAEAAIA
AAACAAMABAAEAAQABQAFAAQAAwADAAMAAwADAAMAAwADAAMAAgACAAIAAgACAAMAAwAC
AAEAAAD+//z//P/8//z//P/8//z//f/7//r/+v/6//v/+//8//z//P/9//3//f/7//r/
+f/4//v//P/9//7/+//6//j/9//5//n/+f/5//j/+P/4//f/9//2//b/9v/4//j/+P/4
//f/9v/1//P/9f/1//X/9f/1//b/9v/2//T/9P/z//P/9//5//n/9v/0//L/8v/y//L/
9f/2//f/+P/3//b/9f/0//T/9P/0//T/9P/0//T/9P/y//L/8v/z//P/8//y//L/7//v
//H/8v/x//P/9f/2//n/+v/7//z/+//7//v/+v/+//////8AAP////////7/AAAAAP//
//8BAAEAAgACAAEA///9//v/+//8//z//P/4//j/9//2//b/9P/z//L/8v/w//D/8P/u
/+3/7f/s/+z/7P/s/+z/6//q/+n/6P/m/+f/5//m/+j/6P/p/+v/6f/o/+f/5v/o/+r/
7P/t/+3/6//r/+3/7f/u//D/9f8BABIAJAA7AFYAdQCbAMwAAAEwAVEBVQE4AQUBzACL
AEMA/v/B/5j/iP+J/47/k/+b/6f/sv+7/8T/zP/U/9j/3P/e/+H/4v/j/+T/5f/l/+b/
5//o/+n/5v/m/+b/5f/o/+j/6f/q/+j/6P/p/+r/6P/p/+n/6P/p/+r/6//u/+3/7P/s
/+v/7P/t/+7/7//u/+7/7v/u/+7/7v/t/+3/7v/s/+3/8P/u/+z/6//r/+3/7P/r/+r/
6P/o/+n/6v/o/+r/6v/q/+z/7f/u/+//7f/t/+z/7P/v//D/8f/y//D/8f/y//P/8//z
//P/8//0//X/9v/5//j/9//3//j//P/9////AQD//wEAAQACAAQACAAKAAoACwAMAA4A
EAARABIAEAAPABQAFQAWABcAFQAWABgAGAAaABkAGgAXABkAGQAaABsAGgAbABkAGAAZ
ABkAGQAYABQAFAAUABMAEAAPAA0ACwAMAAoACAAIAAQAAQD9//v//P/7//r/+f/3//X/
9f/1//L/8f/v/+3/7f/t/+v/7f/r/+r/6f/q/+v/6v/r/+r/5v/m/+b/5v/l/+T/4//h
/+L/4v/h/+L/4v/h/+D/3//i/+P/4//k/+L/4v/k/+X/5P/k/+T/5P/l/+b/5P/o/+f/
5v/l/+T/5//o/+f/5//k/+X/5//n/+X/5f/l/+X/5v/n/+n/6//p/+j/5//n/+n/6v/q
/+r/6P/p/+r/6v/o/+n/6f/o/+r/6//s/+3/7P/r/+r/6f/s/+z/7f/u/+3/7P/s/+v/
6f/p/+n/6P/p/+r/6//s/+r/6v/q/+v/7v/u/+//8P/u/+3/7f/s/+z/7f/t/+3/7v/u
/+7/7v/r/+r/6f/o/+r/7P/t/+//7f/t/+3/7f/s/+z/7P/r/+z/7P/t/+7/7//u/+3/
7P/t/+7/7//v/+3/7f/t/+3/6//s/+z/7P/t/+7/7v/v/+3/7f/t/+z/7v/w//D/8P/w
/+7/7v/u/+7/8P/w//D/8P/y//L/8v/y//H/8P/v/+7/8f/y//P/9P/x//D/8P/v//D/
8P/x//H/8//1//b/9//3//n/+v/6//3//v///wEAAAABAAEAAQADAAIAAgACAAUABgAG
AAgABwAFAAQAAwAGAAgACQAKAAgABgAEAAIABAADAAIAAAAAAP///v/+//v/+f/3//T/
9P/2//j/+f/2//b/9f/z//T/8//y//L/8v/y//L/8v/y//H/7//t/+7/8P/z//b/8//y
//H/8f/z//X/9v/3//v/+//7//n/+P/8/wUAEwAmAEAAXQB8AJ0AyQD+ADQBXAF1AWsB
QAEJAcoAgQAzAOz/s/+W/5T/m/+i/6v/t//B/8j/zf/W/9z/4v/o/+3/8P/0//b/9v/2
//b/9f/2//f/+P/5//f/+P/5//n/+f/4//j/+P/5//r//P/+//3//f/8//r/+//8//3/
AAD///7//v/9//v/+//7//v//f/+////AAD///7//P/7/////v8AAAQAAQAAAAAAAQAB
AAAA///+////AAACAAQAAQACAAEAAAABAAMABQAHAAYABwAHAAgABgAGAAYABgAHAAkA
CwANAAwACwAKAAkACwANAA8AEwASABEAEQASABMAEwAUABUAFgAZABoAHAAbAB4AHwAe
ACEAIgAkACYAKAAqACkAKQArACsAKwArAC4AMAAzADQANAAzADQAMQAyADMANQA3ADUA
NwA2ADYANAAzADIAMAAvADAAMQAxAC0AKwAoACUAJgAkACIAIgAhAB8AHAAbABkAFwAV
ABMAEQAPAA8ADwAMAAsACQAHAAcABwAFAAcABAAEAAQABgAFAAIAAQD+////AAABAAIA
AgAAAP7/+//8//z/+//8//3//f/9//3//P/7//n/+P/5//r//f////3//P/7//r/+//8
//r//v/+//7//v/+/wAAAAD+//3///8BAAQABQACAAEAAAD///7///8BAAMAAwACAAEA
AQAEAAQAAwACAAQABQAGAAYAAwADAAIAAAAAAAEAAgADAAMAAwADAAMAAQAAAAAAAAAB
AAIABAAFAAIAAQAAAP7/AQACAAMABAACAAIAAgADAAEAAAAAAAAAAAABAAMABAABAAEA
AAD//wEAAgADAAQAAwACAAEAAAAAAAAA/////wAAAQACAAMAAwACAAEA//8BAAAAAAAA
AAIAAgACAAIAAAAAAAAA//8AAAEAAgADAAAAAAD///7///8AAAAAAQAFAAMAAQD+//z/
/f/+////AAACAAIAAgACAAEAAAD///7/AQACAAMABAADAAIAAQAAAAIAAgACAAIABAAE
AAQABAADAAIAAQAAAAIAAgADAAMAAwACAAIAAQADAAUABgAHAAcACQAKAAoACAAIAAgA
CQAMAA8AEQATABEAEAAQABAADwAQABAAEgAUABMAEwATABMAFAAUABQAFQAUABMAEgAR
AA8ADQAKAAoACQAIAAgACAAHAAYABAABAAAA///9//7/AAABAAEA///9//v/+v/8//z/
/P/8//3//f/8//v/+P/4//n/+v/7//z//f/////////+//3/+////wEABQAIAAoAEQAb
ACwAQABdAIAApQDTAAgBPgFiAXUBaQE8AQcBzgCJAD8A+v/D/6b/nP+d/6T/rf+7/8n/
0v/b/+T/5v/o/+z/8//2//r//P/+//7//v/9//v/+//7//v/+//8//3//f/9//z//P/8
//r/+v/7//z//f///wAAAAD///7//f/+////AAACAAMAAgABAAAA//8AAAAAAAAAAAQA
BAADAAMAAwAAAAAAAgAEAAQABQAHAAUABAADAAIAAAAAAAEAAgADAAYABwAIAAYABQAE
AAMABQAHAAgACgAIAAgACAAIAAgACQAKAAsADwAPAA8ADwAOAA0ADAANABAAEQATABYA
FgAVABUAFQAVABcAFwAYABkAHgAhACIAIAAgACEAIgAnACoAKgArACsAKwArACsALQAu
ADAAMAAzADMANQAzADAALwAvAC8AMgA1ADUANgA2ADUANAAyADIAMgAyADEAMAAvAC0A
KwAoACQAIAAeAB8AHwAeAB8AGwAZABcAFQARAA8ADwAPAA8ADwAOAA0ACQAHAAMAAwAE
AAQABAAGAAYABAAEAAIA/v/+//7//v8CAAIAAgABAAAA/v/7//r//f/9//3//f//////
/v/+//r/+v/8//3//P/8//z//P/6//r/9//6//7//v/+//7//v/+//z/+//5//v//v//
/wEAAQABAAEA/f/9//7////+//7//v///wIAAgABAAAA/////////v8AAAEAAQAAAP7/
/f/8//v/+//7//v/+//7//r/+v/6//j/+P/5//n/+v/7//z//P/5//j/9//2//j/+v/8
/////v/8//v/+v/3//f/+P/4//r/+//7//v/+f/4//f/9v/3//j/+f/6//j/+P/3//f/
9//3//f/9//6//r/+v/5//j/9v/1//T/+P/4//j/+P/3//b/9f/z//P/8//z//P/9P/2
//f/+P/1//T/8v/x/+//8f/z//b/+P/3//b/9f/0//P/8v/x//D/8f/y//P/9P/x//D/
7//u//D/8P/w//D/7v/u/+7/7v/w//D/8P/w//L/8//z//P/8f/w/+7/7f/w//L/9P/3
//f/+P/4//j/+v/6//v//f8BAAIAAwADAAEAAAD/////AgACAAQABAABAAEAAQABAAQA
BAAEAAMABAADAAIAAgD+//z/+f/4//r/+v/7//r/+P/2//P/8P/y//L/8f/x//D/8P/v
/+7/6//q/+r/6v/r/+z/7f/v/+3/7P/r/+r/6P/p/+r/6v/r/+z/7v/w//D/7//u/+3/
8f/1//f/+P/4//3/BwAYAC4ASwBsAI8AuQDqABwBQgFXAVEBKAH1AL4AfQA1AO7/tf+S
/4r/jf+U/5n/pf+1/8D/x//M/87/0v/Y/9//4v/m/+j/6//s/+3/7f/s/+v/6v/p/+r/
7P/u/+//7v/s/+v/6v/q/+r/6//s/+7/7//v/+7/8P/w//D/8v/0//T/9f/1//L/8f/w
/+//8v/y//L/8v/0//T/8//z//L/7v/t/+7/7//w//L/9f/z//L/8f/w//D/8P/x//L/
8v/0//T/9P/x//H/8f/x//P/9f/2//j/9//2//X/9P/0//X/9v/3//f/9//3//f/9//3
//f/+f/8//3///8CAAIAAQABAAEAAgAFAAYACAAIAAwADgAOAA0ADAAMAAwAEgAWABcA
GQAbABsAGwAbABkAGgAcABwAIQAhACMAIQAgAB8AHwAfACAAIwAjACQAIwAhAB8AHAAc
ABwAHAAbABoAGQAXABUAEgAOAAoACAAJAAkACAAJAAYAAwAAAP3/+//5//n/+f/3//f/
9v/1//P/8f/t/+3/7f/u/+//8v/v/+z/6//o/+j/6P/o/+j/6v/q/+r/6f/o/+b/4//i
/+T/5f/m/+f/5f/l/+T/5P/k/+T/5v/n/+j/6P/o/+j/5P/k/+H/5P/o/+j/6P/o/+r/
6v/o/+f/5f/n/+r/6//r/+v/6//r/+f/5//o/+n/6//s/+3/7//u/+7/7f/s/+z/7f/u
/+7/8P/x//H/8P/s/+v/6v/p/+z/7f/u/+//7f/s/+z/7P/q/+r/6//r/+z/7f/u/+7/
7f/s/+v/6v/r/+z/7f/v/+3/7P/s/+z/6//r/+z/7P/s/+3/7f/t/+r/6v/q/+r/7P/s
/+z/7P/q/+r/6f/p/+v/6//r/+v/7P/s/+z/6//p/+j/6P/o/+z/7P/s/+z/6v/q/+r/
6f/p/+n/6f/p/+v/7P/s/+z/6//q/+j/5//n/+v/7//u/+z/6//q/+n/6P/q/+r/6v/q
/+z/7P/s/+z/6f/o/+f/5v/p/+r/6//s/+v/6v/p/+j/6v/r/+v/6//s/+z/6//r/+z/
7P/s/+3/8P/y//P/9P/z//L/8v/z//f/+P/5//n/+v/6//r/+//7//r/+//6//r/+//8
//3//P/8//z/+//6//n/+P/4//n/+P/2//b/9P/y//H/7v/u/+7/7f/s/+r/6v/p/+n/
7P/s/+v/6v/r/+r/6v/q/+f/5v/l/+X/6P/o/+j/6P/n/+f/5//m/+j/6P/p/+r/6//r
/+v/6//r/+v/7//y//j/AwATACYAPgBbAHoAnQDRAAoBPAFcAWUBRwEUAd0AmgBNAAUA
yP+f/47/jv+T/5b/nf+n/7X/vv/J/9D/1v/c/+L/5P/m/+n/6v/s/+z/7P/r/+3/7f/t
/+3/6v/q/+r/6f/s/+z/7f/u/+3/7P/s/+z/7P/t/+3/7P/u/+7/7v/w/+7/7v/v/+//
8P/x//L/8//y//L/8v/y//T/9P/z//P/9P/y//P/9v/1//T/9P/1//b/9v/2//b/9P/0
//X/9v/2//j/+P/4//j/+f/6//v/+f/5//j/+P/7//z//f/+//3//f/9//3/AQABAAEA
AQACAAMABAAHAAYABQAFAAYACAAJAAsADQALAA0ADQAOABAAFAAWABYAGAAYABkAGgAc
AB4AHQAdACAAIQAiACMAIQAiACQAJAAlACUAJwAlACcAJwAoACkAJwApACgAKAApACkA
KQAoACUAJAAjACEAIgAhAB8AHQAbABgAFQAUABMAEQAOAA0ADgANAAwACwAFAAMAAwAD
AAEAAQAAAP///v/9//r/+//4//j/+P/6//z/+v/6//j/9v/2//b/9v/2//b/9v/1//f/
9v/0//T/9P/z//L/8f/0//X/9f/2//P/8v/z//P/9P/0//T/9P/1//b/9P/4//f/9v/1
//T/9v/4//j/+f/2//f/+f/5//n/+f/5//n/+v/7//3////9//z/+//7//3//v/+//7/
/f/9//3//P/8//3//f/8//z//f/+/////v/9//z/+//+//7///8AAP3//P/8//v/+//7
//v/+v/8//z//P/8//v/+v/5//n/+v/6//v//P/5//n/+v/6//z//f/9//3//P/8//z/
/P/5//j/9//2//f/+P/4//n/+P/3//b/9f/2//b/9v/1//f/9v/2//b/9//2//X/9P/1
//b/9//3//X/9f/1//X/9//4//j/+P/4//j/9//3//P/8//1//T/9v/2//b/9v/2//T/
9P/0//T/9v/2//b/9v/2//b/9v/2//T/9P/0//T/9v/2//b/9v/0//T/9P/0//X/9v/3
//n/+f/5//j/+P/3//f/+f/6//3///8BAAIAAQAAAP///v8AAAMABgAIAAcABwAGAAYA
BgAHAAgACAAKAAoACQAJAAcABwAIAAgACAAHAAYABQAEAAQAAwACAAAAAAD///7/AAD+
//3//P/4//b/9v/2//f/9//4//j/9f/0//P/8v/y//L/8v/y//P/9f/2//b/9P/y//H/
8f/0//T/9P/0//X/9v/3//f/9f/1//f/+f/5//7/BAALABkAKgBEAGMAhACtAOEAGgFI
AWYBawFNARoB4wCkAFsAEwDU/6v/lv+S/5f/oP+r/7v/x//Q/9f/3P/g/+T/6P/r/+7/
8v/0//T/9P/0//P/8//z//P/8//1//b/9//3//X/9P/0//T/8v/y//P/9P/1//f/+P/4
//X/9P/z//T/9//4//r/+//5//n/+f/5//n/+P/3//b/+//8//z//f/8//j/9//4//r/
+v/7//3//f/8//v/+v/6//r/+//8//7/AAAAAAAA/f/9//3//f8AAAEAAQACAAAAAAAA
AAAAAgADAAQABQAHAAcABwAHAAUABQAFAAcACQAJAAoADAAPAA8AEAARABAAEQAQABAA
EQAWABkAGgAYABgAGQAaAB0AIAAgACEAIQAhACEAIQAjACQAJgAmACkAKQArACkAKAAn
ACcAJwAqAC0ALQAuAC4ALQAsACoAJwAmACUAIwAkACMAIQAfAB0AGgAXABYAGAAXABUA
FQARAA8ADQALAAcABQAFAAUABwAHAAYABQABAP//+//7//z//P/8//7//P/6//r/+P/2
//b/9v/2//j/+P/4//f/+f/4//b/9v/3//f/9//3//X/9f/0//T/8v/y//T/9f/4//j/
+P/4//T/9P/x//T/9v/2//b/9v/2//b/9P/z//H/8//2//f/+f/5//n/+f/1//X/9v/3
//r/+v/6//v//P/8//v/+v/3//f/9//2//n/+//8//z/+v/5//j/9//3//f/9//3//f/
9v/2//b/9f/0//T/8//0//X/9v/2//X/9P/z//L/9P/0//T/9f/1//T/9P/0//H/8f/y
//L/9P/1//X/9f/y//L/8v/y//T/9P/0//T/8v/y//H/8f/z//P/8//z//b/9v/2//X/
8v/w/+//7v/x//L/8//0//X/9v/3//f/9v/1//T/8//0//b/9//4//b/9v/1//X/9//3
//n//P/8//v/+v/5//j/+P/4//j/+P/5//r/+//8//n/+P/3//b/+P/4//j/+P/2//b/
9//3//f/9v/2//X/9//5//r/+//6//v/+//6//z//P/8//3//P/9//3//f8AAAAAAQAC
AAQABgAHAAoACAAFAAMAAQADAAYACAAKAAcABAABAP7//v/9//z/+v/7//v/+//8//j/
9f/y/+7/8P/y//T/9f/z//L/8P/t/+3/7f/t/+7/8P/w//D/8P/w/+//7f/r/+3/7v/w
//L/7//u/+3/7f/w//H/8f/x//f/+f/3//f/9v/2//3/CwAeADQATwBuAI0ArwDcABAB
PAFbAWUBSgEXAdwAmQBRAAoAyf+g/5L/lf+c/6H/qf+3/8L/x//M/9L/2P/g/+j/7P/x
//T/8f/w/+//7f/v//H/8//1//T/9P/0//P/8v/w/+//7v/x//L/9P/2//P/8//y//D/
8v/y//L/9P/y//L/8//z//P/8//z//P/9f/2//f/+P/3//b/9P/z//T/8v/z//b/9P/0
//X/9//1//T/8//y//P/9P/2//j/9f/2//X/9P/0//X/9v/3//b/9//3//j/9//2//X/
9P/3//n/+//9//7//f/8//v//v///wAAAwADAAMABAAGAAUABQAGAAcACAALAAwADgAL
AA4ADwAOABAAEAARABIAFQAYABgAGQAZABkAGQAZABwAHgAhACIAIwAhACEAHQAfAB8A
IAAhACIAJQAlACYAIwAhAB8AHAAbABwAHQAdABoAFwATAA8AEAAOAAwADAAKAAkABwAH
AAQAAQD+//v/+f/5//v//f/7//n/9v/z//T/8//w//H/7v/u/+7/8P/u/+z/7P/q/+v/
7P/t/+7/7f/s/+v/6f/r/+r/6P/o/+n/6f/p/+n/5//n/+b/5v/n/+j/6//t/+3/7P/r
/+r/6f/q/+j/7P/u/+7/7v/u/+7/7v/s/+v/7P/v//P/9f/0//P/8v/x//D/8f/z//X/
9v/2//b/9//3//b/9P/y//X/9//5//r/+f/5//j/9v/2//f/+P/5//f/9//3//f/9//2
//b/9v/3//j/+v/7//r/+f/4//b/9//4//n/+v/4//j/+P/5//f/9v/2//b/+P/5//v/
/P/5//n/+P/3//j/+P/4//j/+P/4//j/+P/4//j/9//3//j/+f/6//v/+//6//n/9//6
//r/+//8//7//v/+//7//f/8//v/+f/8//3//v////z//P/7//r//f/+//7///8BAP//
/f/8//z//v/+//7//v8AAAAAAAAAAP///v/9//z//v/+//7//v/8//z//P/8//7//v/+
//7/AQABAAEAAAD+//3//f///wEAAwAGAAkACAAIAAgACAAGAAcACQALAA4ADwAPAA4A
DAAMAA0ADgAQABIAEgARABEAEQARABIAEgASABEAEAAQABAAEQARAA0ACgAJAAcABwAI
AAcABwAEAAIAAAAAAAAA/////wAAAgABAAAA///8//z//P/8//7//v///////P/7//r/
+v/9//7//v/+/wAAAQACAAMAAgABAAAAAQADAAUACAAMABMAHwAwAEQAYwCEAKkA2QAS
AUgBcAGDAXEBRAEPAdQAjQBDAP7/xf+k/5z/n/+k/63/vf/L/9b/3//o/+r/7v/y//X/
+P/8//7///8AAAEAAQAAAP///v/9////AAABAAEAAwACAAIAAgAAAAAAAQACAAMABQAG
AAYABAAEAAQABgAIAAgACQAJAAsACwALAAsACwAKAAkACAALAAwADAANAA0ACgAKAAwA
CgAKAAsADQAPAA4ADQAMAAoACgALAAwADgAQABAAEAANAA0ADQANAA4ADwAPABAAEgAS
ABIAEgARABEAEQARABQAFQAWABcAFwAXABcAGQAbABsAHAAeACEAIQAiACMAIgAjACIA
IgAjACgAKwAsACwALAAtAC4AMQA0ADQANQA4ADkAOgA7ADoAOgA7ADoAPwA/AEEAPwBA
AD8APwA/AD4AQQBBAEIAQgBBAEAAPgA6ADoAOgA5ADkAOQA4ADcAMwAwAC0ALAAsACsA
KQApACkAJwAlACMAHQAbABsAGwAdAB0AHAAbABkAFwATABMAFAAUABQAFgAUABIAEgAQ
AA4ADgAOAA4AEAAQABAADwANAAwACgAKAA0ADQANAA0ADQANAAwADAAKAAoADAANABAA
EAAQABAADAAMAAkADAAOAA4ADgAOABEAEgARABEAEAARABMAEwAVABUAFQAVABMAEwAU
ABUAFgAWABYAFwAYABgAFwAWABQAFQAWABYAGAAZABkAGAAVABUAFQAVABYAFwAYABkA
GgAaABsAHAAZABgAGAAXABoAGwAcABwAGwAaABkAGAAaABoAGgAbAB0AHAAcABwAGQAZ
ABoAGgAcAB0AHQAdABoAGgAaABoAHAAcABwAHAAcABwAGwAbABsAGwAbABsAHgAeAB4A
HQAdABwAHAAcAB4AHgAeAB4AIAAgACAAHwAdAB0AHQAdAB4AIAAhACIAIQAgAB4AHQAd
AB8AHwAiACQAIQAgAB8AHgAgACAAIAAgACIAIgAiACIAIQAgAB8AHgAfACAAIQAiACAA
IAAgACAAIAAgACAAIAAhACIAIwAkACMAIgAhACAAIwAkACUAJgAoACgAKAAoACoAKgAq
ACoALAAuADAAMgAwADAAMAAwADMANAA1ADYANgA2ADYANgA4ADgAOAA4ADoAOgA6ADoA
OAA2ADQAMgAyADIAMgAyAC8ALgAtACwAKQAoACcAJgAnACgAKQAqACgAJgAkACIAJAAk
ACQAJAAkACQAJAAkACIAIgAiACIAJQAmACcAKAAnACYAJQAkACYAKAAqACwALwAwADEA
MgA3AA==
         </WaveFormData>
      </LeadData>
      <LeadData>
         <LeadByteCountTotal>10000</LeadByteCountTotal>
         <LeadTimeOffset>0</LeadTimeOffset>
         <LeadSampleCountTotal>5000</LeadSampleCountTotal>
         <LeadAmplitudeUnitsPerBit>4.88</LeadAmplitudeUnitsPerBit>
         <LeadAmplitudeUnits>��V</LeadAmplitudeUnits>
         <LeadHighLimit>2147483647</LeadHighLimit>
         <LeadLowLimit>268435456</LeadLowLimit>
         <LeadID>V5</LeadID>
         <LeadOffsetFirstSample>0</LeadOffsetFirstSample>
         <FirstSampleBaseline>0</FirstSampleBaseline>
         <LeadSampleSize>2</LeadSampleSize>
         <LeadOff>FALSE</LeadOff>
         <BaselineSway>FALSE</BaselineSway>
         <ExcessiveACNoise>TRUE</ExcessiveACNoise>
         <MuscleNoise>FALSE</MuscleNoise>
         <LeadDataCRC32>3115789068</LeadDataCRC32>
         <WaveFormData>
9P/0//T/9P/y//L/8v/y//T/9P/1//X/8v/y//P/8//0//b/9//4//z//P/8//z//P/8
//3///8AAAIAAgABAAEAAQACAAMAAwAEAAQABAAFAAUABQAHAAUABQAFAAMABAAEAAQA
BAAEAAMAAgABAP///f/5//f/+P/3//b/9P/0//T/9P/0//b/9f/1//T/9P/z//P/8//w
//D/8P/w//H/8v/y//P/8f/y//L/8v/y//P/9P/0//T/9P/0//b/9P/0//b/+f8BAAwA
HAAvAEoAagCLALUA6AAbAUQBXwFeAUABFQHiAKIAWQAaAPD/2v/T/87/yv/K/9D/1//c
/9//5v/q/+z/7v/u//D/8v/y//H/8v/y//H/8//z//T/9P/0//T/9P/1//f/9//1//X/
9f/0//T/8//0//X/9v/3//X/9f/2//b/9f/1//X/9f/4//j/9//3//b/9v/3//f/+P/4
//j/+P/6//r/+v/6//n/+f/5//n/+//7//v/+//5//n/+v/6//r/+//7//v//f/9//7/
/v/9//3//P/7//z//v///wAA//8AAAEAAQABAAMAAwAEAAUABgAGAAgACAAJAAkACgAO
AA4AEAARABAAEAASABQAFgAXABgAGgAaABwAHgAgACAAIAAiACMAJwAqACwALwAtAC4A
MAAxADIAMwA0ADUANwA4ADgAOQA4ADkAOQA4ADoAOgA4ADcANQA1ADMAMQAzADAALgAq
ACgAJwAlACYAIgAdABoAFwAVABUAFQATABAADwAOAA0ACgAJAAkABwAIAAYABQAEAAIA
AQABAAAAAgABAAEAAQABAAEA///////////////////+//7//f/8//z//P/8//7//v/9
//z/+//7//v/+v/6//r/+v/7//3//f/8//z/+v/6//v/+//7//z//f/+//7//f/9//z/
//8AAAAA//8BAAEAAQABAAEAAQACAAIAAwADAAMAAwABAAEAAQABAAEAAQABAAMAAgAC
AAEAAQAAAP7//v/+/wAAAAABAAEA/////wAAAAABAAAAAAAAAAMAAwACAAIAAgABAP//
/v//////AAAAAP//////////AAD//////////wAAAQABAP///v/+//7//v///wEAAgAA
AAAAAAAAAAAA////////AQABAAEAAgABAAAA///+/wAAAQABAAEAAAAAAAAAAAD///7/
/v///wAAAAAAAP///////////f/+/wAAAAAAAAAA///+//3//P/+//7//v/+//7//v/+
//7//P/8//z//P/+//7//v/+//z//P/8//z//P/8//z//P/8//z//P/9//3//P/8//3/
/v8AAAMABQAFAAYABQAEAAYABgAGAAcACQAKAAwADAANAA0ADQAOAA8ADwAQABAADgAP
AA8ADwARABEAEQARAA8ADgAOAA4ADAAKAAkACAAIAAgACAAGAAQAAgAAAP7//v/+//7/
/v/8//z/+//7//r/+v/5//n/+v/6//v//P/7//r/+f/3//n/+f/6//r/+v/6//v//P/8
//z//P/8/wAAAAAAAAIABQALABoALgBHAGgAigCvAN0ADgE5AVgBYQFKASIB8wC6AHYA
NQACAOT/2P/T/9D/0v/Y/97/5f/q/+3/7v/w//L/9v/4//r//P/8//z//P/7//n/+f/5
//r/+v/8//z//P/9//v/+//5//n//P/8//3//f////////////z/+//7//r//P/9//7/
///+//7//f/9//7//v///////v/+//7//v8AAAAAAAAAAP////////////////////8B
AAEAAgACAAIAAwADAAMAAwADAAQABAAGAAcABwAHAAYABgAFAAQABwAIAAkACQAHAAkA
CQAKAAsADAAMAA4AEAARABEAEgASABIAFAAVABYAFgAYABoAHAAdAB4AIAAiACQAJgAo
ACwALAAuAC8ALwAwADAAMQAzADQANgA3ADoAOwA8AD0APAA8ADsAOwA8AD8AQQBCAEEA
QAA9ADsAOwA7ADkANwA3ADQAMgAuACkAJwAkACQAIwAhACEAIQAcABkAFgARABEAEQAR
ABEADgANAA0ACwAIAAYABQAEAAUABQAGAAYABAADAAMAAwADAAMAAQABAAEAAQABAAEA
///+//7//f/9//7///8AAP///v/8//r/+//9////AAAAAAAAAAABAAEAAQAAAAAA/v/+
///////+//7//v/+//////8AAAAAAQACAAIAAQD//////////wEAAQACAAIAAQABAAEA
AQABAAEAAQABAAMAAwADAAUAAwACAAAA//8AAP7//v/+/wAAAAABAAEA/////wAAAAD/
//7//v/+//3//f/8//z//f/9//z//P/7//v//P/8//3//f/9//3//f/9//7////+//7/
/v/9/////v/+//7/+//7//z//P/6//r/+v/6//z/+//7//v/+//7//v//P/8//z//P/8
//v/+//6//n/+v/6//r/+v/5//j/+P/5//r/+v/6//n/+//7//v/+//6//n/+P/3//b/
9//4//n/+v/4//j/+P/4//j/+P/4//j/+P/4//j/+P/2//b/9v/2//b/9//3//b/9v/3
//f/+P/4//n/+v/8////AAABAAIA/////wAAAAAEAAQAAwADAAEAAgADAAMABAAEAAQA
BQAHAAcACQAJAAcABwAFAAQABAAEAAQAAgD///7//f/8//3/+v/5//j/+f/4//b/9v/1
//T/8//y//P/8//y//L/7//v/+//7v/u/+7/7v/u//D/7//v/+//7v/u/+7/7v/v//D/
8P/w/+7/7v/w//L/9P/0//X/+f8AAA4AHwA4AFYAdQCZAMYA9wAmAUkBVgFEARkB6gCy
AG8ALAD2/9b/yf/G/8L/wP/E/8n/0P/T/9j/3P/g/+L/5P/m/+j/6P/r/+z/7P/r/+3/
7f/u/+7/7P/s/+z/7f/t/+3/6//r/+z/7P/t/+3/6//r/+v/6//t/+3/7v/u/+3/7f/t
/+3/8P/w/+//7//u/+7/7//v/+7/7v/u/+7/8P/w//D/8P/w/+//7v/t/+//7//v/+//
7//v//D/8P/w//H/8f/x//L/8//1//b/9f/1//T/8//1//b/9v/2//f/+P/5//n/9//5
//n/+v/7//z//P/+//z//f/9//7/AgACAAQABQAEAAQABgAIAAwADQAOABAAEgAUABYA
GAAYABgAGgAbAB4AIAAhACMAIwAkACYAJwAoACkAKgArACsALAAsAC0AKwAtAC4ALgAw
ADAALgAtACsAKwApACcAJQAiACAAHAAcABsAGQAaABYAEQAOAAsACgAJAAgABQAEAAMA
AgABAP///f/8//n/+v/4//f/9v/2//X/9f/0//b/9f/1//X/9f/1//P/8//x//H/8f/x
//H/8P/w/+//7v/u/+7/7v/w//D/7//u/+z/7f/u/+7/7v/u/+7/7//x//H/8P/w/+7/
7v/v/+//7//w//H/8v/x//H/8v/y//P/9P/0//P/9P/1//b/9//1//X/9v/2//f/9//3
//f/9f/1//X/9f/3//f/9//5//r/+v/5//n/+P/2//b/9v/4//j/+f/5//f/9//4//j/
9//2//b/9v/3//f/9v/2//X/9f/0//T/9P/1//f/+P/4//f/9v/1//b/9f/1//X/9f/2
//f/9//1//T/9P/0//T/9f/3//j/9v/2//b/9v/2//X/9f/1//f/9//3//j/9v/2//b/
9v/4//n/+f/5//b/9v/2//b/9//2//b/9//4//j/+P/3//f/9//1//P/9v/4//j/+P/4
//b/9v/2//b/9v/2//b/9v/3//j/+f/6//f/9v/1//T/9v/2//b/9v/0//T/9P/0//X/
9f/0//T/9//3//j/+v/7//z//v/+/wAAAAAAAAAA//8BAAIABAACAAEAAQABAAQABQAF
AAYABQAEAAQAAwAEAAcACAAJAAcABQAEAAQABAAEAAIAAQACAAEAAAD///r/+f/4//f/
9//2//f/+P/3//b/9f/z//P/8v/y//H/8//z//L/8v/x//D/7//u/+7/7//w//L/8v/y
//L/8//0//T/9P/0//b/+P/4//b/9v/3////CgAaAC8ATABsAI0AtQDmABcBQgFfAWAB
QgEVAeIAogBZABgA7P/W/8//zP/M/8z/0P/X/9r/3f/g/+T/5v/o/+z/7v/w//D/8f/y
//L/8f/z//P/9P/0//L/8v/y//P/8f/x/+//7//x//L/9P/1//X/9f/1//X/9f/1//b/
9v/1//X/9f/1//T/9P/z//P/8//0//b/9//2//b/9v/2//f/+P/5//r/+v/5//j/9//1
//X/9f/1//f/9//4//j/+P/5//n/+f/7//v//P/8//z//f/9//3/+//8//z//P///wAA
AQABAP//AQABAAIAAwAEAAQABgAEAAUABQAGAAYABgAIAAkADQAOABEAFAAVABUAFQAW
ABgAGgAcAB4AIAAgACIAIwAkACYAJwApACsALAAuAC8ALgAvADAAMQAyADQANQA3ADYA
NwA3ADYANgA2ADQAMwAzADMAMQAvAC0AKgAoACQAIwAhAB4AHgAaABcAFgAVABEADwAN
AAkACAAHAAYABQACAAEAAQD//////v/+//7//P/7//v/+v/4//f/9//3//n/+f/3//f/
9f/1//X/9f/1//T/9P/z//P/9P/1//b/9P/0//P/8v/0//X/9v/2//X/9P/z//P/9f/1
//T/9P/0//T/9f/1//b/9v/2//b/9//3//j/+P/3//j/+P/3//n/+f/5//n/9//3//j/
+P/5//n/+f/5//v/+//7//v/+f/5//n/+//6//r/+f/5//n/+P/5//r/+P/4//n/+f/7
//v//P/8//n/+P/4//j/+//7//r/+v/7//v/+v/6//f/9//4//j/+//7//v/+//4//f/
9//3//n/+v/7//v/+//6//r/+v/3//f/+P/4//r/+v/6//r/+v/5//n/+f/5//n/+f/6
//r/+v/6//r/+P/5//n/+f/6//r/+v/6//f/9v/2//f/+f/6//v/+//7//v/+f/3//b/
+P/4//j/+P/6//r/+v/6//j/+P/4//j/+f/6//v//P/6//r/+v/6//z//P/8//z//P/8
//z//P/6//r/+v/6//r/+v/6//r//f/9//z//P/7//v//P/+////AAACAAIAAgACAAIA
AgAFAAcACAAKAAoACQAJAAkACAAJAAkACgAMAAwADQANAA0ADwAPAA8ADwANAAwADAAM
AAwACgAJAAgABwAGAAUABAADAAIAAQD+//z//P/8//z//P/8//v/+//6//r/+f/5//n/
+P/4//j/+P/4//j/9f/1//X/9v/4//j/+P/5//j/+P/4//j/+P/6//z//v8AAAEABQAQ
AB4AMwBOAG4AkQC5AOoAGQFAAVsBWgE8ARUB5ACmAGEAIgD4/+D/1f/O/8z/zv/S/9v/
4v/p/+r/7P/s/+7/8P/y//T/9P/3//j/+P/3//X/9f/2//b/9v/2//b/9//3//f/9f/1
//b/9v/3//f/+f/5//n/+f/3//f/+P/4//n/+f/5//n/+v/6//n/+f/4//j/+f/5//z/
/P/8//z/+v/6//r/+v/7//v/+//7//v/+//7//v/+f/5//r/+v/7//3//v////3//f/+
//7/AAABAAEAAQD//wAAAAAAAP//AAABAAEAAwAFAAUABgAGAAYABQAGAAcACQAKAAwA
DAAMAA4ADwAOAA4AEAASABYAFwAYABoAGAAaABwAHgAiACIAJAAlACYAKAApACsAKwAs
AC4ALwAyADMANAA1ADQANAAzADMANQA3ADgAOAA4ADgANgA1ADQANQA0ADMAMwAwAC4A
KgAmACMAHwAeAB4AGwAaABkAFwAVABMADwAMAAsACgAJAAgABwAHAAUAAgAAAP///v/+
//3//f/8//3//f/+/////v/9//r/+f/6//v//P/9//z/+v/5//f/+P/4//j/+P/6//r/
+f/4//b/9//4//j/+P/4//j/+f/3//f/9v/2//f/+P/6//v/+P/4//j/+P/3//f/+P/4
//v//P/8//v/+f/5//n/+f/5//n/+v/6//3//f/9//3//P/7//r/+f/7//v/+//9//3/
/P/6//n/+f/4//n/+v/4//j/+f/5//n/+f/6//r/+v/6//v//P/8//v/+f/4//r/+//7
//z/+//7//z//P/6//n/+P/3//f/9//4//n/9//4//n/+f/5//j/+P/4//n/+f/6//r/
+P/4//j/+P/6//n/+f/5//f/9//3//j/+P/4//j/+P/2//f/9//3//b/9v/2//b/9v/2
//f/+f/5//j/9//1//P/8//z//f/+v/4//j/+P/4//f/9v/1//T/9f/2//f/+P/2//b/
9v/2//b/9v/2//b/9v/2//b/9v/2//b/9v/2//f/+P/5//v/+P/2//X/9f/1//b/+P/5
//r//P/8//z//v/+//7///8DAAQABgAGAAIAAQAAAAAAAgADAAUABgAEAAUABQAFAAkA
CQAJAAkABwAGAAYABgAEAAIAAQAAAAAAAAAAAP7//P/6//j/9v/2//b/9v/2//X/9P/y
//H/8P/w/+//7//x//D/8P/w//L/8v/y//H/8P/v/+//7v/w//D/8f/y//L/8v/y//L/
9P/4//r/+P/5//3/BgASACcARABkAIUArQDaAA0BNgFRAVQBOAENAdwAogBfAB4A7v/U
/83/yP/E/8L/yP/R/9j/2//e/+D/4v/m/+j/6v/s/+z/7//w//D/7//v/+//8P/w//L/
8v/y//P/8f/x/+//7//u/+7/7//v//H/8f/x//H/8//z//T/9P/1//X/9f/1//X/9P/y
//H/8v/y//P/8//0//T/9P/0//L/8v/y//L/8//z//P/8//1//X/9f/1//X/9f/2//b/
9P/1//X/9f/1//X/9v/2//f/+f/6//v/+f/6//r/+v/5//r/+//7//v//f/9//7//f/+
//7/AAABAAMABAAGAAYABgAIAAkADAAMAA4AEAAQABEAEgAUABMAFAAVABYAGwAcAB8A
IQAkACYAJwApACgAKAApACkALAAtAC4ALwAxADIAMgAzADEAMwA0ADQAMgAyADAALwAv
AC8ALQArACsAKAAmACIAHQAbABgAGAAYABUAFAATAA8ADQALAAcABAADAAIAAQAAAP//
///9//r/+P/3//b/+P/3//f/9v/0//P/8//z//P/8//x//H/8f/x//H/8f/v/+7/7v/t
/+7/7v/u/+7/7v/u/+3/7P/s/+3/7v/u/+7/7v/u/+//7v/t/+v/6v/s/+z/7f/t/+z/
7P/s/+z/7f/t/+7/7v/v//D/8P/v/+3/7f/t/+3/7v/v//H/8v/z//P/8//z//H/8f/x
//H/8//z//P/9f/1//T/8v/x//H/8P/x//L/8P/w//H/8f/v/+//8P/w//L/8v/z//T/
9P/z//H/8P/z//P/8v/y//P/8//0//T/9P/z//L/8f/w/+//7//v/+3/7v/v/+//8f/w
//D/8P/v/+//8P/w//D/8P/w//D/8v/x//H/8f/v/+//7//w//D/8P/w//D/7v/v/+//
7//w//D/8P/w//D/8P/x//P/8//y//H/7//v/+//8//z//L/8P/w//D/8P/w//D/8P/w
//L/8v/y//L/8f/w/+//7v/w//D/8P/w//D/8P/w//D/8P/w//D/8f/x//D/8P/x//H/
8v/0//X/+P/6//r/+v/4//j/+P/5//v//P/+//7/////////AAD/////AAAAAAAAAQAB
AAEAAwADAAMAAwABAAAAAAAAAAAA/v/9//z/+f/4//f/9P/1//T/8//y/+7/7v/u/+7/
7v/u/+3/7f/u/+7/7f/t/+v/6v/q/+r/6//s/+3/7f/r/+v/7P/s/+z/7P/t/+7/7v/u
/+7/7v/u//D/8P/y//X///8MAB4ANQBUAHIAkwDBAPQAIwFGAVcBSAEiAfUAvgB4ADMA
/v/e/87/y//G/8L/wv/G/83/1P/Z/97/4v/k/+b/5v/o/+r/6v/r/+z/7P/r/+3/7f/u
/+7/7f/s/+v/6//t/+3/6//r/+r/6v/r/+v/6//r/+v/6//s/+3/7//w//D/7//u/+3/
7//w//D/8f/u/+7/7//v//D/8P/w//D/8P/w//D/8P/v/+//7//v//D/8f/y//P/8f/x
//L/8v/0//X/9f/1//X/9f/2//b/9P/1//X/9f/2//j/+f/6//r/+v/6//n/+//9//3/
/v8BAAIAAgAEAAMAAwACAAIABQAGAAkACwAKAAoADAAOABAAEQASABQAFAAWABgAGgAc
ABwAHgAfACQAJgAnACkAJwAoACoAKwAsAC0ALgAvADEAMgAyADMAMgAzADMAMgA0ADQA
MgAxAC8ALwAtACsAKwAoACYAIgAfAB0AGgAaABYAEwASABEADgANAAwACQAGAAUABAAD
AAAA//////3//v/8//v/+v/6//n/+f/4//r/+f/5//n/9//3//X/9f/1//X/9f/1//f/
9v/2//X/8//y//H/8P/z//T/9P/0//P/8//z//L/8v/y//L/8//1//X/9P/0//P/8v/y
//H/8//0//X/9v/2//X/9f/0//X/9v/2//X/9v/3//j/+f/3//f/+P/4//v/+//7//v/
+f/5//n/+f/5//n/+f/7//z//P/7//v/+v/4//j/+P/5//r//P/9//v/+//8//z/+//6
//r/+v/7//v/+v/6//n/+f/4//j/+P/5//v//P/8//v/+v/5//n/+f/6//v/+//8//3/
/f/8//r/+f/4//j/+f/7//z/+//6//n/+P/6//n/+f/5//v/+//7//z/+//6//n/+P/4
//n/+f/5//r/+v/6//r/+//6//r/+//7//r/+f/3//X/9f/1//f/9v/4//j/+P/4//b/
9v/2//b/+P/4//j/+P/4//j/+P/4//f/9v/1//T/9v/2//b/9v/0//T/9P/0//X/9v/3
//j/9v/3//f/9v/2//f/9//4//z//f/+/wAA/v/+//7//v8AAAEAAwAEAAYABgAFAAUA
AwAEAAUABQAGAAYABgAHAAcABwAJAAkACQAJAAcABgAEAAQABAACAAEAAAD///7////8
//v/+v/3//b/9P/0//T/9P/0//T/8//z//L/8v/x//H/8f/w//L/8v/y//L/8P/v/+//
7//w//D/8P/w//P/9P/0//T/8v/y//T/9P/0//b/+/8BAAwAHgA1AFQAdACXAMUA+gAl
AUYBVwFIASIB9QDAAHwAOQAEAOL/0v/J/8b/xP/I/9D/2f/c/9//4v/k/+j/6v/s/+7/
8P/w//H/8v/y//H/7//v//D/8P/y//L/8v/z//H/8f/v/+//8P/w//H/8f/z//P/8//z
//L/8f/x//D/8v/z//T/9f/0//T/8//z//L/8v/z//P/9f/2//f/+P/3//b/9f/0//f/
9//3//f/9//3//f/9//3//f/+P/4//j/+f/5//n/9//3//j/+P/4//n/+f/5//v//P/8
//z//f/+/////////wEAAQACAAEAAgACAAQABAAFAAUABgAKAAoADAANAAwADAAOABAA
FAAVABYAGAAYABoAHAAeAB4AHgAgACEAJAAmACcAKQArACwALgAvAC4ALwAwADEAMQAy
ADIAMwA1ADcAOAA4ADYANgA0ADMAMQAxAC8ALQAtACoAKAAkACEAHwAcABwAHAAZABgA
FwARAA8ADQAJAAYABQAEAAMAAwADAAQAAwAAAP7//f/8//z/+//7//r/+v/5//n/+f/3
//f/9f/1//f/9//3//f/+f/4//j/9//0//T/9P/0//T/9P/z//L/8f/x//H/8P/x//L/
8//1//T/8//x//D/8v/y//P/8//0//T/9P/0//P/8//0//T/9f/2//b/9f/1//X/9f/1
//f/9//4//j/+f/5//n/+f/2//X/9P/z//X/9//5//3/AAAAAP/////8//j/9v/0//b/
9v/3//f/9v/1//X/9P/0//T/9f/2//b/9f/z//L/9f/1//T/9P/z//P/9P/0//T/8//y
//H/8f/x//L/8//x//L/8//z//P/8v/y//L/7//v//D/8P/w//D/8P/w//D/7//v/+//
7f/t/+3/7v/u/+7/7v/u/+//8f/y//P/7//u/+3/7P/s/+z/7f/v/+7/7v/u/+3/7f/t
/+//8f/y//H/8P/v/+7/7v/u/+7/7v/w//D/8P/w/+//7v/t/+z/7P/s/+z/7P/u/+7/
7v/u/+3/7f/s/+z/7//v//D/8v/x//L/9P/0//b/9v/2//b/9P/1//X/9v/5//n/+v/7
//7//////wAA/f/8//z/+//8////AAABAP///f/8//z/+v/6//j/9//3//f/9//3//H/
7//t/+v/7f/s/+3/7v/t/+z/6//p/+v/6v/q/+n/6f/p/+j/6P/m/+b/5v/m/+b/5//o
/+r/5//m/+X/5f/o/+j/6P/o/+7/7v/u/+z/7P/t//H/+v8KAB0ANgBUAHMAlQC+APEA
HgFDAVQBQgEZAeYArABpACYA8v/Q/8P/wv++/7z/vv/F/8r/z//S/9T/2P/a/97/4v/m
/+j/5v/m/+X/4//k/+X/5//o/+b/5v/m/+f/5f/l/+P/4//l/+b/6P/p/+j/5//m/+X/
5//n/+j/6P/n/+f/5//n/+b/5v/l/+X/5//o/+r/6//r/+r/6f/o/+n/6v/r/+z/7f/t
/+3/7f/r/+v/6//r/+v/6//s/+z/6//r/+r/6f/q/+v/7f/u/+7/7//v/+//7//w//D/
8P/z//T/9f/1//P/9f/1//b/+f/6//r//P/8//3//f/+//7//v8AAAEAAwAEAAcACgAL
AAsACwAMAA4AEAASABQAFwAYABsAHQAfACAAIAAhACIAJAAnACkAKQApACkAKQArACwA
LAAtAC4AMQAzADQAMgAyADAALwAtAC0AKwApACcAJAAiAB4AHAAbABkAGgAWABMAEgAR
AAsACQAHAAMAAwADAAMAAwABAP///v/7//z/+v/5//j/9v/1//X/9P/0//P/8//z//T/
9f/0//X/8//z//P/8//z//L/8v/x//L/8v/y//L/8P/w/+//7v/w//H/8v/y//D/8P/w
//H/7//v/+7/7v/v//D/8v/z//L/8v/y//L/9f/1//b/9v/1//b/9v/1//X/9f/1//X/
9//3//j/+P/3//f/9//3//n/+f/5//n/+f/5//n/+//6//r/+f/5//r/+P/4//j/9v/2
//f/9//5//n/+v/6//n/+P/4//j/+f/5//j/+P/5//n/+P/4//f/9//4//j/+f/5//n/
+f/4//f/9//3//X/9v/3//f/+f/4//j/+P/3//f/+P/4//r/+v/6//r/+P/3//f/9//5
//n/+f/6//r/+v/6//r/+f/5//j/9//3//j/+f/6//f/9v/2//f/+v/6//r/+f/5//n/
+f/5//r/+P/4//j/+P/6//r/+v/6//j/+P/4//j/+v/6//r/+v/4//j/+P/4//j/+P/4
//j/+v/6//v/+//4//j/+f/5//z//v///wAAAgACAAIAAgACAAIAAwAFAAYACAAIAAcA
BwAHAAgACQAJAAoACgAKAAsACwALAA0ACwALAAsACQAJAAoACwAMAAgABwAGAAUABAAD
AAAA//8AAP///v/8//r/+v/6//r//P/7//v/+v/5//f/9v/1//X/9v/3//j/9v/2//X/
9f/3//j/+P/4//j/+f/6//r/+v/6//r//P/8//z//v8BAAcAEAAgADUAUgByAJMAvQDw
ACEBTAFlAWABQAEXAeYAqABjACQA9v/e/9X/0P/M/8z/0v/b/+L/5//s/+7/8P/y//L/
9P/2//b/+f/6//r/+f/4//f/9//2//j/+P/4//n/+//7//n/+f/6//r/+//7//v/+//7
//v/+f/5//r/+v/7//v/+//7//7//v/9//3/+v/6//v/+//+//7//v/+//7//v/+//7/
//////////////////////////8AAAAAAgADAAMAAwADAAMABAAEAAIAAwADAAMABQAG
AAYABgAFAAYABwAHAAkACwALAAwADQAOAA4AEAAQABEAEQASABYAFgAYABkAGQAYABkA
GgAeAB8AIAAiACIAJAAmACgALAAsAC4ALwA0ADYANwA5ADgAOAA5ADkAPAA9AD4APwA/
AEAAQABBAEEAQwBEAEQARABEAEIAQQA9AD0AOwA5ADsAOAA2ADIALwAtACoAKgAmACMA
IgAhAB8AHQAbABcAFAATABIAEQASABEAEQAPAAwACgAJAAgACgAJAAkACAAIAAcABwAH
AAcABwAFAAUABQAFAAUABQAFAAQABAADAAMABAAFAAYABgAGAAUABAAEAAUABgAGAAYA
BgAGAAcABQAFAAQABAAEAAQABQAFAAUABgAHAAgACAAHAAcABgAJAAoACgAJAAkACQAJ
AAkACwALAAwADAANAA0ADQANAA0ADQANAA0ADQANAA0ADwAOAA4ADQANAA0ADAANAA4A
EAAQABEAEQAQAA8ADwAOAA4ADgAPABAADwAPAA4ADgAPAA8ADgAOAA8ADwAQABAAEQAR
ABEAEQARABEAEgATABIAEgASABEAEQAQABAAEAARABEAEgASABIAEgASABIAEgARABEA
EQARABEAEQASABQAFAAUABQAFAAVABUAFQASABIAEgASABIAEgATABUAFAAUABQAEwAT
ABMAEwAVABgAFgAWABYAFgAUABQAFAAUABYAFgAWABYAFgAWABYAFgAWABYAFgAWABgA
GAAYABgAFgAWABYAFgAXABgAGQAaABkAGAAXABYAFwAYABkAGgAdAB4AHwAgACAAIAAg
ACAAIQAiACMAJAAmACYAJgAmACcAKAApACoALAAsACwALAAuAC4ALgAuADAAMAAwADAA
LQAsACsAKgAoACgAKAAoACcAJgAlACQAIwAiACEAIAAgACAAIAAgAB8AHgAdABwAHAAc
ABwAHAAcABwAHAAcABoAGgAaABoAGwAcAB0AHgAeAB4AHgAeAB8AIAAhACIAIwAkACUA
JgAqAA==
         </WaveFormData>
      </LeadData>
      <LeadData>
         <LeadByteCountTotal>10000</LeadByteCountTotal>
         <LeadTimeOffset>0</LeadTimeOffset>
         <LeadSampleCountTotal>5000</LeadSampleCountTotal>
         <LeadAmplitudeUnitsPerBit>4.88</LeadAmplitudeUnitsPerBit>
         <LeadAmplitudeUnits>��V</LeadAmplitudeUnits>
         <LeadHighLimit>2147483647</LeadHighLimit>
         <LeadLowLimit>268435456</LeadLowLimit>
         <LeadID>V6</LeadID>
         <LeadOffsetFirstSample>0</LeadOffsetFirstSample>
         <FirstSampleBaseline>0</FirstSampleBaseline>
         <LeadSampleSize>2</LeadSampleSize>
         <LeadOff>FALSE</LeadOff>
         <BaselineSway>FALSE</BaselineSway>
         <ExcessiveACNoise>TRUE</ExcessiveACNoise>
         <MuscleNoise>FALSE</MuscleNoise>
         <LeadDataCRC32>1530097019</LeadDataCRC32>
         <WaveFormData>
9v/2//b/9v/2//b/9v/2//j/+P/4//j/9v/2//b/9v/3//n/+v/7//7//v/+//7//v/+
/wAAAAACAAQABAAEAAQABAAFAAYABwAHAAcACAAIAAgACQAKAAsACwALAAkACgAKAAoA
CQAIAAcABwAFAAMAAgD///3//v/+//z//P/6//r/+v/6//z/+v/5//n/9//0//L/8P/t
/+z/6//q/+v/6//r/+z/6v/r/+z/7P/u/+3/7f/t/+3/7f/w//H/7//t/+//8f/1//7/
DAAeADEASABgAHwAnwDAAN8A+QADAfUA4QDFAJoAZQA1ABMAAQD4//D/6P/k/+b/6P/p
/+z/8P/x//H/8f/x//P/9P/z//L/8f/x//H/8//z//P/8//z//L/8v/z//b/9v/2//b/
9P/z//P/8//2//b/9//4//b/9P/0//T/8//z//P/9P/2//f/9//3//X/9f/0//T/9P/0
//T/9P/1//X/9f/0//T/9P/0//T/9//3//f/9//1//X/9f/0//b/9v/3//j/+f/6//r/
+f/2//b/9v/2//n/+v/8//3/+//7//n/+f/6//z//f/+//7///////////8AAAEAAgAD
AAUABwAIAAkACgAKAAsADAAOAA4AEAARABMAFgAXABYAGAAZABsAHgAhACEAJAAkACQA
JQAmACgAKgArACsALQAuAC8AMQAvADAAMAAzADMAMwAyAC8ALAAsACwAKgAqACgAJgAk
ACIAIQAeABsAFgAUABIADwAOAAwACgAKAAgABgAFAAUAAgABAAAAAAAAAP///v/9//r/
+v/7//v//P/8//v/+//5//n/+f/5//v/+v/6//r/+v/6//r/+v/6//r/+v/6//v//P/8
//z//P/7//r/+v/6//r/+v/7//z//P/7//v/+//7//v//P////////////z/+//7//z/
/P/8//3//v/////////+/wAAAQABAAEAAQACAAMABAACAAAA/////wEAAwADAAQABAAE
AAMAAQD///////8AAAIAAwADAAQAAgACAAMAAwABAAEAAQABAAIAAgACAAMAAgADAAMA
AwADAAMAAwACAAMAAgACAAIAAAAAAAEAAQABAAEAAQABAAEAAQABAAEAAwADAAMAAwAD
AAMAAgACAAIAAgABAAEABQADAAMAAwABAAIAAgACAAMABAADAAIAAgACAAIAAgABAAEA
AwAEAAQAAwADAAIAAgACAAQAAgACAAQABAAEAAQAAgACAAIAAgACAAIAAgACAAQABAAE
AAQAAgACAAIAAgAEAAQABAAEAAIAAgACAAIAAgACAAIAAgACAAIAAgACAAIAAgACAAIA
AwAFAAgACgAKAAwACwAKAAoACgAKAAwADgAOABAAEAAQABAAEAARABIAEwATABMAEgAS
ABIAEwAUABUAFQAVABMAEgASABIAEQAQAA8ADwANAA0ADAAJAAUABAAEAAIABAAEAAQA
BAAEAAQAAgABAP/////+//7/AAAAAAAAAAD+//7//f/8//3//v8AAAIAAgACAAEAAQAB
AAEAAQAEAAUABQAFAAUABwALABgAKAA8AFMAagCEAKYAxwDkAP8ADQEJAfcA3QC3AIgA
VQAvABcACQAAAPr/9v/4//z//v8BAAIAAgABAAEAAwACAAUABwAHAAQAAwADAAMAAQAB
AAEAAQACAAIAAwAFAAUABAADAAIABAADAAMAAwAEAAQABQAGAAUAAgABAAAAAgADAAQA
BgAFAAUABAADAAUABQAEAAQABAAEAAQABAAFAAUABQAEAAQABAAEAAQAAwADAAMAAwAF
AAUABQAEAAYABgAHAAgACAAIAAcABQAHAAgACQAKAAgACAAJAAkACwALAAkACQAKAAwA
DQAOAA4ADwAPAA8AEQASABMAFAATABUAFwAYABcAGAAYABkAHAAeAB4AIAAhACMAJgAn
ACgAKgArAC0ALAAvAC8AMgA0ADQANQA2ADgAOgA7ADsAOgA6ADoAOwA8AD4APwBDAEIA
QQA/ADsAOAA4ADgANgA0ADIAMAAuACgAJwAkACEAIAAgACAAHwAcABgAFAASABIAEAAP
AA8ADgANAAwADAAIAAcABgAFAAYABgAHAAcABAAEAAMAAwAFAAUABQAFAAMAAgACAAIA
AgACAAIAAgAEAAQABAAEAAQABAADAAIABAADAAIAAgACAAIAAgADAAQABAADAAMAAQAB
AAEAAgABAAEAAQABAAIAAQABAAIABAAEAAUABgAGAAUABAACAAQABQAFAAUAAwAEAAUA
BgAIAAYABQAFAAMABQAFAAYABAAEAAMAAQABAAEAAQACAAMAAwACAAIAAgACAAMAAwAB
AAEAAQABAAEAAAD//////v/////////////////+//7//v///wAAAAAAAAEAAQD9//v/
+f/3//f/9//3//f/9v/1//T/8//x//H/8P/w//D/8P/v/+//7//t/+3/7f/v//D/8P/w
//D/8P/u/+z/7v/u/+7/7v/t/+3/7//w/+7/7f/t/+z/8P/u/+7/7v/u/+z/7P/s/+z/
7f/u/+//8P/u/+7/7v/u/+7/7v/u/+7/7v/u/+7/7v/u/+7/7v/u/+7/7v/u/+7/7v/u
/+7/7//w//D/8P/y//P/9P/1//b/9f/2//X/9P/4//j/+P/4//b/9//4//n/9//3//j/
+P/5//v//f////3//f/7//r/+v/6//n/+P/1//X/8//z//T/8f/v/+7/7v/s/+z/7P/r
/+r/6f/o/+j/5//n/+f/5P/k/+T/5P/k/+T/5P/k/+X/5P/k/+T/5P/k/+P/4v/i/+P/
5P/l/+X/5P/n/+f/5//n/+f/6f/u//j/CAAbADIASABgAH8AoADBAN8A8QDrANkAvQCa
AGsANwANAPP/6P/i/9r/1v/U/9b/2//c/9z/3f/f/93/3P/f/+H/4f/h/+H/4v/j/+P/
4//j/+P/4f/g/+D/4f/i/+L/4v/i/+T/4//j/+P/4//i/+L/4v/k/+L/4v/i/+P/4//j
/+T/4v/j/+P/4//j/+P/4v/i/+D/4P/g/+D/4//j/+P/4v/g/+D/4P/g/+P/4//j/+P/
4f/h/+H/4P/i/+L/4//k/+X/5v/m/+X/5P/k/+T/5P/l/+b/6P/p/+n/6f/n/+f/5v/o
/+n/6v/s/+3/7f/t/+3/7v/v//D/8f/z//X/9v/1//b/9v/3//r//P/8//7///8BAAQA
BQAEAAYABwAJAAoADQANABAAEgASABMAFAAUABYAFwAXABoAGgAaABsAGQAaABoAHQAf
AB8AHgAbABgAGAAYABYAEgAQAA4ADAAJAAkABwAFAAIAAAD+//v/+v/4//b/9v/0//L/
8f/x/+7/7f/s/+z/7P/r/+r/6f/o/+j/6f/p/+r/6v/p/+n/5//n/+f/5//n/+b/5v/m
/+j/6P/o/+j/5v/m/+b/5v/n/+j/6P/o/+j/5//m/+b/5P/k/+T/5f/k/+T/4//j/+H/
4f/h/+L/5f/l/+X/5f/m/+X/5f/m/+T/5P/l/+b/6f/p/+n/6P/o/+n/6f/p/+n/6v/r
/+z/7P/q/+n/6f/p/+v/6//s/+7/7v/t/+v/6//r/+v/7P/v/+//7v/u/+z/7P/t/+3/
7f/t/+3/7f/v/+7/7f/t/+z/7f/t/+3/7//v/+//7v/v/+7/7v/u/+7/7v/v/+//7//v
/+//7//t/+3/7f/t/+//7//v/+//7//v/+7/7v/u/+7/7f/t//H/7//v/+//7//w//D/
8P/y//L/8P/u/+7/7v/u/+7/7f/t/+//8P/w/+//7//u//D/8P/u/+z/7v/w//D/8P/w
//D/8P/w//D/8P/w//D/8P/y//L/8v/y//D/8P/w//D/8v/y//L/8v/w//D/8P/w//D/
8P/w//D/8v/y//P/9f/0//X/+P/4//r/+v/6//r//P/8//z//v/8//z//P/8////AAAB
AAEA//8AAAAAAAADAAQABQAFAAUAAwACAAIAAgABAAAA//////3//f/8//n/9//2//b/
9f/2//f/+P/3//b/9f/y//P/8//z//L/8v/y//L/8v/w//D/8P/v/+//8P/x//P/8//y
//H/7//w//H/8v/z//T/9f/1//X/8//1//n/AgAOACAANQBMAGQAgAChAMIA4QD9AAUB
+wDlAMcAngBnADUAFQABAPr/9P/u/+z/7P/w/+//7v/w//H/8//z//L/9f/3//f/9v/1
//X/9f/1//X/9f/1//f/9v/2//f/9//2//X/9P/1//X/9v/3//j/+P/5//r/+v/4//j/
+P/5//n/+f/6//n/+f/4//f/+P/5//n/+v/4//j/+P/4//v/+//7//r/+v/6//r/+v/5
//n/+f/5//v/+//7//r/+v/6//v//P/9//7//v/9//7//v/+//7//v/+//////8BAAEA
//////7/AAABAAIAAwAFAAYABwAFAAYABwAIAAcACQALAAwADgAQABEAEwASABQAFAAW
ABkAGwAeAB8AIAAiACMAJQAkACcAJwAqAC4ALgAvADAAMAAyADMAMwA1ADYANwA5ADcA
OAA4ADsAOQA5ADgANQA2ADYANgA0ADAALgAsACoAKAAnACQAIQAdABwAGwAZABcAFAAR
ABAADgAMAAsACwAKAAkACAAIAAgABwAGAAUABAAEAAUABQACAAIAAQABAAMAAwADAAMA
AQAAAAAAAAAAAAAAAAAAAAIAAgACAAIAAgACAAEAAAACAAEAAAAAAAAAAAAAAAEAAgAC
AAEAAQABAAEAAQACAAEAAQABAAEAAQABAAIABAAEAAQABQAGAAUABQAFAAQABAAFAAUA
BQAFAAYABwAIAAoACAAHAAcABgAHAAYABgAIAAgABwAFAAYABwAIAAoACgAJAAcABgAH
AAgACgALAAoACQAIAAcACQAIAAcABwAIAAkACQAJAAcABwAHAAYACAAIAAkACgAJAAgA
CAAHAAgACQAKAAsACQAJAAkACQAJAAkACQAJAAsACwAKAAoACgAKAAkACQALAAkACQAJ
AAsADAAMAAwADAAMAAoACAAJAAoACwAMAAoACQAKAAoACwALAAwADAAMAA4ADAAIAAgA
CgAKAAoACgAMAAwADAAMAAoACgAKAAoACwAMAA0ADgAOAA4ADgAOAA4ADgAOAA4ADgAO
AA4ADgAMAAwADAAMAA4ADgAOAA4AEAAQABAAEAAQABAAEQATABQAFQAYABgAFgAWABYA
FgAZABoAGwAeAB4AHgAeAB4AHQAeAB8AHwAhACIAIgAiACMAJAAlACUAJQAjACIAIgAi
ACEAIAAfAB8AHQAdABwAGwAZABgAGAAVABQAEwASABQAFAAUABIAEQARABEAEAASABIA
EgASABIAEgASABEADgAOAA4ADwASABIAEgARABMAEwATABMAEAATABMAFQAXABkAGwAi
ADAAPgBTAGoAhACgAMEA4gD9ABUBHwEVAf8A5QC+AIkAWQA3ACUAGgAQAAgABgAIAAwA
EQAUABQAEwARABEAEAATABUAFQAWABUAFQAVABUAFQAVABUAFQAUABQAFQAWABYAFgAW
ABQAEwATABMAFgAWABcAGAAWABQAFAAUABQAFQAWABgAFgAXABcAFwAXABcAFgAWABYA
FgAWABYAFQAVABUAFAAWABYAFgAWABUAFQAVABUAFQAVABUAFAAVABYAGAAaABgAGAAX
ABUAFQAWABcAGAAYABgAGQAZABsAGwAZABkAGgAcAB0AHgAcAB0AHQAdAB8AIAAhACIA
IQAjACUAJgAlACYAJgAnACoALAAsAC4ALQAvADIAMwA0ADYANwA5ADoAPQA9AEAAQABA
AEEAQgBEAEYARwBHAEYARgBGAEcASQBKAEoATQBNAE0ATABJAEgASABIAEYARgBEAEIA
QAA7ADkANQAxADEAMAAvAC0ALQAqACcAJgAiACAAHwAfAB4AHQAcABwAGgAZABgAFwAW
ABYAFwAXABgAGAAXABcAFQAVABUAFQAXABYAFgAWABQAFAAUABQAFgAWABYAFgAZABoA
GgAaABsAGwAbABwAHAAcABwAHQAeAB4AHQAdAB8AHwAfACAAHgAdABwAGwAbABsAHAAe
ABwAHAAdAB4AHQAdAB0AHAAcAB0AHQAdAB0AHgAfACAAHgAcABsAGwAdAB8AHwAgAB4A
HgAdABsAHQAdAB0AHgAeAB0AGwAaABoAGgAbABsAGwAbABsAGwAbABoAGQAZABwAHQAd
AB0AGwAbABsAGgAXABYAFgAWABgAGAAZABkAGQAZABkAGQAZABkAGQAZABkAGQAZABkA
FwAXABYAFgAYABgAFwAXABcAFQAVABUAFwAYABgAGAAYABgAFgAUABIAEgASABIAFQAV
ABcAGAAWABUAFQAUABIAEgASABQAFgAWABYAFgAWABUAFAATABIAFAAUABQAFAASABIA
EgASABQAFAAUABQAEgASABIAEgAUABQAFAAUABYAFgAWABYAFQAUABMAEgASABMAFQAW
ABUAGAAYABgAGAAYABgAGgAbABwAHwAgAB0AHAAbABsAHAAdAB0AHQAeAB4AHgAfAB4A
HwAfAB8AHwAeAB4AHgAbABoAGQAZABkAGQAYABUAEQAQABAADgAMAAwADAAMAAwADAAK
AAkABwAHAAYABgAIAAgACAAIAAoACgAJAAgABgAGAAcACAAGAAYABQAFAAcABwAHAAoA
CQALAA0ACwALAA8AFgAeAC4ARQBeAHYAkgCxANAA7wAJARMBCQHzANkAtACBAE8AKQAV
AAwABAD8//j/+P/8/wEAAgACAAEAAwADAAIABQAHAAcACAAHAAcABwAFAAUABQAFAAcA
BgAGAAcABwAGAAUABAACAAEAAQABAAIAAgADAAQABAACAAIAAgADAAMAAwAEAAMAAwAC
AAEAAQABAAAAAAACAAIAAgACAAIAAQAAAP7/AAAAAAAAAAABAAEAAQABAAEAAQABAAAA
/v/+////AAAAAAAA///9//3//v///wAA/v/+//////8BAAEA/////wAAAgADAAQAAgAD
AAMAAwAEAAYACAAKAAoACwAMAAwADQAOAA4ADwASABQAFAAWABYAFwAZABkAHAAeAB8A
IQAiACUAJQAoACgAKAApACoALAAuAC8ALwAuAC4ALgAvAC8AMAAwADMAMgAxAC8AKwAs
ACwALAAqACYAJAAiACAAHAAbABgAFQATABIAEQAPAA0ACgAHAAYABAACAAEAAQD+//3/
/P/8//z/+//6//n/+P/4//n/+f/2//b/9f/1//X/9f/1//X/9//2//b/9v/1//T/8//y
//L/8v/y//L/8f/y//L/8v/0//P/8v/y//T/9P/0//X/9f/0//L/8f/z//P/8//0//X/
9f/1//X/9v/1//X/9v/2//b/9//4//b/9f/0//L/8//1//b/9//2//b/9v/2//b/9P/z
//P/9f/3//f/+P/2//b/9f/z//X/9f/1//b/9v/1//P/8v/y//L/8//z//T/9f/2//f/
9v/0//L/8f/0//X/9f/1//X/9f/1//T/9f/0//T/9P/y//L/8//z//P/8//z//P/8//z
//P/8//z//P/8//z//X/9f/0//T/9v/2//X/9f/1//P/8//z//X/9v/2//b/9v/2//T/
8v/0//T/9P/0//X/9f/3//j/9//1//T/8v/0//b/+P/4//b/9P/0//T/9P/0//T/9P/0
//X/9v/3//j/9//2//X/9P/2//b/9v/2//b/9v/2//b/+P/4//j/+P/4//j/+P/4//j/
+f/7//z//f8AAAAAAAD+//7//v8AAAIAAgAEAAQABgAGAAYABwAGAAcABwAHAAoACgAK
AAsADAANAA0ADQALAAoACgAKAAkACAAHAAcAAgABAP//+//6//r/+//6//j/+P/4//j/
+P/4//b/9f/2//f/9//4//b/9v/2//b/+P/4//f/9v/2//b/9//4//r/+v/5//n/+//7
//v//v/9///////9/wEACQAWACQANgBLAGIAeACaAL0A3AD5AAsBCwH7AOMAvwCQAFsA
MwAZAAsAAgD6//T/7v/w//b/+f/6//7///////////8BAAIAAQACAAEAAQABAAMAAwAD
AAMAAQAAAAAAAQACAAIAAgACAAIAAQABAAEAAgACAAMABAAGAAQABAAEAAMAAwADAAQA
BgAHAAcABwAFAAUABAAEAAYABgAGAAYABwAHAAcABgAGAAYABgAGAAkACQAJAAkABwAH
AAcABgAIAAgACQAKAAsADAAMAAsACgAKAAoACgALAAwADgAPAA8ADwANAA0AEAASABMA
FAAWABcAFwAXABUAFgAXABgAGwAdAB8AIAAhACIAIgAjACYAKAAoACoALQAvADIAMwA0
ADYANwA5ADoAPQA9AEAAQgBCAEMARABEAEYARwBHAEkASgBLAE0ASwBMAEwATwBPAE8A
TgBLAEgASABIAEYARABCAEAAPgA8ADsAOAA1ADEAMAAvAC0ALQAqACcAJgAkACIAIQAh
ACAAHwAeAB4AHgAdABwAGwAYABgAGQAZABoAGgAZABkAGQAZABkAGQAZABgAGAAYABkA
GgAbABwAGwAaABkAGAAbABwAHAAcABwAGwAaABoAHAAcABwAHQAgACAAHwAfAB0AHQAd
AB4AIAAhACIAIwAgAB8AHwAgACAAIAAhACIAJAAlACYAJgAkACUAJQAlACUAJgAnACgA
KAAmACUAJQAlACcAJwAoACoAKgApACcAJQAlACUAJgAoACkAKQAqACgAKAApACkAJwAn
ACcAJwApACgAJwAnACYAJwAnACcAKAApACoAKgArACoAKgAqACoAKgArACsAKwArACsA
KwApACkAKQApACoAKwAsAC0AJwAjAB4AGgATAAwABAD9//7/+//6//n/+P/4//f/9v/4
//j/9v/0//X/9v/3//j/+f/5//v//P/6//n/+f/4//j/+P/4//j/+v/6//r/+v/6//r/
+v/6//r//P/8//z//P/+//7//v/+//z//P/8//z//v/+//7//v/+//7//v/+////AAAB
AAIAAgACAAIAAgACAAIAAgADAAcACAAJAAwACgAKAAoACgALAA4ADwAQABIAEgASABIA
EgATABQAFQAVABUAFgAWABYAFwAYABkAGQAZABcAFgAYABgAFwAWABUAFQATABMAFAAR
AA8ADgAMAAoACgAKAAoACgAKAAoA/v/1/+3/5f/c/9b/0P/K/8f/xv/F/8T/wf/A/8D/
wP+//8D/wP/A/8D/wf/C/8P/wf/E/8X/xf/D/8X/yf/P/9b/5v/6/xMAKgBCAGIAhwCm
AMEA0wDRAMEAqwCLAF4AKQABAOf/1//O/8b/wP/A/8b/yv/N/87/0P/P/8//0f/R/9P/
1P/T/9P/0//U/9X/0//T/9P/0//T/9L/0v/T/9L/0v/S/9L/0v/R/9H/0f/S/9L/0//U
/9L/0P/Q/9D/0P/R/9L/1P/S/9P/0//T/9H/0f/Q/9D/0//U/9X/1v/W/9X/1P/S/9T/
1P/U/9T/1f/V/9X/1f/X/9f/1//W/9j/2P/Z/9r/2v/a/9n/1//Y/9j/2P/Y/9n/2v/c
/93/3f/d/9v/2//c/97/3//g/97/3//f/9//4f/i/+P/5P/l/+f/6f/q/+v/7P/s/+3/
7//y//P/9v/1//f/+v/7//r//P/9////AAADAAMABgAIAAgACQAKAAoADAANAA0ADgAO
AA4ADwARABIAEgAVABMAEwASAA8ADAAMAAwACgAIAAYABAACAP7//f/6//f/9f/0//P/
8f/v/+z/6f/o/+T/4v/h/+H/4v/h/+D/4P/e/93/3P/b/9r/2v/b/9v/2v/a/9n/2f/X
/9f/1//X/9n/2P/Y/9j/2f/a/9v/3P/Z/9j/1//W/9X/1v/W/9b/1P/T/9L/0v/V/9b/
1//Z/9n/2P/W/9X/1//X/9f/2P/X/9f/1//X/9b/1f/V/9b/1//Y/9r/3P/c/9v/2v/Y
/9r/2//b/9v/2f/a/9v/3P/b/9j/1v/V/9f/2f/Z/9r/3P/c/9v/2f/Y/9f/1v/W/9n/
2f/Y/9j/1v/W/9f/1//Y/9n/2v/b/9r/2P/W/9X/2P/Z/9n/2f/Z/9n/2f/Y/9f/1v/W
/9b/2P/Y/9n/2f/X/9f/1//X/9n/2f/Z/9n/1//X/9f/1//Z/9n/2P/Y/9r/2v/Z/9n/
2v/X/9b/1f/V/9b/1v/W/9f/2P/X/9b/1P/U/9T/1P/X/9f/2f/a/9r/2f/Z/9j/1P/W
/9j/2P/Y/9b/1v/W/9b/1v/W/9b/1v/X/9j/2f/a/9n/2P/X/9b/1v/W/9b/1v/W/9b/
1v/W/9T/1P/U/9T/1//Y/9r/3f/d/93/3//e/97/3v/e/97/3//e/93/3v/h/+L/4//k
/+f/6P/p/+n/5v/m/+X/5P/n/+j/6f/p/+f/5f/k/+T/4v/h/+D/3//g/9//4P/g/9z/
2f/X/9b/1f/W/9f/2P/X/9b/1f/S/9P/0//T/9L/1P/U/9T/1P/S/9L/0v/R/9D/0P/Q
/9H/0v/S/9L/0f/R/9H/0f/R/9T/1f/V/9X/0//T/9X/3v/q//j/DQAkADgAUABrAIwA
rQDLAN8A3QDHAK0AiABXACMA+f/h/9b/0v/K/8T/wv/E/8f/yP/K/8n/yf/L/87/0f/T
/9P/z//N/8z/y//L/8v/y//L/8v/yv/K/8v/yf/I/8f/xv/H/8f/yP/J/8n/yP/I/8j/
yv/I/8j/yP/J/8n/yf/K/8f/x//G/8X/yP/J/8n/yv/I/8j/yP/I/8n/yf/J/8j/yv/K
/8r/yv/J/8n/yf/J/8v/y//L/8r/yP/I/8n/yv/N/87/zv/N/87/zv/O/87/zv/O/8//
z//R/9H/z//P/9D/0v/T/9T/1v/X/9f/1//Z/9r/2//c/9z/3f/e/97/4P/i/+P/5f/m
/+j/6P/q/+v/7f/w//H/9P/2//f/+f/6//3//f8AAAMABAAGAAgACQAKAAoACQAMAAwA
DAANAA4AEAARABUAFAATABEADQAOAA4ADgAMAAgABgAEAAIAAAD///z/+f/3//b/9f/z
/+//7P/p/+j/5//m/+b/5//k/+P/4v/i/+L/4f/g/9//3P/c/93/3f/c/9z/2//b/93/
3f/d/93/2//a/9r/2v/c/9z/3P/c/9z/3P/c/9z/3P/c/9v/2v/b/9v/2//c/97/3v/e
/9//4P/g/9//3//h/+H/4f/i/+P/4//j/+P/4//j/+T/5v/m/+b/5//o/+f/5//n/+b/
6P/p/+n/6f/o/+j/6P/o/+r/6P/n/+f/5//p/+n/6v/q/+r/6f/n/+f/5//n/+j/6f/p
/+j/6P/p/+r/7P/t/+z/6//q/+n/6v/q/+r/6//q/+v/6//r/+n/6f/p/+j/6P/o/+n/
6v/q/+r/6//r/+n/6f/p/+n/6//r/+v/6//r/+v/6//r/+3/7f/s/+z/7P/s/+v/6//t
/+v/6//r/+3/7v/u/+7/7P/s/+r/6P/r/+z/7f/u/+7/7f/u/+7/8P/v/+//7v/w/+7/
7v/u//D/7v/u/+7/7v/w//D/8P/w/+7/7v/u/+7/8P/w//D/8P/y//L/8v/y//D/8P/w
//D/8v/y//L/8v/w//D/8P/w//L/9f/3//n/+v/6//r/+v/6//r//P/8//7/AAAAAAAA
AAAAAAEAAgADAAMAAwAEAAQABAAFAAYABwAHAAcABQAFAAYABwAHAAUAAwACAP//AQAA
AP3/+//6//r/+P/4//b/9v/2//b/+P/2//X/9f/1//T/9P/0//b/9v/2//b/9v/1//T/
9P/0//X/9v/2//j/9//3//f/9f/1//j/+f/5//n/+//9////BgASACQAOQBQAGYAhACn
AMoA5wD9AAUB+QDlAMkAoABvAD0AGwAHAP7/9v/u/+r/7P/y//X/+P/4//v/+f/5//f/
+f/6//n/+//7//z//f/8//v/+v/5//n/+P/4//n//P/8//z//P/8//v/+//7//z//P/9
//7//v/8//z//P/7//v/+//8//7//////////v/9//v/+v/9//7///8AAP////////7/
/v/+//7//v////////////3//f/9//z//f/+/wAAAgACAAIAAQD///7//v/+//7///8A
AAIAAwABAAEA/////wAAAgADAAQABAAFAAUABQAFAAYABwAIAAsADQAPABAADwAQABAA
EQAUABYAFgAYABcAGQAcAB0AHgAgACEAIwAmACkAKQAsAC0ALAAsACwALgAwADEAMQA0
ADQANAA1ADUANgA2ADkANwA3ADYAMwAwADAAMAAuACwAKgAoACYAIgAhAB4AGwAXABYA
FQATABMAEAANAAwACAAGAAUABQAGAAUABAAEAAAA///+//3//P/8//3//f/6//r/+f/5
//v/+//7//v//f/8//z//P/6//r/+v/6//r/+v/6//r/+//8//z//P/8//v/+v/6//z/
/P/8//3//P/8//v/+//7//v/+//8//3//f/9//3//P/7//v//P/8//z//f/+////////
//7//v///////////wAAAQACAAAA/v/9//3///8BAAEAAgABAAAA/v/7//z//f/+/wAA
AwADAAIAAgAAAAAAAQABAAEAAQABAAEAAQAAAP////8AAAEAAQABAAMAAwADAAIAAwAC
AAIAAgAEAAQABQAFAAMAAwADAAMAAwADAAMAAwADAAMAAwADAAMAAwACAAIABAAEAAMA
AwADAAEAAQABAAEAAgACAAIAAwAEAAMAAgACAAIAAgACAAEAAQADAAQABAADAAMAAgAC
AAAAAgAGAAYABAAEAAQABAAEAAQABAAEAAYABgAGAAYABAAEAAQABAAGAAYABgAGAAYA
BgAGAAYABgAGAAYABgAHAAgACQAKAAgACAAIAAgACQAKAAsADAAOAA4ADgAOABAAEAAQ
ABAAEQASABMAFAASABIAEgASABMAFAAVABYAGAAYABgAGAAaABoAGgAaABwAHAAcABwA
GwAaABkAGAAWABYAFgAWABUAFAATABIAEQAQAA8ADgAOAA4ADgAOAA0ADAALAAoACAAI
AAgACAAKAAoACgAKAAgACAAIAAgACgAKAAoACgAKAAoACgAKAAwADAAMAAwADgAOAA4A
DgARAA==
         </WaveFormData>
      </LeadData>
   </Waveform>
</RestingECG>
