# Supplementary material for: Detection of Left Atrial Enlargement Using a Convolutional Neural Network-Enabled Electrocardiogram
Source: Front Cardiovasc Med. 2020 Dec 17;7:609976. doi: 10.3389/fcvm.2020.609976 (PMC7773668; doi:10.3389/fcvm.2020.609976)
Supplement: Supplementary file 3 [file Data_Sheet_3.ZIP › normal2/1802017451_5353_0000000A.XML]

<?xml version="1.0" encoding="Windows-1252"?>
<!DOCTYPE RestingECG SYSTEM "restecg.dtd">
<RestingECG>
   <PatientDemographics>
      <PatientID>1802017451</PatientID>
      <PatientAge>67</PatientAge>
      <AgeUnits>Years</AgeUnits>
      <Gender>Female</Gender>
      <PatientLastName>zengmiwei</PatientLastName>
   </PatientDemographics>
   <TestDemographics>
      <DataType>Resting</DataType>
      <Site>1</Site>
      <AcquisitionDevice>MAC55</AcquisitionDevice>
      <Status>Unconfirmed</Status>
      <Priority>Normal</Priority>
      <AcquisitionTime>09:23:29</AcquisitionTime>
      <AcquisitionDate>03-23-2017</AcquisitionDate>
      <CartNumber>1</CartNumber>
      <AcquisitionSoftwareVersion>009C</AcquisitionSoftwareVersion>
      <XMLSourceVersion>MAC5000 v1.0</XMLSourceVersion>
   </TestDemographics>
   <RestingECGMeasurements>
      <VentricularRate>68</VentricularRate>
      <AtrialRate>68</AtrialRate>
      <PRInterval>148</PRInterval>
      <QRSDuration>74</QRSDuration>
      <QTInterval>406</QTInterval>
      <QTCorrected>431</QTCorrected>
      <PAxis>60</PAxis>
      <RAxis>83</RAxis>
      <TAxis>77</TAxis>
      <QRSCount>11</QRSCount>
      <QOnset>223</QOnset>
      <QOffset>260</QOffset>
      <POnset>149</POnset>
      <POffset>217</POffset>
      <TOffset>426</TOffset>
      <ECGSampleBase>500</ECGSampleBase>
      <ECGSampleExponent>0</ECGSampleExponent>
   </RestingECGMeasurements>
   <Diagnosis>
      <Modality>Resting</Modality>
         <StatementCount>2</StatementCount>
         <LabelText>12SL ��ϳ���</LabelText>
      <DiagnosisStatement>
         <StmtFlag>ENDSLINE</StmtFlag>
         <StmtText>�������</StmtText>
      </DiagnosisStatement>
      <DiagnosisStatement>
         <StmtFlag>ENDSLINE</StmtFlag>
         <StmtText>���� ECG</StmtText>
      </DiagnosisStatement>
   </Diagnosis>
   <Waveform>
      <WaveformType>Rhythm</WaveformType>
      <WaveformStartTime>0</WaveformStartTime>
      <NumberofLeads>8</NumberofLeads>
      <SampleType>CONTINUOUS_SAMPLES</SampleType>
      <SampleBase>500</SampleBase>
      <SampleExponent>0</SampleExponent>
      <HighPassFilter>16</HighPassFilter>
      <LowPassFilter>150</LowPassFilter>
      <ACFilter>NONE</ACFilter>
      <LeadData>
         <LeadByteCountTotal>10000</LeadByteCountTotal>
         <LeadTimeOffset>0</LeadTimeOffset>
         <LeadSampleCountTotal>5000</LeadSampleCountTotal>
         <LeadAmplitudeUnitsPerBit>4.88</LeadAmplitudeUnitsPerBit>
         <LeadAmplitudeUnits>��V</LeadAmplitudeUnits>
         <LeadHighLimit>2147483647</LeadHighLimit>
         <LeadLowLimit>268435456</LeadLowLimit>
         <LeadID>I</LeadID>
         <LeadOffsetFirstSample>0</LeadOffsetFirstSample>
         <FirstSampleBaseline>0</FirstSampleBaseline>
         <LeadSampleSize>2</LeadSampleSize>
         <LeadOff>FALSE</LeadOff>
         <BaselineSway>FALSE</BaselineSway>
         <ExcessiveACNoise>FALSE</ExcessiveACNoise>
         <MuscleNoise>FALSE</MuscleNoise>
         <LeadDataCRC32>293302488</LeadDataCRC32>
         <WaveFormData>
6v/q/+r/6v/q/+r/6v/q/+r/6v/q/+r/6v/q/+r/6v/o/+j/6P/o/+r/6v/q/+r/7P/s
/+z/7P/s/+z/7P/s/+z/7P/s/+z/7P/s/+z/7P/s/+z/7P/s/+z/7P/s/+z/7P/s/+z/
7P/u/+7/7v/u/+7/7v/u/+7/7v/u/+7/7v/w//D/8P/w/+7/7v/u/+7/8P/w//D/8P/x
//L/8//0//L/8v/y//L/9P/0//T/9P/0//T/9P/0//T/9P/0//T/9P/0//T/9P/2//b/
9v/2//b/9v/2//b/9v/2//b/9v/4//j/+P/4//b/9v/2//b/9P/0//T/9P/0//T/9P/0
//L/8v/y//L/8P/w//D/8P/w//D/8P/w/+//7v/t/+z/7v/u/+7/7v/s/+z/7P/s/+z/
7P/s/+z/7v/u/+7/7v/s/+z/7P/s/+7/7v/u/+7/7P/s/+z/7P/u/+7/7v/u/+z/7P/s
/+z/7P/s/+z/7P/s/+z/7P/s/+7/7v/u/+7/7P/s/+z/7P/u/+7/7v/u/+7/7v/u/+7/
8P/w//D/8P/u/+7/7v/u//D/8P/w//D/8v/y//L/8v/w//D/8P/w//L/8v/y//L/9P/0
//T/9P/y//L/8v/y//L/8v/y//L/8v/y//L/8v/0//T/9P/0//L/8v/y//L/8v/y//L/
8v/y//L/8v/y//T/9P/0//T/9P/0//T/9P/y//L/8v/y//L/8v/y//L/8v/y//L/8v/y
//L/8v/y//T/9P/0//T/8v/y//L/8v/0//T/9P/0//b/9v/2//b/9f/0//P/8v/0//T/
9P/0//L/8v/y//L/8v/y//L/8v/y//P/8//y//T/9P/0//T/9//3//f/9//1//b/9v/2
//j/+P/4//j/+P/4//r/+//7//v//P/9//z//P/8//z//P/8//z/+//7//v/+//7//v/
+f/3//X/9v/3//f/9//1//X/9f/1//X/9f/0//T/9P/0//T/9P/0//T/9P/0//H/8P/w
//H/8//z//P/8//x//H/8v/y//L/8v/y//L/9P/0//T/9P/2//X/9v/2//b/9v/1//f/
+v8BAAYACAAIAAsADgARABEAEAAKAAQA/v/2//D/7//q/+b/6P/p/+j/7f/z//T/9//5
//f/8//z//b/9f/z//P/9P/0//T/9P/0//T/8v/y//L/8v/x//L/9P/2//b/9v/2//f/
9f/1//X/9P/0//X/9f/1//X/9f/1//X/9f/1//X/9f/3//f/+P/4//b/9f/1//X/+P/4
//j/9//3//j/+P/4//b/9v/2//f/+f/5//n/+f/5//n/+f/5//r/+v/6//r/+f/6//r/
+v/6//v//P/9//v/+//8//3//f/9//3//f//////AAAAAP///////////////wAAAAAC
AAIAAwADAAEAAQABAAEAAwADAAQABAAEAAQABAADAAIAAgADAAMAAwADAAMAAwABAAIA
AgABAAMAAgABAAEA/////wAAAAD//wAA//8AAP///v/9//z//P/8//v/+//6//r/+v/5
//v/+//7//r/+P/4//j/9//5//r/+v/4//b/9v/2//f/9//3//f/9//5//n/+f/4//b/
9v/2//X/9f/2//b/9f/1//X/9v/2//f/9//3//n/9//3//f/9//3//f/9//3//f/+P/6
//v/+v/5//j/9v/4//n/+f/5//f/9//4//j/+f/5//n/+f/5//r/+v/6//r/+v/6//n/
+f/6//r/+v/4//j/+P/3//f/+f/5//n/+//7//v/+//7//r/+P/3//n/+f/5//r/+P/4
//j/+P/4//j/9//3//n/+f/5//n/+f/5//n/+f/5//n/+v/7//n/+P/4//j/+f/5//j/
+P/7//v/+v/6//n/+f/5//n/+v/6//r/+v/5//n/+f/5//f/+P/4//b/9//4//r/+//5
//n/+f/4//r/+//7//v/+f/3//n/+f/7//v//P/8//z//v/8//r/+v/8//z//P/6//r/
+//7//v//P/8//z/+//8//z//P/8//z/+//7//r/+v/6//r/+v/7//3//f/9//3//f/8
//v/+v/7//z//f/+//7/AAABAAEAAQACAAMABAAEAAQABAAEAAQABAADAAMAAwADAAMA
AwABAP///f/9//3//P/7//v/+f/5//n/+f/5//j/+P/4//r/+v/6//r/+P/4//j/9//4
//j/+f/5//n/+f/5//n/9//4//j/+P/4//j/+P/4//j/+P/4//j/+f/4//b//P8AAPv/
9//+/wcACAAKAA4AEwAYABsAHQAcABQADAAIAAAA9v/z//L/8P/u/+3/7v/z//X/+P/7
//v/+f/7//3//P/5//j/9//3//b/9//4//n/+v/4//j/+P/4//j/+P/5//r/+P/4//j/
+f/3//f/9//2//j/+f/5//n/+f/5//n/+f/7//v/+//7//n/+f/6//r/+v/5//n/+f/6
//r/+v/5//v//P/8//z//P/8//z//f/9//3//f/9//v/+//7//v//v/+//7//v/9//7/
/v/+/////////////f/9//7//////////////wEAAQACAAIAAQABAAEAAQADAAMABAAE
AAQABAAFAAUABQAFAAUABQAHAAcACAAIAAcABgAFAAMAAwAEAAYABwAHAAcABwAHAAcA
CAAIAAcACQAIAAcABwAGAAUABQAEAAQABAACAAIAAgACAAIAAgACAAIAAQABAAAAAAAA
AP///////////v8AAAAAAAD/////AAAAAP7/AAAAAAAAAQABAAEAAQABAAEAAQABAAAA
AgACAAIAAQABAAIAAgABAAEAAQACAAIAAwADAAMABQABAAEAAQABAAMAAwADAAMAAgAC
AAMAAwABAAEAAQAAAAIAAwADAAMAAwADAAQABAABAAEAAQABAAMABAAEAAQAAgACAAIA
AQABAAIAAgACAAQABAAEAAMAAwAFAAUABQAFAAUABQAFAAYABgAFAAUAAwADAAMABAAE
AAQABAAEAAQABAADAAMABQAFAAUABQAFAAUABQAFAAUABQAGAAcABwAGAAYABgAHAAcA
BgAGAAkACQAIAAgACAAHAAYABQAGAAYABgAGAAcABwAHAAcABwAIAAgABgAGAAYABwAH
AAkACQAJAAgACAAJAAkACQAJAAcACQAJAAsACwAMAAwACwAMAAkABgAGAAgACAAIAAgA
CAAJAAkACwAKAAgABgAGAAcACAAJAAoACQAJAAgACAAIAAgACAAJAAsACwALAAsADAAM
AAwADAAMAAwADAAMAAwADgAPAA8ADwAQABEAEgASABIAEgASABIAEgARABEADwAPAA8A
DwAPAA0ACwALAAsACgAJAAkACQAJAAkACQAJAAgACAAIAAYABgAGAAYACAAIAAgABwAE
AAQABQAFAAcABwAHAAcABwAIAAgACAAIAAgACAAIAAYABgAGAAYABwAIAAoADAAOAA0A
CwAKAA8AFgAaABwAHwAiACUAKQAoACIAHAAWAA4ABAD9//z//P/8////AAABAAUABgAH
AAsADQALAAsADAAJAAYABQAFAAQABgAGAAYABgAGAAYABgAGAAQABAAFAAYABgAGAAYA
BwAJAAkACQAIAAgACQAJAAkACQAJAAkACQAJAAkACQAJAAkACQAKAAoACgAJAAkACQAM
AAwADAALAAkACgAKAAoACgAKAAoACwALAAsACwALAA0ADQANAA0ADAAMAAwADAANAA4A
DgAOAA0ADQANAA0ADwAPABAAEQAPAA8ADwAPAA8ADwAQABAAEwATABMAEwARABEAEgAS
ABIAEgATABMAEQARABEAEQATABMAFAAUABQAFAAUABMAEAAQABEAEQARABEAEQARABAA
EAAPAA0ADwAOAA0ADQANAA0ADgAOAA4ADgAMAAwADAAMAAwADAAKAAoACQAJAAoACgAK
AAkACQAJAAkACAAIAAgACAAHAAcACAAIAAYABAAEAAQABQADAAMAAwADAAUABQAFAAQA
AgACAAIAAQABAAIAAgABAAEAAQACAAIAAQABAAEAAwADAAMAAwADAAMAAwADAAMAAgAC
AAMAAwADAAMAAwACAAAAAQABAAEAAQABAAIAAgABAAEAAQABAAMABAAEAAQAAgACAAIA
AQABAAIAAgACAAQABAAEAAMAAgADAAIAAQADAAMAAwADAAIAAgABAAEAAQABAAEAAgAC
AAIAAgACAAIAAgABAAEAAwADAAMAAwADAAMAAwADAAEAAQACAAMAAwACAAIAAgADAAMA
AgACAAMAAwACAAIAAQABAAEAAQACAAIAAgACAAEAAQABAAEA//8AAAAA/v///wAAAgAD
AAEAAQABAAAAAgADAAMAAwADAAEAAwADAAEAAQACAAIABAAGAAQAAgAAAAIAAgACAAAA
AAABAAEAAwACAAAAAgACAAIAAgACAAUABQAEAAQAAwACAAEAAQADAAMAAwADAAYABgAG
AAYABAAEAAQABAAEAAYABwAHAAkACgALAAwACgAKAAoACgAKAAoACQAJAAsACwALAAsA
CQAHAAUABQADAAIAAQABAAMAAwADAAMAAQAAAAAAAAAAAAAAAAAAAAIAAgACAAEAAAAA
AAEAAQABAAEAAQABAAEAAgACAAIAAAAAAAAAAAACAAIAAgACAAEABAAEAAIAAgADAAMA
CAAPABQAGAAcABkAGgAfACUAIgAcABgAEAAEAP7/+//4//b/+P/5//z//f/9/wAABQAH
AAMAAQABAAQAAwABAAEAAgACAAIAAgACAAIAAgACAAIAAgACAAIAAwAEAAIAAgACAAMA
AwADAAMAAgACAAMAAwADAAMAAwADAAMAAwADAAMAAwADAAMABAAEAAYABQAFAAUABAAE
AAQAAwAFAAYABgAGAAQABAAEAAUABQAFAAUABQAFAAUABQAFAAQABAAEAAQABQAGAAYA
BgAGAAcACAAJAAcABwAIAAkACQAJAAkACQAJAAkACgAKAAsACwALAAsADQANAA4ADgAM
AAwADQANAA0ADQANAA0ADQANAA4ADgAOAA4ADgANAAwADAANAA0ADQANAA0ADQANAA4A
DgANAA0ADAALAAsACwALAAwADAAMAAwACgAKAAoACgAKAAoACgAKAAkACQAIAAgACAAH
AAcABwAHAAYACAAIAAgABwAGAAYABQACAAMABAAFAAcABgAFAAQAAwAFAAUABQAEAAQA
BAAEAAMABQAGAAYABQAFAAUABgAGAAMAAwADAAUABQAFAAUABQAFAAUABQAFAAIAAgAD
AAMABQAFAAUABAACAAMAAwADAAQABQAHAAgABQAFAAUABQAFAAYABgAGAAYABgAGAAUA
AwAEAAQABAAFAAYABwAHAAYABwAGAAUABQAFAAUABQAEAAQAAwADAAUABQAFAAYABgAG
AAYABgAGAAYABQAFAAUABQAFAAUABQAFAAUABQAFAAUABgAHAAcABgAGAAYABwAHAAYA
BgAHAAcABgAGAAcABwAHAAcABgAGAAYABgAJAAkACQAJAAcACAAIAAYABgAGAAcABwAF
AAUABQAEAAQABQAFAAUABwAFAAcABwAFAAUABgAGAAYACAAGAAQACAAIAAYABgAGAAYA
BQAFAAQABAAGAAYABgAHAAcABwAHAAcACgAKAAoACgAIAAgACAAIAAgACgALAAsACwAM
AA0ADgAOAA4ADgAOAA4ADgANAA0ADQANAA0ADQALAAkABwAHAAkACAAHAAcABQAFAAUA
BQAFAAQABAAEAAQABAAEAAQABgAGAAYABQAGAAYABwAHAAUABQAFAAUABQAGAAYABgAG
AAYABgAGAAQABAAEAAQACQAIAAgACAAEAAMACQAOAA8AFAAYABgAGwAeABsAHQAeABwA
GgASAAYA/v/7//j/9v/0//f//P/9//3/BAAJAAcABQAHAAUAAgAFAAUABQAGAAYABgAG
AAYABgAGAAYABgAGAAQABAAFAAYABAAEAAQABQAHAAcABwAGAAQABQAFAAUABQAFAAUA
BQAHAAcABwAHAAUABQAGAAYABgAFAAUABQAGAAYABgAFAAUABgAGAAYABgAGAAYABwAH
AAcABwAHAAcABwAHAAcABgAGAAYABgAJAAoACgAKAAkACQAJAAkACQAJAAoACwALAAsA
CwALAAsACwAMAAwADQANAA0ADQALAAsADAAMAAwADAANAA0ADwAPAA8ADwANAA0ADgAO
AA4ADgAOAA0ADQAOABAAEQAQAA8ADgANAA8AEAAQAA8ADwAOAA0ADQANAA0ADgAOAAwA
DAAKAAoACgAKAAoACgAKAAoACQAJAAgACAAIAAcABwAHAAcABgAGAAYABgAFAAcACAAI
AAYABgAGAAYABwAHAAcABwAHAAYABQAEAAIAAwAEAAUABQADAAQABAADAAQABQAHAAgA
BgAFAAQABQADAAMAAwADAAUABQAFAAUABgAGAAcABwAGAAUABAACAAQABQAFAAUABQAF
AAYABgAFAAUABQAFAAUABgAGAAYABgAGAAYABQAFAAYABgAGAAYABgAGAAUABQAHAAcA
BwAFAAUABQAFAAgACAAHAAcABwAHAAcACAAGAAYABgAGAAcACAAIAAkACAAHAAYABQAH
AAcABwAHAAUABQAGAAcABwAGAAYABgAFAAUABAAEAAcABwAGAAYABwAHAAcABwAEAAQA
BAAEAAcABwAHAAcABQAGAAYABAAFAAYACAAJAAcABwAHAAYABAAFAAUABQAHAAUABwAH
AAkABwAIAAgACAAGAAYABgAGAAkACQAIAAgACAAIAAgACQAJAAkACQAJAAkACAAHAAYA
CAAIAAgACAAIAAoACwALAAsADAANAA4ADgAOAA4ADgAOAA4ADQANAA0ADQANAA0ACwAJ
AAcABwAHAAYABQAFAAUABQAFAAUABQAEAAQABAAEAAQABAAEAAQABAAEAAMAAgACAAMA
AwADAAMAAwADAAUABgAGAAYABAAEAAQABAAEAAQABAAEAAUABgAGAAQABAAHAAsADgAR
ABQAFgAWABsAIgAjAB8AHAAYABIACAACAAAA+f/0//b/+v/5//r///8BAAIABwAHAAUA
BwAHAAQAAwADAAMABAAEAAQABAAEAAQABgAGAAYABgACAAIAAwAEAAQABAAEAAUABwAH
AAcABgAEAAUABQAFAAcABwAHAAcABQAFAAUABQAHAAcACAAIAAgABwAHAAcABwAGAAUA
AwAFAAYABgAGAAYABgAGAAcABwAHAAcABwAHAAcABwAHAAgACAAIAAgACQAKAAoACgAJ
AAkACQAJAAkACQAKAAsACwALAAsACwALAAsADAAMAA0ADQANAA0ADQANAA4ADgAOAA4A
DwAPAA0ADQANAA0ADwAPABAAEAASABIAEgARAA8ADgAOAA0ADwAPAA8ADwANAA4ADgAN
AAsACgAJAAkACgALAA0ADgAKAAoACAAIAAgACAAIAAgACAAIAAcABwAIAAgACAAHAAkA
CQAJAAgABgAGAAYABQAHAAgACAAGAAYABgAGAAcABQAFAAUABQAFAAUABQAEAAIAAgAC
AAEAAgAEAAUABQADAAMABAAEAAMAAwADAAUABQAFAAUABQAEAAMAAgABAAEAAgAEAAUA
AwADAAMAAgACAAMAAwADAAMAAwAEAAQAAQABAAEAAQADAAQABAAEAAQABAAEAAMAAwAE
AAQABAAGAAYABgAFAAMABQAFAAUABwAHAAcABwAIAAgABwAHAAUABQAFAAYACAAIAAgA
CAAGAAYABQAFAAcABwAHAAcABQAFAAUABQAFAAUABgAHAAUABAAEAAQABwAHAAYABgAH
AAcABgAGAAUABQAFAAUABAAEAAQABAAHAAcABwAHAAUABgAGAAQABAAEAAUABQAFAAUA
BQAEAAQABQAFAAUAAQAJAAcAAwAEAAQABAAEAAQABwAHAAYABgAIAAgACAAJAAgABwAG
AAUACAAIAAgACAAIAAgACAAIAAoADAANAA0ADAAMAAwADAAOAA4ADgAOAA4ADgANAA0A
DQANAA0ADQANAAsACQAJAAcABgAFAAUAAwADAAMAAwAFAAQABAAEAAIAAgACAAIABAAE
AAQAAwAAAAAAAQABAAIAAwAEAAUAAwAEAAQABAAEAAQABAAEAAQABAAEAAQAAQAEAAYA
BAAEAAUABwAKAA8AFAAUABYAGwAeAB8AIQAgABoAFAAQAAgAAAD7//j/8v/y//X/+v/7
//3/AgAHAAUAAwAFAAUAAgD//wEAAQACAAIAAgACAAIAAgAEAAQABAAEAAAAAAABAAIA
AgACAAIAAwAFAAUABQAEAAQABQAFAAUAAwADAAMAAwAEAAUABgAHAAYABQAFAAQABgAF
AAUABQAEAAQABAADAAUABgAGAAYABgAGAAYABwAFAAUABQAFAAcABwAHAAcABgAGAAYA
BgAJAAoACgAKAAcABwAHAAcABwAHAAgACQAJAAkACQAJAAkACQAKAAoACwALAAsACwAN
AA0ADgAOAAwADAANAA0ADwAPAA8ADwANAA0ADgAOAA4ADgAOAA0ADgAOAA8ADwANAA0A
DQANAA0ADgAOAA0ADQAMAAsACwANAA0ADgAOAAwADAAKAAoACAAIAAgACAAIAAgABwAH
AAYABgAGAAUABQAFAAUABAAGAAYABgAFAAMABAAEAAIABAAEAAQABQAEAAMAAgABAAMA
AwADAAIAAgACAAIAAQABAAIAAgABAAMAAwAEAAQAAQABAAEAAwABAAEAAQABAAEAAQAB
AAEAAAAAAAEAAQABAAEAAQAAAP7/////////AQABAAIAAgABAAEAAQABAAEAAgACAAIA
AgACAAIAAQD//wAAAAAAAAIAAgACAAEAAQADAAMAAwABAAEAAQABAAQABAADAAMAAQAB
AAEAAgAEAAQABAAEAAIAAgABAAEAAwADAAMAAwAFAAUABQAFAAIAAQABAAEAAwACAAIA
AgAFAAUABAAEAAQAAwABAAAAAwADAAMAAwACAAIAAgACAAEAAQABAAEAAwAEAAQAAgAC
AAIAAwADAAMAAwADAAIA/v/+/wEAAgADAAQAAwADAAIAAgACAAIAAgADAAMAAwADAAMA
BAAEAAQABAAEAAQABAAEAAQABgAHAAcABwAIAAkACgAKAAoACgAKAAgACAAHAAcACQAJ
AAkACQAJAAcABQAFAAQAAgAAAP//AQABAAEAAQABAAAAAAAAAAAAAAAAAAAAAAAAAAAA
///+//7///////////////////8AAAAAAAACAAIAAgACAAAAAAAAAAAAAwAEAAAA/v8A
AAMABQAIAAsAEAASABQAFQAaAB0AHwAcABoAFgAIAPr/+P/1//D/7v/y//P/9v/7////
AgADAAEA/////////v8BAP////8AAAAAAAAAAAAAAAACAAIAAgACAP7//v///wAAAgAC
AAIAAwABAAEAAQAAAAAAAQABAAEAAQABAAEAAQABAAEAAQABAAEAAQACAAIAAgABAAEA
AQACAAIAAgABAAEAAgACAAIAAgACAAIAAwABAAEAAQABAAMAAwADAAMABAAEAAQABAAF
AAYABgAGAAUABQAFAAUABQAFAAYABwAHAAcABwAHAAkACQAKAAoACQAJAAkACQALAAsA
DAAMAA4ADgAPAA8ADQANAA0ADQANAA0ADgAOAA4ADgAOAA0ADAAMAA0ADQANAA0ADQAN
AAsADAAMAAsADQAMAAsACwALAAsADAAMAAgACAAGAAYACAAIAAgACAAGAAYABQAFAAYA
BgAGAAUAAwADAAMAAgACAAIAAgABAAEAAgACAAAAAAAAAAAAAQADAAMAAwADAAUABQAF
AAQAAwACAAEA//8AAAIAAwADAAEAAQACAAIAAQABAAEAAwABAAEAAQABAP//////////
/v/+//////8BAAEAAQAAAAAAAQABAAEA/////wAAAAD//////////wEAAgACAAIAAgAC
AAIAAQD//wAAAAAAAAAAAAAAAP////8BAAEAAQADAAMAAwADAAIAAgABAAEAAwADAAMA
BAAEAAQABAAEAAIAAgABAAEAAQABAAEAAQABAAEAAQABAP////8AAAEAAwACAAIAAgAB
AAEAAAAAAAMAAwACAAIAAwADAAMAAwACAAIAAgACAAEAAQABAAEA//8AAAAA/v8CAAIA
AgACAAIAAgACAAMAAwACAAIAAgACAAIAAwADAAMAAwADAAYABgAGAAYABAAEAAQABAAE
AAYABwAHAAkACgALAAwACgAKAAoACgAKAAoACQAJAAsACwALAAsACAAFAAIAAQADAAIA
AQABAAEAAQABAAEAAQAAAAAAAAAAAAAAAAAAAP7//v/+//3//f/+/wAAAQAAAP///v/9
////AAAAAAAA/v/+//7//v/+//7//v/+/wMABgAEAAAA/v/9/wEABgALABAAFAAWABkA
HAAfABsAFAAQAA4ABgD8//j/8//w/+7/8P/z//T/9f/5/wAAAwADAAMA//8BAAQA///9
//3//v/+/wAAAAAAAAAA///+//3//P/7//z//v8AAAAAAAAAAAEAAQABAAEAAAD+////
///////////////////////////9//3//v/+//////8AAAEAAgACAAIAAQABAAIAAgAC
AAIAAgACAAMAAQABAAEAAQADAAMAAwADAAQABAAEAAQABQAGAAYABgAFAAUABQAFAAMA
AwAEAAUABwAHAAcABwAJAAkACgAKAAkACQAJAAkACwALAAwADAAKAAoACwALAA0ADQAN
AA0ADQANAA4ADgAMAAwADAALAAwADAANAA0ACwALAAsACwANAA4ADgANAAsACgAJAAkA
CQAJAAoACgAKAAoACAAIAAgACAAIAAgABwAGAAQAAwAGAAYABgAFAAQAAwACAAAAAgAC
AAIAAQADAAQABAACAAEAAAD/////AQABAAEAAQD////////+/wAAAAAAAP///f/+//7/
/f//////AAAAAP3//f/9/////f/9//3//f////////////z//P/9//3//////////v/+
//////////3//f/+//7//////////////wAAAAAAAP7//v/+//3//v8AAAEAAgABAAAA
///9//7/AQACAAMAAAD///7//f8AAAAA/////////////wAAAAAAAAAAAAAAAAAA////
/wEAAQABAAEA////////////////AAABAP///v/+//7///////7//v///////v/+////
////////AAAAAAAAAAD//////////wEAAgACAAAA/v/+/wAAAAAAAAAAAQABAAAAAAD+
//7//v///wEAAQABAAEAAgACAAIAAgAAAAAAAAAAAAEABAAGAAcABgAGAAYABgAIAAgA
CAAIAAgACAAHAAcABwAHAAcABwAFAAMAAQABAAEAAAD///////////////////7//v/+
//7//v/+//7//v/+//7//f/8//z//f/9//v/+//7//v//f/+//7//v/8//z//P/8//7/
/v/+//7////+/wAA/v/+////AwAGAAkAEAAUABQAFwAWABcAGwAaABYAEgAGAPr/9v/z
/+7/6v/w//P/9v/3//n//v8BAAEA/f/9//3//P/9//3//f/+//7//P/8//z//P/8//z/
/P/8//z//P/9//7//P/8//z//f/////////+//3//f/8//v//f/9//3//f/9//3//f/9
//3//f/+//7//v/9//3//f/8//z//P/7//z//v///wAAAAAAAAAAAQD//////////wEA
AQABAAEAAAAAAAAAAAABAAIAAgACAAEAAQABAAEAAQABAAIAAwADAAMAAwADAAMAAwAE
AAQABQAFAAUABQAFAAUABgAGAAYABgAHAAcABwAHAAcABwAJAAkACgAKAAoACgAKAAkA
BgAGAAcABwAHAAcABwAHAAcACAAIAAcABwAGAAUABQADAAMABAAEAAQABAACAAIAAgAC
AAIAAgAAAAAA/////wAAAAAAAP///f/9//3//P/8//z//P/7//v//P/8//r//P/8//z/
/f/7//v/+//7//v/+//7//r/+v/6//r/+f/5//r/+v/5//n/+f/6//r/9//3//f/+f/4
//n/+v/7//n/+f/5//n/+P/4//n/+f/5//n/+f/4//j/+f/5//n/+f/5//r/+v/5//n/
+f/5//n/+v/6//r//P/8//z/+//5//r/+v/6//v//P/9//3//P/9//z/+//7//v/+//7
//z//P/7//v/+f/5//n/+v/6//r/+v/6//r/+v/5//n/+//7//v/+//5//n/+f/5//f/
9//4//n/+//6//r/+v/6//n/9//2//n/+f/4//j/9//3//f/9//4//j/+P/4//v/+//7
//v/+v/6//n/9v/3//j/+v/7//v/+//7//r/9v/2//j/+P/4//j/+f/5//j/+P/4//j/
+P/5//n/+f/5//n/+v/6//r/+v/6//r/+v/6//z//v///////f/+////AAAAAAAAAAAA
AAAAAAD////////////////9//v/+f/5//f/9v/1//X/9//3//f/9//3//b/9v/2//b/
9v/2//b/9v/2//b/9f/y//L/8//z//X/9f/1//X/9P/0//P/8v/0//T/9P/0//T/9P/0
//T/9f/2//T/9P/0//X/9//8/wEAAgAGAAoADQAOABEAEQAQAA4ABgD6//D/6v/t/+j/
5P/m/+n/6P/p/+v/8P/3//X/8f/z//X/9P/z//H/8f/y//L/8v/y//L/8v/0//T/9P/0
//D/8P/x//L/9P/0//T/9f/z//P/8//y//D/8f/x//H/8//z//P/8//x//H/8f/x//P/
8//0//T/8v/x//H/8f/y//L/8v/x//P/9P/0//T/8v/y//L/8//1//X/9f/1//X/9f/1
//X/9P/0//T/9P/z//T/9P/0//X/9f/1//X/9f/1//b/9//3//f/9//3//f/9//4//j/
+//7//v/+//5//n/+v/6//r/+v/7//v/+//7//v/+//7//v//P/8//z//P/8//v/+v/6
//v/+//7//v/+//7//n/+v/6//n/+//6//n/+f/5//n/+v/6//j/+P/2//b/9v/2//b/
9v/0/w==
         </WaveFormData>
      </LeadData>
      <LeadData>
         <LeadByteCountTotal>10000</LeadByteCountTotal>
         <LeadTimeOffset>0</LeadTimeOffset>
         <LeadSampleCountTotal>5000</LeadSampleCountTotal>
         <LeadAmplitudeUnitsPerBit>4.88</LeadAmplitudeUnitsPerBit>
         <LeadAmplitudeUnits>��V</LeadAmplitudeUnits>
         <LeadHighLimit>2147483647</LeadHighLimit>
         <LeadLowLimit>268435456</LeadLowLimit>
         <LeadID>II</LeadID>
         <LeadOffsetFirstSample>0</LeadOffsetFirstSample>
         <FirstSampleBaseline>0</FirstSampleBaseline>
         <LeadSampleSize>2</LeadSampleSize>
         <LeadOff>FALSE</LeadOff>
         <BaselineSway>FALSE</BaselineSway>
         <ExcessiveACNoise>FALSE</ExcessiveACNoise>
         <MuscleNoise>FALSE</MuscleNoise>
         <LeadDataCRC32>440860506</LeadDataCRC32>
         <WaveFormData>
5v/m/+b/5v/m/+b/5v/m/+b/5v/m/+b/5v/m/+b/5v/k/+T/5P/k/+X/5v/n/+j/6P/o
/+j/6P/q/+r/6v/q/+r/6v/q/+r/7P/s/+z/7P/s/+z/7P/s/+z/7P/s/+z/7f/u/+//
8P/y//L/8v/y//L/8v/y//L/9P/0//T/9P/2//b/9v/2//j/+P/4//j/+v/6//r/+v/7
//z//f/+/wAAAAAAAAAAAQACAAMABAAGAAYABgAGAAgACAAIAAgACAAIAAgACAAJAAoA
CwAMAAoACgAKAAoACwAMAA0ADgAOAA4ADgAOAA0ADAALAAoACgAKAAoACgAHAAYABQAE
AAMAAgABAAAA///+//3//P/7//r/+f/4//b/9v/2//b/9P/0//T/9P/y//L/8v/y//D/
8P/w//D/8P/w//D/8P/u/+7/7v/u/+7/7v/u/+7/7v/u/+7/7v/u/+7/7v/u/+z/7P/s
/+z/7v/u/+7/7v/s/+z/7P/s/+7/7v/u/+7/7v/u/+7/7v/u/+7/7v/u//D/8P/w//D/
8v/y//L/8v/y//L/8v/y//T/9P/0//T/9v/2//b/9v/2//b/9v/2//b/9v/2//b/+P/4
//j/+P/4//j/+P/4//j/+P/4//j/+v/6//r/+v/4//j/+P/4//b/9v/2//b/9v/2//b/
9v/2//b/9v/2//j/+P/4//j/+P/4//j/+P/2//b/9v/2//b/9v/2//b/9v/2//b/9v/0
//T/9P/0//L/8v/y//L/8v/y//L/8v/0//T/9P/0//b/9v/2//b/9P/0//T/9P/0//T/
9P/0//b/9v/2//b/9P/0//T/9P/0//T/9P/0//X/9f/2//j/9v/2//f/+P/6//3///8B
AAEAAAAAAAAAAAAAAAMACAAKAAcABgAGAAQABAAEAAQABgAHAAcAAwD9//r/9//2//X/
9P/z//L/8//z//T/9v/1//L/8P/v/+//7f/s/+z/7P/s/+z/7P/s/+z/7P/q/+r/6v/q
/+r/6//r/+v/7P/s/+z/7f/t/+3/7v/u/+7/7f/t/+z/6//v/+3/7f/v//P/+f8AAAgA
EgAbACEAJgAsADcAQQBPAGIAdAB+AHsAaAA+AAQA3P/J/7j/rf+m/6j/tP/I/9P/2v/j
/+L/4f/n/+7/8f/x//H/8f/y//H/8P/w/+//7f/t/+7/7v/u/+//8P/y//L/8v/y//P/
8//z//P/8//z//P/8//z//L/8v/y//H/8//0//X/9f/1//X/9v/2//b/9P/0//X/9//4
//j/+P/4//n/+f/5//v/+//7//z//P/8//z//f////////////7/////////////////
//8AAAEABAAGAAUABAADAAIABAAFAAcABwAHAAgACQAKAAoADAAMAA0ADQANAA8AEQAP
AA8AEAAQABMAEwASABIAFQAWABcAGAAWABYAFgAWABYAFgAXABcAFwAXABcAFwAVABUA
FQAVABcAFgAWABUAEgARABEAEAARABAAEAAOAA0ACwAKAAcACQAJAAgACAAHAAYAAwAC
AAIAAQABAAIAAAAAAP///f/9//3//P/8//7//f/8//z/+v/6//r/+v/8//z//P/5//v/
+//7//v/+//6//n/+P/4//f/9//4//r/+P/6//r/+P/4//r/+P/3//j/+f/7//v/+v/6
//z/+v/6//r/+v/8//3//f/9//z//P/9//7///////7//v/+////AQABAAMAAgABAAEA
AgACAAIAAgAAAAIAAgACAAMABQACAAIAAgACAAIAAAABAAEAAQABAAEAAQABAAEAAAD/
/////v////7//v/9//3//f/9//3/+//9//3//f/8//r//P/8//z/+//5//v/+v/6//n/
+f/7//v/+//7//v/+v/6//r//P/8//z/+//5//r/+v/6//v/+//6//n/+f/7//v/+//6
//r/+//7//z//P/8//z/+f/5//n/+v/8//z//P/+//z//P/7//v/+//+///////9//3/
/f/9//n/+//+/wAA/f/+//7//v/+//7//P/8//z//P/5//n/+v/6//r/+//8//7///8B
AAMAAwAEAAQABAAEAAQABwAMAA4ACwAKAAoACgAMAAwADAAMAAsACwAHAAMA/v/7//r/
+f/6//n/+P/4//j/+f/7//z/+f/3//b/8//y//L/8//0//T/9P/0//T/8v/y//D/8P/x
//L/8//1//P/8//0//T/9P/1//X/9f/2//b/9v/1//f/9v/1//X/9//1//P/+/8FAAgA
DgAaACMAJwAqADQAQQBNAFkAbACAAIgAhwB4AFIAFADm/9X/yv+7/7T/tP++/87/2//m
/+v/7P/x//X/+P/7//n/+f/5//r//P/8//3//f/7//v//P/8//3//f/9//7//P/8//z/
/f/9//3//f/9////////////AAAAAAAA//8BAAIAAwADAAAA//////7/AAD+//7///8B
AAIAAgACAAAAAQABAAEAAQABAAEAAgAAAAAAAAABAAMAAwADAAMABAAFAAUABQAHAAcA
BwAHAAkACQALAAwACwAKAAkACAAJAAsADgAPABEAEgATABQAEwAUABMAEwATABMAFQAX
ABcAFwAYABgAGwAbABoAGgAbABwAHQAeAB0AHAAbABoAGgAaABsAGwAbABsAGwAbABsA
GwAbABsAGwAaABoAGQAWABUAFQAUABUAFAAUABIAEgARABEADwAPAA8ADgAOAAwADAAK
AAoACwAJAAgACAAIAAgABwAFAAcABwAGAAYABgAFAAQABAAGAAYABgAGAAYABgAGAAMA
BQAFAAUABQAEAAQABAAEAAYABQAFAAYABAACAAQABAACAAIABAACAAMABAAFAAcABgAE
AAMABAACAAIAAgACAAQABQAFAAUABgAGAAcACAAHAAcABgAGAAYABwAJAAkACQAIAAcA
BwAKAAoACgAKAAoADAAMAAwADQAPAAwADAAOAA4ADgAMAA8ADwAPAA8ADQANAA0ADQAN
AA0ADgAOAA8ADgAOAA0ADQANAA0ADQALAA0ADQANAAwACgAMAAwADAALAAkACwAMAAwA
CwALAA0ADQANAA0ADQAMAAwADAAOAA4ADgANAAsADAAMAAwADQANAAwACwAJAAsACwAL
AAwADAANAA0ADAAMAAwADAALAAsACwAMAA4ADgAOABAADwAOAAwACwAKAAwADAALAAsA
CwALAAsACwANAAoACAAKAAwADAAMAAwACgAKAAoACgAJAAkACgAKAAgACQAKAAwAEQAT
ABUAFQAWABYAFgAWABUAFwAbABwAGwAaABoAGgAYABgAGAAYABoAGwAYABUAEAANAAwA
CwAKAAkACAAIAAcABwAIAAgABgAFAAUAAwABAAAAAAAAAP7//v/+//7/AAAAAP7//v/8
//z//P/9//3//f/+//7//v////////8CAAIAAgABAAAA/v/8//v//f/7//3/AwALABIA
FgAcACUAKwAwADgAQQBLAFsAcACCAI4AjwCCAFwAIADw/+H/1P/D/77/vP+8/8z/2//k
/+3/9P/z//f//P/9//3//f/9//7//v/+////////////AAAAAAEAAQABAAIAAAAAAAAA
AQABAAEAAQABAAMAAwADAAMAAgACAAIAAQADAAQABQAFAAUABQAGAAYABgAEAAQABQAF
AAYABgAGAAQABQAFAAUABwAHAAcACAAIAAgACAAJAAcABwAHAAcACAAJAAkACQAJAAkA
CQAJAAsACwANAA4ADAAMAAwADAAMAA0ADwAPAA8AEAARABIAEgAUABQAFQAVABUAFwAZ
ABcAFwAYABgAGwAbABoAGgAZABoAGwAcABwAHAAcABwAHAAcAB0AHQAdAB0AHQAdABsA
GwAbABsAGQAYABgAFwAWABUAFQAUABYAFgAXABYAFAATABMAEQAPAA8ADgAOABAAEAAO
AA4ADQALAAoACgAKAAoACQAHAAcABwAGAAYABgAFAAQABAAEAAQABAAEAAQABAAEAAEA
AQABAAEAAQAAAAAAAAAAAP7//f/9//7//v/8//7//v/+//7/AAD+//3//v///wEAAAD+
//3//v/+//7//v/+//z//f/9//3//P/8//3//v///////v/+/wAAAQADAAMAAgAAAP7/
/f8AAAAAAAAAAAAAAgACAAIAAwAFAAIAAgACAAIAAgAAAAMAAwADAAMAAQABAAEAAQAD
AAMABAAEAAUABAAEAAMAAwADAAMAAwABAAMAAwADAAIAAAACAAIABAADAAEAAwAEAAQA
AwADAAEAAQABAAEAAQAAAAAAAAACAAIAAgABAP//AAAAAAAAAQABAAAA//8BAAMAAwAD
AAEAAAAAAP//AAAAAAAAAAD///////8AAP7//v/+/wAA/v/+//3//f/7//7///////3/
/f/9//3///////7//v8AAAAAAAAAAAIAAgACAAIA/////wAAAAAAAAEAAgAEAAcACQAL
AAsACgAKAAoACgAKAA0AEgAUABEAEAAQABAAEAAQABAAEAARABEADQAJAAYAAwACAAEA
AAD///7//v/7//v//P/8//z/+//7//n/9f/0//T/9P/0//T/9P/0//b/9v/0//T/8v/y
//L/8//z//P/9P/0//T/9f/1//X/9v/2//b/9f/1//T/8//z//H/9f/3//n/AQAKABAA
GgAhACUALAA4AD0ARQBZAHAAgACIAIUAbgA+AAQA4v/T/8T/t/+0/7b/vP/M/9n/4v/r
/+z/7f/x//b/+f/3//f/9//4//j/+P/5//n/9//3//j/+P/5//n/+f/6//r/+v/6//v/
+f/5//n/+f/7//v/+//7//r/+v/6//n/9//4//n/+f/7//v//P/8//r/+P/4//n/+//8
//z//P/8//3//f/9//v/+//7//z//f/+////AQD//////////wAAAQABAAEAAwADAAMA
AwADAAMABQAGAAYABgAGAAYABgAHAAkACQAJAAoACwAMAAwADgAOAA8ADwAPABEAEwAT
ABMAFAAUABMAEwASABIAEwAUABUAFgAWABYAFgAWABQAFAAVABUAFwAXABcAFwAXABcA
FwAXABUAFAAUABMAFAATABMAEgARABAAEAAOAA4ADQANAAsACQAJAAgACAAIAAgABgAG
AAMAAQAAAAAAAgACAAEA/////////v/+//7//f/8//z//P/8//z//P/+//7//v/7//n/
+f/5//n//P/8//z//P/6//n/+f/6//j/9v/4//j/+P/4//r/+P/4//j/+P/5//f/9v/2
//j/+P/4//j/+P/4//n/+f/5//n/+v/8//7//v/9//v/+v/8//3///////3//P/7//v/
/v/+//7//v/+/wAAAAAAAAAAAQD9//z//f/+/////v8AAP///v/9//7///8AAAEA////
/wAAAAD///7//v/9//3//f/9//3/+//9//3//f/8//r//P/8//z/+//5//v/+v/6//n/
+f/7//v/+//7//v/+v/6//r/+v/6//r/+f/5//r/+v/6//r/+f/3//X/9v/5//r/+//5
//j/+P/3//j/+P/4//j/9//3//f/+P/3//b/9f/2//b/9v/1//X/9//4//b/9v/2//b/
9v/2//b/9v/1//X/9v/2//b/9//4//r//f///wEAAQAAAAAAAAAAAP7/AQAGAAgABwAG
AAYABgAGAAYABgAGAAUABQABAP3/+v/3//b/9f/0//P/8v/y/+//7//w//D/7v/t/+3/
6//p/+j/6P/o/+j/6P/o/+j/6v/q/+j/6P/o/+j/6P/p/+f/5//o/+j/6P/p/+n/6f/q
/+r/6v/p/+n/6P/n/+f/6//p/+v/7//x//r/CAASABcAGwAiACgAMQA5AEUAWABuAHwA
fwBuAEQACgDc/8n/uv+r/6b/rP+y/77/0f/a/93/3v/j/+f/6P/v/+//7//v//D/8P/w
//H/8f/x//H/8v/y/+//7//v//D/8v/y//L/8//x//H/8f/x/+//7//v/+//8P/w//D/
7//x//L/8//z//P/8//0//T/9P/y//L/8//z//T/9P/0//T/9f/1//X/8//z//P/9P/2
//b/9v/3//f/9//3//f/9v/3//f/9//6//v//P/9//z/+//8//z//v/+//7//v/+////
AQABAP//AAABAAIAAgAEAAQABQAHAAcACQALAAsACwAMAAwADQANAAwADAALAAwADQAO
AA4ADgAOAA4ADgAOAA8ADwANAA0ADQANAA8ADwAPAA8ADQAMAAwACwAMAAsACwAKAAcA
BgAGAAQABgAFAAUAAwADAAMAAgACAAAAAAD+//7////9//z//P/6//r/+f/3//n/+f/4
//j/9v/1//T/9P/2//b/9v/2//T/9P/0//H/8//z//P/8//0//T/9P/0//b/9f/1//b/
9P/y//T/9P/y//L/9P/y//L/8v/y//P/9P/0//X/+P/3//b/9f/0//T/9f/1//X/9v/2
//f/+P/4//f/9f/0//X/9//6//v/+f/4//f/9//4//j/+P/4//r//P/8//z/+//9//r/
+v/8//z//P/6//z/+//6//n/+//7//v/+//7//v//P/8//3//P/8//v/+//7//v/+//5
//v/+//7//r/+P/6//r/+v/5//f/+f/5//j/9v/1//b/9//4//n/+f/4//j/+P/3//b/
9f/z//T/9v/3//j/+P/3//X/8//1//f/9//3//T/9P/1//X/9P/0//T/9P/1//X/9f/2
//T/9P/y//L/9P/0//T/9P/0//b/9v/2//b/8//z//T/9P/2//f/+P/6//v//f//////
/v/+//7//v/8////BAAGAAUABAAEAAQABAAEAAQABAAHAAcAAwD///r/9//2//X/8v/x
//D/8P/v/+//8P/w/+7/7f/t/+v/6//q/+r/6v/s/+z/7P/s/+r/6v/o/+j/6P/o/+j/
6f/r/+v/7P/s/+z/7f/t/+3/7P/s/+z/6//r/+r/6f/p/+n/6//r//H/+f8EAAwAFAAZ
AB0AIgAsADkARwBXAGYAdAB6AHEAWAAoAPD/zv/B/7T/q/+o/6r/uP/I/9H/2v/f/+L/
5f/p/+r/6//t/+3/7f/u/+7/7v/v/+//7//v//D/8P/v/+//7//w//D/8P/w//H/8f/x
//H/8f/x//H/8f/x//L/8v/y//H/8f/y//P/8//1//X/9v/2//b/9P/0//X/8//0//T/
9P/0//X/9f/1//X/9f/1//b/9v/2//b/9//5//n/+f/5//j/+f/5//n/+//7//v/+//7
//v//f/+//7//v/+//7//v///wEAAQADAAQABQAGAAQABgAGAAcACQAJAAsADQALAAsA
DAAMAAsACwAKAAoADQAOAA8AEAAQABAAEAAQAA4ADgAPAA8ADwAPAA8ADwANAA0ADQAN
AA8ADgAOAA0ADgANAA0ADAAKAAgABwAEAAYABQAFAAMAAQABAAAAAAD+//7//P/8//3/
+//6//r/+v/6//n/9//7//v/+v/6//j/9//2//b/9v/2//b/9v/2//b/9v/z//P/8//z
//P/9P/0//T/9P/0//P/8//0//b/9P/2//b/9P/0//b/9P/y//L/8v/z//X/9P/0//b/
9v/2//b/9v/4//n/+f/5//j/+P/5//r/+f/5//j/+P/6//v//f/9//3//P/7//v//P/8
//z//P/8//7//v/+//3////8//z//f/+/////v8AAP///v/9//3//f/9//3//f/9//7/
/v/9//z//P/7//3//f/9//3/+f/7//v/+//8//r//P/8//r/+f/3//n//P/8//v/+//9
//3//f/9//v/+v/6//r/+v/6//r/+f/5//r/+v/6//v/+//6//n/+f/7//v/+//4//j/
+f/5//r/+v/6//r/9f/7//n/9v/4//r/+v/6//r/+v/6//r/+v/5//n/+v/6//j/+f/6
//z///8BAAMAAwACAAIAAgACAAIABQAKAAwACQAIAAgACAAKAAoACgAKAA0ADQAJAAUA
AAD9//z/+//8//v/+v/6//j/9//3//b/9v/1//X/8//v/+7/7v/u//D/8P/w//D/8P/w
/+7/7v/s/+z/7P/t/+//7//w//D/7v/v/+//7//y//L/8v/x//H/8P/v/+//6f/t//H/
8//7/wQADAAUAB0AIQAiACoANwBBAE8AYgB0AIAAfwByAE4AFgDo/9P/xP+1/7D/sv+4
/8b/1//g/+X/5v/r/+//7v/v//D/8f/y//T/9P/0//X/9f/1//X/9v/2//P/8//z//T/
9v/2//b/9//3//f/9//3//f/9//3//f/9v/2//b/9f/3//j/+f/5//n/+f/6//r/+v/4
//j/+f/3//j/+P/4//j/+f/5//n/+//7//v//P/8//z//P/9//v/+//7//v//P/9//3/
/f8BAAEAAQABAAAA//8AAAAAAQACAAMABAACAAMABQAFAAcACAAJAAoACAAKAAoACwAL
AAsADQAPAA8ADwAQABAAEwATABIAEgATABQAFQAWABQAFAAUABQAFAAUABUAFQAVABUA
FQAVABUAFQAVABUAFQAUABQAEwAUABMAEwASAA8ADgAOAAwADAALAAsACQAJAAkACAAI
AAgACAAGAAYABQADAAIAAgACAAIAAQD////////+//7/AAD///7//v/8//z//P/8//3/
/v////3/+//7//v/+//+//7//v/+//z/+//7//z//P/6//z//P/6//r//P/6//r/+v/6
//v/+//6//r//P/8//z//P/8//z//f/9//3//v/+////AAAAAP///f/8//7///8BAAEA
AQAAAP/////+//7//v/+/wAAAgACAAIAAQADAAAAAAACAAIAAgAAAAEAAQABAAEAAQAB
AAEAAQABAAEAAgACAAEAAAAAAP//AQABAAEAAQD//wEAAQABAP7//P/+//7/AAD///3/
//8AAAAA//////3//f/9//3//f/8//z//P/8//z//P/7//v//P/8//z///////7//f/7
//3//f/9//z//P/9//3/+v/4//v//P/9//7//P/8//z//P/9//3//v/+//z//f/+/wAA
AwAFAAcABwAGAAYABgAGAAYACQAOABAADQAMAAwADAAMAAwADAAMAA0ADQAJAAUABAAB
AAAA///+//3//P/8//r/+f/5//j/+P/3//f/9f/z//L/8v/y//L/8v/y//L/8v/y//D/
8P/w//D/8P/x/+//7//w//D/8v/z//P/8//2//b/9v/1//P/8v/x//H/8//z//P/9///
/wgAEAAYAB0AIQAoADAAOQBFAFcAbAB8AIYAgQBkADIA/v/e/8v/vP+z/7L/tP/A/9L/
3f/k/+X/6P/r/+//8v/3//X/9f/1//b/9v/2//f/9//3//f/+P/4//n/+f/5//r//P/8
//z//f/7//v/+//7//v/+//7//v/+v/6//r/+f/7//z//f/9//v/+//8//z//P/6//r/
+//9//7//v/+//z//f/9//3//f/9//3//v/+//7//v//////////////AAABAAEAAQAF
AAUABQAFAAMAAwAFAAYABgAGAAYABgAGAAcACQAJAAsADAANAA4ADAAOAA4ADwAPAA8A
EQATABUAFQAWABYAFQAVABQAFAAXABgAGQAaABgAGAAYABgAFgAWABcAFwAZABkAGQAZ
ABcAFwAXABcAFwAWABYAFQAWABUAFQAUABEAEAAQAA4AEAAPAA8ADQALAAsACgAKAAgA
CAAGAAYABQADAAIAAgACAAIAAQD//wEAAQAAAAAA/v/9//z//P/+//7//v/+//7//v/+
//v/+//7//v/+//8//z//P/8//r/+f/5//r//P/6//z//P/7//r/+//4//j/+P/4//n/
+f/4//j/+v/6//r/+v/6//z//f/9//3/+v/6//v//P/9//3//P/8//z//f/////////+
//3//f8AAAAAAAAAAP//AAD///7///8BAP7//v///wAAAQAAAAIAAQAAAP//AQABAAEA
AQABAAEAAgACAAEAAAAAAP/////////////9//////////7//P/+//7/AAD///3////+
//7//f/9//3//f/9//3//f/8//z//P/+//7//v/9//v//P/8//z/+//7//r/+f/7//v/
/v/8//z//P/8//z//P/8//z/+//7//z//P/8//3//v8AAAUABwAJAAkABwAGAAUABAAG
AAkADgAQAAsACgAKAAoADAAMAAwADAANAA0ACQAFAAAA/f/8//v/+v/5//j/+P/3//f/
+P/4//b/9f/1//P/8f/w//D/8P/w//D/8P/w//D/8P/u/+7/8P/w//D/8f/v/+//8P/w
//L/8//z//P/8v/y//L/8f/x//D/7//v//P/9f/1//f///8GABAAGgAfACUALAA0AD0A
SQBZAGoAdgB+AHkAXAAoAPT/1v/H/7j/sf+y/7L/vv/Q/93/4v/n/+j/6f/v//b/9f/1
//X/9f/2//T/9P/1//X/9f/1//b/9v/3//f/9//4//j/+P/4//n/+f/5//n/+f/4//f/
9v/1//f/+P/5//n/9//4//n/+f/3//f/+P/4//n/+P/5//v/+f/6//r/+v/8//3//f/9
//3//f/9//7//P/8//z//f///////////wAAAQABAAEAAwADAAMAAwADAAMABQAGAAQA
BAAEAAQABQAHAAoACwAJAAoACwAMAAwADgAOAA8AEQARABMAFQATABMAFAAUABcAFwAW
ABYAFQAWABcAGAAYABgAGAAYABgAGAAZABkAFwAXABcAFwAZABkAGQAZABcAFgAWABUA
FgAVABUAFAATABIAEgAQABAADwAPAA0ACwALAAoACgAIAAgABgAGAAUAAwACAAIABAAE
AAMAAQABAAEAAAAAAAAA///+//7//v/+//7//v/+//7//v/7//3//f/9//3//f/8//v/
+v/7//v//P/+//3/+v/7//r//P/8//7//P/8//z//P/9//z/+v/5//r//P/8//z//P/8
//3//f/9//r/+v/7//z//f/9//z//P/+////AQABAP///v/9//3///8AAAEAAgABAAIA
AQAAAAMABQACAAIAAAAAAAAA/v8DAAMAAwADAAEAAQABAAEAAwADAAQABAADAAIAAgAB
AAEAAQABAAEA//8BAAEAAQAAAP7/AAAAAAEAAQAAAAMAAgACAAEAAQD//////////wAA
AAABAAIAAAAAAAAA/////wAAAAAAAAEAAQAAAP///f/+/wAAAAAAAAAAAAAAAAAAAAD/
////AAAAAAIAAwAEAAYACQALAA0ADQAKAAoACgAKAAsADwAVABgAEgAQAA8ADgAPABAA
EQASABEAEQANAAkABgADAAIAAQACAAEAAAAAAP////8AAAAA/v/9//3/+//3//b/9v/2
//j/+P/4//j/+P/4//b/9v/2//b/9v/3//f/9//4//j/+P/5//n/+f/4//j/+P/3//f/
9v/1//X/9//1//n//f8DAA4AGAAeACMAKQAwADgAQQBJAFkAbgCAAIoAhQBqADYAAADi
/9H/wv+7/7r/uv/C/9L/3//m/+v/7v/x//P/9v/7//v/+//7//z//P/8//3//f/7//v/
/P/8//3//f/9//7//v/+//7///////////////3//f/9//3/AAAAAAAA///9//7/////
/wEAAQACAAIAAAD+//7//////wAAAAAAAAIAAwADAAMAAQABAAEAAgACAAIAAgADAAMA
AwADAAMABAAFAAUABQAHAAcABwAHAAUABQAHAAgACgAKAAoACgAKAAsADQANAA8AEAAR
ABIAEAASABIAEwATABMAFQAXABcAFwAYABgAGQAZABgAGAAbABwAHQAeAB4AHgAeAB4A
GgAaABsAGwAdAB0AHQAdAB0AHQAdAB0AHQAcABwAGwAaABkAGQAYABcAFgAWABQAFAAT
ABMAEQAQAA8ADQAMAA4ADgAMAAwACQAHAAYABgAGAAYABQADAAUABQAEAAQABAADAAIA
AgACAAIAAgACAAQABAAEAAEA//////////8CAAIAAgACAAAA/////wAA/v/8//7//v8A
AAAAAgAAAAAAAAAAAAEAAQAAAAAAAgAAAAAAAAAAAAAAAQABAAEAAgACAAMABAADAAMA
AgACAAIAAwAFAAUABwAGAAUABQAGAAYABgAGAAYACAAIAAgACAAJAAUABAAFAAYABwAG
AAcABwAHAAcABQAFAAUABQAFAAUABgAGAAcABgAGAAUABQAFAAUABQADAAUABQAFAAQA
AgAEAAQABgAFAAMABQAFAAQAAgABAAIAAwAEAAUABAACAAEAAAACAAIAAgABAAMABAAE
AAQAAwADAAIAAQADAAUABQAFAAIAAgADAAMAAAAAAAEAAgADAAQAAgACAAIAAgADAAMA
BAAEAAQABQAGAAgACQALAA0ADQAOAA4ADgAOAAwADwAUABYAEwASABIAEgASABIAEgAS
ABMAEwAPAAsACAAFAAQAAwACAAEAAAAAAP////8AAAAAAAD//////f/7//r/+v/6//z/
/P/8//z/+v/6//j/+P/2//b/9v/3//n/+f/6//r/+v/7//v/+//8//z//P/7//n/+P/3
//f/+f/5//v///8HAA4AGAAiACcAKQAwADwAQwBNAF8AcACCAIwAiQBwAEIADgDu/93/
yv/B/7z/vP/C/9D/4f/s/+//7v/z//f//P///////////wAAAAAAAAEAAQD/////AAAA
AP///////wAAAgACAAIAAwABAAEAAQABAAMAAwADAAMABAAEAAQAAwABAAIAAwADAAUA
BQAGAAYABAACAAIAAwAFAAYABgAGAAQABQAFAAUABQAFAAUABgAIAAgACAAJAAcABwAH
AAcACAAJAAkACQAJAAkACQAJAAsACwANAA4ADgAOAA4ADgAOAA8AEQARABEAEgATABQA
FAAWABYAFwAXABcAGQAbABkAGQAaABoAGwAbABoAGgAdAB4AHwAgAB8AHgAdABwAGwAc
AB4AHwAfAB8AHwAfAB0AHQAdAB0AHwAeAB4AHQAaABkAGQAYABkAGAAYABYAFAATABMA
EQARAA==
         </WaveFormData>
      </LeadData>
      <LeadData>
         <LeadByteCountTotal>10000</LeadByteCountTotal>
         <LeadTimeOffset>0</LeadTimeOffset>
         <LeadSampleCountTotal>5000</LeadSampleCountTotal>
         <LeadAmplitudeUnitsPerBit>4.88</LeadAmplitudeUnitsPerBit>
         <LeadAmplitudeUnits>��V</LeadAmplitudeUnits>
         <LeadHighLimit>2147483647</LeadHighLimit>
         <LeadLowLimit>268435456</LeadLowLimit>
         <LeadID>V1</LeadID>
         <LeadOffsetFirstSample>0</LeadOffsetFirstSample>
         <FirstSampleBaseline>0</FirstSampleBaseline>
         <LeadSampleSize>2</LeadSampleSize>
         <LeadOff>FALSE</LeadOff>
         <BaselineSway>FALSE</BaselineSway>
         <ExcessiveACNoise>FALSE</ExcessiveACNoise>
         <MuscleNoise>FALSE</MuscleNoise>
         <LeadDataCRC32>1832678716</LeadDataCRC32>
         <WaveFormData>
HAAcABwAHAAcABwAHAAcABwAHAAcABwAHAAcABwAHAAeAB4AHgAeAB4AHgAeAB4AHgAe
AB4AHgAeAB4AHgAeABwAHAAcABwAHgAeAB4AHgAcABwAHAAcABwAHAAcABwAHgAeAB4A
HgAeAB4AHgAeAB4AHgAeAB4AHgAeAB4AHgAeAB4AHgAeACAAIAAgACAAIAAgACAAIAAg
ACAAIAAgAB4AHgAeAB4AIAAgACAAIAAgACAAIAAgAB4AHgAeAB4AHAAcABwAHAAcABwA
HAAcABoAGgAaABoAGQAYABcAFgAUABQAFAAUABQAFAAUABQAEgASABIAEgASABIAEgAS
ABAAEAAQABAADwAOAA0ADAAMAAwADAAMAAoACgAKAAoACgAKAAoACgAIAAgACAAIAAgA
CAAIAAgACAAIAAgACAAIAAgACAAIAAgACAAIAAgACAAIAAgACAAIAAgACAAIAAoACgAK
AAoACgAKAAoACgAKAAoACgAKAAwADAAMAAwACgAKAAoACgAMAAwADAAMAAwADAAMAAwA
DAAMAAwADAAMAAwADAAMAAwADAAMAAwADAAMAAwADAAMAAwADAAMAAwADAAMAAwADAAM
AAwADAAKAAoACgAKAAoACgAKAAoACAAIAAgACAAIAAgACAAIAAgACAAIAAgACAAIAAgA
CAAIAAgACAAIAAgACAAIAAgABgAGAAYABgAIAAgACAAIAAgACAAIAAgABgAGAAYABgAG
AAYABgAGAAQABAAEAAQABAAEAAQABAAEAAQABAAEAAQABAAEAAQAAgACAAIAAgACAAIA
AgACAAIAAgACAAIAAAAAAAAAAAACAAIAAgACAAIAAwADAAMAAQABAAEAAQADAAQABAAE
AAQABAAEAAIAAQD8//r/+v/5//n/+f/5//f/9//5//r/+//8//3//f/7//r/+f/5//n/
+f/7//z//v/+/wAAAQD//////////////v/+//3//f/9//3//f//////AAAAAP7//v/+
//7//v/+//7//f/9//3//f/9//3//f/9//3//f/9//3//f////7///8AAAIACAASABUA
FwAeACkAKAAXAAMA8v/g/8b/qf+S/4r/kf+o/8T/wP+l/5n/oP+r/7r/yP/P/9j/6f/2
//v///8GAAoACgALAAwACwAKAAoACgAKAAoACgAKAAkACQAKAAoACgAKAAoACwALAAsA
CgAKAAkACQAJAAkACQAJAAsACwAMAAwADQANAA0ADQANAA0ADQANAAsACwALAAsADQAN
AAwADAAMAA0ADQANAA0ADQANAA0ADQAOAA4ADgAOAA8ADwAPABAAEAAQABAAEQARABEA
EgAUABQAEwATABMAEwATABMAEwATABMAEwATABMAEwASABQAFAAUABMAFQAVABUAFQAT
ABMAFAAUABMAEwATABMAEQARABEAEQASABAAEAAQAA0ADQAOAA4ADAAMAAwADAAKAAoA
CgAIAAgACAAGAAYABgAGAAYABgAIAAYABgAEAAQABAAEAAQABAACAAIAAQABAAEAAQAB
AAEAAQABAAEAAAAAAAAAAAACAAIAAgACAAIAAgACAAIAAgACAAMAAwADAAMAAwADAAMA
AwADAAMAAwAEAAQABAAEAAUABgAGAAUABQAFAAUABwAIAAgACAAHAAcABwAHAAcABwAI
AAgACAAIAAgACQAHAAcABwAIAAgACAAIAAgACgAKAAoABwAIAAgACQAJAAoACwALAAsA
CQAJAAkACQAJAAkACQAIAAgACAAIAAgABwAHAAgACAAHAAYABgAGAAYABQAFAAUABQAF
AAUABQAFAAUABAAEAAQABAAEAAQAAwADAAMAAwADAAMAAwADAAIAAQABAAEAAQABAAAA
AAABAAEAAQABAAAAAAAAAAAAAAAAAAEAAQABAAEAAQABAAEAAQABAAAAAgACAAIAAwAB
AAEAAAAAAP/////////////+//7//v/+//7//v/+//7//v///////////wAAAAD/////
AAAAAAAAAAAAAAAAAQAAAP7//v/+//7/AAAAAAAAAAABAAEAAQABAAEAAQABAAEAAgAC
AAIAAgACAAIAAAD///r/+P/4//f/9//3//f/9//3//n/+v/7//7///////3/+v/5//n/
+f/5//v//P/8//z//v///////f/9//3//f/8//z/+//7//v/+//7//v/+//8//z//P/+
//7//v/+/wAAAAD////////////////9//3//f/9//3//f/9//3/AAD//wAAAgAIAA4A
EQARABQAGwAWAAUA8f/g/8r/sv+Z/4b/fP+B/5j/tP+4/6H/l/+e/6n/tv/E/8v/1P/h
//D/9//9/wIABAAGAAcACAAHAAYABgAGAAYABgAGAAYABQAFAAYABgAGAAYABgAHAAcA
BwAIAAgABwAHAAcABwAHAAcABwAHAAgACAAJAAkACQAJAAkACQAJAAkACQAJAAkACQAJ
AAkACAAIAAgACQAJAAkACQAJAAkACQAJAAoACgAKAAoACwALAAsADAAMAAwADAANAA0A
DQAOAA4ADgANAA0ADQANAA0ADQANAA0ADQANAA0ADQANAAwADAAMAAwACwALAAsACwAL
AAkACQAKAAoACQAJAAkACQAJAAkACQAJAAgABgAGAAYABQAFAAYABgAEAAQABAAEAAQA
BAAEAAIAAgACAAAAAAAAAAAAAAAAAAAA/v/+//z//P/8//z//P/8//r/+v/5//n/+f/5
//n/9//3//f/9//2//b/9v/2//b/9v/2//b/9v/2//b/9v/2//b/9//3//n/+f/5//n/
+f/5//n/+f/7//z//P/8//r/+//8//z//f/9//3//f/9//7//v/+////////////////
/wAAAAAAAAAAAAABAAEAAQABAAIAAgACAAIAAgACAAIAAgD/////AAACAAMABAAFAAUA
BQAFAAUABQAFAAUABQAFAAQABAAEAAQABAAFAAUABgAGAAcABgAGAAYABgAFAAUABQAF
AAUABQAFAAUABQAEAAQABAAEAAQABAAEAAUABgAHAAUABQAFAAUABgAFAAUABQAFAAUA
BAAEAAUABQAFAAUABgAGAAYABgAGAAYABwAHAAUABQAFAAUABQAFAAUABAAGAAYABgAH
AAcABwAGAAYABQAFAAUABQAHAAYABgAGAAYABgAGAAYABAAEAAUABQAFAAUABgAGAAcA
BwAIAAgACAAKAAgACAAKAAoACgAKAAoADAAMAAwADAANAA0ADQANAAsACwALAAsADAAM
AAwADAAMAAwACgAJAAYABAAEAAMAAQABAAEAAQABAAMABAAFAAgACQAJAAcABQADAAIA
AQABAAMABAAEAAQABgAHAAcABwAHAAcABwAGAAYABQAFAAUABQAFAAUABQAGAAYABgAG
AAYABgAGAAYABgAFAAUABwAHAAcABwAFAAUABQAFAAUABQAFAAUACAAHAAgACgAOABQA
GQAVABYAHwAgABMAAQDu/9r/xP+v/5z/kP+T/6j/xv/Q/73/p/+o/7H/vP/I/9H/2P/l
//L/+f///wIABgAGAAcACAAHAAYABAAEAAQABAAEAAQAAwADAAIAAgACAAIAAAABAAEA
AQAAAAAA/////////////////f/9//7//v/9//3//f/9//3//f/9//3//f/9//3//f/9
//3//P/8//r/+//7//v/+//7//v/+//7//z//P/8//z//f/9//3//f/8//v/+v/7//v/
+//8//z//P/7//v//f/9//3//f/9//3//f/9//v/+//7//r//P/8//z/+//7//v/+//7
//n/+f/6//r/9//3//f/9//1//X/9f/1//T/8v/y//L/7//v//D/8P/s/+z/7P/s/+z/
7P/s/+r/6v/q/+j/6P/m/+b/5v/m/+b/5P/k/+L/4v/i/+L/4v/i/+D/4P/f/9//3//f
/9//3f/d/93/3f/c/9z/3P/c/9r/2v/a/9r/2v/a/9r/2v/Y/9j/2f/Z/9n/2f/Z/9n/
2f/Z/9n/2f/X/9j/2P/Y/9j/2f/a/9r/2f/Z/9n/2f/Z/9r/2v/a/93/3f/d/93/3f/d
/97/3v/e/97/3v/f/93/3f/d/97/4P/g/+D/4P/i/+L/4v/f/+D/4P/h/+H/4P/h/+H/
4f/h/+H/4f/h/+P/4//j/+L/4v/i/+L/4v/i/+H/4f/g/+H/4P/g/+D/4v/h/+H/4f/i
/+P/5P/l/+X/5f/k/+T/5P/k/+T/5P/k/+X/5v/n/+f/5//n/+f/6P/n/+f/5//n/+f/
5v/m/+X/5f/l/+X/5v/m/+b/5v/m/+b/5//n/+f/5//n/+f/5//n/+f/5v/m/+b/5v/n
/+f/5//m/+b/5v/n/+j/6f/p/+j/6P/o/+r/6v/q/+r/6P/o/+n/6f/r/+v/7P/s/+v/
6//s/+z/7P/s/+z/7v/u/+7/7v/u/+7/7v/u/+7/8f/x//H/8f/v/+//7//v//D/8P/w
//D/8P/w/+7/7f/o/+b/5v/l/+f/5//n/+f/5f/n/+j/6f/s/+3/7f/r/+r/6f/p/+n/
6f/r/+z/7P/s/+7/7//v/+//7//v/+//7P/s/+v/6//t/+3/7f/t/+//8P/w//D/8P/w
//D/8P/w//D/7//v//H/8f/x//H/8f/x//H/8f/v/+//7//v//D/8f/0//b//P8EAAUA
AwAKAA8ADAD7/+f/1P/A/6j/k/+A/3r/gf+c/7j/uP+f/5X/nv+p/7b/wv/H/9L/4f/u
//X/+f8AAAIABAAFAAYABQAEAAYABgAGAAYACAAIAAcABwAKAAoACgAKAAoACwALAAsA
DAAMAAsACwANAA0ADQANAAsACwAMAAwADQANAA0ADQANAA0ADQANAA0ADQANAA0ADwAP
AA4ADgAQABEAEQARABEAEQARABEAEwAUABQAFAAUABUAFQAVABYAFgAWABYAGQAZABkA
GgAcABwAGwAbAB0AHQAdAB0AHwAfAB8AHwAhACEAIQAgACIAIgAiACEAIgAjACQAJQAj
ACMAJAAkACUAJQAlACUAJQAlACUAJQAkACIAIgAiACEAIQAiACIAIgAiACIAIgAiACIA
IgAgACIAIgAgACAAIAAgACAAIAAiACAAIAAeACAAIAAgACAAIAAeAB4AHQAfAB8AHwAf
AB8AHwAfAB8AIAAgACAAIAAgACAAIAAgACIAIgAiACIAIgAiACMAIwAhACEAIQAhACEA
IQAhACEAIwAkACQAJAAiACMAJAAkACQAJQAmACcAJwAoACgAKAArACsAKwArACsAKwAs
ACwALAAsACwALQAtAC0ALQAuAC4ALgAuAC4ALgAuAC4AKwArACwALgAvAC4ALwAvAC8A
LQAtAC0ALQAtAC0ALQAsACwALAAsACwAKwArACwALAApACgAKAAoACoAKQApACkAJwAn
ACcAJwAnACcAJgAmACYAJgAmACYAJQAlACUAJQAlACUAJQAlACQAIwAjACMAJQAlACQA
JAAjACMAIwAjACIAIgAiACIAIgAiACMAIwAhACEAIQAhACEAIQAhACAAIAAgACAAIQAh
ACEAIAAgACEAIQAhACEAIQAgACAAIAAgACAAIAAgACAAIAAhACEAIQAgACAAIAAgACAA
IAAgACAAIAAhACEAIQAhACEAIQAhACEAIgAiACIAIgAiACIAIAAfABwAGgAaABkAFwAX
ABcAFwAVABcAGAAZABwAHQAdABsAHAAbABsAGwAbAB0AHgAeAB4AIAAhACEAIQAhACEA
IQAeAB4AHQAdAB8AHwAfAB8AHQAeAB4AHgAeAB4AHgAeAB4AHgAdAB0AHQAdAB0AHQAf
AB8AHwAfAB8AHwAfAB8AIAAhACIAJgAoADAANwA3ADwARwBIADkAJwAUAAIA6v/P/7j/
rv+x/8b/5P/o/83/u//A/8n/2P/m/+3/9v8HABQAHQAjACYAKAAqACoALAAsACwALgAu
AC4ALgAsACwAKwArACwALAAsACwALgAvAC8ALwAuAC4ALQAtAC8ALwAvAC8ALQAtAC4A
LgAtAC0ALQAtAC8ALwAvAC8ALQAtAC0ALQAtAC0ALAAsACwALQAtAC0ALwAvAC8ALwAx
ADIAMgAyADAAMQAxADEAMgAyADIAMgAzADMAMwA0ADQANAAzADMANAA1ADYANwA1ADUA
NQA1ADcANwA3ADYAOAA4ADgANwA3ADcANwA3ADcANwA4ADgANwA3ADcANwA1ADUANQA1
ADYANAA0ADQAMwAzADQANAAwADAAMAAwADAAMAAwAC4AMAAwAC4ALgAsACwALAAsAC4A
LAAsACoAKgAqACoAKgAqACgAKAAnACkAKQApACkAKQApACkAKQAqACoAKgAqACgAKAAo
ACgAJgAmACYAJgAmACYAJwAnACUAJQAlACUAJQAlACUAJQAlACYAJgAmACQAJQAmACYA
JwAnACcAJwAnACgAKAAoACkAKQApACkAKQApACoAKgAqACoAKgArACkAKQApACoAKgAq
ACoAKgAsACwALAApACoAKgArACsAKgArACsAKwArACsAKwArACsAKwArACoAKgAqACoA
KgApACkAKgAqACkAKAAoACgAKgApACkAKQApACkAKQApACsAKwAqACoAKgAqACoAKgAp
ACkAKQApACkAKQApACkAKgApACkAKQArACsAKgAqACsAKwArACsAKgAqACoAKgAoACgA
KQApACkAKQApACkAKwArACsAKgArACwALQAvAC0ALQAsACwALQAtAC0ALQAtACwALAAs
ACwALAAsACwALAAsACwALAAsACwALAAsACwAKwArACsAKwAtAC0ALQAtAC4ALgAuAC4A
LgAuACwAKwAmACQAJAAjACMAIwAjACMAIQAjACQAJQAoACkAKQAnACYAJQAlACUAJQAn
ACgAKAAqACwALQAtACsAKwArACsAKgAqACkAKQApACkAKQApACUAIgAeABoAFwAUABEA
DgALAAoACAAHAAUABQAFAAUABAADAAIAAQD//////////wAAAQACAAQADAASABUAFwAg
ACcAIAANAP3/7P/a/7z/of+S/47/l/+0/8z/vP+f/5v/pP+r/7r/xv/N/9r/6//2//v/
//8EAAQABAAEAAYABgAGAAYABgAGAAYABgAGAAUABQAGAAYABgAGAAQABQAFAAUABgAG
AAUABQAFAAUABQAFAAUABQAGAAYABwAHAAcABwAFAAUABQAFAAcABwAHAAcACQAJAAgA
CAAIAAkACQAJAAsACwALAAsACQAKAAoACgAKAAsACwALAAwADAAMAAwACwALAAsADAAO
AA4ADQANAA0ADQANAA0ADQANAA0ADQAPAA8ADwAOABAAEAAQAA8ADwAPAA8ADwANAA0A
DgAOAA0ADQANAA0ADQANAA0ADQAOAAwADAAMAAkACQAKAAoACAAIAAgACAAGAAYABgAE
AAYABgAEAAQABAAEAAQABAAEAAIAAgAAAAIAAgACAAIAAgAAAAAA////////////////
/////////P/8//z//P/6//r/+v/6//r/+v/6//r/+v/6//v/+//5//n/+f/5//n/+f/5
//n/+f/6//r/+v/6//v//P/8//v/+//7//v//f/+//7//v/9//3//f/9//3//f/+//7/
/v/+//7////9//3//f/+//7//v/+//7//P/8//z/+f/5//r//P/9//z//f/9//3//f/9
//3//f/9//3//f/8//z//P/8//z/+//7//z//P/7//r/+v/6//z/+//7//v/+//7//v/
+//9//3//P/8//z//P/8//z//f/9//3//f/9//3//f/9//7//f/9//3//f/9//z//P/7
//v/+//7//r/+v/6//r/+v/6//v/+//7//v/+//7//3//f/9//z/+v/6//r/+//7//v/
+v/6//v/+//7//v/+f/8//r/+v/6//r/+v/6//r/+v/6//r/+v/7//v/+//7//v/+//7
//v//P/8//z//P/8//z/+v/5//b/9P/0//P/8f/x//H/8f/v//H/8v/z//b/9//3//X/
9P/z//P/8//x//P/9P/0//T/9v/3//f/9//3//f/9//2//b/9f/1//f/9//3//f/9f/2
//b/9v/2//b/9v/2//b/9v/1//X/9f/1//X/9f/1//X/9f/1//X/9f/1//X/9P/3//r/
+v8AAAgADQANABIAHQAgABMAAQDw/+D/yv+v/5b/iP+L/6L/wP/E/6n/lf+W/5//rP+6
/8P/zP/b/+r/8f/3//z//v/+//7/AAAAAAAAAgACAAIAAgACAAIAAQABAAIAAgACAAIA
AgADAAMAAwAEAAQAAwADAAUABQAFAAUAAwADAAQABAAFAAUABQAFAAUABQAFAAUABQAF
AAUABQAHAAcABgAGAAQABQAFAAUABwAHAAcABwAHAAgACAAIAAgACQAJAAkACgAKAAoA
CgALAAsACwAMAAoACgAJAAkACwALAAsACwALAAsACwALAA0ADQANAAwADgAOAA4ADQAN
AA0ADQANAA0ADQAOAA4ADQANAA0ADQANAA0ADQANAA4ADAAMAAwACwALAAwADAAKAAoA
CgAKAAoACgAKAAgACgAKAAgACAAIAAgACAAIAAoACAAIAAYABAAEAAQABAAEAAIAAgAB
AAEAAQABAAEA///////////+//7//v/+//z//P/8//z//P/8//z//P/8//z//f/9//3/
/f/9//3//f/9//3//f/9//7//v/+//7///8AAAAAAQABAAEAAQD//wAAAAAAAAEAAQAB
AAEAAQABAAIAAgACAAIAAgADAAMAAwADAAQABAAEAAQABAAEAAQABAABAAIAAgADAAMA
AgADAAMAAwABAAEAAQABAAMAAwADAAIAAgACAAIAAgACAAEAAQAAAAEAAAAAAAAAAAD/
/////////////////wEAAQAAAAAAAAAAAAAAAAD///////////3//f/9//3//v/9//3/
/f/+//////8AAP///////////v/+//7//v/+//7//////////////////////////v/+
//7//v/////////+//7////+/wAAAAAAAAAAAAAAAAAAAAABAAEAAQABAP//////////
AgACAAIAAgACAAIAAAD///r/+P/4//f/9//3//f/9//3//n/+v/7//z//f/9//v/+v/5
//n/+f/5//v//P/8//r//P/9//3////////////+//7//f/9//////////////8AAAAA
AAAAAAAAAAAAAP7//v/9//3/////////////////////////////////AgABAAIABAAM
ABQAFwAXACAAKQAkABMAAQD0/+L/yP+t/5z/lv+f/7j/0v/I/6n/n/+m/6//vP/K/9P/
3v/v//j///8FAAgACgAMAAwADgAOAA4ADgAOAA4ADgAOAA4ADQANAA4ADgAOAA4ADgAP
AA8ADwAQABAADwAPAA8ADwAPAA8ADwAPABAAEAARABEAEQARABEAEQARABEAEQARABEA
EQARABEAEAAQABAAEQARABEAEQARABEAEQARABIAEgASABIAEwATABMAEgASABIAEgAT
ABMAEwAUABYAFgAVABUAFQAVABUAFQAWABcAGAAZABsAGwAbABoAGgAaABoAGQAbABsA
GwAbABsAGwAcABwAGwAbABsAGwAZABkAGQAZABoAGAAYABgAFQAVABYAFgASABIAEgAS
ABIAEgASABAAEAAQAA4ADgAQABAAEAAQABAADgAOAAwADgAOAA4ADgAOAAwADAALAAsA
CwALAAsACwALAAsACwAKAAoACgAKAAoACgAKAAoACgAKAAoACgAIAAgACQAJAAkACQAJ
AAkACQAJAAkACQAJAAoACgAKAAoACwAMAAwADQANAA0ADQALAAwADAAMAA0ADQANAA0A
DQANAA4ADgAOAA4ADgAPAA8ADwAPABAAEAAQABAAEAAQABAAEAANAA0ADgAQABEAEAAR
ABEAEQAPAA8ADwAPAA0ADQANAAwADQAOAA8AEAAQAA8ADwAOAA8ADgAOAA4ADgANAA0A
DQANAA0ADQANAA8ADwAOAA4ADgAOAA4ADgAPAA8ADwAPAA8ADwAPAA8AEAAPAA8ADwAP
AA8ADgAOAA8ADwAPAA8ADgAOAA4ADgAOAA4ADwAPAA0ADQANAA0ADQANAA0ADAAMAAwA
DAAOAA4ADgAOAA4ADgAOAA4ADwAPAA8ADwAPAA8ADwAPABAAEAAQABAAEAAQAA4ADQAI
AAYABgAFAAMAAwADAAMABAAHAAkACwAKAAsACwAJAAYABQAFAAUABwAJAAoACgAKAAwA
DQANAA0ADQANAA0ADAAMAAsACwALAAsACwALAAsADAAMAAwADAAMAAwADAAMAAwACwAL
AAsACwALAAsACwALAAsACwANAA0ADQANABAAEQASABQAHAAkACUAJwAwADkAMgAhAA0A
/v/u/9T/uf+o/6T/sf/Q/+L/0P+1/6//tv+//87/2P/j/+7//f8IAA8AEwAWABoAGgAb
ABwAGwAaABoAGgAaABoAGgAaABkAGQAaABoAGgAaABoAGwAbABsAGgAaABkAGQAZABkA
GQAZABsAGwAcABwAGwAbABsAGwAbABsAGwAbABsAGwAbABsAGwAbABoAGgAcAB0AHQAd
AB0AHQAdAB0AGwAcABwAHAAcAB0AHQAdAB4AHgAeAB4AHwAfAB8AIAAgACAAHwAfAB8A
HwAfAB8AIQAhACEAIQAhACEAIQAgACAAIAAgAB8AHwAfAB8AHwAdAB0AHgAeAB0AHQAd
AB0AGwAbABsAGwAcABoAGgAaABkAGQAaABoAGAAYABgAGAAYABgAGAAWABYAFgAUABQA
FAAUABQAFAAUABIAEgAQABAAEAAQABAADwAOAA8ADwARABEAEQARAA8ADwAPAA8ADgAO
AA4ADgAOAA4ADgAOAA4ADgAOAA4ADgAOAA8ADwAPAA8ADwAPAA8ADwAPAA8ADwAQABAA
EAAQABEAEgASABEAEQARABEAEQASABIAEgATABMAEwATABMAEwAUABQAFAAUABQAFQAV
ABUAFQAWABYAFgAWABYAFgAWABYAEwAKAAQA///5//b/8//v/+v/6f/p/+n/6f/m/+X/
5P/i/+D/4P/g/+D/3//f/+D/4P/f/97/3v/e/97/3f/d/93/3f/d/93/3f/d/93/3P/c
/9r/2v/a/9r/2f/Z/9n/2f/Z/9n/2f/Z/9r/2f/Z/9n/1//X/9b/1v/X/9f/1//X/9b/
1v/W/9b/1v/W/9f/1//V/9X/1f/V/9X/1f/V/9T/1v/W/9b/1v/W/9b/1v/W/9b/1v/V
/9X/1f/V/9X/1f/V/9X/1v/W/9b/1v/W/9b/1P/T/8z/yv/K/8n/yf/J/8n/yf/K/83/
z//R/9D/0f/R/8//zv/N/83/zf/N/8//0P/Q/9H/1P/W/9f/1//X/9f/1//U/9T/0//T
/9X/1f/V/9X/1f/W/9b/1v/W/9b/1v/W/9b/1v/V/9X/1f/V/9X/1f/V/9X/1f/V/9X/
1f/V/9X/1v/X/9j/3P/i/+j/6//t//T//f/4/+n/1f/E/7L/nP+D/27/aP9x/4z/pP+a
/33/c/94/3//jv+a/6H/rP+9/8j/z//T/9j/2v/a/9r/3P/c/9z/3P/c/9z/3P/c/9z/
2//b/97/3v/e/97/3P/d/93/3f/e/97/3f/d/93/3f/d/93/3f/d/97/3v/d/93/3f/d
/93/3f/d/93/3f/d/93/3f/d/93/3P/c/9z/3f/d/93/3//f/9//3//d/97/3v/e/97/
3//f/9//4P/g/+D/4P/f/9//3//g/+L/4v/h/+H/4f/h/+H/4f/h/+H/4f/h/+H/4f/h
/+D/4v/i/+L/4f/h/+H/4f/h/+H/4f/i/+L/3//f/9//3//f/9//3//f/97/3P/c/9z/
2f/Z/9r/2v/Y/9j/2P/Y/9b/1v/W/9T/1f/W/9X/1v/U/9T/1P/U/9b/1P/U/9L/1P/U
/9T/1P/S/9D/0P/P/9H/0f/R/9H/z//P/8//z//O/87/zv/O/87/zv/O/87/zv/O/87/
zv/O/87/z//P/83/zf/N/83/zf/N/83/zf/N/87/zv/O/87/z//Q/9D/z//P/8//z//P
/9D/0P/Q/9H/0f/R/9H/z//P/9D/0P/Q/9D/0P/R/9H/0f/R/9L/0P/Q/9D/0P/S/9L/
0v/P/9D/0P/R/9H/0f/R/9D/z//P/8//z//P/8//z//P/87/zv/O/87/zv/N/83/zv/O
/8//zv/O/87/zv/N/83/zf/N/83/zf/N/83/zf/M/8z/yv/K/8r/yv/L/8v/y//L/8n/
yf/J/8n/yv/J/8n/yf/J/8n/yP/I/8n/yf/J/8n/yP/I/8j/yP/I/8j/yf/J/8v/y//L
/8v/y//L/8v/yv/K/8r/yv/L/8v/y//K/8r/y//K/8r/yv/K/8r/yv/K/8r/yv/L/8v/
y//L/8v/y//L/8v/zP/M/8z/zP/K/8r/yP/H/8L/wP/A/7//v/+//7//v//B/8P/xP/F
/8T/xf/F/8P/wP+//7//v//B/8P/xP/E/8T/xv/H/8f/xf/F/8X/xf/E/8T/w//D/8P/
w//D/8P/w//E/8T/xP/E/8T/xP/E/8T/xP/D/8P/xf/F/8X/xf/D/8P/w//D/8P/w//D
/8P/xP/F/8b/yP/O/9b/2f/b/+L/6f/q/9v/x/+2/6b/kP9z/17/Vv9b/3T/kP+O/2//
Yf9m/2//ev+I/5H/nP+t/7j/v//D/8j/yv/M/83/zv/N/8z/zP/M/8z/zP/O/87/zf/N
/87/zv/O/87/zP/N/83/zf/M/8z/y//L/8n/yf/J/8n/x//H/8j/yP/J/8n/yf/J/8f/
x//H/8f/x//H/8f/x//H/8f/xv/G/8b/x//H/8f/xf/F/8X/xf/D/8T/xP/E/8T/xf/F
/8X/xP/E/8T/xP/F/8X/xf/G/8b/xv/F/8X/xf/F/8X/xf/H/8f/x//H/8X/xf/F/8T/
xv/G/8b/xf/H/8f/x//H/8P/w//E/8T/w//D/8P/w//B/8H/wf/B/8L/wP/A/8D/vf+9
/77/vv+8/7z/vP+8/7r/uv+6/7j/uv+6/7j/uP+2/7b/tv+2/7j/tv+2/7T/tP+0/7T/
tP+0/w==
         </WaveFormData>
      </LeadData>
      <LeadData>
         <LeadByteCountTotal>10000</LeadByteCountTotal>
         <LeadTimeOffset>0</LeadTimeOffset>
         <LeadSampleCountTotal>5000</LeadSampleCountTotal>
         <LeadAmplitudeUnitsPerBit>4.88</LeadAmplitudeUnitsPerBit>
         <LeadAmplitudeUnits>��V</LeadAmplitudeUnits>
         <LeadHighLimit>2147483647</LeadHighLimit>
         <LeadLowLimit>268435456</LeadLowLimit>
         <LeadID>V2</LeadID>
         <LeadOffsetFirstSample>0</LeadOffsetFirstSample>
         <FirstSampleBaseline>0</FirstSampleBaseline>
         <LeadSampleSize>2</LeadSampleSize>
         <LeadOff>FALSE</LeadOff>
         <BaselineSway>FALSE</BaselineSway>
         <ExcessiveACNoise>FALSE</ExcessiveACNoise>
         <MuscleNoise>FALSE</MuscleNoise>
         <LeadDataCRC32>884392438</LeadDataCRC32>
         <WaveFormData>
FAAUABQAFAAWABYAFgAWABYAFgAWABYAGAAYABgAGAAYABgAGAAYABgAGAAYABgAGgAa
ABoAGgAaABoAGgAaABoAGgAaABoAHAAcABwAHAAcABwAHAAcAB4AHgAeAB4AHwAgACEA
IgAkACQAJAAkACYAJgAmACYAKAAoACgAKAApACoAKwAsAC0ALgAvADAAMQAyADMANAA3
ADgAOQA6ADwAPAA8ADwAPQA+AD8AQABCAEIAQgBCAEIAQgBCAEIAQgBCAEIAQgBAAEAA
QABAAD4APgA+AD4AOwA6ADkAOAA3ADYANQA0ADMAMgAxADAALQAsACsAKgAoACYAJAAi
AB8AHgAdABwAGgAYABYAFAATABIAEQAQAA0ADAALAAoACAAIAAgACAAHAAYABQAEAAIA
AgACAAIAAgACAAIAAgACAAIAAgACAAIAAgACAAIAAAAAAAAAAAACAAIAAgACAAIAAgAC
AAIABAAEAAQABAACAAIAAgACAAQABAAEAAQABAAEAAQABAAFAAYABwAIAAYABgAGAAYA
CAAIAAgACAAKAAoACgAKAAoACgAKAAoACgAKAAoACgAKAAoACgAKAAgACAAIAAgACgAK
AAoACgAIAAgACAAIAAgACAAIAAgABgAGAAYABgAGAAYABgAGAAQABAAEAAQABAAEAAQA
BAAEAAQABAAEAAQABAAEAAQABAAEAAQABAAEAAQABAAEAAQABAAEAAQABAAEAAQABAAE
AAQABAAEAAQABAAEAAQAAgACAAIAAgACAAIAAgACAAQABAAEAAQAAgACAAIAAgACAAIA
AgACAAIAAgACAAIAAAAAAAAAAAACAAIAAgACAAIAAgACAAIABAAEAAQABAAFAAYABgAG
AAYABgAGAAYABQACAAIAAwADAAMAAwADAAMABAAGAAcACAAJAAkACAACAP/////9//3/
/f/9//7/AAAAAAEAAQAAAAAA///+//3//P/7//v/+//7//v/+//9//3//f/9//v//P/8
//z//v/+//7//v8AAAAAAQABAAAAAAAAAAAAAAAAAAAA//8BAAIABgAKABEAHgAtADoA
QgBRAGEAXQBJAC0AEQDp/7r/iP9V/y3/Ff8a/0H/Vf9J/0b/W/92/5P/q/+6/9H/6//7
//3///8HAAwADgAPAA8AEAARAA8ADwAQABAAEAARABEAEQARABIAEgASABQAFAAUABUA
FQAVABUAFQAVABUAFQAVABgAGAAYABgAGAAZABkAGgAaABoAGgAbABsAGwAbABwAHAAc
AB0AHQAdAB0AHgAeAB8AHwAhACEAIQAiACIAIgAkACUAJgAmACcAJwAnACgALAAtAC4A
LwAwADAAMQAzADMANAA1ADYANwA4ADoAOwA8AD0APgA/AEAAQQBBAEIAQwBEAEQARABG
AEcASABIAEYARgBHAEcARwBHAEcARwBGAEQARABDAEAAPwA/AD4APwA+AD0APAA5ADgA
NwA2ADQAMwAxADAALwAtACwAKgApACcAJQAjACIAIAAeAB0AHAAbABkAGQAXABYAFQAU
ABIAEQAQAA8ADgANAAwACwALAAsACgAJAAkACgAKAAkACQAJAAkACAAIAAgACAAIAAgA
BwAHAAcABwAHAAcABwAHAAcABwAIAAgACAAIAAgACAAIAAkACQAJAAkACgAKAAoACgAK
AAoADAANAA0ADQALAAsADAAMAAwADAANAA0ADwAPAA8ADwAPAA8ADwAQABAAEAARABEA
EQARABEAEQARABEAEQARABEAEQARABEAEAAQABAAEAAOAA4ADgAOAA4ADgAOAA0ADwAP
AA8ADgAQABAAEAAQAA8ADwAPAA8ADgAOAA8ADwAOAA4ADgAOAA4ADQANAA0ADQANAA4A
DgANAA0ADQAMAAwADQANAA0ADQANAA0ADAAOAA4ADgAOAAwADAAMAAwADAAMAAwADAAM
AAwADAAMAAwADAAMAA0ACwAKAAoACgAKAAoACgALAAwADAAMAAwADAAMAAoACgAKAAoA
CgAKAAoACgAKAAoADAAMAAoACgAKAAoADAAMAAwADAAMAAwADAAMAAoACgAKAAsADAAM
AAwADAAOAA4ADgANAAgACAAJAAkACQAJAAkACQAKAAwADQAOABEAEQAQAAwABwAHAAUA
BQAHAAcACAAIAAgACQAJAAoACAAHAAYABQAEAAMAAwADAAMAAwADAAMAAwADAAMAAwAE
AAQABAAEAAQABAAEAAQABAAFAAUABgAGAAYABgAGAAYABgAFAAUACgAMAA4AFwAiAC8A
OgBCAEsAVwBVAEUALQAPAOP/tP+I/13/M/8b/xz/Pf9V/0//TP9f/3r/lf+r/7z/0f/p
//v/AQAFAAsAEAAQAA8ADwAQABEAEwATABQAFAAUABUAFQAVABMAFAAUABQAFgAWABYA
FwAXABcAFwAXABcAFwAXABcAGAAYABgAGAAYABkAGQAaABoAGgAaABsAGwAbABsAHAAc
ABwAHQAdAB0AHQAeAB4AHwAfACEAIQAhACIAIgAiACQAJQAmACYAJwAnACcAKAAqACsA
LAAtAC4ALgAvADEAMQAyADMANAA1ADYAOAA5ADoAOwA8AD0APgA/AD8AQABBAEIAQgBC
AEQARQBGAEYARgBGAEcARwBFAEUARQBFAEQAQgBCAEEAQAA/AD8APgA9ADwAOwA6ADkA
OAA3ADYANAAzADEAMAAvAC0ALAAqACkAJwAlACMAIgAgAB4AHQAcABsAGQAZABUAFAAT
ABIAEgARABAADwAMAAsACgAJAAsACwAKAAkACQAKAAoACQAHAAcABwAGAAgACAAIAAgA
CAAHAAcABwAHAAcABwAHAAcABwAHAAgACAAIAAgACAAKAAoACwALAAsACwAMAAwADgAO
AA4ADgAMAA0ADQANAA8ADwAQABAAEAAQABEAEQAPAA8ADwAPABEAEQARABIAEgASABMA
EwATABMAEwATABMAEwATABMAEQARABEAEQASABIAEgASABQAFAAUABQAEgASABIAEQAS
ABMAFAAUABIAEgASABIAEQARABEAEQAQABAAEQARAA4ADgAOAA4AEAAPAA8ADwAPAA8A
EAAQAA8ADwAPAA4ADgAPAA8ADwAPAA8ADwAOAA4ADgAOAA4ADgAOAA4ADgAOAA4ADgAO
AA4ADgAOAA4ADAAMAAwADQAPAA4ADgAOAA4ADgAOAA8ADgAOAA4ADgAOAA4ADAAMAA4A
DgAOAA4ADgAOAA4ADAAOAA4ADgAOAA4ADgAOAA4ADgAOAA4ADgAOAA4ADgAOAA8AEAAQ
ABAAEAAQABAAEAAPAAwADAANAA0ADwAPAA8ADwAOABAAEQASABQAFQAVABIADQANAAsA
CwALAAsADAAMAAwADQANAA4AEAAPAA4ADQAKAAkACQAJAAkACQAJAAkACwALAAsACwAK
AAoACgAKAAoACgAKAAoADAANAA0ADgAOAA4ADgAOAA4ADgANAA0AEAAUABgAHQAoADUA
QABEAEsAWQBdAFEAOwAhAPv/zv+k/3v/U/83/zT/U/9v/2n/YP9t/4b/of+3/8j/2f/x
/wUADQAPABMAGAAaABsAGwAcAB0AHQAdAB4AHgAgACEAIQAhACEAIgAiACIAIgAiACIA
IwAiACEAIAAfABsAGQAXABUAFAASABAADgANAA0ADAAMAAsACgAJAAkACwALAAsADAAM
AAwADQANAA0ADQAOAA4ADwAPABEAEQARABIAEgASABQAFQAWABYAFwAXABcAGAAaABsA
HAAdAB4AHgAfACEAIQAiACMAJAAnACgAKgArACwALQAuAC8AMAAxADEAMgAxADIAMgAy
ADQANQA2ADYANgA2ADcANwA3ADcANwA3ADYANAA0ADMAMgAxADEAMAAvAC4ALQAsAC0A
LAArACoAKAAnACUAJAAjACEAIAAeAB8AHQAbABkAGAAWABQAEwASABEADwAPAA0ADAAL
AAoACgAJAAgABwAIAAcABgAFAAMAAwACAAEAAwAEAAQAAwADAAMAAwACAAIAAgACAAIA
AgABAAEAAQABAAEAAQABAAEAAQABAAIAAgACAAIAAgACAAIAAwADAAUABQAGAAYABgAG
AAYABgAGAAcABwAHAAkACQAKAAoACgAKAAsACwANAA0ADQANAA0ADQANAA4ADgAOAA8A
DwAPAA8ADwAPABEAEQARABEADwAPAA8ADwAOAA4ADgAOABAAEAAQABAADgAOAA4ADQAN
AA0ADQAMAAwADAAMAAwACwALAAsACwAMAAwADQANAAoACgAKAAoACgAJAAkACQAJAAkA
CgAKAAkACQAJAAgACAAJAAkACQAJAAkACQAIAAgACAAIAAgACAAIAAgACAAIAAgACAAI
AAgACAAIAAgACAAIAAgACQAJAAgACAAIAAgACAAIAAkACAAIAAgACAAKAAoACAAIAAgA
CAAIAAgACAAIAAgACAAIAAgACAAIAAgACAAIAAgACAAIAAgACAAGAAYABgAHAAoACgAK
AAoACAAIAAgABwAEAAQABQAFAAUABQAFAAUABgAIAAkACgANAA0ADAAIAAUABQADAAMA
AwADAAQABAAEAAUABQAGAAYABQAEAAMAAgABAAEAAQABAAEAAQABAAEAAQABAAEAAgAC
AAIAAgACAAIAAgACAAQABQAFAAYABgAGAAYABgAEAAQAAwADAAYADAAQABUAIgAvADYA
PABHAFMAUQA/ACcABQDb/7D/hv9b/zf/I/8s/03/Xf9T/1L/Z/+E/53/r//A/9X/7f/9
////AQAJAA4ADgAPAA8AEAARABEAEQASABIAEgATABMAEwARABIAEgASABIAEgASABMA
EwATABMAEwAVABUAFQAVABYAFgAWABYAFgAXABcAGAAWABYAFgAXABcAFwAXABgAGAAY
ABkAGQAZABkAGgAaABsAGwAdAB0AHQAeAB4AHgAeAB8AIAAgACMAIwAjACQAJAAlACYA
JwAoACgAKQArACsALAAtAC4ALwAwADIAMwA0ADUANgA3ADgAOQA5ADoAPQA+AD4APgA8
AD0APgA+AD4APgA/AD8APQA9AD0APQA8ADoAOgA5ADgANwA3ADYAMwAyADEAMAAtACwA
KwAqACgAJwAlACQAIwAhACAAHgAbABkAFwAVABQAEgAQAA8ADgANAAsACwAJAAgABwAG
AAQAAwACAAEAAAD///7//f/7//v/+v/5//n/+v/6//n/+f/5//n/+P/4//j/+P/4//j/
9//3//f/9//3//f/9//3//f/9//4//j/+P/4//j/+P/4//n/+f/5//n/+v/6//r/+v/6
//r//P/9//3//f/9//3//v/+//7//v////////////////8BAAEAAQACAAAAAAABAAEA
AQABAAEAAQABAAEAAQABAAEAAQABAAEAAAAAAAAAAAD+//7//v/+//7//v/+//3//f/9
//3//P/+//7//v/+//3//f/9//3//P/8//3//f/8//z//P/8//z/+//7//v/+//7//z/
/P/7//v/+//6//r/+//7//v/+//7//v/+v/8//z//P/8//r/+v/6//r//P/8//z//P/6
//r/+v/6//r/+v/6//v/+//6//r/+v/6//r/+v/7//z//P/8//z//P/8//z//P/8//z/
/P/8//z//P/8//z//P/8//z//P/8//3//v/+//7//v/+//7//v/9//r/+v/7//v/+//7
//v/+//6//z//f/+/wEAAQAAAPz/+//7//n/+f/4//f/9//2//j/+f/5//r/+v/5//j/
9//2//X/9f/1//X/9f/1//X/9f/1//X/9f/2//b/9v/2//b/9v/2//b/9v/3//f/+P/4
//j/+P/4//b/9v/1//X/+v/8/wIACQASAB8ALgA2AEMAUQBTAEEAJwALAOX/uP+I/1f/
L/8T/xD/M/9P/0X/PP9N/2j/hf+d/6z/wf/b/+3/8f/1//v/AAACAAEAAQACAAMABQAF
AAYABgAGAAcABwAHAAcACAAIAAgACAAIAAgACQAJAAkACQAJAAkACQAJAAkADAAMAAwA
DAAKAAsACwAMAAwADAAMAA0ADQANAA0ADgAOAA4ADwAPAA8ADwAQABAAEQARABMAEwAV
ABYAFgAWABcAFwAXABYAGQAZABkAGgAcAB0AHgAfACAAIAAhACMAIwAkACUAJgAnACgA
KgArAC4ALwAwADEAMAAxADEAMgA1ADYANgA2ADYANwA4ADgAOAA4ADkAOQA5ADkAOQA5
ADoAOAA4ADcANgA1ADUANAAxADAALwAuAC0ALAArACoAKgApACcAJgAjACEAIAAeAB0A
GwAZABcAFgAUABIAEQAQAA8ADQANAAsACgAJAAgABgAFAAQAAwACAAEAAAD//wEAAQAA
AP///f/+//7//f/9//3//f/8//r/+v/6//r//P/7//v/+//7//v/+//7//v/+//7//z/
/P/8//z//P/8//z//f/9//3//f/+//7///8AAAEAAgAAAAEAAQABAAEAAQACAAIAAgAC
AAMAAwADAAMAAwADAAUABQAFAAYABAAEAAUABQAFAAUABQAFAAcABwAHAAcABQAFAAUA
BQAGAAYABgAGAAQABAAEAAQABAAEAAQAAwADAAMAAwACAAIAAgACAAIAAQABAAEAAQAA
AAAAAQABAAAAAAAAAAAAAAD////////9//3//v/+//////////7//v/////////9//3/
/f/8//7//v/+//7//v/+//7//v/+//7//v/+//z//P/8//z//P/8//z//f/9//z//P/8
//7//v/+//3//v/+//7//v/+//z//P/8//z//P/8//z//P/8//z//P/9//7//v/+//7/
/v/+//7//f/6//r/+//7//3//f/9//3//P/+////AAADAAMAAgD+//v/+//5//n/9//3
//j/+P/6//v/+//8//z/+//6//n/+P/3//f/9//1//X/9f/1//f/9//3//f/9v/2//b/
9v/2//b/9v/2//j/+f/5//r/+v/6//r/+v/4//j/9//3//z/AAAGAA8AHAArADYAPgBP
AFkATwA5AB8A///V/6b/dP9F/x//D/8i/0n/T/8//0T/W/94/5H/pf+4/8//6f/1//X/
+/8DAAQABAAHAAcACAAJAAkACQAKAAoACgALAAsACwALAAwADAAMAAoACgAKAAsADQAN
AA0ADQALAAsACwALAA4ADgAOAA4ADgAPAA8AEAAOAA4ADgAPABEAEQARABIAEgASABMA
EwATABMAFAAUABUAFQAXABcAFwAYABgAGAAaABsAHAAcAB0AHQAdAB4AIAAhACIAIwAk
ACQAJQAnACcAKAApACoALQAuADAAMQAwADEAMgAzADYANwA3ADgAOQA6ADoAOgA6ADsA
PAA8ADwAPAA9AD0AOwA7ADsAOwA8ADoAOgA5ADgANwA3ADYAMwAyADEAMAAvAC4ALQAs
ACoAKQAnACYAJwAlACQAIgAhAB8AHQAbABoAGAAWABUAEgARAA8ADwANAAwACwAKAAgA
BwAGAAUABAADAAIAAQABAAEAAAD/////AAAAAP///////////v/+//7//v/+//z/+//7
//v//f/9//3//f/9//3//f/+//z//P/8//z//P/8//3//f/9//3//v/+/wAAAAAAAAAA
AAABAAEAAQABAAEAAgACAAIAAgADAAMAAwADAAMAAwADAAMAAwAEAAQABAAFAAUABQAF
AAUABQAFAAUABQAFAAMAAwADAAMABAAEAAQABAAEAAQABAAEAAIAAgACAAEAAQABAAEA
AAAAAAAAAAAAAP///////////v/+///////+//7//v/+//7//f/9//3//f/9//7//v/9
//3//f/8//z//f/9//3//f/9//3//P/+//7//v/+//7//v/+//7//v/+//7//v/+//7/
/v/+//z//P/8//3/+//+//7//v/+//z//P/8//z//v/+//7//v/+//7//v/+//z//P/8
//3/AAAAAAAAAAAAAAAAAAD///z//P/9//3//f/9//3//f/+/wAAAQACAAUABQAEAAAA
+//7//n/+f/5//n/+v/6//j/+f/5//r//P/7//r/+f/2//X/9f/1//X/9f/1//X/9f/1
//X/9f/2//b/9v/2//b/9v/2//b/9v/3//f/+P/6//r/+v/6//j/+P/3//f/+P/+/wIA
CQAUACMAMAA4AEUAVwBZAEcALwARAO3/wv+S/1//M/8T/xL/M/9P/0f/Ov9J/2T/gf+Z
/6r/wf/b/+3/8//3//3/AgAEAAUABQAGAAcABwAHAAgACAAIAAkACQAJAAcACAAIAAgA
CgAKAAoACwALAAsACwALAAsACwALAAsADAAMAAwADAAOAA8ADwAQABAAEAAQABEADwAP
AA8AEAASABIAEwATABMAEwAUABQAEwATABUAFQAVABYAFgAWABgAGQAaABoAHQAdAB0A
HgAeAB8AIAAhACIAIgAjACUAJQAmACcAKAApACoALAAtAC4ALwAwADEAMgAzADMANAA1
ADYANgA2ADgAOQA6ADoAOAA4ADkAOQA7ADsAOwA7ADgANgA2ADUANgA1ADUANAAzADIA
MQAwAC8ALgAtACwAKgApACcAJgAlACMAIgAgAB8AHQAbABkAGAAWABQAEwAQAA8ADQAN
AAsACgAJAAgABgAFAAQAAwACAAEAAAD////////+//3//f/+//7//f/9//3//f/8//r/
+v/6//r/+v/5//n/+f/5//n/+f/5//n/+f/5//r/+P/4//j/+P/6//r/+//7//v/+//8
//z//P/8//z//P/8//3//f/9//3//f/+//7//v/+/////////////////////////wAA
AAAAAAEAAQABAAEAAQABAAEAAQABAAEAAQABAAEAAQAAAAAAAAAAAAAAAAAAAAAAAAAA
AAAA///////////+//7//v/+//7//f/9//3//f/8//z//f/9//z//P/8//z//P/7//v/
+//7//v//P/8//n/+f/5//j/+v/7//v/+//7//v/+//6//r/+v/6//r/+v/6//r/+v/6
//r/+v/6//r/+v/6//r/+P/4//j/+P/4//j/+v/6//r/+v/6//r/+v/6//j/+P/4//n/
+v/6//r/+v/8//z//P/7//b/9v/3//f/+f/5//n/+f/4//r/+//8///////+//r/9f/1
//P/8//1//X/9v/2//T/9f/1//b/9v/1//T/8//y//H/8f/x//P/8//z//P/8//z//P/
8//0//T/9P/0//L/8v/y//L/9P/1//X/9v/2//b/9v/2//T/9P/z//P/+P/8/wAABwAU
ACUAMAA4AEcAUwBNADcAGwD9/9X/qP92/0f/If8L/xj/Qf9L/zv/Ov9P/2r/h/+d/67/
x//f/+v/7//1//v//v8AAP////8AAAEAAQABAAIAAgAEAAUABQAFAAMABAAEAAQABAAE
AAQABQAFAAUABQAFAAUABQAFAAUABgAGAAYABgAIAAkACQAKAAoACgAKAAsACwALAAsA
DAAMAAwADQANAA0ADQAOAA4ADwAPABEAEQARABIAEgASABQAFQAWABYAFwAXABcAGAAa
ABsAHAAdAB4AHgAfACEAIQAiACMAJAAlACYAKAApACoAKwAsAC0ALgAvAC8AMAAxADIA
MgAyADIAMwA0ADQANAA0ADUANQA1ADUANQA1ADQAMgAyADEAMAAvAC8ALgAtACwAKwAq
ACkAKAAnACYAJAAjACEAIAAfAB0AHAAaABkAFwAVABMAFAASABAADwAMAAsACQAJAAUA
BAADAAIAAAD///7//f/8//v/+v/5//n/+f/4//f/9//4//j/9//3//f/9//2//b/9v/2
//b/9v/1//X/9f/3//f/9//3//f/9//3//j/9v/2//b/9v/2//b/9//3//f/9//4//j/
+P/4//j/+P/4//n/+f/5//n/+f/6//r/+v/6//v/+//7//v/+//7//v/+//7//z//P/8
//3//f/9//3//f/9//3//f/9//3//f/9//3//f/8//z//P/8//z//P/8//z//P/8//z/
+//7//v/+//6//j/+P/4//j/+f/5//n/+f/4//j/+f/5//j/+P/4//j/+P/3//f/9//3
//f/+P/4//f/9//3//b/9v/3//f/9//3//f/9//2//b/9v/2//b/9v/2//b/9v/2//b/
9v/2//b/9v/2//b/9v/2//b/9v/2//b/9v/2//b/9v/3//j/+P/4//j/+P/4//j/9//0
//T/9f/1//X/9f/1//X/+P/6//v//P/7//v/+v/2//P/8//x//H/8f/x//L/8v/y//P/
8//0//b/9f/0//P/8P/v/+//7//v/+//7//v/+//7//v/+//8P/w//D/8P/u/+7/7v/u
//D/8f/x//L/8v/y//L/8v/y//L/8f/x//T/+v/+/wUAFAAjAC4AOABHAFEARQAvABUA
9f/N/57/bP89/xn/Cf8e/0H/Rf81/zr/Uf9u/4f/m/+u/8f/3//p/+3/8f/3//z//P/7
//v//P/9//3//f/+//7//v///////////wAAAAAAAAAAAAAAAAEAAQABAAEAAQABAAEA
AQABAAQABAAEAAQABAAFAAUABgAGAAYABgAHAAcABwAHAAgACAAIAAkACQAJAAkACgAK
AAsACwANAA0ADQAOAA4ADgAQABEAEgASABUAFQAVABYAFgAXABgAGQAaABoAGwAdAB0A
HgAfACAAIQAiACQAJQAmACcAKAApACoAKwArACwALQAuAC4ALgAuAC8AMAAwADAAMAAx
ADEAMQAxADEAMQAyADAAMAAvACwAKwArACoAKQAoACcAJgAlACQAIwAiACAAHwAdABwA
HQAbABoAGAAXABUAEwARABAADgAMAAsACAAHAAUABQADAAIAAQAAAP7//f/8//v/+v/5
//j/9//5//n/+P/3//X/9v/2//X/9f/1//X/9P/0//T/9P/0//T/8//z//P/8//z//P/
8//1//X/9f/2//T/9P/0//T/9P/0//X/9f/1//X/9v/2//b/9v/2//b/+P/5//n/+f/5
//n/+v/6//r/+v/7//v/+f/5//n/+f/7//v/+//8//r/+v/7//v//f/9//3//f/9//3/
/f/9//3//f/9//3//P/8//z//P/8//z//P/8//r/+v/6//n/+//7//v/+v/6//r/+v/6
//n/+f/5//n/+P/4//n/+f/4//j/+P/4//j/9//3//f/9f/1//b/9v/1//X/9f/0//T/
9f/1//X/9f/1//X/9P/0//T/9P/0//T/9P/0//T/9P/0//b/9v/2//b/9P/0//T/9P/0
//T/9P/0//T/9P/0//X/9v/2//b/9v/2//b/9v/1//L/8v/z//P/8//z//P/8//2//j/
+f/6//v/+//6//b/8//z//H/8f/x//H/8v/y//T/9f/1//b/9P/z//L/8f/w/+//7//v
//H/8f/x//H/8f/x//H/8f/w//D/8P/w//D/8P/w//D/8P/x//H/8v/y//L/8v/y//L/
8v/x//H/9P/4//7/BwAUACMALgA0AEMAUQBNADcAHQD9/9X/qv94/0n/H/8J/xj/P/9J
/zn/OP9N/2j/g/+Z/6r/w//b/+n/7f/x//f/+v/6//v/+//8//3//f/9//7//v/+////
////////AAAAAAAAAAAAAAAAAQADAAMAAwADAAMAAwADAAMABAAEAAQABAAEAAUABQAG
AAYABgAGAAcABwAHAAcACAAIAAgACQAJAAsACwAMAAwACwALAA0ADQANAA4ADgAOABAA
EQASABIAEwATABMAFAAUABUAFgAXABoAGgAbAB0AHQAeAB8AIAAfACAAIgAjACQAJQAm
ACcAKAApACkAKgAtAC4ALgAuACwALQAuAC4ALgAuAC8ALwAvAC8ALwAvAC4ALAAsACsA
KgApACkAKAAnACYAJQAkACMAIgAhACAAIAAfAB0AHAAZABcAFgAUABMAEQAPAA0ADAAK
AAgABwAGAAUAAwADAAEAAAD///7/+v/5//j/9//4//f/9v/1//X/9f/0//P/8f/y//L/
8f/z//P/8//y//L/8v/y//L/8v/x//H/8f/z//P/8//z//P/8//z//T/8//y//H/8P/y
//L/8//z//P/8//0//T/8v/y//L/8v/0//X/9f/1//X/9f/2//b/9v/2//f/9//3//f/
9//3//f/9//3//j/+P/4//n/+f/5//n/+f/5//n/+f/5//n/+f/5//n/+f/6//r/+v/6
//j/+P/4//j/+P/4//j/9//3//f/9//2//b/9v/2//b/9f/1//X/9f/0//T/9f/1//T/
9P/0//T/9v/1//X/9f/z//P/9P/0//X/9f/1//T/8v/z//P/8//1//X/9f/0//T/9P/0
//T/8v/y//L/8v/y//L/8v/y//L/8v/y//L/8v/y//L/8v/y//L/8v/y//L/8v/y//L/
8v/y//L/8v/y//P/9P/0//T/9P/0//T/9P/z//D/8P/x//H/8f/x//H/8f/0//b/9//4
//f/9//2//L/7//v/+3/7f/t/+3/7v/u//D/8f/x//L/8P/v/+7/7f/s/+v/6//r/+v/
6//r/+v/6//r/+v/6//s/+z/7P/s/+z/7P/s/+z/7P/t/+3/7v/u/+7/7v/u/+z/7P/r
/+v/8P/0//j///8MABsAKAAyAEEATQBLADcAHQD9/9f/rP96/0n/H/8D/wz/M/9F/zf/
Mv9F/2D/e/+R/6L/u//V/+P/5//r//P/+P/4//n/+f/6//v/+//7//z//P/8//3//f/9
//3//v/+//7//v/+//7//////////////wEAAQABAAEAAAAAAAAAAAAAAAEAAQACAAIA
AgACAAMAAwADAAMABAAEAAQABQAFAAUABQAGAAYABQAFAAcABwAJAAoACgAKAAwADQAO
AA4ADwAPAA8AEAAQABEAEgATABQAFAAVABcAGQAaABsAHAAdAB4AIAAhACAAIQAiACMA
JAAlACUAJgApACoAKgAqACgAKQAqACoAKgAqACsAKwArACsAKwArACoAKAAoACcAJgAl
ACUAJAAjACIAIQAgAB8AHgAdABwAGgAZABcAFgAXABUAFAASABEADwANAAsACgAIAAYA
BQAEAA==
         </WaveFormData>
      </LeadData>
      <LeadData>
         <LeadByteCountTotal>10000</LeadByteCountTotal>
         <LeadTimeOffset>0</LeadTimeOffset>
         <LeadSampleCountTotal>5000</LeadSampleCountTotal>
         <LeadAmplitudeUnitsPerBit>4.88</LeadAmplitudeUnitsPerBit>
         <LeadAmplitudeUnits>��V</LeadAmplitudeUnits>
         <LeadHighLimit>2147483647</LeadHighLimit>
         <LeadLowLimit>268435456</LeadLowLimit>
         <LeadID>V3</LeadID>
         <LeadOffsetFirstSample>0</LeadOffsetFirstSample>
         <FirstSampleBaseline>0</FirstSampleBaseline>
         <LeadSampleSize>2</LeadSampleSize>
         <LeadOff>FALSE</LeadOff>
         <BaselineSway>FALSE</BaselineSway>
         <ExcessiveACNoise>FALSE</ExcessiveACNoise>
         <MuscleNoise>FALSE</MuscleNoise>
         <LeadDataCRC32>3583017834</LeadDataCRC32>
         <WaveFormData>
/v/+//7//v8AAAAAAAAAAAIAAgACAAIABAAEAAQABAAEAAQABAAEAAYABgAGAAYABgAG
AAYABgAIAAgACAAIAAoACgAKAAoADAAMAAwADAAOAA4ADgAOABAAEAAQABAAEQASABMA
FAAWABYAFgAWABcAGAAZABoAHAAcABwAHAAfACAAIQAiACMAJAAlACYAKQAqACsALAAv
ADAAMQAyADUANgA3ADgAOwA8AD0APgA/AEAAQQBCAEQARABEAEQARABEAEQARABEAEQA
RABEAEIAQgBCAEIAQQBAAD8APgA9ADwAOwA6ADcANgA1ADQAMQAwAC8ALgArACoAKQAo
ACUAJAAjACIAHgAcABoAGAAXABYAFQAUABIAEAAOAAwACwAKAAkACAAHAAYABQAEAAMA
AgABAAAA///+//3//P/7//r/+f/4//j/+P/4//j/9v/2//b/9v/2//b/9v/2//T/9P/0
//T/9P/0//T/9P/0//T/9P/0//T/9P/0//T/9P/0//T/9P/2//b/9v/2//b/9v/2//b/
+P/4//j/+P/4//j/+P/4//r/+v/6//r//P/8//z//P/8//z//P/8//7//v/+//7//v/+
//7//v/8//z//P/8//z//P/8//z//P/8//z//P/8//z//P/8//z//P/8//z//P/8//z/
/P/6//r/+v/6//r/+v/6//r/+v/6//r/+v/6//r/+v/6//r/+v/6//r/+v/6//r/+v/6
//r/+v/6//r/+v/6//r/+v/6//r/+v/4//j/+P/4//r/+v/6//r/+P/4//j/+P/4//j/
+P/4//j/+P/4//j/9v/2//b/9v/4//j/+P/4//j/+P/4//j/+P/4//j/+P/6//v//P/8
//z//P/8//z//P/8//z//v////////8AAAAAAQADAAQABQAGAAYAAwD9//r/+f/3//n/
+f/5//n/+f/5//r/+v/4//j/9//2//X/8v/y//H/8f/x//H/8f/z//P/8v/y//L/8v/z
//P/8//z//P/8//z//T/9f/2//f/+P/4//f/+f/5//f/9//4//r/AAAKABYAJQA8AFUA
aQCAAJIAlwCKAHcAXwBGADAAEgDg/53/TP8U/xn/KP8P//v+Cf8t/07/bf+L/6r/yf/c
/+P/5v/w//j/+//8//3///8AAAEAAgADAAMABQAFAAYABgAFAAUABQAGAAgACAAIAAkA
CAAIAAgACQAJAAkACQAJAAoACgAKAAoACgALAAsACwAOAA4ADgAOAA0ADQAOAA4ADwAP
AA8ADwASABIAEwATABIAEwAUABQAFgAWABcAGQAYABgAGAAZABsAHAAcAB0AHwAgACEA
IgAlACUAJwAoACcAKAApACoALQAuADAAMQAyADMANQA2ADkAOgA7ADwAPgA/AEAAQQBD
AEQARQBFAEMARABEAEQARQBFAEQARABGAEUARQBFAEEAQABAAD8AQAA/AD8APgA7ADoA
OQA4ADcANgA0ADMAMgAwAC0ALAArACkAJwAmACQAIgAhAB8AHAAbABkAGQAYABUAEwAS
ABEADwAPAA0ADAALAAoACQAKAAoACQAHAAcABwAHAAcABQAEAAQABAAGAAYABAAEAAQA
BAADAAMAAwACAAIAAgAAAAAAAAAAAAEAAQABAAEA////////////////////////////
////AQABAAIAAgAAAAEAAQABAAEAAgACAAMABQAFAAUABgAGAAcABwAIAAYABwAHAAcA
CAAIAAkACQAJAAoACgAKAAoACgAKAAoADAAMAAwADAAMAAwADAAMAAwADAAMAAsACwAL
AAsACwALAAoACgAKAAkACQAJAAkACQAJAAkACAAIAAgACAAIAAcABwAHAAcABwAHAAcA
BwAHAAYABgAGAAYABgAGAAYABgAGAAYABgAFAAUABQAFAAUABQAFAAUABQAFAAUABQAF
AAUABQAFAAUABQAFAAUABQAFAAQABAAEAAQABQAFAAMAAwADAAMABQAFAAUABgAEAAQA
BAAEAAQABAAEAAQABAAEAAQABAAEAAQABAAEAAQABAAEAAQABAAEAAQABAAEAAYABQAG
AAYABgAGAAYABgAEAAYABgAIAAkACQAJAAoACgAJAAsADAANABAAEAANAAkABAADAAEA
AQADAAMAAwADAAMABAAEAAQAAgABAAAA///+//7//f/9//v/+//7//v/+//6//r/+v/6
//v/+//7//v/+//7//3//P/9//7///8CAAIAAQABAAEA/////wAABAAIABAAHAAtAEAA
WQBtAIIAlgCfAJoAjQBzAFIANgAcAO7/r/9m/yr/I/8y/yH/Cf8V/zX/VP9x/4//rv/L
/97/5//u//b//v8BAAAAAQADAAQAAwAEAAUABQAHAAcACAAIAAkACQAJAAoACgAKAAoA
CwAMAAwADAANAA0ADQANAA0ADgAOAA4ADgAOAA8ADwAPABAAEAAQABAAEQARABIAEgAT
ABMAEwATABYAFgAXABcAFgAXABgAGAAYABgAGQAbABwAHAAcAB0AHwAgACAAIQAjACQA
JQAmACYAJQAmACYAJwAoACkAKgArACwALgAvADAAMQAzADQANwA4ADkAOgA6ADsAPAA9
AD8AQABBAEEAQQBCAEIAQgBBAEEAQABAAEAAPwA/AD8APQA8ADwAOwA6ADkAOQA4ADkA
OAA3ADYAMwAyADAALwAwAC4AKwAqACkAJwAlACQAIgAgAB8AHQAaABkAFwAXABQAEQAP
AA4ADwANAA0ACwAKAAkACAAHAAYABgAFAAMAAwADAAMAAwABAAAAAAAAAAIAAgAAAAAA
AAAAAP////8BAAAAAAAAAAAAAAAAAAAA////////////////////////////////////
////////////AAAAAP7/////////AQACAAIAAwABAAEAAQACAAIAAwADAAQABAAFAAUA
BQAEAAQABQAFAAcACAAIAAgABgAGAAYABgAGAAYABgAGAAYABgAGAAYABgAGAAYABQAH
AAcABwAHAAUABAAEAAQABQAFAAUABQAFAAUABQAEAAIAAgACAAIAAQABAAEAAQABAAEA
AQABAAMAAgACAAIAAgACAAIAAgACAAIAAgACAAEAAQABAAEAAQABAAEAAQABAAEAAQAB
AAEAAQABAAEAAQABAAEAAQD//////v/+//7//v////////////////////////8AAP7/
/v/+//7//v8AAP7//v/+//7//v/+//7//v/+//7//v/+//7//v/+//7//v/+/wAAAQAC
AAIAAgACAAIAAgAAAAAAAAACAAMAAwADAAQABAAFAAcACAAJAAsADAAKAAcAAgABAP//
/////////////wEAAgACAAIAAAD///7//f/8//z/+//7//n/+f/5//n/+//6//r/+v/6
//v/+//7//v/+//7//3//v///wAAAQACAAIAAQABAAEA/////wAABAAIAA4AGgApAD4A
VQBnAHoAjgCbAJgAiQB3AFgAOgAeAPT/tf9o/yj/If8w/yX/C/8R/zH/Uv9v/4n/qP/D
/9r/5//s//T/+v/9//7///8BAAIAAwAEAAUABQAHAAcACAAIAAkACQAJAAoACAAIAAgA
CQAMAAwADAANAA0ADQANAA0ADgAOAA4ADgAOAA8ADwAPAA4ADgAOAA4AEQARABIAEgAR
ABEAEQARABIAEgATABMAFAAVABYAFgAWABYAFwAZABoAGgAaABsAGwAcABwAHQAhACIA
IwAkACUAJQAnACgAKQAqACsALAAtAC4AMAAxADAAMQAzADQANQA2ADcAOAA6ADsAPAA9
AD0APgA/AD8APwBAAEAAQAA/AD8APgA+AD4APQA9AD0AOQA4ADgANwA2ADUANQA0ADMA
MgAxADAALwAuACwAKwAsACoAJwAmACcAJQAjACIAIAAeAB0AGwAYABcAFQAVABQAEQAP
AA4ADwANAA0ACwAKAAkACAAHAAYABgAFAAMAAwADAAMAAwADAAIAAgACAAIAAgAAAAAA
/v/+//3//f/9//z//P/8//7//v/+//7//f/9//3//f/9//3//f/9//3//f/9//3//f/9
//3//f//////AAAAAAAAAQABAAEAAwAEAAQABQAFAAUABQAGAAYABwAHAAgACAAJAAkA
CQAIAAgACQAJAAsADAAMAAwACgAKAAoACgAKAAoACgAKAAoACgAKAAoACgAKAAoACQAJ
AAkACQAJAAsACgAKAAoACQAJAAkACQAJAAkACQAIAAgACAAIAAgABwAHAAcABwAHAAcA
BwAHAAcABgAGAAYABgAGAAYABgAGAAYABgAGAAUABQAFAAUABQAFAAUABQAFAAUABQAF
AAUABQAFAAUABwAHAAcABwAJAAkACAAIAAYABgAHAAcABwAHAAcABwAHAAcABwAIAAYA
BgAGAAYACAAIAAgACAAIAAgACAAIAAgACAAIAAgACAAIAAgACAAGAAYABgAIAAsADAAM
AAwACgAKAAoACAAIAAgACgALAA0ADQAOAA4ADwARABIAEwAWABYAEwAPAAoACQAHAAcA
BwAHAAcABwAJAAoACgAKAAgABwAGAAUAAgACAAEAAQADAAMAAwADAAMAAgACAAIAAgAD
AAMAAwADAAMAAwAFAAYABwAIAAkACgAKAAkACQAJAAcABwAIAAoAEgAcACYANwBOAGEA
cwCKAJoAoQCeAI0AcQBSADgAGgDo/6X/Wv8s/zP/PP8l/xP/Jf9H/2b/f/+b/7r/1//q
//H/9v/+/wYACQAIAAkACwAMAA0ADgAPAA8ADwAPABAAEAATABMAEwAUABQAFAAUABUA
FgAWABYAFwAXABcAFwAXABYAFgAWABYAFgAXABcAFwAYABgAGAAYABsAGwAcABwAGwAb
ABsAGwAcABwAHQAdAB4AHwAgACAAIgAiACMAJQAkACQAJAAlACUAJgAmACcAJwAoACkA
KgAtAC0ALwAwAC8AMAAxADIANQA2ADgAOQA6ADsAPQA+AD0APgA/AEAAQgBDAEQARQBF
AEYARwBHAEcASABIAEgASQBJAEgASABIAEcARwBHAEUARABEAEMAQgBBAEEAQAA9ADwA
OwA6ADkAOAA2ADUANgA0ADEAMAAvAC0AKwAqACoAKAAnACUAJAAjACEAIQAgAB0AGwAa
ABkAFwAXABUAFgAVABQAEwASABIAEQAPAA8ADwAPAA8ADwAOAA4ADgAOAA4ADAAMAAwA
DAALAAsACwAKAAoACgAKAAoACgAKAAkACQAJAAkACQAJAAkACQAJAAkACQAJAAsACwAL
AAsACwALAAwADAAMAA0ADQANAA0ADgAOAA8ADwAPAA8AEAAQABEAEQASABIAEwATABMA
FAAUABUAFQAVABYAFgAWABYAFgAWABYAFgAWABYAFgAUABQAFAAUABQAFAAUABMAEQAR
ABEAEQATABIAEgASABEAEQARABEAEQARABEAEAAQABAAEAAQAA8ADwAPAA8ADwAPAA8A
DwAPAA4ADgAOAA4ADgAOAA4ADgAOAA4ADgAPAA8ADwAPAA8ADwAPAA8ADwAPAA8ADwAN
AA0ADQANAA0ADQANAA0ADQANAAwADAAMAAwADQANAAsACwALAAsADQAOAA4ADgAOAA4A
DAAMAAwADAAMAAwADAAMAAwADAAMAA4ADwAQABAAEAAQABAAEAAOAA4ADgAQABEAEQAR
ABIAEgATABUAFgAXABoAGgAXABMAEAAPAA0ADQALAAsACwALAAsADAAMAAwADgANAAwA
CwAIAAgABwAHAAUABQAFAAUABQAEAAQABAAEAAUABQAFAAcABwAHAAkACAAJAAoACwAM
AAwACwALAAsACQAJAAoADgASABoAJgAzAEgAYQB3AIoAngClAJ4AiwBxAFgAQgAoAPr/
vf9u/y7/Kf88/yv/Ef8Z/zf/Wv95/5X/tP/T/+b/7//2//7/BgALAAoACwANAA4ADwAQ
ABEAEQATABMAFAAUABQAEwASABIAFAAUABQAFQAUABQAFAAVABcAFwAXABcAGAAYABgA
GAAaABsAGwAbABwAHAAcABwAGwAbABwAHAAdAB0AHQAdACAAIAAhACEAIAAhACIAIgAk
ACQAJQAnACYAJgAmACcAKAAqACsALQAtAC4ALwAwAC8ALwAxADIANQA2ADcAOAA5ADoA
PAA9AD4APwBBAEIAQwBEAEUARgBIAEkASgBLAE0ATgBPAE8ATQBOAE4ATgBPAE8ATgBO
AE4ATQBNAE0ASwBKAEoASQBIAEcARwBGAEMAQgBBAEAAPwA+ADwAOwA8ADoANwA2ADUA
MwAxADAALgAsACsAKQAmACUAIwAjACIAHwAdABwAGwAZABkAFwAWABUAFAATABIAEgAR
AA8ADwAPAA8ADwAPAA4ADgAOAAwADAAKAAoACgAKAAkACQAJAAgACAAIAAgACAAIAAgA
BwAHAAcABwAHAAcABwAHAAUABQAFAAUABwAHAAcABwAHAAcACAAIAAgACQAJAAkACQAK
AAoACwALAAsACwAMAAwADQANAA4ADAANAA0ADQAQABAAEQARABEAEgASABIAEAAQABAA
EAASABIAEgASABAAEAAQABAAEAAQABAADwAPAA8ADwAPAA8ADgAOAA4ADQANAA0ADQAN
AA0ADQAMAAwADAAMAAwACwALAAsACwAJAAkACQAJAAsACgAKAAoACgAKAAoACgAIAAgA
CAAIAAkACQAJAAkACQAJAAkACQAJAAkACQAJAAcABwAHAAcABwAHAAcABwAJAAkACAAI
AAgACAAHAAkACAAIAAgACAAIAAgACAAIAAgACAAIAAgACAAGAAYABgAIAAkACgAKAAoA
CgAKAAoACAAIAAgACgALAAsACwAMAAwADQAPABAAEQASABIADwALAAgABwAFAAUABwAH
AAcABwAHAAgACAAIAAYABQAEAAMAAAAAAP/////9//3//f/9/////v/+//7//v//////
//////////8BAAIAAwAEAAUABgAGAAUABQADAAEAAQACAAgAEAAYACYAOQBQAGcAewCS
AKAAnwCQAHsAYwBMADQAEADY/4//QP8e/y//MP8R/wn/If9D/2L/f/+d/7z/1//o/+3/
9P/8/wIAAwAEAAUABwAIAAkACgALAAsACwALAAwADAANAA0ADQAOAA4ADgAOAA8ADgAO
AA4ADwAPAA8ADwAPABAAEAAQABAAEAARABEAEQASABIAEgASABMAEwAUABQAFQAVABUA
FQAUABQAFQAVABgAGQAaABoAGAAYABkAGwAeAB4AHgAfAB8AIAAgACEAIQAiACMAJAAn
ACcAKQAqACkAKgArACwALQAuADAAMQAyADMANQA2ADcAOAA5ADoAOgA7ADwAPQA9AD4A
PwA/AD8AQABAAEAAQQBBAEAAQABAAD8APwA/ADsAOgA6ADkAOAA3ADcANgA1ADQAMwAy
ADEAMAAuAC0ALgAsACkAKAAnACUAIwAiACAAHgAdABsAGgAZABcAFwAUABEADwAOAA0A
CwALAAkACAAHAAYABQAEAAQAAwABAAEAAQABAAEAAQAAAAAAAAAAAAAA/v/+//7//v/9
//3//f/8//z//P/6//r/+v/6//v/+//7//v/+//7//v/+//7//v/+//7//v/+//7//v/
+//7//z//P/+////////////AAAAAAEAAQABAAEAAgAAAAEAAQACAAIAAwADAAMABAAE
AAUABQAFAAYABgAGAAYABgAGAAYABgAGAAYABgAGAAYABgAGAAQABAAEAAMAAwADAAMA
AwADAAIAAgACAAEAAQABAAEAAQABAAEAAAD+//7//v/+//3//f/9//3/////////////
//7//v/+//z//P/8//z//P/8//z//P/9//3//f/9//3//f/9//3/+//7//v/+//9//3/
/f/9//v/+//7//v/+//9//z//P/8//z//P/8//z//P/8//z//P/8//z//P/8//r/+v/6
//z//f/+//7//v/+//7//v/8//z//P/+/////////wAAAAABAAMABAAFAAgACAAFAAEA
/P/7//n/+f/5//n/+f/5//f/+P/4//j/+v/5//j/9//0//T/8//z//H/8f/x//H/8f/w
//D/8P/w//H/8f/x//H/8f/x//P/8v/z//T/9f/4//j/9//3//X/8//z//T/+P/+/wYA
EAAfADYATwBjAHgAjACTAIwAewBlAEwANgAcAO7/rf9c/xz/F/8o/xX/+/7//iH/Qv9h
/33/nv+7/9D/2//i/+r/8P/x//T/9f/3//j/+f/6//v/+//9//3//v/+//3//f/9//7/
/v/+//7////+//7//v///wEAAQABAAEAAQAAAP///v8AAAEAAQABAAAAAAAAAAAAAQAB
AAIAAgADAAMAAwADAAIAAgADAAMABgAHAAgACAAGAAYABwAJAAoACgAKAAsACwAMAAwA
DQANAA4ADwAQABEAEQATABQAFQAWABcAGAAZABoAHAAdAB4AHwAhACIAIwAkACUAJgAo
ACkAKgArACsALAAtAC0ALQAuAC4ALgAvAC8ALgAuAC4ALQAtAC0ALQAsACwAKwAqACkA
KQAoACcAJgAlACQAIwAiACAAHwAgAB4AGwAaABkAFwAVABQAEgAQAA8ADQAKAAkABwAH
AAYAAwABAAAA/f/7//v/+f/4//f/9v/1//T/9P/z//H/8f/x//H/8f/v/+7/7v/u//D/
8P/u/+7/7P/s/+v/6//r/+r/6v/q/+r/6v/q/+r/6f/p/+n/6f/p/+n/6f/p/+n/6f/p
/+n/6f/p/+n/6f/p/+n/6v/q/+r/6//r/+v/6//s/+z/7f/t/+3/7f/u//D/8f/x//L/
8v/z//P/8//0//T/9f/1//X/9v/2//b/9v/2//b/9v/2//b/9v/2//b/9v/2//b/9P/0
//T/8//1//X/9f/1//X/9P/0//T/8//z//P/8//z//P/8//y//D/8P/w//D/8f/x//H/
8f/x//H/8f/x/+//7v/u/+7/7v/u/+7/7v/u/+7/7v/u/+3/7f/t/+3/7//v/+//7//v
/+//7//v/+//7//v/+//7//u/+7/7v/u/+7/7v/u/+7/7v/w//D/8P/w/+7/7v/u//D/
8//0//T/9P/0//T/9P/y//L/8v/0//X/9f/1//b/9v/3//n/+v/7//r/+v/3//P/8P/v
/+3/7f/t/+3/7f/t/+3/7v/u/+7/7v/t/+z/6//o/+j/5//n/+f/5//n/+f/6f/o/+j/
6P/m/+f/5//n/+f/5//n/+n/7P/t/+7/7//w//D/7//v/+//7f/t/+7/9P/6/wIADgAh
ADoATwBjAHgAigCLAHwAZwBTADwAJgAEAND/if82/wz/G/8g///+8f4H/yn/SP9n/4X/
pv/B/9D/1//e/+b/7P/v/+7/7//x//L/8//0//X/9f/1//X/9v/2//f/9//3//j/+P/4
//j/+f/8//z//P/9//v/+//7//v//P/8//z//P/+/////////wAAAAAAAAAAAQABAAIA
AgAFAAUABQAFAAYABgAHAAcACAAJAAoACgAKAAoACwANAA4ADgAOAA8AEQASABIAEwAV
ABYAFwAYABkAGQAbABwAHQAeAB8AIAAjACQAJgAnACgAKQArACwALQAuAC8AMAAyADMA
NAA1ADUANgA3ADcANwA4ADgAOAA7ADsAOgA6ADgANwA3ADcANwA2ADYANQA0ADMAMwAy
AC8ALgAtACwAKwAqACgAJwAmACQAIQAgAB8AHQAbABoAGgAYABcAFQASABEADwAPAA4A
CwAJAAgABwAFAAUAAwACAAEAAAD///7//v/9//v/+//7//v/+//7//r/+v/6//r/+v/4
//j/+P/4//f/9//3//b/9v/2//T/9P/0//T/8//z//P/8//z//P/8//z//P/8//z//P/
8//z//P/8//1//X/9v/2//T/9f/1//X/9f/2//b/9//5//n/+f/6//j/+f/5//r//P/9
//3//f/8//z//f/9//3//v/+//7/AAAAAAAAAAD+//7//v/+/wAAAAAAAAAAAAAAAAAA
/////////////////v/+//7/+//7//v/+//7//v/+//6//r/+v/6//r/+f/5//n/+f/5
//n/+f/5//f/9v/2//b/9v/2//b/9v/2//b/9v/2//f/9//3//f/9//3//f/9//1//X/
9v/2//b/9v/2//b/9v/2//b/9v/2//b/9v/2//b/9v/4//n/+v/6//r/+P/4//j/9v/4
//j/+v/7//v/+//8//z//f///wAAAQACAAIA///7//b/9f/z//P/8//z//P/8//z//T/
9P/0//T/8//y//H/7P/s/+v/6//r/+v/6//r/+v/6v/q/+r/7P/t/+3/7f/t/+3/7f/v
/+7/7//w//H/8v/y//H/8f/x/+//7//w//b//v8GABIAJQA+AFcAawCAAI4AjQB6AGUA
TwA6ACQA/v/G/3v/LP8M/x//Gv/9/vX+D/8x/07/a/+L/6z/xf/U/9v/4v/q//L/8//y
//P/9f/2//f/+P/5//n/+//7//z//P/9//3//f/+//7//v/+////AAAAAAAAAQABAAEA
AQABAAIAAgACAAIAAgADAAMAAwAGAAYABgAGAAUABQAGAAYABwAHAAcABwAIAAgACQAJ
AAoACwAMAAwADAAMAA0ADwAOAA4ADgAPABEAEgASABMAFQAWABcAGAAZABkAGwAcAB0A
HgAfACAAIQAiACQAJQAmACcAKQAqACsALAAtAC4AMAAxADIAMwAzADQANQA1ADcAOAA4
ADgAOQA5ADgAOAA4ADcANwA3ADUANAA0ADMANAAzADMAMgAxADAALwAuACsAKgAoACcA
KAAmACMAIgAhAB8AHQAcABoAGAAXABUAEgARAA8ADwAOAAsACQAIAAUAAwADAAEAAAD/
//7//f/+//7//f/7//n/+f/5//n/+f/4//j/+P/2//b/9P/0//b/9v/1//X/9f/0//T/
9P/y//L/8v/y//H/8f/x//H/8f/x//H/8f/x//H/8f/x//P/8//z//P/8//z//T/9P/0
//X/9f/1//X/9v/2//f/9f/1//X/9v/4//n/+f/6//r/+//7//v//P/8//3//f/9//7/
/v/+//7//v/+//7//v/+//7//v/+//7//v/+//7//v/+//3//f/9//3//f/9//z//P/8
//3//f/9//3/+//7//v/+v/6//r/+v/6//n/+f/5//n/+f/5//n/+f/5//j/+P/4//j/
+P/4//j/9v/2//b/9v/3//f/9//3//X/9f/1//X/9//4//b/9v/2//b/9v/2//b/9v/2
//b/9v/2//b/9v/2//j/9//4//j/+P/4//j/+P/2//j/+P/6//v/+//7//z//P/9////
AAABAAAAAAD9//n/9v/1//P/8//z//P/8//z//X/9v/2//b/9P/z//L/8f/u/+7/7f/t
/+//7//v/+//7//u/+7/7v/u/+//7//v/+//7//v//H/8v/z//T/9f/2//b/9f/1//X/
8//z//T/+v/+/wgAFgAnAEAAVwBrAIAAkACRAIQAbwBZAEAALAAMANj/j/86/xD/H/8i
/wX/9f4L/y3/TP9p/4X/pv/D/9T/2//i/+r/7v/x//L/8//1//b/9//4//n/+f/5//n/
+v/6//v/+//7//z//v/+//7///8AAAAAAAABAP//////////AgACAAIAAgACAAMAAwAD
AAIAAgACAAIAAQABAAIAAgAFAAUABQAFAAYABgAHAAcACAAJAAoACgAKAAoACwANAA4A
DgAOAA8AEQASABIAEwATABQAFQAWABkAGQAbABwAHQAeAB8AIAAhACIAJAAlACYAJwAp
ACoAKwAsAC0ALgAwADEAMgAzADMANAA1ADUANQA2ADYANgA3ADcANgA2ADYANQA1ADUA
MQAwADAALwAuAC0ALQAsACsAKgApACgAJwAmACQAIwAiACAAHQAcABsAGQAXABYAFAAS
ABEADwAMAAsACQAJAAgABQADAAIA///9//3/+//6//n/+P/3//j/+P/3//X/8//z//P/
8//z//L/8v/y//L/8v/w//D/8P/w/+//7//t/+z/7P/s/+z/7P/s/+z/6//r/+v/6//r
/+v/6//r/+v/6//r/+v/6//r/+v/6//r/+v/7P/s/+r/6//r/+v/7f/u/+7/7//v/+//
7//w//D/8f/x//L/8v/z//P/8//2//b/9//3//f/+P/4//j/+P/4//j/+P/4//j/+P/4
//j/+P/4//j/+P/4//j/9//3//f/9//3//f/9v/2//b/9f/1//X/9f/1//X/9f/0//T/
9P/0//T/8//z//P/8//z//P/8//z//P/8v/y//L/8v/y//L/8v/0//T/9P/0//P/8//z
//P/8//z//P/8//z//P/8//z//P/8//z//P/8f/y//L/8v/y//L/8v/y//L/8v/y//L/
8v/y//L/8v/y//T/9f/2//b/9v/2//b/9v/0//T/9P/2//f/9//3//j/+P/7//3//v//
//7//v/7//f/8v/x/+//7//x//H/8f/x//H/8v/y//L/8v/x//D/7//s/+z/6//r/+v/
6//r/+v/6//q/+r/6v/o/+n/6f/p/+n/6f/p/+v/7v/v//D/8f/y//L/8f/x//H/7//v
//D/9P/6/wIADgAfADYATQBjAHoAjACPAIIAbwBXAEAALAAOANr/lf9C/wz/Ff8i/wX/
8f4B/yP/RP9f/33/nv+9/9D/1//c/+T/7P/v/+7/7//x//L/8//0//X/9f/1//X/9v/2
//n/+f/5//r/+v/6//r/+//8//z//P/9//3//f/9//3//v/+//7//v/+/////////wAA
AAAAAAAAAQABAAIAAgADAAMAAwADAAQABAAFAAUABAAFAAYABgAIAAgACQALAAwADAAM
AA0ADQAOAA4ADwAPABAAEQASABUAFQAXABgAFwAYABkAGgAdAB4AIAAhACAAIQAjACQA
JwAoACkAKgAsAC0ALgAvAC0ALgAvAC8AMQAyADIAMgAzADMAMgAyADIAMQAxADEALwAu
AC4ALQAsACsAKwAqACkAKAAnACYAJQAkACIAIQAgAB4AGwAaABkAFwAVABQAEAAOAA0A
CwAKAA==
         </WaveFormData>
      </LeadData>
      <LeadData>
         <LeadByteCountTotal>10000</LeadByteCountTotal>
         <LeadTimeOffset>0</LeadTimeOffset>
         <LeadSampleCountTotal>5000</LeadSampleCountTotal>
         <LeadAmplitudeUnitsPerBit>4.88</LeadAmplitudeUnitsPerBit>
         <LeadAmplitudeUnits>��V</LeadAmplitudeUnits>
         <LeadHighLimit>2147483647</LeadHighLimit>
         <LeadLowLimit>268435456</LeadLowLimit>
         <LeadID>V4</LeadID>
         <LeadOffsetFirstSample>0</LeadOffsetFirstSample>
         <FirstSampleBaseline>0</FirstSampleBaseline>
         <LeadSampleSize>2</LeadSampleSize>
         <LeadOff>FALSE</LeadOff>
         <BaselineSway>FALSE</BaselineSway>
         <ExcessiveACNoise>FALSE</ExcessiveACNoise>
         <MuscleNoise>FALSE</MuscleNoise>
         <LeadDataCRC32>35074246</LeadDataCRC32>
         <WaveFormData>
5P/k/+T/5P/m/+b/5v/m/+j/6P/o/+j/6P/o/+j/6P/q/+r/6v/q/+r/6v/q/+r/7P/s
/+z/7P/u/+7/7v/u/+7/7v/u/+7/8P/w//D/8P/w//D/8P/w//L/8v/y//L/9P/0//T/
9P/2//b/9v/2//f/+P/5//r//P/8//z//P/9//7///8AAAEAAgADAAQABQAGAAcACAAL
AAwADQAOABEAEgATABQAFwAYABkAGgAdAB4AHwAgACEAIgAjACQAJgAmACYAJgAoACgA
KAAoACYAJgAmACYAJgAmACYAJgAkACQAJAAkACIAIgAiACIAIQAgAB8AHgAbABoAGQAY
ABYAFAASABAADQAMAAsACgAHAAYABQAEAAIAAAD+//z/+v/6//r/+v/5//j/9//2//X/
9P/z//L/8v/y//L/8v/w//D/8P/w//D/8P/w//D/7v/u/+7/7v/s/+z/7P/s/+r/6v/q
/+r/6P/o/+j/6P/m/+b/5v/m/+b/5v/m/+b/5v/m/+b/5v/o/+j/6P/o/+b/5v/m/+b/
6P/o/+j/6P/q/+r/6v/q/+z/7P/s/+z/7v/u/+7/7v/w//D/8P/w//L/8v/y//L/9P/0
//T/9P/y//L/8v/y//L/8v/y//L/8v/y//L/8v/w//D/8P/w//D/8P/w//D/8P/w//D/
8P/w//D/8P/w//D/8P/w//D/8P/w//D/8P/w//D/8P/w//D/8P/w//D/8v/y//L/8v/w
//D/8P/w//D/8P/w//D/8P/w//D/8P/w//D/8P/w//D/8P/w//D/7v/u/+7/7v/u/+7/
7v/u/+7/7v/u/+7/7P/s/+z/7P/u/+7/7v/t/+//7//v/+//7//v/+//7//y//T/9f/1
//P/8//z//L/8v/y//L/9v/4//j/+P/4//j/+P/6//v//f/+//7/+v/2//P/8f/w//D/
8P/w//D/8v/y//L/8v/w//D/7v/t/+z/6f/o/+j/5//n/+j/6P/p/+n/6f/p/+f/5//n
/+f/6f/p/+n/6f/r/+3/7v/v//D/8f/y//L/8f/x/+//7//w//T/9v/7/wMADQAgAD8A
YwCIAKsAxwDWAN8A6AD4AA0BGgEJAdgAhAAnAOT/sP9m/yb/Iv9C/1z/dv+S/6z/wv/S
/9f/2//j/+n/7P/t/+3/7v/v/+//7//w//D/8P/x//H/8f/y//L/8v/z//P/8//0//T/
9P/1//X/9f/1//X/9f/1//b/9v/2//b/9//3//j/+P/6//r/+v/6//n/+f/5//r//P/8
//3//f/9//3//v/+/////////wAAAAAAAAEAAwADAAMAAwAEAAYABwAHAAgACAAJAAoA
CwANAA4ADwAQABEAEQATABQAFQAWABcAGQAaABsAHAAdACAAIQAjACQAJQAmACgAKQAs
AC0ALgAvAC4ALwAwADEAMwAzADQANAA0ADQANAA0ADIAMgAyADIAMAAwADAALwAvAC8A
LwAuAC0ALAAsACoAKQAoACcAJgAkACIAIAAeAB0AHAAbABgAGAAWABMAEgARABAADgAN
AA0ACwALAAoABgAGAAUABAAFAAQABAADAAEAAQABAAEA/v/+//7//v8AAAAA/v/9//3/
/f/8//v/+//6//r/+v/6//j/+P/4//b/9f/1//X/9f/1//X/9f/z//P/8v/y//P/8//z
//P/9P/0//T/9f/1//X/9P/0//X/9v/2//f/9//3//f/9//4//j/+v/6//n/+v/6//r/
/P/9//3//f/+/////////wEAAgACAAIAAQABAAAAAAACAAIAAgACAAIAAQABAAEA////
/wAAAAAAAAAA//////////////7////////////+//7////////////////////+//3/
/f////////////////////////8AAAAA//////////////7//v/9//3//////wAAAAAA
AAAAAAAAAP7//v/+//7//v/+//3//f/9//3//v/+//7//v/+//7//v/+///////+//7/
/f/8//7///////////8AAP7//v/+//7/AAAAAP/////9//3//f/9/////////wAAAAAB
AAEAAQABAAEAAAAAAAAAAAAEAAYABgAGAAYABgAIAAoACwANAA4ADgAKAAYAAQD///7/
/v/+//7//v/+//7//v/+//7//v/8//v/+v/3//b/9v/1//X/9v/2//X/9f/1//X/9f/1
//X/9f/1//f/9//3//n/+v/6//r/+v/7//z//P/7//3/+//7//z/AAACAAcADwAbACoA
RwBtAJQAuQDZAO4A+wAEAQ4BIQEuASMB9ACoAEsA/v/I/4L/Pv8w/0z/aP+A/5r/tv/M
/9r/4//p/+//9f/4//f/9//4//n/+f/5//r/+v/6//v/+//7//z//P/8//3//f/9//7/
/v/+////////////////////AAAAAAAAAAABAAEAAgACAAIAAgACAAIAAwADAAMABAAE
AAQABQAFAAcABwAIAAgABwAHAAcACAAIAAgACQALAAsACwALAAwADgAPAA8AEAASABMA
FAAVABMAFAAVABYAFwAXABkAGgAbABwAHQAfAB4AHwAgACEAIgAjACUAJgAnACgAKgAr
ACwALQAuAC8AMAAxADIAMwAzADMANAA0ADIAMgAyADIAMgAyADIAMgAwADAAMAAvAC8A
LwAvAC4ALQAsACwAKgArACoAKQAoACgAJgAkACIAHwAeAB0AGgAZABgAFgAWABUAFAAS
ABEAEQAPAA8ADgAKAAoACQAIAAcABgAGAAUABQAFAAUABQACAAIAAgACAAIAAgAAAP//
AQABAAAA//////7//v/+/wAA/v/+//7//v/9//3//f/7//v/+//7//v/+//6//r/+f/5
//n/+f/4//j/+P/5//n/+f/4//j/+f/6//r/+//5//n/+f/5//r/+v/8//z//f/+//7/
/v/+//////////7///////////8AAAAAAAADAAMAAgACAAQABAAEAAQABAADAAMAAwAD
AAMABAAEAAIAAgABAAEAAwADAAMAAgABAAEAAQABAAAAAAABAAEA//////////8BAAAA
/////wEAAQABAAEA/////////////wAAAAD//wEAAQABAAEAAAAAAP//////////AAAA
AAAAAAAAAAAA/v/+//7//v/+//7//f/9//3//f/+//7//v/+//7//v/+//7///////7/
/v/9//z//P/9//3//f/+//7//v/+//7//v/+//3//f/9//3//f/9//3//f/9//7/AAAB
AAEAAQD//////v/+//7//v8CAAQABgAGAAYABgAGAAgACQALAA4ADgAKAAYAAQD///7/
/v/+//7//v/+/wAAAAAAAAAA/v/8//v/+v/5//j/+P/3//X/9v/2//X/9f/1//X/9f/1
//X/9f/1//X/9f/1//f/+f/6//v//P/9//7//v/9/////f/9//7/AAAEAAkADwAZACoA
RwBpAI4AswDVAOoA8wD8AAYBFQEmAR0B8gCkAEMA9v/A/37/OP8k/0L/Yv92/47/rP/E
/9b/3f/j/+f/7//0//P/8//0//X/9//3//j/+P/4//n/+f/5//r/+v/6//v/+f/5//r/
+v/6//v/+//7//z//f/+/////v/+//7//v//////AAAAAP7//v/+//7/AQABAAEAAgAC
AAIAAwADAAEAAQACAAIAAwADAAMABAAEAAQABQAHAAkACQAJAAoACAAJAAkACgAMAA0A
DgAPAA8AEAARABIAEwATABUAFgAXABgAGQAbABoAGwAcAB0AIAAhACMAJAAjACQAJgAn
ACgAKQAqACsAKgArACwALQAtAC0ALgAuAC4ALgAuAC4ALAAsACwALAAqACoAKgApACkA
KQApACgAJwAmACYAJAAlACQAIwAiACIAIAAeABwAHQAcABsAGAAXABYAFAAUABMAEgAQ
AA8ADQALAAsACgAIAAgABwAGAAUABAAEAAMAAwADAAMAAwAAAAAAAAAAAAAAAAD+//3/
/f/9//z/+//5//j/+P/4//r/+P/4//j/+P/3//f/9//1//X/9f/1//X/9f/0//T/8//z
//P/8//0//T/9P/1//X/9f/0//T/9//4//j/+f/5//n/+f/5//r/+v/8//z/+//8//z/
/P/+/////////wAAAQABAAEA//8AAAAAAAABAAEAAAAAAAAAAAAAAAAAAAD/////////
////AAAAAAAAAAD//////////////v/9//3//f/9//z//P/9//3//f/9//3//f/9//z/
+//7//v/+//7//v//f/9//3//f/7//z//P/7//v/+//7//v//P/8//v/+//9//3//v/+
//z//P/8//z//v/+//7//v/+//7//f/9//v/+//8//z//P/8//z//P/8//z//f/9//z/
/P/7//r//P/9//3//P/+//7//v/+//7//v/9//3//f/9//3//f/7//v/+//8/wAAAQAB
AAEA//////7//v8AAAAABAAGAAYABgAGAAYABgAIAAkACwAOAA4ACgAGAAMAAQAAAAAA
/v/+//7//v8AAAAAAAAAAP7//P/7//r/9//2//b/9f/z//T/9P/z//X/9f/1//X/9//3
//f/9//3//f/9//5//n/+v/7//z//f/+//7//f////3//f/+/wAABgALABEAHQAwAE8A
cwCYAL0A2wDwAPcA/gAKAR0BJAERAdoAggAlAOT/sP9o/zD/Mv9S/2z/gP+a/7b/zv/c
/+H/5//t//P/9v/3//f/+P/5//n/+f/6//r/+P/5//n/+f/6//r/+v/7//v/+//8//z/
/P/9//3//f/9//3//f/9//7//v/+//7//////wAAAAAAAAAAAAAAAAEAAQABAAIAAAAA
AAEAAQABAAEAAgACAAMAAwADAAQAAgACAAMABQAFAAUABQAGAAYABwAHAAgACAAJAAoA
CwALAAwADQAOAA0ADQAPABAAEQASABMAFQAWABcAGAAZABoAGwAdAB4AHwAgACIAIwAk
ACUAJgAnACYAJwAoACkAKQApACoAKgAoACgAKAAoACQAJAAkACQAIgAiACIAIQAfAB8A
HwAeAB8AHgAeABwAHQAcABsAGgAbABoAGQAYABgAGAAYABYAFQAUABIAEgARABAADgAN
AA0ACwALAAoACAAIAAcABgAFAAQABAADAAEAAQABAAEAAAAAAAAAAAAAAAAA/v/9//3/
/f/8//v//f/8//z//P/8//r/+v/6//r/+f/5//n/9//3//f/9//3//f/9v/2//f/9//3
//f/+P/4//j/+f/5//n/+P/4//n/+v/6//v/+//7//v/+//8//z//v/+////AAAAAAAA
AAABAAEAAQACAAMAAwADAAMABAAEAAQABQAFAAQABAAEAAQABAAEAAYABQAFAAUAAwAD
AAQABAAEAAQAAwADAAMAAwADAAIAAwADAAMAAwACAAIAAwADAAEAAQABAAEAAwACAAEA
AQABAAEAAQABAAMAAwADAAMAAQACAAIAAQADAAMAAwADAAIAAgABAAEA/////wAAAAD+
//7//v/+//7//v/+//7//v/+//3//f/9//3//v/+//7//v/+//7/AAAAAAAAAAAAAAAA
AAAAAP////8BAAEAAQABAP///////wAAAgADAAMAAwADAAMAAgACAAIAAgAGAAgACAAI
AAgACAAIAAoACwANABAAEAAMAAgABQADAAIAAgACAAIAAgACAAIAAgACAAIABAACAAEA
AAD9//z//P/7//v//P/8//v/+f/5//n/+f/5//n/+f/5//n/+f/5//v/+//8//3//v8B
AAIAAgABAAEA/////wAAAgAGAAsAEwAZACoASQBrAI4AsQDPAOAA6QDwAPwADwEgARUB
6gCeAD8A9P/E/4L/Pv8s/0j/aP9+/5j/tP/M/9z/5f/p/+//9f/6//n/+f/6//v//f/9
//7//v/+/////////wAAAAAAAAEAAQABAAIAAgACAAMAAwADAAMAAwADAAMABAAEAAQA
BAAFAAUABgAGAAgACAAIAAgABwAHAAcACAAKAAoACwALAAkACQAKAAoACwALAAsADAAO
AA4ADwARAA8ADwAPABAAEAARABEAEgAUABUAFgAXABcAGAAZABoAGwAbAB0AHgAfACAA
IQAjACQAJQAmACcAKAApACsALAAtAC4AMAAxADQANQA2ADcANgA3ADgAOQA5ADkAOgA6
ADoAOgA6ADoAOAA4ADgAOAA0ADQANAAzADMAMwAzADIAMQAwADAALgAtACwAKwAqACoA
KAAmACQAIwAiACEAHgAdABwAGgAaABkAGAAWABUAEwARABEAEAAOAA4ADQAMAAsACgAK
AAkABQAFAAUABQAEAAQABAAEAAQABAACAAEAAQABAAAA//////7//v/+//7//P/8//z/
/P/7//v/+//3//f/9//3//f/9//2//b/9f/1//X/9f/1//T/8//z//X/9f/0//T/9f/2
//b/9//5//n/+f/5//z//P/+//7//f/+//7//v8AAAEAAQABAAIAAwADAAMAAwAEAAQA
BAAFAAUABAAEAAQABAAEAAQABAADAAMAAwADAAMABAAEAAQABAADAAMAAwADAAMAAgAB
AAEAAQABAAAAAAABAAEAAQABAAEAAQABAAAA/////////////////////////////wAA
AAD/////////////AAAAAP//////////AAAAAAAAAAAAAAAA/v/+//7//v8AAAAA////
///////+/wAAAAD+//7//v/+/wAAAAD///////////////////////8AAAIAAwADAAMA
AwADAAIAAgACAAIABgAIAAgACAAIAAgACAAKAAsADQAQABAADAAIAAMAAQAAAAAAAAAA
AAAAAAAAAAAAAAAAAAAA/v/9//z/+f/4//j/9//1//b/9v/1//X/9f/1//X/9f/1//X/
9f/1//X/9f/3//n/+v/7//z//f/+//7//f/9//v/+//8/wAABgALABMAHwA4AFkAfQCi
AMMA2wDmAO8A+gAKARsBIAEDAcQAagATANj/nP9S/yj/Nv9U/2z/hv+k/77/0v/g/+X/
6f/x//X/9P/1//X/9v/3//n/+f/6//r/+P/5//n/+f/6//r/+v/7//v/+//8//z//P/9
//3//f/9//3//f/9//7//v/+//7//////wAAAAAAAAAAAAAAAAMAAwADAAQAAgACAAMA
AwADAAMABAAEAAUABQAFAAYABgAGAAcACQAJAAkACQAKAAoACwALAAwADgAPABAAEQAT
ABQAFQAWABUAFQAXABgAGQAaABsAHQAeAB8AIAAhACIAIwAlACYAJwAoACoAKwAsAC0A
LgAvAC4ALwAwADEAMQAxADIAMgAyADIAMgAyADAAMAAwADAALgAuAC4ALQArACsAKwAq
ACsAKgAqACgAJwAmACUAJAAiACAAHgAcAB0AHAAbABgAGAAWABMAEgARABAADgANAAsA
CQAJAAgABAAEAAMAAgABAAAAAAD//////////////v/+//7//v/8//z/+v/5//n/+f/4
//f/9//2//b/9v/2//T/9P/0//T/8//z//P/8f/x//H/8f/w/+//7f/s/+3/7f/t/+3/
8P/w//D/8f/x//H/8P/w//H/8v/y//P/8//z//P/8//0//T/9v/2//f/+P/4//j/+v/7
//v/+//8//3//f/9//3//v/+//7//f/9//z//P/+//7//v/+//7//f/9//3/+//7//z/
/P/+//7//f/9//v/+//7//r/+//7//v/+//6//r/+//7//r/+f/4//f/+P/4//j/+f/5
//n/+f/5//n/+f/5//n/9//4//j/9//3//f/9//3//j/+P/3//f/9//3//j/+P/4//j/
+P/4//j/+P/4//j/9v/4//n/+f/4//j/+P/4//j/+P/4//f/9//5//n/+f/5//f/9//3
//j//P/9//3//f/9//3//P/8//r/+v/+/wAAAAAAAAAAAAAAAAIAAwAFAAgACAAEAAAA
/f/7//r/+v/4//j/+P/4//j/+P/4//j/+v/4//f/9v/x//D/8P/v/+//8P/w/+//7//v
/+//7//v/+//7//v//D/8f/y//X/9f/2//f/+P/5//r/+v/5//n/9//3//j/+v8AAAUA
CwAVACYAQwBlAIoArQDLAN4A5wDwAPwAEQEgARcB6ACaAD0A8v+8/3j/Nv8k/0L/YP90
/5D/rv/G/9b/3//l/+v/7//w//P/8//0//X/8//z//T/9P/2//f/9//3//j/+P/4//n/
+f/5//r/+v/4//n/+f/5//v/+//7//v//P/8//z//P/9//3//v/+//7//v/+//7/////
////AAAAAAAAAQABAAEAAQACAAIAAwADAAMABAAEAAQABQAHAAcABwAHAAgACAAJAAkA
CgAMAA0ADgAPAA8AEAARABIAEwATABUAFgAXABgAGQAbABwAHQAeAB8AIAAhACMAJAAn
ACgAKgArACoAKwAsAC0ALgAvADAAMQAzADMANAA0ADIAMgAyADIAMgAyADIAMgAwADAA
MAAvAC8ALwAvAC4ALQAsACwAKgApACgAJwAmACYAJAAiACAAHwAeAB0AGgAaABgAFQAU
ABMAEgAQAA8ADAAJAAgABgAGAAYABQAEAAMAAgACAAEA///////////+//7//v/+//7/
/v/8//v/+//7//r/+f/5//j/+P/4//j/9v/2//b/9P/z//P/8//z//P/8//z//P/8//y
//L/8f/x//H/8f/w//D/8P/x//H/8f/w//D/8f/y//L/8//z//P/8//z//b/9v/4//j/
+f/6//r/+v/6//v/+//7//z//f/9//3//f/+//7//v///////v/+/wAAAAAAAAAAAAD/
///////9//3//v/+//7//v/9//3//f/9//3//P/9//3//f/9//r/+v/7//v/+//7//v/
+//9//z/+//7//n/+f/5//n/+f/5//n/+f/5//r/+v/5//n/+f/5//n/+v/6//n/+f/5
//n/+v/6//j/+P/4//j/+P/4//j/+P/4//j/+P/4//f/9//3//f/9//3//f/9//3//j/
/P/9//3//f/7//v/+v/6//z//P8AAAIAAAAAAAAAAAAAAAIAAwAFAAgACAAEAAAA/f/7
//r/+v/6//r/+v/6//j/+P/4//j/+P/2//X/9P/z//L/8v/x/+//8P/w/+//8f/x//H/
8f/v/+//7//v/+//7//v//H/8//0//X/9v/3//j/+P/3//f/9f/1//b/+v8AAAMACwAX
ACwATQBvAJQAtQDPANwA4wDuAP4AEwEaAQEBxgBsABMA1v+e/1D/Iv8s/0z/ZP98/5r/
tv/K/9b/2//h/+f/7f/w/+//7//w//H/8f/x//L/8v/y//P/8//z//T/9P/0//X/9f/1
//b/9v/2//f/9//3//f/9//3//f/+P/4//j/+P/5//n/+v/6//j/+P/4//j/+//7//v/
/P/8//z//f/9//3//f/+//7/////////AAAAAAAAAQADAAMAAwADAAQABAAFAAUABgAI
AAkACgALAAsADAANAA4ADwAPABEAEgAVABYAFwAZABoAGwAcAB0AHgAfACEAIgAhACIA
JAAlACYAJwAoACkALAAtAC4ALwAvAC8AMAAwADAAMAAwADAALgAuAC4ALgAsACwALAAr
ACsAKwArACoAJwAmACYAJAAjACIAIQAgACAAHgAcABoAGQAYABcAFAAUABIADwAOAA0A
DAAKAAkABwAFAAUABAACAAIAAQAAAP///v/+//3/+//7//v/+//6//r/+v/6//r/+v/4
//f/9//3//b/9f/1//T/9P/0//T/8v/y//L/8v/x//H/8f/v/+//7//v/+3/7f/s/+z/
6//r/+v/6//s/+z/7P/t/+3/7f/s/+z/7f/u/+7/7//v/+//7//v//D/8P/y//L/8f/y
//L/8v/y//P/8//z//T/9f/1//X/9f/2//b/9v/3//f/9v/2//b/9v/2//b/+P/3//f/
9//1//X/9v/2//b/9v/1//X/8//z//P/8v/z//P/8//z//L/8v/z//P/8//z//P/8//z
//L/8f/x/+//7//v/+//7//v/+//7//t/+7/7v/t/+//7//v/+//8P/w/+//7//v/+//
8P/w//D/8P/w//D/8P/v/+//7//v/+//7//v/+//7//w//L/8//z//P/8//z//L/8v/0
//T/+P/6//j/+P/4//j/+P/6//v//f/+//7/+v/2//P/8f/w//D/7v/u/+7/7v/u/+7/
7v/u/+7/7P/r/+r/6f/o/+j/5//l/+b/5v/l/+f/5//n/+f/5f/l/+X/5f/n/+f/5//p
/+n/6v/r/+z/7//w//D/7//v/+3/7f/u//L/+P/9/wMAEQAqAEsAbwCSALMAywDWAN8A
6gD8AA8BDgHxALAAVAD9/8L/hv88/xb/KP9I/17/dv+U/7D/xP/Q/9X/2//h/+f/5v/n
/+f/6P/p/+n/6f/q/+r/6v/r/+v/6//s/+z/7P/t/+3/7f/u/+7/7v/v/+//7//t/+3/
7f/t//D/8P/w//D/7//v//D/8P/w//D/8P/w//P/8//z//T/9P/0//X/9f/1//X/9v/2
//X/9f/1//b/9v/2//f/+f/7//v/+//8//z//f/9//7/AAABAAIAAwADAAQABQAGAAcA
BwAJAAoACwAMAA0ADwAQABEAEgATABQAFQAXABgAGQAaABwAHQAgACEAIgAjACQAJQAm
ACcAJwAnACgAKAAqACoAKgAqACgAKAAoACgAJgAmACYAJQAlACUAJQAkACEAIAAgAB4A
HQAcABsAGgAYABYAFAASABEAEAAPAAwADAAKAAcABgADAAIAAAD///3/+//7//r/+P/4
//f/9v/1//T/9P/z//H/8f/x//H/8P/w//D/8P/w//D/7v/t/+3/7f/s/+v/7f/s/+z/
7P/q/+j/6P/o/+j/5//n/+f/5f/l/+X/5f/l/+X/5P/k/+P/4//j/+P/5P/k/+T/5f/l
/+X/5P/k/+X/5v/m/+f/5//n/+f/5//o/+j/6v/q/+v/7P/s/+z/7P/t/+3/7f/u/+//
7//v/+//8P/w//D/8f/x//D/8P/w//D/8P/w//D/7//v/+//7//v//D/8P/w//D/7//v
/+//7//v/+7/7f/t/+3/7f/s/+z/7f/t/+3/7f/t/+3/7f/s/+v/6//r/+v/6//r/+v/
6//r/+v/6f/q/+r/6f/r/+v/6//r/+z/7P/r/+v/6//s/+z/7P/s/+z/7P/s/+v/6//r
/+v/6//r/+v/6//r/+z/7v/v/+//7//t/+3/7P/s/+3/7v/z//b/9P/0//T/9P/2//j/
+f/7//r/+v/2//L/7//t/+z/7P/s/+z/7P/s/+z/7P/s/+z/7P/q/+n/6P/l/+T/5P/j
/+P/5P/k/+P/5f/l/+X/5f/j/+P/4//j/+X/5f/l/+f/5//o/+n/6v/r/+z/7P/r/+v/
6f/p/+r/8P/0//n/AQANACIAQwBnAIoArQDFANQA3QDmAPQACQESAfkAvABiAAcAyv+S
/0b/Fv8g/0D/WP9u/4z/qP++/8z/0f/X/9v/3//i/+P/4//k/+X/5//n/+j/6P/m/+f/
5//n/+j/6P/o/+n/6f/p/+r/6v/o/+n/6f/p/+v/6//r/+v/7P/s/+z/7P/t/+3/7v/u
/+7/7v/u/+7/7//v/+//8P/w//D/8f/x//H/8f/y//L/8//z//P/9P/0//T/9f/3//f/
9//3//j/+v/7//v//P/8//3//v///wEAAgADAAQABQAFAAcACAAJAAoACwANAA4ADwAQ
ABEAEgATABUAFgAZABoAHAAdAB4AHwAgACEAIAAhACIAIwAlACUAJgAmACQAJAAkACQA
JAAkACQAJAAiACIAIgAhACEAIQAhACAAHwAeAB4AHAAZABgAFwAWABQAEgAQAA4ADQAM
AAsACAAIAAYAAwACAAEAAAD+//3/+f/3//f/9v/2//b/9f/0//P/8v/y//H/7//v/+//
7//s/+z/7P/s/+z/7P/q/+n/6//r/+r/6f/p/+j/6P/o/+j/5v/m/+b/5v/l/+X/5f/j
/+P/4//j/+P/4//i/+L/4f/h/+H/4f/g/+D/4P/h/+P/4//i/+L/4f/i/+L/4//j/+P/
4//j/+T/5P/m/+b/5//o/+j/6P/q/+v/6//r/+r/6//r/+v/6//s/+z/7P/t/+3/7P/s
/+7/7v/u/+7/7v/t/+3/7f/r/+v/7P/s/+7/7v/t/+3/7f/t/+3/7P/r/+v/6//r/+r/
6v/r/+v/6f/p/+n/6f/r/+r/6f/p/+n/6f/p/+n/6f/p/+n/6f/p/+r/6v/p/+f/5//n
/+f/6P/o/+f/5//n/+f/6P/o/+j/6P/o/+j/6P/o/+b/5v/m/+b/6P/o/+f/5//n/+f/
5//n/+f/5//n/+j/6v/r/+v/6//r/+v/6v/q/+r/6v/u//D/7v/u/+7/7v/w//L/8//1
//T/9P/w/+z/6f/n/+b/5v/o/+j/6P/o/+j/6P/o/+j/5v/k/+P/4v/h/+D/4P/f/93/
3v/e/93/3f/d/93/3f/d/93/3f/d/93/3f/d/9//4f/i/+P/5P/l/+b/5v/l/+X/4//j
/+T/6P/s//H/9/8DABYANwBdAIAAoQC9AM4A1QDeAOwAAQEMAfkAxABsAA8AzP+Y/07/
FP8W/zb/UP9m/4D/nv+2/8L/yf/N/9X/2//c/93/3f/e/9//3f/d/97/3v/g/+H/4f/h
/+L/4v/i/+P/4//j/+T/5P/i/+P/4//j/+P/4//j/+P/5P/k/+T/5P/l/+X/5v/m/+b/
5v/m/+b/5//n/+f/6P/o/+j/6f/p/+n/6f/q/+r/6//r/+v/7P/u/+7/7//x//H/8f/x
//L/8v/z//P/9P/0//X/9v/3//f/+P/5//r/+//7//3//v8BAAIAAwAFAAQABQAGAAcA
CgALAA0ADgAPABAAEgATABQAFQAWABcAGAAZABoAGwAdAB0AHgAeABwAHAAcABwAHAAc
ABwAHAAaABoAGgAZABkAGQAZABgAFQAUABQAEgATABIAEQAQAA4ADAAKAAgABwAGAAUA
AgACAA==
         </WaveFormData>
      </LeadData>
      <LeadData>
         <LeadByteCountTotal>10000</LeadByteCountTotal>
         <LeadTimeOffset>0</LeadTimeOffset>
         <LeadSampleCountTotal>5000</LeadSampleCountTotal>
         <LeadAmplitudeUnitsPerBit>4.88</LeadAmplitudeUnitsPerBit>
         <LeadAmplitudeUnits>��V</LeadAmplitudeUnits>
         <LeadHighLimit>2147483647</LeadHighLimit>
         <LeadLowLimit>268435456</LeadLowLimit>
         <LeadID>V5</LeadID>
         <LeadOffsetFirstSample>0</LeadOffsetFirstSample>
         <FirstSampleBaseline>0</FirstSampleBaseline>
         <LeadSampleSize>2</LeadSampleSize>
         <LeadOff>FALSE</LeadOff>
         <BaselineSway>FALSE</BaselineSway>
         <ExcessiveACNoise>FALSE</ExcessiveACNoise>
         <MuscleNoise>FALSE</MuscleNoise>
         <LeadDataCRC32>3268632817</LeadDataCRC32>
         <WaveFormData>
4v/i/+L/4v/k/+T/5P/k/+b/5v/m/+b/5v/m/+b/5v/o/+j/6P/o/+j/6P/o/+j/6v/q
/+r/6v/q/+r/6v/q/+z/7P/s/+z/7P/s/+z/7P/u/+7/7v/u/+7/7v/u/+7/8P/w//D/
8P/w//D/8P/w//L/8v/y//L/9P/0//T/9P/2//b/9v/2//f/+P/5//r/+//8//3//v//
/wAAAQACAAMABAAFAAYACQAKAAsADAANAA4ADwAQABIAEgASABIAFAAUABQAFAAWABYA
FgAWABYAFgAWABYAFgAWABYAFgAUABQAFAAUABIAEgASABIAEAAQABAAEAAPAA4ADQAM
AAkACAAHAAYAAwACAAEAAAD+//7//v/+//v/+v/5//j/9v/2//b/9v/1//T/8//y//D/
8P/w//D/8P/w//D/8P/w//D/8P/w//D/8P/w//D/7v/u/+7/7v/u/+7/7v/u/+z/7P/s
/+z/6v/q/+r/6v/o/+j/6P/o/+r/6v/q/+r/6v/q/+r/6v/s/+z/7P/s/+7/7v/u/+7/
8P/w//D/8P/w//D/8P/w//L/8v/y//L/9P/0//T/9P/2//b/9v/2//j/+P/4//j/+v/6
//r/+v/4//j/+P/4//r/+v/6//r/+P/4//j/+P/6//r/+v/6//r/+v/6//r/+v/6//r/
+v/6//r/+v/6//r/+v/6//r/+v/6//r/+v/6//r/+v/6//r/+v/6//r//P/8//z//P/6
//r/+v/6//r/+v/6//r/+v/6//r/+v/8//z//P/8//z//P/8//z//P/8//z//P/6//r/
+v/6//z//P/8//z//P/8//z//P/8//z//P/8//3//f/8//z//v/+//3//f/+/wAAAQAC
AAIAAQABAAEAAwADAAUABwAHAAcACAAJAAcACAAIAAsADgAOAA4ADAAIAAcABQAFAAYA
BQAFAAUABQAFAAQABAAEAAMAAgABAAAA///+//3//f/+//7//f////////////3//f/9
//3///////////8AAAEAAgADAAUABQAGAAYABgAGAAUABQAHAAcACQAKAA0AEQAXACoA
RgBjAIEAmgCwAMIA1ADqAAMBFAEOAfAAtgBoACIA7/+8/5P/kf+h/67/vf/R/+L/7//4
//v//P///wUABwAGAAYABgAGAAYABgAHAAcABwAHAAcACAAKAAoACgAKAAsACwALAAwA
DAAMAAwADAANAA0ADAAMAA0ADgAOAA4ADgAOAA4ADwAPAA8ADwAPABAAEAAQABEAEQAR
ABEAEQARABIAEgASABIAEwATABQAFAAUABQAFQAWABYAFgAXABgAGAAYABgAGgAbABsA
HAAeAB4AHwAfAB8AIAAhACMAJQAmACcAKAApACoAKgArACwALQAuAC8AMgAzADQANQA2
ADcANwA4ADsAOwA7ADwAPAA8AD0APgBAAEAAQABAAD4APQA9AD0APwA/AD8APgA+AD4A
PQA9ADwAPAA7ADoAOQA4ADcANwA4ADYAMwAyAC8ALwAuAC0ALAArACoAKAApACgAJwAm
ACUAJAAjACIAIQAhACEAHwAfAB8AHwAfAB4AHgAfAB8AHgAeAB4AHgAdAB0AHQAcABwA
HAAcABoAHAAcABoAGgAaABoAGgAaABkAGQAZABgAGAAYABcAFwAXABcAFwAWABgAGAAY
ABkAGQAZABkAGQAZABoAGwAbABkAGgAaABoAHAAcABwAHAAcAB4AHwAfAB8AHwAfACAA
HwAgACEAIQAjACMAJAAkACQAJQAmACYAJgAmACYAJgAmACcAJwAnACcAJwAnACcAJQAl
ACUAJQAnACcAJgAlACUAJQAmACYAJQAlACUAJQAlACYAJgAmACYAJQAlACYAJgAmACUA
JQAlACUAJQAlACQAJAAlACUAJQAlACUAJQAlACYAJgAmACQAJAAkACMAJQAmACYAJgAm
ACYAJgAmACUAJQAlACUAJQAlACUAJQAlACYAJwAnACcAJwAmACYAJgAmACcAJwAlACUA
JQAmACYAJgAmACgAJwAoACYAJgAmACYAJgAmACYAJwAnACYAJgAmACgAJwAnACgAKgAr
ACwALAApACkAKQApACkAKwAtAC0ALQAuAC8ALwAyADIANQA2ADYANgA0ADAALQArACsA
KgArACsAKwArACsAKgAqACoAKQAoACcAJgAlACQAIwAjACQAJAAjACMAIwAjACMAIwAl
ACUAJQAlACMAIwAjACQAJQAmACcAJwAnACgAKAAoACgAJwAnACcAKwArACwALwA1ADkA
SgBoAIcAowDAANgA6gD+ABIBKQE6ATgBHAHoAJoAUAAZAOb/uf+v/7//zP/Z/+3//v8J
ABIAFwAaAB0AIQAjACIAIgAiACIAJAAkACUAJQAlACUAJQAmACYAJgAmACYAJwAnACcA
KAAoACgAKAAoACkAKQAoACgAKQAqACoAKgAqACoAKgArACsAKwArACsALAAsACwALQAv
AC8ALwAvAC8AMAAwADAALgAvAC8AMAAyADIAMgAzADQANAA0ADUANgA2ADYANgA4ADkA
OQA6ADgAOAA5ADkANwA2ADUANQA0ADQANAA0ADIAMgAxADEAMAAxADIAMwAyADMANAA1
ADQANQA1ADYAOQA5ADkAOgA6ADoAOwA8ADoAOgA6ADoAOgA5ADkAOQA5ADkAOQA4ADgA
OAA3ADcANAA0ADMAMgAzADIAMQAxADIAMAAtACwAKwArACoAKQAoACcAJgAkACMAIgAh
ACAAIQAgAB8AHgAdAB0AHQAbABkAGQAZABkAFwAYABoAGwAYABgAGAAYABkAGQAZABgA
GAAYABgAFgAXABgAFwAYABgAGAAYABgAFwAXABcAFgAWABYAFQAVABcAFwAXABYAGAAY
ABgAGQAXABcAFwAXABcAGAAZABkAGQAaABoAGgAaABoAGgAaABoAHAAdAB0AHwAfAB8A
IAAgACAAIAAfACEAIQAiACIAIgAjACQAJAAkACQAJAAkACYAJwAnACcAJQAlACUAJQAn
ACcAJwAnACcAJwAmACUAJwAnACgAKAApACkAKQApACcAKAAoACgAKAAnACcAKAAoACgA
JwAnACkAKQApACkAKgAqACsAKwArACsAKwArACkAKgAqACoALAAsACwAKwArACwALAAs
ACwALAAsACwALQAtAC0ALQAtAC0ALQAtACsALAAtAC0ALQAtACwALAAuAC4ALwAvAC0A
LQAtAC4ALgAuAC4ALgAuAC4ALgAuAC4ALgAuAC4ALwAvAC4ALgAuACsAKQAoACgAIwAf
ABsAFgASAA8ADAAJAAcABwAHAAUAAwAEAAUABQAFAAQABgAGAAgACAAGAAIA/v/7//r/
+P/0//P/8v/x/+//7v/u/+7/7P/q/+j/5v/l/+T/4//j/+P/4v/g/9//4f/h/+H/4f/f
/9//3//f/9//3//f/+D/4//k/+X/5f/n/+j/6P/o/+b/5f/l/+X/5//p/+r/7f/x//f/
BgAgAD8AXQB4AJAAogC0AMYA3QDwAO4A1gCiAFgADgDV/6L/df9p/3f/iP+T/6X/uP/H
/9L/1f/Y/9v/3//j/+T/5P/k/+T/5P/k/+X/5f/l/+X/5f/m/+b/5v/m/+b/5f/l/+X/
5v/m/+b/5v/m/+n/6f/o/+j/6f/q/+r/6v/o/+j/6P/p/+f/5//n/+f/6v/q/+r/6//r
/+v/6//r/+v/7P/s/+z/7P/t/+3/7v/w//D/8P/x//L/8v/y//P/8v/y//L/8v/2//f/
9//4//b/9v/3//f/+f/6//v//f/9//7///8AAAEAAgACAAMABAAFAAYABwAIAAkACgAL
AAwADQANAA4ADQANAA0ADgAQABAAEQASABIAEgASABIAEgARABEAEQARABEAEQAQABAA
EAAPAA8AEAAQAA8ADgANAAwACwALAAwACgAHAAYABQAFAAQAAwAEAAMAAgAAAP///v/9
//z/+//6//n/+P/3//f/9//1//X/9f/1//X/9P/0//X/9f/0//T/9P/0//P/8//z//L/
8v/y//L/8P/w//D/7v/u//D/8P/w//D/7//v/+//7v/u/+7/7f/t/+3/7f/t/+z/7v/u
/+7/7//v/+//7//v/+3/7v/v/+//8f/y//L/8v/y//L/8v/y//L/9P/1//X/9f/1//X/
9v/3//j/+f/5//n/+f/6//r/+P/5//r/+v/6//r/+v/6//r/+//7//v/+//7//v/+//7
//v/+//7//3//f/8//v/+//7//z//P/7//v/+//7//v//P/8//z//P/7//v//P/6//r/
+f/5//v/+//7//v/+v/6//v/+//5//n/+f/5//n/+v/6//r/+v/6//r/+f/5//r/+v/6
//r/+v/6//r/+//7//v/+//7//v/+//7//n/+v/7//v/+//7//r/+v/6//r/+//7//n/
+f/5//r/+v/6//r/+v/6//r/+v/6//j/+P/4//n/+f/4//j/+P/4//f/9//4//r/+//8
//z/+//7//v/+//7//3/////////AAABAAEAAgACAAUABgAIAAgABgACAP///f/9//z/
+//7//v/+//7//r/+v/6//n/+P/3//b/9f/0//P/8//0//T/8//z//P/8//z//P/8//z
//P/8//z//P/8//0//X/9v/3//f/9//4//j/+P/4//f/9//3//f/+//8////AwALAB4A
OgBXAHEAjgCkALQAxgDcAPEA/gD0ANIAlgBIAAgA1/+m/4H/f/+R/5z/qf+7/87/2//k
/+X/5v/r/+//7//y//L/8v/y//L/8v/z//P/8f/x//H/8v/0//T/9P/0//P/8//z//T/
9v/2//b/9v/3//f/9v/2//X/9v/2//b/9v/2//b/9//3//f/9//3//j/+P/4//n/9//3
//f/9//3//j/+P/4//j/+f/5//r/+v/6//r/+//8//z//P/9//7//v/+//7//v//////
AAACAAIAAwADAAMABAAFAAcABwAIAAkACgALAAwADAANAA4ADwAQABEAEgATABQAFQAW
ABcAFwAYABkAGQAZABoAGgAaABsAHAAcABwAHAAcABwAGwAbABsAGwAbABsAGgAaABoA
GQAZABgAGAAXABYAFwAWABUAFQAWABQAEQAQAA8ADwAOAA0ADAALAAoACAAJAAgABwAG
AAUABAADAAIAAQABAAEA//////////////z//P/9//3//P/8//z//P/7//v/+//6//r/
+v/6//j/+v/6//j/+P/4//j/+P/4//f/9//3//b/+P/4//f/9//3//f/9//2//b/9v/2
//f/9//3//f/9//1//b/9//3//f/+P/4//j/+P/4//j/+P/4//r/+//7//v/+//7//z/
+//8//3//f/9//3//v/+//7///8AAAAAAAAAAAAAAAAAAAEAAQABAAEAAQABAAEAAQAB
AAEAAQABAAEAAAD///////8AAAAA/////////////wAAAAAAAAAA/////wAAAAAAAP//
//8BAAEAAQABAAIAAgADAAMAAQABAAEAAQABAAIAAgACAAAAAAAAAP//AQACAAIAAgAA
AAAAAAAAAP//////////AQABAAEAAQD//wAAAQABAAEAAQAAAAAAAAAAAAAAAAAAAAAA
AAAAAAAAAQABAAAAAAAAAAIAAQABAAIAAgADAAQABAAFAAUABQAFAAMABQAHAAcABwAI
AAkACQAKAAoADQAOAA4ADgAMAAgABwAFAAUABAADAAMAAwADAAMAAgACAAIAAwACAAEA
AAD///7//f/9//7//v/9//3/+//7//v/+//7//v/+//7//v/+//7//z//f/+//////8B
AAIAAgACAAAA////////AQADAAQACQAJAA8AIAA6AFUAcQCKAKAAsgDCANQA7QAAAQAB
5gC0AGYAHgDr/7r/jf+D/5P/ov+v/7//0v/h/+r/7//w//P/9//7//r/+v/6//r//P/8
//3//f/7//v/+//8//z//P/8//z//f/9//3//v/+//7//v/+/wEAAQAAAAAAAQACAAIA
AgACAAIAAgADAAMAAwADAAMAAgACAAIAAwADAAMAAwADAAMABAAEAAQABAAFAAUABgAI
AAgACAAJAAgACAAIAAkADAAMAAwADAAMAA0ADQAOAA4ADgAPAA8ADwAQABEAEwARABIA
EwAUABUAFgAWABcAGAAZABoAGwAcAB0AHgAfAB4AHwAfACAAHQAbABkAGAAQAAoABQAA
AP7//P/6//j/9//1//T/8//x//H/8f/w//D/8P/v/+//7v/u/+3/7P/r/+r/6f/p/+j/
5v/j/+L/4//j/+L/4f/g/9//3v/c/93/3P/b/9r/2f/Y/9f/1v/V/9X/1f/T/9P/0//T
/9P/0P/Q/9H/0f/Q/9D/0P/Q/9H/0f/R/9D/0P/Q/9D/zv/Q/9D/zv/O/87/zv/O/87/
zf/N/83/zP/M/8z/y//L/8v/y//L/8r/zP/M/8z/zf/L/8v/y//L/83/zv/P/8//z//Q
/9D/0P/S/9L/0v/S/9L/1P/V/9X/1//X/9f/2P/X/9j/2f/Z/9v/2//c/9z/3P/d/97/
3v/e/97/3v/e/97/3//f/9//3//f/9//3//f/9//3//f/+H/4f/g/9//3//f/+D/4P/f
/9//3//f/9//4P/g/+D/4P/f/9//4P/e/97/3f/d/9//3//f/9//4P/g/+H/4f/f/9//
3//f/9//4P/g/+D/4P/g/+D/3//h/+L/4v/i/+D/4P/g/+D/3//f/9//3//f/9//3//f
/+H/4P/h/+P/4v/g/+D/4P/g/+L/4v/i/+P/4//i/+L/4v/k/+P/4//k/+T/5f/m/+b/
5f/l/+X/5f/l/+f/6f/p/+v/7P/t/+3/7P/s/+//8P/y//L/8P/s/+v/6f/p/+j/5//n
/+f/5//p/+j/6P/o/+f/5v/l/+T/4//i/+H/4f/i/+L/4f/h/9//3//f/9//4f/h/+H/
4f/h/+H/4f/i/+X/5v/n/+f/5//o/+j/6P/m/+X/5f/l/+n/6//q/+3/8////xYAMgBN
AGkAggCUAKYAvADQAOcA7gDiALgAdgAoAOr/uf+G/2v/c/+F/5D/of+z/8T/0f/Y/9n/
3P/h/+P/5f/m/+b/5v/m/+b/5v/n/+f/5//n/+f/6P/o/+j/6P/o/+f/5//n/+j/6v/q
/+r/6v/r/+v/6v/q/+v/7P/s/+z/7P/s/+z/7f/t/+3/7f/t/+7/7v/u/+//7//v/+//
7//v//D/8P/w//D/8f/x//L/8v/y//L/8//0//T/9P/1//b/9v/2//b/+P/5//n/+v/8
//z//f/9//3//v///wEAAQACAAMABAAFAAYABgAHAAoACwAMAA0ADgAPABAAEQASABMA
EwAUABUAFQAVABYAFgAWABcAGAAYABgAGAAYABgAFwAXABcAFwAXABcAFgAWABYAFQAV
ABQAFAATABIAEwASABEAEQAQAA4ACwAKAAkACQAIAAcABgAFAAQAAgABAAAA///+////
/v/9//z/+//7//v/+f/3//f/9//3//b/9v/3//f/9v/2//b/9v/1//X/9f/0//T/9P/0
//L/8v/y//D/8P/y//L/8v/y//H/8f/x//D/8P/w/+//7//v/+//7//u/+7/7v/u/+//
7//v/+//7//v//D/8f/x//H/8v/y//L/8v/y//L/8v/y//T/9f/1//X/9f/1//b/9f/2
//f/9//3//f/+P/4//j/+f/6//r/+v/6//r/+v/6//v/+//7//v/+//7//v/+//7//v/
+//7//v/+v/5//n/+f/6//r/+f/5//n/+f/5//r/+v/6//j/9//3//j/+v/6//n/+f/5
//n/+f/5//j/+P/5//n/9//3//f/9//3//j/+P/4//j/+P/4//f/9//4//j/+P/6//r/
+v/6//n/+f/5//n/9//5//n/+f/4//j/+P/4//j/+v/6//r/+//7//r/+v/6//r/+f/5
//r//P/9//7//v/9//3//f/9//3///8BAAEAAQACAAMAAwAEAAQABwAIAAoACgAIAAQA
AQD//////v/9//3//f/9//3//P/8//z//f/8//v/+v/3//b/9f/1//b/9v/1//X/9f/1
//X/9f/3//f/9//3//f/9//3//j/9//4//n/+f/7//z//P/8//z/+//7//v/+//9/wAA
AwAFAA0AHAA2AFMAbwCKAKAAsgDEANgA8QAEAQIB5gCwAGYAHADl/7L/h/99/4//nv+p
/73/0P/d/+j/6//u//P/9f/1//j/+P/4//j/+v/6//v/+//7//v/+//8//z//P/8//z/
/f/9//3//v/+//7//v/+/wEAAQAAAAAA//8AAAAAAAACAAIAAgADAAEAAQABAAEAAgAC
AAIAAwADAAMAAwADAAMABAAEAAQABgAHAAcACAAGAAYABgAHAAgACAAIAAkACgAKAAoA
CgAMAA0ADQAOABAAEAARABEAEQASABMAFQAVABYAFwAYABkAGgAaABsAHAAdAB4AHwAi
ACMAJAAlACYAJwAnACgAKwArACsALAAsACwALQAuAC4ALgAuAC4AMAAvAC8ALwAtAC0A
LQAsAC4ALgAtAC0ALAAsACsAKgApACgAJwAnACgAJgAjACIAIQAhACAAHwAcABsAGgAY
ABkAGAAXABYAEwASABEAEAAPAA8ADwANAAsACwALAAsACAAIAAkACQAIAAgACAAIAAkA
CQAJAAgABgAGAAYABAAGAAYABAAEAAQABAAEAAQAAwADAAMAAgAAAAAA////////////
//7//v/+//7///8BAAEAAQABAP//AAABAAEAAQACAAIAAgACAAIAAgACAAIABAAFAAUA
BwAHAAcACAAHAAgACQAJAAkACQAKAAoACgALAAwADAAMAAwADAAMAAwADQANAA0ADQAN
AA0ADQANAA0ADQANAA0ADQAMAAsACwALAAwADAANAA0ADQANAAsADAAMAAwADAALAAsA
DAAMAAwACwALAAsACwALAAsACgAKAAsACwALAAsACwALAAkACgAKAAoADAAMAAwACwAJ
AAoACgAKAAoACgAKAAoACwAKAAoACgAKAAoADAAMAAwADQANAAwADAAMAAwACwALAAwA
DAANAA4ADgAPAA8ADwAPAA8AEQATABMAEwAUABUAFQAUABQAFwAYABgAGAAWABIAEQAP
AA8ADgANAA0ADQANAA0ADAAMAAwACwAKAAkACAAHAAYABQAFAAYABgAFAAUABQAFAAUA
BQADAAMAAwADAAUABQAFAAYABwAIAAkACQAJAAoACgAKAAoACQAJAAkACwANAA4ADwAV
AB8ANABQAGsAhwCgALQAxgDaAPAABwEUAQYB4ACeAE4ADgDb/6j/if+P/6P/rv+9/9P/
5P/v//b/+f/6////AQADAAQABAAEAAQABAAEAAUABQAFAAUABQAGAAQABAAEAAQABQAF
AAUABgAIAAgACAAIAAcABwAGAAYABwAIAAgACAAIAAgACAAJAAkACQAJAAkACgAKAAoA
CwALAAsACwALAAsADAAMAAwADAANAA0ADgAOAA4ADgAPABAAEAAQABEAEgASABIAEgAU
ABUAFQAWABYAFgAXABcAGQAaABsAHQAdAB4AHwAgACEAIgAiACMAJAAlACYAJwAoACkA
KgArACwALQAtAC4AMQAxADEAMgAyADIAMwA0ADQANAA0ADQANAAzADMAMwAzADMAMwAy
ADIAMgAxADEAMAAwAC8ALgAtACwAKwArACoAKAAlACQAIwAjACIAIQAgAB8AHgAcABkA
GAAXABYAFQAUABMAEgAPAA8ADwANAA0ADQANAA0ADAAMAA0ADQAKAAoACgAKAAkACQAJ
AAgACAAIAAgABgAIAAgABgAGAAYABgAGAAYABQAFAAUABAAEAAQAAwADAAEAAQABAAAA
AAAAAAAAAQADAAMAAwADAAEAAgADAAMAAQACAAIAAgAEAAQABAAEAAQABgAHAAcABwAH
AAcACAAJAAoACwALAAkACQAKAAoADAANAA4ADgAMAAwADAAMAAwADQANAA0ADQANAA0A
DQANAA0ADQANAA0ADQAMAAsACwALAAwADAALAAsACwALAAkACgAKAAoADAALAAsADAAM
AAwACwALAAsACwALAAsADAAMAA0ADQALAAsACwALAAsADAAMAAwADAAMAAwACwALAAoA
DAAMAAwADAAMAAwADAAMAA0ACwAKAAoACgAMAAsACwAMAA4ADwAQABAADwAPAA8ADwAP
ABEAEwATABMAFAAVABUAFgAWABkAGgAaABoAGAAUABMAEQARABAADwAPAA8ADwANAAwA
DAAMAAsACgAJAAgABwAGAAUABQAGAAYABQAFAAUABQAFAAUABQAFAAUABQAHAAcABwAI
AAkACgALAAsACwAMAAwADAAMAAsACwALAA8AEQASABMAGQAlAD4AWgB1AJEAqgC8AM4A
4gD6AA8BFgEEAdoAlABEAAYA0/+i/4v/lf+n/7L/wf/V/+j/8//6//v//v8DAAcABwAG
AAYABgAGAAYABgAHAAcABwAHAAcACAAIAAgACAAIAAkACQAJAAoACgAKAAoACgALAAsA
CgAKAAsADAAMAAwADAAMAAwADQANAA0ADQANAA4ADgAOAA8ADwAPAA8ADwAPABAAEAAQ
ABAAEQARABIAEAAQABAAEQASABIAEgATABQAFAAUABQAFgAXABcAGAAYABgAGQAZABkA
GgAbAB0AHQAeAB8AIAAjACQAJAAlACYAJwAoACkAKgArACwALQAwADEAMQAyADMAMwAz
ADQANgA2ADcAOAA4ADgAOAA4ADgANwA3ADcANwA3ADcANgA2ADYANQA1ADQANAAzADIA
MQAwAC8ALwAsACoAJwAmACcAJwAmACUAIgAhACAAHgAdABwAGwAaABcAFgAVABQAEwAT
ABMAEQARABEAEQARAA4ADgAPAA8ADgAOAA4ADgANAA0ADQAMAAwADAAMAAoACgAKAAgA
CAAIAAgACAAIAAcABwAHAAYABgAGAAUABQAFAAUABQAEAAQABAAEAAUABwAHAAcABwAF
AAYABwAHAAcACAAIAAgACgAKAAoACgAKAAwADQANAAsACwALAAwADwAQABEAEQARABEA
EgASABAAEQASABIAEgASABIAEgASABMAEwATABMAEwATABMAEwATABMAEwATABMAEgAR
ABEAEQASABIAEQARABEAEQARABIAEgASABIAEQARABIAEgASABEAEQARABEAEQARABAA
EAARABEAEQARABEAEQARABIAEgASABIAEgASABEAEwAUABQAFAAUABQAEgASABIAEwAT
ABIAEgASABIAEQARABIAFAAVABYAFgAVABUAFQAVABcAGQAbABsAGwAcAB0AHQAeAB4A
IQAiACAAIAAeABoAGwAZABkAGAAXABcAFwAXABcAFgAWABYAFQAUABMAEgARABAADwAP
ABAAEAAPAA8ADwAPAA8ADwAPAA8ADwAPAA8ADwAPABAAEQASABMAEwATABQAFAAUABQA
EwATABMAFQAXABoAHQAhACsAQgBeAHkAlQCuAMIA1ADmAPwAEwEgARIB7ACoAFgAFgDl
/7L/k/+b/63/uP/F/9n/6v/3//7/AQAEAAcACQALAAwADAAMAAwADgAOAA8ADwAPAA8A
DwAQABAAEAAQABAAEQARABEAEgASABIAEgASABEAEQAQABAAEQASABIAEgASABIAEgAT
ABMAEwATABMAFAAUABQAFQAVABUAFQAVABUAFgAWABYAFgAXABcAGAAYABgAGAAZABoA
GgAaABsAHAAcABwAHAAeAB8AHwAgACAAIAAhACEAIwAkACUAJwAnACgAKQAqACkAKgAq
ACsALgAvADAAMQAyADMANAA1ADgAOQA5ADoAOwA7ADsAPAA8ADwAPQA+AD4APgA+AD4A
PgA9AD0APQA7ADsAOwA6ADoAOgA5ADkAOAA4ADcANgAzADIAMQAxADIAMAAtACwAKQAp
ACgAJwAkACMAIgAgACEAIAAfAB4AHQAcABsAGgAZABkAGQAXABUAFQAVABUAFAAUABUA
FQAUABQAFAAUABEAEQARABAAEAAQABAADgAQABAADgAOAAwADAAMAAwACwALAAsACgAK
AAoACQAJAAkACQAJAAgABgAGAAYABwAHAAcABwAHAAcACAAJAAkABwAIAAgACAAIAAgA
CAAIAAYACAAJAAkACwALAAsADAALAAwADQANAA0ADQAOAA4ADgAPABAAEAAQABAAEAAQ
ABAAEQARABEADwAPAA8ADwAPAA8ADwAPAA8ADwAOAA0ADQANAA4ADgANAA0ADQANAA0A
DgAOAA4ADgANAA0ADgAOAA4ADQANAA0ADQANAA0ADAAMAA0ADQANAA0ADQANAA0ADgAO
AA4ADgAOAA4ADQALAAwADAAMAAwADAAMAAwADQAOAAwADAAMAAwADgAOAA4ADwANAAwA
DAAMAA4ADQANAA4AEAARABIAEgAPAA8ADwAPABEAEwAVABUAFQAWABcAFwAYABgAGwAc
ABoAGgAYABQAEwARABEAEAAPAA8ADwAPABEAEAAQABAADQAMAAsACgAJAAgABwAHAAgA
CAAHAAcABwAHAAcABwAHAAcABwAHAAcABwAHAAgACQAKAAsACwALAAwADAAMAAwACwAL
AAsADwARABIAFQAXACEANABSAG0AiQCkALgAygDcAPIABwEWAQ4B7gCwAGAAGgDp/7b/
kf+T/6X/sP+//9H/5P/x//r//f/+/wMABwAJAAoACgAKAAoACgAKAAsACwALAAsACwAM
AAwADAAMAAwADQANAA0ADgAQABAAEAAQABEAEQAQABAAEQASABIAEgASABIAEgATABMA
EwATABMAFAAUABQAFQAVABUAFQAVABcAGAAYABgAGAAZABkAGgAaABoAGgAbABwAHAAc
AB0AHgAeAB4AHgAgACEAIQAiACIAIgAjACMAIwAkACUAJwApACoAKwAsAC0ALgAuAC8A
MgAzADQANQA2ADcAOAA5ADoAOwA7ADwAPwA/AD8AQABAAEAAQQBCAEIAQgBCAEIARABD
AEMAQwBDAEMAQwBCAEIAQgBBAEEAQABAAD8APgA/AD4APQA9ADwAOgA3ADYANQA1ADQA
MwAyAA==
         </WaveFormData>
      </LeadData>
      <LeadData>
         <LeadByteCountTotal>10000</LeadByteCountTotal>
         <LeadTimeOffset>0</LeadTimeOffset>
         <LeadSampleCountTotal>5000</LeadSampleCountTotal>
         <LeadAmplitudeUnitsPerBit>4.88</LeadAmplitudeUnitsPerBit>
         <LeadAmplitudeUnits>��V</LeadAmplitudeUnits>
         <LeadHighLimit>2147483647</LeadHighLimit>
         <LeadLowLimit>268435456</LeadLowLimit>
         <LeadID>V6</LeadID>
         <LeadOffsetFirstSample>0</LeadOffsetFirstSample>
         <FirstSampleBaseline>0</FirstSampleBaseline>
         <LeadSampleSize>2</LeadSampleSize>
         <LeadOff>FALSE</LeadOff>
         <BaselineSway>FALSE</BaselineSway>
         <ExcessiveACNoise>FALSE</ExcessiveACNoise>
         <MuscleNoise>FALSE</MuscleNoise>
         <LeadDataCRC32>1033112083</LeadDataCRC32>
         <WaveFormData>
5v/m/+b/5v/m/+b/5v/m/+b/5v/m/+b/5v/m/+b/5v/o/+j/6P/o/+j/6P/o/+j/6P/o
/+j/6P/q/+r/6v/q/+r/6v/q/+r/6v/q/+r/6v/o/+j/6P/o/+j/6P/o/+j/6f/q/+v/
7P/u/+7/7v/u/+7/7v/u/+7/8P/w//D/8P/y//L/8v/y//T/9P/0//T/9f/2//f/+P/7
//z//f/+/wAAAAAAAAAAAQACAAMABAAGAAYABgAGAAgACAAIAAgACgAKAAoACgAMAAwA
DAAMAAwADAAMAAwADAAMAAwADAAMAAwADAAMAAsACgAJAAgABgAGAAYABgAEAAQABAAE
AAEAAAD///7//f/8//v/+v/4//j/+P/4//f/9v/1//T/9P/0//T/9P/y//L/8v/y//L/
8v/y//L/8v/y//L/8v/y//L/8v/y//L/8v/y//L/8P/w//D/8P/w//D/8P/w/+7/7v/u
/+7/7P/s/+z/7P/s/+z/7P/s/+z/7P/s/+z/7P/s/+z/7P/s/+z/7P/s/+z/7P/s/+z/
7v/u/+7/7v/w//D/8P/w//D/8P/w//D/8v/y//L/8v/y//L/8v/y//L/8v/y//L/8//0
//X/9v/0//T/9P/0//T/9P/0//T/8v/y//L/8v/0//T/9P/0//L/8v/y//L/9P/0//T/
9P/y//L/8v/y//T/9P/0//T/9P/0//T/9P/0//T/9P/0//T/9P/0//T/9P/0//T/9P/y
//L/8v/y//L/8v/y//L/8v/y//L/8v/0//T/9P/0//T/9P/0//T/8v/y//L/8v/y//L/
8v/y//T/9P/0//T/8v/y//L/8v/y//L/8v/y//L/8v/y//H/8f/x//L/8v/0//b/9//4
//f/9//2//b/+P/4//n//P/9//3//f/+/////////wEAAAAAAAAA/v/8//r/+P/4//j/
9//3//f/+f/4//f/9v/0//P/8v/y//P/8v/x//H/8f/x//H/8f/z//L/8v/y//D/8P/w
//D/8v/y//L/8v/y//P/9P/0//T/9f/1//b/9v/1//T/9P/2//X/9f/3//j/+////woA
HQAuAD8ATwBfAGsAegCLAJ4ArACsAKAAggBPABcA8//Z/8L/uv++/8P/yv/Y/+P/6v/u
/+//8P/y//X/9//3//f/9//3//f/9//3//f/9//3//f/9//5//n/+f/5//v/+//7//v/
+f/6//r/+v/6//r/+v/6//r/+v/7//v/+//7//v/+//7//v/+//7//z//P/8//z//P/8
//3//f/9//3//f/+//7//v/+//7//f/9//3//f8AAAAAAAAAAAEAAQABAAEABAAFAAUA
BQAGAAYABgAHAAcABwAJAAoACwALAAwADQAOAA8ADwAPAA8AEQASABMAFAAVABYAFgAX
ABcAFwAYABoAGwAbAB0AGwAbABsAHAAeAB4AHgAeAB4AHgAeAB4AIAAgACAAIAAgACAA
IAAgACAAHwAfAB4AHgAdAB0AHAAbABoAGQAYABcAFgAVABQAEwASABEAEAAPAA4ADgAN
AA4ADQAMAAwACQAIAAgABwAJAAkACQAIAAgACAAIAAcABQAHAAcABwAHAAcABwAFAAMA
AwADAAMAAwADAAMAAgACAAEAAQABAAEAAAAAAAAAAAAAAAAAAAAAAAAAAAAAAAIAAgAB
AAEAAgACAAIAAgACAAIAAwADAAMAAwADAAMAAwADAAMAAwAFAAYABgAGAAYABwAHAAcA
BQAGAAYABgAGAAcABwAHAAcABwAHAAgACAAIAAgACAAIAAgACQAJAAgABwAHAAgACAAI
AAgACAAIAAcABwAHAAcABgAGAAYABgAGAAYABgAGAAYABgAGAAYABgAGAAYABgAGAAUA
BQAFAAUABgAGAAYABgAGAAUABQAGAAYABgAEAAQABAAEAAQABAAEAAQABAAEAAQABAAE
AAQABAAEAAMAAwADAAQAAgACAAIAAgAEAAQABAAEAAQABAAEAAQAAwADAAQABQAEAAQA
BAAEAAQABAAEAAYABAAEAAQABAAEAAQABAAEAAQABAACAAIAAQABAAMABAAEAAUABgAG
AAYABwAFAAQABAAEAAYABwAKAAsACQAJAAoACwANAA0ADwAQABAAEAAOAAwACAAGAAYA
BgAFAAUABQAFAAYABQAEAAQAAQAAAAAA///+//3//f/9//3//f/9//3//P/8//z//P/8
//z//P/8//z//P/8//z//f/+//7//v//////AAAAAP///v/+//7/////////AgAFAAcA
EgAlADgARwBZAGsAeQCIAJkArAC6ALwAsgCWAGMAKQABAOf/zv/C/8b/yf/Q/9z/5//w
//T/9f/2//j//f////3//f/9//3//f/9//3//f/9//3//f/9//v/+//7//v/+//7//v/
+//7//z//P/8//z//P/8//z//P/8//3//f/9//3//f/9//3//f/9//3//v/+//7//v/+
//7//////////////wAA/v/+//7//v///////////wIAAgACAAIAAwADAAMAAwAEAAUA
BQAFAAYABgAGAAcACQAJAAsADAALAAsADAANABAAEQARABEADwARABIAEwAUABUAFgAW
ABcAFwAXABgAGAAZABkAGwAbABsAGwAcABoAGgAaABoAHAAcABwAHAAaABoAGgAaABwA
HAAcABwAGgAZABkAGAAYABcAFwAWABUAFAATABIAEQAQAA8ADgANAAwACwAKAAkACAAI
AAcACAAHAAYABgAFAAQABAADAAEAAQABAAAAAgACAAIAAQD//wEAAQABAAEAAQABAP//
AQABAAEAAQD////////+/wAA///////////+//7//v8AAAAAAAAAAAAAAAAAAAAAAAAA
AP/////+//7//v/+//7//v//////AQABAAEAAQABAAEAAQABAP//AAAAAAAAAgADAAMA
AwABAAIAAgACAAIAAwADAAMAAwADAAMABAAGAAYABgAGAAYABgAHAAcABgAFAAUABgAE
AAQABAAEAAQAAwADAAMABQAEAAQABAAEAAQABAAEAAQABAAEAAQABAAEAAQABAAEAAQA
AwADAAMAAwAEAAQABAAEAAQAAwABAAIAAgACAAQABAAEAAQABgAGAAYABgAEAAQABAAE
AAIAAgACAAIAAwADAAMABAAEAAQABAAEAAQABAAEAAQAAgACAAIAAgADAAMABAAFAAQA
BAAEAAQABAAGAAQABAAEAAQABAAEAAQABAAEAAQABAAEAAQAAwADAAMABAAEAAUABgAG
AAYABwAHAAYABgAGAAQABQAIAAkACwALAAwADQANAA0ADwAQABIAEgAQAA4ACgAIAAgA
CAAHAAcABwAHAAYABQAEAAQAAwACAAIAAQAAAP////////3//f/9//3//v/+//7//v/8
//z//P/8//7//v/+//7///8AAAAAAAABAAEAAgACAAEAAAAAAAAAAwADAAUABgAHAAsA
FAAjADYARwBZAGkAdwCEAJMApgC0ALgArgCUAGUAKwABAOX/zv/C/8b/y//Q/9r/5//w
//b/9//4//r//f////////////////////////8BAAEAAQABAAEAAQABAAEAAQABAAEA
AQD//wAAAAAAAAIAAgACAAIAAgACAAMAAwABAAEAAQABAAEAAQABAAEAAwAEAAUABgAH
AAgACgALAA0ADQANAA4AEAAQABAAEAARABEAEQARABIAEgASABIAEwATABMAEwAWABcA
FwAXABgAGAAYABkAGQAZABsAHAAdAB0AHgAfACAAIQAhACEAIQAjACQAJQAmACcAKAAo
ACkAKQApACoAKgArACsALQAtAC0ALQAuAC4ALgAuAC4ALgAuAC4ALgAuAC4ALgAuACwA
LAAsACwALAArACsAKgAsACsAKwAqACcAJgAlACQAIwAiACEAIAAhACAAHwAeAB0AHAAc
ABsAGgAZABgAGAAZABgAGAAXABcAFwAXABYAFgAWABYAFQATABUAFQAVABUAFQAVABMA
EQARABEAEQARABEAEQAQABEAEQASABMAEQAQABAAEAAQABAAEAAQABAAEAAQABAAEAAQ
AA8ADwAQABAAEAAQABAAEAARABEAEwATABMAEwATABMAEwATABMAFAAUABQAFAAVABUA
FQAXABgAGAAYABgAGQAZABkAGQAZABkAGgAaABoAGgAaABoAGgAbABsAGAAXABcAGAAY
ABgAGAAYABoAGQAZABkAFwAWABYAFgAYABgAGAAYABYAFgAWABYAGAAYABgAGAAaABoA
GQAZABcAFwAYABgAGAAYABgAFwAXABgAGAAYABYAFgAWABYAGAAYABgAGAAYABgAGAAY
ABgAGAAYABgAGQAZABkAGgAYABgAGAAYABgAGAAYABgAGAAYABgAGAAZABkAGgAbABsA
GgAZABgAGAAYABgAGAAYABgAGAAYABoAGgAaABoAGAAYABcAFwAXABgAGAAZABoAGgAa
ABsAGQAYABgAGAAaABsAHgAfAB8AHwAgACEAIQAhACMAJAAkACQAIgAgACAAHgAeAB4A
GwAbABsAGwAaABkAGAAYABUAFAAUABMAEgARABEAEQARABEAEQARABIAEgASABIAEgAS
ABIAEgAQABAAEAAQABMAFAAUABQAFQAVABYAFgAVABQAFAAUABMAFQAVABYAFwAdACgA
OQBMAFsAbwB/AIsAmgCrALwAxgDEALYAlABhAC0ACwDx/9r/1P/Y/9v/4P/u//n/AgAI
AAcACAAKAA8AEQARABEAEQARABEAEQARABEADwAPAA8ADwARABEAEQARABEAEQARABEA
DwAQABAAEAAQABAAEAAQABAAEAARABEAEQARABEAEQARABEAEQARABIAEgASABIAEgAS
ABMAEwARABEAEQASABIAEgASABIAEwATABMAEwAUABQAFAAUABUAFQAVABUAFgAXABcA
FwAYABgAGAAZABkAGQAbABwAHQAdAB4AHwAgACEAIQAhAB8AIQAiACMAJAAlACYAJgAn
ACcAJwAoACgAKQApACsAKwArACsALAAsACwALAAsACoAKgAqACoAKgAqACoAKgAqACoA
KgAqACoAKQApACgAKAAnACcAJgAlACQAIwAiACEAIAAfAB4AHQAcABsAGgAbABoAGgAZ
ABgAFwAWABYAFQAUABQAEwARABEAEQAQABAAEAAQAA8ADQAPAA8ADwAPAA8ADwANAA0A
DQANAA0ADQANAA0ADAAMAAsACwALAAsACgAKAAoADAAMAAwADAAMAAwADAAMAAoACgAJ
AAkACgAKAAoACgAKAAoACwALAAsACwALAAsACwALAAsACwANAA4ADgAOAAwADQANAA0A
DQAOAA4ADgAOAA8ADwAPAA8ADwAPABAAEAAQABAAEAAOAA4ADwAPABAADwAPABAAEAAQ
ABAAEAAQAA8ADwAPAA8ADgAOAA4ADgAOAA4ADgAOAA4ADgAOAA4ADgAOAA4ADgAOAA0A
DQALAAsADAAMAAwADAAMAAsADQAOAA4ADgAOAA4ADgAOAAwADAAMAAwADgAOAA4ADgAM
AAwADAAMAAsACwALAAwADAAMAAwADAAMAAwADAAMAAwADAAMAAwADQAOAAwADAAMAAwA
DgAOAA4ADgAOAA4ADQANAAsADAAMAA0AEAAQABAAEQAPAA4ADgAOAA4ADwASABMAEwAT
ABQAFQAXABcAGQAaABoAGgAYABYAFAASABIAEgAPAA8ADwAPAA4ADQAMAAwADQAMAAwA
CwAIAAcABwAHAAcABwAHAAcABgAGAAYABgAGAAYABgAGAAgACAAIAAgABwAIAAgACAAL
AAsADAAMAAkACAAIAAgACwALAA0ADgANAA8AGgArADwASwBdAG0AewCIAJcAqAC4ALwA
sgCWAGcALwAHAO3/1v/I/8z/0f/Y/+L/7//6//7///8AAAIAAwAHAAcABwAHAAcABwAH
AAcABwAHAAcABwAHAAkACQAJAAkABwAHAAcABwAHAAgACAAIAAoACgAKAAoACgAKAAsA
CwALAAsACwALAAsACwALAAsACgAKAAoACgAKAAoACwALAAkACQAJAAoACAAIAAgACAAJ
AAkACQAJAAkACAAHAAYACQAJAAkACQAIAAkACQAJAAwADAAMAA0ADQANAA8AEAAPAA8A
EAARABIAEwATABMAEwAVABYAFwAWABcAGAAYABsAGwAbABwAHAAdAB0AHwAdAB0AHQAe
AB4AHgAeAB4AHgAeAB4AHgAeAB4AHgAeAB4AHgAeAB4AHAAbABsAGgAaABkAGQAYABcA
FgAVABQAEwASABEAEAARABAADwAOAA0ADAAMAAsACgAJAAgACAAHAAYABgAFAAUABQAF
AAQABAAEAAQAAwABAAMAAwADAAEAAQABAP//AQABAAEAAQD////////+/wAA////////
///+//7//v/+//7//v/+//7//v/+//7/AAAAAP////////7//f/8//7//v//////////
/////////////////wEAAgACAAIAAAABAAEAAQADAAQABAAEAAQABQAFAAUABQAFAAUA
BgAGAAYABgAGAAQABAAFAAUABAADAAMABAAEAAQABAAEAAQAAwADAAMABQAEAAQABAAE
AAQABAAEAAQABAAEAAQAAgACAAIAAgACAAIAAQABAAEAAQACAAIABAAEAAQAAwABAAIA
AgACAAIAAgACAAIAAgACAAIAAgAEAAQABAAEAAIAAgACAAIAAQABAAEAAgACAAIAAgAC
AAIAAgACAAIAAgAAAAAAAAAAAAIAAgACAAIAAgACAAEAAQABAAIAAgADAAQABAAEAAUA
BQAEAAQABAAEAAUACAAJAAkACQAKAAsACwALAA0ADgAOAA4ADAAKAAgABgAGAAYABQAF
AAUABQAEAAMAAgACAAEAAAAAAP///v/9//3//f/9//3//f/9//z//P/8//z//P/8//z/
/P/8//z//P/8////AAAAAAAAAQABAAIAAgABAAAAAAAAAP//AQABAAIABQANABoAKwA8
AEsAWwBpAHkAiACZAKoAtACwAJ4AdgA/AA0A7//V/8L/wv/G/8n/1P/g/+n/8P/0//X/
9v/6//v/+//9//3//f/9//3//f/9//3/+//7//v/+//9//3//f/9//3//f/9//3//f/+
//7//v/+//7//v/+//7//v///////////////////////////wIAAgACAAIAAAAAAAEA
AQABAAEAAQACAAIAAgACAAIAAwADAAMAAwAEAAQABAAEAAUABQAFAAUABgAHAAcABwAK
AAoACgALAAkACQALAAwADQANAA4ADwAQABEAEQARABMAFQAWABcAGAAZABoAGgAbABsA
GwAcABoAGwAbAB0AHQAdAB0AHgAeAB4AHgAeAB4AHgAeAB4AHgAeAB4AHgAeAB4AHgAe
ABwAGwAbABoAGgAZABkAGAAXABYAFQAUABMAEgARABAADwAOAA0ADAALAAoACgAJAAoA
CQAIAAgABwAGAAYABQAFAAUABQAEAAIAAgACAAEAAQADAAMAAwABAAEAAQD//wEAAQAB
AAEA/////////v/+//3//f/9//3//P/8//z//P/8//z//P/8//z//P/8//z//P/7//v/
/P/8//z//P/8//z//f/9//3//f/9//3//f/9//3//f/9//7//v/+//z//f/9//3//f/+
//7//v/+/////////////////wAAAAAAAAAAAAAAAAAAAQABAAIAAQABAAIAAgACAAIA
AgACAAEAAQABAAEAAAAAAAAAAAAAAAAAAAD+//7//v/+//7//v/+//7/AAAAAP/////9
//3//v/+//7//v/+//3//f/+//7//v/+//7//v/+//7//v/+//7//v/+//7//v/+//7/
/v/+//3//f/9//7//P/+//7//v/+//7//v/+//7//v/+//7//v/+//7//f/9//3//v/+
////AAAAAAAAAQABAAAAAAAAAAAAAQAEAAUABQAFAAYABwAHAAcACQAKAAwADAAKAAgA
BgAEAAQABAADAAMAAwADAAIAAQAAAAAA///+//7//f/8//v/+//7//n/+f/5//n/+P/4
//j/+P/4//j/+P/4//j/+P/4//j/+f/6//r/+v/7//v//P/8//v/+v/6//r/+f/7//3/
/v8BAAUADgAdADIAQQBRAF8AbQB8AI0AoACuALIApgCMAF0AIwD5/9//xv+6/77/xf/K
/9b/4//s//D/8f/y//b/9//3//n/+f/5//n/9//3//f/9//5//n/+f/5//n/+f/5//n/
+f/5//n/+f/5//r/+v/6//r/+v/6//r/+v/6//v/+//7//v/+//7//n/+f/5//n/+v/6
//r/+v/8//z//f/9//3//f/9//7//v/+//7//v///////////wAAAAAAAAAAAQABAAEA
AQACAAMAAwADAAQABAAEAAUABQAFAAcACAAJAAkACgALAAwADQANAA0ADwARABIAEwAS
ABMAFAAUABUAFQAVABYAGAAZABkAGwAbABsAGwAcABoAGgAaABoAHAAcABwAHAAcABwA
HAAcABoAGgAaABoAGgAZABkAGAAWABUAFQAUABUAFAATABIAEQAQAA8ADgANAAwACwAK
AAkACAAIAAcABAADAAIAAgADAAIAAgABAP////////7//v/+//7//f/7//3//f/9//3/
/f/9//v/+//7//v/+//7//v/+//6//r/+f/5//n/+f/4//j/+P/4//j/+P/4//r/+v/6
//r/+P/4//f/9//6//r/+v/6//r/+v/7//v/+//7//v/+//7//v/+//7//3//v/+//7/
/v/////////9//7//v/+//7/////////////////AAD+//7//v/+/wAAAAABAAEAAAD/
////AAAAAAAAAAAAAAAA///////////+//7//v8AAAAAAAAAAP7//v/+//7//v/+//7/
/v8AAAAA//////3//f/+//7//P/8//z/+//9//7//v/+//z//P/8//z//v/+//7//v/8
//z//P/8//z//P/8//z/+//8//z//P/8//z//P/8//z//P/+//7//f/9//v//P/8//3/
/v/+//7///////7//v/+/wAAAQAEAAUABQAFAAYABwAHAAcACQAKAAoACgAIAAYABAAC
AAIAAgD///////////7//f/8//z/+//6//r/+f/4//f/9//3//f/9//3//f/9v/2//b/
9v/2//b/9v/2//j/+P/4//j/+f/6//r/+v/5//n/+v/6//n/+P/4//j/+//7//n//P/9
/wMAEgAlADYARQBTAGMAcQCAAJEApACuAKwAnAB2AD0ACwDr/8//vP+6/8D/w//O/9r/
5f/s/+7/7//w//T/9f/5//f/9//3//f/9//3//f/9//3//f/9//3//n/+f/5//n/+f/5
//n/+f/3//j/+P/4//j/+P/4//j/+P/4//n/+f/5//n/+f/5//n/+f/5//n/+v/6//r/
+v/6//r/+//7//v/+//7//z//v/+//7//v/9//3//f/9/wAAAAAAAAAAAQABAAEAAQAC
AAMAAwADAAIAAgACAAMAAgABAAIAAgABAAEAAgADAAQABQAFAAUABQAHAAgACQAKAAsA
DAAMAA8ADwAPABAAEAARABEAEwARABEAEQASABIAEgASABIAEgASABIAEgASABIAEgAS
ABIAEgASABIAEAAPAA8ADgAOAA0ADQAMAAkACAAHAAYABQAEAAMAAgABAAAA///+//3/
/P/8//v/+v/5//j/+P/3//b/9v/1//f/9//3//b/9P/0//T/8//z//X/9f/1//P/8//z
//H/8f/x//H/8f/x//H/8f/w//D/7//v/+//7//u/+7/7v/u/+7/7v/u/+7/7v/u/+7/
7v/u/+3/7f/u/+7/7v/u/+7/7v/v/+//7//v/+//7//v/+//7//v/+//8P/w//D/8v/z
//P/8//z//T/9P/0//T/9f/1//X/9f/1//X/9v/2//b/9v/2//T/9P/1//X/9v/1//X/
9v/2//b/9v/2//b/9f/1//X/9f/0//T/9P/2//b/9v/2//b/9v/2//b/9v/2//b/9v/3
//j/+P/5//f/9//4//j/+P/4//j/9//5//r/+v/6//r/+v/6//r/+v/6//r/+v/6//r/
+v/8//z//P/8//z//P/8//z//P/8//v/+//7//z//P/9//7//v/+/////f/8//z//P/9
////AwAFAAUABQAGAAcABwAHAAkACgAIAAgABgAEAAQAAgACAAIAAQABAAEAAQAAAP//
/v/+//3//P/8//v/+v/5//n/+f/5//n/+f/5//j/+P/4//j/+P/4//j/+P/4//j/+P/4
//n/+v/6//r/+//7//z//P/7//r/+v/6//v//f/9//7/AQAJABgAKwA8AE0AXQBrAHkA
iACZAKoAsgCsAJoAcgA5AAcA6f/R/8D/wP/G/8n/1P/i/+v/8v/2//f/9v/6///////9
//3//f/9//3//f/9//3//f/9//3//f/9//3//f/9/////////////f/+//7//v/+//7/
/v/+/wAAAAABAAEA/////////////////////wAAAAAAAAAAAAAAAAEAAQABAAEAAQAC
AAIAAgACAAIAAwADAAMAAwADAAIAAQAAAAEAAQABAAEAAAABAAEAAQAEAAQABAAFAAMA
AwAFAAYABwAHAAgACQAKAAsACwALAAsADQAOAA8AEAARABIAEgATABMAEwAUABYAFwAX
ABkAGQAZABkAGgAaABoAGgAaABgAGAAYABgAGAAYABgAGAAYABgAGAAYABYAFQAVABQA
FAATABMAEgAPAA4ADQAMAAsACgAJAAgABQAEAAMAAgADAAIAAgABAAAA///+//7//f/8
//z/+//7//v/+//6//j/+P/4//f/9//5//n/+f/5//n/+f/3//X/9f/1//X/9f/1//X/
9P/2//X/9f/1//X/9P/0//T/8v/y//L/8v/y//L/8v/y//L/8v/x//H/8v/y//L/8v/y
//L/8//z//X/9f/1//X/9f/1//X/9f/1//b/9v/2//b/9//3//f/+f/6//r/+v/4//n/
+f/5//v/+//7//z/+v/6//r/+v/6//r/+//7//r/+f/5//r/+v/6//r/+v/4//f/9//3
//n/+P/4//j/+P/4//j/+P/4//j/+P/4//b/9v/2//b/+P/4//f/9//3//f/+P/4//b/
9v/2//X/9f/2//b/9v/2//b/9v/2//b/9v/2//b/9v/2//j/+P/4//j/9v/2//b/9v/2
//b/9f/1//X/9v/2//f/+P/4//j/+f/3//b/9v/2//j/+f/8//3//f/9//7/////////
AQACAAAAAAD+//z/+v/4//j/+P/3//f/9//3//j/9//2//b/9f/0//T/8//w/+//7//v
//H/8f/x//H/7v/u/+7/7v/w//D/8P/w//D/8P/w//D/8f/y//L/8v/x//H/8v/y//H/
8P/w//D/8//z//X/9v/3//3/DAAdAC4APwBPAF8AawB6AIkAnACoAKYAlgBwADcAAwDj
/8n/tv+0/7r/vf/G/9L/3f/m/+j/6f/q/+z/7f/v/+//7//v/+//8f/x//H/8f/v/+//
7//v//H/8f/x//H/8f/x//H/8f/v//D/8P/w//D/8P/w//D/8v/y//P/8//z//P/8//z
//P/8//z//P/8v/y//L/8v/y//L/8//z//X/9f/1//b/9v/2//b/9v/1//X/9f/1//b/
9v/2//b/+f/5//n/+f/6//v/+//7//7//v/+/////////wEAAgABAAEAAgADAAYABwAH
AAcABwAJAAoACwAMAA0ADgAOAA8ADwAPABAAEAARABEAEwAVABUAFQAWABQAFAAUABQA
FAAUABQAFAAUABQAFAAUABQAFAAUABQAEgARABEAEAAQAA8ADwAOAAsACgAJAAgABwAG
AAUABAADAAIAAQAAAP///v/+//3//P/7//r/+v/5//j/+P/3//f/9//3//b/9v/2//b/
9f/z//X/9f/1//X/9f/1//P/8//z//P/8//z//P/8//y//L/8f/x//H/7//u/+7/7v/w
//D/8P/w/+7/7v/u/+7/8P/w/+//7//u/+7/7v/u//D/8P/x//H/7//v/+//7//x//H/
8f/x//H/8v/y//L/8v/z//P/8//z//T/9P/0//T/9f/1//X/9f/1//X/9v/2//b/9v/2
//b/9v/3//f/9P/z//P/9P/0//T/9P/0//b/9f/1//X/8//y//L/8v/0//T/9P/0//T/
9P/0//T/9P/0//T/9P/0//T/8//z//P/8//0//T/9P/0//T/8//z//T/9P/0//L/8v/y
//L/8v/y//L/8v/y//L/8v/y//L/8v/y//L/8f/y//L/8v/y//L/8P/w//D/8P/w//D/
7//v//H/8v/y//P/9P/0//T/9f/1//T/9P/0//T/9f/4//n/+f/5//r/+//7//v//f/+
//z//P/6//j/9v/0//T/9P/z//P/8//z//T/8//y//L/7//u/+7/7f/s/+v/6//r/+v/
6//r/+v/6v/q/+r/6v/q/+r/6v/q/+r/6v/q/+r/7f/u/+7/7v/t/+3/7v/u/+//7v/u
/+7/7//v//H/8v/z//f/BgAZACoANwBHAFcAZQByAIMAlACgAKIAlAByADsABQDj/8n/
sv+w/7T/uf++/8r/1//g/+L/4//k/+j/6//r/+v/6//r/+v/6//r/+v/6//t/+3/7f/t
/+v/6//r/+v/6//r/+v/6//r/+z/7P/s/+z/7P/s/+z/7P/s/+3/7f/v/+//7//v/+3/
7f/t/+3/7v/u/+7/7v/u/+7/7//v/+//7//v//D/8P/w//D/8P/z//P/8//z//T/9P/0
//T/8//z//P/8//0//X/9f/1//b/9v/2//f/9//3//n/+v/7//v//P/9//7/////////
AQADAAQABQAGAAcACAAIAAkACQAJAAoACgALAAsADQANAA0ADQAOABAAEAAQABAADgAO
AA4ADgAOAA4ADgAOAA4ADgAOAA4ADgANAA0ADAAKAAkACQAIAAcABgAFAAQAAwACAAEA
AAD9/w==
         </WaveFormData>
      </LeadData>
   </Waveform>
</RestingECG>
