# Supplementary material for: Detection of Left Atrial Enlargement Using a Convolutional Neural Network-Enabled Electrocardiogram
Source: Front Cardiovasc Med. 2020 Dec 17;7:609976. doi: 10.3389/fcvm.2020.609976 (PMC7773668; doi:10.3389/fcvm.2020.609976)
Supplement: Supplementary file 3 [file Data_Sheet_3.ZIP › normal2/1802017454_5359_0000000H.XML]

<?xml version="1.0" encoding="Windows-1252"?>
<!DOCTYPE RestingECG SYSTEM "restecg.dtd">
<RestingECG>
   <PatientDemographics>
      <PatientID>1802017454</PatientID>
      <PatientAge>88</PatientAge>
      <AgeUnits>Years</AgeUnits>
      <Gender>Female</Gender>
      <PatientLastName>hepuying</PatientLastName>
   </PatientDemographics>
   <TestDemographics>
      <DataType>Resting</DataType>
      <Site>1</Site>
      <AcquisitionDevice>MAC55</AcquisitionDevice>
      <Status>Unconfirmed</Status>
      <Priority>Normal</Priority>
      <AcquisitionTime>09:41:00</AcquisitionTime>
      <AcquisitionDate>03-23-2017</AcquisitionDate>
      <CartNumber>1</CartNumber>
      <AcquisitionSoftwareVersion>009C</AcquisitionSoftwareVersion>
      <XMLSourceVersion>MAC5000 v1.0</XMLSourceVersion>
   </TestDemographics>
   <RestingECGMeasurements>
      <VentricularRate>66</VentricularRate>
      <AtrialRate>66</AtrialRate>
      <PRInterval>128</PRInterval>
      <QRSDuration>66</QRSDuration>
      <QTInterval>428</QTInterval>
      <QTCorrected>448</QTCorrected>
      <PAxis>75</PAxis>
      <RAxis>68</RAxis>
      <TAxis>30</TAxis>
      <QRSCount>11</QRSCount>
      <QOnset>230</QOnset>
      <QOffset>263</QOffset>
      <POnset>166</POnset>
      <POffset>211</POffset>
      <TOffset>444</TOffset>
      <ECGSampleBase>500</ECGSampleBase>
      <ECGSampleExponent>0</ECGSampleExponent>
   </RestingECGMeasurements>
   <Diagnosis>
      <Modality>Resting</Modality>
         <StatementCount>3</StatementCount>
         <LabelText>12SL ��ϳ���</LabelText>
      <DiagnosisStatement>
         <StmtFlag>ENDSLINE</StmtFlag>
         <StmtText>�������</StmtText>
      </DiagnosisStatement>
      <DiagnosisStatement>
         <StmtFlag>ENDSLINE</StmtFlag>
         <StmtText>�������� T ���쳣</StmtText>
      </DiagnosisStatement>
      <DiagnosisStatement>
         <StmtFlag>ENDSLINE</StmtFlag>
         <StmtText>�쳣 ECG</StmtText>
      </DiagnosisStatement>
   </Diagnosis>
   <Waveform>
      <WaveformType>Rhythm</WaveformType>
      <WaveformStartTime>0</WaveformStartTime>
      <NumberofLeads>8</NumberofLeads>
      <SampleType>CONTINUOUS_SAMPLES</SampleType>
      <SampleBase>500</SampleBase>
      <SampleExponent>0</SampleExponent>
      <HighPassFilter>16</HighPassFilter>
      <LowPassFilter>150</LowPassFilter>
      <ACFilter>NONE</ACFilter>
      <LeadData>
         <LeadByteCountTotal>10000</LeadByteCountTotal>
         <LeadTimeOffset>0</LeadTimeOffset>
         <LeadSampleCountTotal>5000</LeadSampleCountTotal>
         <LeadAmplitudeUnitsPerBit>4.88</LeadAmplitudeUnitsPerBit>
         <LeadAmplitudeUnits>��V</LeadAmplitudeUnits>
         <LeadHighLimit>2147483647</LeadHighLimit>
         <LeadLowLimit>268435456</LeadLowLimit>
         <LeadID>I</LeadID>
         <LeadOffsetFirstSample>0</LeadOffsetFirstSample>
         <FirstSampleBaseline>0</FirstSampleBaseline>
         <LeadSampleSize>2</LeadSampleSize>
         <LeadOff>FALSE</LeadOff>
         <BaselineSway>FALSE</BaselineSway>
         <ExcessiveACNoise>TRUE</ExcessiveACNoise>
         <MuscleNoise>FALSE</MuscleNoise>
         <LeadDataCRC32>1188871990</LeadDataCRC32>
         <WaveFormData>
+v/6//r/+v/6//r/+v/6//n/+P/3//b/+P/4//j/+P/4//j/+P/4//n/+v/7//z//v/+
//7//v/9//z/+//6//r/+v/6//r/+P/4//j/+P/6//r/+v/6//j/+P/4//j/+P/4//j/
+P/4//j/+P/4//j/+P/4//j/9//2//X/9P/2//b/9v/2//f/+P/5//r//P/8//z//P/7
//r/+f/4//j/+P/4//j/+P/4//j/+P/2//b/9v/2//f/+P/5//r/+f/4//f/9v/2//b/
9v/2//b/9v/2//b/+P/4//j/+P/4//j/+P/4//b/9v/2//b/9v/2//b/9v/4//j/+P/4
//b/9v/2//b/9P/0//X/9f/1//X/9v/2//b/9f/1//b/9P/z//P/8//1//X/9f/1//f/
9//3//f/9f/1//X/9v/4//b/9v/3//f/9v/2//b/9v/2//b/9//4//r//f////7/////
//7//v8AAAAAAAACAAIAAQABAAEAAQABAP///v/9//v/+f/5//f/9v/2//X/9P/0//P/
8//z//P/8//y//H/8P/w//D/8P/w/+7/7v/v//D/8f/y//L/8//z//L/8v/0//j//P/5
//f/+f/9/wQAEQAgACoAMQA3ADgAOAAxACUAGAAMAP//8P/k/+b/6//x//f/AAD///n/
+f8BAAQA///8//r/9v/0//b/9f/1//b/9v/2//b/9v/z//P/9P/1//X/9f/1//T/9v/3
//f/9f/1//b/9//3//P/9f/1//T/9v/3//f/9//3//f/9//2//b/9//3//f/9v/2//b/
9v/2//b/9v/2//n/+f/5//n/+v/5//j/9//3//b/9v/2//n/+f/5//r//P/7//v//P/9
//3//f/9//3//f/9//////8AAAAAAAACAAMAAwAEAAQAAwACAAMABgAGAAYABgAHAAYA
BAADAAYABwAJAAwACwAKAAoACQALAAsACwALAA0ADQAPAA8ADQAOAA4ADQAPABAAEAAR
ABEAEQAQABAAEAAOAA4AEAASABEAEQAQAA8ADwAPAA0ADAALAAkACAAGAAYABAACAAQA
AwACAAEAAQD///////////7//v/9//v/+//7//n/9//3//b/9v/1//X/9P/z//T/8//y
//L/9P/2//f/+P/3//b/9f/0//L/8v/0//L/8v/y//L/8v/0//P/8//z//T/9P/0//T/
9P/z//P/8v/v/+3/7//v//D/8f/y//L/8P/x//L/8v/z//P/9P/1//P/8v/y//L/9P/3
//n/+v/4//b/9P/y//T/9P/0//b/9//2//b/9//2//b/9//3//X/+P/2//X/9f/1//j/
+v/4//f/9//3//b/9f/z//H/8//y//L/8//z//L/8v/0//X/9f/0//P/8//0//T/9P/2
//b/9v/2//T/8v/0//T/8//y//L/9P/0//L/8v/y//D/8P/w/+7/8f/0//X/9P/z//L/
8v/x//P/8//z//P/9f/1//X/9f/z//P/8//z//H/8v/y//L/8v/x//H/8f/v/+//8//x
//D/8P/x//L/8//0//b/9//2//f/9f/0//P/8f/v//D/8P/v//H/8f/x//H/8//z//P/
8//1//X/9f/1//X/9v/4//b/9f/1//T/8v/w//D/8P/w//H/8//0//b/9//3//b/9//5
//r/+//+//7//v8AAAAA//////////8BAP///v/9//n/9//1//P/8//0//X/9v/1//X/
8//z//P/8//z//P/8//0//T/9P/2//T/8//z//H/8f/y//L/+f/3//b/+P/6//r/+v/9
//v/9//3//7/CwAYACIAKQAxADoAQAA/ADcALAAiABcABgD4//D/8f/3//v//v/9////
BwAJAAQABQADAAIA///+//z/+//7//z//P/8//z//P/5//n/+v/7//n/+f/5//j/+v/7
//v/+f/7//z//f/9//n/+//7//r/+v/7//v/+//7//v/+//6//j/+f/5//n//f/+////
AAD9//z/+//6//n/+f/5//n//P/9//7////9//z//P/8//7///8AAAIA///9//z//P/+
////AAABAAMAAwADAAUABQAGAAYABgAFAAUABAAEAAUABQAFAAcACAAIAAgACAAMAAwA
CwALAAsACwAMAA4AEAASABUAFwAVABMAEQAPAA8ADwARABEAEgAUABUAFQATABQAFAAV
ABYAFwAXABgAFwAUABMAFAAWABUAFQAUABMAEwATABEADwAPAA4ADgAOAA4ADAAKAAgA
BwAGAAUABgAFAAYABwAHAAYABgAFAAMAAwADAAEA//////7//v///////v/9//z/+//6
//r/+//8//z//P/8//z//P/8//r/+v/8//r/+v/6//r/+v/6//n/+f/5//r/+v/6//r/
/P/9////AAD8//n/+v/5//f/9//3//b/9P/1//b/9v/2//f/+f/7//j/9v/1//T/9f/3
//j/+P/5//r/+//8//3//v///wIAAAD8//n/9//7//z//v////3/AAD+//3//f/9/wAA
AgAAAP///////wEAAQAAAP///v/8//v/+//+//7///8CAAEAAQAAAP////8AAAAAAAD+
//7//v/+/wAA/v8AAAAA///+//7/AAAEAAIAAgACAAQABAAEAAIAAQACAAEA/v8AAAAA
AQABAAMAAwADAAMAAwADAAMAAwADAAMAAwADAAMABAAEAAQABAADAAMAAwAFAAMABQAG
AAQABAAEAAQAAwADAAEAAQACAAIAAgABAAMABAAEAAMABQAFAAUABQAEAAMAAgABAAEA
AQABAAEAAwAEAAYABAAFAAcACAAIAAYABAACAAAAAAABAAEAAgAHAAkACgANAA0ADAAL
AAwADgAOABAAEAARABEAEQARAA8ADQAMAAsACQAHAAUAAwACAAIAAgACAAIAAQD+//3/
+//7//v/+//+/wAAAQACAAEA/v/8//v/+//7//z//P/7//3/AAACAAIAAgAGAAkACQAF
AAMABgARABwAJgA1AEEASABMAE0AQwA0ACoAIQAQAPz/9P/5//////8GAAsACQAJAAkA
CgALAAkACAAFAAQAAgABAAEAAgAEAAQABAAEAAEAAQACAAMAAwADAAMAAgACAAMAAwAB
AP//AAABAAEA//8BAAEAAAACAAMAAwADAAUABQAFAAQAAwADAAIAAQABAAAA///+/wAA
AAAAAAAABAAFAAYABwAHAAcABwAHAAYABAADAAIABQAFAAUABgAGAAUABQAGAAYABQAE
AAMABAAFAAYACQAJAAoACgAKAAoACwALAAwACwALAAsADQAOAA4ADgAOABIAEgARABEA
EQARABIAFAAWABYAFwAXABcAFQATABEAFQAXABsAHQAaABoAGQAXABcAGAAYABkAGQAZ
ABgAGAAYABYAFgAYABYAFQAVABQAEwATABMAEQARABEAEAAQAA4ADgAMAAoADAALAAoA
CQAHAAUABQAFAAUABAAEAAMAAwADAAMAAQABAAEAAAAAAAMAAwACAAEA///9//v/+v/7
//z//P/8//7//v/+//7//P/8//7//P/6//r/+v/6//r/+f/5//n/+//8//3//v/+//3/
/f/8//v/+f/7//v/+//7//v/+v/5//n/+f/4//r/+//9///////+//7//v/8//3//f/8
//3//v///wAA///+//3//v////7//v////7//v///////f8AAP7//f/7//v//v8AAP7/
/f/9//3//v////////////7//v////3//P/8//7/AQABAAAA/////wAAAAAAAAAAAAAA
AAAA/v/8//7//v////7//v8AAAAA/v/+//7/AAAAAAAA/v8AAAIAAgAAAP///v/+//3/
/v///wAAAQD///////////////////////8AAAAAAAAAAP3///////r/+v/6//r/+v/9
//////8BAAAAAAAAAP//AQACAAIAAQADAAMAAwADAAAA///+//3//f/9//3//f8AAAIA
BQAEAAIAAwADAAIAAQAAAP///v8AAAEAAQACAAUABwAIAAsACwAKAAkACgAMAAwADgAO
AAwACwAKAAkACwAJAAgABwADAAEA///9//7//v/+//7///////3//f////////////3/
/v/+//7//f/6//j/9//5//n/+v/6/wMA///+//7/AAAEAAYAAQD//wEAAwAMAB0AJgAs
ADUAPwBGAEoARwA5ACwAJAAVAP7/8v/0//f/+/8FAAoADQALAAcABQAIAAcABwAGAAMA
AgACAAEAAQACAP///v/9//z//P/9////AQD////////+/wAAAQABAP///f/+////////
/wEAAQAAAAAAAQABAAEAAAD///7//P/+/////////wAAAAAAAAAAAAAAAAAAAAAAAP//
/v/9/wEAAwAFAAcABQAEAAQABAAEAAMAAgACAAIAAQABAAIABQAFAAUABQADAAMAAwAF
AAUABgAGAAYACAAJAAkACgANAA0ADQAPABAAEAAQABAAEAAQAA8ADwAQAA8ADwAQABEA
EgAUABUAFwAXABcAFwAYABkAHAAdABwAHAAbABkAFwAYABgAGQAZABkAGAAYABgAFgAW
ABgAGgAZABkAGAAXABcAFwAVABUAFQAUABQAEAAQAA4ADAANAA0ADQANAAwACQAIAAcA
BwAGAAYABQACAAEAAAD9//7//////wAA//////7//f/+//3//P/8//v//P/8//z/+//6
//n/+P/3//j/+//6//z//P/8//z/+v/5//n/+f/7//z//f/+//z/+//7//r/+v/5//z/
/f/8//v/+v/4//r/+//8//z/+f/5//r/+//7//r/+v/6//v//f/+//7//P/8//z//P/+
//7//v8AAP7//P/7//v//P/8//3//f/5//z/+v/5//v/+//+/wAAAAD////////9//3/
/P/7//3//P/8//3//f/8//z//v/8//v/+f/3//j/+v/7//z//v/+//7//v/8//r//P/8
//v/+v/6//z//P/6//r/+v/6//r/+v/4//f/+P/3//T/9v/2//f/9//4//n/+v/7//v/
+f/2//f/+P/5//r/+f/5//f/9//6//r/+v/5//n/+v/6//n/9//3//f/9//5//n/+f/5
//v/+//7//v/+P/4//n/9v/4//n/+f/4//b/9v/2//b/+P/5//n/+v/9////AAADAAIA
AgACAAQABAAEAAYABgAEAAMAAgABAAEA///+//3//v/9//z/+//5//j/9//2//n/+f/3
//f/+f/5//n/+f/4//j/9//2//j/9v/1//X/8//z//T/9P/3//P/8v/0//b//P8CAP//
+f/5/wMACAARACIALAAxADMANgA4ADEAIwAYAAwA9//o/+j/7P/z//n//f8AAAMAAQD/
//3/+v/5//z//v/+/wAA///9//z//P/8//z//P/8//v/+//8//3//f/9//3//P/+////
///9//v//P/9//3/+//9//3//P/8//3//f/9//3//f/9//z//P/9//3//f/+//7//v/+
//3//P/7//r//P/9//7///8BAAEAAQABAAIAAgADAAQAAwADAAMABAACAAEAAQACAAUA
BQAFAAUABQAFAAUABwAGAAYABQAEAAYABwAHAAgACwALAAsADQAMAAwADAAMAA4ADgAN
AA0ADwAPABAAEgAUABQAFQAVABcAFwAXABcAFwAXABkAGQAYABgAFwAVABYAGAAZABsA
GQAZABgAGAAZABgAGQAcABoAGQAZABgAFgAVABQAEQATABMAEgASABIAEgAQAA4ADAAL
AAoACQALAAkACQAJAAYABAADAAEAAQABAAEA/////////v/+//7//f/7//n/+v/5//j/
+P/7//z//P/8//z//P/8//z/+v/6//z/+v/4//j/+P/4//r/+f/5//n/+P/4//j/+P/7
//v//P/8//v/+f/7//v/+f/5//n/+P/4//n/+v/6//v/+//8//3////+//7//v/7//v/
+v/4//v//P/9//7//v/+//7/AAAAAP7//f/9//3//P/8//v/+f/8//r/+f/5//n//P/+
//3//f/+/////f/9//z/+//7//r/+v/7//3//P/8//7///////7//f/7//z//P/8//z/
/P/8//z//P/6//z//P/6//j/9//4//v/+v/7//z//v/+//7//P/7//z/+//4//j/+P/5
//n/+//7//v/+//5//n/+f/5//v/+//7//v/+//8//z//P/6//n/+f/5//v/+/////3/
/P/8//j/+P/6//r/+v/6//n/+f/3//f/+v/6//r/+f/5//r/+v/5//n/+f/5//n/+f/5
//n/+f/5//n/+f/5//v//P/+//z//P/9//3//P/8//z//P/8//7//////wAAAQABAAAA
AQACAAIAAgAEAAQABAAGAAYAAwADAAMAAwAFAAMAAgABAAAA///+//3/+//6//n/+P/5
//n/9//3//j/+f/6//v/+v/6//n/+P/6//j/9//3//n/+f/6//r/+f/5//b/9v/4//z/
AgAFAAEA/f///wgADQAWACQALQAzADoAQAA/ADkAMAAkABMAAADy//D/9//7//3/BAAP
AA0ABQAFAAYAAwADAAIA///+//7//f/9//7//f/8//v/+v/4//n/+//9//3//f/9//z/
+v/7//v/+f/5//r/+//7//v//f/9//z/+v/7//v/+//5//n/+f/4//r/+//7//v/+v/6
//r/+v/7//z//f/+//////////////////////8BAAAAAAAAAAEAAQABAAIAAQD///7/
/v8BAAEAAQABAAAA///+////AAACAAMABAACAAMAAwAEAAMAAwADAAUACQAKAAsADAAN
AAwACgAJAAwADQAPABIAEgASABMAEwATABMAEwATABEAEQATABMAEQASABIAEQATABQA
FAAVABcAFwAWABYAFAASABIAFAAUABMAEwASABMAEwATABEAEQARABAAEAAQABAADgAM
AAoACQAIAAcABwAFAAUABQADAAIAAgABAAEAAQABAP//+//7//r/+v/8//3//f/9//7/
/f/8//z/+v/6//n/+P/7//z//f/+//v/+v/7//j/+v/6//r/+v/7//v//P/9//v/+v/5
//j/+f/5//r/+v/5//f/+f/5//n/+f/5//j/+v/7//z//P/5//n/+v/7//z//P/9//7/
/P/9//3//P/6//r/+v/6//j/+P/4//r/+//6//r/+//8//z//f/9//v//v/8//v/+//7
//7/AAD+//3//f/9//v/+//6//n/+//6//r/+//7//r/+v/8//3//f/8//v//f/+//7/
/v/7//r/+f/4//n/+P/7//z/+f/4//j/+v/+//z//P/8//z//P/8//r/+v/8//z/+v/4
//j/+f/5//j/9//2//X/9//5//v//f/9//3//f/9//z//P/7//r/+v/4//v//P/9//7/
/v/9//r/+f/6//r/+v/5//f/+P/4//f/+f/5//n/+f/6//v//P/9//z/+//6//n/+f/6
//z/+v/4//n/+f/4//r/+v/6//r/+v/7//v//P///wEAAgAFAAUABAADAAQABAAEAAYA
BgADAAMAAwADAAMAAQAAAP///f/7//n/9//3//j/+f/6//n/+f/3//f/9//3//f/9//1
//b/9v/2//j/9v/1//X/9f/1//b/9v/z//X/9v/0//b/+v/+//n/9//5////CAAXACIA
KgAzAD8AQgBAAD0ANwAoABYABwD4/+z/7P/3//n/+/8AAP////8DAAUABAADAAAA/v/6
//j/+v/5//n/+v/6//r/+v/6//f/9//4//n/9//3//f/9v/4//n/+f/3//f/+P/5//n/
9f/3//f/9v/3//n/+v/7//v/+//7//r//P/9//3//f/9//z/+//6//z//P/8//z/+//7
//v/+//9//3//f/9/////v/+//7//f/9//3//v8AAP////8AAP///////////v/9//z/
/f8AAAIAAwAEAAIAAwADAAQABQAFAAUABwAKAAoACgAKAA4ADgANAA0ADgANAA0ADgAO
AA4ADwAPABMAEwATABMAEgARABIAEQAUABYAFwAXABcAGAAYABkAGAAXABUAFAAUABIA
EgAUABQAEwATABIADwAPAA8ADQANAA0ADAAMAA0ADgANAAwADAALAAoACQAIAAUABAAD
AAEAAAAAAP//AQABAAEA///7//v/+v/6//3//f/8//v/+P/3//b/9v/5//r/+v/6//j/
+P/4//j/9v/2//j/9v/0//T/9P/0//b/9f/1//X/9v/2//b/9v/5//n/+v/6//n/9//5
//n/+f/5//n/+P/2//f/+P/4//j/+f/7//3/+//6//r/+v/4//n/+f/4//j/+P/4//j/
+v/6//r//P/6//j/9//3//v//P/+////+v/8//n/9//6//v///8CAP3/+//6//n/+f/5
//j/9//5//j/+P/5//f/9v/2//j/+v/7//v/+//7//z//P/8//r/+v/6//r/+v/4//r/
+v/3//b/9v/4//z/+v/6//r/+f/4//f/9P/2//j/+P/2//f/+P/6//v/+f/5//n/+f/3
//f/9//3//n/+f/5//n/+//8//r/+v/6//r/+v/6//v/+//5//n/+P/4//j/9//4//r/
+//7//n/+f/5//n/+//7//v/+//5//n/+f/5//v//P/+//z//P/9//3//P/7//r/+f/4
//r/+//7//z//P/9//3///8CAAIAAgAEAAIAAgAEAAQAAQABAAEAAQACAAEAAQABAP//
/f/7//n/+P/4//j/+P/7//v/+f/5//j/9//2//X/8//0//T/9P/0//L/8f/x//L/8//1
//b/9//1//b/9P/4//7/+v/1//f/9//5/wQAEQAcACYAMwA9AEIASABBADEAJAAcAA8A
+v/w/+7/7f/3/wUABgABAAMABQADAAIAAwACAAAA/P/6//v/+//8//7//P/8//z//P/5
//n/+v/7//n/+f/5//j/+P/5//n/9//3//j/+f/5//n/+//7//r/+v/7//v/+//5//n/
+f/4//r/+//7//v//P/8//z//P/8//z//P/8//3//f/9//3///////////////7//v/+
//3//f/9//7//P/7//v//P/+////AAABAAEAAQABAAMAAwAEAAQABAAEAAUABQAGAAcA
BwAHAAkADAAMAAwADAAMAAwACwALAA0ADQAOABAAEgASABMAEwATABMAEwATABMAEwAV
ABUAFwAYABgAFwAVABYAFgAXABcAFwAWABYAGAAWABYAGAAWABUAFQAUABMAEwATABEA
EwATABIAEgASABIAEAAOAA4ADQAMAAsACgAHAAYABQABAAAAAAD//wEAAQABAP//////
//7//v///////v/9//z/+//6//r/+v/6//n/+P/5//r/+//8//j/+P/6//j/9v/2//b/
9v/3//f/+P/5//n/+P/3//b/+f/5//r/+v/5//f/+f/5//v/+//7//r/+P/5//r/+v/5
//n/+v/7//3//P/8//z/+//7//r/+P/4//j/+P/4//n/+v/7//7//f/6//j/9//7//z/
/v////v//v/8//v/+//7//7/AAAAAP////////z/+//5//f/+f/4//j/+f/5//j/+P/6
//3//f/8//v/+P/4//f/9v/4//j/+P/4//v/+v/9//7//P/6//n/+v/6//j/+P/4//n/
+v/7//r/+v/8//z/+v/4//j/+f/5//v/+//7//v/+f/5//n/+f/3//j/9v/2//b/9v/5
//n/9//3//n/+v/7//v/+v/6//n/9//3//f/9//3//f/9//3//f/+f/5//n/+f/3//j/
+v/4//n/+//8//z/+//6//n/+P/6//v/+//8//z//f/9////AgACAAIABAACAAIABAAE
AAUABQAFAAUABAABAP///f/7//n/9//1//X/9v/3//j/9//3//X/9f/1//X/9f/1//f/
+P/4//j/+P/2//X/9f/0//P/8//y//P/8//w/+7/9v8AAAIA/f/3//X//f8IABUAHgAq
ADUANwA4ADgALQAbABAABgDz/+j/6P/u//X/9//5/wAABwAHAAUAAwAAAP/////+//v/
+v/6//n/+f/6//z//P/8//z/+P/3//f/9//4//n/+v/6//n/+f/4//X/9//4//n/+f/3
//n/+f/4//b/9//3//f/+f/5//n/+P/4//n/+f/5//z//P/8//z//v/+//7//v//////
//////7//f/8//v/+//6//r/+v/9//3//f/+/wAA/////wAA//////////8AAAEAAgAF
AAUABgAGAAYABAAFAAUABgAIAAkACgANAAsACgAJAAgADAAMAAsACwAPAA8AEAASABEA
EAAQAA8AEgATABQAFQASABEAEgARABMAFAAUABMAFgAYABkAGwAaABkAFwAWABkAGAAZ
ABwAGwAZABgAFgATABMAEwARABEAEQAQABAADAAMAAoACAAGAAUABAADAAUAAwADAAMA
AgACAAMAAwABAAEAAQD///3//f/8//z/+//7//r/+f/6//n/+P/4//f/+P/4//j/+P/4
//j/+P/2//b/+P/2//b/9v/2//b/9f/z//L/8f/1//b/9//4//n/+f/6//r/+f/3//n/
+f/3//f/9//2//j/+f/6//r/+P/3//f/9//4//j/+f/6//r/+//7//r/+v/6//r/+v/4
//j/+P/6//r/+P/3//f/+v/6//v/+//3//r/+P/3//n/+f/8//7//P/7//v/+//7//v/
+v/5//f/9v/2//f/9//2//b/+P/5//n/+P/3//f/+P/4//j/+v/6//r/+v/5//b/9//2
//b/9v/3//r//P/6//r/+v/6//r/+v/4//j/+v/6//j/+v/6//v/+//6//n/+P/3//f/
9//3//f/9//3//f/9//5//r/+v/6//T/+P/4//j/+P/4//n/+f/3//f/9v/2//b/9f/z
//T/9P/z//T/9f/2//f/9v/1//T/8//1//f/+f/7//n/+P/4//T/9P/1//X/9P/1//b/
9//4//r/+//7//z//f/9//z//f/+//7//v8AAAIAAgAEAAQAAQABAAEAAQABAP///v/9
//3/+//5//f/9f/0//P/8v/2//f/9v/3//b/9f/0//P/9f/2//b/9v/2//T/8//z//X/
9f/2//b/9f/5//j/8v/y//z//v/9//n/+//7/wIACQAOABoAKQAzADoAPgA9ADEAIgAa
ABMA/v/s/+z/8//1//v/AAD/////AQABAP7/+//8//z/+v/6//j/9//3//j/+f/6//v/
/P/5//n/+v/7//v/+//7//r/+v/7//v/+f/4//j/+P/3//X/9//3//b/+P/5//n/+f/6
//v//P/8//r/+//7//v/+//6//n/+P/6//r/+v/6//j/9//2//X/+v/7//z//f/8//r/
+f/4//r/+//8//7//v/9//3//v///////////wEAAQABAAMAAgACAAEAAAACAAMAAwAE
AAUABQAFAAcABgAGAAYABgAKAAoACQAJAAkACQAKAAwADAAMAA0ADQAQABEAEgATABEA
EQATABMAFQAWABYAFQAVABYAFgAXABUAFQAUABQAEgAQABAAEgAVABUAFgAWABQAEwAS
AA8ADwAPAA4ADgANAA4ADQAMAAsACQAHAAUABQADAAMAAwADAAIAAgABAAEAAQABAP//
/f/9//z//P/7//v/+v/5//j/9//2//b/+f/6//r/+v/4//j/+P/4//b/9v/4//b/+f/6
//v//P/5//f/9v/1//f/+P/5//r/+f/5//r/+v/3//X/9//3//n/+f/5//j/+P/5//r/
+v/6//v//f////v/+P/2//T/9//5//r/+v/7//z//f/+//3//P/7//z/+v/4//f/9//5
//r//P/9//3/AAD+//3/+v/5//v//P/4//f/9//3//n/+f/4//f/+P/4//n/+//7//r/
+v/8//v/+//6//n/9//4//j/+P/5//r/+//8//r/+P/6//r/+//6//r//P/8//r/+v/6
//j/+P/4//b/+P/6//r/+P/6//r/+//7//r/+f/4//f/+P/5//r/+//4//f/9v/1//j/
+v/7//z/+v/9//7//f/8//v/+v/7//v/+f/5//r/+v/6//n/+//8//z/+//5//n/+f/5
//f/9//3//f/9//3//f/9//1//b/+P/2//j/+f/5//j/+P/4//j/+P/6//v/+//8//7/
/////wEAAAAAAAAAAgADAAQABwAIAAUABQAFAAUABwAFAAQAAwAAAP3/+v/3//b/9v/2
//b/9//3//X/9f/3//f/9//3//X/9v/2//b/9//2//b/9//1//X/9v/2//X/8//0//j/
9v/4/wIAAwD1//P///8IABMAHgAoADUAPwBAAEAAPQA1ACoAIAAPAPj/7P/y//f/9//7
//7///8FAAcAAwAAAP/////+//v/+v/8//v/+//8//z//P/8//z/9//3//j/+f/5//n/
+f/4//j/+f/5//f/9//4//n/+f/3//n/+f/4//r/+//7//v/+f/5//n/+P/4//n/+f/5
//v//P/9//7//P/8//z//P/7//v/+//7///////////////+//7//v////////8AAP7/
/f/9//7/AQABAAEAAQADAAMAAwAFAAQABAADAAIABAAFAAUABgAFAAUABQAHAAYABgAG
AAYACgAKAAkACQANAA0ADgAQABAAEAARABEAFQAVABUAFQATABMAFQAVABUAFgAWABUA
FQAWABYAFwAVABUAFAAUABUAFAAVABgAFgAVABUAFAATABMAEwARAA8ADwAOAA4ADAAM
AAoACAAJAAkACQAJAAYAAwACAAEAAAAAAAEAAQD////////9//v/+//6//r//f/9//z/
+//4//f/9v/2//j/+v/7//z/+//6//n/+P/2//b/+P/2//b/9v/2//b/+P/3//f/9//2
//b/9v/2//n/+f/6//r/9//1//f/9//5//n/+f/4//j/+f/6//r/+f/5//r/+//1//b/
+v/8/w==
         </WaveFormData>
      </LeadData>
      <LeadData>
         <LeadByteCountTotal>10000</LeadByteCountTotal>
         <LeadTimeOffset>0</LeadTimeOffset>
         <LeadSampleCountTotal>5000</LeadSampleCountTotal>
         <LeadAmplitudeUnitsPerBit>4.88</LeadAmplitudeUnitsPerBit>
         <LeadAmplitudeUnits>��V</LeadAmplitudeUnits>
         <LeadHighLimit>2147483647</LeadHighLimit>
         <LeadLowLimit>268435456</LeadLowLimit>
         <LeadID>II</LeadID>
         <LeadOffsetFirstSample>0</LeadOffsetFirstSample>
         <FirstSampleBaseline>0</FirstSampleBaseline>
         <LeadSampleSize>2</LeadSampleSize>
         <LeadOff>FALSE</LeadOff>
         <BaselineSway>FALSE</BaselineSway>
         <ExcessiveACNoise>TRUE</ExcessiveACNoise>
         <MuscleNoise>FALSE</MuscleNoise>
         <LeadDataCRC32>1291413020</LeadDataCRC32>
         <WaveFormData>
AAAAAAAAAAD+//7//v/+/wAAAAAAAAAA/v/+//7//v/+//7//v/+////AAABAAIA///+
//3//P/6//r/+v/6//r/+v/6//r/+v/6//r/+v/7//z//f/+//z/+v/4//b/+P/4//j/
+P/5//r/+//8//r/+v/6//r/+P/4//j/+P/4//j/+P/4//j/+P/4//j/+v/6//r/+v/4
//j/+P/4//j/+P/4//j/9//2//X/9P/2//j/+v/8//r/+v/6//r/9//2//X/9P/1//b/
9//4//f/9v/1//T/9f/2//f/+P/4//j/+P/4//b/9v/2//b/9P/0//T/9P/1//b/9//4
//b/9v/2//b/9f/0//P/8v/y//L/8//z//b/9f/2//n/9P/z//P/8v/0//b/9//3//X/
8//z//L/8f/y//H/8v/0//X/9v/6//n/+//8//7/AgAFAAcABwAFAAcACwAPABAAEgAT
ABMAFQAWABkAGwAbABsAGwAbABkAFQASABIAEAALAAMA/v/7//r/9//3//f/9v/0//L/
8f/w/+//7//u/+7/7v/u/+z/7P/q/+n/6f/o/+j/6v/r/+z/7f/t/+r/5v/m/+b/6f/v
//n/BwAUABoAJAA4AFAAZQB5AI4AogCoAJsAgABWADEAFwABAPL/7f/p/+H/5P/s/+3/
6//q/+r/6v/n/+f/5v/k/+b/5//p/+v/6f/p/+n/6f/p/+r/7P/t/+r/6f/p/+j/6f/q
/+r/6v/p/+n/6P/n/+n/6v/s/+r/7P/s/+z/6//p/+v/7P/s/+z/7P/s/+z/6//q/+n/
6v/r/+z/7v/v/+3/6//r/+z/7f/u/+7/7v/s/+r/7P/s/+r/6v/r/+z/7v/v//H/9f/1
//X/9f/1//T/8//x/+//8f/y//T/9f/1//X/9f/3//b/9v/1//T/9P/0//T/9f/2//b/
9f/0//b/+P/6//3/+//5//b/9P/5//r/+//8//r/+P/4//j/9f/1//T/8f/z//X/9//5
//v/+v/6//r/9//0//P/8//0//T/9P/0//P/8//y//H/8//z//L/8v/w//D/8P/w//L/
9P/1//X/8//x//H/8f/y//L/8v/y//T/9f/1//T/8v/x//H/8f/x//H/8f/x//P/8f/x
//H/7//v/+//7//y//L/8f/x/+//8P/w//D/8v/y//L/8v/y//L/8f/x//H/8//x//H/
8//0//X/9f/y//H/8P/v//L/8//y//L/8P/w//D/8P/w//L/8//z//H/8f/y//L/8v/z
//T/9f/z//L/8v/y//P/8f/z//P/8f/y//L/8f/y//P/9P/1//P/8//z//T/8//z//L/
8v/w//D/8f/x/+//7v/u/+7/7//w//D/8f/u/+3/7v/t/+//7//v/+7/8P/v/+7/7v/t
/+3/7f/t/+7/7v/v//D/7v/t/+z/7P/w//D/7//v/+z/6//r/+r/7P/u/+7/7v/w//D/
8P/w/+3/6v/r/+v/7f/s/+z/7P/u/+7/7v/u/+3/7f/s/+n/6//s/+z/7f/s/+v/6//q
/+v/7P/u/+7/7v/u/+z/7P/s/+z/7f/t/+3/6//p/+v/6f/p/+j/6P/p/+r/6//r/+z/
6//r/+r/6v/s/+3/8P/y//P/8f/y//H/8f/w//L/9P/3//z//f/+/wEABAAHAAcACAAL
AAsADQAOABMAFQAVABUAFwAXABUAEQAPABAADQAJAAAA+v/2//T/8//z//P/8v/w/+7/
7f/s/+v/6//s/+z/7P/s/+z/7P/p/+f/5v/k/+f/6v/r/+z/8P/t/+r/6P/o/+b/5f/r
//X/AQAQABwAIgAuAEQAWwBxAIoApAC2ALUApAB+AEkAHQD//+T/2//f/9v/2P/i/+3/
7//q/+b/5v/p/+v/7P/s/+n/6f/q/+v/6f/p/+n/6f/q/+r/6//r/+n/6f/q/+r/6//s
/+z/7P/q/+v/6//r/+v/7P/u/+z/7P/s/+z/6//q/+v/6//q/+v/7P/t/+7/8P/w//D/
8v/v/+7/7v/t/+//7//x//T/9P/0//P/8v/0//L/9P/0//L/8v/z//T/8v/x//H/8//0
//X/9v/3//f/9//2//X/+f/6//z//f/7//v/+//9//3//v/+//7/AAAAAAAAAQACAAIA
AQAAAAIAAgACAAMABQAFAAQABAAEAAQABAAEAAQAAgACAAIAAAABAAEA//8AAAEAAgAD
AAEAAAAAAAAA/v/8//z//f////7//f/8//z//f/9//3///////7//v/8//z//P/8//v/
/P/8//v//v/9//7///////7//f/8//7///////7//P/7//v/+//9//3//f/9//3/+//7
//v/+//7//v/+//9//7//v////z//P/7//r//P/8//z//P/8//z/+//7//v//f/7//v/
/v8AAAIAAwABAP///f/7//3//f/7//r//P/8//z//P/9//7//v/9//z/+//7//r/+v/7
//z//f////7//v/+/wAA//8CAAMAAQAAAP7/+//+////AAABAP3//f/9//7//f/9//z/
/P/7//z//v////3//P/8//z//f/+//7////9//3///////////////7/////////AAD+
//3//P/7//7//v///wAA/f/9//3//v8AAAAA//////////8AAAAA//8AAP///v///wAA
AQACAAAA/v8AAAEAAwACAAIAAgACAAIAAgACAAMAAwACAP//AAACAAMABQAFAAMAAAAA
AAIAAgACAAIAAgACAAIAAgACAAEAAAD9/wAAAwACAAMAAwACAAIAAgACAAEAAQD//wEA
AAAAAAIAAAACAAMAAwAGAAoADAAPAA0ADgAPABEAEQARABEAEwAaAB8AIQAkACQAIwAk
ACQAKQArACsAKwAtAC0AKwAnACUAJgAjAB8AFQAQAA0ADAAGAAUABAACAAEAAAAAAAAA
/v/9//3//P/8//z//P/8//z/+//7//r/+P/6//r/+v/6//n/+v/8//r/9P/z//n/AQAN
ABoAKAA0AEAAUABrAIMAmACwAMYAxQC0AI4AVwAlAAUA7v/n/+X/3//o//j/AQD///r/
+P/6//r/+//7//r/9//3//j/+f/3//f/9//3//f/+P/6//v/+v/5//n/+P/6//r/+f/4
//r/+//7//v/+f/6//z/+v/7//z//f/9//z//f/9//z//P/8//z//P/6//r/+v/8//z/
/P/9//3//v/9//7/AAABAAIAAgACAAEA/v////7///8AAAIABAADAAEAAAABAAMAAwAD
AAMABAAFAAUABQAEAAQABQAFAAgACQAKAA0ACgAKAAkACAAKAAoACgALAAsADAAMAAwA
DgAOAA4ADwARABEAEAAQAA4ADAAKAAgACwAMAA8AEgAPAA8ADgALAAsACwALAAsADQAM
AAwADAALAAgABwAHAAgACAAIAAgABwAHAAYABQAFAAUABAAEAAUABgAHAAgABgAGAAUA
AwAEAAMABAAFAAQABAAEAAQABQAFAAQAAgACAAMABQAHAAQAAwACAAEAAgABAAIAAwAD
AAMAAwADAAQABAADAAMAAwAEAAQABAADAAIAAQAAAAEAAgACAAMAAwAFAAMAAwACAAIA
AgABAAIAAwAEAAUABQAFAAMAAgAEAAQABAAEAAUABgAGAAUABQAFAAYABgAGAAcACAAJ
AAgABgAFAAQABAADAAYABwAFAAYABgAFAAUABQAFAAUABQAFAAUABgAEAAMAAQAAAAEA
AgAEAAUABQAEAAQABAACAAIAAQABAAIAAwAGAAcABAADAAIAAAADAAMAAwAEAAQAAwAC
AAEAAwACAAIAAgADAAMAAwAEAAUABAACAAEAAQABAAIAAgACAAQABAAEAAIAAgACAAIA
BAACAAQABQAEAAIAAQAAAAEAAgADAAQAAwADAAIA//8AAP7///8DAAQABAAEAAQABAAC
AAIAAgACAAUABQAFAAMAAQADAAEAAQAEAAQABQAGAAQAAwADAAEAAQAAAAAAAgADAAYA
CAAJAAcACgALAA0ADAAOABAAEwAVABUAFQAXAB0AIQAiACQAJQAlACcAKAArAC0ALQAt
ACwAKwAoACMAIAAgABwAFwANAAgABQAEAAIAAwAEAAQAAAD+//3//P/+////AQACAAAA
AAAAAAAA/f/7//r/+P/2//j/+P/4/wAA+//4//b/9P/2//3/AwAPABsAIgAqADYARgBc
AHUAjQCmALwAxgC1AJAAYgA3ABUA/f/0//H/6//n/+7/9v/3//X/8v/0//j/9v/3//f/
9v/z//P/9P/1//f/9//3//f/9P/0//X/9f/1//X/9v/2//f/+P/4//j/9f/1//T/8//2
//j/+//6//j/+P/4//f/9f/3//j/+P/4//j/+P/4//f/9v/1//b/9//4//r/+//6//f/
9v/2//j/+v/7//z//f/8////AAD+//z/+//6//z/+//7//3/+//7//v/+//6//v/+//7
//7/AAADAAUAAgABAAAAAQABAAIAAgACAAAAAAAAAAEAAwAEAAQABAAGAAYABgAHAAkA
CQAIAAgADAAMAAwADAAKAAgACAAIAAcABwAGAAMABQAFAAUABQACAAAA///+/wAAAAAC
AAUAAwACAAEAAAD9//3//P/7//7//////wAA///+//3//P///wAAAAD///3/+//7//v/
/P/8//z//P///////v/8//r/+f/5//n/+v/7//z//f////3//f/9//r/+f/4//f/9v/2
//X/9f/2//j/+f/6//z//P/8//z/+//6//j/9//3//n/9//3//n/+v/7//v/+//7//v/
+//9//3/+//6//n/+P/3//b/+P/6//v/+//7//v//P/8//r/+//8//3//f/8//z//P/5
//f/+f/5//n/+v/6//n/+v/7//z//f/3//X/8//y//b/9//3//j/9P/0//X/9f/1//T/
9P/0//b/9v/1//X/9P/z//T/8//0//X/9v/2//P/8f/v/+7/8f/z//X/9//2//T/8//y
/+//7//v//D/8P/w/+//7//x//H/8v/y/+//8P/v/+7/8f/y//P/9P/x/+7/7//v//P/
9v/0//H/8P/v/+7/7v/u/+7/7v/t/+3/7f/r/+3/7//t/+3/7v/u/+//8P/y//H/8f/v
/+3/7P/s/+7/7P/u/+//7//v//L/8//1//f/+v/9/wEAAQABAAEAAwAHAAsADAAOABAA
EQAUABYAGAAZABgAFwAZABkAFwATAA4ADAAGAP//+P/0//L/8v/w//H/8v/y/+7/7P/r
/+r/6f/p/+r/6v/q/+r/6v/q/+b/5f/l/+T/5v/o/+j/6P/o/+f/5v/k/97/4v/r//H/
9/8DABAAFgAeADQATgBjAHcAjgCeAJ4AkwB8AFQAMQAZAAcA+P/z/+//5//k/+z/8f/r
/+b/6P/s/+7/7//v/+7/6//p/+j/5//q/+v/7P/t/+r/6v/r/+v/6f/p/+r/6v/r/+z/
7P/s/+r/6//r/+v/7f/u//D/7v/s/+z/7P/r/+v/7f/u/+7/8P/w//D/8P/v/+7/7f/u
//D/8P/x//H/8f/v/+//8P/x//L/8v/y//P/8v/1//b/9f/0//T/9P/3//f/+P/7//j/
9//2//X/+P/5//n/+f/8//z//f/9//z/+//6//v//f/+//7//v/+//7//v//////AAAA
AAAAAgACAAIAAwACAAEA///+/wIAAgACAAIAAgAAAAAAAAACAAMAAwABAP//////////
/f/8//z//P////7///8BAAAA/v/8//r/+P/5//n/+f/8//3//f/+//3//P/7//r//f/+
//7//f/9//v/+//7//z//P/8//z///////7//P/5//n/+v/7//v/+//7//v/+//5//n/
+f/7//v/+//7//7//v/9//3//P/8//v/+v/7//z//f/+//3//P/6//n/+//9//v/+//7
//z//f/9//3//f/9//3///////3//P/6//r/+v/6//r//P/9//3//P/9////AAD+//3/
/P/7//z//P/9//7//f/7//3//f/9//7//v/9//3//f/9//3/+f/5//n/+v/7//v/+v/6
//r/+v/7//v/+//6//r/+v/6//r/+f/5//j/9//4//f/+P/5//r/+v/4//f/9v/2//f/
9//3//f/+P/4//n/+v/4//f/9v/2//r/+v/5//n/+P/3//f/9v/4//r/+v/6//n/+P/3
//b/9v/0//b/9//5//j/+P/4//j/+P/4//j/+P/5//n/9//3//j/+P/5//j/9//3//b/
+f/7//v/+P/3//b/9f/0//X/9v/3//j/+f/5//n/9//2//f/9P/z//f/+P/6//z/+//5
//j/9f/3//b/9v/4//j/+v/7//v/+f/8//3///8BAAQABwALAAwACwAKAAsADwATABQA
FgAZABkAGwAcAB4AHwAeAB0AIAAhACAAHQAaABoAFgARAAkABAABAAAA+//7//v/+v/4
//b/9f/0//T/9f/3//j/9f/0//P/8v/y//H/8f/w//L/9P/0//T/8P/x/+7/7v/u//D/
8//5////CQAWACQALAA4AFQAbQCBAJoAtAC8ALkApgB2ADsAEQD1/+D/3//f/9n/4v/y
//n/9f/y//L/8v/w//H/8f/w//H/8f/y//P/8//z//P/8//x//D/8P/v//D/8f/z//T/
8v/y//H/8P/w//H/8f/x//L/9P/3//b/9f/0//P/8f/z//X/9v/2//T/9P/0//T/9v/2
//b/+P/6//r/+//7//r/9//2//b/+P/6//v//P/8//r//P/8//v/+v/6//r/+//7//z/
///+//3//P/7//3///8AAAEAAQAAAAAA//////////8BAAIABAAFAAYABAAEAAQABQAH
AAgACAAIAAgACAAIAAkACQAJAAgACAALAAwADQAOAAsACAAHAAYABwAJAAoACQALAAsA
CwALAAkACAAIAAgACgAIAAgACQAGAAQAAgAAAAMABQAGAAcABQAFAAQABAAEAAQABAAE
AAUABgAGAAUAAwABAAEAAQADAAQABQAGAAYABQADAAAA/////wAAAQADAAMAAwADAAEA
////////AQABAAEAAQAEAAQAAwADAAAAAAD///7///8AAAEAAgACAAIAAQABAAMABQAD
AAMAAQACAAMAAwABAAEAAQABAAUABQADAAIAAgACAAIAAgAEAAYABwAHAAUABQAGAAYA
AwADAAMAAwAEAAQABQAGAAQAAQACAAEAAwAEAAQAAwADAAMAAwADAAEAAQABAAIAAwAD
AAIAAgAAAAAAAQABAAEAAAAAAAAAAAAAAP/////+//3//v/9//7///8AAAAA/v/9//z/
/P///////////////v/+//7//f/9//3//v8CAAIAAQABAP7//f/9//z//v8AAAAAAAD+
//7//v/+//z/+v/8//3/AAAAAAEAAgD///7//f/8/wAAAQABAP//AgD8//z//P/8//z/
/v/+//7//v/9//3//f/7//v//f/7//v//f/+/wAAAgABAP///v/7//z//P/9/wAA/v8A
AAEAAQABAAQABQAHAAoADAAOABEAEgARABAAEQAWABsAHQAgAB4AHQAeAB4AIQAjACMA
IwAlACUAIwAfABsAGgAVAA8ACAAEAAIAAgD////////+//r/+P/3//b/9v/3//n/+v/3
//b/9f/0//P/8//0//T/8v/0//T/9P/y//P/9P/0//L/8v/3//3/BQATAB4AKAA4AE4A
YgB5AJMAqgC6ALwAsQCKAFIAJQALAPH/5v/l/9//3f/q//T/9//5//j/9v/2//P/8//y
//D/8v/z//X/9//1//X/9f/1//P/8v/y//H/8//z//T/9P/0//T/8//y//T/9f/1//X/
9f/2//j/9v/1//T/8//x//T/9//5//r/+f/4//f/9v/2//b/9v/4//r/+v/7//v/+f/3
//f/+P/6//z//f/+//v/+P/5//j/+f/6//z//v8AAP////8BAP7//f/8//v//f///wAA
AQAAAAAAAQABAAMAAwADAAUAAwAEAAQABAAGAAYABgAHAAsADAAMAAwACwAKAAkACQAJ
AAkACAAIAAwADAAMAAwACwAIAAcABgAJAAsADAALAAoACQAIAAcACQAIAAgACAAIAAYA
BgAHAAYABAACAAAAAQADAAQABQADAAMAAgACAAQABAAEAAQAAwAEAAQAAwABAP//////
/wIAAgACAAIAAQABAAAA/v/+////AQADAAEAAQABAAEAAAD9//z/+//+////AAABAAEA
AAD+//3//f/+//7//v/+//7//v/+//7//v/9//3///8BAP/////9//7//////wEAAQAB
AAEAAQABAP///v/+//7//v/+/wEABAAGAAcAAwABAAAA/v8AAAEAAgADAAEAAAAAAAAA
///9//////8BAAIAAgABAP///////////f/9//3//v8BAAEAAAAAAPz//P/9//3////+
//7//v/8//z/+//7//3//f///////////////v/9//v/+f/4//r/+//8//3//P/6//n/
+P/5//n/+f/6//z//P/7//v/+P/3//f/9v/3//r/+//8//v/+v/5//j/+v/4//r/+//9
//z//P/8//r/+v/6//r/AAABAP//+v/5//j/9//2//n/+v/7//z//P/7//r/9//5//v/
+f/5//r/+v/7//z//P/7//v/+f/5//j/+P/6//z//v///////f8AAAEAAwAGAAgACgAN
AA0ADQANAA8AEwAXABgAGgAbABsAHQAeACEAIwAjACMAIwAjACEAHQAYABgAFAAPAAkA
BAABAAAA+//7//v/+v/4//b/9f/0//X/9f/2//b/8//y//H/8P/x//H/8v/y//L/9P/0
//T/8P/t//L/9P/0//T/8f/1/wEACwAYACQAMABCAFgAcQCJAKAAsAC2AKsAjgBeAC8A
EQD7/+7/5f/j/+P/5v/u//X/9//0//T/9P/z//P/8v/w//H/8f/y//P/9f/1//X/9f/x
//D/8P/v//D/8f/z//T/8v/y//H/8P/w//H/8f/x//P/9P/2//T/8v/y//L/8f/y//X/
9//4//f/9v/1//T/9P/0//T/9v/4//j/+f/5//f/9f/1//b/+f/6//r/+v/5//b/9//2
//f/+P/6//z/+//5//j/+f/3//f/9//3//v//f/+/////v/+//////8BAAEAAQADAAEA
AgACAAIAAgACAAIAAwAHAAgACAAIAAcABgAFAAUABQAFAAQABAAIAAgACAAIAAgABgAG
AAYABgAHAAcABQADAAMAAwADAAMAAgACAAIAAwACAAMABQADAAIAAQAAAAEAAwAEAAUA
AwABAP7//P/9//7///8AAAMABAAEAAMAAQD////////+//7//v/+///////+//z//P/9
////AQACAAMABAAFAAMA///9//v//f/9//3//f/8//z/+//7//z//v///wAA/v/+//7/
/v/8//z/+//7//v//f/7//v/+//8//3//f///////////wIAAwACAAIA///+//3//P8A
AAIAAwADAP7//f/9//z//P/9//7///8BAAAAAAAAAP///f///////f/+//7//f//////
//////3//f/9//7///////7//v/7//r/+v/5//v/+v/6//r/+P/4//f/9//4//n//P/9
//3//f/9//z/+//5//f/9v/4//n/+v/7//r/+P/3//b/9f/1//X/9v/5//r/+v/7//j/
9//3//b/9v/4//j/+P/3//b/9f/0//f/9v/5//v/+P/2//X/9P/w//D/8f/y//P/9P/3
//j/+f/6//r/+f/4//X/9f/3//X/9f/0//T/9f/2//b/9f/1//P/9P/0//X/+P/0//T/
8//x//P/+P/7/////v8AAAIABQAHAAcABwAJAA4AEwAVABgAGAAXABgAGAAcAB8AIAAh
AB8AHQAZABMADgAOAAoABQD+//r/+P/4//P/8//z//L/8f/w//D/8P/u/+3/7f/s/+7/
7v/u/+7/7//v//D/8P/t/+7/7f/s/+z/7//q/+b/5v/m/+n/7f/1/wMAEAAaACgAPgBU
AGcAdwCIAJgAnACTAIAAYAA9ACEADQD8//P/6//l/+r/9v/5//P/7P/s/+z/7P/t/+3/
7P/t/+3/7v/v/+z/6//q/+n/6f/q/+z/7f/v/+//8P/w/+z/6v/n/+T/5//r/+7/8f/u
/+z/6//m/+n/6v/r/+v/6//t/+7/7v/u/+7/7v/u/+//8P/x//T/8//y//L/8f/z//H/
8f/y//H/8v/y//L/8P/u//D/8P/y//L/8//0//P/8f/w//H/9f/3//n/+//5//n/+P/3
//f/9v/2//X/9v/3//j/+//7//z//P/8//r/+v/6//v///8AAAAAAAAAAAAAAAABAAEA
AQAAAAAAAAAAAAAAAAAAAP7//v/+//7///////3///////////////7//v/+//z/+v/6
//v//f/8//v/+v/4//n/+f/5//v/+//6//r//P/8//z//P/5//j/9v/z//f/9//5//v/
+v/6//r/+v/7//v/+v/4//f/9//4//n/9//3//f/9//4//f/+P/5//f/9//3//f/+P/4
//f/9//4//r/+//8//n/+P/3//b/+P/4//f/9//4//v/+v/7//r/+v/6//n//P/9//7/
//////3/+f/2//j/+v/8//7///8AAAAA///6//n/+f/4//n/+//9/////f/8//z//P/7
//n/+//7//v//P/8//v/+f/5//n/+f/4//n/+v/8//z/+//5//j/+f/6//z//f/7//r/
+v/6//j/+P/3//f/+P/5//z//f/6//n/+P/2//n/+f/5//r/+v/5//j/9//3//b/9v/2
//j/+f/6//z//P/6//f/9f/1//X/9v/2//T/9v/2//b/+P/4//j/+P/4//b/+P/5//j/
9v/1//T/9//4//n/+v/6//v/+//5//T/9v/4//j/+P/4//j/+P/4//j/+P/3//b/8//2
//n/+P/5//f/9v/2//b/9v/1//X/8//2//b/9//6//j/+P/3//X/9v/6//z////+/wAA
AgAFAAoACwAMAA8AEAATABMAFAAVABUAFwAYABwAHwAgACEAIQAhAB8AGwAaABoAFgAR
AAkABAABAAAA/P/7//r/+P/3//b/9v/2//P/8f/w/+7/8f/y//P/9P/0//P/8//y//H/
8v/x//D/8v/z//L/7v/o/+r/7//x//n/DQAeACYALAA2AEwAZwB9AJQArAC6ALUAogB4
AEMAFwD3/+b/4//j/+H/5P/w//f/9f/w/+z/6v/s/+//8f/y/+//7//w//H/8f/x//H/
8f/y//L/8//z//H/8f/y//L/8v/y//H/8P/u/+//7//v/+7/7v/v/+z/7v/w//L/8//x
//P/9P/0//T/9P/0//T/9P/0//T/9v/2//b/9//3//n/9//3//j/9//4//j/+P/4//b/
+P/4//v//P/+/wAA/f/7//r/+//8//3//v///wAAAQABAAEAAAAAAAEAAQABAAEAAQAD
AAEAAgACAAIAAwAEAAUABwAHAAgACAAIAAgACAAIAAkACwALAAoACgALAAoACQAIAAsA
CgALAAwACgALAAsACQALAAsACwALAA0ADAAMAAwACAAEAAIAAQAEAAYACAAKAAYABQAD
AAEAAgADAAMABAAGAAYABgAGAAQABAADAAEABAADAAQABQAFAAQAAwACAAUABQAEAAIA
AQABAAIAAwAAAP///v/9//7//f/+//////////////8AAAAA/////wEAAgACAAIAAAAA
AAAAAAABAAIAAgADAAIAAwAAAP////8AAAEAAQABAAEAAQABAAMAAwABAAAAAwAEAAUA
BgAFAAYABgAFAAAA//////7///8BAAMABQAFAAQABAAEAAMAAQADAAMAAgACAAEA//8A
AAEAAgADAAMAAwADAAQAAgABAP///v///wAAAgADAAAA/v/9//z//f/+//7/////////
AQABAAAA///+//z/////////AAAAAP///v/9//7//v///wAAAQABAAEAAgACAAAA/f/7
//v/+//8//z/+v/8//z//P/+//7//v/+//7//P/+/////f/8//z//P/9//7///8AAP//
///+//v/+v/+//7//v/+//7//v/9//z/+//6//z//f/+//3///8BAP/////+//7///8A
AP7//f/9//v/+v/4//f/+P/5//z//v///wEABAAFAAcABgAIAAoADQARABEAEQATABYA
GQAZABoAGwAbAB0AHgAjACUAJQAlACUAJQAjAB8AHQAeABsAFwAMAAYAAgAAAP//////
//7//v/8//v/+v/3//f/+P/4//j/+P/4//j/9v/1//X/9P/1//j/+f/6//b/8//y//L/
7v/u//X//f8FABMAIAAoADAAQgBaAHUAjQCkALoAxAC7AJwAZgAtAAcA8f/q/+n/4//h
/+r/9v/7//n/8v/u//T/9v/3//f/9v/z//P/9P/1//f/9//3//f/9P/0//X/9f/0//P/
8//y//T/9v/3//j/9//3//b/9f/3//j/+v/4//r/+v/6//n/9v/3//f/9v/4//j/+P/4
//j/+P/4//r//P/8//3//f/9//v/+//8//3//v/+//7/AQAAAAMABAACAAAA///+/wAA
/////wEAAwADAAMAAwACAAMAAwADAAUABgAIAAkACAAHAAYABwAHAAgACAAIAAoACgAK
AAsACwAMAAwADAANAA4ADwARABAADwANAAwAEAAQABAAEAARABAAEQASABEAEQAQAA0A
DgAPABAAEQAOAAwACwAKAAsACgALAA0ADQAMAAsACgAIAAkACQAJAAkACQAIAAgABwAG
AAUABAAHAAgACAAHAAgABwAIAAkACQAIAAcABgAJAAkACAAGAAMAAwAEAAUABwAHAAcA
BwAHAAUABQAFAAMAAwADAAMABgAGAAUABQAEAAQAAwACAAMABAAFAAYACAAIAAcABwAG
AAcABAADAAUACAALAA0ACgAHAAQAAQAEAAUABAAEAAUABgAHAAgABwAIAAgABwAIAAkA
CwAMAA==
         </WaveFormData>
      </LeadData>
      <LeadData>
         <LeadByteCountTotal>10000</LeadByteCountTotal>
         <LeadTimeOffset>0</LeadTimeOffset>
         <LeadSampleCountTotal>5000</LeadSampleCountTotal>
         <LeadAmplitudeUnitsPerBit>4.88</LeadAmplitudeUnitsPerBit>
         <LeadAmplitudeUnits>��V</LeadAmplitudeUnits>
         <LeadHighLimit>2147483647</LeadHighLimit>
         <LeadLowLimit>268435456</LeadLowLimit>
         <LeadID>V1</LeadID>
         <LeadOffsetFirstSample>0</LeadOffsetFirstSample>
         <FirstSampleBaseline>0</FirstSampleBaseline>
         <LeadSampleSize>2</LeadSampleSize>
         <LeadOff>FALSE</LeadOff>
         <BaselineSway>FALSE</BaselineSway>
         <ExcessiveACNoise>TRUE</ExcessiveACNoise>
         <MuscleNoise>FALSE</MuscleNoise>
         <LeadDataCRC32>2904795404</LeadDataCRC32>
         <WaveFormData>
8v/y//L/8v/z//T/9f/2//T/9P/0//T/9v/2//b/9v/2//b/9v/2//T/9P/0//T/9v/2
//b/9v/1//T/8//y//P/9P/1//b/9v/2//b/9v/1//T/8//y//X/9v/3//j/9//2//X/
9P/2//b/9v/2//j/+P/4//j/+P/4//j/+P/5//r/+//8//r/+P/2//T/9v/2//b/9v/5
//r/+//8//v/+v/5//j/+v/6//r/+v/4//j/+P/4//r/+v/6//r//P/8//z//P/8//z/
/P/8//r/+v/6//r/+v/6//r/+v/8//z//P/8//v/+v/5//j/+P/4//j/+P/5//r/+//8
//r/+v/6//r//P/8//z//f/9//3//P/8//v/+v/5//n/+//7//v/+//7//v/+//7//3/
/f/9//3/+//6//r/+//5//n/+v/6////AQADAAQAAwAFAAYABQAIAAoACgAKAAYAAwAC
AP///P/6//r/+v/8//3/AAADAAIAAAD///7////9//7///8AAAAAAAAAAP7//v/+//7/
//////7//v8AAAAAAAABAAMAAwADAAMABAAEAAMAAwAEAAQABAAEAAgACAAIAAcACQAJ
AAoAEQAZACEAJwAwADYAOgA6ADUAKwAeAAQA5P/O/8D/sv+u/7D/rP+r/7b/xf/W/+P/
8P/3//z/AQAEAAcACQALAA0ADwARABMAEQASABIAEwAWABYAFgAXABYAFQAUABMAFAAV
ABUAFQAYABkAGgAbABsAGwAcABwAGgAaABsAGwAeAB8AIAAhACAAIAAfAB4AHwAgACEA
IgAgACAAIAAgACIAIgAjACMAIwAjACMAIwAjACMAJAAlACUAJgAmACYAJQAjACIAIAAf
AB8AHwAgACIAIgAiACEAHwAfAB8AHgAgACAAIAAeAB0AHAAbABkAFgAWABUAFQAYABkA
GQAZABcAFwAXABYAFgAVABQAFAATABAADwAOAA0ACwAKAAkACgAKAAoACwAJAAkACQAH
AAcACAAIAAcABQAGAAYABAAGAAgACAAIAAYABwAIAAgABwAHAAcACAAMAAwADQANAA0A
DAALAAsADwAPABAAEQATABMAEwAVABMAEwATABQAGAAYABgAGAAWABYAFgAWABcAFwAX
ABYAFgAWABYAFwAXABcAFwAWABQAFQAVABUAFAAWABYAFgAXABYAFgAVABMAFQAVABUA
FQAUABMAEQAUABQAFQAXABcAFQATABAAEAAQAA8ADwAPAA8AEAASAA8ADgANAAoACgAK
AAwADwAMAAsADAALAAwACwAMAAwACgAKAA0ADQAMAAsACgAIAAgACQAKAAsACQALAAsA
CgAKAAoACgAKAAgACQARABEADQAKAAkACAAJAAoACwAMAAwADQAMAAsADAAMAAwADAAN
AAsACwALAAkACQAJAAkACwALAAsACwAHAAcABwAHAAcABwAHAAcACQAJAAkABwAIAAcA
BQAEAAYABQADAAUAAwABAAEABAAGAAYABwAHAAgABgAGAAYABAAEAAQABAAFAAYABgAG
AAUAAgABAAAA///+/wAAAQABAAEAAAAAAAAAAAAAAAEAAQABAAEAAQABAAEA////////
//8AAAEAAgACAAEAAQAAAP//AAAAAAMABQAHAAgACgANAA4ADQALAAoACwAKAAcABQAD
AP///f/6//r/+v/7//v//f///////v/8//z//P/5//v/+//8//z/+v/6//r/+v/6//r/
+f/5//r/+v/6//r/+f/5//j/9//5//n/+v/6//f/9//4//j/9v/4//r//P/8//3/+f/1
//r/AQALABEAGQAiACgALAAyADMALQAeAAIA2P+0/6D/lP+M/4r/jP+L/5b/qf+8/8n/
1v/f/+j/6//u//H/8//1//f/+f/7//3/+//8//z//f/8//z//P/9/wAAAQACAAMAAQAB
AAAA//8AAAEAAgADAAMAAwAEAAQAAwACAAIAAQACAAMABAAFAAQABAADAAIAAwAEAAUA
BgAEAAQABAAEAAYABgAHAAcACQAJAAkACQAFAAMAAgABAAMABAAEAAQABAADAAMAAgAB
AAEAAQACAAQABAAEAAMAAQABAAEAAAACAAIAAgAAAAAAAAAAAP///P/8//v/+//9//3/
/P/7//r/+f/4//b/9//3//f/+P/2//T/9P/0//L/8f/x//H/8f/w/+//7//r/+v/6//p
/+r/7P/t/+3/7P/s/+v/6P/o/+r/6v/q/+z/7f/u/+7/6//r/+v/7P/w//D/8f/x//L/
8v/y//P/9f/1//b/9//3//f/9//5//j/9//2//b/+v/6//r/+v/6//r/+v/6//v/+//7
//r/+//8//3////+//3//P/6//v//f/+/////f/+//3//P/9//z//P/7//3/////////
///+//3/+//8//z//f////7//f/8//r//P/8//v/+//9//3//v8AAP3//P/7//j/+v/6
//z////8//v//P/7//3/+//7//r//P/8///////+//3//P/6//r/+//8//3//P/9//z/
+v/5//r/+//8//r/+/8DAAMA///8//v/+v/7//z//f/+//7////+//3//P/8//z//P/8
//v//P/9//v/+//7//v//f/9//3//f/9//3//f/9//v/+//7//v//P/9//7//f/9//3/
/P/8///////+/wEAAQD/////AgAAAAAAAQABAAIAAAAAAAAA/v/+//7//v8BAAIAAgAA
AAAAAAAAAAAA//////7//f///wAAAQACAAEAAQAAAP//AQABAAEAAQD/////////////
//////7///8BAAIAAwADAAIABAAFAAgACgANABEAEQARABAAEAAOAAwACAAFAAUAAwAD
AAIAAAD+//3/+/8AAAMABAAEAAQABAAEAAEA/////wAAAAACAAIAAgACAAAAAAD/////
AQACAAMABAABAAEAAAD///////8AAAAAAgADAAUABgAEAAAAAAAAAAIAAwADAAMACAAN
ABUAGwAhACgAMAA4AEAAQwA7ACgABgDa/7D/nP+W/5b/mv+a/53/pv+1/8b/0//e/+v/
9v/9/wAAAwAFAAcABQAFAAUABQAGAAgACQALAAsACgAJAAkACwALAAsACwAMAA0ADQAN
AAwACwAKAAkADAANAA8AEAAPAA4ADgANAA8ADwAPAA8ADwAQABAAEAAOAA4ADgAOAA8A
EAARABIADwAOAA4ADQAOAA8AEAARABIAEQARABEADwAQABAAEAASABEAEQAQAA0ADQAN
AA4ADgAOAA4ADQALAAsACwAKAAoACgAKAAgACgAKAAoACQAGAAYABQAFAAUABQAEAAMA
BAAFAAYABgACAAEAAAAAAAIAAAAAAAAA///9//z/+//9//z/+//7//n/+f/5//f/9v/2
//X/8//1//b/9v/0//L/9P/0//T/9v/3//j/+P/3//f/9//4//j/+P/5//n/+//8//3/
//8AAP///////wEAAQABAAMABQAFAAUABgAFAAQAAwACAAMABAAFAAYABQAFAAUABAAG
AAYABgAHAAcABwAHAAYABgAHAAcABwAKAAwADAAMAAkACAAIAAcACQALAAsACwAKAAoA
CgAJAAkACAAIAAkADQANAA0ADAAKAAoACQAJAAkACQAKAAwADgAOAA4ADAAIAAYABgAH
AAkACQALAAsACQAHAAcABgAIAAgACwALAAkACQAJAAgABwAHAAcABwAJAAsACwAKAAYA
BgAGAAYABAAFAA0ADQAKAAgACAAIAAgACAAIAAgABwAJAAkACQAGAAYABgAGAAYABQAG
AAcACQAJAAkACQAHAAcABwAHAAYABwAIAAkACAAHAAYABQAGAAcACAAHAAkACQAIAAgA
CAAHAAUABwAIAAcACAAMAAkACAAIAAcABwAGAAcACAAMAAoABgAGAAgACgAKAAoACgAI
AAkACQAJAAgACAAIAAgACgALAAsACwAKAAkACAAHAAcABwAHAAcACQAJAAkACAAGAAcA
BwAHAAkACgAOABEAEQASABQAFwAXABcAFgAWABYAFAAQAA0ACgAHAAYABAAGAAYABwAH
AAsADQANAAwACgAKAAoABwAHAAcACAAIAAoACgAKAAoACwAMAAwADQAJAAgABwAGAAgA
CQAJAAkACQAJAAoACgAJAAkACgAKAA4ADgAOAA4ADAALAA0ADwAUAB0AJQArADUAPgBC
AEgASgBDADcAIgD+/9L/uv+y/6z/qv+s/6z/s//C/9f/5v/z//7/BwAMAA0AEgAVABcA
GQAbAB0AHwAhAB8AIAAgACEAJQAmACcAKQApACkAKQApACwALQAtAC0ALwAvAC8ALwAt
AC0ALgAuACwALAAtAC0ALwAvAC8ALwAvADAAMAAwADAAMAAwADAAMAAwADAAMAAyADIA
MwAzADIAMQAwAC8ALgAtAC0ALQAvADAAMAAwAC8ALQAsACoALAAtAC4AMAAuAC4ALgAt
ACwAKwAqACgAKwAsAC0ALAAqACoAKgApACoAKgApACkAJwAnACYAJQAkACMAIgAgAB8A
HwAfACAAHQAaABkAGAAbABsAHAAdAB0AHAAbABsAFwAXABcAFQAYABoAGwAbABkAGAAW
ABIAFAAWABYAFgAYABkAGgAaABcAFwAXABgAHQAeACAAIQAhACAAHwAfACMAIwAkACUA
JQAlACUAJwAnACcAJwAoACoAKgAqACoAKAAoACgAKAApACkAKQAoACsALAAtAC8AMQAx
ADEAMAAwADEAMQAxADAAMgAyADIAMwAyADIAMQAzADUANQA1ADYANgA2ADUANwA2ADYA
NwA4ADcANgA0ADYAOAA5ADsAOQA5ADoAPAA6ADoAOgA4ADcANgA3ADkANgA1ADYANQA3
ADUANQA0ADYANgA5ADkANgAzADAALAAtAC8AMQAzAC8ALwAtACoAJwAmACUAJADCAF8B
AwKfApYCjgKIAoICLALWAYABKgEaAQsB+gDpAOAA2ADQAMgAwQC7ALcAswCvAK0AqwCp
AKgApwCmAKUAowCjAKMAowChAKEAoQChAJ0AmwCZAJUAkgCPAIsAiACFAIMAgACBAHsA
dwB0AHIAcgByAHIAbgBtAGsAaQBnAGYAZQBkAGMAYwBiAGEAXwBdAFsAWQBYAFcAVgBV
AFMAUwBTAFIAUABPAE0ASwBMAEwATwBRAFAAUABRAFMAVQBVAFQAVABRAE4ASQBFAEEA
PQA7ADgAOgA6ADsAOwA6ADsAOgA4ADgAOAA4ADUAMwAzADQANAAyADIAMgAyADIAMgAx
ADEALwAuAC0ALAArACsAKgApACsAKwAsACwAKQApACoAKgAoACgAKAAoACgAJQAlACkA
LgAzADsAPwBFAEwATABMAE4ATwBLAEAAKAAGAOz/3P/O/8b/xP/C/8P/zv/f/+7/+f8E
AA0AEgAVABYAGQAbAB0AIAAhACIAIwAhACIAIgAjACQAJAAkACUAIgAhACAAHwAgACEA
IQAhACEAIQAhACEAIAAfAB8AHgAgACAAIQAhACAAHwAeAB0AGwAcABwAHAAaABoAGgAa
ABkAGAAXABYAFQAUABQAEwARABEAEQARABAADwAPAA8ADQAOAA4ADgANAAsACgAIAAkA
CQAJAAoACQAIAAcABQADAAMAAwACAAMABAAFAAQAAwACAAEA/////wAAAAABAAAA///9
//v/+f/5//n/+P/4//f/9v/2//X/8v/x//D/8P/v/+//7//v/+7/7f/t/+n/6f/p/+f/
6P/q/+v/6//o/+j/5//k/+b/6P/o/+j/6P/p/+r/6v/q/+v/7P/u//L/8v/z//P/8v/y
//L/8//3//f/+P/5//n/+f/5//v/+f/5//n/+v/8//z//P/8//v/+v/5//j/+v/7//z/
/P/7//r/+f/5//f/9//3//b/9//5//r/+//6//r/+P/2//f/9v/2//X/8//1//X/9f/1
//T/8//x//L/8v/z//X/9f/z//H/7v/u/+7/7f/t/+3/7f/u//D/7//u/+3/6v/q/+r/
7P/v/+7/7f/u/+3/7//t/+3/7P/s/+z/7//v/+3/7f/t/+z/7v/v//D/8f/u/+//7v/s
/+3/7v/v//D/7v/t//P/8f/u/+z/7P/s/+z/7P/s/+z/6//r/+n/5//m/+b/5v/m/+X/
4//j/+P/4f/h/+H/4f/j/+P/4//j/97/3f/c/9v/3f/d/93/3f/d/93/3f/b/9v/2//a
/9r/3P/b/9n/2//a/9f/1v/Y/9j/2P/Z/9n/2v/Y/9j/2P/W/9b/1v/W/9f/2P/Y/9j/
1f/V/9X/1v/Y/9j/2P/Y/9j/2f/Z/9n/2P/Y/9j/2P/Y/9n/2f/Z/9f/1//X/9f/2f/Z
/9n/2f/Z/9n/2f/Y/9j/2f/Z/9n/3P/c/9//4f/h/+L/5P/n/+v/6//q/+r/6P/m/+L/
3//c/9n/2P/W/9j/2P/Z/9n/2f/b/9v/2v/b/9z/3f/b/9r/2f/Z/9j/2P/Y/9j/2P/a
/9r/2f/Z/9b/1v/W/9b/1//Z/9r/2//a/9n/2f/Y/9n/2f/a/9r/3P/e/97/3P/Y/9f/
1//b/97/6f/1//3/AQAGAAwAEgAaABkADQD0/87/ov+A/3L/bv9s/27/cP97/4z/nf+q
/7X/vv/H/87/0//W/9n/2//d/97/3//g/+H/4f/i/+L/4//k/+T/5P/l/+X/5f/l/+X/
5v/n/+f/5//n/+f/5//n/+X/5f/m/+b/6P/o/+n/6f/p/+n/6f/p/+v/7P/s/+z/7P/s
/+z/7P/q/+r/6v/q/+v/7P/u/+//7v/t/+z/6//s/+v/6//r/+n/6v/q/+r/6v/p/+n/
6P/o/+n/6v/s/+r/6v/q/+n/6f/p/+n/6P/q/+r/6v/o/+j/6P/o/+f/5v/m/+X/5f/k
/+P/4f/f/+H/4f/h/+D/4P/f/97/3v/d/9r/2f/Y/9n/2f/a/9v/2f/Y/9f/1//W/9f/
2P/X/9f/2P/Y/9f/1f/W/9b/1P/V/9j/2f/a/9n/2f/Z/9j/2P/Z/9r/3P/e/97/3//f
/97/3v/e/9//4f/h/+L/4//j/+P/4//l/+X/5f/l/+b/6P/o/+j/6P/m/+b/5v/m/+j/
6f/q/+r/6v/q/+r/6//r/+v/6//q/+z/7f/t/+3/7P/u/+7/7v/u/+7/7//v/+3/7//v
/+//8P/w//D/7//x//D/8P/x//L/8f/w/+7/7//w//D/8f/x//H/8v/0//T/9P/0//L/
8f/w//H/8//x//H/8//z//T/8//0//T/8//y//T/8//x//H/8f/w//D/8f/y//P/8v/z
//L/8P/x//L/8//0//L/8f/3//X/8v/w//D/8P/y//L/8v/y//L/8//y//H/8v/y//L/
8v/x/+//7//v//H/8f/x//H/8//z//P/8//x//H/8f/x//P/8//z//P/8f/x//H/7//y
//P/8//0//b/9f/z//X/8//x//H/9P/0//T/9f/1//T/8v/y//L/8v/w//H/8v/z//T/
8v/z//P/8//0//T/9P/0//T/9f/1//X/8//z//P/8//1//X/9f/1//X/9f/1//T/9v/3
//f/9//4//j/+//9////AAACAAUABQAFAAQABAAAAP7/+v/3//f/9f/1//T/8v/y//P/
8//3//n/+f/4//j/+P/4//X/8//z//T/9P/1//b/9//4//b/9v/1//X/9P/0//T/9P/2
//f/9//3//X/9f/2//b/9f/1//b/9v/6//r/+P/4//b/9f/3//3/BgANABMAFwAdACIA
KAAwADIALQAfAAQA1v+s/5j/kP+M/4z/jv+Q/53/sP+9/8r/1f/g/+f/6v/v//L/9f/3
//n/+v/7//z//f/9//7//v///wIAAgACAAMAAgABAAAA//8BAAMABAAFAAQAAwACAAEA
AwADAAQABAAEAAQABQAFAAMAAwADAAMABQAGAAYABgAEAAQABAAEAAYABgAGAAYACAAI
AAkACQAIAAcABgAFAAYABQAFAAUABQAGAAYABgAIAAcABwAGAAUABQAFAAYABAAEAAQA
AwAFAAUABQAEAAIAAgACAAAAAAAAAAAA//8AAAAA//////7//f/7//n/+v/7//z//P/6
//n/+P/4//j/9v/2//b/9v/1//X/9f/0//L/8P/v//D/8f/y//H/7//w//D/7//v//D/
8P/u/+7/8P/w//D/7v/v//D/8P/y//P/9P/2//X/9P/0//P/9v/2//b/9//5//n/+v/7
//n/+f/5//v//f/9//3//v8AAAAAAAAAAAAAAAAAAAAAAQABAAEAAAD+//7//v//////
//////7//f/9//z/+//7//z/+//6//r/+v/7//v/+v/7//r/+f/8//z//P/7//n/+P/4
//n/+//7//v/+v/8//z/+//7//r/+f/5//r/+v/6//r/+P/4//b/9v/3//f/9//5//n/
+//5//n/+P/3//b/+P/3//f/9//3//b/9//3//f/9//1//f/9//2//f/+P/5//r/+P/3
//3/+//6//j/+P/4//j/+P/4//j/9//5//n/+f/4//j/+P/4//f/9f/1//X/+P/5//r/
+//5//n/+f/5//n/+f/5//n/+v/7//z//f/7//v/+//5//z//f/9//7//P/7//n/+//9
//v/+//+//7//v//////+v/6//r/+v/8//z//P/8//r/+//7//v/+v/6//r/+v/8//3/
/f/9//z/+//6//n//P/9//7////+//3//P/6//r/+//7//v//P/8////AQADAAQABgAJ
AA0ADQAMAAwACQAGAAEA/f/+//v/+v/4//r/+v/7//v//f///////v8AAAAAAAD9//v/
+//8//z//P/8//z//P/8//z/+//7//j/+P/4//j/+v/7//v/+//5//n/+v/6//n/+f/6
//r//P/8//z//P/4//f/9//7/wQADQAVABkAIQAoACoAMAA0AC8AJQASAPD/xP+m/5r/
kv+S/5T/lv+d/6r/u//I/9P/3v/n/+z/7//z//f/+v/9//7///8AAAEAAQACAAIAAwAE
AAQABAAFAAQAAwACAAEABAAFAAUABQAHAAcABwAHAAUABQAGAAYABwAIAAoACwAKAAkA
CAAHAAkACgAKAAoACAAIAAgACAAGAAYABgAGAAkACgAMAA0ACgAJAAgABwAHAAcACAAJ
AAcACAAIAAgABgAFAAUABAAEAAUABgAIAAUABAADAAEABAAFAAYABgAEAAQABAACAAAA
AAAAAP////8AAAAAAQD+//3/+//5//r/+//8//z/+v/5//j/+P/2//T/9P/0//b/9f/1
//X/8//y//H/8f/x//H/8f/v/+//8P/w/+//7f/u/+7/7P/t//D/8f/y//D/8f/y//L/
8v/z//T/9v/3//b/9v/1//b/9v/2//f//P/9////AQAAAP///v///wAAAQACAAQABgAG
AAYABgAEAAQABAAEAAQABQAGAAYABgAGAAYABwAJAAkACQAIAAYABwAHAAcACgAMAAwA
DAAOAA4ADwAPAA0ADwAPAA8AEgASABIAEQARABAAEAARABMAEwATABIAEgASABEAEQAP
AA8AEAASABMAFAAVABQAEwASABMAFQATABMAFQAVABUAEwATABIAEAAQABMAEwAVABUA
FQAUABMAEwATABMAEQATABMAEgASABQAFgAYABUAFQAcABsAGAAWABYAFgAWABYAFgAW
ABMAEwARAA8AEAASABQAFgATABEAEQARABIAEwAUABUAEwATABMAEwATABMAEwATABUA
FQAVABUAFQAVABUAEwAXABcAFgAWABgAFwAVABcAGAAXABgAHAAcABoAGgAaABoAGgAY
ABkAGQAZABkAGgAbABwAGQAZABgAFwAYABkAGgAbABsAGwAbABsAGwAbABsAGgAcAB0A
HQAdAB0AHAAeAB8AIgAkACcAKwArACsAKgAqACYAJAAgAB0AHgAbABoAGAAWABYAFwAX
ABsAHQAdABwAHAAcABwAGQAYABcAFwAWABkAGgAbABwAGwAaABgAFwAXABgAGQAaABoA
GwAbABsAGgAZABkAGAAZABkAGgAaAB4AHAAaABwAHAAbABsAHwAkACkALQAxADkAQABE
AEoATABLAEcAPAAiAP7/5P/W/8r/yP/K/8r/y//O/9n/5P/v//z/CQASABcAGgAdAB8A
IQAgAB8AHgAdAB8AIgAkACcAJQAkACMAIwAkACUAJgAnACkAKwAsAC0ALAArACoAKQAr
AC0AMAAyAC8ALgAuAC0ALwAvAC8ALwAxADIAMgAyADAAMAAwADAAMQAyADMANAAyADIA
MwAzADEAMQAxADEAMgAxADEAMQAxADIAMgAyADQAMwAzADIAMQAxADEAMgA0ADQANAAz
ADMAMwAzADIANAA0ADQAMgA0ADQANAAzADIAMgAxADEAMQAxADAALwAtAC0ALQAsACoA
KQAoACgAKgAoACgAKAAoACcAJwAnACcAJgAlACUAJQAlACUAIwAlACYAJgAlACUAJgAm
ACQAIgAkACQAJAAlACcAKQAqACoAKwAsAC4AMAAwADEAMQAvACwAKQAnACQAIQAfAB0A
HQAdAB0AHwAhACEAIQAiACMAIgAhACAAIQAiACMAJAAhACEAIQAgAB0AHAAbABsAGAAX
ABYAFAAQAA8ADQALAAkACgAJAAgABQAEAAQAAwAAAAEAAAD//////v/9//v/+v/4//f/
9//3//f/9//2//T/9P/z//P/8v/x//H/8v/w//D/8P/u/+3/7P/t/+//7f/t/+//7//t
/+v/6//q/+z/7P/v/+//7v/t/+z/6v/n/+f/5//n/+f/6f/p/+j/5v/m/+b/5v/l/+X/
7P/r/+j/5v/m/+b/5v/m/+b/5v/n/+n/6f/p/+f/5v/l/+T/5f/j/+P/4//l/+X/5f/l
/+T/4//i/+H/4f/h/+H/4f/h/+H/4f/h/+H/4f/h/9//4//j/+L/4v/g/9//3f/f/+D/
3//g/+T/4//i/+L/4f/i/+D/4P/g/+L/4v/h/+D/3//e/97/3//f/9//4P/g/+D/4P/g
/+H/4f/h/+P/4//j/+P/4v/h/+D/3//h/+H/4f/g/+D/4f/h/+H/4P/g/+P/5f/o/+r/
7f/x//P/8//y//L/8P/u/+r/5//m/+P/4v/g/9//3v/e/93/4v/l/+b/5v/k/+T/5P/h
/+P/4//k/+T/5f/m/+f/6P/l/+T/4v/h/+D/4P/g/+D/4P/h/+H/4f/h/+H/4v/i/+H/
4f/i/+L/3v/c/97/4P/e/9//4f/h/+T/7f/3//3/AQAMABQAGgAiACUAGQAEAOL/uP+W
/4b/fv98/4D/gv+H/5T/o/+w/7//zP/Z/+D/5f/q/+3/7//x//H/8f/x//H/8v/0//X/
9//2//b/9v/3//j/+f/6//v/+//7//r/+f/3//f/9//3//f/9//4//j/9v/2//f/9//5
//n/+f/5//f/+P/4//j/9v/2//b/9v/4//j/+P/4//b/9v/3//f/+P/5//r/+//4//f/
9//3//X/9v/2//b/9v/1//X/9P/x//H/8f/y//P/9P/1//X/9P/z//L/8P/u/+7/7v/s
/+7/7v/u/+3/6v/q/+n/6f/q/+v/6//r/+n/6f/p/+j/5v/l/+T/5P/k/+L/4v/i/+H/
3//e/93/3//e/93/3f/d/93/3f/b/9v/3P/c/9v/2f/a/9r/2P/W/9j/2P/Y/9r/2//c
/9z/2//b/9v/3P/c/9z/3f/d/9//4P/h/+P/5P/j/+P/4//l/+X/5f/n/+X/5f/l/+b/
6P/o/+j/6P/q/+r/6v/q/+j/5//m/+T/5f/m/+f/6f/n/+f/5//m/+j/6f/p/+n/6v/s
/+z/7P/r/+r/6v/p/+v/7f/t/+3/7P/s/+z/6//s/+z/7f/v//H/8f/x//D/8P/w/+//
7//x//H/8v/0//P/8v/x/+7/7f/s/+3/7//x//H/8//z//H/7//v/+7/8P/w//P/8//y
//H/8P/u/+3/7f/t/+3/7//x//H/8P/u/+7/7v/u/+z/7f/1//X/8v/w//D/8P/v/+7/
7f/s/+//8f/x//H/7v/u/+7/7v/u/+3/7v/v//H/8f/x//H/7//v/+//7//v/+//7//v
/+3/7f/t/+3/7v/v//D/7//v/+//7v/u//D/7//t/+//8f/v/+//8v/x//D/8P/v//D/
7v/u/+7/7v/u/+7/7P/s/+z/7P/s/+3/7f/t/+r/6v/q/+r/6//t/+7/7//t/+3/7f/t
/+v/6//r/+v/6//r/+v/6v/o/+n/6f/p/+v/7P/w//P/9f/2//j/+//7//v/+v/6//r/
+P/0//H/7v/r/+r/6P/q/+r/6//r/+//8f/x//D/7v/u/+7/6//t/+3/7v/u/+z/7P/s
/+z/7P/s/+v/6//q/+r/6v/q/+r/6//r/+v/7f/t/+7/7v/r/+v/7P/s/+j/6v/s/+z/
7P/r/+n/6//w//n/AQAFAA8AGAAeACQAKgAlABUA/P/U/6r/kP+G/4T/hP+G/4T/i/+a
/6n/uP/H/9T/3f/i/+X/5v/p/+v/7f/w//H/8v/z//H/8v/y//P/9v/2//b/9//3//f/
9//3//b/9//3//f/+f/5//n/+f/3//f/+P/4//r/+v/7//v/+f/5//n/+f/5//r/+v/6
//z//P/8//z//P/8//z//P/6//r/+//7//3//f/9//3/+v/5//n/+f/7//z//P/8//z/
+//7//r/+f/5//n/+v/6//r/+v/5//n/+f/5//j/+P/4//j/9v/2//b/9v/1//T/9P/z
//P/9f/1//T/8//w/+//7v/s/+v/6//r/+z/6v/o/+j/6P/q/+n/6f/p/+v/6v/p/+n/
5v/l/+T/4f/j/+T/5P/j/+P/5P/k/+L/5P/m/+b/5v/k/+X/5v/m/+P/4//j/+T/6P/o
/+n/6f/q/+r/6v/r/+3/7f/u/+//8f/x//H/8//x//H/8f/y//T/9P/0//T/8v/y//L/
8v/y//P/9P/0//T/9P/0//X/8//z//P/8v/z//X/9v/3//f/+P/3//b/9//2//b/9f/3
//n/+f/5//j/+P/4//f/9//2//b/9//3//f/9//2//j/+P/3//f/+f/5//r//P/6//j/
+P/4/w==
         </WaveFormData>
      </LeadData>
      <LeadData>
         <LeadByteCountTotal>10000</LeadByteCountTotal>
         <LeadTimeOffset>0</LeadTimeOffset>
         <LeadSampleCountTotal>5000</LeadSampleCountTotal>
         <LeadAmplitudeUnitsPerBit>4.88</LeadAmplitudeUnitsPerBit>
         <LeadAmplitudeUnits>��V</LeadAmplitudeUnits>
         <LeadHighLimit>2147483647</LeadHighLimit>
         <LeadLowLimit>268435456</LeadLowLimit>
         <LeadID>V2</LeadID>
         <LeadOffsetFirstSample>0</LeadOffsetFirstSample>
         <FirstSampleBaseline>0</FirstSampleBaseline>
         <LeadSampleSize>2</LeadSampleSize>
         <LeadOff>FALSE</LeadOff>
         <BaselineSway>FALSE</BaselineSway>
         <ExcessiveACNoise>TRUE</ExcessiveACNoise>
         <MuscleNoise>FALSE</MuscleNoise>
         <LeadDataCRC32>448404037</LeadDataCRC32>
         <WaveFormData>
8P/w//D/8P/x//L/8//0//P/8v/x//D/8P/w//D/8P/w//D/8P/w/+7/7v/u/+7/7v/u
/+7/7v/t/+z/6//q/+z/7P/s/+z/7P/s/+z/7P/r/+r/6f/o/+n/6v/r/+z/6v/q/+r/
6v/s/+z/7P/s/+r/6v/q/+r/6v/q/+r/6v/s/+z/7P/s/+r/6v/q/+r/6P/o/+j/6P/q
/+r/6v/q/+j/6P/o/+j/6v/q/+r/6v/q/+r/6v/q/+r/6v/q/+r/6v/q/+r/6v/s/+z/
7P/s/+r/6v/q/+r/6P/o/+j/6P/q/+r/6v/q/+j/6P/o/+j/6P/o/+j/6P/p/+r/6//s
/+v/6v/p/+j/6P/o/+j/6P/q/+r/6v/q/+j/6P/o/+n/6//r/+v/6//o/+j/6P/m/+r/
6v/q/+r/7P/r/+v/6//r/+z/7P/t/+//8P/x//L/8f/y//P/9P/2//f/+P/4//X/8v/x
//D/7v/t/+3/7P/u/+7/8f/0//X/9f/0//L/8f/v/+3/6//p/+f/5//n/+n/6f/p/+n/
6P/o/+b/5v/k/+X/5f/l/+j/6P/o/+j/6f/p/+n/6f/o/+j/5//n/+n/7P/y//r/AgAJ
ABEAIAA0AFEAdgCaALAAugC1AJkAawArANT/gv9G/xr/Af8C/x7/QP9j/4z/s//L/9r/
7////wQACQALAAsACQAEAAMAAwAEAAQAAgACAAIAAwADAAMABAAEAAcABwAHAAcABQAG
AAYABgAGAAcABwAHAAUABgAGAAcABQAGAAYABwAIAAoACwANAAwACwALAAoADAANAA4A
DgAMAAwADgAOAA8ADwAQABIAEwATABQAFAAWABUAFQAYABkAGgAbABwAHAAbABwAHAAa
ABwAHAAdAB8AIQAhACEAIgAjACQAJgAmACgAKQAsACwALAAsACsAKwAtAC8AMgA1ADUA
NQA2ADYANwA5ADoAOgA7ADsAOwA5ADoAOgA7ADsAOgA5ADgANQAzADMAMQAvAC4ALgAu
AC0AKgAoACgAJgAkACMAIQAjACMAIQAfABwAGwAaABkAGQAVABIADwARAA8ADQALAAoA
BwAEAAEAAQAAAP///f/9//v/+P/3//f/9f/z//H/8//y//H/8f/w/+7/7P/s/+z/7P/s
/+z/7P/q/+r/6v/q/+r/6//r/+r/6v/r/+v/7f/t/+3/7f/t/+3/7f/u/+7/7//v/+//
7//w//D/8P/y//L/9P/0//T/9P/0//T/9P/1//X/9v/4//n/+f/4//b/9v/2//b/+P/4
//j/+P/2//X/9f/1//X/9f/1//b/9v/0//T/8v/y//L/8v/y//L/8//z//D/7//v/+//
7//t/+3/7v/u/+//7v/u/+//7f/s/+z/7P/s/+z/7P/r/+j/6P/p/+n/6//r/+v/6//q
/+r/6f/p/+j/6P/o/+j/6f/q/+v/6//o/+j/6P/o/+j/6P/o/+j/6v/q/+r/6f/n/+f/
5//n/+n/6f/p/+n/6P/n/+b/5f/n/+j/6P/m/+X/5f/m/+b/5f/k/+T/5f/n/+f/5//o
/+j/5v/k/+T/5P/k/+X/5v/n/+j/5v/m/+b/5v/m/+f/5//n/+n/6f/o/+j/5v/k/+b/
5v/o/+j/6P/n/+f/5//n/+j/5v/n/+n/6v/t/+7/7//w/+//8P/x//H/9P/0//L/8P/u
/+z/6v/p/+r/6v/q/+r/7//y//X/9f/0//L/7//t/+3/6//r/+n/6P/n/+b/5f/n/+f/
5v/m/+T/5P/k/+X/4//j/+T/5P/m/+b/5//n/+f/5//o/+j/5f/n/+f/6P/s//L/+P8B
AAsAFgAoAD0AWgCCAKQAvADJAMMAnwBtACQAwv9q/zT/Ef/6/gD/IP9J/3j/p//F/9r/
6//9/wgACwANAA0ACwAGAAQAAwADAAIAAgACAAIAAwABAAEAAgACAAUABQAFAAUAAwAE
AAQABAAGAAcABwAHAAcACAAIAAkABwAIAAgACQALAAwADAANAAsACwAMAAwADgAPABAA
EAAOAA4AEAAQABMAEwAUABYAGQAZABoAGgAYABcAFwAaABsAHAAdAB4AHQAdAB8AIAAg
ACIAIgAjACYAKQAqACsALQAtAC0ALgAvADIANAA4ADkAOgA7ADsAOwA9AD8AQgBEAEUA
RgBIAEgASQBLAEwATgBPAE8ATwBRAFIAUgBTAFMAUgBRAFAAUQBPAE8ATQBLAEoASgBK
AEsASABGAEYARABCAEEAPwA+AD0AOgA3ADUANQA1ADUAMQAtACoAJwAoACUAIgAfAB4A
GwAYABUAEgAQAA4ACwAMAAkABQADAAIA///8//n/+//6//n/+f/4//b/9P/0//L/8v/y
//L/8//y//P/9P/y//L/8//z//L/8v/z//P/8f/x//H/8f/x//H/8f/y//T/9f/1//X/
8//0//T/9P/2//b/+P/4//b/9v/2//b/9v/3//f/+P/6//v/+//6//j/+P/4//j/+f/6
//v//P/8//v/+//7//n/+f/5//r//P/6//r/+P/4//j/+P/4//j/+f/5//b/9f/1//X/
9f/z//P/9P/0//X/9P/0//X/8//y//L/8v/0//T/9P/z//L/8v/z//P/8f/x//H/8f/y
//L/8f/x//D/8P/w//D/8v/y//L/8f/w//D/8P/w//D/8P/w//D/8v/y//L/8f/w/+//
7v/t/+7/7//w//H/7//v/+//7//v//D/8P/u/+//7//w//D/7f/s/+z/7f/v/+//7//u
/+7/7v/u/+7/7P/s/+z/7P/u/+7/7v/u/+z/7f/t/+3/7f/t/+z/7P/q/+j/6v/q/+r/
6v/q/+n/6//r/+v/7P/q/+v/7f/u//H/8v/z//T/9f/2//f/9//3//b/8//w//D/8P/w
//H/7//u/+3/7P/x//T/9//3//j/9v/z//H/7f/r/+v/6f/p/+n/6f/p/+f/5//m/+b/
5f/m/+f/6f/o/+f/5//m/+b/5v/n/+f/6P/p/+v/7P/p/+f/5f/o/+z/8P/6/wcADwAa
ACoAPwBcAIIApgC+ANEAyQCjAG0AHgC2/1z/Jv8J//j+AP8g/0f/dv+l/8P/1v/n//v/
CgAPABEAEQAPAAoABwAFAAQAAgAEAAQABAAFAAMAAwAEAAQABwAHAAcABwAHAAgACAAI
AAYABwAHAAcACAAKAAsADQAMAAwACwALAAsADAAMAA0ADwAPABAAEAAQABEAEgASABMA
FAAXABgAFgAVABUAFgAZABkAGgAaABwAGwAbAB4AHQAeAB8AIAAjACMAJQAmACQAJgAm
ACcAKwAtAC0ALQAuAC8AMAAyADIANAA1ADgAOwA8AD0APQA9AD8AQQBEAEUARQBFAEYA
SgBLAE0ATgBOAE8ATwBPAFAAUgBTAFUAVABUAFQAVABVAFMAUwBRAE8ATgBOAE4ASwBI
AEYARgBFAEQARABDAEIAQQA+ADsAOgA5ADgANwAzAC8ALAApACgAJQAiAB8AIAAdABoA
FwAUABIAEAANAAwACQAFAAMAAwABAP///f/7//r/+f/5//r/+P/2//b/9P/0//T/9P/2
//T/9P/0//L/8v/z//P/8P/w//H/8f/z//P/8//z//H/8f/x//L/9P/1//X/9f/1//b/
9v/2//b/9v/4//j/+v/6//r/+v/4//n/+f/6//j/+f/5//j/+f/6//v//P/6//r/+v/6
//v/+//8//3//P/7//r/+v/8//r/+v/4//r/+v/6//r/+f/5//j/9P/0//X/9v/3//b/
9f/1//T/9f/0//T/9f/z//L/8v/y//D/8P/w/+//7f/u//D/8f/v/+//7//v//D/8P/v
/+//8P/w//D/8P/u/+7/7v/t/+3/7v/v//D/7//u/+3/7P/u/+7/7v/t/+3/7f/t/+3/
7f/t/+3/7f/v/+//7//v/+3/7v/u/+z/6//r/+z/7P/t/+z/6v/r/+r/6//s/+3/7v/s
/+z/7P/s/+r/6v/q/+r/7P/t/+3/7f/r/+v/6v/q/+z/6v/s/+z/7P/s/+z/6//r/+v/
6//s/+z/7f/v//D/7//w//H/8v/z//T/9f/1//f/9v/z//D/7f/s/+v/6//u/+7/7v/u
//H/9P/3//f/9P/y/+//7f/t/+v/6//p/+f/5//n/+f/6f/p/+j/6P/m/+b/5v/n/+f/
5//o/+j/6P/o/+n/6f/p/+n/6v/q/+3/7f/r/+7/8v/6/wQADQAXACYAOgBXAH4ApAC+
AM4AywCtAH0AOQDY/3T/NP8S//n+9v4S/zj/Yf+Q/7f/zf/g//P/AwAKAAsADQANAAsA
BgAFAAUABgAGAAQABAAEAAUABgAHAAkACgALAAsACwALAAsADAAMAAwADgAPAA8ADwAN
AA4ADgAPAA8AEAAQABEAEQASABIAEwAVABUAFgAWABgAGQAaABoAGAAYABoAGgAdAB0A
HgAgAB8AHwAgACAAIAAfAB8AIgAjACQAJQAmACUAJQAnACgAKQAsAC0ALwAwADEAMAAv
ADIAMwA0ADYAOAA6ADsAPgA+AD4APgA9AEEAQwBFAEgASQBJAEkASgBKAEsATQBOAFAA
UQBRAFEATwBQAFAAUQBUAFQAVABUAFMAUQBRAE8ASwBKAEoASgBKAEgARwBIAEUAQgBA
AD0APwA/AD0AOwA4ADcANgA1ADMALwAsACkAKgAnACQAIQAfABsAFwATABQAEgAQAA0A
DgALAAcABQAFAAMAAQD//wEAAAD//////P/6//j/+P/4//j/+P/4//r/+P/4//j/9v/2
//f/9//2//b/9//3//f/9//3//f/9f/1//X/9v/4//n/+f/5//f/+P/4//j/+v/6//z/
/P/8//z//P/8//z//f/9//7//P/9//3//P/6//r/+v/6//z//P/8//z/+v/5//n/+f/5
//n/+f/6//r/+P/4//b/9P/0//T/9P/1//f/+P/2//P/8//z//P/8//z//T/9P/1//T/
9P/1//P/8v/y//L/9P/0//T/8//u/+7/7//v//H/8f/x//H/7v/u/+3/7f/u/+7/7v/u
/+7/7v/u/+3/6v/q/+r/6v/s/+z/7P/s/+z/7P/s/+v/6f/p/+n/6f/p/+n/6f/p/+n/
6f/m/+b/5v/m/+b/5P/k/+T/5P/i/+L/4v/i/+T/5f/l/+X/4//j/+L/4v/i/+D/4v/i
/+L/4v/i/+H/4f/h/+H/4v/k/+X/5//o/+j/6P/o/+j/6//s/+3/7f/r/+r/5//k/+H/
4P/f/9//4v/i/+L/4v/j/+b/6f/p/+j/5v/j/+H/4f/f/9//3f/b/9v/2//b/93/3f/c
/9z/2v/a/9r/2//b/9v/3P/c/97/3v/f/9//3//f/+D/4P/d/9//3//k/+b/7P/0//3/
BwAUACYARQBsAIwAngCkAJsAfwBXABkAyv9+/0L/Fv///gL/JP9K/2v/lv+//9X/5P/3
/wMACAAJAAkACQAHAAIA/v/9//3//P/6//r/+v/7//z//f///wAAAAD///7//f/9//7/
/v/+/wAAAQABAAEA//8AAAAAAQADAAQABAAFAAMABAAEAAUABQAFAAYABgAIAAkACgAK
AAgACAAKAAoACwALAAwADgANAA0ADgAOABAADwAPABIAEwAUABUAFgAXABcAGQAaABwA
HgAeAB8AHwAhACEAIQAiACMAJAAmACcAKgAsADAAMAAwADAALwAzADUANwA6ADsAOwA7
ADwAPgA/AEEAQgBEAEUARQBFAEUARgBGAEcASABIAEgASABHAEUARQBDAEAAPgA9ADwA
PQA6ADgAOAA0ADIAMQAvAC0ALQArACkAJgAlACQAIwAhAB0AGgAXABcAFQATABEAEAAN
AAoABwAIAAYABAABAAAA/f/5//f/+f/3//X/8//1//T/8//z//D/7v/s/+z/7v/u/+7/
7v/u/+z/7P/s/+r/6v/r/+v/6//s/+7/7//t/+3/7f/t/+//7//v//D/8v/z//P/8//x
//L/8v/y//P/9P/3//j/9//2//X/9P/1//f/+P/6//r/+//7//r/+P/4//j/+P/6//r/
+v/6//n/9//2//X/9f/1//X/9v/4//b/9v/0//T/9P/0//T/9v/3//f/9P/x//H/8f/x
//H/8f/y//L/8f/w//D/8f/v/+7/7v/u/+7/7v/u/+3/6v/q/+v/6//r/+v/6//r/+z/
7P/r/+v/6v/q/+r/6v/s/+z/7P/r/+j/6P/o/+j/6P/o/+j/6P/o/+j/6P/n/+X/5f/l
/+X/5//n/+f/5//m/+X/5P/j/+T/5v/n/+b/5f/l/+b/5v/l/+T/5P/l/+X/5f/l/+b/
5P/l/+T/4v/k/+T/5P/k/+T/5P/k/+T/5P/k/+T/5P/k/+X/5f/l/+P/4//i/+L/4//i
/+X/5v/k/+T/5P/j/+P/4//j/+T/5P/l/+f/6P/n/+j/6f/q/+3/7v/v/+//7//u/+v/
6P/n/+b/5f/l/+b/5v/m/+b/5//q/+3/7f/t/+z/6v/p/+X/4//j/+H/4f/h/+H/4f/j
/+P/4v/i/97/3v/e/9//4f/h/+L/4v/h/+D/4P/f/9//3//g/+D/4//j/+P/5P/k/+r/
9P8BAAsAGAAuAEcAZgCKAKoAwADJALkAiwBNAPT/jP86/xT//f7y/gD/KP9Z/4r/s//J
/9r/7f/9/wYACQAJAAkABwACAAAA//////7//P/8//z//f//////AAAAAP//////////
AQACAAIAAgACAAMAAwADAAEAAgACAAMABAAGAAcACQAHAAgACAAJAAkACQAKAAoADAAN
AA4ADgAOAA4AEAAQABEAEQASABQAEwATABQAFAAVABUAFgAaABkAGgAbABwAHQAdAB8A
IAAiACQAJAAlACcAKQApACkAKgArACwALgAwADIAMwA2ADYANgA2ADUAOAA7AD4AQgBB
AEEAQQBCAEYARwBJAEoATABNAE0ATQBPAFAAUABRAFQAVABUAFQAUwBRAFEATwBPAE4A
TgBOAE8ATABKAEoARgBEAEMAQQBDAEMAQQA/ADoAOQA4ADcANQAxAC4AKwAqACcAJAAh
AB8AGwAXABMAFAASABAADQAKAAcAAwABAP///f/7//n/+f/4//f/9//0//L/8P/w//L/
8v/y//L/8v/w//D/8P/w//D/8f/x//D/8P/x//H/7//v/+//7//w//H/8v/0//P/8//y
//H/8//0//T/9P/0//T/9v/2//T/9P/0//T/9v/3//f/+P/2//f/9//2//j/+P/4//j/
+P/4//j/+P/4//f/9//3//n/+f/5//r/+P/2//b/9P/2//b/9v/2//b/9//3//T/8f/x
//H/8f/z//P/9P/0//L/8P/v/+//7//u/+7/7v/u/+7/7v/t/+z/7P/t/+3/7f/t/+3/
7f/s/+z/6//r/+r/6v/q/+r/7P/s/+z/6//o/+j/6P/o/+r/6v/q/+r/6P/o/+j/5//o
/+n/6v/r/+v/6//r/+v/6v/p/+j/5//p/+r/6v/o/+n/6f/q/+r/6f/m/+f/6P/p/+r/
6f/o/+f/5v/m/+b/5v/m/+b/5//n/+f/5//n/+b/5v/o/+b/6P/o/+j/6P/o/+f/5//n
/+f/6P/q/+v/7f/u/+3/7v/v//D/8//0//X/9f/0//L/7v/q/+v/6v/p/+n/6v/q/+r/
6v/t//D/8//z//L/8P/t/+v/5//l/+X/4//l/+X/5f/l/+P/4//i/+L/4P/g/+D/4f/j
/+P/5P/k/+L/4v/j/+P/4//j/+T/5P/l/+X/5//o/+r/8v/+/wkAFQAmADoAVwB+AKIA
ugDIAMEAoQBvACUAvv9e/yb/Bv/x/vb+Fv8+/2//nP+7/83/4P/z////AgAHAAcABwAF
AAAA/v/9//3//P/+//7//v///wEAAQACAAIAAgABAAAA//8AAAIAAwAEAAIAAwADAAMA
BQAGAAYABwAHAAgACAAJAAcACAAIAAkACwALAAwADAAMAA0ADgAOAA4ADgAQABAAEwAT
ABQAFgAVABUAFgAWABgAFwAXABoAGQAaABsAHAAfAB8AIQAiACIAJAAkACUAJQAnACcA
JwAsAC0ALgAwAC4AMAAxADQANQA2ADcANwA7AD0APwBCAEEAQQBBAEIARQBHAEoATABM
AE0ATQBNAE0ATgBOAE8AUABQAFAAUABNAEsASwBJAEgASABJAEoARwBEAEIAQgBCAEAA
PwA9AD0APQA7ADkANAAzADIAMQAxAC0AKgAnACUAIQAdABkAGAAVABIADwAQAA4ADAAJ
AAcAAwD+//v//f/7//n/9//3//b/9f/1//T/8v/w//D/8v/y//L/8v/w/+7/7v/u//D/
8P/x//H/7v/u/+//7//v/+//7//v//D/8f/y//T/8//z//L/8f/z//T/9P/0//L/8v/0
//T/9v/2//b/9v/4//n/+f/6//n/+f/4//b/+P/4//j/+P/4//j/+P/4//j/9//3//f/
9//3//f/+P/4//b/9v/0//T/9P/0//T/8v/z//P/8P/x//H/8f/x//P/8//0//T/8v/w
/+//7//w//D/8f/y//D/8P/w/+//7P/s/+3/7f/t/+3/7f/t/+r/6v/p/+n/7P/s/+z/
7P/s/+z/7P/r/+r/6v/q/+r/6v/q/+r/6v/o/+j/6P/n/+j/6f/q/+v/6v/p/+j/5//p
/+n/6f/p/+v/7P/s/+r/5//n/+j/5v/o/+j/6P/o/+b/5v/m/+b/5v/m/+b/5v/o/+n/
6f/p/+j/5//l/+T/5f/k/+f/6P/m/+b/5v/l/+f/5//n/+j/6P/p/+v/7P/r/+z/7f/u
//H/8v/z//P/8v/w/+z/6P/p/+j/5//n/+r/6v/q/+r/7f/w//P/8//y//D/7f/r/+f/
5f/l/+P/4f/h/+H/4f/h/+H/4P/g/+D/4P/g/+H/4f/h/+L/4v/g/+D/4f/h/+H/4f/i
/+L/4//j/+P/6P/q//D/+P8FABEAIAAyAE0AdgCcALQAxADFAKkAfQA9AOL/fv84/w7/
8/7w/gj/Lv9X/4j/rf/B/9L/6f/3//7/AwAHAAcABQAAAP7//f/9//z//f/+////AQAB
AAEAAgACAAIAAQAAAP//AAACAAMABAAEAAUABQAFAAcACAAIAAkACwAMAAwADQANAA4A
DgAPAA8ADwAQABAAEAARABIAEgAQABAAEgASABQAFQAXABoAGgAZABkAGAAZABkAGgAe
AB8AIAAhACIAIQAhACMAJAAmACgAKAApACoAKwAqACkALgAvADAAMgA0ADYANwA6ADgA
OAA4ADcAOwA9AD8AQgBBAEEAQQBCAEYARwBJAEoASgBLAEsASwBNAE4ATgBPAE4ATgBO
AE4ATQBLAEsASQBHAEYARgBGAEUAQgBAAEAAPgA8ADsAOQA7ADsAOQA3ADIAMQAwAC8A
LQApACYAIwAkACEAHgAbABgAFQASAA8AEAAOAAwACQAGAAMA///9/////f/7//n/+//6
//n/+f/2//T/8v/y//T/9P/0//T/9P/y//L/8v/y//L/8//z//L/8v/z//P/8//z//P/
8//0//X/9v/4//b/9//3//f/9//4//j/+P/6//r//P/8//z//P/8//z//P/9//3//v/8
//3//f/8//7//v/+//7//v/+//7//v/+//3//f/9//3//f/9//7//P/6//r/+P/6//r/
+v/6//r/+//7//j/9//3//f/9//5//n/+v/6//f/9v/2//f/9//2//b/9v/2//b/9v/1
//L/8v/z//P/9f/1//X/9f/0//T/8//z//T/9P/0//T/8v/y//L/8f/u/+7/7v/u//D/
8P/w//D/8P/w//D/7//x//H/8f/x/+//7//v/+//8f/x//H/8f/x//L/8P/w//D/8P/u
/+7/7v/u//D/8P/w//D/7//v/+7/7f/v/+//7v/u/+7/7P/u/+7/7v/u/+7/7f/v/+//
7//w/+7/7//x//L/9f/2//f/+P/5//r/+//7//r/+P/0//D/8f/w/+//7//u/+7/7v/u
//P/9v/5//n/9//0//D/7f/r/+n/6f/n/+j/6f/q/+v/6v/p/+f/5v/m/+b/5v/n/+X/
5f/m/+b/5v/m/+f/5//p/+n/6v/q/+n/5//n/+j/7v/0//z/AwANABoALgBLAHAAkgCm
AK4ApwCNAGEAIQDO/4D/RP8Y/wH/CP8o/07/cf+W/7v/z//e//H/AwAKAAsADQANAAsA
BgABAP///v/8//3//v///wEAAAD//////v/9//3//f/9//7/AAABAAIAAQABAAAA//8B
AAIAAgADAAEAAgACAAMAAQACAAIAAwAFAAUABgAGAAUABQAFAAQABgAGAAgACAAHAAcA
CAAKAAsACwAMAAwADgANAA0AEAAQABAAEAAQABMAEwAVABYAFAAWABYAFwAZABsAGwAb
AB4AHwAgACIAIAAiACMAJgAnACgAKQApACkAKwAtADAAMQAxADEAMgA0ADUANwA4ADkA
OQA4ADcAOQA6ADoAOwA6ADoAOgA6ADcANQA1ADMAMQAwADAAMAAtACoAKAAoACYAJAAj
ACEAIAAfABwAGQAYABcAFgAVABUAEQAOAAsACgAHAAQAAQABAP///f/7//r/+P/2//P/
9P/x/+3/6//t/+v/6f/n/+b/5P/i/+H/4//i/+H/4v/i/+L/4v/i/+T/4v/i/+L/4v/i
/+P/4//i/+L/4//j/+X/5f/l/+X/5//n/+f/6P/o/+n/6f/p/+n/6v/q/+r/6P/o/+r/
6v/r/+z/7f/u/+7/7//v//D/7v/v/+//7v/w//D/8P/w/+7/7v/u/+7/8P/v/+//7//t
/+3/7f/u//D/7v/u/+z/7v/u/+7/7v/t/+3/7P/o/+r/6//s/+3/7P/r/+v/6v/p/+j/
6P/p/+n/6P/o/+j/5v/m/+b/5f/l/+b/6P/p/+f/5//n/+f/5v/m/+X/5f/o/+j/6P/o
/+b/5v/m/+X/5v/m/+b/5v/m/+b/5v/m/+b/5v/m/+X/5f/l/+X/5f/j/+P/4//j/+T/
5f/m/+f/5f/m/+b/5P/j/+P/5P/k/+X/5v/l/+T/4//i/+L/4v/i/+L/5P/k/+T/5P/i
/+P/4//j/+T/5f/l/+b/5f/i/+P/4v/k/+T/5P/j/+P/4//j/+T/4v/j/+X/5v/p/+r/
6//s/+3/7v/v/+//7//u/+v/6P/n/+b/5f/l/+X/5P/j/+L/6P/s//D/8f/u/+z/6f/n
/+f/5f/l/+P/5P/l/+b/5//k/+P/4f/g/+D/4P/g/+H/4f/h/+L/4v/k/+T/5f/l/+X/
5f/m/+b/5f/j/+P/5v/q//L//P8HAA0AGgAuAEMAZACKAKoAwgDLAL0AkwBZAAQAoP9S
/yL/A//0/gj/Lv9Z/4b/r//H/9r/7f///wgADQANAA0ACwAGAAMAAQAAAP7/AAAAAAAA
AQD/////AAAAAAMAAwADAAMAAQACAAIAAgACAAMAAwADAAUABgAGAAcABQAGAAYABwAJ
AAoACgALAAsACwAMAAwADQANAA0ADAANAA4AEQASABEAEQASABQAFQAVABYAFgAYABcA
FwAaABsAHAAdAB4AHwAfACEAIgAgACIAIgAjACcAKQApACkAKgArACwALgAsAC4ALwAy
ADQANgA4ADkAOQA7AD0AQABCAEMARABGAEgASQBLAEwATgBPAE8ATwBRAFIAUgBTAFMA
UgBRAFAAUABPAFAATwBNAEwATABMAE0ASgBIAEgARgBEAEMAQQA/AD8APQA7ADgANwA2
ADUAMwAvACwAKQAoACUAIgAfAB4AGwAYABUAEQAOAAsABwAHAAUAAgABAP///f/7//n/
9//2//X/9f/2//T/8v/y//H/8P/v/+7/8P/u/+7/7v/s/+z/7f/t/+7/7v/v/+//7//v
/+//7//v/+//7//w//D/8f/x//H/8f/y//L/8v/y//L/9P/0//b/9v/2//b/9P/1//X/
9v/4//n/+f/4//j/+P/4//j/+P/4//j/+P/6//n/+f/5//j/9//2//b/9//2//f/9v/0
//T/9P/0//T/9f/1//L/8v/z//T/9f/0//P/8//y//H/8P/w//H/7//u/+7/7v/u/+7/
7v/t/+v/7P/u/+//7v/t/+z/6//r/+z/7P/t/+z/7P/s/+z/6v/q/+r/6f/q/+r/6v/q
/+j/6P/o/+j/6f/q/+v/6//p/+n/6f/p/+n/6f/p/+n/6//r/+v/6//q/+r/6f/m/+b/
5//p/+r/6f/o/+j/5v/m/+b/5v/o/+j/6P/o/+b/5v/m/+b/6P/p/+n/6f/p/+n/6P/o
/+b/5P/m/+b/5v/m/+b/5f/l/+X/5f/m/+j/6f/r/+z/7f/u/+//8P/v//D/8f/x//P/
8v/v/+z/6f/o/+f/5//o/+j/6P/o/+3/8P/z//P/8P/u/+v/6f/p/+f/5//l/+P/4//j
/+P/4//j/+L/4v/i/+L/4v/j/+H/4f/i/+L/5P/k/+X/5f/j/+P/5P/k/+H/4//l/+b/
7P/0//z/BQAPACAANABNAHIAmgC2AMoAywCvAH0AOQDc/3j/NP8Q//n+9v4O/zb/Yf+Q
/7P/yf/e//P///8GAAkACgAJAAYAAAAAAP/////+/wAAAAAAAAEA/////wAAAAADAAMA
AwADAAMABAAEAAQABAAFAAUABQAFAAYABgAHAAUABgAGAAcABwAIAAgACQAJAAkACgAK
AAwADQAOAA4AEAAQABIAEgARABEAEgAUABUAFQAWABYAGAAXABcAGgAZABoAGwAcAB8A
HwAhACIAIAAiACIAIwAnACkAKQApACwALQAuADAAMAAyADMANgA1ADYANwA3ADkAOwA9
AEAAQgBDAEQARgBHAEcASABIAEwATQBNAE0ATQBOAE4ATwBQAFAAUABQAFEATwBPAE0A
SQBIAEgASABJAEYARABEAEQAQgBBAD8APQA9ADsAOQA2ADUANAAzAC8AKwAoACUAJgAj
ACAAHQAaABcAFAARABAADgAMAAkACAAFAAEA///9//v/+f/3//f/9v/1//X/9P/y//D/
8P/w//D/8P/w//D/7v/u/+7/7P/s/+3/7f/u/+7/7//v/+//7//v/+//7//v/+//8P/y
//P/8//z//H/8v/y//L/8v/y//T/9P/0//T/9P/0//T/9f/1//b/9v/3//f/9v/2//b/
+P/4/w==
         </WaveFormData>
      </LeadData>
      <LeadData>
         <LeadByteCountTotal>10000</LeadByteCountTotal>
         <LeadTimeOffset>0</LeadTimeOffset>
         <LeadSampleCountTotal>5000</LeadSampleCountTotal>
         <LeadAmplitudeUnitsPerBit>4.88</LeadAmplitudeUnitsPerBit>
         <LeadAmplitudeUnits>��V</LeadAmplitudeUnits>
         <LeadHighLimit>2147483647</LeadHighLimit>
         <LeadLowLimit>268435456</LeadLowLimit>
         <LeadID>V3</LeadID>
         <LeadOffsetFirstSample>0</LeadOffsetFirstSample>
         <FirstSampleBaseline>0</FirstSampleBaseline>
         <LeadSampleSize>2</LeadSampleSize>
         <LeadOff>FALSE</LeadOff>
         <BaselineSway>FALSE</BaselineSway>
         <ExcessiveACNoise>TRUE</ExcessiveACNoise>
         <MuscleNoise>FALSE</MuscleNoise>
         <LeadDataCRC32>2585854166</LeadDataCRC32>
         <WaveFormData>
+P/4//j/+P/6//r/+v/6//j/+P/4//j/+P/4//j/+P/4//j/+P/4//b/9v/2//b/9v/2
//b/9v/1//T/8//y//T/9P/0//T/9P/0//T/9P/z//L/8f/w//H/8v/z//T/8//y//H/
8P/y//L/8v/y//D/8P/w//D/8P/w//D/8P/w//D/8P/w/+7/7v/u/+7/7v/u/+7/7v/w
//D/8P/w/+7/7v/u/+7/7v/u/+7/7v/w//D/8P/w//D/8P/w//D/7v/u/+7/7v/w//D/
8P/w/+7/7v/u/+7/7v/u/+7/7v/u/+7/7v/u/+z/7P/s/+z/7v/u/+7/7v/w//D/8P/w
/+7/7v/u/+7/7v/u/+7/7v/u/+7/7v/t/+3/7f/t/+7/8P/w//D/7//u/+3/7P/r/+z/
7f/v//D/8P/w//D/8P/u/+7/7//x//T/9f/2//j/+P/4//j/+P/6//3//f/9/wAAAAD+
//3/+//8//z//f/9//3///8CAAIAAgABAAEAAAD8//j/9f/w/+//7v/u/+3/7f/s/+v/
6v/q/+n/6f/p/+r/6v/q/+z/7f/t/+3/7f/t/+3/7v/s/+v/6//r/+v/6//t//D/9/8B
AA8AJgBEAG4AmwDKAPAAAgEFAf0A6AC1AG0ALwABAMr/hf9U/1L/Yv9r/3j/jv+i/7b/
yv/W/93/4v/k/+j/6v/q/+z/7P/t/+3/6//s/+z/7v/u/+7/8P/w//H/8v/z//X/9f/1
//T/8//1//X/9f/2//b/9//3//j/9v/2//j/+P/5//r//P/9//v/+v/6//n//f/9//3/
/f/+//7//v///wEAAQACAAIAAgACAAMAAwAEAAQABgAHAAkACgAKAAoACgAJAAkACgAK
AAwADAANAA4ADwAPAA8ADwAQABIAEgAUABUAFgAWABYAFwAYABgAGAAaABsAGwAeAB4A
HgAeAB4AHQAcAB0AHQAdAB0AHAAaABkAGQAZABYAFgAVABUAFAATABEADwALAAsACgAH
AAcABQAEAAIAAQD///7//P/+//7//f/9//z/+//7//v//f/7//r/+v/+///////+//z/
/P/7//v//P/8//z//P/+//3//P/7//r/+f/5//j/+P/2//b/9f/0//P/8f/x//H/8P/w
//H/8f/v/+//7v/s/+z/7P/s/+7/7v/u/+//7//v/+//7//x//H/8f/x//D/8f/x//D/
8v/z//P/9P/0//X/9f/2//T/9P/0//X/9f/2//b/9//5//n/+f/5//j/9//2//b/9//4
//j/9//1//X/9f/1//T/9P/1//X/9P/0//T/9P/y//L/8v/x//H/8v/y//L/8P/w//D/
8P/w//D/8P/w//D/7//v/+//7P/r/+v/6//t/+3/7f/t/+r/6v/q/+v/7f/t/+v/6//q
/+r/6v/q/+j/6P/o/+j/6v/q/+r/6f/m/+b/5//n/+f/5//n/+f/6f/p/+n/6f/n/+f/
5//n/+j/6P/o/+j/5//l/+T/5P/l/+b/5//n/+f/5//n/+f/5f/l/+X/5P/l/+b/5//o
/+n/5v/k/+T/5P/k/+b/5v/m/+b/5v/l/+X/5f/l/+b/5v/m/+j/5//n/+f/5f/l/+X/
5f/m/+b/5v/m/+b/5v/m/+b/5//p/+r/6//u//D/8f/y//H/8v/y//X/9//3//j/+P/0
//P/8//0//b/9//3//f/+//+//7//v/9//3/+v/2//L/7//s/+v/6P/o/+f/5//n/+f/
5//o/+f/5//n/+j/5//m/+X/5f/n/+f/5//n/+X/5v/m/+X/5//n/+n/6f/r/+z/7f/1
/wEAFAAwAFIAfwC0AOYADgElASUBGgEFAc0AfQA3AAQAx/98/0j/RP9Z/2r/fv+a/7L/
xP/U/9//5P/o/+z/7v/u/+//8P/y//P/8f/y//L/9P/y//L/9P/0//X/9v/3//n/+f/5
//j/9//4//n/+v/8//r/+//7//z/+v/6//z//P/9//7/AAABAAAAAAABAAEABQAFAAUA
BQAEAAQABAAFAAkACQAKAAoADAAMAA0ADQANAAwADQANAA8AEAAQABAAEQARABIAFAAS
ABQAFAAVABcAGQAaABsAHAAcAB0AHAAfACEAIwAkACQAJQAmACYAJgAoACkAKQAsACwA
LAAsAC0ALQAtAC8AMQAxADEAMAAwAC8ALwAvACwALAArACsALAArACkAJwAlACUAJAAh
ACMAIQAgAB4AGwAZABgAFgAUABQAEwATABQAEwATABMAEwARABAAEAARABEAEAAOAAwA
DAALAAsADQAMAAsACgAKAAkACAAHAAUAAwACAAAAAgAAAAAA///+//3/+//7//v/+v/6
//v//P/7//z//P/6//r/+v/6//r/+v/6//v/+f/5//n/+f/5//n/+f/5//r/+//7//r/
+v/7//v//P/+//////8AAP7//v/+/////f/+//7///8AAAEAAgADAAIAAQAAAAAAAwAE
AAQAAwADAAMAAwADAAIAAgADAAMAAgACAAIAAgAAAAAAAAD//wAAAAD///7//v/+//7/
/v/+//7//v/+//7//f/9//3//P/7//v/+//9//3//f/9//z//P/8//3/+//7//n/+f/6
//r/+v/6//j/+P/4//j/+v/6//r/+f/6//r/+//7//r/+f/4//f/+f/5//n/+f/3//f/
9//3//j/+P/4//j/+P/3//f/+P/4//j/+P/3//n/+f/5//n/9//3//f/9v/6//r/+P/4
//j/+P/4//j/9v/2//b/9v/4//f/9//3//X/9v/2//b/9//3//j/+f/3//f/9//3//b/
9v/2//b/9v/2//b/9v/1//f/+P/5//z//v///wAAAQACAAIABQAFAAUABgAGAAUABQAG
AAgABwAHAAYABQAJAAwADAAMAAsACwAIAAQA/v/7//j/9//4//j/9//3//T/8//y//L/
8//z//P/9P/z//L/8f/x//P/8//z//P/9f/2//b/9f/z//H/8f/x//P/9P/5/wEADQAe
ADYAVgCDALgA6AASAS0BMQEoAREB2wCJAEEACgDR/4z/Wv9W/2f/eP+K/6T/uv/M/9z/
6//y//b/+v/8//z/+//6//r/+f/5//r/+v/8//z//P/+//7/AAAAAAAAAQAAAAEAAQAB
AP///////wAAAQADAAQABgAEAAQABgAGAAYABgAHAAcACgAKAAsACwAMAAsACgAJAAsA
DAANAA8AEAAPAA8ADgAQABAAEQARABAAEAASABMAEwAUABQAFAAXABcAGAAaABgAGgAa
ABsAHgAfAB8AHwAfACAAIgAiACQAJQAmACYAJgAnACgAKAAoACoAKwArAC4ALgAuAC4A
LwAvAC8AMQAvAC8ALwAuAC8ALwAwADEALgAuAC0ALQAuAC0AKwApACcAJwAmACMAIwAh
ACAAHgAfAB0AHAAaABgAGAAXABcAFgAVABUAFQAVABMAEgASABEAEQAQAA4ADgAOAA0A
DQALAAoACQAIAAgABwAGAAUABgAFAAUABAADAAAA///9//3//f/8//3/+//6//r/+//9
//v/+//6//r/+v/6//r/+P/4//j/+f/7//v/+//7//r/+f/4//f/+v/7//v/+v/6//v/
+//8//z//f/9//7/AAAAAAAAAQAAAAAA////////////////AAABAAIABAAEAAQAAwAB
AAEAAQABAAEA/v/+//////8AAAAAAAAAAAAAAAAAAP///v/+//3//P/+//7//v/+//3/
/P/7//r//P/7//v/+//6//n/+f/5//n/+f/5//n/+P/4//j/+f/3//f/9f/1//X/9v/3
//j/+P/4//j/+P/2//b/9v/1//b/9v/3//f/9f/1//X/9f/3//f/9//3//X/9f/1//X/
9P/0//T/9P/1//X/9v/4//f/9v/1//P/9f/1//X/9f/3//X/8//y//T/9v/2//b/9v/0
//T/9P/0//T/8//z//P/9f/2//b/9v/0//P/8//z//P/8//z//P/9P/0//T/9P/0//T/
9P/0//f/+f/6//v/+v/8//3//v///wAAAAADAAUABQAGAAYAAgABAAEAAgAEAAUABQAF
AAUACAAIAAgABQAFAAIA/v/8//n/9v/1//L/8v/x//H/8v/x//D/8P/t/+3/7f/u//D/
8P/w//H/7//v/+//7//v//D/8P/v//P/8f/x//H/8f/0//v/BQAVAC4ASgB0AKUA2AAC
AR4BIwEdAQ4B4wCZAEsAFQDg/5v/Yv9W/2T/c/+E/5z/sv/G/9b/5P/p/+7/8P/0//b/
9v/4//j/+f/5//f/+P/4//r//P/8//7//v/+//7//v///wAAAQABAAEAAwADAAMABAAC
AAMAAwAEAAIAAgAEAAQABgAGAAcABwAGAAYABwAHAAkACQAJAAkACgAKAAoACwANAA0A
DgAOAAwADAANAA0ADgAOABAAEQATABQAFAAUABMAEwAUABYAGAAaABoAGwAbABsAGgAZ
AB0AHgAgACAAIgAjACQAJAAiACMAJAAkACYAKAApACkAKgAqACoAKgApACkAKQArAC0A
LQAtACwAKwApACgAJwAnACgAKAApACYAJQAjACEAHwAfAB4AGwAeAB0AHQAcABgAFQAT
ABAAEAAQAA8ADwAQAA8ADwAPAA0ACwAKAAoADQANAAwACgAIAAgABwAHAAkACAAHAAYA
BAADAAIAAQACAAEAAQAAAAIAAAAAAP//+//5//b/9f/1//T/9P/1//f/9f/1//T/9P/0
//T/9P/0//T/9P/1//P/8//z//P/8f/x//H/8f/0//X/9f/0//T/9f/1//b/9v/3//f/
+P/2//b/9v/3//j/+v/7//3//P/7//r/+f/7//v/+//8//3//v/+//3//P/7//r/+f/5
//r//P/9//v/+v/5//j/9//2//X/8//0//b/9//4//f/9v/1//T/9P/0//T/9P/0//P/
8//z//L/8f/x//H/8f/x//H/8f/u/+7/7v/v/+//7//t/+3/7v/u/+7/7v/s/+z/7P/s
/+z/7P/s/+v/6P/o/+n/6f/q/+v/7P/t/+3/7f/t/+3/7P/r/+r/6f/p/+r/6//s/+r/
6//q/+j/6P/o/+j/6P/o/+j/6P/m/+X/5f/l/+f/6P/o/+j/5v/l/+X/5f/l/+X/5f/l
/+b/5v/m/+b/5v/m/+b/5v/n/+n/6v/r/+r/7P/t/+7/8P/y//P/9//2//X/9f/0//L/
8f/x//L/9P/1//X/9f/1//j/+P/4//f/9//0//D/7v/r/+j/5//l/+T/4v/h/+H/4f/h
/+L/4f/h/+H/4v/g/+D/4P/h/+P/4//j/+P/4f/i/+L/4f/h/+H/4//j/+X/6P/v//v/
CwAiAEIAbgCfANAA8gD8APsA8wDaAKUAXwAjAO//sv9l/zb/QP9Y/2P/dv+Q/6T/tv/I
/9T/3f/i/+X/6P/p/+j/6f/q/+z/7f/r/+z/7P/u//D/8P/y//L/8P/w//D/8f/y//P/
8//z//X/9f/1//b/9P/1//X/9v/4//j/+v/6//r/+v/7//v//P/8//3//f8BAAEAAQAB
AAAAAAAAAAEAAwADAAQABAAEAAQABQAFAAYABgAIAAkACQAKAAoACgALAAsADAAOABAA
EgASABMAFAAVABUAFQAVABYAGAAYABkAGwAdAB4AHAAdAB4AHgAiACQAJQAlACQAJAAk
ACQAIwAjACMAJQAlACUAJQAkACQAIwAjACMAIAAgAB8AHwAcABsAGQAXABQAEwARAA0A
DwANAAwACgAHAAUABAACAAIAAgABAAEAAAD///////////3//P/8///////+//z//P/8
//v/+//9//z/+//6//r/+f/4//f/9v/1//X/9P/2//T/9P/z//D/7//t/+3/7v/u/+//
8f/v/+3/7f/s/+z/7P/s/+z/7//w//H/8//y//H/8P/v//H/8f/x//H/9P/1//X/9P/y
//P/8//0//X/9//4//r/+P/4//j/+f/7//z//P/9//v/+//7//v/+//7//v//P/9//7/
/v/9//z/+//6//n/+v/6//v/+//4//j/+P/4//j/+P/4//f/9//4//j/+P/3//b/9f/0
//b/9v/2//b/9P/z//P/8//y//H/8f/x//H/8f/x//H/7v/u/+7/7//x//H/7//v//D/
8P/w//D/7v/u/+7/7v/w//D/8P/v/+z/7P/t/+3/7f/t/+3/7f/t/+3/7f/t/+v/6//r
/+v/6//s/+3/7v/t/+v/6v/q/+v/7P/t/+3/7f/t/+3/7f/r/+v/6//q/+z/7P/s/+z/
6f/p/+r/6v/s/+z/7P/s/+z/7P/s/+z/7P/r/+v/6//r/+z/7P/s/+z/6//r/+v/6//r
/+v/6//q/+r/6v/q/+z/7P/s/+z/7f/v//D/8f/w//L/8//0//f/+P/4//v/+//7//z/
/P/4//f/9//4//r/+//7//v/+//+//7//v/+/////f/6//T/8f/u/+3/7P/s/+v/6//s
/+v/6v/q/+j/5//m/+b/5//o/+n/6//q/+n/6P/n/+f/6P/o/+f/6//r/+v/6//p/+r/
8f/7/wkAHgA+AGQAkwDGAPQAGgErAScBGgH7ALsAaQApAPb/t/9u/0T/Tv9n/3j/jv+o
/7z/zP/Y/+P/6P/q/+7/8P/w//L/8v/z//P/8f/y//L/9P/0//T/9v/2//b/9v/2//f/
+P/5//n/+f/7//v/+//8//r/+//7//z//v/+/wAAAAD+//7//////wIAAgADAAMABQAF
AAUABQAGAAYABgAHAAkACQAKAAoACgAKAAsACwAKAAoADAANAA0ADgAOAA4ADwAPABAA
EgAUABYAFgAXABgAGQAZABkAGQAaABwAHAAeAB8AIAAgACAAIQAiACIAJAAmACcAJwAo
ACgAKAAoACkAKQApACsALQAtAC0ALAAsACsAKwArACsALAAsAC0ALAArACkAJwAnACcA
JgAjACMAIQAgAB4AHQAbABoAGAAZABoAGgAbABkAFwAWABUAFQATABIAEgATABMAEgAQ
AA4ADgANAA0ADQAMAAsACgAKAAkACAAHAAQAAwADAAIAAgAAAAAA///8//v/+f/5//r/
+v/7//3//P/5//j/9v/2//b/9v/2//b/9v/2//f/9v/1//T/8//0//X/9v/3//b/9//3
//b/9v/3//f/+P/6//v/+//8//v/+v/5//n/+//8//z//f/9//3//f/9/////////wAA
AAAAAP///f/9//3//f/9//3//v8AAAEA///+//3//P/+//7//v/9//z//P/7//r/+P/4
//j/+P/5//r/+//8//v/+f/4//f/+P/3//f/9//3//f/9//3//T/9P/0//X/9f/1//P/
8//y//L/8v/y//L/8v/y//L/9P/0//T/8//w//D/8f/x//P/8//z//P/8f/x//H/8f/z
//P/8//z//L/8v/y//L/8v/x//H/8v/y//L/8v/x//H/8f/x//H/7//u/+//8P/x//L/
8P/w//D/8P/w/+//7//v//H/8v/y//L/8P/v/+//7//x//H/8f/x//D/8P/w//D/8P/w
//D/8P/z//X/9v/3//b/+P/5//r//f/+//7/AQD/////AAAAAAAA/////wAAAAABAAEA
AQABAAQABAAEAAUABQACAP7/+P/1//L/8f/y//L/8f/x/+7/7f/s/+z/6//r/+v/7P/u
/+7/7v/v/+7/7f/s/+v/6//s/+z/6//v/+3/7//v/+//8P/5/wcAGQAyAFIAfgCvAOIA
DAEiAScBIwEQAd0AiwBBAAsAzv+H/1T/UP9i/3P/iP+e/7T/xv/W/+D/5f/s//D/9P/2
//b/9P/0//X/9f/1//b/9v/4//r/+v/8//z/+v/6//r/+//+//////////3//f/9//7/
AAABAAEAAgAAAAAAAgACAAIAAgADAAMABAAEAAUABQAHAAcABwAHAAoACgAKAAsADQAN
AA4ADgAOAA4ADwAPAA4ADgAQABEAEQASABIAEgATABMAFAAWABYAGAAYABkAGgAbABsA
GwAdAB4AIAAgAB4AHwAgACAAIgAjACQAJAAmACgAKQApACgAKAAoACgAKgArACwALwAt
AC0ALQAsACwAKwArACsAKgAqACkAKQAoACcAJQAjACIAIwAjACEAHwAdABwAGgAZABcA
FgAUABYAFgAVABUAEgARABEAEQATABEAEAAQABAADwANAAoADAAMAAsACwALAAoACQAI
AAYABQAEAAMABAADAAMAAgACAAAAAAD///7//f/7//v//f/8//z//f/7//n/+f/4//r/
+v/6//r/+P/4//j/+f/3//f/9//3//j/+f/6//v/+v/7//v/+v/6//v/+//8//r/+//7
//z//v/+//7//////wAAAAABAP//////////AQABAAEAAgABAAIAAgABAAEAAQABAAEA
AAAAAAEAAQAAAAAAAAAAAP7//v/+//3//P/8//v/+v/8//z//P/8//z//P/8//z/+v/5
//n/+f/5//n/+v/7//n/+f/5//n/9v/2//b/9//3//f/9f/1//T/9P/0//T/9v/2//b/
9v/0//T/9P/z//T/9P/1//X/9//3//f/9//2//X/9P/z//X/9f/1//X/9P/0//T/9P/2
//X/9f/2//b/9v/2//X/9f/1//X/9P/0//T/9P/0//T/9P/0//T/9P/z//P/8//z//T/
9P/0//L/8f/x//H/8v/z//T/9f/0//T/9P/0//T/9P/0//T/9f/3//j/+f/6//z//f/+
/wEAAgACAAUAAwADAAQABAACAAEAAQACAAQABQAFAAUABQAIAAgACAAHAAcABAAAAPr/
9//0//P/9P/0//P/8//y//H/8P/w/+//7//v//D/8P/w//D/8f/v/+//7//v/+3/7v/u
/+3/7//v/+//8f/x//L/9/8DABMAKgBIAHIAowDWAAABHAElASMBFAHrAKMAVQAZAOD/
nf9k/1L/YP9x/4L/mP+s/8D/0v/g/+f/7P/w//T/9v/2//b/9v/3//f/9//4//j/+v/6
//r//P/8//r/+v/6//v//P/9//3//f/9//3//f/+/wAAAQABAAIAAgACAAQABAAEAAQA
BQAFAAYABgAHAAcABwAHAAcABwAIAAgACAAJAA0ADQAOAA4ADAAMAA0ADQAOAA4AEAAR
ABMAFAAUABQAEwATABQAFgAWABgAGAAZABgAGQAZABkAHQAeACAAIAAgACEAIgAiACEA
IQAhACAAJAAmACcAJwAnACYAJQAkACcAJwAnACkAKQApACkAKAAqACkAKQApACgAKAAn
ACcAJQAjACAAHQAdAB0AHAAZABkAFwAWABQAEwARABAADgAPABAAEAARAA4ADQANAA0A
DQALAAoACgALAAsACgAIAAgACAAHAAcACQAIAAcABgAEAAMAAgABAAIAAQABAAAAAgAA
AAAA///+//3/+//7//v/+v/6//v/+f/3//f/9v/4//j/+P/4//j/+P/4//n/+f/5//n/
+f/7//v/+//7//r/+//7//r/+v/7//v//P/6//v/+//8//z//P/8//3///8AAAAAAQAA
AP///v/9//7///8AAAIAAgACAAEA//////////////z//P/9//3//P/8//z//P/8//z/
/P/7//z//P/7//r/+P/4//j/+P/6//r/+v/6//r/+f/5//n/+P/3//f/9//3//f/9//3
//X/9P/z//P/9P/1//T/9f/y//L/8v/y//P/9P/1//b/9f/0//P/8f/u/+7/7//v//H/
8f/x//H/7//v/+//7//u/+3/7P/r/+z/7P/s/+z/7P/r/+v/7P/u/+7/7f/s/+v/6v/q
/+r/6v/q/+z/6//r/+v/6f/q/+r/6v/q/+n/6f/p/+n/6f/p/+n/6P/o/+j/6P/q/+r/
6v/q/+n/6//s/+3/8P/y//P/9P/3//j/+P/7//n/+f/6//r/+v/5//n/+v/5//n/+P/3
//v//v/+//7//P/7//f/8v/s/+n/5v/l/+X/5v/m/+f/5v/l/+T/5P/j/+P/4//k/+T/
5P/k/+X/5f/l/+X/5f/n/+j/6P/n/+X/5f/j/+X/5//q//H/+/8LACAAQABoAJkAxgDq
APoA+wDzANgAoQBbAB8A6/+w/2n/Qv9M/2D/a/96/47/nv+w/8T/1P/d/+L/5v/q/+z/
7P/r/+r/6v/p/+z/7v/v//L/8f/w//H/8P/y//L/8v/z//T/9f/1//X/8//z//P/9P/2
//f/9//4//j/+P/6//r/+v/6//v/+//+//7//////wAA///+//3/AAAAAAAAAQABAAEA
AgACAAQABAAFAAUABgAGAAgACQAJAAoACgAKAA0ADQAOABAADwAQAA8ADwASABMAEwAT
ABUAFgAYABgAGAAZABoAGgAbAB0AHwAgACEAIgAiACEAJAAkACQAJAAlACUAJQAnACUA
JQAlACQAJgAlACUAJQAjACIAIAAfAB4AHQAbABkAFwAXABYAEwARAA8ADgAMAAkABwAG
AAQAAwACAAAA///+//3//f/9/////f/8//z/+//7//r/+P/6//r/+f/5//n/+P/3//b/
9P/z//L/8f/x//H/8v/y/+//7P/r/+n/6f/p/+j/6f/p/+j/6P/p/+n/5//n/+b/6P/o
/+j/6P/m/+b/5v/n/+n/6f/p/+n/6//r/+v/6//q/+v/6//q/+z/7f/t/+7/7P/t/+3/
7v/v//D/8f/z//P/9P/0//X/9f/1//X/9f/1//X/9f/2//X/9v/2//X/9//3//f/9//0
//T/9f/1//b/9v/2//b/9v/2//b/9f/y//L/8f/w//L/8v/y//L/8P/w//D/8P/w/+//
7//v//D/7//v/+//7f/t/+3/7f/u/+7/7v/v/+3/7f/r/+v/6v/q/+r/6v/s/+z/7P/s
/+r/6v/q/+n/6v/q/+v/6//r/+v/6//r/+v/6//r/+v/6//r/+v/6//o/+j/6P/o/+r/
6f/p/+r/6P/o/+j/5//n/+f/5//n/+v/7P/r/+r/6f/o/+j/6P/o/+j/6P/n/+f/5//n
/+j/6P/o/+r/6f/p/+n/5//n/+f/5//o/+j/6P/o/+j/6P/o/+j/6f/r/+z/7f/w//L/
8//0//X/9v/2//n/+f/5//r/+v/4//f/9//4//b/9//3//f//P8AAAEAAgAAAP//+//2
//T/8f/u/+3/7v/u/+3/7f/p/+f/5f/k/+T/5f/m/+j/5v/m/+b/5//p/+n/6f/p/+f/
6P/o/+f/5//l/+f/6f/r/+7/9f/9/wkAIAA8AGIAjwDEAPgAHAErASkBHAH7ALkAZwAl
APD/rf9m/0T/UP9l/3T/iP+g/7b/yv/a/+P/6P/s//D/8v/y//H/8P/w/+//8P/y//P/
9v/1//T/9f/0//X/9v/3//n/+P/5//n/+f/5//n/+f/6//z//f/9//7//v/+/wAAAAAC
AAIAAwADAAIAAgADAAMAAwADAAMAAwAFAAYABwAJAAoACQAJAAgACQAKAAwADQAMAAwA
DgAPAA8AEAAQABAAEwATABQAFgAUABYAFgAXABkAGwAcAB0AHgAeAB8AHgAcAB0AHgAe
ACEAIwAlACYAJgAoACkAKQArACwALQAuAC8ALwAvADEALwAvAC8ALgAvAC8AMAAxAC4A
LgAtAC0ALgAtACsAKQApACkAKAAlACUAIwAiACAAHQAbABoAGAAYABgAFwAXABYAFQAV
ABUAFQATABIAEgARABEAEAAOABAAEAAPAA8ADAAKAAgABgAGAAUABAADAAIAAQABAAAA
/v/8//z/+//8//v/+f/5//j/9v/1//X/9//1//X/9P/0//T/9P/0//T/9P/0//X/9f/1
//X/9f/1//X/9f/1//b/9//3//b/9v/3//f/+P/4//n/+f/6//z//P/8//3//P/8//v/
+//8//3//v////3//f/9//7//f/+//7//f////////////3//P/8//v/+//8//3//v/9
//z/+//5//r/+v/5//j/+f/6//v//P/7//r/+f/4//j/9//3//f/+P/3//f/9//1//X/
9f/1//b/9v/2//f/9f/1//P/8//0//T/9P/0//T/9P/0//T/9P/0//T/8//y//L/8//z
//H/8f/x//H/8v/z//T/9f/z//P/8//z//L/8v/y//L/9P/z//P/9P/y//L/8v/x//P/
8//z//P/8//z//L/8P/w//D/8P/y//L/8v/y//D/7//v/+//8f/y//L/8v/0//P/8//z
//L/8f/w/+//8P/w//D/8P/w//D/8P/w//P/9f/2//f/+P/6//v//P/7//z//P///wAA
AQADAAQAAQD///7//v8AAAEAAQABAAMABgAGAAYAAwADAAAA/P/5//f/9f/1//L/8v/x
//H/8P/v/+7/7v/t/+3/7f/u/+z/7P/s/+3/7v/v//D/8f/v//D/8P/v/+3/7f/v//H/
8//2//v/AwATACwASgBwAKEA2AAGASYBLwEpARgB7wClAFcAHQDm/6H/Yv9Q/17/cf+A
/5j/sP/E/9b/4v/r//D/8//2//f/9v/4//j/+f/5//n/+v/6//z//P/8//7//v/+//7/
/v///wIAAwADAAMAAQABAAEAAgACAAMAAwAEAAQABAAGAAYABgAGAAcABwAIAAgACQAJ
AAsACwALAAsADgAOAA4ADwAPAA8AEAAQABIAEgATABMAEgASABQAFQAVABYAFgAWABcA
FwAYABoAGgAcABwAHQAgACEAIQAhACEAIgAkACQAJAAlACYAJgAoACkAKgAqACoALAAt
AC0AMAAwADAAMAAvAC8ALwAxADMAMwAzADIAMgAxADEAMQAwADAALwAvADAALwAtACsA
KQApACgAJQAnACUAJAAiACEAHwAeABwAHAAcABsAGwAaABkAGQAZABcAFQAUABQAFQAV
ABQAEgASABIAEQARABEAEAAPAA4ADgANAAwACwAIAAcABwAGAAYABAAEAAMAAgABAP//
//////7//v///////f/9//z/+v/6//r/+v/8//z//P/9//3//f/9//3//f/9//3//f8A
AAEAAQAAAP7//////wAA/v//////AAAAAAAAAAABAAEAAgACAAMABQAFAAUABQADAAMA
BQAGAA==
         </WaveFormData>
      </LeadData>
      <LeadData>
         <LeadByteCountTotal>10000</LeadByteCountTotal>
         <LeadTimeOffset>0</LeadTimeOffset>
         <LeadSampleCountTotal>5000</LeadSampleCountTotal>
         <LeadAmplitudeUnitsPerBit>4.88</LeadAmplitudeUnitsPerBit>
         <LeadAmplitudeUnits>��V</LeadAmplitudeUnits>
         <LeadHighLimit>2147483647</LeadHighLimit>
         <LeadLowLimit>268435456</LeadLowLimit>
         <LeadID>V4</LeadID>
         <LeadOffsetFirstSample>0</LeadOffsetFirstSample>
         <FirstSampleBaseline>0</FirstSampleBaseline>
         <LeadSampleSize>2</LeadSampleSize>
         <LeadOff>FALSE</LeadOff>
         <BaselineSway>FALSE</BaselineSway>
         <ExcessiveACNoise>TRUE</ExcessiveACNoise>
         <MuscleNoise>FALSE</MuscleNoise>
         <LeadDataCRC32>154495662</LeadDataCRC32>
         <WaveFormData>
+P/4//j/+P/5//r/+//8//n/+P/3//b/9v/2//b/9v/2//b/9v/2//X/9P/z//L/9P/0
//T/9P/x//D/7//u/+//8P/x//L/8P/w//D/8P/u/+7/7v/u//D/8P/w//D/7//u/+3/
7P/u/+7/7v/u/+7/7v/u/+7/6//q/+n/6P/q/+r/6v/q/+j/6P/o/+j/6P/o/+j/6P/o
/+j/6P/o/+b/5v/m/+b/6P/o/+j/6P/m/+b/5v/m/+b/5v/m/+b/5P/k/+T/5P/i/+L/
4v/i/+T/5P/k/+T/4v/i/+L/4v/i/+L/4v/i/+T/5P/k/+T/4//i/+H/4P/j/+T/5f/m
/+T/4v/g/97/4f/i/+L/4//l/+X/5f/j/+L/4f/g/9//4v/j/+T/5P/i/+H/4P/f/+L/
4v/i/+P/5f/l/+T/5P/k/+T/4//j/+X/6f/q/+v/6//s/+3/7P/v//D/8//z//b/9v/1
//T/8v/0//b/9//3//f/+f/6//j/9v/0//T/9P/y/+3/7P/q/+f/5f/l/+P/4v/i/+L/
4f/g/+D/3//d/93/3P/c/9//4P/g/+D/3v/e/97/3v/e/97/3f/d/93/3v/c/9r/3v/i
/+3//v8WADEAUgB5AKIAwADXAOcA7QDVAKgAdgBCAAwA2f+3/6v/rf+p/6P/p/+1/8T/
zf/S/9P/0//T/9X/1//Y/9v/3P/c/9z/2//a/9v/2v/b/9v/2//a/93/3v/f/+H/3//e
/93/2//e/9//4P/h/+D/3//e/9//3//f/97/3v/h/+L/5f/m/+P/4f/f/97/3//g/+H/
4v/j/+P/4//j/+H/4f/h/+H/4//k/+T/4//i/+H/4f/h/+P/5P/m/+j/5//m/+X/5f/l
/+X/5f/l/+f/6P/o/+j/5v/n/+j/6P/p/+r/7P/u/+3/7P/r/+r/6//r/+v/6//s/+7/
7//w/+7/7P/r/+z/7v/t/+z/7P/p/+n/6f/n/+b/5f/k/+P/4//j/+T/4v/h/+D/3//e
/+D/3f/b/9r/1f/V/9X/1f/Y/9j/2P/Y/9r/2v/a/9r/2P/Z/9r/2v/c/97/3//h/+D/
3//d/9z/3//g/+D/4P/i/+L/4//j/+L/4f/f/97/3v/e/97/3v/d/9z/2//a/9n/2f/Y
/9j/2P/Y/9j/2P/W/9X/1P/T/9T/1P/V/9b/1P/U/9X/1f/X/9f/1//X/9X/1v/W/9X/
1f/W/9b/1v/Y/9j/2f/Z/9f/1//Y/9j/2P/Z/9n/2P/Z/9n/2v/c/9r/2f/Y/9f/2f/a
/9z/3v/d/97/3v/c/93/3f/d/97/4P/c/97/4P/f/97/3f/b/9v/3f/f/+H/4P/g/+D/
3//g/9//3//f/+L/4//j/+P/4//i/+D/3v/h/+L/4//k/+L/4//j/+P/5f/k/+P/4//l
/+b/5//n/+b/5f/k/+L/4//k/+b/6P/n/+b/5//m/+f/5//n/+X/5v/p/+r/6//r/+r/
6f/m/+f/6P/q/+3/7v/s/+r/6P/r/+z/7P/s/+7/7v/v//H/8P/v/+3/7P/t/+7/7//x
//P/8P/v/+7/7f/s/+3/7//x//P/8f/v//H/8f/x//H/8f/x//L/8v/y//P/8f/x//L/
8v/0//X/9f/1//L/8v/z//T/9v/3//j/+//9//3//v8AAAEAAAAAAAAABgAHAAkACgAH
AAYABgAIAAwADQANAA0AEQASABIAEAAMAAwACwAIAAMAAgABAP//+//7//v/+v/8//z/
+//6//z/+//7//v/+f/4//j/+P/5//r/+//8//r/+v/6//r/+f/7//v//P/+//z/+v/6
/wMAEgAmAEEAYACHALQA3gD/ABcBLQEzARgB5ACkAF4AHwDp/8P/u/+//7//wf/R/+D/
6//w//X/9f/1//f/+f/6//3//v/+//7//P/8//7//v/9//3//f/8////AAABAAMAAQAA
AP///f8AAAEAAgADAAMAAwADAAUAAwADAAIAAgADAAQABwAIAAUABQAFAAYABwAIAAkA
CgAKAAkACAAHAAkACQAJAAkACgAMAA0ADQAKAAkACQAJAAoACgALAAwADQAMAAsACwAL
AAsACwALAAwADgAPABAADwAPAA8ADgAPABAAEgAUABIAEgASABIAEwATABMAEwAVABYA
FgAWABMAEgASABQAFgAVABQAFAARABEAEQAPAA0ADQANAA0ACwALAAwACgAJAAgABwAG
AAcABQAEAAQAAQABAAEAAQD///7//f/8//3//v///wAA/////////v8BAAIAAgADAAMA
AwACAAIAAwAEAAQABAAEAAQABQAFAAQAAwABAAAAAgACAAIAAgAAAAAAAAAAAP3//f/8
//z///8AAAEAAgAAAP///v/9//7//v///wAA/v/+///////9//3//f/9////AAAAAP//
/f/+//7//v///wAAAgADAAIAAQABAAAA/v///////v8BAAEAAgAEAAIAAQAAAP//AAAA
AAEAAgABAAIAAgAAAP///////wAAAQD+/wEABAABAAAA///9//7///8AAAEAAAAAAAAA
//8AAP///////wAAAQABAAEAAQAAAP7//P/9//7///8AAP7////////////+//3//f/9
//7///////7//f/8//r//P/8//3//v/8//z//v/+//3//f/9//v//f////////////7/
/f/6//z//P/9////AQAAAP///v/8//z/+//6//v//P/+/wEA/v/9//v/+v/8//7//v8A
AP///v/9//z/+f/5//n/+f/6//n//P/9//z/+//6//n/+v/6//r/+//5//n/+v/6//n/
+f/4//f/9//4//r//P/7//v/+//9//7///8BAAQABAAEAAUABgAHAAcACAAIAAoACgAL
AA4ADgANAAsACQAMAA4ADwAOAA4ADgANAAoAAgAAAP7/+//7//v/+//6//f/9v/0//L/
9f/1//b/9//1//T/9P/0//T/9P/0//T/9f/2//f/+P/1//H/8f/y//L/8v/0//j/AQAM
ABwAMwBSAHUAngDMAPEADQEhAScBDgHaAJQATAANAN3/vf+1/7f/tf+5/8X/0v/b/+L/
6//v//H/8//1//b/9P/y/+//7P/v//D/8//0//T/8//y//D/8v/y//L/8//0//T/9P/z
//H/8f/x//H/9P/1//b/+f/3//f/9v/2//b/9v/4//j/+P/5//r//P/7//r/+f/4//r/
+//8//3//P/7//r/+f/7//z//P/7//n/+f/6//v/+//6//r/+v/+//7//v////3//f/9
//3///8AAAAAAAD+////AAAAAAAAAAABAAIABAAEAAQABAADAAMAAwADAAMABAAEAAQA
BAAEAAUACAAHAAUAAwACAAIAAwAEAAMAAQABAAEAAQAAAP/////8//7//v/+//7//f/5
//b/9P/z//X/9//5//j/9v/0//L/9P/0//T/9P/0//X/9v/2//b/9v/1//X/9v/3//f/
+P/3//j/+P/4//j/+P/5//n/+//7//r/+v/5//j/9//2//j/+P/4//j/9f/1//T/9P/2
//b/9v/2//X/9f/1//X/8//y//L/8v/z//T/9v/3//b/9f/0//P/9f/2//b/9f/3//j/
+P/4//f/9v/2//X/9v/3//n/+v/5//n/+P/2//j/9//3//j/+//7//v/+//6//j/9//2
//j/+v/7//r/9//3//f/+P/6//b/+P/6//j/+P/4//f/9f/1//X/9f/3//j/+f/5//b/
9f/1//X/+P/5//n/+f/4//j/9//2//b/9v/2//b/+P/5//n/+f/4//b/9P/z//X/9v/3
//f/9//3//f/9v/1//T/9P/0//b/9v/4//j/9v/1//T/8f/y//X/9v/3//j/+P/4//b/
9f/0//T/9f/4//j/+P/4//b/9v/1//T/9v/2//f/+f/7//n/9v/2//b/+P/4//j/+P/3
//f/9//3//X/8//1//X/9v/3//j/+f/4//b/9P/z//X/9f/2//b/+P/5//n/+f/3//b/
9v/2//j/+f/6//3/+//7//z//v8AAAAAAQACAAYABwAJAAoACAAGAAUABgAKAAsACwAL
AAwADAALAAgABgAGAAUAAgD8//r/+P/1//H/8f/x//D/8v/y//H/8P/w/+//7//v/+7/
7v/v//D/8P/w//D/8P/v/+7/7f/s//H/8f/v/+7/7P/q/+z/8v/9/w4AJABBAGIAiQCw
ANIA6wABAQ0BAQHWAJYAVAAWAOH/u/+v/7H/sf+v/7n/x//S/9f/3P/d/93/3//h/+P/
5P/m/+b/5f/k/+P/4v/j/+L/5f/l/+X/5P/m/+b/5v/n/+f/5v/l/+P/5v/n/+j/6f/o
/+f/5v/n/+n/6f/o/+j/6v/q/+z/7P/q/+n/6P/o/+n/6v/r/+z/7P/r/+r/6f/r/+v/
6//r/+v/7P/s/+v/6//r/+z/7f/u/+7/7//w//H/8P/v/+//8P/x//L/8//y//L/8f/w
//D/8f/y//L/9P/0//X/9v/z//L/8f/w//T/9f/2//f/9//4//j/+P/2//T/8//0//f/
9//3//j/9v/1//T/8f/z//P/8//z//L/8f/x/+7/7f/s/+v/6v/s/+v/6//s/+j/5//m
/+X/5P/k/+T/5P/m/+b/5v/m/+T/5f/m/+b/6P/q/+v/7f/q/+n/5//m/+n/6v/q/+r/
6//s/+7/7//u/+3/6//q/+3/7v/v//D/7f/s/+v/6v/r/+v/6v/q/+z/7P/s/+z/6//r
/+v/6//s/+z/7f/u/+3/7P/s/+v/6//r/+v/6//t/+7/7v/t/+v/7P/s/+z/7//w//L/
8//v/+3/7P/q/+z/7//x//L/8P/v/+//8P/x//H/8f/x//L/8v/z//T/8v/y//H/7v/w
//H/8v/0//L/7v/w//L/7//u/+3/6//t/+//8f/z//H/8P/v/+3/7f/t/+7/7//v/+//
7v/t/+7/7v/t/+z/7P/s/+z/7P/p/+n/6P/n/+j/6P/o/+n/5//o/+n/6f/p/+n/6f/o
/+j/6P/p/+r/5v/k/+T/4v/k/+X/5v/l/+X/5//n/+f/5f/k/+P/4P/h/+L/5P/n/+b/
5P/i/+L/4v/i/+L/4f/h/+H/4f/h/9//4f/h/+P/4//j/+P/4v/g/97/3f/e/9//4f/i
/+L/4//j/+P/4P/g/+H/4v/j/+X/5//r/+r/6f/p/+r/7v/u/+//8P/z//P/9P/0//L/
8P/v//D/8//1//b/9//3//j/+P/2//L/8v/x/+7/6f/o/+f/5f/i/+H/4P/e/+H/4v/i
/+L/4P/f/9//3//c/9z/3f/e/9//4P/h/+L/4P/g/+D/4P/f/+H/4f/g/9z/3v/g/+j/
8/8EACAAQQBmAI8AuADWAO0A/wD/AOMAtACAAEgADgDX/7X/sf+1/7P/s/+3/8P/zv/V
/9j/2//d/93/3//h/+L/4//k/+T/5P/k/+T/5v/m/+j/6f/q/+r/6P/o/+j/6f/q/+r/
6v/p/+z/7f/u/+//7//v/+//8f/y//P/8//0//T/9P/2//b/9f/1//X/9v/3//j/+f/6
//n/+f/5//n/+v/7//z//f/9//7//v/9//v/+//8//3/AAAAAAEAAgADAAIAAQABAAIA
AwAEAAUABQAGAAYABgAGAAcACAAIAAsADAAOABAADQAMAAsACgAMAA0ADgAPAA8AEAAQ
ABAADwAOAA4AEAASABEAEAAQAA4ADQAMAAkACwALAAsACwAKAAkACQAGAAUABAADAAIA
AwABAAAAAAD7//v/+//7//7//v/+//7//v/+//7//v/+////AAAAAAIABAAFAAcABwAH
AAYABgAJAAoACgAKAAwADAANAA0ADQANAAwADAAOAA4ADgAOAA0ADAALAAoACgALAAsA
DAAMAAwADAAMAAsACwALAAsADgAOAA8AEAAOAA4ADwAPABEAEQARABEAEQASABIAEQAP
ABAAEAAQABEAEgAUABUAEgARABEAEAARABMAFAAUABQAEwATABQAEwATABMAEwAUABQA
FQAWABQAFAATABAAEAARABIAFAAUABAAEgAUABIAEgASABEAEgATABQAFQASABIAEgAR
ABEAEQASABMAEwATABIAEQAQABAADwAOABAAEAAQABAADgAPAA8ADwAQABAAEAARABAA
EAAQAA8ADwAPAA8ADgAQABAAEQASAA8ADgAPAA4ADgAPABAADwAPABEAEQARABEAEAAP
AAwADgAOAA8AEQASABAADgAMAA0ADgAOAA4ADgAOAA8AEQAQAA8ADQAMAA4ADgAOAA8A
DQALAAsADAAOAA4ADgAOAA8ADwAPAA8ADQALAA0ADQAPAA8ADwAPAA0ADAALAAsADAAN
AA8AEAAPAA8ADgANAAwADAANAA4ADgAPABAAEwARABEAEgAUABgAGAAZABoAHQAdAB4A
HgAbABoAGgAcACAAIQAhACEAIQAiACIAIAAfACAAIAAeABcAFAARAA0ACwALAAsACgAM
AAwACwAKAAcABQAEAAMABQAGAAgACgAJAAgABwAGAAYABgAGAAYACQALAAkABgAEAAIA
AgAKABMAJAA8AFkAdgCbAMQA7gAPASkBPQE/AR4B5ACcAFAADwDb/73/vf/F/8n/0//h
/+z/8f/2//n/+//9////AQACAAQABAADAAIAAAAAAAIAAgAFAAUABQAEAAIAAgACAAMA
BAAEAAQAAwAFAAUABQAFAAYABQAEAAUABgAHAAcACAAHAAYABwAGAAYABwAIAAoADAAM
AAwADAAMAAsACgAJAAsACwALAAsACQAKAAoACQAJAAkACgALAAsACgAKAAoACgAKAAoA
CwAMAA0ADgAPAA4ADgANAAwACgALAAwADAAMAAwADQAOAAwADAAMAAwADwAPAA8ADwAN
AA4ADgAOAA8ADgAOABAAEgARABAAEAAOAA0ADAAJAAoACwAMAA0ACgAJAAkABgAGAAYA
BgAGAAgABQADAAIA/f/9//3//f8AAAAAAAAAAP///v/9//z/+v/7//z//P///wAAAAAB
AAAA///9//z//v8AAAEAAgABAAAAAAD///3//f/8//z//P/8//z//P/5//j/9//2//j/
+f/5//r/+f/4//f/9v/3//f/9//3//n/+P/4//j/9//2//b/9f/3//f/9//3//X/9v/2
//X/9//4//j/+P/4//j/+f/5//j/9//3//b/9//5//r/+v/4//f/9//4//n/+f/5//n/
+f/4//j/+P/3//j/+P/2//j/+f/6//z/+//2//f/+P/4//j/+P/3//b/9//4//n/9v/2
//b/9f/3//f/+P/5//n/+f/4//f/9v/2//X/9P/2//b/9v/2//T/9f/1//X/9v/2//b/
9//2//b/9v/1//X/9f/1//T/9v/2//f/+P/1//T/9f/0//b/9//4//f/9v/3//b/9f/4
//j/+P/2//b/9v/3//n/+f/4//f/9v/4//j/9//2//b/9v/3//n/9f/0//X/9v/3//j/
9f/1//X/9f/3//X/9//3//f/9//3//f/9f/0//P/8//0//X/9//4//b/9//3//f/9v/2
//f/+P/4//n/+v/9//v/+//8//7/AQACAAQABgAGAAUABQAEAAQABAAFAAgACgALAAsA
CwALAAwADAAKAAoACgAJAAYA///8//n/9f/0//X/9v/2//b/9v/1//T/8v/x//H/8f/x
//L/9P/2//P/8v/x//D/8v/y//L/8v/1//P/8//y/+z/7P/w//r/CQAcADQATwBwAJkA
wADiAP8AFwEjAQ8B3ACYAE4ACgDX/7f/rf+z/7X/u//F/9H/3P/h/+L/4//n/+v/7f/v
//D/7v/u/+3/7P/q/+r/7P/s/+//7//v/+7/7P/s/+z/7f/w//D/8P/v/+//7//v/+//
7//v/+//8f/z//P/8v/y//D/8P/y//L/8//z//P/9P/y//L/8v/y//P/8//z//P/9P/1
//b/9//2//b/9f/z//X/9f/2//f/9f/0//T/9P/2//b/9v/3//n/+f/5//n/9//4//j/
+P/6//v//P/8//r/+v/7//z/+v/6//r/+v/8//3//v////7//v/9//z//v/+////AgAB
AP///f/8//3//f/9//v//f/9//3//f/4//f/9//0//b/9v/2//b/9P/x/+//7v/t/+3/
7f/t/+z/7P/s/+z/6v/q/+r/6v/r/+3/7//w/+7/7v/t/+3/7//v/+7/7v/x//L/8v/y
//H/8P/w/+//8P/x//H/8v/w//D/8P/w//D/8P/w//D/8f/x//D/8P/u/+7/7v/u//H/
8f/x//H/7//u/+7/7v/s/+z/7f/t//D/8f/y//P/8v/y//H/7//x//L/8v/y//D/8P/x
//H/8//z//T/9P/2//f/9//2//T/8//z//T/9//3//f/9//1//T/9P/0//P/9P/0//L/
8v/z//T/9v/1//D/8f/y//L/8v/y//H/8f/x//H/8f/v//D/8f/x//P/8//0//X/8//z
//L/8f/z//T/9P/0//L/8v/y//L/8f/x//D/7//x//D/7//v/+7/7v/u/+3/7v/v//D/
8P/x//D/8P/w/+//7v/v/+7/8P/x//L/8f/u/+//7v/t/+//8P/x//D/7//u/+7/7//w
//D/8P/w//H/8v/y//L/8P/w/+//7v/v//D/8f/y/+//7//v/+//7//t/+//7//w//H/
8v/z//L/8P/u/+3/8P/x//P/9P/z//P/8v/x//D/8P/x//L/9P/1//b/+f/3//f/+P/6
//3//v8AAAIABAADAAMAAgADAAIAAgAEAAgACQAJAAkACgAKAAkABgAGAAYABQACAPr/
+P/2//P/8f/x//H/8P/y//L/8f/w/+7/7f/t/+3/7v/u/+//8P/u/+7/7v/u/+z/7P/s
/+z/7//t/+//7v/q/+j/6v/y/wEAEgAoAEUAZACHAK4A0ADrAAMBEwEHAeAAogBYABQA
4f+9/6//s/+3/7f/v//L/9T/2f/e/9//4f/l/+f/6f/q/+z/7P/r/+r/6P/o/+r/6v/t
/+3/7f/s/+v/6v/p/+n/6v/q/+r/6f/r/+v/6//r/+v/6//r/+3/7v/v/+//8P/u/+7/
8P/w/+//7//v//D/8P/w//D/8P/v/+//7//v//D/8f/y//P/8v/y//H/7//x//H/8v/z
//X/9P/0//T/8//y//H/8f/y//P/9P/1//T/9P/z//L/9P/1//b/9v/2//b/9//4//f/
9v/1//T/9v/3//j/+f/4//j/9//2//f/9v/2//j/+P/3//b/9v/1//X/9f/z//X/9f/1
//X/8P/v/+//7P/s/+z/7P/s/+z/6f/n/+b/4//j/+P/4//l/+b/5//o/+f/5v/l/+T/
5v/n/+j/6P/n/+j/6P/p/+n/6f/o/+j/6//s/+z/7P/r/+r/6v/p/+v/6//q/+r/7f/u
/+//8P/v/+7/7f/s/+3/7f/s/+z/6//q/+n/6P/r/+v/6//r/+v/6v/q/+r/6P/o/+n/
6f/s/+3/7v/v/+z/7P/r/+n/6f/q/+r/6v/s/+z/7f/t/+v/6//s/+z/7v/v/+//7v/t
/+v/6v/q/+3/7f/t/+3/7f/s/+z/7P/t/+7/7v/s/+3/7f/t/+7/7f/o/+n/6v/s/+z/
7P/r/+v/6//r/+v/6v/q/+r/6f/p/+n/6v/r/+v/6//q/+n/6v/q/+n/6P/o/+j/6P/o
/+f/5//m/+X/6P/o/+j/6f/o/+j/6P/n/+n/6f/p/+j/6f/o/+j/6P/l/+T/5f/k/+T/
5f/m/+X/4//l/+X/5f/m/+b/5v/k/+X/5P/k/+X/5//m/+X/5P/o/+j/5v/m/+b/5v/l
/+X/5f/l/+f/5f/n/+f/5v/l/+T/4//k/+T/5P/l/+P/4//k/+T/5P/l/+X/5f/l/+b/
6P/q/+f/5//n/+n/6v/r/+3/8P/w//D/8f/y//X/9f/2//b/9v/2//f/+v/5//n/+P/3
//v//P/8//r/9v/2//X/8v/q/+j/5v/j/+T/5f/m/+b/5P/k/+P/4v/i/+H/4f/h/+D/
4P/h/+L/4P/g/+D/4P/j/+T/5f/m/+P/4f/f/97/3v/e/+L/7P/3/wgAHgA5AFoAhQCs
AMoA4wD3APcA1wCoAHIAPAAEANP/t/+3/73/u/+1/7P/u//E/8v/0v/X/9n/2//d/9//
4P/d/9z/2v/Y/9v/3P/f/+D/4P/f/97/3P/e/97/3v/f/+D/4P/g/9//3v/d/9z/2//e
/9//4P/j/+P/4//i/+L/4P/g/+L/4v/h/+H/4f/i/+D/4P/g/+D/4v/j/+T/5f/k/+P/
4v/h/+P/5P/k/+P/5f/l/+b/5//l/+T/5P/k/+j/6P/o/+n/5//n/+f/5//p/+r/6v/q
/+r/6//s/+z/6//q/+r/6v/r/+z/7f/u/+3/7f/t/+3/7f/u/+7/7v/v/+7/7v/w/+//
7f/r/+r/6v/r/+z/6//o/+f/5v/l/+T/4//j/+D/4v/i/+L/4v/f/9v/2P/W/9T/1f/W
/9f/1f/U/9P/0v/U/9T/1P/U/9X/1//Z/9r/2P/Y/9f/1//Z/9v/3P/e/9//4P/g/+D/
3v/e/9//3//g/+H/4f/i/+D/4P/g/+D/4f/i/+P/5P/h/+H/4P/g/+D/4P/g/+D/4v/j
/+T/5f/j/+L/4v/i/+T/5P/l/+X/5f/l/+X/5f/l/+b/5v/l/+X/5v/m/+b/5v/m/+f/
5//o/+n/6//s/+r/6//r/+r/7P/r/+v/7P/t/+3/7f/t/+v/6v/q/+r/7P/u/+//7v/r
/+v/6//s/+3/6v/t//D/7v/u/+7/7f/r/+v/6//r/+3/7v/v/+//7P/r/+v/6//s/+3/
7f/t//D/8P/v/+7/7P/s/+z/7P/u/+//7//v/+3/7P/r/+v/6//s/+3/7f/v/+//7//u
/+3/7P/s/+z/7v/u//D/8P/v/+//7//t/+3/7//v/+//8v/y//L/8P/v/+7/7v/v//L/
8v/y//L/8v/y//H/8P/w//D/8f/z//X/9v/1//T/8//y//P/8//z//P/9f/z//X/9f/0
//P/8v/x//T/9P/0//X/9P/z//P/8v/0//X/9f/1//T/9P/1//b/9v/3//j/+//8//3/
//8CAAIAAgADAAQABwAHAAgACAAJAAgACAAKAAsACwAKAAkADgAQABEAEAAMAAwACwAI
AAQAAgAAAP3//P/9//7//v/8//r/9//0//X/9f/2//f/9P/0//X/9v/2//b/9v/2//j/
+P/4//j/9f/z//X/9v/4//j/+v/+/wcAFgAqAEUAZgCNALwA6AAJASMBMwEvAQgBzgCI
AEAAAwDT/7v/vf+//73/wf/N/9r/5f/q/+//8//z//X/9//4//f/9v/0//L/9f/2//n/
+v/6//n/+P/2//f/+P/5//v/+v/6//r/+f/5//n/+f/5//3//f/9/////f/9//z//P/9
//7/AQACAAEAAQABAAIAAAAAAAAAAAACAAMABAAFAAQAAwACAAEAAgAEAAUABQADAAMA
BAAFAAUABAAEAAQABgAGAAYABwAFAAUABQAFAAYACAAJAAoACAAJAAoACgAJAAgACAAI
AAsADAANAA4ADgANAAwACwAOABAAEQASAA8ADgAOABAADgANAAwADAAOAA8AEAAPAAwA
CwAKAAkABwAHAAgABgAGAAYABgAGAAYAAwABAAAA//////////////7//f/8//7//v/+
//7//P/9//7//v/9//7//v///wAAAQABAAIAAgACAAEAAAACAAIAAwADAAEAAQAAAAAA
/v/+//7//v8AAAAAAAAAAP7//f/7//r//P/8//z//P/8//v/+v/5//v/+v/6//r//P/8
//3//f/7//v/+//7//3//v/+//3/+//8//z//P/8//z//f/9//////8AAAAA//////7/
/P/9//3//v8AAP/////////////+//7//v8BAAIAAgAAAP7//f/8//z//f/6//3/AAD/
//7//f/7//v/+//7//v/+//8//3//f/6//n/+f/5//r/+//7//v/+v/6//n/+P/4//j/
+P/4//r/+//7//v/+v/4//b/9f/3//j/+f/5//n/+f/5//j/9//2//b/9v/2//b/+P/4
//b/9f/0//H/9P/3//j/+f/5//j/9//0//X/9P/0//X/+P/4//j/+P/2//b/9f/0//b/
9v/3//n/9//3//T/8v/y//L/8v/0//X/9v/3//b/8//0//P/9f/1//X/9f/3//b/9f/1
//T/8//z//L/9P/1//X/9f/y//L/8//0//b/9//4//v//f/9//7/AAABAAAAAAAAAAUA
BQAGAAYAAwACAAIABAAGAAcABwAHAAkACgAKAAgABAAEAAMAAAD7//r/+f/3//P/8//z
//L/8v/y//H/8P/w/+//7//v/+z/7P/t/+7/7//w//H/8v/x//D/7//u/+n/6//t/+7/
7v/u/+7/8v/9/w4AJAA/AGIAjQC4AN4A+QATAR8BFQHqAKwAYgAcAOX/vf+t/63/rf+t
/7f/x//W/93/4P/j/+P/5P/l/+b/5v/n/+j/6P/o/+j/6P/q/+r/6v/p/+j/5v/n/+j/
6f/r/+v/6v/p/+f/6f/p/+n/6f/r/+v/6//t/+v/6//q/+r/7P/s/+7/7v/r/+v/6//s
/+7/7v/u/+7/7f/t/+3/7f/t/+3/7f/t/+7/8P/x//H/7v/t/+3/7f/u/+7/7//w//D/
8P/w//H/7//v/+//7//w//L/8//0//P/8//z//L/9P/0//X/9v/0//T/9P/0//X/9f/1
//X/9//4//j/+P/2//T/8//0//b/9f/0//T/8//z//P/8f/x//H/8f/x/+//7//w/+7/
7P/q/+j/5v/n/+X/5P/k/+P/4//j/+P/4//i/+H/4P/i/+L/4v/i/9//3//f/97/3//g
/+D/4f/h/+H/4P/g/9//4P/g/+D/4v/i/+P/4//g/9//3f/c/93/3v/f/+D/3//e/93/
3P/b/9v/2v/a/9z/3P/c/9z/2v/Z/9j/1//Y/9j/2f/a/9n/2P/Y/9f/1//X/9f/1//Z
/9r/2v/Z/9f/2P/Y/9j/2P/Y/9n/2f/X/9f/2P/Y/9b/1//X/9b/1//X/9j/2v/X/9f/
1//X/w==
         </WaveFormData>
      </LeadData>
      <LeadData>
         <LeadByteCountTotal>10000</LeadByteCountTotal>
         <LeadTimeOffset>0</LeadTimeOffset>
         <LeadSampleCountTotal>5000</LeadSampleCountTotal>
         <LeadAmplitudeUnitsPerBit>4.88</LeadAmplitudeUnitsPerBit>
         <LeadAmplitudeUnits>��V</LeadAmplitudeUnits>
         <LeadHighLimit>2147483647</LeadHighLimit>
         <LeadLowLimit>268435456</LeadLowLimit>
         <LeadID>V5</LeadID>
         <LeadOffsetFirstSample>0</LeadOffsetFirstSample>
         <FirstSampleBaseline>0</FirstSampleBaseline>
         <LeadSampleSize>2</LeadSampleSize>
         <LeadOff>FALSE</LeadOff>
         <BaselineSway>FALSE</BaselineSway>
         <ExcessiveACNoise>TRUE</ExcessiveACNoise>
         <MuscleNoise>FALSE</MuscleNoise>
         <LeadDataCRC32>1033237220</LeadDataCRC32>
         <WaveFormData>
AAAAAAAAAAAFAAoADwAUAA8ADAAJAAYACAAIAAgACAAKAAwADgAQAAwACAAEAAAABAAI
AAwAEAAMAAgABAAAAAMABAAFAAYACQAKAAsADAAGAAIA/v/6////BAAJAA4ACwAIAAUA
AgADAAQABQAGAAcACAAJAAoABQACAP///P8AAAQACAAMAAkABgADAAAAAQACAAMABAAH
AAgACQAKAAUAAgD///z/AAAEAAgADAAJAAYAAwAAAAIAAgACAAIAAwAEAAUABgABAP7/
+//4//z/AAAEAAgABQACAP///P/8//z//P/8////AAABAAIA/f/6//f/9P/5//7/AwAI
AAMA/v/5//T/9//4//7//P///////v////n/9f/y//H/+f/9/wAAAwD+//j/8//w//P/
9f/4//v//f/9//7////6//j/9f/1//z/AgAFAAgAAwD///z/+v/+/wIABgAKAA0ADgAP
AAwABgADAAQABAALAA4AEwAWABIADAAIAAUABwAEAAIAAQAAAP3/+v/3//P/8P/u/+3/
8P/3//f/+f/3//H/7v/s/+//8P/y//X/8//0//X/9P/v/+3/6//q//P/9//4//b/9f/y
//X/AwAZADcAXgCOALwA3gD0AAYBCQH1AM0AnwBoAC4A+//Z/8z/xv/B/7v/wP/O/9//
6//t/+v/6f/l/+T/4//h/+f/7f/v//D/7P/q/+f/5f/i/+P/4v/k/+j/7P/w//L/6//o
/+X/5P/q//D/7//x/+7/7P/q/+j/5f/n/+f/6P/s/+//8//2/+//6v/m/+X/6f/u//H/
9P/x/+7/7f/r/+n/6v/r/+n/7P/u//H/8v/v/+n/6v/o//H/9P/3//n/9v/z//L/8f/w
/+//8P/u//P/+P/7//v/9f/x/+//6//z//b/+v/9//r/9//2//X/9v/2//j/9//8//7/
/v/+//v/+P/2//X//P/+////AQD9//n/+P/3//X/9P/2//X/+P/6//z//P/2//L/7//s
//D/8v/0//X/8f/v/+3/7f/s/+v/7v/t//L/9f/2//j/8//w/+//6f/w//P/9v/5//b/
8v/v/+3/7//u/+3/7f/w//P/9f/3//L/7//t/+n/7//z//H/8v/t/+n/6f/p/+n/5P/n
/+b/6f/s/+3/7v/p/+T/4//g/+X/5//r/+3/6v/p/+n/5//m/+b/5v/l/+v/7f/v/+v/
6P/l/+P/4P/l/+r/7P/u/+v/6P/n/+b/5v/l/+b/5v/p/+z/7v/v/+v/5//k/+D/5P/n
/+r/7f/n/+f/5//p/+n/5f/m/+X/6P/q/+r/7P/n/+T/5P/h/+T/5//q/+z/6P/m/+X/
5f/k/+P/5P/j/+f/6v/q/+3/6P/l/+P/4P/k/+f/6v/s/+j/5f/k/+T/5f/k/+P/4v/n
/+n/6f/s/+n/5v/j/9//4v/l/+j/6//o/+T/5f/n/+b/5f/k/+P/5v/p/+r/7f/p/+f/
4//f/+P/5v/p/+z/6f/n/+X/5v/m/+b/5v/l/+j/6f/s/+3/6f/p/+X/3//j/+f/6//v
//P/7P/p/+b/4//g/+r/6v/t/+//7P/r/+j/5//n/+n/6v/p/+v/7f/w//D/6f/m/+X/
4//o/+3/8P/x/+//7f/s/+z/6//t/+7/8P/z//b/+f/7//b/9P/y//L/+v8AAAMABgAD
AP7//P/7//3/AAACAAIACAAKAAwACgAEAAEA///6//v//f/9//3/9//z//L/8P/u/+//
7//z//T/9f/3//X/8f/u/+z/6v/w//X/9P/2//X/8v/w/+//5//q//H/9//8//z/9//0
//P/+/8LACUARgByAKAAzgDwAAgBHQElARMB6wC0AG4ALQD3/9L/wv/B/73/vv/O/9//
6//x//P/8f/t/+z/6//p/+7/8//0//T/9P/0//P/8//v/+//7f/u//L/9v/6//z/9f/y
/+//7v/x//b/9P/1//j/+P/4//j/9f/1//P/8v/3//n//P/+//r/9v/z//P/9//6//v/
/P/9//z//f/9//n/+v/7//n//f8AAAQABgABAPv//P/6////AAABAAEABAADAAQABQAB
AP/////8/wIACAAMAA0ACgAHAAYAAwAJAAoADAANAA4ADQAOAA8ADgAMAAwACQAOABIA
FAAWABEADgAMAAsAEQASABIAEwAVABMAFAAVABEADgAOAAsAEAASABQAFAAQAAwACQAG
AAsADAANAA0ADAALAAoACwAIAAUABgADAAcACwANABAACwAIAAcAAQAHAAkACwANAA4A
DAALAAsACgAIAAYABQAKAA0ADwARAAsABwAEAP//BQAJAAcACAAIAAUABgAHAAcAAAAB
AP7/BAAIAAoADAAHAAIAAQD+/wEAAwAHAAkACAAHAAcABQADAAIAAQD//wYACQAMAAkA
BgADAAEA/v8CAAYABwAIAAcABgAHAAgABgADAAIAAAAEAAgACwANAAgABQADAAAAAgAF
AAgACwAJAAkACQALAAsABQAEAAEABQAIAAkADAAHAAQABAABAAMABQAHAAgABgAGAAcA
CQAGAAMAAgD//wIABgAHAAsACAAFAAMAAAADAAUABwAIAAkABwAHAAgABwAEAAEA/v8C
AAUABgAKAAYABAACAP//AQADAAUABwAHAAQABgAJAAYAAwAAAP3/AQAFAAcACwAGAAUA
AgD//wIABAAGAAgABQAFAAUACAAEAAIAAAD9/wMABQAJAAsABwAHAAMA/f///wUACwAQ
AA4ADAAKAAgACAACAP//+//+/wMABgALAAYABQADAP//AgADAAUABAAEAAQABgAHAAQA
AwAAAPv/AAADAAcADAAIAAcABQAEAAgACgAMAA0ADwAQABEAFAAUABQAEQAOABMAFAAY
AB0AHAAaABcAEgAYABoAHAAaABkAGQAaABgAEQANAAcAAQAEAAUACQAMAAYAAwD/////
//8BAAQAAwACAAIAAwAEAAMAAwD9//r///8CAAYACwABAPj/8//1//r//v8FAA4AEwAZ
ACEALwBIAGoAlgDIAPYAGgE1AT0BJwH5ALYAZgAjAPf/3v/a/93/2f/W/9z/4f/n/+//
+f8BAAMABAAFAAUAAAD///r/9P/4//z///8DAP/////9//7//v/+//7//P/9/wAAAwAI
AAUABAD8//f//f8AAAMABgADAAMAAQAAAAAA//////7/AgAEAAcADQAJAAYAAQD8/wIA
BAAIAAsACAAIAAgABQAHAAYABgAEAAgABwANABAADwAKAAUA//8EAAcADAARAA8ADQAN
AAoADAAOAA4ACwANAA8AEwAVABQAEAANAAkADwARABUAGQAWABQAFAARABQAFAASABAA
EwAWABoAHwAdABgAEgANABIAEwAXABsAGAAWABcAFQAVABQAEwAQABIAFAAXABoAFwAS
AA0ABwAKAA0AEAAVABAADQAOAAsACwALAAkACAALAA4AEwATABEADQAJAAUACgAMAA8A
EwATABAADQALAAsACwAKAAkACwANABAAEQARAA8ABwACAAQABQAKAA8ADwAIAAkABgAI
AAgABgAEAAgACAAMAA4ACwAHAAUAAQAEAAcACwANAAoACAAGAAMABwAHAAcAAQAHAAkA
DAAOAAkACAAEAAAAAwAGAAsAEAAMAAkACAAGAAYABgAFAAMACAALAA8AEgANAAkABQAB
AAIABwAMABMAEgALAAkABQAGAAYABAAEAAgACgAPABEADQAJAAUAAAADAAYACgAPAAwA
CQAIAAUABQAGAAQABQAHAAkADAAOAAsABwADAP7/AQADAAcADAALAAgABQACAAMAAwAB
AAIABgAIAAoACwAGAAMAAAD9/wEAAgAIAA8ACgAHAAQAAQACAAMAAgADAAYACQAKAAsA
BQACAP///P8BAAUACQAQAAsACAAFAAEABAADAAQAAwARAA8ACQADAP7///8AAAEAAgAJ
AAgACgALAAUAAwD///3/AAAFAAkACwAJAAcABgACAAAAAAACAAMABwALAA0ADQAJAAUA
AgAAAAQACQANABIAEQAQAA8ADQAMAAwADAAOABQAGgAdACAAHQAWABIADwAVABoAHgAg
ACEAIAAfABoAFwAVABQAEAAQABEAEAAPAAgAAwABAP7/AgAFAAcADQAJAAcABgABAP7/
/v///wAABAAJAAgACgAHAAIA/v/7/wEABgAJAAsACAAEAAMAAgAJABkALwBNAHIAmgDE
AOQA/gAUASUBHwH/AM0AigBGAA0A5f/U/9T/0f/R/97/8P/7/wEAAwD///n/+P/4//j/
9//9/wMABQAGAAAA/v/7//n/+v/9//7/AgADAAQABQAEAP7//P/6//r///8GAAYACQAG
AAIA/v/6//v///8BAAQABwAHAAgACAADAAAA/v///wMACAALAA4ACwAGAAMA//8BAAQA
BwAHAAgACAAJAAgABgABAAMAAgAKAAwADgAPAA0ACQAHAAUABwAJAA0ADgAOABAAEAAN
AAoACQAKAAkADgAQABMAFQAQAAsACAAFAAsADgATABUAFwAYABcAFgATABAADgANABMA
FgAYABsAGAATABEADwASABIAFQAVABcAFgAVABIADQAKAAgABgAMABAAFAAXABIADQAI
AAUABQAFAAkACQAMAA0ADAAMAAkABgAFAP//CAALAA4AEQANAAgABAABAAYABgAGAAcA
CQALAAwADQAJAAUAAgD9/wcADQANABAACQADAAEA//8AAPz/AAAAAAIABAAEAAQAAgD+
//7//P8BAAMABwAJAAIA///9//n/+//8//3//f8BAAMABQABAAAA/f/7//j//P8CAAUA
CAABAPz/+f/2//v//f8BAAQAAgACAAEA///9//v/+v/4//r//f8AAAMA/f/7//n/+f/9
//v//v///wEAAAD9//z/9//0//T/8f/1//n//f8AAPr/9v/z//H/8//z//X/9f/1//b/
9P/1//H/7//u/+z/8f/z//X/9v/z/+//7f/s//D/8P/w//D/8f/x/+//8P/v/+7/7f/r
/+3/7//x//P/7v/o/+f/5//p/+v/7f/v//D/8f/w//H/7P/r/+j/5f/o/+z/8P/0/+3/
5//i/+P/5P/l/+b/7P/q/+v/6//o/+f/5P/j/+f/6//u/+//6//p/+j/5P/i/+L/5P/l
/+j/6//s/+v/6P/l/+P/4v/m/+v/7//0//D/7v/s/+n/7P/u//D/9P/5//z//P/8//n/
8v/u/+v/8v/4//3/AAAAAP7//P/2//T/8//z//D/8f/x/+//7f/n/+H/3v/a/93/4f/k
/+v/5//l/+T/3//b/9r/2v/a/9//5f/l/+j/5f/g/9z/2f/d/+T/5//l/+L/4P/f/+D/
5//3/xMANQBcAIoAtADUAOwAAgEHAe8AyQCVAFgAFgDf/8H/uv+8/7v/u//C/87/2f/d
/93/2//X/9X/1v/X/9f/2//h/+P/5P/f/97/3P/b/9z/3//g/+T/4v/i/+L/4P/c/9z/
3P/e/+P/6P/m/+f/5P/i/+D/3v/h/+X/5//q/+r/6f/p/+j/5v/k/+P/5f/o/+z/7v/w
/+7/6v/o/+X/5v/q/+7/7//x//D/8P/u/+v/5//q/+r/8v/0//b/9//0//H/8P/v//L/
8//2//b/+P/6//r/9//0//P/9P/z//n//P8AAAMA///7//n/9//6//z/AAABAAQABAAC
AAAA/v/8//v/+/8CAAQABQAHAAQA///9//v//v/+/wEAAQACAAIAAgAAAPv/+P/2//T/
+f/8////AQD7//f/8//x//L/8//4//n/+v/7//r/+v/3//b/9//z//v//f///wEA/f/6
//j/9//8//z//P/9///////+//3/+//5//j/9f/9/wEA//8AAPr/9f/0//P/+f/2//v/
/P/8//z/+v/4//X/8v/z//L/9v/5//7/AQD8//n/9//z//b/+P/6//v/////////+f/5
//f/9v/0//n//v8AAAIA/P/4//b/9P/3//n//f8AAAAAAAD///3/+//5//j/9v/5//3/
AQAFAP3/+//5//n//v/7//3//f/+//7//P/8//r/+P/5//f/+v/9/wAAAgD9//r/+P/3
//v/+//9//3//v/+//v/+//5//f/9v/0//n/+//9//7/+//3//X/9P/3//j/+f/6//z/
+//4//j/9//2//X/8//4//v//v8BAPz/9v/1//X/9v/3//j/+f/7//v/+f/5//X/9f/z
//H/8//2//n//P/4//X/8v/y//X/9v/3//f/+P/3//j/9//1//f/9f/x//T/9//6//3/
9//y/+7/7v/y//T/9v/4//3/+v/6//n/9v/1//L/8f/0//n//f////r/9//1//D/8v/0
//j/+//8//3//P/5//X/8//y//L/9P/5//3/AgD+//z/+v/3//v//v8BAAYABwAKAAoA
CgAHAAIAAAD//wYADAARABQAEwAQAA0ABgAIAAkACwAKAAcABQABAP3/+f/1//T/8v/2
//n/+/8BAPn/9f/y/+v/7f/w//T/+P/3//n/9f/0//P/8P/u/+3/+f/+//3/+f/0/+7/
6//w//v/CwAjAD8AXAB+AKQAygDqAAoBJwExAR8B9QCwAFwAEwDb/7z/uv/D/8n/1v/m
/+3/7//t/+n/5//q/+z/7v/v//L/9//4//j/8v/w/+3/6//v//P/9f/6//j/9v/0//D/
8f/y//P/9v/6//7/+//7//f/9P/x/+7/8f/3//v/AAD+//v/+f/2//f/9v/2//n//f8A
AAEAAgD+//r/+P/1//n//v8DAAUAAwAAAP7/+v/8//n//f/+/wMABAAFAAUAAwD///3/
+////wMACQAMAAoACgAIAAMAAwADAAUABQAKAAwADwARAA0ACQAHAAUACQAMABEAEwAS
ABAADAAIAAkACgAMAA8AEwAUABQAFQASAA0ACwAJAA4AEAAVABcAFAASABAADAANAAwA
DAAMAA8AEAARABEADQAJAAUAAwAHAAkADwARAA8ADQAJAAYACAAIAAoABwAMAA0ADgAP
AAoABgADAAEABwAKAA0AEQAPAA0ACgAHAAYABQAFAAMACgANAAoACgAEAP///v/9/wQA
AgAIAAoACAAGAAIA/v8AAP7/AAAAAAIAAwAGAAcAAgD///3/+f///wIABQAHAAcABQAD
APv//////wAAAAAEAAgACQAKAAQAAAD+//z/AQADAAcACgAIAAYAAwD//wEAAQACAAIA
AwAFAAcACQADAAEA/////wQAAwAHAAkABgAEAAAA/v8AAAAAAwADAAYABwAIAAgAAgD+
//v/+f/+/wEABgAJAAYABAD///3//f/9//7//v8CAAMABAAEAP//+//5//j//v8AAAIA
BAABAP//+//6//v//P/9//3/AAABAAIAAwD9//j/+P/5//3///8BAAMAAQD///v/+f/7
//3//f/9////AAABAAIA/v/7//j/+P/8//7/AAABAAAA/f/8//n/9f/2//n//P///wIA
AwD+//z/+f/4//n/+P/5//v///8CAAMA/v/7//n/9P/3//r///8DAAEAAQD///v//P/7
//v//P///wMABgAKAAcABAABAP3/AgAGAAoAEAAQABAADQAKAAsACAAIAAkADgASABUA
FgAUABIAEAAKAA0ADwASABIADQAJAAMA/f/9//v//P/8//7//////wMA/P/5//f/8f/0
//j//f8CAP/////5//b/9//2//b/9/8DAAIA///7//T/7v/z//7/DQAhADkAUQBuAJAA
tgDYAPoAHAEvAScBAQHBAHIAJADr/8n/wv/K/9H/1//k/+7/8f/x/+3/6f/t//H/9P/3
//n/+P/7//r/+P/0//T/8//z//f/+//9/wIA/f/6//f/8v/z//b/+f/+//3/AAD8//v/
+f/4//f/9v/5//3///8CAP//+//4//T/9v/4//v/AQD//wAA///+//z/+v/6//n//f8C
AAcACQAGAAIA///6//7//f8DAAYABwAGAAUAAwABAP///////wQABwAMAA4ACQAIAAUA
//8CAAUACgANAA8ADgAOAA0ADAAJAAgABwAMABAAFgAZABYAEgAMAAYACQAMABAAFQAV
ABQAEgARAA4ACwALAAsAEAASABcAGQAUABAADAAGAAoADAAPABIAEQAQAA8ADQAKAAcA
BAADAAcACQAPABEADgALAAYAAgAFAAgADQANAA4ADQAMAAsACAAGAAUABQAMAA4AEAAT
AA4ACwAHAAMABwAJAAwADQAQABEADAAKAAUAAQABAAEACAAGAAwADgAJAAYAAQD8/wEA
AgAHAAoACAAHAAgABwACAAEAAQD//wQACAAMAA8ADAAJAAYA/f8DAAUACAAKAAgACgAJ
AAgABgAEAAQABAAJAAsADwASAA4ACgAFAP//BAAHAAsADgALAAsACwALAAUABQAFAAcA
DAALAA8AEQAOAAoABAAAAAQABgALAA0ADAALAAoACAADAAIAAgADAAkACwAPABEACwAI
AAIA//8CAAUACQAMAAwACwAKAAgABgADAAIAAgAIAAoADAAOAAkABQD///z/AAAEAAgA
CwAKAAkACAAHAAQAAAABAAMABgAJAAwADwAKAAcAAgD//wMABwAJAAsACQAIAAcABgAE
AAMAAgAEAAcACgANAA8ABQD///3//v8BAAQABwAKAAwACAAHAAUAAQABAP////8EAAkA
DQAPAAkABQACAPz//v8CAAgADQANAA0ACwAHAAQAAwADAAQACAANABEAFgARAA4ACwAH
AAwAEAAUABoAGwAcABoAGAAWABIAEQARABgAHgAjACYAJAAgABwAFAAXABkAHAAcABYA
EwAOAAkABgADAAMAAgAGAAkACwARAAkABQACAPv///8CAAYACgAKAAsABgAEAAMAAAD+
//3/CQAMAAsABwAAAPr/+f8AAA8AIwA7AFcAdACUALgA2AD2ABQBKwErAQ8B2QCOAD4A
BQDb/8z/0v/Z/9//7P/2//3/+//5//X/8//3//r//f///wMABwAHAAYAAAD+//v/+f/+
/wMABgAMAAcABAABAPz//P/+/wAABAAGAAoABwAHAAUAAgD///z/AQAHAAsAEAANAAkA
BgACAAQABAAFAAkACgAMAAwADAAIAAQAAgD//wMACgARABUAEAAMAAkABAAHAAUACgAM
ABIAEgASABEADQAJAAcABQALAA8AFQAYABMAEgAPAAkACwANABEAEwAXABgAGgAbABgA
EwAQAA0AEgAWABwAHwAdABoAFQAQABIAFAAXABsAHgAeAB0AHQAaABUAEwARABUAGAAe
ACEAHAAYABQADgAPABAAEgAUABgAGAAYABcAEwAPAAsACQAMAA8AFgAZABYAEwAOAAoA
DQAOABEADwATABMAEwATAA8ADAAKAAkADgAQABIAFQARAA8ADAAJAAoACwANAA0AFAAX
ABQAFAAPAAkABwAFAAwACgAQABIADwAMAAcAAgAEAAQACAAKAAkACQALAAsABQADAAIA
//8GAAoADgARAA4ACwAIAP//BAAFAAcACAALAA4ADgAOAAoABgAEAAIABgAJAA4AEgAN
AAoABgABAAQABQAHAAgACgALAAwADQAGAAUABAAFAAsACQAMAA0ACQAGAAEA/v8BAAIA
BgAHAAgACQAKAAoABAAAAP3/+/8CAAUACgANAAgABgABAP//AAABAAMABAAFAAUABQAE
AP//+//5//j//v8AAAIABAACAP//+v/4//z//v8AAAEAAQABAAEAAQD8//b/9f/1//j/
+//+/wEA///9//n/9//3//n/+f/5//b/9v/2//b/9P/z//L/9P/8/wAA/f/8//v/+v/6
//T/8f/t//D/9f/4//3/+P/3//X/8f/x//H/8v/w//H/8v/1//f/9P/z//D/6//u//H/
9f/6//b/9f/z//L/9P/2//j/+f/6//z//v8CAAIAAgD///z/AAAAAAMABwAHAAYABAAA
AAMABAAFAAIAAgABAAEA/v/3//P/7f/n/+r/6//v//L/7f/r/+j/6f/n/+f/6P/l/+X/
5v/o/+r/6P/p/+T/4v/m/+j/6//v/+v/5P/h/9//4P/k/+n/9P/9/wkAGwAzAFIAegCk
AMwA8gAQARUB+QDJAI8ASgAIANf/w//K/9T/1//R/8r/yv/L/83/1f/f/+X/5f/m/+f/
5//k/+P/3v/Y/9v/4P/k/+n/5//n/+X/5v/l/+T/4//g/+H/5P/n/+z/5//m/97/2f/e
/+L/5v/q/+f/6f/p/+r/6f/n/+b/5P/n/+j/6v/v/+z/6v/m/+L/5//o/+v/7f/q/+z/
7v/t/+z/6v/p/+b/6//r//L/9v/0//D/7P/n/+v/7f/x//X/8f/v/+//7P/v//L/8//x
//P/9f/5//v/+v/2//P/7//0//X/+P/7//r/+v/8//v/+//6//f/9P/4//r//f8BAP//
/P/4//X/+f/5//z////8//r/+//5//f/9v/1//L/9P/2//n//P/6//b/8v/t/+//7//v
//H/7f/r/+3/6//t/+3/6//q/+7/8P/0//P/8//v/+v/5//s/+7/8f/1//b/9P/y//H/
7v/t/+v/6f/r/+3/8P/x//D/7//o/+T/5//n/+v/7//w/+r/7P/q/+j/6P/m/+T/5//o
/+3/8P/s/+n/6P/l/+X/5//q/+v/6v/q/+r/6f/p/+n/6f/j/+n/6//u//D/7P/s/+n/
5v/p/+r/7f/w//D/7//w//D/7//u/+z/6f/t/+//8v/0/+//7f/r/+n/6v/t//D/9f/0
/+//7//t/+//7v/r/+r/7P/u//P/9f/w/+3/6v/m/+f/6v/u//P/8f/v/+//7f/q/+r/
5//n/+v/7f/w//L/8P/t/+r/5v/o/+n/7P/w//D/7v/s/+r/6v/p/+b/5v/p/+z/7//x
/+7/6//o/+X/6P/o/+3/8//x/+//7f/r/+n/6f/n/+f/6//v//H/8//v/+z/6f/m/+j/
6//u//T/8v/w/+7/6//t/+v/6//p//f/9v/y//D/7v/s//D/7P/r/+n/6v/t/+7/8f/t
/+3/7P/p/+3/7//y//L/7f/s/+3/7f/u/+//7v/r/+7/7//x//T/8f/x//D/8P/z//b/
+f/7//r/+v/6//z//v8AAP///v8BAAAAAgAFAAQABAADAAAABQAIAAsACgAHAAUABAAA
AP3/+//3//P/9f/1//j/+v/0//H/7f/t/+3/7//y//H/7v/u/+//8P/x//P/7//u//L/
8v/z//X/6//o/+n/7f/w//T/+f/+/wEACwAZAC0ASgByAKQA1AD8ABwBLwEvAQ8B2wCW
AEoADQDj/87/zv/P/8v/yP/Q/9v/4//p//H/9f/0//T/9P/z//D/8f/u/+r/7P/w//P/
9//y//H/7v/u//D/8v/0//T/8//0//X/+P/1//b/8P/t//H/9P/3//r/9//3//X/9P/2
//f/+f/6//v/+v/6//3/+//6//f/9P/4//r//v8BAPz//P/8//n/+//8//7//v8AAP3/
AQACAAIAAAD+//v/AAABAAQABwAFAAMAAwAAAAMABgAHAAUABgAHAAoACwAJAAYABAAB
AAcACQANABEADwAMAAsABwALAA4ADwAQABIAEgATABUAFQASAA4ACwAOAA8AEwAXABMA
EAAQAA0ADwAQABEAEAAQABAAEQASABAADgAMAAkADAANAA4AEQAOAAsADAAJAAwADQAM
AAwADgAOABAADQAOAAsACAAFAAoADAAPABMAEgAOAAoABwAJAAsADAANAA4ADQANAAsA
CwALAAUAAgAFAAUACQANAAwABAAEAAAAAgAEAAQABAAGAAQABgAGAAUAAwADAAEAAgAF
AAkACwAJAAYAAwD//wMABQAHAAMABwAHAAgACAAFAAYABAACAAQABgAKAA4ACgAHAAYA
BAAGAAgACQAJAAsACwAMAAwACAAHAAYABQAFAAkADQATABAACQAHAAMABgAIAAgACgAI
AAgACwALAAkABwAFAAIABQAIAAwAEQANAAkABwADAAQABgAFAAcACQAJAAoACgAHAAUA
AwAAAAMABQAJAA4ADAAIAAQAAAAEAAUABAAGAAkACgALAAsABwAFAAMAAQAEAAQACQAP
AAsABwADAP//AgAFAAYACQAIAAkACAAHAAMAAgABAAAABAAHAAoAEAALAAgABQABAAUA
BQAHAAcADwALAAYABAACAAAA/v8HAAYACAAJAAYABQACAAEAAgAFAAcABwAIAAkACwAK
AAUAAgABAP//BQAJAAsACwAHAAUABAAEAAYACQALAA4AEQASABMAEwAPAA4ADQAOABUA
GgAcAB4AGwAWABQAEwAXABoAHAAcACEAIgAjACAAGgAXABUAEAASABMAEgARAA0ACQAI
AAYABAAFAAUACQAJAAkACgAHAAQAAgABAAAABgALAAoADAAJAAYABAADAPv/AAAHAA0A
DgAOAA0ADAARABsALQBJAGwAmgDIAPAAEAEoATUBLwEPAdsAlgBMABMA7f/c/9r/1//T
/9z/7P/7/wMABwAJAAcABAACAAAA/f8CAAcACAAIAAgACAAHAAcABQAFAAMABAAIAAoA
DAAMAAcABgAFAAYACgAOAAsACwANAAwACwAKAAgACQAIAAgADAANAA8AEAALAAgABgAH
AAoADgAQABIAFAASABIAEQAPABAAEQAPABIAFAAXABgAFQAPABAADgATABQAFQAVABYA
FQAWABcAFgAVABYAFAAXABwAHwAfABsAGQAZABcAGwAcAB4AHwAhAB8AHwAfAB4AHgAg
AB8AIwAmACcAKAAlACIAIAAfACUAJgAmACcAKAAlACUAJQAkACIAIwAhACQAJgAoACgA
IwAgAB4AHAAfACAAIQAhACAAHwAeAB8AHQAbAB0AGwAfACEAIQAiAB8AHAAbABUAGwAd
AB8AIQAiACAAHwAfACAAHgAcABsAHgAhACMAJQAhAB0AGgAVABsAHwAdAB4AHAAZABoA
GwAcABYAGAAWABkAHAAdAB4AGwAWABUAEgAVABcAGwAdABwAGwAbABkAGQAYABcAFQAa
AB0AIAAdABsAGQAYABYAGAAcAB0AHgAeABwAHAAcABsAGQAZABgAGwAeACAAIQAbABcA
FgAWAA==
         </WaveFormData>
      </LeadData>
      <LeadData>
         <LeadByteCountTotal>10000</LeadByteCountTotal>
         <LeadTimeOffset>0</LeadTimeOffset>
         <LeadSampleCountTotal>5000</LeadSampleCountTotal>
         <LeadAmplitudeUnitsPerBit>4.88</LeadAmplitudeUnitsPerBit>
         <LeadAmplitudeUnits>��V</LeadAmplitudeUnits>
         <LeadHighLimit>2147483647</LeadHighLimit>
         <LeadLowLimit>268435456</LeadLowLimit>
         <LeadID>V6</LeadID>
         <LeadOffsetFirstSample>0</LeadOffsetFirstSample>
         <FirstSampleBaseline>0</FirstSampleBaseline>
         <LeadSampleSize>2</LeadSampleSize>
         <LeadOff>FALSE</LeadOff>
         <BaselineSway>FALSE</BaselineSway>
         <ExcessiveACNoise>TRUE</ExcessiveACNoise>
         <MuscleNoise>FALSE</MuscleNoise>
         <LeadDataCRC32>1172479265</LeadDataCRC32>
         <WaveFormData>
7P/s/+z/7P/5/wYAEwAgABYADAACAPj/+//+/wEABAAKAA4AEgAWAAoAAAD2/+z/+P8E
ABAAHAAQAAYA/P/y//f/+v/9/wAABQAKAA8AFAAJAP7/8//o//b/AgAOABoADwAGAP3/
9P/5//z///8CAAYACgAOABIABgD8//L/6P/2/wIADgAaAA8ABgD9//T/9//6//3/AAAE
AAgADAAQAAYA/P/y/+j/9v8CAA4AGgARAAgA///2//n//P///wIABwAKAA0AEAAGAPz/
8v/o//T/AAAMABgADQAEAPv/8v/3//r//f8AAAUACAALAA4AAwD6//H/6P/1/wIADwAc
ABEABgD7//D/8//2//v/AgAIAAsACgAKAP7/8f/u/+r/+/8HABEAGQAMAAAA9f/r//L/
+P/9/wMACQALAAsADAD///P/8f/u//7/CwAWAB0AEQAHAP3/8f/7/wMACgARABcAGQAZ
ABkADAAEAAEA//8MABoAJAAtACAAFAAIAP3/BQAIAAoADwANAAsACAAHAP3/8v/u/+z/
9/8HAAwAEwAIAPz/8v/o//H/+P/9/wEABgAHAAcABwD8//H/7P/q/wQAEwAZABUABwD3
/+z/8P8FACUATwB4AJ4AsgC5AL0AuwC1AKcAmACAAGEARAAnAAkA8P/c/9D/1f/r/wUA
FQAWAA8AAQD4/+//6f/l//H/AAAMAA0ACAACAPz/9v/x//H/8f/2/wMABAAJAA0A///z
/+r/5//w//7/CgALAAYAAQD7//b/8v/0//D/8v8BAAIACAAMAP3/8f/o/+X/7f/7/woA
DAAGAAAA+v/1//L/9f/z//P/AgAFAAsADgADAPn/8f/u//j/BgAQABQADQAIAAMA///5
//n/+P/3/wcADwAUABgACgD+//T/8P/6/wUAEwAWABAACwAFAAIA//8CAAEAAwAPABYA
GgAeABEABwD+//n/BAANABgAHQAYABEADAAGAAIABQAFAAYAEQAYABsAHgARAAYA/f/6
/wIACwAUABsAFQANAAgAAwD//wEAAwACAA4AFwAaAB0AEgAHAP//+f8FABAAFwAdABgA
DwAHAAEA/f/9////AQALABIAFwAaAAsAAAD4//P//v8IAA8AFQAPAAcAAAD8//j/+f/6
//r/BAALAA8AEgAFAPr/8v/t//n/AgAKABAADAAGAAEA/P/4//n//P/7/wQACgAPABAA
AgD5//H/6//5/wQADAATAAwABQD+//r/9v/3//n/+/8EAAoADgARAAMA+f/x/+v/9v//
/wkADgAJAAMA///3//n/9v/4//j/AAAFAAgACgD///D/7//q//b/AAAIAAoABQD+//r/
8//0//T/9v/2/wAAAQAFAAcA/f/y/+7/6v/1//z/BwAJAAEA+P/2//D/8v/z//P/9f//
/wEAAwAGAPv/7//q/+P/7//6/wMABgD+//j/8v/u/+//8P/w//H/+v/8/wEABAD4/+3/
6P/h/+v/+P///wIA/f/2/+//7P/t/+7/7//x//j//P/+/wQA+P/r/+X/4v/q//j/AAAF
AAwA+v/x/+r/4//c/+n/9v///wcA///4//L/6//u//D/8v/x//r///8BAAQA+P/t/+n/
5P/u//n/AAAFAP3/+P/z/+3/7v/w//L/8//+/wMABgALAAAA8//w/+3/+/8HABAAFQAO
AAcAAQD+////AwAEAAYADgAVABgAHAAPAAMA/v/2////CQALAA0AAgD7//X/7v/t//D/
8P/1//n///8DAAYA+f/s/+f/4v/u//f//v8DAP3/9//x/+v/1v/g//L/AwAPAA8ABwD3
/+r/6P/x/wcAKQBOAHYAmgCrALMAuQC9ALsAsgCcAHkAVAAxAA0A8P/a/8r/x//X/+3/
AQAOAA8ABQD5/+//6P/j/+n/9P/8//n/+//6//n/+P/v/+v/5//o//f/+v8BAAcA/P/x
/+n/5//s//b//v/7//7//f/7//r/8//y/+v/6v/5//z/BAAKAP3/8//s/+v/8P/5/wMA
AAADAAIAAQABAPn/+f/0//H/AAAFAA0AEgAHAP3/9f/y//b/AAAGAAYABgAGAAYABwD/
//v/9v/x/wEACwASABgADAACAPr/+P/9/wUAEAAQABAADwANAA4ABwAGAAEA//8LABQA
GgAgABQACwADAP//CAANABQAFQAXABUAFQAUAAsACQAEAAAADQAWABsAIAAUAAoAAgAA
AAUACwARABUAFwATABIAEQAIAAUAAgD8/woAFQAaAB8AEwAJAAIA/f8HAA4AEQATABQA
EQAPAA8ACAADAAAA/f8JABIAGQAeABEABgD+//n/AQAIAAwADwAOAAsACQAKAAMA///7
//b/BAANABMAGAANAAIA+v/1//3/BAAKAA4ADQAKAAgABgD+//v/+v/1/wEACgASABYA
CgABAPn/8//8/wQACQANAA0ACwAJAAoAAwD///z/+f8DAAwAEwAZAA0AAwD7//X//P8D
AAsADgAPAA0ADQAJAAcAAAD+//r/BQANABMAGAANAP7//f/4/wEACAANAAwADQAKAAoA
BwAFAAAA/f/4/wUACQAQABUACwAAAPz/+P///wQADQANAA0ACAAKAAgABQABAPz/+f8E
AAkADgAUAAoA///7//X///8GAAsACgAKAAgABgAGAAEA/v/6//f/AwAIABAAFgAJAP//
+//1//z/BgAKAAoACgAIAAYACAACAP7/+v/3/wEACAANABYACwD///r/+P/0/wQAFgAg
ABsAFgARAAwABgACAPr/8f/6/wIACwATAAwABgAAAPf//f8BAAIABAAEAAMACQAOAAgA
AwD6/+//+f8CAAsAEwAMAAYAAAD5/wEABQAHAAsACwAJABEAGQAVABEACgD//wgAEQAb
ACgAIQAbABIACgASABcAGAAaABgAFwAdACAAFQAPAAEA8//7/wMADAAUAAsABAD6//X/
+P/9/wAAAgAAAP7/BAAKAAMA/f/1/+v/9f///wkAEwD+/+r/3v/h/+v/+/8NABsAHgAc
ABUAEQAXACoATgCAAK8A0QDpAO8A3QC6AIoAUwAoABcAEQAQAAwA+v/p/9//3f/f/+z/
/f8NAA0ACwAMAA8AAwD+//b/4//t//b///8IAAEA/f/5//r//P/2//T/8f/2//v/AwAR
AAQA/v/2/+P/8P/5/wEACgADAAIA+//6////+P/2//L/+P/9/wUAEwAFAP//+v/o//X/
/v8HABEACAAHAAEA/f8BAP3//P/4//7/AwAKABYACwAGAP3/7v/3/wAACQATAAwACQAF
AAEABgAFAAEA/P8AAAYADgAcABAACQAFAPb/AQAJABAAGgARABAACwAJAAoACgAHAAQA
CAAPABcAIwAbABEACQD7/wYADQAWAB4AFwAVABAADAAQABAADAAIAA0AEgAZACYAGwAR
AAcA+/8GAAsAEwAbABIADwAMAAYACQALAAcAAwAHAAsAEgAbABMADAABAPX/AQAHAA4A
FwAPAAsACQAHAAYABgAEAAAABAAIAA8AGQAPAAgA/v/z//3/AwAKABQADQAJAAUAAAAB
AAEA/v/6/wAABAALABUADAAEAPv/8P/5/wAACAAQAAkABQADAP3/AAAAAP//+v/9/wMA
CgATAAsABAD6/+//+f8BAAkAFAALAAcABAABAAAAAAD+//v/AAAFAAwAFQAMAAMA+//u
//f///8JAA8ADgAGAAMA/v///////f/6//7//v8MABYADgAGAPz/7P/3//7/CAAPAAsA
BgADAP7/AgD9//v/9//8/wAACwAWAA0AAgD7/+v/9f/6/wYADgAMAAcAAQD9/wIA///8
//r//v8BAAsAEwALAAQA+//s//b//v8GABAACgAGAAEA/f8CAP7//f/6//3/AQALABMA
CwAGAPv/7P/2//7/BgASAA0ACAADAP//AgAAAPz//P8fABsADgD+//L/8//0//X/9v//
/woAEQAXAAsAAAD2/+v/+P8CAAwAEwAPAAsABAD+//n/9f/4//r/AwANABMAFwAKAAAA
9v/r//f/AgANABcAFQARAAsABwADAP3/AQAFABAAGwAjACcAGgAPAAUA/v8KABUAHQAm
ACQAIQAaABQADgAJAAsACgARABkAGQAZAAoA///1/+r/9f8AAAgAFQANAAkAAwD8//f/
8v/1//j/AgAJAA4AEQAHAP3/8//p//j/BgAUABkAFQAJAPv/8f/w//7/FQA1AFUAdACQ
AKAAqQCzAL8AxwDDALIAjABdADQADQDx/+D/1v/W/+X//f8PABUAEgAFAPP/7P/n/+X/
5f/x/wAADAANAAMA+v/x/+j/7P/x//b/AAAHAAQABQAFAPr/8f/r/+v/9P8CAA4ADwAG
AP3/8//q/+z/9P/2//7/BwAEAAYABgD6//H/6//r//T/AQAPABAACQAAAPf/7//x//n/
/P8BAAkABwAIAAYA/P/1//D/8P/4/wYAEAAUAAoAAgD6//P/9//9/wIABwAOAA8ADQAK
AAEA+v/1//b//v8JABcAGgAQAAcA/f/2//n/AgAHAA8AFAAWABUAFAAIAAEA+//5/wYA
DwAaAB8AFgANAAYA/v8AAAcACwAQABYAGAAWABQACgACAPz//P8HABEAGwAjABkADQAE
APv///8FAAsADgAUABcAFAARAAgA///5//X/AgAOABYAHQAUAAkA///3//v///8FAAsA
EAASABIAEAAFAPz/9v/z//7/CgATABsAEgAHAP3/9v/5//3/AQAEAAsADQAMAAoAAgD6
//X/8//+/wgAEQAYAA8ABAD6//D/8v/3//7/AQAHAAoADAAKAP//+f/0//H///8KABIA
GQAPAAUA+//0//n///8GAA0ADwAQAA8ADQACAPv/9v/z//z/BQAPABQADQAFAP//9f/+
/wAABwAMAA8ADwANAAoAAAD0//b/9P8BAAwAFQAYAA8ABAD8//H/+v/+/wQACAANAAkA
CAAFAP3/9P/y//D/+/8CAA0ADwAFAPr/9v/u//f/+//+/wMACAAFAAIAAAD5//H/8P/t
//n/AgAJAAoAAQD4/+//6P/u//T/+f///wMAAAAAAP7/9f/v/+//7f/4/wQACgAMAAAA
7v/g/+X/6P/r/+7/9f/+/wMABwD7//L/6v/h/+3/+P8DAAsABwABAPj/8P/r/+n/7v/y
//r/AQAEAAUA/P/0/+z/4//w//r/BAANAAkAAwD7//X/9P/x//j///8JABEAFgAXAAwA
AQD3//D//f8JABIAHAAYABMACgACAPz/+f/9//7/AgAJAAgABwD7//H/6P/e/+f/8v/6
/wcAAAD7//T/7P/o/+T/6P/s//X/+////wEA+P/v/+b/3f/q//j/AgADAP3/8//p/+P/
5v/2/w0AKwBLAGoAhACYAKUAsQC5ALcArwCaAHQASQAiAAMA6//e/9b/2P/h//H/AQAD
APz/8//n/+P/3//e/9//5v/y//v/+f/z/+z/5f/e/+H/5//t//j//P/2//T/8f/r/+X/
4v/l/+v/9v////3/9v/v/+f/4P/j/+z/7//4//7/+P/3//T/7f/n/+T/5//s//f/AwAC
APz/9P/s/+X/6P/x//X/+/8DAP///v/6//L/7f/q/+z/9P8AAAgACgABAPr/8//t//D/
9//9/wMABwAHAAQAAAD5//T/8f/0//z/BQARABIACQABAPj/8v/1//7/AwALABAAEAAN
AAoAAQD9//r/+/8GAA0AFgAZABAABwAAAPj/+/8DAAgADgAUABQAEAAMAAQA/v/6//z/
AwALABMAGQARAAUA/P/z//j///8GAAoADwARAA0ACQABAPv/+P/3/wMADAARABUADwAF
APz/9f/4//3/BAALAAwADAAKAAYA/P/2//P/8//8/wYADQATAAoA///1/+7/8//5////
BAAHAAcABAAAAPn/8v/u/+3/+f8CAAoAEAAHAP7/9v/u//H/9////wMABwAIAAgABAD6
//X/8f/v//z/BgANABMACwABAPf/8P/z//n/AAAHAAkACgAJAAcA/f/3//P/8f/6/wMA
DQASAAoAAQD6/+//+P/6/wEABgAHAAcABQACAPr/8P/0//T///8IAA8AEAAIAP7/9//t
//X/+v8BAAYACgAFAAMA///4//L/8//0//z/AgAMAA0AAwD4//T/7P/0//n//f8DAAgA
BQACAAAA+v/z//P/8f/9/wYADQAOAAUA/P/z/+z/9P/6////BQAJAAQAAgD+//f/8f/x
/+//+f8EAAkACgADAPr/8f/s//T/+v8AAAcACAAGAAIAAgD9//X/9P/2//v/BgALAA0A
AAD0/+z/6v/x//b/+/8AAAQACAAIAAcA///4//L/6//4/wIADAATAAwAAwD3/+z/8P/z
//3/BgAGAAkACAAFAP7/+P/y/+v/9/8CAA0AFwAQAAcA/P/z//f/+f8FABEAFAAXABcA
EwALAAUAAAD+/wsAFwAgACoAIwAbAA8ABAAHAAkAEgAYABYAFwAQAAkA///5//T/7v/3
/wIACgAXAAoAAQD2/+r/7f/w//v/BgAHAAcABQABAPv/9f/v/+n/BgAQABIACQD7/+3/
5f/p//b/CgAjAD0ATQBcAG4AgACRAKsAyQDfAOkA3ACwAG8AMgABAOP/2v/e/+j/+f8J
AA0ABwD8/+//5//q/+v/7//1//z/BgANAAkAAQD4/+//5v/u//f/AAAOAA0AAgD7//P/
8//x//L/+f/8/wYADgALAAQA+//x/+j/7//8/wMAEAAPAAQA/v/2//T/8//1//3/AQAJ
ABIADgAHAP7/9f/t//T/AQAJABMAEwAJAAIA+P/3//f/+f8AAAUADgATABIACQAAAPf/
7//4/wMADQAXABYAEQAJAAAA///+////BgAKABEAGwAaABAABwD9//b///8MABUAIQAe
ABgADwAGAAQABQAHAA0AFAAZACAAIQAXAA0ABQD8/wUAEQAaACQAIQAcABMACgAIAAgA
CgASABcAGwAfACEAGQANAAQA+/8EAA8AGgAiAB8AGwARAAcABwAFAAYACQARABgAGwAd
ABQACQD///f/AAAJABQAHwAZABQADQAEAAIAAAABAAUADAASABUAFwAMAAEA9//w//n/
AwANABYAEwANAAQA+v/5//j/+v///wYADAARABQACgAAAPf/7v/3/wEADQAVABEADAAG
APz/+v/7//3/AQAKABAAEwAVAAsAAQD3//D/+f8DAA4AGQAUAA4ABgD9//3//f///wMA
CQANABIAEgAKAAEA+v/v//7/BAAPABgAEQALAAMA+v/7//b///8EAAsAEAATABAACAD+
//f/7f/5/wIADQAWABQACQABAPf/+P/2//v/AAAHAAoAEQAPAAYA+v/1/+z/+P8BAAkA
EwAQAAcA/v/2//f/9f/6//3/BAAKAA4ADAACAPr/8v/s//b/AAAJABMADgAEAP3/9P/z
//P/+f/9/wIACgAMAAoAAwD6//H/7P/1//7/BwARAAsABAD7//b/7f/y//j//v8EAAoA
BwAGAAEA+//6//j/9//1//3/BAALAA8ABwD///T/6v/x//f/BAAQAAsACQADAPv/+//6
//n/9/8BAAgADwAVAA4ABQD6//H/+P/9/wwAGwAXABUAEAAHAAYABQAFAAgAEQAZAB4A
JAAdABUACQD+/wMACQAWACAAFwATAAcA+//4//f/9//2//3/BAAIABEABgD9//L/5v/s
//L/AAAOAAoABQD+//X/9P/z//L/8f8QAA4ACAD7/+3/5f/p//f/CgAgADMAQQBNAFwA
bgCCAJ0AwQDdAOkA3QC2AHgAOQAIAOn/3//i/+z/9v8DAAcAAwD3/+r/4//l/+v/7//2
//////8EAAYA/f/3//L/7f/o/+//+f8DABIADQD+//P/5//t//H/+P8FAAAABAAGAP3/
+f/1//D/7P/y//7/BAAQAAwA/v/1/+r/7f/x//j/BQACAAUACQAAAP3/+P/z/+//9/8D
AAoAEwAQAAMA+f/s//D/9f/8/wgABgAKAAoABAD///r/9f/x//r/BQAPABkAFQALAP7/
8P/0//r/AgAQAAwADQARAAoABgABAPv/+P8BAA4AFwAjABwAEgAFAPj//v8FAA0AGQAY
ABcAGAATAA0ABwADAP7/BQARABoAJAAdABQABwD6//7/BAAMABoAFgAVABQAEQANAAUA
AAD7/wIADQAYACAAGgATAAYA+f/+/wMACwAVABYAFgASAA0ACgADAP3/+f8CAAsAFgAh
ABcADgADAPb/+v/+/wUADwAPABAADgALAAQA/f/3//T//f8HABEAGgASAAkA/f/w//f/
/P8EAA8ADwAOAAwACAACAPz/9//y//v/BQARABkAEQAIAP7/8P/1//v/AgALAAsADAAK
AAcAAwD9//f/9P/7/wUAEAAbABEACAD9//H/9//9/wUADwAOAA0ADQAIAAIA/f/6//P/
AQAIABQAHgATAAkA/f/w//f/+P8HABIAEAAQAA4ABgAAAPr/9//x//7/CAAUAB4AFgAH
APv/7f/0//r/BwAUABMAEAARAAkAAwD6//j/8v8AAAkAEQAbABIABQD4/+z/9P/5/wUA
DwAQABAADgAGAP//+v/1//L//v8IABEAGwAUAAYA+//u//P/+f8FAA8ADQAQAA0ABgAC
APz/9v/0//7/CAASAB0A///0/+3/7v/3//7/BQAMAAoADAAKAAcA///6//b/8f/9/wgA
EwAbABIABwD5/+z/8v/5/wcAFAASABEADAAFAAAA/P/4//P///8KABUAHwAYAA0AAAD1
//3/AQAPAB0AHAAdABsAFQAOAAkABQAEABAAHQAnADIAKQAfABEABAAIAA0AGQAiAB0A
GwARAAcAAAD7//f/8v/9/wgAEAAdAA8ABQD5/+z/8f/2/wMAEAANAAsABwABAPv/9//z
/+//EgAYABYACwD7/+v/5f/v/wIAHAA1AEsAWQBkAHIAgACVALEA0QDnAOcAzACSAFEA
HAD1/+H/4P/q//b/BwATABEABwD4/+v/5f/p/+3/9P/9/wIACgAPAAkAAAD4//D/6P/y
//3/CAAYABQABgD8//H/9P/1//n/AwAFAAwAEQALAAQA+//x/+j/8f8AAAkAGAAWAAgA
///0//T/9f/5/wMABAALABMADgAFAPz/8//r//T/AwANABkAFQAJAAAA9P/3//n//f8G
AAoAEgAWABQACwACAPn/8f/7/wcAEgAdABkAEQAGAPr/+//+/wMADgAQABUAHQAaABAA
BwD9//b//v8MABYAIwAdABYADAACAAQABwALABMAGQAbAB8AHQAWAA0ABgD+/wgAFQAf
ACoAJAAcABAABAAGAAgADAAWABgAGwAeAB8AFgALAAMA+/8DAA8AGwAkAB4AGQAOAAMA
BgAHAAsAEQAWABoAGgAZABIABwD9//X///8JABUAIQAZABIACQD+////AAAEAAsADwAU
ABYAFwAOAAMA+f/y//z/BwASABwAFwAPAAQA+P/7//z/AAAHAA0AEAASABIACQAAAPj/
8P/5/wUAEwAdABgAEAAHAPr//P///wMACQAOABIAEwATAAwAAwD6//T//f8HABIAHQAX
ABAABwD9////AQAFAAsADgARABUAFAANAAUA///1/wIACAATABwAFQANAAMA+P/7//j/
AwAKABAAFAAWABIACwACAPz/8/8AAAoAFgAgABsADwAGAPv//f/+/wYADgAPABAAFQAR
AAkA/v/6//L/AAAJABEAGwAVAAsAAQD4//v//f8GAA0AEQAUABUAEAAIAAAA+P/y//z/
BgAPABkAEwAIAAAA9v/3//n/AQAHAAgADgAOAAoABQD+//f/9P8PABgAFAASABAADgAH
AAQA/f/1//v/AgAKABEADAAIAAQA/f8AAAEA///+////AQAKABIACwAHAP//9f/7/wIA
CQAPAA0ACgAHAAMACAAJAAgACQAMAAsAFAAdABgAFQAPAAUACwARABgAIgAdABsAFgAS
ABYAFwAUABIAEQARABgAHAASAA0AAADz//n///8GAAwABQACAPz/+//6//v/+v/4//n/
+P///wYAAQD9//f/7//3//3/AwAJAAQA9v/s/+n/6//1/wEADQAWABwAIQAnADMATABu
AJQAuwDdAOkA3wDBAJQAWAAlAAoAAwAJABAAEgAIAPn/7f/l/+P/6P/z/wEAAQD//wAA
AwD7//r/9v/n//D/9v/8/wIA/v/9//z/AAABAPj/8//t//P/9//+/wsAAQD+//n/6f/y
//f/+/8AAP3/AAD9/wAAAgD6//f/8v/1//n/AAANAAMA///8/+z/9f/6////BQABAAUA
BAAFAAgAAQD9//b//P8BAAgAFAAKAAgAAgD2//v/AAAFAAsABwAHAAYABQAJAAcAAgD8
////BAALABgADwALAAoA/v8FAAkADAASAA0AEAAPABEAEAAOAAkABAAHAA0AFAAfABkA
EwAPAAUADAAPABQAGAATABUAFAAUABUAEgALAAQABwAMABMAIAAZABMADQAFAAsACwAO
ABEADgAPABAADgANAA0ABwABAAUACQAQABkAFQAQAAcA/f8DAAUACAANAAkACQALAA0A
CQAGAAEA+v/+/wIACQATAAsABgD+//X/+v/9/wEACAAFAAUABQAEAAQAAQD7//T/+P/8
/wMADQAHAAIA/P/0//n//P8AAAQAAAABAAQAAwACAAAA/f/2//n///8GAA8ACwAGAP7/
9f/8////AgAIAAQABQAHAAkABgAEAAAA+////wMACQARAAoABQABAPj//v8BAAYABwAK
AAYABwAGAAUAAwD///r//f/8/wkAEgANAAgAAQD0//v//v8EAAcABwAGAAcABgAGAP//
+//1//r//v8JABQADgAGAAIA9f/7//z/BAAIAAgABwAFAAUABQD///n/9P/6//3/BwAP
AAoABgAAAPT/+P/8/wAABgAGAAYABQAFAAUA/v/6//T/+P/9/wgAEQALAAgA///y//r/
/v8CAAoABwAGAAUABQAEAAAA+v/4/xUAFgAPAAoABQAAAAAAAgAAAP3///8CAAYACQAH
AAQAAQD7/wEABQAGAAgAAgD//wMABgAEAAUAAgD9/wIABgAKAA0ACwAIAAUAAQALAA8A
EQAVABAACwAQABUAFQAXABYAEQAUABcAGwAiAB0AGwAWABIAGQAfACEAJAAeABkAGwAa
ABUAFQANAAUABwALABAAFAAMAAgAAQD//wIABwAKAAwABwACAAUACAAIAAcABAD//wQA
BwAKAA0A/P/y//L/+f8DAA8AGQAdABwAGgAZACEALwBOAHgApADHAOEA8QDvAN0AvACQ
AFsAOAAlABkAFAAKAPr/7f/r//H/+f8EAA8AGQATAA8ADgAPAAoACgAHAPn/AAAGAAwA
EgAJAAUAAQACAAkABgAHAAcABwAHAAoAEwAKAAoACAD7/wUACwAQABYADwAOAAcABgAQ
AAwADQAMAAsACwAOABcADgANAA0AAAAKABAAFgAdABQAEwANAAkAEgARABMAEgATABMA
FQAcABYAFgASAAgAEAAWABwAIwAaABcAEwAPABgAGwAbABoAGgAaABwAJAAdABkAGAAM
ABQAGwAhACoAIQAgABsAGQAhACQAJAAkACQAJQAnAC0AKgAlACIAGQAgACUALAAyACkA
JwAiAB4AJwAqACkAKAAoACgAKgAyACsAJwAjAB0AJQAnACwAMQAqACcAJAAeACUAKQAn
ACUAJgAlACcAKwApACYAHwAXACEAJQAqADEAKAAjACAAHQAiACQAJAAiACEAIAAiACcA
IwAgABoAEwAZAB0AIgAqACEAHQAZABQAGgAdAB0AHAAbABoAHAAhAB8AHAAYABIAGgAe
ACMAKAAfABsAGQATABsAHgAgAB4AHgAfACEAJQAjACAAGgATABoAHwAkACwAJAAfABsA
FwAdACAAIQAhACEAIQAjACcAIwAfABwAFAAcACEAKAArACgAIAAdABgAHAAfACAAIAAf
ABoAIwAoACUAIgAdABIAGQAeACYAKwAnACIAHwAaACIAHwAfAB0AHQAcACIAKAAkAB4A
HAARABcAGgAkACoAJgAhABsAFwAdAB0AHQAeACAAHwAlACkAJQAiAB0AEgAZAB4AIwAq
ACQAIAAbABcAHwAeACAAIAAgAB8AJAAnACIAIgAcABIAGwAgACUALgAnACIAHQAZAB8A
IAAfACIAMwArACAAGgAWABIADgAYACIAKAAtACYAIAAbABUAGAAcACAAIQAmACkAKQAq
ACEAGQAYABYAHwAnACsALQAnACIAHQAXABwAIAAkACcALwAxADEAMwAqACEAIgAjAC0A
NwA+AEEAOQAzAC4ALAAuADMANQA4AD4AQQBAAEAANQAtACwAKAAtADUANQA1AC0AJwAi
ABwAHgAiACMAKQApACsAKwAqACAAGAAYABgAIgApAC4AMQArACUAHwAZAA4AGAAkADEA
NwA3AC8AJwAiACQAMQBHAGUAjACyAM4A4QDtAPUA9wDrANQArAB/AFwAPwApABoACAD+
/wMAEwAlADMAOgA3ADEAKQAhABwAGQAgACoAMQAtAC4ALAAqACgAIgAhACAAJAAuAC4A
MgA1ACwAJQAhACMAJQAuADUAMQAzADEALgAsACYAKAAkACYAMwAyADYAOAAvACcAIgAj
ACYALwA5ADYANgA0ADIAMQAtAC8ALAArADcAOQA+AEAANgAvACoAKgAvADgAPQA8ADsA
OgA5ADkAMwAzADIAMQA+AEMARQBGADwANgAyADQANwA9AEYARABFAEMAQABAADwAPgA8
AD0ARgBMAE8AUgBHAEEAPAA7AEIARwBOAE8ATgBLAEoASABEAEUAQwBCAE4AVABWAFgA
TgBGAEAAQABGAEsAUABTAFIATQBLAEkARQBFAEUAQgBMAFMAVABVAEsAQwA+ADsARQBM
AE8AUQBSAE0ASQBHAEIAQQBCAEMASwBQAFMAVABIAEAAOwA5AD8ARgBKAE0ATABHAEMA
QgA9AD0APQA8AEUASwBOAFAARgA+ADkANwA+AEQASQBMAEsASABGAEQAQAA/AEAAPQBI
AE4AUwBUAEkAQwA+ADsARABKAE0ATwBPAEsARwBGAEIAQQBBAEEASABOAFIAVQBHADsA
NwA5AA==
         </WaveFormData>
      </LeadData>
   </Waveform>
</RestingECG>
