# Supplementary material for: Detection of Left Atrial Enlargement Using a Convolutional Neural Network-Enabled Electrocardiogram
Source: Front Cardiovasc Med. 2020 Dec 17;7:609976. doi: 10.3389/fcvm.2020.609976 (PMC7773668; doi:10.3389/fcvm.2020.609976)
Supplement: Supplementary file 3 [file Data_Sheet_3.ZIP › normal2/1802017456_5364_0000000M.XML]

<?xml version="1.0" encoding="Windows-1252"?>
<!DOCTYPE RestingECG SYSTEM "restecg.dtd">
<RestingECG>
   <PatientDemographics>
      <PatientID>1802017456</PatientID>
      <PatientAge>82</PatientAge>
      <AgeUnits>Years</AgeUnits>
      <Gender>Female</Gender>
      <PatientLastName>suliming</PatientLastName>
   </PatientDemographics>
   <TestDemographics>
      <DataType>Resting</DataType>
      <Site>1</Site>
      <AcquisitionDevice>MAC55</AcquisitionDevice>
      <Status>Unconfirmed</Status>
      <Priority>Normal</Priority>
      <AcquisitionTime>09:59:27</AcquisitionTime>
      <AcquisitionDate>03-23-2017</AcquisitionDate>
      <CartNumber>1</CartNumber>
      <AcquisitionSoftwareVersion>009C</AcquisitionSoftwareVersion>
      <XMLSourceVersion>MAC5000 v1.0</XMLSourceVersion>
   </TestDemographics>
   <RestingECGMeasurements>
      <VentricularRate>64</VentricularRate>
      <AtrialRate>64</AtrialRate>
      <PRInterval>162</PRInterval>
      <QRSDuration>138</QRSDuration>
      <QTInterval>406</QTInterval>
      <QTCorrected>418</QTCorrected>
      <PAxis>64</PAxis>
      <RAxis>89</RAxis>
      <TAxis>35</TAxis>
      <QRSCount>10</QRSCount>
      <QOnset>227</QOnset>
      <QOffset>296</QOffset>
      <POnset>146</POnset>
      <POffset>199</POffset>
      <TOffset>430</TOffset>
      <ECGSampleBase>500</ECGSampleBase>
      <ECGSampleExponent>0</ECGSampleExponent>
   </RestingECGMeasurements>
   <Diagnosis>
      <Modality>Resting</Modality>
         <StatementCount>3</StatementCount>
         <LabelText>12SL ��ϳ���</LabelText>
      <DiagnosisStatement>
         <StmtFlag>ENDSLINE</StmtFlag>
         <StmtText>�������</StmtText>
      </DiagnosisStatement>
      <DiagnosisStatement>
         <StmtFlag>ENDSLINE</StmtFlag>
         <StmtText>����֧��������</StmtText>
      </DiagnosisStatement>
      <DiagnosisStatement>
         <StmtFlag>ENDSLINE</StmtFlag>
         <StmtText>�쳣 ECG</StmtText>
      </DiagnosisStatement>
   </Diagnosis>
   <Waveform>
      <WaveformType>Rhythm</WaveformType>
      <WaveformStartTime>0</WaveformStartTime>
      <NumberofLeads>8</NumberofLeads>
      <SampleType>CONTINUOUS_SAMPLES</SampleType>
      <SampleBase>500</SampleBase>
      <SampleExponent>0</SampleExponent>
      <HighPassFilter>16</HighPassFilter>
      <LowPassFilter>150</LowPassFilter>
      <ACFilter>NONE</ACFilter>
      <LeadData>
         <LeadByteCountTotal>10000</LeadByteCountTotal>
         <LeadTimeOffset>0</LeadTimeOffset>
         <LeadSampleCountTotal>5000</LeadSampleCountTotal>
         <LeadAmplitudeUnitsPerBit>4.88</LeadAmplitudeUnitsPerBit>
         <LeadAmplitudeUnits>��V</LeadAmplitudeUnits>
         <LeadHighLimit>2147483647</LeadHighLimit>
         <LeadLowLimit>268435456</LeadLowLimit>
         <LeadID>I</LeadID>
         <LeadOffsetFirstSample>0</LeadOffsetFirstSample>
         <FirstSampleBaseline>0</FirstSampleBaseline>
         <LeadSampleSize>2</LeadSampleSize>
         <LeadOff>FALSE</LeadOff>
         <BaselineSway>FALSE</BaselineSway>
         <ExcessiveACNoise>FALSE</ExcessiveACNoise>
         <MuscleNoise>FALSE</MuscleNoise>
         <LeadDataCRC32>427308366</LeadDataCRC32>
         <WaveFormData>
FgAWABYAFgAYABgAGAAYABoAGgAaABoAFwAWABUAFAAXABoAHQAgAB4AHAAaABgAFgAW
ABYAFgAYABoAHAAeABoAGAAWABQAFgAYABoAHAAZABgAFwAWABgAGAAYABgAGQAaABsA
HAAYABYAFAASABMAFAAVABYAFAAUABQAFAAWABYAFgAWABcAGAAZABoAFgAUABIAEAAS
ABQAFgAYABcAFgAVABQAFAAUABQAFAAUABQAFAAUABMAEgARABAAEgAUABYAGAAWABQA
EgAQABAAEAAQABAAEQASABMAFAAQAA4ADAAKAAwADgAQABIAEAAQABAAEAASABIAEgAS
ABAAEAAQABAADwAOAA0ADAAPABIAFQAYABQAEgAQAA4ADAAMAAwADAAPABEAEgASAA8A
DQAMAAsAEAARABMAFAATABAADwANAAsADAAQABIAFgAWABcAGQAUABMAEQAPAA8ADwAS
ABMAEwASABIAEwAVABUAGAAbABwAGgAbABsAFwAWABUAFAAUABQAEQAPAAoACQAGAAYA
BwAIAAgACAAHAAkABwAFAAIAAgACAAIABAAGAAoADAAJAAgABwAEAAIAAgACAAQACAAJ
AAoACwD+//v///8DAAMAAwAEAAYACgARABsAJwA1AEYAWgBoAGwAbgBlAFoASwA5ABwA
8//M/7r/sP+l/57/oP+j/6P/pf+q/7L/uf+8/8H/w//C/8D/vv+8/8T/yP/E/8T/yf/J
/8f/wv+8/7z/vv/A/77/v//H/8//zv/N/9X/3f/i/+f/7v/3//z//v/9//r/+v/8//z/
/v///wIABQACAAQAAgD///3//P/+/wAAAwAGAAYABgAFAAIAAQABAAEABAAGAAYABwAJ
AAYAAwACAAEAAwAFAAYACAAGAAcABwAGAAQABgAHAAgADQAPAA8ADgANAAwACwALABAA
FQAXAB0AGwAbABwAGwAfACIAJAAnACwALwAxADIAMgAxADMANAA2ADoAPgBBAEAAQQA9
ADsAPQA9AD0APQA9AD0APQA9ADYALwAtACoALAApACoAKQAjACAAHwAZABcAFQASABEA
EQASABIAEgANAAkACAAEAAYABwAHAAcABQADAAEA/v/9//3//v/9////AAAAAP/////9
//n/9//5//v//f8CAP7/+//7//v/+v/6//n/+P/7//z//f/+//3//P/7//n/+v/7//z/
AQD///r/9//z//f/+P/4//j/+//7//z//v/8//j/8//z//T/9f/2//f/+P/5//r//P/7
//r/+f/5//v//f/+/wEA+//5//j/+P/5//r//P/9//7//v/8//r/+v/6//r/+v/9//7/
/v////3/+v/4//b/+P/6//3////8//v/+v/4//f/9//6//r/+P/7//z/+v/5//j/9//2
//j/+v/8//3//P/5//j/9//2//X/9f/0//f/+f/9//z/9f/0//P/8//1//f/+f/7//f/
9v/1//T/9f/1//b/9//4//n/+v/+////+f/0//L/9//1//b/+P/2//b/+P/6//b/9v/2
//X/+P/6//v/+//5//f/9P/y//X/9v/3//j/9v/2//b/9f/t//H/9v/4//j/+P/4//j/
9f/0//P/8v/z//b/+P/5//j/9v/1//X/9P/1//T/9P/3//j/9//4//b/9f/1//j//P/+
//7///////3//f/8//v/+//7//7/AAABAAEAAgABAP///f/+/wIAAwABAAIAAQAAAAAA
AAABAAEAAQD+//v/+P/3//T/8f/x//H/8P/z//X/+P/3//T/8v/x//D/8P/w//D/8v/0
//T/9P/0/+//7v/t/+z/8f/z//T/9f/1//L/6//n/+X/6//v//D/8v/2//v///8FABMA
KAA6AEoAWABgAGEAWgBPAEEAMgAXAO7/wv+o/5v/kv+I/4X/h/+L/47/kv+T/5r/o/+j
/6D/ov+k/6b/pv+m/6b/pv+p/63/rf+s/6r/pv+g/6L/pP+j/6f/s/++/8H/v//B/8j/
z//W/9//6v/s/+3/7P/q/+r/6v/s/+3/8P/z//D/8v/0//P/8//0//b/9v/3//j/+f/6
//r/+P/0//P/8v/0//X/9v/4//v/+P/1//T/8//1//f/+P/6//z//f/9//z/+//8//z/
/P8BAAMAAwACAAEAAAD/////BAAHAAcACwANAA8AEgATABMAFAAUABUAHQAhACQAJgAl
ACUAKAAqACsALgAxADMANgA5ADcANwA1ADMAMQAvADAAMwA2ADkAMwArACgAJAAmACMA
JAAjAB4AHAAcABcAEgAPAAsACQAKAAwADQAOAAkABQAEAAAAAQABAAAA//8BAP///f/6
//j/9//3//X/9//4//j/9//2//X/8v/x//L/8//0//j/9v/z//P/8//w//D/7//u//H/
9P/3//r/9//0//H/7f/w//H/8v/3//n/9v/1//P/8v/y//H/8P/y//P/9f/4//b/8v/t
/+3/8P/x//L/8//x//H/8f/y/+//7v/t/+3/8P/z//X/+f/0//H/7//u/+//8P/y//P/
8//y/+//7P/v//D/8f/y//X/9v/2//f/8//w/+7/7P/u//D/8//1//X/9f/1//T/8f/v
//D/7v/s/+//8P/u//D/8P/w//D/7//w//H/8f/y//H/8v/z//H/7//u/+z/7f/v//P/
8v/s/+z/7P/t/+//7//v/+//8P/w//D/8P/s/+v/6//r/+7/7//w//T/9f/x/+7/7v/w
/+3/7f/u/+z/7P/u//D/7f/s/+v/6f/r/+7/8P/x//D/7//t/+z/7v/u/+7/7v/w//D/
8P/v/+n/5f/q//D/8P/w//D/8P/t/+z/6//s/+3/7f/s/+r/7P/t/+7/8f/v/+7/7P/q
/+r/7P/t/+//7f/w//H/8v/z//X/+P/3//f/9v/1//X/8f/y//H/7//y//b/+/////z/
/P/8//n/+f/6//r/+v/6//r/+v/5//X/8P/s/+j/6v/o/+n/6//q/+j/5v/l/+n/6f/p
/+r/6v/q/+r/6v/m/+b/5P/i/+f/6v/r/+7/6v/o/+j/5//p/+n/6f/o/+P/4//n/+X/
4f/e/+D/7v///wsAGQApADoASABMAE4AUABNAEYANwApAA4A3/+w/5j/iv9//3z/gP+F
/4f/if+K/4z/i/+Q/5P/l/+g/6b/pv+k/6D/nv+a/5j/n/+j/6H/pP+m/6L/nP+W/5L/
lf+h/7H/vv/H/83/zf/O/8//1v/b/9z/4v/t//T/9v/y//D/8P/v/+7/8f/u//D/8//z
//T/9v/1//T/9P/0//X/9v/2//T/8v/z//T/+P/1//T/9P/1//n/+f/7//3//P/7//n/
+P/6//v/+//6//r//P/9//7/AQADAAMAAgAEAAQABAAFAAUABwAGAAkADAAPABMAFQAV
ABYAFgAXABwAHwAhACIAJQAnACwAMAAvADAAMQAxADMANwA2ADcANgA1ADQAMwAxADEA
MQAxAC8AKQAoACYAIgAdABwAGQAXABYAFwATABEADwAMAAsABwAGAAQAAgACAAEAAwAC
AP///f/6//f/+v/5//j/9v/z//P/9P/z//T/9P/z//H/9v/3//b/9//0//P/8v/0//T/
8f/x//H/8f/y//L/8v/x//D/7//u//H/8v/z//P/8v/x//D/8//1//T/9f/1//X/9P/y
//D/8P/v/+//8P/0//T/8//3//X/8//x/+//8P/x//L/9P/y//D/7v/t//H/8//0//f/
+P/5//v//v/7//j/9v/z//j/+v/6//r/+v/6//r/+v/5//j/9v/1//j/+v/9/wAA/v/8
//v/+f/8//3//v/+//r/+f/7//r/+P/7//z/+v/9//7///8AAP3//P/7//n//P/7//z/
/f/9//3//v/+//7///8CAAAA//8AAAEAAwAAAP///v/9////AAABAAIAAQABAAIAAwAA
AP///v8AAAcABQAEAAYABgABAP///v8AAAIABgAKAAQAAgAAAP3/AAACAAMAAwAEAAUA
BQAGAAUABAADAAIAAgACAAIAAQAFAAUABgAEAAMAAgABAAAAAwAEAAUABgAEAAMAAQD+
//7///8BAAMABwAHAAgACAAGAAQABAADAAYACAANABAADgAMAAsACwANAA8AEAARABEA
EQAUABUAEwAQAA4ADQAPABEAFgAbABgAFAATABEAEQASABMAFAARABAADAAJAAQAAwAA
AAAAAwAGAAgACgAJAAkABQABAAIABAAGAAgABgAGAAgACAAIAAgACAAGAAgACAAIAAoA
CAAHAAYABQAKAA8ACwAHAAcABwACAAIACAARABsAKQA7AE4AYgBsAGoAagBpAGYAXwBT
AEIAGwDq/8r/uv+t/6j/qv+t/7X/vf++/77/wf/C/8P/yf/I/8j/zP/Q/9D/0v/S/9D/
z//L/8//1P/U/9T/1P/Q/87/zf/L/8n/0v/d/+X/7f/0//f/+v/5//z/AAABAAYADAAO
AA4AEAARABEAEwAPABAAEwATABQAFgAUABQAFQAWABYAFgAVABIAEQATABUAGgAYABYA
FQAVABgAFwAYABkAGgAbABsAHAAbABsAGgAYABsAHgAgACIAJAAlACQAIgAkACYAKAAr
ACsALQAsAC8AMAAxADMAMwA2ADoAPQBBAEMARQBGAEYASQBLAFAAVABUAFYAWABZAFkA
WwBYAFcAWgBbAFwAXQBZAFcAVQBTAFIATQBNAEwASABDAEIAPwA6ADgAOAAzADQAMwAx
ADEALAAqACcAJAAlACMAJAAiACEAIQAgAB8AHgAbABgAFAAXABkAHAAdABkAGAAWABMA
FgAXABYAFwAUABMAEgAUABMAEQASABMAFAAWABcAGAAUABIAEAAOABEAEgATABMAEQAR
ABEAFQATABAADwANABIAFAAVABYAFQATABIAEgAVABQAEgAVABQAEwASABEAEAAPAA4A
DgASABQAFgAZABUAEwAQAA8ADwARABQAGAAVABQAFAATABIAEgAQAA4AEQASABMAFAAU
ABQAEwATABQAFAAVABYAEwASABIAEQAPAA8ADwAOAA8AEQAWABgAEwATABEADAAPABAA
EQASABEAEgATABMAEgAPAA4ADQAOAA8AEQASAA8ADwARAA4ADAAOABAAEwAQAA8ADgAN
AAoACgAKAAoACwANABAAEwARAA8ADQAOABIADwANAA4ADgALAAsADAAKAAoADAAOAAwA
DAAMAAsACwAMAAwACwANAA8AEAASAA8ADgANAAwACwAKAAkABwALAA0ADAAGAAYABgAG
AAYACQAMAA8AFAATABEADgAKAAcABwAHAAkACwAMAAwADAAHAAYABAADAAYACgAMAA4A
DgAPABEADwAPAA4ADQANABAAFAAWABcAFAASABEADwASABYAGgAbABUAFAASABAAEQAS
ABMAEwATABAADgAMAAkABAACAAEABQAGAAcACQAKAAcABAACAAAAAAAAAAAAAgAEAAQA
BAADAAIA///+/wEAAgAFAAcABgAFAAQAAgD9//////8DAAMABAAEAAQABQAJABcALQBE
AFgAZABqAGoAYwBaAE0APwAuAA8A5v/G/7b/qf+g/5r/nf+h/6f/qv+w/7X/uv+5/7f/
uP+6/7z/wP++/8L/zP/O/8f/xf/F/8D/uv++/8L/wv/C/8H/v//F/8z/y//P/9X/2v/h
/+j/9f/8//z/+f/4//j/+//8////AQAAAAMAAAACAAIAAQABAAIABQAGAAgACgAJAAgA
BgACAAIAAwAEAAgABgAGAAcACQAHAAUABQAFAAYABwAHAAgABwAHAAYABAAGAAoADQAQ
ABIAEwASABAAEAAQABAAEQASABUAFQAZABwAHQAfAB8AIQAkACYAKQAuADEAMwA0ADQA
MwA1ADYAOgA+AEIARQBDAEUAQgBBAEQARQBGAEcARABDAEIAQQA7ADUANAAyADIALwAw
AC8AJwAkACMAHQAcABsAGQAZABkAGgAaABoAFgARAA8ACgAKAAsACwALAAkABwAFAAIA
AwAFAAgACQAGAAYABQADAAIAAQD+//3///8BAAMACAAFAAEAAAD/////AAAAAAAAAgAC
AAIAAgABAAAA///9//7///8AAAUABAAAAP7/+////wAAAAAAAAAA/////wAA/v/8//n/
+//+////AAABAP///////wAAAAAAAAAAAQAEAAUABQAHAAIA///9//z//v8AAAMABQAF
AAQAAQD+/wIAAgACAAIAAgACAAEAAQD///7//v/+/wAAAgAFAAcABQADAAEA/v/+////
AwAEAAEAAwADAAAA///+//3//P8AAAIABAAFAAQAAQAAAP//AQABAAIAAgABAAEAAwAA
APz//P/8//3/AAABAAIAAwD///7//f/8//3///8CAAUAAgABAAAAAgADAP3/+P/2//z/
/f8BAAYAAgAAAAAAAAD8//z//P/7//3/AAACAAMAAQD///z/+v/8//7/AAACAP///v/9
//v/+//7//z/AAACAAIAAgACAP///v/9//z//f/+////AAD+//z/+v/6//3///8AAAAA
AQABAAEAAwAAAP7/+//4//n//P/+/wEA//8CAAMABAAEAAUABwAFAAYABgAGAAcABQAG
AAUAAwAEAAYACQALAAoADAAOAA0ADAAMAAsACgALAAwADQANAAgAAgD9//j/+//6//z/
///+//z/+v/5//3/+//5//j/+f/6//v//P/5//r/+f/4//n/+v/5//r/+v/6//z//f/9
//3//f/8/wUAAwD5//X/9f/2//b//P8JABcAIwAxAEIAVgBeAGIAZgBpAGIAVwBNADYA
CQDW/7T/oP+T/5D/kv+V/53/of+a/5j/m/+i/6X/p/+s/7T/uP+4/7T/sv+y/7D/sf+z
/7X/tP+0/7j/uv+w/6j/rf+7/8X/zP/T/9v/3f/g/+P/6P/r//D/9v/9/wIABAACAAAA
AAD///7/AQD+/wAAAwADAAQABgADAAIAAgACAAQABgAHAAYAAwADAAMABgAFAAQABAAF
AAcABwAJAAsACgAJAAcABgAJAAsADAAMAAsADAAMAAwADQAPAA8ADgASABQAFgAZABkA
GQAWABcAGwAdACAAIQAjACYAKAArAC8AMQAyADIANgA3ADsAPgA8AD4AQABBAEIARQBD
AEMARABFAEYARwBDAEMAQwBDAEAAOwA7ADoANgAxADAALQApACgAKQAlACMAIQAeAB0A
GQAYABYAFAAUABMAFQAUABEADwAMAAkACgAJAAgABgAIAAkACwALAAcABgAEAAEABgAH
AAYABwAEAAMAAgAEAAQAAwAFAAcABAAEAAMAAgAAAAAAAAAAAAIABAAGAAcAAwABAP//
AQAEAAIAAgABAAEAAgACAAIAAAD/////AAADAAIAAAADAAAA///+//3/AAABAAIABAAD
AAIAAQABAAEAAQAAAAEAAQABAAIABAADAAIAAgABAAMABAADAAIAAwACAAEAAAAAAAAA
/////wIAAgADAAQAAQAAAAAA//8AAAEAAgACAAEAAQAEAAQA/v////7/+v/8//7/AAAC
AAAAAAAAAP//AAD//wAAAQABAAEAAgACAAIAAwAGAAQA/v/+//7////8//v/+v/5//z/
/v8AAAIAAAD////////9//3//f8AAAYAAwABAAIAAgD9//v/+v/7//z///8CAAIAAgAC
AAEAAAAAAP///f8AAAEAAQACAP///v/9//z///8AAAEAAQADAP///P/4//v//P/9//7/
//8AAAEAAgAAAP7//P/6////AQACAAIA/f/7//r/+f/8//3///8AAAIAAAAAAP///f/8
//7//v8DAAQABgAJAAgACQAJAAkABgAFAAcABwAIAAgACQALAAkACQAMAA8ADwAMAAwA
CwAMAAwADAAMAAcABAD+//n/+v/7//r//P/7//r/+P/2//n//f/9//3//v8AAAIABAAB
AAAAAQAAAAAAAAAAAP7//P/8//z//v8BAAEAAQABAAIA/f/5//n/+f/5//j//v8GAA8A
FwAfACsAQABSAF4AZgBqAGsAZgBbAEkAMAAJANb/tv+q/6P/nP+c/6H/n/+f/5z/nP+p
/7b/t/+3/7z/wP++/7j/tP+w/7L/uv/B/8H/v//A/77/uv+2/7L/sP+z/7v/w//K/9P/
3f/h/97/3//o/+//8v/2//3//v8AAP3//P/9//3/AAADAAAAAgAAAP////8AAP///v/+
//7/AgAEAAUABAD+//3//P/+////AAACAAUABQADAAMAAwADAAMAAgACAAYACQALAAwA
CAAIAAcABgALAA0ADQAMAAwADAAMAA0ADwARABAAEwAXABkAHAAdAB8AIgAkACcALAAv
ADEAMgAxADEANAA2ADcAOgA9AD8AQQBFAEQARQBCAEEAQAA/AD4APwBAAEEAOwA1ADQA
MgAxAC0ALQArACcAJgAnACMAIAAdABkAFwAUABQAEwASABAADQANAAoABwAHAAYABQAH
AAcABwAGAAQAAwADAAEAAQACAAIAAQAFAAUAAwADAAIAAQAAAAIAAgD///////8BAAIA
AgACAAIAAgACAAIAAQAAAP///f/9//3//f8BAAQAAgACAAEAAQAAAP7//P//////AAAC
AAEA/v/6//v/+//7//v/+//+////AAACAAEAAAD/////AQADAAQABwADAAEAAAAAAP7/
/v//////AwAEAAMAAgACAAAA/v/8/wAAAgADAAUABAACAAEAAAD///7//v/9////AQAD
AAQAAAD//wEAAAAAAAMABAACAAEAAAD///7//v/+//7//f8BAAEAAwAFAAIA///9//r/
/P///wQABAD+//7//v////7//f/8//v//f/+////AAD9//3//v///////////wIAAwD/
//z//P/+//v/+//8//7/AAAEAAgABAACAAAA/f8AAAIAAwADAAAA///9//z//v/+//7/
/v8AAAIABAAFAP3/+f/8/wAAAgACAAIAAgAAAAAAAAAAAP3//P/7//r//f/+////AgAC
AAEA///8//z//f/+/wEAAAAAAP///v/8//z/+//7//3/AgAFAAgABQAFAAYAAwAGAAYA
BgAHAAQABgAGAAUABAAEAAUABQAHAAwAEQATAA4ADAAJAAYACAAKAAwADQAJAAQAAAD8
//v/+P/4//n/+//8//3////+//v/+P/2//r//P/+/wAA/f/+//3//P/6//r/+P/4//v/
/P///wEA/f/7//n/9v///////f/9////+v/4//z/AwARACEAMQBIAFoAXABeAF4AVwBO
AEUANwAaAPH/zv+6/6r/o/+o/7D/rf+n/6H/pv+y/7v/uv+3/7P/tP+6/8T/yv/K/8j/
xv/E/8H/vf+5/7r/wP/C/8T/xP/C/7v/uf+//8b/zf/V/9//6v/v/+z/7//y//D/8f/0
//r//P/+/wIABQADAAMA/f/8/wAAAQADAAYABgAGAAcACAAHAAYABAAAAAIABQAIAA4A
CgAIAAcABwAJAAcABwAHAAgACQAJAAoACQAJAAgABgAIAAwADwASABEAEQAPAAwADgAQ
ABIAFQAaAB0AHQAhACAAHwAfAB0AIgAoAC0AMwAzADMAMgAwADMANQA6AD4APwBCAEUA
RwBHAEkARgBFAEcARwBHAEcAQwBDAEMAQwA9ADcANgA0ADUAMQAxAC8AKQAmACUAHwAf
AB8AHgAfABsAGgAYABYAFAARABEADgANAA0ADAALAAoABwAEAAAABAAHAAsADQAIAAYA
AwD//wEAAQD/////AQADAAUACgAFAAEAAAD//wAAAgADAAQAAAD+//z/+v/+/wAAAgAD
AAUABQAFAAkABQAAAP3/+f/9/wAAAgAEAAIA///9//z//v/+//3/AQABAAEAAQABAP//
/f/7//r//f8AAAMABwAFAAMAAAD///////8AAAIAAAAAAAEAAQAAAAAA/v/8////AAAB
AAIAAwACAAAA//////7//v/+/wAAAAABAAEAAAD///7//P/+////AwAEAAAAAQAAAPz/
/P/8//z//P/+/wAAAgADAAEA/f/7//n//P/9////AAD9//3////8//n/+v/7//3//v//
/wAAAQD+//z/+v/4//n/+//+/wEA/f/7//n/+v////v/+P/4//v/+f/6//z/+//6//v/
/P/9//7///////z//P/7//n/+//7//r/+v/8//z//P/8//r/+v/6//n//f8BAAAA+v/4
//j/+P/4//r/+v/6//r/+//8//3//v/7//r/+f/4//n//P/+/////P/6//n/+f/3//n/
+f/6//z//P/6//r/+f/5//r//v8BAAQABQAHAAcAAwABAP7//v///wAABAAIAAkACQAK
AAkABwAFAAYACgALAAkACgAHAAYABgAGAAgABwAGAAIA///8//v/+P/4//n/+v/6//z/
/f////3/+v/4//f/9v/4//j/+P/6//r/+v/6//r/9//2//X/9P/5//v//P/9//v//P/3
/+//6//x//f//v/+/wAAAwANABsAJwA2AEgAVABeAGgAawBgAE8APwAmAP3/0v+4/6z/
m/+Q/5L/l/+T/5P/mv+e/6H/qP+r/63/sP+u/6z/rP+w/67/sv+6/7n/t/+z/7L/sP+s
/67/rP+q/6//uf/B/8T/x//N/9H/2P/h/+b/7//4//j/8//2//b/9v/2//j/+f/7////
/f8AAP///f/8//z//P/8//3//v///wAAAAD+//v/+//7//7/AQACAAQABwAEAAEAAAD/
/wEAAwAEAAYABQAFAAQAAgACAAQABQAGAAsADQANAAwACwAKAAkACQAPABMAFAAZABkA
GQAaABkAGQAcAB4AIQAnACsALgAwAC4ALQAvADAANAA4ADwAPwA+AEEAPwA/AD8APwA/
AD8APwA/AD8APwA7ADUANAAyADEALQAtACsAJgAkACQAHwAcABkAFQATABQAFgAXABgA
EwAPAA4ACgAKAAsACwALAAkABwAFAAIAAAABAAMAAwADAAQABAADAAQAAwAAAP//AgAD
AAQACAAEAAEAAQABAAAAAAD///7/AQACAAMABAABAAAA///9//3//f/9/wEAAgAAAAAA
/////wAAAAAAAAIAAQABAAIAAQD+//r/+//9////AQADAAEA///9//z///8AAAEAAwAE
AAUABQAHAAEA///+//7/AQACAAQABQAFAAQAAQD+//7//v/+//7/AgAEAAUABwAFAAIA
AAD+/wEAAgAEAAUABQAFAAUABAACAAEAAwACAAIABQAGAAQAAQAAAP///v8AAAIABAAF
AAMAAQABAAEAAAD//////v///wEABQAEAP7//v/+////AAABAAIAAwACAAIAAgACAP//
/f/8//v//v8BAAQACgAJAAMA/v/8/////f/+/wAA/v/+/wAAAgAAAAAAAAD//wAAAgAD
AAMAAAD///3//P///wAAAQACAAIAAgACAAEA+//9/wQABgAFAAQAAwACAP///v/9//z/
//8AAAEAAgACAAIAAgACAAAAAAAAAAAABAAFAAUABAAAAP///////wMAAwAEAAQAAgAA
AAAA//8AAAIABwAKAAwADAANAA8ADAALAAkABwAIAAkADQAPAA8ADgAOAA8ADQANABAA
EwAVABQAFgAXABIAEAAOAAwACwAKAAYAAwAAAP///P/8/wAAAgADAAQAAwAFAAMAAQD+
//z/+v/4//z//v8CAAQABAAEAAQAAgABAAAA//8AAAQABQAGAAcABAD7//P/8//5//v/
AgAKABAAEwAXACMANQBIAFoAZgBuAHAAaQBgAFUAQQAkAPn/0P+4/6r/of+c/5z/nf+Z
/5n/nP+k/63/sv+1/7f/tP+w/7D/tP+2/7j/uP+6/7v/u/+7/7z/tv+y/7L/sv+y/7n/
w//H/87/1f/Z/9f/3P/n//L/9//8//z/+//+/wIAAQAAAAEAAQADAAcABQAIAAYAAwAB
AAAAAwAEAAYACAAJAAoACgAIAAQAAwACAAQABwAIAAoADQAKAAcABgAFAAkACwAMAA4A
DAALAAkABgAIAAoACwAMABEAFQAXABgAFgAUABIAEQAWABsAHQAjACEAIQAiACEAIwAm
ACgAKwAzADcAOgA8ADsAOQA6ADoAPgBCAEYASQBJAEsASABHAEkASQBJAEkASQBLAE0A
TwBGAD0AOQA0ADQAMQAyADEALQAsAC0AKQAmACMAHwAdABsAHAAcABwAFwATABIADgAQ
ABEAEQARAA4ACwAIAAQABQAHAAoACwALAAwADAALAAsACQAFAAMABQAFAAUACAAGAAMA
AwADAAUABgAGAAYACAAIAAgACAAFAAQAAwABAAMAAwADAAcABwAEAAMAAQADAAQABAAE
AAYABQAFAAYAAwAAAPz//f8CAAUACAALAAoACQAIAAgABQAEAAMAAwAGAAcABwAJAAUA
AwACAAIAAwAEAAYABwAGAAYABAACAAMAAgABAAAABAAGAAcACQAIAAYABQAEAAYABgAH
AAcABQAFAAUABAADAAMABgAGAAUABwAHAAQAAgACAAIAAgAGAAgACgALAAoABwAGAAUA
AwADAAQABAAGAAcACgAIAAIAAgACAAMABAAFAAYABwAEAAQABAAEAAIAAQABAAEABAAH
AAoAEAAPAAkABAACAAUAAwAEAAYABAAEAAYACAAGAAYABgAFAAYACAAJAAkABgAFAAMA
AgADAAQABQAGAAQABAAEAAMAAwADAAYACAAIAAgACAAIAAUABAADAAIABQAGAAcACAAH
AAYABQAEAAUABgAHAAgACgAMAA4AEAAOAAwACgAIAAoACgAKAAoADAAOABAAEgATABQA
FQAWABkAHAAfACIAHwAcABkAFgAaAB4AIgAmACcAKAApACoAKAAmACQAIgAkACYAKAAq
ACcAJAAhAB4AGwAaABkAGAAWABYAFgAWABUAFAATABIAFQAWABcAGAAYABgAGAAYABsA
HAAdAB4AHAAcABwAHAAcABwAHAAcAB4AIAAiACQAHwAcABkAFgAeACYALgA2AEQAUgBg
AG4AdAB6AIAAhgB6AHAAZgBcADwAHAD8/9z/1P/O/8j/wv/G/8j/yv/M/9D/0v/U/9b/
2//e/w==
         </WaveFormData>
      </LeadData>
      <LeadData>
         <LeadByteCountTotal>10000</LeadByteCountTotal>
         <LeadTimeOffset>0</LeadTimeOffset>
         <LeadSampleCountTotal>5000</LeadSampleCountTotal>
         <LeadAmplitudeUnitsPerBit>4.88</LeadAmplitudeUnitsPerBit>
         <LeadAmplitudeUnits>��V</LeadAmplitudeUnits>
         <LeadHighLimit>2147483647</LeadHighLimit>
         <LeadLowLimit>268435456</LeadLowLimit>
         <LeadID>II</LeadID>
         <LeadOffsetFirstSample>0</LeadOffsetFirstSample>
         <FirstSampleBaseline>0</FirstSampleBaseline>
         <LeadSampleSize>2</LeadSampleSize>
         <LeadOff>FALSE</LeadOff>
         <BaselineSway>FALSE</BaselineSway>
         <ExcessiveACNoise>FALSE</ExcessiveACNoise>
         <MuscleNoise>FALSE</MuscleNoise>
         <LeadDataCRC32>831349253</LeadDataCRC32>
         <WaveFormData>
+v/6//r/+v/6//r/+v/6//r/+v/6//r//P/8//z//P/9//7///8AAP///v/9//z//P/8
//z//P/+//7//v/+//7//v/+//7//P/8//z//P/8//z//P/8//7//v/+//7//v/+//7/
/v/8//z//P/8//v/+v/5//j/+f/6//v//P/8//z//P/8//7//v/+//7/+//6//n/+P/4
//j/+P/4//r/+v/6//r/+P/4//j/+P/2//b/9v/2//j/+P/4//j/+v/6//r/+v/5//j/
9//2//b/9v/2//b/9v/2//b/9v/1//T/8//y//L/8v/y//L/8//0//X/9v/4//j/+P/4
//f/9v/1//T/9v/2//b/9v/3//j/+f/6//n/+P/3//b/9f/0//P/8v/z//b/9//5//f/
9//4//n/+//+/wEABAAIAAgABwAHAAgACQAJAAoADAAPABEAEwATABQAFAAUABIAEQAQ
AA8AEgATABYAGQATAA8ACgAIAAgACAAJAAsACwAIAAQAAgAAAP3/+P/1//H/8f/y//P/
8f/w//D/7//s/+z/7P/s/+z/7P/r/+r/6//r/+z/7f/t/+7/8f/v/+z/6v/p/+n/7P/t
/+7/7//p/+n/7f/u/+r/5//p/+3/7//5/wQADgAZACQALAAvAC8AMAAyADAAKAAfACEA
KgAfAAIA/P8BAPv/8//1/+//5v/h/9//3//f/+H/3//b/93/2//Z/9z/4P/e/9z/4v/l
/+L/3P/W/9D/z//Q/8v/x//N/9n/2P/U/9n/3//e/9//3//i/+f/6//r/+n/6f/o/+f/
5v/l/+j/6f/q/+z/7P/r/+r/6f/r/+z/7P/t//D/7f/t/+3/6v/q/+v/7P/u/+7/7v/w
/+7/7v/u/+//7f/t/+3/7f/x//T/9f/2//b/9//2//X/9//6//r/+v/6//v/+//+/wIA
AgADAAYABgAHAAsADgAQABEAEwAVABoAHgAeAB4AIAAkACcAJgApACwALgAuAC8AMQAx
ADMANAA1ADUANQAzADMANgA0ADQAMQAxAC8ALQAtACwAKQApACcAJQAiACAAHQAZABYA
FgAVABQAFAAPAA8ADwAKAAkACAAHAAYABAAFAAUAAwACAAEAAAD+///////9//3//f/9
//v//f////z//P/+//3//v///wAA+v/6//n/9//3//j/+f/6//3//f/9//3//f/7//v/
+//7//j/+P/5//n/+f/5//n/+v/7//z////+//3/+//6//r/+v/5//b/+v/8//7/AAD9
//z//P/7//3///8AAAEA///////////+//z/+//6////AAD//wAA/v/+////////////
///////////+//7//v/+//7//v/+//7//v/+//v/+//7//v//P/7//v/+//9//3////8
//r/+//8//z//P/8//z/+v/4//j/+f/5//r/+//8//3/+//6//n/+f/7//v/+//7//n/
+f/5//j/+P/4//j/+v/6//r/+//+//z/+v/5//n/+f/3//f/+P/8//z//P/8//r/+v/6
//r/+v/8//z/+//7//v/+v/6//f/9//3//j/+v/6//r/+v/2//X/9v/2//j/+P/4//j/
+P/4//j/+P/2//T/9v/2//j/+f/6//z//P/9////AQAGAAgACAAHAAkACwANAA4ADgAP
ABEAEgAVABcAGAAYABgAFwAXABcAGQAZABkAGwAbABcAEwAOAAoACQAIAAgACQALAAgA
BAADAAMAAgD///v/9v/1//X/9f/1//T/9P/z//L/8v/y//L/8v/y//H/8v/y//H/8f/v
/+//8P/z//H/8f/w//D/8f/x//H/8f/x/+//7//t/+z/8P/x/+3/7//1//f//P8EABEA
IAAqAC0AMQAyADAAMAAwAC8AKQAoAC8AJgAEAPn/AwD9//H/8//w/+n/4//d/9v/3f/b
/9X/1f/d/+H/4P/c/9z/2v/a/9//4P/e/9z/1P/N/8z/zf/L/8n/0//e/+D/3f/f/+T/
5f/j/+b/6//v/+//8f/x/+//7//v/+//7v/t/+z/7P/v//H/8//1//T/9P/z//P/+P/1
//X/9f/y//L/8//0//T/9P/0//b/9v/2//b/9//1//X/9f/1//n//P/9//7//f//////
//8AAAIAAQAAAAIAAwADAAYACAAIAAkADAAQABEAFQAYABcAFwAYABkAHgAiACIAIgAl
ACoALgAuAC8AMgA0ADQAOQA7ADsAPQA9AD0APAA7ADwAPQBBAEAAPAA5ADkANwA3ADcA
NgAzAC8ALQArACgAJQAjACAAHgAfAB0AGwAaABkAGQAZABQAEgAQAA4ADAALAAsACgAH
AAUABQAFAAQABQAFAAMAAwADAAMAAQADAAMAAAAAAAIAAAAAAAAAAAD6//z//f/9////
AAABAAIAAgABAAAA//////3//f/9/wAA/v///wEAAAD///7//f////////8BAP/////+
//7/AQACAAIAAAACAAIAAgACAAAAAAABAAEAAgADAAMAAwADAAMAAwADAAEAAAAAAAAA
AAAAAP7//v8BAAIABAAFAAMAAwADAAMAAQABAAAAAAABAAIAAwAEAAIAAgACAAIA////
///////8//v/+//7//7///8CAAAA/////////v8AAAAAAAD+//z//P/9//3//f/9//3/
/f////7//f/9//v/+//7//v//f/9//3//P/6//r/+v/8//r/+v/7//7////+//7////+
//v/+v/6//r/+v/6//r/+v/6//r/+v/6//z//P/7//v/+//6//r/9//3//f/+P/6//r/
+v/6//z/+f/6//z/+//6//n/+P/6//r/+v/4//j/+P/5//n//P/+/wAAAwAGAAkADAAO
AAwACwALAA0ADwAQABIAEwAVABYAFwAZABoAGgAaABkAFgAVABQAEwAUABcAGgAXABMA
DgAMAAsACgAKAAsADQAKAAYABAADAAEA/f/7//b/9f/1//X/9f/0//T/8//y//T/9P/0
//T/9P/z//L/8v/v/+//7//v//L/9f/z//P/8P/w//H/8f/v/+//7//v/+v/7//0//b/
8//x//H/9/8DAAoAFAAhACwAMAAvAC0ALgAwACwAJAAhACsANgAnAAoABAAJAP//9//3
//H/6v/n/+X/4f/h/93/1//b/+H/4f/h/+L/4v/g/+D/5P/h/9j/1v/W/9L/z//M/8n/
yf/R/93/5P/m/+f/6f/o/+n/6//s/+v/6//x//X/8//x//H/8f/x//H/8f/x//L/8f/x
//H/8f/y//T/9f/3//j/8//x/+//8f/y//T/9v/0//T/9P/2//j/+P/4//n/+f/5//n/
+f/5//r/+f/4//r//f/+////AQAEAAQABAAEAAUABQAIAAoACgALAA4AEAARABUAGAAW
ABcAGQAbACAAJAAkACQAKQAuADIAMgAzADYAOAA4ADkAOwA7AD0APgA/AD8APwA/AD8A
QgBAAD0AOQA4ADUAMwAzADIALwAtACsAKQAmACYAJQAjACIAIAAdABoAGAAWABcAGAAU
ABMAEgARABAACwALAAoABwAFAAUABQAEAAUABQADAAMABAAFAAQABwAHAAQABAAGAAEA
AAD///7//f8AAAIAAwABAAAA///+////////////AgABAAIAAwAHAAQABAAFAAQAAwAC
AAEA////////AQAEAAUABQAGAAUABgAGAAQAAwACAAEAAAD+//7//////wEAAwAEAAUA
BwAHAAcABwAGAAQAAwACAAYABgAEAAQABAAEAAUABQACAAEAAAD//wIAAwADAAQABAAE
AAQABAACAAIAAgACAP///////////////wAAAQD/////AQD+//z//f/+//7//v/+//7/
/P/9//7/AAABAP/////////////+//3//f/9//3//f/9//v/+//7//r//P/8//z//v/5
//j/+P/6//3//P/8//3//P/5//j/+P/6//r/+v/6//b/9v/2//b/+P/6//r/+f/3//f/
9v/2//b/9//4//r/9//2//X/9P/2//n//P/+//r/+P/2//T/9f/2//f/+P/1//b/9f/1
//P/8//0//X/+f/+/wMACAAHAAYABAADAAcACQAKAAwACwANAA4ADwARABIAEgASABQA
FQAWABcAFQATABMAEwAQAA0ACQAIAAcABgAGAAcABwAEAAAA/v/+//3/+v/5//P/8f/w
/+//7//u/+7/7f/u/+7/7v/u/+3/7P/q/+j/6//r/+z/7f/r/+z/7//t/+z/6v/p/+n/
6v/r/+z/7f/t/+//6//o/+r/6f/r/+3/7f/x//j/AgANABoAJAApACUAIgAkACYAIAAZ
ABkAJAApABIAAAAHAAkA/f/3//f/8P/n/+H/3//d/9//4f/b/9P/1f/X/9j/2v/e/+L/
4P/b/9r/2v/Y/9T/z//M/83/zf/J/8f/0P/U/9X/2f/c/9//4f/i/+H/4f/f/9//4//l
/+X/5f/l/+j/6f/q/+z/6//p/+f/5f/m/+j/6f/r/+3/6f/o/+f/6P/o/+n/6v/s/+z/
7P/u/+z/7P/s/+3/7v/v//D/8f/w//L/8v/y//H/8//z//P/9v/6//v//P/7//v/+v/8
//7//v///wIAAgADAAcACgAIAAkACwANABIAFgAWABYAGQAeACIAIgAhACQAJgAmACkA
KwArAC0ALgAvAC8ALwAvAC8AMgAwADAALQAtACsAKwArACoAJwAjACEAHwAcABsAGQAW
ABQAEwARAA8ADgAJAAkACQAEAAUABAADAAIA//////7/+//7//v/+//6//v/+//5//n/
+P/3//T/9f/1//L/8v/0//P/9P/1//b/9P/2//f/9//1//T/8//y//H/8f/x//H/9f/z
//P/8//z//D/8P/x//P/8//z//P/9f/1//X/9//3//f/9v/2//T/9P/z//D/8P/w//D/
8P/0//b/+f/7//r/+f/3//X/9f/1//X/9f/2//b/9//4//n/+P/1//T/9P/0//X/9f/2
//f/+P/5//j/9//1//T/9P/0//T/9P/y//L/8v/y//T/9f/2//f/9f/z//L/8f/v/+//
8f/u//D/8f/y//L/8P/w//D/7v/u/+7/7//v//H/8f/x//H/8f/w/+//7//x//H/8f/x
//D/7//u/+z/7f/u/+//8v/u/+7/7//y//H/7v/s/+v/7v/t/+7/8P/x//D/7//u/+r/
6v/q/+r/6//u/+//7//v/+//7v/u/+3/7f/t/+7/7f/s/+v/6v/m/+n/6v/o/+r/6v/q
/+r/7P/u//D/8P/x//D/8P/v/+7/7v/u/+//8v/1//j/+v/6//n/+f/7//3//v8AAAEA
BQAGAAcACQAIAAgACAAHAAkACwANAA8ADgAPABAACwAJAAQAAgABAP///v/+/////f/6
//n/+f/1//H/7//q/+f/5//n/+f/5v/m/+X/5P/k/+T/5P/k/+T/4//i/+L/4f/h/+H/
4f/g/+P/4f/h/+L/4v/j/+P/4//j/+P/4//j/+P/4v/g/9//4f/l/+f/5//s//j/CQAa
ACQAJQAlACQAJAAiABwAEwARAB4AIwAKAPD/8//1/+v/6f/t/+b/2//V/9f/1f/R/9H/
0f/N/8//0//O/87/2v/e/9j/2f/a/9T/zv/M/8n/yP/H/8P/wf/J/9D/0P/P/9H/0v/R
/9X/3v/j/+P/4//h/+H/4f/h/+H/4f/j/+P/4//k/+f/5//n/+f/5f/m/+b/5//q/+f/
5//n/+j/6P/p/+r/6v/q/+r/7P/s/+z/7P/t/+v/6//r/+v/7f/w//H/8v/1//f/9//3
//j/+v/5//j/+v/7//v//v////7//v8AAAUABwAMABAADgAPABEAEwAXABwAHQAeAB4A
IgAlACQAJwAqACwALAAwADMANAA3ADgAOQA5ADkAOAA3ADkANgA2ADMAMwAxAC8ALwAu
ACsAKwApACcAJAAiAB8AGwAYABoAGQAYABgAFAATABIADAALAAoACQAIAAcABwAGAAMA
BQAFAAUABAABAAEA//////3//f/7//3/AQD+//7/AAAAAAAAAAAAAPz//v//////AAAA
AAAAAAD//////////////f/9//3/AAD+////AQD///////////3//f/9////AQABAAAA
AAD//wAAAAD+/wEAAgADAAQAAgACAAMAAwAGAAcABwAHAAYABQAEAAMABQAEAAQABAAH
AAgABwAIAAYABgAHAAcABwAHAAcABwAHAAcABgAGAAYABgAGAAYABgAGAAYABgADAAMA
AwADAAQAAwADAAMAAwADAAUAAgACAAMABAAEAAYABgAGAAQAAgACAAMAAwADAAMAAwAD
AAMAAgABAAEAAwADAAMAAwABAAEAAQAAAAIAAgACAAQAAAAAAAEABAADAAAA/v/9////
//8BAAQABQAEAAMAAgD+//7//v/+/wEABAAFAAUAAwADAAIAAgADAAMAAwAEAAQABAAE
AAQAAgABAAAAAgADAAQABQAGAAUABAADAAIAAgACAAIAAgACAAIAAgAAAAMABAAGAAcA
BwAIAAkACwALAA0ADwAQABEAEQASABUAGQAaABwAHQAeAB4AHgAfACIAIgAiACEAHwAf
AB8AHwAeAB8AIAAbABoAFgAVABUAEgASABMAFQATABAADwAPAAsABwAFAAAA////////
///+//7//f/8//r/+v/6//r/+//7//v//P/5//n/+f/5//n/+//4//f/+f/6//z//f/8
//v/+v/5///////6//r//f/9//3//f8DAA4AGAAjADIAPAA/AD0APAA8ADwAOAAzADEA
OAA3ABoAAgAFAAMA+f/5//3/9v/r/+f/6f/r/+f/3//d/+P/6//r/+j/7v/u/+z/6v/n
/+L/3P/Y/9z/3//c/9f/2f/h/+f/5v/m/+n/6//u//P/9f/0//P/9f/3//v/+//5//n/
+f/5//v/+//7//z//f/9//3//f/9//7//v///wEA/f/8//v/+//8//7/AAD+//7//v8A
AAIAAgACAAMAAwADAAMAAwACAAQABAAEAAUABwAHAAcACQAMAAwADAANAA8AEAAUABQA
FAAVABgAGAAZAB0AIAAhACMAJgApACwAMAAwADAAMQA2ADoAOgA8AEAAQwBEAEUARQBD
AEMARgBJAEsATQBMAEsATQBKAEoARwBHAEUAQwBDAEIAPwA8ADkANgAyADMAMQAuACwA
KgAnACQAIgAgACEAIgAeAB0AHAAbABoAFgAVABMADwASABMAFAAUABAADwAMAAsADQAN
AAsADQARAA4ADgAQAA4ADgAOAA4ACgAMAA0ADQAKAAoACgAKAAwADQAOAA8AEAANAAwA
CwANAAoACgALAA0ADQANAA0ADQANAA0ADwANAA0ADAAMAA8AEAAQAA4ADgAOAA4ADgAP
ABAAEgATABEAEQAQAA8ADwAPAA8ADwASABIAEwAUABMAEgAPAA4ADwAQABIAEwARABEA
EQARABMAEwASABIAFAAUABQAFAATABIAEQAQABAAEQASABMADwANAAwACwANAA0ADwAM
AA8AEQATABQAEQAQAA8ADAANAA4AEAARAA8ADwAPAA8ADgAMAAoACQAJAAkACQAJAAoA
CwAMAAwADAAMAAwADgAMAAwADQAQABAADgANAA0ACwAJAAkACgAKAAoACgAKAAkACgAL
AAwACwAMAAsACQAJAAkACAAIAAgACQAKAAwACgAKAAoACgAIAAcABgAGAAgACAAIAAgA
BgAGAAYABgAIAAgACAAIAAgACgAKAAsACQAJAAoACwAOABIAFgAaABsAGgAYABcAFwAZ
ABoAHAAfACEAIgAjACgAKgArACwAKAAnACYAJQAkACMAJAAlACQAIQAdABwAGgAYABcA
FwAbABgAFAASAA4ACwAGAAMA/////wAAAQD///7//v/9//z//P/8//z/AAACAAMABAAB
AP///v/9//r/+v/8//n//P/8//3////+//3//P/7/////////wAA/v/7//n/+/8BAAUA
DAAWACEALgA2ADMAMwA2ADgAOgA4AC0AKQA0ADMAGgAKABEADwAFAAMAAwD4/+3/6f/t
//P/7//n/+X/6//r/+f/5P/k/+b/6v/u/+n/5P/k/+D/3v/d/9j/1f/V/9f/2//g/+j/
8f/1//D/7f/v//D/7f/t//H/9f/3//X/9f/1//X/9f/1//X/9v/3//f/9//3//X/9v/2
//f/+v/3//f/9//2//b/9//4//b/9v/2//j/+f/6//v//f/8//v/+v/5//3/AAABAAIA
AgADAAIAAQADAAYABgAGAAQABQAFAAgACAAIAAkADAAOAA8AEwAWABkAGwAeACEAIgAm
ACYAJgAmACoALQAsAC4AMgA1ADYANwA5ADkAOwA+AD8APwA/AD4APQA/ADwAOwA5ADoA
OQA3ADcANgAzAC8ALQArACgAKAAnACUAJAAiAB8AHAAaABcAFwAXABIADwAOAA0ADAAL
AAsACgAHAAcABwAHAAYABAADAAAA//8CAAMAAgAFAAQAAAD//wAA/P/8//z//P/8/wAA
AwAFAAEAAAD///7//f/9//3//f8BAP///////wMAAAAAAAEA//////////////////8B
AP/////+//7//f/+//7//P/8//z//P/8////AAACAAMAAgADAAMAAwACAAEAAAD/////
/v/+//7/AgACAAAAAAD+//7///////////////////////7//v/9//z/+//6//v//P/9
//7////////////8//v/+//7//n/+f/7//j/+P/5//r/+v/8//z//P/6//j/+P/5//n/
+//7//v/+//7//r/+f/5//j/9//2//X/9v/3//j/+P/4//j/+P/6//f/9v/2//j/+v/4
//f/9//3//X/9f/2//r/+v/6//r/+v/6//r/+v/3//j/9//1//X/9f/0//T/9f/1//X/
9v/4//j/+P/4//T/8f/y//b/9f/0//P/8v/z//T/9f/2//P/8v/x//D/8//0//X/9P/4
//j/+f/5//f/+P/5//v//P///wIABAACAAEAAQADAAcACAAKAAsADQAOAA8AEQAQABAA
EAAPABEAEQARABEAEQATABUAEQAPAAoACAAHAAYABgAHAAkABAAAAP7//f/7//f/9f/w
/+//7//v/+//7P/s/+v/6v/s/+z/7P/s/+z/6//q/+r/6f/p/+n/6f/o/+v/6f/p/+n/
6v/s/+3/7P/r/+r/6f/r/+X/4v/m/+f/6f/t/+//8//8/wgAEQAgACQAIwAjACgAKgAm
AB4AFQAZACgAIwAGAAAABQD///n/9//x/+j/4//f/+H/4//h/9v/0//V/9n/3f/c/9r/
3P/g/+L/3//Y/9b/1P/Q/8v/zP/P/8v/x//L/9L/0v/R/9f/4P/h/93/3v/h/+H/3//h
/+P/5P/l/+b/5//m/+X/5P/k/+b/5//o/+n/5//o/+j/6f/s/+n/6f/p/+r/6v/r/+z/
7P/s/+z/7v/s/+z/7P/t/+3/7f/t/+3/7v/w//D/8P/z//X/9f/1//X/+P/4//j/+P/5
//n//P8AAAAAAQAEAAMAAwAGAAgACwANABAAEwAUABgAGAAYABoAHgAhACAAIwAmACgA
KAAtAC8ALwAxADEAMQAwAC8AMgAzADcANgAxAC0ALAApACgAKQApACcAJwAlACMAIAAd
ABsAGAAWABYAFQAUABQAEAAPAA4ACAAHAAYABQAEAAMAAwACAP///////////v/9//3/
+//7//r/+f/2//f//P/6//v//v/6//r/+v/6//T/9v/3//f/9P/0//T/9P/4//n/+v/7
/////f/9//3//P/4//f/9//4//n/+v/7//n/+f/5//v//f/9//z//P/9//7//v/8//r/
+v/6//r/+//8//7////+//////////3//f/9//3////+//7//v8CAAIAAAAAAP///v/+
//3/AAABAAIAAwAAAP///f/8//7//v/+//7//v/+//7//v////////////////8AAAEA
///9//3/+P/7//3///8AAP///v/9//r//P/8//3//f/9//3//f/9//3//P/7//v//P/9
//7////+//3//P/6//z//P/8//7/+v/6//v//v/9//r/+P/3//r/+f/6//z//P/8//z/
/P/8//z//P/8//z//v/+//3/+//7//r/+v/7//v/+//8//7//v/+//7//P/7//r/9v/3
//j/+f/6//r/+v/6//r/+//8//3//v/8//z//P/8//z/+v/8//z//f/9//3//v/9////
AgAFAAoADAAMAAsADAAPABIAFAAUABUAFwAYABcAGQAaABoAGgAZABkAGQAcAB0AHgAh
ACAAGwAWABAADgANAAwADAAPABEADgAKAAoACQAHAAMAAQD8//v/+//7//v/+v/6//n/
+P/4//j/+P/4//j/9//2//b/9f/1//X/9f/2//n/+f/5//j/+P/3//f/9//3//n////7
//X/8v/y//X/+f/9//3/AQAMABoAIwAsADAAMQAzAD4ARABAADgAMQAtADQAMwAYAAIA
BQADAP//AQD7//L/7f/r/+X/4//j/+P/5f/l/+X/5//m/+T/6P/u/+7/5//k/+L/3v/a
/9f/0v/P/9H/2f/j/+b/5v/p/+3/7v/v//H/9P/5//f/9//7//n/9//3//f/9//5//n/
+f/6//3//f/9//3/+v/6//n/+f////3//v////z//P/9//7/AAAAAAAAAgAEAAQABAAF
AAQAAwACAAEABAAGAAYABgAFAAcABwAHAAkADAAMAAwADgAPAA8AEgAUABQAFQAYABoA
GwAfACIAIgAjACUAJwAqAC4ALgAuAC8ANAA4ADgAOQA8AD4APgBCAEUARgBJAEoASwBL
AEsASQBJAEwASgBJAEcASABHAEQAQwBBAD0APQA7ADkANgAzADEALgAsAC0AKwApACgA
JQAlACUAIAAeABwAGgAYABYAFwAXABUAEwATABMAEgARABEADwAPABEAEQAPABEAEQAO
AA4AEAAOAA4ADgAOAAoADAANAA0ADgAOAA4ADgARABEAEQARABEADQALAAkADQAMAA4A
EQAPAA8ADwAPAA4ADQAMAA0ADwAPAA4ADgAPABAAEAAOAA0ADAALAAoADQAOABAAEQAQ
ABEAEQARABEAEQARABEAEQAQABAAEAASABIAEAAQAA4ADgAPAA8AEQARABEAEQARABEA
EAAQAA4ADgAOAA4AEQASABMAFAASABEAEAAPABAADwAPAA8ADQANAA8ADAAKAAsADAAM
AA4ADgAOAAwACgAKAAsACwANAA0ADQANAA0ADAALAAsACwALAAsACwANAA0ADQAMAAoA
CAAGAAYACAAKAA0AEgARAA4ADAALAAoABwAGAAYACgAKAAoACgAIAAgACAAIAAgACgAK
AAkACwALAAoACgAHAAcABwAIAAkACgALAAwACAAHAAwADAALAAoACQAIAAgACAAIAAgA
BgAGAAYABgAHAAgACQAKAAgACAAIAAgABgAIAAgACQALAAsADAANAA0AEAATABYAGgAa
ABkAGQAbAB0AHgAgACAAIQAhACEAJQAmACYAJgAlACUAJQAlACcAJwApACsAJAAfABkA
FgAYABgAGQAbABwAGAATABAADQALAAcABQABAAEAAgADAAQABAAFAAUAAgACAAIAAgAA
AAAA///+/wAA////////AQACAAUAAwACAAAA/////wAAAQACAAMABQD///n/+v/6//v/
AwAJAA0AEQAWACAALwA2ADgAOwA9ADwAPAA+ADoAMwAzAEAANwAWAAwAFQARAAkACQAB
APb/8f/z//P/8f/v/+3/6//p/+3/8f/y/+7/7P/s/+z/7f/u/+7/5v/g/9//3v/b/93/
5f/r//D/9P/1//H/8P/3//3//v///wEAAQAHAAkACAAHAAYABQAHAAcABwAIAAkACQAJ
AAkABwAIAAgACQANAAsADAANAAsACgAKAAoACwAMAA0AEAAOAA4ADgAPAA8ADwAPAA8A
DgAQABAAEAATABUAFQAVABgAHAAdAB4AHQAdABwAHgAiACIAIwAmACYAJwArAC4ALgAv
ADEAMwA4ADwAPAA8AD4AQgBFAEQARwBKAEwATABPAFEAUQBTAFQAVQBVAFUAUwBTAFYA
VABTAFEAUgBRAEwASwBJAEUARgBFAEQAQgA/AD0AOgA4ADcANQAzADIALwAvAC8AKgAp
ACgAJwAmACEAIQAgAB0AHwAfAB8AHgAfAB8AHQAdAB0AHQAbAB0AHQAYABYAFgAVABYA
FwAYABUAGAAaABsAGgAaABoAGgAbABsAGwAbABoAFwAWABUAGgAYABkAGwAZABkAGQAZ
ABkAGQAZABsAGQAZABgAGAAaABwAHQAcAB4AHgAeAB4AHQAcABwAGwAcAB0AHQAdAB0A
HQAdAB0AGwAaABoAGgAdAB4AHQAeABsAGgAaABkAGgAbABwAHQAeAB8AHwAgAB0AHAAb
ABoAGwAcAB0AHgAdAB0AHQAdABoAGQAZABkAGQAZABsAGAAZABsAHQAeAB4AHgAeABwA
GgAaABsAGwAZABkAGQAZABsAGgAZABkAFwAXABcAFwAYABkAGgAaABkAGAAXABgAGAAa
AB0AIgAhAB4AHAAbABoAFwAWABYAGQAaABsAHAAaABoAGgAaABoAHAAcABsAGwAbABoA
GgAZABkAGQAaABgAGAAYABgAHAAbABgAGAAaABoAGgAaABoAGgAaABoAGAAYABgAGAAY
ABgAGAAYABkAGgAbABwAHQAeAB8AIAAiACQAJgAoACoAKgAqACoALAAuADAAMgAzADQA
NQA2ADcAOAA5ADoAOQA4ADcANgA5ADoAOwA8ADkAOAA3ADYAMwAwAC0AKgAqACoAKgAq
ACcAJgAlACQAIQAeABsAGAAaABoAGgAaABcAFgAVABQAFAAUABQAFAAVABYAFwAYABYA
FgAWABYAFAAUABQAFAAWABYAFgAWABgAGAAYABgAFQAUABMAEgAYABwAIAAkAC4AOABC
AEwATgBOAE4ATgBNAEwASwBKAEYARABCAEAAOQAyACsAJAAeABoAFgASABAADgAMAAoA
CAAIAA==
         </WaveFormData>
      </LeadData>
      <LeadData>
         <LeadByteCountTotal>10000</LeadByteCountTotal>
         <LeadTimeOffset>0</LeadTimeOffset>
         <LeadSampleCountTotal>5000</LeadSampleCountTotal>
         <LeadAmplitudeUnitsPerBit>4.88</LeadAmplitudeUnitsPerBit>
         <LeadAmplitudeUnits>��V</LeadAmplitudeUnits>
         <LeadHighLimit>2147483647</LeadHighLimit>
         <LeadLowLimit>268435456</LeadLowLimit>
         <LeadID>V1</LeadID>
         <LeadOffsetFirstSample>0</LeadOffsetFirstSample>
         <FirstSampleBaseline>0</FirstSampleBaseline>
         <LeadSampleSize>2</LeadSampleSize>
         <LeadOff>FALSE</LeadOff>
         <BaselineSway>FALSE</BaselineSway>
         <ExcessiveACNoise>FALSE</ExcessiveACNoise>
         <MuscleNoise>FALSE</MuscleNoise>
         <LeadDataCRC32>4178886569</LeadDataCRC32>
         <WaveFormData>
7v/u/+7/7v/u/+7/7v/u/+7/7v/u/+7/6//q/+n/6P/p/+r/6//s/+r/6v/q/+r/6P/o
/+j/6P/q/+r/6v/q/+j/6P/o/+j/5v/m/+b/5v/m/+b/5v/m/+b/5v/m/+b/5v/m/+b/
5v/m/+b/5v/m/+T/5P/k/+T/5P/k/+T/5P/m/+b/5v/m/+b/5v/m/+b/5P/k/+T/5P/k
/+T/5P/k/+b/5v/m/+b/5P/k/+T/5P/k/+T/5P/k/+T/5P/k/+T/5P/k/+T/5P/k/+T/
5P/k/+b/5v/m/+b/5P/k/+T/5P/k/+T/5P/k/+T/5P/k/+T/5P/k/+T/5P/m/+b/5v/m
/+T/5P/k/+T/4v/i/+L/4v/k/+T/5P/k/+T/5P/k/+T/4v/i/+L/4v/k/+T/5P/k/+T/
5P/l/+f/5//p/+r/6//s/+3/7f/t/+3/6//o/+T/5f/j/+P/4P/e/9v/2f/X/9b/0v/R
/9H/0v/T/9T/1f/V/9X/1f/V/9f/2P/Z/9r/2v/c/9z/3v/h/+P/5P/l/+T/5P/l/+X/
5v/m/+b/5v/m/+f/5//n/+f/5//n/+f/6f/p/+n/6f/p/+n/6f/p/+n/6f/p/+n/6//r
/+v/6//p/+r/7P/v//L/9v/8//z/+v/7//v/9//z//H/8f/z//j//P////3/+v/+/wwA
JgBCAFYAZABvAHcAeQB1AHAAbgByAH0AhQCNAJQAnQCsALsAwQDFAMkA0ADTANYA3gDj
AOMA4QDkAOUA6QD5AAsBBgHeAKkAeABPADUAKAAdABQADAAHAAEA/P/2//P/7v/r/+n/
6P/o/+f/5//m/+b/5f/k/+P/4v/j/+L/4v/i/+D/4P/g/9//3P/c/9z/3P/b/9z/3f/e
/9z/2//a/9n/2//a/9n/2P/Y/9f/1v/V/9T/0//T/9L/0f/Q/8//zv/J/8j/xv/F/8T/
wv/A/77/vP+5/7X/sv+v/6z/qf+l/6L/n/+b/5f/k/+P/4v/if+G/4P/f/98/3v/ef92
/3X/c/9z/3P/c/93/3n/ev98/3//g/+H/4n/jf+S/5b/m/+d/6P/qP+s/7H/tP+5/73/
wv/G/8r/zv/R/9b/2P/b/97/4f/k/+X/6P/p/+v/6//r/+7/7v/v//L/8v/y//L/8//z
//P/9f/1//X/9f/1//f/9//3//f/9f/1//b/9v/4//j/+P/4//f/9//3//f/9//3//f/
9//3//f/9//3//f/9//3//j/+v/5//n/+v/4//f/9//3//f/9//3//f/+f/5//j/+P/2
//b/9v/1//b/9//4//n/9//3//f/9//0//T/9P/0//b/9v/1//X/9f/0//T/9P/0//T/
9P/0//T/9P/0//T/8//z//P/8//z//P/9P/0//P/8//z//P/8//z//P/8//1//X/9f/1
//P/8//0//T/9P/0//T/8//z//P/8//0//b/9v/1//X/9P/0//T/9P/2//X/9f/1//T/
9P/0//T/9v/2//b/9f/1//X/9v/3//X/9f/1//X/9f/0//T/8//0//X/9//5//f/9//3
//f/9//4//j/+P/4//f/9//2//b/9//3//f/9//3//f/9//3//f/9//4//j/+P/4//j/
9v/2//b/9v/2//b/9v/2//j/+P/4//n/+f/5//v//P///wAAAQABAAMAAwABAP7/+P/3
//X/9f/0//T/8f/v/+3/6v/m/+X/4//k/+X/5v/n/+f/5//n/+X/5//o/+n/6v/q/+z/
7P/u/+//8f/y//X/9v/2//f/9//4//j/+P/4//j/+f/5//n/+f/5//n/+//7//v/+//7
//v/+//7//v/+//7//v/+//7//v/+//9//v/+v/6//3/AAAGAAoAEAASAA8ADQANAAkA
BQABAAEABAAKAA0ADwAMAAwAEAAgADoAWABwAIMAkwChAKMAnACaAJwAowCtALcAwADJ
ANQA5wD3AP0AAQECAQcBDAEQARcBFwEXARgBHQEhASkBOwFEASQB6wC0AIUAWwBEADsA
LgAkAB0AFQAMAAgAAwAAAPz/+f/3//b/8//z//L/8v/z//L/8f/w/+//7v/u/+7/7v/u
/+7/7f/q/+r/6v/q/+r/6v/q/+r/6P/n/+b/5f/l/+T/4//i/+T/4//i/+H/4P/f/9//
3v/d/9z/2//a/9f/1v/U/9P/0v/Q/87/zP/K/8f/w//A/7v/uP+1/7H/sP+t/6n/pf+h
/53/mf+X/5L/j/+L/4j/hf+D/4D/f/97/3v/e/97/33/f/+A/4L/g/+H/4v/jf+T/5j/
nP+h/6X/q/+w/7T/uf+8/8H/xf/M/9D/1P/Y/9v/4P/i/+X/6P/r/+7/7//0//X/9//3
//n//P/8//3//v/+//7//v////////8BAAEAAQABAAEAAQABAAEAAQD/////AAAAAAIA
AgACAAIAAwADAAMAAwADAAMAAwADAAMAAwADAAMAAwADAAMABAAEAAMAAwAEAAQAAwAD
AAMAAwADAAMAAwADAAMAAgACAAAAAAAAAP//AQABAAEAAQABAAEAAQABAAAAAAAAAAAA
/v/+//3//f////7//v/+//7//v/+//7//P/8//z//P/9//3//f/9//3//f/+//7/+//7
//v/+//9//3//f/9/////////////f/9//7//v/+//7//v/9//3//f/9//7//v/+//3/
/f8AAAAAAAAAAP7//f/9//3/AAAAAAAAAAAAAAAAAAD///////8AAAEAAQABAAEAAQAB
AAAAAAD///////8AAAEA/////////////wAAAAAAAAIAAQABAAAA/v////////8BAAEA
AQABAAEA/////wAAAAAAAAAAAAAAAAAAAAAAAAAAAAAAAAAAAgADAAUABQAFAAYABwAI
AAkACQAJAAkABwAEAAAA/////////P/8//f/9f/z//D/7P/r/+v/7P/v//D/8f/x//H/
8f/x//P/9P/1//b/9v/4//j/+v/7//3//v///wAA/v//////AAAAAAAAAAAAAAEAAQAB
AAEAAwADAAMAAwADAAMAAwADAAMAAwADAAMAAwADAAMAAwABAAEAAQABAAQABAAJAA4A
EgAYABgAFgAXABcAEQANAAsADQANABIAFgAXABMAEgAYACwASgBmAHwAjACbAKUApwCj
AKAApACuALcAvwDHAM4A3QDyAAEBCQEJAQ0BEgEXARwBIAEfARsBHQEkASkBNQFFAUcB
IgHoALUAiABhAE0AQgA1ACwAIgAZABMADAAKAAUAAgD///3//P/8//n/+f/4//j/9//2
//X/9P/1//T/9P/0//L/8v/y//H/8v/y//L/8v/w//D/8P/w//D/7//u/+3/7f/s/+v/
6v/o/+f/5v/l/+T/4//j/+L/4f/g/9//3v/d/9z/2v/Z/9T/0v/Q/87/zP/J/8X/wv+9
/7r/t/+z/7D/rf+p/6X/o/+f/5v/mf+U/5H/jf+K/4n/h/+E/4P/gf+B/4H/gf+F/4f/
iP+K/43/kf+V/5f/nf+i/6b/q/+v/7X/uv++/8X/yP/N/9H/1P/Y/9z/4P/l/+r/7P/v
//D/8//2//f/+v/7//3//f/9/wAAAAABAAQABAAEAAQABQAFAAUABwAFAAUABQAFAAcA
BwAHAAcABwAHAAgACAAGAAYABgAGAAkACQAJAAkACQAJAAkACQALAAsACwALAAsACwAL
AAwACwAJAAgACAAKAAkACQAJAAkACQAJAAkACQAJAAgACAAGAAYABgAFAAcABwAHAAcA
BwAHAAcABwAEAAQABAAEAAQABAADAAMABQAEAAQABAACAAIAAgACAAIAAgACAAIAAQAB
AAEAAQABAAEAAgACAP//////////AQABAAEAAQABAAEAAQABAAEAAQACAAIAAgACAAIA
AQD///////8AAAAAAAD/////AAAAAAAAAAAAAP///////wAAAAAAAAAAAAAAAAAA////
////AAABAAEAAQABAAEAAQAAAAAA//8BAAEAAgADAAEAAQABAAEAAQACAAIAAgACAAEA
AQAAAAAAAQABAAEAAQABAAEAAQABAAMABQAEAAMAAgABAAAAAgACAAIAAgAAAAAAAAAA
AAAAAAABAAMABAAHAAkACwALAAsACgAJAAsACQAGAAIA///9//3/+v/8//n/9//1//T/
8P/v/+//7f/t/+3/7f/u/+//8P/x//H/8v/z//T/8v/0//T/9v/5//v//P/9//7//v//
////AgACAAIAAgABAAEAAAD/////////////////////////////////////////////
//////////8BAAIAAgADAAYADAAQABQAEgAPABEADwAJAAcABwAHAAgADgATABEADgAO
ABYALgBKAGAAbgB7AIUAiQCJAIQAgACCAIsAkwCZAKAAqQC0AMMAzwDXANsA4ADlAOoA
7gD1APkA+QD4APsA/wAFARcBKgEgAe8AuACLAGMARgA5ADAAJAAdABUADAAGAAMAAAD7
//n/+P/4//X/9f/0//T/8f/w/+//7v/t/+z/7P/s/+r/6v/q/+n/6P/o/+j/6P/m/+b/
5v/m/+b/5f/k/+P/5f/k/+P/4v/g/9//3v/d/97/3f/d/9z/2f/Y/9f/1v/R/9D/zv/N
/8z/yv/I/8b/wv+//7v/uP+1/7L/r/+r/6r/p/+j/5//m/+X/5P/kf+O/4v/h/+E/4H/
f/98/3v/e/97/3v/e/97/33/fv+A/4P/h/+L/43/j/+U/5j/nf+f/6X/qv+u/7X/uP+9
/8H/xP/I/8z/0P/R/9b/2P/b/+D/4//m/+f/6P/p/+v/6//v//L/8v/z//b/9v/2//b/
9//3//f/+f/3//f/9//3//n/+f/5//n/+f/5//r/+v/4//j/+P/4//f/9//3//f/+f/5
//n/+f/5//n/+f/5//n/+f/5//r/+v/5//n/+v/4//f/9//3//n/+f/5//n/+P/3//X/
9P/1//b/9//3//X/9f/1//X/9//3//f/9//0//T/9P/0//T/9P/z//P/8//y//L/8v/0
//T/9P/0//P/8v/x//D/8f/x//H/8f/x//H/8v/y//P/8//z//P/8//z//P/8//z//P/
8//z//P/8//0//T/9P/0//T/8//z//P/8//0//T/9P/z//P/9P/0//T/9P/2//X/9f/1
//X/9P/z//L/9P/0//T/8//z//P/9P/1//P/8//z//P/9f/0//T/8//z//P/9P/1//P/
8//z//P/8//0//T/9P/0//P/8//y//T/9f/1//X/8//z//P/8//z//X/9f/y//L/8v/y
//L/9P/0//T/9P/0//T/9P/0//T/9f/3//f/+f/6//v//P/7//v/+//7//v/+P/0//P/
7//v/+z/7P/p/+f/5f/i/9//3//g/+L/4v/i/+L/4f/j/+P/4//l/+T/5f/m/+b/6v/q
/+z/7f/v//D/8f/y//D/8f/x//L/8v/y//L/8v/1//X/9f/1//X/9f/1//X/9f/1//X/
9f/1//X/9f/1//X/9f/1//X/9f/1//X/9f/0//b/+f/6//7/BAAIAAYAAwABAAEA/f/7
//v//f8AAAIABQAFAAIAAgAKACIAQABYAGgAcwB/AIUAgwB+AHwAfACDAI0AlQCYAJ8A
rAC9AMkAzwDPANQA3QDiAOYA7QDvAOsA7ADvAPMA+wAPARoBCAHVAKAAcwBNADYAKwAg
ABgAEwANAAYAAAD7//j/8//x//D/8P/v/+//7v/u/+3/7P/r/+r/6//q/+r/6v/o/+j/
6P/n/+T/5P/k/+T/5P/k/+T/5P/i/+H/4P/f/9//3v/d/9z/3v/d/9z/2//a/9n/2f/Y
/9f/1v/V/9T/z//O/8z/y//I/8b/xP/C/8L/v/+7/7j/tf+y/6//q/+o/6X/of+d/5n/
lf+R/4//jP+J/4X/gv9//33/ev95/3n/ef95/3n/ef97/3z/fv9//4P/h/+J/43/kv+W
/5v/nf+j/6j/rP+x/7T/uf+9/8P/yP/N/9L/1P/Y/9n/2//e/+H/5P/l/+r/6//t/+3/
7//y//L/8//0//T/9P/0//X/9f/1//f/9//3//f/9//5//n/+f/5//f/9//4//j/+v/6
//r/+v/5//n/+f/5//n/+f/5//n/+//7//v/+//5//n/+f/6//r/+f/5//r/+v/5//n/
+f/5//n/+f/5//n/+f/4//j/+P/4//j/9//5//n/+f/5//f/9//3//f/9v/2//b/9v/2
//b/9f/1//X/9P/0//T/9P/0//T/9P/0//T/9P/0//P/8//z//P/8//z//T/9P/z//P/
8//z//P/8//z//P/8//z//P/8//z//P/9P/0//T/9P/0//P/8//z//P/9P/0//T/8//z
//T/9P/0//T/9f/1//b/9//2//b/9v/2//T/9P/0//P/8//z//T/9f/1//X/9f/1//f/
9v/2//X/9f/1//b/9//1//X/9f/1//X/9v/2//b/9v/1//X/9P/2//f/9//3//f/9//3
//f/9//1//X/9v/4//j/+P/4//b/9v/2//b/9P/0//T/9P/0//T/9P/0//b/9v/2//b/
9v/3//n/+f/5//r/+//8////////////+//4//T/8//x//H/7v/u/+v/6f/n/+T/4P/f
/9//4P/h/+L/4//j/+P/4//j/+X/6P/p/+r/6v/s/+z/7v/v/+//8P/x//L/9P/1//X/
9v/0//T/9P/0//P/8//z//P/9f/1//X/9f/1//X/9f/1//X/9f/1//X/9f/1//X/9f/z
//P/8//z//b/+P/5//7/AgAIAAoACAAHAAcABQABAP3//f/9/wAABAAJAAcABAAGABIA
LABKAGQAdgCHAJcAnQCbAJYAlgCaAKMArQC3AL4AxwDYAOsA9wD5APsAAAEFAQoBDAEP
AQsBDQEUARsBIwExAT8BKgH0ALkAhgBbAEEANAApAB4AGAAPAAUAAAD8//n/+P/z//H/
8P/w/+3/7f/s/+z/6//q/+n/6P/n/+b/5v/m/+T/5P/k/+P/5P/k/+T/5P/i/+L/4v/i
/+L/4f/g/9//3f/c/9v/2v/c/9v/2v/Z/9j/1//X/9b/0//S/9H/0P/P/87/zP/L/8j/
xv/E/8L/wP+9/7n/tv+z/7D/rf+p/6T/of+d/5n/l/+T/4//jf+K/4f/g/+A/3v/ef92
/3X/df91/3X/df91/3f/eP96/33/gf+F/4f/jf+S/5b/m/+f/6X/qv+u/7X/uP+9/8H/
xP/I/8z/0P/V/9r/3P/f/+L/5f/o/+n/6v/r/+3/7f/v//L/8v/z//T/9P/0//T/9f/1
//X/9//3//f/9//3//f/9//3//f/9//3//j/+P/4//j/+P/4//n/+f/5//n/9//3//f/
9//5//n/+f/5//n/+f/5//r/+P/3//f/+P/6//n/+f/5//f/9//3//f/9//3//b/9v/4
//j/+P/3//X/9f/1//X/9f/1//X/9f/2//b/9v/2//T/9P/z//P/9f/0//T/9P/y//L/
8v/y//L/8v/y//L/8f/x//H/8f/x//H/8v/y//P/8//z//P/8v/x//D/7//x//H/8f/x
//P/8//0//T/8v/y//L/8f/z//P/8//0//T/9P/z//P/9P/0//T/9P/0//P/8//z//T/
9P/0//T/9P/0//T/8//z//P/9P/1//X/9f/1//X/9f/0//T/8//z//P/9P/1//f/9//3
//f/9f/2//b/9v/2//X/9f/0//T/9f/1//X/9//3//f/9//1//X/9f/2//b/9v/2//b/
9v/2//b/9v/0//T/9P/0//b/9v/2//b/9v/2//f/+f/5//v//P/9/wAAAQABAAEA///9
//r/9v/3//X/9f/y//T/8f/v/+3/6P/k/+P/4//i/+P/5P/l/+f/5//n/+f/5//o/+n/
6v/r/+7/7//y//L/8//z//P/9v/2//f/9//4//j/+P/4//b/9//3//f/+f/5//n/+f/5
//n/+f/5//n/+f/5//n/+f/5//n/+f/3//f/9//3//n/+P/4//v/AAAGAAoADgAMAAsA
DQALAAUAAQABAAEABAAKAA0ADQAMAAwAFgAuAEwAYgByAIMAkwCXAJUAkACQAJQAnQCp
ALEAuADBANQA5wDzAPUA9wD+AAEBBgEOARMBEwERARQBFwEdASkBOwEyAQQBywCaAG8A
UQBCADcAKgAiABsAEQAKAAYAAQD+//3/+//6//r/9f/1//T/9P/1//T/8//y/+//7v/u
/+7/8P/w//D/7//s/+z/7P/s/+r/6v/q/+r/7P/r/+r/6f/p/+j/5//m/+b/5f/k/+P/
4v/h/+H/4P/f/97/3f/c/9f/1v/U/9P/0P/O/8z/yv/K/8f/w//A/7//vP+5/7X/sv+v
/6v/p/+j/5//m/+Z/5b/k/+P/4z/if+H/4T/g/+B/4H/gf+B/4H/g/+E/4b/if+N/5H/
k/+X/5z/oP+l/6n/r/+0/7j/vf/A/8X/yf/O/9L/1v/a/93/4v/k/+f/6P/r/+7/7//0
//X/9//3//n//P/8//3//P/8//z//P////////8BAAEAAQABAAEAAQABAAEAAQABAAEA
AgACAAIAAgACAAIAAQABAAEAAQABAAEAAQABAAMAAwADAAMAAwADAAMABAAEAAMAAwAE
AAQAAwADAAMAAQABAAEAAQADAAMAAgACAAIAAgACAAEAAQABAAEAAQADAAMAAwADAAAA
AAAAAAAAAAAAAP////////7//v/+//7//v/+//7/AAAAAAAAAAD9//3//f/9//////8A
AAAA/f/9//3//f////////////3//f/9//3//////wAAAAAAAAAAAAD///3//f/9//7/
/v/+//3//f8AAAAAAAAAAAAA////////AAAAAAAAAAD+//7//v/9//3//f/+////////
//////////7//v/9//////8AAAEA/////////////wAAAAAAAP7//f/9//z//v//////
//8BAAEAAQABAP///f///wAA/v/+//7//v8AAAAAAAAAAP7//v/+//7//v/+//7//v/+
//7//v/+//7///8BAAEAAwAEAAUABgAFAAUABQAFAAUAAgD+//3/+//7//j/+P/1//P/
8f/u/+j/5//n/+j/5//o/+n/6f/r/+v/6//t/+7/7//w//D/9P/0//b/9//5//r/+//8
//r/+//7//z/+v/6//r/+v/9//3//f/9//3//f/9//3/+//7//v/+//9//3//f/9//3/
/f/9//3/+//7//v/+/8AAAIAAwAIAAwADgAQAA4ADQANAAkABQADAAUAAwAIABAAEQAN
AAoADgAcADgAUgBmAG4AdQB7AH0AewB6AHwAgACHAI8AlQCaAKEAsAC/AMsA0QDTANYA
3wDiAOgA6wDpAOsA7ADxAPMA/QARARoB/ADJAJgAawBJADgAMQAmABwAFQANAAYAAgD9
//j/9//1//T/9P/x//H/8P/w/+//7v/t/+z/6f/o/+j/6P/o/+j/6P/n/+j/6P/o/+j/
5P/k/+T/5P/k/+P/4v/h/+H/4P/f/97/3v/d/9z/2//a/9n/2f/Y/9X/1P/T/9L/z//O
/8z/y//I/8b/xP/C/77/u/+3/7T/s/+w/63/qf+m/6P/n/+b/5f/k/+P/43/jP+J/4X/
gv+B/3//fP97/3f/d/93/3f/e/99/37/gP+B/4X/if+L/4//lP+Y/53/n/+l/6r/rv+z
/7b/u/+//8L/xv/K/87/z//U/9b/2f/e/+H/5P/l/+j/6f/r/+v/6//u/+7/7//y//L/
8v/y//H/8f/x//P/9f/1//X/9f/1//X/9f/1//X/9f/2//b/9P/0//T/9P/3//f/9//3
//f/9//3//f/9//3//f/9//3//f/9//4//b/9f/1//b/+P/3//f/9//1//X/9f/1//P/
8//y//L/9P/0//T/8//z//P/8//z//P/8//z//P/8v/y//L/8v/y//L/8f/x//H/8P/w
//D/8v/y//L/8v/w//D/8P/w/+//7//v/+//7//v//D/8P/v/+//7//v//H/8f/x//H/
7//v/+//7//x//H/8v/y//D/8P/w/+//8f/x//H/8v/y//L/8f/x//D/8P/w//D/8v/x
//H/8f/w//D/8P/w//L/8v/y//H/8f/x//L/8//x//H/8f/x//P/8v/y//H/8f/x//L/
8//z//P/8//z//H/8v/y//L/8v/x//H/8P/y//P/8//z//H/8f/x//H/8//z//P/8v/0
//T/9P/0//L/8v/y//L/9P/0//T/9P/0//T/9P/0//T/9P/0//T/9P/0//T/9f/1//X/
9//4//v//P/9//3//f/9//v/+P/y//H/7//v/+z/7P/p/+f/5f/i/97/3f/e/+D/4v/k
/+T/4//i/+H/4//l/+b/5//o/+j/6v/q/+z/7f/v//D/8f/y//L/8//z//T/9P/0//T/
9P/1//X/9f/1//X/9f/z//P/8//z//X/9f/1//X/8//z//P/8//1//X/9f/1//X/9//2
//T/9f/6/wAABgAMAAgABwAHAAUA///7//n/+f/+/wYACwAHAAQABAASACoASABiAHYA
hQCRAJsAlwCQAJAAlACdAKcArwC2AMEA1ADjAO0A8QDzAPgA/QACAQgBCQEJAQkBDAER
ARcBJwE1ASYB9AC9AIoAWwA/ADQAKQAeABgAEQAJAAIA/v/5//b/8//x//D/8P/t/+3/
7P/s/+v/6v/p/+j/5//m/+b/5v/m/+b/5v/l/+L/4v/i/+L/4v/i/+L/4v/i/+H/4P/f
/9//3v/d/9z/3P/b/9r/2f/Y/9f/1//W/9P/0v/R/9D/zf/M/8r/yf/I/8b/xP/C/8D/
vf+5/7b/s/+w/63/qf+m/6P/n/+b/5f/k/+P/43/iv+H/4P/gP99/3v/eP93/3P/c/9z
/3P/c/91/3b/eP97/3//g/+F/4n/jv+S/5f/m/+h/6b/qv+v/7L/t/+7/8L/xv/K/87/
0f/W/9j/2//e/+H/5P/l/+j/6f/r/+v/7f/w//D/8f/y//L/8v/y//P/8//z//X/8//z
//P/8//z//P/8//z//X/9f/2//b/9v/2//b/9v/3//f/9//3//X/9f/1//X/9//3//f/
9//3//f/9//4//j/9//3//j/+P/3//f/9//5//n/+f/5//f/9//2//b/+P/4//j/9//3
//f/9//3//X/9f/1//X/9P/0//T/9P/0//T/8//z//P/8v/y//L/8v/y//L/8v/y//L/
8v/y//H/8f/x//H/8//z//T/9P/x//H/8f/x//H/8f/x//H/7//v/+//7//x//H/8v/y
//L/8v/y//H/8f/x//H/8v/y//L/8f/x//L/8v/y//L/9P/z//P/8//0//T/9P/0//P/
8v/x/+//8P/x//P/9f/z//P/8//z//P/8v/y//H/8//z//T/9f/z//P/8//z//P/9P/0
//T/9P/z//P/8v/y//P/8//z//X/9f/1//X/8//z//X/9v/1//T/8//y//T/9P/0//T/
9P/0//T/9P/2//b/9v/2//T/9P/0//T/9P/0//T/9P/0//T/9f/3//n/+//8//3//v//
///////9//v/+P/0//P/8f/x/+7/7v/r/+n/5//k/+D/3//f/+D/4f/i/+P/4//j/+P/
4//n/+j/6f/q/+j/6v/q/+z/7f/v//D/8f/y//L/8//z//T/9P/0//T/9P/1//X/9f/z
//P/8//z//X/9f/1//X/9f/1//X/9f/z//P/8//z//X/9f/1//X/9f/0//b/+f/8/wIA
DAAOAAwACwAJAAUA///9//3//f8CAAgACQAHAAYACAAYADQAUgBoAHoAiwCXAJkAlQCQ
AJAAmgCnALEAtwDAAM0A4ADvAPcA+wD/AAQBBwEKARABEwETARMBGAEbASMBNQE/ASQB
6gCzAIIAWQBBADQAKQAgABgADwAFAAAA/P/5//b/8//x//D/8P/r/+v/6v/q/+f/5v/l
/+T/5f/k/+T/5P/k/+T/5P/j/+L/4v/i/+L/4P/g/+D/4P/g/9//3v/d/93/3P/b/9r/
2v/Z/9j/1//U/9P/0//S/9P/0v/R/9D/zf/M/8r/yf/G/8T/wv/A/77/u/+3/7T/r/+s
/6n/pf+i/5//m/+X/5X/kf+N/4v/hv+D/3//fP95/3f/dP9z/3P/c/9z/3P/dP91/3X/
dv96/3//hP+H/4n/jv+S/5f/nf+j/6j/rP+x/7T/uf+9/8L/xv/K/87/0f/W/9j/2//g
/+P/5v/n/+r/6//t/+3/7f/w//D/8f/0//T/9P/0//P/8//z//X/8//z//P/8//1//X/
9f/1//X/9f/2//b/9v/2//b/9v/5//n/+f/5//f/9//3//f/+f/5//n/+f/3//f/9//4
//j/9//3//j/+P/3//f/9//5//n/+f/5//f/9//2//b/9v/2//b/9f/3//f/9//3//X/
9f/1//X/9P/0//T/9P/2//b/9f/1//P/8v/y//L/8v/y//L/8v/0//T/9P/0//P/8//z
//P/8//z//T/9P/z//P/8//z//H/8f/x//H/8f/x//H/8f/z//P/9P/0//L/8v/y//H/
8f/x//H/8v/0//T/8//z//L/8v/y//L/8v/x//H/8f/0//T/9P/0//L/8v/y//H/8//z
//T/9f/z//P/8//z//P/8v/y//H/8//z//T/9f/z//P/8//z//P/9P/0//T/9P/z//P/
8v/y//P/8//z//P/8//z//P/9f/z//P/9P/y//L/8v/y//L/8v/y//L/8P/w//D/8P/y
//L/8v/y//L/8v/y//L/9P/0//T/9P/1//b/9//4//n/+v/7//z/+//6//n/+P/0//L/
8P/u/+z/6v/o/+b/4//g/93/2v/c/9z/3P/c/97/3v/e/97/3v/e/97/3v/f/+D/4f/i
/+X/5v/n/+j/6v/q/+r/6v/s/+z/7P/s/+7/7v/u/+7/7v/u/+7/7v/u/+7/7v/u/+z/
7P/s/+z/7P/s/+z/7P/q/+r/6v/q/+v/7P/t/+7/8f/0//f/+v/7//z//f/+//r/+P/2
//T/9//4//n/+v/+/wIABgAKAB4AMgBGAFoAYwBsAHUAfgCCAIQAhgCIAJEAmgCjAKwA
twDAAA==
         </WaveFormData>
      </LeadData>
      <LeadData>
         <LeadByteCountTotal>10000</LeadByteCountTotal>
         <LeadTimeOffset>0</LeadTimeOffset>
         <LeadSampleCountTotal>5000</LeadSampleCountTotal>
         <LeadAmplitudeUnitsPerBit>4.88</LeadAmplitudeUnitsPerBit>
         <LeadAmplitudeUnits>��V</LeadAmplitudeUnits>
         <LeadHighLimit>2147483647</LeadHighLimit>
         <LeadLowLimit>268435456</LeadLowLimit>
         <LeadID>V2</LeadID>
         <LeadOffsetFirstSample>0</LeadOffsetFirstSample>
         <FirstSampleBaseline>0</FirstSampleBaseline>
         <LeadSampleSize>2</LeadSampleSize>
         <LeadOff>FALSE</LeadOff>
         <BaselineSway>FALSE</BaselineSway>
         <ExcessiveACNoise>FALSE</ExcessiveACNoise>
         <MuscleNoise>FALSE</MuscleNoise>
         <LeadDataCRC32>3984779104</LeadDataCRC32>
         <WaveFormData>
+v/6//r/+v/6//r/+v/6//r/+v/6//r/+P/4//j/+P/5//r/+//8//r/+v/6//r/+P/4
//j/+P/6//r/+v/6//j/+P/4//j/+P/4//j/+P/2//b/9v/2//b/9v/2//b/9v/2//b/
9v/0//T/9P/0//T/9P/0//T/8v/y//L/8v/y//L/8v/y//L/8v/y//L/8P/w//D/8P/w
//D/8P/w//D/8P/w//D/7v/u/+7/7v/w//D/8P/w/+7/7v/u/+7/8P/w//D/8P/u/+7/
7v/u/+7/7v/u/+7/7v/u/+7/7v/s/+z/7P/s/+7/7v/u/+7/7P/s/+z/7P/u/+7/7v/u
/+z/7P/s/+z/6v/q/+r/6v/r/+z/7f/u/+z/7P/s/+z/6v/q/+r/6v/r/+z/7f/v/+7/
7f/s/+z/7v/v//D/8P/x//H/8f/x//D/8P/w//D/8P/y//L/8v/y//D/6//m/+H/3f/d
/93/4P/i/+P/5f/m/+j/6P/p/+3/7f/s/+z/6f/p/+z/7P/s/+v/6//p/+n/5//n/+b/
4//j/+P/4//l/+X/5f/m/+T/5P/k/+T/5v/m/+X/5f/n/+j/6P/o/+f/5v/l/+T/5v/n
/+f/5//l/+X/5//r//D/+f8GAA8AHAAuAEMAXAB5AJwAvQDbAPEA/gD2ANkAqgB7AFUA
NQAXAAcACQAUACcAOgA+ADIAJQAtAEgAYwBzAHwAjwCtAMUAzADGAL0AtwCtAKQAmwCR
AH0AaABaAE8AQwA6ADAAFgD1/9v/yv+8/7j/vP/E/8r/0f/Z/+D/5P/m/+j/6v/q/+n/
6f/p/+n/6f/p/+j/6P/o/+j/6P/o/+j/6P/p/+n/6P/o/+f/5//n/+f/5//m/+b/5v/m
/+X/5f/l/+b/5v/l/+T/5P/k/+T/5P/j/+P/5P/k/+T/5v/l/+X/5f/j/+P/4//j/+P/
4//i/+L/4v/h/+D/4P/f/97/3f/c/9v/2v/Z/9b/1P/S/9D/zv/M/8v/yf/H/8X/w//C
/8D/vf+9/73/vv/A/8L/wv/C/8L/x//J/8v/y//P/9L/1f/a/93/3//k/+b/6v/t/+//
8//2//j/+v/6//v//P/8///////+//7////+//7//v/7//v/+v/5//v/+//6//n/9//3
//f/9//5//j/+P/4//r/+v/6//r/+P/4//j/+P/6//r/+v/7//r/+v/5//n/+//7//v/
+//7//v/+v/6//z//P/8//z//P/8//z//v/+//z//P/8//v//P/8//v/+//8//7////+
//7//f/9////AAAAAP///f/9//3//f/8//v/+//7//3//f/9//3//f/8//z//P/8//z/
/P/8//v/+//7//r/+v/6//r/+v/6//r/+f/5//f/9//3//b/+P/4//j/+P/3//f/9//3
//f/9//3//f/9f/1//T/9P/y//P/8//z//P/9P/1//b/9P/0//P/8//1//b/9v/1//X/
9f/1//T/9P/0//T/9P/0//T/9P/1//P/8//z//P/8//y//L/8v/0//T/9P/0//L/8v/y
//L/8v/y//L/8v/w//H/8f/x//H/8P/w//H/8v/y//H/8P/y//L/8P/y//L/8v/y//L/
8P/w//D/8P/y//L/8v/y//P/8//z//P/8v/y//P/9P/2//f/9//3//f/+P/4//j/+P/4
//r/+v/8//7//P/3//T/7//r/+v/6v/q/+v/6//t/+7/8P/w//H/8//z//L/8P/v/+//
8v/y//L/8f/x//D/7//u/+//7P/r/+v/6//r/+v/6//r/+z/7P/s/+z/7P/s/+z/6//r
/+v/7P/s/+r/6v/q/+r/7P/s/+3/7f/t/+3/6//p/+n/7v/1//7/CwAYACQANQBMAGcA
hgCrAM8A7QAGARQBDwHwAMEAjQBhAD0AHwALAAwAGwAyAEIAQgAvACEALgBLAGUAdACD
AJsAuwDQAM4AwQCzAKcAmACLAHkAYwBKADwAMwAnABwAFAAEAOn/1f/M/8L/uv+8/8T/
yv/R/9v/4v/o/+z/7v/y//D/7//v/+//7//v/+//7v/w//D/8P/w//D/8P/w//H/8f/w
//D/7//v/+//7//v/+7/7v/u/+7/7f/t/+3/7v/u/+3/7P/s/+7/7v/u/+3/6//s/+z/
7P/s/+v/6//r/+v/6//r/+v/7f/t/+z/7P/u/+3/7P/s/+r/6P/m/+T/5f/k/+P/4P/f
/97/3f/c/9r/2f/X/9X/0//R/9D/zv/L/8v/y//M/87/0P/Q/9D/0P/V/9f/2f/c/+H/
5f/p/+7/8f/z//j/+v/+/wEAAwAHAAoADAAOAA0ADQANAAwACwALAAoACgAJAAgACAAI
AAUABQAEAAMAAwADAAIAAQABAAEAAQABAAEAAAAAAAAAAAAAAAAAAAD+//7//v/+////
AAABAAMAAwACAAAA//8BAAEAAQABAAMAAwACAAIAAgACAAIAAgACAAIAAgAEAAQAAgAC
AAIAAQACAAIAAQACAAIAAwADAAIAAgABAAEAAwAEAAQAAwABAAEAAQABAAIAAQABAAEA
//////////8BAAAAAAAAAAIAAgACAAIAAAD///7//P/+//7//v/+//7//v/9//3/+//7
//v/+v/8//z//P/8//3//f/9//3/+//7//v/+//7//v/+v/6//j/+f/5//n/+v/6//r/
+v/6//r/+f/5//n/+v/6//n/+//7//v/+v/4//j/+P/4//r/+v/6//v/+//7//v/+//5
//j/+P/4//r/+v/6//r/+P/4//j/+P/6//r/+v/6//r/+//7//v/+f/4//j/+f/6//r/
+f/4//j/+P/6//r/+v/6//r/+v/4//j/+P/4//j/+P/5//n/+//7//z//P/7//z//P/9
/////////wAAAAAAAAAAAAACAAIAAgAEAAAA+//2//H/7f/t/+3/7v/x//P/9v/4//j/
+P/5//v/+f/4//j/9//3//r/+v/6//n/+f/3//X/8//z//L/8f/x//H/8f/x//P/8//0
//T/8v/y//L/8v/y//H/8f/x//T/9P/0//T/8v/y//L/8v/x//H/8f/x//H/8f/1//z/
BQASABsAKgA+AFkAdgCXAL4A4QD9ABMBHgEUAe8AuACDAFkAOQAbAA0AEwAoAD8AUgBU
AEAAMwBBAGAAdwCDAI4AqwDLANsA1gDIALsArwChAJQAgwBpAE8AQgA+ADEAJQAYAAQA
6P/V/8//xv/C/8b/zP/S/9j/4f/n/+r/7v/y//b/9v/0//P/8//z//P/8//z//L/8v/y
//L/8v/y//L/8v/z//P/8v/y//H/8f/x//H/8f/w//D/8P/w//H/8f/x//L/8P/v/+7/
7v/u/+7/7v/t/+3/7v/u/+7/7v/t/+3/7f/v/+//7//v/+3/7f/s/+z/7v/t/+z/7P/p
/+j/5//m/+X/5P/j/+D/4P/e/9z/2v/W/9X/0//R/9H/z//O/8z/y//L/8v/zP/N/9D/
0f/S/9T/2f/b/93/4f/l/+j/6//y//X/9//8//7/AgAFAAcACAAKAAsADAAMAA0ADgAO
AA4ADQALAAoACQAIAAgACAAHAAcABgAFAAUABQAEAAMABQAFAAUABQAFAAQABAAEAAIA
AgACAAIABAAEAAQABAAEAAQABAAFAAYABgAFAAUABQAFAAUABQAHAAcABgAGAAYABgAG
AAYABAAEAAQABgAIAAYABgAGAAcACAAIAAcABgAGAAcABwAGAAYABQAFAAUABgAGAAUA
BQAFAAUABQACAAEAAQABAAEAAQABAAEAAwACAAIAAgAAAAAAAAAAAAEAAQABAAAAAAAA
AAAAAAAAAAAA//////////////7//v/+//7//v/9//3//f/9//v/+//7//v/+//7//r/
+v/6//v/+//7//r/+v/6//r/+v/6//n/+f/5//r/+v/5//n/+f/5//j/+P/4//j/+P/2
//b/9v/3//j/+f/6//v/+f/4//j/+P/4//j/+P/4//b/9v/2//b/+P/4//j/+P/4//n/
+f/5//n/+P/4//n/+P/4//f/9v/4//r/+v/6//j/+P/4//j/9v/2//b/9v/2//b/9v/3
//f/9//3//j/+v/7//z//P/7//v/+//7//z//P/8//z/+v/8//z//P////7/+v/2//H/
7f/t/+3/7P/u/+//8f/y//T/9P/1//f/9//2//b/8//z//b/9v/4//f/9//1//P/8f/x
//D/8f/x//H/8f/w/+//7v/u/+7/7v/u/+7/8P/w/+//7//v//D/8P/w//D/8P/w//D/
8P/x//H/8f/x//H/8f/x//b//f8IABMAHgAsAEEAWgBzAJgAvQDZAPEAAgEIAfEAygCZ
AGsASwAxABkADwAYACsAQgBSAFgASwA/AEwAZwB7AIYAkQCnAMcA3ADeANcAzQDHAMAA
twCtAKEAjAB6AHEAZwBYAEwAPgAhAPf/3v/Q/8T/wP/G/8z/0f/X/97/4v/m/+r/7P/u
/+3/7f/t/+3/7f/t/+z/6v/q/+r/6v/q/+r/6v/r/+n/6P/o/+f/6f/p/+n/6f/m/+b/
5v/m/+f/5//n/+j/6P/n/+b/5v/k/+T/5P/j/+P/5P/k/+T/5P/j/+P/4//h/+H/4f/h
/+H/4f/g/+D/3v/d/9z/3P/Z/9j/1//W/9f/1v/V/9L/zv/M/8r/yP/G/8X/w//B/8D/
vf+7/7j/uf+5/7n/uv+4/7r/uv+6/7r/v//B/8P/w//H/8r/zf/Q/9P/1f/a/93/4v/m
/+n/7P/u/+//8P/x//P/9f/2//n/+f/4//j/+f/4//j/+P/4//n/+f/5//n/+f/4//f/
+f/5//n/+f/5//j/+P/4//j/+P/4//j/+v/6//r/+v/6//r/+v/7//r/+v/5//n/+//7
//v/+//7//v/+v/6//z//P/8//z//P/8//z//v/+//z//P/8//v//P/8//v/+v/6//v/
+//+//7//f/9//v//P/8//v//f/9//3//f/8//v/+//7//n/+f/5//n/+f/4//j/+P/4
//j/+P/4//f/9//3//b/+P/4//j/+P/2//b/9f/1//f/9//3//b/9v/2//b/9v/1//X/
9f/1//X/9f/1//X/8//z//L/8v/y//P/8//z//T/9P/0//T/9P/0//P/8//z//T/9P/z
//H/8f/x//D/8v/y//L/8v/y//L/8v/z//H/8f/x//H/8//y//L/8v/y//L/8v/y//D/
8P/w//D/8v/y//L/8v/w//H/8f/x//P/8v/y//P/8//y//D/7v/u//D/8P/u//D/8P/w
//D/8P/w//D/8P/w//D/8f/x/+//7//w//D/8//0//T/9f/z//P/8//0//L/8v/y//L/
9P/0//T/9v/2//H/7P/n/+P/4//j/+T/5P/l/+f/6P/s/+z/7f/v/+3/7P/s/+v/7f/w
//D/8P/v/+//7f/r/+n/6f/o/+f/5//n/+f/5//p/+n/6v/q/+j/6P/o/+j/6P/n/+f/
5//o/+j/6P/o/+j/6P/o/+j/6f/p/+n/6f/p/+n/6//u//f/AgAPABgAJAA1AE4AaQCK
AK8AzQDnAPoA/gDrAMYAlwBrAEsALQAVAAsAEAAhADYAQgBCADMAKwA6AFkAbQB4AIMA
nQC9AM4AzgDDALsAuQCwAKMAmwCLAHIAYABXAE0AQgA4ACgACQDp/9T/xv+6/7j/vv/E
/8v/1f/e/+L/5P/m/+j/6v/p/+n/6f/n/+f/5//m/+j/6P/o/+j/6P/o/+j/6f/p/+j/
6P/n/+f/5//n/+f/5v/m/+b/5v/l/+X/5f/m/+T/4//i/+L/5P/k/+T/4//j/+T/5P/k
/+L/4f/h/+H/4f/h/+H/4f/f/9//3v/e/9//3//f/+D/3f/c/9v/2v/Z/9j/1//U/9L/
0P/O/8z/yv/J/8f/xf/D/8H/wP++/7v/u/+7/7z/vP++/77/vv+8/8H/w//F/8f/y//O
/9H/1v/Z/9v/4P/i/+b/6f/r//H/9P/2//j/+P/5//r/+v/7//v/+v/6//n/+P/4//j/
+f/5//j/9//3//f/9v/1//X/9f/1//X/9//2//b/9v/2//b/9v/2//b/9v/2//b/9v/2
//b/9//2//b/9f/1//X/9f/1//X/9//3//b/9v/4//j/+P/4//j/+P/4//r/+v/4//j/
+P/5//r/+v/5//r/+v/7//v/+v/6//n/+f/7//z//P/7//r/+f/4//f/9//3//j/+f/5
//n/+f/5//n/+P/4//j/9v/2//b/9v/3//f/9//2//j/+P/4//j/9//2//T/8//z//P/
8//y//L/8v/y//L/8f/x//H/8f/x//H/8f/x//P/8//y//L/8P/x//H/8f/w//D/8P/w
//D/8P/v/+//8f/y//L/8f/v/+//7//u/+7/7v/u/+7/7v/u/+7/7//t/+3/7f/t/+7/
7v/v//D/7v/u/+7/7v/s/+z/7P/s/+7/7v/u/+7/7P/t/+3/7f/t/+z/7P/t/+7/7v/t
/+z/7v/s/+z/7P/u/+7/7v/u/+z/7P/s/+z/7P/s/+z/7P/s/+z/7P/s/+z/7P/t/+3/
7//v//D/8P/w//D/7//v//D/8f/y//T/9P/0//T/9P/0//T/9P/2//T/7//q/+X/4f/h
/+H/4v/m/+f/6f/q/+r/6v/r/+3/7f/s/+z/6//t//D/8P/w/+3/7f/r/+n/6f/p/+j/
5//l/+X/5f/l/+X/5f/m/+b/6P/o/+j/6P/m/+X/5f/l/+T/5P/k/+T/5v/m/+b/5v/l
/+X/5f/l/+n/6f/n/+z/9/8EAA8AGAAoAEEAWgB3AJwAwQDjAPsADgEQAfkAzACXAGcA
RQAjAAsABQASACkAPgBEADQAIQAjADwAWQBtAHgAiwCtAMUAygDAALEApQCXAIgAeQBh
AEkAOAAyACkAHQASAAIA6v/T/8X/vP+0/7T/uv/C/8r/0f/Z/9z/4P/k/+j/6v/o/+f/
5//n/+f/5//n/+b/5v/m/+b/5v/m/+b/5v/n/+f/5v/m/+X/5f/l/+X/5f/k/+T/5P/k
/+X/5f/l/+b/5P/j/+L/4v/i/+L/4v/h/+H/4v/i/+L/4v/h/+H/4f/j/+P/4//j/+H/
4f/g/+D/4P/f/97/3v/f/97/3f/c/9n/2P/X/9T/1P/S/9D/zv/O/83/y//J/8f/xf/E
/8L/w//D/8P/xP/E/8b/xv/G/8j/zf/P/9H/1f/Z/9z/3//m/+n/6//w//L/9v/5//v/
/v8AAAEAAgACAAMABAAEAAQAAwABAAAA/f/8//z//P/9//3//P/7//r/+f/3//X/9//3
//f/9//3//b/9v/2//b/9v/2//b/9v/2//b/9v/2//b/9v/3//j/+P/3//f/9//3//f/
9//3//f/9v/2//j/+P/4//j/9v/2//b/+P/6//j/+P/4//f/+P/4//f/+P/4//n/+f/6
//r/+f/5//f/+P/4//f/+f/5//n/+f/4//f/9//3//f/9//3//f/9//2//b/9v/0//T/
9P/0//X/9f/1//T/8v/y//L/8v/0//T/8//z//P/8//z//L/8P/w//D/8P/x//H/8f/x
//P/8//z//P/8f/x//D/8P/w//H/8f/x//D/8P/w//D/8P/w/+//7//t/+7/7v/t/+//
7//v/+7/7v/u/+7/7v/u/+7/7v/v/+//7//v/+//7//u/+7/7v/u/+7/7v/u/+7/7v/u
/+7/7v/u/+7/7v/u/+//7//v//H/8P/w//H/8v/y//H/8P/w//D/8P/w//D/8P/w//D/
8P/w//D/8P/w//D/8P/w//D/8P/w//H/7//v/+//8P/x//P/9f/2//f/9//3//f/9v/2
//b/9v/4//r/+v/6//7//P/3//L/6//n/+f/5//o/+r/6//t/+7/8P/w//H/8//z//L/
8v/x//H/9P/0//L/8f/x/+//7//t/+3/7P/r/+v/6//r/+n/6f/p/+r/6v/q/+r/6v/q
/+r/6f/p/+n/6v/q/+r/6v/q/+r/6v/q/+v/6//r/+//7f/r/+3/8v/3/wQAEQAcACwA
QwBcAHkAoADFAOMA/QAQARIB+wDMAJMAYQA/ACMADwAJABgALwBEAFIATAA3ADMATABt
AIEAigCdAL8A2wDiANYAyQC/ALcArgClAJMAfQBoAF4AUwBDADYAKAAMAOv/1//M/8T/
wP/G/8r/0P/Z/+H/5P/o/+r/7v/y//D/7//v/+//8f/x//H/8P/w//D/8P/w/+7/7v/u
/+//8f/w//D/7//t/+3/7f/t/+z/7P/s/+z/6//r/+v/7P/q/+n/6P/o/+n/6v/r/+v/
6f/q/+r/6v/q/+n/6f/p/+f/5//n/+f/5//n/+b/5v/o/+f/5v/m/+X/5P/j/+L/3//e
/93/2v/W/9T/0v/Q/9D/z//N/8v/y//J/8j/xv/D/8P/w//E/8T/xv/G/8b/xv/L/83/
z//R/9X/2P/b/+D/4//l/+r/7P/w//P/9f/5//z//v8AAAIAAwAEAAQABQAFAAQABAAE
AAQABQAGAAUABQAEAAMAAwADAAIAAQADAAMAAwADAAMAAgACAAIAAgACAAIAAgAEAAQA
BAAEAAIAAgACAAMABAAEAAMAAwADAAMAAwADAAcABwAGAAYABAAEAAQABAAEAAQABAAG
AAYABAAEAAQAAwAEAAQAAwAEAAQABQAFAAYABgAFAAUABQAGAAYABQAFAAUABQAFAAQA
AwADAAMAAwADAAMAAwADAAIAAgACAAIAAgACAAIAAQABAAEAAAAAAAAAAAAAAAAAAAD/
/////////////v/+//7//v/+//3//f/9//3//f/9//3//f///////v/+//3//f/8//v/
+//8//3//v/+//7//f/9//v//P/8//v//f/9//3//P/8//z//P/8//r/+v/6//v/+//7
//v/+//7//r/+v/6//z//P/8//z/+v/6//r/+v/6//r/+v/6//r/+//7//v/+//6//r/
+//8//z/+//6//r/+P/6//z/+v/6//r/+v/6//r/+v/6//j/+P/4//j/+v/6//r/+v/6
//r/+//7//3//f/+//7//f/+//7///////////8AAAAAAAAAAAAAAAAAAAAAAgAAAPv/
9v/x/+3/7f/t/+7/8P/x//P/9P/4//j/+f/7//n/+P/4//f/+f/8//z//P/7//v/+f/3
//P/8//y//H/8f/x//H/8f/y//P/9f/2//T/9P/0//T/9P/z//P/8//0//T/9P/0//T/
9P/0//T/8//z//P/8//3//f/9//+/wcAEgAdACoAOgBRAGoAiQCsAM0A5QD9AAwBBAHj
ALYAhwBhAEMAKQAbABUAHgAxAEQATgBOAEMARQBaAHMAgwCIAJcAtQDRAN4A3ADTAMsA
xQC8ALMApwCTAH4AcABnAFsATgBGADIADQDt/9z/zv/E/8b/0P/W/9n/4f/m/+r/7P/w
//L/8//z//T/9f/z//P/8//y//L/8v/y//L/8v/y//L/8//x//D/8P/v//H/8f/x//H/
7v/u/+7/7v/t/+3/7f/u/+7/7f/s/+z/7P/s/+z/6//r/+z/7P/s/+r/6f/p/+n/6f/p
/+n/6f/n/+f/5v/m/+T/4//i/+L/4//i/+H/4P/d/9z/2//Y/9b/1P/S/9D/zv/N/8v/
yf/H/8X/xP/C/8H/wf/B/8L/wv/E/8T/xP/C/8f/yf/L/83/0f/U/9f/2v/d/9//5P/o
/+z/7//x//P/9v/4//r/+v/7//z//P///////v/+//3//P/8//z//f/9//z/+//9//3/
/P/7//v/+//7//v//f/8//z//P/8//z//P/8//z//P/8//z//P/8//z//f/+//7//f/9
////////////AAD///3//P/+//7//v/+//z//P/8//7/AAD+//7//v/9//7//v/9//z/
/P/9//3/AAAAAP/////9//7//v/9//3//f/9//3//v/9//3//f/7//v/+//7//3//P/8
//z//P/8//z//P/5//n/+f/4//r/+v/6//r/+P/4//f/9//5//n/+f/4//b/9v/2//b/
9f/1//X/9f/3//f/9//3//X/9f/0//T/9P/1//X/9f/0//T/9P/0//L/8v/x//H/8v/0
//X/9f/z//P/8//y//T/9P/0//T/8v/y//L/8//x//H/8f/x//H/8P/w//D/8P/w//D/
8P/w//D/8P/w/+7/7v/u/+7/7v/v/+//7//v/+7/7v/v/+7/7v/t/+z/7P/s/+7/7P/s
/+z/7P/s/+r/6v/q/+r/7P/s/+z/7P/q/+r/6v/q/+r/6v/q/+r/6f/p/+n/6f/q/+r/
6//s/+7/7//v/+//7//w//D/8P/w//D/8v/y//D/8v/w/+v/5v/h/93/3f/f/+D/4v/j
/+P/5P/m/+b/5//p/+n/6P/o/+f/5//q/+r/6v/p/+n/6f/n/+X/5f/k/+P/4//j/+P/
4//j/+P/5P/k/+T/5P/k/+T/5P/j/+P/4//k/+T/5P/k/+T/5P/k/+T/5f/l/+X/5//l
/+P/4//o//P/AAANABgAJgA9AFYAcwCWALkA1wDxAAYBCgHxAMQAjwBhAD0AHQAHAAUA
EAAjADoARAA2ACEAIwA+AFkAawB4AI0ArQDHAMwAwgC1AKcAmwCQAIEAaQBPADwANAAr
AB8AFAAGAO7/1f/H/7z/sv+w/7j/wP/G/8//1//c/97/4P/k/+b/5v/l/+X/5f/l/+X/
5f/k/+T/5P/k/+T/5P/k/+T/5f/l/+T/5P/j/+P/4//j/+P/4v/i/+L/4v/h/+H/4f/i
/+D/3//e/97/4P/g/+D/3//f/+D/4P/g/+D/3//f/9//3f/d/93/3f/e/9//3//g/+D/
3//e/97/2//a/9n/2P/Z/9j/1//U/9L/0P/O/8z/yv/J/8f/xf/F/8P/wv/A/73/vf+9
/77/vv/A/8D/wP/B/8f/yv/N/8//0//W/9n/3v/h/+P/6P/q/+7/8f/z//f/+v/8//7/
/P/9//7//v/9//3//P/8//v/+v/6//r/9//3//b/9f/1//X/9P/z//P/8//z//P/8//y
//L/8v/w//D/8P/w//L/8v/y//L/9P/0//T/9f/0//T/8//z//P/8//z//P/9f/1//T/
9P/0//T/9P/0//b/9v/2//j/9v/0//T/9P/3//j/+P/3//T/9P/1//X/9v/2//X/9f/3
//j/+P/3//X/9f/1//X/9v/1//X/9f/1//X/9f/1//P/8v/y//L/9P/0//T/9P/x//H/
8f/w//D/8P/w//D/8v/y//H/8f/v/+//7//u//D/8P/w//D/7//v/+//7//v/+//7//v
/+//7//u/+7/7v/v/+//7//u/+7/7v/u/+7/7v/t/+3/7f/u/+7/7f/v/+//7//u/+z/
7P/s/+z/7f/u/+//8f/w/+//7v/t/+3/7P/s/+z/7P/s/+z/7P/s/+z/7P/s/+7/7v/u
/+7/7f/t/+z/6//r/+r/6v/r/+7/7v/t/+z/7P/s/+7/8P/v/+7/7f/s/+7/7v/u/+7/
7P/s/+z/7P/u/+7/7v/u/+z/7P/s/+z/7P/s/+z/7f/r/+v/6//s/+7/7//w//D/8f/x
//H/8f/0//T/9P/0//T/9v/2//b/+P/2//H/7P/l/+H/4f/h/+P/5v/o/+v/6v/s/+z/
7f/x//H/8P/w/+7/7f/v/+7/7v/t/+3/6//r/+n/6f/o/+f/5//n/+f/5//n/+f/6P/n
/+b/5f/k/+b/5v/l/+X/5f/m/+b/5v/k/+T/5P/k/+X/5//o/+n/5//n/+X/5f/s//f/
BgATACAAMgBJAGQAgwCqAM0A6wADARIBDAHrALgAfwBRADEAFQADAAcAGAAvAEQASAA4
ACUALQBMAGcAdQCCAJsAuwDNAMoAvgCxAKUAlwCKAHsAZQBLADwANAAnABkADgD+/+T/
z//F/7z/tv+2/7z/wv/M/9P/2//g/+L/5P/o/+r/6f/n/+b/5f/n/+f/5//m/+b/5v/m
/+b/5v/m/+b/5//n/+b/5v/l/+P/4//j/+P/5P/k/+T/5P/j/+P/4//k/+b/5f/k/+T/
4v/i/+L/4f/h/+L/4v/i/+T/4//j/+P/4f/h/+H/4f/j/+P/4v/i/+D/3//e/97/3f/c
/9v/2v/Z/9j/1//U/9L/0P/O/8z/zP/L/8n/x//H/8X/xP/C/8H/wf/B/8L/wP/C/8L/
wv/E/8v/z//T/9X/2f/c/9//5v/p/+v/8P/y//b/+f/7//3/AAACAAQAAgADAAQABAAD
AAMAAgACAP///v/+//7///////7//f/9//3//P/7//v/+//7//v/+f/4//j/+P/4//j/
+P/4//r/+v/6//r/+v/6//r/+//6//r/+f/5//n/+f/5//n/+//7//r/+v/6//r/+v/6
//z//P/8//7//P/6//r/+v/7//z//P/7//r/+v/7//v//P/8//v/+//7//z//P/7//v/
+//7//v/+v/5//n/+f/7//v/+//7//r/+P/3//b/+P/4//j/+P/3//f/9//2//b/9v/2
//b/9v/2//X/9f/1//X/9f/0//T/9P/0//T/8//z//P/8//1//X/9f/1//P/8//y//L/
8P/x//H/8f/y//L/8v/y//L/8v/x//H/8f/y//L/8f/z//P/8//y//D/8P/w//D/8v/y
//L/8//x//H/8f/x//H/8P/w//D/8v/y//L/8v/w//D/8P/w//L/8v/y//L/8P/x//H/
8f/x//D/8P/x//D/8P/v/+7/7v/w//D/8P/w//D/8P/w//D/8P/w//D/7v/u/+7/7v/u
/+7/7v/u//D/8P/w//D/8v/y//L/8v/y//L/8v/y//T/9P/0//T/9v/2//b/9v/0//T/
9P/0//L/8v/y//L/7P/o/+T/4P/j/+T/5f/m/+f/6P/p/+r/6v/q/+r/6v/q/+r/6v/q
/+r/6v/q/+r/5//m/+X/5P/i/+L/4v/i/+T/5P/k/+T/5P/k/+T/5P/i/+L/4v/i/+L/
4v/i/+L/5P/k/+T/5P/j/+L/4f/g/+L/4v/i/+L/5v/q/+7/8v8BABAAHwAuAEwAagCI
AKYAugDOAOIA9gDTALIAkQBwAFUAPAAjAAoAFgAiAC4AOgA+AEAAQgBEAFcAagB9AJAA
ogCyAA==
         </WaveFormData>
      </LeadData>
      <LeadData>
         <LeadByteCountTotal>10000</LeadByteCountTotal>
         <LeadTimeOffset>0</LeadTimeOffset>
         <LeadSampleCountTotal>5000</LeadSampleCountTotal>
         <LeadAmplitudeUnitsPerBit>4.88</LeadAmplitudeUnitsPerBit>
         <LeadAmplitudeUnits>��V</LeadAmplitudeUnits>
         <LeadHighLimit>2147483647</LeadHighLimit>
         <LeadLowLimit>268435456</LeadLowLimit>
         <LeadID>V3</LeadID>
         <LeadOffsetFirstSample>0</LeadOffsetFirstSample>
         <FirstSampleBaseline>0</FirstSampleBaseline>
         <LeadSampleSize>2</LeadSampleSize>
         <LeadOff>FALSE</LeadOff>
         <BaselineSway>FALSE</BaselineSway>
         <ExcessiveACNoise>FALSE</ExcessiveACNoise>
         <MuscleNoise>FALSE</MuscleNoise>
         <LeadDataCRC32>1698598263</LeadDataCRC32>
         <WaveFormData>
AgACAAIAAgAEAAQABAAEAAQABAAEAAQABAAEAAQABAAFAAYABwAIAAYABgAGAAYABAAE
AAQABAAGAAYABgAGAAYABgAGAAYABAAEAAQABAAEAAQABAAEAAQABAAEAAQAAgACAAIA
AgAAAAAAAAAAAAAAAAAAAAAAAAAAAAAAAAAAAAAAAAAAAAAAAAAAAAAA///+//3//P/8
//z//P/8//z//P/8//z//P/8//z//P/8//z//P/8//r/+v/6//r/+v/6//r/+v/6//r/
+v/6//r/+v/6//r/+v/6//r/+v/5//j/9//2//j/+P/4//j/+v/6//r/+v/6//r/+v/6
//j/+P/4//j/9v/2//b/9v/3//j/+f/6//j/+P/4//j/9v/2//b/9f/3//f/+P/4//j/
+P/5//v/+//9//7///////////8AAAIAAgACAAIABAAFAAYABwAFAAUAAgD8//b/8v/y
//L/9P/1//f/+P/7//v/+//8/////////////P/8//3//f/7//r/+f/2//L/8f/x//D/
7v/u/+3/7f/t/+3/7f/t/+3/7v/u/+3/7//v/+//7//v/+//8P/w/+7/7v/u/+7/7//v
/+//7//t/+3/7//v/+//9/8DABEAJQBDAGkAmADPAAwBRQFxAY8BmwGHAU4B9ACOADwA
CQDh/77/sP+0/8T/3v/w/+T/yv/M/+X//f8KABMAIAAzAEIARQBAADwAPAA6ADgAOQA1
ACcAGQASAAkA///2/+f/1f/G/8H/wP+6/7r/w//I/87/1v/e/+b/6//t/+//8//x//H/
8f/x//P/8//z//P/8//z//P/8//z//P/8//0//X/9f/1//T/8//z//P/9P/0//T/9P/0
//T/9P/0//T/9P/0//X/9f/2//b/9v/1//X/9//3//f/+//8//z/+//7//z//f/+////
AQACAAIAAwAEAAQABQAHAAgACAAIAAwADAAMAAwADQANAA0ADQAMAAwADAAMAAwADAAM
AAwACgALAAwADQAMAA0ADgAOAAwADgAOAA8ADwAQABAAEAAPABEAEQARABMAEwATABMA
FAAUABQAFAAVABUAFAASABIAEQAQAA4ADwANAAsACgAIAAYABAADAAQAAwADAAMAAAD/
//////8BAAAAAAAAAAAAAAD//////f/9//3//f//////AAAAAAAAAAAAAAAA/////wAA
AAD//////////wEAAQABAAEAAQABAAIAAgACAAEAAQACAAIAAgACAAIABAAFAAUABgAE
AAMAAwADAAUABgAGAAYABAAEAAQABAAEAAMAAwADAAQABAADAAMAAwACAAIAAwADAAMA
AwACAAEAAAAAAAAAAAAAAAAAAAD+//7//v/+//z//P/7//v//f/+//7//v/7//v/+//7
//z//P/8//z/+v/6//r/+P/4//j/+P/4//j/+P/5//n/+f/4//j/9//5//n/+f/5//j/
+P/3//f/9//3//b/9v/4//j/+P/5//f/9//2//b/9v/1//X/9v/2//b/9f/1//f/9v/2
//b/9P/1//X/9f/z//P/8//z//T/9P/1//X/9f/0//T/9P/0//P/8//0//T/9P/0//T/
8v/y//L/8v/z//P/8//0//T/9P/0//X/9f/1//f/+P/7//v/+//7//z//v/+//7//v8A
AAEAAgAFAAUABQACAPz/+P/0//T/8//0//T/9f/2//f/9//3//j/+f/5//n/+f/4//j/
+f/7//n/+P/3//b/8v/x//H/7v/s/+z/6//r/+v/6//r/+v/6//s/+z/6//r/+v/6//r
/+v/6//s/+r/6v/q/+r/7P/t/+3/7f/t/+3/6//p/+n/6//t//P//f8NACEAOwBgAI0A
xgABATkBZQGFAZEBgAFOAfoAkgA5AAEA2v+4/6j/sP/A/9b/4P/O/7b/u//V/+r/+f8E
ABEAJAAxADIALAAoACYAIgAdABkACwD7//D/7f/l/9z/0//F/7j/tf+6/7j/tv+7/8T/
yP/O/9j/3v/l/+n/6//v/+//7//v/+//7f/t/+3/7f/u/+//8P/x/+//7//v//D/8f/x
//H/8P/v/+//7//w//D/8P/w//D/8P/w//D/8P/w//D/8f/x//L/8v/y//H/8f/z//P/
8//1//b/9v/1//f/+P/5//r/+f/7//z//P///wAAAAABAP//AAAAAAAAAwAEAAUABgAH
AAcABwAHAAgACAAIAAgACAAIAAgACAAGAAcACAAJAAwADQAOAA4ADgAQABAAEQASABQA
FQAWABQAFwAYABkAGwAbABsAGwAcABwAHAAcABkAGQAYABYAFAATABIAEAAPAA0ACwAK
AAcABgAFAAUABAADAAMAAwAAAP///////////v/+//7//P/8//v/+//5//n/+f/5//r/
+//9//7//P/8//z//P/9//3//v/+/////////////f/9//3//f//////AAAAAP7//f/9
//7/AAAAAAAAAAAAAAEAAQACAAAA////////AQACAAIAAgAAAAAAAAAAAAIAAQABAAEA
AAAAAP////8BAAAAAAABAAEAAQABAAAA/f/8//z//P/+//7//v/+//7//v/+//7//P/8
//v/+//5//r/+v/6//v/+//7//v/+v/6//r/+v/6//r/+v/4//j/+P/4//j/+P/4//n/
+f/5//j/+P/3//f/9//3//f/+P/4//f/9//3//f/9v/2//b/9v/2//f/9//3//b/9v/2
//X/9f/2//T/9P/z//P/9f/0//T/9P/0//X/9f/1//X/9f/1//X/8v/y//P/8//1//T/
9P/0//T/8//z//T/9P/0//T/9P/0//T/8//z//P/9P/0//T/9v/3//n/+f/5//r/+//7
//v/+//8//7//v/+//7/AAADAAQABQAFAAMAAAD6//b/8v/y//L/9P/3//n/+v/7//n/
+f/6//v/+//7//v/+v/6//v/+//5//b/9f/y/+7/7f/t/+z/6v/q/+n/6f/p/+v/6//r
/+v/7P/s/+v/6//p/+n/6f/p/+v/7P/s/+z/7P/s/+z/7f/r/+v/6//r/+v/6//r/+3/
8//9/wsAIQA/AGcAlgDPAAoBPwFlAX0BhQFvATIB0gBqABoA7f/L/7L/rP+2/8j/4v/w
/97/xv/O/+X/9/8AAAkAGgAtADgANQAwACwAKgAmACIAGwALAPv/8//w/+n/3f/S/8P/
tf+0/7n/uv+6/77/xf/K/87/1v/c/+D/4//p/+3/7f/r/+v/6//r/+v/6//r/+v/7f/t
/+3/7f/t/+3/7f/u/+3/7f/t/+z/7f/t/+3/7v/u/+7/7v/u/+7/7v/u/+7/7P/s/+3/
7f/u/+7/7v/t/+//8f/x//H/8f/y//L/8f/z//T/9f/2//X/9//4//j/+f/6//r/+//7
//z//P/8//7//v/+//7/AQABAAEAAQAAAAAAAAAAAAAAAAAAAAAAAgADAAQABQAGAAcA
CAAIAAoADAAMAA0ADgAQABEAEgASABUAFgAXABkAGQAZABkAFwAWABUAFAAVABUAFAAS
AA8ADQALAAgACQAHAAUABAADAAIAAQABAAAA/////////v/9//3//f/9//z//P/8//z/
/P/7//v/+//7//v/+//7//v//P/8//z//P/8//z//f/9//7//v/9//3//f/9//3//f/9
//3//f/9//7//v8AAP////8AAAAAAAAAAAAA/v//////AAD+//3//f/9////AAAAAAAA
AgACAAIAAgABAP///v/9//7//v/9//3////+//7////9//3//f/8//z//P/9//7//f/8
//v/+v/6//r/+v/6//r/+v/5//n/9//4//j/+P/5//n/+f/5//j/+P/4//j/+P/4//j/
9v/2//b/9v/2//b/9v/3//f/9//2//b/9f/1//X/9f/1//T/9P/z//P/9f/1//T/9P/y
//L/8v/z//X/9f/0//T/9P/z//P/9P/0//T/8//z//P/8v/y//L/9P/1//X/9f/z//P/
8//z//L/8v/z//P/8//y//L/8v/0//X/9f/2//X/9P/z//L/9P/0//T/8//z//P/9P/0
//L/8v/z//X/9v/5//v//f/8//v/+v/6//7//v/+//7///////////8CAAMAAQD8//j/
9P/0//T/9P/1//f/+P/7//v/+//8//v/+//7//v/+v/6//v/+//5//j/9//0//D/7//v
/+7/7v/u/+3/7f/r/+v/6//r/+v/7P/s/+v/7f/t/+3/7f/r/+v/7P/s/+z/7P/s/+z/
7f/t/+3/7f/t/+//7f/r/+3/8f/7/wcAFwAtAE8AeACpAOQAHwFLAWkBewF5AVIBBgGm
AEwAEwD1/9D/uP+4/8T/2v/4/woA+P/g/+n/AQAOABUAIAAtAD4ASQBKAEQAQABAAEAA
QQA/ADcAKQAeABkAFQAKAP3/7//a/8X/wP/A/7z/vf/E/8r/0P/W/9r/3//l/+n/6//s
/+3/7v/v//H/8f/x//H/7//v/+//7//v/+//7//w/+//7//v/+7/7//v/+//8P/u/+7/
7v/u/+7/7v/u/+7/8P/w//H/8f/w//D/8P/v//H/8//z//P/8//0//T/8//z//T/9f/2
//f/+f/6//r/+//8//z//f/9//7//v/+/wAAAAAAAAAAAQABAAEAAQAAAAAAAAAAAAAA
AAAAAAAAAgADAAQABQAEAAUABgAGAAUABgAFAAUABQAGAAYABgAGAAkACgALAA0ADQAN
AA0ADwAOAA0ADAAMAA0ADQAMAAsACwALAAoACQAHAAUABAAEAAQABAAFAAQAAwADAAMA
AgABAAEAAQABAAAAAAAAAAAAAAD/////AQABAAEAAQD/////AAAAAAAAAAAAAAAAAQAB
AAIAAgABAAEAAQABAAMAAwADAAMAAwADAAQABAAEAAMAAwAEAAQABAAEAAQAAgADAAMA
BAAFAAUABgAHAAUABgAGAAYACAAIAAgACAAGAAUABQAFAAQABAADAAMABQAEAAQABQAF
AAUABQAEAAUABAAEAAQAAgACAAIAAgACAAIAAgACAAIAAgABAAEA//8AAAAAAAD/////
/////wAAAAAAAAAA/v/+//7//P/+//7//v/+//7//v/////////+//7//f/9//3//f/9
//z//P/7//v//f/9//z//P/8//z//P/9//v/+//6//r//P/7//v//P/8//z/+//7//v/
+v/6//r/+v/7//v/+//7//v/+//7//z//P/9//3/+//6//r/+v/6//v/+//6//r/+v/6
//r//P/8//v/+//5//r/+v/6//r/+//9//3///8AAAEAAQD/////AAACAAQABAAEAAYA
BQAGAAcABwAHAAQA/v/6//b/9v/2//j/9//5//r/+//8//3///8BAP////////7/AAAB
AAEA///+//3/+v/2//P/8//y//D/8P/v/+//7//x//H/8f/x//D/8P/v/+//7//v/+//
7//v//D/8P/w//D/8P/w//H/8f/x//H/8f/x//H/8f/x//X///8NABsAMQBPAHoArQDq
ACcBWQF/AZMBkwFwASgBxABkACUA/f/W/7r/tv++/9L/7v/4/+L/zP/Z//X/BgAPABgA
KQA8AEcARAA8ADwAPgA8ADsAOwAxAB8AFAAPAAkA/v/x/+H/zv/D/8D/vv+4/73/xP/K
/9D/2v/i/+f/6f/r/+//8f/x//H/8f/x//H/8f/x//H/8f/x//H/8f/x//H/8v/x//H/
8f/w//H/8f/x//L/8v/y//L/8v/y//L/8v/y//D/8P/x//H/8v/y//L/8f/z//X/9f/1
//f/+P/4//f/9f/2//f/+P/5//v//P/8////AAAAAAEAAQACAAIAAgAEAAQABAAEAAUA
BQAFAAUABgAGAAYABgAEAAQABAAEAAQABQAGAAcABgAHAAgACAAHAAgABwAHAAYACAAJ
AAoACQALAAsACwANAA0ADQANABAAEAAQABAADwAPAA4ADAAMAAsACgAIAAcABQADAAIA
AQAAAP/////+//3//f/9//r/+f/5//n/+//6//r/+v/6//r/+f/5//n/+f/5//n/+f/5
//r/+v/6//r/+v/6//n/+f/6//r/+//7//v/+//7//v/+//7//v/+//8//z//v/9//3/
/v/+//7//v/+//z//f/9//7//v/9//3//f///wAAAAAAAP7//v/+//7/AAD////////+
//7//f/9//3//P/8//3//f/9//3//P/7//r/+v/6//z//P/8//z/+v/6//r/+v/4//j/
9//3//f/+P/4//j/9f/1//X/9f/2//b/9v/2//T/9P/0//L/9P/0//T/9P/y//L/8//z
//P/8v/y//H/8//z//P/8//y//L/8f/x//P/8//y//L/8P/w//D/8f/v/+//7v/u/+//
7//w//L/8P/w/+//7//v/+7/7v/u/+7/7//v/+//7f/t/+3/7f/u/+7/7//v/+//7v/u
/+7/7v/t/+3/7v/u/+7/7v/u/+z/7P/s/+z/7P/s/+z/7P/s/+z/6//r/+3/7v/u/+7/
7v/v//H/8f/x//L/8//z//X/9f/2//j/+P/4//j/+v/7//z//f/9//3/+v/0//D/7P/s
/+z/7v/v//H/8v/z//H/8f/y//P/9f/1//X/9P/0//X/9f/z//L/8f/u/+r/6f/p/+j/
5v/k/+P/4//j/+P/4//j/+P/5v/m/+X/5f/j/+P/4//j/+P/5P/k/+T/5P/k/+T/5f/l
/+X/5f/l/+f/5//l/+X/6//1/wEAEwArAE8AegCvAOoAJQFVAXcBiQGDAVoBEAGqAEoA
CQDf/7r/pP+m/7T/yv/c/9T/uP+y/8f/4f/w//n/BgAZACoALQAoACIAIAAcABYAEQAF
APP/6f/m/+P/2f/O/8H/tf+u/6//rv+u/7L/uf++/8b/zv/U/9j/3f/h/+X/5//l/+X/
5f/l/+X/5f/l/+X/5//n/+f/5//l/+X/5f/m/+X/5f/l/+T/5P/l/+b/6P/m/+b/5v/m
/+j/6P/o/+j/5v/m/+f/5//o/+j/6P/n/+f/6f/p/+n/6//s/+z/6//t/+7/7//w//D/
8f/x//D/8//0//T/9f/3//j/+P/4//j/+P/4//j/+//7//v/+//8//z//P/8//r/+v/6
//r//P/9//7///8AAAEAAgACAAQABgAGAAcACAAKAAsADAAMAA8AEAARABMAEwATABMA
EQAQAA8ADgAPAA8ADgAMAAoACQAIAAYAAwABAP///v/9//z/+//7//j/9//3//f/9v/1
//X/9f/1//T/9P/0//T/9P/z//P/8//z//P/8//z//P/9P/0//T/9P/0//T/8//z//T/
9P/1//X/9f/1//X/9f/1//X/8//z//T/9P/2//X/9f/2//b/9v/2//b/9P/1//X/9v/4
//f/9//3//f/+P/4//j/+P/4//j/+P/4//f/9//3//j/+P/3//f/9//2//b/9//1//X/
9f/0//X/9P/0//T/8v/y//L/8v/y//L/8v/y//L/8v/x//H/8P/w/+//7v/v/+//7//v
//D/8P/w//D/7v/u/+7/7P/u/+7/7v/u/+z/7P/t/+3/7//u/+7/7f/r/+v/6//r/+z/
7P/r/+v/7f/t/+z/7P/s/+z/7P/t/+3/7f/s/+z/6v/p/+n/6v/s/+z/6//r/+3/7P/s
/+z/6v/r/+v/6//r/+v/6//r/+r/6v/r/+v/6//q/+r/6v/s/+n/6f/q/+r/6v/q/+r/
6v/q/+r/6v/q/+r/6v/p/+n/6f/q/+r/6v/q/+v/7f/t/+//8P/x//P/8//z//T/9P/0
//T/9P/4//n/+v/7//3//f/6//T/7v/q/+r/6v/s/+3/7//w//H/8f/x//L/8//z//P/
8//y//L/8//z/+//7v/t/+r/6P/n/+f/5v/k/+T/4//j/+H/4f/h/+H/4//k/+T/4//h
/+H/4f/h/+P/4//k/+T/5P/k/+T/5P/j/+P/4//j/+f/5f/j/+H/4//n//H///8PACcA
SQB0AKkA5AAdAUkBaQF7AXUBSgH6AJAALgD1/9X/uP+m/67/vP/S/+z/8P/W/8j/2//1
/wQACwAWACkAOgA9ADYAMgAwADAALgAtACcAFwAJAAIA+//z/+b/2f/J/7z/uf+6/7b/
uP+//8T/yP/Q/9j/3P/f/+P/5//r/+v/6//r/+v/6//r/+v/6//t/+3/7f/t/+v/6//r
/+z/7f/t/+3/7P/r/+v/6//s/+z/7P/s/+z/7v/u/+7/7v/s/+z/7f/t//D/8P/w/+//
7//x//H/8f/z//T/9P/z//P/9P/1//b/9f/3//j/+P/7//z//P/9//3//v/+//7//v/+
//7//v/9//3//f/9/wAAAAAAAAAAAgACAAIAAgACAAMABAAFAAYABwAIAAgACAAKAAoA
CwAKAAwADQAOAA4AEQASABMAEwATABMAEwAUABQAFAAUABUAFQAUABIAEgARABAADgAP
AA0ACwAKAAsACgAJAAkABgAFAAUABQAGAAUABQAFAAMAAgACAAIAAgACAAEAAQADAAMA
AwADAAEAAQACAAIAAgACAAIAAgADAAMABAAEAAUABQAFAAUAAwADAAMAAwAFAAUABgAG
AAQAAwADAAQABAAEAAQABAAGAAcABwAIAAYABQAFAAUABwAIAAgACAAIAAgACAAIAAYA
BQAFAAUACAAIAAcABwAHAAYABgAHAAcABwAHAAYABwAGAAYABgAEAAQABAAEAAQABAAE
AAQABAAEAAMAAwABAAIAAgACAAEAAQABAAEAAAAAAAAAAAACAAIAAgAAAP7//v/+//7/
AAAAAAEAAQABAAAAAAD///3//f/9//3/AAAAAP///////////v/+//7//v/+////////
//7//v/+//3//f/+/wAAAAD////////+//7//v/8//3//f/9//3//f/9//3//P/8//3/
/f/+//7///8AAP7/+//9/wAA/v/+//7//v8AAAAAAAAAAP///v/9//z//v/+//3//f//
/wAAAAAAAAAAAQADAAMAAwAEAAUABQAFAAUABgAIAAoACgAKAAwACwAMAA0ADQANAAoA
BAAAAPz//P/8//7///8BAAIAAwAFAAUABgAHAAUABQAFAAQABgAHAAcABQAEAAMAAAD8
//n/+f/4//b/+P/3//f/9//5//n/+f/5//r/+v/5//n/+f/5//n/+f/3//j/+P/4//r/
+v/6//v/+f/5//n/+f/9//v/+f/7/wMACwAbAC8ASQBvAJ4A1wAUAUkBcQGNAZkBgwFI
AfAAjAA+ABMA8f/Q/8L/xP/Q/+j/BgAIAPL/6v/9/xEAHAAjAC4APwBSAFkAVgBQAFAA
TgBMAEsARwA5ACsAJgAhABcACgD//+3/1v/L/8z/yP/G/8v/1v/c/+D/6P/u//H/9f/3
//v//P/9//7////9//3//f/9//3//f/9//3//f/9//3//v/+//3//P/6//r/+//8//7/
/P/8//z//P/8//z//P/8//z//P/9//3//P/8//z/+//9////////////AAAAAP//AQAC
AAMABAADAAUABgAGAAUABgAGAAcACAAKAAsADAAMAAwADAAMAA0ADQANAA0ADgAOAA4A
DgAOAA4ADgAOAA4ADwAQABEAEAARABIAEgARABIAEQARABEAEgASABIAEAATABQAFQAX
ABcAFwAXABkAGAAXABYAFwAXABYAFAAUABMAEgAQAA8ADQALAAoACwAKAAkACQAIAAcA
BwAHAAYABQAFAAUABwAGAAYABgAEAAQAAwADAAMAAwADAAMAAwADAAQABAAGAAYABgAG
AAUABQAGAAYABgAFAAQAAwAFAAUABQAFAAMAAwAEAAQABgAFAAUABgAGAAYABgAGAAUA
BQAEAAQABQAFAAYABwAFAAYABgAGAAYABgAGAAYABgAFAAUABQAEAAQAAwADAAUABAAE
AAUABQAFAAUABAADAAIAAgACAAIAAgACAAIAAAAAAAAAAAAAAAAA////////AAAAAAAA
/f/9//3//f/+//7//v/+//z//P/8//r//P/8//z//P/7//r/+v/5//n/+P/4//f/+f/5
//n/+f/4//j/9//3//f/9//2//b/9v/2//b/9//1//X/9P/0//b/9f/1//b/9v/2//X/
9f/3//b/9v/2//T/9f/1//X/9f/1//X/9f/2//b/9//3//X/9P/0//T/9v/3//f/9P/0
//T/9P/0//T/9P/0//T/9P/0//T/9P/y//L/8v/y//P/8//z//T/9P/0//T/9f/1//X/
9//4//v/+//7//v//P/+//7//v8AAAIAAwAEAAQAAwACAP7/+P/0//D/8P/x//T/9v/5
//n/+f/4//f/+v/7//v/+//7//r/+v/7//n/9//2//X/8v/u/+3/7f/s/+r/6v/p/+v/
6//r/+v/6//r/+z/7P/r/+v/6//r/+v/6//r/+z/7P/s/+z/7P/s/+3/7f/t/+3/7//t
/+n/5//p//H//f8LABsAMwBXAIQAuQDyAC0BWwF7AZMBjwFkARQBsABQABEA6f/E/67/
rv+8/9L/6P/g/8L/vP/T/+v/+v8FABQAJwA0ADcAMgAsACoAKAAmACEAFQADAPf/8v/r
/+H/2P/N/7//uP+5/7r/tP+2/7//xv/O/9b/3v/k/+f/6f/t/+//7f/t/+3/7f/v/+//
7//v/+//7//v/+//7//v/+//8P/v/+//7//u/+//7//v//D/8P/w//D/8P/w//D/8P/w
//D/8P/x//H/8v/y//L/8f/x//P/8//z//X/9v/2//X/9f/2//f/+P/5//v//P/8//3/
/v/+//////8AAAAAAAAEAAQABAAEAAMAAwADAAMABgAGAAYABgAGAAYABgAGAAYABwAI
AAkACgALAAwADAAOABAAEAARABAAEgATABQAFAAXABgAGQAZABkAGQAZABsAGgAZABgA
FwAXABYAFAASABEAEAAOAA0ACwAJAAgABQAEAAMAAwACAAEAAQABAAAA///////////+
//7//v/8//z/+//7//v/+//7//v//f/9//7//v/+//7//v/+//3//f/+//7/////////
//////////////////8AAAAAAAD/////AAACAAIAAgACAAAAAQABAAIAAgABAAEAAQAD
AAQABAAEAAIAAgACAAIABAADAAMAAwACAAIAAQABAAEAAAAAAAEAAQABAAEAAAABAAAA
AAAAAP7//v/+//7/AAAAAAAAAAD+//7//f/9//3//v/+//7/+//7//v/+//8//z//P/8
//z//P/8//r/+v/6//r/+v/6//r/+//7//v/+v/6//n/+f/5//n/+f/6//r/+f/5//f/
9//2//b/9//4//n/+//5//n/+P/4//b/9f/1//b/+P/4//f/9//5//j/+P/4//j/+f/5
//n/9//3//f/9//2//b/9//3//n/+P/4//j/9v/3//n/+P/4//j/+P/4//j/+P/4//j/
+P/4//j/+P/4//j/+P/4//j/+P/4//f/9//3//j/+P/2//b/9//5//v//f/+////////
////AAACAAIAAgACAAQABQAGAAcACQAJAAYAAAD6//b/9v/2//r/+//9//7//f/9//3/
/v8BAAEAAQABAP7//v//////+//6//n/9v/0//P/8//y//L/8v/x//H/8f/x//H/8f/v
//D/8P/v/+//7//v/+//8f/x//L/8v/w//D/8P/w//P/8//z//P/8//x/+//7f/v//f/
AwATACcAQwBnAJQAywAIAT8BZwGFAZEBfwFIAfAAhAAsAPn/2f+8/7T/vP/M/+T/+P/q
/87/0P/p////CAARACIAMwA8AD0ANgA0ADIALgAqACUAGQAJAP//+v/x/+f/3P/P/8P/
vv/B/8D/wP/C/8n/0P/W/97/5P/q/+v/7//z//X/8//z//P/8//1//X/9f/1//P/8//z
//P/8//z//P/9P/1//X/9f/0//P/8//z//T/9v/2//b/9v/0//T/9P/0//b/9v/3//f/
9v/2//b/9f/3//n/+f/5//v//P/8//v/+//8//3//v///wEAAgACAAEAAgACAAMAAwAE
AAQABAAGAAYABgAGAAcABwAHAAcACAAIAAgACAAIAAgACAAIAAoACwAMAA0ADgAPABAA
EAATABYAFwAZABgAGgAbABwAHgAhACIAIwAjACMAIwAjACUAJAAjACIAHwAfAB4AHAAc
ABsAGgAYABUAEwARABAADwAOAA0ADQAMAAsACwALAAoACQAJAAkABwAGAAYABgAIAAgA
BwAHAAkACQAJAAkABwAHAAgACAAIAAgACAAIAAcABwAIAAgACwALAAsACwAJAAkACQAJ
AAkACQAKAAoACgAJAAkACgAKAAoACgAKAAoACwALAAwACgAJAAkACQALAAwADAAMAAwA
DAAMAAwADAALAAsACwAOAA4ADQANAAwACgAJAAkACwALAAsACgALAAoACgAKAAgACAAI
AAgACAAIAAgACAAIAAgABwAHAAUABgAGAAYABQAFAAUABQAGAAYABgAGAAYABgAGAAQA
BAAEAAQABAAEAAQABQAFAAUABAAEAAMAAwADAAMAAwAEAAQAAwADAAEAAQAAAAAAAQAC
AAMABQADAAMAAgACAAQAAwADAAQABAAEAAMAAwADAAIAAgACAAQABQAFAAUAAwADAAMA
AwACAAIAAwADAAMAAgACAAIABAADAAMABAAEAAQABAAEAAIAAgACAAIAAgACAAIAAgAC
AAIAAgACAAIAAgACAAIAAwAEAAUABgAIAAgACAAIAAoACgAKAAoACwAMAA0ADgAQABAA
EAAQABAAEAAQABAADAAIAAQAAAADAAQABQAGAAYABgAGAAYABgAGAAYABgAGAAYABgAG
AAQABAAEAAQAAAD+//z/+v/6//r/+v/6//r/+v/6//r/+v/6//r/+v/6//r/+v/6//j/
+P/4//j/+v/6//r/+v/4//j/+P/4//r/+v/6//r//P/+/wAAAgAWACoAPgBSAIQAtADk
ABQBLgFGAV4BdgE1AfYAtwB4AE4AJAD6/9D/2f/i/+v/9P/3//j/+f/6/wgAFAAgACwA
NgBAAA==
         </WaveFormData>
      </LeadData>
      <LeadData>
         <LeadByteCountTotal>10000</LeadByteCountTotal>
         <LeadTimeOffset>0</LeadTimeOffset>
         <LeadSampleCountTotal>5000</LeadSampleCountTotal>
         <LeadAmplitudeUnitsPerBit>4.88</LeadAmplitudeUnitsPerBit>
         <LeadAmplitudeUnits>��V</LeadAmplitudeUnits>
         <LeadHighLimit>2147483647</LeadHighLimit>
         <LeadLowLimit>268435456</LeadLowLimit>
         <LeadID>V4</LeadID>
         <LeadOffsetFirstSample>0</LeadOffsetFirstSample>
         <FirstSampleBaseline>0</FirstSampleBaseline>
         <LeadSampleSize>2</LeadSampleSize>
         <LeadOff>FALSE</LeadOff>
         <BaselineSway>FALSE</BaselineSway>
         <ExcessiveACNoise>FALSE</ExcessiveACNoise>
         <MuscleNoise>FALSE</MuscleNoise>
         <LeadDataCRC32>3886943227</LeadDataCRC32>
         <WaveFormData>
AAAAAAAAAAAAAAAAAAAAAAIAAgACAAIAAAAAAAAAAAABAAIAAwAEAAYABgAGAAYABAAE
AAQABAAGAAYABgAGAAYABgAGAAYABgAGAAYABgAEAAQABAAEAAQABAAEAAQABAAEAAQA
BAACAAIAAgACAAIAAgACAAIAAgACAAIAAgAAAAAAAAAAAAIAAgACAAIAAQAAAP///v/+
//7//v/+//7//v/+//7//P/8//z//P/+//7//v/+//z//P/8//z//P/8//z//P/8//z/
/P/8//z//P/8//z//P/8//z//P/6//r/+v/6//r/+v/6//r//P/8//z//P/8//z//P/8
//r/+v/6//r/+v/6//r/+v/8//z//P/8//r/+v/6//r/+P/4//j/+P/6//r/+v/7//n/
+f/5//v//v///wAAAgADAAMAAwAEAAMABAAFAAUACAAKAAoACwANAA0ACwAIAAMA///+
//7/AgADAAQABQAHAAcABwAHAAcACAAIAAgACAAHAAcABQADAAIAAAD8//n/9//2//b/
8//y//L/8f/z//P/8//z//P/9P/0//P/8//z//P/8//z//P/8//z//H/8f/x//H/9P/0
//T/9P/0//T/8//w/+z/7//5/wUAHAA9AGUAmwDaAB4BWQGFAZ8BnwF+ATUBxAA9ANH/
nf98/1z/Tv9U/1n/af9//4b/gP+D/5T/ov+r/7L/t/+7/8P/xv/E/8X/yv/O/9H/2P/Y
/9L/zf/H/8T/wf++/7b/rv+u/7b/u/+8/8D/x//O/9P/2P/f/+b/6v/s//D/8v/0//P/
8//z//T/9P/0//T/9P/1//X/9f/1//b/9v/2//f/9//3//f/9//3//f/+P/4//j/+P/5
//n/+f/5//r/+v/7//v//f////////////7///8AAAEABAAFAAUABgAFAAUABQAHAAoA
CwANAA8AEwATABQAFgAXABoAHAAeACAAIgAkACYAKgArAC4AMAAyADUANwA5ADsAPQA/
AEEAQwBGAEcASQBKAEsASgBIAEYARgBFAEQAPwA/AD0AOwA3ADUAMwAxAC8ALgArACkA
JwAlACMAIAAeAB0AGwAYABYAFQATABAADgANAAsACQAGAAYABAADAAMAAwACAAIAAQAA
AAAAAAAAAP///////////////////P/8//z//P/9//3//v/+//7//v/+//7//v/+//7/
/v/+//7//f/9//3//f/9//3//f/9//3//v/+//7//v/+//3//f/9//z//f/+/wEAAgAA
AAAAAAAAAAIAAwADAAMAAQABAAEAAgAAAAAA/////wEAAQABAAEAAwADAAIAAgACAAIA
AgACAAAAAAAAAAAAAAD///////////////////7//v/9//3//f/9//3//P/+//7//v/+
//z//P/8//z//P/8//v/+v/4//n/+f/5//v/+//7//v/+f/5//j/+P/6//n/+f/5//f/
9//3//f/9//3//b/9v/4//j/+P/5//f/9//2//b/9P/0//T/9P/1//b/9//4//b/9//3
//f/9//2//b/9v/2//X/9f/1//X/9f/2//b/9f/1//X/9f/z//T/8//0//T/9P/0//T/
9P/0//T/9P/0//T/9P/0//X/9f/1//X/9//4//n/+v/8//3//f/9//7///8AAAEAAQAC
AAQABAAHAAkACQAHAAQAAAD9//3//P/+////AAABAAEAAQABAAEAAQACAAIAAgACAAEA
AQABAP///v/8//j/9f/z//L/8P/v/+7/7v/t/+3/7f/t/+3/7f/u/+7/7f/t/+3/7f/t
/+3/7f/t/+3/7f/t/+3/7f/u/+7/7v/u/+7/7v/r/+z/7P/r/+3/9f8CABUALwBRAH4A
tgDtAB0BQwFZAVgBQQEOAbkATQDr/7T/lP9w/17/Y/9n/3H/gP+C/3n/fv+M/5n/ov+n
/6v/sf+6/77/vf++/8L/xf/G/8j/xP+//7v/uP+1/7L/rv+o/6b/rv+3/7z/vv/D/8r/
zf/S/9n/4P/k/+j/6v/u/+7/7f/t/+3/7P/s/+z/7P/u/+//7//v/+//8P/w//D/8f/x
//H/8f/x//H/8f/y//L/8v/y//P/8//z//P/9P/0//X/9f/3//f/9//3//f/+P/5//r/
+//8//3//f/+/////////wEAAgADAAUABwALAAsADAAOAA0AEAASABQAFgAYABoAHAAg
ACEAJAAmACgAKwAtAC8AMQAzADUANwA4ADoAOgA7AD4AQQBCAEIAQABAAD8APgA9AD0A
OwA5ADkANwA1ADMALwAuACsAKQApACcAJQAiACAAHwAdABoAFgAVABMAEAAQAA8ADQAL
AAgACAAGAAUAAwADAAIAAgABAAAAAAAAAAAA/////////f/9//3//f/8//z//P/8//3/
/f/+//7//v/+//7//v/+//7//v/+//7//v/9//3///////////////////8AAAAAAAAA
AAAA/////////v8AAAAAAgACAAIAAgACAAIAAgADAAMAAwADAAMAAwAEAAQABAADAAMA
AwADAAMAAwAFAAUABAAEAAQABAAEAAQAAwACAAEAAAACAAEAAQABAAEAAQABAAEAAAAA
AP/////////////+/wAAAAAAAAAA/v/+//7//v/+//7//f/8//z//f/9//3//f/9//3/
/f/9//3//P/8//z/+//7//v/+//7//v/+//7//v/+v/6//r/+v/6//v//f/9//z//P/6
//r/+v/6//r/+v/6//r/+P/5//n/+f/7//r/+v/6//r/+f/5//n/+f/5//r/+v/5//n/
+f/5//v/+P/3//j/+P/4//j/+P/4//j/+P/4//j/+P/5//n/+//7//3//v/9//7/AAAB
AAEAAQACAAMABgAHAAcACAAKAAoACwANAAwACQAFAAAA/f/9//7/AAACAAQABgAHAAUA
BQAFAAUABgAGAAYABgAFAAUAAwABAP7//P/4//X/8//y//L/8f/w//D/7//v//H/8f/x
//H/8P/w/+//7//v/+//7//v//H/8f/x//H/8f/x//H/8v/w//D/8P/w//D/7//u/+7/
8f/5/wUAGAAzAFcAhQC6AO4AFwE1AUMBPwEmAesAkgArANv/s/+W/3j/cP92/3n/h/+V
/5T/iv+R/6D/qv+v/7L/t/+9/8P/xv/E/8f/yv/M/83/zv/G/77/vf+7/7r/tf+w/6r/
qP+u/7j/vf/A/8b/y//Q/9X/2v/f/+L/5v/q/+7/7v/s/+v/6//r/+7/7v/u/+7/7P/t
/+3/7f/v//D/8P/w/+//7//v/+//8f/x//H/8v/y//L/8v/z//P/8//z//T/8v/z//P/
9f/1//X/9f/1//j/+f/6//v/+v/7//v//P////////8BAAIAAwAFAAcACQAJAAoADAAL
AA4AEAASABQAFgAYABoAHgAfACIAJAAkACcAKQArAC0ALwAxADMANQA4ADkAOwA9AD8A
PwA+ADwAPAA7ADoAOQA5ADcANQAzADEALwAtAC0ALAApACcAIwAhAB8AHAAcABsAGQAW
ABIAEQAPAAwACgAJAAcABQAGAAYABAADAAEAAQAAAAAAAQAAAAAAAAAAAP////////7/
/f/8//v//P/8//z//P/7//v//P/8//7//v/+//7//v/+//7//v/+//7//f/9////////
/////f/9//3//v8AAAAAAAAAAP////////7//v/+/wAAAAAAAAAAAAAAAAAAAQABAAEA
AQABAAEAAgAAAAAA/////wEAAQABAAEAAQABAAAAAAD+//7//v/+/wAAAAAAAAAAAAD/
///////9//3//f/9//7//v/9//3//f/9//3//P/8//z//P/8//r/+v/6//r/+v/6//n/
+P/6//v/+//7//n/+f/5//n/+//7//r/+v/6//n/+f/5//n/+f/5//n/+f/5//j/+P/2
//b/9v/3//j/+f/5//r/+P/4//j/+P/2//b/9v/2//T/9f/1//X/9v/2//f/+P/4//f/
9//3//f/9//4//j/9f/1//X/9f/5//j/+f/6//n/+P/3//b/+P/4//j/+P/4//j/+P/5
//f/9//3//n/+//9////AgACAAEAAAAAAAEAAgADAAMABAAGAAYABwAJAAkABwAEAAIA
/////wAAAAABAAIAAwAFAAUABQAFAAUABgAGAAYABQADAAIA///+//7//f/6//X/8//y
//L/8//y//L/8f/x//H/8f/x/+//8P/w/+//8f/x//H/8f/x//H/8f/x//H/8f/x//H/
8P/w//D/8P/w//T/8f/u/+7/7//1////DAAjAEUAbwCkAOAAGQE/AVUBXQFOAR8BzABd
APH/s/+e/4D/Zv9q/3P/ef+N/6D/nv+V/57/rv+1/7r/v//D/8X/yv/M/8v/zP/S/9X/
2P/a/9j/0//N/8z/y//G/8D/uP+y/7D/tf+6/7z/wf/G/83/0v/X/9z/4v/m/+b/6v/t
/+3/7v/v//D/8P/w//D/7v/v/+//7//v//D/8P/w/+//7//v/+//8f/x//H/8v/y//L/
8v/z//H/8f/x//L/9P/1//X/9//3//f/9//3//j/+f/6//v//P/9//3//v////////8B
AAIAAwAFAAcACwALAAwADgANABAAEgAUABYAGAAaABwAHgAfACIAJAAmACkAKwAtAC8A
MQAzADUAOAA8AD4AQQBDAEUARQBEAEIAQgBBAEAAOwA7ADkANwA1ADMAMQAvAC0ALAAp
ACcAJQAjACEAHgAaABkAFwAUABMAEwASABAADgANAAsACQAKAAoACAAHAAUABQAEAAQA
AwACAAIAAgAAAP///////wEAAQABAAEAAAAAAAAAAAD/////AAAAAP7//v/+//7/AAAA
AAAAAAAAAAAA////////////////////////AAAAAAAAAAAAAAEAAQABAAAAAAAAAAIA
AgADAAQABQAGAAUABQAEAAMABQAFAAUABgAGAAYABQAFAAMAAwADAAMABQAFAAQABAAG
AAYABgAGAAUABAADAAIABAADAAMAAwADAAMAAwADAAQABAADAAMAAQABAAEAAAAAAAAA
AAAAAAIAAgACAAIAAAAAAP///v/+/////////wEAAQABAAEA//////7//v8AAP//////
//3//f/9//3//f/9//z//P/8//z//P/9//3//f/8//z//P/8//z//P/8//z//P/8//r/
+//7//v//f/8//z//P/+//3//f/9//3//f/+//7/+//7//v/+//7//r/+//6//r/+v/6
//r//P/8//z//P/6//r/+//7//v/+//9//7/AQACAAQABQAEAAMAAwADAAQABQAFAAYA
CAAIAAkACwALAAkABgACAAEAAQACAAQAAwAEAAUABQAHAAcABwAHAAYABgAGAAYABwAH
AAUAAwACAAAA/P/5//X/9P/0//P/9P/0//P/8//z//P/8//z//L/8v/x//H/8f/x//H/
8f/x//H/8f/x//H/8f/x//L/9P/0//T/9P/0//P/8P/u/+//8//9/w4AJQBHAHMArgDy
ADMBZwGJAZcBiAFXAQABgwAFALf/kv9w/1T/VP9Z/2H/d/+I/4b/f/+K/5r/pf+s/7H/
t/+9/8T/xP/B/8T/zP/R/9T/1v/U/83/x//E/8P/vv+4/7D/qv+u/7P/uP+6/7//xv/L
/9L/2f/g/+b/6P/o/+z/7v/t/+3/7f/w//D/8P/w//D/8f/x//H/8f/y//L/8v/x//H/
8f/x//H/8f/x//L/9P/0//T/9f/z//P/8//0//T/9f/1//f/9//3//f/9//4//n/+v/7
//z//f/9//7/////////AQACAAMABQAHAAsACwAMAA4ADwASABQAFgAYABoAHAAeACAA
IQAkACYAKAArAC0ALwAxADMANQA3ADkAPAA9AD8APwBBAEEAQAA+AD4APQA8ADkAOQA3
ADUAMQAvAC0AKwApACgAJQAjACMAIQAfABwAGAAXABUAEgAQAA8ADQAKAAgABwAFAAMA
BAAEAAIAAQD9//3//P/8//v/+v/6//r/+v/5//n/+f/5//n/+f/5//j/+P/4//j/9//3
//j/+P/4//j/+P/4//j/+P/4//j/+v/6//n/+f/3//f/9//3//n/+f/5//r/+v/6//r/
+v/7//v/+//6//r/+v/8//z//P/8//z//P/+//////////7//f/8//z//P/8//v/+//8
//3//v////3//f/8//z//P/8//z//P/8//z//P/8//z/+//7//v/+f/5//n/+f/4//j/
9//3//n/+f/5//j/+P/4//j/+P/2//b/9v/2//j/+P/3//b/9P/1//X/9f/1//X/9f/1
//X/9f/0//T/9v/1//X/9f/1//X/9f/1//P/8//y//L/8v/y//L/8//x//H/8P/w//H/
8v/z//T/8v/y//L/8v/w//H/8f/x//P/8v/y//L/8v/x//H/8f/x//H/8v/y//H/8f/x
//H/8f/w/+//8P/w//D/8P/w//D/8P/w//D/7v/u/+7/7v/u/+7/7v/u//D/8P/x//H/
8f/x//P/9P/z//T/9v/3//n/+f/6//v//P/9//3//v8AAAAAAQADAAMAAQD+//r/9//3
//j/+v/9//7///////3//f/9//3//v/+//7//v///////f/7//j/9v/y/+//7f/s/+z/
6//q/+r/6f/p/+n/6f/p/+n/6v/q/+n/6f/p/+n/6f/p/+f/5//n/+f/6f/p/+n/6v/q
/+r/6v/q/+z/6//o/+b/6f/v//n/CgAhAEMAawCeANoADQEzAU0BUwFEARsBzgBpAAEA
v/+c/3j/XP9a/2H/Z/95/4D/eP91/4L/kv+d/6D/o/+p/7P/uP+4/7n/vP/A/8H/wP+8
/7b/sf+v/7D/r/+o/6L/oP+k/6z/sf+0/7j/v//G/8v/0v/V/9r/3P/g/+T/5v/m/+X/
5f/l/+j/6P/o/+j/5v/n/+f/5//n/+j/6P/o/+n/6f/p/+n/6f/p/+n/6v/q/+r/6v/r
/+3/7f/t/+7/7f/t/+z/7f/t/+3/7f/t//D/8f/y//P/9P/1//X/9v/5//n/+f/7//r/
+//9////AQABAAIABAAHAAoADAAOAA4AEAASABQAFgAXABoAHAAeACEAIwAlACUAJwAp
ACsALwAyADMANQA1ADcANwA2ADgAOAA3ADYANQA1ADMAMQAtACsAKQAnACcAJgAjACEA
HwAdABsAGAAWABUAEwAQAA4ADQALAAgABAADAAEA//8AAAAA/v/9//n/+f/4//j/9//2
//b/9v/4//f/9//3//f/9//3//f/9P/0//T/9P/z//P/9P/0//T/9P/0//T/9P/0//T/
9P/2//b/9f/1//f/9//3//f/9f/1//X/9v/2//b/9v/2//f/9//3//b/9v/2//j/+P/6
//r/+v/6//j/+f/5//n/+f/5//n/+v/8//z/+//7//n/+f/5//n/+//7//r/+v/6//r/
+v/6//r/+v/6//r/+v/5//n/+f/3//f/9//3//j/+P/3//f/9v/1//T/8v/0//T/9P/0
//b/9v/2//b/9P/0//P/8v/0//X/9f/1//P/8//z//P/9f/1//T/9P/y//H/8f/x//P/
8//z//P/8f/x//D/8P/y//L/8v/z//P/8//y//L/8P/w//D/8P/y//L/8v/y//L/8//z
//P/8f/w//D/8P/w/+//7//v//H/8f/y//L/8f/x//H/8f/x/+7/7//w//D/8P/w//D/
8P/w//D/8P/w//D/8P/w//D/8P/w//H/8f/x//H/8//2//f/+P/6//n/+f/5//r/+//8
//3//f8AAAIAAgADAAcABwAFAAIA/P/5//n/+v/8//3//v////////////////8AAAAA
AAACAAEAAQD///z/+v/3//L/8f/v/+7/7v/t/+z/7P/r/+n/6f/p/+n/6//s/+z/6//p
/+n/6f/p/+v/6//r/+v/6//r/+v/6//q/+r/6v/q/+7/7P/p/+j/6P/n/+3/+f8KACEA
PwBnAJoA0gABASMBOwE/ATABBwG6AE8A6/+z/5z/fv9q/3D/d/99/4//nP+U/4//mP+o
/7H/tP+5/7//xf/I/8b/xf/G/8r/zf/S/9D/yv/F/8H/vv+9/7j/sv+s/6r/sP+3/7z/
wv/H/8z/z//U/9v/3v/g/+T/6P/u/+7/7f/t/+3/8P/w//D/8P/w//H/8f/x//H/8v/y
//L/8//z//P/8//x//H/8f/y//L/8v/y//P/9f/1//X/9v/0//X/9f/3//n/+f/5//n/
+v/7//z//f/8//3//f/+/////////wEAAgADAAUABwAJAAkACgAMAA8AEgAUABYAFgAY
ABoAHAAcAB0AIAAiACQAJwApACsALgAxADQANwA5ADwAPQA/AEEAQwBDAEIAQgBCAEEA
QAA9AD0AOwA5ADkANwA1ADMALwAuACsAKQApACcAJQAiACIAIQAfABwAGAAXABUAEgAS
ABEADwANAAwADAAKAAkABwAHAAYABgAFAAQABAAEAAQAAwADAAMAAQABAAEAAQABAAIA
AwAEAAMAAwAEAAQABAAEAAQABAAEAAQABAAEAAYABgAFAAUABQAFAAUABQAFAAUABQAG
AAQABAAEAAQABQAFAAUABAAGAAYACAAIAAgACAAIAAgACAAJAAkACQAJAAkACQAKAAgA
CAAHAAcACQAJAAkACQAJAAkACAAIAAgACAAIAAgACAAIAAgACAAIAAcABwAHAAkACQAJ
AAkACAAIAAcABwAFAAUABQAEAAQABAAEAAQABAAEAAQABAAGAAYABQAEAAIAAwADAAMA
AwADAAMAAwADAAMAAgACAAIAAQABAAEAAwADAAMAAwADAAMAAgACAAIAAgACAAMAAwAD
AAIAAgAAAAAAAAAAAAEAAgADAAQAAgADAAMAAwABAAAAAAAAAAIAAQABAAEAAQABAAIA
AgADAAMAAwADAAEA/v8BAAQAAgACAAIAAgAEAAQABAAEAAMAAgABAAAAAgACAAIAAgAC
AAIAAwADAAMAAwAFAAYABwAIAAoACwALAAsADAANABAAEQARABIAFAAUABUAFwAVABMA
EAAMAAkACQAKAAwADQAOAA8ADwARABEAEQARABEAEAAPAA4ADgAPAA4ADQAMAAoABgAD
AAEAAAAAAP///v/+//3//f/9//3//f/9/wAAAAD//////f/9//3//f/9//3//f/9////
/////wAA/v/+//7//v8AAP///P/6////BwATACYAQwBrAJsA2gAcAVMBeQGNAYsBaAEh
AbQAMwDT/6v/kv9y/2j/bP9v/33/l/+k/6D/n/+q/7j/v//E/8f/zf/V/9j/2P/X/9r/
3v/h/+b/5v/g/9v/2f/W/9P/zv/G/7z/uP+8/8X/yP/K/8//2P/f/+L/6f/u//D/9P/2
//r/+//7//z//f/+//7//v/+//7///////////8AAAAAAAABAAEAAQABAAEAAQABAAIA
AgACAAIAAwADAAMAAwAEAAIAAwADAAUABQAFAAUABQAIAAkACgALAAoACwALAAwADwAP
AA8AEQASABMAFQAXABcAFwAYABoAGwAeACAAIgAmACgAKgAsAC4ALwAyADQANgA5ADsA
PQBBAEMARQBHAEcASgBLAE0ATwBRAFEAUABOAE4ATQBMAEcARwBFAEMAPwA9ADsAOQA1
ADQAMQAvAC0AKwApACYAJAAjACEAHgAcABsAGQAWABQAEwARAA8ADgAOAAwACwALAAsA
CgAKAAcABgAGAAYABgAFAAUABQADAAMAAwADAAIAAgACAAIAAQABAAIAAgAEAAQABAAE
AAQABAAEAAQABQAEAAIAAQADAAMAAwADAAEAAQABAAIABAAEAAQABAADAAMAAwACAAIA
AgAEAAQABgAGAAYABgAEAAUABQAFAAUABQAFAAYABgAGAAUABQAFAAUABQAFAAUABQAE
AAQABgAGAAYABgAEAAQABAAEAAQAAwADAAMAAQABAAEAAQACAAIAAQABAAEAAQABAAAA
/v/+//7//v8AAAAAAAAAAP7//v/9//z//P/9//3//f/7//v/+//7//v/+//6//r//P/7
//v/+//5//n/+f/5//v/+//6//r/+P/4//j/+f/3//f/9v/2//j/+P/4//j/+P/4//j/
+P/2//f/9//3//n/+P/4//j/+P/3//f/9//3//f/+P/4//f/9//3//f/9//2//f/9v/2
//b/9v/2//b/9v/2//b/+P/4//j/+P/2//b/9v/2//b/9v/2//b/9//3//f/9//3//j/
+f/6//7/////////AAABAAIAAwADAAQABgAGAAUABwAHAAUAAgD+//v/+//+/wAAAQAC
AAEAAQABAAEAAQABAAIAAgACAAIAAQABAAEA///+//z/+P/1//P/8v/w/+//7v/u/+3/
7f/t/+3/7f/t/+7/7v/t/+3/7f/t/+3/7f/t/+3/7f/t/+3/7f/t/+7/7v/u//D/8v/w
/+3/6v/q/+v/8////xAAKQBLAHUArADmABkBPwFZAWUBVgEnAdgAbQADAL//nP94/17/
XP9h/2v/f/+E/3r/e/+I/5b/of+m/63/s/+5/77/vv+9/8D/xv/J/8r/xP++/7v/uf+4
/7P/rv+o/6T/qP+y/7f/uv++/8X/yv/P/9b/3f/i/+T/5v/q/+z/7P/r/+v/6//u/+7/
7v/u/+7/7//v/+//7f/u/+7/7v/v/+//7//v/+//7//v//D/8P/w//D/8f/z//P/8//0
//L/8//z//X/9//3//f/9//2//f/+P/5//r/+//7//z//f/9//3///8AAAEAAwAFAAcA
BwAIAAoACwAOABAAEgAUABYAGAAaABwAHQAgACIAIgAlACcAKQAtAC8AMQAzADMANgA3
ADkAOwA9AD0APAA9AD4APgA+ADsAOwA5ADcANQAzADEALwAtACwAKQAnACcAJQAjACAA
HAAbABkAFgAUABMAEQAOAAwACwAJAAcABAAEAAIAAQD//////v/+//3//P/8//z//P/7
//v/+//7//v/+//7//r/+v/6//r/+//7//z//P/8//z//P/8//r/+v/6//r//P/8//v/
+//9//3//f/9//v/+//7//z//v/+//7//v/////////+//7//v8AAAAAAAAAAAAAAAAA
AAEAAQABAAEAAQABAAIAAgACAAEAAQABAAEAAQABAP/////+//7/AAAAAAAAAAAAAAAA
AAAAAAAA////////AQABAAEAAQD+//7//f/9//////////7//P/8//z//P/8//z//P/8
//7//v/9//z/+v/7//v/+//7//v/+//7//3//f/8//z//P/7//v/+//7//v/+//7//n/
+f/4//j/+f/6//v//f/9//3//P/8//r/+v/6//r/+v/6//r/+v/6//v/+//7//v/+v/6
//r/+v/5//n/+f/3//f/+P/4//n/+f/5//n/+f/4//v/+v/4//j/+P/4//r/+v/6//r/
+P/4//j/+P/6//r/+v/6//r/+v/6//r/+P/4//j/+f/5//n/+f/7//7///8AAAIAAQAB
AAEAAgAFAAYABwAHAAgACgAKAAsADQANAAsACAACAP////8AAAQABQAGAAcABQAFAAUA
BQAHAAgACAAIAAYABQAFAAMAAQAAAP7/+v/5//f/9v/2//X/9P/0//P/8//z//P/8//x
//L/8v/x//H/8f/x//H/8v/z//T/9f/z//P/8//z//b/9v/2//b/9v/0//H/8P/u//H/
+/8HABoAMwBVAH8AtADqABUBMwFFAUUBMAH/AKoAQQDn/7v/oP+A/3L/eP99/4f/mf+a
/47/kf+g/6z/s/+4/73/wf/H/8j/yP/L/87/zv/R/9L/zv/I/8X/w//A/7v/uP+y/7D/
tv+8/8H/xP/G/8v/0P/X/97/4f/m/+r/7P/w//D/8P/v/+//7//y//L/8v/y//D/8f/x
//H/8f/y//L/8v/1//X/9f/1//X/9f/1//b/9v/2//b/9//3//f/9//4//j/+f/5//v/
+f/5//n/+f/6//v//P/9/wAAAQABAAIAAQABAAEAAwAEAAUABwAJAAsACwAMAA4ADQAQ
ABIAFAAWABgAGgAcABwAHQAgACIAJAAnACkAKwAtAC8AMQAzADcAOgA7AD0APQA/AD8A
PgBBAEIAQgBCAD8APwA9ADsAOgA5ADgANwAzADIALwAtACsAKQAnACQAIgAhAB8AHAAc
ABsAGQAWABIAEQAPAA0ADgAOAAwACwAJAAkACAAIAAcABgAGAAYABAADAAMAAwADAAMA
AwADAAQABAAEAAQAAwADAAQABAAEAAQABAAEAAIAAgACAAIABgAGAAUABQAFAAUABQAF
AAUABQAFAAYABgAGAAYABgAHAAcABwAGAAYABgAIAAgACAAIAAgACAAIAAkACQAJAAkA
CQAJAAoACAAIAAcABwAJAAkACQAJAAcABwAGAAYACAAIAAgACAAIAAgACAAIAAgABwAH
AAcABwAHAAcABwAGAAYABQAFAAUABQAFAAQABAAEAAQABAAEAAQABAAEAAQABAADAAIA
AgADAAMAAwADAAMAAwADAAMAAwACAAIAAgABAAEAAQADAAMAAwADAAEAAQAAAAAAAQAC
AAMABQADAAMAAgACAAIAAgACAAIABAAEAAQABAACAAMAAwADAAMAAgACAAIABAADAAMA
AwABAAEAAgACAAEAAQABAAEAAwACAAEAAgACAAIAAgACAAIAAgACAAIAAgACAAIAAgAC
AAIAAgACAAIAAgACAAIABAAEAAQABAAFAAYABwAIAAoACgAKAAoACwAMAA0ADgAOAA4A
DgAOABAAEAAQABAADAAKAAgABgAHAAgACQAKAAwADAAMAAwACgAKAAoACgAKAAoACgAK
AAcABgAFAAQAAAD+//z/+v/4//j/+P/4//j/+P/4//j/+P/4//j/+P/4//j/+P/4//b/
9v/2//b/9v/2//b/9v/4//j/+P/4//b/9v/2//b/9v/2//b/9v8IABoALAA+AGoAlgDC
AO4A/gAOAR4BLgHsAKwAbAAsAAMA3P+1/47/kv+U/5b/mP+e/6L/pv+q/7L/uP++/8T/
yP/M/w==
         </WaveFormData>
      </LeadData>
      <LeadData>
         <LeadByteCountTotal>10000</LeadByteCountTotal>
         <LeadTimeOffset>0</LeadTimeOffset>
         <LeadSampleCountTotal>5000</LeadSampleCountTotal>
         <LeadAmplitudeUnitsPerBit>4.88</LeadAmplitudeUnitsPerBit>
         <LeadAmplitudeUnits>��V</LeadAmplitudeUnits>
         <LeadHighLimit>2147483647</LeadHighLimit>
         <LeadLowLimit>268435456</LeadLowLimit>
         <LeadID>V5</LeadID>
         <LeadOffsetFirstSample>0</LeadOffsetFirstSample>
         <FirstSampleBaseline>0</FirstSampleBaseline>
         <LeadSampleSize>2</LeadSampleSize>
         <LeadOff>FALSE</LeadOff>
         <BaselineSway>FALSE</BaselineSway>
         <ExcessiveACNoise>FALSE</ExcessiveACNoise>
         <MuscleNoise>FALSE</MuscleNoise>
         <LeadDataCRC32>2720757484</LeadDataCRC32>
         <WaveFormData>
7P/s/+z/7P/s/+z/7P/s/+7/7v/u/+7/7v/u/+7/7v/w//D/8P/w//D/8P/w//D/7v/u
/+7/7v/w//D/8P/w//D/8P/w//D/8v/y//L/8v/w//D/8P/w//D/8P/w//D/8P/w//D/
8P/u/+7/7v/u/+z/7P/s/+z/7P/s/+z/7P/s/+z/7P/s/+7/7v/u/+7/7f/s/+v/6v/q
/+r/6v/q/+r/6v/q/+r/6P/o/+j/6P/q/+r/6v/q/+r/6v/q/+r/6v/q/+r/6v/o/+j/
6P/o/+j/6P/o/+j/6P/o/+j/6P/o/+j/6P/o/+b/5v/m/+b/6P/o/+j/6P/o/+j/6P/o
/+b/5v/m/+b/5v/m/+b/5v/n/+j/6f/q/+r/6v/q/+r/6f/o/+f/5v/o/+j/6P/o/+f/
5//o/+n/7P/t/+//7//x//H/8v/0//L/8//0//X/+P/5//n/+v/6//r/+v/2//L/8f/x
//H/9f/2//j/+f/7//v/+//7//3//f/+//7//P/7//r/+f/3//X/8//v/+r/6f/p/+j/
5//m/+X/5f/l/+X/5f/l/+X/5f/l/+X/5//n/+f/5//n/+f/5//n/+f/5//n/+j/6P/o
/+j/6P/o/+j/6P/k/97/3v/i/+7/AgAiAEgAeQC3APUAKAFKAV0BWAE9AQMBpwA3ANz/
q/+E/13/Sv9G/0P/Sf9Y/17/Xv9h/23/ef+C/4f/iv+R/5j/m/+c/53/of+j/6f/rf+v
/6//rf+r/6j/pv+l/6D/nv+k/7D/tv+6/7//xv/L/8//1f/b/+L/5f/o/+n/6//r/+z/
7f/t/+3/7f/t/+7/7v/u/+//7//v/+//7//w//L/8//z//P/8//z//P/9P/0//T/9P/2
//j/+P/4//n/+f/5//n/+v/7//3//v/+//z//f/+////AQADAAUABwAIAAkACgAMABAA
EgAUABYAGAAaAB0AIAAkACgAKwAtADIANgA5AD0APwBBAEUARwBMAE8AUwBVAFgAWwBc
AF8AYABiAGQAZABiAGIAYgBgAF0AWwBXAFMATwBMAEcAQgBAAD0AOgA2ADMALwAqACYA
JQAiAB8AHgAaABgAFgATABEAEAANAAsADAAKAAgABgADAAMAAgABAAEAAQABAAAA/f/9
//3//f////3//f/9//3//f/9//3/+//7//v/+//8//z//P/8//3//f/9//z//P/8//z/
/f/9//3//P/8//3//f/9//3//f/9//3//f/9//3//f/9//v/+//8//z//f///wAAAQAB
AAAA///+////AQACAAMAAQABAAEAAQABAAEAAQABAAMAAwADAAMAAwADAAMAAwABAAEA
AQACAAIAAQABAAEAAQABAAEAAQABAAEAAQAAAP7//v/+//7////////////////////+
//7//v/+//7//v/+//7//v/9//3//f/9//////////3//f/9//z//P/+//7//v/+//z/
/P/8//z/+//7//v/+//9//3//f/+//z/+//7//v/+//6//r/+v/8//z//f/9//z//P/8
//z//P/8//z//P/8//z//P/8//r/+v/6//r//P/8//z//P/5//n/+v/6//z//P/8//z/
+v/6//r/+v/6//r/+v/6//r/+//7//z//f/+////AQABAAEAAQACAAQABAAFAAYABQAG
AAcABwAKAAwADAAMAAoACAAHAAcABQAHAAgACgALAAsACwALAAsACwALAAwADAAMAAsA
CgALAAkABwAFAAMA/v/9//3/+v/5//j/9//1//X/9f/1//f/9//3//f/9f/1//X/9f/1
//X/9f/1//X/9f/1//X/+P/4//j/+P/4//j/9v/0//L/8v/w/+7/8v/+/xAAKABHAHEA
pwDcAAQBIQEwAS8BGwHzAK8AVgAFANL/rf+E/27/af9l/2b/cP9y/2//c/97/4b/jf+S
/5X/mv+h/6b/p/+p/63/r/+x/7X/tf+z/7H/sP+u/63/qv+o/6r/tP/A/8b/yf/Q/9X/
2f/d/+P/6v/t//D/8//1//P/9P/1//X/9f/1//X/9v/4//j/+f/5//f/9//3//j/+v/7
//v/+//7//v/+//8//z//P/8//7//P/8//z//f////////8AAP//AQACAAIAAgADAAQA
BQAGAAcACAAJAAoACwAMAA4AEAASABQAFgAaABwAHwAiACMAJgAoACkALgAyADUAOQA9
AD8AQwBFAEgASwBPAFEAVABXAFgAWwBdAF4AXwBeAF8AYABhAGAAXgBdAFoAVwBUAFIA
TgBKAEgARQBCAD4AOgA3ADMAMAAvACwAKQAoACYAJAAiAB8AHAAaABYAEwAUABIAEAAO
AA0ADQAMAAsACQAJAAkACAAFAAUABQAFAAcABQAFAAUABQAFAAUABQAEAAMAAgABAAMA
BAAFAAYABQAFAAUABAAEAAQABAAFAAUABQAEAAQABQAFAAUABQAHAAcABwAHAAcABwAH
AAcABwAHAAgACAAIAAkACQAJAAgACAAIAAgACgALAAsACwAJAAkACQAJAAsACwALAAsA
CQAJAAkACQAKAAsADAANAAsACwALAAwACgAJAAkACQAKAAsADAANAAsACwALAAoACgAK
AAoACgAHAAcABwAHAAgACQAKAAoACAAIAAgACAAIAAgACAAIAAcABwAHAAcABwAHAAcA
BQAHAAcABgAGAAYABgAGAAYABgAGAAYABgAFAAUABQAFAAUABQAFAAYABgAFAAUABQAF
AAQABAAEAAQABAAFAAUABAAEAAQABAAEAAQABAAEAAQABAAEAAQAAgACAAIAAgAEAAQA
BAAEAAUAAwACAAQABAAEAAQABAACAAIAAgACAAIAAgACAAMABQAGAAcACAAHAAkACQAJ
AAkACgAMAAwADQAOAA8AEAATABMAFAAWABQAFAAQAA4ADQANAA0ADwASABQAFQAVABMA
EwATABMAEQASABIAEgARABAADwANAAsACQAFAAAA//////7//f/8//v/+//7//3//f/9
//3/+//7//v/+//7//v/+//7//3//f/9//3//f/9//7//v/+//7//v/+//z/+v/4//b/
9v/6/wQAFgAyAFAAfQCvAN8ABAEaASMBIAELAd0AlQA9APj/0/+0/4//gP+A/3v/f/+K
/4r/hP+H/4//l/+c/5//ov+p/67/sf+y/7P/t/+5/7v/v/+9/7f/t/+5/7j/tv+z/7D/
sv+8/8j/zv/S/9f/3P/f/+P/6f/t//D/8//4//v/+//5//r/+//7//v/+//7//z/+v/6
//v/+//9//3//f/+//z//f/9//3/////////AAAAAAAAAAACAAIAAgACAAMAAwADAAMA
BAADAAUABgAGAAgACQAKAAsACgALAAwADQAQABEAEgAUABYAGAAaABwAHgAgACMAJgAm
ACoALQAvADIANgA5AD0AQQBDAEcASQBKAE0AUQBTAFYAWQBaAF0AXgBgAGIAYgBiAGIA
YgBgAFwAWwBYAFUAUgBQAEwASABEAEEAPgA6ADoANwAzADAALQAqACcAJgAkACIAIAAd
ABkAGAAVABMAEgAQAA4ADAANAA0ADAALAAkACQAJAAgABwAHAAcABwAHAAUABQAFAAMA
AwADAAMABQAFAAUABQAEAAQABAAEAAUABQAFAAQABAAEAAQABQAFAAUABAAEAAUABQAF
AAUAAwADAAMAAwAFAAUABQAFAAMAAwAEAAQABAAFAAUABQAEAAQABAAEAAYABwAHAAcA
BwAHAAcABwAGAAUABAADAAUABQAFAAUABQAFAAUABQADAAMAAwAEAAYABQAFAAUAAwAD
AAMAAwADAAMAAwACAAIAAgACAAIAAQABAAEAAQABAAEAAQAAAAAAAAAAAAAAAAAAAAAA
AAD9//3//f/9//////////3///////7//v/8//z//P/8//z//P/8//z//f/9//3//f/8
//v/+v/6//v/+//8//3/+//6//r/+v/4//j/+f/5//j/+P/4//j/+v/6//r/+v/6//r/
+v/6//r/+v/6//r/+P/4//j/+P/5//v//P/8//v/+v/5//j/+v/6//r/+v/4//j/+P/4
//f/9//4//n/+//9/wAAAQD/////AAACAAAAAQACAAMAAgADAAMABAAIAAgACAAEAAQA
AwADAAMAAwAEAAYABwAHAAcABwAHAAcABwAIAAgABgAFAAQAAwADAAEA///7//T/8//z
//L/8//y//H/8f/v/+//7//v/+//7//v/+//7//v/+//7//t/+3/7f/t/+3/7f/t/+7/
7v/u/+7/7v/u/+7/7P/o/+b/5P/m/+7//P8SADAAVwCLAMcA+AAYASkBLgEfAfsAtQBV
APj/wf+m/4H/ZP9g/1//X/9o/3b/eP9z/3n/hf+O/5P/lv+Z/5z/n/+i/6H/o/+n/6v/
r/+x/7H/sf+v/67/sP+t/6r/pv+k/6b/rv+0/7n/vv/F/8v/0f/V/9j/3f/g/+H/5f/m
/+j/6v/r/+n/6f/p/+r/6v/q/+v/6//p/+n/6f/q/+r/6//r/+v/7f/t/+3/7v/u/+7/
7v/w/+7/7v/u/+//8f/x//H/8v/y//P/8//y//P/9f/3//n/+v/7//z//f/+////AAAC
AAQABgAIAAoADAAOABEAFAAWABoAHQAfACQAKAArAC8AMQAzADcAOQA8AD8AQwBFAEoA
TQBOAFEAVABWAFgAWABYAFgAWABWAFIAUQBOAEsARwBEAD8AOgA2ADMAMAAsACgAJQAh
AB4AGQAWABMAEgAOAAwACgAHAAcABgADAAEAAAD+//z/+v/5//n/+P/3//P/8//z//L/
8f/x//H/8f/v/+3/7f/t/+//7//v/+//7//v/+//7//u/+7/7v/u/+3/7f/t/+z/7v/u
/+7/7//v/+//7v/u/+//7//v/+//7//v/+//7//t/+3/7f/t/+//7//w//D/7v/v/+//
7//x//L/8//0//L/8//z//P/8//z//P/8//z//P/8//z//H/8f/x//H/8v/z//T/9f/1
//X/9f/2//T/8//z//P/8//z//P/8//x//H/8f/w//H/8v/z//T/8f/x//H/8f/v/+//
7//u/+//8P/x//L/8P/w//D/8P/v/+//7//v/+//7//v/+3/7//v/+7/7v/u/+7/7v/u
/+z/7P/s/+z/6//r/+v/6//r/+v/6//s/+z/6//r/+v/6//q/+r/6v/q/+r/6//r/+r/
6v/q/+r/6v/q/+r/6v/s/+z/7P/s/+z/7P/s/+z/6v/q/+r/6v/p/+n/6v/q/+r/6v/q
/+r/7P/s/+z/7P/s/+z/7P/t/+v/7P/t/+7/8f/z//P/8//y//L/8//y//P/9P/1//b/
+f/5//r//P/8//z/+P/2//X/9f/1//f/+P/6//v/+//9//3//f/9//v//P/8//z//f/8
//v/+f/3//X/8f/s/+n/6f/o/+f/6P/n/+f/5//n/+f/5//n/+X/5f/l/+X/5f/l/+X/
5f/n/+f/5//n/+f/5//o/+j/6P/o/+j/6P/o/+b/5P/g/97/3v/o//b/DAAqAFUAjQDN
AAYBMAFLAVQBRQEdAdcAbwAGAMH/nP9x/1D/SP9F/0P/UP9e/2D/X/9l/3H/fP+B/4T/
i/+S/5f/mv+Z/5v/o/+n/6v/r/+t/6v/qf+o/6j/p/+i/57/nP+k/7D/tP+3/77/w//H
/8//1f/c/+H/4v/j/+X/5//o/+n/6f/r/+v/6//s/+z/7P/t/+3/7f/t/+3/7v/u/+//
7//v/+//7//v//D/8P/w//D/8v/y//L/8v/z//H/8f/x//L/8//1//b/9v/4//n/+v/7
//7///8AAAEAAgADAAQABgAIAAoADAAOABIAFAAXABoAHAAgACMAJQAqAC4AMQA1ADcA
OQA9AD8ARABHAEsATQBQAFMAVABXAFoAXABeAF4AXABcAFwAWgBWAFUAUgBPAEwASgBG
AEIAPAA5ADYAMgAuACsAJwAkACIAIAAeAB4AGAAWABQAEQANAAwACQAHAAgABgAEAAIA
AQABAAAA///9//3//f/8//n/+f/5//n/+//5//n/+f/3//f/9//3//f/9//3//f/+P/4
//j/+P/3//f/9//2//b/9v/2//f/+f/5//j/+P/3//f/9//3//n/+f/5//n/+f/5//n/
+f/5//n/+v/6//r/+//7//v//P/8//z//P/+//////////3//f/9//3//f/9//3//f//
////////////////////////////AAAAAP///////////////////f/9//3//P/8//z/
/P/8//3//f/9//3//f/9//3//P/8//z//P/8//z//P/8//z/+//7//v/+//7//v/+//5
//v/+//6//r//P/8//z//P/6//r/+v/6//n/+f/5//n/+f/5//n/+v/4//f/9//3//j/
+P/5//r/+P/4//n/+f/2//b/9v/2//j/+P/4//j/+P/4//j/+P/4//j/+P/4//j/+P/4
//j/9//3//b/9v/4//j/+P/4//j/+P/4//j/9v/2//b/9v/2//b/9v/2//j/+P/4//n/
+f/6//v//P/7//3//f/9////AAACAAIAAQACAAMABAAFAAUABgAIAAgACAAEAAIAAQAB
AAEAAwAGAAgACQAJAAcABwAHAAcACQAKAAoACgAJAAgABwAFAAEA///7//b/9//3//b/
9f/0//P/8//z//H/8f/x//H/8//z//P/8//x//H/8f/x//H/8f/x//H/8//z//T/9P/y
//L/8v/y//T/8v/u/+z/6v/u//b/BAAaADgAXwCRAMcA9gAWAScBKgEdAf0AwQBtABgA
2/+2/43/bP9k/2H/X/9q/3D/bv9r/3P/f/+I/4v/jv+T/5r/of+i/6P/p/+r/63/rf+t
/6v/qf+p/6z/qv+n/6L/pP+u/7b/vv/A/8X/yv/R/9f/3f/f/+T/5//q/+3/7//v//D/
8f/x/+//7//v//D/8P/w//H/8f/x//H/8f/y//L/8//z//P/8//z//P/9P/0//T/9P/2
//j/+P/4//n/+f/5//n/+v/5//v//P/8//z//f/+////AAABAAIAAwAGAAcACAAKAAoA
DAAOABAAEAASABUAGAAcACAAIwAlACYAKgAtADEANQA3ADsAPQBAAEMARwBJAEoATQBO
AFEAVgBYAFoAWgBYAFgAWABWAFQAUwBQAE0ATABKAEYAQgA+ADsAOAA0ADQAMQAtACoA
JQAiAB8AHgAcABoAGAAVABMAEgAPAA0ACgAIAAYABAAEAAUABQAFAAEAAQABAAAA////
//////////3//f/9//3//f/9//3/+//7//v/+//6//r/+v/6//3//f/9//z//P/8//z/
/f/9//3//P/8//3//f/9//3//f/9//3//f/9//3//f/9//3//f/+//7//P/9//3//f8A
AAAAAAAAAAAAAQABAAEAAQABAAEAAQABAAEAAQABAP//////////AQABAAEAAQD/////
//8AAAIAAQABAAEA///////////////////+/wAAAAAAAAAA/v/9//z/+//9//3//f/8
//7//v/+//7//P/8//z//P/9//3//f/9//3//f/9//v//f/9//z//P/6//r/+v/6//r/
+v/6//r/+//7//v/+//7//v/+//8//z/+//7//v/+f/4//j/+P/6//r/+//7//z//P/8
//z/+v/6//r/+v/6//r/+v/6//r/+v/6//r/+v/6//r/+v/7//n/+v/6//r/+v/6//r/
+v/6//r/+v/6//r/+v/6//r/+v/6//r/+f/5//r/+//+////AQABAAEAAQACAAQAAgAD
AAQABQAIAAkACQAKAA4ADgAOAAoABgAFAAUABQAHAAgACgALAAsACwALAAsACwALAAwA
DAAMAAsACgAJAAUAAwABAP3/+v/5//n/+P/3//b/9f/1//P/8//z//P/9f/1//X/9f/z
//P/8//z//X/9f/1//X/9f/1//X/9v/0//T/9P/0//b/9v/y//D/7v/s/+7/9v8GABwA
OABdAI8AwwDuAAoBGwEcAREB7wCxAFkABADR/7b/k/94/3b/df9z/3z/hv+C/33/g/+P
/5j/m/+c/6P/qv+t/6z/q/+t/6//s/+3/7n/tf+1/7X/tP+0/7H/rP+s/7D/uP/A/8b/
zf/S/9f/2f/f/+X/6P/r/+z/8f/z//P/9P/1//X/9//3//f/+P/4//j/+f/5//f/9//3
//j/+v/7//v/+//5//n/+f/6//r/+v/6//z//P/8//z//f/9//3//f/+/wEAAwAEAAQA
AgADAAQABQAGAAcACAAJAAgACQAKAAwADgAQABIAFAAWABgAGwAeACIAJgApACsALAAw
ADMANwA3ADkAPQA/AEQARwBLAE0AUgBVAFYAWQBcAF4AYABgAGAAYABgAF4AWgBZAFYA
UwBSAFAATABIAEQAQQA+ADoANgAzAC8ALAApACYAIwAiACAAHgAcABkAFQAUABEADwAO
AAwACgAIAAkACQAIAAcABQAFAAUABAADAAMAAwADAAMAAQABAAEA//////////8BAAEA
AQABAP///v/9//z//f/9//3//P/+//7//v/////////+//7/////////////////////
//3//f/9//3//f/9//7//v8AAAEAAQABAAAAAAAAAAAAAAABAAEAAQABAAEAAQABAP//
////////AQABAAEAAQABAAEAAQABAAEAAQABAAIAAgABAAEAAQD/////////////////
//7//v/+//7//v/9//3//f/9//3//f/9//z//P/8//z//P/+//7//v/+//v/+//7//v/
+//7//v/+f/5//n/+P/4//j/+P/4//j/+v/6//r/+v/5//n/+f/5//n/+f/5//r/+P/3
//f/9//5//j/+P/4//r/+v/7//v/+P/4//j/+P/2//b/9v/2//j/+P/4//j/+P/4//j/
+P/4//j/+P/4//X/9f/4//r/+P/4//j/+P/4//j/+P/4//f/9v/1//T/9v/2//b/9v/4
//j/+P/5//f/+P/5//r/+//9//3//f/9//7/AAAAAAEAAgADAAQABQAFAAYACAAIAAgA
BAACAAEAAQABAAMAAgAEAAUABQAHAAcABwAHAAUABgAGAAYABgAGAAYABQABAP//+//2
//P/8//y//H/8P/v/+//7//v/+//7//v//H/8f/x//H/7//v/+//7//v/+//7//v/+//
7//w//D/7v/u/+7/7v/u/+7/6v/o/+j/6v/2/woAJABIAHkAtQDxACABPgFPAUoBKwHv
AJUAKQDW/63/jP9n/1b/Uv9N/1P/ZP9w/3T/df97/4X/jv+P/5L/l/+e/6P/pv+l/6f/
q/+v/7P/tf+x/6//sf+u/6z/q/+m/6L/pP+s/7b/uv+9/8T/y//R/9X/2//g/+P/5P/n
/+v/7f/u/+//7//t/+3/7f/u/+7/7v/v/+//8f/x//H/8v/y//P/8//z//P/8//z//T/
9P/0//T/9v/0//T/9P/1//f/9//3//j/+f/7//z//P/8//3//v///wAAAQACAAMABgAH
AAgACgAOABAAEgAUABQAFgAZABwAHgAiACUAJwAsADAAMwA3ADkAOwA/AEEARQBJAE4A
UQBUAFcAWABbAF0AXgBfAF4AYABgAGAAXgBbAFkAVQBRAEwASgBGAEIAPAA5ADYAMgAu
ACsAJwAkACEAHgAbABoAFAASABAADQANAAwACQAHAAQAAgAAAP7//f/9//z/+//7//v/
+//6//f/9//3//f/+f/3//f/9//1//X/9f/1//P/8//z//P/9P/0//T/9P/1//X/9f/0
//b/9v/2//f/9f/1//T/9P/1//X/9f/1//X/9f/1//X/9//3//f/9//3//f/+P/4//b/
9//3//f/+f/6//v//P/6//v/+//7//v/+//7//v/+//7//v/+//7//v/+//7//v/+//7
//v//f/9//3//v/8//v/+//7//v/+//7//v/+//7//v/+v/6//r/+v/6//n/+f/5//n/
+f/5//n/+P/6//r/+v/6//j/+P/4//j/9//3//f/9//3//f/9//1//X/9f/0//T/9f/2
//f/+P/2//b/9v/2//f/9//3//f/9f/1//X/9v/0//P/8//z//X/9P/0//T/9P/0//X/
9f/0//T/9P/0//T/9P/0//T/8v/y//L/8v/0//T/9P/0//L/8v/y//L/8//z//T/8v/0
//T/9P/0//T/9P/0//T/9P/0//T/9P/y//L/8v/y//L/8v/y//L/8v/z//P/9P/z//T/
9f/3//j/+f/6//z//P/8//3//v///wAAAQABAAIABAAEAAQA/v/8//v/+//8////AQAE
AAMAAwADAAMAAwADAAMABAAEAAQAAwACAAEA///9//v/9//y//H/8f/w/+//7v/t/+//
7//v/+//7//v/+//7//t/+3/7f/t/+3/7f/t/+3/7f/t/+3/7f/u/+7/7v/u//D/8v/w
/+z/6P/m/+b/6v/y/wIAGAA4AF8AkwDJAPYAFgEpATABJQH/AMEAaQAOANP/rv+D/2T/
XP9X/1v/Zv9q/2b/Z/9x/3n/gP+H/4z/kf+Y/5v/nv+f/6H/pf+r/63/rf+r/6n/p/+o
/6b/o/+e/57/qP+0/7r/vv/D/8r/zf/T/9n/3//k/+X/6P/r/+3/6//s/+3/7f/v/+//
7//w//L/8v/z//P/8v/x//D/8P/y//P/8//z//H/8f/x//L/9P/0//T/9v/2//b/9v/3
//f/9//3//j/9//5//r/+v/6//v//P/9//7///8AAAEAAgADAAQABgAIAAoADAAOABAA
EgAVABgAGgAeACEAIwAoACwALwAzADQANQA4ADkAPgBBAEUARwBKAE0ATgBRAFIAVABW
AFYAWABYAFgAVgBWAFUAUgBPAEoASABEAEAAPgA7ADgANAAwAC0AKQAmACUAIgAfAB4A
GgAYABYAEwAPAA4ACwAJAAkACAAHAAYABAADAAEA///////////+//v/+//7//v//f/7
//v/+//5//n/+f/5//n/+f/5//n/+v/6//r/+v/7//v/+//6//r/+v/6//v//f/9//z/
/P/9//3//f/9//v/+//7//v//f/9//3//f//////AAAAAP/////+//3/AAAAAAAAAAAA
AAEAAQABAAEAAQABAAEAAQABAAEAAQABAAEAAQABAP//////////AQABAAEAAgACAAEA
AQABAP//////////AQABAAEAAAD+//7//v/+/////////////f/9//3//P/+//7//v/+
//7//v/+//7//f/9//3//f/9//3//f/7//3//f/8//z//P/8//z//P/8//z//P/8//v/
+//7//v//f/9//3//v/+//3//f/9//v/+v/6//r/+v/6//v/+//8//z//P/8//z//P/8
//z//P/8//z//P/6//r/+v/6//v//P/9//7/+//7//7//v/8//z//P/8//z//P/8//z/
+v/6//r/+v/7//z//f/+//z//P/8//z//P/8//z//P/7//v//P/9/wAAAQADAAMAAwAD
AAQABgAGAAcACAAJAAgACQAJAAoADgAOAA4ACgAGAAUABQAFAAkACgAMAA0ACwALAAsA
CwANAA0ADgAOAAwACwAKAAkABQADAAEA/f/6//n/+f/4//n/+P/3//f/9//3//f/9//1
//X/9f/1//X/9f/1//X/9v/3//j/+f/4//f/9v/2//f/+P/5//r/+P/2//T/8v/u//D/
9v8CABIAKgBIAG8AowDTAPgAEgEfAR4BDQHlAKEASQAAANX/tv+P/3z/ev93/3n/hP+G
/37/f/+L/5P/mP+d/6L/pf+o/63/rv+v/7H/s/+3/7n/uf+3/7n/uf+2/7b/s/+w/7L/
vP/E/8r/yv/N/9T/2//h/+X/6f/u/+//8v/1//n/9//4//n/+f/5//n/+f/6//r/+v/7
//v/+//7//v//P/8//3//f/9//3//f/9//7//v/+//7/AAAAAAAAAAABAAMAAwADAAQA
BAAFAAUABAAGAAcACAAJAAoACwAMAA0ADgAPABAAEgAUABYAGAAaABoAHAAfACIAIgAm
ACkAKwAwADQANwA7ADsAPQBBAEMARgBJAE0ATwBSAFUAVgBZAFwAXgBgAGAAYABgAGAA
XgBdAF0AWwBZAFYAVABQAEwASgBHAEQAQAA+ADsANwA0ADEALgArACoAJgAkACIAHwAd
ABwAGQAXABYAFAASABAAEQARABAADwAPAA8ADwAOAAsACwALAAsACwAJAAkACQAJAAkA
CQAJAAkACQAJAAkACAAIAAgACAAJAAkACQAIAAgACAAIAAkACwALAAoACgAJAAkACQAJ
AAkACQAJAAkACQAJAAkACQALAAsADAAMAAwADQANAA0ADAAMAAwADAAMAA0ADQANAA0A
DQANAA0ADQANAA0ADQANAA0ADQANAAsACwALAAsADQANAA0ADgAOAA0ADQANAA0ADQAN
AA0ADQANAA0ADAAMAAwADAAMAAsACwALAAsACwALAAsACgAKAAoACgAKAAoACgAKAAoA
CQAJAAkACQAJAAkACQAHAAkACQAIAAgACAAIAAgACAAKAAoACgAKAAcABwAHAAcACAAJ
AAoADAAKAAkACQAJAAkACAAIAAgACgAKAAsACwAKAAoACgAKAAoACgAKAAoACgAKAAoA
CgAIAAgACAAIAAgACAAIAAgACQAJAAoACgAKAAoACgAKAAoACgAKAAoACgAKAAoACgAK
AAoACgAKAAwADAAMAAwADgAOAA4ADgAQABAAEAAQABIAEgASABIAFAAUABQAFAAVABYA
FwAYABoAGgAaABoAGAAWABQAEgAVABYAFwAYABgAGAAYABgAFgAWABYAFgAWABYAFgAW
ABMAEgARABAADAAKAAgABgAEAAQABAAEAAQABAAEAAQABAAEAAQABAAEAAQABAAEAAIA
AgACAAIAAgACAAIAAgACAAIAAgACAAAAAAAAAAAA///+//3//P8NABwAKwA6AGMAjAC1
AN4A6wD4AAUBEgHbAKYAcQA8ABQA7P/E/5z/mP+U/5D/jP+P/5L/lf+Y/53/ov+n/6z/
r/+y/w==
         </WaveFormData>
      </LeadData>
      <LeadData>
         <LeadByteCountTotal>10000</LeadByteCountTotal>
         <LeadTimeOffset>0</LeadTimeOffset>
         <LeadSampleCountTotal>5000</LeadSampleCountTotal>
         <LeadAmplitudeUnitsPerBit>4.88</LeadAmplitudeUnitsPerBit>
         <LeadAmplitudeUnits>��V</LeadAmplitudeUnits>
         <LeadHighLimit>2147483647</LeadHighLimit>
         <LeadLowLimit>268435456</LeadLowLimit>
         <LeadID>V6</LeadID>
         <LeadOffsetFirstSample>0</LeadOffsetFirstSample>
         <FirstSampleBaseline>0</FirstSampleBaseline>
         <LeadSampleSize>2</LeadSampleSize>
         <LeadOff>FALSE</LeadOff>
         <BaselineSway>FALSE</BaselineSway>
         <ExcessiveACNoise>FALSE</ExcessiveACNoise>
         <MuscleNoise>FALSE</MuscleNoise>
         <LeadDataCRC32>3838376355</LeadDataCRC32>
         <WaveFormData>
2P/Y/9j/2P/W/9b/1v/W/9j/2P/Y/9j/2P/Y/9j/2P/a/9r/2v/a/9r/2v/a/9r/2P/Y
/9j/2P/a/9r/2v/a/9r/2v/a/9r/2v/a/9r/2v/Y/9j/2P/Y/9r/2v/a/9r/2P/Y/9j/
2P/Y/9j/2P/Y/9f/1v/V/9T/1v/W/9b/1v/W/9b/1v/W/9b/1v/W/9b/1P/U/9T/1P/S
/9L/0v/S/9L/0v/S/9L/0v/S/9L/0v/S/9L/0v/S/9T/1P/U/9T/1P/U/9T/1P/U/9T/
1P/U/9L/0v/S/9L/1P/U/9T/1P/S/9L/0v/S/9L/0v/S/9L/1P/U/9T/1P/S/9L/0v/S
/9L/0v/S/9L/0v/S/9L/0v/T/9T/1f/W/9T/1P/U/9T/0v/S/9L/0v/T/9T/1f/X/9X/
1f/V/9X/2f/a/9z/3f/d/93/3f/d/93/3v/e/9//4v/j/+T/5f/k/+X/5f/j/+D/3//f
/9//4v/l/+b/5//p/+n/6f/p/+r/6//s/+3/6//r/+n/6P/n/+T/4v/d/9n/1//X/9f/
1v/V/9X/1P/U/9T/1P/U/9P/0//T/9L/0//U/9X/1v/W/9b/1v/W/9b/1v/W/9b/1//X
/9f/1//X/9b/1v/S/87/yv/O/9X/4//3/xIANABdAIcApwC9AMcAxwC/AKgAewBDABUA
9v/S/6n/kv+G/3X/bv9y/3T/bf9s/27/dP97/37/gv+E/4j/jP+O/43/kf+T/5b/nP+e
/57/nv+c/5r/mv+Z/5f/l/+f/6v/sf+0/7r/v//C/8f/zP/S/9b/2P/a/93/3v/e/97/
3v/g/+H/4v/j/+T/4//j/+P/4//j/+T/5P/k/+f/5//o/+j/5//n/+j/6P/q/+r/6//s
/+z/6//r/+3/7f/t/+3/7f/v//D/8P/x//H/8//0//T/9//5//v//f/+////AQADAAcA
CAAKAAwADwASABUAGgAdACAAIwAlACkALQAxADUAOgA+AEIARQBHAEoATABOAFIAVQBX
AFoAWwBaAFwAWwBZAFgAVQBUAFAATwBPAEkARABCAD4AOwA4ADQAMAArACcAJAAiAB8A
HAAaABgAFgASABAADgAKAAoACAAGAAUABAAFAAMAAgABAAAA/v/8//3//f/8//z//P/6
//r/+//7//n/+f/5//n/+f/5//n/9//3//f/9//5//n/+f/5//n/+f/5//n/+f/5//n/
+f/6//r/+f/5//n/+f/5//r//P/8//z//P/8//z//P/8//z//P/8//z//v/////////9
//3//f/9////AAABAAEA//////////8BAAEAAQABAAQABAAEAAMAAQABAAEAAQABAAEA
AgACAAIAAgACAAEAAwADAAMAAwADAAMABAAEAAEAAQABAAEAAgACAAIAAgACAAIAAgAC
AAIAAgACAAIAAgACAAEAAQD/////AAAAAAIAAQAAAAAA//////3//f8AAAAAAAAAAAAA
AAD////////////////+//7///8AAAAA///+//7//f/9//3//f////////////3//v/+
//7///////////////////////3//v/+//7//v/+//7//v/+///////+/wAAAAAAAAAA
/v/+//7//v/+//7//v/+/wEAAQABAAEA//8BAAIABAAHAAcABwAHAAUABwAIAAgACQAK
AAsADAAPABAAEQARAA8ADgANAA0ACwAMAA8AEAATABMAEwATABEAEQARABEAEwATABMA
EQASABEADgAMAAcAAwABAAEA///+//3//f/8//z//P/8//z//f/9//3//P/8//z//P/8
//z//P/8//r/+v/6//r//P/9//3//f////3//P/6//r/+v/2//T/9f/9/wkAGAAuAE8A
cwCXALEAxQDRANEAyAC3AJcAawBAACIAAwDa/8D/t/+q/57/nv+b/5b/lP+U/5n/nv+g
/6D/pP+o/67/r/+x/7P/tP+2/7r/vP+8/7r/uv+4/7f/t/+1/7v/xf/R/9b/2P/d/+L/
4//o/+7/8v/2//j/+//8//7//v/+/wAA/v/+//7//v8BAAEAAQABAAEAAgACAAIAAwAD
AAQABAADAAMABAAEAAQABAAFAAYABgAFAAUABwAIAAcABgAFAAYACAAJAAsACwANAA4A
DgAQABEAEgATABQAFQAXABkAGQAaABwAHgAhACQAJwAsAC0AMAAzADUAOAA7AD4AQQBG
AEoATgBRAFMAVgBYAFoAXQBfAGAAYgBkAGQAZwBnAGgAaABmAGYAYwBhAGAAWQBVAFQA
UQBPAEsASABFAEEAOwA4ADYAMwAyADAALgAsACoAKAAmACIAIAAeABwAGwAbABsAGAAW
ABQAFAATABIAEQARABAAEAAQAA4ADgAPAA8ADQANAA0ADQANAA0ADQALAAsACwALAA0A
DQANAA0ACwALAAsACwANAA0ADQANAA4ADgANAA0ADQANAA0ADgAOAA4ADgAOAA4ADgAO
AA4ADgAOAA4ADgAOAA8ADwAPAA0ADQANAA0ADwAQABEAEQARABEAEQARABEAEQARABEA
EAAQABAADwAQABEAEgATABEAEQASABIAEAAQABAADwARABEAEQARABEAEQASABIADwAP
AA8ADwAOAA4ADgAOABAAEAAQABAADgAOAA4ADgAQABAADwAPAA0ADQAOAA4ADgANAAwA
DAAPAA8ADQANAA4ADgAOAA4ADgAOAA0ADQANAA0ADQANAAwADAANAA4ADgANAAwADAAL
AAsACwALAAsACwALAAsACQAKAAoACgALAAsACwALAAsACwALAAsACwAMAAwADAAMAAwA
DAAMAAwACwALAAwACgAKAAoACgAKAAoACgAKAAoACgALAAsADQANAA0ADwAOABAAEQAR
ABMAEwATABUAFgAWABcAGAAZABoAGwAcABsAGwAZABgAFQAVABUAFgAbABwAHQAdAB0A
HQAdAB0AGwAbABsAGwAbABkAGAAXABQAEgANAAkABwAHAAcABgAFAAUABAAEAAYABgAG
AAcABQAFAAQABAAGAAYABgAGAAgACAAIAAgABgAGAAYABwAFAAUABQAFAAQAAgACAP7/
/v/+/wMAEQAjADgAVgB7AJ8AtwDFAM0AywDDAK4AiQBdADsAJAAGAOH/zP/E/7f/sP+w
/6z/pf+i/6T/pv+n/6j/qv+w/7T/tv+6/7v/vf+9/8D/wv/E/8D/wP/C/8L/wv+9/73/
wf/L/9X/3f/g/+b/6f/s/+//9P/4//r//P/+/wMAAgACAAIAAgAEAAIAAgACAAIAAwAD
AAMAAwAFAAYABgAGAAUABQAGAAYABwAHAAgACAAIAAgACQAKAAoACQAJAAsACwALAAsA
CwALAAwADAANAA8AEQASABIAEgATABQAFQAYABkAGwAdAB8AIAAiACQAJgAoACoALgAx
ADQANwA5ADwAPwBCAEUASABMAFAAUwBVAFgAWgBcAF8AYQBiAGQAZgBmAGkAaQBnAGYA
YwBiAF4AXQBdAFcAVABSAE4ASwBHAEQAQQA9ADsAOAA2ADMALgAsACoAKAAmACQAIgAe
ABwAGgAYABcAFwAXABQAEgASABIAEQAQAA8ADwAOAA4AEAAOAA4ADwAPAA0ADQANAAsA
CwALAAsADQANAA0ADQALAAsACwALAAsACwALAAsACwALAAsACwAKAAoACQAJAAsACwAL
AAwACwAKAAkACAAKAAoACgAKAAoACgAKAAoACgALAAsACwAJAAkACQAJAAkACgALAAsA
CwALAAsACwAJAAkACQAJAAoACgAKAAkACQAJAAkACQAJAAkACgAKAAoACgAKAAkACQAJ
AAkACQAHAAcACAAIAAcABwAHAAcABgAGAAYABgAGAAYABgAGAAQABAAEAAQABAAEAAMA
AwADAAMABAAEAAQAAwACAAIAAwADAAEAAQACAAIAAgACAAEAAAD+//3/////////////
//7//v/+/////////wAA/f/9//3//f/9//3//f/9//v//P/8//z//f/9//3//f/9//3/
/f/9//3//v/+//7//f/8//v/+v/8//////8AAP///v/9//z//P/8//z//P/6//r/+v/7
//v/+//7//v//v8AAAMABQAEAAMAAgABAAEAAgACAAMABAAFAAYABwAKAAsACwAJAAoA
CQAJAAkACQALAAsACwANAA0ADQANAAsACwALAAsACQAJAAcABgAHAAQAAgD9//f/9f/1
//X/9v/1//X/9P/y//L/8v/y//P/8//z//L/8v/y//L/8v/y//L/8v/y//D/8P/w//D/
7//v/+//7//v//D/7v/s/+j/5v/k/+n/8/8DABYAMgBXAH8AnwC1AMEAxQC/ALIAkQBf
ADEAFAD8/9X/tv+q/6H/lP+S/5b/k/+M/4r/kP+T/5j/mv+a/5r/nv+g/5//of+l/6j/
rP+s/67/rv+u/67/sP+v/63/q/+p/63/tf+8/8L/yf/O/9H/1v/Y/9r/3P/g/+P/5v/o
/+j/6P/q/+r/6v/q/+r/6//r/+v/6//r/+z/7P/s/+z/6//r/+r/6//r/+z/7P/u/+7/
7//w/+7/7f/t/+//8//z//P/8//x//L/8v/z//X/9//4//j/+v/7//z//f/+////AQAD
AAUABgAIAAoADAAOABAAFAAZABwAHwAhACYAKQAsAC8AMAA0ADgAOwA9AEAAQgBEAEkA
SwBMAE4AUABQAFMAUwBTAFIATwBOAEkARwBGAD8AOgA4ADQAMQAuACoAJgAhABsAGAAW
ABMADwAMAAkABgAEAAIAAAD8//r/+P/2//X/8//z//D/7v/u/+7/7f/s/+n/6f/o/+j/
5v/k/+T/5f/n/+X/5f/l/+X/5f/l/+X/5f/l/+X/5f/j/+P/4//j/+H/4f/h/+H/4f/h
/+H/4f/i/+L/4f/h/+H/4f/h/+L/4v/i/+L/4v/g/+D/4P/g/+L/4v/i/+L/4f/h/+D/
3//g/+H/4v/j/+H/4v/j/+P/4//j/+P/4//h/+H/4f/h/+L/4v/i/+H/4//j/+P/4//l
/+X/5v/m/+P/4v/h/9//4f/h/+H/4f/h/+H/4v/i/+H/4f/h/+H/3v/e/97/3v/c/9z/
3P/c/93/3v/f/+D/3//e/9z/2//b/9v/3P/c/97/3f/c/9z/2//b/9n/2f/a/9r/2v/a
/9j/2P/X/9f/1//X/9f/1//W/9b/1//Y/9j/1//W/9b/1//X/9f/1//X/9f/1//X/9X/
1v/W/9b/1//X/9f/1//X/9f/1//X/9n/2v/a/9r/2f/Y/9f/1v/W/9f/1//W/9b/1v/W
/9b/2P/Y/9j/2P/Y/9j/2f/Z/9n/2f/Z/9v/3P/e/9//3//d/93/3f/f/+D/4P/h/+L/
5f/m/+f/6P/n/+f/5f/k/+X/5f/l/+b/5//o/+n/6f/r/+v/6//r/+3/7f/t/+3/7f/r
/+r/6f/m/+T/3//b/9n/2f/Z/9j/2f/Z/9j/2P/Y/9j/2P/Z/9f/1//W/9b/2P/Y/9j/
2P/Y/9j/2P/Y/9j/2P/Y/9n/2f/Z/9n/2f/a/9r/1v/S/9D/0P/V/93/6//+/xoAQwBx
AJcAsQDDAMcAwQC0AJMAYQArAAYA6v/D/5z/jv+D/3b/dP96/3f/cP9u/3T/e/9+/4D/
hP+I/4z/jv+P/5H/l/+a/5z/oP+i/6D/nv+e/6D/n/+b/5n/m/+l/6//sv+2/73/wP/D
/8j/0P/W/9r/2v/d/97/3v/e/97/4P/i/+L/4v/i/+X/5f/l/+X/5f/m/+b/5v/n/+f/
6P/o/+f/5//o/+j/6v/q/+v/7P/s/+v/6//t/+3/7f/t/+3/7//w//D/8f/y//X/9//4
//r/+//8//3//v///wEAAwAFAAYACAAKAA0AEAATABgAGwAeACEAIwAoACsALgAxADQA
OAA8AD8AQwBGAEgASgBOAFEAUwBWAFYAVgBZAFkAWQBYAFUAVABQAE8ATwBJAEIAQAA8
ADkANQAyAC8AKwAlACIAIAAdABwAGgAYABYAEAAOAAwACAAIAAYABAADAAMAAwAAAP7/
/v/+//3//P/7//v/+v/6//j/9v/2//f/9//1//X/9f/1//X/9f/1//f/9//3//f/9//3
//f/9//1//X/9f/1//X/9f/1//X/+P/4//f/9//3//f/9//4//j/+P/4//j/+P/4//j/
+P/4//j/+P/4//r/+//7//v/+//7//v/+//9//7///////7//f/8//v//f/9//3//f/+
//7//v/9/////////////f/9//7//v/+//7//v/9/////////////v/9//3//P/7//v/
+//7//z//P/8//z//P/8//z//P/6//r/+v/6//z//P/7//v/+f/5//r/+v/8//v/+v/6
//v/+//5//n//P/8//z//P/6//r/+f/5//v/+//7//v/+//6//r/+v/6//n/+P/4//j/
+f/6//v/+//7//v/+//6//r/+f/4//n/+f/5//n/+f/5//n/+f/5//r/+v/6//r/+v/6
//r/+v/5//n/+v/6//r/+v/6//r/+v/6//r/+v/6//r/+v/6//r/+v/6//r/+v/7//v/
+//7//v//f/9//7//v/9//7///8AAAMABAAEAAUABgAHAAgACQAKAAkACQAHAAYABwAH
AAcACAALAAwADQANAAsACwALAAsADQANAA0ADQANAAsACgAJAAQAAgD9//n/+f/5//n/
+P/3//f/9v/2//b/9v/2//f/9//3//b/9v/0//T/9P/0//T/9P/0//T/9f/2//f/+f/4
//f/9v/1//j/9v/0//D/7v/u//P//f8NACIAPABfAIUApQC7AMUAyQDFALgAmwBxAEMA
JAAGAN//vv+w/6X/mP+Y/5j/k/+K/4r/jv+T/5b/lv+a/6D/pP+m/6f/q/+v/7L/sP+w
/7D/sP+w/7L/sv+x/6//sf+7/8P/yf/O/9L/1f/c/+H/5P/o/+z/7v/w//P/9P/0//T/
9P/2//b/9v/2//b/9//3//f/9//3//j/+P/4//f/9//4//j/+f/5//r/+v/4//j/+f/6
//z/+//7//3//f/9//3//f///wAAAAABAAEAAwAEAAQABAAFAAYABwAKAAsADQAPAA8A
EAASABQAFgAYABoAHgAjACYAKQArAC4AMQA0ADcAOgA+AEIARQBJAEwATgBQAFEAUwBU
AFYAWgBaAF0AXQBbAFoAVwBWAFQAUwBTAE0ASgBIAEQAQQA+ADoANgAxAC8ALAAqACcA
IgAgAB4AHAAZABgAFwAUABQAEgAQAA8ACwALAAgABgAIAAgABwAGAAQAAwABAAAAAgAA
AAAAAQABAP///////////////////////////////////////wEAAQABAAEA////////
//8AAAAA/////wEAAQABAAIAAAAAAAAAAAAAAAAAAAAAAAAAAAAAAAAAAAABAAEAAQAD
AAMAAwADAAMABAAFAAUAAwADAAMAAwAFAAUABQAFAAQABAAEAAMABQAFAAUABQADAAMA
BAAEAAYABgAGAAUABQAFAAUABQADAAMABAAEAAUABQAFAAUAAgACAAIAAgAEAAQABAAE
AAQABAAEAAQAAgACAAEAAQADAAMABAAEAAIAAQAAAAAAAwADAAEAAQACAAIAAgACAAIA
AgABAAEAAQABAAEAAQACAAIAAwAEAAQAAwACAAIAAQABAAEAAQABAAEAAQABAAMABAAE
AAQAAQABAAEAAQABAAEAAQABAAEAAgACAAIAAgACAAIAAgACAAEAAQACAAIAAgACAAIA
AgACAAIAAgACAAIAAgACAAIAAgACAAMAAQABAAEAAQAFAAYACAAJAAkACQAJAAkACwAM
AAwADQAOAA8AEAARABMAFQAWABUAEwARABAADwAQABMAFAAVABUAFQAVABUAFQAVABUA
FQAVABUAEwASAA8ADAAKAAUAAwABAAEAAQACAAEAAQAAAP///v/9//z//////////v/+
//7//v/+//7//v/+//7//v/+//7//v/9//3//f/9/////v/8//r/+P/0//T/+f8DABMA
JgBAAGUAhwClALcAwwDFAMEAtACXAGcAOwAgAAoA5f/I/8D/t/+q/6j/qP+j/5r/mv+e
/6P/pP+k/6j/rv+w/7D/r/+x/7P/tv+6/7z/uv+8/7z/vP+8/7n/tf+1/73/xf/N/9T/
2v/f/+D/4//o/+z/8P/y//T/9//6//j/+P/4//r//P/8//z//P/9//3//f/9//v//P/8
//z//////wAAAAD9//3//v/+//7//v///wAAAAD/////AQABAAEAAQABAAIABAAFAAcA
BQAHAAgACAAKAAsADAANAA4ADwARABMAFQAWABgAGgAcAB4AIAAkACcAKgAtAC8AMgA1
ADgAOwA+AEIARgBJAE0AUABSAFQAWQBbAFwAXgBgAGAAYwBjAGEAYABdAFwAWABXAFcA
UQBOAEwASABFAEEAPgA7ADcAMwAwAC4AKwAmACQAIgAgAB4AHAAaABYAFQASAA8ADQAN
AA0ACgAIAAgACAAHAAYABQAFAAQABAAGAAQABAAFAAMAAQABAAEA//////////8AAAEA
AgADAAAA///+//3//////////////////////wAAAAD//////f/9//3//v/+//7//v/+
//7//v/+//7//P/8//z//P/+//////////////////////8AAAEAAQABAAEAAQABAP//
////////AAAAAAAA//////////////////8AAAAAAAAAAAAA//////////////////8A
AAAA/f/9//3//f/+//7//v/+//z//P/8//z/+v/6//r/+v/7//z//P/9//v/+//8//z/
+v/5//j/+P/7//v/+f/5//j/+P/4//j/+v/6//n/+f/5//n/+f/5//j/+P/5//r/+P/3
//b/9v/1//X/9f/1//f/9//3//f/9//4//j/+P/1//X/9f/1//P/8//z//P/8//0//T/
9P/0//T/9P/0//T/8//1//j/9v/2//b/9v/0//T/9P/0//L/8v/y//L/9P/0//T/9P/0
//T/9f/1//X/9f/1//f/+P/6//v/+//5//n/+f/7//z//P/9//7//f/+////AAADAAMA
AQAAAP///////wAAAQACAAMAAwAEAAUABgAHAAYABQAEAAMAAwABAAAA///6//j/8//v
/+v/6//r/+r/6f/p/+j/6P/o/+j/6P/p/+n/6f/o/+j/6P/o/+j/6P/m/+b/5v/m/+b/
5v/m/+f/5v/l/+T/4//m/+b/4v/e/9z/3v/j//H/AQAaADwAZQCPAK8AvwDJAMkAvwCk
AHcAQQAXAPz/3P+z/5r/kP+B/3j/fv+C/4H/fv98/4L/h/+I/4r/jP+Q/5T/mP+X/5f/
m/+c/6D/ov+i/6L/ov+g/57/nf+d/5n/m/+l/63/sP+2/73/wv/H/8r/zv/S/9T/1v/X
/9r/3P/c/9z/3v/e/97/3v/e/9//3//f/9//3//g/+D/4P/f/9//4P/g/+H/4f/i/+L/
4P/g/+H/4v/i/+H/4f/j/+X/5f/l/+X/5//o/+j/6f/r/+3/7v/u/+7/7//w//H/9P/1
//f/+f/9//7/AAACAAQABgAIAAwAEQAUABcAGQAeACEAJAAnACoALgAyADUAOQA8AD4A
QABEAEcASQBMAE0ATABOAE0ATwBOAEsASgBFAEMAQgA7ADYANAAwAC0AKgAmACIAHQAZ
ABYAFAARAA4ADAAKAAgAAgAAAP7/+v/8//r/+P/3//P/8//w/+7/7v/u/+3/7P/t/+3/
7P/s/+r/6P/o/+n/6//p/+n/6f/p/+n/6f/p/+f/5//n/+f/6f/p/+n/6f/r/+v/6//r
/+v/6//r/+v/6//q/+j/5//o/+n/6v/s/+r/6v/q/+r/6//s/+3/7v/u/+7/7v/u/+7/
7//v/+//8f/x//H/8f/v//D/8f/x//P/8//z//P/8//z//P/8//0//T/9P/z//X/9f/1
//X/9//3//j/+P/2//b/9v/1//X/9f/1//X/9f/1//b/9v/1//X/9f/1//b/9v/2//b/
9P/0//T/9P/2//b/9v/2//T/9P/z//P/8//z//T/9P/0//P/8v/y//P/8//x//H/9P/0
//T/9P/0//T/8//z//X/9f/1//X/9f/0//T/9P/0//P/8v/y//L/8//0//X/9f/1//X/
9f/z//T/9P/0//P/8//z//P/8//z//P/8//1//b/9v/2//T/9P/0//T/9P/1//X/9v/2
//b/9v/2//T/9P/0//T/9v/2//b/9v/2//b/9v/2//b/9v/2//b/9//3//f/9//1//f/
+P/6//3//f/9//3//f///wAAAAABAAIAAwAEAAUABgAHAAcABQAEAAMAAwAFAAYACQAK
AAkACQAJAAkACQAJAAkACQALAAsACwAJAAYABQACAAAA/f/5//f/9//1//T/8//z//T/
9P/0//T/9P/1//X/9f/y//L/8v/y//L/8v/y//L/9P/0//T/9P/0//X/9f/1//X/9//2
//L/7v/s/+r/7P/x//3/DQAgADwAYQCJAKUAuQDHAM0AyQC6AJsAcQBDACIABADb/7j/
qv+f/5b/lv+S/4v/iP+I/4z/kf+U/5j/nP+e/6L/pP+n/6f/q/+u/7D/sv+y/7D/sP+y
/7D/q/+r/63/tf/B/8f/yv/Q/9X/2v/d/+L/6P/s/+7/8P/z//T/8v/y//L/9P/2//b/
9v/2//n/+f/5//n/9//4//j/+P/5//n/+v/6//f/9//4//j/+v/6//v//P/8//v/+//9
//3//f/9//3///8AAAAAAQD//wEAAgACAAQABQAGAAcACAAJAAsADQARABIAFAAWABgA
GgAcACAAIwAmACkAKwAwADMANgA5ADoAPgBCAEUASQBMAE4AUABVAFcAWABaAFwAXABf
AF8AXwBeAFsAWgBYAFcAVwBRAEwASgBGAEMAPwA8ADkANQAvACwAKgAnACYAJAAiACAA
HAAaABgAFAAUABIAEAAPAA8ADwAMAAoACAAIAAcABgAFAAUABAAEAAQAAgACAAMAAwAB
AAEAAQABAAEAAQABAAEAAQABAAEAAQABAAEAAQADAAMAAwADAAIAAQAAAP//AQACAAIA
AwAFAAUABQAGAAQABAAEAAQABgAGAAYABgAGAAYABgAGAAQABQAFAAUABwAHAAcABwAH
AAgACQAJAAkACQAJAAkACQAJAAkACQAKAAoACgAJAAkACQAJAAkACQAJAAoACgAKAAoA
CgAJAAkACQAJAAkACQAJAAoACgAJAAkACQAJAAgACAAIAAgACAAIAAgACAAGAAYABgAG
AAgACAAHAAcABQAFAAYABgAIAAcABgAGAAcABwAFAAUABgAGAAYABgAIAAgABwAHAAYA
BQAEAAMABQAGAAgACgAIAAcABgAGAAUABQAFAAUABQAFAAUABQAFAAYABgAGAAUABQAF
AAUABQAFAAUABQADAAQABAAEAAYABgAGAAYABAAFAAcABgAEAAQABAAEAAYABgAGAAYA
BAAEAAQABAAGAAYABgAGAAYABgAGAAYABAAEAAQABQAFAAUABQAFAAkACgAMAA0ADQAN
AA0ADQAPABAAEAARABIAEwAUABUAFgAXABcAFQASABEAEQARABQAFwAYABkAFwAXABcA
FwAZABkAGQAZABcAFwAVABQAEQAOAAwABwAFAAMAAwADAAQAAwADAAIAAgACAAIAAgAB
AAEAAQAAAAAAAAAAAAAAAgACAAIAAgAAAAAAAAAAAAMAAwADAAMAAwAAAP7//P/4//j/
/P8DAA8AHwAyAE4AcwCVAK8AvwDHAMkAwwCyAJEAYwA7ACQACADh/8r/wv+3/67/rv+q
/6H/nv+g/6L/pf+o/6r/rP+w/7L/tP+3/7n/u/+8/77/wP/C/8L/xP/C/8D/v/+7/7v/
w//L/9P/3P/k/+X/6P/r//D/9P/4//r/+v///wAA/v/+//7/AAAAAAAAAAAAAAEAAQAB
AAEAAQACAAIAAgADAAMABAAEAAMAAwAEAAQABAAEAAUABgAGAAUABQAHAAkACQAJAAkA
CQAKAAoACwALAA0ADgAOABAAEQASABMAEgATABUAFwAbABwAHgAgACIAJAAmACoAKwAu
ADEAMwA4ADsAPgBBAEMARgBJAEsATwBSAFQAVgBbAF0AXgBgAGIAYgBlAGUAYwBiAF8A
XgBdAF0AXgBZAFQAUgBOAEsASQBGAEMAPwA7ADgANgAzADAALgAsACoAJgAkACIAHgAe
ABwAGgAZABcAFwAUABIAEgASABEAEAARABEAEAAQABAADgAOAA8ADQALAAsACwALAAsA
CwALAAsACwALAAsACwALAAsACwALAAsACwALAAsACwALAAsADgAOAA0ADQALAAsACwAM
AAwADAAMAAwADAAMAAwADAAMAAwADAAMAAwADQANAA0ADQANAA0ADQANAA4ADwAPAA8A
DwAPAA8ADwAPAA8ADwAQABAAEAAPAA8ADwAPAA8ADwAPABAAEAAQABAAEAAPAA8ADwAP
AA8ADwAPABAAEAARABEAEQARAA4ADgAOAA4ADgAOAA4ADgAOAA4ADgAOAA4ADgANAA0A
DQANAA4ADgAOAA0ADAAMAA0ADQALAAsADgAOAA4ADgAMAAwACwALAAsACwALAAsADAAM
AA0ADgAOAA0ADAAMAAsACwALAAsADQANAA0ADQALAAwADAAMAAsACwALAAsACwALAAsA
CwALAAwADAAMAAwADAAMAAwADgANAA0ADAAMAAwADAAMAAoACgAKAAoACgAKAAoACgAK
AAoACgAKAAoACgAKAAoADAAMAAwADAANAA4ADwAQABIAEgASABIAFAAUABQAFAAWABYA
FgAWABYAFgAWABYAFQAUABMAEgATABQAFQAWABgAGAAYABgAFwAWABUAFAAWABYAFgAW
ABIAEAAOAAwACAAGAAQAAgAAAAAAAAAAAP7//v/+//7//v/+//7//v/+//7//v/+//3/
/P/7//r/+v/6//r/+v/6//r/+v/6//r/+v/6//r/9v/0//L/8P/7/wYAEQAcADoAVgBy
AI4AmgCkAK4AuACdAIIAZwBMADAAFAD4/9z/0P/E/7j/rP+o/6T/oP+c/5//oP+h/6L/
pP+m/w==
         </WaveFormData>
      </LeadData>
   </Waveform>
</RestingECG>
