# Supplementary material for: Detection of Left Atrial Enlargement Using a Convolutional Neural Network-Enabled Electrocardiogram
Source: Front Cardiovasc Med. 2020 Dec 17;7:609976. doi: 10.3389/fcvm.2020.609976 (PMC7773668; doi:10.3389/fcvm.2020.609976)
Supplement: Supplementary file 3 [file Data_Sheet_3.ZIP › normal2/1802017462_5355_0000000C.XML]

<?xml version="1.0" encoding="Windows-1252"?>
<!DOCTYPE RestingECG SYSTEM "restecg.dtd">
<RestingECG>
   <PatientDemographics>
      <PatientID>1802017462</PatientID>
      <PatientAge>78</PatientAge>
      <AgeUnits>Years</AgeUnits>
      <Gender>Female</Gender>
      <PatientLastName>heguijiao</PatientLastName>
   </PatientDemographics>
   <TestDemographics>
      <DataType>Resting</DataType>
      <Site>1</Site>
      <AcquisitionDevice>MAC55</AcquisitionDevice>
      <Status>Unconfirmed</Status>
      <Priority>Normal</Priority>
      <AcquisitionTime>09:28:46</AcquisitionTime>
      <AcquisitionDate>03-23-2017</AcquisitionDate>
      <CartNumber>1</CartNumber>
      <AcquisitionSoftwareVersion>009C</AcquisitionSoftwareVersion>
      <XMLSourceVersion>MAC5000 v1.0</XMLSourceVersion>
   </TestDemographics>
   <RestingECGMeasurements>
      <VentricularRate>96</VentricularRate>
      <AtrialRate>96</AtrialRate>
      <PRInterval>166</PRInterval>
      <QRSDuration>78</QRSDuration>
      <QTInterval>348</QTInterval>
      <QTCorrected>439</QTCorrected>
      <PAxis>74</PAxis>
      <RAxis>59</RAxis>
      <TAxis>32</TAxis>
      <QRSCount>15</QRSCount>
      <QOnset>225</QOnset>
      <QOffset>264</QOffset>
      <POnset>142</POnset>
      <POffset>185</POffset>
      <TOffset>399</TOffset>
      <ECGSampleBase>500</ECGSampleBase>
      <ECGSampleExponent>0</ECGSampleExponent>
   </RestingECGMeasurements>
   <Diagnosis>
      <Modality>Resting</Modality>
         <StatementCount>2</StatementCount>
         <LabelText>12SL ��ϳ���</LabelText>
      <DiagnosisStatement>
         <StmtFlag>ENDSLINE</StmtFlag>
         <StmtText>�������</StmtText>
      </DiagnosisStatement>
      <DiagnosisStatement>
         <StmtFlag>ENDSLINE</StmtFlag>
         <StmtText>���� ECG</StmtText>
      </DiagnosisStatement>
   </Diagnosis>
   <Waveform>
      <WaveformType>Rhythm</WaveformType>
      <WaveformStartTime>0</WaveformStartTime>
      <NumberofLeads>8</NumberofLeads>
      <SampleType>CONTINUOUS_SAMPLES</SampleType>
      <SampleBase>500</SampleBase>
      <SampleExponent>0</SampleExponent>
      <HighPassFilter>16</HighPassFilter>
      <LowPassFilter>150</LowPassFilter>
      <ACFilter>NONE</ACFilter>
      <LeadData>
         <LeadByteCountTotal>10000</LeadByteCountTotal>
         <LeadTimeOffset>0</LeadTimeOffset>
         <LeadSampleCountTotal>5000</LeadSampleCountTotal>
         <LeadAmplitudeUnitsPerBit>4.88</LeadAmplitudeUnitsPerBit>
         <LeadAmplitudeUnits>��V</LeadAmplitudeUnits>
         <LeadHighLimit>2147483647</LeadHighLimit>
         <LeadLowLimit>268435456</LeadLowLimit>
         <LeadID>I</LeadID>
         <LeadOffsetFirstSample>0</LeadOffsetFirstSample>
         <FirstSampleBaseline>0</FirstSampleBaseline>
         <LeadSampleSize>2</LeadSampleSize>
         <LeadOff>FALSE</LeadOff>
         <BaselineSway>FALSE</BaselineSway>
         <ExcessiveACNoise>FALSE</ExcessiveACNoise>
         <MuscleNoise>FALSE</MuscleNoise>
         <LeadDataCRC32>1847333719</LeadDataCRC32>
         <WaveFormData>
+P/4//j/+P/2//b/9v/2//j/+P/4//j/+P/4//j/+P/6//r/+v/6//3//v///wAA///+
//3//P/6//j/9v/0//X/9v/3//j/+v/6//r/+v/7//z//f/+//z//P/8//z//v/+//7/
/v8CAAQABgAIAAgACAAIAAgABgAGAAYABgAIAAoADAAOABEAEgATABQAGQAcAB8AIgAi
ACIAIgAiACQAJgAoACoALQAuAC8AMAAtACwAKwAqACgAKAAoACgAJQAiAB8AHAAbABoA
GQAYABQAEgAQAA4ACwAIAAUAAgACAAIAAgACAAAAAAAAAAAA/v/+//7//v8AAAIABAAG
AAIAAAD+//z//P/8//z//P/8//z//P/8////AAABAAIAAgACAAIAAgD///7//f/8//7/
/v/+//7//v/+//7//v8AAAAAAAAAAP7//v/+//7/+v/4//b/9P/3//j/+f/6//v//P/9
//7/AQACAAMAAgABAAMABQACAP7//P/7//n/+//9//7///8AAAEAAgAGAAYABgAIAAkA
BwAHAAgACAAGAAYAAQD//wIABwAKAA0ACwAHAAUAAAACAAIAAwABAAEAAQD//wAA/f/8
//v/+P/5//j/+P/4//T/8//z//P/9P/z//j/+f/1//X/9P/0/+//8v/0//T/8P/w//D/
8P/x//L/8//0//H/8f/x//H/7//u/+7/7v/x//b/+P/5//7//P/2//b/AAAKABcAKwBD
AFYAagB/AIcAiQB9AGMARAAnAA0A/f/0/+j/4v/e/9j/2f/d/9//3//e/+H/5P/j/+X/
6f/r/+3/8v/y//T/9f/3//f/+P/4//r/+v/4//j/+P/3//T/9f/z//P/9P/0//X/9v/3
//j/+P/4//j/+f/4//f/9v/0//b/9//3//n/9//3//X/9P/3//n//P/7//r/+v/7//3/
AAAAAAAA/////wAAAwAEAAQABAAEAAYACgAKAAsADQAOABEAEQARABUAGAAZABoAGQAZ
ABcAGAAcAB8AIgAgAB4AHQAcAB4AIQAjACQAJgAqACwALgAwADIALQAsACwALQAsACoA
JwAkACEAHQAaABkAFwAXABQADwAMAAwACgAFAAMABQAFAAUAAgADAAEA/v/9//3//P/6
//r/+v/5//j/9//3//n/+f/5//j/9//4//n//P/9//n/9//2//f/+//7//v/AAABAAAA
AQACAP///v/9//v/+//7///////7//r/+v/8//z//v/7//v//v/+//z//P/7//v/+//7
//3//v/8//3/+//4//X/9P/z//L/9f/6/wIACgAFAAAA/f/7//7/AAACAAMAAgD///7/
/f////7//f/+/wEAAwAFAAgABQAEAAUAAQADAAQABwAIAAkACQAHAAcABAADAAIAAgD9
//r/+f/2//n/+v/7//z/+//7//v//P/5//f/9v/2//X/9f/z//f/+P/3//j/+P/4//X/
+P/6//j/9v/2//b/9P/0//T/9P/2//f/+f/7//v/+//6//r/+P/1//j//P///wIA/v/6
//z//P8IAB0AJwA5AFIAZgB3AIMAgQB5AG0AUAAxABsACwD+//b/8v/w/+T/2f/Z/9v/
2f/c/93/4v/t//H/8f/x//H/8v/y//T/9f/2//f/+f/6//r/+v/4//j/+//9//3/AQAA
AP/////+//3//P/7//r/+P/4//j/+f/7//3///8AAP/////+/////f/9//v/+v/7//3/
AAD///z//P/9////AgACAAIAAQABAAIABQAGAAUABAADAAQACAAKAA0AEQARABMAEgAR
ABIAFAAUABQAFQAXABcAGgAcAB8AIgAgACEAIQAhACQAJwApACoALAApACgAJwAmACcA
IwAjACQAJAAkACMAIQAfAB0AGgAYABYAEwASAA4ADAAKAAsACgAFAAMABQAFAAYABAAG
AAUAAAD//////v/9//z/+//5//j/9//3//n/+//9//7////+//3//v/9//r/+f/5//v/
+P/1//L/9P/0//L/8v/y//X/9v/3//f/9f/1//n/+f/4//j/+f/8//z//P/3//X/9//4
//f/+P/5//n/+f/5//T/8v/3//r/+P/4//j/+P/z//L/9P/2//b/9P/0//X/9v/4//r/
+//7//n/+f/5////AAABAAQAAwABAP///v8AAAIABgAFAAMAAgADAAIAAQABAP//////
//////8AAP///P/7//j/9//2//X/9P/0//P/8v/y/+//7f/s/+z/7v/v/+7/8//w/+3/
7P/q/+v/6f/t//D/8P/u/+7/7v/r/+r/6f/o/+j/5//n/+f/6f/p/+j/6P/q/+//9v/w
/+f/7v/8//r/8v/y//z/DQAhADcASABcAG0AeQB/AHcAZwBKAC0AGwALAPb/7P/q/+L/
0P/H/83/0f/T/9b/3f/k/+n/7f/t/+n/6//s/+z/7v/v/+3/7f/u/+7/7P/s/+r/6v/s
/+3/7P/v/+3/6//q/+j/6f/q/+v/7P/s/+z/7P/t/+z/7f/u/+7/7//x//L/9f/0//P/
8P/u/+//8f/0//P/8f/w//D/8f/w//D/8P/v//D/8P/y//L/9P/0//T/9v/4//j/+f/7
//v//f/8//v///8CAAMABAAHAAkACQAMAA8AEQATABAAEQARABEAFAASABMAEwAUABUA
FgAXABgAFgARABAAEAAUABQAEwARABEAEQAQABAADgALAAoABgD///z//P/6//n/9//5
//n/9v/y//L/7//s/+v/6//q/+3/7v/v/+//7f/r/+r/6//q/+n/5//l/+b/5//q/+v/
7f/t/+7/8f/u/+v/6P/q/+z/6v/q/+r/7P/s/+z/6//o/+f/6v/p/+f/5v/m/+j/6f/q
/+b/5f/m/+b/5P/k/+f/6f/r/+3/7f/s/+j/5//r/+n/6f/o/+j/6P/o/+j/5f/k/+b/
6P/m/+T/5P/l/+j/6v/s/+3/7P/p/+j/5//s/+z/7P/u/+7/7f/s/+z/6f/o/+n/5f/p
/+z/8f/0//f/+f/5//v/9//1//P/8v/r/+b/4//e/9//4P/h/+L/3v/d/9z/3P/c/9v/
2//c/97/3//e/+P/4P/d/9z/2v/c/9v/4P/k/+b/5P/k/+T/4f/g/9//3v/b/9n/2P/X
/9r/2//b/9z/5P/l/+T/4v/j/+T/4P/a/9b/3P/w/wMAFQApADwATABhAG8AcQBnAFMA
NgAVAP//7//m/+D/1P/G/77/vf+9/7n/u//K/9P/zv/P/9X/0//L/8f/z//S/9f/2//Z
/9n/2v/a/9z/3P/a/9r/3v/f/97/4f/e/93/3f/c/9n/2P/X/9b/2P/a/9z/3//h/+P/
5f/m/+X/5f/k/+X/5P/j/+D/3v/h/+P/5v/l/+L/4v/j/+X/5P/k/+T/4//k/+T/5v/m
/+b/5v/m/+j/6P/o/+n/6//u//P/9f/3//f/+v/7//z//P/7//j/+P8AAAcADgAQAA8A
DwAPABIAEgATABMAFAAVABYAFwAYABUADwANAAwADgAOAA0ACwALAAkABgAEAAYABwAK
AAoABAAAAP///P/3//X/9//3//T/8P/w/+3/7f/v//L/9P/y//D/7v/r/+r/6f/p/+v/
7v/v/+//7//t/+3/7//v/+3/6//q/+v/7P/r/+r/7v/x//D/8f/y//D/7v/s/+n/7P/t
//L/8//v/+7/7v/w//D/8v/v/+//8f/y//H/8v/x//H/8f/x//T/9P/x//H/8//v/+r/
7P/s/+z/7P/t/+7/8v/2//b/9P/0//X/8v/y//L/8f/w/+3/7P/r//H/8v/z//b/+f/7
//3/AAD///7////7//r/+v/8//z///////3//f/7//v/+//8//b/8v/w/+z/6//q/+n/
6P/o/+f/5v/m/+j/6f/r/+7/7f/t/+v/7//s/+n/6P/m/+b/4//m/+j/6P/m/+b/5v/p
/+z/7//y/+//7f/s/+v/7f/t/+z/7P/s/+3/8P/u/+//8P/o/+b/6v/y//7/DQAdADkA
WABqAHUAgwCHAHsAZQBMAC8AEwD///T/7v/o/9z/0P/P/8//yf/J/9r/5f/g/93/4//r
//f/8//0//L/8v/x//L/8//1//b/9v/2//T/9P/z//P/8f/z//H/8f/y//L/8//0//X/
9v/0//L/8P/v//L/9f/4//r/+P/3//X/9f/5//v/+//8////AQAEAAMA///+//7///8A
AAAAAAD///7//v8AAAAAAwAEAAUACAAIAAYABQAFAAgACwALAAsADQAQABEAEgAWABkA
GgAeACQAKQAuAC4AKQAnACUAJgAlACcAKAAqACwALAAsACwALgApACgAKAAqACoAKQAn
ACYAJQAjACIAHwAdAB0AGgATAA4ADAAIAAMAAQADAAMABQAEAAcABwACAAEAAQAAAAAA
AAAAAP//AQABAAIABQACAAEA///9/wAAAQAEAAUAAQD///7///////3/+//+/wAA/v/+
//7/+//6//n/9//1//X/+f/5//v//P/+/wIAAwAEAAAA//8BAAIAAQACAAAA///+//3/
/v/2/+3/8f/4//r//P/+/wAA/P/8////AgAAAP7//v////3//v///////v/7//r/+f/7
//r/+f/6//3//f/9//7//v/+/wAA/f///wAAAwAEAAYABwAGAAcABAADAAIAAgD9//r/
+f/2//X/9P/z//L/8v/x//D/8P/y//H/8f/y/+//7f/p/+v/7v/v//L/9P/z/+//8f/y
//P/8v/z//T/8v/w/+7/7P/t/+3/7v/v//D/8f/x//L/6v/p//D/9P/z/+z/6P/o//D/
AAAGAA0AIwAzAEIAVABjAG8AeQB3AGEAPAAbAAUA+//4//L/5v/Y/9D/0f/V/9P/0f/W
/93/3v/f/9//4f/r//X/9f/y//H/7//t/+3/7v/u/+7/7v/s/+z/7f/t/+v/7f/r/+n/
6P/m/+j/6v/s/+7/7f/s/+v/6//v//H/8//0//L/8f/v/+//8f/z//P/9P/z//P/9P/x
//H/8v/0//f/9v/2//b/9f/0//T/9v/2//f/9v/1//b/9//2//b/9//5//3//v//////
AgADAAQACQANAA8AFAAXABkAGwAYABkAGQAZABwAGgAZABcAFgAWABYAFgAWABkAFQAV
ABYAGQAaABoAGQAVABEADAAIAAkACQALAAoAAwAAAAAA/v/8//v//v////3/+P/3//P/
8//z//T/9P/2//b/9v/1//H/7//u/+//7P/r/+n/5//p/+v/7//x/+7/7f/t/+//7v/r
/+j/6v/s/+r/6v/q/+z/7P/s/+v/7f/t//H/8f/x//D/8P/y//L/8v/t/+v/7f/u/+3/
7v/q/+n/6P/n/+r/6v/n/+f/5//p/+v/7v/u/+7/7v/u/+v/6v/s/+7/6v/o/+j/6f/t
//D/8//1//P/7//t/+v/8f/y//P/9v/0//P/8v/y//L/8v/0//H/8f/y//X/9v/5//n/
9//3//T/8//y//L/7P/o/+b/4v/l/+b/5//o/+j/5//m/+b/5v/l/+X/5v/m/+X/4v/l
/+P/4f/h/+D/4P/d/+D/4v/k/+T/5v/o/+b/5P/i/+D/4//j/+T/5f/i/+H/3//e/9r/
5//u/+z/6f/q/+z/6P/k/+z//P8NAB8ANwBOAFoAZQBxAHEAZQBRADYAGQABAO//5P/e
/9T/zP/K/8n/xf/D/8H/xP/N/9T/1f/b/+X/4f/f/+T/5v/q/+3/6f/n/+b/5P/i/+L/
4P/g/+D/3//c/93/4v/n/+3/8v/u/+z/6v/o/+j/6P/o/+n/6//t/+//8P/u/+3/6//r
/+3/7f/r/+r/6v/r/+3/6//r/+z/7v/x/+//7v/t/+v/5//m/+f/5v/q/+z/7v/y//b/
+P/7/////f////7//f8BAAQABQAGAAcACQAJAAwAEQAVABkAGAAWABUAFAAWABYAFwAX
ABgAGwAcAB0AHgAeABkAGAAYABcAFgAUABEAEgARAA8ADgAMAAkACAAEAAEA/v/+//z/
9P/v/+7/6//s/+r/7P/r/+v/7f/w//L/9f/2//f/9//0//P/8//1//P/8//y//H/8f/x
//P/8//v/+3/7P/t/+//7f/r/+7/7v/s/+z/7P/t/+7/7//v/+7/7f/w/+//7//u/+7/
8P/y//T/8f/x//D/8P/u/+7/7//v/+//7//u/+7/6//r//X/+f/5/+7/8P/w//D/8P/s
/+z/7//y/+7/7P/s/+3/7//w//H/8f/z//H/8f/x//L/8v/y//T/9f/1//X/9v/3//j/
+//5//f/+P/7//z//P/7//j/9//3//f/9//4//f/9P/z//D/7v/u/+7/7v/s/+v/6v/q
/+n/5//m/+b/6f/p/+f/6//r/+n/6f/o/+f/4//l/+b/5//m/+f/6P/n/+b/5f/k/+f/
5//o/+n/6v/r/+v/7P/u/+//6v/o/+n/6v/o/+b/6P/y/wYAHQAvAEEAWABoAHMAewB7
AHMAXQA2ABEA///z/+L/2P/e/9r/yv/F/8v/z//R/9b/2//c/9//5//n/+P/5//o/+j/
6v/r/+n/6f/q/+r/7f/u/+3/7v/u/+3/6v/r/+n/6f/q/+r/5//m/+X/5P/l/+b/5//p
/+f/5//n/+b/5//p/+r/7f/x//P/8//0//P/8//0//H/8v/y//P/9f/z//L/8f/v//H/
8v/1//b/9//2//X/9v/4//j/+f/7//v//f/8//v/+v/8//z//P8EAAkADAASABIAEwAU
ABAAEAARABIAFgAaAB8AIwAoACUAJAAjACIAHwAZABcAFgAcAB4AHwAfABkAFQAQAAwA
CgAHAAYAAgABAAAAAgACAP3/+//9//3//P/4//j/9f/x//H/8v/y//T/9P/0//P/7//t
/+z/7f/q/+n/5//l/+n/6//v//H/8v/z//X/+f/3//X/8//2//T/8v/y//L/8P/w//D/
7//t/+v/7f/r/+z/7v/x//b/9//4//T/8//y//L/8P/w/+//7//v/+//7v/u/+v/6//p
/+X/6f/p/+T/6P/s//D/9P/x//D/8v/0//L/8P/w//H/7//w//H/8f/x/+//7//v//X/
9v/3//r/+f/5//n/+v/6//r//P/5//r//P8AAAIAAQD///v/+f/2//X/9P/0//T/8v/y
//D/7v/u/+7/7v/u/+//8P/y/+//6//o/+b/5f/l/+P/5//r/+v/7f/u/+z/6f/s/+7/
7P/q/+r/6v/s/+z/7P/s/+v/6f/o/+f/5//n/+b/5v/q/+v/5P/m/+v/6v/s//L/7v/o
//T/CwAfADkAUABiAHkAhwCJAH0AbwBYADUAEwAFAPz/7P/e/9b/0P/P/83/1f/X/9T/
1//e/93/3//h/9//3f/h/+L/5f/n/+f/5//o/+j/6f/q/+n/6v/u/+//7v/x//D/7//v
/+7/7v/u/+7/7v/x//L/8//1//P/8//z//L/8f/x//D/8f/v/+//7f/s/+7/8f/1//X/
8//y//L/8//2//b/9v/1//T/9P/2//b/9f/y/+//7v/z//b/+v////7////9//v/AAAG
AAoADgAPABEAEQAUABgAGwAeABwAGgAZABgAGgAZABsAHAAeABwAHAAcABwAHQAZABkA
GgAcABwAGwAZABkAGQAYABgAFwAVABUAEgAKAAYABQACAP///f///////v/6//r/9//2
//f/+f/6//j/+P/4//f/9f/z//L/8//2//f/9//3//P/8f/x/+//8P/x//P/9//1//P/
8f/0//T/8v/y//L/8//0//X/9f/z//P/9//3//P/8v/y//T/9f/2//L/8f/0//T/8v/y
//H/8f/x//H/8f/w/+z/6//1//n/9v/2//b/9v/2//b/9v/5//z/+P/2//b/9//1//b/
9//3//P/7//t/+v/8P/y//T/+P/6//v//P/+//z//P/+//v/+P/4//r/+v///wEAAQAD
AP///f/7//r/9//0//P/8P/y//T/9v/4//L/7//s/+r/7P/t/+//8v/x/+//6//t/+z/
6f/o/+b/6f/n/+v/7v/u/+z/7P/s/+7/7v/u/+7/7v/t/+3/7f/q/+f/4//g//D/9f/w
/+z/7//w/+z/6P/k/+r/AgAfAC8APQBQAGAAZwB1AH0AaQBNAEAALwATAP//9v/y/+b/
1P/M/83/y//H/8n/zP/P/9b/2//j/+v/6f/n/+z/7v/y//X/8v/x//H/8P/y//L/8P/w
/+3/6//n/+f/6//t//D/8v/w//D/8P/w/+z/6v/o/+f/6//v//P/9v/2//f/9//5//b/
9f/y//D/8//1//j/9//1//T/9P/1//b/9v/2//X/8v/y//T/9P/5//r/+//+/wAAAAAB
AAMAAAABAP///f8CAAYACAAKAAsACwAJAAoAEAAVABoAGgAXABUAEwAUABkAHQAgACQA
JAAkACQAJAAkAB8AHgAeACIAIgAhAB8AGwAZABYAFAASAA8ADgAKAAMA/v/8//j/+v/7
/wAAAwD+//j/9v/x/+3/7f/u/+7/8P/w//D/7//y//P/9f/5//b/9f/z//H/8//z//X/
9f/x/+//7v/v//L/8f/w//T/8P/s/+r/6P/s/+7/8P/x//H/8f/1//X/8f/w//D/8v/y
//T/8f/x//D/8P/u/+7/7P/r/+r/6f/s/+z/6f/p//X//P/4//b/9P/y/+7/7v/x//T/
9P/y//L/8//x//L/8//z//X/8//z//P/8//y//H/8v/1//X/9f/2//f/+P/7//n/9f/0
//X/9P/1//X/8//z//H/8f/x//L/7f/q/+n/5v/p/+r/6//s/+r/6f/o/+j/6f/p/+r/
7P/s/+v/6P/r/+v/6f/p/+j/6P/l/+j/6v/s/+r/6v/q/+n/6P/n/+b/6P/n/+f/5//p
/+n/6P/o/9z/3f/m/+r/5f/k/+T/4v/k/+7/AAARABkALQBKAFYAXQBvAG8AYwBbAEYA
KQARAAEA8v/m/+L/3v/U/83/y//J/8v/0P/T/9D/z//Z/+H/5f/n/+f/5P/j/+H/5f/n
/+r/7P/p/+b/4f/e/+P/5f/l/+n/6//r/+z/7P/u//D/8v/0//D/7v/s/+v/6//r/+v/
6v/s/+3/7f/v//D/8f/w//D/7v/v//H/7//u/+7/7//x//T/9P/0//P/9P/0//b/9v/3
//b/9f/2//T/8v/x//H/9P/5//v//f8CAAgADAAQAA8ADwANAA4AEwAXABsAGgAXABcA
FwAaABkAGwAcAB4AHAAcABwAHAAcABcAFgAWABoAHAAdAB0AGQAXABQAEgAOAAsACgAG
AAMAAgAEAAQAAAD9//7//f/+//r/+v/3//f/9//4//j/9f/0//P/8f/x//H/8v/1//P/
8//y//H/8P/v//D/7//s/+v/6//t/+//7//v//T/8f/u/+3/7P/t/+7/7//v/+3/7f/x
//H/8P/w//H/9P/5//z/+v/7//j/9v/y//D/8P/x//L/8//1//b/9P/1//X/7//t/+j/
6v/q/+r/6v/t//D/9v/8//f/8v/v/+3/7v/w//L/8//z//H/8f/x//X/9v/3//r//P/9
//7/AAAAAAAAAgD///3//v8BAAIAAgABAP7//f/6//n/+P/4//X/8v/x/+7/7P/s/+z/
7P/n/+P/3//c/+L/5//t//T/8//x/+3/7//v/+3/7f/s/+7/6//u//D/7//s/+v/6v/r
/+z/7f/u/+z/6//r/+v/6f/p/+j/6P/m/+f/6v/s/+v/8P/0/+r/4v/y/wwAHwArADkA
SgBcAG8AfwCFAH0AYwBEACkAFQABAPb/7v/o/9j/yP/H/9P/1f/T/9L/1//e/+H/4f/l
/+f/5//s/+z/7v/v/+7/7f/t/+z/7P/s/+r/6v/v//H/8f/1//L/8f/x//D/7f/s/+v/
6v/q/+r/6v/r/+3/7//x//L/8v/z//P/9f/2//f/9v/2//X/9f/2//P/9P/0//X/9//3
//b/9f/z//L/8v/0//T/9f/0//P/9P/5//r//P///wAAAwADAAMABgAKAAwADgASABUA
FgAaABoAGwAcABgAGgAbABwAIAAhACMAJAAmACYAJgAmACYAIgAbABgAFgAbABwAHAAb
ABsAGQAWABQAEwARABEADgAIAAQAAwAAAP7//f8AAAEA///6//n/9f/3//n//P/+//3/
/P/7//n/9P/x/+//7//z//X/9v/3//f/9//5//n/9f/z//L/8//z//H/7//y//D/7P/q
/+j/7P/u//D/8f/z//P/9//3//n/+v/8/wAA/v/+//n/9//6//r/+P/4//b/9f/0//P/
9//4//b/9//2//X/8v/v//f/8v/v/+7/7f/s/+r/6v/t//D/8//0//f/+//6//r/+v/5
//n/9//3//f/+P/4//j/+v/9//3//f/+//z/+v/6//X/+f/8/wEABAAHAAcABQAFAAEA
///9//z/9//0//P/8P/y//L/8v/y/+3/6//p/+j/6v/p/+n/6v/v//H/8f/3//n/9//3
//b/9f/x//P/9P/y//D/8P/w/+//7v/t/+z/6v/p/+n/6f/s/+3/7f/u/+r/9f/4//T/
9//4//j/9P/y//j/AgARACMAOQBOAGIAeQCLAJMAhQBpAFAAOwAfAAsA/P/q/+L/5P/a
/8v/y//V/9n/3P/j/+j/5//r//f/9//x//H/7v/t/+v/7v/v//H/8v/w//D/7v/u/+z/
6//o/+n/7P/t/+//8P/u/+7/7v/u//H/8v/z//X/9P/z//L/8P/y//X/9//7//z//f/8
//z/+v/5//n/9f/0//T/9f/3//n/+v/7//v/+f/4//n/+P/8//z//P/+/////v/+////
AwAHAAgACQAKAAwADAAMABMAFwAZAB4AHgAdABwAFgAZABsAHQAiACQAJwApACwAKQAo
ACcAJgAoACMAIgAiACEAIAAeABsAFwAVABIAEAAQAA8AEAAOAA0ADAAOAA4ACAAFAAYA
BQADAP7//f/5//X/9f/2//b/9//4//n/+f/6//v//f8BAAEAAQAAAP///f/7//v/+f/6
//n/+f/7//j/9f/y//T/9//2//f/+P/3//b/9f/z//P/8//3//f/9f/0//T/9v/4//r/
9//3//b/9v/0//T/8f/x//H/8f/z//T/8v/z//3/AQD6//n/+P/3//b/9P/0//f/+v/6
//r//P////3//P/7//n//P/7//z//f8AAAAAAAACAP7/+//4//b/9//4//v/+f/8//7/
AgAEAAUABQADAAMA/P/5//b/9P/1//b/+f/6//b/9P/y//D/7//v/+//8P/u/+3/7f/u
//D/8f/w//X/+P/3//j/+P/z/+3/7f/s/+z/6v/q/+r/7f/u/+//8P/w/+//7//v/+7/
7f/r/+r/6v/3//r/7v/t//j/+P/y//L/8P/4/xEALQBLAFoAYgB1AIMAewBvAF8APgAZ
AP3/8f/0//T/5v/Y/9T/1//T/8//0//Y/9//5P/p/+3/7f/l/9n/4f/k/+n/7f/w//H/
8//0//L/8v/w//D/7//v/+3/7//t/+3/7v/u//D/8P/w//D/8v/y//L/8//3//n/+//8
//v/+//6//v/+f/5//f/9v/y//H/8f/t/+7/8P/z//f/+v/6//r/+f/2//b/+P/4//j/
+P/4//r///8AAAIABQAJAA0ADgAPAA0ADgANAAwADwARABEAFAAYABsAHgAcABsAGwAb
AB4AIgAlACcAKgAmACQAIgAgACQAIQAiACQAJAAkACMAIQAdABkAFAAQABEADwAPAAwA
BgACAAEA/v///wEABwALAAUA/v/7//X/9f/1//b/9v/2//b/9v/1//L/8f/x//P/9P/1
//X/9f/0//P/9P/z//T/9f/3//v/+P/1//L/9P/1//T/9f/2//T/9P/0//P/8v/x//T/
8//u/+z/6//s//D/9P/z//X/9P/0//L/8v/0//X/9v/3//f/9v/y//H/8f/s/+//8P/x
//L/7f/s/+7/8P/x//D/8f/z//T/9v/4//n/+P/1//T/8//z//L/8f/y//X/9//5//z/
/P/8//7/+//6//r//P/8/wAAAQAAAAEA/P/7//r/+v/3//T/8//w/+z/6v/o/+b/5v/n
/+j/6v/p/+f/5v/m/+n/6//r//H/7//t/+3/7P/u/+v/7v/w/+3/6v/p/+j/6f/q/+v/
7P/q/+n/6f/p/+f/5//m/+b/8v/v/+z/7P/v/+7/7P/o/+r/8v/6/wkAIwA9AFAAWgBf
AGcAbQBlAFMANgAVAP3/8f/q/+j/6v/m/9r/0f/P/9H/1//a/9v/4P/j/+H/4//p/+n/
6P/m/+b/5f/o/+n/6//s/+v/6v/n/+b/5v/l/+L/4//k/+X/5//o/+r/6v/q/+r/6//s
/+3/7//v/+//7//u//D/8f/x//P/8//z//H/8P/t/+3/7v/r/+3/7v/w//P/8//y//H/
7//s/+z/7v/u//T/9v/4//z/+//6//r/+//7//3//P/7////AgADAAQACQANAA8AFAAV
ABcAGQAWABYAFwAYABwAGQAZABgAGAAcAB4AIAAiACEAGwAZABgAGAAYABcAFQATABEA
DgAMAAsACQAJAAYAAwAAAAAA/v/4//X/9v/1//f/9P/1//P/8v/z//X/9v/z//L/8f/v
/+//7//w//P/8//z//L/8f/w/+//8P/v//D/7//v//H/8//x/+//8v/y//D/8P/w/+//
7v/t/+v/7P/t//L/8//u/+r/5//m/+z/8v/z//f/9//2//P/8v/x//H/8f/x//P/9P/y
//P/8f/v/+v/5//s/+7/7//w//H/8f/x//L/8//0//X/+P/0//D/7v/s/+7/7v/v/+//
8//2//z////7//n/9//1//f/9//1//X/+//+/wAAAQD///7/+//5//z/+//8//7/+f/0
/+7/6//t/+v/6f/n/+3/6v/p/+j/5//m/+j/6v/s/+7/7P/s/+z/7P/q/+r/6v/q/+r/
6v/q/+r/5//m/+X/5P/m/+b/5v/m/+r/7P/u//D/7f/s/+v/6v/s/+z/7P/s//D/9P/4
//z/DwAgADEAQgBSAGAAbgB8AGgAVABAACwAHAAOAAAA8v/m/9z/0v/I/8z/zv/Q/9L/
2P/c/w==
         </WaveFormData>
      </LeadData>
      <LeadData>
         <LeadByteCountTotal>10000</LeadByteCountTotal>
         <LeadTimeOffset>0</LeadTimeOffset>
         <LeadSampleCountTotal>5000</LeadSampleCountTotal>
         <LeadAmplitudeUnitsPerBit>4.88</LeadAmplitudeUnitsPerBit>
         <LeadAmplitudeUnits>��V</LeadAmplitudeUnits>
         <LeadHighLimit>2147483647</LeadHighLimit>
         <LeadLowLimit>268435456</LeadLowLimit>
         <LeadID>II</LeadID>
         <LeadOffsetFirstSample>0</LeadOffsetFirstSample>
         <FirstSampleBaseline>0</FirstSampleBaseline>
         <LeadSampleSize>2</LeadSampleSize>
         <LeadOff>FALSE</LeadOff>
         <BaselineSway>FALSE</BaselineSway>
         <ExcessiveACNoise>FALSE</ExcessiveACNoise>
         <MuscleNoise>FALSE</MuscleNoise>
         <LeadDataCRC32>736109688</LeadDataCRC32>
         <WaveFormData>
7v/u/+7/7v/s/+z/7P/s/+//8P/x//L/8P/w//D/8P/y//L/8v/y//T/9P/0//T/8//y
//H/8P/v/+7/7f/s/+3/7v/v//D/8f/y//P/9P/2//b/9v/2//X/9P/z//L/9f/2//f/
+P/4//j/+P/4//n/+v/7//z//P/8//z//P///wAAAQACAAQABgAIAAoACwAMAA0ADgAP
ABAAEQASABMAFAAVABYAGgAcAB4AIAAfAB4AHQAcAB4AHgAeAB4AGwAaABkAGAAWABYA
FgAWABUAFAATABIADgAMAAoACAAGAAYABgAGAAUABAADAAIA///+//3//P/+/wAAAgAE
AAIAAAD+//z//v/+//7//v/+//7//v/+////AAABAAIABAAEAAQABAABAAAA///+//z/
/P/8//z///8AAAEAAgAAAAAAAAAAAP7//v/+//7//f/8//v/+v/7//z//f/+/wAAAAAA
AAAA///+//3//v//////AgACAAEABAAGAAUACgALAAwADAANAA4AEgAYABcAFQATABMA
FgAWABYAFgATABIAEQAQABMAEwAUABUAEAAMAAcAAgACAP////////z/+v/5//j/9v/1
//T/8//1//T/9P/z//H/8P/v/+7/7//v//D/8f/z//H/8P/v/+3/7f/u/+7/6v/p/+n/
6v/t/+3/7P/s/+v/6v/p/+j/6v/q/+n/6P/m/+f/4f/b/9X/zv/M/9P/3//u//3/FQAy
AEkAWwBwAIsApgCuAKoAoACPAHwAbABbAEcANAAhAA4ABwAKAAcAAQD4//P/8v/0//H/
7f/n/+D/4P/i/+T/5P/k/+X/5v/n/+X/5f/l/+b/5P/k/+T/5P/k/+T/5P/j/+X/5//p
/+z/6v/n/+X/4//k/+X/5f/l/+f/6P/o/+j/5f/k/+X/5P/l/+X/5v/m/+T/5P/k/+b/
6P/p/+n/6P/p/+z/7v/v//D/8P/y//P/8f/x//H/9P/1//b/9//5//v/+//7//3/AAD/
//7//v8CAAQABgAHAAUABQAFAAcABwAHAAcACgAQABEAEQASABQAFAAUABQAFQAVABUA
FAASABEADgAMAA4ADgANAAwABwAEAAMAAQACAAIAAwADAAIA//////3/+v/4//f/9v/3
//f/9//3//j/+P/4//j/+P/4//b/9f/2//j/+f/6//j/9//3//f/+v/5//r//f/+////
/v////z//P/6//b/+P/5//n/+f/3//f/9//4//n/+P/5//v/+//7//r/+v/5//n/+f/5
//r/+v/7//z/+P/2//T/9P/0//T/9//5//r//v/7//r//f///wAABQAGAAcABQAEAAMA
BQALAA0ADgAPABEAEgASABIAEAAPAA4ADQAPABAAEAARAA8ADgAMAAkABAABAP3//P/7
//f/9P/y//D/7//v/+//8f/x//D/8P/s/+r/6f/o/+r/6f/p/+r/7P/t/+z/7P/p/+n/
6f/q/+j/5v/l/+X/5v/n/+f/5v/o/+j/6P/o/+j/6P/o/+f/4P/g/9//2//X/9P/yv/E
/8v/1//m//X/DQAqAEMAVQBoAIEAmgCsALIArACbAIwAgABrAFEAPgAtABgACQAGAAUA
///4//H/7P/w//P/8f/t/+r/5v/m/+b/5P/i/+H/4P/f/+H/4f/h/+L/4//k/+X/5v/m
/+b/5v/l/+X/5f/l/+b/5P/j/+P/4//m/+f/5//n/+b/5v/l/+T/5v/m/+j/6P/q/+n/
6f/o/+b/5v/m/+j/6f/r/+z/7P/q/+z/7f/t/+z/7P/u/+//8v/z//T/+P/4//j/+P/5
//n/+f/5//v/////////AAAEAAYACAAJAAoACwAMAA8AEQARABEAFAAWABUAEwASABQA
FAAUABQAFwAXABcAFgAVABUAEwASABMAFAAUABQAEQAOAA0ACwAHAAYABgAFAAUAAwAE
AAMAAQAAAAAAAAD9//3//f/9//z//P/8//z/AAAAAP7//f/8//z/+//6//v/+//8//3/
/f/7//v//f///////f/9//7/AAAAAP7///8BAAIAAwABAAEAAQACAP///P/7//v//v//
////AAD//////////////P8AAAAA///+//3//P/8//3//f8AAAIAAgAGAAkACQANAA0A
DQAOAA4ADgARABQAFQAVABUAFQAWABYAFgAYABkAGgAbABcAFgAUABMAEQAQAA4ACwAJ
AAcABAAEAAMA///8//r/+P/3//f/9//5//n/+P/4//T/8v/x//D/8//z//T/9v/0//P/
8P/u//D/8f/y//T/9P/y//H/8f/v/+//7v/s/+//8P/x//L/8P/w//D/7//u//D/8//t
/+X/3//g/9z/1//Z/+b/+f8VAC4AQQBZAHAAhwCcALIAugC0AKcAkgB8AGsAWwBEAC0A
FgAJAAQABQAFAAYABQACAAAA///7//H/8P/u/+7/7v/s/+v/6//r/+v/7f/t/+3/7v/s
/+z/7P/s/+r/6v/q/+n/6v/r/+z/7v/w/+//7//v/+7/7//v/+//8f/y//L/8v/x//D/
8f/w//L/8f/x//D/7//u/+3/7v/v//H/8v/y//T/9v/3//f/9//2//f/9//5//n/+f/8
//v//P/9////AwADAAMABQALAAsACwAMAA0ADgAPAA8AEQARABEAEwASABEAEAASABgA
GQAZABoAGwAcAB0AHgAcABsAGgAYABgAGQAYABgAGAAYABcAFgASAA4ADAAJAAkACgAM
AA0ACAAFAAUAAwACAAAA///+//7///8AAAEA/v/+//7//v/+//7//P/7//3//v/+//7/
/v///wEAAwACAP///v////3//f/7//v//v8AAAAA/v/8//3//f/9//v/+//7//z//v/8
//z//f/9//3//P/8//3//f/9//3/+//6//r/+v8EAAAA/P/8//z//P/8//z//f/9//z/
/v/+//7/AgAFAAYACwAMAA0ACQAIAAcACQAQABMAFQAXABYAFgAVABQAFAATABIAEQAS
ABIAEQARABIAEgARAA8ACgAFAP///P/7//f/9P/y//P/8//0//X/8v/x/+//7v/r/+r/
6v/q/+//8f/0//j/9v/z/+7/6v/r/+v/6//s/+z/6v/p/+n/6v/r/+v/6v/p/+j/5//m
/+j/6v/s/+3/8P/s/+n/5f/d/9f/1P/Q/83/1f/m//v/DQAqAEUAVwBoAIMAmgCqAKwA
ogCVAIQAbABXAEUANAAdAAoAAQAAAP//+//+////+P/0//X/8f/n/+D/4P/i/+T/5P/j
/+P/4//j/+X/5f/l/+b/5v/m/+b/5v/l/+T/4//h/+H/4f/h/+L/5f/l/+b/5//m/+f/
5//n/+b/5v/l/+T/5v/m/+j/6P/q/+v/7f/u/+3/7P/r/+z/6v/r/+v/6v/s/+7/7//v
//D/8P/y//P/8f/x//H/9P/3//j/+f/7//7///8AAAMABQADAAEAAAAHAAwAEQAVABQA
EwASABMAGAAZABoAHgAgAB8AHQAcABsAGgAZABgAGgAbABwAHAAZABkAFwAWABgAGAAX
ABYAFQASABEADwAMAAwADQANAAgABQAFAAMABgAGAAcACAAEAAMAAgABAAIAAgACAAIA
BAAEAAIAAQADAAQABAAEAAMAAwAEAAUABQADAAMABQAFAAUAAwADAAYACAAIAAYABgAH
AAcABwAJAAkACQAKAAkABgAFAAUABwAHAAYABgAIAAkACgALAAoACAAHAAYABgAEAAIA
BAAEAAQABAAIAAkACQAMAAwADAAQABMAEgAVABQAEwAUABQAFAAXABwAHQAdAB0AIQAi
ACIAIgAiACEAIAAfAB4AHgAdAB0AHAAaABcAEwASABEADwAQAA4ACQAFAAIA/v/9//3/
/f/+//////8AAP7//P/7//r//f/9//7/AAD+//3/+v/4//b/9f/0//T/9v/2//f/+f/8
//3//f/8//r/+v/6//r/+v/6//r/+f/6//T/9f/x/+v/5//i/9z/4f/v//j/AwAZADYA
UQBnAHgAjwCoALIAsACsAKcAmgCGAG8AVwBEADMAIgAbABgADwALAAwACQACAAAA//8B
AP//+v/4//j/+P/2//f/9//3//f/9f/1//X/9v/2//b/9v/2//j/+P/4//f/9//3//f/
+P/1//P/8v/x//X/9//4//n/+P/4//f/9v/2//b/+P/4//r/+f/5//j/9v/2//b/+P/5
//v//P/8//r//P/9//3//v/+/wAAAQD///////8CAAUABgAHAAkACgAJAAgACQANAA0A
DQAOABUAGAAbAB0AGwAZABcAFwAbABsAGwAeACMAIwAiACIAJAAkACQAJAAjACMAIwAi
ACEAIQAfAB4AHgAeAB0AHAAZABYAFQATABIAEgATABMAEgAPAA8ADQAMAAoACQAIAAUA
BQAFAAUABQAGAAcACAAIAAgABgAFAAcACAAIAAgABgAFAAUABQADAAEAAQADAAYABwAG
AAcABgAIAAgABgAIAAkACQAJAAgABwAGAAYABgAEAAQABQAHAAcABgAGAAUABQAFAAUA
CQAEAAIABAACAAQABAAEAAQABAAFAAUACAAGAAYACgANAA0AEQARABEAEAAQABAAEwAY
ABkAGQAZAB0AHgAeAB4AHQAbABkAFwAYABgAFwAXABcAFgAUABEAEAANAAkACAAFAAEA
/v/8//j/9//3//f/9f/1//T/9P/1//b/+P/6//b/8//x//D/8v/z//L/8v/v/+//7//w
//L/8P/v/+//7//v/+7/7P/v//D/8f/y//D/8P/w/+//6v/s/+3/6//j/9n/zv/O/9n/
6f/0//v/EQAyAE0AYwB6AJMAqAC2ALgArgCbAIwAgABtAFUAPgArABgADQAMAAkABwAE
AAEA/v/4//H/8//3//L/8P/w//D/7v/q/+n/6P/n/+f/5//n/+j/6v/q/+r/6v/q/+r/
6v/p/+v/6//r/+z/6f/n/+b/5f/o/+n/6f/p/+n/6v/q/+r/7f/u//H/8v/v/+3/7P/q
/+v/7P/t//D/7v/v/+//7v/v//L/9P/1//P/8v/z//P/8v/x//D/8v/1//j/+////wAA
///+////BAAFAAYACAAMAA4AEAARAA8ADwAPABEAEQARABEAFAAZABkAGAAYABgAGAAY
ABgAGwAbABsAGgAYABcAFAASABQAFgAXABgAFQASABEADwALAAoACgAJAAkABwAIAAcA
BwAGAAYABgAFAAUABQAFAAQABAAEAAQABAACAP7/+//+/wAAAQACAP////8AAAEAAwAB
AAEAAwADAAMAAQABAAQABgAGAAQAAgADAAMAAwADAAMAAwAEAAQAAgACAAMABQAFAAQA
BAAEAAMAAgABAAIAAgADAAQA/v/+/wQABAADAAIAAQAAAAAAAQABAAQAAgACAAYACQAM
ABEAEgATAA8ADgANAA8AGAAbAB0AHwAfAB4AHAAaABoAGQAYABcAFgAWABUAFQAXABYA
FAARAA8ADQAKAAoABgABAP3/+v/6//n/+f/5//f/9//2//b/9f/0//T/9P/2//X/9f/2
//X/9f/z//L/7//v/+//8P/x//D/8P/x//L/8//z//L/8//0//X/9v/z//L/8f/v/+z/
9P/1/+3/4//d/9r/2P/b/+X/9v8HAB8APABRAGMAeACVAK4AugC4ALAAowCOAHYAXwBF
ADQAJwAaABMADgAFAPv/9v/7//z/+v/5//n/9f/y//L/8v/y//D/7v/t/+z/6//u/+//
8P/y/+//7v/t/+z/7//w//H/8f/w/+//7v/u/+7/7f/t/+3/7//x//L/8//y//L/8f/w
//D/8P/y//L/9P/z//P/8v/y//L/8v/0//T/9f/1//T/8v/0//X/9f/0//T/9v/3//j/
+f/6//7//v/+//7///8CAAMABAAHAAkACQAJAAoADwASABUAFwAWABUAFAAVABUAFQAV
ABgAHgAfAB8AIAAeAB4AHgAeAB0AHQAdABwAHgAfAB4AHgAaABgAFQASABIAEAAQAA8A
DAAKAAkABwAHAAcACgALAAgABgAFAAQABQAFAAUABQACAAIAAgACAAUABgAFAAUAAwAE
AAQABAABAAEAAgADAAEA/////wEAAwADAAEAAQADAAYABwAGAAUABQAEAAMAAwADAAMA
BAAEAAIAAgADAAMAAwACAAIAAwADAAMAAwADAAIAAgACAAYABgAIAAYABAAEAAQABAAD
AAMAAgAEAAYABgAKAA0ADwATABMAEwASABIAEgAVABkAGQAYABcAGwAcABwAHAAaABkA
GAAXABYAFgAVABUAFQAUABIADwAKAAcAAwACAAMA///8//r/9v/1//X/9f/2//f/9//4
//X/9P/0//T/9f/1//b/+P/4//f/9P/y//L/8//0//b/9v/0//P/8//x//H/8P/u//D/
8P/w//D/8f/y//P/8//u/+r/6f/l/9//2//Y/9b/3//t/wAAFQArAEIAVwBpAHoAkQCq
ALoAuACsAJUAgABuAFMAOwAuABsACgAJAAwABQABAAAA+//0//b//f/5//H/8P/u/+7/
7v/s/+3/7f/t/+3/7v/v//D/8v/w//D/8P/w/+7/7v/u/+3/7P/r/+r/6v/s/+3/7//x
/+//7//u/+3/7f/u/+7/7v/w//D/8v/y//D/7//v/+7/8P/w//D/8v/v/+//7v/s/+7/
8v/1//f/9//2//f/9//5//n/+f/8//3//v///wEAAgABAAAAAQAJAAsADQAQABIAEgAS
ABEAEQARABEAEwAZABsAHQAiACMAIQAeABwAGwAaABkAGAAcAB0AHgAeABwAGwAYABYA
FgAWABUAFAAPAAwACwAJAAoACgALAAsACgAHAAcABQADAAIAAgACAAMAAwADAAMAAAAA
AAAAAAAEAAQAAgABAAEAAgACAAIA/////wAAAQADAAEAAQADAAMAAwABAAEAAAACAAIA
AAD//////v/9/wEAAwAFAAgABwAEAAMAAwADAAMAAgACAAIAAQAAAP//AAAAAAEAAgAA
AAIAAgD9//r//P/+/wAAAgADAAMAAgAEAAYABgAKAA0ACwAPAA8ADwALAAoACQALABMA
FQAWABcAGQAaABoAGgAYABcAFgAVABYAGAAZABsAFwAUABAACwAJAAcABAAEAAMA///8
//r/+v/5//n/+f/5//n/+P/4//X/9P/0//T/9P/z//P/9P/1//X/8//y//H/8f/x//L/
8P/u/+3/7f/w//H/8f/w//D/8P/w//D/8P/w//D/7//y//D/7f/n/9//2//c/+L/3//d
/+r//f8PACYAQwBbAG4AgwCYAKYAqgCiAJUAiAB+AGkASwA2ACkAFAAFAAgADwAJAAAA
///8//b/9//3//H/6v/r/+z/7f/s/+v/6//r/+v/6f/p/+n/6v/s/+z/7P/s/+z/7P/s
/+v/6f/p/+n/6v/s/+v/6//r/+z/7f/t/+3/6//s/+z/7P/p/+j/6f/o/+v/6//s/+z/
7v/u/+7/8P/w//H/8f/w/+3/7v/u/+3/6v/o/+j/5//t//H/9f/8//r/+v/6//v//f/9
//3///8BAAEAAQACAAcACgANAA8ADQANAA0ADwARABEAEQAUABUAFQAUABQAFAAUABQA
FAAVABUAFQAUABUAFQATABIAFAAUABMAEgAOAAoACAAFAAYABgAHAAcABQADAAQAAwAB
AAAAAAAAAP7//f/8//v/+P/4//j/+P/8//7//v////3//P/6//j/+P/5//v//f/8//n/
+P/5//r/+//6//v/+v/8//z/+v/7//3//v////z/+//6//r/+v/4//j/+f/6//v/+//8
//z/+//6//n/+f/4//j/+P/8//7//P/7//r/+f/4//r/+//7//7//P/8/wAAAwABAAUA
BQAFAAQABAAEAAcADgAPAA8ADwATABQAFAAUABMAEQAPAA0ACgAKAAkACQAKAAoACQAH
AAIA///7//r/9//z//D/7v/u/+//8f/z//H/7//s/+r/7P/s/+3/7v/r/+n/6P/o/+f/
5//l/+T/5f/l/+X/5v/k/+L/4f/h/+X/5//o/+j/5v/m/+b/5v/l/+T/4//h/+r/6v/l
/9//1//L/8T/wP/D/9H/5v/7/w0AKgBJAFkAZACBAKQArgCmAKAAkQB+AHIAYwBLADYA
HwAMAAEAAAD//wEA+v/t/+b/6v/p/+X/5f/o/+b/5v/m/+T/4P/f/97/3f/f/9//3//g
/9//3v/d/9z/3f/e/9//3//h/+H/4f/i/97/2//Z/9f/3P/f/+H/4//l/+b/5v/m/+T/
4v/i/+D/4f/h/+L/4v/h/+D/3//g/+H/4//k/+T/4v/k/+X/5f/m/+b/6P/p/+n/6f/p
/+z/7P/s/+z/7f/y//P/9P/3//n/9//1//T/+v/8//7////9//3//f///wQABQAGAAoA
DQANAAwADAAKAAoACgAKAA0ADQANAAwADQANAAsACgAJAAgABgAEAP7/+v/4//X/9//6
//7/AQD7//f/9v/z//P/8v/y//L/8v/z//T/9f/2//b/9v/2//f/9v/z//H/8f/y//L/
8v/x//H/8v/z//P/8f/x//P/8v/x/+7/7f/x//T/9f/0//T/9f/1//X/8//z//P/9P/0
//L/8v/z//P/8//y//L/8//z//P/8//w/+7/7f/s//T/+P/3//b/9f/0//P/8//y//T/
9v/2//r//f/8/////v/9////AAABAAUACQAJAAgABwAHAAgACAAIAAkACQAJAAkACAAI
AAcABwAHAAYABAABAPz/+f/1//T/8//v/+z/6v/r/+v/7P/t/+r/6f/n/+b/5f/k/+T/
5P/k/+P/4//k/+f/5//l/+T/5P/l/+b/6P/n/+T/4v/h/+T/5f/l/+T/4//i/+H/4P/h
/+L/4//j/97/2P/Z/9v/1//P/8r/yP/J/9H/3v/x/wcAJAA/AFUAaAB9AJIApACmAJ4A
lwCOAHwAYQBFADYAKwAUAAEA/v/9//n/9P/r/+T/4v/j/+X/6f/m/+D/3v/c/9j/2v/d
/+D/4//h/9//3f/c/97/4P/i/+T/5P/k/+T/4//h/+H/4f/i/+H/3//e/93/3f/d/9z/
2//d/97/3v/e/+H/4v/l/+b/5P/h/9//3P/e/+D/4v/m/+b/5//n/+b/5f/m/+b/5f/m
/+b/6P/p/+v/6//r/+7/7//w//H/8//2//f/+P/7//v/+f/3//b//P8AAAQABwAGAAUA
BAAFAAkACQAJAAwADQANAAwADAAMAAwADAAMAA0ADQANAAwADQANAAsACgAIAAgABwAG
AAYABAAEAAMAAgACAAMAAwD///v/+v/3//n/+P/4//j/9//3//f/9//4//j/+P/4//n/
+P/1//P/9f/2//b/9v/z//P/9P/1//f/9f/1//f/9v/1//L/8f/0//b/9v/0//b/9//3
//f/9//3//f/+P/5//j/+f/7//f/9f/y//D/8//1//f/+f/5//j/+P/4//b/7v/q/+7/
7//w//H/8v/1//f/+P/8//v/+v/9/////v8BAAAA//8AAAAAAAADAAsADQAOAA8ADwAQ
ABAAEAAQAA8ADgANAAoACgAJAAkACAAGAAMA///9//v/+P/4//f/8//w/+7/7P/r/+v/
6//o/+X/4f/e/+T/6P/t//L/8P/t/+v/6v/r/+v/6f/o/+b/5f/k/+T/5f/k/+T/5f/m
/+f/5//m/+T/5P/k/+T/5v/m/+b/5f/m/+T/4//f/9f/zf/I/8j/y//X/+7/AQATACwA
QQBTAGgAfQCYAKYApACcAJMAhABuAFUAQQAwABcABAABAAYAAwD9//b/8//2//L/6f/n
/+n/5v/i/+L/4v/g/+H/4f/h/+H/4//j/+P/5P/n/+j/6f/q/+b/5P/i/9//3v/d/9z/
3P/f/+H/5P/n/+X/5f/k/+P/5f/m/+b/5v/m/+b/6P/o/+b/5f/l/+T/5P/k/+T/5v/m
/+f/5//m/+b/6P/p/+n/6P/o/+r/6//t/+//8f/2//X/9P/z//P/9v/3//j/+//+//3/
/P/8/wIABAAGAAcACAAJAAoADQAOAA0ADAAOABIAEwATABQAEQAQAA8ADgARABMAFQAW
ABIAEQAOAAwADgAOAA0ADAAJAAYABQADAAEAAAAAAP//+f/1//T/8f/1//b/+P/6//v/
+//7//v/+P/2//T/8v/3//j/9//3//j/+v/7//z/+f/3//b/9f/2//X/9v/5//b/9f/y
//H/9P/4//r/+v/5//n/+P/3//n/+f/5//r/+v/4//j/+f/7//v/+v/6//r/+f/4//f/
+f/4//j/+P/6//r/+v/5//f/8v/0//T/9P/0//b/9//3//r/+v/6//7/AQADAAcABwAH
AAYABgAGAAkADQANAAwACwANAA4ADgAOAA0ACwAJAAcACQAKAAoACwANAAwACgAHAAEA
/f/4//b/9f/x/+7/7P/r/+v/7P/t/+v/6//q/+r/6v/q/+v/7P/s/+v/6//s/+//7//t
/+z/6//r/+v/7P/q/+j/5//n/+j/6f/p/+j/6P/o/+j/6P/o/+j/6P/n/+j/6P/l/9//
1f/T/9L/0P/V/9//6v/3/wsAIgA5AE8AZgCBAJwApgCiAJoAlQCIAHIAWQBBAC4AIwAO
APv/+v8BAP3/9v/z//T/8P/v//H/7//s/+f/5v/l/+L/4//j/+P/4//h/+H/4f/i/+L/
4v/i/+L/4v/i/+L/4f/h/+H/4f/i/+L/4f/h/+H/4v/j/+P/4//j/+T/5P/k/+b/5v/o
/+j/5v/l/+X/5P/i/+L/4v/k/+X/5//o/+j/5//o/+j/5//q/+r/7P/t/+3/7f/t//D/
8v/0//b/+f/3//X/8//z//r//f8AAAQABQAGAAcABwAJAAkACQALAAsACwALAA4ADgAN
AAsACgANAA4ADwAQAA8ADwAPAA4ADQANAAsACgAJAAgABgAEAAIAAAAAAP///P/8//3/
/f/9//v//P/7//n/+P/4//j/9v/1//T/8//y//L/8v/y//f/+P/3//f/9v/2//X/9P/x
//H/8v/z//H/7//v//H/8v/z//L/8//z//T/8//w//L/8//z//P/9f/1//X/9v/1//L/
8f/x//P/8//y//L/8f/x//H/8f/x//D/8P/w//b/9v/w//D/8P/w//D/8P/v/+3/7v/x
//T/+/8BAP//AQD///3//f/+////AwAIAAkACQAJAAoACgAJAAgACAAHAAYABQAEAAQA
AwADAAMAAgAAAP3/+P/z/+3/6v/u/+3/7f/u/+j/5f/j/+H/4//j/+L/4v/j/+L/4v/i
/+L/4f/h/+L/5f/l/+P/4v/f/93/2//a/9z/2v/Z/9n/3P/d/93/3P/a/9r/2v/a/9r/
2v/a/9n/2v/i/93/0f/J/8f/wv/E/8//0f/S/+f/CQAqAD8AUQBmAIMAmgCoAKgAmgCB
AGwAXgBNADcAJAATAAYA+//4//f/7//m/+f/5v/i/+H/3//X/9D/0P/S/9T/1P/V/9X/
1f/V/9f/1//X/9j/2P/Y/9j/2P/V/9T/0//R/9P/0//T/9T/1v/V/9X/1f/W/9f/1//X
/9j/2v/b/9z/2//a/9v/2v/X/9X/1P/S/9T/1P/U/9b/2f/b/9z/3P/e/+D/4f/h/9//
3v/f/9//3f/d/93/4P/j/+T/5f/n/+n/6f/p/+v/8f/x//H/8v/1//b/9//3//b/9f/0
//X/+v/7//z/AAACAAEA///+/wEAAgADAAQAAwADAAMAAgAAAP///P/6//v//P/8//z/
+f/2//X/8//0//b/+f/7//T/7//t/+n/6//q/+r/6v/p/+n/6f/p/+b/5v/m/+b/6P/o
/+b/5f/n/+j/6P/o/+j/6f/r/+3/7P/p/+j/6f/q/+v/6v/r/+r/7P/s/+r/6P/p/+n/
6f/o/+f/5v/m/+n/6P/p/+v/6v/p/+f/5v/p/+v/7f/v/+//7v/u/+7/5v/k/+j/6v/s
/+7/7f/r/+j/6P/p/+r/7//z//X/+f/5//n/9v/2//b/+f/8//3//f/9/wEABAAGAAgA
BwAFAAMAAQD///7//P/7//3//v/+//3/+f/1//D/7v/v/+v/6P/m/+P/4f/g/9//4f/h
/+D/4P/e/9z/2//a/9v/2//c/97/3f/d/9v/2v/b/9v/2//c/9r/2P/X/9f/2f/b/9z/
3P/a/9r/2v/a/9j/2P/Y/9f/2P/Y/9H/y//J/8X/vv++/8X/0f/c/+//DwAwAEMAUwBo
AIEAmACkAKQAnACLAHYAYABHADMAIgARAPz/8f/y//X/8f/o/+f/6v/k/93/2f/b/97/
2f/Y/9f/1P/W/9f/2P/Z/9j/1//W/9b/0//S/9H/0P/T/9T/1f/V/9b/1//Y/9r/3P/b
/9v/2//b/9v/2v/Z/9n/2v/a/9r/2P/Y/9r/2v/a/9n/2f/Y/9v/3P/d/+D/3f/d/9z/
2v/Y/9r/2//b/+D/4v/m/+n/5v/l/+T/5v/l/+b/5//p/+z/7f/u//H/8//z//P/9P/4
//r//P/9/wAAAQACAAUABAABAP7//v8GAAkACwAOAAsACgAJAAgACAAHAAYABAAFAAUA
AwACAAAAAAD///7//v/8//z/+//4//j/+f/5//T/8f/x/+//7//u/+7/7v/r/+v/6//r
/+z/7P/s/+z/7P/s/+r/6f/o/+j/5//m/+n/6//u//H/8P/t/+z/7f/r/+v/6f/p/+j/
6v/q/+j/6//t/+7/7//t/+3/7f/u//D/7v/u/+//7f/t/+z/7P/v/+//7//v/+//7v/u
/+7/6//q/+n/5//p/+n/6f/p/+r/7f/u//D/9f/4//j/+//3//X/9P/z//X/+P/8/wAA
BQAGAAcABwAGAAYABQACAP7//f/8//z//////////v/6//f/9v/0//X/7//s/+v/6P/j
/+D/3v/e/93/3P/b/9//3P/a/9r/2v/a/9z/3v/g/+L/3//e/93/3P/b/9r/2f/Y/9j/
2P/Y/9j/2P/Y/9j/2P/Z/9r/2//c/97/3v/e/97/2v/Y/9b/1P/P/8r/xf/A/8X/yv/P
/9T/6f/+/xMAKABBAFgAbwCGAIgAiACIAIgAdABiAFAAPgAqABgABgD0//D/7v/s/+r/
6f/o/w==
         </WaveFormData>
      </LeadData>
      <LeadData>
         <LeadByteCountTotal>10000</LeadByteCountTotal>
         <LeadTimeOffset>0</LeadTimeOffset>
         <LeadSampleCountTotal>5000</LeadSampleCountTotal>
         <LeadAmplitudeUnitsPerBit>4.88</LeadAmplitudeUnitsPerBit>
         <LeadAmplitudeUnits>��V</LeadAmplitudeUnits>
         <LeadHighLimit>2147483647</LeadHighLimit>
         <LeadLowLimit>268435456</LeadLowLimit>
         <LeadID>V1</LeadID>
         <LeadOffsetFirstSample>0</LeadOffsetFirstSample>
         <FirstSampleBaseline>0</FirstSampleBaseline>
         <LeadSampleSize>2</LeadSampleSize>
         <LeadOff>FALSE</LeadOff>
         <BaselineSway>FALSE</BaselineSway>
         <ExcessiveACNoise>FALSE</ExcessiveACNoise>
         <MuscleNoise>FALSE</MuscleNoise>
         <LeadDataCRC32>1837566556</LeadDataCRC32>
         <WaveFormData>
/P/8//z//P/8//z//P/8//3//v///wAAAAAAAAAAAAACAAIAAgACAAMABAAFAAYABQAE
AAMAAgACAAIAAgACAAIAAgACAAIAAgACAAIAAgAEAAQABAAEAAMAAgABAAAAAgACAAIA
AgAEAAQABAAEAAIAAgACAAIAAgACAAIAAgAEAAQABAAEAAcACAAJAAoACQAIAAcABgAG
AAYABgAGAAgACAAIAAgACAAIAAgACAAKAAoACgAKAAwADAAMAAwACwAKAAkACAAMAA4A
EAASABIAEgASABIAEAAQABAAEAAPAA4ADQAMAAoACgAKAAoACAAIAAgACAAGAAYABgAG
AAgACAAIAAgABgAGAAYABgAIAAgACAAIAAgACAAIAAgACgAKAAoACgAKAAoACgAKAAwA
DAAMAAwACgAKAAoACgALAAwADQAOAA0ADAALAAoACgAKAAoACgAIAAgACAAIAAoACgAK
AAoACgAKAAoACgAKAAoACgALAAoACgAKAAkADAAOABAAEgAUABgAGwAcABoAGAAWABMA
DgANAAoACAAEAAIA/f/6//r/+v/6//v/+f/6//z//f/+////AQAEAAMAAwADAAMAAgAD
AAMAAwADAAMAAwACAAQABAAEAAQAAwADAAMABAAGAAYABAAEAAUABQAFAAUABAADAAIA
AQACAAMABAAGAAQABAAEAAUABwAHAAcABwAFAAUACAALABAAGAAiACgAKQAnACIAFAAD
APL/4f/T/8f/vf+2/7T/tv+6/7//wf/I/9P/2f/f/+r/7v/r/+z/9f/5//n/+P/4//b/
+f/7//r//P/9//3//f///////////wAAAQABAAIAAgACAAIAAgAAAAAAAAABAAIAAwAD
AAQAAwAEAAQABAAEAAUABgAHAAcABwAGAAUAAQAAAP///v/+//3//f/+//z/+v/5//n/
/P/8//z//f////////////z/+//7//r/+P/4//j/+P/5//r/+//8//r/+v/6//r/+P/4
//j/+P/6//r/+v/6//v/+//8/////v/9//v/+v/6//r/+v/6//r/+v/7//v/+f/4//j/
9//8//7///8AAP//AQABAAEAAQABAAEAAgADAAQABQAFAAcABwAHAAcABgAFAAQAAwAE
AAMAAwADAAUABgAHAAgABwAHAAYABgAFAAUABAAEAAQABAAFAAYABAAEAAQABAAEAAQA
AwACAAIAAwAFAAUABgAGAAYABgAGAAYABgAGAAQAAwADAAMABQAFAAUABQAEAAQABAAD
AAMABAAEAAQABgAEAAYABgAGAAYABQAEAAMAAgADAAUABgAHAAgACwANAA8AEAARABQA
FgAWABYAFAASAAwACAAGAAIAAQD+//3/+f/2//b/9v/2//f/9//4//r/+//7//v//P/8
//3//f/9//3//v/////////////////8//z//P/8//z//f/9//3///8AAAEAAAD+////
/////wEAAQABAAEA//////////////7//f/8//7///8AAAEA//8BAP///v///wYADgAU
AB4AKQAnAB4AFgALAPb/3//L/7//uf+0/67/rP+y/7n/vf++/8P/zf/X/+D/5v/j/+b/
7f/v/+//7v/y//L/8f/x//T/+f/7//z//f/8//v/+v/5//r/+//7//z/+//6//n/+P/7
//z//f///wAAAQABAAIAAgACAAEAAAABAAEAAQABAAAA///9//v//P/8//z//P/7//n/
+P/4//n/+P/4//n/+v/6//r/+//5//n/+f/5//X/9f/2//b/+P/4//j/+P/2//b/9v/2
//j/+P/4//j/9v/2//b/9v/1//T/8//y//P/8//0//f/+f/5//j/+P/4//j/+P/4//r/
+v/7//v/+P/4//n/+f/7//z//P/8//7/AQACAAMAAwADAAMABAAGAAYABgAFAAMAAwAD
AAMAAwADAAMAAwADAAMABAAFAAYABgAGAAYABQAFAAQABAADAAMAAgACAAQABAAFAAYA
CAAIAAgACAAKAAoACQAIAAgACQALAAsADAAMAAwADAAKAAgABgAEAAQAAwADAAMABAAF
AAYABwAIAAgACAAHAAkACAAKAAgABgAGAAYABgAIAAgACAAIAAsADQAOAA8ADQAPABAA
EQAQABEAFAAWABYAFgAUABIADwAMAAsACAAHAAQAAwD///r/+v/6//r/+//7//z//v/9
//3//f/+/wAAAQABAAEAAwAEAAUABQAFAAUABQAFAAIAAgACAAIABAAFAAUABQAEAAQA
BAACAAQABQAFAAUABQAFAAUABQAFAAUABQAFAAgACAAIAAgABwAHAAcABwAHAAcACQAK
AAsADAAQABoAJAApACcAIgAaAAsA9v/l/9n/yf+7/7T/rv+q/6r/qf+n/67/uf/F/83/
2v/o/+n/6v/z//v/+//4//j/+v/7//3/AAAAAAEAAQABAAEAAQABAAEAAAABAAEAAgAC
AAIAAgACAAIAAgACAAMAAwADAAIAAgAEAAYABwAIAAUABQAFAAUABwAHAAYABQAGAAYA
BgAGAAQAAwADAAQAAgAAAP////8CAAIAAgADAAMAAwADAAMAAQABAAIAAgACAAIAAgAC
AAIAAgACAAIAAwAEAAUABgAEAAQABAAEAAIAAgACAAIAAwADAAQABwAFAAUABAAEAAgA
CAAIAAgACgAKAAsACwAKAAoACwALAAsADAAMAAwADQAPAA8ADwANAA0ADQAOAAwADAAM
AAsADAANAA4ADwAOAA0ADAALAAwACwALAAsACgAKAAoACgALAAsACgAKAAkACQAIAAgA
CQAKAAwADgAOAA4ADgAOAA0ADAAKAAgACAAJAAsACwAMAAwADAAMAA4ADgAOAA4ADgAN
AA0ADQAPAA8ADwAPAA8ADgANAAsACwAMAAwADAAQAA4ADwAMAAwADAAMAAwADQAOAA8A
EAAPABEAEgATABIAEwATABMAFAAVABgAGgAdAB4AHQAcABgAFAASAA4ADQAKAAkABQAB
AAAA///+//////8AAAIAAQABAAEAAgAFAAcACAAJAAkACgALAAsACgAJAAgABwAIAAgA
CAAIAAsADQAOAA8ADwAOAA0ACgAIAAkACQAJAAkACQAJAAkACgALAAwADQAMAAwADAAM
AA4ADwAQABEADQALAA0ADgARABYAHgAmAC4AMwAzACoAGgAHAPj/5//X/8v/w/+8/7T/
sP+w/7X/tf+8/8f/0f/Z/+T/7P/x//j//f8BAAEAAAAAAAIABwALAAoACQAJAAgABwAH
AAcABwAHAAoACwALAAwACwAKAAkACAAKAAoACgALAAsACwAKAAoACwAMAAwADAAKAAkA
CAAHAAgACQAJAAkACgAKAAoACgALAAsADAAOAA4ADAALAAsACQAIAAcABwAJAAkACQAJ
AAoACwANAA4ADAAMAAwADAAKAAoACgAKAAoACgAKAAoADAAMAAwADAANAA4ADwAQAA4A
DQANAA8AEQARABAAEAAQABAAEAAQABEAEgAUABUAFgAWABcAFwAYABgAFwAWABUAFwAX
ABcAFwAXABcAGAAYABgAGAAXABcAFwAXABcAFQAVABUAFQAUABMAEwATABMAEgARABAA
EgATABMAFAAXABcAFgAWABYAFgAXABgAFgAWABYAFgAWABYAFQAUABYAFwAZABkAGAAY
ABgAGAAWABYAFgAWABYAFQAVABUAFQAVABUAFQAZABoAGwAbABoAGgAZABgAFAAUABYA
GAAYABgAGAAWABYAFgAWABUAFwAYABkAGgAdAB8AIQAiACMAJgAoACcAJgAjACAAGwAY
ABcAFAATABAADwALAAkACgALAAwACgAJAAkACgALAAsACwAMABAAEQARABEADwAQABEA
EQAUABUAFgAXABUAFAATABIAEgATABMAEwAWABYAFgAUABIAEwATABMAEwATABMAEwAR
ABEAEQARABAAEAAQABAAEgATABQAFQAXABUAEwAUABcAHgAmAC4ANgA9ADsANAAmABUA
BAD1/+f/1f/H/8D/vP++/8j/z//P/9D/1//f/+f/7v/0//P/9v///wcABQACAAAAAgAD
AAMABgALAA0ADgAPAA0ADQANAA0ADAANAA0ADgAQABAAEAAQABIAEgASABMAEQARABAA
EAAOAA4ADQAMAAwADQAOAA8AEQARABAADwAMAAwADAAMAAwACwALAAwACgAIAAcABwAI
AAgACAAJAAsACwALAAsACQAJAAoACgAIAAgACAAIAAYABgAGAAYACAAIAAgACAAIAAgA
CAAIAAYABgAGAAYABAADAAMABQAHAAcABgAGAAgACAAIAAgABgAGAAcABwAEAAQABQAF
AAgACgALAAwACwANAA0ADQAPAA8ADwAQABAAEAAQAA8ADQANAA0ADQAPAA8ADwAPAA4A
DQANAA0ADgAOAA4ADgAPAA8ADgAOAA8ADwAOAA4AEAAQABEAEgASABIAEgASABQAFAAT
ABIAEAARABMAEwATABQAFQAWABMAEgARABAADgANAA0ADQALAAsACwALAA0ADgAPAA8A
EQASABQAEgAOAA4ADgAOAA4AEAAQABAAEAAPABEAEgATABMAFQAWABcAGAAZABwAHgAf
ACAAHwAeABsAGAAXABQADwAKAAcAAQABAAIAAwAEAAQAAwADAAQABwAHAAcACAAKAAsA
CwALAAsADAANAA0ACwALAAsACwALAAwADQAOAA0ADQAMAAsACgAKAAoACAAKAAsACwAL
AAsACwALAAsACQAJAAkACQANAA4ADwAQABAADwAOAA0ADQAPAA8AEAAVABoAIAAoAC4A
MQAzAC4AIgATAAQA8//n/9f/yf/A/7z/uv/C/8n/yf/I/8//2//j/+r/8P/x//L/+/8B
AP///P/8//z///8BAAAABAAHAAkACwAIAAcABgAFAAcACQAKAAwADgAOAA4ADgAOAA4A
DgAPAAwACwAJAAgACQAKAAoACgALAAsACwALAAkACQAIAAcABgAGAAYABgAIAAcABwAI
AAoACAAHAAcABwAGAAUABQAFAAUABQAFAAEAAQACAAIAAAAAAAAAAAACAAIAAgACAAIA
AgACAAIAAgACAAIAAgACAAIAAgACAAIAAQABAAMAAwADAAIAAgACAAIAAgACAAAAAAAB
AAEAAAAAAAEAAQAFAAYABgAGAAcACQAJAAkACgALAAwADgANAAwACwAJAAoACwAMAA0A
DQANAA0ADQAMAAsACwALAA4ADgAOAA4ADwAPAA4ADgANAA0ADAAMAA4ADgAPABAAEAAQ
ABAAEAAQABAADwAOAA4ADwARABEADgAOAA4ADgAOAA4ADgAOAAwACwALAAsADQANAA0A
DQAOAA4ADgANAA4AEAARABIAEAAOAA0ADgAOAA4ADgAOAA4ADgAOAA4ADwARABIAEwAT
ABUAFgAXABgAGQAcAB4AHgAeABwAGgAXABQAEwAQAA0ACAAFAP////8AAAEAAgADAAMA
BAAGAAUABQAFAAYACgALAAsACwAJAAoACwALAAsACwALAAsACgAKAAoACgAKAAsACwAL
AA0ADgAPAA4ADAANAA0ADQANAA0ADQANAA8ADwAPAA8ADgAOAA4ADgAOAA0ADAALABEA
EwARABAAEwAYACAALAA2ADcAMQAkABYABQDw/+H/1//L/8H/uP+y/7b/vv/B/8H/xv/P
/9n/5f/u/+7/6//w//f/+////wIAAgAEAAUABwAIAAkACQAIAAcACQAJAAkACQAKAAsA
CwAMAAwADAAMAAwACgAKAAoACwAJAAkACAAIAAsADAAMAAwACQAJAAkACQAKAAsACwAL
AAoACgAKAAoACgAJAAkACgAKAAgABwAHAAkACgALAA0ADAALAAoACQAHAAcACAAIAAcA
BgAFAAQABgAGAAYABgAIAAgACAAIAAYABgAGAAYACAAIAAgACAAIAAcABwAJAAsACwAK
AAoADAAMAAwADAAMAAwADQANAAwADAANAA0ADwAQABAAEAAPABEAEQARABMAEwATABQA
FAAUABQAEwATABMAEwATABIAEQAQAA8ADAALAAsACwAMAAwADAAMAA0ADQAMAAwADQAN
AAwADAAMAAwADQAOAA4ADgAOAA4AEAAQAA8ADgAOAA8AEQARABIAEgASABIAEQAQAA8A
DgAPAA8AEAARABAADwAOAA0ADAAMAAwACwANAA4ADgAOABAADgAPABAAEAAQABAAEAAO
AA4ADgAOAA8AEQASABMAFQAXABgAGQAaABsAHgAgAB0AHAAZABYAEwAQAA8ADAAJAAQA
AQD7//v//P/9//7/AQABAAIABAAEAAMAAgACAAYABwAHAAcABQAGAAcABwAFAAUABQAF
AAUABgAHAAgACgALAAsACwAKAAoACgAIAAoACwALAAsADQANAA0ADQAMAAsACgAJAAoA
CgAKAAoACwALAAsACwAHAAUABwAMAA8AGAAeACYALgAzADEAJgAUAAEA7v/d/83/v/+3
/7L/rv+y/7b/u/+//8b/zf/T/9n/5v/s//H/9v/7//n/9//4//z/AgABAAEABAAGAAcA
BwAHAAcABwAHAAcACAAJAAkACgAKAAoACgAKAAgACAAIAAkACwALAAoACgANAA4ADgAO
AAsACwALAAsACQAJAAgABwAGAAYABgAGAAYABQAFAAYACQAIAAgACQAHAAYABQAFAAYA
BwAIAAkABwAHAAgACAAGAAYABgAGAAcACAAJAAoACAAIAAgACAAKAAoACgAKAAoACgAK
AAoACgAJAAkACwALAAsACgAKAAwADAAMAAwACgAKAAsACwAMAAwADQANABEAEgASABIA
EwAVABUAFQATABEADwAOAA8AEAARABEADwAPAA8ADwAPAA8ADwAPAAwACwALAAsADAAM
AAwADAAPAA8ADgAOAA8ADwAOAA4ADQAMAAwADAAKAAoACgAKAAwADAALAAoADAANAA8A
DwAMAAwADAAMAAwADAAMAAwADAALAAsACwANAA0ADQANABAAEAAQAA8ADwAQABAAEAAQ
ABAACQAHAAwADAAMAAwADAAOAA4ADgAOAA0ADwAQABEAEQATABQAFQAUABUAGAAaABwA
HAAaABgAEwAQAA8ADAAMAAgABgABAP7//v/+//7/AQABAAIABAAFAAUABQAGAAcABwAG
AAUABwAIAAkACQAJAAkACQAJAAoACgAKAAoACgALAAsACwAMAAwADAAKAAoACwALAAsA
CQAJAAkACQAJAAkACQAJAAwADAAMAAwADwAPAA8ADwANAA0ADQAOABEAFAAaACQALgAz
ADEALAAgAA8A/v/t/93/z//F/7z/tv+y/7T/vf/D/8b/yf/R/9v/4v/o/+//9v/7////
///+//7/AAADAAUABAAGAAcABwAHAAcABwAHAAcABgAHAAcACAAIAAgACAAIAAgACAAI
AAkABwAHAAYABgAJAAoACgAKAAoACwAMAA0ADAALAAkABwAGAAYABgAGAAgABwAHAAgA
BgAEAAMAAwAGAAYABgAHAAQAAwACAAEA/////wAAAAACAAQABgAIAAcABgAFAAQAAgAC
AAIAAgAEAAQABAAEAAQABAAEAAQABgAFAAUABwAFAAUABAAEAAgACAAIAAgABgAGAAcA
BwAEAAQABQAFAAUABgAGAAYABwAJAAkACQAKAAsADAAOAAwADAAMAAsACwALAAsACwAJ
AAkACQAJAAcABQAEAAMABQAGAAcACAAJAAkACAAIAAcABwAGAAYABgAGAAcACAAJAAoA
CwAMAA0ADgAOAA4ACwALAAwACwAKAAoACgAKAAoACgAKAAoACgAJAAkACQAHAAcABwAH
AAYABgAGAAUABwAIAAgACAAKAAgACAAIAAgACAAIAAoACgAKAAoACgALAAsACwAJAAsA
DAANABAAEQAUABYAFgAWABQAEgAPAAwACwAIAAYAAgAAAPv/9v/2//b/9v/4//n/+//+
/////////wAAAAABAAEAAQADAAQABQAFAAQAAwACAAEAAAAAAAAAAAD+/////////wMA
BAAFAAQAAwADAAIAAQD//////////wEAAQABAAEAAgACAAIAAgAEAAUABgAHAAcABwAH
AAgABwAKABAAFgAeACUAKQAiABAAAQD2/+P/0//H/73/uP+2/7T/uP+9/7//wv/L/9P/
2//k/+z/6//q//P/+f/3//L/8v/y//H/8f/4//z//f/9//3/+//7//v/+//6//v/+//8
//7//v/+//7///8AAAEAAwABAAEAAAAAAP//AAAAAAAA/////////////////v/9//z/
/P/8//z//P/7//v//P/6//j/9//3//r/+v/6//v/+f/5//n/+f/5//n/+v/6//n/+P/3
//b/+P/4//j/+P/4//j/+P/4//j/+P/4//j/+P/4//j/+P/6//n/+f/7//r/+f/3//b/
9//2//X/9P/0//T/9f/1//b/9v/3//f/+//8//z//P/9//////////7//f/8//z//v8A
AAIAAwADAAMAAwADAAUABQAFAAUAAgABAAEAAQAEAAQABAAEAAUABQAEAAQABAADAAEA
AAACAAIAAwAEAAIAAgACAAIABAAEAAMAAgAEAAUABwAHAAQABAAEAAQAAgACAAIAAgAE
AAMAAwADAAMAAwADAAMAAgACAAIAAQD//wAAAAAAAAQAAgACAAIAAgACAAAAAAAAAAAA
AQADAAQABQAHAAkACgALAAwADQAQABIAEgASABAADgALAAgABwAEAAIA/v/8//f/9P/0
//T/9P/2//f/+f/8//v/+//7//z//P/9//3//f///wAAAQABAP///////////P/8//z/
/P/8//3//f/9//7//v/+//z//f///wAAAQD//////////wAAAQACAAMAAwACAAEAAAAB
AAEAAQABAAMAAQABAAQABwAKABAAGgAiACcAIwAeABoACwD0/+P/1f/F/7n/sv+o/6b/
rP+3/7v/vv/D/8//2f/e/+L/4//m/+3/8//3//b/9v/y//P/9//6//r/+//7//v//P/9
//7///8AAAEAAQACAAIAAgACAAIAAgACAAIAAwACAAEA///+////AAAAAAAAAQABAAEA
AQABAAEAAAD//wAAAAAAAAAA/f/7//r/+v/8//z//f////7//v/+/////f/9//3//f/9
//3//v/+//7//v/+//7//f/8//v/+v/6//r/+v/6//j/+P/4//j/+v/6//r/+v/6//n/
+f/7//3//f/8//z//f/8//v/+v/7//z//v////7//v////////8AAAAAAAADAAUABQAF
AAUABQAFAAYACAAIAAgABwAGAAUABAADAAMAAwADAAMABAADAAMAAwAGAAYABgAGAAYA
BQADAAIABAAFAAUABgAIAAgACQAKAAkACAAHAAYABAAEAAMAAgADAAUACAAJAAYABgAG
AAYABgAGAAYABgAGAAUABQAFAAcABwAHAAcACAAIAAgABwAFAAYABgAGAAYAAAD9/wIA
AwAEAAUABgAEAAQABAAEAAYACQALAA0ACgALAAsACwAMAA0AEAASABUAFgAVABQADwAM
AAsACAAGAAIAAAD7//f/9v/1//T/9//3//j/+v/9//3//f/+/wAAAQABAAEA//8AAAEA
AQAAAP///v/9//7/AAACAAQAAgADAAMAAwAEAAQABAACAAAAAQABAAEAAwADAAMAAwAB
AAEAAQABAAQABAAEAAQABQAFAAUABQAHAAUABQAGAAkACgAOABwAJgApACkAIAAQAAEA
7v/d/9H/w/+1/6r/pv+k/6r/rf+t/7L/v//J/9H/3P/m/+n/8P/3//f/9f/0//T/9v/7
//3//P/8//3//f/9//v/+//7//v//f///wAAAgACAAIAAgACAAIAAgACAAMAAgABAP//
/v8CAAQABQAGAAMAAwADAAMAAwADAAIAAQACAAIAAgACAAAA/////wAA/v/8//v/+//9
//7///8BAAEAAQABAAEAAAABAAMABAAEAAQABAAEAAMAAgABAAAA/v/+//7//v/+//7/
/v/+////AAABAAIAAgABAAEAAwABAAEAAAAAAAQABAAEAAQABQAGAAgACQAIAAgACQAJ
AAkACgAKAAoADQAPAA8ADwANAA0ADQAOAA0ADAALAAkABgAFAAQAAwAFAAUABQAFAAcA
BwAIAAkACQAIAAcABgAJAAkACAAIAAcABwAGAAYABgAGAAcACAAIAAgACAAIAAgACAAH
AAYABAAFAAcABwAGAAYABgAGAAYABgAGAAYABwAHAAgACQALAAsACwALAAoACgAKAAkA
BwAIAAgACAAJAAoACgALAAkABgAEAAQABAAEAAUABgAHAAgACAAJAAkACQAMAA8AEQAT
ABIAEwAWABgAGAAYABYAFAARAA4ADQAKAAYAAgAAAPv/+P/4//j/+P/7//v//P/+//3/
/f/9//7/AAABAAEAAQABAAIAAwADAAYABwAIAAkACAAIAAgACAAGAAcABwAHAAcABgAF
AAIAAwAFAAYABwAHAAcABwAHAAcABwAHAAcACAAIAAgACAAHAAcABwAHAAkABQAHAAgA
CQAOABgAJAAsADEALQAiABAA///w/+P/1//L/8H/uP+y/67/sv+3/7n/vv/H/83/1f/e
/+T/5//u//X/9//5//j/+v/+////AQACAAQABQAFAAUAAwADAAMAAwADAAMAAgACAAMA
BAAFAAYACAAIAAgACQAHAAcABgAGAAQABAADAAIABAAFAAYABwAJAAkACAAHAAUABAAD
AAIAAgABAAEAAgAAAP7//f/9////AAABAAMAAwADAAMAAwABAAEAAgACAAIAAgACAAIA
AwAEAAUABgAFAAQAAwACAAIAAgACAAIABAAEAAQABAACAAEAAQADAAMAAwACAAIABAAE
AAQABAAGAAYABwAHAAYABgAHAAcACQAKAAoACgAJAAsACwALAAoACQAIAAgACAAIAAgA
BwAHAAcABwAHAAkACQAJAAkABwAFAAQAAwAGAAYABgAGAAkACQAIAAgABwAHAAYABgAE
AAQABQAGAAgACAAIAAgACAAIAAcABgAGAAcACQAJAAgACAAIAAgACQAKAAsADAALAAkA
CAAHAAkACQAJAAkADAAMAAwACwAIAAgABwAGAAgABgAEAAYABgAGAAYABAAEAAQABAAG
AAkACwANAA0ADwAQABEAEAARABQAFgAYABgAFgAUABEADgANAAoACAAEAAIA/f/6//r/
+v/6//v/+//8//7//P/7//r/+v///wEAAgADAAIAAgACAAEAAgADAAQABQAEAAQABAAE
AAIAAwADAAMAAgACAAIAAAAAAAEAAQABAAIAAwAEAAUAAgABAAAA//8CAAIAAgACAAEA
AQABAAEAAwAHAAkACgANABIAGgAiACwALQApACIAFgADAPL/4f/R/8P/u/+2/7L/tv++
/8X/xf/G/83/1//h/+r/7P/r/+7/9f/3//n/+v/4//b/9f/1//r//f///wAAAQADAAMA
AwADAAQABQAFAAYABAAEAAQABAACAAIAAgADAAMAAwACAAIABQAGAAYABgAEAAMAAgAB
AAIAAwADAAMAAAAAAAAAAAACAAEAAQACAAEA/v/8//v//v/+//7///8BAAEAAQABAP//
//8AAAAA/f/8//v/+v/4//j/+P/4//n/+v/7//z//v/+//7//v/9//z/+//6//r/+f/5
//v//f/9//z//P/+//7//v/+//3//P/8//v//P/8//3//f/9//7//v/+/wAAAwAEAAUA
BwAHAAcACAAGAAYABgAFAAYABwAIAAkACQAJAAkACQAIAAcABwAHAAYABgAGAAYACQAJ
AAgACAAJAAkACAAIAAoACgALAAwACgAKAAoACgAMAAwACwAKAAgACQALAAsACgAKAAoA
CgAKAAoACgAKAAgABwAHAAcABQAFAAUABQAHAAgACQAJAAkACgAKAAoACAAIAAkACgAL
AAwACwAKAAkACAAKAA0ADwARABAAEQARABEAEgATABYAGAAaABoAGAAWABUAEgARAA4A
DAAIAAYAAQD7//r/+f/4//v/+//8//7/////////AAADAAUABgAHAAcACAAJAAkACAAH
AAYABQAEAAQABAAEAAYABwAHAAcACAAIAAgABgAIAAkACQAJAAcABwAHAAcACAAJAAoA
CwAKAAoACgAKAAkACQAJAAkACQALAAsADgAVABgAHAAmADAANQAvACYAGAAJAPT/4f/V
/8v/v/+6/7b/uP/A/8X/w//G/8v/0f/Z/+T/6P/r//b////9////AAD8//7///8DAAYA
BwAHAAYABQAHAAcABwAHAAoACwALAAwACgAKAAoACgAIAAgACAAJAAwADQANAA4ADgAO
AA0ADAANAA0ADQANAAwACwAJAAcABwAIAAkACgAKAAkACQAKAAwACgAJAAkACAAIAAgA
CQAIAAcABgAFAAQABQAHAAgACAAIAAgACAAIAAgACAAIAAoACgAKAAoACQAIAAcABgAI
AAgACAAIAAoACQAJAAsACQAJAAgACAAMAAwADAAMAAoACgALAAsACgAKAAsACwAPABAA
EAAQAA8AEQARABEAFAAVABYAGAAWABYAFgAVABMAEwATABMAEQARABEAEQAQAA8ADwAP
ABEAEgATABQAEwARAA4ADAAPAA8ADgAOABEAEgAUABYAFgAWABYAFgAWABYAFQAUABMA
EwAUABMAFAAUABQAFAAVABYAFwAYABcAFQAUABMAEwATABMAEwAWABYAFgAVABUAFgAW
ABYAFgAWABUAFQAUABMAEQAQABEAEgAUABcAGgAbABsAGwAaABwAHQAeACAAIwAjACQA
JAAiACAAHgAZABcAFQARAA4ACwAJAAYABgAHAAgACgAKAAsADQANAAsACwAMAA0ACwAM
AA4ADgAQABEAEgATABIAEAASABIAEgASABQAFAAUABQAFAAUABQAFAAWABYAFgAWABUA
FAATABIAEgASABIAEgAUABQAFAAUABUAFgAXABgAFgAWABYAFgAZABwAHwAiACcALAAx
ADYAKAAcABAABAD3/+r/3f/Q/8r/xv/C/77/w//I/83/0v/b/+L/6f/w//X/+v///wQA
BQAGAA==
         </WaveFormData>
      </LeadData>
      <LeadData>
         <LeadByteCountTotal>10000</LeadByteCountTotal>
         <LeadTimeOffset>0</LeadTimeOffset>
         <LeadSampleCountTotal>5000</LeadSampleCountTotal>
         <LeadAmplitudeUnitsPerBit>4.88</LeadAmplitudeUnitsPerBit>
         <LeadAmplitudeUnits>��V</LeadAmplitudeUnits>
         <LeadHighLimit>2147483647</LeadHighLimit>
         <LeadLowLimit>268435456</LeadLowLimit>
         <LeadID>V2</LeadID>
         <LeadOffsetFirstSample>0</LeadOffsetFirstSample>
         <FirstSampleBaseline>0</FirstSampleBaseline>
         <LeadSampleSize>2</LeadSampleSize>
         <LeadOff>FALSE</LeadOff>
         <BaselineSway>FALSE</BaselineSway>
         <ExcessiveACNoise>FALSE</ExcessiveACNoise>
         <MuscleNoise>FALSE</MuscleNoise>
         <LeadDataCRC32>67550095</LeadDataCRC32>
         <WaveFormData>
4P/g/+D/4P/g/+D/4P/g/+P/5P/l/+b/5v/m/+b/5v/m/+b/5v/m/+f/6P/p/+r/6v/q
/+r/6v/s/+z/7P/s/+7/7v/u/+7/8P/w//D/8P/y//L/8v/y//X/9v/3//j//P/+/wAA
AgAEAAQABAAEAAkADAAPABIAFgAaAB4AIgAmACoALgAyADcAPABBAEYASwBOAFEAVABY
AFoAXABeAF8AYABhAGIAZABkAGQAZABiAGIAYgBiAGAAXgBcAFoAVABQAEwASABEAEAA
PAA4ADQAMAAsACgAIwAgAB0AGgAXABQAEQAOAAoACAAGAAQAAgAAAP7//P/6//r/+v/6
//r/+v/6//r/+v/6//r/+v/6//r/+v/6//j/+P/4//j/+v/6//r/+v/6//r/+v/6//r/
+v/6//r/+P/4//j/+P/4//j/+P/4//j/+P/4//j/+v/6//r/+v/4//j/+P/4//j/+P/4
//j/9v/2//b/9v/4//j/+P/5//j/+f/5//n//P/9//3//f/9//7/AQACAAMAAwABAP7/
+//5//b/8//x/+//7f/t/+v/7P/w//L/8P/v/+7/7v/w//D/8P/w/+//7f/r/+j/6v/q
/+r/6v/s/+v/6//q/+r/6v/q/+r/6P/o/+j/6P/o/+f/5v/m/+j/6P/o/+j/6P/m/+b/
5//n/+f/5//n/+f/5//n/+j/6P/p/+n/6f/p/+z/7//0//v/CAAcAC4APQBQAGIAbgB1
AH8AjQCcAKUAlwBvADEA6v+j/2L/O/8z/z7/Sv9Y/2X/cf94/4L/kP+f/6z/uf/E/8z/
1P/Y/9n/3f/f/+H/4f/f/+D/4f/j/+X/5f/n/+j/6P/o/+n/6v/q/+r/6v/q/+v/7P/u
/+//7v/u/+3/7P/u/+7/7v/u//H/8f/x//H/7//u/+3/7v/w//H/8v/z//L/8//0//T/
9P/1//f/+P/8//3/AAACAAYABgAIAAsADAAPABIAFQAWABoAHQAiACYAKgAuADQAOQA8
AEAARABIAEwAUABUAFQAVQBVAFcAVwBXAFcAWQBXAFcAVwBXAFYAVABTAFEATwBMAEkA
RgBEAEEAPAA5ADYAMwAwAC0AJwAiAB8AGwAWABMAEAANAAsACAAFAAMAAAD+//z/+v/7
//n/9//3//j/+f/5//r/+P/4//f/9//4//j/+P/4//b/9v/2//b/+P/4//n/+f/4//j/
+P/4//j/+P/5//n/+f/5//n/+f/5//r/+v/6//v/+//5//v/+//7//v/+//5//n/+P/4
//f/9//4//j/9v/0//b/9v/2//b/9P/0//T/9P/z//T/9f/1//f/+P/5//n/+f/5//r/
/f/+///////9//r/+f/3//T/8v/w/+7/7P/q/+n/6f/s/+7/7v/t/+z/7v/u/+7/7v/s
/+z/6//q/+b/5v/m/+b/5v/m/+X/5f/m/+b/5v/m/+T/5P/k/+T/5v/m/+X/5P/i/+L/
4v/i/+T/5P/i/+L/4//j/+P/4//h/+H/4f/h/+L/4v/j/+P/4f/l/+b/5//s//P//P8M
ACAANQBGAFYAagB1AHkAgQCOAJkAlwB/AE8ADADF/4L/S/8v/zD/PP9K/1v/af9w/3j/
hP+R/5z/qf+4/8T/yv/Q/9X/2f/b/93/3f/b/9z/3f/f/+D/4f/k/+b/5f/k/+T/5P/l
/+b/5//o/+j/6P/p/+n/5//o/+j/6P/q/+r/6v/q/+n/6f/p/+n/7P/s/+z/7v/v/+//
7//v/+7/7//w//D/8v/z//X/9v/2//f/+v/8//7//v8AAAMABgAJAAwADwASABYAGQAe
ACAAJAAoAC4AMwA2ADoAPgBCAEYASgBOAFAAUQBRAFMAVQBVAFUAVwBVAFUAVQBVAFQA
UgBRAE8ATQBKAEcARABBAD8AOwA5ADYAMwAwAC0AJwAiAB8AGwAYABUAEgAPAAsACAAF
AAMAAAD+//z/+v/5//f/9f/1//f/9//2//b/9f/0//L/8f/w//D/8P/w//L/8v/y//L/
8//0//b/9//2//b/9v/2//j/+P/5//n/+//7//v/+//6//r/+f/4//n/+f/3//n/+//7
//v/+//5//n/+P/4//n/9//6//j/9v/2//b/9v/4//j/+P/4//v//P/9//3//P/8//z/
+//7//v//P////7///////3/+v/5//f/9P/z//D/7f/q/+j/5//n/+r/7f/u/+7/7v/s
/+z/7P/s/+z/7P/r/+r/6v/q/+r/6v/o/+j/5//n/+T/5P/k/+T/5v/m/+b/5v/m/+b/
5f/k/+b/5v/m/+b/5P/k/+L/4v/j/+P/4//j/+T/5f/m/+f/5v/m/+f/5//l/+f/7P/v
//L/9f/+/xAAJAA1AEQAUgBgAGUAaQB3AI4AnQCdAIkAYQAeAM//gv9F/yX/KP8y/z7/
T/9f/2j/cv+C/5f/pv+1/8L/yv/Q/9T/2f/b/93/3//f/+H/4v/j/+X/5f/l/+f/6P/o
/+j/6f/q/+z/7P/s/+z/7P/s/+3/7f/t/+7/7v/u//D/8P/w//D/7//v/+//7//y//L/
8v/0//P/8//z//P/9P/1//b/9v/6//v//f/+//7///8CAAQABgAGAAgACwAOABEAFAAX
ABoAHgAhACYALAAwADQAOgBBAEQASABMAE4AUgBWAFoAXQBfAGAAYwBjAGMAYwBlAGgA
aQBqAGsAbABqAGkAZwBkAGAAXABYAFMATwBJAEUAQwA/ADsANwAxACwAKQAlACIAHwAc
ABkAFQASAA8ADQALAAgABQACAAMAAQD/////AQABAAAAAAD///7//P/7//r/+v/6//r/
/P/8//z//P/6//r/+//7//7//v/+//7//f/8//z/+//9//3//f/9//v//P/8//z//P/9
//z///////////////3//f/8//z/+//7//z//P8AAPz/+v/6//r/+v/6//r//P/8//z/
/P/9//7/////////AAABAAEAAAD/////AQADAAUABgAFAAIAAQD///z/+//4//X/8v/w
/+//7//y//b/9v/1//T/8//y//H/8P/z//T/9P/0//L/8v/y//L/8P/w/+//7//s/+z/
7P/s/+//8P/x//L/8f/w/+7/7P/q/+r/6v/q/+r/6v/o/+j/6//r/+v/6//r/+v/6//r
/+7/7v/v/+//7f/t//D/8//2////DAAcADAAQQBOAFwAZgBtAHcAiQCeAKsAowCFAFEA
BgC3/3L/Of8l/y7/PP9K/1v/a/92/4T/lP+n/7b/w//M/9b/3P/g/+P/5v/n/+j/5//l
/+b/5//p/+v/6//t/+7/7P/s/+3/7v/w//D/8P/w//D/8P/x//H/8//0//T/9P/z//L/
8f/w//H/8f/x//H/9P/0//T/9v/4//n/+v/7//r/+//8//z//P/9////AAAEAAUACAAK
AA4ADgAQABMAFAAXABoAHQAiACYAKQAuADIANgA6AEAARQBIAEwAUABVAFoAXwBkAGUA
ZQBkAGUAagBrAGwAbwBtAG0AbQBtAG4AbABrAGkAaQBmAGMAYABaAFcAUgBPAEoARQBA
ADsANwAyAC8AKwAoACUAIgAfABsAGAAVABMAFAASABAADgALAAkABwAHAAUABQAEAAQA
BgAGAAUABQAEAAQABAAEAAQABAAEAAQABAAEAAUABQAEAAQABAAEAAYABgAHAAcABwAH
AAcABwAHAAgACAAIAAcABwAFAAcABQAFAAUABQAGAAcABwAIAAUABQAGAAYABgAEAAQA
BAAEAAQABAAGAAYABgAGAAYABgAGAAUABwAIAAkACQAKAAsADQARABAAEQARAA8ACgAJ
AAcABAABAP7/+//4//j/+f/7/wAAAQAAAP7//P/8//z//P/8//7//v/9//z/+v/6//r/
+v/8//z/+//7//n/+P/3//b/+P/4//j/+P/4//j/9//2//T/9P/0//T/9f/2//X/9v/1
//X/9f/1//X/9f/1//X/9P/0//X/9f/3//f/+P/7/wIACQAUACQAOABJAFgAaAB2AH0A
hwCZAKwAtQCrAIsAUQAKAMn/hv9T/z3/QP9O/1z/a/95/4T/kP+e/63/uP/H/9D/2P/e
/+D/4//p/+v/7f/t/+//8P/x//P/8f/x//P/9P/0//T/9f/2//j/+P/4//j/+P/4//n/
+f/5//r/+v/6//j/+P/4//j/+//7//v/+//6//r/+v/8//v/+//7//v//P/9//7//v8B
AAMABgAIAAoACwAOABAAEAAQABIAFQAaAB0AIAAjACQAKAArADAANAA4ADwAQgBFAEgA
TABQAFIAVgBaAF4AYABhAGEAYwBlAGUAZQBnAGcAZwBnAGcAZgBkAGMAYQBhAF4AWwBY
AFQAUQBMAEkAQwA/ADsANwA1ADAALQApACUAIwAhAB8AGQAUAA8ACwAKAAgABgAEAAQA
AwACAAMAAwADAAIAAgAEAAQAAwADAAIAAgACAAIAAAAAAAAAAAACAAIAAwADAAYABgAG
AAYABgAGAAcABwAJAAkACQAJAAYABgAFAAQAAwADAAEAAwABAAEAAQABAAIAAwADAAQA
BQADAAQABAD+//7//v/+//7/AAAAAAAAAAAAAAAAAAD//wAAAgAEAAUABQAFAAYACQAM
AA0ADQALAAgABwAFAAIA/v/6//b/8v/x//H/8v/2//j/+P/3//b/+P/4//j/+P/4//j/
9//2//T/9P/0//T/9P/0//P/8//0//T/9P/0//L/8v/y//L/8P/w/+//7v/w//D/8P/w
/+7/7v/s/+z/7f/t/+3/7f/u/+//8P/x//D/8P/x//H/8f/1//b/+f/+/wUADgAgADIA
QwBUAGQAdACBAIcAkwCkALEApwCJAFUAEADH/4L/T/85/zr/SP9a/2n/df9+/4b/lP+l
/7D/vf/I/9D/2P/e/+H/5//p/+v/6//p/+r/6//t/+//7//x//L/9P/0//X/9v/2//b/
9v/2//b/9v/3//f/9f/2//b/9v/0//T/9P/0//f/9//3//f/+v/6//r//P/7//v/+//7
//7///8AAAAAAAABAAMABAAGAAcACgAMAAwADAAOABEAEgAVABgAGwAgACQAJwAsAC4A
MgA2ADwAQwBGAEoATgBRAFQAVwBaAFwAXQBdAF8AYQBhAGEAYwBjAGMAYwBjAGIAYABf
AF0AWQBWAFMAUABOAEsARgBDAEAAPQA6ADcAMwAuACsAJwAgAB0AGgAXABQAEgAQAA8A
DAAKAAgABgADAAEA/////wAAAQABAAIAAAAAAP/////8//z//P/8//3//v///wAAAgAC
AAMAAwAEAAQABAAEAAIAAgADAAMAAQABAAEAAQABAAIAAgACAAEAAQD//wEAAwADAAMA
AwADAAMAAgACAAMAAwAEAAQAAgAAAAAAAAD///7//f/8//7//v/+//7///8AAAEAAQAB
AAIAAwADAAEAAQACAAUABgAHAAcABQACAAEA///8//n/9v/z//D/8f/x//L/9v/4//j/
9//2//j/+P/4//j/9v/2//X/9P/x//D/7//u/+7/7v/t/+3/7v/u/+7/7v/w//D/8P/w
//D/8P/v/+7/7P/s/+z/7P/u/+7/7P/s/+//7//v/+//7//v/+//7//u/+7/7//v/+//
8//2//n//P8DABAAJAA4AEcAVgBiAGwAcQB5AIsAoAClAJkAdQA5AO7/p/9m/zn/K/80
/0b/Wv9p/3X/fP+I/5T/pf+2/8X/zv/W/9z/4v/l/+b/5//o/+f/6f/q/+v/7f/u/+//
8v/0//P/8v/y//L/8P/w//D/8P/w//D/8f/x//P/9P/0//T/8v/y//L/8v/1//X/9f/1
//b/9v/2//j/+//7//v/+//6//v//P/8////AQAEAAYABgAHAAoADAAMAAwADgARABIA
FQAYABsAIAAkACcALAAyADYAOgBAAEMARgBKAE4AUgBWAFoAXgBiAGMAYwBlAGkAaQBp
AGsAbQBtAG0AbQBrAGgAZgBjAGMAYABdAFoAVgBTAE4ASwBGAEEAPAA3ADMALgArACcA
JAAhAB4AGwAYABYAFAATAA8ADAAJAAYABQADAAEAAQD//////v/+////AAAAAAEAAAAA
AAAAAAD+//7//v/+//7//v///////v/+//7//v8AAAAAAQABAAEAAQABAAEA//8AAAAA
AAABAAEA//8BAP////////////////7//v//////AAAAAPz//P/+//7//v/+//7//v/8
//z//P/8////AAABAAEAAQACAAMAAwADAAMABAAHAAcABwAGAAMAAAD///3/+v/3//T/
8f/u/+7/7//x//b/9v/2//X/9P/z//L/8f/w//L/8v/x//D/7P/s/+z/7P/u/+7/7f/t
/+z/7P/s/+z/7f/u/+//8P/u/+7/7f/s/+7/7v/u/+7/7P/s/+r/6v/p/+n/6f/p/+n/
6f/p/+n/6v/q/+v/6//p/+n/7v/1//z/BwAWACgAPABNAFgAZgBsAHMAgQCTAKQAowCR
AGUAIQDU/4v/Tv8t/yv/Nv9E/1L/Zf9z/3z/jP+e/6v/uP/D/87/2P/c/97/4f/j/+X/
5//n/+f/6P/p/+v/7f/t/+//8P/w//D/8f/y//H/8P/v/+7/8P/w//H/8f/z//T/9P/0
//T/9P/0//T/8//z//P/8//0//T/9P/2//f/9//3//f/+v/7//z//P/9//3//v/+/wIA
AwAGAAgACwAMAA8AEwAWABkAHAAfACIAJgApAC4ANAA4ADwAQgBJAEwAUABUAFcAWgBd
AGAAYgBjAGMAZQBpAGkAaQBrAGkAaQBpAGkAaABmAGUAYwBfAFwAWQBWAFAATQBIAEUA
QwA/ADsANwAwACoAJgAhAB0AGwAZABcAEwAQAA0ACwAMAAoACAAGAAUAAwABAAEAAQAB
AAAAAAABAAIAAgADAAEAAAD///7//f/8//v/+v/6//r/+//7//z//P/8//z//v/+////
///+//3//P/7//z//v///wAA/f/9//v//f/9//3//f/9//3//f/8//z//f/9//7//v8A
AAAA/v/8//z/+//6//n/+P/6//r/+v/6//3//v////////8AAAEAAQD+//3//f///wIA
AwADAAEAAAD///3/+v/3//T/8f/u/+//7//w//T/9P/0//P/8v/0//T/9P/0//P/8v/w
/+7/7v/u/+7/7v/u/+7/7f/t/+7/7v/u/+7/8P/w//D/8P/u/+7/7f/s/+v/6v/p/+j/
6f/q/+n/6v/p/+n/6f/p/+v/6//r/+v/7v/u/+//7//v//H/9P/1//b/+f8EABYAKgA7
AEoAWgBmAG0AeQCJAJwAqwCnAI0AWQAOAMP/gv9N/zH/Lv88/07/Xf9p/3j/hv+S/6H/
sP+7/8b/0v/a/97/4f/l/+f/6f/p/+f/6P/p/+v/6//r/+3/7v/u/+7/7//w//D/8P/w
//D/7v/u/+//7//x//L/8v/y//L/8v/y//L/8//z//P/8//0//T/9P/2//f/9//3//f/
+v/7//z//P/8//3///8AAAIAAwAGAAgACQAIAAkACwARABUAGQAdACAAJAAnACwALgAy
ADYAPAA/AEIARgBKAFAAVABYAFwAYABhAGEAYwBlAGUAZQBnAGcAZwBnAGcAaABmAGUA
YwBfAFwAWQBWAFAATQBIAEUAQwA/ADsANwAzAC4AKwAnACAAHQAaABcAFQASAA8ADQAK
AAgABgAEAAMAAQD///////////7//v/+//7//f/9//z//P/8//z/+v/6//r/+v/6//r/
+//7//7//v/+//7//P/8//3//f/9//3//f/9//3//v/+//7//f/9//v//f/9//3//f/9
//3//f/8//z//f/9//7//v/4//j/+P/3//b/9f/0//X/9v/3//j/+f/6//v/+//7//z/
/f/9//3//f/+/wEAAgADAAMAAQAAAP///f/6//b/8v/u/+r/6f/p/+r/7v/x//L/8v/y
//D/8P/w//D/7v/u/+3/7P/r/+z/7f/u/+3/7P/q/+n/6v/q/+r/6v/p/+j/5//m/+j/
6P/n/+b/5v/m/+b/5v/k/+T/4v/i/+T/5f/m/+f/5f/l/+X/5f/o/+j/6f/p/+v/6//s
/+//8v/3/wIAFAAmADUASABaAGgAdQCBAIsAlgCjAJ0AfQBBAPb/r/9u/z//L/82/0T/
Uv9h/23/dv+A/47/nf+m/7H/vv/G/8r/0v/b/93/3//h/+H/3//g/+H/4//j/+P/5f/m
/+j/6P/p/+r/6v/q/+r/6v/q/+r/6//r/+n/6v/q/+r/6v/q/+r/6v/t/+3/7f/t/+7/
7v/u//D/7//v/+//7//w//H/8v/y//T/9f/3//j/+v/7//7/AAACAAIABAAHAAgACwAO
ABEAFgAaAB0AIgAkACgALAAyADkAPABAAEQARwBKAE0AUABSAFMAUwBVAFcAVwBXAFkA
WABXAFYAVQBWAFQAUwBRAE8ATABJAEYARABBADwAOQA1ADEALQApACcAIgAfABsAFwAV
ABMAEQAMAAgABAABAAIAAAD+//z/+//5//f/9//1//X/9P/0//T/9P/z//P/8v/y//L/
8v/0//T/9P/0//T/9P/1//X/9v/2//b/9v/4//j/+f/5//n/+f/5//n/9//4//j/+P/5
//n/9//5//n/+f/5//n/+f/5//j/+P/2//X/9f/0//T/9P/2//b/9v/2//T/9P/0//T/
8//0//X/9f/1//b/9//3//n/+f/6//3/AAABAAEA///8//v/+f/2//P/8P/t/+r/6f/p
/+r/7v/w//D/7//u/+7/7v/u/+7/7v/u/+3/7P/q/+r/6v/q/+j/6P/n/+f/5P/k/+T/
5P/i/+L/4v/i/+T/5P/j/+L/4//k/+X/5v/l/+T/4f/g/+P/4//j/+P/4f/h/+H/4f/k
/+T/5f/l/+P/4//m/+v/9P/5/wIAFAAmADUAQgBSAGQAbQBxAH8AkgCbAJcAfQBJAAIA
u/96/0X/Kf8q/zj/Sv9X/2P/bv92/4T/k/+g/7H/vv/E/8r/0v/X/9n/2//d/93/3//g
/+H/4//j/+P/5f/m/+j/6P/p/+r/6P/o/+j/6P/m/+b/5//n/+f/6P/o/+j/6P/o/+j/
6P/r/+v/6//r/+z/7P/s/+7/7f/t/+3/7f/v//H/8//0//T/9f/3//j/+P/5//z//v8A
AAAAAgAFAAoADQAQABMAFgAaAB0AIgAkACgALAAyADYAOAA7AD4AQwBIAE0AUgBUAFUA
VQBXAFsAWwBbAF0AXQBdAF0AXQBeAFwAWwBZAFYAUgBOAEoARwBFAEEAPwA7ADcAMwAv
ACsAJgAjAB8AHAAZABYAEwAOAAoABgADAAIAAAD+//z//f/7//n/+f/5//n/+P/4//f/
9v/0//P/9P/0//T/9P/0//T/9P/0//L/8v/z//P/9P/0//T/9P/2//b/9//3//f/9//3
//f/9//4//j/+P/3//f/9f/3//f/9//3//f/+f/5//j/+P/1//X/9v/2//b/8v/w//L/
8//0//X/9v/2//b/9v/2//X/9v/3//f/9v/2//b/9f/3//f/+P/7//7///////3/+P/3
//X/8v/x/+7/6//o/+b/5f/l/+j/7P/s/+v/6v/s/+z/7P/s/+z/7P/r/+r/5v/m/+b/
5v/k/+T/4//j/+P/5P/l/+b/5P/k/+T/5P/m/+b/5f/k/+P/4v/h/+D/4f/i/+H/4v/h
/+H/4f/h/+H/4f/h/+H/5P/k/+X/5f/n/+f/6P/r//D/8//8/xIAKgA7AEoAWABgAGUA
bwB9AJIAmwCPAHEANwDs/6H/YP8x/x//KP82/0T/Vf9l/3D/fv+O/5v/qv+5/8L/yP/O
/9T/1//Z/9v/3f/d/93/3v/f/+H/4//j/+X/5v/m/+b/5//o/+b/5v/m/+b/5v/m/+f/
5//o/+r/6//s/+r/6v/q/+r/6f/p/+n/6f/q/+r/6v/s/+//7//v/+//8P/x//L/8v/0
//X/9//4//j/+f/8//7/AQACAAUACQAOABEAFAAXABkAHAAeACIAKAAsADAANgA5ADwA
QABEAEoATgBSAFYAWQBbAFwAXwBhAGEAYQBjAGMAYwBjAGMAYgBgAF8AXQBcAFoAWABW
AFEATQBHAEMAPwA7ADcAMwAtACgAJQAhABoAFwAUABEADAAIAAQAAQABAAAA///+////
/f/7//v/+f/5//j/+P/4//j/9//3//j/+P/4//j/9//2//X/9P/2//b/9//3//b/9v/2
//b/9v/2//f/9//1//X/9f/1//X/9v/2//b/9f/1//P/9f/3//f/9//3//f/9//2//b/
8//z//T/9P/z//T/9f/2//b/9P/y//L/8v/y//T/9P/0//T/9P/0//T/8//1//b/9//3
//f/9//4//v//P/9//3/+//4//f/9f/y//H/7v/r/+j/5//n/+j/7P/s/+z/6//q/+r/
6v/q/+r/6v/q/+n/6P/m/+b/5v/m/+j/6P/n/+f/6P/o/+j/6P/n/+b/5f/k/+T/5P/j
/+L/5P/k/+T/5P/m/+b/5P/k/+X/5f/l/+X/5f/l/+X/5f/l/+T/5P/j/+f/5f/m/+n/
7P/1/wIAFAAoADkASABWAGAAZQBxAIMAnACnAJ8AgQBFAPj/rf9q/zn/J/8u/zr/Rv9X
/2P/bP9+/47/nf+s/7n/wv/K/9L/1v/Z/93/3//h/+H/3//g/+H/4//h/+H/4//k/+X/
5v/o/+r/6v/q/+r/6v/q/+r/6//r/+n/6v/q/+r/7P/s/+z/7P/t/+3/7f/t/+3/7P/r
/+z/7//v/+//7//u/+//8P/w//P/9f/4//r/+v/7//7/AAACAAIABAAHAAoADQAQABMA
GAAcAB8AJAAnACoALQAyADgAPABBAEYATABQAFQAWABaAFsAWwBdAF8AXwBfAGEAXwBf
AF8AXwBfAF4AXgBdAFsAWABVAFIATgBLAEYAQwA+ADkANAAvACoAJAAgABsAGAAVABIA
DwANAAoABwAFAAQAAgAAAP7/+//5//f/9//2//X/8//y//P/9P/0//X/9P/0//T/9P/z
//L/8f/w//L/8v/z//P/8//y//H/8P/y//L/8//z//P/8//z//P/9P/2//f/+P/2//X/
8v/z//X/9f/1//X/9//3//b/9v/0//P/8//y//b/9P/y//D/8P/w//D/7f/s/+v/6v/t
//D/8//1//P/9P/1//X/9//3//j/+//6//v/+//5//j/9//1//L/7//s/+n/5v/j/+P/
5P/o/+r/6v/p/+j/5v/m/+b/5v/o/+j/5//m/+T/5P/k/+T/5P/k/+P/4//i/+L/4v/i
/+L/4v/i/+L/4P/g/9//3v/e/97/3v/e/+D/4P/e/97/3//f/9//3//d/93/3f/d/97/
3v/f/9//3//j/+b/6f/s//P/BAAYACwAOwBIAFgAZgBvAHkAhwCUAJcAiwBlACUA3P+X
/1j/Mf8n/zD/QP9Q/2H/bf9y/3z/iv+X/6T/sf+6/8D/yP/Q/9X/1//Z/9v/2//b/9z/
3f/f/93/3f/f/+D/4f/i/+T/5v/k/+T/5P/k/+L/4v/j/+P/4//k/+T/5P/k/+T/5P/k
/+b/5//o/+n/6f/o/+f/6P/r/+v/6//r/+v/6//r/+r/7f/v//L/9P/4//n//P/+//7/
/v8AAAMABQAHAAkACwAOABIAFQAaACAAJAAoAC4AMwA2ADoAPgBAAEQASABMAE0ATQBM
AE0AUQBRAFEAUwBTAFMAUwBTAFAATgBNAEsASwBIAEUAQgA+ADsANgAzADEALQApACUA
IwAeABsAFwAQAA0ACgAHAAMAAAD9//v/+v/4//b/9P/z//H/7//v/+//7//u/+7/7v/u
/+3/7f/q/+r/6v/q/+v/7P/t/+7/7v/u/+//7//y//L/8v/y//L/8v/z//P/8f/x//H/
8f/x//L/8v/y//H/8f/v//H/7//v/+//7//x//H/8P/w//H/8f/y//L/7P/u//D/8P/w
//D/7//u/+3/7P/t/+7/7//v/+//8P/x//H/7//v//D/8//0//X/9f/z//L/8f/v/+z/
5//k/+H/3v/b/9v/3P/g/+P/5P/k/+T/4v/i/+L/4v/k/+T/4//i/+L/4v/i/+L/4f/g
/97/3f/c/9z/3P/c/9z/3P/c/9z/2v/a/9n/2P/a/9r/2v/a/9r/2v/Y/9j/2f/Z/9n/
2f/Z/9n/2f/Z/9r/2v/b/9v/2f/b/97/5f/s//P/AAAUACgANwBIAFYAYABnAG8AfwCS
AJUAgQBXABkA0P+L/07/J/8f/yj/Mv9A/0//W/9m/3b/hv+R/6L/sf+4/77/xP/M/9H/
1P/V/9b/1f/V/9b/1//Z/9n/2f/b/9z/2v/a/9v/3P/e/97/3v/e/97/3v/f/9//3//g
/+D/4P/g/+D/4P/g/+H/4f/h/+H/4P/g/+D/4v/l/+X/5f/l/+j/6f/q/+r/6v/r/+3/
7v/u/+//8v/0//f/+P/7////AAADAAYACQAMABAAEwAYAB4AIgAmACwAMAAyADUAOAA+
AEIARgBKAE4ATwBPAFEAUgBRAFAAUQBTAFUAVwBZAFUAUgBQAE0ASQBGAEMAQAA+ADsA
NgAzAC0AKQAlACEAHwAaABcAEwAQAA0ACgAHAAIA/v/6//f/9v/0//L/8P/t/+v/6f/p
/+n/6f/o/+j/6P/o/+f/5//m/+b/5v/m/+f/6P/p/+r/6f/o/+j/5//o/+j/6P/o/+j/
6P/p/+n/6v/r/+z/7f/v//D/8P/w/+7/7f/q/+v/6f/p/+n/6f/r/+v/6v/q/+f/5//o
/+j/6P/o/+j/6P/m/+X/5f/l/+b/5v/m/+b/6f/p/+j/6P/n/+j/6f/p/+v/7v/w//L/
8v/w/+7/7f/p/+f/5f/g/9v/2f/X/9f/2v/c/97/4f/e/93/3P/b/9v/2v/a/9r/2v/Z
/9j/2P/Z/9j/1//W/9n/2P/X/9b/1f/U/9X/1v/X/9j/1//W/9X/1P/U/9T/1P/U/9L/
0v/S/9L/1P/U/9T/1P/U/9T/1P/U/9b/1v/W/9b/2P/Y/9j/2P/e/+T/6v/w/wEAEgAj
ADQAPwBKAFUAYABnAG4AdQB8AEcAFADh/67/if9k/z//Gv8o/zT/QP9M/1r/aP92/4T/
jv+Y/w==
         </WaveFormData>
      </LeadData>
      <LeadData>
         <LeadByteCountTotal>10000</LeadByteCountTotal>
         <LeadTimeOffset>0</LeadTimeOffset>
         <LeadSampleCountTotal>5000</LeadSampleCountTotal>
         <LeadAmplitudeUnitsPerBit>4.88</LeadAmplitudeUnitsPerBit>
         <LeadAmplitudeUnits>��V</LeadAmplitudeUnits>
         <LeadHighLimit>2147483647</LeadHighLimit>
         <LeadLowLimit>268435456</LeadLowLimit>
         <LeadID>V3</LeadID>
         <LeadOffsetFirstSample>0</LeadOffsetFirstSample>
         <FirstSampleBaseline>0</FirstSampleBaseline>
         <LeadSampleSize>2</LeadSampleSize>
         <LeadOff>FALSE</LeadOff>
         <BaselineSway>FALSE</BaselineSway>
         <ExcessiveACNoise>FALSE</ExcessiveACNoise>
         <MuscleNoise>FALSE</MuscleNoise>
         <LeadDataCRC32>2963999414</LeadDataCRC32>
         <WaveFormData>
2v/a/9r/2v/a/9r/2v/a/9v/3P/d/97/4P/g/+D/4P/g/+D/4P/g/+L/4v/i/+L/5P/k
/+T/5P/m/+b/5v/m/+j/6P/o/+j/6v/q/+r/6v/s/+z/7P/s/+3/7v/v//D/9P/2//j/
+v/8//z//P/8/wEABAAHAAoADQAQABMAFgAbAB4AIQAkACsAMAA1ADoAPQBAAEMARgBK
AEwATgBQAFEAUgBTAFQAVQBWAFcAWABWAFYAVgBWAFQAUgBQAE4ASQBGAEMAQAA7ADgA
NQAyAC0AKgAnACQAHwAcABkAFgATABAADQAKAAgABgAEAAIAAAD+//z/+v/4//j/+P/4
//j/+P/4//j/+P/4//j/+P/4//j/+P/4//b/9v/2//b/+P/4//j/+P/6//r/+v/6//r/
+v/6//r/+v/6//r/+v/4//j/+P/4//j/+P/4//j/+P/4//j/+P/4//j/+P/4//b/9v/2
//b/9P/0//T/9f/4//j/+P/4//f/+P/4//r/+v/7//v/+//9//7/AAABAAIAAgACAP//
/P/7//j/9v/1//L/8P/v/+//8P/z//T/8//y//D/7v/v/+//7//v/+v/6v/p/+f/5//n
/+b/5v/o/+j/6P/n/+f/5v/l/+X/5f/l/+X/5f/l/+X/4//j/+P/4//j/+P/4//h/+H/
4v/h/+H/4f/h/+H/4v/k/+X/5P/l/+X/5P/i/+T/5f/m/+j/8f8AABIAIwA8AFoAeQCW
ALIA0ADsAAMBBQHnAKUAVgADALP/fP9l/2H/Zv9s/3X/ff+E/43/mP+k/6//uv/D/8z/
0f/V/9T/1//a/9r/2v/Z/9n/2v/b/93/3v/f/+D/4f/h/+H/4f/i/+L/4//j/+X/5f/l
/+b/5P/l/+X/5f/m/+f/6P/p/+r/6//r/+v/6P/n/+b/5//p/+r/6//s/+z/7f/t/+3/
7f/u/+//8f/z//X/+f/8//3///8BAAMABQAIAAwADwAQABMAFgAbAB8AIwAnACsALgAy
ADYAOgA+AEEARQBJAEsATABNAE8AUABPAE4ATgBPAE8ATwBPAE4ATQBMAEoASgBHAEUA
QwBAADwAOQA1ADQAMQAuACoAJAAgABwAGAAUABEADwAMAAsABwAEAAIAAQD///3/+//6
//j/9//3//f/+P/4//n/+P/3//X/9P/2//X/9f/1//X/9f/1//X/9v/2//X/9f/4//j/
9//3//f/+P/5//n/+f/5//n/+f/5//n/+f/5//n/+f/5//n/+v/6//r/+//5//n/+f/4
//f/9//3//f/9v/2//b/9v/2//b/9v/2//X/9P/0//X/9v/2//j/+P/5//n/+//7//z/
/v/9/wAAAAAAAP3//P/7//j/+P/2//L/7//r/+v/7P/v//D/8P/w/+//7v/t/+3/7f/t
/+v/6v/p/+f/5//n/+b/5P/k/+T/5P/l/+X/5P/j/+H/4f/h/+H/4//j/+P/4f/h/+H/
4f/h/9//3//d/93/3v/f/9//3//f/97/3v/f/9//4P/h/+H/3P/g/+D/3//i/+T/6f/0
/wQAHQAyAEoAbQCQAKoAxADeAPcACQH/ANEAhgAzAN//lP9n/1f/WP9g/2n/c/98/4P/
jP+W/5//rP+5/8T/y//P/9L/1f/Y/9j/2P/X/9f/2P/Z/9r/3P/e/+D/4P/f/97/3f/f
/+D/4v/j/+H/4f/h/+L/4v/j/+P/4//l/+X/5f/l/+X/5f/k/+P/5P/l/+b/6f/o/+j/
6P/o/+r/6//r/+v/6//s/+3/7//w//H/9P/2//f/+f/7//3///8CAAYACQAMAA8AEgAX
ABkAHQAhACUAKgAuADIANgA8AD8AQwBHAEkASgBLAE0ATwBPAE8AUABPAE8ATwBPAE4A
TQBMAEoASABFAEMAQQBAADwAOQA1ADQAMQAuACoAJgAiAB4AGgAWABMAEQAOAAsABwAE
AAIAAQD///3/+//6//j/9//3//b/9v/1//X/8//z//L/8v/y//H/8f/x//P/8//z//P/
9v/2//X/9f/2//b/9f/1//f/+P/5//n/+f/5//n/+f/3//f/9//3//f/9//3//f/+P/4
//j/+f/3//f/9//2//f/9//3//b/9P/0//T/9P/1//b/9v/2//j/+f/6//r/+v/6//v/
+//7//v//P/+//3/AAAAAAAA///+//3/+v/4//b/8v/v/+z/6//r/+3/7//w//H/8f/u
/+3/7f/t/+3/6//q/+n/6f/p/+n/6P/o/+j/6P/o/+X/5f/k/+P/5f/l/+X/5f/j/+P/
4//h/+L/4//k/+X/4//j/+H/4f/g/+H/4f/h/+L/4v/j/+X/4//k/+X/5f/k/+T/6P/p
/+r/6v/t//j/CgAdAC4ARABjAH4AmgC6AN4A/QALAQsB6QCiAEsA7/+a/2X/Vf9W/1j/
Y/9x/3b/f/+O/57/rf+4/8P/yv/P/9P/2P/Z/9z/3P/c/93/3f/e/9//3//g/+H/4v/j
/+P/4//j/+b/5v/n/+f/5//n/+f/6P/o/+n/6f/p/+v/6//r/+v/6v/r/+v/6//r/+v/
6//t/+7/7v/u/+7/7v/v/+//7//z//T/9f/3//j/+f/8//7///8BAAMABQAHAAoADgAR
ABYAGQAcACEAJQApAC0AMQA4ADwAQABEAEYASQBNAFEAVABWAFgAWwBbAFsAWwBcAGAA
YQBiAGMAYgBhAGAAXgBaAFcAVQBTAE0ASABEAD8APgA7ADgANAAuACoAJgAiACAAHQAb
ABgAFwATABAADgAMAAkABgADAAQAAgABAAEAAgACAAEAAQAAAP///f/8//z/+//7//v/
/f/9//3//f/8//z/+//7//7//v/9//3//v/+//7//f//////////////////////AQAB
AAEAAQACAAIAAgADAAIAAQAAAP7//f/9//3//f8CAP7//v/8//z//P/8//z//f/+//7/
/v8AAAEAAgACAAIAAgADAAMAAgABAAEAAgAGAAoACwAMAAcABgAFAAIAAgAAAPz/+f/2
//X/9f/3//n/+v/7//v/+f/3//b/9f/2//X/9f/1//P/8//z//L/8P/w//D/8P/t/+3/
7P/r/+7/7//w//H/8P/v/+7/6//p/+n/6f/p/+v/6//p/+n/7P/t/+3/7f/r/+r/6v/r
/+3/7v/v/+//7v/s/+7/7//w//L/+f8GABYAKQA6AFQAcQCOAKwAzADuAAsBFQEHAdUA
hgAvANn/jP9j/1v/YP9o/3P/ff+I/5X/pP+y/7//yv/T/9r/3f/h/+L/5P/m/+X/5P/l
/+X/5v/n/+f/6P/p/+r/6//r/+v/6//s/+z/7f/t/+3/7f/t/+7/8P/x//H/8f/w/+//
7v/t/+7/7//v/+//8P/x//L/9f/4//j/+P/4//j/+f/5//n/+f/6//v//f8AAAEABAAG
AAkACwANAA8ADwASABYAGQAcAB8AIgAnACsALwAzADcAPgBCAEYASgBOAFEAVQBZAFkA
WgBbAF0AYgBjAGQAZgBmAGUAZABjAGQAYwBiAGAAXwBdAFwAWwBXAFIATgBJAEUAQQA9
ADgANQAyAC8ALAAmACMAIQAeAB0AGQAWABQAFQATABEADwAMAAoACQAJAAYABgAFAAUA
BwAHAAYABgAGAAUABQAFAAcABwAHAAcACAAIAAcABwAGAAYABQAFAAcACAAJAAkABwAH
AAcABwAJAAkACQAJAAkACQAJAAkABgAGAAYABwAJAAkACQAIAAUABQAFAAUABgAEAAQA
BgAGAAYABgAFAAYABgAGAAQABQAGAAYACgAKAAsACwAMAA0ADwASABEAFAAUABQAEAAO
AAwACAAIAAYAAgD///7///8BAAUABQAEAAMAAQAAAP///////wEA///+//3/+//7//v/
+v/8//z//P/8//r/+f/3//X/9//3//f/9//3//f/9//1//P/8//z//P/9P/1//T/9f/1
//X/9P/z//X/9P/0//X/9P/0//T/8//2//T/9P/1//b/+v///woAHAAxAEQAXAB7AJgA
tgDWAPYACwETAf8AxQB6AC8A4f+e/3f/a/9u/3b/f/+J/5T/n/+q/7b/wf/M/9X/2v/f
/+H/4P/l/+j/6P/o/+v/6//s/+3/7f/u/+//8P/x//H/8f/x//T/9P/1//X/9f/1//X/
9v/2//f/9//3//X/9f/1//X/+P/5//n/+f/4//f/9v/3//j/+P/4//j/+v/7//v/+///
/wAAAQADAAQABQAIAAoACwANAA8AEQATABYAGgAdAB8AIQAjACcALQAxADUAOQA8AEAA
RABIAEoATQBRAFUAVwBYAFkAWwBdAF0AXQBeAF8AXwBfAF8AYABfAF4AXABcAFkAVwBV
AFAATABJAEUAQgA/ADwAOAA2ADIALgAqACgAJQAjACAAGgAVABEADgANAAsACQAHAAgA
BgAFAAUAAgACAAEAAQACAAMAAwAEAAQAAwADAAMAAwADAAMAAwAEAAQAAwADAAUABgAG
AAcABwAIAAkACQAJAAkACQAJAAgABwAGAAUABQAFAAUABQAEAAQABAAFAAcABwAHAAYA
BwAFAAcABQAAAAAAAAAAAAAAAQACAAIAAgAAAAEAAgACAAYABgAHAAcACQAJAAoADAAP
ABIAEgASAA0ADAALAAgABQACAP3/+f/3//f/+P/7//7//v/+//3//P/7//v/+//7//n/
+P/3//X/9f/1//T/9P/0//T/9P/1//X/9P/z//P/8//z//P/8f/x//H/7//v/+//7//v
/+//7//t/+3/7P/t/+3/7f/u/+7/7//x/+//8P/x//H/8P/y//T/8//2//j//f8KABwA
LQBCAF4AfwCiAMAA3AD6ABMBHQELAdcAiAAzAN3/mP9x/2X/aP9w/3v/hf+M/5P/oP+s
/7f/wv/L/9L/2f/f/97/5P/o/+n/6v/q/+n/6f/p/+v/7P/t/+7/8f/x//H/8f/y//L/
8//z//H/8f/x//L/8P/x//H/8f/x//H/8f/x//T/9f/1//X/9//3//f/+f/5//j/9//2
//r/+//7//v//f/+////AQACAAMABgAIAAcACQALAA0ADwASABYAGQAeACEAJAApACsA
LwAzADcAPABAAEQASABKAE0AUQBVAFcAWABZAFsAXQBdAF0AXgBfAF8AXwBfAF4AXQBc
AFoAWABVAFMAUQBOAEoARwBDAEAAPQA6ADYANAAwACwAKAAiAB8AHQAaABgAFQATABIA
DwANAAsACQAGAAQAAwADAAQABAADAAMAAQABAAAAAAD+//3//f/9//7///8AAAEABAAE
AAMAAwAGAAYABQAFAAYABgAGAAUAAwADAAMAAwADAAMAAwADAAMAAwADAAMABAAEAAQA
BQADAAMAAwACAAMAAwADAAMAAgAAAAIAAgD///7//f/8////AAAAAAAA/v///wAAAAAC
AAIAAwADAAMAAwAEAAYABQAIAAgACAAHAAYABQACAP7//P/4//X/9f/1//b/+f/8//z/
/P/7//r/+f/5//n/+f/3//b/9f/y//H/8P/u/+7/7v/u/+7/7//v/+7/7f/v/+//7//v
/+//7//v/+3/6//r/+v/6//r/+v/6f/p/+z/7f/t/+3/7f/s/+z/7f/r/+z/7f/t/+z/
7v/w//H/8v/0//v/DAAeADEARABeAHsAmgC2ANYA+AAPARUB/QC/AGwAFwDD/4D/Yf9b
/2L/bv97/4P/iv+V/57/rP+7/8j/z//W/9v/4f/i/+L/5P/j/+L/5f/l/+b/5//o/+r/
7P/u/+3/7f/t/+3/7f/s/+z/6//t/+3/7f/u/+7/7//v/+//7//v/+//7//w//H/8f/x
//H/8f/x//P/9v/2//b/9v/2//f/9//3//r//P/+/wEAAgADAAYACAAIAAkACgALAA0A
EAAUABcAGgAdACAAJQArAC8AMwA3ADwAQABEAEgATABPAFMAVwBZAFoAWwBdAF8AXwBf
AGAAYgBjAGQAZQBjAGEAXwBcAFwAWQBXAFUAUABMAEkARQBBAD0AOQA0ADIALgAqACYA
JAAhAB8AHAAaABcAFQAUABIADwAMAAkABwAEAAIAAQAAAAAA/////wEAAQAAAAAAAAD/
/////////////////wAAAAD/////AAAAAP////8BAAIAAwADAAMAAwADAAMAAwADAAMA
AwABAAEAAQABAAAAAAAAAAEAAQABAAEAAAD//////////wAA/v8AAAAAAAAAAAAAAAAA
AAAA///+////AQADAAQABAAEAAUABQAFAAUABgAIAAcACgAKAAoABQAEAAMAAAD8//r/
9v/z//T/9f/3//v/+v/6//r/+f/3//X/9P/z//X/8//y//H/7//v/+//7v/u/+7/7v/u
/+v/6//q/+n/6//t/+//8f/w/+//7v/r/+3/7f/t/+3/7f/t/+v/6//q/+v/6//r/+v/
6v/q/+v/6//s/+3/7f/q/+j/7P/v//D/9v8BABAAJAA3AEwAaACFAKIAwADgAPwADwEN
AekAoQBMAPf/p/9y/1//W/9g/2r/d/+D/47/mf+o/7L/vf/I/9H/2P/d/93/4P/h/+T/
5P/k/+X/5f/m/+f/5//o/+n/6v/r/+v/6//r/+v/6v/q/+n/6v/r/+z/7v/w//H/8f/x
//H/8f/x//H/8P/x//H/8f/v/+//7//x//L/8v/y//L/9P/1//X/9f/1//b/9//5//v/
/f8BAAQABQAHAAkACwANABAAFAAXABwAHwAiACcAKwAvADMANwA+AEIARgBKAE0ATwBS
AFUAVwBYAFkAWwBfAF8AXwBgAF8AXwBfAF8AXgBdAFwAWgBWAFMAUQBPAEwASABFAEEA
PgA7ADgANAAuACoAJgAiACAAHQAbABgAFQARAA4ADAANAAsACQAHAAgABgAFAAUABAAE
AAMAAwAFAAUABAAEAAMAAQAAAP///v/9//z/+//+//7//f/9//7//v/9//3///8AAAEA
AQAAAP///v/9//7///8AAAEA//////////8AAAAAAAABAP////////7///////////8C
AAIAAAD+//7//f/8//v/+v/7//z//P/8//3///8BAAIAAgACAAMAAwACAAEAAQACAAUA
CAAIAAgABQAEAAMAAAD+//z/+P/1//X/9f/2//n/+v/6//r/+f/6//n/+f/5//j/9f/z
//H/8f/x//H/8P/u/+7/7v/u/+//7//u/+3/7v/v//D/8f/v/+//7//t/+v/6//r/+v/
6//r/+n/6f/o/+n/6f/p/+v/6v/q/+v/7f/u/+//7//u//D/8v/x//D/7v/z/wAAEgAj
ADYATABpAIYApADGAOYA/wANAQEB0QCCADMA4/+e/3P/Yf9i/2z/df9//4z/mf+i/6z/
uf/E/83/1v/d/+H/4v/j/+b/5v/m/+X/5f/m/+f/5//o/+n/6v/r/+v/6//r/+z/7P/t
/+3/7f/t/+3/7v/s/+3/7f/t/+//7//v/+//7v/v/+//7//v/+//7//x//T/9P/0//T/
+P/5//n/+f/5//r/+//9//z//f8AAAIAAgADAAQABQAIAAwAEQAVABgAGwAeACMAJQAp
AC0AMQA0ADgAPABAAEUASQBOAFMAUwBUAFUAVwBbAFsAWwBcAF8AXwBfAF8AXgBdAFwA
WgBWAFMAUQBPAEwASABFAEEAQAA9ADoANgAwACwAKAAkACAAHQAbABgAFQARAA4ADAAL
AAkABwAFAAIAAAD//////v/+//3//f/9//3//P/8//z/+//7//v/+//7//v/+//8//z/
+//7//3//v/+////AAAAAAAA//////////////3//f/9//3//f/9//3//f/8//z//P/9
//////////7////////////8//r/+v/4//j/+P/4//n/+v/6//r/+v/7//z//P/+//7/
/////wEAAQACAAQAAwAGAAYABgAFAAQAAwAAAP3/+v/1//H/7//v//D/8//1//b/9//3
//T/8//z//P/8f/v/+7/7f/t/+3/7f/s/+r/6v/q/+r/6//r/+r/6f/n/+f/5//n/+n/
6f/p/+f/5f/l/+X/5f/l/+X/4//j/+b/5//n/+f/5f/k/+T/5f/n/+j/6f/p/+r/6P/q
/+v/6v/q//H//v8OACEAOABUAHMAlgC2ANIA6gAFAREB/QC/AGwAFwDF/4b/af9f/2L/
av91/3//hv+P/5r/pv+t/7b/wf/K/83/0f/Y/9v/3v/e/97/3f/d/97/3//f/+D/4f/i
/+X/5f/l/+X/5v/m/+f/5//n/+f/5//o/+b/5//n/+f/5//n/+f/5//q/+v/6//r/+v/
6//r/+3/7P/s/+z/7P/u/+//7//v//P/9P/1//f/+P/5//z//v/9////AQADAAUACAAM
AA8AFAAXABoAHwAhACUAKQAtADQAOAA8AEAAQgBFAEkATQBPAFAAUQBTAFMAUwBTAFQA
UwBTAFMAUwBSAFEAUABOAE4ASwBJAEcARABAAD0AOQA2ADMAMAAsACgAJAAgABwAGQAX
ABYAFAAPAAsACAAGAAcABQADAAEA/v/8//v/+//4//j/9//3//f/9//2//b/+P/3//f/
9//3//f/9//3//r/+v/5//n/+v/6//n/+f/7//z//f/9//3//f/9//3/+//7//v/+//9
//3//f/9//z//P/8//3/+//7//v/+v/3//f/9//3//b/9v/4//j/+P/4//b/9v/1//T/
9v/3//j/+P/6//r/+//7//3//f/+/wAA//8CAAIAAgABAAAA///8//r/+P/0//H/8f/x
//L/9f/0//T/9P/z//L/8f/x//H/8f/v/+7/7f/p/+n/6f/o/+j/6P/o/+j/5f/l/+T/
4//j/+P/4//j/+P/4//j/+H/4v/j/+T/5f/k/+P/4P/f/+L/4//j/+P/4f/g/+D/4f/h
/+L/4//j/+L/4P/g/+X/6v/s/+///P8MAB0ALgBKAG0AjACmAMYA6AD/AAsBAwHRAIIA
LwDd/5T/Z/9X/1j/Yv9r/3P/fP+F/5D/nP+n/7b/wf/G/8n/0f/U/9X/2P/Y/9j/2//b
/9z/3f/f/+D/4f/i/+X/5f/l/+X/5P/k/+X/5f/j/+P/4//k/+T/5f/l/+X/5f/l/+X/
5f/m/+f/5//n/+n/6f/p/+v/6v/q/+r/6v/u/+//7//v//H/8v/z//X/9P/1//j/+v/7
//3///8BAAUACAAMAA8AEgAVABgAHQAfACMAJwArAC8AMgA1ADgAPQBBAEYASwBNAE4A
TwBRAFUAVQBVAFYAVQBVAFUAVQBVAFUAVQBUAFEATQBKAEcARgBCAD8AOwA4ADUAMgAu
ACoAJgAiAB4AHAAZABcAFAAQAAsABwAEAAMAAQD///3//v/8//v/+//6//r/+f/5//j/
9//1//T/9v/1//X/9f/3//f/9//3//b/9v/1//X/9v/2//X/9f/3//j/+f/5//v/+//7
//v/+f/5//n/+f/7//v/+//7//j/+P/4//n/+v/7//z//P/5//n/+f/5//j/9P/y//b/
+P/4//j/+P/3//j/+P/4//j/+f/6//r/+v/6//v/+//9//3//v8AAAMABgAGAAYAAQAA
AP///P/6//j/9P/x/+3/7f/u//H/9P/0//T/8//y//H/8f/x//H/7//u/+3/6//r/+v/
6v/o/+j/6P/o/+n/6f/o/+f/5//n/+f/5//p/+n/6f/n/+b/5f/k/+P/5P/l/+T/5f/k
/+X/5f/l/+X/5P/k/+X/5//o/+n/6f/o/+j/6v/r/+z/6v/t//7/FAAnADwAVgBxAI4A
qgDKAOoAAwEJAfcAvwBuABkAx/+C/13/Vf9c/2T/b/97/4b/k/+e/6r/t//E/8v/zv/T
/9f/2v/b/97/3v/e/9//3//g/+H/4//k/+X/5v/n/+f/5//n/+j/6P/p/+n/5//n/+f/
6P/p/+v/7P/t/+v/6//r/+v/7P/t/+3/7f/t/+3/7f/v//D/8P/w//D/8v/z//P/8//1
//b/9//5//z//f8AAAIABQAHAAkACwANABAAFAAXABkAGwAdACEAJwArAC8AMwA2ADoA
PgBCAEgASwBPAFMAVgBYAFoAXQBfAF8AXwBgAGEAYQBhAGEAXgBdAFwAWgBZAFcAVgBV
AFEATABIAEMAQAA9ADoANgAwACwAKAAkACAAHQAbABgAFAAPAAsACAAIAAcABgAFAAYA
BAADAAMAAAAAAP///////////v/+/wAA/////////f/9//3//f8AAAAA//////7//v/9
//3///8AAAEAAQAAAP///v/9//////////////////////8AAAAAAAABAP////////7/
/f/9//3//f/9//7///8AAP3//P/6//r/+v/6//v//P/8//z/+v/7//z//P///wAAAgAD
AAEAAQACAAQAAwAGAAYABgADAAIAAQD+//z/+v/2//P/8//z//T/9//4//j/+P/3//T/
8//z//P/8//x//D/7//v/+//7//u/+7/7v/u/+7/7//v/+7/7f/s/+v/6v/p/+v/6//r
/+n/6//r/+v/6//r/+v/6f/p/+r/6//r/+v/7f/s/+z/7f/s/+z/7P/r/+z/6v/s/+3/
7P/w//n/BgAWACkAPABSAG8AjACqAMoA7gAJARMB/wDFAHIAHwDR/47/af9j/2b/bv91
/33/iP+X/6L/rv+7/8b/z//U/9n/3f/g/+P/5v/m/+b/5f/l/+b/5//l/+b/5//o/+r/
6//s/+3/7P/s/+3/7f/t/+3/7f/u/+z/7f/t/+3/7v/v//D/8f/w//H/8f/x/+//7//v
//H/8v/y//L/8v/0//X/9f/1//j/+v/8/////v///wIABAAFAAcACQALAA0AEAAUABcA
GgAdACAAJQAnACsALwAzADkAPgBDAEgATgBRAFUAWQBZAFoAWwBdAF8AXwBfAGAAYQBh
AGEAYQBiAGEAYABeAF4AWwBZAFcAUgBOAEsARwBDAD8AOwA2ADAALAAoACQAIAAdABsA
GAAWABMAEQAQAA8ADQALAAkABgAEAAMAAwABAAAA/v/9//7//////wAAAAD////////9
//3//f/9//7//v/9//3//P/8//v/+//9//7/////////////////AQABAAEAAQD/////
/////wAAAAAAAAEAAwADAAMAAgAAAP///v/9/wAA/v/8//z//P/8//z/+//6//j/9v/4
//v//v8AAAAAAAABAAEAAgADAAUACAAHAAoACgAKAAcABgAFAAIAAAD+//r/9//1//X/
9v/5//r/+v/6//n/9v/1//X/9f/3//X/9P/z/+//7//v/+7/7v/u/+7/7v/u/+//7//v
/+3/7f/t/+3/6//r/+v/6f/n/+f/5//n/+j/6f/o/+n/6P/p/+n/6f/p/+j/6P/p/+n/
6v/r/+v/7P/u//D/7//u//D//f8OACAAMQBEAGAAgwCkAMAA3gD6AAsBDwHvAKsAWgAH
ALf/gP9l/2H/aP90/3//h/+O/5f/ov+s/7f/wv/L/9D/1//b/+D/4f/k/+T/5P/l/+X/
5v/n/+f/6P/p/+r/7f/t/+3/7f/s/+z/7f/t/+3/7f/t/+7/7v/v/+//7//v/+//7//v
//H/8//0//X/8//z//P/9f/2//b/9v/2//b/9//3//f/+//8//3///8BAAMABwAKAAoA
CwAMAA0ADgAQABMAFQAaAB0AIAAlACsALwAzADcAPgBCAEYASgBMAE8AUwBXAFgAWABY
AFkAXQBdAF0AXgBhAGEAYQBhAF8AXQBbAFgAWABVAFMAUQBMAEgARQBBAEAAPQA6ADYA
MwAwAC0AKgAlACEAHgAaABcAEwAQAA4ADQALAAkABwAGAAQAAwADAAIAAgABAAEAAQAB
AAAAAAAAAP///////wEAAQABAAEAAwAEAAQABQAIAAgABwAHAAcACAAJAAkABwAHAAcA
BwAJAAkACQAJAAcABwAHAAcABgAGAAYABwAHAAcABwAGAAcABwAHAAcABAAEAAUABgAH
AAgABgAGAAUABAAEAAUABgAGAAYABgAHAAcABwAHAAgACgALAA4ADgAOAAwADAAMAAoA
BwAEAP//+//5//n/+v/9////AAABAAEA/v/9//3//f////3//P/7//v/+//7//r/+f/4
//f/9v/1//X/9P/z//H/8f/x//H/8f/x//H/7//x//H/8f/x//H/8f/v/+//8P/x//H/
8f/z//L/8v/z//H/8v/z//P/8P/y//T/9//6//z/AwAWACgAOwBSAHAAkQCuAMoA6gAI
AR0BGwH7ALcAZAAPAL3/hP9t/2f/aP9y/3v/g/+O/5//qv+y/8H/0P/V/9r/3//j/+j/
6v/s/+v/6v/t/+3/7v/v/+//8P/x//L/8//z//P/8//2//b/9//3//f/9//3//j/9v/3
//f/9//3//f/9//3//j/+f/5//n/+f/5//n/+//+//7//v/+/wAAAQABAAEAAwAEAAUA
BwAGAAcACgAMAA4AEQAUABcAGQAcACAAIwAmACkALAAxADcAOwA/AEMARgBKAE4AUgBW
AFkAXQBhAGQAZgBoAGsAbABrAGoAagBuAG8AcABxAG8AbQBrAGgAZABhAF8AXQBaAFYA
UwBPAEoARwBEAEAAPgA6ADYAMgAvAC0ALAAqACYAIQAdABoAGQAXABUAEwAQAA4ADQAN
AA4ADgANAA0ACwALAAoACgAKAAkACQAJAAoACwAMAA0ADAAMAAsACwAOAA4ADQANAA0A
DgAPAA8AEQARABEAEQASABMAFAAVABQAEwASABEAEAAQABAAEQARABEAEQAQAA8ADwAP
AA8ADgAOAA4ADgANAAwADAAMAA4ADwAPAA8AEwATABQAFAATABMAFQAVABYAGQAbAB0A
HQAbABoAGgAXABYAEwARAAwACQAGAAYABwAJAAsADQALAAsACwAKAAcABgAGAAYABgAE
AAMAAgACAAIAAgACAAUABAADAAIAAQAAAAEAAgADAAQAAwACAAEAAAD+//7//v/+//7/
/v/+//7/AAAAAAAAAAAAAAAAAAAAAAIAAgACAAIAAgACAAIAAgAFAAgACwAOACAAMABA
AFAAbACIAKQAwADXAO4ABQEcAegAtgCEAFIAGwDm/7H/fP+B/4b/i/+Q/5z/qP+0/8D/
yv/S/w==
         </WaveFormData>
      </LeadData>
      <LeadData>
         <LeadByteCountTotal>10000</LeadByteCountTotal>
         <LeadTimeOffset>0</LeadTimeOffset>
         <LeadSampleCountTotal>5000</LeadSampleCountTotal>
         <LeadAmplitudeUnitsPerBit>4.88</LeadAmplitudeUnitsPerBit>
         <LeadAmplitudeUnits>��V</LeadAmplitudeUnits>
         <LeadHighLimit>2147483647</LeadHighLimit>
         <LeadLowLimit>268435456</LeadLowLimit>
         <LeadID>V4</LeadID>
         <LeadOffsetFirstSample>0</LeadOffsetFirstSample>
         <FirstSampleBaseline>0</FirstSampleBaseline>
         <LeadSampleSize>2</LeadSampleSize>
         <LeadOff>FALSE</LeadOff>
         <BaselineSway>FALSE</BaselineSway>
         <ExcessiveACNoise>FALSE</ExcessiveACNoise>
         <MuscleNoise>FALSE</MuscleNoise>
         <LeadDataCRC32>1290860021</LeadDataCRC32>
         <WaveFormData>
1v/W/9b/1v/W/9b/1v/W/9f/2P/Z/9r/2v/a/9r/2v/a/9r/2v/a/9v/3P/d/97/3v/e
/97/3v/e/97/3v/e/+D/4P/g/+D/4f/i/+P/5P/k/+T/5P/k/+X/5v/n/+j/6v/s/+7/
8P/w//D/8P/w//T/9v/4//r//v8AAAIABAAJAAwADwASABYAGgAeACIAJgAoACoALAAu
ADAAMgA0ADUANgA3ADgAOQA6ADsAPAA8ADwAPAA8ADsAOgA5ADgANQAyAC8ALAAoACYA
JAAiAB8AHAAZABYAEwAQAA0ACgAHAAYABQAEAAIAAAD+//z/+v/4//b/9P/0//T/9P/0
//b/9v/2//b/9P/0//T/9P/0//T/9P/0//T/9P/0//T/9P/0//T/9P/0//T/9P/0//L/
8v/y//L/8v/y//L/8v/y//L/8v/y//D/8P/w//D/8f/y//P/9P/z//L/8f/w//L/8v/y
//L/8f/w/+//7v/v//D/8v/z//P/9P/0//T/9P/0//T/9P/2//f/+f/8//z//f/9//z/
+v/5//f/9v/2//T/8v/x//P/9P/1//b/9P/w/+3/6v/q/+n/7P/t/+n/5//m/+T/4//j
/+L/4v/i/+L/4v/g/+L/4f/h/+H/4P/g/97/3v/e/97/3P/c/9//3//f/9//3f/b/9v/
3P/c/9z/3P/c/97/3v/f/9//3//f/9//3v/a/9r/1v/S/8//z//V/+L/8/8QADkAawCf
ANEA9wAfAUgBYwFSARYByQB2AC8A+//Z/8P/tv+q/6L/pP+r/6//sv+3/7z/wv/K/87/
0P/Q/8//0v/T/9P/0v/Q/9D/0P/Q/9H/0f/S/9T/1f/V/9X/1f/X/9f/2P/Y/9r/2v/b
/9v/2v/Z/9j/1//Y/9n/2//d/93/3f/d/93/2//c/9z/3f/c/9z/3P/c/9z/3P/d/97/
3v/e/+D/4v/l/+j/6//u/+z/7P/t/+7/7//z//j/+v/7//7/AQAEAAYACQAMAA8AFgAY
ABwAHwAgACQAKQArACwALAAuAC8ALwAwADIANAAyADIAMgAyADQANAAxADEAMQAwAC8A
LwAqACYAJAAhACEAHgAaABcAEgAPAAwACQAFAAMAAAD+//3/+//5//n/9//1//P/8P/w
/+//7v/t/+//8P/w//D/8P/v/+z/6v/q/+v/7P/t/+v/6//r/+z/7v/u/+7/7v/t/+3/
7f/t/+3/7v/x/+//7v/u/+7/7v/v//D/8f/y//D/8P/w//D/7v/u/+//7//v/+//7v/u
/+7/7v/u/+3/6//o/+n/6v/r/+z/6v/q/+r/6//r/+3/7v/u//D/8v/y//L/8P/w//H/
8//2//b/9//3//b/9v/1//P/8//y//H/8P/u/+3/7f/t/+7/7v/s/+v/7P/p/+f/6f/n
/+X/4//i/97/3f/d/9z/3P/c/9z/3P/a/9r/2f/Z/9n/2v/a/9j/2f/a/9v/2v/Z/9n/
2P/X/9f/1//V/9X/2P/Y/9j/2P/W/9b/1v/X/9f/1//X/9f/1P/W/9b/0v/O/8n/xf/F
/9D/5f/+/yEAVwCTAMUA7QAXAUABaQF0AU4BBQGwAF0AFwDl/8X/sP+k/5z/mP+d/6P/
qP+r/7D/tv++/8T/yP/K/83/zP/N/83/zP/K/8r/yv/K/83/zf/O/9D/0f/R/9H/0f/T
/9P/1P/U/9L/0v/T/9P/0//T/9P/0//V/9X/1v/X/9X/1f/V/9X/1//Y/9j/2f/a/9r/
2v/a/9r/2v/b/9z/3v/e/+D/4v/i/+T/5v/o/+n/6v/s/+7/7v/x//X/9v/5//z///8C
AAQABwAKAA0AFAAWABoAHQAgACQAKQArAC0ALgAxADMAMwA0ADYAOAA3ADYANQA0ADYA
NgAzADMAMgAwAC4ALQAsACgAJgAjACUAIgAeABsAGAAVABIADwAJAAcABAACAAIA///8
//v/+P/3//b/9P/y//H/8P/v/+//8P/w//D/7//v/+3/7P/r/+v/6//r/+3/7f/t/+7/
8P/w//D/8P/x//H/8f/x//H/8v/1//P/8//0//X/9v/0//T/9P/0//L/8v/y//L/8v/y
//P/8//x//H/8P/w//L/8v/0//T/8//y//H/8P/y//L/8v/z//X/9//4//j/9v/4//j/
+P/2//b/9//5//z//P/9//3//P/8//v/+f/6//j/9v/0//L/8f/x//H/9P/0//L/8f/y
/+//7f/v/+3/6//p/+j/6P/n/+f/5v/m/+b/5v/m/+T/5P/j/+P/4//k/+T/4v/g/+D/
4P/e/9//4f/i/+P/4//j/+H/4f/g/+D/4P/g/+H/4v/j/+X/4//j/+P/4//i/+L/5P/i
/97/1//T/9X/3P/r/wAAHwBPAIMAswDlABMBPAFjAXoBZgEjAdAAdQAlAO3/z/+6/6z/
pP+g/5//pf+u/7n/xP/K/87/0v/U/9b/1//Y/9n/2f/Y/9r/2v/a/9r/2f/Z/9r/3P/d
/93/3f/d/9//3//g/+D/4P/g/+H/4f/h/+H/4f/h/+P/4//k/+X/4//j/+P/4//l/+b/
5v/n/+b/5v/m/+b/5v/m/+f/6P/q/+r/7P/u/+7/8P/y//T/8//0//b/+P/6//3/AQAC
AAUACAALAA4AEgAVABgAGwAiACQAKAArAC4AMgA3ADkAPAA8AD4APwA/AEAAQgBEAEUA
RgBHAEgASgBKAEcARwBEAEIAQAA/ADsANgAzAC8ALwAsACgAJQAiAB8AHAAZABcAFQAS
ABAAEAANAAoACQAHAAUAAwAAAP////////////8AAAAAAAAAAP///P/6//r/+//8//3/
////////AAD+//7//v/+/////////////v/+/wAA/f/+//7//v/+//7//v/+//7/AAAA
AAAAAAAAAAAAAQABAP/////+//7//v/+//7//f8DAP///v/8//z//P/8//z//v/+//7/
/////wEAAgACAAIABAAEAAQAAwACAAIAAwAHAAgACgALAAoACgAJAAcACAAGAAQAAgAA
AP///////wIAAgAAAP///f/5//b/9//4//f/9v/2//b/9f/1//T/8v/y//L/8v/u/+7/
7f/t//D/8v/z//L/8f/w/+//7P/q/+v/6//r/+v/6//p/+n/7P/s/+z/7P/s/+z/7P/t
/+//7//v/+//7v/s/+z/6v/m/+H/3//h/+r/+/8SADUAYwCVAMUA8QAbAUYBZwFsAUYB
/QCsAFsAEQDj/83/vv+y/6z/qv+x/7v/xP/N/9T/2v/e/+L/4v/k/+P/4v/j/+P/4v/i
/+L/4v/i/+X/5f/m/+j/5//n/+f/5//n/+f/6P/o/+j/6P/p/+n/6//r/+v/6//q/+n/
6f/p/+n/6f/p/+n/6//s/+z/7f/w//D/8P/w//L/8v/z//T/8v/y//T/9v/4//r//P/+
////AAACAAQAAgAFAAkACgANABAAEwAWABoAHQAgACMAKAAqAC4AMQA1ADoAQABDAEMA
QgBDAEMARgBIAEsATgBMAEwATABMAEwATABJAEkASQBIAEcARwBCAD4APAA5ADgANAAv
ACsAKgAnACQAIQAfAB0AGgAYABgAFQASABEAEAAPAA4ADAAMAAsACgAJAAgACAAHAAYA
CQAJAAcABgAHAAcABwAHAAUABQAFAAYABgAGAAYABgAFAAUABQAFAAcACAALAAkACAAI
AAgACAAIAAgACAAIAAYABgAGAAYABAAEAAUABQAGAAcABwAIAAYABgAGAAUABQAFAAQA
BgAGAAYABgAEAAQABAAFAAUABwAIAAgACAAKAAoACgAMAAwADQAPABAAEAARABEADwAO
AAwACQAJAAgABwAGAAYABwAJAAsACQAIAAUAAwAEAAEA//8BAAEA///9//z//P/7//v/
+v/6//r/+v/6//b/9v/1//X/9f/2//b/9P/0//T/9P/y//L/8//z//P/9f/1//P/8//y
//L/8v/y//D/8P/w//H/8//z//P/8//y//L/8P/u/+j/5f/j/+P/7v8BABgAOQBrAJ0A
ywD3AB8BRgFjAWABMAHrAKIAWQAdAPP/1//I/77/tP+y/7v/wf/I/83/1P/Y/9z/4P/k
/+L/3f/g/+H/4f/g/+P/5P/l/+b/5f/l/+b/6P/n/+f/5//n/+n/6f/q/+r/6P/o/+n/
6f/r/+v/6//r/+n/6f/q/+v/7f/t/+3/7f/r/+z/7P/t/+z/7P/s/+z/7v/u/+//8P/y
//L/9P/2//b/+P/6//z/+//8//7/AAACAAUACQAKAAwADgAQABIAFgAZABwAHwAkACYA
KgAtAC4AMgA3ADkAPAA8AD4APwBAAEAAQQBCAEQARABEAEQARABEAEEAQQBCAEAAPgA9
ADwAOAA2ADMAMgAuACkAJQAkACEAHgAbABkAFwAUABIADwALAAcABQAEAAMAAgAAAAAA
///+//3/+//8//z//P/9//3/+//6//v/+//7//v/+f/5//n/+v/6//r/+v/6//3//f/9
//3//f/+/wEA//8AAAAAAAAAAP///v/9//z//P/8//z//P/6//r/+//7//z//f/9//7/
AAD+//z//f/6//j/+P/4//j/+v/6//r/+//6//v/+//6//z//v/+//7/AAAAAAEAAwAI
AAgACQAJAAYABgAFAAMAAAD+//z/+v/3//f/+P/5//v//P/7//v/+v/3//X/9//3//X/
8//y//D/7//v/+7/7P/s/+z/7P/s/+z/6//r/+n/6v/q/+j/6P/o/+j/5v/m/+f/5//n
/+f/5//l/+X/5v/m/+b/5v/o/+j/6P/p/+j/5//m/+X/5v/o/+j/5v/g/9v/1f/Z/+T/
9/8SADUAaQClANkABQEzAVwBewF6AUwBAQGqAFcAGQDt/8//vP+y/6r/pv+t/7P/uv/B
/8b/yv/Q/9L/2P/c/9f/2f/b/9z/3P/a/9r/2v/a/93/3f/e/+D/4f/h/+H/4f/j/+P/
5P/k/+L/4v/j/+P/4//j/+P/4//j/+P/5P/l/+f/5//n/+f/5//o/+j/6f/o/+j/6P/o
/+z/7P/t/+7/7v/u//D/8v/0//b/+P/6//r/+v/7//z//v8BAAUABgALAA4AEQAUABgA
GwAeACEAJAAmACoALQAuADIANwA5ADoAOgA8AD0APwBAAEIARABGAEYARgBGAEQARABB
AEEAQgBAAD4APQA6ADYANAAxADEALgAqACcAJAAhAB4AGwAVABMAEAAOAA0ACwAJAAkA
BgAFAAQAAgD+//3//P/7//3//v/+//7//f/9//v/+v/5//n/+f/5//v/+//7//z//v/+
//7//v////////////3//v8BAP///v/+//7//v/+//7//v/+//7//v/+//7//v/+////
/////////v/+/wAAAAAAAP/////9/wAA/v/7//r/+f/4//n/+v/7//3/+//9//7//v8A
AAIAAgACAAEAAAAAAAEABgAGAAcABwAGAAYABQADAAIAAAD+//z/+//7//z//f8AAAAA
/v/9//z/+f/3//n/+f/3//X/9P/w/+//7//u/+z/7P/s/+z/7P/s/+v/6//t/+7/7v/s
/+z/7P/s/+r/6P/p/+n/6f/p/+n/5//n/+r/6v/q/+r/6v/q/+r/6//r/+v/6//r/+r/
6v/q/+j/5P/b/9v/4f/u/wMAHABDAHcAqwDbAAcBNQFeAXsBdAE+Ae8AnABJAAcA3f/F
/7r/tP+u/6z/sf+3/7r/w//O/9b/2P/c/97/4v/h/+H/4f/g/97/3//g/+H/4v/l/+X/
5v/o/+j/5//m/+X/4//j/+T/5P/k/+T/5f/l/+f/5//n/+f/5//n/+j/6f/p/+n/6f/p
/+n/6v/q/+v/7P/s/+z/7P/s/+z/7f/u//H/8v/1//j/9v/4//r//P/8//z//f/+//7/
AQAFAAYACQAMAA8AEgAYABsAHgAhACYAKAAsAC8AMgA2ADsAPQBAAEAAQgBDAEMARABG
AEgASQBKAEsATABLAEoARgBFAEYARABCAEEAPgA6ADgANQAzADAALAApACYAIwAgAB0A
GwAZABYAFAATABEADwAPAAsACQAHAAQAAgABAAAA///9//7//v/+/wEAAQD///7/////
///////9//3//f/+//7//v/+//7//f/9//3//f///wAAAwABAAIAAgACAAIAAAAAAAAA
AAAAAAAAAAAAAP7//v////////////7//v/+//7//v/9//3/+//8//7//v/+//7//v/8
//z//P/9//7/AQADAAQABAAGAAYABgAFAAQABAAFAAgACAAJAAkACAAIAAcABQAEAAIA
AAD+//////8AAAEAAgACAAAA///9//n/9v/3//n/9//1//T/8P/v/+//7v/w//D/8P/w
/+7/7v/t/+3/7//w//D/7v/u/+7/7v/s/+7/7//v/+//7f/t/+v/6//q/+r/6v/q/+r/
6v/q/+v/6//r/+v/6//o/+b/6P/m/+L/4f/h/+f/9v8NACoAVQCFALcA4wALATMBWgFv
AVgBGgHLAHoALwD5/9f/wf+0/6r/qv+y/7f/vf/E/8v/0P/U/9z/4P/i/+D/4f/g/+H/
4f/g/+H/4v/j/+T/5f/l/+b/6P/p/+n/6f/p/+j/5//n/+b/6P/o/+n/6f/r/+v/6//r
/+v/6//s/+3/7P/r/+r/6f/p/+r/6v/r/+z/7P/s/+z/8P/w//H/8v/x//D/8f/y//P/
9v/5//z//f/+/wAAAgACAAUACQAKAA0AEAATABYAGgAdACAAIwAqACwAMAAzADUAOAA8
AD0APgA+AEAAQQBFAEYASABKAEgASABIAEgARgBGAEMAQwBCAEAAPgA9ADoANgA0ADEA
MwAwACwAKQAlACEAHQAZABYAFQATABIAEgAPAAwACwAMAAsACgAIAAYABQAEAAMAAQAC
AAIAAgAEAAUABAAEAAEAAQABAAEAAAD///7//v/+//7//v/+////////////AQACAAUA
AwABAAAA///+////AAABAAIAAAAAAAAAAAAAAAAAAQABAAEAAQAAAAAAAAAAAAAA//8B
AAMAAAD+/wAA///+//3//P/8//z//P/9////AQACAAIABAAGAAYABgAEAAIAAQABAAUA
BgAIAAkACAAIAAcABQACAAAA/v/8//z//f///wEAAAAAAP7//f/+//v/+f/7//r/9//0
//L/8f/x//L/8v/w//D/8P/w//D/8P/v/+//8f/y//L/8P/u/+7/7v/s/+r/6//r/+v/
7f/t/+v/6//r/+r/6f/o/+r/6v/q/+v/7f/t/+3/7f/u/+7/7v/o/+L/3//d/+H/6v/1
/woAKwBXAIcAtwDhAAkBMAFRAVoBNAHxAKQAWwAfAPH/z/++/7j/rv+q/7f/v//C/8f/
zv/U/9j/3v/i/+L/4f/k/+X/5f/k/+L/4v/i/+L/4f/h/+L/5P/l/+X/5f/l/+X/5f/m
/+b/5P/k/+X/5f/l/+X/5f/l/+X/5f/m/+f/5//n/+f/5//p/+r/6v/r/+z/7P/s/+z/
7v/u/+//8P/u/+7/8P/y//D/8v/0//b/9v/2//f/+P/7////BAAGAAcACgANABAAEwAV
ABcAGQAgACIAJgApACwAMAA1ADcAOgA6ADwAPQA9AD4AQABCAEQARABEAEQARABEAEEA
QQBAAD4APAA7ADcAMgAvACsALAAqACcAJQAgAB0AGgAXABUAEwAQAA4ADgALAAgABwAF
AAMAAQD+//7//f/8//v/+f/6//r/+v/5//n/9//2//f/9//3//f/+f/5//n/+v/5//j/
9//2//n/+f/5//n/+P/4//r/9//3//j/+f/6//j/+P/4//j/+P/4//j/+P/2//b/9//3
//f/9//2//b/9//4//n/+f/1//P/9P/0//T/9P/0//T/9P/0//X/9f/3//j/+P/4//r/
+v/6//r/+v/7//3/AAAAAAEAAQABAAIAAgABAP3/+v/3//T/8//z//T/9f/3//j/9//3
//b/8//x//P/8P/t/+r/6P/n/+f/6P/o/+b/5v/m/+b/5f/m/+b/5//k/+T/4//g/+H/
4v/j/+L/4f/h/+D/3//h/+H/3//f/+D/4P/g/+D/4P/g/+D/4f/j/+P/4//j/+L/4P/g
/97/1v/R/8//0f/c/+3/CgAxAGUAmwDRAPsAIQFOAW8BagE0AeUAkABDAAsA5f/H/7b/
rv+k/6T/q/+x/7b/vf++/8L/yv/O/8z/0P/X/9b/1//X/9b/1f/U/9P/0v/V/9X/1v/Y
/9n/2f/Z/9n/2f/Z/9r/2v/c/9z/3f/d/93/3f/d/93/2//b/9z/3f/d/93/3f/d/9//
4P/g/+H/4P/g/+D/4P/i/+L/4//k/+T/5P/m/+j/6v/s/+7/8P/w//D/8f/y//T/9//7
//z///8CAAUACAAMAA8AEgAVABwAHgAiACUAJgAqAC8AMQA0ADQANgA3ADgAOAA5ADoA
OAA4ADgAOAA5ADoAOAA5ADgANgA0ADMAMAAsACoAJwAlACIAHgAbABgAFQASAA8ADAAL
AAkACAAFAAEA/f/7//z/+//6//j/9P/z//L/8f/x//L/8v/y//H/8f/v/+7/7f/t/+3/
7f/v/+//7//w//D/8P/w//D/8f/x//H/8f/z//T/9//1//b/9v/2//b/9P/0//T/9P/2
//b/9v/2//T/9P/1//X/9//3//b/9v/1//T/8//x/+//8P/y//L/8v/y//D/8P/w//H/
8f/z//T/9P/0//b/9v/2//j/+P/5//v//P/8//3//f/+//7//f/7//j/9v/0//L/8//z
//T/9f/2//b/9P/z//T/8f/v//H/7//t/+v/6v/o/+f/5//m/+b/5v/m/+b/4//i/+D/
3//h/+L/4v/g/+L/4v/i/+D/4v/j/+P/4//i/+H/3v/d/+D/4P/g/+D/3v/e/97/3//f
/9//3//f/+D/3v/c/97/3P/X/9H/1f/e/+v/AgAnAF0AkwDDAPUAIQFGAWsBdgFOAQUB
tABhAB0A6//L/7r/sP+k/57/pf+t/7L/t/+8/8T/zP/O/87/1P/V/9T/1f/V/9T/1v/W
/9b/1v/X/9f/2P/a/93/3f/d/93/3f/d/97/3v/d/9z/3P/b/93/3f/d/93/2//b/9z/
3f/e/9//4P/h/+H/4v/i/+P/4//i/+H/4P/j/+T/5v/o/+j/6P/q/+z/6v/s/+7/8P/x
//L/9P/2//j/+////wAAAwAGAAkADAAOABEAFAAXABoAHAAgACMAJwAsADIANQA4ADgA
OgA7ADsAPAA+AEAAQABAAEAAQABCAEIAPwA/ADwAOgA4ADcANgAyADAALQAtACoAJgAj
ACAAHQAaABcAFQATABAADgALAAcAAwABAAAA///+//z//P/7//r/+f/3//j/+P/4//j/
9//0//L/8v/z//T/9f/3//f/9//4//b/9v/2//b/9f/1//X/9f/3//j/+//5//r/+v/6
//r/+P/4//j/+P/4//j/+P/4//j/+P/5//n/+//7//r/+v/4//j/+P/3//f/8//w//T/
9f/2//f/+P/2//b/9v/3//n/+//8//z/+//8//v/+v/8//z//f///wQABAAFAAUAAgAC
AAEA///+//z/+v/4//f/9//4//n/+P/4//b/9f/1//P/8v/1//P/8f/v/+7/6v/p/+n/
6P/o/+j/6P/o/+f/6P/o/+n/5//o/+j/5v/o/+j/6P/m/+X/5f/k/+P/5P/l/+T/5f/k
/+T/5P/k/+T/5P/k/+X/5//n/+f/5//o/+b/5P/i/97/1//T/9n/5v/5/xQAOQBlAJcA
xwDxABsBQgFjAWIBNAHpAJoATQAJAN3/xf+4/67/qP+o/6//t/+8/8H/yv/S/9b/1v/a
/9r/2f/a/9v/2//a/9z/3P/c/9z/3//f/+D/4v/h/+H/4f/h/+H/4f/i/+L/4P/g/+H/
4f/k/+X/5v/n/+b/5f/l/+X/4//j/+P/4//j/+T/5P/l/+j/6P/o/+j/6P/o/+n/6v/s
/+z/7v/w/+7/8P/y//T/9//4//r//P/+/wEABQAGAAgACgAMAA4AEgAVABgAGwAeACAA
JAAnACwAMAA1ADcAOQA6AD0APwA/AEAAQgBEAEYARgBGAEYARABEAEEAQQBBAEAAPwA/
ADsANgAzAC8AMQAuACoAJwAiAB8AHAAZABMAEQAOAAwACAAFAAIAAQACAAEAAAD+//3/
/f/9//3/+//8//z//P/7//v/+f/4//j/+f/6//v/+v/5//j/+P/5//r/+//8//v/+//7
//v/+f/6//3/+//6//r/+v/6//r/+v/6//r/+v/6//r/+v/8//z//f/9//v/+//6//r/
+v/6//r/+f/7//v//P/8//r/+P/4//j/+P/4//j/+P/4//n/9//5//r/+v/7//7///8A
AP7//v///wEAAwACAAIAAQABAAIAAgABAP7//P/6//j/+f/5//r/+//8//z/+v/5//b/
8//x//P/8f/v/+3/7P/r/+v/7P/s/+7/7v/u/+7/7P/s/+v/6//o/+j/5//k/+X/5v/n
/+b/6P/p/+n/6f/n/+f/5f/l/+j/6P/o/+j/6P/o/+j/6f/o/+f/5v/l/+b/4v/i/+D/
3P/Z/9n/3f/o//n/EAAxAF0AiwC5AOMADwE6AVcBVgEmAdsAjgBHAAkA4f/J/7r/sv+o
/6T/q/+3/7z/w//K/9D/1P/Y/9r/3P/b/9z/3f/d/9z/3P/c/9z/3P/b/9v/3P/e/+H/
4f/h/+H/4f/h/+L/4v/i/+L/4//j/+L/4f/g/9//4P/h/+P/5f/l/+X/5f/l/+T/5P/j
/+P/5v/m/+b/5v/n/+b/5v/m/+f/6P/r/+7/7P/u//D/8v/z//T/9v/4//b/+f/9//7/
AwAGAAkADAAPABEAEwAVABsAHgAjACcALAAwADUANwA4ADgAOgA7ADwAPAA9AD4APgA+
AD4APgA/AEAAPgA/AD4APAA6ADkANgAyADAALQAsACgAIwAfABoAFwAUABEADwANAAoA
CAAIAAUAAgABAAAA///+//z/+f/3//X/8//y//L/8f/w//L/8//y//L/8//z//P/8//x
//H/8f/y//T/9P/0//T/9P/z//L/8f/v//D/8//x//L/8v/y//L/8//0//X/9v/0//T/
9P/0//L/8v/z//P/9P/1//X/9v/1//T/8//x//X/7//w//L/8v/y//L/8P/u/+z/6//t
//H/9P/2//T/9v/2//b/+P/4//n/+//8//z//f/9//z//P/7//n/+v/4//b/9P/x//H/
8v/z//T/9P/y//H/8P/t/+v/7f/t/+v/6f/o/+b/5f/l/+T/5P/k/+T/5P/k/+T/4//j
/+P/5P/k/+L/4P/g/+D/3v/d/93/3P/b/9z/3f/c/93/3P/c/9z/3P/c/9z/3P/d/93/
3f/d/93/3v/g/97/2v/U/8//z//V/+T/+f8SADsAdQCrANkABQErAVIBawFaARoBzQB4
AC8A+//V/7v/rv+m/6D/pP+t/7P/uP+7/8L/yP/M/8z/zv/O/9H/0v/T/9P/0v/U/9T/
1P/U/9P/0//U/9b/2f/Z/9n/2f/X/9f/2P/Y/9j/2P/Z/9n/2//b/9v/2//Z/9n/2v/b
/93/3f/d/93/3f/e/97/3//i/+L/4v/i/+P/4v/i/+L/5P/k/+b/6P/o/+r/7P/u/+//
8P/y//T/8//1//j/+P/9/wAAAwAGAAsADwATABcAHgAgACQAJwApACwAMAAxADIAMgA0
ADUANQA2ADgAOgA8ADwAPAA8ADoAOgA3ADcAOAA2ADQAMwAuACoAKAAlACUAIgAeABsA
GgAXABQAEQANAAsACAAGAAIA///8//v/+P/3//b/9P/0//P/8v/x/+//8P/w//D/7//v
/+3/7P/s/+3/7v/v//H/8f/x//L/8v/y//L/8v/z//P/8//z//H/8v/1//P/9P/0//T/
9P/0//T/9P/0//T/9P/0//T/8v/y//P/8//z//P/8v/y//T/9P/0//P/8f/0//T/9P/0
//T/8//y//H/8f/x//P/9P/0//T/9v/2//b/9v/2//f/+f/8//z//f/9//7//v/9//v/
+P/2//T/8v/v/+//8P/x//X/9v/1//X/8//v/+z/7f/v/+3/6//q/+r/6f/p/+j/5v/m
/+b/5v/k/+T/4//j/+H/4v/i/+D/4P/g/+D/3v/g/+H/4f/h/+H/4f/f/9//4P/g/+D/
4P/g/+D/4P/h/+H/4f/h/+H/3v/e/97/3P/a/9X/0f/Z/+j//f8aAEkAgQC1AOMADwE9
AWQBewFoASgB1wCEADcA+//V/73/rv+i/5r/nP+n/7H/tv+5/8L/zP/O/87/0v/U/9f/
1//X/9b/1P/V/9b/1//Y/9f/1//Y/9r/2f/Z/9n/2f/c/93/3//g/97/3v/f/9//4f/h
/+H/4f/f/9//4P/h/9//3//f/9//3//g/+D/4f/k/+T/5P/k/+j/6P/p/+r/6v/q/+z/
7v/t/+7/7//w//L/9P/3//r/+v/9/wEAAgADAAYACQAMABEAFQAZAB0AIQAiACUAJwAs
ADAANQA3ADkAOgA9AD8APgA+AD8AQABCAEQARgBIAEUARABAAD8APAA6ADgANwA2ADIA
MAAtACwAKAAjAB8AHwAdABsAGQAXABUAEgAQAA0ACQAFAAMAAgABAAAA/v/8//v/+v/5
//f/+P/4//j/9//3//X/9P/1//X/9f/1//b/9//4//r/+f/4//f/9v/3//f/9//3//X/
9v/5//f/9//4//n/+v/7//z//f/+//3//P/7//r/+P/4//n/+f/7//v/+v/6//j/+P/4
//f/9//3//j/+P/4//X/9P/0//b/+P/4//j/+v/7//v/+//8//z//P/9//7///8CAAUA
BgAGAAYABgAGAAUAAwABAP3/+v/3//X/+f/6//v//P/6//n/+P/3//X/8//w//D/8P/u
/+3/7P/t/+z/6//q/+v/6v/o/+j/6P/o/+n/6v/r/+z/6//q/+n/6P/m/+b/5v/m/+b/
5v/m/+b/5v/m/+b/5v/m/+b/5v/m/+j/6P/o/+j/5v/m/+b/5v/j/+D/3f/a/+n/9v8D
ABAAPABmAJAAugDiAAgBLgFUASsBBAHdALYAfABEAAwA1P/I/77/tP+q/7H/tv+7/8D/
xf/K/w==
         </WaveFormData>
      </LeadData>
      <LeadData>
         <LeadByteCountTotal>10000</LeadByteCountTotal>
         <LeadTimeOffset>0</LeadTimeOffset>
         <LeadSampleCountTotal>5000</LeadSampleCountTotal>
         <LeadAmplitudeUnitsPerBit>4.88</LeadAmplitudeUnitsPerBit>
         <LeadAmplitudeUnits>��V</LeadAmplitudeUnits>
         <LeadHighLimit>2147483647</LeadHighLimit>
         <LeadLowLimit>268435456</LeadLowLimit>
         <LeadID>V5</LeadID>
         <LeadOffsetFirstSample>0</LeadOffsetFirstSample>
         <FirstSampleBaseline>0</FirstSampleBaseline>
         <LeadSampleSize>2</LeadSampleSize>
         <LeadOff>FALSE</LeadOff>
         <BaselineSway>FALSE</BaselineSway>
         <ExcessiveACNoise>FALSE</ExcessiveACNoise>
         <MuscleNoise>FALSE</MuscleNoise>
         <LeadDataCRC32>4153111917</LeadDataCRC32>
         <WaveFormData>
2v/a/9r/2v/Y/9j/2P/Y/9r/2v/a/9r/2v/a/9r/2v/b/9z/3f/e/+D/4P/g/+D/3v/e
/97/3v/g/+D/4P/g/+D/4P/g/+D/4v/i/+L/4v/k/+T/5P/k/+X/5v/n/+j/6v/s/+7/
8P/w//D/8P/w//T/9v/4//r//P/+/wAAAgAFAAgACwAOABIAFgAaAB4AIAAiACQAJgAo
ACoALAAuAC8AMAAxADIAMwA0ADUANgA4ADgAOAA4ADUANAAzADIALgAsACoAKAAkACIA
IAAeABsAGAAVABIADgAMAAoACAAFAAQAAwACAP///v/9//z/+f/4//f/9v/0//T/9P/0
//b/9v/2//b/9v/2//b/9v/2//b/9v/2//T/9P/0//T/9P/0//T/9P/0//T/9P/0//T/
9P/0//T/9P/0//T/9P/y//L/8v/y//L/8v/y//L/9P/0//T/9P/y//L/8v/y//T/9P/0
//T/8v/y//L/8v/0//T/9P/1//X/9v/1//T/9P/1//X/9f/2//j/+//9//7//v/+//7/
/f/8//v/+f/4//f/9//4//n/+v/6//3/+P/1//L/8f/x//D/8f/y/+//7f/s/+r/6f/p
/+j/6P/o/+j/6P/n/+f/5f/l/+b/5v/m/+T/5P/h/+H/4f/h/+P/4//j/+P/4//i/+L/
4v/i/+L/4v/i/+P/4//i/+L/4//j/+P/4v/f/93/2v/U/87/yv/O/9b/5/8BACoAXACR
AMMA6wAUAUIBXgFYAS0B7QCmAGgAOgAaAP//6P/S/8D/v//E/8X/xf/I/8z/0v/W/9j/
1//X/9X/1v/X/9f/1v/W/9b/1v/W/9b/1v/W/9j/2P/Y/9j/2f/b/9v/2//c/9z/3P/c
/93/2//b/9v/2//c/93/3v/g/+L/4v/j/+P/4v/h/+D/4P/h/+H/4f/h/+H/4f/i/+L/
4v/i/+X/5v/p/+r/6//u/+z/7v/v//D/8v/1//j//P/+////AAADAAYACQAMAA8AEwAX
ABsAIAAiACUAKAAqACsALAAsAC4AMQAxADIAMwA0ADUANQA1ADUANQA1ADQAMwAyADEA
LgArACcAJQAiACEAHQAaABcAEgAPAA0ACwAHAAQAAQD///7//P/6//n/9//2//X/8v/y
//L/8f/w//D/8f/x//H/7//v/+3/7f/v/+7/7v/u/+z/7P/s/+z/7P/s/+z/7P/t/+3/
7f/t/+7/7//x//L/8P/x//H/8f/x//H/8f/x//D/8P/w//D/8P/w//D/8P/w//H/8f/x
/+//7//v/+//7f/s/+7/7v/u/+7/7P/s/+z/7P/r/+z/7v/u/+//8P/y//P/8f/x//L/
9P/1//b/9v/2//T/9P/0//T/9P/z//L/8v/y//P/9P/0//f/9f/z//H/8f/w/+7/7v/s
/+n/5//m/+L/4f/h/+D/3v/e/97/3v/f/9//3f/d/97/3v/e/9z/3v/d/93/3f/b/9v/
2//b/9v/2//a/9r/3P/c/9z/3P/a/9v/2//a/9r/2//b/9v/2P/Z/9n/1P/Q/8z/xP/A
/8b/1//v/xAARAB/ALEA2QACAS4BWAFmAU8BGwHWAJAAVgAqAAcA7P/U/77/s/+2/7v/
vf++/77/wv/K/9D/0f/R/9P/0v/T/9P/0v/R/9D/z//O/8//0P/R/9T/1P/U/9T/1f/V
/9X/1f/W/9b/1v/W/9f/1//X/9f/1//Z/9n/2f/a/9j/2P/Z/9n/2//b/9v/3P/d/93/
3f/d/93/3f/e/97/4P/g/+P/5P/l/+b/5//q/+r/7P/t/+7/7//x//P/9v/5//v//f8B
AAQABwAKAA0AEAATABYAGgAeACEAJAAmACsALAAsAC4AMwAzADQANQA1ADUANAAzADMA
MwAzADIAMQAwAC8ALAAqACcAJgAkACUAIQAeABsAFgATABEADwAJAAYAAwABAAAA/v/8
//v/+f/4//f/9P/y//L/8f/w//L/8//z//P/8f/x/+//7//t/+z/7P/s/+7/7v/u/+7/
8P/w//D/8P/x//H/8f/x//P/8//0//T/9P/1//X/9f/z//P/8//z//T/9P/0//T/9P/0
//T/9P/y//P/8//z//X/8//1//b/9f/0//P/8v/y//L/8v/y//X/9v/4//j/+P/4//n/
+f/3//f/+P/6//v//P/8//z//P/8//z//P/7//n/9//2//T/9f/2//b/+//5//f/9f/3
//b/9P/0//T/8f/v/+7/7P/r/+v/6v/o/+j/6P/o/+f/5//l/+X/6P/o/+j/5v/m/+X/
5f/l/+f/5//n/+f/5f/l/+T/5P/k/+T/5P/k/+b/5//n/+b/5v/n/+f/5//m/+f/5//m
/+D/2P/S/9D/1P/f//H/EAA8AG8AnwDPAP4AKgFSAWoBYQEzAfAAqABkADIAEwD6/+L/
zv+//7r/vf/D/8z/0v/Y/9z/3v/d/93/3//e/9//3//e/97/3v/e/97/3v/e/97/4P/g
/+D/4P/h/+P/4//j/+T/4v/i/+L/4//l/+X/5f/l/+f/5//n/+j/5v/m/+f/5//n/+f/
5//o/+n/6f/p/+n/6v/p/+n/6P/p/+r/7v/w/+//8P/x//T/8v/0//X/9v/5//v//f8A
AAMABQAHAAsADgARABQAFwAcAB8AIgAmACgAKwAuADAANQA2ADYAOAA5ADkAOgA7AD0A
PwBAAEEAQwBDAEMAQgA/AD4APQA6ADYAMQAuACoAKwAnACQAIQAeABsAGQAXABUAEgAP
AA0ADAAKAAgABwAGAAQAAgD+//3//v/+//7//v/////////9//3/+//7//3//P/8//z/
/P/8//z//P/8//z//P/8//3//f/9//3/+//7//z//P/8//3//f/9//v/+//7//v/+//8
//3//v8AAAAAAAAAAP/////+//3//f/9//3//f////3//f/8//z//P/8//z//v/+//7/
/v/9//7/AAAAAAIAAgADAAMAAAD/////AAAEAAYABwAIAAYABgAGAAYABwAFAAMAAgAA
AAEAAgACAAUAAwABAP///f/8//r/+v/7//n/+P/4//b/9f/1//T/8v/y//L/8v/x//H/
7//v//H/8v/z//L/8f/v/+7/7f/r/+v/6//r/+3/7f/s/+z/7v/u/+7/7v/s/+3/7f/s
/+3/7//w//H/7v/t/+3/7P/m/+D/3P/a/97/6/8BACQAUACDALMA3QAGATIBVAFgAUkB
EwHSAJAAUgAoAA0A9v/g/87/xf/I/8//1f/c/+L/5P/m/+j/6f/p/+f/5v/n/+f/5v/m
/+b/5v/m/+j/6P/o/+r/6f/o/+f/5//p/+n/6f/q/+r/6v/q/+v/7f/t/+3/7f/s/+v/
6v/q/+r/6v/r/+v/6//r/+v/7P/u/+//8P/x//H/8f/y//L/8v/y//X/9v/3//j/+f/8
//7/AAABAAIAAQADAAUACAAJAAsADQARABQAFwAaAB0AIAAjACYAKgAwADMANgA4ADoA
OgA5ADoAPgA/AEEAQwBCAEMAQwBDAEUARQBFAEQARQBEAEMAQAA9ADkANwA0ADIALQAp
ACUAIwAhACAAHwAbABgAFQATABIAEAAOAA0ADwAOAA0ACgAIAAgABwAGAAUABQAEAAMA
BAAFAAQABQAHAAYABgAGAAQABAAEAAQABgAGAAYABgAFAAUABQAFAAUABQAGAAYABAAF
AAUABQAFAAUABQAFAAYABgAGAAYABAAEAAQABAAFAAcACAAJAAYABQAEAAMAAwADAAQA
BgAGAAYABgAGAAYABgAGAAUABgAIAAgACAAIAAkACQALAAsADAAOAA0ADgAOAA4ADAAM
AAwADAANAAsACQAIAAoACwAMAAwADQALAAkABwAJAAgABgAGAAQAAQD///7//v/9//3/
/P/+//7//v/+//z/+//4//f/+v/6//r/+P/2//X/9f/1//X/9f/1//X/9//3//b/9v/2
//b/9v/2//X/9f/0//L/9P/1//X/9f/2//X/8//w/+r/5v/i/97/5P/z/wkAKgBaAI0A
vQDpABQBPAFeAWIBQQENAdAAkABeADYAFQD8/+j/1P/N/9T/2f/b/97/4P/k/+b/6P/p
/+f/4//m/+f/5//m/+f/6P/p/+r/6v/q/+r/7P/q/+r/6v/r/+v/6//r/+z/7P/s/+z/
7f/t/+3/7f/t/+v/6//r/+z/7v/u/+//7//t/+3/7f/u/+//7//v/+//8f/x//L/8v/0
//T/9//4//n/+v/7//7//P/+////AAABAAMABQAIAAoACwAMAA8AFAAXABoAHQAiACUA
KAAsAC4AMQA0ADYAOQA6ADoAPAA9AD0APgA/AEIAQwBDAEMAQwBDAEMAQgA/AD4APQA6
ADgANQA0ADIALwArACgAJQAiAB8AHQAbABkAFgATABEADQAKAAcABQADAAIAAQD+//3/
/v/+//7//f/9//z/+//9//3/+//7//3//P/8//z/+v/6//r/+v/6//r/+v/6//3//f/9
//3//f/9//7//v/+//////////7//f/8//v/+v/6//r/+v/4//j/+P/4//n/+//8//3/
///7//3/+//4//j/+P/4//j/+v/6//r/+v/6//r/+//6//v//P/+////AQABAAIABAAH
AAgACAAIAAUABAADAAIAAQD///3//P/8//3//v/+/wEA///9//v//f/8//r/+v/6//f/
9f/0//L/8f/x//D/7v/u/+7/7v/u/+//7v/v/+7/7v/u/+z/7P/r/+v/6//p/+n/6f/p
/+n/6f/o/+j/6P/o/+j/6P/p/+v/7P/s/+v/6//q/+n/6v/t/+v/5v/g/9r/0v/S/9r/
6f8BACQAVgCRAMUA8QAeAUoBagFwAVMBGQHUAIwAVgAuAA0A8v/e/8r/wf/G/8v/zf/Q
/9L/1P/Y/9r/3//f/93/3//h/+L/4v/h/+D/3//e/+D/4P/g/+L/5P/k/+T/5f/l/+X/
5f/m/+T/5P/k/+X/5f/l/+X/5f/j/+P/4//k/+X/5v/o/+n/6f/p/+n/6v/r/+v/6//r
/+3/7f/u/+7/7v/u//H/8v/1//b/9//6//n/+v/6//r//f///wEABAAJAAsADQARABQA
FwAaAB0AIAAjACYAKgAsAC8AMgA0ADcAOAA4ADoAPwA/AEAAQQBEAEUARQBFAEQAQwBC
AEAAPwA+AD0AOgA5ADUAMwAwAC8AKwAoACUAIgAfAB0AGwAVABIADwANAAwACgAIAAcA
BQAEAAMAAAD+//7//f/8//z//f/9//3/+//7//n/+f/5//j/+P/4//r/+v/6//r//P/8
//z//P/9//3//f/9//3//f/+//7//P/9//3//f/9//3//f/9//7//v/+//7/AAAAAAAA
AAD+/////////wEAAQABAAEA///9/////v/9//z/+//6//z//P/8//z/+//8//7//v8A
AAAAAQABAAAA/////wAAAwAEAAQABAAEAAQABAAEAAMAAQD///7//v///wAAAAAFAAMA
AQD//////v/8//z//P/5//f/9v/y//H/8f/w/+7/7v/u/+7/7f/t/+v/6//u/+7/7v/s
/+7/7f/t/+3/6//r/+v/6//r/+v/6v/q/+z/7P/s/+z/7P/t/+3/7P/q/+v/6//r/+z/
7f/t/+j/4v/a/9b/2P/i//P/CwAyAGQAmQDHAPMAIAFMAWwBbgFHAQkBxgCCAEoAIgAF
APD/3v/O/8X/yv/L/83/0P/Y/97/4v/i/+P/5//n/+X/5f/k/+L/5P/k/+T/5P/m/+b/
5v/o/+b/5v/m/+f/5f/l/+X/5v/o/+j/6P/p/+n/6f/p/+n/5//n/+f/6P/o/+j/6f/p
/+v/6//r/+z/7f/t/+3/7f/t/+3/7v/u//H/8v/2//j/9//4//n//P/7//z//P/8//v/
/f///wIABwAJAAsADwASABUAGAAbAB4AIQAkACgALAAvADIANAA5ADoAOgA8AD0APQA+
AD8AQgBDAEMAQwBBAEEAQQBAAD8APgA9ADoAOQA1ADMAMAAtACkAJgAjACAAHQAbABkA
FwAUABEADwANAAwACwALAAoACAAGAAIAAAAAAP///v/9//3//P/7//z//f/8//3//f/8
//z//P/8//z//P/8//z//P/8//z/+//7//v/+//9//3//v/+/wAAAQABAAEA////////
///+//7//v/+//z//P/8//z//P/9//3//f/9//3//f/9//v/+//7//7//v/+//7//v/9
//z/+//6//z//v8BAAIAAgACAAMAAwABAAEAAgAEAAUABgAGAAYABgAGAAYABgADAAEA
///+/wAAAQACAAIABQADAAEA///+//z/+f/4//r/9//1//T/8P/v/+//7v/w//D/8P/w
/+//7//t/+3/7//w//H/8P/v/+3/7P/r/+z/7f/u/+//7f/t/+z/7P/q/+r/6v/q/+r/
6//r/+r/7P/t/+3/7f/q/+f/5//m/+D/3P/a/9z/5v/7/xkAQgB0AKUAzwD3ACABSgFi
AVYBKQHtAKoAagA6ABgA/f/m/9D/xv/J/87/z//R/9b/2P/c/+L/5v/l/+P/4//k/+X/
5f/k/+T/5P/k/+T/5v/m/+b/6P/o/+j/6P/p/+j/5//m/+b/6P/o/+j/6f/q/+v/7P/t
/+v/6//r/+z/6v/q/+v/6//p/+n/6f/q/+3/7f/t/+3/7//v//D/8P/u/+7/8f/y//X/
9v/3//r/+v/8//3//v8BAAMABQAIAAkACwANABEAEgAVABgAGwAfACMAJwAsAC8AMQAz
ADQANwA4ADgAOgA9AD0APgA/AD4APwA/AD8APQA9AD0APAA7ADoAOQA2ADMALwAtACoA
KwAnACQAIQAcABkAFwAVABIAEAAOAA0ACgAIAAYABQAHAAYABQACAAAAAAD///7//v//
//////8AAAEAAAABAAAA/v/9//z/+v/6//r/+v/6//r/+v/6//v/+//7//v//f/9//7/
/v/9//3//P/7//3//f/9//3/+v/6//r/+v/8//z//P/8//z//f/9//3/+//7//v/+//9
//3/+//6//z/+//6//n/+P/4//j/+P/4//r//P///wAAAAAAAAEAAQD+//3//f/+/wAA
AgADAAQAAgACAAIAAgABAP///f/8//3///8BAAIAAwABAP///f/9//z/+v/6//r/9//1
//T/9P/z//P/8v/x//D/7//u/+//7//t/+3/7//w//H/8P/u/+3/7f/t/+v/6//r/+v/
7f/t/+z/7P/q/+r/6v/q/+r/6//r/+r/7P/t/+3/7f/s/+3/7f/o/+L/3P/Y/9j/3P/l
//n/GgBEAHUApQDTAPoAJAFIAVYBPwELAcwAjgBaADAADQD0/+T/0P/F/8z/0//T/9T/
2v/c/97/5P/l/+X/5f/k/+X/5f/k/+L/4v/i/+L/5P/k/+T/5v/k/+T/5P/l/+X/5f/l
/+b/5v/m/+b/5//n/+f/5//n/+f/5//n/+j/6v/q/+v/6//p/+n/6f/q/+3/7f/t/+3/
7//v//D/8P/u/+7/8f/y//L/8v/y//T/8v/0//X/9v/6//3/AAAEAAcACQALAA8AEQAT
ABUAFwAaAB0AIAAkACoALQAwADIANQA2ADYAOAA5ADkAOgA7AD0APwBAAEEAPwA/AD8A
PgA7ADoAOQA2ADEALQArACgAKgAnACUAIwAeABsAGQAXABMAEAANAAsACgAIAAYABQAD
AAIAAQD+//z//P/7//r/+P/5//n/+f/5//n/9//3//f/9v/2//b/+P/4//j/+P/2//b/
9v/2//j/+f/6//v/+v/5//n/+P/4//n/+f/5//f/9//3//f/+P/4//j/+P/2//b/9v/2
//j/+f/5//n/+f/5//n/+f/1//X/9P/y//L/8v/y//T/9P/0//T/9//4//r/+v/4//j/
+f/5//n/+f/6//z///8AAAAAAAABAAIAAwAEAAAA/f/6//j/9v/3//j/+P/8//v/+v/5
//n/+P/2//b/9f/x/+7/7P/s/+v/6//q/+r/6v/q/+r/6f/p/+f/5//n/+b/5f/i/+X/
5f/m/+f/5v/l/+T/4//j/+P/4v/i/+T/5P/k/+T/5P/l/+X/5P/k/+X/5f/l/+b/5f/j
/+D/2P/O/8r/zP/S/9//+f8gAFIAiQC/AOkAEgFAAWQBaAFBAQMBugB6AEoAJgAFAOz/
1v/E/7//xP/J/8v/zP/M/87/1P/Y/9f/1//b/9r/2//b/9r/2f/Y/9f/1v/Y/9j/2P/a
/9r/2v/a/9v/2//b/9v/3P/d/97/3//h/9//3//f/9//3//f/9//4P/g/+D/4f/h/+H/
4f/h/+L/4f/h/+H/4f/j/+P/5P/k/+T/5P/n/+j/6//s/+3/8P/u//D/8f/y//X/9//5
//z///8BAAMABwAMAA8AEgAVABgAGwAeACIAJAAnACoALAAxADIAMgA0ADUANQA2ADcA
OAA5ADkAOQA5ADkAOQA4ADcANgA1ADIAMQAtACsAKAAlACEAHgAbABcAEwAQAA0ADAAK
AAgABwADAAAA/f/7//v/+v/5//b/8v/y//H/8P/w//H/8f/x//H/8f/v/+//7//u/+7/
7v/w//D/8P/w//D/8P/w//D/8f/x//H/8f/z//P/9P/0//L/8//z//P/8//z//P/8//0
//T/9P/0//T/9P/0//T/9P/1//X/9f/0//P/8v/x/+//8P/y//L/8v/y//D/8P/w//D/
8f/y//T/9P/0//T/9f/1//X/9f/2//j/+f/6//r/+v/6//r/+v/6//n/9//1//T/9v/3
//j/+P/9//v/+f/3//X/9P/y//L/8v/v/+3/7P/q/+n/6f/o/+j/6P/o/+j/5v/l/+L/
4f/k/+T/5P/i/+T/4//j/+P/5f/l/+X/5f/i/+H/3//e/9//4P/h/+L/4v/j/+P/4v/g
/+H/4f/h/+D/3//d/97/3P/W/87/zv/S/93/8f8WAEoAfwCxAOEADAE0AVgBaAFNARcB
1gCUAFoALgALAPL/3v/G/7n/vP/B/8P/xv/K/9D/1P/U/9X/1//Z/9n/2f/Y/9b/1//Y
/9n/2v/a/9r/2v/c/97/3v/e/9//3//f/9//4P/f/97/3f/d/9//3//f/9//3f/d/93/
3v/g/+D/4f/h/+P/4//j/+T/5P/j/+L/4f/k/+X/5//o/+b/5v/p/+r/6//s/+3/8P/w
//L/8//0//f/+f/7//7///8BAAMABwAKAA0AEAATABQAFwAaAB4AJAAnACoALAAxADIA
MgA0ADcANwA4ADkAOgA7ADsAOwA9AD0APQA8ADoAOAA2ADIAMAAtACwAKgApACUAIgAf
ABwAGQAXABUAEwAQAA0ACwAHAAQAAQD///3//P/7//j/9//4//j/+P/2//f/9//3//b/
9f/y//H/8v/y//P/9P/0//T/9P/0//T/9P/0//T/8//z//P/8//1//X/9v/2//b/9//3
//f/9//3//f/9//4//j/+P/4//b/9v/2//b/+P/5//n/+f/4//f/9v/1//X/8//v//T/
9v/2//b/9v/2//b/9v/2//X/9v/4//j/9v/2//f/9//5//n/+v/8////AAAAAAAA/v/+
//7//v/9//v/+f/4//b/9//4//j/+//5//f/9f/3//b/9P/0//T/8f/v/+7/6v/p/+n/
6P/o/+j/6P/o/+j/6f/o/+n/6f/o/+f/5P/l/+X/5v/n/+b/5f/k/+P/5P/l/+X/5v/k
/+T/5P/k/+L/4//j/+L/4//l/+b/5//o/+X/5f/i/9z/0v/K/87/2P/n/wEAJgBUAIUA
swDdAAYBMAFQAVgBOQEBAcIAggBKAB4AAwDu/9j/xv+//8T/yf/L/87/1P/a/9z/3P/d
/93/3f/c/93/3f/c/9z/3P/c/9z/3f/e/9//4v/g/+D/4P/h/+H/4f/h/+L/4P/g/+D/
4f/k/+X/5v/n/+b/5f/k/+T/4v/i/+P/4//j/+P/4//k/+X/5f/l/+X/5f/l/+b/5v/n
/+j/7P/u/+3/7v/v//L/9P/2//f/+P/7//3///8CAAQABQAGAAkADAAPABIAFQAWABkA
HAAgACQAJwAqACwAMAAyADMANgA5ADkAOgA7ADwAPQA9AD0AOwA7ADsAOgA7ADoAOQA2
ADMALwAtACoAKwAnACQAIQAdABkAFgATAA8ADAAJAAcAAgAAAP7//f/+//7//v/8//v/
/P/8//z/+//7//r/+f/5//n/9//3//n/+P/4//j/9v/2//b/9v/4//j/+P/4//f/9//3
//f/9//3//j/+P/2//f/9//3//f/9//3//f/9v/2//b/9v/4//j/+P/4//b/9//3//f/
9f/1//X/9f/0//X/9v/4//b/9P/0//T/9P/0//T/9P/0//T/8//0//b/9v/3//j/+v/7
//v/+//8//7//f/+//7//v/+//7//v/+//v/+f/3//b/+P/5//r/+v/9//v/+f/3//f/
9v/0//T/9P/x/+//7v/u/+3/7f/s/+7/7v/u/+7/7f/t/+v/6//p/+j/5//k/+X/5f/m
/+f/6f/p/+n/6f/n/+f/5v/m/+j/6P/o/+j/6P/p/+n/6P/l/+X/5P/j/+b/4//j/+D/
2v/W/9T/1v/c/+n//f8eAEoAewCpANMAAAEuAU4BUgEzAfkAugB8AEgAIAAFAPD/2v/G
/73/wv/J/8v/zv/U/9j/3P/e/9//3//f/+D/4f/h/+D/3v/e/97/3v/c/9z/3P/e/+D/
4P/g/+H/3//f/9//4P/g/+D/4P/h/9//3//f/9//4P/h/+L/5P/m/+b/5//n/+T/4//i
/+L/5f/l/+X/5f/m/+X/5f/k/+X/5v/q/+z/6//s/+3/8P/w//L/8//0//X/9//5//z/
/f///wEABQAGAAkADAAPABUAGQAdACIAJgApACwALgAxADIAMgA0ADYANQA1ADUANAA1
ADUANQA2ADcAOAA4ADcANgA1ADIAMQAtACsAKAAlACEAHgAbABcAEwAQAA0ACQAGAAMA
AQABAAAA/////////v/9//r/9//2//T/8v/x//H/8P/v//D/8f/w//H/8//y//L/8v/w
//D/8P/w//D/8P/w//D/8P/v/+7/7f/v/+//8P/w//D/8f/x//H/8//z//P/8//w//D/
8P/w//D/8P/w//D/8f/z//T/9f/0//P/8v/x//H/7//u//D/8P/w//D/7v/s/+r/6P/s
/+7/8f/y//T/9P/1//X/9f/1//b/+P/5//r/+v/6//j/+P/4//j/9//1//P/8v/y//P/
9P/0//f/9f/z//H/7//u/+z/7P/u/+v/6f/o/+T/4//j/+L/5P/k/+T/5P/l/+X/4//j
/+L/4v/i/+D/4P/f/9//3//d/93/3f/d/93/3f/c/9z/2v/a/9r/2v/a/9v/2//a/9z/
3f/d/93/3v/h/9//2v/S/8r/xv/K/9T/5f///ygAYACXAMcA8QAcAUQBXgFWASkB6wCk
AGQANgASAPP/3P/K/7z/u//C/8X/xf/G/8r/zv/Q/9D/0f/T/9X/1P/V/9X/1P/U/9T/
1P/U/9T/1P/U/9b/2P/Y/9j/2f/Y/9f/1v/W/9b/1v/W/9f/2P/Z/9r/2//Z/9n/2f/a
/9z/3P/d/93/3f/d/93/3v/f/9//3//f/9//3//g/+D/4v/i/+X/5v/n/+j/6f/s/+z/
7v/v//D/8P/x//L/9P/5//v//f8BAAUACQANABEAFgAZABwAIAAiACUAKAAqACsALAAs
AC4AMQAxADIAMwA2ADcANwA3ADUANQA1ADQAMwAyADEALgApACUAIwAgACEAHQAaABcA
FAARAA8ADQAHAAQAAQD///z/+v/4//f/9f/0//P/8P/w//D/7//u/+z/7f/t/+3/7f/t
/+v/6//r/+r/6v/q/+z/7P/s/+z/7v/u/+7/7v/v/+//7//v/+3/7f/u/+7/7v/v/+//
7//x//H/8f/x//D/8P/w//D/7v/u/+7/7v/w//H/8f/x//H/8f/x//H/7f/w//L/8v/y
//L/8f/w/+//7v/v//D/8v/y//D/8P/x//H/7//v//D/8v/1//b/9v/2//j/+P/4//j/
9f/z//H/8P/v/+//7//u//P/8//z//P/8v/w/+3/7P/u/+v/6f/o/+j/5//n/+b/5P/k
/+T/5P/h/+H/3//f/+D/4P/g/97/3v/d/93/3f/f/9//3//f/93/3f/c/9z/3v/e/97/
3v/c/93/3f/c/9z/3f/d/93/3P/d/93/2v/W/9D/yv/M/9b/6f8FADIAaACdAMsA9wAk
AUwBZgFcAS8B8QCuAG4AOgAUAPX/3P/G/7b/sf+6/8P/w//E/8r/0P/S/9L/0//V/9f/
1//X/9b/1P/W/9b/1v/W/9b/1v/W/9j/2P/Y/9j/2f/b/9v/2//c/9z/3P/c/93/3f/d
/93/3f/b/9v/2//c/9z/3P/d/93/3f/d/93/3v/f/9//3//f/+P/4//k/+T/5P/k/+f/
6P/o/+j/6P/q/+v/7v/w//L/8//1//f/+v/9////AQAFAAoADQAQABMAFAAXABoAHgAi
ACUAKAAqAC4AMAAxADQANAAzADMAMwA2ADkAOwA9ADoAOQA4ADYAMwAyADEALgAtACkA
JwAkACEAHQAaABcAFQATABIAEQANAAoABwAFAAAA/v/8//v/+f/4//f/9P/y//L/8f/w
//D/8f/x//H/7//v/+3/7f/v/+7/7v/u/+//8P/x//L/8P/w//D/8P/w/+//7v/t/+//
7//w//D/8P/x//H/8f/y//P/9P/1//P/8v/x//D/8P/w//D/8P/y//P/8//z//L/8f/w
/+//7//v/+//8P/u/+z/7P/s/+7/7v/v//D/8//z//P/8//y//P/8//z//T/9v/4//r/
+//7//z//P/6//r/+f/4//X/8//y//L/9f/1//b/9//2//T/8v/v/+7/7P/q/+r/6v/n
/+b/5f/m/+X/5P/j/+T/5P/j/+L/4f/g/+H/4v/j/+T/4//i/+H/4P/e/97/3v/e/97/
3v/e/97/3v/e/97/3v/e/97/3v/e/+D/4P/g/+D/3//e/93/3P/Y/9T/0P/M/9j/4v/s
//b/IABKAHQAngDGAO4AFgE+ASMBCAHtANIAoABuADwACgD3/+T/0f++/8L/xP/G/8j/
y//O/w==
         </WaveFormData>
      </LeadData>
      <LeadData>
         <LeadByteCountTotal>10000</LeadByteCountTotal>
         <LeadTimeOffset>0</LeadTimeOffset>
         <LeadSampleCountTotal>5000</LeadSampleCountTotal>
         <LeadAmplitudeUnitsPerBit>4.88</LeadAmplitudeUnitsPerBit>
         <LeadAmplitudeUnits>��V</LeadAmplitudeUnits>
         <LeadHighLimit>2147483647</LeadHighLimit>
         <LeadLowLimit>268435456</LeadLowLimit>
         <LeadID>V6</LeadID>
         <LeadOffsetFirstSample>0</LeadOffsetFirstSample>
         <FirstSampleBaseline>0</FirstSampleBaseline>
         <LeadSampleSize>2</LeadSampleSize>
         <LeadOff>FALSE</LeadOff>
         <BaselineSway>FALSE</BaselineSway>
         <ExcessiveACNoise>FALSE</ExcessiveACNoise>
         <MuscleNoise>FALSE</MuscleNoise>
         <LeadDataCRC32>3884925680</LeadDataCRC32>
         <WaveFormData>
7v/u/+7/7v/s/+z/7P/s/+3/7v/v//D/7v/u/+7/7v/w//D/8P/w//L/8v/y//L/8P/w
//D/8P/y//L/8v/y//L/8v/y//L/9P/0//T/9P/2//b/9v/2//j/+P/4//j/+//8//3/
/v/8//z//P/8////AAABAAIABQAGAAcACAAMAA4AEAASABYAGAAaABwAHwAgACEAIgAl
ACYAJwAoACoAKgAqACoAKwAsAC0ALgAwADAAMAAwAC8ALgAtACwAKQAoACcAJgAjACIA
IQAgAB4AHAAaABgAFAASABAADgANAAwACwAKAAkACAAHAAYAAwACAAEAAAAAAAAAAAAA
AAIAAgACAAIAAAAAAAAAAAAAAAAAAAAAAP7//v/+//7//v/+//7//v8AAAAAAAAAAP7/
/v/+//7/AAAAAAAAAAD///7//f/8//z//P/8//z//v/+//7//v/8//z//P/8//z//P/8
//z//P/8//z//P/+//7//v8AAP///v/+//3///////////8BAAEAAQAEAAUABgAGAAYA
BAAEAAQABAAEAAQABQAHAAcABwAJAAkABwADAAAA/P/9//v/+//7//f/9v/0//P/8//y
//H/8f/z//P/8v/x//H/8f/x//H/8f/w/+//7//u/+7/7P/s/+z/7P/u/+7/7P/s/+v/
6//s/+z/6//r/+3/7v/u/+7/7v/u/+7/7f/q/+f/4v/c/9X/0P/S/9f/4//1/xMAOABh
AIYApADDAOkAAwEFAfIA0gCpAIMAYwBGAC4AFQD8/+f/4v/k/+X/4//j/+L/5f/m/+j/
5//l/+H/4f/i/+P/4//h/+H/4f/h/+H/4f/i/+P/4//j/+P/4//i/+L/4//j/+X/5f/l
/+b/5P/k/+T/5P/l/+b/5//o/+j/6f/p/+n/6P/n/+f/5v/o/+n/6v/s/+n/6P/n/+f/
5//o/+r/6//t/+7/8P/x/+//7//w//H/9P/2//f/+v/5//v//P8AAP//AAACAAYACQAM
AA8AEgAUABYAGQAbABoAGgAcAB4AHwAfAB8AIQAjACQAJAAkACQAJAAkACQAIgAiACEA
HgAdABsAGQAXABYAFAASABAADAAIAAYABQABAP///v/8//3/+//5//n/9//2//X/8//z
//L/8v/z//T/9P/0//P/8//z//D/8P/w//D/8P/w/+7/7f/s/+v/7P/s/+z/7P/u/+7/
7v/u/+z/7//v/+7/7//v/+//7//v//D/8P/v/+3/7f/s/+z/7P/s/+7/7//t/+3/7f/t
/+v/6//r/+r/6f/o/+r/6v/q/+r/6v/q/+r/6v/q/+z/7P/t/+//7//v/+//8f/x//H/
8f/z//P/8//y//L/8v/y//L/8v/x//D/8P/z//P/8//1//X/9f/z//L/8P/v/+3/7f/t
/+n/6P/m/+P/4//i/+H/3//f/9//3v/d/93/3f/d/93/3f/c/9v/3f/e/97/3P/a/9r/
2v/c/9z/2v/a/9n/1//Y/9j/1//Z/9n/2v/a/9r/2v/a/9r/1//Y/9f/0v/O/8n/wv+8
/7//y//d//P/GgBDAGYAhgCjAMcA6QD5APIA2gC1AI0AaQBIACoADwD2/93/0P/O/8//
z//N/8z/z//S/9T/1f/V/9X/1P/U/9T/0//R/9H/0f/R/9L/0//V/9f/1v/V/9T/0//U
/9T/1f/V/9X/1f/V/9b/1v/W/9b/1v/Y/9j/2P/Y/9b/1//X/9f/2f/Z/9r/2v/b/9v/
2//c/97/3v/e/9//3//g/+L/4//h/+L/5P/l/+f/5//o/+n/6P/q/+v/7v/x//P/9P/4
//n/+v/8/wAAAAACAAQABgAJAAwAEAATABYAFgAYABoAGwAbABsAHQAdAB4AHgAeAB4A
HgAeAB4AHgAeAB0AGgAZABcAFQATABQAEgAQAA4ADAAIAAYABQABAP///v/8//v/+f/3
//f/9P/0//T/8//x//D/8P/x//L/8v/y//H/8//z//D/8P/w//D/8P/w//H/8f/x//H/
9P/0//T/9P/y//L/8v/y//T/9//3//b/9//3//f/9//2//b/9f/z//P/8//y//L/9P/0
//b/9//1//X/9f/1//X/9f/3//b/9P/0//T/9P/2//b/9v/2//j/+v/6//v/+//7//v/
+//5//n/+f/5//z//f/+//7//v/+//7//v8AAP///v/+//3//f/9////AQABAP///v/+
//3/+//7//v/9//2//T/8//z//L/8f/v/+//7//u/+3/7f/t/+3/7//v/+7/7f/r/+z/
7P/q/+v/7P/t//D/7v/s/+z/6//r/+z/7P/r/+z/7f/v//D/7v/u/+7/7v/t/+7/7//s
/+j/4f/a/9b/1//d/+n/AQAiAEcAaACKAK8AzwDvAAcBCgH0ANEApwB9AFwARAArABAA
+f/o/97/3//j/+f/6P/r/+z/7P/r/+v/6//q/+r/6v/p/+n/6f/p/+n/6f/p/+r/6//r
/+v/6//r/+z/7P/t/+3/6//r/+v/7P/u/+7/7v/u/+7/7v/u/+7/7v/v/+//7//x//H/
8v/y//H/8f/x//L/8P/w//D/8f/z//T/9v/3//X/9v/4//n/+f/5//r/+//+/wAAAQAE
AAMABQAGAAoADQAOABAAFAAWABgAGgAcAB4AIAAjACUAKAAoACoALAAsACsAKgArADAA
MgAzADQANAA0ADQANAAyADIAMQAuACwAKQAmACMAJAAiACAAHgAcABgAFgAVABUAEwAS
ABAAEQAPAA0ADQALAAoACQAHAAYABgAHAAkACQAIAAcABQAFAAUAAgACAAQABAAEAAQA
BQAFAAUABQAGAAYABgAGAAYABgAGAAYABQAHAAYABAAFAAUABQAFAAMABAAEAAMABAAF
AAUABgAGAAYACAAJAAgABwAGAAUABQAFAAUABAAJAAUAAwAEAAQABAAEAAQABgAGAAYA
BgAIAAoACgALAAsACwALAAsACQAJAAkACQANAA8AEQASABAAEAAQABAAEgARABAAEAAQ
AA8ADgAPAA8ADwANAAwACgAJAAcABwAIAAUABQAEAAEAAQAAAP///f/9//3//P/7//v/
+//7//7//////////v/+//3/+v/4//j/+P/6//r/+P/4//f/+f/6//r/+f/5//n/+v/6
//z//P/8//z/+//4//n/9v/w/+v/5v/k/+X/7f/9/xcAOABbAIAAngC9AN8A+wAJAQIB
6gDHAKEAeQBYAEAAKQAQAPv/8P/u//P/9f/3//r/+//8//z/+//5//f/9v/2//b/9f/1
//X/9f/1//X/9f/2//f/9f/1//X/9f/0//T/9f/1//X/9f/1//b/+P/4//j/+P/2//b/
9v/2//T/9f/1//X/9v/3//n/+v/9//3//f/+//7//v/+/////f/+/wAAAQABAAIABAAF
AAcABwAIAAkACAAKAAsADgANAA8AEAAUABcAGAAaAB4AHgAgACIAJAAnACoALgAxADEA
MAAxADIANAA1ADYAOQA6ADoAOQA4ADoAOgA6ADoAOgA6ADkANgA1ADMAMQAvACwAKgAo
ACYAJgAiACAAHwAdABsAGgAYABcAFQATABMAEgASABIAEQAPAA4ADgAPAA8ADgANAAsA
DgAPAA0ADgAOAA4ADgAOAA8ADwAPAA8AEAAQABAAEAAOAA4ADgAOAAwADwAPAA4ADQAN
AA0ADQALAAwADAALAAwADQANAA4ADAAMAA4ADwAPAA8ADwAPAA0ADQANAAwACwALAAoA
CwAMAA0ADgAOAA4ADgAOAA8AEAAPAA8AEQARABEAEQATABMAEwATABQAFQAWABYAFgAW
ABYAFgAWABUAFAAUABcAFwAXABkAGAAXABQAEgASABEADwAPAA0ACQAIAAYABQAFAAQA
AwAFAAUABQAEAAIAAQAAAP//AgADAAMAAwABAAIAAgAAAP7//v/+/wAAAgAAAAAA///9
//7//v/9//3//f/+//7//v/+//7//v/9//z/+//2//L/7f/o/+T/5//x/wEAGQA8AGMA
hACmAMcA5wABAQ8BBAHqAMsApQCBAGIARAApABIA+//y//b/9//1//f/9v/1//b/+P/5
//X/8f/y//L/8v/x//L/8//0//X/8//z//T/9f/z//P/8//z//T/9P/1//X/9f/1//X/
9v/2//b/9v/2//T/9P/0//T/9P/1//X/9f/z//P/9P/0//X/9f/1//b/9v/2//b/9//3
//j/+v/7//v//P/+/////////wAAAQACAAQABQAIAAgACQAJAAwADwAQABIAFgAYABoA
HAAeACAAIgAlACcAKAAoACoALAArACsAKwAtADEAMgAyADIAMgAyADIAMgAwADAALwAs
ACsAKQAnACUAIgAgAB4AHAAcABgAFgAVABUAEwASABAADAAJAAYABQACAAIAAgABAP//
/v/+/////v/+//7//f///////P/8//z//P/8//z/+f/5//n/+f/6//r/+v/6//v//P/9
//7//P///////v////////////7//v/9//v/+f/5//j/+P/4//j/+v/7//3//f/9//3/
+//5//v/+v/4//j/+P/4//j/+v/6//r/+v/6//r/+P/3//r/+//8//3///////////8E
AAUABgAGAAUABAADAAIAAAD///7//v////////8BAP/////9//z//P/7//n/+f/7//f/
9v/0//P/8//y//H/7//v/+//7v/v/+//7//v/+//7//u/+3/6//s/+z/6v/o/+j/6P/q
/+r/6P/o/+f/5//o/+j/5//o/+n/6//s/+r/6v/q/+r/6f/q/+n/5P/e/9f/0P/O/9H/
3f/v/wcAKgBXAHwAnAC9AOEA+wAHAfwA4gC7AJEAbQBOADAAFwD+/+n/3P/c/93/3f/f
/97/3//e/+D/4f/j/+H/4f/i/+P/4//i/+H/4P/f/9//3//g/+H/4//j/+P/4//k/+T/
5f/l/+P/4//j/+T/4v/i/+L/4v/k/+T/5P/k/+T/5f/l/+X/5//n/+j/6P/n/+f/5//o
/+r/6v/q/+v/6f/q/+z/7f/v//D/8v/z//P/8//0//X/9P/2//f/+v/8////AQAGAAUA
BgAIAAwADgAQABIAFAAWABgAGwAdAB4AHgAgACIAJAAlACYAKQArACwALAAsACoAKgAq
ACoAKgAqACkAJgAjACEAHwAdABwAGgAYABYAFgASABAADwAMAAkABwAEAAUAAwABAAEA
AAAAAAAA///7//r/+v/7//z//P/8//v/+//7//j/+P/4//j/+P/4//n/+f/5//n/+v/6
//r/+v/8//z//P/8//r//f/9//z/+//7//v/+//7//z//P/7//3//f/8//z//v/+/wAA
AQD//////////wEAAQABAAAA///9/////v/9//z/+//6//z//P/8//z//v8AAAAAAQAD
AAMAAwADAAEAAQABAAEABAAFAAYABgAGAAYABgAGAAgABwAGAAYABQAFAAUABwAJAAkA
BwAGAAYABQADAAMAAwD///7//P/6//n/9//1//P/8//z//L/8//z//P/8//0//X/9f/1
//X/9v/2//T/8v/y//L/9P/0//L/8v/x//P/9P/0//P/9f/1//b/9v/0//T/9P/0//X/
9v/z//D/6v/h/9z/3P/h/+3///8ZAD4AZwCIAKgAywDrAAkBEQEAAeIAvQCVAHEAUAA0
AB0ACgD3/+z/7P/p/+f/6f/u//P/9P/y//P/8//z//H/8P/v/+3/7//v/+//7//x//H/
8v/z//H/8f/x//H/7v/u/+//7//v/+//7//w//L/8v/y//L/8v/y//L/8v/y//P/8//z
//X/9f/2//b/9//3//f/+P/4//j/+P/5//v//P/+//////8AAAIAAwACAAEAAQABAAAA
AgADAAYABwAJAAoADgARABIAFAAYABgAGgAcAB4AIgAkACcAKQAsACwALgAwADEAMQAx
ADMANQA2ADYANgA0ADQANAA0ADIAMgAxAC4ALgAtACwAKwApACYAIwAgACAAHAAaABkA
FwAVABQAEgASABEAEAARAA8ADgANAAsABwAGAAYABwAGAAYABgAFAAYABwAFAAYABgAG
AAYABgAHAAcABwAHAAYABgAGAAYABgAGAAYABgAGAAkACQAIAAkACQAJAAkABwAIAAgA
BwAHAAcABgAGAAQABAAGAAcABwAHAAcABwAHAAcABwAGAAUABQAHAAgACAAIAAgACAAH
AAYABQAEAAgACgAKAAsADQANAA0ADQALAAsACwALAA4ADwAQABAAEAAQABAAEAAOAA0A
DAAMAA8ADwAPABEAEQARAA8ADgALAAkABgAFAAcAAwACAAAA//////7//f/////////+
//v/+//7//v//P/9//3//f/7//z//P/6//v//P/9/wAA/v/8//z/+//5//r/+v/5//n/
+f/6//r/+v/6//r/+v/3//T/9f/y/+7/6f/m/+T/6//7/xEALQBSAHcAlgCyANEA8QAJ
AQsB+ADaALMAjQBrAE4AMgAXAP7/8f/w//L/8f/x//H/8v/z//b/+P/3//X/9f/0//T/
9P/z//X/9f/1//X/9f/1//b/9//5//n/+f/5//f/9v/2//X/9//3//f/+P/6//r/+v/6
//r/+v/6//r/+P/5//n/+f/3//f/+P/4//n/+f/5//r//P/8//z//f/8//z//f/9////
AAACAAMABQAFAAYABwAIAAoACwAOAA0ADwAQABQAFQAWABgAHAAfACIAJQAoACkAKgAs
AC0ALgAuADAAMgAzADMAMwA1ADUANgA2ADYANAA0ADQANAAyADIAMQAuAC8ALQArACkA
KAAmACQAIgAeABoAGAAXABYAFQAVABQAEQAPAA0ADQANAA4ADwAPAAsACgAKAAsADAAM
AAwACwAMAA0ACwAMAAoACgAKAAoACAAHAAYABQAGAAYABgAGAAYABgAGAAYACAALAAsA
CgAHAAcABwAHAAkACgAKAAkABwAHAAYABgAIAAgACgALAAkACQAJAAkACQAJAAkACAAL
AAsACQAHAAgABwAGAAUABAAGAAYABgAGAAoADAAMAA0ADwAPAA8ADwAMAAsACgAJAA4A
DwAQABAAEAAQABAAEAAQAA8ADgAOABEAEQARABMAEQARAA8ADgAOAA0ACwALAAkABQAE
AAIAAwADAAIAAQD////////+////////////AQABAAAA///9//7//v/8//r/+v/6//z/
/P/6//r/+f/3//j/+P/3//n/+f/6//r//P/8//z//P/9//z/+//2//D/6f/k/+b/5//r
//n/DwAwAFEAdgCYALcA1QD1AAUBAAHmAMUAoQB/AGAAPgAnABQA/f/u//L/9//z//P/
9P/z//T/9v/3//f/9f/2//b/9v/1//P/8//z//P/8//z//T/9f/z//P/8//z//T/9P/1
//X/9P/z//L/8v/y//L/8v/y//L/8v/y//L/8v/z//P/8//1//X/9v/2//f/9//3//j/
+P/4//j/+f/3//j/+v/7//r/+v/7//v/+//7//z//f8BAAQABgAKAAoACwALAA4ADgAO
AA8AEgAUABYAGAAaAB0AIAAkACcAKAAoACoALAArACsAKwAtADEAMgAyADIAMgAyADIA
MgAuAC4ALQAqACcAJQAjACEAIgAgAB4AHAAaABYAFAATABEADwAOAAwACQAHAAUABQAE
AAQABAADAP///v/+////AAAAAAAA/////////P/8//z//P/8//z//f/9//3//f/9//z/
+//6//v//P/9//7//f////7//P/9//3//f/9//v//P/8//v/+//7//r/+v/6//r//P/9
//v/+//7//v//f/9//3//P/3//f/+P/3//b/9f/0//X/9v/3//j/+v/8//z//f/9//3/
/f/9//3//f/9//3/AAABAAIAAgADAAQABQAGAAMAAQD///7//f/9//3///8AAAEAAAAA
AP7//f/7//v/+v/1//P/8P/x//H/8P/v//H/8f/x//D/7//v/+//7//s/+v/6f/n/+j/
6v/r/+r/6P/o/+j/6v/q/+j/6P/n/+n/6v/q/+n/5//n/+j/6P/q/+r/6v/q/+v/6v/n
/+T/3P/T/87/yv/L/9f/6/8FACoAUwB8AJoAuQDfAP8ABwH6ANoArwCHAGkASgAuABUA
/P/l/9z/4P/h/9//3//c/93/4P/g/9//3//h/+D/4P/g/9//3f/d/93/3f/d/93/3v/f
/9//3//f/9//3v/e/9//3//f/9//3//g/+D/4P/g/+D/4P/g/+D/4P/g/+H/4f/h/+H/
4f/i/+L/4//j/+P/5P/k/+T/5P/l/+P/5P/m/+f/5//o/+r/6//t/+3/7v/v//D/8v/z
//b/9//5//r//v8BAAIABAAIAAoADAAOABAAEAASABUAFwAZABoAHQAgAB8AHwAfACEA
IQAiACIAIgAgACAAIAAgACAAIAAfABwAGwAZABcAFQASABAADgAMAAgABAACAAEAAAD/
/////v/8//n/9v/1//T/9P/0//P/7//u/+7/7//u/+7/7v/t/+//7//s/+z/7P/s/+z/
7P/t/+3/7f/t/+7/7v/u/+7/7v/u/+7/7v/u//H/8f/w//H/8f/x//H/7//w//D/7//x
//H/8P/w//D/8P/y//P/8//z//P/8//y//H/8P/u/+//8P/y//L/8v/y//H/8P/v/+7/
8P/y//L/8//z//P/8//z//T/9f/2//f/+P/5//r/+v/8//z//P/8//z/+//6//r//f/9
//3//////////f/8//r/+f/3//f/+f/1//T/8v/v/+//7v/t/+v/6//r/+r/6f/p/+n/
6f/p/+n/6P/n/+n/6v/q/+j/6v/q/+r/7P/r/+j/5//l/+b/6P/p/+n/5//n/+j/6P/o
/+j/6P/o/+f/4v/h/+T/4v/b/9T/0P/T/9n/5/8BACgATwByAJQAtwDVAPMABQH6AOAA
vwCbAHcAVgA2AB8ACADv/97/3v/h/9//3f/e/+H/5P/i/+H/5f/l/+L/4v/i/+H/4v/j
/+T/5f/l/+X/5v/n/+n/6f/p/+n/5v/m/+f/5//l/+X/5f/m/+b/5v/m/+b/6P/o/+j/
6P/o/+n/6f/p/+v/6//s/+z/7P/r/+r/6v/t/+7/7//x/+//8P/y//P/8f/y//T/9f/3
//f/+P/5//r//P/9/wAA//8BAAIABgAJAAoADAAQABEAEgATABQAFwAaAB4AIQAiACIA
JAAmACkAKQApACsALAAsACsAKgArACwALQAuACoAKgApACYAJwAlACMAIQAgAB4AHAAa
ABgAFAASABEAEQAPAA4ADAAKAAcABAADAAAAAAAAAP///v/+////AQAAAAAAAAD///7/
/f/5//j/+//8//3//v/9//3//f/9//z//P/8//z//P/8//z//P/8///////+////////
//////8AAAAA/////////v/+//z//P/+////AQABAAEAAQD////////+////+//5//z/
/f/+////AAD+//7//v/+/wAAAgACAAMAAQABAAEAAQADAAMAAwADAAgACQAKAAoACAAI
AAgACAAIAAcABgAGAAUABQAFAAcABwAHAAUABAADAAMAAgADAAEA/f/8//r/+f/5//j/
9//2//X/9P/y//T/9f/2//f/9f/1//T/8//1//b/9v/0//L/8v/y//T/9v/0//T/8//x
//L/8v/x//H/8f/y//L/8//0//X/9v/1//T/8//u/+j/3//Y/9j/3//p//3/GQA6AF0A
fgCcALsA2wD3AAMB+ADcAL0AmQBzAFIAOAAjAAoA9f/s/+z/7f/t/+v/7v/x//D/7v/v
/+//7//u/+7/7v/t/+3/7f/t/+3/7//v//D/8f/x//H/8f/x//D/8P/x//H/7//v/+//
8P/x//L/8//0//L/8v/y//L/8v/z//P/8//z//P/9P/0//X/9f/1//b/9v/2//b/9//3
//j/+v/7//n/+v/8//3//v///wEAAwAEAAYABwAKAAgACQAJAAwADwAQABIAFgAXABgA
GQAaAB0AIAAkACcAKgAqACwALgAtAC0ALQAvADEAMgAyADIAMgAyADIAMgAxADIAMgAw
AC0AKwApACcAJgAkACIAIAAeABoAGAAXABMAEQAQAA4ADAAJAAYABQAFAAYABwAHAAcA
BgAGAAcABgAGAAYABQAHAAcABAAEAAYABgAGAAYAAwADAAMAAwAEAAQABAAEAAQABAAE
AAQAAgAFAAUABAADAAMAAwADAAEAAgACAAEAAwADAAIAAgAEAAQABgAHAAYABQAEAAMA
AQABAAEAAAAAAAEABAAFAAMAAgACAAIAAgACAAQABAAEAAQAAwAEAAMAAwAEAAUABgAH
AAcABwAHAAcACgALAAwADAAMAAwADAAMAAwACwAKAAoACwALAAsADQANAA0ACwAKAAYA
BQADAAMAAwD///7//P/7//v/+v/5//r/+//8//z/+//7//v/+//5//n/+P/3//n/+v/6
//j/+P/4//j/+v/6//j/+P/3//X/9v/2//X/9//3//j/+P/3//b/9f/0//X/8v/x/+7/
6P/l/+T/4v/l/+3//f8VADQAVwB6AJgAuQDbAPkABQH6AN4AuQCVAHEAVAA6ACMADgD1
/+j/6v/v/+3/6//u//H/8P/w//H/8//z//L/8v/y//H/7//v/+//7//t/+3/7v/v/+//
7//v/+//7v/u/+//7//x//H/8f/y//H/8P/v/+7/8P/w//D/8P/x//P/9P/1//L/8f/x
//D/8//z//P/9P/y//L/8v/z//P/9P/2//f/9f/2//j/+f/5//n/+v/7//z//v///wIA
AwAFAAYACgAJAAoADAAQABMAFgAZABwAHgAgACMAJQAoACgAKgAsACwAKwAqACsALAAs
ACsAKgArACwALQAuACoAKgApACYAJgAlACQAIwAgAB4AHAAaABYAEgAQAA8ADQALAAoA
CAAIAAcABgAHAAQABAAEAAMAAAD+//3//f/9//z/+//5//r/+//5//r//P/8//z//P/7
//v/+//7//r/+v/6//r/+P/4//j/+P/4//v/+//6//v/+//7//v//f/+//7//f/7//v/
+v/6//r/+v/8//3////////////+//3//P/6//v/+f/4//j/+P/4//j/9f/0//P/8v/3
//r/+//9//v/+//7//v//P/9//7///8AAAEAAgACAAIAAgACAAIAAAD///7//v//////
//8BAAEAAQD///7//P/7//n/+f/5//X/9P/y/+//7//u/+3/7v/v//D/8P/v/+//7//v
/+3/7f/s/+v/6f/q/+r/6P/m/+b/5v/o/+r/6P/o/+f/5//o/+j/5//l/+X/5v/m/+j/
6P/o/+j/6f/q/+n/5P/c/9X/0P/Q/9f/4f/z/xEAOgBjAIYApgDHAOcA/wADAfAA0gCl
AH0AXwBAACIADQD0/+H/3v/i/+P/4f/f/+D/4f/g/+D/4f/h/+P/4v/i/+L/4f/f/9//
3//f/9//3//g/+H/4f/h/+H/4f/e/97/3//f/9//3//f/+D/4v/i/+L/4v/g/+D/4P/g
/+H/4//k/+X/5f/l/+b/5v/l/+X/5f/m/+T/5P/k/+X/5v/o/+v/7f/v//D/8v/z//H/
8f/y//P/8//0//T/9v/5//v//P8AAAMABAAGAAoADgAQABIAFAAWABgAGwAdAB0AHAAd
AB4AIQAhACEAIwAlACYAJgAmACYAJgAmACYAJgAmACUAIgAgAB0AGgAXABYAFAASABAA
DwAMAAsACwAIAAUAAwAAAP///f/7//v/+P/4//j/9//1//T/9P/1//b/9v/2//X/9f/1
//L/8v/y//L/8v/y//P/8//z//P/9v/2//b/9v/4//j/+P/4//f/+f/4//b/9//3//f/
9//3//j/+P/3//f/9//2//b/9P/0//b/9//4//n/+v/7//v/+//7//r/9//6//z//P/8
//z/+//6//n/+P/6//z//P/9//3//f/9//3//f/9//3//f8AAAEAAgACAAQABAAEAAQA
AgABAAAAAAD///////8BAAQABQAEAAQAAAD///3//f////v/+v/4//n/+f/4//f/9f/1
//X/9P/z//P/8//z//H/8f/w/+//7//w//D/7v/v//D/8f/0//L/8P/w/+//8f/y//L/
8f/x//H/8v/y//L/8v/y//L/7//y//H/7P/o/+H/2v/a/+H/7/8FACMATAB1AJQAsgDX
APcADwEPAf4A3gC5AJMAbwBOADIAFQD8/+n/4v/o/+3/6//p/+z/8f/w//D/7//x//P/
8f/w/+//7f/u/+//8P/x/+//7//w//H/7//v/+//7//x//L/9P/1//X/9f/1//b/9v/2
//b/9v/0//T/9P/0//b/9//3//f/9//3//j/+P/5//n/+f/6//z//P/8//3//f/+/wAA
AQAAAAAAAQABAAQABQAHAAkACAAKAAsADgAPABEAEgAWABkAGgAcACAAIQAiACMAJAAo
ACoALQAvADEAMgA1ADgANwA3ADcAOQA8AD4APwBAAD8APgA9ADwAOgA6ADkANgA1ADMA
MQAvACwAKgAoACYAJQAiACEAIQAhAB8AHgAcABoAFwAUABMAEgASABIAEQAPAA4ADgAP
AA4ADgAOAA0ADQANAAoACgAKAAoACgAKAAwADQAOAA8ADgAOAA4ADgAOAA4ADgAOAAwA
DwAPAA4ADgAPABAAEQATABQAFAATABEAEQAQABAADgAOABAAEQATABMAEwATABEAEQAR
ABAADwAPABEAEQARAA4ADgAOABEAEQARABIAFQAVABQAFAATABMAFAAUABUAFgAYABoA
HAAdAB4AIQAhACEAIAAdABwAGgAaABoAGQAbAB0AHQAaABkAGAAWABcAFQAUABMAEQAP
AAwACwAKAAoACgAKAAwADAAKAAoACgAKAAwADAAMAAwACwAKAAkACAAIAAgACAAIAAgA
CAAIAAgACAAIAAgACAAKAAoACgAKAAwADAAMAAwACwAKAAkACAADAP7/+f/0//v/AgAJ
ABAAMABOAGwAigCqAMgA5gAEAfsA8gDpAOAAvQCcAHsAWgBEADAAHAAIAAcABgAFAAQA
BwAIAA==
         </WaveFormData>
      </LeadData>
   </Waveform>
</RestingECG>
