# Supplementary material for: Detection of Left Atrial Enlargement Using a Convolutional Neural Network-Enabled Electrocardiogram
Source: Front Cardiovasc Med. 2020 Dec 17;7:609976. doi: 10.3389/fcvm.2020.609976 (PMC7773668; doi:10.3389/fcvm.2020.609976)
Supplement: Supplementary file 3 [file Data_Sheet_3.ZIP › normal2/1802017463_5358_0000000F.XML]

<?xml version="1.0" encoding="Windows-1252"?>
<!DOCTYPE RestingECG SYSTEM "restecg.dtd">
<RestingECG>
   <PatientDemographics>
      <PatientID>1802017463</PatientID>
      <PatientAge>81</PatientAge>
      <AgeUnits>Years</AgeUnits>
      <Gender>Female</Gender>
      <PatientLastName>jiangrunxin</PatientLastName>
   </PatientDemographics>
   <TestDemographics>
      <DataType>Resting</DataType>
      <Site>1</Site>
      <AcquisitionDevice>MAC55</AcquisitionDevice>
      <Status>Unconfirmed</Status>
      <Priority>Normal</Priority>
      <AcquisitionTime>09:36:26</AcquisitionTime>
      <AcquisitionDate>03-23-2017</AcquisitionDate>
      <CartNumber>1</CartNumber>
      <AcquisitionSoftwareVersion>009C</AcquisitionSoftwareVersion>
      <XMLSourceVersion>MAC5000 v1.0</XMLSourceVersion>
   </TestDemographics>
   <RestingECGMeasurements>
      <VentricularRate>70</VentricularRate>
      <AtrialRate>70</AtrialRate>
      <PRInterval>160</PRInterval>
      <QRSDuration>68</QRSDuration>
      <QTInterval>408</QTInterval>
      <QTCorrected>440</QTCorrected>
      <PAxis>41</PAxis>
      <RAxis>24</RAxis>
      <TAxis>49</TAxis>
      <QRSCount>12</QRSCount>
      <QOnset>230</QOnset>
      <QOffset>264</QOffset>
      <POnset>150</POnset>
      <POffset>201</POffset>
      <TOffset>434</TOffset>
      <ECGSampleBase>500</ECGSampleBase>
      <ECGSampleExponent>0</ECGSampleExponent>
   </RestingECGMeasurements>
   <Diagnosis>
      <Modality>Resting</Modality>
         <StatementCount>2</StatementCount>
         <LabelText>12SL ��ϳ���</LabelText>
      <DiagnosisStatement>
         <StmtFlag>ENDSLINE</StmtFlag>
         <StmtText>�������</StmtText>
      </DiagnosisStatement>
      <DiagnosisStatement>
         <StmtFlag>ENDSLINE</StmtFlag>
         <StmtText>���� ECG</StmtText>
      </DiagnosisStatement>
   </Diagnosis>
   <Waveform>
      <WaveformType>Rhythm</WaveformType>
      <WaveformStartTime>0</WaveformStartTime>
      <NumberofLeads>8</NumberofLeads>
      <SampleType>CONTINUOUS_SAMPLES</SampleType>
      <SampleBase>500</SampleBase>
      <SampleExponent>0</SampleExponent>
      <HighPassFilter>16</HighPassFilter>
      <LowPassFilter>150</LowPassFilter>
      <ACFilter>NONE</ACFilter>
      <LeadData>
         <LeadByteCountTotal>10000</LeadByteCountTotal>
         <LeadTimeOffset>0</LeadTimeOffset>
         <LeadSampleCountTotal>5000</LeadSampleCountTotal>
         <LeadAmplitudeUnitsPerBit>4.88</LeadAmplitudeUnitsPerBit>
         <LeadAmplitudeUnits>��V</LeadAmplitudeUnits>
         <LeadHighLimit>2147483647</LeadHighLimit>
         <LeadLowLimit>268435456</LeadLowLimit>
         <LeadID>I</LeadID>
         <LeadOffsetFirstSample>0</LeadOffsetFirstSample>
         <FirstSampleBaseline>0</FirstSampleBaseline>
         <LeadSampleSize>2</LeadSampleSize>
         <LeadOff>FALSE</LeadOff>
         <BaselineSway>FALSE</BaselineSway>
         <ExcessiveACNoise>FALSE</ExcessiveACNoise>
         <MuscleNoise>FALSE</MuscleNoise>
         <LeadDataCRC32>2968608957</LeadDataCRC32>
         <WaveFormData>
+v/6//r/+v/6//r/+v/6//z//P/8//z/+//6//n/+P/5//r/+//8//r/+v/6//r/+v/6
//r/+v/7//z//f/+//v/+v/5//j/+f/6//v//P/6//r/+v/6//r/+v/6//r//P/8//z/
/P/7//r/+f/4//v//P/9//7//f/8//v/+v/8//z//P/8//z//P/8//z/+//6//n/+P/6
//r/+v/6//r/+v/6//r/+v/6//r/+v/6//r/+v/6//j/+P/4//j/+f/6//v//P/5//j/
+P/5//f/+f/5//n/+f/5//j/+P/2//j/+v/6//3//f/9//3//f/9//3//v/8//7/AAAB
AAIAAwAEAAUABAAEAAUABgAIAAoACgAKAAoACgAKAAsADAAMAAsACQAIAAcABQACAPz/
+v/3//b/9v/3//j/+P/1//X/9f/1//X/9f/1//X/9//2//X/8//0//P/8v/x//T/9f/1
//X/8//z//P/8//z//P/9P/1//n/9//y//P/8P/l/+P/8f/9/wQADwAdAC0APgBUAGkA
eQCFAIgAgAB7AHIAWwBCADAAIgAWABIADQAHAAAA+//5//n/9f/v//H/9v/2//X/9P/z
//H/7//v/+//7v/v/+//8P/x//H/7//w//D/7//u/+7/7//w//H/8v/v/+//7//v//D/
8f/x//L/9P/0//P/8//y//H/8f/w//T/9P/0//L/8v/y//L/8v/y//L/8v/1//b/9v/1
//b/9P/0//P/8//3//f/9v/1//f/9//3//j/9//3//f/+f/7//v/+//7//r/+f/6//r/
/P/9//7//v/+//7//v8BAAIABAAEAAQACQAJAAkACQAHAAoADQANAA4AEAARABEAEAAQ
ABEAEwARABMAFQAVABYAFwAXABgAFQAVABUAFAAXABgAGQAZABgAGAAVABUAFAAUABQA
FAAVABIAEAAOAAwACwAIAAgACQAJAAkABwAEAAIAAAAAAP7//v/+//7//v/+//7//f/6
//r/+v/6//r/+//7//v/+v/5//n/+v/5//r/+v/5//r/+//6//r/+P/4//n/+f/6//r/
+v/6//z/+v/6//v/+v/7//v/+//9//v/+v/5//j/+P/4//n/+//8//z//P/6//n/+f/6
//n//P/8//v//f/8//v/+v/4//r/+v/7//3////8//v/+//6//r/+//7//3//f/9//z/
/P/9//z/+//6//r/+f/7//z//v////r/+P/6//r/+v/6//3//f/8//v//P/8//v/+//7
//r//P/+//z//P/7//n/+f/8//r/+v/6//z////9//z//f/6//n/+v/7//z//f/8//z/
/P/7//v//P/6//v//P/8/wAAAAD///7//f/8//z//P/9/////f/////////+//3/+//6
//v//v8BAAIAAgABAAAA//8BAAEAAQACAAAAAgAEAAUABQAFAAUABQAHAAgACgAMAA0A
DgANAAwACwAMAA0ADwARABIAEgARAA0ACwAIAAQAAgACAAEAAgD+//3//P/6//j/+f/6
//v/+//7//v/+//4//b/9P/x//T/9f/2//f/9v/1//P/8f/z//P/8//z//P/8//0//X/
7//t/+7/8f/u/+3/7f/v//P//v8HABEAHwA2AFQAbQCBAI0AkACIAIMAdgBhAE4APAAu
ACQAGgATAAsA/v/1//X/9f/1//X/9//y//H/7//t/+v/6v/p/+r/6//s/+3/7f/u/+z/
6//o/+j/6//r/+v/7P/r/+r/6f/o/+j/6f/q/+v/6v/r/+v/7P/s/+z/6//r/+z/7f/v
//D/7//u/+3/6v/r/+z/7f/u/+7/7v/u//H/8P/u/+v/6v/u//D/8f/z//L/8f/v/+3/
7v/v//D/8v/z//P/8//1//T/8//y//H/8v/z//b/+P/2//f/+P/4//r/+v/6//3//P/+
//7//v8BAAEAAQABAAMABgAJAAkACQAKAAoACQAJAAoADAAPAA8AEQATABMAEgARAA8A
DgAPABEAEwAUABUAFAATABEAEgASAA8ADwASABIAEgASABAADAAJAAYACQAJAAcACAAE
AAMAAgD///3//P/7//z/+v/6//r/+v/3//b/9f/z//X/9v/3//j/9//3//b/9f/0//P/
8//0//X/9v/2//X/8//z//H/8P/z//T/9v/3//X/9P/z//L/8//y//P/9f/0//X/9f/1
//X/8//y//H/8//0//X/9//3//b/9P/y//H/8f/y//T/8//2//b/9f/z//L/8f/w//H/
9P/1//f/9f/3//T/8//1//T/9P/1//b/9//2//X/8//y//L/8P/1//b/+P/5//j/9v/1
//P/8//y//X/9v/0//T/9//3//X/8//z//L/9P/1//b/9v/2//j/9v/2//P/8f/x//T/
9P/0//T/9v/2//P/8f/x//L/8//2//n/+P/3//T/8v/z//P/9P/2//T/9f/2//b/9P/y
//D/8P/4//j/9v/2//b/9v/1//T/9P/1//X/9//3//f/9f/1//T/9P/0//b/+P/4//f/
9//3//f/9//3//f/+P/6//z//v////3//f/9//3/+//8//7/AAADAAYABwAIAAQABAAE
AAUACQAKAAoACQAGAAUAAwAAAPv/+v/4//j/9//3//f/9v/x//H/8f/x//P/8//z//P/
8f/w/+//7f/x//H/8f/x//H/8f/w/+//7//v/+//7//x//H/8v/z//H/8f/u/+v/6v/p
/+f/6f/v//b/AQAJABcAKgBEAGMAfwCRAKAAngCTAIgAeQBiAE4AQAAyACYAHwAZAAwA
AwD9//n/9f/3//f/+v/3//X/8//x/+//7f/t/+3/7v/v/+//8P/u/+3/6v/q/+3/7f/t
/+7/7v/u/+7/7v/t/+3/7f/t/+7/7//v//D/7v/u/+3/7f/u/+//8f/y//P/8v/x/+7/
7v/u/+7/7v/v//D/8f/1//T/8v/v/+7/8P/y//P/9f/2//X/8//x//H/8f/x//L/8//z
//P/9f/1//X/9f/1//f/9//5//r/+v/7//z//P/6//r/+v/9/wAAAgACAAIAAwADAAMA
AwAFAAgACwALAAwADgAPAA8ADAAMAA0ADwARABMAFQAVABMAEwASABIAFAAVABYAFgAY
ABgAGAAXABQAFAARABEAEwAUABUAFgATABAADgAMAAwACwAIAAgABwAHAAcABQACAAAA
/v/+//7//v/+//7//f/8//v/+f/6//r/+v/6//n/+f/4//f/9f/1//b/+P/3//j/+P/3
//X/9f/z//L/9P/0//X/9f/2//b/9v/2//b/9P/0//X/9P/1//X/9f/1//P/8v/x//P/
9P/1//f/+P/4//f/9v/y//H/8f/y//X/+P/4//f/9//2//X/9P/0//b/9v/3//X/9//0
//P/8//y//L/8//2//n/+v/7//j/9v/1//L/9v/2//f/9//4//j/+f/5//b/9P/2//b/
9v/2//n/+f/1//P/8//y//T/9f/2//b/+P/6//j/+P/1//P/8//2//b/9v/2//j/9v/z
//H/8f/y//P/9v/5//f/9//1//T/9P/z//P/9P/0//X/9v/2//b/9P/y//L/8v/2//j/
9//2//X/9P/z//L/8v/z//X/9//3//f/9f/1//T/9P/w//L/9P/0//b/9//4//n/+P/3
//b/9v/3//r//f////3//f/9//3//f/+/wAAAgAGAAgACAAIAAQABAAEAAUACQAKAAoA
CQAEAAMAAQD+//v/+v/4//j/9v/1//T/8v/v/+//7//v//H/8f/x//H/8f/w/+//7f/v
/+//7//v//H/8f/w/+//7f/t/+3/7f/v/+//8P/x/+//7//u/+n/5v/n/+X/5//t//r/
BQARACUAOgBSAGsAgwCXAKAAmACPAIIAcQBWAEAAMAAiABgAFwATAAYA+//5//f/7//v
//X/9v/0//P/8v/x/+7/6//q/+n/6v/r/+v/7P/s/+v/6P/o/+v/6//r/+z/7P/s/+z/
7P/p/+n/6f/p/+z/7f/t/+7/7P/s/+v/6//r/+v/7P/s//D/8P/w/+7/7P/s/+z/7P/s
/+z/7P/v//H/8P/u/+7/7//w//D/8f/z//P/8v/x/+//7//v//D/8v/z//T/9//1//X/
9f/1//P/8//1//b/+P/5//r/+v/4//j/+P/7//z//v/+//7/AwADAAMAAwADAAYACQAJ
AAwADgAPAA8ADAAMAA0ADwARABMAFQAVABQAEwARABAAEQATABUAFgAYABgAGAAXABQA
FAARABEAFAAUABQAFAARAA4ADAAKAAwACwAIAAgABwAHAAcABQAAAP7//P/8//z//P/8
//z/+f/4//f/9f/2//b/9v/2//j/+f/5//n/9P/z//P/9P/1//b/9v/1//P/8//x//D/
8v/y//P/8//0//T/9P/0//T/8v/y//P/9v/3//f/9//1//P/8v/x//H/8v/z//X/+P/4
//f/9v/y//H/8f/y//X/+P/4//f/9//2//X/9P/0//b/9v/3//f/+f/2//X/8//y//L/
8//3//n/+f/5//f/9v/2//T/9v/2//f/9//2//b/9//3//T/8v/0//T/9v/2//n/+f/3
//X/9f/0//T/9f/2//b/+P/6//j/+P/z//H/8f/0//X/9v/3//r/+v/3//X/9f/z//P/
9f/3//f/9//1//T/9P/z//P/9P/2//f/+P/4//j/9v/0//T/8P/y//T/9v/2//b/9v/2
//T/8v/x//H/9P/3//j/+f/4//f/9f/0//T/9v/4//j/+f/5//n/+f/3//f/9//4//r/
/P/+/////////////////wAAAgAEAAgACgAKAAoABgAGAAYABwAJAAoACgAJAAQAAwAB
AP7/+f/4//b/9v/3//f/9//2//L/8f/w/+//8f/x//H/8f/x//D/7//t/+3/7f/t/+3/
8f/x//D/7//v/+//7//v/+//7//w//H/8//v/+r/6f/o/+f/5f/n//X/BgAPABkAKwBE
AF4AcwCJAJkAmgCQAIcAegBhAEoANAAkABoAFAAPAAkAAAD5//f/9//1//P/8//0//L/
8f/w/+//7f/r/+v/6//u/+//7//w/+7/7f/q/+r/6//r/+v/7P/u/+7/7v/u/+v/6//r
/+v/7v/v/+//8P/v/+7/7P/r/+3/7f/u/+7/8v/y//L/8P/v/+7/7f/s/+//8P/x//X/
9P/y/+//7v/v//D/8P/x//P/8//y//H/8f/x//H/8v/0//X/9v/5//j/9//2//X/9//3
//n/+v/8//3//v/+//z//P/8////AgAEAAQABAAFAAUABQAFAAcACgANAA0ADAAOAA8A
DwAMAAwADQAPABAAEwAWABcAFgAVABMAEgAUABUAFgAWABgAGAAYABcAFgAWABMAEwAU
ABQAFAAUABMAEAAOAAwACgAJAAYABgAHAAcABwAFAAAA/v/8//z//v/+//7//v/8//r/
+P/1//b/9v/2//b/9v/3//f/9//0//P/8//0//P/9P/0//P/9P/1//T/9P/y//L/8//z
//b/9v/2//b/9f/y//H/8f/z//X/9v/3//X/8//y//H/8//0//X/9//2//b/9f/0//D/
7//v//D/8v/2//f/9//1//T/8//y//L/9P/0//X/9f/3//T/8//1//T/9P/1//b/9//2
//X/9f/0//T/8v/2//b/9//3//b/9v/3//f/8v/w//L/8v/0//T/9//3//X/8//z//L/
8P/x//L/8v/2//j/9v/2//H/7//v//L/9P/0//T/9v/2//P/8f/x//H/8f/z//X/9f/1
//P/8v/w/+//7//w//H/8//1//b/9P/y//D/8P/w//D/8P/w//H/8//y//P/8v/x//H/
8f/w//D/8P/y//T/9P/0//P/8v/x//T/9f/2//j/9f/2//f/9//4//n/+v/7//v//P/+
/wAA//8AAP///v/+/wAAAgAFAAYABgAFAAMAAAD///3/+v/1//T/8v/y//D/7//u/+z/
7P/t/+7/7//u/+3/7P/r/+3/7P/r/+n/6//r/+v/6//s/+v/6f/n/+r/6//s/+3/6v/p
/+n/6f/p/+n/6v/r/+r/5//l/+X/6//0/wMADwAhADgATABfAHEAgQCAAHQAbwBoAFMA
OgAqABwAEAAGAAEA+//2//H/7//v/+//6//p/+r/6v/p/+j/5//o/+f/6P/p/+f/5//m
/+b/6P/n/+T/5P/m/+f/6P/q/+f/5v/l/+T/5v/n/+j/6f/n/+f/5v/m/+j/6P/n/+f/
6f/p/+r/6v/p/+j/5//k/+b/6P/q/+z/6//q/+n/6//r/+r/6P/o/+n/6v/q/+v/7P/r
/+n/5//q/+v/7P/u/+7/7f/s/+3/7f/t/+3/7f/w//H/9P/2//T/8//y//D/8//0//X/
+f/5//r/+f/4//v/+//7//v//f8AAAMAAwABAAIAAgABAAMABAAGAAkABgAHAAgABwAH
AAcABgAGAAcACQALAAwADQAMAAsACQAJAAoACAAJAAkACAAHAAYABwAEAAIAAAACAAEA
/v/+//r/+f/4//X/8//y//H/8v/w//D/8P/w/+//7v/t/+v/6//s/+3/7v/r/+v/6v/p
/+n/6f/q/+z/7P/s/+v/6f/p/+n/5//m/+f/6P/q/+v/6f/o/+f/5v/p/+j/6f/r/+n/
6f/o/+f/6f/n/+b/5f/o/+r/7P/v/+z/6v/n/+T/5P/l/+f/6v/p/+r/6P/l/+j/6P/o
/+j/6P/q/+r/6//q/+v/5//l/+j/6P/p/+v/6v/r/+r/6f/p/+j/6P/m/+r/6v/r/+v/
6f/o/+j/5//n/+b/6f/q/+n/6P/q/+n/6f/n/+f/5v/n/+n/6//s/+r/6v/m/+T/4//j
/+X/6v/p/+j/5//o/+r/5//l/+X/5//n/+n/6//o/+f/5P/i/+T/5f/n/+r/6P/p/+b/
4v/k/+b/5v/m/+b/5//m/+b/5//m/+f/5v/l/+j/6f/p/+r/5f/m/+f/5v/p/+n/6f/p
/+n/6f/p/+r/6P/q/+z/7f/v/+//7//v/+3/7v/w//L/9P/2//b/9v/2//b/9v/3//j/
+P/3//X/8//z//L/8P/p/+j/5v/m/+X/5f/l/+T/4//j/+P/4//h/+H/4f/h/+L/4v/i
/+H/4v/h/+D/3//j/+P/4v/h/9//3//f/9//3f/d/97/3//j/+P/4v/f/9r/1//X/9v/
4//u//n/BwAXACwARABZAGsAeQB8AHQAcQBoAFEAOAAoABgADAAEAP3/9//y/+//6f/n
/+f/4//f/97/3//f/9//3//f/93/3f/d/9z/3f/d/97/4P/f/9z/3P/c/9v/2v/a/9v/
3P/d/97/3f/d/93/3f/d/93/3P/c/93/3v/e/9//3P/b/9v/2v/d/97/3//e/97/3v/e
/97/3P/c/9z/3//g/+D/3//g/97/3v/d/93/4f/h/+D/3//f/9//3//g/+H/4f/h/+P/
5f/l/+X/5f/k/+P/5P/k/+b/5//o/+j/6P/o/+j/6//q/+z/7P/s//D/8f/y//P/8v/0
//b/9f/2//j/+f/5//j/+P/5//v/+f/7//3//f/+//////8AAP7///8AAAAAAgACAAIA
AQACAAIA/////////v/9//z//v/8//v/+v/3//X/8f/w//D/8f/y//H/8P/u/+z/7P/r
/+r/6f/o/+j/6P/o/+f/5P/k/+T/5P/k/+X/5f/l/+T/4//j/+T/5P/k/+P/4f/i/+P/
4v/i/+H/4P/g/9//4v/i/+L/4v/k/+L/4v/j/+P/4//i/+H/4v/h/+H/4f/g/+D/4P/h
/+L/4v/h/+D/4P/f/9//4P/f/+L/4v/h/+P/4v/h/+D/3//g/9//3//g/+P/4f/h/9//
3v/e/9//4P/h/+D/3//g/+D/4f/g/+H/4P/g/9//4P/g/+H/4f/e/9z/3v/e/9z/3P/f
/9//4P/f/+D/4P/d/93/3f/c/97/4P/e/97/2//Z/9n/3P/e/97/3v/g/+L/3//d/93/
3P/b/9z/3f/f/9//3f/c/97/3f/d/97/3f/d/93/3P/d/9z/2//c/9r/2P/Y/9n/2v/b
/9z/3P/c/93/3//c/93/3P/b/9z/3f/d/97/2//c/93/3P/e/9//4P/h/+P/4//j/+T/
4//k/+X/5f/m/+f/6P/p/+j/6P/p/+r/7P/u/+7/7v/t/+7/7//x//D/8P/v/+3/7P/t
/+3/7P/l/+T/4v/i/+L/4//k/+T/4//j/+P/4//i/+H/4P/f/+H/4v/j/+P/5f/l/+X/
5f/p/+n/6P/n/+j/6f/q/+v/6f/p/+r/6//v//H/8v/t/+j/5//n/+f/8/8CAA0AGQAt
AEYAXgB5AI0AmQCaAJQAjQCCAG0AVABAADQAJgAcABcADwAGAAEAAwD///v/+f/3//b/
+P/3//b/9f/0//P/9P/1//T/9f/1//b/+f/5//f/+P/4//f/9v/2//j/+P/4//j/+f/5
//n/+f/4//n/+f/6//v//P/8//3//P/7//v/+v/+//7//v/8//7//v/+//7//f/8//v/
/f/+//7//f/+//3//v/+////AQABAAAA//8BAAEAAQACAAIAAQAAAAEAAgADAAQABQAD
AAMABQAGAAgACQAKAAoADAAMAAwADwANAA4ADQAMABAAEQASABMAEQAUABcAFwAWABgA
GQAZABoAHAAfACMAIgAjACQAIwAkACUAJQAmACQAJQAmACYAKgAqACoAKQApACoAKAAp
ACcAJgAlACQAJQAkACQAJAAiACEAHgAeABsAGwAbABkAGAAWABQAFAASABIAEgASABIA
EgASABEADgAOAA4ADgAOAA8ADwAPAA0ADQAOABAAEAAQAA8ADQAOAA8ADgAOAAwADAAN
AA0ADgAOAA4ADgAQAA4ADgAPAA8ADwAOAA0AEAAPAA8ADwAMAAwADAANABAAEAAPAA4A
DQANAA4AEAAPABAADgALAA4ADgAOAA4ADQAOAA0ADQAPABEADgANAA8ADgAOAA8ADgAP
AA4ADQAOAA4ADwAOAA0ADAAMAAsADgAOAA8ADwANAAwADwAQAA0ADAAOAA0ADQANAA8A
EAANAA0ADQAMAAwADgAMAAwADAALAAwAEAANAAwACwAMAA8ADQAMAA0ADAALAAwADQAN
AA0ACwAKAAwACwALAAwACgALAAwADAANAAwACwAMAAsADAANAAwACgAKAAsADAANAA4A
CwAKAAoACwAJAAsACwALAA0ADQAMAAwACAAKAAwADAAPAA8ADwAPAA0ADQANAA4AEAAS
ABQAFQAXABcAFwAXABQAFAAVABYAGQAcAB0AHgAaABoAGgAbAB8AIAAgAB8AHgAdABsA
GAARABAADgAOAA0ADQANAAwABwAHAAcABwAHAAcABwAHAAkACAAHAAUABgAFAAQAAwAH
AAcABgAFAAUABQAFAAUABQAFAAYABwAJAAcABgAFAAAA/f/7//v/AQAOABsAJQAvAEYA
YAB5AJEApwC2ALQAqQCeAI8AdgBeAEwAPgA2ADEAKwAiABcAEQANAAsACQAJAAoACAAH
AAYABQADAAEAAQABAAIAAwADAAQABAADAAAAAAD///////8AAAIAAgACAAIAAAD///7/
/f8AAAEAAQACAAIAAgABAAEAAQABAAIAAgAEAAQABAACAAAAAAAAAAAAAgACAAIABQAF
AAQAAgACAAMABAAEAAUABwAHAAYABQADAAMAAwAEAAcABwAHAAkACQAJAAkACQAHAAcA
CQAKAAwADQAOAA4ADAAMAAwADwASABQAFAAUABcAFwAXABcAFQAYABsAGwAeACAAIQAh
AB4AHgAfACEAIwAlACcAJwAnACcAJgAmACQAJQAmACYAKQAqACsAKwAoACgAJQAlACYA
JgAmACYAJQAiACAAHgAcABsAGAAYABoAGwAcABsAFgASAA4ADAAOAA4ADgAOAA0ADAAL
AAkACAAIAAgACAAIAAkACQAJAAYABQAFAAYABQAGAAYABQAHAAcABQAEAAIAAgADAAMA
BgAGAAYABgAEAAIAAgADAAYABwAHAAcABwAFAAQAAwABAAIAAwAFAAYABgAFAAQAAgAB
AAEAAgADAAYABgAFAAUABAADAAIAAgAEAAQABQAHAAkABgAFAAMAAgACAAMAAwAFAAUA
BQAEAAQABQAEAAUABAAEAAMABgAGAAcABwAEAAIABAAEAAQABAAHAAcABQADAAMAAgAC
AAMABAAEAAYACAAGAAYAAwABAAEABAACAAIAAgAEAAUAAwACAAMAAgABAAIAAwAFAAUA
AwACAAIAAQABAAIAAgADAAQABAAGAAQAAgACAAEAAgADAAIABgAEAAUABgADAAIAAQAA
AAAAAAABAAMAAQADAAMAAwABAAEAAAAAAP//AgAFAAYABQADAAEA//8CAAMABAAGAAYA
CAAKAAsACQAJAAkACQAKAAwADwASABEAEgARABAAEQASABMAFQAWABYAFQATABAADwAN
AAoABgAGAAUABgAEAAMAAgAAAP///////////f/9//3//f/9//z/+//5//3//f/9//3/
/v/9//v/+f/6//v//P/9//v/+//8//3/+f/5//z/+//4//n/9//1//n/BAAPABsAKQA+
AFYAcQCDAJEAmgCUAIcAfgBvAFoARgA4ACoAIAAbABMACAADAAEAAQD/////AQD+//3/
+//5//f/+P/3//j/+f/5//n/+P/4//j/9//0//T/9v/3//j/+v/5//j/9//2//b/9//4
//n/+P/5//n/+v/5//j/9v/1//b/9//5//r/+//6//n/9v/3//j/+f/6//r/+v/6//3/
+//6//j/+P/6//z//f////7//f/7//n/+v/7//z//v////////8BAAAA///+//3//v//
/wIABAADAAMAAwACAAMABAAFAAkACAAKAAoACgALAAsACwALAAwAEAAUABUAFQAWABYA
FQAXABgAGgAdABwAHQAeAB0AGwAbABoAGgAbAB0AHwAgAB8AHgAdABsAHQAeABwAHQAc
ABwAHAAcABkAFgAUABIAEwATABEAEgAQAA8ADgALAAkACAAHAAgABgAGAAYABgADAAIA
AQD/////AAABAAIA//////7//f/7//v//P/+//3//v/+//3//f/9//v/+v/7//z//v//
//3//P/7//r/+//6//v//f/8//3//f/9//3/+//6//n/+v/8//7/AQD///7//P/6//v/
+//8//7//v8AAP///f////7//f/8//7/AAAAAAEAAAABAP3/+//8//z//f///wAAAQAA
AP///f/8//z/+v/9//7/AAABAP///v/+//3//f/8////AAD+//7/AQABAP3/+//7//r/
+//9////AAD//wAA/f/8//z/+//8/wAA///+//3//v/+//v/+f/5//r/+//+/wEAAAD/
//z/+v/7//v//P/+//z//f/+//7//v/8//r/+v8AAAAA///+//3//P/9//z//P/9////
AQABAAEA/v/9//v/+v/5//z///8AAAAA///+//3//f/9//3//v///wIABQAHAAYABQAE
AAMABAAGAAkADAAMAA4ADgAOAAwADAAMAA0ADwAQABAADwAKAAkABwAEAAAAAAD//wAA
/f/9//3//P/5//n/+f/5//v/+//7//v/+f/4//f/9f/5//n/+f/5//n/+f/4//f/9//3
//f/9//5//n/+v/7//n/9//0//P/8v/z//H/9f8BAAwAFwAfAC8ARgBgAHUAiQCXAJYA
jACDAHYAXQBIADgALAAkACAAGQAPAAYA///9//3//f/9//3//P/6//n/+P/3//P/8f/x
//H/8//1//b/+P/3//X/8f/w//L/8//0//b/9P/0//T/9P/z//P/8//z//X/9//4//r/
9//2//T/8//0//X/9//4//n/+P/3//T/9v/2//b/9v/3//j/+f/9//z/+v/3//b/+P/6
//v//f/+//3/+//5//n/+f/5//r//f/9//3////+//3//P/7//z//f8AAAIAAAABAAIA
AgAAAAAAAAADAAUACAAJAAoADAALAAoACQALAA4AEQARABIAFAAVABUAFgAWABcAGQAb
AB0AHwAfAB4AHQAbABoAHAAfACIAJAAjACIAIQAfACAAIAAdAB0AIAAgACAAIAAdABoA
GAAWABgAFwAUABQAEwATABMAEQAOAAwACgAKAAwADAAMAAwACgAIAAYAAwADAAQABQAG
AAQABQAFAAUAAgABAAEAAgAFAAYABgAFAAMAAwABAAAAAQACAAQABQAEAAQABAAEAAIA
AAAAAAEABAAFAAUABQADAAEAAAD//wEAAgADAAUABAAEAAMAAgACAAEAAQACAAMABgAG
AAUAAwACAAEAAAACAAQABAAFAAUABwAEAAMAAwACAAIAAwAFAAcABwAHAAMAAgACAAAA
BAAEAAUABQAEAAQABQAFAAQAAgAEAAQABAAEAAcABwADAAEAAQAAAAEAAwAFAAYABQAG
AAMAAgAAAP//AAAEAAQABAAEAAYABgADAAEAAQADAAMABQAHAAUABQADAAIAAgABAAEA
AgADAAUABwAIAAQAAgACAAQABgAGAAYABgAGAAUABAAEAAUAAwAFAAUABQAFAAUABAAE
AAIABAAGAAYACQAJAAkACQAHAAcABwAIAAgACgAMAA0ADwAPAA8ADwAOAA4ADwAQABMA
FgAXABgAFgAWABYAFwAZABoAGgAZABgAFwAVABIADAAKAAcABgAHAAcABwAGAAMAAwAD
AAMAAQABAAEAAQACAAIAAgABAAIAAQAAAP//AwADAAIAAQD///////////////8AAAEA
BQADAAAA///6//f/9//3/wEAEAAdACcAMwBKAGYAfwCXAKkArgCoAKEAlgCDAGgAUgBC
ADoAMgApACMAHAATAA0ACwAHAAUABQAGAAYABQAEAAMA///9//3//f/+//////8AAAIA
AQD+//7//v/9//z//P///wAAAQACAAAA///+//3//v//////AAACAAIAAQABAP////8A
AAAABAAEAAQAAgAAAAAAAAAAAAAAAAAAAAMABQAEAAIAAgABAAIAAgADAAcABwAGAAUA
BQAFAA==
         </WaveFormData>
      </LeadData>
      <LeadData>
         <LeadByteCountTotal>10000</LeadByteCountTotal>
         <LeadTimeOffset>0</LeadTimeOffset>
         <LeadSampleCountTotal>5000</LeadSampleCountTotal>
         <LeadAmplitudeUnitsPerBit>4.88</LeadAmplitudeUnitsPerBit>
         <LeadAmplitudeUnits>��V</LeadAmplitudeUnits>
         <LeadHighLimit>2147483647</LeadHighLimit>
         <LeadLowLimit>268435456</LeadLowLimit>
         <LeadID>II</LeadID>
         <LeadOffsetFirstSample>0</LeadOffsetFirstSample>
         <FirstSampleBaseline>0</FirstSampleBaseline>
         <LeadSampleSize>2</LeadSampleSize>
         <LeadOff>FALSE</LeadOff>
         <BaselineSway>FALSE</BaselineSway>
         <ExcessiveACNoise>FALSE</ExcessiveACNoise>
         <MuscleNoise>FALSE</MuscleNoise>
         <LeadDataCRC32>2368312669</LeadDataCRC32>
         <WaveFormData>
+v/6//r/+v/8//z//P/8//v/+v/5//j/+//8//3//v/9//z/+//6//z//P/8//z//v/+
//7//v/8//z//P/8//r/+v/6//r/+P/4//j/+P/7//z//f/+//3//P/7//r//P/8//z/
/P/8//z//P/8//n/+P/3//b/9//4//n/+v/6//r/+v/6//j/+P/4//j/+v/6//r/+v/5
//j/9//2//j/+P/4//j/+P/4//j/+P/3//b/9f/0//X/9v/3//j/9//2//X/9P/3//f/
9//3//n/+f/5//n/9v/0//P/8//4//r//f8BAAMAAwACAAIABQAGAAYABgAEAAQABAAF
AAcABwAHAAcABQAFAAUABQACAAIAAQD//wAAAQACAAMAAQABAAEAAAD+//7//f/8//3/
/v/9//v/+f/3//T/8//w/+//7v/t/+7/7f/u/+//7f/u/+//7//x//H/8P/w//D/8P/v
/+//7//u/+3/7f/v/+//7v/u//L/7v/r/+//8f/t/+3/9P/4//f//v8SACoAQABWAGoA
fgCSAJ4AjwBnAEUAOgA0ACcAGgAWABgAGwAcABwAFwAVABUAEgAKAP//+v/2//X/9P/z
//T/9P/1//X/9P/z//H/8P/x//L/8//0//L/8v/y//L/8P/w//D/8f/z//P/8//z//P/
8//z//P/8//z//T/9P/0//T/9P/0//D/8P/x//L/9v/2//b/9//5//n/+f/5//f/+P/4
//j/+P/4//j/+P/6//r/+v/6//3//f/9//7/AAAAAAEAAQD//wEAAwADAAUABwAHAAcA
BgAFAAYABwAKAAwADAAOAA8AEAARABIAFAAXABkAHAAbABwAHQAdABsAHgAfACAAIwAk
ACYAJgAmACcAJwAmACYAJgAnACcAJwAoACkAKQAmACYAJgAmACgAKAAoACYAJQAlACMA
IgAfAB4AHQAbABsAGgAZABgAFgAUABIAEAASAA8ADQAMAAoACAAGAAQABAAEAAQAAwAE
AAMAAwABAP/////+//7/AAABAAEA//////////////3//v/+//7///8AAAAAAQAAAP//
/v/9/wAAAQACAAIAAQD//wEAAQD//////////wEAAQACAAIAAgAAAAIAAwADAAQABAAE
AAIAAgACAAEAAQABAAIAAgAEAAQABAAEAAEAAAD///7/AQACAAIAAwADAAMAAgACAAEA
AQAAAAAAAgACAAIAAQD//////v/+////AAAAAP/////+//7//v/8//z//P/8//3//v//
/////f/9//3//f/9//z//P/9//3//P/8//3//f/8//z//P/8//z//P/7//v//P/8//z/
/v/+//7//f/7//v/+//7//v/+v/8//z//P/8//3//f/9//3/+//7//v/+//7//r/+v/7
//v//P/+/wEABQAHAAgACgAJAAoACgAKAAoACgAKAAsADQANAA0ADQAJAAkACQAJAAgA
CAAHAAUABQAFAAUABQAFAAUABQAEAAQABAADAAIAAgACAAAA/f/8//v/+f/5//j/9//2
//X/8//x//H/8f/w//D/8P/v/+3/7f/s/+z/7f/u/+7/7//u/+z/6v/p/+n/6f/o/+j/
7P/q/+3/7//t/+3/7f/s/+7/9/8AAAwAHgA0AEoAXgB2AJAAogCZAHEARQAyAC4AIQAS
AAwACgANABIAEgARAA8ACwAEAP7/9f/u/+3/7f/t/+3/7f/s/+z/6//q/+n/5//m/+n/
6v/r/+z/6//q/+n/6P/k/+T/5P/l/+n/6f/p/+n/5//n/+f/5//p/+n/6v/q/+j/6P/o
/+j/6P/o/+n/6v/q/+r/6v/r/+3/7f/t/+3/7P/s/+v/6v/u/+7/7v/u//D/8P/w//D/
8v/x//D/8P/w//D/8f/x//L/9f/4//n/9//5//n/+f/7//v//f////7/AAAAAAIAAwAE
AAUABgAJAAsADAAOAA0ADgAPAA8AEAAUABYAGAAYABgAGQAYABgAGQAZABgAGgAaABsA
GwAaABoAGgAZABoAGgAaABoAGQAYABcAFAAUABUAFAAUABMAEgARAA8ADgAMAAoACAAG
AAQAAgAAAAIA///9//z//P/6//j/9v/2//b/9v/1//P/8f/w/+3/7v/v/+//8P/u/+//
7//t/+//7//v/+//7//w//D/8P/u/+7/7f/t/+//7//v/+//7v/v//D/8P/x/+//8f/x
//H/8f/x//H/8P/v/+//7v/x//D/8//1//P/9P/0//T/8v/y//L/8f/z//P/9P/0//P/
8v/x//D/8f/y//P/9P/y//L/8f/x//H/8f/w//D/8//z//L/8v/x//D/7//t//D/8f/x
//L/8f/y//L/8f/x//D/8P/w/+7/7v/u/+7/7v/u/+7/7f/v/+//7//v//H/8P/w//H/
7//u/+7/7//v/+7/7v/u/+z/7P/s/+v/6//s/+z/7P/u/+7/7v/t/+v/6//r/+v/7f/t
/+7/7v/q/+r/7P/s/+z/7P/t/+3/7f/t/+v/6//r/+v/7P/s/+3/7//u/+7/7//x//b/
9//3//j/+//8//z//P/6//r/+v/7//3//f/9//3/+v/5//j/9//3//j/+P/3//X/9f/1
//X/8//z//P/8v/1//b/9v/2//T/9P/y/+//7P/r/+n/6f/o/+f/5v/l/+P/4f/h/+H/
4//k/+X/5f/j/+P/4v/i/+L/4v/h/+H/5P/k/+T/5f/k/+P/4f/g/+L/5P/l/+X/5f/j
/+P/4v/o/+3/9P/6/wgAHAA2AFAAZgB+AJQAnwCNAF8AOgAuACkAGgAMAAgACQAOAAwA
CwAJAAkABAD+//X/8P/s/+v/6v/p/+n/6P/o/+f/5//n/+b/5v/m/+b/5v/m/+b/5v/m
/+b/5v/m/+b/5//p/+n/6f/p/+j/5//m/+X/5//n/+j/6P/q/+r/6v/q/+f/5v/m/+b/
6P/o/+j/6f/p/+n/6f/p/+r/7P/t/+7/7v/u/+7/7v/u/+7/7v/u//P/8//z//T/8v/y
//P/8//1//f/+f/5//j/+f/4//f/+f/5//v//f/+/wAAAAACAAEAAgADAAQABwAJAAoA
DAANAA4ADwAPAA8AEgATABQAFQAWABgAGAAWABcAFwAWABgAGAAZABkAGQAaABsAGwAa
ABoAGgAaABoAGgAaABgAFQAVABMAEgASABIAEgARAA4ADAAKAAgACAAGAAQAAgAEAAEA
///+//z/+v/4//b/+P/4//j/9//1//P/8v/v//H/8f/w//D/8P/x//H/7//t/+3/7f/t
/+//8P/w//D/8P/w/+//7//v/+//7//v//L/8//0//T/8v/v//D/7//w//H/8v/z//L/
8f/x//D/8v/w//L/8//z//T/9P/0//P/8v/x/+//8P/x//P/9P/0//T/9P/0//P/8v/x
//D/8f/y//L/8//z//P/8v/y//P/8//y//L/8P/w//D/7//x//H/8P/w//H/8v/y//H/
7//u/+7/7v/w//D/8P/w/+7/7v/u/+3/7f/t/+3/7f/v/+7/7v/v/+3/7P/s/+3/7f/s
/+z/7P/u/+7/7v/t/+3/7v/u/+7/7v/u/+7/7f/q/+n/6P/n/+j/6f/r/+z/7P/q/+r/
6v/q/+r/6v/r/+v/6//r/+n/6f/p/+n/6//q/+r/6//t/+7/8P/z//b/9//3//j/+f/6
//r/+v/4//j/+P/5//v/+//7//v/+f/5//n/+f/4//j/9//1//X/9f/1//X/9f/1//X/
9P/0//T/8//y//D/8P/u/+v/6v/p/+f/5//m/+X/5P/j/+P/4f/h/+H/4f/i/+P/4//h
/+H/4P/g/+D/4P/f/9//4v/i/+L/4//h/+H/4P/g/+D/4v/j/+X/5//p/+X/5P/o/+v/
8P/6/w4AJgA8AFIAagCEAJYAkwBxAEUAMAAsACEAEAAEAAQACQAMAAoACwALAAkAAgD6
//X/7v/q/+n/6P/n/+j/6P/p/+n/6P/n/+X/5P/m/+b/5v/m/+j/6P/o/+j/5P/k/+T/
5f/n/+f/5//n/+X/5f/l/+X/5//n/+j/6P/q/+r/6v/q/+b/5v/n/+j/7P/s/+z/7f/r
/+v/6//r/+3/7v/u/+7/8P/w//D/8P/w//D/8P/w//P/8//z//T/9P/0//X/9f/1//f/
+f/5//f/+f/5//n/+//7//3////+/wAAAAACAAMABAAFAAYACQALAAwADgARABIAEwAT
ABEAFAAVABYAFwAYABoAGgAaABsAGwAaABoAGgAbABsAHQAeAB8AHwAcABwAHAAcAB4A
HgAeABwAGgAZABYAFAAUABQAFAATABQAEgAQAA4ADAAKAAgABgAGAAMAAQAAAAAA/v/8
//r/+v/6//r/+f/4//f/9//1//X/9f/0//T/9v/3//f/9f/0//P/8v/x//P/9P/0//T/
9P/0//P/8//z//P/8//z//b/9//4//j/9//1//f/9//3//f/9//3//f/9//4//j/9v/0
//b/9//3//j/+P/4//j/+P/4//f/+f/5//r/+v/6//r/+v/6//n/+P/3//b/9//4//j/
+f/5//n/+P/4//f/9//2//b/9v/2//b/9f/1//X/9P/0//X/9v/2//X/9f/0//T/9P/0
//T/9P/0//T/9P/0//P/8//z//P/8//1//T/9P/1//P/8v/y//P/8//y//L/8v/w//D/
8P/v/+//8P/w//D/8v/y//L/8f/x//H/8f/x//P/8//0//T/8P/w//P/8P/w//D/8P/w
//H/8f/x//H/8f/x//H/8f/z//L/8v/z//f/+P/6//3//f/9//z//P/9//7//v/+//7/
/v/+////AAABAAIAAwABAAEAAQABAP///v/8//n/+//7//v/+//7//v/+//6//z//P/7
//r/+P/4//b/8//y//H/7//v/+7/7f/s/+v/6f/n/+f/5//p/+r/6//r/+n/6f/o/+j/
6P/o/+f/5//q/+r/6v/r/+n/6f/o/+j/6P/o/+n/7f/v/+3/6//q/+7/9//+/wwAIAA2
AEoAXAB0AI4AlgCBAFUANwAyADAAIQAUABAAEAAPABAAEgATABEADwAKAAAA+f/y//D/
7//u/+3/8P/w//H/8f/w/+//7f/s/+z/7P/s/+z/7P/s/+z/7P/q/+r/6v/r/+7/7//w
//H/8P/v/+7/7f/v/+//8P/w/+7/7v/u/+7/7P/s/+3/7v/w//D/8P/x//H/8f/x//H/
8//0//T/9P/0//T/9P/0//T/9P/0//T/+f/5//n/+v/4//j/+f/5//v//f////////8B
AAEAAQD/////AQADAAYACAAIAAoACQAKAAsADAAPABEAEgAUABMAFAAVABUAFQAYABkA
GgAdAB4AIAAgACAAIQAhACAAHgAeAB8AHwAdAB4AHwAfACAAIAAgACAAIgAiACIAIAAe
AB0AGgAYABgAGAAYABcAFAASABAADgAOAAwACgAIAAoABwAFAAQAAgAAAP7//P/9//7/
//////z/+//7//n/+f/5//j/+P/6//v/+//5//f/9//3//f/+f/6//r/+v/5//j/9v/1
//b/9//4//n/+P/5//r/+v/3//X/9//3//j/+f/6//v/+f/5//r/+v/6//j/+v/7//v/
/P/8//z/+v/6//r/+f/5//n/+v/6//z//P/8//z/+v/6//r/+v/8//z/+//7//r/+f/3
//b/+P/5//n/+v/6//r/+v/5//n/+f/4//j/+f/6//r/+f/3//b/9v/2//j/+P/4//j/
+P/4//j/9//1//X/9f/1//X/9P/0//X/8//y//L/8//0//T/9f/2//T/9P/0//P/8f/y
//L/8v/z//T/9f/1//P/8//z//P/9f/2//T/9P/0//T/8//z//P/8//1//X/9f/1//X/
9P/0//X/9f/2//j/+/8AAAEAAQACAAIAAgABAAAAAgACAAIAAwADAAMAAwADAP//////
//////8AAAAA//////////////////////7//f/8//r/+P/4//j/9v/z//P/8//y//P/
7//t/+v/6f/q/+n/6v/r/+n/6v/r/+v/6f/p/+j/6P/p/+r/6v/r/+r/6v/q/+v/6//r
/+r/6v/s/+r/7f/v/+3/6//t/+7/8v/3/wAAEAAkADgATABgAHgAkACeAI8AYQA/ADQA
LAAfABIAEAASABcAHAAaABcAFQATAAwAAgD5//b/9v/1//T/8//y//D/7//t/+7/7//v
//D/7v/u/+7/7v/u/+7/7v/u/+z/7P/s/+3/7//v/+//7//v/+//7//v/+3/7f/u/+7/
8P/w//D/8P/v//D/8v/0//P/8v/x//H/8f/x//H/8f/x//L/8v/y//T/9P/0//T/9v/2
//b/9v/3//f/9//4//r/+v/7//v/+//9//////8BAAMAAwADAAEAAQADAAUABAAGAAYA
CAAKAAwADgAQABEAEwAUABYAFwAYABkAGQAXABoAGwAcAB0AHgAgACAAIgAjACMAIgAi
ACIAIwAjACIAIgAiACEAIwAkACUAJgAjACIAIQAeAB4AHwAeAB4AHAAaABgAFQAUABIA
EAAOAA8ADgANAAwACwAHAAQAAgADAAIAAQAAAP///v/9//v//P/7//v/+f/5//n/+P/4
//b/9//3//X/9f/1//X/9f/1//b/9v/2//j/+P/3//f/9//3//f/9//3//f/9//2//b/
9f/4//n/+f/5//n/+f/5//n/+v/6//j/9v/4//n/+f/6//r/+v/8//z//P/7//3//f/+
//7/+//6//n/+P/7//z//f/+//3//P/6//n/+v/7//v//P/7//v/+v/6//z//P/8//v/
+f/5//j/+P/5//r/+v/5//r/+v/7//z/+//6//n/+P/4//j/+P/3//n/+f/5//n/+P/2
//X/9f/4//j/+f/7//r/+P/3//b/9//4//n/+f/3//j/+P/4//b/9v/2//X/9f/3//f/
+f/4//j/+P/4//j/9//3//f/9//5//n/+f/5//j/9v/1//X/+P/6//3/AQACAAMAAwAE
AAUABgAGAAYACAAIAAgACQAIAAcABgAFAAQABQAGAAcABgAGAAUAAwACAAEAAAD//wEA
AQABAAAA/v/+//3//P///wAA///9//n/9//0//P/9P/z//L/8f/w/+//8P/x//D/8P/w
/+//7//v/+7/7v/u/+7/7f/t/+7/7v/u/+//7//v/+7/7v/w//D/7//x//H/8f/z//b/
+v/7/wIAEgAoAEAAWABuAIYAngCqAJ0AcQBJADoANAApABoAFAAYABsAGAAaABsAFQAR
AA4ACgABAPr/+P/3//b/9f/3//b/9v/1//X/9f/0//T/8v/y//L/8v/y//L/8v/y//D/
8P/w//H/8//z//P/8//z//P/8//z//H/8f/y//L/9P/0//T/9P/0//T/9f/2//b/9v/2
//f/+f/5//n/+f/4//j/9//2//r/+v/6//r/+P/4//j/+P/7//v/+//8//7//v//////
/f///wEAAQADAAUABQAFAAUABQAHAAkACgAMAAwADgARABIAEwAUABMAFQAWABgAGwAc
AB0AHQAbAB4AHwAgACMAJAAmACYAJgAnACcAJgAkACQAJQAlACcAKAApACkAJgAmACYA
JgAmACYAJgAkACMAIwAhACAAHwAeAB0AGwAcABoAGAAWABQAEgAQAA4ADgALAAkACAAI
AAYABAACAAIAAgACAAEAAgABAAEA///9//3//P/8//7///////3//f/9//3//f/8//z/
+//6//v//P/8//3//P/7//r/+f/8//3//v/+//3/+//9//3//f/9//3//f//////AAAA
AP7//P/+////AQACAAIAAgAAAAAAAAD///3//f/+//7/AQACAAMABAADAAIAAQAAAAAA
AAD///////////7//v/9//3//P/8//3//v///////f/9//z//P///wAAAAD//////v/+
//7//f/8//v/+v/8//z//P/7//n/+f/5//n/+//6//r/+//9//z//P/9//z/+v/5//j/
+v/6//r/+f/5//r/+v/6//j/+P/4//f/+f/5//n/+f/3//f/+P/4//r//P/6//j/+P/4
//j/+f/5//n/+f/3//f/9//3//X/9P/0//X/+f/6//z///8EAAUABQAGAAYABgAFAAQA
BgAGAAYABwAFAAUABQAFAAQABQAGAAcABQAEAAIA/////////////wEAAQABAAAAAAAA
AP///v/+//7//P/5//j/9//1//X/8v/x//D/7//u/+3/7v/v/+7/7v/u/+3/7v/v/+//
8P/u/+7/7f/t/+7/7v/u/+//7//v/+7/7v/s/+z/7f/v//H/9f/z//T/9v/9/wQAEAAi
ADoAVABuAIgAngCqAJkAawBDADgAMgAjABYAFAAWABcAGAAWABMAEQANAAgABAD///z/
+P/3//b/9f/0//L/8f/v//D/8f/x//L/8v/y//L/8v/y//L/8v/y//D/8P/w//H/8f/x
//H/8f/v/+//7//v/+//7//w//D/8v/y//L/8v/y//L/8//0//X/9P/z//P/9f/1//X/
9f/z//T/9P/0//b/9v/2//b/+P/4//j/+P/5//n/+f/6//z//P/9//3//P/9//7//f//
/wEAAQABAAMAAwAFAAcABgAIAAgACgANAA4ADwAQABAAEQARABIAFAAWABgAGQAXABoA
GwAcABsAHAAeAB4AHwAhACIAIgAhACAAIAAfACEAIgAjACMAIAAgACAAIAAgACAAIAAe
AB8AHwAdABwAGQAYABcAFQAWABQAEgAQAA4ADAAKAAgACAAFAAMAAgADAAIAAQAAAP//
/v/9//v/+//7//z/+//5//n/+P/4//b/9//3//X/+P/5//r/+//4//j/9//2//f/+P/4
//n/9//3//f/9//2//f/+P/4//n/9//5//n/+f/5//n/+f/5//n/+v/6//r/+P/6//v/
+f/6//r/+v/8//z//P/7//n/+f/6//r//P/8//z//P/6//r/+v/6//r/+v/5//n/+//7
//r/+v/5//n/+P/4//r/+v/6//n/+f/5//j/+P/5//r/+v/5//f/9v/2//b/9v/2//b/
9v/0//T/9P/z//P/8//z//P/9f/0//T/9f/3//b/9v/3//T/8v/x//D/8f/y//P/8//1
//b/9v/2//X/9P/z//H/8v/z//T/9f/y//H/8f/w//P/9P/0//X/8v/w//D/8P/w//D/
8//z//P/8//z//P/8//z//P/8v/y//P/9//4//r//f///////v/+/wAAAgADAAQAAgAC
AAIAAwABAAEAAQABAAEAAQABAAEAAAAAAP///f/9//3//f/9//v/+//7//r//P/8//v/
+v/8//z/+v/3//X/8//w/+//8P/v/+7/7f/r/+n/6f/p/+f/6P/p/+n/6//r/+r/6v/o
/+j/5//n/+r/6v/q/+v/6f/p/+j/6P/o/+j/6f/t/+//7//t/+z/7P/x//b/AAAQACQA
QABWAGwAhgCcAKMAiwBbADwANgAxAB4AEAAOAA8AEAAQABEADwANAAoABgD9//b/8v/x
//D/7//v/+7/7v/t/+3/7f/s/+z/6v/q/+r/6v/s/+z/7P/s/+r/6v/q/+v/7f/t/+3/
7f/t/+3/7f/t/+3/7f/u/+7/7v/u/+7/7v/u/+7/7//w//D/8P/w//H/7//v/+//7//x
//L/8v/y//b/9v/2//b/9v/2//b/9v/5//n/+f/6//j/+P/5//n/+f/7//3//f///wEA
AQABAAEAAQADAAUABAAGAAYACAALAAwADQAOAA0ADwAQABIAFQAWABcAFwAVABgAGQAa
ABsAHAAeAB4AHgAfAB8AHgAgACAAIQAhACEAIgAjACMAIQAgAB8AHgAhACIAIwAiAB8A
HwAdABwAGQAYABcAFQAWABQAEgAQAA4ADAAKAAgACAAFAAMAAgAEAAIAAAD+//z//P/8
//v/+v/5//n/9//3//f/9v/2//b/9//3//X/9f/1//X/9f/1//b/9v/2//b/9v/1//X/
8//z//P/8//1//f/+f/6//f/9f/3//f/9//3//f/9//3//f/+P/4//j/9v/4//n/+f/6
//r/+v/4//j/+P/3//f/9//4//j/+v/6//r/+v/5//j/9//2//f/+P/4//n/+f/5//j/
+P/3//f/9v/2//b/9v/2//X/9f/1//T/9P/1//b/9v/1//f/9v/2//b/9f/0//P/8v/z
//T/9f/1//P/8//z//P/9f/0//T/9f/1//T/9P/1//P/8v/y//L/8v/y//L/8f/v//D/
8P/w//H/8v/z//P/8f/x//H/8f/z//P/9P/0//L/8v/x//H/9P/w//H/8v/y//L/8v/y
//D/7//u/+3/7//v/+//7//v/+7/7v/v/+//8P/y//X/+P/5//n/+v/9//7//v/+//7/
/v/+///////////////9//3//f/9//7//v/9//v/+f/5//n/+f/5//n/+f/4//j/+P/3
//b/9P/0//L/7//x//H/8P/x/+7/7f/s/+v/6f/n/+f/5//n/+j/6f/p/+j/5//l/+T/
5f/m/+b/5//m/+b/5v/n/+f/5//m/+b/6P/o/+f/5//n/+n/6//o/+z/8f/4/wQAEgAm
ADwAUABkAHoAkgCXAHUARwAyADAAJQAUAAwADAARABYAFgARABEADQAIAAQA///0//L/
8f/w/+//7f/s/+z/6//t/+3/7P/s/+z/7P/s/+z/6v/q/+r/6v/q/+r/6v/r/+z/6//q
/+n/6//r/+v/6//t/+3/7v/u/+3/7P/r/+r/6v/q/+v/7P/w//D/8P/x//P/8//z//P/
8//0//T/9P/0//T/9P/0//f/+P/5//r//f/9//3//v/+//7///////3///8BAAEAAQAD
AAMAAwAFAAUABwAJAAgACgAKAAwADwAQABEAEgATABUAFgAYABcAGAAZABkAGgAeACAA
IgAjACQAJgAmACYAJwAnACYAKAAoACkAKQAoACgAKAAnACkAKgArACwAKQAoACcAJAAk
ACUAJAAkACUAJAAjACEAHwAcABkAFgAXABYAFQAUABIADwANAAwACgAIAAYABAAEAAQA
BAADAAIAAQABAP//AQABAAAAAAD+///////9//3//f/9//3//v8AAAEAAgD///7//P/7
//3//f/9//3//v///wAAAAABAP//AQABAP//////////AQABAAIAAgAEAAIABAAFAAQA
BAADAAIAAgACAAIAAQACAAMABQAGAAUABAADAAIABAAEAAQABAADAAIAAAD//wAAAQAB
AAIAAwADAAIAAgAAAAAAAAD//wAAAQABAAIAAgACAAEA//8BAAAAAAAAAAAAAAAAAAAA
/v/+//7//f///////////wEAAAAAAAEA///+//7///////7//v/+//z//P/8//v//f/+
//7//v/+//7//v/9//3//f/9//3//f/9//7//v/8//z//P/8//z//P/9//3//f/9//v/
+//7//v//v/+////AQACAAIAAwAFAAgACQAJAAoADQAOAA4ADgAOAA4ADgAPAA8ADwAP
AA8ADwAPAA8ADwAOAA4ADQALAAkACQAJAAkABwAHAAcABgAHAAgACAAIAAYABgAEAAEA
AAD///3//f/8//v/+v/5//X/8//z//P/9P/2//j/+f/3//f/9v/2//j/+P/3//f/+P/4
//j/+f/4//f/9f/0//r//P/9//3/+//5//f//P8AAAUAEgAgADIASgBiAHgAjgCmALIA
nQBxAEsAQgA+AC0AIAAcACAAIwAkACAAHwAfAB0AFgAMAAMA/v/9//3//f/9//3//P/8
//v/+//7//r/+v/6//r/+v/6//j/+P/4//j/9//4//n/+//7//v/+//7//v/+//7//v/
/f/9//7//v/+//7//v/+//7//v///wAAAgACAAIAAwADAAMAAwADAAUABgAGAAYABwAG
AAUABAAGAAYABgAGAAkACQAJAAoACAAIAAkACQALAA0ADwAPAA0ADwAPAA8AEAARABQA
FwAWABgAGAAaABsAHAAdAB4AIQAjACQAJgAlACYAJwAnACcAKgArACwALQAuADAAMAAw
ADEAMQAwADEAMgA0ADUAMwA0ADUANQAyADIAMgAyADIAMgAyADAALwAvAC0ALAAsACwA
LAArACgAJgAkACIAIgAgAB4AHAAeABsAGQAYABYAFAASABAAEgASABIAEQAQAA8ADwAN
AAsACwAKAAoADAANAA0ACwAJAAkACQAJAAoADAANAA4ADAAMAAsACwALAAsACwALAAoA
CwAMAAwACwAJAAsACwAMAA0ADgAPAA4ADQANAAwADQAMAA8AEQAPABAAEAAQAA4ADgAO
AA0ADgAPABEAEgARABAADwAOABAAEAAQABAAEAAQAA8ADwANAA0ADAAMAA8ADwAOAA4A
DAAMAAwACwAMAA0ADQAOAA8AEAAQAA8ADQAMAAwADAAOAA4ADgAOAAwADAAMAAsACwAL
AAsACwANAAwADAANAAsACgAKAAsADAAMAA0ADgAMAAwADAALAAsADAAMAAwADAAMAAwA
CwALAAsACwALAAsADQAMAA4ADgANAAwACwAKAA0ADQANAA0ACwALAAsACwAJAAgACAAJ
AA0ADgAQABMAFgAXABcAGAAbABwAHAAcABoAGgAaABsAGwAbABsAGwAbABsAGwAbABgA
GAAXABUAFQAVABUAFQAWABcAGAAYABYAFgAVABQAFgAWABQAEQAOAA0ACwALAAwACwAK
AAkABwAFAAUABQADAAQABQAFAAcABwAGAAYABAAEAAMAAwAGAAYABgAHAAkACQAIAAgA
AAACAAcACQALAAsACwAKAA4AEwAYACQANgBOAGoAhgCeALYAxgDBAJsAbQBYAFIAQwA0
AC4ALgAtADIAMAAtACsAKwAoAB4AFwASABIAEQAQAA8ADwAOAA4ADQANAA0ADAAMAAoA
CgAKAAoADAAMAAwADAAKAAoACgALAAsACwALAAsADQANAA0ADQANAA0ADgAOAA8AEAAR
ABIADwAOAA4ADgAQABAAEAARABEAEQARABEAEwAUABQAFAAWABYAFgAWABQAFAAUABQA
GQAZAA==
         </WaveFormData>
      </LeadData>
      <LeadData>
         <LeadByteCountTotal>10000</LeadByteCountTotal>
         <LeadTimeOffset>0</LeadTimeOffset>
         <LeadSampleCountTotal>5000</LeadSampleCountTotal>
         <LeadAmplitudeUnitsPerBit>4.88</LeadAmplitudeUnitsPerBit>
         <LeadAmplitudeUnits>��V</LeadAmplitudeUnits>
         <LeadHighLimit>2147483647</LeadHighLimit>
         <LeadLowLimit>268435456</LeadLowLimit>
         <LeadID>V1</LeadID>
         <LeadOffsetFirstSample>0</LeadOffsetFirstSample>
         <FirstSampleBaseline>0</FirstSampleBaseline>
         <LeadSampleSize>2</LeadSampleSize>
         <LeadOff>FALSE</LeadOff>
         <BaselineSway>FALSE</BaselineSway>
         <ExcessiveACNoise>FALSE</ExcessiveACNoise>
         <MuscleNoise>FALSE</MuscleNoise>
         <LeadDataCRC32>1259644065</LeadDataCRC32>
         <WaveFormData>
BgAGAAYABgAGAAYABgAGAAYABgAGAAYABAAEAAQABAAGAAYABgAGAAQABAAEAAQABgAG
AAYABgAEAAQABAAEAAQABAAEAAQABAAEAAQABAABAAAA///+/wAAAAAAAAAAAAAAAAAA
AAAAAAAAAAAAAAIAAgACAAIAAAAAAAAAAAD+//7//v/+/wAAAAAAAAAA/v/+//7//v8A
AAAAAAAAAP7//v/+//7//v/+//7//v8AAAAAAAAAAP7//v/+//7/AAAAAAAAAAD+//7/
/f/9/////////wAAAgACAAIAAgAEAAUABwAJAAsADQANAA0ACwALAAoACgAMAAwACwAK
AAgABAABAP7/AAD+//3//P/5//b/8//x/+//7//v//D/8//0//X/9v/3//f/+P/5//r/
+f/4//f/+f/5//n/+f/4//j/+P/4//b/9//3//b/+P/4//j/+P/4//j/+f/5//n/+f/5
//n/+v/6//n/+f/6//v/+//7//z//P/+/wEABQARACEAMQBAAFMAbACEAJMAkwB0AEwA
JgD4/8n/pP+C/2T/VP9U/1T/Uv9Y/2j/f/+Y/67/vv/K/9j/5f/v//T/+v/6//r/+//8
//z//P/9//7///8BAAMABAACAAMABAAFAAYABgAGAAYACAAJAAkACgAJAAkACQAJAAsA
DAAMAAwADgAOAA4ADgANAA0ADQANAA8ADwAPAA8ADQAOAA4ADgAOABAAEAANAA0ADQAO
AA4ADgAOAA0ADQAPAA8AEAARAA8ADwAQABAAEgASABIAEgAQABAAEQARABIAEgASABMA
FQAVABUAFgAUABQAFAAUABUAFQAVABUAFQAWABYAFQAVABYAFgAUABYAFwAXABUAEwAS
ABIAEgASABEAEAAPAA4ADQAMAAsACQAIAAYABQAHAAYABQAFAAQAAwACAAIAAgADAAQA
BAAEAAQABQAFAAcABwAHAAcACQAJAAkACQAHAAcABwAHAAgACAAIAAgABwAGAAUABQAF
AAUABQAFAAYABgAFAAUABQAFAAUABQAHAAcABwAGAAYABgAGAAYABgAGAAYABwAJAAkA
CAAIAAcABgAFAAUABgAHAAgACQAHAAcABwAHAAcABwAIAAgACgAKAAkACQAHAAgACAAI
AAgACAAIAAgACQAJAAoACgAIAAgACAAIAAoACgAKAAkACAAHAAYABQAHAAcABwAGAAYA
BgAGAAYABAAEAAQABAAGAAYABgAGAAQABAAFAAUABQAFAAUABQAGAAYABgAGAAQABAAE
AAQABgAGAAUABQAFAAUABQAFAAUABQAFAAUABQAFAAUABQAFAAUABQAFAAcABwAFAAUA
BQAEAAMAAwAFAAUABQAFAAcABgAFAAQAAwACAAMABAAEAAUABQAFAAUABgAEAAQABAAE
AAgACQALAA0ADQAPAA8ADwARABEAEAAQAA4ADgANAAwACwAIAAYABAAGAAQAAwACAP//
/P/5//f/9//3//f/+P/5//r/+//8//////8AAAEAAwADAAMAAwABAAEAAQABAAEAAgAD
AAQAAgADAAMAAgACAAIAAgACAAQABAAFAAUAAwADAAMAAwAGAAYABQAFAAQABQAFAAUA
BAACAAQACwATAB0ALQA/AFAAYwB8AJYApwCnAIgAWgAuAPr/x/+g/4D/YP9S/1T/VP9S
/1z/bv+D/5j/sP/G/9b/6P/1//3/BAAIAAgACAAJAAoADgAOAA8AEAASABMAFAAUABIA
EwAUABUAGAAYABgAGAAYABkAGQAaABsAGwAbABsAGwAcABwAHAAeAB4AHgAeACEAIQAh
ACEAHwAfAB8AHwAhACIAIgAiACIAJAAkACEAIQAhACIAIgAjACQAJAAlACMAIwAkACUA
JwAnACgAKAAoACgAKAAoACgAKAApACkAKgAqACoAKwApACkAKQAqACwALAAsACwALQAt
AC0ALQAtAC4ALgAtAC0ALgAuACwAKgArACsAKQArACoAKgAqACoAKQAoACcAJAAjACIA
IQAhACAAHgAdABwAGgAYABcAFgAVABQAFAATABMAEwASABAAEAARABEAEQARABEAEQAQ
AA8ADgANAA0ADQANAA0ACgAKAAoACgAHAAYABQAFAAUABQAFAAUAAgACAAEAAQABAAEA
AQABAAEAAQABAAAAAAAAAAAAAAACAAIAAgADAAEAAQAAAAAAAgACAAIAAwABAAEAAQAB
AAEAAQABAAEAAwADAAQABAACAAIAAQABAAMABAAEAAQAAgACAAIAAgD/////AAAAAAIA
AgACAAIAAAAAAAAA//8BAAEAAQABAP////////7//v/+//7//v8AAAAAAAAAAP///v/9
//z//P/8//3//f/7//v/+//7//r/+v/6//r/+v/6//r/+v/4//j/9//3//n/+f/5//n/
+f/5//n/+f/5//n/+f/5//v/+//7//v/+v/5//b/9f/3//j/+f/7//n/+f/5//n/9//3
//f/9//5//r/+P/4//j/+P/4//j/9//3//n/+f/5//r/+f/4//f/9v/6//v//f///wEA
AwADAAMAAwADAAIAAgAEAAQAAwACAAMAAAD+//z//v/8//v/+v/3//T/8f/v/+3/7f/t
/+7/7//w//H/8v/x//H/8v/z//X/9f/1//X/9//3//f/9//4//j/+P/4//r/+//7//r/
+v/6//r/+v/6//r/+//7//v/+//7//v//P/8//v/+//+//////////7//P/8//3/AwAN
ABkAKQA8AE0AXgB2AIsAlwCIAGAANAAIANP/pP+A/2D/SP9C/0T/RP9I/1b/a/+A/5b/
rP/A/9D/4f/r//L/9v/6//r/+//8//7//v///wAAAgADAAQABAACAAMABAAFAAgACAAI
AAgACAAJAAkACgAJAAkACQAJAAsADAAMAAwADAAMAAwADAANAA0ADQANAA8ADwAPAA8A
DwAQABAAEAAQABIAEgAPAA8ADwAQABAAEgASABEAEQAPAA8AEAARABEAEQASABIAFAAU
ABQAFAASABIAEwATABUAFgAXABkAFwAXABcAGAAaABoAGgAaABsAGwAbABsAGwAcABwA
GwAdAB4AHgAcABoAGwAbABkAGwAaABoAGgAcABsAGgAZABgAFwAWABUAFwAWABQAEwAT
ABIAEQARABAADwAOAA4AEAARABIAEgAQABAAEQARABEAEQARABEADwAPAA8ADwANAA0A
DQANAAwADAAMAAwACwAKAAkACQAJAAkACQAJAAgACAAHAAcABQAFAAUABQAHAAcABwAG
AAQABAAEAAQABQAGAAcACQAHAAcABgAGAAYABgAGAAcACQAJAAkACQAHAAcABwAHAAkA
CQAKAAoACgAKAAkACQAHAAgACAAIAAkACgALAAwACgAJAAkACAAKAAoACgAKAAoACgAK
AAkACwALAAsACwALAAsACwAKAAoACgAKAAoACgAKAAoACgAKAAoACgAKAAoACgALAAsA
CwALAAsACwAIAAgACAAIAAoACgAKAAoACgAKAAkACQAJAAkACQAJAAkACQAJAAkACQAJ
AAkACQALAAsACwALAAkACQAHAAcACgAKAAoACwANAA0ADQANAAwACwAKAAkADQANAA4A
DQAMAAsACgAKAAoACQAJAAsACwALAAwACgAKAAoACgAOAA8AEQATABUAFwAXABcAFwAX
ABYAFgAYABgAFwAWABMAEAAOAAwADAAKAAkACAAFAAIA///9//v/+//7//z//v8AAAIA
BAAFAAUABgAHAAkACQAJAAkACwALAAsACwAKAAoACgAKAAoACwALAAoACgAKAAoACgAK
AAoACwALAAsACwALAAsACgAKAAkACQAMAA0ADQANAAoACgAKAAsAEQAbACkAPQBMAFsA
bACAAI8AkQB4AFAAKAD2/8P/nP98/17/TP9I/0r/Sv9S/2L/d/+M/6L/tP/G/9T/4f/p
/+7/8v/2//b/9//4//n/+P/4//j/+f/7//3//v/9//3//f/9//7//v/+//7/AAABAAEA
AgACAAEAAAD//wAAAgADAAQAAgACAAIAAgAFAAUABQAFAAUABQAFAAUAAwAEAAQABAAG
AAgACAAFAAMAAwAEAAQABgAGAAUABQAFAAUABgAHAAcABwAIAAgACAAIAAgACAAIAAgA
CQAJAAwADAAMAA0ADQANAA0ADgAOAA4ADgAOAA8ADwAPAA8ADQAOAA4ADQAPABAAEAAO
AA4ADwAPAA0ADQAMAAwADAAOAA0ADAALAAgABwAGAAUABwAGAAQAAwADAAIAAQABAAAA
///+//7/AAABAAIAAgAAAAAAAQABAAEAAQABAAEAAQABAAEAAQABAAEAAQABAAAAAAAA
AAAA///+//3//f/9//3//f/9//z//P/7//v/+//7//v/+//5//n/+f/4//b/9v/2//b/
+P/4//j/+f/5//n/+P/4//b/9v/2//f/+f/5//n/+f/4//f/9v/1//f/9//4//j/+P/4
//f/9//1//b/9v/2//b/9v/2//b/9P/z//P/8v/0//T/9P/0//T/9P/0//P/8//z//P/
8//z//P/8//y//L/8v/y//L/8v/y//L/8v/y//L/8v/y/+7/7v/v/+//8f/x//H/8f/w
//D/8P/w//L/8v/y//L/8P/w/+//7//v/+//7//v/+//7//v/+//7f/t/+3/7f/t/+3/
7f/t/+3/7f/r/+v/7v/u/+7/7//y//P/9P/1//X/9f/1//X/9//3//r/+v/4//j/+P/4
//j/+P/3//f/+f/5//n/+v/4//j/+P/4//z//f///wEAAwAFAAUABQAEAAMAAQAAAAAA
AAD///7//P/4//X/8v/w/+7/7f/s/+j/5P/g/93/3//f/9//4P/j/+T/5f/m/+b/5f/l
/+X/6f/p/+n/6f/o/+f/5v/l/+b/5v/m/+b/5v/n/+f/5v/k/+T/5P/k/+b/5v/n/+f/
5f/l/+X/5f/m/+b/5f/l/+j/6f/p/+n/6P/o/+r/7f/z////DwAhAC4APQBUAGgAdQBv
AFAALAAEANb/qf+G/2b/Sv88/zz/Pv9A/0z/Xv9x/4j/nP+w/8D/zv/X/93/5v/q/+r/
6v/r/+z/7P/s/+3/7v/w//H/8v/y//L/8//0//X/9v/2//b/9v/2//f/9//4//n/+f/5
//n/+f/6//r/+v/4//j/+P/4//v/+//7//v/+//7//v/+//7//z//P/8//z//v/+//v/
+//7//z//P/+//7//f/9//3//f/+/////////wAAAAACAAIAAgACAAAAAAABAAEABAAE
AAQABQAFAAUABQAGAAYABgAGAAYABwAHAAcABwAHAAgACAAHAAkACgAKAAgACAAJAAkA
BwAFAAQABAAEAAQAAwACAAEAAAD///7//f/9//z/+v/5//f/9v/1//X/9P/z//L/8v/0
//X/9v/2//T/9P/1//X/9//3//f/9//3//f/9//3//X/9f/1//X/9v/2//b/9v/3//b/
9f/1//P/8//z//P/9P/0//P/8//x//H/8f/x//P/8//z//L/8P/w//D/8P/w//D/8P/x
//H/8f/w//D/8P/w//D/8f/x//H/8f/x//H/8f/x//H/8f/x//L/8v/0//T/8//z//H/
8v/y//L/9P/0//T/9P/z//P/9P/0//L/8v/y//L/8v/y//L/8f/x//H/8f/x//P/8//z
//L/8f/w/+//7v/w//D/8P/w//L/8v/y//L/7v/u/+//7//x//H/8f/x/+//7v/t/+z/
7v/u/+7/7v/s/+z/6//r/+v/6//r/+v/7f/t/+3/7f/r/+v/6//r/+v/6//r/+v/7f/t
/+v/6//r/+r/6f/p/+n/6f/p/+n/6//o/+r/6v/q/+r/6//s/+z/7f/s/+v/6v/q/+r/
6v/q/+r/7P/t/+//8f/z//X/9f/1//b/9//3//j/9f/0//L/8P/x/+7/7P/q/+r/6P/n
/+b/4f/e/9v/2f/b/9v/2//c/93/3v/f/+D/4v/j/+X/5//n/+f/5//n/+b/5f/k/+P/
5f/m/+f/6P/n/+f/5v/k/+b/5v/m/+b/5P/k/+X/5f/l/+X/5f/l/+b/5v/l/+X/5v/n
/+f/5//m/+j/6v/t//X/AQANAB0ALAA7AFQAbgB/AH8AZgBAABYA5P+1/5D/bv9S/0T/
RP9E/0L/SP9Y/2v/gP+U/6b/tv/G/9P/2//g/+L/5f/m/+j/6v/s/+z/7f/u/+z/7f/u
/+7/8P/x//L/8//y//L/8v/y//L/8//z//T/9f/1//X/9f/1//b/9v/2//j/+P/4//j/
9//3//f/9//1//X/9f/1//f/+P/4//j/+P/6//r/9//3//f/+P/4//j/+P/3//f/+f/5
//r/+//7//v//P/8//r/+v/6//r//P/8//3//f/8//z//P/9//3//f/9//7/AAAAAAAA
AAAAAP///v/9////AAAAAP////8AAAAA/v/8//3//f/7//v/+v/6//r/+P/3//b/9f/2
//X/9P/z//P/8v/w/+//7f/s/+v/6//s/+v/6v/q/+j/6f/q/+r/6//s/+7/7//v/+//
7//v/+//7//v/+//8P/x//L/8//w//D/8P/w//H/8P/v/+//7//v/+//7//u/+7/7f/t
/+//7//v/+//7f/t/+3/7P/u/+7/7v/u/+7/7v/u/+//7//v/+7/7v/u/+7/7v/v/+//
7//v/+//8f/x//H/8f/v/+//8P/w//D/8P/v/+//8f/y//L/8v/w//D/8P/w//H/8f/y
//L/8P/w//D/8P/u/+7/7v/t/+7/7//w//H/7//v/+//7v/w//D/8P/w//D/8P/w//D/
7v/u/+7/7v/t/+7/8P/x//D/7//u/+3/7f/u/+//8P/u/+7/7v/u/+7/7v/t/+3/7//v
/+//7//t/+3/7f/t/+//7//v/+//7f/t/+3/7f/t/+3/6//r/+7/7v/u/+//7//t/+3/
7//w//D/8P/w//D/7v/u/+3/7f/v/+//7//w//D/8P/w//D/8P/x//P/9f/5//v/+//7
//v/+//6//r/+v/6//n/+P/3//T/8v/w//D/7v/t/+z/6//o/+X/4//j/+P/4//k/+X/
5v/n/+j/6//r/+z/7f/u/+3/7P/r/+z/7f/u/+//7P/s/+z/7P/u/+//7//u/+z/7P/s
/+z/7P/s/+3/7f/v/+//7//v/+7/7v/t/+3/7v/v/+//7//w//L/8v/z//v/BwAXACkA
PABRAGoAhACVAI0AagA8ABAA3v+t/4j/aP9K/zr/PP88/zz/Rv9Y/2//iP+g/7b/xv/U
/93/5f/s//L/9P/0//X/9v/4//j/+f/6//r/+//8//z//v///wAAAQAAAAAAAAAAAAEA
AwAEAAYABQAFAAUABQAFAAYABgAGAAgACAAIAAgABwAHAAcABwAIAAkACgALAAkACgAK
AAoACgAMAAwACQAKAAsADQAOAAwADAALAAsADAANAA8AEQAQAA8ADwAOAA4ADgAOAA4A
EAAQABEAEQAQABAAEAARABMAEwATABQAFAAUABQAFAAVABUAFQAVABUAFgAWABUAFQAW
ABYAFAAUABUAFQATABMAEgASABIAEgARABAADwAOAA0ADAALAAsACgAIAAcACQAIAAcA
BwAEAAMAAgACAAQABQAGAAYABgAGAAcABwAFAAUABQAFAAcABwAHAAcABQAFAAUABQAE
AAQABAAEAAUABAADAAMAAQABAAEAAQACAAIAAQABAP///////////////////v8AAAAA
AAAAAP7//v/+////AQABAAAAAAAAAAAAAAABAAMAAwADAAMAAwADAAMAAwABAAEAAgAC
AAQABAADAAMAAwAEAAQABAAGAAYABgAGAAMAAwAEAAQABAAEAAQABAAGAAYABgAFAAMA
AwADAAMAAwADAAMAAgAEAAQABAAEAAIAAgACAAIABAAEAAQABAACAAIAAwADAAMAAwAD
AAMABAAEAAQABAACAAIAAgACAAQABAADAAMAAQABAAEAAQABAAEAAQABAAMAAwADAAMA
AQABAAEAAQADAAMAAQABAAIAAgACAAMAAQABAAEAAQADAAMAAwADAAEAAQACAAIAAgAC
AAIAAgACAAEAAQABAAEAAQACAAQABAAEAAQABAAFAAcACQANAA8ADwAPAA8ADwAOAA4A
DAAMAAsACgALAAgABgAEAAIAAAD///7/+//4//X/8//z//P/8//0//X/9v/3//j/+//7
//z//f/+//3//P/7//3//f/9//3/+v/6//r/+v/4//n/+f/4//r/+v/6//r/+P/4//n/
+f/5//n/+f/5//r/+v/5//n/+P/5//n/+f/6//r//P///wUAEQAhADMASABbAHQAjACZ
AI0AZAA0AAYA1P+l/4L/Yv9K/0D/QP8+/0D/Tv9i/3n/kv+o/7z/0P/e/+f/7f/y//b/
+v/6//v//P/8//z//f/+//7///8AAAAAAAABAAIAAwACAAIAAgACAAQABQAFAAYABQAF
AAUABQAHAAgACAAIAAoACgAKAAoACgAJAAgABwAIAAkACgALAAkACgAKAAoACgAMAAwA
CQALAAsADAAMAAwADAALAAsACwALAAwADQANAA0ADgAOAA4ADgAOAA4AEAAQABEAEQAQ
ABAAEAARABMAEwATABQAFAAUABQAFAATABMAEwATABQAFgAXABcAFgAWABUAEgAUABUA
FQATABMAEgASABIAEAAPAA4ADQAOAA0ADAALAAkACAAGAAUABgAGAAYABwAGAAUABAAE
AAIAAwAEAAQABgAGAAcABwAFAAUABQAFAAUABQAFAAUAAwADAAMAAwACAAIAAgACAAEA
AAD//////v/9//z/+//7//z//P/9//3//f/9//3//f/9//3//P/8//z//P/8//r/+v/6
//v//f/9//z//P/8//z//P/9//3//f/9//3//f/9//3//f/9//3//v/+/wAAAAD/////
/f/+//7//v/+//7//v/+//////8AAAAA/v/+//7//v8AAAAAAAD/////////////////
/////v/+//7//v/+//z//P/8//z//v/+//7//v/8//z//f/9//v/+//7//v//P/8//z/
/P/6//r/+v/6//z//P/7//v/+//7//v/+//7//v/+//7//3//f/9//3//P/7//r/+f/7
//v/+f/5//r/+v/6//v/+//7//v/+//7//v/+//7//n/+f/6//r//P/8//z//P/8//z/
/P/8//v/+//9//3//f/+//z//P/8//z//v///wEAAwAFAAcABwAHAAcABwAGAAYACAAI
AAcABgADAAAA/v/8//z/+v/5//j/9f/y/+//7f/t/+3/7f/u//H/8v/z//T/8//z//T/
9f/3//f/9//3//n/+f/5//n/9v/2//b/9v/4//n/+f/4//b/9v/2//b/9v/2//f/9//5
//n/+f/5//j/+P/3//f/+v/7//v/+//6//r//P/7////CQAXACcAOABLAF4AdgCJAJEA
gABcADIABADT/6b/gv9i/0z/RP9G/0j/Tv9c/3H/iP+c/7D/wP/Q/93/5f/s//L/8v/y
//P/9P/0//T/9f/2//j/+f/6//r/+P/5//r/+//8//z//P/8//z//f/9//7//v/9//z/
+//9//7//v/+//7//v/+//7///////////8BAAEAAQABAP//AAAAAAAAAgAEAAQAAQAB
AAEAAgACAAIAAgABAAEAAQABAAIAAwABAAEAAgACAAQABAAEAAQAAgACAAMAAwAEAAQA
BAAFAAUABQAFAAYABgAGAAYABgAJAAkACQAJAAkACgAKAAkABwAIAAgABgAIAAkACQAH
AAUABAAEAAQABgAFAAQAAwAEAAMAAgABAP///v/8//v//P/8//z//f/6//n/+P/4//j/
+f/6//r/+v/6//v/+//7//v/+//7//v/+//7//v/+f/5//n/+f/4//j/+P/4//f/9v/1
//X/9f/1//X/9f/0//T/8//z//P/8//z//P/8//z//P/8v/y//L/8v/y//T/9P/0//X/
9//3//b/9v/0//T/9P/1//X/9f/1//X/9//3//f/9//1//X/9v/2//j/+P/3//f/9f/2
//b/9v/4//j/+P/4//f/9//4//j/9v/2//b/9v/4//j/+P/3//X/9f/1//X/9//3//f/
9v/2//b/9v/2//b/9v/2//b/9v/2//b/9v/0//T/9f/1//f/9//3//f/9P/0//T/9P/2
//b/9v/2//b/9v/1//X/8//z//P/8//1//X/9f/1//P/8//z//P/8//z//P/8//1//X/
8//z//L/8v/y//P/8//z//P/8//z//P/8//z//P/8//0//T/9v/0//P/9P/y//L/8v/y
//P/9P/0//X/8//z//P/9P/y//L/8v/y//b/9//5//v/+//9//3//f/9//3//P/8//z/
/P/7//r/+f/2//T/8v/0//L/8f/w/+3/6v/n/+X/4//j/+P/5P/l/+b/5//o/+n/6f/q
/+v/7//v/+//7//t/+3/7f/t/+7/7v/u/+7/7P/t/+3/7P/u/+7/7v/u//D/8P/x//H/
8P/v/+7/7f/w//D/7//v/+7/7//v/+//7v/w//L/9f/7/wMADwAfAC4AOwBOAGgAfQCH
AHgAVgAwAAQA0/+q/4r/bP9W/07/UP9M/07/Wv9t/4D/lv+o/7r/yv/X/+H/6v/u/+7/
7v/v//D/9P/0//X/9v/2//f/+P/4//j/+f/6//v/+v/6//r/+v/6//v/+//8////////
/////f/+//7//v/+//7//v/+//////////////////////8BAAIAAgACAAEAAgABAP3/
/////wAAAAD+//7//f/9//v/+//8//3//////wAAAAAAAAAAAAAAAAAAAAABAAEAAgAC
AAIAAwADAAMAAwAEAAQABAAEAAQAAwADAAMAAwADAAQABAADAAMABAAEAAIAAgADAAMA
AQABAAAAAAAAAP7//f/8//v//P/7//r/+f/5//j/9v/1//P/8v/x//H/8f/x//H/8v/x
//H/8f/w//L/8v/z//P/9f/1//X/9f/z//P/8//z//T/9f/2//f/9v/2//b/9v/1//T/
8//z//X/9f/1//X/8v/y//H/8f/y//P/9P/1//P/8//z//L/8v/y//L/8v/0//T/9P/1
//P/8//y//L/9P/0//T/9f/z//P/8//z//X/9f/1//X/8//z//T/9P/y//L/8f/x//L/
9P/1//b/9P/0//T/9P/z//P/9P/0//T/9P/0//T/8v/y//L/8f/z//P/8//z//H/8f/x
//D/8v/y//L/8v/y//L/8v/y//H/8P/v/+7/7f/u//D/8f/v/+//7//v/+7/7v/u/+7/
7v/u/+7/7v/u/+7/7f/t/+//7//v/+//7f/t/+3/7f/t/+3/7f/t/+//7//v/+//7f/t
/+v/6//u/+7/7v/v/+3/7f/t/+3/7f/t/+3/7f/t/+7/7P/s/+z/7P/u/+7/7f/t/+3/
7f/t/+7/7P/s/+z/7P/w//H/8//1//X/9//3//f/9//3//b/9v/2//b/9f/0//H/7v/s
/+r/6v/o/+f/5v/j/+D/3f/b/9v/2//b/9z/3//g/+H/4v/h/+H/4v/j/+X/5f/l/+X/
4//j/+P/4//k/+T/5P/k/+b/5//n/+b/5f/k/+P/4v/k/+T/5f/l/+X/5f/l/+X/5v/m
/+X/5f/o/+n/6f/p/+L/5P/m/+v/8/8BABEAJQA0AEcAYAB2AIMAeQBUACoA/P/I/5v/
eP9W/zz/NP82/zT/OP9E/1b/a/+C/5j/qv+6/8r/1//f/+T/6P/o/+j/6f/q/+z/7P/t
/+7/8P/x//L/8v/w//H/8v/z//T/9P/0//T/9P/1//X/9v/1//X/9f/1//f/+P/4//j/
9v/2//b/9v/5//n/+f/5//n/+f/5//n/+f/6//r/+v/4//r/+v/3//n/+f/6//r/+v/6
//n/+f/5//n/+v/7//v/+//8//z//P/8//z//P/6//r/+//7//7//v/+////////////
AAD+//7//v/+/////////////f/+//7//f///wAAAAD+//z//f/9//v/+//6//r/+v/4
//f/9v/1//L/8f/w/+//8P/w/+//7//t/+z/6//r/+z/6//q/+r/6v/r/+z/7P/q/+r/
6//r/+v/6//r/+v/6//r/+v/6//r/+v/6//r/+r/6v/q/+r/6f/o/+f/5//n/+f/5//n
/+T/5P/j/+P/5f/l/+X/5f/l/+X/5f/k/+L/4v/i/+L/4v/i/+L/4//h/+H/4P/g/+D/
4P/g/+H/4f/h/+H/4f/f/9//3//f/9//3//g/+D/4P/g/9//3//f/+D/4P/g/+D/4P/g
/+D/3//f/+D/4P/g/+D/4P/g/97/3v/e/93/3f/d/93/3f/d/93/3f/c/9r/2v/a/9r/
3P/c/9z/3P/b/9r/2f/Y/9j/2P/Z/9n/2f/Z/9n/2f/Y/9j/2P/Y/9j/2P/Y/9j/1v/W
/9X/1f/V/9X/1f/V/9X/1f/V/9X/1f/V/9X/1f/X/9f/1//X/9X/1f/T/9P/1P/U/9T/
1f/V/9X/1f/V/9H/0//T/9P/1P/W/9b/1v/W/9X/1P/S/9H/0//T/9P/1P/U/9T/1P/U
/9T/1f/X/9n/3f/f/9//3//d/93/3P/c/97/3v/d/9z/2f/W/9T/0v/S/9D/z//O/83/
yv/H/8X/w//D/8P/xP/F/8b/x//I/8n/yf/K/8v/zf/N/83/zf/N/83/zf/N/8z/zP/M
/8z/zv/P/8//zv/O/87/zv/O/9D/0P/R/9H/0//T/9P/0//S/9L/0f/R/9L/0//T/9P/
1v/W/9T/1//d/+n/+f8LAB4AMQBKAGAAbwBrAEwAIADy/8D/j/9m/0b/Kv8a/xj/Gv8c
/yj/OP9N/2b/fP+Q/6D/sP+9/8P/yP/O/9D/0P/R/9L/0//S/9L/0v/T/9X/1//Y/9b/
1//Y/9n/2f/Y/9f/1v/Y/9n/2f/a/9r/2f/Y/9f/2f/a/9r/2v/a/9r/2v/a/9n/2f/Z
/9n/2//b/9v/2//Z/9r/2v/a/9r/3P/c/9n/2//b/9z/3P/c/9z/2//b/93/3f/e/9//
3f/b/w==
         </WaveFormData>
      </LeadData>
      <LeadData>
         <LeadByteCountTotal>10000</LeadByteCountTotal>
         <LeadTimeOffset>0</LeadTimeOffset>
         <LeadSampleCountTotal>5000</LeadSampleCountTotal>
         <LeadAmplitudeUnitsPerBit>4.88</LeadAmplitudeUnitsPerBit>
         <LeadAmplitudeUnits>��V</LeadAmplitudeUnits>
         <LeadHighLimit>2147483647</LeadHighLimit>
         <LeadLowLimit>268435456</LeadLowLimit>
         <LeadID>V2</LeadID>
         <LeadOffsetFirstSample>0</LeadOffsetFirstSample>
         <FirstSampleBaseline>0</FirstSampleBaseline>
         <LeadSampleSize>2</LeadSampleSize>
         <LeadOff>FALSE</LeadOff>
         <BaselineSway>FALSE</BaselineSway>
         <ExcessiveACNoise>FALSE</ExcessiveACNoise>
         <MuscleNoise>FALSE</MuscleNoise>
         <LeadDataCRC32>978302358</LeadDataCRC32>
         <WaveFormData>
9P/0//T/9P/2//b/9v/2//j/+P/4//j/9v/2//b/9v/5//r/+//8//v/+v/5//j/+P/4
//j/+P/4//j/+P/4//j/+P/4//j/+P/4//j/+P/3//b/9f/0//b/9v/2//b/9v/2//b/
9v/1//T/8//y//T/9P/0//T/8//y//H/8P/w//D/8P/w//L/8v/y//L/8P/w//D/8P/y
//L/8v/y//H/8P/v/+7/7v/u/+7/7v/u/+7/7v/u/+z/7P/s/+z/7v/u/+7/7v/q/+r/
6v/q/+v/6//s/+z/7v/t/+3/7f/t/+3/7v/u//D/8v/0//X/8//y//H/8P/y//b/9v/2
//b/9v/0//T/8f/x//H/8f/z//H/7v/r/+n/5v/m/+f/6f/q/+3/7f/t/+v/6v/q/+n/
5//l/+T/5f/k/+T/5P/j/+P/4//j/+H/4f/g/97/4P/g/+D/4P/f/97/3f/c/93/3//g
/+D/3v/e/97/3v/f/+D/4P/g/+X/4//j/+P/5//y/wAAGQA6AGQAkgC2ANAA4wDiANEA
vACcAG4AQgAcAO3/tP+E/1b/J/8S/xz/OP9e/3r/jf+e/6//vv/M/9f/3f/g/97/3//g
/9//3//g/9//4f/i/+X/5v/m/+b/5v/n/+j/6f/q/+v/7P/s/+z/7P/q/+v/6//s/+7/
7//w//D/8P/w//D/8P/u/+//8f/x//X/9f/0//T/8v/z//P/8//3//j/+P/4//r/+//7
//v/+//7//z/+//9//7/AAABAAAAAQACAAQABQAGAAcABwAKAAwADQAOAA4ADwAQABMA
FwAYABkAGwAaABwAHgAgACQAJwApACsALQAvADEAMgAyADQANQA4ADwAPAA8AD0APAA8
ADsAOgA6ADoAOgA3ADcANgA1ADIAMAAvAC4ALQAuACwAKgAoACUAIwAhACAAHgAdABsA
GQAaABgAFgAUABAAEAAOAAwACwAKAAkACAAEAAIAAgAAAAAA///9//z/+v/5//f/9v/0
//P/8//x//P/8//z//P/8f/w//D/8P/w//D/8P/w//D/7//v/+//7f/u/+7/7v/w//H/
8f/x//H/8f/w//D/8f/z//P/8//z//P/8//z//H/8f/y//L/9f/1//X/9f/z//P/8//z
//X/9f/1//X/9//3//f/9//1//X/9f/1//b/9//3//j/+P/3//X/9P/2//f/9//1//f/
9//2//b/9f/1//T/8//0//T/9f/1//T/9P/0//T/9P/0//T/8//1//T/9P/z//L/8v/x
//D/8f/x//H/8v/w//D/8P/w//D/8P/w//D/8v/y//H/8f/x//H/8f/x//T/9P/y//L/
8v/x/+//7v/v/+//7//v//L/8P/v/+7/7f/s/+3/7v/v//D/7//v//D/8P/w/+//7//v
//L/8//1//b/9v/2//b/9f/1//b/9//4//b/+v/6//r/+P/4//b/9v/2//f/+P/5//j/
9f/x/+3/7f/q/+r/6//t/+7/8f/x/+//7f/s/+z/7f/t/+3/7v/t/+r/6P/m/+b/5//o
/+n/5//n/+b/5P/i/+L/4v/i/+P/5P/l/+b/5P/l/+X/5P/m/+b/5v/m/+X/5v/m/+b/
4//l/+X/6f/v//j/BgAdAD4AZgCSALgA2gDxAPQA5wDaAMAAjgBcADIABQDS/6j/eP9F
/yr/LP8+/1z/fP+T/6b/vf/O/9r/4//p/+n/5v/m/+b/6P/p/+v/6//s/+z/7v/u/+7/
7v/u/+//8v/z//T/9f/1//T/8//y//P/9f/2//j/+P/5//r/+v/4//j/+P/4//n/+//+
////AAD///3//P/9////AAABAAEAAgACAAIAAgADAAMAAwAGAAcACQAJAAgACAAJAAkA
CwANAA8AEgARABIAEwATABIAFAAVABYAGQAbAB0AIQAhACIAIwAlACgAKgAsAC4AMAAz
ADUANwA3ADkAOwA8AD8AQgBEAEgASQBIAEcARwBIAEoASwBMAEwATABMAEkARwBGAEUA
QgBDAEMAQwBDAEEAPgA7ADgAOQA3ADUANAAyADEALwAtACoAKAAmACQAJAAkACIAIAAd
ABoAFwAUABMAEgATABIADwANAAoACAAEAAMAAQAAAP////8AAP///v/9//z/+//7//r/
+v/6//z//P/8//z/+v/5//n/+f/7//z//P/8//v/+//6//n/+//7//r/+v/5//v/+//7
//v/+//7//v//P/9////AAD+//3//P/7//z//f/+///////////////9//3//f/9//7/
//8AAAEA//////7//v8BAAEAAAAAAP7///////3//f/9//z//P/+//////////7//P/7
//n/+v/6//r/+v/6//r/+v/5//n/+P/4//f/+f/6//r/+v/5//f/9f/0//X/9v/3//j/
9v/2//b/9v/2//b/9f/1//b/9//4//n/9//2//P/8v/0//X/9f/2//f/9//3//f/9P/z
//P/8//2//b/9P/0//T/9P/y//L/8v/y//X/9f/2//b/9f/z//L/8f/0//X/9//4//n/
+v/7//v/+v/6//r/+v/8/wAAAAAAAP7//v/8//z//f/9//3//f/9//v/+P/1//H/7v/u
/+//8//0//f/9//3//X/9P/0//b/9f/0//T/8v/w/+//7v/r/+v/6//r/+z/7f/t/+z/
6v/q/+r/6v/s/+z/7P/s/+z/7f/t/+z/6v/q/+r/6v/t/+7/7v/u/+3/7f/r/+v/7//2
/wAAEQAsAFAAeACeAMAA3wDuAOsA5ADaALoAhgBUACkA/P/M/6L/b/9E/zb/Pv9W/3T/
j/+i/7f/zP/a/+H/6//t/+r/6v/q/+r/6//t/+3/8P/w//L/8v/x//D/7//v//L/8//0
//X/9v/2//b/9v/0//X/9f/2//f/+f/7//z/+v/6//r/+v/8//3////////////+//7/
/v////////8DAAQABAAEAAIAAwADAAMABgAHAAkACQAIAAgACQAJAAoACwAMAA4AEQAS
ABMAEwATABQAFAAUABcAGQAbAB8AHwAgACEAIwAkACYAKAAqAC4AMQAzADUANQA3ADkA
OgA+AEAAQQBEAEYARgBGAEcARwBIAEgASABKAEoASgBHAEUARABDAEAAQgBBAEAAPwA+
ADwAOgA4ADcANQAzADIAMgAxAC8ALQAqACgAJgAkACIAIgAgAB4AGgAYABYAFAAQAA4A
DgAMAAoACQAHAAYAAwABAP7//P/7//v//P/7//r/+f/4//f/9f/0//T/9P/2//b/9v/2
//T/8//z//P/9f/2//b/9v/0//X/9f/1//P/8//y//L/9P/3//j/+f/2//X/9P/z//T/
9f/3//j/+f/5//n/+f/3//f/9//3//v/+//7//v/+f/5//n/+f/7//v/+//7//v/+//6
//r/+//7//r/+v/6//v/+//5//n/+f/4//j/+P/5//n/+f/5//j/+P/3//b/9v/2//b/
+P/4//j/9//1//T/9P/z//X/9v/2//b/9P/z//L/8v/y//L/8v/y//L/8v/y//L/8P/w
/+//7//x//H/8f/x//L/8v/w//D/8f/x//D/8P/z//P/8//z//D/7//v/+//8v/y//T/
8v/y//L/8v/u/+7/7v/u//H/8f/y//L/8P/v/+//7//y//P/9f/2//f/+P/5//n/9v/2
//b/9v/3//z//f/+//z//P/6//r/+f/5//n/+f/5//f/9P/x/+3/6v/q/+v/7//w//P/
8//x/+//7v/u/+7/7f/s/+z/7v/s/+v/6v/n/+f/5//n/+n/6f/o/+b/5P/k/+T/5P/k
/+T/5P/k/+b/5//n/+b/5P/k/+T/5P/n/+j/6P/o/+n/5//l/+f/6//y/wAAFwA4AFwA
ggCkAMIA2wDgANcAzAC2AIoAWAAsAP//zv+k/3r/Sf8u/zD/Qv9e/3z/k/+m/7v/zP/Y
/+H/5//r/+j/6P/o/+f/5//o/+f/6f/q/+3/7v/s/+z/7P/t/+7/7//w//H/8v/y//L/
8v/w//H/8f/y//P/9f/3//j/9v/2//b/9v/2//f/+f/5//v/+//6//r/+v/7//v/+//9
//7//v/+//7//////////v///wEAAQAEAAQABQAFAAQABQAGAAgACwAMAA0ADQAOABAA
EQASABQAFQAWABkAGwAcAB0AHwAeACAAIgAkACcAKwAuADEAMgAzADQANAA4ADoAOwA+
AEIAQgBCAEMAQQBCAEIAQgBDAEQARQBDAEEAQAA/ADwAPgA9ADwAOwA8ADoAOAA2ADMA
MQAvAC4ALQAtACwAKwAqACgAJgAkACQAJAAiACAAHgAcABoAGAAUABIAEgAQABAADwAN
AAwACgAJAAcABgAGAAUABQADAAMAAwADAAMAAQAAAAAAAAABAAIAAwAEAAIAAQABAAEA
AwAEAAQABAAEAAUABQAFAAUABQAEAAQABgAJAAoACwAJAAkACQAJAAsACwAMAAwADQAN
AA0ADQANAA0ADQANABAAEQASABMAEQARABEAEQATABMAEwATABUAFQAUABQAFQAVABQA
FAAUABUAFQATABEAEQAQABAAEgATABMAEwAVABQAFAATABEAEAAPAA4ADwAQABEAEQAP
AA4ADgANAA0ADgAOAA4AEAAPAA4ADgAMAAwADAAMAA0ADgAPABAADwAOAAwACwANAA0A
DQANAA4ADgAMAAwACwALAAoACgANAA0ADQANAAoACQAJAAkACAAKAAwADAAKAAoACgAK
AAgACAAIAAgACwALAAwADAAKAAkACQAJAAwADQAPABAAEQASABMAEwAQABAAEAAQABEA
FgAXABgAFwAWABMAEgAPAA8ADwAPAA8ADQAKAAcAAwAAAAAAAQAEAAYACgALAAoABwAF
AAQABAADAAIAAgACAAAA///+//3//f/9//3///////7//P/6//r/+v/6//z//P/8//z/
+v/7//v/+v/6//r/+v/6//z//v///wAA///9//3///8DAA4AHgA5AFgAfACmAMgA4ADx
APAA5QDQAK4AgABSACoA9//E/5j/bP9F/zj/RP9g/4L/mv+v/8L/1f/k/+7/+f//////
/P/8//z/+v/7//3//f8AAAAAAgACAAAAAAAAAAEABAAFAAYABwAIAAgACAAIAAYABwAH
AAgACgALAAwADAAKAAoACgAKAAwADQAPAA8AEQARABAAEAAOAA8ADwAPABMAFAAUABQA
EwATABIAEQASABMAFQAVABgAGAAZABkAGgAbABwAHgAhACIAIwAjACMAJAAkACQAJgAn
ACgAKwAtAC4ALwAxADAAMgA0ADYAOgA9AD8AQQBBAEMARQBGAEgASgBLAE4ATgBOAE4A
TwBNAE4ATgBOAFAAUABQAE0ASwBKAEkARgBGAEUARABDAEIAQAA+ADwAOQA3ADUANAA0
ADMAMQAvAC0AKgAnACQAJAAkACIAIAAeABwAGgAYABQAEgASABAADwAPAA4ADgALAAkA
BgAEAAQAAwADAAEA///////////9//z//P/8//7//v/+//7//P/7//v/+//9//7//v/+
//z//f/9//3//f/9//z//P/9////////////////////AQABAAIAAgABAAEAAQABAP//
////////AwADAAMAAwABAAEAAQABAAEAAQABAAEAAQABAAAAAAAAAP///f/8//3///8A
AP///v/9//v/+v/8//3//f/9//3//P/8//v/+P/4//j/+P/6//r/+v/5//j/9v/1//P/
9f/2//b/9v/2//X/9P/0//L/8v/y//L/9P/0//T/9P/z//L/8P/v//H/8f/x//H/9P/0
//L/8v/y//H/7//u/+//7//v/+//8P/u/+7/7v/u/+7/7f/u/+//8P/u/+3/7f/s/+3/
7f/u/+//7v/v//H/8v/x//L/8//z//P/9P/1//b/8//2//X/9P/1//b/9f/2//X/9f/1
//X/8v/v/+v/5//m/+T/5f/n/+n/6v/t/+3/7//t/+z/7P/q/+n/6P/o/+b/5P/j/+L/
5P/l/+b/5//k/+P/4f/e/+D/4P/g/+D/4P/g/+D/4P/e/9//3//e/9//4P/h/+L/4v/i
/+H/4P/h/+H/4//l/+v/9v8EABkANgBeAI4AtgDUAOsA6gDZAMIAngBuAEAAHADz/77/
jv9e/y//GP8g/zj/Wv92/43/oP+1/8T/0P/X/9v/4P/e/9//4P/h/+P/5v/n/+f/5v/n
/+b/5//o/+n/6//u/+//8P/x//H/8P/v/+7/8P/x//H/8v/w//H/8v/y//T/9P/0//T/
9P/1//f/9//4//f/9f/0//f/+f/6//v//P/8//v/+v/6//v/+//7//z//f//////AAAA
AAEAAQADAAUABwAKAAoACgAKAAkADAAOAA8AEAASABMAFAAXABcAGAAZABsAHQAgACMA
JgAlACcAKAApAC0ALwAxADIANgA4ADkAPAA8ADwAPAA9AD0APgA+AD4APAA8ADwAOQA5
ADgANwA0ADYANQA0ADMAMQAuACsAKAApACcAJQAkAB8AHQAaABcAFwAWABUAFAASABIA
EAAOAAwACgAIAAYAAwACAAMAAgD///3/+v/4//f/9//2//b/9P/z//P/8f/v/+//7//v
/+7/7v/v//D/7//u/+3/7P/u/+3/7f/t/+3/7v/u/+7/7P/t/+3/7f/v/+//7v/u/+3/
7//v/+//7//v/+//7//v/+//8P/w/+//7//v/+//8P/x//L/8//y//H/8P/v//D/8f/y
//P/8//z//P/8//x//H/8P/w//L/8//z//T/8//z//L/7//w//H/8f/y//D/8f/x//H/
7//u/+7/7f/t/+7/7//w/+//7v/t/+v/7P/s/+3/7f/t/+7/7v/u/+z/6//q/+r/6//s
/+3/7v/r/+r/6f/o/+n/6v/q/+v/6f/p/+n/6f/q/+r/6P/o/+r/6//r/+z/6//p/+f/
5//o/+n/6v/r/+z/6P/o/+j/6P/p/+n/6v/q/+z/6//r/+v/6v/r/+3/7v/x//L/8//z
//D/8P/w//D/8P/0//T/9P/2//b/9P/0//H/8f/x//H/8f/v/+z/6f/n/+T/5P/l/+n/
6v/t/+3/7//t/+z/7P/r/+n/5//m/+j/5v/l/+T/4//j/+P/4//h/+H/4P/e/+D/4P/g
/+D/3v/e/97/3v/g/+H/4f/g/+D/4P/g/+D/4f/i/+L/4v/j/+X/5f/l/+n/8v8CABsA
PgBqAJgAvADcAO8A6gDdAM4AsgCCAFIAKgD9/8j/nP9q/zn/JP8o/0D/Yv+A/5f/qv+7
/8j/0v/d/+X/6f/m/+b/5v/m/+f/6f/p/+r/6v/s/+z/7f/u/+//8f/x//H/8f/x//P/
9P/1//b/9P/1//X/9v/2//f/+P/4//r/+v/6//r/+P/5//v/+//+//////8AAP7/////
////AQACAAIAAgADAAUABgAHAAcABwAIAAcACgAKAAsACwAKAAsADAAOABEAEgATABMA
FgAYABkAGgAbABsAGwAdACAAIgAkACcAJgAoACoALAAuADEAMwA1ADkAOwA9AD4APgBA
AEEARABIAEgASABJAEkASgBKAEoASgBKAEoARwBJAEgARwBEAEMAQQA/AD0APQA8ADsA
OgA3ADUAMwAyADAALwAtACsALAAqACgAJgAjACIAHwAcABwAGgAYABYAEAAOAA4ADAAK
AAkABwAGAAYABQADAAIA/v/9//3/+//9//3//f/9//n/+P/4//j/+P/4//j/+P/6//n/
+f/5//j/+P/3//b/9//5//r/+//5//n/+P/4//n/+//7//v//f/9//3//f/7//v//P/8
/////////////f/9//3//f///////////////////////f/9//3//f/+//////8AAP//
///+//7//v///////f/+//////8AAP/////+//3////+//7//f/6//r/+v/6//z//P/8
//v//f/8//z/+//5//r/+v/6//z/+//6//r/+P/4//j/+P/4//j/+P/4//r/+v/5//n/
+P/3//b/9f/4//j/9v/2//X/9f/0//T/9f/1//X/9f/1//X/9v/3//T/9P/0//b/9v/2
//b/9P/0//T/9P/z//P/9P/0//b/9f/1//X/9P/1//f/+P/7//z//f/9//z//P/8//z/
+v/+//7//v///wAA//8AAP7//f/8//v//f/7//j/9f/z//D/8P/x//L/8v/0//P/9P/z
//P/9P/z//H/7//u/+7/7P/r/+r/6f/p/+n/6f/p/+n/6P/m/+j/6P/o/+j/5f/k/+P/
4v/k/+X/5f/k/+T/5P/k/+T/4//k/+T/5P/n/+f/5//n/+n/8v8CABsAQgBsAJYAuADa
AO0A6gDfANIAtgCEAFYALgD//87/ov9s/z3/KP8w/0j/aP+E/5v/sv/D/87/1v/f/+P/
5//k/+T/5P/k/+X/5//n/+f/5v/n/+b/5//o/+n/6//r/+v/6//r/+7/7v/u/+7/7P/t
/+3/7v/w//H/8v/y//T/9P/0//T/8//z//T/8//3//f/9v/2//b/9//3//f/9//4//j/
+P/5//v//P/9//z//f//////AgACAAMAAwAEAAUABgAIAAcACAAJAAkACwAOABAAEgAT
ABMAEwAVABkAGgAbAB0AIAAiACQAJgAmACkAKwAtADAAMwA2ADgANwA4ADgAOgA9AD4A
PwBBAEEAQgBCAEIAQABAAEAAPQA/AD4APQA6ADgANwA2ADUANgA0ADIAMAAvAC0AKwAq
ACYAJQAjACEAIgAgAB4AHAAZABgAFQASABAADgAMAAoACAAGAAYABAABAP///P/6//r/
+f/3//b/8v/x//H/7//x//H/8f/x/+//7v/u/+7/7P/s/+z/7P/u/+3/7f/t/+z/7P/r
/+r/7P/t/+3/7f/t/+3/7P/s/+v/7f/t/+3/7//v/+//7//t/+3/7v/u//H/8f/x//H/
8f/x//H/8f/x//H/8f/x//P/8//z//P/8f/x//H/8f/z//P/8v/y//H/8f/w//D/8P/x
//H/7//w//H/8f/y//H/8f/w/+//8f/w//D/7//u/+7/7v/u/+z/7P/s/+v/7P/s/+3/
7f/s/+z/6//q/+v/6//r/+z/6v/q/+r/6v/q/+r/6v/q/+z/7P/r/+v/6v/p/+j/5//q
/+r/6P/o/+n/6f/o/+j/5//n/+f/5//p/+n/6v/r/+n/6P/n/+b/6P/o/+j/6P/o/+j/
5v/m/+b/5v/p/+n/6v/q/+r/6f/p/+n/6P/p/+v/7P/v//D/8f/x/+7/7v/u/+7/7//0
//X/9v/2//b/9P/0//H/8f/x//H/8v/x/+//7f/p/+b/5v/n/+v/7P/v/+//7f/r/+r/
6v/q/+n/6P/o/+r/6P/n/+b/5P/j/+L/4f/i/+P/4//i/+D/4P/g/+D/4P/g/+D/4P/h
/+P/5P/k/+L/4v/i/+L/4//k/+T/5P/l/+X/5f/l/+f/7v/6/wsAKABOAHgAnAC8ANcA
5gDhANYAyACmAHQAQgAVAOT/uP+O/13/Nv8u/zr/Vv92/43/oP+1/8b/0v/d/+f/6//o
/+j/6P/n/+f/6P/n/+r/6v/s/+z/7v/u/+7/7//u/+//8P/x//T/9P/0//T/8//z//L/
8v/z//X/9//4//j/+P/4//j/9v/3//n/+f/9//3//P/8//r/+//7//v///8AAAAAAAAA
AAEAAQABAAIAAwAFAAUACAAIAAkACQAJAAkACQAKAA0ADgAPAA8AEAASABMAFAAUABUA
FgAZAB0AHgAfACEAIAAiACQAJgAqAC0ALwAxADMANQA3ADgAOgA8AD0AQABEAEQARABF
AEMARABEAEQARQBGAEcARQBFAEQAQwBAAEAAPwA+AD0APgA8ADoAOAA1ADMAMQAwADAA
LwAtACsAKgAoACYAJAAgACAAHgAcABoAGAAWABQAEAAOAA4ADAAKAAkABwAGAAIAAQD/
//7//P/7//v/+f/7//v/+//7//f/9v/2//b/9v/2//b/9v/2//X/9f/1//P/9P/0//T/
9P/1//X/9f/z//P/8v/y//X/9//3//f/9//3//f/9//3//f/+P/4//n/+f/5//n/9//3
//f/9//6//v//P/9//v/+//7//v/+//7//v/+//9//3//P/8//z/+//5//j/+f/7//z/
+//7//v/+v/6//j/+f/5//n/+//6//r/+f/3//b/9f/0//X/9v/3//f/9f/0//T/8//z
//T/9P/0//b/9f/0//T/8//y//H/8P/y//L/8v/y//L/8v/x//H/8f/x//H/8f/y//L/
8P/w//H/8f/w//D/7//v/+//7//w/+//7//v//D/8P/w//D/8v/x//D/8P/u/+7/7v/u
/+3/7v/v//D/7//v//D/8P/w/+//7//v//L/8//1//b/9v/2//b/9f/2//b/9v/2//b/
+v/6//r/+v/6//j/+P/5//n/+f/5//f/9f/y/+//7//s/+z/7f/t/+7/8f/x//H/7//u
/+7/7//v/+//8P/t/+r/6P/m/+f/5//n/+f/5//n/+b/5P/k/+T/5P/k/+b/5v/m/+b/
5f/l/+T/4v/j/+T/5f/m/+X/5v/m/+b/5f/n/+n/6f/t//b/AAARACwAUAB6AKYAyADf
AOoA4wDQALIAhgBYADAABQDQ/6D/dv9H/yT/IP8y/1L/cv+J/57/sf/C/9D/2//h/+T/
4v/j/+T/5f/n/+r/6//q/+r/7P/s/+z/7P/s/+3/7v/v//D/8f/w//D/8P/w//H/8//0
//b/9P/1//b/9v/2//b/9v/2//j/+f/7//v//P/7//n/+P/5//v//P/9//7//v/9//z/
/P/9//3//f8AAAEAAwADAAEAAAAAAP//AgADAAQABgAFAAYABwAHAAgACgALAAwAEAAR
ABIAFQAWABYAFgAXABoAHAAeACAAIgAlACcAKQApACsALQAuADIANAA1ADgAOAA4ADgA
OQA7ADwAPAA8ADoAOgA6ADcANwA2ADUAMgA0ADMAMgAxAC0AKgAnACQAJgAlACQAJAAh
AB8AHAAZABgAFgAUABIAEQASABEAEAANAAoABwAEAAMAAgADAAIA/v/9//v/+v/6//n/
9//2//b/9f/1//P/8v/x//D/7//u/+7/7//w/+//7v/t/+z/7P/r/+v/6//t/+7/7v/u
/+3/7f/s/+v/7P/t/+3/7v/u/+//7v/t/+//7//v/+//7//v//D/8P/v/+//7//v//D/
8f/y//P/9P/z//L/8f/x//H/8f/x//P/8//z//P/8f/x//D/8P/z//P/8v/y//D/8f/x
/+//7//v/+7/7v/u/+//7//v/+3/7P/s/+v/7f/u/+//8P/v/+7/7f/r/+v/6v/q/+n/
6//s/+z/7P/r/+n/5//m/+f/6P/p/+r/6P/o/+j/6P/o/+j/5//n/+n/6f/p/+n/6f/o
/+X/5P/m/+f/5//o/+j/5//m/+X/5v/l/+X/5f/o/+j/5v/m/+b/5v/k/+T/5P/k/+f/
5//o/+j/5//l/+T/4//n/+n/7P/u/+7/7v/u/+3/7P/s/+z/7P/s//D/8P/w/+7/7v/s
/+z/7P/t/+7/7//t/+v/6P/l/+X/4v/i/+P/5f/m/+n/6f/n/+X/5P/k/+b/5f/k/+T/
4v/g/9//3v/f/9//3//f/+H/4f/g/97/3f/c/9v/2v/c/9z/3P/c/9z/3f/d/9z/3P/c
/9z/3P/f/+D/4P/g/93/2//d/+P/6f/0/wgAIwBGAHAAmAC6ANYA5wDgANMAwACcAGwA
OgAQAOH/rv+C/1L/Kf8e/yr/Qv9k/37/kf+k/7f/yP/U/93/4f/h/97/3v/e/97/3//h
/+H/4//k/+f/6P/m/+b/5v/n/+r/6//s/+3/7f/s/+v/6v/q/+v/6//s/+7/7//w//D/
7v/u/+7/7v/w//H/8//z//P/8//y//L/9P/1//X/9f/3//j/+P/4//b/9//3//f/+v/7
//3//f/8//z//f/9//7///8AAAIABQAGAAcABwAHAAgACAAIAAsADQAPABMAEwAUABUA
FwAYABoAHAAeACAAIwAlACcAJwApACsALAAvADIANAA4ADgAOAA4ADkAOQA6ADoAOgA6
ADoAOgA3ADYANAAyAC4AMAAvAC4ALQAsACoAKAAmACMAIQAfAB4AHgAdABsAGQAXABQA
EQAOAA4ADgAMAAoACgAIAAYABAAAAP7//v/8//z/+//5//j/8//x/+7/7P/r/+v/7P/r
/+n/6f/p/+n/5//m/+b/5v/m/+b/5v/m/+T/4//j/+P/5f/m/+b/5v/l/+X/5P/j/+X/
5f/k/+T/5f/n/+f/5//l/+X/5f/l/+b/5//p/+r/6v/p/+j/5//p/+n/6f/p/+v/6//r
/+v/6f/p/+n/6f/r/+v/6//r/+n/6f/o/+j/6f/p/+j/6P/q/+v/6//p/+f/5//m/+b/
6P/p/+n/6f/o/+b/5f/j/+L/4v/i/+L/5P/k/+T/4//h/+D/4P/f/+H/4v/i/+L/4P/f
/97/3v/e/97/3v/e/+D/4P/g/+D/3//e/9z/2//c/93/3v/f/9//3v/b/9r/3f/d/9z/
3P/d/93/3f/d/9r/2f/Z/9v/3P/e/97/3v/e/9r/2v/a/9r/2//b/9z/3P/c/9v/2//b
/9r/2//d/97/4f/i/+P/4//g/+D/4P/g/+L/5v/m/+b/5v/m/+T/5P/h/+H/4f/h/+L/
4f/f/93/2v/W/9X/1f/Z/9r/3f/d/9//3f/c/9z/2//Z/9f/1v/Y/9b/1f/U/9H/0f/R
/9H/0f/R/9D/zv/Q/9D/0P/Q/87/zv/O/87/0P/R/9H/0P/O/87/zv/O/8//0P/Q/9D/
1f/T/9H/0f/V/97/7P8DACYAUAB6AJoAugDRANQAzQDEALAAggBOACQA9//G/5r/aP81
/x7/Hv8w/07/bv+F/5b/qf+4/8L/zf/T/9X/0v/S/9L/0v/T/9X/1f/Y/9j/2v/a/9r/
2v/a/9v/2v/b/9z/3f/g/+D/4P/g/97/3//f/+D/4P/h/+L/4v/k/+T/5P/k/+L/4//l
/+X/6f/p/+j/6P/m/+f/5//n/+n/6v/q/+r/6v/r/+v/6//s/+3/7//v//L/8v/z//P/
8v/x/w==
         </WaveFormData>
      </LeadData>
      <LeadData>
         <LeadByteCountTotal>10000</LeadByteCountTotal>
         <LeadTimeOffset>0</LeadTimeOffset>
         <LeadSampleCountTotal>5000</LeadSampleCountTotal>
         <LeadAmplitudeUnitsPerBit>4.88</LeadAmplitudeUnitsPerBit>
         <LeadAmplitudeUnits>��V</LeadAmplitudeUnits>
         <LeadHighLimit>2147483647</LeadHighLimit>
         <LeadLowLimit>268435456</LeadLowLimit>
         <LeadID>V3</LeadID>
         <LeadOffsetFirstSample>0</LeadOffsetFirstSample>
         <FirstSampleBaseline>0</FirstSampleBaseline>
         <LeadSampleSize>2</LeadSampleSize>
         <LeadOff>FALSE</LeadOff>
         <BaselineSway>FALSE</BaselineSway>
         <ExcessiveACNoise>FALSE</ExcessiveACNoise>
         <MuscleNoise>FALSE</MuscleNoise>
         <LeadDataCRC32>997872476</LeadDataCRC32>
         <WaveFormData>
/P/8//z//P/8//z//P/8//7//v/+//7//P/8//z//P/9//7///8AAP7//v/+//7//v/+
//7//v/8//z//P/8//7//v/+//7//P/8//z//P/6//r/+v/6//r/+v/6//r/+v/6//r/
+v/5//j/9//2//f/+P/5//r/+f/4//f/9v/2//b/9v/2//b/9v/2//b/9P/0//T/9P/2
//b/9v/2//T/9P/0//T/9P/0//T/9P/y//L/8v/y//L/8v/y//L/9P/0//T/9P/z//L/
8f/w//L/8v/y//P/8//x//P/8//z//X/9v/3//z//P/8//z//P/7//r/+f/7//3//f/9
//z//P/7//r/+v/7//v/+v/8//r/9//1//H/7//v//D/8//1//j/+P/4//j/9v/2//X/
9P/x//D/8f/v/+//7f/s/+v/6//s/+r/6f/o/+j/6v/o/+f/5//m/+b/5v/m/+f/6P/p
/+r/6f/o/+j/6f/p/+n/6P/o/+r/6P/o/+j/6//u//X/AwAYADcAXACBAKgA0ADsAPgA
/gDzAN0AtAB8AEAADQDo/7//j/9z/3D/gv+a/6z/uP/E/87/1//h/+P/5P/j/+L/4//k
/+L/4f/h/+L/4//l/+X/5P/l/+X/5f/m/+X/5v/n/+f/5//n/+f/5//n/+f/5//o/+f/
6f/p/+n/6v/q/+v/6//r/+v/7P/t/+7/7v/t/+3/6//r/+z/7P/u//D/8P/v//H/8f/y
//P/8v/z//L/8v/z//P/9P/2//X/9v/2//n/+v/7//z//P/+////AAACAAEAAwAFAAcA
CgALAAwADQAMAA4ADwARABUAGAAbAB4AIgAkACYAKAAqACwALQAvADMANAA0ADUANQA1
ADQANAA2ADYANQA1ADIAMgAxADAALgAtACwALAAsACsALAAsACoAJwAlACMAIgAiACEA
IAAeABwAGgAYABYAFgATABMAEwASABAADgAJAAgABgAEAAQABAACAAAA/v/9//3/+v/4
//f/9//2//f/9v/2//b/9P/0//T/9P/y//L/8v/y//L/8v/y//H/8f/x//H/8f/z//T/
9P/0//T/9P/z//P/9P/1//X/9f/1//X/9f/1//P/9f/1//X/9v/4//n/+f/3//j/+P/4
//j/+f/5//n/+//7//v/+//5//n/+f/5//v//P/8//v/+v/5//f/9v/4//j/+P/4//j/
+P/3//f/9//2//b/9v/4//j/+P/3//P/8v/x//D/7//v/+//7//v/+3/7f/t/+v/6//r
/+v/7P/r/+z/7P/r/+v/6v/p/+v/6//q/+r/6v/q/+r/6f/p/+n/6f/p/+n/6f/o/+j/
5v/m/+b/5v/o/+j/6P/o/+n/6P/m/+b/5v/m/+j/6P/o/+j/5v/m/+b/5//n/+X/5//n
/+n/6//s/+3/7v/u/+7/7v/w//H/8v/z//H/8//z//P/8v/y//H/8P/y//P/8//y//D/
7v/r/+n/6f/n/+f/6P/p/+v/7v/u/+z/7P/q/+r/7P/s/+r/6v/o/+X/5P/h/+H/4f/i
/+T/4//h/9//3v/e/9z/2//b/97/3v/e/97/3P/c/9z/3P/e/97/3//h/9//3//e/97/
3v/e/97/4P/j/+b/6//3/w4AKQBKAHEAngDKAOoA/AAGAf0A5QC8AIIAQAAPAOz/xf+X
/3f/bv92/4z/ov+w/77/zP/X/93/4f/k/+H/3v/d/9z/3f/d/97/4P/h/+P/4//i/+H/
4f/h/+L/5f/m/+f/5//m/+X/5P/j/+b/5//o/+r/6v/r/+r/6f/o/+j/6f/p/+v/6//s
/+3/7P/s/+v/6//s/+3/7//w/+7/8P/w/+//7//v//D/8f/z//X/9f/2//T/8//z//T/
9//4//j/+//6//v//P/8//z//f/+/wAAAQADAAUABwAIAAkACgALAA4AEAARABMAFAAW
ABgAGgAcAB4AIAAiACYAKAApACsAKwAsACwALQAwADEAMQAyADAAMAAvAC8AMAAwAC8A
LgAuAC0ALAAsACkAJwAnACYAJwAlACQAIwAhACAAHgAcABoAGAAWABQAEwAUABIAEwAQ
AA4ACwAIAAYABgAFAAQAAAAAAP7//P/4//f/9//0//X/9f/2//b/9P/y//H/8P/w//D/
8P/w/+7/7v/u/+7/8P/w//D/7//v/+//7//v/+//8P/w//D/8P/w/+//7//w//H/8f/x
//H/8f/x//H/8//1//X/9f/0//T/8//x//L/9P/1//b/9P/1//X/9f/1//X/9f/1//f/
9//3//f/9f/2//b/9f/2//f/9//4//b/9v/2//b/9v/2//X/9f/3//b/9v/2//T/9P/0
//P/9P/0//T/9P/x//H/8f/x//P/8f/x//H/8f/x//H/8f/v/+3/7f/s/+7/7//v/+//
7f/t/+z/7P/u/+7/7v/t/+//7//v/+//7v/t/+v/6v/s/+z/7P/s/+z/7P/s/+z/6//r
/+v/6//s/+7/7P/s/+z/7P/q/+r/6v/q/+z/7P/s/+3/6//p/+v/6//r/+3/7v/v//T/
9P/0//T/9f/1//X/9f/3//n/+f/5//j/+P/3//b/+P/5//n/+P/4//b/8//x/+3/6//r
/+z/6//t//D/8P/w//D/7v/u//D/8P/u/+7/6//p/+n/5//o/+f/5//o/+j/5//m/+b/
5P/i/+H/4f/k/+T/5P/k/+T/5P/k/+T/5P/k/+X/5//n/+f/5v/m/+b/5v/k/+T/6f/s
/+//9/8GABsANgBZAIAAqgDQAOoA/AAFAfcA2gCqAGgAKwAEAOX/v/+X/4L/gP+O/6L/
tP/A/87/2//j/+f/7P/q/+j/6P/o/+j/5//n/+j/6f/r/+v/6v/p/+n/6f/q/+v/7P/t
/+3/7f/t/+3/7f/t/+3/7f/u/+//8f/x//H/7v/u/+//7//x//H/8v/z//T/9P/z//P/
8//z//T/9P/2//j/+P/3//X/9f/2//f/9//5//n/+v/6//n/+f/6//v//P/8////AAAB
AAIAAgACAAMABAAGAAcACQALAA0ADgAPABAAEQASABQAFQAXABoAHAAeACAAIAAiACQA
JgAqACwALQAvAC8AMAAwADEAMgAzADMANAA2ADYANQA1ADQANAAzADIANAAzADIAMgAv
AC0ALQAsAC0AKwAqACkAKAAoACcAJgAkACIAIAAeABwAHAAZABkAFQAUABIAEAAPAA4A
DAAKAAgACAAGAAQAAgABAAEA/v/+//3//f/8//n/+P/4//j/9v/2//b/9v/4//j/+P/4
//f/9v/1//P/9P/1//b/9//1//b/9v/2//b/9v/1//X/+P/5//n/+f/3//f/9//3//n/
+//7//v/+//8//z/+//5//r/+v/6//v//f/+/////v/9//z/+//9//3//f/9//3//v/+
//3//f/9//z//P/8//z//P/8//z//P/7//v/+//6//r/+v/6//r/+v/5//j/+P/4//j/
+f/5//n/+f/5//f/9//3//f/9//3//f/9//1//X/9P/0//X/9f/1//X/9f/0//T/8v/y
//L/8f/y//P/9P/1//P/8//y//L/8v/y//L/8v/0//T/9P/0//H/8f/x//H/9P/0//T/
8v/y//L/8v/w//D/8P/w//L/8v/y//P/8f/v//H/8f/z//X/9v/3//r/+v/6//r/+f/5
//n/+f/6//3//v////7//v/9//z//P/9//3//P/8//r/9//1//H/7//v//D/8//1//j/
+P/2//b/9P/0//T/9P/y//L/8f/v/+//7f/q/+n/6f/q/+z/6//q/+r/6v/o/+f/5//o
/+j/6P/o/+r/6v/q/+r/6f/o/+j/6f/r/+v/6v/q/+r/6v/q/+r/6//u//P/AQAUACkA
RgBnAIwAtADSAOQA8gDvANcAtAB+ADwABwDq/83/pf+J/4L/iv+c/67/vP/K/9b/4f/p
/+v/7v/u/+z/7P/s/+r/6f/p/+r/7f/v/+//7v/t/+3/7f/u/+//8P/x//H/8f/x//H/
8f/v/+//7//w//H/8//z//P/8v/y//P/8//z//P/9P/1//j/+P/3//f/9f/1//b/9v/4
//r/+v/5//f/9//4//n/+f/7//v//P/+//3//f/+//3//v/+/wEAAgADAAQABAAEAAUA
BgAIAAkACwANAA8AEAARABIAEwASABQAFQAXABwAHgAgACIAIwAkACUAJgAqACwALQAv
ADEAMgAyADMAMgAzADMANAA2ADYANQA1ADIAMgAxADAAMgAxADAAMAAxAC8ALwAuACsA
KQAoACcAKAAoACcAJgAiACAAHgAcABsAHAAaABsAFwAWABQAEgAPAA4ADAAKAAgACAAG
AAQAAgABAAEA/v8AAP/////+//v/+v/6//r/+P/4//j/+P/6//r/+v/6//j/+P/4//f/
+f/5//n/+f/3//j/+P/4//j/+P/3//f/+v/7//v/+//7//v/+//7//n/+//7//v//f/+
//7//f/7//z//P/8//7//////////v/9//z/+//9//3//f/9//3//v/+//3//f/9//z/
/P/8//z//P/8//z//P/7//v//f/8//z//P/6//r/+v/5//j/+P/4//j/+f/5//n/+f/5
//f/9//3//f/9//3//f/9//1//X/9P/0//X/9f/1//f/9//2//b/9P/0//T/8//1//X/
9f/1//X/9f/0//T/8v/y//L/8v/0//T/9P/0//H/8f/x//H/8v/y//L/9P/y//L/8v/y
//D/8P/w//D/8v/y//L/8//x/+//8f/x//P/9f/2//f/+v/6//r/+v/5//n/+f/5//r/
/f/+/////v/+//3//P/6//v/+//6//r/+P/1//P/7//t/+3/7v/w//P/9//4//T/9P/y
//L/8v/y//D/8P/v/+3/7f/r/+r/6f/p/+r/7P/r/+r/6v/o/+b/5f/l/+j/6P/o/+j/
6P/o/+j/6P/m/+b/5//p/+v/6//q/+r/6v/o/+r/6v/r//D/+f8HABwAMwBUAHcAnADA
ANoA5ADkANcAvQCSAFQAGgDz/9b/s/+P/3v/fP+O/6L/sv/A/8z/2P/f/+P/6f/s/+r/
6P/o/+j/6P/n/+f/6P/n/+n/6f/o/+f/5//n/+j/6f/q/+v/6//r/+v/6//r/+v/6//r
/+z/7f/v/+//7//s/+z/7f/t/+//7//w//H/8v/y//H/8f/v/+//8P/w//L/9P/0//P/
8//z//T/9f/z//X/9f/2//b/9f/1//b/9//4//j/+//8//3//v/+//7///8AAAIABQAH
AAkACwALAAsACwALAAwADgAPABEAFgAYABoAHAAcAB4AIAAiACQAJgAnACkAKQAqACoA
KwAsAC0ALQAuADAAMAAvAC8ALAAsACsAKgAqACkAKAAoACkAJwAnACYAJAAhAB8AHQAe
AB4AHQAcABoAGAAWABQAFAAUABEAEQAPAA4ADAAKAAUABAACAAAA//8AAP///v/6//n/
+f/2//j/9//3//b/9f/0//T/9P/w//D/8P/w//L/8v/y//L/8P/w//D/7//x//H/8f/x
/+//8P/w//D/8P/w/+//7//y//P/8//z//P/8//z//P/8//1//X/9f/1//b/9v/1//P/
9P/0//T/9v/3//f/9//3//f/9//3//f/9//3//f/9//4//j/9//1//X/9P/0//b/9v/2
//b/9P/0//P/8//1//T/9P/0//T/9P/0//P/8P/w//D/8P/w//H/8v/z//L/7//u/+3/
7//v/+//7//v/+3/7f/s/+r/6//r/+v/7f/t/+z/7P/q/+r/6v/p/+v/6//r/+v/7f/t
/+z/7P/q/+r/6v/q/+r/6v/q/+r/6//o/+j/6P/o/+j/6v/q/+r/6v/o/+j/6P/p/+v/
6f/r/+v/6f/r/+z/7f/w//D/8P/w//L/8//0//X/9P/1//T/8//2//b/9f/0//L/8//z
//L/8v/w/+3/6//r/+n/6f/q/+n/6//u/+7/7f/u/+3/7v/s/+z/6v/q/+f/5f/l/+P/
4//j/+T/5v/l/+P/4f/g/+H/4P/g/+H/4P/g/+D/4P/g/+D/4P/g/+L/4v/j/+X/4//j
/+L/4v/g/+L/5P/m/+f/7P/z//3/EAArAFAAfQCoANAA6gD2APoA7QDVAKwAdgBAABEA
6v/B/5P/df9w/4D/lv+o/7b/xv/S/9v/3//h/+L/4//i/+P/5P/l/+X/5v/o/+j/6f/o
/+b/5v/n/+j/6v/p/+r/6//r/+v/6//r/+v/7f/t/+3/7v/u/+//7v/t/+3/7v/w//H/
8f/x//L/8//0//T/8//z//X/9f/2//b/9f/2//X/8//1//X/9v/3//f/+f/5//r/+v/5
//n/+v/8//7///8DAAMAAwADAAIAAwAFAAcACgAJAAsADQAPABAAEQASABMAFwAaABwA
HwAgACIAJAAmACoALAAuADAANAA2ADcAOQA7ADwAPAA9AD4APwA/AEAAPgA+AD0APQA+
AD4APQA8ADwAOwA6ADoANwA1ADUANAA1ADMAMgAxAC0ALAAqACgAKQAoACcAJgAiACIA
HwAfABsAGgAYABYAFQAUABIAEAAMAAwACgAIAAcABwAIAAYABAADAAMAAgD///7//v/+
//7//v/+//7//P/8//z//P/+//7//v/9//3//f/9//3/+//8//z//P/9//7//v////7/
////////AQABAAEAAQD//wEAAQABAAEAAgACAAEAAwAEAAQABAADAAMAAgABAAMAAwAD
AAMAAwADAAMAAwABAAIAAgABAAIAAwADAAQAAwACAAEAAAACAAIAAQABAAEAAAAAAAAA
/v/+//7//f/+//7//v/+//v/+//7//v//f/7//v/+//7//v/+//7//v/+f/5//j/+v/7
//v/+//5//n/+P/4//j/+P/4//f/9//3//f/9//3//f/9v/2//j/+P/4//j/9v/0//T/
9v/2//j/+P/4//j/9v/2//b/9v/2//b/9v/3//n/9//5//n/9//5//r/+/8AAAAAAAAA
AP//////////AQADAAMAAwAEAAQAAwACAAAAAQABAAAAAAD+//v/+f/3//X/9f/2//f/
+f/8//z//P/8//r/+v/4//j/9v/2//f/9f/1//P/8P/v/+//8P/w/+//7v/u//D/7v/t
/+3/7v/u/+7/7v/u/+7/7v/u/+z/7P/t/+//8f/x//D/8P/y//T/9P/y//H/9P/7/wsA
IgA/AGIAjQC6AOIA/gAQARoBEwH5ANAAlgBWACMA/v/T/6P/hf9+/4z/ov+4/8j/1P/g
/+f/7f/z//b/9v/0//T/9P/y//H/8f/y//H/8//z//L/8v/z//T/9v/2//b/9v/1//f/
9//3//f/9f/1//X/9v/3//n/+f/5//r/+v/7//v/+f/5//r/+//+//7//f/9//v/+//8
//z//P/+//7//f/+////AQADAAIAAwACAAIAAwADAAQABgAFAAYABgAJAAgACQAKAAoA
CwANAA8AEgASABMAFAAVABgAGQAaABsAHAAeAB8AIQAkACYAKAAqACwALgAwADIAMgA0
ADUANwA7ADwAPAA9AD4APwA/AEAAQgBCAEEAQQBAAEAAPwA+ADwAOwA6ADoAOwA5ADkA
OAA1ADMAMgAxADAAMAAvAC4ALAAqACgAJgAiACIAHwAfAB0AHAAaABgAFQAUABIAEAAO
AA4ADAAKAAgABwAHAAQAAgABAAEAAAABAAAAAAAAAPz//P/8//z//P/8//z//P/+//7/
/v/9//z/+//6//n/+v/8//3//v/8//z/+//7//7////////////////////9////////
/wEAAgACAAEA//8AAAAAAAACAAMAAwADAAMAAwADAAMAAQABAAEAAQADAAQABAADAAMA
AwACAAIAAgACAAIAAgACAAIAAQABAP///v/+//7/AAAAAAAA///+//7//v/+//3//f/9
//3/+//5//n/+f/4//f/9v/1//f/9f/1//T/8v/z//P/8//z//P/8v/y//T/9P/0//P/
8v/x//D/7//w//H/8f/y//D/8P/w//D/8P/w//D/8P/x//H/8f/x/+7/7v/w//D/8P/w
//D/8P/w//D/8P/u/+7/7v/v//H/7//x//H/7//x//L/8//3//j/+f/6//n/+f/5//n/
+f/7//v/+//+//7//f/8//v/+//6//j/+v/4//X/8//z//H/8f/y//L/8//1//T/8//0
//P/9P/z//L/7//u/+3/6//r/+n/6P/n/+f/6P/n/+X/4//i/+P/4v/i/+P/4//i/+H/
4P/i/+L/4v/i/+D/4P/h/+P/4f/h/+D/4P/i/+L/5P/k/+P/5v/t//v/FAAxAFIAeQCk
AMwA5gD2AP4A8wDXAKwAbgAwAAUA5P+5/43/d/90/4T/mP+q/7r/yP/U/9n/3f/h/+T/
5P/i/+L/4v/i/+H/4f/i/+L/4//i/+D/4P/h/+L/5P/k/+T/5P/j/+X/5f/l/+X/4//j
/+P/5P/l/+f/5//n/+f/6P/q/+v/6v/p/+n/6f/s/+z/6//r/+v/6//s/+z/6v/s/+z/
6//s/+3/7//x//D/8f/w//D/8f/x//L/9P/z//T/9P/3//b/9//4//j/+f/7//3/AAAA
AAEAAgADAAYABwAIAAkACgAMAA0ADwAQABIAFAAWABoAHAAeACAAIQAiACIAIwAmACgA
KQArACwALQAtAC4ALAAsACsAKwAsACwAKwAqACkAJwAlACQAJQAjACMAIgAhAB8AHgAd
ABsAGgAYABYAFQAUABMAEgAOAA4ACwALAAkACAAGAAQAAQAAAP7//P/6//r/+P/2//b/
9f/1//L/8f/v/+7/7P/t/+z/7P/s/+r/6v/q/+r/6P/o/+j/6P/q/+r/6v/p/+f/5//n
/+f/6P/q/+v/7P/s/+z/6//r/+r/6//r/+v/7f/t/+3/7f/s/+3/7P/r/+3/7v/u/+3/
7//w//D/8P/u/+//7//v//D/8f/y//P/8v/x//D/7//x//L/8v/x//H/8f/w//D/8P/w
//D/8P/w//D/7//v/+3/7P/s/+z/7f/u/+//7//s/+z/7P/s/+3/7f/t/+3/7f/r/+v/
6//p/+n/6f/p/+r/6f/q/+r/6P/p/+n/6f/p/+n/6P/o/+n/6v/r/+v/6v/p/+j/5//p
/+n/6P/o/+b/5v/m/+b/5v/m/+b/5v/m/+f/6P/p/+n/6P/n/+b/5v/m/+j/6P/o/+j/
5v/m/+b/5v/o/+j/6P/p/+f/5f/n/+f/5//p/+r/6//u/+7/7v/u/+//7//v/+//8f/z
//P/8//0//T/8//y//D/8f/x//D/8v/w/+3/6//n/+X/5f/m/+n/6//u/+7/7P/s/+r/
6v/q/+r/6P/o/+n/5//n/+X/4v/h/+H/4v/k/+P/4v/i/+D/3v/d/93/3v/e/97/3v/f
/+D/4f/i/+H/4P/g/+H/4//j/+L/4v/k/+T/5P/i/+P/5v/r//X/BgAdADgAWQB+AKgA
ygDiAPIA9wDpAMoAlgBUABcA9P/X/7H/i/98/37/kP+k/7T/wP/O/9n/3//j/+r/6P/m
/+b/5v/m/+X/5f/m/+f/6f/p/+j/5//n/+f/6P/n/+j/6f/p/+v/6//r/+v/6f/p/+n/
6v/t/+//7//v/+7/7v/v/+//7f/t/+7/7//y//L/8f/x/+//7//w//D/8v/0//T/8//z
//P/9P/1//X/9//3//j/+P/3//f/+P/3//j/+P/7//z//f/+//7/AAABAAIABAAEAAUA
BgAHAAoACwAMAA0ADAAOAA8AEQAUABYAGAAaABoAHAAeACAAIgAkACUAJwArACwALAAt
AC0ALQAsACwALQAuAC4ALwAuAC4ALQAsACoAKQAoACgAKAAnACgAKAAmACMAIQAfACAA
IAAfAB4AHgAcABoAGAAWABYAEwATAA8ADgAMAAoABwAGAAQAAgACAAIAAAD+//r/+f/5
//b/9v/1//X/9P/z//L/8v/y//D/8P/w//D/8P/w//D/8P/u/+7/7v/t/+3/7f/t/+3/
7//w//D/8P/u/+7/7f/t//D/8f/x//H/8f/x//H/8f/x//P/8//z//H/8v/y//H/8f/y
//L/8v/0//X/9f/1//P/8//z//P/8//z//P/8//1//b/9v/1//P/8//y//L/9P/0//T/
9P/y//L/8f/x//P/8v/y//L/8v/y//L/8f/u/+7/7v/u/+7/7//w//H/7//t/+3/7f/t
/+3/7f/t/+//7f/t/+z/6v/r/+v/6//t/+3/7P/s/+r/6v/q/+n/6f/p/+n/6f/r/+v/
6v/q/+j/6P/o/+j/6v/q/+r/6v/n/+f/5//n/+j/6P/o/+j/6P/q/+n/6P/m/+b/5v/m
/+f/6P/p/+r/6P/o/+j/6f/p/+f/6f/p/+n/6//s/+3/7//u/+3/7P/v/+//7//v/+//
8f/x//H/8v/y//H/8P/y//P/8//y//D/7v/r/+n/6f/n/+f/6P/o/+n/6//q/+n/6v/p
/+r/6v/q/+j/6P/l/+P/4//h/+L/4f/h/+L/4f/f/93/3P/e/9z/2//b/97/3v/e/97/
3P/c/9z/3P/e/97/3//h/9//3//e/97/3v/g/+D/4P/j/+b/6f/x/wIAGQA2AF0AhgCu
ANAA4gDoAOEAzQCwAH4AQAALAOj/yf+f/3v/bv92/4r/nv+q/7j/xv/R/9n/3f/g/+D/
3v/e/97/3//f/+D/4v/i/+P/4v/g/+H/4f/h/+L/4//k/+X/5f/j/+P/4//j/+X/5f/l
/+b/5//p/+n/6f/m/+b/5//n/+n/6f/q/+v/7P/s/+v/6//t/+3/7v/u/+3/7v/t/+v/
7f/t/+7/7//v//H/8f/y//D/7//v//D/8//0//T/9//2//f/+P/4//r/+//8//7///8B
AAMABQAGAAcACAAJAAsADgAQABMAFgAYABoAHAAeACAAIgAkACgAKgArAC0ALwAwADAA
MQA0ADUANQA2ADQANAAzADMAMgAyADEAMAAxADEAMQAyAC4AKwAqACgAKAAnACcAJwAk
ACQAIwAiACIAIAAeABwAHAAcABkAGQAWABQAEQAOAAwADAALAAoACAAIAAYABAAEAAMA
AwAAAAAA//////7//P/6//n/+P/4//j/+P/4//b/9v/2//b/9v/2//b/9f/3//f/9//3
//b/9v/1//T/9f/2//b/9//2//f/9//3//n/+f/5//n/+f/7//v/+//5//r/+v/5//r/
/P/9//7//f/9//z/+//7//v/+//7//v/+//7//v/+f/6//r/+f/6//v/+//8//r/+v/6
//r/+P/4//f/9//5//j/+P/4//b/9v/2//X/9f/2//f/+P/1//X/9f/1//X/8//z//P/
9f/1//X/9f/z//H/8f/w//L/8//z//P/8f/x//D/8P/w//D/8P/v//H/8f/x//H/7//v
/+7/7v/w//D/8P/w/+7/7v/u/+7/7f/t/+3/7f/u/+7/7P/s/+z/7P/u/+7/7v/u//D/
8P/w//H/7v/r/+z/6//s/+//8f/z//T/9P/0//T/9f/1//X/9f/3//n/+f/5//j/+P/3
//b/9v/3//f/9v/2//T/8f/v/+//7f/t/+7/7//x//T/9P/w//D/7v/u//D/8P/u/+7/
7P/p/+j/5f/m/+X/5f/m/+j/5//m/+b/5P/i/+H/4f/i/+L/4v/i/+L/4v/i/+L/4v/i
/+P/5f/n/+f/5v/m/+T/5P/k/+j/5//q//X/BwAeADsAXACFALAA2ADyAAABAgH1ANkA
qgBsADAABQDi/7f/i/93/3b/hv+c/6z/uv/G/9T/3f/j/+f/6v/m/+T/5P/k/+T/4//j
/+T/5f/n/+f/5v/l/+X/5f/m/+f/6P/p/+n/6f/p/+n/6f/p/+n/6f/q/+n/6//r/+v/
6v/q/+v/6//r/+v/7P/t/+z/7P/r/+v/7f/t/+7/7v/u//D/8P/v/+3/7f/u/+//7//x
//H/8v/0//P/8//0//X/9v/2//n/+v/7//z//P/6//v//P/+/wEAAwAFAAcABgAHAAgA
CQAKAAwADQAPABIAFAAWABgAGAAaABwAHgAiACQAJQAnACgAKAAnACcAKAApACkAKgAs
ACwAKwArACkAKAAmACQAJgAlACQAJAAhAB8AHwAeAB8AHQAcABsAGAAYABcAFgASABAA
DgAMAAwADAAJAAkABQAEAAIAAAD///7//P/6//j/+P/2//T/8P/v/+//7P/u/+3/7f/s
/+v/6v/q/+r/6P/o/+j/6P/o/+j/6P/o/+b/5v/m/+X/5//n/+f/5//l/+b/5v/m/+j/
6P/n/+f/6P/p/+n/6f/n/+f/5//n/+n/6//r/+v/6f/q/+r/6f/n/+j/6P/o/+j/6f/p
/+n/5//n/+f/5//n/+f/5//n/+X/5v/m/+X/5//n/+b/5v/m/+b/5v/m/+T/5P/j/+P/
5f/k/+T/5P/i/+L/4v/h/+D/4P/g/+D/4f/h/+H/4f/f/93/3f/d/93/3f/d/93/3f/b
/9v/2v/c/93/3f/d/9v/2//a/9r/2v/a/9r/2f/b/9v/2//b/9n/2f/Y/9j/2P/Y/9j/
2P/a/9r/2v/a/9f/1//X/9f/2P/Y/9j/2P/Y/9b/1v/W/9b/1v/W/9b/1//X/9X/1//X
/9X/1//Y/9n/3f/e/9//4P/g/9//3v/d/9//4f/h/+H/5P/k/+P/4v/h/+H/4P/e/+D/
3v/b/9n/1f/T/9P/1P/V/9f/2v/a/9r/2v/Y/9j/1v/W/9T/1P/V/9P/0//R/87/zf/N
/87/zv/N/8z/zP/M/8r/yf/J/8j/yP/I/8j/yv/K/8r/yv/J/8j/yP/J/8n/yf/I/8j/
zP/M/8r/yP/J/8z/0//f//b/EQAwAFMAfACkAMQA2ADoAOUAzQCmAGwAKADz/9L/rf+D
/2f/Xv9m/3r/kP+c/6j/tv+9/8P/yf/M/8r/yP/I/8j/yP/H/8f/yP/J/8v/y//K/8n/
yf/J/8r/yf/K/8v/y//N/83/zf/N/83/zf/N/87/zf/P/8//z//O/87/z//P/8//z//Q
/9H/0v/S/9H/0f/R/9H/0v/S/9T/1v/W/9X/0//T/9T/1f/T/9X/1f/W/9f/1//Y/9r/
2f/Y/w==
         </WaveFormData>
      </LeadData>
      <LeadData>
         <LeadByteCountTotal>10000</LeadByteCountTotal>
         <LeadTimeOffset>0</LeadTimeOffset>
         <LeadSampleCountTotal>5000</LeadSampleCountTotal>
         <LeadAmplitudeUnitsPerBit>4.88</LeadAmplitudeUnitsPerBit>
         <LeadAmplitudeUnits>��V</LeadAmplitudeUnits>
         <LeadHighLimit>2147483647</LeadHighLimit>
         <LeadLowLimit>268435456</LeadLowLimit>
         <LeadID>V4</LeadID>
         <LeadOffsetFirstSample>0</LeadOffsetFirstSample>
         <FirstSampleBaseline>0</FirstSampleBaseline>
         <LeadSampleSize>2</LeadSampleSize>
         <LeadOff>FALSE</LeadOff>
         <BaselineSway>FALSE</BaselineSway>
         <ExcessiveACNoise>FALSE</ExcessiveACNoise>
         <MuscleNoise>FALSE</MuscleNoise>
         <LeadDataCRC32>1564852382</LeadDataCRC32>
         <WaveFormData>
+v/6//r/+v/6//r/+v/6//r/+v/6//r//P/8//z//P/8//z//P/8//z//P/8//z//P/8
//z//P/6//r/+v/6//j/+P/4//j/+v/6//r/+v/4//j/+P/4//b/9v/2//b/+P/4//j/
+P/1//T/8//y//X/9v/3//j/9f/0//P/8v/0//T/9P/0//T/9P/0//T/8v/y//L/8v/0
//T/9P/0//T/9P/0//T/8//y//H/8P/w//D/8P/w//L/8v/y//L/8P/w//D/8P/y//L/
8v/y//H/8P/v/+7/7v/u/+7/7v/x//L/9P/3//b/9//4//j/+v/6//r/+v/5//v/+//7
//r/+f/4//X/+f/5//n/+P/6//j/9//1//P/8v/y//P/8//1//b/9v/2//b/9f/1//X/
9f/y//L/8f/w/+//7f/s/+v/6//r/+r/6v/q/+j/5//n/+j/6P/o/+j/6P/o/+j/6P/o
/+j/6P/o/+j/6f/q/+v/7P/t/+n/4//j/+f/6P/n/+r/8/8CABUAMABQAHgAoQDCANUA
4gDqAOIAuQBwADEAEQAAAOv/zf+7/7v/xP/P/9X/2v/h/+f/6//w/+//7f/t/+3/7f/u
/+z/7P/t/+7/6//q/+j/5//o/+n/6v/r/+v/6v/q/+n/6f/q/+v/7f/t/+3/7f/u/+z/
7P/s/+z/7v/u/+7/7v/u/+//8P/w//H/8f/x//D/8P/x//H/8f/z//X/9f/0//D/8v/y
//L/8v/1//X/9f/3//f/9//4//f/9//4//n/+v/7//v/+//+//7/AAABAAAAAgADAAQA
BQAHAAkACwAKAAsADQAQABIAFAAUABUAGAAZABsAHAAcACAAIgAjACUAJgAmACcAJgAn
ACcAKQApACkAKQApACkAKQAoACgAJgAmACYAJgAnACYAJgAmACYAJQAkACQAJAAiACAA
HwAcABoAGgAXABUAFAASABEAEQAPAA0ADQAJAAcABQADAAQAAwABAAAA+//7//r/+v/4
//b/9f/0//P/9P/0//X/9f/1//X/9P/z//P/8//z//P/8//z//P/8//z//P/8//1//b/
9//4//f/9v/1//T/9v/3//f/9v/2//b/9v/2//f/9//3//f/+f/5//r/+v/4//n/+f/5
//z//P/8//v//f/9//3//f/7//v/+//8//z//P/8//z/+//5//j/9//3//j/+f/6//r/
+v/6//n/9//3//f/+P/6//n/9//3//X/9f/1//X/9//3//f/9//1//f/9//2//T/9P/1
//X/9f/0//X/9v/1//T/8//z//X/9f/0//T/9P/0//T/9P/0//X/9f/0//T/9P/z//P/
8v/x//D/7//x//L/8v/x//P/8v/x//D/7//u/+//8P/x//L/8v/y//L/8v/y//L/8v/y
//b/9v/3//n/+f/5//n/+P/5//r/+//8//z//f/8//v//f/9//3/+//9//3//f/8//r/
+P/3//X/9f/0//T/9f/z//X/9v/2//b/9v/1//X/9//3//T/9P/x//D/7//t/+7/7f/t
/+3/6v/q/+r/6P/p/+n/6v/q/+j/6P/o/+j/5v/m/+b/5v/o/+j/6P/p/+n/6f/p/+n/
5//n/+n/6f/s/+3/7P/z/wAAEQAqAEoAcACbAMIA3QDwAPQA6gDJAIIAPQAZAAoA8f/R
/7//uf+8/8f/0//c/+H/6f/t/+7/7//v/+3/6//p/+j/6P/o/+n/6v/q/+r/6f/p/+v/
6//r/+v/7P/s/+3/7f/q/+r/6v/r/+3/7f/t/+7/7P/s/+z/7P/u/+7/7v/u/+7/7//w
//D/8P/v/+7/7P/t/+//8P/x/+//8f/x//D/8P/y//L/8v/y//X/9f/1//P/8//z//T/
9//3//j/+f/8//3//f/9//7//v8AAAEAAgAEAAUABgAEAAUABgAHAAoACwANABAAEAAS
ABIAEwAVABcAGgAcABwAIAAiACMAIwAkACQAJQAoACkAKQArACkAKQApACkAKQApACgA
KAAoACgAKAAoACcAJgAmACYAKAAnACYAJgAkACIAIAAfAB4AHAAcABkAGAAYABcAFwAU
ABEADgANAA0ACwAJAAcABAADAAEAAAD9//3//P/8//v/+v/6//r/+P/4//f/9//3//f/
9//2//X/9f/1//X/9//3//f/9//3//f/9//3//b/9v/2//b/+P/4//j/+P/5//n/+P/2
//j/+P/4//j/+//7//v/+//5//n/+v/6//r/+//7//v//P/8//z/+//7//v/+//7//v/
+//7//z/+v/6//r/+v/7//v//P/9//z//P/8//z/+v/6//r/+f/7//v/+//8//r/+f/3
//f/+f/5//n/+f/3//f/9//3//X/9//3//b/+P/4//n/+f/2//T/9P/0//b/9v/2//f/
9f/1//T/9P/2//b/9v/2//b/9//3//b/9f/0//L/8f/y//P/9P/1//P/9P/0//P/8//z
//P/8//1//T/9P/0//T/9P/y//L/8v/y//T/9P/0//T/9P/0//T/9P/0//T/9f/3//r/
+//8//z//P/8//z//P/7//3//f/9//3//f/9//v//f/9//3//P/+//z/+//5//X/9P/0
//X/9//5//r/+v/4//j/9//3//n/+f/2//b/9f/0//P/8f/w/+//7//v/+7/7v/u/+z/
6f/p/+r/6v/s/+z/7P/s/+z/7P/s/+z/6v/q/+r/6//s/+3/7v/v/+3/7f/r/+3/8P/x
//D/8//8/wkAGgAyAFIAeQCgAL8A2gDsAOwA3QCuAGUAKwASAAUA6//R/8X/wv/J/9X/
3P/j/+n/8f/0//X/9f/0//P/8v/y//D/8P/x//L/8P/w/+//7//v/+//7//v//D/8P/x
//H/8v/y//L/8//x//H/8f/y//T/9P/0//T/8v/y//L/8v/y//P/9P/0//X/9f/1//T/
9P/1//X/9f/1//f/9//2//T/9v/2//b/9v/5//n/+f/5//n/+f/6//v/+//8//3//v//
///////+//7/AAABAAQABgAHAAgABgAHAAgACQAMAA0ADwASABIAFAAUABUAFgAXABkA
GgAeACIAJAAlACMAJAAkACUAJgAnACcAKQArACsAKwArACsAKwAqACoAKgAqACoAKgAp
ACgAKAAoACgAJwAmACYAKAAmACQAIwAiACAAIAAdAB0AHAAaABkAFQATABEAEQAPAA0A
CwAJAAoACQAHAAYAAQABAAAAAAABAAAAAAAAAPz//P/7//v/+//7//v/+v/7//v/+//7
//n/+f/5//n/+//7//v/+//6//r/+v/6//r/+v/6//r//v///////v/8//z//P/8////
/////////f/9//7//v/+/////////wAAAAAAAP////////////////////8AAAAAAAAA
AAAAAAD////////+//7//v/+//z//P/8//v/+//7//v//P/8//v/+f/5//n/+f/5//n/
+//7//v/+//3//n/+f/4//j/+P/5//n/+P/2//b/9v/4//j/+P/5//n/+f/4//j/9v/2
//b/9v/0//X/9f/0//T/9P/z//P/9f/1//X/9f/1//b/9v/1//P/8//z//P/9f/1//b/
9P/0//T/9P/0//T/9P/0//b/9v/2//b/9P/0//T/9P/4//j/+f/7//r/+//8//z//v/+
//7//v///wEAAQABAAEAAQABAP///////////v8AAP7//f/7//f/9v/2//f/+f/7//z/
/P/7//r/+P/3//n/+f/2//b/9f/0//P/8f/w/+//7//v/+7/7v/u/+z/6//r/+z/7P/u
/+7/7v/u/+7/7v/u/+7/7P/s/+z/7f/t/+3/7f/t/+3/7f/v/+//7v/v//D/9f8CAA8A
IgA6AFwAgwCkAL8A0gDaANQAtwB8ADkAEQAEAPP/2f/H/8H/xv/P/9f/3v/l/+3/8//0
//P/8//y//H/8P/w/+7/7v/v//D/8v/y//H/8f/v/+//7//v//D/8P/x//H/8P/w//D/
8f/x//H/8f/y//T/9P/0//T/8v/y//L/8v/y//P/9P/0//X/9f/1//T/8v/z//P/8//1
//f/9//2//T/9v/2//b/9v/5//n/+f/5//n/+f/6//v/+//8//3//v/////////+//7/
AAABAAIABAAFAAYABgAHAAgACQAIAAkACwAOABAAEgASABMAFAAVABcAGAAaAB4AIAAh
ACEAIgAiACMAIgAjACMAJQAnACcAJwAnACcAJwAmACYAJgAmACYAJgAlACQAJAAkACQA
IwAiACIAJAAiACAAHwAcABoAGgAXABYAFgAVABUAFQATABEAEQANAAsACQAHAAYABQAD
AAIA//////7//v/9//z//P/8//r/+v/5//n/+f/5//n/+P/5//n/+f/5//f/9//3//f/
+f/5//n/+f/4//j/+P/4//j/+P/4//j/+v/7//v/+v/6//r/+v/6//v/+//7//v//f/9
//7//v/+/////////wIAAgACAAEA//////////////////8AAAIAAgACAAIAAAD/////
///+//7//v/+//7//v/+//3/////////AAAAAP///f/9//v/+//7//v//f/9//3//f/5
//v/+//6//r/+v/7//v//P/6//r/+v/6//r/+v/7//v/+//6//r/+P/4//j/+P/4//n/
+f/4//r/+v/5//n/9//3//f/9//3//j/+P/3//f/9//3//f/+f/5//n/+v/4//j/+P/4
//j/+P/4//j/+P/4//j/+P/2//b/9v/2//r/+v/7//3//v///wAAAAD+//7//v/+/wEA
AwADAAMAAwADAAMAAQABAAEAAQAAAP7//P/7//n/9//2//b/9//4//v//f/+//z//P/7
//v/+f/5//b/9v/3//b/9f/z//L/8f/x//H/8P/w//D/7v/t/+3/7v/u//D/8P/w//D/
7v/u/+7/7v/u/+7/7v/v/+//7//v/+//7//v/+//8f/y//P/9v///woAGQAuAEwAbgCV
ALQAxwDOANIAxgCZAFQAHwAJAPz/5f/P/8X/xf/O/9f/2//i/+v/8f/1//T/9f/3//T/
8//y//L/8P/w//H/8v/y//L/8f/x//H/8f/x//H/9P/0//X/9f/y//L/8v/z//P/8//z
//T/9P/0//T/9P/0//T/9P/0//T/9f/2//b/+f/5//n/+P/2//f/9//3//n/+//7//r/
9v/4//j/+P/5//3//v////z/+//6//r//P/9////AQAAAAEAAQABAAIAAgAEAAUACAAK
AAsADAAMAA0ADgAPAA4ADwARABQAFgAYABgAGQAaABsAHQAeACAAJAAmACcAJwAoACgA
KQAoACkAKQArAC0ALQAtAC0AKwArACoAKgAsACwALAAsACsAKgAqACoAKAAnACYAJgAm
ACQAIgAhACAAHgAeABsAGwAaABgAFwAVABMAEQARAA0ACwAJAAcABwAHAAYABgABAAEA
AAAAAP///v/+//7//v/+//3//f/8//v/+v/4//n/+f/5//n/+f/5//n/+f/5//n/+f/5
//z//P/8//z/+v/6//r/+v/+///////+//3//P/7//r/+//7//v/+//9//3//v/+//7/
////////AAAAAAAA//////////////3//f/9//7/AAAAAAAAAAD+//3//f/9//7//v/+
//7//P/8//z/+//7//v/+//8//z/+//5//n/+//7//v/+//7//v/+//7//f/+f/5//j/
+f/6//z//f/5//b/9f/0//X/9v/3//n/+f/5//j/+P/2//b/9v/2//b/9//3//b/+P/4
//f/9//3//f/9//3//b/9v/1//P/9f/0//b/9v/2//b/9v/2//b/9v/2//b/9v/2//T/
9P/0//T/9v/2//f/+f/8//3//v/+//7//v/+//7//f////////8BAAEAAQD//wAA///+
//z//v/8//v/+f/4//j/+f/7//j/+f/5//j/+f/6//r/+//7//v/+P/4//X/9P/z//H/
8v/x//H/8f/u/+7/7v/s/+z/7f/v//D/7v/u/+7/7v/s/+z/7P/s/+3/7v/v//H/7v/t
/+z/6//t/+//8//z//L/8f/w//X/AAAVADAAVgB+AKkAzADhAOwA8ADoAL0AdgA7AB0A
CgDx/9P/wf+//8r/1f/d/+L/6//x//P/8v/x//H/8v/x//D/8P/w//D/8f/y//L/8v/x
//H/8//z//P/8//z//L/8v/x//L/8v/y//P/9f/1//X/9v/0//L/8P/u//D/8v/0//b/
9P/1//b/9v/5//n/+f/4//b/9//3//f/9v/3//b/9P/z//b/9//4//b/+f/5//n/+f/5
//n/+v/9//3//v////7/////////AgAEAAgACwAJAAoACgAKAAoACwAMAA0AEAARABMA
FgAWABgAGAAZABwAHQAfACAAIAAkACYAJwApACoAKgArAC4ALwAvADEAMAAvAC4ALQAu
AC8ALwAwAC4ALgAuAC4ALQAsACwALAAtAC0ALQAuAC0AKgAnACUAIgAgACAAHQAdABwA
GgAZABUAEwARABEAEQAPAA0ACwAHAAUAAgAAAP7//////wAA/f/8//z//P/6//r/+f/5
//n/+f/5//j/9//3//f/9//5//n/+f/5//f/9//3//f/9v/2//b/9v/3//j/+f/6//v/
+//6//j/+f/6//v//P/7//v/+//7//v/+//8//z//v/////////+//7//v/9//3//f/9
//3//f/9//3//v/+//7//v/+//7//f/9//3//P/8//z//P/8//z//P/7//v/+//7//z/
/P/7//n/+f/5//n/+f/5//f/9//3//f/9v/5//r/+v/5//j/+P/3//j/9v/2//b/9v/2
//b/9//3//f/9v/2//b/9v/2//b/+P/5//n/+P/2//b/9f/1//f/9//3//f/9f/0//T/
9//4//b/9v/2//b/9P/0//T/9P/2//b/9v/2//b/9v/2//b/9v/2//f/+f/8//3//v/+
//7//v/+//7///8BAAEAAQABAAEAAQD//wEAAQABAAAAAgAAAP///f/5//j/+P/5//v/
/f/+//7//P/8//v/+//7//v/+P/4//n/+P/3//X/8v/x//H/8f/y//L/8v/w/+3/7f/u
/+7/7v/u/+7/7v/w//D/8P/w/+//7v/t/+3/7//v/+//7//z//P/8f/v/+7/7//y//v/
CAAbADYAWgCEAK0AzgDrAP4ABAH4ANEAigBFACEAEAD1/9f/xf+//8b/0//d/+b/7f/x
//X/9v/3//f/9v/1//T/9P/y//L/8//0//L/8v/x//H/8//z//P/8//y//L/8//z//T/
9P/0//X/9f/1//X/9v/2//b/9v/2//j/+P/4//j/9v/3//j/+P/7//v/+//6//j/+f/5
//n/+//9//3//P/8//7//v/+//v//f/8//v//v///wAAAgACAAEAAQABAAIAAwADAAMA
BQAGAAkACwALAAwADAAMAA4ADwAQABEAEgATABUAGAAaABwAHAAdACAAIQAjACQAJAAo
ACoAKwAtAC4ALgAvADAAMQAxADMANQA1ADUANQAzADMAMgAyADAAMAAwADAAMQAwADAA
MAAwAC8ALgAuAC4ALAAqACkAKAAmACYAIwAfAB4AHAAbABsAGQAXABcAEwARAA8ADQAM
AAsACQAIAAUABQAEAAQAAwACAAIAAgAAAAAA//////3//f/9//z//f/9//3//f/9//3/
/f/9//v/+//7//v//v/+//7//v/+//7//v/+/wAAAQABAAAAAAAAAAAAAAD/////////
/wEAAQACAAIAAAABAAEAAQAEAAQABAADAAMAAwADAAMAAwADAAMABAAEAAQABAAEAAQA
AwADAAMABAAEAAQABAAEAAQABAADAAEAAQABAAIABAADAAEAAQABAAEAAQABAAEAAQAB
AAEA//8BAAEAAAD+//7//////////v///wAA/v/+//7//////////v/+//7//v/+//7/
/P/9//3//P/+//7//f/9//3//f/9//3//f/+//7//f/9//3//f/9//v//f/8//7//v/+
//7//P/8//z//P/6//r/+v/6//v//P/9//7//v/+////AQAEAAUABgAGAAYABgAGAAYA
BQAHAAcABwAJAAkACQAHAAcABwAHAAYABgAEAAMAAQABAAAAAAABAP//AQACAAIAAgAC
AAEAAQD//////P/8//v/+v/5//f/9v/1//X/9f/0//T/9P/y//H/8f/y//L/8P/w//D/
8P/y//L/8v/y//D/8P/w//H/7//v/+//7//x//H/8f/x//D/7//w//n/CgAbADQAVAB6
AKMAxADbAOwA7gDgALUAbgAzABcACADr/8//wf/B/8r/0//Z/+L/7f/x//H/8v/x//H/
8v/x//D/8P/u/+7/7//w/+7/7v/t/+3/7//v/+//7//u/+7/7//v//D/8P/w//H/8P/v
/+7/7v/w//D/8P/w//L/8v/y//L/8P/x//L/8v/z//P/8//y//L/8//z//P/8f/z//P/
8v/x//T/9f/2//T/9//3//f/+f/5//n/+v/7//v//P/9//z//f/9//3/AAAAAAIAAwAC
AAQABQAGAAgACQAKAAsADAANAA8AEgASABQAFAAVABcAGQAcAB4AHQAgACEAIQAjACQA
JAAlACgAKQApACsAKQApACkAKQApACkAKAAoACYAJgAmACYAJwAmACYAJgAkACMAIgAi
ACIAIAAeAB0AHgAcABwAGQAXABYAFAATABEADwANAA0ACQAHAAUAAwACAAEA///+//3/
/f/8//z/+v/4//f/9v/2//b/9f/1//P/8//z//L/8//z//P/8//z//P/8//z//H/8f/x
//H/9P/0//T/9P/0//T/9P/0//T/9f/1//T/9P/0//T/9P/1//X/9f/1//X/9f/2//b/
9v/3//f/9//2//b/9v/1//b/9//4//n/9//3//f/+P/4//j/+P/4//j/9//3//f/+P/4
//j/+P/4//j/+P/3//X/9f/1//b/9//3//b/9//1//X/9f/1//P/8//z//P/8//1//X/
9P/y//L/8//z//P/8v/z//T/8v/y//L/8//x//H/8P/w//H/8v/z//T/8//z//L/8P/y
//L/8f/x//H/8f/x//H/7//w//D/7//v/+//7//v/+//7//v/+//7//u//D/8P/w//D/
7v/u/+7/7v/w//D/8P/w/+7/7v/u/+7/8P/w//H/8//2//f/+P/4//j/+P/4//j/+f/7
//v/+//7//v/+//5//n/+f/5//j/+v/4//f/9f/z//L/8v/z//X/9//4//j/9//2//T/
8//1//X/8v/y//P/8v/x/+//7P/r/+v/6//s/+z/7P/q/+f/5//o/+j/6P/o/+j/6P/p
/+r/6//s/+r/6v/q/+v/7f/t/+3/7f/t/+3/6//r/+z/7//w//P//P8JABwANABUAHkA
ngC/ANYA4gDkANEAnABTAB8ACgD7/+H/zf/D/8L/y//V/9z/4//r//H/8P/z//X/8v/x
//D/8P/u/+7/7//w//L/8v/x//H/8f/x//H/8f/w//D/8f/x//L/8v/y//P/8v/x//D/
8P/x//L/8//0//L/8v/y//L/8v/z//T/9P/3//f/9//2//T/9f/1//X/9//5//n/+P/2
//j/+P/4//j/+//7//v/+f/5//n/+v/5//n/+v/7//7//////////v/+/wAAAQACAAQA
BQAGAAgACQAKAAsACgALAA0AEAASABQAFAAVABgAGQAbABwAHAAgACIAIwAlACYAJgAn
ACYAJwAnACkAKgArACwALQArACsAKgAqACoAKgAqACoAKwAqACoAKgAoACcAJgAmACYA
JAAiACEAIQAgACEAHwAbABoAGAAXABUAEwARABEADwANAAsACQAKAAkABwAGAAMAAwAC
AAIA///+//7//v/+//7//f/9//z/+//6//j/+P/5//r/+//7//v/+//7//n/+f/5//n/
/P/8//z//P/8//z//P/8//7///////7//P/8//z//P////////////////8AAAAA////
//7//f8AAAAAAAD/////////////AQABAAEAAgAAAAAAAAAAAAAA////////AAAAAAAA
AAD+//7//v/9/////////wAA///9//r/+f/7//v/+//7//3//f/9//3/+v/7//r/+P/4
//j/+f/5//n/+P/5//r/+P/4//j/+f/5//n/+P/4//j/+P/4//j/9v/3//f/9v/3//j/
+P/5//j/9//2//X/9//4//j/9//3//f/9//3//X/9f/1//X/+f/5//j/+P/2//b/9v/2
//j/+P/4//j/9v/2//b/9v/2//b/9v/2//j/+P/5//v/+v/7//z//P/9//7///8AAP//
AQABAAEA/////////f8AAAEAAgACAAIAAAD///3/+//6//r/+//5//v//P/8//7//v/9
//3//f/9//r/+v/4//b/9P/x//P/8//0//X/8f/w/+//7P/s/+3/7//w/+7/7v/u/+7/
7v/u/+7/7v/w//D/8P/x//D/7//u/+3/7f/v//H/8f/0//X/9v/5/wIADwAiAEAAZgCL
AK4AywDcAOIA4ADJAJAARQAbAA4A/f/f/8v/wf/E/83/1//e/+X/7f/z//b/9//1//T/
8//y//L/8v/y//P/9P/y//L/8f/x//H/8f/x//H/9P/0//X/9f/y//L/8v/z//P/8//z
//T/9v/2//b/9v/1//T/8//y//P/9f/3//j/+P/3//b/9P/2//f/9//3//f/+f/5//j/
9v/4//j/+P/4//v/+//7//v/+//7//z//////wAAAQABAAEAAAD//wAAAAACAAMABAAG
AAcACAAIAAkACgALAA4ADwARABQAFAAWABYAFwAYABkAGwAcAB4AIgAkACUAJQAmACYA
JwApACsALAAvAC4ALQAsACsAKwArACoAKgAsACwALAAsACsAKgAqACoAKgApACgAKAAo
ACYAJAAjACQAIgAiAB8AGwAaABgAFwAXABUAEwATABEADwANAAsACQAHAAQAAgAAAAEA
AQACAP///v/+//7//P/8//v/+//5//n/+f/4//f/9//3//f/+f/5//n/+f/5//n/+f/5
//j/+P/4//j/+v/6//r/+v/6//v/+//6//r/+v/6//r//f/9//3//f/9//3//v/+/wAA
AQABAAEAAQAAAP///f///////////////////wAA/v/+//7//v8AAP////////7//v/+
//7//v/+//7//f/9//3//f/+//z/+//5//n/+//7//v/+//5//n/+f/5//f/+f/5//j/
+P/4//n/+f/4//b/9v/2//j/+P/4//n/9//3//b/9v/2//b/9v/2//b/9//3//b/9v/2
//X/9f/3//f/9//3//b/9v/1//P/9P/1//b/9//3//b/9P/0//T/9P/0//T/9P/0//b/
9v/2//b/9v/2//b/9v/4//j/+f/7//z//f/+//7//v/+//7//v///wEAAQABAAEAAQAB
AP//AQABAAEAAAAAAP7//f/7//n/+P/4//n/+f/7//z//P/8//z/+//7//3//f/6//r/
+P/2//T/8f/y//H/8f/x/+7/7v/u/+z/6//r/+z/7P/u/+7/7v/u/+z/7P/s/+z/7P/s
/+z/7f/v/+//7//v/+//7//v/+//7v/v//L///8MAB8AOABcAIYArwDQAOcA9AD4AOYA
sQBmADEAGQAIAOv/z//D/8H/yv/V/9v/4v/p/+//8//2//X/9f/y//H/8P/w/+7/7v/v
//D/8v/y//H/8f/v/+//7//v//D/8P/x//H/8v/y//L/8//z//P/8//0//L/8v/y//L/
9P/0//T/9P/0//X/9v/2//X/9f/1//T/9v/3//f/9//3//n/+f/4//T/9v/2//b/+P/7
//v/+//7//v/+//8//////8AAAEAAAABAAEAAQACAAIABAAFAAgACgALAAwACgALAAwA
DQAOAA8AEQAUABYAGAAYABkAGgAbAB0AHgAgACQAJgAnACcAKAAoACkAKgArACsALQAt
AC0ALQAtACsAKwAqACoALAAsACwALAApACgAKAAoACgAJwAmACYAJgAkACIAIQAeABwA
HAAZABgAGAAXABcAEwARAA8ADwANAAsACQAHAAYABQADAAIA//////7//v/7//r/+v/6
//j/+P/3//f/9//3//f/9v/2//f/+P/5//f/9//3//f/+f/5//n/+f/4//j/+P/4//r/
+v/6//r//P/9//3//P/6//r/+v/6//3//f/9//3/+//7//z//P/8//3//f/9//7//v/+
//3//f/9//3//f////////8AAP///v/9//z//v/9//3//f/+//7//v/+//z//P/8//v/
/f/9//3//v/8//v/+f/5//n/+f/5//n/+f/5//n/+f/3//n/+f/4//j/+P/5//n/+P/2
//b/9v/4//j/+P/5//n/+f/4//j/9v/2//b/9v/4//n/+f/4//b/9v/1//X/9//3//f/
9//3//j/+P/3//X/9f/1//n/+v/4//j/+P/4//b/9v/2//b/+P/4//j/+P/2//b/9v/2
//j/+P/5//v//f///wEAAgAAAAAAAAAAAAEAAwADAAMABQAFAAUAAwADAAMAAwACAAQA
AgABAP//+//6//r/+//7//3//v/+//7//v/9//3//f/9//r/+v/7//r/+f/3//T/8//z
//P/9P/0//T/8v/z//P/9P/0//L/8v/y//L/8v/y//L/8v/y//L/8v/z//P/8//z//P/
9//1//X/8//0//P/9v/9/woAGwAyAE4AcgCZAL4A2QDwAPgA8ADTAJIASQAjABIA+//f
/8//yf/O/9f/4//q/+//9//5//r//f/9//r/+f/4//j/9v/2//f/+P/6//r/+f/5//n/
+f/5//n/+P/4//n/+f/6//r/+v/7//v/+//7//z//P/8//z//P/8//z//P/8//r/+//8
//z//////////v/8//3//f/9////AQABAAAA/v8AAAAAAAAAAAMAAwADAAUABQAFAAYA
BwAHAA==
         </WaveFormData>
      </LeadData>
      <LeadData>
         <LeadByteCountTotal>10000</LeadByteCountTotal>
         <LeadTimeOffset>0</LeadTimeOffset>
         <LeadSampleCountTotal>5000</LeadSampleCountTotal>
         <LeadAmplitudeUnitsPerBit>4.88</LeadAmplitudeUnitsPerBit>
         <LeadAmplitudeUnits>��V</LeadAmplitudeUnits>
         <LeadHighLimit>2147483647</LeadHighLimit>
         <LeadLowLimit>268435456</LeadLowLimit>
         <LeadID>V5</LeadID>
         <LeadOffsetFirstSample>0</LeadOffsetFirstSample>
         <FirstSampleBaseline>0</FirstSampleBaseline>
         <LeadSampleSize>2</LeadSampleSize>
         <LeadOff>FALSE</LeadOff>
         <BaselineSway>FALSE</BaselineSway>
         <ExcessiveACNoise>FALSE</ExcessiveACNoise>
         <MuscleNoise>FALSE</MuscleNoise>
         <LeadDataCRC32>974746718</LeadDataCRC32>
         <WaveFormData>
DAAMAAwADAAMAAwADAAMAA4ADgAOAA4ADgAOAA4ADgAQABAAEAAQABAAEAAQABAAEAAQ
ABAAEAAOAA4ADgAOAA4ADgAOAA4ADgAOAA4ADgANAAwACwAKAAoACgAKAAoACgAKAAoA
CgAIAAgACAAIAAoACgAKAAoACAAIAAgACAAKAAoACgAKAAoACgAKAAoACAAIAAgACAAI
AAgACAAIAAgACAAIAAgABgAGAAYABgAGAAYABgAGAAgACAAIAAgACAAIAAgACAAJAAkA
CgAKAAoACgAKAAoACAAIAAgACAAJAAsADgAQABEAEgATABMAEwATABMAEwAVABcAFwAX
ABYAFQAUABIAFAAVABUAFQAYABgAFQATABQAEwATABQAFAAWABYAFgAWABUAFAAUABIA
EgAQAA8AEAAQAA4ADwAOAA0ADAAMAAwADAAMAAoADAANAA0ADAAMAAwADAAMAA4ADwAP
AA8ADwAPAA8ADwAQABEAEgAVABMADwAOAA8ADwANAA0AEgAeADEASQBmAIoAtADaAPIA
BQERAREB7wCxAHwAXwBPADkAHQALAAcADQAVABgAGQAbAB0AHwAjACIAHwAfAB8AHwAg
AB4AHgAeAB4AHAAcABwAHAAcABwAHQAeAB0AHgAeAB8AIgAiACIAIQAiACIAIwAkACMA
IwAkACEAIQAiACIAIwAkACQAJQAlACUAJQAjACMAIwAjACMAIwAlACYAJgAmACYAJgAm
ACYAJAAmACYAJgAoACgAKQApACkAKgAqACsAKQArACsAKwAuAC4ALwAxADAAMQAyADMA
NQA3ADkAOwA6ADsAPAA/AEAAQQBDAEQARwBJAEoATABMAE0AUABSAFQAVQBWAFcAVwBX
AFcAVwBaAFoAWgBaAFoAWgBaAFoAWABYAFgAWABZAFkAWgBbAFgAVwBWAFYAUwBSAFEA
UABNAEwATABJAEgARgBFAEMAQQA/AD0APAA5ADYANAAxADMAMAAwAC4ALAArACsAKQAo
ACYAJAAjACQAIwAjACMAIwAjACIAIgAgACAAIAAfAB8AHwAfAB8AHQAdAB4AHgAgACAA
IAAgAB8AHgAeAB4AHgAfAB8AHwAdAB0AHQAdABwAHAAeAB8AIAAgACAAIAAeAB4AHgAf
ACEAIQAhACEAIwAiACEAIAAgACEAIgAiACMAIwAiACEAIAAfAB8AHgAeAB8AIAAhAB8A
IAAgACAAHgAeAB4AHQAfAB8AHwAdABwAHAAcAB0AHAAcABwAHAAcABsAGgAaABkAGQAZ
ABoAHAAcABoAGgAYABgAGAAXABcAFwAXABcAFwAXABcAFwAXABcAFwAWABgAFwAWABQA
EgASABMAEwATABQAFAAUABUAFAASABIAEgASABMAEwAUABQAEgASABIAEgASABIAEgAS
ABMAFQAYABoAGgAaABoAGQAZABkAGQAZABcAGQAZABkAGQAZABkAGAAaABsAGwAbABsA
GgAWABMAFAATABMAFAASABQAFAAUABQAEwASABIAFAAUABIAEQAQAA4ACgAJAAoACQAI
AAgABwAGAAUAAgACAAMAAwACAAIAAgACAAIAAAABAAEAAQABAAEAAQABAP///////wEA
/f///wAAAQABAP////8CAAwAGQAvAEoAcACcAMIA4gD5AAMBAQHlAKsAbgBNAD0AJQAJ
APX/6//r//P/+P/7//3/AwAFAAMABAABAP///f/7//r/+v/6//r/+v/4//j/+P/4//n/
+P/4//j/+f/6//r/+//7//r/+f/3//f/+P/6//z/+f/5//r/9//2//b/9f/1//b/9v/3
//f/+P/3//T/8//0//X/9v/3//f/+P/4//j/+P/4//j/+P/4//r/+v/6//j/+P/5//n/
+//8//z//f/7//3//f/9//7//v///wEAAAABAAIAAwACAAMABAAFAAYABwAIAAsADAAN
AA8AEAARABMAFAAWABYAFwAaABwAGgAbABwAHQAgACEAIgAjACIAIgAiACIAIAAgACAA
IAAgACAAIAAgACAAHwAfAB8AIAAfAB4AHgAbABoAGQAYABUAFAAUABEAEgAQAA8ADQAK
AAcABAACAAIAAAD///3//f/6//r/+P/2//X/9f/z//X/9P/z//P/8P/v/+//7//v/+//
7v/u/+7/7v/u/+3/7f/t/+3/7f/t/+3/7v/u/+7/7v/u/+7/7v/u/+//8P/v/+//7v/t
/+3/7f/t/+3/7v/u//D/8f/v/+7/7f/s/+7/7v/u/+//7v/t/+z/6//t/+z/6//q/+r/
6//s/+z/6//r/+r/6f/q/+v/7f/u/+v/6//r/+v/6f/q/+r/6v/p/+r/6//r/+r/6f/o
/+X/5f/m/+f/6f/p/+j/5//m/+X/5f/l/+b/6f/p/+n/6v/p/+j/5f/k/+b/5v/m/+X/
5f/l/+X/5f/l/+X/5f/l/+X/5f/l/+T/5P/j/+L/4P/h/+L/5P/l/+P/5P/k/+T/4f/g
/+D/4P/i/+L/4P/g/+D/4P/f/9//4P/g/+L/4v/i/+L/4P/g/+D/4P/g/+H/4//k/+X/
5v/n/+f/5//n/+f/5//n/+n/6f/p/+f/5//n/+b/5v/n/+f/5//m/+b/4//h/97/3f/d
/97/3v/g/+D/4P/g/9//3v/e/+D/4P/e/93/2//a/9f/1//U/9P/0v/S/9T/1P/U/9L/
0f/R/9D/zv/Q/9D/0P/Q/87/z//P/8//z//P/8//z//R/9H/0f/T/9H/0f/Q/9H/0//R
/9H/0P/W/+H/8f8GACIARgBwAJQAsQDHAM8AxQCfAGAALQAXAAcA7f/V/8f/xf/H/8z/
z//T/9f/3f/d/9z/2//a/9n/2P/Y/9j/2P/Y/9j/2P/Y/9j/2P/X/9b/1v/W/9f/2P/Y
/9n/2v/a/9r/2f/Y/9j/2f/a/9r/2//d/9v/2P/Y/9f/1//a/9r/2//b/9v/2//Z/9n/
1//X/9f/1//Z/9r/2v/a/9j/2P/Y/9j/2v/c/9z/3P/a/9r/2//b/93/3v/e/9//3//h
/+H/4f/g/+D/4f/j/+b/5//o/+n/6v/r/+z/7f/w//H/8v/1//b/9//5//r/+f/7//z/
/v8AAAEABAAGAAQABQAGAAcABgAHAAgACQAKAAoACgAKAAkACAAHAAYABgAGAAYABgAG
AAUABQAFAAYABQAEAAQAAwACAAEAAAD///7//v/7//z/+v/5//f/9//1//P/8v/w/+7/
7f/r/+v/6P/o/+b/5P/j/+P/4f/f/97/3f/d/9z/2//b/9v/2//b/9r/2v/b/9z/3f/d
/9v/2//b/9v/3f/d/97/3v/e/97/3v/e/+D/4P/h/+L/5P/l/+X/5f/j/+P/4//j/+P/
5P/n/+n/6P/o/+j/6P/o/+j/6P/p/+n/6f/p/+n/6f/o/+f/5v/n/+n/6//s/+v/6//q
/+n/6f/p/+r/6v/r/+v/6//r/+r/6v/p/+j/5//o/+n/6f/n/+f/5//l/+b/5v/m/+f/
5v/m/+b/5v/i/+H/4P/g/+P/4//j/+T/5P/k/+L/4v/k/+T/5P/j/+P/4//j/+P/4f/h
/+H/4f/h/+H/4f/g/97/3f/c/9r/3P/c/93/3f/d/97/3v/e/93/3P/c/9z/3v/e/+D/
3v/e/97/3v/d/93/3v/e/+D/4P/g/+D/3v/e/97/3v/g/+H/4//k/+P/5P/l/+X/5f/l
/+X/5f/n/+n/6f/p/+n/6f/p/+j/5v/n/+f/5//n/+b/4v/f/97/3f/d/97/4P/i/+L/
4v/g/9//3v/e/97/3v/c/9v/2//a/9f/1//W/9X/1P/U/9X/1v/X/9b/2P/Z/9n/2P/a
/9r/2v/a/9r/2//b/9v/2f/Z/9n/2f/X/9f/1//Z/9f/1f/W/9X/1f/T/9P/1v/e/+n/
+f8OACwAUgB4AJYArQC7ALsApQBxADYAEwAFAPX/2f/J/8H/w//J/8z/z//T/9n/3f/d
/9r/1//U/9P/0v/S/8//zv/N/8z/zv/O/87/zv/N/8z/zP/M/83/zv/O/8//zv/O/87/
zf/M/8z/zf/O/9D/0f/T/9H/0P/Q/8//z//S/9L/0//T/9P/0//R/9H/0f/R/9H/0f/T
/9T/1P/U/9L/0v/S/9L/1P/W/9b/1v/W/9b/1//X/9X/1v/W/9f/2f/b/9v/2//c/9z/
3f/f/+D/4f/i/+P/5P/l/+b/5//m/+f/6P/r/+3/7//y//T/8//1//b/+P/8//3/AAAC
AAIAAwAEAAUABgAHAAgACQAKAAoACgAKAAgACAAIAAgACgAKAAoACgAKAAkACQAJAAYA
BQAEAAQABQAEAAMAAgD///7//v/7//z/+v/5//f/9f/z//H/8P/u/+z/6//p/+v/6P/o
/+b/5P/j/+P/4f/j/+L/4f/h/+D/3//f/9//3//f/97/3v/e/97/3v/d/9v/2//b/9v/
3f/d/97/3v/e/97/3v/e/97/3v/f/+D/4P/h/+H/4f/h/+H/4f/h/+D/4P/i/+P/5P/k
/+T/5P/k/+T/5P/l/+X/5f/l/+X/4//i/+H/4P/i/+P/5P/k/+X/5f/k/+P/4//j/+T/
5P/j/+P/4//j/+P/5P/k/+T/5f/m/+f/5//n/+f/5//l/+T/5P/k/+X/5v/m/+b/5v/l
/+X/5f/m/+f/5//n/+j/6P/o/+b/5v/m/+b/5v/l/+f/5//n/+f/5f/l/+X/5f/n/+f/
5//m/+f/5//n/+b/5P/k/+X/5f/n/+j/6P/o/+f/5v/m/+b/6P/o/+f/6P/o/+j/6P/o
/+f/5//o/+j/6P/o/+j/6P/o/+j/6P/o/+r/6//t/+7/7//w//H/8f/v/+//7//v//D/
8//0//X/9f/1//X/9P/y//P/8//z//L/8v/v/+3/7v/t/+3/7v/v//L/8//0//T/8//y
//L/8v/y//D/7//v/+7/6//r/+z/6//q/+r/7P/s/+z/6v/p/+n/6P/m/+f/6P/p/+r/
6P/p/+n/6f/p/+n/6f/p/+r/6//s/+//7f/t/+7/7f/t/+3/7//0//7/CwAdADoAXACA
AKIAugDHANEAywClAGcAOgAnABkAAwDt/+H/3//j/+n/7P/v//X/+f/7//n/+v/7//j/
9//2//b/9P/0//T/9P/2//b/9v/2//X/9P/0//T/9//4//j/+f/4//j/+P/3//j/+P/5
//r/+P/5//v/+f/6//r/+f/5//z//P/9//3/AQABAP/////9//3//f/9////AAAAAAAA
AAAAAAAAAAACAAQABAAEAAIAAgADAAMABQAGAAYABwAHAAkACQAJAAgACAAJAAsADgAP
ABAAEQASABMAFAAVABYAFwAYABsAHgAfACEAIgAjACUAJgAoACgAKQAsAC4AMAAxADIA
MwAyADMANAA1ADYANgA2ADYANgA2ADYANgA2ADYANgA2ADgANwA3ADcANgA1ADQANAAz
ADIAMQAwAC0ALAAsACkAKAAmACUAIwAhAB8AHQAcABoAGAAXABUAFwAUABQAEgAOAA0A
DQALAA0ADAALAAsACgAJAAkACQAJAAkACAAIAAgACAAIAAcACQAJAAkACQAJAAkACgAK
AAoACgAKAAoACgAKAAsADAAOAA8ADwAPAA4ADQAMAAsADAAMAA4ADwAOAA4ADgAOAA4A
DgAOAA8ADwAPAA8ADwAPAA4ADQAMAA4ADwAQABAAEQARABAADwANAA0ADgAOAA8ADwAP
AA8ADQAOAA4ADgANAA4ADwAPAA0ADQANAAsADAAMAAwADQAOAA4ADgAOAA4ADQAMAAwA
DwAPAA8AEAAPAA4ACwAKAAwADAAMAAsADQANAA0ADQALAAsACwALAAsACwALAAoACwAL
AAsACgAMAAwADQANAAsADAAMAAwADQAMAA4ADgAOAA4ADwAPABAAEAAQABAAEAAQAA4A
DgAOAA4AEAARABMAFAATABQAFQAVABYAFwAYABkAFwAZABkAGQAbABsAGwAaABkAGQAY
ABcAGAAYABUAEwAVABUAFgAYABcAGAAXABYAGAAXABYAFgAWABYAFAATABMAEgAPAA8A
EAAPAA4ADgANAAwACwAIAAkACwAMAAwACgAKAAoACgAKAAsACwALAAwADQAOAA8ADQAN
AA0ADwAPABEAEgARABEADwALAA4AGAApAEEAYgCIALQA3AD0AAMBDQELAekArQB6AF8A
TQAzABcABQABAAUADQAQABMAFwAbAB0AHQAaABcAGAAXABYAFgAYABgAGAAYABYAFgAW
ABYAFwAWABYAFgAXABgAGAAZABgAGAAYABcAFwAYABoAHAAZABkAGgAXABoAHAAdAB8A
HgAeAB8AHwAhACEAHwAfACEAIQAhACEAIAAgAB8AHgAfACAAIQAiACAAIgAiACIAIAAg
ACEAIQAiACQAJQAnACUAJwAnACcAKQAqACwALwAuAC8AMAAxADIAMwA0ADUANwA5ADsA
PwBAAEEAQwBEAEcASQBKAEwATgBPAFIAVABUAFUAVgBXAFoAWwBcAF0AXABcAFwAXABd
AF4AXwBgAGAAYABgAGAAYABfAF8AXwBfAF8AXwBgAF4AXABaAFgAVwBWAFYAUwBQAE4A
TQBLAEkARwBFAEQARABCAEEAPwA8ADgANwA0ADMAMwA0ADMAMQAwAC8ALwAuAC0ALQAt
ACsAKwAqACoAKAAoACgAJwApACkAKQApACcAJwAoACgAKAAoACgAKAAqACoAKwAsACsA
KwAqACkAKwArACsAKwAqACoALAAtAC0ALAArACoALAAsACwALQArACsAKwArAC0ALAAr
ACoAKgArACwALAArACsAKgApACsAKwAsACwAKQApACkAKQApACoAKgAqACgAKAAoACcA
JwAnACcAJQAmACYAJgAnACUAJAAjACIAIwAjACMAJAAjACMAIwAkACIAIgAgACAAIAAg
ACAAHwAfAB8AHwAfACEAIQAhACEAHwAfAB8AHgAeAB0AHAAaABsAHAAeAB8AGwAaABoA
HAAcABoAGgAaABoAFwAXABgAGAAaABoAGgAaABwAHAAcABwAGgAbAB0AHgAfACAAIQAh
AB8AHwAfAB8AIQAjACMAIwAhACEAIQAgACAAIQAhACEAIgAiAB8AHQAaABkAGQAaABwA
HgAeAB4AHgAdABwAHAAaABoAGAAXABcAFgATABMAEAAPAA4ADgAOAA4ADgAMAAwADQAN
AAwADAAMAAwADAAMAA0ADQANAAwACwAKAAkACwALAAsADQANAA0ADAALAAkABwAHAAwA
GAApAD8AXgCEALAA1gD0AA0BFwEVAfUAuQB8AF0ASQAxABMAAQD5//3/AwAIAA0ADwAR
ABEAEQASABEAEAAPAA4ADgANAAwACwAKAAoACgAKAAoACwAKAAoACgAJAAoACgALAAwA
DAAMAAsACAAIAAkACgAKAAsADQALAAwADAALAAsACgAKAAsACwANAA0ACwALAAkACQAJ
AAkACwAMAAwADAAOAA4ADgAOAA0ADgANAAwADQAOABAAEQAPABAAEAARABEAEwATABMA
FgAWABcAGQAZABkAGQAZABwAHQAeAB8AHgAfACAAIwAmACcAKQAqACsALQAuADAAMQAx
ADMANAA1ADcAOQA7ADoAOwA8AD0APgA+AD4APgA+AD4APgA+ADwAPAA8ADwAPgA9AD0A
PQA6ADkAOAA4ADcANgA1ADQAMQAwADAALQAqACgAJwAlACMAIQAfAB4AGgAYABcAFQAV
ABIAEgAQABAADwAPAA0ACwAKAAkACQAKAAkACQAJAAgABwAFAAQABAAEAAQAAwAFAAUA
BQAFAAQAAwADAAIAAwAEAAUABgAFAAQABAAEAAQABQAFAAUABQAFAAUABQAEAAQABgAH
AAYABgAGAAYABAAEAAQABQAHAAcABwAHAAkACAAHAAYABgAHAAgACAAJAAkACAAHAAUA
BQAGAAYABQAFAAUABQAHAAgACAAIAAYABgAGAAUABQAFAAUAAwACAAIAAgADAAIAAgAC
AAIAAgABAAAAAAD///////8AAAIAAgAAAAAA/v/+//7//f/9//3//f/9//3//f/9//3/
+//7//v/+v/7//v/+//6//r/+v/7//v/+f/6//r/+v/7//r/+v/6//j/+P/4//r/+v/6
//r/9//3//j/+P/2//b/9v/2//j/+P/4//j/9v/3//n/+v/9//7///////3//f/9//3/
/f/////////////////+//z//f/9//3//v/+//v/+f/4//f/9//4//b/+P/4//j/+P/3
//b/9v/0//T/8v/x//H/8P/t/+3/6v/p/+j/6P/m/+b/5v/k/+T/5f/l/+T/4v/i/+L/
4v/g/+H/4f/h/+H/4f/h/+H/4P/f/97/3//h/+H/4v/h/9//3f/b/+D/7P/9/xMAMABS
AHoAoAC8AM8A2QDTAK8AcQA8ACUAFQD5/9//z//J/83/1f/W/9n/3//h/+H/3//e/93/
3v/d/9z/3P/a/9r/2v/a/9j/2P/Y/9j/1//W/9b/1v/V/9b/1v/X/9j/2P/Y/9f/1v/W
/9f/2P/Y/9n/2//Z/9j/2P/X/9f/1v/W/9f/1//Z/9n/1//X/9n/2f/Z/9n/1//Y/9j/
2P/a/9r/2v/a/9j/2v/a/9r/3P/c/93/3f/b/9z/3P/d/9//4f/h/+H/4v/i/+P/5f/l
/+X/5f/l/+j/6f/q/+v/6v/r/+z/7//u/+//8f/y//X/9//4//r/+//7//3//v8AAAEA
AgADAAQABQAGAAcABgAGAAYABgAGAAYABgAGAAMAAgABAAAAAgABAAEAAQD+//3//P/8
//n/+P/3//b/9P/0//X/8//w/+7/7f/r/+n/5//l/+T/4P/e/93/2//b/9j/2P/W/9T/
0//T/9H/z//O/83/zf/O/83/zf/N/8z/y//J/8j/yP/I/8j/x//J/8n/yf/J/8j/x//H
/8b/x//I/8n/yv/I/8j/yf/K/8j/yf/J/8n/y//L/8v/y//I/8j/yv/L/8z/zP/M/8z/
zP/M/8z/zf/N/83/zf/N/87/zv/O/87/zP/N/87/zv/P/8//zv/N/83/zf/O/87/y//L
/8v/y//L/8z/zP/M/8z/zP/M/8v/zP/N/87/zf/K/8r/yv/L/8r/yv/K/8r/yv/J/8j/
yP/H/8f/x//I/8r/yv/I/8j/yP/I/8j/x//H/8f/x//H/8n/yf/J/8n/x//H/8f/xv/H
/8f/x//G/8j/yP/J/8n/yf/K/8r/yv/L/8r/yv/K/8j/yP/J/8r/yv/I/8r/yv/K/8r/
yf/J/8r/yv/K/8r/yv/K/8j/yP/I/8j/yP/J/8v/zP/P/9D/0f/R/8//z//P/8//0f/T
/9P/0//T/9P/0//S/9L/0//T/9P/1P/U/9H/z//O/83/zf/O/8//0v/T/9T/0v/R/9D/
0P/Q/9D/zv/N/8//zv/L/8v/yP/H/8b/xv/I/8j/yP/G/8T/xf/F/8T/xf/G/8f/yP/I
/8n/yf/J/8f/x//H/8f/yf/J/8n/y//L/8n/yv/L/8v/yf/J/8r/0P/b/+v/AAAcAEIA
agCMAKcAuQC/ALUAiQBGABcABQD1/93/x/+9/7v/v//G/8n/zf/R/9X/1f/U/9X/1P/T
/9L/0v/Q/9D/0P/Q/9L/0v/S/9L/0f/Q/9D/0P/P/9D/0P/R/9D/0P/Q/8//zv/O/8//
0P/S/9P/1f/T/9L/0v/R/9H/0v/S/9P/0//X/9f/1f/V/9P/0//T/9P/1f/W/9b/1v/U
/9T/1P/U/9T/1v/W/9b/1v/W/9f/1//V/9b/1v/X/9n/2//b/9v/3P/c/93/3//g/+H/
4v/j/+X/5//p/+v/7P/t/+7/8f/0//X/9//4//v//f/+/wAAAAABAAQABgAIAAkACgAL
AAwADQAOAA8AEQASABMAFAAUABQAFAAUABIAEgASABIAFAATABMAEwASABEAEAAQABEA
EAAPAA4ADAAMAA0ACwAKAAgABwAFAAMAAQD///7//P/6//n/9//5//b/9v/0//T/8//z
//H/8f/w/+//7//w/+//7//v/+//7//u/+7/8P/w//D/7//v/+//7//v/+//7//w//D/
8v/y//L/8v/w//D/8f/y//P/9f/2//f/9//3//f/9//5//r//f///wAAAAAAAAAAAAAA
AAAAAQADAAMAAwADAAUABAADAAIABAAFAAYABgAJAAkACAAHAAUABQAGAAYABwAHAAcA
BwAHAAgACAAIAAcACAAJAAkACQAJAAkABwAIAAgACAAJAAoACgAKAAoACgAJAAgACAAJ
AAkACQAKAAoACgAIAAgACAAIAAgABwAJAAkACQAJAAcABwAHAAcABwAHAAcABgAJAAkA
CQAIAAgACAAJAAkACQAKAAoACgALAAoACgAKAAoACgALAAwADgAOAA4ADgAMAAwADAAM
AAwADQAPABAADgAOAA4ADgAQABAAEAAQABAAEQATABQAEwAUABUAFQAWABcAGAAZABkA
GwAbABsAGQAZABkAGAAbAB0AHgAfAB8AHgAaABcAFwAXABgAGgAYABoAGgAaABsAGwAb
ABwAHgAeABwAGwAYABYAEgARABMAEwATABQAEwASABEADgAQABEAEQAQABIAEgASABIA
EgATABMAEwATABMAEwATABEAEQARABMAEwAVABYAFwAXABcAFQAWABwAKQA7AFQAdgCc
AMIA4gD3AAMBBwH3AMUAhgBhAFMAQQAnABEABwAHAA0AEgAVABsAHwAjACMAIgAhAB4A
HQAcABwAHgAeAB4AHgAcABwAHAAcABwAHAAdAB4AIQAiACIAIwAjACIAIQAfAB8AIAAi
ACQAIgAjACUAIwAkACQAIwAjACYAJgAnACcAKQApACcAJwAoACkAKgArACkAKgAqACoA
LAAsACwALAAuADAAMAAwAC4ALgAvAC8AMAAyADMANQA0ADUANAAzADYANgA3ADkAOgA7
ADwAPQA+AD8AQABBAEIAQwBEAEcASgBLAE0ATgBNAE8AUABSAFYAVwBaAFwAXABdAF4A
XwBiAGMAZABlAGQAZABkAGQAZgBmAGYAZgBoAGgAaABoAGgAZwBnAGcAZwBnAGcAaABn
AGYAZQBkAGMAYgBiAF8AXABaAFkAVwBVAFMAUQBQAE4ATABLAEkARwBEAEQAQgBCAEEA
QQA/AEEAQAA/AD8APAA7ADsAOwA9AD0APAA8ADwAPAA8ADsAPQA9AD0APQA9AD0APgA+
ADwAPAA8ADwAPQA+AEAAQgBBAEEAQAA/AEEAQQBBAEEAQgBCAEQARQBFAEQAQwBCAEMA
RABFAEcARQBFAEUARQBHAEYARQBEAEQARQBGAEYARQBFAEQAQwBEAEUARwBIAEUARQBF
AEUARQBGAEYARgBFAEYARwBHAEUARQBFAEMARABEAEQARQBEAEQARABEAEQAQwBCAEIA
QwBDAEMARABCAEIAQABAAEEAQgBDAEMAQQBBAEEAQQBDAEMAQwBDAEMAQwBDAEIARABD
AEIAQABCAEIAQwBDAEIAQgBBAEAAQABAAEEAQgBCAEAAPwA+AD0APAA9AD0APgA+AD4A
PgA+AD4APQA8ADsAOgA8AD0APwBAAD8AQABBAEEAQQBBAEEAQQBDAEUARQBFAEMAQwBD
AEIARABFAEUARQBEAEQAQQA/AEAAPwA/AEAAQABCAEIAQgBCAEEAQABAAEAAQAA+AD0A
OwA6ADcANwA2ADUANAA0ADQANAA0ADIAMAAxADEAMAAyADIAMgAyADAAMQAxADEAMwAz
ADMAMwAzADMAMwA1ADMAMQAyADMAMQAxADEAOgBGAFUAbQCMALQA3gAEAR4BMQE7ATEB
BwHFAJQAfwBtAFEANwApACUAKQAvADAAMwA3ADsAPQA/AD4AOwA4ADcANgA2ADYANgA2
ADYANgA2ADYANgA1ADQANAA0ADUANgA2ADcANgA2ADYANQA0ADQANQA2ADYANwA5ADcA
OAA4ADcANwA4ADgAOQA5ADkAOQA3ADcANwA3ADcANwA5ADoAOgA6ADgAOAA4ADgAOgA8
ADwAPAA8ADwAPQA9AD8AQABAAEEAQQBDAEMAQwBCAEIAQwBFAEYARwBIAEkASABJAEoA
SwBMAE0ATgBRAFAAUQBTAFQAVQBXAFgAWgBcAF0AYABiAGIAYwBkAGUAZgBnAGgAaQBq
AGoAagBqAGoAagBqAGoAbABsAGwAbABqAGkAaQBpAGYAZQBkAGQAYQBgAF8AXgBZAFgA
WABVAFQAUgBRAE8ATQBLAEkASABGAEQAQwBBAEEAPgA+ADwAOAA3ADcANQA1ADQAMwAz
ADAALwAvAC8ALwAvAC4ALgAsACwALAArACsAKwArACsAKwArACwALAAqACoAKgAqACcA
JgAmACYAJAAlACUAJQAjACMAIwAjACIAIgAkACUAJQAkACMAIgAiACIAIgAjACMAIwAj
ACMAIQAgAB8AHgAgACEAIgAiACIAIQAfAB0AHwAfACAAIAAfAB8AHwAfAB4AHgAdABwA
HQAeAB8AHwAeAB0AHAAZABgAGAAYABkAGQAYABcAFgAWABUAFAAUABcAFwAXABgAFgAW
ABQAFAAUABQAFAATABUAFQAVABUAEwATABMAEwAUABUAFgAWABQAEwASABAAEgASABMA
EwARABIAEgASAA8ADgAOABAAEgAQABAAEAAQAA8ADwAQABAAEgASABIAEgASABIAEgAS
ABAAEQATABQAFgAYABoAGwAZABkAGQAZABsAHQAdAB0AHQAdAB0AHAAaABsAGwAbAB4A
HgAbABkAFgAVABUAFgAWABgAGAAYABoAGQAYABgAFgAWABQAEwAVABQAEQARAA4ADQAM
AAwADAAMAAwACgAKAAsACwAKAAoACgAKAAoADAANAA0ADQALAAsACwALAAsACwALAA0A
DwANAAwACwALAAkACQAOABgAJwA5AFIAdACaAMAA4gD7AAsBCwHzALsAfABZAEkAMwAZ
AAcAAQABAAcADgAPABMAFwAZABcAGAAZABgAFwAWABYAFAAUABQAFAAWABYAFgAWABUA
FAAUABQAEwAUABQAFQAYABgAGAAXABYAFgAXABgAFgAXABkAFwAYABgAFwAXABgAGAAZ
ABkAGwAbABkAGQAZABkAGQAZABsAHAAcABwAHAAcABwAHAAcAB4AHgAeACAAIAAhACEA
IQAgAA==
         </WaveFormData>
      </LeadData>
      <LeadData>
         <LeadByteCountTotal>10000</LeadByteCountTotal>
         <LeadTimeOffset>0</LeadTimeOffset>
         <LeadSampleCountTotal>5000</LeadSampleCountTotal>
         <LeadAmplitudeUnitsPerBit>4.88</LeadAmplitudeUnitsPerBit>
         <LeadAmplitudeUnits>��V</LeadAmplitudeUnits>
         <LeadHighLimit>2147483647</LeadHighLimit>
         <LeadLowLimit>268435456</LeadLowLimit>
         <LeadID>V6</LeadID>
         <LeadOffsetFirstSample>0</LeadOffsetFirstSample>
         <FirstSampleBaseline>0</FirstSampleBaseline>
         <LeadSampleSize>2</LeadSampleSize>
         <LeadOff>FALSE</LeadOff>
         <BaselineSway>FALSE</BaselineSway>
         <ExcessiveACNoise>FALSE</ExcessiveACNoise>
         <MuscleNoise>FALSE</MuscleNoise>
         <LeadDataCRC32>730557524</LeadDataCRC32>
         <WaveFormData>
/v/+//7//v/8//z//P/8//3//v///wAA/v/+//7//v8AAAAAAAAAAAAAAAAAAAAAAAAA
AAAAAAAAAAAAAAAAAAAAAAAAAAAAAAAAAAAAAAD///7//f/8//z//P/8//z//P/8//z/
/P/8//z//P/8//7//v/+//7//f/8//v/+v/6//r/+v/6//r/+v/6//r/+v/6//r/+v/6
//r/+v/6//j/+P/4//j/+P/4//j/+P/4//j/+P/4//b/9v/2//b/9v/2//b/9v/2//X/
9f/2//T/9P/0//T/9f/0//f/+P/5//r/+//8//3///////7//v/+///////9//7//v/+
////////////AQABAAEAAQACAAIAAQAAAP3//P/8//z//v8AAAAAAAAAAP///v/+//7/
/f/6//j/9//3//f/9//0//P/8//y//L/8v/w//D/8P/w//D/8P/u/+3/7f/u//D/8P/w
//D/7//u/+3/7P/u/+7/7//v/+//7f/t/+3/6//q/+f/6f/z/wIAFwAwAE8AdgCaALUA
ywDcAOAAxwCVAGoAUgBCACoADgD8//b/9//7//n/9//1//X/9f/4//b/8//0//P/8f/w
/+7/7P/r/+r/7P/s/+z/7P/s/+z/7P/r/+n/6v/r/+v/6//s/+3/7v/s/+z/7P/r/+3/
7v/u/+//7//v/+//7//v/+//8P/x//P/8//z//P/8v/y//L/8f/x//H/8P/w//L/8//z
//P/8v/z//P/8//1//X/9f/1//T/9f/1//b/+P/4//r/+v/6//r//P/8//3///8AAAEA
AgAEAAYACAAHAAgACQAKAAwADQAPABAAEQATABQAFQAYABkAGwAbAB8AIAAhACIAIwAk
ACUAJgAkACQAJQAlACcAJwAnACgAJgAmACYAJgAoACgAKAAoACUAJAAkACMAIAAfAB4A
HQAcABoAGAAXABUAEwARABAAEAAOAAwACwAHAAUAAwADAAIAAQD///7//f/8//v/+v/3
//b/9v/2//f/9v/2//X/9f/1//X/9f/1//X/9f/1//X/9f/1//X/9f/1//X/9f/3//f/
9//3//X/9f/1//X/9v/2//b/9v/2//b/9v/2//f/9//4//j/+v/6//r/+v/4//j/+P/5
//n/+f/5//n/+//7//v/+//5//n/+v/6//r/+v/5//n/9//3//f/9//4//j/+P/3//f/
9//3//f/9//3//f/9//4//j/+P/5//j/9//2//X/9//3//f/9//3//f/9//2//T/9P/0
//T/9v/1//X/9f/1//P/9f/2//T/8//z//P/9f/1//X/9f/1//X/9f/1//X/9f/1//P/
8//z//P/8//z//P/8//z//T/9P/y//L/8v/y//T/8//z//T/8v/y//L/8v/0//L/9P/0
//X/9v/3//j/9//5//n/+P/6//r/+//7//n/+v/6//r/+//7//v/+//9//3//f/9//z/
/P/7//r/+f/4//j/+P/6//z//P/8//z/+//6//r/+//7//n/+P/2//X/9P/z//L/8f/x
//D/8P/w/+7/7v/s/+z/7P/s/+z/6//r/+z/6v/q/+r/6v/s/+z/7P/s/+z/7P/t/+3/
6//t/+3/7f/t/+r/6f/p//H//v8PACgARwBwAJgAtwDRAOIA5gDTAKMAcgBWAEYAMgAW
AAIA+v/3//n/+f/5//n/+//7//r/+P/3//X/8//w/+7/7//u/+7/7v/u/+7/7v/u//D/
8P/w/+//7//w//H/8f/u/+7/7v/u//D/8P/w/+//7//w//D/8f/x//H/8f/x//H/8f/y
//P/8f/x//H/8f/z//T/9f/1//X/9f/0//T/9P/1//X/9f/2//f/9//3//f/9//3//f/
+v/7//v//P/8//z//v/+//7//v8AAAAAAQADAAQABQADAAQABQAGAAkACgALAAwADAAN
AA8AEAARABMAFAAVABgAGQAbABsAHQAeAB8AIAAjACQAJQAmACQAJAAlACUAJQAlACUA
JgAoACgAKAAoACYAJgAmACYAJwAmACYAJQAiACEAIAAfAB4AHAAaABkAGQAXABUAFAAQ
AA4ADAALAAsACQAHAAcABAADAAEAAAD///7//f/8//3//P/8//z/+f/4//j/9//5//n/
+f/5//n/+f/5//n/+f/5//n/+f/5//n/+f/5//n/+f/5//n/+f/5//n/+f/6//r/+v/6
//r/+v/6//r/+//7//z//P/6//r/+v/6//z//P/8//3/+//7//v/+//7//v/+//7//3/
/f/+//7//P/8//v/+//9//3//f/9//7//v/+//3//f/9//3//f/9//3//f/9//v/+v/5
//n/+//7//v/+//5//n/+f/5//n/+f/5//j/+v/6//r/+v/4//f/9//3//n/9//5//r/
+P/3//f/9//3//f/9//3//n/+f/5//n/9//3//f/9f/3//f/9//3//n/+f/5//n/+P/4
//j/+P/4//j/+P/4//j/+P/4//f/9//4//j/+P/4//j/+P/2//j/+P/3//j/+f/6//3/
//////7//v/+/////////wAAAAAAAP//////////AQABAAEAAQACAAIAAQAAAP3//P/8
//z//v8AAAAAAAAAAP///v/+///////9//z/+v/5//j/9//0//P/8//y//L/8v/w//D/
7v/u/+7/7v/v/+//8P/y//D/8P/w//D/8P/w//D/8P/w//D/8f/x//H/7//v/+//8f/w
/+3/6//v//j/BQAWADEAUgB4AJsAuwDSAN4A3QC9AIoAYABMADwAJgAOAP7/+f/5//v/
+//5//v////+//z/+//4//f/9f/0//X/9P/0//T/9P/0//T/9P/z//L/8f/v//H/8v/z
//P/8v/y//L/8v/y//L/8v/x//P/9P/0//X/8//z//P/8//z//P/9P/1//X/9f/1//X/
8//0//X/9f/3//f/9v/2//b/9//3//f/+P/5//n/+f/5//n/+f/5//r/+//7//z//v/+
/wAAAAD+//7/AAAAAAMABQAGAAcABQAGAAcACAAJAAoACwAMAA4ADwARABIAEQATABQA
FQAaABsAHQAdAB8AIAAhACIAIwAkACUAJgAoACgAKQApACcAJwAnACgAKAAoACgAKAAo
ACgAKAAoACcAJgAmACUAJgAlACQAIwAiACAAHgAdABsAGQAXABYAFAASABAADwANAAsA
CQAJAAgABwAFAAQAAwACAAEAAAABAAAAAAAAAP///v/+//3/+//7//v/+//9//3//f/9
//z/+//6//n/+//7//v/+//7//v/+//7//v/+//7//v//P/8//z//P/6//r/+v/6//3/
/f/+//7//P/8//z//P/8//z//P/9/////////////f/9//3//f//////AAAAAAAAAAD/
//////////////8AAAAAAAD///3//f/9//3//f/9//3//f/9//z/+//7//v/+//7//v/
+//7//v/+//7//v/+//6//z//P/8//z//P/7//v/+//7//n/+//8//z/+//7//v/+f/5
//n/+f/7//v/+//7//n/+f/5//f/+f/5//n/+f/7//v/+//7//j/+P/4//j/+v/6//r/
+P/4//j/+P/4//f/9//4//r/+v/6//r/+P/2//j/+P/5//r/+//8//v//f/9//z//P/8
//3//f///wAAAAAAAP////////////////////8AAAAA///+//v/+v/6//r//P/+//7/
/v/+//3//P/8//3//f/7//r/+P/3//b/9f/0//P/8//y//T/9P/y//L/8P/w//D/8P/y
//H/8f/y//L/8v/y//L/8P/w//D/8P/y//L/8//z//H/8f/x//H/8f/w/+3/7//1/wAA
DQAgADsAXgCEAKMAvQDOANQAxwCbAGgASgA+ACwAFAACAPr/+f/5//v/+//7//3////+
//z/+//6//n/9//2//P/8v/y//L/9P/0//T/9P/y//L/8v/x//P/9P/1//X/9P/0//T/
9P/0//T/9P/z//X/9v/2//f/9f/1//X/9f/3//f/+P/5//n/+f/5//n/9//4//n/+f/7
//v/+v/6//j/+f/5//n/+v/7//v/+//7//v/+//7//z//f/9//7//v/+/wAAAAAAAAAA
AgACAAMABQAGAAcABwAIAAkACgALAAwADQAOABIAEwAVABYAFQAXABgAGQAcAB0AHwAf
ACEAIgAjACQAJQAmACcAKAAoACgAKQApACcAJwAnACgAKgAqACoAKgAqACoAKgAqACcA
JgAmACUAJQAlACUAJQAiACAAHgAdAB0AGwAZABgAFgAUABIAEQANAAsACQAJAAoACQAH
AAYABQAEAAMAAgABAAAAAAAAAP///v/+//3//f/9//3//f////////////3//f/9//3/
/f/9//3//f/9//3//f/9//3//f/9//3/AAAAAAAAAAD+//7//v/+//3//f/+//7/AAAA
AAAAAAD+//7//v///wEAAQABAAEA////////////////AAAAAAIAAgABAAEAAQABAAEA
AQAAAAAAAAD/////////////AQABAAEAAQABAAAA//////3//f/9//3////////////9
//3//f/8//z//P/8//z//P/7//v/+//7//n/+//8//z/+//7//v/+//7//v/+//7//v/
+//7//3//f/9//v//P/7//r/+f/7//v/+//7//r/+v/6//r/+v/6//r//P/6//r/+v/6
//r/+f/5//r/+v/6//r/+v/6//j/+v/6//v//P/9//7///8BAAEAAAD+//7//////wAA
AgADAAQAAwADAAMAAwADAAMAAwADAAIAAgABAAAA///+//7//v8AAAIAAgACAAAA///+
//7///////3//P/6//n/+P/3//b/9f/1//T/9v/2//T/9P/y//L/8v/y//T/8//z//T/
8v/y//L/8v/0//T/9P/0//T/9P/1//X/8//z//P/8//z//D/7//z//v/BgAXADAATwB0
AJYArQC/AMwAzgCvAHsAVABCADQAIAAKAP7/+v/7//v/+f/7//3///////z//P/7//j/
9//1//T/8//y//L/8v/y//L/8v/y//L/8v/y//H/8f/y//P/8//y//L/8v/y//L/8v/y
//H/8//0//T/9f/z//P/8//z//P/8//0//X/9f/1//X/9f/z//T/9f/1//b/9//3//j/
9v/3//f/9//4//n/+f/5//n/+f/5//n/+v/7//v//P/8//z//v/+//7//v8AAAAAAQAD
AAQABQAHAAgACQAKAAkACgALAAwADgAPABEAEgATABUAFgAXABoAGwAdAB0AHwAgACEA
IgAhACIAIwAkACYAJgAnACcAJQAlACUAJgAoACgAKAAoACYAJgAmACYAJQAkACQAIwAi
ACEAIAAfABwAGgAYABcAFwAVABMAEgAQAA4ADAALAAkABwAFAAUABgAFAAMAAgD///7/
/f/8//3//P/8//z/+//6//r/+f/3//f/9//3//f/9//3//f/9//3//f/9//1//X/9f/1
//f/9//3//f/9f/1//X/9f/4//j/+P/4//j/+P/4//j/+f/5//r/+v/6//r/+v/6//r/
+v/6//v/+//7//v/+//5//n/+f/5//v/+//8//z//P/8//v/+//5//n/+f/5//z//P/8
//v/+//7//v/+//7//v/+//7//v/+v/5//n/+//7//v/+//5//n/+f/5//n/+f/5//j/
+v/6//r/+v/4//f/9//3//n/9//5//r/+P/3//f/9//1//X/9f/1//f/9//3//f/9//3
//f/9f/1//X/9f/1//f/9//3//f/9v/2//b/9v/2//b/+P/3//f/+P/2//b/9v/2//j/
9v/4//j/+f/6//v//P/7//3//f/8//7//v///////f/+//7//v/9//3//f/9//3//f/9
//3//P/8//v/+v/7//r/+v/6//j/+v/6//r//P/7//r/+v/5//n/9//2//T/8//y//H/
8v/x//H/8P/u/+7/7P/s/+7/7v/u/+7/7P/r/+v/7P/s/+z/7P/s/+7/7v/u/+7/7P/s
/+3/7f/t/+//7//t/+v/6v/n/+n/8/8AABMALgBPAHgAngC5AM0A3ADgAMkAmQBuAFgA
SAAuABQAAgD6//n/+//7//n/+//7//3//P/2//P/8//z//L/8v/z//L/8v/y//H/8P/v
/+7/7v/u/+7/7f/t/+7/7//v//D/8P/w//D/7v/u/+7/7f/t/+7/7v/v//D/8f/y//P/
8f/x//L/8//z//P/8//z//X/9v/3//f/9f/1//T/9P/2//f/9//3//b/9//3//f/9//3
//f/9//6//v/+//8//z//P/+//7/AAAAAAIAAgACAAMAAwADAAUABgAHAAgACwAMAA0A
DgAPAA8AEAAQABMAFQAWABcAGQAZABoAGQAbABwAHQAeAB8AIAAhACIAIAAgACEAIQAj
ACMAIwAkACYAJgAmACYAJAAkACQAJAAlACQAJAAjACEAHwAdABsAHAAaABgAFwATABEA
DwAOAAoACAAGAAUABQADAAEAAQD///3/+v/4//n/+P/3//b/9f/0//T/9P/z//L/8v/x
//H/8f/x//H/8//z//P/8//z//P/8//z//H/8f/x//H/8f/x//H/8f/z//P/8//z//L/
8v/y//L/9P/0//T/9P/z//P/9P/0//T/9P/0//T/9v/2//b/9//3//f/9//3//f/9//3
//f/9//3//j/+P/2//b/9f/1//b/9//4//n/+P/4//j/9//1//X/9f/1//X/9f/1//X/
9//2//X/9f/1//X/9f/1//X/9f/1//X/9f/1//X/9P/0//T/9P/0//L/8f/x//H/8v/x
//T/9v/0//P/8//z//X/9f/1//X/8//z//P/8//z//P/8//x//X/9f/1//X/8//x//H/
8//0//T/9P/0//T/8v/x//H/8v/0//T/9P/0//b/9P/2//b/9f/2//f/+P/5//v/+//6
//r/+v/7//v/+//8//z//P/9//3//f/9//3//f/9//3//v/+//3//P/7//r/+v/6//z/
/v/+//7//v/9//z//P/7//v/+f/4//b/9f/0//P/8v/x//H/8P/w//D/7v/u/+7/7v/u
/+7/7v/t/+3/7v/w//D/8P/w/+7/7v/u/+7/8P/w//H/8f/z//P/8f/t/+3/7P/p/+v/
9f8EABUAMABTAHwApADBANsA7ADyANsAqQB6AF4ASgAyABgABgD8//v//f//////////
//3//P/8//n/+v/5//f/9v/1//T/9P/0//L/8v/y//L/9P/0//T/8//x//L/8//z//T/
9P/0//T/9P/0//T/8//1//b/9v/3//f/9//3//f/9v/1//X/9f/3//f/9//3//X/9v/3
//f/+f/5//j/+P/4//n/+f/5//j/+f/5//n/+v/7//z//f/8//3//f/+/wAAAAACAAIA
BAAEAAYABgAGAAcABwAHAAkACgALAAwADQAOAA8AEAATABUAGAAaABkAGwAcAB0AIAAh
ACMAIwAnACgAKQAqACsALAAtAC4AMAAwADEAMQAvAC8ALwAwAC4ALgAuAC4AMAAwADAA
MAAvAC4ALgAtACwAKwAqACkAKAAmACQAIwAfAB0AGwAaABgAFgAUABMAEQAPAA0ADQAM
AAsACQAIAAcABgAFAAQAAwACAAIAAgADAAIAAgABAP////////////////////8BAAEA
AQABAP//////////AAABAAIAAwABAAEAAQABAAIAAgACAAIAAgACAAIAAgADAAMABAAE
AAQABAAEAAQAAgACAAIAAwAFAAUABQAFAAUABQAFAAUAAwADAAQABAAEAAQAAwADAAMA
AwADAAMABAAEAAQAAwADAAMAAwADAAMAAwADAAMABQAEAAMAAwABAAEAAQABAAMAAwAD
AAMAAwADAAMAAgACAAIAAgACAAQAAwADAAMAAQD//wEAAgACAAEAAQABAAEAAQABAAEA
AQABAAEAAQABAAEAAQD//wEAAQABAAEA/////////////wAAAQACAAAAAAAAAAAAAAAA
AAAAAAD/////AAAAAAAAAAAAAAIAAAACAAIAAQACAAMABAAHAAkACQAIAAYABgAHAAcA
BwAIAAgACAALAAsACwALAAkACQAJAAkACgAKAAkACAAHAAYABgAGAAQABgAGAAYABwAH
AAcACAAIAAcABAACAAAA///+//3//P/7//v/+v/6//r/+P/4//j/+P/4//j/9v/1//X/
9v/2//b/9v/2//b/9v/2//b/9f/0//T/8//1//f/9//1//P/8P/v//H//f8MABsANABV
AHwAoAC9ANMA4gDiAMkAlQBqAFQARAAqABIAAgD8//3/////////AwADAAEA/v/8//v/
+v/5//f/9v/3//b/9v/2//X/9P/z//L/8v/y//L/8f/v//D/8f/x//L/8v/y//L/8v/y
//L/8f/x//L/8v/z//P/8//z//P/8f/x//L/8//z//P/8//z//P/9P/1//X/9f/1//T/
9P/2//f/9//3//f/9//2//X/9//3//f/9//4//n/+f/6//z//P/+//7//v/+/wAAAAD/
/wEAAgADAAUABgAHAAgACQAKAAsADAAMAA0ADwAQABIAFQAXABkAGwAbABwAGwAfACAA
IQAiACMAJAAlACYAJgAmACcAJwAnACcAJwAoACYAJgAmACYAJgAmACYAJgAlACQAJAAj
ACAAHwAeAB0AHgAcABoAGQAVABMAEQAQABAADgAMAAsACQAHAAUABQACAAEA///+////
/v/9//z/+f/4//j/+P/5//j/+P/3//f/9//3//f/9f/1//X/9f/1//X/9f/1//X/9f/1
//X/9//3//f/9//1//X/9f/1//b/9v/2//b/+P/4//j/+P/3//f/+P/4//r/+v/6//r/
+v/6//r/+//5//n/+f/5//v/+//7//v/+f/5//r/+v/8//z/+//7//n/+f/5//n/+v/6
//r/+f/7//v/+//7//n/+f/5//n/+f/4//f/9//3//f/9//3//f/9//3//f/9//3//f/
9v/2//b/9v/2//j/9//3//f/9f/z//X/9v/2//X/9f/1//f/9//3//f/9f/1//X/9f/3
//f/9//1//X/9f/1//X/9f/1//X/9f/2//b/9v/2//X/9P/z//L/8v/0//T/9P/0//T/
9P/z//P/9P/0//T/9P/0//T/8v/0//T/9f/2//f/+P/5//v/+//6//r/+v/7//v//f/+
//7//v///////////////////////v/+//3//P/7//r/+v/6//z//v/+//7//v/9//z/
/P/7//v/+f/4//j/9//2//X/8v/x//H/8P/y//L/8P/w/+7/7v/u/+7/7v/t/+3/7v/w
//D/8P/w//D/8P/w//D/8P/w//H/8f/x//H/8f/v/+//7v/t/+3/8f/6/wkAGgAzAFQA
egCdALkAzgDaANUAsQB8AFYARAA0ABwABgD6//f/+f/7//v/+//7//3//P/6//v/+v/5
//f/9v/1//T/9P/0//b/9v/2//b/9f/0//P/8f/v//D/8f/x//D/8P/w//D/7v/u/+7/
7f/v//D/8P/x/+//7//v/+//7//v//D/8f/x//H/8f/x/+//8P/x//H/8v/z//P/9P/0
//X/9f/1//T/9f/1//X/9f/1//X/9f/0//X/9f/2//j/+P/6//r/+v/6//z//P/7//3/
/v///wEAAgADAAQAAwAEAAUABgAKAAsADQAOAA8AEQASABMAFgAXABkAGQAbABwAHQAe
AB0AHgAfACAAIgAiACMAIwAjACMAIwAkACQAJAAkACQAJgAmACYAJgAjACIAIgAhACIA
IQAgAB8AHgAcABoAGQAXABUAEwASABAADgAMAAsACQAHAAUABQAEAAMAAQAAAP3//P/7
//r/+f/4//j/+P/5//j/+P/3//X/9f/1//X/9//3//f/9//1//X/9f/1//X/9f/1//X/
9//3//f/9//3//f/9//3//j/+P/4//j/+P/4//j/+P/3//f/+P/4//j/+P/4//j/+P/4
//j/+f/5//n/+f/5//f/9//3//f/+f/5//r/+v/6//r/+f/5//f/9//3//f/+P/4//j/
9//5//n/+f/5//f/9//3//f/9//2//X/9f/1//X/9f/1//f/9//3//f/9f/1//X/9P/2
//b/9v/2//b/9f/1//X/8//x//P/9P/0//P/8//z//P/8//z//P/8f/x//H/8f/z//P/
8//x//H/8f/x//H/8//z//P/8//y//L/8v/y//L/8v/y//L/9P/z//P/8v/w//D/8P/w
//H/8f/y//T/8v/y//L/8v/0//L/9P/0//P/9P/1//b/9//5//n/+P/6//r/+//7//n/
+v/6//r/+//7//v/+//9//3//f/9//z//P/7//r/+//6//r/+v/4//r/+v/6//z/+//6
//r/+//7//n/+P/0//P/8v/x//L/8f/x//D/7v/u/+z/7P/s/+z/7P/s/+7/7f/t/+7/
7P/s/+z/7P/s/+z/7P/s/+7/7v/v/+//7//v//H/8f/x//D/7f/r//H/+v8JAB4AOwBe
AIQApwC7AMoA1gDNAKUAcgBSAEQAMgAaAAYA/P/5//n/+//5//n/+//9//z/+v/3//b/
9f/z//L/8v/y//P/9P/x//D/7//u//D/8P/w/+//7//w//H/8f/w//D/8P/w//L/8v/y
//H/7//w//D/8f/x//H/8f/x//P/8//0//X/8//z//P/8//z//T/9f/1//X/9f/0//T/
8v/z//P/8//2//f/9//3//X/9f/1//X/+P/5//n/+v/6//r//P/8//r/+v/8//z///8B
AAIAAwADAAQABQAGAAcACAAJAAoADAANAA8AEAARABMAFAAVABoAGwAdAB0AHwAgACEA
IgAjACQAJQAmACYAJgAnACcAJwAnACcAKAAqACoAKgAqACkAKAAnACYAJwAoACoAKwAo
ACcAJgAlACQAIgAgAB8AHQAbABkAGAAWABQAEgARAA0ACwAJAAkACAAHAAUABAADAAIA
AQAAAP///v/+//7//f/8//z/+//9//3//f/9//v/+//7//v/+//7//v/+//9//3//f/9
//v/+//7//v//f/9//3//f/8//z//P/8//3//v///wAA/////wAAAAD+//7//v/+/wAA
AAAAAAEA//////////8BAAEAAQABAAEAAQACAAIAAAAAAP////8AAAEAAgADAAIAAgAC
AAEAAQABAAEAAQABAAEAAQABAAEAAAD/////AQABAAEAAQABAAEAAQABAP////////7/
AAAAAAAAAAD+//3//f/9/////f///wAAAAD//////////////////wEAAQABAAEA////
/////f///////////////////////v/+//7//v8AAP7//v/+//7//v8AAP////8AAAAA
AAAAAAAA/v/8//7//v8BAAIAAwAEAAUABwAHAAYABgAGAAcABwAJAAoACgAKAAoACQAI
AAcACQAJAAkACQAMAAwACwAKAAkACAAIAAgACAAKAAoACgAIAAcABgAGAAkACQAHAAYA
BAADAAIAAQAAAP/////+//7//v/8//z/+v/6//r/+v/8//v/+//8//z//P/8//z//P/8
//z//P/+//7///////3//f/9//3/+//4//f//f8HABQAKQBEAGcAkAC2ANEA5wD2APQA
0wCdAHYAYgBQADYAHgAOAAgACQALAAkABQAHAAkACwAKAAoABwAEAAMAAQAAAP///v/+
//7/AAAAAAAAAAD+//7//v/9////AAABAAEA/v/+//7//v8AAAAAAAD//wEAAgACAAMA
AQABAAEAAQADAAMABAAFAAMAAwADAAMAAwAEAAUABQAHAAcABgAGAAYABwAHAAcACAAJ
AAkACQALAAsACwALAAwADQANAA4ADgAOABAAEAAQABAAEgASABMAFQAWABcAFwAYABkA
GgAbABwAHQAeACAAIQAjACQAJQAnACgAKQAuAC8AMQAxADMANAA1ADYAOQA6ADsAPAA8
ADwAPQA9ADsAOwA7ADwAPgA+AD4APgA8ADwAPAA8AD0APAA8ADsAOgA5ADgANwA0ADIA
MAAvAC0AKwApACgAJgAkACIAIQAhAB8AHQAdABwAGwAZABgAFQAUABMAEgARABAAEAAQ
ABEAEAAQAA8ADwAPAA8ADwAPAA8ADwAPAA0ADQANAA0ADwAPAA8ADwAPAA8ADwAPAA8A
DwAPAA8AEgASABIAEgAQABAAEAAQABMAEwAUABQAEgASABIAEgAUABQAFAAVABUAFQAV
ABUAFQAVABUAFQAVABUAFgAWABYAFgAVABUAFwAXABcAFwAWABYAFgAVABMAEwATABMA
FQAVABUAFQATABIAEQARABMAEwATABMAEwATABMAEwATABMAEwASABIAEgASABIAEgAR
ABEAEQATABEAEwAUABQAEwATABMAEwATABMAEwAVABUAFQAVABMAEwATABEAEwATABMA
EwATABMAEwATABIAEgAQABIAFAASABIAEgASABIAEQARABIAFAAUABQAFAASABAAEgAS
ABMAFAAVABYAGQAbABsAGgAaABoAGwAbAB0AHgAeAB4AHwAfAB8AHwAdAB0AHQAdACAA
IAAfAB4AGwAaABoAGgAcAB4AHgAeAB4AHQAcABwAHQAdABsAGgAaABkAGAAXABYAFQAV
ABQAFAAUABIAEgASABIAEgASABIAEQARABIAEgASABIAEgAQABAAEAAQABIAEgATABMA
FQAVABMAEwARABAADwARABkAJAA1AEoAZQCKALIA0wDtAAABBgH3AMsAlgB4AGgAVAA6
ACoAIgAdAB8AIQAhACEAIwAhACAAIAAhAB4AHQAbABoAGQAYABgAGAAYABgAGAAYABgA
GAAYABcAFwAYABkAGQAZABoAGwAcABoAGgAaABkAGQAaABoAGwAbABsAGwAbABsAGwAc
AB0AHwAfAB8AHwAdAB4AHwAfACEAIQAgACAAIAAhACEAIQAiACMAIwAjACUAJQAlACUA
JAAlAA==
         </WaveFormData>
      </LeadData>
   </Waveform>
</RestingECG>
