# Supplementary material for: Detection of Left Atrial Enlargement Using a Convolutional Neural Network-Enabled Electrocardiogram
Source: Front Cardiovasc Med. 2020 Dec 17;7:609976. doi: 10.3389/fcvm.2020.609976 (PMC7773668; doi:10.3389/fcvm.2020.609976)
Supplement: Supplementary file 3 [file Data_Sheet_3.ZIP › normal2/1802017465_5369_0000000S.XML]

<?xml version="1.0" encoding="Windows-1252"?>
<!DOCTYPE RestingECG SYSTEM "restecg.dtd">
<RestingECG>
   <PatientDemographics>
      <PatientID>1802017465</PatientID>
      <PatientAge>65</PatientAge>
      <AgeUnits>Years</AgeUnits>
      <Gender>Male</Gender>
      <PatientLastName>linguochang</PatientLastName>
   </PatientDemographics>
   <TestDemographics>
      <DataType>Resting</DataType>
      <Site>1</Site>
      <AcquisitionDevice>MAC55</AcquisitionDevice>
      <Status>Unconfirmed</Status>
      <Priority>Normal</Priority>
      <AcquisitionTime>10:30:21</AcquisitionTime>
      <AcquisitionDate>03-23-2017</AcquisitionDate>
      <CartNumber>1</CartNumber>
      <AcquisitionSoftwareVersion>009C</AcquisitionSoftwareVersion>
      <XMLSourceVersion>MAC5000 v1.0</XMLSourceVersion>
   </TestDemographics>
   <RestingECGMeasurements>
      <VentricularRate>65</VentricularRate>
      <AtrialRate>65</AtrialRate>
      <PRInterval>140</PRInterval>
      <QRSDuration>90</QRSDuration>
      <QTInterval>390</QTInterval>
      <QTCorrected>405</QTCorrected>
      <PAxis>38</PAxis>
      <RAxis>73</RAxis>
      <TAxis>61</TAxis>
      <QRSCount>11</QRSCount>
      <QOnset>219</QOnset>
      <QOffset>264</QOffset>
      <POnset>149</POnset>
      <POffset>189</POffset>
      <TOffset>414</TOffset>
      <ECGSampleBase>500</ECGSampleBase>
      <ECGSampleExponent>0</ECGSampleExponent>
   </RestingECGMeasurements>
   <Diagnosis>
      <Modality>Resting</Modality>
         <StatementCount>2</StatementCount>
         <LabelText>12SL ��ϳ���</LabelText>
      <DiagnosisStatement>
         <StmtFlag>ENDSLINE</StmtFlag>
         <StmtText>�������</StmtText>
      </DiagnosisStatement>
      <DiagnosisStatement>
         <StmtFlag>ENDSLINE</StmtFlag>
         <StmtText>���� ECG</StmtText>
      </DiagnosisStatement>
   </Diagnosis>
   <Waveform>
      <WaveformType>Rhythm</WaveformType>
      <WaveformStartTime>0</WaveformStartTime>
      <NumberofLeads>8</NumberofLeads>
      <SampleType>CONTINUOUS_SAMPLES</SampleType>
      <SampleBase>500</SampleBase>
      <SampleExponent>0</SampleExponent>
      <HighPassFilter>16</HighPassFilter>
      <LowPassFilter>150</LowPassFilter>
      <ACFilter>NONE</ACFilter>
      <LeadData>
         <LeadByteCountTotal>10000</LeadByteCountTotal>
         <LeadTimeOffset>0</LeadTimeOffset>
         <LeadSampleCountTotal>5000</LeadSampleCountTotal>
         <LeadAmplitudeUnitsPerBit>4.88</LeadAmplitudeUnitsPerBit>
         <LeadAmplitudeUnits>��V</LeadAmplitudeUnits>
         <LeadHighLimit>2147483647</LeadHighLimit>
         <LeadLowLimit>268435456</LeadLowLimit>
         <LeadID>I</LeadID>
         <LeadOffsetFirstSample>0</LeadOffsetFirstSample>
         <FirstSampleBaseline>0</FirstSampleBaseline>
         <LeadSampleSize>2</LeadSampleSize>
         <LeadOff>FALSE</LeadOff>
         <BaselineSway>FALSE</BaselineSway>
         <ExcessiveACNoise>FALSE</ExcessiveACNoise>
         <MuscleNoise>TRUE</MuscleNoise>
         <LeadDataCRC32>2687077389</LeadDataCRC32>
         <WaveFormData>
7v/q/+r/8//7/wIACAAOAAoABQADAAIABQAHAA4ADwAOAA0ADAAKAAcABwAJAAkAAwAC
AAQABgAEAAEA///9//3//v8BAAQAAgACAAQABAD9//j/9v/1//j/+f/6//r/9v/0//L/
7//v/+//9P/0//X/+P/7//r/9f/2//v/+P/+/wYADAATAA4ACwAIAAMA+//4//X/9f/1
//P/8P/0//v/BAARABkAGQAcACUAMwBBAEIAQABAAEAALAANAPj/+P8BAPz/+P/+//X/
5f/i/+b/4//n//j/+//5/woAGgAQAAQABQAJAAoAAwABAP//+//8/wEAAAABAAQABAAH
AAcA/f/8///////8//n/9v/4//7/AQD//////////////v/9//7/AQACAP3/9//2//T/
8//6////BAAIAAkACwAMAAsABwAHAAcABwACAP//AgD//wUABQAHAAsACQAKAAwADAAL
AAsADAAOAAgABQAFAAUAAwD///v//f8HAAwAEAASABQAFwAcABwAHwAeAB0AIQAiACIA
HQAYABMAEQARABIAFQAUABIAEwAbACUALgArACMAHgAaABEACwAPABQAFAAOAAwACgAG
AA8AFAAVABgAFQATABAACgALAAwACQAEAAYABgAGAAgABgAFAAIAAgAEAAMAAgADAAEA
///9////BwAJAAgACAAEAAMAAQAAAPz/+v/4//X/9v/1//b/+P/5//r/+v/6//n//f/8
//b//v8JAAoACgAGAAQAAAD6//z//f/8//z/+//7//r/+v/8//z/+//6//r///8BAP7/
9//0//T/9P/2//v//f/4//f//P8CAAcACwALAAgABgADAP///P/4//f/9//5//j/+v/6
//3/AgAFAAQABQAGAAYABgAGAAQAAwADAAMABgAHAAQA/v/7//r/+v/6//r//P/9/wAA
AQD8//X/8f/z//v//f8BAAUAAAD3//X/9f/0//H/7P/o/+3/8v/4//7/AgAIAA4AEgAM
AAoABwABAAQABwADAPz/+v/8//7//v/9//3//P/7//3/AwABAP7/+f/3//f/+v/4//f/
/f///wIAAwAEAAQAAwAEAAUAAgD7//f/+f/4//T/8//w//b/AAD///3//f/+////AAD9
//r//P/7//b/9v/7/wQACgAEAP///v/9//7///8AAAIA/v/5////AgD+//z/+v/4//v/
/P/9//7/AQACAAMABAAFAAYABwAIAAQAAgAAAP7/+f/2//P/8P/3//z/AQAGAAIAAAD+
//r/+P/7//b/9f/1//b/+P/6//L/8P/3//X//v8EAAoAEAAKAAcABQACAAEABwAHAAcA
BQAFAAQAAwAFAAcABwAEAAUACQANAA4ACAAFAAIAAAD+/wAAAgD+//3//v/9//j/9//5
//z/AQACAAMAAwAEAP7/+v/1/+//8f/2//b/9P/3//r/+f/4//f/+v/1//L/9f/2//j/
+f/7//3/+//5//b/9f/7/////f/0/+z/+/8IAAUADQAdACAALwBLAFsAWgBSAEQAKgAW
ABUAEgACAP3/AAD6//D/8f/t/9z/2v/j//P/BAANAA0ABgD+//r/9P/5/wEA/v/9//z/
+//4//r/+f/2//X/9v/9/wMABgD///f/9//0/+7/8v/y//f/AAAFAAMAAwADAAAA///9
//v//P///wAA+//6//z//f///wEAAwAFAAYAAwADAAIA///6//f/9P/x//T/9f/8//3/
AwAFAAkADwAMAAwADQAMAAcABQAEAAQABQAHAAwAEQARAA0ACQALAA0ADgAOAAwACQAL
AA8ADgARABAADwATABkAHAAaABgAGAAZABwAIAAdABgAEgAPABYAHwAnACMAHgAcABsA
FQAQABMAFwAWABQAFAAUABIAEQAOAAcAAgAIAA0AEQASABMAFAARAAwACQAGAAMAAgAG
AAcABgAIAAQAAQD+//3/+//7//v///8BAAEA/v/8//v/+//6//r/+v/6//r/+f/7//n/
+f/6//z//P/7//r/+f/9//z/9v/7/wMAAQD+/wAAAgACAAAA/v/9//r/+P/5//n/+P/4
//z//v///wAA/v8BAAEA/P/0//D/7//u//D/9f/3//L/8P/0//n//f8CAAUABQAGAAQA
AwADAAIA///9//3/+v/2//L/8f/y//j/+P/6//z///8AAAEAAAD8//v/+v/8//3//P/4
//f/+f/6//v//P/9//3//////////f/+/wUAAwD///3/+//3//H/8v/1//j/+f/4//j/
9P/y//H/8P/x//T/9//4//v//v8AAP//BAAJAAcAAgD9//z/+//4//j/+f/5//n/+P/9
//r/9v/2//f/+v8AAAAA//8FAAcABAABAP7/+v/4//r//P/6//T/8f/0//T/+P/7//z/
BgAJAAUAAAD9//n/9//1/+//9P/8/wEAAgD//wEABwAKAAQA///+//3//f/9//3//v8C
APv/8f/w//L/8v/y//L/9f/2//f/+P/5//r/+//8//v/+v/5//j/+P/4//j/+P/9/wAA
AwAGAAQABAAEAAQAAgAAAP7/+v/7////+//7//r/+v/7//z/9v/2///////8//r/+P/2
//T/9f/3//j/+/8DAAUABwAGAAUAAwABAAMABwAJAAgABAAFAAYABAAAAP3/+v/4//r/
/P/+//r//P/+//7/+v/8////AwAJAAgABwAFAAQAAQD+//r/9f/2//z//f/8//r/+v/2
//L/8v/4//b/9v/6//r/+//7/+3/8//1//P/7P/n//P/AQD5/+j/6P/3/wYACwALAA8A
IAAtADcAQwBOAE4ASAA+ADIAIwAUAAYA/f/4//b//P/7//P/7v/w//X/+f/6//X/8f/2
//b/8v/w//X//f/+//X/9//3//X/+P/7//r/+//+////AwAEAPv/9v/5//n/9v/3//b/
+v8CAAMAAQABAAEA/v/9//v/+f/6//3//v/5//r//v8BAAUABwAHAAcABgADAAMAAgD/
//7///8AAAEA/v/7//7/+/8BAAEAAwAHAAQABAAFAAQABQAFAAYACAALAA0AEgAXABUA
EQANAA8AEgASABEADgAQABMAGAAYABYAEgAOAA8AFQAYABYAFAARABEAEwAWABgAFgAT
ABMAFgAbAB8AFwAUABQAFQARAA0AEQAWABYAEwASABEADgAWABoAGgAcABkAFwAUAA4A
EAAQAAwABgAFAAQAAwAEAAUABQADAAQAAQD///3//f/4//P/7v/t//b/+//9/wAA/P/7
//n/+P/9/wAAAwAFAAEA/f/7//r/9v/0//H/7v/v//X/9v/y//n/AwADAAIAAwAEAAMA
AAACAAEA/v/8//n/9//0//L/8//0//T/9P/2//3/AQAAAPj/9P/z//L/9P/7/////P/1
//T/9P/z//v///8AAAIAAQD///7//P/5//n/+//6//f/9P/0//b/9//0//P/8v/2//j/
+v/6//r/+//8/wAAAQD+//j/9f/3//j/+f/6//v/+//9//3//f/5//j//f/+//v/+v/5
//r/9f/3//v///////3//P/6//r/+//8//j/9v/0//D/9f/6//7//////wEA/P/0//T/
9v/4//j/9v/3//f/9//6/////P/4//n/+f/7/wAA+f/z//T/8f/0//X/9v/2//n//P//
//7/+P/z//T/8v/x//H/7//2///////+////AgADAAQAAQD//wAA/v/4//D/7//y//L/
9f/3//3/AwACAAEAAAAAAPT//f////z/+//6//n/+P/2//T/8v/w//X/+P/7//7/+//6
//n/+P/4//j/+P/4//v/AAAIAAgAAgD9//n/9v/1//D/7//3//v//v8AAAIAAQD9//z/
/P/7//v/AAD//wEAAQABAAAA/v/9//7//f/+/wAABQAKAAgABQADAAEA/v/8//z//P/8
//7/AgAEAAEA/v/+/////////////v/8//r/+P/1//H/8f/2//b/8//y//H/7P/w//j/
BAAIAAQAAgD+//v/+f/3//X/8f/x//j/9f/r/+X/7/8AAAAA/f8KABUAEQARACAAJQAh
ACcANgA2ACIAEgAKAAUADgAWAA0ABAD+//b/7//t/+z/7P/5/wMA/P/5/wUACAD8//r/
/v/3/+3/7v/3//n/+//7/wAA/v/4//T/8v/7/wMACAADAP//AQAAAPz/+f/2//j//v8B
AP/////////////+//3/+//9//3/9//6/wAABQALAAcABQADAAAA/v///////f/2//P/
8P/t//X//f8LABMAEQANAAsACwAJAAgACAAGAAQAAwADAAQAAQABAAQABwAJAAUAAQAD
AAsADgAQABAADgAPABIAEAATABIAEQAVABYAFgARAAwACgALAA4AEgAPAAoABAABAAkA
EQAYABMAEAAQABEADQAHAAsAEAAQABAAEAAQAA4ADAAKAAQAAAABAAMABAACAAQABgAE
AAAAAgACAAIABAABAP//+//6//j/9f/y//H/9f/3//n///8AAP3/9//y//L/8//z//T/
9P/0//T/8//z//H/8f/y//T/9v/3//j/+P/9//3/+P/1//n/8//s//H/9v/5//r/9//1
//H/7v/t/+3/7P/s//H/9P/2//j/9//7//z/+P/1//L/8v/y//L/9//5//T/8v/0//f/
+f/7//v/+P/2//f/9//4//j/9P/z//T/8v/z//D/8P/y//P/8P/v/+7/7f/q/+f/4v/l
/+n/7f/0//z/AAABAAUAAQD+//v/+P/3//f/+f/5//n/9f/0//n/+f/1//P/8f/x/+3/
8P/1//f/9//1//T/8P/u/+3/7P/w//T/+P/6//X/9P/y/+3/8P/z/+//6P/r//L/+f/+
//r/9//z/+//9P/7//r/+P/7//3/AQAIAAAA+f/5//X/8//x/+//7P/v//T/+f/6//X/
8f/z//L/8//z//H/+P/8//f/8f/t//D/8f/y/+//7f/w//D/7P/v//X///8GAAEA+//5
//f/9v/1//T/9P/w/+v/6//0//b/+P/6//z/+P/2//T/8v/u/+z/6v/o/+z/7v/w//L/
9f/2//f/+P/z//L/9P/u/+//7//w//L/9//0//X//////wAAAAAAAPz/9f/x/+7/8v/3
/wEABQAAAPv/9v/w//P/9f/5//v/9v/0//X/9v/7//3/AAADAP///P/7//r/9v/2//j/
+P/2//T/9f/3//b/9f/0//L/7f/q/+f/4//m/+v/9f/6//X/9P/z/+7/6v/s//L/8P/v
//D/7//v//L/9f/4//n/+f/0//H/8//t/+f/5v/s//X/+v///wEABwAQABEAFwAnADoA
QgA2ACIAGgAPAAgACgD9/+j/6v/w/+X/3f/i/+b/6f/5//7/7//j/+j/+P8EAPr/8f/z
//D/7//z//X/9f/6//f/8P/r/+j/8f/5//7/+f/4//v/+//4//b/8v/z//j/+P/z//D/
7f/x//P/9P/1//P/9f/1/+//8f/2//r////8//n/9v/y//P/9f/2//X/+f/9/wEABQAB
AP//AwABAPz/9f/w/+3/9P/6/wEABgAEAAMAAwAEAAEAAQAEAAcABAD///r/+/8DAAYA
CAAIAAYACQAOAA4ACwAIAAUABwAMAA4ACwAIAAoACwAOABIAFgAUABEAEQARABMAFAAJ
AAoADgATABMACgALAA0ACgAJAAoACwAKAA0ADgALAAoACAAJAAkABgAHAAgABQAAAP3/
/P/7//z///8BAAEABAADAAEA//////r/9f/w/+//9f/3//b/9v/2//f/9//4//T/8v/w
/+3/8f/x//P/9v/4//j/9//2//f//f/+//r/9P/z/+j/3P/n//D/9//8//7//f/6//j/
8//x/+7/7P/z//j//P8AAPz///////r/9v/0//X/9v/2//v//f/4//H/8P/w/+//9P/1
//P/8v/2//f/+f/6//X/8//z//D/8v/w//H/9P/4//b/9v/2//j/+P/4//b/9//3//f/
+v/7//r/9v/1//j/+P/4//j/+f/5//v/+//3//H/7v/x//b/9f/2//f/9f/v//D/8//5
//v/+//8//j/9v/1//T/8v/0//b/9v/z//L/8P/r/+7/8f/t/+b/5f/o/+v/7P/z//v/
AgAJAAUABwABAPr/9//1//X/+P/1//P/+P/5//n/+f/5//j/9v/4//r/+P/y/+//8v/y
/+7/6//m/+r/8f/v/+z/6//y//n/AAADAAAAAAD9//b/8v/z//j/+v/7//n/+//9//z/
+//6//r//P/z/+3/8v/w//D/8P/w/+7/7v/u/+7/8P/w//D/8P/0//j//P8AAP///v/9
//z/+f/4//r/9P/0//X/9//6//X/7P/n/+v/8v/6/wEACAAGAAMAAwAEAP///f8AAP3/
+//7//v/+v/3//X/9f/z//P/9P/4//z//f/7//r/+f/6//r//P/+//z//P/+//7//f/6
//r/+//5//f/9f/y//b/+v/+/wEA+v/3//n/9v/z//L/8f/s/+r/7v/2//b/9P/2//b/
9//x/+v/5f/d/+3//P8FAAMA/f/5/+7/5v/t//r/AQALABMAEgAdADsATQBKAEYARAA0
ACQAHwAYAAwA9f/m/+r/8v/x/+//9v/8//X/8//8//3/9//6//7//v/6//X/9f/0/+3/
6//r/+n/7P/y//T/+P/+//z//f/7/+//8P/1//f/9v/5//j//P8EAAQAAQAAAP///v/9
//v/+f/5//v/+//1//f//P8AAAUAAgD///z/+P/8////AQABAPz/+//6//n//f///wcA
CQAHAAMAAQABAP///v/+//z//P/9////AgAEAAcADQATABMADwALAA0ADgAOAA0ACgAJ
AAsADwAOABIAFAAWAB0AHAAcABcAEgAUABcAHAAiACEAHAAWABMAFQAbACAAGQATABIA
EgANAAsAEQAYABoAGAAYABgAFgAaABoAFgAUABIAEwATABAADwAOAAkAAgD+//z/+v/6
/wEABQAHAAwACwAJAAcABwAFAAMAAQADAAQAAQD7//b/+P/7//3/AAABAAIAAwADAAAA
/f/8//z/+f/2//L/7v/w//f/+f/2//v/BQAFAAQAAQAAAP3/+P/7//v/+f/4//r//f//
/wIAAgAAAP3/+v/4//v/+//2//L/8P/x//L/9f/9/wIAAAD7//z//v////z/+f/z/+7/
8f/x//L/8v/1//n///8CAP7/+P/1//T/+P/2//b/9v/5//r/+//6//f/9f/z//T/+v/8
//v//f8AAAAAAAAAAP3/+//7//n/9P/t/+n/6//v/+//8f/z//b/8//3//3/+//5//X/
8v/0//b/+f/8//3/AAADAAQA///8//j/8f/3//v/+P/y//L/9P/2//b/+P/5//n/+f/4
//3/+v/2//X/9f/3//z/9f/v//D/7f/x//X/+f/8//r//P/+//z/9v/z//b/9v/0//P/
8P/2//3/+//4//f/9//3//f/8//z//b/9v/y//H/9f/9/wIA///7//v/+//2//P/8P/u
/wAA///3//D/8//2//n//P/6//j/9v/0//H/8P/v/+7/8f/y//P/9P/2//j/+v/6//z/
///6//n/+f/6//z//v/4//j/AQABAP3/+P/z/+7/7//x//T/9v/6/wMABgAJAAUAAwAA
AP3/+v/7//r/9v/5////BQAIAAYABQAEAAQAAQAAAP//+P/1//T/8f/q/+r/6//t//H/
9v/5//v//v/9//z/+v/3//b/+v/5//b/8v/u/+b/3v/j/+r/6f/q//D/9P/5//3/9f/9
//v/9//w/+v/5//d/93/4v/g/+f/AAAPABMAGwAaAB0AOQBVAFIAQgA+ADYAJAATAAIA
9v/x//D/9v/w/+v/8f/0/+z/5f/n/+b/5f/r/+j/4v/0/xAADwD9//j//f/3//P/7f/s
/+//7v/v//L/+P///wMA/f/3//n/+P/0//L/7v/v//T/+P/3//j/+f/0//H/7f/p/+7/
9f/6//n/+v/+/wEABQADAAEA///8//r/+f/3//P/9f/3//n/+//9//3/AwADAAMA///9
//3//v8AAAMABAACAAEAAQACAAQABQAJAA0ACwAHAAMABQALAAwADAAKAAsADwAVABYA
EgAOAAoACwARABQAEgAQABMAFQAZAB4AGQASAAoABQAKABEAFwARABIAFAAXABUADwAR
ABQAEgAVABgAGwAcABsAGAARAAwACQAJAAgABAAGAAgABgACAAUABgAHAAoABwADAP3/
+v/3//P/7//t//L/9f/4////AwADAAAA/v/6//n/9//2//X/9P/z//H/8//x//H/8v/0
//T/8//y//b//f////z//f8DAP//+v/8//7//v/8//n/9//z//D/7f/t/+z/7P/y//T/
9f/2//n///8CAAAA/f/6//r/+v/3//n/+P/w/+//9P/6///////9//j/9P/0//P/8//y
//T/9f/4//j/9f/w/+7/7v/0//T/9v/4//n/+P/3//T/9f/1//X/+P/6//r/9//3//n/
+v/7//z//f/9///////6//X/8//3//f/9f/1//X/8v/t/+//8//2//f/9v/2//X/9P/0
//T/9//6//3//v/7//r/+P/z//f/+//4//L/7v/u/+7/7P/v//H/8v/z//b//f/8//r/
9v/z//L/9P/1//X//P////v/+f/3//T/9f/4//v/+v/0/+//8P/u/+//8f/x//r/AAD9
//n/9//2//X/9P/v/+n/7v/+/wQAAAD+//z/+v/2//b/+f/0//L/8f/x//L/+P/2//j/
AwD+//r/9f/w/+7/6//r/+z/8P/z//v//f///wEAAwAEAAUABwALAA0ABAAAAP///v8A
AP3/+//5//j/+P/6//z/+//+/wMABgD///j/9P/x//P/8//z//L/9P/0//T/8//y//P/
+f/6//j/+P/4//T/7v/w//b/9P/y//L/8P/v//H/8//1//X/8f/u/+f/4f/r//n/+P/w
//f/AgD//wEADQAQABUAJQA3AEQARgAwAB4AEAD1/+r//P/1/+L/8v8OAAMA8//y//L/
7//x//b/+f/1//D/9P/y/+z/7f/t/+L/2f/j/+v/8f/8//z/+P/2//b/9//7//z/8//0
//n/+//6//X/8P/w//T/+P/3//j/+f/8////AQADAP/////9//X/8v/y//H/8f/0//f/
+v/8//7///////3/+P/3//b/9f/2//f//v////3/+f/3//f/9//4//r/+v/+/wMACQAQ
AA0ACwAMAA0ACwAHAAMABQAGAAYABQACAAQACQAQABIADQAIAAMAAwAHAAoACAAGAAgA
CwAQABYAEgAMAAUAAQANABkAJAAjABoAFgATAAsACQANABIAEgASABIAEgAQABEAEAAL
AAgABQAFAAQAAAADAAQAAQD8//n/9v/z//L/9f/1//P/9P/0//P/8v/z//n//f8BAAkA
CQAFAP7/+P/1//X/9P/0//b/9v/2//X/9//3//n//P/7//r/+P/2//H/8//w/+j/6f/v
/+v/5v/v//b/+//+/wAA///8//r/9f/z//D/7v/y//T/9f/2//n///8CAAAA/v/8//3/
/v/6//v/+f/w/+3/8P/0//f/9f/z/+7/6v/p/+f/5v/k/+j/6//w//L/9f/2//r/AAAC
AAAAAAAAAP7/+v/2//D/8v/z//T/+P/6//r/9//3//f/9v/1//T/9v/3//r/+//0/+3/
6f/r//L/8//2//n/+f/1//j//f/8//v/+P/2//X/9P/0//T/8//0//X/9P/2//j/+f/3
//j/+f/z/+r/6//w//X/+P/3//f/9v/1//P/9//z/+7/7//x//X//P/1//H/9P/z//T/
9f/2//b/9v/4//r/+P/3//X/+f/6//f/9f/x//b//f/9//r/+v/6//r/+v/2//T/9f/u
/+//7//w//L/9v/0//b/AQD8//j/8//u//T/9f/5//7//P/9/wMAAwAEAAUABgAGAP//
+//5//X/9v/4//3/AgAEAAEA///9//z//P/+/wAA+//6//v/+v/z/+7/7P/r/+n/5f/h
/9z/5v/w//r/AwD///3/AAD+//z//P/8//j/8v/y//b/8v/w//L/8v/z//b/9//4//f/
9//0/+//5//l/+P/4P/o//P/+v/9/wcAFwAaABcAIQAtADIANAAwACoAJgATAP7/9P/x
/+r/6P/y//f/8f/m/+b/7f/v/+z/7//9//7/9P/y//b/9f/x//D/9f/1//X/8//2//X/
8v/x//L/9f/5//r/8f/s/+//7//s/+7/7v/z//z/AAD//wAAAQAAAP///f/7//n/+f/3
/+//7//y//T/9//5//v//f/+//r/+f/3//P/9P/1//b/9//2//X/+v/5//z/+//8////
AwAGAAoADAAFAP//+v/2//T/9f/5//3/AAD///7/AwAKAAwADQAMAAkACQALAAgACQAI
AAcACwAQABQAEwASABAAEQAUABgAFQAOAAYAAQAJABMAHAAZAA8ACgAGAP3//f8FAA4A
EgANAAwACwAIAAYABAD+//r/AAAHAA0AEAAMAAoABAD8//7//v/+/wAA/v/7//b/9P/z
//H/7//v//L/9f/4////AQABAP7//P/3//f/9v/2//b/9v/2//X/8v/v/+7/7v/t/+z/
6v/o/+v/8f/y/+7/8v/7//r/+P/2//T/8P/q/+//8//1//j/+f/7//z//v/8//r/9//0
//L/9f/1//D/7v/u//H/9P/y//f/+f/0/+//8P/y//P/9//3//T/8v/y//H/8f/w//T/
9//8//7/+f/y/+7/7P/u/+z/7P/s//D/8v/0//T/9f/3//n//v////7/+v/5//b/9P/y
//D/8f/x//P/8//z/+//7v/z//D/6//o/+X/6//r//L/+//+/////v/+//r/+P/3//b/
9P/0//T/8v/w//D/7//r//T/+//7//j/9P/0//T/8v/v/+//7v/t/+n/6//l/97/3//f
/+H/5v/r//H//v8HAAQAAQD+//r/8v/u/+r/4v/m/+n/8v/4//f/8//y//X/+P/7//7/
+v/4//n/8v/z//P/9P/2//b/8P/u//X/9f/2//b/9v/5//f/+P/6//T/7//v/+n/7v/x
//T/9v/5//3/AwAHAAMAAgAEAAYABQABAP7/+//7//z///8CAPr/+P/4//b/7v/o/+X/
4//p/+v/7f/u/+//8P/x//H/7//v//T/9P/z//T/9f/y/+7/8P/2//T/8P/w/+7/7f/w
//P/9v/3//H/4v/f/+X/6f/t/+r/4v/r//j/8f/1/xMAJAAlADEAQQBIADwAKgAgABQA
AwD2/+7/6f/o//D/+P/x/+X/3v/c/9//7f/+//3/9f/0//b/9v/0//H/7f/q/+v/7P/t
/+z/8P/w/+z/6v/q//H/9//6//P/8P/z//P/8P/r/+b/5v/q//H/8f/z//X/9//3//b/
9f/0//X/9P/t/+7/8v/1//n/+P/3//b/9P/x//H/8P/t/+//8f/z//X/9v/3//7///8D
AAEAAQADAAAA/v/9//r/9f/z//L/8v/z//X/+v///wMAAQD//wMAAwACAAAA/P/9/wEA
BwAIAAUAAAD7//v/AwAKAAwADgAKAAkACgAMAA8ADgAMAA0ADQAPABAABQACAAIAAwD/
//7/AwAJAAoABgAGAAYABAALAA4ADQAOAAsACQAGAAAA/f/6//P/6v/w//T/+P/+//z/
+f/0//L/8//x/+//7//y//P/9P/5//r/9//x/+z/6f/p/+j/6P/p/+r/6//r/+j/5f/k
/+T/5//q/+z/7v/w//X/9f/w//L/+f/2//L/8//0//P/8P/v/+3/6f/m/+j/6f/p/+r/
6v/q/+n/6P/s//P/9//2/+7/6P/l/+L/5f/t//L/8P/r/+z/7v/v/+7/7f/p/+b/5f/j
/+L/4P/l/+n/7//y//P/8v/0//j/9f/u/+n/5P/o/+r/7P/s/+j/5//m/+j/6v/q/+f/
5//q/+z/7v/w//P/8//1//X/8P/r/+n/7f/t/+v/6//r/+f/4f/i/+X/5P/j/+D/3v/j
/+j/7v/0//H/8v/z//L/7f/s/+r/5f/s//H/7//q/+b/3v/g/+L/4v/i/+L/4v/m/+r/
8f/w/+3/7f/u//D/7v/o/+b/7f/q/+j/5f/i/+X/5f/o/+z/6P/n/+v/6f/t/+//8f/y
//P/8//1//X/9P/0//f/+v/0/+3/5//h/+f/7v/3/wAA+P/2//b/9P/u/+j/5f/j/+T/
4//i/+D/4f/i/+P/4//i/+P/6f/q/+P/4P/d/9b/1v/a/+L/4v/g/+L/4v/j/+b/5//o
/+f/1//S/9v/4f/j/+P/4P/g/+n/8v/3//v/AQAAAA0AJwA1ADIAMgA0ACoAFgABAPT/
7v/p/+L/3P/Y/9n/1f/O/8r/z//T/9z/5f/j/+T/8v/s/9r/4//x/+j/2//Y/9X/0P/Q
/9r/3v/k/+z/7f/x//L/6f/m/+n/6f/m/+L/3v/f/+T/6f/n/+f/5//q/+v/6//r/+n/
6f/n/9//3f/e/97/3//g/+H/4v/i/+f/6//u/+//6//p/+f/5f/g/93/4P/d/+L/4f/i
/+X/6P/s//H/9P/x/+//7v/u//D/8//5/////P/3//L/8//0//L/7//q/+3/8f/3//j/
+//8//3/AwD///z/9P/s/+7/8f/2//z//v/8//n/+f8AAAcADQAHAAEAAAAAAPv/9//7
/wAAAAD+//7//v/8//v/+v/1//L/8//1//b/9P/v/+z/5f/c/+D/5P/o/+7/6v/l/97/
2v/c/9v/2v/b/9j/1//W/9n/4v/n/+n/7P/l/+H/3P/Y/9r/2v/a/9n/2//b/93/4P/d
/9z/2v/Y/9T/1f/R/8j/0P/b/9z/3P/i/+b/6P/o/+L/3f/W/9D/0//V/9b/2P/b/9z/
3P/c/97/4//l/+L/2//Y/9j/2P/X/9v/3P/W/9L/1P/X/9n/2//b/9j/1v/Y/9f/1//W
/9T/0//U/9L/1P/S/9P/1v/c/9z/3v/g/93/2v/X/9L/z//N/8v/zP/S/9T/0//V/+b/
7P/m/w==
         </WaveFormData>
      </LeadData>
      <LeadData>
         <LeadByteCountTotal>10000</LeadByteCountTotal>
         <LeadTimeOffset>0</LeadTimeOffset>
         <LeadSampleCountTotal>5000</LeadSampleCountTotal>
         <LeadAmplitudeUnitsPerBit>4.88</LeadAmplitudeUnitsPerBit>
         <LeadAmplitudeUnits>��V</LeadAmplitudeUnits>
         <LeadHighLimit>2147483647</LeadHighLimit>
         <LeadLowLimit>268435456</LeadLowLimit>
         <LeadID>II</LeadID>
         <LeadOffsetFirstSample>0</LeadOffsetFirstSample>
         <FirstSampleBaseline>0</FirstSampleBaseline>
         <LeadSampleSize>2</LeadSampleSize>
         <LeadOff>FALSE</LeadOff>
         <BaselineSway>FALSE</BaselineSway>
         <ExcessiveACNoise>FALSE</ExcessiveACNoise>
         <MuscleNoise>TRUE</MuscleNoise>
         <LeadDataCRC32>3997225268</LeadDataCRC32>
         <WaveFormData>
+P/6//r//f8IAA0AEgAXABQAEwASABMAEgAVABYAFQAWABUAFgAXABkAGQAbABsAGQAY
ABYAFAAPAA4ADgANAAgACAAIAAgABgACAAIAAAD8//n/9//2//r//P/9//7/+v/3//T/
8//0//f//P/9//n/+P/4//f/9P/x//H/7v/x//T/+P/7//f/9f/z//H/9f/0/+3/5//i
/9v/2//n//j/DgAlADMAOwBPAGgAgQCiAMUA4gDuAOIAuQCJAG0AYQBUADoAIQAVAAcA
9f/s/+n/4v/e/9z/1f/O/93/8P/2//b/+v/8//b/7P/q/+n/5v/n/+v/7f/x//P/8f/v
/+7/7P/p/+v/7P/s/+r/6v/r//D/7f/s/+z/7f/u/+7/7//w//P/9P/0//X/8v/v/+3/
6v/w//T/+f/9//r/+P/2//T/8v/0//X/9f/y//D/7//u//T/+f/7//7/AAABAAQAAwAC
AAIABAAGAAQABQAJAAoACAAGAAYACAAOABMAFQAYABsAHgAgACEAIQAiACIAIwApAC4A
LwAxACsAKwArAC0ALwAvADEAMwA5AD0AQgBBADwAOAA1ADAAMgA3ADwAPgA4ADUAMAAs
AC8ALQAuADEALQApACEAHAAeABsAFQASABQAEgAQABAACwAGAP///P/8//z/+v/6//z/
+f/6//7//f/8//v/+f/4//b/+P/4//L/8v/w/+3/7f/t/+//7//x//P/8//y//L/8//z
//L/9f/6//v//P/3//X/8v/v/+7/7f/u/+v/7v/v//D/8f/2//b/9v/0//L/9P/2//b/
7//r/+r/6//s/+//7v/p/+v/8f/1//r/+v/4//T/8v/x/+//7v/t/+7/8v/z//L/8P/w
//L/9//4//n/+f/4//b/9f/y//H/8//0//b/+//9//r/9P/x/+7/7f/s/+v/7v/y//b/
+f/y/+v/5v/i/+r/7//0//j/8f/u/+z/7v/0//D/8P/w//L/8//y//L/8P/x//L/8//x
//L/8v/w//D/9P/0//D/6v/p/+v/7f/t/+v/6//r//H/9v/0//H/7f/t/+3/6//p/+j/
6P/p/+z/8v/1//r/9v/0//P/8v/u/+v/6f/o/+3/7v/u/+//7f/s/+v/6v/s/+7/8P/w
/+//7v/s/+n/6f/r//L/9P/v/+7/7v/u/+3/7//w/+//7P/s//H/9P/w/+7/7P/q/+z/
7P/s/+z/7P/s/+z/7P/u//D/8v/0//D/7v/s/+r/6P/m/+T/4v/m/+r/7v/y/+//7v/t
/+r/6P/r/+v/5//q/+7/8f/0//X/9P/2//v/+//7//v/+//8//3/AAABAAQABQAEAAMA
AQABAAEAAQAEAAkADAAPAA8ADgANAAkABAACAP//+v/6//r/+v/2/+7/7P/o/+T/5//r
//D/9v/1//P/8f/v/+r/5//m/+P/6P/t/+7/6//p/+j/5v/l/+f/6v/q/+r/6f/p/+j/
5f/j/+X/4//l/+L/2//T/9D/0f/T/9f/7v8IABEAHQAvAEMAYACJALIA1QDqAOYAwgCX
AIUAfQBjAEYAMgAbAAMA+f/t/9r/2f/e/9j/1v/X/9z/3f/g/+L/4v/i/+T/3v/e/+D/
4f/g/+P/4v/h/+L/4f/j/+P/5P/k/93/3f/c/9r/3P/e/+H/6P/n/+b/5v/n/+f/5v/m
/+b/5//o/+j/6f/o/+f/5//m/+j/6v/t/+//7f/s/+v/6v/q/+z/7f/t/+z/6v/p/+j/
7v/z//X/+P/3//f/+f/3//P/8v/z//T/9//7/wIABgADAAAA//8AAAYACwANABAAEgAU
ABUAFQAYABoAGwAdACAAJAAkACUAIQAjACUAKQArACkAKQApADAANQA7ADsAOQA4ADgA
NgAzADUANwA2ADEALwArACgAKgAlACMAIwAjACMAHwAeABwAGQATABAADgAKAAYABAAF
AAIA/f/8//v//P/7//z/+f/1//X/+P/3//b/9f/z//L/8P/y//L/8v/0//T/8//x//H/
8//z//P/8//x/+7/7v/v/+//7v/w//T/9P/0//P/8//y//H/7//v//H/7//u/+3/7P/r
//L/9P/2//b/9P/2//j/+P/w/+v/6f/p/+3/8//1//P/7v/v/+7/7v/x//L/8f/y//P/
8//0//X/8f/y//D/7P/s/+z/7v/z//P/8//y//D/8//z//H/8f/x//L/9P/5//v/+P/y
/+//8P/x//L/8//y//L/8v/x//P/8//1//j/+v/5//j/9v/v/+z/6v/s//T/8v/0//b/
8v/v/+r/5v/n/+v/7//z//P/9P/0//L/9f/6//v/+P/w/+//8f/z//H/7//v/+//9P/4
//X/8f/x//P/9f/1//P/8v/y//P/8//2//b/+P/z//D/7v/s/+n/5//m/+b/7f/y//b/
+//5//j/9//2//D/7P/o/+L/6P/u//P/9//1//X/+v/6//P/8v/y//L/8f/z//T/8//4
//j/8f/s/+z/7P/s/+z/7f/u/+//8P/x//L/8//0//D/7v/s/+r/7v/w//L/9P/1//b/
9//4//b/9P/y//D/8f/y//P/8v/w//P/8//v//D/8v/z//T/9P/0//f//f/9//3//f/9
/wAAAQAEAAUABgAHAAYABQAGAAkADAAPAA0ADwAPAA8ADQAMAAsABwAJAAoACgAIAAQA
AgAAAPr/8//y/+//7P/u//H/9f/6//z/+//6//n/8//v/+3/6f/t//H/8f/t/+3/7v/u
/+//7P/u/+3/7P/q/+v/6//p/+v/8f/x/+n/4P/f/+P/5v/j/93/5f/2/wQACwARAB8A
PQBeAIEAogDFAOQA7gDkAMcAmwB3AGEAUAA+ACsAGwALAP3/7v/l/+D/3P/e/9//3P/h
/+b/6P/o/+r/7v/o/+D/4//l/+X/6f/r/+v/7f/t/+3/7f/u/+7/6f/r/+z/7P/q/+r/
6//w//H/8v/0//f/8f/s/+j/5P/m/+j/6f/r/+3/7//y//T/9P/0//X/9f/0//T/9P/0
//L/9P/1//X/9f/0//T/9P/2//n/+f/6//3//f////3///8AAAMABgAEAAcADQAQABIA
EAAQABIAEQATABIAEgAWABoAHQAfAB8AIAAgACEAJAAoACgAKQAoACsALgAzADYANQA2
ADcAOAA5ADsANwA1ADQANAAyADIANQA4ADgAOAA5ADgAOAA7ADcANgA3ADAAKwAiABwA
HwAdABgAFgAUABIAEAAQABIAEAAMAAwABwAGAAMAAgD+//f/9P/0//j//P8AAAMA+//2
//X/8v/2//z/AAADAAAA/f/8//n/+f/5//f/9P/y//H/7//s//D/9v/4//r/+v/7//v/
+//6//n/+v/3//T/8f/u/+v/8//2//n/+v/3//j/+f/4//L/7//v//H/9f/7//3/+//0
//P/8P/u//T/+P/6//7/+//5//j/9//2//j/9//0//P/9P/3//3/+v/5//f/9P/5//v/
+//9//j/9v/1//f//P/8//n/+f/7//v/+//7//f/9v/1//P/8//z//X/+P/3//X/8//w
/+7/7v/v//T/+f/2//f/+P/4//f/9P/y/+7/7//w//H/8v/2//n/+v/6//z/+v/0/+3/
7f/w//P/8//x//H/8f/1//r/+P/1//D/8f/y//H/8f/w//D/8f/x//T/9P/2//T/8v/x
//D/7//v//D/8v/y//L/8f/x//T/9P/0//T/9v/4//r/+v/4//b/8//v/+3/7f/y//L/
8P/y//X/+P/1//f/+P/3//b/+P/1//T/8v/w/+7/7P/u//D/8v/0//T/9P/0//T/8f/w
/+//7v/t/+z/6//q/+3/8P/4//3/9f/z//L/8P/y//T/9P/3//7///8AAAEAAgADAAQA
BwADAAUABQADAAYABQAGAAcABwAHAAkACQALAA4AEAASAA0ADAAMAAsABQAEAAMAAgAA
APz//P/6//X/8//y//L/8//y//D/7v/t/+v/6f/p/+f/6f/t/+3/7P/s/+3/7f/t/+3/
8P/w/+7/7P/r/+n/5//n/+f/5//p/+z/5//Z/9L/1//d/+P/8v8MACEAIwArAE0AaAB7
AKAAzwDmANYArgCBAGUAXwBXAEQALgAbAAUA7//j/9r/1f/c/+b/4P/d/+r/7//k/+L/
5P/e/9r/3P/k/+n/6//r/+//6f/l/+P/3//k/+f/6//u/+n/6f/o/+b/4//i/+L/5v/n
/+j/6v/t/+v/6P/m/+T/5f/m/+b/5//s/+//8//2//L/8P/v/+3/7//w//H/8v/v/+7/
7P/p/+7/8P/z//b/+P/5//f/9v/6//v//v/9//z//P/+/wAA/f/9/wAAAAAFAAYACQAO
AA0ADwAOAA4ADwASABQAFQAZABwAHgAhACEAJAAjACMAIQAlACkALwAsACcAJAAhACsA
MQA4ADkAOAA4ADkAOAAzADUANwA2ADIAMQAuACwAKwAlACIAIQAgAB8AGgAYABoAGQAV
ABQAEQAOAAsACgAJAAYAAQAAAPz/+v/2//T/9f/z//X/+v/3//b/9f/z//L/8P/y//L/
8//2//f/9//1//X/9//3//j/+f/4//b/8//z//L/8P/w//L/8P/u//L/9f/3//n/9//1
//X/8f/v/+//7//v/+//7v/t/+r/6//u//H/8v/w/+3/7f/v//H/9f/1//H/8P/z//T/
9v/4//j/9v/2//X/8//y//H/8v/2//f/9v/y//L/9P/5//n/+f/4//b/8//x/+3/6//t
/+7/8P/1//z//v/9/////P/5//b/8//y//L/8v/x//H/8f/z//b/+P/3//b/9P/0//T/
9f/6//z/9v/0//L/7//t/+n/5v/q//H/+P////n/9v/y/+z/8P/0//T/8P/w//P/+f//
//n/8//v/+v/8P/2//X/8//y//X/+P/5//b/9P/z//P/8P/y//H/8v/y//L/8//0//H/
7//u/+7/7v/u/+3/7f/w//L/9P/2//T/9P/0//L/7//u/+z/6f/r/+//+P/8//b/9P/z
//L/8v/1//f/9//u/+T/4//s/+//8v/1//j/9f/0//P/8v/u/+z/6v/o/+r/7P/u//D/
7v/u/+7/7v/w//D/9f/3//L/8f/x//D/7//w/+//8f/6//3/AAADAAAA/f/6//n//v8F
AAoADQAIAAMAAAD9/wAAAwAIAAsACAAIAAcABgAFAAYACAAJAAMAAAD9//r/9//0//X/
9P/z//P/9P/2//j/+P/3//b/8v/t/+j/5f/n/+v/8f/z/+3/6v/o/+X/5f/l/+j/6P/p
/+r/7P/t/+3/7f/t/+3/8f/y//H/6//g/9f/2//l//L/BAAVACEAMwBNAGYAfQCkAMsA
5gDqANQAqwB9AGcAXwBIACwAGwAHAPP/6f/o/+X/3v/Y/9T/z//M/9X/6v/0/+j/5P/u
/+7/8P/y//P/8v/1//D/7f/s/+n/6//r/+z/7P/n/+n/6v/q/+v/7P/u//T/7//s/+r/
6f/s/+z/7f/u//D/8P/v/+//8f/z//b/+P/3//b/9v/1//L/8P/u/+z/8f/2//r//f/9
//z//P/8//z/+//3//T/+v/9/wIAAwD+//z//P/8////AwAKAA4ADQAKAAkACgAPABUA
GAAcAB0AHgAeAB0AHAAcABsAGwAjACoALQAxACwALwAyADcAOAA3ADgAOQA6ADsAPQA5
ADoAPAA/AEAAOwA7ADsAOAA4ADcANAAyADUAMwA0ADcAMgAvACgAJAAnACUAIAAeABsA
FgARAA4AEAAOAAoACgAGAAYABAAEAP//+f/3//j/+f/6//v/+//7//r//f/+//n/+v/5
//f/9//3//n/+f/7//3//f/8//v/+//6//j/9f/0/+//6v/u//P/9//7//n/+f/7//n/
9//3//f/9//4//j/+P/2//T/9v/4//j/9//1//b/+f/4//v/+v/1//H/8//z//T/+P/6
//r//P/6//n/+f/5//b/+P/3//T/9P/0//b/+//+///////+//z/+//4//f/9P/0//X/
+f/+//7/+//7//j/9//2//X/9//4//n/+f/0//H/8P/w//f/+f/7//z/+f/4//j//P8A
APz//P/8//n/9//z//D/8v/1//j/+//6//r/+f/2//f/+v/5//T/7f/r/+z/7f/z//f/
/f8DAAIABAD///n/9P/1//b/9f/2//b/9//5//b/+P/3//j/+P/4//n/+v/3//X/9P/0
//T/9P/z//P/9P/0//T/9P/0//b/+P/4//j/+P/3//X/8v/z//n/+v/1//T/9P/0//b/
+f/7//v/9v/u/+n/7P/t/+7/7//w/+7/7v/u/+7/8f/y//P/9P/3//j/+f/6//r/+v/6
//r/+P/2//n/+f/z//P/9P/0//D/8P/u/+///v8FAAwAEwAQAA0ACgAJAAYABwAGAAMA
AgD///7//f/6//n/+v/5//v//v8AAAIAAQACAAQABQAEAAQABAAEAP7/+v/6//j/+P/3
//f/+P/4//j/9//2//X/8//x//H/7f/v//P/8//v/+7/7v/t/+3/7f/w//D/8f/y//T/
9f/t/+n/5f/h//H/8v/t//H/8P/l/9//5f/w/wAAFQArADkARwBgAH0AmgC3ANgA8ADq
AMkApwCVAIEAWgA6ACcAEQABAP3/+P/v/+b/3P/e/+P/5v/n/+7/9v/2//L/9v/0/+r/
7f/t/+v/7f/w//H/9P/1//H/7f/q/+b/5//t//L/9v/1//T/9P/4//f/9v/2//f/+P/4
//n/+v/5//j/9v/1//f/+f/8//7//f/8//z/+//7//z//f/+//3//v/+//3/AAAAAAEA
AgADAAUABAAEAAQAAwAEAAEAAgAEAAgADAAOABEAFwAaABcAEgAPAA4AEwAZABwAIAAg
ACIAIwAjACYAKAApACsALAAwADAAMQAyADcAPABDAEMAQQBBAEEARQBHAEoARwBDAEAA
PgA6ADsAQQBHAEoASgBJAEYARABEAD8APQA9ADkANwAxAC4AKwAnACAAHAAaABgAFgAW
ABUAEgANAAwADQAOAA0ADgALAAcABwAKAAgABgAEAAEA///+/wEAAgD+/wAAAAD///7/
/f/+//3//f/9//v/+P/5//n/+P/2//r//v/+//7//P/7//n/9//6//v//v/9////AQAD
AAUABAAAAPz/9v/2//j/+v/6//f/9f/2//n/+P/7//r/9f/0//f/+P/6//r/+P/0//L/
9P/z//P/8//1//r//P/8//j/9v/2//n/+v/7//v/+v/7//v/+f/5//T/8v/x//P/+v/8
//v//f/8//v/+v/5//j/+P/4//f/8//x//H/8v/3//f/9//2//P/8v/y//b/9//y//H/
8P/0//X/9P/0//T/9//6//3/+v/6//n/9v/2//j/9v/w/+v/6//u//H/8//z//X/9//5
//z/+P/z//H/8//1//X/7v/q/+f/5f/p//D/9P/6//z//P/9//7/9v/x/+3/6v/t/+7/
7v/v//T/9v/4//r/9v/0//L/7v/w//D/7//t/+//8f/4//r/8//y//L/8v/t/+3/7P/p
/+7/+P/5//T/8v/y//L/8v/w//D/8P/w//D/8P/w//D/8P/w//D/8P/u/+7/7v/s/+z/
8f/z//H/8//0//T/9P/5//r//v8FAAAA+//2//H/9P/1//j/+f///wEAAQABAP7//f/8
//v/9//3//X/8//3//r//f/9//7//v/9//r/9//2//X/8P/s/+z/6v/o/+r/6//t//D/
8f/x//H/8f/t/+v/6//p/+n/7f/t/+n/5f/i/97/2//h/+j/7P/w/+7/7//v/+3/6f/r
/+3/6//o/+X/3f/Q/83/0f/X/+j/BgAdACkAOwBLAF4AgwCyAM8A4gDsANgArQCNAHkA
ZQBIAC4AFwAHAP//+f/s/+X/3v/a/97/3//e/93/4P/o//D/9P/y/+z/6P/n/+X/4f/h
/+T/5f/o/+n/6//r/+z/7P/n/+n/6v/q/+b/5P/j/+b/6P/o/+n/6//p/+j/6P/o/+n/
6v/q/+v/7f/v//L/9P/z//L/8v/x/+7/7P/q/+j/7P/w//P/9f/1//T/9P/0//j/+//7
//z//P/7//z/+f/2//T/9P/0//f//f8GAAwADAAKAAoADAANAA8ADgAOABMAFgAYABkA
FwAWABQAEwAcACQAKAAtACgAKwAuADMAMQAvAC8ALwAxADMANgAzADIAMgAzADIALwAx
ADMAMgAzADMAMQAwAC0AJwAkACMAIwAhABsAGAAaABkAFQAUABIAEAAOAA4ACwAGAP//
/P/4//j/9v/2//b/8//0//j/9f/0//P/8f/u/+z/7v/u/+n/6v/p/+f/6f/r/+//8f/x
//H/7//s/+j/5//l/+L/5f/q/+v/7P/t/+3/7P/r/+r/6f/q/+f/5f/l/+X/5f/p/+r/
6//q/+r/7P/u/+7/6P/l/+X/5//n/+v/6//n/+j/6//s/+7/7f/q/+X/4v/j/+P/5P/l
/+b/6v/r/+r/5v/m/+j/7f/w//H/8f/w/+//7f/p/+f/5f/k/+T/5//s/+z/6f/p/+j/
5//m/+X/6P/q/+z/7f/r/+n/6f/q/+3/7f/t/+z/5//k/+L/5P/l/+D/3//e/+L/4//i
/+L/5f/p/+3/8f/t/+z/6v/m/+b/6v/q/+b/4f/h/+T/5//l/+H/3//d/+L/6P/n/+X/
5f/n/+n/6f/l/+T/5P/l/+L/5P/j/+T/5f/k/+T/5P/g/93/2//a/9//4P/g/+H/5f/m
/+f/6P/k/+T/5P/i/97/4P/r/+z/6P/m/+T/4v/h/+D/5P/l/+P/4//k/+T/5P/m/+b/
6f/r/+f/4//f/+H/4f/h/+P/5v/t//L/9f/w/+v/6P/l/+n/6//v//H/7v/u/+3/7P/n
/+b/5v/l/+X/5v/n/+j/5//m/+n/6v/l/+P/4v/i/+P/4v/g/97/3//d/9v/2//c/9//
5P/l/+D/3v/d/9v/3f/d/+D/4P/g/+D/4f/h/+H/4//l/+f/5f/o/+P/2f/S/83/z//Z
/+T/8v8FABEAHQAzAFAAbQCUAMMA4gDkAMIAiwBVAEMASQA8AB4AFQAXAAkA9f/o/9//
1v/S/9T/2f/Y/9X/3v/k/97/3v/i/9z/2P/c/93/3P/f/9//3//h/+H/3//f/+D/4P/d
/9//4P/g/9v/2v/a/97/4f/i/+T/5//q/+z/7//y/+7/7P/p/+f/5f/l/+b/5v/o/+j/
6f/p/+n/6v/r/+z/6v/q/+n/5//o/+j/6f/q/+7/8f/x//L/9v/3//r/+f/6//r//P/+
//3///8EAAYABgAEAAQABgAHAAkACAAIAA4AEgAVABcAFgAUABEADwAVABwAHwAjAB4A
IQAkACkAJwAjACEAHwApADEAOgA9ADgANAAxACwALAAxADYAOAAzADEALQAqACoAJQAj
ACMAIQAfABkAFgAYABUADwAMAAoACAAGAAYAAgD+//j/9v/1//b/9f/2//f/9f/3//z/
+f/2//P/7//w//D/9P/2//L/8v/w/+3/8P/x//T/9f/3//f/9f/y/+//7f/q/+b/6v/u
/+7/7v/r/+v/6v/p/+3/7//z//P/8f/v/+3/6//w//D/8P/u/+7/8P/y//L/8f/v//D/
8//y//P/8P/p/+n/7f/v//L/8v/y//D/8P/t/+v/6v/p/+z/8P/x//D/7P/q/+r/7f/x
//P/9P/0//L/7//q/+f/6//u//L/+f/6//j/8//x//H/8f/x//H/8//0//X/9f/w/+3/
7P/s//L/8//0//T/7//u/+7/8v/2//L/8v/y//L/8f/u/+z/6//t/+//8f/x//L/8v/w
//D/8v/w/+r/6f/r//D/9f/0//H/8P/v/+7/8P/r/+X/6P/t//L/9f/z//L/8v/z//P/
9v/2//j/8v/u/+v/6P/p/+n/6v/s/+3/7v/u/+//9P/0//T/9P/0//T/9P/x/+7/8P/v
/+r/6f/p/+j/7v/0//j////9//f/8f/r/+3/7//x//X/+P/9/wAAAQD+//v/+v/5//f/
9f/1//P/9v/4//n/+v/2//T/8//x//L/9P/2//j/8v/u/+7/7P/s/+v/6//s/+r/6P/l
/+L/5//r/+//9f/v/+//8f/v/+r/6P/n/+X/5f/l/+j/6P/q/+r/6//r/+z/7f/u/+//
8//y/+n/2//U/9f/3//p//z/FAAjACkANQBPAGoAhQCkAMEA2gDgANAAowB3AF0ASwA4
ACgAFQABAPn/8//m/9//2P/U/9T/1//c/+P/5v/q/+r/6P/m/+T/5v/n/+f/5f/n/+j/
6f/s/+3/7P/r/+v/6v/o/+v/7f/u/+v/6v/q/+7/6//q/+r/6//s/+z/7f/u/+r/6P/l
/+P/5//p/+z/7v/v//D/8v/z//D/7v/s/+r/7v/y//X/9//z//D/7v/s//L/9//5//z/
AAABAAQAAwD///7///8AAP7/AQAHAAoACAAGAAYACAAKAA0ADQAOAA8AEAAQAA8AFQAa
AB4AIwAmACoAKgArACgAKwAuADMAMAAtACwAKwA0ADkAPwA/ADgANAAxACwALgAzADgA
OgA4ADcANAAyAC8AKQAmACUAJQAjAB0AGgAYABUADwAMAA8ADgANAA4ACgAEAPz/+P/1
//T/8f/w//P/8f/z//j/+f/6//v/+//5//j/+//8//b/9v/0//H/8f/x//P/8//y//H/
7v/q/+z/7f/t/+z/8P/0//T/9P/w/+3/6f/l/+n/6//v/+//8v/z//T/9f/2//T/8v/u
/+z/7v/w//D/7f/r/+z/7//z//f/9//z/+//7//t/+z/8P/w/+7/7v/w//H/8//1//f/
+v/6//j/8f/u/+3/7//y//P/8//y//H/7//r/+n/6v/s/+//9f/4//j/9f/1//L/8f/w
/+//7//w//H/8f/t/+v/6//s/+7/7f/s/+r/7P/u//H/+P/8//j/+P/4//X/8//v/+z/
6P/p/+r/6//o/+j/5//k/+n/8P/z//L/6//r/+7/8f/w/+3/7P/r/+v/7P/m/9//4v/n
/+z/7//t/+z/7P/t/+3/8P/w//L/6//m/+L/3v/i/+f/7f/0//X/8P/u/+z/7P/s/+z/
6P/m/+n/6f/o/+n/6//s/+j/6P/m/+f/7v/v//D/8f/x//H/8f/z//H/8//z//H/8//z
//X/9//1//X/9//3//r//P/9//7/+f/2//T/8f/y//T/9v/4//P/7v/t/+r/5f/j/+L/
4v/p/+z/7v/w/+3/6//p/+n/5f/l/+f/5f/k/+T/5f/l/+X/5f/o/+j/5v/k/+P/4f/j
/+f/6//v/9//2P/X/9n/2v/h/+f/5//0/woAFwAnAD8AVwBqAIEAogDJAOAA3gDEAJsA
dQBdAEsAOgAqABcAAwDz/+H/0P/L/87/1P/c/93/2P/d/+L/4v/i/+T/4v/e/+T/4v/h
/97/3//e/93/3v/d/9//4f/k/+b/4//l/+b/5v/h/97/3P/e/+H/4v/k/+f/5P/i/+H/
4P/h/+L/4v/j/+P/4//k/+T/5P/k/+X/5f/j/+L/4f/g/+P/6P/s/+//7P/q/+n/6P/t
//H/8v/0//L/8f/y/+//7v/u//D/8v/x//P/+P/6//7//v8AAAQAAgADAAEAAAAHAAwA
EAATABEADgAKAAcAEwAeACUALQAmACUAJAAlACYAJQAmACcAKQArAC4AKwAsACwALQAs
ACcAKQArACoAJgAlACIAIAAiAB0AGwAbABsAGQATABAADQAHAP7/+P/9//7///8CAP7/
+v/0//L/7f/s/+n/6P/r/+n/6//w/+v/6P/l/+H/4P/e/+D/4P/g/+T/5v/n/+P/4f/h
/9//4P/h/+D/3v/f/+H/4v/i/+T/6P/o/+j/4//h/97/2//Z/9n/2//Z/97/4f/k/+f/
5//m/+X/4v/e/+D/4v/i/9v/1f/S/9H/1v/d/+D/3//e/+H/4v/k/+P/4v/f/97/3v/d
/93/3f/g/+T/5f/k/+D/4P/i/+f/4//h/97/2v/d/93/2//b/9j/1v/V/9f/3v/g/9//
4f/h/+H/4f/h/+L/4v/i/+H/3v/b/9r/2v/e/9//4P/g/93/3P/c/+D/4f/a/9f/1P/X
/9n/2f/a/9r/3f/g/+P/3f/c/9r/1v/b/+D/4f/e/9X/0f/S/9j/2v/a/9r/2v/a/9r/
3//h/9v/2//c/9z/2//c/9v/3f/g/93/2v/X/9j/2f/a/93/3f/h/+P/4//l/+X/5//p
/+n/6f/r/+v/6f/q/+r/6v/k/+D/3f/Z/9v/4P/l/+r/4//e/93/2v/X/9X/1P/U/9P/
0v/Q/87/zv/N/8z/zf/M/8//1P/V/87/zP/L/8n/zf/P/9T/1v/U/9L/0f/P/9D/0f/S
/9P/wf+4/7n/w//M/8v/x//T/+b/9P///wkAEwAjAEAAZwCIAKMAwgDOALgAiQBdAEMA
OQAqABgAAwDx/+P/1f/G/7//vP+4/7z/xf/G/8f/zv/K/8L/xv/K/8r/xv/F/8X/w//F
/8f/yf/N/8//zv/N/83/zP/L/83/zv/O/8n/xv/E/8b/yf/M/9D/1f/T/9L/0v/S/8//
zv/M/8v/y//L/8z/zP/M/8z/zf/N/8//0v/V/9j/1v/W/9X/0//T/9L/0v/S/9j/2//b
/9z/2f/X/9f/0//W/9j/3P/g/+P/5//u//L/8P/s/+r/6v/p/+v/6v/q//D/9P/3//n/
//8CAAQABwAFAAYAAwABAAEABwANABUAGAAXABgAGQAaABsAHQAZABkAGAAYABYAEQAT
ABUAFAATABMAEQAQAA0ABwAEAAMAAgABAPz/+v/3//P/7P/o/+n/6P/n/+j/5P/g/9r/
2P/Y/9j/1v/W/9T/z//O/9D/1P/W/9j/2f/R/8z/y//I/8j/zP/O/8//0P/R/9T/1f/T
/9H/zf/I/8j/yf/J/8j/y//Q/9H/0v/R/9H/0P/P/8v/yf/J/8X/yP/J/8r/y//O/87/
zv/M/8r/zP/O/87/zP/J/8n/y//M/8//zv/J/8f/yf/J/8r/zf/O/83/zv/N/8v/yv/J
/8f/yP/G/8L/xf/I/83/1f/U/9P/0f/O/83/y//H/8X/w//C/8L/xf/N/9D/0P/T/9D/
zf/M/w==
         </WaveFormData>
      </LeadData>
      <LeadData>
         <LeadByteCountTotal>10000</LeadByteCountTotal>
         <LeadTimeOffset>0</LeadTimeOffset>
         <LeadSampleCountTotal>5000</LeadSampleCountTotal>
         <LeadAmplitudeUnitsPerBit>4.88</LeadAmplitudeUnitsPerBit>
         <LeadAmplitudeUnits>��V</LeadAmplitudeUnits>
         <LeadHighLimit>2147483647</LeadHighLimit>
         <LeadLowLimit>268435456</LeadLowLimit>
         <LeadID>V1</LeadID>
         <LeadOffsetFirstSample>0</LeadOffsetFirstSample>
         <FirstSampleBaseline>0</FirstSampleBaseline>
         <LeadSampleSize>2</LeadSampleSize>
         <LeadOff>FALSE</LeadOff>
         <BaselineSway>FALSE</BaselineSway>
         <ExcessiveACNoise>FALSE</ExcessiveACNoise>
         <MuscleNoise>TRUE</MuscleNoise>
         <LeadDataCRC32>4267948162</LeadDataCRC32>
         <WaveFormData>
/f/+//7//v////////8AAAAAAgACAAIA///+//v/+P/4//b/9f/0//L/8P/u/+7/7P/s
/+z/7P/s/+3/7//w/+7/7v/v//D/8v/x//H/8f/y//L/9P/1//j/+f/6//r/+//6//r/
+//9//3//v////7//f/8//z/+//6//r/+f/5//r/+v/6//3//f/9//3/AgAEAAoAFQAm
ADMANwA1ADMANAAzAC4AIQANAPL/2f+8/5b/cv9j/2X/cP97/3z/e/97/3r/gf+R/6D/
rf/A/9b/5//v/+7/6//r/+//9v/7//3/AgAGAAYABgAHAAgACAAIAAkACwANAA4ADAAM
AAwADQAPAA8AEAAQAA8ADwAQABEAEQAPABEAEgASABEAEQASABIAEgASABMAFAAUABQA
FAAVABYAFgAWABIAEgASABIAEQARABAADwASABIADwAPABMAFAAWABcAFQAVABUAFQAW
ABcAFwAYABcAGAAYABcAGAAYABcAFwAXABcAFgAWABUAFgASAA8ADQANAAwACwAKAAsA
CwALAAcABwAHAAcABQADAAIAAQAAAP///P/6//v/+v/5//j/+f/5//r//P/7//r/+P/3
//r/+v/6//r/+P/4//j/+P/7//z//v///wAA///+//3//P/8//z/+v/8//3//v///wEA
AQABAAIAAAAAAAEABAAEAAQABAAEAAIAAwAEAAQABQAFAAUABQAGAAYABgAGAAcABgAG
AAcABQAGAAcABwAHAAcABQAFAAMABAAFAAUABgAGAAYABwAIAAoACwALAAcABwAIAAkA
CAAGAAUABAAFAAUABQAFAAcABwAGAAYABQAFAAUABQADAAMAAgACAAQABwAGAAUABQAF
AAYABwAFAAUABQAEAAQABAAEAAIAAwADAAMABAAFAAQABAADAAMAAgACAAIAAgABAAQA
BQABAAAA///+////AQACAAMAAgACAAQABwAKAAcACAAJAAkABwAGAAYAAwACAAAA/v//
/wEAAgACAAAAAgAEAAQAAwABAAEAAQACAAIAAwADAAYABwAIAAYABAAEAAQAAwABAAEA
AQABAAQABwAIAAkACQAIAAUABAACAAIAAgACAAYABwAHAAQAAgABAAEAAAACAAEAAwAF
AAUABQAFAAQABAAEAAUABwAFAAQABAAEAAIAAwAEAAMABQAHAAYABgAEAAQABAAEAAYA
BgAGAAYAAwACAAEAAAABAAIAAwAEAAQABAAEAAQAAgACAAIAAgAFAAYABwAIAAYABgAG
AAYABgAFAAUABQAIAAkACgALAAoACgAKAAsACAAHAAcABgAKAAoACgAKAAgABgAEAAIA
/v/9//z/+v/5//j/+f/6//z//P/8//v/+P/4//f/9v/5//v//f/+//r/+f/4//j/+//+
/wAAAgABAAIAAgACAAAA////////AgAEAAYABwAFAAMAAgAAAAEAAwAEAAUABgAGAAYA
BwADAAEAAwAEAAYADAAbACwAOQA9ADsANwA4ADcAMgApABMA+P/h/8L/mP9w/1//X/9s
/3v/gv99/3f/ev+H/5f/pv+z/8b/3v/x//f/9P/x//P/+f/8////AwAGAAoACgAMAA8A
EAAQABAAEgATABQAFAAWABYAFgAXABYAFQAVABQAFgAXABkAGwAZABcAGQAaABwAGwAb
ABwAHgAeAB4AHwAdABwAGwAaAB0AHgAeAB4AHAAcABwAHAAdAB8AIAAhACEAIAAcABsA
GgAaABsAGwAdAB0AHQAdABwAGwAZABgAGQAcAB4AHwAcABwAGwAbABoAGwAbABwAHgAg
AB0AGwAbABsAGgAZABYAFQATABEADQANAA0ADQALAAkACAAHAAoACwAKAAoACwAKAAkA
CAAHAAUABAAEAAIAAgABAAEAAgACAAIAAgADAAQABQAGAAcABgAGAAUABQAFAAUABQAH
AAgACQAIAAgACQAKAAsACwALAAsADAAKAAoACwAOAAoACgAKAAoACwANAA8AEAAOAA0A
DAALAAwADAAMAAwADgAMAAsACwAJAAoACwALAAwADQAMAA0ADAAMAAwACwAKAAoACgAL
AAwADgAPAA8ADQANAA4ADwAPAA4ADgAOABEAEQARABEADgANAAsACgAJAAkACQAJAAsA
CwAKAAoADQAPAA0ACwANAA0ADgAPAA0ADQANAAwADgAOAA4ADAANAA0ADQAOAA4ADgAP
AA8ACwAKAAoACgALAAkACwALAAoACgAKAAoADAANAA0ADQAKAAoADAAPAA8ACwALAAsA
DQALAAoACgALAAwADAAMAAsACwAKAAgACwAOABEAEgANAAsACwALAAwADAANAA0ADwAP
AA8ADAAMAAwADAALAAsACwALAAsADQAPAA8ADwAPAA4ACwAKAAkACAAHAAYACwANAA4A
DAANAA0ADgAOAAwABwAFAAMACAALAA4AEAAPAA4ADgAPAAsACgAKAAoACwANAA8ADwAN
AA0ADgAKAAwADAAMAAwADAAMAAwADAALAAoACQAIAAoACgAKAAoADAAMAAwADAAOAA4A
DgAOAAsACgAJAAgACAAIAAgACAAKAAkACQAJAAsACwALAAsADgAOAA4ADwAPAA8AEAAQ
ABQAFAAUABQAEwAQAA0ACgAJAAkACQAIAAQAAgACAAIAAgACAAIAAQADAAQABAAEAAYA
BwAIAAgAAwABAP///v8BAAQABgAIAAkACgAKAAoABgAFAAUABQAGAAgACgALAAsACwAM
AAwADAANAA0ADQAMAAwADAANAA0AEQARABAADgAWACEAMgBBAEkASwBHAEIAPQA4ADUA
KQAUAP//5v/C/5r/f/97/4b/kf+W/5X/lf+Q/4//m/+s/7f/yP/c/+3/9/8AAAMAAwAH
AAwADwARABYAGAAWABYAGQAaABoAGgAdAB8AIQAiACAAIAAgACEAIQAhACIAIgAjACMA
JAAlACMAIQAjACQAIQAfAB4AHgAgACAAIAAhACIAIgAiACIAIQAiACIAIgAgACAAIAAg
ACIAIwAjACMAJAAkACEAIQAgACAAIQAhACMAIwAjACMAIQAhACAAIAAgACIAIwAjACAA
IAAfAB8AHQAdABwAHAAdACAAHgAdABwAGwAZABcAFwAXABYAFQATABMAEwATABEADwAO
AA0ADQANAAsACgAHAAYABQAEAAUABQAGAAgACAAIAAcABwAFAAQAAwACAAQABAAEAAQA
BgAGAAcABwAKAAsADAANAAwADAAMAAoACgALAAwADQANAA0ADQAOAA4ADgAPABIADQAM
AAsACgANAA8AEQASABEAEQARABEAFAAUABQAFAAQAAwACQAHAAoADAAOAA8AEQARAA8A
DwANAA4ADwAPAA8ADgANAA0AEAASABMAEwAPAA8AEAARABAADgANAAwADwAPAA8ADwAN
AA0ADAAMAA0ADQANAA0ADwAPAA4ADgAOAA8ADAAJAAsACwAMAA0ADQANAA0ADAAOAA4A
DgAMAAoACQAIAAgADAAMAA0ADQAMAAwADQAOAAwACQAKAAkABgAGAAYABgAGAAcABwAH
AAQABAAGAAkACwAHAAcABwAJAAcABgAGAAQABAADAAIABQAHAAgACAAHAAgACQAIAAUA
AwADAAMABgAGAAcABwAHAAcABwAEAAQABAAEAAMABQAFAAUABQADAAUABQAFAAQABAAC
AAIABAAEAAQABAAGAAcABwAEAAEAAQACAAIAAwABAAIAAwACAAMABAAEAAMAAgACAAMA
AgACAAMABAACAAMABAADAAMAAwACAAIAAAAAAAAAAAACAAIAAgACAAAAAAAAAAAA/v/+
//7//v/9//z/+//6//z//v///wEAAAD///7//f8AAAIAAwAEAAQAAwACAAIAAgAEAAQA
BAADAAIA///8//j/9v/1//T/9P/y//D/8P/y//L/8v/y//H/8f/y//L/8v/y//P/9P/2
//X/9f/1//T/9P/2//f/9//3//f/9v/4//b/9f/1//b/9//5//v//f/9//3//v/8//r/
+f/3//f/+P/4//j/+f/5//n/+f/+/wIACAATACIAKwArACkAKwAsAC0AJgAbAAsA8v/b
/8D/nv+A/3P/cf98/4v/kP+J/4X/fv+B/4//nv+t/8D/0v/h/+3/8P/t//H/9//4//f/
+f/8//z//v8AAAQABgAHAAgABwAHAAcABgAEAAQABAAFAAcABwAIAAgABQAFAAYABwAJ
AAcACQAKAAkABwAGAAYABgAGAAYABwAJAAoACwAMAAwADAALAAoACQAKAAsADAAOAA8A
DwAPAAwACgAFAAMABgAGAAcABwAIAAkACgALAAsACwAKAAoACQAKAAoACQAKAAoACQAJ
AAcABwAGAAYABAAGAAMAAQACAAMAAwADAAEAAQAAAP///P/7//r/+f/1//P/8v/x//P/
9f/1//b/9f/0//P/8v/y//H/8f/y/+//7v/s/+v/7v/u/+7/7v/u/+7/7v/u//D/8P/x
//H/8f/x//H/8f/y//L/8v/w//L/8//0//X/8//z//P/9P/0//T/9f/4//j/+P/4//j/
+P/5//r/+v/7//v/+//7//v/+v/5//j/+P/2//X/9f/2//j/+v/7//v/+//5//n/+f/6
//v/+//6//r/+v/7//j/+P/3//X/9v/3//n/+//5//j/+P/4//r/+//8//3//P/7//n/
+P/7//v/+//7//v/+//6//r/+f/7//n/9//4//n/+//9//v/+//7//r/+v/6//r/+P/3
//f/9//4//n/+P/4//f/9v/2//f/+P/1//P/9f/1//b/9v/2//b/+P/5//n/+f/3//b/
9//5//n/9f/1//X/9f/z//L/8v/0//b/9//4//b/9//3//b/9P/2//j/+P/4//f/+P/5
//b/9P/z//H/9f/1//X/8v/z//T/9f/1//X/9f/1//X/9f/3//f/9//3//b/8//y//L/
8v/y//L/8v/z//P/8P/y//P/9f/2//j/9f/1//X/8//z//P/8v/w//D/8f/z//L/8v/z
//T/9P/1//b/9f/x/+//7v/w//H/8v/z//T/9P/0//T/9P/1//b/9//4//b/9v/2//b/
9v/2//b/9v/5//r/+v/7//j/9//2//X/8//0//T/9P/3//f/9//4//b/+P/4//j/+//8
//v/+v/3//T/8v/w//D/7v/s/+z/7P/s/+z/7P/t/+3/7v/u/+3/7P/s/+z/7v/t/+3/
7f/w//D/8v/z//L/8//0//T/9v/0//P/8//x//H/8v/z//L/8f/w//D/8f/y//T/9f/3
//j/+P/4//f/9//3//f//v8AAAIACwAaACcALwAxAC0AKgApACYAHwARAPj/3//I/6b/
eP9d/1v/Yv9v/3j/d/91/3L/c/+B/5L/of+y/8r/1//d/+L/5f/p/+//+P/5//P/9v/+
/wIABAAHAAgACAAIAAgACQAKAAoABwAGAAUABQAFAAUABgAGAAYABwAJAAsACQAHAAkA
CgAKAAkACQAKAAwADAAMAA0AEAAQABAAEAAPABAAEAAQAAwADAAMAAwADAANAA0ADQAP
ABAADgAPABIAEgATABMAEAAPAA4ADQALAAsACgAKAA0AEAASABMAEAAQAA8ADwAPABEA
EgAUABAAEAALAAcACQAJAAgABwAIAAkACQAJAAQAAwACAAEAAQD///7//f/7//v/+f/4
//n/+P/3//b/9P/z//P/9P/z//L/8P/v//P/9P/1//b/9f/0//P/8v/1//b/+P/5//r/
+f/4//f/+P/4//j/9v/3//n/+//9//r/+f/4//j/+f/6//z/AAD+//7//v/+//7///8A
AAAA//////////8AAAAAAAAAAAAA/v/9//3/+//8//3//f/9//3/+//7//z//v8AAAEA
AAAAAAAAAQD+//7//f/7//v/+//8//3////+//7//v////////////3//f/8//z///8B
AAMABQACAAEA///+////AQD///3//////wAAAQD////////+//7//v/+//z/+f/5//n/
+v/8//z//f/9//3//P/8//z/+//5//v/+//8//z//P/8//7//////////P/8//7/AQAB
AP3//f/9//v/+f/4//j/+v/8//3//v/+///////+//z//v8AAAAA+//5//n/+f/8//z/
/f/9//////////z/+v/6//r/+f/7//v/+//7//v//f/9//3//v/+//z//P/8//z//P/8
//7///////z/+//7//z//P/8//n/+f/5//j/+f/6//r//P/8//3////5//j/+P/4//n/
+//9//3//f/7//r/+v/6//r/+v/6//r/+v/6//r/+v/6//r/+v/6//r/+v/6//v//P/9
//7//P/8//v/+//7//v/+//7//n/+v/6//r//f///wEABAADAAQAAwACAAIAAgAAAP7/
+v/4//f/9v/z//D/7f/s/+//8P/x//L/8v/z//X/9v/1//T/9P/0//T/8//z//P/9P/0
//b/9//6//v//P/8//r/+P/3//f/9//3//j/+f/6//v//P/+//z//P/9//3///8AAAAA
AAD//////////wIA/v/8/wsAIgAxADkAPQA3ADAAMQAyAC0AHwAGAOn/zP+q/4D/Y/9d
/2T/c/+A/4H/ef90/3f/gf+S/6P/sP/C/9X/4//s//P/9f/1//r//f////7/BAAIAAgA
CwAMAAwADAAJAAkACQAIAAgACAAIAAkACwANABAAEgAOAA0ADQANAA4ADQAQABIAFAAT
ABMAFAAUABQAFAAVABYAFgAWABYAFQAWABYAFgAXABgAGQAaABkAGQAYABcAGAAYABUA
FQAWABYAFwAXABcAFwAXABcAGQAZABgAGAAWABgAGQAZABUAFAASABEAEwAVABYAGAAX
ABgAFAARABMAEwASABEADQANAAwACwAMAA0ADgAPAA0ACwAKAAkABwAHAAUABAABAAAA
///+//7//f/9//7/AAAAAP/////+//7//v/+//7//v/+//7/AAAAAAEAAQADAAMAAwAD
AAIAAgACAAAAAQADAAUABwAHAAcABwAIAAoACgALAA4ACwAKAAkACAAIAAkACgAKAAkA
CQAJAAkADAAMAAwADAAMAAoACQAJAAcACAAJAAkACgALAAoACwALAAwADQANAA4ADgAO
AA8ADgAOAA0ACwALAAsADAANAA8ADgAOAA4ADAALAAoACQALAAsACgAKAAwADQAOAA8A
DgANAAsACgAMAA8ADgANAAsACwAMAA0ADwAPAA8ADgAOAA4ADgAMAAoACQAIAAgACwAM
AA4ADwALAAoACgAKAAsACQALAAsACwAMAA0ADgANAA0ADAALAAkACAAJAAsADQAJAAkA
CQAKAAkACQAKAA0ADgAOAA4ADgAPAA8ADgANAA4ADwAOAAsACQAJAAkACwAMAA4ADwAR
ABEAEQAOAA4ADgAOAA0ACwALAAsACwAMAA8AEAARABQAFAASABIADwAOAA0ADAAMAA0A
DQAKAA0ADwASABQAEgAPAA8ADwAOAA8AEAAQABIAEgATABUAEAAOAA0ADAALAA0ADwAP
AA0AEwAUABIAEQAQAA8ADgAPABAAEQASABAAEAAQABAAEgASABIAEgAPAA4ADQAMAA4A
DQANAA0ADwAPAA8ADwATABQAFQAXABcAFwAYABgAGAAYABgAGAAXABQAEQAOAAwACwAK
AAgABQACAAEAAAACAAQABgAHAAUABgAGAAYABAAFAAYABgAHAAcABwAIAAYACAAJAAoA
DQAOAA4ADgAKAAkACQAJAAkACgALAAsACwALAAwADAAPABEAEgATABMAEgARABEAEQAP
AA8AEAASABwAKQA6AEUASQBHAEMAQgBBADwANQAhAAgA8//a/7D/iv95/3f/fv+P/5b/
k/+L/4b/if+b/67/u//K/97/8f/9/wYACQAHAAcADAALAAcADgAWABgAFgAZABoAGgAa
ABwAHQAeAB4AHgAeAB4AHwAdAB0AHgAeAB8AHwAgACEAHwAdAB8AIAAiACEAIQAiACAA
IAAgACEAIgAiACIAIgAhACIAIgAiACIAIgAiACIAIgAjACMAIwAkACQAIQAhACQAJAAl
ACUAJAAjACIAIQAfAB8AHgAeABwAHgAfAB8AIAAiACMAJQAiACEAHwAeAB4AIAAdABsA
GQAZABgAFwAYABkAGQAZABcAFwAXABcAEwARABAADwAOAA0ACgAIAAkACAAHAAYABAAD
AAMABAAEAAQAAwADAAIAAgACAAIABQAGAAcACAALAAwADgAPAA4ADQAMAAsADQAOAA8A
DgAQABEAEgATABIAEQAQABAADgAOAA8AEgAQABAAEAAQABAAEQASABIAEgATABQAFQAW
ABYAFgAWABMAEAAOAA0ADwAQABEAEQASABMAEgATABMAFAAVABUAFAAUABQAFQAVABYA
FgAVABEAEQASABMAEQAQABAAEAATABMAEwATABMAEwASABIAEQARABEAEQARABEAEAAQ
ABMAFQATABEAEQARABIAEwATABMAEwASABQAFAAUABIADgANAAwADAAQABAAEQARAA4A
DAALAAoACwALAA8AEQAQABAAEAAQAA8ADwAOAA0ADAAMAA4AEQAOAAkACAAHAAgABwAH
AAgACgAMAA0ADgANAA0ADAAKAAwADgAQABAADwANAA0ADQAMAAoACQAHAAoACwAMAAoA
DAAMAAwACwAIAAcABgAFAAMABQAFAAUABgAGAAQABAAGAAYABgAGAAUABQAEAAAAAQAD
AAYACAAIAAUABQAFAAYABwAGAAYABAAEAAQABAAEAAQAAwADAAQABQAGAAcABAAEAAMA
AgADAAMAAwAEAAcACgALAAwACgAKAAgABgADAAAA/v/8//v/+v/5//r/9//2//X/9P/1
//X/9v/2//b/9v/3//j/+v/5//n/+f/4//j/+v/7//7///8AAAAA/v/8//v/+//5//n/
+v/7//v/+//7//z//v/+/////////wAAAAAAAAEAAQABAAEAAgAGAAwAFwAkAC0ANQA3
ADEAKgArACoAIQATAAAA5//O/67/jv99/3f/ev+F/5D/lf+V/4z/h/+R/6L/r//A/9T/
4f/t//T/9//5//n//v8BAP//AgAGAAgADAAMAAwACwAKAAgACQAKAAoADAAMAAwADQAK
AAkACQAIAAkACQAKAAsADAALAA4AEAAOAA0ADQAOAA4ADgAOAA8ADgAOAA4ADgANAA4A
DgAOAA4ADgAOAA4ACwALAAoACQANAA4ADAANAA4ADgAPAA8AEAARABIAEwARAA8ADAAK
AAgACgALAAsADQAOAA4ADwAMAAsACQAIAAgACgAHAAUABQAFAAQAAwABAAEAAAD///3/
/f/9//3/+f/3//b/9f/3//f/9f/0//P/8v/x//D/8P/v/+//8P/u/+7/7f/t/+z/7P/s
/+z/7f/u/+//8P/0//T/9f/1//f/9//3//f/+P/4//j/9v/0//X/9v/3//X/9f/1//b/
9v/2//f/+v/5//r/+//8//v/+//7//r/+f/5//n/+f/7//z//f/+//7//P/7//v//f/+
///////8//v/+P/3//j/+v/8//3//P/8//z//f/+/wAAAQABAPz/+//7//v//P/8//3/
/v/9//3//f/9///////+//7/AQABAAEAAQAAAP///f/8//7/AQAAAP///P/5//f/9f/4
//n/+v/6//r/+v/6//j/+v/7//z//v////7//v/9//v/+v/6//r/+v/5//z//f/6//r/
+v/6//j/+f/5//n/9v/2//j/+//7//f/9//3//n/9//2//b/+f/6//r/+v/4//n/+f/4
//j/+v/8//z/9//1//X/9f/4//j/+f/5//r/+f/4//T/9f/2//f/9//4//n/+v/7//n/
+//7//v/+P/2//L/8P/x//L/8//0//T/9f/1//L/9//5//j/+P/4//j/+P/2//b/9f/1
//X/9f/1//X/+P/6//v//P/8//v/+v/6//j/+v/6//r//P/8//r/+P/4//b/9f/0//D/
7v/s/+z/6v/q/+r/6v/p/+n/6v/q/+v/7P/u//D/7v/t/+3/7f/u/+7/8P/x//T/9f/2
//b/+P/2//X/9f/0//P/8//z//P/8//z//T/8v/y//P/8//1//b/9v/2//n/+f/5//n/
/P8AAAQADwAiADMANwAzAC8ALgAtACQAGQAJAPj/3/++/5T/bP9f/2n/dv+D/4b/g/99
/3z/f/+H/5T/qf++/9D/3f/p//D/8f/t//H/9v/5//n//P8AAAQABgAHAAgACAAIAAoA
CwAMAAwADAAMAAwADQANAA0ADgAOAA0ADQAOAA8ADAAJAAoACgAMAAsACwAMAAwADAAM
AA0ADAAMAAwADAAPABAAEAAQAA4ADgAOAA4AEAARABEAEQAQABAADQANAA4ADgAPAA8A
EQARABEAEQATABMAEgASABIAFAAVABUAEwASABAADwAMAAsACQAIAAgACgAHAAUACAAJ
AAkACQAEAAMAAQD///7///8AAAEA/f/7//r/+f/6//v/+v/6//f/9v/1//T/9P/z//P/
9P/1//b/9v/3//f/9v/1//T/8//y//H/8P/y//L/8//z//b/9//4//n/+v/6//r/+P/3
//f/9//3//j/+f/6//z//v/+////AgAAAAAAAAAAAP////////7///////////8AAAAA
AAAAAAAA/v/9//3/+//8//3//f/9//3/+//7//v//P/9//3///8AAAEAAwABAAIAAgAB
AAEAAQACAAMAAwACAAIAAgADAAMAAwADAAMAAwACAAIAAQABAAEAAQACAAMAAwAEAAMA
BQADAAEAAAD///////8CAAMABAAEAAIAAAD+//r//P/9//7/AAAAAAAAAQABAAEAAAAA
AAAAAAD//wIAAwABAAAA///+/wAAAQABAAEAAgACAAQABwAEAP///v/9//7//f/9//7/
//8AAAAAAAD//////v/8//3/AAADAAQAAQD///////8AAAAAAQABAAIAAQAAAPz//v8A
AAIAAwABAP///f/7//3//////////v/+//z//P///wAAAQACAAAA///+//z//P/8//z/
/P/8//v/+//9//3//f/9//v//P/8//z//v///wAAAgACAAQABAAEAAUABgAFAAQAAwAC
AAIAAgAAAP7//P/8//n/+P/3//b/8//z//T/9P/2//b/9//4//b/9f/1//X/9v/2//j/
+f/8//3//v/+/wAA/v/9//3/+v/5//n/+f/5//n/+f/6//3//v8AAAEA/v/+//3//P/+
////AAABAP7/AAAIABcAKAA5AEEAPQA5ADgAOQA2AC0AFQD4/9v/wP+c/3z/bf9v/3z/
h/+K/4X/gf9+/4P/j/+c/6v/uv/O/+H/7f/y//P/9////wIAAQADAAYACAAKAA4AEAAQ
AA8ADgAOAA8AEAAQABEAEgATABUAFwAXABgAGAAWABUAFQAVABcAFQAXABgAFgAVABUA
FgAXABgAGQAbABoAGgAaABoAGgAaABkAGAAXABgAGQAaABsAHQAeAB8AHQAcABgAFwAZ
ABoAHAAdABsAGwAbABsAHQAdABwAHAAbABwAHAAbABwAHAAbABsAFwAXABYAFgAYABoA
FwAVABMAEwASABEAEQATABQAFQARAA8ADQALAAkABwAGAAUAAwADAAEAAAABAAIAAwAE
AAEA///+//7/AAAAAP////////7//f/8////AAABAAIAAwACAAIAAQAFAAUABQAFAAYA
BgAGAAQABgAHAAgACQAJAAkACQAKAAgACAAJAAwACAAIAAgACAAJAAsADQAOAA0ADQAN
AA0ACwAKAAkACAALAAoACgALAA0ADgAPAA8ADAALAAgABwAJAAoACwALAA4ADgAOAA8A
EQASABIAEQANAA0ADgAPAA0ADAAMAAwADgAPABAAEQARABEAEAAQABMAEwATABMAEwAT
ABIAEgATABUAEwARABEAEQASABMAEgARABAADgAQABAAEAAOAAsACwALAAwAEQASABQA
FQAVABQAFAAUABIADwAQAA8AEAAQABAAEAAQABEAEQARABAAEAASABUAEwAPAA8ADwAP
AA0ADAAMAA8AEAAQABAADgAPAA8ADgAOABAAEgASAA8AEQARABIAEAAQABAAEAASABIA
EQARAA8ADwAPAA8ADwAQABAAEAATABMAEwAUABIAEgAQAA4AEAASABIAEgATABIAEgAS
ABMAEgARABIADwAOAA0ADAAIAAcABwAGAAcACAAKAAwACwAJAAgABwAIAAgACgALAAwA
DQAOAA4ADAAKAAkACQAKAAsADQAPAA8ADwAPABAAEQASABQAFQAUABQAEwASABEAEQAR
ABEADgAQABQAJQA8AEsATQBNAEsARgBDAEAAOQApABIA+//g/7r/lv9//33/hv+T/5j/
k/+P/4z/jf+b/6z/uf/M/+L/9f///wQACQALAA0AEAAPABEAEAASABgAHAAfACAAIAAg
ACIAIwAkACQAIgAiACIAIwAjACMAJAAkACMAIwAkACUAJgAlACgAKgAqACkAKQAqACgA
KAAoACkAKgAqACoAKgArACwALAAsACoAKgAqACoALAAtAC0ALQAwADAALQAtAC4ALgAv
AC8ALQArACkAJwAoACkAKQAqACsALgAwADEALgAuAC0ALQArACsAKgAqACwALgArACkA
JwAnACYAJQAjACMAIgAhACEAIQAhACEAIQAfAB4AHQAaABkAFgAUABMAEgARABAAEgAR
ABEAEgAUABQAEwATABQAFAAUABQAFwAYABkAGgAbABoAGgAZAB0AHQAdAB0AHwAgACEA
IAAeAB8AIAAhACMAIwAjACQAIQAgACAAIgAgACAAIAAgACIAIwAkACQAJQAlACUAJQAk
ACQAJAAkACUAJAAkACUAJQAmACcAJwAkACMAIAAfACEAIgAjACMAJgAmACYAJwAnACgA
KAAnACUAJQAmACcAJwAmACYAJgAnACcAJwAnACgAKQApACoAKwArACsAKwApACkAKAAo
ACcAKQAnACUAJwApACwALwAuAC0ALAAqACgAKAAoACYAJwAnACcAKAAtAC4AMAAxACUA
IAAiAA==
         </WaveFormData>
      </LeadData>
      <LeadData>
         <LeadByteCountTotal>10000</LeadByteCountTotal>
         <LeadTimeOffset>0</LeadTimeOffset>
         <LeadSampleCountTotal>5000</LeadSampleCountTotal>
         <LeadAmplitudeUnitsPerBit>4.88</LeadAmplitudeUnitsPerBit>
         <LeadAmplitudeUnits>��V</LeadAmplitudeUnits>
         <LeadHighLimit>2147483647</LeadHighLimit>
         <LeadLowLimit>268435456</LeadLowLimit>
         <LeadID>V2</LeadID>
         <LeadOffsetFirstSample>0</LeadOffsetFirstSample>
         <FirstSampleBaseline>0</FirstSampleBaseline>
         <LeadSampleSize>2</LeadSampleSize>
         <LeadOff>FALSE</LeadOff>
         <BaselineSway>FALSE</BaselineSway>
         <ExcessiveACNoise>FALSE</ExcessiveACNoise>
         <MuscleNoise>TRUE</MuscleNoise>
         <LeadDataCRC32>2294736333</LeadDataCRC32>
         <WaveFormData>
+P/4//j/+v/6//v/+//7//z//v/+/////P/6//n/9//z//H/8f/z//P/8//y//H/7v/u
/+3/6//t/+7/8P/x//D/8P/x//H/7//t/+3/6//p/+r/6v/s//D/8v/y//L/9P/y//D/
8P/y//P/9P/0//L/8//z//P/8P/w/+//7v/s/+3/7f/t/+//8P/x//L/9//6/wAADgAj
ADgARABNAFsAawB2AHsAcABXADcAHQD5/7z/fP9P/zj/J/8I/+r+3P7g/u7+Cf8m/0D/
Wf92/5L/rP/B/8n/yf/N/9T/4P/p//D/+P/+//7///8BAAMABAAHAAoADAAMAAwADAAM
AA8AEAAQABAAEgASABQAFAAUABcAFwAXABcAGQAZABkAGgAbAB4AHgAeACEAIQAgAB8A
IQAgACEAIwAlACQAJQAkACQAJAAlACUAJAAmACYAJgAmACkALQAvADEAMgA0ADUANQA4
ADkAOwA+AD0APwBCAEMARABGAEkASQBJAEwATQBOAE4ATwBQAFAATwBPAE8ATwBRAFEA
UQBPAEwASwBLAEsASgBIAEYARgBDAEEAPgA8ADoAOQA2ADIAMgAxADAAMAAtACgAIwAg
AB0AGgAYABcAEwAPAA0ADAANAAsACQAJAAYABAACAAEAAAD+//r/9//5//j/+P/4//j/
+P/3//f/9//1//X/9f/2//b/9P/2//P/8//z//L/9P/0//X/9f/1//X/9P/y//X/9P/1
//f/9//2//f/9v/1//T/9P/1//P/8//1//b/9v/5//f/9//6//3//v/9//v/+v/7//z/
+v/4//j/+f/3//j/+P/5//r/+v/5//z//P/7//r/+f/3//f/9v/2//r/+//7//v/+f/5
//r//P/8//z//P/7//j/+P/3//f/9v/1//j/+f/4//n/+v/6//v/+v/5//j/+P/5//r/
+v/3//b/9f/0//b/9//4//n/9//3//j/+v/8//z//v8AAP///P/6//n/+P/2//T/8//1
//X/9f/0//b/+f/6//r/9f/1//X/9v/4//b/9v/2//r/+//8//v/+P/4//f/9v/z//P/
8//z//b/+f/6//r/+P/2//b/9v/1//X/9f/1//b/9//4//v/+f/4//b/8//1//b/9//5
//f/+P/4//j/+P/4//j/+P/3//f/9//3//b/9//3//b/+f/6//v/+v/4//j/+P/4//j/
+P/4//j/9f/0//P/8v/1//b/9//4//b/9v/2//b/9f/0//P/8v/1//b/9//4//b/9v/2
//b/9v/2//b/9v/4//r//P/+//z//P/+//7/+//5//f/9v/6//r/+//7//r/+v/5//f/
8//z//X/8//0//T/9P/0//b/9f/z//L/8P/x//H/8P/x//P/9P/z/+7/7f/q/+n/7f/u
//H/9P/2//b/9v/2//L/8P/w//D/9P/2//f/+P/2//X/9P/z//X/9v/3//j/+f/5//n/
+v/2//b/9P/1//j//v8OACUAPABKAFEAXQBtAHgAewB0AFkAOwAhAPv/uP92/0n/Lv8Z
//7+4v7Q/tL+5v4H/yb/QP9Z/3T/lv+4/8f/yf/N/9P/3P/i/+n/8P/4//z/AAADAAUA
BwAIAAsADAAOAA4ADgAPABAAFAAWABUAFAAVABQAFQAWABcAGwAZABkAGQAbAB0AHQAe
AB8AIgAiACIAJQAjACIAIQAjACQAJQAnACkAJwApACkAKgAsAC8AMQAyADEAMAAvAC4A
LwAxADEAMQAzADYAOAA5ADkAOQA6ADwAPgBBAEUARwBGAEgASwBLAE0AUABRAFIAVABV
AFYAVgBXAFcAVwBXAFQAUwBSAE8ATgBNAE0ATQBMAEoASABIAEcARwBGAEYAQgBBAD4A
OgA1ADMAMQAwAC4AKgAmACQAIwAgAB4AHQAbABcAFQAUABMADwALAAkABgAEAAIAAQAD
AAIA///9//3//P/8//z/+v/6//n/+f/5//f/9//3//b/9v/0//b/+P/5//r/+v/5//j/
+P/3//n/+f/4//b/+P/2//b/9//2//b/+P/4//j/+P/5//v/+P/3//j/+P/4//v/+f/5
//r//f/+//3//v/+/wAAAgABAP7//f/9//7/AAABAAMAAAD+//v//P/8//v/+v/5//r/
+//7//z///////7//f/9//3//v8AAP///v/9//v//P/8//v/+//8//v//v//////////
//7/+//6//n/+P/5//n/+f/4//r/+v/6//r/+f/5//n/+f/3//f/+P/6//r/+P/4//j/
+P/2//X/9f/2//b/9v/3//b/9f/0//L/9f/5//v//P/4//f/9v/2//j/9v/2//b/+f/5
//n/9//1//b/9v/2//X/9f/1//X/9f/3//f/9v/2//T/9P/0//T/8//y//H/8//1//f/
+//5//r/+v/5//f/9P/x/+//8v/2//n//P/6//r/+v/6//f/9//3//f/9//5//r/+v/5
//r/+f/4//j/+P/4//j/9v/2//b/9v/0//T/9P/0//T/9P/0//T/9//4//n/+v/4//j/
+P/4//f/9v/1//T/9v/2//b/9v/2//b/9v/2//b/9v/2//b/+P/4//r/+v/7//v/+//8
//7//v///////f/8//r/9//3//f/+f/3//b/9P/y//D/8v/x/+//7v/v//H/8v/y//P/
9f/2//X/8P/t/+j/5f/p/+r/7f/w//L/8v/y//L/7v/s/+z/7P/u//D/8f/y//H/8f/x
//H/8v/y//L/8v/x//H/8f/y//L/9v/4//f/9v/8/woAHwA2AEgAUwBfAGsAdAB7AHwA
bQBNAC0ACQDQ/4r/T/80/yf/EP/w/tj+2P7i/vX+Ev8w/0v/Zv+C/5z/tf/H/9H/1f/e
/+b/7f/0//z/AgACAAEABQAHAAgACwANABAAEQASABIAEgAVABYAGAAYABoAGgAaABoA
GgAdABsAGwAbAB0AHAAbABsAGwAcABwAHAAfACAAIAAgACMAIwAjACQAJQAlACcAJwAo
ACkAKwAsACwALgAuAC4ALgAvADEAMQAxADMANgA4ADkAOQA5ADoAPAA9AD8AQgBDAEIA
RABHAEcARwBKAEsATABNAE8AUQBSAFEAUQBRAFEAUwBTAFMAUQBSAFEAUQBRAEwASgBI
AEgARABDAEEAQAA9ADsANwAyADIAMQAwADAAMAAsACgAJgAiAB4AGwAZABcAEwARABAA
EAANAAoACQAJAAgABwAHAAUABAABAP/////+//7//v/8//z/+//7//v/+f/5//n/9v/2
//T/9v/3//n/+//8//r/+v/7//v//f/9//z/+v/3//T/8//z//f/+P/7//z//f/8//z/
/f/8//v//P/8//v//f/6//n//P///wAA///8//z//v8AAP7//P/8//3///8AAAAAAQAA
AP7/+//8//3//f/9//3///////7//v/9//3//P/7//3//f/+/wAA/v/+//7//f/9//7/
/v////z/+f/6//n//P/9//7//v////7//f/8//n/+f/5//j/9v/2//b/9v/1//X/9f/1
//X/9f/2//j/+P/2//b/9v/3//b/9v/3//X/9P/z//P/9f/3//n/+v/5//v/+//6//X/
9f/1//b/+P/2//b/9v/3//f/9//1//X/9v/2//b/9//3//f/9//1//f/9//2//b/9P/0
//T/9//3//f/9//1//X/9f/3//b/9v/1//P/9P/0//T/9f/1//b/9v/2//T/9P/0//T/
9P/1//b/9//2//f/9//2//X/9v/1//T/9P/0//T/9P/2//b/9v/2//T/9P/0//T/8v/y
//L/8v/x//D/7//u//D/8v/0//b/9f/0//P/8v/1//b/9//6//n/+f/4//f/+v/8//z/
/f/8//r/+f/3//T/8f/w//H/7//v/+7/7f/t/+7/7v/t/+3/7v/w//H/8P/w//H/8f/x
/+//7//t/+v/7P/s/+7/7//w/+//7v/v/+7/7f/u/+//8f/z//T/9v/3//f/9//1//T/
8v/w//D/8f/x//H/8v/y//L/8v/3//z/BAASACUAOgBCAEkAVwBrAHYAeQBuAFUAMQAR
AOv/rv9s/z//Kv8h/xT/AP/0/vr+BP8Z/zT/Tv9p/4b/oP+4/8//2f/b/+X/7v/w//P/
+P/+/wIABAAHAAwADwARABUAFQAWABUAFAATABIAFAAUABYAFgAYABgAFgAWABYAGQAb
ABsAGwAdABsAGwAcAB0AHAAcABwAHwAhACIAIwAnACMAIwAkACUAJgApACoALAArAC0A
LgAuACwAKgAoACYAKgAtAC4ALwAxADQANgA3ADkAOQA6ADwAPAA9AD8APwBCAEQARwBH
AEYASABIAEgASABJAEoASgBNAE0ATQBNAEsASwBLAEkARgBFAEUARQBCAEAAPgA+AD8A
PwA+AD4AOgA5ADYAMgAxAC8ALQAsACcAIgAdABoAGAAWABUAFQATAA8ADQAMAAwACQAG
AAUABgAEAAIAAQABAAAA/f/7//v/+v/6//r/+v/6//n/+f/5//f/9//3//f/+P/3//r/
+v/7//z//P/8//z//f/9//v/+//6//j/+P/2//b/9//6//r//P/8//3//P/8//3//f/9
////AAD//wEA/v/9//r/+//6//f/+f/6//3/AAD+//z//P/9//7/AAABAAMAAQAAAP7/
AAABAAEAAQABAAEAAQAAAAAA//////7//f/+////AQAEAAIAAgACAAEAAAAAAP/////9
//v//f/9//3//f/9//z//f/8//v/+v/5//n/+f/4//r/+v/6//r/+//7//v/+//5//n/
+v/8//z/+v/6//r/+f/2//T/8//3//j/+f/7//n/+f/5//j/9v/5//r/+v/4//n/+v/8
//n/9v/1//T/+f/5//n/9//3//j/+P/4//f/9//3//f/+f/7//v/+v/4//b/9v/2//X/
9f/1//X/9f/1//X/9//5//r/+v/5//v/+v/5//n/+P/4//f/9v/2//b/9v/2//f/9//3
//f/9f/3//j/+P/1//D/8f/0//b/9v/2//b/9v/2//b/9v/2//b/9v/2//T/9P/0//T/
9P/0//T/9P/3//j/+f/6//f/9v/1//T/8v/y//L/9P/1//f/+P/5//n/+v/5//n/+//8
//7////6//f/9v/3//f/9//2//X/9v/2//X/8//0//T/9f/1//L/8v/z//P/8f/v/+//
7f/u//D/8f/0//T/9v/2//b/9v/0//L/8v/y//P/9P/0//H/8f/w/+//8v/0//X/9v/2
//f/9//3//b/9v/2//b//f/+/wIADAAfADQARgBRAFkAZQBwAHUAdABjAEEAIwAHANL/
iP9P/zT/Jf8Q//r+6v7q/vT+Cf8i/z7/V/90/5L/qv+7/8f/z//X/97/6v/x/+7/9P/+
/wQACQALAA0ADgARABAAEgASABIAEAAQABMAFAAUABQAFgAWABcAGAAZAB0AHAAbABoA
GwAbABsAHAAdACAAIAAgACMAJAAkACQAJwAlACUAJgAnACYAJwAmACYAJwApACoAKgAt
AC4ALwAwADIANQA2ADcANwA4ADgANwA3ADcAOAA6ADwAPwBDAEUARABGAEkASQBMAFAA
UgBUAFIAUQBQAE4AUQBRAFEAUQBSAFMAVABTAFEATwBOAE0ATABKAEgASABEAEMAQQBA
AD4APQA6ADYAMQAvAC0ALAAoACQAIAAeAB0AHAAcAB0AGAATABAADgAPAA0ACwALAAkA
BgADAAEAAQAAAP3/+//9//z//P/8//n/+P/2//X/+P/3//j/+f/6//r/+P/6//j/+f/6
//r/+P/4//n/+f/5//n/+P/2//j/9v/2//f/9//2//f/9v/1//T/9P/1//f/9//5//r/
+P/7//n/+f/4//n/+P/1//T/9P/2//j/+v/4//j/+f/5//r/+v/7//n/+P/2//j//P/9
//7////+//3/+//6//v/+//6//n/+f/5//r//P/8//z//P/7//r/+v/5//n/9f/z//X/
9f/2//f/+P/4//f/9v/1//T/9f/1//X/9P/0//T/9P/0//b/9//4//n/9f/1//b/+P/4
//b/9v/2//T/8v/x//H/8//0//X/9//3//f/9//2//T/9//4//j/9P/z//L/8v/z//L/
8//0//X/9f/1//P/8f/y//L/8v/z//P/8//z//P/9f/1//T/9v/0//T/9P/3//f/9//3
//f/9//3//n/+P/4//f/9f/z//L/8f/x//H/8v/y//L/8//0//X/9v/0//P/8v/x//P/
9f/2//b/9f/0//H/8v/y//L/8v/y//T/9P/0//T/9P/0//T/9P/0//T/9P/0//f/+P/5
//r/+f/4//f/9v/2//b/9v/2//X/9P/z//T/9v/5//v//f/9//7//f/9//3//P/8//v/
9//1//X/9//0//P/8f/v//H/8v/y//H/8v/y//P/8//w//D/8f/x/+//7f/t/+v/6//s
/+z/7v/w//L/8v/y//D/7v/s/+z/7P/t/+7/7v/w//H/8f/x/+//8P/w//D/8f/z//T/
9f/0//T/9P/0//f/8v/y/wIAGwAwAEIATwBVAF8AbgB5AHoAbQBPAC0ADwDg/57/Y/9C
/y3/Fv/8/uD+0P7Y/vH+DP8m/0P/Xv94/5T/r//D/8//1//c/+L/6f/u//L/+v8CAAMA
BQAHAAgACwAJAAoACQAIAAgACAALAAwADwAQABMAFAATABIAEQATABUAFQAVABcAFwAX
ABgAGQAaABoAGgAdABwAHAAcAB8AHwAfACAAIQAjACUAJQAmACYAJwAnACYAJwAoACkA
KgAsAC8AMAAxADIANAA1ADUAOAA5ADsAPgA9AD8AQgBDAEEAQgBEAEMARwBMAE8AUgBR
AFEAUQBQAFEAUQBRAFEAUQBRAFEATwBRAFEAUgBTAFIAUABOAE4ASgBJAEcARgBCAEEA
PgA6ADkANwA1ADQANAAwACwAKgAlACIAIAAfABsAFwAVABQAEgAPAAwACwAKAAgABgAF
AAQAAgD+//v//f/8//z//P/6//r/+f/5//r/+f/6//v/+f/4//X/9v/0//X/9v/2//T/
9P/1//X/9v/3//f/9v/4//b/9v/3//X/9P/1//T/9P/0//X/9//3//f/+f/6//j/+//5
//n/9//5//n/9//4//j/+v/8//7//P/8//3/+//6//j/9//4//j/9//6//v/+//7//v/
+f/5//j/+P/6//v/+//7//n/+f/6//z//P/8//z/+//7//z//P/9//r/9//4//f/+v/7
//z//P/5//j/9//2//f/9//3//b/+P/4//j/+P/2//X/9P/z//H/8f/y//T/9P/y//L/
8v/y//D/7//v//L/8v/y//P/8//z//P/8v/w//P/9P/0/+//7//v//D/8f/w//H/8v/z
//P/8//x//D/8P/v/+7/7f/t/+3/7f/v//H/8f/w//P/8v/z//T/8//x/+//7f/t/+3/
7f/v//D/8v/z//P/8f/w/+//7//v//D/8P/w//H/8v/z//T/8v/x//D/7//t/+//8P/w
/+//9v/3//T/8v/y//L/8v/0//T/9P/0//L/8v/y//L/8v/y//L/8v/x//D/7//u//D/
8P/w//D/8v/y//L/8v/z//T/9//4//n/+f/5//r//P/8//3//f/+//7//f/7//n/+f/7
//n/9v/0//L/8P/z//P/8v/y//H/8f/w/+7/7P/t/+3/6//s/+3/7P/t/+z/7P/u//D/
8v/y//L/8v/w/+7/7v/u/+//8P/w//D/7//v/+//7//x//L/8//0//P/8//z//T/9P/w
//L/8//2//7/DgAjADgARgBPAFsAbQB4AH0AeABdADkAHQD5/7r/eP9H/yz/Gf/+/uD+
0P7O/tz+9f4W/zb/Uf9q/4r/qP/B/9H/2f/b/+D/6P/r/+z/9v8CAAQABQAHAAkACgAN
ABAAEgASABIAFAAUABcAGAAYABgAGgAaABgAGAAYABsAGwAbABsAHQAdAB0AHgAfACAA
IAAgACMAIgAiACIAJQAkACUAJwApACcAKQApACoAKwAtAC4ALgAwADAAMAAwADAAMwA0
ADUANgA4ADkAOQA6ADkAOQA6AD0APwBCAEMARwBKAE4ATwBOAFAAUABQAFAAUQBSAFIA
UQBRAFEAUQBSAFMAVABTAFIAUQBRAFEAUABOAEwATABHAEUAQgBAAD4APQA6ADYAMwAx
AC8ALgAqACYAIgAgAB0AGgAYABcAFwATABEAEAARAA8ADQANAAkABgADAAEAAwACAP//
/f/9//z//P/8//v/+v/4//f/9f/z//P/8//0//T/8v/0//L/8//0//T/9v/2//f/9//4
//n/+f/4//X/8v/x//H/8v/y//T/9P/2//b/9//5//v/+//9//7/AAAFAAUABwAIAAsA
DAALAAoACgAMAA4ADAAKAAoACwALAAwADAANAA8ADgAMAA4ADgANAAwACwANAA0ADAAM
AA4ADwAPAA8ADgANAA0ADgAQABAAEAAPABAAEAAPAA8ACgAHAAgABwAJAAsADQAOAAoA
CAAGAAQABwAJAAsADAAMAAwADAAMAAwACwAKAAkABAADAAMABAD///r/9//0//b/9P/z
//P/9f/2//f/+f/2//X/9P/y//T/9//4//j/9f/1//X/9v/1//L/8f/w//X/9f/1//P/
9P/2//f/+P/0//P/8v/x/+//8f/x//D/8f/w//H/8v/1//X/9f/1//P/8//z//X/9v/4
//n/+f/5//j/9//3//f/+P/6//r/+P/4//j/+P/4//j/+P/4//v//P/9//7/+//6//n/
+v/8//3//f/9/wAABAAGAAkACQAIAAgABwAFAAMAAwAFAAUABQAEAAMA/v/8//n/9f/2
//b/9//3//b/9v/3//f/+P/3//j/9//2//b/9f/2//j/+v/6//r//P/6//j/+P/2//f/
+P/4//j/+f/5//n/+//8//z//P/8//3//f/9////AAABAAIAAwAIAA4AHAAtADwATABZ
AGEAawB4AH8AfABtAEsAKwAHAM7/iv9X/z7/K/8a/wr/BP8I/wz/G/80/07/Z/+C/57/
tP/L/9v/4//n/+z/8v/5//z/AgAIAAwADwAOAA8ADwARABAAEgASABIAFQAWABoAHAAZ
ABgAGQAYABgAGAAYABsAHAAdAB4AIQAfAB8AIAAhACIAIgAiACUAJQAkACMAJQAjACMA
JAAlACcAKQApACoAKQApACgAJgApACoAKwAsADAAMwA0ADUANwA6ADwAPQA9ADsAOgA6
ADkAOwA+AD8AQQBEAEgASQBGAEgASABIAEoASwBMAEwASwBLAEsASwBLAEsASwBJAEgA
RwBHAEcAQgBAAD4APgA9AD0APAA8ADgANwA0ADAALwAtACsAKgAoACQAIAAeABsAGAAW
ABUAFAARABAAEAAQAA0ACgAJAAoACAAGAAUABQAEAAEA///9//z//P/8//r/+v/5//n/
+//5//n/+f/5//r/+f/8//v/+//7//r/+v/6//v/+//8//3//f/8//z/+v/6//v//P/8
//7//v/8//r/+f/5//v/+//9//7//P////3//f///wEAAQD///3//P/9//7////+////
AQAAAAAA/////wAAAAD//wIAAwADAAMAAwABAAEAAAAAAAIAAwADAAMAAAD9//v/+v/9
//7//////wAAAAD//////v/9/wAAAQAAAAEAAgACAP///v/9//z//v///wAAAAD+//7/
/v/+//3//f/9//3/+//7//z//v/+//z//P/8//z/+v/5//n//P/8//z//f/7//v/+//6
//z///8AAAAA+//7//v//P/+//z//P/8//3//f/9//v//f/+//7//v/+////AAABAP//
AQABAAAA/v/6//j/9v/4//n/+v/7//v/+//7//3///8AAAAAAAAAAAAAAAD///7//f/8
//r/+v/6//r//f/+////AgABAAEAAAD///7/AAAAAAEAAQAAAAAA///+//3//v8BAP3/
+//4//X/8v/y//H/7//s/+z/7f/t/+7/7v/v/+//7f/r/+v/6f/n/+j/6P/q/+z/7v/u
/+7/8P/u/+z/7P/r/+v/6//q/+r/6//r/+v/6//s/+z/7P/t/+//8P/x//L/8v/y//L/
9//6/wAADgAnAD4ASgBPAFkAZwBwAHEAaABTADcAGQDv/6z/ZP85/yz/I/8Q//z+8P7y
/gL/Ff8q/0T/Yf+A/5r/sP/F/9P/1//Z/97/5v/t//L/+P/+/wIABQAFAAcACAALAA0A
EAARABIAEgASABUAFgAWABYAGAAYABgAGAAYABsAGAAXABYAFwAZABkAGgAbAB4AHgAe
ACEAIAAgACAAIwAjACMAJAAlACMAJQAlACYAKQArACwALAAqACoAKgAqACwALwAwADEA
NAA2ADcANwA6ADsAPQBAAEEAQwBGAEcARwBIAEoASQBGAEgASABIAEgASQBKAEoATQBP
AFEAUwBRAE8ATQBJAEkASQBKAEsARgBEAEIAQgBDAEMAQgBCAD8APQA5ADQAMQAvAC0A
LAArACgAJQAkACEAHgAcABsAFgARAA4ADAAMAAkABgAFAAUABAADAAMAAwACAP///f/6
//j/9//2//f/+P/4//n/+v/5//r/+//8//z/+v/8//n/+f/5//j/+P/4//n/+f/7//v/
+v/4//j/9v/2//f/9//2//f/9v/3//b/9v/3//X/9f/3//j/+v/9//v/+//7//3//f/7
//r/+v/8//7//v/8//z//f///wAAAAABAP///v/8//7///////////8BAAEAAAAAAAEA
AQAAAP///v/9//3//v8BAAIAAwADAP7//P/5//f/+P/3//r/+//+////AAAAAP///v/9
//z//f/9//3//P/6//r/+v/6//v/+//7//v/+v/7//3/AAD9//r/+f/4//n/+P/4//n/
+v/6//r/+//5//n/+f/4//r//f/+//7/+//7//v//P/8//r/+v/6//z/+//6//f/+P/6
//v//P/4//f/9v/1//f/+f/5//j/+P/2//b/9v/4//n/+v/7//v/+f/4//b/9v/2//b/
9P/0//T/9P/0//T/9P/0//T/9P/0//b/+P/5//n/+f/8//7//v///wEAAAAAAP///v/9
//7/AQAAAAEAAQABAP///v/8//n/9f/0//T/8//0//T/9f/1//H/7//v/+3/7f/u/+7/
8P/0//b/9v/2//b/9P/y//L/7//v/+//7v/u/+//7//v//L/9P/1//b/9f/1//T/8//1
//b/9//4//P/9v/+/xAAJwBCAFIAWQBjAG8AfACDAHoAXwA5ABcA8f+4/3r/S/84/yv/
Ev/2/uj+7P74/g//KP9C/1v/dP+S/67/x//T/9n/4f/q//D/8//4/wIABgAIAA0ADQAP
ABAAEwASABQAFAAUABUAFgAaABwAHQAeACEAIgAfAB4AHQAfACAAIQAiACUAJAAjACMA
IwAlACYAJwArACsAKgApACsAJwAnACgAKQArAC0ALQAuADAAMwA1ADYAMwAyADEAMAAz
ADcAOQA7ADsAPAA8ADsAQABBAEMARgBGAEcASQBJAEoATABPAE8ATgBQAFAAUABRAFMA
VQBWAFYAVQBUAFMAVQBXAFkAWQBWAFMAUQBPAE4ATABKAEoARgBFAEMAQgBDAEMAQQA+
ADgANQAyADAALgAqACYAJAAfABwAGgAZABgAFQAUABQAEwAPAAsACQAJAAgABwAHAAUA
BAABAP//AQAAAAAAAAD+//7//f/9//v/+f/5//n/+P/4//b/+P/7//3///8AAP7//v//
/////P/7//n/9v/6//r//P////7//v8AAAAA/P/6//n/+f/7//v//f/+/wAAAwABAAEA
AwAFAAUAAwAAAAAAAgAEAAIAAAAAAAEABAAGAAcACQAHAAYABAAGAAkACQAJAAkACQAJ
AAgACAAHAAcABgAFAAUABQAGAAgABgAGAAYABQAGAAYABQAFAAEA//8BAAEAAwAFAAcA
CAAJAAgABwAGAAQAAwACAAAAAQACAAMABAAFAAUABQAFAAUABQAGAAgABgAEAAQABAAC
AAAA/////wIAAgACAAMAAQABAAEAAAAAAAMABAAEAAMABQAFAAYABAAEAAQABAAGAAYA
BgAGAAUABAADAAIABAAEAAQABgAGAAcABwAHAAYABgAEAAMABQAGAAgACQAKAAkACgAN
AA4ADwAPAA8ADgAOAA0ACwAGAAQAAwABAAIAAgADAAMA///9//3/+//5//r/+v/8//z/
/v/+//7//v/8//r/+v/7//3///8AAAAAAQABAAEAAwAEAAQABAAEAAUABQAFAAUABAAD
AAIA//8AAAYAGgA3AEoAVgBdAGcAcwB+AIcAiAB3AFkAPwAfAOb/pP9t/1D/P/8m/wT/
7v7u/vj+Df8q/0b/X/98/5r/tv/N/9v/5f/r//D/9v/5//7/BAAKABAAFQAXABkAGgAd
AB4AIAAgACAAHgAeACEAIgAkACQAJgAmACYAJgAmACkAKgArACwALwAxADEAMgAzADEA
MAAvADEANAA0ADQANwA1ADUANgA3ADcAOQA5ADoAPQA/AEAAQABBAEIAQwBEAEYASQBK
AEsASABIAEcARQBKAEsATQBQAFQAVwBbAF0AXQBeAGAAXwBdAGAAYQBiAGMAZQBnAGgA
aQBpAGkAaQBpAGkAaQBnAGgAZwBnAGcAZQBkAGMAZABfAF0AWgBYAFQAUwBQAEwASwBJ
AEcARgBGAEIAPgA8ADkANgA0ADMAMgAvAC4ALgAsACkAJgAlACUAJAAjACMAJQAmACUA
JQAlACQAJAAkACcAKAAoACkAJwAlACUAJQAlACYAJQAoACoAKwAsACwAKgAqACsAKwAr
ACsAKgAoACkAKAApACsAKgAqACwALAAqACgAJwAnACcAJwApACoAKgAtACsAKwApACsA
KwApACgAKAAqACwALAAqACoAKwArACwALAAtAC8ALgAsAC4ALwAvAC8ALwAtAC0ALAAs
ACsAKwAqACkALAAtAC8AMgAxADAALwAtACsAKgAoACcAJgAlACgAKQAtAC8AMQAyACUA
IAAhAA==
         </WaveFormData>
      </LeadData>
      <LeadData>
         <LeadByteCountTotal>10000</LeadByteCountTotal>
         <LeadTimeOffset>0</LeadTimeOffset>
         <LeadSampleCountTotal>5000</LeadSampleCountTotal>
         <LeadAmplitudeUnitsPerBit>4.88</LeadAmplitudeUnitsPerBit>
         <LeadAmplitudeUnits>��V</LeadAmplitudeUnits>
         <LeadHighLimit>2147483647</LeadHighLimit>
         <LeadLowLimit>268435456</LeadLowLimit>
         <LeadID>V3</LeadID>
         <LeadOffsetFirstSample>0</LeadOffsetFirstSample>
         <FirstSampleBaseline>0</FirstSampleBaseline>
         <LeadSampleSize>2</LeadSampleSize>
         <LeadOff>FALSE</LeadOff>
         <BaselineSway>FALSE</BaselineSway>
         <ExcessiveACNoise>FALSE</ExcessiveACNoise>
         <MuscleNoise>TRUE</MuscleNoise>
         <LeadDataCRC32>2751368222</LeadDataCRC32>
         <WaveFormData>
8//0//T/9f/4//j/+f/6//z//P/8//z/+v/5//j/9//2//X/9f/3//f/9//2//b/9v/1
//T/8v/y//P/9P/1//T/9P/0//T/8f/w/+7/7P/q/+r/6v/r/+z/7v/u/+7/7v/t/+z/
6//t/+7/7//v/+3/7v/u/+3/6v/q/+n/6P/m/+f/5//n/+r/6v/q/+v/7//x//X/+v8C
AA4AGwArAD4AVQBsAIAAjgCZAKcAvQDSANIAvwCaAG8AMQDQ/2P/Hf8B///+Fv8w/0H/
Uv9q/4X/nv+z/7z/vv+//8b/0f/c/+X/7f/z//L/8v/1//b/9//5//z//v///wAAAAAA
AAIABAAGAAcACQAKAAwACgAKAA0ADwAPAA8AEQARABEAEgAUABYAFwAYABsAHQAcABsA
GwAdAB8AHwAgAB8AHwAhACIAIQAiACIAIwAlACUAJQAlACsALgAwADAAMQA0ADYANwA7
AD0APgBAAEEARABHAEkASgBMAE4ATgBRAFQAVgBZAFgAXABdAF4AYABiAGIAZABlAGcA
aQBnAGUAZQBnAGcAaABmAGYAZQBkAGIAYABeAFwAXABZAFgAWQBYAFYAVABQAEwARwBF
AEMAPwA7ADgANAAvACsAKAAoACUAIAAeABoAFwAUABEADQAKAAYABAAEAAMAAQABAAAA
/////////f/8//z//P/7//n/+f/5//f/+P/4//j/+P/5//n/+f/4//j/9//3//n/+f/6
//v/+v/5//n/+P/4//j/9v/2//T/9v/3//f/+f/5//n/+f/7//3//v/+//z/+//7//r/
+v/6//r//P/6//r/+v/6//7//P/8//3//P/8//z//P/5//n/+f/5//v//f/+//3//f/9
//3/AAD+//7//v/9/////f/9//3//f/8//z//f/9//7//v/+//7//P/8//z//P/8//3/
/f/5//j/9//0//j/+f/8//f/9//3//j/+P/8//z//v8AAP///v/7//r/9//1//P/8f/z
//T/9P/0//b/+P/4//j/9f/0//T/9P/2//X/9f/2//j/+v/7//r/+P/3//f/9//1//P/
8v/y//b/+P/5//r/+v/4//b/9v/2//b/9f/1//f/9//3//n/9v/1//L/8f/1//b/9f/2
//T/9P/1//X/9//2//b/9v/2//b/9v/2//f/9v/1//T/+P/5//n/+P/2//b/9v/2//b/
9v/2//b/8//y//H/8P/z//T/9f/2//T/9P/0//T/8//y//H/8P/y//T/9v/4//f/9v/1
//T/9v/2//b/9v/4//n/+//9//z//P/9//7/+v/5//j/+P/5//r/+//9//v/+//7//r/
+f/5//v/+//9//z//P/8//3//P/6//n/9//3//f/9v/3//j/+f/3//T/8P/s/+r/7f/u
//D/8v/y//L/8v/w/+//7v/t/+3/7//x//L/8//x//D/7v/t/+//8P/x//L/8f/x//H/
8v/u/+7/7f/v/+//8f/0/wAADgAdACkAPABVAGoAgACUAJ8ArwDLAOIA5gDRAKgAdwA5
ANr/cf8p/wf/Cf8i/zz/Tf9c/3L/kf+u/73/wP/A/8X/zv/V/97/5f/r//H/8v/2//f/
+P/5//v//P/+////AAACAAIABAAGAAYABQAFAAQABwAGAAcACwAJAAkACQALAA0ADQAO
ABAAEQARABEAEwATABIAEQARABQAFwAYABoAGQAZABsAHAAdACAAIgAlACQAIwAiACEA
JAAmACcAJgApACwALgAvAC8AMQAyADQANgA6AD4AQQBDAEQARQBEAEkATABOAFEAVABY
AFkAWgBaAFwAXABeAF4AXwBgAF0AXwBfAGEAYQBgAF4AXgBdAF4AXgBeAF4AXABcAFkA
WABWAFQAUQBOAEwASABDAEEAPgA7ADgANgA0AC8AKwAoACUAIQAbABgAFgATABAADQAN
AAoABgAEAAIAAQD//////v/9//3//f/6//j/9//2//X/8//z//P/9P/2//f/+P/2//X/
8//x//L/8v/x//H/8P/v/+//7//v/+//8P/w//L/8v/w//D/7//w//D/7//v/+//7//v
//L/8//z//L/8f/x//L/8v/w//D/8P/y//P/9P/1//b/9v/y//D/7//u/+7/7v/u/+7/
7//w//H/8v/z//P/8f/z//P/8//2//X/9P/z//H/8//x//H/8f/w//D/8f/z//T/9P/z
//L/8P/u/+7/7v/u/+7/7//v//D/8P/w/+7/7v/v//L/7f/v/+//8P/w//D/7v/u/+7/
7v/u/+z/7P/t/+3/7f/t/+z/7P/r/+r/7f/w//H/8v/w/+7/7f/s/+7/7f/t/+7/8f/y
//L/8P/t/+3/7v/v/+//7f/s/+z/7f/u/+7/7v/u/+z/6v/q/+j/6P/n/+f/6f/r/+3/
8f/v/+//7f/t/+r/6P/k/+L/5//q/+7/8f/v/+7/7v/u/+z/7P/s/+z/7P/s/+z/7P/u
/+//7f/q/+v/7P/t/+7/7P/s/+z/7P/q/+r/6v/q/+r/6v/q/+r/7f/u/+//8P/w//D/
8P/w/+3/7P/r/+r/6//s/+3/7v/s/+z/7P/s/+3/7f/u/+//8v/y//P/9P/0//X/9v/4
//r/+v/6//v/+P/3//b/9P/2//f/+v/7//n/+P/4//j/9//2//T/8//2//f/+P/4//r/
+v/6//f/8//u/+n/5v/n/+j/6v/s//D/8P/w/+7/7P/q/+j/5//r/+3/7v/v//D/8P/v
/+//7v/u/+7/7v/u/+3/7P/s/+7/8v/z//H/7//1//r/AgAQACEALwBAAFMAZgB6AJAA
oQCrAL0A0ADWAMcApgB9AE8A/v+P/zn/Df/7/gT/Iv83/0r/YP95/5L/qf+8/8T/x//Q
/9v/4v/p//H/9//2//T/+f/6//v//f8BAAQABgAIAAYABgAIAAoADAANAA8AEAASABAA
EAATABEAEQARABMAEgARABEAEgATABMAEwAVABgAGAAYABkAGgAdAB4AIAAhACEAIwAk
ACQAJgAnACkAKwArACsAKwAuADAAMQAwADIANgA5ADsAPAA9AD0APgA/AEIARQBHAEoA
TABOAE4AUABSAFMAVQBYAFwAXQBeAF4AYABgAGIAYwBlAGcAZQBnAGcAaQBpAGgAZgBm
AGUAZQBkAGMAYgBdAFwAWABWAFYAVgBVAFQAVABQAEsASQBEAD8AOgA2ADYAMQAtACoA
KAAlACAAHgAdABsAGQAXABUAEgAOAAwACAAHAAUABQACAAEAAQABAP///v/+//7//P/5
//j/9//4//r/+//8//r/+//7//v/+//8//z//f/6//f/9f/z//b/9//5//r//P/8//r/
+v/4//r/+//7//r/+f/4//f/+//9//7//v/7//v//P/8//z//P/8//7/AAAAAAAAAAAB
AP7//f/9/wAAAAAAAAAAAQABAAEAAQABAAEAAAD9/////////wIAAgACAAIAAQADAAEA
AQABAP3//P/8//3/AQACAAIAAgABAAAAAQACAP///v/+//3//P/8//z/+v/6//v//v/5
//v/+//8//z//v/8//z//P/+//7//P/8//z/+//6//n//P/+////AAD+/wAAAAAAAP3/
/P/8//z//f/9//7/AAD//wAAAAD+//v/+//8//3////9//z//P/7//z//P/8//r/+P/2
//b/+f/6//r/+//7//v/+//9//z/+//4//f/+f/6//n/+v/6//r/+//7//n/+P/4//j/
+f/6//v//P/7//r/+f/4//z/+//7//z//P/8//z//P/+//7//v/+//z//P/8//z/+v/6
//r/+v/4//j/+P/4//v//P/9//7//P/7//v//P/+/wAAAQADAAMAAgACAAIABgAGAAYA
BgAEAAMAAgABAP7//f/9//////////7//v8AAP///v/8//z//f/+////AAAAAAAAAAD9
//z/+v/4//b/9v/2//f/9//4//f/9v/1//X/9f/1//f/+P/5//n/+//8//z/+//4//j/
9//2//b/9//3//f/+P/4//j/+f///wEABwAMABgAKAAzAEEAWABxAIYAmACkAKkArQC1
ALwArACFAFQAIwDp/5b/Qf8L//f++f4M/yr/P/9W/3L/jf+q/8P/zP/O/9f/5P/p/+z/
8//5//3/AAACAAgACgAMAA8ADwAQABAAEAAOAA4AEAASABYAFwAZABoAGAAWABYAGQAa
ABsAHAAfAB0AHQAeACAAHwAfAB8AIQAlACYAJwApACcAKQApACoALAAtADAAMgA0ADYA
NwA5ADcANQAzADEANwA6ADwAPAA+AEIARQBHAEcASQBKAEwASwBOAFEAUwBYAFoAXABc
AF4AYABhAGMAYgBmAGcAaABrAG4AbwByAHIAcwB0AHEAcABvAHAAbwBsAGoAagBpAGoA
agBqAGoAZwBmAGIAYABdAFwAWgBYAFMATgBIAEUAQgA/ADwAOgA2ADEALQAqACoAJwAi
ACAAHwAdABsAGQAXABQAEAAOAAwACwAJAAkABgAFAAUABQABAAAAAAAAAAEA////////
//8AAAAAAAACAAMAAwADAAAAAAD//////P/7//v/+//9//3//v/+/wAAAAD+//7//v8A
AAEAAQD////////////////+//z//P/9////AAD+//7//v8AAAEAAgADAAQABAACAAIA
AwAGAAYABgAGAAUABQAFAAUABAAFAAUAAwAFAAUABQAIAAYABgAGAAUABQADAAMAAwAB
AAAAAAABAAIAAgABAAAA///+////AAD+//7//////wAAAAAAAP7/AAABAAQA///9//3/
/v/+//7//P/8//z/+v/6//j/+P/8//3//v////7//v/9//z/+v/8//z//P/8//z//f/+
//z/+f/3//b/+P/6//v/+v/5//n/+v/7//v/+f/4//j/+//8//z//P/6//j/9v/2//X/
9v/2//f/9//3//f/+f/7//v/+f/5//z//P/6//r/+P/4//n/+f/5//j/+P/4//r/+v/6
//r/+v/6//r/+v/4//X/8//2//j/+P/4//j/+P/4//j/+P/4//j/+P/4//b/9v/2//b/
9v/2//b/9v/5//r/+//8//n/9//2//b/9v/2//X/9f/5//r//P/+/////v/9//z/AAAB
AAIAAwD///3//P/9//7//////wAAAAD///7//P/8//3//v////3//P/7//r/9f/0//L/
8P/x//L/8//1//b/+P/4//j/9v/1//T/8//x//L/8//z//H/8P/u/+v/7v/w//H/8v/0
//X/9f/1//T/9P/0//X/+//7//3/AAAIABYAKQA1AEQAWQBsAIAAkgChAKcAtwDMAM4A
tQCOAGEAJwDW/3H/I////vf+Bv8e/zP/Sv9k/4H/mv+r/7j/wv/J/9L/3//m/+X/6//1
//z/AAADAAQABQAHAAYACAAJAAoACQAIAAkACgAMAA0ADwAQABEAEAARABUAFAATABIA
EwAVABUAFgAYABsAGwAbAB0AIAAgACAAIQAhACMAIwAkACMAIwAlACYAJgAoACkAKwAs
AC0ALgAvADMANgA4ADgANgA4ADkAOQA5ADsAPAA+AEAARABIAEsATABOAFAAUABUAFgA
WwBfAF0AYABgAGAAYgBkAGQAZgBoAGsAbgBtAGsAawBtAG0AbgBsAGwAawBqAGgAZgBk
AGIAYgBfAF4AXABaAFcAVABQAEwARwBFAEUAQwBBAEAAOwA1ADAALAArACkAJQAkAB8A
GwAXABMAEQAOAAoACAAIAAcABQAFAAEA///+//3//f/8//z//P/9//v/+//7//v//P/8
//z/+v/7//v/+//8//z/+//7//j/9//3//f/9//3//j/+P/4//j/9v/2//f/+v/8//3/
+//7//v/+//7//v/+v/4//f/9//4//j/+f/6//v//v/8//z//P/8//z/+v/6//v///8A
AAEAAgAAAP///v/9//z//f/9//v//f/9//3/AAD+//7//v/9/////f/9//3/+f/4//j/
+f/7//z//P/8//z/+v/6//r/+P/4//n/+f/2//b/9v/0//j/+f/8//f/9//3//j/+P/4
//b/9v/2//T/9P/y//L/9P/1//b/9//3//j/+P/4//b/+P/4//j/9v/0//P/8v/z//P/
9P/2//X/9v/2//T/8//z//T/9f/3//X/9P/0//P/9P/0//T/9v/0//L/8v/z//T/9P/1
//X/9f/1//f/9f/1//P/8//y//L/8P/w//L/8v/z//P/9f/0//T/9P/z//L/8f/w//T/
9P/0//T/9v/1//H/8P/w//D/8P/w//L/8v/y//L/8v/y//L/8v/y//L/8v/y//P/9P/1
//b/9f/0//P/8v/y//H/8f/y//H/8v/y//P/9v/4//v//v/9//z/+//6//n/+f/5//n/
+P/3//f/+f/3//f/9v/2//j/9//2//T/9P/1//b/9//1//T/8//y/+//7v/s/+r/6v/q
/+r/6//u//D/8P/w/+z/6//q/+n/6f/q/+v/6//r/+z/7P/r/+n/6v/q/+r/7P/t/+3/
7f/u/+7/7v/v//H/6//n//D//v8IABUAJQAwAEEAWAByAIgAlwCjALMAzADeANsAxACd
AG0AJAC7/1X/Ff8B/w7/JP83/0z/Xv9z/4z/pf+4/8T/y//M/9P/3P/h/+X/7f/0//T/
9//4//n/+//5//r/+v/6//j/+P/6//z///8BAAQABgAFAAIAAQADAAUABQAFAAcACQAJ
AAoADAALAAsACwANAA4ADgAOAA8ADwARABEAEgAUABUAGAAaABkAGgAaABsAHQAdAB0A
HQAfACIAJAAkACUAKAAqACsALwAxADIANAA0ADYAOAA5ADsAPAA9ADwAQABEAEcASwBK
AE4ATwBQAFIAVABUAFYAVQBXAFkAVwBZAFsAXwBhAGIAYABgAF8AXwBeAF0AXABZAFgA
VABSAFMAUgBQAE4ATQBKAEYARQA/ADsANwA0ADIALQApACYAJAAhABwAGgAWABMAEAAN
AAkABgACAAAA/v/9//v/+//4//f/9//3//f/9v/2//b/9P/x//D/7//v//D/8P/w/+//
7//u/+3/7f/u/+7/7//u/+3/7f/t/+z/6//r/+r/7f/u/+3/7v/s/+7/7//v//H/8f/x
//H/8f/x//D/7v/t/+3/7v/u/+//8P/x//T/8f/w/+//7v/w/+7/7v/v//L/8v/y//L/
7//v/+//7//x//P/9P/z//H/8f/x//T/9P/0//T/8//1//P/8//z//D/7v/t/+3/8f/y
//L/8v/w/+7/7v/u/+7/7v/v/+//7//w//H/8P/v/+//8f/r/+n/6f/q/+r/7P/q/+r/
6v/q/+r/6P/o/+v/6//r/+v/6//s/+z/7P/r/+z/6//q/+n/6P/o/+j/6f/p/+r/7P/r
/+z/7P/q/+f/5//o/+n/5//l/+T/5P/m/+j/6f/q/+3/7P/r/+z/6f/o/+b/5f/j/+P/
4//l/+f/6f/p/+v/6//q/+f/5v/m/+b/5//n/+j/6P/p/+r/5//m/+X/5P/m/+b/5v/m
/+b/6//t/+r/6P/o/+j/6P/q/+r/6v/q/+n/6P/n/+b/6P/o/+j/6P/l/+T/4//i/+T/
5P/k/+T/5f/l/+b/5//p/+r/7P/u/+z/7f/u//D/8P/w//D/8f/x//H/8f/w//H/8f/z
//P/8f/u/+z/6v/s/+z/6//r/+r/6f/o/+b/5P/k/+T/4f/j/+L/4f/i/+D/4P/h/+L/
5P/k/+T/4v/h/+D/3//f/+D/4f/h/+H/4P/g/9//3//i/+T/5v/o/+j/5//m/+b/5v/k
/+X/5//n/+v/8P/4/wYAEwAhADQASwBiAHgAjACZAKUAvwDaAN4AzQCoAHkAPwDk/3n/
Lf8F//n+DP8o/z3/UP9i/33/mv+v/8D/xv/J/8z/1//a/9n/4//v//L/8v/z//T/9f/3
//r//P/9//7/AAAAAAIABAAFAAUABgAGAAYABAAEAAcABwAHAAcACQALAAsADAAOAA8A
DwAPABEAEgASABIAEwAVABcAFwAYABcAFwAZABoAHAAeAB8AIQAhACEAIQAhACMAJgAo
ACgAJwAqACwALQAsAC0ALQAuADEANAA3ADkAPwBCAEUARgBHAEgASABJAEoATgBPAFAA
VABWAFYAWABaAF0AYABfAF0AXQBfAF8AYABeAF4AXQBbAFoAWQBYAFcAVgBSAFAATQBM
AEoASABGAEIAPQA7ADcAMwAvACwALAAnACMAIAAhAB8AGwAaABYAEQAMAAcABgAEAAEA
AAAAAP///f/9//n/9//2//X/8//y//L/8v/x/+//7//v/+//8P/w//D/8P/x//H/8f/y
//L/8f/x/+3/6//q/+n/6f/p/+r/6v/s/+7/7v/w/+7/8P/x//H/7//v/+//7//w//H/
8f/w/+3/7f/u/+7/7v/u/+7/8P/w//D/8P/w//T/8v/y//P/8v/y//L/8v/z//P/8//z
//b/9//3//X/8//z//P/9v/2//b/9v/1//f/9f/1//X/8v/w/+//7//z//T/9P/0//H/
7v/t/+z/7P/u//H/8//y//L/8v/w//H/8f/z/+3/7//v//D/8P/t/+r/6f/o/+n/6v/p
/+r/7v/v//D/8f/w//D/7//u/+//8v/z//T/8//y//L/8v/v/+3/7P/s/+7/8P/x//D/
8P/x//P/9f/y/+//7f/s/+3/7v/u/+7/7//u/+3/7v/v//D/8P/x//D/7//u/+//8v/z
//L/8//y//L/8P/w//D/8v/z//L/8P/w//D/8P/w//D/8P/w//H/8f/y//T/8//y//D/
7//w//D/8f/y//b/+P/6//z//f/9//3//f/6//n/+f/7//v/+//6//r/+P/1//L/7v/t
/+3/7f/t/+7/7v/u/+7/7P/s/+v/6v/o/+j/6P/p/+r/7P/s/+z/7P/r/+r/6f/p/+r/
6//r/+v/7P/s/+v/6//s/+z/7P/u/+//7//v//H/8v/z//X/8//3//3/BAAMABQAJQA3
AEYAWQBuAIQAmAClAKkAsQC8ALIAkQBmADEA9f+i/0v/Gf///vf+Av8g/zf/TP9m/4H/
mv+z/8T/zv/T/9r/4f/q/+//9f/9/wIABgAHAAYABQAFAAYACAAJAAoACwAMAA8AEgAR
ABEAEgASABQAEgASABUAFgAXABgAGwAbABsAHAAeAB8AHwAfACEAIwAiACEAIQAhACMA
IwAkACYAJwAqACwAKQAqACoAKwAsAC0ALgAvADUAOAA6ADoAPABAAEMARQBDAEMAQgBC
AEMARgBJAEsATwBSAFUAVgBXAFgAWABZAFwAYABhAGIAYwBkAGMAZABlAGcAaQBnAGUA
ZQBnAGcAZABiAGIAYQBjAGIAYQBgAFsAWgBWAFQAUwBSAFAATgBKAEYAQQA/ADsANwAz
ADAAMAArACcAJAAkACEAHAAaABgAFQASAA8ADwAMAAgABgACAAEA//////z/+//7//v/
+//6//r/+v/6//n/+v/7//r/+v/5//j/9v/3//f/9//3//j/+P/5//b/9f/1//X/9//3
//j/+P/3//b/8//y//P/9v/4//n/9//3//f/9//5//v//P/8//j/9//3//b/+f/6//v/
/v/8//z//P/8//7//P/8//3/AAAAAAAAAAD9//3//f/9/wAAAQABAP///P/5//b/9v/5
//r/+//7//3/+//7//v/+v/6//v//f/9//7//v/+//z/+v/6//r/+v/6//v/+//6//r/
+v/4//n/+f/7//X/9f/1//b/9v/2//T/9P/0//T/9P/y//L/9f/1//X/9f/z//T/9P/0
//b/+P/4//j/9v/0//P/8v/z//P/9P/2//b/9v/1//L/8//z//T/9f/2//X/9f/2//f/
+P/4//j/9v/y/+7/7P/v//D/8P/x//H/8f/x//P/9f/1//b/9v/2//b/9v/z//L/8f/w
//D/7//v//D/9P/2//f/+f/5//j/+P/4//r/+v/6//r//P/9//7/////////AAADAAEA
///8//r/+P/3//b/9P/y//H/8P/v/+//8P/x//L/8f/w/+7/7P/s/+z/7P/t/+7/8P/w
//D/7//v/+//7//s/+z/7P/r/+v/7P/s/+v/6//s/+z/7P/u/+//7//v//L/8v/y//P/
9f/3//n/AAAOACIALwA7AE4AYwB2AIYAlACfAKsAuwDAALAAiQBcADEA9/+e/0P/C//1
/vf+CP8c/zH/TP9q/4X/nP+z/8L/yP/J/9D/2//i/+f/7//1//r//P/9//7///8BAAMA
BgAIAAoACgAKAAwADgAOAA8AEQASABIAEAAQABMAEAAPAA4ADwAQABEAEwAWABUAFQAV
ABcAGgAaABoAGwAdAB8AHwAgAB8AHwAhACIAIwAmACgAKwApACkAKQApAC0AMAAyADIA
MwA2ADgAOQA8AD8AQQBEAEUASABLAE0ATwBQAFEAUABPAFAAUABRAFIAVgBXAFgAXgBi
AGQAaABlAGUAZQBhAGIAYwBmAGcAZABiAGIAYQBiAGIAYgBiAF4AXABXAFQAUwBSAFAA
TgBNAEoARgBFAEAAOwA2ADIALQAnACIAHgAeABsAFgAUABQAEQAOAAsACQAGAAIAAAD9
//v/+P/3//X/9f/2//f/9v/2//f/+P/5//f/9//3//T/9P/z//L/8v/z//P/8//0//T/
8//z//D/7//v/+//7//v//D/8P/u/+7/7P/s/+z/7v/v/+//8P/x//L/8//y//P/8//y
//H/8f/y//L/9P/0//T/9v/2//b/9v/2//b/9P/0//X/9P/0//T/9P/0//X/9v/3//b/
9//3//X/8//z//P/9v/3//j/+f/5//f/8//x/+//7v/u/+//8f/z//T/9P/0//T/8v/y
//L/8v/y//P/8//w//D/8P/u//D/8f/0/+//8v/z//X/9v/z//D/7//u/+//8P/v//D/
7//v/+//7//t/+7/7v/u/+//8v/z//T/8//y//L/8v/y//H/8f/y//L/8v/x/+7/8P/x
//P/9f/y/+//7f/s/+//8P/w//D/8P/u/+z/7P/u//D/8f/z//H/8f/w/+7/7v/u/+7/
7v/u/+7/7v/u/+3/7f/u/+3/7v/u/+//8v/y//P/9P/4//j/+P/4//r/+//8//3//P/7
//v//f///////v/+//z/+//6//j/9P/z//L/8f/y//L/8v/y/+//7v/s/+r/7P/s/+z/
7f/w//L/8v/y/+7/7f/s/+v/6v/q/+r/6f/p/+r/6v/p/+r/7P/t/+7/7f/t/+z/6//t
/+7/7//x/+3/7f/x//r/CAAcAC0ANwBIAF0AdACKAJoAowCnALcAxgDIALEAigBbACEA
wv9Z/xf/+/75/gr/JP85/0r/YP97/5j/sf++/8T/zf/W/9//4v/n//H/9f/4//7/AAAA
AAAAAQAAAAIAAwAEAAUABgAJAAwAEAARABMAFAATABAADwARABIAEwAUABcAFgAVABUA
FgAYABkAGgAdAB4AHgAeAB8AHgAfAB4AHgAgACEAJAAmACcAKgAsAC8ALAArACoAKQAu
ADIANQA2ADYAOAA5ADkAPQA/AEAAQgBBAEQARwBJAEwATgBQAFAAUgBUAFUAVwBZAF4A
YABiAGIAZABkAGYAagBtAHAAbwBtAGsAawBpAGoAaABoAGcAZQBkAGMAYgBhAGIAYABg
AF0AWgBWAFIAUABMAEcARQA/ADsANwA0ADMALwAsACoAJwAjAB0AGgAaABcAFAARAA8A
DAAIAAYABAADAAEAAQAAAP////////z/+v/5//j/9//1//X/9f/4//r/+//8//r/+//7
//v/+f/4//b/9f/3//f/+P/5//v/+//8//z/+v/4//T/8v/0//b/9//3//j/+f/6//v/
/v///////v/7//v//P/8//v/+v/5//r//f/+////AAAAAP7//v///wIAAgACAAIAAQAB
AAEAAQACAAMAAwABAP///////wIAAAAAAAAA//8AAP//AAABAP3//P/8//3/AAACAAMA
BAAEAAIAAgACAP7//v//////AAAAAAAA/v8AAAEABAD//wEAAQACAAIAAAD+//7//v/8
//z/+v/6//3//f/9//3/+//8//z//P/8//7//v/+//3//v/+/wAA/v/+//7//v8AAAAA
AAAAAP7//f/9//7//f/+//7///8AAAAAAQACAAEAAAD///7/AQADAAUABwAIAAcABwAJ
AAoACwALAAwADgANAAwACgAFAAMAAQD/////AAABAAIA/f/8//r/+P/4//j/+P/5//j/
+v/6//r/+P/3//b/9f/2//j/+v/7//v//P/8//v//P/+////AAD+/////////////v/9
//3/+f/7//3/CAAaACYAMQA9AE4AYQB2AIwAogCxAL0A1QDqAO4A3QC4AIsAUwD6/4f/
Nf8R/wf/GP8y/0f/Wv9y/4//qv+//87/2P/b/+L/5//s//P/9//9/wYACAALAAwADQAP
ABAAEgATABQAFAAUABYAGAAYABkAGwAcABwAGgAaAB0AIAAhACIAJQAlACUAJgAoACgA
JwAmACcALAAsACwALQAtAC8ALwAwADMAMwA1ADYANgA4ADkAOwA8AD0APgA/AEMARgBI
AEgARQBGAEYARQBIAEsATQBQAFQAWABcAF8AYQBiAGMAYgBmAGgAaQBrAG0AcgB0AHYA
eAB6AHoAfAB9AH8AgQB/AIEAgQCDAIMAgwCCAIMAgwCAAH4AfAB6AHcAdgByAHAAbwBu
AGwAagBoAGQAXwBdAFgAUwBOAEoASgBFAEEAPgA7ADcAMQAuACwAKQAmACMAIwAgABwA
GgAXABUAEgARAA8ADwAQABEADAAKAAkACAAJAAcABwAHAAkACgAKAAoACgALAAsACwAK
AAoACQAJAAkACQAKAAsACwALAAwADAAJAAgABQAEAAQABgAHAAcACAAJAAoACwAKAAsA
CwAKAAkACQAKAAoACgAKAAoADAAMAAwADAAMABAADgAOAA8ADgAOAA4ADgANAA0ADQAN
AAwADQANAAsADQAPABEAFgAVABQAEwARAA8ADQANAA0ADAAMAA0ADwASABQAFQAWAAoA
BAAIAA==
         </WaveFormData>
      </LeadData>
      <LeadData>
         <LeadByteCountTotal>10000</LeadByteCountTotal>
         <LeadTimeOffset>0</LeadTimeOffset>
         <LeadSampleCountTotal>5000</LeadSampleCountTotal>
         <LeadAmplitudeUnitsPerBit>4.88</LeadAmplitudeUnitsPerBit>
         <LeadAmplitudeUnits>��V</LeadAmplitudeUnits>
         <LeadHighLimit>2147483647</LeadHighLimit>
         <LeadLowLimit>268435456</LeadLowLimit>
         <LeadID>V4</LeadID>
         <LeadOffsetFirstSample>0</LeadOffsetFirstSample>
         <FirstSampleBaseline>0</FirstSampleBaseline>
         <LeadSampleSize>2</LeadSampleSize>
         <LeadOff>FALSE</LeadOff>
         <BaselineSway>FALSE</BaselineSway>
         <ExcessiveACNoise>FALSE</ExcessiveACNoise>
         <MuscleNoise>TRUE</MuscleNoise>
         <LeadDataCRC32>2064922665</LeadDataCRC32>
         <WaveFormData>
7//x//H/8f/z//P/9P/0//f/+P/5//n/9//2//T/8v/0//T/9P/1//b/9v/3//f/9P/0
//P/8f/y//P/9P/0//P/8v/y//H/8P/t/+z/6//p/+j/6P/p/+v/7f/t/+3/6//q/+j/
6P/q/+r/6//r/+n/6f/p/+n/5v/l/+T/4//j/+P/4//k/+b/5v/n/+f/6f/r/+n/5f/j
/+b/7f/+/xQALwBMAGkAgwCjAM4AAAE1AVwBYQE8Af4AtQBOAOD/m/94/2b/av91/3f/
ff+H/5f/qP+1/7n/u/+7/8H/yv/S/9r/4P/k/+P/4//k/+X/5//o/+v/7P/t/+7/7v/u
/+//8P/u/+//8f/x//P/8//z//X/9f/1//X/+P/4//j/+f/6//3//f/9/////f/9//7/
//8BAAMABAAFAAQABAADAAQABAAEAAMAAwAEAAUABQAGAAkADAAPABAAEwAWABcAGAAb
ABwAHgAfAB8AIgAlACcAKQArAC0ALwAwADMANQA2ADcAOwA8AD4APgBBAEIARABHAEsA
TQBNAEsATABOAE8AUQBRAFEAUQBRAFEAUABNAE8ATwBMAEwATABKAEoASwBGAEMAQAA9
ADsANgAyADAALQApACQAIQAgAB0AGQAYABMADwALAAkABQACAP7//P/5//n/+f/3//X/
8//0//X/9P/y//L/8v/y//H/8f/x//D/8P/x//D/8f/w//D/8P/w//D/7//u//D/8P/x
//H/8P/w//D/7//u/+7/7f/t/+r/6v/s/+z/7v/u/+7/7v/x//L/8//z/+//7//w//H/
7//t/+3/7v/u/+7/7v/u/+//8P/w//H/8f/x//H/8f/w//D/8P/w//P/9v/2//P/8//z
//P/9f/1//X/9v/2//b/9P/z//L/8f/y//X/+P/2//b/9f/0//T/8v/y//L/8v/z//T/
9v/0//L/7v/s/+//8f/y//L/7//v//D/8v/2//b/9//5//j/9v/z//L/8P/u/+z/6v/r
/+3/7v/u/+7/8P/z//H/8P/u//D/8P/w/+//7//w//P/9P/1//T/8//y//L/8f/t/+3/
7f/t//H/8//0//T/9P/z//P/8//0//P/8f/w//L/8v/z//P/8v/x/+//7f/u//D/8P/y
//D/8P/x//L/8v/x//H/8f/y//L/8v/w//H/8v/y//H/8//z//P/9P/z//L/8f/w//L/
8v/y//L/7//u/+3/7P/v//D/8f/y//D/8P/w//D/7//u/+3/7P/u//D/8v/0//L/8v/y
//L/8v/y//L/8v/z//X/+P/7//v/+//7//3/+//6//j/9//6//v/+//7//r/+v/6//r/
+v/6//v//P/9////AAAAAAAA///9//3//P/7//n/9//3//j/+P/4//L/8P/u/+3/7v/w
//P/9f/1//X/9f/z//D/7v/u/+7/8f/z//T/9f/y//H/8P/v//D/8f/y//P/8f/x//L/
8v/u/+//7f/t/+3/6//n/+f/7P/3/wQAGgA1AFAAawCLAKsA1gAKAUEBZAFjATYB9ACv
AFIA9P+z/47/gP+C/4f/h/+L/5X/qf/A/8n/x//H/8v/0f/Y/97/5P/q/+z/7f/v//D/
8f/z//T/9f/2//f/+P/4//j/+f/6//n/+f/6//n/+v/7//z////9//3//f8AAAAAAAAB
AAIABAAFAAYACQAIAAcABwAHAAkACwAMAA0ACwAMAAwADgAQABIAEwAVABUAFQAUABQA
FQAWABcAFgAZABwAHQAeAB0AHgAgACEAJAAoACwALwAwADEAMgAzADUAOQA8AD4AQwBH
AEgASgBKAE0ATgBQAFAAUwBUAFMAUwBUAFYAVwBXAFcAVwBXAFkAWwBcAFsAXQBdAFoA
WgBXAFQAUwBTAFIATwBMAEkARwBCAD4APAA6ADcAMwAxAC4AKQAjACAAHQAZABUAEwAT
ABAADAAKAAUABQAFAAMAAgD////////8//r/+v/6//j/9//3//f/+f/6//z//P/6//j/
9//2//b/9v/1//T/9f/0//T/8//z//T/9f/1//b/9v/1//X/8//y//P/8v/y//L/8v/y
//b/9v/2//X/9f/1//b/9//1//P/8//0//j/+P/4//j/9//2//T/8//0//P/8v/x//H/
8v/z//T/9f/4//j/9f/3//f/9//5//j/9//3//b/+P/2//X/9P/z//T/9//6//j/+P/3
//b/9P/y//L/8v/x//H/8f/y//T/9P/y//L/9P/1//X/9P/x//H/8v/0//T/8v/x//H/
8//y//D/8P/w//D/8P/w/+//7//u/+z/7//y//b/9f/w/+7/8P/w//D/7//v//D/9P/0
//T/8v/w//D/8f/x//H/8f/x//H/8v/z//P/8v/x/+//7v/t/+7/7f/r/+r/7P/u//H/
8//y//P/8//z//D/7v/q/+j/6//u//L/9v/0//P/8//z//D/8P/w/+7/7v/w//H/8f/x
//P/8f/w//L/8v/y//L/8v/y//L/8v/w//D/8P/w//D/8P/w//D/8f/y//P/9P/0//T/
9P/0//H/8P/v/+7/7//w//H/8v/w//D/8P/w/+//7//w//H/8//z//P/9f/3//j/+P/5
//z//f/9//3/+//6//n/+P/7//z//v8AAP7///////7//P/7//n/+f/7//3//v////z/
/P/7//r/9P/w/+z/6f/r/+z/7v/v//H/8f/x/+//7P/q/+r/6v/r/+3/7v/v/+//7//v
/+//7//v/+//7//u/+3/7f/s/+7/8f/x/+3/6//t/+3/6//u//f/BAAYAC0ARABfAH8A
oQDGAPQAKQFSAWUBTAEUAdcAggAQALv/kP90/27/ef99/4H/if+V/6L/s//B/8f/yf/P
/9b/3P/i/+j/7P/r/+n/7P/t/+//8P/0//b/+P/6//j/+P/5//r//P/9////////////
//8BAP///////wIAAQAAAAAAAAABAAEAAQADAAUABQAGAAcABwAJAAoACwALAAwADAAO
AA8AEAAQABEAFAAVABUAFgAWABgAGgAaAB0AIAAhACIAIgAiACMAIwAlACgAKwAtAC8A
MQAzADUANgA5ADsAPABBAEUARgBIAEgASwBMAE4ATwBTAFUAVQBXAFgAWgBbAFkAWQBZ
AFkAXABdAF0AWwBYAFcAUwBSAFQAUgBSAFMAUgBPAEwASQBGAEAAOwA4ADUAMQAsACkA
KQAlACAAHgAdABkAFQATAA8ADAAIAAYAAQABAAEA///8//n/+f/5//j/9v/2//b/8v/x
//H/8f/z//T/9v/2//P/8v/y//L/8//0//T/9P/v/+z/6v/n/+n/7P/v//H/8P/w/+//
7//t/+z/7f/s/+v/6v/p/+j/7f/u/+//7//v/+//8P/x//D/7f/s/+z/7v/u/+7/7v/s
/+z/6//r/+//7//v/+//7v/u/+7/7v/u//D/7//r/+z/7f/u//H/8//z//T/9P/0//L/
8f/w/+3/7P/t/+7/8f/y//L/8v/x//D/8f/y//D/7//u/+7/7v/u/+z/7P/s/+3/7f/s
/+v/6//s/+7/7v/s/+v/6//s/+z/6//s/+v/6v/p/+j/6//t/+7/7v/s/+7/8f/v/+z/
6v/s/+z/7P/r/+v/7P/u/+7/7v/s/+r/6v/r/+v/6v/r/+z/7f/s/+3/7f/s/+v/6f/o
/+f/6v/r/+v/7P/s/+z/7f/t/+v/6//q/+n/6//s/+v/7P/s/+z/7f/u/+z/6//r/+v/
6//s/+3/7P/s/+z/6//p/+n/5//n/+r/6v/q/+r/6v/r/+z/7f/u/+3/7P/r/+r/6P/o
/+j/6P/n/+b/5f/k/+b/6P/q/+z/6//p/+j/6P/q/+3/7v/v/+//7//w//D/8//0//X/
9f/0//T/8//y//D/8P/w//H/8v/y//P/8//0//T/8//x//P/8//z//L/8//y//L/8f/u
/+v/6v/p/+f/5v/m/+f/5P/l/+T/4//i/+L/4f/i/+P/5P/m/+f/6f/p/+n/6f/n/+X/
4//h/+H/4f/h/+L/4v/i/+P/4//p/+v/6f/j/+X/6v/v//7/GAA3AFQAcQCRALMA2gAK
ATsBWgFRARwB2ACJAB4AsP9t/0z/PP9G/1X/W/9l/3f/h/+e/7H/uf+9/8P/zf/Q/9L/
1v/a/97/4f/j/+b/6f/t//D/8P/w//D/8P/u/+7/7//w//H/8//2//f/9f/1//X/9//5
//n/+f/8//r/+v/7//z/+//7//v//f8AAAEAAwAFAAIAAwADAAMABQAIAAoADgAPABAA
EAARABAADwANAAwAEAASABQAFAAWABoAHAAeACEAIgAkACUAJgAoACoAKwAuADEANAA3
ADYAOQA7ADwAPQBBAEIARABHAEsATQBQAE8AUwBVAFUAVABUAFUAVQBUAFMAUgBRAFMA
VQBWAFUAVQBVAFIAUgBPAEwASwBLAEUAQQA9ADkAOAA0ADEAMAArACcAIgAfAB0AGQAU
ABIAEQANAAkABwAFAAIA/v/8//f/9//3//X/8v/v/+//7//u/+z/7P/s/+z/6//r/+v/
6//s/+7/7v/v/+7/7v/u/+3/7P/q/+j/5//m/+b/5f/m/+j/6v/r/+r/6v/p/+n/6P/o
/+r/6v/o/+j/6P/o/+f/5v/l/+P/5P/l/+f/6f/p/+f/5//o/+v/7P/t/+7/7P/s/+v/
6//v/+//7//v/+7/7v/u/+7/7f/w//D/7f/u/+//8P/z//P/8//0//T/8v/w/+//7v/u
/+7/8P/y//D/8P/v/+7/7f/s/+3/7v/r/+v/6//s/+7/7v/s/+z/7f/v//D/8P/t/+3/
7v/w/+7/7P/r/+v/6f/o/+b/5v/r/+z/7f/u/+z/7f/t/+z/7P/u//H/7//t/+z/7//w
/+7/6//p/+j/6//s/+3/7P/s/+z/7f/t/+v/6//r/+v/7v/v/+//7v/s/+v/6//r/+z/
6//p/+j/6v/q/+v/6//u/+//7//v//D/8P/u/+7/7f/s/+z/7P/s/+v/6//r/+v/7P/t
/+z/7P/u/+//7//r/+f/5//q/+z/7P/s/+z/7P/s/+z/7P/s/+z/7P/s/+z/7P/s/+z/
7P/s/+z/7P/v//D/8f/y/+//7f/s/+z/7P/t/+z/6//w//H/8//0//T/9P/0//P/9v/4
//n/+v/3//b/9f/1//n/+v/8//3//P/8//v/+f/7//v/+//6//j/9v/1//P/8v/v/+7/
7f/t/+z/7P/t/+3/7//v/+//7f/s/+r/6v/o/+j/6f/p/+j/5//m/+X/5v/n/+j/6f/r
/+v/6//s/+r/6v/r/+v/8//z/+//6//n/+r/9f8CABQALQBIAGMAgwCnAM4A/gA5AWgB
dQFYARoBzQBsAPj/nf9u/1b/VP9f/2f/b/99/5H/oP+r/7X/vf/B/8n/1v/c/9r/3P/m
/+v/7//y//P/9f/2//X/9v/3//j/9//2//b/9v/2//f/+f/5//r/+//8/////f/9//3/
AAAAAAAAAQACAAUABQAFAAcACQAJAAoACwAJAAsADAANAAwADAALAAwADQAOAA4ADwAR
ABMAFAAWABgAGgAcABwAHAAeAB4AHgAdAB4AIAAhACQAKAAsAC8AMQAzADUANwA5AD0A
QABCAEMARQBEAEQARwBLAE0AUABSAFcAWgBbAFoAWgBbAFsAXQBdAF0AXQBcAF0AXQBb
AF0AXQBaAFoAWABUAFIAUQBOAEsASABFAEcARABCAEIAPAA3ADEALQAtACkAJAAiAB0A
GQAVABMADwAMAAgABgADAAMAAwABAP3/+f/4//f/9//2//f/+P/2//X/9f/1//P/9P/2
//b/9f/0//T/9P/0//T/8//y//P/8v/y//H/8P/w//D/7//w//D/7//v//D/8P/y//L/
8P/w//D/8P/v/+7/7f/r/+v/6//s/+3/7//t/+3/7v/w//D/8P/w/+7/7v/t/+3/8v/z
//T/9f/z//L/8f/w/+//8v/y/+//8f/x//H/8//z//P/9P/0//T/8v/x//D/7P/s/+7/
8P/x//L/8v/y//D/7v/u/+7/7//v/+//8P/u/+7/7P/s/+3/7//w//D/7//v//D/8v/y
//D/7//v/+3/7P/q/+r/7v/u/+7/7v/u/+//7//u/+z/7v/x/+//6v/o/+r/6v/r/+v/
7P/u/+7/7v/u/+z/6v/q/+v/6//q/+v/7P/t/+z/7f/t/+z/7v/t/+3/7f/v/+//7v/u
//D/8P/x//H/8f/x//D/7//s/+z/6v/q/+z/7P/t/+7/8P/v/+//7//t/+z/6//o/+z/
7v/v/+//8f/t/+3/7v/u/+7/7v/u/+7/7v/u/+7/8P/w//D/8P/u/+7/7v/u//H/8v/z
//T/8f/w/+//7v/u/+3/7f/u/+3/7//v/+//9f/3//r//P/6//r/+v/5//j/+P/3//b/
+P/4//j/+f/5//j/+P/3//f/+P/4//f/+f/5//n/+P/1//T/9P/z//L/7//u/+3/6//q
/+r/6//s/+//8P/x/+7/7P/p/+j/6P/o/+n/6f/r/+v/6//r/+n/6f/p/+n/6//r/+v/
7P/s/+z/7f/t/+//6f/j/+X/5//m/+3/+v8KAB0AOABXAHUAlQC4AOIAFQFIAWUBWgEo
AecAmAA0ANf/mv98/3T/df95/3//g/+N/57/r/+7/8f/zf/P/9L/2v/e/+D/5v/r/+v/
7v/v//H/8v/x//D/7//u/+7/7v/v//D/8//1//j/+f/2//X/9P/1//b/9//4//z/+v/6
//v//P/9//3//f///wEAAQACAAMAAQADAAQABQAHAAgACAAKAAoACgAJAAkADAANAA0A
DgAOABAAEgASABMAFgAXABgAGgAcAB8AIQAiACQAJgAnACYAJwAoACkALAAxADUAOAA6
AD0APQA+AEAAQwBEAEYARQBJAEsASwBOAFAAUwBVAFcAVwBXAFcAWABZAFkAVwBXAFcA
VABUAFUAUgBRAFEAUQBPAE0ASwBHAEIAPgA8ADkANQAwAC0AKwAnACIAIAAdABkAFQAT
AA8ADAAIAAYAAwADAAMAAQD+//v/+//7//v/+v/7//z/9//1//T/8//z//T/9v/2//P/
8v/y//L/8//0//T/9P/z//L/8v/x//D/8P/w/+//8f/y//L/8//y//L/9P/0//b/9v/2
//b/9f/0//P/8f/v/+//8P/x//L/8f/y//T/9P/y//D/7v/v//D/8P/x//P/8//z//P/
8P/w//D/8P/y//b/9//1//T/8//y//P/9f/1//b/9v/4//b/9f/0//H/8P/x//L/9f/2
//b/9v/0//L/8v/y//H/8f/x//L/9P/0//L/8v/w//H/8f/w/+3/7f/u//D/8v/w/+//
7//x//D/7v/u//D/8P/w//D/8P/x//H/8P/v//D/8v/v/+z/6v/s/+z/7//v//D/8v/y
//L/8v/w/+7/7v/v/+//6//r/+v/6//u/+//7//u//H/8f/y//P/8//x/+7/7P/q/+r/
6//r/+7/8f/z//X/8//y/+//7v/u/+7/7//w//H/8f/y//P/8f/w/+//7P/s/+7/7//v
/+3/8//1//L/8P/w//D/8P/y//L/8v/y//D/8P/w//D/8v/y//L/8v/v/+7/7f/s/+7/
7v/u/+7/7//v//D/8f/1//X/9f/3//X/9v/2//f/+P/5//n/+f/6//r/+v/6//v//P/+
/wAA/P/7//n/9v/5//n/+P/5//j/9//1//P/8v/y//H/8P/w//D/8P/x/+7/7v/v/+//
8f/x//H/7//u/+z/7P/s/+z/7f/t/+3/7P/r/+r/6f/r/+3/7//x/+//7//w//D/8P/v
/+//7//v/+//6f/n/+z/9f8CABgAMwBMAGcAhwCnAM4AAAE3AVwBXwE4AfoAtQBcAPr/
t/+Q/3j/dv99/4P/hf+J/5n/rv+//8v/z//P/9H/2P/Y/9j/4P/q/+v/6f/q/+v/7f/u
//H/8v/z//T/9v/2//f/+P/2//f/+f/5//f/9//3//n/+//7//v//v/8//z//f/+////
/////wEAAQABAAIAAwAFAAcACAAJAAcACAAIAAoADQAOAA4ADwAOAA8ADwAQABIAFAAW
ABYAFwAaABsAHAAbABwAHgAfACEAJAAnACkALgAxADQANwA1ADcAOAA4AD0AQQBCAEQA
RgBJAEoATABQAFUAWABZAFcAWABaAFsAWwBbAFsAWwBaAFsAWwBZAFsAWwBYAFgAVgBS
AFAATwBNAEsASQBHAEUAQAA8ADoAOQA1ADAALQAuACsAJwAmACAAGwAWABMAEwAQAAwA
CgAHAAcABwAFAAEA/f/8//v/+v/4//j/+P/4//f/9//3//X/9v/4//j/+f/4//j/+P/6
//r/+f/4//X/8v/w/+3/7//w//H/8f/z//T/9P/1//L/8v/0//T/8v/y//L/8v/0//T/
9P/z/+//7//w//H/8f/v/+//8P/y//L/8v/y//T/9P/z//P/8//z//P/8//y//L/8v/y
//X/+P/4//X/8//z//P/9f/3//f/+P/4//r/+P/3//b/8f/w//H/8v/1//b/9v/2//P/
8P/v/+7/7//x//P/9v/4//j/9v/2//T/9f/1//T/8//z//T/9v/y/+7/6//p/+v/7P/s
/+7/8f/y//P/9P/z//P/8v/w//L/9P/3//X/9P/y//T/9P/x/+//7v/u//L/8v/y//D/
8v/y//P/8//w/+//7v/t/+z/7f/t/+z/7f/t/+7/7//v/+//7v/u/+3/7P/s/+v/7//x
//L/8//w//D/7v/u/+7/8P/x/+7/7v/u/+7/7v/u/+7/7v/u//H/8f/y//T/8f/x/+//
7f/t/+3/7v/u//H/9P/3//n/+f/6//r/+v/5//j/9//3//j/+P/5//n/9f/0//L/7//v
/+//7//u/+//7v/u/+3/7//t/+3/7f/s/+r/6f/p/+v/7f/t/+3/6//q/+j/6P/o/+j/
6f/p/+n/6f/p/+n/6f/p/+n/6f/r/+v/6//s/+3/7v/w//H/8//z//P/8//v/+r/9f8I
ABoALwBMAGsAiwCvANgABgE5AV4BYQE2AfAAoQA4AMj/h/9k/0z/TP9d/2f/bf97/4v/
oP+z/7//xf/J/83/0v/a/97/4v/q/+//8f/v/+//8P/w//H/8v/z//T/9//4//r//P/5
//n/+v/5//n/+f/5//v//P/9//7/AgACAAIAAwAEAAUABQAFAAcABQAFAAYABwAHAAkA
CgALAA0ADgAOABAADwAOAAwACwAPABEAEgAUABcAGgAdAB4AIAAkACYAKAAnACYAJgAl
ACcAKgAtAC8AMgA1ADgAOwA7AD0APgA+AEMARwBIAEoASgBNAE4AUABPAFMAVQBVAFUA
VgBYAFkAVwBXAFcAVwBZAFsAXABbAFoAWQBVAFQAUQBOAE0ATQBKAEcARABBAD4AOAAz
ADAALwArACYAIwAhAB0AGAAWABEADQAJAAcABQACAP7//P/2//X/9P/x//D/7f/t/+3/
7P/q/+r/6v/p/+n/6v/r/+r/6v/r/+r/6f/o/+j/6P/q/+r/6f/o/+f/5v/m/+X/5//o
/+n/6f/m/+T/4f/f/9//4P/j/+T/5P/k/+T/5P/m/+b/5v/l/+H/4f/i/+P/5v/l/+b/
6P/n/+b/5f/k/+X/5v/m/+f/6v/r/+z/7f/r/+r/6f/o/+v/7v/u/+v/5//l/+P/4//m
/+f/6f/q/+r/6P/n/+b/5//o/+v/7v/t/+7/7v/u/+z/6v/q/+r/6//r/+v/7P/s/+z/
6v/q/+n/6f/o/+b/5//n/+j/6v/q/+j/5//n/+f/5v/k/+T/6P/o/+j/6P/n/+f/5v/k
/+b/6P/r/+n/5P/i/+T/5P/m/+X/5f/m/+b/5v/m/+T/5v/m/+f/5//o/+n/6v/r/+v/
6//q/+j/5f/j/+L/4f/l/+X/5P/k/+T/5P/l/+X/6P/n/+j/6P/o/+j/6P/n/+b/5f/k
/+T/4//j/+T/5v/p/+r/6//s/+v/6//q/+v/7P/t/+3/7v/w//H/8v/0//T/9P/1//T/
8v/x/+//8P/w/+//7f/q/+n/6P/m/+j/6P/p/+n/6v/n/+b/5f/l/+T/5P/l/+X/5//n
/+f/5//m/+T/5P/j/+L/4v/h/+H/4f/h/+H/4f/h/+H/4f/i/+P/5P/m/+j/6P/p/+n/
6f/p/+f/5f/n/+7/+f8GABwANwBSAG0AiwCxAOAAFAFFAWQBXQEsAe4AowA0AML/e/9Y
/0r/Tv9V/13/af97/43/nv+v/7v/v//B/8X/zv/U/9r/3v/m/+n/6//s/+3/7//w//P/
9P/1//b/9v/2//f/+P/6//v//f/9//3//f/9/////P/7//r//P/+//7///8AAP//////
/wEAAwADAAQABQAHAAkACgALAAkACgAKAAwADgAQABEAEwATABMAEgASABYAGAAaABoA
HQAgACEAIgAkACYAKQArAC0AMAAzADUANgA3ADgAOQA5ADsAPAA8AD0AQQBCAEQASgBP
AFIAVgBVAFcAVwBVAFgAWgBdAF8AXQBdAF0AXQBfAGEAYgBhAF4AXQBZAFgAVwBUAFMA
UwBRAE8ATQBLAEYAQAA7ADgANAAvACkAJQAjAB8AGgAYABcAEwAPAA0ACQAGAAIAAAD6
//n/+P/1//X/8//0//X/9f/0//X/9v/2//X/9f/1//L/8v/z//L/7//u/+7/7v/w//D/
7//u/+3/7P/s/+v/6f/q/+v/6//q/+r/6f/p/+j/6P/q/+r/6//s/+3/7v/u/+7/7v/t
/+v/6//s/+3/7//t/+3/7v/w//D/8P/w/+7/7v/t/+3/7//v/+//7//v//D/8f/y//H/
9P/0//H/8P/v/+7/7//y//P/9f/2//T/8P/t/+r/6f/q/+3/8P/x//L/8v/y//D/7v/u
/+7/7//v/+//8P/u/+7/7P/s/+7/7//v/+7/7v/v//H/9P/x/+7/7P/r/+3/7P/q/+r/
7P/s/+z/7P/q/+v/6//q/+v/7v/y//H/7v/s/+7/7v/u/+3/7f/u/+//7v/t/+r/7f/u
//D/8f/s/+v/6v/p/+z/7f/t/+z/6v/p/+n/6f/s/+3/7f/u/+7/7v/s/+r/6v/q/+r/
6P/o/+j/6P/q/+n/6f/q/+n/6//r/+v/7//v//D/8P/z//T/9f/1//f/+P/4//j/+P/4
//j/+f/6//r/+//7//j/+P/3//X/8v/x//D/7v/u/+7/7//v/+7/6//q/+n/6f/o/+j/
6f/r/+3/7f/t/+v/6v/o/+j/5//m/+b/5f/l/+X/5f/l/+j/6f/q/+v/6v/p/+j/6P/p
/+r/7P/t/+f/5f/l/+X/5//w////CgAeADkAWAB1AJMAswDYAAgBPQFqAXEBRgEGAb0A
UgDc/5P/cP9e/17/af9v/3X/ff+L/6L/tf+//8X/y//T/9r/3P/g/+j/7P/t//H/8P/x
//P/9P/z//T/9f/2//f/+P/6//z//v///wEAAQD+//3//P/9//7///8AAAQAAwACAAIA
AgAEAAUABgAJAAcABwAIAAkACAAJAAkACQAKAAwADQAQABQAFgAXABkAGAAXABUAFAAX
ABoAHQAeAB0AIAAhACIAJAAmACkAKwAsAC4AMAAxADUANwA5ADsAOgA9AD8AQABEAEkA
SwBOAE4AUQBSAFQAVwBdAGEAYwBhAGAAYABfAGEAYQBhAGEAYgBjAGMAYQBkAGUAYwBk
AGEAXABZAFcAVABRAE4ASwBHAEIAPgA8ADkANQAwAC0AKQAlACAAHgAdABkAFQATAA8A
DAAIAAYAAQABAAEA///+//v/+//7//j/9v/2//b/9P/z//P/8//0//b/+f/6//f/9v/2
//b/9f/0//L/8P/y//L/8//z//H/8v/z//P/7//u/+z/6//s/+z/7v/u/+//8P/x//L/
9v/2//b/9f/x//H/8v/z//L/7//u/+7/8//0//X/9v/0//T/8//z//X/9f/1//X/9P/0
//T/9P/1//j/+P/1//X/9f/1//f/9v/1//X/9P/2//T/8//y/+7/7v/w//L/9P/2//f/
+P/3//b/9//4//b/9f/0//T/9P/0//L/8v/0//X/9f/0//X/9f/2//j/9//0//L/8f/v
/+7/7P/s//D/8P/w//D/7v/v/+//7v/w//L/9f/z//L/8v/y//T/8v/y//L/8v/0//T/
9P/0//H/7//u/+7/7//x//H/8f/1//X/9v/2//X/9P/z//H/8//2//j/+v/8//z//P/9
/wAAAAABAAEAAgACAAEA///9//v/+f/2//b/9v/3//f/9P/x//D/7//v/+7/7v/v/+3/
7//v/+//6//q/+j/6P/p/+r/7P/t/+3/7f/t/+3/7v/v//D/8f/v/+//7//w/+//7v/u
/+3/6f/p/+f/7f/x//T/+f8GABwAMwBMAGkAiQCrANIACgE/AWoBeQFYARgB0wByAPr/
qf+A/2r/aP9z/3n/f/+H/5n/rP+7/8X/zf/P/9P/2P/c/+D/5P/o/+//8f/y//P/9f/2
//f/+P/5//r/+v/6//v//P/+////AQABAP///////wEAAgADAAQACAAIAAgACQAKAAoA
CQAIAAkACwALAAwADQALAA0ADgAPABEAEgASABQAFQAWABYAFwAaABsAGwAcAB4AIAAi
ACIAIQAiACEAIAAiACQAJwApAC4AMgA2ADkAOgA7ADwAPQBAAEMARQBGAEoATwBRAFQA
VABXAFgAWgBbAF8AYQBhAGIAZABnAGkAagBrAGwAbQBrAGsAagBnAGUAZQBiAGIAYQBe
AF0AXQBaAFcAVABRAE4ASABDAEAAPwA7ADYAMwAwACsAJQAiAB8AGwAXABUAFQASAA4A
DAAFAAUABQADAAEA//8AAAEA/f/6//n/+P/4//f/9//3//n/+v/8//z/+f/4//j/+P/4
//j/9//2//b/9v/3//f/+f/6//v/+//3//b/9P/z//T/9P/2//b/+P/4//j/+P/4//j/
+P/3//X/9f/2//f/9//1//X/9v/2//b/9v/2//f/+P/4//n/+//7//v/+//6//r/+v/6
//j/+v/5//X/+f/7//3/AQD/////AAAAAP///P/6//j/9//4//v//v8CAAQABQAGAPr/
9v/2/w==
         </WaveFormData>
      </LeadData>
      <LeadData>
         <LeadByteCountTotal>10000</LeadByteCountTotal>
         <LeadTimeOffset>0</LeadTimeOffset>
         <LeadSampleCountTotal>5000</LeadSampleCountTotal>
         <LeadAmplitudeUnitsPerBit>4.88</LeadAmplitudeUnitsPerBit>
         <LeadAmplitudeUnits>��V</LeadAmplitudeUnits>
         <LeadHighLimit>2147483647</LeadHighLimit>
         <LeadLowLimit>268435456</LeadLowLimit>
         <LeadID>V5</LeadID>
         <LeadOffsetFirstSample>0</LeadOffsetFirstSample>
         <FirstSampleBaseline>0</FirstSampleBaseline>
         <LeadSampleSize>2</LeadSampleSize>
         <LeadOff>FALSE</LeadOff>
         <BaselineSway>FALSE</BaselineSway>
         <ExcessiveACNoise>FALSE</ExcessiveACNoise>
         <MuscleNoise>TRUE</MuscleNoise>
         <LeadDataCRC32>2483688952</LeadDataCRC32>
         <WaveFormData>
9v/2//b/+P/5//n/+f/6//z//v/+/////f/7//n/9//5//n/+v/6//z//P/8//z/+//6
//j/9//5//r/+//7//n/+P/4//f/9//0//L/8f/v/+7/7f/t/+3/7//v/+//7//t/+3/
7P/u/+7/7//w/+7/7v/t/+3/6v/p/+j/5//l/+X/5f/l/+f/6P/o/+j/6//r/+b/3//X
/9P/1//l//v/FQAxAEkAZACIALYA7AAiAU8BYAFIARMB0gB9AC8A/v/f/8j/vP+5/7P/
sf+z/7f/wv/L/83/yf/H/8v/0//a/97/4//m/+T/4v/m/+b/5v/m/+j/6v/r/+z/6//q
/+v/6v/r/+v/7P/s/+z/7P/s/+3/7f/u/+//8P/w/+//7//x//L/8//0//b/9P/1//b/
+P/2//b/9//4//b/9//4//r/9v/2//f/+P/3//j/+P/5//7/AAABAAEABgAGAAUABQAI
AAoADAAPAA4AEAATABUAFwAZABoAGgAdACEAIQAkACMAKAArAC8ALgAwADEAMgA0ADgA
PAA8ADwAPgA+AD4AQABBAEIARQBFAEYARQBDAEUARQBDAEIAQgBDAEQARABBADwAOgA1
ADQAMgAvAC0AKgAlAB8AHAAaABgAFAASAAwACgAHAAYAAwD///j/9P/y//L/8v/x//L/
8P/w//D/8P/w//D/7//u/+z/7P/t/+z/6//r/+z/6v/r/+z/7f/r/+v/6v/q/+z/7P/s
/+3/6//r/+z/6f/q/+r/6P/o/+j/6P/o/+j/6f/p/+n/6f/s/+//8f/x/+7/7f/v/+7/
6//q/+r/6//q/+r/6v/q/+z/7P/t/+7/7f/s/+v/6v/q/+r/6v/o/+v/7f/t/+v/6//r
/+z/7f/r/+z/7P/s/+z/6v/q/+n/5//o/+r/7f/t/+7/7f/r/+r/6P/o/+n/6f/p/+n/
6v/n/+b/5f/k/+b/5v/m/+f/5//n/+j/6P/q/+z/7f/u/+v/6//p/+n/5//n/+T/4P/i
/+P/5P/l/+X/6P/o/+j/5v/k/+b/5v/m/+b/5//n/+v/7P/t/+z/6v/p/+n/6//p/+f/
5//o/+v/7P/t/+3/7f/r/+v/6//p/+n/6f/p/+r/6//r/+v/6v/q/+n/5//n/+f/6f/q
/+j/6P/p/+v/6f/p/+r/6//r/+r/6f/m/+j/5//m/+X/6//r/+v/6v/o/+j/6P/o/+r/
6v/q/+r/6P/m/+T/4v/l/+b/5//o/+b/5v/m/+b/5f/k/+P/4v/k/+b/6P/q/+n/6P/n
/+b/5v/m/+b/5f/n/+n/6v/s/+z/7P/u/+//7f/r/+r/6P/s/+z/7f/t/+3/7f/t/+3/
6//s/+z/7v/w//D/8P/w//L/8f/x//D/7//u/+z/6//s/+z/6//r/+X/4v/g/9//4f/h
/+L/4//l/+X/5f/j/+H/4f/g/+D/4f/j/+X/5v/j/+H/4P/f/+D/4f/i/+P/4//j/+P/
4//g/+D/3v/f/93/2P/P/8n/y//R/9v/7/8LACUAPQBeAIQAsgDqACIBTQFYATYB/wC+
AHcANQAGAOX/zP++/7f/sf+t/63/uf/I/8v/yf/H/8n/zf/R/9b/2v/f/+D/4v/i/+T/
5P/k/+T/4v/k/+X/5v/o/+j/6v/q/+j/5//n/+b/6P/q/+z/7//u/+7/7v/u/+//7//w
//P/9f/1//X/9v/z//P/8//0//f/+P/6//z/+//7//v//P/9//7/AAACAAIAAgABAAEA
AQACAAIAAQAHAAgACAAJAAkACgALAA0ADgASABcAGwAbAB0AHgAeACEAJQAlACgAKQAu
ADEANQA2ADgAOQA6ADsAPgBBAEAAQgBEAEQARABHAEcARwBJAE4AUABQAE8AUQBRAE8A
TgBLAEsASwBKAEoARgBFAEEAPwA8ADgANQA1ADEALAAqACUAIgAdABoAFgAUABEAEAAQ
AA0ABwAEAAMAAgABAP//AAD+//7//v/6//r/+v/5//b/9P/0//X/9//3//j/+v/0//P/
8v/x//P/8//y//L/8f/w/+//7//u/+//8f/v/+//8P/v//D/7//u/+3/7P/t/+3/7f/t
/+//8f/y//H/7//v//L/8v/w/+7/7f/t//D/8P/w//D/7//u/+7/7v/t/+z/6//q/+z/
7P/s/+r/6//t/+3/6//q/+v/7f/v/+3/7v/u/+7/7v/s/+z/6//p/+r/7P/v//D/8P/u
/+v/6v/o/+j/6f/p/+n/6f/q/+r/6v/q/+r/7P/s/+z/7f/s/+v/6//q/+n/6v/q/+r/
6f/p/+f/5//o/+v/6//q/+j/5//m/+X/6P/s/+3/7v/r/+j/6f/o/+j/6P/p/+n/6//s
/+3/7P/p/+n/6v/t/+v/6f/p/+r/6//q/+n/5//n/+X/5f/l/+P/4//j/+P/5//p/+r/
6//s/+7/7//v/+n/5f/j/+D/4//m/+r/7//r/+v/7P/t/+z/7P/s/+r/6//r/+v/6//r
/+3/6//q/+r/6v/q/+r/6v/q/+r/6v/p/+j/5//m/+j/6P/o/+j/6//s/+3/7v/s/+z/
7P/s/+n/6P/n/+b/5//o/+n/6v/o/+j/6P/n/+n/6f/o/+j/6f/q/+3/7//x//H/8v/y
//T/9P/1//X/9P/z//L/8f/0//b/9//6//r/+v/6//r/+P/3//f/9v/5//r/+v/7//r/
+v/5//n/8f/s/+j/5f/n/+f/6P/p/+3/7f/t/+v/6f/p/+j/6P/q/+v/7P/s/+v/6f/o
/+f/5//n/+f/5//l/+X/5f/l/+j/6P/o/+X/4//k/9//1//T/9X/4f/1/wkAHwA5AFgA
fgCoANwAEAE/AVgBTgEjAeoAnwBFAAgA5//M/7r/tf+z/6//r/+x/7b/wf/L/83/zf/R
/9f/3P/e/+P/5v/k/+D/5v/m/+b/5v/p/+z/7v/w/+3/7P/t/+z/7P/t/+//8P/y//L/
8v/z//L/8v/y//L/8P/v/+//8f/x//H/8f/y//T/9f/2//j/+v/6//v//P/6//v//P/+
//z//P/9//7///8AAAAAAQAEAAYABwAHAAsADAAMAA0ADgAOAA4ADwARABQAGAAbABsA
HQAeAB4AHwAjACMAJgApAC4AMQA1ADUANgA2ADYAOgA+AEIAQgBEAEYARgBGAEcARwBH
AEkASgBMAEwASwBJAEkARwBGAEYARwBIAEgASABEAEMAPwA5ADYAMgAvAC8AKwAmACQA
IQAeABkAFgATABIAEAAQAA4ACwAFAAIA///+//3/+//5//b/9f/0//T/9P/0//P/8P/u
/+7/7//x//H/8v/0//D/7//u/+3/8P/x//H/8v/t/+r/5//l/+n/6//u/+3/7v/u/+z/
7P/q/+r/6v/q/+r/6f/o/+f/6//t/+7/7f/t/+3/8P/w/+3/7P/s/+3/8P/w//D/8P/u
/+7/7//w//L/8v/y//L/8v/y//L/8P/y//P/8v/v/+7/7//x//P/9P/2//f/+P/2//T/
9P/z//D/8P/x//P/9v/4//j/9//3//b/9//5//j/9//2//b/9P/0//T/9P/0//T/9P/1
//P/8//0//T/9f/2//b/9v/2//f/9v/3//X/9//2//T/9f/3//n/+//6//z/+//6//j/
9v/4//j/+P/4//n/+f/6//r/+v/4//f/9//4//v/+//5//n/+v/7//r/+f/3//X/8//z
//P/9f/1//X/9f/3//n/+v/7//r/+v/5//f/9//3//n/+v/6//r/+//9//j/9//3//f/
+v/6//r/+P/2//X/9P/z//X/9f/1//j/+P/4//j/+P/6//r/+v/6//j/+P/4//j/9v/2
//b/9v/1//T/8//y//T/9v/4//r/+P/3//b/9P/2//j/+v/+//3//f/9//7///8CAAMA
BQACAAEAAAD///3//f/+//7/AgACAAIAAgACAAIAAQABAAEAAgADAAMAAwACAAIAAQD/
//z/+v/5//n/+P/3//f/9f/3//f/9//3//X/9f/0//X/9v/4//r/+v/6//n/+f/4//f/
9v/1//X/9f/1//X/9f/2//b/9v/7//v/9v/r/+P/4f/j//H/CQAlAEMAXwB+AKgA2AAK
AUABaQFqAUIBAwG+AGUAEwDk/8n/tv+y/7P/r/+v/7X/u//K/9n/3f/d/+H/6f/p/+r/
7v/x//T/9P/0//r//P/+/wAA/f/+//7//v/9//z//f/8////AQAEAAYABQAEAAMAAwAF
AAYABwAIAAoACQAJAAsACQAJAAkACgALAA0ADwASABEAEAAQABAAEwAVABcAGgAaABoA
GwAcABkAGAAWABUAGAAaABsAGwAhACIAIgAjACcAKAApACsAKAAqAC0ALwAzADUANgA2
ADcAOwA7AD4APwBEAEcASwBOAFAAUQBSAFIAVgBaAFoAWQBaAFkAWABbAFsAWwBdAGIA
ZABkAGMAZQBlAGMAYgBhAGEAYQBgAF4AWABVAE8ATgBMAEkARwBEAD8AOQA2ADUAMgAt
ACoAJwAmACQAJAAgAB0AFwAUABEAEAAPAA0ACgAIAAgACAAGAAYABgAFAAYABAAEAAUA
AwADAAQABgAEAAUABgAHAAYABQADAAIAAQAAAP////8AAAEAAwABAAIAAgAAAAAAAgAC
AAIAAgABAAEAAQABAP/////+//v//P/9/wEAAgD///7//v///wEAAgADAAQAAwACAAIA
AgADAAQABQAGAAYABgAGAAQABgAHAAYAAwACAAMABQAHAAcACAAIAAgABgAEAAQAAwAA
AAAAAQADAAMABAADAAEAAAAAAAIABQAEAAMAAgACAAIAAgACAAIAAwAEAAUABwAGAAUA
BQAEAAQABAADAAIA//////3//f///wMABAAEAAMAAwADAAMAAQAEAAQABAADAAIABQAG
AAQAAgABAP//AgACAAIAAAD/////AAADAAEA/////wAAAwAEAAUABQADAAEAAQABAP//
////////AAABAAEAAQACAAQABQAFAAUAAwADAAIAAQAAAAAAAQD/////AAABAAQABAAE
AAIABAADAAIAAQABAP3//f8AAAIAAgACAAIAAgACAAIAAgACAAIAAgACAAAAAAAAAAAA
AAAAAAAAAAADAAQABQAGAAQAAwACAAAA/v/+//7/AAAEAAUABgAIAAcACAAHAAcACAAJ
AAoACwAKAAkACQAIAA0ADgAPABAADgAOAA0ADQAOAA4ADgANAAwACgAJAAcABwAEAAIA
AQABAAAA////////AQABAAEA///9//3//P/6//r/+//8//n/+P/2//X/+P/5//r/+//7
//v/+//7//v//P/8//z/AQABAPz/8//r/+f/7f/3/wcAHwA3AFEAcACWAMQA9gAyAWMB
eAFoATMB7gCdAEkACgDl/87/wP+7/7n/uf+9/8X/yv/N/9P/2f/d/+P/6//w/+z/7f/0
//j//P8AAAAAAAAAAP7/AAABAAIA///+/////v//////AAAAAAIAAgACAAMAAQACAAMA
BAAEAAMAAwAFAAcABwAHAAgACgALAAwADgANAAwADAAMAAsACwALAAwADAAMAA0ADgAQ
ABIAEwAVABYAGAAZABkAGwAaABgAFwAXABgAGQAbABwAIAAlACkAKgArACsAKgAtADMA
NQA6ADkAPAA9AD8AQgBEAEUARgBKAE4AUgBSAFMAVABTAFIAVABVAFYAWQBbAFwAWwBZ
AFoAWwBaAFoAVwBXAFcAVgBVAFAATgBJAEgASABHAEcARAA/ADkANgA1ADIALQAqACQA
IgAfAB4AGgAXABEADgAMAAwADAALAAcABAADAAIAAQACAAMAAwACAAAAAAABAAEAAQAC
AAQAAQABAAEAAQABAAEAAAAAAP///v/9//3//f/9//7/+//7//z/+//8//7//v/+//7/
/f/9//3//f/9//3//P/5//f/9//6//r/+//6//r/+//8//z//P/8//r/+v/7//z///8A
AAEAAgABAAAA///8//3///////3//P/9////AQABAAIAAgACAAIAAAAAAP//+v/6//v/
/f/+/wAAAAD///3//P/9/////f/9//3//v/8//z//P/8//3//v///wEA/////wAAAAAA
AAAA///+//v/+//5//n//P///////v////////////7/AAD///7/+v/4//r/+v/8//z/
/f/9//7//v/+//z/+f/5//r//f/9//v/+//8//z//P/8//v//P/7//z//f//////////
//7//////////f/+//7//f/9//v/+//6//j/+P/5//v/+//7//z//f/8//r/+P/0//b/
9//4//n/+//5//f/9v/2//b/9v/2//b/9v/2//b/9v/2//b/9v/2//b/9v/2//f/+P/5
//r/+f/4//f/9v/1//X/9f/0//L/8v/y//T/+f/7//3/AAD//wAA//////7//f/8//v/
/f/9//7//v////7//f/8//3//v/+//////8AAAEAAQAAAP7//f/7//v/+P/2//X/9f/0
//P/8//1//f/9//3//T/8f/w/+7/7P/s/+3/7v/w//D/7//v/+//7//v/+//7//v/+//
7//v//D/8P/w//H/6f/i/+H/3//X/9f/4//x/wMAGwA5AFYAdgCeAMoAAAE1AVgBWgE1
AfgAswBrACoA+f/a/8j/uf+z/7H/r/+v/7b/v//J/9H/1f/V/9X/2v/e/9//5P/o/+b/
6P/o/+j/6P/m/+b/5f/k/+L/4v/k/+T/5f/n/+r/7P/p/+j/5//n/+j/6v/s/+7/7P/r
/+v/7f/t/+3/7f/u/+7/7//w//L/8f/w//D/8P/y//P/9P/2//L/8v/z//T/9f/2//b/
9//4//r/+//7//7//v/9//3/AAACAAQABwAGAAgACwANAAwADQANAAwADwAVABcAHAAc
ACAAIgAlACYAKAApACoAKQAsAC8ALgAyADYAOAA6AD0APQA9AD8AQQBCAEEAPwBBAEEA
PwA+AD8APwA/AD4APwA8ADwAOQA1ADIALgArACcAIwAeABwAGwAYABMAEAAMAAoABwAG
AAMA///4//T/8v/y//L/8f/u/+z/7P/s/+z/7P/s/+v/5//k/+P/4//j/+P/5P/m/+H/
4f/h/+H/4v/j/+P/5P/l/+T/4//j/+L/4f/h/93/3//g/9//4P/i/+L/4v/i/+P/4//j
/+P/4//j/+L/3//d/93/4P/g/+H/4P/g/+H/4P/e/9z/2v/b/9z/3v/g/+D/4P/g/+D/
3//e/93/2v/e/+H/4v/h/93/3f/e/9//4f/i/+L/4v/k/+L/4v/h/93/3P/c/93/4v/k
/+T/4//g/97/3v/f/93/3f/d/97/4P/g/+D/4P/f/97/3f/d/9v/2//c/9z/3P/c/9v/
2v/b/9v/2f/Z/9r/3f/d/9z/3f/d/93/3f/c/97/3f/c/9j/1v/Y/9j/2f/a/9z/3f/g
/+D/4P/e/9r/2f/Z/9v/2v/X/9b/1v/Z/9r/2//b/93/3f/f/+H/3//d/9v/2f/Y/9n/
2f/Z/93/4P/i/+P/3//d/93/3P/a/9r/2//d/9z/3f/f/+H/4P/e/9z/2P/Z/9n/2f/Z
/9v/4f/j/+D/3v/e/97/3v/f/+D/4f/i/9//3v/d/9z/3v/e/97/3v/b/9r/2f/Y/9r/
2v/a/9n/2v/b/9v/3P/f/+D/4//l/+X/5f/m/+b/5v/m/+f/5//n/+f/5//n/+j/6v/r
/+7/7P/q/+j/5v/p/+n/6v/q/+n/6P/m/+X/4v/i/+H/4f/h/+D/4P/h/9//3f/c/9v/
3v/f/+D/3//b/9v/2v/a/9j/2f/a/9r/2v/Z/9n/2f/a/9v/3P/d/93/3f/d/93/3v/c
/9z/3f/b/9j/0f/H/8P/yf/V/+f///8ZADMAVAB6AKQA2gASAT0BSgEwAfsAugBxACsA
+v/X/7z/qv+l/6X/of+d/6X/sP+7/8X/yf/F/8X/yf/I/8b/zf/U/9T/0v/W/9b/1v/W
/9j/2v/b/9z/3v/e/+D/4P/d/93/3v/e/9z/3P/c/93/3//g/+H/4v/i/+H/4f/j/+H/
4f/h/+L/5P/l/+b/6P/o/+j/6f/q/+j/6f/q/+z/6//s/+7/8P/w//D/7//v//D/8v/z
//P/+P/4//f/9//3//j/+f/7//v//v8CAAUACgANAA8AEAAQABMAEgAUABcAHAAfACMA
JAAmACcAKAArADAANQA2ADYAOAA4ADgAOwA7ADsAPQA+AEAAQAA/AEAAQQBAAEAAPQA9
AD0APAA+ADoAOQA1ADEALgAqACcAJgAjAB8AHgAeABwAGAAWABAADAAHAAQAAwABAPz/
+v/4//j/+P/3//P/8P/v/+7/6v/q/+r/6f/q/+j/6P/p/+v/6//s/+7/7f/t/+3/7f/t
/+3/7P/s/+r/6P/m/+X/5P/l/+f/5f/o/+r/6v/s/+z/7P/s/+z/7P/r/+r/6f/q/+v/
6//p/+X/5f/o/+j/5//m/+b/5//q/+r/6v/q/+z/7P/t/+7/7P/s/+z/7P/q/+r/6v/o
/+3/7//v/+3/7f/t/+7/7//v//D/8P/w//H/8P/x//H/7P/s/+3/7//y//T/9P/z/+3/
6v/p/+n/6//t/+//8v/0//T/9P/0//H/8P/v/+//8f/x//L/8v/v/+7/7P/q/+z/7f/s
/+3/7//z//T/9P/x//H/8f/x//L/9v/3//j/9v/0//b/9v/z//L/8v/x//P/9P/1//T/
9f/1//b/+f/2//P/8v/y//L/8v/y//H/8f/x//P/9f/1//X/9f/1//P/8//y//H/8//2
//j/+f/3//X/9f/0//T/9v/3//b/9P/0//T/9P/2//b/9v/2//j/+f/6//r/9//2//X/
9v/1//X/9f/2//j//P/+/wEAAQABAAEAAQAAAP/////+/wAAAAAAAAAA///+//z/+//8
//z//P/7//3//P/8//v//P/6//n/+f/3//b/9f/1//X/9//3//f/9//1//X/9P/0//T/
9f/2//b/9v/1//X/8//z//P/8//x//H/8f/x//P/9v/4//r/+//9//r/8//n/9//4//z
/wMAFwAzAE8AcACaAMoA/gA0AWEBbgFQARMBygBxAB0A8P/X/7z/sP+z/7X/s/+z/7n/
xP/R/9n/3f/d/93/4f/o/+r/6//w//T/9v/3//b/9f/0//L/9P/1//b/9//4//v//P/5
//n/+v/6//r/+v/6//v//f/+////AAACAAEAAQADAAUABQAFAAYAAwADAAMABAAEAAQA
BQAGAAcACQALAA4ACgAIAAcABgAKAAwADQAPABQAFgAXABcAHQAeAB4AHwAfAB4AHQAd
AB0AIAAkACcAKgAtAC8AMAAwADMAMgA0ADcAPAA/AEMARABGAEcASABJAEwATwBOAFAA
UgBSAFIAVQBVAFUAVwBcAF4AXgBdAFwAWwBYAFYAVQBVAFUAVABSAE4ATQBJAEUAQgA+
ADsAOQA1ADAALgAtACoAJQAiABwAGgAXABYAFgATAA0ACgAFAAQAAwABAP7//P/8//z/
/P/8//z/+//8//r/+v/7//r/+f/5//r/9//3//f/9//4//n/+f/6//f/9v/1//X/9v/3
//n/9//1//T/8f/w//H/8v/z//T/9f/1//X/9f/2//f/9//1//H/8f/0//T/9f/2//j/
+//7//r/+f/4//j/+P/5//r/+//8//3//v/9//z/+//4//3///////3/+f/3//b/9f/4
//r/+//8//7//P/8//v/+f/6//z///8BAAIAAQD///7//P/8//3/////////AAD+//7/
/v/+//v/+v/5//n/+//7//z//P/8//z/+//6//n/+f/3//f/+v/9//3//P/5//n/+f/5
//n//P/8//z/+f/2//f/9v/4//j/+f/5//r/+v/6//j/+f/5//r//f////3//f/+//7/
/v/+//3/+v/3//b/9f/3//f/9//3//j/+f/5//n//P/+//7//v/+//7//v/7//r/+f/4
//n/+f/5//j/+//8//3/AAAAAP///v/+//z//v/+////AgADAAQABQAHAAcACAAIAAgA
BgAEAAIAAwAEAAQABQABAAAA///9/wAAAAABAAEAAwAAAP7//f/9//z/+//7//3/////
///////9//3//P/5//j/+P/4//j/+P/3//f/9f/1//X/9f/4//n/+v/7//z//v///wAA
///7//b/7//r/+3/8f/7/xEAKwBDAFsAegCmANwAEgFEAWkBbgFKARMB0AB5ACcA9v/Z
/8T/uv+z/7P/t/+7/8H/yv/V/9//4f/f/+H/5//s//D/8//4//r//P////7//f/8//3/
AAACAAQABAAEAAYABgAHAAcACAAIAAYABgAGAAcABgAGAAYABgAIAAcABwAJAAkACQAJ
AAoACAAJAAoADAAOAA4ADwAQAA4ADwAQABIAEQASABQAFgAWABYAFQAVABgAGgAbABsA
HwAgACAAIQAmACgAKgAtACsALgAyADUANgA3ADcANgA2ADkAOAA6ADsAQABDAEcATABQ
AFMAVgBUAFYAWABWAFsAXgBfAGAAYQBhAGEAYwBnAGoAawBrAGoAaQBmAGQAYQBhAGEA
YABhAF4AXgBbAFYAUgBNAEkARAA/ADkANgA1ADIALQAqACgAJgAjACIAHwAbABQAEAAM
AAoACAAFAAYABgAIAAoACwAMAA0ADQAMAAoACgALAAoACQAJAAoABQAFAAUABQAGAAcA
BwAIAAcABgAFAAUAAwADAAQAAQACAAIAAAAAAP7//v/+//7/AAABAAIAAwACAAMAAwAB
AP3//f8AAAAAAAAAAAEAAwAEAAQABAAEAAMAAgACAAIAAAAAAAAAAAABAAIAAwACAAMA
BQAFAAMAAAD///////8CAAQABQAGAAQAAAD+//v/+f/6//z///8AAAIAAgABAP7//P/8
//3/////////AAD///7//f/8//7//v/+////AQABAAIAAgD///7//P/6//r/+//6//v/
+v/9//3//P/5//n/+f/5//z/AAABAAIA/v/8//7//v/+//7///////3//P/7//j/+v/7
//3/AQD+//v/+v/6//r/+v/6//n/+f/3//f/9//6//v//P/9//z/+//6//j/+P/4//j/
9v/2//b/9v/3//f/9//2//b/9v/2//j/+f/5//n/+v/6//z//P/9////////////////
/wAAAAACAAIAAgACAAAAAAD//////P/8//z/+//9//z//P/7//v/+P/2//X/9f/0//P/
8//1//f/9//3//X/8//z//L/7//u/+7/7v/u/+7/7f/t//D/8f/y//P/8v/x//D/7//w
//L/8//0/+3/6//o/+H/3f/h/+n/9f8HACEAPQBZAHYAmgDEAPYALgFfAXABUgEbAdgA
hQAvAPz/3f/I/7r/t/+1/7P/r/+z/8D/zf/T/9f/2//h/+f/6P/q/+//8P/w//T/9//2
//X/9P/y//T/9f/2//j/+P/6//r/+v/7//3//v/9//z/+//7//z//v8AAAIA///9//z/
/f8AAAEAAgAEAAIAAwAEAAYAAwACAAIAAgADAAUABwAKAAsADAAOABAADwAOAAwACwAP
ABIAFAAVABcAFgAUABMAGAAaABwAHwAeACAAIwAlACcAKQAqACoAKQAtAC0AMAAyADgA
PABBAEAAQgBDAEQASABOAFQAVgBWAFYAVABSAFQAVQBWAFkAWwBcAFsAWQBbAF0AXQBe
AFoAWQBYAFYAVQBQAE4ASQBFAEIAPgA7ADsANwAyADAAKwAoACMAIAAeABwAGQAYABQA
EQALAAgABgAGAAYABQACAAAAAAAAAPz//P/8//v/+P/2//b/9//4//n/+//+//3//f/9
//3/+v/5//f/9v/3//j/+f/7//r/+//9//v/9//2//P/8v/0//T/9P/0//b/9//4//n/
/P/9//3/+//4//f/+f/4//X/9P/0//X/9//4//n/+v/4//j/+f/6//z//P/8//z//P/8
//z/+v/7//3//f/7//v/+//8//3//P/8//v/+v/8//r/+v/5//T/9P/1//f/+v/8//z/
+//5//j/+f/7//j/9//2//b/+P/4//j/+P/6//r/+v/7//n/+f/6//r/+P/4//f/9v/1
//X/8//z//T/9//3//b/8//z//P/8//1//j/+P/4//b/9v/4//j/9v/2//b/9v/4//j/
+P/4//b/9f/0//L/8//0//X/+P/7//v/+//8//r/+v/4//f/+v/7//z//f//////AAAA
AAMABAAFAAYABwAIAAgACQAEAAIAAAD9/wAAAAABAAEA///8//r/+f/5//j/9//3//b/
9//2//X/8//x//H/8P/z//T/9v/4//b/9v/1//X/9v/3//j/+f/3//f/9//3//T/9P/z
//L/7f/r/+r/6//r/+f/5//v/wMAGwAzAE0AbACQAL4A9gAqAVkBcAFcASkB6gCbAEcA
DgDt/9T/xP/B/73/u/+9/8P/yv/T/9n/3//f/+P/4//m/+j/6//u//L/9P/3//b/9f/0
//b/+P/5//r/+P/4//r/+v/7//v//P/8//z//P/8//3///8AAAEAAgAEAAMAAwAFAAQA
AwACAAIAAgADAAQABgAGAAYABwAIAAgACQAKAAwADAAMAA0ADgAPABAAEAARABQAFgAX
ABcAGAAWABMAEQAUABYAGAAbAB4AIgAnACsAKgArACsAKgAtADEAMQA0ADYAPABAAEUA
RABGAEcASABKAE4AUgBSAFYAWABYAFgAXABdAF4AYQBhAGIAYQBfAF0AXQBbAFoAWQBZ
AFkAWABWAFIAUQBNAEcARABAAD0APQA5ADQAMgAsACgAIgAeABwAGgAXABYAFgATAA0A
CgAFAAQAAwABAAEAAAABAAIA///+//3/+//6//j/+P/5//v/+//8//7/+//7//v/+//7
//v/+v/6//n/+P/3//f/+v/7//3/+//3//b/8//y//T/9P/0//T/9v/3//j/+f/4//n/
+f/3//X/9f/4//j/9//2//b/9//2//b/9v/2//f/+P/6//z/+v/6//r/+v/6//r/+v/4
//j/+f/4//X/9//5//z////+//7//f/8//v/+P/3//X/9f/2//j/+/8AAAIAAgABAPb/
8v/y/w==
         </WaveFormData>
      </LeadData>
      <LeadData>
         <LeadByteCountTotal>10000</LeadByteCountTotal>
         <LeadTimeOffset>0</LeadTimeOffset>
         <LeadSampleCountTotal>5000</LeadSampleCountTotal>
         <LeadAmplitudeUnitsPerBit>4.88</LeadAmplitudeUnitsPerBit>
         <LeadAmplitudeUnits>��V</LeadAmplitudeUnits>
         <LeadHighLimit>2147483647</LeadHighLimit>
         <LeadLowLimit>268435456</LeadLowLimit>
         <LeadID>V6</LeadID>
         <LeadOffsetFirstSample>0</LeadOffsetFirstSample>
         <FirstSampleBaseline>0</FirstSampleBaseline>
         <LeadSampleSize>2</LeadSampleSize>
         <LeadOff>FALSE</LeadOff>
         <BaselineSway>FALSE</BaselineSway>
         <ExcessiveACNoise>FALSE</ExcessiveACNoise>
         <MuscleNoise>TRUE</MuscleNoise>
         <LeadDataCRC32>3619742044</LeadDataCRC32>
         <WaveFormData>
AQABAAEAAwAEAAQABAAFAAcABwAHAAgACAAHAAYABgAGAAQABgAIAAgACAAJAAkACAAH
AAYABAAFAAcACAAJAAYABgAGAAYABQADAAEA///9//z/+//7//3//v/+//7//f/7//r/
+v/7//v//f/9//r/+v/4//j/9v/1//T/8//x//H/8f/x//L/8v/x//H/9f/z/+7/5v/b
/9b/2P/h//H/BAAaACsAPQBYAH4AowDMAPIACAEFAekAvQCNAGQARwAwABoACgD8//P/
7v/n/+L/5P/m/+b/4P/c/9z/4//p/+3/7v/u/+z/6v/p/+n/6f/p/+z/7P/s/+7/6v/q
/+v/6//s/+z/7P/s/+z/7P/s/+z/7v/v/+//7//v/+//8P/w//H/8f/x//H/8v/x//D/
7//y//L/8//z//L/8v/y//H/8P/x//D/7//v/+//7v/u//L/9P/4//j/9v/4//j/+P/6
//3////9//v//v8AAAEABAAEAAYABwAIAAkACwANAA0AEAATABQAFQAXABcAGAAaAB4A
IQAjACQAJAAnACYAKAAqACsALQAsACwAKwArAC0ALQAtAC0ALwAvADAAMQAwACwAKQAn
ACYAIwAgAB8AGwAXABQAEQATAA8ADAAJAAcABQACAAAA/v/5//b/8//x//H/8f/w//D/
7//u/+7/7f/t/+3/7f/r/+r/6v/r/+r/6f/o/+f/6f/p/+n/6f/p/+n/6f/o/+r/6v/q
/+v/6f/q/+r/6v/o/+j/5//m/+T/5f/l/+X/5//n/+f/5//p/+r/6//s/+f/5//p/+r/
6P/m/+b/5//m/+b/5f/l/+b/5//o/+r/6P/n/+b/5f/k/+T/5P/k/+b/6P/p/+j/6P/o
/+j/6v/o/+j/6f/p/+b/5f/k/+L/5P/k/+T/5f/l/+b/5v/m/+b/4//j/+P/4f/h/+P/
5v/k/+H/3//d/+D/4v/j/+H/4f/h/+H/4//m/+f/5//o/+f/5v/k/+P/4P/h/93/2//e
/9z/3f/e/9//4P/j/+D/3v/e/9//4P/g/+D/4P/g/+L/5f/m/+T/4//i/+H/4P/c/93/
3f/f/+L/4v/i/+P/5f/j/+H/3//f/9//3//f/9//4f/j/+T/4f/h/97/2P/Y/9r/3f/e
/97/3f/e/97/3v/b/93/3//e/97/3f/c/9j/2v/c/9z/3v/g/+D/3v/d/9z/2//a/9z/
3P/c/9z/2//a/9n/2P/a/9r/2v/a/9r/2v/a/9r/2f/Y/9f/1v/Z/9r/2//c/9r/2v/a
/9r/2v/Y/9r/2v/c/97/3//h/9//3//h/+L/3//e/97/3f/f/9//4P/h/9//3//g/+D/
3v/g/+L/4v/j/+X/5v/n/+n/6f/o/+j/6P/n/+b/5P/m/+b/5v/l/+D/3f/a/9n/2//b
/9z/3f/g/+D/4P/f/9v/2v/a/9n/2v/d/97/3v/d/9r/2f/Z/9r/2//c/93/2//b/9v/
3P/Y/9f/1f/X/9X/zv/E/73/uv++/8X/1f/q//7/EQApAEgAbACVAMIA6AD6AO8AzQCh
AHsAXAA/ACIACgD2/+j/3//W/8//0v/W/9b/0v/O/87/0P/T/9X/2f/a/9z/2v/a/9v/
2//b/9v/3P/c/9z/3v/e/97/3//f/93/3P/b/9r/3f/e/9//4P/e/9//3//f/+H/4f/i
/+L/5P/l/+b/5//m/+X/5P/j/+f/6P/q/+v/6//s/+3/7f/u//H/8v/z//H/8f/w//D/
7//w//P/8v/x//T/9f/2//f/+f/6//f/+P/8////AQAAAAAAAgADAAUABwAKAA0ADwAS
ABUAFgAXABkAGQAaABkAHAAeAB8AIAAgACMAIgAkACYAJwApACoALAAtAC8AMQAxADEA
MQAwAC8ALwAvAC4AKgAnACUAJAAhAB4AHQAdABkAFgATABIADQAJAAUAAQD///z/+v/6
//f/9v/1//H/8f/x//D/7P/r/+r/6v/p/+n/6f/p/+X/5P/k/+X/5v/n/+j/6f/m/+X/
5P/j/+H/4f/h/+D/4P/g/+D/4f/h/+L/4v/i/+T/5P/j/+L/4P/h/+H/4f/f/9//3//f
/+H/4v/j/+T/4//j/+X/5v/k/+L/4v/j/+b/5v/l/+X/4v/h/+D/4P/f/9//3//f/9//
4P/h/+L/4//k/+T/4v/k/+T/5P/m/+T/5P/l/+X/5v/l/+T/4v/k/+T/5P/l/+T/5P/j
/+L/4v/f/9//3//d/93/3//i/+L/4f/h/+H/4f/i/+L/3//d/93/3f/f/+H/4f/g/+D/
4P/g/9//3//g/+P/4f/h/9//3P/c/9z/4P/i/+b/5P/g/+D/4f/i/+L/4v/i/+L/4//l
/+X/4v/i/+L/4v/i/+H/4//k/+f/5v/k/+L/4f/h/9//3f/b/9v/2//b/9v/3v/h/+T/
5v/m/+n/6f/m/+D/3v/d/9r/4f/j/+f/6v/q/+f/6f/r/+r/6v/p/+j/5v/o/+r/6v/o
/+r/6P/k/+X/5v/n/+j/6P/o/+j/6P/n/+b/5f/k/+b/5v/m/+b/6f/q/+v/7P/s/+z/
7P/s/+r/6P/m/+T/5f/m/+f/6P/o/+b/6P/o/+j/6P/n/+f/6f/p/+v/7P/t/+7/8P/x
//P/8//0//X/8v/x//H/8P/x//T/9//4//b/9//3//f/9f/1//T/9P/2//f/+P/4//j/
+P/4//f/8v/t/+j/5f/n/+f/6P/p/+r/6v/q/+n/5//m/+b/5f/m/+n/6v/q/+r/6P/o
/+n/5//n/+f/5//l/+X/5f/m/+j/6//r/+f/4//k/97/1f/O/87/1//l//T/AgAVAC0A
TABwAJUAvgDkAP4AAQHvAM0AnQBsAEkAMgAcAAoA/P/x/+r/4f/a/9r/3v/i/+T/4v/i
/+f/6f/r/+7/8P/u/+r/7f/t/+3/7f/v//D/8f/0//D/8P/x//H/9P/0//T/9P/2//b/
9v/2//T/9f/1//X/9P/z//P/8v/1//X/9f/1//f/9//3//f/+v/6//v/+//5//r/+//7
//3/////////AAABAAEAAgADAAQABwAGAAUACAAJAAoACQALAAwACQALAA4AEAARABQA
FAAWABcAFgAXABkAGwAeACIAJgAoACkAKwArACwALwAyADQANQA1ADYAOgA6ADoAPAA9
AD8APwBAAEAAQQA/AD8APwA/AEEAQQBCAEMAQwBAAD4APQA4ADUAMgAxADAALQArACkA
KQAlACIAHwAeAB0AGwAaABcAEwARAA8ACwALAAsACgAGAAUABAAEAAUABQAFAAUAAwAC
AAIAAwAFAAUABQAFAAMAAwADAAMABQAFAAUABAAAAP7//P/7//3/AAACAAQABAAEAAMA
AgAAAAEAAQABAAAA///+//3/AAACAAQABgADAAMABQAGAAUAAgABAAEAAgACAAEAAQAB
AAEAAQACAAUABQAFAAUABAAEAAQABAAEAAQAAwAAAAEAAgADAAYABgAGAAcABwAIAAcA
BgAEAAEAAAD/////BAAGAAcACAAJAAcACAAJAAcABQAFAAYABAADAAMAAwABAAIAAgD/
/wEAAQABAAMABQAFAAQABAAEAAQAAwADAAEAAwAAAP//AwACAAQABgAGAAgADAAKAAYA
BgAHAAgABgAGAAYABgAFAAcABwAEAAYABgAGAAYABQAHAAgACwAKAAgABgAFAAUAAwAB
AP//AgADAAQABQAHAAkACwAMAAoACwAJAAQAAgAEAAcACAAIAAcACAAIAAYAAwAFAAcA
CQAKAAoACgAGAAYABgAEAAQABAAEAAQABgAGAAYABgAJAAoACwAMAAsACgAJAAgACAAI
AAgACAAFAAQAAwACAAQABgAGAAoABwAGAAUAAwAGAAcACAALAA4ADgAOAA8AEAARABIA
FAATABEADwAOAAwACgAMAA4ADwAQABIAEwAVABUAFQAUABYAFwAXABcAFAAUABQAFAAR
AA8ADQALAAkACAAHAAcABwAIAAgACAAHAAUABAAEAAQABQAIAAkACgAKAAgACAAGAAUA
BAADAAUABQAFAAUABgAGAAUABQAHAAcAAgD4/+3/6P/m/+//AQAWACwAPwBVAHYAmgC/
AOgADAEYAQcB4wC5AIkAYABFADAAHgASAAwAAQD4//H/7v/0//z//v/8//7/AgABAP//
AQACAAIAAgACAAUABwAJAAsACwAKAAkACgAHAAYABgAFAAkACgALAAwACgAKAAoACgAM
AA0ADQANAAsACwAMAAwADQANAA0ADQAQABEAEgATABEAEAAQAA8AEQAUABcAGQAZABsA
GwAbABkAFwAUABIAFAAWABoAGgAbAB4AHwAgACAAIwAlACMAIQAkACYAJwAqACoALAAt
AC4ALwAxADMANQA4ADsAPABBAEMAQwBEAEMARgBIAEkASABIAEsASgBKAEwATQBPAFIA
VABVAFcAVwBXAFcAVwBWAFUAVQBVAFQAUABNAEsASQBHAEUARQBCAD0AOQA1ADcAMwAw
AC0ALAArACkAKAAlACEAHwAdABkAGQAZABgAFgAVABQAFAARABEAEQARABAAEAARABMA
EQARABEAEQASABMAFAAVABQAEwASABAADQAMAAsACwAMAA4ADwAQABIAEgARABAADgAP
AA8ADwANAA0ADQANAA0ADAALAAoACAAJAAwADgAMAAoACgALAA8AEAAQABEADwAPAA8A
EAARABEAEQARABAAEAAQABAADwAQABAADgAQABAAEAASABQAFAAVABUAEgARABAADgAO
AA4ADgAPAA8AEAAQABAAEQAPABAAEQAQAA8AEAASABAADwAPAA8AEAASABMAEQAPAA8A
DwARABEAEQAQABAADwAOAAwACwANABEAEAARABEADgAOAA4ADgAQABQAEgAPABAAEgAU
ABIAEAAOAAwADwARABEADgAQABAAEAAQAAsADQAOABEAEgASABIAEwATABEADwANAA8A
DwAPAA8AEAARABIAEgAQABMAEwAQAA0ADgAQABAAEAAPABAAEAAQAA0ADwARAA8AEAAQ
ABAADgAQABIAEgAQAAwADAAOABAAEAAQABAAEAAQABAAEAAQABAAEAAQABAAEAAQABAA
DgAOAA4ADgARABIAEQAUABEAEAAPAA0ACwALAAsADQARABIAEwAVABMAEwATABQAFgAX
ABgAGgAZABYAFwAYABsAHAAeAB8AHQAdAB0AHAAcAB0AHQAdABsAGgAZABgAGQAXABUA
EwATABIAEQARABEAEgASABIADwANAAwADAALAAsADQANAAkACAAFAAQABgAHAAgACQAJ
AAkACQAJAAoACgAJAAkADwAPAAoAAgD3/+7/8P/3/wMAFAAmADkATwBuAJAAtQDeAAgB
HgEdAQMB2QCnAHwAXQBGADQAIgAUAAsABAD///z/+v/4//j/+v/8/wAABwAJAAMAAgAI
AAoACgALAAsACwALAAoACgAKAAwACAAIAAkACQAKAAoACgAKAAwADAAMAAwACgALAAsA
CwALAAsADAAMAA8ADwAPAA8AEwATABMAEwAUABQAFQAVABMAEgARAA8AEQATABMAEwAU
ABUAFQAWABYAGAAcABwAGAAaABoAGgAZABsAHAAZABwAIAAjACUAJAAkACYAJwArAC0A
MAAzADMANAA1ADQAOQA7ADsAPAA+AEIARQBHAEgASABLAEoASgBMAE0ATwBNAE4ATgBP
AFEAUQBRAFEAUABPAE8ATwBOAEoARwBFAEYARQBEAEUAQgA9ADkANQA2ADMAMQAvACwA
KQAlACIAHwAbABkAFwAUABUAFgAWABEADwANAAwADQANAA0ADQANAAwADAANAA0ADQAN
AA0ADQANAA0ADQANAA0ADQAMAAsACgAJAAkACAAIAAcABgAIAAgABwAGAAgACQAJAAkA
CQAJAAkACQAHAAYABQAEAAMAAwAFAAYABgAEAAQABQAGAAYABQAFAAUABQAFAAYACAAJ
AAoACwAIAAgACAAIAAcACAAIAAYACAAIAAgACgAKAAoACwALAAoACQAIAAYABAAEAAQA
BQAHAAgACAAIAAoABwAHAAcABgAFAAYACAAHAAUABAADAAYACAAJAAcABwAHAAcACQAH
AAcABgAGAAQABAADAAMABAAHAAUABQAGAAQABQAGAAUABgAJAAYAAAAAAAEAAgAEAAQA
BAAEAAUABwAHAAQAAgACAAIAAgABAAMABAAHAAUABAADAAMABgAFAAQAAwAFAAUABQAF
AAUABwAJAAoACAAJAAcAAgD+//7////+//////8BAAIABAABAAMABQADAAIAAAD+//3/
AAADAAQABAACAAAAAAAAAAAAAAAAAAAAAAAAAAAAAgACAAIAAgACAAIAAgACAAQABAAE
AAQAAwACAP//AAAAAAAAAAD///3//f/9////AgAEAAYACQAIAAcABgAGAAYABQAEAAQA
BAACAAQABgAEAAQABQAFAAYABwAIAAgACgALAAsACwAJAAgABwAGAAUAAwABAP/////+
//3//f///wAAAAAAAP3/+//6//r/+f/5//v/+//8//z/+v/6//r/+f/4//f/+f/5//n/
+f/4//j/9//3//v/8//s/+r/5f/e/9z/4//t//r/DgAlADsAUgBwAJMAuADiAAYBEwED
Ad0AsQCMAGkASAAwABoABgD5//T/6//i/+D/5P/o/+7/7v/s/+3/8f/x//D/8v/0//L/
8//z//P/8//x//D/7//w/+3/7P/s/+v/7//w//H/8v/x//D/7//u//D/8f/x//H/8f/x
//L/8v/x//H/8f/x//P/8//z//P/8v/y//P/8//1//b/9//3//b/9//2//X/9v/3//f/
+P/5//r//f/8//r//P/8//z//v8BAAMAAQABAAQABgAHAAUABAAFAAUACAALAA8AEwAS
ABQAFgAWABkAGwAbABwAHAAeAB8AHwAkACYAKwAsACwALgAvADEALwAwADAAMQAxADEA
MQAxADIAMQAxADEAMgAwAC8ALwAqACcAJAAjACEAHQAaABcAFwATABAADQALAAkABgAE
AAAA+//4//X/8//z//P/8v/w/+//7v/u/+//7//v/+//6v/o/+f/5//n/+f/5//n/+X/
5f/l/+X/5//n/+f/5v/n/+b/5f/l/+T/5P/j/+L/4//k/+T/5P/k/+X/5f/l/+X/5f/l
/+X/5f/k/+P/4v/h/+H/4//k/+b/5P/k/+X/5P/i/9//3f/e/9//4P/i/+P/4//j/+P/
4P/g/+D/4P/i/+T/5f/k/+H/4P/f/+D/4v/i/+P/4//i/+H/4P/e/93/3P/b/9v/3//g
/+D/4P/e/9v/2//b/9n/2f/b/97/3v/d/93/3f/c/9z/2//X/9f/1//X/9n/2f/Z/9j/
2P/Y/9j/1//X/9j/2//Z/9n/2v/Y/9n/2v/a/9r/3P/Y/9T/1P/V/9b/2f/a/9v/3P/b
/93/3f/a/9n/2P/X/9b/0v/T/9P/1f/X/9b/1f/V/9f/1//X/9f/1P/T/9L/0f/S/9P/
1P/U/9X/2f/a/9j/1P/U/9X/1P/U/9P/1P/U/9b/0//V/9f/1P/U/9P/0v/Q/9L/1P/U
/9L/2v/a/9j/1//W/9X/1P/V/9b/1//Y/9f/1v/V/9T/1v/W/9b/1v/T/9L/0f/Q/9D/
zv/Q/9D/0f/S/9L/0//U/9X/2P/a/9n/2P/Y/9f/1//X/9j/2f/Z/9n/2v/a/9n/3P/f
/+D/3f/d/9z/2//c/93/3f/e/93/3f/d/9z/2v/a/9r/2f/a/9n/2P/Z/9j/1//X/9f/
2v/a/9r/2f/V/9T/1P/T/9H/0//T/9L/0P/O/87/z//R/9P/1f/X/9f/1//X/9j/2P/V
/9X/0//T/87/xv+7/7b/uv/B/9H/5P/4/wsAJQBCAGIAiwC4ANwA8gDtAM0AoQB3AFIA
NQAaAP7/6P/c/9n/0v/H/8b/yv/O/9b/1v/S/9L/0//R/83/0v/Y/9b/1P/V/9X/1f/V
/9j/2P/Y/9r/2v/a/9v/2//b/9r/2f/Y/9b/1v/W/9b/1//Z/9r/2//b/9v/3P/c/93/
3f/d/93/4f/h/+H/4f/k/+T/5f/l/+X/5v/n/+f/5//p/+n/6f/r/+v/6v/q/+r/7P/w
//D/8P/y//L/8v/x//P/9P/x//P/9v/4//n//P/+/wIABQAEAAUABwAJAAsADgARABIA
EwAVABUAFgAZAB4AIgAlACYAJgApACgAKAAqACsALQAtAC4ALgAvADIAMwA0ADUAMgAx
ADEAMQAxAC4ALAArACYAIwAgAB8AHgAbABkAFwAaABcAFQATAA0ACQAEAAAAAAD9//z/
+//4//n/+v/6//b/9f/0//T/8v/x//D/7//u/+7/7//x/+//7//v/+//8f/x//H/8f/z
//P/8//y//D/7v/s/+v/6f/q/+r/6v/s/+7/7//w//L/8//z//P/8v/x//D/7//w//D/
8P/w/+v/6//t/+7/7v/s/+z/7f/s/+z/6//r/+z/7f/u//D/8f/x//H/8f/y//L/8v/y
//P/9P/0//L/8v/y//L/9P/2//b/9//3//j/9//2//T/8f/w/+//7//z//T/9P/0//L/
7//v/+//8v/z//b/+v/4//f/9//3//b/9v/1//H/8v/z//T/9//z//H/7v/s/+3/7v/u
/+//8//3//b/9//3//T/9P/0//b/+P/8//r/+P/4//n/+v/2//T/8v/w//L/9f/2//T/
9f/2//f/+P/0//X/9f/3//X/9P/z//P/9v/1//T/8//2//f/+P/5//n/+f/5//j/+P/7
//v/+P/0//T/9f/0//X/+f/7//r/+P/4//j/+P/6//r/+P/6//z//P/8//v/+P/3//b/
9//4//j/+P/5//v//f///wIAAwADAAMABAABAP7///8AAAEAAgAEAAUABAADAAIAAAAA
AAEAAQABAAAAAAAAAAAAAAD///7//f/9//z/+//7//v//P/8//z/+//5//j/+P/3//f/
+f/5//r/+v/4//j/+f/5//n/+f/3//f/9//3//n/+v/6//v//f////z/9P/p/97/3v/n
//P/AAAUACkAPQBcAIIAqwDUAPoADgEHAeUAswCBAFgAQwAyABoACAACAPv/8v/p/+T/
5v/s//L/9P/0//L/9f/5//n/+v/8//7/AAAAAP///v/9//z//P/8//7//f/+/wAAAQAB
AAAA///+//7//v/+//7///8BAAIAAwAFAAUABgAGAAcABwAHAAcACAAHAAYABQAIAAgA
CQAJAAsADAANAA0ACwALAAkABwAIAAkACQAKAA4AEAAUABQAFQAYABkAGgAaABsAGwAX
ABcAGgAcAB0AIQAiACUAJwAnACcAKAApAC0AMAAzADQANQA3ADcAOAA5ADwAPgA/AD8A
QABEAEQARABGAEcASQBKAEwATQBPAEwASwBKAEkASQBJAEoASwBLAEgARgBFAEAAPQA6
ADkAOQA1ADIALwAvACsAKAAlACUAIwAgAB4AHQAZABcAFQAQAA8ADgAMAAoACQAIAAgA
CQAJAAkACQAJAAgACAAJAAgABwAGAAUABQAFAAUABQAIAAkACgAKAAgABgAEAAMABQAG
AAYABgAFAAQAAgAAAAEAAwAEAAUABQAFAAUABQAGAAYABgAGAAIAAQACAAIABQAEAAUA
BwAHAAYABAADAAQABQAGAAgACQAJAAkACQAHAAYABQAEAAYACAAJAAgABAACAAAAAAAC
AAQABwAJAAgABwAGAAQABgAGAAYABwAHAAgACAAIAAoABwAHAAcABwAHAAkADAAKAAkA
CQAJAAYABgAFAAEAAgADAAQABwAFAAUABAAEAAQABAADAAMABgAJAAcABwAHAAQABAAE
AAQABgAKAAgABAAEAAUABgAEAAQABAAEAAMABQAFAAIAAwAEAAUABgAFAAcACAALAAkA
CAAHAAcABgADAAAA/f/+////AAABAAEAAwAFAAYABgAHAAgABgAGAAYABgADAAIA//8A
AAAAAAAAAP//AQADAAUACQAHAAYABQAFAAMAAwADAAQACAAJAAoADAAOAAwADgAQAA0A
DAAMAAsADQANAA0ADAALAAsACgAJAAoACgAKAAoACgAJAAgABwAHAAYABQAFAAMABAAE
AAQABQADAAIAAgD/////AQABAP7//v/8//z//f/9//3//f/+////AAABAAQABAADAAMA
AwABAPz/8v/r/+r/7P/1/wMAFAAkADUASQBsAJYAvQDiAAABDgEDAecAvQCLAGQASQA0
ACIAEgACAPv/+P/z/+7/7v/0//j/+P/2//b/+f/7//3//v8AAAIABAAEAAMAAgABAAQA
BAAEAAYABAAEAAUABQAEAAQABAAEAAQABAAEAAQAAgADAAMAAwAFAAUABgAGAAUABQAF
AAUABwAHAAcABwAKAAoACwALAAsADAANAA0ADQAPAA8ADwAOAA0ACwAKAA4AEAAUABQA
FAAWABYAFgAaAB0AHwAdAB0AIAAiACMAIgAiACQAJQAjACMAJAAlACUAKAArACwAMwA3
ADkAPAA6ADwAPQA9AD8AQABEAEQARABGAEcASQBKAEwATQBPAE4ATQBMAEsATABLAEsA
SwBNAEoASABHAEMAPwA7ADkANgAxAC0AKQArACcAJAAhACEAHwAcABoAFwATABEADwAI
AAcABgAEAAUABQAFAAYABgAHAAgACQAHAAYABgAHAAYABQAEAAMAAwADAAMAAwADAAMA
AwACAAMAAgABAAEAAAAAAP///v/+//7//f/8//z//f/9//3//v///wAAAQAAAAAAAAAA
AP3//f///wAAAgAAAAAAAQACAAIAAQABAP///////wAAAQABAAEAAQABAAIAAwAEAAMA
BAAEAAIA///+//3//v8AAAIABQAHAAQAAQD+//r/+//8//3//////wAAAAAAAAIA////
/////////wEABAABAP///v/9////AAAAAP3/AAABAAIABQADAAEA/v/8//7//v/9//3/
/v8BAP////////z//P/8//7/AAAEAAIAAAAAAAEAAgACAAIAAgACAAAAAQAAAPz//v8A
AAIABAD//////v///wEAAAD////////9//v/+f/7//3///8BAAEA///+//z//P/8//z/
/P/8//r//P/8//z//P/7//v/+//7//3//v/+//7///8BAAEAAQACAAMAAwADAAQABgAE
AAYACAAGAAYABwAHAAcABwAHAAYABAAFAAUABQAGAAYABgAGAAMAAQD///3////+//3/
/f///wAAAAAAAP3/+//6//r/+P/3//j/9//4//j/9v/2//j/+f/6//v/+v/5//j/9//6
//r/+f/5//X/8f/u/+j/4f/i/+j/7//7/w4AIgA1AEsAZgCGAKkA0gD6ABIBCQHrAMEA
kQBoAEsANAAiABAAAgD7//L/5//g/+T/7P/w//D/8v/2//n/+f/5//z/+v/4//r/+f/5
//n/+f/4//j/+P/6//r/+v/7//v//f/+////AAD///7//f/8//7//////////v/9//3/
/P/+////AAABAAMAAwADAAMAAwACAAIAAQABAAIAAwADAAQABwAIAAkABgAFAAMAAgAH
AAoADwAQAAwADgAOAA4AEgAVABcAFQATABYAGAAZABwAHAAeAB8AHgAfACEAIwAnACoA
LQAuADAAMQAwADAANAA6AD8AQwBBAEAAQgBAAEAAQgBDAEUARQBGAEYARwBJAEsATQBP
AEsASQBIAEcARwBEAEIAQQA8ADkANgA1ADUAMQAuACsAKgAlACEAHQAcABsAGQAYABcA
EwARAA8ADAANAA4ADgAMAAsACgAKAAgABwAGAAUAAQAAAAAAAQAEAAUABgAHAAcABwAH
AAcABgAFAAQAAgADAAQABQAHAAUABgAGAAYAAwACAAAA/v/+/////////wAAAQACAAMA
BgAGAAYABgABAAEAAwAEAAIAAAAAAAEAAwAEAAQABQADAAMAAwAEAAUABQAFAAUABgAG
AAYABgAFAAYABgAEAAQABAAEAAYABAAEAAUABQAGAAUABAACAAIAAgACAAMABwAIAAgA
CAAKAAcABwAHAAYABQAGAAgABgAFAAUABQAGAAgACQAHAAcABwAHAAkABwAHAAYABgAF
AAQAAgABAAQABwAFAAUABwAEAAQABAAEAAYACgAIAAYABgAFAAgABgAGAAYABgAIAAgA
BgAIAAcABgAFAAMABQAFAAUABwAKAAoACgALAAgABwAGAAYACAAJAAoADAAOAAwADgAQ
ABIAEgATABMAFQAVABUAFAAQAA8ADQALAAsADAANAA4ADwANAAsACQAJAAgABwAHAAQA
BAADAAIAAQD///7//v/+////AgADAAQABAACAAIABQAFAAUABQADAAMAAwADAAMAAgAA
AP//+//3//b/9v/z/+z/6v/x////DgAeADMARwBiAIQArwDWAPoAFAEVAfcAzwCjAHYA
WQBCAC4AGgAOAAUA/v/1//L/8v/0//j/+v/6//r/+f/3//n/+v/6//7/AAABAAEAAQAB
AAAAAAAAAAIAAAAAAAEAAQACAAIAAgACAAAAAAAAAAAAAQADAAQABQAFAAUABgAGAAUA
BQAFAAUABwAHAAcABwAKAAoACwALAAkACgALAAsACQALAAsACwAOAA8ADwAQABAAEgAW
ABYAEgASABAADgAQABMAFQATABUAGgAeACEAIAAgACIAIwAkACUAJwApAC0AMAAzADQA
NQA3ADcAOAA5ADwAPgA/AEIARABJAEoASgBMAE0ATwBOAE4ATQBNAEsASwBLAEsASgBJ
AEkASQBJAEYARABDAD8AOwA3ADUANQAxAC4AKwApACUAIgAfAB0AGwAYABYAFwATABEA
DwAJAAkACQAIAAcABwAHAAgABAADAAIAAQD///7//v///wAAAQACAAMAAQABAAEAAQAB
AAEAAQAAAAAAAAAAAAEAAQACAAIAAgABAAAA/v/8//r/+//7//v//P/9//7////+//7/
/v/+//v/+//9//7//P/6//r/+//8//z/+//7//z//f/+/wAA///////////+//7//v/+
//7//v/9//r//P/+/wAABAADAAIAAgABAP7//f/8//r//P/8//z//f8BAAQABgAIAPz/
9f/1/w==
         </WaveFormData>
      </LeadData>
   </Waveform>
</RestingECG>
