# Supplementary material for: Detection of Left Atrial Enlargement Using a Convolutional Neural Network-Enabled Electrocardiogram
Source: Front Cardiovasc Med. 2020 Dec 17;7:609976. doi: 10.3389/fcvm.2020.609976 (PMC7773668; doi:10.3389/fcvm.2020.609976)
Supplement: Supplementary file 3 [file Data_Sheet_3.ZIP › normal2/1802017466_5368_0000000Q.XML]

<?xml version="1.0" encoding="Windows-1252"?>
<!DOCTYPE RestingECG SYSTEM "restecg.dtd">
<RestingECG>
   <PatientDemographics>
      <PatientID>1802017466</PatientID>
      <PatientAge>65</PatientAge>
      <AgeUnits>Years</AgeUnits>
      <Gender>Female</Gender>
      <PatientLastName>huanghuizhen</PatientLastName>
   </PatientDemographics>
   <TestDemographics>
      <DataType>Resting</DataType>
      <Site>1</Site>
      <AcquisitionDevice>MAC55</AcquisitionDevice>
      <Status>Unconfirmed</Status>
      <Priority>Normal</Priority>
      <AcquisitionTime>10:26:39</AcquisitionTime>
      <AcquisitionDate>03-23-2017</AcquisitionDate>
      <CartNumber>1</CartNumber>
      <AcquisitionSoftwareVersion>009C</AcquisitionSoftwareVersion>
      <XMLSourceVersion>MAC5000 v1.0</XMLSourceVersion>
   </TestDemographics>
   <RestingECGMeasurements>
      <VentricularRate>76</VentricularRate>
      <AtrialRate>76</AtrialRate>
      <PRInterval>136</PRInterval>
      <QRSDuration>82</QRSDuration>
      <QTInterval>398</QTInterval>
      <QTCorrected>447</QTCorrected>
      <PAxis>80</PAxis>
      <RAxis>49</RAxis>
      <TAxis>14</TAxis>
      <QRSCount>12</QRSCount>
      <QOnset>218</QOnset>
      <QOffset>259</QOffset>
      <POnset>150</POnset>
      <POffset>206</POffset>
      <TOffset>417</TOffset>
      <ECGSampleBase>500</ECGSampleBase>
      <ECGSampleExponent>0</ECGSampleExponent>
   </RestingECGMeasurements>
   <Diagnosis>
      <Modality>Resting</Modality>
         <StatementCount>3</StatementCount>
         <LabelText>12SL ��ϳ���</LabelText>
      <DiagnosisStatement>
         <StmtFlag>ENDSLINE</StmtFlag>
         <StmtText>�������</StmtText>
      </DiagnosisStatement>
      <DiagnosisStatement>
         <StmtFlag>ENDSLINE</StmtFlag>
         <StmtText>T ���쳣���ɿ���Ϊ�±��ļ�ȱѪ</StmtText>
      </DiagnosisStatement>
      <DiagnosisStatement>
         <StmtFlag>ENDSLINE</StmtFlag>
         <StmtText>�쳣 ECG</StmtText>
      </DiagnosisStatement>
   </Diagnosis>
   <Waveform>
      <WaveformType>Rhythm</WaveformType>
      <WaveformStartTime>0</WaveformStartTime>
      <NumberofLeads>8</NumberofLeads>
      <SampleType>CONTINUOUS_SAMPLES</SampleType>
      <SampleBase>500</SampleBase>
      <SampleExponent>0</SampleExponent>
      <HighPassFilter>16</HighPassFilter>
      <LowPassFilter>150</LowPassFilter>
      <ACFilter>NONE</ACFilter>
      <LeadData>
         <LeadByteCountTotal>10000</LeadByteCountTotal>
         <LeadTimeOffset>0</LeadTimeOffset>
         <LeadSampleCountTotal>5000</LeadSampleCountTotal>
         <LeadAmplitudeUnitsPerBit>4.88</LeadAmplitudeUnitsPerBit>
         <LeadAmplitudeUnits>��V</LeadAmplitudeUnits>
         <LeadHighLimit>2147483647</LeadHighLimit>
         <LeadLowLimit>268435456</LeadLowLimit>
         <LeadID>I</LeadID>
         <LeadOffsetFirstSample>0</LeadOffsetFirstSample>
         <FirstSampleBaseline>0</FirstSampleBaseline>
         <LeadSampleSize>2</LeadSampleSize>
         <LeadOff>FALSE</LeadOff>
         <BaselineSway>FALSE</BaselineSway>
         <ExcessiveACNoise>FALSE</ExcessiveACNoise>
         <MuscleNoise>FALSE</MuscleNoise>
         <LeadDataCRC32>989438809</LeadDataCRC32>
         <WaveFormData>
/v/+//7//v8AAAAAAAAAAAEAAgADAAQABAAEAAQABAAFAAYABwAIAAgACAAIAAgABQAE
AAMAAgACAAIAAgACAP7//P/6//j/+v/8//7/AAD+//7//v/+//v/+v/5//j/+//+/wEA
BAACAAAA/v/8//n/+P/3//b/9v/2//b/9v/3//j/+f/6//v//P/9//7//f/8//v/+v/6
//r/+v/6//r/+v/6//r/+f/4//f/9v/5//r/+//8//v/+v/5//j/+P/4//j/+P/2//b/
9v/2//f/+P/5//r/+P/4//j/+P/4//j/+P/4//v//P/9//7//P/8//z//P/6//r/+v/6
//j/+P/4//j/+f/6//v//P/6//r/+v/6//n/+P/3//b/9v/2//b/9v/4//r//P/+//z/
+v/4//b/9//4//n/+v/7//z//f/+//v/+v/5//j/9v/2//b/9v/1//T/8//y//T/9v/4
//r//P/8//z//P/7//r/+f/4//z//v8AAAIA/f/4//P/7v/w//L/9P/5//r/+//9////
//////3/+v/7//3/+v/3//T/9f/y//H/9f/2//b/+P/3//f/9//7//3//f/7//v//P/8
//3////9//v/+//7//v///8BAAMAAAAAAP///v8AAAQABwAIAAkACgAHAAYAAAD7//X/
8//2//j/+f/7//v//P/7//r//P/8//v/+v/3//f/9v/1//X/9v/2//P/9f/3//r//f/9
//f/9f/w/+r/7P/y//X//P8BAAQADgAaACQAMwBOAGgAfACHAIkAigCJAHwAZABSAEsA
SAA+AC0AGwAJAAAA///+//n/9//6/wAAAAD+//3//P/7//n/+P/5//f/+P/4//n/+f/6
//f/9v/1//L/9P/2//T/9P/2//n/+//8//r/+P/4//f/9f/0//L/8v/z//T/+P/7//j/
9P/z//H/9P/z//b/+f/5//T/9P/1//b/+P/7//f/9v/1//T/8//1//b/+P/8//n/9v/4
//n/9v/1//X/9v/0//b/9v/0//L/8v/y//H/9f/3//j/+v/8//7//f/6//n/+//7//v/
/v8AAAEAAgD8//n/9f/y//X/9P/3//j//f/+/////////wMABQAHAAcABwAGAAYABwAJ
AAgABwAJAAgACAAIAAgABwAHAAoABwADAAIAAQADAAQABQAGAAIA///9//v//P/7//v/
+//4//j/+f/4//v/+//6//f/+f/7//7/AwAEAAAA/v/9/////f///wMAAAD//////v/8
//v/+f/4//j/+P/4//r/+v/5//j/9//7//3/AAACAP7//f/7//j/+P/6//j/9f/2//f/
+v/9//7//v/9//f/9//4//j/+P/2//b/+P/5//v/+f/4//j/+f/6//z////9//7//v/9
//v//f/9//3/+//7//n/9v/3//j/+P/5//v//f/+//3//f/7//f/8//0//X/+f/6//f/
+f/5//n/+P/4//f/9v/5//v//v8AAP7//v/9//3//P/7//v/+//7//v/+//6//j/9//2
//T/9f/3//3//f/5//f/9//y//T/9v/5//v//f/9//7/AAD6//j/9f/z////AQAAAPz/
+v/6//r/+v/7//n/9//2//r//f/+//3/+P/6//3/+//3//f/+f/3//T/8//x/+7/8//3
//r//f///wMAAwABAP3/+v/4//f/+//9//3////9//v//f/9////AAACAAMAAQABAAMA
BAAEAAQABAAAAAIAAgABAP/////+//7//f/5//j/+P/2//b/9v/2//X/+P/6//3////8
//v/+//6//f/9//p/+T/8f/5//P/8//y/+r/6P/s/+//8v/7/wAACAAYACwAPwBUAHAA
ggCFAIMAggB/AHwAdABkAEsAQAA6ACkAGQANAAYABQAEAP3/9//2//j/+v/+/wAAAAAA
AP///P/7//f/9v/0//X/9f/2//j/+v/8//z/+f/6//f/9v/5//v//P/8//r/9v/0//H/
8//0//T/9v/4//j/+//9//z/+P/3//X/9//1//f/+f/7//b/9v/3//X/9v/4//P/9v/3
//j/+f/5//j/+P/6//r/+P/7//3/+f/3//b/9v/5//z//f/8//n/+P/3//X/9//3//b/
9v/7//7//v/8//v//f/9//3//P/8//v/+v/9////AAACAP///P/9//z/AAACAAQABQAD
AAUABQAFAAcABwAGAAYACQANAA4ADwAMAAgABQACAAQABQAHAAwACAADAAEA///8//z/
/P/8//3//f/+///////9//z/+//9//7/AAAAAP/////+//v/+v/7//3/AQADAAAA////
/wEA/f/9////AAABAAMABAAAAP3/+f/2//r//P/+/wIAAAD9//r/9//5//n/+v/6//z/
/f/9//z/+f/6//f/8//1//f/+/////7//v/9//f/+P/6//v//P/+/wAABAAHAAIA/f/5
//b/9f/0//T/9f/3//r//P/9//r/+//6//n/+f/7//v/+v/8//z/+//7/wAAAwAFAAUA
BQADAP//+//5//n//P/8//r//f/+//////8AAAAAAAD/////AAAAAP3//P/6//n/+v/5
//n/+f/3//f/9//2//j/+f/6//r//P/9/wIAAQD7//7/+//4//X/8v/3//n/+//+//3/
//////3/+//+/wIAAQD+//3//v/7//v/+//6//j/+f/7//z//f///wEA///7//v/+v/6
//v//f/9//v/+///////AwAFAAQABAAFAAUABAAFAAgACgANAA4ADwAMAAkABgACAP3/
+//4//b/8//1//j//P/+//v/+v/5//f/9//4//r/+//8//3///8AAPf/+f/7//j/9//3
//n/+//8//T/6v/q//H/+P///wgAEAAaACoAPQBOAGQAdgB/AIEAfgB1AHAAZABOAEMA
QAAuABcACQAHAAgACwAIAAkACQACAAAAAgAAAP///v/9//v/+v/7//n/+v/4//n/+f/6
//v//P/9//z/+//8//n/+P/6//3///8AAP3/+v/5//f/9//2//T/9P/y//L/9f/3//r/
+v/9/////v/7//z//f////r/+v/7//j/+P/5//P/9v/5//z////8//r/+f/6//v/+v/+
/wEA/f/7//r/+v/8//7//v/8//7//v/+//3/+//5//b/9P/5//z//P/6//j/+//8//3/
AAACAAMABAADAAMAAgACAAAA/v8AAAAABQAGAAcABwAGAAkACgALAAkABwAEAAIABgAJ
AAkACQAIAAYABQAEAAUABQAGAAoACAAFAAUABQAEAAQABAAEAAQAAwADAAMAAQD///7/
/f/9//7/AAAAAAMAAwACAP//+//7//z///8DAAIAAwAFAAMA/////wEA/P/7//v/+v/7
//3//v8AAP7//v/+/wAAAAD///7//f/6//n/+f/4//r//f///wAA/f/+//v/9//2//X/
9v/3//z/AAADAAEA/v/+//3//P/8//z//v///wAA/////wAA/f/8//z//f/+/wAAAQAB
AP7//f/6//f/+f/9////AAACAAIAAQABAAEAAQAAAP3/AQABAP///f/9//3/AAAAAP3/
/////////v/+//3//P/9////AgAEAAMAAgAAAP//+v/3//X/8//3//v///8CAAIA+f/8
//7/AAAAAAAAAAACAAEAAAAAAP7////+//v/+//+/wIAAQD/////AQD///7//f/7//j/
+P/5//n/+f/7///////9/////v/+////BAAFAAQABQAEAAEAAgABAAIABAAHAAkACAAJ
AAwADgAOAA4ADgAKAAcABAAAAPv/+v/4//f/9f/2//j/+//8//3//v//////AAAAAAEA
AQADAAMABAAEAPv/9//7//r/9f/5//3/+//2//L/7v/w//f//v8FABgAKAAuADgASwBi
AHIAdgB9AIEAegBvAGYAUgBCAEMAQgAqABUADwALAAIAAQACAAEAAQAAAPr/9v/+/wIA
AgACAAEA//////z//P/6//v/+//8//z//P/8//r/+f/6//f/9v/5//3/AAACAAEA/v/9
//v//f/8//r/+v/4//j/+//9/////v8AAAEA/f/5//n/+f/7//b/9v/3//v//v8CAP//
/f/9//3//f/7//r/+v/8//z/+v/9////+//5//j/+P/6//z//P/6//3//v//////////
//7//v///wIAAgAAAPv//f/9//3/AQACAAIAAgABAAEAAAAAAAMAAgAFAAYABwAIAAkA
CQAFAAUAAwABAAMAAwACAAIABgAJAAkACQALAAwADgAQAAwACQAHAAgACAAFAAUABQAG
AAgACgAMAAoABwAFAAMAAgD///3/+////wQACgAOAAoABwADAP3//P/9////AwADAAAA
//////3/+f/5//v/+//9/wAAAgAAAP///f/8//7/AAACAAYAAwABAP///f/7//v//P/8
//3///8AAAAAAgAEAAIA//8AAAEABAAHAAcABgAEAP3/+//8//z//P/6//r//P/9/wAA
/////wAA/f/8//z//f/8//z/+//5//r//f/+////AAADAAQABAACAAIAAQABAAEAAQAA
AP3/AAABAAAA////////AgACAP7////+//3/+//8//z//P/+////AQACAAAAAAD/////
/////wAAAQD1//f/9//2//j//P/+/wAAAgADAAMAAwAEAAEAAQD///v/+f/8/wAA////
////AQD///7//f/7//j/9//3//b/9f/7///////9/wAAAgAFAAkACwALAAkACQAHAAMA
AwABAAMABAAGAAcACAAJAAwADgANAAwACwAGAAQAAgD///v/+f/4//j/9//5//r//P/8
//v/+v/5//f/+f/8/wAAAwAAAP/////+//X///8DAPz/+//9//v/9//4//b/8P/y//v/
AAD7/wIAGAAqADYARQBYAG4AgACBAH8AggCDAHYAXABCADkAPgAyAB0AEQAPAA4ADQAI
AAcABwACAAAAAgAEAAQABAAEAAMA///9//j/9v/4//n/+f/6//j/+P/4//b/+P/6//j/
+P/5//v//P/8//r/+P/4//f/+v/6//n/+v/4//j/+//9/////P/8//v/+//5//v//f/+
//j/9//3//r//P////v/+//7//v/+//5//j/+P/6//j/9v/5//v/+v/5//n/+v/7//7/
///+//z/+v/4//X/9//5//r//P/9/wAAAAD+//z///8AAAEAAwAEAAQABAAAAP///f/8
//7//P/+//7/AQACAAMAAwABAAMAAwADAAYACQALAA4ADQANAAoABwAJAAoADAAOAAoA
BwAFAAYABAABAAEAAQAEAAYACAAKAAcABQAEAAMAAQD///7//f/9//7/AAAAAP/////+
//v//P///wMACQAJAAQAAQD//wEA//8BAAUAAAD//////v/7//v/+v/6//3//v///wIA
AgABAAAA///8//v/+//6//n/+f/4//b/+P/6//j/9f/4//n//P///wEAAgACAP3///8A
AAAAAAACAAIABAAFAAIA/f/5//b/+P/4//n/+//5//r/+v/5//v//f/9//3///8BAAEA
AAD///7//P/7//r/+f/3//P/9//5//n/+f/7//3/AgAEAP//AQABAAEA//8AAAAAAAD+
//3//f/8//r/+v/5//n/+f/5//r/+//+////AAAAAPT/9//8//7/9v/2//b/9v/2//v/
+//7//z///8BAAEA///8//7/AQD///z/+//8//n//v8BAAMABAAAAP3/+f/1//v/AQAD
AAMAAgAAAP////8DAAMAAQABAAEA//8BAAEA/v/+///////+////AgAEAAgACgAMAAoA
CAAGAAMA//////7//v/9//r/+v/7//r/+//8//3//f/8//z//f/9//n/9//2//T//f8D
AAEA+v/z//H/8//5//b/7v/s//D/9//6//n/+P8EABgAMABJAGAAdACGAI0AkQCSAIkA
eABqAFgARwBEAEQANwAdAAcABAAHAAoADQAJAAIAAgACAPz//P/6//j/9f/3//n/+P/6
//r/+//7//z//v/+//7//P/+/wAA/v/+//z/+//5//b/+P/4//r/+//9//z/+v/6//b/
9P/1//X/+P/4//v//f/5//X/9f/1//n/9P/0//X/+f/8/wAA/f/8//v/+v/5//v/+v/6
//z/+v/4//v//f/6//n/+f/6//n/+v/5//b/+f/6//v/+//7//v/+v/6//v//P/6//b/
9f/5//v//f/+//7//f/8//3///8AAAIAAwACAAUABgAFAAQAAwABAAEAAwADAAMAAQAB
AAAAAAAEAAkACwANAAoACAAHAAYAAwABAAAAAgACAAEAAwAFAAQABAAEAAQAAgABAAEA
AQADAAEAAAD///3//v8AAAAAAgADAAMAAQD9//v/+v/7/wEAAgAFAAkABgABAAAAAQD9
//v/+v/4//n/+f/4//j/+v/6//r//P/+//3//P/7//3//f/+//7//f/9//z/+v/7//7/
/f/7//v/+//9/////f/8//r/8//2//r//f8AAPz/+v/6//n//f/9//7/AAD6//b/8//x
//T/9v/3//f/+v///wIABQACAAEA/v/6//3//v/+////AAABAAEA///8//n/9P/v//T/
9//9/wAA/P/9//z/+//8//7///8AAP7//f/9//z/+v/6//n/+f/5//n/+v/7//z//f/+
//7//P/5//r/AAD8//r/+P/2//T/+f/5//n/+v/7//3//f/7//b/+P/7//n/+v/7//7/
/f///////v/8//r/+//7//v//P////7/+//+//7///8BAAMAAwABAAEA///7//v/+f/7
//z//v///wEAAwAHAAoACQAIAAcAAgADAAIAAAD9/////v/+//3//f/+/wAAAAD+//z/
+v/3//b/9v/3//f/+P/5//v//P/3//P/9f/6//f/9f/z/+//7P/s/+z/8P/1//b/+/8E
AAoAGAAsAD8AVABmAHYAhwCNAIoAiQCEAHwAagBXAFAASAA5ACUADwAAAP//AgADAP//
/v/+//r/9P/4//r//P/9//r/+f/1//T/8v/z//P/9P/2//j/+v/6//n/+v/3//b/9v/3
//f/9v/4//j/+v/7//r/+P/1//T/9P/0//f/+f/3//T/9P/z//f/9//7/////f/2//T/
8//y//L/8//t/+//8f/z//X/9v/2//f/+v/6//j/+//9//r/+f/5//r/+P/6//r/+P/4
//j/+P/3//b/9f/z//L/+f/+/wAAAAD6//v/+v/5//v//P/8//z/+v/7//v//P/8//r/
/P/8//3//P/7//n/+P/7//z//f///wEAAgAEAAgACwALAAsABwAEAAIAAAAAAAEAAwAI
AAgABQAFAAUAAgACAAIAAgABAP///v/9/////f/8//v//v8AAAMABAACAAEA///7//f/
9//4//v/AAD+//7////9//n/+f/7//v/+//8//z//f/9//z//P/8//z//P/+//7//f/8
//v/+v/5//n/+P/6//v/+//6//r//P/6//f/9f/1//f/+f/5//r/+v/1//f/+P/4//j/
/P/+/wIABQADAP///P/6//b/9P/z//P/9f/4//r/+//7//3//f/9//z//f/8//r/+P/4
//f/9//6//v/+//5//3//f/7//n/+f/5//z//P/4//n/+P/3//j/+v/7//z/+f/5//r/
+v/5//j/9v/1//f/9//4//n/9//3//f/9v/3//n/+//8//n/+f/9//v/+/8BAPv/9P/1
//b/9//4//n/+f/5//r/+f/7//v/+f/1//b/+P/1//b/+f/+////+//5//b/8v/2//n/
+//9/wAAAwACAP///v/8//v/+//9//3/+//7//////8DAAUABQAGAAgACQAHAAUABQAE
AAMAAgABAPz//P/8//v/+f/2//T/8//x//T/9v/5//r//P/+/wAAAQD7//j/9v/z//X/
9f/2//b/8//1//f//P////n/+f////z/7v/i/+L/5f/m//H/AgAMABYAKAA/AFoAcgCC
AIcAgwCAAIkAigB2AFoAUQBQADwAIQAVABEADgAPAAgAAQD9//r/8v/w//j/+f/4//f/
9f/1//X/8v/y//X/9//4//r/+f/4//f/9P/x//L/7//u//H/9f/4//r/+v/4//j/9//5
//j/9v/2//X/9P/2//f/9f/w/+7/6//v/+//8//3//f/8v/y//P/9f/4//z/+f/4//f/
9v/1//L/8P/v//D/9P/0//n//f/4//f/9//4//j/+v/6//j/9f/0//P/8f/y//P/8//0
//X/+P/4//b/9P/3//j/+f/6//r/+f/4//r/+//7//z/+v/4//r/+v8AAAIABAAFAP//
///9//v//f///wAAAgADAAUABAADAAUABAAEAAQABAAFAAcADAAKAAcABwAHAAMAAAD9
//r///8BAAQABwADAP3/+P/z//T/9v/5//r//v///////f/5//n/+v/9//7//P/8//3/
+//3//f/+f/5//v//v8AAPv/+f/2//T/9//4//n//P/9//3//f/9//n/9f/y/+7/8f/1
//j/+v/5//r/9//z//H/7//v/+//9f/6//7//f/7//r/+P/2//f/+P/7//3/+//5//j/
+P/6//r/+//9//r/+v/5//f/9//5//n/+f/6//3//v/+//v/+P/0//H/8//1//b/9f/6
//v/+v/5//f/9f/2//T/9P/5//z////7//r/+P/2//f/9//4//j/+v/8//3////9//v/
+v/5//v/9f/0//X/9v/3//j/9v/z//D/7v/z//f/+f/5//j/+v/9//v/+v/7//7//f/6
//n/9//0//L/8//z//P/+v///wAA///9//z//P/9/wAAAQAAAAEAAAD9//7//f/7//r/
+v/5//3///8DAAYACAAIAAgABAAEAAIA///7//r/+P/3//X/9//4//r/+v/6//r/+v/5
//X/9P/0//P/9v/3//n/+v/5//P/8//2//f/9f/x//H/+P/4//L/7P/l/+j/7f/s//L/
BAAiAEEAUABYAGoAeQB7AH4AiQCGAHoAbABXAEYARgA9AB8ACwAKAAUA/P/3//n/+P/2
//T/9P/6//z//v////v/+//4//j/9v/1//P/8v/2//j/+v/6//n/+v/3//b/9P/1//X/
9P/3//b/9//3//b/9P/x//D/8//0//j/+//6//b/9f/z//H/7//x//P/9v/y//P/9f/1
//b/+P/z//X/9//5//v/9//0//L/8v/1//T/+P/7//v/+//8//7//P/8//r/9v/4//j/
+P/3//T/8//x//D/9v/6//v/+v/2//f/9v/1//f/+P/4//j/+f/7//z//v////7/AQAC
AAQABAAEAAMA//8BAAEAAQD//////v/+/wIABQAFAAUABQAEAAQABAAAAP////8CAAIA
/////////P/8//z//P/+////AQADAAEA///+//3//f/+/wAAAAABAAEAAAD9//n/9//2
//f//f/8//3///////v/+//9//r/+f/5//j/+P/5//n/+v/3//b/9f/2//n/+f/5//n/
+P/3//f/9v/3//n/+v/6//r//P/6//f/9//3//n/+//7//z//P/3//n/+v/6//r/+f/4
//n/+f/7//n/+P/4//b/9P/z//P/9f/4//r/+//5//v/+//7//3///////7//f/8//r/
+f/9////AAD////////9//v/+P/3//n/+P/1//f/9//3//f/+P/4//j/9f/1//b/9v8A
AAIA/v/7//r/+f/4//n/+f/5//r//v8BAAIAAQD7//r/+v/1//b/9//6//n/+f/5//j/
9v/3//n/+v/7////AwADAAEA///8//r/+f/7//v/+f/5//r/+f/8//3/+//8//7///8E
AAcADAAQAA0ADAALAAYABAACAP//+//9//z//P/7//j/+P/5//j/+f/6//v/+//4//j/
+f/5//v/+//8//z/AwD9//n/+v/1/+//7f/x//D/6v/q/+z/8f/4//n/AAAUACYAOABT
AGwAeACAAIUAhwCAAG0AXABQADwAOwA6AB4ABQADAP///P8DAAYAAwD//wAAAAD+//r/
/v/+//7//f/9//3/+v/6//r/+//7//z//P/8//z/+v/6//z/+v/6//f/9//2//T/+P/4
//r/+//5//j/9v/2//f/+P/8/////f/4//b/8//2//X/+P/7//3/+P/4//n/+v/8////
+//4//f/9v/1//f/+P/6//7//P/4//n/+f/4//n/+//+//z//v/+//z//f/+///////8
//v/+f/4//v//v/+//z/9//5//n/+f/9//7//v/+////AQACAAQAAgAAAAIAAgAFAAYA
BwAHAAcACQAJAAkACAAHAAUABAAIAAsACwALAAsACgAKAAoABgADAAEAAgADAAMABgAJ
AAUAAgD///z//f/9//7///8BAAEAAgADAAAAAAABAAAABAAFAAUAAwAAAP////8BAAMA
AAD//////f/5//n/+//6//v//f/+//7//////wAA+//4//X/9P/1//X/9f/1//j/+///
/wIAAgADAAMAAgACAAQAAgD///7//f/+/////v/+//3/9//6//z//f/+//3//P/9//3/
/f/7//r/+v/7//r/+v/7//n/+v/6//n/+f/7//v/+//9///////+////AAAAAAEA////
//7/+////wEAAQABAP3/+//8//r/+f/9////AQADAAQABAAEAAEA///+//z/+v/4//b/
9//4//n/+v/7//v/+//8////AQABAP//+v/8/////f/9////AwADAAAA///9//r/+P/3
//X/8//5////AQABAAIAAgADAAUABAADAAAA//////3/////////AAACAAMABwAJAA0A
EAALAAgABQD+/wAAAAD///3/AAAAAAEAAQD///7//v/8//7//v/+//3//v/+///////9
//3//v/+///////7//z/+//3//v////8//b/7P/o//X/BgABAAAAFgAqADgATQBmAHYA
fgB/AHsAdgBrAGIAVABKAEcAPgAsABsADQAFAAAA9//6/wUAAwD6//7/BgACAAIAAgAC
AAEA//////z//P/5//n/+P/4//r/+v/6//j/+f/8//v//P/7//3//v/+//z/+v/6//n/
+f/4//b/9v/5//r//v8BAAAA/P/7//n/+f/3//n/+//9//j/+P/5//f/+P/6//X/+P/7
//7/AQAAAP7//f/+//z/+P/5//n/+P/5//v//v/8//7//v/8//3//v///////v/9//v/
+v/+/wIAAwACAP3//f/7//n//f/+//7//v8BAAMABAAGAAUAAgADAAIABQAGAAcABwAH
AAsADQAPAAoABwADAAAABgALAA0ADwANAAoACAAGAAUABQAGAAoACAAFAAUABQAFAAYA
BwAIAAUAAwACAAEAAQD///7//f/7//z//v/+/wIABQAHAAcAAQD///7///8FAAQABQAH
AAUA///9//3//f/9//7//v8AAAMABQAIAAIA/v/6//j//P///wIABQAEAAMAAwACAP7/
/f/7//j/+v/+//7//f/6//n/+v/7/wEABAAGAAMAAgACAAEAAAD+//7/AAABAAQAAwAD
AAQAAgAAAP///////wAAAAD///3//////////f///////v8AAAAA/////wIAAwADAAEA
AwADAAEA///+//3////+//3/////////AQAEAAYACAAFAAMAAgAAAAEAAgACAAMABgAH
AAMA+//6//j/+P/4//j//v8BAAQACAAHAAcABQABAP7/AAADAAEA/f/7//v/9//5//v/
/P/8/wAAAwAFAAcACAAJAAYAAQAFAAYACAALAAoABwACAP//AAD//wIAAwAFAAYACAAJ
AAgACQAMAA4ADgAOAA4ACgAGAAIA/f/3//v//P/+////AQACAAQABAAGAAYABgAFAAIA
AgADAAMAAAD//////v8BAP//BQAEAAMACwAFAPP/7P/y//b/9P/v//j/CQAOAAwAHAAy
AEEAVABwAIYAiwCNAI4AgwBuAGAAUABJAEoAPgAnABUADwAMAA8ADAAFAAUACAAGAAQA
BAAEAAQABAADAAEAAQD+//7/AAABAAEAAgD///7//f/6//r//P/6//r//f///wAAAAAA
AP7//v/9////AAAAAAIA/f/6//r/+f/9//z//v///wEA//8BAAMAAgD8//v/+//+/wAA
AwD///3/+//5//f/+f/4//j/+v/8//z/AQAFAAIAAQABAAIAAAACAAIAAAD+//7//v/9
//3//f/8//z/AAAEAAUABAAAAAEAAAD//wMABAAEAAQAAgADAAMABAAFAAQABwAIAAkA
CAAHAAUABgAJAAoACwANAA0ADAAMAA4AEQARABEADwAOAA4ADgAOAA0ADQAQAAwACQAJ
AAkABwAGAAUABAAEAAMAAwADAAcACQAMAA8ACwAKAAoACAAFAAMAAAD7//3///8CAAcA
CgAIAAgACQAJAAUABQAHAAYABwAJAAoABwAHAAYABgAGAAYABgAIAAQAAQD+//v//v8B
AAUACAAIAAkACQAIAAcACAAFAAEABAAFAAgACwAJAAgABgD///3//v/+//7/AQACAAUA
BwAFAAMAAgACAAQABAAFAAcABQAGAAYABQAEAAUABAADAAEAAwADAAIABQAGAAYABwAG
AAcABwAFAAQAAwAAAP3/AAADAAkADAAHAAcABQADAAUABgAGAAYABgAHAAkACgAHAAYA
BAADAAUABwAKAA0ACgAJAAgABgAFAAUABQAEAAQABQAKAAkABwAHAAkABgAHAAgACgAL
AAgABwAHAAgAAgAAAP3/+//8////AwAIAAYABQAFAAUACAAJAAsADgAPAA8AEAAVABMA
EQAPAAwADAAKAA8AEgASABIAEwAVABQAFAAUABQABAD7//z///8AAAEAAgAEAAYACAAK
AAcABgAFAAQABgAGAAYABgAJAAoACwAMAAsACgAJAAgABgAEAAIAAAACAAIAAgACAAQA
BAAEAA==
         </WaveFormData>
      </LeadData>
      <LeadData>
         <LeadByteCountTotal>10000</LeadByteCountTotal>
         <LeadTimeOffset>0</LeadTimeOffset>
         <LeadSampleCountTotal>5000</LeadSampleCountTotal>
         <LeadAmplitudeUnitsPerBit>4.88</LeadAmplitudeUnitsPerBit>
         <LeadAmplitudeUnits>��V</LeadAmplitudeUnits>
         <LeadHighLimit>2147483647</LeadHighLimit>
         <LeadLowLimit>268435456</LeadLowLimit>
         <LeadID>II</LeadID>
         <LeadOffsetFirstSample>0</LeadOffsetFirstSample>
         <FirstSampleBaseline>0</FirstSampleBaseline>
         <LeadSampleSize>2</LeadSampleSize>
         <LeadOff>FALSE</LeadOff>
         <BaselineSway>FALSE</BaselineSway>
         <ExcessiveACNoise>FALSE</ExcessiveACNoise>
         <MuscleNoise>FALSE</MuscleNoise>
         <LeadDataCRC32>2371089443</LeadDataCRC32>
         <WaveFormData>
7v/u/+7/7v/y//T/9v/4//r/+v/6//r//P/8//z//P8AAAIABAAGAAgACAAIAAgABwAG
AAUABAACAAIAAgACAP///v/9//z//v8AAAIABAACAAIAAgACAP///v/9//z///8AAAEA
AgAAAAAAAAAAAP3//P/7//r/+v/6//r/+v/7//z//f/+//z//P/8//z//P/8//z//P/9
//7///8AAP7//v/+//7//f/8//v/+v/7//z//f/+/wAAAAAAAAAA/f/8//v/+v/9//7/
//8AAAIAAgACAAIAAAD+//z/+v/7//z//f/+//7//v/+//7//v/+//7//v8AAAAAAAAA
AP3//P/7//r//P/8//z//P/8//z//P/8//v/+v/5//j/+P/4//j/+P/5//r/+//8//n/
+P/3//b/9//4//n/+v/7//z//f/+//3//P/7//r/9//2//X/9P/2//b/9v/2//T/9P/0
//T/9f/2//f/+P/4//j/+P/4//v//P/9//7/+v/4//b/9P/2//b/9v/3//n/+v/6//v/
+//7//r/+v/6//r/+f/4//f/+f/6//v///8BAAIABgAHAAoACwAOABAAEAASABQAEgAT
ABMAEgATABIAEAAQABEAEwAUABMAEAAOAAwACgAEAAIAAgAAAP/////9//3/+v/4//T/
8f/z//P/9f/1//X/9P/z//P/8//y//L/8v/v/+3/6v/o/+r/6//r/+v/7//r/+v/8f/x
/+7/8P/w/+3/6//0/wQAFQApAD0AVQBpAHsAjQCjAL4AzwDMALYAmwCDAGsAUAAzABsA
CgACAAQABAD///3/+P/2//f/9//z//L/8P/t/+//7//u/+3/7//w/+//8P/w//D/8P/x
/+7/7f/u/+r/7P/s/+v/6//w//H/8v/0//P/8v/x//D/7//t/+z/6//u//D/8v/3//P/
8P/s/+r/7P/s/+3/7f/u//D/8f/z//L/8f/y//H/7f/s/+z/6//t/+z/7f/u//H/8v/y
//L/7v/t/+z/6//q/+r/6f/n/+r/6//s/+v/7f/t/+z/7P/t/+//7//v/+//7//v//D/
8f/x//H/8f/v/+v/6f/o/+r/6//v//D/8P/y//P/8//2//f/+P/5//n/+f/5//v///8A
AAAAAAD//////v///wIAAwAFAAcABQAGAAYABgAFAAQABAADAAEAAQABAAEAAAAAAAEA
AQD9//3/+//5//v//P/7//v//f/9//7/AAABAAAA/f///wAA//8AAP////////3//f/7
//7//v/8//n/+f/4//f/+f/6//n/+v/8////AgAFAAIA///7//j/+f/7//7////9//3/
/f/+/wAAAgACAAEAAAD//wEA/v/+//7///////3//P/6//z//f/+////AAAAAAAAAAAA
AAAAAAAAAAAA/f/+//r/+f/7////AAABAAMAAQD////////+//z/+//5//n/+v/6//z/
/P/8//z/+//6//n/9//5//z///8BAP7//f/9//3//f/+//7//P/6//r/+v/7//r/+f/4
//j/+f/6//z//f/2//n/+v/5//f/+P/7//3//f8BAAEA///8//z/+v/5//7/+v/7//r/
+v/6//r/+v/4//f/9//2//j/+f/6//r//P/9//7//v/9//3//v/+//3//v//////BAAJ
AA4AEQASABQAFAAWABUAFAAUABMAFAATABIAEAASABIAEwATABQAEgARABAACwAGAAMA
AgD+//3//f/7//3///8AAP////////3//f/3//P/8P/t/+//7//u/+7/8P/z//X/9v/0
//L/8f/v/+//7//n/+f/7//v/+z/8P/y/+3/7f/y//7/EwApAD0AUQBlAHcAiwClAMIA
zwDQALoAmQB9AGsAWgBBACUAEAAGAAYABgABAPv/+v/4//f/+//7//b/9P/z//P/8//y
//H/7v/u/+z/7P/u/+7/7v/v//H/8//3//b/9P/y/+//7f/t/+3/7f/u//D/8P/w//D/
7v/t/+3/7f/t/+7/7//z//L/8P/t/+z/6v/q/+v/6//r/+z/7P/t/+v/6//t/+3/7f/u
//D/8f/u/+z/7P/s/+v/7P/s/+z/6f/p/+n/6f/q/+z/7f/t/+z/6//q/+f/5//n/+b/
5v/n/+n/6f/p/+n/6//t//D/7//t/+v/6f/q/+n/6v/s/+v/6//u/+7/7//w//D/7//w
//H/8v/z//b/9//4//v//v/+//3//P/6//v/+//9//7///8BAAMAAAAAAP///v///wAA
AgADAAAA///+//3//f/8//z/+//9//////////7//v/8//v/+//7//z//v/+//7//P//
/wEA//////3///////3//f/7//z/+v/2//f/+f/6//v/+P/4//b/9v/3//n/+//9//r/
+f/3//b/9P/1//f/9//3//n/+//+//3//v/9//v//v///wMAAgAAAAAAAQABAP7//P/5
//r/+v/6//r/+v/7//z//f/+//z//P/8//z/+//8//j/9//6//3//f/9/////////wEA
AAD+//v/+f/6//v//f/+//z//P/8//z///8AAAEAAQD///7//f/7//n/9//2//X/9//4
//j/9v/2//b/9v/3//n/+f/5//r/+v/6//v/+//z//T/9P/0//T/9P/2//f/+f/6//n/
+f/5//j/+//9////AAD/////AAAAAAEAAgADAAMABAAHAAoACwAOABAAEAASABQAFAAV
ABUAEgARABAADgAQABIAFQAXABMAEAAOAAwACAAEAAIAAgABAAEAAgABAAAA///9//n/
9f/z/+//7f/v/+//8P/x//D/7//t/+z/7//x//L/8v/x//D/8P/v/+3/7f/x/+//7f/t
//D/8P/y/+//6//y/wYAHQAxAEcAWwBpAHsAkwCrAL4AywDKALQAlQB9AGsAUgA3ACUA
GgASAAwACAAFAAMAAAAAAP//+//5//b/9P/z//L/8f/v/+3/7v/u/+z/7P/v//D/8f/z
//H/7//v/+r/6v/q/+n/6f/t/+//8f/0//D/7v/s/+r/7P/r/+v/6//q/+r/6v/t/+//
8P/w//L/8P/u/+3/6//s/+z/6//r/+n/6f/r/+v/7P/u//H/8//w/+z/6v/o/+r/7P/t
/+7/7P/r/+r/6f/s/+7/7//v/+7/7f/s/+n/5//n/+b/5v/l/+f/5//n/+f/6f/r/+7/
7f/t/+3/7f/q/+f/5v/m/+n/6f/s/+z/8P/y//P/8//1//X/9f/1//b/9f/0//X/+f/6
//r/+v/8//3//f////3//f/+/////f/+//7//v///wAAAgADAAEAAQABAAEA/v/8//v/
+f/6//3//v///wAAAAD+//3//P/7//v//P/+//7//P////3/+//7//n/+P/3//T/8//2
//r/+//6//z//f/9//3/+f/4//X/9P/2//f/+P/5//z//f/9//7/+//7//z/+//4//f/
9v/2//r//v8AAAEAAQABAAQAAgD///7//v/9/////v/8//7///8AAAEAAgAAAAAAAAAA
AP7//v/+//7//P/+//v/+//+/wEAAQABAAEA///9//3//P/8//v/+//8//3///8AAP//
/v/9//z//P/8//z/+//+/wAAAgADAP///f/8//v/+f/4//b/8v/z//b/+f/9////+f/7
//7/AAAAAAAAAAD9//v/+v/4//n/+f/5//j/+f/7//3//v/8//3///8AAAIABAAGAAcA
DAAPABIAEwAVABYAFQAWABYAFgAXABcAGQAZABkAGAAWABYAFwAXABUAEgAQAA4ADAAI
AAYABgAEAAMAAwABAAAA///9//n/9f/1//P/8//x/+//7v/t/+7/7//v//D/8v/z//P/
8v/0//T/9f/1//P/7//x/+//6//t//L/8P/w//X/+f8GABgALQBHAGcAewCFAJMArQDL
ANoA1QDGAKwAiwBxAFsARAAtACEAHAAWAAoAAgD9//f/9v/6//3///////j/8P/x//P/
8//y//H/8v/y//D/8P/v/+7/7f/t/+//7//x/+7/7P/s/+v/6//v/+//7//w//P/9P/1
//b/9P/x/+//7f/s/+z/7P/v//H/8v/y//T/8f/w//D/7//w//D/7//v/+3/7f/v/+//
7v/u/+//7//w/+7/7v/u/+7/7v/t/+z/6f/p/+n/6f/n/+j/6P/n/+v/7f/v/+//7//v
/+7/7v/t/+//7//v/+v/6//r/+z/6//r/+v/6//s/+v/7P/u//H/8f/0//T/9P/2//f/
9//1//X/9f/1//X/8//x//H/+P/6//v//P///wMABgALAAcABQAEAAMAAwAEAAQABAAH
AAgACgALAAcABwAHAAcAAgAAAP///f///wMABQAHAAQAAgD+//v/+//7//z//v////7/
+//9//v/+f/5//f/+v/7//r/+//6//z/+//4//v//f/+/////P/8//r/+v/3//f/9//3
//j/+f/5//r/+//9/wAAAQABAAEAAQACAAEAAgABAP///f/9/wAA/v/+//7//////wMA
BAAEAAgABgAEAAIAAAD///7//f/8////AAABAAIABQAIAAYABwAFAAcABgAFAAQAAQD+
//3/AAAAAP//////////AAAAAP///v/9//z//P/8//z/+//8//7/AAABAP7//f/9//3/
/v8AAAEAAAD0//j/+P/3//r//P/8//z//P/8//v/+//6//3//f/9//z/+v/7//z//P/9
////AgAEAAMABAAFAAUACAALAA4ADwASABQAFAAWABkAGgAcAB0AHAAbABoAGAAXABYA
FgAVABIADgALAAgACAAGAAYACAADAAEAAAD9//3//f/8//n/9f/1//P/8//z//H/8P/v
/+3/7f/s/+z/7v/x//P/9P/x//D/8P/v/+3/8f/1//P/7//v/+7/7v/y//X/9f/+/w4A
HwAxAEkAZQB7AI0AoQC7ANIA2wDOAK4AjwB5AGUARgAnABUAEAASABAACgADAP///P/+
//////////7/+v/3//f/9f/y/+//7f/s/+n/6P/p/+r/6//t/+3/7f/v/+z/7P/s/+v/
6//t/+3/7f/u/+7/7v/u/+7/7v/t/+3/7f/u/+7/7v/x//H/8P/u/+7/7v/u/+//7//w
//D/7//v/+3/7f/v/+//7v/u/+//7//u/+z/7P/s/+z/7P/r/+r/7P/t/+7/7//x//L/
8v/x/+3/6//p/+X/5//p/+r/7P/s/+3/7P/r/+r/6//s/+7/7//v/+//7//t/+v/6//s
/+v/6//u/+7/8v/0//X/9f/1//X/9f/1//r/+//8////AAAAAP///v8BAAMABAAHAAUA
AwACAAEAAwAEAAQABAAHAAgACgALAAYABQAEAAMAAgACAAMAAwACAAMAAgABAAIAAgAA
AP//AgADAAUACAAGAAQAAAABAAMAAwAFAAUAAgD///r/9//5//z//P/6//z//f/9//3/
/f/+//3//v/+////AAABAP7//f/7//r/+//9/wAAAQD9//3//f/+/wEABAAFAAUABwAH
AAoACAAGAAYABwAHAAQAAgD//wAA/v/+//7//v/+//7//v/+/wEAAgADAAQAAgAEAAEA
AQAAAAMAAwADAAEA///9//3/AQACAAIAAwABAAEAAgACAAAAAAAAAAAAAAAAAAAA///8
//z//P/7//v/+//8//3//f/+//7//P/9//7///8BAPn/+/8BAAAA+v/6//r/+v/6//z/
/f///wAA/////////v/8//3//v/+////AQAEAAYACgAMAA4ADwAPAA8ADwANABMAFgAX
ABoAGwAaABoAGQAbABsAGwAaABgAGAAZABkAFAAQAA0ACgAIAAQAAgACAAIAAwAFAAUA
BQAFAAQAAQD8//v/+P/3//X/8//y//H/8v/z//P/9P/z//P/8v/w//D/8P/x//H/9f/1
//X/8//t/+//9P/y//L/7//v//j/BAAVAC0AQwBXAG0AgQCXALMAzADbANQAwAClAIkA
awBQADMAGQAMABIAEgAKAAEA///+//z/AQABAPv/+v/2/+//7//v/+7/7f/v//D/7//w
//D/8P/w//H/8//z//X/8v/w//D/7//v//D/7//u/+7/7//w//H/8v/y//H/8f/x/+7/
7P/q/+v/7//w//D/8v/y//L/8//z/+7/7P/p/+f/6//t//H/8//w//D/8f/x//D/7v/u
/+7/8f/y//L/8v/w/+//7v/t/+3/7v/u/+3/7//v/+//7f/t/+3/7P/s/+z/7f/s/+v/
6v/r/+z/7v/v/+//7//v/+//7f/t/+7/8f/x//T/9P/1//b/9v/1//b/9//4//n/+f/5
//n/+/8AAAIAAwAEAAEAAQAAAAEAAwADAAQABQAFAAYABgAGAAgACAAJAAkABgAFAAQA
AwABAAAAAAD//wAAAwAEAAUACAAIAAYABQACAP///f/8/wIABAAEAAkABwADAAEA/f/9
//3/+//7//3/AAAAAP7/AAABAAEAAQAAAAAA/v/+//3//f/9//3///////7//v/8//3/
//////7///8AAAIA//8AAP///f/+////AwACAAEAAAAAAP//AgACAAEABAAAAP7//P/6
//3//v///wAAAwAEAAUABgADAAQAAAD///7/AQABAAEABAADAAIAAwACAAAA/f/7//r/
+//9//7//P/8//z//P/9//7/////////AAABAAEA/f/7//r/+f/6//z//f/8//v//P/9
/////f/1//X/+v/4//j/+P/4//j/9//3//j/+P/7//v/+//6//r/+//8//z//f///wIA
BAAHAAgACQAJAAoADQAQABEAEwAUABMAFAAXABgAGgAbABkAFwAVABIAEQAQABAADwAP
AAwACgAIAAgABAACAAIAAgABAAEA///9//3//P/5//j/+f/4//n/9//1//T/8//w/+//
7f/s/+3/7//w//D/8v/y//P/8//x/+//6//t/+//7//u/+7/7v/p/+n/9P8CABMAJQA9
AFMAYwB1AIsAowC0AMcA0AC8AJ0AhQBzAF4AQwAnABYAEAASABAABQD5//L/8v/5//n/
+f/4//L/7f/w//H/8f/x//L/8v/w//D/7v/u/+7/7//t/+3/7//s/+z/7P/r/+v/6//r
/+v/7P/u//D/8v/0//P/8f/w/+//7P/s/+z/7//v/+7/7P/s/+7/7v/v/+//7P/s/+v/
6//p/+n/6//r/+j/6P/p/+n/7P/s/+7/8P/v/+7/7P/q/+v/6//r/+v/7f/u/+7/7f/s
/+v/6v/n/+j/6f/p/+r/6//t/+3/7f/p/+n/6f/q/+z/7f/u/+//7f/r/+v/7P/t/+3/
8P/w//H/8v/y//H/7//v/+//7//y//P/9P/3//v//P/8//z/+//7//r/+//+////AQAD
AAMABAAEAAQAAgACAAMAAwABAAEAAQABAP3//P/8//v//v8BAAIAAwABAAAA/f/7//z/
+//7//z//f/8//n/+//9//v/+//5//f/9//1//X/9//6//r/+P/7//3//v////3//P/5
//j/+P/5//r/+//7//v/+v/6//j/+f/7//v/9//3//f/+P/3//j/9//1//j/+f/9//z/
/f/+/wAAAQAAAP7/+//8//n/+P/3//b/9//4//n/+v/8//z//P/8//z//v/7//v/+f/7
//r/+f/8//v/+v/7//v/+v/4//f/+P/5//v//P/6//r/+v/6//r/+v/6//n/+P/4//j/
9//2//X/9f/1//f/+P/4//b/8v/y//L/8//0//X/9v/4//j/+P/5//n/9f/3//X/7v/x
//L/8//0//P/8//0//T/9v/3//j/+P/2//f/+P/4//j/+f/7//z//f/+//////8CAAUA
CAAJAA0AEAARABQAFQAUABQAEwAPAA0ACwAIAAwADgARABMAEQAOAAwACgAEAP7/+v/4
//T/8//z//H/8//1//b/9f/x//H/7//v/+//7f/s/+v/7v/v/+//8P/t/+v/6P/k/+T/
5P/l/+X/5//p/+v/8f/z/+v/7P/0//b/6f/j/+j/+P8NACEANQBJAFsAbwCHAKMAvgDP
AMYArACLAHUAZwBOAC8AGQAMAAIA/v8AAAMAAwD8//b/8//x//H/7v/s/+3/7f/r/+j/
5f/l/+b/5f/m/+j/6P/o/+n/5//n/+n/5v/m/+b/5f/l/+j/6f/q/+z/6//q/+n/6P/p
/+n/6v/r/+n/6P/n/+n/6P/m/+P/4v/k/+T/5f/l/+X/5v/m/+f/6P/p/+z/7f/p/+j/
6P/n/+j/5v/m/+b/5//o/+j/6P/l/+X/5f/l/+b/6P/p/+n/5f/j/+H/3f/h/+P/5P/m
/+b/5//m/+X/5P/l/+b/6P/m/+X/5P/j/+b/5f/m/+j/5//n/+r/6v/t//D/8v/z/+//
7f/r/+n/7f/v//H/9f/2//b/9f/0//b/9//3//n//P/9////AQABAAIAAgACAAAA/v/9
//v//P/9//7////6//j/9//1//X/9//3//f/+//8//v/+//5//f/9v/2//j/+P/2//n/
+v/5//r/+f/3//f/9f/1//P/9v/2//T/9//5//r/+//4//j/9v/2//L/8f/w/+//8v/1
//f/+v/4//f/9//1//L/8f/w//D/9P/4//r/+//6//n/+//4//n/+v/8//3//P/6//f/
+P/6//r/+v/6//n/+P/3//b/+f/6//v//P/+/wAA/f/9//n/+f/2//P/9v/1//T/9f/4
//j/9//3//P/8//0//T/9f/2//f/+P/3//b/9f/z//X/9v/3//f/+P/3//f/9//4//r/
+//6//j/7P/s/+7/8P/y//T/8v/x//H/8P/y//P/9P/0//b/9//4//j/+P/5//v//P/7
//z//f/9//7/AQAEAAUACgAMAAwADgASABIAEwATABUAFQAVABQAEgAQAA8ADQANAAoA
CAAGAAMA/v/7//r/+//7//z/+//5//n/+P/1//H/8f/v/+//7//t/+z/6//q/+n/5//m
/+b/5//n/+b/5//o/+r/6//t/+v/6f/p/+v/7f/q/+j/7v/v/+v/6v/w//3/DwAlAD0A
VQBtAIEAjwCkALcAwAC2AKUAkwB/AGQARwArABAABgAKAAQA+//5//b/7P/r/+//8f/w
//L/7//z//P/8v/x/+//7v/r/+r/6P/o/+j/6f/p/+n/6//o/+j/6P/n/+f/6f/p/+n/
6v/p/+j/5//m/+f/5//o/+n/5v/m/+b/6f/r/+r/6P/o/+j/6P/p/+n/6v/q/+n/6f/n
/+f/6f/p/+j/6P/p/+n/5v/k/+T/5P/n/+j/6P/o/+j/6f/q/+v/6v/q/+n/5//n/+f/
5//l/+L/4f/f/97/4f/l/+f/6f/k/+P/4v/i/+T/5f/m/+f/5//l/+X/5v/p/+n/7P/s
//D/8v/z//P/7//t/+v/6f/s/+3/7v/x//X/9v/2//b/9//5//r//f/7//v//P/9//v/
/P/8//z//P/8//3//f/+////AAABAP///v/+//3//f/////////9//z/+f/3//b/9f/1
//b/+f/6//n//f/9//v/+//5//f/9//1//X/9f/4//j/9v/2//f/9//3//j/+P/2//b/
9P/1//b/9//1//X/9P/0//b/9//5//n/+f/5//n/+v/4//r/+v/5//n/+f/8//r/+v/6
//v/+//8//z/+//+/wAAAAAAAAAA///+//3//P/8//z//P/8//3/AAD+/////v8BAAEA
AQADAAEA//////3//P/6//n/9//3//j/+P/5//r/+//8//r/+v/6//n/+P/4//j/9//8
//3/+P/4//j/+P/4//r/+//9//7//f/9//3//P/7//v/+//6//z//f///wAAAwAEAAUA
BQAJAA0AEQATABQAFgAWABgAFgAUABMAEQASABMAFAAUABQAFAAVABUAEQAOAAwACgAK
AAYABAAEAAIAAQABAP////////7/+//7//v/+f/5//T/8f/v/+3/7//v/+7/7v/u/+//
7//u//D/8P/x//H/8//x//H/8//x/+v/7P/u/+z/6//x/wAAEAAjADkAUwBrAHsAjQCp
AMcA1gDbANAAtACTAHMAWQBEACkAEwAOAA4ACAACAAEA/f/6//r/+//5//f/+P/0//H/
9P/1//X/9f/y//L/8P/w/+7/7v/u/+//8f/x//P/8P/y//L/8f/x//D/7//u/+7/7//w
//H/8v/y//H/8f/x/+7/7v/u//H/7//u/+z/7P/t/+7/8P/x/+//7v/s/+v/7v/v//L/
8//w/+7/7f/r/+z/7P/u//D/7//w//D/8P/v/+//7//v/+//8P/w/+//8f/x//H/7//u
/+3/6//q/+n/6//r/+v/6//r/+v/7P/v/+//7//v/+7/6//q/+r/6//r/+7/7v/y//T/
9f/1//P/8//z//P/9v/3//j/+//8//z/+//6//3///8AAAMAAgABAAEAAQACAAQABQAG
AAMAAgACAAEAAgADAAQABQADAAIAAgABAAAAAQAAAP//AwAEAAMAAwAAAP////8AAAAA
/v/6//v/+//5//n/9//4//n/+P/5//v//v/+//z/+f/5//j/9//3//j/9//4//v//f//
/wEAAwADAAIAAgABAAEAAgABAAEAAQABAAIA//8AAP///f/9//3/AAD+////AAACAAMA
AgAAAP3//v8BAAIAAwAEAAIAAgACAAIAAAAAAAAAAAAAAAIA/////wIABQAFAAUAAwAB
AP////8BAAIAAgADAP7//f/9//z//f/+////AAACAAIAAgABAP//AAABAAEA/P/3//b/
9//4//n/+v/6//n/+f/4//z//f/+//7//v///wAAAAACAAUACQAMAAoACgAKAAkACwAN
AA8ADwAUABYAFgAYABoAGgAbABsAGgAZABgAFgAWABYAFwAXABMADgAKAAYACAAGAAYA
CAAEAAEA///7//3///8AAP////////3//f/6//f/9f/z//L/8f/v/+7/8P/x//H/8P/y
//L/8//z//P/8//t/+//9f/1//b/+P/0//H/8f/8/xQAKwA9AFMAbwCFAJcArwDHANYA
2QDCAKIAhQBtAFcAQgAtAB0AGAAYABAABAD7//X/9P/6/wEA/f/1//r//P/1//X/9f/0
//P/8P/w/+7/7v/u/+7/7v/v/+3/7f/v/+z/8P/y//P/9f/1//P/8f/w/+7/7v/u/+7/
8P/v/+//7//u/+7/7v/x//L/8v/x//L/8v/y//P/8//v/+7/7P/r/+v/6//t/+3/7//w
//L/8//v/+z/6//q/+3/7v/u/+7/7f/t/+3/7f/u//D/8f/x//D/7//u/+v/7f/t/+z/
7P/v//H/8f/x/+3/6//p/+j/6v/r/+z/7f/v/+3/7f/u/+3/7f/w//D/8v/0//X/9f/2
//f/+P/5//n/+f/5//v//f/+//7//v/8//3//f///wEAAQACAAMAAQACAAIAAgAFAAYA
CAAJAAUAAwABAP///v/+/////////wEAAQABAAMABAADAAMAAQD///7//v8AAAAA/v8B
AAAA/f/8//n/+f/5//f/9//5//7/AAAAAPz/+//5//f/+P/6//r//P/8//3//v////z/
+//5//j/+f/7//7////9//3//f/+/wAAAgACAAEA/v/9/////P/9//7/AAABAAMAAgAA
AAIAAgACAAIAAgACAAIAAgACAP///v/9//z//v8AAP3//f/8/////////////f/7//v/
//8AAAAAAQD8//v/+//6//z//P/8//z///8AAAEAAQD///7//f/7//z/+//7//v/AQAG
AAIA+v/2//b/9v/2//b/+P/5//v//P/9//3//f/8//z//f/+//7//f/9//7//v8BAAIA
AwADAAgACwAOAA8AEgAUABQAFgAYABgAGQAZABcAFQATABAAEgASABMAEwATABAADgAM
AAoABgAEAAQA///9//z/+f/7//v/+v/3//f/9//1//X/9f/z//L/8f/x//H/8P/w/+7/
7//v/+7/8f/y//T/9f/x/+v/8//1//H/9f/0/+j/5v/x//v//P/+/xMAMQBHAFkAbQCF
AJsAswDMANkA0gC4AJkAewBhAEwAMwAfABIADgAIAAQAAQD9//z/AAD9//v/+//8//b/
7//x//H/8P/v//D/8P/u/+7/7P/s/+z/7f/r/+v/7f/q/+r/6v/p/+n/7f/t/+3/7v/u
/+7/7v/u/+//7//w//H/7v/u/+7/8f/w/+7/6//q/+z/7P/t/+3/6v/q/+n/6f/p/+n/
6//r/+n/6P/o/+f/6P/m/+b/5v/q/+z/7f/u/+//7//v/+//7P/s/+v/6f/r/+v/6//p
/+n/6f/o/+j/6v/t/+7/7//p/+f/5f/k/+X/5f/l/+X/6P/p/+z/8P/w/+//8f/w//H/
8v/y//H/8//z//P/8//2//f/+P/7//3//v/+//7//P/9//3///8BAAEAAgADAAEAAgAC
AAIAAQAAAAAA///+////AAABAAIABAAHAAkABgAFAAIA///+//7//P/7//r/+f/5//r/
/v/+//z///8BAP/////9/wAAAQAAAAEAAAACAAEA/v/9//3//P/7//j/+P/2//b/9//5
//v//f///////v/+//7///8BAAEA/f/9//3//v/8//7//v/9//z/+//9//r//f/+/wAA
AQADAAIAAAACAP///v/9//z///8AAAEAAgAAAP7//P/6//3/AAD+////AgAFAAUABQAD
AP//+//5//3//v/+/////v///wEAAgD///7//f/8//3//v///////v/+//7//f/8//v/
+//7//3/AAACAAIA/f/8//v/+//5//n/+f/6//z//P/9//3/+////wEAAQD+//7/AAAB
AAMABwAHAAUABQAIAAkACwANAA4AEgAWABQAFgAWABUAFwAVABoAGgAbABwAHAAcABoA
GAAWABQADwAKAAcABAAEAAQAAQD+/wMABgAHAAgA+v/0//b/9P/0//T/9P/z//L/8f/w
/+7/7v/u/+7/7//w//H/8v/0//T/9P/0//b/9v/2//b/9P/0//T/9P/9/wQACwASABwA
JgAwAA==
         </WaveFormData>
      </LeadData>
      <LeadData>
         <LeadByteCountTotal>10000</LeadByteCountTotal>
         <LeadTimeOffset>0</LeadTimeOffset>
         <LeadSampleCountTotal>5000</LeadSampleCountTotal>
         <LeadAmplitudeUnitsPerBit>4.88</LeadAmplitudeUnitsPerBit>
         <LeadAmplitudeUnits>��V</LeadAmplitudeUnits>
         <LeadHighLimit>2147483647</LeadHighLimit>
         <LeadLowLimit>268435456</LeadLowLimit>
         <LeadID>V1</LeadID>
         <LeadOffsetFirstSample>0</LeadOffsetFirstSample>
         <FirstSampleBaseline>0</FirstSampleBaseline>
         <LeadSampleSize>2</LeadSampleSize>
         <LeadOff>FALSE</LeadOff>
         <BaselineSway>FALSE</BaselineSway>
         <ExcessiveACNoise>FALSE</ExcessiveACNoise>
         <MuscleNoise>FALSE</MuscleNoise>
         <LeadDataCRC32>4108151936</LeadDataCRC32>
         <WaveFormData>
EgASABIAEgASABIAEgASABAADgAMAAoACQAIAAcABgAGAAYABgAGAAUABAADAAIAAAAA
AAAAAAAAAAAAAAAAAP7//v/+//7///8AAAEAAgACAAIAAgACAAIAAgACAAIAAAAAAAAA
AAACAAIAAgACAAIAAgACAAIAAgACAAIAAgAAAAAAAAAAAAIAAgACAAIABAAEAAQABAAG
AAYABgAGAAUABAADAAIABAAEAAQABAAGAAYABgAGAAYABgAGAAYACAAIAAgACAAKAAoA
CgAKAAgACAAIAAgACAAIAAgACAAIAAgACAAIAAgACAAIAAgABgAGAAYABgAGAAYABgAG
AAQABAAEAAQABAAEAAQABAAGAAYABgAGAAQABAAEAAQABAAEAAQABAAEAAQABAAEAAIA
AgACAAIAAgACAAIAAgACAAIAAgACAAQABAAEAAQAAgACAAIAAgAAAAAAAAAAAAAAAAAA
AAAAAgACAAIAAgAEAAQABAAEAAIAAgACAAIAAAAAAAAAAAD+//7//v/+////AAABAAIA
BAAEAAQABAADAAQAAwACAAMABAAEAAUACAAKAA0ADwAPABEAFAAUABUAEQAQAA4ACgAF
AAAA/v/6//n/9v/1//P/9P/0//T/9v/2//b/9v/y//D/8P/x//T/9P/0//b/+P/5//n/
+f/6//v//P/9//3//f/9//3//f/9//3//f/+//3//P/7//v/+//8//z////+/wMACQAQ
ABIAFAAYAB8AIwAoACcAJgAqAC8AKgARAO7/yv+f/3H/Q/8l/xr/G/8d/yX/NP9B/0v/
Wf9t/4X/nv+3/8v/1P/a/+H/6//y//b/+P/5//v///8AAAIABQAGAAcACQAKAAsACwAL
AAsADAALAAoACwALAAsACwANAA0ADQANAA4ADgAOAA4ADQANAA0ADwAOAA8AEAARABEA
EQARABEAEQAQAA8ADgARABMAFAAUABIAEgATABMAEgARABEAEAASABIAEgASABIAFAAU
ABQAEgATABQAFAAWABYAGAAYABoAGgAaABoAGwAbABoAGQAbABwAHAAbABsAHAAdAB4A
HQAdABwAGgAZABgAFwAWABYAFwAXABgAFgAVABQAEgASABAADgANAAsACgAKAAoACgAI
AAcABgAEAAEA/v/9////////////AQAAAAAAAAD+//7///////3//f/9//3//v/+//7/
/v/9//3//f///wEAAQD////////////////9//3//f/9//////////////////7//v/+
/wAAAAAAAP///v/9//3//v///wAAAQADAAUABQAFAAEAAAD///7/AQAAAAMABAADAAQA
BAADAAQABgAHAAcABgAGAAYABQAHAAgACAAIAAYABAAEAAQABwAHAAcABwAGAAYABgAG
AAcACAAJAAkACAAHAAYABAAEAAYABwAHAAQAAwACAAIABAADAAMAAwACAAIAAwADAAMA
AwADAAMAAQABAP////8BAAMABAAEAAIAAgACAAIABAAEAAMAAwABAAEAAgACAAIAAgAC
AAEAAQACAAIAAgACAAIAAgACAAIAAgACAAQAAgABAAEAAQAAAAAAAAD//wAA/v////7/
AAAAAAAAAAAAAAAAAAAAAAAAAAAAAAAAAAAAAAIAAgACAAMABAAEAAUABgAIAAsADgAR
ABQAGAAWABUAEQAQABAACgAFAAAA/f/5//j/9f/1//X/9v/2//j/+P/4//j/9v/0//L/
8v/x//L/8v/y//X/+f/8//7//f/9//3//f/7//v/+//7//v/+f/5//n/+v/9//7////+
//3//P/8/wAA///+/wEABwAKAAwAEAAUABkAHQAgACUAKAAsAC8ALgAbAPj/2P+z/4P/
Uf8v/yD/H/8f/yP/Lv8//0v/V/9p/3//lv+v/8P/0P/U/9v/5//w//L/9P/5//3/AQAC
AAQAAgACAAIAAwAEAAUABQAFAAkADAANAA4ADgANAAwACwANAA0ADQANABAAEAAQABAA
DgANAAwADQAMAA0ADgAPAA4ADQAMAAsADgAOAA4ADgAMAA0ADQAMAA4ADgAPAA8AEQAR
ABIAEgAQABAAEAAQABIAFAAUABQAEgATABQAFAASABIAFAAUABYAFgAWABYAFgAXABcA
FwAZABoAGgAZABsAHAAdAB4AHQAdABwAGgAXABYAFQAUABMAEwASABIAEwATABMAEgAQ
AA4ADAALAA0ADAAMAAwACgAIAAcABgAFAAMAAQABAAMAAwADAAMAAQAAAAAAAAACAAIA
AwADAAIAAQAAAP//AAAAAAAAAAABAAEAAQADAAEAAQD/////AAABAAIAAwADAAMAAwAD
AAUABQAFAAUAAwADAAIAAgAEAAYABgAGAAQABAAEAAUABQAFAAUABQAFAAcABwAHAAQA
BAAEAAQABAACAAQABAAHAAgACAAHAAUABgAGAAUABwAIAAkACQAHAAgACAAIAAgABgAG
AAYACQAJAAkACQAIAAgACAAIAAcABgAFAAMABQAFAAUABAAEAAYABwAHAAYABQAEAAQA
AgABAAEAAQACAAIAAwADAAUABQAFAAUABQAFAAMAAwABAAEAAAD+/wAAAAAAAAAAAAAA
AP////8BAAEAAgACAAQABAAEAAMAAQACAAIAAgAAAP7/AAAAAAAAAAACAAIAAgACAAAA
AAAAAAAAAAAAAAIAAgADAAUABwAIAAgACAAJAAsADQAPABEAFAAUABMADwAOAAoABAD/
//r/+f/3//j/9//5//n/+v/6//r/+v/6//r/+P/2//T/9P/1//b/9v/2//b/+f/7//z/
+//7//v/+//+////AAABAAEA//////////8BAAEAAQAAAP///v/+/wAAAQAEAAcACQAM
AA4AEAAWACEAJQAmACUAJgAqADEALAAPAOz/zv+p/3f/T/87/zT/Of8//0P/Tv9b/2P/
bf+B/5f/rP/B/9P/3v/k/+f/6//y//j/+v/9//3/AQACAAQABQAGAAcACQAKAAsACwAL
AAsADAALAAoADQANAA0ADQAOAA8AEAARABEAEAAPAA4ADwAPAA8AEQARABEAEQARABAA
DwAOAA0AEAAQABAAEAAOAA8ADwAOAA4ADgAPAA8AEAARABMAFAATABIAEQAQABIAFAAU
ABQAEgATABQAFAAUABQAFgAWABQAFAAUABQAGAAZABkAGQAZABoAGgAZABoAGgAaABoA
GQAZABgAFgATABIAEQAQABAAEQARABIAEwATABMAEgAQAA4ADAALAAsACgAKAAoACwAK
AAoACgAIAAUAAgABAAMAAwADAAMAAgAAAP///v///wAAAgADAAMAAwADAAMAAAAAAAAA
AAADAAMAAwAFAAMAAwABAAEAAwADAAMAAwADAAMAAwADAAIAAQAAAP//AgADAAMABAAE
AAYABgAGAAQABAAEAAUABQAFAAUABQAFAAcABwAHAAYABgAGAAYABAACAAQABAADAAQA
BAADAAMABAAEAAMABAAGAAgACQAIAAgABwAGAAgABgAGAAYACQAJAAkACQAGAAYABgAG
AAcACAAJAAkACAAHAAYABAAEAAYABwAHAAYABQAEAAQAAgABAAEAAQABAAIABAAFAAUA
BQAFAAUAAwADAAEAAQAEAAUABQAEAAYABgAGAAYABQAEAAIAAQADAAMABAAEAAIAAAAC
AAIAAwAEAAUABgAFAAQAAwACAAAAAAAAAAAAAgACAAQABAAGAAcACAAIAAkACgAMAA8A
EQATABUAGAAWABUAEQAQAAwABgABAPz/+//5//r/+f/5//n/+v/6//r/+v/6//r/+v/4
//b/9v/3//j/+P/4//r//f///wAAAQABAAEAAQABAAEAAQABAAEA////////AQADAAMA
AwADAAMAAwAEAAYABQAGAAsADwAQABIAFgAeACUAJQAiACEAJAAsACcADADn/8T/oP95
/1P/Of8z/zz/Q/9F/03/XP9n/2//gf+X/6f/uP/J/9X/3v/k/+3/8//6/wAAAAD//wEA
BQAGAAgACAAIAAgACQAKAAsACwALAAwADgAOAA4ADgANAAwACwANAA0ADQANABAAEAAQ
ABAADgANAAwADQALAAsACwALAAwADQAOAA8AEAAQABAAEAARABMAFAAUABEAEAAQAA8A
EQARABIAEgASABIAEgASABIAFAAUABQAEwATABMAEgAQABAAEgASABMAFAAVABYAGAAZ
ABkAGQAZABoAGgAZABkAGgAbABwAGwAbABoAGAAZABgAFwAWABcAFwAWABYAEwATABMA
EgAOAAwACgAJAAgABgAFAAQABgAEAAMAAgAEAAMAAgADAAEAAQABAAEAAAD+//3//P//
/wAAAgADAAMAAwADAAMAAgACAAIAAgADAAMAAwAFAAQAAwAAAP//AQABAAEAAQD/////
/////wEAAQABAAEAAQABAAAAAAD+/wAAAAAAAAIAAgACAAMABQAFAAUABQADAAUABQAF
AAQABAAEAAQABAACAAQABAAHAAgACAAHAAUABgAGAAUABQAGAAcABwAFAAYABgAGAAcA
BgAHAAgACAAHAAYABQACAAIAAgACAAQABAAEAAMABQAFAAUABAACAAQABQAFAAQAAwAC
AAIAAgABAAEAAQACAAIAAwADAAMAAwADAAMAAwADAAEAAQAEAAUABQAEAAMAAgABAAAA
AAAAAP//////////AAACAAIAAAAAAAAAAAD+//7//v/+////AAABAAIAAQAAAAEAAAAB
AAMABQAGAAcACAAKAA0AEQATABUAGAAVABMADgAMAAwABgABAPz/+P/1//X/8//1//X/
9v/2//b/9v/2//b/+P/2//T/9P/1//b/9v/2//j/+//9//7/////////////////////
/////f/9//3///8BAAEAAQAAAP///v/+//7/AQAEAAkACwAMAA4AEgAaACUAJwAmACUA
JgAqACcAEADz/9L/rv+F/1X/M/8p/y7/Mf8z/zv/Rv9R/13/bf+B/5f/sP/H/9P/2P/e
/+X/7f/2//7/AgABAAAAAwADAAQAAgACAAIAAwAGAAcABwAHAAYACAAIAAgACgALAAwA
DQAPAA8ADwAPABAAEAAQABAADwAPAA8AEQAPAA8ADwAPAA8ADwAPAA8AEAAQABAAEAAQ
ABEAEQAQAA4ADgAPAA8ADwAPABAAEAAQABAAEAAQABAAEgASABIAEwAVABcAGAAaABoA
HAAcABoAGgAaABoAGwAbABoAGQAbABwAHAAbABwAHAAcABwAHgAfAB8AHgAcABoAGAAW
ABUAFQAUABQAEwATABMAEgASABAADgANAA0ADAAMAAwADgAMAAsACgAHAAUAAwADAAEA
AQABAAEAAQAAAAAAAAACAAIAAwADAAEAAQABAAEAAQACAAMABAAEAAMAAgADAAMAAwAB
AAEAAgADAAQABQAEAAMAAgABAAIAAwAEAAUAAwADAAIAAgAAAAIAAgACAAIAAgACAAMA
AQABAAEAAQABAAMAAwADAAIAAgACAAIAAwACAAUABgAFAAYABgAFAAUABgAGAAUABwAI
AAkACQALAAwADAAMAAsACAAHAAYABQAFAAUABQAEAAQABAAEAAYABgAGAAUABQAFAAUA
BAAEAAYABwAHAAkACQAJAAoACAAHAAcABwADAAIAAgABAAMAAwADAAMABQAFAAMAAwAC
AAMAAwACAAIAAgACAAIAAAAAAP////8BAAEAAgACAP7//P/+/wEABAAEAAQABAAEAAIA
AgACAAIAAAAAAAAAAAD+//7/AAAAAAIAAwAEAAQABwAIAAoADQAPABEAEwAWABYAFQAR
ABAADAAGAAEA/P/9//v//P/7//r/+f/5//j/9//2//X/9P/2//T/8v/y//X/9v/2//b/
9v/5//v//P/8//v/+v/5//v/+//7//v//f/7//v/+//5//v/+//7//3//f/9//7/AAD/
/wIABwAJAA4AEgAUABgAHwAjACQAJQAmAC4AMQAiAAEA3v+6/5H/Zf87/x//HP8d/x//
I/8w/z//S/9Z/2//g/+a/7P/yf/U/9r/4//r//L/9v/6//v//f8BAAIABAAGAAYABgAH
AAYABwAHAAcACgAMAAwADAALAAsACwALAAkACQAJAAkADAAMAAwADAANAA0ADQAPAAsA
CwALAAsADQANAA0ADQAPABAAEQASABEAEQAQAA4AEAAQABEAEQARABEAEgASABIAEgAS
ABIAEAASABIAEgASABMAFAAUABUAFgAZABoAHAAcABwAHAAdAB0AHAAbABsAHAAcABsA
HAAcABwAHAAeAB8AHwAeAB0AHAAbABoAFwAXABYAFgATABMAEwASABMAEgARABEAEAAO
AA0ADAAMAAoACQAIAAUAAwABAAEAAQABAAEAAQABAAAAAAAAAAAAAAABAAEAAQABAAEA
AQAAAAAAAAAAAAEAAQABAAMABQAFAAMAAwADAAMAAwADAAMAAwADAAMAAQABAAEAAQAB
AAEAAAAAAP7/AAAAAAAAAgACAAIAAwABAAEAAQABAAEAAwADAAMAAwAEAAUABgAFAAIA
AwACAAYACAAJAAkACAAIAAcABQAHAAgACQAJAAgACAAHAAYACAAGAAYABgAEAAMAAgAB
AAIAAgACAAIABQAGAAcABwAFAAUABQAEAAIABAAFAAUABgAFAAQABAACAAEAAQABAAIA
AgADAAMAAQABAAEAAQADAAMAAQABAAIAAwADAAIAAQAAAP///v8AAAAA//////////8A
AAAAAAD+//z//f/+/wAAAAAAAAAAAAAAAAAAAAD+//7//v/+/wAAAAACAAIAAgADAAQA
BAAFAAYACAALAAsADQAPABIAEwATABAAEAAOAAgAAwD+//v/9//2//P/9f/1//b/9v/0
//T/9P/0//b/9P/y//L/8//0//T/9P/0//f/+f/6//v/+//7//v//f/9//3//f/8//n/
+P/3//j/+//8//3/////////AAACAP///v8BAAUACAAMABIAFgAbAB8AIgAlACgALAAz
ADAAEwDu/8z/o/9v/z//If8U/xX/Gf8f/yz/O/9H/1X/Z/99/5T/r//F/87/1P/b/+X/
7P/y//T/9//5//3//v8AAAEAAgADAAUABgAHAAcABwAHAAgABwAGAAUABQAFAAUABwAH
AAcABwAJAAoACwAMAAsACwALAA0ADQANAA0ADQALAAsACwALAAoACgAKAAoADAANAA0A
DAAOAA4ADwAPAA0ADQAOAA4AEAAQABAAEAAPABAADwAOABAAEQASABIAEgASABQAFAAW
ABYAFgAWABoAGwAbABsAHAAcABsAGQAYABgAGAAYABgAGQAZABgAGQAYABcAFgAXABcA
FgAWABMAEwATABIADgAMAAoACQAHAAYABgAGAAYABAADAAIAAQD///3//f/+////AAAB
AAMAAgACAAIAAQAAAAAA//////////////z//P/8//z//v///wAAAwABAAEA////////
/////////f/9//3//f////////////3//f/8//z//P/+//7//v8AAAAAAAABAAAA///+
//3/+//9//3//f///wAAAQACAAIAAAACAAIAAgACAAEA//8AAAIAAwADAAMABAAFAAUA
BwAIAAgACAAGAAQABAAEAAcABwAHAAcABgAGAAYABgAEAAQABAADAAUABQAFAAQAAgAE
AAUABQAGAAUABAAEAAMAAQAAAP//AAAAAAEAAQADAAMAAwADAAMAAwABAAEAAAABAAEA
AAACAAIAAgACAAEAAAD+//3//////wAAAAACAAIAAgABAP//AAAAAAAAAgAAAP7//P/9
//7///8AAAIAAgACAAIAAgACAAIAAgACAAIABAAEAAIAAwAEAAQABwAIAAoADQAPABEA
EwAWABcAFwAUABQAEAAKAAUAAAD9//n/+P/1//b/9//5//r/+P/4//j/+P/2//T/8v/y
//X/9v/2//b/+P/7//3//v/9//3//f/9////////////AQD////////9//////////3/
/f/9//7//P/9/wIACwARABQAFgAaACAAJQAnACgAJwAoAC4AMQAoAA0A7P/I/53/bf9D
/yn/IP8f/x//Jf82/0P/Tf9b/3H/i/+k/7//1f/c/97/5f/r//T/+v/8/wEAAgAFAAUA
BgAIAAgACAAJAAwADQANAA0ADQAOAA0ADAAPAA8ADwAPABEAEQARABEAEAAQABAAEAAP
AA8ADwARABAAEQASABMAFQAVABUAFQAVABQAEwASABQAFQAVABQAFgAWABcAFwAXABcA
GAAYABgAGAAYABgAFgAYABgAGAAWABcAGAAYABkAGgAdAB4AHQAcABsAGgAdAB8AIAAh
ACEAIgAiACEAIQAiACMAJAAjACMAIgAgACAAIAAgACAAHQAdABwAHAAbABsAGwAaABcA
FAARAA8AEQAQABAAEAAOAAwACwAKAAkABwAFAAUABwAHAAcABwAJAAgACAAIAAgACAAJ
AAkACAAHAAYABQAGAAYABgAGAAkACQAJAAsACgAJAAYABQAFAAUABQAFAAUABQAFAAUA
BgAHAAgACQAIAAcABQAEAAQABgAGAAYACQAKAAsADQAMAAsACgAJAAgACQAIAAcACAAK
AAwADgANAAoACwAKAAsADAAMAAsADQAOAA4ADQALAAwADQANAA8AEAAQABAADgAMAAwA
DAANAA0ADQANAAwADAAMAAwADQAOAA8ADwAPAA8ADwAOAAsADAAMAAsADAALAAoACgAI
AAcABwAHAAgACAAJAAkACwALAAsACwAJAAkABwAHAAgACQAJAAgACAAIAAgACAAJAAoA
CgALAAkABQAEAAUABgAHAAgACAAIAAgACAAHAAYABQAEAAYABgAIAAgACAAJAAoACgAN
AA4AEAATABMAFQAXABoAHQAdABoAGgAaABQADwAKAAgABQAFAAMAAQD///7//P/+//7/
/v/+//z/+v/4//j/+f/6//r/+v/8////AQACAAUABQAFAAUABQAFAAUABQAFAAMAAwAD
AAEAAwADAAMABAAFAAYACAAKAAcABAAFAAkAEAAUABgAHAAhACUAKgAtACoALAAzADwA
LwASAO7/z/+n/3X/S/80/zH/Of85/zr/Rf9V/1v/Z/+B/5j/rf/D/9T/2v/h/+f/7P/0
//z/AQAEAAkACwAOAAwADAAMAA0ADgAPAA8ADwASABQAFAAUABMAEwATABMAEwATABMA
EwASABIAEgASABUAFQAVABcAEwATABMAEwAVABUAFQAVABgAGAAYABgAFgAXABcAFgAW
ABYAFwAXABcAFwAYABgAGAAYABgAGAAWABgAGAAYABkAGwAdAB4AHQAcAB0AHAAfACAA
IQAiACEAIQAgAB8AIwAkACQAIwAgACAAIAAgACAAIQAhACAAIQAgAB8AHgAdAB0AHAAc
AB0AHQAdABwAFwAUABEADwAQABAAEQASABAADgANAAwADAALAAoACwAJAAkACQAJAAcA
BgAGAAYABgAGAAcABwAJAAkACQAJAAoACgAKAAoACQAJAAkACwAJAAkABwAHAAcABwAH
AAcACAAJAAoACwANAA0ADQANAA0ADQAMAAwACgAMAAwADAAKAAoACgALAA0ADQANAA0A
CwANAA0ADQAKAAoACgAKAAsACgANAA4ADgAOAA0ACwANAA4ADgANAA0ADgAPAA8ADwAQ
ABAAEAASABAAEAAQABMAEwATABMADwAOAA0ADAAMAAwADAALAAsACwALAAoADAAOAA8A
DwAOAA0ADAAMAAwACwALAAsACgAKAAsACwANAA0ADQANAAsACwAJAAkACAAJAAkACAAI
AAgACgAKAAoACgAKAAoACgAKAAoACgAKAAoACgAIAAgACgAKAAwADQAOAA4ADgAOAA8A
EQAUABcAGgAeABwAGwAXABYAEgAMAAcAAgACAP/////9//3//f/+//7///8AAAEAAgD/
//z/+f/4//v//P/8//z/AAADAAUABgAHAAcABwAHAAYABQAEAAMAAwABAAEAAQADAAUA
BQAFAAMAAwADAAQABAAFAAYADQARABQAFgAcACQAJwApACgAJwAoADAAMwAeAPv/2P+2
/43/Zf9J/0H/RP9J/0n/Tf9c/2X/af95/5X/qf+6/83/2//i/+j/7f/z//r//v8AAAEA
BQAJAAoADAAMAAwADAANAAwADQANAA0AEAASABIAEgASABEAEAAPABEAEQARABEAFAAU
ABQAFAATABMAEwAVABMAEwATABMAFQAVABUAFQAWABYAFgAWABMAEwASABAAEgASABMA
EwAVABUAFgAWABcAGAAZABoAGAAaABoAGgAYABkAGgAaABkAGAAZABgAGgAaABoAGgAe
AB8AHwAfACEAIgAiACEAIAAgACAAIAAgACEAIQAgAB4AHAAaABgAGQAZABgAGAAZABkA
GQAYABQAEgAQAA8ADwAOAA4ADgAMAAoACQAIAAoACQAIAAkABwAHAAcABwAJAAgACAAI
AAYABgAHAAcACAAJAAoACwAJAAgABwAGAAUABQAFAAcABwAHAAUABQAFAAUABQAFAAUA
BQAFAAUABQAFAAUABQAHAAcABgAGAAgACgAKAAoACgAKAAoACwANAA0ADQANAAoACwAK
AAkACQAKAAsADAAMAAoADAAMAAsADAAMAAsACQAKAAoACQAHAAgACQAJAAoADAANAA4A
DAAKAAoACgALAAsACwALAAoACgAKAAoACgAKAAoACQAJAAkACQAIAAgACgALAAsACAAH
AAYABgAHAAcACAAJAAYABgAHAAcABwAHAAcABwAHAAcABQAFAAcACQAKAAoACgAIAAgA
BgAGAAYABgAEAAQABAAEAAYABgAGAAYABgAGAAgACAAKAAsADAAMAAsADAAOABEAEQAT
ABUAGAAYABcAEwASABAACgAFAAAA/v/7//v/+f/6//v//f/+//v/+v/5//j/+//6//n/
+v/5//r/+v/6//z///8BAAIAAwADAAMAAwAFAAUABQAFAAQAAQAAAP//AQADAAMAAwAF
AAUABQAGAAYABwAIAA0AEwAWABgAHAAgACMAJwAmACUAJgAqACUADgDr/8z/pv95/1H/
M/8t/zT/O/9B/0v/WP9h/2v/ff+T/6X/uv/N/9f/3v/k/+v/8f/2//z/AgADAAMABwAI
AAoACAAIAAgACQALAA0ADgAPAA8AEAAPAA4ADwAPAA8ADwANAA0ADQANABAAEAAQABAA
EQARABEAEwATABMAEwATABUAFQAVABUAEwASABEAEAAOAA8ADwAOAA8AEAASABMAEwAT
ABQAFAASABIAEgASABUAGAAZABoAGAAZABoAGgAaABoAHAAcABoAGgAaABoAHgAfAB8A
HwAhACIAIgAhAB4AHgAeAB4AIAAhACEAIAAfAB4AHQAcABsAGwAaABoAGQAZABkAGAAU
ABIAEAAPABAAEAARABIAEQAOAAwACgAJAAcABQAFAAUABQAFAAUABwAGAAYABgAIAAgA
CQAJAAcABwAHAAcABgAGAAYABgAJAAkACQALAA0ADQALAAsACQAJAAkACQAHAAcABwAH
AAcABwAHAAcABQAFAAQABAAFAAgACQAKAAgACAAIAAkACQAJAAkACQALAA0ADQANAAwA
DAAMAAwADAAKAAwADAAPABAAEAAPAA0ADgAOAA0ACwAMAA0ADQAOABAAEQASABAADgAO
AA4ADQANAA0ADQAPABAAEQASAA8ADgANAAsACwALAAsACgALAA4AEAARAA4ADQAMAAwA
DQANAA4ADwANAAwADAALAAsACwALAAsACwALAAkACQAMAA0ADQAMAAwADAAMAAwADgAO
AA8ACwAIAAoACgAKAAoADAAMAAwADAAKAAoACgAKAAsADAAPABAADgAPABAAEAARABIA
FAAXABcAGQAbAB4AHgAdABkAGAAYABIADQAIAAYAAwADAAEAAwADAAQABAAEAAQABAAE
AAIAAAD+//7//f/+//7//v8CAAUABwAIAAsACwALAAsACQAJAAkACQAJAAcABwAHAAcA
CQAJAAkACgALAAwADgAKAAkAEAATABUAGgAgACAAJgAtADMAMAAtAC4ANAA3ACYAAwDi
/8D/lf9n/0P/Nf82/zf/O/9B/07/Wf9l/3X/if+d/7T/y//X/+D/6P/t//P//v8EAAYA
BwAJAA0ADgAQABIAEgASABMAFAAVABUAFQAWABgAGAAYABkAGQAZABkAFwAXABcAFwAY
ABgAGAAYABoAGwAcAB8AHQAdAB0AHQAcABsAGgAZABsAHAAdAB4AHgAfAB8AHgAgACAA
IQAhAB4AHQAdABwAHgAeAB4AHgAfACIAIwAkACYAJwAoACgAJwAmACcAJgAmACYAJgAm
ACoAKwArACsALwAwADAALwAtACwAKwAqACoAKwArACoAKgAqACoAKgApACkAKAAoACcA
JwAnACYAIwAgAB0AGwAcABwAHQAeABwAGgAZABgAFQATABEAEQATABMAEwATABEAEAAQ
ABAADgAOAA8ADwAQABEAEgATABUAFgAXABgAFwAVABMAEwAVABUAEwATABEAEQARABEA
EQARABEAEQARABEAEQARABMAEwASABIAEgAUABQAFAASABIAEgATABEAEQARABEAEwAV
ABUAFQAVABYAFwAYABoAGAAaABoAGgAaABkAFwAXABgAGAAXABkAGgAbABsAGQAaABoA
GgAaABgAGAAYABgAFwAWABUAFwAYABkAGgAYABgAGAAXABkAGQAZABgAFgAYABkAGQAX
ABUAEwASABUAFQAWABcAFgAWABcAFwAWABUAFAATABUAFQATABMAEwATABIAEAARABIA
EwAUABUAFgAWABcAFQAVABYAFgAUABQAFAATABMAFAAUABQAFgAWABYAFgAUABQAFAAW
ABkAGQAaABsAIAAiACQAJQAkACQAJQAlACMAHwAdABcAEgARAA8ADAANAA0ADQALAAoA
CgALAAsACQAIAAgABwAIAAgACQALAA4AEAAQAA8AFAASABIAEAAQABAAEAAQABAAEAAQ
ABAAEAAQABAAEQASABMAFAAUABQAFAAUABcAGgAdACAAJgAqAC4AMgA2ADoAPgBCAEMA
RABFAA==
         </WaveFormData>
      </LeadData>
      <LeadData>
         <LeadByteCountTotal>10000</LeadByteCountTotal>
         <LeadTimeOffset>0</LeadTimeOffset>
         <LeadSampleCountTotal>5000</LeadSampleCountTotal>
         <LeadAmplitudeUnitsPerBit>4.88</LeadAmplitudeUnitsPerBit>
         <LeadAmplitudeUnits>��V</LeadAmplitudeUnits>
         <LeadHighLimit>2147483647</LeadHighLimit>
         <LeadLowLimit>268435456</LeadLowLimit>
         <LeadID>V2</LeadID>
         <LeadOffsetFirstSample>0</LeadOffsetFirstSample>
         <FirstSampleBaseline>0</FirstSampleBaseline>
         <LeadSampleSize>2</LeadSampleSize>
         <LeadOff>FALSE</LeadOff>
         <BaselineSway>FALSE</BaselineSway>
         <ExcessiveACNoise>FALSE</ExcessiveACNoise>
         <MuscleNoise>FALSE</MuscleNoise>
         <LeadDataCRC32>2049677225</LeadDataCRC32>
         <WaveFormData>
QgBCAEIAQgBAAEAAQABAAD0APAA7ADoANgA0ADIAMAAuACwAKgAoACUAIgAfABwAGQAW
ABMAEAAOAAwACgAIAAQAAgAAAP7//f/8//v/+v/3//b/9f/0//P/8v/x//D/8v/y//L/
8v/x//D/7//u/+z/7P/s/+z/7P/s/+z/7P/u/+7/7v/u//D/8P/w//D/8v/y//L/8v/z
//T/9f/2//b/9v/2//b/9v/2//b/9v/4//j/+P/4//r/+v/6//r/+v/6//r/+v/8//z/
/P/8//z//P/8//z/+//6//n/+P/4//j/+P/4//j/+P/4//j/9v/2//b/9v/2//b/9v/2
//X/9P/z//L/8v/y//L/8v/y//L/8v/y//H/8P/v/+7/7v/u/+7/7v/u/+7/7v/u/+3/
7P/r/+r/7P/s/+z/7P/s/+z/7P/s/+7/7v/u/+7/7P/s/+z/7P/s/+z/7P/s/+r/6v/q
/+r/6v/q/+r/6v/q/+r/6v/q/+r/6v/q/+r/6v/q/+r/6v/q/+r/6v/q/+r/6v/o/+r/
6P/o/+j/6P/o/+n/6f/p/+r/7P/s/+3/8P/y//P/9P/0//b/+P/4//j/+P/4//j/8//u
/+v/6v/n/+X/4//i/+L/4v/i/+P/5v/m/+b/5v/k/+T/5P/k/+T/5P/j/+P/4//j/+P/
4v/j/+T/5f/l/+X/5f/k/+T/5P/k/+X/5f/j/+P/4v/h/+H/4v/k/+X/6v/p/+v/9v/9
////AgAIAAsACwAQABgAHwAqADcAQQA7ADEAKwAjABcADwAJAAAA4/+z/4f/Z/82/w3/
Hf9G/2D/ev+b/67/sv+3/8P/z//X/97/4//m/+v/7P/t/+7/8P/y//P/9v/2//f/9//3
//f/9//4//j/+v/6//r/+v/7//z//f/9//3//f/+//7//P/9//3//f///////////wEA
AQABAAEA////////AAABAAIABQAHAAUABQAGAAgABwAGAAYABwAJAAoACwALAA8AEQAS
ABMAEgATABUAFgAWABkAGgAdAB8AIgAjACUAKQAsAC4ALwAyADUANwA5ADsAPQA/AEAA
QQBCAEQARQBFAEUARQBFAEgASABJAEkARQBFAEUARABFAEIAQABAAD4APQA8ADkANwA1
ADIALwAuACsAKAAlACMAIwAfABsAGQAWABMAEgAPAAsACAAFAAQAAwAAAP7//P/6//n/
9//2//T/8v/x//L/8v/x//H/8f/v/+7/7v/t/+3/7f/t/+7/7v/w/+7/7v/v/+//7//t
/+3/7v/u/+7/7f/s/+v/7P/u/+//8f/y//P/9P/3//T/8//z//L/9P/1//j/+f/3//j/
+P/4//r/+v/6//r/+P/6//r/+f/5//n/+v/6//f/9//3//j/+v/5//j/+P/4//f/9//3
//f/9//3//f/8//z//P/8v/z//P/9P/1//P/8v/y//L/8P/v/+//7//v/+//7//t/+3/
7v/u/+7/7P/s/+r/6f/q/+z/7f/u/+v/6//r/+v/7f/t/+3/7f/q/+r/6v/q/+r/6v/q
/+r/7P/s/+z/7P/q/+r/6//r/+n/6f/q/+v/6v/q/+n/6f/m/+b/5//o/+r/6P/p/+b/
6P/o/+j/6P/o/+j/6P/m/+b/5v/m/+b/6P/o/+n/6f/p/+r/7P/s/+3/7v/w//H/9P/0
//b/+P/6//r/+v/6//j/9f/w/+3/6v/n/+X/4//i/+L/4v/i/+b/6P/p/+r/5//m/+X/
5P/k/+T/5P/j/+X/5//n/+f/5v/m/+b/5v/j/+P/4//i/+T/4v/i/+P/5f/m/+f/5//m
/+X/5f/m/+f/6P/n/+3/9v/7//3/AgAKAA8ADwAQABgAIQAuAD0ARQBBAC8AKQAlABMA
AwD9//T/2/+r/33/W/8y/wv/Ff86/1b/cv+R/6j/sP+3/8H/z//b/+L/5f/q//H/8v/z
//T/9f/2//b/+P/6//v/+//7//z//f///wAA///+//3//P/9//7//////wAAAQADAAQA
AwADAAIAAQADAAMAAwADAAMAAwADAAMABQAFAAUABgAGAAYACAAJAAsACwAMAA4AEAAQ
ABEAEwARABIAEwATABMAFQAWABcAFgAXABkAGgAeACEAIgAlACYAKAAoACkALwAyADQA
NQA4ADsAPQA/AEIARQBIAEoASwBMAE4ATwBNAE0ATQBNAE4ATgBPAE8ASwBLAEsASgBL
AEgARgBGAEQAQwBCAD8APQA7ADgANQA0ADEALgArACkAKQAlACEAHQAaABcAFgAVABMA
EgARAAwACwAIAAYABAACAAEA//8AAAAAAAABAP3//P/6//n/+v/5//n/+v/5//n/+f/5
//j/+P/6//j/+P/5//n/+f/4//f/9//2//j/+f/6//v/+//8//z//f////////8BAP//
//8AAAAA/////wEAAQAEAAYABwAIAAYABgAGAAYACAAKAAoACQAJAAkACgAKAAcABwAH
AAgACAAHAAYABgAIAAcABwAHAAUABQAFAAUAAQABAAEAAAACAAEAAQABAAMAAgACAAIA
AAD////////////////9//3//v/+//7//v/+//z/+//7//z//P/8//v/+//7//v/+v/5
//j/9//3//j/+f/6//z//P/8//z/+v/6//r/+v/4//j/+v/6//r/+v/8//z//P/6//r/
+v/6//r//P/8//3//f/7//z//v/+////AAACAAMABAAEAAYACAAJAAoACwAMAAoABwAC
AP///P/5//f/9f/0//T/9P/0//f/+P/4//j/+P/4//j/+P/4//j/+P/3//X/9//3//f/
9P/0//T/9P/0//X/9v/2//b/9P/0//X/9//4//n/+f/4//f/9//4//n//P///wMACAAN
ABMAGAAeACEAIwAoADAAOwBGAFMAWQBJADEAJQATAPX/4//f/9b/uf+R/3P/V/8w/yH/
Pf9c/3b/kv+t/7z/xv/P/9f/3//p/+7/8//6//3//v///wAAAwAEAAQABgAIAAkACQAJ
AAcABwAIAAgACAAIAAgACAAKAAwADgAPAA4ADQANAAwADAANAA0ADQAPAA8ADwAPAA8A
DwAPAA8ADwAPAA8AEAASABIAFAAVABUAFQAWABgAGgAaABsAHQAaABoAGgAZAB0AHwAg
ACEAIgAjACUAJgAqAC0ALgAxADIANAA0ADUANwA6ADwAPQBCAEUARwBJAEsATQBPAFAA
UQBSAFQAVQBTAFMAUwBTAFQAVABVAFUAUwBTAFMAUgBTAFAATgBOAEoASQBIAEUARQBD
AEAAPQA8ADkANgAzAC8ALwArACcAJwAkACEAIAAgAB0AGwAZABgAFwAUABIADgAMAAsA
CQALAAoACQAJAAgACAAHAAcABQADAAIAAgADAAMAAwADAAIAAgAEAAIAAgADAAMAAwAD
AAMABAAEAAUABQAFAAUABQAGAAYABwAHAAcABwAJAAoACwANAA4ADgANAA4ADQALAAwA
DAAMAA0ADgAPABAAEAASABIAEQAQAA8ADwAOAA0ADQANAA4ADwAPAA8AEAAQAA8ADwAP
AA8ADwAPAA8ACwALAAsACgAMAAsACwALAAkACAAIAAgACAAHAAcABwAHAAcABwAFAAUA
BgAGAAYABgAGAAQAAwADAAQABAAEAAEAAQABAAEA/////////////wAAAQACAAIAAAD+
/wAAAgACAAIAAgABAAAA///8//7//v/+//7/AAAAAAEAAQD//wAAAgACAAUABgAIAAkA
DAAMAA4AEAAPAA4ADQAMAAoABwACAP///v/7//n/9//2//b/9v/2//j/+v/7//z/+v/6
//r/+v/6//r/+v/5//n/+//7//v/+v/6//r/+v/5//n/+f/4//j/9v/2//f/+f/6//v/
+//7//v//P/+/wEAAgAFAA0AEgAVABcAGgAeACMAJwAqADIAPQBIAE0AQQApABcABQDt
/93/2//b/87/sf+X/3//V/88/0n/af9+/5D/pv+3/8T/zP/V/9//6f/x//r//f/+/wEA
AgADAAQABQAGAAYACAAIAAkACQAJAAsACwAMAAwADAAMAAwADAANAA4ADwAPABAAEQAT
ABQAEwATABIAEQARABEAEQARABMAEwATABMAEwATABMAFAAWABYAGAAZABgAFwAXABgA
GgAaABsAHQAdAB4AHwAfAB8AIQAiACMAIgAjACUAJgAoACsALAAvADEANAA1ADcAOwA+
AEAAQQBCAEUARwBJAEsATQBPAFAAUQBSAFQAVQBTAFMAUwBTAFQAVABVAFUAUwBTAFMA
UgBRAE4ATABMAEkARwBFAEEAQwBBAD4AOwA5ADcANQAzAC8ALwArACcAJQAiAB8AHgAe
ABsAGQAXABQAEwAQAA4ADAAKAAkABwAHAAYABQAFAAIAAgABAAEAAwABAAAAAAD/////
//////7//v8AAP7//v////////8BAAEAAgACAAUABQAFAAUAAwAEAAQABQAFAAUABQAH
AAcABwAIAAgABwAHAAkACQAJAAoACgAKAAoACgAKAAoACgAMAAwACwALAAsADAAMAA0A
DQANAA4ADAALAAoACgAIAAcABwAHAAkACQAJAAkACQAJAAkACAAGAAUABQAFAAMAAgAC
AAIAAgABAAEAAQABAAEAAQD///3//v/+//7//P/8//r/+f/6//z//f/+//v/+//7//v/
/f/9//3//f/4//r//P/6//r/+v/6//r/+v/6//r/+v/4//r/+v/6//r/+P/4//n/+f/7
//z//v/+//3//v8AAAEABAAEAAYACAAGAAYABgAGAAQAAQD8//n/+v/3//X/8//y//L/
8v/y//H/8v/y//L/8//0//X/9v/0//T/9P/z//H/8//z//P/8v/y//L/8v/z//P/8//y
//L/8P/w//H/8//0//X/9f/0//P/8//0//X/+P/9/wMACAANAA8AFAAaAB8AHwAkACwA
NQBAAEcAQQAxACEAFQADAPP/7//t/+D/wf+d/4P/Wf8s/yn/S/9o/4D/nP+x/7r/wv/L
/9X/3//r//b/+//8/////v/9//z/+//8//z//v8CAAMAAwADAAMAAwAEAAQABAAEAAQA
BAADAAQABQAFAAcABwAIAAgACgALAAsACwAJAAkACQAJAAkACQAJAAkACgALAAwADgAQ
ABAAEgATABEAEQASABQAFAAUABUAFwAVABYAFwAXABkAGwAcAB0AHwAhACQAJgAmACkA
KgAtACwALgAuAC8ANQA4ADoAOwA+AEEAQwBFAEcASQBLAEwATQBOAFAAUQBRAFEAUQBR
AFAAUABRAFEAUQBRAFEAUABNAEoASABIAEYARQBEAEEAQQA/ADwAOQA0ADEALgArACkA
KQAlACEAHwAcABkAGAAYABUAEwARAAwACwAIAAYABgAEAAMAAQD///7//f/9//r/+v/5
//n/+//5//j/+P/3//f/9//3//f/+P/7//r/9//3//b/9f/1//X/9v/2//f/9//3//f/
9//4//j/+f/7//v/+//9//3//f/+//7//f/9/////////wAAAAAAAAAAAAAAAAAAAQAE
AAUABQAEAAMAAwACAP///////wAAAgABAAAAAAD+//3//f/9////////////////////
/v/+//3//f/9//3//P/8//z//P/7//v/+//5//n/+f/3//f/+P/4//j/+P/4//b/9f/z
//T/9P/0//P/8//z//P/8//z//P/8//0//T/9P/0//L/8P/y//L/8v/y//L/8v/y//L/
8v/y//D/8P/w//D/8P/y//L/8//z//P/9P/2//b/9f/2//j/+f/4//j/+v/8//3//v//
/wAA/v/7//b/8//z//H/8P/v/+7/7v/u/+7/7P/s/+v/6v/s/+z/7P/s/+7/7v/u/+3/
7f/v/+//7//s/+z/7P/s/+n/6f/p/+j/6v/o/+j/6f/p/+r/6//r/+v/6//s/+7/8//y
//f/+//+/wUACQAMABAAEwAVABoAIgApADYAQQBBADcALwArACUAGwATAA8ABADn/7f/
jf9r/zr/Gf8x/1j/bP+G/6P/tP+6/8H/zf/Z/+H/6v/v//D/8//0//X/9v/4//r/+//+
///////+//3//////wAAAAAAAAAAAAAAAAEAAgADAAMAAwADAAQABAAEAAUABQAFAAMA
AwADAAMABwAHAAcABwAJAAkACQAKAAkACAAJAAkACwALAAwADgAQABAAEQATABMAFAAV
ABUAFwAZABoAGwAcAB0AHwAgACAAIwAkACcAKgAsACwALQAxADQANgA3ADoAPQA/AEEA
RQBHAEkASgBLAEwATgBPAE0ATQBNAE0ATgBOAE8ATwBNAE0ATQBMAE0ASgBIAEgARABD
AEIAPwBBAD8APAA5ADQAMQAuACsAKQApACUAIQAfABwAGQAYABQAEQAPAA0ACgAJAAYA
BAAAAP7//f/7//3//P/7//v/+v/6//n/+f/3//X/9P/0//T/9f/2//f/8//y//P/8P/y
//P/8//z//T/9f/3//j/9//3//f/9//1//b/9v/3//f/9//3//n/+f/5//r/+v/7//v/
/f/9//3//v/+//7//v/+//7//v/+/wAAAAD///////8AAAAA////////AAD+//3//P/8
//7//f/9//3//f/9//3//f/7//v/+//6//r/+f/5//n/+f/4//j/+P/2//X/9f/1//P/
8//z//H/8f/y//L/8v/0//T/8v/x//P/9P/0//T/8v/x//D/7//x//H/8f/x//D/8P/w
//D/8P/s/+z/7v/s/+z/7P/s/+z/7v/u/+7/7P/s/+z/7P/s/+z/7P/t/+3/7//w//L/
8v/x//L/9P/1//j/+P/6//z//P/8//z//P/+//v/9v/z//D/7f/r/+n/5v/m/+b/5v/n
/+j/6P/o/+j/6P/o/+j/6v/q/+r/6f/n/+n/6f/p/+b/5v/m/+b/5//n/+f/5v/m/+T/
5P/l/+f/6P/p/+n/6//r/+z/7v/t/+z/6//v//j//f8BAAgADAALAAkAEgAcACMALgA7
AEUAPwAzADMALQAdABUAFQAMAPH/w/+V/3X/Rv8X/x//Rv9i/3r/mf+s/7D/t//B/83/
2f/i/+f/6v/x//L/8//0//f/+P/4//r/+v/7//v/+//6//n/+f/4//j/+P/4//j/+//8
//3//f//////AAAAAP7///////////////////8BAAEAAQABAAMAAwADAAQABAAEAAYA
BwAHAAcACAAKAAgACAAJAAsADAAOABAAEQAQABEAEQARABQAFQAXABgAGAAbABwAHwAg
ACIAIgAjACkALAAuAC8AMAAzADUANwA5ADsAPQA+AEEAQgBEAEUARwBHAEcARwBGAEYA
RwBHAEYARwBIAEgARgBCAD8APgA+AD0APAA5ADkANwA0ADEALAApACYAIwAjACMAHwAb
ABkAFgATABIADwALAAgABQACAAEA/v/8//j/9v/1//P/9f/0//P/8//y//L/8f/x//H/
7//u/+7/7f/t/+3/7f/s/+z/7v/s/+r/6//r/+v/6//r/+z/7P/v/+//7//v/+3/7v/u
/+//7//v/+//8f/z//P/9P/0//X/9f/3//f/9f/2//b/9v/2//b/9v/2//b/+P/4//f/
+f/5//r/+v/5//n/+f/6//n/9//1//T/9v/1//X/9f/1//X/9f/1//X/9f/1//T/8//x
//D/7//w//D/8f/y//H/7//u/+3/7P/t/+7/7f/v//D/8P/w/+//7v/r/+n/6f/q/+r/
6v/r/+v/6//r/+n/6f/p/+n/6P/o/+j/6P/q/+r/6v/q/+r/6v/q/+r/6P/o/+f/5v/m
/+b/5v/m/+j/6P/o/+b/6P/o/+j/6P/o/+j/6f/p/+n/6v/s/+z/7//w//L/8//0//T/
9v/4//r/+v/6//r/+P/1//D/7f/q/+f/5f/j/+P/5P/l/+b/5//o/+j/6P/n/+b/5f/k
/+L/4v/i/+H/4v/l/+b/5//m/+b/5v/m/+X/5f/l/+T/5P/i/+L/4//j/+T/5f/l/+X/
5f/m/+j/6f/q/+3/8//8////AQAIAA4ACwALABAAGAAlADAAPQBBADkALwAtACcAGQAT
ABEABADd/6X/e/9Z/yb/Df8j/0j/Yv9+/53/sv+2/7v/w//P/9n/4v/l/+r/7f/u/+//
8P/x//L/8v/0//b/9//3//f/9//3//j/+P/6//r/+v/6//n/+v/7//v/+//7//z//P/8
//3//f/9//3//f/9//3///////////////////8AAAIAAgAEAAUABQAFAAYACAAGAAYA
BwAJAAkACgALAAsADQAPABAAEQAQABEAEwAUABcAGwAdACEAIAAiACIAIwAnACoALAAt
ADAAMwA1ADcAOwA9AD8AQAA/AEAAQgBDAEUARQBFAEUARABEAEUARQBFAEUARQBEAEEA
PgA8ADwAPAA7ADoANwA1ADMAMAAtACoAJwAkACEAIQAhAB0AGQAVABIADwAOAAwACQAH
AAUAAAD///z/+v/6//j/9//1//X/9P/z//P/8v/y//H/8f/v/+3/7P/s/+v/6//r/+v/
6//s/+//7v/t/+3/7P/r/+v/6//s/+z/7//v/+//7//v//D/8P/x/+//7//v//H/8v/z
//X/9v/1//X/9//3//f/+P/4//j/+v/6//r/+v/4//r/+v/5//v/+//8//z/+f/5//n/
+v/6//n/+P/4//j/9//3//f/9//3//f/9//2//f/+P/4//X/8//y//H/8//y//L/8v/0
//P/8//z//H/8f/x/+//7//w//D/8P/u/+7/7P/r/+3/7v/u/+7/7f/t/+3/7f/v/+//
7//v//D/6P/o/+n/6v/r/+z/7P/s/+z/6v/q/+r/6v/q/+r/6v/r/+v/6//s/+7/7v/v
//D/8v/z//T/9P/2//j/+v/6//r/+v/8//n/9P/x//L/7//t/+v/6f/o/+f/5v/n/+j/
6P/o/+f/5v/l/+T/5f/m/+f/5//l/+f/5//n/+b/5v/m/+b/5//n/+f/5v/k/+L/4v/j
/+P/5P/l/+X/5//n/+j/6v/r/+z/6f/r//L/+f///wQACAAPABMAFAAWAB0AJgA3AEcA
TQA/ACkAIwAXAP//8f/q/93/u/+J/2H/QP8V/wX/Iv9K/2b/gf+c/6z/sf+7/8f/0f/Y
/+H/6v/x//L/8//0//X/9v/2//j/+P/5//n/+f/7//v//P/8//z//P/8//z///8AAAEA
AQAAAP/////+/wAAAQABAAEA//////////8DAAMAAwADAAUABQAFAAYABgAGAAgACQAI
AAcABwAIAAgACAAJAAsADQAOAA8ADwARABMAFAAVABYAFwAZABoAGwAdAB0AHwAjACYA
JwApACsALgAwADEANgA5ADsAPQA+AD8AQABAAEMARABGAEcASABJAEoASwBLAEoASgBJ
AEgASQBKAEoARgBCAD8APgA+AD0APAA5ADsAOQA2ADMAMgAvACwAKQAlACUAIQAdABsA
GAAVABQAEgAPAA0ACwAGAAUAAgAAAP///v/+//3//f/8//v/+//5//j/9v/1//X/8//y
//L/8//z//P/8//y//L/9P/y//T/9f/1//X/8//z//T/9P/z//P/8//z//T/9v/3//n/
+f/5//n/+//6//n/+f/4//r/+//+/////v/+//3//P/+//7//v/+//z//v/+//3/////
/wAAAAABAAEAAQACAAQAAwACAAIAAAD////////+//3//P/7//v/+//7//r//P/7//v/
+//5//j/+P/4//b/9f/1//X/9f/1//X/8//1//b/9v/2//b/9v/0//P/8v/y//H/8P/z
//P/8v/y//L/8v/y//T/9P/0//L/8v/y//L/8v/y//L/8//z//P/9P/2//b/9f/2//j/
+f/8//z//v8AAAAAAAAAAAAA/f/5//P/7//v/+3/7P/r/+z/7P/s/+z/7f/u/+7/7v/s
/+z/7P/s/+z/7P/s/+v/7f/v/+//7//u/+7/7v/u/+z/6//q/+j/6v/o/+j/6f/p/+r/
6//r/+v/6//s/+7/8f/y//X//f8CAAUABwAOABQAFwAZACAAKAA1AEIASwBDACsAFwAH
AO3/1//V/9P/wP+d/33/Zf9D/yD/Jf9H/2L/fP+W/6n/tP+8/8X/z//X/9//5v/t//D/
9f/2//f/+P/3//j/+P/6//v/+//6//n//P/9////AAAAAAAAAAAAAP//AAABAAEAAQAB
AAIAAgACAAMAAwADAAEAAQABAAEAAwADAAMAAwAFAAUABQAGAAQABAAGAAcABwAHAAgA
CgAMAAwADQAPAA8AEAARABEAEwAVABYAFwAYABkAGwAcAB4AIQAiACUAKAAqACoAKwAt
ADAAMgAzADYAOQA7AD0APQA/AEEAQgBFAEYASABJAEcARwBHAEcARgBGAEcARwBHAEcA
RwBGAEUAQgBAAEAAQAA/AD4AOwA6ADcAMwAvAC4AKwAoACUAIwAjAB8AGwAbABgAFQAU
ABAADQALAAkABwAHAAUABAACAAAA///9//3//P/7//v/+v/6//n/+f/5//f/9v/2//X/
9f/1//X/9P/0//b/9P/1//f/+P/5//n/+f/6//r/+v/5//j/9//6//z//f////7//f/8
//3//v///wEAAgACAAEAAgABAAEAAgACAAIABAAEAAQABAADAAQAAwABAAEAAQACAAIA
AwADAAMABAAEAAMAAgACAAQAAwADAAMAAgABAAAA///9//3//f/8//7//f/9//3//f/8
//z//P/+//3//f/9//r/+f/4//X/9//4//j/+P/6//r/+P/3//f/+P/4//j/9//1//T/
9v/2//b/9v/1//T/8//w//P/9P/1//b/9v/2//f/9//5//r//P/8//v//P/+/////v/+
/wAAAgAEAAQABAAEAAEA/f/3//P/8//x//D/7//u/+7/7v/u/+3/7v/u/+7/8f/y//P/
9P/z//L/8f/v//H/8//z//P/8v/y//L/8v/x//H/8f/w/+7/7P/s/+3/7f/u/+//7//x
//H/8v/0//X/9v/5/wEACgANABEAFgAYABkAGwAgACgAMQA6AD8ANQAhABMAAQDn/9f/
0//R/8L/p/+N/3f/T/8s/zv/Xf9y/4T/nv+v/7b/wP/N/9f/3f/l/+z/8f/y//X/9v/3
//j/+f/6//r//P/+//////////3//f/+//7/AAAAAAAAAAABAAIAAwADAAEAAQACAAIA
AgADAAMAAwAFAAUABQAFAAcABwAHAAcABwAHAAcACAAHAAYABwAHAAkACQAKAAwADgAO
AA8AEQAOAA4ADgANABIAFQAXABkAGQAZABoAGgAdACEAIwAnACcAKAAnACcALAAwADMA
NQA4ADsAPQA/AD8AQQBDAEQARwBIAEoASwBJAEkASQBJAEkASABIAEcARwBHAEcARgBF
AEIAQABAAEAAPwA+ADsAOAA1ADEALQArACkAJwAlACIAIQAcABcAFgAUABIAEgAQAA0A
CwAJAAYABQACAAAAAAD+//3/+//7//r/+f/5//j/+P/3//f/9//1//T/9P/1//X/9f/1
//T/9P/2//T/8//z//L/8f/y//P/9f/2//X/9f/1//X/9//4//j/+f/5//n/+f/7//v/
+//8//z//f/9/////////wAAAAAAAP7//v/+//7//f/+//3/+//9//3//v/+//3//f/9
//7//v/9//z//P/+//3//f/9//r/+f/4//f/9v/3//j/+P/4//f/9//3//X/9P/0//T/
9f/1//b/9//z//P/8//x//P/9P/0//T/9v/2//T/8//y//L/8f/w//H/8f/x//H/8//1
//X/8//w//D/8P/w//D/7//u/+3/6v/s/+z/7P/s/+3/7v/w//H/7//w//L/8v/x//L/
9P/1//b/9v/4//r/+v/6//r/+v/6//f/8v/v/+7/6//p/+f/5v/m/+b/5v/n/+j/6P/o
/+r/6v/q/+r/6P/o/+j/5//p/+v/6//r/+j/6P/o/+j/5//n/+f/5v/m/+T/5P/l/+P/
5P/l/+X/5v/n/+n/7P/p/+r/8f/1//r///8DAAQACgARABMAFgAaACMALgA3ADMAIQAT
AAsA+f/n/+H/4f/a/7//mf97/1n/KP8X/zX/Uv9o/4T/nf+o/7D/u//F/83/2f/g/+X/
6P/t/+7/7//w//H/8v/y//T/9P/1//X/9f/1//X/9v/2//b/9v/2//b/9//4//n/+f/5
//n/+v/6//r/+//7//v//f/9//3//f/8//v/+v/5//v/+//7//z//P/8//7/////////
AAACAAAAAAABAAMAAwAEAAUABQAIAAsADQAPABAAEQATABQAFQAXABcAGQAcAB4AHgAf
ACMAJgAoACkALgAxADMANQA0ADUANgA2ADcAOAA6ADsAPAA9AD4APwA+AD4APwA/AD8A
PwA/AD4APAA4ADUANAAzADMAMwAxAC8ALQAqACcAJAAhAB4AGwAXABcAEwAPAA8ADAAJ
AAgABAABAP///f/6//n/9v/0//P/8v/y//H/7v/s/+r/6f/q/+r/6f/p/+j/5f/j/+L/
4//j/+P/4//j/+T/5//m/+T/5f/l/+X/5f/l/+b/5v/l/+X/5f/l/+X/5v/m/+f/5f/l
/+X/5//p/+n/6v/q/+v/6//t/+3/7f/u/+7/7v/w//D/8P/w//D/8v/y//H/8//z//T/
9P/z//P/8//0//P/8f/v/+7/8P/v/+//7//v/+//7//v/+//7//v/+7/7v/t/+3/7f/s
/+r/6f/o/+n/6f/q/+v/6f/p/+n/5//l/+b/5v/m/+b/5v/k/+P/4//k/+T/5P/l/+X/
5f/l/+X/5f/l/+X/4v/i/+L/4v/i/+L/4v/i/+L/4v/i/+L/5P/k/+X/5f/h/+H/4v/j
/+b/5v/l/+X/5//o/+r/7P/u/+7/7//v/+z/6//o/+f/5f/j/+H/3//d/9z/3P/a/9z/
3P/c/9r/2//a/9r/2//b/9v/2v/a/9v/3f/e/9//3f/b/9z/2//a/9n/2P/Y/9j/2P/Y
/9j/2P/Y/9j/2v/a/9r/2v/b/9z/3f/e/+P/5v/p/+z/8v/2//r//v8DAAgADQASABgA
HgAkAA==
         </WaveFormData>
      </LeadData>
      <LeadData>
         <LeadByteCountTotal>10000</LeadByteCountTotal>
         <LeadTimeOffset>0</LeadTimeOffset>
         <LeadSampleCountTotal>5000</LeadSampleCountTotal>
         <LeadAmplitudeUnitsPerBit>4.88</LeadAmplitudeUnitsPerBit>
         <LeadAmplitudeUnits>��V</LeadAmplitudeUnits>
         <LeadHighLimit>2147483647</LeadHighLimit>
         <LeadLowLimit>268435456</LeadLowLimit>
         <LeadID>V3</LeadID>
         <LeadOffsetFirstSample>0</LeadOffsetFirstSample>
         <FirstSampleBaseline>0</FirstSampleBaseline>
         <LeadSampleSize>2</LeadSampleSize>
         <LeadOff>FALSE</LeadOff>
         <BaselineSway>FALSE</BaselineSway>
         <ExcessiveACNoise>FALSE</ExcessiveACNoise>
         <MuscleNoise>FALSE</MuscleNoise>
         <LeadDataCRC32>3417242988</LeadDataCRC32>
         <WaveFormData>
LgAuAC4ALgAwADAAMAAwAC4ALgAuAC4AKwAqACkAKAAnACYAJQAkACIAIAAeABwAGAAW
ABQAEgAPAA4ADQAMAAgABgAEAAIAAAAAAAAAAAD9//z/+//6//f/9v/1//T/9P/0//T/
9P/y//L/8v/y//D/8P/w//D/8P/w//D/8P/y//L/8v/y//L/8v/y//L/8v/y//L/8v/z
//T/9f/2//b/9v/2//b/9v/2//b/9v/2//b/9v/2//f/+P/5//r/+P/4//j/+P/5//r/
+//8//r/+v/6//r/+v/6//r/+v/4//j/+P/4//r/+v/6//r/+P/4//j/+P/6//r/+v/6
//n/+P/3//b/9v/2//b/9v/0//T/9P/0//L/8v/y//L/8v/y//L/8v/y//L/8v/y//H/
8P/v/+7/7v/u/+7/7v/w//D/8P/w//D/8P/w//D/8P/w//D/8P/w//D/8P/w/+7/7v/u
/+7/8P/w//D/8P/v/+7/7f/s/+z/7P/s/+z/7P/s/+z/7P/q/+r/6v/q/+z/7P/s/+v/
6f/q/+r/6v/r/+v/6//r/+v/7P/t/+7/8f/x//T/9P/y//T/9v/2//n/+f/5//n/+P/3
//T/8v/w//D/7v/t/+3/7f/t/+3/7//v/+7/7v/r/+r/6v/q/+r/6f/p/+n/6f/p/+f/
5v/m/+f/5//o/+b/5v/l/+T/5f/l/+b/5v/m/+X/5P/j/+T/5P/m/+n/6f/o/+r/8P/2
//b/9v/3//f/9P/6/wUAFQAtAE0AdACaAMAA7wAhAU8BcQF6AWABIAG+AFkA/v+c/1H/
SP9l/37/lP+p/7f/u//C/83/1v/b/9//4//k/+f/6f/p/+n/7f/t/+3/7f/v/+//7//v
/+3/7v/u/+//8f/x//H/8f/y//L/8v/z//H/8v/z//P/8f/x//H/8f/y//L/8//1//T/
9P/z//P/8//z//T/9P/1//f/+P/5//j/+P/5//r/9//2//X/9P/1//f/+P/7//z//v/+
//7//v8AAAEAAgACAAMAAwADAAgACQAJAAoADAAPABEAEwATABUAFgAYABoAGwAeACEA
IQAhACMAJAAmACcAJwAnACoALAAuAC8ALgAuAC4ALQAtACwAKwArACwAKgAqACoAKgAp
ACgAJwAlACMAIQAfAB8AHQAbABkAFwAUABIAEAAMAAoACQAHAAUABAACAAAAAAD+//3/
+//6//j/9v/0//X/9f/z//P/8v/y//H/8P/w//D/7//v/+//7//v/+7/8P/v/+//8P/w
//H/8f/x//D/7//u/+7/7v/u/+7/7v/v//H/8v/1//T/8v/x//D/8f/z//b/9//1//X/
9f/1//X/9//3//f/9//3//j/+P/4//j/+f/5//f/9//3//f/9//3//f/9//3//b/9v/2
//j/+P/4//j/9v/1//T/8v/z//T/9f/2//T/8v/x//H/8f/x//H/8P/v/+//7//v/+//
7//v/+//7//v/+7/7f/v//D/8P/w/+3/7f/t/+3/8P/w//D/7//s/+v/6//s/+z/6//r
/+v/7f/t/+7/7v/r/+v/7P/s/+z/7P/s/+3/6//r/+r/6f/n/+j/6v/q/+r/6P/p/+j/
6v/q/+r/6v/o/+j/6P/o/+n/6f/q/+r/7P/t/+3/7f/r/+3/7v/v/+7/7//v//L/9P/0
//b/+P/4//n/+f/5//n/+P/3//T/8P/u/+7/7P/r/+v/6//r/+7/7//w//D/7//t/+v/
6v/o/+j/5//n/+n/6//r/+n/6P/n/+f/5v/m/+T/5P/j/+L/4f/h/+L/5P/l/+X/5f/k
/+T/4//k/+f/5//m/+r/7v/w//D/9P/3//f/9v/4/wEAFQAtAEkAbgCSALQA4QAVAT0B
XQFsAVgBGgG8AFcA/v+e/1H/QP9X/3L/iv+h/6//tf+8/8f/1P/b/9//4f/k/+f/6f/p
/+n/6//r/+v/6//v/+//7//v//H/8v/y//P/8P/v/+7/7f/w//D/8P/x//P/9P/1//X/
8//z//P/8//1//T/9P/1//T/9P/z//P/8//z//T/9P/0//X/9f/1//b/9v/3//j/+v/6
//r/+v/6//v/+//9//z//v/+//7//P/+////AAABAAMABAAFAAgACQAJAAoADgARABMA
FQAXABkAGgAcACAAIQAkACcAJwAnACkAKgAqACsAKwArAC0ALgAvAC8ALQAuAC8ALwAv
AC4ALQAtAC4ALAAsACwAKwApACcAJQAlACMAIQAfAB8AHQAbABkAFQASABAADgAOAAwA
CwAJAAUABAACAAAA/v/8//v/+f/7//r/+f/4//X/9f/z//P/9P/0//P/8v/y//L/8f/x
//H/8f/x//D/8v/x//H/8v/x//H/8P/v/+//7//v//D/8P/w//D/8P/y//P/8//1//P/
8v/y//L/8v/z//X/9f/4//n/+v/7//r/+//6//n/+//7//z//P/8//z//f/9//v/+//7
//v/+//7//v/+//7//r/+v/6//r/+v/6//r/9//3//f/9v/4//j/+P/4//r/+P/3//f/
9v/1//T/8v/z//P/8//z//P/8//z//P/8//z//L/8f/x//L/8v/y//H/8f/x//H/8f/w
/+//7f/v/+//8P/y//L/8f/x//H/8f/x//L/8v/v/+7/8P/w//D/8P/y//L/8v/y/+//
7//w//D/8v/z//P/8//z//X/9v/3//j/+f/5//z/+v/6//z//v8AAAEAAQABAAEAAAD/
//z//P/6//r/+P/1//X/9f/1//f/9//3//b/9v/1//T/9P/0//T/8//z//H/8//z//H/
7//t/+z/6v/t/+z/7f/t/+z/6//r/+z/7v/v/+//7//t/+7/7v/w/+//7//y//b/9v/4
//z/AAADAAMABAAKABkAKwBDAGMAigCqAMYA8wAhAUEBWQFiAUIB+ACUADMA0v9w/0H/
TP9l/3z/lv+r/7X/v//I/9H/2P/h/+f/6f/u/+//8f/x//H/9f/1//X/9f/5//n/+f/5
//f/+P/4//n/+f/5//n/+f/7//z//f////7//v/+//3//f/9//3//f////7//v///wAA
AAD//////f/9//7//v8AAAEAAQABAAIAAgADAAQABgAGAAYABgAEAAUABQAHAAoADAAM
AAwADAAOAA8AEAATABUAFgAXABoAGwAbABwAHAAfACEAIwAmACkAKwAuADAAMQA0ADcA
OwA7AD0APgA+AD8APwA/AEEAQgBDAEMAQwBEAEUARQBFAEQAQwBDAEAAPgA+AD4APgA9
ADwAOwA3ADUAMwAxAC8ALQArACkAJQAiACAAHgAeABwAGwAZABUAFAASABAADAAKAAkA
BwAHAAYABQAEAAMAAwABAAEAAAAAAP///v/8//z/+//7//v/+//7//r//P/7//v//P/8
//3//f/9/////////wAA/v/+//7//v8AAAEAAQADAAUABAAEAAQAAgADAAUABQAFAAUA
BQAFAAcACQAJAAkACwALAAwADAALAAoACgAJAAsACwALAAsADAANAA4ADwANAAwADAAM
AAwADAAMAAwACQAJAAkACAAIAAgACAAIAAgABgAFAAUABQAFAAUABAADAAMAAwADAAMA
AwADAAMAAwADAAIAAQABAAIAAgACAAEAAQABAAEAAQAAAP///f//////AAACAAIA////
/wAAAAAAAAAAAAD///7//f/8//z//f///wAAAAABAAEAAQD//wEAAgADAAYABwAHAAoA
DAAMAA4AEAAOAA8ADwAPAA0ADAALAAgABAACAAIAAAD//////////wAAAQACAAIAAgAB
AAAAAAD+//7//f/9//3///////3//P/7//v/+v/8//r/+v/5//b/9f/1//b/+P/5//n/
+f/5//r/+v/8//////8AAAQACAAKAAoACgALAA0AEgAaACsAQQBhAIkAqADCAOgAFwE/
AWEBcwFmAS4B1gB0ABEApP9a/1X/cP+H/5r/rP+5/8P/zf/W/+H/6v/z//f/+f/6//v/
/f/9//3//f/9//3//f///////////wEAAgACAAMAAQABAAEAAQAEAAQABAAFAAcACAAJ
AAkABwAHAAcABwAFAAQABAAFAAgACAAHAAcABQAFAAYABgAHAAkACgALAAsACgAKAAoA
DAAMAAwADAAOAA8ADwARABAAEgASABIAEgAUABUAFgAVABcAGAAZAB0AHwAgACIAJAAn
ACkAKwArAC0ALgAwADQANQA4ADsAPwA/AEEAQgBEAEUARQBFAEcASABJAEkARwBIAEkA
SQBHAEYARQBFAEIAQABAAEAAPgA9ADwAOwA6ADkAOAA3ADMAMQAvAC0AKQAmACQAIgAg
AB4AHQAbABcAFgAUABIADgAMAAsACQAJAAgABwAGAAMAAwABAAEAAgACAAEAAAAAAAAA
//////3//f/9//z//v/9//3//v/8//3//f/9//7///8AAAIAAQAAAP///v8AAAEAAQAD
AAMAAgACAAIAAgADAAUABQAFAAUABQAFAAUABwAHAAcABwAHAAgACAAIAAgACQAJAAsA
CwALAAsACgAJAAgABwAFAAQABAAEAAUABgAHAAgACQAJAAkACAAHAAYABQAEAAQAAgAB
AAEAAQABAAEAAAABAAEAAQABAP///////////f/9//z/+//8//7///8AAP3//f/9//3/
/v/+//7//f/6//3//f/8//z/+v/6//r/+v/4//j/+P/4//n/+f/6//r/+P/5//n/+f/7
//3//v///wAAAQABAAQABgAGAAgACgAJAAkACAAHAAkACAAHAAQAAgAAAAAA/v/7//v/
+//7//n/+f/5//j/+//7//v//P/7//r/+P/3//X/9//3//X/9P/z//P/8v/0//L/8v/x
//D/7//v//D/8P/x//H/8f/v//D/8P/y//P/9f/6//7/AAAAAAIABAAHAAcABgAOAB0A
MwBPAHMAmgC8AOIAEwFDAWsBhwGGAVoBBAGaADUAyP9m/0f/XP93/5D/pv+3/73/wf/M
/9f/4P/r//P/9f/2//b/9//2//X/9v/1//T/8//3//f/9//3//f/+P/4//n/+f/5//n/
+f/4//j/+P/5//v//P/9//3//f/9//3//f/9//z//P/9//z//P/7//v//f/9//7//v/+
//////////7//v///wAAAAAAAAAAAAAAAAEAAQADAAQABgAGAAYABwAKAAwADgANAA8A
EAARABIAEwATABQAFgAZABsAHQAfACEAIgAkACgAKQAsAC8AMQAxADMANAA0ADUANQA1
ADcAOAA5ADkAOQA6ADsAOwA7ADoAOQA5ADgANgA2ADYANgA1ADQAMwAwAC0AKgAnACMA
IQAfAB0AHQAaABgAFgAWABQAEwARAAsACgAIAAYABgAEAAMAAQAAAP7//P/6//f/9//1
//X/9f/2//b/9v/0//T/8//z//T/9f/2//b/8//x//D/8P/w//H/8f/x//H/8f/x//L/
8v/y//L/8v/0//X/9f/3//X/9P/0//T/9P/1//f/9//3//f/9//3//X/9//3//f/+v/7
//3//v/9//z//P/7//n/+f/5//n/+f/5//n/+f/5//j/+P/4//j/+P/4//j/9//3//f/
9v/2//b/9v/2//j/9v/1//X/9f/1//X/9P/x//H/8f/x//H/8f/x//H/8f/x//D/7//t
/+7/7v/u/+//7//v/+//7//u/+3/6//r/+v/7P/u/+r/6//t/+3/6v/s/+z/7P/s/+z/
7P/s/+z/6//r/+z/7P/q/+v/6//r/+3/7//w//H/8v/z//P/9v/0//T/9v/4//r/+//7
//v/+f/4//f/9P/z//L/8//y/+//7//v/+//7v/t/+z/6v/s/+v/6v/q/+z/7P/r/+v/
6//t/+3/6//o/+f/5//m/+T/4v/i/+H/4v/h/+H/4v/g/+H/4f/h/+P/5P/k/+b/6//p
/+z/7v/u//L/9v/2//X/9f/0//r/BwAZADUAVwB6AJ4AxgD5AC0BXQF/AYIBYgEcAbQA
SwDs/4j/R/9M/2v/gP+S/6f/s/+3/8D/y//W/93/4//l/+b/5//p/+n/6f/t/+3/7f/t
/+3/7f/t/+3/7//w//D/8f/v/+//7//v//L/8v/y//P/8f/y//P/8//z//P/8//z//H/
8P/w//H/9P/0//P/8//1//X/9v/2//X/9f/0//P/9v/2//f/+P/4//j/+P/4//r/+//7
//3//P/+//7//v/+/wAAAQACAAMABQAGAAcACgALAAsADAAMAA8AEQATABUAFwAYABoA
HAAdACAAIwAlACUAJwAoACgAKQApACkAKwAsAC0ALQAtAC4ALwAvAC4ALgAuAC8ALgAs
ACwALAAsACsAKgApACUAIwAhAB8AHwAdABsAGQAXABQAEgAQAA4ADAALAAkABwAGAAQA
AgD+//z/+//5//n/+P/3//b/9//3//X/9f/y//L/8f/w//L/8v/x//H/7v/t/+z/6v/s
/+v/6//s/+3/7//w//H/8f/x//H/8v/x//D/7//u/+7/7//v//H/8//y//L/8v/w//H/
8//z//X/9f/1//X/9P/1//T/8//1//X/9v/2//T/9P/1//X/9//3//f/9//1//X/9f/1
//X/9P/0//T/9P/0//T/9P/z//P/8//y//L/8v/y//L/8//y//L/8//y//H/8P/u/+3/
7f/t/+3/6//r/+v/6//s/+3/7f/t/+//8P/w//D/7v/t/+z/6//s/+z/7P/r/+z/6//r
/+z/6v/p/+n/6//q/+r/6v/q/+r/6v/q/+r/6v/p/+n/6v/q/+r/6//r/+v/6//t/+7/
7//u/+//7//y//T/9P/2//j/9v/3//f/9//5//j/9//0//L/8P/w/+7/6//r/+v/6//r
/+v/6//q/+r/6f/o/+j/6v/q/+n/6f/n/+n/6f/n/+b/5f/l/+T/5P/i/+L/4f/e/93/
3f/e/+D/4f/h/+H/4//k/+T/5v/n/+X/5P/o/+7/8P/w//T/9//x/+7/8v///xEAJwBH
AG4AkgC2AOcAHQFFAWsBfgFmASoBygBjAAgApP9T/0b/X/94/47/o/+x/7H/tv/D/8z/
1f/b/93/4P/l/+f/5//n/+n/6f/p/+n/6//r/+v/6//q/+r/6f/p/+n/6f/p/+n/6v/q
/+r/6//s/+7/8P/x/+//7//v/+//7//u/+7/7//u/+7/7f/t/+//7//w//D/8P/x//H/
8f/y//L/8//0//L/8v/y//L/8//1//b/+f/3//j/9//2//f/+v/8//7//f///wAAAQAE
AAUABQAGAAgACwANAA8ADwARABIAFAAUABUAGAAbAB0AHQAfACAAJAAlACUAJQAnACgA
KQApACsALAAtAC0AKQAoACcAJwAoACYAJgAmACYAJQAkACMAIQAfAB0AGwAaABkAGAAX
ABUAEgAQAA4ACgAIAAcABQADAAIAAAD+//r/+P/3//X/9f/0//P/8v/x//H/7//v//D/
8P/v/+7/7P/s/+v/6//r/+v/6//q/+r/6f/p/+r/6v/r/+v/6//t/+3/7f/u/+z/7P/s
/+z/6v/r/+v/7f/v/+7/7v/u/+7/7//x//H/8f/x//H/8f/v//H/8f/x//P/8//0//T/
9P/0//X/9f/1//X/9f/1//P/8//z//P/9f/0//T/9P/0//T/9P/0//H/8f/x//D/7v/u
/+7/7v/v/+7/7v/v/+3/7f/t/+z/7f/t/+3/7f/v/+//7//v/+3/7f/s/+v/6v/q/+n/
6P/o/+n/6v/r/+r/6v/q/+n/6P/n/+f/6P/p/+n/6v/r/+v/6//s/+z/6f/n/+j/5v/m
/+b/5v/m/+j/6P/o/+j/6f/p/+r/6v/q/+v/6//r/+v/7f/u/+//8P/x//H/9P/y//L/
9P/2//j/+f/5//n/+f/4//f/9P/w/+7/7v/s/+3/7f/t/+3/7//v/+//7v/t/+v/6f/o
/+j/6P/n/+f/6f/r/+v/6f/o/+f/5//m/+b/5P/k/+P/5P/j/+P/5P/i/+P/4//j/+H/
4v/i/+T/5//p/+z/8P/0//T/9P/6//v/9f/y//b/BQAZADMAUwB4AJ4AxAD5ACsBVwF3
AXgBVAEIAZ4APQDi/4L/Sf9M/2X/fP+U/6v/uf+9/8D/yf/S/9v/4f/j/+T/5f/n/+f/
5//r/+v/6//r/+//7//v/+//7f/u/+7/7//v/+//7//v//D/8P/w//H/7//w//H/8f/z
//P/8//z//P/8v/y//P/8v/y//H/8f/x//H/8v/y//T/9f/1//X/9v/2//f/+P/2//b/
9v/2//j/+f/5//v/+v/8//z//P/6//z//f/+/wAAAwAFAAcABwAHAAYABgAKAA0ADwAR
ABEAEwAUABYAGAAZABwAHwAgAB8AIAAgACQAJQAlACUAJwAoACkAKQArACwALQAtACkA
KAAnACcAKAAmACYAJgAkACMAIgAhAB8AHQAbABkAGgAZABgAFwATABAADgAMAAwACgAJ
AAcAAwACAAAA/v/8//r/+f/3//f/9v/1//T/9f/1//P/8//w//D/7//u/+7/7v/t/+3/
7//v/+//7v/u/+3/7f/u/+z/7f/t/+3/7//v/+//8P/u/+7/7v/u/+z/7f/t/+//8P/w
//H/8v/x//H/8v/x//P/8//z//P/8//1//X/9f/z//P/9P/0//b/9v/3//f/9//3//f/
9//3//f/9//3//X/9P/0//T/9v/2//b/9v/3//f/9//2//P/8v/x//D/8f/w//D/8f/x
//H/8f/w/+//7//v/+//7//v/+//7//t/+3/7P/r/+3/7v/u/+7/7f/t/+3/7f/w//D/
8P/v//D/6f/m/+f/6P/p/+r/7P/s/+z/7P/p/+n/6v/q/+r/6//r/+v/6//t/+7/7//w
//H/8f/0//T/9P/2//j/+v/7//v/+//7//r/+f/2//X/9P/1//T/8v/x//D/7//v/+//
7//u/+z/6//q/+r/7P/s/+v/6//r/+3/7f/r/+r/6f/p/+j/6v/o/+j/5//k/+P/4//k
/+L/4//j/+P/5v/o/+n/7P/r/+v/5v/o/+7/8v/0//b/+f/7//r/+v///wsAHQA9AGIA
iACoAMkA+QArAUsBYAFgATgB7ACFACIAxP9p/zr/Q/9k/37/k/+p/7P/uP/B/87/1f/b
/+P/6P/t/+//7//v/+//7//v/+//8f/x//H/8f/x//L/8v/z//P/8//z//P/9v/2//b/
9//2//b/9v/1//b/9//4//n/9//2//b/9//6//r/+f/5//n/+f/6//r/+v/7//v/+//7
//r/+v/6//z//P/8//z//v//////AQACAAQABAAEAAQABgAHAAgABwAJAAoACwAPABEA
EgAUABQAFwAZABsAHwAhACIAJAAlACUAJwApAC0ALQAvADAANAA1ADUANQA2ADYANgA1
ADYAOAA6ADsANgA0ADIAMQAzADIAMwA0ADQAMwAyADEALwAtACsAKQAnACUAIwAhAB8A
HAAaABgAFgAUABMAEQALAAoACAAGAAYABAADAAEAAQAAAP///v/7//v/+f/5//j/+P/3
//b/+P/4//f/9//3//f/9//2//j/9//3//j/9//3//b/9f/1//X/9f/2//f/+P/5//r/
+P/5//n/+//5//j/+P/4//n/+//+/////f/9//3//f/9//////////////8AAAAAAgAC
AAMAAwADAAMAAwADAAUABQAFAAUAAwACAAIAAgAAAAAAAAAAAAEAAQABAAAAAgACAAIA
AgAAAP7//f/9//v/+//7//r/+//7//v/+//9//3//f/9//v/+//6//n/+P/4//f/9v/7
//v/+v/6//r/+v/6//r/+v/6//r/+f/5//r/+v/4//n/+f/5//n/+//8//3//P/9//3/
AAABAAIABQAIAAoACwALAAsACAAGAAQAAAD///7////+//3//f/9//3//f/9//3//P/8
//v/+v/6//r/+v/5//n/+//9//3/+//6//n/+f/4//f/9P/z//H/8v/x//H/8v/y//P/
8//z//P/9P/0//b/+f/7//z/AgACAAIABAAGAAkACQAMABYAJwA9AF0AgQCkAL4A4AAN
ATcBVwFvAWYBMAHUAG4ADwCo/1b/Rf9c/3v/lP+o/7f/v//F/9L/3f/k/+v/7//z//b/
+//9//3//f/9//3//f/9//3//f/9//3///8AAAAAAQABAAEAAQABAAQABAAEAAUAAwAE
AAUABQAFAAUABQAFAAMAAgACAAMABAAEAAMAAwAFAAUABgAGAAQABQAFAAUABgAGAAcA
CAAKAAoACgAKAAwADQANAA8AEAASABIAEgASABQAFQAWABkAGwAcAB0AIgAjACMAJAAk
ACcAKQArAC8AMQAyADQANgA3ADoAPQBBAEEAQwBEAEQARQBFAEUARwBIAEkASQBLAEwA
TQBNAEsASgBJAEkASABGAEYARgBFAEMAQQA/AD0AOwA5ADcAMwAxAC8ALQApACYAJAAi
AB4AHAAbABkAFgAWABUAFAARAA4ADAAJAAkACAAHAAYABwAHAAUABQACAAIAAQAAAAAA
AAD//////////////v//////AAACAAAAAQABAAEA////////AAABAAIAAwAEAAIAAwAD
AAUABgAGAAcACAAGAAcACQAJAAsACwALAAsACwANAA0ADQALAAsADAAMAAwADAANAA0A
DwAPAA8ADwAPAA8ADwAPABEAEAAQABAADwAOAA0ADAAJAAkACQAIAAkACgALAAwADAAK
AAkACQAJAAkACQAIAAYABQAEAAMABQAFAAUABQAFAAUABAADAAMABAAEAAQAAwADAAIA
AgACAAIAAgABAAAA///+/wAAAQADAAQABAAFAAUABQAFAAcACAAJAAgACQAJAAwACgAK
AAwADgAOAA8ADwAPAA4ADAAKAAYABQAEAAUABAABAAEAAQABAAAA///+//z//v///wAA
AgABAAAA/v/9////AQABAP///P/7//v/+v/6//j/+P/3//T/8//z//T/9v/3//f/9//5
//r/+v/8//3////+/wQACAAKAA4ADgANAAsADgAYACkAPQBbAIMApgDEAO4AHQFDAWcB
fQFuATgB3gB+ABsArP9a/1P/bv+F/5j/rP+5/8H/y//a/+X/6v/v//P/9//4//n/+//7
//v//f/9//3//f////////////3//v/+////AQABAAEAAQACAAIAAgADAAMABAAFAAUA
BQAFAAUABQAHAAYABgAHAAoACgAJAAkACQAJAAoACgAHAAcABgAFAAgACAAJAAoACwAM
AA0ADgANAA0ADAANAA8AEgATABQAEgAUABUAFgAYABsAHQAfACAAIQAhACIAJgApACsA
LQAxADMANAA2ADYANwA6AD0AQQBBAEMARABGAEcARwBHAEcASABJAEkASwBMAE0ATQBL
AEoASQBJAEoASABIAEgARwBFAEMAQQA9ADsAOQA3ADMAMQAvAC0AKwAoACYAJAAiACAA
HwAdABkAGAAWABQAEgAQAA8ADQAPAA4ADQAMAAkACQAHAAcABgAGAAUABAAEAAQAAwAD
AAMAAwADAAIAAAD/////AAACAAMAAwADAAMAAwADAAQABAAEAAQABAAGAAcABwAJAAcA
BgAGAAYABgAHAAkACQAKAAsADAANAAwADQAMAAsACQAJAAoACgALAAwADgAPAA8ADwAP
AA8ADwAPAA8ADwARABAAEAAQAA0ADAALAAoACwALAAsACgAKAAoACgAKAAgABgAFAAUA
CAAJAAoACgAIAAcABgAFAAcABwAHAAcABwAHAAYABQADAAQABAAEAAMAAwADAAMABgAI
AAgABQACAAIAAgACAAIAAAAAAAAAAAD/////AAAAAAEAAwAEAAUABQAHAAgACQAIAAkA
CQAMAAoACgAMAA4AEAARABEAEQARABAADwAMAAoACAAIAAYABQAFAAUABQAFAAUABQAE
AAYABQAEAAQAAgACAAEAAQADAAUABQADAAIAAQABAAAA/v/8//z/+//6//n/+f/6//r/
+//7//v//P/+////AgD/////BAAKAAoADAAOAA4ADQAPABIAFgAhADUAUQB1AJwAvADk
ABcBSQFzAZUBnAF6ASwBwABZAPD/hv9V/2L/ff+S/6r/vf/D/8v/2P/h/+r/8//5//3/
/v///wEAAQABAAMAAwADAAMABQAFAAUABQAFAAYABgAHAAcABwAHAAcACgAKAAoACwAL
AAwADQANAA0ADQANAA0ADwAOAA4ADwAPAA4ADAALAAsACwAMAAwADgAPAA8ADwAQABAA
EQASABAAEAAQABAAEAARABEAEwAVABgAGQAaABoAHAAdAB4AHQAfACAAIQAkACUAJQAm
ACgAKwAtAC8AMgA1ADcAOgA5ADkAOwA9AD8APwBBAEIARQBHAEgASQBLAEwATQBNAE8A
UABRAFEATQBMAEsASwBLAEoASwBMAEwASwBKAEkARQBDAEEAPwA9ADsAOQA3ADcANAAy
ADAALQAqACgAJQAhACAAHgAcAB0AHAAcABsAGAAWABQAEgATABMAEQARAA4ADgANAAwA
DAAMAAsACwAMAA0ADgAOAA4ADQANAA4ADgAPAA8ADwAPAA8ADwAQAA4ADgAOAA4ADgAP
AA8AEQATABIAEgASABIAEwAVABUAEwATABMAEwATABUAFQAVABcAFwAYABgAGAAYABkA
GQAZABkAGQAZABgAFwAWABUAFgAWABcAGAAYABgAGAAYABkAGQAZABgAGAAYABgAGAAX
ABQAEgARABIAEwAUABQAEwATABMAEwATABMAEwATABMAEwASABEADwAQABAAEAAQABEA
EgATABQAFAAUABMAEgARABEAEgASABEAEQARABEAEQASABIAEwATABQAFAAUABQAFAAV
ABYAFwAXABcAGQAaABwAHAAdAB4AIAAhACEAIAAfAB4AGwAaABkAGAAYABcAFwAVABcA
FwAWABMAFQAVABUAFAAUABQAFAAUABUAFwAXABcAFAARABAADwAOAA0ADAAMAAwADAAM
AAwADAAMAAwADgAOAA4ADgARABIAEwAUABcAGAAZABoAHQAeAB8AIAAnAC4ANQA8AEsA
WgBpAA==
         </WaveFormData>
      </LeadData>
      <LeadData>
         <LeadByteCountTotal>10000</LeadByteCountTotal>
         <LeadTimeOffset>0</LeadTimeOffset>
         <LeadSampleCountTotal>5000</LeadSampleCountTotal>
         <LeadAmplitudeUnitsPerBit>4.88</LeadAmplitudeUnitsPerBit>
         <LeadAmplitudeUnits>��V</LeadAmplitudeUnits>
         <LeadHighLimit>2147483647</LeadHighLimit>
         <LeadLowLimit>268435456</LeadLowLimit>
         <LeadID>V4</LeadID>
         <LeadOffsetFirstSample>0</LeadOffsetFirstSample>
         <FirstSampleBaseline>0</FirstSampleBaseline>
         <LeadSampleSize>2</LeadSampleSize>
         <LeadOff>FALSE</LeadOff>
         <BaselineSway>FALSE</BaselineSway>
         <ExcessiveACNoise>FALSE</ExcessiveACNoise>
         <MuscleNoise>FALSE</MuscleNoise>
         <LeadDataCRC32>3533865110</LeadDataCRC32>
         <WaveFormData>
+v/6//r/+v/7//z//f/+/wAAAAAAAAAAAgACAAIAAgADAAQABQAGAAQABAAEAAQAAwAC
AAEAAAAAAAAAAAAAAP3//P/7//r/+v/6//r/+v/4//j/+P/4//f/9v/1//T/9P/0//T/
9P/y//L/8v/y//D/8P/w//D/8P/w//D/8P/y//L/8v/y//L/8v/y//L/8v/y//L/8v/0
//T/9P/0//T/9P/0//T/8v/y//L/8v/y//L/8v/y//P/9P/1//b/9P/0//T/9P/1//b/
9//4//b/9v/2//b/9v/2//b/9v/2//b/9v/2//j/+P/4//j/9v/2//b/9v/2//b/9v/2
//T/9P/0//T/9P/0//T/9P/y//L/8v/y//D/8P/w//D/8v/y//L/8v/y//L/8v/y//H/
8P/v/+7/8P/w//D/8P/w//D/8P/w//D/8P/w//D/7v/u/+7/7v/u/+7/7v/u/+7/7v/u
/+7/8P/w//D/8P/u/+7/7v/u//D/8P/w//D/8P/w//D/8P/v/+7/7f/s/+3/7f/t/+3/
7f/t/+3/7f/v/+//7//v/+//8P/w//H/8//1//f/+P/4//n/+v/7//v/+//8//3//f/9
//z/+//6//n/+P/3//f/9//4//j/+P/3//f/9f/y//H/8f/x//D/8P/w//D/7v/u/+3/
6v/s/+3/7f/t/+r/6f/p/+j/6f/p/+n/6v/n/+b/5f/l/+f/5//p/+n/6//n/+n/7f/w
/+7/7f/t/+r/5v/s//j/CQAhAEAAZACPALsA6gAeAU0BbAFmATwB+QCuAGkALwDz/8D/
s/+5/8T/zP/R/9T/1P/W/93/4//j/+P/4//j/+X/5f/l/+X/5v/n/+j/6f/p/+r/6v/q
/+j/6P/o/+j/6P/p/+n/6f/p/+r/6v/q/+j/6P/o/+j/6P/o/+j/6P/o/+n/6v/s/+r/
6f/p/+j/5v/m/+b/5//q/+r/6//s/+v/6//r/+z/6f/o/+b/5f/m/+f/6P/p/+v/7P/s
/+z/6v/q/+r/6v/o/+n/6f/p/+r/6//s/+3/7f/v/+//7//x//H/8v/y//L/8v/0//X/
9f/1//b/9//2//b/9v/3//n/+//9//7//P/9//3//f/9//z//P/+//3//f/9////AgAC
AAIAAgACAAIAAgACAAQABQAFAAUABQAEAAMAAgAAAP///v/+//7//f/8//v//P/7//v/
+v/4//f/9P/z//X/9f/0//T/8//z//L/8f/x//H/8f/x//H/8f/x//H/8//x//D/8P/w
//H/8f/w/+7/7v/u/+7/8P/w//D/8P/y//P/8//z//D/7//u/+3/7v/w//L/8//x//H/
8f/x//P/9P/0//T/9P/0//X/9f/z//T/9P/0//L/8v/y//L/9P/z//P/8//y//L/8//z
//P/8//z//L/8P/w//D/8P/x//L/8//0//T/8f/x//H/8P/w//D/8P/u/+7/7//v/+//
7//v/+//7//v/+//7f/v/+//8P/w/+3/7f/t/+3/7//w//D/8P/v/+3/7P/r/+3/7f/s
/+z/7v/v/+//7v/s/+3/7f/t/+//7//v//H/8P/u/+z/6v/q/+r/6v/p/+3/6v/r/+r/
7P/s/+z/7P/s/+v/6//r/+v/6//r/+v/7f/v/+//7//t/+//8P/w/+//8P/x//L/9P/2
//f/+P/5//n/+f/6//v/+//7//r/9//2//X/9P/1//X/9f/2//f/9v/2//f/9P/y//D/
7//v/+7/7v/u//D/8P/w/+//7P/r/+v/6v/p/+j/5//n/+b/5f/l/+X/6P/o/+j/6P/o
/+f/5v/n/+n/6f/l/+n/6//q/+r/6//t/+r/6P/q//T/CQAhAD4AYACHAK8A3gASAT8B
XAFgAToB+wCwAGsAMQD3/8b/r/+z/7z/xv/N/9D/0P/S/9v/4//l/+P/4f/j/+X/5f/l
/+X/5f/l/+X/5f/m/+j/6f/q/+z/7P/s/+z/6//r/+r/6f/n/+j/6P/o/+n/6v/r/+z/
6v/q/+r/6v/r/+v/6//s/+r/6f/p/+j/6v/q/+r/6//r/+r/6v/q/+v/6//r/+z/7v/u
/+3/7f/t/+3/7f/t/+3/7v/u/+7/7P/s/+z/7P/u/+//7//v/+3/7f/t/+3/8f/z//P/
8//1//X/9v/2//j/+P/6//v/+f/5//r/+//6//r/+v/7//3///8BAAIAAAABAAEAAQAD
AAIAAgAEAAMAAwADAAUABAAEAAQABAAGAAYABgAGAAYABwAHAAcABwAGAAUABAAGAAUA
BAAEAAAA///+//3//P/7//v/+v/8//3//P/9//z/+//5//j/+P/5//n/+f/3//f/9//3
//n/+f/5//n/+f/3//b/9v/3//f/9v/0//b/9v/2//b/9v/2//b/9v/4//n/+f/5//f/
9//3//f/9//4//n/+f/8//3//v////3//v/+//7//v/+/////////wAAAAAAAP7//v/+
//7/AAD////////+//7///////////////7//P/8//z//P/+//7//v/+/wAA/f/9//3/
/P/8//z//P/8//z//f/9//v/+//7//v/+//7//v/+f/7//v//P/8//n/+f/5//n/9//4
//j/+P/6//n/+f/5//v/+//6//r/+v/7//v/+v/4//j/+v/6//r/+v/8//v/+//7//n/
+f/5//n/+//9//3//f///wEAAgACAAEAAgADAAQAAgAEAAUABgAJAAkACQAKAAsACwAL
AAoACwAKAAkACAAHAAcABwAIAAgABgAFAAUAAwACAAEAAQADAAIAAgACAAAAAAAAAP//
+//5//j/9v/2//b/9v/3//j/9//3//f/+v/6//r/+v/6//n/+P/5//f/9//7//v/+f/6
//7/AQD///z/+v8AABAAJQA/AGAAigC1AOMAHgFWAYMBnAGWAWIBFQHAAHUALwDt/8j/
xf/J/9L/3P/f/97/4P/m/+f/7f/z//X/9f/3//f/9//3//f/9//3//f/9//5//r/+v/6
//j/+P/4//j/+P/5//n/+f/6//z//f/+//v/+v/5//j/+v/6//r/+v/5//n/+f/6//z/
+//7//r/+P/4//j/+f/6//r/+//8//v/+//7//z//f/+//7////8//v/+v/5//z//v//
/wAA/v/+//7//v///wEAAgADAAMAAwADAAMABQAHAAcABwAJAAkACgAKAAwADAAOAA8A
DQANAA4ADwAQABAAEAARABEAEwAVABYAFgAXABcAFwAYABgAGQAcABwAGwAaABsAHAAc
ABwAHAAcABwAHAAcABoAGwAbABsAGwAaABkAGAAaABkAGAAYABYAFQAUABMAEAAPAA8A
DgANAA0ACwALAAsACwAKAAoACwALAAoACQAHAAcABwAHAAUABQAFAAUABQADAAIAAgAG
AAcABwAGAAcACAAJAAoACAAIAAgACAAIAAkACQAJAAoACwAMAA0ACwAMAA0ADQALAAsA
CwALAA0ADgAOAA4ADwAQABIAEwASABIAEQAQABIAEgASABIAFQAVABYAFwAXABYAFgAV
ABUAFQAVABQAEgASABIAEgASABIAEgASABQAEQARABEAEQAQAA8ADgAOAA4ADwAPAA8A
DwAPAA8ADwAPAA8ADQANAA0ADgAOAA0ADQANAA0ACwAMAAwADAANAA0ADgAPAA8ADQAM
AA4ADgAOAA4ADgANAAsACgAJAAsACwALAAsACwANAA0ADQANAA8AEAAQABEAEgATABQA
FAAWABcAGAAZABkAGQAaABsAGwAbABoAGAAWABQAEgATABMAEwAUABQAEgARABEADwAO
AA0ADQANAAwADAAMAAwADAAMAAsACAAHAAcABgADAAIAAQABAAIAAQABAAEAAgACAAIA
AgADAAMAAwAFAAcABQAFAAUABQAGAAQAAwABAAIACAASACQAPwBlAJIAwADvACcBaAGi
AccBygGiAV4BBQGsAF8AEQDb/8z/0f/X/9z/3v/f/+L/6P/u//X/+f/9///////9//7/
/f/8//v//f/9//3//f/9//7//v/+//7//v/+//7//v///////////wAAAAAAAAIAAgAC
AAIAAAAAAAAAAAD9//3//f/+/wAA//////7//v/+//7///8AAAAAAQACAAIAAQAAAAAA
AAAAAP////8BAAEAAQABAAEAAgACAAIAAAAAAAAAAAACAAMAAwADAAUABQAFAAUABwAJ
AAkACQAJAAkACgAKAAsADAAPABEAEQARABIAEwAUABQAFAAVABcAGQAbABwAGwAbABoA
GQAZABgAGAAaABoAGQAYABkAGwAcAB0AHgAgACAAIAAgAB8AHwAeAB0AGwAaABkAGAAa
ABkAGAAYABYAFQAUABMAEQAPAA4ADAALAAsACQAJAAcABwAGAAYABwAHAAYABQAFAAUA
BQAFAAUABQAFAAUABQADAAIAAgACAAMAAwACAAMABAAFAAYABAAEAAQABAAEAAUABQAF
AAMAAwADAAMABQAGAAcABwAJAAkACQAJAAcACAAIAAgACgAKAAsACwAJAAoACgAKAAsA
DAANAA4ADAALAAsACwALAAoACgAJAAsACwALAAoACwAMAA0ADgANAAwACwAKAAoABwAH
AAcABgAGAAYABgAFAAYACAAJAAcABwAHAAcABQAFAAUAAwAEAAUABwAIAAUABQAFAAUA
BwAIAAgACAAEAAUABQAFAAYABQAEAAMAAgAEAAMAAwADAAMAAwADAAMAAQADAAMAAwAF
AAcACAAIAAkACgALAAwADgAQABEAEgARABEAEQASABMAEwATABIADwAOAA0ADAANAA0A
DQAOAAwACgAJAAkACAAIAAgACQAIAAYABQAEAAQABAAEAAMAAAD//////v/9//z/+//7
//r/+f/5//n/+v/6//r/+v/5//n/+f/7//v/+//9/////f/8//z//f////7//P8EABYA
LQBNAHQAoADRAAUBQAF6AacBvAGmAWgBEQG4AG0AIwDh/8T/xf/R/9r/4P/f/97/4v/o
/+3/8f/3//3//f/7//r/+f/4//f/9f/1//X/9f/3//j/+P/4//r/+v/6//r/+P/5//n/
+f/5//r/+v/6//r/+v/6//r/+v/6//r/+v/5//n/+f/6//j/9//3//b/9//4//n/+//7
//r/+v/6//n/+f/5//r/+v/6//n/+f/5//n/+f/5//n/+v/6//r//P/8//z//P/8//3/
/f/9//v/+//7//v//f////////8BAAEAAgACAAIAAgAEAAUABQAFAAYABwAIAAgACAAJ
AAkACwANAA4ADgAPAA8ADwAPAA4ADgAQABMAEwATABUAFgAWABYAFgAUABQAFAAUABIA
EwATABMAEQAQAA8ADgAPAA8ADwAQAAwACwAKAAkACgAJAAkACAAGAAUAAgABAAEAAQAA
AAAAAQABAAAA/////////////wEAAQABAAEA/v/7//n/+P/6//v/+//6//r/+v/6//r/
+P/4//j/+P/5//v//P/9//v/+//7//v/+//8//3//f/9//3//f/9//v//P/8//z//f/+
/wAAAQAAAAAA///+//z//P/8//z//v/9//3//f/8//z//f/9//7///8AAAAA/v/+//7/
/v/+//7//v/+/////f/+/////v/+//7//v/6//r/+//7//n/+f/5//n/+//7//v/+f/5
//n/+v/6//n/+f/5//n/9//4//j/+P/6//n/+f/5//f/9//4//j/+P/4//j/+P/4//j/
9//3//f/9//3//f/9//3//n/+f/5//v//f/+//7///8AAAEAAgABAAIAAgACAAUABQAF
AAYABQAFAAUABAAEAAQABAAEAAMAAwADAAQAAwAAAP7//f/7//r/+f/5//n/+P/4//j/
+v/6//r/+f/2//X/9f/0//H/8P/v/+//7v/t/+3/7f/s/+z/7P/s/+//7//v//H/8//x
//P/8//x//L/9v/z//H/7v/s//L/AAAVADMAVAB4AKEAzwAGATwBbQGKAX4BTgEJAbgA
bQAtAPH/xv+7/8X/zP/Q/9P/1v/W/9r/4//n/+n/6//r/+v/7f/t/+3/7f/t/+3/7f/t
/+3/7v/u/+7/7v/u/+7/7v/s/+3/7f/t/+3/7v/u/+7/7v/u/+7/7v/w//D/8P/w/+7/
7f/s/+z/7v/t/+3/7P/u/+7/7v/v/+7/7P/r/+r/6//r/+v/7P/s/+z/6//r/+3/7f/t
/+3/7f/u/+7/7v/u/+7/7v/u/+7/7//v/+//8f/x//H/8f/y//P/8v/x//P/8//0//T/
9P/0//b/9//5//n/+v/7//r/+v/6//v/+f/7//3//v/+/////////wAAAAABAAQABQAF
AAUABwAIAAgACAAIAAcABgAFAAQABQAHAAgACQAHAAYABQAEAAYABQAEAAQAAgABAAAA
///8//v/+//6//v/+//5//n/+//7//r/+v/4//f/9f/z//T/9f/2//f/9P/z//L/8f/y
//H/8f/y//T/9f/1//T/9v/2//b/9v/0//T/9P/0//L/8//z//P/9f/1//X/9f/z//T/
9f/1//f/9//3//f/9v/2//X/9P/2//b/9//3//X/9v/2//b/+P/4//j/+P/2//X/9f/1
//T/9P/1//X/9//3//f/9v/2//b/9v/2//T/9P/0//T/9f/z//T/9f/0//T/9P/0//L/
8v/z//P/8f/x//H/8f/z//P/8//x//P/8//0//T/8f/x//H/8f/x//L/8v/y//L/8f/x
//H/8//x//D/8v/w//D/8P/w//D/8P/v/+//7//v/+//7//v/+//8f/x//H/8f/z//T/
9P/1//b/9//4//j/+v/7//z//f/9//3//v/////////+//3//P/7//r/+f/5//n/+v/6
//j/9//3//X/9P/z//P/9f/0//T/9P/y//L/8v/x/+7/7f/t/+z/7f/s/+v/6//p/+f/
5v/l/+f/6P/p/+r/6//r/+v/7f/t/+v/6f/p/+3/7v/s/+//7//q/+T/6v/2/wkAHwA+
AGQAiQCxAOYAGAFDAWQBaAFAAQEBtgBxADcA+//I/7X/u//E/8z/z//O/8z/0P/X/9//
4f/j/+P/5f/n/+f/5//n/+f/5//n/+f/5//o/+j/6P/n/+b/5f/k/+T/5f/l/+X/5f/m
/+b/5v/n/+j/6f/q/+j/6P/o/+j/5//n/+f/6P/m/+X/5f/k/+b/5v/m/+f/6f/o/+j/
6P/n/+f/5//o/+b/5v/l/+X/5v/n/+j/6f/o/+j/5//m/+j/6P/o/+j/6P/p/+n/6f/p
/+n/6f/p/+v/7f/t/+3/7f/t/+7/7v/u/+7/8P/x//P/8//0//X/9v/2//b/9//1//f/
+f/6//z//f/9//3/+//6//r//P/9//3//f///wAAAAAAAAAAAgACAAIAAgACAAMAAwAD
AAMAAgABAAAAAgABAAAAAAAAAP///v/9//v/+f/4//b/9//3//X/9f/z//P/8v/y//P/
8//y//H/7//v/+//7//x//H/8f/x//H/7//u/+7/7v/v/+//7v/v//D/8f/y//H/8P/v
/+7/7v/v/+//7//x//H/8f/x//H/8v/z//P/8v/x//D/7//v//D/8P/w//H/8v/0//X/
8//0//T/9P/0//T/9P/0//T/8//z//P/9P/0//X/9f/z//P/8//y//T/9P/0//T/8//y
//H/8P/z//H/8v/z//P/8v/x//D/8P/w//H/8f/z//P/8//z//H/8f/x/+//7f/t/+7/
7v/u/+//8P/x//D/8P/v/+7/7P/r/+v/6//u/+//7//w//D/8f/x//D/8P/t/+3/7P/s
/+z/7P/s/+7/7f/t/+3/7//v/+//7//v//H/8f/x/+//8f/y//L/9f/2//f/+P/2//j/
+f/6//3//f/9//7//f/9//3//P/5//j/9//2//f/9//3//j/+v/4//f/9//0//L/8P/v
/+//7v/u/+7/8P/w//D/7//s/+v/6//q/+n/6P/n/+f/5v/l/+X/5f/m/+b/5v/m/+X/
5f/l/+f/5//p/+n/7f/t/+z/7P/x/+//6P/k/+r/+P8PACkARABmAI8AuwDsAB4BSQFi
AVYBJAHdAJAAUQAbAOH/uv+x/7f/vv/G/8//1P/S/9L/1//b/9//4//j/+P/4//j/+P/
4//j/+P/4//j/+X/5v/m/+b/5P/k/+T/5P/m/+f/5//n/+X/5v/m/+b/5P/k/+T/5P/m
/+b/5v/m/+X/5f/l/+b/5v/l/+X/5P/k/+T/5P/l/+X/5P/k/+T/5//n/+f/6P/n/+b/
5P/j/+X/5f/l/+X/5f/m/+b/5v/k/+T/5P/k/+f/6f/q/+v/6P/n/+b/5f/n/+n/6f/p
/+n/6f/q/+r/7P/s/+7/7//t/+3/7v/v//L/8v/y//P/8f/z//X/9v/4//n/+f/5//j/
9v/1//b/+f/5//n/+//6//r/+v/6//r/+v/6//r/+//9//7////9//z/+//6//z/+//6
//r/+P/3//b/9f/0//P/8//y//P/8//x//H/8//z//L/8v/w/+//7f/r/+3/7f/t/+3/
7//v/+//7//t/+v/6v/q/+r/6//r/+r/6//s/+3/7v/s/+z/7P/s/+r/6//r/+v/7P/t
/+7/7//u/+7/7v/t/+//7//v/+//7f/u/+7/7v/s/+z/7f/t/+7/8P/x//L/8P/w//D/
8P/y//H/8f/x//H/8P/w/+//8f/x//H/8P/y//L/8v/y/+//7v/t/+z/7f/r/+z/7f/u
/+7/7v/u/+z/7P/t/+3/7f/t/+3/7f/r/+v/6//p/+v/6//s/+z/6//r/+v/6//s/+7/
7//w/+7/6f/o/+r/6v/q/+r/7P/r/+v/6//p/+n/6f/p/+n/6//r/+v/7f/v//D/8P/x
//L/8//0//T/9v/3//j/+f/5//n/+v/9//3//f/8//z//P/8//z/+P/3//b/9v/4//b/
9f/1//H/8P/v/+//8f/w//D/8P/u/+7/7v/t/+z/6//r/+r/6//q/+n/6f/n/+X/5P/j
/+T/5P/k/+T/5//n/+f/6f/r/+n/5f/j/+n/6v/q/+v/6//s/+j/6P/u//v/DwAuAFAA
dQCdAMYA+AAtAVQBZgFWASEB3ACRAE0ADwDW/7H/qf+0/77/xf/K/8z/yv/R/9n/3f/f
/+P/5//n/+f/5//n/+f/5//n/+f/5//o/+j/6P/o/+j/6P/o/+b/5//n/+f/6P/q/+v/
7P/p/+j/5//m/+f/6P/p/+r/5//n/+f/6P/q/+n/6f/o/+j/6P/o/+n/6//q/+r/6v/p
/+n/6f/q/+r/6v/p/+n/6//r/+v/6//r/+z/7P/s/+7/7v/u/+7/7P/t/+3/7f/u/+//
8P/x//L/8//y//H/9P/1//f/+P/2//b/+P/5//n/+f/6//v//v/+//7////+////AAAA
AAEAAwAEAAUABAACAAEAAgADAAMAAwAFAAgACAAIAAgACgAKAAoACgAIAAkACQAJAAkA
CAAHAAYABgAFAAQABAAEAAMAAgABAAAA//////7///////3//f/7//v/+v/6//n/+f/4
//f/9//3//f/9//3//f/9//3//n/9//2//b/9//3//b/9P/2//b/9v/2//j/+P/4//j/
9v/3//f/9//1//X/9f/1//b/+P/6//v/+v/5//j/9//5//r/+v/6//z//P/9//3//f/+
//7//v/+//7//v/+//////8AAAEAAQAAAAAA///////////+/wAAAAAAAAAAAQACAAMA
BAACAP///////////v/9//z//P/8//3//f////////////////////3/+//7//z//P/9
//3/+v/7//z//f/+//7//f/9//3//f/9//3//f/7//3//f/9//3///8AAAAAAQACAAMA
BAAGAAgACQAKAA0ADQANAA4ADAALAAoACAAIAAgACAAIAAkACQAJAAoACAAGAAUABQAF
AAQAAwADAAEAAAAAAAAAAQACAAMAAwD+//3//f/8//n/+P/3//f/9//3//j/+f/4//j/
+P/4//f/9//3//n//f/9//3///////z//P/7//v/+v/+/wYAGAAzAFMAegCoANcACwFI
AYABpwG0AZQBUAH3AKIAWQATANf/vv/B/8//1v/a/93/3v/g/+j/7f/v//P/9f/1//X/
+P/5//r/+//5//n/+f/5//f/+P/4//j/+v/6//r/+v/8//3//f/9//3//v/+//7//v/+
//7//v/8//z//P/8//n/+f/5//r//P/7//v/+v/6//r/+v/7//n/+P/4//j/+//7//v/
/P/8//z/+//7//z//f/+////AQACAAIAAgAAAAAAAAAAAAIAAwADAAMABAAFAAYABwAH
AAkACQAJAAsACwAMAAwADgAOABAAEQATABMAFAAVABUAFAATABMAEwAVABcAGAAZABsA
HAAdAB0AHAAcAB4AHwAfAB8AIQAgACAAIAAgACAAIAAgACAAHgAfAB8AHwAfAB4AHQAc
ABoAGQAYABgAFwAXABcAFwATABEAEAAOAA8ADwANAA0ADwAPAA4ADgALAAsACgAJAAkA
CQAJAAkABwAHAAcABwAJAAcABgAGAAYABwAHAAYABAAEAAQABAAFAAYABwAIAAYABwAH
AAcACAAJAAoACwALAAwADQANAA0ADQANAA0ADwAQABAAEAAOAA4ADwAPABEAEgASABIA
EgASABIAEgASABEAEQARABQAFAAVABUAFAATABIAEAAQABAAEAAQABIAEgASABIAFAAR
ABEAEQAQABAAEAAQAA0ADAAMAAsADQANAA0ADQANAA0ADQALAAsACwAMAAwACwALAAoA
CgAKAAoACgAKAAkACQAJAAoACwAMAA0ACwANAA0ADQANAA8AEAAQAA8AEAARABIAEgAU
ABUAFgAZABkAGQAaABoAGQAYABYAFwAWABUAFAATABMAEwAUABEADgAMAAsACwAMAA0A
DwAOAAwACwAKAAwADAAMAAsACAAHAAcABgADAAIAAQABAAAA////////AgACAAIAAgAD
AAMAAwAFAAcABQADAAUACQAKAAwACQAFAAIABgASACYAPQBfAIwAvADtACcBZgGaAcMB
zAGmAWABBwGyAGcAGQDf/8z/0//Z/9z/4P/h/+T/6v/0//n/+//9////AQD//wEAAQAB
AAEA//////////8BAAIAAgACAAAAAAAAAAAAAgADAAMAAwABAAIAAgACAAIAAgACAAIA
AgACAAIAAgADAAMAAwAEAAYABQAFAAQAAgACAAIAAwACAAAA///+/wEAAQABAAIABAAE
AAMAAwACAAEAAAD//wIABAAFAAYABAAEAAQABAAHAAkACgALAAoACQAIAAcACwANAA0A
DQAPAA8AEAAQABAAEAASABMAFAAVABcAGQAYABgAGAAZABcAGQAbABwAHgAfAB8AHwAh
ACAAIAAiACMAIwAjACUAJAAkACQAJAAkACQAJAAkACIAIwAjACMAIwAiACEAIAAiACEA
IAAgABwAGwAaABkAFgAVABUAFAAVABUAEwATABEAEQAQABAAEQARABAADwAPAA8ADwAP
AA0ADQANAA0ACwAJAAgACAAMAA0ADQAMAAwADAAMAAwADAAMAAwADAAOAA8ADwAPAA0A
DQANAA0ADQAOAA8ADwAQABEAEgATABEAEgASABIAEQAQABAADwAQABIAEwAUABQAFAAU
ABQAFgAVABUAFQAWABYAFwAXABYAFQAUABIAEgASABIAEgAUABQAFAAUABQAEQARABEA
FAAUABQAFAARABAAEAAPABEAEQARABEAEQARABEADwANAA0ADgAOAA8ADwAPAA8AEQAU
ABQAEAAOAA4ADgAOAA4ADgANAA0ADQANAA0ADQANAA4AEQASABMAEQATABQAFAATABQA
FQAWABYAGAAZABoAHQAdAB0AHgAfAB8AHwAeAB0AHAAbABoAFwAXABcAGAAYABYAFQAV
ABUAFAATABMAEQAQABAAEAASABIAEgARAA4ADQANAAwACwAKAAkACQAGAAUABQAFAAgA
CAAIAAgACgALAAwADwALAAkADQANAAsADAAMAAkACQAKAAoADgAcADMAUQB2AKIAzwAF
AUQBfgGtAcoBvAGIATcB2gCJAEEA/f/W/9P/2//i/+j/7f/s/+7/9v/7////AQAFAAcA
BwAHAAcABwAHAAcABwAHAAcABwAIAAgACAAIAAgACAAIAAgACQAJAAkACQAKAAoACgAK
AAoACgAKAAoACgAKAAoACQAJAAkACgAIAAcABwAGAAYABgAGAAcACQAIAAgACAAJAAkA
CQAKAAgACAAHAAcABwAHAAcABwALAAwADAAMAAwADAAMAAwACgALAAsACwAMAA0ADgAP
ABAAEQAQAA8AEgATABUAFgATABIAEwATABMAEwAUABUAFwAYABkAGwAbAB0AHwAgACAA
IQAhACEAIQAgACAAIgAlACUAJQAnACgAKAAoACgAKAAoACgAKAAmACcAJwAnACcAJgAl
ACQAJAAjACIAIgAgAB8AHgAdAB0AHQAeAB4AHAAbABgAFwAZABkAGAAYABUAFQAUABMA
FQAVABUAFQAXABcAFwAXABcAFQAUABQAFAAVABUAFAAUABQAFAAUABIAEgASABIAEgAT
ABMAEwAVABUAFQAVABUAFgAXABcAFQAVABUAFQAVABYAFgAWABYAFgAXABcAFwAYABgA
GAAaABoAGgAaABkAFwAWABUAGAAYABkAGQAZABkAGQAYABoAGgAaABoAGgAaABoAGgAZ
ABUAFAATABUAFgAXABgAFgAWABcAFwAVABUAFQAVABUAFQAVABMAEwATABQAFAAVABUA
FQAVABYAGAAZABoAGQAXABYAFQAVABUAFAAUABQAFQAVABQAFgAXABcAFwAXABcAFwAZ
ABwAHAAcABwAHQAeAB8AHwAhACIAIwAjACQAIwAiACMAJAAjACEAIAAhAB8AIAAhAB8A
HwAeAB4AHQAcABwAGgAcABsAGgAZABsAGwAeACAAGAAUABQAEwASABEAEAAOAA4ADgAO
ABAAEAAQABAAEgASABIAEgAUABQAFAAUABYAFgAWABYAFgAWABYAFgAcACIAKAAuAD8A
TgBdAA==
         </WaveFormData>
      </LeadData>
      <LeadData>
         <LeadByteCountTotal>10000</LeadByteCountTotal>
         <LeadTimeOffset>0</LeadTimeOffset>
         <LeadSampleCountTotal>5000</LeadSampleCountTotal>
         <LeadAmplitudeUnitsPerBit>4.88</LeadAmplitudeUnitsPerBit>
         <LeadAmplitudeUnits>��V</LeadAmplitudeUnits>
         <LeadHighLimit>2147483647</LeadHighLimit>
         <LeadLowLimit>268435456</LeadLowLimit>
         <LeadID>V5</LeadID>
         <LeadOffsetFirstSample>0</LeadOffsetFirstSample>
         <FirstSampleBaseline>0</FirstSampleBaseline>
         <LeadSampleSize>2</LeadSampleSize>
         <LeadOff>FALSE</LeadOff>
         <BaselineSway>FALSE</BaselineSway>
         <ExcessiveACNoise>FALSE</ExcessiveACNoise>
         <MuscleNoise>FALSE</MuscleNoise>
         <LeadDataCRC32>3740060633</LeadDataCRC32>
         <WaveFormData>
+P/4//j/+P/7//z//f/+////AAABAAIABAAEAAQABAAFAAYABwAIAAYABgAGAAYABAAE
AAQABAAEAAQABAAEAAMAAgABAAAAAAAAAAAAAAD+//7//v/+//3//P/7//r//P/8//z/
/P/7//r/+f/4//j/+P/4//j/+P/4//j/+P/6//r/+v/6//j/+P/4//j/+v/6//r/+v/8
//z//P/8//r/+v/6//r/+P/4//j/+P/6//r/+v/6//z//P/8//z/+v/6//r/+v/8//z/
/P/8//z//P/8//z/+v/6//r/+v/8//z//P/8//7//v/+//7//f/8//v/+v/8//z//P/8
//r/+v/6//r/+v/6//r/+v/6//r/+v/6//n/+P/3//b/9//4//n/+v/6//r/+v/6//n/
+P/3//b/+P/4//j/+P/4//j/+P/4//j/+P/4//j/9v/2//b/9v/4//j/+P/4//b/9v/2
//b/9v/2//b/9v/2//b/9v/2//j/+P/4//j/+P/4//j/+P/3//b/9f/0//X/9f/1//X/
9f/1//b/9v/3//f/9//4//j/+P/4//n/+//9/wAAAQD//wEAAQACAAMAAwADAAQABAAE
AAQABAADAAMAAQABAAIAAgACAAIAAwABAAEAAAD+//7//v/9//v/+//6//r/+v/6//n/
9v/4//f/9v/1//T/8//y//L/8v/y//L/8//z//L/8f/w//D/8P/x//H/8//x//H/8//1
//P/8v/y/+//7f/w//n/CAAdADUAUABwAJQAuQDeAAYBIgEiAQMB1gCjAHcATwAiAP7/
7v/w//P/8f/v/+z/6f/p/+3/8f/x//H/8f/w//D/8P/w//D/8v/y//H/8f/x//L/8v/y
/+//7//v/+//7//v/+//7//w//D/8P/w//D/8P/w//D/7v/u/+7/7v/w/+//7//v/+//
7//v/+//7f/t/+3/7f/u/+//8P/x/+7/7v/v/+//7v/t/+z/6//t/+3/7f/t/+//8P/w
//D/7v/u/+7/7v/s/+z/7P/s/+3/7v/u/+//7v/v/+//7//v//D/8P/w//L/8v/z//P/
8f/y//L/9P/y//L/8v/y//P/9//5//v/+v/7//v/+v/8//v/+//8//7//v///wAAAQAC
AAIABAACAAIAAgACAAYABgAGAAYABgAGAAYABgAFAAMAAgAAAAEAAAAAAP7//f/+//7/
///9//z/+//6//z/+//6//r/+//6//r/+v/4//j/+P/4//r/+v/6//n/+f/5//j/+P/6
//r/+v/6//j/+P/3//X/9v/3//j/+P/6//v/+//8//n/+P/4//f/+P/4//n/+f/5//n/
+f/4//r/+//7//v/+v/6//r/+v/6//v/+//7//j/+P/4//n/9//3//f/9//3//j/+P/4
//n/+f/6//r/+P/4//j/9//3//j/+//8//v/+f/4//f/+P/3//f/9f/1//X/9//3//b/
9v/2//b/9v/2//T/9P/2//f/9//3//f/9//2//b/+f/5//n/+f/4//b/9f/0//b/9v/2
//b/9v/3//f/9//2//b/9v/2//j/+P/5//n/9//3//b/9f/0//X/9f/1//f/9P/2//T/
9v/2//b/9v/2//X/9f/1//X/9f/1//b/+P/5//n/+f/4//r/+v/6//n/+v/7//3/////
/wEAAQACAAMAAwADAAQABAAEAAQAAgABAAEA/////wAAAAAAAAMAAwACAAMAAQD+//3/
/P/7//v/+//6//v//P/9//3/+P/4//f/9v/1//T/8//y//L/8P/w//D/8//0//T/9P/z
//L/8f/x//P/8//x//P/9f/z//H/8v/0//H/7//w//n/DAAhADcAUABsAI4AswDaAP4A
GgEgAQcB2gCnAHsAUwAqAAQA8P/u//H/8//x/+7/6//r//H/+f/3//P/7//w//L/8v/y
//L/8v/y//H/8f/z//T/9P/0//X/9f/1//X/9P/z//L/8f/y//L/8v/y//P/9P/1//b/
9f/0//P/8v/z//P/9P/1//T/8//y//H/8//z//P/8//x//H/8f/x//L/8v/z//P/9f/1
//X/9f/z//P/8//z//P/9P/0//T/8v/y//L/8v/0//T/9P/0//L/8v/x//H/9P/1//X/
9f/1//b/9v/2//j/+P/5//n/9//4//j/+v/4//j/+P/4//r//f/+/////f///wAAAAAA
AP////8AAAIAAgADAAQAAwAEAAQABgAGAAYABgAGAAoACgAKAAoACgAKAAoACgAKAAkA
CQAIAAUABAAEAAIAAAAAAP////8CAAIAAgACAAAA///+//7//v/+////AAD+//7//v/+
//7//v/+//3///////7//v/8//z//P/8//3//v/+//3//f/9//3//P/8//3//f/+//z/
/P/9//3//P/8//3//f/+////AAAAAAAAAQABAAEAAgACAAIAAgAAAAEAAQABAP7//v/+
////AQABAAEAAQABAAIAAgACAAEAAQACAAIAAAAAAAAA//8AAAAAAgACAAQAAwADAAMA
AgABAAEA//8BAAEAAwADAAMAAgABAAAAAgACAAAAAAD+///////////////+//7//f/9
//3//f////7//v/+//7//v/+//7//v/////////+//7//v/+//7//v8AAP////////3/
/f/9//7/AAABAAEAAQACAAQABAAEAAMABAAFAAcABQAFAAcABwAKAAsACwALAAwADAAM
AAwADAALAAsACQAJAAoACgAKAAoACQAHAAcABgAEAAQABAADAAMAAwACAAQABAAEAAMA
/f/8//r/+P/4//j/+P/4//r/+P/4//j/+//8//z//P/7//r/+f/5//n/9//5//n/9//5
//v//P/6//f/9//6/wcAGgAtAEUAZgCIAKwA2QAGASoBQgFAAR0B6ACxAIEAUwAkAAYA
AAD+//3/+//5//T/8f/z//X/9f/5//n/+f/6//j/+P/4//j/9v/2//X/9f/3//j/+P/4
//f/9//3//f/9//3//f/9//5//r/+//8//v/+v/5//j/+P/4//j/+P/6//n/+f/5//n/
+f/5//n/+P/3//b/9f/2//f/+P/5//j/+P/5//n/+v/7//z//f/6//n/+P/3//j/+v/7
//z/+v/6//r/+v/8//z//P/8//z//P/7//v//P/9//3//f///wAAAAAAAAIAAgADAAMA
AgACAAEAAgAAAAAAAAAAAAEABQAHAAkABwAJAAoACgAMAAsACwAMAAwADAANAA4ADwAQ
ABAAEgAQABAAEAAQABIAEgASABIAFAAUABQAFAAWABUAFQAUABMAEgASABAADAAMAAsA
CwAKAAoACgAKAAwACwAKAAoABwAGAAYABgAGAAYABgAGAAQABAAEAAMAAQABAAAAAAAB
AAIAAwAEAAcACAAIAAcABwAHAAcABgAGAAcABwAIAAoACgALAAsACAAIAAkACQAHAAcA
BwAGAAcACQAKAAsACgAKAAoACgAIAAkACQAJAAoACgAKAAsADAANAA4ADwANAA4ADgAO
AA8ADwAQABAADgAOAA4ADQAOAA4AEAAQAA4ADQANAA0ADgANAA0ACwALAAsADQANAAwA
DAAMAAwADAAMAAoACgAKAAsACwALAAsACwAKAAoACQAJAAkACQAKAAoACwAMAA4ADgAM
AAwADgAOAA4ADgANAAsACgAJAAsACwALAAwADgAPAA8ADwAOABAAEAAQABEAEgATABUA
FQAVABcAFwAYABkAGQAZABwAHAAcABwAGwAZABgAFQAVABYAFgAWABcAFwAWABcAFAAS
ABIAEgARABEAEQAQABAAEAAQAA8ADAAMAAsACgAHAAYABQAEAAYABAAEAAQABQAGAAYA
BgAGAAYABgAHAAkABwAHAAUABQAFAAMAAgAAAAEABQAMAB0ANABRAHMAmAC+AOYAFwFE
AWQBaAFMAR0B4ACpAHcARwAgABAADgAMAAUA/f/5//j/+////wEABQAHAAcABQACAAIA
AgACAAIAAgACAAEAAQABAAIAAgACAAMAAwADAAMAAwADAAMAAwAGAAYABgAGAAgACAAI
AAgABQAEAAMAAgACAAEAAQABAAMAAwADAAMAAwADAAMAAwAFAAUABQAFAAIAAgADAAMA
AwADAAMAAwAFAAUABQAFAAMABAAEAAQAAgACAAIAAgACAAIAAgACAAQABAADAAMABgAH
AAcABwAFAAYABgAGAAYABgAHAAcABwAIAAgACgAKAAoACgAKAAsADwARABMAEAARABEA
EAASABEAEQASABIAEgATABQAFgAYABkAHAAcABwAHAAcAB0AHAAbABoAGAAYABgAGAAZ
ABkAGgAaABkAGAAYABYAEwASABAADwAQABAAEAAQAA4ADQAMAAwADQAMAAwADAAMAAwA
DAAMAAwADAAMAAsACwALAAoACgAIAAgACAAIAAsADAAMAAsACwALAAsACgAKAAsACwAM
AAoACgALAAsADAAMAA0ADQANAA0ADQAMAAwADQANAA0ADgAOAA4ADgAOAA8ADwAPAA8A
EAARABMAEQARABEAEQAQABAADwAOAA8ADwAQABAAEAAQABAADwAMAAwADgAOAA4ADQAN
AA0ADAALAAsACQAKAAsADgAPAA8ADgANAAwACgAKAAgACAAKAAsACwALAAsACwAKAAoA
CwALAAsACwAHAAoACgAKAAoACQAIAAcABgAIAAcABwAHAAcABwAHAAgACAAJAAkACQAM
AA4ADgAOAA0ADgAPABEAEwATABUAFQAVABUAFAATABUAFgAXABgAFwAVABQAEQATABQA
FAAUABMAEQAOAA0ADQAMAA0ADgALAAsACwAKAAoACgAKAAkABAAEAAMAAgADAAIAAQAA
AP7//P/8//z///8AAAAAAAD+//7//v//////AQADAAMAAQABAAEAAAAAAP////8EABEA
JAA9AFkAfACiAMoA8wAgAUgBWgFKAR8B5gCtAH0ATQAeAAYABAAGAAcAAQD7//b/9f/3
//v//f8BAAMAAQAAAP///v/9//z/+//6//j/9//5//r/+v/6//v/+//7//v/+//7//v/
+//6//r/+v/6//r/+v/6//r//P/8//z//P/8//v/+//7//n/+f/5//n/+f/5//n/+f/5
//n/+f/5//b/9v/3//f/9//3//f/9//3//f/9//3//f/+P/4//j/+v/6//r/+v/6//r/
+v/6//j/+P/3//f/+P/5//n/+f/5//r/+v/6//r/+v/7//v/+//8//z//v/+//7//v/+
//7/AQACAAMAAwAFAAYABgAGAAUABQAGAAgACAAJAAoADQAOAA4AEAAOAA4ADgAOAA4A
DgAOAA4ADgAOAA4ADgAPAA8AEAAQAA0ADAAMAAoACQAKAAoACwAKAAgABgAEAAQAAwAC
AAIAAgACAAMABAACAAIAAgACAAQABAAEAAMAAQABAAAAAAD+//7//v/+////AAAAAP//
/////////v8AAAEAAQACAAAAAAABAAEAAAAAAAEAAQABAAEAAQAAAP7/////////AQAC
AAMABAACAAMAAwADAAAAAAAAAAEAAQABAAEAAQD//wAAAAAAAAAAAQADAAQABAAEAAQA
AwAAAAAAAgACAAQAAwADAAMABAADAAMAAQAAAP//AAD///7//v/+//7/AAAAAP7//v/8
//3//f/9///////+//7//f/9//3//f////7//v/+//r/+v/8//7//P/8//z//P/8//7/
/f/9//3//f/9//3//v/8//3//f/9//7/AAAAAAAAAwAEAAUABwAGAAUABgAFAAgACQAJ
AAkACAAIAAgACAAKAAkACQAHAAcACAAIAAgABwAFAAIAAQACAAAAAAAAAP////////7/
AAAAAAAA///6//r/+f/4//X/9P/z//L/9P/y//L/8v/x//L/8v/y//T/9P/0//X/+f/3
//f/9//1//X/9f/0//L/7//t//L//f8OACcAQQBcAHwAoADHAPIAHAE0AS4BDQHgAKsA
ewBRACYABAD4//r/+//1//H/7v/t/+//8//3//X/9f/1//T/9P/0//T/9P/0//T/8//z
//P/9P/0//T/8//z//P/8//z//P/8//z//L/8v/y//L/9P/0//T/9P/0//T/9P/0//H/
7//u/+3/7//v/+//7//x//H/8f/x//D/7//u/+3/7f/u//D/8f/x//H/8f/x//H/8f/x
//H/8f/y//L/8v/y//L/8v/y//D/8P/w//D/8v/y//H/8f/w//H/8f/x//H/8v/y//L/
8v/y//P/8//z//T/9P/2//T/9P/0//T/9P/3//j/+f/5//v//P/8//3//f/+/wAAAgAC
AAMABAAHAAgACAAKAAkACAAHAAYACgAKAAoACgAIAAgACAAIAAgABwAHAAYABQAEAAQA
AgAAAAAA/////wIAAgACAAIAAgABAAAAAAD+//z/+//6//z//P/8//z/+v/6//r/+f/5
//n/+P/4//n/+v/7//z/+//8//z/+//7//v/+//6//j/+f/5//r/+v/6//v/+//6//r/
+//7//3//f/9//z/+//7//r/+f/8//z//P/8//r/+//7//v//P/8//z//f/7//v/+//7
//v//P/8//z/+//7//z//P/6//r/+v/5//j/+P/6//r//P/7//v/+//8//v/+//5//f/
9//5//n/+f/4//f/9v/3//j/9//4//j/+f/5//n/9//3//b/9v/3//f/9//3//f/9v/2
//b/+P/0//T/9v/2//b/9v/2//b/9v/1//X/9f/1//X/9f/2//b/9//3//f/+P/6//r/
+v/5//r/+//9//3//f//////AAABAAEAAQACAAIAAgACAAIAAQABAP////8AAAAAAAAA
AP///f/9//z/+v/6//r/+//7//v/+v/4//j/+P/3//L/8v/x//D/8P/w//D/8P/u/+z/
7P/s/+//8P/w//D/8v/y//L/8//z//H/7f/v//H/8f/x//T/8v/r/+f/6v/1/wYAGQAx
AEwAagCKALMA2AD6ABoBIgEFAdgAqQB9AFUALAAEAPL/8P/z//P/7//q/+X/5f/r/+//
7//v/+//7v/u/+7/7v/u//D/8P/v/+//7f/u/+7/7v/r/+v/6//r/+n/6f/p/+n/7P/s
/+z/7P/t/+7/7//w/+//7v/t/+z/7v/t/+3/7f/t/+3/7f/t/+3/7f/t/+3/7f/t/+3/
7f/s/+z/7f/t/+3/7f/t/+3/7f/t/+3/7f/s/+z/6//q/+z/7P/s/+z/7v/u/+7/7v/s
/+z/6//r/+7/7//v/+//7f/u/+7/7v/u/+7/7//v//H/8v/y//T/9P/0//T/9P/0//f/
+P/5//n/+//8//z/+v/5//n/+v/+//7///8AAP//AAAAAAIAAgACAAIAAgAGAAYABgAG
AAQABAAEAAQABAADAAMAAgADAAIAAgAAAP7//v/9//3//v/+//7//v/8//v/+v/6//n/
+P/4//j/+P/4//j/+P/4//j/+P/3//f/9//2//b/+P/4//j/+P/5//r/+v/5//f/9//3
//b/9v/3//f/+P/6//r/+//7//r/+v/7//v/+f/5//n/+P/4//n/+f/5//z//P/8//z/
+v/7//v/+//6//r/+v/7//n/+f/5//n/+//8//z//P/5//n/+v/6//r/+v/6//n/9v/2
//j/+P/6//n/+f/5//j/9//3//X/9//3//n/+f/6//r/+v/6//j/+P/2//b/9P/1//X/
9f/2//f/9//4//f/9//3//f/9//2//b/9v/4//j/+P/4//j/+f/5//n/+v/4//b/9P/0
//T/9P/0//X/9f/2//f/9//3//f/+P/4//n/+f/5//j/+v/6//r//f/+////AQD/////
AQABAAQABQAFAAUABgAGAAYABgAFAAMAAgD//wEAAgACAAIABAADAAEAAQD///z/+//6
//n/+f/5//j/+v/6//r/+f/0//T/8//y//P/8v/x//D/8v/w//D/8P/v//D/8P/w/+7/
7v/u/+//8f/z//P/9f/1//P/8//2//T/7f/p/+7/+/8QACMANwBSAHAAlAC5AOAABgEc
ARgB9QDEAJEAZwBDABgA+P/s/+z/7//t/+3/7v/r/+n/6//t//H/8f/x//D/8P/w//D/
8P/u/+7/7f/t/+//8P/w//D/7//v/+//7//x//H/8f/x//L/8v/y//L/8P/w//D/8P/w
//D/8P/w//D/7//v/+//7//v/+//7//v/+//7//v/+//7//v/+//7v/u/+//7//t/+3/
7f/t/+3/7f/t/+3/7f/u/+7/7v/u/+7/7v/u/+//8P/x//L/7//u/+z/6//u/+//7//v
/+3/7v/u/+7/8P/w//H/8f/v//D/8P/y//T/9P/0//T/9P/3//j/+f/7//3//v/+//3/
+//6//r//P/8//3//v///wAAAAACAAIAAgACAAIABgAGAAYABgAEAAQABAAEAAYABQAF
AAQAAwACAAIAAAD+//7//f/9//7//v/+//7/AAD///7//v/8//r/+f/4//r/+v/6//r/
+//8//3//f/8//v/+f/4//j/+P/4//j/+//8//z/+//5//n/+f/4//b/9//3//j/+f/6
//z//f/6//r/+//7//v/+//7//r/+v/7//v/+//6//r/+v/6//v//f/+/////P/8//z/
/f/9//3//f/9//z//P/7//r/+v/7//3//v/+//7//v/9//v/+v/7//r//P/7//v/+//8
//v/+//5//n/+f/7//v//P/8//z//P/6//r/+P/4//j/+f/5//n/+f/5//j/+P/6//v/
/P/9//v/9v/0//X/9v/3//j/+v/5//n/+f/3//f/9//4//j/+f/5//n/+v/8//z//P/9
//7///8BAP////8BAAEABAAFAAUABQAIAAgACAAIAAkACQAKAAkABwAGAAQAAgADAAMA
AgADAAAA/v/+//7//////////v/+//7//v/9//r/+v/5//j/+f/4//f/9v/1//L/8f/w
//H/8v/y//L/8//0//X/9//5//f/8//z//f/+f/3//b/9v/1//H/8P/1/wAAEwArAEYA
ZACCAKEAyADwABQBJgEdAfoAzQCbAG0AQgAYAPb/7P/x//P/8f/u/+v/5//r//H/8//1
//f/9v/4//j/+P/4//f/9v/0//P/9f/2//b/9v/1//X/9f/1//P/8//z//P/9v/2//b/
9v/1//T/8//y//T/9P/0//T/8v/x//H/8f/z//P/8//z//P/8//z//P/8//z//P/8//y
//L/8//z//H/8f/x//H/8//z//P/8//z//T/9P/0//T/9P/0//T/8v/y//L/8v/0//T/
8//z//L/8//z//P/9P/2//f/+P/2//b/9//3//f/+P/4//r//P/8//z//P/7//3//f/9
//7/AQADAAQAAwABAAAAAAAEAAQABQAGAAcACAAIAAoADAAMAAwADAAMAAwADAAMAAwA
DAAMAAwADAALAAsACgALAAoACgAIAAYABgAFAAUABgAGAAYABgAEAAMAAgACAAEAAAAA
AAAAAAAAAAAAAAACAAIAAgABAP/////+//7/AAAAAAAAAAD//wAAAAD//wEAAQABAAAA
/v//////AAD+//7/////////AAACAAMAAgABAAAA/v8AAAEAAQABAAIAAgACAAIAAgAD
AAMAAwACAAIAAgADAAQABQAGAAcABgAGAAUABAADAAMABAAEAAQABAAEAAMABQAGAAkA
CgAHAAUABAADAAIAAQABAP///////wEAAQAEAAQABAAEAAQABAACAAIAAAABAAEAAQAB
AAEAAAACAAIAAgACAAQAAwADAAMAAQABAAEAAgAAAAEAAQABAAIABAAEAAQABwAIAAkA
CwANAA0ADwAPABIAEwATABMAEwASABEAEAAQAA8ADwANAA8AEAAQABAAEAAPAA0ADQAK
AAgACAAIAAcABwAHAAYABwAIAAkACQAEAAQAAwACAP///v/9//z//v/8//z//P/7//z/
/P/8//z//P/8//3///8BAAEAAwABAP///f/8//r/+////wYAFQAqAEMAYwCGAKwA1AAB
AS4BUgFcAUgBFwHcAKMAdQBJAB4ABgAEAAgABwABAPv/+v/5//3/////////AQD//wAA
AQACAAMABAADAAIAAAD///3//v/+//7//v///wAAAQD//////////wIAAgACAAIAAgAC
AAIAAgACAAIAAgACAAEA///+//3//v///wAAAQABAAEAAQABAP///////////v/+////
/////////////wAAAQACAAMAAwAEAAQABAAEAAQABAAEAAQABAAEAAQABQAGAAYABwAH
AAcABgAFAAUABgAGAAYABwAIAAoACwALAAwADAAOAAsACgAJAAgACgANAA4ADwAQABMA
FQAWABgAFwAXABgAGgAaABsAHAAbABwAHAAeAB4AHgAeAB4AIAAgACAAIAAgACAAIAAg
AB8AHQAcABoAGgAaABsAGgAXABYAFAATABIAEgASABIAEwATABMAFAATABIAEgASABIA
EgASABIAEAAQABAADwARABEAEAAQABAAEAAQABAAEAAQAA8ADQAOAA8AEAAQABAAEQAR
ABIAFAAUABUAFQAUABQAFQAVABUAFQAVABQAFgAXABcAFwAXABYAFQAUABYAFwAXABcA
FgAWABYAFwAZABkAGQAZABsAHAAcABwAGgAZABkAGAAWABYAFgAVABUAFgAZABoAGgAZ
ABkAGQAaABkAGQAXABQAEwAUABMAFAAUABQAFAAWABYAFAAUABQAFQAVABUAFQATABIA
EgASABIAEgASABEAEQARABIAEwAUABYAFgAXABcAFwAWABgAGAAYABcAGAAZABsAHQAd
AB8AHwAgACEAIQAhACAAIAAgACAAIgAhACEAHwAfACAAIAAgAB0AGwAYABcAGQAYABkA
GgAXABcAFwAWABgAGAAYABcAFAAUABMAEgAPAA4ADQAMAA4ADAAMAAwADQAOAA4ADgAQ
ABAAEAARABEADwALAA0AEQATABEAEAAKAAcACwAWACcAOgBTAHUAnADCAO4AGwFEAWgB
cgFWASMB6gCzAIUAVQAqABoAGAAWAA8ACQADAAIABwANAA8ADwAPABEAEQAOAA4ADgAO
AA4ADAAMAAsACwALAAwADAAMAAsACwALAAsADQANAA0ADQAOAA4ADgAOAA4ADgAOAA4A
DgAOAA4ADgAOAA0ADQANAA8ADwAPAA8ADwAPAA8ADwAMAAsACgAJAAoACgALAAsADAAN
AA4ADwAOAA0ADAALAAwADgAPABAADgAOAA4ADgAPABAAEQASABEAEAAOAA0AEAARABEA
EQATABQAFAAUABMAEgASABEAFAAWABcAGgAaABoAGgAaABkAGwAbABsAGwAdAB4AHgAh
ACEAIgAkACYAJgAnACgAJwAoACgAKgAqACoAKgAqACoAKgAqACoALAAsACwALAAsACsA
KwAqACkAKAAoACYAJAAkACMAIwAiACIAIgAiACIAIQAgACAAIQAgACAAIAAgACAAIAAg
AB4AHgAeAB0AHQAdABwAHAAdAB4AHwAgACAAIAAfAB0AHwAfAB8AHgAgACEAIQAiACAA
IAAhACEAIAAgACEAIQAiACMAJAAkACQAJQAlACUAJQAkACMAIgAkACUAJQAlACYAJgAm
ACcAKQApACkAKQApACoAKgAqACgAJwAnACYAJgAmACYAJQAlACYAKQAqACgAJwAnACcA
KQApACoAKQAmACUAJgAlACYAJgAmACYAKAAoACYAJgAkACUAJQAlACcAJwAmACYAKQAr
AC0AKQAmACYAJgAmACYAJgAlACUAJQAjACMAIwAkACUAJwAoACkAKAAqACoAKgArACwA
LQAvAC8ALwAxADEANAA1ADUANQA4ADgAOAA4ADYANQA1ADMAMwA0ADQANAA0ADMAMQAx
ADIAMAAwADAALQAtAC0ALAAuAC4ALgAtACoAKgApACgAJwAmACUAJAAkACIAIgAiACMA
JAAkACQAJwAoACkAKwAnACUAJwAnACUAJQAlACIAIAAhACMAJgAvAEQAWwB3AJoAvADk
ABMBQAFmAYABegFVARwB4QCtAIEAUgA2ACwALAArACkAIwAeAB8AIwAjACMAJQAnACcA
JgAmACYAJgAmACYAJgAlACUAIwAkACQAJAAkACUAJgAnACcAJwAnACcAKAAoACgAKAAo
ACgAKAAoACgAKAAoACgAKgApACkAKQAoACcAJgAlACcAJwAnACcAJwAnACcAJwAoACgA
KQApACkAKQApACkAJwAnACcAJwApACoAKgAqACwALAAsACwAKgAqACoAKgAsACwAKwAr
ACwALQAtAC0ALwAwADAAMAAvAC4ALgAtAC0ALgAuADAAMgAyADIAMgAyADUANgA3ADkA
OwA8ADwAPAA7ADsAPABAAEAAQQBCAEUARgBGAEgARgBGAEYARgBGAEYARgBGAEYARgBG
AEYARgBFAEUARABFAEQARABCAEMARABEAEUARABCAEAAPgBAAD8APgA+AD0APAA8ADwA
PAA8ADwAPAA9AD4APwA/AEEAQQBAAEAAQABAAEAAQABAAEAAPwA9AD0APQA9ADwAPAA9
AD0APgBAAEAAQQBBAEIAQgBDAEMAQQBBAEEAQABAAEEAQQBBAEQARABEAEQARABFAEUA
RQBEAEQARABFAEMAQwBDAEMARQBGAEYARgBDAEMARABEAEYARgBGAEUARgBGAEgASABH
AEUARABDAEUARQBGAEUARQBFAEcARwBHAEYARQBEAEYARgBEAEQAQgBDAEMAQwBEAEUA
RQBGAEkASQBJAEkARwBGAEYARgBGAEYARgBGAEYARwBHAEcASABIAEgASABIAEgASQBJ
AEsATQBOAE8AUABRAFEAUQBTAFQAVgBWAFYAVgBWAFYAVABVAFUAVgBYAFgAWABYAFYA
VgBXAFcAVgBVAFQAUwBSAFIAUABOAFAAUgBUAFYATwBKAEoASABIAEgASABIAEgASABI
AEYARgBGAEYASABIAEgASABJAEoASwBMAEwATABMAEwASgBKAEoASgBRAFYAWwBgAG4A
egCGAA==
         </WaveFormData>
      </LeadData>
      <LeadData>
         <LeadByteCountTotal>10000</LeadByteCountTotal>
         <LeadTimeOffset>0</LeadTimeOffset>
         <LeadSampleCountTotal>5000</LeadSampleCountTotal>
         <LeadAmplitudeUnitsPerBit>4.88</LeadAmplitudeUnitsPerBit>
         <LeadAmplitudeUnits>��V</LeadAmplitudeUnits>
         <LeadHighLimit>2147483647</LeadHighLimit>
         <LeadLowLimit>268435456</LeadLowLimit>
         <LeadID>V6</LeadID>
         <LeadOffsetFirstSample>0</LeadOffsetFirstSample>
         <FirstSampleBaseline>0</FirstSampleBaseline>
         <LeadSampleSize>2</LeadSampleSize>
         <LeadOff>FALSE</LeadOff>
         <BaselineSway>FALSE</BaselineSway>
         <ExcessiveACNoise>FALSE</ExcessiveACNoise>
         <MuscleNoise>FALSE</MuscleNoise>
         <LeadDataCRC32>2604248208</LeadDataCRC32>
         <WaveFormData>
+P/4//j/+P/7//z//f/+/wAAAAAAAAAAAgACAAIAAgADAAQABQAGAAYABgAGAAYABgAG
AAYABgAEAAQABAAEAAIAAgACAAIAAgACAAIAAgAAAAAAAAAAAP7//v/+//7//v/+//7/
/v/8//z//P/8//z//P/8//z//P/8//z//P/8//z//P/8//z//P/8//z//P/8//z//P/+
//7//v/+//z//P/8//z//P/8//z//P/8//z//P/8//3//v///wAA/v/+//7//v8AAAAA
AAAAAAAAAAAAAAAA/v/+//7//v/+//7//v/+/wAAAAAAAAAA/v/+//7//v8AAAAAAAAA
AP7//v/+//7//v/+//7//v/+//7//v/+//3//P/7//r//P/8//z//P/8//z//P/8//v/
+v/5//j/+v/6//r/+v/8//z//P/8//z//P/8//z/+v/6//r/+v/8//z//P/8//r/+v/6
//r/+v/6//r/+v/6//r/+v/6//z//P/8//z//P/8//z//P/6//r/+v/6//r/+v/6//r/
+v/6//r/+v/4//n/+f/6//v/+//7//z///8AAAEAAQABAAMABAAEAAUABQAGAAcABQAF
AAUABAAEAAQAAwADAAUABgAGAAUABwAGAAUABQADAAIAAgABAP///////////f/9//r/
9//4//n/+P/4//f/9//3//b/9//3//f/9//1//T/8//y//T/9P/0//T/9f/z//P/9f/2
//T/8//z/+//7f/u//j/BQAVACcAPQBWAHIAiwCoAMoA4wDjANMAtgCUAHkAXgA+AB8A
EwAQAA4ACgACAP3/+P/2//r/+//3//f/9f/z//P/8//y//L/8//0//P/9P/1//X/9P/0
//L/8v/y//L/8v/y//L/8v/0//T/9P/0//P/8//z//P/8f/x//D/8P/w//H/8v/0//L/
8v/y//L/8P/w//D/8P/z//T/9f/2//X/9P/z//P/8f/w//D/8P/y//L/8v/y//L/8//z
//P/8v/y//H/8f/v//D/8P/w//L/8v/x//H/8f/y//L/8v/y//L/8//z//P/8//0//T/
9P/0//T/9f/1//X/9f/1//f/+f/6//v/+f/6//z//P/9//3//f////7//////wAAAwAE
AAUABQADAAQABAAFAAYABwAIAAoACgAKAAoACgAJAAgABwAGAAYABQAFAAQABQAEAAMA
AwACAAEAAAD//wAAAAD+//7/AAD//////v8AAAAAAAAAAP7//v8AAP7/AAAAAAAA////
//////8AAP///v/9//v//P/9//3//v///wAAAgAEAAIAAAD///3//f/+////AQD/////
///+/wAAAQABAAAA/v///////////wAAAAAAAP7//v/+//7//v/+//7//v////////8A
AAAAAAAAAAAA/v/+//7//f/+////AAAEAP////8AAAAA/f/8//z//P/9//3//f/9//3/
/f/+//7//P/8//z/+v/8//7//v/+//v/+//7//v//P/9//7////9//z/+//6//z//P/7
//v//P/8//3//f/7//r/+v/6//z//f/9//3//f/8//v/+v/6//r/+v/5//v/+f/6//j/
+v/6//r/+v/6//r/+v/6//r/+v/6//r/+v/6//v/+//8//3//f/9//z//f/+////AAAB
AAQABgAEAAUABQAGAAcABwAHAAcABAAEAAQAAwAFAAUABgAGAAYABwAHAAcABAABAP//
/v/9//3//f/9//7///8AAP7/+//7//v/+f/2//X/9f/1//T/8//z//P/9f/2//b/9v/0
//T/9P/0//T/9f/x//P/9f/0//L/8//1//H/7f/u//b/BwAXACcAOwBSAGoAhwCmAMQA
2wDjANUAtgCWAHsAYABCACUAEwAOAA4ACgACAP3/+P/2//j//f/9//n/9f/1//X/9f/0
//T/9P/0//L/8v/1//X/9P/0//X/9v/3//j/9//2//X/9P/0//T/9P/0//f/9//3//f/
9v/1//P/8v/y//P/9P/2//X/9P/z//L/8v/y//L/8v/0//T/9P/0//T/9P/0//X/9//2
//b/9v/2//b/9v/2//T/9f/1//X/9P/0//P/8//z//T/9P/0//L/8v/x//H/8//0//T/
9P/0//T/9f/1//b/9//5//r/+P/4//j/+f/3//f/9//3//n/+//8//3/+//8//7//v/+
////AAADAAQABQAFAAYABQAGAAcABwAHAAgACAAJAAsACwALAAwACwAKAAkACAAKAAoA
CgAKAAYABQAFAAQAAwACAAEAAQADAAMAAwADAAQABAACAAIABAADAAMAAgAAAAAAAAAA
AAIAAgAEAAIAAAAAAAAA//////////8AAAAAAAAAAP////////7//v/+//7///8AAP7/
/v///////v/+//7///8AAAEAAgACAAAAAQABAAAAAgADAAMAAwACAAIAAQAAAAAAAAAA
AAAAAgACAAIAAgABAAEAAQACAAAAAAAAAAAAAAAAAAAA//////////8CAAEAAQACAAIA
///+//7//v////////////////8AAAAAAAAAAAAA/v/+/wAAAAAAAP3//f/9//3//f/9
//3//f/+//7//v/+//7//v/9//3//v/+///////9//z//P/8//z//P/+//7//v/+//7/
/v/+//7///8AAAIAAwADAAMAAgABAAIAAwAEAAUABQAFAAcACAAIAAkACQAKAAsACwAL
AAsACgAKAAoACQAJAAkACgAKAAsACwAKAAkABwAFAAQABAADAAMAAwADAAEAAQABAP7/
+f/5//n/9//3//f/+P/5//j/9//3//f/+P/6//v//P/7//r/+f/4//j/9//3//f/9f/0
//b/9//1//P/8//2/wIAEQAfADEARwBgAH4AnwDCAOAA9QD1AN0AvACeAIEAYAA+ACkA
IQAgABgAEgAIAAEA/v/+//z/+//7//v/+f/7//n/+f/4//j/+P/4//b/9v/3//f/9v/2
//j/+P/4//j/9v/2//b/9v/3//j/+f/6//r/+f/4//f/9//3//b/9v/1//X/9f/2//b/
9v/2//b/9P/0//T/9P/1//b/9//4//b/9v/2//f/+P/4//n/+v/3//b/9f/0//X/9//4
//n/9v/2//X/9f/3//j/+P/4//j/+P/3//f/9f/2//b/9v/4//j/+f/5//n/+f/6//r/
+v/6//r/+//6//n/+P/3//v//f/+/////f/+/wAAAAAAAAEAAgAFAAQABQAFAAYACQAK
AAsACwAKAAoACQAJAAsACwALAAwACgAKAAoACgAMAAwADAAMAAwACwALAAoACAAGAAQA
AwADAAMAAwADAAYABgAEAAQABAADAAMAAgAAAAAAAAAAAAAAAAACAAAA/v/+//7//f//
//////8AAAIAAgACAAEAAQABAAAAAAD+//7///8AAAEAAgAEAAUAAgACAAIAAwABAAEA
AQAAAAIAAwADAAIAAgADAAMAAwABAAIAAgACAAQABAAEAAQABgAGAAYABgAFAAUABQAG
AAYABgAGAAYABAAEAAQAAwADAAMAAwAGAAMAAwAEAAQAAwACAAIAAgADAAMAAwADAAEA
AQACAAIAAgACAAIAAAACAAQABAAEAAEAAQABAAEA/////////////wAAAQACAAYAAgAB
AAAAAQACAAMABAADAAIAAQAAAAIAAgACAAIABAAEAAUABQAEAAUABQAFAAgACQAKAAsA
CQAJAAsADAAKAAsACwAMAA4ADwAQABEADwAOAA0ACwANAA0ADgAOAA0ADQAMAAsACQAH
AAYABgAHAAcABwAHAAcABwAHAAQAAQABAAEA///+//3//f/9//z/+//7//v/+f/6//r/
+v/6//r/+v/6//7//f/7//v/+//6//r/9//1//X/9//+/woAGwAxAE0AaQCEAKAAwwDo
AAIBBQH1ANsAuACUAHcAWAA8AC0AKQAiABQACAAAAP3//P/+/wAAAQABAAEA///7//v/
+//6//r/+v/6//j/+P/5//n/+P/4//b/9v/2//b/9v/2//b/9v/3//j/+f/6//3//f/9
//3//P/7//n/+P/3//f/9//4//j/+P/4//j/+P/4//j/+P/5//r/+//8//v/+v/5//n/
+f/4//j/+P/6//r/+v/6//j/+f/5//n/9v/2//X/9f/1//b/9v/2//f/+P/4//n/+//8
//z//P/6//r/+//7//v/+//8//z//P/8//z//f/9//3//f/9/wEAAwAEAAUABAAEAAUA
BAAFAAUABQAHAAcABwAGAAYACAAKAAwADQAPABAAEAARAA8ADwAPABAADwAOAA0ADAAO
AA4ADgAOAA4ADQANAAwACQAIAAcABwAFAAUABQAFAAYABgAEAAQABgAFAAUABAAEAAQA
BAAEAAIAAgAEAAIAAgACAAIAAQADAAMAAwAEAAYABgAGAAUABQAFAAQABAACAAIAAwAE
AAIAAgADAAMABAAEAAQABQAFAAUABQAEAAQABQAFAAQABAAFAAUABQADAAQABAAEAAUA
BgAHAAgABgAGAAYABgAFAAUABQAGAAYABgAGAAYACAAIAAgABwAFAAUABQAIAAMAAwAE
AAQABQAEAAQABAAFAAUABQAFAAMAAwAEAAQABAAEAAQAAgAEAAYABgAGAAMAAwADAAMA
BQAFAAUABQAAAAQABAAEAAYABQAEAAMAAgACAAIAAgACAAIAAgACAAIAAgACAAMAAwAE
AAUABQAFAAYABwAIAAkACwALAA0ADgAMAA0ADQAOAA8ADwAPAA8ADgAOAA4ADQANAA0A
DgAOAA0ADQAMAAsADQALAAoACgAIAAcABgAFAAUABQAFAAIAAQABAAEA///+//3//f/9
//z/+//7//v/+//8//z//P/8//z//P/8//z/+//9//3/+//6//r/+f/5//f/9//8/wYA
FQApAD0AVwB0AJIAsQDUAPIAAwH7AN8AvACcAH8AXAA8ACsAJQAkACAAFAAIAAEAAAAA
AAIAAQADAAUAAQD///7//f/7//r/+P/4//b/9v/5//n/+P/4//r/+v/6//r/+P/4//j/
+P/2//b/9v/2//f/9//3//f/+f/5//j/+P/3//f/9//4//b/9v/2//b/9v/2//b/9v/4
//j/+P/4//b/9v/2//f/9//2//b/9v/2//b/9v/2//T/9f/1//X/9f/2//b/9//3//j/
+P/4//b/9v/1//X/9f/2//b/9v/2//b/9//3//X/9f/2//b/+P/4//j/+f/5//n/+f/5
//n/+//8//3//f/+/wAAAAD///////8BAAIAAwADAAQABwAIAAkACQAHAAgACAAJAAkA
CQAJAAoACgAKAAoACgAMAAwADAAMAAgABwAHAAYABwAGAAUABQAEAAMAAgABAAIAAgAA
AAAAAgABAAEAAAAAAAAAAAAAAAIAAgAEAAIA///+//3/+//9//3//f/+//z//P/8//v/
/f/9//z//P/+//7///8AAP///v/+//3//v/+//7////////////+//7///////7/AAAB
AAEAAQD//wAAAAAAAP///v/9//z//v/+//7//v/7//v/+//8//3//v///wAAAAAAAAAA
///9//3//f8AAP////8AAAAAAQAAAAAAAAD+//3//P/7//v/+//8//z//P/8//z/+v/4
//r/+v/6//v/+//7//v/+//7//v/+//6//r/+v/6//b/+P/5//n/+P/4//j/+P/4//j/
+P/4//j/9v/2//b/9v/2//b/9//3//r/+//7//v//v///wAAAQAAAP//AAAAAAIAAwAD
AAQABQAFAAUABQAGAAYABgAFAAUABQAGAAYAAgABAP///f////3//P/8//3//f/9//3/
/f/9//3/+v/1//X/9f/z//L/8f/x//H/8v/x//H/8f/v//D/8P/w//D/8P/w//D/9P/z
//P/8//v//D/8v/v/+3/6f/p/+z/9v8DABcAKwA/AFYAcgCPALAA0gDnAOUA0QC2AJQA
dQBYADwAIQAVABQAEAAGAP7/+f/2//b/+P/5//f/9//1//P/8f/x//D/8P/y//L/8P/w
/+//7//u/+7/8P/w//D/8P/w//D/8P/w/+7/7v/u/+7/7//v/+//7//x//H/8P/w/+7/
7f/s/+z/7v/u/+7/7v/w//D/8P/w/+//7v/t/+z/7v/u/+7/7//x//D/8P/w//D/8P/w
//D/8P/x//H/8f/w//D/7//v/+//8P/w//D/8P/w/+//7//t/+7/7v/u/+7/7v/v/+//
8f/x//L/8v/y//L/8v/z//P/8//z//P/8//1//b/9//3//j/+v/6//v/+//7//3//P/9
//3//v8AAAIABAAFAAQABAADAAMABQAFAAUABgAIAAgACAAIAAYABgAGAAYABAADAAMA
AgABAAAA/////wEAAQABAAEAAgACAAAAAAD+//3//f/8//7//v/+//7//f/8//3/+v/8
//z//P/7//3//f/9//7//v/+//7//f/7//v/+v/6//r/+v/7//z//P/8//3//f/6//r/
+v/7//z//f/+//7//f/9//z/+v/8//3//f/9//v//P/8//z//P/8//z//P/8//z//P/8
//v/+//7//z//v/+//7//v/8//z//P/7//v/+//7//7//f/9//7//v/9//z//P/8//v/
+//7//v/+f/5//r/+v/8//z//P/6//z//v/+//7//P/7//r/+f/7//v/+//7//r/+v/6
//r//P/4//f/+f/4//r/+v/6//r/+v/6//r/+v/6//r/+v/6//r/+v/7//v//P/9//3/
/f/+////AAABAAEAAQADAAQABAAFAAUABgAHAAcABwAHAAQABAAEAAMAAwADAAQABAAF
AAUABAADAAMAAQAAAAAA///////////9//3//f/6//n/+f/5//f/9v/1//X/9f/0//P/
8//z//P/9P/0//T/9v/2//b/9v/2//X/8f/x//H/8v/w//P/8//t/+n/7P/2/wMAEQAl
ADsAUgBqAIcApAC+ANcA4wDTALYAmAB9AGIARAAlABUAEgAQAAwABAD7//T/8v/2//f/
9//3//X/8//1//X/9P/0//T/9P/y//L/8//z//L/8v/x//D/7//u/+7/7v/u/+7/8P/w
//D/8P/z//P/8//z//H/8f/w//D/8f/x//H/8v/w//D/8P/w//L/8v/y//L/8v/y//L/
8v/y//L/8v/z//H/8P/w//D/8v/y//L/8v/x//H/8P/v/+//8P/w//H/8f/y//L/8v/w
//D/7//v//H/8v/y//L/8P/w//H/8f/v/+//8P/w//L/8v/y//P/9f/1//X/9f/3//n/
+v/7//v//P/+//7//f/9//3///8AAAEAAQACAAMABAAFAAUABQAGAAYABwAJAAkACQAK
AAgACAAIAAgACAAIAAgACAAIAAcABwAGAAMAAgABAAEAAwADAAMAAwACAAIAAAAAAAAA
//////7//v/+//7//v/+//7/AAD+//7//v/+//3//f/9//3//v8AAAAAAAD///3//f/8
//z//P/8//3//v8AAAAAAQABAP7//v/+/////////////v/8//3//f/8//3///8AAAEA
AQACAAIAAgAAAAAAAAAAAAAAAAAAAAAA////////AAAAAAAAAAAAAAAAAAAAAP///f/9
//3/AAD/////AAAAAP3//P/8//z//f/9//3//f//////AAAAAP7//v/+//z/+v/8//z/
/P/9//3//f/9//v/+//7//v/+v/6//r/+v/7//z//P/9//7//v///////f/8//z/+v/6
//r/+v/6//z//P/8//z//v/+//7//v/+//7///////7/////////AgADAAQABQADAAMA
BQAGAAgACQAJAAoACwALAAsACwAJAAgABwAFAAcABwAIAAgACQAJAAgABwAGAAMAAQAA
AP//////////AAABAAIAAAD9//3//f/7//z/+//7//v/+P/3//f/9//1//b/9v/2//b/
9v/2//b/+P/5//n/+//7//j/+P/7//n/8//v//L//v8NABsAKwBBAFoAdgCRALAA0ADl
AOUAzwCuAI4AcwBYADgAHwATABIADgAIAAQAAQD+//r/+v/7//v//f/7//n/9//3//b/
9v/2//b/9P/0//f/9//2//b/9P/0//T/9P/2//b/9v/2//j/+P/4//j/9//3//f/9//3
//f/9v/2//X/9f/1//b/9v/2//b/9v/0//T/9P/0//T/9P/0//T/9v/2//b/9//3//b/
9v/2//b/9v/2//b/9P/1//X/9f/0//T/8//z//T/9v/3//j/9f/0//L/8f/z//T/9P/0
//T/9P/1//X/9f/1//b/9v/0//T/9P/1//b/9//4//n/+f/7//z//f/9//7/AAAAAP//
/////wEAAgADAAMABAAFAAYABwAHAAcACAAIAAkACwALAAsADAAKAAoACgAKAAwADAAM
AAwACgAJAAkACAAFAAQAAwADAAMAAwADAAMABgAGAAQABAACAAEAAQAAAAAAAAAAAAAA
AQACAAUABAADAAIAAQD//////////wAAAgACAAIAAQD//////v/+//7//v///wAAAgAC
AAMAAwAAAAAAAAABAAEAAQABAAAAAAABAAEAAAD+/////////wAAAgADAAQAAwACAAEA
AAACAAIAAgACAAAA///+//7///8AAAEAAgACAAIAAgABAAAA///+/wAA/////wAAAAAB
AAAAAAAAAP3//f/9//3//f/9//7//v/8//z//P/6//r//P/8//z/+//7//v/+//8//3/
/v////7/+P/2//f/+P/5//r/+v/6//r/+v/4//j/+P/4//r/+v/7//v//P/9//3//f/8
//3//v////////8BAAIABAAFAAUABgAHAAcABwAHAAkACgALAAsABwAFAAQAAgACAAMA
AwADAAEA///+//7////////////////////8//n/+f/5//f/9v/1//X/9f/y//H/8f/x
//H/8v/y//L/9P/0//T/9P/2//X/8//x//P/9P/y//H/8f/x/+3/7P/w//n/CQAbAC8A
RgBeAHUAkgCyAM0A3wDfAMgArACPAHAAUAAxABcADAAOAAwABAD5//L/7v/w//X/9f/1
//X/9f/1//X/9P/0//L/8v/w//D/8//z//L/8v/w//D/8P/w//D/8P/w//D/8v/y//L/
8v/y//H/8P/v//H/8f/w//D/7//v/+//8P/y//L/8v/y//D/8P/w//D/8P/w//D/8P/w
//D/8P/x/+//7v/u/+7/8P/w//D/8P/w//H/8f/x//D/8P/v/+//7f/u/+7/7v/v//D/
8P/x/+//8P/w//D/8v/y//P/8//x//H/8v/y//T/9P/0//X/9f/1//X/9f/2//f/9//3
//j/+v/9//7/+v/5//j/+f/7//3//v8AAAEAAgADAAMABQAGAAYABwAHAAcABwAIAAYA
BgAGAAYABAAEAAQABAAEAAMAAwACAAMAAgABAAEAAQABAAEAAQABAAAA/f/8//z/+//7
//r//P/8//z//P/+//7/AAD+//7//v/+//3/+//7//v//P/6//r/+v/5//r/+//7//z/
+v/6//v//P/6//r/+//7//v//P/9/////v/9//z/+v/6//v/+//6//z//f/9//3//f/+
//7//v/+//7//v/+////AAABAAIA////////AAD+//7//v/+//z//P/8//v//P/9//7/
AgD9//3//v/+//v/+v/6//r/+//7//v/+//8//3///8AAP7//v/+//z/+v/8//z//P/9
//3/+v/7//z//f/+//7//v/+//7//f/8//v/+v/6//r/+//7//r/+//7//v//v///wAA
AQACAAMABgAIAAoACwALAAwACgAJAAgABwAIAAgACAAHAAkACQAKAAoACQAJAAgABwAF
AAMAAgACAAMAAwADAAMAAwADAAMAAAD7//v/+//5//j/9//3//f/+P/3//f/9//2//b/
9f/0//b/9v/2//b/+P/3//n/+f/3//L/8v/x//H/7//z//r/BAATACUAPQBZAHYAkgCx
ANYA9AABAfUA1wCyAJAAcQBUADYAIQAdABwAFgAKAAAA+//4//r/+v/7//n/+f/3//f/
+P/5//n/+v/5//j/9f/0//X/9f/0//T/9v/2//b/9v/0//T/9P/0//T/9P/0//T/9f/1
//X/9f/1//X/9P/0//H/8f/x//L/9P/0//T/9P/0//T/9P/0//L/8v/y//L/8v/y//L/
8//1//T/9P/0//b/9v/2//b/9v/3//f/9//0//T/8//z//P/9P/0//T/9f/2//b/9//2
//b/9f/0//T/9P/1//X/9f/1//b/9v/4//j/+P/5//j/9//2//X/9//5//r/+//9//7/
AAAAAAEAAQABAAMABAAFAAUABgAFAAYABwAHAAkACgAKAAsACQAJAAkACgAIAAgACAAI
AAYABgAGAAYABwAHAAgACAAGAAQAAgABAAEAAQABAAEAAgACAAAAAAAAAP/////+//7/
/v/+//7//P/8//7//P/+//7//v/9//v/+//7//z/+v/6//r/+f/8//3//f/+//z//P/9
//7/AAAAAAEAAQD+//7//v///wEAAQABAAAAAAABAAEAAAD+/////////wEAAgACAAIA
AgACAAIAAgAEAAQABAAEAAUABQAFAAYABQAEAAMAAgAAAAAAAAD//wEAAQABAAQAAwAD
AAQABAAFAAQABAAEAAAA///+//3//////wAAAAD+//7//v/8//3/AAABAAIAAQD//wAA
/v/+//7//v/8//z//P/8//3//v///wAAAAAAAAEAAQAEAAUABQAFAAUABQAFAAUABQAF
AAcACAAKAAsACwAMAAsACwALAAsACgAKAAoACQALAAsADAAMAAgABwAFAAMABgAFAAUA
BgADAAMAAwADAAMAAwADAAAA/f/9//3/+//6//n/+f/5//j/9//3//f/9//4//j/+P/6
//r/+v/6//r/9//1//f/+//8//z/+f/1//H/8//8/wgAFwApAEUAYQB+AJ4AvQDeAPoA
BQHzANUAsgCSAHUAWAA6ACsAJwAgABQABgD+//v//P8AAAAA///9//3//f/7//n/+f/4
//j/+P/4//b/9v/3//f/9v/2//b/9v/2//b/+P/4//j/+P/4//j/+P/4//f/9//3//f/
9//3//b/9v/3//f/9//4//j/+P/4//j/+P/4//j/+P/3//b/9f/0//T/9P/0//X/9v/2
//f/+P/3//b/9f/0//X/9//4//n/+P/4//f/9//5//r/+v/6//j/+P/3//f/+f/6//r/
+v/6//r/+//7//r/+f/5//j/+f/6//v//f/9//3//f/9//3///8AAAEAAQACAAQABAAF
AAUABQAHAAoACwALAAwADAAMAAwACwANAA4ADgAPAA0ADQANAA4ADgAOAA4ADgAOAA4A
DgAOAAwACwALAAoACQAIAAcABwAHAAcABwAHAAgACAAGAAYABwAHAAgACAAIAAgACAAI
AAcABgAHAAQAAgACAAIAAQACAAMABAAGAAYABgAGAAUABQAFAAQABAAGAAYABwAIAAYA
BgAHAAcABgAGAAYABwAJAAkACQAIAAgACQAJAAgABwAHAAYABQAHAAgACAAIAAgACAAI
AAgACAAIAAgACAAIAAkACgAMAAoACgAKAAoACgAKAAoACQAJAAkACQAMAAcABwAIAAgA
CAAIAAkACgAHAAcABwAHAAcABwAIAAgACgAKAAoACAAHAAgABwAGAAcABwAHAAcACQAL
AAsABwAEAAYABgAGAAYABgAGAAYABgAGAAYABgAGAAgACAAJAAkACgALAAsACwAMAA0A
DgAPAA0ADQAPABAAEgATABMAFAAVABUAFQAVABQAFAAUABMAEwATABQAFAATABMAEgAR
ABMAEQAQABAADQANAA0ADQANAA0ADQAKAAcABwAHAAUABAADAAMAAwAAAP///////wEA
AgACAAIABQAGAAcACAACAAEAAwAFAAEAAAACAP3/+//9//3/AAAGABcAKQA/AFcAcgCQ
ALEA0gDyAAkBBwHxAM4AqgCLAG4ATgA1AC0AKgAkABoAEAAJAAYACgAKAAcACQAJAAkA
BwAFAAUABAAEAAQABAACAAIAAQABAAAAAAACAAIAAgACAAIAAgACAAIAAgACAAIAAgAD
AAMAAwADAAUABQAEAAQAAwADAAMABAADAAIAAQAAAAIAAgACAAIAAgACAAIAAgACAAIA
AgADAAMAAgACAAIAAAAAAAAAAAACAAMAAwADAAQABAADAAMAAQACAAIAAgACAAIAAQAB
AAEAAgACAAIABAAEAAUABQAEAAMAAwACAAIAAgACAAMABgAHAAgACQAJAAsADAANAA0A
DgAQABAADQANAA0ADwARABMAFAAWABcAGAAZABkAFwAYABgAGQAbABsAGwAcABwAHAAc
ABwAGgAaABoAGgAYABcAFwAWABgAGAAYABkAFgAVABQAEwAWABYAFAAUABIAEQARABAA
EgASABIAEgAUABQAFgAUABQAFAAUABMAEwATABMAFAASABIAEgARABEAEQAQABAAEAAQ
ABEAEgASABIAEwATABQAFAAUABUAFAATABIAEAARABMAFAAUABQAFQAVABUAFQAWABYA
FgAWABYAFgAWABQAFAAUABQAFQAVABUAFgAUABQAFAAUABYAFgAWABUAFQAVABUAGAAT
ABMAFAAUABQAFAAVABYAEwATABMAEwATABMAFAAUABQAFAAUABIAEAASABIAEgATABMA
EwATABQAFQAWABcAFAAUABQAFAAWABYAFQAVABQAFAAVABUAFwAWABYAFgAUABUAFQAV
ABcAGAAZABoAGwAcAB0AHQAfAB8AIAAhACIAIQAgAB8AHwAgACIAIgAkACQAJAAiACIA
IgAiACIAHwAeAB0AHAAcABwAGwAaABwAHAAcABwAGgAXABgAFQAUABMAEgASABIAEgAS
ABAAEAAQABAAEAAQABAAEAASABIAEgASABIAEgASABIAEQAQAA8ADgASABYAGgAeACgA
MgA8AA==
         </WaveFormData>
      </LeadData>
   </Waveform>
</RestingECG>
