# Supplementary material for: Detection of Left Atrial Enlargement Using a Convolutional Neural Network-Enabled Electrocardiogram
Source: Front Cardiovasc Med. 2020 Dec 17;7:609976. doi: 10.3389/fcvm.2020.609976 (PMC7773668; doi:10.3389/fcvm.2020.609976)
Supplement: Supplementary file 3 [file Data_Sheet_3.ZIP › normal2/1802017470_5378_0000000Y.XML]

<?xml version="1.0" encoding="Windows-1252"?>
<!DOCTYPE RestingECG SYSTEM "restecg.dtd">
<RestingECG>
   <PatientDemographics>
      <PatientID>1802017470</PatientID>
      <PatientAge>83</PatientAge>
      <AgeUnits>Years</AgeUnits>
      <Gender>Male</Gender>
      <PatientLastName>linsen</PatientLastName>
   </PatientDemographics>
   <TestDemographics>
      <DataType>Resting</DataType>
      <Site>1</Site>
      <AcquisitionDevice>MAC55</AcquisitionDevice>
      <Status>Unconfirmed</Status>
      <Priority>Normal</Priority>
      <AcquisitionTime>09:34:43</AcquisitionTime>
      <AcquisitionDate>03-24-2017</AcquisitionDate>
      <CartNumber>1</CartNumber>
      <AcquisitionSoftwareVersion>009C</AcquisitionSoftwareVersion>
      <XMLSourceVersion>MAC5000 v1.0</XMLSourceVersion>
   </TestDemographics>
   <RestingECGMeasurements>
      <VentricularRate>93</VentricularRate>
      <AtrialRate>93</AtrialRate>
      <PRInterval>120</PRInterval>
      <QRSDuration>86</QRSDuration>
      <QTInterval>358</QTInterval>
      <QTCorrected>445</QTCorrected>
      <PAxis>82</PAxis>
      <RAxis>73</RAxis>
      <TAxis>65</TAxis>
      <QRSCount>15</QRSCount>
      <QOnset>224</QOnset>
      <QOffset>267</QOffset>
      <POnset>164</POnset>
      <POffset>212</POffset>
      <TOffset>403</TOffset>
      <ECGSampleBase>500</ECGSampleBase>
      <ECGSampleExponent>0</ECGSampleExponent>
   </RestingECGMeasurements>
   <Diagnosis>
      <Modality>Resting</Modality>
         <StatementCount>3</StatementCount>
         <LabelText>12SL ��ϳ���</LabelText>
      <DiagnosisStatement>
         <StmtFlag>ENDSLINE</StmtFlag>
         <StmtText>�������</StmtText>
      </DiagnosisStatement>
      <DiagnosisStatement>
         <StmtFlag>ENDSLINE</StmtFlag>
         <StmtText>���ķ�����</StmtText>
      </DiagnosisStatement>
      <DiagnosisStatement>
         <StmtFlag>ENDSLINE</StmtFlag>
         <StmtText>�ٽ� ECG</StmtText>
      </DiagnosisStatement>
   </Diagnosis>
   <Waveform>
      <WaveformType>Rhythm</WaveformType>
      <WaveformStartTime>0</WaveformStartTime>
      <NumberofLeads>8</NumberofLeads>
      <SampleType>CONTINUOUS_SAMPLES</SampleType>
      <SampleBase>500</SampleBase>
      <SampleExponent>0</SampleExponent>
      <HighPassFilter>16</HighPassFilter>
      <LowPassFilter>150</LowPassFilter>
      <ACFilter>NONE</ACFilter>
      <LeadData>
         <LeadByteCountTotal>10000</LeadByteCountTotal>
         <LeadTimeOffset>0</LeadTimeOffset>
         <LeadSampleCountTotal>5000</LeadSampleCountTotal>
         <LeadAmplitudeUnitsPerBit>4.88</LeadAmplitudeUnitsPerBit>
         <LeadAmplitudeUnits>��V</LeadAmplitudeUnits>
         <LeadHighLimit>2147483647</LeadHighLimit>
         <LeadLowLimit>268435456</LeadLowLimit>
         <LeadID>I</LeadID>
         <LeadOffsetFirstSample>0</LeadOffsetFirstSample>
         <FirstSampleBaseline>0</FirstSampleBaseline>
         <LeadSampleSize>2</LeadSampleSize>
         <LeadOff>FALSE</LeadOff>
         <BaselineSway>FALSE</BaselineSway>
         <ExcessiveACNoise>FALSE</ExcessiveACNoise>
         <MuscleNoise>FALSE</MuscleNoise>
         <LeadDataCRC32>1583060730</LeadDataCRC32>
         <WaveFormData>
AgACAAIAAgABAAAA///+//7//v/+//7//P/8//z//P/6//r/+v/6//v//P/9//7//P/8
//z//P/8//z//P/8//z//P/8//z/+v/6//r/+v/9//7///8AAP7//v/+//7//v/+//7/
/v/8//z//P/8//z//P/8//z//f/+////AAD+//7//v/+//7//v/+//7/AAAAAAAAAAD+
//7//v/+/wAAAAD//////////////v/8//z//f/9//////////7//P/8//z//P/+//7/
/////////////////v/9//3//f///wEAAwAFAAMAAwABAAEABAAEAAUABQADAAQABQAF
AAYABgAFAAUABQAFAAUABQACAAAA/f/8//3//f/8//z//v//////AAD7//n/+P/2//j/
9//3//X/9//3//j/+P/6//r/+v/6//j/+v/2//b/+P/6//v/+//8/wEABwAFAAoAGgAn
AC0ANgBDAEUAOwAsAB0ADwAAAO7/4P/Y/9b/2//g/+D/4P/h/+j/7f/v/+7/7v/2//3/
+//3//f/9//1//n//P/9//3//f/6//r/+v/6//v//P/8//z//v/+//3//f/8//z//P/8
///////+//7///8AAAEAAwD///3/+//5//z//v///wAA/v/+//////8CAAIAAgACAAEA
AQABAAEAAQABAAIAAwAGAAYABQAFAAQABAAEAAUABwAHAAoACwAJAAkACAAIAAoACwAL
AAwADgANAA0ADgAMAAwADAAMAA4ADwAPAA8ADwAOAA4ADgAMAAwADQANAA0ADAAMAAsA
CwALAAoACgAKAAkACQAJAAcABQAFAAUAAwADAAMAAwADAAMAAQABAP/////+//3/+//8
//z//P/8//3//f/+//z//P/8//z//v/+//z//P/7//v/+//7//z//P/8//3/+//7//r/
+v/6//r//P/8//3//f/9//3/+//7//v/+//9//3//P/8//z//P/8//r/+P/5//v/+//7
//z//f/+//z/+//7//r//P/9//3//f/8//3////8//z//P/8//z//f/9//7////+//3/
+//6//v//f/+/////v/9//v/+v/8//z//P/8//z//f/9//3/+//7//v/+//9//7///8A
AAEAAgADAAMABQADAAMABAAEAAUABQAFAAQABQAFAAQABAADAAMAAwADAAMAAwABAAIA
AAAAAP///f/8//z/+//7//r/+v/5//r//P/9//7//P/7//j/9//5//r/+v/6//r/+v/6
//r/+P/4//j/+P/6////AQACAAcACQALAA4AGAAlADEAPABDAEUAPQAsAB8AEQD+/+r/
3P/Y/9j/2f/c/+L/5P/l/+b/6//v//T/+P/2//H/9f/5//f/9f/5//n//P/9//3//f/8
//z//P/8//v//P/8//z//P/8//v/+//6//r/+v/6//3//f/8//z//P/8//z//f/9//3/
/f/9//3//v/+//7//v/+//////8AAAAAAAAAAP//////////AQABAAIAAwAEAAQAAwAD
AAQABAAEAAUABQAFAAgACQAHAAcABgAGAAoACwALAAwADAALAAsADAAKAAoACgAKAAgA
CQAJAAkADAAMAA0ADgAMAAwADQANAAsACgAKAAkACAAHAAUABAAGAAUABQAFAAUAAwAD
AAMAAQABAAEAAQABAAEA///////////+//3//f/+//7//v/8//v/+f/4//r/+v/6//r/
+v/6//j/+P/7//v/+//7//r/+v/6//v/+f/5//j/+P/6//r//P/8//v/+//7//v/+f/5
//n/+f/7//v/+v/6//r/+v/6//j/+P/5//v/+//8//z//P/8//n/+f/6//r//P/9//3/
/f/6//v/+f/3//r//P/8//z//P/+//3//f/9//v/+//6//r//P/9//3//f/8//v/+f/4
//n/+v/7//z/+v/7//v/+//9//3//f/9//v//P/9//7//v/+//7//f8AAAEABAAIAAYA
BQADAAEAAgADAAMAAgACAAEAAQABAAEAAQABAP//AAD+//7//f/7//r/+v/5//n/+P/4
//f/9//4//j/+P/1//X/8//z//T/9v/3//j/9//2//X/9P/2//r/9v/2//r//f/7//z/
AwAJAAsAEgAcACkANwBEAEcAQwA1ACQAFQAHAPT/5v/c/9T/0P/V/+D/5P/g/93/4v/p
/+//8P/w//D/8//1//X/9f/3//f/+f/6//v/+//7//j/+P/4//j//P/+////AAD+//z/
+f/3//r/+v/6//r/+f/5//j/+P/6//r/+v/7//v/+//7//v/+f/6//r/+v/8//z//f/9
/wAAAAAAAAAA////////////////AAABAAIAAgABAAEAAgACAAIAAwAEAAUACQALAAoA
CQAHAAYABgAHAAcACAAKAAkACQAKAAwADAAMAAwADAANAA0ADQAMAAoACQAIAAcACAAK
AAsACQAIAAgABwAHAAcABgAGAAQAAwADAAMAAQD///////8AAAEAAgADAAAA///8//v/
/P/9//3//f/9//7//v/+//v/+//6//r//P/8//z//P/6//r/+P/4//r/+//8//3/+//6
//n/+f/3//f/9v/2//f/+P/7//z/+v/5//j/9//4//n/+v/7//v/+//6//r/+v/6//r/
+P/6//v//f/9//r/+v/6//r/+//7//z//P/6//v/+//7//n/9//2//X/AQAIAAIAAQAA
AP///v/+//3//f/9//3//f/8//z/+v/5//f/9f/6//3///8CAP///v/9//z//v//////
///9//3//f/9//v//P/9//7/AgAEAAYABwAFAAEA///+////AQACAAMABgAHAAcABgAD
AAEAAAD//wAAAQACAAEA///8//v/+f/4//b/9f/z//b/+P/7//3/+//8//z//P/6//n/
9v/1//f/+P/4//j/+P/4//j/+P/2//b/+P/6//r/+f///wIA/f///xEAGAAcAC0APQA8
ADsANwApABwAEwD//+z/5v/e/9L/1v/f/9z/3v/k/+H/2v/Z/+3/BAACAPj/AQAFAP//
/f8BAAEA/f/+/////////wIABAAGAAgABgAGAAUABAACAAIAAQABAAEAAAD///7/////
//7//v/8//z//P/9//z/+//6//n/+//8//z//P///wIABgAJAAgABgAEAAIACAALAA4A
EQAPAA0ADAALAAoACgAJAAkACgAKAAoACwAMAA0AEQATABUAFQAUABQAFAAVABUAFgAW
ABUAFQAWABgAGAAYABgAGgAbABsAGwAaABgAFwAWABYAFgAXABcAGQAYABgAFwAYABkA
GQAaABYAEwARAA8ADwAPABEAEwASABEAEAAPAA0ADQALAAsADgAPAA8ADwAMAAwACwAK
AAsADQAOABAADQAMAAsACgAMAAwACgAKAA0ADQANAA0ACgAKAAoACwALAAsACgAKAAwA
DAAOAA4ACwALAAsACwAMAA0ADgAPABAADwANAAwADgAQABIAEgAOAA0ADQALAA0ADgAP
ABAADQANAA4ADgAOAA8ADwAPABAADwAPAA8ACQAMAA4AEAAQABAAEAAOAA0ADQANAA0A
DQAMAAwADAANAA0ADQALAAsACgAKAA0ADgAPABAADwAPAA4ADQANAA0ADQANAA8AEAAR
ABIAEQASABMAEwARAA8ADwAQABIAEwATABMAEwATABIAEAARABEAEgATABIAEQAQAA0A
DgAMAAwACwAJAAgACAAHAAUABAAEAAMABAAGAAcACAAGAAUAAgABAAIABAAFAAYABAAE
AAQABAAGAAYABgACAAQACQALAAoADQATABcAHAAoADkAQwBEAEUARQA/ACwAGQANAPz/
6v/m/+r/6P/l/+b/6P/u/+//7v/x//n//P/8//z/AQADAAMAAwADAAMAAwAEAAUABQAF
AAQABAAEAAQAAwAEAAQABAAGAAYABQAFAAQABAAEAAQABwAHAAYABgAEAAQABAAFAAcA
BwAHAAcABQAGAAYABgAGAAYABwAHAAkACgALAAwADAALAAoACQALAAsADAANAAwADAAL
AAsADAAMAAwADQANAA0AEAARABMAEwASABIAEgATABMAFAASABEAEQASABIAEgASABIA
EgATABMAEwATABIAEgASABAAEAARABEAEQAQABAADwANAA0ADAAMAAwACwALAAsACwAJ
AAkACQAIAAcABgAFAAUABQADAAMABQAFAAQAAwABAAIAAgACAAMAAwACAAIA///+//3/
/P/9//7//f/+//3//f/9//3//v/+//7////+//3/+//6//v//P///wAA///////////9
//3//f/9///////+//7//v/+//7//P/+////AQABAAAAAAAAAAAAAQABAAIAAgACAAMA
AwADAAIA+//9/wAAAAAAAAAAAAD+//3//f/9//7//////wAA//////7//f/+//////8A
AP7//v/+//7//v/////////9//3//f/9////AAABAAIAAwAEAAUABQAHAAUABQAGAAQA
BQAFAAUABAAFAAUABAAGAAUABQAFAAUABQAFAAMAAgAAAAAA//////7//v/9//3//P/8
//v/+f/6//r/+v/5//n/9//3//n/+v/6//r/+P/4//j/+P/2//b/9v/2//7/AwD///z/
AQADAAMACAAUACEALQA2AD8AQwA7ACwAGwALAPz/7v/i/9j/1P/X/9r/3P/e/9//5P/r
/+v/7v/w//T/9//1//X/+f/5//X/8//3//n/+v/7//n/+P/3//b/9//4//j/+P/4//j/
9//3//r/+v/6//r/+//7//r/+v/6//r/+v/7//r/+f/4//f/+f/6//r/+v/6//r/+//7
//z//P/8//z/+//7//v/+//9//3//v////7//v/9//3//v/+//7////9//3/AAABAP//
///+//7/AQADAAQABgAIAAcABwAIAAcABgAFAAQABgAHAAcABwAJAAgACAAIAAYABgAH
AAcABQAEAAQAAwADAAMAAgACAAIAAQABAAEA///9//3//f/9//3//f/9//v/+//5//n/
9//3//b/9f/3//r//P/+//v/+f/2//T/9//4//n/+v/4//j/9v/2//f/9//3//f/9P/0
//T/9f/z//P/8v/y//T/9P/2//b/9f/1//X/9f/z//P/8//z//f/9//2//b/9P/0//T/
8v/z//X/+P/5//b/9v/2//b/9f/1//b/9v/4//n/+f/5//b/8//z//T/9v/2//b/9v/2
//X/9f/1//X/9f/0//T/9f/3//j/+f/4//f/9f/0//b/9v/2//b/9v/3//f/9//1//X/
9f/1//b/+P/6//z//P/8//z/+//8//v//P/+//z//f/9//3//P/9//3//P/+//3//f/9
//3//f/9//v/+//6//v/+//5//j/+P/3//b/9P/z//H/8v/0//X/9v/z//P/8f/x//H/
8v/y//L/9P/0//T/9P/y//L/8P/w//T/+f/7//r/+////wMACAAUAB8AKwA2AEEAQwA5
ACgAFwAFAPb/6P/c/9L/0P/T/9b/2P/a/93/4P/l/+f/6P/u//L/8f/z//X/8//z//f/
9//4//n/+f/5//X/9P/z//L/9f/2//b/9v/4//j/9//3//j/+P/4//j/9//3//b/9v/2
//b/9v/3//j/+f/6//v/+f/6//r/+v/6//r/+//7//z//P/8//z//f/9//3//f/9//3/
/v////7//v/9//3/AAAAAAAAAQABAAEABAAFAAMAAwACAAIABgAHAAcACAAKAAkACQAK
AAcABgAFAAQABwAJAAoACwAIAAYABQAEAAMABAAGAAcABQAEAAQAAwAFAAUABAAEAAQA
AwADAAMA///9//3//f/+////AAABAP7//f/6//n/+//7//r/+f/5//r/+v/6//n/+f/4
//j/+P/4//j/+P/4//j/9v/2//f/9//3//f/9P/0//T/9f/3//f/9v/2//b/9v/4//j/
9f/1//X/9f/3//f/9//3//n/+f/4//j/9v/2//b/9P/2//f/+f/5//j/+P/4//j/9f/1
//b/9v/4//n/+f/5//j/9//3//j/9v/2//b/9v/4//f/9//3//f/9//2//b/9//5//r/
+//5//f/9P/y//P/9P/1//b/9v/3//f/9//1//X/9f/1//P/9P/1//b/+f/6//v/+//8
//v//P/+//z//f/9//3//v///////v8AAP////////7//f/8//n/+//6//v/+//6//j/
9//1//f/9v/2//X/8//0//T/9P/z//P/8f/x//H/8v/y//L/9P/0//T/9P/y//D/8P/y
//L/9f/5//z/9//7/wMACgAUAB8AJQAwAD0AQQA5ACwAGQAJAPz/6v/a/9T/zv/N/9T/
2v/a/9v/4v/n/+f/6P/s/+z/7f/x//H/7//x//X/9f/0//X/9f/1//b/9v/2//b/9//4
//j/+P/2//b/9f/1//j/+P/4//j/9//3//b/9v/3//j/+f/7//n/+f/5//n/+f/6//r/
+v/4//j/+f/5//z//P/8//z//f/9//3//f/9//3//v////7//v/9//3/AAAAAAAAAQAD
AAMABgAHAAcABwAGAAYABgAHAAcACAAGAAUABQAGAAgACAAIAAgABgAHAAcABwAHAAYA
BgAGAAQABAAFAAUABwAGAAYABQAFAAUABAAEAAYABQAFAAUAAQD/////////////////
//3//f/7//v//P/9//3//f/7//z//P/8//r/+f/3//b/9//4//n/+v/5//j/9f/0//b/
9//4//n/9v/2//b/9//3//f/9v/2//j/+P/6//r/9//3//f/9//3//f/9//3//n/+f/4
//j/+v/6//r/+P/2//f/+f/5//r/+v/6//r/9//3//j/+P/6//v/+//7//j/9//3//f/
9//6//7/+//6//n/+P/4//f/9//3//r/+//7//z/+f/5//j/9//3//f/9v/2//f/+P/5
//r/9//3//b/9f/4//n/+v/7//v//P/9//7///8AAAEAAQAAAP3//P/8//3///8AAAEA
AgADAAMAAgABAP///v/9/wAAAQACAAEA/v/8//z/+//5//j/+P/3//n/+P/4//f/9//4
//j/+P/5//n/9//3//f/+P/4//j/9//2//X/9P/4//r//P/6//j/+//7//r//f8JABMA
FgAeACkAMwA6AD0AMwAfABIADQD//+r/2v/Q/8z/1P/X/9T/2v/i/+f/5v/n/+n/6v/s
//D/8//z//X/9f/3//f/9f/4//n/+f/5//j/+P/4//j/9//4//j/+P/6//r/+f/5//r/
+v/6//r/+f/5//j/+P/6//r/+v/7//v/+//7//v/+//8//z//P/+//7//////////v/9
//z//v///wAAAQABAAEAAgADAAIAAgABAAEABAAEAAQABQAEAAMABQAFAAcABwAGAAYA
CgALAAsADAALAAkACAAIAAkACgALAAwACgALAAsACwAMAAwADQAOAAoACgALAAsACQAI
AAgABwAJAAkACAAIAAYABQAFAAUABQADAAMAAwABAAEAAQABAP/////9//3///////7/
/f/7//z//P/8//z//f/9//7//P/8//z//P/8//z/+v/6//3//f/9//3/+//6//n/+f/8
//3//f/+//v/+v/7//r/+//7//v/+//9//3//f/9//3//f/8//z//v/+//7//P/6//v/
/f/9//z//P/8//z//P/9////AAD//////v/9//7//f/9//3/AQD+//3//P/7//r/+//7
//z//f/7//v/+v/6//r/+//7//v//f/9//z//P/7//r/+f/4//r/+//7//v/+f/5//n/
+f/7//z//f/+////AAABAAEA///9//3//v///wEAAgADAAMAAwACAAAAAQABAAIAAwAD
AAMAAwABAP3/+v/5//f/+P/4//n/+f/5//j/+P/3//f/+P/4//j/9//3//X/9f/1//b/
9v/2//b/9v/2//b/9P/4//z/+v/4//f/+f/+/wcABwAJABIAHgAlADEAQABBADsAKwAc
AA8A+//q/9z/1P/S/9b/2//e/+D/4v/j/+T/6f/t//D/8v/w//H/9//3//X/8//1//f/
+v/7//v/+//4//j/+P/4//n/+v/6//r//P/8//v/+//6//r/+v/6//n/+f/4//j/+v/6
//r/+//9//3//f/9//v//P/8//z//P/8//3//f/+//7//v/+/////////////f/9//7/
//8BAAIAAgADAAIAAgACAAMAAwADAAYABwAFAAUABAAEAAcACQAKAAwADAALAAsADAAK
AAoACgAKAAoACwALAAsADAAMAA0ADgALAAoACgAJAAsACgAKAAkABwAHAAYABgAIAAcA
BwAHAAUAAwADAAMAAQABAAEAAQABAAEA//////3//f/8//v//f/+//7//v/9//3//P/8
//z//P/8//z//v/+//z//P/7//v/+//7//z//P/8//3/+//7//r/+v/6//r//P/8//3/
/f/9//3///////////8AAP///f/8//r/+v/6//j/+P/5//v/+//7//z//f/+//v/+//8
//z//P/9//3//f8GAAMA+//6//z//P/8//z//v/9//3//f/7//v/+v/6//r/+//7//v/
/f/9//z//P/8//z//P/8//z//f/9//3//f/9//3//f/9//7///8AAP//AAABAAEAAgAB
AAIABAACAAMAAwADAAIAAwADAAIABAADAAMAAwADAAMAAwABAP7//P/8//v//P/8//3/
/f/8//r/+f/3//f/+P/4//j/+P/5//j/+f/3//j/+P/4//r/+v/6//r/+v/8//z/+P/4
//v///8AAAMACQALAA4AGAAjAC0AOgBFAEcAOwAuAB0ACwD6/+r/2v/U/9j/3//g/+T/
5v/l/+L/5//v//L/8v/y//f//f/5//X/9//3//f/+v/7//v/+//8//z//P/8//v//P/8
//z//P/8//v/+//8//z//P/8//3//f/8//z/+v/6//r/+//8//3//v//////AAAAAAAA
AAAAAAEAAQAAAAAAAAAAAAEAAQABAAEAAQABAAIAAwAEAAQAAwADAAIAAgACAAMABgAH
AAsADQAMAAsACQAIAAgACQAJAAoACwALAAwADgANAAwACwAKAAwADQANAA0ADQAMAAwA
DAAMAAwADQANAA0ADAAMAAsACQAJAAgACAAJAAkACgALAAgABQAEAAMABQAFAAUABQAF
AAUAAwADAAAA///9//v//v8AAAEAAgD//////v/+//7//v/+//7//v/+//z//P/7//v/
+//7//z//P/8//3/+//7//r/+v/6//r//P/8//v/+//7//v/+v/5//j/9//7//v/+v/6
//r/+v/6//j/+P/5//v/+//4//j/+P/4//n/+f/6//r//P/9//3//f/8//f/9//2//j/
+v/8//7//f/7//r/+f/5//n/+P/4//n/+//8//3/+//7//r/+v/8//z//P/8//r/+//7
//v/+f/5//n/+f/7//z//f/+/wEAAgADAAMAAgD///7//v8AAAEAAQABAAIAAwADAAIA
BAADAAMAAwABAAEAAQD///7//P/8//v//f/8//z/+//5//j/+P/3//f/+P/4//j/9//3
//X/9f/z//T/9P/0//b/9v/2//b/+P/4//b/9v/2//n//f8CAAMABQAJABAAGgApADcA
QABFAEMANQAiABMABQD0/+L/2P/W/9r/2//Y/9z/5P/j/+D/5//t/+7/8P/y//X/9f/1
//P/9f/3//f/+v/7//v/+//4//j/+P/4//n/+v/6//r/+v/6//n/+f/8//z//P/8//3/
/f/8//z/+v/6//r/+//9//3//f/9//v//P/8//z/+v/6//v/+//9//7///8AAAEAAQAB
AAEAAQABAAIAAwACAAIAAQABAAMABAAFAAcABQADAAQAAwAEAAUABQAGAAgACQAJAAoA
CgAJAAkACgAIAAgACAAIAAoACwALAAsACQAIAAgACAAGAAYABwAHAAgACAAJAAkABwAH
AAYABgAGAAUABQAFAAMAAQABAAEAAQABAAEAAQABAAEA//////7//f/7//n/+v/8//3/
/v/8//v/+f/4//r/+v/6//r//P/8//r/+v/5//n/+f/5//r/+v/6//v/+//7//r/+v/5
//j/+f/4//n/+f/5//n/9//3//f/9//3//f/9v/2//f/+P/5//j/+P/5//v/+//6//r/
+v/6//f/9//4//j/+P/5//n/+f/4//f/9//3//b/+P/4//j/+P/6//n/+f/5//f/9//2
//b/+P/5//n/+f/3//f/9v/2//f/+P/5//r/+P/5//n/+f/3//f/9//3//n/+v/7//z/
/P/8//z/+//9//v/+//8//z//f/9//3/AAABAAEAAAD+//3//f/9//////////3//P/6
//r/+f/3//b/9v/1//f/9v/2//X/9f/2//b/9v/z//P/8f/x//L/9P/1//b/9f/0//P/
8v/0//L/9P/4//b/9f/3//j/+/8BAAUADgAcACcAMQA8AEEANQAlABwAEQD//+z/4v/a
/9T/0v/V/9r/2P/Y/+H/6P/r/+v/7v/u/+z/6//x//f/9f/z//f/9//2//f/9//3//T/
9P/0//T/+P/6//v//P/6//r/+f/5//j/+P/4//j/+f/5//j/+P/4//j/+P/5//v/+//7
//v/+f/6//r/+v/8//z//f/9//7//v/+//7/////////////////AAABAAAAAAD/////
AQACAAMABQAEAAMABQAFAAcABwAGAAYABgAHAAcACAAIAAcABwAIAAoACgAKAAoACgAL
AAsACwAKAAgABwAGAAcACAAKAAsACAAGAAUAAwAFAAUABAAEAAQAAwADAAMAAQD/////
//8BAAEAAQABAP7//f/6//n/+f/5//j/9//5//r/+v/6//n/+f/4//j/+P/4//j/+P/2
//b/9P/0//X/9f/1//X/9v/2//b/9//3//f/9v/2//b/9v/4//j/9//3//f/9//3//f/
9//3//n/+f/4//j/+P/4//j/9v/2//f/+f/5//j/+P/4//j/9//3//j/+P/2//f/9//3
//j/9//3//f/9//2//j/+P/4//j/+P/3//f/9//3//f/9v/2//T/9f/1//X/9v/3//f/
+P/2//b/9v/2//T/9f/1//X/9v/3//j/+f/3//j/+f/6//v//P/9//3//f/7//v//P/8
//3//f/9/wEAAwAEAAQAAQD///7//f/9//3//f/7//z/+v/6//n/+P/2//X/8//0//T/
9f/1//X/9v/2//b/9f/1//P/8//1//b/9v/2//T/9P/0//T/9v/2//r/9v/0//P/8//2
//3/AwAHAA4AGgAlAC8ANgA5ADMAJQAaABMABQDy/+T/2P/Q/87/0f/U/97/4v/l/+r/
7f/r/+r/7P/s/+//8f/z//f/+f/5//n/+f/5//j/9//4//j/+P/4//f/+P/4//j/+P/4
//f/9//6//r/+v/6//r/+f/3//b/9//4//n/+//7//v/+//7//n/+v/6//r//P/8//3/
/f/9//z/+//6//3//f/9//3//f/9//7///8CAAIAAQABAAIAAgACAAMAAwADAAYABwAH
AAcABgAGAAcABwAGAAYACAAHAAcACAAKAAoACgAKAAgACQAJAAkACQAIAAgACAAIAAgA
CQAJAAcABgAGAAUABQAFAAQABAADAAEAAAD//wAA//8AAAEA///////////9//3/+//7
//3//f/8//v/+//8//z//P/6//n/9//2//j/+P/4//j/+P/4//b/9v/3//f/9//3//T/
9P/0//X/9v/3//f/+P/2//b/+P/4//b/9f/0//P/9P/1//b/9//5//n/+P/4//r/+v/6
//j/+P/5//v/+//4//j/+P/4//j/+f/7//z/+v/7//v/+//8//v/+//7////+v/6//r/
+v/6//r/+f/5//n/+v/7//v//P/7//v/+v/5//z//f/9//7/+//6//n/+P/6//v/+//7
//n/+f/5//n/+f/6//v//P///wAAAQABAAEA/////wAAAAABAAEAAQADAAUABgAGAAMA
AQAAAP//AQABAAEA///9//r/+f/3//n/+P/4//f/+f/4//j/9//2//b/9f/0//T/9f/0
//X/9P/0//P/8v/0//T/9P/0//j/9v/y//D/8v/1//P/9v///wcABwAIABIAHwAlAC4A
NwA7ADMAJgAXAAkA+P/o/9r/0v/S/9P/1v/c/+L/4//k/+v/6//m/+j/7v/x//P/9//1
//H/7//z//T/9f/1//X/9v/2//b/9v/2//b/9f/0//X/9v/2//f/9v/2//b/9v/3//f/
9v/2//j/+P/4//n/9//3//f/9//3//j/+P/4//j/+P/5//n//P/8//z//P/7//v/+//7
//n/+f/6//v//f/+//7////+//7//v////3//f8AAAEAAgADAAMABAAFAAUABAAEAAUA
BQAGAAgABwAGAAUABAAFAAcACAAJAAkACAAIAAgABQAEAAQAAwAFAAQABAADAAEAAQAA
AAAAAAD///////////3//f/9//v/+//7//v/+//7//n/+f/7//v/+v/5//j/+P/3//b/
9//3//b/9v/0//T/9P/0//b/9v/0//T/8//z//P/8//y//L/8v/z//P/8//y//L/8P/w
//L/8v/y//P/9P/1//T/8//y//H/9f/1//T/9P/y//L/8v/w//D/8f/z//P/9P/0//T/
9P/x//H/8v/y//T/9f/1//X/9f/1//b/9//1//T/9P/w//H/8//0//X/9P/z//P/9f/z
//P/8f/x//L/8//0//X/9P/0//P/8v/y//L/8v/y//H/8f/x//L/9P/0//T/9v/2//j/
+f/6//j/+f/5//n/+v/6//n/+f/6//3//f/8//j//P/6//b/9//4//n/+v/3//b/9f/0
//L/8v/y//L/8P/w//D/8P/u/+7/7v/u/+7/7v/u/+7/7v/u/+7/7v/s/+z/7P/s/+//
8P/x/w==
         </WaveFormData>
      </LeadData>
      <LeadData>
         <LeadByteCountTotal>10000</LeadByteCountTotal>
         <LeadTimeOffset>0</LeadTimeOffset>
         <LeadSampleCountTotal>5000</LeadSampleCountTotal>
         <LeadAmplitudeUnitsPerBit>4.88</LeadAmplitudeUnitsPerBit>
         <LeadAmplitudeUnits>��V</LeadAmplitudeUnits>
         <LeadHighLimit>2147483647</LeadHighLimit>
         <LeadLowLimit>268435456</LeadLowLimit>
         <LeadID>II</LeadID>
         <LeadOffsetFirstSample>0</LeadOffsetFirstSample>
         <FirstSampleBaseline>0</FirstSampleBaseline>
         <LeadSampleSize>2</LeadSampleSize>
         <LeadOff>FALSE</LeadOff>
         <BaselineSway>FALSE</BaselineSway>
         <ExcessiveACNoise>FALSE</ExcessiveACNoise>
         <MuscleNoise>FALSE</MuscleNoise>
         <LeadDataCRC32>1030904091</LeadDataCRC32>
         <WaveFormData>
CAAIAAgACAAFAAQAAwACAAIAAgACAAIA///+//3//P/8//z//P/8//r/+v/6//r/+v/6
//r/+v/6//r/+v/6//n/+P/3//b/+P/4//j/+P/6//r/+v/6//z//P/8//z//P/8//z/
/P/6//r/+v/6//z//P/8//z//v/+//7//v/+//7//v/+//7//v/+//7//P/8//z//P/+
//7//v/+//7//f/9//3//P/8//v/+//9//3/+//7//n/+f/3//n/+//7//v/+//5//j/
+P/5//r/+v/6//3//f8AAAMABwALABAAFAAYAB4AIgAjACMAIwAjACMAJwAuADMAMwAz
ADIAMAAvAC4ALgAuACoAJAAdABsAFgAQAAsABAD///3//v////7//f/2//H/7v/q/+f/
5//o/+j/6P/q/+r/6v/q/+n/5//n/+P/5f/j/+H/3//f/+D/3v/d/+j/+/8NACMAPgBd
AIAApAC3ALcAqQCNAG8AWgBKACwAEQACAPn/+f/+//z/+v/6/wAAAAABAAIABAAIAAUA
/P/1//L/7//r/+3/7f/u/+7/7v/r/+r/6v/p/+n/6v/s/+3/6v/p/+n/6v/u/+7/7f/t
/+3/7P/s/+z/7v/w//H/8v/w/+//7f/r/+z/7f/v//D/8v/z//P/9f/z//P/8v/y//T/
9f/2//f/+P/4//j/+P/3//f/9//4//z//f/9//7//P/9///////+////AAAAAAIAAwAE
AAQABQAFAAYACQAKAAsACwAMAA0ADgAOAA4ADgAOAA8ADwARABEAEgAVABQAEwASABEA
FQAWABcAFwAWABUAFQAVABMAEgASABIADwAOAA0ACwAKAAkACAAHAAcABwAEAAQAAwAC
AAEA/v8AAAAA//////7//f/8//z/+//7//v/+//+//7//v/9//z/+v/5//n/+P/5//n/
+v/6//r/+v/7//n/+P/4//j/+v/6//n/+f/5//n/+f/6//n/+v/5//f/+f/5//n/+P/6
//r/+v/6//n/+f/5//n/9//3//f/9//1//j//P/6//r/+v/6//r/+f/5//n/+v/5//f/
9v/1//j/9//4//n/+P/1//b/9f/1//X/9f/1//T/9P/1//b/9v/2//n/+//+/wEABQAJ
AAwAEAAUABkAHQAeAB4AHwAfAB8AIwAqADEAMQAxADAALAArACoAKgAsACgAIgAdABsA
FgAQAAsAAgD9//v/+f/5//f/9f/y//H/8P/u/+v/6v/q/+n/5v/q/+r/6v/o/+X/4//j
/+P/5f/n/+X/3//d/+D/4P/h/+z/+f8LAB0AMABLAHIAlgClAKcAmwCBAGUAUgBAACIA
CwAAAPX/8f/0//b/9P/0//T/+P/7/wAABAACAPf/9P/3//L/7f/p/+n/6P/o/+f/5v/l
/+b/6P/p/+b/5v/n/+f/5v/l/+X/5v/q/+r/6f/p/+f/5v/m/+b/6f/q/+r/6v/q/+v/
6//r/+n/6f/q/+r/7P/t/+3/7//v/+//7v/u/+7/7//w//H/8P/w//D/8P/w//H/8v/0
//b/9//3//j/9//3//j/9//6//v//P/8//7///8AAAAA/////wAAAwAEAAUABQAGAAQA
BAADAAIABgAIAAsADQALAAsADAAPAA0ADQANAA0AEAAQABAADwAOAA0ADQANAA0ADAAM
AAwACwAKAAkABwAEAAMAAgABAAMAAwAAAAAA/v/+//7//P/8//z/+//7//r/+f/4//j/
+f/5//n/+f/6//r/+v/5//b/9P/z//P/9v/3//f/+P/2//b/9v/3//f/9v/2//b/+P/4
//f/9//1//X/9f/2//b/+P/4//f/9//3//f/9v/2//b/9v/2//n/+f/5//n/+P/3//b/
9f/1//b/9v/1//b/9v/2//b/9v/1//X/9f/2//T/8//z//P/8//x//H/8f/z//H/8//z
//L/8f/w/+//8P/w//H/8v/z//T/+P/7//v//f8AAAMACAAMABAAFQAbABwAHAAdABsA
GwAfACYAKQApACkAKAAkACMAIgAiACMAIAAbABcAEwAOAAgAAwD+//n/9//1//X/8//x
/+7/6//q/+j/5f/l/+b/5v/k/+T/5P/k/+L/4//h/+H/4f/l/+f/4//d/93/3P/c/+P/
8P8DABUAIwA0AFMAfACYAJ8AmQCFAGkAUQBGADQAGgAJAPr/6//t//b/9P/s/+r/6v/y
//n//P/+//7/+f/2//P/8P/r/+n/7f/t/+7/7v/u/+n/6P/o/+f/6f/q/+z/7f/t/+3/
7v/w/+//7P/o/+X/5f/k/+T/5P/o/+z/7//y/+//7f/q/+f/6P/p/+v/7P/x//X/+P/9
//j/9f/x/+7/7v/v//D/8f/0//b/+P/6//r/+//8//7//P/5//X/8v/0//f/+//9/wEA
BQAJAAwACAAFAAIA/v/9//3//v8BAAUACQAMABAAEAAQAA8ADgAKAAgABwAFAAgACQAL
AA8AFAAXABoAHQAaABYAEgANAAsACQAIAAcACgAMAA8AEgATABIAEQAPAAkABQABAP3/
/v////3//v8CAAQABgAGAAUABAACAAEA/P/5//b/9P/2//f/+P/5/wAABAAIAAsABAD8
//X/7//u/+//7//w//P/9v/5//3/AAAAAAEAAgD9//r/9v/z//X/9f/1//b/+/8AAAMA
BQABAP///f/6//f/9v/1//T/9v/3//j/+f/9////AQADAP7/+v/3//P/+f/+//b/+P/4
//j/+P/5//v//f8AAP7//f/9//3/9//x/+3/6f/v//H/9//7//3//f/9//3//f/+/wAA
AgD+//r/+f/3//7/AwAJAA8AFQAaAB8AJQAjACAAHAAZABsAHQAjACwALwAtACsAKAAn
ACcAJwAoACgAJAAeABkAFQAOAAYA///6//f/9//3//n/9//1//L/8f/w/+7/6//t/+7/
7v/s/+3/7P/r/+j/5f/j/+P/4//l/+P/4//l/+f/6P/s/+v/5P/r/wcAFwAmAFMAhACW
AJsAlwCDAGcAUQBGADwAMgAjAA4A///7//D/4P/e/9z/1v/a//H/DAAOAAgADQAKAPn/
8v/z/+3/6f/r/+7/8P/y//T/+P/9/wEA+//4//b/8//w/+//7//w//H/8P/u/+3/8f/0
//j//P/4//T/7//q/+r/6//r/+v/7v/v//H/8v/4//3/AQAHAP//+//2//L/+f/9/wEA
BQAEAAQABAAEAAMAAwADAAQAAwADAAIAAgAFAAcACgALAAoACwAMAAwAEAATABYAGAAU
ABMAEwAVABQAFQAVABYAGwAeACAAIgAfAB4AHgAdAB0AHQAeACEAIgAjACQAJQAqACoA
KgApACUAIwAiACEAIQAgACAAIAAfAB4AHQAbABgAFwAWABUAFwAXABQAFAAUABQAFAAS
ABQAFAATABMAEAAPAA4ADgANAA0ADQANAA8AEAARABEAEAAOAA0ADQAMAAsACQAIAAoA
DAAOABEAEQAQABAAEAAPAA4ADAALAA0ADQANAA4AEQAUABUAFQATABEADwAMAA0ADgAP
ABAAEAAPAA4ADQAOAA8AEAARABAADgANAAsABQAMABAAEgASABIAEgAOAA0ADAAMAAwA
CwALAAsACwAJAAkACQAJAAcACQAJAAsADQAPABEADgAMAAsACgANAA4AEgAVABgAGwAf
ACMAJwAqAC0AMQAzADIAMAAvADEAMQA1ADwAQAA/AD4APAA7ADsAOwA8ADsANgAvACkA
KAAkAB8AGwATAA0ACgAHAAcABQADAAAAAAAAAP///f/7//r/+P/0//f/+P/5//j/9f/z
//P/8//1//X/8//t/+3/8P/w/+//+P8LAB8AMQBKAHMAmACmAKsAqwCbAHsAXwBaAE4A
OAAtACIADwAFAP7/9v/0//b/9P/4////BAAGAAgABwACAP3//v/9//n/9//1//b/9v/2
//T/9P/1//X/9v/2//f/9//2//X/9f/2//f/9v/0//P/9f/0//T/9P/1//b/9v/2//j/
+f/5//n/+P/3//f/9v/6//v/+//9//3//f/8//z//f/9//3//f8AAAAAAAAAAP3//f/9
//7/AgADAAMABAACAAMABQAFAAcACQALAAwADAANAA4ADgAMAAsACwANABAAEQARABIA
EgASABEAEAARABIAFAAVABMAEwAUABcAFQAVABUAFQAYABgAGAAXABYAFQAVABUAEwAS
ABIAEgAPAA4ADQALAAgABwAGAAUABgAHAAUABgADAAIAAQD+/wAAAAD//////P/7//r/
+v/5//n/+f/5//r/+v/6//n/+v/4//f/9//3//f/9v/2//f/+P/5//v/+v/4//f/9v/3
//j/+P/5//f/9//3//j/+P/6//r/+f/6//v//P/8//r/+v/6//r//P/9//7////+//3/
/P/7//v/+P/6//7//P/8//z//P/6//n/+P/4//v/+//8//3/+v/3//b/9f/4//f/+v/7
//r/+f/4//f/9f/0//T/9P/1//b/+v/9////AQAEAAcADAAQABQAGQAdAB4AHgAfAB0A
HQAhACgALwAvAC8ALgAsACsAKgAqACwAKAAiAB0AGwAWABAACwADAP3/+v/3//n/9//1
//L/7f/s/+r/5//l/+b/5v/k/+j/6P/o/+b/5P/h/+D/3//f/+H/3//b/9//4v/a/9v/
6P/3/wcAGwAyAE8AdgCYAKsArwClAI0AawBSAEAAJgALAPr/8f/v//T/9P/y//D/8v/0
//f/+v8AAP7/+f/y//H/8P/r/+P/3//h/+L/4v/i/+D/4P/h/+H/3v/e/9//3//e/93/
3f/e/+L/4v/h/+H/4f/g/+D/4P/j/+T/5P/k/+P/4//i/+H/4f/h/+L/4v/k/+X/5f/n
/+P/4//i/+L/5v/n/+j/6f/s/+z/7P/s/+n/6f/p/+r/7v/v/+//8P/t/+3/7v/t//D/
8f/y//L/9v/3//j/+P/3//f/+P/7//r/+//7//z//f/+//7//v8BAAIABAAFAAQAAwAD
AAUAAwADAAMAAwAIAAgACAAHAAYABQAFAAUABQAEAAQABAADAAIAAQD///z/+//6//n/
+f/5//b/9v/4//j/+P/2//P/8v/w/+//8f/x//H/8v/w/+//7v/t//D/8P/w/+//7v/s
/+v/6//s/+3/7f/u/+z/7P/s/+3/6//q/+r/6v/r/+z/7P/t/+v/6//r/+z/6v/s/+z/
6//s/+3/7v/u/+7/7v/u/+7/7//v/+//7//t/+3/7f/t/+3/6v/s/+7/7P/s/+z/7P/p
/+n/6f/q/+z/6//r/+v/7f/r/+v/6//p/+f/6f/p/+n/6f/p/+n/6P/o/+n/6v/s/+z/
7//x//L/9f/5//3/AgAGAAoADwAUABQAEwATABEAEQAVABwAIwAjACMAIgAeAB0AHAAc
AB8AHAAXABMAEQAMAAYAAQD4//P/8f/v/+3/6//p/+b/4//i/+D/3f/d/97/3v/c/9z/
3P/c/9r/2//Z/9n/2f/b/9v/1//T/9H/1P/U/9X/3v/r//3/EwAoAD8AZACKAJ0AnQCR
AHcAWQBEADQAGgABAPD/5//n/+r/6P/o/+r/6v/s/+3/8P/4//r/9f/w/+//6v/l/+P/
4f/f/+D/4P/g/9z/3P/d/93/3P/c/93/3f/e/93/3f/e/+L/4v/h/+H/3//e/97/3v/f
/+D/4P/g/+L/4//j/+P/4//j/+T/5P/k/+X/5f/n/+X/5f/k/+T/6P/p/+r/6//r/+r/
6f/o/+j/6f/q/+z/7P/t/+3/7v/u/+//8f/x//L/8//0//T/9v/3//j/+P/4//n/+///
//3//f/8//z///8AAAAAAAAAAAAAAQABAAEAAQACAAUAAwADAAMAAwAHAAgACQAJAAYA
BQAFAAUABQAEAAQABAAEAAQABAADAP7//f/8//v/+//7//j/+P/3//b/9f/y//P/9P/0
//X/8v/x//D/8P/x//H/8f/x//L/8v/y//H/7v/s/+v/6//t/+//8P/y/+//7v/t/+3/
7//u/+7/7v/v//D/8P/x//D/7//u/+7/8P/y//L/8f/v/+//7//u/+7/7v/u/+7/7//v
/+//7//t/+3/7f/t/+//7v/w//D/7//u/+3/7P/t/+3/7f/u//D/7//v/+//7//t/+3/
7f/r/+n/6//r/+n/6f/p/+n/6v/q/+v/7P/u/+7/8f/z//X/9//6//3/AwAIAA0AEwAX
ABgAGAAZABcAFwAbACIAKQApACkAKAAkACMAIgAiACQAIAAaABUAFAAQAAsABwD+//n/
9//1//T/8f/u/+r/5f/k/+L/3//i/+T/5f/k/+T/5P/k/+L/4//h/+H/4f/f/9//3//d
/9n/2P/a/93/3P/n//3/FQAoADsAWAB+AJUAlwCNAHcAWQBEADoAJAALAAAA9f/p/+z/
7v/o/+b/6v/s/+f/6v/0//b/9//2//H/7P/p/+X/4//l/+b/5v/m/+X/5v/o/+n/5v/k
/+P/4f/i/+H/4f/i/+f/6v/s/+//7f/q/+j/5v/m/+b/5f/k/+T/5f/l/+X/6v/v//X/
+v/1//H/7P/p/+X/5f/k/+T/6f/t//H/9f/3//j/+f/6//b/8//w/+7/8v/z//P/9P/3
//v/AAADAAMAAwADAAIA///9//v/+P/5//v//v8DAAgACwANABAADgAMAAkABgAFAAQA
BAADAAUABQAGAAkADQARABUAGQAWABIADgAJAAoACQAJAAkADQAOABAAEgAPAA4ADQAL
AAUAAwABAP//AAABAP//AAABAAIAAwACAP///v/8//v//P/7//r/+v/7//v/+//7//7/
/v/+//3/+P/0//H/7//z//f/+v/+//v/+v/5//n/+//6//r/+v/5//j/9v/1//X/9f/1
//b/+v/+/wAAAQD9//v/+f/2//j/+P/4//j/9//3//f/9//7//3///8BAP3/+v/4//X/
7//y//T/9f/2//f/+P/5//v//f8AAP7/+//5//f/9f/z//P/8//1//P/9f/1//b/9//4
//n/+v/6//v//P/7//r//P/9/wEABQAKAA8AEgAWABoAHwAgACAAHwAfAB8AHwAjACoA
LgAtACwAKgArACsAKwAsACwAKAAiAB0AGAASAAsABQD///v/+v/5//r/+f/4//b/9P/0
//P/8f/v/+7/7P/o/+r/6v/q/+j/6f/p/+v/7f/r/+f/5f/h/+P/6P/m/+P/5P/3/xEA
IQA2AFkAgACYAKMAmwCBAGMAUQBKAD4ALgAfABAABQD5/+r/4v/i/+T/5P/q/+//8v/2
//z//f/6//P/8v/v/+3/6f/s/+7/7//w/+v/6v/q/+n/6//s/+7/7//v/+//8P/y//D/
7v/r/+n/7P/s/+3/7v/v//D/8P/w//D/8f/x//H/8//z//T/9P/0//P/8f/x//L/9f/3
//r/+P/3//b/9f/3//j/+f/6//v/+//7//z/AAABAAEAAgABAAEAAgABAAEAAQABAAAA
BQAHAAkACgAHAAcACAALAAwADQANAA4AEQASABIAEgAQABAAEQARABMAEwAUABcAFQAV
ABUAFQAXABYAFQATABUAFQAWABcAFQASABAADgANAAwACwAJAAcABwAHAAcABQAFAAIA
AgACAAIAAgAAAAAAAAD/////AAD///7//v/9//3//f/9//3//P/7//n/+f/4//j/+f/8
//3//f/+//v/+v/5//n/+//6//r/+v/6//r/+f/5//r/+//8//7//f/+//3/+//7//v/
+//6//v//P/9//7//v/9//z/+//8//3//v////3//P/8//v//f/8//r/+v/6//r/+//7
//v//P/6//n/+f/5//v/+f/5//n/+f/3//n/+f/3//f/9//3//b/9v/3//j/+P/4//v/
/f8BAAUACgAPABEAFAAXABsAHAAcABsAGwAeAB8AJAAsADAALwAuACwALAArACoAKgAp
ACQAHQAXABMADgAIAAMA/v/5//f/9f/1//P/8f/u/+z/7P/r/+n/6P/o/+f/5P/o/+j/
6P/m/+P/4f/h/+H/3//j/+P/3//d/9z/2v/h//L/AQATACkARABrAJAApgCrAJsAfwBf
AEsARAA0ACAAEQACAPf/9f/w/+r/6v/o/+r/8P/1//z//v/4//H/7v/t/+r/5//n/+f/
5//o/+j/6P/l/+T/5P/j/+P/5P/m/+f/5P/j/+P/5P/m/+b/5f/l/+X/5P/k/+T/5f/m
/+b/5v/n/+n/6v/r/+r/6f/p/+j/7P/t/+3/7//r/+v/6v/q/+z/7f/u/+//8P/w//D/
8P/x//H/8f/y//T/9f/1//b/9v/3//n/+f/4//n/+v/6//3///8BAAIA/////wAAAwAC
AAMAAwAEAAUABgAGAAYABwAIAAoACwAJAAkACgANAAsACwALAAsADgAOAA4ADQAOAA0A
DQANAAsACgAKAAoACQAIAAcABQACAAEAAAD////////8//z/+v/6//r/+P/4//j/9//3
//f/9//3//j/9f/1//X/9f/2//b/9v/1//b/9P/z//P/8v/z//P/9P/2//b/9v/3//X/
9P/0//T/9//4//j/+f/3//f/9//4//f/+P/3//X/9//3//f/9v/2//b/9v/2//n/+f/5
//n/9//3//f/9//7//r/9P/0//X/9v/3//j/9v/1//T/9P/0//P/8//z//X/8//z//P/
8f/v//H/8f/z//P/8//z//D/8P/x//L/9P/0//f/+f/6//3/AQAFAAkADAAPABMAGAAa
ABsAHQAcABsAHgAkACsAKwArACoAKAAnACYAJgAoACQAHgAZABcAEgAMAAcA/v/5//f/
9f/z//H/7//s/+v/6v/o/+X/5f/m/+b/5P/k/+T/5P/i/+H/3//f/9//4f/l/+X/3//Z
/9r/3P/d/+b/9/8JAB8ANABRAHgAnACxALEAoQCHAGkAUgA8AB4AAwD2//P/9//4//b/
9v/2//L/9v/9/wIAAAD+//v/+P/x/+r/5//n/+f/5v/m/+X/5P/k/+T/5f/l/+b/5v/n
/+f/5f/j/+L/4v/l/+b/5v/n/+f/5v/m/+b/5v/m/+X/5P/n/+n/6v/r/+n/6f/q/+r/
7P/t/+3/7//t/+3/7P/s/+z/7f/u/+//8v/y//L/8v/x//H/8f/y//L/8//z//T/9f/3
//r/+//6//v//P/8//7///8AAAAA/////wAAAwAGAAcABwAIAAgACAAHAAYABwAIAAoA
CwALAAsADAAPAA0ADQANAA0AEgASABIAEQASABEAEQARAA4ADAALAAoACgAKAAoACQAG
AAUABAADAAEAAQD+//7//v/+//7//P/8//z/+//7//z/+//6//r/+P/3//b/9f/4//j/
+P/3//b/9P/z//P/9P/1//X/9v/2//b/9v/3//X/9P/0//T/9P/0//P/8//z//P/8//0
//L/9P/0//P/9P/1//b/9v/1//T/8//y//X/9f/1//X/9f/1//X/9f/z//D/8v/y//P/
9P/1//b/8v/x//D/8P/y//H/8f/x//P/8f/x//H/8f/v//H/8f/x//H/8f/x/+7/7v/v
//D/8v/y//X/9//6//3/AQAFAAoADgASABcAGAAYABcAFwAZABkAHQAkACkAKQApACgA
JAAjACIAIgAiAB4AGAATABEADAAGAAEA+//3//b/9f/z//H/7//s/+n/6P/m/+P/4//k
/+T/4v/i/+L/4v/g/+H/3//f/9//4//j/9//3f/Z/9j/3P/j/+r/+f8PACEANABXAIIA
nAChAJkAhwBrAFMARgAwABIA///0/+//7//s/+j/7v/u/+r/8P/5//r//P/8//X/8P/t
/+r/5//n/+f/5f/m/+b/5v/k/+T/5f/l/+T/5P/l/+X/5P/j/+P/5P/o/+j/5//n/+f/
5v/m/+b/5f/m/+b/5v/m/+f/5//n/+X/5f/m/+b/6P/p/+n/6//r/+v/6v/q/+7/7//w
//H/8f/w/+//7v/t/+3/7f/u//P/9f/2//j/9f/z//L/7//y//X/+P/6//r/+//8//z/
+//7//z///8AAAEAAQACAAEAAgACAAIAAwAEAAYABwAGAAUABQAHAAkACQAJAAkADgAO
AA4ADQAMAAsACwALAAkACAAIAAgACgAKAAoACQAHAAcABwAHAAQAAwD///7/AAAAAAAA
/v/+//7//f/9//v/+f/3//b/9v/3//j/+f/6//r/+v/5//f/9P/y//H/8//1//b/+P/2
//b/9v/3//f/9v/2//b/9v/2//X/9f/z//P/8//0//b/+P/4//f/9//3//f/9v/3//j/
+f/6//r/+f/4//f/9f/z//H/7//x//T/+P/7//r/+P/2//T/8v/x//H/8f/y//P/8//0
//X/+P/3//j/+f/1//H/8f/v//H/8f/x//H/8//0//b/+P/3//b/+P/5//z///8DAAcA
EAAWABwAIwAiAB4AGQAVABMAEwAXAB4AJwApACsALAAqACkAKAAoACUAIAAZABMADwAK
AAQA///8//n/+f/5//f/9f/z//D/7P/q/+f/4//k/+b/5//m/+v/7P/t/+z/6f/l/+P/
4f/h/9//3//b/9n/3P/g/+X/7v///w8AHQAuAEkAcACMAJUAiwB3AGUAVQBMAEIALgAd
AAgA9f/v/+z/4v/c/+L/6v/s//H/+P/+//7////6//f/8v/v/+3/6//r/+z/7P/s/+z/
7v/x//P/8f/w//D/7//w/+//7//w//H/8P/u/+3/7f/s/+z/7P/w//L/8//0//b/9//3
//f/9P/z//P/8v/0//X/9f/3//j/+f/5//r/+//7//v/+//6//r/+v/6//3///8BAAQA
BAADAAEAAAD+////AQABAAMABQAHAAgACAAJAAoACgAJAAkACgANAA4ADwAPABAAEQAS
ABIAEgATABQAFgAXABUAEwASABMAFQAVABUAFQAbABwAHQAdABoAFwAVABMAEQAQABAA
EAARABAADwANAA0ADQANAA0ACwALAAgACAAEAAIAAAD8////AgAEAAcABAADAAIAAgAB
AAEAAQABAP///v/9//v//P/6//n/+f/8////AQAEAAMAAgABAAEA///+//7//v/8//z/
+//7//7///8AAAIAAQACAAEA///9//3//f/8//z//P/8//z//v///wAAAQD/////////
/////v/+//3/+f/6//v//P/9//7///8BAAMABgADAP///P/5//r/+f/6//v//f/7//3/
/f/7//v/+//7//v//P/+/wAAAAAAAAMABQAIAAsADwATABYAGgAeACMAJQAkACIAIQAk
ACUAKgAyADYANQA0ADIALgAtACwALAAsACgAIgAdAB0AGgAWABMACwAFAAIA///8//n/
9v/y//H/8v/y//H/8v/0//X/9P/1//T/8//w/+//7f/t/+3/6f/p/+v/5f/h/+b/6v/v
//j/BwAZACkAPABZAIIAnACnAKkAlwB7AGUAWABMADwALwAcAAsAAQD+//j/8P/u/+7/
8v/3/wAABAAEAAUAAgD9//r/+f/3//X/8//0//T/9P/y//L/8//z//T/9P/1//X/9P/z
//P/9P/0//T/8//z//T/9P/1//b/9f/2//b/9v/2//f/9//3//X/9f/2//b/9v/3//f/
+f/6//v/+//8//z//f/+////AAAAAAAAAAACAAMABAAGAAUABQAEAAQABgAHAAkACQAK
AAsADAAMAAwADQAOAA4ADgAPABEAFQAVABUAFAAUABUAFgAWABYAFgAWABcAFwAXABcA
GAAbAB0AHQAdAB0AHQAcABsAGQAYABcAFwAXABkAGAAYABgAFQAUABMAEQAPAA8ADwAP
AA4ADQAJAAgACQAKAAsACgAIAAYAAwABAAEAAQABAAIAAwADAAMAAwADAAIAAQD//wAA
/v/9//3//v//////AAD+//7//v///////v/+//7//v/+//3//f/+////AAACAAIABAAE
AAMAAwADAAMAAgACAAIAAgACAAMAAwADAAMABQAFAAUABQAFAAQABAADAAUAAgACAAIA
AgACAAEAAQABAAIAAgABAAEAAQADAAEAAQABAAMAAQADAAMAAgABAAAA///+//7///8A
AAAAAAADAAUACgANABEAFQAZABwAHwAjACgAKAAnACcAJwAnACsAMgA4ADkAOgA6ADYA
NQA0ADQANAAwACoAJQAhABwAFgARAAwABwAFAAMAAQD///3/+v/5//j/9v/z//L/8v/x
/+7/7v/u/+7/7P/s/+v/7P/t/+//7f/n/+X/5//k/+L/5f/y/wMAEwAjADwAXQCEAKQA
twC5AKkAjQBtAFgASgAyABkADAADAP///v/8//z/+v/8/wQABQACAAYACgAFAP7/+//2
/+//7f/x//H/8v/y//L/7//u/+7/7f/u/+7/7//v/+7/7f/t/+7/8P/w/+//7//x//D/
8P/w/+//8P/w//D/8v/z//P/8//x//H/8v/y//L/8//z//X/9v/3//f/+P/3//f/9//3
//r/+v/6//r/+//7//v//P/8//3//f/+//7///8BAAEAAAABAAIAAgAGAAcACAAIAAcA
BwAIAAsACgALAAsADAAOABAAEQASABAAEAARABEAEQARABIAFQAVABUAFQAVABYAFgAW
ABUAFQAVABYAFwAUABIAEQAQABEAEAAPAA0ACgAJAAgABwAKAAsACQAKAAkACAAHAAQA
BAAEAAMAAwACAAEAAAAAAP///////////v/+//7//f/9//z//P/9//z//f/9//7//v/+
//7///////7//v/+//z//P/7//v//P/9//7/AAD9//7//f/7//3//f/9//z//P/8//z/
/P/9//3//f/9//3//f/9//3//f/8//z/+//7//z//P/7//v/+//7//z//P/6//r//P/8
//v/+v/4//n/+f/5//v/+//7//v/+//5//j/+P/4//j/+P/6//v//v8CAAcADQAOABEA
FgAaACAAIwAjACIAIwAjACYAKQAwADQANAA0ADIAMgAwACwAKgAqACoAKgAmACIAHgAa
ABQADgAIAAIAAAD+//z/+v/3//b/9f/0//L/8P/u/+z/7v/u/+7/7v/r/+r/6f/o/+v/
7P/t/w==
         </WaveFormData>
      </LeadData>
      <LeadData>
         <LeadByteCountTotal>10000</LeadByteCountTotal>
         <LeadTimeOffset>0</LeadTimeOffset>
         <LeadSampleCountTotal>5000</LeadSampleCountTotal>
         <LeadAmplitudeUnitsPerBit>4.88</LeadAmplitudeUnitsPerBit>
         <LeadAmplitudeUnits>��V</LeadAmplitudeUnits>
         <LeadHighLimit>2147483647</LeadHighLimit>
         <LeadLowLimit>268435456</LeadLowLimit>
         <LeadID>V1</LeadID>
         <LeadOffsetFirstSample>0</LeadOffsetFirstSample>
         <FirstSampleBaseline>0</FirstSampleBaseline>
         <LeadSampleSize>2</LeadSampleSize>
         <LeadOff>FALSE</LeadOff>
         <BaselineSway>FALSE</BaselineSway>
         <ExcessiveACNoise>FALSE</ExcessiveACNoise>
         <MuscleNoise>FALSE</MuscleNoise>
         <LeadDataCRC32>215389267</LeadDataCRC32>
         <WaveFormData>
AgACAAIAAgAAAAAAAAAAAAIAAgACAAIAAAAAAAAAAAD+//7//v/+/wAAAAAAAAAAAAAA
AAAAAAAAAAAAAAAAAAIAAgACAAIAAAAAAAAAAAACAAIAAgACAAIAAgACAAIAAAAAAAAA
AAACAAIAAgACAAAAAAAAAAAAAgACAAIAAgAAAAAAAAAAAAIAAgACAAIABAAEAAQABAAC
AAIAAgACAAQABAAEAAQABAADAAMAAwADAAMAAwAEAAQAAwADAAMAAwADAAMAAwADAAIA
AgACAAQABAAFAAUABQAGAAcACAALAAwADQANAAwADgAOAAwADAALAAoACgAFAP//+P/1
//X/9f/1//T/9P/0//T/9P/2//n/+f/5//v//P/8//z///8AAAAAAAD/////////////
//////////8AAAAAAQACAAMAAwACAAQABAACAAAAAgADAAQABgAGAAEA8P/T/7b/n/9+
/1r/Qf8y/yr/MP9F/1z/cP+F/5z/t//G/8T/wf/N/9f/1f/X/9//5//u//b/+//7////
AAACAAQABgAJAAkACQAKAAoACgAKAAoACgALAAkACgAKAAwADAAMAAwADAALAAoACQAJ
AAkACQAKAAoADAALAAsACwAJAAkACgALAA4ADgAOAA4ADgAOAA4ADwASABIAEgASABIA
EgATABMAEwATABUAFgAXABgAGQAZABkAGgAbAB0AIAAhACMAIwAlACMAIgAiACQAJgAm
ACgAKgAqACkAKQApACkAKAAoACkAKQAqACsAKQApACYAJQAlACUAJAAjACEAIQAfAB0A
HAAaABoAGAAWABUAFAATABQAEAAPAA0ACwALAAsACwAJAAgABwAGAAMAAgACAAIAAwAD
AAIAAQADAAMAAgACAAAAAAABAAIAAgACAAIAAQABAAEAAQABAAEAAgADAAMAAwADAAMA
AwADAAMABAAEAAYABwAHAAYABAAFAAYABgAIAAgACAAHAAcABwAGAAYABQAHAAcABgAI
AAgACAAHAAcABgAGAAYABwAHAAcABwAHAAgACAAIAAgACAAIAAgACgAKAAoACgAIAAcA
BgAFAAYABwAJAAoACAAHAAYABQAFAAUABQAFAAYABgAGAAYABAAFAAUABwAKAAsADAAN
AA4ADwAPABAAEgASABAADgANAAwADAAJAAMA/P/5//n/+f/5//j/+P/4//j/+P/6////
/////wEAAgACAAIAAwACAAIAAgADAAQABQAGAAcABwAHAAcABwAGAAYABwAIAAkACQAI
AAgACAAIAAgACAAJAAwADgAMAAMA9P/Z/7z/o/+I/2T/S/88/zL/OP9N/2T/dv+H/5z/
t//K/8j/xf/R/93/3f/f/+f/7//0/wAABwAFAAEABgAMAAwADgARABEAEQASABIAEgAQ
ABAAEAARABEAEgASABQAFAAUABQAFAASABIAEgATABUAFQAWABYAFAATABMAEwATABMA
FAAVABYAFgAWABYAFgAWABYAFwAaABoAGgAaABgAGAAZABkAGQAZABsAHAAdAB4AHwAf
AB8AIAAhACMAIgAjACUAJQAmACUAJQAmACgAKgAqACwALgAuAC0ALQAtAC0ALAAsACsA
KwAsAC0ALwAvACwAKwApACkAKAAnACcAJwAlACMAIAAeAB4AHAAcABsAGgAZABoAFgAV
ABMAEQARABEAEQAPAA4ADQAMAAsACgAKAAoACwALAAoACQAJAAkACAAIAAgACAAJAAoA
CgAKAAoACQAJAAkACQAJAAsADAANAA0ACwALAAsACwANAA0ADgAOAA4ADwAPAA4ADgAP
ABAAEAAQABAAEAAPABEAEQAQABAADwARABEAEAAQABAAEAAPAA8ADgAOAA4ADwAPAA8A
DwANAA4ADgAMAAwADgAOAA4ADgAOAA4ADgAOAA0ADQANAA0ADQANAA4ADgANAA0ADQAN
AA0ADQANAA0ADgAOAA4ADgAOAA8ADwARABAAEQASABMAEgATABMAFAAXABgAFwAWABMA
EgASAA8ACQACAP////8BAAEAAAAAAAAAAAAAAAIABwAHAAcACQAIAAgACAAJAAgACAAI
AAkACQAJAAkACQAJAAkACQAJAAwADAANAA4ADQANAAwADAAMAA4ADgAQABEAEgASABAA
BQDw/9H/tv+d/3z/Xv9L/0T/Qv9O/2n/fP+I/5v/sv/H/87/zP/P/93/5//l/+f/7//1
//z/BAAHAAUACQAMAA4AEAAUABcAFQAVABYAFgAWABYAFgAWABcAGAAaABsAHgAaABgA
FgAUABcAGAAZABsAGwAbABwAHAAaABkAGQAZABsAGwAcAB0AHgAeAB4AHgAeAB4AHgAf
ACIAIgAiACIAJAAkACUAJQAjACMAJQAmACUAJgAnACcAKQAqACsALQAsAC0ALwAvAC4A
KwApACgALgAwADAAMgAyADIAMQAxADEAMQAwADAALwAvADAAMQAxADEALgAtAC8ALwAu
AC0AKgApACYAIwAlACQAJQAkACQAIwAiACEAIAAcABsAGQAZABkAGQAZABkAGAAXABYA
FwAWABYAFgAWABUAEwARABEAEQAQABAAEQASABQAFgAVABQAEwARABEAEQARABEAEgAU
ABYAFwAWABUAFAATABMAEwAUABQAEwATABIAEAATABUAFwAYABYAFgAWABUAEwATABIA
EgARABMAEwASABMAFAAVABUAEwASABIAEgAQAA8ADgANAA4ADgAPABAAFAAWABIAEAAQ
ABAAEAAOAA4ADgAOAA0ADQANAA0ADQANAA4ADgAPAA8ADwAPAAwACwAKAAkACgAKAAoA
CgANAA8AEAATABMAEwATABMAFAAVABUAFgAXABYAEwAQABEAEAAQAA0ABQD+//v/+//7
//v/+v/6//z//P/8//7/AQABAAEAAwABAAAA/////wMABAAFAAcABQAFAAUABQADAAMA
AwADAAYABgAHAAgABwAHAAYABgAGAAYACAAKAAsACgAKAAgA///w/9f/uP+X/3j/Wv9R
/1b/Zv9+/5v/qv+0/8v/5P/x//b/9P/1//f//f8BAAEA/f/7//7/CAAJAAMAAwAGAAYA
CgAMAAsACwAJAAoACgAKAAoACgAKAAsADQAOAA4AEAAMAAwADAAMAAwADAAMAA0ACwAJ
AAgABgAJAAkACgALAAkACQAKAAsACgAKAAoACgALAAwADQAPAA4ADgAOAA4ADwAQABIA
EwAQAA8AEAAQABAAEAAQAA8AEQASABMAFQATABMAFAATABQAEwATABQAFgAWABQAFAAV
ABYAFgAXABkAGQAYABgAFwAXABgAGQAXABcAFAATABUAFQAUABMAFQAVABMAEQASABAA
EAAOAAwACwAKAAkACwAIAAgABwAHAAcABwAHAAcABgAFAAQABAAEAAUABgAEAAMAAQD/
/wEAAwAEAAYABQAEAAQABAAGAAYABgAFAAUABQAFAAUABAAEAAQAAwAFAAUABQAFAAUA
BQAGAAYABQAFAAQAAgAEAAUABgAGAAQABAAEAAMABQAFAAQABAADAAMAAQD+////AAAB
AAEAAwACAAIAAgAAAP///v/9//7//v///wAAAAAAAP7/AAAAAAAAAAAAAAAAAAAAAP//
/////////////wAAAAD9//3//f/9//3//f/9//3//P/8//z//P/8//3//f///wIAAwAE
AAUABAAFAAUABgAGAAYABAACAAEAAAAAAP3/9f/u/+v/6//s/+3/7f/u/+z/7P/s/+7/
7//v/+//8f/0//T/9P/1//T/9P/0//X/9//3//f/9//1//X/9f/1//j/+P/5//r/+//7
//r/+v/6//r/+v/8////AgACAP7/9f/i/8f/pv+H/2j/UP9B/0D/TP9k/33/jv+c/7H/
yP/Z/+L/5P/l/+n/7//z//P/8f/x//L/9v/5//v/+f/6//r//v8AAAEAAQABAAIAAgAC
AAIAAgACAAMAAQACAAIABAAEAAQABAAEAAQABAAEAAUABQAFAAYABgAEAAMAAwADAAMA
AwAEAAUABgAGAAYABgAGAAYABgAHAAgACAAIAAgACAAIAAkACQAJAAkACwAMAAsADAAN
AA0ADQAOAA8AEQAQABEAEwATABQAEwATABQAFgAYABgAGgAaABoAGQAZABsAGwAaABoA
HQAdAB4AHwAdAB0AGgAZABkAGQAYABcAFwAXABUAEwASABAAEAAOABAADwAOAA0ADQAK
AAoACQAHAAcABwAHAAcABgAFAAQAAwACAAIAAgADAAMAAgABAAEAAQAAAAAA/v/+////
AAAAAAAAAAD///////////////8AAAEAAQABAAEAAQABAAEAAQACAAIAAgADAAMAAgAA
AAEAAgACAAQABAAEAAMAAwADAAIAAgABAAMAAwACAAIAAgACAAEAAwACAAIAAgADAAMA
AwADAAMAAAACAAIAAgACAAIAAgACAAIAAgACAAMAAwADAAMAAQABAAIAAgABAAEAAQAB
AAEAAQABAAEAAgACAAIAAgAAAAEAAQADAAQABQAGAAcACAAJAAkACgANAA4ADQAMAAsA
CgAKAAcA///4//X/9f/1//X/9P/0//L/8v/y//T/9//3//f/+f/8//z//P/9//z//P/8
//3//////////////////////wAAAAABAAIAAQABAAAAAAAAAAAAAAAAAAMABgAGAAQA
/f/s/9H/tv+d/4L/YP9D/zT/Kv8u/0H/Wv9u/4H/mP+1/8T/wv/B/83/1//V/9X/3f/n
/+z/9v/9//v/+//+/wIABgAIAAkACQALAAwADAAMAAoACgAKAAsACQAKAAoADAAMAAwA
DAAMAAwADAAMAA0ADQANAA4ADgAOAA0ADQANAA0ADQAOAA8AEAAQABAAEAAQABAAEAAR
ABQAFAAUABQAFAAUABUAFQAXABcAGQAaABsAHAAdAB0AGwAcAB0AHwAgACEAIwAjACQA
IwAjACQAJgAoACgAKgAqACoAKQApACkAKQAoACgAKQApACoAKwArACsAKAAnACcAJwAm
ACUAIwAjACEAHwAcABoAGgAYABgAFwAWABUAFgASABEADwANAA0ADQANAAsACgAJAAgA
BwAGAAYABgAHAAcABgAFAAMAAwACAAIABAAEAAUABgAEAAQABAADAAMAAwADAAMAAwAE
AAUABQADAAMAAwADAAUABQAGAAYABgAHAAcABgAGAAcACAAIAAgACAAIAAcABwAHAAYA
BgAHAAkACQAIAAgACAAIAAcABwAGAAYABgAJAAkACQAJAAcABgAEAAYABgAGAAYABgAE
AAQABAAEAAMAAwADAAMAAwADAAQABAABAAEAAQABAAMAAwADAAMAAAAAAAAAAAAAAAEA
AQADAAQABQAGAAcABgAHAAcACAAMAAwACgAIAAcABgAGAAMA/f/2//P/8//1//X/9P/0
//L/8v/y//T/+f/5//n/+//8//z//P/9//7//v/+////AQABAAEAAQABAAEAAQABAAQA
BAAFAAYABQAFAAQABAAEAAQABAAEAAcACgAMAAgA///w/9X/tv+f/4T/YP9H/zr/MP80
/0n/YP9y/4P/mv+3/8b/xP/B/8v/1//Z/9v/4f/r//D/+P///////f8CAAYABgAKAA0A
DQAPABAAEAAQAA8ADgANAA0ADwAQABAAEgAQABAAEAAQABAAEAAQABEAEQARABIAEgAS
ABEAEQARABMAEwAUABUAFAAUABQAFAAWABYAFgAXABgAGAAYABgAGgAaABsAGwAbABsA
HQAeAB8AIAAhACEAHwAgACEAIwAkACUAJwAnACkAJwAmACYAKgAsACwALgAsACwAKwAr
ACsAKwAqACoALQAtAC4ALwAuAC0AKQAnACkAKQAoACcAJQAlACMAIQAiACAAIAAeABwA
GwAaABkAGAAUABMAEQATABMAEwATAA8ADgANAAwACwAKAAoACgAJAAkACAAHAAcABwAG
AAYACAAIAAkACgAIAAgACAAHAAcABwAHAAcABwAIAAkACQAJAAkACQAJAAkACQAKAAoA
CgALAAsACgAKAAsADAAMAAwADAAMAAsACwALAAoACgALAA0ADQAMAAwADAAMAAsADQAM
AAwADAALAAsACwALAAsACgAKAAoACgAKAAoACgAKAAoACgAKAAkACQAJAAkACwALAAwA
DAAJAAkACQAJAAkACQAJAAkACAAIAAgACAAKAAsACwANAAwADQAOAA8AEAARABEAEgAW
ABYAFAASABEAEAAQAA0ABwAAAP3//f///////v/+//3//P/7//z/AQABAAEAAwAEAAQA
BAAFAAQABAAEAAUABwAHAAcABwAFAAUABQAFAAgACAAJAAoACQAJAAgACAAIAAoACAAI
AAkACgAKAAwABwD6/+X/xv+r/5D/bv9V/0j/RP9I/1n/dP+I/5f/qv+//9L/1v/P/9H/
4f/p/+f/6//z//j//P8DAAMA//8CAAYACAAKAA0AEQAPABAAEAAQAA4ADgAOAA8AEQAS
ABIAFAASABIAEgASABAAEAAQABEAEQARABIAEgATABMAFAAVABMAEwAUABUAFQAUABMA
EgAUABQAFAAVABgAGAAYABgAFgAWABcAFwAXABcAGQAaABkAGgAbABsAGwAcAB0AHwAf
AB8AIAAfACAAHwAfACAAIwAkACMAJAAiACIAIQAhACEAIQAgACAAIQAhACIAIwAjACMA
IAAfACEAIQAgAB8AHAAbABgAFQAXABYAFwAWABYAFQAUABMAEgAOAA0ACwALAAsACwAL
AAsACgAJAAgABwAGAAYABgAHAAcABgAFAAUABQAEAAQABgAGAAcACAAHAAYABQADAAUA
BQAFAAUABQAGAAcABwAFAAUABQAFAAcABwAIAAgABgAHAAcABgAGAAcACAAIAAgACAAI
AAcABQAFAAQABAAHAAkACQAIAAYABgAGAAUABQAEAAQABAAFAAUABQAFAAMAAgACAAIA
CAAGAAYABQAEAAMAAgAAAAAAAAAAAAAAAQACAAMAAQABAAIAAgD/////////////////
/////v/+//7//v///wEAAgAFAAQABQAGAAcACgALAAsADAANAAwACQAGAAUABAAEAAEA
+//0//H/8f/v/+//7v/u//D/8P/w//L/9f/1//X/9//2//b/9v/3//j/+P/4//n/+f/5
//n/+f/7//v/+//7//r/+v/7//z//P/7//n/+P/6//z//v8AAP//AgAAAPz/9f/k/8n/
qP+H/2b/TP9D/0z/Wv9w/43/oP+s/8H/2v/l/+b/6P/p/+3/8//3//f/9//1//b/9v/3
//f/9//4//j/+v/8//3/+//7//z//P/8//7//v/+/////f/+//7/AAD9//z/+//6//v/
/P/9/////f/9//7//v8AAP////////3//f/+/////v/+//7//v8AAAAAAAABAAEAAAD/
//7/AAAAAAEAAQABAAEAAwAEAAIAAgACAAEA//8AAAEAAwADAAMABAADAAYABQAFAAYA
CAAIAAYABgAGAAYABQAFAAYABwAHAAgACAAHAAcABwAIAAkABwAHAAcABwAGAAUABQAF
AAMAAQACAAAAAAD+//7//f/8//v//f/6//r/+f/5//n/+f/5//n/+P/3//b/9//2//b/
9v/1//X/9P/z//X/9f/0//T/9P/0//X/9v/0//T/9P/z//T/9f/2//f/9f/2//f/9//3
//f/9//3//f/9//4//j/9v/3//f/9v/2//f/+P/4//b/9v/2//X/9v/3//f/+P/4//n/
+P/2//j/+P/4//f/9//2//b/9v/3//f/9//3//f/9v/2//b/+v/4//b/9v/2//b/+P/4
//j/+P/3//f/9//3//f/9//4//j/+f/5//n/+f/3//f/9//3//f/+P/5//r/+P/5//n/
+//+////AAABAAQABQAFAAYABwAGAAMAAAABAAAAAAD9//X/7v/r/+v/7P/t/+3/7v/u
/+7/7v/w//H/8f/x//P/9v/2//b/9//4//j/+P/5//n/+f/5//n/+//7//v/+//6//r/
+//8//3//f/8//z//P/+/wAAAAABAAQABAD+//H/2P+5/5z/e/9a/0T/Pf8+/0j/YP93
/4b/lv+r/8L/z//U/9T/2f/j/+v/7f/t/+3/7//0//r//f/7//n//v8CAAIABAAFAAUA
BwAIAAgACAAIAAgACAAJAAgACAAHAAgACAAIAAgACAAIAAgACAAJAAkACQAKAAoACgAJ
AAkACQALAAsADAANAAwADAAMAAwADAAMAAwADQAQABAAEAAQABAAEAARABEAEQARABMA
FAAVABYAFwAXABUAFgAXABkAGAAZABsAGwAcABsAGwAcAB4AIAAgACIAIgAiACEAIQAj
ACMAIgAiACMAIwAkACUAJQAlACIAIQAhACEAIAAfAB8AHwAdABsAGAAWABYAFAAUABMA
EgARABEADgAOAA0ADQANAA0ADQALAAoACQAIAAcABgAGAAYABwAHAAYABQAFAAUABAAE
AAIAAgADAAQABgAGAAYABQADAAMAAwADAAUABgAHAAcABwAHAAcABwAHAAcACAAIAAgA
CQAJAAgACAAJAAoACgAKAAoACgAJAAkACQAIAAgABwAJAAkACAAKAAoACgAJAAkACAAI
AAgABwAHAAcABwALAAoABgAEAAYABgAGAAYABgAGAAYABgAFAAUABQAFAAUABQAGAAYA
BwAHAAcABwAFAAUABQAFAAYABgAGAAYABAAFAAUABwAIAAkACgALAAwADQANAA4AEgAS
ABAADgALAAoACgAHAAEA+v/3//f/9//3//b/9v/2//b/9v/4//v/+//7//3/AAAAAAAA
AQAAAAAAAAABAAEAAQABAAEAAwADAAMAAwAEAAQABQAGAAcABwAGAAYABgAGAAYABgAF
AAgACgAKAAMA8P/V/7r/o/+E/2D/R/84/y7/NP9J/2L/dv+H/5z/uf/I/8b/xf/R/9v/
2//b/+P/7f/y//z/AQD//wEABgAIAAoADAANAA0ADwAQABAAEAAQABAAEAARAA8AEAAQ
ABIAEAAQABAAEAAQABAAEAARABMAEwAUABQAFAATABMAEwATABMAFAAVABYAFgAWABYA
GAAYABgAGQAaABoAGgAaABoAGgAbABsAHQAdAB8AIAAfACAAIQAhAB8AIAAhACMAJgAn
ACkAKQArACkAKAAoACoALAAsAC4AMAAwAC8ALwAvAC8ALgAuAC8ALwAwADEAMQAxAC4A
LQAtAC0ALAArACsAKwApACcAJAAiACIAIAAiACEAIAAfABwAGAAXABUAFQAVABUAFQAT
ABIAEQAQAA0ADAAMAAwADwAPAA4ADQANAA0ADAAMAAwADAANAA4ADAAMAAwACwAJAAkA
CQAJAAsADAANAA0ACwALAAsACwALAAsADAAMAA4ADwAPAA4ADAANAA4ADgAOAA4ADgAN
AA8ADwAOAA4ADQAPAA8ADgAQABAAEAAPAA0ADAAMAAwADQANAA0ADQANAAwACgAKAAwA
DAAMAAwADAAMAAwADAALAAsACwALAAsACwAMAAwACwALAAsACwALAAsACwALAAwADAAM
AAwACgALAAsADQAOAA8AEAARABIAEwATABQAFgAWABQAEgARABAAEAANAAUA/v/7//v/
/f/9//z//P/8//z//P/+/wEAAQABAAMABgAGAAYABwAGAAYABgAHAAcABwAHAAcABwAH
AAcABwAIAAgACQAKAAsACwAKAAoACgAKAAoADAANAA4ADgAMAP//6v/N/7L/mf96/1r/
R/86/zj/SP9f/3T/hP+X/7D/x//M/8j/zf/Z/9//4f/j/+v/8f/6/wQABwAFAAUACgAM
AA4AEAATABUAFQAWABYAFgAUABQAFAAVABMAFAAUABYAFgAWABYAFgAWABYAFgAXABcA
FwAYABgAGAAXABcAFwAXABcAGAAZABoAGgAaABoAGgAaABoAGwAeAB4AHgAeAB4AHgAf
AB8AIQAhACMAJAAjACQAJQAlACUAJgAnACkAKAApACsAKwAuAC0ALQAuADAAMgAyADQA
NAA0ADMAMwAzADMAMgAyADMAMwA0ADUANQA1ADIAMQAvAC8ALgAtAC8ALwAtACsAKgAo
ACgAJgAkACMAIgAhACIAHgAdABsAGwAbABsAGwAXABYAFQAUABUAFAAUABQAFQAVABQA
EwASABEADwAOABAAEAARABIAEgASABIAEQAPAA8ADwAPABEAEgATABMAEwATABMAEwAR
ABEAEgASABQAFQAVABQAEgATABQAFAAUABQAFAATABUAFQAUABQAEwAVABUAFAAUABQA
FAATABMAEgASABIAFQAVABUAFQAVABIAEgAQAA4ADwAQABEAEgASABIAEgASABEAEQAR
ABEADwAPABAAEAAPAA8ADwAPABEAEQARABEADgAOAA4ADgAQABEAEQATABYAFwAYABkA
GQAZABgAGAAbABwAGwAaABkAGAAYABUADQAGAAMAAwADAAMAAgACAAQABAAEAAYACQAJ
AAkACwAKAAoACgALAAoACgAKAAsADQANAA0ADQALAAsACwALAAoACgALAAwADwAPAA4A
DgAOAA4AEAAQAA8AEgAUAA4AAwD0/9n/vP+h/4D/ZP9X/1r/Yv90/43/nv+q/7//2P/n
/+7/8P/z//n//f///wEAAwADAAIABgAJAAcABQAIAAwADgAQABMAFQAUABQAEwASABEA
EAAPAA8AEQASABIAFAAQABAAEAAQABIAEgASABMAEwATABQAFAAUABMAEwATABMAEwAU
ABUAFAAUABQAFAAUABQAFAAVABQAFAAUABQAFgAWABcAFwAVABUAFwAYABcAGAAZABkA
FwAYABkAGwAaABsAHQAdAB8AHQAcABwAHwAgAB8AIAAgACAAHwAfACEAIQAgACAAHwAf
ACAAIQAfAB8AHAAbABwAHQAdAB0AHAAbABgAFQAWABQAFAASABQAEwASABEAEgAOAA0A
CwANAA0ADQANAAsACgAJAAgACAAIAAkACgALAAsACgAJAAcABwAGAAYABgAGAAcACAAI
AAgACAAHAAcABwAHAAcABwAIAAkACQAJAAkACQAJAAkACQAKAAoACgALAAsACgAIAAkA
CgAKAAoACgAKAAkABwAHAAYABgAFAAcABwAGAAYABgAGAAUABQAEAAQABAAFAAUABQAF
AAUABAAEAAQAAgAEAAQABAAEAAQAAwACAAEAAAAAAAEAAgADAAEAAQACAAIAAQABAAEA
AQABAAEAAQABAAAAAAAAAAAAAAABAAEAAwAEAAUABgAHAAgACQAJAAoADgAOAAwACgAH
AAYABgADAP//+P/1//X/8//z//L/8v/y//L/8v/0//X/9f/1//f/+P/4//j/+f/8//z/
/P/9//v/+//7//v/+//7//v/+//6//r/+//8//3//f/8//z//P/+/wAAAAABAAQABAD+
//X/5P/L/6z/j/9w/1T/R/9I/1L/Zv9//5j/pv+5/9L/4f/k/+b/6f/r//H/9//5//f/
+f/4//b/9//5//v/+v/6//7/AAABAAMAAQACAAIAAgACAAIAAgADAAEAAgACAAQAAgAC
AAIAAgADAAQABQAHAAYABQAFAAQABgAFAAUABQAFAAUABgAHAAcABgAFAAQABQAGAAcA
CQAIAAgACAAIAAgACAAJAAkACQAJAAsADAAKAAoACgAJAAsADAANAA8ADwAPABAADwAR
AA8ADgAOABEAEgARABIAFAAUABMAEwAVABUAFAAUABMAEwAUABUAFQAVABIAEQASABMA
EwATABEAEQAPAA0ADgAMAAwACgAMAAsACgAJAAkABgAGAAUABwAHAAcABwAFAAQAAwAC
AAQABAAFAAYABQAFAAQAAwAFAAUABAAEAAQABAAFAAYABAAEAAQAAwAEAAUABgAHAAUA
BgAHAAcABwAHAAcABwAHAAcACAAIAAYABwAHAAYABgAHAAgACAAIAAgACAAHAAkACQAI
AAgACQALAAsACgAKAAoACgAJAAoACgALAAwACwALAAsACwALAAoACgAKAA4ADAAKAAoA
CgAKAAoACgAKAAoACwALAAsACwAJAAkACgAKAAoACwAMAA0ACwALAAsACwAMAAwADAAM
AAwADQANAA8AEAARABIAEwAWABcAFwAYABgAGAAWABQAEwASABIADwAKAAQAAgADAAEA
AQAAAAAAAAAAAAAAAgAHAAcABwAJAAoACgAKAAsADgAOAA4ADwANAA0ADQANAA8ADwAP
AA8ADgAOAA8AEAARABEAEAAQABQAEgASABIAEwAUABYAFgAPAP7/4f/E/6v/jP9s/1P/
Rv9E/07/Zf98/47/nf+0/83/3P/Y/9n/4//v//H/8f/3////AgAIAA0ADwAPABIAFgAY
ABgAGQAbABsAHAAcABwAHgAeAB4AHwAeAB4AHQAeAB0AHgAfACAAIAAgACAAIQAfAB8A
IAAgACEAIQAiACMAIQAhACIAIwAmACYAJgAmACYAJgAmACcAKgAqACoAKgAqACoAKwAr
ACsAKwAtAC4ALwAwADEAMQAxADIAMwA1ADQANQA3ADcAOgA5ADkAOgA9AD4APQA+AEAA
QAA/AD8APwA/AD4APgA/AD8AQABBAEEAQQA+AD0AOwA7ADoAOQA7ADsAOQA3ADYANAA0
ADIAMAAvAC4ALQAtACoAKgApACgAJwAmACUAJQAkACMAIgAjACIAIgAiACEAIQAgAB8A
HwAfAB4AHgAeAB4AHwAgACAAIAAgAB8AHwAfAB8AHwAdAB4AHwAfACAAIQAiACMAIQAh
ACIAIgAjACUAJgAmACQAJQAmACYAKAAoACgAJwAnACcAJgAmACUAJwAnACYAKAAoACgA
JwAnACYAJgAmACcAJwAnACcAKQAoACgAKAAmACYAJgAnACcAJwAnACcAJwAlACQAJAAl
ACUAJQAlACcAJwAmACUAJQAlACUAJwAnACcAJwAnACUAJQAlACYAJwApACoAKwAuAC8A
LwAvADEAMQAxAC8ALgAsACsAKwAnACAAGwAZABkAGwAcABoAGgAaABoAGgAdAB4AHwAg
ACIAIgAiACIAJAAkACQAJAAmACYAJgAmACYAJgAmACYAJgAmACYAJgAoACgAKAAoACoA
KgAqAA==
         </WaveFormData>
      </LeadData>
      <LeadData>
         <LeadByteCountTotal>10000</LeadByteCountTotal>
         <LeadTimeOffset>0</LeadTimeOffset>
         <LeadSampleCountTotal>5000</LeadSampleCountTotal>
         <LeadAmplitudeUnitsPerBit>4.88</LeadAmplitudeUnitsPerBit>
         <LeadAmplitudeUnits>��V</LeadAmplitudeUnits>
         <LeadHighLimit>2147483647</LeadHighLimit>
         <LeadLowLimit>268435456</LeadLowLimit>
         <LeadID>V2</LeadID>
         <LeadOffsetFirstSample>0</LeadOffsetFirstSample>
         <FirstSampleBaseline>0</FirstSampleBaseline>
         <LeadSampleSize>2</LeadSampleSize>
         <LeadOff>FALSE</LeadOff>
         <BaselineSway>FALSE</BaselineSway>
         <ExcessiveACNoise>FALSE</ExcessiveACNoise>
         <MuscleNoise>FALSE</MuscleNoise>
         <LeadDataCRC32>287710535</LeadDataCRC32>
         <WaveFormData>
EAAQABAAEAAMAAoACAAGAAMAAgABAAAA/f/8//v/+v/5//j/9//2//T/9P/0//T/9P/0
//T/9P/0//T/9P/0//T/9P/0//T/9P/0//T/9P/3//j/+f/6//r/+v/6//r//P/8//z/
/P/+//7//v/+//7//v/+//7/AAAAAAAAAAAAAAAAAAAAAAAAAAAAAAAAAAAAAAAAAAD+
//7//v/+//7//f/9//3//f/7//v/+//7//v/+v/6//r/+v/6//r/+P/4//j/+P/5//n/
9//5//f/9//3//f/+P/6//v//v8BAAIAAwAFAAcACAAIAAYABQAFAAUABQADAP7/+f/1
//X/8//z//L/8f/x//D/8P/y//L/8f/u/+3/7f/s/+z/7P/t/+3/7f/r/+v/6v/p/+v/
6//r/+v/6//r/+z/7P/t/+3/7f/t/+3/7f/s/+//9P/8/wMACwAVABoAAwDI/4//cv9V
/yj/Cf/3/uj+2P7O/sz+xv6+/sD+zf7U/tr+8P4W/zb/Rf9W/3L/j/+j/7r/z//Y/+D/
6f/w//T/+f/9/wAABAAFAAYABwAIAAkACgALAAoADAANAA4AEAAQABEAEQARABMAEwAU
ABUAFgAXABgAGQAbABwAHAAcAB0AHgAfACIAIwAlACYAJQAnACkALAAuADAAMgAyADUA
NwA5ADsAPgBAAEQARwBIAEwATwBSAFUAWABaAF0AYQBlAGoAbQBuAHEAdQB5AHwAgACD
AIYAiQCKAIoAiQCLAIsAiwCLAIwAjQCOAJAAjgCNAIwAigCJAIcAhACBAH0AegB1AHEA
bABmAGEAWwBUAE8ASgBGAD0AOQA0ADAAKQAmACIAHwAcABgAFgASAA4ACwAJAAgACAAG
AAUAAwACAAIAAAD///3//f/9//z//v/+//z//P/8//z//P/8//z//f/9//3//P/8//z/
/P/8//z//f///wEAAAAAAAEAAAAAAP///v8AAAEAAQABAAEAAQABAAEA//8AAAAAAAAB
AAEAAQABAAEA///////////////////9//3//f/+//7//v/+//7//f/9//3//f/5//n/
+f/5//v/+v/6//r/+f/4//f/9P/2//b/9v/1//X/8//1//X/8//z//P/9P/2//f/+v/7
//z//f///wEABAAEAAIAAQABAAEAAQABAPz/9//z//P/8f/x//D/7//v/+7/7v/w//L/
8f/u/+3/6//q/+r/6v/p/+n/6f/p/+v/6v/p/+n/5//n/+f/5//n/+j/6P/p/+v/6//r
/+v/6//q/+3/8v/6/wMADQAZACAAEwDe/6P/gv9l/zr/Gf8H//b+5v7a/tT+yv68/rz+
x/7O/tT+6P4O/zL/Rf9W/27/i/+h/7r/z//W/9j/4//u//T/+f/9/wAABAAFAAYABwAI
AAkACgALAAoADAANAA4AEAAQABEAEQAPABEAEQASABUAFgAXABgAFwAZABoAGgAbAB0A
HwAhACIAIwAlACYAJQAnACkALAAuADAAMgAyADUANwA5ADsAPAA+AEIARQBIAEwATwBS
AFUAWABaAF0AYQBlAGoAbQBvAHEAdAB3AHoAfgCBAIQAhwCIAIgAhwCIAIkAigCLAIsA
iwCLAIwAjACLAIoAiACHAIUAggB/AH0AegB1AHEAbABmAGEAWwBWAFEATABIAD8AOwA2
ADIAKwAoACQAIQAcABgAFgASAA4ACwAJAAgACAAGAAUAAwAAAAAA/v/9//3//f/9//z/
/P/8//r/+v/8//z//P/8//z//f/9//3//P/8//z//P/8//z//f///////v/+//////8A
AAAAAAAAAAEAAQABAP////////////8AAAAAAAD//////////////f/9//3/////////
///9//3//f/7//z//P/8//z//P/5//n/+f/5//n/+f/5//n/+f/4//j/+P/2//b/9v/0
//b/9v/2//X/9//1//f/9//3//f/9//4//j/+f/8//3//v///wEAAwAFAAYABQAFAAQA
AwACAAEA/P/3//P/8//z//P/8v/x//H/8P/w//L/9P/z//D/7//t/+z/7P/s/+3/7f/t
/+3/7f/s/+v/6//p/+n/6f/p/+v/7P/s/+3/6//r/+v/6//t/+7/8f/4/wAACQATAB8A
JAALANL/nf+A/13/Nv8h/xH//v7s/ub+4P7O/sD+xv7R/tL+3v78/ib/RP9V/2j/gv+Z
/63/wv/R/9r/4v/r//T/+P/7////AgAEAAUABgAHAAoACwAMAA0AEAASABMAFAATABIA
EgARABIAFQAWABgAGQAaABsAHAAbAB0AHgAeAB8AIQAjACUAJAAlACcAKAApACsALQAw
ADQANgA4ADgAOQA7AD0APwBBAEIARQBHAEoATgBRAFQAWQBcAF4AYQBkAGcAawBtAGsA
bQBwAHMAegB+AIEAhACDAIQAhACDAIMAgwCDAIMAgwCDAIMAhACEAIMAggCAAH8AfQB6
AHcAcgBuAGgAYwBiAF4AWwBXAFIATQBIAEQAPAA3ADEALAAoACYAIwAhAB4AGgAYABQA
EgAPAA0ADAAIAAYABQADAAIAAgAAAP//AAABAAIAAgABAAAA/f/8//z//P/8//z///8B
AAIAAwACAAIAAgACAAAAAAABAAMAAQAAAAAAAQADAAYACAAKAAkACQAIAAcABAADAAIA
AQADAAQABAAEAAcABwAHAAcABQADAAMAAwACAAEAAAD//////f/9//3/AwAFAAAA/v/+
//7//v/8//v/+v/5//n/+f/5//n/+//6//r/+v/6//r/+v/4//f/9v/1//P/9P/z//b/
9//5//n/+f/6//r/+//+////AgADAAUABwAGAAYABAADAAMAAwADAAMA/P/3//P/8//v
/+//7v/t/+7/7v/v//L/8v/x/+7/7f/s/+r/6f/o/+r/6//s/+3/7f/s/+v/6//p/+n/
6f/p/+r/7P/t/+//7f/t/+3/7f/r/+z/8//6//7/BQAPABsAIAANANr/mf9m/zv/Gv8P
/wv/Av/8/gj/Dv/+/vr+EP8T/wz/GP8y/0j/Zv+D/5D/lv+d/6//wv/N/9b/4v/r//D/
+v8BAAMAAgACAAMABAAFAAYABwAIAAkADAAOAA8AEAAOAA4ADwAPAA4ADwAOAA4ADgAO
AA4ADgAQABMAFQAWABQAFQAWABcAFgAXABkAGgAdAB8AIQAkACQAJgAoACgAKgAtADAA
MwA0ADQANgA3ADYAOgA9AEAAQQBEAEYASQBLAE8AVABXAFkAWwBeAGEAZABmAGcAaABr
AGwAbABrAG4AbwBwAHEAcABvAG4AbgBsAGsAagBoAGcAZQBiAF8AXABaAFYAUwBRAEwA
SABDAD4AOQA0ADAAKwApACYAJAAhAB4AGgAXABYAEgAQAAwADQALAAoACgAFAAIAAAD9
////AAD//////f/9//3//P/+//7//P/8//z//P/8//z/+//7//r/+f/7//z//f/+//7/
/v///wEAAAD+//3//f8AAAIAAwAEAAIAAwADAAMABQAFAAUABQADAAQABAAEAAcABwAH
AAcABwAFAAUABQADAAMAAwADAAUAAwADAAMAAwADAAIAAAAAAAAAAAD///////////3/
/f/9//3//f/8//z//P/6//r/+v/4//r/+v/6//n/+f/3//n/+f/3//f/9//4//z//f8A
AAEAAgADAAUABwAGAAYABAADAAMAAwADAAMA/P/3//P/8//z//P/8v/x/+//7v/u//D/
8P/v/+z/6//t/+z/7P/s/+3/7f/t/+3/7f/s/+v/6//p/+n/6f/p/+v/7P/s/+3/7f/t
/+3/7f/v//L/9f/6/wAACQARABsAHgADAMT/h/9e/zn/Fv8J/wP/+v74/gL/Bv/6/vj+
CP8N/wr/GP8w/0b/YP97/4r/kP+f/6//vv/L/9r/5P/p//D/9v/7//3/AAACAAMABAAF
AAYABwAIAAkACAAKAAsADAAOAA4ADwAPAA8AEQARABIAEwAUABUAFgAVABcAGAAYABoA
GwAcAB0AHgAfACEAIgAhACMAJQAoACoALAAuAC4ALwAxADMANQA2ADgAPAA/AD4AQgBF
AEgASwBOAFAAUwBXAFsAYABjAGUAZwBqAG0AcAB0AHcAegB9AH4AfgB9AH8AfwB/AH8A
fwB/AH8AgAB+AH0AfAB6AHcAdQByAG8AbABqAGYAYwBdAFgAVABPAEoARQBAADwANgAz
AC8ALAAnACQAIAAdABoAFgAUABAADgALAAkACAAGAAQAAwABAAAAAAD+//3//P/7//r/
+P/6//r/+P/4//b/9v/2//b/+P/5//n/+f/4//j/+P/4//r/+v/7//3//f/8//z//f/9
//7//v/+/wAAAQABAAEAAQABAAEAAQADAAQABAAEAAUABQAFAAUABQADAAMAAwAFAAUA
BQAFAAUAAQABAAIAAgACAAIAAgABAAEAAQABAP3//f/9//3//f/8//z//P/8//z//P/6
//r/+v/6//n/+//5//v/+//5//n/+f/6//r/+//+////AAABAAMABQAIAAgABgAFAAUA
BQAFAAUAAAD7//f/9//1//X/9P/z//H/8P/w//L/9P/z//D/7//v/+7/7v/u/+3/7f/t
/+3/7f/s/+v/6//r/+v/6//r/+v/7P/s/+3/7f/t/+3/7f/r/+7/7//0//z/BQALABMA
GAAFAM7/k/9y/1f/MP8L//n+6v7a/s7+yP7C/rz+vv7J/tL+1v7q/g7/Lv9B/1D/bP+J
/6H/uv/N/9b/3P/l/+7/9P/5//3//v8CAAMABAAFAAYABwAIAAkACAAKAAsADAAOAA4A
DwAPAA8AEQARABIAEwAUABUAFgAVABcAGAAYABgAGQAaABsAHQAfACIAJAAjACUAJwAq
ACwALgAwADAAMwA1ADcAOQA8AD4AQgBFAEYASgBNAFAAUwBWAFgAWwBhAGUAagBtAG8A
cQB0AHcAegB+AIEAhACGAIgAiQCJAIsAiwCLAIsAjQCNAI0AjgCOAI0AjACKAIkAhwCE
AIEAfQB6AHUAcQBrAGYAYgBdAFYAUQBMAEgAPwA7ADYAMgArACgAJAAhABwAGAAWABIA
DgALAAkACAAHAAYABgAFAAMAAgD///3//f/9//3//P/8//z/+v/6//r/+v/6//r//P/9
//3//f/9//z/+//6//z//P/9///////+//7////9//7//v/+//7//////////f/9//3/
/f///wAAAAAAAP/////////////9//3//f////////////3//f/7//z//P/8//z//P/5
//n/+f/5//f/9//3//f/+f/4//j/+P/3//b/9f/y//T/9P/0//P/8//x//P/8//z//P/
8//0//b/9//6//v/+v/7//3///8BAAIAAQABAP//////////+v/1//H/8f/x//H/8P/v
/+3/7P/s/+7/7//v/+3/7f/r/+r/6v/q/+r/6f/o/+f/6P/o/+j/6f/n/+f/5//n/+n/
6v/q/+v/6f/p/+n/6f/p/+r/6//w//r/AwALABcAIAARAN7/of+A/2P/Ov8Z/wn/+P7k
/tj+0v7I/rr+vP7J/s7+1P7o/g7/Mv9F/1b/cP+L/6P/uP/N/9b/2v/l/+7/9P/5//3/
AAAEAAUABgAHAAYABwAIAAkADAAOAA8AEAAQABAAEQARABEAEwATABQAFwAYABkAGgAa
ABsAGwAaABsAHQAfACEAIgAjACUAJgAnACkAKwAuADAAMgA0ADQANwA5ADsAPQA+AEAA
RABHAEgATABPAFIAVQBYAFoAXQBhAGUAagBtAG8AcQB0AHcAfACAAIMAhgCJAIoAigCJ
AIsAiwCLAIsAjACNAI4AkACPAI0AiwCIAIkAhwCEAIEAfQB6AHUAcQBrAGYAYgBdAFYA
UQBMAEgAPwA7ADYAMgAtACoAJgAjAB8AGgAXABIADgALAAkACAAIAAYABQADAAAAAAD+
//3//f/9//3//P/8//z/+v/6//r/+v/6//r/+v/7//v/+//8//z//P/8//z//P/9////
/f/8//z//f/9//7//v/+/wAAAQABAAEA/////////////wAAAAAAAP/////////////9
//3//f////////////3//f/7//z//P/8//z//P/7//v/+//7//n/+f/5//n/+f/4//j/
+P/3//b/9f/y//P/9P/1//X/8//x//P/8//z//P/8//0//T/9f/4//n/+v/7//3///8C
AAIAAAD//////////////P/3//P/8//x//H/8P/v/+3/7P/s/+7/7//v/+3/7f/r/+r/
6v/q/+n/6f/p/+n/6//q/+n/6f/n/+f/5//n/+n/6v/q/+v/6f/p/+n/6f/p/+j/6//w
//j///8HABMAIAAfAP7/v/+O/2n/QP8f/w//AP/s/uL+4P7c/s7+yP7R/tj+3v7s/gj/
Lv9P/2D/dP+N/6H/sv/F/9D/1v/f/+r/8v/3//3/AAAAAAEAAgADAAQABQAGAAcACQAM
AA4AEAAPAA4ADgANAA0ADwAPABAAEwAUABUAFgAZABsAHAAcABoAGwAcAB0AHAAdAB8A
IAAjACUAJwAqACwALgAwADAAMAAxADIAMwA2ADgAPAA/AEAARABHAEoASwBOAFAAUwBW
AFkAXQBfAGAAYwBnAGsAbgByAHUAeAB3AHgAeAB3AHcAdwB3AHcAeAB5AHoAfAB6AHkA
eAB2AHMAcQBuAGsAaQBmAGEAXQBcAFgAVQBRAEwARwBCAD4ANQAxACwAKAAlACIAHgAb
ABgAFAASAA4ADAAJAAcABgAEAAIAAQD///z//P/6//n/+f/5//n/+P/4//j/9v/2//j/
+P/4//j/+v/7//v/+//7//r/+f/4//n/+v/8/////f/8//z//f/9//7//v/+/wAAAQAB
AAEAAAD///7//f/+/wAAAQACAAEAAQABAAEAAAD9//z/+//7//v/+//7//3/+//7//v/
/f/9//z/+f/4//f/9v/z//P/8//z//T/9f/2//f/9v/0//P/8v/y//L/8v/w//D/8P/w
/+//7//t/+//7//w//H/8v/0//T/9f/4//n//P/9////AQABAAAA/f/7//v/+//7//v/
9v/x/+3/7f/p/+n/6P/n/+n/6P/o/+r/6v/p/+b/5f/l/+T/5P/k/+X/5f/l/+X/4//i
/+H/4f/j/+P/4//j/+X/5v/m/+f/5P/j/+L/4f/n/+r/8f/0//j///8HABMAGAADAMz/
i/9a/y//DP8H/wP/+P7y/gT/DP/8/vr+DP8P/wj/Fv8w/0b/YP99/4z/kv+b/6n/tv/B
/8z/2P/h/+b/7v/z//X/9v/4//n/+v/7//7///8AAAEAAQACAAIAAgAAAAAAAQABAAQA
BwAIAAoACgAKAAoACgAJAAsADAAMAAwADQAOAA8AEAARABMAFAAVABcAGQAcABwAHAAc
ABoAHAAfACIAJQAmACgALAAvAC0AMAAyADQANQA4ADoAPQBAAEMARwBJAEoATQBRAFUA
VwBaAFwAXgBfAGAAYABfAGIAYwBkAGUAYwBjAGMAZABiAGEAYABeAF0AWwBYAFUAUwBQ
AEsARwBFAEAAPAA3ADQALwAqACYAIgAfABsAGAAUABIADwANAAwACAAGAAIAAQD///7/
/v/8//r/+f/3//b/9v/0//P/8f/x//H/8P/w//D/7v/u//D/8P/w//D/8P/x//H/8f/0
//T/9P/0//L/8v/z//X/9f/0//T/9f/3//j/+P/4//b/9//3//f/+P/5//r/+//7//z/
/P/8//v/+//7//v//P/7//z//f/7//v/+//7//3/+//7//v//f/8//n/+P/3//b/9v/3
//j/+f/3//f/9//3//f/9v/2//b/9v/2//b/9P/y//L/8v/x//P/8f/z//P/9f/1//X/
9v/4//n//P/9/wAAAQADAAUABAAEAAIAAQABAAEAAQABAPr/9f/x//H/8f/x//D/7//x
//D/8P/y//H/7//r/+n/6//q/+r/6v/t/+3/7f/t/+v/6v/p/+n/6//r/+v/6//r/+z/
7P/t/+v/6//r/+v/7f/w//X/+v8AAAkAEwAdABQA5f+i/3P/UP8n/w7/Bf/7/vD+7v7y
/vD+4v7i/u7+7/7w/gT/IP8+/17/c/9+/47/of+z/8T/0//c/+L/6f/0//j/+////wAA
BAAFAAYABwAIAAkACgALAAoADAANAA4AEAAQABEAEQAPABEAEQASABMAFAAVABYAFwAZ
ABoAGgAcAB0AHgAfACAAIQAjACQAJQAnACkALAAsAC4AMAAwADMANQA3ADkAOgA8AEAA
QwBGAEoATQBQAFEAVABWAFkAXQBhAGYAaQBqAG0AcQB1AHkAfAB+AIAAgQCCAIIAgQCD
AIMAgwCDAIUAhQCFAIYAhACDAIIAgAB9AHsAeAB1AHMAcABrAGcAYQBcAFgAUwBMAEcA
QgA+ADkANQAwACwAJwAkACAAHQAaABYAFAAQAA4ACwAJAAgABgAEAAMAAQAAAAAA/v/9
//v/+//7//r/+v/6//j/+P/2//b/9v/2//b/9//3//f/+v/6//r/+v/6//r/+//9////
/v/+//////8AAAAAAAAAAAEAAQABAAMAAwADAAMAAQACAAIAAgADAAMAAwADAAMAAQAB
AAEAAQABAAEAAQAFAAMAAQD+//7//v/+//7////////////7//v/+//7//v/+v/6//r/
+v/6//r/+P/4//j/+P/3//f/9f/3//f/9//3//f/+P/4//n//P/9//7///8BAAMABQAG
AAUABQADAAMAAwADAP7/+f/1//X/8//z//L/8f/v/+7/7v/w//L/8f/u/+3/7f/s/+z/
7P/t/+3/7f/t/+3/7P/r/+v/6//r/+v/6//r/+z/7P/t/+3/7f/t/+3/7f/u//H/9P/6
/wMACwAXABwACQDQ/5f/eP9b/zD/Df/7/ur+2v7Q/sr+xP66/r7+yf7S/tj+7v4W/zj/
R/9Y/3T/j/+l/7z/0f/Y/97/6f/y//b/+////wIABAAFAAYABwAKAAsADAANAAwADgAP
ABAAEgASABMAEwATABUAFQAWABcAGAAZABoAGQAbABwAHAAeAB8AIAAhACQAJQAnACgA
KQArAC0AMAAwADIANAA0ADcAOQA7AD0AQABCAEYASQBKAE4AUQBUAFUAWABaAF0AYwBn
AGwAbwBwAHMAdwB7AH8AggCEAIYAiACKAIsAiwCMAI0AjgCPAJEAkQCRAJIAkgCRAJAA
jgCNAIsAiACFAIMAgAB7AHcAcgBsAGcAYQBcAFcAUgBOAEYAQQA7ADYAMQAuACoAJwAi
AB4AHAAYABUAEQAOAAwACwAKAAoACQAIAAgABgAFAAMAAwADAAIAAgACAAAAAAAAAAAA
AAAAAAAAAQABAAEAAAAAAAAAAAAAAAAAAQADAAMAAgACAAMAAQACAAIAAgACAAMAAwAD
AAMAAwADAAMAAwAEAAQABAADAAMAAwADAAMAAQABAAEAAwADAAMAAwADAAEA///+/wAA
AAAAAAAA/f/9//3//f/7//v/+//7//v/+v/6//r/+v/6//r/+P/6//r/+v/5//n/9//5
//n/9//3//f/+P/6//v//v///wIAAwAFAAcACAAIAAYABQAFAAUABQAFAP7/+f/1//X/
9f/1//T/8//z//L/8v/0//T/8//w/+//8f/w//D/8P/w/+//7v/t/+//7v/t/+3/7f/t
/+3/7f/t/+7/7v/v/+//7//v/+//7//w//P//P8CAAkAFwAjACYABQDI/5X/eP9V/y7/
Ff8F//T+5v7e/tj+yv7C/sj+0f7U/uD+AP8m/0L/Vf9q/4L/m/+x/8b/1f/c/+T/7f/2
//r///8DAAYACgALAAwADQAMAA0ADgAPABAAEgATABQAFgAWABcAFwAXABkAGQAaAB0A
HgAfACAAHwAhACIAIgAkACUAJgAnACoAKwAtAC4ALQAvADEANAA2ADgAOgA6AD0APwBB
AEMARgBIAEwATwBOAFIAVQBYAF0AYABiAGUAZwBrAHAAcwB0AHcAewB/AIIAhgCJAIwA
jwCQAJAAjwCRAJEAkQCRAJMAkwCTAJQAkgCRAJAAjgCNAIsAiACFAIMAgAB7AHcAcQBs
AGgAYwBcAFcAUgBOAEUAQQA8ADgAMQAuACoAJwAkACAAHgAaABYAEwARABAADgAMAAsA
CQAGAAYABAADAAUABQAFAAQABAAEAAIAAgACAAIAAgACAAQABQAFAAUABgAGAAYABgAE
AAQABQAHAAkACAAIAAkABwAIAAgACAAIAAkACQAJAAkACQAJAAkACQAKAAoACgAKAAkA
CAAHAAkABwAHAAcACQAJAAkACQAHAAMAAwADAAIABAAEAAQABAADAAMAAwADAP//////
///////+//7//v8AAAAAAAD+//7//v/+//3/+//5//v/+//9//3//f/+/wAAAQAEAAUA
BAAFAAcACQALAAwACwALAAkACQAJAAkAAgD9//n/+f/5//n/+P/3//n/+P/4//r/+P/3
//T/8//z//L/8v/y//H/8f/x//H/8//y//H/8f/v/+//7//v/+//8P/w//H/8//z//P/
8//z//T/+f8AAAQACwAVAB8AJgAVAN7/n/9w/0P/Hv8R/w//AP/0/vj+/P7u/uj++P4B
/wD/DP8m/0L/XP93/4r/mP+l/7P/wP/N/9r/5P/r//T/+v///wUACAAJAAkACQAJAAgA
CQAKAAsADgAQABEAEgASABIAEwATABMAFQAVABYAFwAYABkAGgAaABsAGwAaABsAHQAf
ACEAIAAhACMAJAAlACcAKQAsAC0ALgAvAC4AMQAzADUANwA5ADoAPQA/AD8AQgBEAEYA
SwBOAFAAUwBWAFkAXQBfAGEAYwBmAGkAawBuAHAAcgBzAHQAdABzAHYAdwB4AHkAdwB3
AHcAeAB3AHUAcwBwAHAAbwBtAGsAZwBkAF8AWwBZAFQAUABLAEcAQwA/ADwANwAzAC4A
KgAnACQAIAAdABoAFgAUABAAEAANAAsACgAJAAgACAAHAAMAAgD///3//f/9//3//P/8
//z/+v/6//z//P/8//z//v////////////7//f/8//7//v///wEAAwACAAIAAwADAAQA
BAAEAAQABQAFAAUABQAFAAUABQAHAAgACAAIAAcABwAHAAcABwAFAAUABQAFAAUABQAF
AAUAAwADAAMAAQACAAIAAgACAAIAAAD///7//f/9//3//f/9//v/+v/6//r/+//8//3/
/P/6//r/+v/5//n/9//5//n/+//7//v//P/+////AgADAAQABQAHAAkACAAIAAYABQAF
AAUABQAFAAIA/f/5//n/9f/1//T/8//z//L/8v/0//L/8f/u/+3/7v/u/+//8P/z//P/
8//z//L/8P/u/+3/7//v/+//7//x//L/8v/z//H/8f/x//H/9f/2//n//v8CAAkADwAX
ABwACwDW/5f/aP8//xz/D/8J//7+9v4G/xL/Cv8E/xb/Hf8U/xz/Nv9M/2T/gf+U/57/
qf+x/77/y//Y/+T/6//y//r/AQADAAYABwAHAAcABwAIAAkACgALAAsADAAMAAwADgAO
AA8ADwARABMAEwAUABQAFAAUABQAFQAXABgAGAAYABkAGgAbABwAHQAfACAAIQAjACUA
KAAnACgAKQAoACsALQAvADEAMwA0ADcAOQA5ADwAPgBAAEUASABKAE0AUABTAFcAWQBb
AF0AYABjAGcAagBsAG4AbwBwAHAAbwByAHMAdAB1AHUAdQB1AHYAdABzAHIAcABxAG8A
bABpAGUAYgBdAFkAVgBSAE8ASwBGAEEAPAA4ADQAMQAtACoAJgAkACEAHwAcABgAFgAS
ABEADwAOAA4ADAAKAAkABwAGAAYABAADAAMAAwADAAIAAAAAAP7//v///wAAAQACAAAA
AQABAAEAAgACAAIAAgAEAAQABQAHAAUABAAEAAUABwAIAAgACAAIAAkACQAJAAoACwAM
AA0ADQAOAA4ADgANAA0ADQANAA4ADQAOAA8ADwAPAA8ADwARAA8ADwAPABEADgAOAA4A
DgAOAA0ADQANAA0ACwALAAsACwALAAoACgAKAAoACgAKAAgACAAIAAgABwAHAAUABwAH
AAcABwAHAAgACAAJAAwADQAQABEAEwAVABYAFgAUABMAEwATABMAEwAQAAsABwAHAAQA
AwABAP//AQAAAAAAAgACAAEA/v/9//3//P/8//z////////////9//z/+//7//3//f/9
//3//f/+//7//////////////wEAAgADAAYADgAVABsAJQAqABUA2P+b/3r/W/8w/xH/
Bf/4/uz+6P7q/uT+2v7e/uv+8P70/gr/Lv9Q/2X/dP+M/6f/u//O/+H/7P/y//v/BgAK
AA0AEQAUABYAFwAYABkAHAAdAB4AHwAeACAAIQAiACMAJAAmACcAJQAnACcAKAApACoA
KwAsAC8AMQAyADIAMgAzADQANQA4ADkAOwA8ADsAPQA/AEIARABGAEgASABJAEsATQBP
AFAAUgBWAFkAXABgAGMAZgBpAGwAbgBxAHMAdwB8AH8AggCFAIkAjQCRAJQAlgCYAJoA
nACdAJ0AngCfAKAAoQCjAKMAowCkAKIAoQCgAJ4AnQCbAJgAlQCSAJAAjACJAIMAfgB6
AHUAbgBpAGQAYABZAFUAUABMAEYAQgA9ADkANgAyADAALAAqACcAJQAkACAAHgAdABsA
HAAcABoAGQAXABcAFwAWABYAFgAUABQAFAAUABQAFAAUABUAFQAVABgAGAAYABgAFgAW
ABcAGQAbABoAGgAbABsAHAAcABwAHAAdAB0AHQAdAB0AHQAdAB0AHgAeAB4AHwAfAB8A
HwAfAB0AHQAdAB0AHQAdAB0AHwAdAB0AHQAcABsAGgAZABkAGgAZABoAGQAZABkAGQAX
ABcAFgAWABgAFwAXABYAFAAUABQAFAAVABUAFQAUABQAFAAUABUAFwAXABkAGgAeAB8A
IQAiACEAJAAkACQAIgAhACAAIAAfABkAFgAUABMAFAARABAAEgASABIAEgASABIAEgAS
AA8ADgANAAwADAAMAAwADAAMAAwADAAMAAwADAAMAAwADAAMAAwADAAOAA4ADgAOABAA
EAAQAA==
         </WaveFormData>
      </LeadData>
      <LeadData>
         <LeadByteCountTotal>10000</LeadByteCountTotal>
         <LeadTimeOffset>0</LeadTimeOffset>
         <LeadSampleCountTotal>5000</LeadSampleCountTotal>
         <LeadAmplitudeUnitsPerBit>4.88</LeadAmplitudeUnitsPerBit>
         <LeadAmplitudeUnits>��V</LeadAmplitudeUnits>
         <LeadHighLimit>2147483647</LeadHighLimit>
         <LeadLowLimit>268435456</LeadLowLimit>
         <LeadID>V3</LeadID>
         <LeadOffsetFirstSample>0</LeadOffsetFirstSample>
         <FirstSampleBaseline>0</FirstSampleBaseline>
         <LeadSampleSize>2</LeadSampleSize>
         <LeadOff>FALSE</LeadOff>
         <BaselineSway>FALSE</BaselineSway>
         <ExcessiveACNoise>FALSE</ExcessiveACNoise>
         <MuscleNoise>FALSE</MuscleNoise>
         <LeadDataCRC32>3348104740</LeadDataCRC32>
         <WaveFormData>
GAAYABgAGAAVABIADwAMAAgABgAEAAIAAAD+//z/+v/3//b/9f/0//P/8v/x//D/7//u
/+3/7P/u/+7/7v/u/+7/7v/u/+7/8P/w//D/8P/z//T/9f/2//j/+P/4//j/+f/6//v/
/P/9//7///8AAAAAAAAAAAAAAQACAAMABAADAAIAAQAAAAIAAgACAAIAAAAAAAAAAAD/
//7//f/8//7//f/8//z/+v/5//f/9//3//f/9//3//b/9f/1//X/8f/x//H/8f/w//D/
8P/w//D/7//v//D/8P/z//X/9//7//3///8BAAQABgAGAAYABQAFAAYABwAHAAYAAQD+
//z/+//5//b/9v/2//X/8//1//f/8//u/+n/6P/m/+X/5v/m/+f/6P/k/+T/4//i/+D/
3//f/9//3//g/+H/4f/h/+L/4v/i/+L/4v/i/+T/7P/3/wUAEwAmAD8ARAAiAP3/+P/2
/+f/2P/U/7//mv91/1H/Iv/q/rX+l/6J/oj+pv7X/v3+F/83/13/e/+W/67/w//P/9j/
4f/p/+//9P/4//v///8AAAIABAAEAAYACAAJAAoACwAOAA4ADwAPABAAEQASABQAFAAV
ABYAFwAZABoAHQAeACAAIQAhACMAIgAkACYAKQAqACsALAAuADAAMgA0ADcAOQA8AEAA
QgBFAEgASgBOAFEAVgBaAF4AYgBkAGgAbABwAHQAeQB9AIIAiACMAJAAkgCWAJwAoACk
AKcAqwCtAK8ArwCwALEAsQCxALQAtAC0ALQAsACwAK0ArACrAKkApgCjAJ4AmQCUAI4A
iACCAH0AdgBuAGcAYABaAFEASgBFAD8ANwAyAC4AKQAlAB8AHAAYABMADwAMAAoACgAI
AAYAAwACAAAA///9//3//P/7//r/+v/5//j/9//1//X/9f/0//b/9v/2//b/9f/1//b/
9v/0//T/9f/2//b/9v/3//j/9v/3//f/+f/5//n/+v/6//j/+f/5//n/+f/6//v/+//9
//3//f/9//v/+//7//v//f/8//z//P/6//r/+v/4//j/+P/4//j/+f/4//j/+P/1//P/
8//z//X/9f/1//T/8v/x//D/7f/v/+//7//u/+7/7v/u/+7/7f/t/+7/8P/z//X/9//5
//v//f///wIABgAGAAYABQADAAQABQAFAAYAAQD+//z/+//5//b/9v/0//P/8f/z//f/
8//u/+v/6P/m/+X/5f/i/+L/4v/g/+L/4f/g/97/3f/d/93/3f/c/93/3f/d/97/3v/e
/97/3v/e/+L/6v/1/wMAFQAqAEUAVAA+ABsAEAASAAcA+v/2/+X/vv+V/3H/Pv/6/r/+
n/6N/oj+pv7X/v/+G/85/1v/e/+U/67/w//L/9D/2//n/+//9P/4//v//f/+/wAAAgAC
AAQABgAHAAgACQAMAAwADQANAA4ADwAQABIAEgATABQAFQAXABgAGQAaABwAHQAeACEA
IQAkACQAJwAoACkAKgAsAC4AMAA0ADcAOQA8AD4AQABDAEYASABMAE8AVABWAFoAXgBg
AGQAaABsAHAAdQB5AH4AhACIAIwAjgCSAJgAnACgAKMApQCnAKkAqQCsAK0ArQCtAKwA
rACsAKwArACsAKkAqAClAKMAoACdAJoAlQCQAIoAhAB+AHkAcgBsAGUAXgBYAE8ASABD
AD0ANwAyAC4AKQAlAB8AHAAYABMADwAMAAoACAAGAAQAAQAAAP7//f/7//v/+v/5//j/
+v/5//j/9//3//f/9//2//b/9v/2//b/9v/1//X/9P/2//b/9//4//b/9v/3//j/9v/3
//f/+f/5//n/+v/6//j/+f/5//n/+f/6//v/+//7//v/+//7//v/+//7//v/+//6//r/
+v/4//j/+P/2//b/9v/2//b/9v/z//L/8v/y//P/8f/x//H/8f/x//H/8P/v/+//7//t
/+//7//v/+7/7P/s/+z/7P/t/+3/7v/w//H/8//1//f/9//5//v//v8DAAQABQAFAAQA
BAAEAAMAAgD9//r/+P/3//X/8v/y//L/8f/v//H/9P/x/+3/6//p/+b/5P/j/+L/4v/i
/+D/4P/f/97/3P/b/9v/2//b/97/3//f/9//3v/e/97/3v/g/+L/5v/u//n/BQAXADAA
TQBUADgAHQAYABYADwAOAAQA4/+0/4//af8m/97+sf6Z/on+lv7A/u/+Ef8v/03/bf+J
/6D/tP/D/8//1v/h/+n/7//y//b/+//7//z//v8AAAIABAAGAAcACAAJAAwADAAMAAsA
CwALAA0AEAARABMAFgAXABkAGgAZABoAHAAdACAAIwAjACYAJgApACoAKwAuADAAMgA0
ADcAOwA+AEIAQgBEAEcASgBKAE4AUQBWAFoAXgBiAGQAaQBuAHMAeAB8AH8AgwCIAIsA
jgCPAJIAlwCcAKEApQClAKcAqQCpAKkAqQCoAKcApgCmAKYApgCmAKYAowCiAJ0AmwCY
AJUAkQCLAIUAfgB6AHYAcwBuAGgAYQBaAFQATABEAD4ANwAyAC4AKwAnACUAHwAcABgA
FQARAA4ADAAJAAYAAwD//wAA/v/9//v//v/+//7//v/9//v/+f/3//f/9//3//b/+P/6
//z//v/9//3//v/+//z//P/9//7//P/8//3//v8BAAMABAAHAAQAAwADAAIAAQABAAAA
//8BAAIAAwADAAUABQAFAAUABAADAAIAAQD+//z/+//6//v/+v/7//z//v8AAPz/+v/6
//r/+v/4//b/9f/0//X/8//z//P/9f/1//X/9P/z//P/8//x/+7/7f/s/+r/7f/u/+//
8P/w//H/8//2//j/+f/6//v///8BAAMABgAHAAYABQADAAUABgAHAAcABQD///v/+P/1
//P/8P/w//H/8f/w//P/8//v/+r/5//k/+L/4f/h/+H/4v/j/+L/4P/f/97/3P/b/9v/
2//b/97/3//f/9//4P/g/+D/4P/e/97/5v/w//n/BQAXAC4ARQBEACAA5/+6/6b/l/+U
/4z/b/9O/z//Lf/6/tD+x/65/qH+rv7U/vf+Hf9F/13/bf99/5T/qv+5/8X/1P/d/+X/
8f/4//r/+//7//z//v8AAAAAAgAEAAUACAAJAAwADAANAA0ADgAPAA8AEAAPAA8ADgAP
ABEAEgAUABYAGQAbABoAHQAdACAAIAAjACQAJQAoACoALAAuADIANQA3ADoAPQBAAEQA
SABJAEwATgBSAFIAVgBaAFwAYABkAGgAbABxAHUAegCAAIQAiACKAI4AkQCUAJcAmQCb
AJ0AnwCfAKAAoQChAKEAnwCeAJ0AnACYAJgAlQCUAI8AjQCKAIcAggB9AHgAcgBtAGgA
ZABeAFYATwBIAEIAPwA6ADcAMwAtACgAJAAfABwAFwAVABIAEAANAAsACgAGAAIA/v/5
//n/+P/4//f/9//2//X/9P/2//X/9P/z//P/8//z//L/8P/w//D/8P/y//P/9f/2//b/
9v/3//j/9v/2//f/+P/7//3//v8BAP////8AAAAAAgADAAMAAwABAAIAAwADAAUABQAF
AAUAAwADAAMAAwABAAAAAAAAAAIAAAAAAAAAAAAAAP7//f/8//v/+v/7//r/+v/6//n/
9//3//f/9f/1//X/9P/x//H/8f/v//H/8f/x//D/8P/w//D/8P/v/+//8P/y//f/+f/7
//3///8BAAMABgAHAAYABQADAAUABgAHAAcABQD///v/+P/5//f/9P/0//L/8f/v//H/
8//v/+r/5//m/+T/4//j/+T/5P/k/+L/5P/j/+L/4P/f/9//3//f/+D/4f/h/+H/4P/g
/+D/4P/i/+b/6v/y//3/CQAZADIARwA8AAgAzf+y/6T/lf+Q/4b/bf9O/zv/Kf/6/s7+
v/6z/qH+rP7S/vX+F/87/1f/a/9//5j/qv+5/8n/1v/f/+f/8f/2//j/+//9//7/AAAC
AAIABAAGAAcACAAJAAwADAAPAA8AEAARABAAEgASABMAFgAXABkAGgAbABwAHgAfACAA
IwAjACYAKAArACwALQAuADAAMgA0ADgAOwA9AEAAQABCAEUASABMAFAAUwBYAFoAXgBi
AGQAaABsAHAAdAB5AH0AggCIAIwAkACSAJYAmgCeAKIApQCnAKkAqwCrAKwArQCtAK0A
rACsAKwArACoAKgApQCkAKEAnwCcAJkAlACPAIoAhAB+AHgAcwBsAGgAYQBaAFQATQBG
AEEAOwA3ADIALgApACUAHwAcABgAFQARAA4ADAAKAAgABgADAAIAAAD///3/+//6//n/
+P/2//X/9P/z//H/8f/x//D/8v/y//L/8v/x//H/8v/y//T/9P/1//b/+P/4//n/+v/6
//v/+//9//////8AAAAAAgADAAMAAwADAAQABQAFAAcABwAHAAcABwAHAAcABwAJAAgA
CAAIAAgABgAEAAQABAAEAAQABAADAAIAAgACAAMAAQABAAEA/////////v/7//v/+//5
//n/+f/5//j/+P/4//j/+P/1//X/9v/4//v//f///wEAAwAFAAcACgAOAA4ADgANAA0A
DgAPAA8ADgAJAAYABAAFAAMAAAAAAP7//f/7//3/AQD9//j/9f/y//D/7//v/+7/7v/u
/+z/7P/r/+r/6P/n/+f/5//n/+j/6f/p/+n/6v/q/+r/6v/o/+r/7P/y////DwAbACwA
RwBOADIADQAAAAIA9//m/+D/z/+u/4P/Xf8y//j+xf6j/pH+jv6o/tf+//4Z/zn/X/9/
/5j/tP/J/9X/3P/n//H/9//+/wAAAQAFAAYACAAKAAgACgAMAA0ADgAPABIAEgAVABUA
FgAXABYAGAAYABkAHAAdAB8AIAAfACAAIgAjACIAJQAlACgAKgAtAC4ALwAyADQANgA4
ADoAPQA/AEIAQgBEAEcASgBOAFIAVQBaAFwAYABkAGYAagBuAHIAdgB7AH8AhACKAI4A
kgCUAJgAngCiAKYAqQCtAK8AsQCxALIAswCzALMAtgC2ALYAtgC0ALQAsQCwAK8ArQCq
AKcApACfAJoAlACMAIYAgQB6AHIAawBkAF4AVgBOAEgAQQA7ADYAMgAtACcAIQAeABoA
FwATABAADgAOAAwACgAHAAUAAgAAAP3////+//3//P/6//n/+P/3//f/9//3//b/+P/4
//j/+P/4//f/9//2//T/9P/1//b/9v/2//f/+P/3//f/9v/3//f/9//4//j/9v/3//f/
9//5//r/+//7//v/+//7//v/+f/5//n/+f/7//r/+v/6//r/+P/2//b/9v/2//b/9v/1
//T/9P/0//X/8//z//P/8//z//P/8v/x//H/8f/v/+//7//v/+7/7v/u/+7/7v/t/+3/
7v/w//P/9f/3//n/+//9////AgAGAAYABgAFAAMABAAFAAUABgABAP7//P/9//v/+P/4
//j/9//1//f/+//3//L/7//t/+r/6P/n/+b/5v/m/+T/5P/j/+L/4P/f/9//3//f/+D/
4f/h/+H/4P/g/+D/4P/g/+L/5P/q//f/BwAVACoARQBUAD4AHQASABQACwACAP7/6f/A
/5X/cf8+//z+w/6j/o3+iv6o/tn+Af8d/zv/Xf97/5b/rv/D/8//1P/f/+n/8f/2//r/
/f///wAAAgAEAAIABAAGAAcACAAJAAwADAAPAA8AEAARABIAFAAUABUAFgAXABkAGgAZ
ABoAHAAdACAAIwAjACYAJgApACoAKwAsAC4AMAAyADQANwA5ADwAPgBAAEMARgBIAEwA
TwBUAFYAWgBeAGAAZABoAGwAcAB1AHkAfgCEAIgAjACOAJIAmACcAKAAowClAKcAqQCp
AKoAqwCrAKsArgCuAK4ArgCqAKoApwCmAKUAowCgAJ0AmgCVAJAAigCGAIAAewB0AG4A
ZwBgAFoAUQBKAEUAPwA5ADQAMAArACYAHwAbABYAEwAPAAwACgAIAAYABAABAP7//P/7
//n/+//6//n/+P/4//f/9v/1//X/9f/1//T/8v/y//L/8v/z//P/9P/0//T/9P/1//b/
9P/0//X/9v/0//X/9f/3//f/9//4//j/9v/3//f/9//3//j/+f/5//n/+f/5//n/+f/5
//n/+f/5//j/+P/4//b/9v/0//T/9P/0//T/9P/z//L/8v/y//H/7//v/+//8f/x//H/
8P/t/+3/7f/r/+3/7f/t/+z/6v/q/+r/6v/n/+f/6P/q/+v/7f/v//H/8//1//f/+v/+
//7//v/9//v//P/9//3//v/5//b/9P/1//P/8P/w/+7/7f/r/+3/8P/t/+n/5//k/+L/
4f/h/97/3v/e/9z/3v/d/9z/2v/Z/9n/2f/Z/9r/2//b/9v/3v/e/97/3v/c/97/4P/m
/+//+/8JAB4AOQBUAFAALQAOAAIA9//u/+z/3f+0/4v/b/9I/wz/zf6n/pX+jP6g/sv+
9/4d/zv/W/95/5D/pP+3/8X/zP/X/+P/6//y//j/+//7//z//v8AAAAAAgAEAAUABwAJ
AA0ADgANAA0ADgAPAA4AEAAQABEAFAAVABcAGAAaABwAHwAhACEAIwAiACQAIgAlACYA
JwArAC4AMQA0ADYAOQA7AD4APwBAAEIARABGAEoATQBSAFYAWgBeAGAAZABoAGwAcAB0
AHcAewCAAIYAigCMAJAAlgCaAJ4AoQCiAKMApACjAKQApQClAKUAqACoAKgAqACmAKYA
owCiAJ0AmwCYAJUAkgCNAIgAggB+AHoAdwByAGwAZQBeAFgATwBIAEMAPQA3ADIALgAp
ACcAIQAeABoAFQARAA4ADAAKAAgABgADAAAA/v/9//v//f/8//v/+v/4//f/9v/1//b/
9//4//j/+v/6//r/+v/6//n/+f/4//n/+v/8//7//P/8//3//v/+//////8BAAEAAQAC
AAIAAQABAAAA//8BAAIAAwADAAEAAQABAAEA///////////+//z/+//6//z/+v/6//r/
/v/8//r/+f/4//f/9v/0//L/8f/w//L/8f/y//P/8v/x//D/7v/v/+//7//t/+v/6//r
/+r/6v/q/+r/6v/q/+v/7f/w//H/8//1//f/+f/7//3/AAAAAAAAAAD/////AAABAAEA
/v/5//b/9P/x/+//7P/s/+3/7f/s/+//7//r/+b/4//k/+L/4f/h/97/3v/e/9z/3P/b
/9r/2P/Y/9n/2v/b/9r/2//b/9v/2//a/9n/2P/c/+D/6P/u//f/AwAVACwAQQBAABYA
1/+u/5b/if+I/4D/X/8+/zX/Kf/2/sz+w/6x/p3+rv7U/vX+Gf8//1v/bf9//5T/ov+v
/8H/zv/Z/+H/6f/w//L/9f/3//j/+v/8//7/AAACAAMAAwADAAUABAAFAAUABgAHAAkA
DAANAA8ADgAPABEAEgARABIAFAAVABYAGQAZABwAHAAfACAAIQAkACYAKAAqACsALQAu
ADAANAA2ADkAPAA8AEAAQwBIAEgATABQAFIAVABYAFwAYABlAGkAbgB0AHoAfgCAAIQA
hwCKAI0AjwCPAJEAkwCTAJYAlwCXAJcAlQCUAJMAkgCQAJAAjQCMAIcAhQCCAH8AegB1
AHAAagBmAGAAWwBUAE4ARwBAADoANgAwACwAJwAjAB4AGgAVABEACwAIAAQAAgD///3/
/P/4//b/9P/x//D/7v/t/+v/6f/o/+f/5v/o/+f/5v/l/+f/5//n/+b/5P/k/+T/5P/m
/+f/6f/q/+r/6v/r/+z/7P/s/+3/7v/w//H/8f/z//P/8//0//T/9f/3//j/+f/5//r/
+//7//n/+f/5//n/+//7//v/+//5//j/+P/4//r/+P/4//j/+P/2//X/9P/z//L/8v/y
//P/9P/x/+//7//v/+//7//v/+7/7f/t/+3/6//p/+n/6f/o/+r/6v/q/+r/6//r/+z/
7v/z//X/9//5//v//f///wIAAwACAAEA//8AAAIABAAFAAMA/f/5//b/9f/z//D/8P/y
//H/7//x//L/7f/n/+P/4//i/+L/4//i/+L/4v/g/97/3f/c/9r/2v/b/9z/3f/c/93/
3f/d/9z/3P/c/9z/3v/i/+r/8v/9/wsAHQA2AEUAKADw/8//xP+2/6//rv+g/33/XP9H
/yX/7P6+/qv+mf6N/qb+0v73/h3/Pf9X/2//h/+e/7D/wf/N/9T/3//n/+//8v/2//n/
/f/+/wAAAgAAAAIABAAFAAQABQAIAAgACwALAAwADQAMAA4ADgAPABIAEwAVABYAFQAW
ABgAGQAcAB8AHwAiACQAJwAoACkAKgAsAC4AMAAwADMANQA4ADwAPgBBAEQARgBKAE0A
UgBUAFgAXABeAGIAZgBqAG4AcwB3AHwAggCGAIoAjACQAJQAmACcAJ8AoQCjAKUApQCm
AKcApwCnAKYApgCmAKYApACkAKEAoACbAJkAlgCTAJAAiwCGAIAAeAByAG0AZgBeAFcA
UABKAEUAPgA5ADMALQAoACQAHwAbABUAEgAOAAkABQACAAAA/v/8//r/9//4//b/9f/z
//H/8P/v/+7/7v/t/+z/6//r/+v/6//q/+z/7P/s/+z/7f/t/+7/7v/u/+7/7//w//L/
8v/z//T/9P/1//X/9//3//f/+P/4//r/+//7//v/+f/6//v/+//9//3//f/9//3//f/9
//3////+//7//v8AAP7//P/6//r/+v/6//r/+f/4//j/+P/3//X/9f/1//P/8//z//L/
8//z//P/8f/v/+//7//u//D/8P/w//D/7//v//D/8v/z//X/9//5//3///8BAAQABgAG
AAYABQAFAAYABwAHAAYAAQD+//z/+f/3//T/9P/0//P/8f/z//f/8//u/+v/6v/o/+f/
5//m/+b/5v/k/+T/4//i/+D/3//f/9//3//e/9//3//f/+L/4v/i/+L/4v/k/+b/7P/1
/wUAFQAqAEUATgAyAA0ABAAEAPf/6P/i/83/qP9//1n/LP/u/rn+mf6J/oj+qP7Z/gH/
G/87/1//ff+W/7L/xf/N/9b/4//r//H/9v/6//3///8AAAIABAAEAAYACAAJAAgACQAM
AAwADwAPABAAEQAQABIAEgATABYAFwAZABoAGQAaABwAHQAgACMAIwAmACYAKQAqACsA
LgAwADIANAA2ADkAOwA+AEAAQgBFAEgASgBOAFEAVgBYAFwAYABiAGQAaABsAHAAdgB7
AIEAiACKAI4AkACUAJgAnACgAKMApgCpAKwArQCuAK8ArwCvALIAsgCyALIAsgCyAK8A
rgCtAKsAqAClAKQAnwCaAJQAjACGAIEAegB0AG0AZgBgAFgAUABKAEMAPQA4ADQALwAp
ACMAIAAcABcAEwAQAA4ADgAMAAoABwAEAAIAAQD//////v/9//z//P/7//r/+f/5//n/
+f/4//j/+P/4//j/9//3//j/+P/2//b/9//4//j/+P/5//r/+P/5//n/+//7//v//P/8
//r/+//7//v/+//8//3//f/9//3//f/9//v/+//7//v//P/8//3//v/+//z/+v/6//r/
+v/6//r/+f/4//j/+P/3//X/9f/1//X/9f/1//T/8//z//P/8f/z//P/8//y//D/8P/w
//D/7//v//D/8v/3//n/+//9////AQADAAYABgAGAAYABQAHAAgACQAJAAYAAQD+//z/
/f/7//j/+P/4//f/9f/3//n/9f/w/+3/7P/q/+n/6f/m/+b/5v/k/+T/4//i/+D/4f/h
/+H/4f/g/+H/4f/h/+L/4v/i/+L/5P/m/+r/9P///w0AIQA8AFcAVgA0ABkAFAASAAkA
BAD6/9v/sv+L/2X/KP/m/rX+mf6L/pj+xP7x/hP/Mf9R/2//i/+k/7r/yf/T/9r/4//t
//H/9v/6//3///8AAAIABAAEAAYACAAJAAoACwAOAA4ADwAPABAAEQASABQAFAAVABgA
GQAbABwAGwAcAB4AHwAgACMAIwAmACYAKQAqACsALgAwADIANAA4ADsAPQBAAEIARABH
AEoATgBSAFUAWgBcAGAAZABmAGoAbgByAHYAeQB9AIIAiACOAJIAlACYAJwAoACkAKcA
qQCrAK0ArQCuAK8ArwCvALAAsACwALAArgCuAKsAqgCpAKcApAChAJ4AmQCUAI4AigCE
AH8AeAByAGsAZABeAFUATgBJAEMAOwA2ADIALQArACUAIgAeABkAFQASABAADgAMAAoA
BwAGAAQAAwABAAMAAgABAAAAAAD///7//f/9//3//f/8//3//v///wAAAQABAAIAAgAA
AAAAAQACAAIAAgADAAQAAgADAAMABQAFAAUABgAGAAYABwAHAAcABwAIAAkACQAHAAcA
BwAHAAcABwAHAAcACQAIAAgACAAIAAQABAAEAAQABAAEAAQABAAFAAQABAAEAAEA////
/////f/9//3//P/8//3//v/9//3//f/9//z/+v/6//r/+v/6//v//f8AAAMABQAHAAkA
CgALAAwADgARABIAEwATABMAFAAVABUAEgANAAoACAAJAAcABAAEAAUABQAEAAcABwAD
AP7/+//4//b/9f/1//T/9P/0//L/9P/z//L/8P/t/+3/7f/t/+7/7//v/+//8f/y//P/
9P/y//T/+v8AAAkAFQAjADoAUwBcADoABwDm/9D/wf/C/77/n/92/13/S/8a/+T+z/6/
/qv+tv7e/gX/J/9L/2n/gf+V/6j/uP/F/9P/4P/p//P//f8CAAYACQAJAAoADAAOAAwA
DgAQABEAFAAVABgAGAAXABcAGAAZABoAHAAcAB0AIAAhACMAJAAjACQAJgAnACgAKwAr
AC4ALgAxADIAMwA2ADgAOgA8ADwAPwBBAEQASABKAE0AUABQAFQAVwBcAFwAYABkAGYA
bABwAHQAeAB7AH8AhACKAI4AkgCUAJgAmgCeAKIApQClAKcAqQCpAKwArQCtAK0ArQCs
AKsAqgCmAKYAowCiAKEAnwCcAJkAlQCPAIkAggB9AHgAdABuAGkAYwBdAFgAUwBMAEcA
QQA7ADYAMgAtACkAIwAgABwAGwAXABQAEgARABAADwANAAsACAAGAAMAAwACAAEAAAAA
AP///v/9//////////7///8AAAEAAgABAAEAAgACAAQABAAFAAYACAAIAAkACgAKAAsA
CwANAA0ADQAOAA4ADgAPAA8ADwARABIAEwATABEAEQARABEAEQARABEAEQAPAA4ADgAO
AA4ADAAMAAwADAAMAAoACgAKAAoACAAGAAUABAAFAAMAAwADAAIAAQAAAP7//v///wAA
///9//3//f/8//z//P/8//z//f/9//7/AAADAAUABwAJAA0ADwARABQAFQAUABMAEQAT
ABQAFQAVABQADwAMAAoACAAFAAEAAAAAAP///f//////+//2//P/8//y//L/8//0//T/
9P/y//H/7//t/+r/6//r/+v/6//s/+3/7f/t/+7/7v/u/+7/8v/0//j//v8HABEAHwAy
AE0ATgAkAOX/vP+k/5X/kv+M/2//Tv9D/zv/Ev/k/tf+yf6v/rT+2v79/h//R/9n/33/
j/+i/7L/wf/R/+D/6f/z//3/BAAIAAsACwAMAA4AEAAQABIAFAAVABQAFQAYABgAGwAb
ABwAHQAgACIAIgAjACIAIwAlACYAJwAoACoAKwAqAC0ALQAwADIANQA2ADcAOgA8AD4A
QABBAEMARABGAEoATABPAFIAUgBWAFkAXgBeAGIAZgBoAG4AcgB2AHoAfQCBAIYAjACQ
AJQAlgCaAJ4AogCmAKkAqwCtAK8ArwCyALMAswCzALIAsgCyALIArgCuAKsAqgCnAKUA
ogCfAJoAlQCQAIoAhgCAAHsAdABuAGcAYABaAFQATgBKAEUAQQA8ADgAMwAvACkAJgAi
ACAAHQAbABoAGAAWABQAEQAQAA4ADQALAAsACgAJAAgABgAFAAQAAwAFAAUABQAEAAQA
BAAEAAQABwAHAAgACAAIAAgACQAKAAoACgALAAwADgAPAA8AEQARABEAEgASABMAFQAW
ABcAGQAaABsAGwAbABsAGwAbAB0AHQAdAB0AHQAcABwAHAAeABwAHAAcAB4AHAAaABoA
GgAaABkAGAAYABgAFwAVABUAFQAVABUAFQAUABUAFQAVABMAEQARABEAEAAQABAAEAAQ
AA8ADwAQABIAFQAXABkAGwAeACEAJAAoACoAKgAqACkAKQAqACsAKwAsACcAJAAiAB8A
HQAaABoAGgAZABcAGQAbABcAEgAPABAADgANAA0ADAAMAAwACgAKAAkACAAGAAcABwAH
AAcACAAJAAkACQAKAAoACgAKAAwADAAQABYAIQAvADsAUABpAGoARAAXAAoACAD3/+j/
5P/R/67/if9t/0T/Cv/d/sX+tf62/tT+Bf8v/03/a/+N/6v/wv/a/+3/+f8CAA8AGQAf
ACQAJgApAC0ALgAwADIANAA2ADgAOQA5ADkAOwA6ADwAPQA/AEEAQgBEAEQARQBGAEcA
SQBKAE0ATgBQAFEAUABTAFMAVgBYAFsAXABdAF4AYABiAGQAaABrAG0AcAByAHQAdwB6
AHoAfgCBAIYAigCOAJIAlACYAJwAoACkAKkArQCyALgAvgDCAMQAyADMANAA1ADXANsA
3QDfAN8A4gDjAOMA4wDmAOYA5gDmAOIA4gDfAN4A3QDbANgA1QDTAM8AywDGAMAAugC1
AK4ApgCfAJgAkgCNAIYAgQB7AHQAbgBpAGMAXwBZAFYAUgBPAEsASABGAEQAQgBAAD0A
PgA8ADsAOQA3ADYANQA0ADQAMwAyADEAMQAxADEAMAAwADAAMAAwADMAMwA0ADQAMwAy
ADIAMgAzADQANgA4ADcANwA2ADcAOQA5ADoAOgA6ADsAOwA7ADsAPAA9AD0APwA/AD8A
PwA9AD0APQA9AD4APgA/AEAAQAA+AD4APgA8ADwAOwA7ADwAPAA8AD0APQA8ADsAOwA6
ADoAOgA4ADkAOAA5ADsAOQA3ADcANgA2ADUANgA4ADYANgA4ADgAPAA+AD8AQQBGAEgA
SwBNAE8AUgBQAFAAUQBRAFIAUwBSAFEATgBJAEkARwBFAEQARABEAEQARABDAEIAQQBA
ADwAOgA4ADYANAA0ADQANAAyADIAMgAyADEAMAAvAC4AMAAwADAAMAAyADIAMgAyADQA
NAA0AA==
         </WaveFormData>
      </LeadData>
      <LeadData>
         <LeadByteCountTotal>10000</LeadByteCountTotal>
         <LeadTimeOffset>0</LeadTimeOffset>
         <LeadSampleCountTotal>5000</LeadSampleCountTotal>
         <LeadAmplitudeUnitsPerBit>4.88</LeadAmplitudeUnitsPerBit>
         <LeadAmplitudeUnits>��V</LeadAmplitudeUnits>
         <LeadHighLimit>2147483647</LeadHighLimit>
         <LeadLowLimit>268435456</LeadLowLimit>
         <LeadID>V4</LeadID>
         <LeadOffsetFirstSample>0</LeadOffsetFirstSample>
         <FirstSampleBaseline>0</FirstSampleBaseline>
         <LeadSampleSize>2</LeadSampleSize>
         <LeadOff>FALSE</LeadOff>
         <BaselineSway>FALSE</BaselineSway>
         <ExcessiveACNoise>FALSE</ExcessiveACNoise>
         <MuscleNoise>FALSE</MuscleNoise>
         <LeadDataCRC32>2943104580</LeadDataCRC32>
         <WaveFormData>
5P/k/+T/5P/h/97/2//Y/9X/1P/T/9L/0P/O/8z/yv/H/8b/xf/E/8P/wv/B/8D/vv++
/77/vv+8/7z/vP+8/7z/vP+8/7z/vP+8/7z/vP++/8D/wv/E/8b/xv/G/8b/x//I/8n/
yv/N/87/z//Q/9L/0v/S/9L/0//U/9X/1v/Y/9j/2P/Y/9j/2P/Y/9j/2P/Y/9j/2P/X
/9b/1f/U/9T/1P/S/9H/0v/S/9H/0f/R/9H/0P/Q/9D/0P/O/87/zP/M/8z/y//L/8z/
zP/M/8z/y//L/8v/zP/O/9H/0//Y/9r/3P/f/+H/5P/k/+T/5P/k/+X/5//s/+r/5//l
/+T/4v/g/9//3//f/93/3P/a/9r/1//R/9D/zv/L/8j/x//H/8b/xf/C/8D/v/++/77/
vf+8/7z/vP+9/73/vf++/77/vv++/77/vv+9/7//wf/J/9H/1//n/wgAMABUAIAAxAAV
AV4BowHgAfEBzAGEASkBtQAeAH3/Dv/b/sP+0f75/hb/K/9E/1//dP+G/5n/pv+w/7b/
vf/B/8X/x//L/83/0P/S/9L/1P/U/9X/1//X/9j/2f/a/9v/2v/b/9v/2//c/97/3v/e
/97/3//g/+H/4//l/+b/5//m/+j/6v/r/+7/8v/y//P/9P/2//j/+v/8//7/AAACAAIA
AwAGAAgADAAOABAAFAAVABYAGgAdACAAIwAmACkALAAwADQANwA7AD4AQQBEAEkATABP
AFIAVgBXAFgAWgBaAFoAWgBaAFoAWgBbAFwAXQBbAFoAWABYAFcAVQBTAFEATwBLAEcA
RABBADwAOAAyAC8AKgAmACAAHAAZABUADwALAAcAAwACAP7//f/6//X/8v/w/+3/7v/s
/+r/6P/n/+X/4//i/+L/4f/h/+D/4v/g/97/3f/d/9z/3P/d/9v/2v/a/9r/2f/Z/9f/
1//X/9j/2P/a/9r/2v/a/9r/2P/Z/9v/2//b/9v/3P/c/9z/3f/d/93/3f/f/+D/4f/h
/+H/4f/h/+H/4f/h/+H/4//j/+P/4//j/+P/5P/i/+L/4v/i/+L/5P/i/+H/4P/g/9//
3//f/+H/4P/g/+D/3v/c/9z/2v/c/9z/2//b/9r/2v/a/9r/2f/Z/9n/3P/e/+H/4//m
/+j/6v/t/+//9P/0//T/9P/y//P/9f/4//j/9f/z//L/8P/u/+3/7f/t/+v/6v/q/+r/
5//h/97/2v/X/9T/0//T/9L/0f/Q/9D/z//O/8z/yf/I/8j/yP/L/8v/y//M/8r/yv/K
/8r/zP/L/83/0f/V/9//5//5/xoARABsAJgA1gAjAXABtQHwAf8B1gGMATMBwQAwAJP/
JP/v/tf+4/4J/yT/Of9S/23/gv+U/6f/tv+6/7r/w//L/8//0f/V/9f/2P/a/9r/3P/c
/93/3//f/97/3//g/+H/5P/l/+X/5f/k/+b/5v/m/+j/6f/q/+v/6//t/+7/7//u//D/
8v/z//T/+P/4//n/+P/6//z//v8AAAIABAAGAAgACQAMAA4AEAASABQAGAAbABwAIAAj
ACQAJwAqAC0AMAA0ADgAOwA+AEAAQgBEAEkATABPAFIAVABVAFYAWABYAFgAWABYAFkA
WABYAFgAWQBXAFYAVABUAFMAUQBPAE8ATQBJAEUAQAA9ADgANAAyAC8AKgAmACAAHAAZ
ABUAEwAPAAsABwAEAAAA///8//n/9v/0//H/8P/u/+z/6v/r/+n/5//m/+T/4//j/+L/
5P/i/+D/3//f/97/3v/f/9//3v/e/97/3f/d/9v/2//d/97/3v/g/97/3v/e/97/3P/d
/9//3//f/9//4P/g/+D/4f/h/+H/4P/h/+H/4f/h/+H/4f/h/+P/4//j/+P/4//j/+P/
4//l/+P/4v/g/+L/5P/k/+T/5P/k/+L/4f/g/+D/3//f/9//3//e/97/3v/e/9z/3P/a
/9z/3P/b/9v/3P/c/9z/3P/b/9v/2//e/+D/4//l/+j/6P/q/+3/7//z//T/9f/2//X/
9f/2//j/+P/1//P/8v/w/+7/7f/t/+3/6//q/+r/7P/p/+P/4P/c/9n/1v/V/9f/1v/V
/9T/0v/R/9D/zv/N/8z/zP/M/8//z//P/9D/zv/O/87/zv/Q/9H/0//X/93/4f/r/wEA
KABWAIQAuAD+AE8BnAHdAf4B5QGeAUoB6wBpAMz/Sf8G/+P+2/77/h//OP9P/2j/f/+S
/6L/sf+6/8L/yv/R/9f/3f/b/93/3//i/+T/5P/m/+f/6f/s/+3/8P/x//L/8//z//P/
8v/x//P/9v/3//j/+v/7//z//f/9////AAABAAMABgAJAAsADgASABIAEwAUABYAGAAa
ACAAJAAoACwALAAtADAAMgAzADQANQA4ADwAPgBDAEcASwBPAFMAVwBYAFwAYABjAGYA
aABqAGwAcQB0AHcAegB+AH8AgACCAIMAggCBAIAAgACAAIEAggCCAIEAgQCAAH4AfQB7
AHkAdABxAGwAZwBoAGcAZABiAF4AWwBWAFIASwBGAEIAPQA7ADcAMwAvAC0AKgAqACgA
JQAiACAAHQAaABgAFgAUABMAEQAPAA4AEQARABIAEgAPAAwACQAHAAcABgAGAAcACQAK
AAwADgANAA0ACwALAAkACgAKAAwACgAKAAoACgANAA8AEgATABIAEQARABAADgANAAsA
CQAMAA8AEQATABEAEQARABEAEQARABEAEQAOAA0ADAALAAsACwAKAAoAEAAQAAwACgAK
AAoACgAJAAYABAACAAMAAwAEAAUABQAEAAQABAAFAAQABQAEAAIAAAD9//v//f/+////
AAAAAAEAAgAGAAgACwANABAAEAASABUAFwAXABYAFQAUABUAFwAaAB4AGwAXABQAEgAQ
AA4ADQANAA8ADQAMAAwADAAJAAMAAAD9//n/9f/z//b/9v/2//b/8v/x//D/7v/r/+r/
6v/q/+z/7f/u//D/8P/w//D/8P/w//H/8//1//n//f8JACMARABuAJ4AygD8AEcBkgHL
Ad4BuwFuASIByQBBALb/Yf8u/wH//f4d/zX/UP9z/4z/lf+e/7L/xf/Q/9r/5P/n/+v/
9//9//3//f/8//7//v8AAAIAAwAFAAUACAAJAAoACwAOAA8ADwAPAA0ADgANAAwADgAP
ABAAEQATABUAFgAXABgAGgAcAB0AHgAiACIAIwAiACQAJgAoACsALgAxADQAOQA7AD8A
QgBCAEIAQgBEAEkASgBOAFEAVgBZAFwAXwBiAGYAagBtAHMAdgB5AHwAfgCAAIIAhACE
AIUAhgCIAIoAigCKAIoAhgCEAIMAggB/AH0AfAB6AHYAdQBzAHEAbgBrAGYAYQBeAFsA
VgBSAEsARwBBADwAOQA2ADQAMQAsACcAIgAdABwAGAAXABQAEgAQAA8ADQAJAAYAAwAA
AAEA///9//z//P/7//v/+v/7//r/+f/5//f/9v/2//f/9v/0//P/8v/1//f/9//5//n/
+v/6//z/+v/6//r/+v/7//3/AAABAP////8AAAAAAgADAAMAAwACAAMAAwADAAMAAwAD
AAMABQAFAAUABQADAAMAAwADAAEAAQAAAAAAAgAAAPz/+v/6//r/+v/8//r/+f/4//f/
9f/0//P/8//y//L/8v/x/+7/7f/q/+v/7P/s/+3/7f/s/+v/6v/p/+n/6f/s//D/8//1
//j/+f/6//z//f////7//f/8//7///8BAAQAAQD9//r/+P/4//b/9f/1//T/8f/v/+7/
7f/p/+L/3v/c/9n/1v/V/9X/1P/T/9L/zv/N/8z/yv/J/8j/yP/I/8n/yf/J/8r/yf/I
/8f/xv/I/8n/y//P/9P/2f/j//n/HABEAGwAmADYACcBdAGxAcwBtwF0ASQBywA/AKL/
N/8C/9P+y/7p/gf/HP85/1L/Yf9y/4T/kf+a/6b/sP+1/7v/wf/F/8f/yf/K/8z/zP/O
/87/z//R/9H/0v/T/9T/1f/W/9f/1//X/9j/2v/a/9r/3v/f/+D/4f/f/+H/4v/j/+b/
6P/q/+v/6v/u/+7/7//w//L/9P/2//r//P/+/wAAAAABAAQABgAKAAwADgASABUAFgAa
AB0AHgAhACQAJwAsADAANAA3ADsAPgBBAEQARwBKAE0AUABSAFMAVABWAFYAVgBWAFYA
VQBUAFQAVABRAE8ATgBMAEoASQBHAEUAQgA/ADoANQAyAC8AKgAmACIAHwAaABYAEAAM
AAkABQABAP3/+f/1//L/7v/t/+r/5//k/+L/3//e/9z/2v/Y/9f/1f/T/9L/0P/P/8//
zv/O/8z/yv/J/8f/xv/G/8f/x//G/8b/xv/F/8X/w//D/8T/xv/H/8r/zP/M/8z/zP/O
/8//0f/R/9L/0//V/9b/2P/Z/9n/2f/Z/9v/3P/d/9//3//f/9//3//f/9//3//h/+H/
4f/h/9//3f/e/97/3v/e/97/3v/e/9z/2//a/9r/2f/Z/9n/2f/Y/9j/2P/Y/9b/1v/U
/9T/1P/T/9P/1P/U/9T/1P/T/9P/0//W/9j/2//d/+D/4v/k/+f/6f/u/+7/7v/u/+z/
7f/v//L/8v/v/+3/7P/q/+j/5//n/+X/4//i/+L/5P/h/9v/2P/U/9H/zv/N/83/zP/L
/8r/yv/J/8j/xv/D/8L/wv/C/8X/xf/F/8b/xv/G/8b/xv/C/8X/x//J/9H/2f/f/+3/
DAA0AFoAhADEABMBYAGlAeQB+QHaAZQBOwHLADgAk/8e/+X+zf7T/vn+GP8r/0T/Yf94
/4r/n/+u/7T/uP+//8f/y//P/8//z//R/9T/1f/Y/9b/1//Z/9n/3P/d/97/3//g/+H/
4f/h/+L/5P/k/+T/5P/l/+b/5//l/+f/6P/p/+r/7P/u/+//8P/0//T/9f/2//j/+v/8
//z//v8AAAIAAgADAAYACAALAA4AEQAWABcAGAAcAB8AIgAlACgAKwAuADIANgA5ADsA
PgBBAEQASQBMAE8AUgBUAFUAVgBYAFoAWgBaAFoAWgBaAFsAXABbAFkAWABWAFYAVQBT
AFEAUQBPAEsARwBEAEEAPAA4ADQAMQAsACgAIgAeABsAFwATAA8ACwAHAAIA/v/9//r/
9//0//L/7//u/+z/6v/o/+X/4//h/+D/4v/h/+H/4P/g/97/3P/b/9n/2P/Y/9n/2f/Y
/9j/2P/X/9f/1f/V/9X/1v/W/9j/1v/W/9b/1v/U/9X/1//X/9f/1//Y/9j/2P/Z/9n/
2f/Z/9v/3P/d/93/3f/d/93/3f/d/93/3f/f/9//3//f/93/3f/c/9z/3v/e/97/3v/e
/9z/2//a/9z/2//b/9v/3f/c/9z/3P/a/9j/2P/W/9j/2P/X/9f/1v/W/9b/1v/X/9f/
1//a/9r/3f/f/+L/5P/m/+n/6//w//D/8P/w/+7/7//x//T/9P/x/+//7v/s/+r/6f/p
/+n/5//m/+b/6P/l/9//3P/Y/9X/0v/R/8//zv/N/8z/zP/L/8r/yP/H/8b/xv/G/8f/
x//H/8j/xv/G/8b/xv/G/8f/yf/L/9P/2//j//H/EgA8AGYAlgDUACMBcgG5AfIB/QHS
AYYBKwG7ACoAj/8g/+v+0/7f/gX/Iv81/1D/a/+A/5L/o/+w/7j/uv/B/8n/z//R/9P/
1f/W/9j/2P/a/9j/2f/b/9v/3v/f/+D/4f/i/+P/4//j/+T/5v/m/+b/5v/n/+j/6f/n
/+n/6v/r/+7/8P/y//P/9P/4//j/+f/6//z//v8AAAIABAAGAAgACAAJAAwADgAQABIA
FAAYABkAGgAeACEAJAAnACoALQAwADQAOAA7AD4AQABCAEQASQBMAE8AUgBUAFUAVgBY
AFgAWABYAFgAWABYAFkAWgBXAFUAVABSAFEAUQBQAE8ATwBNAEkARQBDAEEAPQA6ADQA
MQAsACgAJAAgAB0AGQAWABMAEAANAAgABAADAAAA/f/6//j/9f/0//L/8P/u/+//7f/r
/+r/6P/n/+f/5v/o/+b/5P/j/+P/4v/i/+P/4f/g/+D/4P/f/9//3f/d/9//4P/g/+L/
4P/g/+D/4P/g/+H/4//j/+P/4//k/+T/4v/j/+P/4//j/+X/5v/n/+X/5f/l/+X/5//n
/+f/5//n/+f/5//n/+X/5f/m/+b/5P/k/+T/5P/m/+T/4//i/+T/4//j/+P/4//i/+L/
4v/g/97/3v/c/97/3v/d/93/3P/c/9z/3P/b/9v/2//e/97/4f/j/+b/6P/q/+3/7//0
//T/9P/0//P/8//0//b/9v/z//H/8P/v/+7/7v/v/+3/6//q/+r/6//p/+T/4v/e/9v/
2P/X/9n/2P/X/9b/1v/V/9T/0v/P/87/zv/O/9H/0f/R/9L/1P/U/9T/1P/S/9P/1f/X
/9v/4//t//n/EgA+AG4AnADSABcBZgGvAewB/QHWAYwBOwHVAE4Asf8+/wn/6/7r/gv/
MP9J/2L/f/+W/6T/sf++/8b/yv/P/9X/3f/l/+n/6f/o/+r/6v/s/+3/7//y//P/9//5
//v//f/7//v/+v/5//r//P/8//z/AAABAAIAAwAEAAcACQALAAoADAAOAA8ADwASABEA
EQAVABgAGwAeACIAJAAmACgAKQApACsALAAsAC4AMAA0ADgAOgA/AEMARgBJAEwATwBR
AFQAVwBZAF8AYgBlAGgAbABwAHQAeAB5AHkAeQB6AHoAegB6AHoAegB6AHsAfAB9AHsA
egB4AHQAcwBxAG8AbQBrAGcAYwBjAGEAXQBaAFgAVQBQAEwARABAAD0AOQAzAC8AKwAn
ACYAIgAhAB4AGwAYABYAEwASABAADgAMAAsACQAHAAYABgAFAAUABAACAAAA/v/9//7/
/v///wEAAgACAAMABAAEAAMAAAD/////AAAAAAIAAgACAAIAAgACAAMABQAFAAUABQAG
AAYABQAFAAQAAwADAAUABgAHAAUABQAFAAUAAwADAAMAAwABAAEAAQABAAMAAwACAAIA
BgAGAAIA///+//3//P/8//r/+f/4//n/+f/6//v/+f/4//j/+P/4//b/9v/0//L/8v/x
//H/8v/y//L/8v/0//X/9v/6//z///8BAAQABAAGAAkACwANAAwACwAKAAwADQAPABIA
EAANAAsACgAFAAIAAAD//wEA///+//7//v/7//X/8v/y/+//7P/r/+n/6P/n/+b/4v/h
/+D/3v/g/+D/4f/i/+P/4//j/+T/4v/g/97/3P/i/+f/6f/t//H/+f8DABUANgBkAJAA
ugD2AD8BigHFAdQBqwFkARgBvwA1AKb/Uf8e//H+8f4P/yf/Qv9l/37/i/+a/6j/r/+6
/8r/1P/Z/9//5//p/+v/7//y//T/9P/2//b/9//5//n/+f/5//n/+f/6//v/+//7////
AgADAAQABQAFAAUABQAFAAcACAAJAAoADAAOAA8AEgAWABYAFwAaABwAHgAgAB8AIAAh
ACIAJgAnACoALAAvADIANQA6ADwAPAA/AEEARgBJAEwATwBUAFgAXABfAGUAaABrAG4A
bwByAHUAeAB4AHkAegB8AHwAfAB8AHwAeQB4AHgAeAB2AHMAcQBuAGoAaQBnAGUAYQBf
AFsAVwBTAE8ASQBEAD4AOwA2ADIALAAoACUAIQAfABsAFwATAA4ACgAJAAYABQACAAAA
/f/7//j/9f/y//P/8f/v/+7/7f/r/+r/6P/q/+j/5v/l/+f/5v/m/+f/5v/k/+P/4v/k
/+X/5P/l/+P/5P/k/+b/5v/m/+b/5v/o/+n/6//r/+r/6f/p/+j/6f/r/+z/7f/r/+3/
7v/v/+3/7f/t/+3/7//v/+//7//t/+3/7f/t/+3/7f/s/+z/6v/m/+X/5P/j/+L/4//i
/+L/4v/g/9//3//f/97/3P/b/9r/2v/Y/9j/1v/V/9T/0v/R/9D/0P/Q/9D/z//P/8//
0v/W/9n/2//e/+D/4v/l/+f/5//m/+X/5P/m/+f/6f/s/+n/5f/i/+D/4P/e/93/3f/b
/9n/2P/Y/9X/0f/K/8b/xv/D/8D/v//B/8D/v/++/7r/uf+4/7b/t/+2/7b/tv+1/7X/
tf+2/7b/tv+2/7b/tv+5/73/wf/H/8v/2f/1/x4ARgBuAKoA9gBFAZABywHcAbUBbAEa
Aa8AEwB2/xf/5P7B/sf+7f4H/yD/Pf9U/2X/dv+G/5P/oP+m/6z/s/+7/73/v//D/8f/
yP/K/8r/zP/K/8v/zf/N/87/z//Q/9H/1P/V/9X/1f/U/9b/1v/W/9r/2//c/93/3//h
/+L/4//k/+b/6P/p/+r/7v/u/+//8P/y//T/9v/4//r//P/+/wAAAQAEAAYACAAKAAwA
EAAVABYAGgAdAB4AIQAkACcALAAwADQANwA5ADwAPwBCAEcASgBNAFAAUgBTAFQAVgBW
AFYAVgBWAFcAVgBWAFYAVQBTAFIAUABMAEsASQBHAEUAQwA/ADsANgAzAC4AKgAoACUA
IAAcABYAEgAPAAsABwADAP//+//4//T/8//w/+3/6v/o/+X/5P/i/+D/3v/f/93/2//a
/9j/1//X/9b/1v/U/9L/0f/P/87/zv/P/8//zv/O/87/z//P/83/zf/P/9D/0P/S/9L/
0v/S/9L/1P/V/9f/1//Z/9n/2v/a/9z/3f/d/93/2//d/97/3//h/+H/4f/h/+H/4f/h
/+H/4f/h/+H/4f/l/+P/3v/e/97/3v/e/97/4P/e/93/3P/c/9v/2//b/9n/2P/Y/9j/
2v/Y/9j/1v/W/9b/1f/V/9b/1v/W/9b/1f/V/9X/2P/Y/9v/3f/g/+T/5v/p/+v/7v/u
/+7/7v/u/+//8f/0//T/8f/v/+7/6v/o/+f/5//n/+X/5P/k/+b/4//d/9r/2P/V/9L/
0f/R/9D/z//O/8z/y//K/8j/x//G/8b/xv/H/8f/x//I/8j/yP/I/8j/yP/J/8v/zf/T
/9v/4//z/xYAQABoAJYA1gAlAXIBuQHyAQEC3AGSATcBwQAsAIv/Gv/n/tX+4f4J/yT/
N/9Q/2v/gv+W/6f/sv+4/77/xf/N/8//0//V/9f/2P/a/9r/3P/c/93/3//f/+D/4f/i
/+P/5P/l/+X/5f/m/+j/6P/o/+r/6//s/+3/6//t/+7/7//w//L/9P/1//b/+v/6//v/
+v/8//7/AAACAAQABgAIAAgACQAMAA4AEAASABQAGAAbABwAIAAjACQAJwAqAC0AMgA2
ADoAPQA/AEIARQBIAEsATgBRAFQAVwBZAFsAXgBeAF4AXgBeAF4AXgBfAGAAYQBfAF4A
XABcAFsAWQBXAFcAVQBRAE0ASgBHAEIAPgA8ADkANAAwACgAJAAhAB0AGQAVABEADQAK
AAYABQACAP3/+v/4//X/9f/0//P/8v/x/+//7f/s/+z/6//r/+r/6P/m/+T/4//j/+L/
4v/j/+H/4P/g/+D/3//f/93/3f/d/97/3v/g/97/3v/e/97/3P/d/9//3//h/+H/4v/i
/+L/4//j/+P/4//l/+b/5//n/+f/5//n/+f/5//n/+f/6f/p/+n/6f/p/+n/6P/m/+f/
6P/p/+r/6v/o/+f/5v/m/+X/5f/l/+f/5v/m/+b/5v/k/+T/4v/k/+T/4//j/+L/4v/i
/+L/4f/h/+H/5P/o/+v/7f/w//L/9P/3//n/+v/6//r/+v/6//v//f8AAP7/+//5//j/
+P/2//X/9f/z//H/8P/w//L/7//p/+b/4v/f/9z/2//b/9r/2f/Y/9j/1//W/9T/0//S
/9L/0v/R/9H/0f/S/9T/1P/U/9T/1P/T/9f/2//h/+f/8/8LADIAXgCMAL4ABAFVAaQB
5QEIAvcBuAFoAQMBgwDk/1f/Cv/n/uH+//4h/zj/T/9q/3//lP+m/7f/wP/E/8r/z//V
/9n/3f/f/+H/4v/k/+T/5v/k/+X/5//n/+j/6f/q/+v/7P/t/+3/7f/u//D/8P/w//L/
8//0//X/9f/3//j/+f/4//r//P/9//7/AgACAAMABAAGAAgACgAMAA4AEAASABMAEwAV
ABYAGgAcAB4AIgAjACQAKAArACwALwAyADUANgA6AD4AQQBFAEgASwBOAFEAVABXAFoA
WgBbAFwAXgBeAF4AXgBeAF8AXgBeAF4AXQBbAFoAWABYAFcAVQBTAFMAUQBNAEkASABF
AEAAPAA6ADcAMgAuACgAJAAhAB0AGQAVABEADQAMAAgABwAEAAEA/v/8//n/+P/2//T/
8v/z//H/7//u/+7/7f/t/+z/7v/s/+r/6f/r/+r/6v/r/+3/7P/s/+z/7//v/+3/7f/r
/+z/7P/u/+z/7P/s/+z/7v/v//H/8f/z//P/9P/0//T/9f/1//X/9//5//r/+//4//f/
9v/1//b/9//4//n/+//7//v/+//7//n/9v/4//r//P/8//z//P/+//z/+//6//j/9//3
//f/9//2//b/9v/5//j/+f/4//r/+v/5//n/+f/4//f/9v/4//n/+v/+/wIABQAHAAoA
CQAKAAwADQATABQAFQAWABYAFwAZABwAGAAVABMAEgAQAA4ADQANAA4ADQANAA4ADAAJ
AAMAAAD+//v/+P/3//f/9v/1//T/9P/z//L/8P/t/+z/7P/s/+//7//v//D/8f/y//P/
9P/0//f/9//7/wEABwAPACEAQABqAJoAygAGAVEBnAHdAfgB2QGQAUQB8QB3AOL/cf86
/xP/B/8n/0P/Wv93/5L/pf+y/8D/yf/U/+D/6v/v//f///8BAAEABQAGAAgACAAKAAgA
CQALAAsADAANAA4ADwAQABEAEQARABIAFAAUABQAFgAXABgAGQAZABsAHAAdAB4AIAAi
ACMAIgAmACYAJwAqACwALgAwADAAMgA0ADYAOgA7AD4AQABCAEQARgBKAEwATABPAFEA
VwBbAF8AYwBlAGgAawBtAHMAdgB5AHwAfQCAAIMAhgCHAIcAhwCIAIwAjACMAIwAiQCI
AIgAiACGAIMAgQB+AH0AfQB8AHsAdgBzAG4AaQBnAGUAYQBeAFoAVwBSAE4ASgBGAEMA
PwA6ADUAMAArACoAJgAlACIAHQAaABgAFQAVABQAEwASABAADQAKAAgACAAHAAcABgAE
AAIAAAD//wAAAAABAAMABAAEAAUABgAGAAUAAgABAAMABAAEAAYABwAIAAkACgAKAAsA
DQANAAsACwAMAAwADAANAA0ADQANAA8AEAARABEAEQARABEADwAPAA8ADwANAA0ADQAN
AA8ADwAOAA4ADgAMAAoACgAKAAoACAAGAAUABAAGAAUABQAFAAQAAgABAAAAAQAAAAEA
AAAAAAAA/////////v/9//z//f/9//3/AAADAAcACgAOAA4AEAATABUAFgAUABIAEAAR
ABMAFgAaABoAFwAVABQAEAAOAA0ADQALAAkACAAIAAYAAwD9//r/+v/3//T/8//0//T/
9P/0//H/7//t/+r/6//q/+r/6v/p/+n/6f/q/+z/7P/s/+z/7v/v//X/9//3//3/AwAT
ADgAYgCMALoA9AA9AYgBywHsAdMBkAFIAfsAgQDo/3X/Nv8B/+/+C/8r/0T/Y/+C/5f/
pP+w/7n/wv/O/9z/5//t//H/9//7//3//v8AAAAAAgAAAAEAAwADAAIAAwAEAAUABwAJ
AAoACwAOABAAEAAQABAAEQASABMAEwAVABYAFwAYABoAHAAdAB4AIgAiACMAJAAmACgA
KgArACwALQAuADEAMwA3ADoAOgA8AD4AQgBHAEgATABPAFQAVwBaAF0AYgBmAGoAbQBx
AHQAdwB6AH0AgACDAIYAigCLAIwAjgCOAI4AjgCOAIsAigCKAIoAiQCHAIYAhACBAH8A
fAB5AHYAcwBuAGkAZABhAFwAWABRAE0ARwBCADwAOAA1ADEAKwAnACMAHwAaABYAFQAS
ABEADgAMAAkABgAEAAIAAAD9//v/+f/4//j/9//3//b/9f/y/+//7f/v/+7/7v/v/+7/
7P/r/+r/6//r/+n/6f/p/+r/6v/s/+z/7P/s/+z/7v/v//H/8f/z//P/9P/0//b/9//3
//f/9//5//r/+//9//3//f/9///////////////////////9//3//P/8//7//P/6//r/
+v/6//r/+P/3//b/9v/1//X/9f/z//L/8v/y//P/8v/z//L/8f/w/+7/7f/u/+7/7v/u
/+3/7f/t//D/8v/1//f/+v/+/wAAAwAFAAYABgAGAAYABgAHAAkADAANAAsACgAKAAcA
BAACAAEAAQD///7//v/8//n/8//w/+7/6//o/+f/6f/o/+f/5v/k/+P/4v/g/+H/4P/g
/+D/3//f/9//4P/g/+D/4P/g/+L/4//j/+X/7f/1//n/CwAsAFYAfACqAOwAPQGIAcsB
BAITAuoBoAFHAc8AMgCT/zD/Af/p/vn+If8+/1P/bv+H/57/rv+9/8r/1P/c/+P/5//r
/+//8f/z//b/+P/4//r//P/9/////////////////wIAAwADAAMABAAGAAYABgAIAAkA
CgALAA0ADwAQABEAEAASABQAFQAYABwAHAAdABwAHgAgACIAJAAmACgAKgAsAC0AMAAy
ADQANgA4ADwAQQBCAEYASQBKAE0AUABTAFYAWgBeAGEAZwBqAG0AcABzAHYAeQB8AIAA
gQCCAIQAhgCGAIYAhgCGAIYAhwCIAIkAhwCGAIQAgAB/AH0AewB8AHsAeAB1AHIAbwBq
AGYAYABdAFgAVABQAEwASQBFAD8AOwA3ADMAMAAsACsAKAAlACIAIAAdAB4AHAAaABgA
FwAVABMAEgASABEAEQAQABAADgAMAAsACQAIAAgACQAHAAYABgAGAAcABwAFAAUAAwAE
AAQABgAHAAgACQAKAAgACQALAAsACwALAAwADAAOAA8ADwAPAA8AEQASABMAEwATABMA
EwAVABUAFQAVABUAFQAVABUAFwAXABYAFgAUABQAFAATABQAEwAUABQAFAATABMAEwAT
ABIAEQARABMAEgASABIAEAAPAA8ADwAOAA4ADwARAA8ADwAPABAAFAAVABgAGwAfACIA
IwAlACkAKwArACoAKgAqACsALQAuAC4ALQAsACkAJwAlACYAJAAkACQAJAAhACAAHwAe
ABkAFgATABAADwAOAA0ADAALAAoACQAIAAcABgAFAAQABAAEAAQABAAEAAQABAAEAAUA
BgAHAA==
         </WaveFormData>
      </LeadData>
      <LeadData>
         <LeadByteCountTotal>10000</LeadByteCountTotal>
         <LeadTimeOffset>0</LeadTimeOffset>
         <LeadSampleCountTotal>5000</LeadSampleCountTotal>
         <LeadAmplitudeUnitsPerBit>4.88</LeadAmplitudeUnitsPerBit>
         <LeadAmplitudeUnits>��V</LeadAmplitudeUnits>
         <LeadHighLimit>2147483647</LeadHighLimit>
         <LeadLowLimit>268435456</LeadLowLimit>
         <LeadID>V5</LeadID>
         <LeadOffsetFirstSample>0</LeadOffsetFirstSample>
         <FirstSampleBaseline>0</FirstSampleBaseline>
         <LeadSampleSize>2</LeadSampleSize>
         <LeadOff>FALSE</LeadOff>
         <BaselineSway>FALSE</BaselineSway>
         <ExcessiveACNoise>FALSE</ExcessiveACNoise>
         <MuscleNoise>FALSE</MuscleNoise>
         <LeadDataCRC32>414550123</LeadDataCRC32>
         <WaveFormData>
UABQAFAAUABOAEwASgBIAEUARABDAEIAPwA+AD0APAA5ADgANwA2ADQANAA0ADQAMwAy
ADEAMAAuAC4ALgAuAC4ALgAuAC4ALgAuAC4ALgAvADAAMQAyADIAMgAyADIANAA0ADQA
NAA1ADYANwA4ADgAOAA4ADgAOgA6ADoAOgA4ADgAOAA4ADgAOAA4ADgANgA2ADYANgA0
ADQANAA0ADQAMwAzADMAMwAzADEALwAvAC8AMAAxAC8ALQAsACwAKwArACsAKwApACoA
KgApACcAJwAoACoAKQAsAC8AMAA0ADYAOAA5ADsAPAA8ADsAOwA7AD4AQQBDAEMAQwBB
AD0APQA8ADsAOwA7ADoANwA1ADQAMQAtACoAJwAkACIAIgAgACAAHwAbABkAFwAVABYA
FQAUABQAEgASABIAEwATABMAEwATABEAEAAQAA4AEAATABUAFgAeADMAUwB2AKMA4QAs
AXQBuwHzAQYC5wGlAU4B7QB8AAQArv+M/37/gf+W/6f/r/+9/87/3P/m//L//P8BAAIA
BQAHAAcACAAJAAsACwAMAAwADAAMAAwADAANAAwADgAPAA8ADQANAA4ADwANAA0ADQAN
AA8AEAAQABAAEwATABQAFAAUABQAFAAUABYAFwAXABcAFwAXABgAGgAZABoAGwAdABwA
HQAdAB8AHwAgACEAIwAmACgAKQArACwALAAuAC8ALwAxADMANQA1ADYANwA4ADsAPAA/
AEEAQgBDAEMARABCAEIAQgBCAEIAQgBDAEMAQQA/AD4APgA9ADwAOwA6ADkAOAA1ADQA
MgAwAC4ALQAqACcAJAAgABsAGAAWABMAEAANAAwACgAGAAQAAwABAP3/+//6//j/+P/3
//X/8//v/+//7v/t/+r/6v/q/+n/6v/q/+j/5//m/+T/4//j/+H/4f/h/+H/4P/d/9v/
2v/a/9v/2//b/9n/2v/a/9v/2P/X/9j/1//X/9j/2P/Y/9b/1v/W/9b/1v/Y/9n/2f/Y
/9j/2P/Y/9b/1v/W/9b/1v/W/9b/1v/U/9b/1P/U/9T/1P/U/9T/1f/V/9X/1//U/9H/
zv/N/8//0P/R/9H/zv/M/8v/yf/J/8n/yf/J/8j/yP/H/8f/xf/G/8j/yf/M/8//0P/S
/9T/1v/X/9n/3P/c/9v/2//Z/9z/3//h/9//3//d/9v/2//a/9n/2f/X/9b/0//T/9T/
0f/N/8r/xf/C/8D/wP+8/7z/u/+6/7n/uP+3/7b/tf+0/7T/tP+0/7T/tf+1/7X/tf+1
/7X/uP+4/7j/uP+7/73/wv/K/9///f8gAE0AhwDMABgBWwGTAaQBgwE9AewAkQAmALL/
Yv8+/y7/Mf9G/1f/Yf9x/4L/kP+a/6b/sP+z/7L/t/+7/73/vv+//8H/w//E/8T/xP/C
/8L/wv/D/8L/xP/F/8X/xf/F/8b/x//F/8X/xf/F/8X/xv/G/8b/xf/F/8b/xv/H/8j/
yf/K/8r/y//L/8v/y//L/8z/zv/P/9D/0f/T/9L/0//T/9X/1//Y/9n/2//a/9z/3f/f
/9//4P/j/+X/5//p/+v/7f/u/+7/7v/u/+//8P/z//X/9v/3//f/+P/2//b/9v/2//b/
9v/3//f/9//1//T/9P/z//L/8f/w//D/8P/u/+7/7f/q/+f/5f/j/+H/3//c/9n/1v/U
/9H/zv/L/8r/yP/F/8L/wP+9/7n/t/+2/7T/tP+z/7H/r/+r/6v/qv+p/6j/qP+o/6f/
qP+o/6b/pf+j/6L/ov+j/6X/pf+l/6X/pf+j/6L/ov+k/6X/pf+l/6X/pv+m/6f/pv+l
/6b/pf+l/6b/pv+m/6b/pv+m/6b/pv+o/6n/qf+q/6r/qv+q/6r/qv+q/6r/rP+s/6z/
rP+u/67/rP+q/6z/rf+u/6//sP+u/63/rP+t/63/q/+p/6n/q/+s/63/rf+p/6j/qP+n
/6f/p/+n/6f/qv+q/6n/qf+p/6r/rP+t/6//sf+x/7L/tP+2/7f/uf+7/7z/vP+9/7r/
vP++/7//v/+//73/u/+6/7j/tv+1/7f/tv+z/7P/tP+x/63/qv+n/6T/ov+i/6D/oP+f
/57/nf+c/5v/mv+Z/5j/mP+Y/5r/mv+b/5v/mv+Z/5j/l/+W/5j/lv+W/5n/m/+c/6j/
wf/l/xIAQwCDANIAHAFZAXkBZgEpAdkAhAAlALb/Vv8m/xD/CP8V/yj/N/9D/0//Xv9q
/3T/fv+G/4v/jv+R/5f/mf+U/5P/k/+X/5j/mP+Y/5r/nP+e/6H/of+i/6L/of+g/5//
n/+f/6L/o/+k/6X/qf+q/6r/qv+q/6n/qf+o/6z/rv+w/7L/sf+x/7D/r/+w/6//r/+w
/7T/uP+8/8H/wP/B/8H/w//A/8D/wP/B/8X/yP/K/83/0v/U/9j/2//b/93/3//h/+H/
4P/f/97/4v/k/+j/6//t/+//8P/y/+//7v/t/+z/7f/u//D/8f/0//P/8//0//P/8v/x
//D/7f/q/+X/4v/n/+j/6f/r/+v/6f/n/+T/4P/c/9n/1f/S/8//zv/M/83/zP/M/8v/
x//F/8T/wv/C/8H/v/+9/7z/vf+9/73/v//C/8X/x//F/8T/wf+//73/vP+8/73/wP/D
/8b/yf/L/8n/yP/I/8b/x//H/8f/x//I/8j/yf/O/9H/1v/Z/9j/2P/X/9b/1P/S/9D/
zv/R/9b/2v/d/+D/4P/g/+D/4P/g/+D/4P/d/9z/2//a/9z/3v/g/+L/6P/q/+j/6P/o
/+j/6P/l/+P/4f/h/+L/4f/g/+H/5f/o/+v/7f/r/+r/6v/p/+X/4//h/9//4v/k/+X/
5//q/+z/7//x//L/9f/2//j/+P/6//v//f/+//7//f/9//7/AgAGAAkACQAJAAcABQAE
AAIAAAD//wIAAgAAAAEAAgD///v/+P/0//D/7f/s/+7/8P/x//L/7//u/+3/7P/q/+j/
5//m/+r/7P/v//H/8//z//P/8//w/+7/7P/u/+3/6//u/wIAHwBHAH4AtwD3AEYBlgHT
AesBzAGBASkB0ABjAPb/tP+Q/3T/bP97/4j/l/+t/7v/vv/C/9D/4P/o/+3/9P/z//f/
AwAKAAkACQAJAAgABgAEAAUABgAHAAkADQAQABIAEwAVABUAFgAXABYAFQAUABMAFAAU
ABMAEgAVABcAGgAcAB0AHgAfACAAIQAjACQAJQAkACMAIwAkACcAKgAtADEANQA3ADgA
OwA5ADgANwA3ADkAPAA+AEEAQwBEAEcASQBNAE8AUQBTAFYAWABaAFwAXABcAF4AXwBi
AGMAYwBkAGUAZgBnAGgAZgBkAGMAYQBhAF8AXgBeAF8AXgBdAFwAWQBYAFUAVABTAFAA
TQBLAEYAQwBAADwAPQA8ADwAOwA2ADMAMgAwAC4ALAArACkAKAAnACcAJgAjACEAHgAb
ABsAGwAaABkAGQAaABsAGwAbABwAGwAbABoAGAAXABcAFAATABIAEQAUABUAFwAaABoA
GwAbABsAGAAYABcAFwAbAB0AIQAjACEAIgAiACIAIgAiACIAIgAhACIAIgAhACMAJAAl
ACYAKAAoACgAKAAmACYAJgAmACYAJgAmACYAKAAmACQAIgAiACIAIgAjACMAIwAlACMA
IQAfAB8AIQAiACMAIwAgAB4AHQAbABwAHQAeAB8AIAAgAB8AHwAdAB4AIAAhACYAKQAq
ACwALAAuAC8AMQA0ADQAMwAzADMANgA5ADsAOQA5ADcANQA2ADYANgA3ADUANAAxADEA
LgArACcAJAAhAB4AHAAcABwAHAAbABoAGQAYABcAFgAXABYAFgAWABYAFgAXABcAFQAV
ABUAFQAWABgAGAAYABkAGQAeACwARQBrAJwA1wAfAXQBxgEJAikCFALTAX8BJAGxADAA
2v+2/5j/jP+b/6r/tf/H/9X/3v/q//b//v8EAAsAEgAVABkAGwAeAB8AIQAjACQAJAAk
ACYAJgAmACcAKAAqACsAKwArACsALAAtAC0ALQAtAC0AMQAyADIAMgAxADEAMgAyADMA
NAA1ADYAOAA5ADkAOQA7ADsAPAA+AEEAQgBDAEUARABFAEUARwBJAEoASwBNAE4AUABR
AFMAUwBUAFcAWQBdAF8AYQBjAGUAZgBnAGgAawBsAG8AcQByAHMAcwB0AHIAcgByAHIA
cgByAHMAcwBxAG8AbgBuAG0AbABrAGoAaQBoAGUAZABiAGAAXgBdAFsAWQBXAFQAUQBO
AEwASQBGAEMAQgBAADwAOgA5ADcANQAzADIAMAAwAC8ALQArACkAKQAoACcAJAAkACQA
IwAkACQAIgAhACAAHgAdAB0AHQAdAB0AHQAdABsAGgAaABsAHQAeAB8AHwAgACAAIQAf
AB8AIQAhACMAJAAkACQAJAAkACQAJAAkACYAJwAnACYAJgAmACYAKAAoACgAKAAoACgA
KAAoACYAJAAkACQAJgAmACYAJgAjACMAIwAlACMAIQAfAB8AHwAgACEAIQAfAB4AHgAd
ABsAGwAbABsAHAAcABsAGwAaABoAGwAbAB4AIQAiACQAJgAoACkAKwAtAC4ALgAvAC0A
MAAzADUAMwAzADEALwAvAC4ALQAtACsAKgAnACcAJgAjAB8AHAAXABQAEgASAA4ADgAN
AAwACQAIAAcABgAFAAQABAAEAAQABAAFAAUAAwADAAMAAwAAAAIAAgAAAAUACQAIAA4A
IwBBAGQAjwDLABQBYAGlAeEB+gHfAZ0BSAHpAHwAAgCo/4L/cv9z/4b/lf+f/63/vv/M
/9j/5P/u//P/9P/3//v//f/+//3//f///wAAAAAAAP7//v/+////AAACAAMAAwAFAAUA
BgAHAAUABQAFAAUABwAIAAgACAAHAAcACAAIAAcACAAJAAoACgALAAsACwALAAsADAAO
AA0ADgAPABEAEAARABEAEwAVABYAFwAZABoAHAAdAB8AIAAgACIAIwAlACcAKQArAC0A
LgAvADAAMwA0ADcAOQA6ADsAOwA8ADoAOgA6ADoAPAA8AD0APQA9ADsAOgA6ADkAOAA3
ADYANQA0ADEAMAAvACwAKQAnACUAIwAhAB4AGQAWABQAEQAOAAsACgAIAAQAAgABAP//
/P/5//f/9P/2//X/8//x/+z/6//p/+f/5v/m/+b/5f/i/+L/4P/f/93/3P/c/93/3P/b
/9r/2f/X/9X/1P/U/9L/0//T/9P/0//U/9T/1f/S/9H/0v/R/9H/0v/S/9L/0f/Q/8//
zv/Q/9L/0//T/9L/0v/S/9L/0P/Q/9D/0P/Q/9D/0P/Q/9D/zv/M/8z/zP/M/8z/zP/J
/8n/yf/L/8n/x//F/8X/x//I/8n/yf/F/8T/xP/D/8X/xf/F/8X/xP/E/8P/w//B/8L/
xP/F/8j/y//M/87/0v/U/9X/1//a/9r/2f/Z/9f/2v/d/9//3f/d/9v/2f/Z/9j/1//X
/9f/1v/T/9P/1P/R/83/yv/G/8L/v/++/7r/uv+5/7j/t/+2/7X/tP+x/7D/sP+w/7D/
sP+x/7H/sf+x/7H/sf+w/7D/sP+w/7P/tf+4/8D/0//z/xgARwCBAMYAEgFbAZEBngF5
ATEB3gCDABoAqP9W/zL/Jv8n/zr/Sf9T/2P/dP+C/4z/lv+g/6X/pv+n/6v/rf+u/6//
r/+x/7L/sv+y/7L/sv+y/7P/tP+2/7f/t/+3/7f/uP+5/7v/u/+7/7v/vf++/77/vv+9
/73/vv++/8H/wv/D/8T/wv/D/8P/w//D/8P/xP/G/8X/xv/H/8n/yv/L/8v/zf/L/8z/
zf/P/87/0P/R/9P/1f/W/9n/2//b/93/3//h/+H/4v/j/+T/5//o/+v/7f/u/+//7//w
//D/8P/w//D/8v/y//P/8//x/+//7v/u/+//7v/t/+z/7f/s/+n/6P/q/+j/5v/l/+P/
4f/f/9z/2f/W/9T/0f/P/83/zf/M/8r/yP/H/8X/wf+//77/vP++/73/u/+5/7X/tf+0
/7P/tP+0/7T/s/+y/7L/sP+v/6//rv+u/6//rf+t/63/rf+t/6v/qv+q/6r/q/+r/6v/
q/+s/6z/rf+r/6v/rf+t/6//sP+w/7D/sP+w/7D/sP+w/7L/s/+z/7L/sv+y/7L/sP+w
/7D/sP+y/7L/sv+y/7T/tP+0/7L/sv+y/7L/sv+x/7H/sf+z/7X/s/+x/7H/s/+0/7X/
tf+z/7L/sv+x/7L/s/+0/7X/tf+0/7L/sf+v/7D/sv+z/7X/t/+3/7j/uv+8/73/v//B
/8L/wv/D/8L/xP/G/8f/yf/J/8f/xf/I/8j/yP/J/8r/yv/I/8n/yv/J/8f/xv/B/77/
vP+8/7z/vP+7/7r/uf+4/7f/tv+z/7L/sv+y/7T/tP+1/7X/tv+3/7j/uf+4/7b/tv+2
/7f/u/++/8T/0//v/xYAQwB5AL4ADAFXAZMBqAGJAUUB9ACbADYAxP9s/0b/Nv8x/0D/
Vf9j/3H/hP+S/5r/pP+s/6//sP+x/7f/v//E/8f/x//I/8j/x//G/8f/yP/J/8v/zv/S
/9X/1//U/9P/0//T/9H/0f/R/9H/0//U/9T/1P/Z/9v/3v/g/+D/4P/g/+D/3v/d/9v/
2f/f/+H/5P/o/+r/7P/u//H/8f/x//D/8f/v//D/8f/z//j//P///wMAAwAEAAcACQAI
AAkACgALABAAEgAUABYAHAAeACIAJQAjACMAIgAiACAAIAAgACAAIwAkACYAJwAqACkA
KQAqACgAJgAkACIAHwAeABsAGgAeAB4AHgAfAB8AHQAbABgAEwAQAA4ACwAGAAMAAgAA
AAEAAAAAAP///f/7//r/+P/2//X/8//x/+//7//u/+3/7f/u/+//7//t/+z/6f/n/+r/
6v/r/+3/8P/x//L/8//y/+//7f/s/+z/7f/t/+3/7//w//D/8f/x//H/8//z//T/9v/3
//j/9f/0//P/8v/1//j/+v/7//7//v/+//7//P/8//z//P/5//j/9//2//r//P/+/wAA
BgAEAAIA///+//3//P/5//n/+f/7//7//f/8//3///8AAAEAAQABAAAAAAD///3//f/9
//3/AAAAAP////8BAAQACAALAA4AEQASABQAFAAWABcAGQAYABgAFwAXABoAHgAiACUA
IwAjACEAHwAcABoAGAAXABgAGAAWABcAFwAVABIAEAAPAAwACgAKAAUABAACAAAAAAAA
AAAAAAACAAIAAwAEAAUABgAIAAkABgADAAAA/f8IAAwADAAKAAkACwAQABwAMwBbAI4A
yQARAWIBtgH1AQcC5AGbAUcB7gB9AAgAwP+c/4D/ev+H/5T/pf+7/8n/0v/c/+L/6P/u
//f/AAADAAUACwAOAA8ADwASABQAFQAWABgAGAAYABkAFwAYABgAFwAZABkAGgAbAB8A
IQAjACUAJAAkACMAIgAjACMAJAAkACcAKAApACoAKwAtAC4ALwAzADMANAA2ADUANAAz
ADMAOAA7AD0AQQBDAEQARQBHAEcASABIAEkATQBOAFEAUwBXAFkAWwBdAGIAZABmAGgA
aQBqAG0AbwBuAG8AbwBwAHMAdAB1AHYAcwByAHIAcQBxAG8AbgBuAG0AbABrAGoAaQBo
AGUAZABiAGAAXgBdAFsAWQBXAFQAUQBOAEwASQBHAEUARQBEAEAAPgA9ADsAOgA5ADkA
OAA1ADMAMAAtACwALQAtAC0AKgAqACoAKQAoACgAJgAlACYAJgAnACkAKAAnACYAJQAo
ACcAJwAoACcAJwAmACUAJgAoACkAKwArACsALQAtACwALAArACoALAAuADAAMgAwADIA
MwAzADQANAA0ADQANgA2ADYANgA2ADYANgA2ADYANgA2ADYAOAA0ADMAMgAxADAAMgAz
ADQANwA2ADMAMAAvAC8AMAAxADEAMQAwADAALwAtAC0ALQAtAC4ALgAtAC0ALQAuADAA
MQA0ADcAOAA6AD4AQABBAEMAQgBCAEEAQQBDAEYASQBLAEoASQBGAEMARQBEAEMAQwBF
AEQAQQBBAD0AOQA0ADAALgAsACsALAAqACoAKQAoACUAJAAjACIAIwAiACIAIgAgACAA
IQAhACEAIQAhACEAIgAiACQAJAAlACUALABAAGEAhwC4APcARQGUAeABHwIxAhACxwFz
ARIBlwAeANT/tv+e/5z/rf+8/8n/2f/n//L//v8IABIAGgAdACAAIwAnACsAKgArAC0A
LwAwADAAMAAwADAAMAAxADAAMgAzADMANQA1ADYANwA1ADUANQA1ADcAOAA4ADgAOQA5
ADoAOgA7ADwAPQA+AD4APwA/AD8AQQBBAEIARABDAEQARQBHAEYARwBHAEkASwBMAE0A
TwBSAFQAVQBXAFgAWABaAFsAXQBfAGEAYwBnAGgAaQBqAGsAbABvAHEAcgBzAHMAdAB0
AHQAdAB0AHQAdAB1AHUAdQBzAHIAcgBvAG4AbQBsAGsAagBnAGYAZABiAGAAXwBdAFsA
WQBWAFUAUgBQAE0ASABFAEQAQgBCAEAAPwA9ADkANwA2ADQANAAzADEALwAtAC0ALAAr
ACkAKAAnACUAJAAkACIAIQAfAB4AHgAfAB0AHQAdAB0AHQAbABoAGgAaABsAGwAbABsA
HAAcAB0AHQAdAB8AHwAfACAAIAAgACAAIAAgACAAHgAgACEAIQAiACIAIgAiACIAIgAi
ACIAIAAgACAAIAAiACIAHgAcAB4AHgAeAB4AHQAdAB0AHwAeABsAGAAXABUAFgAXABcA
FwAWABYAFQATABMAEwATABIAEgARABEADwAQABIAEwAUABcAGAAaABwAHgAfACEAJAAk
ACMAIwAjACYAKQArACsAKwApACcAJQAkACMAIwAhACAAHQAdABwAGQAVABIADwAMAAoA
CgAGAAYABQAEAAMAAgABAAAA///+//7//v/8//z//f/9//3//f/9//3//v/8//z//P/9
////AgAMACMAQQBmAJUAzwAYAWIBpwHhAfIB0QGNATYB1wBmAO7/mv96/27/c/+G/5X/
n/+t/77/zP/W/+L/6v/t/+7/8//z//X/9v/3//f/+//8//z//P/8//z//P/9//z//v//
/////f/9//7//////////////wEAAgACAAIAAQABAAIAAgACAAIAAgACAAAAAQABAAEA
AQABAAIABAADAAQABQAHAAcABwAGAAcABwAIAAkACwAMAA4ADwARABIAEgAUABUAGQAb
AB0AHwAgACAAIAAgACMAJAAnACkALAAtAC0ALgAuAC4ALgAuADAAMAAxADEAMwAxADAA
MAAvAC4ALQAsAC0ALAApACgAJgAkACIAIQAfAB0AGwAYABMAEAAOAAsACAAFAAQAAgAA
AP7//f/7//j/9f/z//D/8v/x/+//7f/r/+v/6v/p/+b/5v/m/+X/5P/k/+L/4f/h/+D/
4P/h/9//3//f/9//3f/b/9r/2v/a/9v/2//b/9n/2v/a/9v/2P/X/9j/1//X/9j/2P/Y
/9r/2v/a/9r/2P/a/9v/2//a/9r/2v/a/9r/2v/a/9r/2v/a/9r/2v/a/9j/1v/U/9X/
1v/X/9j/1f/V/9X/1//V/9P/0f/R/9P/1P/V/9X/0//S/9L/0f/R/9H/0f/R/9D/0P/P
/8//zf/O/9D/0f/U/9f/2P/a/9z/3v/f/+H/4v/i/+H/4f/f/+L/5f/n/+X/5f/j/+H/
4//i/+H/4f/f/97/2//b/9r/1//T/9D/z//M/8r/yv/G/8b/xf/E/8H/wP+//77/vf+8
/7z/vP+8/7z/vf+9/73/vf+9/73/vv++/77/wP/B/8H/xv/W//H/FQA+AHEArwD8AEYB
hQGpAZwBZQEXAb4AXwDs/4T/Tv86/zT/Qf9S/13/a/95/4b/lP+g/6r/sP+z/7T/t/+7
/7v/vP+9/7//wf/C/8L/wv/A/8D/wP/B/8D/wv/D/8P/xf/F/8b/x//G/8X/xP/D/8X/
xv/G/8b/xf/F/8b/xv/H/8j/yf/K/8j/yf/J/8n/y//L/8z/zv/P/9D/0f/T/9L/0//T
/9X/1//Y/9n/2//a/9z/3f/f/9//4P/j/+X/5v/n/+j/6f/r/+z/7f/u/+//8P/z//X/
9P/1//X/9v/4//j/+P/4//r/+v/7//v/+f/3//b/9v/3//b/9f/0//X/9P/x//D/8P/u
/+z/6//p/+f/5f/i/9//3P/a/9f/1v/T/9L/0P/Q/87/zf/L/8n/x//G/8T/xP/D/8H/
v/+//7//vv+9/77/vv++/73/uv+6/7j/t/+3/7b/tv+3/7j/uf+6/7v/u/+5/7j/uP+3
/7f/tv+1/7P/tP+0/7X/t/+3/7n/uf+3/7j/uP+4/7j/uP+4/7j/uv+8/73/vf+8/7r/
uP+2/7j/uP+4/7j/uf+6/7v/vP++/7r/tv+4/7z/vf++/7//wP/B/8H/wf/D/8L/v/+8
/7v/vf++/7//v//A/8D/wf/B/8H/wf/B/8H/v/++/7z/u/++/8D/w//F/8j/y//M/87/
zv/O/83/zf/T/9b/2P/b/9v/3v/h/+P/4v/h/97/2//d/9z/2//b/93/3v/d/9//3v/b
/9f/1P/P/8z/yv/K/8j/yP/H/8b/yP/I/8j/yP/F/8T/xP/E/8L/wv/D/8P/xv/H/8j/
yf/K/8r/yv/M/83/zf/M/9T/6f8PAEIAfQDBABIBYAGhAb8BpAFhAQ8BvABbAOb/jP9m
/1L/SP9V/2j/cf+B/5H/nv+o/7D/tv+6/8P/zP/R/9f/2//c/9//4//j/+T/5P/k/+T/
5P/k/+X/6P/q/+v/6//r/+v/7P/t/+//7//v/+//8v/0//X/9v/3//f/+P/4//n/+v/7
//z//f///wAAAQAFAAUABgAIAAgACAAIAAkADQAPABAAEwATABQAFQAXABcAGAAYABkA
HwAiACcAKwAsAC0ALgAvADQANgA4ADoAPQA+AEEAQwBCAEMAQwBEAEcASABJAEoASQBI
AEgARwBGAEMAQQBAAEEAQgBDAEQAQAA+ADoAOAA5ADgANwA3ADcANQAzADAALgAsACsA
KQAjAB8AHQAaABoAGAAXABUAEwARABAADgARABEAEAAPAAoACQAHAAUABQAGAAcABwAF
AAQAAQD//wEAAgAEAAcABwAHAAcABwAFAAMAAgACAAQABQAFAAUABwAKAAwADwAPAA8A
EQARABAAEAAPAA4ADgAOAA4ADgAPABIAFAAVABYAFgAWABYAFAAUABQAFAAWABYAFgAW
ABcAGAAZABoAHgAaABkAGAAXABYAFAATABIAEwAWABUAFAAVABQAFAAUABMAFQAWABgA
GQAZABkAGQAZABkAGAAWABUAFwAYABoAGwAfACMAJQAoACoALAAtAC8ALwAuACwAKwAt
ADIANwA7AD0APQA7ADkAOQA4ADcANwA2ADQAMAAvACwAKQAlACIAIAAeAB0AHgAfACAA
IAAgAB4AHAAaABgAFwAWABYAFgAVABQAFAATABcAGQAbAB0AHAAeACIAHgAbABsAGAAg
ADkAYQCUAM8AFwFqAb4BCQIvAhgC0QGDATYBzwBQAO7/vP+Y/4j/l/+o/7X/yf/h/+7/
9P/6//7/AAALABgAHwAjACcAKgArACsAKwAsACwALAAsACwALAAtACwALgAvAC8AMAAx
ADMANQA4ADkAOgA7ADoAOgA5ADgAOgA7AD0APgA/AEAAQQBCAEQARQBFAEUASABJAEsA
TgBMAEwATABNAE8AUQBSAFUAVwBYAFkAWwBcAF4AXwBhAGQAZgBqAG0AbwBxAHMAdQB5
AHoAewB8AH8AgACDAIUAhwCJAIoAjACKAIoAigCKAIgAiACJAIkAiwCJAIgAiACHAIYA
hQCEAIAAfgB6AHgAegB4AHYAdQBwAG0AagBmAGQAYgBhAF8AXABZAFgAVgBTAFAATgBL
AEoASQBJAEgARgBFAEMAQQBBAEEAQAA/AD4APgA+AD0AOgA6ADgANwA4ADgAOQA7ADkA
OQA5ADkAOwA5ADgAOAA4ADkAOQA5ADkAOgA6ADsAPQA9AD8APwA/AEAAQABAAEEAQgBD
AEQARABGAEcARwBIAEgASABIAEkASgBLAEwATABMAEwATABMAEwATABMAE4ATABKAEoA
SgBKAEkASQBJAEsASwBJAEcARwBFAEYARwBHAEYARgBHAEcARgBFAEQAQwBGAEYARQBF
AEMARABGAEcASgBNAE4AUABTAFYAWABbAFwAXABbAFsAWwBeAGEAYwBlAGUAYwBhAGAA
XgBcAFsAXABcAFoAWwBYAFUAUQBOAEsASABGAEYARgBGAEUARABBAEAAPwA+AD8APgA+
AD4APAA8AD0APQA/AD8APwA/AEAAQABAAD4AQQBDAEIATABlAIcArADdAB0BagG2Af0B
NwJGAiMC2QGEASEBqAAuAOT/xP+0/7n/zv/f/+n/+f8MABgAIAAoADAANwA6AD8AQwBF
AEQARQBHAEkASgBKAEoATABMAEwATQBNAE4ATgBNAE4ATwBRAFMAUwBTAFMAUwBVAFYA
VgBWAFcAVwBYAFgAVwBYAFkAWgBcAF0AXQBdAF0AXQBeAGAAYQBiAGMAZQBkAGUAZQBn
AGkAagBrAG0AcAByAHMAdQB1AHYAeQB7AH0AfwCBAIMAhwCIAIkAigCLAIwAjwCRAJQA
lQCVAJYAlgCWAJYAlgCYAJgAmQCZAJkAlwCWAJYAkwCSAJEAkACQAJAAjgCOAI4AjACK
AIkAhQCDAIEAfgB8AHoAeQB3AHIAbwBuAGwAbABqAGkAZwBlAGMAYgBgAF4AXQBbAFkA
WQBZAFgAVwBUAFQAVABTAFIAUgBQAE8ATQBMAEwATQBLAEsASwBLAE0ASwBKAEoASABJ
AEkASQBLAEwATABNAEwASwBMAEsATQBOAE4ATgBOAE4ATgBOAEwATgBPAE8AUABQAFAA
UABQAFAAUABQAFIAUgBSAFIAVABUAFQAVABTAFIAUQBQAFIAUQBRAFEATwBOAE4ATwBP
AE8ATwBPAFEAUQBRAFAATgBOAE4ATgBPAE8ATQBNAE0ATABMAEwATgBQAFMAVQBYAFsA
XABgAGAAYgBiAGIAZABkAGUAZwBpAGoAagBpAGgAZwBkAGQAZABkAGQAZABhAGAAXwBe
AFsAWABVAFIATwBOAE0ATABJAEgARwBGAEQARABEAEQAQgBCAEIAQgBEAEQARABEAEYA
RgBGAA==
         </WaveFormData>
      </LeadData>
      <LeadData>
         <LeadByteCountTotal>10000</LeadByteCountTotal>
         <LeadTimeOffset>0</LeadTimeOffset>
         <LeadSampleCountTotal>5000</LeadSampleCountTotal>
         <LeadAmplitudeUnitsPerBit>4.88</LeadAmplitudeUnitsPerBit>
         <LeadAmplitudeUnits>��V</LeadAmplitudeUnits>
         <LeadHighLimit>2147483647</LeadHighLimit>
         <LeadLowLimit>268435456</LeadLowLimit>
         <LeadID>V6</LeadID>
         <LeadOffsetFirstSample>0</LeadOffsetFirstSample>
         <FirstSampleBaseline>0</FirstSampleBaseline>
         <LeadSampleSize>2</LeadSampleSize>
         <LeadOff>FALSE</LeadOff>
         <BaselineSway>FALSE</BaselineSway>
         <ExcessiveACNoise>FALSE</ExcessiveACNoise>
         <MuscleNoise>FALSE</MuscleNoise>
         <LeadDataCRC32>1922683486</LeadDataCRC32>
         <WaveFormData>
CAAIAAgACAAFAAQAAwACAAAAAAAAAAAAAAAAAAAAAAD9//z/+//6//r/+v/6//r/+P/4
//j/+P/4//j/+P/4//j/+P/4//j/+P/4//j/+P/6//r/+v/6//r/+v/6//r//P/8//z/
/P/+//7//v/+//z//P/8//z//f/+////AAAAAAAAAAAAAAAAAAAAAAAAAgACAAIAAgAA
AAAAAAAAAAIAAgACAAEA///+//7//v/+//7//v///////v/+//3/+//6//r/+v/9//3/
/f/9//v/+//7//z//P/+/wAAAgAGAAYABwAJAAoADAANAA0ADQANAA8AEgAUABQAFAAS
ABAAEAAQABAAEgASABEADgAKAAoABwAEAAMAAQD+//3//P/7//r/+f/3//X/9P/y//P/
8v/x//H/7v/u/+//7//x//H/8f/x//H/8f/v/+7/7//v//L/9P/3/wYAGQAuAEkAcQCh
AM0A/AAgASoBFQHqALMAfgBCAAAAzv+2/63/rf+3/8D/wf/H/9D/2P/e/+X/7P/v//L/
8//z//L/8v/0//T/9P/1//b/9v/3//f/9//3//b/9v/4//j/+v/6//r/+v/5//j/+P/3
//n/+v/6//r/+//7//r/+v/5//v//P/8//3//f/9//3//f/9//3//v8AAAEAAgADAAMA
BAAEAAQABAAGAAcACAALAAwADAAMAAwADQARABIAEwAUABQAFAAVABgAGAAYABoAGwAd
AB4AHwAfAB8AHwAhACEAIQAhACEAIgAkACQAIwAiACEAIQAhACEAIAAgACEAIgAhACEA
IQAhACAAIAAdAB0AHAAbABgAFgAUABMAEQAQABAADgAMAAwACwAJAAYABAACAAIABAAE
AAQAAQADAAEAAAAAAP7//v/+//7//////////v/8//z/+v/6//r/+//7//v/+//6//j/
+P/7//v/+//7//r/+v/7//v/+v/6//r/+//8//3//f/9//3//P/6//r/+f/6//z//P/9
//7///8AAP///v/8//v//f/9//3//v/+//7//v/+//7//v/+//7/AAAAAP/////8//z/
/P/8//7//v///////P/8//v/+//6//r/+v/7//3//f/9//3/+//7//z//v8AAAIABAAG
AAYABwAJAAoADgAPAA8ADwAPABEAFAAWABQAFAASABIAFAAUABQAFAAUABMAEAAOABAA
DQAKAAcABQACAAEAAAD9//z/+//6//v/+//6//n/9v/1//X/9P/0//X/9f/1//X/9f/1
//X/9f/1//T/8//z//j/+v///wwAHQA0AE8AcQCbAMsA+AAaASYBEQHoALMAgABGAAYA
1v/A/7X/s/+9/8T/yf/P/9j/3v/m/+//9P/1//L/9f/3//b/9v/4//j/+P/5//r/+v/3
//f/9//3//j/+P/6//r/+v/6//r/+v/4//j/+f/5//v//P/8//z//f/9//z//P/7//3/
/v/+////////////////////AAAEAAUABgAHAAYABgAFAAQABgAIAAkACgALAAwADAAM
AAoACwAPABAAEwAUABQAFAAUABYAFQAUABYAFwAZABoAGwAbABsAGwAZABkAGQAZABsA
HAAeAB4AHwAeAB0AHQAdAB0AHAAcAB4AHgAcABsAGQAZABgAGAAXABcAFgAVABQAEgAQ
AA8ADwAOAA4ADAAIAAgABwAFAAYABAACAAIAAgACAAIA///9//v/+v/6//r/+v/6//r/
+f/5//n/+P/4//j/9v/2//j/+f/5//n/9//2//T/9P/3//f/9//3//j/+P/5//n/9//2
//X/9f/4//n/+f/5//n/+P/2//b/9//4//r/+v/6//r/+v/6//j/+P/3//f/+P/5//r/
/P/8//z/+P/4//r//P/8//z//P/6//r/+f/5//j/+P/4//j/+v/6//v/+//4//j/9//3
//f/+P/5//v/+f/5//n/+f/7//v//P/+/wAAAgAEAAYABAAFAAcACAAMAA0ADQANAAsA
DQAQABIAEgASABAAEAAQABAAEAAQABAADwAMAAoADAAJAAYAAwD///z/+//6//n/+P/3
//b/9//3//b/9f/0//P/8//y//T/9f/1//X/8//z//P/8//z//X/9P/z//P/8v/0//v/
CgAdADgAVwB/ALMA5QAMASABFgHvALwAiQBWABwA5v/I/7j/r/+z/73/wv/H/83/1P/c
/+L/5//s//H/9P/1//f/+P/2//L/8v/y//P/9P/0//b/9//4//n//P/8//7//v/6//j/
9v/0//b/+P/7//3//f/+//7//v/+//3/+//6//3///8AAAAAAAD///7//f/6//n/+P/4
//7/AQAEAAcABQAGAAYABgAEAAQAAwACAAMABAAEAAQABwAJAA4AEAAQABAADwAOAAwA
DAAJAAYACgALAA0ADgARABEAEQARAA4ADQAMAAsACwAMAA4ADgAOAA4ADgAPAA8ADwAO
AA4ACgAIAAQAAQAFAAcACAAKAAoACwALAAsABgACAP7/+//5//j/+P/2//X/9v/2//X/
8v/w/+7/7v/t/+z/6//n/+n/5//m/+b/6f/q/+v/7P/p/+f/5f/i/+D/3v/a/9j/3P/h
/+X/6f/p/+j/5v/m/+T/4//i/+H/3//e/97/3f/f/+L/5f/p/+f/5//m/+X/4v/g/93/
3P/h/+T/6P/q/+j/6P/o/+j/6P/o/+f/5//j/+H/3//e/+H/4v/j/+T/6P/q/+j/5v/m
/+b/5v/k/+L/3//d/97/3v/e/97/4f/i/+T/5f/m/+b/5f/l/+H/3v/b/9n/3P/d/97/
3//h/+P/5v/q/+n/6v/r/+z/6v/r/+3/7v/w//H/8f/x//H/8//2//j/+v/6//j/+P/1
//T/8//y//P/8//x//D/8v/v/+z/6f/l/+D/3f/a/93/3v/f/+D/3v/d/9v/2f/W/9X/
1f/U/9X/1//Y/9n/2//b/9v/2//b/9f/1P/T/9P/0P/Q/9v/8P8LAC4AUQB3AKsA3QAA
ARAB/ADNAJYAYwAqAPD/yP+y/57/lf+Z/6H/qP+x/7f/tP+0/7z/yf/Q/9P/1v/X/9v/
5P/o/+j/5v/k/+P/4v/g/+H/4f/h/+H/5f/m/+n/6v/q/+r/6v/q/+j/6P/p/+n/5//m
/+T/4v/n/+n/6v/s/+v/7f/u/+7/8f/x//H/8f/w/+//7v/u//T/9//6//3///8AAAAA
AAD+//7//f/8////AAAAAAAAAAABAAUABgAJAAoACgAKAAwAEAARABIAEAAPAA8ADgAS
ABMAFAAVABgAGQAaABsAGQAYABgAFgAVABQAEwATABYAFwAXABgAFwAWABMAEQAPAA8A
DgAOAAoACQAHAAUABAAEAAQABQAAAP7//f/6//r/+v/5//f/9//2//X/9v/0//L/8P/r
/+z/6//r/+z/7P/s/+z/7P/s/+3/7v/u/+3/7P/p/+j/5//n/+b/5f/p/+r/6v/s/+v/
6//r/+v/6v/o/+f/5f/o/+z/8P/1//P/8//y//H/8f/w/+7/7v/u/+7/7//u//D/8P/w
//D/8f/y//L/8//x//H/8f/y//L/8v/y//L/8v/w/+7/7v/u/+7/7v/v//D/8P/x/+7/
7v/u/+7/7v/u/+//7//r/+r/6P/n/+n/6v/r/+3/7f/t/+3/7f/r/+v/7P/u//H/9P/3
//r/+P/5//v//P/9//3//P/7//3///8CAAQAAgACAAAAAAACAAIAAgACAAIAAQD+//z/
+v/3//T/8f/v/+z/6//q/+v/6v/p/+j/5//n/+b/5f/m/+X/5f/k/+T/5f/l/+X/5f/l
/+X/5f/l/+X/5P/j/+P/5P/m/+3//v8VADIAVQCDALkA6wAUASYBHAH1AL4AhwBKAAgA
1v+8/6r/of+l/6n/sP+3/7//wv/K/9L/2f/e/+H/5v/p/+n/6v/q/+z/7P/u/+//8P/w
/+//7//v/+//8P/w//L/8v/0//T/9P/0//L/8v/z//P/9P/2//f/+P/5//n/+P/4//f/
+f/6//r/+//7//v/+//9//3//f/+/wAAAQACAAMAAwAEAAQABAAGAAgACQAKAAsADAAM
AAwADAANABEAEgAVABYAFgAWABUAGAAYABgAGgAbAB0AHgAfAB8AHwAfAB0AHQAdAB0A
HQAeACAAIAAfAB4AHQAdAB0AHQAcABwAHgAeABwAGwAZABkAGAAYABUAFQAUABMAEgAQ
AA4ADQAJAAgACAAGAAYABgAFAAMAAAD+//z//P/+//7//v/7//3/+//6//r/+P/4//j/
+P/3//f/9//2//T/9P/y//L/9P/1//X/9f/1//T/8v/y//X/9f/1//X/9v/2//f/9//2
//b/9v/3//j/+f/5//n/+//6//j/+P/5//r//P/8//z//P/8//z//P/8//v/+//9//3/
/f/+//7/+v/6//z//P/8//z//P/+//7//f/9//v/+v/5//j/+v/6//v/+//6//r/+f/5
//j/+P/4//n/+f/5//n/+f/3//f/+P/6//z//v8AAAIABAAFAAcACAAMAA0ADQANAAsA
DQAQABIAEgASABAAEAASABIAEgASABIAEQAOAAwADAAJAAYAAwABAP7//f/8//n/+P/3
//b/9f/1//T/8//y//H/8f/w//D/8f/x//H/8f/x//H/8f/v/+//7v/t//H/9v/0//f/
AgAVACoARwBrAJkAyQD4ABwBKgEZAfAAuwCEAEoACgDU/7r/r/+t/7X/vP/B/8f/0P/Y
/97/5//u//H/8v/x//P/9P/2//T/9P/2//f/+P/4//f/9//3//f/+P/4//r/+v/6//r/
+v/6//r/+v/7//v/+//8//z//P/9//3//P/8//v//f/+//7///////////////////8A
AAIAAwAEAAUAAwAEAAQABAAGAAgACQAKAAsADAAMAAwACgALAA8AEAATABQAFAAUABUA
GAAYABgAHAAdAB8AIAAhACEAIQAhAB8AHwAfAB8AIQAiACQAJAAjACIAIQAhACMAIwAi
ACIAIgAiACAAHwAfAB8AHgAeAB8AHwAeAB0AGAAWABQAEwARABAAEAAOAAwADAALAAkA
CAAGAAQABAAGAAYABgADAAEA///+//7//v/+//7//v/////////+//z//P/6//r/+v/7
//v/+//5//j/9v/2//n/+f/5//n/+P/4//n/+f/2//b/9v/3//r/+//7//v/+//6//j/
+P/5//r//P/8//z//P/8//z/+v/6//n/+f/6//v//P/+//7//P/8//z//P/8//z//P/8
//z/+//7//r/+v/6//r//P/8//3//f/8//z/+//7//z//P/8//3/+//7//v/+//7//v/
/P/+/wAAAgAEAAYABgAHAAkACgAOAA8ADwAPAA0ADwASABQAFAAUABIAEgAUABQAFAAU
ABQAEwAQAA4AEAANAAoABwAFAAIAAQAAAP3//P/7//r/+//7//r/+f/2//X/9f/0//T/
9f/1//X/8//z//P/8//z//P/9P/z//X/9v/4//v/BgAXAC4ASwBxAJ0AzQD8AB4BKAER
AeQArwB8AEQABgDW/77/tf+1/7v/wv/H/83/1v/c/+T/6//y//X/9P/1//f/+P/4//j/
+v/6//v//P/8//n/+f/5//n//P/8//7//v/+//7//v/+//7//v////////8AAAAAAAAB
AAEAAAAAAAMABQAGAAYABgAFAAQAAwAFAAUABQAGAAgACQAKAAsACwAMAAwADAAOABAA
EQASABEAEgASABIAEgATABcAGAAZABoAGgAaABkAHAAcABwAIAAhACMAJAAlACUAJQAl
ACMAIwAjACMAJAAmACkAKgAnACYAJQAlACcAJwAmACYAKAAoACYAJQAnACcAJgAmACMA
IwAiACEAHgAcABoAGQAYABgAGQAYABQAFAATABEAEAAOAAwADAAMAAwADAAJAAkABwAG
AAYABgAGAAYABgAFAAUABQAEAAIAAgAAAAAAAAABAAEAAQABAAAA/v/+/wEAAQABAAEA
AQAAAAAA//8AAAAAAAABAAIAAwADAAMAAQAAAP7//v8BAAIABAAEAAIAAgACAAIAAgAC
AAEAAQADAAMAAwAEAAIAAAAAAAAAAAAAAAAAAAAAAAAA//////7//v/+//7/AAAAAAEA
AQD///7//P/7//z//P/8//3//f/9//3//f/7//v//P/+//7/AAACAAQABAAFAAcACAAM
AA0ADQANAAoACwANAA4AEAAQAA4ADgAPABAAEQASABAADwAMAAoADAAJAAYAAwD///z/
+//6//n/+P/3//b/9f/1//T/8//w/+//7//u/+7/7//v/+//7//v/+//7//v/+3/7P/r
/+n/7P/u//H/+P8JACAAOwBbAIUAtwDsABIBHgEJAeAAqwB2AEIABADO/7b/qf+j/6n/
sP+1/7v/xv/O/9T/2f/g/+H/4P/f/+H/5P/o/+j/6P/n/+f/5//m/+X/5f/l/+X/6P/q
/+7/8P/t/+z/6//q/+f/5v/m/+X/5v/o/+n/6v/t/+//8P/y//D/8f/x//D/7//t/+v/
6f/r/+3/7//y//f/+f/7//3/+f/4//b/9P/x//L/8v/y//f/+v/8//7//f/9/wAAAAD+
//7//f/8////AgACAAIABQAHAAoADAAKAAkACAAHAAYABQAEAAMABgAIAAsADAAMAAwA
DAANAA4ADQALAAoACAAGAAIA//8DAAUABgAIAAcABwAGAAUAAQD+//v/+f/2//T/8//w
//H/8v/y//H/8P/u/+z/7P/r/+r/6f/l/+f/5f/k/+T/5P/k/+T/5P/i/+H/4P/e/9//
4P/f/+D/4f/j/+T/5f/i/+D/3f/c/9//3//f/9//4P/g/+H/4f/g/+D/4P/h/+T/5f/l
/+X/4//g/9z/2v/d/+D/5P/m/+T/5P/k/+T/4v/i/+H/4f/g/9//3v/e/+D/4v/k/+b/
6v/q/+j/5v/k/+L/4P/f/97/3P/b/9z/3v/g/+L/4v/i/+P/4//g/+D/3//f/97/3v/e
/9//3f/d/93/3f/g/+H/4//m/+j/6v/s/+7/7P/t/+//8P/x//H/8P/v//L/9f/5//z/
/v/+//z//P/6//j/9v/0//T/8//w/+7/8f/v/+3/6//p/+b/5f/k/+L/4P/e/9z/2//b
/9r/2f/a/9v/3f/e/9//4f/i/+P/3v/b/9j/1f/d/+H/4P/f/9n/2P/c/+f/9P8LACwA
UQB9ALMA5wAOARYBAgHVAKAAbQA0APb/yP+s/5z/l/+Z/5//pv+x/7n/vv/C/8j/y//O
/9P/2P/b/9v/4v/o/+j/5P/k/+X/5v/m/+f/5//n/+f/5v/m/+j/6P/m/+b/5v/m/+n/
7P/w//P/8f/w/+7/7P/v/+//7v/u/+//8f/y//L/9f/1//X/9f/2//f/+P/6//j/9//2
//X/+f/8//7/AAAAAAIAAwAEAAQABAADAAIABAAFAAkACgALAAwADAAMABAAFAAVABYA
FwAXABgAGAAYABcAFgAVABcAGQAbAB0AGgAaABsAGgAaABoAGgAbABwAGwAZABgAGAAY
ABYAFQAVABUAFAAUABIAEQAPAA0ADAAKAAgABwAHAAYABgAEAAEAAAD+//v/+//6//n/
+v/3//b/9f/x//L/8f/x//L/8f/w/+//7v/t/+3/7f/s/+3/7v/t/+7/7P/t/+3/7f/w
//D/7//w/+//7//v/+//8P/w//H/8f/y//L/8v/z//P/8//y//H/8//0//T/9v/1//b/
+P/4//f/9v/1//T/9//4//j/+f/4//f/9v/2//j/+P/4//j/+v/2//X/9P/z//L/9f/2
//b/9//0//T/9P/0//T/9P/1//X/9v/2//X/9f/y//L/8v/z//P/8//z//P/8//z//T/
9v/4//r//P/+////AQAEAAYABwAHAAYABQAHAAkADAAOAA4ADgAMAAwADAAMAAwADAAM
AAsACAAGAAUAAQD9//n/+P/2//b/9v/1//T/8//y//H/8f/w/+//8P/v/+//7v/s/+3/
7f/t/+3/7f/t/+3/7//v/+7/7f/r/+r/7v/7/xAAKQBGAG0AmwDNAP0AIgEuARoB7QC4
AIMARAACANb/vv+u/6n/r/+3/7z/xf/L/9D/2P/e/+X/6v/t/+7/7//x//L/8v/y//T/
9v/3//j/+P/3//f/9//3//b/9v/4//j/+v/6//r/+v/4//j/+f/5//n/+v/6//r//f/9
//z//P/9////AAAAAAMAAwADAAMAAwADAAMABAAEAAUABgAHAAgACgALAAwACgAMAA0A
DgARABIAEgASABAAEQAVABYAGQAaABoAGgAbAB4AHgAeACAAIQAjACQAJQAlACUAJQAl
ACUAJQAlACUAJgAoACgAKQAoACcAJwAnACcAJgAmACgAKAAmACUAIwAjACIAIgAfAB8A
HgAdABwAGgAYABcAEwASABIAEAAQABAADwANAAwACgAIAAgACAAIAAgABQAHAAUABAAE
AAIAAgACAAIAAQABAAEAAAD+//7//P/8//7/////////AQAAAP7//v/9//3//f/9//7/
/v//////AAAAAAAAAQAAAAEAAQABAAMAAgAAAAAA//8AAAIAAgADAAQABQAGAAYABgAF
AAUAAwADAAMABAAIAAYAAgACAAQABAAEAAQABAAEAAMAAwACAAIAAgACAAAAAAABAAEA
AgACAAEAAQD+//7//v///wEAAQABAAEA/////wAAAgAEAAYACAAKAAoACwANAA4AEgAT
ABMAEwATABUAGAAaABgAGAAWABYAGAAYABgAGAAYABcAFAASABAADQAKAAcABwAEAAMA
AgD///7//f/8//v/+//6//n/+v/5//n/+P/2//f/9//3//n/+f/5//n/9//3//b/9f/1
//b/+v///wwAHwA2AFMAdwCjANUAAgEkATABGwHwALsAhgBIAAYA1P/A/7f/uf/B/8j/
zf/T/9r/4v/o//H/9v/5//r/+//9//z/+v/6//r//P/9//7//v/9//3//f/9//z//P/+
//7/AAAAAAAAAAD+//7//////wEAAgACAAIAAwADAAIAAgABAAMABAAEAAcABwAHAAcA
BwAHAAcACAAIAAkACgALAAsADAAMAAwACgAMAA0ADgARABIAEgASABEAEQAUABQAFwAY
ABgAGAAZABwAHAAcABwAHQAfACAAIwAjACMAIwAhACEAIQAhACMAJAAmACYAJwAmACUA
JQAmACUAIwAiACMAJAAjACMAIQAhACAAIAAfAB8AHgAdABoAGAAWABUAEQAQABAADgAO
AA4ADQALAAgABgAEAAQABgAGAAYAAwADAAEAAAAAAAAAAAAAAAAA/f/9//3//P/8//z/
+v/6//j/+f/5//n/+f/4//b/9v/3//f/9//3//j/+P/5//n/9v/2//b/9//2//f/9//3
//j/+P/3//j/9//4//r/+v/6//r/+v/6//r/+v/5//n/+//7//v//P/8//r/+v/6//r/
+v/6//r/+v/6//n/+f/4//j/+P/4//j/+P/5//n/+P/4//f/9//2//b/9v/3//f/9//3
//f/9//3//j/+v/8//7/AAACAAMABQAIAAoACwALAAoACQALAA0AEAASABAAEAAOAA4A
EAAQABAAEAAOAA0ACgAIAAgABQACAP/////8//v/+v/5//j/9//2//X/9f/0//P/8P/v
/+//7v/s/+3/7f/t/+3/7f/t/+3/7f/t/+z/6f/r/+z/8P/5/wgAHQA4AFUAfQCvAOEA
CAEeARgB+QDGAJMAXgAgAOT/wv+0/6//s/+7/8D/x//N/9T/3P/k/+n/7v/v//D/8f/z
//T/8v/y//L/9P/1//b/9v/1//X/9f/1//b/9v/4//j/+v/6//r/+v/4//j/+f/5//v/
/P/8//z/+//7//r/+v/7//3//v/+////////////////////AAACAAMABAAFAAUABgAG
AAYABgAIAAkACgALAAwADAAMAAwADQARABIAEQASABIAEgATABYAFgAWABgAGQAbABwA
HQAdAB0AHQAbABsAGwAbAB0AHgAgACAAHwAeAB0AHQAfAB8AHgAeACAAIAAeAB0AHQAd
ABwAHAAbABsAGgAZABYAFAASABEADwAOAA4ADAAMAAwACwAJAAYABAACAAIAAAAAAAAA
/f/9//v/+v/6//r/+v/6//r/+f/5//n/+P/3//b/8//y//P/9f/2//f/+f/4//b/9v/0
//P/8v/x//D/8P/x//H/8v/y//L/8//y//P/8//z//X/9P/y//L/8//0//b/9v/0//L/
8P/u//D/8P/v/+//8P/x//L/9P/0//D/7P/s/+z/7P/s/+z/7P/u/+7/7f/t/+n/6P/n
/+b/5v/m/+f/5//n/+j/6P/p/+r/6v/q/+v/5//l/+P/4f/i/+P/5f/o/+r/7P/u//D/
7P/r/+v/6v/w//P/9f/3//f/+f/8//7/+//6//f/9v/2//b/9v/2//f/9//1//T/8v/v
/+z/6f/m/+L/4P/e/93/3P/b/9r/2v/b/9v/2//Z/9f/1v/U/9L/0//T/9P/1P/V/9b/
1//V/9P/1P/V/9X/0v/Q/9P/3v/1/xYAPQBpAJsAzwD2AAoB/ADRAJwAawA0APb/wv+q
/5z/kf+X/53/oP+l/6//tP+6/8L/xf/E/8f/zv/R/9X/1v/W/9r/3v/d/93/3f/c/9r/
2f/Y/9f/2f/a/93/3v/e/97/3v/e/9z/3P/d/93/3v/g/+H/4v/h/+H/4P/g/+H/4//k
/+T/5//n/+f/5//p/+n/6f/q/+r/6//s/+3/7//w//D/8P/y//T/9f/2//X/9P/y//D/
8v/1//v//v/9//7//v/+/wAABAAFAAYABwAHAAgACAAJAAkACQAJAAoACwAMAA0ADAAM
AA0ADAAJAAgABwAHAAwADQANAA4ACwAKAAcABQADAAMAAgACAAIAAwADAAMAAAD+//z/
+//3//b/9v/0//L/8v/x/+//7f/q/+f/5v/q/+z/7v/t/+v/5//k/+L/4v/i/+L/4v/f
/9//3//e/+D/4v/i/+T/5P/l/+X/5f/k/+L/3//e/+H/4f/h/+H/4//k/+b/5//o/+j/
6P/p/+f/5//m/+X/5f/k/+L/4v/m/+j/6//s/+z/7P/s/+z/6//q/+j/5//p/+n/6f/q
/+z/7P/s/+z/8P/q/+n/6P/n/+b/5P/k/+P/4//k/+b/6P/q/+f/5v/m/+X/5//o/+j/
6f/m/+b/5v/n/+f/5//n/+f/5//n/+j/6v/v//L/9f/4//b/9//5//r/+//7//r/+f/7
//3/AAACAAMABAADAAQAAgACAAIAAgABAP//+//4//j/9f/y/+//7f/q/+n/6P/r/+z/
7f/u/+z/6//p/+f/5v/l/+X/5P/j/+P/4v/h/+X/5//p/+v/7f/t/+7/6//p/+j/4v/j
//b/DwAuAFUAgwC3AOsAGAEwASAB8wDCAJcAYgAcAOL/wP+o/5v/n/+n/67/uf/F/8z/
zv/S/9X/1v/b/+T/6f/r/+7/8v/y//L/8//z//P/8v/x//H/8f/x//D/8P/y//L/8//0
//X/9v/5//r//P/9//r/+v/5//j/+v/7//v//P/9////AAAAAAMAAwADAAMABAAFAAYA
CAAHAAcABwAHAAkACgAKAAoACgAMAA0ADgANAA4ADgAOABAAEwAZABwAGwAcABwAHAAd
ACAAIAAgACIAIwAlACYAKQApACkAKQArACsAKwArACoAKgArACoAKwAqACkAKQApACkA
KAAoACcAJgAjACEAIgAjACMAJAAgAB8AHQAbABoAGAAWABUAEwASABIAEAANAAwACgAH
AAkACAAHAAgABwAGAAUAAQADAAEAAAAAAAIAAgACAAIAAAD///7//P/9//7//f/+//3/
/f/8//v//f/8//r/+v/9//3//f/9//3//P/8//v//f/+////AQAAAAEAAQABAAIAAgAB
AAIABQAGAAgACAAGAAYABgAGAAkACgAKAAsACQAJAAkACgAKAAoACgAKAAwADAALAAoA
CQAIAAoACgAJAAkACgAKAAoACgAJAAgACAAHAAgACAAHAAcABgAGAAYABwAHAAcABwAH
AAcABwAIAAoACwAMAA0ADgARABMAFgAYABgAGQAZABkAGQAbAB4AIAAhACIAIQAiAB8A
HgAdABwAHQAdABsAGgAYABUAEgAPAA8ADAALAAoABwAGAAUABAABAAEAAAD///////8A
AAAA/v///////////////////wEAAQD+//3/+//8//z/AwASACcAQABfAIUAswDjAA4B
MgE8ASUB+ADDAIwATgAKANz/xv+7/7v/xf/O/9P/2//i/+j/7v/z//j//f8AAAMABQAE
AAQAAgACAAQABQAGAAYABgAHAAgACQAHAAYABwAGAAcACAAJAAoACgAKAAsACwALAAwA
DAAMAA8ADwAOAA4ADgAPAA8ADgARABEAEQARABEAEQARABIAFAAVABYAFwAXABgAGAAY
ABgAGgAbABwAHwAgACAAIAAeAB8AIwAkACcAKAAoACgAKwAuAC4ALgAvAC8AMAAwADIA
MwA0ADUANQA1ADUANQA1ADYAOAA4ADkAOAA3ADcAOAA3ADUANAA1ADYANQA1ADUANQA0
ADQAMQAxADAALwAtACwAKwArACgAJgAlACIAIAAgAB8AHQAeABwAGgAaABgAGAAYABUA
FwAVABQAFAASABIAEgASABEAEQARABAAEAAQAA4ADgANAA0ADAALAAwADAALAAwADAAL
AAoACQAMAAwADQANAAoACgAKAAsADAANAA0ADQAPAA4ADAAMAAsADAAOAA4AEAAQABAA
EAAQABAADwAPABEAEQARABIAEgASABIAEgAQABAAEAAQABIAEQAQABAADwAPAA8ADwAN
AA4ADgAOABAAEAAQAA8ADwAOAA4ADwAPAA8ADwAPAA4ADgAOABAAEAASABUAFwAbABsA
HAAdAB0AHwAgACAAIgAiACIAJQAnACcAJwAnACUAJwAlACQAJgAmACYAJgAiACAAHgAc
ABoAGAAWABQAEQAQAA8ADgALAAoACQAIAAgACAAIAAgABwAGAAUABAAEAAQABAAEAAUA
BgAHAA==
         </WaveFormData>
      </LeadData>
   </Waveform>
</RestingECG>
