# Supplementary material for: Detection of Left Atrial Enlargement Using a Convolutional Neural Network-Enabled Electrocardiogram
Source: Front Cardiovasc Med. 2020 Dec 17;7:609976. doi: 10.3389/fcvm.2020.609976 (PMC7773668; doi:10.3389/fcvm.2020.609976)
Supplement: Supplementary file 3 [file Data_Sheet_3.ZIP › normal2/1802017471_5380_00000010.XML]

<?xml version="1.0" encoding="Windows-1252"?>
<!DOCTYPE RestingECG SYSTEM "restecg.dtd">
<RestingECG>
   <PatientDemographics>
      <PatientID>1802017471</PatientID>
      <PatientAge>83</PatientAge>
      <AgeUnits>Years</AgeUnits>
      <Gender>Male</Gender>
      <PatientLastName>liangyaolin</PatientLastName>
   </PatientDemographics>
   <TestDemographics>
      <DataType>Resting</DataType>
      <Site>1</Site>
      <AcquisitionDevice>MAC55</AcquisitionDevice>
      <Status>Unconfirmed</Status>
      <Priority>Normal</Priority>
      <AcquisitionTime>09:43:47</AcquisitionTime>
      <AcquisitionDate>03-24-2017</AcquisitionDate>
      <CartNumber>1</CartNumber>
      <AcquisitionSoftwareVersion>009C</AcquisitionSoftwareVersion>
      <XMLSourceVersion>MAC5000 v1.0</XMLSourceVersion>
   </TestDemographics>
   <RestingECGMeasurements>
      <VentricularRate>75</VentricularRate>
      <AtrialRate>75</AtrialRate>
      <PRInterval>150</PRInterval>
      <QRSDuration>84</QRSDuration>
      <QTInterval>382</QTInterval>
      <QTCorrected>426</QTCorrected>
      <PAxis>78</PAxis>
      <RAxis>9</RAxis>
      <TAxis>56</TAxis>
      <QRSCount>12</QRSCount>
      <QOnset>211</QOnset>
      <QOffset>253</QOffset>
      <POnset>136</POnset>
      <POffset>185</POffset>
      <TOffset>402</TOffset>
      <ECGSampleBase>500</ECGSampleBase>
      <ECGSampleExponent>0</ECGSampleExponent>
   </RestingECGMeasurements>
   <Diagnosis>
      <Modality>Resting</Modality>
         <StatementCount>2</StatementCount>
         <LabelText>12SL ��ϳ���</LabelText>
      <DiagnosisStatement>
         <StmtFlag>ENDSLINE</StmtFlag>
         <StmtText>�������</StmtText>
      </DiagnosisStatement>
      <DiagnosisStatement>
         <StmtFlag>ENDSLINE</StmtFlag>
         <StmtText>���� ECG</StmtText>
      </DiagnosisStatement>
   </Diagnosis>
   <Waveform>
      <WaveformType>Rhythm</WaveformType>
      <WaveformStartTime>0</WaveformStartTime>
      <NumberofLeads>8</NumberofLeads>
      <SampleType>CONTINUOUS_SAMPLES</SampleType>
      <SampleBase>500</SampleBase>
      <SampleExponent>0</SampleExponent>
      <HighPassFilter>16</HighPassFilter>
      <LowPassFilter>150</LowPassFilter>
      <ACFilter>NONE</ACFilter>
      <LeadData>
         <LeadByteCountTotal>10000</LeadByteCountTotal>
         <LeadTimeOffset>0</LeadTimeOffset>
         <LeadSampleCountTotal>5000</LeadSampleCountTotal>
         <LeadAmplitudeUnitsPerBit>4.88</LeadAmplitudeUnitsPerBit>
         <LeadAmplitudeUnits>��V</LeadAmplitudeUnits>
         <LeadHighLimit>2147483647</LeadHighLimit>
         <LeadLowLimit>268435456</LeadLowLimit>
         <LeadID>I</LeadID>
         <LeadOffsetFirstSample>0</LeadOffsetFirstSample>
         <FirstSampleBaseline>0</FirstSampleBaseline>
         <LeadSampleSize>2</LeadSampleSize>
         <LeadOff>FALSE</LeadOff>
         <BaselineSway>FALSE</BaselineSway>
         <ExcessiveACNoise>FALSE</ExcessiveACNoise>
         <MuscleNoise>FALSE</MuscleNoise>
         <LeadDataCRC32>1034015717</LeadDataCRC32>
         <WaveFormData>
9P/0//T/9P/y//L/8v/y//X/9v/3//j/9v/2//b/9v/4//j/+P/4//r//P/+/wAAAQAC
AAMABAAIAAoADAAOABAAEAAQABAAEgAUABYAGAAaABoAGgAaABgAGAAYABgAFgAWABYA
FgATABIAEQAQAA8ADgANAAwACQAIAAcABgAEAAIAAAD+//3//P/7//r/+P/2//T/8v/y
//L/8v/y//D/8P/w//D/7f/s/+v/6v/s/+z/7P/s/+v/6v/p/+j/6v/q/+r/6v/q/+r/
6v/q/+j/6P/o/+j/6v/q/+r/6v/q/+r/6v/q/+r/6v/q/+r/7P/s/+z/7P/s/+z/7P/s
/+7/7v/u/+7/7f/s/+v/6v/s/+z/7P/s/+7/7v/u/+7/7P/s/+z/7P/v//D/8f/y//H/
8P/v/+7/7//w//H/8v/y//L/8v/y//D/8P/w//D/8f/y//P/9P/z//L/8f/w//D/8P/w
//D/8v/y//L/8v/x//D/7//u/+//8P/x//L/8P/w//D/8P/y//L/8v/y//D/8P/w//D/
7v/u/+7/7v/x//L/8//0//P/8v/x//D/8P/w//D/8P/w//D/8f/x//D/7v/t/+z/8P/x
//L/8//x//D/7//v/+//8P/w//H/8v/z//P/8//z//P/9P/2//j/+v/7//v/+v/5//j/
9//1//X/8v/v/+//7f/r/+3/7P/r/+r/6f/s/+3/7v/v/+3/7P/s/+v/7P/s/+3/7v/s
/+z/7P/s/+n/6f/p/+n/6//s/+z/7f/v/+z/6f/o/+f/4//j/+X/7P/z//X/+f8DAA0A
FQAfACwAOABBAEkATgBTAFMASAA9ACwAHAATAAsA/v/y/+v/6f/p/+n/7//z//X/9v/0
//P/8f/x/+//8f/v/+//7//x//H/8//z//D/8P/x//H/8v/y//P/9P/0//P/8v/x//P/
8//z//P/9f/1//X/9f/z//T/9P/0//X/9v/3//j/9v/1//P/8v/1//X/9v/2//j/+P/4
//j/9v/2//f/+P/6//r/+v/7//v/+v/5//j/+v/7//z//f/+////AAABAAEAAQAAAAEA
BAAGAAgACgAJAAkACwALAA8AEQAVABcAGwAdAB8AIQAeAB4AIAAfACAAIgAkACUAJQAk
ACMAIgAiACIAIQAhAB8AHQAcABwAFwAXABYAFAAUABIAEAAOAA0ACQAGAAQABQACAAIA
AAAAAAAA/v/8//r/+v/5//f/+P/4//j/+P/3//b/9P/z//T/9P/0//P/8//z//L/8v/w
//D/7v/w//H/8v/z//T/8//z//P/8//x//L/8v/x//P/8//z//P/8v/x//D/7//x//L/
8v/z//L/8f/w//D/8v/y//P/8//0//X/9P/4//X/9P/z//L/8//0//X/9v/0//T/9P/0
//b/9//4//j/9v/4//j/9//1//b/9v/3//n/+P/4//j/9f/0//T/9P/3//f/9//3//b/
9v/3//f/9f/0//L/8f/0//b/9//4//f/9f/0//P/8f/x//H/8v/1//X/8//z//H/8P/w
//L/9P/0//T/9P/x//H/8f/y//L/8//z//P/8//z//L/8v/w//D/8P/w//H/8f/x//H/
8//z/+//7//w//L/8v/y//L/9P/1//X/9f/y//L/8v/z//P/8//z//L/8P/w//H/8f/0
//T/9f/2//f/9//3//f/9f/2//j/+f/7//z//P/9//r/+f/4//f/+P/2//T/8//x/+//
8f/x/+//7//v/+//8f/x//H/8P/u/+//7//v/+//8P/x//L/8f/w/+//7f/t/+3/7f/u
/+//7//w//H/8v/r/+b/5//l/+X/6//y//f/+/8BAAcACwAXACUAMAA8AEcATwBUAFcA
VQBKADkAKgAaAA0ABwD+//L/6f/n/+n/6//v//P/9f/4//b/9f/1//P/7//w/+//8P/x
//L/8//2//f/9P/0//X/9f/3//b/9v/2//b/9f/0//P/9f/1//X/9f/2//f/+P/5//b/
9v/1//T/9v/2//b/9v/5//n/+P/4//f/9//4//j/+v/6//r/+v/4//j/+f/6//z//P/8
//3//P/8//z//P///////////wAAAQACAAMAAgADAAMABQAGAAgACgAMAA0ADQAPAA8A
EAARABQAFQAXABkAGwAdAB0AHgAhACEAIwAkACUAJQAlACQAIwAiACIAIgAhACEAIQAf
AB4AHgAaABkAFwAUABMAEgARABAADgALAAkACAAHAAQABAACAAAAAAD+//z/+v/6//n/
9//4//j/+P/4//f/9v/0//P/9P/0//T/8//1//X/9P/0//L/8v/w//L/9P/0//T/9P/x
//H/8f/x//H/8v/y//H/8//z//P/8//w/+//7v/t//D/8P/v/+//7f/t/+3/7v/u/+7/
7//v//H/8f/v//L/8f/w/+//7v/w//L/9P/2//X/9P/z//L/8v/z//T/9P/0//b/9v/1
//T/9P/z//P/9f/0//T/9P/y//D/7//u//D/8f/y//P/8v/y//P/8//w//D/7//v//H/
8v/y//L/8v/x//H/8f/v/+//7//w//H/8f/v/+//7//u/+7/8P/y//L/8v/y/+3/7f/t
/+7/7v/v/+//7//w//H/8f/y/+//7v/t/+z/8f/y//H/8P/v/+7/7P/t/+3/7f/u/+7/
7v/v/+3/7f/t/+z/7v/u/+//7//w//D/8f/y//L/8f/w/+//8f/y//T/9f/0//T/8//z
//X/9f/1//X/9f/y/+//7f/r/+n/6//r/+3/7f/t/+3/6//r/+v/6v/q/+v/6//r/+z/
7P/s/+z/6//q/+n/5//o/+n/6v/s/+r/6f/p/+n/6P/p/+r/5//l/+P/3//c/+X/8f/1
//n/AwANABUAHgAoADEAOwBEAE0AVQBUAEsAPAAsABsACQD8//L/5//l/+f/6f/p/+n/
6//s/+r/6//r/+3/7//v/+3/7f/t/+r/6f/q/+n/6//s/+7/7//t/+z/7P/s/+v/6//r
/+v/7f/t/+3/7f/r/+v/6//r/+3/7v/u/+7/7v/u/+7/7v/t/+3/7P/s/+7/7//x//L/
7//u/+3/7P/t/+7/8P/y//D/8P/w//H/8P/w//D/8P/z//P/8//z//T/9f/2//f/+P/5
//n/+//7//z//f/+//7///8CAAMABwAJAA0ADwAOAA8AEAARABEAEgAVABUAFQAWABcA
FwAaABoAGgAaABwAHAAbABsAFwAVABQAFAATABMAEgAQAA4ADAAKAAgABwADAAAA/v/+
//z//f/8//j/+P/2//T/9v/2//X/8//x//D/7//u/+7/7v/t/+3/8P/w//D/7//u/+3/
6//q/+v/7P/r/+7/7v/u/+7/7v/r/+v/6//r/+3/7v/u/+3/6//r/+v/6//t/+3/7f/t
/+7/7v/t/+3/6//r/+v/7P/t/+7/8P/x//D/7//s/+7/8P/w//D/8P/w//D/8P/w/+7/
7v/u/+7/8P/x//L/8v/u//D/8P/v//D/8v/z//X/8//y//L/8v/x//D/8P/w//P/8//z
//P/8f/w//D/7//v//D/8P/x//H/8v/y//L/8P/v/+//7//w//H/8v/0//T/8//w/+//
8P/w//H/9P/z//L/8f/w/+//7//v//D/8P/x//H/8f/x//H/8P/w//L/8v/y//L/9//2
//P/8v/x//D/8v/z//P/8//0//T/9P/1//T/8//y//D/8f/y//T/9f/1//T/9P/0//f/
9//3//f/9//4//r/+//8//z/+//7//3//f/9//3/+//4//X/8//y//H/9P/1//T/8//y
//H/7//v/+//7v/x//P/9P/1//P/8v/x//D/8f/y//P/8//z//P/8//0//P/8f/w/+//
8v/z//D/6//p/+f/6f/q//H/+/8HAA8AFQAZACEAKgA0AD8ASwBUAFsAXQBUAEUANAAk
ABUABwD8//b/8//z//P/8f/v//H/8f/y//L/8//3//v/+//5//X/8//x//P/8//1//X/
9v/2//f/9//2//T/8//y//T/9f/2//f/9//3//f/9//3//f/9//3//f/+P/4//j/9//2
//X/9P/4//n/+f/6//j/9//3//b/+P/4//j/+P/4//j/+f/6//j/+P/4//n//f/+////
AAAAAP///v/9//7///8AAAEAAgADAAMABQAFAAYABwAIAAwADQAQABEAEAARABQAFQAX
ABkAGwAdAB8AIAAjACMAIgAiACIAIQAjACQAJQAmACQAJAAjACMAIQAfAB4AHgAcAB0A
HQAcABcAFAARAA4AEAAPAA8AEAAOAAoACQAGAAYABgAEAAIAAgACAAEA//////7//f/8
//3//v/+/////f/8//v/+f/5//n/+P/4//n/+v/5//z//P/8//z//P/9//3//f/9//z/
/P/7//n/+f/5//n/+f/6//v//P/9//3//P/6//n/+v/7//z//v/9//z//P/7//3//f/7
//7//v/+//7//v/8//z//P/8//7//v/+//7//P/9//7//v/+/wAAAAD//wEAAgACAAMA
AgAAAP///v8AAAAAAQACAAIAAQAAAP///v/+/////////wAAAAABAP///v/8//r/+//7
//z//f/9//3//f/+//3//f/7//v//P/8//3/AAD///7//f/8//z//f/+/wAA/f/9//z/
+//7//v/+v/6//v//P/9//7//v/9//z/+///////AQABAP7//f/8//v/+v/7//3//v//
//z//P/8//3/+//7//v/+v/7//z//v////7//v///wAAAQABAAEAAQABAAIABAAFAAYA
BgAFAAUABgAHAAgACQAIAAQAAAD9//v/+f/7//v/+f/5//n/+f/7//v/+//6//r/+//7
//v/+P/4//j/+P/4//j/+P/3//j/+f/6//z/+//5//j/9//6//3/+P/z//H/7f/p/+7/
9////wcADwAVAB0AIwAqADQAPwBHAFQAYQBlAGQAWQBKADYAJQAXAAwAAgD7//n/+f/3
//X/+f/7//r//P8BAAMAAQD///3/+//7//v/+//7//3//f/8//z//f/9//v/+v/6//r/
/P/9//7////+//3//P/7//z//f/+//////8AAAAAAAD///7//f/8//7//////wAA////
/wAAAAACAAIAAgACAAIAAgADAAQAAgACAAIAAwAFAAYABwAIAAcABwAHAAcABgAHAAgA
CQAKAAsACwANAAsADAANAA4AEwAVABkAGwAbABsAHQAdAB8AIQAjACUAJwAoACsAKwAp
ACoAKwArAC0ALgAvADAALwAuACwAKwApACcAJgAmACQAJQAlACQAHwAcABkAFgAXABUA
FAAUABEADgAOAAwACgAKAAgABgAIAAgABwAFAAQAAgAAAP7///8AAAAAAQAAAAAAAAD/
//3//f/8//z//f/+//3/AAD9//z/+//6//r/+//8//3/+//8//z/+//7//v/+//7//3/
/f/9//3//f/8//r/+f/6//v//P/+//3//P/8//v/+f/5//f/+v/7//z//f/+//3//P/7
//r//P/8//z//P/7//v/+//6//j/+v/6//n/+f/6//r/+//6//j/9//2//b/9v/3//j/
9//3//f/9//3//j/+v/7//r/+v/5//n/9v/2//X/9P/3//f/+P/5//f/9//3//j/9//3
//X/9f/3//b/9v/4//f/9v/1//T/9P/1//b/+P/3//f/9v/1//f/9//2//b/+P/4//j/
+P/2//X/9P/z//f/+P/4//j/+P/4//X/9f/0//P/9f/2//f/+f/4//f/9v/0//b/9v/3
//f/+P/4//n/+v/6//n/+P/3//n/+v/8//3//P/8//v/+//7//v/+//7//z/+v/4//f/
9P/x//L/8f/y//P/9P/1//T/8//y//D/8v/z//P/8//0//T/9P/0//H/8P/v/+3/7//x
//P/9v/1//P/8v/x/+7/6//s/+3/6f/n/+X/6P/v//P/+/8FAA0AFQAhADAAOAA/AEUA
TABXAFsAVgBJADgAKgAZAAkA/v/y/+n/6f/t/+//7//z//P/8v/w/+3/7f/x//H/8//x
//H/8f/w/+//8P/v/+//8P/y//P/8//y//L/8v/x//H/8f/x//P/8//z//P/8f/x//H/
8f/z//T/9P/0//L/8v/y//L/8f/x//D/8P/0//X/9//4//f/9v/1//T/9P/0//X/9v/4
//j/+P/5//n/+P/3//b/+P/5//r/+//6//v//P/9//7//////wEAAgAEAAYACAAIAAkA
DAANABAAEQAUABUAFAAVABYAFwAYABoAHgAfAB0AHgAfAB8AIAAgACAAIAAiACIAIQAh
AB4AGwAZABgAFgAXABcAFgAUABIAEAAOAAwACQAHAAYABwAEAAQAAgD///7/+//4//r/
+v/5//f/+f/4//f/9v/0//T/8//z//b/9v/2//X/9P/z//H/8P/y//L/8P/y//T/9P/0
//T/8v/x//D/7//w//L/8//z//H/8f/x//H/8//z//P/8//2//b/9f/1//L/8f/w//D/
8f/y//T/9f/0//P/8P/y//P/9P/1//b/9v/2//b/9v/0//T/9P/0//X/9//5//r/9f/2
//X/8//1//b/9v/3//f/9v/2//b/9f/0//T/9P/3//f/9//3//X/9P/0//P/9P/0//P/
8//z//T/9P/0//b/9f/1//X/9f/1//X/9v/2//X/8v/x//L/8v/z//b/9P/0//T/9P/v
/+//7//w//P/9f/2//f/9v/1//P/8v/z//T/9f/2//X/9f/1//X/8//u//H/8v/z//T/
9P/1//X/9f/y//L/8v/z//X/9f/1//T/8//y//L/8f/0//T/9f/2//n/+f/5//n/9//4
//r/+//9//7//v////z/+//6//n/+//4//X/8//z//H/8//z//H/8f/x//H/9P/1//b/
9v/0//P/8f/v/+7/7v/u/+7/7//w//H/8f/v/+//7//w//L/8f/x//H/8P/v/+z/6f/n
/+f/6//s//H/9//9/wUACQARAB8AKgAyAD8ASQBSAFkAWwBWAEkAOAAqAB0AEQAGAPb/
6//t//H/7f/r//H/9//4//b/9f/1//P/8f/z//H/8f/x//P/8//1//X/8v/y//P/8//1
//T/9P/0//P/8//z//P/9f/1//X/9f/3//f/9//3//b/9v/1//T/9v/2//b/9v/1//X/
9P/0//X/9f/2//b/+P/4//j/+P/2//b/9//4//n/+v/7//3//f/8//v/+v/7//v/+//7
//7///8AAAEA//////7///8CAAQABgAIAAgACQAMAA0ADAANABAAEQAUABcAGgAdABwA
HAAeAB0AHgAgACIAIwAiACIAIgAiACIAIgAhACEAIQAfAB4AHgAaABkAFwAUABMAEgAR
ABAADgALAAkACAAJAAYABgAEAAIAAgAAAP7//f/8//r/9//5//j/9//2//b/9v/1//X/
9v/2//b/9f/2//f/9//4//f/9v/z//T/9v/2//b/9v/3//f/9//3//b/9v/1//P/9f/1
//X/9f/z//P/8//z//X/9v/2//f/9v/1//T/9P/2//b/9//3//f/9//1//j/9v/2//b/
9v/3//j/+f/6//n/+P/3//b/+P/5//r/+v/4//r/+v/5//f/+P/4//n/+v/6//v//P/6
//j/9//2//n/+f/5//n/+v/6//v/+//5//j/9v/1//b/+P/5//r/+f/3//b/9f/1//X/
9f/2//f/9//1//X/9f/0//T/9v/3//j/+f/6//X/9f/1//b/9P/1//X/9f/4//n/+f/6
//f/9v/1//T/9v/3//j/+f/6//f/9P/z//T/9P/0//T//P/4//f/9v/1//T/9P/1//X/
9f/2//b/9v/3//b/9f/0//L/8//0//b/9//2//b/9//4//v/+//7//v/+//8//7////+
//7//f/9//7///8AAAEAAAD8//j/9f/z//H/8//z//T/9f/2//f/9v/1//T/8v/z//X/
9v/3//T/9P/0//T/9P/0//T/8//z//P/8//0//P/8f/w/+//8v/x//D/7f/p/+n/5//m
/+3/9f///wcAEQAXAB0AJAAyAD8ARQBOAFcAXQBaAE8APAAmABkADQACAPb/8f/x//P/
9f/x/+//8f/y//D/8f/1//f/+f/3//X/9f/1//T/8//0//P/9f/2//j/+f/2//T/8//y
//X/9f/1//X/9//3//f/9//1//X/9f/1//f/+P/4//j/9//2//X/9P/2//f/9//4//f/
9//4//j/+P/4//j/+P/6//r/+//8//v/+v/5//n//P/8//z//P/9//3//f/9//z//f/+
////AQADAAQABwAFAAYABwAIAAoACwAOAA8AEgATABYAFwAYABkAGgAbABwAHgAiACMA
IQAiACMAIwAkACQAJAAkACYAJgAlACUAIQAfAB4AHgAcAB0AHQAcABkAFgATABAAEgAP
AA0ADAANAAoACgAIAAUABAABAP7///8AAAAA///9//z/+//6//r/+v/5//n//P/8//z/
+//6//n/9//2//f/+P/3//r/9//2//X/9P/1//X/9f/1//b/+P/5//n/9//3//f/9//5
//n/+f/5//n/+P/2//X/9//3//f/+P/4//j/+f/5//n/+f/3//r//P/8//z//P/7//r/
+f/4//n/+v/7//z/+v/7//z//P/4//r/+v/5//r//P/9/////f/8//z//P/9//z//P/8
//3//f/9//3/+v/6//v/+//8//z/+//7//n/+v/6//r//P/7//v/+//7//v/+//8//v/
+//5//n/+//6//r//P/5//j/9//2//T/9f/2//j/+v/7//v/+//6//n/9//2//n/+v/7
//z/+v/5//j/9//6//n/+P/5//z/+v/4//f/9v/1//T/9P/1//X/9f/z//L/8f/x//L/
8//0//T/9P/0//X/9f/1//T/9P/0//b/9//4//n/9//4//r/+//8//z/+//7//3//f/9
//3/+v/2//L/7//v/+//8//1//T/8//y//H/8f/x//H/8P/y//P/8//z/+//7v/t/+z/
7v/w//L/8//x//H/8f/y//D/7//v/+//8P/z//T/7//p/+H/3//o//P/+/8DAAkADQAR
ABkAJAAyAD0ARQBOAFkAXQBaAE8APAAoABkADwAEAPr/9f/v/+v/6//r/+3/7//y//j/
9//z//X/9f/z//H/8f/x//H/8f/z//P/8v/y//P/8//z//L/8v/y//T/9f/2//f/9P/z
//L/8f/y//P/9P/1//X/9v/2//b/9P/0//T/9P/3//f/9v/2//b/9f/1//T/9f/2//f/
+P/3//b/9v/2//j/+P/4//n//P/8//z//P/8//v/+v/5//z//f/+////AAABAAEAAwAB
AAIAAwAEAAgACQAMAA0ADAANABAAEQAVABcAGQAbAB0AHgAhACEAHwAgACEAIQAkACQA
JAAkACMAIgAgAB8AHwAfACAAIgAeAB0AGwAYABUAEgAPAAwADwANAAwADAAKAAYABQAC
AAIAAgAAAP7//v/+//3/+//5//j/9//2//j/+P/3//f/9v/2//b/9f/2//f/9//4//b/
9v/0//b/9f/0//P/8v/0//X/9v/3//b/9v/1//P/9f/1//X/9f/1//X/9f/1//T/9P/z
//P/9P/1//b/+P/2//T/8//x//P/9f/1//r/+v/6//r/+v/5//j/9//2//f/+P/5//r/
9//3//f/9v/1//j/+f/5//n/+v/6//v/+f/4//j/+P/5//r//P/+//3/+//5//f/+P/4
//n/+f/6//r/+f/5//j/+P/3//b/+P/5//v//f/6//n/+P/4//v/+//5//n/+//6//r/
/P/7//r/+f/4//j/+f/6//z/+f/5//j/9//5//n/+P/4//r/+v/6//r/8//1//X/9v/3
//j/+f/6//n/+f/4//f/+P/4//j/+f/5//n/+f/4//b/9v/3//f/+v/6//v//P/9//3/
/f/9////AAACAAMAAgACAAEAAQAAAP///v/9/wAA/v/8//v/9v/z//T/8//2//f/+P/5
//f/9//3//b/9v/3//f/9//4//j/+P/4//X/9P/z//H/8v/z//T/9v/2//X/9f/1/+7/
7//u/+3/7f/r/+3/8P/3//v/AwALABEAGwAnADIAPABFAE0AVABZAFkAUgBFADgAKAAb
AA8ABAD2/+v/6//x//P/9f/3//n//P/4//f/9f/1//f/+P/3//j/+f/4//f/+P/3//X/
9P/0//P/9f/2//j/+v/5//f/9f/z//X/9//5//v/+v/5//j/9//5//r/+v/6//r/+v/6
//r/+v/5//f/9v/4//n/+//8//r/+v/6//r/+v/6//v//P/+//7//v////7//v/+//7/
//////////8AAAEAAgADAAQABQAFAAcACQAKAAsADAANAA0ADwAPABMAFQAZABsAHAAd
AB4AHwAfACAAIwAjACUAJgAnACcAJQAkACMAIgAjACQAJAAlACEAHwAeAB4AGwAbABoA
GAAXABYAFQAUABEADQAKAAgACgAIAAkACAAFAAQAAQD+/wAAAAD///3//f/8//v/+v/6
//r/+f/5//3//v///////v/9//v/+v/6//r/+P/6//z//P/8//z/+v/5//j/9//4//r/
+//7//n/+f/5//n/+f/5//n/+f/7//z//P/9//z/+//6//r/+//8//7////8//v/+P/6
//v//P/9//7/AAAAAAAAAAD///7//f/8//3///8BAAIA//8AAP///f///wAAAAABAAMA
AgACAAIAAAD+//3//P8AAAEAAgADAAEAAAAAAP///v/+//3//f///wAAAAAAAP///f/8
//v//v///wAAAgACAAEA/v/9//3//P/8//7//v/+//7//v/5//n/+f/6//v//f/+////
/v/9//v/+v/8//z//P/8/////////////v/7//j/9//+/wIAAAD+//3//P/7//r/+v/7
//v/+//7//z//f////7//f/8//r/+//8//7////+//7///8AAP//////////AAACAAUA
BwAHAAYABAADAAQABQAGAAcABQACAP///f/9//v//f/9//v/+//7//v/+f/5//n/+P/6
//v/+//7//j/+P/4//j/+P/4//j/9//4//n/+v/8//n/9//2//X/9v/3//T/8f/x/+//
6//u//f/AQAHAA0AEwAbACcAMgA+AEcATwBYAF8AYwBcAE8APgAsABsADQAEAPr/8//1
//n/+f/3//X/9f/0//j///////v//f/7//n/+f/5//f/9//5//n/+f/6//z//f/8//r/
+f/4//n/+f/5//n/+v/7//z//f/8//v/+v/5//v//P/8//z//P/8//z//P///////v/+
//////8AAAAA///+//3//P///wAAAgAEAAIAAgACAAMAAgACAAIAAgAFAAUABQAFAAUA
BQAFAAUABwAJAAoADQANAA4ADwAQABIAEwAWABcAGAAZABwAHQAdAB8AIQAjACQAJgAq
ACsAKQAqACsAKwAsACwALAAsAC4ALgAtAC0AKgAnACUAJAAkACUAJQAkACAAHgAcABoA
GgAXABUAFAATABAAEAAOAAsACgAHAAQABwAIAAgABwAFAAQAAwACAAIAAgABAAEAAAAA
AAAA///9//3//P/8////AAD//wIA///+//3//P/9//3//f/9////AAAAAP///P/7//r/
+f/7//3///8BAP///v/8//v//P/9//7/AAD+//7////////////9/wAAAgACAAIAAgAB
AAAA///+////AAABAAIAAgADAAQABAABAAIAAQD//wEAAgACAAMAAAD+//3//P/8//z/
/f/+/////////////f/8//z/+//8//z/+//7//n/+v/6//r//P/7//v/+//8//3//v8A
AP///f/5//f/+P/4//n//P/6//r/+v/6//n/+f/5//r/+P/5//n/+f/3//f/9v/2//f/
+P/5//r//f/3//L/9P/2//j/+v/6//v/+//7//n/+P/3//f/+P/5//r/+v/5//j/+P/3
//r/+v/7//z//v///wAAAQD///7//v/9////AAAAAAEAAQABAAEAAQABAP7/+//5//j/
9//6//v/+v/5//j/9//4//n/+v/6//j/+f/5//n/9//2//X/9P/1//b/9//3//b/9f/0
//T/9//3//j/+f/2//X/9P/x/+3/6f/r//D/9//9/wMABwALABMAGwAmADIAPwBJAFIA
WQBhAGAAVQBGADgAJwAbABAABAD5//P/9f/1//P/8//5//z//P/7//n/9f/1//f/9f/1
//X/9v/3//r/+//3//b/9v/1//f/9v/2//b/+P/5//r/+//6//n/+P/3//j/+f/6//v/
+v/6//n/+P/6//r/+v/6//v/+//6//r/+v/5//n/+P/5//r/+//8//r/+v/7//z//v/+
//7///8AAAAAAAAAAP//////////AgADAAQABQAEAAUABQAHAAcACAAJAAoADAANABAA
EQAQABEAFAAVABgAGwAeACEAHwAeAB8AHQAfACIAJQAnACgAKAAoACgAJgAmACUAJQAm
ACUAJQAmACEAHwAcABgAGQAYABcAFgAUABEADwAOAAsACAAIAAYABQAGAAUABAABAAAA
/v/7//z//P/8//z//P/8//v/+//7//r/+f/3//j/+f/5//r/+f/4//X/9v/4//j/+P/4
//f/9//3//f/9//4//j/9//5//n/+f/5//j/9//2//X/9//4//j/+f/5//n/+f/6//n/
+P/4//f/+v/7//r//v/9//z/+//6//z//P/8//z//P/8//z//P/6//v//P/8//3/AAAB
AAEA///+//z/+//8//z//f/+//3//P/8//z/+//7//v/+//9//7/AAABAP3//P/6//n/
+v/8//3//v8AAP////////z/+//6//r//v////7////9//z//P/+//z//P/8//z/+v/7
//z//v/9//3//P/7//z//f/9//7//P/8//z//P/9//3//f/9/wEA///9//3//f/8//v/
+v8CAA==
         </WaveFormData>
      </LeadData>
      <LeadData>
         <LeadByteCountTotal>10000</LeadByteCountTotal>
         <LeadTimeOffset>0</LeadTimeOffset>
         <LeadSampleCountTotal>5000</LeadSampleCountTotal>
         <LeadAmplitudeUnitsPerBit>4.88</LeadAmplitudeUnitsPerBit>
         <LeadAmplitudeUnits>��V</LeadAmplitudeUnits>
         <LeadHighLimit>2147483647</LeadHighLimit>
         <LeadLowLimit>268435456</LeadLowLimit>
         <LeadID>II</LeadID>
         <LeadOffsetFirstSample>0</LeadOffsetFirstSample>
         <FirstSampleBaseline>0</FirstSampleBaseline>
         <LeadSampleSize>2</LeadSampleSize>
         <LeadOff>FALSE</LeadOff>
         <BaselineSway>FALSE</BaselineSway>
         <ExcessiveACNoise>FALSE</ExcessiveACNoise>
         <MuscleNoise>FALSE</MuscleNoise>
         <LeadDataCRC32>557612391</LeadDataCRC32>
         <WaveFormData>
+P/4//j/+P/5//r/+//8//7//v/+//7/AQACAAMABAAGAAgACgAMABAAEgAUABYAGQAc
AB8AIgAmACgAKgAsADAAMgA0ADYAOAA6ADwAPgBAAEAAQABAAEIAQgBCAEIAQQBAAD8A
PgA7ADoAOQA4ADYANAAyADAALAAqACgAJgAkACIAIAAeABsAGAAVABIADwAOAA0ADAAJ
AAgABwAGAAMAAgABAAAA/v/+//7//v/9//z/+//6//r/+v/6//r/+P/4//j/+P/2//b/
9v/2//j/+P/4//j/9v/2//b/9v/3//j/+f/6//z//P/8//z//P/8//z//P/+//7//v/+
//z//P/8//z//v/+//7//v8AAAAAAAAAAAAAAAAAAAAAAgACAAIAAgAAAAAAAAAAAAIA
AgACAAIAAgACAAIAAgAAAAAAAAAAAAEAAgADAAQAAwACAAEAAAACAAIAAgACAAEAAAD/
//7//v/+//7//v/+//7//v/+//z//P/8//z//P/8//z//P/8//z//P/8//v/+v/5//j/
+f/6//v//P/6//r/+v/6//r/+v/6//r//P/8//z//P/+////AQACAAQABAAEAAYABwAJ
AAkACAAIAAoADAAPABEAEgASABIAEQATABQAFAAWABcAFwAWABMAEwATAA8ADgAOAA0A
DAAJAAcABAAAAP3/+v/3//b/+P/1//X/9f/z//L/8f/w//D/8P/w/+//8f/w//D/8P/u
/+7/7v/u//D/8P/v/+//7//w//D/8P/y//T/9v/4//7/BQAJAAcACQARAB0AJAAuADYA
OgBCAFAAWgBfAGIAWQBEADYALwAfAP//2//K/8j/zP/a/+v/9P/3//n/+f/7//r/+P/6
//n/9//3//j/9f/0//T/9P/2//b/9v/2//b/9//3//f/8//z//T/9f/1//X/9f/1//b/
9v/2//b/9v/2//b/9v/5//r/+v/6//j/9//3//f/+f/5//n/+f/6//r/+v/6//r/+v/6
//v//f/9//3//f/8//z//P/9//7/AAAAAAAAAgAEAAQABAAFAAgACQAJAA4AEAASABMA
EwAVABcAGQAbAB4AIQAjACYAKgAvADMANAA2ADkAPgBAAEAAQgBGAEQARABEAEUARwBJ
AEoASwBJAEcARwBIAEYAQgBAAD8APgA+ADwAOAAyADEALQAtACoAJwAjACEAIQAeABwA
GQAWABMAEAAMAA0ADQAMAAkABwAGAAMAAwADAAIAAQAAAAAAAAAAAP7//P/8//r/+f/6
//r/+//8//r/+f/5//j/+f/6//v//P/8//z//f/9//v/+//7//v//f/9//3//v/+//7/
/v8AAAAAAAABAAEAAQABAAEAAgAAAAAAAQABAAQABQAFAAUAAwADAAMAAwABAAIAAwAD
AAQABAAFAAUABQAFAAQABAAGAAYABQAFAAQABAADAAIABAAEAAQABAACAAIAAgACAAAA
////////AAAAAAEAAgAAAAAA/////wEAAQABAAEA/v/+//7//v/8//r/+v/6//z//P/9
//3/+v/6//v/+//4//j/+f/5//r/+v/5//r/+v/8//r/+v/9//3//f/8//n/+f/4//f/
+f/7//v//f/+//z//P/8//z//v8BAAMABAAGAAYACAAJAAgABwAFAAQABwAKAA4AEQAR
ABAADwAPABEAEgASABIAFQAVABQAEwATABMADwAMAAoACQAIAAcABQACAP7/+//4//X/
9P/0//L/8//0//X/8//x/+//7v/w//D/7//v/+7/7v/u/+7/7P/s/+z/7P/u/+3/7f/t
/+z/7P/s/+z/9P/y//T//v8DAAUABwALABMAGwAkACoALgA2AEIATgBUAFcAVgBHADQA
KgAjABEA8//X/8b/xv/Q/9z/6f/y//X/+f/5//n/+P/4//j/9//3//X/9P/z//L/8v/y
//L/8v/y//L/8//1//b/9//0//P/8//z//X/9f/1//X/9P/0//T/9P/0//T/9P/0//b/
+P/5//r/9v/1//X/9f/4//n/+v/7//z//P/8//z/+v/6//r/+/////////////7//v/+
////AAACAAIAAgAEAAYABgAGAAUACAAJAAkADQAQABMAFQAXABkAGwAdAB8AIgAlACcA
JwAqAC4AMQAyADQANwA8AD4APgBAAEQAQgBCAEIAQwBCAEMAQwBDAEMAQQBBAEIAQAA8
ADoAOQA6ADoAOAA0AC4ALQApACkAKAAlACEAHwAdABoAGAAVABEADwANAAoACgALAAsA
CQAHAAYAAwADAAEAAAD///7/AAAAAAAA/v/8//z/+v/5//n/+P/4//j/9f/1//b/9v/4
//j/+P/4//j/+P/5//n/+P/3//b/9f/3//f/9//4//f/9v/1//b/9v/2//f/9//5//n/
+f/6//j/+P/5//n/+v/7//v/+//9//3//f/9//z//P/8//v//P/8//3//f/8//v/+f/4
//n/+v/6//v/+f/6//r/+v/5//j/9//2//X/9v/3//j/9v/1//X/9f/3//b/9v/2//P/
8v/w/+//8v/z//T/9f/0//T/9P/0//P/8P/v/+7/8P/w//H/8f/u/+7/7//v/+7/7v/v
/+//7//u/+z/7P/q/+z/6v/q/+3/7f/t/+z/7v/s/+z/7P/s/+z/8P/z//X/9v/0//T/
9v/3//f/9//2//b/+f/8/wAAAwACAAIAAgADAAUABgAGAAYABQAFAAQAAwAFAAUAAQD+
//7//f/8//v/9//0//D/7f/r/+n/6f/q/+T/4//i/+H/4v/h/+D/4P/g/+D/3//f/9z/
3P/c/9z/3f/e/9//4P/d/9v/2v/Z/9v/3P/d/97/4P/i/+D/4v/n/+//8//z//v/CQAW
ABgAHAAiACYALAA4AEEASABHADQAGgALAAEA7//R/7T/pP+m/7L/v//O/9n/2//b/9//
4v/k/+T/5f/l/+P/5P/i/+D/3//e/+D/4P/g/+D/4P/h/+H/4f/f/9//4P/h/+H/4f/h
/+H/4P/g/+D/4P/i/+L/4v/i/+L/4v/h/+D/4f/h/+L/4//l/+X/5f/l/+T/5P/k/+T/
5v/m/+b/5//p/+n/6f/p/+r/6v/q/+v/7v/w//D/8P/v//D/7//u//L/9v/4//n/+//8
//3//f/9////AQADAAYACgAOABEAEQAUABgAGwAgACIAJQAqACsAKgArAC4ALgAuAC4A
LwAxADMANAA1ADMAMQAxADIAMwAwAC8ALwAtACwAKQAkACAAHwAbABsAGgAXABMAEQAN
AAoACAAFAAUAAwABAP7/+//7//r/9//3//b/8//z//H/8P/v/+7/7f/s/+v/6P/p/+r/
6f/p/+n/6P/o/+j/5//n/+j/6P/o/+j/6P/o/+f/5v/m/+X/5v/n/+j/6f/n/+f/5//o
/+n/6v/r/+7/7v/u/+//7//t/+3/7f/u//D/8P/x//H/8P/x//H/8f/x//H/8f/x//L/
9P/2//f/9f/0//T/8//0//X/9f/2//T/9P/z//P/8//0//T/9P/0//T/9P/0//D/8P/w
//D/8v/x//H/8f/x//D/8P/w/+7/7v/t/+3/7//v/+//7//s/+z/7P/s/+3/7P/t/+7/
7P/s/+3/7f/s/+z/7f/t/+z/7P/t/+3/6//q/+j/6P/p/+z/6//s/+z/6//q/+j/6v/s
/+7/7v/u/+7/7//x//L/8v/y//L/9P/1//n/+f/4//j/+P/6//3///8BAAIAAwAFAAUA
BgAGAAYABwAHAAYABQAHAAcAAwAAAP///f/7//n/+f/2//L/7//s/+n/6P/o/+T/4//i
/+H/4v/h/+D/4P/e/97/3f/d/97/3v/e/97/3v/e/97/3v/e/93/3f/d/97/3v/e/97/
3v/g/+D/5P/t//f/+//7/wEADQAYAB4AJAAoADIAQABMAFMAVABJADIAIAAVAAUA6f/N
/7r/tP+6/8b/1//g/+P/4//l/+n/6v/q/+b/4//l/+X/5v/j/+L/4v/i/+T/5P/k/+T/
4v/j/+P/4//i/+P/5f/n/+b/5f/k/+P/5v/m/+b/5v/m/+b/5v/m/+X/5v/m/+b/5f/l
/+b/5//p/+n/6f/p/+r/6v/q/+r/7P/s/+z/7f/u/+3/7P/r/+3/7v/v//H/8P/y//L/
8v/0//b/9v/2//n//P/9//3//f/+//////8CAAUACAALAA0AEAATABUAFwAaAB4AIQAm
ACgAKwAwADEAMAAxADQANQA2ADcAOQA4ADkAOQA5ADsAOQA5ADoAOAA0ADIAMQAyADIA
MAAsACoAKQAlACUAIgAfABsAGQAVABIAEAANAA0ACwAJAAYABAADAAEA/f/9//7//f//
//7//P/6//j/9v/2//b/9P/2//b/9P/z//H/8P/w//D/8f/z//b/+P/1//T/8//y//L/
8v/z//P/9f/1//X/9f/z//P/8//0//X/9v/3//r/+f/4//j/9//4//n/+v/8//z//P/9
//3//f/9//z/+//8//3//v////3//v//////AAAAAAEAAQADAAMAAgACAAAAAAD/////
AQACAAIAAgAAAAAAAAAAAAAAAAAAAAAA/v/9//3//f/9//z//P/8//7//v/9//3/+//7
//v/+//8//z//P/8//z/+v/6//r/+f/4//j/9//3//j/+v/7//n/+P/4//f/+f/4//b/
9v/2//j/9v/2//X/9f/1//T/9v/3//f/9//3//X/9f/1//T/9f/2//f/+P/6//3///8A
AP7//v8AAAEABQAFAAQABAAFAAYACAAJAAsADAANAA8ADwAQABAAEAARABEAEAAPABAA
EQAOAAwACgAJAAgABwAHAAQAAAD9//j/9f/0//T/7//v/+//7//v/+//7//w/+3/7P/q
/+n/6f/q/+v/7P/r/+r/6f/o/+n/6f/q/+v/6v/q/+r/6v/o/+r/6v/u//f//f8BAAUA
CQARABwAIAAmACwAMAA4AEgAUwBWAFUASAAwACEAGQAJAO3/1P/E/77/wv/R/+L/6//t
/+3/8//2//b/9v/3//P/7f/s/+7/7v/v//D/7v/u/+7/7v/t/+3/7P/r/+z/7f/v//H/
7v/t/+z/6//u/+7/7v/u//D/8P/w//D/7v/u/+3/7P/u/+//8f/z//D/7//u/+3/8P/w
//D/8P/y//L/8v/z//T/8//y//H/8//0//X/9//3//j/9//2//j/+v/6//r//f8AAAEA
AQADAAQABQAFAAcACQALAA0ADwASABUAFwAZABwAIAAjACQAJgApAC4ALgAuADAANAA1
ADYANwA5ADoAOwA7ADsAPQA7ADsAPAA8ADgANgA1ADIAMgAwACwAKgApACUAJQAiAB8A
GwAZABkAFgAUABEADQALAAkABgADAAMAAgD//////v/7//v/+v/4//b/9P/1//b/9//2
//X/9P/x/+//7//u/+7/7v/u/+//8f/y//H/8P/v/+7/8P/w//H/8f/z//P/8//z//H/
8f/x//L/8//0//X/+P/1//T/9P/z//X/9f/1//b/9P/0//X/9f/2//f/9//3//f/9//3
//f/9v/2//b/9f/0//T/9f/1//f/9//2//b/9f/0//L/8f/x//L/8v/y//D/8P/w//D/
7v/u/+7/7v/v/+//8P/x/+//7v/u/+7/7v/u/+3/7f/t/+3/7f/t/+7/7v/u/+7/7P/q
/+r/6v/n/+b/5v/l/+f/6P/q/+v/6f/o/+j/5//q/+r/6f/q/+r/7P/q/+r/6P/n/+b/
5P/l/+f/6P/p/+3/7P/s/+z/7P/s/+3/7//w//D/8v/y//T/9f/3//f/9v/2//r//P//
/wEAAAAAAAAAAQAEAAYABwAIAAgABwAFAAMAAwADAP///P/9//3//f/9//r/9v/x/+3/
6P/l/+T/5P/j/+P/4//j/+D/3//e/97/3//g/+D/4f/e/97/3v/e/+D/4P/g/+D/4P/f
/9//3//e/97/3v/e/+L/4P/i/+r/8f/3//f/+f8BAAsAFgAeACQAJAAsADoARgBNAEwA
QwAsABgADQD//+X/xf+w/6z/sv++/83/3P/j/+X/5//n/+j/6v/u/+v/6f/r/+r/5v/k
/+P/4v/l/+b/5//o/+j/6f/p/+n/5f/l/+b/5//p/+n/6f/p/+n/6P/n/+b/6P/o/+j/
6P/r/+z/7P/s/+v/6//s/+3/7f/t/+3/7f/u/+7/7v/u/+//8P/x//P/9P/z//L/8f/0
//T/9P/1//j/+v/6//r/+v/8//z//P///wIAAwADAAQABgAIAAkACwANAA8AEQAUABgA
HAAfACAAIgAlACcALAAuADEANgA2ADYAOAA8ADwAPAA8AD0AQABBAEEAQQA/AD0APQA+
AEAAPAA6ADkANgA2ADQAMAAsACsAJwAnACYAIwAfAB0AGgAWABMADwAOAA0ADAAKAAcA
BwAGAAMAAQAAAP3//f////7//f/8//r/+v/6//j/+P/4//b/9f/1//T/9P/0//P/8//0
//T/9P/0//T/9P/y//L/8//z//X/9f/1//X/9f/1//X/9v/4//j/+P/6//j/+P/5//n/
9//3//f/+P/6//r/+//7//r/+//7//v//f/9//3//f///wAAAQABAP7//v//////////
//7//v/+//7//f/9//3//v/+//7//v/+//7//v/6//r/+v/6//z/+//7//v/+//6//r/
+v/4//j/9//3//n/+f/5//n/9//2//X/9P/1//T/9f/2//T/9P/1//X/8v/y//P/8//y
//L/8//z//P/8v/w//D/8v/0//L/8v/x//H/8f/w//D/8f/x//H/9f/y//T/9P/0//T/
9//5//r/+v/6//r//P/9//3//f/8//z///8CAAYACQAIAAgACAAJAAkACgAKAAoADQAN
AAwACwALAAsABwAEAAQAAwACAAEA///8//j/9f/y/+//7v/u/+3/7f/t/+3/6v/p/+j/
6P/m/+b/5f/l/+T/5P/k/+T/5P/k/+T/5P/l/+X/5v/n/+X/5P/j/+L/5P/m/+r/7v/1
//v//f/7////CwAYACAAJgAsADYAQABKAFMAWABTAEIALgAjABcA/f/f/8T/uv+4/77/
z//k//H/7//p/+v/8v/y//D/7f/t/+3/7P/p/+j/6P/o/+j/6P/o/+j/6v/r/+v/6//n
/+f/6P/p/+v/6//r/+v/7v/u/+7/7v/s/+z/7P/s/+3/7v/u/+7/6//r/+z/7f/t/+3/
7f/t//D/8P/w//D/7v/u/+7/7//y//P/9P/1//T/9P/0//X/9v/4//j/+P/2//j/+P/4
//f/+v/7//v/AAACAAQABQAHAAkACwANAA8AEgAVABcAGQAcACAAIwAkACYAKQAuADEA
MgA1ADoAOAA4ADgAOQA8AD0APQA9AD0AOwA7ADwAOgA2ADQAMwA0ADQAMgAuACoAKQAl
ACUAIAAdABkAFwAWABQAEwARAA4ACwAIAAQABQAFAAQAAQD9//z/+f/5//v/+v/5//j/
+P/4//j/9v/2//b/9P/z//T/9P/1//b/8//z//T/9P/0//T/9P/0//T/9P/1//X/9P/z
//L/8f/0//X/9v/4//b/9v/2//j/9v/2//f/9//5//n/+f/6//n/+P/4//f/+f/7//z/
/f/8//v/+v/5//v//P/9//3//v/+///////+//3/+//6//v//P/8//3/+//8//z//P/8
//z//P/8//z//P/8//z/+//5//j/9//5//j/+P/4//j/+P/3//f/9//3//f/9//4//j/
+P/4//f/9P/z//L/8//0//b/9//0//T/9f/1//L/8v/z//P/9f/0//L/8v/y//T/8v/y
//P/8//z//L/8P/x//H/8f/v/+//7//v/+7/7//w//H/9P/w//H/8v/z//T/9//5//r/
+v/4//j/+v/7///////+//7///8AAAIAAwAGAAYABgAHAAsADAAMAAwADAALAAkABwAK
AAsACAAGAAUAAwABAP/////8//j/9f/0//H/8P/w/+v/6//r/+v/7P/r/+r/6v/q/+r/
6f/p/+b/5v/m/+b/6P/o/+j/6P/m/+X/5f/l/+b/5v/m/+b/6P/o/+j/7P/z//3/////
/wUADwAYAB4AJAAoACwANgBIAFUAVgBTAEAAKAAbABMA///f/8j/vv+8/8L/0//i/+f/
6f/r/+v/7v/w//D/7f/r/+n/6P/p/+j/6P/o/+r/6v/q/+r/6P/p/+n/6f/p/+n/6v/r
/+n/6f/p/+n/6v/q/+r/6v/q/+r/6v/q/+r/6v/p/+j/6P/p/+v/7f/r/+v/6//r/+r/
6v/q/+r/7f/u/+//8f/w/+//7v/t//H/8v/z//X/9P/2//b/9v/1//b/9f/0//b/+v/8
//3///8AAAEAAQAFAAcACQALAA0AEAATABUAFQAYABwAHwAiACQAJwAsAC0ALAAtADAA
MgA0ADYAOQA4ADkAOQA5ADkANwA3ADgAOQA2ADUANQAyADIAMAAsACoAKQAlACUAIgAf
ABsAGQAXABQAEgAPAA8ADQALAAgABgAFAAMA//8AAAAA/v////7//P/6//j/+v/6//r/
+P/4//j/9v/1//T/8v/x//D/8P/x//P/9P/y//L/8v/y//L/8v/z//P/9f/1//X/9f/0
//P/8v/y//T/9P/0//b/9v/2//f/9//3//f/9//4//r/+v/7//v/+v/7//v/+//9//3/
/f/9////AAABAAEA///+//7//f///////v/+//3//P/6//n/+v/8//3//v/+//7//v/+
//r/+v/6//r//P/7//v/+//5//j/+P/4//r/+v/5//n/+f/5//n/+f/4//j/+P/4//r/
+P/4//j/9//2//b/9f/1//b/+P/5//b/9v/3//f/9//2//T/9P/0//b/9P/0//P/8//z
//L/8//1//b/9//3//f/9//3//b/+f/4//b/9v/2//b/9v/3//f/9v/2//b/+P/5//7/
/////wAA//8AAAIAAwAHAAgACQALAAwADAALAAoACwALAAoACQALAAsABwAEAAIAAQAA
AP///f/6//b/8//y/+//7v/u/+v/6//r/+v/6P/n/+b/5v/k/+T/4//j/+P/5P/l/+b/
5v/m/+b/5v/k/+P/4//j/+T/5P/k/+T/4v/m/+z/8v/7////AQAFAAkAEwAaACAAJgAq
ADIAQABOAFUAVABLADYAHgATAAsA9//b/8L/uP+4/77/z//e/+X/6f/x//f/9P/0//j/
9f/t/+//8v/x//D/8P/w//D/8P/w//D/8P/x//H/8f/w//H/8//1//T/8//y//H/8v/y
//L/8v/0//T/9P/0//X/9v/2//b/9v/3//n/+//4//f/9v/1//j/+P/4//j/+P/4//j/
+f/5//n/+f/5//3//v///wEA//8AAP///v8AAAIAAgACAAMABgAHAAcACgAMAA4ADwAR
ABMAFQAXABcAGgAdAB8AIwAmACoALQAuADAAMwA4ADoAOgA8AEAAQgBCAEIAQwBDAEMA
QgBBAEIAQQBCAEQARgBCAEAAPwA8ADwAOgA2ADQAMwAvAC8ALAApACUAIwAhAB4AHAAZ
ABcAFQATABAADwAPAA4ACwAJAAgABQAFAAQAAgAAAP7/AAAAAAAA/v/+//7//P/7//v/
+v/6//r/+f/5//r/+v/4//j/+P/4//r/+v/7//v/+//7//v/+//5//n/+f/6//v//P/9
/wAA///+//7//f/9//3//f/+/wAAAAABAAEAAAABAAEAAQADAAMAAwADAAEAAgADAAMA
AgACAAMAAwAFAAUABAAEAAIAAgABAAEAAQACAAIAAgACAAIAAgACAAIAAgACAAIAAAD/
//////8BAAAAAAAAAAAAAAD//////f/9//3//f/+//7//v/+//7//P/8//z/+v/6//v/
+//6//r/+//7//r/+v/7//v//f/8//r/+v/6//z/+v/6//v/+//7//r/+v/9//v/+v/8
//z//P/8/wAAAwAFAAYABAAEAAYABwAHAAcABgAGAAkADAAQABMAEwASABEAEQAUABYA
FwAYABcAFwAWABUAFQAVABEADgAOAA0ADAALAAkABgACAP//+v/3//b/9v/1//X/9f/1
//L/8f/w//D/8f/y//L/8//x//D/7//u/+//8P/x//L/8P/v/+//7//y//L/8v/y//L/
9v/4//7/AwAHAAcACQATAB8AKAAwADYAPABEAFAAWgBhAGQAWwBEADIAJwAVAPf/1//E
/8D/yv/Y/+X/8P/5//n/9f/1//j/+v/4//n/+f/3//b/9f/0//T/9P/0//T/9P/0//L/
8//z//P/8//z//T/9f/1//X/9f/1//b/9v/2//b/9P/0//T/9P/3//j/+P/4//f/9//4
//n/+//7//v/+//6//r/+v/6//z//P/8//3////////////+//7//v///wEABAAFAAYA
BQAGAAUABAAHAAoACwALAAwADgAQABEAEwAVABcAGQAdACAAIwAlACcAKgAuADEAMgA0
ADcAPAA+AD4AQABEAEQARABEAEUARwBJAEoASwBJAEcARwBIAEgARABCAEEAQABAAD4A
OgA0ADMALwAvAC4AKwAnACUAJQAiACAAHQAZABcAFQASABEAEQAQAA0ACgAIAAQAAwAF
AAYABwAIAAYABgAGAAQABAAEAAIAAQACAAIAAwAEAAEAAQACAAIABAAEAAQABAADAAIA
AgABAAMAAwADAAMABQAFAAUABgAGAAYABgAIAAoACgALAAsACQAJAAkACgAIAAgACQAJ
AAsADQAOAA8ADgANAAwACwAMAA4AEAARAA8ADgAOAA0ADQANAAwADAANAA4ADgAPAA4A
DgANAAwADQAOAA8AEAAMAAwADAAMAAwACwALAAsACwAKAAoACgAIAAgABwAHAAgACQAK
AAsACQAIAAcABgAIAAYABgAGAAgACAAJAAkABwAGAAYABQAGAAYABwAHAAcABgAEAAQA
BAAGAAQABAAFAAUABQAEAAQABQAFAAUABQAFAAUABQAGAAcABAACAAUABgAHAAgACgAN
AA8AEAAPAA4ADwAPABMAEwASABIAFAAWABkAGwAaABoAGgAbAB0AHgAeAB4AHQAdABwA
GwAcAB0AGgAYABcAFQATABEAEAAOAAsACQAIAAUABAAEAP//////////AAD///7//v/8
//z/+//7//r/+v/6//r/+v/6//r/+v/6//n/+f/5//r/+v/6//r//P/6//r/AAALABMA
FQAVAB8ALQA0ADYAOAA8AEYAVABiAGkAagBjAE4AOAAtAB8ACQDr/9T/zv/U/97/7f/6
///////9////AAAAAAIABQD///v/+v/7//r/+v/6//v//P/9//7//f/9//z/+//7//v/
/P/9//v/+//7//v//P/8//z//P/+//7//v/+//7//v/9//z//P/9////AQABAAEAAQAB
AAEAAAD///7//v/+//7///8BAAEAAQABAAQABAAEAAUABQAGAAUABAAEAAYABgAGAAkA
DAANAA0ADwAQABEAEQAUABcAGgAdAB4AIAAiACMAJQAoACwALwAyADQANwA8ADwAPAA+
AEIARABEAEQARQBGAEcARwBHAEcARQBFAEYARgBCAEAAPwA+AD4APAA4ADcANwA0ADUA
MQAtACgAJQAjACAAHgAbABsAGQAXABQAEwATABIADwAOAA4ADAANAAoACAAGAAQABAAE
AAQAAgAEAAQAAgABAP///v/+//7//f/9//7//v8AAAAAAAAAAP///v/+//3/////////
///9//3//f/+////AAABAAQABAAEAAUABQADAAMAAwAEAAUABgAIAAkACQAJAAgABwAJ
AAkACQAJAAkACgALAAsACAAIAAkACQALAAsACgAKAAcABgAEAAMABQAGAAYABgAEAAQA
BAAEAAIAAgACAAIABAADAAMAAwAAAP7//f/8////AAAAAAEA///////////+//7//v/+
/wAA/v/+//7/+//6//r/+f/5//r//P/9//v/+v/6//n/+v/6//n/+v/6//z/+v/6//r/
+f/4//b/+P/1//T/+P/6//z//v/9////AAAAAAIAAgAEAAUABQAFAAQABAAGAAgACwAN
ABAAEAAQABEAEwAUABQAFAAVABUAFAATABIAEQAMAAgACQAJAAkACQAFAAIA/v/7//b/
8//y//L/8P/x//L/8//w/+//7v/u//D/8P/v/+//7P/s/+z/7P/q/+r/6v/q/+v/6//s
/+3/7P/s/+z/7P/o/+r/7P/y//f///8FAAUABwARABwAIgAqADAANAA8AEoAUwBUAFEA
QgAqABsAEQADAOX/xv+2/7D/tv/F/9j/5//v//H/8f/0//b/9P/z/+//7f/w//H/8P/w
//D/7//u/+3/7P/s/+3/7f/t/+v/6//s/+3/7f/t/+3/7f/u/+7/7v/u/+z/7P/s/+z/
7//w//D/8P/t/+3/7v/v/+3/7f/t/+3/8f/y//P/9P/y//D/7v/t//D/8f/y//P/9v/2
//b/9//2//j/+P/4//n//P/9//7//f8AAAEAAQAGAAgACgALAAsADQAPABEAEQAUABcA
GQAdACAAJAAnACgAKgAtADIAMgAyADQAOAA7ADwAPQA/AEAAQQBBAEEAQwBBAEEAQgBA
ADwAOgA5ADgAOAA2ADIAMAAvACsAKwAnACMAHgAbABsAGAAWABMADwANAAsACAAFAAUA
BAABAAEAAAD9//3//f/8//v/+v/4//j/+P/2//T/9P/y//H/9P/0//X/9v/z//P/9P/0
//P/8v/x//D/8f/y//T/9f/z//P/8//z//X/9f/1//b/9v/2//b/+P/4//j/+f/5//n/
+f/5//r/+v/6//v/+//8//3//f/9//3//f/9//3//P/8//z/+//9//7/AAABAAAA///9
//z//v/+//3//f/7//z//P/8//z//P/8//z/+//8//3//v/9//v/+v/5//f/9v/2//b/
9//4//j/+f/3//f/9//3//b/9v/2//b/9v/0//T/9P/1//b/+P/5//f/9v/2//X/8v/y
//P/8//1//T/8v/y//L/9P/y//L/8//z//P/8v/0//X/9f/1//j/+f/6//v/+v/7//z/
/f8CAA==
         </WaveFormData>
      </LeadData>
      <LeadData>
         <LeadByteCountTotal>10000</LeadByteCountTotal>
         <LeadTimeOffset>0</LeadTimeOffset>
         <LeadSampleCountTotal>5000</LeadSampleCountTotal>
         <LeadAmplitudeUnitsPerBit>4.88</LeadAmplitudeUnitsPerBit>
         <LeadAmplitudeUnits>��V</LeadAmplitudeUnits>
         <LeadHighLimit>2147483647</LeadHighLimit>
         <LeadLowLimit>268435456</LeadLowLimit>
         <LeadID>V1</LeadID>
         <LeadOffsetFirstSample>0</LeadOffsetFirstSample>
         <FirstSampleBaseline>0</FirstSampleBaseline>
         <LeadSampleSize>2</LeadSampleSize>
         <LeadOff>FALSE</LeadOff>
         <BaselineSway>FALSE</BaselineSway>
         <ExcessiveACNoise>FALSE</ExcessiveACNoise>
         <MuscleNoise>FALSE</MuscleNoise>
         <LeadDataCRC32>4243710546</LeadDataCRC32>
         <WaveFormData>
FAAUABQAFAAUABQAFAAUABUAFgAXABgAGgAaABoAGgAcABwAHAAcAB4AHgAeAB4AHgAe
AB4AHgAeAB4AHgAeACAAIAAgACAAHgAeAB4AHgAcABwAHAAcABoAGgAaABoAGwAcAB0A
HgAcABwAHAAcAB4AHgAeAB4AIAAgACAAIAAeAB4AHgAeACAAIAAgACAAHwAeAB0AHAAc
ABwAHAAcABwAHAAcABwAGwAaABkAGAAaABoAGgAaABgAGAAYABgAGAAYABgAGAAYABgA
GAAYABgAGAAYABgAGgAaABoAGgAaABoAGgAaABwAHAAcABwAHgAeAB4AHgAcABwAHAAc
AB4AHgAeAB4AHAAcABwAHAAcABwAHAAcABwAHAAcABwAGgAaABoAGgAcABwAHAAcABsA
GgAZABgAGAAYABgAGAAYABgAGAAYABYAFgAWABYAFgAWABYAFgAWABYAFgAWABgAGAAY
ABgAFgAWABYAFgAWABYAFgAWABQAFAAUABQAEAAOAAwACgAKAAoACgAKAAgACAAIAAgA
BgAGAAYABgAIAAgACAAIAAYABgAGAAYABgAGAAYABgAIAAoACgAKAAoADAANABAAEgAS
ABIAEgASABMAEwATABAADQAJAAcABQAFAAQAAwABAAEAAAD+//7//v/9//v/+//7//v/
+v/8//z//f/9//3//f/8//v/+f/5//n/+f/7//j/+P/5//n/+f/5//r/+v/6//r/+//9
//3//f/9//v//P/8//z//v///wAAAQABAAEAAAAAAAEABQAJAAkAAQD6//b/9f/z//L/
6//i/9D/wP+w/57/iP92/2D/Rv8u/yT/J/8y/0T/Xv99/5f/pP+x/8L/0v/Z/+H/6P/s
//D/8v/0//b/+f/7//3//////wEAAQACAAAAAAACAAIABAAEAAUABQAFAAUABQAGAAgA
CAAIAAkABwAHAAcABwAHAAcABwAHAAkACQAJAAkACQAJAAkACQAJAAkACgAKAAoACgAK
AAoACgAKAAsACwAMAA0ADgAPAA0ADQAOAA8ADwAQABAAEAASABMAEwATABMAFQAWABYA
FgAYABgAGAAYABgAGgAaABoAGgAaABoAGwAbABsAGwAZABkAGQAZABoAGgAaABkAGQAZ
ABkAGQAYABgAFwAXABcAFwAXABgAGAAYABkAGQAbABsAGwAbABoAGgAaABoAGgAaABoA
GQAbABoAGgAaABkAGQAYABYAGAAYABcAFwAWABQAEwASABIAEgASABIAEQARABEAEQAR
ABEAEQARABMAEwASABIAEAARABEAEQAQABAAEAAQABAAEAAQABAAEAARABEAEQARABEA
EQARABAAEAARABEAEwATABIAEgASABEAEQARABEAEQARABEAEwATABMAEgARABAADwAO
AA4ADgAOAA4ADgANAA0ADAAMAA0ADQANAA0ADQANAA0ACwAKAAkACQALAAwADAALAAoA
CgAKAAoACgAKAAoACgAMAAsACwALAAkACQAJAAoADAAKAAkACQAHAAgACQAJAAkACgAK
AAkACQAIAAgACAAIAAgACAAIAAgACAAHAAYABgAGAAYABgAFAAYABgAGAAcABgAGAAYA
CAAIAAcABgAGAAcACAAJAAoACgAKAAoACgAKAAsADgAQABAAEAAQABIAEQARABEAEAAO
AAsACgAJAAcABgAFAAUAAwACAAAAAAACAAEA//////3//f/8//z//f///wAAAQABAAAA
/////////////////v/+////////////AAAAAAAAAAABAAEAAQABAAEAAQACAAIAAgAD
AAMAAwADAAMABQACAAIABQAJAAsACQABAPr/9v/z//H/7v/p/+D/0P++/7L/pP+S/4D/
av9O/zj/MP8z/z7/Uv9s/4n/nf+q/7f/yv/W/9v/4//q//D/8v/2//b/+P/5//v//f//
////AQABAAIAAgACAAQABAAEAAQABQAFAAUABQAFAAYABgAGAAYABwAHAAcABwAHAAUA
BQAFAAUABQAFAAUABQAFAAUABQAFAAUABQAGAAYABgAGAAYABgAEAAQABQAFAAcABwAH
AAcABwAHAAgACQAJAAoACgAKAAwADQANAA0ACwANAA4ADgAOABAAEAAQABAAEAASABIA
EgASABIAEgATABMAEwATABIAEQAQAA8AEAAQABAADwANAA0ADQANAA4ADgANAA0ADwAP
AA8AEAAOAA4ADwAPABEAEQARABEAEQAQAA8ADgAOAA4ADgANAA0ADAAMAAwACgALAAsA
CgAMAAwACwALAAsACgAKAAoACgAKAAoACgAJAAkACQAJAAkACQAJAAkACQAJAAgACAAI
AAkACQAJAAgACAAIAAgACgAKAAoACgAIAAkACQAJAAsACwALAAsACAAIAAkACQALAAsA
CgAKAAoACQAJAAkABwAHAAcABwAIAAkACgAKAAgACAAIAAgACAAIAAgACAAIAAcABwAG
AAUABQAEAAMABAAFAAYABwAGAAQAAgABAAMABAAEAAMAAgACAAIAAgAAAAAAAAAAAAEA
AQACAAMAAgABAAAAAAAAAP7//f/9//3//v////////8AAAAA//////7//v/+//7//v/+
//7//v/+//3//P/8//z//P/8//z//P/7//r//f/+//7//v/+//7//v/+//7//v8CAAMA
BgAIAAoACgAKAAwADAALAAoACAAHAAMAAQD//////v/9//3////+//z//P/6//n/9//3
//f/9//2//b/9v/3//f/9//1//T/8//z//X/9f/1//X/8v/y//P/8//x//H/8v/y//L/
8v/z//P/8f/x//H/8f/0//T/9P/1//P/8//z//P/8f/0//b/9//5//v/+//3//D/6v/l
/+P/4v/j/+D/0P+8/6z/oP+S/4T/dv9i/0r/Nv8t/y7/Nv9G/1//ff+U/5//rP+8/8n/
zf/S/9r/3v/i/+b/6v/p/+v/7f/v/+//8f/x//L/8//0//f/+P/2//b/9//3//n/+f/5
//r/+v/6//r/+//5//n/+f/5//v/+//7//v/+f/5//n/+f/5//n/+f/5//v/+//8//z/
+v/6//r/+v/8//z//f/9//v/+//7//v/+//7//z//f///wAAAAAAAP7///////////8B
AAIAAgACAAQABAAEAAIAAgAEAAQABgAGAAYABgAFAAUABQAFAAUABQAFAAUABgAGAAYA
BQABAAEAAQABAAIAAgABAAEAAQABAAEAAgAEAAQABQAFAAMAAwADAAMABAAEAAQABAAG
AAYABgAFAAUABAAEAAQABAAFAAUABAAEAAQAAwADAAMAAgACAAIAAgACAAIAAgABAAEA
AQABAAEAAQABAAEAAQABAAAAAAACAAMAAwADAAQABAAEAAQAAgACAAIAAgACAAMAAwAD
AAMAAwADAAMAAgACAAMAAwAHAAcABgAGAAQAAwADAAMABQAFAAUABQADAAMAAwACAAIA
AgACAAIABAAEAAQABAACAAEAAQAAAAIAAwADAAMAAQABAAEAAQABAAAA/////wEAAgAC
AAEAAAAAAAAAAAAAAAAAAAAAAAAA////////////////AAACAAAA//////3//v//////
//8AAAAA//////7//v/+//7//v/+//7//v/+//3//P/8//z//P/8//3//v/+//7////+
//7//v/+//7/AQACAAMABAAGAAcACgAMAAwADAAMAA4ADwAPAA8ADgALAAcABQADAAMA
AgABAAEAAQAAAP7//v/+//3/+//7//v/+//6//r/+v/7//v/+//9//z/+//7//n/+f/5
//n/+P/4//n/+f/5//n/+v/6//j/+P/5//n/+v/7//z//f/8//z//P/9//3//f/9//3/
//8AAAAA//8BAAUABQD9//b/9P/z//H/7v/p/97/yv+4/6r/mP+E/3T/YP9G/y7/Iv8l
/y7/QP9c/3n/lf+k/6//wP/O/9X/2//i/+b/7P/w//T/9v/1//f/+f/7//v//f/9//7/
/v/+/wAAAAD+//7//////wEAAQABAAIAAAAAAAAAAQADAAMAAwADAAUABQAFAAUABAAD
AAIAAQACAAMABAAFAAMAAwAEAAQABAAEAAQABAAGAAYABwAHAAUABQAFAAUABgAHAAkA
CwAKAAoACQAIAAoACwALAAsACwANAA4ADgAMAA4ADgAOABAAEAASABIAEAAQABAAEAAT
ABMAEwATABMAEwATABMAEAAQABAADwAPAA8ADwAPAA4ADgANAA0ADwAPAA8AEAASABIA
EwATABEAEQARABEAFAAUABQAFAASABIAEgARABEAEAAQABAAEAARABEAEAAOAA4ADQAN
AA8ADgAOAA4ADQAMAAsACgALAAsACwALAAsACwALAAsACwALAAoACgAMAA0ADQANAAwA
DAAMAAwADAAMAAwADAAMAA0ADQANAA0ADQANAA0ADAAMAA0ADQANAA0ADAAMAAwACwAL
AAsADQANAA0ADQANAA0ADQAMAAwADAAMAAwACgAKAAoACgAMAAsACwAKAAoACwALAAsA
CQAJAAkACQALAAoACQAJAAcACAAIAAcABgAGAAYABgAIAAgACAAIAAYABQAFAAUABwAH
AAcACAAGAAQAAwADAAMABAAFAAUABQAGAAYABQAFAAQABAAEAAQABAAEAAQABgAGAAUA
BAAGAAYABgAGAAUABgAGAAYABQAEAAQABAAGAAYABwAIAAYABgAGAAYABgAJAAoACwAM
AA0ADQAPABAAEAAQABAAEgAVABUAFQAUABEADQALAAkACwAKAAkACQAJAAgABgAGAAQA
AwABAAEAAwADAAIAAgAAAAEAAQABAAMAAgABAAEA///////////+//7///////////8A
AAAAAAAAAAEAAQADAAMAAwADAAIAAgACAAMAAwADAAMAAwAHAAgABgAHAAcABwAJAAcA
AAD6//f/9//2//X/7v/i/9D/wv+0/6b/lv+G/3D/VP88/zP/NP9A/1D/af+L/6L/r/+6
/8j/1f/d/+T/7P/w//b/+v/8//v//f///wEAAQADAAMABAAEAAQABgAGAAYABgAHAAcA
BwAHAAcACAAGAAYABgAHAAkACQAJAAkACQAJAAkACQAJAAkACQAJAAoACwAMAA0ACwAL
AAwADAAKAAoACgAKAAoACgALAAsACwALAAsACwAMAA0ADwARABAAEAAPAA4ADgAPAA8A
DwAPABEAEgASABIAFAAUABQAFAAUABYAFgAWABYAFgAWABcAFwAXABcAFwAXABcAFwAW
ABYAFgAVABUAFQAVABUAFAAUABMAEwATABMAEwAUABYAFgAXABcAFQAVABUAFQAWABYA
FgAWABYAFgAWABUAFwAWABYAFgAUABUAFQAUABQAFAATABMAEwASABIAEgAQABAAEAAQ
ABEAEQARABEAEQARABEAEQAPAA8ADgAOABAAEQARABEAEAAQABAAEAASABIAEgASABIA
EwATABMAEwATABMAEwAUABQAFQAVABYAFQATABIAEgARABEAEQASABMAFAAVABMAEwAT
ABIAFAAUABQAFAASABIAEgASABIAEQARABAAEAARABEAEQAPAA8ADwAPABEAEAAPAA8A
DQAOAA4ADQAMAAwADAAMAAwADAAMAAwADAALAAsACwALAAsACwAMAAoACAAHAAcACQAK
AAsACwALAAwADAALAAkACAAIAAgACgAKAAoACgAIAAgABwAGAAgACAAIAAgACQAKAAoA
CgAHAAYABgAGAAgACAAKAAoACgAKAA4ADgAOAA4AEAARABQAFgAUABQAFAAWABcAFwAX
ABYAEwAPAA0ACwALAAoACQAJAAkACAAGAAYABgAFAAMAAwAFAAUABAAEAAQABQAFAAUA
BQAEAAMAAwABAAEAAQABAP7//v///////////wAAAAAAAAAAAQABAP//////////AgAC
AAIAAwABAAEAAQABAAEAAgAEAAUABwALAAsAAwD6//T/8//x//D/7f/k/9L/vv+w/6T/
lP+E/3T/Xv9G/zj/N/88/0j/XP95/5P/pv+x/8D/0P/X/9v/4v/o/+r/7v/y//b/9//5
//v//f/8//3//P/8//7//v8AAAAAAAAAAAEAAQD///////8AAAEAAgADAAUAAwADAAMA
AwADAAMAAwADAAEAAQABAAEA//////////8BAAEAAgACAAAAAAAAAAAAAgACAAMAAwAF
AAUABQAFAAUABQAGAAcABwAIAAgACAAGAAcABwAHAAcACQAKAAoACAAKAAoACgAIAAgA
CgAKAAsADAANAA4ADQANAA0ADQANAA0ADQANAAwADAAMAAsACwALAAsACwAMAAwACwAL
AAkACQAJAAoADAAMAA0ADQANAA0ADQANAA4ADgAOAA4ADgAOAA4ADQANAAwADAAMAAwA
DQANAAwACgAKAAkACQALAAoACgAKAAoACgAKAAoACQAJAAkACQALAAsACwALAAsACwAK
AAoACAAJAAkACQAKAAoACgAKAAoACgAKAAoACgALAAsACwANAA0ADQANAAwADAANAA0A
DwAPAA4ADgAQAA8ADwAPAA8ADwAPAA8ADwAPAA8ADgAMAAwADAAMAA4ADgAOAA4ADAAL
AAsACgAKAAsACwALAAsACwALAAsACQAIAAcABwAJAAoACgAJAAgACAAIAAgACgAKAAoA
CgAKAAkACQAJAAcABwAHAAgACgAIAAcABwAHAAgACQAJAAcACAAIAAcABwAGAAYABgAE
AAQABAAEAAYABgAFAAQABAAEAAQABAAFAAYABgAGAAUABAAEAAQABAACAAMABAAFAAYA
CAAIAAgACAAIAAkADAAOABAAEAAQABIAEwATABMAEgAPAAsACQAHAAcABgAFAAUABQAE
AAIAAgACAAEA//////3//f/8//z//v////////8BAAAA//////7//f/8//v/+v/6//v/
+//7//v//P/8//z//P/9//3//f/9//3//f/+//7//v/////////////////+/wAAAQAD
AAUACQAFAPr/9v/z//H/7v/t/+j/2P/C/7T/pv+S/37/bv9W/zr/Kv8n/yz/Ov9Q/2v/
h/+c/6n/uP/I/9H/2f/i/+j/7P/u//L/8v/z//X/9//5//v//f/9//7//P/8//7//v8A
AAAAAQABAAEAAQABAAIAAgACAAIAAwADAAMAAwADAAMAAwADAAMABQAFAAUABQAFAAUA
BQAFAAUABQAGAAYABgAGAAYABgAGAAYABwAHAAkACQAJAAkACQAJAAoACwAJAAoACgAK
AAwADQANAA0ACwANAA4ADgAQABIAEgASABAAEAASABIAFAAUABQAFAAVABUAFQAVABUA
FQAVABUAFgAWABYAFQATABMAEwATABIAEgARABEAEwATABMAFAASABIAEwATABUAFQAV
ABUAFgAWABYAFgAWABYAFgAVABUAFAAUABQAEgATABMAEgAUABQAEwATABEAEAAQABAA
EgASABIAEgATABMAEwATABEAEQARABEAEwATABIAEgASABMAEwATABQAFAAUABQAFgAW
ABYAFgAUABUAFQAVABcAFwAXABcAFgAWABcAFwAXABcAFgAWABgAFwAXABcAFQAVABUA
FQAXABcAFwAWABYAFgAWABYAFgAWABYAFgAWABUAFQAUABIAEwATABMAEwATABMAEwAT
ABIAEQARABEAEgASABEAEAAQABAAEAAOAA4ADgAOABAADwAPAA8ADQANAA0ADgAQAA4A
DQANAAsADAANAA0ACwAMAAwACwANAAwADAAMAAoACgAKAAoACgAKAAkACAAJAAoACwAM
AAwADAALAAoACgAKAAsADAAKAAoACwAMAA0ADAALAAsADQAOAA4ADgAOAA4AEgASABIA
EgASABMAFgAYABgAGAAYABoAGwAbABsAGgAXABMAEQAPAA8ADgANAA0ADQAMAAoACgAJ
AAcABAADAAUABQAEAAQABAAFAAUABQAHAAYABQAFAAUABQAFAAUAAAAAAAEAAQACAAMA
BQAGAAQABAAFAAUABwAHAAcABwAIAAgACAAJAAcABwAHAAcACQAKAAoACwANAA8ADwAL
AAIA/v/9//v/+P/3//D/4v/Q/8T/uP+m/5b/hv9u/1T/Pv83/zr/Rv9a/3P/kf+o/7X/
wv/U/93/4f/o//D/9v/6//7/AAD//wEAAwAFAAUABwAHAAgACAAIAAoACgAKAAoACwAL
AA0ADQANAA4ADAAMAAwADQANAA0ADQANAA0ADQANAA0ADQANAA0ADQAPAA8ADwAPAA8A
DwAQABAADgAOAA4ADgAQABAAEQARAA8ADwAPAA8AEQARABIAEwARABIAEgASABQAFQAV
ABUAFQAXABgAGAAXABgAFwAWABgAGAAaABoAGAAYABgAGAAZABkAGQAZABkAGQAZABkA
FgAWABYAFQAUABUAFgAXABYAFgAVABUAEwATABMAFAAWABYAFwAXABcAFwAXABcAGAAY
ABgAGAAYABgAGAAXABcAFgAWABYAFAAVABUAFAAUABQAEwATABMAEgASABIAEgASABIA
EgARABEAEQARABEAEQARABEADwAPAA4ADgAQABEAEQARABAAEAAQABAAEgASABIAEgAU
ABUAFQAVABMAEwATABMAEgASABMAEwATABMAEgASABIAEQARABEAEQARABEAEQARABEA
EQAQABIAEgASABIAEAAQABAAEAAQAA8ADwAOAA4ADwAPAA8ADQANAA0ADQAPAA4ADQAN
AA0ADgAOAA0ACgAKAAoACgAMAAwADAAMAAoACQAJAAkACwALAAsADAAMAAoACQAJAAkA
CgALAAsACQAKAAoACQAJAAgACAAIAAoACgAKAAoACwAMAAwADAAKAAoACgAKAAkACgAK
AAoACQAIAAgACAAIAAgACQAKAAoACgAIAAoACgAKAAoADgAOAA4ADgAPAA8AEQASABQA
FAAUABYAFQAVABUAFAATAA8ADQALAAsACgAJAAkABwAGAAQABAAGAAUAAwADAAUABQAE
AAQAAgADAAMAAwAFAAQAAwADAAIAAQAAAP///P/8//3//f/9//3//v/+//7//v//////
AQABAAEAAQAAAAAAAAABAAEAAQABAAEAAQACAAQABQADAAUABwADAPr/9P/x/+//7v/t
/+b/1v/C/7b/qv+c/47/gP9o/1D/Pv81/zr/RP9W/2//jf+i/6v/uP/K/9X/2f/e/+j/
7P/u//L/9v/1//f/+f/7//v//f/9//7//v/+/wAAAAD+//7//////wAAAQACAAQAAgAC
AAIAAwADAAMAAwADAAMAAwADAAMAAwADAAMAAwADAAMAAwADAAEAAQACAAIABAAEAAQA
BAACAAIAAwADAAMAAwADAAMABAAFAAcACQAIAAgABwAGAAYABwAHAAcABwAJAAoACgAI
AAoACgAKAAwADAAOAA4ADQAMAAsACgANAA0ADQANAA0ADQANAA0ADAAMAAwACwAKAAsA
DAANAA0ADAAKAAkACQAJAAkACgAKAAoACwALAAsACwALAAsADQAOAA8AEAAPAA4ADQAL
AAwADAANAA4ADAANAA0ADAAMAAwACwALAAsACgAKAAoACAAIAAgACAAJAAkACQAJAAcA
BwAHAAcABwAHAAYABgAIAAkACQAJAAgACAAIAAgACAAIAAgACAAIAAkACQAJAAkACQAJ
AAkACgAKAAsACwAMAAsACQAIAAkACQAKAAsACwALAAsACwALAAsACwAKAAoACgAKAAoA
CAAIAAgACAAKAAkACQAIAAYABwAHAAcABQAFAAUABQAGAAYABgAHAAYABgAFAAMABAAE
AAQABAAEAAQABAAEAAQAAwADAAMABQAFAAUABgAEAAIAAQABAAMABAAFAAUAAwAEAAQA
AwADAAIAAgACAAIAAgACAAIABAAEAAMAAgACAAIAAgACAAEAAgACAAIAAQACAAIABAAE
AAQABAAEAAYABgAGAAYACgALAA4AEAAQABAAEAASABEAEQARABAADQAJAAcABQADAAIA
AQABAAMAAgAAAAAAAAD///3//f/9//3//P/8//7//////////f/8//v/+//7//v/+//7
//r/+v/7//v/+f/5//r/+v/8//z//f/9//3//f/9//3//P/8//z//f/9//3//f/9//3/
/v8AAAEAAQAHAAcA/f/2//T/8f/v/+7/6f/e/87/vP+q/5j/hP9y/1z/Qv8s/yT/J/8y
/0T/XP95/5H/oP+x/8L/zv/T/9v/4P/m/+z/7v/w//L/9f/3//n/+//5//v/+//8//z/
/P/+//7/AAAAAAEAAQD///////8AAAAAAAAAAAEA//////////8BAAEAAQABAAEAAQAB
AAEA//////////8BAAEAAgACAAIAAgACAAIAAgACAAMAAwAFAAUABQAFAAQAAwADAAMA
BQAGAAYABgAGAAcABwAHAAkACwAMAAwADgAQABAAEAAPAA4ADwAOAA8AEAARABIAEgAR
ABAADwANAA0ADQANAAwADAAMAAsACQAJAAkACQAMAAwACwALAAsACwALAAwADAAMAA0A
DQANAA0ADQANAAwADAAMAAwADgAOAA4ADQALAAoACgAKAAgACQAJAAgACAAIAAcABwAJ
AAgACAAIAAgACAAIAAgABQAFAAUABQADAAMAAwADAAUABQAEAAQABAAFAAUABQAGAAYA
BgAGAAYABgAGAAYABgAHAAcABwAHAAcABwAHAAYABgAHAAcACQAJAAgACAAIAAcABwAH
AAUABQAFAAUABQAFAAUABAAEAAQABAAEAAIAAgACAAIAAgABAAEAAAAAAAEAAQABAAEA
AQABAAEAAQAAAP///////wAAAAD///7//v/+//7//v/+//7//v/+//3//f/9//v/+//7
//z//f/8//z//f/7//z//f/9//v//P/8//v//f/8//z//P/6//r/+v/6//z//P/7//r/
+v/6//r/+v/5//r/+v/6//v/+v/6//r/+P/4//n/+v/6//r/+v/6//r/+v/6//r//v/+
//7//v8AAAEABAAGAAQABAAEAAYACAAJAAoACgAFAAEA///9//3//P/7//v//f/8//r/
+v/4//f/9f/1//f/9//2//b/9v/3//f/9//3//b/9f/1//X/9f/1//X/8v/y//P/8//z
//P/9P/0//L/8v/z//P/8//z//P/8//y//L/8v/z//P/8//z//P/9f/2//b/9f/3//n/
+f/z/+r/6P/n/+f/5P/f/9j/yP+4/6j/mv+K/3r/Zv9O/zL/JP8h/yj/NP9M/2v/h/+Y
/6X/tP/C/8n/zf/U/9z/4v/m/+j/6P/r/+3/7//x//H/8//z//T/9P/0//b/9v/0//T/
9f/1//f/9//3//j/9v/2//b/9//3//f/9//3//f/9//3//f/9//3//f/9//3//f/9//3
//f/9//4//j/+v/6//r/+v/6//r/+//7//n/+f/5//n/+v/7//3////9//7//v/+//z/
/f/9//3//f///wAAAAAAAAIAAgACAAQABAAGAAYABgAGAAYABgAHAAcABwAHAAkACQAJ
AAkABgAGAAYABQADAAMAAwADAAQABAADAAMABQAFAAUABgAGAAYABwAHAAUABQAFAAUA
BgAGAAYABgAEAAQABAADAAUABAAEAAQABgAHAAcABgAEAAQAAwADAAUABAAEAAQABAAE
AAQABAABAAEAAQABAAIAAwAEAAUABAADAAEAAAACAAMAAwADAAQABAAEAAQABAAEAAQA
BAAEAAUABQAFAAMAAwADAAMAAwAEAAYABwAHAAcABgAGAAgABwAHAAcABwAHAAcABwAH
AAcABwAGAAgACAAIAAgACAAIAAgACAAGAAUABQAEAAYABwAHAAcABQAFAAUABQAHAAYA
BQAFAAUABgAGAAUABAAEAAQABAAEAAQABAAEAAQAAwADAAMAAwADAAMABAACAAAA////
/wEAAgADAAMAAwAEAAQAAwADAAIAAgACAAIAAgACAAIAAgACAAEAAAAAAAAAAAAAAAEA
AgACAAIAAQD+//7///8AAAEAAgAGAAYABgAGAAYABwAKAAwADQAOAA8AEgARABEAEQAQ
AA8ACwAJAAcABwAGAAUABQADAAIAAAAAAAIAAQD///////////7//v/+////////////
/v/9//3/+//7//v/+//4//j/+f/5//n/+f/6//r/+v/6//v/+//7//v/+//7//v/+v/5
//n/+//7//v/+//9//z//P/9//////8DAAEA+P/y/+3/6f/q/+n/5P/Y/8b/tv+q/5z/
jP98/2j/UP88/zX/NP88/0z/Y/+B/5j/pf+w/8D/zf/T/9r/4P/m/+r/7v/w//H/8//1
//f/+f/7//v//P/6//r//P/8//7//v//////////////AAAAAAAAAAABAAMAAwADAAMA
AQABAAEAAQABAAEAAQABAAEAAQABAAEA/////wAAAAACAAIAAgACAAAAAAABAAEAAQAB
AAEAAQABAAEAAgADAAUABgAGAAYABgAHAAcABwAHAAkACgAKAAoADAAMAAwADAAMAA4A
DgAMAAwADAAMAA8ADwAPAA8ADwAPAA8ADwAPABAAEQARAA8ADwAPAA8ADgAOAA0ADQAN
AA0ADQAOAAwADAANAA0ADwAPAA8ADwAQABAAEAAQABAAEAAQAA8AEQAQABAAEAAOAA8A
DwAOAA4ADgANAA0ADQAMAAwADAAKAAoACgAKAAoACwAMAA0ACwALAAsACwANAA0ADAAM
AAoACwALAAsADAAMAAwADAAMAAwADAAMAAwADQANAA0ADQANAA0ADQAMAAwADQANAA0A
DQAMAAwADgANAA0ADQALAAsACwALAA0ADQANAAwADAAMAAwADAAKAAoACgAKAAsACwAM
AAwACwALAAoACQAJAAkACQAJAAsACgAJAAkABwAIAAgABwAHAAgACQAKAAgACAAIAAgA
CgAJAAkACQAHAAcABwAIAAoACAAHAAcABwAIAAkACQAJAAoACgAJAAkACAAIAAgACAAI
AAgACAAKAAoACQAIAAoACgAKAAoACgAKAAkACAAIAAgACQAKAAsADAAOABAAEAAQABAA
EQAXAA==
         </WaveFormData>
      </LeadData>
      <LeadData>
         <LeadByteCountTotal>10000</LeadByteCountTotal>
         <LeadTimeOffset>0</LeadTimeOffset>
         <LeadSampleCountTotal>5000</LeadSampleCountTotal>
         <LeadAmplitudeUnitsPerBit>4.88</LeadAmplitudeUnitsPerBit>
         <LeadAmplitudeUnits>��V</LeadAmplitudeUnits>
         <LeadHighLimit>2147483647</LeadHighLimit>
         <LeadLowLimit>268435456</LeadLowLimit>
         <LeadID>V2</LeadID>
         <LeadOffsetFirstSample>0</LeadOffsetFirstSample>
         <FirstSampleBaseline>0</FirstSampleBaseline>
         <LeadSampleSize>2</LeadSampleSize>
         <LeadOff>FALSE</LeadOff>
         <BaselineSway>FALSE</BaselineSway>
         <ExcessiveACNoise>FALSE</ExcessiveACNoise>
         <MuscleNoise>FALSE</MuscleNoise>
         <LeadDataCRC32>184370159</LeadDataCRC32>
         <WaveFormData>
EAAQABAAEAASABQAFgAYAB0AIAAjACYAKgAuADIANgA9AEIARwBMAFQAWgBgAGYAbwB2
AH0AhACNAJQAmwCiAKgArACwALQAtwC6AL0AwADBAMIAwwDEAMIAwAC+ALwAuAC2ALQA
sgCsAKYAoACaAJMAjACFAH4AdwBwAGkAYgBZAFIASwBEAD0AOAAzAC4AKQAkAB8AGgAX
ABQAEQAOAAoACAAGAAQAAAD+//z/+v/4//j/+P/4//f/9v/1//T/9P/0//T/9P/0//T/
9P/0//L/8v/y//L/9P/0//T/9P/0//T/9P/0//X/9v/3//j/+v/6//r/+v/6//r/+v/6
//v//P/9//7//v/+//7//v8AAAAAAAAAAAIAAgACAAIAAgACAAIAAgACAAIAAgACAAAA
AAAAAAAA/v/+//7//v/+//7//v/+//3//P/7//r/+v/6//r/+v/5//j/9//2//T/9P/0
//T/9P/0//T/9P/y//L/8v/y//D/8P/w//D/7v/u/+7/7v/u/+7/7v/u/+z/7P/s/+z/
6v/q/+r/6v/s/+z/7P/s/+r/6v/q/+r/7P/s/+z/7P/s/+7/7v/u/+7/7//w//H/8//z
//T/9P/y//P/8//z//L/7//s/+r/7P/s/+r/6v/s/+7/7v/u//D/8P/w/+//7f/t/+3/
7f/s/+v/6//q/+f/5P/i/+D/4P/f/97/3v/g/9//3//f/93/3f/e/97/4P/g/+D/4P/f
/9//3//g/+D/3//f/9//4f/h/+H/4P/g/9z/2f/U/8v/yP/M/9P/3P/s//r/BgAQABUA
HAAaAAMA4//Q/8X/x//W/8v/mf9a/yL/8P7M/sT+2f76/iL/R/9n/4T/oP+x/7z/xf/M
/9P/2P/a/9r/3v/f/+H/4//l/+X/5//o/+f/5//o/+n/7P/s/+3/7v/u/+7/8P/x//H/
8f/x//P/8//z//P/9f/1//X/9f/3//r/+v/7//z/+//8//z//P/+/wAAAAACAAQABQAH
AAgABwAIAAkADAAOAA8AEgAUABYAGAAbAB4AIQAkACcAKgAvADMANwA7AEEARwBMAFEA
WgBgAGYAbgBzAHoAggCKAJIAmQChAKgArQCyALgAvQC+AMEAwgDGAMQAxwDIAMgAxgDG
AMQAwwDAAL4AugC3ALEAqwClAJ0AlwCQAIkAgQB6AHIAagBlAFsAUwBNAEUAQAA6ADMA
LgAqACQAIAAbABYAEwAPAAsACQAHAAYABAD///7//P/6//z/+//6//n/9//3//f/9//2
//X/9f/1//b/9f/1//X/8//z//P/8//z//P/8//z//b/9v/2//b/9f/1//X/9v/5//n/
+v/6//j/+f/7//v/+//8//3//f/9//7//v/+/wAAAAAAAAAAAgAEAAQABAACAAIAAwAD
AAUABQAFAAUABQAFAAQABAAEAAQAAwADAAMAAQABAAEA///9//3//f/+//7//f/8//v/
+//7//r/+f/5//n/+f/5//f/9//3//f/9v/1//X/8//y//L/8v/0//P/8v/y//D/8P/w
/+//8f/x//H/8f/t/+3/7f/t/+3/7f/t/+3/7f/s/+z/7P/s/+z/7P/r/+v/6//r/+v/
6//r/+v/6//s/+z/7P/s/+z/7v/u/+7/7v/v//D/8f/x//H/8v/y//L/8//z//P/8//x
/+//7v/u/+z/6v/q/+r/7v/u/+7/8P/w//D/7//v/+3/7f/t/+z/7f/t/+z/6f/m/+T/
4v/i/+H/4P/g/+D/4f/h/+H/4f/f/+D/4P/g/+L/4v/i/+P/4f/h/+L/4v/h/+H/4f/h
/+H/4f/g/+D/3v/Z/9T/zf/K/87/1//g/+z/+P8EAAwAEQAYABQA+f/d/8r/xf/L/9j/
w/+H/0b/Dv/c/sD+wv7d/gT/LP9P/2//iv+k/7X/wP/J/9D/1f/a/9z/3P/e/9//4f/j
/+f/5//p/+r/6//r/+z/7f/u/+7/7//w//D/8P/y//P/8//z//P/9f/1//X/9f/3//f/
9//3//n/+v/6//v//P/7//z//P/8//7/AAAAAAIAAgADAAUABgAHAAgACQAMAA4ADwAS
ABQAFAAWABkAHAAhACQAJwAqAC8AMwA3ADsAPwBFAEoATwBYAF4AZABsAHMAegCCAIoA
kACXAJ8ApgCsALAAtQC5ALwAvwDAAMQAxADHAMgAyADGAMYAxADDAL4AvAC4ALUAsACr
AKYAnwCaAJIAigCBAHoAcgBqAGUAXQBVAE8ARwBCADwANQAwACwAJgAiAB0AGAAVABEA
DQAMAAkABwAEAAEAAAD+//z//P/7//r/+f/3//f/9//3//b/9f/1//X/9v/1//X/9f/z
//P/8//z//P/8//z//P/9v/2//b/9v/1//X/9f/2//n/+f/6//r/+P/5//v/+//9//7/
/////wEAAgACAAIAAgACAAIAAgACAAQABAAEAAIAAgADAAMAAwADAAMAAwADAAMAAgAC
AAAAAAD/////AQD////////9//v/+//7//z//P/7//r/9//3//f/9v/1//X/9f/1//f/
9f/1//X/8//y//H/8f/x//D/8P/w/+7/7f/s/+z/7v/u/+7/7f/t/+3/7f/t/+v/6//r
/+v/6//r/+v/6//r/+r/6v/q/+j/6P/o/+f/6f/q/+j/6P/o/+j/6v/q/+r/6v/t/+7/
7//v//H/8v/y//L/8v/x//D/7//v/+3/7P/s/+r/6P/o/+j/7P/s/+z/7v/s/+z/6//r
/+v/6//r/+r/6v/r/+v/6f/l/+L/3//e/9//3v/e/97/2//b/9v/2//b/9z/3P/c/9z/
3P/c/93/2//b/9z/3P/d/93/3f/d/93/3f/c/9z/2v/Z/9j/0f/K/8T/xf/I/9L/4P/s
//T//f8IABYAEwD7/+T/2//Z/+r//f/l/6r/bP88/wr/3P7R/uz+Ev83/1n/dP+M/6H/
sP+7/8L/yf/O/9L/1v/Y/9n/2//d/9//3//h/+L/5f/l/+b/5//o/+j/6f/q/+r/6v/s
/+3/7f/t/+3/7//t/+3/7f/v//H/8f/x//P/8v/y//P/9P/1//b/9v/2//j/+v/6//z/
+v/7//3//v///wAAAQAEAAQABQAIAAoACgAMAA8AEgAVABgAGwAeAB8AIwAnACsAMQA3
ADwAQQBIAE4AVABcAGEAaABwAHgAgACHAI8AlgCdAKIAqACtALMAtwC5AL4AvgDBAMIA
wgDAAMAAvgC9ALwAugC2ALMArgCpAKQAnQCZAJIAiwCDAHwAdABsAGcAXwBXAFEASQBC
ADwANQAwACoAJAAgABsAFgATAA8ACwAIAAUAAwAAAP3//P/6//j/+P/3//b/9f/z//P/
8//z//L/8f/x//H/8P/v/+//7//v/+//7//v//D/8f/y//P/8//y//H/8P/z//P/8//0
//X/9f/2//b/9v/3//n/+f/7//z//f/9//z//P/7//r//v/+//7//v/8//7//v/+//7/
/v/////////////////9//3//P/8//7//v/9//3//f/7//v/+//5//f/9//3//j/+P/3
//b/9f/1//X/9P/z//P/8//z//P/8f/x//H/8f/w/+//7//v/+7/7v/u/+7/7f/s/+z/
7v/u/+7/7f/t/+3/7f/t/+n/6f/p/+n/6f/p/+n/6f/p/+j/6P/o/+r/6v/q/+n/6//q
/+j/6P/o/+j/7P/s/+z/7P/r/+z/7f/t/+3/7v/u/+7/8f/x//H/8f/t/+v/6v/q/+r/
6P/o/+j/7P/s/+z/7v/u/+7/7f/t/+v/6//r/+r/5//n/+b/4//i/+D/3v/e/9//3v/e
/97/2//b/9v/2//d/97/3v/e/93/3P/b/9v/3P/d/9//4P/d/93/3f/d/93/3f/c/9z/
3P/Z/9T/y//G/8r/0f/Y/+b/9v8EAA4AFQAcABgA///j/9T/zf/V/+b/4f+v/27/NP8A
/9j+zv7f/gD/KP9N/2v/hv+e/6//uP/B/8j/0f/Y/9r/3P/c/93/3//h/+X/5f/n/+j/
6f/p/+r/6//r/+r/6v/q/+z/7P/u/+//7//v/+//8f/z//P/8//1//X/9f/1//f/9v/2
//f/+P/7//z//P/8//z//v/+/wAAAgADAAUABgAHAAgACQAMAAoACwAOABAAEwAWABoA
HgAfACIAJQAoAC0AMQA1ADkAPwBFAEoATwBWAFwAYgBqAHMAegCCAIoAjgCVAJ0ApACp
AK4AtAC5ALsAvwDBAMYAxADHAMgAyADIAMgAxgDFAMAAvgC6ALcAsACrAKYAnwCbAJQA
jQCFAHwAdABsAGcAYQBZAFMASwBCADwANQAwACwAJgAiAB0AGAAVABEADQAKAAcABQAC
AAEAAAD+//z/+v/5//j/9//3//f/9//3//b/9f/1//X/9P/z//P/8//1//X/9f/1//P/
8//z//P/9P/0//T/9P/1//X/9f/2//X/9f/2//b/9v/3//n/+f/5//r/+//7//3//v/+
//7//v/+//7//v8AAAIAAgACAAIAAgADAAMAAQABAAEAAQABAAEAAAAAAAIAAgABAAEA
AQD///////////3//f/9//z//P/7//r/+f/5//n/+P/3//f/9//3//f/9f/1//X/9f/0
//P/8//z//L/8v/y//L/8f/w//D/8P/w//D/7//v/+//7//v/+3/7f/t/+3/7f/t/+3/
7f/t/+z/7P/s/+7/7v/u/+3/6//r/+v/6//r/+v/7f/t/+z/6v/q/+r/6v/u/+7/7v/u
/+3/7v/v/+//8f/y//L/8v/1//X/9f/1//H/7//u/+7/7v/s/+z/7P/u/+7/7v/w/+7/
7v/t/+3/7//v/+//7v/r/+v/6v/n/+b/5P/i/+L/3//e/97/3v/d/93/3f/d/9//4P/g
/+D/3v/e/97/3//h/+H/4v/i/+H/4f/h/+H/4f/h/+D/4P/g/9//2v/T/8z/yP/J/9D/
2v/o//b/BAANABQAGgAVAPv/4P/R/8v/1v/l/9H/mP9W/xz/6P7I/sP+3P4E/y3/Uf9u
/4r/o/+0/7v/xv/P/9T/2P/a/9z/3f/f/+H/4//j/+X/5v/n/+f/6P/p/+r/6v/r/+z/
7v/u//D/8f/w/+//7v/v//D/8f/y//X/8//z//P/9f/2//b/9//4//v//P/8//z/+v/8
//z//v8AAAEAAwAEAAUABgAHAAoACgALAA4AEAASABQAFwAaABsAHgAhACQAJwArAC8A
MwA3AD0AQgBHAE4AVABaAGIAZwBuAHYAfgCGAI0AlQCcAKEApgCsALEAtgC7AL4AxADE
AMcAyADIAMoAygDIAMcAwgDAALwAuQC2ALEArAClAKEAmgCTAIsAhAB8AHQAbwBlAF0A
VwBPAEgAQgA7ADYAMAAqACYAIQAcABkAFQARAAwACQAHAAQAAwACAAAA/v/8//v/+v/5
//f/9//3//f/9v/1//X/9f/y//H/8f/x//P/8//z//P/8f/x//H/8f/z//T/9f/2//X/
9f/1//b/9f/1//b/9v/4//n/+//7//v//P/9//3///8AAAAAAAAEAAQABAAEAAIABAAE
AAQABgAGAAcABwAGAAUABAADAAUABQAEAAQABAAEAAMAAwABAP///////wEA////////
/v/+//3//P/7//v/+//6//n/+f/5//n/9//1//X/9f/3//b/9f/1//P/8v/y//L/9P/z
//L/8v/y//L/8v/x//D/7//u/+3/7P/t/+7/7//t/+3/7f/t/+3/7P/s/+z/7v/u/+7/
7f/r/+v/6//r/+v/7P/s/+z/7P/s/+z/7P/s/+z/7//w//H/8f/x//L/8v/y//P/8//z
//P/7//t/+z/7P/s/+r/6v/q/+7/7v/u//D/8P/w/+//7//t/+3/7f/s/+3/7f/s/+n/
5P/i/+D/4P/f/97/3v/e/93/3f/d/93/3f/e/97/3v/g/+D/4P/h/9//3//g/+D/3//f
/9//3//f/9//3v/e/9z/2f/W/8//yP/I/83/1P/e/+r/9v8AAAkAEgAcAA8A8//k/93/
4//6//3/z/+O/1b/Jv/y/tL+3f7+/iT/Sf9n/4D/mP+t/7r/w//K/8//0v/Y/9z/3v/f
/+H/4//k/+P/5P/k/+f/5//o/+n/6P/o/+n/6v/q/+r/7P/t/+//7//v//H/7//v/+//
8f/x//H/8f/z//T/9P/1//b/9f/2//b/9v/4//r/+v/8//r/+//9//7/AQACAAMABgAG
AAcACgAMAAwADgARABQAGQAcAB8AIgAjACcAKwAvADMAOQA+AEMASgBQAFYAXgBlAGwA
dAB8AIQAiwCTAJoAnwCkAKoArwC0ALkAvADCAMAAwwDEAMQAxADEAMIAwQC+ALwAuAC1
AK4AqQCkAJ0AmQCSAIsAgwB6AHIAagBlAF0AVQBPAEcAQAA6ADMALgAoACIAHgAZABYA
EwAPAAsABgADAAEA/v/7//r/+P/2//j/9//2//X/8f/x//H/8f/y//H/8f/x//D/7//v
/+//7//v/+//7//v/+//7//v//D/8P/w//D/8f/x//H/8v/1//X/9v/2//b/9//5//n/
+//8//3//f/7//z//P/8//7//v/+//7//v8AAAAAAAAAAAAAAQABAAEAAQABAAEAAQAB
AAAAAAAAAAAA/////////f/9//3//f/7//v/+//8//z/+//6//n/+f/5//j/9//3//f/
9//3//X/9f/1//P/8v/x//H/8//y//L/8v/w/+//7v/u/+7/7v/u/+3/7f/t/+3/7f/r
/+v/6//r/+v/6//r/+v/6//q/+r/6v/q/+r/6v/p/+v/6//r/+v/6f/o/+r/6v/q/+r/
7P/s/+z/7P/t/+7/7//v//H/8v/y//L/8f/x//H/8f/v/+3/7P/s/+z/6v/q/+r/7P/s
/+z/7v/u/+7/7f/t/+v/6//r/+r/6//r/+r/5//k/+L/4P/g/93/3P/c/9z/3f/d/93/
3f/d/97/3v/e/97/3v/e/9//3//f/+D/4P/f/9//3//f/9//3//e/97/3P/b/9b/z//I
/8j/z//Y/+L/8P/+/woAEQAYAB4AEQDz/97/0//R/+D/6//N/5D/VP8e/+7+0v7V/u7+
Ev87/13/ev+U/6v/uP/B/8r/0f/U/9j/2v/a/9v/3f/f/+P/4//l/+b/5f/l/+b/5//q
/+r/6//s/+r/6v/s/+3/7//v/+//8f/x//H/8f/z//P/8//z//X/9v/2//f/+P/3//j/
+P/4//r//P/8//7//v///wEAAgADAAQABQAIAAoACwAOABAAEAASABUAGAAbAB4AIQAk
ACcAKwAvADMANwA9AEIARwBOAFQAWgBiAGcAbgB2AH4AhgCNAJUAnACjAKgArgCzALUA
uQC7AMAAwgDFAMYAxgDGAMYAxADDAMAAvgC6ALcAtACvAKoAowCeAJYAjgCFAH4AdgBu
AGkAYQBZAFMASwBEAD4ANwAyACwAJgAiAB0AGAAVABEADQAKAAcABQACAP3//P/6//j/
+P/3//b/9f/z//P/8//z//L/8f/x//H/8v/x//H/8f/x//H/8f/x/+//7//v/+//8v/y
//L/8v/z//P/8//0//X/9f/2//b/9P/1//f/9//3//j/+f/5//v//P/8//z//P/8//z/
/P/+/wAAAAAAAAAAAAABAAEAAwADAAMAAwADAAMAAgACAAAAAAD/////AQD////////9
//v/+//7//z//P/7//r/+//7//v/+v/3//f/9//3//f/9f/1//X/8//y//H/8f/x//D/
8P/w//D/7//u/+7/7P/s/+z/6//t/+3/7f/t/+v/6//r/+v/6//r/+v/6//r/+r/6v/q
/+j/6P/o/+f/6P/p/+r/6//p/+n/6f/p/+j/6P/o/+j/6v/q/+r/6v/q/+r/6v/q/+r/
6v/t/+7/7//v/+3/7v/u/+7/8f/x//H/8f/v/+3/7P/s/+z/6v/q/+r/7P/s/+z/7v/s
/+z/6//r/+v/6//r/+r/6f/p/+j/5f/k/+L/4P/g/9//3v/e/97/2//b/9v/2//d/97/
3v/e/97/3v/e/9//3//f/+D/4P/f/9//3//f/93/3f/c/9z/3v/d/9j/0//K/8j/zf/S
/9z/7P/6/wQADQAUABgADQDx/9j/yf/F/9L/2//B/4b/SP8O/9z+wP7D/t7+Bv8v/1P/
cv+Q/6X/sv+7/8T/zf/U/9b/2v/c/93/3//h/+H/4f/j/+T/5//n/+j/6f/o/+j/6f/q
/+z/7P/u/+//7//v/+//8f/v/+//7//x//P/8//z//X/9P/0//X/9v/5//r/+v/6//r/
/P/8//7//v///wEAAgADAAQABQAIAAgACQAMAA4AEAASABUAGAAZABwAHwAiACUAKQAt
ADEANwA9AEIARwBMAFIAWABgAGcAbgB2AH4AhACLAJMAmgChAKYArACxALUAuQC7AMAA
vgDBAMIAwgDEAMQAwgDBAMAAvgC6ALcAsgCtAKgAoQCfAJgAkQCJAIAAeABwAGsAZQBd
AFcATwBIAEIAOwA2AC4AKAAkAB8AGgAXABMADwAKAAcABQACAP///v/8//r/+v/5//j/
9//z//P/8//z//L/8f/x//H/7v/t/+3/7f/v/+//7//v/+//7//v/+//7v/u/+7/7v/x
//H/8f/y//P/8//0//T/9P/1//f/9//3//j/+f/5//n/+v/6//r//P/8//z//P/8//7/
/v/+//7//v///////////////////////v/+/wAAAAD//////f/7//v/+//7//n/+f/5
//j/+P/3//b/9f/1//X/9P/1//X/9f/1//T/8f/w/+//8f/w/+//7//v/+7/7v/u/+7/
7f/s/+z/7P/s/+z/6//p/+n/6f/p/+n/6f/p/+n/6//r/+v/6//p/+j/6P/o/+j/6P/o
/+f/5f/l/+X/5f/n/+f/5//n/+b/5v/m/+b/5v/m/+b/6P/o/+j/6P/p/+r/6//r/+v/
7P/s/+z/7f/t/+3/7f/p/+f/5v/m/+j/5v/m/+b/5v/m/+b/6P/q/+r/6f/p/+n/6f/p
/+j/5//n/+b/4//i/+D/3v/e/9v/2v/a/9r/1//X/9f/1//Z/9r/2v/a/9r/2v/a/9v/
2//b/9z/3P/b/9v/2//b/9v/2//a/9r/2v/Z/9b/z//C/8D/xf/M/9b/5P/u//j/AQAM
ABgAEwD7/+b/3f/d//D/9//R/5D/Wv8o//L+zv7P/u7+FP87/1n/cv+M/6H/rv+7/8b/
y//O/9T/1v/Y/9n/2//d/9//3//h/+L/4f/h/+L/4//k/+T/5f/m/+j/6P/q/+v/6f/p
/+n/6//r/+v/6//t/+3/7f/t/+//8P/w//H/8v/z//T/9P/0//L/9P/0//b/9v/3//n/
+v/5//r/+//+/wAAAQAEAAYACgAMAA8AEgASABQAFgAYAB0AIQAlACkALQAzADgAPQBD
AEgATQBUAF0AZABsAHQAegCBAIkAkACZAJ4ApACpAK8AswC1ALoAugC9AL4AvgDAAMAA
vgC9ALoAuAC0ALEArgCpAKQAnQCXAJAAiQCBAHoAcgBqAGUAXwBXAFEASQBBADoAMgAs
ACgAIgAeABkAEgAPAAsABwAEAAEA///8//n/+P/2//T/8v/x//D/7//v/+//7//v/+z/
6//r/+v/6v/p/+n/6f/r/+v/6//r/+n/6f/p/+n/7P/s/+z/7P/t/+3/7f/u/+//7//w
//D/8P/x//P/8//x//L/8//z//X/9v/2//b/+P/4//j/+P/2//j/+P/4//r/+v/7//v/
+f/5//n/+f/7//v/+v/6//r/+v/5//n/9//1//X/9f/3//X/9f/1//L/8v/x//D/8f/x
//H/8P/v/+//7//v/+3/6//r/+v/7f/s/+v/6//p/+j/6P/o/+r/6f/o/+j/6P/o/+j/
5//n/+f/5//n/+f/5//n/+f/5v/l/+T/4//l/+T/5P/k/+T/5P/k/+P/4//j/+P/5P/k
/+T/5P/k/+T/5P/k/+T/5//o/+n/6f/p/+r/6v/q/+v/6//r/+v/5//l/+T/5P/i/+D/
4P/g/+P/5P/l/+j/6P/o/+f/5//l/+X/5f/k/+X/5f/k/+H/3P/a/9j/2P/Z/9j/2P/Y
/9f/1//X/9f/1f/W/9b/1v/Y/9j/2P/Z/9n/2f/a/9r/2f/Z/9n/2f/Z/9n/2P/Y/9T/
0f/M/8X/wP/G/83/1v/k//T//v8IAA8AFgAUAP3/3//O/8f/z//g/9n/p/9q/zL//v7W
/sz+3/78/iL/R/9p/4T/nP+r/7b/v//G/83/0P/S/9b/2P/Z/9v/3f/d/93/3//g/+H/
4f/i/+P/5v/m/+f/6P/m/+b/6P/p/+n/6f/p/+v/6//r/+v/7f/v/+//7//x//L/8v/z
//T/8//0//T/9P/2//j/+P/6//r/+//9//7/AQACAAMABgAGAAcACgAMAAwADgARABQA
FwAaAB0AIAAlACkALQAxADcAPQBCAEcATgBUAFoAYgBnAG4AdgB+AIUAjQCWAJ4AowCo
AK4AswC3ALsAvQDCAMAAwwDEAMQAwgDCAMAAvwC+ALwAuAC1AK4AqQCkAJ0AlwCQAIkA
gQB6AHIAagBlAFsAUwBNAEUAQAA6ADMALgAmACAAHAAXABIADwALAAcABAABAP///P/7
//r/+P/2//b/9f/0//P/7//v/+//7//u/+3/7f/t/+7/7f/t/+3/6//r/+v/6//t/+3/
7f/t/+z/7P/s/+z/7f/t/+3/7v/v/+//8P/w/+7/7//x//H/8f/y//P/8//z//T/9P/0
//b/9v/2//b/9v/4//j/+P/4//j/+f/5//n/+f/5//n/+f/5//j/+P/4//j/9//3//n/
9//3//f/9f/z//P/8//0//T/8//y//H/8f/x//D/7f/t/+3/7f/v/+3/7f/t/+v/6v/p
/+n/6//q/+r/6v/o/+f/5v/m/+b/5v/m/+X/5f/l/+X/5f/j/+P/4//j/+P/4//j/+P/
4//i/+L/4v/i/+L/4v/h/+H/4f/h/+H/3//f/9//3//g/+D/4P/g/+D/4P/g/+D/4v/i
/+L/4v/j/+T/5f/l/+X/5v/m/+b/6f/p/+n/6f/l/+P/4v/i/+L/4P/g/+D/5P/k/+T/
5v/k/+T/4//j/+P/4//j/+L/3//f/97/2//a/9j/1v/W/9X/1P/U/9T/0//T/9P/0//T
/9T/1P/U/9T/1P/U/9X/1//X/9j/2P/X/9f/1//X/9X/1f/U/9T/1P/T/87/w/++/77/
xf/K/9j/6v/2/wAABwAQABIA/f/d/8b/uf+9/87/y/+j/2T/KP/y/sb+tv7F/ub+Dv83
/1f/dP+O/6P/rP+z/7z/xf/K/87/0P/S/9P/1f/X/9n/2f/b/9z/3//f/+D/4f/g/+D/
4f/i/+L/4v/k/+X/5f/l/+X/5//n/+f/5//p/+v/6//r/+3/7P/s/+3/7v/v//D/8P/w
/+7/8P/w//L/9P/1//f/+P/5//r/+//+//7///8CAAQACAAKAA0AEAARABQAFwAaAB0A
IQAlACkALwA1ADoAPwBEAEoAUABYAGEAaABwAHgAfgCFAI0AlACZAJ4ApACpAK8AswC1
ALoAuAC7ALwAvAC+AL4AvAC7ALgAtgCyAK8ArACnAKIAmwCXAJAAiQCBAHoAcgBqAGUA
XABTAEwAQwA8ADYALwAqACIAHAAYABMAEAANAAkABQAAAP3/+//4//X/9P/y//D/8P/v
/+7/7f/p/+n/6f/p/+r/6f/p/+n/5v/l/+X/5f/l/+X/5f/l/+f/5//n/+f/5v/m/+b/
5v/p/+n/6f/q/+n/6f/q/+r/7P/t/+//7//t/+7/7//v/+//8P/w//D/8v/y//L/8v/y
//T/9P/0//b/9v/3//f/9//3//f/9//1//X/9P/0//b/9v/1//X/9f/z//P/8//z//H/
8f/x/+7/7v/t/+z/6//r/+v/6v/p/+n/6f/p/+n/5//n/+f/5//m/+X/5f/j/+L/4v/i
/+L/4f/g/+D/4P/g/+D/3//f/9//3//f/9//3//f/9//3f/d/93/3f/b/9r/2v/a/9z/
3P/c/9v/3f/Z/9r/3P/c/9z/3P/c/9z/3P/c/93/3v/f/9//4P/i/+P/5P/j/+P/4//j
/+H/3//e/97/3v/c/9z/3P/c/9z/3P/e/+D/4P/f/9//3//f/9//3v/d/93/3P/Z/9j/
1v/U/9T/0f/Q/9D/0P/P/8//z//P/8//0P/Q/9D/0P/Q/9D/0f/R/9H/0v/S/8//z//P
/8//0f/R/9D/0P/Q/83/zP/F/7r/tP+3/77/xv/S/97/6P/z//z/CAAJAPP/3P/R/83/
2v/v/+H/qv9s/zj/Bv/Y/sn+3v4C/yf/Sf9k/3z/k/+m/7H/uP+//8T/yP/K/87/z//R
/9P/1//X/9n/2v/a/9n/2f/Z/9v/3P/e/+D/3v/e/+D/4f/h/+H/4f/j/+X/5f/l/+f/
5f/l/+X/5//o/+j/6f/q/+v/7P/s/+z/7P/u/+7/8P/w//H/8//0//P/9P/1//j/+P/5
//z//v/+/wAAAwAGAAcACgANABAAFQAZAB0AIQAjACkALgAzADgAPgBEAEwAUwBaAGIA
agBwAHcAfwCGAI8AlACaAJ8ApACpAKwAsgCzALcAuQC6ALoAugC4ALcAtgC0ALAArQCq
AKUAoACZAJMAjACFAH0AdQBuAGcAYwBZAFEASwBDADoANAAtACgAIgAcABgAEwAMAAkA
BQABAP7/+//5//b/8//y//D/7v/t/+v/6f/n/+f/5//n/+f/5v/l/+X/5f/m/+X/5f/l
/+P/4//j/+P/5f/l/+X/5f/k/+T/5P/k/+f/5//n/+j/6f/p/+r/6v/q/+v/7f/t/+v/
7P/t/+3/7//w//D/8P/w//D/8P/w//D/8v/y//L/8v/y//P/8//z//P/8//z//X/9f/0
//T/8v/y//H/8f/x/+//7//v/+//7f/t/+3/7P/s/+v/6v/r/+v/6//q/+f/5//n/+f/
6f/n/+f/5//l/+T/4//j/+P/4v/i/+L/4v/h/+D/4P/g/+D/4P/f/9//3//f/9//3f/d
/93/3f/d/93/3f/d/9//3v/e/97/3P/c/9z/2//d/93/3f/d/9//3//f/9//4P/g/+D/
4P/k/w==
         </WaveFormData>
      </LeadData>
      <LeadData>
         <LeadByteCountTotal>10000</LeadByteCountTotal>
         <LeadTimeOffset>0</LeadTimeOffset>
         <LeadSampleCountTotal>5000</LeadSampleCountTotal>
         <LeadAmplitudeUnitsPerBit>4.88</LeadAmplitudeUnitsPerBit>
         <LeadAmplitudeUnits>��V</LeadAmplitudeUnits>
         <LeadHighLimit>2147483647</LeadHighLimit>
         <LeadLowLimit>268435456</LeadLowLimit>
         <LeadID>V3</LeadID>
         <LeadOffsetFirstSample>0</LeadOffsetFirstSample>
         <FirstSampleBaseline>0</FirstSampleBaseline>
         <LeadSampleSize>2</LeadSampleSize>
         <LeadOff>FALSE</LeadOff>
         <BaselineSway>FALSE</BaselineSway>
         <ExcessiveACNoise>FALSE</ExcessiveACNoise>
         <MuscleNoise>FALSE</MuscleNoise>
         <LeadDataCRC32>1874999288</LeadDataCRC32>
         <WaveFormData>
/v/+//7//v8BAAIAAwAEAAkADAAPABIAFgAaAB4AIgApAC4AMwA4AEAARgBMAFIAWwBi
AGkAcAB5AIAAhwCOAJUAmgCfAKQAqQCsAK8AsgCzALQAtQC2ALUAtACzALIArgCsAKoA
qAChAJwAlwCSAIoAhAB+AHgAcQBqAGMAXABVAE4ARwBAADsANgAxACwAJwAiAB0AGAAV
ABIADwAMAAgABgAEAAIA/v/8//r/+P/2//b/9v/2//X/9P/z//L/8P/w//D/8P/w//D/
8P/w/+7/7v/u/+7/8P/w//D/8P/w//D/8P/w//L/8v/y//L/9P/0//T/9P/2//b/9v/2
//f/+P/5//r//P/8//z//P/9//7///8AAAAAAAAAAAAAAAAAAAAAAAACAAIAAgACAAAA
AAAAAAAAAAAAAAAAAAD+//7//v/+//z//P/8//z/+v/6//r/+v/4//j/+P/4//b/9v/2
//b/9P/0//T/9P/y//L/8v/y//L/8v/y//L/8f/w/+//7v/s/+z/7P/s/+z/7P/s/+z/
6v/q/+r/6v/s/+z/7P/s/+r/6v/q/+r/7P/s/+z/7P/q/+z/7f/u/+z/7P/u/+7/8f/x
//H/8f/v//D/8v/y//L/8v/w//D/8f/x//D/7v/y//T/9P/0//T/9P/0//P/8P/v/+//
7//s/+v/6f/n/+b/4//f/9//3//d/9z/3P/e/9z/3P/c/9r/2v/a/9r/2v/b/9v/2v/a
/9v/2//c/9r/2v/a/9r/2v/b/9z/3f/a/9r/2P/V/9L/1P/b/+T/9f8QAC0ARgBjAIMA
qADJANsA4ADkAOUA4wDeAM4AnQBOAPX/l/9J/xj/Dv8c/z7/Yv9//5b/rP+6/8L/x//L
/8//0f/R/9L/1P/V/9b/2f/Z/9r/2//b/9v/2//b/9z/3P/d/93/3//f/9//4f/i/+L/
4v/j/+P/5P/k/+T/5v/l/+X/5f/m/+n/6v/q/+v/6//r/+z/7P/u/+//7//w//P/9f/2
//b/9//4//n/+//8//3/AQACAAQABgAIAAoADAAQABEAEwAZAB0AIQAlACkALQAzADgA
PgBGAE0AVQBbAGMAagByAHsAggCJAJAAlwCcAKEApwCpAK0AsACyALQAtgC4ALgAuAC4
ALcAtQCxAK8ArQCpAKMAnwCaAJQAjQCIAIIAegB1AG4AZwBhAFgAUQBMAEUAPwA5ADMA
LQApACUAIAAbABgAFAAQAA0ADQAKAAcABQADAAEA///9//7//v/8//v/+v/5//j/9//2
//X/9f/1//P/8v/y//L/8v/y//L/8//x//H/8f/x//P/8//z//T/8//z//P/9f/2//b/
9v/3//f/+P/5//r/+//7//3//v/+//3//f/9////AAAAAAAAAwAEAAQABAADAAMABAAE
AAQABAAEAAQABwAHAAYABQADAAQABAAEAAQAAwADAAQAAwAAAP7//f/9//3//f/8//z/
/P/6//r/+v/6//v/+//7//r/+f/5//j/+P/2//b/9v/2//X/9P/0//T/8//z//H/8f/x
//H/8f/w//D/8P/u/+7/7v/t/+3/7f/t/+3/7f/t/+z/7P/s/+z/7P/r/+v/6//r/+v/
6//r/+r/7P/s/+z/7P/s/+z/7v/v//D/8P/w//L/8v/z//P/8//z//P/9P/2//b/9v/2
//T/9P/1//P/8v/w//L/9v/2//b/9v/2//b/9f/0//H/8f/x//D/8f/v/+3/6v/n/+P/
4//j/+H/4P/g/+D/4P/g/+D/4P/g/+D/4P/g/+H/4f/g/+D/4f/h/+L/4v/i/+L/4v/h
/+H/4f/h/+D/4P/c/9n/2P/c/+P/7P///xgAMQBKAGUAgwCmAMUA0QDSANQA1QDRAMoA
sAB1ACIAx/9x/y//DP8O/yb/Sv9s/4f/nv+y/8D/xv/N/9H/1f/X/9f/1v/Y/9n/2v/d
/93/3v/f/9//3//f/9//4P/i/+P/4//l/+P/4//l/+b/6P/o/+n/6f/q/+r/6v/s/+v/
6//r/+z/7//w//D/8f/v/+//8P/w//L/8//z//T/9f/3//j/+P/3//j/+f/7//7///8D
AAQABAAGAAgACgAMABAAEQATABkAHQAhACUAJwArADEANgA9AEQASgBRAFcAXwBmAG4A
dQB8AIMAigCQAJQAmACdAKEApQCoAKoArACuALAAsACxALAArgCrAKgApQCiAJ0AmwCX
AJIAjACFAIAAegByAG0AZgBfAFkAUABJAEQAPQA4ADMALgApACUAIQAcABcAFAAQAAwA
CQAHAAQAAQD///3/+//5//f/9v/2//T/8//0//P/8v/x//D/7//v/+//7//u/+7/7v/s
/+z/7P/t/+z/6//q/+n/6v/r/+z/7v/t/+3/7f/v//D/8P/w//H/8f/y//P/9P/1//X/
9//4//r/+f/5//n/+//8//z//P///wAAAAAAAP////8AAAAAAAAAAAAAAAD//////v/9
//v//P/8//z//P/7//v//P/6//j/9//3//n/+f/5//j/9//2//P/8v/w//D/8f/x//H/
8P/v/+//7v/u/+z/7P/s/+z/6//q/+r/6v/p/+n/6f/p/+n/6f/p/+j/6P/o/+b/5v/m
/+X/5f/l/+X/5f/l/+X/5P/k/+L/4v/i/+H/4//k/+L/4v/i/+L/5P/l/+b/5v/o/+r/
6v/r/+v/6//r/+v/6//s/+v/6v/s/+r/6v/r/+v/6v/o/+r/7P/s/+z/7P/s/+z/6//q
/+n/6f/p/+j/6f/n/+X/4v/d/9n/2f/Z/9f/1v/W/9b/1P/U/9T/1P/U/9T/1P/U/9X/
1f/U/9T/1P/T/9P/0v/U/9T/1P/T/9P/0//T/9L/1P/U/9X/0v/O/8//0v/Z/+z/CwAk
AD0AWwB+AKUAxwDWANwA5QDpAPAA8ADdAJ4ASQDz/5f/Qv8Q/w7/JP9G/2v/hP+W/6j/
tv+9/7//w//H/8n/zP/M/83/zv/R/9H/0v/T/9P/1f/V/9X/1v/W/9f/1//Z/9f/1//Z
/9r/3P/c/93/3f/c/9z/3P/e/+H/4f/h/+L/4v/i/+H/4f/j/+P/5P/k/+b/5//n/+j/
5//p/+r/6v/t/+7/7//x//D/8f/1//b/+P/6//z//v8CAAYABwAJAAsADwATABcAHQAh
ACcALAAvADYAPABDAEsAUwBaAGIAawByAHkAgACJAI4AkwCZAKAApQCpAKwArgCwALIA
sgCzALIAsACtAK0AqwCpAKUAnwCbAJYAkACLAIYAgAB4AG8AaABhAFsAVABNAEgAQQA5
ADMALQAnACEAHQAYABMAEgAOAAoABwADAAAA/f/7//n/9//1//P/9P/0//L/8f/w/+//
7v/t/+z/6//r/+v/6//q/+r/6v/q/+r/6v/r/+v/6//r/+v/6//r/+v/7P/t/+3/7f/v
//D/8P/w//H/7//w//H/8v/1//X/9//4//b/9f/1//X/+f/6//r/+v/7//z//P/8//v/
+//8//z//v/+//7//v/9//3//P/7//v//P/8//z//P/7//v//P/6//j/9//3//f/9//3
//b/9v/2//T/9P/0//T/9f/1//P/8v/x//H/8P/w/+7/7v/u/+7/7f/s/+z/7P/r/+v/
6//r/+v/6//r/+r/6v/q/+j/6P/o/+f/5//n/+f/5//n/+f/5v/m/+b/5v/m/+X/5//o
/+b/5v/m/+b/6v/r/+z/7P/s/+7/7v/v/+//7//v/+//8P/y//L/8v/w/+7/7v/v//H/
8P/u//D/8v/y//L/8v/y//L/8f/w/+//7//v/+7/6//p/+f/5P/j/9//3//f/93/3P/c
/9z/2v/a/9r/2v/c/9z/3P/c/9z/2//Z/9j/2v/b/93/3v/c/9z/3P/b/9v/2//b/9r/
2v/Y/9f/1P/U/9v/5v/1/xAALwBIAGUAhwCsAM0A3QDkAOwA8QD1APIA5gC3AGYACwCr
/1f/Iv8S/yL/RP9q/4P/mP+s/7j/wP/F/8v/z//T/9X/1v/U/9X/1v/Z/9n/2v/b/9v/
3f/d/93/3v/c/93/3f/f/+H/4f/j/+T/4v/i/+P/4//m/+b/5v/o/+v/6//r/+z/7P/s
/+v/6//s/+3/7//w//D/8f/x//L/9f/3//j/+P/7//z//f////////8CAAIABgAIAAoA
DAAQABQAFQAXABsAHwAjACcAKwAvADUAOgA/AEYATABTAFsAYwBqAHIAeQCAAIcAjgCV
AJoAnwClAKgArQCxALQAtgC4ALoAugC6ALoAuQC3ALMAsQCvAKsApQChAJwAlgCTAI4A
iACAAHcAcABpAGMAXABVAFAASQBDAD0ANwAxAC0AKQAkAB8AHgAaABYAEwAPAAwACQAH
AAcABQADAAEA/v/+//z/+//8//v/+v/5//j/9//3//f/9f/0//T/9P/0//T/9P/1//P/
8//z//P/8//z//P/9P/1//X/9f/3//b/9v/2//f/+f/6//v//P/8//v//P/8//3//f/+
////AQACAAIAAgABAAIAAgACAAUABQAGAAYABAAEAAQABAAFAAUABAADAAUABgAGAAYA
BAADAAMABAAEAAIAAQABAP////////7//v/+//z//P/6//r/+//7//n/+P/3//f/+P/4
//b/9v/2//b/9f/0//T/9P/z//P/8//z//P/8//x//D/8P/w//D/8P/w/+//7//v/+//
7//v/+//7v/u/+7/7v/u/+3/6//r/+v/6//t/+3/7v/w/+7/7v/u/+7/7v/y//P/9P/0
//L/9P/0//X/9f/1//X/9f/2//j/+P/4//j/9v/2//f/9//2//T/9v/4//j/+P/4//b/
9v/1//T/9f/1//X/9P/x/+//7f/q/+f/4//j/+P/4f/g/+D/4P/g/+D/4P/g/+D/4P/g
/+D/4f/h/+D/4P/h/+H/4v/i/+L/4v/i/+H/4f/h/+H/4P/g/+D/3//c/9r/2//g/+n/
/P8XADIASwBnAIYAqQDFANIA1gDbAN0A3gDYAMEAiAA3ANn/f/84/xD/Dv8m/0z/b/+I
/5z/sP++/8P/yf/P/9X/1f/W/9T/1f/W/9n/2f/a/9v/2//d/93/3f/e/97/3//f/+H/
3//f/+H/4v/g/+D/4f/h/+P/5P/l/+j/6P/n/+b/5v/n/+j/6P/p/+v/7f/w//L/8//z
//L/8v/0//f/+f/6//v//P/9/////v///wMABAAGAAgACgAMAAwAEAARABMAFwAbAB8A
IwAnACsAMQA2ADsAQgBIAE8AVABbAGEAaABvAHYAfQCEAIsAkACVAJsAogCnAKsArgCw
ALIAtAC0ALYAtgC1ALMAsQCvAK0AqQCnAKMAngCYAJUAkACKAIIAewB0AG0AZwBiAFsA
VgBPAEcAQQA7ADUALwArACYAIQAeABoAFgATABEADgALAAkABwAFAAMAAQAAAAAA/v/9
//r/+f/4//f/9v/1//X/9f/x//D/8P/w//L/8v/y//P/8f/x//H/8f/z//P/8//0//P/
8//z//X/9P/0//T/9f/3//j/+f/6//v/+//9//7//P/7//v/+/8AAAIAAwAEAAMABAAE
AAQABQAFAAYABgAEAAQABAAEAAUABQAEAAMABQAGAAYABgACAAEAAQACAAIAAAD/////
/////////v/+//7//P/8//r/+v/7//v/+v/4//b/9f/1//b/9f/2//T/9P/z//L/8v/y
//H/8f/x//H/8f/x/+//7v/u/+7/7P/s/+z/6//r/+v/6//r/+v/6//q/+r/7P/s/+z/
6//q/+n/6P/n/+f/6v/q/+r/6v/q/+r/6//s/+z/7v/w//D/8f/v/+//7//v/+7/8P/w
//D/8v/w//D/8f/v/+7/7P/u//L/8v/y//L/8v/y//H/8P/v/+//7//u/+//7f/r/+j/
5P/f/97/3f/b/9r/2v/a/9j/2P/Y/9j/2P/Y/9j/2P/Z/9n/2P/Y/9f/1//Y/9j/2v/a
/9r/2f/X/9f/1//W/9b/1v/V/9T/0v/X/97/6/8CAB8AOABTAHMAlgC/ANcA4gDoAO0A
8wD2APIAxwB6ACMAyf9t/yb/DP8Y/zb/Wv93/47/ov+y/7r/wf/F/8f/y//P/9L/0P/R
/9L/1f/U/9T/1P/T/9X/1f/V/9b/1P/V/9X/1//X/9f/2f/a/9r/2v/b/9v/3P/c/9z/
3v/d/93/3f/e/9//4P/g/+H/3//f/+D/4P/i/+P/4//k/+P/5f/m/+b/6f/q/+v/7f/u
/+//8//0//b/+P/6//z/AAAEAAUABwALAA8AEwAXABkAHQAjACgALQA0ADoAQQBJAFEA
WABgAGkAcAB3AH4AhQCKAI8AlQCcAKEApQCoAKoArACuAK4ArgCuAK0AqwCrAKkApwCj
AJ4AmQCTAIwAhwCCAHwAdABtAGYAXwBZAFAASQBEAD0ANwAxACsAJQAfABsAFgARAA4A
CgAGAAMA///8//n/9//2//X/9P/z//L/8v/w/+//7P/r/+r/6f/q/+n/6f/p/+n/6P/o
/+j/6P/o/+j/6f/p/+n/6f/p/+n/6f/p/+r/6//r/+v/7f/u/+7/7v/v/+//8P/x//L/
9f/1//f/+P/2//X/9f/1//f/+P/4//j/+f/6//r/+v/5//n/+v/6//v//P/9//7//f/9
//z/+//7//z//P/8//r/+f/5//r/+v/4//f/9//3//f/9//2//b/9v/0//T/9P/0//X/
9f/z//L/8f/x/+7/7v/s/+z/7f/u/+7/7v/u/+7/7f/t/+v/6//r/+v/6//q/+r/6v/o
/+j/6P/n/+f/5//n/+f/5f/l/+T/5P/l/+b/5//n/+f/5//n/+f/5f/k/+X/5v/n/+j/
6P/p/+r/6v/o/+r/6v/r/+z/7f/u/+//7v/w//D/8P/y//D/8P/x/+//7v/s/+7/8P/w
//D/8P/y//L/8f/w/+7/7f/s/+r/6v/p/+j/5v/h/93/3f/d/9n/2P/Y/9j/2P/Y/9j/
2P/W/9b/1v/W/9n/2f/Y/9j/1//X/9j/2P/Y/9j/2P/X/9n/2f/Z/9j/1v/W/9P/0P/Q
/9P/3P/p//7/HQA4AFMAcQCUALsA1QDgAOYA7QDxAPAA6gDLAIoAMwDX/3v/Mv8Q/xL/
Kv9Q/3P/iv+e/7D/uv/B/8f/yf/N/83/zv/M/83/zv/R/9P/1P/V/9X/1f/V/9X/1v/Y
/9n/2f/b/9n/2f/b/9z/3P/c/93/3f/e/97/3v/g/+H/4f/h/+L/4//k/+T/5f/l/+X/
5v/m/+j/6f/p/+r/6//t/+7/7v/v//D/8f/z//T/9f/5//r/+v/8//7/AAAEAAgACQAL
AA8AEwAXABsAHQAhACcALAAxADgAPgBFAEsAUwBaAGIAaQBwAHcAfgCHAIwAkQCXAJoA
nwCjAKYAqgCsAK4ArgCuAK4ArQCrAKsAqQCnAKMAnwCbAJYAkACLAIYAgAB4AHMAbABl
AF8AVgBPAEoAQwA9ADcAMQArACUAIQAcABcAEgAOAAoABwAFAAIA///9//n/9//1//P/
8v/y//D/7//w/+//7v/t/+z/6//r/+v/6//q/+r/6v/o/+j/6P/p/+f/5//n/+f/5//n
/+f/6P/p/+n/6f/r/+z/7P/s/+3/7f/u/+//8P/x//H/8//0//T/8//z//P/9f/2//b/
9v/5//r/+v/6//v/+//8//z//P/8//z//P/9//3//P/7//n/+v/6//r/+v/5//n/+v/4
//b/9f/1//X/9f/1//T/9P/0//L/8v/w//D/8f/x/+//7v/t/+3/7P/s/+r/6v/q/+r/
6f/o/+r/6v/p/+n/5//n/+f/5//n/+b/5v/m/+T/5P/k/+P/4f/h/+H/4f/h/+H/4P/g
/+D/4P/g/9//4f/h/+H/4f/f/9//4P/g/97/3v/e/97/4P/g/+D/4P/g/+D/4v/j/+T/
5P/k/+b/5v/n/+f/5//n/+f/6P/q/+r/6v/q/+j/6P/p/+n/6P/m/+j/6v/q/+r/6v/o
/+j/5//m/+X/5f/l/+T/4//h/9//3P/b/9f/1//X/9X/1P/U/9T/0v/S/9L/0v/S/9L/
0v/S/9P/0//S/9L/0//T/9T/1P/U/9T/1P/T/9H/0f/R/9D/0v/S/9H/zv/M/9H/1v/f
//L/DwAqAEMAYQCAAKMAvQDIAMwAzwDPAMwAxgCpAGwAFwC5/2H/IP8A/wL/HP9C/2X/
fv+U/6b/sP+3/73/w//F/8f/yP/I/8n/yv/N/83/zv/P/8//z//P/8//0P/Q/9H/0f/T
/9P/0//V/9b/1v/W/9f/1//Y/9j/2P/a/9v/2//b/9z/2//c/9z/3f/e/9//4f/i/+L/
4//j/+T/4//l/+b/5v/n/+j/6f/r/+z/7f/x//L/9v/4//r//P8AAAQABQAHAAsADwAT
ABcAGwAfACUAKgAtADQAOgBBAEcATwBWAF4AZQBsAHMAegCBAIYAiwCRAJQAmQCdAKAA
oACiAKQApACmAKYApQCjAKMAoQCfAJsAmQCVAJAAigCHAIIAfAB0AG0AZgBfAFkAVABN
AEgAQQA7ADUALwApACMAHwAaABUAFAAQAAwACQAGAAIA/v/7//n/9//1//P/8v/y//D/
7//u/+3/7P/r/+r/6f/p/+n/5f/k/+T/5P/k/+T/5P/l/+X/5f/l/+X/5f/l/+X/5v/o
/+n/6v/t/+7/7v/u/+//7//w//H/8v/z//P/9f/2//b/9f/1//X/+f/6//r/+v/5//r/
+v/6//v/+//8//z//v/+//7//v///////v/9//3//v/+//7//P/7//v//P/8//r/+f/5
//f/9//3//b/9v/2//T/9P/0//T/9f/1//T/8v/w/+//8P/w/+7/7v/u/+7/7f/s/+z/
7P/r/+v/6//r/+v/6//p/+j/6P/o/+b/5v/m/+X/5v/n/+j/6f/n/+f/5v/m/+j/6P/o
/+f/5f/l/+X/5f/l/+X/5v/m/+T/4v/k/+b/5v/m/+b/6P/p/+r/6v/s/+7/7v/v//H/
8f/x//H/8v/0//T/9P/0//L/8v/z//X/9P/y//T/9f/0//P/8v/0//T/8//y//P/8//z
//L/7//t/+v/6P/n/+P/4//j/9//3v/e/97/3P/c/9z/3P/e/97/3v/e/93/3f/c/9z/
3//f/+D/4P/e/97/3v/d/9v/2//b/9r/3P/e/93/2P/W/9f/3P/p//7/GwA2AE8AbQCO
ALcA1wDkAO4A8QD1APoA+ADVAJIAPwDj/4P/Nv8U/xj/Mv9W/3X/jP+g/7L/vP/D/83/
z//R/9P/1P/U/9X/1v/Z/9n/2v/b/9v/2//b/9v/3P/a/9v/2//d/9//3//h/+L/4P/g
/+H/4f/i/+L/4v/k/+X/5f/l/+b/5//o/+j/6f/p/+n/6v/q/+v/6//q/+r/7f/v//D/
8P/v//D/8f/z//b/9//7//z//v8AAAIABAAEAAgACQALABEAFQAZAB0AIQAlACsAMAAz
ADoAQABHAE0AVQBcAGQAawByAHkAgACIAI4AlACbAKAApQCpAKwAsACyALQAtAC2ALYA
tQCzAK8ArQCrAKcApQChAJwAlgCRAIwAhgB+AHUAbgBnAGEAXABVAFAASQBAADkAMgAr
ACcAIwAeABkAFgASAA4ACwAHAAQAAQD///v/+f/3//X/8v/y//D/7//v/+//7//v/+z/
6//r/+v/6f/o/+j/6P/q/+r/6v/r/+n/6f/p/+n/6//r/+v/7P/r/+v/6//t/+z/7P/s
/+3/7f/u/+//8P/v/+//8f/y//P/8//0//X/9//4//j/+P/3//j/+P/4//v/+//8//z/
/P/8//z//P/9//3//P/7//v//P/8//z/+P/3//f/+P/5//j/+P/5//j/9//2//T/9v/2
//T/9P/y//L/8//z//H/8P/v/+//8P/w/+7/7v/s/+z/6//q/+v/7P/s/+3/6//r/+v/
6//r/+r/6v/q/+r/6v/q/+n/5//n/+f/5//n/+f/5v/m/+b/5v/m/+X/5f/l/+f/6P/q
/+r/6v/q/+v/6//r/+r/7P/u/+7/7//v/+//7//v//D/8v/y//L/8v/w//D/8f/x//D/
7v/w//T/9P/0//T/9P/0//P/8v/v/+//7//u/+//7f/r/+j/4//f/9//3//f/97/3v/e
/9z/3P/c/9z/3P/c/9z/3P/d/93/3P/c/93/3f/e/97/3v/e/97/3f/d/93/3f/c/9r/
2P/X/9b/2P/d/+j/+f8UADMATABpAI0AsgDTAOUA7ADyAPcA+QD2AOgAtwBqAA8Ar/9b
/yT/GP8m/0b/av+J/57/sv++/8T/yf/N/9H/0//T/9T/1v/X/9j/2//Z/9r/2//b/93/
3f/d/97/4P/h/+H/4//h/+H/4//k/+b/5v/n/+f/5v/m/+b/6P/r/+v/6//s/+3/7v/u
/+//7//v//D/8P/y//P/8//0//X/9//4//j/+//8//3///8AAAEABQAGAAYACAAKAAwA
EAAUABUAFwAbAB8AIwAnACsALwA1ADoAQQBIAE4AVQBZAGEAaABwAHgAgACIAJAAlwCc
AKEApwCqAK8AswC2ALgAugC8ALwAvAC8ALsAuQC3ALUAswCvAKsApwCiAJwAlQCQAIoA
ggB7AHQAbQBnAF4AVwBSAEsARwBBADsANQAtACkAJAAfABwAGAAUABEADwAMAAkABwAF
AAMAAQD///7//v/8//v/+P/3//b/9f/2//X/9f/1//T/9P/1//b/9f/0//P/8//z//P/
8//z//P/8//z//T/8//z//P/9f/2//b/9v/3//f/+P/5//r/+//7//3//v/8//v/+//7
////AAAAAAAAAQACAAIAAgADAAMABAAEAAQABAAEAAQAAwADAAIAAQABAAIAAgACAAIA
AQABAAIAAgAAAP/////////////+//7//v/8//z/+v/6//v/+//7//r/+f/5//j/+P/2
//b/+P/4//f/9v/0//T/8//z//P/8//z//P/8//y//L/8v/w//D/8P/v//H/8f/x//H/
8f/x//D/8P/w//D/8P/v//H/8f/x//H/7//v//D/8P/w//D/7v/u/+7/7v/u/+7/8v/z
//T/9P/0//b/9v/3//f/9//3//f/+v/8//z//P/6//j/+P/5//n/+P/2//j//P/8//z/
/P/8//z/+//6//n/+f/5//j/9f/z//H/7v/r/+f/5//n/+X/5P/k/+T/4v/i/+L/4v/i
/+L/4v/i/+P/4//i/+L/4//j/+T/5P/k/+T/5P/j/+P/4//j/+L/4v/i/9//2v/a/9//
5v/z/wwAKwBEAF8AewCeAMEA1QDcANoA3QDfAN4A0ACpAGAABwCr/1n/IP8O/xz/PP9k
/4H/mP+s/7r/wv/H/83/1f/Z/9n/2v/Y/9n/2v/d/9v/3P/d/93/4P/h/+L/5P/i/+P/
4//l/+X/5f/n/+j/6P/o/+n/6f/o/+j/6P/q/+z/7f/u//D/7//w//D/8f/z//P/9P/0
//X/9f/0//T/9//5//r/+v/7//z//f///wAAAQAFAAYACAAKAAwADgASABYAFwAZABsA
HwAjACcAKwAvADUAOgA/AEYATABTAFcAXwBmAG4AdwB+AIUAjACTAJgAnQCjAKgArQCx
ALQAtAC2ALgAuAC8ALwAuwC5ALkAtwC1ALEArwCrAKYAoACdAJgAkgCKAIMAfAB1AG8A
aABhAFwAVQBPAEkAQwA9ADcAMwAuACkAKAAkACAAHQAaABYAEgAPAA0ACwAJAAcABgAG
AAQAAwAAAP///v/9//7//f/9//3/+//6//r/+v/6//r/+v/7//3//f/9//3/+//7//v/
/P////////8BAAAAAAAAAAEAAwAEAAUABgAFAAUABwAIAAgABwAHAAcACgAMAA0ADgAN
AA4ADgAOABEAEQASABIAEgASABIAEgARABEAEAAPABEAEgASABIADgANAA0ADgAOAAwA
CwALAAsACwALAAoACgAKAAgACAAGAAYABwAHAAUABAADAAMAAgACAAAAAAAAAAAA///+
//7//v/9//3///////////////7//v/+//r/+v/6//n/+//7//v/+//5//n/+P/4//r/
+v/6//n/+f/1//T/9f/2//f/+P/4//n/+v/6//r//P/8//3//v///wAAAQAAAAIAAgAC
AAIAAAAAAAEAAQAAAP7/AAAAAAAAAAAAAAEAAgACAAIA/////////v/9//v/+f/2//T/
8f/y//P/7//u/+7/7v/s/+z/7P/s/+7/7v/u/+7/7f/t/+z/7P/v/+//8P/w/+//7v/t
/+v/7P/t/+7/7v/u/+7/7//s/+b/5//s//X/BgAhADwAVQBzAJQAuwDdAPAA+gABAQUB
CgEOAf8AyAB1AB8Aw/9s/zT/LP9A/2D/gf+c/67/wv/Q/9n/3//h/+P/5f/o/+r/6//s
/+//7//w//H/8f/v/+//7//w//H/8//0//f/9f/1//f/+P/4//j/+f/5//z//P/8//7/
/f/9//3//v8BAAIAAgADAAEAAQACAAIABAAFAAUABgAHAAkACgAKAAsADAANAA8ADgAP
ABMAFAAWABgAGgAcAB4AIgAjACUAKQAtADEANQA5AD0AQwBIAE0AVABaAGEAZwBvAHYA
fgCFAIwAkwCaAKIAqACuALUAvADBAMUAyADNANAA0wDUANQA1ADTANEA0QDPAM0AyQDH
AMMAvgC4ALEArACmAJ4AmQCSAIsAhQB8AHUAcABpAGEAWwBVAE8ASwBHAEIAPQA5ADQA
LwArACkAJgAjACEAHwAdABsAGQAWABYAFAATABQAEwASABEAEAAPAA8ADwAPAA4ADgAO
AA4ADgAOAA8ADwAPAA8ADwANAA0ADQAOABEAEQARABMAFAAUABQAFQAVABYAFwAYABcA
FwAZABoAGwAbABwAHQAfACAAIAAgACEAIgAiACIAIwAjACQAJAAkACQAJAAkACYAJwAn
ACcAJQAmACYAJgAmACUAJQAmACgAJgAlACUAIwAjACMAIgAiACIAIAAgACAAIAAhACEA
IwAiACEAIQAgACAAHgAeABwAHAAbABoAHAAcABsAGwAbABsAGwAbAB0AHAAcABwAHAAc
ABwAGwAbABsAGwAbABsAGwAaABoAGgAaABoAGQAbABsAGwAbAB0AHQAeAB4AIAAgACAA
IAAkAA==
         </WaveFormData>
      </LeadData>
      <LeadData>
         <LeadByteCountTotal>10000</LeadByteCountTotal>
         <LeadTimeOffset>0</LeadTimeOffset>
         <LeadSampleCountTotal>5000</LeadSampleCountTotal>
         <LeadAmplitudeUnitsPerBit>4.88</LeadAmplitudeUnitsPerBit>
         <LeadAmplitudeUnits>��V</LeadAmplitudeUnits>
         <LeadHighLimit>2147483647</LeadHighLimit>
         <LeadLowLimit>268435456</LeadLowLimit>
         <LeadID>V4</LeadID>
         <LeadOffsetFirstSample>0</LeadOffsetFirstSample>
         <FirstSampleBaseline>0</FirstSampleBaseline>
         <LeadSampleSize>2</LeadSampleSize>
         <LeadOff>FALSE</LeadOff>
         <BaselineSway>FALSE</BaselineSway>
         <ExcessiveACNoise>FALSE</ExcessiveACNoise>
         <MuscleNoise>FALSE</MuscleNoise>
         <LeadDataCRC32>807423091</LeadDataCRC32>
         <WaveFormData>
7P/s/+z/7P/t/+7/7//w//T/9v/4//r//P/+/wAAAgAHAAoADQAQABUAGAAbAB4AIgAm
ACoALgAzADgAPQBCAEcASgBNAFAAVABWAFgAWgBbAFwAXQBeAF4AXgBeAF4AXQBcAFsA
WgBXAFQAUQBOAEsASABFAEIAPQA6ADcANAAwACwAKAAkACEAHgAbABgAFQASAA8ADAAJ
AAgABwAGAAQAAgAAAP7/+//6//n/+P/2//b/9v/2//T/9P/0//T/8v/y//L/8v/0//T/
9P/0//L/8v/y//L/8//0//X/9v/2//b/9v/2//j/+P/4//j/+v/6//r/+v/6//r/+v/6
//v//P/9//7//v/+//7//v///wAAAQACAAIAAgACAAIAAgACAAIAAgAEAAQABAAEAAIA
AgACAAIAAgACAAIAAgAAAAAAAAAAAP7//v/+//7//v/+//7//v/9//z/+//6//r/+v/6
//r/+v/6//r/+v/5//j/9//2//j/+P/4//j/9f/0//P/8v/y//L/8v/y//D/8P/w//D/
8P/w//D/8P/w//D/8P/w/+7/7v/u/+7/8P/w//D/8P/y//P/9f/1//T/9P/0//X/+P/5
//n/+f/5//n/+f/5//v/+//7//v//P/8//z//f/8//3//P/7//3//f/9//z/9//3//f/
9//3//X/8//z/+7/6//o/+f/5//m/+X/5f/m/+X/5f/l/+P/4//j/+L/4v/i/+L/4v/k
/+T/5P/k/+T/5P/k/+T/5v/m/+b/5v/m/+b/5v/m/+z/8//6/wQAEgAqAEMAWQBxAIoA
owC+ANQA3wDdAM0AqAB1AEwAKgAAAMz/mf92/2f/aP94/5D/pP+z/8D/zP/V/9n/3f/f
/+D/4P/h/+D/4v/i/+P/4//k/+T/5P/l/+P/4//j/+T/5v/m/+f/5//p/+n/6P/o/+v/
6//r/+z/7v/u/+7/7//t/+//7//v//H/8f/y//L/8//z//L/8v/y//T/9P/0//X/9f/3
//f/9f/2//f/9//5//v//P/9//z//v8AAAEABAAHAAcACAALAA8AEQATABMAFgAaABsA
IQAjACUAKAArAC8ANAA4ADwAQgBGAEoATwBTAFYAWQBZAFwAYABjAGQAZQBmAGcAZwBn
AGcAZwBlAGQAYgBhAF4AXQBbAFgAUwBQAE4ATABKAEUAQAA9ADcANAAxAC4AKgAnACUA
IAAfABwAGQAWABIAEQAQABAADwANAAsACQAGAAYABQAEAAUABAADAAEAAQABAAEAAgAA
AP/////+//3//v/+/////v///////v///////v/+/wAAAQABAAEAAQACAAEAAAADAAQA
BQAGAAUABQAFAAYABgAIAAgACAAKAAsACwAMAA0ADQAMAAsADAAOAA8AEQARABIAEQAQ
ABIAEwATABMAEQASABQAFQATABIAEgASABQAEwATABQAEwASABIAEQAQABAAEAAPABEA
EAAQABAADgAOAA0ADQAPAA8ADwAPAA4ADQANAAwADAALAAsACwAMAAwADAAMAAwADAAL
AAsACwALAAwADAAJAAkACQAKAAkACQAIAAgACAAIAAgACAAIAAgACAAIAAoACgAKAAoA
DAAKAAkACQAKAAsADAANAA4ADwARABEAEgAQABAAEQASABUAFQAVABYAFQAWABcAFwAZ
ABkAGQAaABgAGAAZABkAHQAdAB0AHQAfAB8AHgAbABoAGQAYABUAFAATABQAEgANAAoA
CQAJAAoACQAJAAgABwAHAAcABwAHAAcABgAGAAgACAAIAAgABgAGAAYABgAGAAYABgAG
AAYABgAGAAYACgAKAAwAFAAdACQALAA+AFQAawCBAJcAqgDDANwA7gDxAOsA1wCqAHcA
VAA0AAoA2P+r/4z/g/+M/6L/uv/K/9n/5P/w//f/+////wMAAgACAAMAAgAEAAQABQAF
AAYABgAGAAcABgAFAAQABAAFAAYACAAJAAYABQADAAIABQAFAAUABgAGAAYABgAHAAUA
BwAHAAcACQAJAAoACgALAAsACgAKAAgACgAKAAoADQANAA8ADwAPABAAEQARABEAEwAU
ABUAFQAWABcAFwAaAB0AHQAeAB4AIQAiACMAJQAoACwALQAzADUANwA6AD0AQQBGAEoA
TABSAFYAWgBdAGEAZABnAGgAagBtAG8AbgBvAHAAcQBvAG8AbwBvAG8AbgBsAGsAZgBl
AGMAYABbAFgAVgBUAFIATQBIAEUAPwA8ADkANgAyAC8ALQAoACUAIgAfABwAGQAXABUA
FAATABEADwANAAsACgAIAAYABwAGAAUAAwAEAAMAAgACAAEA///+//z//f/+//7////+
//3/+//4//j/+f/5//r/+f/5//j/9//1//b/9f/0//X/9v/3//j/9//3//f/+P/2//j/
+P/4//j/+f/5//r/+//7//r/+f/5//r/+v/7//v//P/7//r/+P/5//n/+f/3//j/+v/7
//r/+P/3//b/9v/1//X/9v/z//L/8v/x//D/8P/w/+//7//u/+7/7v/t/+z/6v/p/+f/
5//n/+f/5//n/+j/6P/m/+X/5f/l/+T/5P/k/+T/4f/g/97/3f/f/9//4P/g/93/3f/d
/97/3f/d/9z/3P/c/9z/3P/c/9v/2v/Z/9j/2v/a/9r/2v/a/9r/2P/Z/9j/2P/Z/9r/
3P/e/97/3f/c/9z/3//g/+H/4f/h/+H/4f/i/+H/4P/g/9//4//j/+P/4//h/+H/4P/d
/93/3f/d/9v/2f/X/9f/1P/P/8z/y//L/8r/yf/J/8j/x//H/8f/x//H/8f/xv/G/8X/
xP/D/8L/wv/C/8L/wv/C/8L/wv/C/8H/wP+//77/vv/A/8L/xv/N/9T/2v/i//T/DQAn
AD8AWABvAIoApgC7AL8AuQCkAHsASAAmAAIAzv+T/2L/Rf86/0T/Vv9s/4H/kP+Y/6H/
q/+v/7H/tP+2/7f/uv+6/7r/u/+7/7r/uv+6/7v/vv+//8D/wv/A/8D/wf/B/8D/v/+9
/7z/vv+//8D/wv/B/8D/v/+//8H/w//D/8P/w//D/8T/xP/F/8X/xP/E/8X/yP/J/8r/
y//L/83/zf/P/9D/0f/R/9H/0//U/9X/1v/Y/9r/2//a/93/3f/e/9//4//l/+f/6f/s
//D/8f/2//n//P8AAAUACQAOABIAFgAcACAAJAApAC0AMAAzADUAOAA8AD8AQgBDAEQA
RQBFAEUARQBFAEUARABCAEEAPgA9ADsAOAAzADAALgAsACgAIwAeABsAFwAUABEADgAK
AAcABQAAAP3/+v/3//T/8v/x//D/8P/t/+v/6f/n/+T/5P/j/+L/4//i/+H/3//e/93/
3P/c/97/3f/d/9z/2//c/9z/3f/c/93/3f/c/9z/3f/d/97/3v/f/9//3//g/+L/4v/i
/+T/5P/k/+T/5f/l/+X/5v/n/+r/6//s/+r/6//r/+z/7v/v/+//7//v//D/8P/x//L/
9P/0//T/9v/3//f/9//1//b/+P/5//n/+P/4//j/+v/5//n/+v/4//j/+f/5//r/+v/6
//n/9//2//b/9v/2//b/9f/1//X/9f/1//X/9f/1//b/9v/4//f/9//3//T/9P/0//T/
9v/2//X/9f/1//X/9v/2//P/8//z//T/9f/1//T/9P/0//T/9P/0//b/9v/2//b/+P/4
//j/+P/4//j/+//9//3//v/8//z//f/+//3//f/9//7/AQACAAMAAwADAAMAAwAEAAYA
BgAHAAcABwAHAAcABwAHAAcABgADAAUABQAFAAMA///9//3/+v/5//b/9f/1//L/8f/x
//D/8f/x//H/8f/z//P/8v/y//D/8P/w//D/8v/y//L/8v/y//L/8v/y//L/8v/y//L/
8v/0//b/+P8BAAoAEgAgADgAUwBtAIUAnAC3ANIA6ADxAO8A4wDAAI0AZABCABQA3v+r
/4T/c/92/4j/ov+4/8X/0P/c/+P/5//p/+v/7v/y//P/9P/y//L/8//z//T/9P/0//X/
9f/1//X/9v/2//b/9//3//n/+f/4//j/+f/5//n/+v/8//z//P/9//3//////////f/9
//7//v8BAAEAAAAAAAAAAgACAAIAAwADAAUABQAFAAYABwAHAAcACQAKAAsADAAOABAA
EQAQABMAEwAUABcAGwAdAB8AHwAiACYAJwAsAC8AMgA2ADsAPwBEAEgASwBQAFMAVgBb
AF8AYgBlAGcAagBuAHEAcABxAHIAcwB1AHUAdQB1AHMAcgBwAG8AbABrAGkAZgBlAGIA
YABeAFgAUwBOAEsARwBEAEEAPgA4ADUAMwAuACsAKAAlACIAHgAdABwAHAAZABcAFQAT
ABIAEgARABAADQAMAAsACQAKAAkACAAIAAgABwAHAAYABgAGAAUABQAGAAcABwAGAAcA
BwAGAAYACAAJAAkACQAIAAoACgAKAAwADAAMAAwADwAPAA8AEAAOABAAEAAQABAAEQAR
ABIAEgATABMAEwATABQAFAAVABgAGgAaABoAGQAZABgAFwAXABgAGgAbABsAGgAaABoA
GgAZABkAGgAaABoAGwAbABgAGAAYABcAFwAWABYAFgAYABgAFwAXABUAFQAVABUAFQAV
ABYAFgAUABMAEwATABIAEgASABIAEgASABEAEQAPAA8AEAAQABEAEQARABIAEQARABAA
EAAQABAAEAAQABAAEAAQABAADgAOAA4ADgAOAA4ADwARABAAEAAQABAAEAATABUAFQAW
ABQAFAAVABYAFwAXABcAGAAZABoAGwAbABsAGwAbABwAHgAeAB8AHwAhACEAIQAhACEA
IQAgAB0AHQAdAB0AGwAXABUAFQASABEADgANAA0ACgAJAAkACAAJAAkACQAJAAkACQAI
AAgABgAGAAYABgAHAAgACQAKAAgACAAIAAgABgAGAAYABgAKAAwACgAMABEAFgAeACgA
OgBRAGkAfwCUAKsAwgDYAOsA8QDrANgAsQB8AFgANgAIANX/qv+L/37/hv+c/7b/yf/W
/+D/6f/x//P/9//8//7//f/+//7//v//////AAAAAAAAAQABAAEAAQACAAEAAAAAAP//
AQABAAAAAAD///////8AAAAAAAAAAAEAAQADAAMAAwADAAMABAAEAAcABwAGAAYABAAG
AAYABgAJAAkACwALAAsADAANAA0ACwANAA4ADwAQABIAFAAVABQAFwAXABgAFwAbAB0A
HwAhACQAKAApACsALQAvADIANgA7AEEARgBJAE4AUQBUAFcAWwBeAGEAYwBmAGoAbQBu
AG8AcABxAHMAcwBzAHMAcQBwAG4AbQBqAGkAZwBkAF8AXABaAFgAVABPAEoARwBFAEIA
PwA8ADcAMwAwACoAKQAmACMAIAAdABsAGQAYABQAEQAOAAsACgAKAAkACAAFAAQAAwAB
AAAA///+//7//v/9//3//P/4//j/9//3//j/+f/5//j/9//3//b/9v/4//n/+f/5//r/
/P/8//z/+v/6//r/+v/9//3//f/+//3//v/9//z//P/9//3//v8AAAEAAQABAP//AAAA
AAEAAAACAAIAAgACAAMAAwADAAIAAgADAAMAAQAAAAAAAAD+//3//f/+//7//v//////
/f/8//v/+f/7//r/+v/6//n/+P/2//X/8//z//P/8//x//H/8v/y//D/7//v/+//7v/u
/+7/7v/s/+z/6//r/+v/6//s/+z/6//r/+v/7P/s/+v/6f/o/+b/5v/m/+b/5v/m/+b/
5v/k/+T/5P/k/+b/6P/n/+b/5f/k/+X/5//n/+j/6v/q/+v/7P/r/+v/6//s/+v/7P/t
/+3/7//v/+//8P/v/+7/7v/t//D/8f/y//P/8v/x/+//6//t/+3/7f/r/+n/5//n/+T/
4P/c/9r/2f/a/9n/2f/Y/9b/1f/U/9P/0f/R/9D/0P/S/9L/0v/S/9H/0P/P/87/0P/Q
/9D/0P/O/87/zv/O/87/zv/Q/9b/3//o//D/+v8QACcAQQBZAHIAiwCmAMAAzQDNAMEA
oABtAEIAIAD0/77/i/9i/0v/TP9a/3D/hv+X/6L/rv+3/73/wf/D/8b/yP/J/8j/yP/I
/8n/yf/I/8j/yP/J/8r/y//M/87/zP/M/83/zf/L/8v/yv/K/8v/y//L/8z/zP/M/8z/
zf/N/8//z//P/8//z//Q/9D/0f/R/9D/0P/S/9T/1P/U/9X/1f/X/9f/2f/a/9v/2//b
/93/3v/f/9//4P/h/+H/4//n/+j/6v/p/+3/7//x//P/9v/6//v/AAADAAYACgANABEA
FgAaAB4AJAAoACwALwAzADYAOQA9AEAARABHAEgASQBKAEsASQBJAEkASQBLAEoASABH
AEQAQwBBAD4AOwA4ADYANAAwACsAJgAjAB8AHAAZABYAEgAPAA0ACAAFAAIA///8//r/
+f/4//j/9f/z//H/7//u/+7/7f/s/+3/7P/r/+n/5v/l/+T/5P/m/+X/5f/k/+P/5P/k
/+X/5f/l/+T/4v/i/+P/4//k/+T/5f/l/+X/6P/q/+r/6v/s/+z/7P/s/+v/6//r/+z/
7f/w//H/8v/w//H/8f/y//T/9f/1//X/9f/2//b/9//2//j/+P/4//r/+//7//v/+v/6
//v/+//9//z//P/8//r/+f/5//r/+P/4//n/+f/5//r/+//7//n/+P/4//j/+v/6//n/
+f/3//f/9//3//X/9f/2//b/9//3//j/+f/2//b/9v/2//b/9v/1//X/8//z//T/9P/x
//H/8f/y//X/9f/0//T/8v/y//L/8v/0//T/9P/0//T/9P/0//T/9P/0//X/9v/3//j/
+f/7//v//P/8//z//f/+/wEAAQABAAIAAwAEAAUABQAFAAUABQAGAAQABAAFAAUABwAH
AAcABwAJAAkACAAFAAQAAwACAP///v/9//7//P/5//b/9f/1//L/8f/x//D/8f/x//H/
8f/v/+//7v/u//D/8P/w//D/8P/w//D/8P/u/+7/7v/u/+7/7v/u/+7/7v/u//D/9P/5
/wIACgAWACoAQwBbAHMAigClAMIA3ADrAO8A6QDSAKEAbgBMACYA9P+9/5D/df9u/3j/
jP+m/7n/xP/O/9n/4f/l/+f/6P/o/+n/6P/o/+j/6f/p/+r/6v/q/+v/6//r/+v/7P/u
/+7/7//v/+//7//u/+7/8f/x//H/8v/y//L/8v/z//H/8//z//P/9f/1//b/9v/1//X/
9P/0//T/9v/2//b/9//3//n/+f/3//j/+f/5//n/+//8//3//P/+/wAAAQACAAUABQAG
AAcACwANAA8ADwASABYAFwAdAB8AIQAkACcAKwAwADQANgA8AEAARABJAE0AUABTAFMA
VgBaAF0AYABhAGIAYwBjAGMAYwBjAGEAYABeAF0AXABbAFkAVgBSAE4ASwBIAEYAQQA8
ADkAMwAwAC0AKgAmACMAIQAcABsAGAAVABIADwANAAsACgAHAAUAAwABAP7//v/9//z/
+//6//n/9//3//f/9//4//j/9//3//b/9v/2//X/9f/0//X/9f/0//X/9f/0//T/9P/1
//X/9f/0//b/9v/2//f/+P/5//r/+f/5//n/+v/8//7//v/+//7//////wAAAQABAAAA
//8BAAIAAgADAAMABAADAAIAAgADAAMAAwADAAQABgAHAAYABAADAAIAAwADAAQABgAF
AAQABAADAAAAAAAAAP//AQAAAAAAAAD+//7//f/9/////////////v/9//3//P/8//v/
+//7//r/+v/6//r/+v/6//n/+f/7//v//P/8//n/+f/5//r/+f/5//j/+P/6//r/+v/6
//j/+P/4//j/+P/4//j/+P/4//j/9//3//b/9//3//j//P/6//z//P/8//z/+//9//3/
/v8AAAAAAQACAAEAAQABAAIAAwAEAAUABQAHAAcABwAIAAgACAAJAAkACwALAAsACwAL
AAsACgAHAAcABwAHAAUAAwABAAEA/v/7//j/9//3//j/9//3//b/8//z//P/8//1//X/
9P/0//L/8v/y//L/8//0//X/9v/2//b/9v/2//X/9P/z//L/9v/4//j/+v8BAAgADgAW
ACgAQwBbAHEAiACfALYAzADdAOEA2QDEAJcAZgBEACIA8v+9/5L/d/9w/3r/kP+q/73/
yv/U/93/4//n/+n/7P/w//H/8v/w//D/8f/x//L/8v/y//P/9f/1//X/9v/1//T/9P/z
//X/9f/0//T/8//z//P/9P/0//T/9P/1//f/+f/5//n/9//3//j/+P/6//v/+//8//z/
/v/+//7//////wEAAQABAAIAAwADAAEAAwAEAAUABgAIAAoACwAKAA0ADQAOAA8AEwAV
ABcAGQAcACAAIQAkACUAJgAoAC0AMQA2ADoAPABCAEYASgBNAFEAVABXAFcAWgBeAGEA
YgBjAGQAZQBlAGUAZQBlAGUAZABiAGEAYABfAF0AWgBZAFYAVABSAE4ASQBEAEEAPQA6
ADcANAAvACsAKAAiAB8AHAAZABYAFAATABIAEgAOAAsACAAFAAQABAADAAIAAQAAAP//
/f/6//n/+P/4//j/9//3//b/9v/2//X/9f/2//f/9//2//P/8//y//L/8v/z//P/8//y
//T/9P/0//b/9v/2//b/9//3//f/+P/4//r/+v/6//n/+f/4//j/+v/7//v/+//7//z/
/P/9//z//v/+//7//P/9//3//f/8//z//f/9//3//P/8//z/+v/5//n/+v/4//j/+f/5
//b/9v/2//X/9P/y//H/8P/y//L/8f/x//D/7//u/+3/7f/t/+7/7v/u/+3/7f/t/+r/
6v/q/+r/6v/q/+n/6f/n/+f/6P/o/+X/5f/l/+b/5f/l/+T/5P/k/+T/5P/k/+L/4v/i
/+L/4P/g/+D/4P/i/+L/4f/h/+L/4//i/9//3v/d/9z/3//h/+H/4v/h/+D/4P/g/+P/
4//j/+T/5f/m/+f/5//l/+X/5f/m/+f/6P/q/+v/7P/r/+r/6f/p/+n/6P/l/+f/5//n
/+X/4f/f/9//3P/X/9T/0//T/9L/0f/R/9D/zf/N/83/zf/L/8v/yv/K/8r/yv/K/8r/
zP/M/8z/zP/L/8r/yf/I/8b/xv/G/8b/yP/K/8z/zv/T/9z/5P/u/wIAGwA1AE0AZgB9
AJYAsADBAMcAvwCmAHkASAAiAPr/xv+R/2T/Sf9C/07/ZP98/43/mP+i/6v/s/+3/7v/
vv++/7//wP++/77/v/+//8H/wv/D/8X/xf/F/8X/xv/F/8T/xP/D/8P/w//C/8L/wv/B
/8D/wP/B/8L/w//F/8P/xf/F/8X/xf/F/8b/xv/H/8f/xv/G/8j/yv/K/8r/y//L/83/
zf/L/8z/zf/N/87/0f/T/9X/1P/W/9j/2f/Z/9v/2v/a/9z/4f/k/+f/6f/s//D/8f/z
//X/9//6/wAABQALABAAEwAYABsAHgAjACcAKgAtADAANAA5AD0APQA9AD0APQA/AD8A
PwA/AD0APAA6ADkAOAA3ADUAMgAvACwAKgAoACIAHQAYABUAEgAQAA4ADAAGAAMAAQD8
//n/9v/z//D/7P/r/+r/6v/l/+P/4f/f/97/3v/d/9z/2//a/9n/1//X/9f/1//Y/9b/
1f/V/9T/0v/S/9H/0f/U/9X/1f/U/9X/1f/U/9T/1v/X/9f/1//W/9j/2P/Y/9r/2v/a
/9r/3f/d/93/3v/d/97/3f/c/93/3//g/+L/5P/l/+X/5f/l/+b/5v/n/+j/6v/q/+r/
6v/r/+v/6//r/+z/7v/v/+//7v/u/+7/7v/t/+3/7v/u/+7/7//v/+7/7v/u/+3/7f/s
/+z/7P/s/+z/6//r/+v/6//r/+v/7f/t/+7/7v/s/+v/6//r/+r/6v/q/+r/6v/q/+n/
6f/p/+n/6v/q/+v/6//r/+z/6//r/+r/6v/q/+r/6v/q/+z/7P/s/+z/6v/q/+r/7P/t
/+7/7//w//H/8//z//T/9v/2//f/+P/3//f/9//4//n/+v/7//v//P/9//7/AAD+//7/
/////wMAAwADAAMAAQABAAAA/f/9//3//f/7//r/+f/6//j/9P/w/+7/7f/t/+3/7v/u
/+//7//v/+//7f/t/+z/7P/t/+7/7//w/+7/7v/u/+7/8P/w//D/8P/w//D/8P/w/+7/
8P/y//j/AQAKABIAIAA4AFEAaQCDAJ4AuQDWAOwA9wDzAOUAwACLAGAAQAASANz/qf+G
/3X/ev+I/57/tv/H/9L/3P/l/+n/6//t//D/8P/v//D/8f/y//T/9f/0//T/9P/1//X/
9f/1//b/9//4//r/+//7//v/+v/6//3//f/9//7//P/8//z//f/9/////////wEAAQAC
AAIAAQABAAAAAAABAAQABQAGAAUABQAHAAcABwAIAAkACQALAA0ADgAPAA4AEAASABMA
FAAXABcAGAAZAB0AHwAhACEAJAAoACkALgAxADQAOAA7AD8ARABIAEwAUgBWAFoAXgBh
AGMAZQBnAGoAbgBxAHIAcwB0AHUAcwBzAHMAcwB1AHQAcgBxAG4AbQBrAGgAZQBiAGAA
XgBYAFMATgBLAEUAQgA/ADwAOAA1ADMALgArACgAJQAiAB8AHQAbABoAFwAVABMAEQAQ
ABAADwAOAA0ADAALAAkACAAHAAYABgAEAAMAAwACAAMABAAEAAUABAAFAAUABAAFAAUA
BAAEAAQABQAFAAUABAAGAAYABgAHAAgACQAKAAkACQAJAAoACgAMAAwADAAMAA0ADQAO
AA4ADwAPAA8ADwAQABAAEQAQABIAEgASABIAEwATABMAEQASABQAFQATABIAEgASABQA
EwATABQAEwASABIAEQASABIAEgARABEAEAAQABAAEAAQAA8ADwARABEAEQARABAADwAP
AA4AEAAPAA8ADwAMAAwADAAMAA4ADgANAA0ADQANAA4ADgALAAsACwAMAA0ADQAMAAwA
DAAMAAwADAAMAAwADAAMAAwADAAMAAwADAAMAAsACwAOAA0ADQAMAA4ADgAOAA4AEQAT
ABMAFAAUABQAFQAWABUAFQAVABYAGAAaABwAHQAdAB0AHQAeAB4AHgAfAB8AIwAjACMA
IwAhACEAIAAdAB0AHQAdABsAGwAZABkAFgARAA4ADQANAA4ADQANAAwACwALAAsACwAN
AA0ADAAMAAoACgAKAAoADAAMAAwADAAOAA4ADgAOAAwADAAMAAwADgAOABAAFAAdACQA
LAA2AEwAZwB9AJMAqgDBANoA8AD7APcA6wDQAJ0AcABSACwA+P/H/57/if+K/5z/tv/M
/93/6P/y//v///8BAAMACAAKAAsADAAMAAwADQANAA4ADgAOAA8ADwAPAA8AEAAOAA4A
DwAPAA8ADwAOAA4AEQARABEAEgASABIAEgATABMAFQAVABUAFQAVABYAFgAZABkAGAAY
ABgAGgAaABoAGQAZABsAGwAdAB4AHwAfAB8AIQAiACMAIgAkACYAJwAqAC0ALQAuAC0A
MQAzADUANwA6AD4APwBFAEcASQBMAE0AUQBWAFoAXgBkAGgAbABwAHMAdQB3AHoAfgCD
AIcAhwCHAIcAhwCJAIkAiQCJAIsAigCIAIcAggCBAH8AfAB7AHgAdgB0AHAAawBmAGMA
XQBaAFcAVABQAE0ASwBGAEMAQAA9ADoANgA1ADQANAAvAC0AKwApACYAJgAlACQAIwAi
ACEAHwAeAB0AHAAcAB4AHQAdABwAGAAYABcAFwAYABkAGQAYABcAFwAWABYAFgAXABcA
FwAaABwAHAAcABsAGgAZABgAGwAbABsAHAAaABwAHAAcAB4AHwAfACAAIAAhACEAIQAg
ACAAHwAfACAAIgAiACIAIAAhACEAIQAgACAAIQAhAB8AHgAeAB4AHgAdAB0AHgAcABwA
HQAdABwAHAAcABsAGgAYABcAFgAWABYAFQAVABMAEwATABMAEwATABQAFAASABEAEQAR
AA4ADgAOAA4ADQAMAAoACQAJAAkACgAKAAkACQAJAAoACQAJAAgACAAIAAgACAAIAAcA
BgAFAAQAAgACAAIABAAEAAQABAAHAAkACQAKAAcABgAGAAYACQAJAAkACgAJAAoACwAL
AA0ADQANAA4AEAAQABEAEQASABEAEAAPAA8ADwAOAAsACwALAAsACQAHAAUABQACAP3/
+v/5//n/9v/1//X/9P/z//P/8//z//P/8//y//L/8P/w//D/8P/y//L/8v/y//D/8P/w
//D/7v/u/+7/7v/s/+z/7v/y//X//v8IABIAIgA3AE8AZQB8AJUAsgDQAOcA7wDnANYA
rwB8AFYAMAAAAMn/mP91/2b/bP9+/5b/qf+4/8T/y//V/9v/3//i/+L/4f/i/+L/4v/j
/+P/5f/m/+f/6f/o/+f/5v/m/+b/5v/n/+f/5//n/+b/5v/l/+X/5f/m/+j/6P/o/+n/
6f/r/+v/6//r/+v/7P/s/+//7//u/+7/8P/y//L/8v/z//P/9f/1//X/9v/3//f/+P/7
//3//////wAAAQABAAIABQAFAAYACQANAA8AEQARABQAGAAZAB4AIQAkACgAKwAvADQA
OAA8AEIARgBKAFEAVQBYAFsAXQBgAGQAZwBpAGsAbQBvAHEAcQBxAHEAcQBwAG4AbQBr
AGsAagBoAGMAYABeAFwAWgBVAFAATQBJAEYAQwBAADwAOQA3ADIAMQAuACsAKAAlACMA
IQAgAB4AHQAcABsAGgAaABkAGAAVABQAEwARABEAEQARABIAEgARABEAEAAQABAADwAP
ABIAEwATABIAEgATABMAFAAWABcAFwAXABYAGAAYABgAGgAaABoAGgAbABsAGwAcAB4A
IAAgACAAIQAjACQAJgAnACcAJgAlACYAKAApACsAKgAsACwALAAsAC0ALQAtAC8AMAAy
ADMAMQAwADAAMAAwAC8ALwAwADIAMgAzADMAMAAwADAALwAxADAAMAAwAC8ALgAsACsA
LgAvADAAMQAxADEAMgAyADAALwAvAC8AMAAwADAAMAAyADIAMQAxAC8ALwAwADAAMQAx
ADEAMgAxADEAMAAwADIAMgAyADIAMgAyADIAMgA0ADQANAA0ADcAOAA4ADkAOgA7ADsA
PABAAA==
         </WaveFormData>
      </LeadData>
      <LeadData>
         <LeadByteCountTotal>10000</LeadByteCountTotal>
         <LeadTimeOffset>0</LeadTimeOffset>
         <LeadSampleCountTotal>5000</LeadSampleCountTotal>
         <LeadAmplitudeUnitsPerBit>4.88</LeadAmplitudeUnitsPerBit>
         <LeadAmplitudeUnits>��V</LeadAmplitudeUnits>
         <LeadHighLimit>2147483647</LeadHighLimit>
         <LeadLowLimit>268435456</LeadLowLimit>
         <LeadID>V5</LeadID>
         <LeadOffsetFirstSample>0</LeadOffsetFirstSample>
         <FirstSampleBaseline>0</FirstSampleBaseline>
         <LeadSampleSize>2</LeadSampleSize>
         <LeadOff>FALSE</LeadOff>
         <BaselineSway>FALSE</BaselineSway>
         <ExcessiveACNoise>FALSE</ExcessiveACNoise>
         <MuscleNoise>FALSE</MuscleNoise>
         <LeadDataCRC32>1076866064</LeadDataCRC32>
         <WaveFormData>
6v/q/+r/6v/s/+z/7P/s/+3/7v/v//D/8//0//X/9v/6//z//v8AAAMABgAJAAwADwAS
ABUAGAAdACAAIwAmACkALAAvADIANQA2ADcAOAA6ADoAOgA6ADkAOAA3ADYANQA0ADMA
MgAtACoAJwAkAB8AHAAZABYAEAAMAAgABAD+//r/9v/y/+//7P/p/+b/4v/e/9r/1v/U
/9L/0P/O/8v/yv/J/8j/xv/E/8L/wP+//77/vf+8/7v/uv+5/7j/t/+2/7X/tP+0/7T/
tP+0/7L/sv+y/7L/sv+y/7L/sv+w/7D/sP+w/7L/sv+y/7L/sv+y/7L/sv+w/7D/sP+w
/7L/sv+y/7L/sv+y/7L/sv+0/7T/tP+0/7T/tP+0/7T/sv+y/7L/sv+0/7T/tP+0/7P/
sv+x/7D/sP+w/7D/sP+u/67/rv+u/63/rP+r/6r/qv+q/6r/qv+o/6j/qP+o/6b/pv+m
/6b/pv+m/6b/pv+l/6T/o/+i/6T/pP+k/6T/ov+i/6L/ov+g/6D/oP+g/57/nv+e/57/
nf+c/5v/mv+c/5z/nP+c/5v/mv+Z/5j/mP+Y/5j/mP+a/5v/m/+a/5r/mv+a/5z/n/+g
/6D/oP+e/57/oP+h/6L/o/+j/6P/pv+o/6j/qP+n/6n/qv+q/6r/q/+s/63/qv+p/6f/
pf+i/6H/oP+e/5r/lv+T/5L/kv+S/5H/kP+R/5H/kf+R/5P/k/+T/5P/lP+V/5T/lf+X
/5f/mP+Z/5f/l/+W/5b/l/+W/5b/lv+U/5D/kP+Q/5P/mf+e/6T/s//I/97/8/8HAB0A
MABGAF4AbQBvAGcASwAdAPb/2/+8/5f/cf9S/0b/Rf9P/2D/bv91/3v/gv+H/4j/if+L
/4r/iv+K/4j/hv+G/4b/h/+J/4n/if+J/4f/iP+I/4j/i/+M/43/j/+N/43/jf+N/5H/
kv+T/5T/lP+V/5X/lv+V/5X/lf+V/5T/k/+S/5L/jv+M/4r/iP+J/4n/if+L/4v/i/+N
/43/j/+Q/5H/kf+S/5P/lf+Y/5f/l/+X/5f/mP+Z/5r/nP+h/6P/pP+m/6n/q/+t/7D/
tv+6/8D/x//N/9L/2f/d/+D/4v/n/+v/7P/v//P/9//2//j/+v/9//7///8CAAIAAgAC
AAEAAQAAAAAA///9//z/+//5//X/9P/x/+//7P/p/+f/5v/k/+H/3v/b/9j/1f/U/9P/
0v/T/9D/zf/L/83/zP/L/8v/yv/L/8z/y//H/8f/xf/D/8D/wP/A/8D/wf/A/77/vf++
/77/v//A/8L/wv/B/8H/vv+9/7z/u/+7/7v/u/+8/7z/vP+8/7z/u/+7/7v/vP+9/73/
vv++/8D/wP/A/8D/w//E/8X/xv/J/8z/0P/U/9b/1//Y/9n/2//f/+L/5P/m/+f/6P/q
/+7/7//w//H/8//1//j/+v/7//z//f/+////AAABAAIA////////AAAAAAAAAQABAAEA
AgACAAMABQAFAAUABQAGAAgACgAMAA4ADgAOAA4AEQASABEAEgAVABYAFwAYABYAFgAW
ABYAGQAaABsAHAAdAB0AHQAdACAAIQAiACMAJAAlACYAJwAoACkAKgAqACsALAAtAC8A
MQAyADIAMwA0ADcAOAA5ADoAPQA/AEAAQgBFAEYASQBLAE8AUABRAFIAVABWAFcAWABa
AFsAXABeAGAAYABgAGEAYwBkAGQAYwBlAGUAZQBjAGEAYABfAF4AXwBeAFwAWgBXAFUA
VQBWAFYAVQBUAFMAVABVAFYAVwBZAFkAWQBZAFwAWwBcAF0AWwBcAF0AXQBfAF4AXgBd
AF4AXgBeAF4AYABeAGAAZwBvAHYAfgCNAKQAuADLAN8A8QAGAR4BNAE7ATkBLQEHAdkA
tgCbAHwAVwA1AB4AGAAdACsAOgBEAEsAUQBYAFsAXgBfAGEAYgBiAGAAYABiAGIAYgBj
AGMAYwBjAGMAYwBkAGQAZABlAGYAZwBpAGgAZwBmAGUAaABoAGgAaABqAGsAawBsAGsA
awBrAGsAbQBtAG0AbgBuAG4AbgBuAG0AbQBtAG8AbwBvAHEAcQBvAHAAcQBxAHEAcQBy
AHQAdAB1AHYAdwB6AHsAfAB+AH8AgQCCAIQAgwCFAIcAigCLAI4AkwCZAJoAnACgAKEA
pgCoAK0AsQCyALUAuQC9ALwAvgDAAMMAxgDHAMoAygDJAMgAxgDFAMQAxADDAMEAvAC7
ALkAtQCyAK8ArQCqAKUAoQCeAJoAlgCSAI4AigCIAIYAhACCAH4AegB2AHMAcQBuAGsA
aQBpAGkAaQBnAGMAYwBhAF8AXgBeAF4AXgBdAFwAWgBZAFkAWABYAFgAWABYAFcAVwBW
AFUAVABTAFMAUwBTAFQAVABUAFQAVABUAFMAUgBSAFUAVQBWAFYAVABUAFQAVABUAFQA
VABUAFQAVABVAFYAVgBVAFQAUwBVAFcAWABYAFgAVwBWAFYAVQBVAFUAVQBTAFMAVABU
AFMAUgBRAFAAUABQAFAAUABOAE0ATABMAEoASgBLAEsASQBIAEYARQBDAEMAQwBDAEIA
QgBCAEIAQABAAEAAQAA+AD4APAA8ADwAPAA8ADwAOQA4ADcANgA4ADgAOAA4ADcANwA3
ADcANQA1ADUANQA3ADcANwA3ADYANQA0ADIANAA0ADQANAA0ADQANQA1ADQANAA1ADYA
OQA7ADsAOgA5ADgAOAA6ADsAPAA/AD8APwBAAEEAQAA/AD8AQQBCAEIAQQBBAEEAQQA/
AD0APAA7ADoANwA2ADQAMgAsACkAKAAoACoAKQAoACcAJQAlACUAJQAjACMAIwAjACMA
IQAhACEAIAAgACAAHwAhACAAIAAfABwAHAAcABwAGgAeACAAIwApAC4AMgA5AEgAYAB3
AIsAoQC2AMwA5gD5AAMBAQHxAM0AngB5AFwANQANAOr/0v/J/8//3P/s//v/AwAGAA0A
EgATABUAFAAUABQAFgAWABYAFgAXABUAFQAVABUAFgAYABkAGgAXABYAFQAVABMAEwAT
ABMAFgAWABYAFgAVABUAFAAUABUAFQAVABUAFQAVABUAFgAWABYAFgAWABkAGQAZABsA
GwAbAB0AHQAdAB4AHwAfAB8AHwAgACIAIgAjACQAJQAoACkAKgAsAC4ALwAvADAAMgA1
ADgAPAA+AEAARABJAE0AUABVAFcAXABeAGMAZwBsAG8AcwB3AHoAfAB+AIEAhACFAIgA
iACGAIYAhQCFAIYAhgCFAIMAggCBAH8AewB5AHUAcgBuAGkAZQBiAF4AWABUAFAATABI
AEYARABCAD4AOgA2ADMAMwAwAC0AKwAnACcAJwAlACEAIQAfAB0AHgAeAB4AHgAdABwA
GgAZABsAGgAaABoAGgAaABkAGQAXABcAFwAXABgAGQAaABwAGwAaABkAGAAbABsAGwAc
ABsAGwAcABwAHAAcABwAHAAfACAAIQAiACAAIAAhACIAJQAlACUAJQAjACUAJgAmACUA
JQAlACYAJwAnACcAJwAlACUAJgAmACgAKAAoACgAKAAoACgAKAAlACUAJQAmACYAJgAn
ACcAJAAkACMAIwAjACMAIwAjACAAIAAgACAAHgAeAB4AHgAgACAAHgAeABwAHAAcABwA
HAAcABwAHAAaABoAGgAaABkAGQAZABkAGQAZABkAGQAXABcAFwAXABcAFwAXABYAGAAY
ABgAGAAYABgAGwAbABoAGgAYABgAGgAbABsAGgAZABgAGgAcAB0AHgAeAB0AHAAcAB4A
HgAeAB8AIAAgAB8AHQAbABsAGwAZABsAGgAZABgAFAASAA8ADAAKAAcABgAGAAUAAwAB
AP/////////////9//3//f/9//z/+f/4//f/9//4//n/+f/3//b/9v/1//T/9P/0//T/
9P/0//b/+f///wQACgAXACwARABbAG8AhQCYAK4AxADTANUAzQCzAIUAXgA/ABwA8//N
/67/ov+j/6//wP/M/9P/1//c/9//4v/j/+P/5P/m/+b/5P/j/+L/4f/h/+H/4f/h/+H/
4f/i/+L/4v/g/+D/4P/h/+L/4//k/+X/5P/k/+T/5P/m/+f/5//o/+f/5//n/+f/5v/l
/+T/5P/k/+T/5P/k/+T/4//i/+P/4f/h/+P/4//h/+L/4//j/+P/4//k/+b/6P/p/+r/
6//q/+v/7P/u//H/8//0//b/+f/7//3/AAACAAQACAANABEAFAAZABsAHAAeACMAJwAs
AC8AMwA3ADoAPAA+AEEAQgBDAEYARgBIAEgARwBHAEYARgBFAEMAQgBBAD8AOwA6ADcA
NQAyAC0AKQAmACIAHwAcABkAFgARAA4ACwAIAAYAAgD+//v/+//4//X/8//v/+//7//t
/+7/7//u/+3/6v/q/+r/6v/p/+j/5v/l/+X/5P/k/+T/4v/i/+H/4f/h/+H/4f/h/+H/
4f/h/+L/4P/g/+D/4P/h/+H/4f/i/+P/4//k/+T/5v/m/+b/5v/m/+b/5v/m/+j/6P/p
/+r/7f/t/+3/7f/r/+3/7v/u//H/8f/x//L/8v/x//D/7//v/+//8P/w//L/8v/y//L/
8P/w//D/8P/w//H/8v/0//L/8v/z//P/8v/y//H/8f/z//P/8//z//D/8P/w//D/8v/y
//L/8v/y//L/8P/w//L/8v/y//L/9P/0//T/9P/0//T/9P/0//X/9f/1//X/8//z//P/
8//1//X/9f/1//X/9f/1//T/8v/y//L/8//1//T/9v/3//b/9f/0//P/8v/0//X/9f/2
//j/+P/6//v/+v/6//r/+v/8//7///8AAP///////wAABAAEAAQABQAHAAgACAAHAAcA
BwAHAAUABQAEAAMAAgABAAAA/v/8//r/9//2//b/9P/z//L/8f/z//P/8//z//P/8//z
//P/8f/v/+//7//w//L/9P/1//P/8v/y//H/8f/y//P/9P/4//j/+P/5////BAAIAA8A
IAA2AE0AYQB1AIgAnACyAMUA0QDPAMEAoQByAE0AMAAPAOn/xv+u/6X/q/+6/8z/2f/f
/+L/6f/s/+3/7//y//T/9P/0//T/9P/0//X/9f/1//X/9f/1//b/9v/2//T/9P/0//X/
9//3//f/9//2//b/9v/2//b/9//3//j/+//7//v/+//7//v/+//8//7//v/+//7//v/9
//z//f/+////AgADAAEAAgADAAMABQAFAAYACAAIAAkACgALAAwADQAOABAAEQATABQA
FgAZABsAHQAgACIAJAAoAC0AMQA0ADkAOwA8AD4AQwBHAEgASwBPAFMAVwBaAF0AYQBi
AGMAZgBmAGgAaABnAGcAaABoAGcAZQBkAGMAYQBdAFsAVwBUAFAASwBHAEQAQAA+ADoA
NgAyACwAKgAoACYAJAAgABwAGQAZABYAEwARAA0ADQANAAsACwALAAkABwAEAAQABAAE
AAUABAACAAEAAQAAAAAAAAD+//7//f/9//7///8AAAEA////////AAAAAAAAAAAAAAEA
AQABAAIAAQABAAIAAgACAAIAAgACAAIAAgACAAIAAgACAAMABAAHAAcABwAHAAkACwAM
AAwACwALAAsADAANAA0ADQANAAsACwAMAAwADAAMAAwADAAMAAwADAAMAA0ADQANAA4A
CwAKAAoACQAKAAoACQAJAAcABwAHAAcABAAEAAQABAAGAAYABgAGAAUABAABAAAAAAAA
AAAAAAACAAIAAgACAAAAAAAAAAAAAQABAAEAAQD///////////3//f/9//3/////////
/v/8//z//P/9//3//v/+//7//v/+/wAAAQABAAIAAwAEAAcACQAIAAgACAAIAAYACAAJ
AAoADQANAA0ADgAPAA4ADQANABEAEgASABEADwAPAA8ADQAPAA4ADQAMAAsACgAIAAYA
AQD9//v/+v/8//v/+v/5//f/9//3//f/9//3//f/9//5//f/9//3//b/9v/2//X/9v/2
//f/9//0//T/9P/0//T/9v/2//v/AwAKABAAGQAsAEIAVwBvAIUAmACuAMgA2QDdANMA
uQCLAGAAQwAiAPv/1f+4/6b/pf+t/7z/zP/V/9v/4v/p/+z/7//x//D/8P/y//T/9P/0
//T/9f/y//H/8P/v//D/8v/z//T/9P/0//T/9f/1//X/9f/1//b/9v/2//b/9v/3//f/
+P/5//n/+f/5//n/+f/5//r//P/8//z//P/9//3//f////////8BAAEAAgAEAAYABwAH
AAcACAAKAAgACQAKAAsADwARABMAFgAXABkAGgAcAB0AHwAhACQAJwAqAC8ANQA3ADoA
PwBBAEYASABNAFEAUgBVAFkAXQBhAGQAZwBrAGwAbQBwAHAAcABwAG8AbwBwAHAAbwBt
AGgAZwBlAGEAYABdAFsAWABTAE8ATABIAEIAPgA6ADYAMAAuACwAKgAnACIAHQAZABoA
GAAWABUAEQARABEADwANAA0ACwAJAAoACgAKAAoABwAGAAQAAwAFAAQABAAEAAQABAAD
AAMAAwADAAMAAwAFAAUABQAGAAQABAAEAAQABQAFAAUABgAHAAcACAAIAAgACAAIAAgA
CQAKAAsADAAMAAwADQAOAA0ADQANAA0ADQAPABAAEAAPAA8ADwAQABEAEQARABEADwAP
ABAAEAAQABAAEAAQAA4ADgAOAA4ADQANAA0ADgAQABAAEQARAA4ADgANAA0ADQANAA0A
DQAMAAwADAAMAAsACgAJAAgACQAKAAkACgAJAAgABwAGAAYABgAGAAYABAAEAAQABAAB
AAEAAQABAAMAAwADAAMAAgABAAAA//8BAAEAAQAAAAAAAAAAAAEA///+/wAAAAAAAAAA
AwADAAIAAgACAAIABAAFAAgACAAIAAgABgAIAAkACgALAAsACwAMAA0ADAALAAsACwAM
AAwACwALAAsACwAJAAcABgAFAAQAAwACAAAA/v/4//X/9P/0//P/8f/v/+3/7f/t/+3/
7f/r/+v/6//r/+v/6f/p/+n/6P/o/+j/5//l/+T/5P/j/+P/5P/l/+b/5P/k/+T/5//t
//L/+P8DABQAKgA/AFMAZwB+AJYArgDBAMsAyQC5AI8AYAA/ACAA+//T/7L/nP+V/5v/
qv+6/8P/x//O/9P/2P/Z/9n/2v/Y/9j/1v/W/9b/1v/X/9f/1//X/9f/1f/W/9b/1v/W
/9b/1v/X/9X/1f/V/9X/1v/W/9b/1v/W/9f/1//Y/9f/1//X/9f/1//X/9f/2P/Y/9j/
2P/Y/9n/2f/Z/9v/2f/Z/9v/2//b/9z/3f/d/9//3//g/+L/4P/h/+L/4//k/+X/5v/o
/+n/6//s/+7/7f/v//H/9P/3//r///8FAAYACAAMAA0AEAASABcAGwAgACMAJwArACwA
LgAwADMANgA3ADoAOgA4ADgANwA3ADYANgA1ADMAMgAxAC8AKwAnACMAIAAcABkAFQAS
AA4ACAAEAAAA/P/4//b/9P/y//D/7P/o/+X/5f/i/9//3f/b/9v/2//Z/9f/1//V/9P/
0//U/9X/1v/V/9T/0v/R/9P/0v/S/9L/0//U/9T/1f/T/9P/0//T/9P/0//T/9T/1f/W
/9f/2P/b/9v/2//c/9//3//g/+D/4P/g/+D/4P/i/+L/4v/i/+T/5P/l/+b/5f/l/+X/
5f/n/+n/6v/q/+v/6//r/+z/7//v/+//7//v/+//8P/w/+7/7v/u/+7/8P/w//D/8P/u
/+3/7P/s/+r/6v/r/+v/6v/q/+n/6f/n/+f/5//n/+j/6P/o/+j/5v/m/+b/5v/m/+b/
5P/k/+b/5v/m/+b/5v/m/+b/5v/n/+j/6f/q/+n/6f/p/+n/6f/p/+n/6f/p/+n/6f/p
/+f/5//n/+b/6P/o/+j/6f/n/+b/5v/n/+X/5P/k/+P/5//m/+b/5v/m/+b/5v/l/+P/
4v/h/+D/4f/h/9//3v/d/9z/3v/g/+H/4v/k/+X/5v/o/+v/7P/t/+//8v/0//X/9f/3
//f/9//1//X/9P/z//L/8f/w/+7/7P/q/+f/5v/m/+T/4//i/+H/4f/h/+H/4f/i/+P/
5P/l/+T/4f/g/9//4f/i/+P/4//h/+D/4P/f/+D/4P/g/+D/5P/k/+T/5//r//L/9v//
/xAAKAA/AFMAaQB8AJAApgC5AMUAwQCxAI0AXgA9ACIA/f/V/7T/oP+Z/5//sP/C/8//
1f/Y/93/4P/h/+P/5v/o/+j/6P/m/+b/5v/n/+f/5//n/+f/6f/q/+r/6v/q/+r/6v/r
/+v/6//r/+v/7P/s/+z/7P/u/+//7//w//P/8//z//P/8//z//P/9P/2//b/9v/2//f/
9//3//n/+f/5//v/+//7//z//f/9//3//f/+/wAAAAABAAIAAwAGAAcACAAKAAsADQAO
ABAAEgAVABgAHAAdAB4AIQAlACkALAAxADMAOAA6AD8AQwBIAEsATwBTAFYAWABaAF0A
XABdAGAAYABhAGIAYgBjAGQAZABjAGEAYABfAF0AWQBYAFUAUwBQAE0ASQBGAEIAQAA8
ADgANAAuACwAKgAoACQAIAAcABkAGAAWABQAEwAPAA8ADwANAAsACwAJAAcABgAGAAYA
BgAFAAQAAgABAAIAAgADAAQAAwACAAAA//8BAAEAAQABAAEAAQABAAIAAAAAAAAAAAAD
AAMAAwAEAAUABQAGAAYABgAGAAYABgAHAAgACQAKAAoACgALAAwADwAPAA8ADwAPABEA
EgASABEAEQARABIAEQARABEAEQAPAA8AEAAQABEAEgATABQAEgASABIAEgARABEAEQAS
ABAAEAARABEADgAOAA0ADQANAA0ADQANAAoACgAKAAoACgAKAAoACgAKAAoACAAIAAgA
CAAIAAgACAAIAAgACAAIAAgACAAIAAcABwAHAAcABwAHAAcABwAHAAcABwAHAAcABwAH
AAYABAAEAAQABQAHAAYABgAHAAYABgAGAAQABAAEAAQABgAHAAcACAAGAAYACAAJAAwA
DAAMAAwADAAOAA8AEAAPAA8ADwAQABIAEgASABMAFAAUABMAEQATABMAEwARABIAEgAS
ABIADgAMAAkABgAEAAEAAAAAAP7//f/8//v/+//7//v/+//7//v/+//7//v/+f/5//n/
+f/6//v/+//7//r/+v/5//j/+P/4//j/+v/8//z//f8DAAgADAAXACoARABZAG8AgwCY
AK4AxgDbAOMA3wDNAKMAcgBPADAABwDh/8D/rP+n/6//vv/O/9f/3f/i/+n/7v/x//X/
9P/0//T/9P/0//T/9P/1//f/9//3//f/9//4//j/+P/2//b/9v/3//n/+f/5//n/+P/4
//j/+P/4//n/+f/6//v/+//7//v/+//7//v//P/+//7//v/+/wEAAQABAAMAAwADAAUA
BQADAAQABQAFAAcABwAIAAoACwANAA8AEQARABEAEQASABUAFwAYABoAHQAfACEAJAAl
ACgALQAzADcAOgA/AEEAQgBEAEkATQBRAFUAWgBfAGEAZABnAGsAbABtAHAAcAByAHIA
cQBxAG4AbgBtAGsAaQBpAGgAZQBjAF8AXABYAFUAUQBOAEoARwBEAEEAPgA5ADYAMwAw
ACwAKAAkACEAIQAeABsAGQAVABUAFQATABEAEQAPAA0ACgAKAAoACgAKAAoACQAJAAcA
BgAGAAYABAAEAAMAAwAEAAUABgAHAAUABQAFAAYACAAIAAgACAAHAAcABwAIAAkACQAK
AAoACwAMAA0ADgAMAAwADAAMAA0ADgAQABIAEwATABMAEwATABUAFgAWABcAFwAXABgA
FwAXABcAFwAYABkAGwAcABoAGgAaABoAGAAYABgAGAAZABkAGQAaABkAGAAYABcAGAAY
ABcAFwAXABcAFwAXABQAFAAUABQAFgAWABYAFgAVABQAEQAQABIAEgASABIAEgASABIA
EgAQABAAEAAQAA8ADwAPAA8ADQANAA0ADQALAAsACwALAAsACwALAAoACAAIAAgACAAK
AAoACgAKAAsACwAKAAoACwAMAA8AEQAPAA4ADQAMAAwADgAPABAAEQARABEAEgASABIA
EgATABMAFAAUABMAEQARABEADwAPAA4ADQAMAAsACgAIAAYAAQD9//v/+v/6//n/+P/3
//f/9//3//f/9v/1//T/8//1//P/8//z//L/8v/y//H/8f/w//D/7//u/+7/7v/u/+z/
7v/w//f//f8CAAoAFwAsAEIAVwBtAIMAmACwAMgA1wDXAM8AsQCDAFoAPQAaAPP/zf+y
/6T/p/+v/77/zP/X/9v/4P/l/+j/6//p/+r/6P/m/+b/6P/o/+j/6f/n/+f/5//n/+f/
6P/o/+j/6f/q/+v/7f/r/+v/6//r/+7/7v/u/+7/7P/t/+3/7v/t/+3/7f/t/+//7//v
//D/7v/u/+7/7v/w//H/8v/1//T/8//0//P/8//0//X/9f/3//f/+P/6//j/+f/6//v/
/P/9//7/AAADAAUABgAIAAUABQAFAAYABAAEAAYACQAJAAoADQANABAAEgAXABsAGwAd
ACAAIwAiACQAJgApACcAJwApACgAJgAkACEAHwAdABwAGgAXABMAEQAOAAkABAD///v/
9v/v/+v/6P/k/9//2v/V/9D/yv/I/8b/xP+//7r/tf+x/6//rP+p/6f/o/+j/6P/of+f
/5//nf+b/5r/mv+a/5r/l/+W/5T/k/+T/5L/kv+S/5T/lP+T/5P/kv+R/5D/j/+R/5H/
kf+S/5H/kP+P/47/jf+N/43/jv+P/4//kP+Q/47/jv+O/47/jv+O/47/jv+N/4z/jP+M
/43/jf+N/43/i/+N/47/jv+N/43/jf+O/4//j/+P/4//j/+P/5D/kP+Q/5D/kP+Q/5L/
kv+S/5L/j/+P/4//kP+S/5L/k/+T/5D/kP+P/4//j/+P/4//j/+Q/5D/kP+Q/47/jv+O
/47/kP+Q/47/jv+M/4z/jP+M/4z/jP+M/4z/jP+M/4z/jP+L/4v/i/+L/43/jf+N/43/
jf+N/43/jf+N/43/jf+M/47/jv+O/4//jf+M/4z/jf+Q/5D/j/+Q/5H/kv+T/5T/mP+Z
/5n/mv+d/57/of+j/6T/pP+k/6T/p/+q/6z/rv+t/63/rf+u/7D/sP+w/7H/tf+2/7b/
tf+1/7X/tf+z/7b/tv+2/7b/tv+2/7X/tP+y/6//rv+u/67/rf+s/6v/qf+p/6n/qf+q
/6v/rP+t/6//rf+t/63/rf+u/6//r/+w/7D/sf+x/7L/sv+y/7L/tP+0/7b/u/+//8b/
zP/V/+r/BAAZAC0APwBUAGoAggCRAJUAjwB7AE8AJAAHAOr/xf+f/4D/bv9v/3v/jv+e
/6f/q/+w/7X/tv+3/7n/vP+8/7z/vv++/77/vv+//7//v/+//7//v//A/8D/wP++/77/
vv+//8H/wf/B/8H/w//E/8X/xv/E/8X/xf/G/8n/yf/J/8n/yf/J/8n/yv/K/8r/yv/K
/8v/y//L/83/zf/N/8//z//P/9D/0f/R/9H/0f/S/9T/1v/X/9j/2f/c/93/3v/g/+L/
4//j/+T/5//p/+v/7v/v//L/9//9/wEABAAJAAsAEAASABcAGwAcAB8AIwAnACkALAAv
ADMANAA1ADgAOAA5ADoAOgA7ADwAPAA7ADkANgA1ADMALwAuACsAKQAmACMAHwAcABgA
FgASAA4ACgAGAAQAAgAAAP3/+P/z/+//8P/u/+z/6//o/+f/5v/j/+P/4//h/9//4P/g
/+D/4P/d/9z/2v/Z/9v/2v/a/9r/2v/a/9n/2f/c/93/3v/f/9//3//f/+D/4f/i/+P/
5P/n/+n/6//u/+3/7f/u/+7/7//w//H/8v/0//T/9P/0//f/+P/6//z/////////////
/wEAAgACAAQABQAGAAgADAANAA4ADwAQABEAEwAUABUAFgAXABgAGAAYABgAGAAaABsA
HAAeACQAKAAtADEAMQAyADIAMwA0ADUANgA3ADYANgA2ADYAOAA4ADgAOAA6ADoAOAA4
ADgAOAA4ADgANgA2ADYANgA4ADgAOAA4ADcANwA3ADcANwA3ADcANwA5ADkAOQA5ADcA
NwA3ADYAOAA4ADYAOAA4ADgAOAA6ADsAOwA8ADoAOgA8AD0APgA+AD4APgA+AEAAQQBC
AEQARQBGAEgASgBKAEoASwBMAEwASwBJAEsASwBLAEkASQBIAEcARgBHAEYARABCAEEA
PwA/AEAAQgBBAEAAPwBBAEEAQQBBAEEAQQBBAEEAPwA9AD0APQA/AEAAQQBBAD8APgA+
AD0APgA+AD4APgA+AD4APgBBAEUASgBQAFsAaAB+AJEApQC7AM4A5gAAARkBJQElARcB
9QDGAJ8AgABbADUAEgD4/+3/8f/8/wwAGQAhACgALQA0ADcAOQA6ADoAOAA4ADoAOgA6
ADsAPQA9AD0APQA8ADwAOwA6ADwAPAA8AD0APQA9AD0APQA9ADwAOwA6ADwAPQA9AD4A
PQA9AD0APQA/AD8APwBAAEIAQgBCAEIAQQBBAEEAQwBFAEUARwBHAEUARgBHAEcARwBH
AEgASgBKAEsATABNAFAAUQBSAFQAVQBXAFgAWgBbAF0AXwBiAGUAaABtAHMAdQB4AH0A
fwCCAIQAiQCNAJEAlQCaAJ8AoACiAKQApwCpAKsArwCwALIAsgCxALEAsACwAK8ArQCp
AKcApACfAJsAlwCUAJAAjQCJAIYAggB8AHgAdABwAGoAaABmAGQAYgBeAFoAVwBTAFAA
TQBLAEkASQBJAEcAQwBDAEEAPwA8ADwAPAA8ADwAPAA7ADsAOQA4ADgAOAA6ADoAOQA5
ADkAOQA5ADkAOwA7ADsAPAA6ADoAOgA6ADsAOwA7ADwAOwA7ADwAPAA7ADoAOQA4ADEA
KgAjABwAGQAWABQAEgARAA8ADQALAAkACwAMAAwADwAPAA8AEAANAAsACQAHAAQAAwAD
AAIAAQAAAP///v/8//z//P/8//v/+//7//z/+f/4//j/9//2//b/9f/1//L/8f/w/+//
7//w//H/8v/w//D/8P/w/+//7v/r/+r/6v/q/+r/6v/o/+j/6P/o/+b/5v/m/+b/4//j
/+P/4//i/+H/4P/f/9//3//f/9//3v/d/9z/2v/c/9z/3P/d/97/3v/f/+H/4f/g/+D/
3//h/w==
         </WaveFormData>
      </LeadData>
      <LeadData>
         <LeadByteCountTotal>10000</LeadByteCountTotal>
         <LeadTimeOffset>0</LeadTimeOffset>
         <LeadSampleCountTotal>5000</LeadSampleCountTotal>
         <LeadAmplitudeUnitsPerBit>4.88</LeadAmplitudeUnitsPerBit>
         <LeadAmplitudeUnits>��V</LeadAmplitudeUnits>
         <LeadHighLimit>2147483647</LeadHighLimit>
         <LeadLowLimit>268435456</LeadLowLimit>
         <LeadID>V6</LeadID>
         <LeadOffsetFirstSample>0</LeadOffsetFirstSample>
         <FirstSampleBaseline>0</FirstSampleBaseline>
         <LeadSampleSize>2</LeadSampleSize>
         <LeadOff>FALSE</LeadOff>
         <BaselineSway>FALSE</BaselineSway>
         <ExcessiveACNoise>FALSE</ExcessiveACNoise>
         <MuscleNoise>FALSE</MuscleNoise>
         <LeadDataCRC32>3363538544</LeadDataCRC32>
         <WaveFormData>
CAAIAAgACAAIAAgACAAIAAkACgALAAwADQAOAA8AEAAUABYAGAAaAB4AIAAiACQAKAAs
ADAANAA5ADwAPwBCAEUASABLAE4AUgBUAFYAWABZAFoAWwBcAFwAXABcAFwAXwBgAGEA
YgBhAGAAXwBeAFwAWgBYAFYAUQBOAEsASABEAEAAPAA4ADUAMgAvACwAJwAkACEAHgAb
ABoAGQAYABYAFAASABAADQAMAAsACgAIAAgACAAIAAcABgAFAAQAAgACAAIAAgAAAAAA
AAAAAP///v/9//z//P/8//z//P/6//j/9v/0//D/7v/s/+r/5//m/+X/5P/j/+L/4f/g
/97/3v/e/97/3f/c/9v/2v/a/9r/2v/a/9r/2v/a/9r/2f/Y/9f/1v/W/9b/1v/W/9b/
1v/W/9b/1f/U/9P/0v/S/9L/0v/S/9H/0P/P/87/0P/Q/9D/0P/Q/9D/0P/Q/9L/0v/S
/9L/1P/U/9T/1P/U/9T/1P/U/9X/1v/X/9j/1v/W/9b/1v/X/9j/2f/a/9r/2v/a/9r/
2P/Y/9j/2P/Z/9r/2//c/9r/2v/a/9r/3P/c/9z/3P/d/9//4f/i/+D/4P/i/+L/4//k
/+T/5f/j/+T/5v/n/+j/6f/p/+n/6//s/+3/7f/t/+3/7v/u/+7/7v/u/+3/6P/n/+b/
5f/j/+H/3f/a/9f/0f/N/8v/yf/I/8f/x//G/8T/wv/A/7//vv+9/7z/uv+5/7j/t/+3
/7f/t/+3/7b/tf+0/7L/s/+0/7T/tP+0/7P/tf+1/7j/vf/C/8X/z//g//H//v8PAB0A
KgA7AE4AXQBiAGAAUAAyABUAAgDu/9T/uP+i/5j/l/+c/6X/q/+r/6z/sf+0/7T/tP+0
/7P/s/+v/6//sv+y/7H/sP+w/7H/sf+y/7H/sf+y/7L/tP+0/7P/s/+z/7L/sv+z/7T/
tf+1/7X/tv+2/7b/tv+3/7j/uP+4/7r/uv+6/7v/u/+7/7v/vP+8/73/vf++/77/wP/A
/8D/wP/A/8H/wv/E/8X/x//H/8b/xv/H/8f/yf/J/8v/zf/P/9D/0P/R/9T/1v/X/9n/
3v/h/+T/6P/p/+v/7v/x//X/+f/9/wEAAwAGAAkADAAMAA8AEAARABYAFwAYABoAGQAZ
ABkAGAAXABcAFgAVABQAEwASAA8ACwAJAAYAAgD///v/+f/2//H/7P/p/+b/4v/g/9//
3f/b/9j/1v/T/9L/0P/N/8r/yf/K/8n/yP/G/8T/w//D/8P/wf/B/8H/wP/A/8H/wf++
/77/vv+7/7z/vf+//8H/wP++/73/vP++/77/vv+9/73/vf++/7//vf+9/77/v//C/8L/
wf/B/7//v//A/8L/wf/C/8L/w//D/8T/xP/E/8X/xv/G/8X/x//H/8f/x//F/8b/xv/I
/8b/x//I/8j/yv/J/8j/yP/G/8b/x//H/8j/yP/I/8j/xv/G/8X/xf/F/8X/xf/F/8T/
xf/F/8P/wv/D/8T/xP/E/8T/xP/E/8T/w//B/8D/wP+//8D/wP/C/8L/wv/C/8L/wv/B
/8D/wP/B/8L/xP/B/8D/v/++/77/vf+8/7v/u/+7/7z/vP+8/7v/u/+7/7v/vP+8/7z/
vP+6/7r/uv+6/7z/vP+8/7z/vf++/77/vv+8/77/vv++/8D/v/+//7//v//A/8D/wP/D
/8P/w//D/8P/w//C/8H/w//E/8T/xP/E/8T/w//B/7//v/+//77/u/+4/7b/tP+x/67/
rf+t/6z/q/+r/6v/qv+p/6j/qP+n/6b/pf+k/6X/pP+j/6P/o/+j/6P/o/+i/6H/n/+e
/57/nf+c/5z/mf+X/5f/nP+f/6L/p/+z/8L/0f/e/+v/9/8EABcAKAAxADIALAAUAPL/
2f/I/7T/mv+A/27/aP9p/3D/e/9//4H/hP+L/47/kP+S/5T/lf+T/5H/kf+S/5L/kf+Q
/5P/lf+W/5j/nP+d/5//oP+k/6b/p/+p/6z/rP+t/6//sv+1/7f/uf+7/7z/vf++/8H/
wv/C/8L/w//E/8X/x//K/8v/zP/O/87/z//P/9D/zv/Q/9D/0P/P/87/zv/O/9D/0f/T
/9P/0//U/9b/1//X/9f/2f/b/9v/3P/c/93/4P/i/+P/5f/n/+n/6//u//D/8f/z//X/
+f///wUACwARABQAFwAaAB8AIwAlACcALAAvADIANgA5ADkAOQA4ADoAOwA7ADsAOwA7
ADsAOQA5ADcANAAwAC4AKwAqACgAJgAiACAAHgAdABwAHAAbABsAGAAWABMAEgAQAA0A
CgAKAAwADAAMAAwACgAJAAkACAAHAAgACQAIAAgACQAJAAoACgAKAAcACQAJAAoACwAJ
AAgACAAIAAgACAAIAAcACQAJAAoACwAKAAkACQAJAAwADgAPABEADgANAA0ADgANAA4A
DgAPAA0ADgAOAA4ADQAOAA4ADQAOAA8AEAARAA8AEAAQABIADwAPAA8ADgAOAA0ADAAM
AA4ADgAPAA8AEAAQABAAEAAPAA4ADAALAAsACwALAAsACwALAAoABwANABUAHQAkACcA
KgAtADAAMgAzADMANAA2ADUANgA2ADgAOAA4ADgANwA2ADQAMgA0ADUANgA4ADgAOAA4
ADgAOAA3ADYANQA2ADcAOQA6ADgANwA3ADcAOQA4ADgAOAA4ADgAOwA8ADwAPAA+AEAA
QABAAD4APQA9AD0APgBAAEEAQgBEAEUARgBHAEgASQBJAEkASQBKAEoASgBKAEoASQBH
AEUARQBFAEQARQBCAEAAPgA5ADYANQA1ADYANQA1ADUAMgAxADAAMAAwADAAMAAwAC8A
LgAtAC0ALQAtAC0ALQAtAC0ALAAsACsAKQAnACYAJwArAC0AMAA3ADwAPQA/AEoAWwBs
AHsAiwCaAKkAuADJANIA0gDKALAAjQB0AGQATgAyABYABAD//wQACwAVAB8AIgAjACYA
KgAsACwAKwArACsAKwAqACoAKQAoACoAKwArACwALwAvADAAMAAvAC4ALAArACsAKgAq
ACsALAAtAC0ALQAsACwALAAsAC0ALgAuAC4ALgAuAC4ALwAvAC8ALwAwADIAMwAzADQA
MgA0ADQANAA0ADQANQA2ADQANQA3ADcANQA2ADgAOQA7ADsAPQA/AD8AQABAAEEARgBI
AEkASwBMAE8AUgBWAFkAWwBeAGEAZABpAG4AcwB0AHYAeAB6AH0AgQCDAIUAigCLAIwA
jgCOAI0AjACKAIoAiwCLAIsAiACHAIYAgwCBAH8AfAB4AHMAbwBtAGoAZwBiAF8AXABZ
AFYAVABRAE8ATABKAEcASABGAEMAQAA8ADwAOgA4ADoAOAA3ADcANwA1ADUANQAyADIA
MwAzADQANAA0ADEAMQAxADIAMwAzADIAMgAyADQANAA0ADMAMwAzADQANQA3ADcAOAA5
ADgAOAA3ADcANwA3ADgAOgA9AD4APgA/AD8AQABAAEAAQgBEAEUARQBDAEMAQwBDAEMA
RABEAEYASABJAEoASgBIAEcARgBGAEgASABJAEkASABIAEgASABIAEgARwBHAEcARwBH
AEcARQBFAEQAQQAuAB8AEAAAAPr/9P/u/+j/5//n/+b/5v/o/+f/6P/o/+f/5v/l/+T/
5P/k/+P/4v/h/+H/4f/i/+D/4P/g/+D/4//j/+P/4//l/+X/5v/m/+f/5//o/+n/7f/w
//L/8v/y//L/9v/4//n/+v/8//7//v/+/wAA////////AQAEAAYACAALAAsACwALAA0A
DwAQABEAEwAUABQAFAAWABYAFQATABMAEwATABIADwAMAAoACAAGAAQABAAFAAYABQAF
AAUABAADAAIAAgADAAQABQAGAAQAAgAAAP//AQABAAEAAQABAAEAAAAAAAAA///+//7/
AwADAAUACAANABIAFQAdAC4AQQBSAF8AbQB8AIsAngCtALIArgCeAH4AYwBQADoAHgAA
AOj/3v/f/+b/7f/v/+v/5v/l/+T/4v/g/97/3f/b/9v/1//V/9T/0v/Q/87/z//P/9D/
0P/P/8//zv/L/8r/yP/H/8j/yP/J/8v/yf/J/8j/x//I/8j/yP/I/8n/yv/K/8r/yP/I
/8j/yf/L/8v/y//M/8r/y//L/8z/zP/O/87/zv/O/87/z//Q/87/z//R/9H/0//U/9b/
1//V/9X/1//Z/9v/3P/c/93/4P/i/+P/5f/m/+n/7P/w//P/9f/4//v/+////wMABwAL
AA4AEQAUABYAGQAaABsAHQAdAB0AHgAdAB0AHQAcABsAGwAaABkAGAAXABYAEwARAA8A
DAAIAAIA/f/6//b/9f/w/+3/6v/l/+L/4P/d/9r/1v/T/8//yv/G/8H/vP+5/7j/tf+y
/7L/sP+v/6//q/+p/6n/qf+n/6b/pv+l/6T/pP+k/6H/n/+f/6D/of+j/6L/ov+i/6H/
oP+f/53/nf+d/57/n/+d/53/nv+f/5//nv+c/5v/nf+d/57/oP+g/6D/n/+f/5//oP+g
/6D/oP+i/6P/o/+h/6H/of+h/6P/pP+k/6b/pf+l/6X/pP+m/6X/pP+k/6T/pP+l/6X/
pf+k/6P/ov+i/6L/of+h/5//n/+f/5//n/+f/57/m/+a/5v/nP+c/5z/nP+c/5z/nf+d
/5z/nP+Z/5f/l/+W/5b/lv+W/5b/lv+W/5X/lP+V/5X/lf+W/5T/lP+U/5T/lP+T/5L/
kf+R/5H/kv+S/5D/j/+P/4//jv+O/43/jP+M/4z/jP+M/4r/iP+I/4j/iP+L/4z/jP+M
/4r/jP+M/4z/i/+J/4j/h/+I/4r/i/+M/4z/i/+K/4n/jP+N/43/jf+N/47/jv+O/4z/
jP+L/4n/h/+H/4f/hv+H/4T/gv+A/37/fP98/33/f/9//4D/gf+C/4H/gP+A/4H/gv+D
/4T/hf+E/4P/g/+E/4X/hv+H/4j/if+J/4r/jf+N/43/jv+T/5X/l/+a/5//pP+n/63/
uv/N/+D/8f8BABAAHQAsAD8ASgBOAEgANAAVAP7/7P/W/7r/oP+M/4f/iv+X/6H/p/+o
/6f/rP+w/7D/sv+z/7H/sf+v/7L/sv+x/7D/sf+z/7T/tv+5/7n/uv+6/7z/vP+7/7v/
vv++/7//wf/B/8H/wP+//8H/wv/D/8T/xf/G/8b/xv/I/8j/yP/J/8v/y//L/8z/yv/L
/8v/zP/P/9L/0//U/9T/1P/V/9b/1v/X/9n/2f/a/9z/3//h/+P/4//l/+f/6f/q/+r/
6//w//L/8//1//j/+//+/wIABgAJAA0AEQARABUAGQAdAB8AIgAlACgALQAxADMANQA2
ADcAOAA6AD0APQA9ADwAPAA9AD0APQA8ADsAOgA3ADUAMwAwACwAJwAjACEAHgAdABgA
FQASAA0ACgAIAAUABQACAAAA/f/6//j/9f/y//L/8v/w/+7/7P/q/+n/6f/n/+X/5f/l
/+X/5v/o/+n/6P/o/+j/5f/j/+P/5P/l/+b/5v/n/+j/6P/o/+j/5//t//P/+v8BAAkA
DwAWAB0AIQAiACIAIwAkACUAJwAqACsALAAsAC0ALwAwADAAMAAyADQANQA1ADcANwA3
ADcAOQA6ADoAPAA6ADsAPAA8ADwAOwA6ADoAPAA8AD0APQA8ADwAPAA8AD0APgA+AD8A
PQA9AD0APQA8AD0APQA7ADoAOwA8ADwAPAA8ADwAPAA7ADsAOgA6ADkANwA3ADYAOAA4
ADgAOAA6ADoAOQA4ADkAOQA5ADoAOAA4ADgAOAA6ADkAOAA3ADcANwA4ADgANgA1ADUA
NQA1ADYANgA2ADgAOAA4ADgAOAA4ADsAPAA8ADwAPgBAAEAAQABCAEEAQQBBAEAAQgBD
AEQARwBHAEcARwBGAEcARwBHAEkASgBKAEoATABMAEsASQBLAEsASwBKAEkARgBEAEIA
OwA4ADcANwA4ADcANwA3ADQAMwAyADIANAA0ADQANAA1ADQAMwAzADEAMQAxADEAMgAz
ADMANAAyADEAMAAwADMANQA3ADoAQQBGAEkATQBcAGsAfACNAJ0AqAC5AMwA2QDeANoA
yACoAIkAeABkAEwAMgAaAAwACwAQABkAIwApACoALQAwADQANgA2ADUANQA3ADcAOAA4
ADcANgA1ADUANAA0ADUANQA2ADYANgA2ADUANQA2ADYANwA5ADgAOQA5ADkAOgA6ADoA
OgA7ADwAPAA8ADwAPAA8AD0APQA9AD0APgBAAEEAQQBCAEAAQgBCAEIARQBGAEgASgBI
AEkASwBLAEkASgBMAE0AUABRAFQAVwBXAFgAWABZAFoAXABdAF8AZABnAGoAbgBxAHMA
dgB5AH0AgQCFAIkAjACOAJAAkgCVAJkAmwCdAJ4AnwCgAKIAoQChAKEAoACgAKEAoQCh
AKAAnwCeAJsAmwCZAJYAkgCNAIkAhwCEAIEAfAB5AHYAcwBwAG4AawBoAGQAYQBdAF4A
XABZAFYAVgBWAFQAUgBSAFAATwBPAFAATwBQAFEATwBOAE4ATQBOAE4ATgBLAEsASwBM
AE0ASwBKAEoASgBMAEwATABLAEsASwBMAE0ATQBNAE4ATwBSAFIAUQBRAE8ATwBQAFIA
VQBWAFYAVwBVAFYAVgBWAFgAWgBbAFsAWwBbAFsAWwBZAFoAWgBcAFwAXQBeAF4AXABb
AFoAWgBcAFwAXQBdAFwAXABcAFwAXABcAFsAWwBdAF0AXQBdAF0AXQBcAFkAWABZAFoA
WgBaAFoAWgBaAFkAWQBYAFgAWgBZAFoAWgBYAFgAWABYAFgAWABXAFYAVQBVAFUAVgBU
AFQAVABUAEwAQwA6ADEAJAAZAA8ABAAEAAMAAwADAAIAAgABAAAA/P/6//r/+v/6//r/
+f/6//r/+v/4//r/+v/6//z/+//7//v/+f/6//r/+v/9//3//f/9//z//f/9//3//f/+
//7//v/+//7//f/7//n/+f/5//j/+f/2//T/8v/t/+r/6f/p/+b/5f/l/+X/5v/l/+T/
5P/i/+L/4v/i/+L/4v/i/+P/4f/h/+H/4f/f/9//3v/e/9//3//f/+D/3//f/9//4v/n
/+z/7//1/wIAEwAiADEAPQBMAF0AcACBAIoAjACEAGoARwAwABwABADo/87/vv+3/7r/
wf/L/8//zv/P/9L/1v/Y/9j/1//T/9H/z//O/87/zf/M/87/z//P/9D/zv/N/83/zP/M
/8z/y//L/8n/yP/I/8n/yf/J/8j/x//H/8j/yf/K/8r/yv/J/8j/yP/I/8j/yf/H/8f/
x//I/8b/x//H/8j/xv/I/8j/yP/I/8j/yf/K/8j/yf/L/8v/yP/I/8n/yf/J/8n/y//N
/83/zv/O/8//0P/S/9P/1f/W/9n/3P/g/+L/4//l/+f/6f/t//H/9f/3//r//f8AAAEA
AwADAAMABAADAAIAAgABAP///f/6//f/9//2//X/8v/x//D/7f/o/+X/4f/c/9v/1//V
/9L/zv/I/8T/wP+7/7j/tv+z/6//rP+q/6f/pv+k/6H/nv+e/57/nP+a/5j/lv+V/5X/
lP+T/5T/lf+S/5L/k/+T/5D/kP+Q/43/jv+P/5H/k/+R/5D/kP+Q/5D/kP+Q/4//kf+R
/5L/k/+R/5H/kv+T/5T/lP+T/5P/k/+T/5T/lv+V/5b/lv+X/5f/mP+Y/5j/l/+Y/5j/
l/+Z/5n/mf+Z/5v/nP+c/57/nP+d/57/nv+g/5//nv+e/5z/nP+d/53/nv+e/57/nv+c
/5z/m/+b/53/nf+d/53/nP+d/53/m/+Y/5n/mv+a/5z/nP+c/5z/nP+b/5n/mP+Z/5f/
l/+W/5j/mP+Y/5j/mP+Y/5f/lv+W/5f/mP+a/5j/mP+Y/5j/mP+X/5b/lf+W/5f/mf+a
/5j/l/+X/5f/l/+Y/5j/mP+Z/5r/mf+Y/5X/lf+W/5f/mf+a/5j/mP+Y/5j/mf+a/5r/
mv+a/5z/nP+c/5z/m/+b/5v/nv+g/6H/ov+h/6H/of+h/6L/o/+j/6P/pf+m/6b/pv+m
/6b/pf+j/6P/o/+j/6L/n/+c/5r/mP+V/5L/kf+R/5D/j/+P/4//jP+L/4r/iv+K/4r/
iv+K/4n/iP+H/4f/h/+H/4f/h/+H/4f/hv+G/4b/hf+E/4T/h/+J/4v/jP+R/5b/mf+d
/6r/vf/O/93/7f/6/wUAFgApADYAOAAyABoA+f/k/9T/vv+i/4j/eP9z/3j/g/+P/5P/
lv+Z/5z/nv+e/6D/of+j/6P/o/+k/6T/o/+i/6T/pf+l/6b/qv+r/63/rv+v/7D/sP+x
/7T/tP+1/7f/uP+5/7n/uf+7/7z/vf++/7//wP/A/8D/vv++/77/v//C/8P/xP/G/8j/
yf/J/8r/yv/M/8z/zP/N/87/0P/S/9D/0f/T/9P/1P/W/9n/2//d/93/3//h/+P/5P/k
/+X/6//u//D/8//1//f/+f/8////AQAEAAcACgAPABQAGQAbAB4AIQAkACYAKQAqACsA
LAAtAC4AMAAzADMAMwAyADIAMwAzADMAMgAxADAALQAsACsAKQAmACMAHwAdABoAGAAU
ABIAEAANAAoACAAFAAEA/v/8//n/+v/4//X/8v/x//L/8f/w//D/7v/t/+3/7f/r/+v/
6//s/+z/7f/t/+7/7v/u/+v/6f/p/+r/6//t/+z/7P/s/+7/7v/u/+3/7f/t/+7/7//x
//H/8v/z//L/8v/x//H/8f/x//L/9P/1//b/9v/3//T/9P/z//L/9P/2//f/9//3//f/
9//3////CAAQABoAHwAjACcAKgAsAC0ALgAwADMANAA2ADcANwA2ADUANAA1ADYANgA3
ADgAOQA6ADsAOQA5ADgANQA1ADcAOQA6ADkAOAA3ADYAOQA5ADgAOAA4ADcAOAA4ADYA
NgA2ADYAOgA6ADkAOAA3ADcANwA4ADYANgA2ADYAOAA3ADYANQA3ADcAOAA4ADoAOQA5
ADkAOAA4ADcANgA2ADgAOAA4ADcANwA4ADYANgA2ADYAOQA6ADoAOgA6ADwAPAA8AD4A
PQA9AD0APgBAAEEAQgBDAEMAQwBDAEQARQBFAEUAQwBEAEQARABGAEYARQBDAEQARQBG
AEYARABAAD0AOgA3ADQAMwAzADIAMQAxADEALgAtACwALAAuAC4ALgAuAC8ALgAtAC0A
LQAtAC0ALQAtAC0ALAAsACoAKQAoACgAKwArAC0AMAA1ADgAOwBBAFAAYwB0AIUAkQCe
AK0AvgDPANgA2ADOALAAiwB0AGAARgAsABQABgABAAgAEQAZAB0AHgAhACYAKAAqACwA
KwApACkAKwAqACoAKQAoACoAKwArACwALAArACsAKgAoACgAJwAnACkAKAAoACkAKAAp
ACkAKQAmACYAJgAmACkAKgAqACoAKgAqACoAKwAtAC0ALQAuACwALQAtAC4AMAAyADIA
MgAwADAAMQAyADIAMwA1ADUANwA4ADoAOwA5ADkAOwA9AD8AQABAAEEARABGAEcASQBK
AE0AUABUAFkAWwBeAGEAYQBlAGkAbQBzAHYAeQB8AIAAgwCEAIUAhgCHAIgAigCLAIsA
iwCKAIsAiwCKAIkAhwCHAIcAhQCBAH8AfAB4AHUAcQBvAGwAawBmAGMAYABbAFgAVgBT
AFEATgBMAEkASABGAEMAQAA+AD4APAA6ADoAOAA3ADcANQAzADMAMwA0ADQANQA1ADQA
NAA0ADEAMAAvAC8ALwAwADAAMQAyADEAMAAvAC0ALgAvADEAMwAxADEAMgAzADIAMgAx
ADEAMgAzADUAOAA2ADYANQA1ADcAOAA4ADgAOgA8AD0APQA7ADsAOwA7AD0APgA+AEAA
PgA/AEAAQABAAD8APgA+AD4APgA/AD8APQA8ADsAOgA7ADwAPAA9ADsAOwA7ADsAOgA7
ADsAOQA4ADkAOgA6ADgAOAA4ADgAOwA7ADoAOgA3ADUANQA0ADYANgA2ADYAOAA4ADcA
NgA1ADUANQA2ADYANgA2ADYANgA1ADQAMwAzADMANAA0ADYANQA1ADUAMwA0ADQANAA1
ADYANwA4ADcAOAA4ADgAOQA8AD0APgA+AD0APQA9AD4AQABBAEIARQBFAEUARQBEAEUA
RQBFAEYASABJAEoASABIAEcARQBDAEMAQwBCAEMAQAA+ADwANQAyADEAMQAkABcACwD/
//j/8f/q/+T/4P/e/9z/2v/X/9b/1f/V/9L/0f/Q/8//zf/N/8z/zP/K/8n/yP/I/8f/
x//J/87/0//Y/9v/5f/0/wUAFAAjADMAQABRAGQAcQB0AHAAXgA8AB8ADAD2/9z/wv+s
/6L/o/+q/7H/t/+7/7z/v//C/8L/wv/A/8H/v/+9/73/wP/A/7//vv+8/73/vf++/77/
vf+9/7z/vv++/73/vf+8/7r/uf+5/7r/u/+7/7v/uf+4/7f/tv+5/7r/uv+6/7r/uv+6
/7v/uv+5/7j/uP+4/7n/uf+6/7f/uP+3/7b/tP+0/7X/tv+1/7X/tv+1/7T/tP+1/7X/
s/+z/7X/t/+3/7j/uP+5/7r/vP+9/7//wP/D/8b/yv/M/83/z//R/9X/2f/d/+H/5P/m
/+j/6v/q/+3/7v/v//L/8//0//b/9f/1//X/9P/1//X/9P/z//L/8f/w/+3/6v/n/+P/
3v/b/9f/1f/S/87/yP/E/8D/vf+6/7j/tf+w/6z/qf+l/6T/ov+f/5z/mv+a/5j/lv+W
/5T/k/+T/5P/kf+R/5H/j/+O/47/jf+M/4z/jP+J/4v/i/+M/43/i/+K/4r/iv+K/4r/
iv+J/4f/h/+I/4n/if+J/4r/i/+O/47/jf+N/4v/i/+M/47/j/+Q/5D/kf+P/5D/kP+Q
/5L/lP+V/5X/l/+X/5f/l/+X/5j/mP+a/5r/m/+c/5z/nP+b/5r/mv+Y/5j/mf+Z/5r/
mv+a/5r/mv+a/5n/mf+a/5v/nP+d/53/nf+c/5n/mP+Z/5r/mv+b/5z/nf+e/53/nf+c
/5z/nv+d/57/nv+e/57/nv+e/6D/oP+f/57/oP+h/6L/pP+i/6L/ov+i/6P/o/+j/6P/
o/+j/6T/pP+m/6X/pf+l/6b/qP+p/6r/q/+s/6v/qv+r/6v/rP+u/7D/sP+w/7D/sv+0
/7X/tv+3/7r/u/+8/77/vf+9/73/wP/E/8f/yv/L/8v/y//L/83/z//Q/9H/1P/W/9f/
2P/Y/9j/1//V/9X/1f/V/9T/1P/S/9H/0P/M/8r/yv/L/8r/yf/J/8n/yP/H/8b/xv/H
/8j/yf/K/8r/yv/K/8v/zf/N/83/zf/P/8//zv/O/87/zf/M/8z/zf/P/8//1P/Z/+D/
4//p//j/CwAcACsAOQBKAFkAbgB9AIIAhAB4AFoAOwAoABYA/P/g/8b/uP+3/77/y//T
/9X/1v/X/9r/2v/Y/9r/3//f/93/3//f/97/3P/a/9j/2f/Z/9r/2//b/9z/3P/a/9r/
2f/Z/9v/2v/a/9v/2v/b/9v/2//a/9r/2v/a/9z/3v/f/+D/4P/g/+D/4f/f/9//3//g
/+P/5f/m/+j/5v/o/+j/6P/q/+r/6//s/+r/6//t/+3/7f/u//D/8f/z//P/9f/3//f/
+P/4//n//f8AAAIABQAHAAkACwAOABIAFQAZAB0AIQAlACkALQAuADAAMgA0ADcAOwA9
AD8AQgBDAEQARgBHAEcARwBGAEcARwBGAEUARQBFAEUAQwBAAD0AOQA0ADMALwAtACoA
JwAiAB8AHAAXABQAEgAPAAwACAAFAAEAAwACAAAA/v/6//r/+P/2//T/8v/x//H/8P/v
//D/8f/t/+z/7P/r/+7/8P/y//H/+/8DAAwAFQAZABoAHAAeACEAIgAjACMAIwAjACQA
JQAmACcAKQArACoAKgApACkAKwArACwALgAtAC4ALgAvADEAMgAyADIANAA2ADcANwA2
ADUANAAzADUANgA2ADgANgA3ADgAOAA6ADkAOAA4ADgAOAA5ADkAOgA6ADoAOgA6ADoA
OQA5ADsAOwA7ADsAOQA5ADgANQA0ADUANgA2ADYANgA2ADYANwA3ADYANgA3ADUANQA0
ADQANAA0ADQANQA0ADIAMAAxADEAMQAyADQANAA0ADQANAAzADIAMQAzADMANAA0ADQA
MwAzADMAMwAyADAAMQAyADMANAA1ADYANgA2ADUANgA1ADQANQA1ADYANwA2ADgAOQA6
ADwAPQA+AD8AQABBAEEAQQBAAEAAPwA+AEAAQAA/AD0AOwA7ADsAOgA1AC4AKAAiABwA
GAAWABUAEQAPAA4ADQAMAAsACgAKAAgACAAIAAgABQAEAAMAAwAEAAUABgAHAAYABQAD
AAIABAADAAIAAgADAAMAAwAEAAkADgATABcAHgAvAEAATQBdAGwAewCMAJ8AqACqAKIA
jABpAE4APAAoAAwA8v/e/9X/2P/h/+v/8//2//X/+P/8//7//v///////f/9//7//v/9
//z//P/9//3//v/+//3//f/8//7//v/9//3////+//7//////////v/9//3//v///wAA
AAAAAP///v8BAAIAAwAFAAUABQAFAAYABAAFAAUABgAGAAgACAAIAAgACAAJAAoACgAL
AA0ADQALAAwADgAPABEAEQATABUAGQAaABoAGwAcAB4AHwAhACYAKQAsADAAMQAzADYA
OQA5AD0AQQBFAEsATgBRAFQAWABbAFwAXQBiAGMAZABmAGcAZwBnAGYAZQBlAGQAYwBl
AGUAZQBjAF8AXQBaAFYAUwBPAE0ASgBHAEIAPwA8ADcANAAyAC8ALQAqACgAJQAkACIA
HwAcABoAGgAYABYAFgAUABMAEwARAA8ADwAPABAAEAARABEADwAOAA0ACQALAAsADAAN
AA0ADAAMAAwADAAMAAwACwALAAsADAANAAsACwAMAA0AEAAQAA8ADwAPAA8AEAASABAA
EAAPAA8AEAASABMAFAATABQAFAATABQAFQAWABcAFwAYABgAGgAZABkAGQAYABoAGQAY
ABgAGAAYABkAGQAYABgAGAAYABgAGAAXABcAFQAVABUAFQAUABUAFQATABAAEQASABIA
FAAUABQAFAAVABUAFAAUABEADwAPAA4AEAAQABAAEAAQABAADwAOAA8ADwAPABAAEAAQ
ABAAEAAQAA8ADgANAA8ADwAQABAADgANAA0ADQAPABAAEAAQABIAFAAUABQAEwATABQA
FQAZAA==
         </WaveFormData>
      </LeadData>
   </Waveform>
</RestingECG>
