# Supplementary material for: Detection of Left Atrial Enlargement Using a Convolutional Neural Network-Enabled Electrocardiogram
Source: Front Cardiovasc Med. 2020 Dec 17;7:609976. doi: 10.3389/fcvm.2020.609976 (PMC7773668; doi:10.3389/fcvm.2020.609976)
Supplement: Supplementary file 3 [file Data_Sheet_3.ZIP › normal2/1802017472_5379_0000000Z.XML]

<?xml version="1.0" encoding="Windows-1252"?>
<!DOCTYPE RestingECG SYSTEM "restecg.dtd">
<RestingECG>
   <PatientDemographics>
      <PatientID>1802017472</PatientID>
      <PatientAge>81</PatientAge>
      <AgeUnits>Years</AgeUnits>
      <Gender>Female</Gender>
      <PatientLastName>yanhuiqiong</PatientLastName>
   </PatientDemographics>
   <TestDemographics>
      <DataType>Resting</DataType>
      <Site>1</Site>
      <AcquisitionDevice>MAC55</AcquisitionDevice>
      <Status>Unconfirmed</Status>
      <Priority>Normal</Priority>
      <AcquisitionTime>09:39:46</AcquisitionTime>
      <AcquisitionDate>03-24-2017</AcquisitionDate>
      <CartNumber>1</CartNumber>
      <AcquisitionSoftwareVersion>009C</AcquisitionSoftwareVersion>
      <XMLSourceVersion>MAC5000 v1.0</XMLSourceVersion>
   </TestDemographics>
   <RestingECGMeasurements>
      <VentricularRate>96</VentricularRate>
      <AtrialRate>96</AtrialRate>
      <PRInterval>144</PRInterval>
      <QRSDuration>82</QRSDuration>
      <QTInterval>364</QTInterval>
      <QTCorrected>459</QTCorrected>
      <PAxis>67</PAxis>
      <RAxis>-67</RAxis>
      <TAxis>58</TAxis>
      <QRSCount>15</QRSCount>
      <QOnset>213</QOnset>
      <QOffset>254</QOffset>
      <POnset>141</POnset>
      <POffset>192</POffset>
      <TOffset>395</TOffset>
      <ECGSampleBase>500</ECGSampleBase>
      <ECGSampleExponent>0</ECGSampleExponent>
   </RestingECGMeasurements>
   <Diagnosis>
      <Modality>Resting</Modality>
         <StatementCount>4</StatementCount>
         <LabelText>12SL ��ϳ���</LabelText>
      <DiagnosisStatement>
         <StmtFlag>ENDSLINE</StmtFlag>
         <StmtText>�������</StmtText>
      </DiagnosisStatement>
      <DiagnosisStatement>
         <StmtFlag>ENDSLINE</StmtFlag>
         <StmtText>��ǰ��֧��������</StmtText>
      </DiagnosisStatement>
      <DiagnosisStatement>
         <StmtFlag>ENDSLINE</StmtFlag>
         <StmtText>�������� ST ���쳣</StmtText>
      </DiagnosisStatement>
      <DiagnosisStatement>
         <StmtFlag>ENDSLINE</StmtFlag>
         <StmtText>�쳣 ECG</StmtText>
      </DiagnosisStatement>
   </Diagnosis>
   <Waveform>
      <WaveformType>Rhythm</WaveformType>
      <WaveformStartTime>0</WaveformStartTime>
      <NumberofLeads>8</NumberofLeads>
      <SampleType>CONTINUOUS_SAMPLES</SampleType>
      <SampleBase>500</SampleBase>
      <SampleExponent>0</SampleExponent>
      <HighPassFilter>16</HighPassFilter>
      <LowPassFilter>150</LowPassFilter>
      <ACFilter>NONE</ACFilter>
      <LeadData>
         <LeadByteCountTotal>10000</LeadByteCountTotal>
         <LeadTimeOffset>0</LeadTimeOffset>
         <LeadSampleCountTotal>5000</LeadSampleCountTotal>
         <LeadAmplitudeUnitsPerBit>4.88</LeadAmplitudeUnitsPerBit>
         <LeadAmplitudeUnits>��V</LeadAmplitudeUnits>
         <LeadHighLimit>2147483647</LeadHighLimit>
         <LeadLowLimit>268435456</LeadLowLimit>
         <LeadID>I</LeadID>
         <LeadOffsetFirstSample>0</LeadOffsetFirstSample>
         <FirstSampleBaseline>0</FirstSampleBaseline>
         <LeadSampleSize>2</LeadSampleSize>
         <LeadOff>FALSE</LeadOff>
         <BaselineSway>FALSE</BaselineSway>
         <ExcessiveACNoise>FALSE</ExcessiveACNoise>
         <MuscleNoise>FALSE</MuscleNoise>
         <LeadDataCRC32>1166259766</LeadDataCRC32>
         <WaveFormData>
HAAcABwAHAAVABAACwAGAAAA/P/4//T/9P/0//T/9P/y//L/8v/y//P/9P/1//b/9f/0
//P/8v/0//b/+P/6//b/9P/y//D/8v/0//b/+P/2//b/9v/2//T/9P/0//T/9f/2//f/
+P/4//j/+P/4//j/+P/4//j/+P/4//j/+P/5//r/+//8//z//P/8//z//f/+////AAAA
AAAAAAAAAAMABAAFAAYABQAEAAMAAgAGAAgACgAMAAkACAAHAAYACAAKAAwADgALAAoA
CQAIAAoADAAOABAADwAOAA0ADAAMAAwADAAMAAwADAAMAAwACgAIAAYABAAEAAQABAAE
AAIAAgACAAIAAwAEAAUABgAFAAQAAwACAAAA/v/8//r/+v/6//r/+v/8//7/AAACAP7/
/P/6//j/+P/4//j/+P/2//b/9v/2//n/+v/7//z//P/8//z//P/4//b/9P/y//b/+P/6
//z/+f/4//f/9v/5//r/+//8//7//v/+//7//f/8//v/+v/8//z//P/8//z//P/8//z/
+v/4//b/9P/4//v//f8AAP7//P/6//r//P///wEAAwD///3//f/7//3///8AAAEAAwAE
AAYABgADAAAAAQAEAAgABwAJAAwACwAKAAsADAAKAAgABQAEAAcABwAIAAgABQD9//n/
9v/4//n/+v/6//f/9//2//X/9f/0//T/9P/1//X/+v/8//X/8v/y/+//8f/y//L/9P/9
//7//P/0//D/8P/r/+v/8//4//P/+P8EABAAHgAxADoAOQA7AEUASQBCAD8AQAA8AC0A
HgAcACoANQAxACsAKQAnABsAFgAUABEADgAEAPn/9v/x/+v/8P/z//H/8f/y//b/9//4
//n/9v/0//H/7//z//T/9P/z//L/8//0//P/9f/1//P/8//2//j/+P/+//n/9f/y//D/
8v/0//X/9//z//L/8f/v//L/9v/6//3/+v/4//f/+P/6//v///////3/+v/3//n//P/8
//3//v8CAAIAAAAAAP7///8AAAIAAQACAAIAAgAFAAcACQAKAAcABgAGAAUABwALAAwA
DQAOAA8AEQASABAADwAMAAkACwAMAA0ADQAMAAwADAALAAsADAAOAA8ADQAOAA8AEAAN
AAwACQAIAAoACAAKAAoACAAHAAgABQACAAIAAgABAP////8AAAAA/v/+//z//P//////
//8AAP///v/8//v//P/8//z//P/7//j/+//9//v/+//7//v//f/+////AAD7//3//v/9
//z/+//8//7/AAAAAP///v/8/wAA/v/8//z//v/8//z/+//5//X/9f/6//z//P/+/wAA
AAD+/wAA9v/w//j///8AAP7//v/+//7//f/7//r/+P/7//z///8AAAAA///+//v//f//
////AAADAAMAAwADAAIABAAEAAQABAAGAAoACgAFAAUABgAIAAoADAAOAA4ADQALAAsA
DAAIAAcABQADAAAA/////////f/7//j/9v/3//f/9//3//n/+v/7//v/9//4//b/8v/2
//v//f/9//r/9v/0//P/9P/+/wQA/P/w/+3/7f/r/+7/9//+/woAGAAcACUAOgBFAEMA
QQBDAEIAPQA8AD4AOQAwACYAJAAlACUAKQAzADMAJwAcABgAEwAKAAIA+//0/+3/7f/2
//f/9f/1//b/8//x/+//7f/z//b/+P/7//n/+P/2//P/8f/x//H/7//z//X/9f/3//b/
9P/w//L/9P/z//P/9P/2//j/+f/7//b/9P/y/+//8//4//3/AQD9//r/+P/4//b/9f/3
//X/9//2//X/+f/6//r/+//8/wEAAgABAAIAAAD///7//v8CAAQABQAGAAQABQAGAAYA
BQAEAAQAAwAGAAkACQAJAAcABwAIAAgACwAPABEAEwAUABQAFAATABAAEAAQAA8ADwAQ
ABIAEwAOAAwACgAIAAsADAALAAwADQAKAAsACgAGAAMAAgD9/wEABAAHAAkAAwABAAAA
/v///wAA//8AAAAA///+//7//f/8//r/+f/7//z//f/+//z/+P/6//v//v///wAAAQD8
//r/+P/2//P/9//6//v//P/7//z//v/9//z/+v/4//n//v/9//z/+//8//n/+P/5//n/
9//5//3//v/9//7/+//6//f/+P/7//7///////n/+//8//n/+P/3//b/+//9/wAAAgAA
AP7//v/8/wAAAQACAAEA//8BAAEAAgABAAEAAQABAAQABgAGAAYABAAGAAoACgAJAAkA
CgAMAAsADAANAAwACAAFAAQABAADAAMAAgABAPv/+f/4//f/+//9//7/AAD///3/+//5
//f/9v/1//P/9P/4//n/+P/1//f/9v/z//X/9P/1//f/AAD8//z/+P/u/+f/6//x//L/
9f/6/wAACgAWACEAMgA9AD8ASQBTAFAARwA+ADgAKwAeACAAIgAjACkAKwAnACUAGwAQ
AA4ADwAGAPz//f/+//n/8//0//P/7//t/+z/8f/z//X/9//2//T/8f/v//L/8v/x/+//
7//x//P/8//z//P/8f/x//P/9P/z//j/9f/z//L/8v/z//T/9P/1//b/+P/6//v/+P/2
//T/8f/z//T/9v/6//b/9f/3//X/9//2//X/+f/9//7/AAACAAIAAAD8//r//f///wEA
BAAEAAQAAwACAAIAAwAEAAQABAAEAAUABQAGAAkACQAJAAoACwANAA4ADQANAAsACQAJ
AAoACwALAA0ADgAPAA8ADAAKAAkABwAGAAgACgAMAAkACAAFAAQABgACAAIAAAABAAEA
AwABAPz/+v/4//X/+P/7////AgD///z/9//0//b/9//4//r/+v/6//n/+f/4//b/9P/y
//X/9P/5//3/+P/1//L/7//w//L/9P/2//P/9//6//v/9//z//H/8P/z//T/9P/0//L/
9v/0//L/9P/2//T/9P/2//f/9v/5//j/9v/y//D/8//0//P/9v/1//b/9f/z//f/8//x
//j/+v/6//r/+v/3//X/9P/y//b/+P/8//7/+//5//f/8//1//f/9//4//v/+//7//v/
+v/8//z//P/7//7/AwAEAP////8AAAIAAgAEAAYABgAEAAEAAAAAAP7//f/7//n/9f/z
//L/8f/y//P/8//0//X/9f/1//X/9P/0//T/8//u//D/7//s/+7/8f/x/+//8P/u/+7/
7//s/+r/6P/y//T/6//r//X/9v/5/wAACAAQAB4ALQAyADkAQQA/ADUAMgA3ADQALAAf
ABQAFgAYABMAFwAjACUAGQATABQADgABAO7/6v/z//L/7f/r/+r/6//p/+n/6v/t/+3/
7f/t//D/8P/v/+//7v/u/+3/6//p/+v/7f/t//H/8//z//X/8v/w/+z/7v/v/+//8P/y
//D/8P/v/+//7P/s/+z/6//u//D/8v/z//H/8P/w//L/8//1//r/+//6//b/8v/z//T/
9P/1//b/+f/6//n/+v/4//f/9v/2//j/+v/7//z//v///wAAAAABAAIABAAFAAMABQAE
AAMAAQABAAIAAgAFAAkACwANAAoACAAGAAMAAwAEAAUABQAGAAYABwAHAAQABAAEAAQA
BQAGAAUABgAEAP7//P/4//r/+//+//3//f/+///////5//f/9v/0//X/9v/1//b/9v/1
//T/9P/0//T/8//z//X/9v/3//j/8v/s/+z/6//v//H/8//1//f/+P/5//r/9P/3//n/
+f/3//X/9f/2//b/9P/x/+7/7//0//P/8v/0//b/9P/0//f/9//1//f/9//2//P/8v/y
//L/8P/y//L/9P/0//P/+f/+//r/9v/y/+7/8f/x//L/8v/0//T/9v/2//n/+f/5//f/
9f/3//f/+P/7//v/+//7//r//P/8//z/+//+/wMABAABAAEAAgAEAAIABAAGAAYAAwD/
//3//P/+//////////f/8//w/+3/7//v/+7/7v/y//P/9P/1//H/7v/r/+f/6v/w//P/
9P/y//X/9f/z//D/7v/u/+//8v/u/+r/6P/o/+f/6f/v/+7/8/8CAAwAEAAcACsAMAAz
AD0AQwA9ADwAOQAyAC4AIQAUABwALAAzADMALQAlACEAGQAMAAQA+//0//T/+//8//X/
7//u/+z/6f/o/+j/7P/t/+7/7//u/+z/6f/n/+r/7P/t/+3/6//t/+//7//s/+v/6P/n
/+v/7P/r//D/7f/r/+r/6v/s/+7/7//x//H/8v/z//P/8P/w//D/7//u/+7/7//y//D/
8f/1//X/9v/0//L/9f/4//j/+f/6//n/+P/1//T/9v/5//z/AAD+//7//f/8//v/+//7
//r//P/+/wEAAwACAAMAAQD//wEAAQACAAIABQAJAAsADQAKAAoACgAJAAoADAAOAA8A
CgAIAAcABQAEAAYACAAKAAcABgADAAIAAwAAAAEAAAACAAMABgAFAAIAAAD+//v/+v/7
//3//v/7//r/9//2//T/8//y//L/9//6//z////9//z/+//6//n/9v/5//v/+v/5//j/
9//4//j/+P/4//b/+f/7//v/+f/3//f/+P/8//z/+//6//j/+v/2//L/9P/2//T/9P/5
//v/+/////z/+P/y/+7/8f/y//H/9P/1//j/+f/5//X/+f/5//r/+P/4//j/+P/3//f/
+P/4//n/+v/9//7//f/9//3/+//5//v/+//8////AQADAAUAAgACAAAA/v/5//r//f/8
//3///8CAAYABwAKAA0ADgALAAcABQAEAAMAAwACAAEA/f/7//r/+f/3//f/9v/2//X/
9f/1//X/9f/2//f/9//0//b/9f/y//X/+f/6//n/9f/y//H/8f/k/+z/9P/4//T/8f/z
//P/8v/3//b/+P8KACQANQA8AD0APQBFAEUAPAA1ADYAOAAzACgAKAAuAC8ALQAvAC8A
KQAhAB4AGgANAAQA/P/z//D/7//x//r/9//z//H/8P/x//H/8f/x//T/9P/z//P/9f/2
//b/9f/w/+//7v/r/+3/7//v//H/8//0//P/+P/6//n/+f/6//f/9v/0//P/8f/y//P/
8//1//b/9//3//f/9v/2//j/9v/3//v/+//5//b/8//1//b/9v/3//j//P/+//7/AAD9
//3//f/+////AAAAAAAA/////////v8AAAAAAQABAAYACwANAA8ACwAHAAQAAAAFAAkA
CwANAAwADAAMAAsACAAIAAgABwAJAAwAEAATAAwACgAIAAYABwAIAAcACAAIAAQABAAC
AP////8BAP//AAAAAAAA///7//v//P/8//7/AAAAAAIA///9//v/+v/4//j/9//3//z/
/v8AAAIA/v/4//j/9//5//v//f////z//P/8//z/9//5//r/+f/5//n/+//+//3/+v/2
//L/9P/6//r/+v/2//b/8v/w//T/9f/0//f/+v/6//j/+P/5//r/+f/8//b/+v8CAAMA
+P/2//b/9v/2//n/+f/6//r//P/8//7//v/9//3//f/7//v//f/9//7//v/9//z/+///
/wQABwAKAAQABAAGAAQA/////wAAAgAEAAgADAAOAAoABQACAAAAAgAFAAcACQAAAP3/
+//5//b/9f/z//L/9f/1//X/9f/2//b/9v/1//b/+v/7//r/9//5//j/9f/y//D/8P/x
//r/9v/w//T/9P/n/+H/6//0//f//P8IABIAGAAlADIAMwA3AEMARwBEAEUAQgA6AC0A
HgAaACYALQAtADEAMQArACUAHAAOAAUAAgACAPv/9P/1//X/9v/0//H/8P/w/+//7//v
/+//8v/y//H/8f/w/+7/6//n/+v/7//z//X/8v/x/+7/7f/x//L/8f/2//T/8//z//T/
8f/w/+7/7f/v//L/9f/3//b/9v/2//X/9f/0//T/9v/3//n//v////3/+P/z//P/9//4
//r//P/8//r/9v/0//b/+f/8/wAAAQACAAIAAgABAAEAAQAAAAIAAgADAAMABAAHAAcA
BwAJAAkACgAKAA0ADwAPAA8ADAAKAAgABQAJAAwADwARAAwACgAJAAcABwAIAAkACgAM
AAwACgAKAAYAAAD+//r//P///wQABQACAAAA/v/7//r/+//9//7//v/+//z//P/7//n/
9//2//j/+v/7//3/+v/4//b/9P/0//L/9v/5//n/+f/5//n/9v/0//L/8P/v//X/+v/9
//n/9f/z//L/9//4//j/+P/3//r/9//0//b/+P/2//b/+f/5//f/+f/6//r/+P/4//f/
9v/z//T/+P/w//T/+//0//b/9v/2//b/+//9/wAAAgD+//r/+P/0//j/+//+/////f/9
//v/+v/5//n/+f/5//3/AgAFAAgABAAEAAYABAD/////AAACAAMABgAJAAoABgADAAIA
AgAFAAcACAAJAP7/+f/1//H/8v/z//P/9P/2//f/+P/5//b/9P/y/+//7//0//b/9v/y
//P/8f/t//H/8v/1//n/9v/2//L/7v/s/+n/6//x//T/9/8AAAgACAAOACUAMgA3AEEA
QwA/AEAAPwA6ADYAKwAeABwAJAAnACcAKwAvACcAEwAKAA4AFQAUAAgA+//8//n/7//u
//D/7f/s/+z/7//x//P/9f/z//D/7P/p/+z/7P/r/+n/7P/x//b/+f/1//P/7//t/+//
8P/v//T/8f/v/+7/7v/x//L/8v/z//X/9v/3//f/9//4//n/+f/2//T/8//0//P/8//2
//X/+f/4//f/+//9//z//P/8//z/+v/2//T/+P/7//7/AgACAAIAAQAAAAMABQAHAAgA
BwAGAAYABQAFAAcABgAFAAcACQAMAA4ADQANAAsACQAMAA4AEAARAA4ADAAKAAcACQAK
AAwADQAOABAAEgAUABEADgAJAAYABwAEAAUABAABAAEAAwABAAAAAAAAAP///v///wEA
AgD+//z/+P/2//j/+f/6//z/+v/6//n/+f/4//j/+P/4//r/+P/8/////P/7//r/+f/4
//j/+P/4//T/9//5//n/+f/3//f/+P/8//z/+//6//j/+v/2//L/9P/4//j/+v/9//3/
+//9//z/+v/2//T/9//4//f/+v/3//j/9//1//X/+f8CAP7//P/6//j/+f/5//r/+v/9
//7/AQACAAEA///9//n/+//9//3//v8BAAEAAQABAAAAAgACAAIAAgAEAAgACAADAAMA
BAAGAAUABgAHAAYABQADAAMABAAAAP///f/7//f/9f/0//P/9//5//r//P/6//n/+P/3
//b/9v/2//X/8v/0//P/8P/z//f/+P/3//b/9P/0//X/7v/u//D/8P/y//H/7//x//j/
+f/8/woAFgAiADMAPgA5ADsAQQA7ADYAMwAwADAAKQAiACAAHgAfAB8AHwAfABsAEwAO
AA4ABQD4//b/9f/w//H/9f/y//P/8f/x//L/7//t/+v/6f/s/+7/7//x//T/9P/z//H/
7//x//P/8//1//X/8//z//P/8v/v//L/8//z//T/9v/z//L/8P/v//H/8v/z//P/9v/4
//r/+//4//b/9f/2//j/+f/9//3/+//4//X/9//5//j/+P/4//3//v/9//7//P/7//r/
+v/8//7///8AAAIABQAIAAoACAAGAAUAAwAHAAsADAANAAoACQAJAAgACQALAAsACwAK
AAoACgAJAAkACgALAAsADgAQABMAFQAPAAwACQAGAAgACAAGAAYABAAAAAAA/v/9//3/
///9//r/+v/6//n/+v/7//3//v8AAAAA/v/+//3/+//5//j/9v/2//X/9f/3//j/+f/6
//j/9P/2//f/+P/5//r/+//3//b/9f/0//H/9f/4//n/9//1//X/9v/4//j/9//2//f/
/P/7//r/9//4//X/9P/3//f/9f/3//r//P/8//7/+//4//P/8v/0//r/+v/z//L/9f/4
//v//v/8//v/+//6//v//P///wAA///9//v/9//5//3///8CAP///f/7//n//f8AAAEA
AgAAAAIABgAGAAIAAQABAAIABQAIAAsADAAHAAMAAQAAAAAAAQABAAEA+f/3//b/9f/z
//P/8v/y//X/9//5//v/+P/2//T/8f/x//b/+P/4//X/9//2//P/8P/u/+7/7//2//r/
+P/w/+z/8f/z/+3/7v///woADAAaACoAMQAyADcAPwA/ADUAMgA3ADYAMAApABoAGAAe
ACEAJwApAB8AFwATAAwAAgD3//T/+P/9/wAAAQD///r/+P/z//D/7v/w//H/8v/z//L/
8v/x//H/9P/0//P/8f/x//P/9f/1//L/8f/u/+3/8P/y//L/+P/1//P/8v/y//H/8P/u
/+3/8v/2//r//f/7//r/+f/3//b/9v/3//r/+f/5//z/+//5//T/7//v//f/+v/+/wIA
AwACAP///v8AAAEAAgAEAAQABAADAAIAAAABAAIAAgAFAAYACAAJAAkACwAKAAkACQAJ
AAoACgAMAA8AEAARAA4ADAAKAAcACwAOABEAEwAPAAwACgAHAAYACAAKAAwACwAKAAcA
BgAIAAQABAACAAEAAQADAAEA/v/+//7//f/+////AQACAAAAAAD+//7//v/9//z//P/8
//z/+//7//n/9v/z//D/9f/2//3/AwAAAP///v/9//n/+P/3//b/9P/5//3////6//f/
9v/2//r/+v/5//j/+f/+//3//P/7//z/+f/4//r/+//6//3/+//6//f/9v/5//r/+f/8
//r//P/8//v/8//2//n/+v/7//z//f/9//7//v/7//r/+//6////AQADAAMAAQABAP//
/v8AAAEAAgADAAIABAAEAAQAAQACAAUABAAFAAcACgAOAAwADAAMAAoACgAHAAYABgAH
AAcABgAFAP7/+//5//f/+f/5//j/+P/3//f/9//3//j/+P/4//f/9v/6//v/+v/5//v/
+v/3//T/8v/y//P/9P/0//L/9P/u/+n/8f/7//7///8KABYAHgAqADEANgA9AEEASQBN
AEQAPQBCADgAJQAiACwAMAAxADUAMQAnAB0AEwAMAAwABwAAAPz/+//2//H/8//2//T/
8f/w//D/8v/z//T/9f/y//D/7f/r/+//8v/0//X/8v/z//T/8//z//P/8f/x//L/8v/w
//T/8//x//D/8P/z//T/9P/1//X/9v/3//f/9v/2//b/9f/1//b/+P/8//n/9//4//X/
+P/4//j//f/+//z/+//6//r/+v/4//j/+f/7//3/AAD//wAAAAAAAAEAAwAFAAYABAAE
AAUABQAIAAsACwALAAkACQAKAAoACQALAAsACwANAA4ADwAPAA0ADAALAAkABgAGAAcA
BwAGAAgACgAMAAkACAAFAAQABgAEAAYABgADAAEAAQD9//7//v/+//3//P/9////AAD9
//z/+f/4//r/+//8//7//P/6//f/9f/4//j/+P/4//r/+P/8/////f/7//n/9//6//z/
/v8AAPr/+//7//n/+P/3//j/+v/6//r/+f/4//b/+P/0//D/9P/4//j/+v/6//n/9v/3
//j/+P/2//b/9v/2//T/9v/w//b//v/+//z//P/8//z//P/7//v/+v/4//j/+v/6//z/
/f/+//3//f//////AAD//////////wIABAAEAAQAAAACAAYABgAFAAUABgAIAAcACAAJ
AAgACAAHAAgACgAFAAMAAAD9//j/9//3//f/+f/5//j/+P/4//f/9v/1//f/+P/5//n/
9P/2//X/8v/0//f/9//1//X/9P/1//f/7P/q/+7/8v/u/+//9f/5//7/AwAIAAwAFAAi
ADMAPAA/AEkASwBDAEAAOwA2AC4AJwAkACoAMAA1ADkAMwAnAB0AGQAYABQACQD+//r/
9f/w/+//8//y//X/8//z//T/8v/x//D/7//z//T/9P/1//X/9P/y/+//7//x//P/8//1
//X/8//z//P/8v/v//L/9P/z//P/9P/2//b/9f/1//T/9P/0//P/9P/2//j/+f/2//T/
8//0//b/9//7//v//v/8//r//f/8//j/9f/y//j//P/+/wIAAQABAAEAAgADAAQABAAE
AAYABwAIAAgABgAEAAMAAQAFAAkACgALAAwADQAPABAADwAPAA0ACwALAAwADQANAAsA
DAANAA0ADwAQABIAEwAMAAoACAAGAAgACAAGAAYACQAGAAcABgACAAEAAgD//wEAAgAD
AAMAAQABAAIAAgD///7/+//6//3//f/9//7/+//6//j/9//5//r/+//8//3/+v/9////
/f/9//3//f/9//7///8AAPn/+//8//v/+//5//n/+v/8//z/+//6//r//v/8//r//P/+
//z//P/6//n/9v/3//v//P/7//z/+f/4//X/9v/2/wAA/v/6//z//P/8//z//P/7//v/
+v/8//z//v/+//z/+//6//f/+f/9////AgADAAMAAwADAAEAAgABAAAA/v8AAAQABAAB
AAEAAgAEAAYACAAKAAoACQAHAAcACAAGAAUAAwABAP7//f/9//3/+//5//b/9P/4//n/
+v/7//n/+P/3//X/8f/0//T/8v/0//n/+//7//n/9v/1//X/8v/u//D/9P/6//n/8//z
//r/+f/4/wgAGgAkACsAOgBHAEcAQQA/AEIAPwA8ADwANQAoACYAKgArACsALQAtAC0A
JwAgABwAFQAGAPb/8f/u/+3/8f/4//b/8//y//L/8v/x//D/7//z//b/+P/7//j/9v/z
/+//8v/1//j/+f/2//X/8v/x//D/8P/u//L/9v/3//n//P/6//j/9f/z//H/8v/z//P/
9P/2//j/+f/2//T/8//0//X/9//8//3//P/4//T/9f/5//r//P/+/wEAAgABAAIAAAD/
//7//v8BAAIAAgACAAQABQAGAAYABAAEAAUABQAJAA0ADgAPAA0ADQAOAA4ADgAPAA4A
DQAOAA4ADgANAA0ADgAPAA8AEQASABQAFQAPAAwACQAGAAkACgAJAAoACgAGAAYABAAE
AAUACAAHAAMAAgABAP//+v/5//n/+P/6//z//P/+/////////wAA/v/+//3//f/8//z/
/P/8//r/9v/4//n//P///wIABQACAAAA/v/8//b/+f/7//v/+//5//n/+v/6//r/+f/4
//r//v/8//r/+v/8//r/+v/5//n/9//5//3//v/9//7//f/8//n/+v/6//7/AgAAAP7/
/P/6//3//f/+//7/AQACAAUABgAFAAMAAQD9//7/AQACAAQAAwADAAMAAwADAAQAAwAC
AAIABgAMAA4ACQAHAAYABgAJAAwADwAQAA4ACwAKAAoACAAHAAUAAwD+//3//f/9//v/
+//6//r/+f/5//n/+f/7//z//f/9//j/+P/1//D/8//3//j/9//2//T/9P/1//z//v/8
//z/9v/x/+//8f/2//3/BAAMABwALAA3ADwAPwBDAEUAQQA8AD8ARAA8ACkAGAAeACoA
KwApACUAIQAfAB8AGgAOAAcAAgD+//f/9P/3//n/+v/6//f/9v/2//T/8//y//H/9f/2
//b/9//3//b/9P/x//L/9f/4//n/+f/5//f/9//1//T/8f/0//b/9//5//z/+P/2//P/
8f/0//b/+P/5//r//P/+////+v/4//f/+P/7//3/AgADAAIA/v/6//v///8AAAIABAAG
AAYABAAEAAIAAQAAAAAAAwAGAAgACgAIAAcABgAEAAgACgANAA8ADgARABEAEQAOAA0A
DQAMAA8AEwAVABcAEwASABEADwAPABAAEQARABIAEgATABMADwAOAA0ADAAMAAwACgAK
AAgABAAEAAIABQAHAAsACwAGAAQAAgD///3//f/+//7/AAACAAIABAACAP///P/6//z/
/v///wEAAgACAAIAAgAAAPz//v///////////////f/8//v/+v/5//3/AAABAP7/+//6
//r/+v/6//n/+P/7/wAA///+//z//v/8//z//f/9//v//f8AAAAA/v/+//7//v/8//7/
/v8EAAQAAQAAAP///v/9//3//v/+/wAAAAACAAIAAAD///7/+//9/wEAAwAGAAYABQAE
AAMAAwAEAAMAAgADAAgADwASAA0ACwAKAAoACgAMAA4ADgALAAcABQAEAAYABwAHAAcA
AwABAAAA///+//3/+//6//z//f/+/////P/8//z/+//3//r/+v/4//r//f/9//v/+f/2
//X/9f/+/wIA/v/6//b/7//z/wEABAD//wgAFAAeACgANQA8AD0AQQBDAEMAQABBAEAA
NgAlABwAHgAkACUAKQAtACUAHQAhAB4AEAAJAAIA+v/3//z//f/7/wIA///7//n/+P/4
//f/9v/1//f/+P/4//n/+f/4//b/8//0//f/+v/7//r/+f/2//X/+P/4//b/+v/8//3/
//8CAAAA/v/7//n/+v/8//7////8//z//P/7//r/+v/7//7//v///wMAAwACAP7/+v/7
/wEAAgAEAAYABwAGAAMAAgAEAAUABgAIAAkACgAKAAoACQAJAAkACAAKAAwADwARAA8A
EQAQAA8ADwAPABAAEAATABcAGQAbABYAFAASAA8AEQAUABcAGQAXABYAFgAVABAAEAAQ
ABAAEwAUABMAFAASAAwACgAGAAYABwAKAAkABgAGAAYABQAFAAUABgAGAAcACAAHAAgA
BgADAAAA/v8AAAIAAwAFAAUABAADAAIAAQD+/wEAAwABAAEAAQABAAAAAAAAAAAA//8D
AAYABwADAP///f/8////AAAAAAAAAwAIAAcABgADAAQAAQAAAAEAAQD//wEAAAAAAP7/
/v///wAA//8CAAUACAAJAAkABwAFAAMAAQACAAMABAAGAAcABwAFAAQABAAFAAcACAAI
AAgACAAIAAkACQAHAAcACQANABEAEwARAA8ADwAPAA0ADAAMAA8AEgAWABYAFgASAA4A
DQAMAAwACwAMAA0ADQAIAAUAAAD5/wAAAwAAAAIABAAGAAgABAACAAAA/v8BAAIAAwAE
AAIAAgACAAIA/v/8//r/+P/8//7/AAACAP7//P/6//j//v8CAAYACgAUAB4AKAAyADgA
PABAAA==
         </WaveFormData>
      </LeadData>
      <LeadData>
         <LeadByteCountTotal>10000</LeadByteCountTotal>
         <LeadTimeOffset>0</LeadTimeOffset>
         <LeadSampleCountTotal>5000</LeadSampleCountTotal>
         <LeadAmplitudeUnitsPerBit>4.88</LeadAmplitudeUnitsPerBit>
         <LeadAmplitudeUnits>��V</LeadAmplitudeUnits>
         <LeadHighLimit>2147483647</LeadHighLimit>
         <LeadLowLimit>268435456</LeadLowLimit>
         <LeadID>II</LeadID>
         <LeadOffsetFirstSample>0</LeadOffsetFirstSample>
         <FirstSampleBaseline>0</FirstSampleBaseline>
         <LeadSampleSize>2</LeadSampleSize>
         <LeadOff>FALSE</LeadOff>
         <BaselineSway>FALSE</BaselineSway>
         <ExcessiveACNoise>FALSE</ExcessiveACNoise>
         <MuscleNoise>FALSE</MuscleNoise>
         <LeadDataCRC32>25885099</LeadDataCRC32>
         <WaveFormData>
rP+s/6z/rP+2/8D/yv/U/9n/3P/f/+L/5P/m/+j/6v/p/+j/5//m/+r/7P/u//D/7f/s
/+v/6v/s/+7/8P/y//D/8P/w//D/8f/y//P/9P/2//b/9v/2//X/9P/z//L/8P/w//D/
8P/z//T/9f/2//f/+P/5//r//P/8//z//P/8//z//P/8//3//v///wAAAQACAAMABAAD
AAIAAQAAAAUACAALAA4ADwAQABEAEgAUABQAFAAUABYAGAAaABwAGgAaABoAGgAcABwA
HAAcAB4AIAAiACQAIQAgAB8AHgAgACAAIAAgABwAGgAYABYAFQAUABMAEgAQAA4ADAAK
AAcABgAFAAQABQAGAAcACAAFAAIA///8//r/+v/6//r/+v/6//r/+v/8//z//P/8//r/
+P/2//T/9v/2//b/9v/2//b/9v/2//b/9v/2//b/+P/4//j/+P/1//T/8//y//T/9v/4
//r/+P/2//T/8v/1//j/+//+//z//P/8//z/+//6//n/+P/6//r/+v/6//v//P/9//7/
+//4//X/8v/2//r//P///wEAAQABAAQAAgADAAcABwAHAAwADgAOABAAFAAWABgAFQAT
ABIAEQAQAA8AEwAWABcAFgAUABUAFgAVABYAFQASAA8ADQAMAAsACwAMAA0ACwAFAAMA
///7//v/+//4//P/8v/x/+//7//w//D/7//w//H/8//0//L/8P/u/+z/6v/q/+v/7f/x
//P/8//v//f////z/+v/8//5//T/9v/8/wQACgAJAAQA+v/3//T/4v/M/8D/sv+e/4j/
dv9n/2j/aP9l/2j/ef+L/5n/qf+2/8D/y//S/9j/3P/a/9z/5f/k/+L/4f/k/+f/6//q
/+v/6v/r/+r/6f/q/+z/7P/r/+r/6//q/+f/6//u/+3/7v/y//L/8P/0//P/8v/v//H/
7//v/+//7//v/+7/7f/s//H/9P/2//j/+P/3//b/9//5//n/+v/9//3/+f/0//T/+v/8
//7/AAABAAEAAQABAAAAAgAEAAQABQAFAAgACQAHAAoADgAOAA8ADwARABMAFQAXABgA
GAAYABsAHAAcABcAGgAaABkAFwAXABgAGAAZABkAGQAYABkAFwAZABkAGAAXABcAFQAS
AA8ADAALAA0ACgAKAAoACgAIAAcABgADAAAA///9//v/+//9//v/9//2//b/9f/1//b/
+f/2//b/9v/1//T/8v/x//H/8v/z//T/9f/2//T/+P/4//b/9P/0//f/9f/y//L/9f/1
//f/9P/0//X/+f/6//r/9//3//v/+f/4//f/+v/3//b/9f/0//P/8//3//n/+f/9//3/
/f/8//r/+v/y//T//f/+//v/+v/5//j/+v/6//v//f//////AgACAAEABQAFAAUACgAM
AAwADQASABMAFAAUABUAFQAVABMAEAASABMAEgAOAAsACwANAA8AEQARAA8ADwAOAA4A
DAAKAAkACAAFAAAA///8//v/+P/3//P/7//v/+//7v/v//H/8v/y//H/8P/w/+//7v/v
//D/8f/v/+v/6v/q/+n/7f/z//n/9f/t/+//8//x//H/9P/2//7/CgAIAAUACAACAPn/
9v/u/9j/wv+y/6D/kv9+/2n/YP9e/13/aP9//5H/mf+j/7L/vv/F/8z/1P/Y/9j/2v/f
/+H/4P/g/+T/4//l/+L/4f/l/+n/6//t/+v/7P/r/+n/5v/n/+b/4//r//D/8f/0//P/
8v/v//L/8v/y//D/8//0//X/9v/3//T/8v/w/+7/8v/2//n//P/6//n/+P/5//f/9f/0
//X/+f/5//j//P/+//7//v/+/wQABQAGAAcABQAGAAcABgAJAAsAEAATABAAEgAVABQA
EQARABMAFQAVABcAGAAYABYAGQAaABoAGQAeACAAIQAhACEAIgAiACMAIwAjACIAIAAd
AB4AHQAZABcAFgATABUAEwARABEAEwAQABAAEAALAAgABgAEAAYABgAIAAkABQADAAMA
///9//z//P/7//z//P/+//r//f/+//7//v/6//n/+f/6//b/9v/2//b/+f/+/////v/4
//b/9//z//T/9P/3//f/+f/2//b/9//7//z//P/5//v////9//z/+f/8//n/+P/8//7/
AAADAAEAAQD//wEA//////7//P/9//7///////v/+v/8//r/+v/6//r///8AAAIABQAD
AAMABgAGAAgADQAOAA8AEgAUABQAFQAYABkAGgAaABYAFQAUABEAEQAWABoAHAAYABUA
FQAXABcAGQAZABcAFAASABEADgAKAAkACAAFAAEAAQD/////BAAHAAcABwADAP//+v/3
//n/+v/6//n/+P/4//f/9v/2//b/9v/z//P/9P/2//f/+//5///////5//X///8DAPv/
/P8AAPz/AgAIAAMA/v/8//v//v/2/97/yv+8/6z/mP+I/3//dv9s/23/bv91/4f/lf+h
/7b/yv/R/9T/3P/k/+L/4v/n/+X/5P/k/+j/6//v/+7/7//v//H/8f/x//L/9P/0//P/
8f/z//P/8f/2//j/9v/2//j/+P/2//r//P/8//r//f/9//3//f/9//z//P/8//z/+v/6
//n/+P/9////AQAFAAIAAQABAAMABwAFAAIABAAKAAwADgAQABAADwAOAA0ADAAOABAA
EAASABMAFwAZABYAGAAbABoAGwAbAB0AHwAfACEAIgAiACMAJwApACoAJgAoACcAJQAm
ACcAKQAqACsAKwArACoAJwAjACMAIQAgAB8AHwAdAB4AGwAYABcAFwAUABQAFAAUABIA
EQAQAAwACgAKAAkACgALAA4ADQAJAAYABAABAAEAAgAFAAIAAQAAAP7//P/8//3///8C
AAAAAAAAAAAA/v8CAAIAAAD+//7/AQD///7//v8BAAEA///8//z//f8AAAIAAwABAP//
AwABAAAAAQAGAAUABgAEAAQABAAFAAYABwAGAAkACQAJAAgABgAEAAQABAADAAcABAAA
AAgACAAIAAgACAAIAAgACQALAAwADQARABIAEgAVABQAEwAYABoAGgAbAB4AHwAgACAA
HwAfAB8AHQAeACIAJQAmACEAHQAcAB0AHgAhACIAIQAfAB4AHgAcABkAGQAZABcADwAN
AAkABwAHAAcABAABAAIAAQD/////AgACAAEA///+//7//f/8//z//P/8//n/+f/6//z/
/f/7//f/9/8DAAkACQALAAsABwAIAAoACgAQABwAFQAIAAwADwD8/+D/0v/I/7b/ov+S
/4L/d/90/3L/d/+O/5//p/+z/8H/zv/U/9H/2v/m/+j/5v/q//P/8P/s/+n/6v/t//P/
9P/3//f/+f/5//n/+P/6//r/+f/3//n/+f/3//3/AAD//wAA///+//v//v/+//7//P//
//3//f/9//3//v/+//7//v///wAAAAAAAAQABQAGAAkABwAHAAgACwALAAkABgAIAAwA
DAAMAAwAEQARABEAEQARABIAEwASABEAEQAUABUAGQAeACQAJgAjACMAJQAnACYAJwAn
ACYAJgApACoAKgAqAC4ALwAvACwAKwArACoAKQApACkAKAAmACMAJAAjACMAIwAkACMA
JAAhAB4AHQAZABQAEgAQABIAEgATABQAEAAOAA4ADQAJAAkACwAJAAcABgAGAAUABAAE
AAYAAgAAAAAA///+//////8AAAIA/v/8//r/+P/7/wAAAQAAAAEAAgAGAAUABAAEAAcA
BwAGAAIAAQABAAEAAgACAP//AQAFAAMAAgAEAAgABgAGAAYABgAGAAcABAADAAAAAQAF
AAcACAAIAAcABgAFAAMACQAQAAwACgAIAAYABQAEAAQABQAIAAkADQAOABAAFQAWABcA
GwAcABsAGwAgACMAJgAoACMAIQAfABsAGgAeACEAIgAiAB8AHwAhAB8AIQAhAB8AHQAc
ABwAGgAZABkAGQAXAA8ACwAFAAEAAgADAAEA/////////v///////v/8//n/+//8//z/
/P/9//7////9//z//P/9//3/9//1//X/+/8BAAMABwANAAkABgAQABYAFgAaAB8AGAAQ
AA8ABADq/9r/yP+u/5r/hv9y/23/cP90/3//hv+N/5//r/+3/8D/yP/P/97/7P/u/+r/
7P/x/+7/7P/r/+7/7P/v/+3/7f/r/+3/7f/t/+//8v/z//P/8f/z//P/8f/y//T/8v/y
//T/9P/y//b/9v/2//T/9//6//v//P/9//3//P/7//r//f/+//7//v/8//v/+v/7//z/
/f///wMABgAFAAMABgAHAAYABQAEAAkACQAJAAkACwAOABEAEgARABEAFAAVABMAFgAa
ABoAGwAbAB0AHwAfACEAIgAiAB8AIQAhACAAIgAoACsALQAqACkAKQAoACcAJwAnACYA
IwAhACMAIwAgAB8AHwAdABoAFwAUABMAFQASABIAEgARABAAEAAQAAwACgAKAAkABQAF
AAcABQACAAAA///9//z//P/+//r//P/+////AAD9//3//v8AAPz//P/8//z/+f/8//v/
+P/3//j//P/7//z//P/////////8//z//f8BAAIAAgD///3////7//j/+f/+//3//v8A
AAAAAAABAAAA///8//3//f/9//z/+v/8//7/AAABAAEABAAGAAIAAAAAAAAAAAADAAQA
BgAJAAcABwAKAAoADAARABIAEwAWABYAFAATABkAGwAdAB4AGgAZABgAFQAQABIAEwAS
ABQAEwAVABkAGwAdAB0AGwAXABQAEgAOABAAEQASABEACQAHAAMAAQD//////P/5//r/
+f/3//f/9v/2//X/8//z//T/9P/0//X/9v/3//X/8//y//L/8f/l/+//+/8DAAMAAwAD
AAEAAQAAAAAABgAQABwAIQAYAAoABwAKAPz/4P/E/7D/ov+U/4D/df92/3b/e/+E/4//
nf+v/7v/xP/M/9P/4P/q/+r/6v/u//P/8f/u/+z/7v/v//P/8v/z//X/9//3//f/+P/6
//r/+f/2//f/9v/z//b/+P/2//b/+//8//v/AAACAAIAAAADAAIAAQAAAP//AgACAAIA
AgACAAIAAQAAAAIAAwAEAAcABQAFAAYACQALAAkABgAIAAwADAAMAAwADwAPAA8ADwAS
ABQAFgAWABcAFwAaABsAGAAaAB0AHAAZABkAGwAdACAAJQApACwAKQApACcAJAAlACoA
LAAtAC0ALQAuAC4ALAArACoAKAApACkALQAvACgAJQAjAB8AIAAfAB4AHwAdABoAGgAa
ABcAFAASABAADgAMAAwACwAJAAkACwAJAAkACgAMAA0ACQAIAAkABAADAAIAAAD+/wEA
AwAGAAoABAACAAAA/v8AAAQABAACAAEAAgAGAAUABAAEAAcABwAFAAIAAgADAAIAAgAB
AP3///8FAAUABgACAAQAAAD+////AAABAAMAAQABAP//AQAEAAcACQAKAAIABAAKAAcA
AgAEAAQABAAEAAgACAAJAAsACQAJAAwADAAQABUAFgAXABoAGgAYABcAGgAbABwAHAAf
ACEAIwAjAB8AIAAgAB4AHAAZABkAGwAZABsAGwAZABkAGAAYABYAGAAZABoAGQASAA8A
CgAHAAYABQABAP3/+v/5//f/9//5//r/+v/5//r//P/9//7//P/6//j/8//1//b/+P/5
//v/8//v//X/AQABAP//AQABAAAAAgAIABAADAAJAAgABgABAP7/8v/i/9L/uv+g/47/
ev9v/3L/dP9z/4D/j/+Z/6f/tf++/8j/1f/i/+b/5P/m/+j/6f/r/+r/6v/u/+3/7//s
/+v/6//t/+3/7f/s/+7/7v/t/+7/8f/y//H/9P/2//T/9P/3//j/9//8//n/+P/1//f/
9f/1//X/9f/3//j/+f/6//n/+v/6//r//f/9//3///8BAAEAAgAFAAYAAwD//wAAAgAC
AAIAAgAEAAMAAgABAAMABgAJAAoADQANABAAEQARABQAGAAYABUAFQAXABkAFwAZABoA
GgAdACEAIwAkACAAJAAlACUAIQAhACIAIgAjACMAIwAiACAAHQAeAB0AGwAbABwAGwAc
ABkAFgAVABIADgANAAwACwAKAAoACgAHAAQAAwABAAAAAQAEAAMA/v/8//v/+f/5//r/
/f/6//v//P/8//z/+v/5//n/+v/6//r/+v/6//j//P/8//r/9v/2//n/9//3//j//P/9
//v/9v/0//P/9//6//z/+//5//3/+//6//v/AAD//wAA/f/8//v/+//8//3//P//////
///+//z/9P/u//r/AQD4//r/+v/6//r//v8AAAMABwAEAAMABQAEAAYACwAMAA0AEQAS
ABEAEQAUABUAFgAWABcAGQAbABsAFgAYABkAGAAUAA8ADQANABAAEwAUABMAEgASABMA
EgATABMAEwARAAgABQAAAP3///////z/+f/5//n/+P/5//n/+P/2//P/9f/2//b/9v/z
//L/8f/t/+7/8P/z//X/7//x/+//7//1//v///8DAP///P8AAAIABgAMAA8ACAD8//n/
+P/s/9z/yv+6/6r/lv+C/3X/av9g/2H/aP91/4H/jf+b/7T/yv/V/9j/3P/k/+T/4P/l
/+X/5P/k/+j/6v/t/+v/6//q/+v/6v/p/+n/6v/p/+f/6//x//X/9//2//b/8v/w/+//
7v/r/+7/7//w/+//8//1//X/9f/1//j/+P/4//j/9//4//j/+P/3//f/9//5//v/+//8
////AQD///z//v8BAAAA///+////////////AgAEAAYABgAJAAkADAANAA0AEAAUABQA
EwATABUAFwAVABcAGAAYABgAGwAcABwAGAAcAB0AHQAcAB0AHwAgAB0AGwAZABYAGgAb
ACAAIwAeAB0AHQAbABkAFQARAA8AEQAOAA4ADgAKAAgABwAGAAYABAAEAAMAAQABAAMA
AQABAAAAAAD///7//v8AAPz/+v/6//n/+P/5//n/+v/8//r/+v/6//r/+/8AAAEAAAD7
//r//P/5//j/+P/7//v//P/6//v//f/+//7//f/5//n//f/7//r//P8AAP7//v8AAAAA
AAABAP/////9//////////7//P/+//7//v/9//3//v8EAAEAAAD///7/AgACAAMABQAG
AAcACwAMAAwADwAOAA0AEgAUABQAFQAaABsAHAAcABsAGwAbABkAGQAcAB4AHgAbABcA
FgAXABcAGQAZABcAFwAWABYAFAARABEAEQAPAAkABwADAAEAAwAFAAQAAwD///3/+v/5
//r/+v/5//f/9f/2//b/9v/5//r/+//5//j/+P/5//n/8//1//X/9//9////+//5//v/
/P/6/wIACgAGAAUABAD8//X/6v/Y/8b/tv+o/6D/lP+C/3P/bv9u/2//fP+N/5n/o/+z
/77/wP/J/9r/5P/k/+b/6v/p/+n/6P/o/+z/6v/r/+f/5f/m/+n/6v/r/+//8v/z//P/
9f/3//f/9f/2//j/9v/2//f/9v/z//b/9v/2//T/9//3//f/9//3//r/+v/6//r/+//8
//z//P////////8BAP////8AAAMABQADAAAAAgAIAAgACAAIAAgABwAGAAUABAAGAAgA
CAAMAA0AEQATABUAGgAgACIAHQAbABsAGwAdACEAJAAmACMAJQAlACQAIAAiACEAHwAg
ACEAIwAkACUAJQAlACQAJgAlACgAKQAiAB8AHQAZABkAFwAVABUAEwAQABAAEAAMAAoA
CQAIAAMAAAD///3/AAADAAgACQAFAAQABAADAAIAAgAEAAAA///+//z/+v/7//v//P/+
//v/+v/5//j/+f/+/////v/7//r//P/5//r//P8BAAMAAgD+//3//f8AAAIAAwABAP7/
AQD+//z//v8CAAAAAAABAAIAAwAFAAUABQADAAUABAAFAAUABAACAAQAAgD7//r///8C
AAUACAAJAAgACAAJAAsACwAOAA4ADQARABEAEQAYABoAGgAbAB0AHQAdABwAHAAdAB4A
HQAbAB4AIAAgACAAHQAdAB8AHwAhACEAHwAdABwAHAAaABgAFwAWABMADgANAAoACQAI
AAcAAwD//wAA///9//3//v/+//3/+//9//7//v/+//3//P/7//f/9P/0//X/9f/5//v/
/f/3//f/BwAPAAUA//8IAAoACgAWABwAFQAMAAgABQD2/9z/yv+6/6b/nP+U/3z/bf90
/3r/ef+A/43/mf+l/7P/wP/I/8//2v/m/+z/7v/u/+n/6//q/+r/7v/u//H/7//v/+3/
7//v/+//8f/0//X/9f/z//X/9f/z//X/9v/z//L/9v/2//T/+P/2//b/9P/3//f/9//3
//f/+f/6//v//P///wAAAAAAAAAA///+/////////wAAAwADAP//+v/6/wEABAAHAAoA
CwALAAsACwAOABAAEgASABEAEQAUABUAFQAYABwAHAAZABkAGwAdAB4AIQAjACQAIwAl
ACUAJAAlACoALAAtACoAKQApACgAJwAnACcAJgAjACEAIwAjACMAIwAkACMAHwAbABcA
FQATABAAEAAQAAwACgAJAAgABwAGAAcABwAGAAcACgAJAAUABAAEAAMAAgACAAQAAAD+
//7//f/8//n/9//2//b/+P/6//z//v/8/wAAAAD+//z//P////3/+v/6//3//f////z/
/P/9//3//v/+//v/+/////3//P/9/wIAAQACAAAAAAAAAAEA/v/9//r/+//+/wEAAwAE
AAQABAAEAAMAAQACAAIAAgACAAIABQAGAAgACwAJAAkADAAMAA0AEQARABEAFAAWABYA
FwAZABkAGQAYABoAGwAcABsAGQAcAB4AHgAeABsAGwAdABwAHQAcABkAGgAaABsAGgAW
ABUAFAARAAwACwAIAAcABQAFAAIA///+//3/+//7//z//P/7//n/+f/6//r/+v/6//r/
+v/3//P/8v/y//H/8//3//3/BwAFAP//AQD///3/AgAOACAAKAAmABkADgAKAAMA/v/y
/9T/tP+q/5z/gP9u/2n/bP94/4H/iP+V/6P/sf+7/8b/1P/b/+D/5P/o/+j/6P/r/+n/
6P/o/+z/6v/t/+v/6//p/+v/6//r/+7/8P/w/+//8f/z//P/8f/y//T/8v/y//L/8v/w
//T/9P/0//L/9f/1//X/9f/1//f/+P/5//r/+P/4//f/9v/6//v//P////7//f/9////
AQD///z//v8AAAAAAAAAAAUABQAFAAUABgAIAAoACgANAA0AEAARABEAFAAYABgAFwAX
ABkAGwAcAB8AIQAiACAAIwAkACQAIAAkACUAJQAlACUAJgAmACMAIwAjACIAIAAdAB4A
HQAcABsAGwAZABoAFwAUABMAFAASABMAFAAQAAwACQAGAAUABAAFAAUAAQABAAMAAQAB
AAAAAAD//wAAAAACAP7/+//6//j/9v/3//f/+P/6//j/+P/4//j/9v/6//r/+P/4//r/
//////r/+P/5//f/+f/4//r//f/9//z/+v/1//X/+f/3//b/+P/8//r/+v/6//r/+v/7
//v/+//5//v/+v/5//f/9P/4//r/AAAGAAQAAgAAAP7//v/+////AQACAAMABwAIAAsA
DwAPAA8AFAAWABYAFwAYABkAGgAaABsAGwAbABkAFQAYABoAGgAYABUAFQAXABYAFwAW
ABMAEwASABIAEAAPAA8ADwANAAkABwADAAEA//////z/+f/6//n/9//3//b/9v/1//P/
8v/y//H/8P/y//L/8v/v//D/8P/x//H/6//x//v//////wUAAQD7/wMACgAKABAAFAAU
ABUADAACAAkABADm/87/uv+i/4z/fv9w/2n/av92/4P/jv+Z/6X/r/+5/8j/0v/X/97/
5P/i/+T/5v/n/+j/6P/p/+7/6//t/+r/6f/s/+//8P/x/+//8P/v/+3/7//z//X/9f/2
//b/8v/w//T/9P/y//b/9v/2//T/9//1//X/9f/1//f/+P/5//r//f/+//7//v/9//v/
+f/5//r/+//9/wEABQADAAAAAgADAAAA/f/6/wAAAwAGAAkACgAMAA4ADgAQABEAFQAX
ABYAGAAbABoAFwAXABkAGwAbAB0AHgAeACAAJQAoACoAJwAqACoAKQAmACUAJQAkACUA
JQAlACQAIwAhACMAIwAeAB0AHQAbABwAGQAWABUAFQASABIAEgAPAAwACgAIAAcABgAH
AAcABgAHAAoACQAEAAIAAQD///z//P/+//r/+//8//z//P/6//n/+f/6//n/+v/7//z/
+v/+//7//P/8//z////9//z//P//////AQD+//7//////wAAAAD9//v////9//z//P8A
AP7//v/8//z//P/9//7////+/wEA//////7//P/8/woABAD+/wAAAAAAAAAABAAEAAUA
BwAFAAUACAAIAAgACwAKAAkAEQAWABkAHQAfAB8AHwAeAB0AHQAdABsAFgAYABkAGAAX
ABUAFgAZABcAGQAZABcAFwAWABYAFAAVABUAFQATAAsACQAFAAMABQAFAAIA///+//3/
+//7//n/+P/2//P/9f/2//b/9v/3//j/+f/3//j/+P/5//n/9f/x//f///8JAAUA///9
/wMAAgACABIAHAAYAA8AEAAQAAcA+P/q/9r/xv+y/6L/jv94/3X/cP9s/3X/hP+R/6P/
sf+9/8r/2P/d/9r/3v/k/+L/4v/p/+r/6v/r//D/7//x/+7/7f/w//P/9P/1//X/9v/1
//P/9f/5//v/+//7//z/+f/4//z//P/6//7/AAAAAP7/AQAAAP///v/9//7//v/+//7/
/f/+//7//v8BAAEAAQADAAUABQAGAAkACgAHAAMABAAJAAoACwAMABEAEQARABEAEQAS
ABMAEgATABMAFgAXABgAHAAhACIAIQAhACMAJQAlACcAKAAoACkALQAvADAAKwAuAC4A
LQArACsALAAsACkAKQApACgAKQAnACkAKQAmACUAJQAjACQAIQAeAB0AHwAcABwAHAAa
ABgAFwAWABEADgANAAsACQAJAAsACQAIAAgACQAJAAkACgANAAoACAAGAAMAAAABAAEA
AgAEAAIAAgACAAIABAAIAAgABgACAAIABQADAAQABAAHAAcABQAAAP7//f8CAAQABQAD
AAEABQADAAIAAwAIAAcACAAFAAQAAwADAAQABQAEAAcABgAHAAcABgACAAgACgAHAAYA
BQAEAAgACgANABEADwAPABIAEgARABUAFQAVABsAHgAfACEAIwAjACMAIgAgAB8AHgAb
ABsAIAAkACYAIQAdABwAHQAeACEAIgAhAB8AHgAeABwAGgAZABgAFQAQAA8ADAALAA0A
DQAKAAcABQADAAAA//8CAAIAAQD///z//P/7//r/+//8//3/+//4//j/+f/5/wEAAQD/
/wMAAwD/////AwAFAAYADAASABYAEgALAAYAAAD9//T/5P/S/8T/uP+q/5T/gP99/37/
fP95/3r/hf+X/6n/uf/E/87/2//i/+b/6P/u//D/8f/v/+7/7v/y//D/8//x//H/8v/1
//b/9//2//j/+P/3//f/+f/5//f/+P/6//j/+P/6//r/+P/8//7//v/8/////v/9//z/
+//+//7//v/+/wIABAAFAAYABgAFAAQABQAFAAUABgAJAAwACwAJAAwADgAOAA4ADgAQ
AA8ADgANAA4AEAASABIAEQARABQAFQAVABgAHAAcAB0AHwAjACcAJAAlACUAJAAmACkA
KgAqACgALAAtAC0AKQApACoAKgArACsAKwAqACcAJQAnACcAIwAhACAAHQAeABsAGAAX
ABgAFgAXABgAFgAUABMAEgAQAA4ADgANAAkACQALAAkACQAIAAgABwAFAAQABQAAAAMA
BAAEAAQABQAFAAYACAADAAIAAQAAAAIABgAGAAQAAQAAAAIA/////wAABAAFAAUAAgAC
AAMABQAGAAYAAwADAAcABQAEAAIABgAEAAQABgAGAAYABwAJAAkABwAJAAwADQANAAwA
CAAQABAADQAMAAsACgALAAoACgALAA0ADQAQABAAEgAXABgAGQAeACAAIAAhACIAIwAk
ACQAIQAhACEAHwAfACQAKAAqACYAIwAjACUAIwAlACUAIwAgAB4AHQAaABoAGwAcABsA
FQATAA8ADQALAAsACAAFAAYABQADAAMAAwACAAAA/f/9//7//v/+////AAABAP///v/+
//////8BAAUAAwAFAAkAAQD//wsAEQAQABQAGAAWABYAFQAQAAoABwD8/+r/2P/E/7b/
qP+W/4T/ff9+/37/gf+I/5H/of+5/8X/yP/W/+H/4v/m/+z/7v/w//X/8//y//L/9v/0
//f/9f/1//P/9f/1//X/+P/6//r/+f/5//v/+//5//r//P/6//r//f/+//3/AgAEAAQA
AgAFAAMAAwADAAMABAAEAAQABAADAAIAAAD+/wIAAwAEAAcACQAJAAoADQAPAA0ACgAM
ABEAEgATABQAFgAVABQAEwAWABgAGgAaABsAGwAeAB8AHQAgACQAJAAjACMAJQAnACYA
JwAnACYAJwArAC0ALgAvADQANgA3ADQAMwAzADIAMwAzADMAMgAwAC0ALgAtACoAKQAp
ACcAKAAlACIAIQAfABwAHAAcABoAGAAXABYAEgAQABAADwAOAA8AEgARAA8ADgAOAA0A
CQAIAAkABAAHAAgACAAIAAYABQAFAAYABgAGAAYABgAEAAgACAAGAAYABgAJAAcABAAE
AAcABwAHAAQABAAFAAcACAAIAAUABwALAAkACAAHAAoABwAGAAYABgAGAAcABQAFAAMA
BQAIAAsADQAOAA4ADgAOAA0ADAAMAAsACgAKAAgACgAOABEAEgATABYAFQAWABkAHAAe
AB8AIwAjACUAJgAmACYAJwApACkAKQApACgAJgAmACUAJAAjACIAIwAkACQAIgAkACQA
JAAjAB4AHAAcABsAHAAXABQAEQAPAA8ACwAEAAUABgAHAAgABwAGAAUABAACAAIAAgAC
AAQABAAEAAQAAAD+//z/+v/8//7/AAACAAYACAAKAAwAEAASABQAFgAcACAAJAAoACUA
JAAjAA==
         </WaveFormData>
      </LeadData>
      <LeadData>
         <LeadByteCountTotal>10000</LeadByteCountTotal>
         <LeadTimeOffset>0</LeadTimeOffset>
         <LeadSampleCountTotal>5000</LeadSampleCountTotal>
         <LeadAmplitudeUnitsPerBit>4.88</LeadAmplitudeUnitsPerBit>
         <LeadAmplitudeUnits>��V</LeadAmplitudeUnits>
         <LeadHighLimit>2147483647</LeadHighLimit>
         <LeadLowLimit>268435456</LeadLowLimit>
         <LeadID>V1</LeadID>
         <LeadOffsetFirstSample>0</LeadOffsetFirstSample>
         <FirstSampleBaseline>0</FirstSampleBaseline>
         <LeadSampleSize>2</LeadSampleSize>
         <LeadOff>FALSE</LeadOff>
         <BaselineSway>FALSE</BaselineSway>
         <ExcessiveACNoise>FALSE</ExcessiveACNoise>
         <MuscleNoise>FALSE</MuscleNoise>
         <LeadDataCRC32>1168555100</LeadDataCRC32>
         <WaveFormData>
wP/A/8D/wP/M/9b/4P/q//H/9v/7/wAAAgACAAIAAgAEAAQABAAEAAYABgAGAAYABgAG
AAYABgAGAAYABgAGAAYABgAGAAYABgAGAAYABgAIAAgACAAIAAgACAAIAAgACAAIAAgA
CAAIAAgACAAIAAgACAAIAAgACAAIAAgACAAIAAgACAAIAAgACAAIAAgACgAKAAoACgAK
AAoACgAKAAoACgAKAAoACgAKAAoACgAIAAgACAAIAAgACAAIAAgABgAGAAYABgAEAAQA
BAAEAAQABAAEAAQAAQAAAP///v/+//7//v/+/wAAAAAAAAAA///+//3//P/+//7//v/+
//7//v/+//7/AAAAAAAAAAAAAAAAAAAAAAAAAAAAAAAAAAAAAAAAAAACAAIAAgACAAAA
AAAAAAAA/v/+//7//v/8//z//P/8//3//v///wAAAAAAAAAAAAD+//7//v/+/wAAAAAA
AAAA/v/+//7//v8AAAAAAAAAAAAAAAAAAAAA/v/+//7//v8AAAAAAAAAAP7//v/+//7/
/P/8//z//P/+//7///////////////7///8BAAIAAwACAAMAAwABAAEAAAD9//z/+v/5
//n/+f/3//f/9//1//b/8//x//H/8f/x//D/8P/w//H/8//z//X/9f/1//b/9v/3//n/
+v/8//z//P/8//z//P/9//3//f/9//7//v8AAAAAAAAAAP///v////7/AQABAAIAAwAD
AAEA///+/wQACQAMAA8ADwAOAA0ADgAMAAoACgALAAcABQAJAAkABQAHAAEA4/+8/53/
if9+/3v/ff9+/4b/lf+l/7P/xf/V/9//5//x//n//v8BAAAAAAACAAMAAwADAAgACAAI
AAgABQAFAAQAAwAFAAYABwAHAAYABQAEAAMABwAIAAkACgAMAAwADAAMAAoACQAIAAcA
CQAJAAkACQAIAAcABgAGAAcACAAKAAsABwAHAAcACAAIAAgACQAJAAkACQAJAAkACQAJ
AAkACgAIAAgABwAHAAcACAAIAAgACAAIAAgACAAIAAgACAAIAAcABwAHAAcABwAHAAYA
BQAEAAQABAAEAAQABAAEAAIAAwADAAIAAQAAAP///v/9//z//P/8//z/+//8//3//v/7
//r/+f/4//v//P/9//7//v/+//7//v/+//7//v/9//3//v/+//7//P/8//z//P/+//7/
/v/+//7///////7//v/+//7//v/8//z//P/8//7//f/9//3//v8AAAEAAAD////////+
/////////wAAAgACAAEAAQD+//3//P/7//7//////wAA/v/9//z/+//8//3//v//////
/v/+//7//P/6////AgAAAAAAAAAAAAAA//////7//////////v/+/////////wAAAgAD
AAIAAwACAP///v/8//n/+f/5//n/+f/5//f/9v/x/+//7//v//D/8P/x//L/8f/z//P/
8//z//P/9P/1//n//P/+//7//P/8//z//P/8//3//f/9////AAAAAAAA/v/+//7//v8A
AAIAAgACAP//////////AQD///7/AAAHAAwADwAPAA4ACwAMABAAEAAOAAkABQAFAAkA
BwABAAEA///l/8D/of+N/37/ef95/3r/gv+R/6X/t//F/9P/3f/l/+//+f/+////AAAG
AAQABQAFAAUABwAGAAUABAAFAAcACAAJAAoACgAKAAkABwAHAAcABwAIAAgACAAIAAYA
BgAGAAYACQAJAAkACQALAAsACwALAAoACQAIAAgACwAMAA4ADwALAAsACwAMAAoACgAL
AAsADQANAA0ADQAMAAsACgAKAAsADAAMAA0ADAAMAAsACgALAAwADQAOAA4ADgAOAA4A
DQANAA0ADQANAA0ADAALAAgACAAIAAgACQAKAAsACgAIAAcABQADAAMAAwADAAMAAwAE
AAUABgACAAIAAgACAAQABAAEAAQABgAGAAYABgADAAIAAQAAAAMABAAFAAUAAwAEAAQA
BAAEAAQABAAEAAIAAgACAAIAAwAFAAYABgAGAAYABgAGAAQABAAEAAQABgAFAAUABQAD
AAQABAACAAIAAwAEAAQAAwADAAMABAAGAAYABQAFAAUABQAFAAUAAwADAAIAAgADAAMA
AwADAAUABQAFAAUAAwACAAIAAgAEAAQABQAGAAIAAwAEAAMAAgABAAAAAgADAAMABQAF
AAUABAAEAAMAAwADAAQABwAHAAUABQAGAAMAAgAAAP3//f/9//3/+//7//n/+P/3//X/
9f/1//P/8v/y//L/9f/3//f/9//1//X/9v/3//n//P/+//7///8AAAEAAgACAAMAAwAD
AAIAAgABAAAAAgACAAIAAgD//wAA///+/wAAAQACAAMABQABAAIAAgAFAAoADwARAAwA
CwAKAAgACAAEAP///f8BAAUACQALABEAEQD9/9r/tf+b/47/h/+B/37/hv+T/6P/sf+9
/83/2//l/+3/9//+////AAAAAAAAAQABAAEABAAEAAQABAADAAMAAgABAAIAAgACAAEA
AgADAAQABQAEAAQABAAEAAQABAAEAAQAAwADAAMAAwADAAMAAwADAAQABQAGAAgABwAG
AAYABQADAAMAAwAEAAIAAgADAAMABQAFAAUABQAFAAUABQAGAAQABAADAAMABAAGAAcA
CAAGAAYABgAGAAQABAAEAAQAAwADAAMAAwAFAAUABAADAAIAAgACAAIAAQAAAP///P/8
//3//f/9//v/+//7//v/+P/4//j/+P/4//j/+P/4//b/9v/2//b/+P/4//j/+P/4//j/
+P/4//b/9v/2//X/9v/4//n/+v/4//j/+P/4//n/+v/7//z//P/9//3//P/7//r/+f/4
//r/+v/6//r/+P/3//f/9//6//z//f/8//r/+//8//z/+//7//v//P/6//r/+f/5//v/
+//7//v/+//7//r/+v/7//v/+//7//r/+f/4//f/+f/4//j/+P/6//r/+//8//z/+f/3
//z/+//6//n/+P/4//n/+f/7//v/+//6//r/+f/5//n/+v/9//3/+//7//r/9//2//T/
8//z//P/8//z//P/8f/w/+3/6//r/+v/6//q/+r/6v/r/+3/7f/t/+v/6//s/+3/8f/0
//b/9v/0//T/9P/0//T/9f/1//X/9//4//j/+P/2//b/9v/2//b/+P/4//j/9//3//f/
9//3//f/9v/8/wcADAAJAAUABAAFAAQABAAEAAQA/////wUABQAFAAsACwDz/9H/sv+d
/43/gv97/3v/gP+Q/6X/s/+//8//3f/l/+v/8//1//L/9f/8//7//v////////8BAAAA
///+/wAAAQABAAEAAgACAAIAAQABAAEAAQABAAMABAAFAAYABQAEAAMAAgAEAAUABgAH
AAUABQAFAAUABQAFAAUABgAIAAgACQAJAAcABwAHAAgACgAKAAsACwAJAAkACQAJAAkA
CQAJAAoADAAMAAsACwALAAwADAAMAA4ADgAOAA4ADAAMAAwADAAMAA0ADgAPAA0ADQAM
AAsACgAKAAoACgAMAAwADAAKAAgABwAFAAMABQAFAAUABQAEAAQABAAEAAQABAAEAAQA
BAAEAAQABAACAAIAAgACAAQABAAEAAQABAAEAAQAAwABAAIAAgACAAQABAAEAAQABAAE
AAQABAAEAAUABQAEAAYABgAGAAYABAAEAAQABAAFAAUABgAHAAkACgAKAAgABwAHAAcA
BgAHAAcABwAIAAYABgAFAAUABwAHAAcABwAHAAcABgAGAAkACQAJAAkACQAJAAkACQAI
AAYABQAEAAYABgAHAAgACAAIAAcABgAFAAQABgAHAAcACQAJAAkACAAIAAkACQAJAAoA
CwALAAkACQAKAAcABgAEAAMAAwADAAMABQAFAAMAAgD///3//f/9//3//P/8//z//P/9
//z/+//9//3//v//////AgAEAAQABAAEAAQABAAGAAcABwAHAAQABAADAAIABQAGAAcA
CAAGAAgACAAIAAcABwAHAAcACwAJAAYACgARABYAFwAVABAAEQAUABYAGAAUAA0ADQAR
AA8ACwAPAAUA5f+//6L/if95/3r/gf+F/47/nP+p/7v/zf/X/9//6f/1/wEABwAKAAkA
CAAIAAoACwALAAsAEAAQABAAEAAOAA8ADwAPABIAEgASABEAEwATABMAEwATABIAEQAQ
ABIAEgASABIAEgARABAADwAQABEAEgATABUAFQAVABYAFQAUABQAEwASABMAFAAWABQA
FAAVABUAFwAXABcAFwAZABkAGQAaABcAFgAUABMAFQAYABoAHAAbABoAGQAYABYAFgAW
ABYAFgAXABgAGQAXABcAFgAVABQAFAAUABQAFAAUABQAEgATABMAEgARABEAEQARABEA
DwAOAA0ADAALAAwADQAOAA0ADAALAAoADAAMAAwADAAMAAwADAAMAAsACgAJAAcACAAK
AAsADAALAAoACQAIAAYABgAGAAYABwAJAAoACgAIAAgACAAIAAgACAAIAAgACAAHAAcA
BwAFAAYABgAEAAYABwAIAAgABgAFAAQABAAGAAYABQAFAAUABQAFAAUABQAFAAQABAAF
AAUABQAFAAMAAwADAAMAAwACAAIAAgAEAAQABQAGAAIAAwADAAQABAAEAAQABAACAAMA
AwAFAAcABwAGAAYABwAHAAcACAAJAAkABwAHAAgABQAEAAIAAAD///7//f/7//v/+f/4
//f/9f/1//X/9f/0//T/9P/3//n/+f/5//j/9//3//f/+//+/wAAAAACAAIAAgACAAAA
AQABAAEAAQACAAIAAgACAAIAAgACAAQABgAGAAYAAwADAAMAAwADAAcACAAKAA8AFgAZ
ABcAEgARABAADgAQABQAFQARAA8ACwAHAAcABQDt/8n/qv+R/4H/fP95/3n/gv+Q/5v/
r//F/9X/3f/n//H/9//9/wIAAwACAAQABgAHAAcABwAKAAoACgAKAAwADQANAA0ADgAO
AA4ADQALAAsACwALAAoACgAKAAoACwAMAA0ADgAPAA8ADwAPAA8ADwAPAA8ADQANAA0A
DgAQABAAEQARAA0ADQANAA4AEAAQABEAEQAPAA8ADwAPAA8ADwAPABAAEQASABIAEwAS
ABIAEQAQABAAEAAQABAAEAAQABAAEAARABEAEQARABEAEQAQAA8ADgAOAA4ADgAOAA4A
DgAMAAsACwAKAAkABwAHAAcABwAIAAgACAAIAAQABAAEAAQABAAEAAQABAAEAAQABAAE
AAQABAAEAAQABgAGAAYABQADAAQABAAEAAYABgAGAAYABQAEAAMAAgACAAMAAwACAAMA
BAAFAAYABAAEAAQABAAEAAMAAwADAAEAAgACAAAAAQADAAUABgAFAAUABQAGAAUABAAC
AAEAAgADAAQABQADAAMAAgACAAMAAwADAAMABQAFAAUABQAFAAQABAAEAAYABAAFAAQA
BAACAAIAAgACAAQABQAFAAcABwAHAAYABgAHAAcABwAIAAcABwAFAAUAAgD///7//P/+
////AAABAAAA///8//r/9f/z//P/8//0//T/9f/2//X/9//3//f/+f/5//r/+//9/wAA
AgACAAAAAAAAAAAAAgADAAMAAwABAAIAAgACAAMABAAFAAYABAAGAAYABgADAAMAAwAD
AAcABwAGAAYACwAQABMAFQAUABMAFAAUABQAEgAPAAsACQALAAkACQAPAAEA2f+0/5f/
g/98/3v/e/+E/5T/of+x/8X/0f/Z/+X/7//5/wEABAAHAAoACgAIAAkACQAJAAwADAAM
AAwADgAPAA8ADwANAAwACwAJAAsADQAPABEAEAAQABAAEAAOAA4ADgAOAA8ADwAPAA8A
DQANAA0ADQAQABEAEgAUABMAEgASABEAEQARABEAEgASABIAEwATABEAEQARABEAEgAT
ABQAFgAUABIADwANAA4AEAARABIAEgASABIAEgAQABAAEAAQABEAEQARABEADwAPAA4A
DQAOAA4ADgAOAA4ADgAOAAwACQAJAAgABwAHAAcABwAHAAYABgAGAAYABQAGAAcACAAG
AAYABgAGAAUABAADAAIAAwAEAAUABgAGAAYABgAFAAUABgAGAAYABgAGAAYABgAEAAQA
BAAEAAYABwAHAAYABAAEAAQABAAEAAQABAAEAAYABQAFAAUAAwAEAAQAAgADAAUABwAI
AAUABQAFAAYABgAGAAUABQAFAAUABQAFAAMAAwACAAIABQAFAAUABQAFAAUABQAFAAUA
BAAEAAQABgAEAAUABgAEAAYABgAGAAYACAAJAAkACwAKAAkABwAGAAgACQAKAAwADAAL
AAgABwAHAAUABQAEAAMAAwADAAMAAwADAAEAAAD9//v/+//7//3//P/8//z//P/9//z/
+//8//3///8BAAIABAAFAAQABQAGAAcACAAIAAkACQAJAAkACgAKAAoACgAKAAoACgAI
AAoACgAKAAoACwAMAA0ADwANAAwADAARABYAHQAfAB4AGwAcABoAGAAWABMADwAPABUA
FwAVABUAEwD//9r/tf+d/5L/i/+H/4r/kv+f/63/t//F/9X/5//1////BQAKAA0ADgAO
ABAAEQARABEAEgASABIAEgASABMAEwATABYAFgAWABUAFwAXABcAFwAXABYAFQAUABUA
FgAXABgAFwAXABcAFwAXABcAFwAXABUAFQAVABYAFAAUABUAFQATABMAEwAUABIAEgAT
ABMAFQAVABUAFQAXABcAFwAYABcAFgAUABMAFAAWABcAGAAXABYAFQAUABQAFAAUABQA
EwATABMAEwATABMAEgARABIAEgASABIADwAOAA0ACgAMAA0ADQANAAoACQAIAAcABgAG
AAYABgAGAAYABgAGAAYABgAGAAYABAAEAAQABAAFAAYABwAIAAgACAAIAAcABwAIAAgA
CAAFAAQAAwACAAMABAAFAAYACAAJAAkACAAIAAgACAAIAAYABgAGAAYABAADAAMAAwAF
AAYABgAEAAIAAwAEAAQAAwADAAMABAAFAAYABgAHAAYABQAEAAMABgAHAAcACAAHAAcA
BwAHAAUABQAFAAUABwAGAAYABgAFAAQABAAEAAQABQAGAAYABgAGAAYABAAFAAUABwAJ
AAkACAAIAAgABwAGAAYABQAFAAMAAwAEAAEAAAD+//3//f/9//3//v////7//v/5//f/
9//3//X/9P/0//T/9//5//n/+f/3//f/+P/5//v//v8AAAAAAgACAAIAAgACAAMAAwAD
AAEAAgACAAIAAgACAAIAAgAEAAYABgAGAAMAAwADAAMAAwAFAAYACAAPABYAFwARABIA
EQAOAA4ADgAKAAUABQALAA0ADQATABUAAwDh/8D/rf+d/47/i/+N/4z/lv+p/7f/wf/R
/+X/7f/z//3/AwACAAEABAACAAMABQAGAAcABwAGAAUABAAHAAkACgALAAoACgAKAAkA
BwAHAAcABwAIAAgACAAIAAoACgAKAAoACwALAAsACwAKAAkACAAHAAcABwAHAAgACgAK
AAsACwAJAAkACQAKAAoACgALAAsACwALAAsACwAJAAkACQAKAAsADAAMAA0ADAAMAAsA
CgAKAAoACgAKAAwADAAMAAwACQAJAAkACQAJAAkACAAHAAYABgAGAAYABgAGAAYABAAF
AAUABAADAAEAAQABAAEAAgACAAIAAgD///7//f/8//7//v/+//7//v/+//7//v/+//7/
/v/+//z//P/8//v//P/+////AAACAAIAAgACAAAAAAAAAAAA/v///////v8AAAAAAAAA
AAAAAAAAAAAAAAD//////////wAAAAD+//z//f/+//7/+//7//v//P/+//7//f/9////
/////////P/7//n/+P/7//v/+//7//3//f/9//3//P/6//n/+P/6//r/+f/6//r/+v/6
//r/+v/5//n/+P/5//n/+f/4//j/+f/5//n/+v/9//3/+//7//r/9//2//T/8f/x//H/
8f/x//H/7//u/+v/6f/p/+n/6//q/+r/6v/q/+v/6v/p/+v/6//s/+3/8f/0//b/9v/0
//T/9P/0//L/8//z//P/9f/2//b/9v/2//b/9v/2//j/+v/6//r/9//3//f/9//5//v/
/v8CAAcADAAPAAcAAgAHAAgABgAEAAIA/f///wUAAwAHABEAEQD5/9X/tP+d/4v/gv+B
/3//hP+S/6f/tf+9/83/2//j/+v/8//7/wAAAQD+/wAAAAABAAEAAQACAAIAAgACAAQA
BQAFAAUACAAIAAgABwAHAAcABwAHAAgACAAIAAgACQAKAAsADAALAAsACwALAAoACQAI
AAcACgALAAwADgANAAwADAALAAwADQAOABAADgAOAA8ADwAOAA0ADAALAA4ADwAQABIA
EgASABEAEQARABIAEgASABAAEAAQABAADgAOAA4ADgAPAA8ADwAPAA4ADQALAAkACgAK
AAoACgAKAAoACgAIAAcABwAGAAUABQAFAAUABQADAAIAAQAAAAEAAgADAAQABAAEAAQA
BAAEAAQABAAEAAQABAAEAAQAAgACAAIAAQADAAQABAAEAAQABAAEAAQABAAEAAQABAAC
AAMAAwACAAAAAAAAAAAAAwAEAAUABgAEAAMAAwADAAEAAgACAAAAAgADAAQABAABAAEA
AQACAAIAAgABAAEAAwADAAMAAwABAAEAAAAAAAEAAQABAAEAAQABAAEAAQABAAAAAAAA
AP7//v///wAAAAD+////AAABAAIAAgADAAMABQAEAAMAAQAAAAMAAwADAAQAAwADAAEA
AQACAP///v/8//n/+f/5//n/+//7//n/+P/3//X/9f/1//T/8v/x//D/8//1//X/9f/1
//X/9v/3//n//P/+//7//v/+//7//v/+////////////AAAAAAAAAgACAAIAAgAAAAIA
AgACAAEAAQABAAEAAQABAAYADAARABIAEwATABAADwAOABAADgAMAAsADQANAAcACQAL
APX/z/+v/5b/gf95/3z/f/+D/47/nv+t/73/zf/b/+f/7//1//v///8AAAMABgAIAAYA
BwAHAAcACgAKAAoACgAKAAsACwALAA0ADgAPAA8ADgANAAwACwAMAAwADAAMAA4ADgAO
AA4ADQANAA0ADQANAA0ADQANAA8ADwAPABAADgAOAA8ADwAOAA8AEAASABEAEAAQAA8A
EQARABEAEQARABEAEQASABIAEgARABEAEwAUABQAFAATABIAEQAQABIAEgASABIAEQAR
ABEAEQAPAA8ADgANAA0ADgAPABAADQAMAAsACAAJAAkACAAHAAUABQAFAAUABAAEAAQA
BAAEAAQABAAEAAQABAAEAAQAAgACAAIAAgAAAAAAAAAAAAIAAgACAAEAAQACAAIAAgAB
AAAA///+////AAABAAIAAAABAAEAAAD+//7//v/+/wAAAAAAAAAAAAD//////////wAA
AAD+//7///8AAAAAAQABAAEAAgAAAAAA//////3//f/9//3//v//////AAD/////////
///////////////+//7//v/+/wAAAQAAAAIAAgACAAIAAAABAAEAAwABAAEAAAAAAAMA
AwADAAQAAwADAAEAAQAAAP3//P/6//n/+f/5//n/+//7//n/+P/z//H/8f/x/+//7v/u
/+7/8v/1//b/9//2//X/9f/1//f/+v/8//z//v/+//7//v/8//3//f/9////AAAAAAAA
/v/+//7//v/+/wAAAAAAAP////////////8BAAYACgAPABIAEwARABAADQAMAA4ADAAM
AA8AEQAPAAkAAwABAO3/y/+t/5T/gf93/3j/e/+D/5D/nP+r/7v/y//V/9//6f/z//v/
//8AAP//AgAGAAYABwAHAAcACAAIAAgACAAIAAkACQAJAAwADAAMAAsACgAJAAgABwAK
AAoACgAKAAoACgAKAAoACwALAAsACwALAAsACwALAAsACwALAAwACgAKAAsACwAJAAkA
CQAKAAoACgALAAsACwALAAsACwAJAAkACQAKAAsADAAMAA0ADAAMAAsACgAMAAwADAAM
AA4ADgAOAA4ACwALAAsACwANAA0ADAALAAoACgAKAAoACQAIAAcABAAFAAUABAADAAMA
AwADAAMABAAEAAQABAABAAAA///+/wAAAAAAAAAAAAAAAAAAAAD+//7//v/+////AAAB
AAEA//8AAAAAAAACAAIAAgACAAAAAAAAAAAA/v///////v8AAAAAAAAAAP7//v/+//7/
/////wAAAQADAAQABAACAP////////7//f/9//3//v8AAAAA//////3//f/9//3//v//
////AAAAAP///v/9//7///8AAAEA///+//7//v/+/wIAAwAAAAIAAgACAAIAAQABAAAA
AQADAAMAAgACAAEAAQABAAIABAAFAAQABQACAP///v/8//n/+f/5//n/+f/5//f/9v/z
//H/8f/x//H/8P/w//D/8//1//X/9f/z//P/9P/1//n//P/+//7/AAAAAAAAAAD+////
/////wEAAgACAAIAAAAAAAAAAAACAAQABAAEAAEAAQABAAEAAwABAAAABAANABIAEwAR
AA4ACQAIAA4AEgAQAAsACwANAAsAAwADAAEA6f/F/6b/j/9//3r/ef97/4T/lP+h/7P/
xf/R/9v/5f/v//f///8EAAMABAAIAAcABwAGAAUACgAKAAoACgAMAA0ADQANAA4ADgAO
AA0ADQANAA0ADQAMAAwADAAMAAwADAAMAAwADQANAA0ADQANAA0ADQANAA0ADQANAA4A
EAAQABEAEQANAA0ADQAOAA4ADgAPAA8ADwAPAA8ADwAPAA8ADwAQABIAEgARABEADwAQ
ABAAEAAQABAAEAAQABEAEgATABQAEgARABAADwARABEAEAAPAA4ADgAOAA4AEAAQABAA
DgANAA0ADAALAAsACwALAAsADAAMAAwADAAIAAgACAAIAAoACgAKAAoACgAKAAoACgAK
AAoACgAKAAoACgAKAAkACAAIAAcABgAHAAgACQAKAAoACgAKAAoACQAJAAgABgAIAAgA
CAAIAAgACAAIAAgACgAJAAkACQAIAAgABwAEAAQABQAGAAYABgAHAAgACgAJAAgABgAF
AAYABwAIAAkABwAHAAYABgAHAAcABwAHAAcABwAHAAcABQAEAAQABAAIAAoACAAHAAYA
BQAEAAQABQAFAAcABwAHAAYABgAHAAcABwAIAAkACQAHAAcABgADAAIAAAD9//3//f/9
//3//f/7//r/+f/3//f/9//1//T/9P/0//f/+f/5//n/+f/5//r/+//9/wAAAgACAAEA
AAD///7/AAABAAEAAQABAAIAAgACAAEAAAD///7///8CAAMABAABAAEAAQABAAUABQAE
AAgADwAUABcAEwAOAAsADAAKAAgABgAFAAUACwAPAA0AEQATAAMA5f/C/6f/k/+M/4f/
hf+I/5L/o/+1/8H/0f/f/+n/8//7//3//v8BAAIABAAGAAcABwAHAAcABgAFAAQABQAH
AAgACQAIAAgACAAHAAcABwAHAAcACAAIAAgACAAIAAgACAAIAAkACQAJAAkACQAJAAkA
CQAHAAcABwAIAAYABgAHAAcABQAFAAUABgAHAAgACgALAAkACQAJAAkACwALAAsADAAK
AAoACQAJAAkACgAKAAoACAAIAAgACAAIAAgACAAIAAgACQAKAAsACgAJAAcABQACAAIA
AgACAAMABAAFAAQAAAD///3/+//8//3//v///wAAAAAAAAAA/P/8//z//P/+//7//v/+
//3//P/7//r/+//8//3//v/+//7//v/9//v//P/8//z//f/+////AAD///7//f/8//7/
//////7//P/8//z//P/6//r/+v/6//z/+//7//v//f/+//7//P/8//3//v/+//z/+//6
//r//P/8//v/+//7//v/+//7//v/+//6//r//f/9//3//f/7//v/+//7//n/+P/4//j/
+P/6//r/+v/6//r/+v/5//n/+P/5//z//f/9//7//v/9//z//P///////f/9//r/9//2
//T/8f/x//H/8f/0//X/9P/0/+//7f/t/+3/7f/s/+z/7P/s/+3/7P/r/+3/7f/u/+//
8//2//j/+P/2//b/9v/2//T/9f/1//X/9//4//j/+P/4//j/+P/4//b/+P/4//j/9//3
//f/9//3//n//P/+/wEABgAJAAcAAgABAAIAAAD+//7/+//9/wEAAwAFAAsADQD5/9f/
uP+f/4//hP99/3f/gP+Q/5//q/+5/8f/0//b/+X/7f/z//T/9f/4//j/9v/3//f/9//6
//r/+v/6//z//f/9//3//P/8//z/+//8//3//v////7//v/+//7//v/+//7//v8BAAEA
AQABAP//////////AAABAAIABAACAAIAAwADAAIAAwAEAAYABAAEAAUABQAHAAcABwAH
AAUABQAFAAYABgAGAAUABQAFAAYABgAGAAcACAAJAAoACQAIAAcABgAHAAcABwAHAAcA
BwAGAAUABgAGAAYABgAEAAQABAACAP/////+//3//f/9//3//f/+//7//v/+//z//P/8
//z//f/+////AAD///7//f/8//7//v/+//7//v/+//7//f///wAAAAAAAP7//v/+//7/
/v/+//7//v/+///////+//7//v/+//7//v/+//7//v/+//3//f/9//v//P/8//r//P/9
//7//v/9//3//f/+//7//v/9//3//v///wAAAQAAAP///f/8//3//f/9//3/+//7//v/
+//9//z//P/8//z//P/9//7//P/7//v//P/+//v//f///////v/+//7//v/+//////8B
AAIAAgABAP3/+//4//X/9v/2//X/9f/1//X/8//z//H/7//u/+7/8P/w/+7/7v/v//L/
8P/w//D/8f/x//P/8//1//b/9//2//f/+v/6//r/+v/6//r/+f/4//f/9v/3//j/+f/6
//z//P/8//z//P/8//z//P/+//7//v/+/wIABAAGAAgACAAIAAgACAAIAAgACAAIAAYA
BgAGAA==
         </WaveFormData>
      </LeadData>
      <LeadData>
         <LeadByteCountTotal>10000</LeadByteCountTotal>
         <LeadTimeOffset>0</LeadTimeOffset>
         <LeadSampleCountTotal>5000</LeadSampleCountTotal>
         <LeadAmplitudeUnitsPerBit>4.88</LeadAmplitudeUnitsPerBit>
         <LeadAmplitudeUnits>��V</LeadAmplitudeUnits>
         <LeadHighLimit>2147483647</LeadHighLimit>
         <LeadLowLimit>268435456</LeadLowLimit>
         <LeadID>V2</LeadID>
         <LeadOffsetFirstSample>0</LeadOffsetFirstSample>
         <FirstSampleBaseline>0</FirstSampleBaseline>
         <LeadSampleSize>2</LeadSampleSize>
         <LeadOff>FALSE</LeadOff>
         <BaselineSway>FALSE</BaselineSway>
         <ExcessiveACNoise>FALSE</ExcessiveACNoise>
         <MuscleNoise>FALSE</MuscleNoise>
         <LeadDataCRC32>2932521870</LeadDataCRC32>
         <WaveFormData>
iv+K/4r/iv+c/6z/vP/M/9P/2v/h/+j/6//s/+3/7v/v//D/8f/y//X/9v/3//j/+v/6
//r/+v/8//z//P/8//z//P/8//z//v/+//7//v///wAAAQACAAQABAAEAAQABQAGAAcA
CAAKAAoACgAKAAsADAANAA4ADwAQABEAEgAVABYAFwAYABkAGgAbABwAHgAgACIAJAAn
ACgAKQAqACwALgAwADIANAA2ADgAOgA9AD4APwBAAEEAQgBDAEQARgBGAEYARgBGAEYA
RgBGAEQARABEAEQAQQBAAD8APgA8ADoAOAA2ADQAMgAwAC4AKwAoACUAIgAeABwAGgAY
ABYAFAASABAADQAMAAsACgAJAAgABwAGAAQAAgAAAP7//P/8//z//P/8//z//P/8//r/
+v/6//r/+v/6//r/+v/5//j/9//2//j/+P/4//j/+P/4//j/+P/4//j/+P/4//r/+v/6
//r/+v/6//r/+v/8//z//P/8//z//P/8//z/+v/6//r/+v/8//z//P/8//z//P/8//z/
+v/6//r/+v/8//z//P/9//z//P/8//3///8BAAEAAQABAAEAAQABAAEAAQABAAEAAQAA
AAAAAQD///7//v/9//7/+//6//r/+v/7//v/+v/5//n/+v/6//r/+f/3//X/9P/z//L/
8v/0//T/9P/y//H/8P/w//D/8P/w//H/8f/z//P/8//z//L/8f/x//D/8f/x//L/8//z
//P/7//v//P/+P///wkAEwAZACEALwBBAFQAbACCAIgAggB+AHkAawBOABcAzP9z/xn/
z/67/tP+6/7+/h3/Qf9b/3H/jf+n/7n/yP/V/9//5f/o/+n/7P/t/+3/7v/v//P/9f/2
//b/9v/2//b/9f/3//j/+f/5//f/9//4//j/+f/8//3///8BAAEAAQADAAMAAgABAAIA
BAAEAAQABQAEAAMABAADAAUACAAKAAsACQAKAAsADQAQABEAEgAUABYAFgAXABkAGwAc
AB4AIAAfACEAIgAjACUAKAAqACwALgAvADEAMwA0ADQANwA4ADkAPAA8AD4AQQBCAEIA
RABDAEMAQwBDAEMAQwBDAEIAQwBCAEEAPgA8ADsAOgA3ADcANgA0ADIAMQAuACwAKQAm
ACMAHwAcABwAGgAYABYAFAATABEADwALAAoACQAIAAUABQAEAAIAAQAAAP///v//////
//////3//f/8//r/+v/8//r/+v/6//r/+v/6//r/+v/5//n/+v/7//z//P/6//r/+//7
//z//P/9//3////////////+//7//f/8//7///8AAAAA//////7//f8AAAAAAAABAAEA
AAD+//7//f/7////AwACAAAAAAAAAAAA/v/+////AAAAAAAAAQABAAMAAwADAAMABQAF
AAUABQADAAMAAwADAAIAAgADAAMABAAEAAMAAgD9//z//P/8///////+//3/+//8//z/
+v/7//n/9//3//f/9//4//j/9v/2//T/8//y//L/8v/y//T/9f/1//X/8//z//P/8//1
//b/9v/2//P/8//z//P/9f/1//P/9f/6/wEACQARABkAIQAvAEMAWgBuAIIAjgCMAIYA
fQBvAFoAKQDg/4v/M//h/rv+x/7j/vj+Ff89/13/df+N/6X/uf/G/9P/3//l/+j/7f/y
//H/8f/y//P/8//1//b/9v/4//r//P/9//3//v///////v/9//3//P/9/wAAAQADAAIA
AQAAAAEABAAEAAQABgAIAAgACAAJAAoACQAKAAkADQAQABIAEwARABIAEwAVABQAFQAW
ABgAHAAcAB0AHwAfACAAIgAkACYAKQArAC0ALQAuAC4ALgAzADUAOAA7AD4APgBBAEIA
QwBGAEYASABJAEoASgBMAE0ATQBNAE0ATwBPAE8ATgBNAEwASwBIAEgARwBGAEMAQwBC
AEAAPgA7ADgANgAzADEALwAsACoAKQAmACMAIAAdABsAGAAVABQAFAAUABQADwAPAA4A
DAALAAoACQAIAAUABQAFAAUABwAHAAYABAAEAAYABAAEAAQABAAEAAQABAAEAAMAAwAD
AAMAAwACAAIAAgADAAMABAAEAAUABQAFAAUABQAFAAUABgAGAAYABQAFAAUABAAEAAUA
BQAFAAgACAAIAAkACQAIAAYABgAJAAsACQAJAAUACAAIAAYABgAGAAYABwAIAAoADAAK
AAoACwALAA0ADQANAA0ADQANAA0ADQAPAA8ADwAPAAwADAANAA0ADAAMAAsACgAHAAYA
BgAGAAcABwAGAAUABQAGAAYABAADAAEA//////////8AAAAAAAAAAP7//f/8//z//P/8
//r/+//7//v//f/9//3//f/7//z//P/8//3//f/9//3/AQD9//v//f8AAAUAEwAdACEA
JwAzAEEAVABqAH4AiACIAIgAiwCJAHgATwAGAK3/S//9/t/+6/77/gj/If89/13/df+L
/6X/v//Q/9//7f/z//T/9f/4//f/9//4//n//f///wAAAAAAAAAAAAD/////AAABAAEA
AwADAAQABAAEAAYABgAHAAcABwAHAAkACAAIAAgACgAKAAoACgALAA0ADQAPAA8ADgAQ
ABEAEQATABQAFQAXABYAFwAYABoAHAAcAB0AHwAhACIAJAAmACUAJwAoACkALQAwADIA
NAA1ADUANgA3ADwAPAA/AEAAPwBCAEIARABHAEgASABKAEsASwBLAEsASQBJAEkASABH
AEYARQBCAEQAQwBCAD8AOwA6ADgANgA1ADIAMAAtACoAJwAjACAAHwAcABkAFgATABEA
DgALAAYABAACAAAA//////7//P/6//j/9v/0//X/9f/1//X/8//z//L/8P/v//D/7f/s
/+7/7v/u/+7/7P/s/+v/6//u/+//8P/w//D/8P/x//H/7v/u/+//7//v/+//7//v//H/
8v/y//L/8f/x//H/8P/y//P/8//z//H/8P/v/+//8f/w/+7/7v/v//H/7//v//H/7v/s
/+7/7v/u/+7/7v/w//D/8f/y//D/8P/x//H/8v/x//D/7//v/+//7//v/+//7//v/+//
7v/u/+//7//w//D/7//u/+n/6P/o/+j/6f/p/+j/5//p/+r/6v/o/+b/4//g/9//4P/h
/+P/5P/i/+L/4P/f/97/3v/e/97/3P/d/93/3f/d/93/3f/d/93/3v/e/97/3f/d/93/
3f/b/93/2//h/+z/9//9/wEACwAXACUANwBQAGYAbgBuAHIAdABzAGkARAABAK7/Uf8D
/9v+4f7x/vv+EP8v/0//Zf95/4//p/+1/8D/zf/R/8//0P/V/9r/2f/Z/9r/2//b/93/
3v/e/+H/4v/j/+P/4f/i/+P/4//j/+P/5P/k/+b/6P/o/+n/5//n/+f/6f/r/+z/7f/w
/+7/7v/u/+//8f/x//P/8//2//j/+f/5//f/+P/5//v//f///wEABAAFAAQABAAFAAkA
CgAMAA4AEQATABQAFQAVABgAGgAcACAAIQAjACUAKAAoACsALAAtADAAMAAyADMANAA0
ADYANQA1ADUANQA3ADcANwA2ADQAMgAwACwALgAtACwAKQAnACYAJAAiACEAHgAcABkA
GQAXABQAEgANAAoABwAEAAQAAwABAP/////+//3//P/4//f/9f/y//L/8v/y//L/8f/x
//H/8f/x//H/8P/u/+7/8P/u/+7/7P/s/+z/7P/u/+7/7f/t/+//7//v/+7/7v/u/+//
7//u/+7/7//v/+//7//v/+//8f/y//L/8v/z//P/8//y//T/9f/1//X/9P/0//T/9f/z
//L/8P/w//P/9f/z//P/9f/2//X/9P/z//L/9P/0//X/9v/2//b/9//3//n/+f/5//n/
+f/5//n/+f/5//n/+f/5//j/+P/5//n/+v/6//n/+P/1//T/9P/0//P/8//y//H/8f/y
//L/8P/x/+//7f/t/+v/6//s/+z/7P/s/+r/6f/p/+r/6//s/+n/6f/o/+f/6v/r/+z/
7f/r/+z/7P/s/+v/6//r/+v/7f/r/+n/6//0//3/CQARABcAJwA5AFEAcACKAJQAlgCW
AJQAjwCBAFQACwC8/2H/Af/J/tf+9/4L/yb/R/9d/3P/i/+f/6//vf/I/9X/3f/h/+L/
4//k/+f/5//o/+n/7f/v//D/8P/v//D/8f/x//P/9P/1//X/9f/1//b/9v/0//b/9v/3
//j/+f/6//3/+//6//n/+v/9//7///8BAAUABQAHAAcABwAIAAgABwAIAAoADAAPAA4A
DwAQABIAFgAWABcAGQAbABwAHgAgAB8AIQAiACMAKAAsAC8AMgAzADMANAA1ADgAOAA7
ADwAPwBCAEIARABDAEQARABGAEkASQBJAEkASwBLAEsASgBJAEgARwBEAEYARQBEAEEA
PAA6ADcANAAyADAALwAtACoAJwAjACAAHwAcABkAFgAWABUAEwARAA4ADAAKAAgABwAH
AAYABAABAAAA///+//3//f/9//3//v///////v/9//7/+//6//r/+v/6//r/+v/6//n/
+f/5//n/+f/4//r/+v/7//v/+f/4//j/9//4//n/+v/7//n/+v/6//r/+f/5//n/+P/5
//v//P/9//3//P/7//v//f/8//r/+v/9/////f/9//3//v/8//7//P/8//z//P/6//r/
+//8//3//v8AAAEAAQABAAEAAQABAAEAAQABAAMAAwADAAMAAAAAAAEAAQAAAAAA///+
//3//P/8//z//f/9//z/+//9//7//v/8//n/9//1//X/9f/1//b/9v/2//b/9P/z//L/
8v/y//L/9P/1//X/9f/z//P/8//z//X/9v/2//b/8//z//P/8//z//X/9f/3//z/BQAR
ABkAHQAnADcASQBmAIYAmgCeAJgAkACJAH8AXAAZAMz/e/8d/9P+yf7l/vv+Fv85/1X/
bf+J/6H/s//D/87/1//d/+X/6P/p/+z/7f/t/+7/7//z//X/9v/2//f/+P/5//n/+//8
//3//f/8//v/+//6//r//P/8//3/////////AQAEAAQABAAGAAQABAAEAAUABQAFAAcA
BwAKAAwADQANAAsADAANAA8AEgATABQAFgAWABYAFwAZABkAGgAcAB4AIAAjACUAJwAo
ACoAKwAsADAAMQAzADUANgA2ADkAOgA9AEAAQABCAEUARgBGAEgASABHAEYARQBGAEcA
SABIAEcARgBFAEIAQgBBAEAAPQA9ADwAOgA4ADQAMAAtACkAKQAnACQAIgAfABwAGQAW
ABIAEQAPAA0ACwAKAAkACAADAAMAAgAAAAAAAAAAAAAA/f/9//3//f/9//3//P/6//z/
/v/8//z/+v/6//r/+v/6//r/+f/5//f/9//3//b/9//4//r/+//6//r/+//7//n/+f/5
//n/+f/6//r/+v/5//n/+f/4//r/+//7//v//P/8//z//f////7//P/8//3//f/9////
/v/+//7//v/+//7//v///wAAAAAAAAEAAQABAAEAAQABAAEAAQABAAEAAQABAAEAAQAB
AAIABAAFAAIAAgABAAAA/P/6//n/+P/8//3//f/9//v//P/8//r/+v/5//j/+f/4//f/
9//2//b/9v/0//P/9P/0//T/9P/y//P/8//z//X/9f/1//X/9f/2//b/9v/z//P/8//z
//X/9f/z//P/+P///wkAFQAbACUANQBJAGAAdgCIAIwAhgCCAHsAcQBWABsAyv9z/xX/
y/69/tf+8f4O/zX/Uf9p/4P/mf+r/73/zv/Z/+P/5//q/+//8P/v/+//8P/x//X/9//4
//j/+f/6//v/+//6//r/+v/5//v//f8AAAIAAQACAAEAAQABAAEAAQADAAYABgAGAAgA
BwAGAAUABQAIAAkADAANAA0ADgAOAA0ADQAOAA8AEQAUABUAFgAYABgAGAAZABsAHwAg
ACIAJAAkACUAJQAlACkALAAuADAAMgAzADUANwA6ADoAPQA+AD8AQgBCAEQARQBGAEYA
SABJAEkASQBJAEsASwBLAEoARwBGAEUAQgBEAEMAQgA/ADsAOgA4ADYANQAyADAALQAr
ACkAJgAkAB8AHAAZABYAFQAVABQAEwAQAA4ADAAKAAkACQAIAAYABQAEAAMAAgABAAEA
AQABAAMAAwACAAAA//8AAP3//P/8//z//P/8//7//v/9//3/+//7//v/+v/7//z//v//
//z//P/9//3//////////////wAAAAAAAP////////7///8BAAIAAwACAAIAAgADAAEA
AAD+//7/AQABAAEAAwD+////AAABAAIABAAEAAUABgAFAAQABAADAAcABwAHAAcABgAF
AAQAAwAFAAUABQAFAAUABgAIAAkACAAIAAcABgADAAIAAgACAAUABQAEAAMAAgACAAEA
/v8AAP///v////z/+//7//r//P/8//r/+f/5//r/+//8//v/+//6//n/+//7//v/+//5
//r/+v/6//r/+//8//3/+//9//v/+//+/wUAEwAfACUALQA7AEkAWgBwAIgAlACSAI4A
iwCBAGwAPwD4/6H/Q//x/sv+0/7r/gD/G/8//1v/b/+F/6P/v//U/+H/6f/x//b/9//4
//n/+f/6//v///8BAAIAAgADAAQABQAFAAcACAAJAAkACwALAAwADAALAAwACwALAAwA
DQAOABEAEQAQAA8AEAASABIAEgATABMAEwAVABUAFgAYABkAGQAZABoAGwAdABwAHQAe
ACAAJAAkACUAJwApACoALAAuAC4ALwAvAC8AMgA2ADkAPAA9AD0APgA/AEIAQgBFAEYA
RwBKAEoATABPAFAAUABSAFMAUwBTAFMAUgBRAFAATgBOAE4ATgBMAEsASQBHAEMAQwBC
AEAAPgA8ADoAOQA3ADMAMQAuACwAKQAmACMAIAAeAB0AGwAZABcAFgAVABQAEQARABAA
DgAMAAoACAAGAAcABwAHAAcABwAHAAYABAAEAAYABAAEAAQABAAEAAQAAgACAAEAAQAD
AAMAAwACAAIAAgADAAMAAgACAAMAAwAFAAUABQAFAAQABAADAAIABAAFAAYABgAGAAcA
BwAHAAYABgAGAAcACQAIAAYABgAGAAcABAADAAUABAAGAAYABgAGAAYABQAEAAQABAAF
AAYACAAJAAoACQAIAAcABwAHAAcABwAHAAcABwAHAAYABgAHAAcACAAIAAcABgABAAAA
AAAAAAEAAQAAAP////8AAAAA/v/9//v/+f/5//f/9//4//j/+v/6//j/9//2//b/9v/2
//T/9f/1//X/8//z//P/8//0//b/9//4//X/9f/1//X/8//z//f/+f8CAA0AFQAZACEA
LQA5AEsAYgB2AIAAgACCAIIAfwB1AFQAEwC+/2H/E//r/u/+Af8R/yD/O/9d/3X/hf+d
/7n/y//W/+P/6//r/+r/6//s/+//7//w//H/8f/z//T/9P/3//j/+f/5//f/+P/5//n/
+f/5//r/+v/4//r/+v/7//3//f/9////AAAAAAAAAgAAAAAAAAABAAEAAQADAAMABgAI
AAkACQAJAAoACwANAA4ADwAQABIAFAAUABUAFwAXABgAGgAcAB4AIQAjACUAJgAoACkA
KgAsAC0ALwAxADYANgA5ADoAOgA8ADsAPAA9AD4APgBAAEEAQQBBAEEAPwA/AD8APgA/
AD4APQA6ADgANwA2ADMAMwAyADAALgApACYAJAAhACEAHwAcABoAFwAUABEADgAKAAkA
BwAFAAMAAgABAAAA//////7//P/7//r/+f/4//X/9f/1//X/9f/1//T/8v/y//T/8v/y
//D/8P/w//D/8v/y//H/8f/x//H/8f/w//D/8P/x//H/7v/u/+//7//v/+//7//v//D/
8v/z//T/8v/x//D/7v/w//H/8f/x//D/8P/w//H/7//u/+z/7P/x//H/7//r/+z/7v/u
/+7/7v/s/+z/7f/u/+7/7v/v/+//7//v/+//7//w//H/8v/z//L/8f/w/+//7v/u/+//
7//u/+7/7f/s/+f/5v/m/+b/6P/p/+n/6f/o/+j/5//k/+b/5f/k/+X/5P/j/+P/4v/i
/+L/4P/f/97/3v/e/97/3v/f/9//3//f/9//3//f/9//4P/g/+D/3//f/9//3//f/+H/
4//n/+7/9/8DAAcACQAbACsAOwBSAGYAbgBwAHAAcABzAGsARgAFALL/V/8D/9v+5f73
/gX/Fv83/1f/a/95/4//p/+1/8L/zf/X/93/3v/d/97/3//f/+D/4f/h/+P/5P/k/+X/
5v/n/+f/6f/q/+v/6//r/+v/7P/s/+z/7v/u/+//8f/x//H/8//y//L/8v/0//L/8v/y
//P/9v/3//r/+//7//z//P/7//z//v8AAAMAAgADAAQABgAHAAYABgAHAAwADgARABQA
FwAZABoAGwAbAB4AIAAiACIAIwAlACcAKgAqAC0ALgAwADQANQA4ADgAOAA3ADgAOwA7
ADsAOwA5ADkAOQA4ADcANgA1ADIANAAzADIALwAsACoAJwAkACIAIAAfAB0AGwAZABYA
FAARAA4ACwAIAAYABQADAAEA/f/8//v/+v/5//n/+P/2//f/9v/1//T/8//z//P/8//x
//H/8P/u/+z/7v/s/+z/7//w//H/8v/x//D/7v/t/+3/7f/t/+z/7v/u/+//7//s/+z/
7f/t/+//7//v/+//8f/y//L/8v/x//H/8f/w//D/8f/x//H/8v/y//L/8//z//L/8P/w
/+//8f/v/+//7//u/+//8P/x//L/9P/0//X/9v/0//T/9f/1//f/9//3//f/9//3//f/
9//5//n/+f/5//f/9v/2//X/9v/2//X/9P/y//L/8//0//L/8f/v/+3/7//w//D/7v/v
/+3/6//r/+n/6f/q/+r/6v/q/+j/5//o/+j/6P/o/+j/6f/p/+n/6f/p/+n/6f/r/+z/
7P/s/+n/6f/p/+n/5//n/+n/8f/4/wEADQAXACEALwBDAF0AegCQAJoAmACUAI4AhwBt
ADIA4/+U/zX/3/7N/un+A/8V/zL/T/9l/3f/j/+l/7f/w//K/9P/2f/b/97/4f/i/+X/
5f/m/+f/6f/r/+z/7P/r/+z/7f/t/+7/8P/y//P/8v/x//H/8P/y//T/9P/1//X/9f/1
//f/+P/4//j/+v/6//r/+v/7//////8BAAEAAAACAAMAAwAFAAYABwAJAAkACQAJAAoA
DQAOABAAEwATABQAFgAYABkAGwAcAB0AIQAkACYAKAAoACkAKwAtADEAMgA2ADgANwA6
ADoAPAA9AD4APgBAAEMAQwBDAEMAQgBBAEAAPgA+AD4APgA8ADsAOQA3ADMAMQAwAC4A
LAArACgAJgAjACAAHQAZABYAEwAQAA0ACgAGAAUAAwABAP///v/9//z/+//7//r/+P/3
//b/9f/0//X/9f/1//X/9f/1//T/8v/w//L/8P/w//H/8v/z//T/8//y//D/7//x//H/
8f/w/+//7v/u/+3/7v/u/+//7//v/+//7//v/+7/7v/t/+z/7v/v//D/8P/w//H/8f/x
//D/8P/w//H/8//y//D/8P/v//H/8//y//T/9P/0//T/9P/0//X/9v/0//T/9f/1//n/
+f/5//n/9//3//f/9//3//f/9//3//b/9v/3//f/+P/4//f/9v/z//L/8v/y//H/8f/w
/+//8P/y//P/8v/w/+3/6v/p/+n/6f/q/+r/7P/s/+r/6f/o/+j/6P/o/+r/6//r/+v/
6f/p/+n/6f/r/+z/7P/s/+v/6//r/+v/6f/p/+3/8f/4////CwATAB0AKwA/AFcAcACK
AJgAlgCMAIQAeQBfACYA2/+Q/zX/3/7D/tv+9/4P/zD/T/9j/3n/k/+n/7X/wf/M/9X/
3f/f/97/4f/m/+n/6f/q/+v/6//t/+7/7v/v//D/8f/x//H/8v/z//P/8f/x//L/8v/0
//b/9v/3//f/9//3//n/+v/6//r//P/8//z//P/9//////8BAAEAAgAEAAUABQAFAAYA
BwAJAAoACwAMAA4AEAAQABEAEwATABQAFgAYABoAHQAfACEAIgAkACUAJgAqACsALQAv
ADQANAA3ADgAOQA8ADwAPgA/AEAAQABCAEMAQwBDAEMAQQBBAEEAQAA/AD4APQA6ADwA
OwA6ADcANwA2ADQAMgAsACgAJQAhAB8AHQAaABgAFwAUABEADgALAAkABgADAAIAAgAC
AAIA/f/9//z/+v/7//r/+f/4//n/+f/5//n/9//3//b/9P/0//b/9P/0//T/9P/0//T/
9v/2//X/9f/1//X/9f/0//P/8v/y//H/8P/w//H/8f/x//H/8f/x/+//8P/w//D/8v/z
//T/9P/z//P/8v/x//P/9P/1//f/9f/0//L/8v/1//n/+f/4//j/+P/4//j/9//2//b/
9v/3//j/+v/7//v/+//7//v//P/9//7////+//3//P/7//j/+P/5//n/+v/6//n/+P/z
//L/8v/y//X/9f/0//P/9f/2//b/9P/x/+//7f/t/+3/7f/u/+7/8P/w/+7/7f/s/+z/
7P/s/+z/7f/t/+3/6//r/+v/6//t/+7/7v/u/+v/6//r/+v/7f/r/+n/7f/2////CQAP
ABcAHwAvAEcAZACAAI4AkACMAIQAeQBpAEIA/f+u/1v//f6//sH+3/71/hT/O/9V/2v/
hf+d/7H/v//K/9X/3f/h/+T/5//q/+n/6f/q/+v/7f/v//D/8P/y//T/9v/3//X/9v/3
//f/+f/5//r/+v/4//r/+v/7//v/+//7//3/AAAAAAAAAgAEAAQABAAFAAUABQAHAAcA
CgAMAA0ADQANAA4ADwARABIAEwAUABYAFgAWABcAGQAdAB4AIAAiACUAJwAoACkAKgAs
AC0ALgAyADMANQA3ADwAPAA/AEAAPwBCAEIARABHAEgASABKAEsASwBLAEsATABNAE4A
TgBNAEwASwBIAEgARwBGAEMAQwBCAEAAPgA6ADYAMwAvAC8ALQAqACgAIwAgAB0AGgAY
ABcAFQATABEAEAAPAA4ACgAJAAcABAAEAAQABAAEAAUABQAFAAUAAwADAAIAAAAAAAIA
AAAAAP7//v/+//7/AAAAAP/////9//3//f/8//r/+v/7//v//P/8//3//f/7//v/+//7
//3//v/+//7//f/9//3//P/8//3//f/9//7//v/+///////+//z//P//////AAD///7/
/f/8//7//v///wAAAgACAAMAAwADAAMAAwADAAUABQAFAAUAAwADAAMAAwAEAAQABQAF
AAIAAgABAAAA///+//7//v/9//3//P/7//3//v/+//z/+f/3//X/9f/3//f/+P/4//f/
9v/z//H/8v/y//L/8v/y//P/8//z//L/8f/w/+//8P/y//P/9P/z//P/8//z//X/9f/z
//f/AAALABMAFwAbACMAMQBDAFgAcAB+AH4AfAB+AHsAcQBMAAkAtP9X/wP/2/7h/vX+
A/8W/zH/T/9p/3//l/+v/8H/0v/f/+X/5f/o/+v/7P/t/+3/7v/v//D/8f/x//D/8//0
//X/9f/z//T/9f/1//f/9//4//j/9v/4//j/+f/3//f/9//5//z//P/8//7//P/8//z/
/f8BAAEAAwADAAIABAAFAAUABQAGAAcACQAMAA0ADgAQABIAEgATABUAFwAYABoAHAAd
AB8AIAAhACEAJAAmACgAKAApACsALQAwADAAMwA0ADYAOgA7AD4APQA+AD4AQAA/AD8A
PwA/AEAAQQBCAEIAPgA8ADoANgA4ADcANgAzADMAMgAwAC4AKgAmACMAHwAdABsAGAAW
ABMAEAANAAoACQAJAAgABwADAAIAAQAAAPv/+//6//j/+P/4//j/+P/2//X/9P/z//X/
9f/0//L/8P/y//D/8P/w//D/8P/w//L/8v/x//H/8f/x//H/8P/x//L/9P/1//P/8v/y
//H/8//z//P/8//z//T/9P/0//X/9f/1//T/9P/1//X/9f/0//T/9P/1//P/8v/w//D/
8//z//L/8v/y//L/8v/w//D/8f/y//T/9P/1//X/9v/1//T/8//0//X/9v/3//b/9f/0
//P/8P/w//H/8f/x//L/8v/y/+7/7P/r/+r/6//r/+r/6f/p/+r/6v/o/+n/5//l/+X/
4//j/+T/5P/k/+T/4v/h/+D/4P/g/+D/4P/h/+H/4f/h/+H/4f/h/9//4P/g/+D/3//f
/9//3//h/+H/4f/j/+r/8//9/wUACQAVACcANwBMAGIAbgBuAG4AcABzAG8AUAAPAL7/
Zf8R/+X+5/71/gH/Fv81/0//Yf93/43/of+z/8L/zf/T/9X/1v/Z/9r/2//b/9z/3f/d
/9//4P/g/+H/4v/j/+P/4f/i/+P/4//k/+X/5//o/+f/6P/n/+f/6f/p/+n/6//s/+z/
7P/u/+7/7v/u/+//8f/x//P/8//y//T/9f/1//b/+P/6//3//P/9//7/AAACAAIAAwAF
AAcACAAKAAwADwARABIAEwATABYAGAAaAB4AHwAhACMAJAAkACcAKAArAC4ALgAwADEA
MgAyADQAMwAzADMAMwAzADMAMwAyAC8ALgAtACoALAArACoAJwAjACIAIAAeABsAGAAW
ABMAEgARAA8ADgAJAAYAAwAAAP7//f/7//n/9//2//X/9P/x//H/8P/u/+//7v/t/+z/
6f/p/+n/6f/p/+n/6P/m/+b/6P/m/+b/5v/m/+b/5v/m/+b/5f/l/+P/4//j/+L/4//k
/+b/5//k/+T/5f/l/+f/5//n/+f/6f/q/+r/6v/q/+n/6P/m/+j/6f/p/+n/6f/o/+f/
5//o/+j/5//o/+v/7f/r/+v/6v/q/+n/6f/r/+v/6//r/+v/7P/s/+z/6//t/+3/7f/v
/+//7//u/+z/7P/r/+v/7v/u/+7/7v/s/+3/7f/r/+j/5//m/+b/5//n/+j/6P/m/+f/
5//m/+T/4//j/+H/4P/g/9//3//d/97/4f/g/97/3v/e/97/3P/c/9z/3P/c/9z/3P/c
/97/3v/e/97/3v/e/97/3v/g/+D/4P/g/+b/6v/u//L//v8KABYAIgA4AE4AZAB6AH4A
ggCGAA==
         </WaveFormData>
      </LeadData>
      <LeadData>
         <LeadByteCountTotal>10000</LeadByteCountTotal>
         <LeadTimeOffset>0</LeadTimeOffset>
         <LeadSampleCountTotal>5000</LeadSampleCountTotal>
         <LeadAmplitudeUnitsPerBit>4.88</LeadAmplitudeUnitsPerBit>
         <LeadAmplitudeUnits>��V</LeadAmplitudeUnits>
         <LeadHighLimit>2147483647</LeadHighLimit>
         <LeadLowLimit>268435456</LeadLowLimit>
         <LeadID>V3</LeadID>
         <LeadOffsetFirstSample>0</LeadOffsetFirstSample>
         <FirstSampleBaseline>0</FirstSampleBaseline>
         <LeadSampleSize>2</LeadSampleSize>
         <LeadOff>FALSE</LeadOff>
         <BaselineSway>FALSE</BaselineSway>
         <ExcessiveACNoise>FALSE</ExcessiveACNoise>
         <MuscleNoise>FALSE</MuscleNoise>
         <LeadDataCRC32>1571664594</LeadDataCRC32>
         <WaveFormData>
XP9c/1z/XP9z/4j/nf+y/7z/xv/Q/9r/3f/e/9//4P/j/+T/5f/m/+f/6P/p/+r/7P/s
/+z/7P/t/+7/7//w/+7/7v/u/+7/7//w//H/8v/0//T/9P/0//b/9v/2//b/9//4//n/
+v/8//z//P/8//3//v///wAAAQACAAMABAAFAAYABwAIAAsADAANAA4AEAASABQAFgAZ
ABoAGwAcAB4AIAAiACQAJgAoACoALAAuADAAMgA0ADUANgA3ADgAOQA6ADsAPAA8ADwA
PAA8ADwAPAA8ADwAOwA6ADkAOAA1ADQAMwAyAC8ALgAtACwAKQAmACMAIAAcABoAGAAW
ABQAEgAQAA4ADQAMAAsACgAHAAYABQAEAAEAAAD///7//P/8//z//P/7//r/+f/4//b/
9v/2//b/9v/2//b/9v/1//T/8//y//T/9P/0//T/9P/0//T/9P/y//L/8v/y//T/9P/0
//T/9v/2//b/9v/3//j/+f/6//r/+v/6//r/+v/6//r/+v/8//z//P/8//z//P/8//z/
/P/8//z//P/8//z//f/+/wAAAAABAAMAAgADAAMAAwAHAAgACAAIAAgACQAJAAkACQAJ
AAoACgAIAAgACAAHAAgABQADAAMAAgADAAMAAgABAAEAAQABAAEAAQAAAP3/+f/4//j/
9//4//j/9//1//L/8f/x//D/8P/w//D/8P/y//L/8v/y//H/8P/w//D/8f/w//H/8v/y
//L/7//v//X/+/8DAA0AGgAoADkAUABsAIwArADEAMYAswCgAI0AbgA9APr/qP9P//D+
pf6K/pz+sv7C/uD+CP8l/0H/Y/+B/5j/qf+7/8n/0//W/9n/3//f/9//4f/h/+X/6P/o
/+n/6f/p/+n/6f/s/+z/7P/s/+r/6v/s/+z/7f/v//D/8v/0//X/9f/3//b/9f/0//X/
9f/1//b/9v/2//f/9//3//n//P///wAA/v///wEAAQACAAMABAAGAAYABwAHAAgADAAN
AA8AEgASABQAFQAWABYAGQAbAB0AHwAfACIAJAAmACgAKwAsAC0ALwAxADMANAA2ADcA
OAA2ADYAOAA5ADkAOQA5ADkAOQA5ADgANwA0ADQAMwAyADIALwAvAC0ALQArACkAJwAi
ACAAGwAZABkAFQAVABMAEwASABAADgALAAoACAAGAAYABgAEAAIAAQAAAP/////8//z/
+//7//v/+v/5//j/9//3//b/9v/2//T/9P/2//j/9//1//f/+f/4//j/+P/1//X/9//3
//b/9v/2//f/+f/5//n/+f/4//n/+f/5//v//P/8//z/+//7//v/+//+//7//v/+//7/
/v/+//7//P/7////AgAAAP7//v/+//7//v///wAAAAAAAAEAAwAEAAMAAwADAAUACAAI
AAgACAAJAAkACQAJAAkACgAKAAoACgAKAAkACAAFAAMAAwAEAAUABQAEAAMAAQABAAEA
//8BAAAA/f/7//r/+v/5//j/+P/3//X/9P/x//H/8P/w//H/8v/z//T/8//y//H/8P/y
//P/9P/0//L/8v/y//L/9P/z//P/9f/7/wMACwAUACIANQBMAGoAjACqAMIAzAC/AKoA
lQB6AFEAEAC8/2X/CP+z/ob+jv6m/rr+1v4A/yP/Qf9d/3v/kv+l/7f/x//R/9T/2f/f
/9//3//h/+H/4//m/+b/5//q/+v/7P/t/+7/7v/u/+7/7P/s/+7/7v/w//H/8f/y//H/
8f/w//H/8v/z//T/9//5//n/+v/6//n/+f/4//f/+//+/wEAAgAAAAEAAwADAAIAAwAE
AAYACAAJAAkACgAKAAsADQAQABEAFAAWABgAGAAZABkAGQAdAB8AJAAoACkAKgAsACwA
LQAvADEAMwA0ADYANwA4ADgAOAA6ADsAPQA9AD0APQA5ADkAOAA3ADgAOAA3ADYANgAz
ADMAMQAtACsAKQAnACUAJAAgAB8AIAAbABoAFwAUABIADwAMAAwADAALAAoABgAGAAQA
AgD///7//f/9//z//P/7//v//f/8//v/+v/5//n/+P/4//b/9P/0//b/+P/3//X/9//1
//T/9P/0//P/8//1//X/9v/2//b/9//3//f/9//3//j/+f/5//n/9//4//j/+P/7//v/
+//7//7//v/+//7//P/8//z//P/+//////8AAPz//f/+//3//P/7//r/+//9////AAD+
////AQACAAUABQAFAAcABgAGAAYABgAJAAkACQAJAAcACAAIAAgACAAIAAcABgADAAEA
AQACAAMAAwACAAEAAQABAAEA///9//z/+f/3//j/+P/3//b/+P/3//X/9P/x//H/8P/w
/+7/7v/u/+7/8P/w//D/8P/u/+//8P/w/+//8P/x//L/9P/x//H/8//3////CwAYACQA
MwBGAF4AfgCcALAAuACvAJ4AkwCEAGMAKADU/3n/Fv/F/qL+qP64/sT+2P70/hX/M/9P
/3H/jv+h/7X/x//P/9T/1//b/9v/2//d/93/4f/k/+T/5f/m/+f/6P/p/+j/6P/o/+j/
6v/q/+z/7P/u/+//7//w//D/8f/x//P/8f/x//H/8//z//P/9P/0//j/+f/5//n/+f/6
//v/+v/6//v//f/9//7///8AAAIABAAFAAUABgAIAAkACwAOAA4AEAARABIAFgAZABsA
HQAdAB0AIAAiACQAJgApACoAKQArAC0ALwAwADIAMwA0ADQANAA2ADcANQA1ADUANQA1
ADUANAAzADIAMgAxADAALgArACsAKQAnACUAIwAhAB0AHAAYABcAGAATABIADwAPAA4A
DAAKAAcABgAEAAIAAQACAAEAAAD9//z/+//7//r/+v/5//n/+f/4//f/9v/z//P/8v/y
//T/8v/y//T/8v/x/+//8f/y//L/8//0//X/9f/3//f/9P/0//T/9f/3//f/9//3//j/
+f/5//n/+f/6//r/+v/7//v/+//7//r/+v/6//r/+v/6//r/+v/6//v/+//8//7/+//3
//r/+v/6//r/+v/8//3//v/+//z//f///wAAAQABAAEAAwACAAIAAgACAAUABQAFAAUA
BQAGAAYABgAGAAYABQAEAP///f/9//7/AQABAAAA///////////9//v/+v/3//X/9f/2
//b/9v/1//P/8P/u/+//7//u/+7/7P/s/+z/7P/s/+z/7P/s/+z/7f/u/+7/7P/s/+z/
7P/s/+3/7f/z/wEADQAXACQANgBLAGQAhgCoAMIAygDCALcArgChAIYAUQACAKT/P//i
/rH+sP7A/sz+3v4A/yL/P/9X/3H/j/+k/7P/xf/N/83/0P/Z/93/3f/d/9//3//h/+T/
5P/l/+b/5//o/+n/6v/q/+r/6v/q/+r/7P/s/+7/7//v//D/7v/v/+//8f/z//P/8//1
//X/9f/2//b/9v/3//f/9//6//z//v/+//z//f//////AQADAAUACAAJAAkACAAIAAwA
DQAPABIAFAAWABcAGAAYABsAHQAfACMAIwAmACgAKgAsAC8AMAAzADUANwA5ADgAOgA7
ADwAOgA6ADwAPQA+AD8AQABBADwAOwA5ADcAOAA4ADcANgA0ADEAMQAvAC0AKwApACcA
JQAkACAAHwAcABcAFgATABMAEgAQAA4ADQAMAAoACAAGAAYABAACAAEAAAD//////v/+
//3//f/9//z/+//6//v/+//6//r/+P/2//b/+P/6//n/9//5//v/+v/6//r/9//3//n/
+f/6//r/+v/7//n/+f/5//n//P/9//3//f/9//7//v/+/wEAAQABAAEAAgACAAIAAgAA
AAAAAAAAAAAAAQABAAIABAAEAAMAAgABAAAAAgADAAQABAACAAMABQAGAAkACQAJAAsA
DAAMAAwADAAPAA8ADwAPAA0ADgAOAA4AEAAQAA8ADgALAAkACQAKAAsACwAKAAkACQAJ
AAkABwAJAAgABQADAAEAAAD+//z//v/9//v/+v/5//n/+P/4//f/9v/1//T/9//4//n/
+v/4//n/+v/6//r/+v/6//r//P/7//n//f8HABEAHwAuAD4AVwB2AJwAxgDkAPIA7ADd
AMwAuwCYAFkABgCu/03/5P6j/qr+xv7a/vb+GP8y/0v/Z/+B/5f/qv+7/83/2//f/+D/
4//l/+f/5//p/+n/7f/w//D/8f/w//H/8v/z//b/9v/2//b/+P/4//r/+v/4//n/+f/6
//z//f/9/////v/9//z//f/+////AQACAAQABQAFAAUABAAGAAgACAAIAAkACwALAAwA
DQAOABAAEgATABMAFAAYABkAGwAeABwAHgAfACAAIwAnACoALQAtAC0AMAAyADIANAA3
ADgAOwA9AD8AQQBAAEIAQwBEAEYARgBIAEkASwBLAEsASwBJAEkASABHAEgASABHAEYA
QwA/AD4AOwA7ADkANwA1AC8ALgAqACkAKgAlACQAIQAfAB4AHAAaABcAFgAUABIAEgAS
ABAADgALAAoACQAJAAYABgAFAAUABgAGAAYABgAFAAUABAAEAAQAAgACAAQAAgABAP//
AQABAAAAAAAAAAEAAQADAAMAAAAAAAAAAQABAAEAAQABAAIAAwADAAMAAQACAAIAAgAE
AAUABgAHAAcABgAFAAQABAAEAAQABAAGAAcABwAIAAgACQAJAAoACAAIAAgACAAGAAcA
CAAIAAoACwANAA4ADwAPAA8AEQAUABQAFAAUABcAFwAXABcAFQAWABYAFgAVABQAEgAQ
AA4ADQAOABAADwAPAA4ADQAPAA8ADwANAAsACgAHAAUABgAGAAUABAAEAAMAAQAAAP3/
/f/8//z//v/+//7//v/+//7//v/+/wAAAQACAAIA///+//3//P/8////AQADAAkAEwAf
AC4APABRAGgAiACwANgA8ADuANkAxACxAJYAYQAUAL7/Zf8A/6/+nP6y/sb+4v4G/yT/
Q/9j/3//l/+s/7v/yf/V/9//4v/j/+n/6f/p/+v/6//v//L/8v/z//T/9f/2//f/+P/4
//j/+P/2//b/+P/4//b/9//3//j/+v/7//v//f////////8BAP////8AAAAAAAABAAEA
AQAEAAYACAAIAAgACQALAAsADAANAA4AEAAQABEAEQASABQAFQAXABoAGwAeACAAIgAj
ACUAJgAnACsAKwAuADAAMQAyADQANAA3ADkAOwA9AEAAQgBDAEQAQwBCAEMAQwBEAEUA
RgBHAEUARQBEAEMAQABAAD8APgA9ADsAPAA7ADgANQAyAC8ALQAsACgAJwAmACEAIAAd
ABsAGgAYABYAEwASABAADgAMAAwACgAIAAkACAAHAAcABQAEAAIAAQABAAAA///+//7/
/////wAA/v/8//z//v/+//3/+//9//z/+v/5//j/+P/5//z//f/+//7//v////7//f/8
//v//P/9//3//f/7//z//P/8////////////AgACAAIAAgACAAIAAgACAAQAAwADAAQA
BAAEAAQABAAEAAQABQAGAAYABgAHAAkACgALAAsACwANAAwADAAMAAwADwAPAA8ADwAQ
ABIAEwAUABMAEgAQAA4ACQAHAAcACAAKAAsACwALAAoACQAIAAUABgAGAAQAAwAAAAAA
///+//7//f/7//r/+f/5//j/+P/6//r/+v/6//r/+v/6//r/+v/7//z//P/4//j/+P/4
//z/+//5//v/AQAJABUAIgAyAEcAYACAAKAAwADUANQAwQCsAJkAgABRAAgAsP9T//D+
of6M/qL+uP7U/vz+HP85/1n/c/+L/6L/t//J/9f/3f/i/+f/5//n/+f/6f/p/+v/7v/u
/+//8v/z//T/9f/1//T/8//y//T/9v/6//z/+//7//r/+v/6//v/+//9//3//f/9////
/f/9//7//v8BAAMABAAFAAUABgAHAAYABgAHAAkACQAMAA0ADgAQABAAEQARABIAFgAX
ABkAHAAbABwAHAAcAB8AIwAmACkAKQApACwALgAwADIANQA2ADcAOQA7AD0APgBAAEEA
QgBCAEIARABFAEUARQBFAEUAQwBDAEIAQQBAAEAAPwA+ADoANwA3ADUANQAzADEALwAt
ACwAKAAnACUAHwAdABkAGAAYABcAFgATABIAEAAOAA4ADgAMAAoACQAIAAcABwAEAAQA
AwADAAQABAAEAAQAAgABAP///v/+//z//P/+/wAA///9/////f/8//z//P/8//3/AAAB
AP7//v/+//////////////8AAAEAAQABAP//AAAAAAAAAwADAAMAAwAGAAYABgAGAAQA
BAAEAAQABgAFAAUACAAEAAYABgAGAAYACAAJAAoACgAJAAkACgAKAA0ADQANAA8ADwAO
AA0ADAAPAA8ADwAPABAAEgATABQAEgASABEAEAANAAsACwAMAA0ADQAMAAsACQAJAAkA
BwAIAAgABgAFAAMAAgAAAP7/AAD///3//P/9//3//P/8//r/+v/6//r/+v/6//r/+v/4
//n/+v/6//n/+v/7//z/+v/7//v/+/8BAAkAFwAmADIAQQBYAHAAjgCuAMgA0gDHALQA
oQCIAGEAIgDS/3n/Gv/H/pz+nv6y/sT+3v4C/yH/O/9X/3n/mP+x/8P/z//b/+D/4f/j
/+f/5//p/+n/7f/w//D/8f/y//P/9P/1//b/9v/2//b/+P/4//r/+v/4//n/+f/6//v/
/f/+/wEAAAD///7///8BAAEAAgACAAQABQAFAAUABAAGAAgACAAIAAkACwALAAoACwAM
AA4AEAARABEAEgAWABcAGQAcABsAHAAcABwAHwAjACYAKQAqACkAKwAsAC4AMAAzADQA
MwA1ADcAOQA8AD4APwBAAEAAQABCAEMAQgBBAEAAPwA+AD8APwA/ADwAPAA7ADoAOgA3
ADcANQA1ADMAMQAvACsAKgAmACUAJAAfAB4AGwAZABgAFgAUABMAEgAQAA4ADAAMAAoA
CAAGAAQAAgABAAIAAgABAAEAAQAAAP///v/9//3//P/8//z/+v/6//z/+v/5//f/+f/7
//r/+v/6//f/9//5//n/+v/6//r/+//9//3//f/9//z//f/9//3//v8AAAEAAgABAAEA
AQABAAIAAgACAAIAAgACAAIAAgAAAAEAAQACAAIAAwAEAAIAAgACAAIAAgADAAQABAAG
AAcACQAKAAkACQAJAAsACgAKAAoACgANAA0ADQANAAsADAAMAAwADgAOAA0ADAAHAAUA
BQAGAAcABwAGAAUABQAFAAUAAwADAAIA///9//z//P/7//r/+v/5//f/9v/3//f/9v/2
//T/9P/0//T/8v/y//L/8v/0//X/9v/2//T/9P/0//T/8v/z//f/+/8FABEAGwAmADgA
SwBiAIAAoAC2AL4AtgCpAJwAjwB0AEEA9P+Y/zf/4v6x/rL+wv7Q/uD+/P4g/z3/Vf9z
/5H/qP+3/8n/1f/V/9j/3f/f/+P/4//l/+X/5f/o/+j/6f/s/+3/7v/v/+7/7v/u/+7/
7v/u//D/8P/y//P/8//0//L/8//z//X/9f/1//X/9//3//f/+P/4//r/+//7//v//P/+
/wAAAAAAAAEAAwADAAQABQAGAAgADAANAA0ADgAPAA8AEAASABMAFgAYABoAGgAdAB8A
IQAlACUAKAAqACwALgAxADIAMQAzADUANwA4ADoAOwA8ADwAPAA+AD8APQA9AD0APQA9
AD0APAA7ADgAOAA3ADYANAAxADEALwAsACkAJgAjACAAIAAdAB0AGgAVABQAEQAPAA4A
DAAKAAkACAAGAAQABAAEAAIAAAD///7//f/9//r/+v/5//n/+f/4//f/9v/3//f/9v/2
//b/9P/0//b/9v/1//P/9f/3//b/9v/2//X/9f/3//f/9P/0//T/9f/3//f/9//3//r/
+//7//v/+v/6//n/+P/5//n/+f/5//r/+v/6//r/+P/4//j/+P/8//3/+//4//j/+f/6
//v//P/6//v//P/8//r/+//9//7/////////AQAEAAQABAAEAAMAAwADAAMAAwAEAAQA
BAACAAIAAQAAAP///f/9//7/AQABAAAA///+//3//P/5//r/+v/4//f/9v/2//X/9P/y
//H/7//u/+3/7f/s/+z/7P/s/+z/7P/s/+z/7P/s/+z/7f/u/+7/6v/q/+r/6v/s/+3/
8f/1//3/CQAZACQAMgBLAGgAhACmAMAAyADAALMAqACfAIQATwAAAKb/Pf/g/q3+sv7E
/tD+4v4C/yb/P/9V/2//i/+g/7H/wf/N/9f/2v/b/9v/3//f/+H/4f/i/+T/4//j/+T/
5f/m/+f/6f/q/+v/7P/s/+z/7v/u/+z/7f/t/+7/8P/x//H/8//z//P/8//1//T/8//z
//L/9//5//r/+//7//z//f/8//3///8CAAMAAgADAAQABgAGAAcABwAIAAsADQAQABQA
FgAYABkAGgAaAB0AHwAhACMAIwAmACgAKgAsAC8AMAAyADUAOAA7ADsAPAA8ADwAPgA+
AEAAQQA/AD8APwA/AD0APQA8ADsAOgA6ADkAOAA0ADEAMQAvAC0AKwApACcAIwAiAB4A
HQAcABcAFgATABEAEAAOAAwACQAIAAYABAAEAAQAAgAAAAEAAAD//////P/8//v/+//7
//r/+f/4//X/9f/0//T/9//2//f/+v/5//f/9P/1//P/8v/y//L/8v/z//b/9//0//T/
9P/1//X/9f/1//X/+P/5//n/+f/3//j/+P/4//n/+f/5//n/+v/6//r/+v/8//z//P/8
//r/+//7//z/+v/6//v//P/9//7//v///wAAAAD+////AQACAAUABQAFAAcABgAGAAYA
BgAIAAkACgALAAoACgAJAAgACAAIAAcABgAEAAMABAAGAAYABQADAAEAAwADAAMAAQD/
//7/+//5//j/+P/3//b/9v/1//P/8v/z//P/8v/y//L/8v/y//L/8v/y//L/8v/y//P/
9P/0//D/8P/w//D/8P/x//X//f8HABEAIQA0AEgAYQCCAKoA0ADsAPIA5ADRAL4ApwB6
AC8A2v+C/xn/vP6f/rb+zv7g/v7+Hv84/0//a/+H/5//sP+9/8n/0f/V/9r/3f/f/+H/
4f/j/+P/5f/o/+j/6f/o/+n/6v/r/+7/7v/u/+7/7v/u//D/8P/w//H/8f/y//D/8f/x
//P/9f/1//X/9//3//f/+P/4//r/+//7//v//P/+/wAAAAAAAAEAAwADAAIAAwAEAAYA
CgALAAsADAAOAA8AEQAUABQAFgAXABgAHAAfACEAIwAjACMAJgAoACwALgAxADIAMwA1
ADcAOQA6ADwAPQA+AEAAQABCAEMAQgBBAEAAPwA+AD8APwA/ADwAPAA7ADoANgAzADMA
MQAxAC8ALQArACcAJgAiACEAHgAZABgAFQASABAADQAKAAsACgAIAAYABAAEAAIAAAD/
//7//f/9//z//P/7//v//f/8//v/+v/3//f/9v/2//f/9v/3//r/+f/3//T/9f/1//T/
9P/0//H/8f/z//P/9P/0//T/9f/z//P/8//z//L/8//z//P/9f/2//b/9v/3//f/9//3
//j/+P/4//j/9v/2//b/9v/2//n/+//6//z//P/8//z//P/9//7//v/8//3///8AAAIA
AwAEAAcABgAGAAYABgAJAAkACQAJAAcACAAIAAgACAAIAAcABgADAAEAAQACAAEAAQAA
AP//AgADAAQAAwAAAP7/+v/3//j/+P/3//b/+P/3//X/9P/x//H/8P/w//L/8v/y//L/
8P/w//D/8P/w//H/8v/y//L/8v/y//L/8P/x//f//f8BAAsAGQAqAEAAWQB4AJ4AwgDg
AOwA4ADHALQAmwBuACUA0P98/xn/uv6V/qb+wv7Y/vr+HP80/0//bf+F/5n/rP+9/8n/
0//X/9j/2//f/+P/4//l/+X/5f/o/+j/6f/q/+v/7P/t/+7/7v/u/+7/7P/s/+7/7v/w
//H/8f/y//L/8//z//X/9f/1//X/9//3//f/+P/4//r/+//7//v//P/+/wAAAAD+////
AQABAAQABQAGAAgACgALAAsADAANAA0ADgAQABMAFgAYABoAGwAdAB4AHwAiACMAJwAq
ACwALgAxADIAMwA1ADcAOQA6ADwAPQA+AEAAQABCAEMAQQBBAEEAQQA/AD8APgA9AD4A
PgA9ADwAPAA5ADkANwAyAC8ALAApACcAJgAiACEAHgAZABgAFQARABAADgAMAA0ADAAK
AAgABAAEAAIAAAABAAAA//////7//v/9//3/+//6//n/+P/5//n/+P/4//j/9v/2//j/
+v/5//f/+f/3//b/9v/2//P/8//1//X/8v/y//L/8//z//P/8//z//T/9f/1//X/9//4
//j/+P/3//f/9//3//r/+v/6//r/+P/4//j/+P/6/////f/+//7//v/+//7//P/9//7/
/v8AAAEAAwAEAAMAAwADAAUABwAIAAkACgALAAsACwALAAkACgAKAAoACAAIAAcABgAD
AAEAAQACAAMAAwACAAEAAwADAAMAAQABAAAA/f/7//r/+v/5//j/+v/5//f/9v/z//P/
8v/y//P/9P/1//b/9f/0//P/8v/0//X/9v/2//L/8v/y//L/8v/z//P/9f/9/wkAFQAi
ADQARwBgAIQArgDOAN4A2gDHALIAmwB4AD8A7v+Y/z//3P6V/pD+qP6+/tz+BP8i/z3/
W/95/5H/pP+1/8X/z//X/9r/3//j/+T/4//k/+P/5f/o/+j/6f/s/+3/7v/v//D/8P/w
//D/8P/w//L/8v/y//P/8//0//L/8//z//X/9//3//f/+f/5//n/+v/6//r/+//7//v/
/v8AAAIAAgACAAMABQAFAAYABwAIAAoADAANAA0ADgAQABEAEwAWABYAGAAZABoAGgAd
AB8AIQAlACUAKAAqACwALgAxADIAMQAzADUANwA5ADwAPgBAAEAAQABCAEMARQBFAEUA
RQBDAEMAQgBBAEAAQAA/AD4APgA7ADsAOQA2ADMAMAAtACsAKgAmACUAIgAdABwAGQAX
ABYAFAASAA8ADgAMAAoABgAGAAQAAgACAAIAAgADAAIAAgABAAEAAAD+//z/+v/7//v/
+v/6//r/+P/4//r//P/7//n/+//6//j/9//2//X/9f/3//f/9v/2//b/9//2//X/9P/z
//X/9//4//n/9//4//j/+P/5//n/+f/5//r/+v/6//r//P/8//z//P/8//3//v/9//z/
+//6//v//f///wAAAAABAAMABAADAAMAAwAFAAgACAAIAAgABwAHAAcABwAJAAoACgAK
AAoACgAJAAgABwAFAAUABgAFAAUABAADAAMAAwADAAEA///+//v/+f/5//r/+v/6//n/
9//0//L/8f/x//D/8P/y//L/8v/y/+//7v/t/+z/7v/v//D/8P/w//D/8P/w//T/8//z
//n/AwANABkAJAAuAD8AWAB2AJQAsAC+ALQApQCYAIkAbgA3AOj/kP8x/9b+pf6q/rr+
xv7Y/vT+Fv81/1H/bf+H/57/tf/H/83/0f/Y/93/3//f/9//4f/h/+H/5P/k/+X/5v/n
/+j/6f/q/+r/6v/q/+z/7P/u/+7/7v/v/+//8P/u/+//7//x//H/8f/x//P/8f/x//L/
8v/2//f/9//3//j/+v/8//z/+v/7//3//f8AAAEAAgAEAAgACQAJAAoADAANAA8AEgAQ
ABIAEwAUABgAGwAdAB8AHwAfACIAJAAkACYAKQAqAC4AMQA0ADcANwA4ADgAOAA4ADgA
OgA7AD0APQA9AD0AOgA5ADcANQA2ADYANQA0ADAALQAtACsAJwAlACMAIQAfAB4AGgAZ
ABYAEQAQAA0ADAAMAAsACgAHAAYABAACAP7//v/8//r/+//6//n/+f/3//b/9P/z//X/
9P/z//L/8//z//L/8v/y//D/8P/y//L/8f/v//H/8f/w//D/8P/x//H/8//z//H/8P/v
/+//8f/x//H/8f/y//P/8//z//P/9P/0//T/9f/1//X/9f/0//T/9P/0//b/9v/2//b/
9v/3//b/9v/2//b/9v/0//X/9v/2//j/+f/7//z//P/7//r/+//9//7///8AAP//////
/////f/+//7//v///wAAAAAAAPv/+f/5//r/+//7//r/+f/3//f/9//1//f/9v/z//H/
8P/w/+//7v/u/+3/6//q/+n/6f/o/+j/6P/o/+j/6P/m/+b/5v/m/+b/5//o/+j/5v/m
/+b/5v/o/+n/6f/t//P///8NABwALABDAFwAegCaALYAwgC8AK8ApACbAIgAVwAKAK7/
S//o/q/+sP6+/sj+3P78/hj/Mf9N/2n/gf+Y/63/u//F/8v/zv/T/9X/1f/V/9f/1//Z
/9z/3P/d/97/3//g/+H/4P/g/+D/4P/h/+L/5f/m/+T/5f/l/+b/6P/p/+n/6//r/+v/
6//t/+v/6//s/+z/8P/x//H/8f/w//L/9P/0//b/9//5//n/+v/7//z//v8AAAEAAQAC
AAQABQAHAAoADAAOAA8AEAASABUAFwAZAB0AHQAgACIAIgAkACcAKAArAC0ALwAxADIA
NAA1ADYANgA2ADgAOQA7ADsAOwA7ADgANwA1ADMANAA0ADMAMgAwAC0ALQArACcAJQAj
ACEAHwAeABoAGQAWABEAEAANAAsACgAIAAYAAwACAAAA/v/8//z/+v/4//n/+P/3//f/
9P/0//P/8//1//T/8//y/+//7//u/+7/8P/u/+7/8P/u/+3/6//t/+3/7P/s/+z/6//r
/+3/7f/s/+z/7P/t/+//7//v/+//8P/x//H/8f/x//L/8v/y//P/8//z//P/8v/y//L/
8v/z//T/9f/2//b/9//3//j/9//1//T/9P/1//b/9//6//j/+P/4//n//P/+//7///8A
AAEAAgACAAAAAAAAAAAAAQACAAIAAgACAAIAAAD///3//f/9//z//P/8//z/+//7//v/
+f/5//n/+f/3//f/8//w/+//7v/u/+//8P/u/+z/7P/s/+z/6//q/+n/6P/q/+r/6v/q
/+r/6v/q/+r/6v/q/+r/6v/s/+z/7P/s//T/+v8AAAYAGgAuAEIAVgB3AJYAtQDUANUA
1gDXAA==
         </WaveFormData>
      </LeadData>
      <LeadData>
         <LeadByteCountTotal>10000</LeadByteCountTotal>
         <LeadTimeOffset>0</LeadTimeOffset>
         <LeadSampleCountTotal>5000</LeadSampleCountTotal>
         <LeadAmplitudeUnitsPerBit>4.88</LeadAmplitudeUnitsPerBit>
         <LeadAmplitudeUnits>��V</LeadAmplitudeUnits>
         <LeadHighLimit>2147483647</LeadHighLimit>
         <LeadLowLimit>268435456</LeadLowLimit>
         <LeadID>V4</LeadID>
         <LeadOffsetFirstSample>0</LeadOffsetFirstSample>
         <FirstSampleBaseline>0</FirstSampleBaseline>
         <LeadSampleSize>2</LeadSampleSize>
         <LeadOff>FALSE</LeadOff>
         <BaselineSway>FALSE</BaselineSway>
         <ExcessiveACNoise>FALSE</ExcessiveACNoise>
         <MuscleNoise>FALSE</MuscleNoise>
         <LeadDataCRC32>2606874080</LeadDataCRC32>
         <WaveFormData>
aP9o/2j/aP99/5D/o/+2/7//yP/R/9r/3P/e/+D/4v/j/+T/5f/m/+f/6P/p/+r/6v/q
/+r/6v/r/+z/7f/u/+z/7P/s/+z/7f/u/+//8P/y//L/8v/y//L/8v/y//L/9P/0//T/
9P/0//T/9P/0//f/+P/5//r/+v/6//r/+v/7//z//f/+/wAAAAAAAAAAAwAEAAUABgAJ
AAoACwAMAA8AEAARABIAFQAWABcAGAAbABwAHQAeAB8AIAAhACIAIwAkACUAJgAoACgA
KAAoACoAKgAqACoAKAAoACgAKAAnACYAJQAkACIAIgAiACIAHgAcABoAGAAVABQAEwAS
ABAADgAMAAoACAAIAAgACAAFAAQAAwACAP///v/9//z/+v/6//r/+v/4//j/+P/4//f/
9v/1//T/9v/2//b/9v/1//T/8//y//T/9P/0//T/9P/0//T/9P/y//L/8v/y//P/9P/1
//b/9v/2//b/9v/4//j/+P/4//r/+v/6//r/+v/6//r/+v/8//z//P/8//r/+v/6//r/
/P/8//z//P/+//7//v/+//7///8AAAEAAgADAAUABQAGAAgACQAJAAoADQANAAwADQAN
AA0ADgANAAwACwAJAAoACQAHAAgACQAKAAkABwAGAAYABgAGAAYABgAFAAMAAAD9//z/
+//6//r/+v/5//X/8//z//P/8v/y//P/8//1//X/9f/0//P/8v/y//H/8//0//X/9v/2
//L/8f/x//r///8GAA4AFwAjADMARQBdAHcAjACWAIwAbgBRADYADADW/6P/bv86/wn/
4P7O/tb+4/7s/gL/H/83/1D/bP+H/5v/rf+9/8r/0v/V/9f/3f/d/93/3//g/+P/5v/m
/+b/5f/l/+b/5f/n/+n/6f/p/+b/5v/m/+X/5//p/+v/7v/w//D/8P/x/+//7//u/+3/
7//v/+//8P/u/+7/7//w//L/8//2//f/9P/0//T/9f/3//f/+P/6//v/+//8//7/////
/wAAAQACAAMABAAFAAQABwAJAAsADQAOABAAEgAUABUAGAAZABoAGgAcAB0AHQAfAB8A
IwAhACEAIgAiACQAJQAlACUAJQAlACQAJAAjACMAIgAgAB8AHwAfACAAIAAdABwAGgAX
ABQAEgARABIAEAAPAA0ACwALAAkABgAGAAQABAACAAEAAAD///z//P/7//r/+f/3//f/
9//3//X/9f/0//L/8//z//P/8//z//P/8//y//T/9P/0//T/9v/2//b/9f/0//P/9f/0
//P/8//0//T/9P/1//b/9v/0//T/9P/0//b/+P/4//j/9v/2//X/9f/5//n/+f/5//f/
+P/4//j/9v/2//n//f/6//r/+v/6//r/+v/6//r/+v/9//7///8AAP//AQABAAIABgAH
AAcACAAKAAkABwAFAAcABwAIAAgACAAIAAcABwAFAAIAAgAEAAYABgAFAAQAAgACAAIA
AAAAAP///f/7//v/+//7//n/9v/1//P/8f/v/+//7//u//D/8f/x//H/8P/v/+3/7P/t
/+//8P/w/+//7v/t/+z/7v/t/+//8P/3//7/BAALABcAJwA7AFUAcQCGAJIAjAB2AFcA
OgAWAOT/rf92/0L/D//i/sb+xv7T/uD+9P4T/zH/TP9i/3v/kf+j/7H/wv/M/8//0f/X
/9n/2f/b/9z/3P/e/93/3P/d/9//4v/j/+H/4//j/+P/4//k/+X/5f/l/+X/5f/m/+X/
5P/j/+P/5f/n/+j/6f/r/+v/6//s/+v/6v/q/+r/7v/v//L/8//w//D/8P/x//L/8f/x
//L/9f/1//b/+P/4//f/9//3//v//f///wEA/v////////8BAAQACAAMAAsACwANAA0A
DgAOABAAEQARABMAEwAXABcAFwAYABgAGQAbABwAHQAbABsAGgAaABsAGwAaABgAGAAX
ABYAFgAUABEAEAAOAA8ADAAKAAkACgAIAAcABQACAAEA/v/6//v/+v/7//r/9v/0//L/
7v/v/+//7//v/+//7//v/+//7v/t/+v/6P/o/+n/6v/r/+v/6//r/+r/7P/s/+z/7P/p
/+j/5//l/+b/5//r/+z/6v/r/+3/7v/r/+v/6//q/+v/7P/t/+7/7P/u/+7/7v/v//D/
8P/x//H/8f/x//H/8f/y//L/8v/z//b/+P/5//L/9P/2//T/9P/0//T/9f/2//f/+P/4
//j/+P/4//r//f/+/wAAAQABAAAAAAABAAEAAAD//wAAAQADAAQABAAEAAMAAwADAAAA
AAACAAIAAgABAAAAAAAAAAAA/v/+//3/+//5//f/9//3//X/9v/1//P/8f/t/+3/7f/s
/+7/7//v/+//7//v/+7/7v/s/+3/7f/s/+3/7v/v//D/8v/v/+//9P/3//7/CAATAB0A
KQA5AE0AaQB8AIIAfgBsAFEAOAAaAO7/uf+C/0z/Gf/w/t7+4P7n/vD++v4N/yf/Qv9Y
/3X/j/+j/7P/wP/I/8//0//X/9f/1//Z/9r/3v/i/+P/5P/i/+P/5f/l/+P/5f/l/+X/
5//o/+n/6f/r/+v/6//s/+z/7P/s/+3/7v/v/+//7//v/+//7//w//L/8v/z//T/9f/1
//f/9//2//b/9v/3//f/9//4//r//f/9//7/AAABAAEAAgADAAQABQAGAAcACgANAA8A
EQAPABAAEgAUABQAFQAYABkAHAAcAB4AHwAhACMAIwAnACcAJwAoACgAKAApACkAKQAp
ACkAKAAoACcAJwAmACQAIwAjACMAJAAkACEAIAAeABsAGAAWABUAFQAUABQAEwARABEA
DwAMAAoACAAIAAYABwAIAAkACAAHAAUAAwABAAEAAQABAAEAAQABAAAA/v/9//3//f/9
//3//f/9//z//P/8//z//P/+//7//v/9//////8CAAIAAQABAAIAAgAAAAEAAgACAAMA
BAAFAAYABgAIAAgACAAIAAgABwAHAAcABwAHAAcABwAIAAgACAAGAAgACQAJAA4ADAAJ
AAoADAAMAAwADAAOAA4ADgAOAA0ADgAPABAAEwAVABUAFgAXABcAFgAWABoAGwAbABsA
GwAbABwAHAAdAB4AHgAfABwAGAAXABgAGwAcABwAHAAaABoAGgAYABgAFwAVABMAEwAT
ABMAEQAPAA0ACgAHAAgACQAKAAoACAAJAAkACQALAAsACgAKAAgACQAJAAgABgAGAAYA
BgAKAA0ADQAUACEAKgAyADsATQBjAHsAlwCzAL4AuACkAIoAbwBQACYA9v/B/4r/Uv8f
/wD//P4E/wv/Gv80/1H/af9+/5b/r//B/8//3//o/+r/7//1//v/+//7//3//v/+/wAA
///+////AQAEAAUAAwAFAAUABQADAAQABQAFAAgACQAKAAwACwAKAAkACQAMAA0ADQAN
AA0ADQANAA4ADgAOAA8AEAATABMAFQAVABQAFAAUABUAGQAZABoAHAAcABsAGwAcAB8A
HwAgACEAJAAlACYAJwAmACkAKwAtAC0ALgAwADIANAA1ADgAOQA8ADwAPgA/AD8AQQBB
AEUAQwBDAEQARABHAEkASgBLAEcARQBCAEAAQwBDAEIAQABAAD8APgA+AD4AOwA6ADgA
OQA2ADQAMwAvACwAKgAnACYAJwAmACQAJAAiACIAIAAdABwAGwAYABgAFwAWABUAFQAV
ABUAFQATABMAEgAQAA8ADwAPAA8ADQANAA0ADAAOAA4ADgAOAA4ADgAOAA0ADwAPABIA
EgARABEAEgASABEAEQARABAAEgASABIAEgASABQAFAAUABUAFgAWABcAFgAVABQAEwAT
ABQAFAAUABIAFAAVABUAFgAYABcAFgAVABQAFgAWABYAFgAXABgAGQAaAB0AHwAfACAA
IAAhACEAIgAlACUAJAAjACMAIwAkACQAJgAmACUAJQAjACAAIAAiACIAIgAhACAAIAAg
ACAAHgAgAB8AHQAbABgAFwAWABMAFAATABEADwAPAA8ADwAOAAwACwAJAAcACQALAAwA
DgAMAA0ADQAMAAwADAAMAAwADgAPAA8AFAAbACIALgA7AEkAXQB5AJsAuwDOAMwAuACc
AIEAYgAyAPr/vf+I/1D/E//u/vD+Av8P/yT/PP9R/2f/gP+W/6v/u//N/93/7P/w/+//
8f/z//X/9f/3//j/+//+//7//v/8//3///////3/////////AQACAAMAAwABAAEAAQAC
AAMABAAFAAcABQAFAAQAAwAEAAUABgAIAAgACAAJAAoACgAJAAoACQAJAAoACwANAA0A
DQAOABAAEQARABIAFAAVABUAFgAXABYAFwAYABkAHQAhACQAJwAmACYAJwAoACgAKQAs
AC0ALwAwADMANQA1ADcANwA7ADsAOwA8ADwAPgA/AD8APwA/AD8APgA+AD8APwA+ADwA
OAA3ADYANgA4ADUANAAyAC8ALAAqACkAKgAoACcAJQAjACMAIQAeAB0AGgAZABYAFwAW
ABUAEgARAA8ADQALAAkACQAJAAkACgALAAsACgAJAAkACQAJAAcABwAHAAYABgAGAAYA
BgAGAAYABgAFAAcABwAKAAoABgAFAAUABAAGAAcACAAIAAYABgAGAAYABgAIAAgACAAJ
AAoACgALAAwACwAKAAkACQAKAAoACgAKAAwADQANAAwADgANAA4ADAAMAAwADAAMAAwA
DAAMAA4AEAASABQAEwAVABUAFgAYABkAGQAaAB8AHwAeAB0AGwAbABwAHAAaABoAGQAZ
ABkAFgAWABgAGAAYABcAFgAYABgAGAAWABYAFQATABEADwAPAA8ADQAMAAsACQAHAAUA
BQAFAAQABAAFAAUABQADAAMAAgACAAMABQAGAAYAAwACAAEAAAACAAUABwAMABEAGAAi
AC0AOQBLAGEAewCdALgAwgC0AJQAcwBWACwA9v+7/4b/Uv8b/+7+4P7o/vX+Cv8k/zv/
Vf9w/4j/n/+z/8H/zf/Y/+D/5f/l/+v/6//r/+3/7v/v//L/8v/y//P/9f/4//n/+f/7
//v/+//6//r/+v/5//f/9//3//j/+f/6//v//f/+//////////3//f/9//7//v/+////
AAABAAEAAwADAAIAAgACAAMABQAFAAYACAAHAAcACAAKAAsACwAMAA0ADwARABMAFQAV
ABcAGAAZABkAGgAcAB4AHgAfACIAIwAmACYAKAApAC0ALwAvADMAMgAxADEAMAAxADMA
NAA1ADMAMwAyADIAMwAzADIAMAAvAC8ALwAwAC8AKwApACYAJgAkACMAIwAhAB4AHAAZ
ABcAFwAVABIAEgAQABAADgALAAoACQAGAAkACQAJAAkABgAFAAQAAwADAAMAAgAAAAAA
AQACAAMAAgABAAAA/v8AAAAAAAAAAP///v/9//v//f/9/wAAAAD+////AQACAP//////
//7/AAAAAAAAAAD+/wAAAAAAAAIAAgABAAEABQAFAAUABQADAAQABAAEAAQABAAFAAUA
BgAEAAQABAAEAAYABgAGAAYACQAKAAsADAALAA0ADQAOAA4ADwAPABAAEwATABIAEQAU
ABUAFwAYABcAFgAUABMADwAMAAwADgASABIAEQAQAA8ADgANAAoADQANAAwACwAHAAcA
BwAFAAIAAQD///3//f/9//3//P/6//v/+//7//3//f/8//z//P/9//3//P/7//r/+f/4
//z//f/9/wAABQAKABQAHwAtAD8AUwBvAIsAngCkAJYAeABbAEIAGgDo/7H/eP9A/wn/
3v7O/tj+5/78/hr/M/9J/2T/fP+P/6P/t//J/9b/3P/f/+P/5f/l/+X/5//o/+f/6v/q
/+r/7P/t/+//7//u/+//7v/t//D/8v/0//X/8//z//P/9P/0//T/9P/1//b/9//3//f/
9f/1//X/9v/3//j/+v/8//z/+//8//v//P/8//z//f//////AAACAAEAAQACAAQABwAH
AAgACQAJAAkACQAJAAsADwASABUAEwAUABYAGAAYABkAHAAdACAAIAAiACMAIwAlACUA
KQApACkAKgAqACwALQAtAC0AKwArACoAKgAtAC0ALAAqACYAJQAkACQAJgAjACIAIAAf
ABwAGgAZABcAFAASAA8AEAARABAADgANAAoACQAGAAcABgAFAAIAAAD///7//f/7//v/
+//7//3//f/8//r/9//3//f/9//3//f/9//2//j/+P/4//j/9v/2//b/9f/3//f/+v/6
//f/9//4//j/+P/5//r/+v/6//r/+v/6//j/+v/6//r//P/8//v/+//9//3//f/9//3/
/v/+//7/AAD+///////6//v//P/9//7///8AAAEAAgAAAAAAAAAAAAIABQAGAAgACAAJ
AAkACgALAAsACgAJAAoACwANAA4ADAAMAAsACwALAAgACAAKAAsACgAIAAYACAAIAAgA
BgAIAAcABQADAP7//f/8//n/+P/3//X/8//y//P/9P/0//P/8//y//H/8//z//L/8v/x
//H/8P/u//D/8P/w//D/8P/z//P/9P/5/wIADAAZAB8AKwA/AFMAawCGAJQAkAB6AFsA
QAAeAO7/tf+A/0j/E//q/tD+zP7V/uT++P4R/yn/PP9W/3P/j/+n/7n/wv/M/9H/0//V
/9f/1//Z/9r/3P/g/+H/4v/h/+H/4v/h/+P/5f/l/+X/5//o/+n/6f/n/+f/5//o/+r/
6v/q/+v/6v/r/+v/6//t/+3/7f/u/+7/7v/v//D/7//v//H/8f/y//L/8v/z//P/8//0
//b/+v/7//3/AAAAAP//////////////////AQAFAAgACwAJAAoADAAOABAAEQAUABUA
FgAWABgAGQAZABsAGwAfACEAIQAiACIAIQAhACAAHwAgACEAIQAiACEAIQAgAB4AHgAd
ABwAHAAeABsAGgAYABcAFAASABEAEgAQAA8ADQAJAAkABwAEAAYABAAEAAIAAQAAAP//
/P/6//n/+P/3//b/9//4//n/+f/5//j/9v/0//P/8v/x//L/8//0//T/8v/y//L/8v/y
//L/8v/x//H/8f/0//T/8//z//T/9P/y//P/9P/0//X/9v/3//j/+P/6//r/+v/6//r/
+f/5//n/+f/5//n/+v/8//3//v/9//7//v/9//7//v8AAP///v/9//z//v8AAAIABAAE
AAQABAAEAAMABQAFAAYACAAJAAkACgANAA0ADAALAAsACwAMAAwADQAOAA4ADwALAAgA
CAAKAA4ADgANAAwACQAIAAcABAAGAAUAAwABAAAAAQACAAEA/v/9//v/+f/5//n/+f/4
//b/9//3//f/+f/5//j/+P/4//n/+f/4//r/+v/6//r/9v/3//3/AAAJABQAGgAlADUA
RwBbAHcAjwCeAJgAgABiAEkALAAEANT/n/9q/zb/C//u/ub+8P79/gT/GP81/0//Zv+A
/5v/rf+7/8v/2P/c/+P/6//r/+r/6f/q/+r/7f/w//D/8P/v/+//8P/v//H/8//z//P/
8//0//X/9f/3//f/9//4//b/9v/2//f/+f/7//z//f/9//3//f/+//3//P/8//z///8B
AAUABwAFAAQAAwADAAUABQAGAAgACwALAAwADgANAA0ADgAPABEAEwAVABcAFgAZABsA
HQAgACIAJQAoACkAKQArACsAKgAqACwALQAwADMANAA5ADgANwA3ADYANgA3ADcANwA4
ADkAOQA6ADkAOQA4ADYANgA1ADQANAAxAC0AKwAoACkAJgAkACMAJAAiACEAHwAfAB8A
HQAaABkAFgAVABIAEgASABIAEAAQAA8ADgANAAsACwALAAsADQANAAwACgAJAAkACQAJ
AAgABwAGAAQABQAGAAcACAAIAAgACAAHAAkACQAMAAwACQAJAAoACgALAA0ADwAQABAA
EAAQABAADwAQAA8ADgAQABAADwAPABMAEwATABMAEQASABIAEgAUABQAEwATABQAFwAY
ABkAGgAYABgAGAAYABcAGAAZABoAGQAbABsAHAAhACMAJAAmACgAJwAlACMAJQAlACYA
JgAkACQAIwAjACIAIAAhACQAJgAmACUAJAAjACIAIQAeAB8AHwAeAB0AGwAbABsAGQAW
ABUAEwARAA8ADwAPAA4ADgAPAA8ADwAPAA8ADgAOAA4ADwAPAA4ADAAMAAwADAAQABMA
FwAaACEAKgA2AEEATQBlAIEAnQC1AMQAvgCqAI4AcQBSACYA9P/B/4r/UP8b//7+/v4I
/w//Gv8y/1P/a/98/5T/q/+9/8v/2//o//D/9f/1//X/9//3//n/+v/5//z//P/8//z/
/f////////8BAAEAAQADAAQABQAFAAMAAwADAAQABAAEAAQABQAGAAcABwAHAAYABQAE
AAQABgAIAAsADgANAAsACwAJAAsADAANAA8ADwAPABAAEgASABEAEQASABYAFwAZABsA
HAAdAB4AHwAgACMAJQAnACUAJgAoACoALAAtADAAMQA0ADQANgA3ADcAOQA5AD0APQA9
AD4APgBAAEEAQQBBAD8APwA+AD4APQA9ADwAOgA4ADcANgA2ADgANQA0ADIALwAsACoA
KQAmACQAIwAhAB8AHwAdABoAGAAWABYAFAAVABQAEwAQABAADwAOAA0ACwALAAsACwAJ
AAkACAAGAAMAAwADAAMABgAHAAgACAAHAAYABQAEAAIAAgACAAEAAgADAAcACAADAAMA
BAAEAAIAAwAEAAQABgAGAAYABgAGAAgACAAIAAoACgAJAAkACQAJAAkACQAJAAoACgAK
AAkACgAKAAkACAAIAAkACgALAAwADAAMAAwADAALAAwADQAOABEAEwATABQAFAAVABUA
FgAZABkAGAAXABcAFwAYABgAFgAWABUAFQAUABIAEwAWABUAFAASABAAEQASABMAEgAQ
AA8ADQALAAcABwAHAAUABAADAAEA///////////+//7///////////////7//v/+////
///+//z//P/8//z/+v/9/wMACgATABwAKAA5AEsAYQB9AJ0AtwDEALwAogCEAGkAQgAO
ANT/m/9m/yz/9/7k/vD+/v4N/yL/Ov9P/2P/ev+U/6v/u//J/9P/2v/e/+H/5f/n/+f/
5//p/+r/6//u/+7/7v/s/+3/7//v//H/8//z//P/8f/y//P/8//1//X/9f/2//T/9P/0
//X/9P/1//X/9f/1//X/9f/2//j/+P/5//r/+v/5//r/+f/5//r/+//9//z/+//7//z/
/v///wEABAADAAMABAAFAAYABwAIAAkADAAPABEAEwATABQAFgAYABwAHQAgACEAIgAi
ACQAJQAnACkAKQAtAC8ALwAwADAALgAvAC8ALwAxADEAMAAwADAALwAtACoAKgApACgA
KAAoACUAJAAiACEAHgAcABsAGgAYABcAFQASABEADgAKAAwACgAKAAgABwAGAAUAAgAA
AP///v/9//z//f/+/////f/9//z/+v/3//f/9//3//n/+f/5//j/9v/2//b/9v/2//b/
9v/1//T/8//1//T/9P/1//f/+P/2//f/+P/4//f/9v/1//T/9v/4//j/+P/4//j/9//3
//n/+f/5//n/9//4//j/+P/2//j/+//6//z//P/8//z//v/+//7//v/9//7///8AAAIA
BQAGAAgACAAJAAkACgANAA0ADAALAAsACwAMAAwADAAMAAsACwAHAAQABAAGAAYABgAF
AAQABwAIAAkACAAFAAMAAAD9//3//f/9//v/+v/5//f/9f/z//P/8//y//T/9f/1//X/
8//z//L/8v/y//P/8//y//L/8v/y//L/8P/z//n//v8FAAoAFgAlADcATQBrAIkAoQCy
ALIAmAB2AFkAMgD8/8D/i/9Y/yL/6/7U/tz+7P79/hj/MP9F/1v/cv+I/53/rf+9/8v/
1P/U/9f/2f/d/9//3//h/+L/4f/k/+T/5P/m/+f/6f/p/+n/6//r/+v/6v/q/+r/6f/r
/+v/6//s/+z/7P/s/+3/8P/x//H/8f/v/+//7//w//D/8P/x//L/8//z//X/9f/0//T/
9P/1//f/9//4//r/+//7//z//v/9//3//v///wMABQAHAAkACQALAAwADQAPABAAEgAU
ABgAGQAcAB0AHgAeACAAIQAhACMAIwAnACkAKQAqACoAKgArACsAKwArACsAKgAqACsA
KwAqACgAJwAnACcAKAAmACEAHgAaABsAGAAWABUAFAASABEADwALAAsACQAGAAgABgAG
AAQAAQAAAP///P/+//3//P/7//n/+f/5//n/9//3//b/9P/1//X/9f/1//P/8//z//L/
9P/0//T/9P/0//T/9P/z//D/7//x//D/7//v//D/8P/w//H/8v/y//L/8v/y//L/8v/0
//T/9P/0//T/8//z//f/9//3//f/9f/2//b/9v/2//r/+f/6//r/+v/6//r/+P/4//j/
+P/6//z//v8AAP//AQABAAIABQAHAAgACgALAAsACgAJAAcABwAIAAgACAAIAAcABwAF
AAIAAgAEAAYABgAFAAQABgAGAAYABAACAAEA///9//3//f/9//v/+v/5//f/9f/z//P/
8//y//L/8//z//P/8v/x/+//7v/v//H/8v/y//D/8P/w//D/8P/x//P/9v/9/wYAEAAZ
ACcAOQBRAHEAjwCiAKYAlAB2AFUANgAGAND/mf9k/y7/+f7Q/sz+1v7l/vz+Gv8x/0f/
Yv96/5H/o/+x/7//yv/O/9P/1//b/9v/2//d/97/3f/g/+D/4P/h/+P/5v/n/+X/5//n
/+f/5f/m/+f/5//n/+f/5//o/+b/5v/m/+f/6v/r/+v/6//r/+v/6//s/+r/6v/r/+z/
7f/t/+//7//u/+7/7v/v//P/8//0//b/9v/1//X/9v/5//n/+v/7//z//f/+/////v8B
AAMABQAHAAgACgAMABAAEQAUABUAFQAUABUAFQAYABsAHAAhACAAHwAfAB4AHwAhACIA
IwAhACEAIAAgACEAIQAgAB4AHQAdAB0AHgAcABkAGAAWABUAEgAQAA8ACwAIAAYAAwAE
AAUABAACAAEA/v/9//r/9//2//X/8v/1//X/9f/1//H/8f/x//H/8f/x//D/7v/v/+//
7//v/+//7//v/+7/8P/w//D/8P/v/+7/7f/r/+3/7f/w//D/6//r/+z/7P/q/+v/7P/s
/+3/7v/v//D/7//w/+//7v/w//D/7//v//P/8//z//P/8//0//T/9P/0//j/+P/3//b/
9f/0//X/9v/3//j/+//8//3//v/9//////8AAAMABQAGAAgACAAHAAUAAwAFAAUABgAG
AAgACAAHAAcABQACAAIABAAIAAgABwAGAAQABAAEAAIAAQD///z/+f/6//v//P/7//r/
+f/3//X/8f/x//H/8P/w//H/8f/x//D/7//t/+z/7f/v//D/8P/w//D/8P/w//b/9//5
//7/BQAOABgAIQArAD0AVQBrAH8AjACKAHQAVgA/ACIA+P/I/5X/ZP80/wH/4v7e/uj+
8f78/g7/Kf9H/2L/ev+R/6X/uf/H/87/1P/b/+H/4//i/+H/4v/i/+L/5P/j/+L/4//l
/+j/6f/p/+v/6//r/+v/7P/t/+3/7v/v//D/8v/v/+7/7f/t//H/8//0//X/9P/z//L/
8v/z//T/9v/4//n/+f/7//v/+P/4//j/+f/9//3//v8AAAMAAwAEAAYACQAJAAoACwAL
AAsACwALAA4AEQATABUAFQAWABgAGgAaABsAHgAfACEAIgAlACcAKQArACsALwAuAC0A
LQAsAC4AMQAzADUAMgAxAC8ALgAxADEAMAAuACwAKwAqACoAKAAlACQAIgAiACAAHwAf
AB0AGgAYABUAFQAVABMAEAASABAAEAAOAAwACgAIAAQABwAHAAcABwACAAEAAAD//wEA
AQAAAP7//v///wAAAQD////////+/wAAAAAAAAAAAAAAAAAA////////AgACAP////8A
AAAAAAABAAIAAgACAAIAAgACAAMABgAHAAgABgAGAAUABQAHAAcABwAHAAUABgAGAAYA
CgAOAA4ADAAMAAwADAAMAAwADAAMAA0ADgAPABAADwARABEAEgAVABcAGAAaABsAGwAa
ABkAFwAXABgAGAAZABoAGgAbABcAFAAUABYAGAAYABcAFgAWABYAFgAUABYAFQATABEA
DwAPAA8ADQAMAAsACQAHAAcABwAHAAYABQAFAAQAAwAFAAUABAAEAAYABwAHAAYABgAG
AAYABgAGAAcACQAOABUAHgAqADcARwBdAHUAjwCpALoAugCmAIgAawBMACYA+v/F/47/
Vv8d//z++P4C/wn/Gv8y/0n/Xf92/4z/o/+3/8n/1//i/+j/6//v//H/8//z//X/9v/3
//r/+v/6//r/+//9//3/+//9//3//f/+/wAAAgADAAIAAQAAAAAAAQACAAMABQAGAAcA
BwAHAAUABQAFAAYABwAIAAoADAAMAAsADAALAAsADAANAA8ADwAPABAAEgATABMAFAAW
ABcAFwAYABkAHAAdAB4AHwAeACEAIwAlACYAKAArAC4ALwAvADEAMQAzADQANwA5ADkA
OwA7AD8APwA/AEAAQABCAEMAQwBDAEIAQQA/AD4AQQBBAEAAPgA+AD0APAA8ADoANQAy
AC4AMAAuAC0ALQArACgAJgAjACEAIQAfABwAGgAYABgAFgAXABYAFQASABIAEQAQAA8A
CwALAAsACwALAAsACgAIAAcABwAHAAcABwAHAAcABgAEAAQABAAEAAQABAAEAAMAAwAD
AAYABgADAAMABAAEAAQABQAGAAYACAAIAAgACAAIAAoACgAKAAoACgAJAAkACgAJAAgA
BwAIAAoACwAMAAoADAANAA0ACgAKAAkACQALAAwADwAQAA8ADwAPABAAEgATABQAFQAX
ABgAGQAZABkAGgAaABkAGgAcAB0AHgAeAB0AGwAZABgAFwAWABYAFwAXABgAGAAXABYA
FQAVABUAFQAUABIADgAMAAsACgAIAAgACAAGAAQABAAEAAQAAwACAAEAAAAAAAAAAAAA
AAIAAgACAAIAAAAAAAAAAAABAAIAAwAEAAoAEAAWABwALwBAAFEAYgB7AJIAqQDAALcA
sACpAA==
         </WaveFormData>
      </LeadData>
      <LeadData>
         <LeadByteCountTotal>10000</LeadByteCountTotal>
         <LeadTimeOffset>0</LeadTimeOffset>
         <LeadSampleCountTotal>5000</LeadSampleCountTotal>
         <LeadAmplitudeUnitsPerBit>4.88</LeadAmplitudeUnitsPerBit>
         <LeadAmplitudeUnits>��V</LeadAmplitudeUnits>
         <LeadHighLimit>2147483647</LeadHighLimit>
         <LeadLowLimit>268435456</LeadLowLimit>
         <LeadID>V5</LeadID>
         <LeadOffsetFirstSample>0</LeadOffsetFirstSample>
         <FirstSampleBaseline>0</FirstSampleBaseline>
         <LeadSampleSize>2</LeadSampleSize>
         <LeadOff>FALSE</LeadOff>
         <BaselineSway>FALSE</BaselineSway>
         <ExcessiveACNoise>FALSE</ExcessiveACNoise>
         <MuscleNoise>FALSE</MuscleNoise>
         <LeadDataCRC32>2461200594</LeadDataCRC32>
         <WaveFormData>
dv92/3b/dv+E/5L/oP+u/7b/vv/G/87/0f/S/9P/1P/W/9b/1v/W/9n/2v/b/9z/3P/c
/9z/3P/e/97/3v/e/97/3v/e/97/4P/g/+D/4P/h/+L/4//k/+L/4v/i/+L/4//k/+X/
5v/o/+j/6P/o/+r/6v/q/+r/7P/s/+z/7P/u/+7/7v/u/+//8P/x//L/8//0//X/9v/3
//j/+f/6//z//v8AAAIABQAGAAcACAAJAAoACwAMAA4AEAASABQAFgAWABYAFgAXABgA
GQAaABwAHAAcABwAGgAaABoAGgAYABgAGAAYABYAFgAWABYAFAASABAADgAMAAoACAAG
AAMAAgABAAAA/v/+//7//v/7//r/+f/4//X/9P/z//L/8P/w//D/8P/u/+7/7v/u/+z/
7P/s/+z/7P/s/+z/7P/r/+r/6f/o/+r/6v/q/+r/6v/q/+r/6v/o/+j/6P/o/+n/6v/r
/+z/6v/q/+r/6v/r/+z/7f/u/+7/7v/u/+7/7v/u/+7/7v/w//D/8P/w/+7/7v/u/+7/
7v/u/+7/7v/w//H/8v/y//T/9P/2//f/9v/3//f/+P/4//v//P/8//3/////////AQAB
AAEAAQD//////////wAA/v/9//3//f/////////8//z//P/8//z//P/8//r/9v/0//L/
8P/w/+//7v/r/+v/6//q/+n/5//n/+j/6P/n/+f/5//n/+T/5P/m/+b/5f/m/+f/6P/q
/+j/5//n/+z/8f/z//f//f8HABIAIgA0AEsAWgBjAF0ARwAxAB0A9v/B/5j/dv9S/zT/
G/8O/xP/G/8h/zD/RP9W/2b/e/+R/6D/rf+8/8b/y//N/8//0//S/9L/0//U/9f/2f/a
/9r/2f/a/9r/2f/a/9v/3f/f/97/3f/d/9z/3v/f/+D/4v/k/+T/5P/m/+X/5P/j/+L/
4//j/+P/4//i/+P/4//k/+b/5v/o/+j/5v/m/+b/5//n/+n/6v/r/+r/6v/q/+z/7//w
//H/8v/x//L/8//0//X/9v/4//n/+//8//7/AAAAAAIABQAFAAYACQAJAAsADAAOABAA
EAAPAA8AEQARABMAEwATABMAEwATABMAEwARABEAEQARABAAEAAOAA4ADgANAA0ADAAJ
AAgAAwD//////v/+//7//v/8//n/+P/0//T/8//y//L/8P/u/+v/6//r/+r/6v/o/+f/
5//n/+f/5//l/+X/5f/k/+T/5P/k/+T/4//j/+T/5f/l/+P/5f/m/+b/5P/h/+H/5P/k
/+L/4v/j/+T/5P/l/+b/5v/k/+T/5P/k/+j/6P/n/+b/5v/m/+b/5//r/+v/6//s/+v/
6v/p/+j/5//n/+r/7v/s/+z/7P/s/+z/6//s/+z/7P/u//D/8f/y//P/8//0//T/9//4
//j/+f/5//n/+f/5//n/+f/5//n/+//7//v/+v/2//X/9f/3//n/+f/5//j/9v/2//b/
9P/2//b/9P/y//L/8P/u/+7/6//q/+f/5f/l/+T/4//j/+X/5v/m/+X/4//j/+P/4v/k
/+b/5v/k/+L/4v/i/+L/5v/l/+X/6P/t//H/8//3/wEADAAeADIASQBYAF8AXwBRADkA
IwAEANX/pv9+/1z/Pv8h/w7/C/8X/x//LP9C/1j/av97/43/nv+t/7r/xv/N/8//0f/X
/9j/2P/Z/9r/2//d/97/3v/g/+L/4//j/+P/4//k/+X/5f/l/+b/5v/p/+n/6f/q/+n/
6P/n/+j/6f/q/+v/7P/u/+//8P/x/+//7//u/+7/8f/y//X/9v/0//T/9P/1//P/9f/2
//f/+f/6//v//v/9//7///8AAAQABgAIAAoACQAIAAgABwALAA4AEgAWABYAGAAbABsA
GgAdAB0AHwAgACIAJAAkACcAJwApACkALgAvADAAMQAvAC8ALwAvADEAMQAxADEAMgAy
ADAAMAAvAC0ALAAqACoAKgAmACMAIwAiACIAIgAeABwAGQAYABgAGAAXABYAFAASABAA
DQAOAA8ADwAQABAADwAPAA8ADwAPAA0ADQAPAA4ADgAOABAAEAAPAA8AEAARABEADwAN
AA4ADgAMAAsADQASABQAFAAUABUAFgAUABUAFgAWABcAGAAZABoAGgAaABkAGAAbABwA
HQAfACEAIQAhACIAIgAiACIAIgAkACUAJwAoACMAJwAoACYAJgAmACYAKAAqACsALAAs
AC4ALwAwADIAMwA1ADYANwA4ADgAOQA9AD0APQA9AD0APQA9AD0APgA/AEAAQABAAD8A
PwBBAEMAQwBDAEIAQgBCAEIAQABAAEAAPgA8ADsAOgA5ADoAOgA6ADgANwA1ADQAMwAz
ADUANgA2ADUANQA1ADUANAA0ADYANgA0ADUANgA3ADgAPAA7ADsAPgA/AEEASQBRAFcA
YgBuAH4AlQCoAK0AqwCdAIcAcwBWACsA/P/U/7D/kv95/2r/a/9x/3X/fv+O/6L/tP/H
/9//8v8BAAwAFgAfACMAJwArACoAKgArACwALwAxADIAMgAyADQANQA1ADMAMwA0ADUA
NwA3ADgAOAA5ADkAOQA6ADoAOgA6ADwAPAA8ADwAPAA7ADsAOwA7AD4APwA/AEAAQABA
AEIAQgBCAEIAQgBDAEEAQwBEAEUARgBGAEYASABJAEoASwBMAEsATABNAE4AUQBSAFQA
VQBWAFYAVwBYAFYAWABbAFsAWgBdAF0AXwBgAGIAZABkAGUAZQBnAGcAZwBnAGcAZwBn
AGcAZwBnAGcAZwBnAGcAZABkAGIAYgBiAGEAYQBgAFwAXABYAFUAVgBUAFMAUgBOAEwA
SQBIAEQARABDAEIARABCAEAAPQA7ADsAOgA6ADgANwA3ADcANQA1ADMAMwAzADIAMgAy
ADAAMAAvAC8ALwAvAC4AKwAtAC4ALgAsACsAKwAuAC4ALAAsAC0ALgAtAC0ALQAsAC4A
LgAuAC4ALgAuAC0ALAAsACwALAAtAC4ALQAsACwAKgAqACoAKgApACkAKgAqACsAKQAn
ACgAKAAoACgAKAApACoAKgAqACcAKAAoACgAKQApACoAKgArACwALAAtAC0ALQAtAC0A
LQAtAC0ALQAtAC0ALQAsACkAJwAmACcAKwArACsAKgAoACgAKAAmACQAJAAiACAAGwAY
ABUAFAARAA4ACQAFAAcABgAFAAUAAwAEAAQAAwADAAMAAwACAAEAAgABAP7//P/8//z/
/P/+/wEA//8EAA0AEwAXAB8ALQA8AE4AZAB5AIYAgwBzAF8ASwAtAAAA1/+w/4z/av9M
/zn/NP83/z3/R/9a/27/fv+O/6H/s//A/8v/1v/e/9//4f/n/+3/7P/s/+3/7v/t/+//
8P/w//D/8v/z//P/8//z//T/9f/z//P/9P/0//f/9//3//j/+P/4//j/+v/7//z//f/+
//3//f/9//3/AAABAAEAAgAEAAQABgAGAAYABgAGAAcACAALAA0ADwAOAA4ADgAQABMA
FAAVABYAFwAYABkAGgAcAB4AIQAjACMAJAAmACgAKgAsAC8ALwAxADUANgA5ADgAOgA8
ADwAPQA9AD8APwBCAEMARABFAEQAQwBCAEEAQQBBAEEAQQBCAEIAQABAAD8APQA8ADoA
OgA6ADYAMwAwAC4ALQAsACsAKgAoACgAJgAmACUAJAAiACAAHgAbABsAGwAaABoAGAAX
ABcAFwAXABcAFQAVABUAFAAUABQAEgASABEAEQASABMAEwARABIAFAAVABQAEwATABYA
FgAUABQAFQAWABUAFQAVABQAFgAWABYAFgAaABoAGQAYABoAGgAaABsAHAAbABoAGgAa
ABoAGgAaABsAGwAcABwAHQAeAB0AHAAbABoAHQAeAB4AHgAeACAAIQAiACUAJQAmACYA
JwAoACgAKQAtAC0ALQAtAC0ALQAtAC0ALQAtAC0ALAAqACkAKQArAC0ALQAtACwAKgAq
ACoAKAApACoAKQAoACQAIgAgACAAIQAgAB0AGwAdABwAGwAbABgAGAAXABUAGAAZABoA
GgAZABoAGQAWABYAFgAWABYAGAAXABcAGgAfACUAKwAzAD0ATABiAHwAlQCiAKMAlwCD
AG8AUwAmAPP/yP+m/4T/YP9F/0b/Uf9Z/2f/eP+E/5L/pP+1/8X/0v/f/+7/+P/7//n/
+//9//7//v///wAAAQADAAQABAACAAQABQAFAAcABwAIAAkABwAHAAgACAAHAAcABwAI
AAkACgALAA4ADQAMAAsACgANAA0ADQANAA4ADwAPABAADwAOAA8ADgAOAA4ADgAPAA8A
EQASABMAFAAUABQAFgAVABYAFwAYABYAFgAWABYAGAAaAB0AHwAfACAAIgAkACIAJAAn
ACcAKAArACsALQAsAC4AMAAwADEAMQAzADMAMwAzADMAMwA1ADUANQA1ADMAMwAzADMA
MQAwAC0ALAAtACsAKgAoACQAJAAgAB0AHAAaABkAGAAWABQAEQAQAAwADAALAAoADAAK
AAgABQADAAMAAgACAP7//f/9//3//v////7////9//z//P/8//7//v/9//3//P/9//3/
+//7//z//P/6//j/+f/9//7/+v/6//v//P/6//v//P/8//r/+v/6//r/+v/6//n/+P/7
//z//f///////f/7//r/+v/6//r/+v/9//3//v/+//3////9//7//P/8//z//P/9//7/
/v/+/wAAAgADAAQABQAFAAYABgAHAAgACAAJAAwADQAOAA8ADQANAA0ADQALAAsACwAK
AAoACQAJAAsACwALAAsACgAKAAoACgAIAAgACAAGAAQAAgAAAP7//v/9//z/+f/3//f/
9v/1//X/9f/2//b/9f/z//P/8//y//P/9v/3//b/9f/0//P/8v/0//f/+f/8////AwAJ
ABEAGQAmADYASgBjAHgAgQB5AGMATQA3ABAA3f+w/4z/bv9K/y3/JP8n/y//P/9Q/17/
cP+E/5X/pf+2/8H/yv/S/9n/2//b/9//4P/g/+H/4v/l/+f/6P/o/+j/6v/r/+v/6//r
/+z/7f/s/+v/6//q/+v/6//r/+z/7v/u/+7/8P/y//L/8v/y//H/8f/x//H/8P/x//H/
8v/0//T/9v/2//T/9P/0//X/9f/3//j/+f/6//r/+v/8//v//P/9//7/AQACAAMABAAD
AAQABgAHAAkACgAMAA4ADAAOABEAEQAUABcAFwAZABoAHAAeAB4AHQAdAB8AHwAjACMA
IwAjACMAIwAjACMAIwAjACMAIwAkACQAIgAiAB8AHQAcABoAGgAaABYAEwASABAADwAO
AAwACgAHAAYABAAEAAMAAgACAAAA/v/7//3//f/8//z/+P/3//f/9//3//f/9f/1//f/
9v/2//b/9P/0//P/8//0//X/9f/z//L/8v/x/+7/7v/v//P/9P/0//T/9f/2//X/9f/1
//T/9P/0//T/9P/0//T/8//y//P/9P/1//f/+f/5//n/+v/6//r/+v/6//v/+f/6//r/
+v/6//r/+v/6//v//P/8//z//P/+////AAABAAEAAgACAAMABAAEAAUABwAHAAcABwAI
AAkACgALAAoACQAIAAYAAgABAAEAAwAGAAcACAAIAAYABgAGAAQABQAGAAUABAAAAP7/
/P/8//v/+v/3//X/9f/0//P/8//z//T/9P/z//P/8//z//L/8v/0//T/8v/y//L/8v/y
//T/8//z//b/+f/9/wMACwAVACAAMABGAFsAagBvAGkAUwA/ACsABADX/6z/hv9g/0D/
I/8Y/x3/Jf83/0z/XP9s/37/jf+d/67/vf/K/9T/1//b/93/3//e/97/3//g/+P/5f/m
/+b/5v/o/+n/6f/o/+f/5//n/+r/6//t/+7/7f/t/+3/7v/u/+7/7v/w//D/8P/w//D/
7//v/+//7//y//P/8//0//L/8v/0//T/9P/0//T/9f/1//f/+P/5//n/+P/3//j/+//8
//3//v/8//z//P/8//7/AAADAAUABgAGAAcACAAKAAwADwAPABAAEwATABUAFgAYABoA
GgAbABsAHQAdACEAIQAhACEAHwAfAB8AHwAhACEAIQAhAB4AHgAcABwAHQAbABoAGAAY
ABgAFAARAA4ADAALAAoACQAIAAYABgACAAIAAQAAAAAA/v/8//n/9//3//b/9v/2//X/
9f/1//X/9f/z//P/8f/w//D/8P/u/+7/7f/t//D/8f/x/+//7f/u/+7/7P/s/+3/8f/y
//D/8P/x//L/8v/z//T/9P/0//T/9P/0//T/9P/z//L/9P/0//T/9f/3//f/9//4//j/
+P/4//j/+//5//r//P/4//n/+v/7//z//f/+//7//v/9//7//v/+/wIAAwAFAAYABwAI
AAgACQALAAsACwALAAwADQAOAA8AEQARABEAEAAOAA0ADQAPABEAEQARABAAEAAQABAA
DgAPABAADwAOAAwACgAIAAgABwAGAAMAAQACAAIAAgADAAEAAgACAAEAAwADAAMAAgAA
AAIAAgAAAAEAAgADAAQABAAHAAcACAANABMAGwAjACkAMgBAAFIAZQB6AIUAgwB1AF8A
SwAsAP3/zP+k/4L/Yv9J/zj/M/83/0P/Uv9k/3T/hP+X/63/xP/Z/+b/7v/1//v//f//
/wAAAAABAAIABQAHAAgACAAGAAgACQAJAAoACwANAA8AEgATABUAFgAVABUAFQAWABgA
GAAYABoAGgAaABoAGgAdAB0AHQAdAB4AHwAfACAAIgAiACQAJAAmACYAJgAnACUAJwAo
ACkAKwAsAC0AMAAvADAAMQAyADEAMgAzADQAOAA6AD0APwA/AEAAQgBEAEYASABLAEsA
TABPAE8AUQBSAFQAVgBWAFgAWQBcAF0AXgBdAFwAWwBdAF0AXQBdAF0AXQBdAF0AXgBe
AFwAXABdAFsAWgBYAFgAWABUAFEAUgBQAE8ATgBMAEoARwBGAEQARABDAEIARABCAEAA
PQA7ADsAOgA6ADkAOQA6ADsAOQA5ADcANwA1ADQANAA0ADUANgA2ADcANwA3ADYAMwA1
ADYANgA0ADIAMwA3ADgANgA2ADcAOAA3ADcANwA2ADYANgA2ADYAOgA6ADkAOAA6ADoA
OgA7ADwAOwA6ADoAPAA8ADwAPAA7ADsAPAA8AD0APQA+AD0APAA7ADoAPAA+AD8AQAA+
AEAAQQBCAEEAQQBCAEIARQBGAEYARwBJAEkASQBJAEcARwBHAEcASQBJAEkASABEAEMA
QwBFAEcARwBHAEYARQBEAEMAQABAAEAAPgA8ADwAOgA4ADgANQA0ADEALwAvAC4ALQAt
ACwALAArACkAJwAnACcAJgAoACoAKgAoACgAKAAoACgAIgAjACcAKgAvADUAOQA/AE0A
WgBoAIAAlQCeAJ8AjQBzAF0AQQAWAOn/xv+i/4L/aP9V/07/Vf9f/2X/cP+E/5b/qP+7
/9H/3v/p//b/AAADAAcACwALAAsACgAKAAoACgALAAsACgAIAAoACwALAA0ADQAOAA8A
DgANAA0ADAAMAAsACgAKAAgACAAIAAoACgAKAAoACgALAAsACwALAAkACQAIAAgACQAK
AA0ADgAOAA4ADgAPAAwADQANAA0AEAAQABAAEgAQABAAEAAQABMAFAAVABYAFgAWABcA
FwAbABwAHgAgAB4AIAAjACMAIwAlACQAJQAmACgAKgAqACkAKQArACsALAArACoAKQAp
ACkAKQApACkAKQApACkAJgAmACQAJAAgAB0AGwAYABgAGAAUABEAEAAOAA0ADAAKAAgA
BQAEAP///v/8//r/+//6//n/9//2//X/8//y/+7/7f/t/+3/7f/t/+v/6//p/+j/6P/o
/+f/5v/k/+P/5P/l/+X/4//j/+T/5P/i/9//3//i/+L/3//e/97/3v/g/+H/4v/i/+D/
4P/g/+D/4f/g/97/3P/c/9z/3P/d/93/3f/d/97/3v/e/97/3v/f/9//3P/a/9z/3//g
/+H/4v/h/+L/4v/i/+D/4v/j/+T/5f/l/+b/5v/r/+z/7P/t/+3/7f/t/+3/7//v/+//
7//v/+//7//u/+7/7f/t/+//8//z//P/8v/x//D/7//s/+3/7v/t/+z/6v/o/+b/5v/l
/+T/4f/f/+H/4P/f/9//4f/i/+L/4f/h/+H/4f/g/+L/5P/k/+L/4v/i/+L/4v/m/+n/
7f/u//H/+f8FAAsAEwAmADwAUgBnAHQAcwBjAE0ANwAZAOz/wf+e/3r/WP86/yX/JP8r
/zP/O/9K/2L/dP+C/5P/pf+0/7//yv/U/93/3//f/9//4v/i/+P/5P/j/+X/5v/m/+b/
6P/p/+n/7P/t/+//8f/x//H/8v/y//H/8f/x//L/8v/y//L/9P/2//b/9v/2//X/9f/1
//X/+f/7//z//v/9//z//f/8////AAABAAMAAwAFAAYABwAHAAYABQAGAAgACgAMAA4A
EQASABMAFAAVABYAGAAZABkAGgAcAB4AHgAgACMAIwAmACkAKQArACwALgAwADAAMQAx
ADMAMwA3ADcANwA3ADUANQA1ADUANQA1ADUANQAyADIAMAAwADAALwAvAC4ALAAsACgA
JQAiACAAHwAeABwAGgAXABYAFAAUABMAEgAUABIAEAANAA0ADQAMAAwACgAJAAkACQAH
AAcABQAFAAQAAgABAAAAAwAEAAQABQAFAAUABAABAAEAAgACAAAAAAABAAUABgACAAIA
AwAEAAIAAwAEAAQABQAGAAcACAAKAAoACQAIAAoACgAKAAsACwALAAsADAAMAAwADAAM
AAsACwAMAAwACwAKAA0ADgAPABAAEQASABIAEgAQABIAEwAUABcAFwAYABgAGwAcABwA
HQAfAB8AHwAfAB0AHQAdAB0AHQAdAB0AHAAbABsAHAAfACAAHwAeABwAHgAeAB4AHAAc
ABwAGgAYABYAFAASABIAEAAOAAoABwAJAAgABwAHAAcACAAIAAcABwAHAAcABgAIAAoA
CgAIAAYABgAGAAYABAAFAAkAEAAVABkAIQAtADkASgBgAHgAiwCWAJMAgQBrAFUAMQAC
ANX/rv+M/2j/Rv85/z7/R/9R/1//cP9+/4r/nP+v/7//zP/V/97/5P/n/+n/6//t/+z/
7P/t/+7/7f/v//D/8P/u//D/8f/x//L/8//1//f/9v/1//X/9P/z//P/8//0//T/9P/0
//b/9P/0//T/9P/z//P/8//z//b/9//3//j/9//2//f/9v/4//j/+P/5//b/9//3//f/
+P/4//j/+v/5//r/+//8//3//v///wAAAQACAAQABQAFAAYACAAKAAwADgARABEAEAAT
ABMAFQAWABgAGgAaAB0AHQAfAB8AIAAfAB4AHQAfAB8AHwAfAB0AHQAdAB0AGgAaABgA
GAAZABcAFgAUABIAEgAOAAsACgAIAAcABgACAAAA/f/8//z//P/7//r/+P/2//T/8f/x
//H/8P/w/+7/7f/t/+3/6//r/+n/6f/n/+b/5v/m/+j/6P/n/+f/5//n/+b/4//l/+b/
5v/k/+H/4f/k/+T/4//k/+b/6P/n/+f/5//m/+X/5P/j/+L/5v/m/+X/5P/m/+b/5v/n
/+f/5//n/+j/5//m/+X/5P/j/+f/6P/o/+r/6v/q/+r/6//s/+z/7P/s/+7/7//w//P/
8//0//T/9//4//j/+f/7//v/+//7//n/+f/5//n/+//7//v/+v/2//X/9f/3//f/9//3
//b/+f/6//v/+v/5//j/9f/y//D/7v/s/+z/7f/s/+n/5//n/+b/5f/l/+X/5v/m/+X/
4//j/+P/4v/i/+T/5P/i/+T/5P/k/+T/4v/l/+n/7v/v//X//f8HABMAJAA6AFIAYwBu
AHMAYwBLADUAEwDg/7H/iv9q/0j/Jv8V/xr/I/8x/0P/VP9g/27/fv+R/5//rP+5/8L/
yP/L/8v/zf/R/9L/0v/T/9T/0//V/9b/1v/W/9j/2f/Z/9n/2f/a/9v/2f/Z/9r/2v/d
/93/3f/e/97/3v/e/+D/4v/i/+L/4v/h/+H/4f/h/+L/4//j/+T/4v/i/+T/5P/m/+b/
5v/n/+f/6f/q/+v/7P/s/+z/7v/u/+7/7v/u//L/9P/2//j/+P/4//n/+f/9//7/AAAC
AAQABgAJAAkACgANAA0ADwAOABAAEgASABQAFQAYABkAGQAZABkAGQAZABkAGQAZABkA
GQAZABkAGAAYABYAFgAUABEADwAMAAwADAAIAAUABgAEAAMAAgD+//z/+f/4//j/+P/3
//b/9v/0//L/7//v/+//7v/u/+z/6//r/+v/6//r/+n/6f/p/+j/6P/o/+j/6P/n/+f/
6P/p/+n/5//n/+j/6P/m/+H/4f/k/+T/5P/k/+X/5v/m/+f/6P/o/+j/6P/o/+j/6v/q
/+n/6P/o/+j/6P/p/+v/6//r/+z/6v/q/+r/6v/r/+//7v/u/+7/7v/u/+7/7f/u/+7/
7v/w//L/8//0//P/8//0//T/+f/6//r/+//7//v/+//7//v/+//7//v/+//7//v/+v/2
//X/9f/3//n/+f/5//j/+v/6//r/+P/4//j/9v/0//L/8P/u/+7/7//u/+v/6f/p/+j/
5//n/+f/6P/o/+f/5f/l/+X/5P/m/+j/6P/m/+j/6P/o/+j/6P/p/+n/7P/z//f/+/8D
AA8AHAAsAEYAXQBqAG0AZwBRADsAHwD2/8X/nP94/1j/OP8d/xb/G/8n/zf/TP9c/2z/
fP+P/6H/sP+7/8b/zv/R/9X/1//b/9r/2v/b/9z/3//h/+L/4v/k/+b/5//n/+f/5//o
/+n/6f/p/+r/6v/r/+v/6//s/+z/7P/s/+7/8P/w//D/8P/z//P/8//z//L/8//z//T/
9P/0//b/9v/4//j/+P/5//v//f/+/////v/+//7/AAADAAQABQAGAAkACgALAAwADQAO
ABAAEQAVABYAGAAaABsAHgAiACMAIgAlACUAJwApACwALwAwADMAMwA1ADUAOQA5ADkA
OQA7ADsAOwA7AD0APQA9AD0APgA+ADwAPAA7ADkAOAA2ADUANgAzADEALgAsACsAKgAr
ACoAKAAoACQAJAAjACIAIgAgAB4AGwAeAB8AHwAgAB4AHQAdAB0AHwAfAB0AHQAfAB4A
HgAeAB4AHgAdAB0AIAAhACEAHwAfACAAIAAeABwAHQAhACIAIAAgACEAIgAgACEAIgAi
ACUAJgAnACgAKAAoACcAJgAnACgAKQArAC0ALQAtAC4AMAAwADAAMAAvADMANAAyADIA
MgAyADUANgA2ADYANwA6ADwAPgA/AD8AQABAAEUARgBGAEcARwBHAEcARwBHAEcARwBH
AEkASQBJAEgASABHAEcASQBNAE0ATQBMAEoASgBKAEgARwBGAEMAQAA/AD4APQA+AD0A
PAA5ADcANwA2ADUANQA1ADYANgA1ADMAMwAzADIAMAAyADIAMAAyADIAMgAyADYANwA5
AD4AQQBFAEsAUwBZAGYAegCOAJ0AqACpAJkAgQBrAE8AJAD3/9D/sv+W/3j/Y/9e/2X/
bf9z/4D/kv+m/7z/z//h//D///8KABIAFQAZAB8AHwAfAB4AHgAeABwAHQAdABwAHgAg
ACEAIQAhACEAIgAjACEAIQAiACIAIwAjACMAJAAhACAAHwAgACEAIgAjACQAJAAjACIA
IQAiACMAIwAkACQAJAAmACYAJAAkACQAJQAjACUAJgAnACgAKAAoACoALQAuAC8AMAAu
AC4ALgAuADEAMgA0ADUANgA2ADcAOAA2ADgAOwA7AD4AQQBBAEMAQgBEAEYARgBGAEUA
RgBFAEkASQBJAEkASABHAEYARQBFAEUARQBFAEIAQgBAAEAAPQA7ADoAOAA2ADYAMgAv
ACwAKgApACgAKAAmACMAIgAgACAAHwAeABsAGAAVABEAEwATABIAEgAPAA0ADAALAAsA
CwAJAAkACQAIAAgACAAGAAYABQAFAAQABQAFAAMAAQACAAIAAAD9//3/AAAAAPz//P/9
//7//f/9//3//P/8//z//P/8//7//v/9//z//P/8//z//f/8//v/+v/6//n/+P/3//b/
+f/7//z/+//6//n/+P/3//j/+P/4//b/+P/5//r/+v/5//n/+P/9//7//v//////////
/////f/9//3//f/////////+//v/+f/4//n/+f/5//n/+P/2//b/9v/0//b/9v/0//L/
7v/s/+r/6v/p/+j/5f/j/+H/4P/f/9//3f/e/97/3f/d/93/3f/c/9z/3v/e/9z/3P/c
/9z/3P/c/93/4f/i/+P/6f/z//3/CQAaAC4AQgBVAGQAZwBZAEEAKwANAOT/u/+W/3L/
UP8w/xn/Fv8b/yP/L/9A/07/Wv9s/4H/j/+e/6v/tv++/8P/xf/J/8v/zP/M/83/zv/P
/9H/0v/S/9L/1P/V/9X/1f/V/9b/1//Z/9n/2v/a/9n/2f/Z/9r/2//c/93/4P/g/+D/
4P/g/+H/4f/h/+H/4//l/+b/6P/o/+j/6v/q/+v/7P/t/+//8f/z//T/9f/4//j/+P/6
//v//P/9//7/AQACAAMABAAHAAgACgALAA4AEAATABYAFgAYABsAGwAeACEAIQAjACYA
KAAqACoALQAtAC8ALwAyADMANAA1ADQAMwAyADEAMgAzADQANQAyADIAMAAwAC8ALQAs
ACoAKQAqACcAJQAiACAAHwAeAB4AHAAZABgAFgAWABUAFAAVABQAEwARAA8ADwAOAA4A
DAALAAsACwAMAA0ADAANAAsACgAKAAoADAAMAAsACwAMAA0ADQALAA0ADgAOAAwADAAN
ABEAEgAQABAAEQASABAAEQASABIAFAAUABQAFAAWABYAFQAUABYAFgAWABcAGAAXABYA
FgAXABgAGQAaAB0AHQAeAB4AHgAdABwAGwAdAB4AHwAiACIAIQAhACMAIwAkACYAKAAp
ACoAKwArACsALAAsACwALQAuAC4ALwAtAC0ALQArACsAKgAqACoALAAtAC0ALQAuAC4A
LAArACkAKQApACgAJQAiACAAHgAcABwAHAAaABgAGAAYABgAFwAWABUAFAAUABQAFAAU
ABYAFgAWABYAFAAUABQAFAAVABYAFwAYAB0AIAAjACYANABAAEwAWABqAHwAjgCgAJoA
lgCSAA==
         </WaveFormData>
      </LeadData>
      <LeadData>
         <LeadByteCountTotal>10000</LeadByteCountTotal>
         <LeadTimeOffset>0</LeadTimeOffset>
         <LeadSampleCountTotal>5000</LeadSampleCountTotal>
         <LeadAmplitudeUnitsPerBit>4.88</LeadAmplitudeUnitsPerBit>
         <LeadAmplitudeUnits>��V</LeadAmplitudeUnits>
         <LeadHighLimit>2147483647</LeadHighLimit>
         <LeadLowLimit>268435456</LeadLowLimit>
         <LeadID>V6</LeadID>
         <LeadOffsetFirstSample>0</LeadOffsetFirstSample>
         <FirstSampleBaseline>0</FirstSampleBaseline>
         <LeadSampleSize>2</LeadSampleSize>
         <LeadOff>FALSE</LeadOff>
         <BaselineSway>FALSE</BaselineSway>
         <ExcessiveACNoise>FALSE</ExcessiveACNoise>
         <MuscleNoise>FALSE</MuscleNoise>
         <LeadDataCRC32>1811312323</LeadDataCRC32>
         <WaveFormData>
tv+2/7b/tv/A/8r/1P/e/+P/6P/t//L/8//0//X/9v/2//b/9v/2//f/+P/5//r/+v/6
//r/+v/8//z//P/8//r/+v/6//r//P/8//z//P/+//7//v/+//7//v/+//7/AAAAAAAA
AAACAAIAAgACAAQABAAEAAQABAAEAAQABAAFAAYABwAIAAgACAAIAAgACwAMAA0ADgAQ
ABAAEAAQABIAFAAWABgAGQAaABsAHAAdAB4AHwAgACMAJAAlACYAKAAoACgAKAApACoA
KwAsAC4ALgAuAC4ALAAsACwALAAqACoAKgAqACkAKAAnACYAJAAiACAAHgAbABoAGQAY
ABUAFAATABIAEAAQABAAEAANAAwACwAKAAkACAAHAAYABAAEAAQABAAEAAQABAAEAAIA
AgACAAIAAgACAAIAAgAAAAAAAAAAAAAAAAAAAAAAAgACAAIAAgAAAAAAAAAAAAIAAgAC
AAIAAAAAAAAAAAABAAIAAwAEAAQABAAEAAQAAgACAAIAAgAEAAQABAAEAAIAAgACAAIA
AgACAAIAAgAEAAQABQAGAAYABgAHAAcACQAJAAoACgAMAA4ADwAPABMAFAAUABQAFAAU
ABUAFQASABIAEgATABUAEwASABIAEgATABQAFAATABMAEwATABMAEwATABIADwAMAAoA
CAAJAAgABgAEAAAAAAAAAAAA/v/+//7//v/9//3//v////7//f/9//z//f/9//7/////
//3/+//8/wEABQAEAAYACAAMABIAHAApADcAQABJAEcAPAAxACYADADl/8f/sP+b/4n/
ef9u/27/c/94/4D/jv+Z/6T/tP/D/8z/1f/d/+b/6v/r/+v/7v/w//D/8f/x//T/9f/1
//X/9f/1//T/8//1//b/9v/2//T/9P/1//X/9v/3//j/+v/8//z//P/9//3//P/7//r/
/P/8//z//f/7//v//f/9/wAAAAABAAEAAAAAAAAAAAADAAMABAAFAAQABAAEAAUACQAJ
AAkACwAKAAsACwALAA0ADgAPABIAFQAVABcAGQAYABkAGgAcAB0AHwAfACAAIgAkACUA
JgAlACYAJgAnACoAKwArACsALAAsACwAKwArACsAKwArACsAKgApACgAKAAoACcAJQAi
ACEAHQAaABoAGgAaABkAGAAXABYAFAASABEADwAOAA8ADQAMAAsACQAIAAgABwAHAAcA
BwAHAAUABQAFAAMAAwADAAIAAgACAAIAAgACAAMAAwACAAEAAgACAAMABAADAAMABAAD
AAEAAQADAAMABQAEAAIAAgABAAIAAgACAAQABAAFAAUAAwAEAAQABAAFAAYABQAJAAkA
CAAEAAUABQADAAcACgAIAAgACAAIAAgABgAHAAgACAAKAAsACwANAA0ADgAOABAAEgAT
ABMAFQAWABYAFgAWABYAFwAXABYAFgAWABcAFwAVABQAFAAWABcAGAAYABcAFwAXABcA
FQAVABUAFAATABIAEAAOAA0ACgAIAAYABAACAAIAAgACAAQABAAEAAIAAQABAAEAAQAB
AAIAAgACAP//////////AQABAAAAAwAHAAgABgAIAAwAFAAgAC0APQBGAEkASwBGADkA
LgAaAPf/1f+6/6X/k/+B/3L/bv9z/3j/fv+Q/5//rP+2/8P/0P/Z/+H/6P/u/+//8f/2
//T/9P/1//X/9v/3//f/9//4//n/+f/5//n/+v/6//r/+v/6//v/+//9//3//f/+//3/
/P/7//v//f/+////AAAAAAAAAAABAAAA//8AAP//AQACAAQABQAEAAQABAAEAAMAAwAE
AAUACAAIAAgACQAJAAkACQALAA4ADwAPAA8ADgAOAA4AEAASABMAFgAZABoAGwAcAB4A
HQAfAB8AIAAgACIAIwAkACUAJgAmACcAKQArACwALQAtACwAKwApACsAKwArACsALQAs
ACsAKgAmACYAJQAjACEAIQAeABwAHQAcABsAGQAXABUAEwAQABIAEQAPAA4ADAAJAAcA
BQAFAAQABAADAAMAAwADAAMAAQABAAEA/////////v/+/wAAAAAAAAAAAAD///3/+//5
//j/+P/4//j/+f/7//v/+f/5//v/+//5//j/9v/2//n/+v/6//r/+P/4//n/+f/5//r/
+v/6//r/+v/4//v/+v/6//f/+f/7//v/+//8//j/+v/6//j/+P/4//j/+v/7//z//P/6
//v/+//9////AAAAAAIAAgADAAMABQAGAAYABgAGAAQABQAFAAQABAAEAAUABQADAAIA
AgAEAAUABgAGAAUABQAFAAUAAwABAAEAAAD///z/+v/4//f/9//2//X/9P/z//L/8f/w
/+7/7v/u/+z/7f/t/+3/7f/r/+z/7P/s/+z/7f/u/+//8f/v//D/8f/v//D/9P/4//r/
AAAIABMAIQAsADEAMwAuACEAFgACAOH/v/+k/43/e/9p/2D/Xv9f/2L/aP9w/33/iP+Y
/6v/uP/B/8n/0P/W/9f/2f/c/9z/3P/d/93/4P/h/+H/4f/g/+H/4f/h/+H/4v/i/+L/
5P/k/+X/5f/n/+f/5//o/+j/6P/o/+n/6v/q/+r/6v/q/+r/6v/r/+3/7f/v/+//7//u
/+7/7f/u/+7/7v/u/+3/7f/u/+//8v/y//L/8//1//X/9f/3//b/9//3//f/+v/8//7/
AgABAAEAAwAFAAQABQAGAAgACQALAAsADAAOABAAEQASABUAFgAWABcAFgAXABcAFwAY
ABgAGAAXABcAFwAXABcAFwAWABUAFAAUABQAEwARAA8ADwAMAAoACwAKAAkABwAEAAMA
AgAAAP7//f/7//r/+v/5//n/+f/3//b/9v/1//X/9f/1//X/9P/z//L/7//v/+//7v/u
//D/8P/w//D/8P/v/+3/6//u/+7/7//w/+7/7//x//H/7//v//H/8f/z//L/8P/w//H/
8v/y//L/8v/y//P/8//x//L/8v/y//D/8P/u//H/8v/y/+//8f/x//H/8f/y//L/8P/v
//L/8v/y//L/8v/0//X/9v/2//X/9f/0//X/9//4//j/+v/6//v/+//9//7//v/+//7/
AAABAAEAAAAAAAAAAQABAP3//P/8//7/AQACAAIAAQABAAEAAQD///3//f/8//v/+P/2
//T/8//y//D/7v/s/+7/7v/u/+7/7P/s/+z/6v/r/+v/6//r/+n/6v/q/+r/6f/p/+n/
6f/r/+v/7P/v//X/+P/6//z/AgAMABgAJwA3AEAAQQA7ADIAKQASAPD/0f+3/6D/jf99
/2//aP9o/23/cv9+/4z/mf+k/7L/vf/E/8n/0f/U/9T/1//d/+L/4P/g/+H/4f/i/+P/
4//j/+T/5f/l/+X/5f/m/+b/5v/m/+b/5//n/+n/6f/p/+r/6P/o/+j/6f/s/+z/7P/s
/+z/7P/s/+3/6//r/+3/7f/w//D/8f/x//D/8P/w//D/8v/z//X/9//3//b/9f/1//j/
+f/6//3//v////////8BAAIAAwAGAAcABwAJAAsADgAPABAAEgAVABcAFwAYABgAGgAb
ABwAGwAcABwAHQAhACMAJAAlACQAIgAgAB0AHgAfACAAIQAhACAAHwAeABwAHAAbABkA
GQAZABYAFAASABAADgALAAwACwAKAAgACAAHAAUABAADAAEAAAD//////v/+//3/+//7
//v/+//7//v/+//5//n/+f/4//j/+P/4//j/+P/7//v/+v/5//r/+v/7//z/+//7//z/
+//5//n/+//7//v/+v/4//j/+//8//z//P/8//z//f/9////AAAAAAAA/v/+//z////+
//7/+//9//3//f/9//7/AAACAAEAAAD///7//v///wAAAAAAAAEAAQADAAUABgAGAAgA
CgALAAsADQAOAA4ADgAOAA4ADwAPAA4AEAAQABEAEQANAAwADAAOAA8AEAAQAA8ADQAN
AA0ACwAMAA0ADQANAAkABgADAAEAAgAAAP7//P/8//z//P/8//n/+P/3//T/9f/3//n/
+//5//r/+v/6//n/+f/5//n/+//5//r//f///wIABgAIAAwAFgAkADcARwBQAE8ASwBE
ADsAKgAIAOP/xf+w/5v/g/9z/3D/eP9//4j/kv+a/6P/rv+8/8f/zv/X/+H/6P/q/+n/
6f/q/+z/7P/t/+3/8P/x//H/8f/x//H/8P/v//H/8v/y//L/8v/y//P/8//z//P/8//0
//b/9v/2//f/9f/0//P/8v/z//T/9f/3//n/+f/7//v/+//6//r/+f/6//r/+v/6//v/
+//8//3/AAAAAAAAAQAFAAUABQAHAAcABwAGAAUACgAMAA4AEgASABEAEgATABQAFQAW
ABgAGwAdAB0AHgAeACAAIQAiACUAJgAmACcAKgArACsAKwAsACwALAArAC0ALQAtAC0A
LAAqACgAJgAlACYAJgAlACEAIQAeABwAHQAcABsAGQAYABcAFgAUABMAEQAOAAwADAAL
AAsACwAKAAgABwAFAAMAAwADAAMABAAFAAYABQAFAAUABAAEAAIAAgACAAIAAwADAAIA
AQADAAIAAgACAAIAAwAFAAUAAQABAAMAAwAFAAQAAgACAAMABAAEAAQAAgACAAMAAwAE
AAYABwAIAAcABgADAAUABgAGAAMABQAGAAcACAAKAAgACgAHAAgACAAIAAgACAAGAAcA
CAAIAAkACwAMAA8ADwAQABAAEgASABMAEwAVABgAGAAYABgAGAAZABkAGAAXABYAFgAV
ABQAFAAVABgAGQAaABoAGQAZABkAGQAXABcAFwAWABUAFAASABAADwAOAAwACgAIAAYA
BgAGAAYABgAGAAYABAAFAAUABQAFAAUABgAGAAYABAADAAIAAQADAAUACAALAAsADgAS
ABQAFgAeACYAMwBHAFYAWwBZAE4AQQA2AB4A9//V/77/rf+X/4P/fP96/3//iv+W/57/
q/+4/8T/0f/a/+H/5//s//L/8//z//b/9v/2//f/9//4//n/+f/5//z//f/9//3//f/+
//7//v/8//z//f/9//v/+//7//z//v/+//7///8AAAAAAAAAAAAAAAAAAAEA/////wEA
AQACAAIAAwADAAIAAgACAAIABQAFAAYABwAIAAgACAAJAAsACwALAA0ADwARABIAEwAU
ABQAFAAWABcAFwAZABsAGgAbABwAHgAhACMAIwAkACgAKgArACwALAAsACsAKwAtAC8A
MAAxADAAMAAwAC8AMQAxADEAMQAzADIAMQAwACwALAArACkAKQApACYAJAAjACIAIQAf
ABwAGwAaABgAGAAXABUAFAATABEAEAAPABEAEAAQAA8ACwALAAsACwALAAsACwAJAAoA
CwALAAwACgAKAAoACgALAAsACgAJAAcABgAGAAYABgAHAAkACQAJAAkACwALAAkACAAG
AAYACQAKAAoACgAJAAgACAAHAAkACgAKAAoADAAMAAoADQAOAA4ACwANAA0ACwANAA4A
DgAMAAwADAAMAAwADQAOAA4AEAARABEAEwATABQAFAAWABcAFwAWABcAGgAaABoAGgAb
AB0AHgAeAB0AHAAcABsAFwAWABYAGAAaABwAHQAdABsAGwAbABkAGgAbABsAGwAWABQA
EgARAA4ADAAKAAgACAAIAAgACAAIAAgACAAGAAYABwAIAAkABwAIAAgACAAHAAcABwAH
AAkACQAIAAsADQAOAA4AFAAaACAAKgA3AEUATgBTAFEARgA9ADIAGAD5/9v/wP+p/5P/
gf92/3j/ff+K/5j/ov+t/7r/xP/N/9j/5f/v//T/9v/5//v//P/6//r/+//7//z//f/9
//3//v/////////+//7//f/8//7/AAADAAUAAwADAAMABAAEAAQABAAFAAYABgAGAAYA
BAAEAAQABQAGAAcACgALAAsACgAKAAkACgAKAAoACgAMAA0ADwARABAAEAAQABEAEwAT
ABMAFQAVABUAFAATABYAGAAaAB4AHQAdAB8AIQAkACUAJgAoACcAKQApACoALAAuAC8A
MAAxADIAMgAzADYANwA3ADcANwA2ADUAMwA0ADUANgA3ADYANAAyADAALwAwADAALwAt
AC0AKgAoACYAJAAiAB8AHwAfAB8AHgAcABsAGQAYABkAFwAWABUAEwASABIAEQARABEA
EQARABEAEQARAA8ADQANAAwADAAMAAwADAAMAA8ADwAOAA0ACwAKAAoACgAKAAsADQAN
AAsACwANAA0ADwAOAAwADAANAA4ADgAOAA4ADgAPAA8ADwAQABAAEAAQABAADgARABAA
EAANAA8AEQARABMAFAAQABIAEgASABIAFAAVABYAFgAVABUAFAAVABYAGAAZABwAGwAb
ABoAGwAcABwAHAAcAB4AHwAfAB4AIAAgACEAIQAdABwAHAAeAB8AIAAgAB8AHwAfAB8A
HQAfAB8AHgAdABgAFgAUABMAEAAOAAwACgAMAAwADAAMAAoACgAKAAgACQAJAAkACQAI
AAgABwAGAAYABwAIAAkABwAJAAgACQANABAAEgAWABgAHgAmADEAPQBKAFEAUQBMAD8A
NAAiAP//2/++/6n/lf+F/3j/cv9x/3b/gP+O/5n/oP+s/7//0P/f/+f/6v/w//P/8f/y
//T/9P/1//X/9v/3//f/9//3//f/9v/1//f/+P/4//j/+v/6//v/+//5//n/+f/6//z/
/P/8//3//f/8//v/+v/8//z//P/9//v/+//9//3//v/+///////+//7//v/+//////8A
AAEABAAEAAQABQAHAAcABwAJAAkACQAIAAcACgAMAA4AEgAQAA8AEAARABQAFQAWABgA
GAAZABgAGAAaABwAHQAeACEAIgAiACMAIwAjACIAIQAjACQAJQAlACQAIwAiACEAIwAi
ACEAIAAgACAAHwAdABsAGwAYABYAFQAUABMAEQAOAA0ADAAKAAgABwAFAAQABAADAAMA
AwACAAAA///9//3//f/9//3/+//7//v/+f/5//n/+P/4//r/+v/6//r/+v/5//f/9f/3
//b/9v/2//b/9//5//n/9f/1//f/9//5//j/9v/2//f/+P/4//j/+f/6//z//f/8//z/
+//6//r/+v/4//v//v/+//v//f/7//v/+//8//z//P/8//r/+v/6//r//P/9//7//v8A
AAEAAQADAAIAAgABAAIABAAFAAUABwAKAAoACgAKAAoACwALAAoADAAMAA0ADQAJAAgA
CAAKAAsADAAMAAsACQAJAAkABwAHAAcABgAFAAQAAgAAAP///P/6//j/9v/4//j/+P/4
//f/9v/1//L/8//z//P/8//1//b/9v/2//X/9f/1//X/8//z//b/+f/9//7//v8AAAgA
EAAYACkAOQBAAEEAOQAsACEADgDu/8//tf+c/4n/e/9t/2j/bP9z/3T/fP+K/5f/ov+y
/8H/yv/P/9n/4P/g/+P/5//m/+b/5v/n/+f/5//n/+b/5f/o/+n/6f/p/+v/7P/s/+z/
6v/q/+v/6//r/+v/6//s/+r/6v/q/+v/7v/u/+7/7v/s/+z/7P/t/+3/7f/v/+//8P/w
//H/8f/y//L/8v/y//H/8f/y//P/9v/2//b/9//5//n/+f/7//z//f/9//3//v/+//7/
AAADAAMABQAHAAkACwANABAAEAARABAAEAASABQAFQAWABcAGAAYABkAGAAZABkAGQAc
ABwAHAAbABsAGwAbABsAHQAcABsAGgAXABYAFAARABEAEQAOAAwACQAIAAcABQAEAAMA
AgAAAP7//f/7//r//P/7//v/+//5//j/+P/3//X/9f/1//X/9f/1//X/8//z//P/8v/y
//D/8P/w//D/8//z//L/8f/z//L/8v/y//D/8f/z//P/7//v//H/8f/y//L/8f/y//T/
9v/3//j/9//2//b/9f/1//b/9v/2//j/+P/2//n/+f/4//T/9f/5//n/9//0//T/9//4
//n/+v/4//n/+v/6//j/+f/5//v/+//8//z//v8CAAMAAwAFAAQABAAEAAQABgAHAAcA
BgAEAAQABQAFAAUABAAEAAYACQAKAAoACQAIAAcABgADAAUABQAEAAMAAAD+//z/+//4
//b/9P/y//L/8v/y//L/8v/y//L/8P/x//H/8f/x/+//8P/w//D/7f/t/+3/7f/x//P/
9P/1//n//P8CAAIABgASACAALQA7AEYARwBBADYAKQAUAPL/0/+5/6T/j/99/23/av9w
/3X/eP+E/5L/nf+m/7L/v//I/83/0//c/+L/4//j/+T/5P/k/+X/5f/m/+f/5//n/+b/
5//n/+f/6f/q/+r/6v/q/+r/6//r/+v/6//r/+z/7v/u/+7/7//w//D/8P/w/+//7v/t
/+3/8P/x//T/9f/z//L/8v/x//T/9P/0//T/9f/1//b/9//2//b/9v/3//r/+//8////
AgADAAMAAwAFAAYABwAKAAsACwANAA8ADgAPABAAEgAUABcAGAAaABoAHAAdAB4AHwAg
ACAAIQAiACMAIwAjACIAIgAiACEAIwAjACMAIwAiACAAHgAcABwAHAAbABkAFwAXABQA
EgARABAADwANAAoACQAIAAYABAADAAEAAAAAAP////////3//P/8//v/+//7//v/+//5
//n/+f/3//X/9f/0//T/9//4//n/+v/6//n/9//1//X/9P/0//T/9v/3//n/+f/1//X/
9//3//f/9v/0//T/9v/4//n/+v/4//j/+f/5//n/+v/6//r/+v/6//j/+//8//z/+f/7
//n/+f/5//r/+v/6//v//P/9//7//v///wAAAAAAAAEAAQADAAMABAAEAAYABgAHAAcA
CQAMAAwADAAMAAsACwAKAAgACAAIAAkACQAIAAgACQAMAAwADAALAAkACwALAAsACQAJ
AAkACAAHAAQAAgAAAP///P/6//j/9v/4//j/+P/4//j/+P/4//b/9//3//f/9//3//j/
+P/4//X/9f/1//X/9f/1//r//////wAABgAMABIAHAAsADsARwBQAFEASQBAADMAHAD4
/9f/vf+q/5X/f/9z/3b/fP+D/4z/lv+g/6f/sv/C/83/1v/b/+H/5P/m/+n/6//s/+z/
7P/t/+3/7v/v/+//7//u/+//7//v//D/8v/z//T/8//y//L/8f/z//P/8//0//L/8v/y
//P/9P/0//T/9P/0//T/9P/1//f/9//5//n/+P/4//n/+f/8//z//P/8//v/+//8//3/
AAAAAAAAAQABAAEAAQADAAQABQAFAAUACQAKAAsADgANAA0ADwARABMAFQAXABoAGwAd
AB0AHgAgACIAIwAkACUAJgAmACcAJgAnACcAJwApACoAKwArACkAKQApACkAJwAmACUA
JAAkACQAIwAhAB8AHwAcABoAFwAWABUAEwAQAA8ADgAMAA4ADQALAAoACwAJAAgABwAF
AAQABAADAAMAAwADAAMAAwADAAMAAQABAAEAAAAAAAIAAgACAAIAAQABAAAA//8BAAAA
AAAAAP////8AAP///////wEAAQABAAAA/v/+//3//v/+//7///8AAAIAAwABAAIAAgAC
AAIAAgAAAAMAAgACAP//AQABAAMABQAEAAYABgAGAAYABgAHAAgACAAIAAkACQALAA0A
DgAOABAAEQARABAAEQAUABQAFAAUABQAFQAVABQAFgAWABcAFwATABIAEgAUABMAFAAU
ABMAFAAVABYAFQAUABMAEQAPAA4ADAAKAAkACgAIAAYABAACAAIAAgACAAQABAAEAAIA
AQABAAEAAQABAAIAAgACAAMAAwADAAMAAQADAAgACwAJAAoADgAUABwAJgAyAEMATwBY
AF8AWQBKAD8AKAACAN//x/+0/6H/if99/3z/hP+L/5j/pP+s/7P/wP/M/9X/3v/n/+3/
8v/y//P/9f/4//j/+P/5//n/+P/5//n/+f/8//3//f/9//3//v/+//7//P/8//3//f//
//////8AAAAAAAAAAAEAAgACAAIAAgACAAIAAgADAAMAAwAFAAUABAAEAAUABQAEAAQA
BAAEAAcABwAIAAkADAAMAAwADQAMAAsACgALAA8AEQASABMAFQAWABcAGgAZABkAGwAd
ACAAIQAiACQAJwApACkAKgAqACwALQAuADEAMgAyADMAMgAzADMAMwA0ADQANAAzADUA
NQA1ADUANwA2ADUANAAvAC4ALAApACkAKQAmACQAIwAiACEAHwAcABsAGgAYABoAGQAX
ABYAFQATABIAEQATABIAEgARAA8ADwAPAA8ADQANAA0ACwALAAsACgAKAAoACgAKAAoA
DQANAAwACwALAAoACgAKAAkACQAKAAkABwAHAAkACQALAAoACAAIAAkACgAKAAoACgAK
AAsACwAJAAoACgAKAAsADAALAA8ADwAOAAoACwALAA8ADwAOABAAEAAQABAADwAPAA8A
DgAQABEAEQATABMAFAAUABYAGQAbABwAHwAeAB4AHgAeABwAHQAdABwAHAAcAB0AHQAb
ABoAGgAcAB0AHgAeAB0AHwAfAB8AHQAdAB0AHAAbABgAFgAUABMAFAASABAADgAMAAwA
DAAMAA4ADgAOAAwACQAJAAkACQALAAwADAAMAAkACQAJAAkACwALAAwADQARABQAFAAY
AB4AJAAuAD8AUQBYAFsAWQBQAEMANAAWAPP/1f/A/63/mf+F/37/gP+F/5L/oP+q/7P/
wP/M/9f/4v/p//H/9v/4//n/+//+//3//P/8//v//v////////8CAAMAAwADAAEAAgAC
AAIAAgACAAMAAwADAAMAAwAEAAIAAgACAAMABAAEAAQABAAGAAYABgAHAAUABQAHAAcA
BgAGAAcABwAIAAgACAAIAAoACwANAA8ADwAOAA0ADQARABEAEQATABQAFQAVABUAFgAW
ABYAGAAZABkAGwAdAB8AIQAjACYAJgAnACYAJgAqACwALQAuAC8AMAAwADEAMgAzADMA
MwAzADIAMQAvADEAMQAxADEAMQAwAC8ALgAqACoAKQAnACcAJwAkACIAIAAeABwAGQAY
ABcAFgAUABMAEQAOAAwACQAHAAYABQAGAAYABwAHAAUABQAFAAUAAwADAAMAAQADAAMA
AgACAAEAAAD///7/AQABAAAA//////7//v/+//z//f///////f/9///////9//z/+v/6
//3//v/+//7//f/8//z/+//7//z//P/8//7//v/8/////v/+//v//f/7////AAD+//7/
/v/+//7///8AAAAAAgADAAMABQADAAQABAAGAAgACQAJAAsADAAMAAwADAAKAAsACwAK
AAoACgALAAsACQAIAAgACgANAA4ADgANAAsACwALAAkACAAHAAUAAwABAAAA//////z/
+v/4//b/9v/2//b/9v/4//j/+P/2//T/8//y//H/8//0//T/9P/x//H/8f/x//X/9//4
//v///8AAAIABAAIAA4AGAAnADMAPAA/ADkAKgAdAAwA6v/H/63/nP+N/3v/af9k/2r/
bf9y/3r/hP+R/6L/sv+9/8j/0//Z/97/3v/j/+f/6P/m/+b/5//n/+f/5//m/+X/5//p
/+r/6//r/+z/7P/s/+z/7P/t/+3/7f/t/+3/7v/u/+7/7v/v//D/8P/w//D/7v/u/+7/
7//w//H/9P/1//b/9v/3//f/+P/4//j/+P/3//f/+P/5//z//P/8//3/AAABAAIABQAE
AAUABQAFAAcACAAJAAwACwALAA0ADwAQABEAEgAUABcAGQAZABoAGgAcAB0AHgAfACAA
IAAhACMAJQAmACcAJQAkACMAIQAjACMAIwAjACMAIgAhACAAHAAcABsAGQAXABcAFAAS
AA8ADgANAAsADAALAAoACAAKAAkABwAGAAMAAQAAAP/////+//7//f/5//n/+f/5//n/
+f/5//f/9//3//b/9v/2//b/9v/2//X/9f/0//P/9f/0//T/9P/0//X/9//3//X/9f/3
//f/9//2//T/9P/3//j/+P/4//j/+P/5//n/+//8//z//P/6//r/+P/7//r/+v/3//n/
+/////7//P/8//z//P/8//3//v/+/wAAAQABAAMAAQACAAIABAAIAAkACQALAAoACgAK
AAoACAAJAAkACAAJAAoADAANAAkACAAIAAoACwAMAAwACwALAAsACwAJAAkACQAIAAcA
BAACAAAA///+//z/+v/4//j/+P/4//j/+P/4//j/9v/3//f/9//3//X/9v/2//b/9f/1
//X/9f/3//f/+v/5//v//v8CAAgADgAYACYAMwBBAEwATwBJAD4AMQAeAAAA4f/H/7D/
n/+L/3v/dv94/3v/hP+O/5b/nf+s/7r/w//M/9f/3f/i/+b/5//p/+z/6v/q/+v/6//s
/+3/7f/t/+7/7//v/+//7//w//D/8P/y//L/8//z//H/8f/x//L/8//0//X/9//4//j/
+P/4//j/+P/4//n/+f/5//v/+//6//r/+//7//z//P/8//z//////wAAAQACAAIAAgAD
AAUABQAFAAcACgALAAsACwANAA4ADwASABUAFQAXABkAGAAZABoAHAAfACEAIQAiACQA
JgAnACgAKQAqACoAKwAtAC8AMAAxADEAMAAvAC0ALwAvAC8ALwAtACwAKwAqACgAKAAn
ACUAJQAlACIAIAAeABwAGgAXABgAFwAWABQAFAATABEAEAARAA8ADgANAA0ADAAMAAsA
BwAHAAcABwAHAAcABwAFAAUABQAEAAQABAAEAAQABAAFAAUABAADAAUABAAEAAQABAAF
AAcABwADAAMABQAFAAcABgAEAAQABwAIAAgACAAGAAYABwAHAAcACAAIAAgACAAIAAYA
CQALAAwACgANAAsACwALAAwACgAKAAsACwALAAwADgARAA8ADwAQABAAEgATABUAFgAV
ABgAGAAYABgAGQAbAB0AHAAdAB0AHgAcABwAHAAbABsAGQAcABwAHAAeAB4AHgAdABwA
GwAbABsAGwAcABwAGwAWABIADwANAA0ADQAMAAoACgAKAAoACQAIAAcABgAGAAYABgAG
AAgACAAIAAgACAAIAAgACAAKAAoACgAKAAwADgAQABIAGwAiACkAMAA+AEoAVgBiAF8A
XgBdAA==
         </WaveFormData>
      </LeadData>
   </Waveform>
</RestingECG>
