# Supplementary material for: Detection of Left Atrial Enlargement Using a Convolutional Neural Network-Enabled Electrocardiogram
Source: Front Cardiovasc Med. 2020 Dec 17;7:609976. doi: 10.3389/fcvm.2020.609976 (PMC7773668; doi:10.3389/fcvm.2020.609976)
Supplement: Supplementary file 3 [file Data_Sheet_3.ZIP › normal2/1802017474_5377_0000000X.XML]

<?xml version="1.0" encoding="Windows-1252"?>
<!DOCTYPE RestingECG SYSTEM "restecg.dtd">
<RestingECG>
   <PatientDemographics>
      <PatientID>1802017474</PatientID>
      <PatientAge>69</PatientAge>
      <AgeUnits>Years</AgeUnits>
      <Gender>Female</Gender>
      <PatientLastName>chenfenger</PatientLastName>
   </PatientDemographics>
   <TestDemographics>
      <DataType>Resting</DataType>
      <Site>1</Site>
      <AcquisitionDevice>MAC55</AcquisitionDevice>
      <Status>Unconfirmed</Status>
      <Priority>Normal</Priority>
      <AcquisitionTime>09:32:07</AcquisitionTime>
      <AcquisitionDate>03-24-2017</AcquisitionDate>
      <CartNumber>1</CartNumber>
      <AcquisitionSoftwareVersion>009C</AcquisitionSoftwareVersion>
      <XMLSourceVersion>MAC5000 v1.0</XMLSourceVersion>
   </TestDemographics>
   <RestingECGMeasurements>
      <VentricularRate>59</VentricularRate>
      <AtrialRate>59</AtrialRate>
      <PRInterval>186</PRInterval>
      <QRSDuration>76</QRSDuration>
      <QTInterval>438</QTInterval>
      <QTCorrected>433</QTCorrected>
      <PAxis>76</PAxis>
      <RAxis>26</RAxis>
      <TAxis>54</TAxis>
      <QRSCount>10</QRSCount>
      <QOnset>220</QOnset>
      <QOffset>258</QOffset>
      <POnset>127</POnset>
      <POffset>180</POffset>
      <TOffset>439</TOffset>
      <ECGSampleBase>500</ECGSampleBase>
      <ECGSampleExponent>0</ECGSampleExponent>
   </RestingECGMeasurements>
   <Diagnosis>
      <Modality>Resting</Modality>
         <StatementCount>2</StatementCount>
         <LabelText>12SL ��ϳ���</LabelText>
      <DiagnosisStatement>
         <StmtFlag>ENDSLINE</StmtFlag>
         <StmtText>����Ķ�����</StmtText>
      </DiagnosisStatement>
      <DiagnosisStatement>
         <StmtFlag>ENDSLINE</StmtFlag>
         <StmtText>�ٽ� ECG</StmtText>
      </DiagnosisStatement>
   </Diagnosis>
   <Waveform>
      <WaveformType>Rhythm</WaveformType>
      <WaveformStartTime>0</WaveformStartTime>
      <NumberofLeads>8</NumberofLeads>
      <SampleType>CONTINUOUS_SAMPLES</SampleType>
      <SampleBase>500</SampleBase>
      <SampleExponent>0</SampleExponent>
      <HighPassFilter>16</HighPassFilter>
      <LowPassFilter>150</LowPassFilter>
      <ACFilter>NONE</ACFilter>
      <LeadData>
         <LeadByteCountTotal>10000</LeadByteCountTotal>
         <LeadTimeOffset>0</LeadTimeOffset>
         <LeadSampleCountTotal>5000</LeadSampleCountTotal>
         <LeadAmplitudeUnitsPerBit>4.88</LeadAmplitudeUnitsPerBit>
         <LeadAmplitudeUnits>��V</LeadAmplitudeUnits>
         <LeadHighLimit>2147483647</LeadHighLimit>
         <LeadLowLimit>268435456</LeadLowLimit>
         <LeadID>I</LeadID>
         <LeadOffsetFirstSample>0</LeadOffsetFirstSample>
         <FirstSampleBaseline>0</FirstSampleBaseline>
         <LeadSampleSize>2</LeadSampleSize>
         <LeadOff>FALSE</LeadOff>
         <BaselineSway>FALSE</BaselineSway>
         <ExcessiveACNoise>FALSE</ExcessiveACNoise>
         <MuscleNoise>FALSE</MuscleNoise>
         <LeadDataCRC32>3576941269</LeadDataCRC32>
         <WaveFormData>
EAAQABAAEAAOAA4ADgAOAAsACgAJAAgABAACAAAA/v8BAAIAAwAEAAMAAgABAAAA/v/+
//7//v8AAAAAAAAAAAIABAAGAAgABwAGAAUABAACAAAA/v/8//z//P/8//z//v/+//7/
/v8AAAAAAAAAAAAAAAAAAAAAAAAAAAAAAAD+//7//v/+//r/+P/2//T/9v/4//r//P//
/wAAAQACAAAAAAAAAAAA/v/+//7//v/+//7//v/+/wAAAgAEAAYABAACAAAA/v8AAAAA
AAAAAP7//v/+//7/AAAAAAAAAAD9//z/+//6//7/AAACAAQAAQAAAP///v8AAAAAAAAA
AP7//v/+//7/+v/4//b/9P/6//7/AgAGAAYABgAGAAYABAAEAAQABAADAAIAAQAAAAAA
AAAAAAAAAAAAAAAAAAAAAAAAAAAAAAIAAgACAAIAAgACAAIAAgABAAAA///+/wAAAgAE
AAYABQAEAAMAAgD///7//f/8//7/AAACAAQAAQAAAP///v8AAAIABAAGAAUABAADAAIA
BAAEAAQABAADAAIAAQAAAAAAAAAAAAAAAgAEAAYACAADAAAA/f/6//7/AAACAAQAAwAC
AAEAAAAAAAAAAAAAAAEAAgADAAQAAgACAAIAAgAAAP///f/8/wAAAQACAAcABgAFAAQA
BAAJAAgABwAKAAwADQAJAAYACAAGAAYABgAGAAYABgAEAAQAAAD+//z//P/7//v//P/7
//n/+P/3//b/9v/3//j/+v/6//r/+v/1//b/9v/1//j/9//1//b/9v/4//j/9//4//j/
+P/4//f/+P/6//v/+f/5//r/+P/3//X/9P/x/+7/8f/y//H/+//8//f/7f/o/+v/6f/j
/+r/9v8DABIAJQA6AFMAaAB0AHoAgACCAHoAagBYAEgAOgAqABsAEAAGAPn/8P/v//D/
8v/1//b/8v/y//b/+P/4//j/9v/1//L/8v/z//f/9//2//T/8//1//b/9v/3//T/9P/z
//L/9P/0//T/9P/1//n/+v/5//X/8f/x/+//8//z//X/+//4//f/9v/1//f/9//0//T/
9P/1//X/9v/1//P/8v/z//T/9f/2//X/8v/y//P/8v/0//b/9//2//j/+P/4//f/9f/z
//X/9f/2//X/9f/1//f/+P/6//z/+//6//f/9P/3//j/+P/4//f/9//3//n/+f/5//v/
///+////AAACAAIAAgACAAIAAgAFAAkACQAJAAoACgALAA8AEgASABIAEwAUABUAFQAW
ABgAGwAeAB4AHgAeAB4AIwAhACEAIgAlACUAJgAmACMAJAAjACEAIAAgACEAIQAcABoA
FwATABEADgAOAAsACwAJAAkACQACAAEAAQAEAAUAAwABAP7//P/7//z/+//6//n/+f/4
//v//P/8//v/+f/2//T/8v/0//b/9//4//v//P/9//7/+//6//f/9P/2//X/9f/4//f/
9f/0//P/9f/z//H/8P/y//T/9v/7//r/+v/6//j/9v/2//b/9v/1//T/9P/0//P/8//z
//L/8//y//X/+P/4//f/9f/1//n/+f/5//n/9//1//P/8f/z//X/9v/2//T/8v/y//L/
9P/1//b/9v/0//P/8v/y//P/9P/0//f/+//8//r/+f/3//b/+P/6//j/9v/z//L/9v/4
//z/AAD9//z/+v/3//f/9f/w/+7/7//y//P/9P/y//L/8v/z//P/8//1//X/9f/0//X/
9v/4//j/+/////z/+f/3//b/+P/4//j/9//5//v//f/+//z/+P/2//f/+f/5//f/9//3
//f/9P/0//P/9v/1//T/9//4//f/9//3//f/9v/2//T/9P/3//j/+f/6//n/+P/3//b/
9v/2//b/9v/2//b/9v/2//X/9P/z//L/9f/4//v//v/+//7//v/+//7//v/+//7/+P/0
//D/7P/w//L/9P/2//n/+v/7//z/+//6//n/+P/2//b/9v/2//f/+P/5//n/+f/4//j/
+f/4//f/+v/7//z//f///wIAAAD+/wAABAAHAAUABAAEAAEAAAD//wAAAQACAAEAAgD9
//r/9//1//X/9P/0//T/9f/1//X/8//x//D/7//u//L/9P/2//b/9f/z//D/7//w/+7/
7//y//L/8v/x//D/7v/u/+7/7P/t/+//8P/x//L/9P/z//H/7//u/+v/6f/w//P/9P/1
//b/8f/t/+T/4f/n/+v/7P/u//P/CAArAEgAXwBwAIAAiACKAIYAfABmAEoANgAwACoA
HQASAAYA9//s/+f/6P/q/+3/8v/2//T/8v/w//P/9P/z//P/8P/w//H/9f/2//b/9f/1
//D/7v/r/+n/7P/w//P/9v/0//T/9P/0//T/9//3//X/9//1//f/9//0//H/8P/z//L/
8//0//X/9f/1//L/8v/y//P/8//0//b/9f/1//f/9f/z//H/7f/w//L/9f/2//T/9P/z
//D/8//0//X/9f/2//X/+P/5//b/9f/1//X/9P/0//X/9v/4//j/9v/0//n/+v/6//r/
/P/9//7/AQD9//n/9//3//v///8DAAgABQAEAAMAAgAEAAcACwALAAkACgAKAAsADwAS
ABIAEgAYABoAHAAdABoAGgAbABwAIgAkACYAKAAnACMAIQAgACMAIwAkACQAJAAmACYA
JQAeABwAGwAZABwAHgAfAB8AGAAUABMADwAOAAsACgAJAAIAAQABAAQAAwABAP///P/8
//3/AAABAP///f/8//r/+f/4//b/8//1//b/+P/6//r/+v/5//j/9v/2//b/9v/2//b/
9P/y//T/8//z//b/+f/5//r/+//6//f/9P/y//X/9v/3//v/+v/6//r/+P/0//L/8P/u
//H/8v/0//b/+f/5//n/+P/2//T/9v/4//j/9//1//X/9//3//f/9//1//X/9f/1//P/
9f/2//b/9//2//f/+P/4//n/+v/6//b/9f/0//T/9v/4//n//f/7//r/9v/z//L/8v/1
//j/+v/4//X/9P/y//L/9P/2//f/+P/4//f/9//3//T/9P/1//j/+f/6//j/+P/4//n/
9//3//n/+f/2//T/9P/0//L/8v/1//n/+v/5//n/+v/8//z//P/7//n/9//1//L/9f/0
//X/+f/5//n/9//3//n/+f/2//b/9P/4//j/+P/4//j/9v/1//X/9f/0//T/9v/0//X/
9v/3//j/+v/6//r/+v/5//j/9//2//f/+P/5//r//P/8//z//P/6//j/9v/0//b/+P/6
//z/+//6//n/+P/6//r/+v/6//f/9v/1//T/9f/2//f/+P/4//j/+P/4//b/9v/2//b/
+P/5//n/+v/5//n/+f/9/wIAAwAEAAYACgAIAAYACAAHAAcAAgD+/wMABAAHAAoACQAG
AAMA/v/+//r/+P/2//X/8//y//L/8v/x//H/8f/w//D/8f/y//H/8P/v/+7/6v/s/+3/
7f/v/+3/6v/q/+7/8P/w/+//8P/w//D/8P/s/+z/7f/t/+v/6//s/+r/7P/r/+v/6f/p
/+3/7//v/+v/6v/n/+n/4v/X/9P/1//g/+r/+f8OACsASABhAGwAcgB8AIQAggB2AGQA
UgBCADIAJAAdABoACADz/+z/6f/k/+L/5f/k/+T/5v/q/+7/8P/w/+7/7f/r/+z/7v/z
//L/8P/t/+v/7f/u/+7/7//s/+z/6//q/+7/8P/y//T/8P/x/+//6//s/+v/7v/v//D/
7//w//X/7//t/+v/6f/s/+3/6//s/+7/7//v//D/7f/r/+r/6//t/+//8f/x/+//7v/u
/+z/7P/s/+v/6P/w//T/+P/7//X/7//t/+n/6v/r/+3/7//v//D/8v/0//L/8v/w/+7/
9P/2//f/+P/3//f/9//5//j/9//4//v/+v/5//j/+P/9/wAAAwAGAAQABQAHAAUABQAG
AAYABwALABAAEgAUABMAEgARAA8AEgAUABcAGgAfACAAIQAiACIAHwAeAB4AIAAhACMA
JAAiACQAJAAjAB0AHAAcABsAGAAYABcAFQATABAAEAANAAgABQAEAAMA/v/9//3/AAAA
AP///v/8//r/+f/6//n/9//1//T/8v/x//D/7v/r/+3/7P/s/+z/8P/0//f/+v/6//r/
+v/6//j/9v/y/+7/8f/x//L/9v/z//H/8P/v//T/9f/2//j/9v/0//L/8//x//D/7//s
/+7/8P/y//T/8//y//L/8v/x//H/8f/w//D/7v/w//L/8v/x/+//7//v/+//7//v//H/
8f/x//H/8//1//b/9v/2//T/9P/0//L/8//0//T/9f/1//X/9v/0//T/8//1//T/9P/x
/+//8P/w//P/9v/1//L/7v/s/+7/8P/0//j/9//2//T/8f/1//X/8v/y//L/9P/0//T/
8v/w/+7/7f/y//X/+v/9//b/8v/w/+7/8P/y//f//f/5//X/8v/w//L/8v/y//H/8v/z
//T/9P/z//D/7//x//L/8//y//P/8//z//D/8P/u//L/8v/y//b/+P/4//n/9//1//L/
8P/y//D/8v/y//L/8v/0//T/9P/0//T/9P/0//T/8v/w/+7/7P/w//L/9P/2//f/+P/5
//r/9//0//H/7v/x//L/8//0//X/9v/3//j/9f/0//P/8v/z//T/9f/2//X/9P/z//L/
8v/y//L/8f/x//D/8P/x//P/9f/7////AAABAAMABgABAPz/+//8/wEA///+//7///8A
AAEABAADAAIA///+//z/+v/4//f/9P/y//H/8P/w//H/8v/x//L/8v/y//L/8P/u/+z/
6P/s/+//8f/1//H/7P/q/+r/7//w//D/8P/y//L/8v/w/+//7//u/+3/8f/0//T/8//v
/+7/6//p/+//8f/x//H/7v/n/+P/5P/d/9P/2f/m//D//f8OACEAPABVAGYAdACCAIoA
jgCEAGoAVABGADYAIgAVAA4ABAD5/+7/7f/y//L/6//m/+b/6v/y//j/+P/4//b/9f/x
//D/8P/z//b/9v/1//X/8v/y//H/8f/v//D/8P/w//P/9P/1//b/9P/3//f/9f/0//H/
8v/x//P/8f/x//X/9f/1//X/9f/1//X/8v/y//D/8f/x//L/9P/z//P/9f/y//H/8P/t
/+7/8P/z//T/9f/2//b/9P/2//b/9v/1//f/9f/3//f/9P/z//P/8//z//T/9v/4//r/
+v/4//b/+f/6//r/+v/6//n/+P/5//n/9//3//n//f///wEABAAEAAQABAAEAAQABwAL
AAsADAAOAA8AEQAQABIAEQAQABMAFAAVABUAGAAaAB0AIAAhACAAHwAeACQAIwAkACYA
JQAjACIAIAAgACIAIgAhAB8AHgAeAB0AGgAaABkAFwATABAAEAANAAgAAwAAAP3//f8B
AAYADgAKAAcABAAAAP3/+//7//n//P/9////AAD///7//P/5//n/+P/4//j/9//4//j/
+P/2//T/8v/w//P/9v/3//j/9v/1//X/+P/2//X/9f/1//f/9//3//j/9f/y/+//7//0
//b/+P/4//b/9v/2//b/8//y//L/8v/2//f/+P/4//T/8v/0//b/9//3//b/9//3//f/
9//3//X/9f/1//X/9//5//r/+v/3//T/8//y//T/9f/2//b/9//3//f/+P/4//j/9//5
//r/+v/3//X/8//y//T/9v/6//r/+f/6//f/9v/3//j/+P/4//f/9f/4//n/9//4//b/
9v/0//L/9v/4//r//f/7//n/+f/3//T/8v/y//L/9f/2//r////6//f/9f/0//f/+P/5
//n/+P/3//b/9P/y//D/8P/z//X/9//3//n/+P/3//P/8v/1//r/+//8//r/+P/0//H/
8//z//L/8v/4/wAA/f/8//v/+v/3//b/9f/0//f/+P/5//r/9//2//X/9P/y//L/8v/y
//b/+P/6//z/+f/4//f/9v/2//b/9v/2//X/9P/z//L/9P/2//j/+v/6//r/+v/6//r/
+v/6//r/+f/4//b/9f/0//T/9f/1//b/+//+/////f/+/wAA/v/+/wAABAAHAAQAAgAB
AP7///8AAAMABAADAAAA///6//r/+v/7//v/+f/4//f/9f/3//f/9f/0//P/8v/x//D/
8v/y//D/8v/x//H/8//x//D/8P/y//T/9v/1//T/9P/y//L/8P/w//L/8//0//f/+v/6
//n/9//z/+//7P/v//v/+f/3//T/6f/h/+D/4f/j/+n/8P/4/wcAGAAlADIAQwBaAHAA
dgB2AHQAagBYAEoAPAAqABwAFQAIAAAA/f/4//H/7P/o/+f/7P/y//j//P/8//n/+P/1
//P/7v/u/+//8//1//b/9v/3//T/9P/z//P/9f/4//r//P/6//j/9v/0//T/9//3//X/
9//1//f/9//3//X/9f/5//j/+f/6//v/+f/5//b/9v/0//X/9f/2//j/9//3//n/+P/3
//b/8//0//b/+f/6//r/+v/5//b/+P/4//j/9//6//n//P/9//v/+f/4//f/+P/6//3/
AAD+//7//P/6//v//P/8//z//f/9//3///////3//f///wMABwALABAADAAKAAgABgAI
AAsADwAPAA0ADgAOAA8AEAASABEAEAAXABoAHQAfAB0AHAAcABwAIQAiACMAJAApACcA
JwAoACcAJQAkACIAJAAmACYAJQAiACIAIwAjACIAIgAhAB8AGgAWABUAEQAOAAsACgAJ
AAYABwAJAA4ACQAFAAEA/P/8//3/AAABAAAA//////7//v/+//3/+//+//7///8AAAAA
AAD///7//P/8//z//P/6//r/+P/2//T/8//z//b//P///wMABwADAP3/9//y//T/9v/4
//3//v/+//7//P/4//j/+P/4//z//v8BAAQAAgD///z/+P/4//b/+P/6//z/+//5//n/
+f/5//n/+f/7//3///8BAAEAAwAEAAQAAQD+//3//P/7//v/+//6//r/+f/4//j/+//8
//z///8CAAIA///9//7//v8BAAQABgAEAAEAAAD7//j/9//2//n/+v/6//n//P/9//v/
/P/8//7//v/+//7//v/+/////f/7//v/+f/3//b/9//4//b/9v/5//3//f/9//7/AAAA
AAAAAAD///7//f/8//r/+//6//v//////////f/9//3//f/6//r/+P/8//z//P/6//r/
+P/3//r/+//7//z/+v/8//n/+P/3//b/+f/8////AgAAAP7//P/6//r/+v/6//r/+P/4
//j/+P/1//T/8//y//b/+v/+/wIAAAD+//z/+v/4//j/+P/4//v//P/9//7//P/6//j/
9v/6//z//v8AAAAA//////7//P/9//3//f/+/////v/9/wAAAgAAAP7/AgAIAA0ADQAJ
AAgABQAEAAIAAgAAAP7/AgAGAAYACAABAP3/+P/0//j/+v/7//3/+v/3//X/9P/1//b/
9//4//r/+P/6//v/+f/5//X/8P/0//j//P/+//j/9P/x/+7/8f/w//H/8//z//P/9f/4
//f/9f/y//D/8f/z//v/AQD5//X/8P/t/+v/5v/l/+f/5f/k/+j/8/8GAB0ANABRAGwA
fACIAIwAigCEAH4AcABaAEQAMAAhABQACgABAPz/9//u/+7/8f/w//L/+P/6//z/+f/4
//X/8//y//T/9//9//r/+P/1//P/8v/y//H/8f/v//D/8P/w//H/8v/z//T/9v/5//n/
9//3//X/9//3//X/8f/v//H/8v/z//T/9f/0//P/7//u/+7/7//v//D/8//z//T/9//2
//X/9P/x//P/9P/2//b/8//y//D/7P/y//T/9v/3//T/8f/y//H/8//z//T/9f/y//L/
8//0//L/8v/w/+7/8v/0//X/9v/5//n/+f/7//b/8//y//P/+P/7//7/AgABAAAA///+
////AwAIAAkACAAIAAcABwAKAA4ADwAQABMAFAAVABUAFAAUABUAFgAbABwAHQAeACQA
IwAkACYAJQAjACIAIAAgACIAIgAhABwAGgAZABcAGAAaABsAGwAWABIAEQANAAoABwAG
AAUA/////wAABAAAAP3/+v/2//n/+////wEA/P/5//f/9P/2//b/9f/z//T/9P/1//b/
9P/0//P/8v/0//T/9P/0//T/9P/y//D/8f/x//L/9v/2//X/9f/1//X/8//x//D/8f/y
//P/9//1//T/8//w/+7/7v/u/+7/8v/0//f/+v/5//n/+f/4//X/8v/z//T/8//x/+7/
7f/v/+//7//v//H/8f/x//H/8P/x//H/8P/x//D/8f/y//D/8f/y//L/8P/v/+7/7v/x
//L/8v/1//b/9v/z//H/8P/w//P/9v/0//L/7//u/+//8P/z//b/9v/2//X/8//1//X/
8v/y//L/9P/0//T/8v/y//L/8//v/+3/7f/r/+z/7v/y//b/9P/y//P/9f/z//H/8P/w
//X/9v/3//f/9f/z//H/7v/w//D/8v/3//X/8//v/+3/8f/x/+7/7v/v//T/9f/2//T/
9P/y//H/8//z//L/8v/y//D/7v/u/+7/7v/y//T/9v/4//b/9P/y//D/8v/y//L/8v/z
//T/9f/2//L/8P/u/+z/7//w//H/8v/z//T/9f/2//P/8P/t/+r/7v/w//L/9P/z//L/
8f/w//P/9P/1//b/9f/0//L/8f/x//L/9P/1//X/+f/7//v/+f/4//j/9P/3//z/AwAJ
AAMAAAD+//r//P/+/wIABAABAP7//f/4//P/8P/u/+v/6//s/+3/7f/s/+v/6P/m/+j/
6v/s/+7/8P/w/+7/8P/w/+//8P/t/+z/7P/u//D/7f/r/+n/6P/q/+z/7P/u/+7/7f/s
/+3/7v/u/+3/6//t/+v/6v/v/+//6//p/+b/4//h/97/3f/d/93/4P/s//3/DgAlAEYA
ZQB4AIAAgACEAIYAdgBmAFgASAA0ACYAGwAMAPr/7f/o/+n/6v/o/+n/8P/0/+7/6P/u
/+//8P/v/+//6//q/+r/7f/w//L/8//1//T/9P/z//P/9P/2//f/+P/2//T/8v/w//H/
9f/2//X/8//x//P/8//0//P/9P/5//b/9f/0//P/8v/x/+3/7P/v//P/9v/6//b/8//x
//H/8//1//f/9//3//j/+v/6//f/9v/0//D/9P/2//j/+f/2//P/9P/z//T/8//z//P/
9f/2//j/+v/9//7//f/8//3//P/6//j/+f/5//n/+//7//v//f8BAAIAAwAEAAYABQAE
AAMAAgADAAcADAANAAsADAAMAA0AEgAWABcAGAAaABoAGgAZABkAGgAcAB4AIwAmACkA
LAAsACkAKAAoACoAKQApACgAKAAqACoAKQAiACAAHwAdAB4AIAAhACEAGgAWABUAEQAP
AA0ADQANAAcABQAEAAYAAwD///v/9v/2//f/+v/7//z/+//7//r//v8AAAEAAQD9//r/
+P/2//X/9v/2//b/+f/6//v//P/8//z/+v/4//j/9//3//r/+v/5//n/+f/2//P/8P/u
//D/8v/0//n/+v/6//r/+P/0//T/9P/0//L/8v/z//T/9f/1//X/9P/0//T/+P/8//j/
9f/x/+//8v/z//T/9f/2//f/+P/5//j/+f/5//j/9//0//P/8v/0//f/+v/8//f/9f/z
//L/9P/2//f/+//4//b/8f/t/+//8v/4//7//P/4//P/8P/z//T/9//6//j/+P/3//X/
9f/1//L/8v/0//b/9v/2//T/9P/0//X/+P/5//z//f/4//b/9v/2//L/8P/x//P/9f/1
//b/+P/3//b/9f/z//X/9f/1//T/9//2//f/+//3//X/8f/v//L/8//x//L/9P/4//j/
+P/4//j/9v/1//f/9//2//b/9P/2//T/9P/0//T/8v/w/+7/7P/v//L/9f/4//j/+P/4
//j/9//2//X/9P/0//T/9P/0//L/8v/y//L/8v/y//L/8v/0//b/+P/6//f/9v/1//T/
9f/2//f/9//4//j/+f/7//r/+f/8//3/+//7//z//v/6//j/+v/+/wEA///+//7//v8A
AAIABgAFAAQAAQAAAPn/9v/z//H/8P/w//H/8v/x//H/8f/v/+//8P/x//L/7//u/+3/
6v/v//H/8v/1//P/8P/w//L/8//y//D/7v/v//D/8f/w/+7/7f/r/+n/7v/y//P/8//z
//L/7//t//D/8f/w/+//8P/v/+v/5v/h/9//4f/k/+z//f8UAC8ARgBbAGoAcAB6AIIA
gABuAFYASAA8ACgAEgAJAAIA9P/v/+7/6f/q/+7/7f/m/+b/7P/0//j/9v/2//T/8//y
//L/8//3//f/9v/0//P/8P/w/+//7//y//T/9f/2//X/9P/z//L/9P/3//f/9f/0//H/
8v/x//H/7//v//P/8//z//P/8//1//f/9v/4//T/8//x//D/8v/x//H/8//1//X/9f/z
//P/9P/2//b/9v/2//X/8v/z//L/8f/v//H/8f/1//f/9v/1//X/9f/1//b/+P/6//z/
/P/6//j/+P/4//f/9v/4//n/+v/9//n/9//3//n/+P/5//r//P8AAAQACAAMAAkACQAK
AAcACwAOABAAEwARABIAEAAOABEAEgATABMAFgAYABsAHgAdABwAGwAaAB0AGwAbABwA
HQAdAB4AHgAeACAAIAAfABsAGgAaABkAFQAUABIADwAPAA4AEAAPAAwACQAIAAcAAgAB
AAEABAAEAAEA/v/6//n/+f/7//v//P/7//v/+v/3//b/9P/x//H/8P/w//D/8//2//j/
+v/3//b/9f/0//T/9P/y//D/7v/t/+3/8P/0//X/9//5//n/9//1//T/8v/w/+7/7//x
//L/8//y//L/8v/y//L/8P/w//H/8v/2//f/+P/4//P/8P/x//L/9P/z//H/8f/x//H/
8f/x//H/8f/x//H/8f/z//T/9P/1//T/9f/2//T/9f/2//b/9v/1//T/9P/0//T/8//1
//n/+v/4//f/8//y//T/9v/0//L/7//u//H/8v/1//j/9v/2//X/8//3//f/9P/0//H/
8v/x//D/8f/y//P/9f/3//f/+f/5//j/9v/2//b/8//y//T/9//0//H/7//u//H/8v/z
//P/8//z//P/8v/x/+7/7f/v//L/9f/2//n/+f/3//L/8P/x//b/9//4//b/9v/0//P/
8f/x//D/8P/0//T/9v/2//b/9v/1//T/8//y//X/9v/3//j/9v/0//L/8P/z//T/9f/2
//T/8v/w/+7/8f/y//P/9P/1//b/9//4//X/9P/z//L/9f/2//f/+P/1//X/9P/0//P/
8f/v//H/9v/3//j/+v/9//z/+//+/wIABQADAAIABAACAAIAAgABAAAA///8/////P/7
//r/9f/x/+7/7P/v/+//8P/x/+3/7P/s/+z/7//w//H/8v/w//L/8//z//P/8f/u/+7/
7v/w//D/7//t/+z/6//q/+b/5P/j/+H/5//t//T/+P/2//P/8f/t/+z/8f/0//X/9f/y
/+3/5f/e/9v/4f/l/+b/8P///xIAJQA4AE0AYABsAHAAcgByAGYAUgBCADAAHgAYABcA
EAAAAO3/4v/n/+r/5v/n/+z/7v/u//D/9v/0//T/8v/x/+z/7P/t//H/9P/0//P/8//y
//L/8f/x/+//8P/w//D/7v/u/+7/7v/v//P/9P/z//X/8//1//X/8v/v/+7/8f/x//H/
8f/x//H/8f/u/+7/7P/t/+3/7v/u/+3/7f/v//D/8f/y//H/8//0//b/9v/0//T/8//w
//H/8v/z//P/9P/z//b/9//0//H/7//t//D/8v/1//j/9v/2//T/8v/z//T/9P/0//b/
9//4//v/9//1//X/9//7//3///8CAAEAAAD///7//v8BAAUABQAFAAYABgAHAAkADAAM
AAwADwAQABEAEQATABQAFgAYABgAGAAYABgAHQAdAB8AIgAfAB0AHAAaABwAHgAeAB0A
GQAYABgAFwAWABYAFQATAA0ACgAKAAcABQADAAMAAwABAAEAAgAGAAIA///8//j/9P/z
//T/8//2//f/+f/6//r/+v/5//f/9f/y//D/7v/y//T/9f/2//X/9P/z//L/8//0//P/
8v/u/+v/6f/q/+//8f/0//f/9f/z//H/8P/u/+7/7v/x//T/9P/0//L/7v/u/+7/7v/u
/+7/7//w//H/8f/x//D/7P/q/+z/7v/w/+//7f/t/+7/7f/s/+v/7v/v//D/8f/x//P/
9P/0//T/8v/y//L/8v/z//T/9P/x/+//7f/s/+//8P/w//P/9P/0//H/7//u/+7/8f/0
//X/9P/y//L/8P/u/+7/7v/w//D/7//t//H/8f/u/+7/7//y//P/9P/y//L/8v/z//D/
7//w/+//6//o/+f/5v/o/+r/7//1//X/8//y//L/8//y//H/7//t/+3/7f/s/+7/7P/s
/+//7f/t/+v/6//r/+v/6P/o/+n/7v/v//D/8P/w/+7/7f/u/+//7//w/+T/5P/l/+b/
5//o/+r/6v/q/+r/7P/s/+z/7P/r/+r/6f/o/+r/7P/u//D/7P/q/+j/5v/n/+j/6f/q
/+n/6P/n/+b/6P/o/+j/6P/r/+7/8f/0//H/7v/r/+j/5v/m/+b/5v/o/+n/6//s/+n/
6f/o/+f/7v/x//L/8//z//T/8f/u//H/9v/6//n/9f/0//H/8P/y//T/9P/0//X/+P/3
//j/8//v/+r/5v/m/+b/5f/l/+P/4f/g/+D/3//e/93/3P/d/9z/3//h/+T/5//m/+T/
4//k/+X/5P/k/+T/5f/m/+P/4P/f/9//4v/j/+b/6v/p/+f/5P/i/+H/3//j/+X/5f/j
/+T/4f/d/9j/0//P/8//0v/e/+v//P8NACIAOQBQAGAAbAB2AHgAbgBcAEoAOgAmABQA
AwD+//z/8//g/9n/3P/c/9//5v/i/9z/4v/s/+v/6v/n/+X/4f/g/+D/4//k/+T/4//j
/+D/4P/f/9//4P/i/+P/5P/h/+D/3//e/9//4//k/+P/4f/f/+H/4f/h/9//3//j/+n/
6f/n/w==
         </WaveFormData>
      </LeadData>
      <LeadData>
         <LeadByteCountTotal>10000</LeadByteCountTotal>
         <LeadTimeOffset>0</LeadTimeOffset>
         <LeadSampleCountTotal>5000</LeadSampleCountTotal>
         <LeadAmplitudeUnitsPerBit>4.88</LeadAmplitudeUnitsPerBit>
         <LeadAmplitudeUnits>��V</LeadAmplitudeUnits>
         <LeadHighLimit>2147483647</LeadHighLimit>
         <LeadLowLimit>268435456</LeadLowLimit>
         <LeadID>II</LeadID>
         <LeadOffsetFirstSample>0</LeadOffsetFirstSample>
         <FirstSampleBaseline>0</FirstSampleBaseline>
         <LeadSampleSize>2</LeadSampleSize>
         <LeadOff>FALSE</LeadOff>
         <BaselineSway>FALSE</BaselineSway>
         <ExcessiveACNoise>FALSE</ExcessiveACNoise>
         <MuscleNoise>FALSE</MuscleNoise>
         <LeadDataCRC32>2700876329</LeadDataCRC32>
         <WaveFormData>
GAAYABgAGAAWABQAEgAQAAwACAAEAAAA/v/+//7//v/+//7//v/+//3//P/7//r/+P/4
//j/+P/2//b/9v/2//r//P/+/wAA/v/8//r/+P/6//r/+v/6//n/+P/3//b/9f/0//P/
8v/1//j/+//+//v/+v/5//j/+P/4//j/+P/2//b/9v/2//P/8v/x//D/8//2//n//P/6
//r/+v/6//z//v8AAAIA///+//3//P/5//j/9//2//r//P/+/wAA/v/8//r/+P/7//z/
/f/+//z//P/8//z/+//6//n/+P/6//r/+v/6//j/+P/4//j/+v/6//r/+v/4//j/+P/4
//b/9v/2//b/8//y//H/8P/z//T/9f/2//n/+v/7//z/+v/6//r/+v/5//j/9//2//f/
+P/5//r/+P/2//T/8v/1//b/9//4//b/9v/2//b/9f/0//P/8v/z//T/9f/2//T/9P/0
//T/9v/2//b/9v/0//T/9P/0//L/8v/y//L/9P/0//T/9P/0//T/9P/0//X/9v/3//j/
9//2//X/9P/z//L/8f/w//P/9P/1//b/9P/0//T/9P/y//L/8v/y//P/9P/1//b/8//y
//H/8P/z//T/9f/2//f/+P/5//r//v8AAAIABAACAAQABAACAAIAAwAHAAoADwAVABoA
HwAhAB8AGwAZABwAHgAeAB0AGwAbABkAFwAZABUAEQAOAAwABgACAAEA/P/3//T/8v/0
//P/8P/x/+//7v/t/+z/6f/p/+j/5//o/+r/7P/v/+3/6//o/+b/6P/p/+r/6v/n/+n/
6f/p/+f/5//m/+T/5//q/+z/7f/q/+n/5//m/+b/5v/m/+f/9f/0/+7/6P/m/+f/4//j
/+j/7P/q/+3/9v8BAA8AIQAxAEMAVgBiAGsAdgBuAGEAWgBHACsAIAAYAAoAAQD///f/
8P/y//b/9//6//z/9//1//P/8f/v/+3/6//t/+7/8P/x//P/9f/w/+z/6v/o/+v/7P/t
/+3/7f/t/+z/7P/q/+z/7P/r/+3/7f/t/+3/6//s/+z/6//t/+7/8f/y/+//7v/t/+z/
7P/s/+v/6v/t/+7/8P/x//D/7v/s/+n/6v/r/+z/7f/w//H/8f/y//P/8f/w/+7/7//w
//P/9f/y//H/8P/v//L/8//1//b/9P/1//X/9//4//f/9v/2//f/+f/8//7//P/8//z/
/v8BAAMABQAGAAcACQAKAAwACwAOABIAEgAXABkAGwAdABwAHwAgAB8AIwAkACYAJgAn
ACoALAAuAC0ALgAuAC4AMgA2ADgAOgA3ADYANgA1ADIAMgAzADMAMgAwAC8ALwAuACoA
JwAjACAAHwAfACAAGwAWABMADwANAAoACwALAAsACAAGAAUA///8//v/+P/5//v//P/+
//3//P/6//j/+P/3//T/8v/3//n/+f/4//X/9f/2//b/9//2//f/+P/2//T/8//x//P/
8v/y//P/9P/0//T/9P/1//X/9v/2//n/+//8//v/+P/4//f/9v/5//n/+P/4//f/+P/3
//b/8v/y//L/8//2//j/+////////v/+//3/+//6//r/+v/5//v//P/8//n/9//1//T/
9f/3//n//P/6//f/9f/y//X/9v/4//n/+//8//z/+v/2//j/+f/4//j/+f/6//v/+f/5
//f/9f/2//b/9v/3//f/9v/1//T/9f/2//b/9P/z//H/8//z//L/8f/w//D/8v/y//P/
9f/3//f/+f/7//r/9//2//X/9P/0//X/9f/z//T/9P/z//L/8v/z//X/9v/2//b/9f/0
//T/8//x//P/9P/2//f/9f/0//L/7//y//P/8//z//f/9P/y//L/8v/y//T/9P/0//T/
9P/0//T/9P/y//D/7v/s/+3/7v/v//D/8v/y//L/8v/0//T/9P/0//X/9v/3//j/9P/y
//D/7v/w//L/9P/2//X/9P/z//L/9P/2//j/+v/8//z//P/8//3//v///wAABQAGAAUA
BgAGAAkACwANABMAFgAZAB0AHAAZABgAGgAcABwAGwAbABsAGQAXABcAEwAPAAwACAAA
APr/9//2//P/8v/y//H/7//r/+v/6v/s/+z/7P/r/+v/6v/p/+j/5v/m/+f/5//o/+j/
6f/r/+r/6f/n/+P/5v/n/+j/6f/o/+b/4//i/+X/5//o/+n/5//k/+L/4P/j/+T/5v/n
/+7/8P/y/+z/5//l/+P/5P/k/+b/8f8AAA8AHwAnADMAQQBOAFYAZwBsAF4AVQBQAD0A
JQASAAQA/P/7//f/9//6//j/9v/3//j/9P/v//H/8f/x//H/7f/p/+n/6P/r/+v/7P/t
/+v/6P/n/+b/6f/q/+v/6//u/+//7//w/+3/7v/t/+v/7f/t/+3/7f/r/+z/7P/r/+r/
6v/s/+z/7f/u/+//8P/u/+z/6f/m/+j/6v/t/+//8f/w/+//7f/r/+v/6//r/+z/7f/t
/+7/8P/v/+//7v/t/+7/8f/z//X/9f/1//X/8v/x//H/8P/z//X/9v/5//j/9//2//b/
9//5//z//v/+//7//v8AAAEAAwAFAAYACQALAAwADgAMAA4AEQAQABIAEwAUABUAGgAf
ACIAIwAiACIAIwAiACQAKAArAC4ALQAuAC4ALgAuADAAMAAwADEAMgA0ADUAMQAwADAA
LwAtACwALAAtAC8ALAAqACcAIAAdABsAGgAXABQAEwARAAsABgAFAAMABwAGAAYABwAD
AAAA///8//n/+f/4//j/+P/4//f/9v/4//f/9P/y//f/+f/5//j/9v/1//X/9P/0//L/
8v/y//T/9v/5//v/+f/2//T/8//1//b/9//4//f/9//4//j/9//3//b/8//0//b/9//4
//j/9//1//T/+f/8//3//v/7//r/+f/5//r/+v/7//3//v/+///////7//j/9v/0//n/
/f8AAAIAAQD///3//P/7//v/+//8//z/+//7//r/+P/4//n/+f/7//z//P/6//b/+P/5
//j/9//3//f/9//3//n/+f/5//j/9v/0//P/9//4//n/+v/6//r/+f/2//b/9f/4//n/
9//3//f/+P/1//L/8P/v//H/8//3//v/+v/3//b/9f/2//b/9//3//X/9v/2//X/8f/w
//D/8f/1//b/9//3//b/9v/1//P/8P/w//H/8f/y//T/9f/1//T/8//x/+//9f/2//b/
9v/2//b/9f/0//P/8v/1//b/9//4//b/9v/2//b/9f/0//P/8v/z//T/9f/2//X/9P/z
//L/8//0//X/9v/0//T/9P/0//P/8v/x//D/8v/0//b/+P/4//j/+P/4//z//v8AAAIA
AAACAAIAAAAAAAEABQAIAA8AFQAaAB8AIQAfABsAGQAdACAAIQAhAB8AHwAdABsAFwAR
AAsABgAGAAAA/P/7//n/9f/z//L/9P/z//D/8f/u/+7/7v/u/+3/7f/s/+v/7P/s/+z/
7f/p/+f/5P/i/+j/6//u//D/6//r/+n/5//o/+n/6f/o/+r/7P/t/+3/6v/p/+f/5v/n
/+j/6f/r/+v/6P/q/+z/6P/j/+X/6f/u/+7/7P/v//j/CQAXACMAMQBFAFIAWgBlAGgA
XABVAFAAOwArACQAFAAEAAEA///5//T/8v/0//f//P/8//n/9f/z//H/7//u/+3/8P/y
//L/8f/x//H/7//s/+v/6v/t/+7/7//v//H/8f/w//D/7f/u/+3/6//v//H/8//1//H/
8P/u/+v/6//s/+//8P/w//D/8P/w//D/8P/v/+7/8P/w//H/8f/z//L/8f/v//D/8f/y
//P/8P/v/+3/7P/w//H/8//0//L/8v/0//X/8//z//P/8//1//f/+v/8//r/+f/3//f/
+//7//v//P///wEABAAGAAMAAgABAAIAAwAFAAcACAAHAAkACgAMAA8AEgAWABYAGgAb
ABwAHQAeACEAIgAhACUAJgAoACgAJgAoACkAKgAtADAAMgA0ADYAOAA4ADgANwA2ADYA
NQA1ADYAOAA5ADQAMgAxADEAMAAsACkAJQAjACEAIAAgABsAFgATAA8ADQAKAAsACwAM
AAoACQAJAAUAAgABAP7//v//////AAD8//r/9//0//j/+f/4//j/+//9//3//P/7//v/
/P/8//z/+v/6//r/+v/6//v/+//6//j/9//3//v//P/9//7//P/7//v/+v/8//3//f/7
//r/+v/5//j/+//9//7/AAD//wAA///+//r/+v/6//v//P/8//3////9//r/+P/1//j/
+v/9/wAAAAABAAEAAAAAAP///v/+/////////wAA///9//z/+v/7//z//v////3//v/+
//z/9//6//z//P/8//v/+v/5//f/+f/5//n/+v/6//r/+//6//r/+v/6//n/+v/6//j/
9//1//f/9//4//n/+v/8//7//P/7//v/+v/5//r/+//7//n/+f/5//r/+v/7//v/+v/6
//n/9//4//j/+f/7//n/+P/3//X/9f/2//b/9f/2//b/9//3//f/+P/4//f/9//3//b/
9f/5//b/9f/0//P/8v/2//j/+v/8//r/+P/2//T/8f/w/+//7v/z//b/+f/8//n/+P/3
//b/+P/4//j/+P/4//j/+P/4//b/9v/2//b/9P/0//T/9P/1//b/9//4//z//v8AAAIA
BAAEAAQABAADAAIA///+/wMACwASABkAGwAcAB0AHwAdABsAGwAeACEAIgAiACMAIgAf
ABwAGwAZABUAEgAOAAUA/v/6//j/9v/2//f/9//1//H/8f/w//D/8P/w/+//8f/w/+//
7v/t/+z/7P/r/+v/6v/q/+v/7P/t/+3/6//s/+v/6v/p/+z/7P/r/+z/7P/r/+n/5//q
/+r/6//s/+r/6v/r/+v/5v/m/+z/8v/v/+n/5//q/+r/5v/p//T/BwAZACcANQBHAFIA
WABpAHIAaABfAFwASQAzACQAFgAEAP3/+//5//r/+P/6//v/+v/6//f/9v/1//T/8//x
/+//8f/y//L/8f/x//H/8v/w//D/8P/w//D/8P/v/+//7//u/+7/8P/y//L/8f/w/+//
7v/t/+3/7v/u/+3/7v/u//D/8P/u/+7/7v/u//H/8v/y//L/8P/u/+3/6//u/+7/7v/t
/+7/7//w//H/8//z//L/8v/1//X/9v/2//P/8v/z//P/8//z//P/8//z//P/9P/0//L/
8//z//X/+f/7//3/AAD+//3//f/8//7//v/+/wAAAwAFAAcACAAIAAkACQAKAA4AEgAX
ABgAGQAZABkAGQAbAB8AIQAhACQAJgApACoAKQAsAC4AMAAwADIAMwA0ADMANAAzADIA
NQA2ADgAOQA3ADYANgA1ADIAMAAvAC8AMgAwAC8ALQAlACEAHgAcABcAEgAPAAsACwAK
AA0ADwANAAoACAAHAAIAAAAAAP7///////7//v/+//7//f/8//7//f/6//j/+P/5//j/
9v/1//X/9v/2//j/9v/2//b/9//4//r/+//6//j/9//3//j/+P/4//j/9//3//j/+P/6
//v/+//5//f/+P/4//j/+f/5//j/+P/4//r/+v/6//r//P/+/wEAAAD+//3//f/8//z/
/f/9//z//P/9//7//v///////v/+//3//P/8//n/+f/5//r//f/9//7//v/8//z//f/9
//z//P/7//j/+P/8////AAD8//v/+v/5//n/+//7//v//f/8//v/+//7//r/+f/4//v/
/P/8//r/+//5//v/+//4//f/9v/2//j/+P/5//v/+f/3//f/9//3//X/9f/1//T/9P/1
//X/9//4//j/9//z//L/8v/z//L/8v/y//H/8//2//j/+f/2//b/9//3//T/9P/z//H/
9P/1//X/9f/x//L/8P/w//D/8P/x//L/8//0//b/9v/2//b/+P/4//j/+P/0//L/8P/u
//D/8v/0//b/9P/0//T/9P/y//L/8v/y//X/9v/3//j/9//2//X/9P/0//T/9P/0//f/
+v/9/wAAAAAAAAAAAgAEAAQABgAJAAkACgALAA0AEwAXABwAHQAdAB0AIAAiACEAHwAe
AB0AHQAdAB8AHQAWABAACQD+//v/+//9//3/+f/4//b/8//t/+3/7P/s/+7/7v/t/+3/
6v/p/+j/6P/o/+n/6f/p/+r/6v/r/+v/6f/o/+X/5//p/+n/6f/p/+b/5P/k/+b/5//n
/+f/5//m/+b/5v/m/+j/6f/n/+b/6P/o/+b/4//j/+X/5P/g/+D/6f/0////EQAnADkA
RQBQAFwAawB4AHgAcwBuAFkAPQAoABYABgD///v/9f/y//T/+P/7//7//P/z//L/8f/w
/+//7//t/+//8P/u/+v/6f/n/+r/6v/s/+7/7//u/+3/6//q/+n/5//m/+j/7P/u/+//
7v/t/+z/6//s/+7/7//v/+3/7P/t/+z/7P/s/+z/7P/u/+7/7f/s/+n/6P/o/+f/7f/u
/+//7//t/+3/7f/t/+3/7f/s/+z/8P/x//P/9P/w//D/8v/z//P/8//z//P/8f/x//L/
8v/w//H/8f/z//f/+f/7//7/+//7//z//P/8//z//P/+//3///8BAAIABQAHAAgACgAM
ABAAFQAWABcAFwAXABcAGQAdAB8AHwAjACQAJgAmACcAKgAsAC4ALwAyADQANgA0ADQA
MgAwADIAMgAzADMANAA0ADUANQAzADIAMgAzADEALgAsACkAIgAfAB0AHAAbABgAFwAV
ABAADAAMAAsACQAGAAQAAwABAAAAAQAAAPz/+//5//j//P/+////AAD///3/+f/2//j/
+f/4//b/9//3//j/+P/4//b/9v/2//b/9v/3//f/+f/4//j/+f/3//b/9f/0//b/9//5
//r/+v/7//v/+f/5//r/+v/6//n/+f/4//j/+v/8//z//P/8//z//P/9//z/+v/5//n/
+//8//7////8//r/+f/4//r//f///wAAAAD///7//v/6//n/+P/4//n/+f/6//r/+P/4
//n/+f/6//z//f/8//v//v8AAAAA/f/7//n/9//5//v/+//7//r/+P/2//X/+P/4//j/
+P/6//z//f/8//r/9//4//f/+f/5//n/+v/3//T/8v/x//H/8f/z//X/+f/5//v//f/5
//j/+P/3//f/+P/4//f/9//2//b/9//3//b/9f/z//T/9v/3//f/8//y//L/8f/y//T/
9f/1//X/9f/0//P/7//w//H/8v/z//T/9v/2//b/9v/0//T/9P/0//T/9P/0//T/8f/w
/+//7v/v//D/8f/y//P/9P/1//b/9P/0//T/9P/z//L/8f/w//L/8v/y//L/9f/2//f/
+P/6//r/+v/6//7/AAAEAAYAAgACAAMABwAJAAsADgAQABQAGQAaABkAGQAcAB4AHgAb
ABsAGwAZABYAFQAQAAsADAAKAAQAAAD9//z/+f/4//f/9f/y/+3/7P/q/+n/6P/p/+n/
6v/q/+j/5v/l/+T/5//p/+v/7P/r/+v/6v/p/+j/5f/n/+f/5//n/+f/5v/j/+L/4//j
/+X/5f/l/+T/5v/m/+b/5v/l/+n/7P/s/+z/6v/n/+P/4f/e/9z/3v/j/+7//f8LABkA
JQA5AEgATgBZAG4AcgBhAFwAUQA1ABoACgAAAP3//f/3//T/9P/y//P/9v/4//n/9f/z
//H/7//v/+3/7//w/+//7f/s/+v/7f/s/+3/7v/s/+r/6P/l/+b/5//n/+j/6v/s/+z/
6//r/+v/6//r/+z/7v/v/+//6//q/+v/6v/q/+r/6v/q/+r/6v/p/+j/6P/o/+n/6f/t
/+7/7//v/+7/7f/s/+v/7f/t/+z/7P/t/+3/7v/u/+r/6v/s/+3/8P/x//L/8//w/+//
7//u/+//8f/y//X/9v/1//T/9P/0//X/9//4//j/+P/4//r/+f/7//3//v8CAAUABwAK
AAkADAAQABAAEQARABEAEQAVABsAHwAhACEAIAAgAB4AIQAkACYAKAApACwALgAwAC4A
MAAwADAAMgAyADMAMwAxADAAMAAvAC4ALAArACsALQAqACgAJQAgAB0AGwAaABgAFgAW
ABUADwAIAAUAAQAFAAQABAAFAAIAAAAAAP7/+//5//b/9P/1//b/9v/2//T/8//w/+7/
8v/1//b/9v/1//X/9v/2//P/8P/v/+7/8v/0//f/+f/3//T/8v/x//P/9P/1//b/9f/1
//b/9v/1//X/9P/x//L/9P/1//b/9//3//b/9v/6//z//P/8//j/+P/4//n/+f/4//j/
+f/6//r/+//7//f/9v/2//b/+f/7//z//P/8//v/+v/6//f/9//3//j/+f/5//r/+v/3
//b/9v/1//j/+v/7//r/9v/4//n/+P/0//P/8v/x//P/9//5//v/+v/4//b/9f/3//j/
+f/6//j/+P/3//T/8f/v//H/8f/z//P/8//0//b/9P/z//P/8//z//X/9//3//X/9f/1
//L/8v/z//P/9f/2//b/9f/y//D/7//v//H/8v/z//P/8//0//T/8//y//L/8//z//P/
9P/0//P/8f/x//D/7//1//b/9v/2//b/9v/1//T/8//y//L/8v/y//L/8P/w//D/8P/y
//L/8v/y//T/9P/0//T/8v/y//L/8v/y//L/8v/y//H/8P/v/+7/7//w//H/8v/0//b/
+P/6//z//P/8//z//v8AAAIABgAFAAIAAQABAAcACgANABEAEgAVABkAGQAZABkAHAAe
ABwAGwAbABsAGwAZABkAFQAOAAoABQD8//n/9//3//X/8f/w/+7/6//o/+n/6f/q/+r/
6v/p/+n/5v/l/+T/5P/m/+n/6//t/+n/6P/o/+f/6f/o/+X/5//m/+X/5P/j/+T/4v/i
/+T/5v/n/+j/6f/m/+b/5v/m/+b/5f/n/+z/7P/q/+j/5f/f/93/4v/k/+T/7f/6/wcA
EQAbACsAOwBGAFIAZQBsAGIAVwBKAC8AGQAKAAAA/P/9//n/8//y//L/8v/x/+z/6v/x
//P/8//z//P/7v/p/+j/5v/p/+v/7v/x/+//7P/r/+r/7P/s/+z/6//t/+3/7P/s/+n/
6v/p/+f/6v/r/+z/7f/r/+z/7P/r/+j/6P/q/+r/7P/s/+z/7P/s/+z/6//q/+r/6v/r
/+v/8P/w//D/7//u/+3/7P/r/+z/7f/t/+7/7//v//D/8P/u/+7/8P/x//H/8f/x//H/
8P/v/+//7v/y//X/9//7//r/9//0//L/9f/3//r//P/8//z//P/+//3///8BAAIABQAH
AAgACgAIAAoADQAMABAAEwAWABkAGQAdAB8AHwAgACAAIQAgACIAJgApACwAKQAqACoA
KgAtADAAMQAyADAAMAAxADEAMAAwADEAMQAwAC4ALQAtACsAJgAiAB0AGgAZABkAGgAZ
ABYAFQATAA0ACAAHAAUABQACAAAA///6//j/+P/2//j/+f/5//r/+//8//z//P/6//f/
8v/u//T/9//4//j/9v/1//X/9P/2//T/9P/0//b/9v/3//f/9v/0//P/8//2//b/9v/2
//T/8//z//L/9P/1//X/8//0//b/9//4//j/9//1//T/9//6//v//P/5//j/9//3//n/
+P/4//n/+v/6//v/+//5//j/+P/4//v//f/+//7/+//5//f/9v/4//n/+v/8//v/+f/4
//b/+P/4//n/+f/4//j/9//0/+//8v/0//T/9f/1//X/9f/2//n/+v/7//j/9v/0//P/
9f/2//f/+P/3//b/9P/w//P/8//3//n/+f/5//n/+v/3//T/8v/x//P/8//1//f/9v/z
//L/8f/z//T/9v/3//X/9v/2//X/8f/w//D/8f/z//T/9f/1//T/9P/z//H/8f/y//T/
9f/z//T/9P/z//P/8//y//H/9f/2//T/8v/w/+7/7P/s/+z/7P/w//T/+P/8//j/9v/0
//L/9P/0//T/9P/0//T/9P/0//H/8P/v/+7/8f/y//P/9P/2//b/9v/2//r//P/+/wAA
AAAAAAAAAAACAAIAAAAAAAMACQAOABMAFAAWABgAGwAZABcAFwAaAB8AIAAgACEAHgAb
ABgAFwAWABMAEQAOAAIA+v/1//L/8f/y//T/9f/1//H/8f/w/+3/7P/r/+n/6v/q/+r/
6v/n/+b/5v/l/+f/6P/q/+3/7f/t/+z/6f/q/+n/6P/n/+n/6P/m/+b/5v/n/+f/5//n
/+b/5v/m/+b/5v/n/+f/5v/s/+z/6v/l/+H/5f/o/+L/3P/l//T/BwAdAC0AOQBJAFgA
YgBvAHQAagBlAFwARQAvACIADgD+//n/8//v//T/+P/2//n//v/+//n/9//1//P/8f/x
/+//8f/y//D/7//v/+//6//o/+f/5v/s/+7/8P/x/+//7f/q/+j/6v/u//D/8f/v/+3/
6//p/+v/7P/s/+v/6//s/+//8P/t/+z/6//q/+3/7v/u/+7/7P/s/+3/7f/t/+z/6//p
/+v/7f/v//H/8P/v/+3/7P/t/+3/7v/u/+7/7v/w//H/8//z//P/8//1//X/9v/2//T/
9f/1//f/+//7//v//P/6//v//f/+//7//v/+/wAAAwAFAAcACAAHAAkACgAMAA0AEAAU
ABQAFgAXABgAGQAaAB0AHgAdACEAJAAoACoAKAAqACsALAAtADAAMgA0ADQANgA2ADYA
NQA0ADQAMwA1ADYAOAA5ADMAMAAuAC0ALwAsACoAJwAkACEAHwAeABkAFgAVABMAEAAM
AAwACwAJAAQAAAD9//7//v8AAAAA/v/9//v/+v/6//r/+f/4//r/+f/2//T/9f/3//f/
9v/2//f/+f/6//n/9v/1//T/8v/y//P/8//1//b/+P/7//j/9v/0//L/9P/1//f/+P/4
//n/+f/3//X/9v/2//b/+f/5//j/+P/4//j/9v/0//T/9v/4//v/+//6//r/+//7//r/
+v/5//n/+P/4//j/9v/3//f/9v/5//v//f8AAP3//f/9//7/+//5//j/9v/3//j/+v/7
//r/+v/5//b/9v/6//3//v/5//f/9f/z//X/9//3//f/+f/4//f/9//2//b/9v/2//n/
+v/6//j/9//1//f/9//1//X/9f/2//f/9v/2//f/9P/z//T/9f/3//X/9f/1//b/9v/3
//f/9f/0//L/7//w//L/9f/5//f/9v/1//P/8//0//T/8//0//T/9f/1//P/9P/0//P/
9f/1//T/8//x//L/8v/y//L/8v/0//T/9P/0//L/8v/y//L/9P/0//T/9P/y//L/8v/y
//H/8P/v/+7/7//w//H/8v/0//T/9P/0//f/+P/5//r//f/+////AAAAAAIAAgAAAP7/
//8DAAYACQANABAAEwAaAB0AHgAhACMAJAAjACEAIQAhAB8AHQAfABsAFwAUAA0ABAD9
//n/9v/z//L/8v/y//H/7v/v/+z/7P/s/+z/7f/t/+z/6//p/+j/5//n/+r/6//r/+z/
6//p/+f/5P/i/+X/5v/n/+P/4f/e/9r/3v/k/+n/7f/v/+//7v/u/+3/7P/r/+v/5f/m
/+j/6P/m/+X/4//j/+T/5P/g/+X/9v8LAB8AKwA1AEUAVABgAG0AeAByAGcAYABPAD8A
LAASAP7/+//7//f/9v/4//z//f/4//T/7//u/+3/7P/r/+r/6f/s/+7/7f/r/+r/6f/s
/+z/7v/w/+//7v/t/+v/6f/p/+j/6P/q/+7/8P/x/+//7f/r/+n/6//s/+z/6//q/+r/
7P/s/+z/7P/s/+z/6//q/+j/5v/o/+j/6f/p/+//8P/x//H/8P/v/+7/7f/v/+//7v/u
//H/8f/y//L/8P/w//L/8//y//H/8P/v//D/8f/z//T/8v/z//P/9f/5//n/+f/6//n/
+f/6//r/+//8//3/AAADAAUABwAIAAYABwAHAAgACgAOABMAFAAUABMAEgARABYAGwAe
AB8AIQAiACQAJAAnACoALAAuAC4AMAAxADIAMAAyADIAMgAxADAAMAAvADAAMgA1ADcA
MgAwAC8ALwAxAC4ALAApACIAHQAZABYAFwAWABcAFwASAA4ADgANAAoABgADAAEAAQAA
AAEAAAD+//3/+//6//z//P/7//r/+f/3//P/8P/0//f/+P/4//f/9//4//j/9v/0//T/
9P/x//D/8P/v//L/9P/3//v/+//6//n/+P/5//n/+v/6//f/9//2//P/9P/2//f/+P/3
//f/9v/2//b/+P/4//j/9//4//n/+//5//b/9P/z//f/+P/6//v/9//2//b/9v/1//f/
+P/4//r/+//8//7/+//5//f/9v/4//n/+//8//v/+v/6//n/9//4//j/9v/0//j/+//8
//n/9//1//P/8//1//X/9f/1//T/8//z//T/9P/0//T/9//4//j/9v/0//H/8v/x//T/
9f/2//j/9f/w/+z/6f/t/+//8//3//j/9//4//n/9v/0//P/8f/0//b/9//3//L/8P/v
/+//8P/w//D/7//y//T/9f/1//H/8P/w/+//8f/y//L/8f/x//H/8P/v/+v/7v/x//L/
8//0//L/8v/y//L/8P/w//D/8P/u/+7/7v/u//D/8P/w//D/8P/w//D/8P/u/+7/7v/u
/+3/7P/r/+r/7f/u/+//8P/w//D/8P/w//P/9P/1//b/9v/2//b/9v/6//z/AAACAAAA
AAABAAUABwAJAAwADgATABcAFwAVABMAFgAYABgAFQAVABUAEwATABUAEwARAAwACAAA
APr/9//2//P/8v/w/+//7f/p/+j/5v/l/+T/4v/h/+H/4P/h/+D/4P/g/+X/5//p/+r/
6f/p/+j/5//k/+H/4//j/+X/5f/l/+T/4f/g/+H/4f/h/+H/4f/g/+L/4v/i/+L/3//h
/+b/6v/o/+b/4f/b/9v/3v/e/97/4f/s//v/CwAbACcANQBEAE4AVwBmAGYAWwBWAEUA
JwAUAAoA/v/z//P/8//y//D/8P/x//D/8P/t/+r/6f/o/+f/5//l/+f/6P/n/+X/5P/j
/+X/5P/l/+b/5f/k/+P/4f/i/+P/4//k/+T/5v/m/+X/5P/j/+L/4f/k/+b/5//n/+j/
5v/g/w==
         </WaveFormData>
      </LeadData>
      <LeadData>
         <LeadByteCountTotal>10000</LeadByteCountTotal>
         <LeadTimeOffset>0</LeadTimeOffset>
         <LeadSampleCountTotal>5000</LeadSampleCountTotal>
         <LeadAmplitudeUnitsPerBit>4.88</LeadAmplitudeUnitsPerBit>
         <LeadAmplitudeUnits>��V</LeadAmplitudeUnits>
         <LeadHighLimit>2147483647</LeadHighLimit>
         <LeadLowLimit>268435456</LeadLowLimit>
         <LeadID>V1</LeadID>
         <LeadOffsetFirstSample>0</LeadOffsetFirstSample>
         <FirstSampleBaseline>0</FirstSampleBaseline>
         <LeadSampleSize>2</LeadSampleSize>
         <LeadOff>FALSE</LeadOff>
         <BaselineSway>FALSE</BaselineSway>
         <ExcessiveACNoise>FALSE</ExcessiveACNoise>
         <MuscleNoise>FALSE</MuscleNoise>
         <LeadDataCRC32>3195177146</LeadDataCRC32>
         <WaveFormData>
BAAEAAQABAACAAIAAgACAAIAAgACAAIABAAEAAQABAAGAAYABgAGAAMAAgABAAAAAAAA
AAAAAAABAAIAAwAEAAIAAgACAAIAAgACAAIAAgACAAIAAgACAAQABAAEAAQABAAEAAQA
BAAGAAYABgAGAAYABgAGAAYABAAEAAQABAAGAAYABgAGAAYABgAGAAYACAAIAAgACAAI
AAgACAAIAAgACAAIAAgABgAGAAYABgAGAAYABgAGAAQABAAEAAQABQAGAAcACAAGAAYA
BgAGAAQABAAEAAQABAAEAAQABAACAAIAAgACAAQABAAEAAQAAwACAAEAAAACAAIAAgAC
AAQABAAEAAQAAwACAAEAAAADAAQABQAGAAQABAAEAAQABAAEAAQABAAGAAYABgAGAAUA
BAADAAIABAAEAAQABAAEAAQABAAEAAMAAgABAAAAAgACAAIAAgAAAAAAAAAAAAIAAgAC
AAIAAAAAAAAAAAACAAIAAgACAAAAAAAAAAAA/v/+//7//v///wAAAQACAAIAAgACAAIA
AgACAAIAAgAAAAAAAAAAAP7//v/+//7/AAAAAAAAAAD+//7//v/+//z//P/8//z//P/8
//z//P/8//z//P/8//7/AAACAAQABgAGAAYABgAJAAwADgAQABEAEgAUABEAEAAMAAkA
AwD9//n/9v/1//T/8//y/+//8P/w//D/8P/z//T/9f/3//n/+P/6//r/+v/6//r/+//9
//3//f/9//3//f/8//z/+v/6//r/+v/7//3//v///////////////f/+//7//v/9//3/
/f/9//v/+//7//r//P/+//7//v////////////7//f/8//v/AAACAAUAEQAgACwANAA1
ADAAJQAYAAoA+v/i/8f/sv+e/4f/bP9a/1j/Z/+D/5j/n/+o/67/sf+7/87/3f/q//P/
9v/2//b/+P/8////AgAFAAUABQAFAAcABwAHAAkABwAIAAgACAAEAAQABAAEAAYACAAI
AAgABwAHAAgACAAKAAoACgAKAAkACQAIAAcACQAKAAoACQALAAsADQANAAoACgAKAAoA
DAALAAsACwAKAAoACwALAAwADAALAAsACwALAAsACwANAA0ADAAMAA4ADwAPABAADgAN
AA0ADQAOAA4ADgANAA0ADQANAA4ADgAPAA8AEQATABMAEwATABIAEgAUABQAFAAVABcA
GAAWABkAGgAaABoAGgAaABsAHAAcAB0AHQAbABsAGgAaABwAHAAcABsAGQAZABkAGQAZ
ABcAFwAXABgAGAAYABYAFgAVABUAFAAUABQAEwASAA8ADwAPAA0ADAAKAAoACQALAAsA
CwAKAAkACAAHAAUABgAHAAkACgAIAAcABwAIAAgACAAIAAgACAAIAAgACAAGAAYABgAG
AAgACAAHAAcABwAGAAQAAwAFAAYABwAIAAYABQAEAAMAAwADAAQABAAGAAYABgAGAAYA
BgAGAAYABwAHAAcABwAHAAcACAAIAAgACAAHAAcACAAIAAgACAAGAAYABgAGAAUABQAF
AAQAAgADAAMAAwAFAAUABQAFAAcABgAGAAYABwAHAAcACAAGAAYABgAGAAQABQAFAAUA
BgAFAAUABQAFAAUABQAFAAUABQAGAAYABQAFAAUABAAEAAUABQAFAAMAAwADAAMAAwAD
AAIAAgAAAAAAAAAAAAQABAADAAMABQAFAAUABQADAAIAAQAAAAIAAgACAAIABAAEAAMA
AwADAAQABAAEAAcABwAHAAcABQAEAAMAAAACAAIAAgACAAEAAAD///7/AAAAAAAAAAAC
AAMAAwADAP///v/+/////f/9//3//f/+//7//v/+////AAD+//7//v/+//7//v/+//7/
/v/+//7//v/+//7//v/+//3//P/7//r/+//8//3//v/9//z/+//6//v//P/9//7/AAAA
AAAAAAD+//7//v/+//7//v/+//7/AAAAAAAAAAABAAIAAwAEAAcACAAJAAoADgAPABAA
EQAQABIADwAMAAYAAwD9//f/9f/y//H/8f/x//H/7//u//D/8P/w//L/8v/y//P/9v/2
//n/+v/6//r/+v/7//3//f/9//3//f/7//r/+v/6//z//P/8//z/+//7//v/+//9//3/
/f/9//z//P/8//v/+f/5//n/+f/5//n/+P/4//r/+v/6//n/9//3//f/9//4//n/+v/8
/wAABwAVACIALgA0ADMALAAhABYABADq/87/t/+i/47/df9c/1D/WP9x/4v/mv+h/6z/
rP+t/7v/zP/Z/+T/8f/4//b/9P/4//z/AQACAAMAAwADAAMAAgABAAAAAQADAAQABAAE
AAIAAgACAAIAAwAGAAcACAAGAAUABQAEAAIAAgACAAIAAgADAAMAAwABAAIAAgABAAIA
AwAGAAcABgAGAAYABgAEAAMAAwADAAYABgAHAAcACAAIAAcABwAJAAkACQAJAAkACQAI
AAgACAAJAAkACgAKAAkACQAJAAoACgAKAAkACgALAAwADgAMAA0ADQAPAA8ADwAPAA8A
EAAQABIAEgARABEAEgASABIAFQAWABYAFAAUABQAFQAWABYAFwAXABkAGQAYABgAGAAY
ABgAFwAXABcAFwAXABcAFQAVABUAEgASABIAEAASABEAEQAQAAwADAALAAoACQAJAAkA
BwAGAAQABAADAAUABQAFAAQABAAEAAQAAwABAAEAAgACAAAA/////wAAAAAAAAAAAAAA
AAAAAAAAAP7//v/+//7//v/+//3//f8AAAAA//////7//v/+//7//f/9//3//f/7//v/
/P/8//3//v///wAAAAAAAAAAAAD+//3//P/7//3//f/+//7//v/+//3//f8AAAAAAAAA
AAAAAAAAAAAAAQABAAEAAAD+///////////////////////+//7//v////////8AAAAA
AAAAAAAAAAABAAEAAQAAAP////////3//f/9//3//////wAAAAD////////+//7/////
/////////////////////v/+/wAAAAAAAAAAAAAAAP////8BAAEAAQABAAAAAAAAAAAA
///+//3//P/9//7//v//////AAAAAAAA//////////8AAAAAAAD+//7//v/+//7//v/+
//7//v8AAAAAAAAAAAAAAQABAAEA///+//7//////////////wIAAgACAAIAAQACAAAA
AAAAAAAAAAAAAAAAAAACAAIAAgACAAIAAgACAAIAAQAAAP///v8AAAAAAAAAAAAAAAAA
AAAA/v/+//7//v8AAAAAAAAAAAAAAAAAAAAAAAAAAAAAAAABAAIAAwAEAAUABgAHAAgA
CgAMAA0ADgANAA4AEAANAAgABAABAPv/+P/1//P/8//x//H/8f/v/+7/7v/u/+7/7v/u
/+7/7//y//L/9f/2//f/+P/5//v//P/7//r/+f/7//v/+v/6//z//P/8//z/+v/7//v/
+//7//v/+//7//z//v///wAA/f/9//3//f/////////+//7/AAAAAAAA///////////9
//3//f/9//z//v8HABUAIgAuADgAOQAyACUAGAAGAPD/1v+9/6r/lv99/2L/Uv9Y/2//
i/+a/6P/qv+s/6n/sf/E/9P/4P/t//T/9v/4//r//P///wIAAwADAAMAAwAFAAUABQAH
AAcACAAIAAgACAAIAAgACAAIAAoACgAKAAcABwAIAAgACAAIAAgACAAIAAkACQAJAAkA
CgAKAAkACQAJAAsACwALAAwADQAOAA4ADQANAA0ADAAMAA0ADQAQABAADwAPAA8ADwAP
AA8ADQANAAwADAAMAA0ADQAOAA8ADwAQABEAFAAUABQAEwATABMAEwAUABEAEQAQABEA
EwATABMAEwAUABQAFgAWABYAFwAZABoAGAAbABwAHAAaABoAGgAbAB0AHgAgACEAHwAf
AB4AHgAgACAAIAAfAB0AHQAdAB0AHwAdAB0AHQAcABwAHAAaABwAGwAbABoAGAAYABcA
FgATABMAEwARABAADgAOAA0ACwALAAsACgAJAAgABwAFAAUABQAGAAYABAADAAMABAAG
AAYABgAGAAYABgAGAAYABAAEAAQABAAGAAYABQAFAAYABgAFAAUABgAGAAYABgAFAAUA
BQAFAAMAAwAEAAQABgAGAAYABgAFAAQAAwACAAQABQAGAAcABwAHAAgACAAGAAYABQAF
AAYABgAGAAYACAAIAAgACAAJAAkACQAIAAYABwAHAAcABwAHAAcABwAJAAgACAAIAAkA
CQAJAAoACAAIAAgACAAIAAkACQAJAAYABQAFAAUABwAHAAcABwAHAAcACAAIAAcABwAH
AAYABAAFAAUABQAFAAUABQAFAAcABwAGAAYABgAGAAYABgAIAAgABwAHAAUABQAFAAUA
BAAEAAQABAAFAAYABwAIAAYABgAFAAUAAwAEAAQABAAHAAcABwAHAAQABAAEAAIABQAG
AAcACAAGAAYABgAGAAQABAAEAAQABgAHAAcABwAFAAQABAAFAAYABwAIAAkACAAIAAgA
CAAJAAoACgAKAAoACgAIAAgACAAIAAgACAAIAAgABwAGAAUABAAEAAQABAAEAAYABgAG
AAYABAAEAAQABAAGAAYABgAGAAQABAAEAAQAAgACAAIAAgAEAAYACAAKAAwADAAMAAwA
DgAQABIAFAAUABUAFgAXABgAGgAXABQAEAANAAcAAQD9//r/+f/5//n/+f/3//b/9v/2
//b/+P/3//b/9v/4//j/+//8//z//P/8//3//////////////////v/+//7//v/+//7/
/v/9//3//f/9//3//f/9//3/AAAAAAAA//8BAAEAAQABAP/////+//7/AAAAAAAA//8B
AAEAAQABAP///////wAAAgAFAA8AHgAsADQANwA2AC0AIAAOAPr/4v/F/7D/oP+J/3D/
XP9c/3H/i/+e/6f/sv+4/7f/u//M/9v/5v/x//r//P/6//r/+v/9/wIABgAHAAgACQAI
AAcABgAHAAkACgAKAAoACgAKAAoACgAIAAoACgAKAAkACQAKAAoADAAMAAwADAAOAA8A
DwAPAA4ADgANAAsACQAJAAsACwAMAAwADAAMAA4ADQANAA0ADgAOAA8ADwAOAA4ADQAN
AA0ADQANAA0ADwAPAA4ADgAQABEAEQASABIAEQARABEAEgASABIAEQARABEAEQASABIA
EwATABUAFQAVABUAFQAWABYAGAAYABkAGQAaABoAGQAbABsAGgAcABwAHAAdAB0AHAAc
ABsAHQAdABwAHAAcABwAHAAbABsAGwAbABsAGwAZABkAGQAWABYAFgAUABQAEwATABIA
EgASABEAEAANAA0ADQALAAsACgALAAsACwALAAsACgAKAAoACgAJAAkACQAKAAoACgAJ
AAkACgALAAwADQAOAAwADAAMAAwADAAMAAwADAAOAA4ADQANAAwADAALAAsADgAOAA4A
DgALAAsACwALAA0ADQAOAA4ADAAMAAwADAALAAoACQAIAAsACwALAAsACgAJAAkACAAL
AAwADAANAA0ADAALAAoADAAMAAwADAAPAA8ADwAOAA4ADwAPAA8ADQANAA0ADQANAAwA
DAAMAAsACwALAAwADQAOAA8AEAAOAA8ADwAPAA4ADQANAA0ADQANAA0ADQALAAsADAAM
AA0ADQANAAwADgAPAA8ADwANAA0ADQANAA0ADQAMAAwADgAOAA4ADgAOAA4ADQANAA0A
DQANAA0ADAAMAAwADAAMAAwADAAMAA4ADgANAA0ACwAMAAwADAAMAAsACgAJAAgACAAI
AAYACQAKAAsADAAKAAoACgAKAAoACgAKAAoACgALAAsACwALAAoACgALAAsACwALAAsA
CgAKAAoACgAHAAYABAAEAAQABAAFAAYABwAIAAoACgAKAAoACAAIAAgACAAIAAgACAAI
AAgACAAIAAgABgAGAAYABgAIAAgACAAIAAgACAAIAAgACAAIAAgACAAIAAgACAAIAAsA
DAANAA4AEAASABQAGAAXABgAGQAaABoAFwAUABAADgAJAAQAAQD9//v/+v/5//n/9//2
//b/9v/2//j/+P/2//f/+v/6//7/AAABAAIAAAABAAMAAwAGAAcACAAJAAYABgAGAAYA
BgAGAAYABwAHAAcABwAHAAUABQAFAAYACAAIAAcABwAFAAUABQAFAAMAAgACAAQABAAE
AAMAAwABAAEAAQABAAMABQACAAQACwAXACIALgA2ADsANgApABoADAD6/+D/x/+4/6r/
k/94/2L/YP9z/43/nP+j/67/tv+5/8f/1v/j//L////+//r/+P/6//r///8CAAMAAwAD
AAMABQAFAAUABwAFAAYABgAGAAYABgAGAAYACAAKAAoACgAIAAcABwAGAAcACAAJAAoA
CAAJAAkACQAHAAgACAAHAAcABwAJAAkACAAIAAgACAAIAAcABwAHAAcABgAGAAUACAAI
AAcABwAJAAkACQAJAAcABwAGAAYACAAJAAkACgAMAAsACwALAAsACgAJAAcACQAJAAkA
CgAIAAkACQALAAsACwALAAsADAAMAA4ADgALAAsADAAMAAoADQAOAA4ADgAOAA4ADwAO
AA4ADwAPABAAEQARABIAEAAQABAADwAPAA8ADwAPABEADwAPAA8ADgAOAA4ADAAMAAsA
CwAKAAYABgAFAAQAAwADAAMAAQAAAP7//v/9//3//f/9//z//v/+//7//f/9//3//v/+
//7//f/9//7//v/+//7//v/+//7//v/+//7//v/+//7/AAAAAP/////+//7//f/9//z/
/P/8//z//f/9//3//f8AAAEAAwAEAAEAAAD///7/AAAAAAAAAAADAAMAAwADAAEAAQAC
AAIABAAEAAMAAwACAAIAAgACAAIAAgACAAIABQAFAAUABAAEAAUABQAFAAUABQAFAAUA
AwACAAIAAgABAAEAAQACAAIAAgACAAIABAAFAAUABQAEAAMAAwADAAMAAwADAAMAAwAD
AAQABAADAAMAAwACAAAAAQABAAEAAwADAAMAAwADAAMAAgACAAIAAgACAAIAAgACAAEA
AQACAAMABAAFAAQABAAEAAQAAgACAAIAAgACAAIAAQABAP//AAAAAAAAAwADAAMAAwAE
AAQABAACAAMAAgABAAAAAgACAAIAAgAAAAAAAAAAAAAAAQABAAEAAQAAAAAAAQD/////
/////wAAAAAAAAAA//8AAP7//v/+//7//v/+//7//v/8//z//P/8//z//P/8//z//P/8
//z//P/6//r/+v/6//z//P/8//z//v/+//7//v/9//z/+//6//z//P/8//z///8AAAEA
AgACAAIAAgACAAQABgAKAA0ADAANAA4AEAAQAA4ACwAJAAEA+//3//T/8f/x//H/8f/v
/+7/7v/u/+z/7v/u/+7/8f/0//T/9//5//r/+//8//z//f/8//v/+f/5//n/+P/6//r/
+v/6//j/+P/5//n/+v/7//z//f/8//v/+//6//v/+//8//3/+//7//v/+//6//r//P/8
//z/+//7//v/+f/5//n/+f/7//r//v8BAAcAFAAiAC4ANQA0ACkAGgAMAPr/5P/J/7D/
nP+J/27/Vv9Q/1v/cf+G/5P/nv+o/6n/rf+8/83/3P/n/+7/8P/y//b/+v///wYABgAF
AAQAAwAFAAUABQAHAAUABgAGAAYABAAEAAQABAAEAAYABgAGAAUABQAGAAYACAAIAAgA
CAAIAAkACQAJAAkACgAKAAkACQAJAAsACwAKAAoACgAKAAoACQAJAAkACAAIAAkACQAM
AAwACwALAAkACQAJAAkACQAJAAgACAAIAAkACQAKAAsACwAMAA0ADAAMAAwACwANAA0A
DQAOAA4ADwAPABEAEQARABEAEQAUABQAFgAWABMAEwAUABQAFAAXABgAGAAWABYAFgAX
ABgAGAAZABkAGwAbABoAGgAaABoAGgAZABkAGQAZABkAGQAXABcAFwAXABgAGQAYABcA
FQAUABIADgAOAA0ADAANAA0ADQALAAgABgAGAAUABQAFAAUABAACAAIAAgABAAEAAQAC
AAIAAgABAAEAAgAEAAQABAAEAAIAAgACAAIAAAAAAAAAAAAAAAAA/////wAAAAD/////
AAAAAAAAAAABAAEAAQABAP////8AAAAAAAAAAAAAAAD+//7//v/+////////////AQAB
AAIAAgACAAIAAQABAAIAAgACAAIAAgACAAIAAgADAAMAAwACAAIAAwADAAMABQAFAAUA
BQAFAAQABAAEAAMAAwADAAQAAgACAAIAAgACAAMAAwADAAQAAwADAAMAAwADAAMAAwAB
AAEAAgACAAMAAwADAAIAAAABAAEAAQADAAMAAwADAAEAAQAAAAAAAgACAAIAAgACAAIA
AQABAP///////////v/+//7//v8AAAAAAAAAAAIAAgABAAEAAQACAAIAAgADAAMAAwAD
AAQABAAEAAIAAgACAAIAAgAAAAAAAAAAAAIAAgACAAIAAAABAAEAAQABAAAAAAABAAAA
///+//3///8AAAEAAgAHAAQAAgACAAIAAgAAAAAAAAAAAAAAAAAAAAAA/v/+//7//v//
/wAAAQACAAAAAAAAAAAAAgACAAIAAgD///7//f/8//3//v///wAAAgACAAIAAgACAAIA
AgACAAUABgAHAAgACwAMAA0AEAAPABAAEQASABIADwAMAAgAAwD9//f/8//z//P/9P/1
//T/8f/v/+7/7v/u//D/8P/w//H/9P/0//f/+P/4//j/+P/5//v/+//5//n/+f/5//j/
+P/4//j/+P/4//j/+f/7//v/+//7//v/+//7//z/+v/6//n/+f/5//n/+f/5//v/+v/6
//z/+v/6//n/+f/7//v/+//7//n/+f/6//7/BQARACIAMAA0ADMALgAhABIAAADs/9D/
s/+g/47/d/9e/1D/WP9v/4n/lv+d/6T/ov+j/7H/xP/P/9r/4//s//D/8v/0//j/+/8C
AAMAAwADAAMAAwADAAMABQADAAQABAAEAAIAAgACAAIABAAGAAYABgAEAAMAAwACAAIA
AgACAAIAAgADAAMAAwADAAQABAADAAMAAwAFAAUABAAEAAQABAAGAAUABQAFAAQABAAF
AAUACAAIAAcABwAFAAUABQAFAAcABwAGAAYACgALAAsADAALAAkACAAHAAoACgAKAAkA
CwALAAsADAAKAAsACwANAA4ADwAQABEAEQAQABEAEAARABEAEgASABMAFwAZABoAGgAa
ABoAGwAcABwAHQAdAB8AHwAeAB4AHgAeAB4AHQAeAB8AIAAhACAAHQAcABsAGgAaABoA
GAAaABkAGQAYABgAGAAXABYAFQAVABUAEwASABAAEAAPAA8ADwAPAA4ADAAMAAwACwAN
AA0ADgAOAA8ADwAQABIADwAOAA0ADAANAA4ADwAQAA4ADgAOAA4ADgAOAA0ADQAOAA4A
DQANAA4ADgAOAA4ADwAPAA8ADwAPAA8AEAAQABAAEAAQABAAEgASABIAEgARABEAEQAR
ABMAEwAUABQAEgASABEAEQAUABQAFAAUABIAEgASABIAFQAVABUAFAAUABUAFQAVABMA
EwATABMAEwASABIAEgARABEAEQASABEAEAAPAA4ADwARABIAEwAQAA8ADwAPAA8ADwAP
AA8AEQARABIAEgAPAA8ADwAOAA4ADwAPAA8ADQANAA0ADQAPAA8ADgAOAA4ADgAOAA4A
DgAOAA0ADQAPAA8ADwAPAA4ADgAOAA4ADgAOAA4ADgAMAAwACwALAAsADAAMAAwACwAL
AAsACwAMAAwADAAKAAwADAAMAAwADAAMAAwADAAOAA4ADgAOAA0ADQAMAAsACwAKAAoA
CwAJAAkACQAJAAoACgAKAAoABwAEAAQABAAEAAQABQAGAAcACAAJAAoACwAMAAsACgAJ
AAgABgAGAAYABgAIAAgACAAIAAgACAAIAAgABgAGAAYABgAHAAgACQAKAAwADgAQABIA
FAAUABQAFAAWABcAGAAZABoAHAAZABYAFAARAAsABQABAP7//f/9//3//f/7//r//P/8
//z//v/8//z//f8AAAAAAwAEAAQABAAEAAUABwAHAAcABwAHAAUABAAEAAQABAAEAAQA
BAAHAAcABwAHAAkACQAJAAkACAAIAAgABwAIAAkACgALAAkACQAIAAgACgAKAAoACQAH
AAcABwAHAAgACQAKAAwAEgAbACUAMAA6AEAAQQA+ADUAJAASAPz/4v/L/7z/qv+P/3T/
aP9u/4n/o/+w/7v/xv/E/8P/0f/i/+///P8HAAgABgAEAAQACAANABQAFgAVABQAEwAS
ABEAEAARABMAFAAUABQAEAAQABAAEAAQABIAEgASABEAEQASABIAEAAQABAAEAARABMA
FAAVABcAGAAYABcAFgAVABYAFQAWABYAFgAWABgAFwAXABcAFwAWABYAFQAXABgAGAAZ
ABcAFwAXABcAFwAXABYAFgAWABcAFwAYABgAFwAXABcAGgAaABoAGQAXABcAFwAYABgA
GQAZABsAGQAZABkAGQAaABoAHAAcAB0AHQAeAB4AHAAfACAAIAAfAB4AHQAdAB4AHgAf
AB8AHwAfAB4AHgAgACAAIAAfAB8AHwAfAB8AHwAdAB0AHQAcABwAHAAaABgAFwAXABYA
FQAWABYAFgATABMAEwARABEAEAARABEAEQARABEAEAAQABAAEAAPAA8ADwAQABAAEAAP
AA8AEAAQABAAEAAQABAAEAAQABAAEAAQABAAEAASABIAEQARABAAEAAPAA8AEgASABIA
EgARABEAEQARABMAEwAUABQAFAAUABQAFAAWABYAFgAWABUAFQAVABUAFQAVABYAFgAY
ABgAFwAXABYAFgAWABYAFAAUABQAFAAVABUAFQAUABQAFQAVABUAFQAVABUAFQAXABYA
FgAWABQAEwASABIAFAAUABQAFAAVABcAGAAZABgAFwAXABcAFgAVABQAEwATABMAFAAU
ABEAEQARABAAEAARABEAEQARABEAEQARABEAEQAQABAADwAOAA0ADAARABIAEgATABMA
EwATABMAEAAQABAAEAAQABAAEAAQAA4ADgANAA0ADwAQABAAEAAQAA8ADgANAA0ADgAP
AA4ADwAOAA0ADAAOAA4ADgAOABAAEAAQABAAEAARABEAEQAPAA4ADgAPABEAEQARABEA
EgASABIAEgAPABQAEgASABIAEgAQABAAEAAQABIAEgASABIAEAAQABAAEAAQABAAEAAQ
AA4ADgAOAA4ADAAMAAwADAAOAA4ADgAOAA8AEAARABIAEwAUABUAFgAYABoAGwAcAB0A
HgAgAB0AHAAYABUADwALAAcABAADAAIAAQAAAP3//v/+//7//v/+//7//v///wIAAgAF
AAYABgAGAAYABwAJAAkACQAJAAsACwAKAAoACQAIAAcABgAGAAcABwAHAAkACQAJAAkA
CQAKAAoACgALAAsACwALAAgABwAGAAQABwAKAAsADAAKAAkACAAHAAkACQAJAAkADAAM
ABMAGwAoADQAPAA/AD4AMwAgABAA/v/o/83/uv+q/5P/dv9k/2b/d/+N/5z/pf+y/77/
w//N/97/8f/+/wUABgAEAAQABAAGAAsAEAASABEAEAAPAA0ADQANAA8AEAASABMAFAAS
ABIAEgASABIAFAAUABQAEwATABQAFAAUABQAFAAUABIAEwATABMAEwAUABQAEwAVABUA
FwAXABgAGAAYABgAFwAVABQAEwAVABYAGAAZABoAGgAZABkAGQAZABkAGQAbABsAGgAa
ABoAGwAbABwAHAAbABsAGwAbABoAGQAXABkAGQAZABoAHAAdAB0AHwAeAB0AHAAbAB0A
HgAhACIAIAAfAB8AHgAgACMAJAAkACQAJAAkACUAJAAkACUAJQAmACcAJwAoACgAKAAo
ACcAJwAnACcAJwAnACUAJQAlACQAJAAkACIAIgAhACEAIAAcABwAGwAaABwAHQAeAB0A
HAAaABoAGQAXABcAFwAWABgAGAAYABcAGQAZABoAGgAaABkAGQAaABgAGAAYABgAGgAa
ABoAGgAaABoAGgAaABgAGAAXABcAGgAaABkAGQAcABwAHAAcABoAGQAYABcAGAAZABsA
HAAbABoAGQAYABsAHAAdAB4AHwAfAB8AHwAeAB0AHQAcABwAHAAbABsAHAAcABwAHAAe
AB4AHgAeAB8AHwAfAB4AHgAfAB8AHwAfAB8AHwAfAB8AHgAeAB4AHQAdAB0AHgAgACAA
IAAgAB4AHwAfAB8AIAAfAB8AHwAdAB0AHQAdAB8AHwAgACAAHwAfAB8AHgAcAB0AHQAd
AB8AHwAfAB8AHwAfAB4AHgAgACAAIAAgACIAIgAhACEAHwAfAB8AHwAfACAAIQAiACIA
IgAiACIAHwAeABwAGwAdACAAIgAkACMAIwAjACMAJAAkACQAIgAiACIAIgAiACQAJAAk
ACQAJgAmACYAJgAlACUAJAAjACMAIgAiACMAIwAjACMAIwAiACIAIgAiACcAJgAkACQA
JAAkACYAJgAmACYAJgAmACYAJgAkACQAJAAkACUAJgAnACgAKAAoACgAKAAoACgAKAAo
ACoAKgAqACoAKQAoACcAJgAoACgAKAAoACkAKgArACwALgAuAC4ALgAwADIANgA5ADwA
PQA+AEAAPwA8ADgANQAvACkAJQAiAB8AHwAfAB8AHQAcABwAHAAcAB4AHgAeAB0AIAAg
ACMAJQAmACcAKAAnACkAKQApACsAKwArACoAKQAoACcAJgApACoALAAtAC0ALQAtAC0A
LQAtAC4ALgAsACsAKwArACsAKwArACsALAAsAC4ALgAtACsAKgApACoAKwAsAC0ALwAw
ADQANQA7AEYAVABgAGUAZABbAEwAPgAuABgA+//m/9T/u/+g/4r/hP+R/6n/vv/J/9L/
3P/d/+P/9v8JABYAIQAoACYAJgAqADAANQA2ADkAOQA5ADkAOQA5ADkAOwA7ADwAPAA8
ADwAPAA8ADwAPgBAAEAAQABBAEEAQgBCAEAAQABAAEAAQwBFAEYARwBGAEYARQBDAEMA
RQBFAA==
         </WaveFormData>
      </LeadData>
      <LeadData>
         <LeadByteCountTotal>10000</LeadByteCountTotal>
         <LeadTimeOffset>0</LeadTimeOffset>
         <LeadSampleCountTotal>5000</LeadSampleCountTotal>
         <LeadAmplitudeUnitsPerBit>4.88</LeadAmplitudeUnitsPerBit>
         <LeadAmplitudeUnits>��V</LeadAmplitudeUnits>
         <LeadHighLimit>2147483647</LeadHighLimit>
         <LeadLowLimit>268435456</LeadLowLimit>
         <LeadID>V2</LeadID>
         <LeadOffsetFirstSample>0</LeadOffsetFirstSample>
         <FirstSampleBaseline>0</FirstSampleBaseline>
         <LeadSampleSize>2</LeadSampleSize>
         <LeadOff>FALSE</LeadOff>
         <BaselineSway>FALSE</BaselineSway>
         <ExcessiveACNoise>FALSE</ExcessiveACNoise>
         <MuscleNoise>FALSE</MuscleNoise>
         <LeadDataCRC32>1039174381</LeadDataCRC32>
         <WaveFormData>
EgASABIAEgAOAAwACgAIAAQAAgAAAP7//f/8//v/+v/6//r/+v/6//n/+P/3//b/9P/0
//T/9P/2//b/9v/2//T/9P/0//T/9P/0//T/9P/0//T/9P/0//T/9P/0//T/9P/0//T/
9P/2//b/9v/2//b/9v/2//b/9P/0//T/9P/2//b/9v/2//b/9v/2//b/9v/2//b/9v/4
//j/+P/4//b/9v/2//b/9v/2//b/9v/0//T/9P/0//T/9P/0//T/9//4//n/+v/5//j/
9//2//b/9v/2//b/9v/2//b/9v/1//T/8//y//P/9P/1//b/9f/0//P/8v/0//T/9P/0
//T/9P/0//T/8f/w/+//7v/x//L/8//0//P/8v/x//D/8v/y//L/8v/0//T/9P/0//H/
8P/v/+7/7//w//H/8v/w//D/8P/w/+7/7v/u/+7/8P/w//D/8P/u/+7/7v/u//D/8P/w
//D/7v/u/+7/7v/w//D/8P/w/+7/7v/u/+7/7P/s/+z/7P/t/+7/7//w//D/8P/w//D/
8P/w//D/8P/u/+7/7v/u/+z/7P/s/+z/7f/u/+//8P/u/+7/7v/u/+7/7v/u/+7/7v/u
/+7/7v/s/+z/7P/s/+7/8P/y//T/8v/y//L/8v/z//T/9f/1//X/9v/4//n/9//3//f/
9f/0//L/8P/w//D/8f/w/+3/7P/t/+7/8P/y//P/8v/z//L/8f/w/+//7//u/+7/7v/u
/+7/7f/t/+7/7f/s/+v/6f/p/+n/6v/s/+3/7f/t/+3/7f/s/+z/6v/r/+z/7P/s/+v/
6//s/+z/6//r/+v/6//s/+z/7P/t/+3/7v/v/+z/7P/s/+v/7//x//H/9v/+/wUABgAI
AAkADgAWAB8AJgAjAB4AHAARAPn/4v/Q/73/uP/F/8v/uv+m/53/lv+W/53/pf+y/8L/
zP/U/9v/4f/l/+z/8P/2//b/9P/0//b/9v/2//f/+P/5//j/9//4//b/9v/3//n/+v/6
//r/+v/6//r/+v/8//z//P/8//z/+//6//n/+v/7//z/+//7//z///////7//f/8//v/
+//8//7////9//3//v/+//////////7//v/+//////8BAAIAAgACAAMABAAEAAYABQAF
AAcABQAHAAgACQAJAAgACAAJAAwADQANAA8AEAASABMAFgAYABgAGQAaABsAHgAgACMA
JAAlACgAKQArAC8AMgA1ADYAOgA8AD8AQwBDAEUARwBIAE0ATwBRAFMAVABVAFUAVgBY
AFsAXQBeAFwAXgBeAF4AXgBeAF0AXABcAFoAWgBYAFQAUgBPAE4ASgBFAEEAPgA7ADkA
NgAzAC4AKgAlACAAHwAdABoAFwASAA8ADQANAAsACQAHAAUABQAEAAMAAgABAP///P/7
//z/+//7//v/+//6//j/9v/3//n/+v/6//j/9v/4//j/+P/4//j/+P/6//r/+v/6//j/
+P/3//f/+v/6//r/+v/6//v/+//7//n/+f/5//n/+v/7//z//f/9//3//P/7//n/+f/5
//j/+v/6//r/+//7//r/+v/7//z//f/9//7//P/8//z//f/7//r/+v/6//z//P/8//3/
+//5//n/+f/6//r/+v/6//r/+v/6//r/+v/6//v/+//6//r/+v/6//j/+P/4//b/9//3
//j/+P/2//b/9//3//n/+f/4//f/+f/5//r/+v/3//b/9f/0//b/9v/2//b/9P/0//T/
9P/3//f/9v/2//j/+P/4//j/9//2//X/8//1//X/9f/1//P/8//z//P/9f/1//X/9f/3
//f/+P/4//f/9P/z//P/9P/z//T/9v/2//X/9f/0//T/9P/2//b/9v/2//T/9P/0//T/
9P/0//T/9P/0//T/9P/0//P/8v/x//D/8f/y//P/9P/z//L/8f/w//P/9P/1//b/+P/4
//j/+P/3//b/9f/0//T/9P/0//T/9v/2//b/9v/4//j/+P/4//r/+v/6//r/+v/6//n/
+f/8//7///////z/+//4//T/9P/y//L/8//3//f/9f/z//P/8//0//X/9//1//X/9f/z
//P/8//z//L/8v/y//L/8v/x//H/8P/v/+7/7f/t/+3/7f/u/+7/7f/t/+3/7f/u/+7/
7//w/+//8P/w//D/7f/t/+7/7v/u/+//8P/x//H/8P/v/+7/7f/t/+3/7f/w//H/8f/x
/+//8f/4/wAABQAKAA4ADwAYACIAKQAmACUAJAAgABEA/f/q/9b/xf/K/9f/zf+4/6z/
of+Y/5r/of+r/7j/yP/W/9z/3//n/+//9P/2//n/+P/1//T/9P/0//T/9f/5//v/+//7
//r/+P/4//n//P/+////AAD///7//f/8//z//P/8//z//f/9//3//f/9//3//f/7//z/
/v8CAAMAAgABAAAA///+//7//////wEAAQACAAIAAQABAAEAAAABAAIABAAFAAQABAAD
AAIABQAGAAYACAAHAAcACQAHAAcACAAJAAkACwAMAA4AEgASABEAEgASABUAFQAXABgA
GQAbAB0AHwAgACIAJQAmACoALgAwADMAMwA2ADkAOgA8AD4AQQBFAEkASwBNAE4AUQBT
AFUAVwBZAFsAXABeAF8AYQBiAGIAYgBkAGQAZABmAGYAZQBkAGEAXgBdAFoAWABWAFMA
UgBMAEcAQwBAAD4AOwA3ADMALwAsACgAJAAgAB0AGQAVABIADwANAA0ACwAJAAcABQAF
AAQAAwACAAAA///9//3/+v/5//n/+f/7//z//P/8//r/+//7//r/+v/4//r/+v/4//j/
+P/4//r/+v/6//r//P/8//v/+//7//r/+f/4//r/+//7//v/+f/5//n/+f/7//v/+//7
//z//f/9//3//f/9//3//P/8//z//P/9//3//P/8//3//f/9//z//P/8//z//P/9//3/
/P/8//z//P/8//z//f/9//v/+//7//j/+P/4//j/+v/6//r/+v/4//j/+f/5//r/+v/6
//r/+v/6//r/+P/1//X/9v/2//j/+P/5//n/9//3//b/9f/2//f/+f/6//j/+P/4//j/
9//2//X/9P/1//b/9//4//f/9//2//b/9v/2//b/9v/2//b/9v/1//P/8//z//P/9f/1
//X/9f/z//P/8//z//X/9f/2//b/9P/y//L/8//1//P/8//0//f/9//4//j/9v/0//L/
8v/y//L/9P/0//T/9P/0//T/9P/0//T/9P/0//T/8v/y//L/8v/y//L/8v/y//T/9P/0
//T/8v/y//L/8v/0//T/9P/0//T/9P/0//T/8v/y//L/8v/1//b/9//4//j/+P/4//j/
+P/4//j/9//3//j/+v/7//n/+f/5//f/9//2//X/9v/2//f/9v/z//P/8//z//T/8//z
//H/8f/x//H/8f/x//L/8v/z//T/8//y//D/7//w/+//7v/t/+//7//v//D/7//v/+7/
7f/v/+//7v/u/+7/7//w//D/8P/v/+//8P/w/+//7//v/+//8P/w//D/8f/x//L/8//w
//D/8P/v//H/8//1//r//v8FAAoADgARABYAIAApACwAKQAmACQAFwABAOz/2v/L/87/
2//Z/8L/sP+j/5b/lP+b/6f/tP/G/9T/3P/h/+f/6//w//T/+P/4//b/9v/3//j/+f/7
//z//f/8//v/+//6//v//f/+//7//f/8//7//v/+//7//P/8//z//P/9//3//f/9//3/
/f/9//v/+//8//////8BAAEAAQABAAAAAAABAAEA/////wAAAAACAAMABAAEAAIAAgAD
AAMAAwAEAAQABAADAAQABAAGAAkACQALAAkACgAMAA4ADwAOAA4ADwASABEAEQATABQA
FwAXABkAGgAbAB0AHwAhACIAJAAnACgAKAAsAC4AMQAxADQANwA4AD0AQABEAEkASQBL
AE0ATgBSAFUAWABbAFwAXQBdAF4AXwBhAGIAYgBjAGYAZwBoAGgAaABnAGYAZgBkAGQA
YgBfAFwAWABWAFIATQBJAEYAQAA9ADkANQAvACwAKAAkACEAHwAcABkAFQARAA4ADQAN
AAsACQAHAAUABAADAAIAAAD///3//f/+//3//f/9//z//P/7//r//P/9//3//P/8//r/
/P/8//v/+v/5//j/+f/6//v//P/7//r/+P/3//n/+v/7//z//P/9//3//f/7//v/+//7
//3//f/9//3//P/9//3//f/////////+//7//v/+/////f/8//z//f/9//3//P/8//7/
/v/+///////+//7//v8AAAAAAAABAP7/+//6//n/+//8//3//v/8//z//P/8//7//v//
/////v/+//7//v/9//z/+//4//j/+f/7//z/+//6//r/+f/7//v/+v/5//f/9//4//j/
9v/2//b/9v/3//j/+f/6//j/+P/4//j/9//3//b/9v/3//j/+f/6//n/+P/3//X/9v/3
//j/+f/3//f/9//3//f/9//3//f/9//3//j/+P/2//T/9P/1//b/9f/2//j/+P/3//f/
9v/4//j/+v/6//r/+v/4//j/+P/4//j/+P/4//j/9v/2//b/9v/2//b/9v/2//j/+P/4
//j/9v/2//b/9v/2//b/9v/2//b/9v/2//b/9P/0//T/9P/3//j/+f/6//z//P/8//z/
/v/+//7//v/8//z/+//7//7/AAABAAEAAQABAP///P/6//j/+P/5//3//f/7//n/9//3
//j/+f/3//X/9f/1//b/9//4//n/9//2//X/9P/2//X/9f/0//P/8v/x//H/8f/x//L/
8v/x//H/8f/x//H/8P/w//D/8//0//T/9P/z//P/9P/0//P/8//z//P/9P/0//T/9P/1
//X/9f/1//T/9f/1//X/9f/1//j//P8FAAwADgATABoAJAAtADIALwAqACgAIQALAPT/
4P/R/8z/1//Z/8j/tv+p/57/mv+h/6v/tv/E/9D/2P/d/+P/5//s//T/+f/6//n/+v/4
//j/+P/5//3//////////v/8//z//f/9//7//v/+//7//v/+//7//v/+//7//v8BAAEA
AQABAAEAAQABAP///f/+/wEAAQABAAEAAQABAAIAAgADAAMAAwADAAQABAADAAMAAwAC
AAIAAgADAAMABQAGAAYABgAHAAgACAAKAAsACwANAAsACwAMAA0ADQAMAAwADQAQABEA
EQATABQAFQAVABcAGAAbAB0AHwAhACMAJAAmACYAJgAqACwALwAzADYAOQA6ADsAPAA+
AEEARQBHAEkASgBLAE0ATwBRAFUAVwBYAFoAXQBfAGAAYABdAF4AXQBcAF4AXgBdAFwA
XABaAFoAWABVAFIATgBMAEsARwBEAEIAPAA5ADUAMQAtACoAJgAiAB0AGwAYABUAFAAR
AA8ADwAPAA0ACwAJAAUABAADAAIABAADAAEAAQAAAP////////7//v/9//z//v//////
/v/8//r//P/8//7//v/+//7//v/+//7//v/9//z/+v/5//v//P/9//7//f/9//z/+//+
////AAABAAAA///+//3//v////////8BAAEAAQAAAP7//v/+////AQAAAAAAAQD/////
/v/+//7//v/+////AAAAAAEAAgABAAAA/////wAA//8AAAEA/v/+//7//v/8//z//P/8
//7//v///////v/+//7//v/8//z//P/6//v/+//8//z/+v/6//v/+//7//v/+v/5//v/
+//8//z/+v/6//r/+v/6//r/+v/6//r/+v/6//r/+f/5//j/+P/2//b/9v/2//j/+P/4
//f/+f/5//n/+f/3//f/9//3//f/9//3//f/9//3//j/+P/5//j/+f/7//n/9//3//j/
9//3//j/+P/2//b/9P/0//T/9P/2//b/9v/2//b/9v/2//b/9v/2//b/9v/2//b/9v/2
//T/9P/0//T/9P/0//T/9P/2//b/9v/2//T/9P/0//T/9v/2//b/9v/0//T/9P/0//X/
9v/3//j/+f/6//v//P/8//v/+//8//z//f/9//3//f/7//j/9v/y//L/8//1//X/8//x
//H/8f/y//P/8//z//P/8//z//X/9f/1//T/8//y//H/8P/w//H/8f/x/+7/7f/t/+3/
7//w//D/8f/x//H/8f/x/+7/7v/u/+//8P/w//D/7//t/+7/7v/t/+//7//v//D/7v/u
/+7/7f/t/+3/7f/u//H/8//x/+//8//4//z/AwAKABAAEQASABoAJQAoACMAIgAkAB0A
AwDo/9D/uf+u/7f/u/+s/6D/m/+Y/5j/nf+n/7b/wv/K/9D/1f/b/+H/6P/u//L/8v/w
//D/8f/y//P/9f/2//f/9v/1//T/8v/y//P/9//4//j/+P/3//b/9f/0//f/+P/5//r/
+//7//v/+//5//n/+f/3//f/+P/7//v/+f/5//n/+f/4//j/+f/5//n/+f/6//r/+//7
//v/+v/7//z//v////7//v/9//z//f/+//7/AAABAAEAAwABAP//AAABAAEABAAEAAUA
CAAIAAcACAAIAAoACwAOABAAEQATABUAFwAVABYAGAAYABoAHgAgACMAJQAoACsALAAu
ADAAMwA3ADsAPQA/AEAAQgBDAEQARQBJAEsATABOAE8AUQBSAFIAUgBUAFQAVABUAFQA
UwBSAE4ATABMAEoASgBIAEUARABAADsANwA0ADAALQApACUAIgAgAB0AGgAVABMAEAAN
AAsACQAIAAkABgADAAAA/f/9//z/+//6//z/+//5//n/+P/3//f/9//4//j/9//2//X/
9f/0//L/9P/y//T/9P/1//b/9//4//f/9v/1//T/9P/0//P/8//0//T/9P/0//T/9f/1
//X/9//3//f/9//1//X/9f/1//b/9//3//f/9//3//f/9v/4//j/+P/5//v/+v/6//v/
+v/5//f/9v/2//b/9v/3//f/9v/2//b/+P/4//j/+f/7//n/+f/5//b/9v/2//b/+P/4
//j/+P/2//b/9//3//T/9P/0//T/9v/2//b/9P/1//X/9v/2//T/9P/1//X/9f/1//T/
8//1//X/9v/2//b/9v/2//b/9f/0//P/8v/0//T/9P/0//T/8//x//D/8f/y//P/9P/2
//b/9v/1//T/8//y//H/8//z//P/8//x//H/8f/x//P/8//0//T/9v/0//T/9f/z//H/
8f/y//P/8//0//T/9P/y//D/8P/w//D/8f/y//P/9P/y//L/8v/y//D/8P/w//D/8v/y
//L/8v/w//D/8P/w//L/8v/y//L/8v/y//L/8v/w//D/8P/w//H/8v/z//T/9P/0//T/
9P/0//T/9P/0//X/9v/3//j/9f/1//b/+P/7//v/+//7//f/9P/y//D/8P/x//P/8//z
//H/8f/x//D/8f/x/+//8P/x//L/8//z//P/8v/y//L/8v/y//H/8P/u/+z/6v/r/+v/
6//r/+r/6v/r/+v/7f/t/+3/7P/s/+z/7f/u//D/8P/v/+//7v/u/+3/7f/t/+3/7v/u
/+z/7P/r/+v/7f/t/+7/7//v/+//8f/x//D/9P/7/wIACAALAAwAEgAZACAAIQAeABwA
FwAJAPb/4v/P/8L/x//N/8L/sv+l/5r/lv+b/6H/rP+4/8T/zv/V/93/5//u//b/9//2
//P/8v/z//T/9f/3//f/+f/5//n/+P/2//b/9//7//z//P/8//v/+v/5//j/+f/6//v/
/P/9//3//f/9//////////3/+//8///////+//3//P/7//z//P/9//3//f/9//7//v8B
AAEAAQAAAAIAAgADAAMAAgACAAEAAAABAAIAAgAEAAYABwAKAAkABwAIAAkACQAMAAwA
DQAQAA8ADwARABIAEwATABUAFgAZABsAHQAfAB0AHgAgACAAIwAoACsALwAvADIANQA2
ADkAPABAAEUARQBHAEkASgBNAE8AUQBTAFcAWQBaAFwAXQBfAGAAYABhAGQAZQBmAGQA
ZABjAGIAXgBcAFwAWgBbAFoAWABYAFMATQBIAEQAQgA/ADsANwAxAC4AKgAmACEAHwAc
ABkAFAARAA8ADwANAAsACQAHAAUABAADAAIAAgABAP/////8//v/+//7//z//P/7//r/
+P/5//n/+P/6//j/+v/6//r/+v/6//r/+P/4//j/+P/6//r/+f/5//j/+P/4//j/+P/5
//n/+f/7//v/+//7//n/+f/5//n/+v/7//v/+//5//n/+f/4//r/+v/6//v//f/8//z/
/f/8//v/+f/4//n/+v/7//3//P/6//n/+P/6//r/+v/7//v/+f/5//n/+P/4//j/+P/4
//j/+P/4//b/9v/3//f/9v/2//b/9v/2//b/9v/0//P/8//0//T/9v/2//f/9//3//f/
9v/1//P/8//0//T/9P/0//T/9P/y//L/8v/y//T/9P/0//T/8//z//L/8v/0//T/9P/0
//T/9P/0//P/8v/x//D/7//x//H/8f/x//P/8//z//P/8//z//T/9P/0//L/8v/z//L/
7//u/+7/8P/x//P/9P/2//T/8v/y//L/8v/y//L/8v/y//D/8P/w//D/8P/w//D/8P/y
//L/8v/y//L/8v/y//L/9P/0//T/9P/x//D/7//u/+//8P/x//L/9P/0//T/9P/y//L/
8v/y//X/9v/3//j/9v/2//b/9v/4//f/9//4//r/+//7//v/+v/3//P/8P/w//L/9f/5
//b/8//w/+//8P/y//T/9f/x//H/8f/x//H/8f/x//D/8P/w//D/8P/t/+3/7P/r/+z/
6//r/+v/6//s/+z/7f/r/+v/6//r/+v/7P/t/+//7v/u/+7/7f/r/+z/7P/r/+3/7f/t
/+7/7v/u/+7/7f/v/+//7//w/+//7f/t/+//8f/0//z/AwAGAAgADQASABoAJQAoACUA
IgAeABMA///s/9r/zf/S/93/0/++/6z/nf+U/5b/n/+n/7T/wv/Q/9r/3//l/+n/7v/0
//j/+P/2//b/+P/4//j/+f/4//n/+P/3//j/9v/2//f/+f/6//r/+v/4//j/+P/4//n/
+v/7//z/+//7//v/+//7//v/+//5//n/+v/9//3//f/9//3//f/+//7///////7//f/9
//z//////////v/+//7///////3//v/+//7/AgAEAAUACAAIAAcACAAFAAcACAAJAAkA
DAAMAA0AEAAQAA8AEAAQABQAFQAYABoAGgAbABwAHQAfACAAIgAiACUAKgAtADEAMQA0
ADcAOAA8AD4AQQBFAEkASwBNAE4AUQBTAFUAVwBaAF0AXwBiAGIAYwBjAGIAYgBkAGQA
ZABmAGYAZQBkAGQAYgBiAGAAXABaAFcAVgBRAEsARgBCAD4AOwA3ADMALQAqACYAIgAf
AB0AGgAXABQAEQAPAA8ACgAHAAQAAQAAAAAAAAAAAP7//f/7//v//P/7//v/+//8//z/
+//6//j/+f/5//j/+f/4//v//P/7//r/+f/4//r/+v/6//r//P/8//v/+//6//r/+v/6
//r/+//7//v/+f/5//n/+f/6//v//P/9//z//f/9//3//f/9//3//P/+//7//v////3/
/P/8//3//f/9//z//P/8//z//P/9//v/+v/6//r/+//8//3////+//v/+v/5//r/+v/6
//r//P/8//z//P/7//r/+v/5//r/+v/6//r/+v/6//r/+P/4//n/+//8//r/+v/7//v/
+f/5//j/9//3//f/+P/4//b/9v/2//b/9v/2//b/9v/4//j/+P/4//j/9//1//T/9v/2
//b/9v/0//T/9P/z//T/9f/2//f/9//3//f/9//3//f/9//3//X/9f/2//b/9v/0//T/
9f/3//X/9f/2//X/9f/2//b/8v/y//D/8P/w//D/8//0//X/9v/2//b/9v/2//b/9v/2
//b/9P/0//T/9P/2//b/9v/2//T/9P/0//T/9P/0//T/9P/2//b/9v/2//f/+P/5//r/
+v/6//r/+v/8//z/+//7//r//P/9//3///////3/+v/2//T/9P/1//n/+f/3//X/9f/1
//b/9//1//P/8//z//X/9f/1//X/8v/y//L/8v/0//P/8//y/+//7v/t/+3/7f/t/+7/
7v/v/+//7//v/+//7v/u/+7/7//w//D/8P/x//H/8v/y/+//7//v/+//8v/y//L/8v/v
/+//7//v//D/8f/x//H/9f/3//z/AAAHAAoADgATABwAJgAtAC4AKQAoACQAEwD5/+D/
yv+7/77/y//F/7b/qv+d/5T/lv+f/6n/uP/G/9D/1v/Z/9//5//u//b/+v/6//j/+P/3
//b/9f/1//n/+//7//v/+v/4//j/+f/6//r/+f/4//r/+v/6//r/+P/4//j/+P/7//v/
+//7//3//f/9//v/+v/6//z/+//7//v/+//7//r/+v/7//v/+//7//z//P/9//3//f/8
//z//P/9//3///8AAAAAAAAAAAAA//8AAAMAAwAFAAMABQAGAAcABwAHAAYABgAIAAsA
CwANAA4ADQANAA8AEAAVABcAGQAbABsAHAAeAB4AHgAiACQAJwAoACoALAAsAC4AMAAz
ADcAOQA7AD0APgBBAEMARQBHAEcASQBKAEwATQBPAFAAUABQAFIAUgBSAFAAUABPAE4A
TgBMAEwASgBHAEQAQAA+ADsANwA0ADIALgArACcAIwAgAB4AGwAYABUAEwAQAA0ACgAH
AAUABQAFAAMAAQD///3//P/7//r//P/7//n/+f/6//n/+f/5//n/+P/2//T/9P/1//X/
9P/y//D/8v/y//T/9P/0//T/9P/0//T/9P/0//T/8//z//T/9P/0//T/8v/z//P/8//0
//X/9v/3//X/9f/1//X/9P/1//X/9f/3//f/9//2//b/9v/2//f/9//2//b/9//5//n/
+P/4//f/9v/1//X/9v/2//f/+P/4//j/+P/5//v/+f/5//n/9v/2//b/9v/2//b/9v/2
//b/9v/3//f/9P/0//T/9P/2//b/9v/0//P/8//0//T/8v/y//P/8//0//X/9f/1//P/
8//0//T/8v/y//L/8v/y//L/8v/y//D/8P/w//D/8//z//L/8v/w//D/8P/w//H/8v/z
//P/8v/x//D/7//v/+//7//v//D/8f/y//P/8v/x//H/8P/y//D/8P/x//H/7//v//D/
7//v//D/8P/w//L/8P/w//D/8P/u/+7/7v/u//D/8P/w//D/7v/u/+7/7v/u/+7/7v/u
/+7/7v/u/+7/7P/s/+z/7P/t/+7/7//w//D/8P/w//D/8f/y//P/9P/0//T/9P/z//H/
8v/0//X/9f/1//X/8//y//D/7v/u/+//8f/x/+//7f/t/+3/7v/t/+3/6//r/+3/7f/t
/+3/6//q/+r/6v/s/+z/6//r/+r/6f/o/+f/5v/l/+T/5P/m/+f/5//n/+X/5f/k/+T/
5v/n/+j/6P/q/+n/6f/q/+f/5f/k/+P/5f/o/+r/7P/r/+n/6P/n/+n/6v/r/+v/6f/p
/+n/7P/y//v/AgAGAAsAEAAWABsAIAAdABgAFAAHAPH/2v/A/6v/pv+x/63/nP+U/5P/
kP+Q/5n/pf+0/8D/yP/O/9P/1//f/+b/7v/x//D/7f/s/+z/7P/s/+3/8f/z//P/8//y
//D/8P/x//P/9P/0//T/8v/y//L/8v/y//L/8v/y//P/8//z//P/8//z//P/8f/z//T/
9//3//f/9//3//f/8//y//L/8f/0//X/9//4//f/9//3//b/9v/2//f/9//5//r/+v/6
//n/+v/6//z//f/9/////f/7//z//f/9/wAAAAABAAQABQAFAAcACAAJAAkACwAMAA8A
EQATABUAEwAUABYAFgAaAB4AIAAjACMAJgApACoAKgAsAC8AMwA3ADkAOwA8AD0APwBB
AEMARwBJAEoATABNAE8AUABQAE4AUABQAFAAUgBSAFEAUABLAEgARwBEAEQARABDAEQA
QAA7ADcANAAuACsAJwAjACAAHgAbABgAFQATABAADQAKAAcABQAFAAEA///9//v/+//6
//n/+P/4//f/9f/1//L/8f/x//H/8//0//T/9P/0//X/9f/0//P/8P/x//D/8f/y//P/
9P/x//D/7//u//H/8v/y//P/9P/0//T/9P/z//P/8v/x//P/8//z//P/8f/x//H/8f/0
//X/9f/1//X/9f/1//T/8v/y//L/8//1//T/9P/1//X/9f/0//T/8v/y//L/8//1//T/
9P/0//L/8v/y//P/9P/z//T/9f/y//L/8v/y//T/9P/0//T/8v/y//P/8//y//L/8v/y
//T/9P/0//L/8f/x//L/8v/y//L/8//z//P/8//y//H/8P/v/+//7v/v//D/8f/y//D/
8P/w//D/7//u/+3/7P/u/+//7//w//D/8P/w//D/8v/y//L/8f/v/+//7//v/+3/7f/t
/+3/7//v/+//7//v/+//8P/w//L/8P/w//H/7//t/+3/7v/t/+3/7v/u//L/8v/x//D/
7//u//D/8P/w//D/7v/u/+7/7v/s/+z/7P/s/+3/7v/v//D/7v/u/+7/7v/u/+7/7v/u
/+7/7v/u/+7/7P/s/+z/7P/s/+z/7P/s/+3/7v/v//D/8v/y//L/8v/z//T/9f/2//X/
9f/2//j/9//3//f/9//1//L/8P/u/+z/7f/v/+//7//t/+3/7f/u/+//7//t/+3/7f/t
/+3/7f/t/+z/7P/s/+z/7P/r/+v/6v/p/+j/5v/l/+T/4//n/+j/6v/r/+n/6f/p/+j/
6P/o/+n/6v/o/+j/5//n/+j/6P/n/+f/6f/p/+r/6v/p/+j/5v/l/+b/5//p/+v/6//t
/+//7f/s//D/9//+/wYACwAOABAAGQAeAB0AGgAYABEA/f/o/9b/w/+2/73/x/+4/6T/
m/+S/5D/lf+f/6r/uv/G/8z/0f/Z/+P/6v/u//D/8P/u/+7/8P/w//D/8f/x//P/8//z
//L/8P/w//H/8//0//T/9P/2//b/9v/2//T/9P/0//T/9v/3//j/+f/4//f/9v/z//X/
9v/1/w==
         </WaveFormData>
      </LeadData>
      <LeadData>
         <LeadByteCountTotal>10000</LeadByteCountTotal>
         <LeadTimeOffset>0</LeadTimeOffset>
         <LeadSampleCountTotal>5000</LeadSampleCountTotal>
         <LeadAmplitudeUnitsPerBit>4.88</LeadAmplitudeUnitsPerBit>
         <LeadAmplitudeUnits>��V</LeadAmplitudeUnits>
         <LeadHighLimit>2147483647</LeadHighLimit>
         <LeadLowLimit>268435456</LeadLowLimit>
         <LeadID>V3</LeadID>
         <LeadOffsetFirstSample>0</LeadOffsetFirstSample>
         <FirstSampleBaseline>0</FirstSampleBaseline>
         <LeadSampleSize>2</LeadSampleSize>
         <LeadOff>FALSE</LeadOff>
         <BaselineSway>FALSE</BaselineSway>
         <ExcessiveACNoise>FALSE</ExcessiveACNoise>
         <MuscleNoise>FALSE</MuscleNoise>
         <LeadDataCRC32>1506851491</LeadDataCRC32>
         <WaveFormData>
IAAgACAAIAAbABgAFQASAA8ADAAJAAYAAwACAAEAAAAAAAAAAAAAAPz/+v/4//b/9P/0
//T/9P/0//T/9P/0//L/8v/y//L/8v/y//L/8v/w//D/8P/w//L/8v/y//L/9P/0//T/
9P/0//T/9P/0//b/9v/2//b/9P/0//T/9P/2//b/9v/2//T/9P/0//T/9P/0//T/9P/1
//b/9//4//b/9v/2//b/9v/2//b/9v/0//T/9P/0//T/9P/0//T/9//4//n/+v/5//j/
9//2//b/9v/2//b/9v/2//b/9v/1//T/8//y//T/9P/0//T/8//y//H/8P/y//L/8v/y
//L/8v/y//L/7//u/+3/7P/v//D/8f/y//H/8P/v/+7/8P/w//D/8P/y//L/8v/y/+//
7v/t/+z/7v/u/+7/7v/u/+7/7v/u/+z/7P/s/+z/7v/u/+7/7v/s/+z/7P/s/+7/7v/u
/+7/7P/s/+z/7P/u/+7/7v/u/+3/7P/r/+r/6P/o/+j/6P/r/+z/7f/u/+7/7v/u/+7/
7P/s/+z/7P/s/+z/7P/s/+v/6v/p/+j/6//s/+3/7v/s/+z/7P/s/+z/7P/s/+z/7P/s
/+z/7P/q/+r/6v/q/+z/7v/w//L/8P/w//D/8P/0//X/9f/1//P/9P/2//n/+//7//v/
+//7//v/+f/5//n/+v/5//f/9//3//f/9//5//f/9v/2//P/8f/w/+//7v/s/+z/7P/s
/+z/6v/n/+f/5v/l/+P/4//k/+T/5P/n/+j/6P/o/+j/5v/m/+b/5P/m/+b/5v/m/+X/
5f/l/+P/4//j/+P/5f/m/+b/5f/m/+f/6P/p/+f/5v/m/+X/6f/p/+n/6f/q/+f/5f/h
/+P/7f/6/w4AJAA4AE4AZQBvAHQAdwB7AH4AhACPAIkAZgAzAAYA5P/M/7//v//I/9L/
2f/f/+T/5//q/+7/8P/1//P/8f/x//D/7//v//D/7v/w//D/7//u/+3/7f/t/+3/7//v
/+//7v/t/+3/7v/w//D/8P/w/+7/7v/u/+7/8P/x//H/8P/w//L/8v/y/+//7//w//D/
8f/y//P/9P/z//P/8v/x//T/9P/1//X/8//z//P/8//0//X/9//4//f/+P/4//n/+P/5
//r/+v/7//z///8BAAAA//8AAAAAAgADAAYACAAKAAsADAAOAA4AEAARABIAEwAWABkA
HQAdACEAJAAlACkALAAvADEANAA4ADsAPwBAAEMARgBHAEwAUABUAFcAWgBcAF4AXgBi
AGQAZgBoAGgAagBrAGwAbABtAG8AbQBuAG4AbQBsAGcAZQBlAGMAYABbAFYAUgBOAEsA
SABFAD8AOgA0ACwAKAAmACQAIgAcABcAEwAQAA8ADAALAAkACAAFAAUAAwABAAAA/f/7
//z//P/7//z//P/7//j/9//4//n/+v/6//j/+P/4//j/+P/4//j/+P/7//v/+//6//j/
+P/4//j/+v/6//r/+v/7//v/+//8//v/+v/5//f/+P/7//z//f/7//v/+v/5//n/+v/6
//n/9//3//f/9//5//n/+v/6//v//P/9//7//v/9//3//f/8//z//P/8//z//P/8//v/
+f/5//n/+f/6//r/+v/6//r/+v/5//n/+//7//v/+v/6//r/+v/6//j/+P/3//X/9f/1
//X/9v/0//P/8//0//b/9v/2//b/9f/2//f/+f/2//X/9P/y//L/8//0//b/9P/z//L/
8v/2//T/9P/0//b/9v/2//b/8//y//H/8P/y//P/8//0//T/8//x//D/8v/z//P/8v/0
//T/9f/1//P/8v/y//P/8//x//D/8P/x//L/8v/y//H/8v/0//T/9P/0//L/8v/y//L/
8v/y//L/8v/y//L/8v/y//D/8P/w//D/8f/y//P/9P/x//D/7//u//H/8v/z//T/9P/0
//T/9P/y//L/8v/y//T/9P/0//T/9P/0//T/9P/1//b/9//4//r/+v/6//v/+//6//n/
+f/7//7/AgAFAAIAAQAAAP3//f/7//v//P8AAAAA///9//3//f/9//3//f/8//z/+//4
//b/9P/y//L/8v/y//L/8v/w/+3/7f/s/+v/6f/p/+z/7P/s/+3/7f/s/+v/6v/p/+r/
6//s/+7/7v/u/+7/6//r/+v/6//t/+3/7f/t/+z/7P/r/+v/6f/p/+n/6v/r/+3/7v/v
/+3/7f/t//D/7//t/+3/8f/9/w4AIAAwAEQAXgBvAHcAfgCDAIUAiACQAJUAfwBSACEA
+v/a/8j/w//J/9D/2v/l/+n/6v/v//b/+P/4//r/9//0//P/8v/x//H/8v/z//b/9//3
//T/8//z//P/9P/3//j/+f/2//X/9f/2//T/9P/0//T/9P/0//T/9P/y//P/8//y//P/
9v/3//j/9f/1//b/9v/2//b/9v/2//j/+f/5//n/+P/4//n/+f/7//v/+//7//n/+f/6
//r//f/+//7////+////AAAAAAAAAAACAAMABQAFAAcACAAHAAcACQAKAAwADQAOABAA
EQAUABYAGAAaABwAHgAhACMAJwAqACsAKwAuADEAMwA4ADwAPwBDAEYASQBMAE0AUQBU
AFcAWQBdAGAAYwBkAGQAZgBoAGoAagBsAG0AbgBwAHEAcwBxAG4AbgBtAGwAaQBnAGcA
ZQBgAFsAVgBSAE4ASwBIAEUAPgA6ADUALgApACYAIwAgAB0AGQAWABQAEwAQAA8ADQAM
AAkACQAHAAUABAABAP/////+//z//P/+/////v////3//f/9//z//P/8//z//P/6//r/
+v/6//3//f/9//z//v/+//7//v/9//z/+//6//3//f/9//7//P/8//z/+//7//3//f/9
//7//////////f/+//7//f/9//3//f/9//3//f/+//7//P/8//z//P/+//3//f/9//7/
/v/+//7//v/+//7//f/7//v/+//7//r/+v/6//r//P/8//v/+//5//n/+f/4//n/+v/7
//z/+v/6//n/9//1//X/9f/2//j/9//3//j/9v/2//b/9v/2//b/9v/3//f/9//3//b/
9P/z//L/8v/z//P/8//0//b/9P/0//T/9P/0//T/9P/y//L/8v/y//P/8//y//L/9f/1
//T/9P/0//X/9f/0//T/9P/1//X/8//y//L/8//1//P/8v/y//X/9v/2//b/9f/y//L/
8v/y//L/8v/y//L/8v/y//L/8v/y//L/8v/y//L/8P/w//D/8P/y//L/8v/y//L/8v/y
//L/8P/w//D/8P/w//D/8P/w//D/8P/w//D/8P/w//D/8P/z//T/9f/2//j/+P/4//j/
+f/5//j/9//3//j/+v/9//3//f/9//3//v////7//////wAA///9//z//f/+/////P/5
//f/9v/1//P/8v/x//P/8v/z//T/8//y/+//6//s/+z/7P/r/+v/7P/s/+z/7P/s/+v/
6v/s/+r/6v/q/+r/7P/s/+z/7P/r/+v/6//r/+v/6//r/+v/7P/s/+v/7f/t/+3/7f/t
/+z/7P/r/+3/7f/v/+//7v/t/+v/6//v//f/BgAYAC4AQgBWAGkAcwB4AHsAfwCEAI4A
lQCHAFwAJwD8/9r/xP+9/8X/0P/a/+P/5//q/+3/8P/y//T/9//1//P/8//0//P/8//0
//L/9P/0//P/9P/z//P/8//x//P/8//z//T/8//z//T/8//y//H/8P/y//L/8v/y//L/
8//z//L/8P/y//L/8v/y//P/9f/2//b/9v/2//b/9P/1//X/9f/4//j/+f/5//f/9//3
//f/9f/1//b/9v/3//j/+P/5//r/+//8//z//f/+/wEAAwACAAEAAgACAAUABQAHAAgA
CgALAAwADgAPABIAFAAWABgAGgAcAB8AIAAjACUAJQAlACgAKwAtADEANgA6AD8AQABD
AEYARwBNAFAAUwBVAFgAWgBcAFwAXgBgAGIAZABmAGgAaQBqAGoAawBtAGsAbABsAGsA
agBlAGMAYwBhAGAAWwBWAFIASwBHAEMAPwA4ADQALwAoACYAJAAiACAAGgAVABEADgAO
AAwADAALAAYAAwADAAEA/v/+//z/+//9//z/+v/6//v/+//5//n/+f/5//n/+P/6//r/
+v/6//n/+P/3//b/+P/5//r/+v/3//b/9f/0//X/9v/3//j/+//7//v//P/7//r/+f/3
//b/+f/6//v/+v/7//v/+//7//z//P/7//n/+f/5//n/9//3//j/+P/6//r/+v/6//z/
+//7//v//P/8//z//P/8//z//P/7//r/+f/4//f/9//4//n/+v/5//j/9v/1//j/+f/6
//r/+P/4//j/+P/2//b/9f/z//X/9f/1//b/9P/z//P/9P/2//b/9v/2//L/8v/y//P/
8f/x//H/8P/w//H/8v/0//L/8f/w//D/8v/w//D/8P/x//L/8//0//P/8v/x//D/8//z
//L/8v/x//H/8P/w//D/8f/x//D/8P/w//H/8f/w/+7/7f/t//D/7//v//D/8P/w/+//
7v/x//D/8v/y//L/8v/w//D/8P/w//L/8v/y//L/8P/w//D/8P/u/+7/7v/u//D/8P/w
//D/8P/w//D/8P/w//D/8P/w//D/8P/w//D/7//u/+3/7P/u//D/8v/0//b/9v/2//b/
9//4//n/+//5//j/9//3//j/+v/9////AQABAAEA///9//v/+//8////AAAAAP///f/9
//3//f/5//j/+P/3//X/9P/z//L/7v/u/+7/7v/w/+7/6//r/+z/6//p/+n/6v/q/+r/
6//q/+r/6v/q/+b/5v/m/+b/6v/q/+r/6v/r/+v/6//r/+r/6f/o/+f/6f/q/+r/6//r
/+v/6//s/+z/7f/t/+3/6//r/+n/6P/p/+n/6f/t//n/BgAWACoAPABQAGMAcQB2AHkA
fQCAAIgAjQCFAGAAMQAGAOT/zP/D/8f/0P/U/9n/3//i/+X/6P/s//L/9v/1//T/9f/x
/+//7v/u//H/9P/1//X/8v/x//H/8f/v//H/8f/x//L/8f/x//L/8P/w//D/8P/x//L/
8//0//P/8//y//D/8P/y//L/8v/z//P/9P/0//T/9P/0//T/9v/3//f/9//3//b/9v/1
//X/9f/1//X/9v/3//n/+v/5//r/+v/7//7///8AAAAA///+////////////AQACAAUA
BQAHAAgACAAJAAoADAAPABIAFAAWABYAGAAaAB0AHQAhACQAJQApACwALwAxADMANgA4
ADsAPgBBAEQARQBJAEwATwBRAFUAWABbAFwAYABiAGQAZgBlAGYAZgBmAGYAZwBpAGcA
ZwBoAGgAaABkAGEAYABdAFsAVwBTAFAASwBHAEMAPwA4ADQALwAoACUAIgAfABwAFwAT
ABAADgAMAAoACgAJAAUAAQAAAP3//v/+//z/+//7//r/+P/4//f/9//1//X/9v/3//j/
+P/3//b/9f/0//b/9v/2//b/9//3//f/9v/1//T/8//y//X/9v/3//j/9v/1//T/9P/3
//j/+f/5//b/9//2//X/+P/5//n/+f/7//z//P/7//n/+f/5//n/+//7//z//P/6//r/
+v/6//j/9//3//f/+//8//3//v/9//z/+//5//v/+//7//v/+v/6//r/+v/4//j/9//3
//f/9//3//b/9v/2//b/9v/4//j/9//1//X/9f/1//b/9v/1//X/9v/0//T/9P/0//T/
9P/0//X/8//z//P/8v/z//P/8//0//T/8//y//L/9P/y//L/8v/x//D/7//u/+//8P/x
//L/8//z//L/8v/x//H/8P/w//D/8f/x//D/8v/y//P/8//1//T/9P/1//P/8f/w//D/
8f/y//L/8v/v/+7/7P/s/+z/7P/v//D/8f/y//L/8v/y//L/8P/w//D/8P/w//D/8P/w
/+7/7v/u/+7/7v/u/+7/7v/w//D/8P/w/+//7v/t/+z/7f/u/+//8P/u/+7/7v/u//H/
8v/z//T/9f/2//j/+f/4//f/9//4//r//f////////////3//f/5//n/+v/8//7//f/7
//v/+f/5//n/9//4//j/9//1//T/8//y//D/7v/u/+7/7v/u/+v/6//q/+f/5f/l/+b/
6P/o/+n/6v/o/+j/6P/m/+b/5v/m/+j/6v/q/+r/6f/o/+f/5v/l/+f/5//n/+j/6P/n
/+f/5//l/+X/5v/m/+v/7f/p/+f/6f/p/+j/5f/n/+n/6//x/wAAFAAoADwAVABxAIEA
ggCBAH8AegB6AH0AdQBUACkAAgDk/8z/vf+9/8j/zv/V/9n/3P/h/+j/7v/u//P/8f/v
/+//8P/v/+//8P/v//D/7//t/+7/7f/t/+3/7//x//H/8f/t/+v/6v/q/+3/7v/v//D/
8P/w//D/8P/v/+//7v/s/+7/8P/w//D/7f/t/+7/7v/u/+7/7v/u//D/8f/x//H/8v/y
//P/8//z//P/8//z//H/8f/y//L/9f/2//b/9//4//n/+v/6//j/+P/6//v//f/9////
AAD/////AQACAAYABwAIAAoACwAOABAAEgAQABIAFAAXABkAHQAgACEAJAAoACwALwAw
ADQANwA7AD8AQwBHAEkATABOAFAAUQBXAFoAXQBeAGAAYgBkAGYAaABqAGsAbABqAGsA
bQBrAGgAaABnAGYAZABjAGQAYwBeAFkAVABQAEkARQBBAD0AOgA2ADEAKgAjACAAHQAa
ABcAEwAQAA4ACQAGAAUAAwAAAP3//f/7//r/+v/4//f/9//2//T/9P/1//X/8//z//L/
8f/w/+7/8P/w//D/8P/x//L/8//0//L/8f/w/+7/7//w//H/8v/y//L/8v/y//H/8f/x
//L/8//0//X/9f/y//P/8v/x//L/8//z//P/9f/2//b/9f/1//X/9f/1//f/9//4//j/
9//2//X/9P/2//X/9f/1//b/9v/2//b/9v/2//b/9f/3//f/9//3//T/9P/0//T/9v/2
//X/9f/z//P/8//y//D/8P/w//D/8f/y//L/8f/v/+//7//w//D/7//v//D/7v/u/+7/
7v/v//D/8f/z//H/8f/x//D/7v/t/+z/7P/u/+3/7P/s/+z/6v/q/+r/6//s/+3/7v/w
//D/8P/w/+7/7f/r/+r/7P/t/+3/7v/t/+3/7P/q/+v/7P/u/+//7//u/+7/7//u/+v/
6f/o/+r/7P/t/+7/7f/s/+r/6v/q/+r/6//s/+3/7v/s/+z/7P/s/+r/6v/q/+r/7P/s
/+z/7P/q/+r/6v/q/+z/7P/s/+z/7P/s/+z/7P/r/+r/6f/o/+v/7P/t/+7/7v/u/+7/
7v/v//D/8f/y//T/9f/1//T/8//z//T/9v/7//3//f/9//v/+f/5//f/9//4//r/+v/7
//n/+f/5//f/9//1//T/9f/1//T/9P/x//D/7v/u/+7/7v/u/+z/5//n/+b/5f/l/+X/
5v/m/+T/5f/m/+b/6P/o/+b/5v/k/+T/5v/m/+j/6P/n/+f/5//n/+f/5//n/+f/6P/o
/+X/5f/l/+X/5//o/+j/6f/r/+v/6//r/+n/5v/l/+X/5f/n/+v/9v8EABgALABCAFkA
bQB4AH8AgwCEAIoAkQCPAHYASwAcAPT/2P/H/8H/xv/O/9X/3f/i/+f/7v/0//j/+P/1
//L/8f/y//H/8f/y//L/9P/0//P/8v/x//H/8f/x//P/8//z//D/7//v//D/8f/y//P/
9P/0//T/9P/0//T/9f/1//T/9P/2//b/9v/z//P/9P/0//b/9v/2//b/9v/3//f/9//4
//j/+f/5//v/+//7//v/+v/5//n/+P/5//r/+v/7//3///8BAAIAAQAAAAEAAQACAAMA
BgAIAAcABwAJAAoACgALAAwADgARABQAFgAYABYAGAAaAB0AHwAjACYAJwApACwALwAx
ADQAOAA7AD8AQgBFAEgASQBNAFAAUwBVAFsAXgBhAGIAYgBkAGYAaABpAGwAbgBwAG4A
bwBxAG8AbgBuAG0AbABsAGsAbABrAGcAYQBbAFYAUgBPAEwASQBEAEAAOwA0AC0AKgAn
ACQAHwAbABgAFgAVABIAEQAPAAoABwAHAAUABAAEAAIAAQD///7//P/8///////9//3/
+//7//v/+v/8//z//P/8//r/+v/6//r/+f/5//n/+P/6//r/+v/6//j/+P/4//j/+//7
//v//P/8//z//P/7//n/+//7//v//P/9//3//f/8//z/+//5//r/+//8//3//////wAA
AAD///7//f/8//3//f/+///////+//3//P/8//z//P/7//3//f/9//3/+v/6//r/+v/8
//z/+//7//n/+f/5//j/+P/4//j/+P/6//r/+f/3//X/9f/1//b/9//3//j/+v/4//j/
+P/4//b/9v/2//f/9f/1//X/9P/z//P/8//0//b/9f/0//T/9P/y//L/8v/0//T/9P/0
//L/8v/y//L/8v/x/+//7v/x//H/8P/w//D/8f/x//D/8v/y//P/8//z//L/8v/z//L/
7//t/+z/7v/w//H/8v/1//T/8v/y//L/8v/y//L/8v/y//H/8P/v/+7/7v/u/+7/7v/v
//D/8f/y//D/8P/w//D/8f/y//P/9P/y//D/7v/s/+3/7v/v//D/8P/w//D/8P/w//D/
8P/w//P/9P/1//b/+P/4//n/+f/4//f/9//4//r//f///////f/9//v/+//6//v//f8A
AP///f/6//n/+v/7//z/+//4//j/9//1//L/8f/w/+7/8P/w//D/8P/u/+v/6//q/+n/
5//n/+j/5v/m/+f/6P/o/+j/6P/m/+f/6P/p/+z/6//q/+n/5//n/+f/5//n/+n/6f/p
/+r/6v/p/+n/6f/r/+v/7P/s/+n/6f/p/+n/6f/p/+z/7f/n/+f/7f/3/wIAFgAsAEAA
UgBjAG8AeAB7AH8AhACQAJMAfwBSAB8A9P/W/8b/wf/H/8z/0v/d/+X/6v/t/+7/8P/0
//f/9f/z//P/8v/x//H/8v/x//L/8f/v//D/7//v/+//8f/z//P/8//w/+//7//w//L/
8v/y//L/8v/y//L/8v/w//H/8f/w//D/8v/y//L/8f/x//L/8v/y//L/8v/y//D/8f/x
//H/8//0//b/9//1//X/9f/1//X/9f/2//b/+P/6//v//f/7//v/+//6//z//P/+////
AQABAAMABAADAAMABQAGAAoACwAMAA4ADgAQABEAEgASABQAFgAZAB0AIQAkACUAJwAq
AC0ALwAwADQANwA7AD4AQQBEAEUASwBOAFEAUwBXAFoAXQBeAF8AYABhAGIAZABmAGcA
aABoAGkAawBpAGoAagBpAGgAZQBjAGMAYQBcAFcAUgBOAEsARwBDAD8AOAA0AC8AKAAk
ACIAIAAeABsAFwAUABIADgAKAAgABQAEAAEAAQD///7//v/8//v/+//6//j/+P/5//n/
9//3//X/9f/1//T/9f/2//f/+P/2//b/9v/2//f/9//3//b/+P/4//j/+P/2//b/9v/2
//n/+f/5//r/+f/4//f/9f/2//n/+v/7//v/+//6//n/+f/6//r/+f/7//v/+//7//n/
+f/6//r/+v/6//r/+v/6//n/+f/5//n/+P/3//b/+f/6//v/+//4//f/9v/1//T/9P/0
//T/9f/2//b/9//2//X/9P/y//P/9P/1//b/9P/0//P/8f/y//P/9P/2//b/9f/1//b/
9f/0//P/8v/y//L/8v/z//L/8f/w/+7/7v/v//D/8v/y//H/8P/w//D/7v/u/+7/8P/w
//D/8P/u/+7/7v/u//H/8f/w//D/8//z//L/8v/w//H/8f/w/+7/7v/v/+//7//u/+7/
7//w/+//7//w/+//8P/w//D/7f/s/+z/7P/s/+z/7//w//H/8v/y//L/8v/y//D/8P/w
//D/7v/u/+7/7v/w//D/8P/w/+7/7v/u/+7/7v/u/+7/7v/v//D/8f/y//P/9P/1//b/
+P/4//j/+f/5//j/9//3//b/+P/7//3/AAABAAIAAQAAAP3//P/8//7//v/9//v/+//7
//v/+//3//b/9v/1//P/8v/x//D/7P/s/+z/7P/u/+z/6f/p/+r/6f/n/+f/6P/o/+j/
6f/o/+j/6P/o/+b/5v/m/+b/6P/o/+j/6P/p/+n/6f/p/+f/5//n/+f/6P/o/+f/5//l
/+X/5f/m/+j/6f/p/+n/6//t/+v/6P/n/+X/5//v//v/CgAeADIARABcAG8AdwB6AHkA
dwB6AIIAhQBzAEoAGwDy/9L/vv+5/7//yv/S/9n/3f/e/+H/5v/s//D/9f/z//H/8f/v
/+3/7P/s/+3/8P/x//H/7v/t/+3/7f/t/+//7//v//D/7//v//D/7//u/+3/7P/u/+7/
7v/u//D/8f/x//D/7v/w//D/8P/v/+//8P/w/+7/7v/u/+7/7//x//L/8//0//T/9f/1
//X/9f/1//X/9//3//j/+P/3//j/+P/5//z//f/+//7//v/+/wAAAQAAAP//AAAAAAIA
AwAGAAgACgALAAwADgAPABIAFAAWABYAGAAaAB0AHQAhACQAJQAnACoALQAvADAANAA3
ADsAQABDAEYARwBNAFAAUwBVAFcAWgBdAF4AYgBkAGYAaABmAGgAaQBqAGoAawBtAGsA
agBqAGkAaABkAGEAYABdAFsAVwBTAFAASQBFAEEAPQA4ADQALwAoACMAIAAdABoAFQAR
AA4ADAALAAgABwAFAAAA/f/9//v//P/8//r/+f/5//j/9v/2//X/9f/z//P/9f/1//X/
9P/y//L/8v/y//L/8v/y//L/8//z//P/8v/y//L/8v/y//T/9P/0//T/8//z//P/9P/2
//b/9v/1//P/9f/1//X/9P/1//X/9f/2//j/+f/5//f/9//3//f/9//3//j/+P/6//r/
+v/6//n/9//2//X/9//4//n/+v/6//r/+v/5//v/+//7//v/+P/4//j/+P/4//j/9//3
//f/9//3//b/9f/0//P/8v/z//T/9P/z//H/8f/x//L/8v/x//H/8v/0//T/9P/0//L/
8v/y//P/8f/x//H/8P/x//H/8f/y//H/7//t/+z/7//u/+//8P/u/+7/7v/u//D/8P/w
//D/8P/v/+3/7P/t/+3/7P/s/+3/7//w//D/7v/u/+//7//v/+7/7v/v//H/7//u/+7/
7f/u/+7/7v/t//L/8P/w//D/8P/v/+7/7f/s/+3/7v/v//D/7v/u/+7/7v/w//D/8P/w
/+7/7v/u/+7/7P/s/+z/7P/t/+7/7//w//L/8v/y//L/9f/2//f/+P/3//f/9v/1//P/
9P/2//n//P/9//7//////////f/9//z//v/+//3/+//7//v/+//5//f/9v/2//X/8//y
//H/7v/s/+z/7P/t/+7/7f/r/+v/6v/p/+f/5f/m/+b/5v/n/+j/6P/o/+b/5P/k/+T/
5P/m/+b/5v/o/+f/5//n/+b/5f/k/+P/5f/o/+r/6//q/+n/6P/n/+r/6v/r/+v/6f/p
/+f/5f/k/+X/5//p/+//+f8GABgALgBEAFoAcQB9AIAAgQB/AHwAfgCBAHMATAAjAAIA
5P/M/8H/x//Q/9b/2//h/+L/5f/s//L/+P/4//X/8v/x//D/7//v//D/8f/0//X/9f/y
//H/8f/x//P/9f/1//X/8v/x//H/8v/w//D/8P/w//L/8v/y//L/8v/z//P/8v/0//b/
9v/2//X/9f/2//b/8//y//H/8P/y//X/9//5//j/+P/5//n/+f/5//n/+f/7//v//P/8
//3//v/+////AAABAAIAAgABAAAAAQABAAMAAwAFAAYACQAJAAsADAAMAA0ADgAQABMA
FgAYABoAGAAaABwAHwAjACcAKgArAC8AMgA1ADcAOQA8AD4AQQBFAEkATQBPAFEAVABX
AFkAXQBgAGMAZABoAGoAbABuAG4AcABxAHIAdAB1AHcAdQBxAHAAbgBsAGsAawBtAG0A
aABjAF4AWgBTAE8ASwBHAEQAQAA7ADQALwAsACkAJgAhAB0AGgAYABMAEAAPAA0ACgAH
AAcABQAGAAYABAADAAIAAAD9//z//v////7///8BAAEAAQAAAP///v/9//z//f/+////
AAD+//3//P/6//3//v///wAAAAAAAAAAAAD///////8AAAIAAgACAAEA/f////////8C
AAMAAwADAAMABAAEAAMAAwADAAMAAwADAAMABAAEAAIAAgACAAIABAADAAMAAwAEAAQA
BAAEAAQABAAEAAMABQAFAAUABQACAAIAAgACAAIAAgABAAEAAQABAAEAAAAAAAAAAAAA
AAIAAgABAP///f/9//3//v8AAP////8AAAAAAAAAAAAA/f/8//v/+//8//3//v/+//3/
/f/9//7//f/7//n/+P/9//z//f/+//z//P/8//z//f/+////AAAAAP///f/8//3//f/8
//z//v///////v/8//z//f/9/////v/+/////f/7//r/+v/5//r/+v/6////AAD///7/
/f/8//7//v/+//7//v/+//7//v/8//z//P/8//3//v///wAA///+//3//P/+//7//v/+
//7//v/+//7//f/8//v/+v/8//z//P/8//7//v/+//7///8AAAEAAgAFAAcACAAIAAcA
BwAIAAoADQAPAA8ADwANAAsACwAJAAkACgAMAAwACwAJAAkACQALAAsACQAIAAgABwAF
AAQABQAEAAIAAgAAAAAAAAD+//v/+//6//n/9v/1//X/9P/3//n/+//8//z//P/6//r/
+v/6//z//P/6//r/+f/5//n/+f/5//n/+//7//z//P/6//n/+P/3//j/+v/7//3///8B
AAEA///7//r/+f/5//v/AQAFAA4AHAAwAEQAWgBzAIMAiACPAJMAlACYAKEAnwCEAFUA
JgAAAOj/2f/X/97/6P/t//H/9v/9/wQACAAKAAsACQAHAAcABgAFAAUABgAGAAgACAAH
AAYABQAFAAUABQAHAAcABwAIAAcABwAIAAgACAAIAAgACgAKAAoACgAIAAkACQAIAAgA
CgAKAA==
         </WaveFormData>
      </LeadData>
      <LeadData>
         <LeadByteCountTotal>10000</LeadByteCountTotal>
         <LeadTimeOffset>0</LeadTimeOffset>
         <LeadSampleCountTotal>5000</LeadSampleCountTotal>
         <LeadAmplitudeUnitsPerBit>4.88</LeadAmplitudeUnitsPerBit>
         <LeadAmplitudeUnits>��V</LeadAmplitudeUnits>
         <LeadHighLimit>2147483647</LeadHighLimit>
         <LeadLowLimit>268435456</LeadLowLimit>
         <LeadID>V4</LeadID>
         <LeadOffsetFirstSample>0</LeadOffsetFirstSample>
         <FirstSampleBaseline>0</FirstSampleBaseline>
         <LeadSampleSize>2</LeadSampleSize>
         <LeadOff>FALSE</LeadOff>
         <BaselineSway>FALSE</BaselineSway>
         <ExcessiveACNoise>FALSE</ExcessiveACNoise>
         <MuscleNoise>FALSE</MuscleNoise>
         <LeadDataCRC32>2572268830</LeadDataCRC32>
         <WaveFormData>
HgAeAB4AHgAZABYAEwAQAA0ACgAHAAQAAwACAAEAAAD+//7//v/+//v/+v/5//j/9v/2
//b/9v/4//j/+P/4//b/9v/2//b/9P/0//T/9P/y//L/8v/y//T/9P/0//T/9f/2//f/
+P/4//j/+P/4//j/+P/4//j/9//2//X/9P/2//b/9v/2//T/9P/0//T/9v/2//b/9v/3
//j/+f/6//r/+v/6//r/+v/6//r/+v/4//j/+P/4//b/9v/2//b/9//4//n/+v/4//j/
+P/4//j/+P/4//j/+P/4//j/+P/2//b/9v/2//j/+P/4//j/9v/2//b/9v/2//b/9v/2
//j/+P/4//j/9v/0//L/8P/x//L/8//0//L/8v/y//L/8v/y//L/8v/0//T/9P/0//P/
8v/x//D/8v/y//L/8v/y//L/8v/y//D/8P/w//D/8v/y//L/8v/w//D/8P/w//L/8v/y
//L/8f/w/+//7v/v//D/8f/y//H/8P/v/+7/7v/u/+7/7v/v//D/8f/y//L/8v/y//L/
8f/w/+//7v/u/+7/7v/u/+7/7v/u/+7/8P/w//D/8P/w//D/8P/w//D/8P/w//D/8P/w
//D/8P/u/+7/7v/u//D/8v/0//b/+P/4//j/+P/6//r/+v/5//n/+//9/wEAAQADAAMA
AwADAAMAAQABAAAAAwADAAIAAgACAAIAAAABAP////8AAP3/+v/2//X/8//w//D/8P/y
//L/8P/u/+7/7v/t/+z/6f/p/+r/6v/s/+z/7P/s/+z/7P/q/+r/6//r/+z/7P/q/+r/
6v/q/+n/6f/p/+n/6f/q/+r/6v/r/+v/6//s/+r/6v/q/+v/7//v/+3/6v/m/+D/2v/W
/9r/5P/y/wMAHwA9AFoAdgCKAKAAtgDEANAA4ADnAN8AwACJAFAAJwAKAPX/7v/w/+3/
6f/s//D/8v/0//T/9P/0//T/8v/y//P/8f/x//H/8f/x//H/8f/t/+z/7P/s/+//7//v
/+7/7P/s/+z/7P/u/+7/7v/v/+3/7f/t/+3/7f/t/+3/7f/v/+//8P/w/+3/7f/t/+3/
7//v/+//7//v/+//7//v//D/8f/x//D/7v/u/+7/7v/w//H/8f/x//L/8v/y//P/8f/z
//P/8//1//X/9v/2//X/9f/1//f/+v/6//r//P8AAAAAAAABAAIAAgAEAAMABgAHAAgA
CAALAA4AEAARABIAFQAXABgAHQAfACIAJAAlACgAKwAsADAANAA2ADgAOAA7AD8AQABC
AEQARgBGAEgASQBKAEwATQBOAE8ATwBPAE8ATwBPAE8ATwBPAE0ASwBHAEUAQgBBAD4A
OgA4ADMALgApACUAIwAgAB4AGwAWABEADgAMAA0ACgAJAAcABQADAAIAAgD+//7//f/8
//3//P/7//v/+f/5//n/+f/7//r/+v/5//b/9v/3//f/9//3//f/9//5//n/+P/4//n/
+f/4//j/9//3//f/9v/4//j/+f/5//j/+P/4//j/+f/6//v//P/6//v/+//7//r/+v/6
//n/9//3//f/9//6//r/+v/6//3//f/9//3//f/8//v/+//7//v/+//7//3//f/9//3/
+//5//n/+v/8//v/+//7//v//P/8//r/+v/7//v/+//6//r/+v/6//j/+P/3//f/9f/1
//T/9P/2//X/9f/1//f/9f/1//X/9//4//j/9//1//T/8//y//T/9P/0//X/9f/0//P/
8//2//b/9v/2//b/9//3//f/9P/0//T/9P/2//b/9f/1//P/8//z//H/9f/1//X/9f/1
//X/9v/2//T/8//z//P/8//y//L/8v/y//P/8//y//L/9P/0//T/9P/0//T/9P/0//T/
9P/0//T/9P/y//L/8v/y//L/8v/y//L/9P/0//T/9P/z//L/8f/w//H/8v/z//T/9v/2
//b/9v/1//T/8//y//T/9P/0//T/9v/2//b/9v/3//j/+f/6//z//P/8//z//P/8//v/
+f/9////AwAFAAUABQAFAAUABQADAAMABAAJAAkACAAIAAYABgAEAAQAAwACAAIAAQD8
//j/9//3//T/9P/0//T/9v/0//L/8P/w/+//7v/t/+//8P/w//D/7v/u/+7/7v/w/+7/
7v/v/+3/7v/u/+7/7P/s/+z/6//t/+3/7f/t/+z/7P/s/+v/6f/p/+r/6v/r/+z/7v/v
/+3/6//q/+j/4v/g/+D/5v/y/wIAFQArAEUAYgB2AIgAnACwALgAxgDQAM8AvQCSAF8A
MgAPAPr/7//u/+7/7f/v//L/8v/0//j/+P/2//T/9P/y//L/7//t/+3/7f/w//H/8v/z
/+//7v/u/+7/8P/x//L/8v/x//D/7//u/+7/7v/u/+//8f/x//H/8f/w/+//7v/t/+7/
7//x//L/8f/x//H/8f/v/+//7//v//H/8f/x//H/8P/x//H/8P/y//L/8v/y//D/8f/x
//H/8v/y//L/8//z//X/9f/1//X/9f/2//b/+f/5//n/+//6//r/+v/8//7//v/+////
AQACAAUABQAIAAkACgAKAA0AEAASABMAFAAXABkAGgAbAB0AIAAiACcAKgAtAC4ALgAy
ADQANgA2ADkAPQA+AEAAQgBEAEQARABFAEYASABKAEwATgBPAE0ATQBNAE0ASwBLAEsA
SQBHAEMAQQA+AD0AOgA2ADQAMgAuACoAJwAiAB4AGwAXABYAEQAOAAwADQAKAAkABwAF
AAMAAgACAP7//v/9//z/+//6//n/+f/7//v/+//7//v/+v/6//n/+P/4//n/+f/3//f/
9//3//j/+f/5//r/+//7//r/+v/6//n/+P/2//j/+P/5//n/+P/4//j/+P/4//j/+P/4
//r/+//7//v//P/8//z/+//7//v/+//7//z//P/8//z/+//7//v/+//9//z/+//7////
/////////f/9//3//f/9//v/+//8//r/+f/5//n/+//8//z/+v/4//n/+f/5//r/+v/6
//r/+v/6//n/+f/4//f/9f/0//b/9f/1//X/9//1//X/9f/1//b/9v/1//X/9v/3//j/
9//2//X/9f/3//b/9f/1//T/9P/0//T/9P/1//X/9f/0//T/9P/0//T/9P/z//P/8//z
//P/8f/z//P/8//z//P/8//0//T/8v/x//H/8f/x//D/8P/w//H/8//0//T/9P/0//L/
8v/y//L/8v/y//L/8v/0//T/9P/0//T/9P/0//T/8//y//H/8P/y//L/8v/y//T/9P/0
//T/8v/y//L/8v/y//L/8v/y//L/8v/y//L/8v/y//L/8v/1//b/9//4//r/+v/6//r/
+v/6//r/+f/5//v//f8BAAEAAwADAAMABQAFAAMAAwAEAAcABwAGAAYABgAGAAQAAgD/
//7//v/7//j/9P/z//b/9P/1//b/9f/0//H/7v/t/+7/7v/u/+3/7f/u/+7/7P/s/+z/
7P/s/+z/6v/q/+3/7f/u/+7/7P/s/+z/7P/t/+3/7f/t/+3/7v/u/+7/7f/t/+3/7v/s
/+z/7P/t/+3/7//v/+7/6v/k/+L/5P/o//L//P8NACUAPwBYAG4AgACSAKAArAC4AMQA
xwC7AJgAYwA0ABMA+v/t/+7/8P/v//H/8v/0//T/9v/2//b/9v/2//T/9P/1//P/8//z
//H/8f/x//H/8f/w//D/8P/x//H/8f/w//D/8P/w//D/7v/u/+7/7//v/+//7//v/+//
7//v/+//7//v//D/8P/w//H/8v/z//H/8f/x//H/7//v/+//7//y//P/8//y//L/8v/y
//L/8v/z//P/8//0//T/9P/1//X/9//3//f/+f/5//r/+v/5//n/+f/7//r/+v/6//z/
AAAAAAAAAQABAAIABQAFAAgACQAKAAoADQAQABIAEwATABUAFgAWABoAHQAhACQAJgAo
ACoAKgAuADIANAA2ADYAOQA9AD4APgBAAEIAQgBGAEcASABKAEsATABNAE0ATQBNAE0A
TQBLAEsASwBJAEkARQBDAEAAPQA6ADYANAAuACoAJgAjACEAHgAcABkAGAATABAADgAP
AAwACwAJAAcABQAEAAQAAAAAAP///v////7//f/9//3//f/9//3//f/8//z/+//6//r/
+//7//n/+f/5//n/+v/7//v//P/6//n/9//2//j/+f/6//r//P/8//3//f/8//z//P/8
//z//P/8//z//v////////8AAAAAAAD///3//f/9//3//P/8//z//P/9//3//f/9////
/v/9//3//f/9//3//f////////////3/+//7//z//v/9//3//f/7//z//P/6//z//f/9
//3//P/8//z//P/7//r/+P/3//n/+f/4//j/+P/3//f/9//7//n/+f/5//f/+P/4//f/
9P/0//T/9P/1//b/9//5//v/+v/5//n/+f/4//f/9v/3//n/+v/7//n/+P/3//b/+P/4
//f/9//3//f/9//1//X/9f/1//X/9//3//j/+P/3//X/9P/z//T/9P/1//b/9P/1//X/
9P/2//b/+P/4//j/+P/2//b/9v/2//b/9v/2//b/9P/0//T/9P/0//T/9P/0//b/9v/2
//b/+P/4//j/+P/2//b/9v/2//b/9v/2//b/9f/0//P/8v/1//b/9//4//n/+v/7//z/
/f/+////AAD+//7//f/7//3///8DAAUABwAHAAcABwAJAAcABwAIAA0ADQAMAAwACgAK
AAgACAADAAIAAgABAAAA/P/7//v/9v/2//b/9v/4//b/9P/y//L/8f/w/+//7//w//D/
8P/u/+7/7v/u/+7/7P/s/+3/7//w//D/8P/w//D/8P/v/+3/7f/t/+3/7v/u/+7/7f/u
/+//8f/y//D/8P/x//H/7//t/+z/6v/m/+L/4P/m//L//P8LACEAOwBWAGwAfgCQAKAA
rgC8AMoAzwDFAKgAdQBGACEABgD3//b/9P/x/+3/7v/w//L/8v/0//b/+P/4//b/9v/z
//H/8f/x//P/8//z//P/8f/w//D/8P/v/+//7//u//D/8P/w//D/8P/w//D/8f/z//P/
8//z//H/8f/x//H/8f/x//L/8v/z//P/8//z//P/8//z//P/8f/x//H/8f/y//P/8//y
//L/8v/y//L/8v/z//P/8//0//T/9P/1//f/+f/5//n/9//3//j/+P/3//f/9//5//z/
/P/8//7//v/+//7///8BAAIABQAFAAcACQALAAwADgAQABEAEQASABUAFwAYABkAGwAe
ACAAIwAmACkAKgAsADAAMgA0ADgAOwA/AEAARABGAEgASABHAEcARwBIAEkASgBLAEsA
TABNAE4ATwBOAE0ATABJAEoARwBGAEQAQAA8ADcANAAyAC4AKgAnACMAIAAeABsAGAAT
ABAADgANAAoACQAHAAMAAQAAAAAAAAAAAP///v/7//r/+f/5//n/+f/5//n/+v/6//v/
+//4//j/+f/5//n/+f/5//n/+//7//r/+v/4//f/9f/0//b/9//4//j/+P/4//n/+f/8
//z//P/8//v/+v/5//j/+v/7//v/+//8//z//P/7//3//f/9//3//P/8//z//P/7//v/
+//7//3//P/7//v//f/9//3//f/9//3//f/9/////f/9//7//v/9//3//f/7//z//P/6
//r/+//7//v/+P/4//j/+P/6//r/+f/5//v/+//6//r/+f/3//b/9f/5//f/9//3//f/
+P/4//f/9v/2//b/9v/2//b/9v/3//f/9v/1//X/9v/2//b/9v/z//P/8v/x//P/9P/1
//b/+P/4//f/9//2//X/9P/x//P/8//z//P/8//z//T/9P/1//X/9v/3//b/9P/z//L/
8v/z//P/8v/s/+z/7f/u/+//8P/x//L/8//0//b/9v/2//b/9f/0//P/8v/0//T/9P/0
//P/8v/x//D/8v/y//L/8v/y//L/8v/y//H/8P/v/+7/8f/y//P/9P/y//L/8v/y//X/
9v/3//j/+f/6//v//P/9//3//P///wAAAwAEAAUABwAHAAcABwAEAAMAAwAFAAcABgAG
AAYABAACAAIA//8AAAAA///8//r/+f/5//b/9P/0//T/9P/0//L/8P/w/+7/7P/q/+n/
7P/s/+z/7P/q/+r/6v/q/+r/6v/r/+v/7P/s/+z/7P/q/+r/6f/p/+v/6//r/+z/7P/s
/+v/6//p/+r/6v/q/+7/7f/t/+v/6//o/+D/2P/W/9j/3P/k//T/BwAfAD8AZACIAKIA
uADMANwA6AD2APkA7wDQAJkAYgA1ABAA9f/u//L/7//t/+7/8P/w//T/+P/0//b/9v/0
//T/8//x//H/8f/u/+3/7P/r/+r/6v/r/+z/7f/t/+3/7P/r/+r/6f/o/+v/7P/t/+//
7//v/+//7//t/+3/7f/t/+3/7f/u/+7/7f/t/+3/7f/t/+3/7f/t/+3/7f/t/+3/8P/x
//H/8P/w//D/8P/w/+7/7//v/+//8v/y//L/8//x//P/8//z//X/9f/2//b/9//3//f/
+f/4//j/+P/6//7//v/+////AQACAAUABQAEAAUABgAGAAsADgAQABEAFAAXABkAGgAb
AB0AIAAiACcAKgAtAC4AMAA0ADYAOAA6AD0AQQBCAEYASABKAEoATgBPAFAAUgBRAFIA
UwBTAFMAUwBTAFMAVQBVAFUAUwBPAEsASQBGAEEAPgA6ADgANAAwACwAKQAlACIAIAAd
ABgAEwAQAA4ACwAIAAcABQAFAAMAAgACAAAAAAD///7//f/8//v/+//7//v/+//7//r/
+P/3//X/9P/0//X/9f/2//f/+P/5//f/9//2//b/+f/5//j/+P/5//n/+f/4//b/9v/3
//f/+v/6//r/+v/4//j/+P/4//j/+f/5//n//P/8//z/+//5//n/+f/5//z//P/8//z/
+//7//v/+//9//z/+//7//v/+//7//v//f/9//3//f////3//f/+//3/+//6//n/+//8
//z/+v/6//v/+//7//j/+P/4//j/+v/6//n/+f/5//n/+P/4//j/9//3//f/+f/3//f/
9//5//r/+v/5//r/+v/6//r/9//2//X/9f/3//b/9f/1//T/9P/0//T/9v/3//f/9//4
//j/+P/4//f/9v/0//P/9f/1//X/8//z//P/8//z//X/9f/2//b/+P/3//f/9//1//T/
9P/0//T/9f/1//T/9P/0//L/8v/y//L/8//0//X/9v/0//T/9P/0//L/8v/y//L/8v/y
//L/8v/y//L/8v/y//T/9P/0//T/9P/0//T/9P/z//L/8f/w//H/8v/z//T/9v/2//b/
9v/4//j/+P/4//v//P/9//7/+//5//v//f8DAAUABwAHAAcABwAHAAUAAwAEAAcABwAG
AAYABgAGAAQABAABAAAAAgABAP7/+v/5//n/9v/2//b/9v/2//T/8P/u/+7/7f/s/+v/
6//s/+r/6v/q/+r/6//s/+3/7P/q/+v/6//s/+7/7v/u/+7/7v/t/+3/7f/r/+v/7P/s
/+z/6//r/+v/7P/s/+z/7P/v//H/8f/v/+z/6P/i/97/3v/g/+b/7v/7/xEAKwBIAGIA
egCSAKgAuADCANAA1QDPALwAlQBeAC8AEAD7//D/7v/r/+n/7P/w//T/9v/6//z/+f/4
//X/9P/z//H/8f/x//H/8f/x//H/8f/w//D/8P/x//H/8f/w/+//7v/t/+z/7f/u/+//
8f/z//P/8//z//P/8//z//P/8f/x//L/8v/x//H/8f/x//H/8f/x//H/8f/x//H/8f/y
//P/8//y//T/9P/0//T/8//z//L/8f/w//D/8P/x//L/9f/2//f/9f/1//b/9v/4//n/
+v/9//z//P/8//7//v/+//7///8DAAQABwAHAAYABwAIAAgACwAOABAAEQASABUAFwAY
ABsAHQAgACIAIwAmACkAKgAsADAAMgA0ADYAOQA9AD4AQABCAEQARABIAEkASgBMAEsA
TABNAE0ATQBNAE0ATQBOAE8AUABPAE0ASQBHAEQAQwBAADwAOgA4ADQAMAAtACcAJAAi
AB8AGgAVABIAEAARAA4ADQALAAcABQAEAAQAAgACAAEAAAD9//z/+//7//v/+//7//v/
+f/4//j/9//4//j/+f/5//n/+f/5//n/+f/5//j/+P/5//n/+P/4//f/9//3//b/+P/4
//n/+f/6//r/+v/6//j/+P/4//j/+P/5//n/+f/4//j/+P/3//n/+f/5//n//P/8//z/
/P/8//v/+v/5//r/+v/6//v//P/7//r/+f/5//n/+f/5//v/+f/5//r/+v/5//n/+f/5
//r/+v/4//j/+f/5//n/9v/2//b/9v/4//j/9//3//f/9//2//b/+P/3//f/9//5//f/
9//3//X/9v/2//X/9P/0//T/9P/0//T/9P/1//f/9v/1//X/9P/0//T/9P/2//f/9//3
//T/9P/0//T/8v/y//H/8f/z//P/8//x//X/9f/1//X/8//z//T/9P/0//P/8//z//H/
8P/w//D/8v/z//P/8v/4//b/9P/0//T/9P/0//T/9P/0//P/8v/x//D/8P/w//D/8P/y
//L/8v/y//L/8v/y//L/8//0//X/9v/0//L/8P/u/+//8P/x//L/9P/0//T/9P/0//T/
9P/0//f/+P/5//r//P/8//z//P/6//n/9//5//v///8BAAMAAQABAAEAAQAAAAEAAwAH
AAUABAAEAAQABgAEAAQAAQD+//7//f/6//j/9//3//T/8v/y//L/8v/w/+7/7P/s/+v/
6v/p/+n/6v/q/+r/6v/s/+z/7P/s/+z/7P/t/+3/7P/s/+z/7P/r/+r/6P/n/+j/6f/q
/+z/7P/s/+v/6//t/+7/7v/u/+z/7f/t/+v/6//q/+j/5P/e/97/5P/u//r/DQAlAD8A
VABkAHgAjgCeAKgAtADAAL8ArwCKAFUAKAAJAPj/7f/s/+r/5//r//D/8v/y//T/9P/4
//b/9v/0//T/8//x//H/8f/v/+//7//v/+3/7P/s/+z/7//v/+//7v/s/+z/7P/s/+z/
7P/s/+3/7//v/+//7//t/+3/7f/t/+3/7f/u/+7/7f/t/+3/7f/t/+3/7f/t/+3/7f/t
/+3/8P/x//H/8P/u/+7/7v/u/+7/7//v/+//8v/y//L/8//y//P/8v/x//P/8//0//T/
9f/1//X/9//4//j/+P/6//z//P/8//3//f/+/wEAAQAAAAEAAgACAAYACgANAA8ADgAR
ABMAFAAXABkAHAAeAB8AIgAlACYAKAAsAC4AMAA0ADcAOwA8AD0APgA/AD4AQABBAEIA
RABFAEYARwBHAEkASQBJAEkARwBHAEcARQBBAD0AOwA4ADcANAAwAC4AKwAoACUAIwAf
ABwAGgAXABUAEQAPAA4ADAAIAAYAAwADAAEAAAAAAPz//P/7//r/+//6//n/+f/5//n/
+f/5//f/9v/2//X/9f/2//j/+f/5//n/+f/5//f/9//2//b/+f/5//j/+P/3//f/9//2
//j/+P/5//n/+f/4//f/9v/4//j/+P/4//j/+f/5//n/+v/6//r/+f/7//v/+//7//r/
+v/6//r/+//7//v/+//7//r/+f/5//n/+f/5//n/+//7//v/+//5//f/9//4//b/9f/1
//X/9v/4//n/+P/2//f/9//3//b/9v/2//b/+P/4//f/9//5//n/+P/4//b/9f/1//X/
9//1//X/9f/0//T/8//x//L/8v/y//L/8v/y//L/8//1//T/8//z//L/8v/y//L/8v/z
//P/8//x//D/7//u/+//8P/w//H/8//z//P/8f/x//H/8f/x/+//7//w//D/8v/x//H/
8f/z//L/8v/y//D/8f/x//D/7P/s/+7/7v/u/+7/7//w//H/8v/y//L/8v/y//D/8P/w
//D/8P/w//D/8P/u/+7/7v/u/+7/7v/u/+7/7v/u/+7/7v/x//L/8//0//b/9v/2//b/
+P/4//j/+P/4//j/9//1//f/+f/9////AgADAAQABQADAAEAAQACAAUABQAEAAQAAgAC
AAAAAAD9//z//P/7//j/9P/z//P/7v/u/+7/7v/w/+7/7P/q/+r/6f/o/+f/5//o/+j/
6P/m/+b/5v/m/+f/5v/n/+n/5//o/+j/6P/q/+r/6v/p/+f/5//n/+f/6P/o/+j/5//l
/+X/5v/m/+j/6P/p/+n/6f/r/+j/4P/a/9b/2P/g/+r/+P8LACUARQBkAHoAjACkALYA
wgDSAN4A3QDNAKYAbQA8ABUA+v/r/+r/6v/p/+v/7P/s/+z/7v/u//L/9P/0//L/8v/w
/+3/7P/r/+3/7f/t/+3/6v/o/+f/5v/n/+f/5//m/+n/6v/r/+z/6f/o/+f/5//p/+n/
6f/p/+v/6//r/+v/6f/p/+r/6v/p/+n/6f/p/+n/6f/p/+n/6f/p/+n/6f/o/+n/6f/o
/+r/6v/q/+r/7P/t/+3/7f/t/+z/6//r/+3/7//v/+//8f/x//L/8v/y//H/8P/x//X/
9v/3//r//P/8//z//f/9//7/AQABAAIAAwAEAAQABwAKAAwADQAOABEAEwAUABcAGQAc
AB4AIQAkACcAKAArADAAMwA2ADYAOQA9AD4AQgBEAEYARgBIAEkASgBMAEsATABNAE0A
TgBPAFAAUQBOAE0ATABJAEgARQBEAEIAPgA6ADUAMgAuACoAJgAjAB8AHAAaABcAFAAP
AAwACgAIAAQAAgD//////f/8//z//P/8//v/+v/5//j/9//3//X/9f/1//X/9//2//b/
9f/0//T/9f/1//P/8//z//P/9f/1//T/9P/0//P/8f/w//L/8//0//T/9P/0//X/9f/2
//b/9v/2//j/+P/4//j/9v/3//f/9//4//j/+P/3//f/9//3//f/+P/4//j/+P/7//v/
+//7//r/+P/2//X/+P/5//r/+//7//v/+//7//3/+//7//z/+v/5//n/+f/7//z//P/6
//j/+f/5//n/9v/2//b/9v/2//b/9f/1//f/9//2//b/9P/z//P/8//3//X/9f/1//X/
9v/2//X/9P/0//T/9P/0//T/9P/1//T/8v/w/+//8//0//X/9v/1//X/9P/z//T/9P/0
//T/8//y//D/7//x//H/8f/v//H/8f/x//H/8//z//T/9P/0//P/8//z//P/8v/y//L/
8v/z//P/8v/w//b/9P/0//T/9P/z//L/8f/w//D/8P/w//D/8v/y//L/8v/y//L/8v/y
//T/9P/0//T/8f/w/+//7v/v//D/8f/y//P/9P/1//b/9//4//n/+v/8//z//P/7//f/
+f/7////AwAFAAUABQAHAAcABQAFAAQABwAHAAYABwAIAAkACAAGAAMAAgACAAAA/P/3
//X/9f/y//L/8v/0//T/8v/w//D/8P/v/+7/6//r/+z/7P/q/+r/6v/q/+r/6v/o/+j/
6f/p/+r/6v/s/+z/7P/s/+r/6f/o/+f/6f/s/+7/8P/u/+3/7P/s/+7/7v/u/+//7f/t
/+v/5P/e/9z/2v/Y/+D/6v/2/wsAJwBJAGwAigCiALwA0gDgAOwA+gD5AOkAxACPAFoA
LwAMAPn/+P/4//P/8f/y//L/9P/2//r//P/7//r/9//2//T/8f/w/+//8f/x//H/8f/v
/+7/7v/u//H/8f/x//D/8P/w//D/8P/u/+7/7v/v/+3/7f/t/+3/7v/v//D/8f/x//H/
8v/y//P/8//z//P/8P/v/+7/7f/v//H/8//1//T/9f/1//T/8v/y//L/8v/0//X/9f/1
//b/9v/2//f/9//5//n/+f/3//f/+P/4//n/+f/5//v//f/+////AgACAAIAAgADAAcA
CAALAAsADAANAA4ADgARABQAFgAXABoAHQAfACAAIQAjACYAKAAtADAAMwA0ADQAOAA6
ADwAQABDAEcASABKAEwATgBOAFIAUwBUAFYAVwBYAFkAWQBYAFcAVgBVAFgAWQBaAFkA
VwBTAFEATgBKAEYAQQA+ADwAOAA0ADEALQAqACgAJQAgABsAGAAWABUAEgARAA8ADQAL
AAoACgAKAAoACQAIAAYABAACAAEAAwADAAMAAwADAAIAAgABAP7//v//////AAABAAIA
AwACAAEA///+/wIAAwADAAQAAwADAAMAAgACAAIAAwADAAQABAAEAAQAAwACAAEAAAAB
AAMABAAFAAYABgAGAAUABQAFAAUABQAEAAQABAAEAAUABQAFAAUABQAEAAMAAwAHAAcA
BwAHAAUABQAFAAUABwAFAAUABgAGAAUABQAFAAUABgAGAAQABAAFAAUABQAEAAQABAAE
AAYABgAFAAUAAwADAAIAAgAEAAMAAwADAAcABQAFAAUAAgACAAEA/////wAAAQACAAQA
BAAEAAUAAgAAAP7//f8BAAIAAwAEAAIAAwADAAMAAgACAAIAAgACAAIAAQABAAMAAwAD
AAEAAwADAAMAAwADAAMABAAEAAQAAwADAAMAAQAAAAAAAAAAAAEAAQAAAAIABAAEAAQA
BAAEAAQABAAEAAQABAAEAAQABAACAAIAAgACAAQABAAEAAQABAAEAAQABAAEAAQABAAE
AAQABAAEAAQABAAEAAQABAAEAAQABAAEAAUABgAHAAgACgAKAAoACgAMAA4AEAASABEA
DwARABMAFgAXABgAFwAZABkAGQAXABUAFgAZABkAGAAYABgAGAAXABgAFgAWABQAEwAQ
AAwADAANAAsADAALAAoACQAGAAYABAAEAAMAAQD///7//v8BAAIAAwAEAAQABAAEAAIA
AgADAAMABAACAAIAAgACAAIAAQABAAEAAQABAAIAAgAAAP///////wIAAgACAAIAAwAF
AAcABQACAPz/9v/y//T/+P/+/wYAFQAtAEkAZgCCAJYArADCANQA4ADuAPcA8QDaAKkA
cABFACYAEQAIAAgACQAFAAQABgAKABAAEgAQABAAEAAOAA4ACwAJAAkACQAJAAkACQAJ
AAkACAAIAAgACQAJAAkACAAKAAoACgAKAAgACAAIAAkACwALAAsACwAJAAkACQAJAAkA
CQAIAA==
         </WaveFormData>
      </LeadData>
      <LeadData>
         <LeadByteCountTotal>10000</LeadByteCountTotal>
         <LeadTimeOffset>0</LeadTimeOffset>
         <LeadSampleCountTotal>5000</LeadSampleCountTotal>
         <LeadAmplitudeUnitsPerBit>4.88</LeadAmplitudeUnitsPerBit>
         <LeadAmplitudeUnits>��V</LeadAmplitudeUnits>
         <LeadHighLimit>2147483647</LeadHighLimit>
         <LeadLowLimit>268435456</LeadLowLimit>
         <LeadID>V5</LeadID>
         <LeadOffsetFirstSample>0</LeadOffsetFirstSample>
         <FirstSampleBaseline>0</FirstSampleBaseline>
         <LeadSampleSize>2</LeadSampleSize>
         <LeadOff>FALSE</LeadOff>
         <BaselineSway>FALSE</BaselineSway>
         <ExcessiveACNoise>FALSE</ExcessiveACNoise>
         <MuscleNoise>FALSE</MuscleNoise>
         <LeadDataCRC32>77461387</LeadDataCRC32>
         <WaveFormData>
CgAKAAoACgAGAAIA/v/6//f/9P/x/+7/7f/s/+v/6v/q/+r/6v/q/+f/5v/l/+T/4v/i
/+L/4v/k/+T/5P/k/+L/4v/i/+L/4v/i/+L/4v/i/+L/4v/i/+D/4P/g/+D/4f/i/+P/
5P/m/+b/5v/m/+T/5P/k/+T/4v/i/+L/4v/k/+T/5P/k/+T/5P/k/+T/5P/k/+T/5P/l
/+b/5//o/+b/5v/m/+b/5v/m/+b/5v/m/+b/5v/m/+T/5P/k/+T/5//o/+n/6v/o/+j/
6P/o/+b/5v/m/+b/6P/o/+j/6P/m/+b/5v/m/+j/6P/o/+j/5v/m/+b/5v/m/+b/5v/m
/+j/6P/o/+j/5//m/+X/5P/m/+b/5v/m/+b/5v/m/+b/5v/m/+b/5v/o/+j/6P/o/+f/
5v/l/+T/5v/m/+b/5v/m/+b/5v/m/+b/5v/m/+b/6P/o/+j/6P/m/+b/5v/m/+b/5v/m
/+b/5v/m/+b/5v/o/+j/6P/o/+b/5v/m/+b/5P/k/+T/5P/n/+j/6f/q/+r/6v/q/+r/
6f/o/+f/5v/m/+b/5v/m/+b/5v/m/+b/5//o/+n/6v/q/+r/6v/q/+r/6v/q/+r/6P/o
/+j/6P/m/+b/5v/m/+j/6v/s/+7/7v/u/+7/7v/v//D/8P/w//L/8//1//f/+P/6//r/
+//9//3//P/8//v//v/+//7//P/8//z//P/9//z//f/+//v/9//0//L/7//t/+z/7P/u
/+3/6//p/+j/5//n/+f/5//n/+f/5//o/+j/6P/o/+j/6P/n/+f/5f/l/+b/5v/m/+b/
5v/m/+b/5f/l/+X/5//n/+f/5//p/+n/6f/q/+r/6f/o/+f/6//q/+f/5P/f/9f/z//L
/83/2v/p//7/HgBBAGUAggCZAK4AwwDRANkA4wDhANQAugCLAFoANQAYAAAA8//z//H/
7//u//D/8//z//P/8//1//P/8//z//L/8f/w//D/7v/v/+//7f/r/+v/6//r/+z/7f/u
/+7/7P/r/+v/6//s/+z/7P/s/+z/7P/s/+z/7v/t/+3/7f/t/+3/7//v/+3/7f/s/+z/
7f/t/+7/7//u/+//7//u/+7/7v/u/+7/7P/u/+7/7f/u/+//8f/y//L/8//0//T/8v/0
//T/9P/2//b/9v/3//f/+P/4//j/+v/6//r//P//////AAACAAEAAAAAAAAAAQADAAUA
CQALAA0ADQANAA8AEgAUABkAGwAdAB8AIQAiACUAJwApAC0AMQAzADYANwA4ADsAPABA
AEMARABGAEcASABKAEwATQBQAFAAUABSAFMAVABUAFQAVABTAFEAUABMAEkARgBGAEMA
PwA9ADkANAAvACkAKAAlACIAHgAbABYAEgAPABAADAALAAkACQAHAAYABgACAAEA///8
//7//v/9//3/+//7//v/+//8//z//P/7//j/+P/6//v/+f/5//r/+v/7//v/+//7//v/
+//7//r/+v/7//v/+//9//3//f/9//3//f/7//v//f/+/////////////v/9//v//P/8
//z/+v/7//v//P/8//v/+//7//z//f///wEAAQAAAP7//v/////////+//7///8AAAAA
///9//3//f/+//7//v/+///////////////////////+//7///8AAAAA///+//7/+//7
//r/+v/7//v/+v/6//7//P/8//z//v/+///////7//r/+P/3//j/+f/7//z//P/8//v/
+//8//z/+v/8//7//v/+//7//P/8//z/+v/8//3//f/9//v/+//6//r/+v/7//v/+//9
//3///////7/+//6//n/+v/6//r/+v/7//v/+//7//v/+v/8//z//P/8//z//P/8//z/
+v/6//r/+v/6//r/+v/6//j/+P/4//j/+f/6//v//P/7//r/+f/4//n/+v/7//z//v/+
//7//v/8//z//P/8//z//P/8//z//v/+//7//v8AAAAAAAAAAAIAAgACAAIAAgABAAAA
AAACAAUACAAMAAwADAANAA0ACwAKAAoACwAQABAAEAAQABAAEAAQAA4ADAAMAAwACwAF
AAIAAAD+//////8AAAAA/f/7//n/+P/3//f/9//3//n/+f/5//j/+P/4//j/+P/4//f/
9//3//f/+P/4//j/9v/2//b/9v/3//f/9//3//f/9//3//f/9v/1//X/9f/2//f/+P/5
//j/9f/w/+3/5//j/+P/6f/2/wkAHgA6AFsAewCSAKMAugDNANUA3QDhANkAxgCiAHUA
TgAvABYABgABAAEA//8BAAIAAAABAAUAAwABAP///f/9//3/+v/5//j/+P/5//v//P/7
//n/+f/5//n//P/9//7//v/6//n/+f/5//r/+v/6//r/+v/6//r/+v/6//n/+f/5//v/
+//9//3/+f/5//j/+P/4//f/9//3//r/+//7//r/+v/6//r/+v/6//z//P/7//v/+//8
//z//P/9//7//v/+/wAAAAAAAAAAAAAAAAEAAwAEAAQABAAEAAQABAAGAAcABwAIAAoA
DAAMAA0ADgAQABEAEgAVABcAGQAZABkAHAAeAB8AIwAjACUAJwApACwALwAxADMANQA5
ADsAPgBBAEIARQBGAEgASwBMAE4ATQBOAFAAUgBVAFgAWABYAFYAVwBYAFgAWABYAFcA
VQBUAFAATQBKAEoARwBDAEEAPgA6ADYAMQAsACkAJgAiACAAHAAZABcAGAAUABMAEQAP
AA0ADAAMAAoACQAHAAQABgAGAAUABQAHAAcABwAHAAcABgAFAAMAAgACAAQABQAEAAMA
AwACAAIAAwAEAAUABQAFAAUABAADAAMAAgABAAMAAwADAAMAAwADAAEAAQACAAIAAgAB
AAMAAwACAAEAAgAEAAUABgAEAAUABQAGAAYABQAFAAUAAwADAAQABQAHAAYABAAEAAcA
BwAHAAYABAAFAAYABgAHAAUABQAFAAIAAgACAAIABQAFAAUABQADAAMAAwADAAQABAAF
AAYABgAFAAQABAABAAEAAAAAAAEAAQAAAAAAAgAAAAAAAAAAAAAAAQABAAIAAgABAAEA
AAD//////v///wAAAAABAAAAAAD+/wAAAAAAAAAAAAAAAAAAAAD+//7/////////AQAB
AAAAAAAAAAEAAQABAP////8BAAEA///9//3//f/+//7//v/+/wEAAQABAAEAAQAAAP7/
/v/+//7//v/+//7//v/+//7//v/+//7//v/+//7//v/+//7//v/+//7//v/+//7//v/+
//7//P/8//z//P/+//7//v/+//7//v/+//7//v/+//7//v///wAAAQACAAQABAAEAAQA
BgAGAAUABAAEAAUABwAJAAoADAAMAA0ADgAPAA8AEAAPABIAEgASABIAEgASABIADwAM
AAsACgAJAAUAAgAAAP////8AAAIAAAD///3/+//8//v/+//7//v/+//7//v/+v/6//r/
+v/6//r/+f/5//v/+//8//z/+v/6//r/+v/6//n/+f/5//v/+//7//v//f/9//3//v/+
//3//P/7//3//P/7//j/8f/r/+f/5//t//b/BQAYADQAVQB1AIwAnwCyAMEAywDVANsA
1QDKAKwAfQBSADEAGAAGAAEAAwAFAAUABgAGAAUABQAFAAUABQADAAMAAwACAAEAAAAA
AAAAAQABAP/////////////+////AAAAAAAA/////////v/+//7//v/+//7//v/+//7/
/f/9//3//////wEAAQABAAEAAAAAAAAA/////////v///////v///wAAAQACAAEAAgAB
AP///////wAAAAAAAAEAAgACAAIABAAEAAQABgAGAAYABwAIAAgABwAGAAgACAAIAAoA
CwALAAwADgAOAA4ADwAQABIAEwAUABcAGQAbABsAGwAcAB4AHwAjACYAKQAsAC8AMQAz
ADQANQA5AD0APwBCAEQARABGAEYASABLAEwATgBQAFIAVQBYAFcAWgBaAFoAXABdAF4A
XgBdAFwAWgBXAFcAVABSAFAATABJAEUAQwA+ADoANgAxAC8ALQArACgAJAAgAB0AGwAb
ABgAGAAXABUAEwASABIADwAPAA4ADAAMAAwACwALAAsACwALAAsADQAMAAsACQAIAAgA
CgALAAoACQAJAAgACgALAAwADQAKAAkACAAGAAcACQAKAAsADQANAA0ADQALAAsACQAJ
AAkACgALAAsADQANAAwACwANAA4ADgAOAAwADQANAA4ADAALAAsACwALAAsADAANAA8A
DgAMAAwADwAPAA8ADgAQABEAEgASAA8ADQANAA0ADQAOAA8AEAAQAA8ADgANAA8ADwAP
AA8ADgAOAA8AEAANAAsACQAIAAoACwALAAwADAALAAkACAAMAAoACgAKAAoACgALAAsA
CAAIAAcABwAIAAkACwAMAAwADAALAAsACgAKAAgACgALAAwADQAOAA0ADAALAAgACgAL
AAsACwAJAAkACAAIAAoACwALAAsACwALAA0ADQAMAAkACAAHAAcACAAJAAoACQAJAAkA
CQALAAwADgAOAA4ADgAMAAwADAAMAAoACgAKAAoACAAIAAgACAAIAAgACAAIAAoACgAK
AAoACgAKAAoACgAKAAoACgAKAAoACgAKAAoACQAIAAcABgAJAAoACwAMAA4ADgAOAA4A
DwAQABEAEgAQAA8ADgAOAA8AEQATABYAGgAaABsAGwAbABoAGgAbACAAIAAgACAAHgAe
AB4AHAAZABgAFwAVABMAEAAOAAwACQAJAAoACgALAAkABwAGAAcABwAHAAcABQAFAAUA
BAACAAIAAgACAAAA////////AAACAAMABAAEAAQABAAEAAEAAQABAAEAAQABAAEAAQAC
AAMABQAHAAYABQAEAAMAAgD///z/9f/v/+v/6f/v//z/CQAaADYAVwB1AI4AowC2AMkA
1QDhAOsA5QDYALwAkQBmAEMAKAAWAA8ADQAJAAcABgAIAAcABwAHAAkACwAJAAkACQAH
AAUAAwACAAQABQAFAAMAAQABAAEAAQABAAEAAQAAAAAA/////////v/+//7//v8AAAAA
AAAAAAAA/////////f/9///////+//////8AAAAA/////////v///////v/+//7//v/+
//z//v/+//3//f/9//7//v/+////AAAAAAIABAAEAAQAAwACAAEAAQACAAIAAQAAAAEA
AgADAAYABQAFAAYACAAMAAwADQAOABAAEQASABUAGAAZABgAFwAaABwAHQAhACEAIwAl
ACcAKAArAC0ALwAxADUANwA6AD4AQABEAEYASABLAEwATgBMAEwATQBOAE8AUgBSAFIA
VABVAFYAVgBTAFIAUABNAE4ATABLAEoARgBDAD8APQA4ADQAMAArACgAJQAiAB4AGgAW
ABMAEQASAA4ADQALAAgABQADAAIAAQABAAAA/v/8//z/+//7//v/+//7//v//P/8//z/
+//4//j/+v/7//n/+f/6//r/+//7//v/+//5//f/9f/y//X/9//4//n/9//3//f/9//5
//n/9//3//b/9v/2//X/9//3//b/9f/3//j/+P/4//f/9//2//b/9v/1//X/9f/1//X/
9v/3//f/9v/0//T/9//3//f/9v/0//X/9v/2//f/9f/1//X/8v/y//L/8v/y//H/8P/v
//H/8f/x//H/8P/w//H/8v/w/+//7v/u/+7/7//v//D/7v/t/+v/6v/u/+z/7P/s/+z/
7P/t/+3/6v/q/+n/6f/r/+v/7P/s/+r/6v/p/+n/6v/q/+j/6v/n/+b/5f/k/+X/5v/n
/+b/5v/n/+f/5//l/+X/5P/k/+P/4//i/+H/4v/j/+b/5//o/+f/6P/p/+X/5P/j/+L/
4//j/+P/4//f/97/4P/g/+D/4P/h/+L/4//k/+T/5P/k/+T/4f/g/9//3v/g/+D/4P/g
/97/3v/e/97/3v/e/97/3v/e/97/3v/e/9z/3P/c/9z/3f/e/9//4P/f/97/3f/c/9//
4P/h/+L/5f/m/+f/6P/n/+b/5v/n/+f/6f/s/+7/8P/x//H/8f/u/+z/6//s/+7/7v/u
/+7/8P/w/+7/7P/s/+z/6//n/+T/4v/g/9//3f/e/97/3f/b/9n/2P/X/9X/1f/V/9X/
1//X/9b/1v/V/9T/0//S/9P/0//T/9P/1P/U/9T/1P/S/9L/0v/R/9H/0f/R/9H/0f/R
/9H/0f/R/9L/0//T/9f/1//V/9L/0f/M/8H/uf+1/7f/uf/C/9P/6v8IAC0AVQB6AJMA
qgDBAM8A2wDfANsAzACwAIMAUAApAAYA6P/b/9v/2//X/9b/1v/X/9v/3f/b/9v/2f/Z
/9n/1v/V/9T/1P/T/9P/0v/P/87/z//Q/9H/0P/R/9L/0v/O/83/zf/N/8//0P/R/9L/
0v/S/9L/0v/Q/8//z//P/8//z//R/9H/z//P/87/zv/Q/8//z//P/9D/0f/R/9D/0f/S
/9P/1P/S/9T/1P/T/9H/0f/S/9L/1P/V/9b/1v/U/9b/1v/W/9j/2P/Y/9n/2f/a/9r/
2v/a/9r/2v/c/93/3f/e/+D/5P/k/+X/5v/k/+X/5v/p/+3/7//v/+//8f/0//b/+//7
//3///8BAAUACQAMAA8ADwATABUAGAAbABwAHwAgACMAJwApACwALwAwADIANAAzADYA
NgA2ADQANQA2ADYAOAA4ADcANQA0ADAALQAqACYAIwAfAB0AGgAWABIADQAKAAcABAAA
AP7/+v/3//X/8v/u/+3/6//r/+n/6P/o/+f/5//m/+T/5P/k/+P/4//j/+P/4//j/+H/
4P/f/93/3v/e/+D/4f/j/+P/5P/k/+L/4f/g/9//4f/h/+H/4P/i/+P/4//j/+H/4f/h
/+H/4v/j/+L/4//k/+T/5P/j/+P/4//i/+H/4v/k/+X/5v/k/+X/5f/m/+j/5//n/+f/
5f/l/+b/5//p/+j/5v/m/+n/6f/p/+j/6P/p/+r/6v/r/+n/6f/p/+j/6P/o/+j/6f/p
/+n/6f/r/+v/6//r/+j/6P/p/+r/6v/p/+j/6P/o/+n/6f/q/+n/6f/o/+j/6v/o/+j/
6P/q/+r/6//r/+z/7P/r/+v/6v/p/+n/6P/q/+r/6f/p/+r/6v/o/+r/7P/s/+z/7P/s
/+z/7P/q/+j/6f/p/+n/6v/r/+v/7P/r/+v/6v/p/+v/6//t/+3/7//t/+3/7f/q/+r/
6v/q/+3/7f/t/+3/6//s/+z/7P/s/+z/7f/u/+//8P/u/+7/7v/u/+7/7v/u/+7/8P/w
//D/8P/u/+7/7v/u//D/8P/w//D/8P/w//D/8P/v/+7/7f/s/+//8P/x//L/9P/0//T/
9P/2//b/9v/2//f/+P/5//n/+P/4//n/+////wIABAAEAAUABQAFAAQAAgADAAYABgAG
AAYABgAGAAYABAACAAIAAwADAAAA/v/6//j/9//3//b/9v/1//P/8f/w/+//7//v/+//
7//v/+//7v/u/+7/8P/w//D/7//v/+//7//w//L/8v/y//L/8P/w/+//7//v/+//7//v
/+//7//v/+//7v/v/+//7//z//X/9P/x/+7/5//h/9v/2//d/+L/7f/8/xYANwBZAHYA
jQCmAL8AzQDVAN8A3wDQAL4AnQBuAEMAJgAQAP//+//5//f/9v/4//v//f///wEA/v/7
//r/+f/6//n/+P/4//j/+f/5//f/9f/1//X/9f/2//f/+P/4//T/8//z//P/9f/2//f/
+P/6//r/+v/6//r/+f/5//n/9//3//n/+f/3//f/9v/2//j/9//3//f/+P/5//n/+P/6
//r/+v/6//j/+v/6//n/9//3//j/+P/2//f/+P/4//n//P/9//7//P/8//z//f///wAA
AAAAAAIAAgACAAQAAwADAAQABgAKAAoACwAMAAoACwAMAA8AEwAVABUAFQAYABoAGwAf
AB8AIQAjACUAKAArAC0ALwAxADUANwA6AD0APgBBAEIARABHAEgASgBMAE4AUQBUAFQA
VgBVAFQAVABVAFYAVgBXAFgAWABXAFYAUgBPAEwASwBJAEYARQBCAD4AOgA1ADAALQAq
ACYAJAAgAB0AGwAcABgAFwAVABIADwANAAwACQAJAAgABgAGAAYABQAFAAUABQAFAAUA
BQAEAAMAAQABAAIABQAHAAUABQAGAAYABQAFAAUABQAFAAUABQAEAAIAAwADAAMAAwAD
AAMAAwAEAAUABAAFAAYABgAGAAUABwAHAAYABQADAAQABAAEAAQABQAFAAYACAAHAAcA
BwAFAAUABgAHAAkACAAGAAYABQAFAAUABAAGAAcACAAIAAkABwAHAAcABgAGAAYABgAH
AAcABwAHAAcABwAHAAcABAAEAAUABgAIAAcABgAGAAcABwAGAAYACQAJAAgACAAKAAgA
CAAIAAYABgAHAAcABgAGAAUABQAFAAUABgAGAAgACAAHAAcABgAGAAQABgAIAAgACAAI
AAYABgAGAAQAAgADAAMAAwADAAMAAgACAAQABQAFAAUAAwADAAUABQAHAAUABQAFAAIA
AgACAAIABQAFAAUABQALAAgABgAGAAYABgAGAAYABgAGAAYABgAGAAYABAAEAAQABAAG
AAYABgAGAAYABgAGAAYACAAIAAgACAAFAAQAAwACAAMABAAFAAYACAAIAAgACAAIAAgA
CAAIAAsADAANAA4AEAAQABAAEAANAAwADAANABAAEwAXABoAGQAZABgAFwAXABgAGgAe
ABwAHAAcABwAHgAeABwAGgAYABgAFwATABIAEAAOAA0ADQAOAA4ADQALAAkACAAHAAUA
BQAFAAUABQAFAAQABAAGAAYABgAGAAcABwAHAAcABgAGAAYABgAEAAQABAADAAQABQAG
AAcABQAFAAUABQAHAAgACQAJAAcABwAFAAQAAwD+//v/9//x//H/9/8AAA8AJgBEAGMA
fQCQAKcAvgDNANcA4QDnAN0AzACsAH8AVgA5ACYAGAARAA0ACwANABAAEAARABEAEQAT
ABMAEQARABEADgANAAwADAAMAA0ADQALAAkACQAJAAkACgALAAwADAAKAAkACQAJAAwA
DAAMAAwADAAMAAwADAAKAAkACQAJAAkACQALAAsACwALAAoACgAKAAkACQAJAAoACwAL
AAoADAAMAAwADAAKAAwADAALAAsACwAMAAwADgAPABAAEAAOABAAEAAQABAAEAAQABEA
EwAUABQAFAAUABQAFAAWABkAGQAaABwAHQAcABwAHAAcAB0AHgAhACYAKQAqACsALAAu
AC8AMwA1ADcAOQA7AD0APwBAAEEARQBJAEsATgBTAFQAVwBYAFkAWwBbAFwAXwBgAGIA
ZABlAGgAaABoAGgAaQBqAGoAagBqAGkAZwBkAGAAXQBaAFoAVwBTAFEATgBKAEYAQQA+
ADsAOAA0ADMAMAAuAC0AKwAmACQAIQAhAB8AHgAeABsAGwAaABgAGAAYABcAFwAXABcA
FwAXABUAFAATABEAEwAUABcAGQAYABcAFwAWABcAFwAXABcAFwAXABcAFgAUABUAFQAV
ABUAFQAVABUAFQAVABMAEwAVABYAFwAXABUAFQAUABMAFQAWABYAFgAWABcAFwAYABYA
FQAVABUAFQAVABYAFwAXABYAFAAUABMAEwATABIAEwAVABcAGAAVABMAEwATABIAEgAS
ABIAEwATABMAEwARABEAEQARABAAEAARABIAFAATABIAEgATABMAEgASABEAEQAQABAA
EgAQABAAEAAOAA4ADwAPAA4ADgANAA0ACwALAAwADAAOAA4ADQANAA4ADgAMAA4ADgAO
AA4ADgANAAwACwAIAAkACwAMAA0ADQANAAwADAAMAA0ADQANAAsACwANAA0ADQALAAsA
CwAMAAwADAAMAAwACwAKAAkABQAEAAQABAAEAAQABQAGAAcACAAIAAgACAAIAAgACAAI
AAgACAAIAAgACAAIAAgACAAIAAYABgAGAAYABAAEAAQABAAFAAYABwAIAAoACgAKAAoA
DAAMAAwADAAKAAkACAAIAAkACwANABAAEwAUABYAFwAVABQAFAAVABgAGAAYABgAFgAW
ABYAFAAQABAAEAAPAAsACAAGAAQAAgABAAEAAAABAP///f/8//n/+f/5//n/+//7//v/
+v/4//j/+P/4//r/+f/5//n/9//4//j/+P/6//r/+v/6//n/+f/5//n/9//3//f/9//2
//X/9f/1//f/9//3//f/+P/3//D/5f/d/9n/2f/h/+z//f8UADQAWQB9AJQApwDAANEA
3QDnAOsA5QDSALIAgQBUAC8AEgAAAPv/+f/5//v//v/8//n/+f/5//v//f/7//v/+//4
//X/8v/w//L/8//z//H/7v/t/+z/6//s/+3/7v/u/+3/7f/u/+//7f/s/+v/6v/r/+z/
7f/u/+7/7f/t/+3/6//r/+3/7f/r/+v/6v/q/+r/6f/p/+n/6P/p/+n/6P/o/+j/6P/o
/+j/6v/q/+n/6v/r/+3/7v/r/+v/6//q/+r/7P/s/+z/7v/u/+7/7//u/+7/7f/s/+3/
7v/v//L/8f/x//L/9P/2//b/9//4//r/+//8////AQADAAMAAwAEAAYABwALAAsADQAP
ABEAFAAXABkAGwAfACMAJQAoAC0ALgAxADIANAA3ADgAOgA7ADwAPgBAAD8AQgBCAEIA
QgBDAEQARABCAEIAQQA/AEAAPAA5ADYAMwAvACoAJwAiAB4AGgAVABIADwAMAAgABAAA
AP3/+//4//T/8//x/+//7f/s/+z/6//r/+r/6P/o/+j/5//n/+b/5f/k/+P/5P/k/+T/
4//i/+L/5P/l/+T/4//j/+L/4f/h/+H/4f/h/+H/4f/g/+L/4//j/+P/4f/h/+H/4f/j
/+P/4f/h/+L/4v/i/+H/4//j/+L/4f/j/+T/5P/k/+P/4//i/+L/4v/h/+H/4f/j/+P/
5P/l/+P/4v/g/+D/4v/j/+T/5P/k/+X/5v/m/+f/5f/l/+X/4v/i/+L/4v/j/+P/4//j
/+P/4//j/+P/4P/g/+H/4v/g/9//3v/e/9//3//e/97/3//f/97/3v/g/97/3v/e/+D/
4P/h/+H/3v/e/93/3f/d/93/3v/e/9z/3P/b/9v/3f/e/93/4P/d/9z/2//a/93/3v/f
/97/2//b/9r/2f/b/9v/2v/a/9z/3f/d/93/3f/d/9//3//f/93/3f/d/9z/3P/c/9z/
2//b/9v/2//b/97/3v/e/97/3v/d/9z/2//a/9r/2v/a/9r/3P/c/9z/3P/c/9z/3P/c
/97/3v/e/97/3f/c/9v/2v/b/9z/3f/e/+D/4P/g/+D/4f/i/+P/5P/m/+b/5f/k/+P/
4//k/+X/6f/s/+3/7//x//H/8P/w//H/9P/0//T/9v/2//b/9v/z//D/7//u/+v/5//k
/+L/4P/f/9//4P/i/+H/3//d/97/3f/d/93/3P/b/9r/2f/Y/9j/2P/Y/9j/2P/X/9f/
1//X/9j/2P/a/9r/2v/a/9j/1//X/9f/2f/b/93/3//c/9v/2v/a/93/3f/d/93/3f/c
/9n/0v/J/8P/wf/B/8f/1P/h//j/GABBAGkAhgCdALgAzwDdAOUA6wDlANIAsgCFAFgA
MwAOAPb/7//r/+f/5//m/+b/5//p/+v/6//p/+f/5//n/+T/4//i/+L/4v/j/+P/4f/h
/+H/4f/h/+L/4//k/+T/4v/h/+H/4f/i/+L/4v/i/+D/4P/g/+D/4v/h/+H/4f/j/+P/
5f/l/+X/5f/k/+T/4//h/+D/3//h/+P/5P/k/+b/5v/m/+b/5P/m/+b/5f/n/+f/6P/o
/+b/5//o/+j/6P/q/+r/6v/o/+j/6P/p/+3/7v/u/+7/7//w//H/9P/0//P/8//0//j/
+P/5//r//P/9//7/AQADAAUABQAFAAcACgAMABEAEQATABUAFwAcAB8AIQAjACMAJwAp
ACwAMAAyADYAOAA8AD8AQABCAEUARgBIAEoASQBMAEwATABLAEsASwBKAEwATgBPAE8A
TgBKAEcARABBAD0AOAA1ADQAMAAsACcAJAAhAB4AGgAYABQAEQAPAA4ACgAJAAcAAwAB
AAAAAAABAAEAAAD+//3//P/6//n/+v/7//z//f////7//f/7//n/+P/5//n/+//7//z/
/P/6//n/+P/3//n/+//9//7//v/////////9//3//f/9///////9//3//P/8//z/+//8
//3//f/9////AAAAAAAAAAABAAEAAgACAAEAAQABAAEAAQACAAMAAwACAAAAAAACAAMA
BAAEAAIAAwAEAAQABQADAAMAAwACAAIAAgACAAUABQAFAAUABQAFAAUABQAEAAQABQAG
AAgABwAGAAYABQAFAAQABAAFAAUABAAEAAgABgAGAAYABQAEAAQAAwADAAQABAAFAAcA
BwAIAAgABQAEAAIAAQAFAAYABQAIAAYABgAGAAYACAAIAAgABgAGAAcABwAHAAkACQAI
AAgACgALAAsACwALAAsADQANAAsACQAJAAkACAAIAAgACAAJAAkACQAJAA0ADAAOAA4A
DgAOAA4ADgAOAA4ADgAOAA4ADgAMAAwADAAMAA4ADgAOAA4ADgAOAA4ADgAOAA4ADgAO
ABAAEAAQABAAEAAQABAAEAAOAA4ADgAOAA8AEAARABIAFAAUABQAFAAWABgAGgAbABwA
HAAdAB8AIAAiACMAIgAlACUAJQAkACIAIwAmACYAKAAoACgAKAAqACgAJgAmACYAJQAh
AB4AHQAcABwAHQAdABwAGgAXABcAFgAVABUAFAATABIAEQATABQAFgAYABgAGAAYABcA
FwAXABcAGAAWABYAFgAWABYAFgAVABUAFwAXABcAFwAVABUAFQAVABgAGQAZABkAGwAd
AB4AGwAWAA8ACQADAAMACQAQABkAKgBGAGcAiwCoAL8A1ADtAP0ABwEPAREBBgHwAMcA
lgBvAFIAPAAtACkAKQAnACIAIgAnAC0ALQArACsAKQApACkAJgAlACQAJAAkACUAJQAj
ACMAIwAjACMAIgAjACQAJAAjACMAJAAlACQAJAAkACQAJgAmACYAJgAkACMAIwAjACUA
JwAlAA==
         </WaveFormData>
      </LeadData>
      <LeadData>
         <LeadByteCountTotal>10000</LeadByteCountTotal>
         <LeadTimeOffset>0</LeadTimeOffset>
         <LeadSampleCountTotal>5000</LeadSampleCountTotal>
         <LeadAmplitudeUnitsPerBit>4.88</LeadAmplitudeUnitsPerBit>
         <LeadAmplitudeUnits>��V</LeadAmplitudeUnits>
         <LeadHighLimit>2147483647</LeadHighLimit>
         <LeadLowLimit>268435456</LeadLowLimit>
         <LeadID>V6</LeadID>
         <LeadOffsetFirstSample>0</LeadOffsetFirstSample>
         <FirstSampleBaseline>0</FirstSampleBaseline>
         <LeadSampleSize>2</LeadSampleSize>
         <LeadOff>FALSE</LeadOff>
         <BaselineSway>FALSE</BaselineSway>
         <ExcessiveACNoise>FALSE</ExcessiveACNoise>
         <MuscleNoise>FALSE</MuscleNoise>
         <LeadDataCRC32>2593934281</LeadDataCRC32>
         <WaveFormData>
IgAiACIAIgAdABoAFwAUABEAEAAPAA4ACwAKAAkACAAIAAgACAAIAAUABAADAAIAAQAA
AP///v8AAAAAAAAAAP///v/9//z//P/8//z//P/+//7//v/+//z//P/8//z//v/+//7/
/v/+//7//v/+/wAAAAAAAAAA///+//3//P/+//7//v/+//7//v/+//7//v/+//7//v//
/wAAAQACAAEAAAD///7//v/+//7//v/+//7//v/+//3//P/7//r/+//8//3//v/8//z/
/P/8//r/+v/6//r//P/8//z//P/6//r/+v/6//z//P/8//z/+f/4//f/9v/3//j/+f/6
//r/+v/6//r/9//2//X/9P/1//b/9//4//b/9v/2//b/+P/4//j/+P/4//j/+P/4//f/
9v/1//T/9v/2//b/9v/4//j/+P/4//b/9v/2//b/+P/4//j/+P/2//b/9v/2//b/9v/2
//b/9P/0//T/9P/1//b/9//4//f/9v/1//T/9P/0//T/9P/1//b/9//4//b/9v/2//b/
9v/2//b/9v/2//b/9v/2//T/9P/0//T/9v/2//b/9v/4//j/+P/4//b/9v/2//b/9P/0
//T/9P/2//b/9v/2//f/+P/5//r/+v/6//r/+v/7//z//f/8//z//v8AAAIAAgAEAAUA
BgAIAAgACAAGAAYACQAKAAoACQAJAAkACQALAAkACgALAAgAAwAAAP3/+//5//j/+P/4
//f/9v/1//P/8//y//D/8P/w//D/8P/x//L/8//0//L/8v/x//H/8f/x//H/8f/w//D/
8f/x/+7/7v/u/+//8f/x//H/8f/z//P/8//0//P/8v/x//D/9P/z//D/7f/o/+L/2//X
/9r/4v/u////FwA1AFIAZwB3AIkAmgClAK4AtgCzAKkAmQB3AFIAOgAlAA4ABAABAP3/
+v/4//r/+//+//7//P/7//n/+P/4//n/+P/3//f/9f/2//b/9v/y//H/8f/x//T/9P/0
//T/8v/y//D/7//x//P/8//z//L/8v/y//L/9P/0//T/8//z//T/9f/1//T/8//y//D/
8//0//X/9v/0//T/9P/0//T/9f/1//X/8//z//P/8//1//X/9f/1//X/9f/2//b/9P/1
//b/9v/3//n/+v/7//r/+f/5//n/+v/6//v//f/9//3//f////7///8BAAEAAwAEAAQA
BQAGAAkACQAKAA0ADwAQABIAFAAWABcAGQAcAB4AIAAgACMAJwApACwALQAuADAAMQAz
ADQANwA3ADcAOQA6ADsAPwBBAEEAQQBBAEEAQQBBAEEAQwBDAEIAPwA8ADkANgA3ADYA
MgAxACsAKAAkACEAHgAdABwAGgAWABIADwANAA0ACgAJAAgABgAEAAIAAQD///7//v/9
//7//P/8//z//P/7//r/+f/7//v/+//5//j/+P/4//n/9//3//f/9v/3//j/+f/6//n/
+f/4//j/+f/5//n/+f/7//v/+//7//n/+f/4//j/+v/6//r/+v/6//v/+//7//n/+f/5
//n/9//3//f/+P/6//r/+f/5//r/+v/7//z//f/9//3//f/8//z/+//7//3//f/9//3/
+//6//n/+f/7//v/+//7//z//P/8//v/+//7//v/+//9//3//P/8//v/+v/5//n/9//2
//T/9P/2//b/9v/3//n/+f/3//f/+v/6//r/+v/3//b/9f/z//P/9P/3//j/9v/2//P/
8//3//f/+P/4//r/+v/6//r/9//1//X/9v/2//f/9//3//f/9v/1//T/9v/3//f/9v/4
//n/+f/4//b/9v/2//b/9v/1//X/9f/1//X/9P/0//T/9P/2//b/9v/2//b/9v/2//b/
9P/0//T/9P/0//T/9P/0//T/9P/0//T/9v/2//b/9v/1//T/8//y//P/9P/1//b/+P/4
//j/+P/2//b/9v/2//j/+P/4//j/+P/4//j/+P/5//r/+//8//z//P/8//z//P/8//r/
+v/9/wAAAwAGAAYABwAIAAgABgAGAAQABgALAAwADAALAAsACwALAAoABwAHAAcABQD/
//3/+//5//n/+P/4//j/9f/0//P/8//1//T/8v/y//L/8v/y//L/8P/w//D/8P/y//H/
8f/x//H/8f/x//D/7v/v/+//7v/w//D/8f/x//H/8f/x//H/7//v//D/8P/x//L/8//0
//H/7v/r/+b/4v/f/9//5P/u//r/CwAhADsAVgBlAHUAiQCYAJ8AqACsAKMAlQB/AF8A
QAAqABcACAACAP///f/8//z/+v/9/wAA/v/6//n/9//2//b/8//y//H/8f/0//b/9//4
//T/8//z//P/9f/2//f/+P/3//b/8//x//H/8//z//P/9P/0//T/9P/0//T/9P/z//X/
9v/3//f/9f/1//X/9P/0//T/9P/0//b/9v/2//b/9P/1//X/9f/3//f/9//3//X/9f/1
//X/9//3//j/+P/2//f/+P/4//j/+f/5//n/+//7//z//f/9//z//P/9//3//f/9////
AAABAAMAAwAFAAYABgAHAAoADQANAA4ADQAPABAAEgAUABYAFwAZABwAHgAgACAAIQAl
ACcAKgAqACwALwAxADEAMgA1ADUANQA3ADgAOQA8AD8AQABBAD8APwA/AD8APwBBAEEA
QAA9ADoANwA0ADUANAAwAC8AKwAoACQAIQAbABkAFwAUABMAEAAOAA0ACwAIAAcABgAG
AAQAAgABAAAA/v/9//v//P/6//r/+v/9//3//f/9//v/+//7//n/+v/6//r/+//6//n/
+P/2//n/+v/7//z//f/9//z//P/8//v/+v/5//v/+//7//v/+f/5//j/+P/4//j/+P/4
//j/+f/5//n/+v/7//z//f/7//v/+//8//z//P/7//v/+//6//r/+v/9//3//f/9//7/
/v/9//3//f/9//3//f/9//z/+//7//v/+//7//v//P/8//z/+//5//n/+f/5//v/+//6
//r//P/8//z//f/8//r/9//2//j/+P/4//n/+f/5//f/9//4//j/+P/4//j/+P/4//f/
9P/0//b/9v/3//j/9v/3//j/9//3//b/9v/2//b/9v/3//X/9f/2//T/9f/1//X/9v/2
//b/9v/2//f/9//2//b/9//3//b/9P/0//T/9P/0//P/8//z//f/9//2//b/9v/0//L/
8v/y//L/9P/0//T/9P/0//T/9P/0//T/9P/0//T/8v/y//L/8v/0//T/9P/0//T/9P/0
//T/8v/y//L/8v/y//L/8v/y//L/8v/y//L/8v/y//L/8v/1//b/9//4//r/+v/6//r/
+v/6//r/+P/2//j/+v/8//z//v///wAAAQACAAMAAgAEAAcACAAIAAcABwAHAAcABAAB
AAEAAQD9//n/9//1//b/9f/1//b/9P/z//L/8f/x//H/8P/u//D/8P/w//D/7v/u/+7/
7v/u/+7/7f/t/+7/7//w//H/7//u/+7/7f/u/+7/7v/v/+//7//v/+//7//v/+//8P/v
/+7/7f/s/+7/8f/w/+3/5v/g/93/3f/i/+j/8v8BABcAMwBMAF0AbQB9AIoAkwCeAKIA
mwCTAH8AWwA8ACYAEQAAAPz//f/9//z//P/6//v/+v/6//j/+f/3//b/9v/1//T/8//z
//H/8v/y//L/8f/x//L/8//y//L/8v/y//L/8v/w/+//7//x//H/8f/w//D/8P/w//D/
8P/w/+//8f/y//P/8//1//X/9f/0//L/8v/y//L/8P/w//D/8P/y//P/8//z//H/8f/x
//H/8f/x//H/8f/x//H/8v/y//T/9f/2//b/9v/3//f/9//1//X/9v/3//b/9v/3//n/
+//7//v//f/8//3//////wEAAgACAAMABQAHAAYABgAHAAkACgAMAA8AEgAUABcAGQAa
ABsAGgAdACEAIwAmACcAKAAqACsAKwAsAC8ALwAzADUANgA3ADkAOwA7ADsAOwA7ADsA
OwA5ADsAOwA6ADsAOAA1ADIAMAAuACkAJwAjACAAHAAZABYAFQAUABIADgAKAAcABQAE
AAIAAgACAAAA/v/8//v/+f/4//j/9//4//b/9v/2//f/9//3//f/9//3//f/9f/2//b/
9v/3//b/9f/0//L/9f/2//f/+P/3//X/8v/w//L/8//0//X/9//3//f/9//2//X/8//y
//T/9P/0//T/9P/1//X/9f/3//f/9//3//X/9f/1//b/9P/0//P/8//1//T/9P/0//f/
9//3//f/+P/4//f/9//5//n/+f/5//j/9v/0//P/9P/1//b/9//3//b/9f/z//T/9f/2
//f/9//3//b/9v/1//T/8//z//T/9P/z//T/8v/y//L/8//1//X/8//z//T/9P/0//T/
8//y//H/7//v//D/8//0//T/9P/x//H/8v/x//H/8P/x//L/8//0//H/7//v//D/8P/x
//H/8f/w//D/8P/w//D/8f/x//D/8P/x//H/8P/u/+7/7v/u/+//7//w//H/8v/x/+//
7v/w//L/8v/y//L/8v/y//L/8v/y//H/8P/v/+7/8P/w//D/8P/w//D/8P/w//L/8v/y
//L/8f/w/+//7v/w//D/8P/w//D/8P/w//D/7//u/+3/7P/v//D/8f/y//T/9P/0//T/
9//4//n/+v/5//j/9f/0//j/+v/8//7/AAABAAIAAgACAAIAAAACAAUABgAGAAUABQAF
AAUABAD////////9//n/9//1//P/8f/w//D/8P/v/+7/7f/t/+3/7P/q/+r/6v/q/+r/
6v/o/+j/6P/o/+j/5//n/+f/6P/p/+r/6v/s/+3/7f/s/+n/6P/o/+f/6f/p/+n/6f/r
/+v/7P/s/+r/6v/q/+r/6f/o/+P/3P/Y/9P/0//Y/+T/7P/5/w8AKQBAAFMAYwB1AIYA
kQCeAKgAowCVAIEAYQBAACoAFQAEAP7/+f/1//L/8P/y//H/8P/w//D/8P/v/+//8P/t
/+z/6//r/+3/7v/u/+7/6v/p/+n/6f/q/+r/6v/q/+r/6v/o/+f/5//p/+n/6f/q/+r/
6v/q/+r/6v/q/+n/6f/q/+v/6//s/+3/7v/u/+z/7P/s/+z/6v/q/+r/6v/q/+v/6//r
/+n/6f/p/+n/6//r/+v/6//r/+v/7P/s/+3/7//x//L/8f/x//D/7//u/+3/7f/t//D/
8P/x//P/8//z//P/9f/2//f/+f/5//v//P/8//3///8BAAAAAAADAAUABgAIAAoADAAN
AA8AEAASABQAFAAVABkAGwAeACIAJAAnACkAKwAsAC8ALwAuAC8ALwAvADMANQA1ADUA
NwA3ADcANwA2ADcANgA0ADYANAAyADAALgAsACcAJQAhAB4AGgAXABMAEQAPAAwACQAG
AAQAAwABAP7//f/8//n/9v/z//H/8//y//L/8f/w/+7/7v/u/+3/7f/t/+3/7//v/+//
7f/r/+r/6f/p/+v/6//r/+r/6v/q/+r/6v/q/+n/5//m/+j/6f/q/+v/6v/p/+j/5//q
/+v/6//s/+v/6v/p/+j/6v/r/+v/6//r/+v/6//r/+n/6f/p/+r/6v/q/+n/6f/q/+r/
6//s/+v/6//r/+v/7f/u/+7/7//v/+//7//v/+//7v/t/+3/7P/r/+r/6f/o/+j/6P/n
/+n/6//t/+//7f/t/+z/7P/r/+r/6f/p/+z/7P/r/+z/6//q/+n/6f/r/+v/6f/p/+r/
6v/q/+r/6v/q/+r/6f/o/+j/6v/q/+z/7P/p/+n/6//r/+z/7P/r/+r/6f/o/+r/6f/q
/+z/7v/x//P/9f/2//b/9v/2//b/9//3//b/9//5//r/+v/6//z//v8AAP///f/8//v/
/f/9//z//P/+//z/+v/6//r/+v/7//z//f/+/wAAAAAAAAAA/v/+//7//v/8//z//P/8
//z//P/8//z//v/+//7//v8AAAAAAAAAAP7//v/+//7//v/+//7//v8AAAAAAAAAAAEA
AgADAAQABQAGAAcACAAGAAQABAAGAAoADAAOABAAEwAUABQAFAATABAAEQATABQAFAAT
ABMAFQAVABQAEQARABEADwALAAsACQAHAAUABAAEAAQAAwABAP///v/9//7//P/8//z/
/v/+//7//v/8//z//P/8//3//f/9//3///////7//v///////v/+//7//////////f/9
//3//f/9//7//v/+/wIABAACAP3//P/7//L/6v/n/+n/6v/y//z/DQAlAEMAYgB9AJEA
pwC6AMkA1ADaANMAxQCzAJMAbABSADkAIAASAA8ADQAIAAgACgALAAwADgAMAAsACQAI
AAgACQAIAAcABwAEAAQAAwACAAIAAQABAAEAAgACAAIAAgAAAAAA/v/9//7/AQACAAMA
BAAEAAQABAACAAIAAgABAAEAAgADAAMAAQABAAEAAAAAAAAAAAAAAAIAAgACAAIAAwAF
AAYABwAFAAUABQAFAAMAAwADAAMABQAFAAYABgAIAAkACgAKAAgACQAJAAkACQAJAAoA
CwALAAoACgALAAsACwALAA0ADwARABQAFQATABQAFAAVABgAGwAbABwAHwAhACIAJAAl
ACYAJgAnACsALgAxADIAMwA3ADkAPAA+AEAAQwBFAEYASABMAE0ATQBPAFAAUQBTAFUA
VQBVAFMAUwBTAFMAVABXAFgAWABVAFIATwBMAEkASABEAEMAPwA8ADgANQAxAC8ALQAq
ACkAJgAkACMAHwAcABsAGgAYABYAFAATABUAFAAUABMAEgAQABAAEAARABEAEQARAA4A
DQAMAAkACgAKAAoACwAMAA0ADgAOAA0ADAALAAoADQANAAwADAANAA0ADQANAA0ADQAN
AA0ADwAPAA4ADgAMAAwADAAMAAwADQANAA0ADQANAA0ADQAPAA8ADwAQABEAEgASABMA
EgAQAA8ADgARABEAEQARABIAEgARABEAEQARABEAEQATABIAEQARABAADwAOAA0ADgAO
AA4ADQAMAAsACgAJAAcABwAGAAYABgAGAAYABwAHAAYABAAEAAIAAgACAAMAAwADAAEA
AQACAAIAAgACAAIAAgACAAEA/v/+/wAAAAACAAIA/////wAA//////7//v/+//7//v//
//3//f/+//v/+//6//n//P/8//z//P/5//n/+P/2//j/+f/5//j/+f/6//v//P/5//f/
9v/1//f/9//2//b/9v/2//b/9v/2//b/+P/4//j/+P/2//b/9v/2//T/9P/0//T/9v/2
//b/9v/0//T/9P/0//b/9v/2//b/9v/2//b/9v/1//T/8//y//P/9P/1//b/+P/4//j/
+P/4//j/+P/4//n/+v/7//z/+P/4//r//P8AAAIABAAFAAYABgAGAAYAAgAEAAcACAAK
AAkACQAJAAcABgADAAMABAADAAAA///7//n/9//2//b/9v/1//T/8f/x//H/8P/u/+7/
7v/u/+z/7P/s/+z/7v/u/+7/7f/r/+v/6//r/+z/7P/t/+//7f/s/+z/7P/t/+3/7f/t
/+v/6//r/+v/7P/s/+z/7P/w/+7/7//u/+n/5P/g/9v/2f/a/+D/5v/x/wUAIQA8AFEA
YwB5AIwAmQCiAKwAqQCbAJEAewBYADoAJQASAAQA/f/5//b/9P/2//f/+v/8//z/+v/3
//X/9P/1//T/8//z//P/9P/0//T/8v/x//H/8f/y//L/8v/y//D/8P/u/+3/7v/x//L/
8//y//L/8v/y//T/9P/0//P/8f/y//P/8//x//H/8f/w//L/8v/y//L/8v/y//L/8v/0
//X/9f/1//X/9f/1//X/8//z//P/8//x//H/8v/y//P/9f/3//j/9v/3//f/9//5//n/
+v/7//r/+v/7//3//f/9//3///8AAAEAAwADAAEAAgACAAMABgAJAAkACgALAA0ADgAQ
ABIAFAAVABcAGAAaABwAHAAdACEAIwAmACoALAAvADEALwAwADMAMwA3ADkAOgA7ADsA
PQA9AD0APQA9AD0APQA+AEEAQgBCAD8APAA5ADYANQA0ADAALwAtACoAJgAjAB8AHQAb
ABgAEwAQAA4ADQANAAoACQAIAAQAAgAAAP/////+//7//f/8//r/+v/6//v/+//7//v/
+//7//v/+f/6//r/+v/7//v/+//7//r/+v/6//r/+v/5//n/+P/4//n/+f/5//n/+//7
//v/+//9//3//P/8//r/+v/6//r/+v/7//v/+//7//v/+//7//v/+//7//z//v/+//3/
/f/9//z//P/8//3//f/9//3//P/8//v/+//9//3//f/9//7//v/+/////f/9//3//f/+
//7//v/9//3//f/9//3/+//7//r/+v/8//z//P/9//3//P/6//r//P/8//z//f/9//3/
+//7//r/+v/6//r/+P/4//j/9//2//b/+P/4//r/+v/3//f/+P/3//f/9v/4//j/+P/4
//f/9f/1//b/9f/1//T/8//0//T/9P/0//T/9f/1//T/9P/1//X/9P/0//T/9P/0//L/
8f/x//H/9P/1//X/9v/6//j/9v/2//b/9v/0//T/9P/0//L/8v/y//L/8P/w//D/8P/x
//L/8//0//L/8v/y//L/8//0//X/9v/0//L/8P/u/+//8P/x//L/9P/0//T/9P/0//T/
9P/0//X/9v/3//j/+v/6//r/+v/4//b/9v/4//z//v8AAAIAAgACAAEAAAABAAAAAwAH
AAcABgAEAAMABQAFAAQAAQD//////f/5//f/9f/z//H/8v/y//L/8f/w/+//7//v/+7/
7P/s/+z/6v/q/+r/6v/s/+z/7P/s/+3/7f/t/+3/7f/t/+z/7P/s/+v/6f/o/+r/6//r
/+v/6//r/+v/6//t/+7/7v/u/+z/7P/q/+n/6P/j/+D/3P/X/9f/3v/k/+z///8XAC8A
QgBTAGUAeQCEAI0AmACcAJEAhwBxAE8AMAAcAA0AAAD4//P/7//w//L/8v/z//L/8v/0
//P/8f/w//D/7//u/+3/7f/r/+z/7P/s/+r/6f/p/+n/7P/s/+z/7P/s/+z/6v/p/+n/
6//r/+v/6v/q/+r/6v/q/+r/6v/p/+n/6v/r/+v/6f/p/+n/6P/o/+j/6P/o/+b/5v/m
/+b/5//p/+r/6//p/+n/6f/p/+f/5//n/+f/6P/p/+v/7P/q/+v/7P/s/+z/7f/t/+3/
7f/t/+7/7//u/+7/7//x//H/8f/x//P/8v/z//X/9f/z//T/9P/1//n//f/+/wAA//8B
AAIABAAGAAgACQALAAwADgAQABAAEwAXABkAHAAeACAAIwAlACMAJAAnACcAKQArACwA
LQAvADEAMQAxADEAMQAxADEAMQAzADMAMgAvACwAKQAmACcAJgAiACEAHQAaABYAEwAR
AA8ADQAKAAgABgAFAAUAAgD+//z/+v/4//b/9P/z//P/8v/y//H/8P/u/+7/7v/v/+//
7//v/+3/7f/t/+v/7f/u/+//8f/v/+//7//u/+7/7v/u/+7/8f/x//D/8P/w/+//7v/t
/+3/7f/t/+3/6//r/+r/6v/t/+7/7//w/+7/7//v/+//7//v/+//7//x//H/8f/y//L/
8v/x//H/8//y//L/8v/x//H/8f/x//H/8P/u/+3/8P/x//L/8//x//D/7//v/+//7//v
/+//8P/w//D/7//v/+//7//v//H/8f/w//D/8P/w//D/8f/z//L/8P/w/+7/7v/u/+//
7//v/+3/7f/w//D/8P/w/+7/7v/u/+3/7P/s/+7/7v/v//D/7v/v//D/7//v/+7/7v/u
/+7/7v/r/+n/6f/q/+z/7f/t/+3/7v/u/+7/7v/w//H/8f/w/+7/7//v/+7/7f/u/+//
8P/w/+//7//v/+//7//u/+7/6v/o/+j/6P/o/+j/6//s/+3/7v/u/+7/7v/u/+7/7v/u
/+7/7v/u/+7/7v/s/+z/7P/s/+z/7P/s/+z/7P/s/+z/7P/t/+7/7//w//L/8v/y//L/
8v/y//L/8v/0//T/8v/y//T/9v/4//r//f///wEAAgABAAAA/f/+/wMABAAEAAMAAQAB
AAEAAAD7//v/+//5//X/8//x/+//6//q/+r/6v/q/+r/6v/r/+r/6P/l/+T/5v/m/+b/
5v/l/+T/4//i/+T/4//j/+P/4f/h/+H/4P/i/+P/4//i/+L/4v/j/+P/4f/h/+H/4f/g
/9//3//e/9//4P/h/+L/4//i/93/1P/M/8f/yf/O/9j/5P/1/w8ALwBKAFsAawB/AI4A
mQCiAKYAnwCTAH8AWwA6ACIACQD2//D/6//p/+r/7P/s/+v/7P/q/+r/6//p/+j/6P/k
/+L/4P/f/+D/4v/j/+T/4P/f/9//3//e/97/3v/e/+H/4v/h/+H/4P/h/+D/3//i/+L/
4v/i/+T/5P/k/+P/4f/i/+P/4//i/+H/4P/e/97/3v/e/97/3//g/+H/4v/g/+H/4f/h
/+P/4//j/+P/5f/l/+X/5f/j/+P/5P/k/+b/5//o/+j/6P/p/+n/6f/r/+v/7P/t//D/
8v/1//n/+//7//v//f8BAAMABgAHAAkACgAKAAsADgARABEAEgARABMAFAAWABgAGgAb
AB0AIgAkACYAJgAoAC0AMAA0ADQANgA5ADsAPAA+AEIAQwBDAEUARgBHAEsATQBNAE0A
TwBPAE8ATwBOAE8ATgBMAEsASABFAEIAPwA+ADoAOQA3ADQAMAAtACcAJQAjACAAGwAY
ABYAFQATABAADwAOAA4ADAAKAAkACQAIAAgABwAIAAYABgAGAAUABQAFAAUABwAHAAcA
BQAEAAQABAAFAAQAAwACAAAAAAAAAAAAAAADAAMAAgACAAUABQAFAAUABAADAAIAAQAD
AAMAAgACAAIAAgACAAIABAAFAAUABQAFAAUABQAFAAUABQAFAAYABAAEAAMAAwAEAAQA
BQAGAAUABQAFAAUACAAIAAcABwAHAAcABwAHAAkACAAHAAcABQAFAAUABQAIAAgACAAH
AAUABQAFAAUABwAHAAYABgAEAAQABAAFAAUABAACAAIABAAEAAQABQAGAAcABgAHAAYA
BgAGAAYABAAEAAQAAwACAAIABAAEAAMAAgD+//3/AAABAAMABAADAAIAAQAAAAIAAQAC
AAQAAQABAAAA//8CAAIAAgACAAIAAwADAAIABAAFAAUABAAEAAQABAAEAAQAAwADAAMA
AwADAAIAAgAAAAIAAgACAAIAAgABAAAA///+////AAABAAIAAgACAAIAAgACAAIAAgAC
AAIAAgACAAIAAQAAAP///v8BAAIAAwAEAAYABgAGAAYACAAIAAgACAAKAAoACgAIAAcA
CAAJAAoADwASABQAFgAYABgAGAAWABYAGQAaABoAGQAZABkAGQAWABMAEwATABEADQAL
AAkABwAFAAQABAAGAAUABAADAAEAAQAAAP7/AAAAAAAAAAD+//7//v/+//7//v/9//3/
/f/9//3//f/8//z//f/9//r/+v/6//v//v///wAAAQD+//3//P/8//3//v///wAA/v/9
//r/9//w/+z/6f/r//D/+v8EABMALQBPAGwAfwCRAKkAvgDHANIA2gDRAMEArQCNAGwA
UgA1AB4AFgARAA0ADAAOAAwADQAOAA4ADgAMAAkABwAGAAcABgAFAAUABwAIAAgACAAE
AAMAAwADAAYABgAGAAYABAAEAAIAAQADAAUABQAFAAUABAADAAIABAAEAAQAAwAFAAYA
BwAHAAcABwAHAAYAAwACAAEAAAACAAQABgAIAAYABwAHAAcABQAFAAUABQAHAAcABwAH
AAcABwAIAAgACAAJAAoACgAJAAkACAAHAAgACQALAA0AEAAQABEAEwASABEAEAARABQA
FQAXABcAFQAWABYAFwAaAB0AHQAeACEAIwAkACYAKAAqACsALQAuADAAMgAyADMANwA5
ADwAPgBAAEMARQBGAEgATABNAE8AUQBSAFMAVQBXAFcAVwBUAFMAUgBRAFMAVwBZAFoA
VwBUAFEATgBMAEoARQBDAEEAPgA6ADcAMwAxAC8ALAArACgAJgAlACEAHgAdABwAGAAW
ABQAEwAVABQAFAATABAADgAOAA4AEQARABEAEQATABMAEwARAA8ADgANAA0ADgAPABAA
EAANAAwACwAKAA4ADwAPABAADwAPAA8ADwAPAA8ADwAPAA0ADQAMAAwACgAKAAoACgAK
AAsACwALAAkACQAJAAkACwALAAsADAAKAAoACQAJAAcABgAGAAYABQAFAAUABQAIAAgA
BwAHAAcABwAHAAcABwAGAAUABQADAAMAAwADAAUABgAHAAcABQAFAAUABQAFAAUABAAE
AAYABgAGAAcABQAEAAIAAgAEAAQABAAFAAcABwAFAAUABQAEAAMAAgADAAQABQAFAAQA
BAAGAAYAAwACAP7//f8CAAMABQAGAAQABAAEAAQABQADAAMABAADAAMAAgABAAQABAAE
AAQABAAFAAUABAAEAAUABQAEAAIAAgACAAIAAAD///////8BAAEAAAAAAAIAAgACAAIA
AgACAAIAAgACAAIABAAEAAQABAACAAIAAgACAAQABAAEAAQABAAEAAQABAAEAAQABAAE
AAIAAgACAAIAAgACAAIAAgACAAIAAgACAAMABAAFAAYABgAGAAYABgAIAAoADAAOAAwA
DAAOABAAEQASABMAEwAUABQAFAAUABIAFAAXABgAFgAVABUAFQAWABYAFAAVABUAEwAP
AA0ACwAJAAcABgAGAAYABQAEAAIAAQAAAP7//P/8//z//P/+/wAAAgAEAAIAAgACAAEA
//////////////7//v///////v/+//7////////////+//3//P/7//7//v/+//7/AAAC
AAMA/v/5//T/7v/p/+v/8P/2//z/BwAdADcAVABrAHsAjQCiAK8AuADCAMEAtQClAIsA
aABMADcAJAAWABEADQAKAAYABAAJAA4ADgAMAAkABwAGAAYAAwACAAEAAQADAAQABAAE
AAIAAQABAAEAAgACAAIAAgAEAAQAAgABAP//AQABAAEABAAEAAQABAACAAIAAgABAAMA
AgADAA==
         </WaveFormData>
      </LeadData>
   </Waveform>
</RestingECG>
