# Supplementary material for: Detection of Left Atrial Enlargement Using a Convolutional Neural Network-Enabled Electrocardiogram
Source: Front Cardiovasc Med. 2020 Dec 17;7:609976. doi: 10.3389/fcvm.2020.609976 (PMC7773668; doi:10.3389/fcvm.2020.609976)
Supplement: Supplementary file 3 [file Data_Sheet_3.ZIP › normal2/1802017475_5370_00000009.XML]

<?xml version="1.0" encoding="Windows-1252"?>
<!DOCTYPE RestingECG SYSTEM "restecg.dtd">
<RestingECG>
   <PatientDemographics>
      <PatientID>1802017475</PatientID>
      <PatientAge>78</PatientAge>
      <AgeUnits>Years</AgeUnits>
      <Gender>Female</Gender>
      <PatientLastName>huanghuici</PatientLastName>
   </PatientDemographics>
   <TestDemographics>
      <DataType>Resting</DataType>
      <Site>1</Site>
      <AcquisitionDevice>MAC55</AcquisitionDevice>
      <Status>Unconfirmed</Status>
      <Priority>Normal</Priority>
      <AcquisitionTime>08:49:09</AcquisitionTime>
      <AcquisitionDate>03-24-2017</AcquisitionDate>
      <CartNumber>1</CartNumber>
      <AcquisitionSoftwareVersion>009C</AcquisitionSoftwareVersion>
      <XMLSourceVersion>MAC5000 v1.0</XMLSourceVersion>
   </TestDemographics>
   <RestingECGMeasurements>
      <VentricularRate>67</VentricularRate>
      <AtrialRate>67</AtrialRate>
      <PRInterval>138</PRInterval>
      <QRSDuration>84</QRSDuration>
      <QTInterval>402</QTInterval>
      <QTCorrected>424</QTCorrected>
      <PAxis>74</PAxis>
      <RAxis>52</RAxis>
      <TAxis>87</TAxis>
      <QRSCount>11</QRSCount>
      <QOnset>221</QOnset>
      <QOffset>263</QOffset>
      <POnset>152</POnset>
      <POffset>197</POffset>
      <TOffset>422</TOffset>
      <ECGSampleBase>500</ECGSampleBase>
      <ECGSampleExponent>0</ECGSampleExponent>
   </RestingECGMeasurements>
   <Diagnosis>
      <Modality>Resting</Modality>
         <StatementCount>4</StatementCount>
         <LabelText>12SL ��ϳ���</LabelText>
      <DiagnosisStatement>
         <StmtFlag>ENDSLINE</StmtFlag>
         <StmtText>�������</StmtText>
      </DiagnosisStatement>
      <DiagnosisStatement>
         <StmtFlag>ENDSLINE</StmtFlag>
         <StmtText>�����ҷʴ�ĵ�ѹ��׼</StmtText>
      </DiagnosisStatement>
      <DiagnosisStatement>
         <StmtFlag>ENDSLINE</StmtFlag>
         <StmtText>��������ST����T���쳣</StmtText>
      </DiagnosisStatement>
      <DiagnosisStatement>
         <StmtFlag>ENDSLINE</StmtFlag>
         <StmtText>�쳣 ECG</StmtText>
      </DiagnosisStatement>
   </Diagnosis>
   <Waveform>
      <WaveformType>Rhythm</WaveformType>
      <WaveformStartTime>0</WaveformStartTime>
      <NumberofLeads>8</NumberofLeads>
      <SampleType>CONTINUOUS_SAMPLES</SampleType>
      <SampleBase>500</SampleBase>
      <SampleExponent>0</SampleExponent>
      <HighPassFilter>16</HighPassFilter>
      <LowPassFilter>150</LowPassFilter>
      <ACFilter>NONE</ACFilter>
      <LeadData>
         <LeadByteCountTotal>10000</LeadByteCountTotal>
         <LeadTimeOffset>0</LeadTimeOffset>
         <LeadSampleCountTotal>5000</LeadSampleCountTotal>
         <LeadAmplitudeUnitsPerBit>4.88</LeadAmplitudeUnitsPerBit>
         <LeadAmplitudeUnits>��V</LeadAmplitudeUnits>
         <LeadHighLimit>2147483647</LeadHighLimit>
         <LeadLowLimit>268435456</LeadLowLimit>
         <LeadID>I</LeadID>
         <LeadOffsetFirstSample>0</LeadOffsetFirstSample>
         <FirstSampleBaseline>0</FirstSampleBaseline>
         <LeadSampleSize>2</LeadSampleSize>
         <LeadOff>FALSE</LeadOff>
         <BaselineSway>FALSE</BaselineSway>
         <ExcessiveACNoise>FALSE</ExcessiveACNoise>
         <MuscleNoise>FALSE</MuscleNoise>
         <LeadDataCRC32>1067692587</LeadDataCRC32>
         <WaveFormData>
/P/8//z//P/+//7//v/+//3//P/7//r/+//8//3//v/8//z//P/8//r/+v/6//r/+//8
//3//v/9//z/+//6//v//P/9//7//P/8//z//P/6//r/+v/6//z//P/8//z/+//6//n/
+P/5//r/+//8//v/+v/5//j/+P/4//j/+P/7//z//f/+//v/+v/5//j/+v/6//r/+v/8
//z//P/8//v/+v/5//j/+f/6//v//P/5//j/9//2//f/+P/5//r/+v/6//v//P/6//r/
+v/4//n/+v/7//z/+v/5//j/+P/7//z//f/+//7//v///////v/+//7//f/+//7//v//
//7//f////7//v///wEAAgAAAP////8AAP7/AAABAAIAAwAFAAYABwACAP7/+//5//r/
+v/6//r/+//5//n/+f/4//n/+f/5//n/+v/6//v/+v/6//r/+f/6//r/+v/6//z/+v/4
//n/+v///wIACAAPABYAIQAtADoARQBSAGYAfQCTAK0AxADSANQAyACpAHUARQAoABEA
+//0//P/7//s/+//7//s//D/9f/3//f/9f/z//P/8v/x//H/8f/w//D/8v/y//L/8v/w
//H/8//z//P/9P/0//T/8//z//L/8//0//T/8//z//H/8v/0//b/9v/1//X/9P/0//X/
9v/2//X/9P/0//T/9v/2//X/9P/2//b/9v/2//b/9v/1//P/9v/3//j/+P/3//f/9v/2
//b/9//3//b/+P/4//j/+v/5//j/+P/3//r/+f/6//v/+v/6//r/+f/5//n/+f/4//v/
/P/+/////v/9//z/+//8//3//v////3//f///wAA/v/+//7//v/+////AAABAP7////+
//3//v///wAAAQAAAAAAAAD//////////////////wAAAQD///////////7//v/+////
/f/8//z//f////3//f/9//7//P/8//z/+f/5//n/+P/5//v/+//9//z//P/7//v/+//6
//r/+f/7//r/+v/5//j/+P/3//b/9//4//n/+v/4//n/+f/6//n/+P/3//X/9v/4//r/
/f/6//n/+P/4//n/+v/7//z/+f/5//n/+v/6//r/+f/5//n/+v/8//3/+//7//r/+f/6
//v/+//7//v//P/8//3//P/8//v/+v/8//3//v////7//f/8//z//////wAAAQAAAP//
///+//3//P/6//n//P/8//3//v/9//z/+//6//r/+//8//3//f/9//3//f/8//v/+v/5
//r/+//6//v/+//8//v/+f/4//n/+//8//r/+v/6//z//P/8//v/+f/6//r/+v/7//r/
+v/6//n/+P/4//n/+v/5//r/+v/7//r/+f/4//X/+P/5//r//P/7//v/+v/5//j/+f/5
//r/+f/5//n/+f/4//j/+P/6//n/+f/6//z/+f/4//j/+f/7//v//f/+//z/+v/6//r/
+v/6//r/+v/6//r/+v/6//r/+P/4//n/+v/7//z//f/8//v/+v/5//j/+f/5//n/+v/6
//r/+v/6//j/+P/5//n/+//8//3//f/7//r/+f/5//v/+//+//7//////wAAAAD8//v/
+//8//3/AAACAAQAAgABAP///f/+//z/+//7//r/+v/6//r/9//1//X/9f/4//n/+f/5
//f/9v/0//P/9f/2//f/9//3//j/+f/6//b/9v/6//v/AgAJAAoADAATABoAJQAzAD4A
SQBeAHYAiQCZAKcAsACsAJoAeABJACUADwD8/+v/5//o/+n/6f/u/+//7//y//b/+f/3
//P/7//t/+//8P/1//f/9//2//b/9P/y//D/7v/w//H/8//z//T/9P/z//L/8P/x//H/
8//2//b/9f/1//L/8v/z//T/9//3//j/+P/0//P/8v/w//L/8v/z//T/9v/2//X/9P/y
//L/8v/y//T/9v/3//f/9v/1//T/8v/y//P/8//0//b/9//3//b/9v/2//b/+P/4//j/
+f/5//f/9f/1//X/9//4//n/+f/7//v/+//6//n/+P/4//f//P/9//7////+//3//P/7
//v/+//9//7//v/+//7//v/7//v/+//7//3//////////f/9//3//f/7//z//f/9////
////////+//7//z//f////////////3//P/7//v/+v/6//v//f////3//f/9//r/+P/4
//j/+f/7//3//v/9//3/+//7//r/+v/5//n/+//6//r/+f/3//b/9v/1//b/+P/5//r/
+P/4//j/+P/2//f/9//4//r/+v/6//n/9//2//X/9f/2//f/+P/6//j/+P/4//j/9//3
//f/+P/5//r/+v/7//n/+P/4//f/+v/7//v/+//7//v/+v/5//f/+P/4//n/+//8//z/
/P/5//n/+f/5//r/+//8//7//f/7//r/+f/5//n/+v/6//r/+v/5//n/+f/4//j/+P/8
//z//P/8//n/+f/5//n/9//3//f/9//4//n/+v/7//n/+f/3//f/+P/6//r/+f/5//n/
+v/6//j/+P/4//r//f/+//7//f/5//j/9//3//X/9v/3//f/9v/2//f/+P/5//r/+v/7
//v/+//7//n/9//3//f/+P/4//v//f/9//z/+//6//n/+P/4//j/+f/6//z//P/8//r/
+f/4//f/9v/6//v//P/+//3//P/7//r/+v/6//v/+//9//7///////v/+v/5//n/+//7
//7//v/9//3//v/+//7//f/9//7//v8AAAEAAgABAAEAAAD///7//P/7//v/+f/4//f/
9v/3//X/9f/1//j/+f/5//n/9f/0//L/8f/z//b/+f/7//j/+P/4//j/9P/4//z///8C
AAcACAAMAA8AFAAfAC0AOABFAFgAbAB9AI0AnwCsALIAsACeAHcASwAnABAA+//r/+b/
5//n/+r/7//x//L/9v/3//f/8//x//P/9f/0//P/8//z//L/8v/y//L/8v/y//T/9f/3
//f/9f/0//L/8P/x//P/9P/3//f/9v/0//P/8P/w//H/8v/1//X/9v/2//P/8//z//L/
8//0//b/+P/2//b/9f/0//T/9P/0//T/9//4//j/9//1//X/9f/0//b/9//3//j/9v/3
//f/9v/0//T/9P/2//b/9v/3//f/9//1//X/9f/3//j/+f/5//v/+//7//r/+P/4//n/
+f/9//3//f/9//z/+//6//n/+v/7//7/AAD+//7//v/+//v/+//7//v//f/////////9
//3//f/9////AAABAAEA///////////7//v//P/9////////////+//6//n/+f/6//r/
+//9//v/+f/5//n/9v/0//T/9P/1//f/+f/6//f/9//1//X/+P/6//v//f/6//j/9//1
//X/9P/0//P/9f/2//b/9v/0//T/9P/0//b/9//3//j/+P/4//j/9//3//j/+f/7//r/
+f/4//j/+P/4//j/+P/5//n/+f/6//r/+v/5//n/9v/2//f/9//6//v/+//7//n/+f/4
//f/+f/6//r/+//7//z//P/8//v/+//7//v//f/9//3//v/9//v/+v/5//r/+//9//7/
/f/8//r/+f/5//j/+P/4//z//P/8//z/+f/5//n/+f/5//n/+f/5//j/9//2//X/9P/z
//D/7//y//b/+P/5//f/9//4//j/9v/2//b/+P/5//r/+v/5//X/9P/z//P/9f/4//v/
/f/3//T/8v/w//v//v/2//X//P/5//j/9//2//b/9v/3//j/+P/4//j/9v/1//T/8//y
//X/9f/1//b/9v/2//b/9v/0//T/9f/1//f/+P/5//n/9//2//X/9f/1//X/+P/4//b/
9f/1//T/8//z//T/9v/5//z//v8AAP3//f/8//v/+P/0//H/7//u/+7/7v/u/+7/7f/u
/+//8P/x//H/8f/v/+7/7P/r/+7/8P/y//P/8f/w/+//7v/y/+z/7P/x//j/+//4//j/
AwAMABUAIQAsADMAQgBWAG0AgQCVAKQAsAC4ALIAnQB3AEUAJAANAPX/5v/j/+X/5v/p
/+v/7P/q/+3/7f/p/+n/6f/p/+r/6//t/+3/7P/s/+7/7v/u/+7/7P/t/+//7//s/+z/
6//q/+v/7f/u//H/8P/w/+//7//s/+z/7f/u//H/8f/y//L/8P/v/+7/7P/t/+7/8P/y
//L/8v/x//D/7v/u/+7/7v/x//L/8v/x/+//7//v/+7/7//x//L/9P/0//X/9f/0//P/
8v/x//L/9P/0//X/9f/1//P/8//z//P/9P/1//X/9//3//f/9v/2//b/9//3//n/+f/5
//n/+f/5//n/+f/3//f/+f/6//z//P/8//z/+f/5//n/+f/6//3//v////v/+//7//v/
+//8//3//f////////////v/+//8//3////////////9//z/+//7//z//P/9/////f/7
//v/+//6//j/+P/4//n/+//9//7//P/7//j/9//5//r/+v/7//v/+v/6//n/+//6//r/
+f/5//r/+v/6//f/9v/1//T/9P/1//X/9v/5//r/+//7//f/9v/1//X/+P/5//r//P/5
//j/9//2//b/9//4//r/+v/6//n/+f/4//j/+f/5//r/+//7//v/+v/5//f/9f/2//j/
+f/7//n/+v/6//r/9//3//f/9//6//v//P/+//v/+f/4//f/+P/5//v//P/8//z/+//7
//n/+P/4//j//P/8//z//P/6//n/+P/3//n/+f/5//n/+f/5//n/+f/5//n/9//3//r/
/P/8//v/9//3//j/+P/6//r/+v/8//z//P/7//n/+P/4//j/+f/5//r/+//7//f/9v/2
//b/+f/6//r/+//7//v/+//5//f/9//3//j/+v/+//3//P/7//r/+f/4//j/+P/6//r/
+v/4//f/9v/1//T/9v/3//j/+v/8//z//P/8//r/+v/7//v//f/+///////7//r/+f/5
//n/+f/8//z//f/9//7//v/6//n/+f/6//z//v///wAA/v////////////z/+v/5//j/
+P/4//j/9v/z//L/8f/1//f/+P/5//f/9v/0//P/9f/2//f/9//2//b/9v/2//T/9P/2
//f//P8DAAgACgAPABQAGwApADoARQBSAGgAfwCXAK8AvgDEAMIAsACPAGEAOQAkAAsA
9f/s/+v/6f/u//H/8f/w//T/8//x/+//7f/r/+3/8v/z//P/8//y//L/8P/w//D/8P/w
//H/8//z//T/9P/z//L/8v/z//P/9f/2//b/9f/1//D/8P/x//L/8//z//T/9P/x//H/
8f/w//L/8v/z//T/9v/2//X/9P/y//L/8v/y//P/9P/0//P/9f/1//X/9P/0//X/9f/2
//j/+f/5//j/9f/0//P/9P/1//b/+P/5//n/9//3//f/9f/2//f/9//7//v/+//6//j/
+P/5//n//f/9//3//f/8//v/+v/5//j/+f/8//7//v/+//7//v/7//v/+//7//3/////
////+//7//v/+//9//7/////////////////+//7//z//f////////////3//P/7//v/
+v/6//v//f////3//f/9//r/+P/4//j/+v/7//z//P/5//n/9//3//f/+P/4//n/+v/6
//v/+//5//j/+P/3//n/+v/6//r/+f/4//f/9v/4//n/+f/6//v//P/9//3/+//6//n/
+f/7//v/+//8//r/+v/6//r/9//3//f/+P/5//r/+v/7//n/+P/4//f/+v/7//v/+//7
//v/+v/5//f/9v/0//P/9v/4//n/+v/6//v//P/9//z/+//6//r/+//7//z//f/7//v/
/P/8//3//v/+/////v/8//v/+v/9//7///8AAP3/+//5//f/+v/7//z//f//////////
//7//f/6//n//P/+//7//f/9//3//v/+//3//P/7//z//v/+//3/+//4//j/+P/5//n/
+v/7//v/+//6//r/+v/5//r/+v/7//7///8AAP///v/9//z//P/+//////////v/+//6
//r/+f/6//z//P/8//z//P/8//3//v/9//z/+//4//v//P/9//7//v/9//z//P/+//7/
/v/+//7//v///////f/+//////8AAAAAAAABAAEA//8AAP7/AAABAAMABAAAAP////8A
AP7/AAABAAIABQAHAAgACQAGAAIA///9//7//v/+//7//f/7//v/+//5//n/+P/3//n/
+v/6//v/+P/4//j/9//3//j/+f/6//z/+v/8//3//v8BAAYADAATABoAIQAtADoAQwBQ
AGQAewCVAK0AwgDQANAAyACvAIEATwAwABkAAwD2//X/8f/w/+//7//u//L/9//5//n/
8//v//P/9v/x//P/8//y//L/9P/0//T/9P/y//P/9f/1//f/+P/4//j/9//3//b/9//2
//b/9f/1//T/9P/1//b/9v/1//X/9P/2//f/+P/4//f/9v/2//b/9v/2//X/9P/2//b/
9v/2//b/9v/1//P/9P/1//b/9v/1//X/9P/0//T/9f/1//T/9//4//n//P/5//j/+P/3
//r/+f/6//v/+v/6//r/+f/7//v/+//6//z//P/9//3//P/7//r/+f/8//3//v////v/
+//9//7//v/+//7//v////////////z//f/8//v//P/9//7////+//7//v/9//3//f/9
//3//P/9////AQD+//3//P/7//z//P/8//3//f/8//z//f/7//n/+f/5//n/+P/5//r/
+f/5//n/+P/6//v/+v/7//j/+P/3//f/+P/4//n/+f/7//r/+v/5//j/+P/3//b/9//4
//n/+v/5//n/+P/4//j/+P/4//f/+P/4//j/+f/3//X/8//y//b/+P/6//z/+f/5//n/
+v/6//r/+f/5//r/+v/7//v/+f/5//j/9//6//v/+//7//r/+v/5//n/+f/6//r/+v/7
//v/+//7//n/+f/5//r/+//7//z//f/6//n/+f/4//n/+v/6//v//f/8//z//P/8//r/
+P/2//j/+f/6//v/+v/5//j/9//4//n/+v/7//3//f/7//v/+f/6//n/9//2//f/+f/6
//r/+v/6//z/+v/6//n/9//3//j/+f/7//n/+v/7//v/+v/6//v//P/8//z/+//7//n/
+f/5//f/+f/5//n/+v/5//n/+P/3//j/+f/5//r/+f/5//n/+f/4//j/+P/6//j/9//3
//j/+P/4//n/+//5//z//P/8//z//P/5//j/+P/4//v//P/9//z/+//6//n/+P/5//n/
+f/6//z//P/8//z/+//6//r/+f/7//z//f/9//v/+v/5//n/+//7//7//v/9//3//v/+
//r/+f/5//r//P/+////AAD+/////////wAA/v/9//3//P/8//z//P/4//X/9P/z//X/
9//4//n/9v/2//X/9f/1//b/9//3//j/+P/4//j/8v/2//j/+f/+/wUACgAQABUAGAAh
AC0AOABFAFoAcgCFAJkAqwC2ALQApACIAF8ANwAbAAQA8f/p/+j/5//n/+r/6//t//L/
9v/3//f/9//x/+3/6//u//H/8//z//L/8v/w//D/8P/w//L/8//1//X/8//y//D/7v/s
/+3/7f/v//P/9P/0//X/8f/w//D/8P/y//P/9f/2//X/9f/1//T/8v/y//P/9P/1//b/
9v/2//P/8v/x//D/8//0//T/8//1//X/9f/0//L/8//z//T/9v/3//f/9v/0//T/9P/2
//T/9P/1//X/9v/1//b/9//2//b/9v/1//f/9//3//b/+P/4//n/+f/5//n/+f/5//r/
+//8//3/+f/5//v//P/8//z//P/8//n/+f/5//n/+//9//3//f/5//n/+f/5//f/+P/5
//n//P/9//7////6//n/+f/5//v/+//7//v//P/8//z//f/8//r/+f/5//r/+f/6//v/
+P/2//b/9v/4//n/+v/6//v/+//5//n/+P/4//f/9//5//j/+P/3//f/9v/2//X/8//0
//T/9P/y//L/8v/y//P/9f/2//j/+f/6//v/+//5//j/9//3//n/+f/5//r/+P/4//j/
+P/1//X/9f/2//f/+P/4//n/9//2//b/9f/5//v//P/9//z/+//5//f/9//4//j/+f/6
//z//f/+//z/+//6//n/+f/5//n/+v/8//v/+//7//r/+f/5//j/+//8//z//f/6//j/
9//2//r/+v/6//r/+//7//v/+//7//v/+//7//3//f/9//3//P/7//j/9//6//z//P/7
//n/+f/6//r/+P/4//j/+v/7//z//P/7//j/+P/4//n/+f/6//v/+//5//j/+P/4//n/
+v/6//v//f/9//3/+//5//n/+f/6//z//f/9//3/+//7//r/+v/6//r/+v/6//z//P/9
//7//P/8//z/+v/6//r/+v/6//v/+//7//z/+//6//n/+P/6//z///8BAP///v/9//v/
+//6//n/+f/+////AwAEAAEAAQACAAIAAgABAAEAAgAAAAAA///+/wEAAwAEAAUAAwAA
AP7//f/7//r/+f/4//r/+f/6//v/+//7//r/+f/6//r/+f/5//n/+v/7//v/+v/6//r/
+v/8//7//v/9/wAAAwAGAAwAEQAYACMAMQA8AEMAUABiAHUAhwCZAKoAtAC0AKQAgQBP
ACkAEAD9//H/7v/v/+3/7v/x/+3/7P/u//P/+f/7//v/+//5//b/9//1//X/9P/0//b/
9v/2//b/9P/1//f/9//2//b/9f/0//X/9//4//v/+f/4//b/9f/1//b/+P/6//r/+f/5
//j/9//3//f/9v/4//j/+f/6//n/+P/2//T/9f/2//f/+P/3//j/+P/3//f/9//3//b/
9v/3//f/+P/3//f/9v/0//j/+v/8/wAA/f/8//z/+//5//f/9//3//r//P/+////AAD/
//7//P/9//7/AAABAAEA///9//v//v///wAAAQD/////AQACAAEAAAD///7///8BAAMA
BQADAAMAAQD///////////////8AAAEAAQD///////////7///8BAAMAAAD///7//f/9
//z/+//7//3//v8AAAMAAgD///7//f/9//z//f/+//3//f/9//z/+f/5//f/9//4//r/
+//9//v/+v/6//n/+v/6//v/+//6//r/+f/4//r/+v/6//r//P/9//3//v/7//r/+f/3
//n/+v/7//3/+//7//v//P/7//r/+f/4//r/+//8//7/+//6//j/9//5//r//P/9//3/
/f/8//v/+//7//r/+f/6//z//f////z//P/7//r/+v/7//z//f/8//v/+v/6//r/+f/5
//n/+//9/wAAAgAAAP7/+//5//z//P/9//7//f/8//v/+v/7//v/+//7//z//f/+////
/P/7//r/+f/6//v/+v/7//r//P/8//v/+//7//z//P/+//7//v8AAP7//P/5//X/9f/2
//f/+f/5//r/+//7//f/9v/2//b//f8CAP7//P/8//z//P/8//z//P/9//7//P/8//z/
+v/6//r/+v/6//3//f/9//7//P/8//z//P/+//7///////7//v/+//3//f/8//v/+///
////AgACAAAA//////7//P/7//v//P/+/wAAAQACAAIAAwADAAMAAQD+//z/+//6//r/
+v/6//r/+f/6//v/+f/5//j/9//4//j/9//3//n/+v/7//v/+f/4//f/9v/4//r//P/9
/wAAAwAEAAYADQAYACUAMQA+AEsAVgBoAH8AkwClALQAwAC+ALIAlQBlADkAHgAJAPf/
7v/v//H/9P/3//X/9v/2//P/7//x//X/8//z//b/9f/z//P/8v/y//T/9P/0//T/8v/z
//X/9f/z//L/8P/u//D/8f/x//P/9//4//j/+f/0//T/9f/2//X/9f/2//b/9//3//f/
9v/3//j/+v/8//n/+P/2//T/9f/2//f/+P/5//r/+v/5//f/9//3//b/+P/5//n/+v/5
//n/+P/2//b/9v/2//j/+f/6//z//f/7//n/+f/5//v//P/9//3//P/7//r/+P/5//r/
/P/9//3//f/9//3//f/9//3//f/8//3/AAACAAEAAAD///7//v///wAAAQD//wEAAQAB
AP3//f/9//3///8AAAEAAQD+//3//P/7//r/+//9///////////////8//r/+P/3//v/
/P/+/wEAAAD9//z/+//8//r/+v/6//z//f/+//7//f/9//v/+//9//7//v////7//P/7
//n/+//6//r/+f/7//z//P/8//n/+P/3//b/+f/7//z//v/7//r/+f/3//j/+P/4//n/
+f/5//n/+v/4//j/+P/4//n/+f/5//r/+v/6//n/+f/6//r/+//7//r/+//7//v/+//7
//r/+f/7//z//P/9//v//P/8//z/+//7//v/+//9//3//f/+//3/+//6//n/+//7//z/
/P/6//j/9f/z//X/9v/4//r//v/+//7//v/6//n/+P/3//r/+//8//3/+//7//v/+//7
//v/+f/5//z//v/+//3/+v/5//n/+P/5//r/+//+//v/+v/4//X/9f/2//f/+f/5//r/
+//7//f/9v/2//b/+//8//7//v/9//z/+//6//z//P/9//7//f/8//v/+P/4//j/+P/4
//v/+//7//z/+v/6//r/+v/6//r/+//7//3//v///////P/6//j/9//6//v///8AAP3/
/f/+//7/+v/5//n/+v/8//7///8AAAAAAQABAAEA///8//r/+f/3//b/9f/0//T/8//0
//X/9P/1//X/9f/2//b/9f/1//f/+P/5//n/9P/y//D/7v/0//b/+v///wAAAwAGAAoA
DQAQABsALQA8AEUAVgBuAIEAkwCnALgAwAC+ALAAjQBbADUAHgAFAPH/6v/p/+v/7P/v
/+//8P/w/+//7//t/+v/6//t//D/7//s/+v/6f/o/+n/6v/r/+z/7f/v//L/8//x//D/
7v/s/+3/7//w//P/8f/w/+7/7f/q/+r/6//s/+7/7//x//L/8f/x//H/8P/y//L/8//0
//L/8v/x//D/7v/u/+7/7v/w//L/8//z//D/7//u/+z/7f/v//D/8v/w//H/8f/w/+7/
7v/u//D/8f/y//T/9f/y/+//7v/t/+//8v/1//f/+f/5//n/+P/2//b/9//3//n/+f/5
//n/9//3//f/9//z//P/9f/2//f/+P/5//r/9//3//f/9//5//v/+//7//f/9//3//f/
+f/6//v/+//5//n/+f/5//n/+f/6//v/+//7//v/+//4//b/9P/z//X/9v/4//v//f/7
//v/+//4//b/9v/2//b/9//4//j/9v/1//L/8f/0//b/9//5//n/+P/4//f/9f/0//T/
8//2//j/+f/6//f/9v/1//T/9v/3//f/+P/3//b/9f/z//L/8v/y//P/9P/1//b/+P/1
//T/8//y//T/9f/2//j/+P/4//f/9//z//L/8v/x//P/9f/2//f/9f/1//T/8//0//b/
9//5//f/+P/4//j/9f/1//X/9f/3//f/9//4//f/9f/0//P/9P/1//f/+P/4//j/9//3
//f/9v/2//b/+P/4//j/+P/1//X/9f/1//f/9//3//f/9f/1//X/9f/1//X/8//z//X/
+P/5//n/9f/z//L/8P/z//T/9f/4//b/9v/1//P/9P/0//T/9f/1//b/9//3//P/8v/y
//L/9f/2//b/9//2//X/9P/x//H/8f/x//L/8//1//b/9//1//X/9P/0//H/8v/y//L/
8v/y//T/9P/1//b/9P/0//T/8v/z//T/9f/2//X/9f/1//b/9v/2//b/9v/2//b/9//3
//f/+P/5//n/9//2//X/9f/2//X/9//2//j/+f/7//z/+v/5//n/+v/6//z//f/+//7/
////////+//4//b/9f/2//b/9v/2//T/8f/w/+//8P/x//H/8f/y//L/8f/x/+7/7v/u
/+3/7//w//H/8v/w//L/8v/z//T/+f8CAAgACwAMABMAHQAoADMAQgBWAG8AgwCZALAA
wADCALwAqwCFAFEALAAXAAEA8P/p/+P/4v/j/+X/5v/q//P/9f/x/+v/5f/j/+b/6//t
/+3/7P/s/+z/7P/s/+z/6//r/+z/6//r/+z/7P/s/+v/6//q/+v/7f/u/+7/7//r/+r/
6v/q/+v/6//s/+z/7f/t/+3/7P/q/+r/6//s/+3/7v/u/+7/7P/s/+z/7P/r/+z/7P/r
/+z/7f/u/+7/7P/r/+n/6P/q/+3/7//w/+//7v/t/+7/7v/u/+//7//w/+//8P/x/+7/
7v/u/+3/8v/z//T/9P/y//L/8//z//P/8//z//P/9f/1//X/9f/x//H/8//0//b/9v/2
//b/8//z//P/8//z//X/9f/1//T/9f/2//f/9v/2//b/9f/3//f/9//3//X/9f/2//f/
9f/1//X/9f/0//T/9P/1//P/8v/y//P/9v/1//b/9//2//T/9P/0//P/8//z//L/8//z
//H/8f/w//D/7//v//L/8v/z//P/8f/w//D/7//t/+7/7v/u/+//8P/x//L/8f/x//D/
8P/y//L/8v/x//D/8P/w//H/7//v/+//8P/y//L/8v/y//D/7//u/+7/8f/y//L/8//w
//D/8f/x//D/8f/x//H/8v/z//P/8//y//L/8f/x//L/9P/1//b/9P/z//L/8f/x//H/
8f/y//P/8//0//X/9P/z//P/8v/z//T/9P/1//L/8P/v/+7/8P/w//D/8P/x//P/9f/3
//X/8//x/+//8P/x//L/8//z//P/8f/x//H/8v/x/+//7v/v//H/8v/x//D/7//w//H/
8v/y//H/8P/w//D/8f/x//L/8//z//P/8v/y//L/8P/w/+//7//v/+//7//t/+7/7//w
//L/8P/x//H/8f/x//H/8P/w//D/7//u/+3/7//w//H/9P/y//H/8f/y//H/8P/w//H/
9f/z/w==
         </WaveFormData>
      </LeadData>
      <LeadData>
         <LeadByteCountTotal>10000</LeadByteCountTotal>
         <LeadTimeOffset>0</LeadTimeOffset>
         <LeadSampleCountTotal>5000</LeadSampleCountTotal>
         <LeadAmplitudeUnitsPerBit>4.88</LeadAmplitudeUnitsPerBit>
         <LeadAmplitudeUnits>��V</LeadAmplitudeUnits>
         <LeadHighLimit>2147483647</LeadHighLimit>
         <LeadLowLimit>268435456</LeadLowLimit>
         <LeadID>II</LeadID>
         <LeadOffsetFirstSample>0</LeadOffsetFirstSample>
         <FirstSampleBaseline>0</FirstSampleBaseline>
         <LeadSampleSize>2</LeadSampleSize>
         <LeadOff>FALSE</LeadOff>
         <BaselineSway>FALSE</BaselineSway>
         <ExcessiveACNoise>FALSE</ExcessiveACNoise>
         <MuscleNoise>FALSE</MuscleNoise>
         <LeadDataCRC32>56537499</LeadDataCRC32>
         <WaveFormData>
BAAEAAQABAAAAP7//P/6//v//P/9//7//v/+//7//v/9//z/+//6//3//v///wAA/v/8
//r/+P/6//r/+v/6//z//P/8//z/+f/4//f/9v/4//r//P/+//z/+v/4//b/9//4//n/
+v/6//r/+v/6//j/9v/0//L/9P/2//j/+v/4//j/+P/4//j/+P/4//j/+P/4//j/+P/2
//b/9v/2//n/+v/7//z/+v/4//b/9P/2//b/9v/2//b/9v/2//b/9f/0//T/8//0//f/
+f/8//j/9v/0//T/9//4//j/9//6//3//v8BAP///v/+//3/AgAEAAcACQAJAAgACQAJ
AA0ADQANAA0ADwAPABMAFQAVABQAEQAMAAsACwAMAA4ACQABAPv/9f/0//H/7//v//P/
9f/2//j/9v/y/+//7P/w//L/8//1//T/8v/w/+7/8f/x//H/7//w//D/8f/z/+z/6v/q
/+z/6//o/+L/5P/q//P/AgAYADgAWgB4AJUAtQDPAOQA+wAUAScBHgHvAK4AcQBLADoA
OAApABAA/v/w/+f/5f/l/+H/3//g/+D/3//j/+n/6f/q/+f/5v/m/+b/5v/k/+L/4P/i
/+P/4//l/+P/4//l/+X/5P/j/+L/4f/k/+X/5v/n/+T/4//j/+L/5P/m/+j/6v/n/+b/
5//m/+T/5f/l/+T/5//p/+v/7f/p/+j/6P/m/+r/6//p/+n/6f/r/+z/7f/r/+n/5//k
/+j/6//t/+//7f/s/+z/6//t/+//8f/z//b/9v/4//j/+P/3//j/+P/5//r//P/+/wAA
AgAEAAQACAAIAAkACgAIAAkADAAOAA0ADgAOAA8AEwAVABcAGgAZABcAFgAUABcAGAAZ
ABkAFwAYABkAGQAWABYAFQATABMAEwAVABcAEgAOAAsACAAIAAoACwANAAsABwAGAAQA
AgAAAAAAAAD/////AQADAP//+//5//f/9//4//j/+P/4//n/+v/8//n/9//2//T/9P/2
//j/+//4//b/9P/y//T/9P/1//X/8//z//X/9v/3//j/+P/3//f/9P/0//b/9f/0//X/
9P/2//b/+P/6//j/+f/5//v/+//6//n/9//5//n/+v/8//v/+//7//r//P/9//z//f/6
//r//P/+//z//P/8//v//f/+////AQD////////6//r/+f/5//r//P/9////AQD///3/
+v/3//j/+v/7//3/+v/4//b/9P/1//f/+f/6//n/+f/5//j/9v/3//f/9f/3//j/+v/8
//j/9v/3//P/9v/3//j/9//4//n/+v/9//n/9//1//P/9P/3//n//P/4//b/9v/0//f/
9//3//j/9//3//n/+f/2//b/9f/0//T/9f/2//j/9f/2//X/9P/0//T/9f/1//X/9f/2
//f/9P/0//P/8P/0//b/+f/8//j/9v/z//D/9P/1//X/9v/5//j/9f/w/+7/8f/y//P/
9P/2//b/9v/2//X/9P/z//L/9P/0//X/9f/z//P/8v/y//L/8v/y//T/9//4//j/9//0
//X/9P/1//r//P///wEA///+//7//f///wAAAwAFAAkACwANAA8ADAALAA4ADwAUABYA
FgAUAAwACQAHAAYAAQD7//f/8//z//H/8P/x/+//7//u/+7/8P/w//H/8v/v/+7/7P/r
/+z/7P/s/+z/7//v/+//7f/r/+r/6v/r/+z/7v/s/+b/2//W/9j/4P/y/wkAKABMAGgA
fACWALkA0wDpAAgBLQFEATsBCgHFAH4AUwBHADwAIgALAAQA+P/q/+P/2//T/9P/2f/a
/9r/4f/l/+f/6f/o/+T/4v/h/+D/4P/g/+D/4P/i/+H/3//f/93/3f/f/9//4v/j/+T/
5f/i/+H/4P/f/+H/4//m/+j/5//m/+X/5P/j/+L/4//i/+X/5//o/+j/4//h/9//3f/g
/+L/5f/m/+f/5//k/+P/4f/j/+T/5f/o/+n/6v/q/+f/5//m/+X/6v/s/+//8f/w/+//
7v/t/+3/7P/t/+z/8v/1//r//v/6//j/9//2//v//v8BAAIABAAEAAUABgAGAAcACgAM
ABAAEgATABUAEgARABAAEAAUABUAFwAYABYAFgAWABUAEwAUABUAFQAWABgAGQAZABYA
EwASABEADwAOAA4ADgANAAwACgAJAAcAAwACAAAAAQAAAAEAAgD+//v/+v/5//r/+f/6
//v/+v/6//n/+P/1//X/9f/2//n/+f/6//r/8//y//H/8f/1//b/9//4//f/9v/2//X/
8//z//X/9v/4//r/+//7//j/9P/z//T/9v/2//j/+P/5//j/+f/6//f/9//2//f/+f/6
//v/+//4//f/9//4//r/+//8//z//f/9//v/+//4//j/+v/8////AAABAAEA/f/8//v/
+//9////AQD+//7//f/9//7//f/7//r/+f/7//3//v////v/+v/4//f/+//8//3//v/9
//3//f/8//v/+//7//r/+//9//7//f/6//j/9//2//f/+P/8//v/+//7//v/+f/4//f/
9v/3//r/+//8//3/+f/5//j/+P/3//b/9//2//b/9f/0//T/8f/x//P/8//2//j/+f/6
//T/8//y//L/9P/2//b/9v/5//j/9v/z/+7/8f/y//P/9P/4//j/+f/5//T/8//x//D/
8//0//X/+P/3//j/+P/3//f/+f/5//v///8AAAIAAwACAAIAAwADAAYACAAMAA8ADgAN
AAwACwAMAA0AEgAVABgAGAAWABIACgAHAAUABAAEAP///P/5//f/8//w/+//7v/v/+//
8P/w/+7/7f/s/+r/6v/p/+n/7P/s/+z/7P/v/+//7//t/+3/7P/s/+3/8P/w/+7/6P/h
/9j/1P/e/+z//f8UADAATABqAIYAowDDAOEA/gAfAT4BSQEqAekAngBjAEMAQAA2AB0A
DAAAAO7/4//f/9v/1f/b/+L/5P/n/+3/6//l/+D/3//e/97/3v/i/+T/5v/o/+X/4//g
/9//4f/h/+P/4//j/+P/4//j/+L/4f/g/9//4v/j/+X/5v/l/+T/4//i/+P/5P/n/+j/
5//n/+b/5P/h/+H/4f/h/+T/5v/p/+r/6P/n/+P/4f/i/+X/5//p/+f/5//n/+b/5P/l
/+X/5f/o/+r/7f/v/+3/6//p/+f/6v/s//D/8v/x//H/8//0//T/9P/1//b//P/+/wAA
AAD///7//v/+/wEAAwAHAAoADQAOAA4ADwANAA0ADQAOABAAEQATABQAEgASABIAEQAS
ABQAFgAXABUAFgAWABUAEgAPAA4ADQAMAAwADQAOAAoACAAFAAMAAwABAAIAAgABAP7/
/f/8//f/9f/1//X/9v/1//b/9//z//L/8P/u//D/8f/y//T/9//3//j/+P/x//D/7//v
//H/8v/z//T/8v/w/+//7f/w//H/9P/2//X/9v/2//X/9P/w/+//8P/y//T/+P/6//b/
8v/w/+7/8P/z//X/+f/4//j/+P/3//T/8//z//T/9f/3//n/+v/4//f/9P/z//P/9P/3
//r/+v/6//r/+f/2//b/9v/3//n/+//9//r/+f/3//b/9v/3//f/+P/5//v/+//6//n/
9v/0//H/7//z//T/9f/2//T/8//y//D/8v/z//T/9P/y//P/8//x/+//7v/u/+7/8f/y
//b/9f/y//H/8P/t//D/8f/y//X/9f/1//X/9f/w/+//7f/s/+//8P/z//T/8//x/+//
7v/v/+//8f/x//P/8v/w/+7/7P/u/+7/7v/u//P/9P/2//f/8//x/+7/7P/u//D/8v/2
//T/9P/z//H/8//1//X/9//6//z///8BAP///v/+//3/AgAEAAgACwALAAkABwAFAAcA
BwALAA0AEAAQAA4ACgAFAAMAAgACAAEA+//3//P/8P/r/+f/5f/o/+n/6f/q/+3/7P/s
/+z/6//q/+j/5//q/+r/6v/q/+n/6f/p/+f/5//m/+b/5//s/+z/6v/m/9//2P/Q/9L/
3v/x/wQAHAA2AFIAcACNAK8A0wDwAA8BMAFDATgBCQHEAH0ASQA2ADQAJwASAAYA+v/r
/+P/3f/X/9X/3P/i/+X/5//l/+H/3P/a/9r/2//c/+H/4v/j/+T/4v/f/9v/2f/a/9v/
3v/f/9//3//f/9//3v/d/9z/2//e/9//4f/i/9//3v/d/9z/3v/e/+D/4P/i/+P/4//i
/+D/3//e/93/3//i/+b/6P/m/+X/4f/f/+D/4//l/+f/6f/p/+n/6P/n/+f/5v/l/+n/
6v/s/+3/7P/r/+r/6f/t/+7/8f/y//L/8//2//j/9P/0//X/9v/7//7/AQACAAMAAgAC
AAIABQAHAAsADgANAA4ADgAPABAAEQASABQAFwAXABgAGAAYABgAGAAXABgAGgAcAB0A
HQAeAB4AHQAZABcAFwAXABYAFgAXABgAFAASAA8ADQANAAsADAAMAAwACgAKAAoABgAD
AAIAAQACAAEAAgADAAAAAAD///7//f/9//3//v//////AAAAAPr/+v/6//v//v8AAAIA
BAABAP7//P/5//v/+//9//7//v/+//3/+//+//z//f8AAAEAAgAFAAYABAAAAP7//P/+
//////8BAAQABAAEAAMAAQD///7//v8BAAMABQAGAAQAAwAAAP//AAAAAAIABAAGAAYA
BgAFAAEAAAD/////AAADAAYABAABAP///v/+//////8AAAEAAwADAAIAAQD///7//P/7
//3//v///wAA/v/9//z/+v/6//v//P/8//z//f/9//v/+f/4//j/+P/7//z/AAD///z/
+//6//f/+P/5//r//f/9//3//f/9//r/+f/3//b/+f/6//3//v/8//n/9v/0//X/9f/3
//f/+f/6//r/+v/1//X/9f/2//f/+v/7//z/+f/4//f/9v/1//T/9//4//r/+//2//X/
8//y//T/9P/0//b/+f/6//r/+f/5//v/+//9/wIABAAHAAkACQAIAAgABwALAAwADwAR
ABEAEQARABEADgANABAAEQATABQAEwAQAAoABwAFAAQAAQD7//f/8//z//H/8P/x//D/
8f/x//L/8//y//L/8v/x//D/7v/t/+7/7v/u/+7/8f/x//H/7//u/+z/6//r//L/8v/w
/+z/4//c/9j/3P/o//n/EAAuAFIAcACGAKEAwwDjAAABHQE4ATsBHAHdAJYAVwA3ADAA
KgAXAAgAAgD6//H/6f/f/9n/2//g/+T/6f/r/+3/7f/q/+b/5P/j/+L/5P/k/+T/5P/k
/+P/4f/h/9//3//h/+H/5P/l/+b/5//l/+P/4f/f/+L/4//l/+b/5f/k/+P/4v/g/+D/
4v/i/+X/5//o/+j/5P/j/+L/4f/k/+b/6f/q/+r/6f/l/+P/5f/n/+j/6f/s/+3/7v/u
/+v/6//q/+n/6//s/+7/7//x//H/8f/x//H/8P/x//D/8//1//n//P/5//j/+P/4//3/
AAADAAQABAAEAAUABgAFAAUABwAIAAsADgAQABMAEgARABAAEAASABMAFQAWABYAFgAW
ABUAFAAUABQAEwAWABgAGQAZABYAEwASABEAEAAQABEAEgAPAA4ADAALAAkABQAEAAIA
AwACAAMABAD+//v/+v/5//z/+//8//3/+v/6//n/+P/1//X/9f/2//j/+f/7//z/9//2
//X/9f/4//j/+P/4//n/+P/4//f/9P/z//T/9P/4//r/+//7//n/9v/2//j/+v/6//z/
/P/8//r/+v/6//n/+f/4//n//P/8//z/+//4//f/9//4//n/+//9//7//f/9//v/+//4
//j/+v/8//v/+v/5//f/9v/2//b/9//5//3/AQAAAP7/+//5//j/+f/5//r/+//8//3/
/f/9//r/+v/5//n//P/8//z//P/9//3//f/8//j/9//2//T/+P/7//3//f/6//j/9//2
//f/+P/8//v/+//7//v/+f/3//f/9//5//v/+//7//v/+P/3//X/9P/1//b/+f/6//j/
9//2//b/8//z//X/9f/4//r/+//8//f/9//3//j/+v/8//z//P/7//r/+v/5//j/9//3
//f/+//+//v/+v/5//j/9//2//b/9f/2//f/9//4//b/9v/2//j/+//8//z/+//7//3/
/f///wAAAAABAAEABgAIAAsADQALAAoACwALAA4ADwAQABEAEQARABUAFwAVABQAEQAM
AAsACwAMAA4ACQABAPv/9f/1//P/8v/z//T/9f/1//b/9f/y//D/7v/x//L/8v/z//P/
8v/x//D/8f/x//H/7//w//D/8f/z/+z/7P/w//L/8f/q/+b/4v/m//H/AAAYADgAXAB8
AJcAtwDTAOYA+QASASMBGgHvALQAdQBHADYANAAnABAABAD8//H/6//p/+X/4f/i/+L/
4f/j/+v/7//s/+v/6v/q/+r/6P/m/+T/4v/l/+f/6P/r/+r/6f/q/+n/5//n/+f/5//q
/+v/7P/t/+n/5//m/+T/5v/o/+r/7P/q/+r/7P/s/+r/6//r/+r/7P/t/+7/7//t/+z/
7P/q/+7/7//t/+3/6v/r/+v/6//r/+v/6//q/+v/7f/u/+//7//w//L/8//2//f/+P/5
//n/+P/5//j/+P/5//z//v///wAAAgAEAAYABgAGAAQABwAIAAoADAALAAsADQAOABAA
EgATABUAGAAZABoAHAAbABkAGAAWABgAGgAcAB0AGgAaABoAGQAZABoAGgAZABoAGQAa
ABsAFgAUABMAEgAQABAADwAPAAwACQAJAAgABgAEAAQABAACAAEAAgADAAAA/f/8//v/
/P/+////AAD8//v/+v/6//v/+//8//z/+//8//3////8//r/+P/2//n/+v/8//3/+v/5
//r/+v/7//z//P/7//z/+v/7//7/+//6//v/+v/8//r/+v/6//z//f/9////AAAAAAAA
//8BAAEAAgAEAAIAAQAAAP7/AAABAAAAAQD+//7/AAACAAAAAAAAAP////8AAAEAAwAB
AAEAAQD8//////8AAAIAAAD////////+//3/+//5//z//v///wEA///+//3//P/9//3/
/f/8//v/+//7//r/+f/5//j/9f/4//r//f8AAPz/+v/7//f/+v/7//z/+//5//f/9f/1
//b/9//4//n/+v/7//v//P/5//b/9f/y//f/+f/7//7/+//5//n/9//1//b/9v/2//b/
9//4//r/+P/4//b/9P/2//b/9//3//X/9f/2//f/9//4//j/9v/3//j/+v/8//j/9v/z
//D/8//1//b/+P/3//b/9f/0//P/8v/1//b/+P/5//b/9f/z//L/9P/0//T/9v/5//r/
+v/5//j/+f/4//n//f/+/wAAAQACAAIAAwADAAMABAAHAAkADgAPABAAEQAQAA8AEgAT
ABYAFgAUABAACAAFAAMAAgD///n/9f/x//P/8//0//f/9v/1//P/8v/0//L/8f/w//D/
8P/v/+//7v/u/+7/7v/y//P/9P/z//D/7v/t/+3/7P/y//L/6v/h/9r/2v/k//L/AwAa
ADgAWAByAIwApwDDANkA9AAXATQBNQESAdcAkgBdAEcAQgAsAA0A/v/4/+z/4//h/9//
2//Z/9z/3v/h/+f/6f/p/+j/5P/i/+H/4P/k/+T/5P/k/+b/5f/j/+P/4P/f/+D/3//i
/+P/5P/l/+X/5f/l/+X/4//j/+T/5P/n/+j/6f/q/+j/5v/m/+T/5f/n/+j/6P/n/+f/
5//n/+X/5v/o/+j/6//r/+j/5//m/+f/5//n/+r/6//s/+z/6//r/+r/6f/q/+r/6//r
/+z/7f/u/+//7//u/+//7v/z//X/+f/8//f/9v/2//b//P/+/wAAAAAEAAQABQAGAAYA
BwAKAAwADQAOAA4ADwAOAA8AEAASABUAFQAWABYAGAAYABgAFwAUABQAFAATABQAFgAX
ABcAFQATABMAEwAQAA4ADQAMAAoACgAJAAkABgADAAMAAgACAAAAAAAAAP3/+//7//v/
+//5//n/+f/6//r/+f/4//X/9f/1//b/+f/5//r/+v/1//T/8//z//b/9v/2//b/9f/0
//T/8//x/+//7//u//T/+P/7//3/+v/2//X/9v/2//b/+P/4//n/+P/5//r/9//3//b/
9//7//z//f/9//n/9//2//b/9//5//v//P/+/////v////v/+v/7//z///8AAAEAAQD+
//7//v////3///8BAP7/+//5//j/+P/5//n/+v/7//7//////////f/8//r/+f/6//r/
+v/6//r/+//8//z/+//7//v/+v/9////AAD///7//P/7//r/+v/6//3/+//9//3//f/7
//r/+f/4//n/+v/7//z//f/7//v/+v/6//j/+P/6//r/+//7//v//P/4//f/+P/3//n/
/P/+/wAA/P/7//r/+v/4//r/+v/6//r/+v/7//v/9f/3//j/+v/8//z//P/8//z/+v/5
//f/9//5//r//P/6//r/+v/8//r/+v/5//f/+f/9////AwAEAAQABQAFAAYABgAHAAcA
BwAIAAsADQAQABEAEgATABYAFwAcAB8AHwAeABsAFgATABEAEAAQAA8ACQAFAAEA/v/5
//X/8//3//n/+v/8//n/9v/0//L/9P/0//P/8//1//b/9//4//b/9f/0//H/8//0//b/
+f/2//T/8P/s/+f/4v/i/+j/9P8BABIALABKAGgAhgCnAMsA5wACAR0BPAFNATYB/wC4
AHkAVQBQAEoALwASAAAA8P/l/9//3f/b/+H/6v/s/+3/7f/r/+n/6v/p/+r/7P/u/+7/
7P/q/+j/6P/n/+X/5f/n/+n/7f/v/+v/6f/n/+X/6P/p/+r/6//p/+n/6v/q/+n/6P/n
/+b/6f/q/+3/7v/s/+v/6f/m/+j/6f/q/+v/6f/q/+z/7P/r/+v/6P/n/+r/7f/v//H/
7//t/+v/6P/r/+3/7v/v//H/8v/0//X/9P/z//L/8f/0//T/9v/2//f/9//5//r/+v/8
////AgADAAQABQAEAAUABAAEAAQACAALABAAFAATABIAEAAPABMAFQAXABoAGwAbABwA
HAAbABoAGQAXABoAHAAeAB8AHQAcABoAFwAXABcAGQAbABcAFgAWABYAEAAOAAsACQAJ
AAcACAAIAAcABAADAAIAAQABAAMABQACAP///v/9//v/+v/4//b/9v/3//j/+v/4//f/
9//2//b/+P/6//3//f/8//v/+v/4//b/9f/z//X/9//7//7/+//6//j/9f/4//b/9//6
//r/+v/8//z/+//4//f/9v/5//v//P////7//P/6//f/+f/5//r//P/6//v//P/8//z/
+//4//f/+f/6//3/AAD9//z/+//5//n/+v/7//3/+//9/////P/5//f/9v/2//r/+//9
/////v/9//v/+f/7//z//P/9//3//P/7//r/9//3//f/9v/5//v//f/+//z/+//5//X/
9v/2//f/+P/2//b/+f/3//X/9f/1//P/9f/3//n//f/7//n/9//1//T/9f/1//b/8//y
//P/8v/0//P/8v/y//L/8//2//f/9f/2//L/8v/0//b/+P/6//v/+v/6//n/9f/1//T/
9P/1//b/9//6//j/+P/3//X/9//7//3/AQABAAIABAAFAAUABAAEAAMACAAKAA4AEQAQ
AA8ADgANAA4ADwAUABcAFgAUABAACgAIAAcABwAIAAcAAQD9//n/9v/x/+3/6//w//P/
9f/4//f/9P/y//D/7//u/+z/6//v//D/8f/y//H/7//t/+n/7P/s/+3/7//y//D/7P/m
/+H/2v/Y/97/7P///xIAKgBKAGgAggCfAMcA6QAGASMBQAFHASgB7QCmAGcARQBAADwA
JQAQAAYA+v/t/+f/4//d/9//5P/o/+3/6//n/+X/4v/g/+D/4f/i/+T/5P/k/+T/4f/f
/9z/2//e/9//4v/j/+D/3//e/93/4P/j/+b/6f/n/+f/6P/o/+b/5P/i/+D/5P/m/+r/
7P/p/+n/6P/m/+f/5//n/+f/6f/q/+z/7P/r/+n/5P/h/+P/5//q/+3/7P/r/+r/6P/o
/+n/6f/p/+v/7P/u/+//7//v/+//7//x//L/9f/2//b/9f/2//b/9v/2//f/+P/+/wAA
AgACAAMAAgACAAIABAAHAAwAEAAOAA4ADQANABAAEQASABQAGAAZABsAHAAZABgAFwAV
ABgAGgAcAB0AGgAaABkAFwAXABUAFQAVABQAFAAVABYAEQAOAAoABwAHAAUABgAGAAYA
BAAEAAQAAQD///////////3//f/9//n/+P/2//T/9//5//v//v/8//v/+//6//j/+P/4
//n//P/8//z//P/6//j/9//1//j/+f/8//7//P/8//v/+f/7//j/+P/6//r/+v/8//z/
+//4//f/9v/4//v//f8BAAAA/v/8//n/+f/5//r//P/8//3//v/+//7//f/6//n/+v/8
/wAABAACAAAA/v/7//z//P/8//3///8BAAMAAAD9//v/+v/6//z//f///wEA/v/9//v/
+f/4//j/9//3//v//P/9//7/+//7//v/+v/8//3//v/+//z//f/9//v/+//6//r/+v/8
//z////9//z/+//6//f/+P/5//r//f/6//n/+P/3//f/9//2//b/9//4//v//P/6//f/
9P/y//X/9//7//3//f/6//j/9P/1//b/9//4//v//P/+////+//5//b/9P/3//j/+f/8
//z//P/7//n/+//9//3///8DAAQABgAHAAYABgAHAAcACwAMAA8AEQARABEAEQARABEA
EQAVABcAFwAWABMADgAIAAUAAwACAAIA/f/6//f/9v/z//H/8f/w//H/8f/y//P/8v/y
//L/8f/w/+7/7f/w//L/9P/2//T/8//y/+//7P/q/+n/6f/0//T/9P/w/+X/3P/c/+T/
8v8BABYANgBYAHAAigCrAM8A6wAKASsBQgE9ARgB0wCMAFMANwAwACoAGQAKAAQA+P/t
/+X/3//b/9//6v/u/+//7//t/+v/6P/i/+D/3//e/+L/5P/m/+j/5v/l/+P/4//l/+X/
5//n/+f/5//n/+f/5v/l/+T/4//l/+X/5v/m/+T/5P/k/+T/5//o/+v/7P/q/+v/6//q
/+j/5//m/+X/5v/o/+v/7P/r/+v/6P/n/+n/6//s/+3/7//v/+//7v/t/+3/7P/r/+3/
7v/w//H/7//v/+//7//w//D/8v/y//X/9//7//7//P/8//3//v8EAAYACAAIAAcABgAG
AAYABwAJAA0AEAAQABAADwAPABIAEwAUABYAGAAZABsAHAAbABoAGQAXABcAGAAZABkA
GQAaABoAGQAVABMAEwATABQAFAAVABYAEAAOAAsACQAKAAcABwAGAAgABgAGAAYAAQD/
//////8CAAEAAgADAP7//P/5//b/9v/3//j/+v/7//v//P/8//j/+P/4//n/+//8//3/
/v/9//z//P/7//3//f///wAAAAAAAP///f/8//j/9//4//n/+v/9//7//f/6//n/+P/5
//v//P////7//v/+//3//P/7//v//P/8//3//v/+//3//f/7//v/+//8////AgACAAIA
AgABAP///v/9//3//v8BAAQAAgD///3//P/8//3//f/+////AQABAAAA///9//z/+v/5
//3//v///wAA/v/9//z/+v/8//3//v/+//7///////3//P/6//n/+P/5//r//v/9//z/
+//6//f/9f/1//X/9//6//v//P/9//j/9//1//T/9v/4//z//v/7//n/9//2//b/9//6
//v/+//8//z//P/2//X/9P/0//X/+P/5//r/9//2//b/9f/4//n/+//9//v/+v/3//b/
9f/0//n/+v/8//3//f/9//z//P/7//r/+f/6//z//v///////P/9//z//f8BAAIABAAF
AAcACAAKAAsACwAKAAsACwAQABEAEgATABIAEQAUABUAFwAYABcAFAAQAA8ADwAQAAoA
AwD+//n/+f/3//b/9//2//f/9//4//j/9v/1//T/9v/2//X/9f/z//L/8f/w//L/8//0
//P/8//y//L/8//u//T/+P/4//P/7v/o/+T/6P/x/wAAGgA4AFgAeACVALMAzwDoAP0A
GgEvAS4BDQHQAIsAUwA4ADQAMQAaAAgAAgD5//P/7//p/+f/6P/q/+v/7f/v//P/9v/w
/+7/7f/s/+3/7P/r/+r/7f/t/+z/7f/s/+v/7P/r/+3/7f/t/+3/6//r/+v/6//p/+n/
6v/q/+3/7v/v//D/7v/s/+z/6v/t/+//8P/w//H/8f/x//H/8P/w//H/8P/y//P/8f/x
//D/8f/x//H/8f/x//H/8P/x//P/9P/1//T/9P/1//X/+f/7//3////9//z//f/8//z/
/f8AAAIAAQACAAQABgAJAAoACwAKAA4ADgAPABAADQANAA8AEAAUABYAFwAZABoAGwAc
AB4AHAAbABsAGgAdAB4AHwAfAB4AHgAeAB0AHgAgACEAIQAdABsAGwAbABkAGAAYABgA
FgAWABUAFQARAA0ADAAKAA0ADAANAA4ADQALAAsACwAKAAcABgAFAAcACAAIAAgABQAD
AAEAAAADAAMABAAEAAMABAAFAAcABgAEAAIAAAACAAIAAwADAAEAAQADAAQABwAIAAgA
BwAJAAYABgAIAAUABAAFAAQABwAGAAcACAAFAAUABAAFAAcACAAJAAkACAAHAAcACAAG
AAcACAAIAAwADQAMAA0ACwAKAAsADAAOAA4ADgANAAwADAAMAA0ACwALAAsABgAJAAkA
CgAMAAsACQAIAAcACgALAAsACwAKAAoACQAJAAgABgAEAAIAAwAFAAcACAAIAAkACgAK
AAgACQAJAAcACQAIAAgACAAHAAYACAAFAAgACQAKAAkABgAFAAQABQAGAAcACAAJAAcA
BwAGAAYABAAEAAYABgAIAAkACgAMAAcABQAFAAMABAAGAAcACAADAAMAAwAEAAQABgAG
AAYACAAIAAkACQAFAAMAAgABAAIABAAFAAQABQAGAAgACgAIAAgABwAGAAkACQAIAAgA
CwAIAA==
         </WaveFormData>
      </LeadData>
      <LeadData>
         <LeadByteCountTotal>10000</LeadByteCountTotal>
         <LeadTimeOffset>0</LeadTimeOffset>
         <LeadSampleCountTotal>5000</LeadSampleCountTotal>
         <LeadAmplitudeUnitsPerBit>4.88</LeadAmplitudeUnitsPerBit>
         <LeadAmplitudeUnits>��V</LeadAmplitudeUnits>
         <LeadHighLimit>2147483647</LeadHighLimit>
         <LeadLowLimit>268435456</LeadLowLimit>
         <LeadID>V1</LeadID>
         <LeadOffsetFirstSample>0</LeadOffsetFirstSample>
         <FirstSampleBaseline>0</FirstSampleBaseline>
         <LeadSampleSize>2</LeadSampleSize>
         <LeadOff>FALSE</LeadOff>
         <BaselineSway>FALSE</BaselineSway>
         <ExcessiveACNoise>FALSE</ExcessiveACNoise>
         <MuscleNoise>FALSE</MuscleNoise>
         <LeadDataCRC32>411945402</LeadDataCRC32>
         <WaveFormData>
+v/6//r/+v/6//r/+v/6//j/+P/4//j/+P/4//j/+P/6//r/+v/6//n/+P/3//b/+P/4
//j/+P/2//b/9v/2//j/+P/4//j/+P/4//j/+P/2//b/9v/2//j/+P/4//j/+P/4//j/
+P/2//b/9v/2//j/+P/4//j/9v/2//b/9v/4//j/+P/4//b/9v/2//b/9v/2//b/9v/4
//j/+P/4//f/9v/1//T/9v/2//b/9v/2//b/9v/2//T/9P/0//T/9v/2//b/9v/2//b/
9v/2//j/+P/3//f/9//4//j/+P/3//j/+P/4//r/+//8//7//f/+//7/AAACAAMABAAE
AAIA/v/7//j/8//w/+//7//w//D/8v/z//H/8f/x//H/8f/w/+7/7v/t/+//8v/1//f/
+P/4//j/+v/6//r/+//6//n/+P/3//j/+f/6//r/+P/4//j/+f/3//f/9//2//r//P/6
//n/+/8AAAYADQATABgAFQAMAAEA+//1/+b/1f/G/67/gP9F/xH/7f7i/u7+C/8k/zX/
Qf9X/3L/jf+k/7P/wv/R/97/5v/t//b//P///wEABAAEAAcACQAKAAsADQAOAA4ADQAL
AAwADQAOABAAEAAQABAAEAAQABEAEQASABMAEwATABUAFQAVABUAEwATABQAFAAXABcA
FwAYABYAFgAWABYAFAAVABUAFQAWABcAGAAZABgAGAAZABkAGgAaABoAGgAdAB0AHwAg
AB4AHgAeAB8AIAAiACMAJQAlACQAJQAkACQAJQAmACcAKQArACwALQArAC0ALQAtAC0A
LgAvADAAMAAwADAAMQAxADEAMQAxADEAMAAwADAALwAuAC0AKwArACsAKgApACcAJwAm
ACUAJgAlACIAIAAfAB0AHQAbABcAFQAUABQAEQARABAADwAOAA0ACwAKAAkACQAHAAcA
BgAFAAUABQABAAEAAgACAAMAAgADAAQAAAACAAIAAgACAAIAAgABAAIAAgADAAMAAwAC
AAEAAAABAAIAAwAEAAEAAQACAAIAAgACAAIAAgACAAIAAgACAAMAAwADAAMABQAFAAUA
BQADAAMAAwAEAAIAAgACAAIAAwAEAAUABgAEAAQABAAEAAQABAAEAAQABAAEAAQABAAE
AAQABAAEAAQABAAEAAQAAwADAAMAAwADAAMAAgACAAAAAAAAAAAAAgACAAIAAwAFAAQA
AgAEAAMAAgABAAAAAAABAAIAAwABAAEAAQABAAEAAQABAAEAAQABAAEAAQD/////////
/wEAAQABAAEA////////AAAAAP/////+/wAAAAABAAEAAQAAAAAAAAACAAIAAgABAP//
AAAAAAAA/v/+//7//v/+////AAABAP////8AAAAAAQABAAEAAQD/////////////////
//7//v///wAAAAD+/////////wEAAQABAAEA/////wAAAQD/////AQACAAIAAQAAAP//
/v/+//7//v/+//7//v/+//7//v/+//7//v/+//7//v/+//z//P/7//v//f/+//7//v//
/wAAAAAAAP7///8AAAIAAwAEAAQABgAJAAkACQAIAAQAAAD9//r/9//0//P/8//z//L/
8//z//T/9f/2//f/9f/0//L/8v/z//X/+P/7//v//P/8//z/+v/6//r/+//9//3//f/9
//3//f/9//z//P/8//z//f/9//3//f/8//z//P/8////BQAMABAAEwAVAA4AAwD6//X/
8f/n/9b/v/+i/3j/Rv8f/w3/D/8g/zr/U/9i/23/df+F/5z/sf/A/83/2v/l/+z/8P/5
/wAAAAABAAUABgAGAAkACwAMAA0ACwAMAAwACwALAAwADQAOABAAEAAQABAADgAOAA8A
DwASABMAEwATABEAEQARABEAEQARABIAEgATABMAEwAUABIAEgASABIAFAAVABUAFQAT
ABMAEwATABQAFAAVABUAGAAYABgAGAAYABcAGAAYABoAGgAaABsAGQAaABoAGwAeAB4A
IAAgAB4AHwAgACEAHwAhACIAIwAjACUAJQAlACMAJAAlACYAJgAmACYAJwAnACcAJwAn
ACMAIgAiACIAIwAkACUAJQAhACEAIAAfAB8AHwAeAB0AHgAdABoAGAAXABUAFQATABMA
EQAQABAADgANAAsACQAGAAUAAwACAAIAAwACAAMAAAD/////////////AAAAAP7//P/8
//z//P/+//7//v/+//7//v/9//r/+v/7//v//v/+//7//v/+//7//v/+//3//f/+//7/
AAAAAAAAAAD+//7//v/+/////////////f/9//3//f////////8AAAAAAAAAAAAA/v/+
//7//v8AAAAAAAAAAP7//v/+//7//v/+//7//v8AAAAAAAAAAPz//P/8//z/////////
///9//3//P/8//z//P/8//z//P/8//z//f/9//z/+v/8//7//v/+//7/+//7//v/+//9
//3//f/9//3//f/9//3/+//7//v/+//9//3//f/9//3//f/9//3/+//7//v//P/+//3/
/f/8//z//P/9//3////+//7//v/8//z//P/7//n/+v/6//r//P/8//z//P/7//v/+//7
//v/+//8//z/+f/5//n/+f/7//v//f/9//7//f/8//v/+v/6//r/+v/6//z//P/8//z/
+v/6//n/+f/7//z//P/8//v//P/8//z//P/9//7/AAADAAQABAAGAAUABQAFAAQAAAD8
//n/9v/x/+7/7f/t//D/8P/y//P/9f/1//X/9f/x//D/7v/u//H/8//2//n/+f/6//r/
+v/6//r/+v/7//v/+//7//v/+f/5//n/+P/5//r/+//9//z/+//6//j/9v/4//j/+f/9
/wQACgAPABUAEgAJAP7/9f/z/+v/3P/J/7L/jv9a/yn/Cf/5/vz+Ev8t/zz/Sf9V/2f/
gP+Z/6r/t//I/9f/4P/m/+3/9P/4//v///8CAAQABQAHAAgACQAHAAgACAAHAAkACgAL
AAwACgAKAAoACgAKAAoACwALAA4ADwAPAA8ADQANAA0ADQAPAA8AEAAQAA8ADwAPABAA
EAAQABAAEAAQABEAEQARABEAEQARABEAFAAUABUAFQAUABQAFAAUABUAFQAXABgAGAAY
ABgAGQAXABgAGAAZABwAHAAeAB4AHAAdAB4AHwAhACMAJAAlACUAJwAnACcAJQAmACcA
KAAqACoAKgArACkAKQApACkAKQAoACgAKAAmACYAJgAlACEAIQAgAB8AHwAfAB4AHQAe
AB0AGgAYABcAFQAVABMAEQAPAA4ADgAIAAcABQADAAMAAwACAAIA//////3//f/8//v/
+//7//n/+f/6//r/+v/4//j/+P/2//j/+P/4//j/+P/4//f/+P/4//n/+f/4//j/+P/4
//j/+P/4//j/+f/5//r/+v/4//j/+P/4//j/+P/4//j/+//7//v/+//5//n/+f/5//v/
+//7//z/+v/6//r/+v/8//z//P/8//z//P/8//z/+v/6//r/+v/7//z//f/+//z//P/8
//z/+v/6//r/+v/9//3//f/9//v/+//6//r/+v/6//r/+v/6//r/+v/7//v/+v/4//r/
+v/6//r/+v/5//n/+f/5//n/+f/5//n/+f/5//n/+f/5//n/+f/5//v/+//7//v/+f/5
//n/+f/5//n/+f/6//r/+f/5//j/+v/6//v/+//5//j/+P/4//j/+P/4//f/+f/6//r/
+v/6//r/+v/6//X/9f/3//n/+P/4//j/+P/4//j/+P/4//j/+P/4//j/+P/6//r/+f/5
//n/+v/6//r/+f/6//r/+v/8//3//v8AAAEAAgACAAQABQAFAAUABAD+//r/9//0//P/
8P/v/+//8P/w//L/8//z//P/8//z//H/8P/u/+7/7//x//T/9//3//j/+P/4//r/+v/6
//v/+//7//v/+//5//n/+f/4//j/+P/4//n/+f/5//n/+P/4//j/+v/5//v/AgAKABEA
FQAaABcADAD///f/8f/k/9H/wP+k/3T/N/8D/93+zP7Y/vf+Cv8X/y3/Tf9s/4X/mv+r
/77/0f/c/+L/6f/w//b/+////wIABAAGAAkACwANAAsADAAMAAsACwAMAA0ADgAOAA4A
DgAOAA4ADgAPAA8AEAARABEAEQAPAA8ADwAPABEAEQASABIAEQARABEAEgASABIAEgAS
ABIAEwATABMAEwATABMAEwAWABYAFwAXABYAFgAWABYAGQAZABsAHAAcABwAHAAdAB0A
HgAeAB8AIAAgACIAIgAkACUAJgAnACcAKQAqACsAKwAtAC0ALQAtAC4ALwAwADAAMAAw
ADEAMQAxADEAMQAvAC4ALgAuAC4ALgAuAC0AKgApACcAJQAlACUAJAAjACAAHwAcABoA
GQAXABcAFQATABEAEAAQAAoACQAHAAUABgAFAAMAAgD//////f/9//r/+f/5//n/9//3
//j/+P/2//T/9P/0//T/9v/2//b/9P/0//T/8//0//T/9f/1//T/9P/0//T/9P/0//T/
9P/z//P/9P/0//T/9P/0//T/9P/0//T/9P/3//f/9//3//f/9//3//f/9//3//f/+P/2
//b/9v/2//b/9v/2//b/+P/4//j/+P/2//b/9v/2//j/+P/4//j/+P/4//j/+P/4//j/
+P/4//n/+f/5//n/9//3//b/9v/2//b/9v/2//b/9v/2//f/9//2//T/9v/4//j/+P/4
//X/9f/1//X/9f/1//X/9f/1//X/9f/1//P/8//z//P/9f/1//X/9f/z//P/8//z//P/
8//z//T/9P/z//P/8v/y//L/8//z//X/9P/0//T/8v/y//L/8f/z//T/9P/0//T/9P/0
//T/8f/x//H/8f/z//P/9P/0//H/8f/x//H/8//0//T/9P/0//T/8v/y//L/8v/y//L/
8v/y//L/8v/x//H/8f/y//L/8v/1//b/9v/2//b/9//4//r/+//8//z//v8BAAEAAQAA
APv/9v/y/+7/7f/q/+n/6f/q/+r/7P/t/+v/6//r/+v/6//q/+j/6P/p/+v/7v/x//H/
8v/y//L/8v/y//L/8//z//P/8//z//P/8//z//L/8v/y//L/8//1//X/9f/0//L/8P/y
//P/9//+/wYADQATABQACwAAAPf/7//l/9T/w/+y/4j/Sv8P/9/+wf7C/tz++f4G/xn/
N/9Z/3j/jf+e/6//wv/R/9r/4P/n/+z/8v/1//n//P8AAAEAAwAEAAUAAwAEAAQAAwAF
AAYABwAIAAoACgAKAAoACgAKAAsACwAMAA0ADQANAAsACwALAAsACwALAAwADAANAA0A
DQAOAA4ADgAOAA4AEAARABEAEQARABEAEQARABAAEAARABEAFAAUABQAFAATABMAFQAW
ABgAGAAYABkAGQAaABoAGwAeAB4AIAAgACAAIQAiACMAIwAlACYAJwAoACsALAAtACsA
LAAtAC4ALgAuAC4ALwAvAC8ALwAvAC0ALAAsACwALAAsACwAKwAnACcAJgAlACMAIwAi
ACEAIAAfABwAGgAZABcAFwAVABMAEQAQABAACgAJAAcABQAEAAMAAQAAAP/////9//3/
+v/5//n/+f/5//n/+v/6//r/+P/4//j/9v/4//j/+P/4//j/+P/3//T/9P/1//X/9v/2
//b/9v/0//T/9P/0//X/9f/2//b/9v/2//b/9v/2//b/9v/2//n/+f/5//n/9//3//f/
9//5//n/+f/6//r/+v/6//r/+P/4//j/+P/5//r/+//8//r/+v/6//r/+v/6//r/+v/6
//r/+v/6//j/+P/4//j/+f/5//n/+f/7//v/+v/6//j/+P/4//j/+P/4//j/+f/3//b/
9P/2//j/+P/4//j/9f/1//X/9f/3//f/9//3//X/9f/1//X/9f/1//X/9f/3//f/9//3
//X/9f/1//X/9f/1//X/9v/4//f/9//2//T/9P/1//X/9//2//b/9v/0//T/9P/z//H/
8v/y//L/9P/0//T/9P/z//P/8//z//X/9f/2//b/8//z//P/8//z//P/8//z//P/8//z
//L/8v/y//L/8v/y//L/9P/0//T/9P/y//L/8v/y//T/9P/z//P/8f/y//L/8v/z//T/
9P/0//b/9//4//r/+f/6//r//P/////////+//z/+P/1//L/7v/q/+j/5//q/+r/7P/t
/+v/6//r/+v/6//q/+j/6P/o/+n/6//t/+3/7v/u/+7/8P/w//D/8f/v/+//7//v//H/
8f/x//D/7v/u/+7/7//v/+//7//u//D/8P/y//H/8f/2//z/BQALABIADwAGAPv/8//t
/97/zf++/6b/dP8z//3+1f7G/tL+7/4G/xP/Kf9H/2T/gf+W/6X/tv/H/9L/2P/h/+j/
7v/z//f/+v/6//v//f/+////AQACAAIAAQABAAIAAwAEAAYABgAGAAYABgAGAAcABwAG
AAcABwAHAAcABwAHAAcACQAJAAoACgALAAsACwAMAAwADAAMAAwADAANAA0ADQAPAA8A
DwAPABAAEAARABEAEgASABIAEgATABMAFQAWABUAFAATABMAFAAWABcAGQAYABgAGgAa
ABwAHQAeAB8AHwAhACIAIwAhACMAIwAjACUAJgAnACgAJgAmACYAJwApACkAKQApACcA
JgAmACYAJAAkACQAIwAjACMAIgAhAB8AHwAeAB0AHgAdABoAGAAVABMAEwARAA0ACwAK
AAoABwAHAAYABQACAAEA///+///////9//3/+v/5//n/+f/3//f/+P/4//j/9v/2//b/
9P/2//b/9v/4//j/+P/3//T/9P/1//X/9v/2//b/9v/3//j/+f/6//j/9//3//b/+P/4
//j/+P/2//b/9v/2//n/+f/5//n/+f/5//n/+f/4//f/9v/2//f/+P/5//r/+v/6//r/
+v/6//r/+v/6//z//P/8//z/+v/6//r/+v/6//r/+v/6//r/+v/6//r/+f/5//n/+f/7
//v/+v/6//j/+P/4//j/+P/4//j/+f/7//r/+P/6//r/+v/6//r/+//7//v/+//5//n/
+f/5//n/+f/5//n/+f/5//n/+f/3//f/9//3//j/+f/6//v/+f/5//n/+v/6//n/+f/4
//r/+v/7//v/+f/4//j/+P/6//r/+v/5//f/+P/4//j/+v/6//r/+v/7//v/+//7//n/
+f/6//r/+//7//v/+//5//n/+f/5//n/+f/5//j/+P/5//r/+v/4//n/+f/5//n/+f/5
//n/9//3//j/+f/5//r/+v/6//r/+v/4//j/+P/4//j/+P/4//j/+v/6//n/+f/5//r/
+v/6//v//P/8//z/+v/7//z//v///wAAAAACAAMAAwADAAIA/v/6//f/9P/x/+7/7f/t
/+z/7P/u/+//8f/x//H/8f/v/+7/7P/s/+//8f/0//f/9//4//j/+P/4//j/+P/5//n/
+f/5//n/+f/5//n/+P/4//j/+P/5//v/+//7//r/+P/6//r/+f/9/wQACgAPABEADgAD
APr/8//v/+f/2P/F/67/iv9Y/yn/D/8J/xb/Lv9H/1r/Zf9v/3//kv+n/7r/x//S/9//
6v/u//P/+v/+//////8AAAQABQAHAAgACQAJAAoACgAJAAkACgALAAwADAAMAAwADAAK
AAoACwALAA4ADwAPAA8ADQANAA0ADQAPAA8AEAAQABEAEQARABIAEgASABIAEgAQABEA
EQARABEAEQARABEAEAAQABEAEQAUABQAFAAUABQAEwAUABQAFgAWABYAFwAXABgAGAAZ
ABkAGAAZABgAGgAbABwAHQAcAB0AHQAdABsAHQAdAB0AHgAgACIAJAAjACIAIQAhACMA
IwAjACMAIQAgACAAIAAgACAAIAAfAB8AHwAeAB0AGQAZABgAFwAXABcAFQAUABEADwAP
AA0ADQALAAoACgAIAAcABQADAAQAAwABAAAA//////3//f/6//n/+f/5//n/+f/6//r/
+v/4//j/+P/2//j/+P/4//j/+P/4//f/+P/4//n/+f/4//j/+P/4//j/+P/4//j/9//3
//j/+P/4//j/+P/4//r/+v/6//r/+//7//v/+//7//v/+//7//n/+f/5//r//P/8//z/
/P/7//r/+f/4//r/+v/6//r/+P/4//j/+P/6//r/+v/6//r/+v/6//r/+P/4//j/+P/5
//n/+f/5//n/+f/4//j/+P/4//j/+P/6//r/+v/7//n/+P/2//j/+P/4//j/+P/5//n/
+f/5//n/+f/5//n/+//7//v/+//5//n/+f/5//v/+//7//v/+f/5//n/+f/5//n/+f/6
//r/+f/5//j/+P/4//n/+f/7//r/+v/6//j/+P/4//f/+f/6//r/+v/4//j/+P/4//f/
9//3//f/+f/5//r/+v/5//n/+f/5//f/9//3//f/+f/7//n/+P/4//j/+P/4//r/+v/6
//r/+P/4//j/+P/6//r/+f/5//n/+v/6//r/+v/6//n/+P/5//v//f8AAP//AAAAAAIA
AwADAAMAAgD///z/+v/4//P/8P/v/+//7v/u//D/8f/z//P/8//z//H/8P/u/+7/7//x
//T/9//1//b/9v/2//f/+P/5//v/+f/5//n/+f/5//n/+f/4//j/+P/4//n/+f/5//n/
+P/4//j/+P/5//v/AAAEAAsAEQASAAsAAgD5//X/7//e/8v/tv+Y/2j/N/8T/wP/BP8W
/y//Qv9P/1n/Z/9+/5f/rP+5/8b/1f/e/+T/6//y//j//f///wAABAAFAAcACAAJAAcA
CAAIAAcABwAIAAkACgAIAAgACAAIAAkACgAMAA0ADAANAA0ADQANAA0ADQANAA0ADQAO
AA4ADwAPAA8AEAAQABAAEAAQAA4ADwAPAA8AEQARABEAEQASABIAEwATABIAEgASABIA
FQAVABcAGAAWABYAFgAXABcAGAAYABkAGAAYABoAGgAaABsAHAAdAB8AIQAiACMAIgAj
ACIAIQAhACIAIwAkACYAJgAmACcAJQAlACUAJQAlACQAJAAkACIAIgAiACEAIQAhACAA
HwAdAB0AHAAbABoAGQAWABQAFQATABMAEQAPAA0ADAAMAAoACQAHAAUABAADAAEAAAD9
//3/+//7//v/+//8//3/+f/5//r/+v/6//j/+P/4//b/+P/4//j/9v/2//b/9f/1//b/
+P/5//j/+P/4//j/+P/4//j/+P/3//f/+P/4//j/+P/4//j/+v/6//r/+v/6//n/+P/3
//n/+f/5//n/+f/5//n/+v/6//r/+v/6//r/+v/6//r/+v/6//r/+v/6//r/+v/6//r/
+v/6//r/+P/4//j/+P/3//j/+f/6//r/+f/4//f/+f/5//j/+P/4//j/+P/4//b/9v/2
//f/+P/4//f/+v/4//j/+P/4//n/+f/5//n/9//3//f/9//3//f/9//3//n/+f/5//n/
9//3//f/9//3//f/9//3//f/9//3//j/+P/3//f/9v/4//j/+f/5//f/9v/2//b/9P/0
//T/8//0//b/9//4//f/9v/1//T/9//5//f/9v/2//b/9v/2//b/9v/2//b/9v/2//b/
9v/0//T/8//z//T/9v/3//j/9//4//j/+P/6//v//P/+////AAAAAAIAAQABAAEAAAD8
//j/9f/y/+3/6v/p/+n/7P/s/+7/7//v/+//7//v/+3/7P/q/+r/7f/v//L/9f/z//T/
9P/0//b/9v/2//f/9//3//f/9//3//f/9//2//b/9v/2//f/9f/1//X/9P/0//T/9v/3
//v/AgAIAA8AFQAUAA8AAgD5//P/6//Y/8X/sv+O/1T/G//z/tX+0v7o/gP/EP8h/zv/
Wf92/4//ov+z/8T/0//c/+L/6f/u//T/+f/9/wIABAADAAUABgAHAAcACAAIAAcACQAK
AAsADAAKAAoACgAKAAoACgALAAsADgAPAA8ADwANAA0ADQANAA8ADwAQABAAEQARABEA
EgASABIAEgASABIAEwATABMAFQAVABUAFQAWABYAFwAXABYAFgAWABYAGQAZABsAHAAc
ABwAHAAdAB0AHgAeAB8AIgAiACQAJAAkACUAJgAnACkAKwAsAC0ALQAvAC8ALwAvADAA
MQAyADQANAA0ADUAMwAzADMAMwAzADIAMgAyADAAMAAwAC8ALQAtACwAKwApACkAKAAn
ACQAIwAgAB4AHQAbABsAGQAXABUAFAAUAA4ADQALAAkACgAJAAcABgAEAAMAAAD//wAA
/////////f/9//7//v/8//r/+v/6//r//P/8//z/+v/6//r/+f/6//r/+//7//r/+v/6
//r/+v/6//r/+v/7//v//P/8//v/+v/5//j/+v/6//r/+v/7//v/+//7//n/+f/5//n/
+//7//v//P/6//r/+v/6//r/+v/6//r//P/8//z//P/8//z//P/8//7//v/+//7//P/8
//z//P/8//z//P/8//v/+//7//v/+//7//r/+v/8//z//P/8//r/+v/6//v/+//6//j/
+v/4//j/+P/4//f/9//3//f/+f/5//n/+f/3//f/9//3//f/9//3//f/9//3//f/9//1
//X/9f/1//f/9//3//j/9v/1//X/9P/0//T/9f/1//X/9P/0//T/9P/0//T/8//1//b/
9v/2//T/9P/0//T/9f/1//f/9v/2//b/9v/2//T/9P/0//T/9v/2//b/9v/0//T/8//z
//X/9v/2//b/9//4//j/+P/4//n/+v/8////AAAAAAIAAgABAAAA/v/6//b/8//w/+//
7P/r/+v/7P/s/+7/7//t/+3/7f/t/+v/6v/o/+j/6//t//D/8//x//L/8v/y//L/8v/y
//P/8//z//P/8//x//H/8f/w//D/8P/w//H/8f/x//H/8P/w//D/8v/1//f//v8GAA8A
FQASAAcA/P/1/+3/4f/Q/7//qP92/zj//f7R/rf+uv7a/vP+/v4V/zn/W/94/43/nv+x
/8T/0f/Y/+D/5f/q/+7/8//3//r//v/+////////////AAAAAP//AAACAAQABgAEAAQA
BAAEAAYABgAHAAcABgAHAAcABwAHAAcABwAHAAkACQAKAAoACwALAAsADAAKAAoACgAK
AAwADQANAA0ACwALAAsACwAOAA4ADwAPAA4ADgAOAA4ADwAPABEAEgATABQAFQAXABUA
FgAWABcAGgAaABwAHAAcAB0AHgAfAB8AIQAiACMAJAAnACgAKQAnACgAKQAqACoAKgAq
ACsAKwArACsAKwAnACYAJgAmACgAKAAoACcAJQAlACQAIwAhACEAIAAfAB0AGwAXABQA
EwARABEADwANAAsACgAKAAYABQADAAEAAAD///3//P/5//n/9//3//T/8//z//P/8v/z
//X/9v/0//L/8v/y//D/8v/y//L/8v/y//L/8f/w//D/8f/x//L/8v/y//L/8P/w//D/
8P/w//H/8//0//L/8v/y//L/8v/y//L/8v/z//P/8//z//H/8f/x//H/8v/z//T/9v/0
//T/9P/0//T/9P/0//T/9v/2//b/9v/1//T/8//y//T/9P/0//T/9P/0//T/9P/0//T/
9P/0//X/9f/1//X/8//z//L/8v/y//L/8v/y//L/8v/y//P/8//y//D/8v/y//L/8v/y
//H/8f/x//H/8f/x//H/8f/x//H/8f/x/+//7//v/+//7//v/+//7//t/+3/7f/t/+//
7//v//D/7v/t/+3/7P/u/+7/7//v/+//7v/u/+7/7v/u/+7/7f/t/+7/7v/u/+7/7v/u
/+7/7f/t/+3/7f/t/+3/7v/u/+v/6//r/+v/7f/t/+3/7f/t/+3/7f/s/+z/6v/s/+z/
7P/s/+z/7P/s/+z/7P/s/+z/7P/u/+7/7f/t/+v/7P/s/+z/7f/u/+7/7v/u/+//8P/y
//H/8v/y//T/9//3//f/9v/0//D/7f/q/+f/5P/j/+P/4v/i/+T/5f/j/+P/4//j/+P/
4v/g/+D/4P/h/+P/5f/m/+j/6f/q/+j/6P/o/+n/5//n/+f/5//p/+n/6f/o/+b/5v/m
/+f/5//n/+f/5v/o/+j/6P/n/+f/7P/0//3/AwAKAAkAAgD1/+v/5f/c/8v/uv+o/4D/
Qf8F/9X+vP6+/tn+8v4B/xP/Mf9Q/23/hP+T/6T/t//G/9D/2f/e/+L/5f/p/+7/8P/z
//X/9v/3//f/+P/4//f/9//4//n/+v/6//r/+v/6//r/+v/7//v//P/9//3//f/9//3/
/f/9//v/+//8//z/////////AAD+//7//v/+//7/////////AAABAAIAAwADAAIAAgAB
AAQABAAEAAQAAwADAAUABgAIAAgACAAJAAkACgAKAAsACgAKAAwADAAOAA8AEAARABEA
EwAUABUAFQAXABcAFwAXABgAGQAaABgAGAAYABkAGwAbABsAGwAZABgAGAAYABYAFgAW
ABUAFQAVABQAEwARABEAEAAPABAADwAMAAoACQAHAAcABQABAP///v/+//z/+//5//f/
9P/z//H/8P/v/+//7f/t/+r/6f/p/+n/5//n/+j/6P/o/+b/5v/m/+L/5P/k/+T/5v/m
/+b/5f/k/+T/5f/l/+T/5P/k/+T/5v/m/+b/5v/l/+X/5v/m/+b/5v/m/+b/5P/k/+T/
5P/j/+P/4//j/+X/5f/l/+X/4//j/+P/5P/k/+T/5P/k/+T/5P/k/+T/5v/m/+b/5v/m
/+b/5v/m/+T/5P/k/+T/5P/k/+T/5P/i/+L/4v/i/+P/4//j/+P/4//j/+L/4v/i/+L/
4v/i/+L/4v/i/+P/4f/g/97/4P/g/+D/4P/g/9//3//f/9//3//f/9//3//f/9//3//f
/9//3//f/9//3//f/9//3//d/93/3f/d/9v/2//b/9z/3v/d/93/3P/a/9r/2//b/93/
3P/c/9z/3P/c/9z/2//Z/9r/2v/a/9z/3P/c/9z/2//b/9v/2//Z/9n/2v/a/9v/2//b
/9v/2v/Z/9j/1//Y/9n/2v/a/9j/2f/a/9r/2P/Z/9n/2f/X/9f/1//X/9f/1//Y/9n/
1//X/w==
         </WaveFormData>
      </LeadData>
      <LeadData>
         <LeadByteCountTotal>10000</LeadByteCountTotal>
         <LeadTimeOffset>0</LeadTimeOffset>
         <LeadSampleCountTotal>5000</LeadSampleCountTotal>
         <LeadAmplitudeUnitsPerBit>4.88</LeadAmplitudeUnitsPerBit>
         <LeadAmplitudeUnits>��V</LeadAmplitudeUnits>
         <LeadHighLimit>2147483647</LeadHighLimit>
         <LeadLowLimit>268435456</LeadLowLimit>
         <LeadID>V2</LeadID>
         <LeadOffsetFirstSample>0</LeadOffsetFirstSample>
         <FirstSampleBaseline>0</FirstSampleBaseline>
         <LeadSampleSize>2</LeadSampleSize>
         <LeadOff>FALSE</LeadOff>
         <BaselineSway>FALSE</BaselineSway>
         <ExcessiveACNoise>FALSE</ExcessiveACNoise>
         <MuscleNoise>FALSE</MuscleNoise>
         <LeadDataCRC32>3609342926</LeadDataCRC32>
         <WaveFormData>
8P/w//D/8P/w//D/8P/w/+7/7v/u/+7/7P/s/+z/7P/s/+z/7P/s/+r/6v/q/+r/6v/q
/+r/6v/o/+j/6P/o/+j/6P/o/+j/6P/o/+j/6P/m/+b/5v/m/+b/5v/m/+b/5v/m/+b/
5v/m/+b/5v/m/+b/5v/m/+b/5P/k/+T/5P/m/+b/5v/m/+T/5P/k/+T/5P/k/+T/5P/m
/+b/5v/m/+T/5P/k/+T/5v/m/+b/5v/m/+b/5v/m/+b/5v/m/+b/5v/m/+X/5f/n/+f/
5//n/+n/6f/o/+j/5//n/+f/6f/p/+n/6f/q/+3/7f/u/+7/7v/u/+7/7v/x//L/8v/x
//D/7v/r/+j/5//l/+P/4//l/+X/5f/n/+j/6P/p/+j/6v/o/+f/5f/k/+T/5f/n/+n/
6f/p/+j/6P/o/+f/5//n/+f/6P/o/+f/5//n/+f/5//n/+f/5//n/+f/5v/m/+r/7P/q
/+3/8/8GACIAOwBUAGcAcABuAGwAcAB5AIEAhQCHAHEALgDL/2T/DP/Q/qT+hf6B/pv+
x/4C/zr/Yf+I/67/yv/c/+7//P8EAAkABAD8//r/+//7//z//v//////AAABAAMABAAD
AAMABQAFAAUABQAGAAYABwAIAAgACQAKAAsACwALAA0ADQANAA4AEAARABIAEgAUABUA
FQAWABYAGAAYABgAGQAZABkAGQAbAB0AHwAhACAAIQAjACQAJgAnACgAKgAuAC8AMgA0
ADUANwA5ADsAPgBAAEMARQBFAEgATQBRAFIAVABYAFsAXwBjAGgAbgBzAHYAeAB6AIAA
gwCHAIsAjgCRAJUAmQCeAJ8AoACgAKMApAClAKYApQClAKQAoAChAKAAngCdAJkAlwCV
AJIAjgCJAIUAgAB8AHoAdgByAGkAZABeAFgAVABOAEgAQgA7ADUAMQAsACkAJQAgAB0A
GQAXABUAEwAOAAsACgAJAAkABwAGAAQAAgACAAIAAAACAAEAAAD///////8AAAAA/v/+
//7//v//////AAABAAEAAQABAAIAAgACAAIAAgACAAIAAwADAAQABQAFAAUABwAIAAgA
CAAGAAcABwAIAAoACgAKAAoADQANAA0ADwAOAA4ADgAOABAAEAAQABEADwAQABAAEAAR
ABEAEQAQABAAEAAQABAAEAAQABAAEAARABEAEQARABAADwANAAwADgAOAA0ADQAPAA4A
DgAOAAwADAAKAAoADAALAAsACwAKAAkACAAHAAcACAAIAAgACAAIAAgACAAHAAYABQAE
AAUABQAEAAUABQAGAAYABgAGAAYABAAEAAYABgAHAAcABgAEAAMAAgAEAAQABAADAAEA
AQABAAEAAQABAAEAAQABAAMAAwADAAEAAQABAAEAAQACAAMABAADAAIAAQAAAAAAAAD+
//3///8BAAEAAQAAAAAA///+/wAAAAABAAEAAAD//////v/+//7/AAAAAAIAAAAAAAAA
AAD+//7//v/+/wAAAAAAAAAA/v/+//3//f/////////////////+//7//f/9//3///8B
AAEAAQACAAIAAQABAAAABAAEAAQABAAFAAYABgAFAAIAAAD9//r/+f/3//X/9f/z//P/
8//1//n/+v/8//z/+v/4//f/9f/0//T/9f/3//n/+f/5//j/+P/4//f/9//5//n/+v/6
//f/9//3//f/9//3//f/9//5//n/+P/4//r/+v/+/wkAHwA0AEgAWwBoAGsAaABoAHAA
gACJAI0AhwBtAC8A1v93/yz/+v7U/sL+0f7z/hv/S/92/5j/uf/a//L/BAASABwAJAAm
ACMAFAAIAAYABwAHAAoADAANAA0ADAALAAsACgALAAsADQANAA0ADQAOAA4ADwAQABAA
EQAQABEAEQARAA8ADwAPABAAEgATABQAFAAUABUAFQAWABQAFgAWABYAGgAbABwAHQAc
AB0AHgAfACAAIQAjACQAJAAlACYAKAAoACkALAAuAC8AMQAzADUANAA2ADkAOwA9AEAA
RQBJAEsATABPAFEAUwBVAFgAXABgAGQAZwBqAGwAbwBzAHcAeAB7AH8AgwCGAIcAiACI
AIcAiACJAIoAjACNAI0AigCKAIgAhQCDAIMAgQB/AHwAegB1AHEAbABnAGQAXwBaAFQA
UABLAEYAQQA8ADcAMgAtACcAIwAeABwAGQAVABMADwANAAsACQAIAAUABAADAAEA///+
//z//v/+//7//P/+//3//P/7//n/+f/6//r//P/8//z//P/6//n/+f/5//n/+f/5//r/
/P/8//z//P/6//r/+//7//7//////////v/+//3//P/+//////8AAAIAAgACAAIAAwAD
AAMABQAGAAYABgAGAAQABAAEAAUABQAGAAYABgAHAAcABwAGAAYABgAGAAYACAAIAAgA
CAAFAAUABQAFAAUABQAEAAQABgAGAAUABQADAAIAAgACAAIAAgAAAAAAAAD///////8B
AAEAAQABAAAAAAD///7//P/8//z//P/+//7//v/+//z/+//5//n/+f/6//r/+v/8//z/
+v/6//j/+P/5//n/+//6//r/+v/4//j/+P/3//f/9//3//f/9//3//f/9//1//f/9//3
//f/9//3//f/9P/0//T/9P/0//b/9v/4//j/9//2//X/9P/0//T/8//z//X/9f/1//X/
8//z//L/8v/1//X/9f/3//f/9//3//j/9//3//j/+P/6//r/+v/6//v//P/8//v/+P/2
//P/8P/t/+v/6f/p/+n/6f/p/+v/7//w//L/8v/w/+7/7f/r/+z/7P/t/+//8f/x//H/
8P/w//D/7//v/+//7//w//D/7v/t/+z/6//t/+3/7f/t/+3/7f/s/+z/6v/s/+7/9f8D
ABoAMgBJAFwAZwBmAGIAYABqAHcAfQB9AHMARQDy/5H/Ov/4/tD+tP6n/rf+2/4L/zz/
ZP+F/6j/yP/g//D//v8GAAoABwD+//j/+P/7//v/+v/8//3//f/7//v//P/8//////8B
AAEA/////wAAAAABAAIAAgADAAQABQAFAAUABQAFAAUABgAIAAkACgAKAAoACwALAAwA
DAAOAA4ADgAQABEAEgATABIAEwAUABUAGAAZABsAHAAcAB0AHgAgACIAIwAmACgAKwAt
AC8AMQAyADQANwA5ADsAPgBDAEcASABKAE4AUQBUAFcAWwBgAGYAagBtAHAAdAB3AHsA
fwCEAIcAiwCPAJAAkQCSAJIAlQCWAJcAmACYAJkAmQCWAJQAkgCPAI0AjQCLAIkAhgCC
AH0AeQB0AG0AagBlAGAAWwBWAFAASgBDADwANQAuACsAJQAhABwAFwATAA4ACwAFAAMA
AQD///7/+//6//n/9//1//T/8v/y//L/8v/w/+7/7f/s/+v/7f/t/+7/7v/s/+z/7P/s
/+r/6f/p/+n/6v/r/+z/7v/s/+z/7P/s/+z/7P/t/+3/7v/v/+//7//v//D/8P/w//D/
8f/x//L/9P/0//T/9P/3//f/9//5//r/+v/6//r/+P/4//j/+f/7//z//P/8//v/+//7
//r/+v/6//r/+v/8//z//P/8//n/+f/5//n/+//7//r/+v/4//j/9//3//f/9v/2//b/
9v/2//T/9P/0//P/8//z//P/8//z//P/8v/y//H/8P/w//D/8P/w//D/8P/w//D/8v/x
/+//7//t/+7/7v/u/+7/7v/s/+z/7v/u/+//7//t/+z/7P/s/+z/7P/s/+v/6//r/+v/
6//r/+v/6//r/+X/5f/p/+v/6v/q/+r/6v/q/+r/6v/p/+n/6//r/+v/6//p/+n/6P/o
/+n/6f/p/+v/6//r/+v/7P/t/+3/7v/u//L/8v/y//L/8//0//T/8//u/+z/6f/m/+X/
4//h/+H/3//f/9//4f/k/+b/6f/q/+j/5v/l/+P/4v/i/+P/5f/n/+f/5//m/+b/5v/l
/+X/5//n/+j/6P/m/+X/5P/j/+X/5f/l/+X/5f/l/+T/5P/i/+L/5P/n/+//AgAgADsA
UgBlAG4AagBkAGgAcQB3AHkAewBhABoAu/9a/wb/zv6s/o3+ff6T/sf+AP82/1//hP+q
/8j/3P/s//j/+v/z/+r/6v/w//P/9f/4//r/+//7//v/+//8//z//f/9///////9//3/
/v/+////AAAAAAEABAAFAAUABQAFAAUABQAGAAgACQAKAAoACAAJAAkACgAKAAwADAAM
AA4ADwAQABEAEAARABIAEwAWABcAGQAaABwAHQAeACAAIgAjACYAKAArAC0ALwAxADIA
NAA3ADkAPQBAAEUASQBKAEwAUABTAFgAWwBfAGQAaABsAG8AcgB2AHkAfQCBAIYAiQCN
AJEAkgCTAJQAlACVAJYAlwCYAJoAmwCbAJgAlACSAI8AjQCNAIsAiQCGAIAAewB3AHIA
awBoAGMAXgBXAFIATABGAD8AOAAxACoAJQAfABsAFgARAA0ACAAFAAAA/f/6//f/9v/z
//L/8f/t/+v/6v/o/+j/6P/o/+b/5v/l/+T/4//l/+X/5v/m/+T/5P/k/+T/5P/j/+P/
4//j/+P/4//k/+T/5P/k/+T/5P/k/+X/5f/o/+n/6f/p/+n/6v/q/+r/6v/r/+v/7P/s
/+z/7P/s/+//7//v//H/8v/y//L/8v/y//L/8v/z//P/9P/0//T/9f/1//X/9P/0//T/
9P/0//T/9P/0//T/8f/x//H/8f/z//P/8v/y//L/8v/x//H/8f/w//D/8P/y//L/8P/w
/+7/7f/t/+3/7f/t/+3/7f/s/+z/6//q/+r/6v/q/+r/7P/s/+z/7P/s/+v/6f/p/+n/
6v/q/+r/6v/q/+j/6P/m/+b/5//n/+n/6P/o/+j/5v/m/+b/5f/n/+f/5//n/+X/5f/l
/+X/4//l/+X/5f/n/+f/5//n/+b/5v/m/+b/5v/o/+j/6P/o/+j/5v/m/+X/5f/l/+X/
5f/l/+X/5f/k/+T/5//n/+f/6f/r/+v/6//s/+v/6//s/+z/8P/w//D/8P/x//L/8v/x
/+z/6v/n/+T/4//h/9//3//h/+H/4f/j/+P/5P/m/+b/5P/i/+H/3//g/+D/4f/j/+X/
5f/l/+T/4v/i/+H/4f/j/+P/5P/k/+P/4//j/+P/4f/h/+H/4f/i/+P/4//k/+L/4P/i
/+n/9/8QAC4ASwBiAG0AbgBoAGgAbgB1AHkAfwB3AEEA4v99/x7/2P6q/ob+bf51/p/+
2f4W/0b/a/+U/7b/yv/c/+z/8v/y/+v/6P/s//D/8f/z//b/+P/5//n/+f/5//r/+v/7
//v//f/9//////8AAAAA//8AAAAAAQAEAAUABQAFAAUABQAFAAYABgAHAAgACAAKAAsA
CwAMAAwADgAOAA4AEgATABQAFQAUABUAFgAXABgAGQAbABwAIAAhACIAJAAmACcAKgAs
AC8AMQAzADUAOAA6AD0APwBDAEYASwBPAFIAVABYAFsAXgBhAGUAagBwAHQAdwB6AH4A
gQCFAIkAigCNAJEAlQCYAJkAmgCaAJsAnACdAJ4AngCfAJ8AnACaAJgAlQCTAI8AjQCL
AIgAhAB/AHsAdgBvAGwAZwBiAFkAVABOAEgAQAA6ADQALgApACMAHwAaABUAEQAMAAkA
AwABAP///f/6//f/9v/1//X/8//y//D/8P/w//D/7v/u/+3/7P/r/+n/6f/q/+r/6//s
/+3/7v/t/+v/6v/p/+n/6f/p/+r/7P/s/+z/7P/s/+z/7f/t/+7/7//v/+//7//w//D/
8P/w//H/8f/y//T/9P/0//T/8//z//P/9f/4//j/+P/4//j/+P/4//n/+f/6//r/+v/5
//n/+f/4//b/9v/2//b/+P/4//j/+P/3//f/9//3//f/9//2//b/+P/4//f/9//1//T/
9P/0//T/9P/y//L/8P/v/+//7//v/+//7//v/+7/7v/t/+z/7v/u/+7/7v/u/+7/7v/u
/+7/7f/r/+v/6f/q/+r/6v/q/+r/6P/o/+b/5v/n/+f/6P/o/+n/6v/o/+j/6P/n/+f/
5//n/+f/5//n/+f/5//l/+f/5//n/+f/5//n/+f/5v/m/+b/5v/m/+b/5v/m/+b/5v/k
/+P/4//k/+T/5P/k/+T/5v/m/+X/5f/j/+P/4//j/+X/5f/k/+T/4//j/+P/5f/l/+X/
5f/m/+f/5//o/+j/6v/q/+r/6v/s/+7/7//v/+r/6P/l/+L/4f/f/93/3f/f/9//3//h
/+H/4v/k/+T/5v/k/+P/4f/f/97/3v/f/+P/4//j/+L/4v/i/+H/4f/f/9//4P/g/+H/
4f/h/+H/3//f/9//3//h/+H/4P/g/+L/4v/i/+P/7f/+/xwANwBSAGcAcABuAGoAbAB3
AH0AgQCFAG8AKgDD/17/BP/G/pr+df5p/oH+s/7w/ir/U/94/6D/vP/O/+D/7v/2//f/
8v/u//L/9f/1//T/9v/3//f/+P/5//v//P/7//v//f/9//////8AAAAAAQACAAIAAwAE
AAUABQAFAAcABwAHAAgACAAJAAoACgAMAA0ADQAOAA4AEAAQABAAEAARABIAEwAWABcA
GAAZABoAGwAdAB4AIgAjACQAJgAmACcAKgAsAC0ALwAxADMANwA6AD4AQQBCAEQASABL
AE4AUABUAFcAXABfAGMAaABtAHAAcgB0AHkAfQCCAIcAiACLAI8AkwCYAJkAmgCaAJsA
nACdAJ4AngCfAJ8AnACbAJoAmACXAJUAkwCRAI4AigCFAIEAfAB3AHQAbwBqAGEAXABW
AFAASgBEAD4AOAAxACsAJwAiAB0AGQAUABEADQALAAkABwADAP///f/7//v/+f/4//b/
9P/0//T/8v/0//P/8v/x//D/7//v/+7/7v/u/+7/7v/w/+//7//v/+//7//v//D/8P/w
//D/8P/w//D/8f/x//L/8//z//P/9f/2//b/9v/1//X/9P/0//j/+P/4//j/+f/5//n/
+//6//r/+v/6//v//P/9/////v/+//3//P/////////+//7//v/+//7//P/8//z//P/9
//3//f/9//v/+//6//r//P/8//v/+//7//r/+v/6//j/+P/2//b/9//3//j/+f/4//f/
9v/1//b/9v/1//T/9P/0//T/9P/y//L/8v/y//P/8//y//P/8f/y//L/8v/w//D/7v/u
//D/8P/x//H/8f/w//D/8P/y//L/8v/x/+//7//v/+//8f/x//H/8f/v//H/8f/x/+//
7//v/+//7//w//H/8v/w//D/8P/w//D/8P/u/+3/7f/v/+//7//t/+7/7v/u/+7/7v/v
/+//7//v//D/8P/u//D/8P/w//D/8P/u/+7/7f/t/+//7//v/+//7//v/+7/7v/t/+3/
7f/v/+//7//v//D/8f/x//L/8v/0//T/9P/0//X/9v/2//X/8P/u/+v/6P/p/+f/5f/l
/+P/4//j/+X/6f/q/+z/7P/s/+r/6f/n/+j/6P/p/+v/7f/t/+3/7P/q/+r/6f/p/+n/
6f/q/+r/6f/p/+n/6f/p/+n/6f/p/+v/6//q/+r/6v/q/+7/9f8FAB4ANABJAFgAXwBc
AFoAYABuAHsAgwCFAHkARwD0/4//NP/0/sb+rP6t/sn+8f4h/1T/eP+Z/7z/2P/s//7/
DAAUABgAFwAMAPz/+P/5//n/+v/8//3//f/9//3//v/+//3//f///////f/9//7//v/9
//7//v///wAAAQABAAEAAQABAAEAAgAEAAUABgAGAAYABwAHAAgACAAKAAoACgAMAA0A
DgAPAA4ADwAQABEAEgATABUAFgAWABcAGAAaABsAGwAdAB4AIQAjACUAJwAoACoALQAv
AC4AMAA0ADcAOAA6AD4AQQBDAEUASABMAFEAVABWAFgAXABfAGMAZwBpAGsAbgBxAHQA
dQB2AHYAeQB6AHsAfAB8AH0AfQB6AHkAeAB2AHUAcwBxAG8AbABpAGUAYgBeAFkAVgBR
AEwARgBCAD0AOAA0AC4AKAAiAB4AGQAWABIADgALAAcABQD///3/+//5//f/9f/1//X/
8f/v/+7/7P/s/+z/7P/q/+z/6//q/+n/5//n/+j/6P/o/+j/6P/o/+r/6f/p/+n/5//n
/+f/6P/q/+r/6v/q/+r/6v/r/+v/7P/t/+3/7f/t/+7/7v/u/+z/7f/t/+7/8P/w//D/
8P/v/+//7//x//T/9P/0//T/9P/0//T/9f/1//b/9v/2//f/9//3//b/9P/0//T/9P/2
//b/9v/2//X/9f/1//X/9f/1//T/9P/2//b/9f/1//P/8v/y//L/8v/y//D/8P/w/+//
7//v/+//7//v/+//8P/w/+//7v/s/+z/7P/s/+z/7P/s/+z/7v/t/+v/6//p/+r/6v/q
/+z/7P/q/+r/6P/o/+n/6f/p/+j/6P/o/+j/6P/o/+f/6f/p/+n/6f/n/+f/5//n/+X/
5//n/+f/5//n/+f/5//m/+b/5v/m/+b/5v/m/+b/6P/m/+b/5v/m/+b/5v/m/+b/5v/l
/+X/5f/l/+X/5f/l/+X/5P/k/+X/5f/l/+f/5f/l/+X/5v/p/+n/6v/q/+r/6v/q/+r/
6//s/+z/6//q/+j/5f/i/+H/3//d/93/2//b/9v/3f/f/+D/4v/i/+T/4v/h/9//4P/g
/+H/4//j/+P/4//i/+L/4v/h/+H/4f/h/+L/4v/h/+H/4f/h/+H/4f/h/+H/3//f/97/
3v/e/+D/4v/n//P/CAAeADMARgBTAFgAVABSAFoAaQBxAHEAawBHAAAApf9M/wb/1v60
/qX+r/7N/vn+Kv9U/3X/mv+4/9D/4P/w//j//v////j/8P/u/+//7//w//L/8//z//P/
8//0//T/8//z//X/9f/z//P/9P/0//f/+P/4//n/+P/5//n/+f/5//n/+f/6//z//f/+
//7//P/9//3//v8AAAIAAgACAAMAAwADAAMABgAHAAgACQAKAAsADQAOAA4ADwAQABIA
FgAXABoAHAAeAB8AIAAhACQAJgApACsALQAwADUAOQA5ADoAPQA/AEQARwBLAFAAVQBY
AFoAXABgAGMAZwBrAG4AcQB1AHkAfgB/AIAAgACCAIQAhgCIAIYAhwCHAIQAhQCEAIIA
gQCBAH8AfQB6AHYAcQBtAGgAZQBiAF0AWABRAEwARgBAADwANgAwACoAJQAfABsAFgAR
AA0ACAAFAAMAAQD///3/+P/1//T/8//x/+//7v/s/+z/7P/s/+r/6P/n/+b/5f/n/+f/
6P/o/+b/5v/m/+b/5v/l/+X/5f/n/+f/5//o/+b/5v/m/+b/6P/o/+n/6f/p/+n/6P/n
/+n/6v/q/+r/7P/t/+3/7v/u/+7/7v/u//H/8f/x//P/8v/y//L/8v/z//T/9f/3//f/
+P/4//j/9//3//f/9v/4//j/+P/4//b/9v/2//b/9f/1//X/9f/1//X/9P/0//T/9P/z
//P/9P/0//X/9v/0//T/8v/y//L/8f/x//H/8f/x//H/8f/u/+7/7f/s/+3/7v/v//D/
7f/s/+v/6v/s/+v/6f/p/+v/7P/s/+z/7P/s/+r/6v/q/+r/6//r/+n/6P/o/+j/6P/o
/+j/5//p/+n/6f/p/+f/5//n/+f/6f/r/+n/6v/o/+j/6P/o/+j/6P/n/+f/5//n/+f/
5//l/+X/5P/k/+f/5//n/+n/6f/p/+n/6v/t/+3/7v/u/+7/7v/u/+7/7f/u/+7/7f/q
/+j/5f/i/9//3f/b/9v/3f/d/93/3//j/+T/5v/m/+T/4v/h/9//4P/g/+H/4//l/+X/
5f/k/+T/5P/j/+P/4f/h/+L/4v/h/+H/4f/h/+P/4//j/+P/4f/h/+D/4P/g/+D/4v/p
//X/DAAmAD8AVgBlAGgAYgBgAGYAbwBvAHEAbQA/AOj/h/8u/+T+uP6a/n/+g/6p/t/+
GP9G/2//lv+4/87/4P/s//T/8v/r/+j/6P/s/+//8//y//T/9f/1//X/9f/2//b/+f/5
//v/+//5//n/+v/6//v//P/8//3/AAABAAEAAQABAAEAAQACAAQABQAGAAYABgAHAAcA
CAAKAAwADAAMAAwADQAOAA8AEAARABIAEwAWABcAGQAaABoAGwAcAB4AIgAjACYAKAAp
ACsALQAvADIANAA3ADkAPABAAEYASwBNAE4AUQBTAFgAWwBfAGQAaABsAG8AcgB4AHsA
fwCDAIYAiQCNAJEAkgCTAJQAlACWAJgAmgCcAJoAmwCbAJgAmACWAJMAkQCRAI8AjQCK
AIQAfwB7AHYAcQBuAGkAZABbAFYAUABKAEQAPgA4ADIALQAnACMAHgAXABMADgALAAcA
BQADAAEA/v/7//r/+f/3//X/9P/y//L/8v/y//D/8P/v/+7/7f/t/+3/7v/u/+7/7v/u
/+7/7P/r/+v/6//t/+3/7f/u/+z/7P/s/+z/7v/u/+//7//w//H/8f/x/+//8P/w//D/
8f/z//T/9v/2//b/9v/2//f/9//3//n/+v/6//r/+v/6//r/+v/7//v//P/8//z/+//7
//v/+v/8//z//P/8//z//P/8//z/+f/5//n/+f/7//v/+v/6//j/+P/3//f/9//2//b/
9v/2//b/9P/0//T/8//z//P/8//z//P/8//y//L/8f/w//L/8v/y//L/8P/w//D/8P/u
/+3/6//r/+3/7v/u/+7/7P/s/+r/6v/q/+r/6//r/+v/6v/q/+r/6v/q/+r/6f/r/+v/
6//r/+n/6f/p/+n/6f/p/+v/7P/q/+r/6v/q/+r/6v/p/+n/6//r/+v/6//p/+n/6P/o
/+n/6f/p/+v/6//r/+v/7P/t/+3/7v/u//L/8v/y//L/8v/y//H/7//s/+r/5//k/+P/
4f/f/9//4f/h/+H/4//l/+b/6P/o/+b/5P/j/+H/4v/i/+P/5f/m/+X/5P/i/+L/4v/h
/+H/4f/h/+L/4v/h/+H/4f/h/+H/4f/h/+H/3//f/97/3v/g/+D/5P/r//n/EgAuAEkA
YABrAGwAZgBmAGwAcwB1AHcAaQArAMj/Z/8Q/87+pv6E/m3+d/6l/t/+GP9I/3H/mP+4
/87/3v/q/+7/6P/j/+L/6P/s/+//8f/w//L/8//z//X/9f/2//b/+f/5//v/+//7//v/
/P/8//3//v/+////AAABAAEAAQABAAEAAQACAAQABQAGAAYACAAJAAkACgAKAAwADAAM
AA4ADwAQABEAEAARABIAEwAWABcAGQAaABwAHQAeACAAJAAlACgAKgAtAC8AMQAzADQA
NgA5ADsAPwBCAEcASwBMAE4AUgBVAFoAXQBhAGYAbABwAHMAdgB6AH0AgQCFAIgAiwCP
AJMAlACVAJYAlgCXAJgAmQCaAJoAmwCbAJgAlgCUAJEAjwCNAIsAiQCGAIIAfQB5AHQA
bQBqAGUAYABZAFQATgBIAEAAOgA0AC4AKQAjAB8AGgATAA8ACgAHAAUAAwABAP///v/7
//r/+f/1//P/8v/w//D/8P/w/+7/7v/t/+z/6//r/+v/7P/s/+z/7P/s/+z/7P/r/+v/
6//t/+3/7f/u/+z/7P/s/+z/7P/s/+3/7f/u/+//7//v/+//8P/w//D/8f/z//T/9v/2
//b/9v/2//f/9//3//n//P/8//z//P/6//r/+v/7//3//v/+//7//f/9//3//P/8//z/
/P/8//7//v/+//7/+//7//v/+//9//3//P/8//r/+v/5//n/+//6//r/+v/6//r/+P/4
//b/9f/1//X/9//3//f/9//2//b/9f/0//T/9P/0//T/9P/0//T/9P/y//H/7//v//D/
8v/z//T/8v/y//D/8P/w//D/8f/x//P/8v/y//L/8P/w//D/7//v/+//7//v/+//7//v
/+//7f/v/+//7//v/+//7//v/+z/7P/s/+z/7v/u/+7/7v/w//D/7v/t/+v/7P/s/+z/
7P/s/+7/7v/t/+3/7f/t/+3/7f/v/+//7v/u/+3/7f/t/+//7//v/+//8P/x//H/8v/y
//T/9P/0//T/9//4//j/9//0//L/7//s/+v/6f/n/+f/6f/p/+n/6//r/+z/7v/u//D/
7v/t/+v/6f/o/+j/6f/t/+3/7f/s/+r/6v/p/+n/6f/p/+r/6v/r/+v/6//r/+n/6f/p
/+n/6//r/+r/6v/q/+r/6v/t//H/AgAcADkAVABrAHgAeAB0AHIAewCFAIkAjQCDAE4A
8/+I/yb/3v6s/oX+b/57/qf+5P4g/03/dP+c/7z/0P/k//T//v////j/9P/2//n/+//+
/wAAAQABAAIAAwAFAAYABwAHAAkACQALAAsADAAMAA0ADgAOAA8AEgATABMAEwATABMA
EwAUABQAFQAWABYAGAAZABkAGgAaABwAHAAcAB4AHwAgACEAJAAlACYAJwAmACcAKQAq
AC4ALwAwADIANAA1ADgAOgA9AD8AQQBDAEYASABLAE0ATQBQAFUAWQBeAGAAZABnAGgA
awBvAHQAegB+AIEAhACKAI0AkQCVAJYAmQCdAKEApgCnAKgAqACrAKwArQCuAK4ArwCv
AKwAqwCqAKgApwClAKMAoQCeAJ0AmQCWAJIAiwCIAIMAfgB5AHQAbgBoAGIAXABWAFAA
SgBDAD4AOAAzAC8AKgAnACIAHwAcABkAFgATABIAEQANAAsACgAIAAYABgAGAAQABgAF
AAQAAwABAAEAAgACAAIAAgACAAIAAgABAAEAAQD///////8AAAIAAgACAAIAAAAAAAEA
AQAAAAEAAQABAAIABAAFAAYABAAFAAUABgAGAAYABgAGAAcABwAHAAkADAAMAAwADAAM
AAwADAANAAsADAAMAAwADwAPAA8ADgAOAA4ADgAOAA4ADgAOAA4ADQANAA0ADQANAA0A
DAAMAA4ADgANAA0ACwAKAAoACgAKAAoACAAIAAgABwAHAAcABQAFAAUABQAFAAYABgAG
AAQABAAEAAQABAAEAAQABAAGAAUAAwADAAIAAgABAAAAAgACAAAAAAAAAAAAAQABAAEA
AAAAAAAAAgACAAIAAQD//////////wAAAQACAAMA//8BAAEAAQD//////////wAAAAAA
AAAA/v/+//7//v///wAA//////3///////////8AAAAAAAD+//7///////3//f/+//7/
/v/+/w==
         </WaveFormData>
      </LeadData>
      <LeadData>
         <LeadByteCountTotal>10000</LeadByteCountTotal>
         <LeadTimeOffset>0</LeadTimeOffset>
         <LeadSampleCountTotal>5000</LeadSampleCountTotal>
         <LeadAmplitudeUnitsPerBit>4.88</LeadAmplitudeUnitsPerBit>
         <LeadAmplitudeUnits>��V</LeadAmplitudeUnits>
         <LeadHighLimit>2147483647</LeadHighLimit>
         <LeadLowLimit>268435456</LeadLowLimit>
         <LeadID>V3</LeadID>
         <LeadOffsetFirstSample>0</LeadOffsetFirstSample>
         <FirstSampleBaseline>0</FirstSampleBaseline>
         <LeadSampleSize>2</LeadSampleSize>
         <LeadOff>FALSE</LeadOff>
         <BaselineSway>FALSE</BaselineSway>
         <ExcessiveACNoise>FALSE</ExcessiveACNoise>
         <MuscleNoise>FALSE</MuscleNoise>
         <LeadDataCRC32>966373366</LeadDataCRC32>
         <WaveFormData>
AgACAAIAAgACAAIAAgACAAEAAAD///7//v/+//7//v/8//z//P/8//v/+v/5//j/+P/4
//j/+P/2//b/9v/2//T/9P/0//T/9P/0//T/9P/y//L/8v/y//L/8v/y//L/8P/w//D/
8P/w//D/8P/w//D/8P/w//D/7v/u/+7/7v/w//D/8P/w/+7/7v/u/+7/7P/s/+z/7P/u
/+7/7v/u/+3/7P/r/+r/6//s/+3/7v/u/+7/7v/u/+7/7v/u/+7/7v/v/+//7v/s/+3/
7f/t/+//7v/u/+7/7v/u/+7/7//x//H/8f/x//T/9f/1//f/9v/4//n/+f/7//v//P/8
//z/+v/5//j/9//1//T/9P/0//X/9//4//j/+v/6//n/+f/2//L/8P/t/+v/6//s/+//
7//v/+3/7f/s/+z/7P/s/+z/7P/s/+7/7f/t/+3/7f/u/+7/7v/s/+z/7P/s//D/8P/w
/+//9v8CABkANQBaAH0AlwCsAMAA2gD2AAwBHgEnAR0B9gC0AFwA7/+C/xf/sv5y/mv+
iP64/ub+Dv81/1r/ev+P/6T/tv/H/9P/3P/j/+n/7f/t//D/8//2//f/+v/7//3/////
/wEAAgACAAQABQAFAAUABgAGAAgACAAIAAkACgAKAAsACwALAAwADAANAA0ADgAQABEA
EgAUABUAFQAVABUAFgAXABgAGQAcABwAHgAfAB4AIAAhACIAIwAlACYAJwArAC4AMAAy
ADQANgA2ADYAOQA8AD8AQwBFAEYASQBLAE4AUABSAFYAWgBfAGMAaABrAG4AcAByAHcA
egB+AIAAggCGAIkAjACPAJEAkwCVAJcAmACaAJoAmQCYAJcAlACWAJUAkgCQAI0AjACK
AIcAgwCAAH0AegB3AHMAbwBsAGUAXwBaAFUAUQBKAEYAQAA6ADYAMgAuACkAJQAhAB0A
GQAWABQAEQAMAAoACQAHAAUABAADAAMAAAAAAP/////+//3//f/7//v/+//7//v/+f/5
//j/+P/3//f/9//3//n/+f/5//n/+f/5//r/+v/6//r/+v/8//z//P/9//3//f/+/wEA
AgACAAIAAwADAAUABQAFAAUABgAIAAgACgAKAAoACQAIAAkACwAMAA4ADAANAA4ADgAO
AA8ADwAPAA8ADwAPAA8ADQANAA0ADQAPAA8ADwAPAAwADAAMAAwACwALAAsACQALAAoA
CgAKAAkACAAGAAUABAAEAAUABgAFAAQAAwABAAEAAQACAAMAAgACAAIAAgABAP///f/8
//7//v/+//3/+//6//r/+v/6//j/+P/4//n/+v/8//3/+v/6//n/+f/5//r/+v/6//j/
+P/3//b/+P/4//j/+P/4//j/+P/4//b/9v/2//X/9//5//n/+f/4//f/9//2//b/9v/2
//b/9//3//f/+P/3//f/9v/1//j/+P/4//j/9//3//b/9f/z//T/9f/3//b/9P/0//T/
9P/y//L/8v/y//P/9P/1//b/9P/1//X/9P/0//X/9f/1//X/9P/0//T/9P/0//T/9f/3
//f/9//3//b/9//3//n/+v/8//3//f/9//3//v/+//7//P/7//r/+f/3//b/9v/1//X/
9v/2//f/+v/7//v/9//0//D/7v/v/+3/7f/u//H/8f/x/+//7f/s/+z/7P/u/+7/7v/u
/+z/6//r/+v/6//s/+z/7P/s/+z/7P/s/+z/7P/u//f/CgAkAD8AYQB+AJEAowC4ANQA
9gAOAR4BIAEPAeMAnAA8AND/Zf/+/qf+fv6I/qX+0P78/h7/Pv9h/4D/mP+r/77/zP/Z
/+H/5P/j/+f/6//v//D/8//2//f/+P/3//f/9//3//n/+v/6//z//f/9//3//P/8//7/
/v8AAAEAAgACAAEAAQABAAIABAAFAAUABgAHAAcABwAIAAgACQAKAAsADAANAA4ADwAQ
ABAAEgATABQAFgAXABgAFwAZABoAGwAbAB4AIAAiACUAKAApACoAKgAsAC4AMQA0ADYA
OgA9AEAAQgBEAEgASgBNAE8AUgBYAFwAXwBiAGUAaABsAG4AcAB0AHcAegB7AH0AfwCB
AIAAgACBAIAAgQCCAIMAggCAAH8AfAB6AHkAeAB2AHMAbwBsAGkAZgBfAFsAVwBUAFEA
SwBGAEEAPQA2ADIALAAmACIAHgAaABcAEwAPAAsABwAEAAIA///+//z/+//5//b/9P/y
//H/8P/w/+//7//w/+//7//t/+v/6//r/+v/7f/t/+z/7P/r/+v/6//r/+v/6//r/+v/
6//r/+z/7P/s/+z/7P/u//D/8P/x//H/8P/w//L/8v/x//L/9P/1//f/9//3//f/9v/4
//j/+v/7//z//P/8//z//f/9//7//v///wAAAAAAAAEAAQABAAEAAQABAAEAAQABAAEA
AQD//////////wAAAAAAAAAA/////////f/9//z//P/8//z//P/7//v/+f/4//j/+P/6
//r/+v/5//j/9//3//f/9f/0//P/8v/0//P/8v/y//L/8v/y//H/8//y//L/8v/0//L/
8v/y//H/8P/w/+//7//w//D/8f/w//D/7//u/+7/7v/t/+z/7v/u/+7/7v/s/+z/7P/s
/+7/7v/u/+3/7P/t/+z/6//s/+3/7//u/+7/7f/s/+v/6v/q/+v/6//q/+z/7f/t/+3/
6//q/+r/6v/s/+z/7P/t/+//7//v/+//7v/v/+//8f/y//T/9f/1//P/8//0//T/9P/y
//H/8P/x/+//7v/u/+3/7f/u/+7/8f/0//X/9f/x/+7/6v/o/+f/5f/l/+b/6f/p/+n/
5//n/+b/5v/m/+b/5v/m/+b/5P/j/+P/4//k/+b/5//o/+b/5v/m/+b/5P/m/+j/6//4
/w4AKwBLAGwAhQCZAKgAvgDeAPwADgEaARUB+QC+AGwACACd/zr/2f6K/mr+e/6g/s7+
9v4Y/z3/YP+A/5f/qv+6/8f/0f/W/9v/4f/l/+n/6v/t//D/8f/z//P/9P/1//f/+f/6
//r/+P/5//n/+f/6//r//P/8//z//f/+//7//f/9//3//v8CAAMAAwAEAAUABQAFAAYA
CAAJAAoACwAOAA8AEAARABEAEAARABEAFAAWABcAGAAZABsAHAAdAB8AIgAkACYAKQAs
AC0ALgAwADIANAA3ADoAPABAAEMARgBIAEoATgBTAFcAWgBeAGIAZgBpAGwAbwByAHYA
eAB8AIAAgwCGAIcAiQCLAI0AjwCQAJIAkgCSAJIAkgCQAI4AjQCKAIgAiQCIAIYAgwB9
AHoAdwB0AG8AawBnAGQAXwBZAFQATwBHAEAAPAA2ADAALAAoACQAHQAZABUAEQANAAoA
CAAFAAIAAAD///3/+v/4//b/9f/2//b/9f/1//L/8f/x/+//7//v/+//7//v/+//7v/u
/+v/6//r/+v/7f/t/+3/7f/r/+v/7P/s/+7/7v/u//D/8P/w//H/8f/w//D/8v/y//H/
8v/0//X/9//3//f/9//4//r/+v/8//3//v/+//7//v//////AAACAAMABAAEAAIAAwAD
AAMAAwADAAMAAwAFAAUABQAFAAMAAwADAAMABAAEAAQABAABAAEAAQD//wEAAAAAAAAA
AAAAAP/////7//r/+v/6//z//P/8//v/+P/3//f/9//2//b/9v/2//j/9//2//b/9v/2
//b/9f/1//T/9P/0//T/8v/y//L/8v/y//P/8//y//L/8f/x/+//8P/w//D/8v/y//H/
8P/y//L/8v/y/+z/7P/w//D/7v/w//D/8P/w/+7/7//v/+7/7v/v/+//7//v/+7/7v/u
//D/8P/w//H/8//z//P/8//2//f/9//5//j/+v/7//v/+//7//z//P/6//j/9//2//X/
8//y//L/8//z//T/9P/1//j/+f/5//f/9P/w/+7/6//p/+n/6v/t/+3/7f/r/+3/7P/s
/+z/7P/s/+z/7P/q/+n/6f/p/+v/7P/s/+z/7P/s/+z/7P/q/+z/7P/t//T/AgAdAD0A
XgB/AJkAqgC8ANgA9AAKARoBJwEfAfYAsgBaAPH/iP8l/7r+av5b/nr+qP7a/gL/K/9U
/3b/j/+k/7b/w//L/9L/2//j/+f/6//w//P/9v/3//n/+f/6//v/+//9//7//v/+////
/////wAAAAACAAIABAAFAAYABgAFAAUABQAGAAoACwALAAwACwALAAsADAAOAA8AEAAR
ABIAEwAUABUAFgAWABgAGQAcAB4AHwAgACEAIwAkACUAJQAoACoALAAxADQANQA2ADYA
OAA6AD0AQABCAEYASQBMAE4AUABUAFcAWwBeAGIAZgBqAG0AcABzAHYAegB8AIAAhACH
AIoAiQCLAI0AjwCQAJAAkQCQAJIAkgCSAJAAjgCNAIoAiACJAIgAhgCDAH8AfAB5AHYA
bwBrAGcAZABhAFsAVgBRAEoAQgA9ADYAMgAuACoAJgAfABsAFwATAA0ACgAIAAUAAgAA
AP///f/4//b/9P/z//T/9P/z//P/8P/v/+//7f/t/+3/7f/t/+3/7f/s/+z/6//r/+v/
6//t/+3/7f/t/+v/6//s/+z/6v/q/+r/7P/t/+7/8P/x//D/8P/y//L/8f/y//T/9f/1
//X/9f/1//b/+P/4//r/+//8//z//P/6//v/+//8//7///8AAAAA/v//////////////
/////wEAAQABAAEA///////////8//z//P/8//v/+//7//n/+//6//r/+v/6//r/+f/5
//f/9v/2//b/9v/2//b/9f/0//P/8//z//D/8P/w//D/8f/x//H/8v/w//D/8P/v/+//
7v/u/+7/8P/u/+7/7v/t/+z/7P/r/+z/7P/r/+v/6f/q/+r/6v/s/+z/6//q/+r/6v/q
/+r/6v/q/+r/6v/q/+r/6v/p/+f/6f/p/+n/6P/q/+r/6v/q/+r/6P/p/+n/6P/o/+n/
6f/p/+f/5v/m/+b/6P/o/+j/6f/t/+3/7f/t/+z/7f/t/+//8P/y//P/8//z//P/9P/0
//L/8P/v/+7/7//t/+z/7P/r/+v/7P/s/+v/7v/v/+//6//o/+T/4v/h/9//3//g/+T/
5f/m/+X/4//i/+L/4v/i/+L/4v/i/+L/4f/h/+H/4f/i/+L/4v/k/+T/5P/k/+L/4v/i
/+X/8P8GACMARQBqAIcAmwCuAMQA4gD6AAwBHAEfAQUBygB6ABQApf88/9H+cP5I/ln+
hP64/ub+Dv83/17/eP+N/6L/sP+9/8X/zv/V/9v/3//h/+T/5//q/+v/7f/t/+7/7//v
//H/8v/y//P/9f/2//f/+P/4//r/+v/8//3//v/+//3//f/9//7//v//////AAABAAEA
AQACAAQABQAGAAcACgALAAwADQAOAA4AEAARABIAFAAVABYAGQAbABwAHQAdACAAIgAk
ACcAKgArACwAMAAyADQANwA6ADwAQABDAEYASABKAE4ATwBTAFYAWgBgAGQAZwBqAGsA
bgByAHQAdAB4AHsAfgB/AIEAgwCFAIYAhgCHAIYAhgCGAIYAhACEAIMAgAB+AHsAegB4
AHUAcQBuAGsAaABjAF8AWwBYAFUATwBKAEUAPwA4ADQALgAoACQAIAAcABcAEwAPAAsA
BwAEAAIA///8//r/+f/3//T/8v/w/+//8P/w/+//7//u/+3/7f/r/+n/6f/p/+n/6//r
/+r/6v/n/+f/5//n/+f/5//n/+f/6f/p/+r/6v/o/+j/6P/q/+z/7P/t/+3/7v/u//D/
8P/v//D/8v/z//P/8//z//P/8v/0//T/9v/3//j/+P/4//j/+f/5//r//P/9//7//v/+
//////////7//f/8//v//f/9//3//f/9//3//f/9//r/+v/6//r/+v/7//z/+//5//j/
+P/4//j/+P/3//f/9f/0//T/9P/y//L/8v/x//D/7//v/+//7v/u/+7/7v/w/+//7v/u
/+7/7v/u/+3/7f/s/+z/7P/u/+z/7P/s/+v/6v/q/+n/6v/q/+n/6f/n/+j/6P/o/+j/
6P/n/+b/6P/o/+j/6P/o/+j/6P/o/+r/6v/q/+n/6P/p/+j/5//m/+X/5f/k/+b/5v/m
/+b/5//m/+b/5v/m/+b/5v/n/+f/5v/k/+X/5f/l/+f/5v/m/+b/5v/m/+b/5//p/+n/
6f/p/+r/6//r/+3/7P/u/+//7//w//H/8//0//L/8P/v/+7/7f/r/+r/6v/r/+v/7P/s
/+v/7v/v/+//7v/s/+n/6P/m/+P/4v/i/+X/5f/l/+P/5f/k/+T/5P/i/+L/4v/i/+T/
4//j/+P/4f/i/+L/4v/k/+T/5P/k/+T/5P/k/+f/7P/4/w8ALwBSAHUAkQCmALoA1gD0
AAoBHAEnAR8B+AC0AFwA7/+C/xf/qv5g/lX+dP6m/tj+Av8n/07/bv+F/5z/rv+7/8n/
0P/Z/+H/5f/n/+j/6//u/+//8//z//T/9f/1//f/+P/4//n/+//8//3//v/+/wAAAAAA
AAEAAgACAAMAAwADAAQABAAFAAUABgAJAAkACQAKAAwADQAOAA8AEAARABIAEwAWABYA
GAAZABgAGgAbABwAHwAhACIAIwAjACYAKAAqACsALgAvADAAMwA2ADkAPQA+AEAARABH
AEoATABOAFIAVQBZAFwAYABjAGYAaABqAG8AcgB2AHgAegB+AIEAhACHAIkAiwCNAI0A
jgCQAJAAkACQAJAAjgCQAI8AjACKAIcAhgCEAIEAfwB8AHkAdgBzAG8AawBoAGMAXQBY
AFMAUABKAEcAQgA6ADYAMgAuACkAJQAhAB0AGwAYABYAEwAOAAwACwAJAAgABgAEAAMA
AAAAAP////8AAP/////9//v/+//7//v/+f/5//j/+P/5//n/+f/5//f/9//3//f/9//3
//j/+P/4//j/+P/6//r/+v/7//v/+//8////AAAAAAAAAQABAAIAAwAEAAUABAAGAAYA
CAAHAAgACAAIAAkACwAMAA4ADQANAA0ADAAOAA8ADwAPAA0ADQANAA0ACwALAAsACwAN
AA0ADQANAAoACgAKAAoACwALAAsACQAJAAgACAAIAAYABgAFAAUABAAEAAUABgAFAAQA
AwABAAIAAQABAAEAAAAAAAAAAAD+//3//P/8////AAABAAEAAAD+//3//P/8//r/+v/6
//r/+v/7//v/+v/6//n/+f/5//r/+v/6//n/+P/2//T/9//4//n/+v/4//j/+P/4//b/
9v/2//X/9//5//n/+f/4//f/9//2//b/9v/2//b/9f/1//X/9v/0//X/9f/1//b/9v/2
//b/9v/3//f/9//1//b/9v/2//b/9v/0//X/9f/0//T/9f/1//X/9f/0//T/9P/0//T/
9P/1//f/9//3//f/+P/5//n/+//6//z//f/9//3//f/+//7//v/8//v/+v/7//n/+P/4
//f/9//4//j/+f/8//3//f/7//j/9P/y//P/8f/x//L/9f/1//X/8//x//D/8P/w//D/
8P/w//D/8P/v/+//7//v//D/8P/w//L/8v/y//L/8v/w//L/9/8GABwAOQBZAHoAjwCh
ALQAzgDuAAwBIgEsASMBAwHIAGwA/v+P/yL/v/6E/n7+l/7C/vD+FP80/1n/ev+S/6v/
wP/O/9v/4//o/+n/6//v//H/9P/3//r/+//9//3//v//////AQACAAIAAAABAAEAAQAC
AAIABAAEAAQABQAGAAYABwAHAAcACAAKAAsACwAMAA0ADQANAA4ADwAPAA8ADwAQABEA
EgATABQAFAAWABcAGAAaABsAHAAdAB8AIAAhACIAJAAlACYAKQAsAC0ALgAyADQANgA5
ADkAOgA9AD8ARABGAEgATABOAFEAUwBWAFoAXgBhAGQAaQBsAHAAcgByAHYAeQB8AH8A
gQCDAIUAhgCGAIcAhgCGAIYAhgCEAIQAgwCAAH4AewB6AHgAdQBxAG4AawBoAGUAYQBd
AFoAVwBRAEwARwBDADwAOAAyACwAKAAkACAAHQAZABUAEQANAAoACAAFAAMAAgACAAEA
/P/6//j/9//2//b/9f/1//T/8//z//H/8f/x//H/8f/x//H/8P/w//H/8f/x//H/7//v
/+//7//v/+//8P/w//L/8v/y//T/9P/0//X/9f/0//T/9v/2//X/9v/4//n/+//7//v/
+//7//z/+//8////AAAAAAAA/v//////AAAAAAEAAgACAAIAAwADAAMAAQABAAEAAQAD
AAMAAwADAAMAAwADAAMAAgACAAIAAgADAAMAAwABAAAA/v/9//z//P/8//v/+//7//r/
+v/6//j/+P/4//f/+P/3//f/9//0//T/9P/0//b/9f/0//T/9P/0//T/8//x//D/8P/w
//L/8P/w//D/7v/u/+//7//w//D/7//v/+//8P/w//D/7v/u/+3/7P/u/+7/7v/u/+z/
7P/s/+z/7v/u/+7/7f/r/+3/7f/t/+7/7f/t/+z/7v/u/+7/7v/s/+z/7P/s/+7/7//v
/+7/7P/t/+3/7f/t/+z/7P/s/+z/7P/s/+3/7f/t/+3/7f/x//P/9P/3//f/+P/4//f/
9//3//j/+P/6//j/9//2//X/8//y//L/7//v//D/8P/x//T/9f/1//T/8v/v/+7/6//p
/+n/6v/r/+v/6//p/+v/6v/q/+r/6P/o/+j/6P/o/+f/5//n/+n/6v/q/+r/6P/o/+j/
6P/o/+r/7P/x//r/DgAnAEUAZgCBAJcAqgC+ANwA+gAQARwBHQEFAdQAiAAoAL3/Vv/z
/p7+dv5//p7+yv72/hr/Pf9i/4D/l/+q/7z/y//V/97/4//n/+v/7//x//P/9f/1//n/
+f/6//v/+//9//7//v/+/////////wIAAgAEAAQABAAFAAYABgAHAAcABwAIAAgACQAJ
AAoACQAJAAkACgAOAA8AEAARABAAEQASABMAFAAUABYAFwAaABwAHQAeAB0AHwAgACEA
IwAmACgAKgArAC4ALwAwADQANgA4ADsAPgBAAEQARwBIAEoATABQAFUAWQBcAGAAYgBm
AGkAbABvAHIAdgB4AHwAgACDAIYAhwCJAIsAjQCRAJIAlACUAJIAkgCSAJAAkgCRAI4A
jACLAIoAiACFAH8AfAB5AHYAcwBvAGsAaABjAF0AWABTAE8ASABEAD4AOAA0ADAALAAl
ACEAHQAZABcAFAASAA8ACgAIAAcABQAAAP7//P/7//r/+v/5//n/+P/3//f/9f/1//X/
9f/1//X/9f/0//T/8//z//P/8//z//P/8//z//H/8f/y//L/9P/0//T/9v/0//T/9f/1
//X/9v/5//r/+f/6//z//f/9//3//f/9/wAAAgACAAQAAwAEAAQABAAEAAUABQAGAAgA
CQAKAAoACAAJAAkACQALAAsACwALAAsACwALAAsACQAJAAkACQAIAAgACAAIAAUABQAF
AAMABAAEAAUABgAEAAQAAwADAAMAAgACAAIAAAAAAAAA///+//3//f/9//z//P/8//z/
+v/5//j/+P/4//j/+P/3//n/+P/4//j/+P/2//b/9v/2//b/9//3//b/9v/1//X/8//0
//T/9P/2//b/9f/0//L/8v/y//L/9P/2//b/9v/0//T/9P/0//T/9f/1//T/8v/z//P/
8//z//L/8v/y//T/9P/0//X/9//3//f/9//4//n/+f/7//r//P/9//3//f/9//7//v/8
//r/+f/4//f/9f/0//T/9f/1//b/9v/3//r/+//7//f/9P/w/+7/7f/r/+v/7P/v/+//
7//t/+//7v/u/+7/7P/s/+z/7P/s/+v/6//r/+3/7v/u/+7/7P/s/+z/7P/q/+z/7P/x
//r/DAAnAEkAbACLAKEAtADIAOQA/gAOARwBIwELAdQAhgAkALf/Uv/t/or+Wv5n/pD+
wP7u/hb/Qf9m/4L/l/+s/7r/xf/N/9b/3//l/+n/7f/u//H/9P/1//f/9//4//n/+//9
//7//v/+/////////wAAAAACAAIABAAFAAYABgAFAAUABQAGAAoACwALAAwADQANAA0A
DgASABMAFAAVABQAFQAWABcAGAAYABoAGwAeACAAIQAiACEAIwAkACUAKQAsAC4AMAAx
ADQANQA2ADoAPAA+AEEARgBIAEwATwBQAFIAVABYAF0AYQBkAGgAagBuAHEAdAB5AHwA
gACCAIQAiACLAI4AjQCPAJEAkwCVAJYAmACYAJYAlgCWAJQAlgCVAJIAkACPAI4AjACJ
AIUAggB/AHwAeQB1AHEAbgBnAGEAXABXAFMATABIAEIAPAA4ADQAMAAqACUAIAAbABkA
FgAUABEADgAMAAsACQAEAAIAAAD//wAAAAD//////v/9//3/+//7//v/+//7//v/+//6
//r/+f/5//n/+f/7//v/+//7//n/+f/6//r/+v/6//r//P/8//z//f/9//z//P/+//7/
//8AAAIAAwABAAEAAQABAAIABAAEAAYACQAKAAoACgAKAAsACwAMAAwADQAOAA4ADAAN
AA0ADQAPAA8ADwAPAA8ADwAPAA8ADQANAA0ADQAOAA4ADgAOAA0ADQANAAsACwAKAAoA
CgAIAAgABwAHAAcABgAGAAYABgAGAAYABQAEAAMAAwADAAQABAAEAAQABAADAAIAAgAA
AAAAAAD//wEAAAAAAAAA/v/8//z//P/8//z//f/9//z//P/7//v/+f/6//r/+v/8//z/
+//6//r/+v/6//r//P/6//z//P/6//r/+v/6//r/+//7//r/+v/7//v/+//7//r/+v/6
//r/+v/6//v//f/9//3//f/+//////8BAAQABgAHAAcABQAFAAYABgAGAAQAAwACAAEA
///+//7//f/9//7//v///wIAAwADAP///P/4//b/9f/z//P/9P/1//X/9f/z//P/8v/y
//L/9P/0//T/9P/2//X/9f/1//X/9v/2//b/9f/0//P/8v/0//T/9v/7/wYAGgA3AFsA
gACdALEAwgDcAPgADgEgATABMwERAdAAfgAYAK//SP/d/n7+Wv5v/pz+zv7+/ij/U/92
/5D/pf+6/8b/0f/b/+L/6//x//X/+f/7//3//////wMAAwAEAAUABwAJAAoACgAKAAsA
CwALAAwADAAOAA4AEAARABIAEgARABEAEQASABYAFwAXABgAGwAbABsAHAAcAB0AHgAf
ACIAIwAkACUAJAAkACYAJwAqACwALQAuAC8AMQAyADMANQA4ADoAPABBAEQARQBGAEYA
SABKAE0AUgBUAFgAWwBcAF4AYABkAGkAbQBwAHQAegB+AIEAhACGAIgAiwCMAJAAlACX
AJoAmQCbAJ0AnwCgAKAAoQCgAKIAogCiAKAAngCdAJoAmACZAJgAlgCTAI8AjACJAIYA
gQB9AHkAdgBzAG0AaABjAF0AVgBSAEwARgBCAD4AOgAzAC8AKwAnACUAIgAgAB0AHAAa
ABkAFwAUABIAEAAPAA4ADgANAA0ACgAJAAkABwAJAAkACQAJAAkACQAIAAgABwAHAAcA
BwAJAAkACQAJAAkACQAKAAoACAAIAAgACgAMAAwADQANAAoACgAMAAwADwAQABIAEwAT
ABMAEwATABQAFgAWABgAGQAaABoAGgAYABkAGQAaABoAGwAcABwAHAAdAB0AHQAdAB0A
HQAdAB0AHQAdAB0AGwAbABsAGwAcABwAHAAcABsAGwAbABkAGQAYABgAGAAYABgAFwAX
ABUAFAAUABQAFgAWABYAFQAUABMAEwATABIAEgASABIAFAATABIAEgARABAADwANAA4A
DgAPABAADgAMAAwADAAMAAwADQANAA0ADgAOAA8ADQAOAA4ADgAQABAADwAOAAwADAAM
AAwADAAMAAwADAAMAAwADAALAAkACwALAAsACwALAAwADAAMAAwADAAMAAsACgAMAAwA
DAAMAAwADQANAAwADAANAA0ADQAPAA4ADgAOAAwADAAMAA0ADwAPAA8ADwAQABEAEQAT
ABQAFgAXABcAGQAZABoAGgAYABYAFQAUABUAEwASABIAEwATABQAFAATABYAFwAXABYA
FAARABAADgALAAoACgAPAA8ADwANAA0ADAAMAAwADAAMAAwADAAMAAsACwALAAkACgAK
AAoADAAMAAwADAAOAA4ADgANABIAHAAzAFEAdACXALUAygDeAPYAFAEwAUIBTQFPATQB
+ACkADsAyP9b/+r+kv5x/oj+uP7s/hj/Pf9o/4z/pf+8/9L/4//t//b//f8FAAkADQAQ
ABMAFgAXABoAGwAdAB8AHwAhACIAIgAjACUAJgAnACgAKAAqACoALAAtAC4ALgAvAC8A
LwAwADIAMwAzADQANwA3ADcAOAA6ADsAPAA9AD4APwBAAEEARABEAEYARwBGAEgASQBK
AE0ATwBQAFEAUQBUAFYAWABdAGAAYQBiAGYAaABqAG0AbwBwAHMAdQB5AHwAfwCEAIUA
iQCMAJAAlACYAJsAngCjAKYAqgCsAK0AsACyALQAtwC5ALsAvQC/AMAAwgDCAMQAxADE
AMIAxADDAMAAvgC7ALoAuAC1ALQAsgCwAK4AqwCnAKMAoACcAJcAkwCPAIsAhACAAHoA
dgByAG4AagBlAGEAXQBZAFUAUgBQAE0ASABGAEUAQwBCAEAAPgA9ADoAOgA5ADkAOgA5
ADkANwA1ADUANQA1ADUANQA0ADQANQA1ADUANQA1ADUANQA1ADUANQA2ADYANAA0ADQA
NgA2ADYANwA3ADkAOgA9AD4APgA+AD8APwBBAEEAQQBBAEIARABEAEYASQBKAEoASgBK
AEsASwBMAEoASwBMAEwATABNAE0ATQBPAE8ATwBPAFEAUQBRAFEATwBPAE8ATwBOAE4A
TgBOAE8ATwBPAE0ASwBKAEoASgBMAEwASwBLAEsASgBKAEoASABIAEgARwBJAEkASgBL
AEkASABHAEYASABHAEYARgBGAEYARgBFAEMAQgBCAEIAQwBCAEMARABCAEIAQwBDAEQA
RABDAEMAQwBEAEQARABCAEIAQQBAAEEAQgBDAEQAQgBCAEIAQgBCAEIAQgBBAEMARQBF
AEUARABDAEMAQgBEAEQARABEAEQAQwBCAEIAQgBDAEMAQwBGAEYARgBGAEQARQBFAEUA
RQBGAA==
         </WaveFormData>
      </LeadData>
      <LeadData>
         <LeadByteCountTotal>10000</LeadByteCountTotal>
         <LeadTimeOffset>0</LeadTimeOffset>
         <LeadSampleCountTotal>5000</LeadSampleCountTotal>
         <LeadAmplitudeUnitsPerBit>4.88</LeadAmplitudeUnitsPerBit>
         <LeadAmplitudeUnits>��V</LeadAmplitudeUnits>
         <LeadHighLimit>2147483647</LeadHighLimit>
         <LeadLowLimit>268435456</LeadLowLimit>
         <LeadID>V4</LeadID>
         <LeadOffsetFirstSample>0</LeadOffsetFirstSample>
         <FirstSampleBaseline>0</FirstSampleBaseline>
         <LeadSampleSize>2</LeadSampleSize>
         <LeadOff>FALSE</LeadOff>
         <BaselineSway>FALSE</BaselineSway>
         <ExcessiveACNoise>FALSE</ExcessiveACNoise>
         <MuscleNoise>FALSE</MuscleNoise>
         <LeadDataCRC32>1150499085</LeadDataCRC32>
         <WaveFormData>
BAAEAAQABAAEAAQABAAEAAIAAgACAAIAAAAAAAAAAAAAAAAAAAAAAP7//v/+//7//v/+
//7//v/8//z//P/8//r/+v/6//r/+v/6//r/+v/4//j/+P/4//j/+P/4//j/+P/4//j/
+P/2//b/9v/2//j/+P/4//j/9v/2//b/9v/2//b/9v/2//b/9v/2//b/9v/2//b/9v/2
//b/9v/2//T/9P/0//T/9v/2//b/9v/2//b/9v/2//b/9v/2//b/+P/5//n/+P/2//b/
9v/2//b/9v/2//b/9v/2//b/+P/5//n/+f/6//z//f/+////AAAAAP///v///wEAAgAF
AAUABQAFAAUABAAEAAQABAAGAAYABgAGAAUABQAGAAUABQAAAP3/+v/3//T/9P/2//j/
+P/4//j/+P/3//b/9v/1//X/9f/1//f/9//3//b/9v/2//b/9//1//X/9f/1//j/+P/5
//f/9//6/wAAEwAxAFQAegCkANcADgFAAXABngG/AdEB3gHeAbsBXAHDABcAfv8i/wT/
Cv8Z/yv/P/9V/2//hP+T/6L/sf+//8v/1//e/+P/5//n/+n/6//t/+//8f/y//P/9P/z
//P/9P/0//f/9//4//j/+P/4//n/+f/6//r/+//7//n/+f/5//r/+v/7//z//f//////
//8AAAAAAAABAAIAAAABAAEAAgAGAAYABgAHAAcABwAHAAYACAAKAAoACgAOAA4ADwAR
ABIAEwAUABUAFQAXABgAGQAYABkAGwAeAB8AIAAhACIAJAAnACoALgAvAC4ALwAwADMA
NAA2ADcAOgA8AD0APgA/AEAAQABCAEQARABEAEUARABDAEIAQQBCAEEAQABAAD8APAA6
ADgAOQA5ADYANQAzADIAMQAwAC0ALAArACgAKQAnACUAIwAhAB8AHwAcABoAGAAXABUA
FQAUABIAEgAQAA4ADQAMAAwACgAKAAgABgAGAAYABQAEAAMAAwACAAMAAwAEAAQAAgAB
AAEAAQAAAAAA/////wEAAQABAAIAAAAAAAAA//8BAAEAAgADAAMAAwADAAQABAAFAAUA
BQAGAAcABwAHAAkACQAJAAoADAAMAA4ADwAOAA4ADgAPABEAEQASABIAEAASABIAEgAT
ABMAEwATABMAFAAVABcAFgAVABUAFAAWABYAFgAVABQAFAAUABQAEgASABEAEQASABIA
EgASABEAEAAOAAwADAANAA0ADgANAAwACwAKAAsACwALAAwACgAKAAoACgAHAAcABwAH
AAgACAAIAAgABgAFAAUABQAEAAQABAAEAAcABwAIAAoACQAIAAcABAAEAAQABAAEAAIA
AgACAAIABAAEAAMAAgAEAAUABQAFAAIAAQAAAP//AgADAAQABQADAAMAAwADAAIAAQAA
AP7/AAAAAAAAAAD+/wAAAAAAAAMABQAGAAUABAAEAAMAAgAAAAEABAAEAAIAAgACAAIA
AgABAAAA///+/wEAAgADAAQAAQABAAAA/v///wAAAQACAAIAAgACAAIAAAAAAAAAAgAD
AAMAAwAEAAIAAwAEAAUACQAKAAoACgAKAAsACwANAAsACwALAAsADAAMAAwADAAMAAwA
DAAMAA0ADwASABMADgAIAAQAAAD+//z//f8AAAIAAgACAAIAAAD///7//v//////////
//3//f/9//z//P/8//z//f/9//3//f/9/wIAAAD9//3/BQAUACgARwBrAJQAxAD6ADUB
cgGoAdoB/AETAh8CGgLyAYkB5gAvAIn/Iv8E/wL/EP8j/zv/U/9r/4P/lv+l/7T/w//N
/9P/2//i/+f/6//t/+//8f/z//X/8//0//X/9v/1//X/9v/2//j/+f/7//z/+v/6//v/
+//8//z//f/9//v/+//7//z//v///wAAAQAAAP///v/+/wAAAAABAAIAAgADAAMABAAG
AAYABgAHAAYABwAIAAgACAAKAAoACgAKAAoACwANAA4ADwAQABEAEwAVABYAFwAWABcA
GQAcAB4AIAAiACQAIwAlACcAKgAsACwALgAwADEAMgA0ADUANgA4ADkAOgA7ADwAPAA+
ADwAPAA8AD0APgA/AEAAQQA9ADsAOQA4ADkAOAA4ADgANwA3ADQAMwAyADAALgAsAC0A
LAArACgAJgAjACAAHQAbABkAGQAWABQAEgARAA8ADQAMAAoACgAKAAgABwAGAAQAAgAC
AAAAAAAAAAAA//8AAP/////+//z/+//7//r/+//7//z//f/6//r/+f/5//n/+f/5//r/
+v/6//r/+f/5//n/+v/7//v/+//7//z/+//7//r/+f/8//3//f/9/wEAAQABAAIAAgAC
AAQABQAIAAgACAAJAAcABwAIAAgACAAKAAoACgANAA0ADQANAAwADAAMAA0ACwALAAwA
DAAMAAwADAALAAoACgAKAAoACgAKAAkACQAGAAYABgAGAAYABgAFAAQABQAFAAQABAAC
AAIAAgACAAIAAQAAAAAA/v/+//7//v////////////z//P/8//z//P/7//v/+//8//z/
/P/8//v/+f/4//j/+f/6//v/+v/6//r/+v/6//n/+P/3//b/9//4//j/+P/2//f/9//3
//n/+f/5//n/9//3//f/9//3//f/+f/5//r/+P/4//j/+P/2//f/9//2//j/+P/4//j/
9//2//X/9P/2//b/9v/4//n/+f/5//r/+v/7//z//f///wAAAAAAAP7//////wEAAQAB
AAEAAQACAAIAAgACAAAAAAAAAAAAAgADAAUABQABAPz/+f/2//X/8v/y//T/9v/2//b/
9v/y//H/8P/w//P/8//z//P/8v/x//D/7v/x//L/8//1//P/8//z//P/8P/w//H/8//3
//7/DgAnAEcAbACWAMgA/wA+AXgBrgHaAfsBDwIYAgYCxwFGAZcA5f9W/wr/9v76/gf/
G/8x/0v/Zf98/43/nv+t/7n/w//L/9L/1//b/93/3//h/+P/5f/l/+b/5//o/+n/6f/q
/+r/6f/p/+r/6v/s/+z/7f/t/+7/7v/v/+//7f/t/+3/7v/w//H/8v/z//H/8f/x//L/
8v/y//P/9P/2//f/9//4//n/+P/3//f/+v/7//z//P/8//7//v/+/wAAAAABAAMABAAF
AAYABwAHAAkACgALAA4ADwARABQAFQAWABcAGAAZABsAHQAgACQAJAAmACgAJwAoACoA
KwAtADAAMgA0ADUANgA2ADgAOAA4ADgAOQA5ADkAOQA5ADgANwA2ADYAOAA2ADUANAAx
ADEALgAtAC0ALAArACoAKQAoACcAJAAgAB0AGgAXABcAFQAVABIADgAMAAsACQAFAAQA
AgACAAAA/v/9//z//P/6//r/+P/4//j/+P/3//T/8//z//L/8f/x//L/8v/y//H/8f/x
//D/8P/v/+//8f/x//H/8v/w//D/8P/v/+//7//w//H/8f/x//H/8v/y//P/8//z//T/
9f/1//X/9//3//f/+P/4//j/+v/7//z//P/8//3//f/9//7//v8AAAIAAgACAAEAAQAB
AAEAAgACAAIAAwADAAMABAAEAAIAAgACAAEAAQACAAMABAACAAIAAQABAAAAAAAAAAAA
AAAAAP///v/9//3//P/8//7//v/+//7//P/7//r/+v/6//r/+v/6//n/+f/5//n/+P/4
//j/+P/4//f/9//3//T/9P/0//T/9v/1//X/9v/0//T/9P/y//T/9P/0//T/9P/0//T/
9P/2//b/9f/0//D/7//z//X/8v/0//T/9P/0//L/8//z//L/8v/y//L/8v/y//L/8v/y
//T/9P/0//b/9//3//f/+P/4//n/+v/7//3//v/+//7//v//////AQD//////////wAA
AAAAAAAA/v/+//7//v8AAAEAAwADAP//+v/3//T/8f/u/+7/8P/y//L/8v/y//L/8f/w
//D/8f/x//H/8f/w/+//7v/s/+7/7v/u/+//7//v/+//7//u//D/7//v/+//9P8AABEA
KwBOAHQAoADVABIBTAGCAbgB5wEFAhgCGAL1AZwBBwFTAKb/LP/2/vL+/f4R/yn/Rf9f
/3b/h/+Y/6X/s/+//8f/0P/X/9v/2//f/+H/4//l/+X/5v/n/+j/6f/p/+r/6v/p/+n/
6v/q/+r/6v/r/+v/7P/s/+3/7f/t/+3/7f/u//D/8f/y//P/8f/x//H/8v/y//L/8//0
//T/9f/1//b/9v/2//b/9//6//v//P/8//z//v/+//7/AgACAAMABQAGAAcACAAJAAcA
CQAKAAsADgAPABEAFAATABQAFQAWABcAGQAbAB4AIAAgACIAJAAjACQAJgAnACoALAAt
AC4ALQAuAC4AMAAwADAAMAAxADMAMwAzADMAMAAvAC4ALgAwAC4ALQAsACsAKwAoACcA
JwAmACUAJAAjACIAIQAeABsAGQAXABUAFQATABMAEAAMAAoACQAHAAMAAgAAAAAAAAD+
//3//P/4//b/9v/0//b/9v/2//X/8v/x//H/8P/x//H/8v/y//L/8f/x//H/8P/w/+//
7//v/+//7//w/+7/7v/u/+3/7f/t/+7/7//x//H/8f/y//L/8//z//P/8v/z//P/8//z
//P/8//0//T/9P/2//f/+P/4//j/+f/5//n/+v/6//z//v/+//7//f/9//3//f/8//z/
/P/9//3//f/+//7//v/+//7//f/+//7//v/+//z//P/7//v/+v/6//r/+v/8//z/+//6
//f/9//2//b/9v/2//b/9v/2//X/9P/0//T/9P/0//T/8//z//P/8//w//D/8P/w//L/
8f/x//H/8P/w//D/8P/w/+//7//w//L/8v/y//D/7v/u/+7/7v/u/+7/7v/u/+7/7v/t
/+z/7P/t/+3/7f/v/+//7//v/+3/7f/t/+3/7f/u/+7/7v/u/+7/7P/t/+3/7P/s/+z/
7P/s/+z/7P/s/+z/7P/s/+z/7v/w//H/8v/0//L/8//0//X/9//4//j/+P/4//n/+f/7
//n/+f/5//n/+v/6//r/+v/4//j/+P/4//j/+f/7//v/9//y/+//7P/r/+j/6P/q/+7/
7v/u/+7/6v/p/+j/6P/p/+n/6f/p/+n/6f/p/+j/6P/o/+j/6f/r/+v/6//r/+r/6P/n
/+f/6//y/wAAGQA3AFoAhAC0AO0AJgFcAZABwAHlAfkBAALuAasBKgF7AMv/Qv/4/uj+
9P4F/xv/N/9R/2n/fP+L/5r/p/+1/8H/yf/Q/9P/1f/X/9v/3f/f/+H/3//g/+H/4v/j
/+P/5P/k/+X/5f/m/+b/5v/m/+f/5//o/+j/6f/p/+n/6f/p/+r/6v/r/+z/7f/t/+3/
7f/u/+7/7v/v//D/8P/x//H/8v/0//T/9P/1//T/9f/2//b/9//6//v//P/8//z//f//
/wIAAwAEAAUAAwAFAAYABwAIAAkACwAOAA8AEAARABIAEwAVABcAGgAcABwAHgAgACEA
IgAkACUAJAAmACcAKAApACoAKgAsACwALAAsAC0AKwArACsAKwAqACkAKAAoACgAJgAl
ACQAIwAjACAAHwAhACAAHwAeAB0AHAAbABgAFwAVABMAEQAPAA0ADQAKAAoACAAHAAUA
AwACAAAAAAD+//z/+//6//r/+P/4//b/9v/2//b/9f/2//X/9f/0//H/8f/y//L/8v/x
//H/8f/w//D/7//v/+//7//v//D/8P/w//D/7//v/+//8P/x//P/8//z//T/8v/z//P/
8//2//f/9//3//n/+f/5//r/+P/4//r/+//+//7//v////////8AAAAAAAACAAIAAgAB
AAEAAQABAP7//v/+////AQABAAIAAgACAAIAAgABAAAAAAAAAAAAAgACAAEAAQD+//7/
/v/+//7//v/9//z/+//7//r/+v/6//r/+v/6//r/+f/4//j/+P/4//j/+P/5//n/+f/5
//b/9v/2//b/9v/1//X/9f/2//b/9v/2//T/8//z//T/9P/0//T/8v/y//L/8v/y//D/
8P/w//D/8v/y//H/8P/w//H/8f/x//P/8//z//P/8f/x//H/8f/x//H/8f/x//H/8f/x
//D/8P/u//D/8P/w//D/8P/x//H/8P/u/+7/7v/u/+//8P/x//L/8P/w//D/8v/z//P/
8//0//b/9//4//n/+v/6//n/+P/6//v/+//9//3//f/9//3//P/8//z//P/8//z//P/8
//r/+//9//3//f/4//X/8v/v/+z/7P/u/+7/7v/u/+7/7v/t/+z/7P/r/+v/6//r/+3/
7f/t/+z/7P/s/+z/7f/t/+3/7f/t/+z/7P/t/+3/6//u//b/BwAjAEYAbgCYAMsAAgE4
AWgBlgG9AdUB4gHgAb8BYAHFABUAev8U//L++v4J/x3/Nf9L/2P/eP+H/5b/o/+x/7//
yf/S/9f/2//b/9v/3f/f/+H/4//k/+X/5v/n/+f/6P/o/+v/6//s/+z/7P/s/+3/7f/t
/+z/7P/r/+3/7f/t/+7/7v/v//D/8f/x//H/8f/y//T/9P/1//b/9P/1//X/9v/6//r/
+v/7//r/+//8//z//v8AAAAAAAACAAIAAwAFAAQABQAGAAcACAALAA0ADwAOAA8AEQAU
ABUAFgAXABgAGQAbAB0AIAAgACAAIgAkACcAKAAqACsAKgAsAC0ALgAvADAAMAAyADIA
MgAyADMAMwAzADMAMwA0ADMAMgAyADEALgAsACoAKQApACYAJQAlACQAIwAiACEAIAAf
ABwAHQAbABkAFwATABEAEQAOAA0ADAAMAAsACwAKAAgACAAGAAQAAwACAAIAAAAAAP7/
/v/+//7//f/8//v/+//6//n/+f/6//r/9//1//T/8//z//T/9P/1//X/9f/1//b/9v/2
//b/9f/1//X/9v/3//f/9//3//j/+v/7//v/+//6//v/+//7/////////wAAAAAAAAIA
AwACAAIAAgADAAUABQAGAAYABAAGAAYABgAJAAkACQAJAAYABgAGAAcABQAFAAYABgAI
AAgACAAHAAQABAAEAAQABAAEAAMAAwAEAAQABAAEAAQABAADAAIAAwADAAIAAgAAAAAA
AAAAAAAA///+//7//v/+//7//v/9//3//f/9//7//v/+//7//P/7//v/+//6//r/+v/6
//r/+f/5//r/+v/6//r/+P/4//j/+P/4//j/+P/4//j/+f/6//r/+v/4//n/+f/5//n/
+f/5//n/+f/5//n/+f/5//n/+f/5//n/+f/5//j/+P/4//j/+P/3//j/9//2//j/+f/5
//f/+f/6//r/+v/4//j/+P/4//j/+P/2//f/9//2//j/+P/4//j/+v/6//r/+v/4//j/
+P/6//n/+f/5//r/+P/5//r/+////wAAAAAAAAIAAwADAAUAAwADAAMAAwACAAIAAgAC
AAQABAAEAAQABAAFAAcABwAFAAAA/f/6//f/9P/0//b/+P/4//j/+P/0//P/8v/y//P/
8//z//P/9f/1//X/9P/0//T/9P/1//b/9//4//n/+v/2//X/8//5/wYAGAA1AFcAegCk
ANgADwFIAYABtgHcAfMBBwIMAuwBlwEGAVMAq/8y/wD//v4G/xf/Lf9F/13/c/+G/5v/
rP+5/8f/z//V/9j/3f/f/+X/6f/r/+3/7//t/+7/7//w//H/8f/y//L/8f/x//L/8v/0
//T/9f/1//T/9P/1//X/9//3//f/+P/6//v//P/9//v/+//7//z/+v/6//v//P/8//3/
/f/+/wAAAAAAAAEAAgADAAQABAAEAAYABgAGAAcABgAGAAcACQALAA0ADwAPABEAEgAT
ABMAEwAUABYAGQAaABsAHAAdAB8AIQAkACYAJgAoACoALQAuADAAMQAxADIAMgAyADQA
NgA3ADoAOAA4ADgAOQA3ADcANwA3ADYANQA0ADQAMwAwAC4ALAAsAC0AKwArACoAKAAm
ACQAIwAiACEAHgAeAB0AHAAbABcAFQAVABIAEQAQABAADwAKAAgABQAEAAYABgAHAAgA
BQACAAEA/v/8//z//P/7//v/+//8//z/+v/5//n/+P/6//n/+f/5//r/+v/5//n/+P/3
//b/9v/4//j/+P/3//j/+f/7//3//f/9//3//v/+//////////7/////////AwADAAMA
BAACAAIABAAFAAgACAAIAAkABwAHAAgACAAIAAoACgAKAAsACwALAAsADAAMAAwADQAL
AAsADAAMAAoACgAKAAkACgAKAAoACgAKAAoACQAJAAcABgAFAAQABgAGAAUABAAFAAUA
BAAEAAIAAgACAAIAAgABAAAAAAAAAAAAAAAAAP3//f/9//3//P/8//z//P/6//n/+f/5
//r/+v/6//r/+v/5//n/+v/4//j/+P/2//j/+P/4//j/9v/2//b/9v/4//j/9//2//X/
9f/0//P/9P/1//b/9//1//X/9f/1//X/9f/1//X/9f/1//X/9P/0//T/9P/0//b/9//3
//b/9v/2//b/9v/0//T/9P/0//T/9P/0//b/9f/1//X/9v/3//n/+//9//3//v/+//7/
/P/9//3///8CAAMABAAFAAMAAgABAAAAAgACAAIAAgAAAAEAAwADAAIA/v/8//r/9//0
//T/9v/1//T/8//y//H/8f/x//L/8f/x//H/8f/x//H/8f/w//L/8v/y//P/8f/x//H/
8f/0//b/9f/1//X//P8KACEAQQBmAJAAwgD7ADgBcgGoAdYB9wENAh4CFgLlAXIByQAR
AHT/Fv/2/vT+Af8V/y3/R/9h/3j/h/+W/6f/t//D/83/1P/X/9v/3//f/+H/4//l/+f/
6P/p/+r/7f/t/+7/7v/t/+3/7v/u//D/8P/x//H/8P/w//H/8f/x//H/8f/y//D/8f/y
//P/8//z//P/9P/2//b/9//4//b/9//3//j/+v/6//r/+//8//3//v/+//7/AAAAAAAA
AgACAAMABQAGAAcACAAJAAsADQAOAA8ADgAPABEAFAATABQAFQAWABgAGwAeACIAIgAi
ACQAJgApACoALAAtAC4AMAAxADIANQA2ADYAOAA6ADoAOgA7ADkAOQA5ADkAOAA3ADYA
NgA4ADYANQA0ADEAMQAuAC0ALQAsACsAKgApACgAJwAkACMAIQAfAB0AGQAXABcAFAAQ
AA4ADQALAAsACgAIAAgABgAEAAMAAgAAAP7//v/8//r/+v/6//n/9v/1//X/9P/1//X/
9v/2//T/8//z//P/9P/0//P/8//z//P/8//0//L/8v/y//H/8//z//T/9f/z//P/8//0
//T/9f/1//X/+P/5//n/+f/5//n/+f/6//z//P/+/////v/+//7///8BAAEAAgACAAIA
BAAEAAQABQAFAAUABQAGAAYABgAHAAUABQAGAAYABgAGAAYABQAEAAQABAAEAAQABAAD
AAMAAwAEAAUABgAFAAQAAgAAAP/////+//7//v/+//7//v/+//3//P/8//z//P/8//z/
+f/5//n/+f/4//j/+P/4//r/+f/5//n/+P/4//j/+P/4//f/9//4//f/9v/1//L/9P/0
//T/9P/2//b/9v/2//X/9P/y//D/9P/1//X/9P/0//T/9P/0//L/8//z//L/9P/0//T/
9P/y//L/8v/y//T/9P/0//b/9//3//f/+P/4//n/+v/7//3//v/+//7//P/9//3/////
//////////7//v/+//7//P/8//z//P/+////AQABAP7/+P/0//D/7//s/+z/7v/w//D/
8P/w//D/7//u/+7/7f/t/+3/7f/t/+3/7f/s/+z/7P/s/+3/7f/t/+3/7f/s/+z/7f/t
/+//9v8CABkAOQBeAIgAugDxACwBZAGYAcoB8QEJAhQCCALPAVYBqQD1/1z/BP/s/vT+
Af8X/zP/T/9p/3z/i/+a/6f/s/+9/8n/0P/V/9n/2//b/93/3//h/+H/4v/j/+T/5//n
/+j/6P/n/+f/6P/o/+j/6P/p/+n/6//s/+7/7//u/+3/7P/s/+7/7//w//H/8f/x//H/
8v/0//T/9f/2//T/9f/1//b/+P/4//j/+f/6//v//P/8//r//P/8//z/AAAAAAEAAwAE
AAUABgAHAAcACQAKAAsADgAPABEAFAATABQAFQAWABcAGQAbAB4AHgAeACAAIgAlACYA
KAApACwALgAvADAALwAwADAAMgAyADIAMgAzADMAMwAzADMANAAzADIAMgA0ADIAMQAw
AC8ALwAsACsAKwAqACkAKAAnACYAJQAiACEAHwAdABsAGQAXABcAFAAQAA4ADQALAAsA
CgAIAAgABwAEAAIAAAD+//z//P/6//z//P/8//v/+v/5//n/+P/3//f/+P/4//b/9f/1
//X/9P/0//P/8//1//X/9f/2//T/9P/0//P/9f/1//b/9//1//X/9f/2//T/9f/1//X/
+P/5//n/+f/5//n/+f/6//r/+v/8//3//v/+//7/////////AAAAAAIABAAEAAQAAwAD
AAMAAwAEAAQABAAFAAUABQAGAAYABAAEAAQAAwAEAAQABAAEAAIAAgABAAEAAgACAAIA
AgAAAAAA///+//3//f/8//z//v/+//7//v/8//v/+v/6//z//P/8//z/+//7//v/+//4
//j/+P/4//r/+f/5//n/9v/2//b/9v/4//f/9//4//j/+P/4//b/9v/2//b/9v/2//b/
9v/2//b/9v/1//T/9P/1//X/9v/0//T/9P/0//T/9f/1//T/9P/0//T/9P/0//T/9P/0
//b/9v/2//j/+f/5//n/+v/6//v//P/9////AAAAAAAAAAABAAEAAwADAAMAAwADAAAA
AAAAAAAAAAAAAAAAAAD+////AQABAP3/+P/1//L/8P/u/+//8v/y//L/8v/y//D/7//u
/+7/7//v/+//7//v/+//7//u//D/8P/w//H/7//v/+//7//w//D/8f/x//P/+v8IACMA
QwBoAJIAxgD/ADgBbgGkAdYB+QENAhAC+gGxASoBeQDJ/0L/+v7s/vj+C/8j/0H/X/91
/4b/l/+k/7H/vf/H/8//1v/b/9//4f/h/+P/5f/n/+X/5v/n/+j/6//r/+z/7P/t/+3/
7v/u/+7/7v/v/+//8P/w//H/8f/x//H/8f/y//L/8//0//X/9//3//f/+P/4//j/+f/6
//r/+//7//z//P/8//z//f8AAAEAAgACAAIABAAEAAQABgAGAAcACQAMAA0ADgAPAA0A
DwAQABEAFAAVABcAGgAaABoAGgAaAB0AHwAhACQAKAAoACoALAArACwALgAvADAAMgAz
ADQANQA2ADYAOAA2ADYANgA3ADkAOQA5ADkANgA1ADQANAA2ADQAMwAyADEAMQAuAC0A
LQAsACsAKgArACoAKQAmACUAIwAhAB8AHQAbABsAGAAWABQAEwARABEAEAAOAA4ADgAM
AAsACgAIAAYABgAEAAQABAAEAAMAAgABAAEAAAABAAEAAgACAAIAAQABAAEA/v/+//3/
/f////////8AAAAAAAAAAP///////wAAAQABAAEAAQACAAAAAQABAAEABAAFAAUABQAF
AAUABQAGAAYABgAIAAkADAAMAAwADQAMAAsACwAKAAwADgAOAA4ADwAPAA8ADwAQABAA
EAARABEAEQASABIAEAAQABAADwAOAA4ADgAOAA4ADgANAA0ADAAMAAwADAAMAAwACwAK
AAsACwAKAAoACgAKAAoACgAKAAkACAAIAAgACAAIAAgABwAHAAcABwAGAAYABgAGAAgA
BwAHAAcABAAEAAQABAAEAAMAAwAEAAQABAAEAAIAAgACAAIAAgACAAIAAgACAAIAAgAB
AAAAAAABAAEAAQABAAEAAQABAAEAAQABAAEAAQABAAEAAQADAAMAAwACAAAAAAAAAAAA
AAAAAAIAAwADAAIAAgACAAIAAgAEAAQABAAEAAIAAgACAAQABQAFAAUABgAGAAcACAAJ
AAsADAAMAAwADgAPAA8AEQAPAA8ADwAPABAAEAAQABAAEAAQABAAEAAOAA8AEQARABAA
DAAKAAgABAAAAP//AAACAAIAAgACAAIAAQAAAAAA//////////8BAAEAAQAAAP7//v/+
////AQABAAEAAQACAAIAAQD/////AgAKABkAMQBSAHgAogDTAAgBQgF2AagB0QHvAQIC
BgLvAaQBGQFnALz/QP8I/wL/E/8l/zn/U/9t/4b/mf+o/7f/xf/R/9v/4v/p/+3/7//x
//P/9f/3//n/+v/7//z//f/9//7//v8BAAEAAgACAAAAAAABAAEABAAEAAUABQAFAAUA
BQAGAAQABQAGAAcACAAJAAoADAAKAAoACwAMAAwADQANAA4AEgASABIAEwASABMAFAAU
ABYAGAAYABgAGAAYABkAGwAeAB8AIAAhACMAJQAmACcAJgAnACkALAAtAC4ALwAwADEA
MwA1ADgAPAA8AD4AQABBAEIARABFAEQARgBHAEgASQBKAEoATABOAE4ATgBPAE0ATQBN
AE0ATgBNAEwATABKAEgARwBGAEYARwBFAEUARQBEAEMAQgBBAEAAPwA8ADwAOwA6ADkA
OQA3ADcANAA0ADIAMQAvAC0ALAAqACoAKgAoACcAJgAkACIAIgAgAB4AHgAeAB0AHQAd
AB4AHgAbABsAHAAcABwAGwAbABsAHAAcABsAGwAbABsAGwAcAB4AHgAeAB0AHAAbABsA
GwAbABsAGwAcAB4AHwAfAB8AIAAhACEAIQAlACUAJQAmACQAJAAmACcAKgAqACoAKwAt
AC0ALgAuAC0ALgAtACwALwAvAC8ALwAvADAAMQAzADIAMQAxADAAMgAyADIAMQAuAC4A
LgAuAC8AMAAwADEALwAuAC0ALAAuAC4ALQAsAC0ALQAsACwALAAsACwALAAuAC0ALAAs
ACoAKgAqACoAKQApACkAKQAoACgAKAAoACgAJwAnACcAJgAmACYAJgAkACMAIwAkACUA
JgAnACYAJgAmACYAJgAkACQAJAAkACUAJgAmACYAJAAlACUAJQAlACUAJQAlACcAJwAn
ACcAJwAnACcAJwAnACcAJwAmACQAJAAkACQAJgAoACgAKAAqACsAKwApACgAKAAnACYA
KAApAA==
         </WaveFormData>
      </LeadData>
      <LeadData>
         <LeadByteCountTotal>10000</LeadByteCountTotal>
         <LeadTimeOffset>0</LeadTimeOffset>
         <LeadSampleCountTotal>5000</LeadSampleCountTotal>
         <LeadAmplitudeUnitsPerBit>4.88</LeadAmplitudeUnitsPerBit>
         <LeadAmplitudeUnits>��V</LeadAmplitudeUnits>
         <LeadHighLimit>2147483647</LeadHighLimit>
         <LeadLowLimit>268435456</LeadLowLimit>
         <LeadID>V5</LeadID>
         <LeadOffsetFirstSample>0</LeadOffsetFirstSample>
         <FirstSampleBaseline>0</FirstSampleBaseline>
         <LeadSampleSize>2</LeadSampleSize>
         <LeadOff>FALSE</LeadOff>
         <BaselineSway>FALSE</BaselineSway>
         <ExcessiveACNoise>FALSE</ExcessiveACNoise>
         <MuscleNoise>FALSE</MuscleNoise>
         <LeadDataCRC32>3574933551</LeadDataCRC32>
         <WaveFormData>
HgAeAB4AHgAcABwAHAAcABoAGgAaABoAGgAaABoAGgAaABoAGgAaABgAGAAYABgAGgAa
ABoAGgAYABgAGAAYABYAFgAWABYAGAAYABgAGAAWABYAFgAWABYAFgAWABYAFgAWABYA
FgAUABQAFAAUABYAFgAWABYAFAAUABQAFAAUABQAFAAUABQAFAAUABQAFAAUABQAFAAW
ABYAFgAWABQAFAAUABQAFgAWABYAFgAWABYAFgAWABQAFAAUABQAFgAWABYAFwAWABUA
FAATABMAEgASABIAEAAQABIAEwATABMAEwAUABcAFwAXABkAGQAZABgAFwAZABkAGgAb
ABsAHAAcAB0AGwAbABsAHAAcABwAGwAbABoAGgAbABoAGgAVABMAEAAMAAsACQALAAoA
CgAKAAoACAAHAAYABgAEAAYABgAGAAcABwAHAAYABgAHAAcABwAHAAYABQAEAAYACAAI
AAYABAAEAAUADwAhADsAXgCNAMQA/QA2AXIBsAHiAQwCNAJSAk8CDgKEAc8AKwDF/5r/
j/+L/4r/kv+c/6X/rv+3/7z/xv/Q/9j/4P/l/+n/6v/q/+r/6//s/+z/7v/u/+7/7//t
/+7/7//v/+3/7v/u/+7/7P/t/+3/7v/v//D/8v/z//L/8P/v/+7/7v/u/+//7//w//H/
8v/z//H/8f/x//L/8f/w/+//7v/w//D/8f/x/+7/7v/t/+z/7v/u/+//7//u/+7/8P/x
//D/8P/w//D/8P/x//H/8v/w//D/8f/0//T/8//y//H/8v/1//b/+f/3//j/+P/5//r/
+v/6//v//P/8//3//f/+/////////////////wAA/v/+//7//v/+//7//P/8//v/+v/5
//j/+v/5//n/+f/5//n/+f/5//f/9//3//j/9v/2//b/9v/3//f/9//3//f/9f/1//T/
9v/2//X/9f/0//P/8//y//L/8f/v/+//7f/t/+3/7P/q/+n/6P/o/+n/6f/q/+r/6f/p
/+n/6P/o/+j/5f/k/+X/5v/n/+n/5//n/+b/5v/m/+b/5//p/+j/6P/o/+n/6v/q/+r/
6v/p/+j/6P/p/+3/7f/t/+3/7P/s/+7/8P/x//H/8P/v//D/8P/x//L/7//v/+//7//w
//D/8P/w//D/8f/z//T/8//y//H/8P/x//L/8//0//X/9v/2//b/9f/z//D/7//y//T/
9f/0//P/8//y/+//8P/w//H/8//x//D/7//u/+//7//w//H/8f/y//L/8f/w/+//7v/t
/+7/7//v//D/7//u/+7/7f/q/+j/5//m/+j/6//u//L/8f/v/+7/7f/s/+z/7P/r/+r/
6v/q/+n/6//r/+v/6//r/+z/7P/t/+z/6//q/+n/6v/r/+z/7v/s/+z/7P/s/+r/6f/p
/+n/6//r/+v/6//q/+z/7f/t//D/8f/w//H/7v/t/+z/6//r/+3/7v/w//D/8P/w//D/
8P/t/+z/6//q/+3/7v/v//D/7//u/+3/7f/v/+//7//v/+//7v/u/+7/7P/s/+7/7//x
//H/8f/y//H/8f/x//P/9f/3//j/+f/3//f/+P/5//n/+v/6//v/+//7//v//P/+//7/
/f/9//7/AAADAAQAAAD5//X/8P/x//H/8P/z//L/8v/y//L/7v/t/+z/7P/u//D/8P/w
/+//7//v/+7/7P/t/+3/7f/u/+7/7v/u//b/9P/y//L/9v/+/wcAGQA1AF0AkADNAAwB
TwGUAdYBDAI6AmICegJuAiECggG+ABEAqf+B/3L/a/9x/3z/iP+S/53/qP+x/7z/xv/K
/87/1P/Z/93/4P/i/+T/5f/m/+b/5P/k/+T/5f/l/+b/5//n/+j/6v/r/+z/6v/r/+v/
7P/u/+7/7//v/+7/7P/r/+r/7f/u//D/8f/w/+//7v/t//D/8f/y//T/9P/0//T/9P/0
//T/9f/1//X/9v/2//b/9v/2//f/9//0//T/9v/3//r/+v/6//r/+v/7//v//P/8//z/
/f8AAAIAAwAEAAUAAwAFAAUABwAJAAoACgALAAoACgAKAAsADAAMAA0ADQAQABEAEQAR
AA8ADwAPABAAEQASABMAFAATABIADwAOABAAEAAQABAAEAAPAA8ADwAPAA8ADwAPAA8A
DwAPABAAEAAQABAAEAANAA0ADQANAA8ADQANAAwADgAOAA0ADQALAAsADAAMAAsACQAG
AAUABwAHAAcABgAIAAcABgAGAAMAAwAEAAQABAAFAAYABgAGAAYAAwACAAIAAgACAAMA
BAAFAAUABgAEAAQABQAHAAgACAAIAAkACQAIAAcABgAGAAYABwAJAAwADQAOAA8ADgAO
ABAAEgASABMAEwATABMAEgASABIAEgATABQAFQAWABYAFgAWABUAFQAWABYAFgAWABYA
FgAYABgAGAAYABcAGAAYABgAGQAZABgAGQAXABgAGAAWABYAFwAXABUAFgAWABcAGQAY
ABgAGAAYABgAFwAXABcAFgAWABUAEwAUABUAFgAXABUAFQAUABQAFAAUABUAFQAVABQA
FAAUABEAEQARABIAEwATABQAFQAUABQAFAATABEAEgATABMAFQAVABUAFQAUABQAEwAT
ABUAFQAVABUAEwATABMAFAAUABQAFgAYABgAFgAWABYAFgAUABQAFAAVABcAFwAXABcA
FgAUABMAEgAVABYAGQAbABsAGwAbABwAGwAbABsAHQAgACEAIQAhAB8AHwAgACEAIwAk
ACQAJQAlACUAJQAmACQAJAAjACMAJAAmACkAKgAmACEAHwAcABwAGwAZABsAHgAeAB4A
HgAaABkAGAAYABgAGgAaABoAGQAZABkAGAAaABsAGwAbABwAHAAcABwAGgAcABwAHAAg
ACIAKQA5AE8AbwCYAM0ACAFHAYwB0AEQAkQCcgKYAqgCiwIiAnIBsQAbAMn/qv+f/5v/
nv+m/7L/v//M/9X/4P/q//L/9v/8/wMABQAIAAoACgALAAwADAAOAA4ADgAPAA8AEAAR
ABEADwAQABAAEAARABMAFAAWABYAFgAXABcAFQAUABQAFAAWABYAFwAXABcAFwAXABcA
GQAZABkAGgAcABwAHAAcABoAGgAbABsAHQAeAB4AHgAeAB4AHwAfAB4AHgAgACEAIgAi
ACIAIgAiACMAIwAkACYAJgAnACoAKQApACkAKQArAC0ALQAvADEAMgAyADMAMgAyADIA
MwA1ADYAOAA5ADgAOQA5ADkAOwA7ADsAPAA+AD4APgA+ADwAPAA6ADoAPAA8ADwAPAA6
ADkAOQA5ADsAOwA7ADsAOwA7ADsAPAA7ADoAOQA4ADcANwA3ADcANwA1ADUANAAzADIA
MAAvAC0ALQAuAC4ALwAtACoAKQArACsAKwAqACgAJwAmACYAJwAnACgAKAAmACcAKAAo
ACYAJgAjACIAIwAkACUAJwAlACUAJAAkACQAJAAlACcAJgAmACYAJwAmACYAJgAmACcA
JgAmACcAKQApACkAKQAqACoALAAuAC4ALwAvAC8ALwAuAC4ALgAwADEAMgAzADIAMgAy
ADIAMQAxADIAMgA0ADQANAA0ADMAMgAxADAAMwA0ADQANAA0ADMAMQAxADEAMgAyADAA
MgAzADMAMQAuAC4ALwAxADIAMgAyADIALgAtAC0ALQAtAC4ALgAtAC8ALwAvAC8ALQAt
ACwALAAsACwALQAtACsAKgAqACoAKgArACwALgAsACsAKwArACwALAAsACsAKQAqACsA
KwAtAC0ALQAtACgAKAArACsAKgAsACwALAAsACwALAAsAC0AKwArACsAKwArACoAKgAq
ACwALAAuAC8ALwAvAC8AMAAvAC8ALwAxADIAMwAzADMAMwAzADQANQA1ADYANgA3ADcA
NwA3ADgANgA2ADUANQA3ADgAOgA6ADgAMwAxAC4AKgApACcAKQAqACoAKgAqACgAJwAm
ACYAKAAqACoAKgAoACcAJgAkACYAJwAnACcAKAAoACgAKAAmACgAKAAmACgAKAAtADkA
RwBfAIIArwDmACEBYAGiAeYBJAJWAoICogKhAmoC7gE5AYcACQDO/7n/r/+u/7T/wP/L
/9b/3//m//D/+P/+/wQACQANABAAEAASABMAFAAUABQAFAAUABUAFwAYABkAGQAXABgA
GAAYABYAFwAXABgAGgAaABsAGwAZABgAGAAYABwAHAAdAB0AGwAbABsAGwAbABsAGwAc
ABwAHAAcABwAHAAcAB0AHQAfACAAIAAgAB4AHgAfAB8AHgAeACAAIQAkACQAJAAkACIA
IwAjACQAJAAkACUAKAAnACcAJwAnACcAKQApACsALQAuAC4ALwAuAC4ALgAvADAAMAAx
ADEAMgAzADMAMwAxADEAMQAyADQANAA0ADQAMgAyADAAMAAyADIAMgAyADIAMQAxADEA
MQAxADEAMQAxADEAMQAyADEAMAAvAC4ALwAvAC8ALwAtACsAKwAqACgAKAAnACcAJwAn
ACgAKAAlACMAIAAfACEAIQAhACAAHgAdABwAHAAdAB0AHgAeABwAHQAeAB4AHAAcABkA
GAAaABoAGgAbABkAGQAYABgAFgAWABcAGQAcABwAHAAdAB0AHAAbABoAGwAaABoAGwAb
ABsAGwAbABoAGgAcAB4AHgAfAB8AHwAdABwAHAAcAB4AHwAgACEAIAAgACAAIAAfAB8A
IAAgACAAIAAgACAAIAAgACAAIAAfACAAIAAgACIAIQAfAB8AHQAeAB4AHAAdAB8AIAAf
ABwAHAAdAB8AHgAeAB4AHgAcABsAGwAbABsAHAAcABsAHQAdAB0AHQAcABsAGQAYABoA
GgAbABsAGQAYABgAGAAXABcAFwAYABoAGQAZABkAFgAWABYAFQAVABYAFwAXABUAFQAV
ABUAFgAWABUAFQAZABkAGQAZABgAFwAWABYAFgAYABgAGAAYABgAFwAWABUAFQAXABcA
FwAXABcAFgAWABYAFAAUABYAFwAYABkAGgAcABwAGwAaABsAHgAfAB8AHwAfAB8AIAAh
AB8AIAAgACEAIwAjACMAJAAiACIAIQAhACEAIgAkACQAIAAbABkAFgAUABMAEQATABYA
FgAWABYAFAATABIAEgASABQAFAAUABMAEwATABIAEgATABMAEwAUABQAFAAUABIAEgAS
ABIAEgAWAB0AKQA/AFsAhAC3APAALQFoAawB7AEiAk4CcgJ+Al8C/AFYAaEAEQDD/6j/
n/+b/57/qP+0/7//xv/P/9b/4P/o/+7/9P/5//v//P/8//7///8AAAAAAAAAAAAAAQAB
AAIAAwADAAMABAAEAAQABAAFAAUABgAGAAYABwAHAAcABgAGAAYABgAGAAcABwAHAAcA
BwAHAAcABwAHAAgACgAKAAoACgAKAAoACwALAAkACgAKAAoADAAMAA0ADQAMAAwADgAP
ABAAEAAQABAAEAARABEAEgASABIAEwAWABcAFwAXABcAFQAXABcAGQAbABwAHAAdAB4A
HgAeAB8AHgAeAB8AHwAgACEAIQAhAB8AHwAfACAAIgAiACIAIgAgACAAHgAeAB4AHgAe
AB4AHgAdAB0AHQAdAB0AHQAdAB8AHwAfACAAHgAeAB4AHgAdAB0AHQAdAB8AHQAdABwA
GgAaABkAGQAZABkAGgAaABkAFwAUABMAEwATABMAEgAUABMAEgASAA8ADwAQABAADgAP
ABAAEAAQABAADQAMAA4ADgAOAA8ADwAPAA4ADgAOAA4ADwARABAAEAAQABEAEAAQABAA
EAAQABAAEQATABMAEwATABMAEgASABQAFgAWABcAFwAXABUAFAAUABQAFAAVABYAFwAY
ABgAGAAYABUAFQAWABYAGAAYABgAGAAYABgAGAAYABcAGAAYABgAGgAZABcAFwAXABgA
GAAWABgAGQAZABcAFAAUABUAFwAWABYAFgAWABQAEwATABMAEwAUABQAEwAVABUAFQAV
ABMAEwASABIAEgASABMAEwATABIAEgASAA8ADwAPABAAEgARABEAEQAOAA4ADgANAA0A
DgAPAA8ADwAPAA8ADwAQABAADwAPABEAEQARABEADwAPAA8AEAAOAA4ADgAOABAADwAP
AA8ADQAOAA4ADgAOAA4AEAAQABAAEQAQAA8ADgANAA8ADgAOAA4ADgAOABAAEQAPAA8A
DwAQABEAEQARABMAEgATABMAEwAUABUAFwAZABkAGgAaABsAGQAZABkAGgAaABoAGQAZ
ABcAGAAaABoAGQAVABQAEgAPAA0ACgALAAwADAAMAAwACgAJAAgACAAGAAgACAAIAAkA
CQAJAAgABgAHAAcABwAIAAgACAAIAAoACAAIAAgABgAEAAcAEQAjAD0AYgCPAMIA+wA0
AXABsAHoARYCPAJYAlUCGAKUAeEAOwDN/6D/l/+T/5T/nP+k/6v/tP+5/8L/zP/U/97/
5P/p/+//8v/w//H/8f/x//D/8v/y//L/8//x//L/8//z//X/9v/2//b/9v/3//f/+P/3
//b/9v/1//f/9v/2//b/9//2//b/9f/3//f/9//3//X/9f/1//b/9v/2//b/9v/4//j/
+f/5//f/+P/4//j/9v/2//f/9//2//b/+P/5//n/+P/3//b/9//5//r//P/6//r/+//+
/////////////f//////AQABAAIAAgADAAQABAAEAAUABAAEAAUABQAEAAUABQAFAAMA
AwADAAQABAAEAAQABAAGAAYABAAEAAIAAgACAAIAAgABAAEAAQD///////////3//f/9
//7///8AAAEAAgD//////////////f/9//z//v/+//3//f/7//v//P/8//v/+f/2//X/
9f/1//X/9P/2//X/9P/0//H/8f/y//L/7//v/+//7v/v//D/7v/u/+7/7v/u/+//8f/x
//D/8P/v/+7/7v/v/+7/7v/u/+//8P/w//D/8P/x//D/8P/x//P/8//z//P/8//0//f/
+v/6//n/9//1//b/9v/3//j/9v/3//j/+f/8//z//P/8//n/+f/6//r/+v/6//r/+v/8
//z//P/8//z//P/7//r//P/7//n/+f/7//z//P/6//r/+//7//n/+P/4//n/+//5//j/
9//2//X/9f/2//f/9f/2//b/9f/1//X/9f/1//f/9//2//b/9f/0//T/8//z//L/8v/y
//P/8//z//T/9P/z//P/8//y//L/8v/x/+//8P/x//H/8//z//P/8//w//D/7//v//H/
8f/x//H/8f/x//H/8v/y//L/8v/y//D/7//v/+//7//v/+//7//v//D/8P/v//H/8f/v
/+//7//v/+//7//v//D/8P/w//D/8P/u/+7/7v/v//H/8f/x//H/8f/w//D/8P/u/+7/
8P/x//H/8f/x//L/8//z//P/9f/0//X/9f/1//X/9f/2//f/+f/6//r/+//7//v/+//8
//z//P/7//v/+//8//7//v/+//n/9//0//D/7//t/+//8P/w//D/8P/s/+v/6v/q/+j/
6v/q/+r/6v/r/+z/7P/s/+3/7f/t/+//8P/x//L/8P/s/+z/6v/u//T///8RACkARwBy
AKsA6AApAW4BsgHsARoCRgJmAmgCLQKoAe4ANwC5/3//cP9p/2n/cv98/4b/j/+a/6f/
sv+8/8L/yP/M/8//0f/S/9b/2v/b/9z/3P/c/9z/3P/d/9v/3P/d/93/2//c/9z/3P/d
/9//4P/i/+H/4P/g/9//4f/g/+D/4P/k/+T/5f/l/+X/5f/l/+X/4//j/+P/5P/k/+T/
5P/k/+b/5v/n/+f/5f/m/+b/5v/m/+b/5//n/+T/5P/m/+f/6v/q/+r/6v/s/+3/7f/u
/+3/7P/s/+7/8f/x//H/8f/x//P/8//1//X/9v/2//f/+P/4//j/+f/6//r/+//7//7/
/////////f/9//3//v/8//z//P/8//7//v/8//z/+f/4//f/9v/3//f/+P/5//f/9//3
//f/+f/5//n/+v/7//z//f/+//v/+//7//v//f/7//v/+v/3//b/9P/z//X/9//6//z/
+v/3//P/8f/x//H/8f/w//L/8f/w//D/7//v//D/8P/y//P/9P/0//L/8v/v/+7/7f/s
/+v/6//s/+3/7f/u//D/8P/x//P/9P/0//T/9f/0//T/9P/0//P/8v/y//P/9//3//f/
9//0//T/9v/4//z//f/9//3/+//6//r/+v/8//3//v///wAAAAAAAAAAAQABAAIAAgAB
AAAA///+/wAAAAAAAAAAAQACAAIAAgAEAAMAAQABAAAAAAD///z//v///////f/+//7/
//8BAAAAAAAAAAAA/v/9//3//f/9//7//v/9//3//f/9//3///////7//v/8//z//f/9
//3//P/8//z/+//7//v//P/6//n/+f/5//n/+v/7//v/+f/6//v/+//5//n/+f/5//j/
+P/3//f//P/9//7////+//3//P/8//z//P/8//z/+v/5//v/+v/6//r/+v/6//v//P/9
/////f/9//3//f/9//z//P/8//r/+v/8//3//f/9//3//v8AAAEAAgAFAAQABQAFAAUA
BQAFAAYABwAJAAoACgALAAsACwALAAwADgAOAA0ADQAMAAwADQAMAAwACQAJAAgABAAD
AAEAAwADAAIAAQAAAAEAAQABAAIAAQACAAEAAAD////////+/wAAAQABAAEAAAAAAAAA
AAAEAAYABgAEAAQACAAPABsALwBNAHgArQDoACUBZAGoAeoBHgJOAnoCkgJ/AigChgHD
ABsAuf+Q/4P/ff9+/4j/lP+j/67/tf++/8r/1v/c/+T/6f/t/+7/8v/z//P/8//y//P/
9P/1//f/+f/6//v/+//5//r/+v/6//z//f/9//7//P/8//3//f////7//v/+//7//v//
//////////////8AAAEAAgAEAAIAAgACAAIAAgACAAMAAwAFAAYABgAGAAYABgAHAAcA
BgAGAAgACQAKAAoACgAKAAsADQAOABAADgAOAA8AEgASABEAEAAPABIAFQAWABkAFwAY
ABgAGQAbABwAHQAfACAAIAAhACEAIgAjACMAIwAkACUAJgAoACYAJgAmACYAKAAoACYA
JgAmACYAJgAmACYAJQAlACUAJQAlACUAJQAlACUAJQAmACYAJgAmACYAJQAlACUAJQAl
ACMAIwAiACQAJAAjACMAIgAhACEAIAAhAB8AHAAbABsAGwAbABoAGgAZABgAGAAXABcA
GAAYABYAFwAYABgAGgAaABcAFgAYABgAGAAZABcAFwAWABYAGAAYABkAGwAbABoAGQAZ
ABoAGgAaABoAGgAaABsAHQAeAB0AHAAbABsAHAAfACIAIwAjACIAIQAjACIAIgAiACQA
JQAmACcAJgAmACYAJgAnACcAKAAoACgAKAAoACgAKgAqACoAKgAqACoAKQAoACoAKQAn
ACcAKAAqACsAKgAoACkAKQAnACYAJgAnACkAKQAoACcAJgAmACUAJQAlACcAKAAoACcA
JQAlACUAJQAlACUAJAAkACQAJAAlACUAJQAkACQAJAAlACUAJQAmACUAIwAiACEAIgAi
ACIAIQAjACQAJQAlACQAIwAiACEAJAAmACUAJAAkACQAJAAkACQAJAAkACUAIwAjACMA
IwAjACIAIgAiACQAJAAmACcAJwAnACcAKAApACkAKQArACwALQAtAC0AKwArACwALQAt
AC4ALgAvAC8ALwAvADAAMAAwAC8ALwAvADAAMgAyADAAKwApACYAJAAjACEAIwAkACQA
JAAkACIAIQAgACAAIAAiACIAIgAhACEAIQAgACAAIQAhACEAIgAiACIAIgAgACIAIgAi
ACIAJAArADcASwBpAJIAxQD+ADsBeAG8AfwBNAJiAooCngKHAjACkAHVADcA3f+6/6v/
pf+o/7T/wv/N/9T/2//k/+z/9P/8/wIABwAJAAwADgAOAA8AEAAQABIAEgASABMAEwAU
ABUAFQATABQAFAAUABQAFQAVABYAGAAYABkAGQAZABgAGAAYABoAGgAbABsAGwAbABsA
GwAbABsAGwAcABwAHAAcABwAHAAcAB0AHQAfACAAIAAgAB4AHgAfAB8AIAAgACIAIwAk
ACQAJAAkACIAIwAjACQAJQAmACgALAAsACsAKgApACsALQAtAC8ALwAwADAAMQAyADIA
MgAzADYANgA3ADcANgA3ADcANwA5ADkAOQA6ADoAOgA6ADoAOgA6ADgAOAA6ADoAOgA6
ADoAOQA5ADkAOQA5ADkAOQA5ADkAOQA6ADgAOAA4ADgAOQA5ADkAOQA3ADUANQA0ADYA
NgA1ADUANAAzADMAMgAxAC8ALAArAC0ALQAtACwALAArACoAKgArACsALAAsACoAKwAs
ACwAKgAqACcAJgAoACgAKAApACkAKQAoACgAKAAoACkAKwArACoAKQApACgAKAAoACgA
KAAoACkAKwArACsAKwArACoAKgAsAC4ALgAvAC8ALwAvAC4ALgAuADAAMQAyADMAMgAy
ADIAMgAxADEAMgAyADIAMgAyADIAMgAyADIAMgAzADQANAA0ADQAMwAxADEAMQAyADIA
MAAwADEAMQAvAC4ALgAvADEAMgAyADIAMgAwAC8ALwAvADEAMgAyADEAMQAxADEAMQAv
AC8ALgAuADAAMAAxADEALwAuAC4ALgAtAC0ALQAuAC4ALQAtAC0ALAAsACwAKwArACwA
LQAtAC0ALQAtAC0ALgAsAC0ALgAuAC4ALgAuACwALAAsAC0ALQAtAC0ALQAtACwALAAs
AC4ALgAwADEAMQAxADEAMgAzADMAMwA1ADgAOQA5ADkANwA3ADgAOQA7ADwAPAA9ADsA
OwA7ADwAOgA6ADkAOQA5ADoAPAA8ADoANQAzADAALgAtACsALQAuAC4ALgAuACwAKwAq
ACoAKgAsACwALAAtAC0ALQAsACwALQAtAC0ALAAsACwALAAuAC4AMAAwADAAMAA3AEcA
WwB7AKQA2QAUAU8BjgHUARICSAJ0ApYCngJ7AhICagG1ACcA3f/A/7f/tf+6/8b/0v/d
/+T/6//0//7/BgAMABAAFQAXABoAHAAdAB0AHQAcABwAHAAcAB0AHgAgACIAIwAhACIA
IgAiACIAIwAjACQAJAAkACUAJQAjACIAIgAiACYAJgAnACcAJwAnACcAJwApACkAKQAq
ACoAKgAqACoAKAAoACkAKQArACwALAAsACwALAAtAC0ALAAsAC4ALwAyADIAMgAyADAA
MQAxADIANAA0ADUAOAA4ADcANgA1ADcAOQA5ADsAPAA+AD8AQQBAAEAAQABBAEIAQgBD
AEMARABFAEUARQBDAEMAQwBEAEUARgBHAEgARgBGAEQARABFAEYARwBIAEYARQBFAEUA
RQBFAEUARQBHAEcARwBIAEYARgBGAEYARQBFAEUARQBFAEMAQwBCAEQARABDAEMAQQBB
AEIAQgBBAD8APAA7AD0APQA9ADwAPAA7ADoAOgA5ADkAOgA6ADoAOwA8ADwAOgA6ADcA
NgA3ADgAOQA7ADsAOwA6ADoAOAA4ADkAOwA8ADwAPAA9AD0APAA7ADoAOgA6ADsAPQA9
AD0APQA9AD4APgBAAEIAQwBDAEIAQQBBAEAAQABAAEAAQQBCAEMARABEAEQARABDAEMA
RABEAEYARgBGAEYARABEAEQARABFAEYARgBGAEgARwBFAEUARQBGAEYARABGAEcARwBF
AEQARABFAEcARgBGAEYARgBEAEMAQwBDAEMARABEAEMARQBFAEUARQBDAEMAQgBCAEQA
RABFAEUAQwBCAEIAQgBDAEMAQwBEAEYARQBFAEUARABEAEQAQwBDAEQARQBFAEUARQBF
AEUARgBGAEUARQBFAEUARQBFAEMAQwBDAEQARgBGAEYARgBIAEcARwBHAEUARgBGAEYA
RgBGAEgASABIAEkARwBHAEcARwBIAEgASQBKAEgASABKAEsASwBLAEsATABNAE0ATQBP
AFIAUwBTAFMAVQBVAFYAVwBVAFYAVgBXAFcAVwBXAFgAWgBaAFkAWQBZAFoAXABcAFsA
VwBWAFQAUQBPAEwATQBOAE4ATgBOAE4ATQBMAEwASgBMAEwATABMAE0ATgBOAEwATQBN
AE0ATgBOAE4ATgBOAFAATgBOAE4AUABRAFkAZwB9AJwAxwD6ADEBbAGoAegBJAJUAn4C
ogKpAoACEAJlAbMAMwDy/9//2//a/9z/5v/z//7/BQAOABgAIAAoAC4AMwA3ADoAPAA8
AD0APgA+AEAAQABAAEEAPwBAAEEAQQBCAEQARQBGAEQARQBFAEYARgBGAEcARwBHAEYA
RgBGAEYARgBHAEcASABJAEoASwBJAEkASQBKAEgASABIAEgASgBKAEsASwBLAEwATABM
AEwATABNAE0ATABMAE4ATwBQAFAAUABQAFIAUwBTAFQAUgBSAFMAVgBXAFcAVwBXAFcA
WQBZAFsAXQBeAF4AXwBgAGAAYABhAGEAYABgAF8AYgBjAGMAYwBjAGMAYwBkAGQAZABk
AGQAZABkAGIAYgBiAGIAYgBiAGQAYwBjAGMAYQBhAGEAYQBhAGEAYQBiAGQAZABkAGQA
ZQBlAGUAZQBnAGUAZQBkAGIAYgBhAGEAYQBhAGIAYgBhAF8AXABbAF0AXQBdAFwAXgBd
AFwAXABbAFsAXABcAFoAWwBcAFwAXgBeAFsAWgBcAFwAXABdAF0AXQBcAFwAWwBaAFoA
WwBaAFoAWgBbAF0AXgBfAGAAYQBgAGAAYQBjAGMAYwBjAGIAYgBkAGYAaABpAGkAaQBr
AGoAagBqAGkAaQBpAGkAbABsAGwAbABtAG0AbgBuAG4AbgBuAG4AcABwAHAAcABwAHAA
bwBuAG8AbwBuAG8AbgBuAG0AagBtAG8AcABvAG4AbgBvAHEAcABwAHAAcABvAG8AcABx
AHEAcgByAHEAcQBxAHEAcQBzAHMAcgByAHAAcABxAHEAcQBwAHAAcABvAG8AbwBwAHEA
cQByAHMAdAB0AHQAcwBzAHQAdQB1AHUAdQB1AHUAcgByAHEAcQB0AHUAdgB3AHgAeQB6
AHwAegB6AHoAegB8AHsAewB7AHkAeQB5AHkAeAB6AHsAewB+AH8AfgB/AH4AfQB8AHsA
fQB9AA==
         </WaveFormData>
      </LeadData>
      <LeadData>
         <LeadByteCountTotal>10000</LeadByteCountTotal>
         <LeadTimeOffset>0</LeadTimeOffset>
         <LeadSampleCountTotal>5000</LeadSampleCountTotal>
         <LeadAmplitudeUnitsPerBit>4.88</LeadAmplitudeUnitsPerBit>
         <LeadAmplitudeUnits>��V</LeadAmplitudeUnits>
         <LeadHighLimit>2147483647</LeadHighLimit>
         <LeadLowLimit>268435456</LeadLowLimit>
         <LeadID>V6</LeadID>
         <LeadOffsetFirstSample>0</LeadOffsetFirstSample>
         <FirstSampleBaseline>0</FirstSampleBaseline>
         <LeadSampleSize>2</LeadSampleSize>
         <LeadOff>FALSE</LeadOff>
         <BaselineSway>FALSE</BaselineSway>
         <ExcessiveACNoise>FALSE</ExcessiveACNoise>
         <MuscleNoise>FALSE</MuscleNoise>
         <LeadDataCRC32>702764951</LeadDataCRC32>
         <WaveFormData>
KAAoACgAKAAoACgAKAAoACYAJgAmACYAJgAmACYAJgAmACYAJgAmACYAJgAmACYAJgAm
ACYAJgAkACQAJAAkACQAJAAkACQAJgAmACYAJgAkACQAJAAkACQAJAAkACQAIgAiACIA
IgAiACIAIgAiACQAJAAkACQAIwAiACEAIAAiACIAIgAiACIAIgAiACIAIgAiACIAIgAk
ACQAJAAkACMAIgAhACAAIgAiACIAIgAiACIAIgAiACIAIgAiACIAJAAkACQAJAAkACMA
IQAgACIAIAAgACAAHwAgACEAIgAiACMAIwAjACUAJgAnACkAKQApACgAJwAoACkAKwAs
ACsAKwAtAC4ALgAuAC4ALwAxADEAMAAwAC8ALgAvAC4ALQArACkAKQAkACIAIQAhACIA
IgAiACIAHwAeAB4AHgAgACAAIAAgACIAIgAiACIAIgAiACIAIwAhACEAIQAhACMAJAAk
ACEAHwAdAB0AIQAtAEAAXgCGALMA4gAPAUIBeAGoAdEB9wEXAiIC/QGaARIBkQA/ABgA
BQD2/+r/5v/m/+f/7P/s/+7/9v/+/wMACAAMAA4ADwAOAA8AEAAQABAAEAAQABAAEAAQ
ABIAEgASABEAEQARABEAEwATABMAFAAUABUAFQAVABQAEwATABQAFAAUABUAFQAVABUA
FgAWABYAFgAWABYAFQAVABUAFQAXABcAFwAXABYAFgAVABQAFwAXABcAFwAZABkAGQAa
ABgAGAAZABkAGwAcABwAHAAaABsAHAAcAB0AHQAdAB0AHwAgACEAIgAgACEAIQAiACIA
IwAkACQAJgAnACcAKQApACoAKgAqACoAKwArACsAKgAqACkAKQArACsAKwArACgAJwAm
ACYAKAAoACgAKAApACoALAAtACoAKQApACgAKgArACsAKwArACsAKwArACoAKgAoACgA
KQApACgAKAAoACcAJgAmACUAJgAnACcAJgAmACUAJAAjACIAIQAhACIAIgAjACMAIgAh
AB8AHgAgAB8AHwAfAB0AHQAeAB4AHgAfACAAIQAfAB8AHwAfAB8AHwAeAB4AHgAfACAA
IQAfAB8AHwAfACEAIQAhACEAIAAhACEAIgAiACIAIQAhACIAIwAlACcAJAAjACMAIgAk
ACMAIwAjACYAJwAnACcAJgAlACQAIgAkACUAJgAnACcAJwAnACYAIwAjACMAIwAmACYA
JgAmACUAJAAiACEAIwAjACIAIgAiACIAIgAiACQAJAAkACQAJAAkACQAJAAhACAAHgAd
AB0AHgAfACEAHwAfAB8AHwAcABsAGQAYABoAHQAhACQAIwAgAB8AHgAeAB4AHgAfAB0A
HAAbABoAGgAaABsAHAAeACAAIAAgAB0AHAAbABoAGQAZABoAGwAdAB0AHQAbABoAGgAa
ABkAFwAZABoAGgAYABoAGgAaABsAHAAdAB4AGwAaABkAGAAZABsAHAAeAB4AHAAcABwA
HAAbABoAGQAYABoAGgAaABoAGgAaABoAGgAbABsAGgAaABoAGAAYABgAGQAaABsAHAAc
AB0AHQAdAB0AHAAbABsAHQAfACAAIQAfAB8AIAAgAB8AHwAhACIAIgAiACIAIwAjACMA
IgAiACUAJgApACoAJgAhABwAGQAZABgAGAAZABgAGAAYABgAFQAUABQAFAAUABQAFAAU
ABIAEgASABIAEgASABIAEwATABMAEwATABUAFAASABEAEwAXABsAJwA9AF4AhgC2AOkA
HAFTAYwBvgHmAQ0CKQIrAvwBiQH2AHIAIQD7/+b/0//O/87/0P/S/9f/3P/e/+T/7v/w
//H/8v/2//r//f/+/wEAAgACAAIAAQAAAP///v/+/wAAAAAAAAIAAwAEAAUAAwADAAMA
BAACAAMAAwADAAEA///+//7///8AAAIAAwACAAEAAQAAAAEAAgADAAQABQAFAAUABQAD
AAMAAwADAAUABgAGAAYABQAFAAUABQADAAMAAwAEAAYABgAHAAcABgAGAAUABAAGAAcA
CAAIAAsACwALAAsACQAKAAsADAAOAA8ADwAQAA4ADwAQABAADgAPAA8AEQARABIAEgAS
ABAAEQARABEAEgAUABUAFwAWABUAFAATABUAFQAVABYAGAAYABgAGAAXABYAFgAVABcA
FwAYABgAGAAZABkAGQAYABcAFgAVABYAFgAUABQAFwAXABYAFgAUABMAEgASABAAEAAQ
AA8ADwAQABAAEAARABAADwAPAAwADAANAA0ADwAPAA4ADgAOAA0ADQANAAsACwAMAAwA
DQANAA0ADQALAAsACwALAA0ADQAMAAwACQAJAAkACQALAAsACwALAAwADQAOAA8ADwAP
AA4ADgAQABAADwAPAA8ADwAQABEAEQARABIAEgAUABMAEwATABMAEwASABEAEQARABEA
EAASABMAFAAVABQAEwASABAAEAARABIAEwATABIAEQAQABAAEAAPAA8AEQARABAAEAAS
ABIAEgASABIAEgASABIADwAOAA0ADAANAA4ADgAPAAwADAAMAA0ADQANAA0ADQAPAA8A
DgAOAAsACwAMAAwADQAMAA0ADgAMAAwADAANAA0ADAALAAoACgAKAAsADAAKAAwADAAM
AAwADAAMAAwACQAJAAoACwAJAAkADQANABAADwAOAA0ADAAKAAoACgAKAA0ADQAMAAwA
CwAIAAcABgAIAAoADAAOAA4ADwAPAA8ADgAOAA4ADwAQABEAEQARAA8ADwAQABAAEgAT
ABYAGAAYABgAGAAZABcAFwAWABYAGAAYABoAGgAWABMAEAAPAAwACgAJAAkADAAMAAwA
DAAJAAgACAAIAAgACAAIAAgABgAGAAYABgAIAAgACAAJAAkACQAJAAkABwAIAAgACQAJ
AAsADwAXACUAPABeAIoAuQDsACEBXAGSAb4B5wENAiUCGALVAVYBxgBTAA8A8P/b/8r/
wP/A/8T/yf/Q/9b/2v/g/+b/6f/s//L/9P/1//j/9//4//j/+P/2//b/9v/2//j/+v/6
//r/+f/5//n/+f/5//n/+f/6//z//f/9//3/+v/5//n/+v/6//r/+//7//v/+//8//z/
/P/8//z//P////////////3//f/9//3///8AAAAAAAD//////////////////wAAAgAC
AAMAAwACAAIAAQAAAAIAAwAEAAQABQAFAAUABQAFAAYABwAIAAoACwALAAwACgALAAwA
DAAOAA8ADwARAA8AEAAQABAAEgATABMAEwATABQAFAAVABMAEwATABMAFQAVABUAFgAU
ABQAFAAUABYAFgAXABcAFwAXABgAGAAXABcAFgAVABUAFQAVABUAFAAUABIAEgARABEA
EAAQABAADwAOAA4ADgAOAA4ADQANAA4ADgAOAAsACgAJAAkACAAIAAkACQALAAsACgAK
AAgABwAHAAcABwAHAAgACAAHAAcABwAHAAcABwAHAAcABwAHAAYABgAGAAcACAAJAAcA
BwAHAAcACQAJAAkACQAKAAsACwAMAAwADAALAAsACQAJAAoACwANAA0ADgAOAA4ADQAN
AA0ADAANAA0ADQAPAA8ADwAOAAwADQAOAA8AEQARABEAEAAPAA8ADwAPAA4ADgAOAA4A
EAAQAA8ADwANAA0ADAAMAA4ADgAOAA4ADQAMAAsACgAMAAwADAAMAAwADAALAAsADAAM
AAwADQALAAsACwALAAkACQAIAAgACQAJAAoACgAKAAgACAAIAAgACAAIAAkACgAKAAoA
CgALAAoACgAKAAQABAAIAAoACAAIAAgACAAIAAgACAAIAAgACQAJAAgACAAKAAgACAAI
AAkACgALAAwADAANAA0ADQAMAAwADAANAA4ADwAPAA8ADwAPABAAEAARABEAEwAUABQA
FAAUABUAFQAVABQAFAAWABYAGAAYABQAEQAOAA0ACgAIAAcABwAIAAgACAAIAAcABgAG
AAYABgAGAAYABgAEAAQABAAEAAYABgAGAAcABQAFAAUABQAFAAYABgAFAAUAAwAHAA0A
FQAmAEIAZgCRAMIA9QAqAWIBlgHDAe8BDwIYAv0BqgEqAaMAQQAOAPX/4v/S/87/zv/R
/9L/1v/a/97/5P/n/+z/7v/y//P/8v/1//b/9v/2//b/9v/2//b/9v/4//j/+P/3//f/
9//3//f/9//3//j/9v/3//f/9//2//X/9f/2//j/+P/5//n/9//3//j/+P/4//j/+P/4
//n/+f/5//n/+f/5//n/+f/5//r/+v/6//v/+//7//v/+//7//v//P/+//7///////7/
/v/9//z//v///wAAAAD/////////////AAABAAIABAAFAAUABgAEAAUABgAGAAYABwAH
AAkACQAKAAoACgAIAAkACQAJAAoADAANAA8ADgANAAwACwAMAA0ADgAQAA4ADgAOAA4A
DgAOAA8ADwARABEAEgASABEAEQAQAA8AEQARABEAEQAQABAADgAOAA0ADQAMAAwADgAN
AAwADAAIAAgACAAHAAcACAAIAAgABwAGAAUABQAEAAQABQAFAAUABQAEAAQABAADAAMA
AwADAAMABAAEAAMAAwADAAMAAQABAAEAAQAEAAUABQAGAAQABQAGAAcABQAFAAUABQAF
AAUABQAFAAQABQAFAAYACAAIAAcABwAFAAUABgAHAAcABwAIAAgACgAJAAkACQAIAAkA
CQAJAAsACwALAAoACAAJAAoACwAJAAkACQAIAAkACQAJAAkACAAIAAgACAAKAAoACQAJ
AAcABwAGAAYACAAIAAgACAAGAAYABgAGAAYABgAGAAYACAAIAAcABwAGAAYABgAHAAUA
BQAFAAUABwAHAAYABgADAAMABAAEAAUABAAFAAYABAAEAAQABQAGAAYABgAGAAUABAAE
AAQAAgAEAAQABAAGAAYABgAGAAMAAwAEAAUABQAGAAYABgAGAAYABAAEAAQABAAFAAUA
BAAEAAYABAAEAAQAAwAEAAUABgAIAAkACQAJAAgACAAIAAkADAANAA0ADQANAA0ADgAO
AA0ADQAPABAAEgASABIAEwARABEAEAAQABAAEAASABIADgALAAgABwAEAAIAAQABAAMA
BAAFAAYAAwACAAIAAgACAAIAAgACAAIAAgACAAIAAAAAAAAAAQADAAMAAwADAAMAAgAA
AAEAAQABAAUADQAZADAAUgB6AKkA2AAJAUIBegGoAdMB9wELAgACwQFOAcQAVQAXAPr/
5//W/87/zP/O/8//0v/U/9r/4P/m/+v/7v/w//L/8f/y//P/9P/0//T/8v/y//L/8v/0
//b/9v/2//f/9//3//f/9f/1//X/9v/4//n/+f/5//j/9//3//j/9v/2//f/9//3//f/
+P/4//j/+P/4//j/+//7//v/+//5//n/+f/5//n/+v/6//r//f/9//3//f/7//v/+//8
//7//v///////f/+//7//v8AAAEAAgACAAMAAwADAAMAAQACAAMABAAGAAcABwAIAAgA
CQAKAAoACAAJAAkACwALAAwADAAMAAwADQANAA0ADQAOAA4ADwAPAA8ADwAPAA8ADwAP
ABAAEAAQABAAEAAQABAAEQARABMAEwAUABQAFAAVABUAFQAVABUAFQAVABQAFAASABIA
EQARABAAEAASABEAEAAQAA4ADgAOAA0ADQAOAA4ADgANAAwACwALAAoACgALAAsACwAL
AAoACgAKAAkACQAJAAkACQAKAAoACQAJAAkACQAJAAkACQAJAAoACwALAAwACgALAAwA
DQANAA0ADQANAA8ADwAPAA8ADwAPAA4ADgAQABAADwAPAA8ADwAQABEADwAPABAAEAAS
ABEAEQARABEAEQAQAA8AEAARABIAEgASABMAFAAVABMAEwATABIAEwATABMAEwASABIA
EgASABQAFAATABMAEQARABAAEAASABIAEgASABAAEAAQABAAEAAQABAAEAAQABAADwAP
AA4ADgAOAA8ADwAPAA8ADwARABEAEAAQAA0ADQAOAA4ADwAOAA8AEAAOAA4ADgAPAA8A
DgANAAwADAAMAA0ADgAMAA4ADgAOABAAEAAQABAADQANAA4ADwAPAA8ADwANAA0ADgAP
AA8ADQAOAA4ADgAOAA4AEAAQABAAEAAQAA8ADQAMAA0ADAANAA4ADQAOAA8AEAAQABEA
EQARABIAEgASABMAEgATABMAEwAUABUAFwAYABkAGQAbABwAGgAaABoAGwAdAB0AHAAc
ABoAGgAcABwAHAAZABYAFQAQAA4ADQANAA4ADgAOAA4ADQAMAAwADAAMAAwADAAMAA4A
DgAOAA4ADAAMAAwADQANAA0ADQANAA8ADgAOAAsACQAHAAkADwAbAC4ASgBwAJkAxgDz
ACQBXAGQAbsB4QEBAgoC6QGOAQgBhwAvAAgA9//o/9z/2v/Y/9f/2P/a/9z/4v/q/+//
9P/4//z//f/8//v//P/8//z//v/+//7//v/8//7//v/+/wEAAQABAAEAAQABAAEAAgAA
AAEAAQABAAEAAQACAAQAAgACAAMAAwADAAMABAAEAAIAAgACAAIAAwADAAMAAwAFAAUA
BQAFAAUABgAGAAYABwAHAAcABwAHAAcABwAIAAYABgAHAAcACAAKAAsADAAKAAsADAAM
AA0ADQANAA0ADQAOAA8AEAAOAA8ADwAQABIAEwAUABQAFAAVABUAFwAVABYAFgAWABYA
FwAXABcAFwAYABgAGQAbABsAGwAbABkAGQAZABoAGAAYABgAGAAYABgAGQAZABkAGQAa
ABoAGgAbABsAGwAbABsAGwAbABwAHAAaABoAGwAbABoAGgAYABcAFgAWABYAFgAWABUA
EwAUABQAFAAVABQAEwATABAAEAARABEAEAAPAA0ADAAPAA8AEAARABAADwAPAA4ADgAP
ABAAEQAPAA8ADwAPAA8ADwAOAA4ADgAPABAAEQAPAA8ADwAPABEAEQARABEAFAAVABUA
FgAVABQAEgARABMAEwAUABUAEwATABQAFAAVABUAFgAXABcAFwAWABUAEwATABMAEgAU
ABUAFgAXABYAFQAUABIAEgATABQAFQAUABQAFAAUABQAFAATABMAEwATABIAEgAUABQA
FAAUABQAFAAUABQAEgASABIAEgASABIAEQARABIAEgASABMAEgARABAADwARABEAEAAQ
AA8ADwAQABAAEAAOAA4ADgAQABAAEAARABEAEAAPAA4ADgAOAA8AEAANAA4ADQAMAA4A
DgAOAA4ADwAPABAAEQAPAA8ADwANAA4ADgAOAA0ACwANAA4ADgANAA4ADQAMAAwADAAM
AAwADAAMAAwADAALAA4ADgAOAA4ADgANAAwACwAKAAwADQANAA4ADAAKAAoACgALAAwA
DQAOAAwADQANAA0ADgAOAA4ADwASABMAEwATABEAEQASABIAEwATABUAFgAYABgAGAAZ
ABcAFwAWABYAFgAWABgAGAAYABUAEgARAA4ADAALAAsADAAMAAwADAAKAAgABwAGAAYA
BgAGAAYACAAIAAgACAAIAAgACAAJAAsACwALAAsACQAGAAQAAQAFAAkADwAbAC0ARgBo
AJYAxwD6ADUBcAGiAcwB8wEVAh8C/AGhARoBkAArAPn/5P/R/8b/wv/E/8T/x//M/9L/
2v/g/+b/6f/s/+7/7v/v//L/9P/2//f/+P/4//j/+P/4//j/+v/6//r/+f/5//n/+f/3
//f/9//4//j/+f/5//n/+P/3//f/+P/6//r/+//7//3//f/+//7//f/8//v/+v/7//v/
+//7//3//f/9//3/+//8//z//P/9//3//f/9//3//f/9//7//v/+/////////wAAAAAA
AP7///8AAAAAAwADAAMAAwABAAIAAwAEAAYABwAHAAgABgAHAAgACAAIAAkACQALAA0A
DgAOAA4ADAANAA0ADQALAAwADAANAA0ADQANAA0ADAALAAoACgAMAAwADAAMAAoACgAL
AAsADAANAA8AEAAQABEAEQARABEAEQARABEAEgASABAAEAAQAA8ADQAMAA0ADQANAA4A
DAAMAAwACwAKAAoACQAIAAkACAAHAAcABAAEAAUABQAGAAcABwAIAAgABwAHAAcABAAD
AAMAAgAEAAUABgAHAAUABQAFAAUABgAHAAcACAAGAAcACAAJAAcABwAHAAcACQAJAAkA
CQAHAAcABgAGAAgACgALAA0ACgAJAAkACQALAAsADAAMAA4ADQANAA0ADAANAA0ADQAL
AAsACwAKAAoACwAMAA0ADwAPAA8ADgALAAsACwALAAoACgAKAAoACgAKAAkACQALAAsA
CgAKAAwADAAMAAwACwAKAAkACAAIAAgACAAIAAgACAAHAAcACAAIAAgACQAHAAcABwAH
AAcABwAGAAYABQAFAAYABgAGAAQABAAEAAYABgAGAAcABgAGAAYABgAFAAQABAAEAAIA
BAAEAAQABQAGAAcACAAFAAUABgAHAAcABwAHAAUABAAEAAQABAAEAAQABAAEAAUABgAH
AAgABwAHAAYABgAGAAQABAAEAAMABAAFAAYABgAHAAcABwAJAAoACwANAAwADQANAA0A
CwALAAwADAAOAA8AEgAUABQAFAAUABUAFQAVABQAFAATABIAEwASABMAEQAPAA8ACwAI
AAYABQAGAAYABgAGAAUABAAEAAQABAAEAAQABAACAAIAAgACAAQABAAEAAUAAwADAAMA
AwAFAAYABgADAAMABQAJABEAHQA0AFgAggCxAN4AEQFIAYABrgHZAQECHQIcAuUBcgHg
AGEAEwDs/9X/xP+8/7r/vv/D/8j/zP/Q/9j/4P/l/+j/7v/w//H/8v/x//L/8v/y//T/
9P/0//T/9v/4//j/+P/4//f/9v/1//b/9//4//r/+P/5//n/+f/4//f/9//4//j/+P/5
//n/9//3//j/+P/5//r/+//8//z/+//6//n/+f/5//n/+f/7//z//P/8//3//f/9//3/
/f/9//3//v/+//7//////wEAAgACAAIAAgADAAQABAAEAAMAAgABAAIABAAGAAgABgAH
AAcACAAIAAkACgAKAAwADQANAA8ADwAQABAAEAAQABEAEQARABEAEgASABMAEwATABMA
EwATABMAEwAUABIAEgASABIAFAAUABUAFQAVABUAFgAWABYAFwAXABcAFQAVABUAFQAU
ABQAEgASABUAFQAUABQAEgARABAAEAAOAA4ADgANAA0ADgAOAA4ACwAKAAkACQAJAAoA
DAANAAsACwAKAAoACgAJAAkACQAJAAkACgAKAAcABwAHAAcACQAJAAkACQAJAAkACAAI
AAgACQAKAAsACwALAAsACwALAAsACwALAAwADQANAA4ADgAOAA0ADQANAA0ADgAPAA8A
DwAQABAAEAAPAA8ADwAQABEAEQARABEAEQARABAAEAARABIAEwATABMAEwASABEAEQAR
ABEAFAAUABQAFAASABIAEQARABEAEQAQABAAEAAQABAAEAAQABAAEAAQABIAEgASABIA
EAAQAA8ADwAOAA4ADgAPAA8ADwAPAA8ADwAPAA4ADgANAA0ADgAOAA4ADAAMAAwADAAM
AAwADQAOAA4ADgAOAA0ADAAMAAwADgAOAA4ADgAOAA4ADgAOAA4ADgAOAA4ADwAPAA4A
DgAMAAoACgAKAA0ADgAPABAAEAARABEAEQASABIAEgATABQAFQAVABUAEwATABQAFAAX
ABcAGQAaABgAGAAYABkAGQAZABgAGAAaABoAHAAcABgAFQASABEAEAAOAA0ADQAOAA4A
DgAOAA0ADAAMAAwADAAMAAwADAAKAAoACgAKAAwADAAMAA0ACwALAAsACwALAAwADAAL
AAsADQANABMAIQA4AFoAhACvAN4AEQFIAYABsAHbAQECGwIWAuEBcgHoAG8AKQAGAO//
3P/S/9L/1P/X/9r/3P/g/+b/6v/v//T/+P/6//v//P/7//z//P/8//z//P/8//z//v8A
AAAAAAD///////////3//f/9//7///8BAAIAAwAAAP////8AAAIAAgADAAMAAQABAAIA
AgAEAAQABAAEAAMAAwADAAMAAwADAAMAAwAFAAYABgAGAAUABQAFAAUABwAHAAcACAAG
AAYABwAHAAcACAAIAAgACgALAAwADAALAAsACwALAA0ADgAPABAADgAPAA8AEAAQABEA
EgASABQAFQAVABcAFQAWABYAFgAYABkAGQAZABkAGgAaABsAGwAbABsAGwAdAB0AHQAe
ABwAHAAcABwAHAAcAB0AHQAfAB8AIAAgAB4AHwAfAB8AHwAfAB8AHwAcABwAGgAaAB0A
HQAcABwAHAAbABoAGgAYABgAGAAXABcAGAAYABgAFwAWABUAFQAUABQAFQAVABUAFQAU
ABQAFAATABMAEwAVABUAFgAWABMAEwATABMAEwATABMAEwAVABUAFAAUABMAEwATABMA
FQAVABUAFQAVABUAFQAVABQAFQAVABYAGAAYABcAFwAVABUAFgAXABkAGQAaABoAGgAZ
ABkAGQAYABkAGQAZABsAGwAbABoAGAAZABoAGwAdAB0AHQAcABsAGwAbABsAGgAaABoA
GgAaABoAGQAZABkAGQAYABgAGQAaABsAHAAbABoAGQAYABoAGgAaABoAGgAaABkAGQAY
ABgAGAAZABsAGwAbABsAGQAZABgAGAAXABcAGAAYABoAGAAYABgAFgAWABYAFwAaABoA
GgAaABkAGAAYABgAGAAYABoAGgAYABgAGAAYABgAGAAYABgAGwAbABoAGgAaABgAGAAY
ABkAGgAbABwAHAAdAB0AHQAeAB4AHgAfACIAIwAjACMAIQAhACIAIgAlACUAJwAoACgA
KAAoACkAJwAnACYAJgAmACYAKAAoACQAIQAeAB0AHAAaABkAGQAcABwAHAAcABoAGAAX
ABYAGAAYABgAGAAaABoAGgAaABoAGgAaABsAGgAZABgAFwAZABgAGgAZABkAGQAbACUA
NQBKAGwAlgDFAPQAJwFiAZgBxgHxARMCJQIWAtMBXgHUAGkALQAOAPv/6v/i/+T/5v/p
/+r/7P/y//b//P8DAAYABgAIAAsACgAJAAoACgAKAAoACgAKAAoADAAOAA4ADgAPAA8A
DwAPAA8ADwAPABAAEgATABMAEwAQAA8ADwAQABIAEgATABMAEwATABQAFAAUABQAFAAU
ABUAFQAVABUAFQAVABUAFQAXABgAGAAYABcAFwAXABcAFwAXABcAGAAaABoAGwAbABkA
GgAaABoAHAAdAB4AHgAdAB0AHQAdAB8AIAAhACIAJAAlACUAJgAkACUAJgAmACgAKQAp
ACsAKQAqACoAKgAqACsAKwArAC0ALgAuAC8ALwAvAC8ALwAxADEAMQAyADAAMAAwADAA
MAAwADEAMQAzADMANAA0ADQANQA1ADUANQA1ADUANQA0ADQAMgAyADMAMwAyADIAMwAz
ADMANAAwADAAMAAvAC8AMAAwADAALwAuAC0ALQAuAC4ALwAvAC8ALwAuAC4ALgAtAC0A
LQAvAC8AMAAwAC0ALQAtAC0ALwAvAC8ALwAvAC8ALgAuAC4ALwAwADEAMQAxADEAMQAx
ADEAMQAxADIAMwAzADQANgA2ADUANQA0ADMAMwAzADQANQA3ADgAOAA3ADcANwA4ADkA
OQA5ADsAOwA7ADoAOAA5ADoAOwA7ADsAOwA6ADkAOQA5ADkAOgA6ADoAOgA8ADwAOwA7
ADkAOQA4ADgAOgA6ADoAOgA6ADoAOgA6ADoAOgA6ADoAOgA6ADkAOQA4ADgAOAA5ADsA
OwA7ADsAOQA5ADgAOAA4ADkAOwA8ADwAOgA6ADoAOgA6ADoAOwA8ADwAPAA8AD0APAA8
ADwAOgA8ADwAPAA8ADwAPAA8ADsAOwA8AD0APwA/AD8APQA+AD4APgA9ADsAPAA+AD4A
PgA+AEAAQABAAEAAQQBBAEAAQABCAEAAQABAAD8AQABBAEIAQgBDAEMAQwBGAEYARgBH
AEgASQBJAEkASwBLAEwATABLAEsATQBOAE4ATgBOAE8AUQBRAFAAUABQAFAAUgBSAFIA
TwBMAEsARgBEAEMAQwBGAEYARgBGAEUARABEAEQARABEAEQARABGAEYARgBGAEQARABE
AEUARQBFAEUARQBHAEgASABHAEUARQBFAEkAUQBiAHoAnADFAPAAHwFSAYoBvgHrARUC
NwJIAjUC7AFyAesAhwBQADkAKgAaABIAEgATABYAGgAcACIAKgAtADIANgA4ADkAOgA7
ADwAPAA8ADwAPAA8ADwAPAA+AD4APgBBAEEAQQBBAEEAQQBBAEIAQgBDAEMAQwBEAEMA
QwBEAEIAQgBDAEMARQBFAEYARgBGAEYARgBGAEUARQBFAEUARgBHAEgASQBHAEgASABI
AEkASQBJAEkASwBLAEsATABOAE4ATwBPAE8AUABQAFAAUABRAFIAUgBTAFMAUwBTAFUA
VgBXAFgAWgBbAFsAXABcAF0AXgBeAF0AXQBcAF0AXgBgAGEAYgBiAGMAYwBjAGMAZABk
AGUAZQBlAGUAZQBnAGcAZwBoAGoAagBqAGoAagBqAGsAawBrAGsAbABsAGwAbQBtAG0A
bwBvAG8AbwBwAHAAbgBuAG0AbQBsAGwAbgBtAGwAbABsAGwAbABrAGsAbABsAGwAbQBs
AGsAawBoAGgAaQBpAGkAaQBoAGgAagBpAGkAaQBpAGkAagBqAGsAawBrAGsAaQBpAGkA
aQBrAGsAagBqAGsAbQBvAHEAbwBvAG8AbwBxAHEAcQBxAHEAcQBwAHAAcQByAHIAcwB1
AHUAdgB3AHYAdQB1AHQAdQB1AHYAdwB4AHkAeQB5AHkAeQB5AHgAegB7AHwAfQB7AHsA
ewB6AHoAewB8AH0AfQB8AHsAegB6AHoAeQB5AHoAewB7AHwAfAB8AHwAfAB+AH4AfgB+
AH4AfgB+AH4AfgB+AH0AfQB+AH4AfgB/AH0AfQB9AH0AfwB/AH4AfgB7AHsAfAB8AH8A
fgB/AIAAggCCAIIAgwCCAIIAggCCAIIAggCDAIQAgQCCAIEAgACBAIIAgwCEAIUAhQCG
AIcAhwCHAIcAhQCGAIYAhgCFAIQAhQCFAIQAhgCIAIgAiACJAIoAiwCMAIsAigCJAIgA
iwCLAA==
         </WaveFormData>
      </LeadData>
   </Waveform>
</RestingECG>
