# Supplementary material for: Detection of Left Atrial Enlargement Using a Convolutional Neural Network-Enabled Electrocardiogram
Source: Front Cardiovasc Med. 2020 Dec 17;7:609976. doi: 10.3389/fcvm.2020.609976 (PMC7773668; doi:10.3389/fcvm.2020.609976)
Supplement: Supplementary file 3 [file Data_Sheet_3.ZIP › normal2/1802017481_5394_0000001E.XML]

<?xml version="1.0" encoding="Windows-1252"?>
<!DOCTYPE RestingECG SYSTEM "restecg.dtd">
<RestingECG>
   <PatientDemographics>
      <PatientID>1802017481</PatientID>
      <PatientAge>84</PatientAge>
      <AgeUnits>Years</AgeUnits>
      <Gender>Female</Gender>
      <PatientLastName>songyulan</PatientLastName>
   </PatientDemographics>
   <TestDemographics>
      <DataType>Resting</DataType>
      <Site>1</Site>
      <AcquisitionDevice>MAC55</AcquisitionDevice>
      <Status>Unconfirmed</Status>
      <Priority>Normal</Priority>
      <AcquisitionTime>10:19:23</AcquisitionTime>
      <AcquisitionDate>03-24-2017</AcquisitionDate>
      <CartNumber>1</CartNumber>
      <AcquisitionSoftwareVersion>009C</AcquisitionSoftwareVersion>
      <XMLSourceVersion>MAC5000 v1.0</XMLSourceVersion>
   </TestDemographics>
   <RestingECGMeasurements>
      <VentricularRate>64</VentricularRate>
      <AtrialRate>64</AtrialRate>
      <PRInterval>144</PRInterval>
      <QRSDuration>96</QRSDuration>
      <QTInterval>432</QTInterval>
      <QTCorrected>445</QTCorrected>
      <PAxis>54</PAxis>
      <RAxis>38</RAxis>
      <TAxis>71</TAxis>
      <QRSCount>11</QRSCount>
      <QOnset>224</QOnset>
      <QOffset>272</QOffset>
      <POnset>152</POnset>
      <POffset>211</POffset>
      <TOffset>440</TOffset>
      <ECGSampleBase>500</ECGSampleBase>
      <ECGSampleExponent>0</ECGSampleExponent>
   </RestingECGMeasurements>
   <Diagnosis>
      <Modality>Resting</Modality>
         <StatementCount>2</StatementCount>
         <LabelText>12SL ��ϳ���</LabelText>
      <DiagnosisStatement>
         <StmtFlag>ENDSLINE</StmtFlag>
         <StmtText>�������</StmtText>
      </DiagnosisStatement>
      <DiagnosisStatement>
         <StmtFlag>ENDSLINE</StmtFlag>
         <StmtText>���� ECG</StmtText>
      </DiagnosisStatement>
   </Diagnosis>
   <Waveform>
      <WaveformType>Rhythm</WaveformType>
      <WaveformStartTime>0</WaveformStartTime>
      <NumberofLeads>8</NumberofLeads>
      <SampleType>CONTINUOUS_SAMPLES</SampleType>
      <SampleBase>500</SampleBase>
      <SampleExponent>0</SampleExponent>
      <HighPassFilter>16</HighPassFilter>
      <LowPassFilter>150</LowPassFilter>
      <ACFilter>NONE</ACFilter>
      <LeadData>
         <LeadByteCountTotal>10000</LeadByteCountTotal>
         <LeadTimeOffset>0</LeadTimeOffset>
         <LeadSampleCountTotal>5000</LeadSampleCountTotal>
         <LeadAmplitudeUnitsPerBit>4.88</LeadAmplitudeUnitsPerBit>
         <LeadAmplitudeUnits>��V</LeadAmplitudeUnits>
         <LeadHighLimit>2147483647</LeadHighLimit>
         <LeadLowLimit>268435456</LeadLowLimit>
         <LeadID>I</LeadID>
         <LeadOffsetFirstSample>0</LeadOffsetFirstSample>
         <FirstSampleBaseline>0</FirstSampleBaseline>
         <LeadSampleSize>2</LeadSampleSize>
         <LeadOff>FALSE</LeadOff>
         <BaselineSway>FALSE</BaselineSway>
         <ExcessiveACNoise>FALSE</ExcessiveACNoise>
         <MuscleNoise>TRUE</MuscleNoise>
         <LeadDataCRC32>2211389776</LeadDataCRC32>
         <WaveFormData>
EAAQABAAEAALAAgABQACAAEAAAD///7/AQACAAMABAABAAAA///+//3//P/7//r/+v/6
//r/+v/8//7/AAACAAQABAAEAAQAAQD+//v/+P/5//r/+//8//v/+v/5//j/+//8//3/
/v8AAAAAAAAAAPv/+P/1//L/9f/2//f/+P/8//7/AAACAP///v/9//z/+//6//n/+P/6
//z//v8AAP7//v/+//7/AgAEAAYACAACAP7/+v/2//n/+v/7//z//v8AAAIABAAAAPz/
+P/0//f/+v/9/wAABAAGAAgACgAIAAYABAACAAIAAgACAAIAAQAAAP///v/+//7//v/+
/wAAAAAAAAAA/v/+//7//v8AAAAAAAAAAP7//v/+//7/+//6//n/+P/6//z//v8AAAAA
AAAAAAAAAAAAAAAAAAABAAIAAwAEAAAA/v/8//r//f8AAAMABgACAAAA/v/8//3//v//
/wAA/f/8//v/+v/9/wAAAwAGAAIAAAD+//z/+f/5//v//v8CAAEAAQACAAAA/v/8//v/
+//7//v/+//8//z//f///wMABAAFAAkABwAFAAMAAQAGAAgACQAKAAUABQAHAAcABwAH
AA4ADwANAAwADAAMAAgABgAEAAAAAQAIAA0AEgARAA8ADAAJAAsADQAOAA4ADgANAAgA
BAD///r/9v/4/wAA///9/////v/8//n/9//5//n/9v/2//j/+P/4//j/9P/2//v/9f/q
/+r/7f/u/+7/6v/p/+//9v8FABUAGgAeAC4AQwBTAFgAYQBoAGoAagBiAEkAMQAoACoA
JgAhAB4AEgALAAoACQADAP3///8CAP7/+v/w/+r/8P/2//j/9f/4//n/+P/4//n//f/+
//f/9f/3//f/+f/6//j/+P/2//b/+//7//j/+v/3//X/7//u//X/+v/5//r/+P/4//r/
+P/3//f/9v/1//X/+f/9//3/9v/0//H/7//0//n//f////r/9P/0//H/8P/x//T/9//3
//j/+v/5//v//v8DAAYA/v/2//L/8v/3//r//P////v/9//w/+v/8P/3//z/AQD9//z/
/f/+//v/+P/1//T//f////z/+v/8//z///8EAAMA/v/9//3//v//////+v/8//7/BQAH
AAEA/f8AAAQACAAGAAEA/v8CAAcACgAKAAgABwAIAAcACgAIAAkADQAOAAsACAAHAAUA
BQAAAP7/AgACAP7//v/5//n//P8CAAAA/f///wEAAwACAP7//v8AAAAAAQAGAAgABAD7
//n/+f/8//7//v/7//v/+////wIAAgD9//n/+f/+/wEAAQAAAP3//P/5//j/+v8AAP7/
/P/7//v//P/5//f/9f/0//z///8DAAYAAQD+//3/+//4//j/+P/8/wIAAgAAAAAAAwAA
APv/+//5//v//f/6////AwACAAMABQAGAAUABgAAAP///P/4//f/+v/9////AQABAP//
/f8AAAQAAgD///7//f/9//z//v/+/wEACAAGAAEAAwACAAYACAAJAAgABwAGAAMA/v/9
////AQD+/wAA/v/9//r//v8EAAQAAgACAAUACAAGAAAAAgACAAAA/f8CAAUABQADAAIA
///5//f///8EAAgABgAGAAYABQAEAAMAAQAAAP////8FAAUABQAFAAQABwAGAAQAAgAA
AAAA/v///wEABAD9/wMACAAGAAUABAADAAIAAAABAAQACAAHAAMAAAD+/wAAAgAEAAcA
BgAFAAQAAwABAAAAAAABAAUABgAHAAsACgAJAAgABwAKAAwADQAOAAoACQAKAAkACwAL
ABIAEwAUABQAFQAWABMAEAANAAgACQAQABUAGgAYABUAEQANABIAFQAXABgAFwAXABMA
EAAJAAIA/P/8/wUABQAEAAcABwAGAAQAAwAHAAcABAAEAAQABAAEAAQA/P/y//H/AQAE
AP7/AQAAAPb/8v/3//n//P8DAAkAEgAgADAAOQA/AEwAXQBiAGYAagBiAFEAQwA6ADAA
KAAnACoAJAAbABYAEwARAA0ABwAAAPz/BAAOABIAEgAIAPT/8f/8//3//P/8//3/AQAC
APv/+f/5//n/+//8/wAAAgACAAQABQADAP7//v8AAP//+v/6////BAADAAQABgAGAAgA
BgADAAMAAgABAPv//f////3//P/8//v/+/8CAAcACwANAAkABAAFAAMA/f/7//v/+///
/wIABgAHAAIAAgAEAAQAAAD8//z/AAD+//7//f/9/wMACQAMABEADAAJAAQA///+//7/
AAACAAcACAAJAAwADgALAAMA/P8BAAIABgAMAAgAAgAAAP//BgALAA8ADgANAAwAEAAP
AAsABwAKAA4AEwAUABIAEgAOAA8ADgAKAAkACQALAAsADQAMAA4AEwAZABcAFQAVABUA
FQAQAA4AEAAOAAgABgADAAMABgAMAAsACQAMAA8ADQAMAAgACAAGAAQAAwAGAA4ADgAJ
AAsABwAIAAgABgADAAMAAwAHAAgACAADAP//AAAGAAoACwARABEAEwATAA0ACgALAAQA
AwADAAQABgAIAAcABgAGAAYABQAFAAQAAwACAAMAAwADAAQABQAKAA4ADgAMAAwADAAI
AAIAAQACAAUACAAGAAcACQAGAAUABgAGAAQABAACAAUABgAGAAMABgAJAAsACwALAAkA
BwAIAAwACgAHAAUABQAGAAYACAAIAAsAEgALAAMAAgD+/wQACAALAAwACgAKAAgABAAB
AAMABQACAAQABAAFAAQABQAKAAkABgAFAAkADQAMAAgACgAKAAgAAwAIAAsACwAHAAYA
AwD9//3/BQAKAA4ACwAKAAkABwAFAAUABAAEAAMAAwAJAAkACQAJAAgACwAJAAgABwAG
AAUAAgACAAMABAAFAAUABAAGAAYABgAJAAsADAAMAAoACAAGAAQAAwADAAUACAALAAkA
CAAIAAcABgAFAAUABwAHAAcABwAGAAQAAwADAAkACgALAA8ADgANAAwACwANAA4ADgAO
AAoACQAKAAkACgALABMAFQATABAADgAMABAAEgAUABQADwASABMAFAASABEADwANAA0A
DwAQABAAEwAVABMAEgAMAAYAAQACAAQA///5//f/+//+/wAAAwADAAMAAAAAAAMABAAF
AAYA/v8AAP//+//4//b/7//u//D/+v////f/9v/9/wMADAAeADQAQwBJAE4AVwBoAHgA
dABiAFUASQAqABgAKAAxACYAIAAXAAoABwARABcADQAAAPz/+v/6//7/AAD+//z////+
//r/+P/3//f//f8AAPv/+//8//3/AAACAP3/+v/1//L/+f/7//r//v/7//n/8//y//T/
+P/2//b/+P/6//7//v/8//v/+f/3//H/8//1//P/8v/0//X/9//4//v//f/9//n/9P/1
//P/7f/r/+v/6//w//T/+f/7//r/+v/8//z/9//y//H/9P/1//b/9v/3//n/+f/2//X/
9f/3//f/9//0//L/8v/y//X/9v/3//r/AQABAPz/+P/5//b/9v/4//n/9v/3//n//P/9
//3/+P/3//b/+v/5//n/9//8/wIAAwAAAPr/9v/2//v//v/+////AQAFAAcABQAAAP7/
//8BAP3/+f/3//r//f/7//z////+//n/+P/2//f/+/8CAPz/+f/7//3//P/6//X/9P/0
//T/9f/6//v/+P/w/+//8//4//z//v/5//f/9f/3//r/+v/1//H/8P/0//b/9f/3//X/
9f/z//H/8v/3//T/9f/3//r//v/5//X/8f/u//L/8//1//b/9f/0//X/9f/x/+7/6//s
//P/9v/3//r/+v/2//D/7//t/+//8f/u//X/+f/4//n/9//2//P/8v/z//f/+f/6//L/
8v/y//H/8v/z//L/8f/z//b/8//v//L/9f/5//z/9v/w/+3/7v/x//H/+P/8//v/+v/4
//T/9v/2//T/8P/v//H/8//w//H/8P/w/+7/8v/4//j/9v/0//f/+v/4//T/9v/2//T/
8P/0//b/9f/y//L/8P/r/+n/8f/2//r/+f/6//v/+//3//X/8v/w//H/8f/3//f/8//x
/+7/7//y//T/9v/4//n/9v/2//f/+P/5//n/+P/1//L/7//v//P/8P/v//L/8//0//X/
9v/2//b/9v/2//T/9P/x//H/8//2//b/8//z//L/8v/y//T/9//7//3/+v/5//j/9v/z
//P/9f/0//H/8//y//H/9f/3//v//v8CAAQAAwAFAAMA///7//f///8BAAIAAgADAAQA
BQAGAAYABAABAAQABQAGAAYABQABAP//AQADAAIAAgAAAP///f/6//j/9v/z//b/+f/1
//P/9f/4//r/9//1//X/8//u/+7/7v/u//z/AAD6//T/6//j/+T/7P/x/+z/5v/m/+v/
6//s//X/AQAKABIAIAAzAEEAUgBdAGQAZgBoAGAAUQBBADQAKAAeABUADgAOABMADgAD
APv/+/////r/7P/s//7/BgD6//D/+P/7//T/8P/u/+3/7f/w//L/7P/r/+//8f/1//j/
9f/0//H/8P/1//f/9v/6//f/9f/v/+7/7//y/+//7v/v//D/8//y//X/9//4//n/8f/x
//H/7f/r/+z/7P/t//L/9f/3//f/9v/0//j/+f/1//P/8//z//f/+v/+////+P/0//L/
7v/v/+z/7f/y//b/+P/5//v/+f/5//b/9f/1//f/9//3//X/9P/1//b/+P/4//j/+v8B
AAEA/P/4//f/9P/0//b/9//0//X/9////wMABgAEAAEA/v8AAP3/+v/3//v/AAAFAAYA
BAAEAAIABQAGAAQAAgABAAIAAQD///z//P///wcABwAHAAkABgAFAP///P8EAAgACAAM
AAIA/////wIA/P/5//v//f8AAAAA/f/+//v/+v/6//7/AwAAAPj/9//5//z//v/+//z/
/f/+/wMAAwACAPz/9//1//r//f/9/wIAAQACAAEA+//6//3/+P/1//X/9v/4//r/+f/4
//j//f///wIABAD///z/+//5//j/+P/4//z/AAAAAP7//v////z/9//3//b/9//4//T/
+/////7///////7/+//6//r//f/+//7//P8AAAQABwAEAAEA/P/3//r//v/8//n//P//
/wMABgAAAPr/9//4//z/+/8BAAQAAgACAAEA/v8CAAQABAACAP////////r/+//6//r/
+P/6/wAAAAD+//z///8CAAAA/f8AAAEAAAD7//7////9////AAD///v/+f///wIABAAA
AP7//P/5//r/+//7//z/+//7/wEAAQD+//3/+//9//3//P/7//r//v/+/wEABQAEAAMA
AQD+//3//P/7//3/+f/8/////P/8//z//P/8//7//v/+//7///8AAAEAAgAAAAAA/f/9
/wEABAAEAAEA/v/8//v/+v/5//n/+v/5//v//f///wAA/v///wIAAgADAAcACAAJAAgA
BwAIAAgABgAEAP///f8CAAMABAAFAAoACwALAAoADAAMAAwADAAOAAwACQAMAAsACgAI
AAUAAwABAAMABQAFAAQAAQD///3//P/8//z/9v/4//r/9f/y//P/9f/2//f/9//5//n/
8//y//H/8P/0//L/7v/4//3/8f/m/+j/6f/u//T/7v/l/+H/4P/x/wkAEgAaAC4AQwBP
AFYAWwBiAGIAXgBQADsAJwAeACAAHAAVABIAFAARABQAFQADAO3/5f/k/+z/+v/+//b/
9P/w/+T/4f/u//L/9P/3//v/+//6//H/7f/u/+//8v/0//b/9v/0//T/9P/z/+//8P/x
//H/7f/u//L/9v/0//T/8//y//P/8P/y//X/9//5//L/8//0//H/8P/w/+//7//w//P/
9f/1/+//6v/r/+n/6f/r/+//8//0//b/+f/5//b/9v/4//j/8v/s/+r/7P/u//D/8f/z
//b/9//1//X/8f/x/+//7f/w//L/9v/6//r/+P/2//b/+v/3/+//6P/u//D/9f/8//b/
8P/u/+3/9P/5//3//P/6//j/+//5//b/8//3//z////+//r/+P/3//n/+f/2//n/+///
/wEA///8//z///8CAP///P/7//7////7//r/+//6//X/9P/y//X/+/8EAP3/+f/6//v/
+v/4//P/8v/x//D/8P/0//n/9v/u/+3/8f/2//r//P/1//P/8f/z//T/9P/v/+v/6//w
//P/8//1//P/8//x//D/8v/4//b/9//3//j/+v/1/+//6f/k/+r/7f/x//T/8v/w//D/
7//v//D/8f/2//f/9v/z//L/9P/w/+r/6f/u//P/+P/4//j/+f/1//P/8//y/+//7v/x
//X/9//4//P/9P/1//X/9P/z//D/7f/w//T/8v/v//P/9//8/wAA+v/0//H/8v/w/+3/
8f/y//X/9v/2//T/9//4//f/9P/2//n//P/6//j/9P/x/+z/8P/2//b/9P/y//X/+P/2
//T/9v/2//T/8v/4//z//f/5//j/9f/v/+v/8f/0//b/9v/2//b/9f/z//P/8v/y//P/
9f/9////+f/1//D/7//y//L/8v/y//L/8P/x//P/9//5//r/+v/4//b/9P/1//H/8P/y
//T/9v/4//f/+f/9/wIA/v/3//H/7P/t/+7/7//x//P/8//z//P/9f/0//T/9f/6//r/
+v/9/////////////P/6//f/9P/z//X/+f/7//7///8HAAkABgAEAAMAAgAAAAAAAAD+
////BAAHAAoACAAFAAEA/f///wEAAgACAAAA///6//b/9//2//b//P/9//n/9P/z//H/
8P/u/+3/8v/z//H/8v/y//L/8v/y//r/9v/x/+//8P/q/+H/6P/u/+b/4//r/+z/7//7
/wYAEAAgADUARwBQAFMAWABYAFQATgBBAD0ANgAmABoAGQAUAAgAAwAGAAEA+//x/+//
9P/0//D/8v/y//T/9v/4//v/+v/2//L/7//t//T/9v/w/+//7v/t/+7/7v/x//T/9f/4
//b/8//t/+z/7v/v/+z/7v/0//j/9v/2//L/8P/w/+z/7v/v/+//7//t//H/9f/1//T/
9P/z//P/8//1//b/9f/3//b/+//9//P/6//l/9//5v/q/+//8f/w//D/8v/y//P/8P/x
//b/9f/0//L/8f/x//H/7v/t//H/9f/3//n/+f/6//3/AAD5//L/6//m//H/8//w/+7/
9f/2//r/AAD8//b/9P/z//j/+//9//r//P/8/wEAAQD8//f/+f/8//3/+v/0//D/9f/7
////AAABAAEAAwADAAEA/v/+/wEABAABAP7//f8AAAEA/f/8/wAAAAD8//z/9P/z//X/
+v/4//f/+/////3/+v/0//L/8v/y//P/+P/9//z/9v/3//T/9v/3//b/9f/1//X/+f/9
//7/+v/3//T/+P/6//n//v/9//7//f/2//T/9v/w/+3/7f/u//D/9f/3//n//P/9//v/
+v/4//n/+P/5//n/9v/0//L/9P/6//r/+P/4//3/+v/1//X/9v/5//z/+v/7//3/+v/5
//v//P/7//z/+f/7//v/+v/2//j/+v/7//n/+f/3//X/+P/8//r/9//0//P/8//y//L/
8P/x//b/+P/1//n/+v/7//z//P/6//n/+P/1//D/8v/1//j/9v/2//T/8//w//L/+P/4
//b/9f/5//3//P/3//j/9//0//L/+P/8//3/+f/2//H/6f/p//P/+v8AAPz/+v/4//X/
+P/5//n/+v/3//f//f/9//r/+f/3//n/+f/4//f/9v/3//T/9P/1//n/+//8//z/9//0
//H/8f/5//b/+f/6//n/+P/3//b/9//1//b/+f/6//r/9//1//T/9P/0//T/9P/1//T/
8//2//n/+//+//z//v/9//z/AQABAAEAAQABAAMABAAEAAIA/f/7//v///8BAAMADAAL
AAkABgAEAAcACAAJAAoABQABAAMAAwAFAAYABgAFAAYACQAMAA4ADgAMAAsABgD///v/
9//0//j//P/5//X/8//0//T/8//z//X/9f/y//T/9v/4//r/AAD+//j/9//x/+j/7P/z
/+r/5v/u//X/8//w//P/AQAQABoAKgA5AEEATgBdAGgAbgBoAFIAPQAvACwAKAAkACUA
JgAeABcAEgAJAAUA/f/3//b/+v/8//T/7P/0/wAAAgD7//T/8f/w//D/8f/0//b/8P/v
//H/8//3//r/9v/0//D/7v/1//f/9v/6//j/9f/u/+z/8P/0//L/8v/0//T/9v/0//L/
8//z//P/8P/z//b/9f/0//T/8//z//P/8//y/+//8v/y//j/+//1//P/8//z//T/9v/5
//n/9f/0//X/9P/y/+7/7v/y//b/+P/5//v/+f/3//L/7//y//X/9v/3//T/9P/2//j/
9v/0//L/8v/9/////P/6//v/+v/8/wAA+//2//X/9f/8////AQD+//7//v8DAAMAAQD9
/wAABAADAAAA+v/2//v/AQAFAAYABwAHAAkACQAHAAIAAAABAAYABQAEAAUABgAHAAMA
AgADAAIA/f/8//b/9f/3//z/+//7/wAABQADAAAA+v/4//r//P///wYABQAAAPb/8//2
//z/AQAEAP7/+//4//n//f/+//r/9//4//7/AgADAAMAAQABAP//+v/6//7/+v/7//v/
/P/+/wAA///+//7/AAD//////v/6//j/+P/3//j/+P/4//z////+//v/+v/+//z/+P/5
//v//f////z///8BAP7//f/9//z/+f/4//r//f/+//7/+v/8//7//////////f/7/wAA
BAACAP///f/9//7//v/7//j/+P/8/////f8CAAQAAwACAAAA/P/6//r/+P/0//f//f8D
AAQABAACAAEA/v/9/wIAAQD+//n/+//9//r/+P/8//7//v/7/wAAAwADAAMABAADAP//
9//7//z//P/8//z//P/7//7//////wAA/////wUABQABAP///P/9/wEAAgADAAQAAAD8
//v/+/8AAAMABQAGAAQABAAEAAcA8f/u//X/AAAAAAAAAAAAAP7//v/7//v///8CAAIA
//8BAAIABAAGAAQAAwADAAEAAQABAAEAAAD/////AQAAAAAAAwADAAMABQAFAAcACAAG
AAYAAwADAAYABwAIAAkAEgATABMAEgASABIAEgASABEADgAKAAwADQAOAA4ADQAMAAsA
DgARABEAEAANAAsAAwD+//r/9v/4//7/BAADAP7//f/9//z//v///wIAAwD9//z/+//6
//T/8v/0//r/BQADAPr/8P/p/+T/5v/i/+P/7//+/wsAFQAYACAALgA9AEcAVgBtAH4A
egBwAF4ARwA1ACoAIAAgACcAKgAuACkAGgAJAPn/9f/5//7/AgAEAAAA/P8CAAgAAAD5
//r/+//6//r/+//+/wAA+v/5//j/9//4//j//P/+//7/AAAAAP3/9//2//f/9//z//T/
+v/+//z//P/6//r//P/6//z///8BAAMA/f///wEA///6//j/9f/z//j//f8BAAMA///8
///////4//X/9P/z//j/+v/9//3//P/+/wIABAACAP7//v8CAAEAAgACAAMAAwADAAAA
///7//v/+f/3//j/+v/+/wIABAACAAAAAAAHAAcAAgD+/wEAAAACAAYABQACAAMABQAG
AAcABwACAAYACAAPABEACwAFAAYACAAMAAoABQACAAQACQAMAAwACwALAA0ADQAOAAwA
DQARABMAEQAPAA8ADQALAAQAAAAHAAgABQAGAAQABQAJABAACQAFAAYABwAIAAgABQAG
AAYABgAHAAwAEQAOAAYABQACAAQABQAEAAEAAQABAAUABgAGAAEA/f/7/wAAAwADAAcA
BQAFAAMAAAAAAAQAAAACAAUACQAOAAsABwADAAAAAQABAAIAAgAAAP7//v/9////AgAF
AAwADAAIAAIA/v8HAAgABwALAAcABwAHAAIAAwAFAAIAAQAEAAQAAgACAAUACQALAAwA
BQAGAAcABwAHAAcABQADAAQACAAGAAMABgAHAAkACgAIAAQAAwAGAAMA//8CAAIABQAG
AAYABAAGAAYABAAAAAEABQAJAAgABAAAAP3/+P/9/wQABQAEAAQABwAKAAgAAgACAAAA
/P/5//7/AQABAAMABAADAP//+v///wEAAgD+//7//v/9///////+//7//f/9/wMAAwD+
//3/+//9/wAAAgAEAAYAAwD+//z/+//6//v/+//6//7/AgAGAA0AAwDu//H/BgAFAAQA
AwACAP3//f///wIABAABAP///v/9//z/+//7//3//f/9//3/AAAAAAEAAwAHAAgACQAN
AAoABwAEAAEABgAIAAkACgAJAAkACwALAAkACQAQABEAFAAUABUAFgASABAADgAKAAgA
DAAOABAAEwATABIAEQASABMAEwASAA8ADQAHAAIAAAD+//3/AgAGAAMA//////7//P/5
//f/+//7//j/+P/6//r/+v/6//j//P///wEA/v/2//P/7v/o/+r/7//5//z/AQAPAB4A
MgBEAFEAXQBsAHUAeAB2AGQAQgA3AEEAOAAiABwAGQASABIAGQASAAEA//8FAAUAAgAC
AP7/+P/w//D/9v/8/////P/6//j/9//3////BAABAAMA/v/7//r/+P/4//j/9v/2//z/
/f/7//7//v/9//j/+P/8/wAA/v/+////AAADAAIA///9//r/9//3//v///////r/+P/1
//P/9//7//7////7//j/+//7//j/9//4//n/+//8//7//f/5//j/+f/4//n/+P/7/wIA
///+//z/+//7//v/+P/3//f/+f/5//n/+P/4//r//P/8//r/+P/4///////6//b//f/+
/wIACAACAPz/+v/5////AwAGAAQABgAGAAsACwAHAAMABgAKAAkABAD8//b/+/8DAAkA
DAAIAAcACAAHAAoACAAJAA0AEAANAAoACQAJAAkABAACAAYABgACAAIA//8BAAYADgAF
AP///v/9////AAD+/wAAAAAAAAEABgAMAAoAAwADAP///v/8//j/+P/7//7/BQAFAAQA
/v/5//f//P//////AwABAAEA///6//r//v/6//n/+f/6//z//f/9//3//v//////AAAA
AP7//P/8//v/+f/4//f/+v8BAAIAAQACAAIA/v/4//f/9f/3//n/9v/+/wMAAwAFAAIA
AAD8//r//P8BAAQABgD+//7//v/9//z/+//4//X/+/8AAP///f/8//v/+//6//n/9v/2
//r//f/7/wAAAgAAAAAA///8//7//v/8//j/+v/9/wAA/v/8//j/9f/w//T/+v/6//j/
9v/5//z/+v/6//7/AAAAAPn/+v/5//X/+P/6//r/9//1//v//v8AAP3//P/7//n/+f/5
//j/+P/0//P/+P/3//b/9f/z//X/+f/6//v//P/6//b/9f/1//f/+f/6//r/6v/u//r/
AgAAAAAAAAAAAPv/+//9/wAA/f/5//b/9P/3//j/+f/7//z/+//6//n/9v/0//P/8//3
//j/+f/9//7///8AAAEAAQACAAIAAgABAAEAAwADAP///f8CAAEABAAGAAkADAAJAAgA
BwAEAAQACAAKAAwACgAHAAMA//8CAAUABwAIAAgABwACAP7/+//4//b/+v/8//n/9f/1
//j/+P/3//f/+//7//j/+P/1//T/8//y/+j/6v/3/////P/y/+v/5P/k/+7/7//r/+z/
+f8JABIAGgAqADsARQBGAFEAYABsAGYAVgBHAD0ALAAmACgAJwAcABAADQAWABMAAwAB
AAUA/v/w/+r/7v/6//j/9v/6//n/+P/2//T/8//z//v//v/5//n/9f/z//P/8v/y//L/
8P/w//b/+f/5//7//v/9//j/+P/3//j/8//w//L/8v/0//L/8//1//b/9//x//P/9f/z
//L/9P/1//f/9f/1//T/8f/z//T/+/////r/9//2//X/9//4//r/+f/0//T/9v/2//f/
9P/1//r/+P/4//f/9//5//v/+v/7//z///8AAAEA+//4//f/9v/6//r/+v/8/wEA///4
//L/+P/6////BgACAPz/+v/5/wAAAwAFAAIAAgACAAcABwABAPv//P/+/wIAAAD7//j/
+/8BAAUABgAEAAMABAADAAMAAAAAAAMACgAJAAgACQAGAAUA///8/wMABAABAAIA/P/7
//3/AgD7//f/+P/5//v//P/6//z/+//6//r//v/+//r/8f/v//H/9v/6//z/+//7//v/
///+//7/+f/1//P/+P/7//v/+//3//X/8f/w//D/9P/w//H/8f/y//T/9f/1//X/9v/4
//f/9//2//b/9P/0//P/8f/w/+//8v/2//b/9P/0//T/8P/q/+n/6//v//P/8v/2//n/
9//3//b/9P/w/+7/7P/v//D/8P/u//L/9v/5//z//f/8//v/+f/6//X/7//y//P/9f/2
//j/9v/3//z//v/7////AAAAAAAA///8//7//v/8//j/+P/7//7//P/8//r/+f/2//f/
/P/7//j/+P/9/wIAAgD8//z/+v/2//X//P8BAAMAAgACAAAA+//1//n/+v/6//z//v8A
AAEA/v/9//v/+v/3//f//f/9//r/+f/3//n/+v/6//r/+v/7//j/+P/5//j/9//1//L/
9f/4//v/AQD5//b/+/8IAAMAAAD9//r/+v/6//r/9//7////BAAGAP//+f/0//D/8//2
//r////8//v/+v/5//n/+v/8/wAAAgACAAUABQACAAEAAAABAAQABgAIAAcABgAHAAYA
BQAHAA4ADwAPAAsACgAJAAgACwAMAAsACQAIAAcABgAEAAYABQAEAAcABgAGAAUAAgAA
APr/9f/x//H/8v/5/wAA+v/z//D/7v/z//X/+P/9//r/9v/1//T/8v/y//L/7v/u//X/
+//4/+7/4f/c/+D/4P/b/+X//v8PAA8AFgAyAEIARwBPAF4AbwBsAGAAVgBGAD0AOQAu
ACQAGgARAAoABgANABIABwD7//P/6f/s//r/CAAGAP7//P/4//T/7//o/+r/7P/v//P/
+v8CAA==
         </WaveFormData>
      </LeadData>
      <LeadData>
         <LeadByteCountTotal>10000</LeadByteCountTotal>
         <LeadTimeOffset>0</LeadTimeOffset>
         <LeadSampleCountTotal>5000</LeadSampleCountTotal>
         <LeadAmplitudeUnitsPerBit>4.88</LeadAmplitudeUnitsPerBit>
         <LeadAmplitudeUnits>��V</LeadAmplitudeUnits>
         <LeadHighLimit>2147483647</LeadHighLimit>
         <LeadLowLimit>268435456</LeadLowLimit>
         <LeadID>II</LeadID>
         <LeadOffsetFirstSample>0</LeadOffsetFirstSample>
         <FirstSampleBaseline>0</FirstSampleBaseline>
         <LeadSampleSize>2</LeadSampleSize>
         <LeadOff>FALSE</LeadOff>
         <BaselineSway>FALSE</BaselineSway>
         <ExcessiveACNoise>FALSE</ExcessiveACNoise>
         <MuscleNoise>TRUE</MuscleNoise>
         <LeadDataCRC32>1158035388</LeadDataCRC32>
         <WaveFormData>
HAAcABwAHAAZABgAFwAWABYAFgAWABYAFAASABAADgARABIAEwAUABAADgAMAAoADQAO
AA8AEAARABIAEwAUABMAEgARABAAEAAQABAAEAAQABAAEAAQAA8ADgANAAwADQAOAA8A
EAAPAA4ADQAMAAwADAAMAAwADAAMAAwADAAQABIAFAAWABMAEgARABAADgAOAA4ADgAQ
ABIAFAAWABMAEgARABAAEwAWABkAHAAZABYAEwAQABAAEAAQABAAFAAWABgAGgAUABAA
DAAIAAwADgAQABIAFgAYABoAHAAYABYAFAASABQAFAAUABQAEwASABEAEAATABQAFQAW
ABQAFAAUABQAEQAQAA8ADgAQABIAFAAWABMAEAANAAoACwAMAA0ADgARABIAEwAUABIA
EgASABIAFAAUABQAFAASABIAEgASABEAEAAPAA4ADwAQABEAEgAQABAAEAAQABIAEgAS
ABIAEAAOAAwACgANABAAEwAWABQAEgAQAA4ADQAOAA0ADAAQABEAEQASAA8ADgALAAoA
DQAPABQAFQAVABQAEwASABYAGwAeAB8AIAAgACEAIQAhACEAIQAfABwAGwAbABwAHAAc
AB0AIQAnACcAJwAnACUAIAAeABwAGAAWABQAEgATABUAFwAXABgAGAAXABUAFAATABEA
DgALAAgABwAIAAgABAADAAMAAwAEAAYACAAFAAMAAAD/////////////+v8EAAoAAQD3
//n/9//y//T/+/8FABEAGgApADwASwBYAGMAcQCEAI0AhABzAGkAcQBxAGIAVQBPAEcA
MgAYAA4ABgD7//H/6v/p/+r/8P/3/wAAAQD///v/+//5//n//v8GAAQABAAEAAQABAAE
AAMAAQADAAUABQAFAAUABAAEAAQAAgADAAMAAgAAAP7/AAABAAMAAwADAAIABQAIAAkA
BwAEAAQABAADAAUABQADAAYABgAEAAEABAACAAIAAwADAAEAAwADAAAAAgACAAEA//8B
AAEAAgACAAYACAAKAAwACgAIAAYABAAHAAgACQALAAkACQAHAAMABQAKAAwADgAOABAA
EQASABAADwAMAA4AEwAUABQAFQAVABUAFgAZABoAGwAdAB4AHgAhACIAHQAbAB0AIAAj
ACIAIwAkACcAKQAqACoAKwAqACoAKQAoACYAJgApACcAJAAjACQAKAAlACQAIgAfAB0A
HgAbAB8AHQAcABkAFgATABIAEgARABAADAAKAAkADQALAAoACAAOAAsADAANAA0ACAAL
AA0ACwAIAAYAAgAAAAIABAAGAAkACQAGAAQAAAACAAMABAAEAAMAAQAEAAcABgAHAAgA
CAAHAAQAAwADAAMA//8BAAQABgADAAIAAwACAAMABQAIAAkABAAFAAYACwAJAAgACAAH
AAcABwAIAAgABwAHAAwADAAJAAsADgAOAAwADAALAAoACQAIAAsACwAKAAsACwALAAoA
CQAJAAcABwAKAAsACwAKAAgACQAMAA0ADgANAAwACwAKAAwADwAPAA4ACwAJAAYABAAG
AAgACgAOAAgABgAEAAQABgAHAAcACAAFAAYACgALAAoACQAKAAkABwAIAAsACQAGAAQA
BQADAAYACAAKAAsACgAIAAgACAAGAAUABAADAAUAAQAHAAwACQAGAAcACAAIAAgACAAH
AAYAAwADAAcA/v8DAAkABQAGAAgACAAIAAgABwAIAAcABgAFAAUABAAEAAQABAACAAIA
AAABAAUABQAHAAgACQAKAA0AEQATABMAFQAWABgAGQAYABcAFgATABUAFQAWABgAGQAY
ABgAGwAfAB8AHwAfABsAFgAUABIAEgAUABYAGAATABEADwALAAoACgAJAAcACQAJAAgA
BgADAAAA//8AAP///P/8//3//P/8//3//v8AAP///f/9//v/+f/3//X/+P/0//T/9//1
//f/9//u/+r/8f/3////CgAXACYAMwBCAFkAawB2AIMAiAB7AGsAZwBrAGQAVQBFADkA
MAAeAAQA9v/1/+3/5v/n/+b/5P/p/+7/7//1//3/AQD5/+v/7P/2//X/9v/3//j/9//4
//j/9//2//f/9v/1//f/+P/6//z/+v/5//f/9P/4//j//P////z/+//6//j/+P/6//r/
9//5//r/+//7//n/+f/3//r/+v/4//X/+P/4//j/+f/5//v//f/9//r/+//8//z/+//8
//v/+//6//v//P/9//7//f/8//v/+v/6//r/+v/7//3/AQADAAMAAAACAAEAAAACAAQA
BQAGAAkACQAHAAoADAAKAAcABQAKAAsADQARABAADwAPAA4AEwAXABkAFQAVABcAGgAd
ABsAGwAbAB0AIQAiACIAIwAfAB4AHAAaAB0AHgAiACEAGwAZABkAHAAfACAAIAAfABgA
FgAQABEAEQAQAA0ACgALAAoACgAJAAsACAAHAAcABwAFAAQAAgAGAAMABAAFAAMA/v8B
AAMAAQAAAAAA/v/3//j/+f/6////AQAAAAAA/f/+//7//v/+//3/+//+/////v///wAA
AAD///z/+//7//v/9//5////AgAAAAAA/f/6//n/+f/8//3/+P/5//n//f/6//j/+//9
/wAAAwAEAAQAAwADAAMAAgD+////AQACAAEAAgABAAAA///+/wEAAQAAAAEAAgADAAMA
AwAEAAEAAAACAAUABQAEAAIAAgAEAAQABAABAP7/+//4//r///8BAAIAAAD///3//P/+
//7//v8AAP3//P/7//z///8BAAIABAD+//7/AQABAP///f/9//v/+v/6//z/+f/5//r/
/v////3//v//////AAD+//7//v/8//v/+v/5//v/9//9/wIA/f/6//v//P/8//z//P/7
//z/+f/5//3/+//9//z/+f/8//z//f8BAAEA+v/6//j/+P/4//j/+f/8//3//v/+//3/
+//6//v//P/7//z/+//7//7//f/+//7//v/+/wUACwAPABEADwAOAA4ADQAOAA8AEAAP
AA0ACwAKAAoADgAOAA8AEwAXABcAFwAXABQAEAAPAA4ACgAKAAoACgAFAAUABQADAAEA
AAD+//v///8BAAIAAgD8//j/9v/2//X/8v/y//P/8P/w//H/8v/0//P/8f/x//L/8//0
//X/8v/w//D/7//t/+v/7f/q/+j/8//9//X/9P8DABwANwBOAF8AawByAHUAdgBzAGkA
YQBdAFYATQA/ADEAJAAGAOz/6v/t/+X/5P/l/+D/3P/h/+T/4f/j/+//8f/t/+//9v/4
//L/8P/u/+z/8P/y//P/8//1//f/9//3//X/8v/w/+7/8f/z//T/9P/y//D/8v/z//T/
9f/2//b/9f/2//X/8f/x//L/8//z//H/8f/v//L/8v/w/+3/8P/z//T/9v/3//X/9//3
//T/8P/u/+v/5//s/+//8//2//b/9v/2//b/9//4//n/+v/2//T/8v/x//X/+f/7//v/
+//+//7//v/7//r/+P/2//z///8AAAYABwAGAAQAAwAEAAMAAwAFAAgACQALAAwADwAT
ABUAEQARABMAFgAZABcAFwAXABkAGQAYABYAFQAYABoAGwAcABoAGAAZABUAFQAVABcA
HAAbABoAGAAVABEAEAALAA0ADgAOAAwACgAHAAYABgAFAAMAAAD/////BAADAAMAAgAE
AP///v/9//7/+v/+/wEA///8//r/9v/z//b/+f/8//7////9//z/+P/6//v//P//////
/v8CAP///P/7//r//v////7///////3/9//3//z/AAD//wAAAgAAAAAAAQABAP//9//1
//r/AQABAAIAAAD///////8BAAAA/v/9/wIABAADAAcABQAEAAEAAAAEAAYACAAKAAYA
AwD///3/AAABAAEAAQAFAAUABwAMAAkABQAAAPr/+//+////AAABAAIAAwAEAAEAAwAC
AAAAAwADAAIAAgAAAP7//P/8//3/AAADAAgABgAFAAMAAgABAAIABgAHAAYABQAGAAUA
AAAAAAIA/////wAABAAFAAQABAAEAAMABAACAAIAAgAFAAUABQAFAAQA/f8AAAIAAQAA
AAMABgAGAAYABgAFAAIA/////wMABgAJAAkABwADAAAA/v///wUABAACAAQABAAEAAQA
BAADAAIAAQAAAAAAAAAAAAIAAAAAAAEAAQADAAQABQAGAAQABAAEAAUABQADAAIAAAAB
AAIABwANAA0ADQANAAwAEAARABIAEwAVABUAFgAXABUAFAAUABIAFAAZAB4AHwAcABkA
EgAKAAsADAANABAADgAOAAsACwAKAAcABQAEAAQAAwAEAAUABAACAAAA/v/+/wAA/v/6
//v/+//6//r/+P/4//f/9f/1//X/9f/1//f/9//0/+7/7P/x//f/+//5//T/8P/1//n/
+/8AAA0AJgA9AEoAVwBlAHIAfwCGAHkAYwBhAGkAaABXAEMANwAsABQA9P/s//P/7//i
/93/3v/i/+H/3P/j//f/BQD///X/9f/y/+7/7//w//H/8v/0//b/9//3//f/+f/5//n/
+//6//r/+v/6//v/+//6//f/9P/1//X/9//3//f/9v/4//r/+v/3//n/+v/7//v/+f/5
//f/+v/5//b/8v/0//f/+P/6//v/+v/7//r/9v/4//j/9//1//b/9//5//r//P/8//z/
/P/6//r/+v/6//z//P/8//3///8BAAEA///9/wAAAAAAAAAAAgADAAQABgAHAAYACgAL
AAoACAAHAAoACwANABEADwAPABAAEAAVABkAGwAXABcAGQAcAB8AGgAZABgAGQAbABwA
HAAdAB0AHgAeAB4AHgAeACEAHwAbABkAGQAcAB8AIAAgAB8AGQAYABMAFQAXABYAEwAQ
AA4ADAALAAkACQAGAAUABQAFAAMAAgAAAAUAAQABAAEABAAAAAQABwAEAAIAAQD+//3/
AAADAAYABgAFAAEA/v/8//7///8AAP///f/6//z////+////AAABAAEA//////3/+//1
//X//f8EAAYACgAHAAIA///9///////5//n///8FAAQABAADAAEAAAD//wIAAgABAAEA
AgACAP//AQACAAIAAAAAAAMABAAFAAYABQADAAAA///+/////////wIAAQACAAYABgAF
AAMAAAD+/wAAAAAAAAEAAgADAAQABAAHAAcABgAGAAUAAwACAAAA/v/8//z//f/+////
AgABAAEAAAAAAP3//v8CAAMAAwADAAUABQD///7////7//z//P//////AQACAAMAAwAC
AAAAAAAAAAEAAQABAAEA/v/3//r//P/8//z/AAAEAAAA/v/8//n/+//5//r////+/wEA
AQD///3//P/8////BwAEAAQAAgD///7//f/8//3//v///wAAAAAAAAAAAAD///7//f/+
/wAAAAABAAEA///+//3//P/7//z//f///wQABQAHAAgACAAIAAwAEQAUABUAFgAWABMA
EQAPAA0ADwAPABAAEQAOAA4ADwAOAA4AEQAUABMAFAAVABIADgAMAAoACAAIAAYABgAD
AAMAAAD9//v/+v/8//v//P/9//z/+v/4//b/8//0//H/7P/t/+//8P/y//L/8v/x/+//
8P/x//L/8//z/+3/6P/s//D/5//f/+P/5//m/+r/7f/x//n//v8LACYANwBGAF8AbwBy
AHMAbABZAE8AVQBbAFAAQQA3ADMAHAAAAPb/8v/l/93/3P/V/9L/2v/h/+T/5//r/+v/
7f/v/+3/7P/u/+//8P/x//L/8v/y//H/7//w//P/9P/1//P/8v/y//L/8v/z//P/8v/y
//D/8v/z//L/8f/w/+7/8f/0//X/8//0//b/+P/5//f/9f/x//L/9f/0//L/9v/z//L/
8v/x/+//8f/x/+7/7//w//D/7//0//X/9//4//b/9v/2//b/9P/0//T/9P/2//b/9v/3
//X/9//3//X/8v/0//P/8v/1//j/+v/8//z/+//4//r/AAAAAP////8DAAMABAAHAAUA
BQAGAAYACgAPABIADwAOAA8AEQATABMAEwATABUAFAAUABMAEwAVABYAFgAWABMAEgAU
ABEADwANAA0AEAARABIAEgARAA0ADAAHAAkACQAIAAUAAgADAAIAAgABAAEA/v/9//3/
///9//z/+v/5//P/8f/v//H/7v/z//f/+f/4//j/9v/v//D/8f/y//D/7//r/+j/6P/s
/+//8v/0//P/8f/0//b/9P/0//T/8v/x/+7/7f/w//H/7v/x//P/9P/w/+7/8f/w//H/
8//3//f/8f/x//L/9f/x/+7/7//v//D/8f/1//b/9v/3//r/+v/3//n/+P/4//b/9v/2
//b/9v/2//f/9//2//f/9v/1//P/8f/3//f/+f/+//7//f/7//j/9v/2//T/8v/y//L/
8v/y//L/9f/1//T/9//3//b/9v/2//b/9v/4//T/9P/0//b/9//3//b/9v/y//L/9f/1
//L/8f/y//H/8P/y//b/9f/y//L/9f/1//X/9v/3//f/9P/y//L/8v/0//X/9v/3//n/
8//3//r/9P/w//D/8P/y//T/9v/3//L/7f/r/+3/8//5//z//f/7//j/9v/3/+3/8P/0
//b/+P/6//n/+v/5//j/+P/3//X/9P/3//j/9//4//b/9f/3//X/+P/4//j/+P/8/wEA
BAAFAAYABgAHAAcACQALAA0ADQAKAAcABQAEAAkACgAMABEAEwATABMAEwARAAwACgAI
AAgACAAIAAgAAgD///z/9//6//z//f/9//3//f/8//r/+P/2//b/+P/4//T/8//z/+7/
7P/r/+r/6//r/+r/6//u/+//8P/x/+r/5P/i/+n/8//t/+n/7v/w/+v/7f/1/wAACQAY
AC0AQgBNAF0AcgB7AHgAaQBbAFkAWwBSAEEANQArACQAFAAAAPT/7//p/+L/3//Y/87/
0//i/+f/5//v//H/8f/3//7/9v/y//D/7v/s/+//8P/w/+//7v/v/+7/7f/v//D/8v/0
//H/8f/w/+7/8P/u//D/8f/y//P/9P/0//H/8v/x/+3/7v/w//L/8//1//X/8//2//P/
8P/s/+7/7//w//L/8//y//P/8v/u//H/8v/y//H/8//z//T/9P/z//L/8f/w//L/9P/2
//j/9f/0//P/8//x//P/8//x//T/+P/5//r/+v/8//3//v/8//v/+P/6////AAAAAAEA
BAAFAAcACwAIAAcABwAGAAsADwARAA0ADwARABQAFwATABMAEwAVABYAFgAVABUAFQAW
ABYAFgAYABoAHwAfABkAFQATABQAFwAYABgAFwARABAACwANAAoACAAEAAAAAgACAAMA
AwAEAAIAAgADAAIA/f/5//T/+v/3//j/+f/7//b/+f/7//3//P/8//r/8//0//X/9v/3
//f/9P/y//D/8v/z//T/9v/3//f//P/6//b/9P/y//T/9f/0//X/9f/1//H/8//4//z/
+//8//z/+v/6//v/+//5//H/7//2//3//f/+//v/+f/4//f//f/+//7///8CAAIA//8B
AAEAAAD9//z/AAAAAAAAAAD///3/+v/5//z//f/9//3//v/7//r//P/6//n/9//0//X/
+P/5//r/+f/4//f/9v/3//v//P/8//n/9//0//L/9f/2//f/+v/6//r/+v/8//z/+//5
//j/9v/2//n/+f/4//f/+P/3//X/9v/5//f/9v/2//n/+f/3//j/+f/5//j/9v/2//b/
+f/5//n/+f/3//H/9f/4//f/9v/5//z/+f/4//f/9f/y/+//7//z//T/9//3//X/9f/0
//T/9//7//b/9v/4//T/8v/w/+7/8P/w//L/8v/2//n/+//8//r/+P/2//L/9P/0//X/
+f/3//j/+P/4//r//v8DAAYACQAKAAoACwALAAsACwALAAsACgAJAAkACQAKAAkACQAN
ABEAEQARABMADwAKAAgABAACAAIAAgADAAEAAgADAAAA/v/9//v/+v/7//z//P/4//b/
9P/0//T/8v/u/+3/7//u/+7/7//u/+7/7f/r/+v/6//r/+v/7f/q/+b/5v/j/+H/6//z
/+7/6P/x//f/8//w//3/GgAxAEAAUwBpAHoAfwB4AGUAWQBXAFUATABFADsAMQAiAAYA
8P/o/+f/4//k/9//1P/U/93/4P/j/+H/3f/h/+//+f/4/+7/6//q/+n/6P/p/+r/6v/p
/+r/7f/u/+//7v/s/+v/6v/s/+3/7f/s/+v/6P/p/+n/6//r/+v/6v/q/+z/7P/p/+n/
6v/r/+v/6//r/+n/7P/q/+j/5f/o/+n/6v/s/+3/7f/v/+//7P/s/+z/6//p/+z/7f/v
//D/7v/s/+r/6P/q/+z/7v/w/+7/7v/u/+//7f/v/+//7f/v//T/9v/4//X/9P/y//D/
9P/1//T/+P/9//7//v///wAA/////wEAAgADAAUABgAHAAkACQADAAYACQANABEADAAL
AAoACwAOAA4ADQANABAAEgATABQAEgASABUAEwAMAAkACAAKAAwADgAPAA8ABwAGAAEA
AwAEAAQAAgAAAP3/+v/4//X/9//0//P/8//4//f/9//2//b/8f/w/+//7//q/+3/7//x
//D/8P/u/+r/7P/u//D/8f/x/+7/7P/s/+7/7//w//L/8f/v//L/7//s/+v/6v/r/+v/
6f/p/+7/7//s/+//7//w/+z/6v/s/+r/6v/r/+7/7//q/+v/8P/1//P/8v/v/+3/7P/r
//D/8P/v/+//8//0//L/9f/z//L/7//u//L/8v/y//L/8v/x/+//7//x//P/9P/1//n/
9//3//r/+P/1//H/7P/u//D/8P/w//L/8v/y//L/7//x//D/7v/x//H/8P/w//H/8v/z
//b/8//y//H/8v/x//H/8P/w/+v/6v/s/+v/7v/v//L/8//v/+7/7//r/+v/7P/w//H/
7//w//H/8f/y//D/8P/w//P/8//z//P/8f/r/+//8v/y//D/8v/0//H/8P/v/+3/7v/r
/+v/7//y//X/9f/z//X/9P/0//f/7//m/+b/8P/y//L/8v/y/+//7v/t/+7/8f/y//T/
9f/z//L/8f/w/+7/7v/u/+//9f/1//b/9v/0//L/9P/3//3///8BAAIAAQABAAEAAQAD
AAEAAAD///3//v8AAAAAAwAHAAsACwALAAsABwACAP///P/5//j/+//8//r/+//5//f/
9v/2//T/8f/w/+//7//u/+3/7P/s/+7/7P/o/+r/6//r/+z/6//q/+j/5f/i/+H/4P/f
/+f/5f/k/+D/4P/j/+f/5//f/9b/2v/h/+P/7/8AAA0AGAAjADQARwBXAGoAdQByAGEA
UwBVAFMASAA/ADcAKwAYAAAA6v/i/9n/0//U/9P/zP/Q/9//5P/j/+f/6//p/+f/6f/s
/+7/7P/s/+z/7P/q/+r/6f/n/+X/5//n/+f/6f/o/+j/6P/r/+3/7v/u/+z/6v/s/+3/
6//r/+v/6v/s/+7/7v/r/+3/7v/v/+//7//v/+3/8P/w/+7/6//u/+z/7P/t/+3/7v/x
//L/8P/t/+z/6v/n/+v/7f/w//L/8v/y//L/8v/w//D/8P/w//H/8v/z//X/9P/1//T/
8f/z//b/9v/2//j/+v/7//z/+v/5//b/+P8AAAIAAwAFAAMAAQAAAAEAAwAFAAgACgAL
AA8AEQANAAsADQAQABMAEwATABMAFQATABIAEAAPABMAFgAYABoAGQAYABoAFwARAA8A
DwASABQAFgAXABcADgAMAAYABwAJAAoACQAIAAUABAAEAAMAAQD+//3//f8DAAMABAAE
AAMA/f/7//n/+//2//n/+//+//7////+//f/+P/5//r//f/9//r/+P/0//b/9//4//v/
+//6//7/AAD+//7//v/9//3/+//7//3//f/5//v//f8AAP7//v8AAP7//v///wEAAQD7
//v//f8BAP7//P///wEABAAHAAcABAAAAP3/AgACAP//AQACAAIAAAAAAAMABAAFAAYA
BgAFAAMAAwACAAMAAwADAAUAAwADAAYABAADAAEA/v8CAAYACAAKAAgACAAIAAgABwAJ
AAgABgAGAAUAAwACAAMABAAFAAgABAACAAAAAAAFAAcACAAKAAMAAAAAAP3//v///wIA
AwABAAIABQADAP7//P/9//v//v8AAAIAAwABAP7//f/8//7///8AAAEAAAD5//z//v/5
//b/9//4//r//v8CAAUABAABAAEABQADAAUABAABAP///v/+/wEA+//8/wAAAAABAAIA
AwAEAAIAAgAAAP7//f/9//z//P/9//7//f/+/wAAAQAFAAUACQAKAAsADAANABEAEwAT
ABIAEgATABMAFQAVABUAEwASABEAEQASABcAGAAaAB8AIgAhACAAHwAZABQAEgAQAA4A
DgAOAA4ADAANAA4ADQAKAAoACQAHAAYABQADAAAAAAAAAAIABgABAPz/+v/5//r/+v/7
//z//v/9//v/+//6//n/+P/3//r//P/+/////f/7//X/7v/0//v//f8DABQAJwA4AEsA
WgBpAH8AigCDAHIAYwBnAGsAXwBUAFsAWQBDACgAEgACAP7////5/+7/6f/o/+r/6//w
//X/+f8BAP//+////wQAAgD+//7//v/+/wEABAAGAAcABgAHAAYABQACAAAA///+////
AQACAAIABQAEAAcACQAHAAcABwAGAAMABAADAP//AgAEAAYABwAFAAUAAwAGAAYABAAB
AAQABQAGAAgACQAGAAcABgACAAMABAAEAAMABAAFAAcACAAIAAgACAAIAAgACAAIAAgA
BgAGAAYABwAKAA0ADgANAAsADAAKAAgACQAMAA4AEAAPAA8ADQAQABYAFgAVABUAFwAX
ABgAGwAbABsAHAAcAB8AIwAlACEAIwAlACgAKwAnACcAJwApACkAKAAmACUAKAAsAC8A
MgAxADAAMgAvACoAJwAmACgAKQAqACoAKQAlACYAIwAnACMAIAAbABYAGAAYABkAGQAY
ABQAEgARABUAEwASABAAFgATABQAFQATAA4AEQATABIAEAAPAAwADAAQABQAGAAUABEA
CwAGAAUACAAKAAwADgANAAsADgAQAA4ADgAOAA8ADwANAA0ADwAPAAsADQARABQAEgAS
ABEADgANAA0AEQATAA8AEQASABcAFQAUABMAEQAQAA8AEwAUABQAFQAXABYAEgATABcA
GAAXABgAFwAWABUAFAAUABMAEQARABMAFQAWABcAFwAVABUAGAAYABcAFQASABQAFgAW
ABYAEwASABEAEAATABcAGAAYABcAFQASABAAEAAQABAAEgAQABAAEAASABEAEQAQABAA
EAASABcAGQAXABUAFQATAA0ADAANAAkADAAOABMAFQATABIAEQAPABEAEAARABIADwAN
AAsACQAMAAcADAAQAAwACgAMAA4ADQAOAA8ADwAOAAsACwAPABAAEwATABEACwAMABQA
GgAYABYAFAASABAAEgASABIAEQARABAAEAASABIAEAAQAA0ADQAQAA8AEwAUABUAFgAY
AB0AIAAhACIAIgAjACMAIQAhACEAHwAgAB8AHwAgACQAJAAlACkALwAvAC8ALwApACQA
IgAgAB0AHAAbABoAGAAZABoAGQAaABoAGQAXABYAFQATABAAEQAQABEAFAAPAAoACAAH
AAgACAAJAAoADAALAAkACQAIAAcABgAFAP7/BAAKAAkABQD9//v/AAAGAAsAEQAXAB4A
KQA2AEcAVABhAHMAigCXAJQAhwB1AHEAcwBwAGMAVwBTAEoANAAYAA4ACwAHAAIA///6
//b/9//+/wEABwANAAsAAwAHABAAEgAOAA4ADgAOABEAEgASABEADQANAAsACQAHAAYA
BgAGAAgACwANAA4AEQAQABMAFQARAA8ADQAKAAwADgAOAAsACgAKAAoACQAMAA0ADAAQ
ABEAEAAOABIADQAKAAgABQAIAA0AEAAQABAAEAAPAA0AEAARABMAFAAUABQAFAAUABEA
EAAPAA4AEQASABMAFQAVABcAFwAVABQAFgAVABQAFQAYABoAHAAcABsAGAAaACAAIAAf
AB8AIQAhACIAJQAkACMAIwAiACcALQAxAC8ALAAtAC8AMQAxADEAMQAzADMAMgAwAC8A
MQAyADIAMgAzADQAOAA3ADIALwAuADAAMgA0ADUANQAtACwAJwApACcAJgAjACAAIQAg
ACAAHwAeABoAGAAXABsAGQAYABYAFwATABMAEwASAAwADgAPABEAEgAUABQAEgAUABYA
GAAYABcAEwAQAA4AEAARABIAEQAPAAwADgAMAAoACgAKAAsACwAJAAkADwARAA8AEwAU
ABQADwAMAA8ADgAPABEAFAAVABAAEQARABMADgAKAAwADQAPABEAEgASABEAEQAUABQA
EQATABIAEgAQABAAEAAQABAAEAAVABcAGAAbABkAGQAYABcAFwAVABUAGAAZABkAGAAW
ABcAGgAbABwAGgAaABoAGgAZABsAGgAYABgAFwAVABQAGAAaABwAIAAbABgAFQAUABcA
GQAaABwAFgAWABkAGQAZABkAGwAbABkAGgAdABsAGAAWABcAFQAYABoAHAAdABoAGAAY
ABgAGwAbABsAGwAdABcAGwAeABsAGAAZABoAGQAaABsAGwAXABMAEgAVABYAGQAZABcA
GQAYABgAGwAhAB4AFgAUABYAGAAaABwAGgAaABoAGgAbABoAGQAZABgAFgAVABQAGQAa
AB0AIAAeAB8AHAAaAB0AHgAfACQAKwAuAC8AMAAvAC8ALgAtACoAKQAmACQAJQAnACoA
LgAwADEANQA5ADYANQA0AC8AKwAqACkAKAAlACQAIwAfACIAIwAiACIAHwAdABoAGQAb
ABoAGAAWABcAGAAbABoAEQANAAoABgAKAA8AFAAYABUAEQAPAA0ADAALAAoABgASABAA
DQANAA0ABQACAAwAEQAVAB8AMgBHAFIAWwBwAIUAkwCaAJsAjgB5AHcAfwB9AHoAbwBd
AE0ANgAiABYADgANAAcA/P/3//r/AAAFAAgAEwAdAB8AFwAPABEAEgAQAA8AEAARABIA
GQAgAA==
         </WaveFormData>
      </LeadData>
      <LeadData>
         <LeadByteCountTotal>10000</LeadByteCountTotal>
         <LeadTimeOffset>0</LeadTimeOffset>
         <LeadSampleCountTotal>5000</LeadSampleCountTotal>
         <LeadAmplitudeUnitsPerBit>4.88</LeadAmplitudeUnitsPerBit>
         <LeadAmplitudeUnits>��V</LeadAmplitudeUnits>
         <LeadHighLimit>2147483647</LeadHighLimit>
         <LeadLowLimit>268435456</LeadLowLimit>
         <LeadID>V1</LeadID>
         <LeadOffsetFirstSample>0</LeadOffsetFirstSample>
         <FirstSampleBaseline>0</FirstSampleBaseline>
         <LeadSampleSize>2</LeadSampleSize>
         <LeadOff>FALSE</LeadOff>
         <BaselineSway>FALSE</BaselineSway>
         <ExcessiveACNoise>FALSE</ExcessiveACNoise>
         <MuscleNoise>TRUE</MuscleNoise>
         <LeadDataCRC32>1350324758</LeadDataCRC32>
         <WaveFormData>
FAAUABQAFAATABIAEQAQABEAEgATABQAEQAQAA8ADgAQABAAEAAQABAAEAAQABAADgAO
AA4ADgAOAA4ADgAOAA4ADgAOAA4ADgAOAA4ADgAQABAAEAAQAA4ADgAOAA4ADwAQABEA
EgAPAA4ADQAMAA0ADgAPABAAEgASABIAEgAQABAAEAAQABAAEAAQABAAEQASABMAFAAS
ABIAEgASABIAEgASABIAEgASABIAEgAQABAAEAAQABAAEAAQABAADgAOAA4ADgAOAA4A
DgAOAA4ADgAOAA4ADgAOAA4ADgAQABAAEAAQAA4ADgAOAA4ADgAOAA4ADgAOAA4ADgAO
ABAAEAAQABAADgAOAA4ADgAMAAwADAAMAAwADAAMAAwADAAMAAwADAAMAAwADAAMAAoA
CgAKAAoADAAMAAwADAAOAA4ADgAOAA0ADAALAAoADAAMAAwADAAMAAwADAAMAAoACgAK
AAoADAAMAAwADAAKAAoACgAKAAwADAAMAAwACwALAAoABwAJAAoACwALAAsACwALAAoA
DAAMAA4ADgAMAA0ADQAMAAwADwAPAA8ADgANAA0ADQANAA0ADQAKAAYAAQD///7///8A
AP//AAD8//z/+f/1//b/9f/1//b/9v/3//n/+f/7//3//f/9//3//v8AAAAA///+//7/
AAAEAAYACAAIAAgACAAHAAcABwAHAAgACQAJAAoACgAKAAgACAAJAAoABgAKABAAEwAY
AB4AJwArAC4AMQA2AD8AQwBBADoAMQAoABoABQDz/+L/zf+8/7T/sP+q/6v/tv++/77/
vP/A/8b/xv/B/8H/wv/B/8b/y//S/97/5//w//X/+P/9/wAAAwAEAAUACAAJAAkACQAL
AA0ADQAOAA4ADgARABMAEQARABMAEQASABIAEgARABEAEgASABQAEwASABIAFAAUABQA
FwAVABQAFAAVABMAFAAUABQAFgATABMAFAASABIAEgASABQAFQAWABYAFQAWABUAEwAT
ABMAEgASABEAEQARABIAEwAVABYAFQAUABQAEwASABQAFQAVABUAEwATABIAEgASABIA
EwATABUAFQAVABUAEwAUABMAEQASABEAEQARABIAEwAUABUAEwATABMAEgARAA8ADwAP
ABAAEAAOAAwADAAMAAwADAAKAAkABwAFAAcABgAEAAEAAwAEAAQABgAGAAQAAwABAAIA
AgABAAEAAwAEAAQABAADAAIAAAD//wAAAgADAAMAAgACAAEAAAACAAEA/////wAAAAAA
AAEAAQAAAP///f/+////AAABAAMAAwADAAMAAAAAAAAAAAD//wAAAAD//wAAAAD/////
/////wAAAAABAAEAAQABAAIAAQD///7/AQACAAIAAwABAAAAAAAAAAMABAAGAAcABAAB
AP///v///wAAAgAEAAIAAQABAAEA///+//7//v8CAAMABAAGAAUABAADAAAA/v//////
AQABAAEAAQABAAEAAgADAAMAAgACAAEA///+//7//v/9//3//v/+////AAD//wAAAQAB
AAEAAwADAAAAAAAAAAEA/////////v8AAP///////wEAAgACAAIAAAAAAAAA///7//3/
/f/+//7//v/+//7/AAD////////+//3//P/8//3//f/+/////v/9//z/+//8//3//v//
/wEAAAAAAAEA//8BAP3/+f/4//v//P/9//7//f/9//z/+f/7//z//f/9//3//f/9//z/
+v/6//z//P/8//3//f/8//z//////////P/7//v/+//8//3//v/8//n/9f/0//T/8v/y
//D/8P/w//D/7f/p/+b/5f/l/+b/6P/p/+v/6//t/+//7//v/+7/7v/v/+7/8P/w//H/
9P/0//b/+P/4//j/+P/3//f/+P/5//v//f/7//z//P/8//z//P/9//7/AAD+/wAA//8C
AAwAEwAZACAAIwAkACkAMwA5ADQAJwAaAA4A/f/n/9T/xf+2/67/rv+o/5//ov+q/6z/
qv+q/7D/sv+z/7P/tP+1/7r/wf/K/9D/0f/Y/+P/7P/v//D/8f/0//b/+v/8//3//f//
/wEAAQABAAAA//8BAAMAAQABAAMABAAGAAcACAAIAAcABwAGAAYABQAEAAQAAgACAAIA
BQAHAAYABgAHAAgACgALAAwACQAFAAQABAAFAAYABwAIAAcABwAHAAYACAAKAAoACQAJ
AAkACAAIAAkACQAJAAoACgALAAsACQAIAAgABwAGAAYABwAHAAcACAAJAAkACgAJAAgA
CAAHAAkACQAJAAkACAAKAAoACQAKAAkACQAJAAsACwALAAsACAAHAAYABAAFAAMAAwAD
AAUABgAFAAQAAwACAAEAAAABAAEAAAD//wEAAAD+//v/+v/6//n/+v/7//r/+v/5//r/
+v/5//n//P/8//v/+v/5//j/9v/1//X/9v/2//X/9f/2//b/9v/3//f/9v/3//T/9P/0
//X/9P/0//T/8//x//H/8f/x//T/9f/2//f/9P/y//D/7v/w//L/8//z//T/9P/z//P/
9f/1//b/9v/1//X/9f/1//n/+f/4//j/+P/4//f/9//1//T/9P/0//L/8v/z//P/9f/1
//b/+P/2//b/9//4//b/9f/1//X/8//y//L/8v/1//X/9f/2//T/9P/0//L/8P/x//H/
8//1//X/9f/1//T/9P/0//P/8f/y//L/8f/w//D/8P/v/+3/7v/u/+//8v/x//L/8//y
//H/8v/x//D/8P/w//H/8v/z//T/9P/y//H/8f/x//H/8v/y//L/8P/w//D/7//u//H/
8v/0//P/8v/x//D/8f/x//L/8//x//H/8f/y//L/8f/x//H/7//v/+//7//v/+//7//v
//H/8P/w//H/8//1//P/8//y//D/7v/t//H/8P/w//D/8P/w//D/8P/x//H/7//v//D/
8f/x//P/8//z//L/8P/w//L/8v/z//X/9v/2//X/9//2//X/9f/1//b/9//2//X/9P/w
/+//6//q/+r/6v/q/+j/6P/m/+b/4//f/9//3//g/+L/4f/h/+L/4f/i/+X/5v/n/+X/
5v/o/+j/6v/q/+v/7v/w//L/9P/0//T/9P/z//P/8//z//T/9f/3//j/+P/4//b/9v/3
//j//P/8/wAAAQACAAgADwAVABoAIwAsADEAMQAvACoAIwAWAAQA7//b/8z/vf+0/67/
ov+W/43/jP+U/5z/nP+e/6j/rP+r/6v/rP+v/7L/vf/K/9T/2//i/+f/6v/r/+z/8//4
//n//P/9//3/+//9//////8CAAIAAgAFAAUAAwADAAUABQAGAAYABgAJAAkACgAKAAoA
CQAIAAgABgAGAAYACQALAAoACgALAAkACgAKAAoADAALAA0AEAANAAwACwAKAA0ADwAR
ABIAEQASABEADwAOAA0ACwAKAAwADQAOABAAEAARABEADwANAA4ADgAOAA8AEQASABMA
EgARAA8ADgAPABAAEgATABMAEwATABMAEgAUABQAEwATABMAFAAVABQAEwASABEAEgAT
ABQAFAATABEAEQARABIAEgAQAA4ADAAMAAwADAAOAA0ACwAJAAsACgAIAAUABgAGAAUA
BgAIAAgACQAJAAUABAACAAEABAAEAAMAAgAEAAQAAwADAAEAAAD+//v//v8AAAEAAgAC
AAEA//////7//v/+/////f/8//v/+f/6//v//P/9/////////////P/8//z//P/+/wAA
AQABAP7//v/9//3/+//7//z//P/8//3//v///wIAAwADAAQABAAEAAMAAwAFAAQABAAE
AAIAAgADAAMABQAFAAYACAAGAAYABwAIAAcABQAEAAMABAAEAAUABgAHAAcABwAIAAcA
BgAFAAIABAAFAAUABwAHAAcABwAHAAUABAADAAEAAgAEAAUABQAGAAYABgAFAAMABAAE
AAUAAwABAAEAAQABAAEAAwADAAQABAAEAAUAAwADAAMAAgADAAMABAAFAAIAAgABAAAA
AQACAAMAAwABAAMAAwAEAAQABAAEAAQAAgABAAEAAQABAAEAAQACAAQAAwADAAMABAAF
AAYABwAFAAUABQAFAAUABAAEAAUAAwAFAAMAAwAEAAQABAAFAAcABgAHAAgABgAGAAYA
BgAEAAQABAAEAAQABAAEAAUABgAFAAYACAAHAAcABwAHAAUABAAEAAQABgAGAAYABwAH
AAYABgAJAAsACwAKAAkABwAHAAcABwAKAAgABgADAAIAAgACAAIA///+//v/+v/1//H/
8P/v//H/8v/0//X/9//3//f/+f/7//v/+//8//z//P/8//z///8CAAQABgAHAAYABQAE
AAYABwAIAAkACQAJAAgACAAIAAgACAAIAAkADAAOAAoACgARABYAGgAhACkAMAA1ADoA
PQA/AD8APAA1ACwAIAANAPf/5v/V/8T/uP+u/6b/pf+o/6z/sP+0/7r/wP/A/73/v//A
/7//yP/V/9z/3v/l//L/+//+/wEABAAFAAgACwAOAA8ADwANAA8AEQARABQAFAAUABcA
FwAVABUAFwAXABgAGAAYABcAFwAYABgAGAAXABYAFgAYABgAGAAbABoAGAAXABcAGAAa
ABsAHAAeABsAGwAcABsAGgAZABgAGwAbABsAGgAYABoAGgAZABkAGQAYABgAHAAdAB4A
IAAdAB0AHAAZABoAHAAdAB4AHAAdAB0AHQAdAB0AHAAcAB4AHgAfAB8AHgAdABwAGwAe
ACAAIAAfAB4AHQAdAB0AHwAfAB8AHwAhACEAIQAgAB8AHQAdAB0AHgAeABwAGgAZABgA
FwAWABcAFwAWABUAGgAaABkAFwATABIAEAAQABQAFAAVABUAEgASABEAEQARABAADgAM
AA0ADgAOAA8ADQAOAA4ADQANAA4ADgAOAA4ADQALAAsADQAOAA8AEQAPAA4ADQALAAsA
CwALAAsADAANAA4ADwANAAwACwAKAAkACgAKAAkACgAMAA0ADwAPAA8AEAAQAA8ADwAP
AA8AEgATABMAFAAUABQAEwATABMAEgASABIAEgASABMAEwAUABMAEwAUABMAEgASABIA
FAATABMAEwAUABQAFQAWABYAFQAUABQAEgASABIAEAAOAA8ADwARABMAEwATABMAEAAQ
ABAADwAPABAAEAAPAA8AEAARABEAEAAQAA8ADwARAA8ADwAPAA0ADQAPAA8AEAAQABAA
EQAPAA8ADwAOAA4ADQANAA0ADwAQABAAEAAQABAAEAAPAAsADQANAA4ADwAQABEAEgAP
AA0ADAALAAwADQAOABAADwANAAwACwALAAsACwALAAwADQAOAA8ADgAMAAsACwANAA8A
DQANAA8ADgANAA0AEwAOAA0ADgAOAA4ADgAOAA0ADAALAAoACgAKAAoACgAMAAwADAAN
AAwACQAIAAgACgALAAwADQALAAoACgAKAA4ADgAOAA8AEQAQABAAEwASABEADwANAA8A
DwAPAA8ADQAKAAcAAwAAAAAAAAAAAP7//v/8//z/+f/1//T/8//0//b/+f/7//v/+//7
//3/+//7//v//P8AAAAAAAAAAP//AgAEAAYACQAKAAsADAALAAsACwALAAoACwALAAwA
DQAOAA8AEAAJAAgADAAQABQAFQAYACAAKQArAC4AMwA8AEcATQBHADwAMQAkABoABQDr
/9z/z//C/7r/sv+q/6n/sv+4/7j/uP/A/8b/xv/D/7//vv/B/8r/1//i/+T/5//w//n/
/P8BAAYABwAIAAsADgAPAA8ADQAPABEAEQASABIAEgAVABcAFQAVABcAFwAYABgAGAAZ
ABkAGgAaABkAFwAVABQAFQAWABcAGwAdABwAHAAdABoAGgAZABgAGgAXABcAGAAYABgA
GAAYABsAGwAbABoAGAAaABoAGQAXABcAFgAWABkAGQAZABoAGgAbABsAGQAZABoAGgAa
ABoAGwAbABsAGAAXABUAFAAVABYAGAAZABcAFwAXABcAGAAaABoAGQAZABkAGgAbABoA
GQAYABcAGAAZABoAGgAXABUAFQAVABQAFAASABAAEgASABIAEgAQAA8ADQALABAAEAAP
AA0ACwAKAAgACAAJAAgACAAHAAgACAAHAAcACAAIAAcABgAIAAgABwAHAAYABgAFAAMA
BQAGAAYABgAIAAcABQAFAAMAAgABAAEABAAEAAQAAwABAAEAAQABAAAA///+//3/AAAC
AAQABgADAAQABAADAAQABAADAAMAAQABAAIAAgAEAAUABgAHAAgABwAFAAQAAwAEAAQA
BQAHAAYABgAGAAQABAAFAAUABgAFAAUABgAGAAYABwAIAAcABQAEAAMAAwAEAAYACAAG
AAUABAAEAAQABAAEAAIABAAFAAUABwAFAAUABQAFAAQABAAEAAMAAwAEAAQAAwAAAAAA
AAD//wAAAgADAAUABAABAAAA//8BAAEAAwADAAIAAgACAAMAAQABAAEAAAACAAEAAQAB
AP//AAAAAAAAAgACAAIAAQD//wEAAQACAAAAAAAAAAAAAgABAAEAAQD///////8AAAIA
AQABAAEA///////////9//3//f/9/////v/+//////8BAP////8BAAAA//////3//v8A
AAAAAAAAAP7///////3//v8AAAIAAwAAAP///v/8//3//v8BAAIA//////7//P/8////
/////wAA////////AQABAAEA/v/9//n/+P/4//X/9P/x//D/7//w/+7/6//q/+n/6f/q
/+v/6//s/+v/7f/v/+//7//x//L/9P/0//T/9P/1//j/+P/6//z//P/+//7//f/9//3/
/f/+/////v/+//3//P/9//7/AAACAAAA/v8AAAUACgAQABcAHQAkACkAKgAxADkAOwAy
ACkAIAAQAP3/6f/Y/8n/uv+w/6z/pP+d/6L/qv+w/7T/uP+6/7b/sf+1/7r/u//A/8X/
yP/S/9f/3P/l/+z/7f/0//3/AAD+/wAAAAD/////AQADAAMABgAGAAYACQAHAAUABQAH
AAkACgAKAAoACwALAAwADAAMAAsACgAKAAoACgAKAA0ACwAKAAoACwAMAA4ADwAQAA8A
CwAKAAoACgAKAAoACgALAAsACwAKAAsADgAPAA8ADgANAAsACgANAA0ADQAOAAwADQAN
AAsADQAOAA4ADgALAAsACgAJAAwADQANAA4ADAAMAA0ADQANAA0ADQANABAAEgASABEA
DwANAAwACwANAA0ADQANAA0ADQANAAwACwAJAAkACQALAAwACwAKAAkACAAHAAYABAAD
AAEA//8DAAQABAADAP7//P/5//j//P/+/wEAAwABAAAA/v/9//7//v/9//z//f/+//7/
/////wAAAAD///3//v/+//7//P/7//n/+f/6//r/+v/7//7//v/+//3/+//7//v/+//8
//3//v////v/+v/5//j/+v/8//3//f/8//z/+//7//v/+//8//z/+f/5//n/+f/9//3/
/P/8//3//v/+/////f/8//z//P/+//7///////z/+//7//z//P/8//3//v8AAP//////
//v/+v/6//r//f/9//3//v/+//7//v/8//z//f/9/////v/9//z/+//4//j/+P/3//j/
+v/7//v/+v/6//r/+f/3//j/+P/5//n/9//3//f/+P/5//z//f/6//r/+v/7//v/+//7
//r/+P/3//f/9//3//j/+P/4//b/9v/2//X/9f/5//v//v/9//z/+//6//n/9//2//X/
+P/5//r//P/6//n/+f/5//v/+//7//v/+//7//v/+//6//j/9//3//f/+f/3//f/+P/4
//j/+f/5//j/+//8//v/+v/5//j/9//2//b/9f/1//f/+v/9//z/+//6//n/+P/4//j/
+v/6//r/+//7//j/+P/7//v//P/8//z//f/7//v/+//7//j/9f/x//D/8v/y//L/8P/t
/+r/6f/l/+L/4v/i/+P/5P/m/+f/6f/p/+n/6//r/+v/6//s/+7/7P/s/+z/7f/y//T/
9v/4//b/9v/2//X/8//z//P/9P/4//n/+//8//r/+P/2//X/+v/8//7/AAABAAYADAAT
ABkAHgAlACgALwAxADEAKgAfABAAAADx/+P/1P/B/7L/qv+i/5j/k/+Y/57/oP+k/6r/
rP+q/6v/q/+s/6//tv/B/8r/0P/X/+D/4//m/+v/8P/x//L/9P/4//r/+//5//v//f/9
//7//v/+/wEAAwABAAEAAwABAAIAAgACAAQABQAHAAgABwAFAAMAAgACAAIAAgAFAAcA
BgAGAAcABgAGAAUABAAFAAMABAAGAAYABgAGAAYABwAHAAcABgAIAAoACgAJAAgABwAF
AAQABgAHAAgACgAKAAsACwAJAAcACAAIAAgACgALAAsACwANAA0ADAAMAAoACgALAAsA
CwALAAsACwAOABAAEAAPAA4ADQANAA0ACwALAAsACwALAAsACwAKAAsACQAJAAkACAAI
AAYABAAFAAYABwAIAAYABQADAAEABgAGAAUAAwAAAP7/+//6//7//v///////P/8//v/
+//+//7//f/8//r/+v/5//n/+P/4//f/9f/4//r/+//8//v/+f/2//X/9v/2//b/9//4
//j/+P/3//X/9f/1//X/9//3//f/9//2//b/9v/2//b/+P/5//n/+v/6//n/+f/4//f/
9//2//b/9//4//n/+//7//r/+v/5//r/+v/7//z//P/9//7//P/8//3//f/8//v/+//8
//7//v///wAA///9//z/+//8//z//f/+//7//f/8//z/+v/6//r/+P/5//v//P////3/
/f/9//3//P/8//z/+//7//z//P/7//j/+P/4//f/+f/6//r/+//9//v/+//7//3//f//
////+//6//n/+f/5//n/+f/4//j/9//3//f/+P/6//v//P/6//r/+v/5//X/9//3//j/
+f/6//v//P/+//3//f/9//z/+//6//r/+//7//z//f/9//3//f/9//r/+f/4//f/+P/4
//n/+//5//v/+f/5//v//P/9////AQD8//n/+v/7//z//f/+//z//P/8//3//f/7//v/
/P/9//3//f/9//3//P/8//z///8AAAEAAwACAAAA//8BAAIAAwADAAMABQAFAAUABQAE
AAAA/P/3//b/9v/2//b/9v/2//T/9P/w/+v/6f/n/+n/6v/s/+3/8f/x//H/8//x//H/
8f/y//T/9P/0//T/9f/4//r//P/+//7//v/+//3//f/9//3//v//////AAACAAIAAgAC
AAMAAgACAAIAAgAHABIAHAAfACEAJgArAC4ANQA9AD8ANgApACAAEgD9/+n/2v/F/7b/
sv+q/57/nf+i/6b/pv+o/67/tP+y/6//s/+2/7v/wv/L/9b/3P/j/+z/8f/0//X/+v//
/wQABQAIAAkACQAHAAkACwALAAsACgAJAAsADQALAAsADQAOABAAEQASABEAEQASABIA
EgARABAAEAAQABAAEAATABMAEgASABMAEwAUABQAFAAXABUAFgAYABcAFgAVABQAEwAT
ABMAEgAUABYAFgAVABcAFwAWABYAFQAVABUAFgAYABkAGQAXABYAFgAVABQAFQAXABgA
GQAbABsAGgAaABoAGgAbABsAGQAZABkAGQAaABwAHAAbABoAGQAZABkAGwAbABsAGwAb
ABsAGwAaABkAFwAXABcAGAAYABYAFAAWABYAFgAWABYAFQATABEAFAAUABMAEQAPAA4A
DAAMAA4ADgAPAA8AEAAQAA8ADwAQABAADwAOAAwADAALAAsADQAOAA4ADQANAA4ADgAO
AAwACwAJAAkABgAGAAYABwAJAAoACwALAAoACQAIAAcABwAHAAcABwAIAAgACAAIAAcA
CAAIAAcACAAKAAsADQAMAAsACwAKAAkACQAJAAkADgAPAA8AEAAPABAAEAARAA8ADgAO
AA4AEAAQABEAEQAOAA0ADQAOABAAEAARABIAEgARABEAEQARABAAEAAQABEAEQARABIA
EAAQABAADgAOAA8ADwARABAADwAOAA0ADAAMAAwACwAOABAAEQARAA4ADgAOAA0ADwAQ
ABAAEQAPAA0ADQANAAsACwANAA0ADAAMAAwADQANAA0ADQAMAAsACQAIAAcACQAKAAoA
CgAMAAwADAALAAYABwAGAAYACAAIAAgACAAJAAkACgALAAoACQAIAAgACAAHAAcABwAF
AAUABQAFAAYABwAIAAkACgAKAAsADQALAAsABwAFAAUABAADAAMABQAMAA0ABgAIAAgA
CAAIAAgACQAJAAcABgAGAAYABQAGAAcACAAIAAgACAAKAAoACAAJAAkACAAIAAsACwAL
AAwACwALAAsACwALAAsACAAFAAEAAAAAAAAAAAD+//7//P/8//n/9f/2//X/9f/2//j/
+f/7//v/+f/7//v/+//5//r//P/8//3//v8AAAQABQAGAAcABgAFAAQAAgABAAMABQAI
AAsACwAMAAwADAAKAAoACwAMAAwADAAOABEAFgAgACkALwA0ADUANgA9AEEAPwA0ACsA
IgAUAAEA7//W/7//sv+w/6j/pP+r/7b/vv/A/8L/xP/C/8L/xf/H/8j/y//S/9n/3P/g
/+n/8P/1//r///8CAAcABgAGAAgACAAHAAgACwAOAA8AEQASABMAFwAWABMAEgATABMA
FAAUABQAEwATABQAFAAWABUAFAAUABMAEgARABMAFQAUABQAFQAXABgAGAAYABgAFQAV
ABYAGAAYABgAGAAYABcAFgAUABMAFAATABEAFAAVABUAFgAWABUAFAAUABQAFQAVABMA
EQASABIAEgASABMAEwATABMAEwASABIAEgASABMAEwAVABUAFQAVABYAGAAYABcAFQAT
ABIAEQASABMAFAAVABIAEQAQAA4ADgANAA4ADwAOAA4ADAAKAAoACgAKAAoADAALAAkA
BwAJAAgABgADAAMAAgAAAAAAAwAEAAYABwAEAAQAAwADAAIAAgABAAAAAAAAAP////8B
AAIAAgABAP//AAAAAAAAAgABAP////8AAAAAAAABAAIAAgACAAEAAQABAAEAAQAAAP//
/v/9//z//P/8//z//v8AAAEAAQD///7//P/7//3//f/+//7///////////8BAAEAAAAA
AAEAAgACAAMAAwACAAIAAgABAAAAAAD///////8AAAIAAAAAAAEAAgAAAP//////////
AAACAAQAAgABAAAAAAAAAAAAAAD+//7//////wEAAQABAAEAAQD+//7//v/9//v//P/8
//v/+v/6//r/+f/6//z//f///wEA/////////v/9//7//f/8//z//P/9//3//f/9//z/
/v/9//3//f/7//z//P/8//r/+v/6//n/+P/7//z//v/9//z/+//6//z/+//7//v/+//7
//v//P/6//n/+f/5//v/+//7//v/+//7//v/+//6//j/9//3//j/+//6//v/+//6//v/
/P/6//r/+v/6//j/+f/5//f/9f/2//f/9//4//n/+v/6//f/9v/3//b/+f/7//z//P/6
//3//f/9//r/+f/5//n/+//7//v/+P/0/+//7f/s/+3/7v/t/+7/7v/u/+v/5//j/+H/
4P/g/+L/4//l/+X/5//p/+n/6f/r/+z/7v/u/+3/7P/s/+7/8v/0//b/9v/3//j/+P/5
//j/9//3//f/+f/6//r/+v/6//r/+//8//r//v/+/wEABgAMABEAGQAgACMAJgAtADUA
NwAuACMAGAAIAPv/7//c/8n/uP+s/6T/nv+Z/6D/qv+q/6r/sP+2/7j/s/+z/7r/v/+8
/7//xP/M/9P/3P/l/+r/6//u//X/+P/5//z//f/9////AQADAAMAAgACAAIABQAFAAMA
AwAFAAUABgAGAAYABwAHAAgACAAJAAkACQAKAAkACAAHAAkABwAGAAYABwAHAAgACAAI
AAgABQAFAAYACAAIAAgACAAJAAkACQAIAAYACAAIAAcACAAJAAkACgAJAAkACQAKAAgA
CQAJAAcACQAKAAoACgAMAA0ADQANAAoACQAHAAYACQAKAAwADQALAAsACwALAAoADAAM
AAsACgAJAAkACQAHAAcABwAHAAkACQAJAAgABQADAAMAAwAGAAYABAACAAIAAgACAAIA
AgABAP///f8AAAAA///9//3//P/6//r/+f/4//j/9//3//j/+P/5//r/+v/5//j/9v/2
//X/9f/2//j/+f/5//j/+P/3//b/+P/3//X/9f/0//T/9P/1//T/9P/0//P/9f/1//X/
9f/z//P/8//z//T/9P/0//T/9P/2//f/9//1//T/8v/x//L/8//1//b/8//z//P/8//1
//X/9P/0//X/9v/2//f/9//2//b/9v/0//T/9f/1//b/9f/1//b/9v/2//f/+P/4//f/
9//3//X/9P/0//T/9//3//f/+P/4//j/+P/2//b/9//3//n/+//7//v/+//5//j/9//1
//b/+P/5//n/9v/2//b/9f/z//T/9P/1//f/9f/1//X/9f/1//f/9//2//b/9v/3//n/
+f/5//j/+P/3//f/9//5//r/+v/6//j/+P/4//f/8//1//X/9v/2//b/9v/2//j/9//3
//f/+f/5//n/+v/5//f/9v/1//b/9//4//n/+P/3//b/9f/z//L/8v/z//T/9//2//f/
9P/y//D/7//7//r/9f/u//H/8v/z//T/9v/2//b/9v/0//P/8P/v//D/8f/x//H/8//1
//b/+P/2//b/9P/y//P/8//y//L/9v/3//j/+P/3//f/9//3//T/8//v/+v/6f/o/+j/
6P/q/+j/6P/m/+b/4//f/97/3//f/+D/4v/l/+f/5//n/+j/5//m/+X/6P/q/+r/6v/s
/+3/8P/y//P/9P/z//L/8f/v/+7/7f/v//D/8f/x//L/8v/y//L/8v/z//T/9P/4//j/
/f8GABAAGQAfACIAJQAqAC8ALwAnAB4AFwAMAPr/4//R/77/qf+c/5j/lP+S/5v/nv+a
/5j/ov+q/6r/qP+p/6n/qv+z/8D/x//M/87/1//i/+n/6v/r//D/9f/4//b/+P/4//f/
+f/5/w==
         </WaveFormData>
      </LeadData>
      <LeadData>
         <LeadByteCountTotal>10000</LeadByteCountTotal>
         <LeadTimeOffset>0</LeadTimeOffset>
         <LeadSampleCountTotal>5000</LeadSampleCountTotal>
         <LeadAmplitudeUnitsPerBit>4.88</LeadAmplitudeUnitsPerBit>
         <LeadAmplitudeUnits>��V</LeadAmplitudeUnits>
         <LeadHighLimit>2147483647</LeadHighLimit>
         <LeadLowLimit>268435456</LeadLowLimit>
         <LeadID>V2</LeadID>
         <LeadOffsetFirstSample>0</LeadOffsetFirstSample>
         <FirstSampleBaseline>0</FirstSampleBaseline>
         <LeadSampleSize>2</LeadSampleSize>
         <LeadOff>FALSE</LeadOff>
         <BaselineSway>FALSE</BaselineSway>
         <ExcessiveACNoise>FALSE</ExcessiveACNoise>
         <MuscleNoise>TRUE</MuscleNoise>
         <LeadDataCRC32>1953107179</LeadDataCRC32>
         <WaveFormData>
GAAYABgAGAAWABQAEgAQABIAEgASABIAEAAOAAwACgAKAAoACgAKAAgACAAIAAgACAAI
AAgACAAGAAYABgAGAAgACAAIAAgABgAGAAYABgAHAAgACQAKAAkACAAHAAYABwAIAAkA
CgAJAAgABwAGAAcACAAJAAoACwAMAA0ADgAMAAwADAAMAAwADAAMAAwADwAQABEAEgAQ
ABAAEAAQABIAEgASABIAEAAQABAAEAAQABAAEAAQABAAEAAQABAADgAOAA4ADgAOAA4A
DgAOAAwADAAMAAwADgAOAA4ADgAOAA4ADgAOAA0ADAALAAoACgAKAAoACgAKAAoACgAK
AAoACgAKAAoACgAKAAoACgAJAAgABwAGAAYABgAGAAYABgAGAAYABgAIAAgACAAIAAcA
BgAFAAQABgAGAAYABgAHAAgACQAKAAkACAAHAAYABgAGAAYABgAIAAgACAAIAAcABgAF
AAQABgAGAAYABgAFAAQAAwACAAMABAAFAAYABAAEAAQAAQD//wEAAgACAAUABQAFAAQA
BAAEAAQABQAFAAYABgAEAAYACAAKAAoACAAJAAoACgAMAAwADAAKAAUAAgAAAP7/AAAC
AAIAAgADAAAA/v/6//f/9f/1//j/9//4//j/+P/2//b/9v/2//j/+P/5//n/9//3//j/
+//7//v/+//7//3//P/8//v/+//7//z//P/9//7//v/+//7//v/+////+/8AAAIABQAK
ABMAHAAkACwAOABOAG4AiQCVAJoAmwCdAJgAiwB2AF8AOgANAOL/tf95/0H/K/8p/yn/
Mf9B/1D/V/9c/2X/bP90/4X/k/+j/7j/yP/T/9v/4P/p/+z/8f/1//j/+f/7//v//f//
/wQABQADAAQABQAGAAgACAAIAAoACQAJAAkACQAHAAgACgAKAAoACgALAA4ADAAMAAwA
DAANAA0ADQAOAA8ADgAMAAsADQALAAsADQANAA0ADQANABAAEQARABAADwAPAA4ADQAP
ABAAEAAQAA4AEAAQABAAEgAVABYAFwAWABUAFAATABYAFgAWABgAGgAaABoAGgAaABwA
HQAdAB4AHwAiACIAIAAhACEAIAAgACAAIQAhACQAKAAqACsAKQApACkAKAAmACYAJAAk
ACcAJwAlACMAHwAhACEAIQAfAB0AHQAZABcAFwAVABIAEwATABQAFAASABAADgAMAAoA
CQAHAAgACwALAAgACQAGAAUAAwD//wAA///+/////v/9//v/+f/6//r/+P/7//v/9//3
//n/9//2//b/9f/1//b/9v/3//f/9//3//f/8//z//T/9P/z//P/9f/1//f/9f/1//X/
9v/2//f/9//1//X/9f/2//T/9P/0//T/9//2//f/+v/5//n/+f/4//n/+//9/////P/7
//v/+v/5//3//v8BAP///v/+//7//f/8//z/+//+//7///8AAP/////8//z//P/8//z/
/P/7//v/+//7//3/+v/9//7/+//8//3/+v/7//r/+v/5//f/+f/5//j/+P/4//X/+P/4
//j/+P/4//r/+f/5//f/+P/3//b/9P/0//T/9f/1//f/+P/4//f/9f/0//T/8v/y//T/
9P/1//P/8//z//P/9P/1//b/9v/0//X/9f/1//f/9v/2//X/9P/0//X/9v/0//T/9P/0
//X/9f/1//X/9v/2//X/8f/w//H/8v/z//T/8v/y//L/7//x//P/9P/0//X/9f/1//T/
8v/y//L/8//z//T/9P/y//b/+P/6//r/9//3//f/9v/4//j/+P/2//X/9P/0//T/8f/y
//H/8P/w/+7/7f/q/+X/4//j/+b/6f/q/+r/6v/q/+r/6v/q/+f/5v/m/+X/5v/n/+n/
7f/r/+v/6//r/+3/7P/s/+v/7f/t/+7/7v/v//D/8P/w/+7/7v/u/+//8f/w//D/8f/y
//3/CAAOABQAHgAoADwAVwBvAHoAeQB3AHQAbQBcAEsAOAAfAAAA4f+x/3P/Rf8z/y//
L/85/0j/Uf9W/2H/bP9y/3//j/+f/6z/tP+//8//2v/f/+L/5f/p/+7/7//x//H/8v/z
//f/9//1//b/9//4//j/+P/4//r/+//7//v/+//7//z//v/+/////v/+/wAA///+//3/
/P////////8AAAMABAAEAAUAAgD///7///8AAAEAAgADAAIAAwADAAIAAgADAAMAAwAF
AAYABgAGAAQABgAGAAYABwAJAAkACQAHAAcABwAHAAgACAAIAAoADAAOABAAEgAPABAA
EAAPABAAEQAUABQAEwAVABYAFgAYABgAGQAZABsAHgAfAB8AHAAbABoAGAAZABoAGQAa
ABwAHQAcABsAGAAZABgAFwAZABcAFwATABEAEQAPAAwACwALAAwADAAKAAoACgAKAAYA
AwD///7///////z//f/7//v/+v/3//n/9//1//X/8//z//L/8f/z//L/7//x//H/7f/t
/+//7f/s/+z/6//s/+z/6//r/+//7//v/+//6//p/+j/5v/o/+n/7P/t/+v/6f/p/+n/
6//s/+7/7//u/+3/7P/s/+3/7v/v//D/8P/u/+7/8P/v/+//7//u/+z/7f/u/+//8P/x
//P/9P/y//X/9f/3//X/9P/0//T/8v/y//P/8//0//T/9f/2//b/9f/x//D/8v/y//L/
8v/y//P/9P/1//T/8P/y//L/8P/y//T/8v/x//D/8P/v/+3/7//v/+7/7//w/+7/8v/x
//D/7//u//D/7//v/+3/8P/x//L/8v/u/+7/7//v/+3/7v/u/+3/6//q/+r/6P/r/+7/
7//x//D/7//u/+3/7//v/+//7v/s/+3/7f/t/+3/7P/s/+v/6v/q/+v/7P/s/+z/7P/s
/+3/7f/t/+3/8P/w/+//7//t/+z/7P/r/+//7f/s/+z/7P/s/+z/6v/q/+r/5//o/+v/
7f/u/+7/7f/s/+r/7P/s/+z/7f/u//D/8f/w//H/8v/z//L/9P/1//b/9v/1//T/8//w
//D/7v/t/+z/7v/w//D/8P/t/+r/6P/k/+L/4f/i/+b/5P/k/+P/4v/h/+L/4//k/+T/
5P/l/+X/4//j/+T/5//o/+n/6v/r/+n/6P/o/+f/5//n/+j/6P/p/+r/6v/q/+r/6v/q
/+v/7//w//T/9f/2//n/AgAKABIAIgA6AFAAZQB1AIAAgwB/AHYAbQBgAFEAPgAjAPz/
x/+H/0f/Hf8R/xX/Hf8p/zz/Sf9S/1v/Yv9u/33/j/+j/7L/wP/J/9H/1v/X/9z/4//p
/+z/7f/v/+//8P/x//X/9f/3//j/+f/6//j/+P/4//r/+//7//v/+//8//7/AQACAAEA
AAAAAAIAAAAAAAAAAAADAAMAAwAEAAUABAACAAEAAwADAAUACQAIAAcABgAFAAkACwAM
AAwACwALAAoACQAIAAgABwAGAAcACgALAAwADQAPAA8ADwANAA0ADQANABMAFAAVABgA
FgAWABYAFgAXABoAHAAdABwAHQAgACAAHwAhACIAIgAjACQAJgAnACYAKAAoACcAKQAr
AC0ALgAuAC4ALAAsAC0ALQArACkAJQAnACcAJwAnACUAJQAhACEAIQAfABwAHQAdAB4A
HgAeAB4AHgAeABgAFQARABAAEAAPAAsACwAJAAkACAAFAAIA///8//v//v/////////9
//z/+f/7//3/+f/5//v/+v/4//f/9f/2//b/9f/1//n/+f/5//n/9//3//j/+P/3//f/
+f/5//n/9//3//f/9v/2//f/9//3//f/9//4//n/+v/7//z//P/6//r//P/9//3//f/8
//r/+//8//3//v///wEAAgD+/wEAAQADAAEAAAAAAAAAAQACAAQABQAFAAQABAAEAAMA
AwAAAAAABAAEAAQABAADAAMAAwADAAAA/P/+//7//v8AAAIAAAABAAAAAAD/////AQAB
AAAA///+//r//P/+//7//v/+//7//f/9//v//////////v/9//7/AAABAP///v/8//n/
/P/8//3//P/6//z//P/9/////////////v/9//z/+v/6//v/+//7//z//P/9//3//P/8
//3//v/+//7//v/+//3//f/9//3//P/8//v/+//8//z//f/9//3//f////7//v/+//7/
/v/8//z//P/8//z//P/8//z//f/7//z////+//7///////3//P/8//z//P/9//3//v/+
//z//v8AAAQABAAEAAUABQAEAAMAAgAEAAQABAAEAAEAAAAAAAIAAAAAAP///P/6//b/
8//x//H/9P/1//b/+P/4//b/9v/0//T/9P/0//f/9//3//f/+P/7//v/+//6//n/+P/2
//f/9//4//n/+P/4//n/+v/4//j/+P/4//r//f////z//P8BAAgADQAUACAAKgA4AEoA
YAB5AIsAlgCZAJUAlACLAHoAaQBSACsA+P/D/4n/S/8f/w//E/8b/yv/Ov9F/07/W/9i
/27/hf+b/6v/tv/E/9X/3//k/+v/8P/z//v//v///wEAAQAAAAEABQAFAAYACAAKAAwA
DAAMAAwADgANAA0ADQANAAsADAAOAA4ADwAOAA4AEAARABIAEwAUABQAEwASABIAFgAW
ABUAFQAXABUAFQAXABUAFQAVABUAGAAZABkAGAAWABcAFwAXABcAGAAYABgAGQAcAB0A
HgAcAB0AHAAbAB4AHwAgACEAIwAiACEAIgAkACQAJAAkACUAKAAqACsAKQApACsAKgAt
AC8AMAAwADAAMAAxADEAMwA2ADcANwA5ADkAOQA4ADYANgA0ADQANgA3ADYANQAyADMA
MgAxADMAMQAxAC0ALwAvAC0AKgAoACcAJwAmACgAKAAoACgAJAAhAB0AHAAaABkAFQAV
ABUAFQAUABEAEAANAAoACQALAAsACgAJAAcABgADAAUACAAFAAYACQAGAAQAAwABAAIA
AgABAAEABQAFAAUABQACAAEAAQAAAP3//f//////AgABAAIAAwACAAIAAwADAAMAAwAD
AAQABQAGAAcACAAIAAYABgAIAAcABwAHAAYABgAHAAgACQAKAAsADQAOAAsADQAMAA0A
DwAOAA4ADgAOAA4ADwAPAA0ADAAMAAwADwAPAAwADAAMAAwADAAMAAwADQAOAA8ADAAI
AAoACgAIAAoADAAKAAoACgALAAsACgALAAoACAAKAAoABwAKAAkACAAHAAYACAAHAAcA
BQAJAAkACQAIAAYABgAHAAcACQAKAAoACQAHAAYABgAEAAMABAADAAMABgAHAAgACQAI
AAcABgAEAAQABQAFAAUABQAEAAQAAwACAAIAAwAEAAYABgAGAAYABAADAAIAAQAFAAYA
BgAHAAYABgAHAAcABwADAAUABgAGAAYABgAGAAUABAADAAIAAgACAAIAAgAEAAQABAAE
AAIA/////wEAAgACAAMAAwABAAAAAAAAAAIAAwADAAQABQAEAAcACgAKAAoACgALAAoA
CgAKAAoACgAIAAYABAADAAIAAgAEAAYABgAFAAIA/v/6//f/9f/2//r//P/+//3//P/5
//j/9v/2//b/9v/4//n/+v/7//n/+//6//n/+v/7//z//P/6//n/+f/5//r/+v/7//z/
/f/+////AAD6//n/+/8AAAQABQAIABEAHAAiACgAOABUAHgAkwCbAJwAmwCZAJgAiwBu
AFcAOgAPAOD/q/9p/zX/G/8X/xn/J/85/0r/Vf9c/13/Zv90/4n/n/+z/77/yv/X/+P/
6P/t//L/9f/3//v//f8AAAEAAAABAAUABQAFAAYABwAIAAoACgAKAAwACwALAAsACwAN
AA4AEAAQAA0ADAAMAA4ADgAOAA4ADgARABEAEQASABEAEAAOAA0ADgANAA4AEQARABEA
EQARABIAEwATABIAFAAVABUAFQAUABQAEwASABQAFgAWABYAFwAZABkAGQAZABkAGQAZ
ABwAHAAcAB4AHAAcABwAHAAdACAAIgAjACMAIwAlACQAJQAnACgAKAApACoALAAtACwA
LgAuAC0ALwAvAC8ALgAwADAALgAuAC4ALQAqACcAJgApACoAKwAqACcAJgAhACMAIwAh
AB4AHAAbABsAGgAYABgAGAAYABYAFQATABQAEgARAA0ADQAPAA8ADgALAAkABwAFAAUA
BQAFAAQAAwAFAAQAAQADAAIA/f/8//3////+//7//f/8//z/+//7//v/+f/3//X/9//5
//z//v/7//v//f/9//v/+f/5//n/+v/6//v/+//8//3//v8AAP7//v/+//7//v/8//z/
/v8AAAEAAgACAAAAAQACAAMAAQABAAIAAgABAAUABgAJAAYABAADAAIABQAGAAgACQAI
AAYABQAEAAUABQACAAIABgAGAAYABgAFAAUABQAFAAYAAgAEAAQAAwAEAAUAAgD///7/
/v/9////AwAFAAYAAwACAP7/AAACAAIAAgACAAIAAQABAP//AAD///7//P/7//z//v//
//7//v/9//v//P/8//3//P/6//z//P/9//3//f/9//3//////////v/8//3//f/9////
/v/+//3/+v/6//v//P/8//z//P/8//v/+//7//v//P/8//v/+//8//z//f/9//v/+v/8
//z//P/8//z//P/8//n/+v/9////AAD+//3//P/6//v//P/9/////P/8//v/+P/8//7/
AAAAAAAAAQACAAIABAAEAAQAAgAAAP7//f/8//v//P/7//r/+v/4//f/9P/x/+//7//y
//D/8P/v/+7/7//w//H/8v/w//D/8f/x//P/8//0//f/9//3//f/9//3//b/9v/1//X/
9f/2//b/9v/2//X/9P/1//b/9//5//v/+P/4//v/AgAHAA4AGgAkACwAOABQAG0AgQCE
AIkAiQCGAH0AbABZAEQAJQAAANn/o/9n/z3/L/8z/zv/Sf9U/1f/Wv9n/3L/ev+H/5P/
of+y/7z/xf/T/9z/3//o//P/9//5//n/+v/5//j/+f/9//3///8AAAEAAgAAAAAAAAAC
AAMAAwADAAMABQAGAAgACAAHAAYABgAIAAgACAAIAAgACAAHAAYABgAJAAoACgALAAoA
BwAGAAcABwAHAAcABwAKAAsACwAKAAwADQANAA0ACwAMAAwADAAOABAAEAAQAA8AEQAR
ABEAEwATABMAEwAUABIAEAAQABIAFAAWABgAFgAYABkAGQAYABkAHAAcAB4AIQAjACQA
IQAgACAAHwAgACQAJgAnACYAJQAkACIAJAAkACIAIgAkACUAJAAjACAAIQAgAB8AHQAb
ABsAFwAaABsAGgAYABMAEQAQAA4AEQASABMAFAAQAA0ACQAIAAkACQAGAAcACQAJAAgA
BQAFAAMAAQABAP/////+//3//P/6//b/9//4//X/9v/5//v/+v/6//n/9v/2//X/9f/3
//f/9//3//T/8//z//L/8v/z//b/9//3//X/9f/1//b/9v/3//f/9//3//f/+P/4//j/
+P/4//z/+v/6//z/+//7//v/+v/8//3//v////3//f/+//7/+v/9//3///8CAAIAAwAE
AAEAAAAAAP//AQAAAAAAAAADAAMAAAAAAAEAAAD///7////////////+//r//P/8//z/
/v8AAP7//f/8//z/+//5//v/+//6//z//P/5//z//v/+//7//v/8//v/+//5//v/+//7
//r/9v/2//f/9//5//r/+v/5//f/9v/2//T/9f/4//n/+//5//n/+f/5//j/9//2//T/
9//5//r/+//5//j/+P/3//b/9v/3//j/+v/6//r/+v/4//f/9v/1//b/9v/1//X/9f/2
//j/+f/3//f/9//6//n/+P/3//b/9f/0//P/8v/z//X/+f/8//n/+f/4//f/9v/2//b/
9v/3//f/+P/4//b/+P/6//z//v/+////AAD///7//f/8//z/+v/4//f/+P/4//r/+v/5
//f/8//w/+7/6//p/+n/7P/t/+7/7v/w/+7/7v/u//D/8P/w//H/7v/t/+z/7P/w//H/
8v/z//H/8f/w//D/7f/t/+3/7v/x//P/9f/2//P/8v/x//D/9f/1//j/+v/9/wAABQAM
ABYAIAAsAD4AVgBvAH8AhgCHAIMAfgB1AGoAWwBAAB0A8v/B/4P/R/8n/x3/Hf8n/zf/
RP9L/1b/Xf9k/3D/g/+X/6n/tv/E/9H/1//a/9//5v/p/+3/8f/z//b/9//3//f/+v/5
//f/+P/5//r/+//8//3/AAAAAP///v/9////AAACAAIA///+//7/AAAAAAAAAAAAAAMA
AwADAAQABQAEAAIAAQAEAAMABAAHAAUABQAFAAUACAAJAAkACAAKAAsACwALAAoACgAJ
AAgACQAMAA0ADgAOAA8ADgANAA0ADQANAA0AEgASABIAFAAUABQAFAAUABQAFgAXABcA
FgAXABoAGgAcAB8AIQAiACAAIAAhACEAHwAiACMAIwAkACUAJgAmACYAJgAkACQAIwAj
ACEAHwAgACMAJAAlACQAIQAgABsAHAAdABwAGgAXABUAFAASABQAFAAUABQAEQAPAAwA
DAAMAAsABwAHAAUABQAEAAEAAAD9//r/+f/6//v/+//7//n/+P/1//f/9//z//P/9f/3
//b/9v/1//L/8v/x//H/8//z//P/8//z//P/9P/0//H/8f/z//P/9P/z//T/9f/z//L/
8v/x//P/8//z//T/9v/2//b/9v/2//T/9P/2//r/+//8//z/+v/7//z//f/8//v/+//6
//n//f/+/wEAAAD+//3//P/+//7//////////v/+//7//f/9//r/+v/9//7///8AAAEA
AQABAAEAAAD8//7//v/9//7////8//n/+P/4//f/+f/7//v/+v/6//r/9//6//v//P/9
//7/+//5//j/9f/5//n/+f/4//j/+P/5//n/+f/6//r/+f/5//j/+P/2//X/9v/1//X/
9v/3//j/+f/7//v/+//6//n/+f/4//f/+P/4//n/+f/4//j/+f/6//f/9v/1//T/9P/1
//b/9//2//b/9f/1//b/+P/7//3//f/3//P/8v/1//b/9//4//b/9v/2//b/9v/z//P/
9f/2//b/9//3//n/+P/4//j/+v/7//v//P/6//j/+v/8//7//v/+////AgACAAIAAgAA
AP7//P/6//n/+P/4//r//P/8//v/+P/1//D/7P/p/+r/7v/w//L/9P/0//L/8v/x//D/
7//u//H/8f/x//H/8P/z//P/8//1//X/9f/0//T/8//z//P/8v/y//P/9P/2//b/9v/2
//j/9//1//T/9v/9/wgADwAUABoAJAAyAEQAYACDAJMAlACRAJEAjgB/AG4AXQA8ABEA
6P+3/3H/Nf8T/wf/B/8R/yX/Mv87/0b/Uf9e/27/gf+V/6v/uv/G/9P/3f/g/+P/5v/v
//X/+P/5//v/+//6//v///////3//v///wAAAgACAAIABAAGAAcACAAJAAcACAAKAAoA
CQAIAAgACgAIAAgACAAIAAoACwAMAA4ADgAOAA0ADQAQAA8AEAATABIAEQAQAA8AEAAR
ABEAEAASABMAEwATABMAFAAUABQAFAAWABYAFgAXABkAGQAZABkAGQAZABkAHgAeAB4A
IAAgACAAIAAgACIAJAAlACUAJAAlACgAKAArAC0ALgAuADAAMAAxADEALwAyADMAMwA1
ADUANQA0ADIAMgAwADAAMwAzADEALwAvADEAMQAxAC8ALQAtACkAKQApACcAJAAiACEA
IQAgAB4AHgAeAB4AHQAbABgAGAAYABcAEwATABAADwANAAkACgAJAAgACQAIAAcABQAD
AAMAAgD//wEA///7//v//f8AAAAAAQABAP7//v/9//3//v/9//z/+//6//v//f/+//v/
+//9//3/AAD//wAAAQD///7//v/9//3//f/9//7/AAACAAQABgAGAAQABAAGAAYABQAE
AAIABAAFAAYABwAFAAUABgAGAAUACQAKAA0ADAAKAAkACAAIAAgACQAJAAsACgAKAAoA
CQAJAAYABgAIAAgACAAIAAUABQAFAAUABgACAAQABAAFAAgACwAKAAcABgAGAAUABQAH
AAcABgAEAAQAAQAEAAIAAgACAAIABAADAAMAAQADAAMAAwACAP///v/+//3///8AAAAA
//8AAAAAAQAAAP3//v/9//3///////////8BAAEAAQAAAP/////+//3//f/8//z/+//6
//r/+//8//7//v/+//7//v///wAAAQD///7//P/7//r/+v/7//v/+////wEA+v/6//r/
+v/6//z//P/8//n/9//5//r/+v/9//3//f/8//7//v/+/////f/+//7//P8AAAIABAAE
AAIAAwAEAAQABAAEAAQAAgAAAP7//f/8//7/AAAAAAAA///8//r/9v/x/+//7//y//P/
9P/0//T/8v/y//L/8v/w//D/8f/x//P/8//0//f/9f/1//X/9f/z//L/8v/x//P/9f/4
//r/+f/6//r/+v/4//j/+P/5//v//P/+////BAARABoAIgAwAD4AVAB0AI0AlQCYAJkA
mQCUAIMAagBHABgA5/+6/4P/Rf8b/w//Ff8b/yf/Nf8+/0f/VP9d/2j/eP+J/5v/qf+2
/8L/z//Z/+D/5f/u//X/9//3//f/+P/3//n/+/8AAAEAAwAEAAUABgAFAAQAAwAEAAcA
BwAHAAcABwAIAAoACgAHAAYABgAIAAYABgAGAAYACQAJAAkACgAOAA4ADQANAA0ACwAL
AA0ADQANAA0ADQAOAA8ADwAOAA0ADQAMAAsADAAOAA8AEAAOABAAEAAQABMAFQAVABUA
EwATABMAEwAYABgAGAAaABgAGAAYABgAGAAaABsAGwAeAB8AIgAiACMAJQAmACYAJQAk
ACQAIwAmACoALAAtACwAKwAqACgAKAAoACYAJgAnACcAJQAjAB8AIQAhACEAIwAhACEA
HQAdAB0AGwAYABUAEwASABAAEQASABMAFAARAA8ADAAMAAoACQAFAAUAAwADAAIA//8B
AP///f/9//v/+//6//n/+f/4//X/9//4//X/9v/5//f/9v/2//X/9v/2//X/9f/2//X/
9P/z/+//7//w//D/8P/x//T/9f/y/+//7v/t//D/8P/x//H/8//z//P/9P/0//T/9P/0
//f/9v/3//r/+f/5//n/+P/4//n/+v/7//3//f/+//7/+//9//z//f/7//r/+v/6//v/
/P/+/////v/8//v/+v/8//3/+//8//z//P/8//z/+//7//v/+//8//j/+v/6//j/+v/8
//r/9//2//b/9f/3//n/+f/4//r/+v/3//r/9//2//X/9P/2//X/9f/z//X/9f/1//T/
9P/0//X/9f/z//T/9P/z//H/8P/w/+7/8P/y//L/8//x//H/8f/x//H/8f/x//D/8v/z
//P/8//x//D/8P/v//D/8P/x//L/8v/y//L/8v/v/+//7//v//L/8v/x//H/8v/y//P/
8v/w//D/8P/w//D/8P/w/+3/6//t/+7/7v/w//H/8v/y//D/7v/s/+v/7//y//T/9P/1
//b/9//2//T/9f/2//b/+P/4//j/9v/z//D/7v/s/+//8v/z//T/8//w/+7/6v/k/+H/
4P/i/+X/5v/m/+b/5v/m/+b/5v/m/+b/5//n/+X/5f/m/+n/6f/p/+n/6f/q/+r/6//r
/+r/6f/p/+j/6//s/+z/7P/s/+z/7P/t/+v/7v/u//H/+P///wYAEAAaACIALgBIAGkA
fwCEAIcAhQCAAHsAbgBZADwAFwDs/8H/jf9P/yf/F/8V/xn/K/88/0P/Sv9V/2L/bP91
/4H/j/+g/67/vf/L/9L/0//c/+P/5f/q/+v/7f/t//D/8f/1//X/8//0//X/9v/2//b/
9v/4//n/+f/5//n/+f/6//z//P/8//z//f8AAP///v/9//z/+//7//v//P8AAAAA////
/////f/9//////////////8AAAEAAQAAAP7/////////AgAEAAUABgAFAAYABQAEAAUA
BwAHAAcABwAHAAcABwAKAAoACgAMAAoACgAKAAoACwAOABAAEQAQABEAFAAUABMAFQAW
ABYAGAAYABkAGQAXABoAGwAbAB0AHQAdABwAHAAcABoAGgAbABsAGQAXABMAFQAVABUA
EwARABEADQAPAA8ADQAKAAoACQAJAAgABQAEAAMAAgACAAEA//8AAP7//f/5//n/+P/3
//X/8f/0//P/8v/z//L/8f/v/+3/7f/s/+n/6//r/+f/5//p/+f/5v/m/+X/5//o/+j/
6f/o/+f/5v/l/+T/5f/n/+j/5f/l/+f/5//m/+P/4v/h/+P/5P/m/+f/5f/l/+X/5v/m
/+b/5v/m/+r/6P/o/+r/6//r/+v/6v/p/+n/6f/p/+r/6//t/+7/6v/t/+3/7//x//D/
8P/w/+//7v/u/+3/7v/u/+//8P/x//H/7v/u/+//7v/t/+z/7v/v//D/8f/w/+z/7v/u
//D/8v/0//L/8P/u/+3/6//r/+3/7f/s/+z/7P/p/+z/6v/q/+r/6v/q/+n/6f/n/+v/
6//r/+r/6v/q/+v/6//r/+z/7P/r/+n/6P/o/+b/5v/o/+j/6f/n/+f/5//n/+f/5//n
/+b/6P/p/+n/6f/n/+b/5v/l/+X/5v/o/+r/5//m/+X/5P/j/+P/4//j/+X/5v/m/+f/
4//i/+L/4f/r/+v/5f/e/+D/4v/k/+b/5v/m/+b/5v/k/+T/4f/h/+H/4v/i/+P/5v/n
/+f/6P/l/+T/5P/j/+b/5v/k/+b/6f/s/+3/7v/u/+7/7f/s/+v/6v/n/+T/4v/h/+D/
4P/j/+T/5f/l/+D/3v/a/9f/1//X/9r/2//c/9z/3P/a/9n/2P/X/9b/2P/Z/9n/2f/b
/9z/3//f/97/3f/c/9v/2P/Y/9f/1//Y/9r/2//d/9z/3P/c/9z/3P/c/93/3f/g/+L/
5f/s//f/BAAOABoALABIAGQAcwB5AHwAfQB7AHIAXQBIAC0A/P/H/5r/Yf8j///+8/7t
/vP+B/8b/yb/L/86/z3/Sv9i/3n/i/+V/57/rP+7/8f/yP/L/9D/2f/d/93/3f/e/93/
4P/h/w==
         </WaveFormData>
      </LeadData>
      <LeadData>
         <LeadByteCountTotal>10000</LeadByteCountTotal>
         <LeadTimeOffset>0</LeadTimeOffset>
         <LeadSampleCountTotal>5000</LeadSampleCountTotal>
         <LeadAmplitudeUnitsPerBit>4.88</LeadAmplitudeUnitsPerBit>
         <LeadAmplitudeUnits>��V</LeadAmplitudeUnits>
         <LeadHighLimit>2147483647</LeadHighLimit>
         <LeadLowLimit>268435456</LeadLowLimit>
         <LeadID>V3</LeadID>
         <LeadOffsetFirstSample>0</LeadOffsetFirstSample>
         <FirstSampleBaseline>0</FirstSampleBaseline>
         <LeadSampleSize>2</LeadSampleSize>
         <LeadOff>FALSE</LeadOff>
         <BaselineSway>FALSE</BaselineSway>
         <ExcessiveACNoise>FALSE</ExcessiveACNoise>
         <MuscleNoise>TRUE</MuscleNoise>
         <LeadDataCRC32>1248788781</LeadDataCRC32>
         <WaveFormData>
GAAYABgAGAAWABQAEgAQABIAEgASABIAEAAOAAwACgAKAAoACgAKAAoACgAKAAoACAAI
AAgACAAGAAYABgAGAAYABgAGAAYABAAEAAQABAAGAAYABgAGAAQABAAEAAQABgAGAAYA
BgAFAAQAAwACAAMABAAFAAYABwAIAAkACgAIAAgACAAIAAoACgAKAAoADQAOAA8AEAAO
AA4ADgAOABAAEAAQABAAEAAQABAAEAAQABAAEAAQABAAEAAQABAADgAOAA4ADgAOAA4A
DgAOAAwADAAMAAwADgAOAA4ADgAOAA4ADgAOAA0ADAALAAoACgAKAAoACgAKAAoACgAK
AAwADAAMAAwACgAKAAoACgAIAAgACAAIAAYABgAGAAYABgAGAAYABgAIAAgACAAIAAYA
BgAGAAYACAAIAAgACAAKAAoACgAKAAkACAAHAAYABgAGAAYABgAIAAgACAAIAAYABgAG
AAYABgAGAAYABgAEAAQABAAEAAYABgAGAAYABgAHAAcABgAEAAQABQAFAAgACAAHAAcA
BwAHAAgACAAIAAoACgAKAAoADQANAA8ADwAPAA8AEAASABIAEgASAA8ADAAKAAkACgAM
AAwADAAMAAwACAAEAAAA//8AAAIAAQAAAP3//P/7//z//v////3///8AAAAA/v/+//7/
//8AAAAAAAD///3//P/7//r//P/9/////////////////////////wEA/f8BAAQABAAJ
AA8AGAAfACUANQBOAHAAlACzANQA9gAYATcBSQFRAT0B+gCPADYA+P+m/1X/Mv8r/yb/
Jv8u/zr/Qf9J/1L/Wf9m/3f/h/+Z/63/vv/L/9P/2f/i/+b/6//v//L/9v/4//n/+//+
/wEABAAEAAMABAAEAAUABgAHAAgACQALAAsACwALAAsACwAKAAoACgALAA0ADQAMAAwA
DgAMAAsACwANAA0ADAALAAoACwALAAwADQALAAsACwAMAA4ADwARAA8ADgAOAA0ADAAN
AA4ADwARABAAEAASABIAFQAVABUAFQATABMAEwAUABkAGQAZABkAGwAcABwAHAAdAB8A
HwAgACAAIgAiACUAJQAnACcAJgAmACcAKAApAC4AMAA1ADYANAA0ADUANgA2ADYANAA2
ADkAOQA4ADYANQA1ADMAMwAxADAAMAAtACoAKgApACQAIwAiACMAJQAjACEAHgAcABsA
FwAWABMAEwAUABQAEwAQAA8ACwAIAAkACAAHAAcABQAEAAMAAgAEAAMAAQABAAEAAAAA
AAIAAQD+//3//P/9//3//f/9//z//f/9//7//f/8//z/+//6//n/+f/5//n/+f/2//n/
+f/5//n/+f/3//n/+f/6//r/+v/4//j/+f/8//3///8AAP///v/9//7///8AAAMAAwAD
AAMAAgACAAIAAwAFAAUABQAGAAYABQAFAAQAAwAHAAgABwAIAAcABwAGAAYABQAFAAUA
BgAEAAQABAAEAAQABAAIAAoABwAGAAQAAgACAAIAAgACAAIAAwADAAMABQACAAIAAgAE
AAUABQAFAAQAAwACAAEA///+//7//P/+//7//////wAAAAABAAEAAAAAAAAA///7//v/
/v/+//7//v/+//7///////7//v/8//z//P/8//3//f/+/////P/8//3//f/8//3/AAAB
AP////8AAAAA/v///////f/8//3//v///wAA//////7//P/8//z//f/9//7//v/9//3/
+//7//z//P/8//7//v/+/wIABQAFAAcABQAFAAUABgAIAAgACAAIAAgABgAFAAUAAwAE
AAMAAgAEAAQAAAD8//f/9f/1//b/+v/6//j/+P/2//b/9//3//L/8//z//L/8//0//X/
9//4//j/+P/3//P/8v/x//D/8f/z//b/9//3//f/9//3//b/9f/0//X/9//3//j/9v/5
/wEACgAPABUAHQAuAEoAbgCVALYA0gDuAA0BIwExATcBJgHpAIwAPAD0/5X/Qv8h/xj/
EP8S/x7/J/8v/z7/Sf9U/2X/ef+L/5v/pv+z/8P/z//U/9r/3//l/+r/7v/w//H/8v/0
//b/+P/4//f/+P/4//r/+v/6//r/+//9//3//f/+////AAAAAP///v/+/////f/8//z/
/v8AAP////8BAAQABAAEAAQAAwABAAAA//8BAAEAAQACAAAAAQADAAEAAgAEAAUABgAG
AAYABgAHAAYABgAIAAgACwALAAsACwAKAAkACAAIAAsACwALAAsAEAASABMAFAAUABUA
FAAUABQAFgAWABkAGgAdAB4AHgAeAB8AIAAhACQAJgArACwAKQAoACgAKAApACoAKQAs
AC8ALwAuACwAKQApACcAJwApACgAKAAlACMAJAAkACAAHgAcABwAHQAcABsAGQAYABQA
DwANAAkACQAKAAoACQAFAAUAAgAAAAAA/v/8//v/+P/4//j/+P/6//n/9//3//P/8v/y
//T/9P/y//L/8v/v/+//7//v/+//8f/y//T/8P/u/+3/6//r/+v/7P/t/+//7//s/+//
7//v/+//7//u/+//7v/u//L/8v/w//D/7v/w//D/8f/y//H/8P/v/+//7//v//H/8//1
//f/+P/2//b/9//5//f/9//4//j/9v/3//f/9//5//r/+f/6//n/+f/4//j/9//3//f/
+P/5//r/+//8//j/9v/4//j/+P/4//f/9v/2//b/9v/2//X/9f/0//P/9v/0//X/9v/1
//X/9P/z//P/8//z//P/9v/2//f/9v/0//T/9f/1//L/8v/z//P/8P/w//D/7//w//H/
9f/2//P/8v/x//D/8//z//L/8v/w//D/8P/w//L/8f/x//H/8P/w//H/8f/v/+//8f/x
//H/8f/y//L/8v/z//P/8//w/+//8f/w//L/7//w//D/8P/w//D/7v/v/+//7v/w//D/
8f/x//L/8v/x//H/8f/x//L/8v/0//b/9v/2//f/+f/4//n/+//7//v//P/6//r/+v/6
//r/+P/3//f/+P/6//r/+v/4//j/9P/w/+z/6//s/+7/7//u/+v/6v/q/+r/6//r/+n/
6//s/+z/7P/s/+z/7f/u/+7/7v/t/+3/7P/r/+r/6P/p/+v/6//r/+v/6//r/+3/7f/t
/+//8f/x//T/9P/1//n/AAAFAAsAHQA6AFYAdgCXAL4A5AACARkBMQFFAUcBJAHRAGoA
FAC8/1v/Gv8J/wj/BP8G/xT/I/8x/zz/R/9U/2X/ef+R/6H/rv+5/8P/yf/O/9L/2//h
/+T/6P/q/+v/7P/u//D/8v/z//P/9f/2//b/9v/2//b/+f/7//v/+//8//3//v/+//3/
/P/8//3/+//6//r//P/+//3//f////7//v/+//7/AQABAAIAAwACAAEAAAAAAAMABQAI
AAcABAAEAAMAAgAAAAAAAAABAAMABAAHAAgACwALAAsACwAKAAkACAAIAA4ADwAQABEA
EQASABIAEgATABUAFQAWABgAGgAaAB0AHAAfACAAIAAhACMAJQAnACYAJgApACgAKwAs
AC4AMAAyADIAMAAyADMAMwAyADAALQAtACsAKwAtACwALAApACcAKAAoACQAIwAiACMA
JQAjACMAIgAiAB4AGQAXABMAFAAUABMAEQANAA0ACgAIAAUAAgD///3//v8AAAIABAAD
AAEA/v/9//v/+v/6//z/+//4//f/9v/3//f/9//3//b/9//3//j/9v/2//f/9//4//f/
9//3//n/+f/2//n/9f/1//X/9f/z//X/9f/2//r/+v/4//j/9v/4//j/+f/5//n/+f/5
//n/+f/5//v//v///wAAAAD+//7///8BAP////8AAAAAAgADAAMAAwAGAAYABAAEAAMA
AwACAAIAAwADAAMABAAGAAYABgAGAAIAAAACAAIAAwAEAAQABAACAAIAAgACAAIAAwAD
AAMAAQD+//7//v8AAAEAAQABAAEAAQABAAEAAQAAAAAA/v///wAAAgADAP///v/+//3/
/f/+///////9//3/AAAAAAIAAgACAAIAAAD///3//P/+//7//v/+/wAA/////////v/+
///////9//3///////////8AAAAA//////7//f/9//3/AAAAAAAAAQAAAAAAAAAAAAAA
AAD+//7//v/+//z//P/8//3////+//7//v//////AAAAAP3//f/9//3//v/+//7/AAAA
AAAAAgAFAAcACQAJAAkABwAIAAgACAALAAwACwAKAAcABwAIAAoACAAIAAgACAACAP7/
+f/3//n/+v/8//z/+v/6//j/+P/3//f/9f/3//r/+v/6//r/+v/7//z//P/6//n/9//2
//b/9v/3//n/+f/5//n/+f/5//n/+f/5//n/+//7//n/+v/+/wUACQAOABUAHwAtAEAA
WgB4AJsAwADkAAQBJQE9AU0BTQEsAdEAYgAMAML/a/8o/xP/Ev8S/xr/JP8r/zn/Rv9P
/1z/cf+J/5n/pf+2/8f/0f/X/97/5P/n/+3/8v/2//j/+f/4//r//P/+/wEAAQADAAQA
BgAGAAYABgAFAAcABwAHAAcABwAHAAYABgAGAAcACQALAAoACgAMAAsACQAIAAkACwAM
AA0ADgAOAA0ADQANAA0ADQANAA4ADgAPABEADwAOAA4ADQAMAAwADAAMAA0ADwAQABMA
FAASABEAEAAPABIAEwAUABYAFwAXABcAFwAZABoAGgAaAB0AHwAfACAAHgAgACAAIwAk
ACcAKAAoACgAKQAqACsAKwAsADAAMAAyADIAMwA0ADYANgA0ADYAOAA3ADUAMgAxADEA
LwAvADEAMAAwAC0ALgAwADEALgArACgAJwAnACkAKQAoACgAJQAhACAAHQAbABoAGAAV
ABQAFQATABIAEQAOAAsACQAKAAoACgAKAAgABwAFAAUABAAEAAUACAAFAAIAAQAAAP//
//////////8BAAIABAACAAAA///9//z/+//7//v//v////3/AQD///////////7////+
//7/AQACAAEAAgABAAIAAQABAAMAAwADAAMABQAFAAUABwAIAAkACgAKAAgACAAJAAsA
CwALAAwADAAMAA0ADQANAA4ADgAMAAwACwALAAoACgALAAsACwAMAA0ADgAPABAADQAK
AAsACgAMAAwACwAKAAsADAANAA4ADgANAAsACQAKAAgACQAKAAgACQAJAAkACQAJAAkA
CQAJAAgACAAGAAYABgAHAAcACAAIAAkACQAGAAYABgAFAAEAAQAEAAQABQAGAAcACAAI
AAcABQAEAAYABgAGAAYABQADAAIAAQACAAIAAwADAAMAAwAFAAUAAQABAAIAAgADAAUA
BgAHAAUABQAIAAgACgAHAAYABgAGAAYABgAGAAUABAADAAIABAAEAAQABAAEAAQABAAF
AAQAAgABAAAAAgADAAUABgADAAMAAwADAAQABAAEAAYACAAIAAoADQALAA0ADQANAA0A
DgAOAA4ADgAOAAwACgAHAAcACAAKAAwADAAMAAwABgACAP3/+//8//7/AQACAP7//v/8
//z//P/7//j/+f/7//z//f/+//3//f/9//z//v/9//v/+v/5//j/+P/5//v/+//7//v/
/P/9//7////5//f/+f/9/wIAAgADAAsAFAAXAB8AMQBQAHYAmAC1ANYA9gAWATkBSwFJ
ATMB9ACJACwA6P+U/0X/Iv8b/xj/Gv8k/zL/P/9H/0r/U/9i/3f/kf+l/7H/vP/J/9P/
2f/g/+j/6//t//H/9v/5//v/+//8//3//v//////AQACAAQABAAEAAQABQAHAAcABwAI
AAkACgAKAAcABgAGAAcACQAIAAgACgAMAAsACwANAAwACgAIAAYACQAJAAoACwAJAAkA
CQAKAAwADQAPAA0ADQAOAA4ADgAMAAwADAANABAAEAASABIAEwATABMAEwATABMAEwAU
ABcAFwAXABcAGAAYABcAFgAYABsAHAAeAB0AHgAdAB8AIgAlACYAJgAnACkAKwAtACwA
LAAvAC4ALwAwADIANAA0ADQAMgA0ADQAMwAxAC4AMAAxADAAMQAvAC4ALgArACkAKgAq
ACYAJQAiACEAIQAfAB8AHgAeAB0AGQAYABUAFAAUABMAEQARABEADgAMAAwACgAIAAcA
BgAGAAYABgAGAAUAAwADAP///v/+/wAAAgAAAAAAAAD9//3//f/9//n/+f/4//j/+//8
//7////8//v/+//7//v/+//4//v/+f/5//n/+f/6//3//v8AAAEAAAD9//z//v8AAAAA
AQADAAMAAwADAAMAAwADAAUABgAHAAgACAAKAAoACwANAAoACQAJAAgACQALAAwADQAN
AAwACQAIAAsACwAKAAoACwALAAsADAAMAAwADAAMAAoACAAKAAoACgAKAAkACAAEAAQA
BAAEAAcACQAKAAsACQAGAAYABgAGAAcABwAHAAcABwAHAAcABQAEAAQAAgAEAAQABQAF
AAMAAgACAAEAAQACAAMAAwABAAEABAAEAAIAAgACAAIABQAFAAQABAAEAAQABAAEAAQA
AwADAAMAAAAAAAEAAQABAAEAAwADAP////8AAAAAAgADAAMAAwABAAEABAAEAAAAAAAC
AAIAAgACAAAAAQABAAAAAQACAAQABQAFAAQAAgABAAMAAwAEAAQAAQACAAEAAAAEAAcA
BwAJAAsACwALAAwADgAOAA4ADgAMAAoACQAJAAkACgAJAAgACQAKAAcABAD///3//f/+
/////v/7//r/+v/6//v/+//7//3//v/+/wAAAAAAAAEAAAAAAAAA///9//z/+//6//r/
+//9//3//P/7//r/+f/6//v//P///////f/8/wAABwALABIAGwAlAC0APgBcAIIAowDA
AOQAAgEdATMBPwE7ASAB0wByACgA3v9//zj/I/8g/yT/Kv8y/zX/Pf9K/1X/YP9x/3//
j/+j/7D/u//L/9X/2P/i/+//8//1//j/+f/5//r//P/+/wAAAQABAAMABAAEAAQABAAE
AAUABwAHAAcACAAJAAoACgALAAoACgALAAsACgAKAAwACgAJAAkACwAOAA4ADgAOAA0A
CwAKAAkACwALAAsADAAKAAsADQALAAwADgAPABAADgAOAA4ADwASABIAFAAUABMAEwAT
ABMAFQAVABUAFgAWABUAFAATABYAGAAZABoAGQAbABsAHAAeACAAIAAjACYAKQAqACoA
KQApACkAKQAtAC4AMgAyADAAMAAxADIANAA0ADIANAA5ADkAOAA2ADQAMwAwAC8ALwAu
AC4AKwAtAC4ALgAqACYAIgAgAB8AIgAjACMAJAAgABsAGQAVABIAEgARAA8ADgAPAA0A
DAAMAAoACAAHAAQABAAEAAQAAwABAP7//f/9//z//P/+/////v///wAA/v/9//z/+//6
//v/+//8//n/+P/4//f/+f/5//r/+//5//n/9v/5//n/+f/5//n/9//5//n/+v/8//z/
+v/6//z//v/+////AAD///7//f/+////AAADAAMAAwADAAIAAgACAAMABQAGAAcACQAK
AAcABwAGAAUACAAIAAYABgAJAAkACAAIAAgABwAGAAYABgAGAAYABgACAAAAAgACAAMA
BAAEAAQAAgACAAIAAgADAAMAAgABAAMAAAAAAAAAAQADAAQABQAEAAMAAgABAAMAAgAC
AAAA///+//7//f/+//7///////z//P/8//v//P/9/wEAAgABAAAA///+//7//f/7//r/
/f/+////AAD+//3//f/9//z//P/9//3/+//7//3//f/5//n/+v/6//r/+//7//v/+//7
//7//v/8//v//P/+//v/+v/5//j/9v/2//f/9//4//r//P////z//P/7//n/+f/5//n/
+v/6//r//P/8//7/AAADAAMABwAHAAcABwAGAAYABgAGAAYABAACAAEAAQACAAQABAAC
AAIAAgD+//z/9//1//X/9v/4//j/9v/2//T/9P/1//f/9f/3//j/9//2//X/9P/2//j/
+f/6//f/9f/0//P/8f/w//D/8f/0//X/9v/3//T/8//y//H/9f/z//f/+v/6//3/BQAM
ABEAGwArAEAAXgB+AKEAxgDmAAIBHQE3AUkBRQEYAbsAVgAIALT/W/8m/xX/EP8Q/xr/
Iv8r/zf/Qv9N/1z/b/+D/5n/p/+0/7//yf/P/9b/3v/h/+X/6f/u//H/8//y//T/9v/4
//f/9//5//r//P/8//z//P/8//3//P/7//7///8AAAAA///+//7///////7//v8AAAIA
AQABAAMAAwACAAEAAAABAAEAAgADAAMAAwADAAQABAAFAAcABQAHAAgACAAIAAcABgAF
AAUACAAIAAoACgALAAsACwALAAkACQAJAAoADgAPABAAEQARABIAEgASABEAEwATABQA
FgAYABgAGwAcAB8AIAAgACAAIQAiACMAIwAkACgAKAAqACoAKwAsACwALAAqACwALAAr
ACkAJgAnACkAKQArACkAKAAoACUAJwAoACgAJAAfABwAGwAbABwAHQAdAB4AGQAVABQA
EQAQABAADwANAAsACwAIAAYABQACAP///f/9//7///8AAP///f/6//n/+f/4//j/+v/6
//j/+P/4//X/9f/1//X/9P/1//X/9v/2//b/9//3//b/9f/1//X/9f/1//L/9f/x//H/
8f/x//P/9f/1//b/9v/2//T/9P/y//T/9P/1//j/+f/6//v/+f/5//n/+//6//v//P/8
//7//v///wEA/f/9//7//v8AAAEAAQABAAIAAgAAAAAA//////7//v8AAAEAAgAEAAIA
AgACAAIAAAD+/wAAAAD+//7//f/8//z//P/8//z//P/9//3//f////z//P/8//7/////
/////P/7//r/+f/7//r/+v/4//j/+P/5//n/+f/6//z//f/6//r/+v/5//X/9f/4//j/
+f/6//v//P/9//3//P/8//v/+v/5//j/+f/5//r/+//6//r/+//7//j/9//4//f/9v/3
//n/+v/4//n/+f/5//j/+f/9//7//P/5//b/9v/3//j/+f/6//j/+P/4//n/9//2//b/
9v/5//n/+v/6//n/+f/5//n/+//8//3/AAD///7///8BAAMABQAFAAUABwAIAAgACAAH
AAYAAwAAAP////8AAAIABAAEAAQABAD+//r/9f/z//X/9v/4//j/+P/4//b/9v/2//X/
8v/z//b/9v/2//b/9v/3//j/+P/4//f/9f/0//P/8v/y//P/8//z//P/8//1//X/9f/1
//f/9//3//X/9v/8/wUACwAOABEAGwApAD4AXgCGAKcAxgDmAAgBJwE7AUkBRQEOAacA
RgD8/6j/Uf8g/xH/DP8K/xb/IP8n/zH/QP9P/2L/c/+H/53/rf+6/8f/z//T/9b/3v/n
/+3/8P/0//b/9//3//j/+f/6//n/+f/7//z//f/+////AAACAAUABgAHAAcABwAHAAYA
BQAEAAQABQADAAIAAgAEAAUABQAGAAkACQAIAAcABgAJAAkACgALAAkACQAJAAoACAAJ
AAsACQALAAwADAAMAAwADAAMAA0ADAAMAA4ADgARABEAEQARABEAEQARABIAFQAVABUA
FQAXABgAGAAYABkAGwAbABwAHAAeAB4AIQAkACcAKAAoACYAJwAoACkAKwAsADAAMAAw
ADAAMQAyADAAMAAuADAAMwAzADIAMAAxADEALwAvAC8ALgAuACsALQAuAC4AKgAnACQA
IwAjACMAIwAiACIAIAAdAB0AGwAaABoAGQAXABQAEwAPAAwADQAMAAsACwAKAAoACgAK
AAgABwAFAAUAAQAAAAAAAgADAAIAAwAEAAIAAQAAAP////////7//v/+//7///////7/
/f/9//3//v////3/AQD9//3//f/9//v//f/9//7/AQACAAEAAgACAAQABAAFAAQAAwAC
AAEAAwADAAMABQAEAAUABgAGAAgACAAJAAsACwALAAwADAAKAAsACwALAA4ADgAMAAwA
DQANAAwADAALAAsACwAMAAoACgAKAAoACAAGAAgACAALAAwADAAMAAoACgAKAAoACwAL
AAoACQALAAgACAAIAAYABwAHAAcABwAHAAcABwAHAAYABgAEAAMAAgACAAEAAQACAAQA
BQAGAAYABgAFAAIAAQADAAIABAAEAAQABAAFAAUABAAEAAIAAgACAAIAAgABAAEAAQAA
AAAAAQABAAAAAQAEAAUABQAFAAYABgAFAAUABAADAAAA//8BAAAAAAAFAAgAAAACAAIA
AgACAAIAAwADAAIAAQAAAAAA//8CAAIAAQABAAIAAwAFAAYABQAGAAUABAAIAAsACwAN
AA0ADQANAA4ADgAOAA4ADgAMAAoACQAJAAoADAAMAAwADAAMAAgABAABAP////8AAAIA
AgAAAAAA/P/8//3//f/5//v//P/8//3//v///wEAAAAAAAAA///8//r/+P/2//j/+///
/wEA///////////9//3//f///wEAAQACAAIACQARABgAHwAtAD0AVAB4AJwAuwDeAAAB
JAFBAVMBTwEjAcYAWQAMAMr/dP8z/yT/Jf8k/yj/MP82/z//Tf9U/1//cP+D/5X/o/+x
/77/y//V/93/4v/s//P/9f/1//j/+f/5//z//v8AAAIABAAFAAgACgAJAAgABwAGAAkA
CwALAAsACgALAAwADAALAAoACgALAAoACAAHAAgACgAJAAkACwANAA4ADwAQAA4ADQAN
AA0ADwAPAA8AEAAOAA8AEQAPAA4ADgANAAwADwAQABEAEwATABIAEwASABUAFQAVABUA
EwATABMAFAAZABkAGQAZABsAHAAcABwAGwAdAB0AHgAgACIAIgAlACYAKQAqACoAKQAp
ACkAKQAuADAANQA2ADUANAA0ADQANgA2ADQANgA4ADcANQAyADMAMwAxADEAMwAyADIA
LwAtAC4ALgAqACcAJAAjACMAJQAlACQAJAAhAB0AHAAZABYAFgAVABMAEQARAA4ADAAO
AAwACgAJAAYABgAGAAYABgAFAAMAAwADAAIAAgAEAAQAAgACAAIAAQABAAEAAQD/////
/v/+//3//P/8//v/+//7//z//f/8//v/9//5//n/+f/5//n/+f/7//v//P/+//7//P/8
//7/AAAAAAEAAwADAAMAAwABAAEAAQADAAYABwAIAAgACAAIAAkACwAHAAcACAAIAAoA
CwALAAsACwAKAAcABgAIAAkACQAKAAkACQAJAAoACgAKAAoACgAKAAgACgAKAAgACAAH
AAYABgAGAAYABgAGAAcABwAHAAkABgAGAAYABQAFAAQAAwADAAMAAwADAAUABAAEAAIA
BAAEAAUABQACAAIAAwADAAAAAAAAAP///v///wMABAADAAIAAQAAAAEAAQAAAAAAAgAC
AAIAAgAAAP///////wAAAAABAAEAAQABAAMAAwAAAP/////+/wAAAQABAAEAAQABAAIA
AgAAAAAAAAAAAP7///////7//P/8//3//f///wAAAAABAP7//f/9//z//v8CAAQABgAH
AAkACAAJAAkACQAJAAoADAAMAAwADAAJAAYABAADAAUACAAJAAoADAAMAAgABAD+//v/
+v/6//z//P/6//r/+v/6//v/+//5//v//P/8//r/+v/6//v//P/8//z/+//6//r/+v/6
//n/+f/6//n/+//7//v/+//7//v/+//9//v////+//7/BQAJABAAGQAhAC0APgBaAIIA
owDAAOAAAAEbATkBSQFFASABzQBkABgA1P99/z7/J/8g/x7/Jv8w/zf/P/9K/1n/aP9x
/3//j/+h/7L/wf/N/9X/2v/g/+f/7f/y//b/+P/5//z//v8AAAIAAgABAAIAAgACAAIA
AgACAAUABwAHAAcACAAJAAoACgALAAoACgALAAkACAAIAAoACAAHAAcACQAMAAwADAAM
AAwACwALAAsACwALAAsADAAMAA0ADwANAA0ADgAOAA4ADwAQABEAEwATABIAEwASABEA
EQARABEAEwATABMAFAAZABkAGQAZABoAGgAZABgAGgAdAB4AIAAeACAAIAAjACQAJwAo
ACgAKAApACoAKwArACwAMAAwADEAMgA0ADYANAA0ADIANAA1ADUANAAyADMAMwAxADEA
LwAuAC4AKwArACwALAAoACYAJAAkACUAIgAhAB8AHgAcABkAGQAXABYAFgAVABMADwAP
AAwACgANAAwACwALAAkACAAHAAYABgAFAAMAAwABAAAAAAACAAIAAAAAAAAAAQABAAEA
AQD9//3//P/8//z//P/9//3//P/7//v/+//5//n/9v/5//r/+//8//3//P/9//z//P/8
//z/+v/6//v//v///wEAAQABAAEAAQD///////8BAAQABQAGAAYABgAGAAcACQAJAAkA
CgAKAAkACQAIAAcACQAKAAkACgALAAsACgAKAAoACQAIAAgACwAMAA0ADgAKAAgACgAK
AA0ADgAOAA4ACwAKAAkACAAJAAkACAAHAAkABgAGAAYABgAHAAcABwAFAAUABQAFAAYA
BgAHAAYABgAGAAcABwAIAAgACQAJAAYABgAGAAUAAwADAAYABgAGAAYABgAGAAYABQAD
AAIAAwAEAAUABgAEAAMAAwADAAQABAAFAAUAAwADAAUABQABAAEAAgACAAMABQAGAAcA
AwABAAIAAAAKAAkAAgD8//7/AAACAAQABAAEAAQABAAEAAMAAQAAAAAAAQABAAIABAAF
AAcACQAHAAYABAACAAYABgAGAAgADAANABAAEQAPAA8AEAAQAA8ADgANAAoACgAJAAkA
CgAOAA4ADgAOAA0ACAADAP3//f/9//7/AAABAAAAAQAAAP/////+//v//f/+//7//v//
/wAAAgAEAAEAAAD+//v/+P/3//b/9v/4//v//P/9//3//f/9//3//f/9//////8DAAAA
AgAJABMAHgAnADMARwBkAIYAqADJAOwAEAEyAUsBVQFRASMBvABPAAYAvv9o/zP/Iv8b
/xj/Iv8w/zr/Q/9N/1T/Yf96/4//of+v/7f/xP/V/+H/4//k/+z/8//5//n//P/9//3/
/v8AAA==
         </WaveFormData>
      </LeadData>
      <LeadData>
         <LeadByteCountTotal>10000</LeadByteCountTotal>
         <LeadTimeOffset>0</LeadTimeOffset>
         <LeadSampleCountTotal>5000</LeadSampleCountTotal>
         <LeadAmplitudeUnitsPerBit>4.88</LeadAmplitudeUnitsPerBit>
         <LeadAmplitudeUnits>��V</LeadAmplitudeUnits>
         <LeadHighLimit>2147483647</LeadHighLimit>
         <LeadLowLimit>268435456</LeadLowLimit>
         <LeadID>V4</LeadID>
         <LeadOffsetFirstSample>0</LeadOffsetFirstSample>
         <FirstSampleBaseline>0</FirstSampleBaseline>
         <LeadSampleSize>2</LeadSampleSize>
         <LeadOff>FALSE</LeadOff>
         <BaselineSway>FALSE</BaselineSway>
         <ExcessiveACNoise>FALSE</ExcessiveACNoise>
         <MuscleNoise>TRUE</MuscleNoise>
         <LeadDataCRC32>561882710</LeadDataCRC32>
         <WaveFormData>
DAAMAAwADAAJAAgABwAGAAYABgAGAAYABAACAAAA/v8AAAAAAAAAAP7//v/+//7//v/+
//7//v/8//z//P/8//r/+v/6//r/+P/4//j/+P/6//r/+v/6//f/9v/1//T/9P/0//T/
9P/z//L/8f/w//P/9P/1//b/+P/4//j/+P/4//j/+P/4//j/+P/4//j/+//8//3//v/+
//7//v/+////AAABAAIAAgACAAIAAgACAAIAAgACAAQABAAEAAQABAAEAAQABAACAAIA
AgACAAQABAAEAAQABgAGAAYABgAGAAYABgAGAAMAAgABAAAAAgACAAIAAgACAAIAAgAC
AAIAAgACAAIAAgACAAIAAgACAAIAAgACAAEAAAD///7/AAAAAAAAAAACAAIAAgACAAAA
AAAAAAAAAAAAAAAAAAABAAIAAwAEAAMAAgABAAAAAAAAAAAAAAABAAIAAwAEAAIAAgAC
AAIAAgACAAIAAgAAAAAAAAAAAAIAAgACAAIAAAABAAEA/////wAAAQABAAEAAQABAAEA
AwAEAAQABAACAAMAAwADAAcACwANAA0ADQANAA0ADQANAA4ADgAOAAsACAAGAAUACAAL
AAwADQAOAA4ACwAJAAcABQAFAAcABgAFAAIAAQAAAAEAAwAEAAMAAwADAAMAAQABAAEA
AgAAAP7//f/8//z/+f/4//f/+P/6//z//f/9//3//f/9//v/+//8//z/+v/9//z/+f/5
//z////+/wAADwAoAEUAZgCNAMIA/QA1AW8BpAHHAcMBegH3AJAAYwArAN3/t/+o/5r/
iv+E/4T/iP+J/4r/iv+O/5j/of+t/7z/yP/R/9n/2//f/+T/6P/q/+v/7//x//H/8//1
//n/+v/5//n/+v/8//7//f/7//7//v/////////8//z//v/+/wAA/v/+//7/AAAAAAAA
AQD///////8AAP/////+//7/AAAAAAAAAgD+//z//P/9/wAAAQABAP///f/+///////7
//v//P/8//////8AAAAAAgACAAIAAwACAAIAAQABAAUABQAFAAYACQAJAAkACgAJAAsA
CwAKAAoADAAOAA4ADwASABIAEgATABQAFAAWABsAHgAhACMAJAAmACkAKQApACkAKQAp
AC8ALwAvAC8ALwAvAC4ALgAxADEALwAvACwAKwAqACgAJwApACoAKwApACcAJAAhACAA
HQAbABsAGwAbABcAFQAQABAADgAMAAsACwAIAAcABQAFAAUABAAGAAQAAgACAAEAAQAB
AAQAAQD///3/+//7//r/+//9//3//f/9//z/+f/3//f/9//3//f/9//2//b/9f/1//X/
9//3//f/9v/2//b/9P/2//X/8//x/+//8v/z//T/9f/4//r/+P/4//r//f/9//3//f/+
//3//P/+//7///8BAAQABAADAAMAAgACAAIAAQAEAAQABAAEAAcABwAGAAUABAAFAAQA
BAAGAAYABwAHAAcABgAGAAcACAAHAAYAAwABAAEAAAAAAAEAAgADAAQABAAEAAMAAwAE
AAQAAwADAAEAAAAAAAEA/////////f/9//7///8BAAEAAQACAAIAAAAAAAAA/v/8//7/
//////3//f/+//7////////////9//3//f/9/////v/+//7//P/8//z//v/+//7//v/+
////////////+////wEA+//6//z//P/8//z//P/9//3/+//5//r/+//7//v/+//7//v/
+f/6//r/+v/8//3//f/9////AwAFAAUAAwADAAMAAwADAAQABAAEAAYABAADAAMAAwAF
AAUABQAIAAgABQADAP3/+//7//3///////3//f/7//v//P/8//r/+f/4//f/+f/5//n/
+v/6//j/9//2//b/8//y//H/8//0//X/9f/1//X/9f/1//T/8//z//L/+P/1//L/7f/r
//D/8f/w/+7/9f8GAB0APgBrAJ4A1QAVAVsBoAHfAQkCAAKpARoBsQBzAB8Ayf+g/4r/
dP9o/2j/aP9v/3j/eP96/4T/k/+h/6r/sP+5/8P/y//R/9T/2P/e/+H/5f/n/+f/5v/n
/+r/6v/r/+v/7P/u//D/7//t//D/7v/v/+//7//w//D/8v/y//D/7v/u/+7/7v/u/+7/
7//x//H/8f/y//T/9f/1//b/9f/0//P/9P/0//L/8v/z//T/9f/1//P/9f/2//f/9//1
//X/9v/2//b/9f/1//T/9f/2//f/+f/5//j/9v/1//X/9f/1//b/+f/7//3/AAD+////
/v/8//z//v8AAAAAAwAGAAYABgAJAAoACgAMAA8AEgAVABcAFQAWABgAFwAbAB0AHwAh
ACMAIwAjACMAIwAjACIAIgAnACcAJQAlACUAJQAlACQAHwAfAB4AHQAfAB8AHgAdABkA
FQASABEAEwATAA8ADQAIAAgABgAEAAMAAwAAAP///////////v8AAP7//P/8//r/+f/4
//r/+P/3//b/9f/0//L/8v/z//b/9//4//j/9P/x//D/7//x//H/8f/w//D/7//v/+//
7//v/+//7v/s/+z/6v/s/+//7//v/+//7f/t/+3/7f/s/+7/7P/s/+r/7f/t/+3/8P/0
//b/+P/2//b/9//5//j/+P/3//f/9//4//n/+f/6//r/+v/6//v/+//6//n/+f/7//v/
/P/+//7///////v/+v/6//v/+//7//v/+f/7//v/+v/6//j/+P/4//j/+v/6//n/+f/4
//j/9//3//f/9v/2//f/+v/7//z/+//4//j/+P/5//f/9//4//j/9P/0//T/8v/1//j/
+v/7//j/9//3//b/9v/3//j/+f/3//f/9//3//n/+P/4//j/9P/0//T/9v/2//b/9v/2
//f/9//3//f/9//5//n/9//0//T/9f/2//b/9P/2//b/9v/2//b/9v/3//f/9f/1//b/
9//3//n/+f/5//n/9//4//j/+P/5//v//P/9//7/AQACAAEAAwADAAMAAwACAAIAAQAA
AAIAAAD/////AQADAAMAAwAEAAQAAQD///z/+//8/////v/9//r/+f/5//n/+v/6//f/
9//3//f/+f/5//n/+v/6//j/9//2//b/8//y//H/7//w//H/8f/z//P/8//z//P/8//0
//T/9v/1//b/8//x//D/8f/w//D///8WAC8ATABzAKwA7wAtAWcBpgHdAfMB0AFfAdQA
fwBDAPP/sf+c/47/dv9o/2j/cP95/3z/fv+E/4z/l/+p/7b/vv/D/8n/z//R/9T/2v/g
/+P/5//p/+n/6P/p/+z/7P/v/+//8P/y//D/7//t//D/8v/z//P/8//0//T/9v/2//b/
9P/0//T/8//y//H/8f/z//P/8//0//P/8//y//L/9P/0//T/9v/y//D/8P/x//X/9//4
//f/9v/2//b/9f/x//H/8v/y//X/9f/2//b/9v/2//b/9//2//b/9f/1//r/+//8//7/
/v/9//z//P/9///////+/wAAAgAEAAQABQAIAAgACAAKAAwADQAQABEAEgATABMAFQAY
ABwAHQAgACEAIgAjACYAJQAkACMAJQAlACQAJAAlACUAIwAjACEAIQAhACAAIQAjACQA
JQAlACUAJAAjAB0AGQAWABUAFwAXABMAEQAQABAADgAMAAgABwADAAEABAAFAAYABgAG
AAQAAgACAAEAAQABAAQAAQD///3/+//7//r/+//9//////////7//f/7//v/+//7//v/
+//6//j/9//3//f/9f/1//X/9P/y//L/8P/y//T/9f/2//f/9f/1//X/9f/2//j/9v/2
//T/9//3//f/+P/6//r/+v/6//r/+//9//7//v/9//3///8AAAEAAQAEAAQABAAEAAMA
AwACAAEAAwAFAAUABgAGAAYABwAHAAQAAgABAAEABQAFAAUAAwADAAMAAgACAAQABAAE
AAQAAwACAAAA//8CAAIAAQABAAMAAgACAAMAAQABAAEA/////wAAAQADAAAA//////7/
/f/+/////v/+/wAAAQABAAEAAQACAAIAAAD///7//f///////////wEAAAAAAAAA//8A
AAEABAADAAIAAQAAAP///////////f///////f/+//7///8AAAIAAAACAAIAAAAAAAAA
AAD+//7//v/+//z//P/8//3//v/9//7/AAABAAEAAQABAP///////wAAAAAAAAAAAQD/
////AQAFAAkACQAJAAkABwAHAAcACAAJAAoACwAKAAkACQALAA0ACwALAAwADAAHAAUA
AQD//wEAAwADAAMAAQABAP////8AAAAA////////////////AQACAAIAAAD9//z//P/5
//r/+f/5//r/+f/5//n/+f/5//n/+f/5//r//P/+//n/+P/7//3//P/7//z/AgANAB4A
MwBMAHEApADfABUBUQGKAbkBzQGwAUkBwgBvAD8A+/+7/6D/kP+E/37/eP94/3//hv+G
/4r/lv+j/63/tv/A/8//1//Z/93/4P/i/+j/6v/v//L/8//z//P/9f/0//X/9f/2//j/
+v/5//f/+v/4//n/+f/5//f/9v/3//b/+P/2//b/9v/3//j/+f/7//r/+f/4//j/+v/7
//v//P/7//r/+f/6//r/+P/4//n/+v/7//v/+f/4//j/+P/3//X/9f/2//b/+P/5//v/
/P/5//j/9//3//n/+v/6//v//f/9//3//v/9//3//f/+/wEAAwADAAIAAAACAAQABAAF
AAgACAAIAAsADAAMAA4ADgAQABIAEwAUABYAGQAZABwAHQAeAB8AIgAhACAAHwAdAB0A
HAAcACEAIQAfAB8AIAAhACIAIgAfAB8AHgAdAB8AHwAeAB0AGgAXABUAFQAUABMADgAL
AAsADAALAAoACAAHAAMAAQADAAMAAwACAAIAAAD+//7/////////AgD///3/+//5//r/
+P/4//n/+//7//v/+v/3//X/9f/1//T/8//y//D/8//z//T/9f/1//X/9f/0//P/8v/v
//D/9P/1//b/9//0//P/8v/x//L/9P/y//L/8v/1//X/9f/4//r/+v/6//j/+P/5//v/
/P/8//v/+//8//7/AAABAAEAAAD///7///////7//f///wEAAQACAAQABAAFAAUAAQAA
AAAAAQABAAEAAQD//wAAAQABAAIAAAAAAAAAAAAAAAAA//////7//v/9//3////+//7/
///////////9//z//P/8//3//v///wEAAgD+//7//v/8//r//P/9//3//v///wEAAgAA
AP///v/9/////////////f/8//z//P/8//z//P/+//7//v/+//7//P/7//r/+f/6//3/
/v/9//z//P/9//7/AAD+//7/AAD+//7//v/+//z//P/8//z//P/8//z//P/8//z//P/9
//v/+f/5//r//f/9//3//f/9//3//f/+//7//v/+////AAABAAQACQAKAAkACAAHAAUA
BQAFAAYACAAIAAgABgADAAMABQAHAAkACQAKAAoABQADAP///f/+/wEAAgADAAAA///8
//v/+v/6//n/+f/6//v//P/9//z//P/7//j/+P/4//n/9//2//X/9f/2//f/9//3//f/
+f/5//n/+f/2//L/8v/1//j/9f/z//b/9//0//j/CwAmAEUAagCPAMIA+QAxAWsBngG3
Aa0BZgHnAIQAUwAXAM//p/+Y/4j/fP98/4D/hP+D/4D/gP+I/5b/p/+3/7z/xP/N/9H/
1f/b/+L/4v/k/+b/6//u/+//7v/v//L/8v/z//P/9P/2//b/9f/z//b/9v/3//f/9//4
//j/+v/6//j/9v/2//b/9//4//n/+//7//v/+//8//r/+f/3//b/+P/4//j/+v/4//b/
9v/3//j/+f/5//f/9//4//n/+f/3//f/+P/4//v/+//8//z//P/8//z//f/8//z/+//7
//3//f/9//7//f/9//3//v8AAAMABAAEAAIABAAGAAYABwAKAAoACgAMAA4ADwASABMA
FAAVABUAFwAaAB4AHwAgACEAIgAjACYAJQAkACMAJAAlACUAJgAnACcAJQAlACMAIwAj
ACIAHwAfAB4AHQAdAB0AHAAbABoAFwAVABUAFQAVABEADwAOAA4ADAAKAAkACQAGAAUA
AwADAAMAAgAEAAIAAAAAAP3//f/9/wAA/v/9//z/+//8//r/+v/7//n/9//1//L/8//z
//X/9//3//f/9//2//T/8//z//P/8f/x//H/8P/y//T/9P/4//b/9f/0//P/9f/1//X/
9f/4//r/+P/4//b/+f/5//n//P/+//7//v/+//7///8BAAAAAAD/////AAACAAQABQAF
AAQAAwACAAMAAwACAAEAAwAFAAUABgAGAAYABwAHAAcABgAGAAcACAAHAAYAAwABAAEA
AAAAAAMABAAFAAYABAAEAAMAAwAEAAQAAwADAAUABAAEAAUABAADAAIA//8AAAAAAAAB
AAAA//////7//v8AAAIAAgABAAIAAgABAAMAAwAEAAQAAQABAAEAAQADAAMAAwADAAEA
AAAAAAAA/v/+//7/AAACAAIAAgACAP//////////AQADAAMAAQAAAAAAAQACAP7/AAAC
AAIAAgACAAAAAQABAP//AQACAAMAAwABAAEAAQABAAEAAgACAAIAAAABAAEAAQADAAcA
CQAJAAkACQAJAAkACwAMAAwADAAOAAwACwALAAoACwAKAAkADQAOAAwACwAHAAUABQAH
AAYABQACAAEA/////wAAAAAAAAEAAgADAAMAAwADAAQAAgAAAP///v/+//v/+v/5//n/
+v/7//v/+v/5//j/9//6//v//f/+//z/+f/4//v//f/8//v//v8CAAsAGAAxAFQAeQCo
AOcAJQFfAZ4B1QHtAdABZwHeAIsAVQAFALv/nv+S/4b/fv98/3z/f/+C/4T/iv+S/5f/
of+y/7r/wf/N/9P/1f/c/+b/6v/q/+3/7v/t/+7/7//y//L/9f/1//b/+P/2//X/8//2
//b/9//3//f/+P/4//r/+v/6//j/+P/4//r/+v/6//v/+f/5//n/+v/9//3//P/8//v/
+v/5//r/+v/4//j/+f/4//n/+f/3//r//P/+/////P/7//v/+v/7//v//P/8//z//P/8
//3//v/+//3//f/8//v/+v/6//7///8AAAIAAQADAAMAAgADAAYACQAKAA0AEAAQABAA
DwAQABAAEgAUABYAGAAZABoAHAAfAB8AIAAhACIAIwAoACkAKgArACkAKQAoACgAKgAp
ACYAJQAoACkAKgAqACQAIwAhAB8AIgAjACMAIwAdABkAFgAVABUAFQARAA8ADgAQABAA
EAANAA0ACgAJAAgABwAGAAQAAgAAAP7//v////////8CAAEAAQABAAEA///8//v/+//9
//3//f/8//n/9//3//f/+f/5//n/+P/4//f/9//3//f/9//3//b/9v/2//T/9v/1//X/
9f/1//b/9//4//n/+P/6//j/+P/6//3//f/9//z//v/+//7//v/+////AQAFAAYABgAH
AAYABgAGAAUABgAGAAYABgAJAAkACAAHAAUABwAHAAgACAAIAAkACQAHAAYABgAHAAkA
CQAJAAcABwAHAAYABgAEAAQABAAEAAQABAADAAMABQAGAAYABwAGAAQAAwADAAUABQAF
AAMAAQAAAP////8BAAEAAgACAAAAAAAAAP7/AAACAAMAAwABAAEAAgACAP//////////
AAABAAIAAwABAAAAAAAAAAAAAAAAAAIAAgACAAIAAgAAAP///v/9//3///////3///8A
AAIABAACAAAAAAACAAEAAAD///7//f/8//z/+//9////AgAFAAIAAQAAAP///////wAA
AAAAAAAAAQABAAEAAwAHAAkACgALAAwADQALAAsADAAMAAwADAAKAAkACQALAA0ADQAL
AAwADAAJAAcAAwABAAEABQAFAAUAAwABAP////8AAAIAAQABAAEA//////////8CAAIA
AAD///z//P/5//j/9f/1//b/9//4//n/+v/7//r/+f/4//j/+P/6//v//P/3//f/+P/5
//r/AAALAB4ANwBWAH8AuADzACsBaQGoAd0B6wG4AT8BvgB1ADsA7f+1/6D/jP9+/3j/
dP96/3//gP+E/4r/kv+h/7H/vP/E/8n/z//T/9f/3v/i/+T/5//r/+3/7f/s/+3/8P/w
/+//7//w//L/8//z//L/9v/z//P/8v/x//H/8v/1//b/9v/0//T/9P/y//L/8v/z//X/
9f/1//b/9P/z//H/8P/x//L/8//2//b/9P/0//X/9P/1//X/8//1//b/9//3//T/8//z
//L/9f/1//b/9v/2//b/9v/3//f/9v/0//P/9v/3//j/+v/5//n/+f/6//n/+//7//r/
/P/+/wAAAAADAAYABgAGAAcACAAIAAoADAAOABAAEQASABQAFwAXABgAGQAaABsAHgAd
ABwAGwAcAB0AHQAeACEAIQAfAB8AIAAhACIAIgAcABsAGQAXABoAGwAbABsAFgATABEA
EQATABMADwANAAgACAAGAAQAAgABAP3/+//+////AAAAAP///P/5//j/9//3//f/+v/4
//f/9v/1//b/9P/0//X/9f/1//X/9P/1//P/8//z//H/8f/x//D/8P/v/+//7//t/+3/
7f/s/+7/7v/s/+7/7f/t/+3/7f/r/+v/6//r/+3/8P/v//D/7v/x//H/8f/x//L/8f/w
//H/8v/0//f/9v/2//X/9f/3//j/+f/5//j/+P/4//j/9//3//b/9f/4//v//P/+//z/
/P/9//3/+//6//r/+//7//v/+//5//n/+f/4//j/+v/6//r/+v/6//r/+f/5//z//P/7
//v/+v/4//f/9//3//f/9//1//b/9v/2//f/9//3//j/+P/2//b/9v/0//P/9P/0//P/
9P/1//f/+P/5//n/+f/5//f/9//3//f/9//2//b/9v/1//b/9//6//j/9v/0//L/9P/1
//b/9//2//f/9v/z//X/9v/4//r/+P/0//D/8v/z//T/9f/2//T/9P/0//X/9f/z//P/
9P/1//X/9f/1//X/9f/1//b/9//4//n/+//6//n/+v/9/wEAAQABAAEAAwADAAMABAAD
AAIAAQD+//v/+//9////AAABAAMABAAAAP3/+P/1//f/+f/5//n/+P/5//j/+f/5//j/
9v/1//X/9f/1//X/9f/2//b/9P/z//L/8v/v//D/7//v//D/7v/t/+z/6//t/+3/7f/t
//L/8P/u/+v/6v/t//P/9v/x/+7/9P8DABQALwBSAHkAqADbABcBTwGEAa8BuQGEAQsB
mABbACMA2/+p/5T/gv92/27/bP9s/3H/dv9+/4j/kP+b/6v/uP++/8f/zf/P/9H/1v/e
/+L/4//n/+n/6f/p/+n/6//q/+n/6f/q/+z/7v/t/+v/7v/w//H/8f/x/+//7v/v/+7/
7v/s/+z/7P/s/+z/7P/t/+//7//v//D/7//v/+7/7v/x//L/8//2//P/8P/v/+//8P/x
//H/7//v//D/8f/x//H/8f/y//L/8v/x//H/8P/y//L/8v/z//L/8v/x//H/9f/1//X/
9v/5//n/+f/6//v//f/9//z/+v/8//7//v8BAAQABAAEAAUABgAGAAgACAAKAAwADQAO
ABAAEwATABMAEwATABMAFwAXABcAFwAZABkAGAAYABsAGwAZABkAGwAbABsAGgAXABcA
FgAVABMAEwASABEAEQAPAA4ADwAPAA8ACwAJAAQABAACAAAAAAABAP/////////////+
//z/+v/4//j/9v/1//T/9v/2//f/+P/5//f/9P/z//P/8f/x//H/8P/w/+//8P/x//H/
8f/x//D/8f/x//L/8//w/+//7v/s/+z/7P/q/+z/7v/v//D/8f/x//H/8f/x/+//8P/t
/+z/7f/x//L/8//z//T/8//y//T/9P/1//f/9v/2//X/9f/1//b/9//3//n/+v/7//z/
+//7//r/+f/5//v/+//8//v/+v/6//n/9//2//b/9//8//3//v/9//v/+//6//r//P/8
//z//P/6//r/+f/5//j/+P/3//f/+f/4//j/+f/3//f/9//1//L/8v/y//P/9f/1//b/
9v/1//b/9//2//P/9P/0//P/9f/1//b/9v/3//f/9//3//X/9f/1//X/8//y//L/8v/w
//D/8P/y//P/9P/1//b/+P/5//r/+//5//n/9//z//D/8P/x//L/8v/6//z/9P/0//T/
9P/0//T/9f/1//P/8v/y//L/8f/0//X/9v/3//f/+P/4//j/+P/5//n/+f/5//3/////
/wAAAQACAAMAAQACAAIAAgAEAAIAAQABAAMABQAFAAUABgAGAAMAAQD9//v/+//9////
///9//3/+f/5//r/+v/3//f/9//3//j/+f/6//z//P/6//n/+P/3//P/8f/v//L/9P/2
//f/9f/1//X/9f/z//P/9P/0//b/9f/y//H/8f/2//X/+P8EABUAKABFAGoAlwDKAAMB
OQFzAaQBtQGRASoBrQBkADkA9f+3/6P/mv+O/4T/fv98/4D/hf+I/4r/kv+c/6f/r/+4
/8L/y//T/9f/2//i/+j/6P/o/+v/7P/r/+7/7//y//L/9f/1//b/+P/2//X/8//2//T/
9f/1//X/9f/2//n/+v/4//b/9v/2//T/9P/0//X/9//3//f/+P/7//v/+v/6//j/+P/4
//r/+v/4//j/+f/4//n/+f/3//X/9v/3//f/9v/3//n/+v/5//n/+v/6//r/+v/6//v/
/P/8//v/+/////////8AAAEAAQABAAIAAQADAAMAAgADAAYACQAKAAsADgAOAA4ADgAO
AA0ADgASABYAGgAdAB0AHgAgAB8AIAAhACIAIwAlACUAJQAlACUAJQAkACQAKAApACgA
KQApACkAKQAoACQAIwAhAB8AIAAhACEAIQAcABkAFwAXABUAFQARAA8ADAAMAAoACAAJ
AAkABgAFAAMAAwADAAIABAACAAAAAAD///////8CAAIAAQAAAP///v/8//z//f/6//n/
+P/2//f/9f/1//X/9//3//f/9v/1//P/8v/x//P/8//z//L/9P/0//L/9P/z//P/8//z
//X/9f/1//X/+P/6//j/+P/2//n/+f/5//z//v/+//7//v/+////AQABAAAA/v/9/wAA
AgAEAAUABQAEAAMAAgAFAAUABAADAAEAAwADAAQABAAEAAUABQAFAAQABAAFAAUABQAF
AAMAAQABAAAAAAADAAQABQAGAAQABAADAAMAAgACAAEAAQADAAIAAgADAAMAAwADAAEA
AgACAAIAAwACAAEAAQAAAP7//v/+//z//f8AAAIAAwAAAP/////+//7///8AAAEAAQAB
AAEAAQD///7//v/+//7//v/+/wAAAAAAAAAAAAD+//3//P/7//z///8AAP//AgAAAAEA
AgABAAAA///+//7///////3/+//8//3//f/+////AAABAP7//v/9//z/AAADAAUABwAG
AAkACgAJAAcABwAHAAcACQAKAAoACgAJAAYABAADAAgACwAMAA0AEAAQAA0ACwAEAAEA
AAABAAMAAwABAAEAAQABAAIAAgABAAEAAQABAAAA///+//7/AAD+//3//P/9//v/+//7
//r/+v/6//n/+f/5//n/+f/7//v//P/8//r/+//6//f/+f/6//n//P8CAAsAHAA1AFQA
eQCkANsAFQFNAYoBvwHTAbIBSQHGAHsASwADAMX/qv+a/4z/gv9+/4D/hf+I/47/lP+W
/5v/o/+y/8D/y//T/9n/2//g/+T/6P/r/+//8f/x//T/9f/4//j/+P/3//f/+P/2//X/
8//2//j/+f/5//n/+P/4//r/+v/7//r/+//8//v/+v/5//n/9//3//f/+P/6//v/+//8
//v/+v/5//r/+v/4//j/+f/6//v/+//5//n/+v/7//v/+v/7//3//v/9//3//v/+//z/
/P/8//3/AAAAAP////8BAAEAAQACAAIAAQAAAAAABAAHAAgACAAHAAgACQAIAAsADgAO
AA4ADwAQABAAEgASABQAFgAXABkAHAAgACEAIQAhACEAIQAlACUAJQAlACUAJQAkACQA
JwAnACUAJQAlACUAJQAkACMAIwAiACEAIAAfAB0AGwAaABcAFQAVABUAFQARAA8ACgAK
AAgABgAGAAcABQAFAAIAAQAAAP7//v/8//r/+v/3//f/9//6//r/+f/4//f/9//2//f/
+f/4//f/9v/0//X/8//z//P/8//z//P/8v/x/+//7v/t/+7/7//w//D/7v/u/+z/7v/t
/+3/7f/t/+7/7//w//H/8v/0//L/8v/v//H/8P/v//H/9P/1//b/+P/4//n/+//6//r/
+f/5//f/+P/5//n/+//8//3//v///////v/9//z//f/8//z//f/+/wAAAQD///7//v//
/wMAAwADAAEAAAD///3//P/8//z//P/8//7//v/9//3//v/+//3//f/8//r/+f/5//v/
+//7//n/+P/4//j/+f/7//v//P/8//r/+v/6//j/9//4//j/9//5//n/+v/6//f/9//3
//f/+f/5//n/+f/5//j/+P/4//j/+P/4//r/+v/6//r/+v/4//f/9v/1//b/+f/6//n/
9f/0//T/9P/+//z/9P/u//L/9P/2//j/+P/4//j/+P/2//X/8v/x//L/8//z//P/9v/3
//j/+f/3//b/9f/0//f/9//3//n//v8BAAIAAwABAAEAAQABAP///v/9//z//P/7//v/
/f8AAAEAAgAEAAMA///8//f/9f/1//f/9//5//f/9//1//P/9P/0//P/8//z//P/8//1
//X/9v/2//P/8f/v/+7/6f/o/+f/5//q/+v/6//r/+v/6//r/+v/6//s/+z/7P/t/+j/
5//p/+z/7//2/wAAEQAqAEcAbACbANIACQFDAXsBogGvAYUBEgGVAFYAKQDl/7H/m/+I
/3j/cv90/3b/ev97/3r/gP+M/5j/o/+t/7D/uP/H/83/y//N/9T/2P/e/9z/3//g/9//
4v/j/w==
         </WaveFormData>
      </LeadData>
      <LeadData>
         <LeadByteCountTotal>10000</LeadByteCountTotal>
         <LeadTimeOffset>0</LeadTimeOffset>
         <LeadSampleCountTotal>5000</LeadSampleCountTotal>
         <LeadAmplitudeUnitsPerBit>4.88</LeadAmplitudeUnitsPerBit>
         <LeadAmplitudeUnits>��V</LeadAmplitudeUnits>
         <LeadHighLimit>2147483647</LeadHighLimit>
         <LeadLowLimit>268435456</LeadLowLimit>
         <LeadID>V5</LeadID>
         <LeadOffsetFirstSample>0</LeadOffsetFirstSample>
         <FirstSampleBaseline>0</FirstSampleBaseline>
         <LeadSampleSize>2</LeadSampleSize>
         <LeadOff>FALSE</LeadOff>
         <BaselineSway>FALSE</BaselineSway>
         <ExcessiveACNoise>FALSE</ExcessiveACNoise>
         <MuscleNoise>TRUE</MuscleNoise>
         <LeadDataCRC32>2181947017</LeadDataCRC32>
         <WaveFormData>
FAAUABQAFAATABIAEQAQABAAEAAQABAADgAMAAoACAAKAAoACgAKAAkACAAHAAYABgAG
AAYABgAGAAYABgAGAAQABAAEAAQAAgACAAIAAgAEAAQABAAEAAEAAAD///7/AAAAAAAA
AAD9//z/+//6//v//P/9//7/AAAAAAAAAAAAAAAAAAAAAAAAAAAAAAAAAwAEAAUABgAG
AAYABgAGAAcACAAJAAoADAAMAAwADAAOAA4ADgAOAAwADAAMAAwADAAMAAwADAAMAAwA
DAAMAA4ADgAOAA4ADgAOAA4ADgAOAA4ADgAOAA0ADAALAAoADAAMAAwADAAOAA4ADgAO
AAwADAAMAAwADAAMAAwADAAKAAoACgAKAAgACAAIAAgACgAKAAoACgAMAAwADAAMAAoA
CgAKAAoACgAKAAoACgAMAAwADAAMAAsACgAJAAgACgAKAAoACgALAAwADQAOAAwADAAM
AAwACgAKAAoACgAKAAoACgAKAAwADAAMAAwACgAKAAkACQAJAAkACgAKAAsADAAMAAwA
DAAMAAwADAAKAAsACwALAAwAEQASABIAEgASABIAEgAUABQAFQAVABIADwAOAA0AEQAT
ABQAFAAXABcAFQATABMAEAAQABMAEgARAA4ADQANAA4ADwAQABIAEgASABIAEAAPAA4A
DQAOAAsACwAKAAgABgAFAAQABQAHAAkACgAKAAoACgAKAAgACAAIAAgABAAIAAYAAgD/
/////P/3//f/AgAVAC0ARgBpAJcAyAD7ACwBWAF8AYUBYgEaAeIAxgCaAFwAMwAYAAIA
6//Z/9P/1f/R/8n/xP/C/8T/yv/P/9n/4f/o/+7/7v/w//H/9P/3//j/+v/8//z//f//
/wIAAwABAAIAAwAEAAYABAAEAAYABAAFAAUABAADAAIAAQABAAMAAQABAAEAAwADAAMA
AwABAAEAAQABAAQAAQABAAEABAAEAAQABAACAP////8AAAIABAAFAAUAAgADAAIA////
////AAABAAEAAQACAAIABQAFAAUABQADAAMAAwADAAYABwAHAAcACQAJAAgACAAIAAkA
CQAKAAsADAAMAAwADgANAA4ADgANAA0ADQAOABMAFwAcAB0AHQAfACEAIgAiACMAIgAj
ACgAKAAoACgAKgArACsAKwAtAC0AKwArACoAKwAqACYAJwAnACkAKwAoACcAJgAlACMA
HwAdAB0AHQAdABoAFwAWABUAEQANAAsACwAKAAcABgAGAAYABQAFAAUABAAFAAQABAAE
AAUABAADAAEAAAD//////////wEAAgACAAAA/f/8//v/+P/4//n/+f/4//j/+P/4//j/
+P/4//f/9v/2//b/9f/1//P/8v/w/+//8f/z//X/9//5//j/9//3//n/+v/6//v/+v/7
//r/+f/6//r//P///////////////f/9//z//P/+//7//v8AAP7//f/9//z/+v/7//z/
/f//////AAAAAP///v/+/////P/8//v/+f/5//n/+P/4//r/+v/6//r/+v/5//n/+v/5
//j/9//2//T/9P/0//X/9f/0//L/7//x//H/8f/x//T/9P/0//T/8//x//D/7//r/+3/
7//v/+3/7v/w/+3/7f/u/+7/7//t/+7/7v/w//D/7v/t/+3/6//q/+r/7P/u/+7/7v/r
/+v/7P/u/+//6f/r/+v/6f/o/+n/6v/r/+z/6v/q/+n/6f/p/+n/6v/q/+n/6v/q/+r/
6P/o/+j/6P/q/+v/6//r/+7/8//0//T/8v/y//L/8v/w//D/8f/x//P/8f/x//H/8v/z
//P/8v/0//X/9P/z//H/7v/u//H/8//z//H/8f/u/+7/7v/u/+3/7P/r/+r/6v/r/+z/
7f/q/+f/5//m/+L/4P/f/97/3//h/+P/5P/k/+T/5P/k/+H/4P/f/97/5P/i/+D/2v/X
/9f/1v/R/8v/zv/Z/+v/BAAnAFEAfgCzAOwAJAFYAX8BhgFgARoB4gC8AH4AOQAMAOz/
0f+9/63/pf+p/6n/ov+e/6D/ov+r/7H/s/+2/7z/xP/G/8f/zP/P/9L/1P/W/9b/1P/V
/9f/1//X/9j/2f/a/9z/2v/a/9z/3P/d/93/3P/a/9r/2v/b/9v/2f/Z/9n/2f/Z/9n/
2f/b/9v/2//b/9//3f/e/9//3v/c/9r/2P/Z/9f/2P/a/9v/3P/c/9v/2v/d/97/3f/d
/93/3v/f/93/3f/e/97/4f/h/+H/4f/g/9//3v/d/+D/4f/h/+H/5v/n/+f/6P/n/+f/
5v/m/+X/5v/m/+b/6//r/+3/7v/v/+//7//w//T/9//7//v/+P/5//r/+v/+/wEAAgAF
AAYABgAGAAYABAAFAAUABQALAAsACQAJAAsADQANAAoACQAHAAcABwAJAAkACQAJAAYA
AQD+//3///////z/+f/3//f/9P/x//H/8f/w/+3/7P/s/+z/6//r/+v/6v/r/+n/6P/n
/+f/5f/l/+T/5P/k/+P/4v/h/+T/5v/n/+b/4//i/+H/3v/g/+H/4f/g/97/3v/e/97/
3//g/+D/4P/f/97/3P/b/93/3v/e/9//3f/d/93/3f/f/97/3f/d/97/3v/d/93/3//j
/+X/5//l/+T/5f/n/+X/5f/l/+X/6P/p/+n/6v/s/+z/7P/u/+z/6//r/+r/6v/r/+z/
7f/u/+//8f/y//D/7v/t/+3/7f/u/+7/7f/v/+//7v/u/+7/7v/u/+7/8P/v/+//8P/u
/+7/7v/u/+r/6v/q/+v/7v/w//H/8f/v/+//7//v/+7/7v/u/+7/7v/t/+3/7f/u//H/
9P/1//L/8v/z/+//7//w//D/8f/w//D/7//w//H/8P/w//H/7//u/+7/8P/y//L/8v/v
//D/8P/x//H/8//z//P/8//y//H/8P/v/+//7v/u//D/8P/w//D/7v/u/+3/7f/t/+3/
7v/u//H/8v/y//L/8P/w//D/8P/x//P/9P/1//X/+f/5//j/+v/6//r/+v/6//r/+//7
//3/+//7//v/+//9//7//v///////f/7//z/+v/7/////P/7//j/9//4//j/+P/4//b/
9v/2//b/9f/1//X/9f/2//P/8//y//D/7v/t/+z/6v/r/+z/7P/s/+z/7P/s/+7/7v/u
/+7/8P/u//D/7v/n/+X/4v/d/9n/4v/1/wcAHAA7AGsAoADTAAYBOAFmAX8BdgFEAf4A
ygCeAGIALQAOAPj/3f/D/7X/t/+7/7f/sv+w/67/sv+//8X/yf/M/9D/1P/W/9f/3P/h
/+L/5P/m/+b/5P/l/+f/5//n/+j/6f/q/+r/6P/o/+r/7P/t/+3/7P/u/+7/7v/v/+3/
6//r/+v/6f/p/+n/6f/q/+v/7P/t/+//6//q/+n/6//s/+3/7v/s/+n/6f/q/+7/8P/x
//H/7v/v/+7/6//p/+n/6v/r/+3/7f/u/+7/8f/x//H/8f/w/+//7v/t//H/8//0//X/
9v/1//P/8v/z//X/9v/4//f/+P/4//j/+f/5//v//P/+////AAACAAEAAwAGAAUACQAN
ABEAFAATABUAFQAXABgAGAAYABgAGAAZABkAGQAdAB0AGwAbABsAHQAdABoAGwAbAB0A
HwAhACEAIQAhAB4AGQAWABUAFwAXABQAEQATABMAEAANAAsACQAGAAEAAgAEAAYABwAE
AAMAAQABAAAAAAAAAAEA/v/9//v/+v/6//v//P/9//3//v/+//z//P/8//z/+v/8//3/
/f/8//v/+v/5//j/9v/2//X/9P/0//T/8//z//X/9v/2//f/9f/1//X/9f/3//b/9f/1
//b/9v/1//X/9v/5//r/+//4//j/+v/9//v/+//7//v//v//////AAACAAIAAgAEAAIA
AQABAAAAAgADAAQABQAHAAcACAAIAAUAAgAAAP//AAACAAMAAwADAAMAAgACAAIAAgAC
AAIAAAD/////AAAAAAAAAAAAAP//AAABAAMAAwACAAAA/f/+////AAABAP///v/9//z/
/////wAAAQD//wEAAwADAAMABAAGAAMAAQAAAP7//f///wAAAAACAAIAAAD/////AQAA
AAAAAgADAAIAAQD9//7//v///////f/9//3//f///////////wEAAgACAAIAAQAAAP//
/v/+//7//v/+//3//P/7//r/+v/7//z//f/+//7///8AAP7//v/+//7//v/+//7/////
////AAAFAAgACAAIAAgABwAGAAUABAAIAAkACgAJAAkACQALAA0ADQAMAAwACwAJAAcA
BQACAAQABwAHAAcAAwADAAIAAgACAAIAAgACAAQABAADAAMABQAFAAQAAQD///7//P/6
//r/+v/7//3//f/8//v/+v/6//r/+v/6//r//P/8//j/9v/4//n/9f/y/+//7//2/wEA
EQAmAEMAbwCiANMABgE2AWABeQFyAT4B8AC+AJwAaAAxAAwA9v/j/9P/w/+9/8P/v/+6
/7b/uv/C/8f/y//R/9z/4v/k/+b/6f/q/+//8P/y//T/9P/y//P/9f/1//P/9P/1//b/
+P/2//b/+P/2//f/9//2//T/9P/0//X/9//1//X/9f/2//f/+P/5//b/9f/0//P/9//1
//b/9//2//b/9v/2//b/8//z//T/9f/2//b/9f/x//P/8//x/+//7//w//H/9P/1//f/
+P/1//P/8f/v//D/8f/y//P/8v/z//P/8//1//X/9P/0//X/9//4//r/+f/6//r/+v/7
//v//f/+/wEAAQABAAIAAgAFAAkACQAJAAsADQAOAA8AEQARABMAFQAUABMAEgASABMA
EwATABUAFQATABMAFgAZABoAGAAZABcAFwAXABkAGQAZABkAFwATABEAEQAQAA8ACwAH
AAoACwAJAAcABgAFAAMA/////wAAAQABAAAA///9//3//v/+//7////+//3/+//6//j/
9//2//X/9v/4//n/+P/3//b/9f/y//D/8f/x//D/8//0//X/9v/2//b/9f/0//L/8v/x
//H/8v/0//X/9//0//P/8v/x//H/8P/v/+//8f/y//L/8//1//f/9//3//T/9P/2//n/
+f/5//n/+f/8//3//f/+//z//P/8//7//v/9//3//P/+////AAABAAMAAwAEAAQAAgAA
AP///////wAAAAD//wAAAQABAAIAAAAAAAAAAAAAAP////8AAAAAAAAAAAAAAAAAAAAA
AQAAAAAA///9//3//f/9//3///8AAAEAAgAAAP////////v//f//////AQACAAQAAQD+
//7//f/9////AAAAAAIAAgAAAP////////7//v8AAAIAAgACAP///P/8//3//f/+////
AAABAAEAAQABAAEAAwAAAAIAAgACAAIAAgACAAAAAAAAAAAAAAAAAAAAAAACAAIAAgAC
AP//////////AgACAAMABAACAAIAAgACAAQABAAEAAUABwAHAAgADQANAAwACwAKAAwA
DAAMAAwADQANAA0ACwAJAAkACwANABAAEAARABEADgALAAgABAAFAAkACgALAAcABwAG
AAYABQAEAAMAAgAEAAQAAwADAAEAAQAAAP3////+//z/+v/7//r/+v/7//z//P/8//z/
/f/+////AAD6//b/9v/4//z/9v/x//P/8P/p/+f/9v8LACcARABjAI8AwADxACQBUAFo
AW8BUgEMAdIAsACAAEQAGQAAAOr/1//J/8f/y//F/7v/tv+0/7r/yP/T/9X/1//e/+L/
5v/q/+//7v/t/+//8v/1//b/9P/1//f/9//3//j/+f/6//z/+v/6//z//P/9//3//P/+
//7//v////7/+//6//n/+v/7//z//f//////////////+//6//n//P/8//z//P/8//n/
+f/6//v//P/8//v/+//9//3/+//7//v//P/9//3//f/+//7////////////9//3//f/9
//z//f/9//3//f/9//z//P///wEAAgAEAAQABAADAAIABQAFAAcACAAKAAsADAAOAA8A
EQAUABMAFAAXABoAHAAdAB8AHwAhACEAIAAfAB4AHwAhACIAIwAnACcAJQAlACYAJwAm
ACIAIwAhACEAIQAhACEAIQAhACEAHQAbABsAGwAbABgAFQAVABUAEgAPAA8ADwAOAAsA
CAAIAAgABwAIAAcABQAFAAIAAgACAAMAAQABAAAAAAD///////////z//P/7//j/+//8
//3//P/8//3//f/8//v/+v/5//j/9v/2//X/9P/3//j/+P/5//j/+P/3//f/9//3//f/
9//6//r/+v/7//v//P/8//3//f////////8AAAAAAgAFAAMAAwADAAMABAAFAAUABgAF
AAQAAwAEAAYABQAFAAQABgAHAAgACQALAAsADAAMAAsACgAKAAsACgAKAAkABwAGAAUA
AwACAAQABgAIAAoACAAHAAcACAAIAAgACAAIAAgACAAIAAkACAAIAAcABQAHAAcABwAH
AAUABAADAAIAAwADAAQABQADAAUABwAHAAUABgAIAAUABgAGAAUABQAFAAYABgAIAAYA
BAADAAMAAQAAAAAAAgAGAAYABgADAAAAAAABAAEAAQABAAEAAQABAAEAAQABAAEAAgAE
AAQABAAEAAIAAgABAAEAAwADAAQABAADAAQABAAEAAQABAAEAAQAAwADAAIAAQACAAcA
CAAIAAgACAAIAAgACQAKAAwADQANAAsACwALAAwADQANAAwADgAPAA4ADQALAAgACAAL
AAoACQAGAAUABAAEAAQABAAHAAgACQAKAAkACQAJAAkABgADAAMAAgAAAP7//f/8//z/
/f/+//7/+//6//n/+P/7//z//f/+//7/+v/2//b/9//1//L/8f/x//T//f8PACgARwBv
AKYA2wAMAT4BbAGJAYYBUgEKAdgAtAB4ADkAEgD8/+v/2f/L/8X/xf/D/77/vP+8/7z/
v//L/8//0v/c/+D/4P/l/+7/7//v//D/8f/w//D/8f/z//P/9P/2//j/+v/4//b/9v/4
//j/+f/5//j/+v/6//r/+//7//n/+f/5//n/+f/5//n/+f/5//n/+f/+//v/+//7//n/
+P/3//b/+P/1//X/9v/2//b/9f/z//P/9//5//n/9//3//j/+f/3//f/+P/4//v/+//7
//v/+//7//v/+//6//n/9//1//r/+//7//z/+v/7//v//P///wAAAAAAAAYABwAKAAwA
CgAJAAgACAAKAA0AEQARAA8AEQATABQAFwAZABkAGwAfACAAIQAiACAAIQAhACEAIwAj
ACEAIQAkACcAKAAmACQAIQAgAB8AIAAhACIAIwAgABsAGAAXABUAFQASAA8AEgATABEA
DwAPAA8ADgALAAkACAAHAAUAAgABAP////8AAAAAAAABAAIAAwADAAQAAQD///3/+//8
//7////+//3//P/7//j/+v/7//v/+v/6//r/+v/6//r/+v/5//j/+P/4//f/9//3//j/
+P/5//v/+//7//v/+f/4//f/9//6//z//f////7////+//3//v/+/wAAAwAGAAcACAAJ
AAcABwAGAAYABgAGAAYACAAKAAkACQAIAAYABwAIAAkABwAHAAgACAAHAAYABgAHAAkA
CgAKAAkABwAHAAYABgAGAAYABgAGAAYABQAFAAYACAAIAAgACAAEAAQABAAFAAgACAAH
AAUABAADAAIAAQACAAIAAgACAAAA////////AAADAAYABwAEAAQABQABAAIAAgABAAEA
AwAEAAQABgAEAAIAAQABAAMAAgACAAQABAAEAAQAAQAAAAAAAQABAAAA///+//3/AAAB
AAIAAwADAAAAAAACAAEAAAD///7//P/8//z/+////wEAAwAGAAQAAwACAAAAAAAAAAAA
AAACAAIAAwADAAMABAAJAAoACwAMAA0ADgAMAAwADAANAA0ADQALAAsACwANAA8AEAAP
AA8ADgALAAsACQAGAAYACQAJAAkABwAHAAYABgAGAAgACAAIAAgABwAFAAQAAwAEAAQA
AgADAAAA/v/8//v/+f/4//j/+P/5//r/+//8//v/+v/5//j/+P/6//r/+P/0//P/8f/u
/+v/6//y/wEAEwAqAE0AfQCuAN0AEAFGAXQBiQF2ATgB8gDIAJ4AYgAvABAA9v/j/9H/
wf/B/8P/vf+6/7b/uP/A/8n/0f/V/9r/3P/c/+D/5//q/+n/6//u//H/8v/x//H/8v/x
/+//8P/x//L/9f/0//X/+P/1//X/9P/y//T/9P/0//X/9f/z//P/8//z//P/8//z//X/
9f/1//X/9f/x//D/7//y//L/8v/y//P/8f/y//T/9P/0//P/8f/w//P/9P/z//L/8f/x
//H/8//z//T/9P/1//X/9f/1//L/8f/w/+//8f/z//T/9f/1//X/9P/0//T/9f/1//b/
+f/6//r/+v/9//3///8AAAEAAQABAAIAAgAFAAkACQAJAAsADQAOAA8AEQARABMAFQAU
ABMAEgAVABcAGAAZABsAGwAZABkAHQAfAB8AHAAaABcAFgAVABYAFwAYABkAFQARAA8A
DwARABEADgALAAsACwAIAAUABAADAAEA/f///wAAAQABAP///f/6//n/+P/4//j/+f/5
//n/+P/4//j/9//2//X/9f/2//b/9P/0//T/9P/y//D/8f/x//D/7v/u/+7/7v/s/+z/
6//q/+z/7P/r/+v/6//s/+z/7f/r/+v/6//r/+7/7v/u/+//7//w//D/8f/w//H/8P/v
/+//8P/z//f/9v/1//T/8//2//f/9//4//j/+P/4//r/+P/3//f/9v/5//v//f////3/
/f/+//7//f/8//z//f/7//z//P/7//n/+f/4//j/+v/6//r/+v/8//v/+//8//z//P/8
//z/+P/4//j/+f/6//r/+f/3//n/+f/5//n//P/8//z//P/6//n/+f/5//b/9//4//f/
+f/6//z/+f/5//r/+v/7//j/+P/3//j/+v/4//f/9//5//j/+P/6//r/+P/2//H/8//0
//b/9//1//X/9f/1//j/+f/6//v/+//2//T/9P/1//b/9//4//j/+P/4//j/9f/1//X/
9f/2//b/9//4//j/+P/4//j/+f/6//v//f/8//v/+////wIAAgACAAIABAAEAAQABAAD
AAMAAwABAAAA//8AAAEAAwAEAAYABwADAAEA///8//7/AQABAAEAAQABAAAAAAD///7/
/f/8//z//P/7//v/+//7//r/9//3//b/9P/y//H/8P/w//H/8f/w/+//7v/w//D/8P/w
//T/8v/w/+z/6v/s/+//7//o/+H/4f/q//n/DQAqAE0AdQCiANUACAEyAVoBbQFWARYB
1gCwAIYATAAdAP7/5v/R/7//sf+v/7H/r/+w/7T/tP+4/8P/y//P/9L/2P/Y/9j/2//i
/+X/5v/o/+r/6v/p/+n/6v/p/+f/6P/p/+r/7P/q/+r/7P/t/+//8P/w/+7/7v/u/+//
7//t/+3/7f/r/+v/6//r/+3/7f/t/+3/7v/r/+v/6//t/+7/7//w/+7/6//r/+z/6//s
/+z/6//r/+3/7f/r/+v/6//s/+3/7f/t/+7/7v/v/+//7//v/+3/7f/t/+3/8P/x//H/
8f/z//P/8v/y//L/8//z//T/8//0//T/9P/3//f/+f/6//v/+//7//z//P///wMAAwAF
AAcACQAKAAkACwALAA0AEAAQABAAEAASABMAEwATABcAFwAVABUAFQAXABcAFAATABEA
EQARABEAEQARABEAEgAPAA4ADwAPAA8ADAAJAAgABwADAP//AAABAAEA///+//7//v/9
//r/+f/3//f/9P/0//T/9f/4//n/+f/6//b/9f/0//P/8f/y//L/8P/y//L/8v/w//D/
8f/x//D/8f/y//P/9P/x//D/7v/s/+z/7P/r/+v/7P/u/+//8f/v/+//7//v/+7/7P/q
/+n/7f/u/+7/7//t/+//7//v/+//8P/z//f/9f/1//X/9f/0//X/9f/2//j/+P/4//r/
+v/5//n/+P/4//n/+v/7//n/+f/6//r/9//2//b/9//6//z//f/9//v/+//6//r//P/8
//z//P/6//n/+f/6//n/+P/3//b/9v/2//b/9//4//j/9//1//T/8//y//H/8//0//X/
9v/4//f/9//3//L/8//0//P/9f/2//j/9f/1//b/9v/3//b/9v/1//b/9v/0//P/8//z
//L/8v/0//j/+P/4//X/9v/4//v//f/6//n/+P/3//b/9f/0//P/9f/8//7/+P/4//j/
+P/4//j/+P/3//f/9f/1//b/9v/4//r/+//8//z//P/8//z//v/////////+/wMABAAE
AAYABgAGAAYABAAEAAUABQAFAAMAAwADAAUABwAIAAgACQAJAAcABQAFAAIAAgAFAAUA
BQADAAMAAgACAAIAAgABAAAA///+//7///8AAAEAAAD9//3//P/4//b/9f/0//f/+f/7
//z//v/+//7//v/9//z/+//6//z/+v/4//T/8//z//D/7f/3/wIADwAlAEYAbwCbAMwA
/wAwAV4BdAFnAS4B5gC6AJoAZAAuABEAAADu/9v/yf/D/8X/xf/D/8D/vv/A/8b/yf/P
/9f/3v/k/+j/6v/v//T/8//z//T/9f/0//b/9//5//n/+//8//3//v/9//r/+f/6//z/
/f/9//z//v/+//7///////3//f/9//r/+f/4//f/+P/5//r/+/////3//v///////v/9
//z//f/7//z//v/9//7//v/9//n/+//7//n/+v/7//3////9//3//v/+////////////
//////////8AAAEAAQABAAMAAwACAAIAAAABAAEAAgAEAAYABwAIAA0ADQAPABAAEAAP
AA4ADgATABcAHAAdABwAHQAeAB4AHQAfAB8AIQAkACQAJAAkACQAJQAlACUAKgArACoA
KwArAC0ALQAqACcAJQAlACUAJwAnACcAJwAlACEAHwAfAB0AHQAaABcAFwAXABQAEQAR
ABEAEAANAAwADAAMAAsACwALAAoACwAKAAoACgALAAsACwAKAAoACgAJAAgABwAGAAYA
BQACAAIAAgACAAAAAQADAAQABAADAAIAAQAAAAAAAAD///7/AAAAAP/////9//7//v//
/wEAAQABAAEAAgACAAIAAwAEAAQAAwADAAQABwAIAAkACAAIAAoADQAKAAkACAAHAAsA
DQAOABAADQAMAAsADAANAA0ADgAOAA0ADQANAA0ADQANAA4ADgAPAA4ADgAPAA0ADgAO
AA0ADAALAAkACAALAAwADQAOAA4ADQANAA4ADQAMAAsACgAJAAoACwANAAwADAALAAkA
CwALAAsACwAKAAoACgAKAAgABwAHAAcABgAJAAwADQALAAwADgALAAsADAAMAA0ACwAM
AAwADgANAAoACAAHAAkACAAIAAoACgAKAAoABwAGAAYABwAHAAgACQAKAAsACwALAAsA
CgAIAAgACAAIAAgACAAHAAcABQAFAAYABgAIAAoACwAMAAkACAAHAAYACAALAA0ADwAP
ABMAEwASABAAEAAQABAAEgASABMAEwARAA8ADwAPABQAFwAZABoAHQAdABsAGQAUABAA
DwARAA8ADwANAA0ADQAOAA8AEAAQABAAEAAQAA0ADQANAA0ADgALAAsACgAJAAgACAAI
AAcABwAHAAYABgAGAAYABgAHAAgACQAKAAgACAAGAAIAAQD///z//f/9/wIADwAjADwA
WwB/AK4A3wAQAUQBdAGNAYIBTAEEAdYAtgB+AEkAJAAKAPX/4//V/9P/1f/R/9L/0P/K
/8j/zf/V/9//6P/w//L/8v/1//j//f/+/wAAAgACAAQABQAHAAcABQAGAAcACAAGAAQA
BAAGAAgACQAJAAgACAAIAAgACQAKAAkACgALAAoACQAIAAcABQAFAAUABQAJAAcACAAJ
AAkACAAHAAYACAAFAAUABgAJAAoACgAJAAcACQAJAAcACgALAA0ADwAOAA0ADQAMAAwA
CwAKAAkACgALAAwADQAOAA8ADwAPABAADwANAAwADwARABIAFAATABQAFAAUABcAFwAZ
ABoAGwAbABsAHAAcAB8AIwAjACQAJwAqACwAKwAtAC0ALwAyADIAMgAyADIAMwAzADMA
NwA3ADUANQA3ADkAOQA2ADcANQA1ADUANAAzADIAMQAwAC0ALAAtACsAKwAoACUAIwAj
ACAAHQAgACEAIQAfABsAGgAZABcAGAAXABUAFQASABIAEgATABMAEwASABIAEwATABMA
EwARABIAEgAQABAAEAAQAA4ADgAPAA8ADgALAAoACQAIAAsADAAMAAwADAAMAAsACwAJ
AAoACgALAA0ADQANAA0ADwAOAA0ADQAMAAwACwALAAwADwAQABEAEgASABQAFwAXABcA
FwAXABcAFwAWABYAGAAYABgAGgAcABsAGwAaABkAGQAZABkAHAAdAB8AIAAdABwAHAAd
AB4AIAAhACEAIAAfAB0AHAAcABwAHAAcAB4AHQAdAB4AHAAcABwAHAAcABwAHAAdACAA
IAAfAB0AHQAdAB0AHQAgACAAIAAgAB4AHQAdAB0AGQAbAB0AHQAfACAAIgAfAB4AHgAd
AB0AHwAgACAAIgAgAB4AHQAdAB4AHgAfACIAIwAiACEAHQAaABoAGwAbAB0AHwAhACMA
HwAdABsAGQAlACQAHAAWABoAHAAeACAAIgAiACIAIgAfAB0AHAAbABsAHAAcAB0AIQAi
ACMAJAAhACAAHwAeAB8AHwAfACAAJgAoACkAKgAqACoAKgAqACkAKQAoACcAJQAlACUA
JwAqACwALQAvAC0AKwApACcAJAAkACcAJwApACcAJwAmACUAJAAjACIAJAAkACQAIwAl
ACUAJQAkACAAHwAdABoAGAAXABYAFgAZABoAGgAaABgAGAAYABgAGAAYABgAGAAaABQA
EAAPAA8AEAARABcAJAA3AE0AbACXAMUA9gApAVoBfgGQAYMBRAH6ANYAuACCAFIAMwAa
AAQA8//p/+f/6f/j/9v/2P/e/+b/7v/x//H/9/8EAAwACAAIAA0AEAATABIAFAAWABYA
FgAXAA==
         </WaveFormData>
      </LeadData>
      <LeadData>
         <LeadByteCountTotal>10000</LeadByteCountTotal>
         <LeadTimeOffset>0</LeadTimeOffset>
         <LeadSampleCountTotal>5000</LeadSampleCountTotal>
         <LeadAmplitudeUnitsPerBit>4.88</LeadAmplitudeUnitsPerBit>
         <LeadAmplitudeUnits>��V</LeadAmplitudeUnits>
         <LeadHighLimit>2147483647</LeadHighLimit>
         <LeadLowLimit>268435456</LeadLowLimit>
         <LeadID>V6</LeadID>
         <LeadOffsetFirstSample>0</LeadOffsetFirstSample>
         <FirstSampleBaseline>0</FirstSampleBaseline>
         <LeadSampleSize>2</LeadSampleSize>
         <LeadOff>FALSE</LeadOff>
         <BaselineSway>FALSE</BaselineSway>
         <ExcessiveACNoise>FALSE</ExcessiveACNoise>
         <MuscleNoise>TRUE</MuscleNoise>
         <LeadDataCRC32>776834776</LeadDataCRC32>
         <WaveFormData>
HAAcABwAHAAbABoAGQAYABoAGgAaABoAGAAWABQAEgASABIAEgASABAAEAAQABAAEgAS
ABIAEgASABIAEgASABAAEAAQABAADgAOAA4ADgAOAA4ADgAOAA0ADAALAAoACgAKAAoA
CgAHAAYABQAEAAUABgAHAAgACgAKAAoACgAIAAgACAAIAAgACAAIAAgACQAKAAsADAAM
AAwADAAMAA0ADgAPABAAEAAQABAAEAAOAA4ADgAOAA4ADgAOAA4ADgAOAA4ADgAOAA4A
DgAOAA4ADgAOAA4ADwAQABEAEgASABIAEgASAA8ADgANAAwADgAOAA4ADgAOAA4ADgAO
AA4ADgAOAA4ADgAOAA4ADgANAAwACwAKAAoACgAKAAoACgAKAAoACgAMAAwADAAMAAoA
CgAKAAoADAAMAAwADAAMAAwADAAMAAsACgAJAAgACAAIAAgACAAJAAoACwAMAAsACgAJ
AAgACgAKAAoACgAIAAgACAAIAAoACgAKAAoACAAJAAkABgAGAAcACAAIAAkACQAJAAgA
CgALAA0ADQAMAAsACgAJAAwAEAAQABAAEQARABEAEQAUABQAFAAUABEADwAOAA0AEAAS
ABMAEwAXABcAFwAVABUAEwATABYAEwARAA8ADgAOAA8AEAARABEAEQARABAADgANAAwA
CwALAAgABwAHAAUAAwACAAIABAAEAAUABQAFAAUABQAEAAIAAgACAAIA/P//////+//3
//f/9P/u/+j/7f/5/wkAGQAxAFEAcwCWALYA1ADyAAEB+wDhAM4AyACzAI8AcgBdAEoA
MgAYAA8ADgAFAPn/7//k/+L/4v/j/+n/7v/0//b/9v/2//b/9v/1//f/+P/4//j/+f/6
//v//f/7//v//P/8//z//P/9/wAA//////7//f/6//r/+//8//7//P/8//z//f/9//7/
/////////v/+//z//P/7//v//f/8//z//f/7//r/+v/5//r//P/9//3//P/8//v/+f/5
//n/+//7//r/+v/6//r//f/+////AAD///7//f/9//7///8AAAEAAgADAAMAAgAAAAIA
AwADAAMAAwADAAUABQAFAAUABQAFAAUABQAHAAkADQASABQAEgAUABYAFwAWABYAFwAX
AB4AHgAcABwAHQAdAB0AHwAgACAAHwAfAB4AHQAcABoAGwAdAB8AIQAfAB4AHQAbABoA
FwAWABcAGAAYABQAEgAPAA4ACQAHAAkACAAIAAcABAAEAAQABAAGAAUAAwACAAIAAQAB
AAMAAgAAAP3//P/9//3//v/+//3//v//////+//6//n/+P/6//r/+v/6//v/+v/6//r/
+//7//v/+//5//n/+P/4//f/9f/y//D/8//2//j/+v/5//n/+P/4//n/+v/7//z/+f/6
//n/+f/5//n/+//7//3//f/9//3//P/9//3//P/+//7//f/+//7//v/+//3//P/9//z/
/f/9//z//P/8//7///8BAAIA///+//3//P/7//v/+f/7//r//P/8//z//f/8//z//P/6
//v/+//7//n/+f/6//v/+v/5//j/9v/3//f/9//3//f/+P/7//z/+v/5//n/9//1//b/
+P/4//r/+v/6//r/+v/6//n/+f/3//f/9//2//j/9//3//n/9//1//f/9//4//j/+P/3
//n/+f/5//j/9v/2//b/8v/y//X/9v/3//j/9v/3//f/9P/0//X/9v/2//f/9//3//b/
9f/1//b/9f/3//f/9//3//j//P/8//z//f/9//3//f/8//z//P/8//7//f/9//3//P/+
//////8DAAMAAwABAP///f/9/wAAAgABAAAAAAD///////////3/+//5//b/+P/5//r/
+//3//T/8//z//H/7//u/+7/8P/w//H/8f/x//H/8f/w/+//7v/t/+z/7v/t/+v/6f/l
/+X/5P/e/9b/1f/Z/+X/8/8JACUAQQBiAIgArADMAOkA+QDxAN4AzgDBAKUAgABfAEQA
MgAcAAUA+v/7//X/6f/g/9z/2v/b/9v/2P/a/+D/5P/k/+T/5v/n/+f/6P/o/+j/5v/m
/+b/5//l/+X/5v/m/+b/5v/n/+r/6P/p/+n/6f/o/+j/6f/q/+j/5v/m/+b/6P/n/+f/
5//m/+f/5//o/+v/7P/s/+3/6v/o/+f/5//p/+j/6P/n/+X/5v/m/+X/5//o/+j/5//p
/+n/6//r/+n/6P/n/+b/5//o/+n/6v/p/+j/5//n/+n/6f/p/+n/7f/v//D/8P/u/+7/
7f/r/+v/6//r/+3/8P/x//L/8//x//H/8f/z//b/+f/9//7//P/8//z/+////wAAAgAD
AAgACAAGAAYABQAFAAUABwAKAAoACQAJAA0ADQANAAwACQAJAAkACQAJAAoACwALAAcA
AwABAAEAAwAEAAEAAAD+//7/+v/5//n/+P/4//f/9P/0//T/9P/1//X/9P/0//L/8f/x
//P/8//y//D/8P/u/+3/7f/s/+z/7v/w//H/7f/s/+v/6v/q/+r/6v/q/+n/6P/o/+j/
6v/r/+z/7f/q/+n/5//m/+j/6f/p/+r/6f/q/+r/6v/p/+n/6P/o/+f/5v/l/+T/6P/s
/+7/8f/w/+//8P/v/+3/7f/t/+3/6//t/+7/7v/w//D/7//w//D/8P/w/+//7f/v/+//
8f/y//L/8//0//H/8f/y//L/8v/y//L/8v/x//H/7//x//H/8v/x//D/8P/w//H/8v/x
//H/8P/v/+//7//w//H/9P/1//b/9v/z//P/8//z//H/8P/x//D/7v/t/+3/6//t//D/
9P/2//P/8v/x//D/8v/y//H/8f/v/+//7//u/+//7//w//P/8f/v//H/8f/y//L/8v/x
//H/8f/x//D/8v/0//T/9P/z//L/8f/y//D/7//w/+7/7v/u/+7/8P/x//H/7v/w//H/
8v/y//P/8//z//L/8P/x//P/8//0//X/9v/3//f/+v/5//j/+//7//v/+//6//r/+v/6
//z/+//7//v/+v/8//3//f/////////9//7//f/+/wIA///9//v/+v/7//v/+//7//v/
+//7//r/9//3//f/9//3//T/8//z//P/8f/w//D/7//u/+7/7f/v/+//7//u/+7/7v/u
/+7/7v/t/+//7f/n/+P/4v/a/9T/2//n/+//9/8LAC0AUwB0AJIAsgDSAOkA8wDpANIA
vACpAI0AbgBXAEQALgAQAP///v/7//P/6f/g/9b/1v/b/9//3v/g/+L/5P/g/+D/5P/n
/+f/6P/o/+j/6P/o/+j/6f/p/+n/6v/q/+n/6P/o/+r/6v/r/+v/6//s/+z/7f/u/+7/
7P/s/+z/6v/p/+n/6f/s/+3/7f/u/+z/7P/r/+v/7P/s/+3/7//u/+z/6//p/+z/7v/v
/+//7v/u/+3/6//p/+n/6//r/+7/7v/u/+7/8P/w//D/8P/v/+7/7f/t//D/8f/y//P/
8//z//L/8P/y//T/9f/1//X/9f/1//f/9v/3//j/+f/6//v//P////z//f////7/AAAE
AAgACwAKAAoACwALAA4ADgAMAAwADQANAA0ADwASABIAEQARABEAEQARABAAEgATABQA
FQAVABYAFwAXABQADwAMAAsADQAOAAsACgAMAAwACAAHAAQAAgABAP//AQACAAMABAAE
AAMAAQAAAAAA/////wEAAAD+//v/+v/6//v//f/+//7//v/+//3//P/8//z//P/8//z/
/P/8//v/+v/6//r/9//3//f/9//3//f/9v/2//n/+f/4//j/9//4//j/+P/5//n/+P/4
//b/9v/2//b/9//6//v//f/7//v//f/9//v/+//7//v//f///wAAAAAAAAAA//8AAAAA
AAAAAP//AQADAAMABQAFAAQABAAEAAIAAQABAAAAAQACAAMABAADAAMAAQADAAIABAAE
AAQAAQAAAAAAAAACAAMAAwADAAMAAwAEAAUABAADAAIAAAAAAAEAAgADAP///v////7/
AQABAAIAAQABAAIABAAEAAQABAAEAAQAAwACAAAA//8BAAEAAQAAAAIAAQABAAMABQAD
AAUABQACAAIAAgABAAMAAwADAAIAAQACAAEAAAACAAIAAgAEAAQABQAFAAQABAAEAAQA
BAAEAAQABAAEAAMAAgABAAEAAgAAAAEAAwAGAAYABwAHAAYABAADAAMAAwADAAMAAwAF
AAUABgAKAAwADAANAA0ADAALAAsACgALAAwADQANAA0ADQAOABAAEAAPABAADwAPAA0A
CwAJAAsADgAOAA0ADAAMAAsACwANAA0ADQANAA0ADAALAAsADQANAAsACAAFAAUAAwAB
AAIAAgACAAIAAQABAAEAAQD///7//v/+//7/AAAAAPv/9//5//v/9//y//D/7v/x//f/
/f8JAB0APQBfAH4AogDCAOAA9wABAfEA1ADAALUAnQB8AF8ASgA6ACQADQAEAAMA/f/z
/+r/5v/o/+n/5//q//D/9v/2//b/9v/2//n/+f/6//r/+v/6//r/+v/7//v/+//8//z/
/P/8//3/AAD//////v/9//v/+v/6//r//P/6//r/+v/7//v//P/9//v/+//6//r//f/+
//7///////7//v////3//P/8//v//f/+//7//f/8//z/+//5//n/+f/7//v///8AAAEA
AgAAAP7//P/6//v//P/9/////f/9//3//f/+///////+/wAAAgADAAMAAQABAAEAAwAE
AAUABgAHAAcABwAHAAkACQALAA4ADgAQABIAFAAVABYAFgAXABcAGgAaABgAGAAXABcA
FwAZAB4AHgAdAB0AIAAhACIAIgAfAB8AHwAfACEAIgAjACMAIQAdABsAGwAaABoAFgAU
ABUAFgATABMAEgAQAA8ADQAMAAwADAAMAAwACwAJAAgACwALAAwADwAMAAoABwAGAAUA
BQAGAAYABwAIAAkACQAFAAQAAwACAAAAAAAAAAAAAQACAAQABgAFAAUABQAFAAQAAwAB
AAAAAgADAAMABAACAAIAAQAAAAEAAQAAAAAAAgACAAIAAgACAAQABAAFAAMAAwAFAAUA
BQAFAAUABQAFAAcACAAIAAkACAAGAAYABgAGAAYABQAFAAcABwAJAAoACgALAAwACgAJ
AAkACAAKAAoACgAKAAoACwAKAA0ADQAOAA0ADAAJAAgACAAIAAgACQAJAAkACQAJAAoA
CwALAAsACwAKAAcABwAHAAcABwAIAAsADAALAAkACAAFAAMABAAGAAYACQAKAAsADAAJ
AAgABgAFAAYABwAIAAgACAAHAAcACQAHAAUABwAHAAgACAAIAAcABQAFAAUABAAFAAgA
CQAKAAoACgAKAAwACgAJAAkACgAKAAoACgAKAAkACAAHAAYABgAGAAYABgAIAAgACAAJ
AAcABAAEAAUACAAIAAkACQAIAAYABQAFAAkACQAJAAkACgALAA0AEgARABAAEAAPAA0A
DQAOAA4AEAAQABAADwANAA0ADgAQABEAEQATABMAEwARAA8ADQAPABIAEgARAA4ADgAN
AA0ACwALAAsACwANAAwACwALAAoACQAGAAIAAwADAAEA//8AAAAAAAAAAP//////////
AgACAAMABAD8//r/+P/7//3/+f/x//H/7v/k/97/5//3/wsAHwAzAE8AbwCSALYA1ADo
APUA9wDfAMgAvgCpAIUAZgBPADwAJgASAAsADAABAPH/5f/g/+D/5v/t/+3/7P/u//L/
8v/0//b/9v/z//T/9v/3//j/9v/2//b/9//3//f/+P/4//j/+P/5//z/+v/7//v/+//8
//z//f/+//z/+v/6//r//P/7//v/+//8//3//f/+//v/+v/4//f/+P/4//n/+//5//j/
+P/3//n/+v/6//n/+f/6//r/+f/3//f/+f/5//z//P/8//z//v/+//7//v/8//z//P/9
//3//f/9//3//f/9//z/+v/7//7/AAABAAAA///+////AgADAAQABQAGAAcACAALAAoA
CwANAAwADQAQABMAFQAWABYAFwAXABkAGAAVABQAGAAZABoAHQAeAB4AHQAdAB0AHQAd
ABwAGwAbABsAGwAaABoAGgAZABgAFQAUABUAFgAWABIAEAASABIADgANAAsACgAKAAkA
CAAIAAgACAAIAAcABQAEAAIAAQABAAMABQAEAAIAAgABAAEAAgACAP3//P/7//n//P/+
/wAAAgABAAAA///+//3//P/8//z/+f/5//n/+f/8//3//f/+//7//f/7//r/+//8//z/
/P/+//////8AAP///v/9//z//v8AAAAAAQADAAMABQAFAAMAAwADAAMABQAHAAgACAAF
AAQAAgACAAQABAAEAAMABAAHAAgACwAJAAgACAAIAAcABwAIAAgACAAIAAgACAADAAMA
AQADAAUACAAJAAoACAAGAAUABAAEAAUABQAFAAUABQAGAAcABQAFAAUABAAFAAUABQAF
AAEAAAABAAAAAQABAAIAAQABAAIABAAEAAQABAAEAAQABAAEAAMAAwAFAAUABQAEAAIA
AQABAAMAAQD//wEAAQABAAIAAwADAAEAAQABAAAAAAACAAIAAgAAAAAAAAACAAAAAgAE
AAQABAAEAAMAAwACAP7///8BAAMABAADAAMAAwACAAAAAQADAAMAAQABAAEAAQAEAAgA
CAAIAAcABwAHAAcACgAKAAoACgAMAAsACwALAAsADAAMAAsADgAPABAADwAPAA0ADQAQ
AA0ACwAJAAgABwAHAAcABwAIAAkACgAKAAkACQAJAAkABQACAAEAAQD///3//P/8//z/
/P/9//3//P/7//r/+P/7//z//f/+//z/9//x//H/8//x/+7/7P/q/+n/7f/5/wkAGwA1
AFcAegCcALwA2gDzAP0A8QDYAMoAvQCdAHgAWwBIADoAJgARAAgAAwD9//P/6v/m/+D/
3//l/+b/5v/s/+7/7P/w//b/9//2//b/9f/0//T/9P/0//X/9//3//j/+P/1//T/9P/2
//b/9//3//f/+P/4//n/+v/4//b/9v/2//j/9//3//f/9v/3//f/+P/4//j/9//3//X/
9P/0//X/9//2//b/9f/z//T/9P/z//b/+P/5//n/9//3//n/+f/4//j/+P/4//j/+P/4
//j/+v/6//r/+//5//f/9f/z//f/+f/6//r/+P/6//v/+//9//3//f///wEAAwAFAAcA
BQADAAEAAQACAAUACQAKAAgACgAMAA0AEAAQABEAEQAXABgAFwAYABgAFwAWABcAGAAY
ABcAFwAaABsAHAAcABgAFwAWABUAFwAaAB0AHwAaABUAEgARABAAEAAMAAoADQAOAAsA
CwALAAoACgAJAAcABgAFAAQAAwABAP7//P/+//3//f///wIAAgABAAIA///9//z/+v/5
//r/+//7//j/+P/4//j/+v/6//r/+v/5//j/+P/4//f/9//3//f/9f/1//T/9P/1//X/
9P/0//b/+P/5//r/+v/5//f/9v/3//j/+f/6//j/+v/6//v/+f/5//v/+//9////AQAD
AAEAAQAAAP7//v/+//3//v8CAAIAAgABAAAAAQAAAAEA///+//7//v/9//3//v/+/wAA
AAAAAAAA//////3//////wAA///+/////v/+//7//v/////////9//3//v//////////
//7//P/7//r/+f/6//r//P/8//r/+f/5//f/+v/8////AAD///7//f/8//r/+v/5//n/
/P/9//7//v/9//v/+v/7//v/+f/7//v//P/8//z/+//5//n/+f/4//b/+P/4//j/+f/6
//v//v/6//n/+f/6//j/+P/4//j/9//2//b/9f/1//j//P8AAP7//f/7//n/+P/4//n/
+//7//v/+//7//v//P8AAAAAAQADAAQABQADAAQABAAEAAQABAADAAMAAwAEAAYABwAG
AAcABgAFAAQAAwACAAMABgAGAAUABAAEAAMAAwADAAMAAwADAAMAAAD///////8BAP//
/P/7//v/+f/3//b/9P/0//T/9f/2//f/+P/5//X/9P/z//L/8v/0//X/8//v/+//6//o
/+T/4v/l/+3/9f8DABsAOwBZAHYAmAC+AOAA9wD3AOUAygC6AKsAjQBuAFUAQAAwABgA
BQAAAP3/8//p/+D/2v/c/+H/4//k/+b/5v/m/+b/6v/s/+v/7P/u/+//8P/v/+7/7f/t
/+3/7f/u/+7/7v/u/+//8v/v/+//7v/t/+3/7v/w//L/8P/u/+7/7v/u/+3/7f/t//D/
8f/x//L/7//u/+z/6//s/+z/7f/v//H/8P/w/+//7f/u/+7/7f/u//D/8f/x/+7/7f/u
/+3/7//w//H/8v/y//L/8v/y//H/8P/v/+//8P/x//L/8//z//P/8v/w//D/8v/z//P/
9f/1//X/9//4//n/+v/7//v/+//7//3/+//9/wAAAAAAAAIABAAFAAgACAAJAAkADQAM
AAkACAAMAA0ADgARABMAEgAQAA8AFAAVABYAFgATABEADwANABAAEgAUABUAEQANAAsA
CwAOAA4ACgAIAAgACAAEAAMAAgAAAP///f///wAAAQACAAEA///8//r/+v/5//n/+//9
//z/+v/6//f/9//4//j/9//4//n/+f/4//j/+P/4//b/9v/2//b/9//2//b/9v/z//P/
8//z//P/8//y//L/8//z//L/8v/x//L/8v/y//T/9f/1//b/9P/0//T/9P/y//T/9P/1
//f/9//5//n/9//3//f/9//3//n/+v/6//v/+v/4//j/+P/4//j/9//4//v//P////3/
/P/8//z//f/9//7//v/8//z//P/8//n/+f/3//n/+v/8//z//P/9//z//P/8//z//f/9
//3/+v/5//n/+f/7//v/+//6//n/+f/5//n/+v/6//z//P/6//n/+f/3//b/9v/3//b/
+f/6//v//P/8//z/+//7//n/+f/5//j/+v/5//n/+//7//n/+//7//n/+P/3//X/9v/3
//j/+P/2//j/+P/4//n/+v/7//7//P/3//P/9v/3//j/+f/6//j/+P/4//n/+f/2//b/
9//4//j/+f/5//v/+v/6//v//f/9//3//f/7//v//P8AAAIAAgADAAMABQAFAAYABgAE
AAQABAADAAIAAQABAAIABAAFAAgACQAIAAUAAgD//wEABAAEAAMABAAEAAMAAwADAAMA
AwADAAEAAAD///////////3/+v/7//v/+f/3//b/9v/2//b/9v/1//T/8//0//T/9f/2
//j/9v/0//H/7//x//X/8//s/+L/4P/l/+v/9/8LACUAPwBbAH4AngC6ANgA8QDvANkA
xgC6AKcAiwBsAFEAPAAoABAA/f/2//P/7f/r/+j/4P/g/+f/6f/q/+z/7v/s/+r/7P/w
//P/8//0//T/9P/y//L/8v/z//H/8f/y//L/8//y//L/9P/2//f/9//3//b/9v/3//j/
+P/2//b/9v/0//P/8//z//b/9//3//j/9v/2//X/9f/3//j/+v/9//r/+P/3//X/9f/2
//b/9f/3//j/+P/3//f/9//5//n/+P/4//j/+P/4//j/+P/4//b/9v/2//f/+P/5//r/
+//8//3//f/8//r//P/9//3//f/9//3///8AAAEAAgADAAUABQAFAAcABQAHAAoACgAM
AA4AEAARABEAEAAQAA8AFgAWABQAFAAVABUAFQAXABoAGgAZABkAHQAdAB0AHAAZABkA
GQAZABkAGgAbABsAGgAXABYAFwAYABgAFAASABAAEAAMAAsADQAMAAwACwAMAAwADAAM
AAoACQAHAAYABQADAAIAAwAFAAYABgAIAAQAAwADAAIAAgACAAIAAQACAAIAAgACAAAA
AAAAAAAAAAAAAAEAAgD+//3//P/7//3//f/8//z//v//////AAD//wAAAAAAAAAA///9
//z//f/+////AAD//wAA/////wEAAQADAAMAAwADAAMAAwABAAMABAAEAAQABAADAAQA
BAAEAAQAAwAFAAcABwAJAAgABgAFAAQAAQABAAIAAgAEAAYACAAKAAcABwAFAAcABgAI
AAgACAAFAAQABAAEAAIAAwADAAMAAwADAAQABQAFAAUABQAEAAIAAQAAAP////8AAAMA
BAAGAAUABQADAAAAAAABAAAAAgACAAIAAgAEAAQAAwADAAMAAwADAAIAAAD/////AQD/
//3/////////AAABAAEABAAFAAYABgADAAQAAwACAP///v/9//7//v8HAAkAAgACAAIA
AgACAAAAAQABAP7//P/9//7//v8AAAEAAgACAAQABQAHAAcABQAFAAUABQAGAAoACgAK
AAsACwALAAsADAAMAAwADAAOAA0ADQANAA4AEAARABEAEwATABMAEQAPAA0ADQAQABAA
DwAOAA4ADQANAA0ADQAMAAsACgAIAAoACwAMAA0ACQAGAAUABQACAP///f/8////AAAC
AAMAAwADAAMAAgAAAAAAAAAAAAAA/f/7//f/8//z/+7/6v/s//P/+/8JAB0AOQBXAHkA
nADAAOIA+AD5AOMAyQC8ALIAmQB5AGIAUQBCACwAEgAHAAYAAQD3/+//6P/m/+b/5f/n
/+r/7v/0//b/+P/4//z/+//4//j/9//2//f/+P/5//v//P/9////AAD+//z/+//8//z/
/f/9//3//v/+////AAAAAP7//v/+//3/+//6//n//P/9//3//v///wAAAAABAAAA/v/9
//3////+//7//f/9//7//v/9//z//P/7//n/+v/7//7////+//7//v/+/wAAAAAAAAAA
/v/+//7///8BAAEAAQABAAIAAwADAAIAAAACAAMAAwAFAAUABQAHAAgACQAKAAsACgAJ
AAgACQALAA8AFAAWABUAFgAXABcAFgAWABcAFwAaABoAGAAYABsAGwAbAB0AIQAiACIA
IwAjACMAIwAiACAAHwAeAB0AHwAgACEAIQAfABsAGQAZABgAGAAUABIAEgASAA4ADQAN
AAwADAALAAoACgAKAAoADAALAAkACAAIAAcABwAJAAsACgAIAAgABwAHAAgACAAFAAQA
AwABAAAAAAAAAAAAAgACAAIAAgAAAP7//f/8//3//f/9//3//f/9//z//P/9//3//P/8
////AAAAAAAAAQABAAAAAAD+//7//v/+////AgADAAUABAADAAQAAwABAAEAAQABAAIA
BQAHAAgABgAEAAEAAAADAAQABQAFAAMABQAFAAcABwAGAAYABgAFAAUABgAGAAQABAAE
AAQAAQABAP//AQAEAAYABgAGAAUABAAEAAQAAwADAAIAAQAAAAEAAwAFAAMAAwADAAIA
AwADAAMAAwABAAAAAQAAAAAA//////3///8AAAIAAgAAAAAAAAAAAAAAAAD/////AQAB
AAEAAAD+//3//f///////f//////AAAAAAAA///9//3//f/8//3/AAABAAIAAgAAAAIA
AgABAAAA///+//7///////z/+v/7//z//P/+////AAAAAP3//f/+//3///8BAAMABQAE
AAgACAAIAAcABwAHAAcACgAKAAoACgAJAAcABgAFAAkADAAOAA8AEQARABEADwAKAAcA
BgAIAAgABwAGAAYABgAHAAgACQAJAAkACQAIAAUABQAFAAUABQACAAEAAQABAP///v/+
//3//P/8//v/+//7//v/+v/8//z//P/8//r/+//3//P/8//x/+7/7P/q/+v/8//9/w8A
IQA5AFcAeACYALoA4AD3AP0A7QDSAMQAuQCfAHwAXwBIADYAIAANAAYAAwD9//f/8P/k
/9z/3f/j/+j/7v/y//L/8P/y//T/9f/3//j/+P/4//r/+v/6//v/+v/5//n/+P/3//b/
9v/4//r/+//7//v/+v/6//v//P/9//z//f/+//3/+//6//n/+f/5//j/+P/7//z//P/9
//z/+v/5//n/+//6//r/+f/5//r/+v/5//f/+P/4//f/+v/7//7///////7//f/8//z/
/P/8//z//v/+//7///////////////7///////7///8CAAQABQAEAAMAAgADAAQABQAG
AAcABwAHAAcACQAJAAsADgAOAA8AEgAVABcAFgAWABcAFwAcABwAGgAaABsAGwAbAB0A
IAAgAB8AHwAhACEAIQAgAB8AHwAfAB8AHQAeAB8AHwAfABsAGQAZABwAHAAYABYAFQAU
AA8ADQAQABAAEQARAA0ADAALAAoADAALAAkACAAGAAUABQAHAAcABgAEAAQABAAFAAcA
CAAFAAQAAwABAAIAAgACAAIAAgACAAIAAgAAAP7//f/8//7///8AAAEA//////7//v/9
//3//P/8////AAAAAAAAAwADAAIAAgD///7//f/8//3/AAABAAMAAwADAAUABQAFAAUA
BQAFAAQABQAFAAQABgAGAAUABgAKAAoACgAJAAgACQAIAAkADAAMAA0ADgALAAsADAAM
AA4ADgAOAA4ACQAJAAcACQAIAAoACgAKAAsACgAKAAoACgALAAsACwAHAAcACAAJAAsA
CwALAAoACQAJAAkACQAJAAoADQAOAAwACwALAAkABwAIAAoACgAMAAwADAAMAAoACgAJ
AAkACgALAAwADAAKAAkACQALAAsACQALAAsACgAKAAoACQAHAAcABwAGAAcACgALAAwA
CgAIAAYABgAQABEACQACAAYACAAKAAwADAAMAAwADAAMAAsABwAGAAkACgAKAAsADgAP
AA8AEAANAA0ACwAJAAoACwAMAA4AFQAWABcAGQAYABcAFgAWABUAFAATABIAEwATABMA
FAAZABsAHAAfABwAGwAYABUAEwATABYAFgAWABYAFwAXABYAFQAUABMAFQAVABQAEwAT
ABMAEwARAA0ACwAKAAcABQAEAAQABAAGAAcABwAHAAcABwAGAAYABgAGAAYABgAHAAEA
+//7//v/+v/4//r/AwANABsALwBLAGkAiwCwANAA7AAAAQUB7wDPAMgAwACnAIkAbABV
AEIALAAeABcAFAALAP//9//2//b/+P/1//H/9P/+/wYAAAD+/wIABAAFAAMABAAEAAQA
BAAGAA==
         </WaveFormData>
      </LeadData>
   </Waveform>
</RestingECG>
