# Supplementary material for: Detection of Left Atrial Enlargement Using a Convolutional Neural Network-Enabled Electrocardiogram
Source: Front Cardiovasc Med. 2020 Dec 17;7:609976. doi: 10.3389/fcvm.2020.609976 (PMC7773668; doi:10.3389/fcvm.2020.609976)
Supplement: Supplementary file 3 [file Data_Sheet_3.ZIP › normal2/1802017483_5397_0000001H.XML]

<?xml version="1.0" encoding="Windows-1252"?>
<!DOCTYPE RestingECG SYSTEM "restecg.dtd">
<RestingECG>
   <PatientDemographics>
      <PatientID>1802017483</PatientID>
      <PatientAge>67</PatientAge>
      <AgeUnits>Years</AgeUnits>
      <Gender>Female</Gender>
      <PatientLastName>pengguizhi</PatientLastName>
   </PatientDemographics>
   <TestDemographics>
      <DataType>Resting</DataType>
      <Site>1</Site>
      <AcquisitionDevice>MAC55</AcquisitionDevice>
      <Status>Unconfirmed</Status>
      <Priority>Normal</Priority>
      <AcquisitionTime>10:27:17</AcquisitionTime>
      <AcquisitionDate>03-24-2017</AcquisitionDate>
      <CartNumber>1</CartNumber>
      <AcquisitionSoftwareVersion>009C</AcquisitionSoftwareVersion>
      <XMLSourceVersion>MAC5000 v1.0</XMLSourceVersion>
   </TestDemographics>
   <RestingECGMeasurements>
      <VentricularRate>90</VentricularRate>
      <AtrialRate>90</AtrialRate>
      <PRInterval>144</PRInterval>
      <QRSDuration>70</QRSDuration>
      <QTInterval>342</QTInterval>
      <QTCorrected>418</QTCorrected>
      <PAxis>37</PAxis>
      <RAxis>81</RAxis>
      <TAxis>28</TAxis>
      <QRSCount>15</QRSCount>
      <QOnset>224</QOnset>
      <QOffset>259</QOffset>
      <POnset>152</POnset>
      <POffset>200</POffset>
      <TOffset>395</TOffset>
      <ECGSampleBase>500</ECGSampleBase>
      <ECGSampleExponent>0</ECGSampleExponent>
   </RestingECGMeasurements>
   <Diagnosis>
      <Modality>Resting</Modality>
         <StatementCount>3</StatementCount>
         <LabelText>12SL ��ϳ���</LabelText>
      <DiagnosisStatement>
         <StmtFlag>ENDSLINE</StmtFlag>
         <StmtText>�������</StmtText>
      </DiagnosisStatement>
      <DiagnosisStatement>
         <StmtFlag>ENDSLINE</StmtFlag>
         <StmtText>�����ҷʴ�ĵ�ѹ��׼</StmtText>
      </DiagnosisStatement>
      <DiagnosisStatement>
         <StmtFlag>ENDSLINE</StmtFlag>
         <StmtText>�쳣 ECG</StmtText>
      </DiagnosisStatement>
   </Diagnosis>
   <Waveform>
      <WaveformType>Rhythm</WaveformType>
      <WaveformStartTime>0</WaveformStartTime>
      <NumberofLeads>8</NumberofLeads>
      <SampleType>CONTINUOUS_SAMPLES</SampleType>
      <SampleBase>500</SampleBase>
      <SampleExponent>0</SampleExponent>
      <HighPassFilter>16</HighPassFilter>
      <LowPassFilter>150</LowPassFilter>
      <ACFilter>NONE</ACFilter>
      <LeadData>
         <LeadByteCountTotal>10000</LeadByteCountTotal>
         <LeadTimeOffset>0</LeadTimeOffset>
         <LeadSampleCountTotal>5000</LeadSampleCountTotal>
         <LeadAmplitudeUnitsPerBit>4.88</LeadAmplitudeUnitsPerBit>
         <LeadAmplitudeUnits>��V</LeadAmplitudeUnits>
         <LeadHighLimit>2147483647</LeadHighLimit>
         <LeadLowLimit>268435456</LeadLowLimit>
         <LeadID>I</LeadID>
         <LeadOffsetFirstSample>0</LeadOffsetFirstSample>
         <FirstSampleBaseline>0</FirstSampleBaseline>
         <LeadSampleSize>2</LeadSampleSize>
         <LeadOff>FALSE</LeadOff>
         <BaselineSway>TRUE</BaselineSway>
         <ExcessiveACNoise>FALSE</ExcessiveACNoise>
         <MuscleNoise>FALSE</MuscleNoise>
         <LeadDataCRC32>3446740636</LeadDataCRC32>
         <WaveFormData>
8P/w//D/8P/y//L/8v/y//D/8P/w//D/8v/y//L/8v/0//T/9P/0//T/8//z//L/8//0
//T/9P/z//P/8//1//P/8//0//T/9f/2//b/9//1//b/+P/5//v/+//7//n/+P/3//f/
+f/4//n/+v/6//7///8AAAEAAwAEAAQABgAJAAwADAALAAsACwAMAAwACwALAAoACAAI
AAYAAQD9//z/+//7//r/+f/5//n/+P/4//f/9//3//b/9v/2//X/9v/3//b/9//0//P/
8v/z//f/9//5//j//P/+/wMADwAiADMAPgBLAFUAVQBJAEAAMAALAOj/6f/3//v/9f/u
/+z/6v/q/+3/7P/u//L/9P/1//f/9v/2//T/8//0//P/8f/0//X/9v/2//T/9f/1//X/
+P/4//j/+P/4//j/+f/6//j/9//3//b/9//4//f/+P/3//j/+P/4//j/+v/6//r/+//6
//r/+//7//z//P/9/////////////v/9//////8BAAEAAQABAAMAAwAEAAUABAAFAAUA
BAAHAAgACQAMAAsADAANAA0ADgAPAA8AEAASABMAEwAVABMAEwAUABUAFgAXABgAGAAW
ABkAGQAZABwAHAAbABsAGAAYABgAFwAVABQAFAAUABIAEgATABEADQAMAAoACAAIAAgA
BwAEAAUABQAGAAYABAACAAAA/f///wAAAgADAAIAAQAAAP7//v////////8BAAEAAQAA
AP7//v//////AAD//wAAAAD///7//v///wEAAQABAP//AQABAAEAAQABAAAAAAD//wAA
AQABAAEA/v/+////AAAAAAAAAAAAAAAAAAAAAAEA//////////8BAAAAAAAAAP3//f/9
//3/AAAAAAAAAAABAAAA/v/+//7//v/9//3//v/+//7//v/9//z/+//7//v//f//////
AAAAAAAAAAD//////f/+/wAAAQABAAEAAQD///7//f/9////AAABAAIAAgABAAEAAQAB
AAYACAAJAAwADwASABIAEQAPAA8AEAAQABMAEwASABAADQAKAAQA///+//3//f/8//v/
+//7//r//P/7//v/+//8//z//P/7//v/+//5//n/+f/5//n/+/////v/+f/4//b//P8H
ABkALAA9AEoAUwBVAE0AQwA4ACIA///w//f/AQABAPf/8P/w//D/8v/1//b/+v/6//r/
+//5//b/9v/4//n//P/9//3/+//7//v/+v/5//n/+P/3//n/+v/7//z/+P/4//n/+v/+
////AQACAAEAAAD9//z//f/+//7//v/+/wAAAAAAAP///v/+////AQACAAIAAwABAAEA
AQABAP////8CAAMABAAFAAYABwAEAAMAAwADAAYACQALAAwADAAMAAwADgAOABAAEgAT
ABQAFQAVABYAFAAVABUAFwAYABkAGwAdABsAGwAbABoAGAAbABsAGwAeAB4AHQAdABoA
GgAaABkAGwAaABoAGgAVABQAFAARAA4ADgANAAwACwAMAAwACgAHAAUABAACAAMABAAF
AAUAAwACAAIAAQABAAEAAQAAAAIAAwADAAMAAAD///7//P/9//7/AAABAAMAAQABAAAA
/f/8//z//f/+////AAD/////////////AAAAAAEAAQD//////v/9//z//P/9//7/AAAA
AAAAAAAAAAAAAAABAAMAAwADAAMAAwACAAIAAgABAAEAAQABAAQABAAEAAQAAQABAAEA
AQACAAMABQAGAAUABAADAAEAAQAAAAAAAAAEAAQABAACAAIAAgACAAEAAQACAAIAAgAC
AAEAAAD9//3//f///wEAAQACAAIAAgACAAEAAQABAAIABAAFAAcABwAHAAUAAgABAAEA
AwAEAAUABgAGAAUABQAFAAUACAAKAAsADgAPABIAEgARABMAEwAUABQAFQAVABQAEgAQ
AA4ACQAFAAQAAwADAAIAAQABAAEAAAD///3//P/7//3//v///////f/9//v/+//9//3/
/f///wEAAQD///z//P/6/wEADwAiADUARABRAFkAWwBXAFAASAAvAAwA//8LABEACwAA
APb/8P/y//n//v/+//7//P/5//n/+v/6//r/+v/8//z/+//5//n/+f/4//r/+//7//v/
/v/+//7//v/7//r/+v/6//3//f/+//7//P/8//r/+v/7//z//P/8//7/AAAAAAAA/f/8
//z//f/9//7//v///////////////////wIAAwADAAMAAwADAAEAAQACAAMABAAHAAkA
CgAKAAoACgAMAAsADAANAA0AEAARABEAEgAQABEAEQATABYAFwAZABsAGQAZABkAGAAX
ABkAGAAXABkAGgAaABsAGQAYABcAFQAWABYAFwAYABUAFAAUABEADgAOAA0ADAALAAwA
DAAKAAcABQAEAAIABAAEAAQAAwABAAAAAAD///////////7/AAABAAEAAQAAAP///v/8
//7//v/////////9//3//P/+//7///8BAAEAAQABAP///f/9//3//f8AAAAAAQABAAEA
AQAAAP///v/+////AAABAAIAAwAEAAEAAAD/////AAABAAIAAwABAAAAAAAAAP//////
////AgACAAIAAgD//////////wEAAQACAAIAAgACAAIAAQD///7///8AAAEAAgACAAEA
AQAAAAAAAAD///7/AAABAAIABQACAAEAAQAAAAIAAgABAAEAAQACAAQABQAEAAMAAgD/
/wEAAQACAAUAAwADAAMAAgAEAAUABgAHAAoADAANABAADwASABIAEQASABMAFQAWABYA
FQATABAAEAAOAAkABQAEAAMAAwACAP7//f/8//r//f/9//7///////7//f/7//z//f/8
//3//f/9//3////9//3/+//+/wAAAgAHABcAKAA3AEQAUwBfAGEAXwBcAE4ALQAKAAEA
CwAPAAUA/P/4//j/+P/5//j/+v/6//j/+f/9//7//v/6//j/+v/6//n/+//7//v/+v/8
//3//f/9//v/+v/5//j/+P/6//3/AAD+//3//f/8//7//v/8//z///8AAAAAAAD9//7/
/f/8//3//v8AAAMAAgACAAEAAQABAAEAAQABAAMAAwAGAAcABgAFAAQAAwAEAAUABwAJ
AAgACQAJAAgACAAIAAgACgALAA4AEQATABEAEQAQABAAEgAVABcAGwAYABcAFwAXABcA
FwAXABYAGAAbABsAGwAaABoAGQAZABkAGgAbABsAGAAWABUAFAASABIAEwARABIAEgAR
ABAACwAKAAgABAAEAAUABwAIAAcABgAFAAMAAwACAAIAAQADAAMAAwACAAEAAQAAAP//
AAABAAIAAgABAAAAAAD//wEA//////7/AAAAAAEAAwAAAP///v/7//3///8BAAMAAgAA
AP///f///////v/9//3//v8AAAIAAQAAAP///v/9//7///8BAAEAAQABAAEA///+//7/
/v8AAAEAAgADAAEAAAD///7/AQABAAIAAgACAAIAAgACAAEAAQAAAAEAAgACAAIAAAD/
//7///8AAAEAAwAEAAQABAADAAMAAQACAAQABQAHAAcABwAFAAIAAQABAAMABAAFAAYA
BgAHAAcABwAHAAkACgAKAAwADgASABMAEwASABEAEQAQABMAEwASABAADgAMAAcAAwAA
AP/////+//////////7//f/7//r/+f/8//z//P/7//v/+//5//n/+P/3//b/9//7//3/
/f/6//b/+P///wcAGAArAD4AUQBdAGEAWwBSAEoANQAQAPv/AQAJAAUA+v/0//D/8P/x
//T/9v/2//b/9f/1//L/8v/y//T/9v/2//X/9f/1//X/9P/0//X/9f/1//b/9v/2//b/
9P/0//X/9v/2//X/9f/0//X/9v/1//b/9v/2//X/9P/2//j/+P/4//X/9P/0//X/9//4
//j/+f/5//n/+f/5//j/9//5//n/+//7//v/+//7//v//P/9//v//f/+//7/AAAAAAAA
AgD//wAAAQABAAMABQAGAAgABgAHAAcACQALAAsADAANAA8ADwAPAA4ADQAPAA4ADQAP
ABAAEAARAA4ADgAOAA0ACwAKAAoACgAIAAgACQAHAAUABAACAAAAAAAAAP///P/6//n/
+f/4//j/+P/4//f/+P/4//n/+f/3//X/8//w//H/8//0//X/8//z//P/8v/y//L/8//z
//T/8//0//T/8//y//L/8//z//P/8//x//H/8f/x//H/8P/w//H/8f/z//P/8v/x/+//
7v/u/+7/8P/y//T/9v/y//L/8v/z//H/8f/x//H/8v/y//P/9P/x//H/8f/x//L/8v/y
//L/8f/x//H/8f/v/+//8P/w//H/8v/z//P/8v/w/+//7v/x//L/8f/0//L/8v/w/+z/
7f/u/+//8P/z//P/9P/0//L/8v/x//D/8f/x//H/8//y//H/8f/w//L/8v/x//H/8f/y
//T/9f/z//P/8//x//L/8//1//n/9//3//f/9v/5//n/+f/5//z//v///wIAAAACAAEA
//8CAAMABQAGAAUABQAEAAIAAgAAAPv/9//2//X/9f/0//D/7//u/+z/7//v//D/8f/w
//D/8P/v/+//7//t/+3/7f/t/+3/7//t/+3/7f/w//D/8v/3/wMAFAAjADIAPwBLAFMA
UQBMAEgAMwAKAO//8//7//n/8P/q/+j/6P/p/+r/6v/o/+r/6//t/+z/7v/w/+//8P/v
/+3/6//r/+v/6v/t/+//8P/x/+//7v/t/+z/6//s/+7/8P/w/+//7//u//D/8P/u/+7/
8f/y//L/8v/x//L/8f/w//H/8P/w//H/8f/y//L/8//y//H/8P/v//D/8f/1//f/9f/1
//X/9f/2//f/+f/7//n/+//8//z//P/8//z//v///wIABQAHAAYABQADAAIAAwAFAAYA
CQAJAAkACgALAAsACwALAAoACgANAA0ADQANAAwACgAJAAkACgALAAsACwAKAAoACgAF
AAQABAABAAEAAgACAAIA/v/+//3/+v/6//n/+f/4//r/+v/6//n/9//2//b/9f/2//f/
+P/4//X/9f/0//P/9P/1//b/9v/2//b/9//3//X/8//z//L/9f/2//j/+//4//f/9v/z
//b/9//4//n//P/8//3//f/8//v/+f/3//n/+v/8//7//f/8//v/+v/6//r/+v/7//v/
+//7//v/+f/4//j/+P/4//n/+v/7//v/+v/5//j/9//5//v//P/7//r/+f/4//j/9//3
//b/9//4//j/+P/2//X/9P/1//b/9//5//r/+v/6//n/+f/4//j/+f/5//v/+//7//n/
9v/1//X/9//4//n/+v/6//3//f/9//3//v8AAAEABAAHAAoACgAJAAkACQAKAAoACgAJ
AAcABAACAAAA+//3//j/9//3//b/9//3//f/9v/4//f/9//3//f/9v/1//P/9f/1//P/
8//z//P/8//1//f/+f/5//b/9P/4/wUAGQAqADkASABTAFEASQA9ADAAEgDt/+D/7f/5
//X/7f/q/+b/5P/m/+n/7P/w//T/8v/z//X/9P/y//L/8v/0//T/8//1//X/9f/0//L/
8//z//P/9P/0//T/9P/w//D/8f/y//P/8//0//T/9P/0//L/8v/1//b/9v/2//T/9v/2
//b/9f/0//T/9f/0//T/8//z//T/9f/2//f/9v/1//f/9//4//n/+v/7//n/+f/6//v/
+v/7//v/+v/9//7///8CAP//AAABAAEAAAABAAEAAgACAAMAAwAFAAMAAwAEAAUABQAF
AAUABAADAAUABAADAAYABgAFAAUAAwACAAEA///9//z//P/8//r/+v/7//n/9f/0//L/
8P/x//L/8v/w/+7/7f/t/+z/7P/s/+z/6//u/+7/7//v/+z/6//q/+j/6//t/+7/7//x
//H/8f/w/+//7v/u/+3/7v/t/+7/7v/u/+7/7//x//P/8//z//H/8f/x//H/8f/y//L/
8//z//T/9f/1//X/8v/y//P/9P/2//b/9v/2//b/9v/2//f/9f/1//X/9f/3//b/9v/2
//T/8//y//H/9P/0//T/9P/x//H/8f/x/+//7//w//D/8v/y//L/8f/v/+7/7v/u//L/
8v/w//L/9P/w/+7/7v/u/+7/7//v//D/8P/w//D/7//u/+3/7f/t/+//8f/x//L/8v/w
//D/7//v//H/8v/0//X/9f/1//X/8//0//P/8//1//T/9f/2//b/9f/1//X/9f/6//z/
/f8AAAEABAAEAAMAAwADAAQABAAHAAcABgAEAAIAAAD7//f/+P/3//f/9v/0//P/8v/w
//L/8f/x//H/9P/0//T/8//y//H/7v/t/+//7//v//H/8//x/+3/7v/u/+z/8/8DABYA
JwA4AEEAQwA/ADkAMgAoAAsA6v/h/+3/8//t/+b/4v/i/+T/5//q/+z/7P/q/+n/6f/o
/+j/6v/r/+7/7//v/+3/7f/t/+z/7P/t/+3/7f/u/+7/7v/u/+z/7P/t/+7/7//v//D/
8P/w//D/7v/u//D/8v/z//T/8v/0//T/9P/x//D/8P/x//T/9v/3//n/+P/3//b/9f/1
//X/+P/5//r/+//8//3/+//7//z//f///wEAAgACAAEAAAD//wAAAgAEAAYABwAKAAsA
CwAMAAwADQANAA8ADwAPABAAEQAPAA8ADwAOABAAEwATABMAFAAUABMAEwASABIAEgAR
ABMAEgASABIADQAMAAwACQAKAAoACQAIAAQABAADAAAA/v/9//3//P/9//7///////7/
/P/7//n/9//3//f/9v/3//n/+v/7//j/9//2//T/9//4//r/+//6//f/9v/0//b/9v/3
//n/9//3//f/9f/1//X/9f/1//f/+P/6//v/+f/5//j/9//4//j/+f/6//r/+v/6//r/
9v/2//b/9//4//n/+v/7//n/+P/4//j/+f/5//n/+f/6//r/+v/6//n/+f/5//n/+//7
//z//P/7//r/+f/3//j/+P/5//r//v/+//j/9v/2//b/9v/2//n/+f/6//r/+P/4//f/
9v/3//f/9//5//v/+//8//z/+//6//j/9//4//r//f////3//f/9//v//P/7//v//f8A
AAEAAgACAAIAAQAAAP//AwAGAAgADAALAAwACgAHAAoACwANAA4ADwAPAA4ADAAIAAYA
AQD9//3//f/+//7/+v/5//j/9v/4//f/9//3//r/+v/6//n/+P/3//T/8//0//X/9v/5
//f/9f/3//j/+P/2////DwAiAC8APABLAFMAUQBNAEoAPAAjAAQA9////wkA///0//D/
7v/w//X/9v/2//b/9P/x//H/9v/2//b/9v/4//j/9//3//f/9//2//j/+f/5//n/+f/4
//f/9v/2//b/9//4//n/+f/6//r/+P/4//b/9v/3//j/+P/4//r//P/8//z/+f/4//j/
+f/5//r/+v/7//v/+//7//v//f/9/wAAAQAAAP///v/9//v/+//8//3//v8BAAMABAAC
AAIAAgAEAAYACAAKAAsACgALAAsADAAMAA0ADQAPABAAEQATABUAEwATABMAEgAUABcA
FwAXABcAFgAUABMAEgASABIAEQAUABQAFQAWABIAEAAPAAsADAAMAAsACgAGAAYABQAC
AAAA//////7/AAAAAAAA///+//z/+//5//r/+//8//z/+//7//r/+f/7//v/+//6//r/
+v/7//v/+f/3//f/9v/3//j/+v/9//z/+//6//f/9//3//f/9//5//r//P/9//r/+f/3
//X/9v/2//f/+P/4//j/+P/4//b/9v/2//f/+f/5//n/+f/3//b/9v/2//b/9//4//n/
+P/4//j/+P/3//f/9//3//n/+f/6//r/+f/4//f/9f/3//b/9v/2//r/+v/5//j/9//2
//n/+f/6//r/+v/6//n/+P/3//f/9//5//f/9//4//j/+P/4//f/9//5//r//P/9//v/
+//7//n/+P/3//f/+f/7//3///8AAP7//f/8//v///8CAAQACAAHAAoACgAJAAcABwAI
AAgACgALAAsACgAHAAQA/v/5//r/+f/5//j/9//3//f/9v/2//X/9f/1//b/9v/2//X/
8//z//H/8f/y//P/9P/3//f/9//1//T/9P/0//v/DQAiADMAQgBNAFUAVQBRAEoAQAAl
AAIA+f8DAAkAAQD2//D/8P/w//P/9v/2//T/8v/1//X/8v/y//T/9P/2//b/9f/z//P/
8//y//P/9f/2//f/+P/4//j/+P/0//T/9f/2//f/9//4//j/9v/2//T/9P/1//b/9v/2
//j/+v/6//r/+P/2//X/9f/2//j/+f/7//v/+//7//v/+f/5//z//f//////////////
//8AAAEAAwAFAAYABgAEAAQABAAGAAQABgAIAAkACwANAA4AEAAPAA8ADgAPABAAEQAT
ABUAEwATABMAEgASABUAFQAVABYAFgAVABUAFgAWABYAFQATABIAEgASAA8ADgAOAAsA
DAAMAAsACgAKAAoACQAGAAIAAQABAAAAAgACAAIAAQD///7//v/9//v/+//7//r/+//9
//7////+//3//P/6//v//P/+/////v/7//r/+P/4//j/+f/7//3//f/9//v/+f/5//n/
+f/8//z//f/9//v/+//6//n/+f/6//z//v/+//7//v/+//r/+v/6//v//f/9//3//f/7
//r/+v/6//n/+f/5//n//P/8//z//P/5//n/+f/5//v/+//8//z//P/8//z/+//9//z/
/P/8//7//P/8//r/+v/6//r/+//7//z//P/8//z/+//6//n/+f/5//v//f/9//7//v/8
//z/+//7//3//v8AAAEAAQABAAEA///8//v/+//9////AQADAAQAAgABAAAA//8FAAgA
CgAOAA4AEAAPAA0ACwALAAwADAAQABEAEQAQAAsACAACAP3//f/9//7//v/7//v/+//6
//r/+f/5//n//P/8//z/+//5//n/9//3//f/9//3//n/+///////+v/2//j/AwAVACwA
PQBMAFUAWQBZAFUAUABAAB8AAgABAA0ADQABAPj/8v/w//T/9f/2//r/+v/2//f/+f/2
//T/9v/4//r/+v/5//f/9//3//b/9v/3//f/9//6//r/+v/6//b/9v/3//j/+//7//z/
/P/8//z/+v/6//n/+v/6//r/+//+////AAD///7//v//////AAAAAAEAAwADAAMAAwAB
AAEABAAFAAcABwAHAAcABQAFAAYABwAJAAsADAAMAAwADAAMAA4ADgAQABIAEwAWABcA
FwAYABcAFwAWABcAGAAZABsAHQAbABsAGwAaABoAHQAdAB0AHwAgACAAIQAfAB4AHQAb
AB4AHgAfACAAGwAaABoAFwAUABQAEwASABIAEgARAA4ACgAJAAkACAAKAAoACgAJAAkA
CAAIAAcABwAHAAcABgAIAAkACQAJAAYABQAEAAIAAwAEAAYABwAFAAMAAwACAAIAAgAD
AAUABwAHAAcABQADAAMAAwADAAQABAAFAAUAAwADAAIAAQD+//7///8AAAEAAgADAAQA
AQAAAP////8BAAEAAQABAP///v/+//7/+//7//v/+//8//z//P/8//r/+f/4//f/+f/7
//r/+P/4//j/+P/2//X/9f/0//X/9v/2//b/8//z//P/9f/z//P/9P/0//b/9v/1//X/
8//0//b/9//4//n/+v/5//f/9f/0//X/9//5//v//P//////////////AAAAAAIABQAK
AAwADQALAAsADAAMAAsACwAKAAgABgAEAP//+//6//n/+f/4//n/+f/5//j/9v/1//X/
9f/2//b/9v/1//X/9f/z//P/8v/x//D/8f/x//P/9f/y/+7/8P/3/wMAFgApADwASQBR
AFEASQBCADIAEQDw/+n/8//3//H/6v/m/+T/5P/j/+T/6P/o/+r/7f/p/+r/7P/s/+r/
7P/s/+v/7P/t/+7/7v/s/+3/7f/t//D/8P/w//D/7P/s/+3/7v/v/+//8P/w//H/8v/x
//L/8v/y//H/8P/x//T/9f/2//X/9P/0//X/8//0//T/9f/3//f/9//3//b/9f/3//f/
+P/5//r/+//7//v//P/9//v//f/+//7//v/+//7/AAD+/wAAAgADAAUABwAIAAoACAAJ
AAkACwALAAsADAANAA4ADwAQABAADwARABAADwARABIAEgATABAAEAAQAA8ADgAMAAsA
CgAJAAoADAALAAcABgAEAAIAAQACAAIAAAD+//3//f/8//v/+v/5//f/+P/4//n/+f/3
//f/9//2//b/9//3//f/9f/1//X/9P/0//T/9f/1//b/9f/2//b/9f/0//T/9f/2//f/
+P/3//X/9f/1//X/9P/0//X/9f/2//f/9//3//T/9P/1//b/9v/2//b/9v/2//b/9v/3
//X/9f/1//X/+P/4//n/+v/4//f/9v/1//b/9v/2//b/9//3//f/9//3//f/+P/4//n/
+v/7//v/+f/0//L/8v/1//b/9//4//f/9//4//j/9v/2//X/9P/1//X/9f/3//X/9f/2
//b/+P/4//f/9//3//j/+v/7//r/+f/4//X/9f/1//b/+f/5//n/+f/4//r/+//8//3/
AAACAAMABgAGAAgABwAFAAgACQALAAwACwAJAAYAAgACAAAA+//3//j/9//3//b/9f/1
//X/9P/1//X/9v/3//b/9P/y/+//8v/z//L/8//y//H/8P/x//H/8//3//b/8v/2/wMA
FQAoADUAQABLAE8ASwBHAEAAKAD9/+T/6f/z//H/6//m/+T/5v/o/+v/6v/q/+z/7v/t
/+//8v/0//L/7//w/+//7f/w//H/8v/y//L/8//z//P/8v/y//L/8v/y//L/8//0//P/
8//0//T/9v/2//T/9P/z//T/9P/0//L/9P/0//T/9v/2//f/+f/2//b/9f/1//j/+f/6
//v/+//7//7////8//v/+v/5//z//f///wEA//8BAAIAAgAAAAAAAAACAAQABgAIAAkA
CAAJAAkACgALAA0ADgARABAADwAPAA8AEQARABEAEAAQABMAEwATABMAEgAQAA8AEQAS
ABMAEwAQAA4ADQAMAAsACgAKAAcABAAEAAMAAgD+//7//f/6//v/+//8//z/+v/6//r/
+f/5//j/+P/3//n/+f/5//j/9f/1//T/8//0//X/9v/2//X/9P/0//P/9f/z//P/8v/y
//L/8//1//P/8//z//H/8//z//P/8//z//L/8v/x//L/8//z//P/9P/0//X/9v/1//T/
8//y//P/9P/1//f/9f/1//X/9f/3//b/9v/2//X/9f/1//X/9P/0//T/9P/0//X/9v/3
//b/9f/1//T/8v/2//b/+P/4//j/+P/4//f/9f/0//L/9f/2//b/9v/1//X/9f/3//f/
9//4//j/+P/4//f/9//1//b/+P/5//v/+//7//n/9v/1//X/9//6//v//P/8//3//f/9
//3//v8AAAEABAAGAAoACwALAAkACQAKAAoACQAJAAgABgAGAAQA///7//j/9//3//b/
+P/5//r/+v/5//f/9v/1//T/9P/0//P/9P/1//T/9f/0//P/8v/z//P/9f/5//j/8v/0
////DwAgAC8AOgBHAE0ARwA/ADgAJAD7/+D/4//x//f/8//s/+b/5P/m/+n/7v/w/+7/
8v/3//X/8v/0//T/8v/0//T/8//1//X/9f/0//P/8//y//H/8//0//X/9v/y//L/8//0
//P/8//0//T/9f/2//X/9v/0//T/8//y//T/+P/6//z/+f/4//j/+f/4//j/9//3//r/
+//8//3//P/7//3//f////////////////8AAAEAAAABAAEAAAADAAQABQAIAAUABgAH
AAcACQALAAwADgAOAA8ADwARABAADwAPAA8AEAARABIAEgARABMAEgARABQAFAATABMA
FAAUABQAEwASABAADwAOAA0ADAAMAAkABgAGAAUABAAAAAAA///8//z/+//7//r/+P/4
//j/9//3//b/9v/1//P/8//z//L/9f/3//j/+f/3//f/9//2//T/9P/1//X/9//1//X/
9P/y//L/8//1//f/9//3//X/9f/1//X/9f/0//T/9f/1//f/9//2//X/9P/0//X/9v/2
//b/9v/2//b/9v/2//f/9//3//f/9//3//b/9v/2//X/9f/1//X/+P/4//j/+P/3//f/
9//3//X/9f/2//b/+P/4//j/9//2//X/9P/1//X/9v/2//b/9v/1//T/8//z//P/9f/3
//f/+P/4//j/+P/3//f/9f/2//j/+f/7//v/+//5//f/9f/0//X/9//5//v//P/7//v/
+//7//7/AAABAAQABwAKAAoACQAGAAUABQAEAAYABwAHAAYAAwAAAPr/9f/2//X/9f/0
//T/9f/2//b/9f/z//L/8f/0//T/9P/z//P/8//x//H/7//v/+//8f/1//X/9f/0//L/
8P/5/wsAIAAtADwASQBNAEcAPQA0ACYABwDm/+f/+//9//H/7P/s/+b/5v/t//D/7v/w
//L/8f/x//D/8P/w//L/9P/0//P/8f/x//H/8P/w//H/8f/x//P/9P/1//b/8v/y//P/
9P/1//X/9v/2//b/9v/0//T/9f/2//b/9v/4//r/+v/6//j/9v/1//X/9v/4//n/+//5
//n/+f/5//f/9//6//v//P/9//7////9//3//v///wEAAwAEAAQABgAGAAYACAAHAAgA
CQAJAAoACwALAAwADAANAA0ADwARABEAEgATABMAEwATABIAEQATABIAEQAVABYAFgAX
ABUAFAATABEAEwASABIAEgANAAwADAAJAAYABgAFAAQAAwAEAAQAAgD+//3//f/8//7/
/v/+//3////+//7//f/6//n/+P/2//n/+//8//3//P/7//r/+P/5//r//P/9//3/+//7
//r/+f/4//j/+f/6//v//P/7//n/+f/5//n/+v/6//v/+//7//v/+v/5//j/+P/5//r/
/P/8/w==
         </WaveFormData>
      </LeadData>
      <LeadData>
         <LeadByteCountTotal>10000</LeadByteCountTotal>
         <LeadTimeOffset>0</LeadTimeOffset>
         <LeadSampleCountTotal>5000</LeadSampleCountTotal>
         <LeadAmplitudeUnitsPerBit>4.88</LeadAmplitudeUnitsPerBit>
         <LeadAmplitudeUnits>��V</LeadAmplitudeUnits>
         <LeadHighLimit>2147483647</LeadHighLimit>
         <LeadLowLimit>268435456</LeadLowLimit>
         <LeadID>II</LeadID>
         <LeadOffsetFirstSample>0</LeadOffsetFirstSample>
         <FirstSampleBaseline>0</FirstSampleBaseline>
         <LeadSampleSize>2</LeadSampleSize>
         <LeadOff>FALSE</LeadOff>
         <BaselineSway>TRUE</BaselineSway>
         <ExcessiveACNoise>FALSE</ExcessiveACNoise>
         <MuscleNoise>FALSE</MuscleNoise>
         <LeadDataCRC32>2625938152</LeadDataCRC32>
         <WaveFormData>
+v/6//r/+v/5//j/9//2//f/+P/5//r/+P/4//j/+P/4//j/+P/4//r/+v/5//n/+f/5
//n/+f/3//f/9//3//f/9//4//r//f///wAAAAACAAMAAwADAAIAAwACAAEAAwACAAIA
AgAFAAUABQAEAAQABAAEAAQABAADAAMAAwACAAIAAAD//wAA///+//7//v/////////9
//z/+f/3//j/+P/4//n/9//1//T/9P/0//T/9P/0//T/9P/0//T/8v/y//L/8P/w//H/
8f/x//X/8//z//j/AQANABgAJwA7AFQAbwCRALUA0gDpAPsADgEeAR4BAgHFAH4AWQBP
AEYAOwAxACcAHQAYABMACwAHAAMAAAD9//z/+f/3//X/9f/y//L/8v/y//P/9P/1//b/
9P/0//T/9P/0//T/9P/0//T/9P/0//T/9P/0//P/8//z//P/8v/y//H/8f/x//L/8P/w
//D/8P/w//H/8v/z//L/8v/y//L/8v/y//P/8//z//T/9P/0//f/9//3//j/+f/5//n/
+v/4//n/+//8//////8BAAEAAgACAAIAAgAEAAcACQALAAoACwALAAwACwAMAA0ADgAO
AA8ADwAPAA8AEAAQABEAEQASABIAEwATABIAEgARABAADwAPAA4ADQAMAAkACAAGAAUA
BAADAAIAAgACAAIA///+//z//P/8//z//P/7//3//f/7//v/+f/5//n/+f/7//z//P/8
//z//f/9//z/+v/7//v/+//9//3//f/9//3//f/9//3/+//9//3//f/9//3//f/9//3/
/f/9//3///8AAAAAAAD9//3//f/9//v/+//7//v//P/8//z//P/6//r/+v/5//v//P/8
//z/+v/5//n/+v/6//r/+v/6//r/+v/4//j/9//3//f/9//3//f/9f/1//X/9f/3//f/
+P/6//v//f/+//7//P/9//3//f/9/////////////v/+//7/AAABAAIAAgABAAAA///+
//z/+//7//v//f/+//3//f/5//f/9f/0//T/9f/1//X/9f/0//H/7//t/+z/6//r/+r/
6f/p/+r/6v/q/+r/6v/q/+r/6v/q/+z/7P/s/+r/6P/p/+n/6f/r/+v/6//w//n/BQAS
ACEANwBUAHkAmwC9ANoA8QABARQBJAEcAfAAqwBuAFEARwA+ADMAJwAbABMADgAHAAEA
///7//b/8f/w/+//7f/r/+v/7P/s/+z/7P/q/+r/6v/q/+r/6v/q/+r/6v/q/+r/6v/s
/+z/7P/s/+z/7P/r/+v/6//r/+r/6v/p/+n/6f/q/+z/7P/s/+z/6f/p/+n/6f/q/+r/
6v/q/+r/6v/r/+v/6//s/+z/7P/t/+3/7f/u/+//7//v//D/8P/x//P/9P/1//X/9//3
//n/+v/7//z///8BAAIAAwAEAAUABQAGAAcACAAJAAoACAAJAAkACQAHAAgACAAJAAoA
DAANAA8ADQAMAAwACwAKAAkACQAIAAcABgADAAIAAAD///7//f/7//r/+f/4//f/9v/0
//T/9P/0//T/8//1//X/8//z//P/8//z//P/8f/y//L/8v/y//P/8//y//L/8//z//P/
8f/x//H/8f/z//P/8//z//T/9//4//n/+P/3//b/9f/1//X/9f/1//P/9P/0//T/9f/1
//X/9f/2//f/+P/5//b/9v/2//b/+P/4//j/9//3//j/+P/4//b/9f/1//b/9v/2//b/
9//3//X/9f/2//b/9v/2//b/9v/2//X/9f/z//P/9P/2//b/9v/2//X/9P/y//H/8f/x
//H/8f/z//P/8//z//H/8f/y//T/9//5//r/+v/6//v/+//7//3/////////AQAAAAAA
AAAAAP///v/8//7//v/+//7//P/7//v/+//8//z/+v/5//j/9//2//b/9f/1//T/8//0
//T/8v/x/+//7v/t/+3/7P/r/+v/7P/q/+r/6v/q/+r/6v/q/+r/6//s/+3/7P/q/+v/
6//r/+3/7//v//D/9f///wwAFwAnADwAWwB/AKEAwADdAPMAAgESARgBCgHfAJoAYQBN
AEIANQAtACcAHQAUAA0ABQD///3/+v/3//T/7//t/+v/6//s/+z/7P/s/+z/7P/s/+z/
6v/q/+r/6v/s/+z/7P/s/+r/6v/q/+r/6v/q/+n/6f/r/+v/6v/q/+n/6f/p/+r/6v/q
/+r/6v/n/+f/5//n/+r/6v/q/+r/6v/q/+v/6//p/+r/6v/q/+3/7f/t/+7/7//v/+//
8P/u/+//8f/y//P/8//1//X/9//4//n/+v/9////AAABAAIAAwADAAQAAwAEAAUABgAG
AAcABwAHAAcACAAIAAkACQAKAAoACwALAAoACgAJAAoACQAJAAgABwAGAAMAAgAAAP//
/v/9//v/+v/5//j/9//2//T/9P/y//L/8v/x//P/8//x//H/8f/x//H/8f/z//T/9P/0
//L/8//z//L/8v/z//P/8//1//X/9f/1//X/9f/1//X/9f/3//f/9//3//f/9//3//n/
+f/5//n/+f/6//r/+v/5//n/+f/5//v/+//7//v/+v/6//r/+v/6//r/+v/5//f/+P/4
//j/9//3//j/+v/8//z//P/9//z/+f/4//j/+v/6//r/+v/6//j/+P/4//j/+P/4//j/
9//3//n/+f/5//n/9//3//f/9//5//n/+v/8//z//f/9//z//f///wAAAQABAAMAAwAD
AAEAAAAAAAAAAQABAAEAAAD+//7//v/+/wAA////////AAAAAP7//f/6//n/+P/4//r/
+//7//v/+f/4//X/8//z//L/8f/x//D/7//v//D/8P/w//D/8P/w//D/8P/w//D/8P/w
/+7/7//x//L/8//3//f/9f/2//3/BwASACEANQBOAGsAjQCrAMgA5QD3AAYBGAEcAQQB
0QCMAFsASwBEADsAMwAnAB8AGgATAAsABQADAAAA+//2//b/9f/0//X/9P/0//T/9P/y
//L/8v/y//L/8v/y//L/9P/0//T/9P/2//b/9v/2//T/9P/z//P/8//z//L/8v/1//X/
9f/2//T/9P/0//T/9P/1//b/9//2//b/9v/2//T/9P/1//X/9//4//j/+P/4//f/9v/2
//n/+f/5//r/+v/7//3//v8BAAEAAwADAAMABAAFAAYABwAJAAoACwAOAA8ADwAQAA8A
EAARABIAEgATABMAEwAUABYAFwAZABcAGAAYABkAGwAaABoAGQAWABUAFQAUABMAEgAP
AA4ADAALAAoACQAHAAYABQAEAAUABAACAAIAAAAAAAAA/////////f/9////////////
//8AAAAAAAAAAAEAAQAAAAAAAQABAAEAAQABAAEAAQADAAMAAwADAAEAAwADAAMABQAF
AAUABQAFAAUABQAFAAMABAAEAAQABAAFAAYABwAFAAUABQAFAAcACAAJAAoACAAIAAgA
BwAHAAgACAAIAAcABwAIAAoACAAGAAYACAAIAAgACAAIAAgABwAHAAcABwAHAAcABwAH
AAcABwAJAAkACgAMAA0ADwAQABAAEAARABEAEQARABMAEwATABUAFAAUABQAEwATABMA
EgASABIAEgASABAADwAPAA8ADgAOAAwACwAMAAsACgAKAAgACQAJAAkACAAIAAYABQAF
AAQAAwADAAAA/////wAAAAAAAAAAAAD+//7//v/+/wAAAAAAAP7//v////////8BAAEA
AQAAAAUAEwAeACkAOQBMAGcAiwCtAMwA6QD9AAwBHgEoARoB8wCyAHUAXwBYAE8ARQA9
ADEAKAAfABkAFQAPAAwACwAIAAUAAwABAAEAAAAAAAAAAAACAAIAAgACAAAAAAAAAAAA
AgACAAIAAgAAAAAAAAAAAAAAAAD/////AQABAAAAAAD///////8AAP7//v/+//7/////
///////+//7//v/+/wAAAAABAAEA//8AAAAAAAADAAMAAwAEAAUABQAFAAYABgAHAAkA
CgAJAAkACwALAA0ADgAPABAAEQATABQAFQAYABkAGQAaABsAHAAdAB4AIAAhACEAIQAh
ACIAIgAjACMAJAAkACUAJQAkACQAIwAiACEAIQAgAB0AHAAZABgAFAATABIAEQARABAA
DwAOAA0ADAAKAAoACgAKAAoACQAHAAcABQAFAAUABQAFAAUABwAIAAgACAAHAAcABgAE
AAQABQAFAAUABQAFAAUABQAEAAMAAgABAP//AQABAAEAAAD///7//f/9//3//f/9//v/
/P/8//z/+//7//v/+//7//v/+//7//r/+v/6//r/+P/4//j/9//3//j/+P/4//b/9f/1
//b/9P/0//T/9f/1//P/8//0//P/8v/x//D/8P/w/+//7//v/+//7//v/+//7//y//D/
8P/w//D/8P/w//D/7//v//H/8f/x//H/8P/v/+7/7f/t/+3/7v/w//H/8//0//T/8v/z
//P/8//0//f/+P/5//v/+v/6//r/+v/5//j/9v/4//j/+P/4//b/9f/1//X/9v/2//T/
8//y//H/8P/w//D/8f/x//H/8f/w/+3/6//p/+j/5//n/+j/5//n/+j/5v/m/+b/5v/n
/+j/6f/q/+j/6P/o/+b/5v/n/+f/5//t/+//7f/s/+//9/8CAA8AHwAyAE8AbwCRAK4A
yQDdAO4A/gAMAQIB3wCkAGcASQBAADUAKwAlABsAEgANAAkABQD///r/9//0//P/8f/v
/+//7v/u/+7/7v/u/+7/7v/u/+7/7v/u/+7/7P/s/+z/7P/u/+7/7v/u//D/8P/v/+//
7//v/+7/7v/v/+//7//w/+7/7v/u/+7/7v/v//D/8f/x//D/7//u/+7/7v/v/+//8P/y
//P/9P/z//P/8//0//f/9//3//j/+P/5//v//P/7//v//f/9/wEAAgADAAQAAwAFAAYA
BwAIAAkACQAKAA0ADgAPABAADgAPAA8ADwAQABIAEwAVABUAFgAWABcAFwAWABYAFQAU
ABMAEwASABEAEAANAAwACwALAAsACwAHAAYABQAEAAMAAgAAAAAAAgACAAIAAQD/////
/f/9/////////////f/+//7//v/+///////+/wAAAQABAAEAAQABAAEAAQADAAMAAwAD
AAMABQAFAAUABQAFAAUABQADAAMAAwADAAMABAAEAAQABAAFAAYABwAFAAUABQAFAAYA
BgAGAAYABwAIAAkACQAHAAgACAAIAAYABQAFAAYABgAIAAYABAAEAAQABAAEAAQABAAD
AAMAAQABAAEAAQD//////////wAAAQADAAYACQALAAwADAAKAAsACwALAAoACwAKAAkA
CwAKAAoACgAMAA0ADgAOAA0ADAALAAoACwALAAwADQANAAwACQAHAAgABwAGAAYABgAH
AAcABwADAAIA///9/////v/9//3/+v/5//n/+v/9//7///8AAP3//P/7//r/+v/6//r/
+P/5//v//P/9/////f///wQACwAXACYAOQBPAGwAjwCxAM8A6gD/ABEBJAEuARoB6ACj
AHAAXQBVAEgAOwAvACcAIQAcABkAEQAJAAcABAABAAAA///9//v/+//4//j/+P/4//j/
+P/4//j/+v/6//r/+v/4//j/+P/4//b/9v/2//b/9P/0//P/8//2//f/9//4//j/9//2
//b/9P/0//T/9P/x//H/8f/x//L/8v/y//L/9P/0//X/9f/1//b/9v/2//b/9f/0//T/
8//z//P/9P/0//X/9//4//n/+f/7//v/+//8//3//v/9////AAABAAIAAwADAAQABAAE
AAQABAAEAAUABQAFAAMABAAEAAUABQAGAAYABwAFAAQABAADAAAA//////7//f/8//n/
+P/4//f/9v/1//P/8v/x//D/8f/w/+7/7v/w//D/8P/v/+//7//t/+3/7//v/+//7//x
//L/8v/y//L/8//z//L/8v/z//P/8//0//X/9v/3//f/9//3//f/9//5//n/+f/7//v/
+//7//v/+//7//v/+//8//z//P/5//n/+f/5//v/+//7//v//P/8//z//P/6//r/+v/5
//n/+v/6//r/+P/3//f/+P/4//j/+P/5//f/9f/1//b/9P/0//T/9P/2//b/9f/1//P/
8//z//P/8//y//T/9P/0//T/8//y//D/7//w//H/8v/z//P/8//z//P/8f/x//L/9P/3
//n/+v/6//r/+//7//v//f////////////7//v/+//3//f/9//z//P/8//z//P/8//v/
+//7//3//v/9//3/+v/5//j/+P/3//f/9v/1//T/9P/y//H/7//u/+3/7f/u/+3/7f/u
/+z/7P/s/+z/7P/s/+z/7P/s/+z/7P/q/+r/6//r/+v/7//t/+3/8v/3//3/CAAVACcA
QgBnAIsAqwDKAOcA/QAOASABKAESAd0AlgBjAFMASAA9ADEAIwAXABIADQAFAAEA/f/4
//X/8v/v/+3/6//r/+r/6v/q/+r/6P/o/+j/6P/q/+r/6v/q/+z/7P/s/+z/6//q/+n/
6P/q/+r/6f/p/+v/6//q/+r/6f/p/+n/6v/q/+r/6v/q/+n/6f/p/+n/7P/s/+z/7P/q
/+r/6//r/+z/7v/v//D/7//v/+//8P/x//H/8f/y//L/8//1//b/9//3//n/+f/9//7/
//8AAP//AQACAAMABAAFAAUABgAJAAoACwAMAAoACwALAAsACwAMAAwADQAPABAAEAAR
ABEAEAAQAA8ADgANAA0ADAALAAoABwAGAAQAAwACAAEAAQAAAP///v/7//r/+P/4//r/
+v/6//n/+P/3//T/8//0//X/9v/3//X/9v/2//b/9v/3//f/9v/2//f/9//3//f/9//3
//f/9f/1//X/9f/3//n/+f/5//n/+f/5//n/+//7//v/+//5//r/+v/6//v/+//7//v/
/f/9//3//f/8//z//P/8//7//v/+//3/+//8//z//P/6//n/+f/6//z//P/8//3//P/5
//j/+P/6//r/+v/6//j/+P/3//f/+f/3//f/+P/4//j/+P/4//b/9v/1//X/9//3//f/
9//1//X/9f/1//f/9//4//r/+f/7//z//P/+////////////AQABAAEA///+//7//v//
///////+/wAAAAAAAAAA/v/9//3//f/+//7//P/7//r/+f/4//j/+P/5//n/+f/3//b/
8//x/+//7v/t/+3/7f/t/+7/8P/v/+7/7f/s/+7/7v/u/+7/7v/u/+7/7P/q/+v/6//r
/+//7f/v//T/+f///wwAGwAtAEIAYwCJAKsAygDnAPsACAEaASIBDgHfAJwAYwBNAEQA
OQAvACUAGQAQAAsABQD9//v/+v/1//L/7//t/+v/6//r/+z/7f/u/+z/7P/s/+z/7P/s
/+z/7P/s/+z/7P/s/+r/6v/q/+r/6v/q/+n/6f/n/+f/5v/m/+j/6f/q/+z/6//q/+n/
6P/n/+f/5//n/+r/6v/q/+r/6P/o/+n/6f/p/+r/6v/q/+v/6//r/+z/7f/t/+3/7v/u
/+//8f/y//X/9f/3//f/9//4//n/+v/7//3//v///wAAAQABAAIABQAGAAcACAAGAAcA
BwAHAAkACgAKAAsACQAKAAoACwALAAoACgAJAAoACQAJAAgABgAEAAAA/v/+//3//P/7
//f/9v/1//T/8//y//D/8P/w//D/8P/v/+//7//t/+3/6//r/+v/6//t/+7/7v/u/+3/
7f/s/+r/7P/t/+3/7f/t/+3/7f/t/+3/7f/t/+3/7f/v/+//7//v/+//7//v/+//7//v
/+//7v/u/+3/7P/t/+3/7f/t/+//7//v/+//7P/s/+z/7P/t/+7/7//v/+3/7v/u/+7/
7v/t/+3/7v/s/+z/7P/t/+3/6//r/+z/7P/s/+z/7P/q/+r/6f/p/+v/7P/s/+z/7P/s
/+r/6v/p/+n/6f/p/+n/6f/p/+n/6f/p/+f/5//o/+r/7f/v//D/8P/w//H/8f/x//P/
9f/1//X/9f/0//T/9P/0//P/8v/w//L/8v/y//L/8P/v/+//7//y//L/8P/v/+z/6//q
/+r/7P/t/+3/7f/r/+r/5//l/+P/4v/h/+H/4f/h/+L/5P/i/+L/4v/i/+D/4P/g/+D/
4v/i/+L/4P/g/+H/4f/h/+P/4//l/+j/7//5/wQAEwAlADwAWwB9AJ8AvgDbAO0A/gAO
ARAB9gDFAIIAUQBBADoALwAnABsADwAGAP//+//5//X/7v/r/+r/5//l/+P/4//k/+T/
5P/k/+b/5v/m/+b/5P/k/+T/5P/m/+b/5v/m/+T/5P/k/+T/5P/k/+P/4//j/+P/4v/i
/+P/4//j/+T/5P/k/+T/5P/h/+H/4f/h/+P/5P/l/+b/5P/k/+X/5f/j/+T/5P/k/+b/
5//o/+r/6f/p/+n/6v/s/+3/7//w/+//7//x//H/9f/2//f/+P/7//3//v////7/////
/wAAAQACAAMABAAEAAUABQAFAAUABgAGAAcACQAKAAoACwAJAAgACAAHAAgABwAHAAYA
BQAEAAEAAAD8//v/+v/5//f/9v/1//T/8f/w/+7/7v/u/+7/7v/t/+v/6//p/+n/6//r
/+v/6//r/+z/7P/s/+z/7f/t/+z/7P/t/+3/7f/r/+v/6//r/+3/7f/t/+3/6//t/+3/
7f/t/+3/7f/t/+3/7f/t/+3/7//w//D/8P/v/+//7//v//H/8f/x//H/7v/u/+7/7v/w
//D/8P/v/+3/7v/u/+7/7v/t/+3/7v/u/+7/7v/v/+3/6//r/+z/7v/u/+7/7v/u/+7/
7f/t/+v/6//q/+z/7P/s/+z/7P/s/+v/6//r/+v/6//r/+v/6//r/+v/6f/p/+r/7P/v
//H/8v/y//L/8//z//P/8//1//X/9f/3//b/9v/2//b/9f/0//L/8P/w//D/8P/x//H/
8v/z//T/9P/y//H/7v/t/+z/7P/u/+//7//v/+3/7P/p/+f/5//m/+X/5f/k/+P/4//k
/+b/5v/m/+b/5P/k/+T/5P/m/+b/5v/k/+L/4//j/+P/4//p/+n/6v/x//3/BgAVACsA
RABlAIUAoQDCAN0A7QD+AAwBCAHqALMAcABLAEEANgArACUAGQANAAgAAQD5//f/9//y
/+//7P/p/+f/5f/l/+b/5v/m/+b/5P/k/+T/5P/k/+T/5P/k/+b/5v/m/+b/5P/k/+T/
5P/m/+b/5f/l/+P/4//i/+L/5P/l/+b/6P/o/+j/6P/o/+b/5f/k/+P/5f/m/+f/6P/o
/+j/6f/p/+n/6v/q/+r/7f/t/+3/7v/t/+3/7f/u//D/8f/z//T/9f/1//f/9//5//r/
+//8//3///8AAAEAAAABAAEAAgAFAAYABwAIAAoACwALAAsACwAMAAwADQANAA4ADgAP
AA8ADgAOAA0ADAALAAsACgAHAAYAAwACAAAA///+//3/+//6//n/+P/1//T/8v/y//T/
9P/0//P/8//z//H/8f/x//H/8f/x//H/8v/y//L/8v/z//P/8v/y//P/8//z//P/8//z
//P/8//z//P/8//z//X/9f/1//P/8//z//P/9f/1//X/9f/0//T/8//y//P/8//z//P/
8f/x//H/8f/w//D/8P/w/+7/7v/u/+3/6//s/+z/7P/q/+n/6f/q/+j/6P/o/+n/6f/n
/+b/5P/k/+T/5P/k/+T/4//j/+P/4//j/+P/4//j/+P/4//h/+H/4v/k/+X/5//o/+j/
6P/p/+n/6f/p/+v/6//r/+v/6v/q/+r/7f/t/+3/7P/s/+z/7P/s/+r/6f/p/+n/6//s
/+v/6//q/+n/6P/o/+j/6f/p/+n/5//m/+P/4f/j/+L/4f/h/97/3f/d/97/3v/e/97/
3v/e/97/3v/e/9z/3P/c/9r/3P/d/93/3f/d/93/2//c/+P/7//6/wcAFwAuAE0AbQCP
AK4AxwDbAOoA/AAAAeYAswBwAEEAMwAqACEAGQAPAAMA/P/1/+3/6f/l/+T/5f/i/9//
3f/b/9v/3P/c/9z/3P/c/9z/3P/c/9z/3P/c/9z/3P/c/9z/3P/e/97/3v/e/97/3v/d
/93/3//f/97/3v/d/93/3f/e/97/3v/e/97/3//f/9//3//g/+D/4P/g/+L/4v/j/+P/
4f/i/+L/4v/l/+X/5f/m/+f/5//n/+j/5//n/+j/6P/s/+3/8P/x//H/8v/z//T/9f/3
//j/+f/8//3//f/+////AAABAAIABAAFAAUABQAFAAYABgAHAAcACAAIAAkABwAGAAYA
BQAFAAUABgAGAAMAAgD///7//P/7//r/+f/1//T/8//y//H/8P/u/+7/7v/u/+7/7f/v
/+//7f/t/+v/6//r/+v/6//s/+z/7P/u/+//7//u/+7/7//v/+//7//v/+//7//v/+//
7//v/+//8f/x//H/8//z//P/8//x//H/8f/x//H/8v/y//L/8f/x//H/8f/z//P/8//z
//L/8v/y//L/9P/0//T/8//z//T/9P/0//L/8f/x//L/9P/0//T/9f/z//H/8f/y//L/
8v/y//L/9v/0//H/8P/w//D/8P/w//L/8v/x//H/8//z//P/8//x//H/8f/x//P/8//0
//b/9v/3//f/9v/4//n/+f/5//n/+//7//v/+f/4//j/+P/6//v//P/8//v/+v/5//j/
+v/5//n/+f/6//r/+P/3//T/8//y//L/9P/1//X/9f/x//D/7f/r/+3/7P/r/+v/7P/r
/+v/7P/s/+z/7P/s/+r/6v/q/+r/6P/o/+j/5v/m/+f/5//n/+v/7f/t/+7/8////wwA
HQAzAFAAcQCTAK8AzADlAPcACAEWAQ4B6gCpAGgASwBBADgALQAjABcADwAMAAcAAwD/
//n/9P/z//D/7f/r/+n/6f/q/+r/6v/q/+z/7P/s/+z/7P/s/+z/7P/r/+r/6f/o/+n/
6v/r/+z/6v/q/+n/6f/p/+n/6P/o/+v/6//r/+z/6v/q/+r/6v/p/+n/6f/p/+z/7P/s
/+z/7P/s/+3/7f/r/+z/7P/s/+v/6//r/+z/7v/v//D/8v/w//H/8//0//P/8//1//X/
+f/6//v//P/8//3//f/9//7//////wAAAQACAAMABAAFAAcACAAJAAkACgAKAAsACQAK
AAoACwALAAoACgAJAAoACQAJAAgABQAEAAEAAAD+//3//P/7//f/9v/1//T/9P/0//P/
9P/y//L/8v/x//L/8//y//P/8f/x//H/8f/v//D/8P/w//L/8//z//L/8v/z//P/8//y
//H/8P/v//H/8f/x//H/8P/x//D/7//x//H/8f/x//P/8//z//P/8f/y//L/8v/y//P/
9P/1//P/8//z//P/9P/0//T/9P/0//T/9P/z//P/9P/0//T/9P/z//P/9P/y//L/8v/z
//P/8f/x//L/8v/0//L/8v/y//L/8v/y//L/8v/x//H/8f/x//H/8f/y//P/9P/1//T/
8//z//T/8//1//b/9v/4//n/+f/5//f/+f/5//n/9//2//b/9v/5//v//f/+//v/+v/5
//j/+f/5//r/+//8//z/+v/5//b/9f/0//T/9P/1//X/9f/y//D/7P/p/+r/6v/q/+v/
7P/r/+v/7P/q/+r/6v/q/+j/6P/o/+j/6P/o/+j/5v/m/+f/5//n/+f/6f/r/+7/9f8B
AA4AHwAzAEwAbQCRALMA0ADpAP8AEgEiARwB9gC3AHQAUQBHADwAMQAlAB0AFwAOAAUA
///9//n/9P/z//L/7//t/+v/6//o/+j/6P/o/+j/6P/o/+j/5v/m/+b/5v/m/+b/5v/m
/+f/6P/p/+r/6f/o/+b/5f/l/+X/5P/k/+f/5//n/+j/6P/o/+j/6P/p/+n/6f/p/+j/
6P/o/+j/6v/q/+v/6//p/+r/6v/q/+3/7f/t/+7/7//v/+//8P/u/+//8f/y//X/9f/3
//f/9//4//n/+v/7//3//v///wAAAQABAAIAAwAEAAUABgAGAAcABwAHAAUABgAGAAcA
CQAKAAoACwAJAAgACAAHAAUAAwACAAAAAAAAAP7//v/7//n/9//1//X/9P/z//L/7//u
/+z/7P/r/+r/6f/n/+j/6f/o/+n/6f/p/+n/6f/n/+j/6P/o/+j/6f/p/+j/6P/p/+n/
6f/r/+v/6//r/+v/6//r/+v/7f/v/+//7//x//H/8f/x//H/8f/x//H/8//0//T/9P/z
//P/8//z//P/8//z//P/9P/0//T/9P/y//L/8v/x//L/9P/1//b/8v/x//H/8v/0//T/
9P/1//X/8//z//T/8v/y//L/8v/y//L/8v/y//L/8f/x//H/8f/x//H/8//z//P/8//y
//H/8f/y//X/9//4//j/+P/5//n/+f/5//v/+//7//v/+v/6//r//f/9//3//P/6//r/
+v/6//j/9//3//f/+v/6//j/9//0//P/8v/y//P/9f/2//f/8//y/+//7f/t/+z/6//r
/+z/6//r/+z/6v/q/+r/6v/o/+j/6P/o/+n/6v/r/+r/6P/p/+n/6f/r/+3/7f/w//n/
BQAOABsALwBIAG0AkwCzANIA6wD9ABABIgEeAf4AxwCCAFcATQBGADcALQAjABkAEAAJ
AAUA///9//j/9f/0//H/7//t/+3/7P/s/+z/7P/s/+z/7P/s/+7/7v/u/+7/7v/u/+7/
7v/s/+z/7P/s/+z/7P/r/+v/7P/t/+3/7v/t/+3/7f/u/+7/7v/u/+7/7f/t/+3/7f/s
/+z/7P/s/+7/7v/v/+//7//w//D/8P/z//P/8//0//P/8//z//T/9f/3//r//P/7//v/
/f/9//3//v///wAAAgAFAAcACQAKAAsACwAMAA0ADgAPABAAEAARABEAEQARABIAEgAT
ABMAFAAUABUAFQAUABQAEwASABEAEQAQABEAEAANAAwACAAHAAYABQADAAIAAQAAAP//
/v/8//z//v/+//7//f/8//v/+P/3//n/+f/5//n/+f/6//r/+v/6//v/+//6//r/+//7
//v/+//7//v/+//7//v/+//7//v//f/9//3//f/9//3//f/9//3//f/9//3//v/+//7/
/////w==
         </WaveFormData>
      </LeadData>
      <LeadData>
         <LeadByteCountTotal>10000</LeadByteCountTotal>
         <LeadTimeOffset>0</LeadTimeOffset>
         <LeadSampleCountTotal>5000</LeadSampleCountTotal>
         <LeadAmplitudeUnitsPerBit>4.88</LeadAmplitudeUnitsPerBit>
         <LeadAmplitudeUnits>��V</LeadAmplitudeUnits>
         <LeadHighLimit>2147483647</LeadHighLimit>
         <LeadLowLimit>268435456</LeadLowLimit>
         <LeadID>V1</LeadID>
         <LeadOffsetFirstSample>0</LeadOffsetFirstSample>
         <FirstSampleBaseline>0</FirstSampleBaseline>
         <LeadSampleSize>2</LeadSampleSize>
         <LeadOff>FALSE</LeadOff>
         <BaselineSway>TRUE</BaselineSway>
         <ExcessiveACNoise>FALSE</ExcessiveACNoise>
         <MuscleNoise>FALSE</MuscleNoise>
         <LeadDataCRC32>2488671199</LeadDataCRC32>
         <WaveFormData>
BAAEAAQABAAGAAYABgAGAAQABAAEAAQABgAGAAYABgAGAAYABgAGAAUABQAEAAMABAAF
AAUABgAEAAQABAAFAAUABwAIAAkACgALAAwADQAMAAwADgAPABEAEgASABEADQAMAAwA
CwALAAsACwALAAoACAAFAAMAAgADAAIAAQD//////v/9//v/+//7//z//v////////8A
AAAAAQACAAAAAAABAAIABAADAAMAAgAAAAAAAAABAAIAAgACAAIABAAEAAMAAwADAAQA
BAACAAQABQAHAAoAEgAWABQADwAJAAIA7v/W/8L/rv+T/3n/bP9w/3T/av9l/3L/iP+W
/6H/rf+1/7f/vv/H/9L/3v/q//L/9v/7/wAAAAACAAMABQAHAAkACQAJAAkACAAJAAgA
CgALAA0ADgAOAA4ADgAPAA4ADwAOAAwADQAOAA8AEAAOAA4ADgAOAA8ADwAPAA8ADwAO
AA4ADgAOAA4ADwAPAA8ADQANAAwACgAKAAoACwANAA0ADAALAAgABwAHAAgACAAIAAgA
CAAIAAYABQAFAAMAAgACAAIABAACAAEAAAD///7//P/7//v/+//6//r/+//6//f/9//1
//X/9f/1//X/9f/1//X/9P/0//T/9f/z//P/9P/0//X/9//4//n/+v/7//3////+////
/////wAAAQAEAAYABQAFAAYABwAJAAkACAAIAAgABwAHAAYABwAIAAkACQAHAAcACAAI
AAkACQAJAAkACgAKAAoACgAIAAgACQAJAAkACQAJAAgACAAIAAkACQAHAAcABwAGAAgA
CAAIAAgABgAGAAYABwAJAAkACQAJAAcABwAGAAYABQAGAAYABgAGAAUABgAJAAgABwAG
AAYACAAHAAcABwAJAAYABgAGAAYABgAIAAkACQAJAAcABwAGAAYABgAGAAYABwAHAAkA
CgALAAoACwAMAA0AEAAQABIAEwASABIAEQAPAA0ADAAMAAsACwALAAsACwAJAAYAAgD/
/wEAAwADAAMAAQABAAAA///9//3//f/+////AQACAAMAAAAAAAEAAgACAAIAAwAEAAIA
AQABAAAAAgACAAIAAwAGAAYABgAGAAUABAACAAEAAwAEAAQAAgACAAUACQAOABYAGgAY
ABUAEwACAOj/0P+6/6D/ff9n/2T/aP9m/1j/V/9s/4D/jv+b/6n/r/+1/8D/y//W/+D/
6v/y//j//f/+/wIABAAFAAcABwAJAAkACQAKAAoADAAMAA0ADQAOAA4ADgAOAA4ADwAP
ABEAEQAQABAAEAAQABAAEAAQABAAEAAPAA8ADwAPABEAEAAQABAAEAAQABEAEQAPAA0A
DQAMAA4ADgAOAA8ADQANAAwACwAKAAkACQAKAAwADAAMAAwACgAIAAcABwAHAAYABgAG
AAYABAADAAIAAQAAAP7//f///////v/+//v/+v/3//f/9//3//f/9//2//X/9P/z//L/
8v/y//P/9f/1//b/9v/2//f/9//3//j/+f/7//3/AAABAAEAAQABAAEAAwAEAAUABQAG
AAcABQAFAAQABAAHAAcACAAIAAgACAAIAAcABQAFAAYABgAJAAkACQAJAAgACAAIAAgA
BgAGAAcABwAJAAkACQAIAAYABgAHAAcACQAJAAkACAAGAAYABgAGAAgACAAIAAkACQAJ
AAkACQAHAAcABgAGAAkACgAKAAoABwAFAAUABwAHAAcABwAIAAoACQAJAAkABwAHAAYA
BgAHAAgACAAIAAYABgAFAAUABgAGAAYABwAHAAkACAAGAAYABgAGAAgACQAJAAkABwAH
AAYABgAGAAYABgAHAAcACQAKAAsACgALAAwADQAQABAAEgATABYAFgAVABMAEQAQABAA
DwAPAA8ADwAPAAsACAAEAAEAAQADAAMAAwADAAMAAgABAAEAAQABAAIAAAABAAEAAQAA
AAAAAQACAAIAAgADAAQABAADAAMAAgACAAIAAgADAAYABgAGAAYABQAEAAIAAQACAAQA
BQAEAAQABQAHAAoAEAAYAB4AHQAbABQAAADi/8b/qv+J/2f/VP9O/0z/Rv89/0T/YP92
/4f/l/+l/63/uP/D/8z/2P/i/+z/9v/9/wAABAAGAAcACQAJAAsACwALAA4ADgAQABAA
EQARABIAEgAQABAAEAARABIAFQAWABYAFQAUABMAEgAUABQAFAAUABUAFQAVABUAFQAU
ABQAFAAWABYAFwAXABcAFQAVABQAFAAUABQAFQAVABUAFAATABIAEQARABIAFAAUABQA
FAASABAADwAPABEAEAAQABAAEgAQAA8ADgANAAwACgAJAAsACwAKAAoABwAGAAMAAwAD
AAMAAwADAAQAAwACAAEA/v/+//7/////////AAAAAAAAAQABAAEAAAABAAMABQAGAAcA
BwAHAAUABQAHAAgACwALAAwADQALAAsACgAKAAsACwAMAAwADgAOAA4ADQAMAAsACwAK
AAwADQAOAA8ADAAMAAwADAAMAAwADQANAA8ADwAPAA4ADAAMAA0ADQAOAA8AEAAQAA4A
DgAOAA4ADgAOAA4ADwAPAA8ADwAPAA0ADQAMAAwADwAQABAAEAAPAA0ADQAPAA0ADQAN
AA4ADwAPABAAEQAPAA8ADgAOAA8AEAAQABAADgAOAA0ADQAMAAwADgAOAA4ADgANAA0A
DAALAAsACwAKAAoADAAMAAwADQAMAA0ADQANAA8AEQATABUAFAAUABYAFwAYABgAFwAV
ABUAFAAUABMAEgARABAADwAPAAwACAAFAAUABwAHAAcABQAFAAQAAwAFAAUABQAGAAUA
BQAEAAMAAwAEAAYACAAHAAYABgAGAAgABwAHAAYACAAIAAgACQAJAAgABwAGAAcACAAI
AAkACAAIAAcABAAEAAUACwASABoAIgAiAB0AGQAQAPj/2v/C/6r/if9p/1j/Uv9Q/0b/
P/9O/2z/gv+V/6P/rf+x/7z/xf/Q/9z/6v/2//7/AwAEAAQABgAHAAkACgANAA4ADwAQ
ABAAEgASABEAEQASABIAFAAUABQAFQAUABUAFAASABMAFAAVABYAFgAWABYAFgAVABUA
FQAVABcAFgAWABYAFAAUABUAFQAXABUAFQAUABQAFAAUABUAEwATABIAEQARABEAEgAU
ABMAEgARABAAEgAQAA8ADwARABAAEAAQAA8ADAAKAAgACgAKAAkACQAIAAcABQAEAAUA
BAABAAEAAQABAAEAAQD+//3//P/7//z//P/8//3//P/7//v/+v/8//3//f/9//7///8B
AAMAAwADAAIAAQACAAMABgAIAAgABwAHAAcACQAJAAgACAAHAAcACAAIAAYABgAGAAUA
BgAHAAkACgAKAAkACAAHAAgACAAIAAgABgAGAAcABwAHAAcABwAGAAYABgAHAAcABwAH
AAcABgAIAAgACAAIAAYABgAGAAcABQAFAAUABQAGAAcABwAIAAgACAAHAAYABwAFAAUA
BwAFAAUABQAGAAYABQAFAAUABwAHAAYABAAEAAQABAAEAAUABQAFAAUABQAEAAQAAgAC
AAIAAwAFAAcACAAJAAgACQAKAAsADAAMAA4ADwASABIAEQAPAAsACgAKAAkACQAJAAkA
CQAJAAYAAgD///3//////////f/9//z/+//5//n/+f/6//z//f/9//3/+v/6//v//P/8
//z//f/+//7//f/9//z//P/8//z//f/+//7//v/+//7//v/9//3/+//8//z/+v/+//3/
//8CAAgAEgAWABUAFQAQAP7/4P/E/6z/j/9v/1b/TP9O/0z/Qf9E/1r/cv+B/5H/n/+n
/67/uf/E/9D/3P/m/+7/8//2//r//P/9//////8BAAEAAQACAAIABAAEAAYABwAJAAoA
CAAIAAgACQAJAAsACwAKAAoACgAKAAoACgAKAAoACgANAA0ADQANAAsACgAKAAoACgAK
AAsACwALAAkACQAIAAgACAAIAAkACQAJAAgABwAGAAUABQAGAAYABgAGAAYACAAGAAUA
BQADAAIAAgACAAIAAAD///7//f/8//r/+f/5//n/+P/4//f/9v/z//P/8f/x//H/8f/y
//H/8P/v/+z/7P/s/+3/7f/t/+7/7v/u/+//7//v/+7/7//x//P/9v/3//f/9//3//f/
+f/6//v/+//8//3//f/9//z//P/8//v/+//6//v//P/9//3/+//7//z//P/9//3//f/9
//7//v/+//7//P/8//3//f/+////AAAAAP7//v///////////////v8AAAAAAAAAAP7/
/v/+////AQABAAEAAQD//////v/+/wEAAgACAAIAAwABAAEAAwACAAEAAAAAAAIAAQAB
AAEAAQABAAAAAAABAAIAAgACAAIAAgABAAEAAAAAAAAAAQADAAMAAgACAAIAAgABAAAA
AgACAAIAAgAAAAEAAQABAAEAAQAAAAAAAgACAAIAAwACAAMAAwADAAQABQAGAAcACgAK
AAwADQAOAA4ADQALAAoACgALAAsACAAHAAYABQAEAAIA///9//v//f/9//3/+f/5//j/
9//5//n/+f/6//j/+f/5//n/+P/4//n/+v/6//r/+//8//z/+//7//r/+//8//3/////
//7//f/8//7//v/9//3/+//8//z/+v/4//f/+/8AAAgAEgAWABMADQAIAPj/3v/C/6z/
l/97/2L/Wv9e/1r/Tf9M/2D/dv+H/5X/pf+t/7D/t//A/8r/1v/g/+z/9f/6//r//P/9
//////8BAAEAAQAEAAQABgAGAAUABQAGAAYACAAIAAgACQAHAAkACQAIAAgACAAIAAgA
CgAKAAoACgAKAAkACAAHAAgACAAJAAoACAAIAAkACQALAAkACQAIAAoACgAKAAsACAAH
AAUAAwAFAAUABgAIAAcABgAFAAQABAACAAEAAQADAAIAAgACAAAA/v/9//z//P/8//v/
+//6//n/9//2//X/9P/x//H/8//z//P/8//w/+//7v/t/+7/7v/u/+//7v/t/+3/7P/s
/+3/7f/t//D/8f/z//X/9f/1//T/8//2//f/+v/8//z/+//7//v//f/9//z//P//////
AAAAAP///v/9//v//P/9////AAD///////////7//v/+//7//v/+///////9//3//f/8
//7//v///////////////v/+//7//v/+/wAAAAAAAAEAAAD///7//f/+//////8AAP//
AAAAAAAA///9//3///8BAAEAAQACAAAA////////AQABAAIAAgAAAAAAAAAAAAAAAQAB
AAEAAQABAAAAAAD+//7//v///wAAAwAFAAcABgAHAAgACQAKAAoADAANAA4ADgANAAsA
CAAGAAUAAwAFAAUABQAFAAMAAAD8//n/+f/7//v/+//6//v/+//7//n/+f/5//r//P/9
//3//f/8//z//f/+//z//P/9//7/AAD//////v/8//z//P/9/wAAAAAAAAAAAAAAAP//
///9//7//v/8//z///8FAAwAEAASAA4ACQADAPT/3P/E/7L/nP9//23/bP90/3L/Zv9r
/3z/jP+W/6P/rf+x/7f/vv/H/9b/5P/s//L/+P/7//z//v8AAAEAAwADAAUABQAFAAQA
BAAGAAYABwAHAAgACAAIAAgACAAJAAkACwALAAoACgAKAAoACgAIAAgACAAIAAsACwAL
AAsACQAIAAgACAAIAAgACQAJAAsACQAJAAgABwAGAAUABQAHAAcABgAFAAQAAwADAAQA
AwACAAEAAAABAAAAAAABAAAA/v/9//z//P/6//n/+P/3//b/9P/z//P/8//y//L/8f/w
/+3/7f/r/+v/6//r/+v/6//r/+v/6P/o/+j/6f/r/+v/7P/s/+7/7//v/+//7v/v//H/
8//2//f/9//3//f/9//5//r//f/9//7//////////v/+//7//f/9//z//f/+///////9
//3//v/+//3//f/9//3//v/+//7//v/8//z//f/9//7///8AAAAA/v/+///////9//3/
/f/8//3//v///wAA///+//3//f////////////3//f/8//z//f/+//7//v/+//3//v8B
AAAA///+//7/AAD////////9//3//P/8//v//P/8//z//f/+//7////8//z//P/9//3/
/f/8//z//P/6//r/+v/6//r/+v/7//v/+//7//v/+v/6//r/+v/6//v/+//9//7////+
////AAABAAMABAAHAAkACAAIAAcABQAFAAQABAADAAEAAQABAAEA///8//j/9f/3//n/
+f/5//X/9f/0//P/9f/1//X/9v/0//X/9f/1//L/8v/z//T/9f/2//j/+v/4//f/9//2
//T/9P/0//X/+P/4//j/+P/2//b/9f/1//f/+P/4//b/9v/1//f//P8EAAwADgALAAcA
/v/s/9L/uv+m/4n/af9c/1z/Xv9W/0v/Tv9k/3j/h/+T/5//pf+s/7f/vv/K/9T/3v/o
/+//8v/0//b/9//5//f/+f/5//n//P/8//7//v//////AAAAAP7//v/+////AQADAAMA
AgAAAAAAAAAAAAEAAgADAAQAAwADAAMAAwADAAIAAgACAAQABAAFAAUAAwABAAEAAAAC
AAIAAgADAAEAAQAAAP///v/9//3//v8AAAAAAAAAAP7//P/7//v/+//6//r/+v/8//r/
+f/4//X/9P/y//H/8//z//L/8v/v/+7/6//r/+3/7f/t/+3/6v/p/+j/5//m/+b/5v/n
/+f/5//o/+j/5v/n/+f/5//q/+v/7f/v//D/8f/x//H/8//z//X/9v/3//f/+P/5//n/
+f/4//j/+f/5//r/+v/6//r/+v/5//f/9//4//j/+//7//v/+//4//j/+P/4//r/+v/7
//v/+//7//v/+v/4//j/+f/5//v/+//7//r/+P/4//j/+P/6//r/+v/7//n/+f/5//n/
+f/5//j/+P/5//r/+v/6//n/9//3//n/+f/5//n/+v/6//n/+f/5//f/9//2//b/+f/6
//r/+v/4//j/9//3//f/+P/5//v/+f/5//r/+P/4//j/+P/4//r/+//7//v/+f/5//j/
+P/6//r/+v/7//n/+//8//3//P/9//7///8BAAIABQAHAAgACAAHAAUAAwACAAIAAQAB
AAEAAQABAP3/+v/2//P/9f/3//f/9//z//P/8v/x//L/8//0//b/9P/1//X/9f/0//T/
9f/2//b/9v/3//j/9v/1//X/9P/1//b/9//5//j/+P/4//j/+P/4//f/9//5//r/+v/4
//b/9f/5/wAACgASABYAEwARAAgA8P/U/7r/oP+B/2P/UP9M/07/RP85/0T/Xv90/4P/
k/+h/6f/sP+5/8T/zv/a/+b/8P/1//j//P/+////AQD//wEAAQABAAMABAAHAAgACQAJ
AAoACgAKAAoACgALAA0ADwAPAA4ADQAMAAsACgALAAwADQAOAA8ADwAPAA8ADwAOAA4A
DgAQABAAEQARAA8ADQANAAwADQAOAA8AEQAPAA8ADgANAA4ADQANAA4AEAAQABAAEAAO
AAwACwALAA0ADAAMAAwADAAKAAkACAAJAAgABgAFAAUABQAEAAQAAQAAAP3//f//////
//////7//f/8//v/+v/6//r/+//7//v//P/8//z//f/9//3//v///wEAAwACAAMAAwAD
AAMAAwAFAAYACQAJAAoACwAJAAkACAAIAAsACwAMAAwADAAMAAwACwALAAsADAAMAA0A
DQANAA0ACgAKAAoACgAMAAwADQANAA0ADQANAAwADgAOAA8ADwAPAA8ADwAOAAwADAAM
AAwADgAOAA4ADwAPAA8ADwAPAA8ADwAOAA4ADwAQABAAEAAPAA0ADQAPABEAEQARABIA
EAAPAA8ADwAPAA8ADgAOABEAEgASABIAEAAQAA8ADwAQABAAEAARABMAEgARABAADwAO
ABAAEQARABEADwAPAA4ADgAOAA4ADgAPABEAEwAUABUAFgAXABgAGQAcABwAHgAfAB4A
HgAdABsAGwAaABoAGQAbABsAGwAbABgAFAAPAAsADQAPAA8ADwANAA0ADAALAAsACwAL
AAwADAANAA0ADQAKAAoACwAMAA4ADgAPABAAEgARABEAEAAOAA4ADgAPABIAEgASABIA
EAAQAA8ADwARABIAEgAQABIAEQATABgAIAAoACwAKwApAB4ABgDo/87/sv+R/3P/ZP9g
/2D/Vv9N/1r/dP+K/5n/qf+1/73/yP/R/9z/5v/y//7/BAALABAAEgAUABUAFwAVABcA
FwAXABoAGgAcABwAGwAbABwAHAAcABwAHAAdAB8AIQAhACAAHgAeAB4AHgAgACAAIAAg
ACEAIQAhACEAIQAgACAAIAAgACAAIQAhACEAHwAfAB4AHwAgACEAIwAhACEAIAAfAB4A
HQAdAB4AIAAgACAAIAAeABwAGwAbAB0AHAAcABwAHAAaABkAGAAXABYAFAATABUAFQAU
ABQAEQAQAA0ADQAPAA8ADwAPAA4ADQAMAAsACAAIAAgACQALAAsADAAMAAsACwAKAAkA
DAANAA8AEQAQABEAEQARABEAEQATABQAFwAXABgAGQAXABcAFgAWABcAFwAYABgAGgAa
ABoAGQAXABcAGAAYABsAGwAbABsAGAAYABgAGAAaABoAGwAbABsAGwAbABoAGAAYABkA
GQAaABsAHAAcABsAGgAZABgAGgAaABoAGwAbABsAGwAbABkAGQAYABgAGgAcAB0AHgAb
ABkAGQAbABsAGwAbABwAHAAbABsAGwAbABsAGgAaAB0AHgAeAB4AHQAcABoAGQAZABoA
GwAdAB0AHQAcABoAGgAaABoAHAAdAB0AHQAdAB0AHAAcABoAGgAaABsAGwAdAB4AHwAg
ACEAIgAjACYAJgAoACkAKgAqACkAJwAlACQAJAAjACUAJQAlACUAIAAcABcAEwAUABcA
GAAZABcAFwAWABUAFQAVABUAFgAYABkAGQAZABcAFgAWABYAGAAYABkAGgAYABcAFwAW
ABgAGAAYABkAGgAaABoAGgAYABgAFwAXABkAGgAaABgAGAAZAB0AIgAqADIAMgAvACsA
IAAGAOj/zv+2/5P/d/9s/2z/bP9i/13/bv+G/5j/p/+1/7//x//S/9v/5v/w//z/BgAO
ABMAFgAaABwAHQAfAB4AHwAeAB0AIAAgACIAIgAjACMAJAAkACQAJAAkACUAJwApACkA
KAAnACYAJQAkACQAJAAkACQAJwAnACcAJwAlACQAJAAkACUAJgAoACkAKAAlACQAIgAk
ACQAJAAlACUAJQAkACMAIgAhACEAIgAkACQAJAAkACMAIAAeAB0AHwAeAB4AHgAgAB4A
HQAcABkAGAAWABUAFwAXABYAFgATABIADwAPAA8ADwAPAA8AEAAPAA4ADQAMAAwADAAN
AA0ADQAOAA4ADAANAA0ADQAOAA8AEQATABIAEwATABMAEwATABUAFgAXABcAGAAZABkA
GQAYABgAGQAZABoAGgAaABoAGgAZABcAFwAYABgAGQAZABkAGQAYABgAGAAYABoAGgAb
ABsAGQAZABkAGAAWABYAFwAXABgAGQAaABoAGAAYABgAGAAYABgAGAAZABcAFwAXABcA
FQAVABQAFAAXABgAGAAYABcAFQAVABcAFwAXABcAGAAWABUAFQAVABMAEwASABIAFQAW
ABYAFQAUABMAEgASABMAEwATABUAFQAUABQAEwASABEAEQATABUAFgAXABgAGQAaABsA
GwAaABsAGwAeAB4AHQAbABcAFgAWABUAFwAXABcAFwAXABQAEAANAAwADQAMAAsACwAL
AAoACQAJAAkACQAKAAoACwALAAsACgAKAAsADAAKAAoACwAMAA0ADQAOAA4ADAAMAAwA
DQAOAA4ADgAOAA4ADgANAA0ACwAMAAwACgAMAA0ADwAUABoAIgAkAB8AGwAUAAAA5v/M
/7b/m/97/2z/av9q/2T/W/9m/37/kP+d/6v/tf+7/8L/zf/Y/+L/7P/4/wIABQAGAAgA
CgALAA0ADwARABEAEQAQABAAEgASABUAFQAWABYAFAAUABQAFQAVABcAFwAWABgAGAAY
ABgAGAAYABgAGAAZABkAGQAZABcAFgAWABYAFgAWABcAFwAZABcAFwAWABQAFAAUABUA
FwAXABYAFQAUABMAEwAUABIAEgASABIAFAASABEAEQAPAA4ADgAOABAADgANAAwACwAK
AAgABwAFAAUABAAEAAUABAABAAEAAAD///7//f/+//3//P/7//j/+P/4//n/+f/5//r/
+v/7//3//v////////8AAAEABAAFAAUABQAFAAUABwAIAAkACQAKAAsACwALAAoACgAJ
AAkACgAKAAsADAANAA0ACwALAAwADAALAAsACwALAAsADAANAA4ADAAMAA0ADQANAA0A
DQAMAAwADAANAA0ACwALAAsACgAMAAwADAAMAAoACgAKAAsADQANAA0ADQALAAsACgAK
AAsADAAMAAwADQALAAsADQAMAAsACgAKAAsACwAMAA0ADQANAAwADAALAAwADAAMAAwA
DAALAAsACgAKAAoADAAMAAwADAAMAAoACwALAAsACwALAAoACgAMAAwADAANAA0ADwAQ
ABEAFAAVABYAFwAXABYAFwAXABgAGAAXABUAEwASABIAEQAPAA8ADwAPAA4ADAAJAAcA
BQAHAAcABwAFAAUABAADAAQABQAGAAgABwAHAAYABQAFAAYACAAKAAgACAAJAAoACgAJ
AAkACAAIAAgACAAJAAgACAAIAAgACgAKAAkACQAHAAgACAAGAAQACQAPABQAHAAiAB4A
FQAPAAIA7P/S/8D/rv+V/4H/fP+C/4D/dP9x/4D/lP+k/6//uf/B/8P/yP/P/9r/5v/w
//j/AAAFAAYABgAIAAkACwALAA0ADQANAA4ADgAQABAADwAPABAAEAARABIAEwAVABQA
FQAUABIAFAAUABQAFAAUABQAFAAUABMAEwATABMAFQAUABQAFAATABIAEgARABIAEQAS
ABIAEAAQABAAEQAPAA8ADgANAA0ADQAOABAADwAOAA0ADAAOAAwACwALAAkACAAIAAgA
BgAEAAMAAgACAAIAAQABAAAA///9//z//f/8//n/+f/3//f/9//3//b/9f/0//P/9P/0
//T/9f/z//P/9P/0//X/9//4//n/+v/7//3////+/////////wIAAwAGAAgABwAHAAgA
CQAHAAcABgAGAAcABwAIAAgACgAKAAoACQALAAsADAAMAAoACQAIAAcACQAKAAsADAAK
AAoACwALAAsACwALAAoADAAMAA0ADQAMAAsACgAIAAoACgAKAAoACAAIAAgACQAHAAcA
BwAHAAgACQAJAAoACgAKAAkACAAJAAcABwAJAAcABwAHAAgACAAHAAcABwAIAAkACQAK
AAoACgAJAAgACAAKAAkACgAIAAgACAAIAAYABwAHAAcACAAJAAkACgAHAAYABQAFAAcA
CQAKAAsADgAPABAAEQAQABAAEgATABYAFgAVABMAEAAOAA0ACwANAA0ADQANAAwACgAH
AAUAAwAFAAUABQADAAMAAgABAAEAAQABAAIAAgADAAMAAwACAAIAAwAEAAIAAgADAAQA
BgAFAAUABAACAAIAAgADAAQABAAEAAQABAAEAAMAAwABAAIAAgAAAAQABQALABAAFAAY
ABQADwALAAIA7v/W/8L/rv+T/3v/cv94/3r/cP9t/3r/jv+a/6X/r/+1/7v/wv/J/9L/
4P/q//L/+P/7//z/AAACAAMABQAFAAcABwAHAAcABgAHAAYACAAJAAsADAAMAAwADAAN
AAsADQANAAwADAAMAAwADAAKAAoACgAKAA0ADQANAA0ACwAKAAoACgAIAAgACQAJAAsA
CQAJAAgABgAGAAYABwAJAAkACAAHAAYABQAFAAYABQAEAAMAAgADAAIAAgADAAIAAAD/
//7////+//7//v/7//r/+P/3//X/9f/0//T/9P/0//L/8//y//H/8P/v//D/7//u/+3/
7P/s/+z/7f/t/+3/7v/u//D/8f/x//H/8v/z//X/9//6//v/+//7//v/+//9//7/////
/wAAAQADAAMAAgACAAEAAQACAAIABAAEAAQAAwADAAMABAAEAAMAAwADAAMAAwAEAAUA
BgAFAAQABAADAAUABQAFAAQAAgACAAMAAwABAAEAAQAAAAIAAgACAAIAAAAAAAAAAQAD
AAMAAwADAAEAAQAAAAAA//8AAAAAAAAAAP//AAADAAIAAQAAAAAAAgABAAEAAQD/////
/v/+//3//v/+//7/AgACAAIAAQAAAP///v/+///////////////+//7//v/+//7///8B
AAMABAAFAAQABQAGAAcACAAIAAoACwAMAAwACwAJAAUABAAEAAMABAAFAAYABwAFAAIA
/v/7//v//f/9//3/+//7//r/+f/3//f/9//4//r/+//7//v/+v/6//v//P/6//r/+//8
//7//f/9//z/+v/6//r/+//+//7//v/+//z//P/7//v//f/+//7//P/8//3/AQAGAA4A
FAAUABEADQAGAPD/1P++/6j/i/9t/2L/ZP9k/1z/Vf9i/3j/hv+R/5//p/+v/7b/wf/K
/9j/4v/s//L/9f/4//z//v///wEAAQADAAMAAwAEAAQABgAGAAkACQAKAAoACAAIAAgA
CQAJAAsACwAKAAoACgAKAAoACgAKAAoACgALAAsACwALAAkACAAIAAgACgAKAAsACwAJ
AAcABwAGAAYABgAGAAcABwAHAAYABQAEAAMAAwAEAAQABAAEAAQABAACAAEAAQADAAIA
AgACAAAA/v/9//z/+//6//j/9//5//n/+P/4//X/9P/x//H/7//v/+//7//w/+//7v/t
/+r/6v/q/+v/7f/t/+7/7v/u/+//7//v//D/8f/z//X/9v/3//f/9//3//f/+f/6//v/
+//8//3//f/9//z//P/9//3//v/+////AAABAAEA/////wAAAAABAAEAAQABAAAAAAAA
AAAAAAAAAAEAAQADAAMAAwACAAEAAAAAAP//AAABAAIAAgAAAAAAAAAAAAAAAAAAAAEA
AwAFAA==
         </WaveFormData>
      </LeadData>
      <LeadData>
         <LeadByteCountTotal>10000</LeadByteCountTotal>
         <LeadTimeOffset>0</LeadTimeOffset>
         <LeadSampleCountTotal>5000</LeadSampleCountTotal>
         <LeadAmplitudeUnitsPerBit>4.88</LeadAmplitudeUnitsPerBit>
         <LeadAmplitudeUnits>��V</LeadAmplitudeUnits>
         <LeadHighLimit>2147483647</LeadHighLimit>
         <LeadLowLimit>268435456</LeadLowLimit>
         <LeadID>V2</LeadID>
         <LeadOffsetFirstSample>0</LeadOffsetFirstSample>
         <FirstSampleBaseline>0</FirstSampleBaseline>
         <LeadSampleSize>2</LeadSampleSize>
         <LeadOff>FALSE</LeadOff>
         <BaselineSway>TRUE</BaselineSway>
         <ExcessiveACNoise>FALSE</ExcessiveACNoise>
         <MuscleNoise>FALSE</MuscleNoise>
         <LeadDataCRC32>1923885018</LeadDataCRC32>
         <WaveFormData>
8P/w//D/8P/x//L/8//0//P/8v/x//D/8v/y//L/8v/y//L/8v/y//D/7//v/+//8v/y
//L/8v/y//L/8v/y//L/8//z//P/9f/3//j/+f/6//v/+//8/wAAAAAAAP7/+//5//f/
9v/0//X/9f/1//T/8//w//H/8f/z//f/+f/3//b/9v/2//X/8v/y//L/8//z//P/8v/x
/+//7//w/+//7v/t/+z/7P/s/+z/7f/s/+z/7P/t/+v/7P/s/+3/7v/t/+3/7v/s/+3/
7f/s/+z/7//2/wYAIAA3AEcAXABqAEcA+/+s/23/Nv/6/rz+ff5E/iP+J/5K/oD+t/7c
/v7+If9A/1z/c/+K/57/tP/I/9n/5f/q/+z/8f/2//r//v8DAAcACQALAAwADQANAA4A
EgASABIAEgASABEAEQARABIAEQARABEAFAAVABYAGAAWABcAGQAaABwAHQAdAB0AIAAg
ACAAIgAiACQAJAAkACUAJgAoACoAKwArACwALQAxADMANQA1ADYAOAA5ADwAPAA+AEIA
RQBHAEkATABOAE8AUQBTAFcAWQBaAFwAXABdAF0AXQBeAFwAXgBeAF4AXwBeAF8AXQBa
AFkAWQBZAFgAVwBUAFIAUABMAEgARQBAADwAOQA1ADEALQApACYAIQAfABsAGQAZABcA
EwARAA8ADgANAA0ACwAKAAkACAAJAAkABwAHAAUABAAEAAQABwAHAAYABQAGAAUABQAF
AAUABQAGAAUABQAGAAcABgAEAAUABgAGAAkACQAKAAoACQAJAAkACQAJAAkACAAIAAsA
DAALAAwACwALAAoACgANAA0ADAAMAAsACwAMAA4ADAAMAA0ADAALAAwADQAMAAsACgAK
AAkACwANAAsACgAMAAwACQAIAAcABgAJAAkACgALAAsACgAJAAgABgAGAAYABgAJAAsA
DAANAAwADQANAA0AEQATABQAFgAWABYAFgAUAA8ADQALAAoADAANAA0ADQAKAAcAAgAB
AAQABwAMAA8ADQAMAAwADAALAAgACAAIAAsACwALAAoABwADAAEAAAACAAIAAgACAAEA
AAD//////P/8//z//f/+/wAAAQADAAIA///9//z//v///////v/+/wUADgAeADgASwBd
AHgAdgA7AOf/nv9j/yr/6v6m/mf+NP4f/jX+aP6k/tH+8v4W/zv/Wv92/5H/pv+4/8z/
3P/r//P/+P/+/wUACgAOABIAEgAVABYAFwAZABsAHAAeACAAIAAgACAAHgAdAB0AHQAh
ACEAIgAjACMAIwAjACQAJAAlACcAKAAqACsAKwArACwALAAsAC4ALwAyADMANAA0ADQA
NQA2ADgAOQA7AD0APwBBAEMAQwBCAEQARQBIAEsATgBTAFcAWABZAFsAXABfAGEAYwBn
AGkAagBsAGwAawBrAGsAbABuAHAAcABwAG4AbABsAGkAaABnAGcAZwBkAGMAYABeAFgA
VABQAE0ATABIAEUAQQA6ADUAMAAsACcAJQAhAB8AHwAdABkAFwASABAADgANAA0ADAAL
AAoACgAJAAYABQAFAAQABAAEAAcABwAGAAUAAgABAAEAAQAEAAUABwAHAAYABgAGAAQA
AgADAAQABAAGAAcACQAKAAgABwAGAAUACAAJAAkACgAKAAoACAAIAAgACQAJAAoACwAL
AAoACgAIAAcABwAIAAkACgAMAAwACgAKAAoACAAGAAYABwAHAAkACwAJAAgABgAEAAQA
BAAHAAcABwAHAAUABQAFAAMAAgACAAIAAwAFAAcABgAFAAQAAwACAAMAAwAEAAUABQAE
AAMAAgAAAAAAAAAAAAMABQAGAAcABgAHAAcABwALAA0ADgAQABQAFAAUABIADwANAAsA
CgAMAA0ADQANAAkABwADAAMAAwAFAAkACwALAAoACgAKAAkABgAGAAYABwAHAAcABgAC
AP///v/+//7//v/+//7//f/8//v/+//6//r/+v/7//3//v/+/////f/7//r/+v/8//3/
/f/8//z//f8CAA4AIgA9AFEAbACEAG0AJwDa/5v/ZP8s/+z+qf5m/jH+J/5E/nz+uf7i
/gD/H/9C/2D/e/+U/6j/uv/M/93/6f/y//j///8EAAgADAAOABEAEgATABMAFQAWABgA
GgAaABoAGgAYABcAFwAXABoAGwAdAB8AHgAdABwAHAAeAB8AIQAiACQAJQAlACUAJAAk
ACQAJgApACwALQAuAC4ALgAvADAAMgAzADUANwA7AD0APwA/AD4AQABBAEQARwBKAE8A
UwBUAFUAVwBYAFkAWwBdAGEAZABmAGkAagBpAGkAaQBqAGsAbgBvAHAAbgBsAGwAaQBo
AGcAZwBnAGgAZwBkAGIAXgBaAFYAUwBQAEwASQBFAEAAOwA2ADIALAApACQAIQAfAB0A
GQAXABMAEAANAAsACwAKAAkACAAGAAUAAgABAP///v/+//7///////7//f/8//v/+//7
//7///8BAAEAAAAAAAAA/v/+////AAAAAAMAAwAEAAQAAgABAAAA//8BAAMABAAGAAQA
BAACAAIAAgADAAMABAAHAAcABgAGAAIAAQABAAIAAwAEAAYABgAEAAQABAACAAAAAAAB
AAEAAgAFAAQABAACAAAAAAAAAAMAAwADAAMAAQABAAEA///8//z//f/+////AAAAAP//
//////3//P/7//r//f/+////AAD//////v/9/wEAAwAEAAUABQAHAAgACgAKAAoACgAI
AAgABwAGAAYAAwADAAIAAQAAAP///P/9//3///8DAAUAAQAAAAAAAAAAAP7///8AAP7/
/f/8//r/+f/3//f/+P/2//b/9v/2//X/9P/z//P/8//0//X/9//0//T/8//z//T/8//z
//T/8v/z//P/8v/s/+//+P8KACQAPwBTAG4AfgBZAA8AyP+N/1r/Jv/q/qX+YP4x/in+
Sv6C/r/+6v4I/yn/Rv9g/3n/jv+e/7L/yP/b/+v/8v/2//r//v8BAAQACAALAAwADQAR
ABMAFAAWABUAFAATABIAFQAVABYAFwAYABcAFwAXABkAGQAZABoAHAAdAB8AIAAhACEA
IAAfACMAJAAlACgAKAAqACoAKgAsACwALQAuADAAMQAzADUANgA3ADgANwA5ADwAPgBC
AEEAQgBFAEcASABJAEsATABPAFEAUwBXAFYAVgBXAFYAWABZAFoAXABbAFwAWwBaAFwA
WgBaAFcAWABXAFcAVwBUAFEATABIAEcARABBAD8AOwA2ADIALQAmACEAHAAYABUAEwAP
AA0ACAAFAAAA/f/7//r/+f/5//b/9P/y//D/8P/v/+z/6//s/+z/7f/u/+z/6//p/+f/
6P/p/+v/7f/t/+3/7v/t/+z/7P/s/+r/6//t/+//8P/u/+3/7f/s/+z/7f/u/+//7v/v
/+//8P/y//L/8P/w//L/8//z//T/8v/x/+//7v/v/+//8P/y//L/8v/z//L/8v/y//L/
8P/w//D/8f/x//D/8f/u/+z/7v/w//D/7//u/+3/7P/s/+v/6//r/+z/7P/s/+z/6//q
/+n/6P/r/+3/7v/v//D/8f/x//H/8v/z//P/9P/3//j/+f/4//P/8f/v/+7/7v/v/+//
7//v/+3/6f/p/+n/6//v//H/8f/w//D/8P/u/+r/6f/o/+v/6//r/+r/6P/l/+T/5P/i
/+L/4v/i/+P/4v/h/+H/3v/e/97/3//f/+D/4P/h/+H/3//e/97/3P/d/93/3P/e/9//
5P/u/wIAHwA3AFIAbgBnACsA3v+d/2T/LP/y/q/+aP4t/hv+LP5Y/pP+wv7g/v3+Hv86
/1f/cP+E/5j/rv+//8v/0v/Y/9//5P/o/+z/8P/z//T/9f/2//f/9//4//v//P/9//7/
/v/9//3//f/9//3//v///wEAAQABAAIAAQABAAIAAgAGAAcABwAHAAgACAAIAAoACQAM
AA0ADgAPABAAEgAUABQAFQAXABkAHQAfACEAIQAgACIAIwAmACoALAAwADMANgA3ADkA
OgA8AD0APgBBAEQARgBJAEoASQBJAEkASgBMAE4ATgBOAE4ATABMAEkARgBFAEUARQBG
AEUAQgBAADwAOAA0ADEALAAoACUAIQAeABkAFAAQAAoABwACAP/////9//n/9//y//D/
7v/t/+v/6v/p/+j/6v/p/+b/5f/j/+L/4v/i/+X/5f/k/+P/4v/h/+H/4f/g/+H/4//j
/+P/5P/l/+T/4//j/+P/4v/k/+X/5//o/+f/5//n/+f/5v/n/+f/6P/p/+r/6f/q/+j/
6f/p/+r/7f/t/+z/7P/q/+n/6f/q/+n/6v/s/+z/6//s/+3/7P/r/+r/6v/p/+v/7f/r
/+r/6v/o/+j/6P/p/+n/6f/p/+v/6//r/+n/5v/m/+b/5//o/+n/6v/r/+n/6f/n/+b/
5v/m/+b/5v/n/+f/6P/p/+f/5v/l/+T/5f/m/+f/6P/o/+n/6f/p/+r/6//r/+v/7//x
//L/9P/0//T/9P/y//P/8//z//T/8f/x//D/7//v/+3/6f/p/+n/6//v//H/7f/s/+z/
7P/u/+z/7f/u/+z/6//q/+j/5//l/+X/5v/o/+j/6P/o/+b/5P/i/+H/4f/i/+P/5f/k
/+T/4//j/+X/4//i/+L/5P/l/+X/5P/g/9//5P/u/wQAJQA/AFIAbgBtADcA5v+f/2b/
NP/+/sH+gv5J/i3+NP5Y/o/+wv7k/gX/Jv9G/1//cv+E/5j/rP+//9H/3v/m/+r/7v/x
//T/9v/5//r/+/8AAAMABQAIAAkACAAHAAYACAAHAAcABwAJAAkACgALAAkACQAJAAoA
DQAPABIAFAAUABMAEQAPABMAFAAVABgAFwAaABsAHAAaABoAGwAcAB8AIQAkACcAJgAn
ACgAJwApACwALgAyADIANAA4ADsAOgA7AD0APgBCAEUASABNAE4ATgBPAE4AUQBRAFEA
UgBSAFQAVABUAFIAUABQAE0ATwBPAFAAUQBPAE0ASQBGAEUAQgA/AD0APAA4ADUAMQAs
ACcAIgAeABoAGQAWABUAEgAPAAoABwAFAAQAAwADAAEAAAD///7//P/7//j/9//4//j/
+f/6//j/9//1//P/8//z//T/9f/0//X/9//3//T/9P/0//L/8//1//f/+P/4//f/9//2
//b/9//4//n/+v/7//v//P/6//r/+P/4//n/+//8//7//v/9//v/+v/6//v//f8AAAAA
AAABAAAA/v/+//7//P/9//7/AAABAP7////8//r//P/+//7//v/+//7//v/+//7//f/9
//3////+//3//P/5//j/9//2//n/+//8//3/AAABAAEAAQABAAMABAAGAAoACgAKAAgA
BAABAP7//P/+//////////3/+//3//f/9//5//3///////7//v/+//3/+v/6//r/+//7
//v/+v/6//f/9v/2//T/9P/0//T/9f/0//P/8//w//D/8P/x//P/9P/0//X/9f/z//L/
8v/w//H/8f/w//L/+f8IABwANABFAFcAbgBiACEAzf+E/0n/EP/W/pj+Xf4y/in+Qf5w
/qb+0f70/hj/N/9U/27/hf+a/7L/yP/Y/+X/7//0//j/+/8AAAQACAAMAA8AEAARABIA
EwATABQAFgAWABYAFgAWABUAFQAVABcAFwAYABkAGwAbABsAHAAaABsAHQAeACAAIQAh
ACEAJAAkACQAJgAmACgAKAAoACsALAAuADAALwAvADAAMQA1ADcAOQA5ADoAPAA9AEAA
QQBCAEUARwBLAE0AUABSAFIAUwBUAFcAWwBcAF4AXgBfAF8AXwBgAF8AYABfAF4AYABe
AF4AWwBYAFcAVwBXAFQAUwBQAE4ASABEAEAAPQA4ADQAMQAtACsAJwAjACAAGQAXABMA
EQAQAA8ADAALAAoACAAGAAUABQAEAAMAAgAFAAUAAwADAAIAAAD///7/AAABAAEAAQAA
AP////////7///8BAAEAAQACAAMAAgABAAEAAQAAAAIAAwAFAAYABQAFAAUABQAFAAUA
BAAEAAcACAAHAAgABwAHAAYABgAJAAkACAAIAAgABwAHAAgACAAIAAkACAAHAAgACQAI
AAcABgAGAAUABwAJAAcABgAEAAIAAgACAAEAAQABAAEAAwADAAMAAQD+//7//v///wEA
AQABAAEAAQAAAP///v/9//z//////wAAAQD///7//f/8//z//P/8//z///8BAAIAAwAC
AAMAAwADAAUABwAIAAoADAAMAAwACgAJAAcABQAEAAQABQAFAAUAAgD///r/+f/8////
BAAHAAMAAgACAAIAAwAAAAAAAAADAAMAAwACAP//+//5//j/+v/6//r/+v/4//b/9P/z
//T/9P/0//X/9//4//j/+f/3//X/9P/0//b/9//3//b/9P/1//r/BgAeADkASQBcAHIA
WwARAL7/df86//7+vv5//kb+Hf4b/jz+cP6l/tD+9P4X/zz/Xv93/4z/oP+y/8T/1f/j
/+z/8v/5//7/AgAGAAYACQAKAAsADQAPABAAEgAUABQAFAAUABIAEQARABEAFQAVABYA
FwAVABUAFQAWABgAGQAbABwAHgAfAB8AHwAgACAAIAAiACUAKAApACoAKQAoACgAKAAs
AC0ALwAxADMANQA3ADcANgA4ADkAPAA/AEIARwBLAEsASwBMAEwAUQBTAFUAWQBbAFwA
XgBeAF0AXQBdAF4AXwBiAGMAZABiAGAAYABdAF0AXQBeAF8AXgBdAFoAWABUAFAATABJ
AEgARABBAD0ANwAxACsAJgAjACEAHQAbABkAFwATABEADAAKAAgABwAJAAgABwAGAAQA
AwAAAP//AQAAAAAAAAABAAEAAAD///z/+//7//v//v///wEAAQD///7//f/6//z//f/+
//7//////wAAAAD9//3//f/9////AQACAAQAAgACAAAAAAAAAAEAAQACAAUABQAEAAQA
AAD/////AAADAAQABgAGAAIAAgACAAAAAgACAAMAAwABAAMAAQAAAAAA/v/+//7/AQAB
AAEAAQAAAP///v/7//z//P/8//3///////3//P/6//r/+v/6//3//f/+/////v/8//r/
+P/6//r/+v/6//v//f/+//////////7//f8AAAMABQAIAAgACAAIAAYABgAFAAQABAAE
AAUABQAFAAEA///7//v//f///wMABQACAAAA///+//7//P/9//7//////////v/6//f/
9v/2//j/+P/4//j/9v/0//L/8f/y//L/8v/z//P/9P/0//X/9P/x/+//7v/v//H/8v/y
/+7/7//2/wQAHAA1AEsAaAB8AF8AFQDG/4f/Uv8a/9r+mf5a/iv+I/5C/nj+tf7e/vz+
Hf9A/1z/d/+K/5z/rv/C/9P/4f/q//D/9f/6//7/AgACAAUABgAHAAoADQAPABIAEgAS
ABIAEgASABEAEQARABUAFQAWABcAFgAVABQAFAAVABcAGgAcABwAHQAdAB0AHgAeAB4A
IAAjACYAJwAoACYAJgAnACgAKwAtADAAMwAzADUANwA3ADgAOgA7AD4AQQBEAEkATQBM
AE0ATwBQAFUAVwBZAF0AXwBgAGIAYgBlAGUAZQBmAGgAagBqAGoAaQBmAGUAYQBjAGMA
ZABlAGMAYQBdAFoAVgBSAE4ASwBKAEYAQwA/ADcAMQArACYAIwAhAB0AGwAYABUAEAAN
AAoACAAGAAUABQAEAAMAAgABAP//+//5//v/+v/6//r/+f/5//j/9//2//X/9f/1//j/
+f/7//v/+f/4//f/9P/1//f/+f/6//n/+f/6//r/+f/5//n/+f/8//3//f/+//3//P/5
//j/+f/7//z//v///////v/+//z/+//7//z//f/+/wAAAAD8//z//P/6//v//P/+////
/v////z/+v/6//j/+P/4//v/+//7//v/+v/5//j/9f/3//j/+f/7//v/+P/3//b/9f/0
//f/9//4//n/9//2//X/9P/0//T/9P/0//b/+f/7//3//P/9//3//f8BAAMABAAGAAYA
BgAGAAQAAwABAP///v///wEAAgADAP7/+//2//X/+P/7/wAAAwAAAP7//f/8//v/+P/4
//j/+//7//v/+v/2//P/8v/y//T/9P/0//T/8//y//H/8f/u/+7/7v/v//H/8v/y//P/
8f/v/+7/7v/w//H/8f/w//D/8f/2/wQAHAA3AEsAagB+AF0AEwDK/4//WP8i/+T+pf5k
/jf+Mf5O/ob+v/7k/gD/H/9A/17/d/+O/6D/sv/E/9X/3//o/+7/9f/6//7/AgACAAUA
BgAHAAkACwAMAA4AEAAQABAAEAAQAA8ADwAPABMAEwAUABUAEwATABMAFAAUABUAFwAY
ABwAHQAdAB0AHAAcABwAHgAhACQAJQAmACYAJgAnACgAKgArAC0ALwAzADUANwA3ADYA
OAA5ADwAPwBCAEcASwBKAEsATQBOAFMAVQBXAFsAXwBgAGIAYgBjAGMAYwBkAGYAaABo
AGgAZgBkAGQAYQBiAGEAYQBhAGAAXwBcAFoAVABQAEwASQBHAEQAQgA/ADkAMwAtACgA
IwAhAB0AGwAXABUAEQAPAAsACAAFAAMABQAEAAMAAgAAAP///P/7//n/+P/4//j/+//7
//r/+f/2//X/9f/1//j/+f/7//v/+P/4//j/9v/2//f/+P/4//v/+//8//z/+f/5//n/
+f/8//3//f/+//3//P/5//j/+v/7//v//P///////v/+//r/+f/5//r//f/+/wAAAAD8
//z//P/6//r/+v/7//v//f////3//P/6//j/+P/4//v/+//7//v/+f/5//n/9//2//b/
9v/3//v/+//6//n/+P/3//b/9//3//j/+f/5//j/9//2//T/9P/0//T/9v/5//v//f/9
//3//P/7//7/AQADAAYABgAGAAYABAABAP///f/8//3///8AAAEA/P/5//T/8//2//n/
/v8BAP3//P/8//z/+f/2//b/9v/4//n/+v/6//f/8//x//D/8f/y//P/9P/x//D/7//v
/+7/7v/u/+//8f/y//L/8//x/+//7v/u/+7/7//v/+7/7v/z//r/CgAmAD0AUwByAHwA
UQAFAL7/g/9M/xb/2v6b/lz+Of4//mD+lv7N/u7+CP8n/0b/Yv99/5L/pP+4/8r/2f/j
/+r/8v/3//z/AAAEAAQABwAIAAkACwANAA4AEAASABIAEgASABIAEQARABEAFQAVABYA
FwAVABUAFQAWABYAFwAZABoAHgAfAB8AHwAeAB4AHgAgACMAJgAnACgAKAAoACkAKgAs
AC0ALwAxADUANwA5ADkAOAA6ADsAPgBBAEQASQBNAEwATQBPAFAAVQBXAFkAXQBfAGAA
YgBiAGEAYQBhAGIAZABmAGYAZgBmAGQAZABhAGIAYQBhAGEAYABfAFwAWgBUAFAATABJ
AEcARABCAD8AOQAzAC0AKAAjACEAHQAbABkAFwATABEADAAKAAgABwAJAAgABwAGAAQA
AwAAAP/////+//7//v///////v/9//r/+f/5//n//P/9///////8//z//P/6//z//f/+
//7//////wAAAAD9//3//f/9////AQACAAQAAgACAAAAAAAAAAEAAQACAAUABQAEAAQA
AAD/////AAABAAIABAAEAAAAAAAAAP7//v/+//////8BAAMAAQAAAP///P/7//r//f//
//7//P/8//z//P/6//n/+f/5//r/+v/6//r/+P/4//j/+P/5//v//P/9////AQACAAMA
AgADAAMABAAHAAgACQAIAAMAAQD///7//v////////////3/+f/5//r/+//+/////v/+
////AAD9//r/+v/6//v/+//7//r/+v/3//b/9v/0//T/9P/0//X/9P/z//P/8P/w//D/
8f/z//T/9P/1//X/8//y//L/8P/x//H/8P/w//X//P8KACAAOwBPAGgAegBfABkA0P+V
/17/KP/q/qn+aP49/jn+Uv6E/r3+5v4C/x3/PP9a/3P/iv+e/7L/xv/Z/+X/7P/u//P/
+P/8/wAAAwAHAAkACwALAA0ADgAQABIAEgASABIAFAATABMAEwAUABMAEwATABQAFQAW
ABgAFwAXABgAGAAcAB0AHQAdAB4AHgAeACAAHwAiACMAJAAlACYAKAAqACsAKwAsAC0A
MQAzADUANQA2ADgAOQA8ADwAPgBCAEUASABJAEsATABOAE8AUABTAFYAWABbAFwAXQBd
AF0AXgBcAF4AXgBeAF8AXgBfAF0AWwBZAFgAVwBYAFcAVABSAE4ASgBGAEMAPgA6ADcA
MwAxAC0AKQAmACAAHQAYABUAFQATAA8ADQAMAAoACAAHAAYABAACAAAAAQABAP/////9
//z//P/8//3//f/8//v//P/7//v/+//7//v//P/7//v//P/9//z/+v/7//z//P//////
AAAAAP3//f/9//3//v//////AAABAAIAAQACAAEAAQAAAAAAAwADAAIAAgABAAEAAgAE
AAIAAgADAAIAAwAEAAUABAADAAIAAgABAAMABQADAAIABAACAAIAAgACAAEAAAD//wEA
AQABAP///v/8//r//P/+//7//v/+//3//f/+/////f/8//v/+v/9//7///8AAAAAAQAB
AAEAAwAFAAYABwAHAAkACgAMAAwADAAMAAoACAAHAAYABgADAAMAAgABAAAA///8//3/
//8BAAUABwADAAIAAgACAAQAAgADAAQAAgABAAAA/v/9//v/+//8//r/+v/6//r/9//2
//X/9f/3//j/+f/7//r/+v/5//n/+v/5//n/+v/4//n/+f/4//T/+f8GABgANgBPAF0A
cgB0AEMA8f+m/2f/Mv/+/sT+i/5Y/j/+Sf5s/qD+0f7y/hT/N/9W/27/hf+Y/6r/wP/U
/+X/8//6//7/AgAGAAkADAAOABEAEgATABcAGQAaABwAHQAcABsAGgAbABsAHAAdAB4A
HQAdAB0AHwAfAB8AIAAiACMAJQAmACcAJwAmACUAJwAoACkALAAqACwALAAsAC4ALgAv
ADAANAA1ADcAOQA4ADkAOgA5ADsAPgBAAEQARQBGAEkASwBMAE0ATwBQAFMAVQBXAFsA
XABcAF0AXABgAGEAYgBkAGMAZABjAGIAYABeAF4AWwBcAFsAWwBbAFkAVwBTAFAATwBM
AEkARwBDAD4AOgA1ADIALQAoACQAIgAhAB4AHQAZABcAEwARABAAEAAQABEAEAAOAAwA
CgAKAAkABgAFAAgACAAJAAoACAAHAAUAAwAFAAUABgAHAAUABQAGAAUABgAGAAYABAAG
AAcACAAIAAYABQAFAAQABgAHAAgACQAHAAcABgAGAAgACAAGAAYABgAHAAcACAAIAAcA
BQAEAAQABQAHAAoACQAIAAgABgAFAAYABwAGAAYABgAHAAcABAAFAAIAAAACAAIABAAG
AAYABQAEAAMAAQABAAMABAAEAAQABAAEAAMAAQAAAP//AAAAAAAAAAD+//7//v/+////
AQACAAMABQAHAAgACQAKAAsACwAMABAAEAAQAA4ACgAHAAQAAgAAAAEAAQABAAAA///8
//3//f///wMABQAEAAQABQAGAAUAAgACAAIAAQABAAEAAAAAAP3//P/8//v/+v/5//j/
+P/4//j/+f/3//b/9f/1//X/9v/2//f/+f/3//b/9v/z//P/8v/w//L/+f8CABQAKgA7
AEkAXABkAD0A7f+c/13/Jv/s/q7+df5E/if+M/5a/oz+vf7k/gj/K/9K/2b/gf+U/6j/
vv/S/+H/6//y//T/+f/+/wIABgAJAA0ADwARABAAEQARABIAFQAWABcAGAAWABUAFQAV
ABUAFQAWABcAGgAbABwAHgAdAB0AHgAeACAAIQAhACEAIgAiACIAJAAkACYAJgAmACcA
KAAqACwALQAtAC4ALwAxADMANQA1ADgAOgA7AD4APwBAAEMARQBHAEkATABOAFAAUQBS
AFUAVwBYAFoAWgBdAF0AXQBeAF0AXgBdAFwAXQBcAF0AWwBZAFcAVgBVAFYAVQBSAFAA
TABIAEQAQQA8ADgANQAxAC4AKQAkACAAGQAXABMAEQAQAA8ADAALAAoACAAGAAUABQAE
AAMAAgADAAMAAQABAP///v/+//7/AQABAAAA///+//3//f/9//3//f/+//3//f/+////
/v/9//3//f/8//3//f/+//7//f/9//3//f/9//3//P/8//3//v/9//7//f/9//z//P//
/////v/+//7//f/9//7//P/8//3//P/9//7////+//3//P/8//v/+//9//v/+v/8//r/
+v/6//r/+f/4//f/+//7//r/+f/4//f/9v/1//X/9v/3//n/+P/3//b/9P/0//T/9P/1
//f/+P/5//r/+//7//v/+//9//7/AAAEAAQABAACAP7/+//4//b/9//5//r/+//4//X/
8P/v//P/9f/5//v/+f/4//j/+P/3//T/9P/0//f/9//3//b/8v/v/+7/7v/s/+z/7P/s
/+3/7P/r/+v/6P/o/+j/6f/r/+z/7P/t/+3/6//q/+r/6P/p/+n/6P/q/+3/9v8CABoA
LwA/AFoAZgBBAPH/ov9j/yz/8v6w/nP+PP4b/iP+Sv6C/rP+2P74/hv/PP9a/3P/iP+c
/7D/wv/R/9v/4v/o/+3/8v/2//r//P///wAAAQABAAMABAAGAAoACgAKAAoACAAHAAcA
BwALAAsADAANAA0ADQANAA4ADAANAA8AEAAUABUAFQAVABUAFAATABQAFwAaABsAHAAc
ABwAHQAeAB4AHwAhACMAJwApACsAKwAqACwALQAwADQANgA6AD0APgA/AEEAQgBDAEUA
RwBLAE4AUABTAFQAUwBTAFMAVABWAFgAWABYAFYAVABUAFEAUABPAE8ATwBOAE0ASgBI
AEIAPgA6ADcANgAyAC8AKwAkAB8AGgAWAA8ADQAJAAcABwAFAAEA///7//j/9f/z//X/
9P/z//L/9P/z//D/7//t/+z/7P/s/+7/7//v/+//7f/r/+r/6f/s/+3/7//v/+z/7P/s
/+r/6v/r/+z/7P/v/+//8P/w/+3/7f/t/+3/8P/x//H/8v/w//D/7v/u/+7/7//v//D/
8//z/w==
         </WaveFormData>
      </LeadData>
      <LeadData>
         <LeadByteCountTotal>10000</LeadByteCountTotal>
         <LeadTimeOffset>0</LeadTimeOffset>
         <LeadSampleCountTotal>5000</LeadSampleCountTotal>
         <LeadAmplitudeUnitsPerBit>4.88</LeadAmplitudeUnitsPerBit>
         <LeadAmplitudeUnits>��V</LeadAmplitudeUnits>
         <LeadHighLimit>2147483647</LeadHighLimit>
         <LeadLowLimit>268435456</LeadLowLimit>
         <LeadID>V3</LeadID>
         <LeadOffsetFirstSample>0</LeadOffsetFirstSample>
         <FirstSampleBaseline>0</FirstSampleBaseline>
         <LeadSampleSize>2</LeadSampleSize>
         <LeadOff>FALSE</LeadOff>
         <BaselineSway>TRUE</BaselineSway>
         <ExcessiveACNoise>FALSE</ExcessiveACNoise>
         <MuscleNoise>FALSE</MuscleNoise>
         <LeadDataCRC32>2444889636</LeadDataCRC32>
         <WaveFormData>
3P/c/9z/3P/d/97/3//g/9//3v/d/9z/3v/e/97/3v/c/9z/3P/c/9r/2v/Z/9n/3P/c
/9r/2//b/9z/3v/g/+H/4v/i/+P/5v/n/+j/6P/o/+n/6P/q/+v/7P/t/+z/6P/m/+b/
5v/n/+f/6P/n/+f/5v/l/+b/5v/o/+v/6//q/+n/6f/q/+n/5//l/+X/6P/o/+j/5//n
/+P/4P/g/9//3v/d/9z/3f/d/93/3f/c/9v/2v/Z/9j/2f/Z/9n/2v/Z/9j/2P/X/9j/
2v/a/9//4//q//j/DwAsAE8AhgC6ANIA1QDXAN4A6gDvANwAwQCtAI8AXgArAPz/yP+S
/2r/X/9t/4D/jv+f/7D/v//N/9r/3//j/+P/5f/o/+n/6f/r/+z/7P/t/+3/7//w//H/
8f/x//H/8f/y//L/8v/z//P/8f/y//D/8f/z//X/+f/4//n/+f/3//n/+v/9//7///8A
AAEABAAGAAkADQAOABAAEQATABQAEwATABMAEwAWABgAGwAcAB0AIAAiACMAJgAoACsA
LgAwADQANwA6ADsAPgBBAEUASABMAE0ATwBQAFMAUwBUAFYAWABYAFgAWgBaAFkAWABV
AFQAUwBTAFQAUgBQAEwATABJAEUAQQA9ADkANgAxAC8AKwAmACEAHAAXABIAEAAOAAsA
BwADAP///P/6//f/+P/2//T/8//0//P/8v/y//H/8P/w//D/8v/y//H/8f/w/+//7//v
/+3/7f/t/+7/8P/w/+//7//v/+7/7f/t//D/8f/x//H/8//z//H/8//y//L/8//y//T/
9P/0//X/9P/z//L/9P/0//X/9f/1//X/8//z//X/9P/0//P/8v/z//L/8//z//L/8f/w
//D/8v/x//H/8P/x//D/7//u/+3/7P/t/+7/7v/v/+//7v/r/+v/6P/o/+n/6v/t/+7/
7v/v/+//7//v/+7/8P/z//T/+P/2//b/9v/0//D/7v/u/+7/8v/z//X/9f/y//D/7v/u
//D/8v/1//X/9f/z//L/8v/v/+3/6//r/+7/7v/u/+3/6f/l/+L/4v/k/+T/5P/k/+L/
4f/g/9//3//f/9//3//i/+P/4//j/+L/4f/g/+D/4//k/+b/5v/p/+3/9P8EAB0AOgBp
AKgA1ADkAOsA8QD+ABQBFQH8AOcA1QCvAH4ARwAMAMr/jP9o/2n/ff+S/6L/r/+8/8v/
2//o/+//8f/1//f/+v/7//v//P/8//v/+//9////AAABAAEAAQABAAEA/v/+//7///8B
AAEABAAEAAMAAwADAAUABAAHAAkACQAJAAoADQAOAAwADAAMAA4AEQATABYAFgAVABUA
FgAWABoAGwAcAB0AIAAiACUAJgApACwALgAvADYAOgA/AEQARwBMAFAAVABXAFoAXQBh
AGIAZgBnAGkAaQBrAGoAagBsAG4AbgBuAGwAbABrAGoAaQBoAGcAZwBmAGQAYgBeAFsA
VwBSAE0ASwBHAEQAPwA5ADMALAAlACIAHQAYABYAEgAPAAsABwABAP7//P/5//r/+P/2
//X/8//x/+//7v/t/+z/7P/s/+7/7v/t/+3/6v/p/+n/6f/s/+3/7v/w//D/8P/v/+//
8v/y//L/8//3//n/+v/7//n/+f/3//n/+f/6//z//P/6//r/+v/7//v/+//7//7//P/9
//3//f/7//n/+f/7//3//v/+//7//P/6//r/+f/5//n/+f/6//z/+//7//r/9//3//b/
9v/2//f/9//3//T/9P/y//H/8f/x//H/8v/0//L/8P/u/+7/7v/u/+//8P/w//H/8f/w
/+3/7f/s/+z/7f/u//H/8v/y//P/9P/1//b/9v/5//v/+//+//7//v/+//z/+v/4//j/
+P/6//v//f/9//z/+v/4//j/+f/6//z/+//7//n/+P/4//f/9f/z//P/8v/y//L/8f/t
/+n/5v/m/+j/6P/o/+j/6P/n/+b/5f/j/+P/4//j/+b/5//n/+f/5P/j/+L/4v/j/+T/
5v/m/+n/7f/w//j/CQAgAD8AeAC0ANgA6wD3AAgBJAFDAUQBLwEdAf8A0gCfAGgAKADg
/5z/c/9z/4r/oP+t/7j/w//N/9b/3//j/+X/5//q/+v/6//r/+z/7P/t/+//8f/y//P/
9f/1//X/9f/y//L/8v/z//b/9//7//z/+//7//v//f8AAAMABQAFAAUABgAJAAoABwAG
AAUABgAHAAkADAAMAA0ADQAOAA4AEAARABIAEwAYABoAHQAeAB0AIAAiACMAKAAsADEA
NgA6AD4AQQBEAEcASgBNAFEAVABYAFkAWwBaAF0AXQBeAGIAZABkAGQAYgBiAGEAYABf
AF4AXQBdAF4AXABaAFYAVABRAE0ASQBHAEMAQAA7ADgAMwAtACcAIgAdABgAFgAQAA0A
CQAFAAAA/P/5//X/9v/0//L/8f/t/+v/6f/o/+X/5P/k/+T/5v/m/+X/5f/j/+H/4P/f
/+D/4f/i/+T/4v/i/+H/4f/g/+D/4P/h/+T/5f/l/+X/5P/j/+D/4f/i/+T/5//o/+b/
5v/m/+f/5//n/+f/6v/t/+//8P/x/+//7f/t/+//8f/y//L/8v/w/+7/7v/t/+3/7f/t
/+7/8P/v/+//7v/r/+v/6v/q/+r/6//r/+v/6P/o/+b/5f/j/+T/5v/m/+b/5v/m/+b/
5f/l/+X/5P/h/+H/4v/i/+P/5P/j/+L/4P/f/+P/5f/n/+j/5//p/+n/7P/s/+z/7P/q
/+n/6P/p/+r/6f/p/+r/6f/p/+j/5//o/+j/6v/t/+3/6f/n/+b/5v/m/+X/5P/l/+T/
4v/g/93/3v/b/9n/2v/Y/9j/2P/Y/9j/1//W/9X/1v/X/9j/2f/X/9f/1v/V/9f/1//X
/9j/1//Y/9r/2v/Z/93/5P/y/wcAHgA/AHQAqgDKAN0A7QACASIBPwE4ASEBCwHnAK4A
dQBCAAoAxP+I/2v/cf+E/5L/n/+q/7X/w//S/9v/3//f/+D/4v/i/+H/5f/m/+b/5//n
/+n/6v/r/+n/6f/p/+n/6//s/+3/7//u/+3/7//u/+//7//v//H/8v/1//f/9//1//b/
+f/6//v//P/9/wAAAAABAAMAAgAFAAUABgAGAAgACQAKAAsADAAOABEAEgAUABgAGwAd
ACAAIgAlACgALAAyADcAPABAAEQASABNAE0AUABQAFEAUwBXAFgAWgBbAFwAWwBaAFgA
WABXAFYAVQBUAFMAUwBQAE4ATABIAEcARQBCAD8APAA3ADMALQAqACUAHwAZABYAEQAM
AAoABQABAPz/9//0//L/8f/v/+v/6P/l/+P/4//h/9//3v/f/97/3v/e/93/3P/a/9n/
2//b/9z/3f/c/9v/2v/a/9r/2v/Z/9n/3P/c/9z/3f/d/93/3P/b/93/3f/b/93/2//c
/97/3v/g/+D/4P/h/+H/4f/h/+T/4f/h/+D/3//g/9//4P/j/+L/4v/h/+D/4v/g/+D/
3//h/+H/4f/i/+H/3//e/9z/4f/h/+L/4f/g/9//3v/d/97/3v/f/+D/4P/e/9//3P/c
/93/3v/h/+L/4v/j/+L/4//k/+T/4//l/+X/6P/p/+r/6//q/+b/5P/k/+T/5v/n/+n/
6f/o/+b/5P/k/+P/5P/m/+X/5P/j/+P/5P/i/9//3P/b/9z/3P/c/9v/2f/V/9L/0v/Q
/9D/0P/Q/9D/z//O/83/y//L/8v/y//O/8//z//P/87/zf/M/8z/y//M/87/zv/T/9X/
2P/e/+//BgAhAE4AigCyAMkA2QDsAAQBIQEmAREB+wDhALIAdwA+AAgAyv+I/13/V/9o
/37/jf+a/6X/s/++/8f/yf/N/9H/1P/V/9X/1//Y/9j/2f/X/9n/2v/b/9z/3f/e/9//
3P/c/9z/3f/d/93/4P/g/+H/4f/h/+P/4//l/+b/5f/m/+j/7P/u/+3/7P/r/+z/7f/v
//L/8v/0//X/9//4//r/+//8//3/AgAEAAcACAAJAAwADgAPABEAFAAYABwAIQAmACoA
LgAvADIANQA5AD4AQgBDAEUARQBHAEYARgBKAEwATABMAEwATABLAEoARwBGAEUARQBG
AEQAQgA+ADoANwAzAC8ALQApACYAIQAeABkAEwANAAkAAwD9//r/9//1//L/7//q/+b/
4//f/97/3P/a/9n/2f/X/9X/1P/R/9D/0P/Q/9L/0v/R/9H/0P/P/8//z//N/83/zf/O
/8//0P/Q/9H/z//O/83/zf/P/9H/0v/T/9P/0//R/9P/0f/S/9T/1P/W/9b/1v/X/9X/
1f/V/9j/2v/b/9v/2//Z/9f/1//Z/9n/2v/a/9r/3P/a/9r/2f/X/9f/1//Y/9r/2f/Z
/9j/1//X/9b/1v/W/9f/1//X/9j/2P/W/9X/0//T/9P/1P/W/9b/1v/W/9b/0v/S/9L/
0v/S/9L/0v/R/9L/0v/T/9H/0P/N/83/z//Q/9L/1P/S/9L/0f/R/9T/1f/W/9b/1//Z
/9n/3P/c/9z/3P/a/9r/2v/c/97/3v/d/93/2//b/9r/2f/a/9r/3P/f/9//2//Z/9j/
2P/a/9n/2P/Z/9f/1v/V/9P/1P/R/8//0P/Q/9D/0P/Q/8//zf/L/8n/zP/N/87/z//N
/83/zP/L/8v/y//L/8z/y//M/87/zv/N/83/0v/c/+//CgAnAE4AhgCwAMEAywDUAOQA
+QAAAe0A1QC/AJIAVwAiAPb/wv+I/2H/W/9q/3z/h/+U/6P/sf/C/9H/2f/d/97/4P/g
/9//3//g/+D/4f/j/+X/5v/n/+b/5f/k/+P/5P/k/+T/5f/l/+X/6P/o/+X/5f/l/+f/
6v/t/+//7//u/+7/8P/w//L/9P/2//r/+//9/wAAAAAAAP/////+/wAAAQACAAMAAwAE
AAYABgAIAAwADwARABQAFgAZABwAGwAeACAAIgAnACoALQAxADMANgA2ADcAOgA9AD0A
PgA+AEAAQABAAEAAQAA/AD4APwA+AD0APQA7ADgANQAwADEALwAsACkAJwAjACAAGwAY
ABMADQAHAAcAAwD///7/+f/1//D/6//q/+j/5//l/+L/4P/e/93/2//Z/9f/1v/X/9b/
1v/W/9X/1P/S/9H/0f/R/9L/0//S/9H/0P/Q/9D/0P/P/8//0v/S/9L/0//T/9P/0v/R
/9L/0//S/9X/1f/W/9j/2P/Y/9j/2P/Z/9v/2//b/97/3f/d/9z/2//c/9v/3P/f/93/
3v/e/97/3v/c/9z/2//c/93/3v/g/9//3f/c/9r/2//b/9z/3P/c/9z/3P/c/9z/3P/b
/9v/3P/c/9r/2//Y/9j/2f/a/9z/3v/f/+H/5P/l/+b/5v/l/+f/5//q/+z/7P/s/+r/
5//k/+P/4v/l/+f/6v/r/+z/6v/o/+j/6P/q/+3/7f/u/+3/7f/u/+3/6//p/+n/7P/s
/+z/6//p/+X/4v/i/+H/4P/f/97/4P/f/97/3f/c/9v/2v/Z/9r/2//b/9v/2//b/9v/
3P/b/9z/3v/e/+P/6f/2/woAIwA+AGsApADIANAA1QDXAN4A5ADbAMIArQCZAHMAQAAR
AOL/qP94/2T/Z/95/4r/mv+r/7z/yf/V/+D/5f/n/+f/6f/s/+3/7f/v//D/8P/x/+//
8f/y//P/9f/1//X/9f/0//T/9P/1//X/9f/4//j/9//3//f/+f/4//v//f/9/wAAAgAG
AAgACQAKAAsADgANAA8AEgASABQAFQAXABgAGAAXABYAFQAYABoAHQAeAB0AIAAiACMA
JgAoACsALgAyADYAOQA8ADwAPgBAAEMASABMAE0ATwBSAFUAVQBWAFYAWABYAFgAWABY
AFcAVgBVAFQAUwBTAFIAUABOAEoASABFAEEAPQA5ADUAMgAtACgAIwAdABcAEwANAAcA
BAACAP//+//3//T/8v/x/+//7P/q/+j/5//o/+f/5v/m/+X/5P/k/+T/5f/m/+b/5//o
/+f/5//n/+f/5//n/+j/6P/o/+f/5//n/+b/5f/l/+b/5//n/+f/6f/p/+f/6f/n/+j/
6v/q/+z/7P/s/+3/7P/r/+r/7P/s/+3/7f/t/+v/6f/p/+v/6//s/+z/7P/t/+z/7f/t
/+z/6//q/+r/6v/p/+n/6P/n/+f/5v/m/+T/5f/l/+X/5v/m/+T/4//h/+H/4f/i/+T/
5P/k/+T/4v/g/97/3v/e/97/3//g/+D/4f/h/+D/3f/d/9z/3P/d/97/3//g/+D/4f/h
/+H/4f/g/+L/5f/m/+r/6v/q/+r/6P/o/+b/5v/m/+b/5//p/+n/5v/k/+L/4v/l/+j/
7P/t/+n/5//m/+b/5//l/+P/4//k/+T/5P/j/9//2//Y/9j/2f/a/9v/3P/b/9n/1//V
/9X/1f/V/9X/2P/Z/9n/2f/W/9X/1P/U/9f/2P/a/9r/3f/d/+L/7v8DABwAOwBwAKwA
0ADhAOcA7AD6AAsBAgHrANsAwwCWAGEAJgDq/6z/dv9d/2X/fP+Q/5v/qP+1/8H/zP/V
/93/4f/k/+j/6v/r/+3/7v/u/+//8P/z//X/9//3//f/9//3//T/9P/0//X/+f/5//z/
/P/6//n/+P/5//r//f////////8AAAMABAACAAIAAgAEAAcACQAMAAwADAALAAsACgAN
AA8AEQATABYAGAAbABwAGwAeACAAIQAoACwAMQA2ADYAOgA9AEAARABIAEwAUQBUAFgA
WQBbAFsAXQBcAFwAXwBiAGMAZABkAGQAYwBiAGMAYgBhAGEAYABeAFwAWABYAFUAUQBN
AEsARwBEAD8AOAAzAC0AJwAkAB8AGgAYABQAEQANAAkAAwAAAP7/+//6//j/9v/1//P/
8f/v/+7/7f/s/+z/7P/q/+r/6f/p/+b/5f/l/+X/5v/n/+j/6v/p/+j/5v/l/+j/6P/o
/+n/7P/t/+3/7f/v/+//7f/v//D/8v/1//b/9f/0//P/8//z//P/8//2//j/+f/5//n/
+P/1//T/9f/1//b/9v/2//T/8v/y//H/8//z//P/9P/0//P/8//y/+//7//u/+7/8P/x
//H/8f/w//D/7v/t/+//7//v//D/8P/w/+z/7P/q/+r/6v/q/+3/7v/u/+//7f/s/+n/
6f/q/+r/6//s/+v/7P/s/+3/7P/t/+7/7v/v//H/8f/0//L/8v/y//D/8P/u/+7/7v/u
/+//8f/x/+7/7P/q/+r/7v/w//P/8//w/+3/6//q/+r/6f/o/+n/6P/o/+j/5//l/+H/
3v/e/+D/4P/g/+D/3v/d/9z/2//b/9v/2//b/9z/3f/d/93/3P/b/9r/2v/d/97/4P/g
/+H/4f/m//T/BwAeAEEAegC0ANYA5QDvAAABHgE7ATgBIwETAfUAxACPAFYAGADS/5T/
c/9z/4r/nP+l/7D/u//F/9T/3//j/+X/5//q/+v/6//s/+z/6//r/+7/8f/z//X/8//z
//P/8//y//L/8v/z//f/9//6//r/+//7//v//f///wMABgAHAAYABgAIAAgABgAGAAYA
CAAJAAsADgAOAA0ADQAOAA4AEQATABUAFwAYABoAHQAeAB8AIgAkACUAKgAuADMAOAA8
AEAAQwBGAEwAUABUAFkAWwBeAF4AXwBgAGMAYwBkAGgAagBqAGoAaQBoAGYAZABkAGQA
ZABlAGIAYABeAFoAWABVAFEATQBLAEcARAA/ADkAMwAsACUAIgAdABgAFgAPAAsABgAB
AP3/+v/4//X/9P/y//D/7//q/+f/5P/i/+L/4v/j/+T/4v/i/+H/4f/g/9//3//f/+H/
4f/h/+L/4f/g/97/3f/g/+D/4P/h/+H/4f/g/9//4f/h/9//4f/k/+b/6f/q/+r/6v/q
/+v/7P/t/+7/8v/x//H/8P/v/+3/6//r/+3/7f/u/+7/7v/s/+r/6v/p/+v/6//r/+z/
6v/p/+n/6P/l/+X/5P/k/+b/5//n/+f/5f/k/+H/3//g/+H/4v/k/+T/4v/h/+D/3//e
/+H/4v/i/+P/4//i/9//3//g/+D/4f/i/+P/5P/k/+X/5P/l/+b/5v/n/+n/6f/s/+z/
7P/s/+r/6P/m/+b/5v/q/+v/7f/t/+v/6P/l/+T/5v/o/+v/6//n/+X/5P/k/+P/4f/f
/9//4v/i/+L/4f/d/9n/1v/W/9j/2P/Y/9j/1v/V/9T/0//T/9P/0//T/9b/1//X/9f/
1v/V/9T/1P/X/9j/2v/a/93/3//i/+z///8YADsAdgCsAMwA3wDvAAIBIAE7ATYBJQEV
AfMAvgCFAEwAEADK/4z/af9v/4b/mP+j/67/uf/D/9D/2f/d/9//4//m/+f/5//n/+j/
6P/p/+n/6//s/+3/7f/t/+3/7f/s/+z/7P/t//H/8f/0//T/8f/x//H/8//0//f/+f/5
//n/+v/9//7//P/8//z//v///wEABAAEAAUABQAGAAYACgALAAwADQAQABIAFQAWABUA
GAAaABsAIAAkACkALgAyADYAOQA8AEIARgBKAE8AUgBWAFcAWQBcAF8AXwBgAGQAZgBm
AGYAZABkAGMAYgBhAGAAXwBfAF4AXABaAFYAUgBPAEsARwBHAEMAQAA7ADQALwApACMA
IAAbABYAFAAOAAsABwADAP3/+v/4//X/9v/0//L/8f/u/+v/6P/m/+X/5P/k/+T/5P/k
/+P/4//g/9//3//f/+D/4f/i/+T/4f/g/97/3f/g/+D/4P/h/+D/4f/h/+H/3//f/93/
3//h/+L/5P/k/+P/4v/h/+H/4//j/+P/5v/m/+f/5//n/+X/4//j/+X/5//o/+j/6P/m
/+T/5P/j/+X/5f/l/+b/5v/l/+X/5P/h/+H/4P/g/+L/4//j/+P/4P/g/97/3f/f/9//
3//g/+L/4v/g/9//3v/d/9z/3f/e/97/3//f/97/2//b/9r/2v/b/9z/3f/e/97/3//e
/9//4P/g/+P/5f/l/+j/6v/q/+r/6P/k/+L/4v/i/+b/5//p/+n/5//k/+H/4P/k/+b/
6f/p/+f/5f/k/+T/4f/f/93/3f/g/+D/4P/f/9v/1//U/9T/1f/W/9f/2P/W/9X/1P/T
/9P/0//T/9P/1v/X/9f/1//U/9P/0v/S/9X/1v/Y/9j/2//f/+T/8P8HACAARQB+ALIA
zADbAOkA+gAWASUBGgEFAfMAzQCWAF0AKADw/67/dv9j/2//hP+U/6H/rv+5/8f/0v/Z
/93/3//h/+T/5f/l/+X/5v/m/+f/6P/r/+3/7//v/+//7//v/+7/7v/u/+//8f/x//T/
9P/x//H/8f/z//L/9f/3//f/+f/6//3//v/8//z//P/+/wEAAwAGAAYABwAHAAgACAAM
AA0ADgAPABIAFAAXABgAFwAaABwAHQAjACYAKgAuAC8AMgA0ADYAOgA+AEIARwBLAFAA
UgBVAFYAWQBZAFoAXgBgAGAAYABgAGAAXwBeAF0AXABbAFsAWgBYAFYAUgBOAEsARwBD
AEMAPwA8ADcAMgAtACcAIQAgABsAFgAUABAADQAJAAUA///8//r/9//4//b/9P/z/+//
7f/r/+r/6f/o/+j/6P/o/+j/5//n/+T/4//j/+P/5P/l/+b/6P/m/+b/5f/l/+b/5v/m
/+f/6P/p/+n/6f/o/+f/5P/l/+b/6P/r/+z/6//q/+n/6f/p/+n/6f/s/+z/7f/t/+3/
7P/p/+j/6f/r/+z/7P/s/+z/6v/q/+n/5//n/+f/6P/q/+n/6f/o/+X/5f/k/+T/5v/n
/+b/5f/k/+P/4v/g/+D/3//f/+L/4v/g/+H/3//e/97/3v/f/+D/4P/h/+T/5f/m/+b/
5v/n/+b/6P/p/+r/6//q/+b/5P/k/+T/5v/n/+n/6f/q/+j/5v/m/+X/5v/o/+f/6P/n
/+f/6P/m/+P/4P/f/+D/4P/g/9//3//b/9j/2P/W/9b/1v/W/9j/1//W/9X/0//T/9P/
0//W/9f/1//X/9b/1f/U/9T/0//U/9b/1v/Z/93/5P/u/wEAGgA5AGwAoAC+AMsA1wDk
APgABwH8AOUA0QCzAH4ARQAWAOj/rv92/1v/Yf92/4b/lf+i/6//u//K/9P/1//V/9f/
2v/b/9v/3//g/+D/4f/f/+H/4v/j/+X/5f/l/+X/5v/m/+b/5//n/+f/6v/q/+r/6//s
/+//7f/v//D/7//x//L/9f/2//T/9P/0//b/9f/3//r/+v/9//3//v/+////////////
BAAGAAkACgAJAAwADgAPABEAFAAYABwAHAAgACMAJgAnACoALQAxADYAOgA7AD0AQABD
AEMARABIAEoASgBKAEwATABLAEoARwBGAEUARQBGAEQAQgA+ADoANwAzAC8AKwAnACQA
HwAdABkAFAAPAAsABQD///z/+f/3//T/8f/r/+j/5v/j/+D/3v/c/9v/2//Z/9f/1v/U
/9L/0f/Q/9L/0v/R/9H/zv/N/83/zf/L/8v/y//M/83/zv/O/8//zv/O/87/z//S/9P/
0//T/9P/0//R/9P/0f/S/9T/1P/W/9b/1v/X/9b/1f/U/9b/2P/Z/9n/2f/X/9X/1f/X
/9f/2P/Y/9j/2f/Y/9n/2f/W/9X/1P/U/9b/1f/V/9T/1f/V/9T/1P/S/9P/0//T/9L/
0v/Q/8//z//N/83/0P/Q/9D/0P/Q/9D/0P/P/8//z//O/8v/y//L/8z/zv/Q/9D/0P/P
/8//0f/T/9X/1v/W/9f/1v/Y/9j/2P/Y/9b/1//W/9f/2P/Z/9n/2v/Z/9v/2v/Z/9r/
2v/c/9//3//b/9n/2P/Y/9r/2f/Y/9n/1//W/9X/0//U/9H/z//Q/87/zv/O/87/zv/N
/8z/y//M/83/zv/P/87/zf/L/8n/y//L/8v/zP/L/8z/zv/O/8//1f/e//D/CwAmAE0A
ggCuALoAvQDBAMYA0gDXAMQArwCbAHUAQgARAOb/tP+A/2L/Xf9t/4D/jP+Z/6j/t//H
/9b/3//l/+X/5v/o/+j/5//n/+j/6P/p/+n/6//s/+3/6v/p/+j/5//o/+j/6P/p/+r/
6f/r/+r/6//r/+v/7f/s/+//8f/x//P/9P/3//j//P/+/wAABAAEAAUABwAGAAUABQAG
AAYACgALAAwADQAOAA4ADwAOABEAFAAWABcAGgAcAB8AIgAjACYAKAAqAC0AMAAzADcA
NwA6ADoAOwA/AEMARABGAEcASABHAEYARgBGAEUARABDAEIAQQBBAEAAPgA8ADgAOQA3
ADQAMQAsACcAIwAdABkAFQAQAAsADAAJAAYABgACAP//+//3//f/9v/2//X/8v/w/+7/
7f/r/+n/5//m/+b/5v/n/+j/5//m/+T/4//j/+P/5P/l/+L/4f/g/+D/4v/i/+H/4f/i
/+L/4v/j/+P/4//i/+H/4//j/+H/4//i/+L/4//i/+P/5P/l/+f/5//n/+f/6v/q/+v/
6//r/+7/7f/u//H/7v/u/+3/7P/s/+r/6v/p/+n/6f/p/+r/6f/n/+b/5P/m/+f/5//o
/+b/5//n/+f/5P/k/+b/5v/k/+T/5P/k/+P/4v/g/9//4P/g/97/3//c/9z/3f/e/9//
4P/g/+H/4//l/+f/6P/o/+n/6P/q/+3/7v/v/+7/6v/o/+j/6P/q/+v/7f/t/+3/7P/r
/+z/7f/u//D/7//w/+//7//w/+3/6//p/+n/6v/q/+r/6f/p/+X/4v/i/+D/4P/g/+D/
4f/h/+H/4f/f/9//3//f/+D/4f/h/+H/4f/h/+H/4v/i/+L/4//i/+n/7f/2/wYAGwAy
AFcAjgDEAN4A5QDlAOwA+AD7AOYAzwDBAKEAbgA7AAYAzP+Q/2z/Z/93/47/oP+t/7r/
yf/X/+D/5//r/+v/7f/w//H/8f/0//b/9//5//f/+f/6//v/+//7//v/+//4//j/+P/5
//n/+f/8//z//v///wAAAwABAAMABAADAAUABgAJAAoACAAIAAgACgAKAAsADQAMAA4A
DwARABIAEgATABQAFQAaABwAHwAgACMAJgAoACkALAAuADEANAA4ADwAPwBCAEMARgBJ
AE0AUgBWAFcAWQBaAF0AXQBeAF4AYABgAGAAYwBkAGQAZABhAGAAXwBfAF4AXABaAFYA
VABRAE0ASQBGAEEAPQA3ADQALwApACMAHwAZABMAEAAOAAsABwADAP///P/6//f/9P/y
//D/7//u/+3/7P/s/+r/6P/n/+b/5//o/+j/6f/o/+f/5//n/+X/5f/l/+b/5//o/+j/
6f/p/+j/5//n/+j/6f/p/+n/6f/p/+f/6f/n/+j/6v/q/+z/7P/s/+3/6v/p/+j/6v/s
/+3/7f/t/+v/6f/p/+v/6f/q/+r/6v/r/+r/6//r/+n/6f/p/+r/6v/p/+n/6P/n/+f/
5v/m/+T/5f/l/+X/6P/o/+j/5//m/+X/5P/j/+T/5P/l/+X/5P/h/+H/4P/g/+H/4v/j
/+T/5P/l/+T/5f/m/+b/5//p/+n/7P/s/+z/7P/q/+b/5P/k/+T/6P/p/+v/6//o/+b/
5P/k/+b/6P/r/+v/6//p/+j/6P/l/+P/4f/h/+T/5P/k/+P/3//b/9j/2P/Y/9j/2P/Y
/9j/1//W/9X/0//T/9P/0//W/9f/1//X/9b/1f/U/9T/1f/W/9j/2P/d/9//5P/w/wUA
HABDAH4AtADSAOEA6QD2AA4BHwESAQMB/QDfAKwAdQA0AO7/qP90/2H/b/+E/5T/of+u
/7v/x//S/9f/2f/b/9//4v/j/+P/5//o/+j/6f/p/+v/7P/t/+3/7f/t/+3/7P/s/+z/
7f/v/+//8v/y//P/8//z//X/9v/5//v/+//9//7/AQACAAEAAAD//wAAAQADAAYABgAF
AAUABgAGAAgACQAKAAsAEQAUABgAGgAcACAAIwAlACoALgAzADgANwA6ADwAPgA/AEIA
RQBJAE4AUgBTAFUAVABXAFcAWABcAF4AXgBeAF4AXgBdAFwAWQBYAFcAVwBYAFYAVABQ
AEwASQBFAEEAPwA7ADgAMwAsACcAIQAbABgAEwAOAAwACAAFAAEA/f/3//T/8v/v/+7/
7P/q/+n/5//l/+P/4v/f/97/3v/e/+D/4P/f/9//3P/b/9v/2//b/9v/2//c/9z/3P/b
/9v/3P/c/9z/3f/g/+H/4f/h/+D/3//c/93/3v/g/+P/5P/m/+b/5v/n/+f/5//n/+r/
7v/t/w==
         </WaveFormData>
      </LeadData>
      <LeadData>
         <LeadByteCountTotal>10000</LeadByteCountTotal>
         <LeadTimeOffset>0</LeadTimeOffset>
         <LeadSampleCountTotal>5000</LeadSampleCountTotal>
         <LeadAmplitudeUnitsPerBit>4.88</LeadAmplitudeUnitsPerBit>
         <LeadAmplitudeUnits>��V</LeadAmplitudeUnits>
         <LeadHighLimit>2147483647</LeadHighLimit>
         <LeadLowLimit>268435456</LeadLowLimit>
         <LeadID>V4</LeadID>
         <LeadOffsetFirstSample>0</LeadOffsetFirstSample>
         <FirstSampleBaseline>0</FirstSampleBaseline>
         <LeadSampleSize>2</LeadSampleSize>
         <LeadOff>FALSE</LeadOff>
         <BaselineSway>TRUE</BaselineSway>
         <ExcessiveACNoise>FALSE</ExcessiveACNoise>
         <MuscleNoise>FALSE</MuscleNoise>
         <LeadDataCRC32>1121239510</LeadDataCRC32>
         <WaveFormData>
4v/i/+L/4v/k/+T/5P/k/+L/4v/i/+L/5P/k/+T/5P/i/+L/4v/i/+D/3//f/9//4f/h
/+H/4P/i/+L/4f/h/+L/4v/i/+P/4//l/+b/5//n/+b/5//m/+j/6P/o/+j/5f/k/+P/
4//j/+X/5v/n/+n/6P/n/+f/6P/p/+r/6v/o/+b/5v/l/+T/4f/h/+H/4f/h/+H/3//e
/9v/2f/Z/9b/1v/W/9b/2P/X/9f/1v/U/9T/1P/V/9P/0//T/9P/1P/V/9b/1//X/9f/
2f/a/93/2//X/9v/5P/w/wsANgBqAJ8A2wAkAXYBzwEVAj8CZAKDAmkCBQJyAdsAZwAT
ANb/tv+u/6//s/++/8n/zf/Q/9b/2f/X/9b/1v/W/9b/1f/W/9b/1//X/9X/1v/W/9b/
2P/Z/9n/2f/Z/9n/2//b/9r/2v/a/9n/2v/b/9z/3f/e/97/3v/f/+H/4v/i/+P/4v/i
/+H/4f/h/+P/4//k/+b/5v/n/+j/5//o/+j/6P/q/+3/7//x//T/9f/2//j/+//9////
AgADAAUABwAKAAsADQARABQAFwAcACAAJAAjACcAKQArADAAMwA1ADcANgA2ADYANgA2
ADcANwA4ADgANwA2ADUAMgAwAC0ALAAoACYAJQAhAB4AGwAXABMADwALAAYAAQD///v/
9//0//L/8P/t/+r/6//p/+f/5f/h/+D/4P/g/9//3//g/+H/4f/h/9//3//d/93/3f/d
/9v/2//b/9r/3P/c/9z/3P/c/93/3f/d/93/3v/e/97/4P/h/+H/4f/h/+H/4P/f/+H/
4f/h/+H/3//f/+H/4f/i/+P/5P/k/+T/5f/l/+X/4//k/+T/5P/m/+b/5f/l/+P/4//j
/+P/5f/l/+X/5f/l/+T/4v/i/+L/4v/i/+H/4f/h/+P/4//j/+L/4P/g/9//3//g/+D/
4P/h/+H/4//k/+X/5v/m/+j/6P/o/+j/6P/o/+X/5P/j/+P/5f/n/+j/6f/n/+b/5f/l
/+j/6f/q/+r/6v/o/+j/5//m/+P/4//j/+X/5f/l/+P/4f/d/9r/2f/a/9r/2v/a/9j/
1//X/9b/1v/W/9b/1//Z/9n/2f/Z/9f/1//X/9f/2P/Z/9z/3v/f/9//3f/h/+j/+v8b
AEwAggC9AAMBVAGyARMCVwJ/AqwCxQKVAhkCcAHTAF8ACQDQ/7z/vv/D/8n/zv/T/9X/
2P/c/9//3f/c/9z/3P/c/9v/2v/a/9v/2//b/9z/3P/c/9z/3f/d/93/3f/d/9//3//f
/+D/4f/h/+H/4f/h/+H/4v/i/+L/4//j/+T/5P/l/+X/5v/m/+f/5//p/+n/6v/o/+j/
6f/q/+z/7v/v//D/8f/z//T/9f/2//f/+P/6//7/AQAEAAgACQALAA0AEAAVABcAGwAe
ACIAJgApACwALwAzADUANwA4ADsAPQA/AD4APgA+AD4AQABBAEEAQgBAAD8APgA9ADwA
OgA3ADYANAAyADEALQApACUAIAAbABYAEwAPAAsACQAFAAEA/v/6//j/9f/y//H/7//t
/+v/6f/o/+j/6P/o/+f/5//n/+f/5//l/+X/4//j/+P/4//l/+X/5f/k/+T/5P/k/+T/
5P/l/+X/5f/l/+b/5v/m/+b/5//n/+f/6P/p/+n/6f/p/+n/6f/p/+n/6f/r/+v/7f/t
/+3/7P/s/+3/7f/t/+//8P/w//D/7v/u/+3/7f/v/+//7//v/+//7//v/+//7f/t/+z/
7P/s/+z/7P/s/+v/6//q/+r/7P/s/+v/6//q/+r/6v/q/+r/6v/q/+z/6//r/+v/6f/p
/+n/6P/o/+j/5//n/+j/6P/o/+n/6f/r/+z/7f/u/+7/8P/w//D/8P/w//D/8f/w/+//
7//v//H/8v/z//H/8P/v/+//8v/z//T/9P/0//L/8v/x/+7/6//r/+v/7f/t/+3/6//q
/+f/5f/l/+b/5v/m/+b/5P/j/+P/4v/i/+L/4v/j/+X/5f/l/+X/4//j/+P/4//j/+P/
5f/m/+n/6//p/+n/7v/2/wsAMgBiAJUA0wAaAWoBxwEfAlkCfgKhAqMCXQLaATMBnwA9
APb/yv/E/83/0f/S/9f/2f/e/+L/5//p/+j/5v/m/+b/5f/k/+T/5f/l/+X/5v/m/+b/
5v/n/+f/5//l/+X/5//n/+n/6v/r/+v/6f/p/+n/6f/r/+z/7f/v/+3/7v/u/+//7f/u
/+7/7//v//H/8f/y//T/9P/1//b/9P/2//f/+P/5//v//P/9//7///8AAAIABQAHAAkA
DAALAA0ADwASABUAFwAbAB4AHgAiACUAKAApAC0ALwAxADQANwA5ADsAPAA8ADwAPAA8
AD0APQA+AD4APQA8ADsAOgA4ADUANAA0ADIAMQAtACwAKQAlACEAHAAZABUAEQAPAAsA
BwAEAAAA/v/7//j/9//1//P/8f/t/+z/7P/s/+r/6f/p/+n/6f/p/+f/5//n/+f/5//n
/+f/5//n/+b/5v/m/+b/5v/m/+f/5//n/+n/6v/q/+r/6P/p/+n/6f/q/+v/6//r/+v/
6//r/+v/6//r/+3/7f/v/+//7//u/+3/7f/s/+v/7v/w//H/8v/w//D/7//v/+//7//v
/+//7f/t/+3/7f/t/+3/7P/s/+z/7P/s/+z/6//r/+r/6v/q/+r/7P/s/+z/7P/q/+n/
6f/p/+f/5//n/+b/6P/o/+f/5//m/+b/5v/n/+j/6//t/+//7v/u//D/8P/w//D/8P/w
/+//7v/t/+3/6//t/+7/7//x//D/7//v/+7/7//w//D/8P/u/+7/7f/s/+n/6f/p/+f/
5//n/+X/5f/j/+L/4//g/+D/4P/g/+D/3//f/97/4P/g/+D/4f/g/9//3v/d/9//3//f
/9//3//f/+H/4v/j/+P/4//n/+z/+P8PADYAZgCZANUAHAFyAc8BGQJDAmICewJpAg8C
fgHhAGcAGQDi/8T/wP/D/8f/zP/P/9P/2v/i/+X/4//g/+D/4P/g/9//4P/g/+H/4f/f
/+D/4P/g/+D/4f/h/+H/4//j/+X/5f/j/+T/5f/l/+X/5f/l/+X/5v/m/+b/5//l/+b/
5v/n/+j/6v/r/+3/6//t/+3/7v/v//D/8v/0//P/9P/0//T/9f/3//j/+f/8//3//v8A
AAIAAwAEAAYACQALAA0AEAARABMAFwAaABoAHgAhACQAJQApACsALQAuADEAMwA1ADgA
OAA4ADgAOAA5ADkAOgA4ADcANgA1ADYANAAxADAALgAsACsAJwAkACEAHQAZABYAEwAP
AAsABwADAP///P/6//j/9f/y/+//7f/r/+n/5//m/+b/5v/m/+X/5f/l/+P/4//h/+H/
4//j/+P/4//h/+H/4f/g/+L/4v/i/+L/4P/h/+H/4f/h/+L/4v/i/+D/4f/h/+H/4//l
/+b/5//n/+f/5//n/+X/5f/n/+f/5f/l/+X/5P/m/+f/5//n/+f/6P/o/+j/6P/o/+f/
5//n/+f/5//n/+X/5f/l/+X/5//n/+b/5P/k/+T/5P/k/+P/4//j/+X/5f/l/+T/4//i
/+D/3//j/+T/5f/n/+X/5//o/+n/6P/o/+r/6v/s/+z/7P/s/+n/6P/n/+f/5//p/+r/
6//r/+r/6f/p/+r/6//s/+z/6v/o/+j/5//m/+P/4//j/+P/4//j/+H/4P/d/9v/2//a
/9r/2v/a/9j/1//X/9b/1v/W/9b/1//X/9f/1//X/9n/2f/Z/9n/1//X/9n/2v/d/9//
3f/b/+D/6v/7/xwASgB5AK8A8gBAAZUB5wEdAjwCVwJdAh8CpAEJAX8AJQDo/77/sv+3
/73/wv/F/8v/zv/U/9f/1//W/9j/2P/Y/9f/1v/W/9f/1//W/9b/1f/U/9f/2f/a/9v/
2f/Z/9v/2//b/9z/3f/d/9v/2//b/9v/3v/e/97/3//h/+L/4v/j/+H/4v/i/+P/4//l
/+X/5v/m/+b/5//o/+j/6v/r/+z/7f/v//D/8f/w//H/8v/0//f/+f/7//7/AQADAAUA
CAAKAAsADgAQABQAGAAbAB4AHQAhACMAJQAoACsALQAvADAAMAAwADAALgAvAC8AMAAy
ADEAMAAvAC4ALAApACgAJgAkACMAHwAeABsAFwATAA4ACwAHAAMAAAD9//r/+P/0//L/
7//s/+v/6f/n/+X/4//i/+L/4v/g/9//3//f/9//3//d/93/3//f/9//3//f/9//3//e
/+D/4P/g/+D/3v/f/9//3//h/+L/4v/i/+D/4f/h/+H/4v/j/+P/4//l/+X/5f/l/+X/
5f/n/+f/6f/p/+n/6P/m/+f/5//n/+n/6v/q/+r/6v/q/+n/6f/n/+f/5//n/+n/6f/p
/+n/5//n/+b/5v/n/+j/6f/q/+f/5//m/+b/5v/m/+X/5f/o/+j/5//n/+X/5f/l/+b/
5P/k/+T/5P/k/+P/4//j/+P/4//j/+L/5P/k/+P/4//i/+L/4v/j/+P/5f/m/+f/6P/o
/+r/6v/s/+z/7P/s/+z/7P/s/+3/6v/r/+v/6//t/+z/6//r/+r/6//s/+z/7v/s/+z/
6//q/+f/5//n/+b/5f/k/+H/4//h/+D/4f/e/97/3v/e/9z/2//b/9r/2//c/93/3//e
/93/3P/b/9z/3f/e/9//3f/d/9//4P/f/+H/4f/h/+j/9P8FACIAUAB/ALEA7gAyAYUB
1QENAioCRQJRAh0CqAEXAZMAOwD6/8z/vP+9/7//wv/H/8v/0P/W/9v/3//k/+P/4v/h
/9//3P/c/93/3f/f/+D/4P/g/97/3//f/9//4f/h/+P/4//h/+L/4//j/+P/4//j/+P/
5v/m/+b/5//l/+b/5v/n/+f/6P/o/+n/6f/r/+v/7P/s/+z/7f/u/+7/8P/x//L/8v/z
//P/8//1//f/+f/8//7///8AAAIAAwAFAAcACgALAA0AEQAUABYAGgAdACAAIQAlACcA
KQArAC0ALgAvADAAMAAwADAAMgAzADMANAAzADEALwAtAC0ALAAqACoAKgAoACcAIwAh
AB8AHAAZABYAEwAPAAsACQAFAAEA/v/8//r/9//0//P/8f/v/+3/6//q/+r/6v/m/+X/
5f/l/+P/4//h/+H/4//j/+P/4//i/+H/4P/e/+D/4P/g/+D/4P/h/+H/4f/g/+D/3//e
/+H/4//k/+X/5P/l/+X/5f/l/+X/5f/l/+X/5f/n/+f/6f/p/+n/6P/o/+n/6f/p/+f/
6P/o/+j/6v/q/+n/6f/r/+v/6//r/+r/6f/o/+f/5//n/+b/6P/o/+j/6P/o/+j/5//n
/+f/5f/l/+X/5P/i/+L/4f/h/+P/5P/l/+f/5v/n/+f/5//o/+j/6v/q/+z/7P/s/+z/
6v/o/+b/5f/o/+v/7f/v/+7/7P/q/+n/6f/p/+n/6P/r/+r/6//r/+j/5f/l/+X/5//n
/+f/5f/i/9//3f/d/9r/2v/a/9r/3P/b/9v/2v/a/9r/2v/b/9v/2//b/9v/2//b/9v/
2//b/9v/3f/e/9//3//h/+n/8v8EACkAWgCMAMMABQFUAagB9wEvAlUCfAKHAkkCxwEs
AakASQD//87/vP+6/7//xf/K/83/0f/Y/+L/5f/h/+D/3v/e/97/3f/e/97/3//f/93/
3v/e/97/3P/d/93/3f/d/93/3//f/+H/4v/j/+P/4f/h/+H/4f/k/+T/5P/l/+X/5v/m
/+f/5//o/+j/6f/o/+n/6P/o/+n/6v/s/+7/7P/u/+//8P/y//X/9//5//j/+f/6//z/
//8BAAMABgAKAA0AEAAUABUAFwAbAB4AIgAmACkALAAvADMANQA3ADkAOwA8AD0APAA8
ADwAPAA9AD8AQABCAEIAQQBAAD8AOwA4ADQAMgAwAC4ALQApACUAIQAcABcAEQANAAgA
AwD///v/9//0//L/8P/t/+r/6f/n/+X/4//j/+L/4v/i/+D/3//f/9//3//f/93/3f/b
/9v/2//b/93/3f/d/9z/3P/c/9z/3P/a/9v/2//b/93/3v/e/97/3v/f/9//3//e/9//
3//f/9//3//f/9//4P/h/+T/5f/l/+X/5f/k/+T/5f/l/+X/5f/m/+b/5v/m/+b/5f/l
/+X/5f/l/+X/5f/l/+X/5f/k/+P/4f/g/+D/4P/g/+D/4f/h/+D/4P/e/97/3f/d/97/
3v/d/93/2//a/9r/2v/a/9r/3P/b/9v/2//b/9v/2//a/9j/2P/X/9f/2f/a/9v/3f/b
/93/3v/f/+L/4v/k/+T/5P/k/+T/5P/j/+L/4f/h/+H/4//k/+X/4//i/+H/4f/k/+X/
5v/m/+b/5P/k/+P/5P/h/+H/4f/h/+H/4f/f/97/2//Z/9n/2P/Y/9j/2P/W/9X/1f/U
/9T/1P/U/9X/1//X/9f/1//V/9X/1f/V/9X/1f/X/9j/2//Z/9X/1//i/+z//f8kAFgA
kQDTAB4BdAHVAS0CZwKUAr8CvwJzAuQBOQGrAEUA9v/E/7j/vf/B/8b/y//P/9T/2P/b
/9v/2v/a/9r/2v/Z/9b/1v/X/9f/2f/a/9r/2v/a/9v/2//b/9v/2//d/93/3//g/+H/
4f/f/9//3//f/+D/4P/g/+H/4//k/+T/5f/l/+b/5v/n/+f/6f/p/+r/6P/o/+n/6v/q
/+z/7f/u//H/8//0//X/9v/3//j/+v///wEAAwAGAAUABwAJAAwAEQATABcAGgAeACIA
JQAoACkALQAvADEANgA5ADsAPQBAAEAAQABAAEIAQwBDAEQAQgBBAEAAPwA/AD4APAA8
ADoAOAA3ADMAMAAtACkAJQAgAB0AGQAVABEADQAJAAYAAAD+//v/+P/3//X/8//x/+3/
7P/s/+z/6P/n/+f/5//n/+f/5f/l/+X/5f/l/+X/5f/l/+X/5P/i/+L/4v/i/+T/5f/l
/+X/5//o/+j/6P/m/+f/5//n/+r/6//r/+v/6//r/+v/6//p/+n/6//r/+v/6//r/+r/
6//t/+7/7//v//D/8P/w//D/8P/v/+//8f/x//H/8f/v/+//7//v/+//7//u/+7/7v/u
/+7/7v/t/+3/7P/s/+z/7P/r/+v/7P/q/+v/6v/q/+r/6v/q/+z/6//r/+v/6f/p/+n/
6P/o/+j/5//n/+j/6P/o/+n/6f/r/+z/7f/u/+7/8P/w/+7/7v/u/+7/7v/u/+7/7//t
/+//8P/x//H/8P/v/+//8P/x//L/8v/y//D/8P/v//D/7f/t/+3/6//r/+v/6f/q/+f/
5f/l/+L/4v/i/+L/4v/h/+H/4P/i/+L/4v/j/+P/4//j/+P/4f/h/+H/4f/h/+H/4//k
/+X/5f/l/+n/7v/2/wsAMgBmAJ0A2wAiAXQB0wEpAl8ChAKnAqMCVQLMAScBmQA3APb/
0P/G/8n/z//S/9X/2f/e/+T/6f/p/+b/5P/k/+T/4//i/+L/4//j/+X/5v/m/+b/5v/n
/+f/5//n/+f/6f/p/+n/6v/r/+v/6f/p/+n/6f/s/+z/7P/t/+3/7v/u/+//7//w//D/
8f/x//P/8//0//L/8v/z//T/9f/4//r//P/8//3//f/9/wAAAQACAAQABwAJAAsADgAN
AA8AEQAUABkAGwAfACIAIgAmACkALAAvADMANQA3ADoAPQA/AEEAQgBCAEIAQgBDAEUA
RgBIAEcARQBDAEEAQgBAAD0APAA8ADoAOQA1ADAALQApACUAIAAdABkAFQARAA0ACQAG
AAIAAAD9//r/+f/3//X/8//v/+7/7v/u/+7/7f/t/+3/6//r/+n/6f/r/+v/6//r/+v/
6//r/+r/6v/q/+r/6v/q/+v/6//r/+n/6v/q/+r/7P/t/+3/7f/u/+//7//v/+3/7f/t
/+3/7//v//H/8f/v/+//7//u//D/8f/x//H/8f/y//L/8v/w//D/7//v//D/8f/y//P/
8f/x//H/8f/x//H/8P/w/+7/7v/u/+7/7//v/+7/7v/w//D/7//v/+7/7v/s/+z/7P/s
/+7/7f/t/+3/6//r/+v/6v/s/+z/6//r/+z/7P/s/+3/6//t/+7/7//w//D/8v/y//L/
8v/y//L/8f/w/+//7//w//P/9f/3//b/9P/y//H/9P/1//b/9v/0//L/8v/x//D/7f/t
/+3/7f/t/+3/6//q/+f/5f/l/+b/5v/m/+b/5P/j/+P/4v/i/+L/4v/j/+P/4//j/+P/
4f/h/+H/4f/j/+P/5f/m/+n/5//n/+n/7v/6/xMAPABqAJ0A2QAcAXABzQEbAkcCZgKH
AnUCHQKSAfMAdQAjAOr/yv/G/8n/zf/S/9X/2f/e/+T/5//n/+j/5v/m/+b/5f/k/+T/
5f/l/+X/5v/m/+b/5P/l/+X/5f/l/+X/5//n/+f/6P/p/+n/6f/p/+n/6f/s/+z/7P/t
/+3/7v/u/+//7//w//D/8f/x//P/8//0//T/9P/1//b/+P/6//v//P/7//3//v///wAA
AQACAAQABwAJAAsADgAOAA8AEAASABUAFwAbAB4AIAAkACcAKgArAC8AMQAzADYAOQA7
AD0APgA+AD4APgA+AD8APwBAAD4APQA8ADsAPQA8ADoAOgA4ADYANQAxAC4AKwAnACMA
IAAdABkAFQARAA0ACQAGAAIAAAD9//r/+f/3//X/8//v/+7/7v/u/+z/6//r/+v/7f/t
/+v/6//r/+v/6//r/+n/6f/p/+j/6P/o/+j/6P/q/+v/6//r/+r/6v/p/+j/6f/r/+z/
7f/u/+//7//v/+7/7f/s/+v/7P/t//D/8f/x//H/8f/w/+7/7//v/+//8f/y//L/8v/y
//L/8f/x//H/8f/x//H/8f/x//H/8f/v/+//7v/u/+7/7v/u/+7/7//v/+7/7v/w//D/
7//v/+7/7v/s/+z/7P/s/+z/7f/t/+7/7//t/+3/7f/s/+r/6v/p/+n/7P/s/+z/7f/t
/+//8P/x//L/8v/0//T/9P/0//T/9P/z//L/8f/x//P/9f/2//f/9f/0//P/8//0//X/
9v/2//T/8v/y//H/8P/t/+3/7f/t/+3/7f/r/+z/6f/n/+f/6P/o/+j/6P/m/+X/5f/k
/+T/5P/k/+X/4//j/+P/4//j/+P/4//j/+X/5f/n/+j/6f/p/+n/7f/2/wIAHQBIAHgA
rQDrAC4BfgHTARUCOQJYAm0CSwLlAVABvwBXABEA3v/I/8b/y//N/9D/1f/d/+L/5v/p
/+n/6P/o/+j/6P/n/+b/5v/n/+f/5//o/+j/6P/o/+n/6f/p/+n/6f/r/+v/7f/u/+//
7//t/+3/7f/t/+7/7v/u/+//8f/y//L/8//x//L/8v/z//X/9//3//j/9v/2//f/+P/4
//r/+//8////AQACAAMAAgADAAQABgAJAAsADQAQABEAEwAVABgAGwAdACEAJAAkACgA
KwAuAC8AMwA1ADcAOAA7AD0APwBAAEAAQABAAEIAQwBDAEQAQgBBAEAAPwA+ADwAOQA4
ADcANgA2ADMAMAAtACkAJQAiAB8AGwAXABEADQAJAAYAAwACAAAA/v/9//v/+f/3//X/
9P/0//T/8v/x//H/8f/x//H/7//v/+3/7f/t/+3/7//v/+//7v/u/+7/7v/u/+7/7//v
/+//7//w//D/8P/u/+//7//v//L/8//z//P/8f/x//H/8f/z//P/9f/1//X/9f/1//T/
8v/z//P/8//1//b/9v/2//T/9P/z//P/8f/x//H/8f/z//P/8//z//H/8f/w//D/9P/y
//L/8f/w/+//7v/u/+3/7f/t/+//7//v/+7/7P/s/+v/6//u/+7/7v/v/+//8f/y//P/
8v/y//T/9P/2//b/9v/2//P/8v/x//H/8//1//b/9//3//b/9f/1//T/9f/2//b/+P/2
//b/9f/0//H/8f/x//H/8f/x/+//7v/r/+n/6f/q/+r/6v/q/+j/5//n/+b/6P/o/+j/
6f/p/+n/6f/p/+f/5//n/+f/5//n/+n/6v/t/+3/6//t//T/AAAXAD4AbACdANcAGgFk
AbkBAQIpAkYCXwJPAvcBcAHdAG0AIQDo/8j/wv/H/8v/0P/X/9n/3P/k/+n/6//o/+j/
6P/o/+f/6P/o/+n/6f/p/+r/6v/q/+r/6//r/+v/6//r/+3/7f/t/+7/7//v//H/8f/x
//H/8v/y//L/8//z//T/9P/1//P/9P/0//X/9f/3//f/+P/4//j/+f/6//r//P/9//7/
//8BAAIAAwAEAAUABgAIAAkACwANABAAEQATABUAGAAbAB0AIQAkACYAKgAtADAALwAz
ADUANwA4ADsAPQA/AEIAQgBCAEIAQgBDAEMARABEAEMAQgBBAD4APAA5ADgAOAA2ADUA
MQAwAC0AKQAlACAAHQAZABUAEgAPAAwACgAGAAQAAQD+//3/+//5//f/9f/0//T/9P/w
/+//7//v//H/8f/v/+//7f/t/+3/7f/t/+3/7f/s/+7/7v/u/+7/7v/v/+//7//v//D/
8P/w//D/8f/x//H/8P/x//H/8f/z//P/8//z//H/8f/z//P/9f/1//X/9P/y//P/8//z
//P/9P/0//T/9v/2//X/9f/z//P/8//z//P/8//z//P/9f/1//T/9P/0//T/9P/0//P/
8//y//L/8P/w/+//8P/w//D/8P/w/+7/7f/t/+3/7f/t/+3/7P/t/+7/7v/v//D/8P/w
//H/8//1//b/9//3//b/9//2//j/+P/4//j/9//2//X/9f/z//X/9v/3//f/9v/1//X/
+P/5//r/+v/6//j/+P/3//b/8//z//P/8v/x//D/7f/u/+v/6f/p/+r/6v/q/+r/6v/p
/+n/6P/o/+j/6P/p/+j/5//m/+X/5v/n/+j/6f/p/+n/6//s/+v/6//t//H/+P8KACsA
WACGALsA+QBAAY4B4QEdAkMCZAJ3AksC3QFOAcUAYQAZAOT/yv/I/8n/zf/S/9X/2//i
/+j/6//t/+z/6v/q/+r/6f/q/+r/6//r/+n/6v/q/+r/7P/t/+3/7f/r/+v/7f/t/+//
8P/x//H/8f/x//H/8f/w//D/8P/x//H/8v/y//P/8//0//T/9f/0//X/9P/0//b/9v/3
//j/+f/8//7/AAD//wEAAgADAAQABQAGAAgACQALAA0AEAATABUAFwAaABsAHQAhACQA
JgAqAC0AMAAzADcAOQA7AD0APwBAAEEAQgBCAEIAQgBCAEMAQwBEAEIAQQBAAD8APwA+
ADwAPAA8ADoAOQA1ADEALQAoACMAIgAfABsAFwATAA8ACwAIAAYABAABAP7/+//5//f/
9f/x//D/8P/w/+//7//w//H/7//v/+3/7f/r/+v/6//r/+n/6f/p/+j/6f/q/+v/7P/q
/+v/6//r/+v/7P/s/+z/6v/r/+v/6//s/+3/7f/t/+7/7//w//H/7//v//H/8f/z//P/
8//y//T/9f/1//X/8//0//T/9P/0//T/8//z//H/8f/x//H/8f/x//H/8f/z//P/8v/y
//L/8v/y//L/8f/x//D/8v/w//D/8P/w/+//7f/s/+v/7f/t/+3/7P/u/+7/7f/t/+7/
7v/u/+//7//x//L/8//0//T/9v/2//b/9v/2//b/9P/y//D/7//w//P/9f/3//f/9v/1
//X/9v/3//j/+P/5//j/+f/5//b/8//z//P/8//z//P/8f/w/+3/6//r/+r/6v/q/+r/
7P/r/+v/6v/p/+j/5//n/+j/6f/q/+v/6//r/+v/6//r/+v/7f/u/+//7//v//X//P8G
ACMAUACEAMEABwFUAawBCwJVAoMCsALXArsCTQK0ARkBnwA9APb/0v/O/9X/3f/g/+X/
6f/u//D/8f/x//D/8P/w//D/7//u/+7/7//v/+//8P/w//D/8v/z//P/8//x//H/8//z
//P/9P/1//X/9//3//f/9//4//j/+P/5//n/+v/6//v/+f/6//r/+//9//////8AAAIA
AgADAAQAAgAEAAUABgAJAAsADAANAA4ADwAQABIAFwAZABsAHgAdAB8AIQAkACgAKwAw
ADQANwA8AEAARABFAEkASwBNAE4AUQBTAFUAVwBYAFkAWgBaAFsAWwBcAFwAWwBaAFkA
WgBYAFUAVABSAFAATwBLAEYAQwA/ADsANwAzAC4AKQAlACEAHQAaABYAFAARAA4ACwAJ
AAcABQABAAAAAAAAAP7//f/9//3//v////7////9//3//f/9//v/+//7//r//P/8//z/
/P/6//v/+//7//3//v/+//7//P/9//3//f/+/////////////////////////wEAAQAD
AAMAAwACAAIAAwADAAMAAwAEAAQABAAGAAYABQAFAAUABQAFAAUABwAHAAcABwAFAAUA
BAAEAAQABAAEAAQABQAFAAYABQAEAAMAAgACAAEAAQABAAMAAwADAAIAAgACAAEAAQAC
AAIAAgADAAUABwAIAAkACAAIAAoACgAKAAoACgAKAAcABgAFAAUABwAJAAoACwALAAoA
CQAJAAwADQAOAA4ADgAMAAwACwAKAAcABwAHAAkACQAJAAcABQABAP7//f/+//7//v/+
//7//f/9//z//P/8//z//f/9//3//f/9//3//f/9//3//////wEAAgADAAMAAQADAAoA
FgAxAGAAlADNAA0BWgG0ARUCYwKVAsQC6wLTAmsCzgEnAacATwAOAOr/5v/r/+//9P/5
//3/AgAGAAcABwAGAAYABgAGAAUABAAEAAUABQAFAAYABgAGAAgACQAJAAkACQAJAAsA
CwALAAwADQANAA0ADQANAA0ADgAOAA4ADwAPABAAEAARABMAFAAUABUAFQAXABcAGAAY
ABgAGQAaABwAHgAfACAAIQAjACQAJQAmACcAKAAqAC8AMQAzADYANwA5ADsAPgBDAEUA
SQBMAFAAVABXAFoAXQBhAGMAZQBqAG0AbwBxAHQAdAB0AHQAdgB3AHcAeAB4AHcAdgB1
AHQAcgBvAG4AbQBsAGwAaQBlAGEAXABXAFQAUQBNAEkAQwA/ADsAOAA0ADIALwAsACsA
KQAnACUAIQAgACAAIAAgAB8AHwAfAB8AHwAdAB0AHQAdAB0AHQAfAB8AHwAeAB4AHgAe
AB4AHgAfAB8AHwAhACIAIgAiACAAIQAhACEAJAAlACUAJQAlACUAJQAlACcAJwApACkA
KwArAA==
         </WaveFormData>
      </LeadData>
      <LeadData>
         <LeadByteCountTotal>10000</LeadByteCountTotal>
         <LeadTimeOffset>0</LeadTimeOffset>
         <LeadSampleCountTotal>5000</LeadSampleCountTotal>
         <LeadAmplitudeUnitsPerBit>4.88</LeadAmplitudeUnitsPerBit>
         <LeadAmplitudeUnits>��V</LeadAmplitudeUnits>
         <LeadHighLimit>2147483647</LeadHighLimit>
         <LeadLowLimit>268435456</LeadLowLimit>
         <LeadID>V5</LeadID>
         <LeadOffsetFirstSample>0</LeadOffsetFirstSample>
         <FirstSampleBaseline>0</FirstSampleBaseline>
         <LeadSampleSize>2</LeadSampleSize>
         <LeadOff>FALSE</LeadOff>
         <BaselineSway>TRUE</BaselineSway>
         <ExcessiveACNoise>FALSE</ExcessiveACNoise>
         <MuscleNoise>FALSE</MuscleNoise>
         <LeadDataCRC32>1139985695</LeadDataCRC32>
         <WaveFormData>
4P/g/+D/4P/h/+L/4//k/+L/4v/i/+L/5P/k/+T/5P/i/+L/4v/i/+H/3//e/97/4f/i
/+L/4//j/+H/4f/i/+D/4f/h/+H/4//k/+X/5f/k/+X/5f/k/+b/5v/m/+b/4//i/+H/
4f/f/+D/4v/i/+P/5P/k/+X/5f/m/+f/6P/q/+n/6P/o/+f/5f/l/+b/5P/k/+T/4//g
/97/2v/Z/9j/1//W/9X/2P/X/9f/2P/W/9b/1v/W/9X/1f/V/9X/1f/W/9f/2P/W/9f/
1//Y/9v/2f/V/9H/0//Z//D/GgBOAIgAzwAjAYQB4QEiAkICTwJLAiECzQFMAbgATAAM
AOf/1//T/9D/zv/R/9X/1v/Z/9z/3P/Y/9T/1P/U/9P/0v/S/9P/1P/V/9P/0//U/9T/
1v/W/9f/1//W/9b/1//Y/9X/1v/V/9T/1//Y/9n/2v/Y/9n/2v/a/93/3f/d/93/3P/c
/9z/3f/f/9//4P/h/+L/4v/i/+P/4v/j/+P/4//l/+f/6v/s/+7/7//w//L/8v/0//f/
+v/8//3///8CAAYACgANABAAFQAZABwAHgAfACMAJwAqAC0AMAAzADMANgA3ADgAOQA4
ADkAOQA5ADsAOwA6ADkANwA2ADUAMgAuACsAKQAnACUAIAAcABUAEQALAAgABAACAP3/
+f/1//L/7//s/+r/6P/n/+b/5P/k/+L/4P/f/+H/4f/g/+D/4v/h/+H/4f/d/93/3v/e
/97/3f/c/9v/2//c/9z/3f/b/9z/3f/e/97/3v/e/97/3v/f/+D/4f/i/+L/4f/g/+P/
4//i/+L/4P/g/+D/4v/k/+b/6P/o/+f/5//n/+f/5//o/+f/5v/o/+f/5v/m/+P/4//k
/+T/5f/l/+X/5P/l/+T/4v/i/+L/4v/k/+P/4//k/+T/5P/j/+P/4f/f/9//4P/g/+H/
4f/h/+H/4v/j/+P/5f/n/+j/6P/n/+b/5f/k/+H/4P/f/9//4v/k/+f/6P/m/+b/5f/l
/+f/6P/p/+r/7P/r/+r/6v/n/+X/5f/m/+j/6P/o/+f/4//g/9v/2f/b/9v/2//b/9v/
2f/Y/9j/2P/Y/9j/2P/Z/9n/2f/Z/9b/1v/W/9b/1//Z/9r/3P/f/93/2f/X/9f/4f8A
ADAAZgCiAO8ASQGsAQMCPAJYAmUCXQIpAskBOgGoAEIABgDn/9//3//c/9z/3f/d/9z/
3f/e/9z/2v/a/9z/3P/b/9r/1//X/9f/1//X/9f/2P/Y/9r/2v/b/9v/2P/Y/9n/2v/c
/97/3v/e/9z/3P/c/9z/3P/d/97/3v/f/9//3//f/97/3v/e/9//4P/h/+P/5f/k/+T/
5P/l/+f/6f/q/+v/6v/r/+3/7v/u/+//8P/y//X/+P/8/wAAAgADAAUACAAKAA4AEQAU
ABkAHQAgACIAIwAnACsALgAxADQANwA3ADgAOQA6ADsAOwA9AD4APwA/AD8APgA9AD0A
PAA7ADgAOAA1ADMAMQArACYAIgAbABcAEQAOAAoABwADAAAA/f/6//f/9P/y//D/7//u
/+z/7P/q/+j/5//p/+n/6P/o/+j/5//n/+f/4//j/+T/5P/n/+f/5//n/+b/5v/l/+X/
5f/m/+f/6P/o/+j/6P/o/+n/6f/p/+n/6//s/+z/7P/t/+3/7P/s/+z/7P/s/+7/7v/w
//L/8v/v/+//7//v//D/8v/y//L/8v/x//D/8P/v/+//8P/w//H/8f/x//D/7//u/+7/
7v/v//D/8P/w//D/7v/u/+3/7v/u/+//8P/w//D/7v/s/+z/7P/s/+7/7f/t/+7/7P/s
/+v/6//t/+v/6//s/+z/7f/t/+3/7f/u/+//7//v//H/8v/y//L/8v/y//L/8//y//H/
8f/x//L/9P/0//T/9P/z//P/9f/2//f/+P/4//f/9v/2//X/8//z//T/9v/2//b/9f/y
//D/7P/r/+v/6//r/+v/6//p/+j/6P/m/+b/5v/m/+n/6f/p/+n/6P/o/+j/6P/o/+n/
6f/q/+3/7//r/+f/5//r//r/HABKAH4AuwAJAWABuwEKAjoCUQJbAkMCBQKiARYBlgA+
AAsA8f/t//D/7P/r/+v/6P/p/+r/6v/q/+j/6P/o/+f/5v/l/+X/5f/l/+f/5//o/+j/
6P/o/+n/6f/m/+b/5//o/+r/7P/s/+z/6//q/+n/6P/q/+v/7P/s/+3/7f/t/+3/7P/s
/+z/7f/v/+//8P/x//D/8P/w//H/8f/z//T/9f/2//f/+f/6//j/+f/6//z/AAACAAUA
CAAJAAkACgAMAA4AEgAVABgAGQAdACAAIgAjACcAKwAuAC8AMgA1ADUANgA3ADgAOQA5
ADsAPAA9AD8APwA+AD0APQA8ADsAOAA3ADUANAAzADEALAAoACEAIQAbABgAFAASAA0A
CQAFAAIA///8//r/+P/3//b/9P/y//D/7v/t/+3/7f/s/+z/7P/r/+v/6//n/+f/6P/o
/+v/6//r/+v/6v/q/+n/6f/n/+j/6f/q/+z/7P/s/+z/6//r/+v/6//t/+7/7v/u/+//
7//u/+7/7v/u/+7/8P/u//D/8v/y/+//7//v/+//8v/0//T/9P/y//H/8P/w/+//7//w
//D/8//z//P/8v/x//D/8P/w//H/8v/y//L/8P/u/+7/7f/s/+7/7v/u/+7/7v/u/+3/
7f/u/+7/7v/t/+3/7//t/+3/7v/t/+3/7P/r/+z/7v/w//H/7//x//L/8v/y//L/8v/y
//P/8v/x//H/7//w//L/8v/0//T/8//z//P/9P/1//b/9v/1//T/9P/1//P/8//0//P/
8v/x/+//7//u/+v/6//q/+n/6P/n/+f/5f/k/+T/5f/m/+f/6P/o/+f/5v/l/+b/5v/m
/+b/5P/l/+X/5v/n/+f/5f/l/+f/7f/+/yIAUACCAMUAFQFuAckBEAI0AkMCQQIdAtUB
YgHYAGoAKAABAO//7f/q/+b/5//l/+T/5//q/+z/7P/q/+n/6P/m/+T/5f/l/+X/5f/l
/+X/5v/m/+T/5P/l/+X/5f/m/+j/6v/p/+r/6f/o/+j/6P/o/+j/6P/p/+r/6v/r/+v/
6//r/+7/7v/u/+//7f/t/+7/7//y//L/8v/z//H/8//0//X/9P/1//f/+P/6//v//P/+
////AAACAAQACAAJAAsADgAQABQAFwAaABwAHwAhACIAJQApAC0AMAAwADIANAAzADUA
NwA5ADsAOwA9AD4APwA9AD0APAA7ADwAPAA8ADoAOAA1ADMAMQAvACoAJgAfAB8AGQAW
ABIADAAHAAMA///9//v/+f/4//X/8//x/+7/7v/s/+r/6f/r/+v/6v/q/+n/5//m/+X/
5P/l/+f/6P/o/+f/5v/l/+X/5v/m/+f/5f/m/+f/6P/m/+b/5v/m/+b/5//o/+n/6f/q
/+r/6v/r/+v/6v/q/+z/7P/s/+7/6//s/+3/7P/t/+3/7f/t/+3/7v/t/+z/7v/t/+z/
7P/r/+v/7P/s/+v/6//r/+r/7f/s/+z/6v/q/+r/6v/o/+f/5//o/+r/6v/p/+n/5//l
/+X/5v/n/+n/6v/r/+v/7P/t/+3/6//t/+7/7v/w//D/8P/w/+3/7P/r/+v/6//s/+7/
7v/u/+7/7f/t/+3/7v/v//D/8v/x//D/8P/t/+v/6//s/+z/7P/s/+v/6P/m/+L/4f/f
/9//3//f/+H/3//e/97/3v/e/97/3v/f/9//3//f/97/3v/e/97/3P/d/93/3v/j/+P/
4f/d/9v/3//q/wYAMgBkAJ0A5wA+AZkB6AEWAisCMQIdAuUBhgEAAYIAMAD//+X/3//e
/9z/3f/d/97/3//g/+D/3v/c/97/3v/d/9z/2//b/9v/2//Z/9n/2v/a/9v/3P/e/9//
3P/c/93/3v/c/97/3v/e/97/3v/e/97/3P/d/97/3v/h/+H/4f/h/+D/4P/g/+H/4//j
/+T/5f/m/+b/5v/n/+X/5//o/+n/6v/r/+3/7v/u/+//8P/y//T/9v/5//z//P/9////
AgACAAYACQAMABEAFQAYABoAGgAdACAAIgAlACgAKwArACwALQAuAC8ALwAxADIAMwA1
ADUANAAzADMAMgAxAC4ALgArACkAJwAlACAAHAAVABMADQAKAAYAAwD///z/+f/0//H/
7v/s/+r/6f/o/+b/5v/k/+L/4f/f/9//3v/e/+D/3//f/9//3f/d/97/3v/d/93/3f/d
/93/3v/e/9//3v/e/97/3v/f/+D/4f/i/9//3//f/9//4f/i/+L/4v/l/+X/5P/k/+L/
4v/i/+T/5P/m/+j/6P/l/+X/5f/l/+b/6P/o/+j/6v/p/+j/6P/l/+X/5v/m/+f/5//n
/+b/5//m/+b/5v/n/+j/6P/o/+b/5P/k/+P/4v/i/+P/5P/m/+b/5v/l/+b/5P/k/+T/
5P/k/+T/5P/i/+H/4f/i/+L/4v/h/+H/4//h/+H/4v/g/+H/4f/h/+P/5P/l/+X/4//l
/+b/5v/o/+j/6P/o/+j/6P/o/+n/6P/o/+n/6P/q/+r/6f/p/+n/6v/r/+z/7P/r/+r/
6v/r/+n/6f/q/+n/6P/n/+X/5P/k/+L/4//i/+H/4P/f/93/2//a/9r/2//c/93/3v/e
/93/3P/b/9z/3P/c/9z/3P/d/93/3v/d/93/2//b/93/4f/u/wgAMgBiAJkA3wAyAY8B
4gEUAisCMwIjAukBiAEEAYYANAADAOf/3//e/9r/1f/V/9b/1//c/97/4P/g/97/3v/d
/9z/2f/Z/9n/2f/a/9v/3f/e/93/3P/c/9v/3P/c/93/3v/c/97/3v/e/97/3v/e/97/
4P/h/+L/4v/i/+H/4P/f/+L/4v/i/+P/4f/h/+L/4//k/+T/5P/l/+f/6f/q/+v/6//r
/+z/7P/t/+//8f/0//X/9v/4//r//P/9////AgAEAAgACwAOAA8AEwAWABgAGQAdACEA
JAAmACgAKgApACoAKwAsAC0ALwAxADIAMwAxADEAMAAvADAAMAAwAC4ALQArACoAKQAm
ACIAHwAZABkAEwAQAAwABgABAP3/+f/2//P/8P/u/+r/6f/o/+b/5v/k/+L/4f/f/9//
3v/e/9z/2//b/9v/2//b/9z/3P/c/9v/2v/Z/9r/2v/Z/9n/1//Y/9n/2v/Y/9j/2P/Y
/9r/2//c/93/3f/e/97/3v/f/9//3v/e/+D/4P/g/+L/4f/i/+P/4v/h/+H/4f/h/+D/
4v/i/+L/5P/j/+L/4v/i/+P/5f/m/+T/4//i/+D/4f/i/+T/5P/k/+T/5P/k/+L/4f/h
/+L/4P/g/9//3//f/93/3f/e/+D/4f/h/+H/3//g/+H/4f/h/+P/5P/k/+f/6P/p/+r/
5//k/+H/3//g/+L/5f/m/+b/5v/l/+X/5f/m/+f/6P/p/+n/6f/q/+j/5f/k/+T/5f/m
/+f/5//k/+L/3v/d/9v/2//b/9v/3P/b/9v/3P/b/9r/2f/Y/9n/2f/Z/9n/2v/a/9r/
2v/a/9v/2//c/9//2//Z/9n/2//n/woAOgBuAK4A/wBdAb4BCwI4AlICWwJHAgcCmwEI
AYQAMAACAOf/3f/Z/9b/1v/X/9n/3P/f/+L/4v/g/9z/3P/c/9v/2v/b/9v/2//b/9n/
2f/a/9r/2v/a/9v/2//Y/9j/2f/a/9r/3P/c/9z/3P/c/9z/3P/c/93/3v/e/+H/4f/h
/+H/4v/i/+L/4//i/+H/4f/h/+X/5v/n/+n/6P/p/+n/6f/r/+3/8P/y//D/8f/y//T/
9v/4//v//v8DAAUACAAMAAwAEAATABYAGwAfACIAJAAnACsALwAyADQANgA4ADcAOgA7
ADwAPQA/AEEAQgBDAEUARQBEAEMAPwA8ADkANAA0ADEALwAtACcAIgAeABcAEgALAAcA
AgD+//n/9f/x//D/7f/q/+j/5P/j/+L/4P/f/97/3f/d/9z/2//Z/9j/2v/Z/9n/2f/X
/9f/2P/Y/9f/1//X/9f/2P/Y/9f/1//W/9b/1v/W/9j/2P/Y/9j/2f/Z/9n/2f/a/9r/
2f/Y/9v/2//a/9r/2v/a/9r/3P/a/9z/3v/e/9v/2//b/9v/2v/c/9z/3P/e/93/3P/c
/9r/2f/Z/9j/2f/Z/9n/2P/V/9T/1P/U/9P/1P/U/9T/1v/U/9T/0//Q/9D/0f/S/9L/
0v/S/9H/0P/Q/87/zv/O/87/0P/P/8//0P/O/87/zf/N/83/y//L/8z/zv/P/8//z//N
/87/z//P/9H/0//U/9T/1P/U/9T/1P/T/9L/0f/R/9P/1P/W/9b/1P/U/9P/0//X/9j/
2f/a/9r/2f/Y/9j/1//V/9X/1v/Y/9j/2P/X/9T/0v/O/83/zf/N/83/zf/L/8n/yP/I
/8j/yP/I/8j/y//L/8v/y//J/8j/x//G/8j/yf/J/8r/zf/L/8f/xf/F/8n/2v8AADIA
agCvAAEBXgG9AQwCOAJRAlsCPwL9AY4B+AB0ACAA7f/V/8//zv/M/8v/y//M/8v/zv/O
/87/zP/M/8z/y//K/8f/x//H/8f/x//H/8j/yP/K/8r/y//L/8j/yP/J/8r/zP/O/87/
zv/M/8z/zP/M/8z/zf/O/87/0f/R/9H/0f/Q/9D/0P/R/9L/0//V/9f/1//W/9X/1f/V
/9f/2P/Z/9z/3f/f/+D/4P/h/+L/5P/n/+r/7v/y//P/8//0//b/+v/+/wEABAAJAA0A
EAASABMAFwAbAB4AIwAmACkAKQAqACsALAAtAC8AMQAyADMANQA1ADQAMwAzADIAMQAu
AC0AKwAqACkAJQAgABwAFQAVAA8ADAAIAAQA///7//f/8v/v/+z/6v/m/+X/5P/i/+D/
3v/c/9v/2//b/9r/2v/Y/9f/1//X/9X/1f/W/9b/2f/Z/9n/2f/W/9b/1f/V/9f/2P/Z
/9r/2v/a/9r/2v/Z/9n/2f/Z/93/3v/e/97/3f/d/9z/3P/e/97/3v/g/97/4P/i/+L/
3//f/9//3//i/+T/5P/k/+T/4//i/+L/4v/j/+X/5v/m/+X/5P/i/+P/4v/i/+L/4//k
/+T/5P/i/+D/4P/f/+D/4P/h/+L/4v/g/+D/4P/g/+D/4P/g/+H/4f/i/+T/4//i/+D/
3//h/9//3//g/+D/4f/h/+H/4f/i/+P/4//l/+f/6P/o/+b/5v/m/+b/5//m/+X/5f/l
/+b/6P/o/+j/6P/n/+f/6//s/+3/7v/t/+v/6f/o/+j/5//o/+r/6P/o/+j/5//m/+T/
4P/f/9//3//f/9//3f/b/9r/2v/c/9z/3P/c/93/3f/d/93/3P/c/9z/3P/e/9//3//g
/+H/3//d/93/3f/j//T/GABIAHwAuwAHAWABvwEMAjgCTQJVAjkC9wGQAQQBhAAwAAMA
7//p/+j/5P/j/+H/4P/f/+L/5P/k/+L/4P/g/9//3v/d/93/3f/d/9//3//g/+D/3v/e
/9//3//e/97/3//g/+D/4v/i/+L/4P/g/+D/4P/i/+P/5P/k/+X/5f/l/+X/5v/m/+b/
5//p/+n/6v/r/+r/6v/q/+v/7f/v//D/8f/x//H/8v/y//T/9f/2//j/+v/8////AgAD
AAMABAAGAAgADAAPABIAFQAZABwAHgAhACUAKQAsAC0AMAAzADMANAA1ADYANwA7AD0A
PgA/AD0APQA8ADsAPQA8ADsAOAA3ADUANAAzAC8AKgAmAB8AHQAXABQAEAAMAAcAAwD/
//z/+f/2//T/8v/x//D/7v/q/+j/5v/l/+b/5//n/+j/5//l/+T/4//j/+P/5P/k/+X/
5f/l/+X/5P/k/+P/4//j/+T/5f/m/+T/5P/k/+T/4//j/+P/4//n/+j/6P/o/+j/5//l
/+T/5f/m/+f/6v/p/+r/6//q/+f/5//n/+f/6v/s/+z/7P/q/+n/6P/o/+j/6f/r/+z/
6//r/+v/6v/p/+j/6P/o/+f/6P/o/+j/6P/m/+b/5f/l/+b/6P/q/+j/5v/k/+T/5P/k
/+b/5f/l/+b/5P/k/+P/4//l/+P/4//k/+b/5//n/+f/5//o/+n/6f/n/+n/6v/q/+z/
7P/s/+z/6//q/+n/6f/r/+z/7v/u/+z/7P/r/+v/7f/u/+//8P/u/+3/7P/s/+v/6f/p
/+r/7P/s/+z/6//m/+T/4P/f/+D/4f/i/+P/4f/f/97/3v/e/97/3v/e/+H/4f/h/+H/
3v/e/97/3v/g/+H/4f/i/+X/4//f/93/3//l//j/HgBMAIAAvwALAWIBuwECAigCOQI9
AhsC1QFoAd4AbAAkAPv/6f/n/+b/5P/j/+P/4P/h/+L/4v/i/+L/4v/i/+H/4P/d/93/
3f/d/9//3//g/+D/4P/g/+H/4f/e/97/3//g/+D/4v/i/+L/4P/g/+D/4P/i/+P/5P/k
/+X/5f/l/+X/5P/k/+T/5f/m/+f/6f/r/+v/6v/p/+n/6f/r/+z/7f/u/+//8f/y//D/
8f/y//T/+P/6//3/AAABAAEAAgAEAAYACgANABAAEQAVABgAGgAbAB8AIwAmACsALgAx
ADEAMAAxADIAMwAzADUANgA3ADkAOQA4ADcAOQA4ADcANAA1ADMAMgAxACsAJgAiABsA
GwAVABIADgAMAAcAAwD///v/9//z//D/8P/v/+7/7P/o/+b/5P/j/+P/4//i/+L/5P/j
/+P/4//f/9//4P/g/+P/4//j/+P/4P/g/9//3//h/+L/4//k/+L/4v/i/+L/4f/h/+H/
4f/j/+T/5P/k/+P/4//i/+L/4//k/+X/6P/n/+j/6f/o/+X/5f/l/+X/6P/q/+r/6v/o
/+f/5v/m/+f/5//o/+j/5//n/+f/5v/l/+T/5P/k/+X/5v/m/+b/5v/k/+T/4//k/+T/
5f/m/+b/5P/k/+L/4v/i/+L/5P/j/+P/5P/i/+L/4f/h/+H/3//f/+D/4P/h/+H/4f/h
/+L/4//j/+X/5//o/+j/6P/o/+j/6P/n/+b/5f/l/+f/6P/q/+r/6f/o/+b/5f/p/+r/
6//s/+z/6//q/+r/5//l/+X/5v/o/+j/6P/n/+L/4P/c/9v/3f/d/93/3f/d/9v/2v/a
/9j/2P/Y/9j/2f/Z/9n/2f/Y/9j/2P/Y/9j/2f/Z/9r/3f/d/9n/1//Z/+H/+P8iAFIA
hgDLABkBcAHFAQICHgIrAiUC+QGpATABqABGAAwA6f/f/9//3P/a/9n/2f/Y/9n/3P/c
/9z/3P/a/9r/2f/Y/9f/1//X/9f/1//X/9j/2P/Y/9j/2f/Z/9j/2P/Z/9r/2v/c/9z/
3P/a/9r/2v/a/9j/2f/a/9r/3f/d/93/3f/c/9z/3P/d/9//3//g/+H/4P/g/+D/4f/h
/+P/5P/l/+b/5//p/+r/6v/r/+z/7v/w//L/9f/4//n/+f/6//z/AAAEAAcACgALAA8A
EgAUABMAFwAbAB4AIQAkACcAJwAoACkAKgArACsALQAuAC8AMQAxADAALwAtACwAKwAo
ACkAJwAmACUAIQAcABgAEQARAAsACAAEAAIA/f/5//X/8P/t/+r/6P/m/+X/5P/i/97/
3P/a/9n/2//b/9r/2v/a/9n/2f/Z/9X/1f/W/9b/2f/Z/9n/2f/Y/9j/1//X/9f/2P/Z
/9r/2v/a/9r/2v/X/9f/1//X/9v/3P/c/9z/3P/b/9n/2P/a/9r/2v/c/9r/3P/e/97/
3P/b/9r/2f/a/9z/3P/c/9r/2f/Y/9j/2f/Z/9r/2v/Z/9n/2f/Y/9f/1v/W/9b/1//Y
/9j/1//W/9X/1P/S/9H/0f/S/9P/1P/U/9X/1P/R/9D/0P/S/9P/0//T/9X/1v/X/9f/
1P/V/9X/1P/V/9b/1//Y/9X/1P/T/9P/1f/W/9j/2P/Y/9j/1//X/9f/2P/Z/9r/3P/b
/9r/2v/X/9X/1f/W/9b/1v/W/9X/0v/Q/8z/y//L/8v/y//L/83/y//K/8r/yP/I/8j/
yP/J/8n/yf/J/8j/yP/I/8j/xv/H/8f/yP/N/8v/yf/H/8f/y//e/wIAMABkAKUA8wBM
AacB6gEMAhsCGQL3Aa0BOgGyAEYABADb/8n/xf/E/8L/w//D/8T/xf/I/8r/yP/E/8T/
xP/D/8L/wv/D/8T/xf/E/8P/w//C/8T/xP/F/8X/xP/E/8X/xv/E/8b/xv/G/8b/xv/G
/8b/xv/H/8j/yP/J/8n/yf/J/8r/yv/K/8v/yf/J/8r/y//M/8z/zP/N/8v/zf/O/8//
0P/R/9P/1P/U/9X/1v/Y/9j/2v/d/+D/4v/j/+X/6P/o/+z/7//y//f/+//+/wAA//8D
AAcACgALAA4AEQARABMAFQAXABkAGQAbABwAHQAdAB0AHAAbABkAGAAXABQAFAARAA8A
DQAKAAYAAwD9//n/8//w/+z/6v/l/+H/3f/Y/9X/0v/Q/8z/y//K/8j/x//G/8X/xf/E
/8P/wf/A/8L/wf/B/8H/vf+9/77/vv+9/73/vf+9/73/vv++/7//vf++/7//wP/A/8D/
wP/A/7//v/+//7//v//A/8D/wP/D/8P/wv/C/8D/wP/A/8L/wf/C/8P/wv/B/8H/wf/B
/8D/wv/C/8L/xP/D/8L/wv/A/7//v/++/7//v/+//77/v/++/77/vv+9/77/vv++/7z/
uv+6/7n/uv+4/7n/uP+6/7r/uv+6/7j/t/+3/7j/tv+2/7X/tf+2/7X/tv+4/7b/t/+3
/7f/t/+4/7n/uf+3/7n/uv+6/7j/uP+4/7j/t/+2/7X/tf+z/7T/tv+2/7j/uP+3/7f/
t/+4/7n/uv+6/7n/uP+4/7f/tf+1/7b/s/+y/7H/r/+t/6z/qf+p/6f/p/+n/6f/p/+l
/6T/pP+m/6b/pv+m/6T/o/+i/6H/ov+i/6L/ov+i/6P/o/+k/6P/o/+h/5//of+r/8j/
9P8kAFwApQD9AF4BtwHyAQ4CFwILAtUBdwHuAGIAAgDM/63/of+f/5z/mP+Z/5f/mP+d
/6D/ov+i/6D/n/+e/5z/mv+Z/5n/mf+Z/5v/m/+c/5z/nP+c/53/nf+a/5r/m/+c/5r/
nP+c/5z/nv+e/57/nv+c/53/nv+e/53/nf+d/53/nv+e/57/n/+e/53/nf+d/57/nv+e
/5//oP+j/6X/p/+m/6f/qf+q/6r/q/+s/67/rv+w/7P/tv+4/7n/u/++/8D/xP/H/8r/
y//P/9L/1P/W/9v/4P/k/+b/6P/q/+n/6v/r/+z/7f/u/+//7//v/+3/7f/s/+v/7v/u
/+7/7P/o/+X/4//h/9z/1v/R/8n/yf/D/8D/vP+3/7H/rP+n/6b/o/+g/57/m/+Z/5f/
lP+Q/47/jP+L/43/jf+M/4z/iv+J/4n/if+H/4f/iP+I/4b/hf+E/4P/hP+E/4P/g/+B
/4L/g/+E/4L/gv+C/4L/gf+B/4H/gf+A/4D/f/9+/4D/gf+B/4L/gP+A/4D/gv+A/4D/
gP9+/3//f/9//3//fv9+/3z/ev96/3n/eP94/3X/df92/3b/dv91/3T/cv9y/3L/c/90
/3L/cv9x/3D/av9q/2z/bv9s/2z/bP9s/2n/Z/9m/2b/ZP9k/2P/Y/9h/1//X/9g/17/
X/9f/1//X/9g/2H/Yf9g/2H/Yf9g/17/Xv9e/17/W/9a/1n/Wf9Z/1r/XP9c/1r/Wv9Z
/1n/Wf9a/1v/XP9c/1v/Wv9a/1j/Vf9U/1T/VP9U/1T/U/9O/0z/SP9H/0b/Rf9E/0P/
RP9D/0P/RP9C/0D/Pv88/z//P/8//z//PP88/zz/PP85/zn/OP84/z3/O/85/zf/Nf87
/1L/fv+0//L/PQCXAPwAWwGeAb4B0QHPAZ8BQwG6ACQAtP9u/0f/N/8z/zT/Nv83/zf/
OP85/zr/OP84/zb/N/84/zj/OP86/zv/PP89/zv/O/88/zz/Pv9A/0P/Rf9H/0j/Sv9M
/0//Uv9T/1T/Wv9e/2L/Zv9q/23/cP9y/3j/e/9+/4H/h/+K/43/kf+X/5v/oP+l/6v/
rv+x/7X/t/+7/77/wf/H/8v/0P/U/9b/2f/c/+D/5f/q//D/9v/8////AwAIAA4AFAAZ
AB4AJAArADEANgA5AD8ARQBKAE4AUgBWAFcAWwBfAGMAZwBsAG8AcQBzAHcAeQB6AHsA
fgB+AH4AfAB9AHsAegB5AHgAdABxAGsAawBlAGIAXgBbAFcAVABRAFAATQBKAEgASABH
AEYARABDAEIAQQBBAEMAQwBCAEIARQBFAEYARwBGAEcASQBKAEwATQBOAE8AUQBSAFIA
UwBVAFYAVwBYAFkAWgBbAFwAXABdAF4AXwBhAGIAYgBiAGQAZQBlAGYAZgBmAGYAaABr
AG4AcQByAHIAcwB0AHUAeAB6AHoAegB7AHsAewB8AH0AfQB+AH4AgACBAIIAggCDAIIA
ggCCAIEAggCCAIIAhgCIAIgAhwCGAIUAhACGAIUAhQCGAIgAiACHAIcAiQCHAIcAiACK
AIsAiwCLAI0AjgCPAI8AjwCRAJIAkgCUAJQAlACUAJEAkACPAI8AkACSAJUAlgCWAJYA
lQCVAJcAmACZAJoAnACbAJoAmgCZAJcAlwCYAJoAmgCaAJkAlQCSAI0AiwCMAI0AjgCP
AJEAjwCOAI4AjACMAIwAjACPAI8AjwCPAI4AjgCOAI4AkACRAJEAkgCVAJMAkQCPAI8A
lQCsANYADAFGAY0B4QFAAp0C4gIGAxsDHQPzAp8CIgKMARoB1ACtAJ0AmwCYAJgAlwCZ
AJoAmwCcAJoAmACYAJgAmACXAJYAlQCVAJUAlQCVAJUAlgCWAJgAmACZAJkAmACYAJkA
mgCaAJwAnACcAJwAnACcAJwAngCfAKAAoACiAKMApAClAKYApgCmAKcAqACpAKsArQCu
AK4ArgCvAK8AsQCyALMAtgC3ALkAugC6ALsAvAC+AMIAxADHAMoAzADNAM8A0gDUANgA
2wDeAOMA5wDqAOwA7wDzAPcA+gD9AAABAwEDAQUBBwEJAQsBCwENAQ4BDwEQAREBEQER
AREBEAEPAQwBDQELAQoBCQEEAf4A+QDxAPEA6wDoAOQA4ADbANcA0wDPAMsAxwDEAMIA
wQDAAL4AvgC8ALoAuQC3ALcAtgC2ALcAtwC4ALkAtQC1ALYAtgC3ALcAtwC3ALgAuAC3
ALcAtwC4ALkAugC8ALwAvAC8ALkAuQC5ALkAvQC+AL4AvgC9AL0AvAC8AL4AvgC+AMAA
wgDCAA==
         </WaveFormData>
      </LeadData>
      <LeadData>
         <LeadByteCountTotal>10000</LeadByteCountTotal>
         <LeadTimeOffset>0</LeadTimeOffset>
         <LeadSampleCountTotal>5000</LeadSampleCountTotal>
         <LeadAmplitudeUnitsPerBit>4.88</LeadAmplitudeUnitsPerBit>
         <LeadAmplitudeUnits>��V</LeadAmplitudeUnits>
         <LeadHighLimit>2147483647</LeadHighLimit>
         <LeadLowLimit>268435456</LeadLowLimit>
         <LeadID>V6</LeadID>
         <LeadOffsetFirstSample>0</LeadOffsetFirstSample>
         <FirstSampleBaseline>0</FirstSampleBaseline>
         <LeadSampleSize>2</LeadSampleSize>
         <LeadOff>FALSE</LeadOff>
         <BaselineSway>TRUE</BaselineSway>
         <ExcessiveACNoise>FALSE</ExcessiveACNoise>
         <MuscleNoise>FALSE</MuscleNoise>
         <LeadDataCRC32>1467481655</LeadDataCRC32>
         <WaveFormData>
8P/w//D/8P/x//L/8//0//P/8v/x//D/8P/w//D/8P/w//D/8P/w/+7/7v/u/+7/7//w
//H/8v/x//H/8f/x//P/8//0//X/9f/1//X/9v/0//T/9v/2//j/+P/4//j/9P/0//T/
9P/1//b/9//3//n/+f/5//n/9//3//n/+v/9//3//P/8//v/+v/6//r/+P/5//n/+P/5
//b/8//x//D/7//v/+7/8f/w//D/8f/x//H/8f/y//H/8P/u/+3/7v/v//D/8f/w//D/
8P/w//L/8v/w/+7/7//x//z/FAAzAFkAhQC6APQAJgFMAWEBawFuAV0BNwH5AKoAbgBJ
ADQAJQAZABEACQAFAAQAAQD///3/+v/2//P/8//x//D/7//v/+7/7//v/+3/7v/v/+//
8P/w//H/8v/y//L/8//1//P/8v/x//D/8//0//T/9f/1//X/9f/1//f/9//3//f/9v/1
//P/8v/1//X/9f/1//b/9f/1//b/8//z//P/8//2//j/+f/5//n/+f/7//7//f/9////
//8BAAIABAAGAAgACAALAA4AEAARABIAEgATABQAFgAZABsAHQAfACEAIwAjACQAJQAk
ACUAJQAkACcAKAAqACwAKwAqACgAJwAmACUAIgAfAB8AHgAcABkAFQASAA4ADAAJAAcA
AgAAAPz/+//6//j/9v/0//P/8v/z//P/9P/1//P/8v/y//L/9P/z//P/8//y//H/8f/x
//H/8f/w//D/8f/x//L/8//w/+7/7f/u/+//7//v//D/8P/w//D/8f/w//D/8P/w/+7/
7//w//H/7//v/+//7//x//H/8f/y//D/8P/z//T/8//y/+//7v/v//D/8f/y//H/8P/v
/+3/7f/t/+7/7//x//D/7v/u/+7/7v/u/+7/7v/u/+7/7v/u/+7/6//r/+v/6//s/+3/
7//x/+//7//v//D/8v/y//T/9P/y//L/8v/y//D/8P/w//D/8//0//X/9f/0//P/8v/x
//L/8//2//j/+f/5//j/+P/1//T/9P/0//X/9//4//j/9v/y/+7/6//t/+3/7v/u/+7/
7P/r/+v/6f/p/+n/6v/s/+z/6//r/+v/6//r/+v/7v/u/+7/7v/w/+7/6v/o/+v/8f8C
AB4APQBjAJMAyAD8ACwBTAFfAWsBbAFXAS0B5wCaAGQAQwAuACEAFwAPAAkABQAAAPv/
+f/3//T/8v/x//P/8f/w/+//7v/s/+z/6//r/+z/7f/t/+//7v/u/+7/6v/q/+v/7f/w
//D/8P/w//D/8P/v/+//8P/x//L/8//x//H/8f/x//H/8f/w//D/8v/z//T/9f/0//P/
8//0//L/8//0//X/9//4//j/9//3//f/+f/8//7///8CAAMAAwAEAAYACAAKAAoADQAQ
ABQAFQAWABYAGQAaABwAHwAhACMAJQAnACUAJQAmACcAKQArACwALAAsACwALQAuAC0A
LAAqACkAKwArACkAJwAjACIAIAAdABgAFgATABIAEAAPAAsACgAGAAUABAACAAQAAgAB
AAAA/v/9//3//f/7//r/+v/6//z/+//7//v/+v/5//n/+f/7//v/+v/6//n/+f/6//v/
+f/4//j/+v/8//v/+v/6//r/+v/6//v//P/8//z//P/6//v//P/9//3//f/9//3//f/9
//3//v/8//z///8AAAIAAgAAAAAA/v/+//7//v/+//7//v/9//3//f/+/////f/9//v/
+//9//3//f/9//3/+//7//v/+v/6//v//P/8//v/+v/6//r/+v/6//r/+v/6//r/+P/4
//j/+P/1//X/9f/1//f/9//4//n/9//3//f/+P/4//j/+v/6//r/+v/6//r/+v/6//r/
+v/5//r/+//7//v/+//7//v/+//7//3//v///////v/+//3//P/8//z//v///////v/7
//j/9f/z//P/8//0//T/9P/y//H/8f/v/+//7//w//D/8P/v/+//7f/t/+3/7f/w//D/
8P/w//L/8v/w/+7/7f/v//r/DAAnAEUAbQCaAM4A/gAsAUkBWwFmAWEBRwEZAdIAigBb
AD4AKwAhABkAEQALAAYAAQD7//f/9v/0//P/8//x//D/7//u/+z/7P/r/+n/6v/r/+v/
7f/s/+z/7P/q/+r/6//t//D/8P/w//D/8P/w/+//7//u/+//8P/x//H/8f/x//H/7//v
/+7/7v/v/+//7//v/+7/7f/t/+7/7v/v//D/8f/x//L/8v/x//H/8f/z//b/+f/5//v/
+//5//r//P/+//7//v8BAAQABgAHAAgACAAJAAoADAAPABMAFQAXABkAFwAXABgAGQAb
AB0AHgAeACAAIAAhACIAIAAgAB8AHwAhACEAHwAdABsAGgAYABUAEgAQAA0ADAALAAkA
BAACAP7//f/8//r//P/6//n/+P/0//P/8//z//H/8P/w//D/8f/x//L/8//y//H/8f/x
//P/8//y//L/8f/x//L/8//z//L/8v/0//X/9f/1//b/9P/0//T/9f/2//b/9v/2//T/
9f/2//f/9//3//f/9//3//f/9//4//f/9v/4//j/+v/6//j/+P/4//j/+P/4//b/9v/2
//X/9//3//j/+f/3//f/9f/1//b/9//4//n/+f/3//f/9//2//b/+P/4//j/+P/2//b/
9v/2//b/9v/2//b/9v/3//j/+f/4//f/9//3//j/+f/6//z/+v/6//z//P/8//z//P/8
//v//P/9//7//P/8//z/+//8//3//v////3//f///wAA//////7//v/+//7///8AAP//
///+//z//v/8//r/+f/4//f/9//2//b/9P/z//P/9P/1//b/+P/3//b/9P/z//X/9f/1
//X/9P/0//T/9P/0//T/9P/2//f/+/8EABYAMQBPAHcAqgDeABIBPAFVAWMBaAFdAT0B
BQG8AHwAWQBCADEAJwAdABMADQAIAAMAAQABAAAA/v/9//z/+f/3//X/9f/0//X/9f/z
//T/9f/1//X/9P/0//T/9f/2//j/+//5//j/9//2//j/+P/3//f/+P/5//r/+//6//n/
+P/3//j/+f/5//r/+v/5//j/9//3//f/+P/6//j/+f/6//v/+//8//z/+//8//3/AAAE
AAQAAwAEAAMABQAGAAgACgAOAA4AEQAUABUAFQAVABQAGAAaAB0AIQAiACMAJAAlACYA
JwApACsAKwAtAC4ALgAvAC4ALgAuAC8AMAAwADEAMAAvACwAKQAnACYAJAAhACAAHgAb
ABoAFgATAA0ACgAJAAkACQAIAAcABAACAAAAAAD///////////7//v/+//z/+//7//v/
/f/9//7////9//3//P/8//3//f/+///////+//7/AAD+//3//P/8//7//v/+/////v/+
//7//v8AAAEAAgADAAEAAQABAAEAAAD///7//v8AAAAAAwAEAAIAAgAAAAAAAgACAAIA
AgACAAIAAgABAAAA////////AwADAAIAAQAAAP///v/+//7//v/+/wAAAAAAAAAA/f/9
//3//f//////AAABAAEAAQABAAIAAgACAAQABAAGAAYABgAGAAIAAgACAAIAAwAEAAUA
BQADAAMAAwADAAMAAwAFAAYABwAHAAYABgADAAIAAgACAAQABQAFAAQAAwAAAP3/+//7
//v//P/8//7//P/7//v/+f/5//n/+v/8//z/+//7//v/+//7//v//P/8//z//P8AAAIA
/v/6//v//f8EABIALQBLAG8AngDSAAYBMgFRAWEBbAFpAVUBKwHiAJgAaQBMADkALQAn
AB0AFwAUABEADQAJAAYABAABAAEA///+//3//v/8//z/+//5//r/+//7//z//P/9//7/
+v/6//v//f/+//7//v/+/wAAAAD///////////////////////////3//f/8//z//f/9
//3//f/9//3//v8AAP//////////AAACAAMAAwABAAEAAwAGAAcABwAJAAkACwAMAA4A
EAARABAAEgAUABgAGQAaABoAGwAcAB4AIQAjACUAJwApACsAKwAsAC0ALQAvADAAMAAy
ADIAMwA0ADQANAAzADMAMwAzADEALwAtACwAKgAnACIAIAAdABwAGgAZABUAFAARAA8A
DQAKAAwACgAJAAgABgAFAAUABQADAAIAAgACAAMAAwAEAAUAAwADAAQABQAFAAUABAAE
AAUABQAGAAcABQAEAAQABgAHAAcABwAIAAgACAAIAAkACgAKAAoACgAKAAsADAANAAsA
CwALAAsADQANAA0ADgANAAwADgAOABAAEAAOAA4AEAAQABAAEAAPAA4ADQALAA0ADQAO
AA8ADwAPAA0ADQAOAA8AEAARABEADwAPAA8ADwAOAA4ADgAPAA8ADwAPABAADgAOAA4A
DgAOAA4ADgAOAA4ADgAOAAwADAAMAAwADAANAA4ADwAOAA0ADQANAA8ADwAPABAAEAAQ
ABIAEgASABIAEgASABEAEgATABQAEgASABIAEQATABMAEwATABMAEwAVABYAFgAVABMA
EgASABIAEwAUABMAEwASABAAEAAOAAwACwAJAAkACgAKAAgABgAFAAUABgAHAAgACgAI
AAgABwAHAAkACQAJAAkACAAIAAgACAAIAAoACAAIAAkADQAUACQAOwBXAHkApADYAA4B
PgFdAW8BegF3AWEBNwHwAKgAeQBcAEcAPQA1ACkAIQAaABcAFQATABIAEgARAA8ADQAM
AAsACgAIAAgABwAJAAoACwALAAoACAAHAAYABQAGAAgACwAKAAoACgAKAAoACgAJAAkA
DAANAA4ADwAOAA0ADAALAAwADQANAA4ADgANAAwACwAKAAkACQAKAAwADQAOAA8ADgAO
AA0ACwAMAA0AEAAUABQAEwAUABMAFQAWABgAGgAdAB4AIgAmACcAJwAnACYAKQAqACwA
LwAvADEAMwA1ADUANQA2ADcAOQA7ADwAPAA9ADwAPAA8AD0APgA+AD8APwA/AD0AOwA5
ADgANgAzADEAMAAuAC4AKgAnACEAHgAeAB0AHAAaABoAGAAXABYAFAATABMAEwARABAA
EAAQAA4ADQANAA0ADgAPABEAEwASABEADwAOAA8ADwAQABEAEQAQABAAEgASABEAEAAQ
ABIAEgASABMAFAAUABQAFAAUABUAFgAXABcAFwAXABcAGAAXABYAFgAWABYAGQAaABgA
GAAWABYAGAAYABgAGAAaABoAGgAZABgAFwAXABcAGQAbAB0AHgAcABwAHAAcABoAGgAa
ABoAGgAaABoAGgAZABkAGQAZABkAGQAaABsAGQAZABkAGgAZABgAGQAYABoAGgAaABoA
FwAWABUAFAAXABgAGQAZABcAFwAXABcAFgAVABYAFgAYABkAGQAaABgAFgAVABQAFQAX
ABgAGAAXABQAEQAPAA0ADQAOAA4AEQAQABAAEQAQAA8ADgAOAA4ADgANAA0ADQANAA0A
DQAMAAwADAAMAAoABgACAP7/+//7/wYAIAA9AGMAkwDKAPoAIgE6AUkBUQFIAS0B+QCt
AGQANgAbAAYA9//r/9//2f/V/9L/z//L/8n/xP/A/7v/uP+1/7P/sf+t/6r/qf+n/6T/
pP+k/6P/pf+k/6T/pP+h/6D/oP+h/6L/ov+i/6L/pP+k/6P/o/+i/6P/pP+l/6X/pf+l
/6X/pf+l/6T/pP+j/6P/o/+j/6T/pf+n/6r/qP+p/6r/q/+t/67/rv+t/6//r/+x/7T/
t/+3/7n/uf+6/7z/v//C/8L/wv/F/8j/zP/N/87/zv/Q/9L/1f/Z/9v/3f/f/+H/4v/j
/+X/5//r/+3/7v/u//H/8v/0//b/8//y//D/7//w//H/8P/v/+3/7P/q/+f/4//g/9z/
2v/Y/9f/0//S/87/zf/M/8r/zP/K/8n/yP/J/8n/yv/L/8j/xv/F/8T/xf/F/8b/x//F
/8X/xv/H/8X/xf/E/8T/xf/F/8b/x//F/8T/xP/G/8f/x//H/8j/x//G/8X/xf/E/8T/
xP/E/8b/x//I/8n/x//H/8f/x//I/8n/yv/M/8r/yv/N/87/0P/Q/87/zv/P/9D/0f/S
/9H/0P/P/83/z//P/9D/0f/P/8//zf/N/87/z//Q/9H/0//R/9H/0f/Q/9D/0f/S/9X/
1f/V/9X/1v/U/9T/1P/U/9T/1f/W/9f/2P/W/9b/1v/W/9X/1f/V/9X/1//X/9j/2f/Z
/9n/2f/a/9r/2v/c/9z/3P/c/9z/3P/b/9z/3f/e/+H/4v/j/+P/4v/h/+D/3//i/+P/
5v/o/+n/6f/o/+j/5//m/+b/5v/o/+n/6f/o/+b/4v/e/9v/3f/d/97/3v/c/9r/2f/Z
/9n/2f/Z/9r/2v/a/9n/2f/X/9f/1//X/9r/2v/a/9r/3P/a/9b/1v/X/9v/5P/4/xUA
NwBhAJQAyAD6ACQBPwFPAVoBUQE1AQMBuABwAEcAKgAXAAsAAwD9//f/8v/r/+f/5f/i
/+D/3//h/9//3v/d/9v/2P/X/9X/1f/W/9f/1//X/9b/1v/W/9T/1P/V/9f/2v/a/9r/
2v/a/9r/2f/Z/9r/2//c/93/3f/d/93/3f/f/9//3v/e/9//3//f/9//3v/d/93/3v/g
/+H/4v/j/+P/5P/k/+P/4//j/+X/6P/q/+v/7v/v/+3/7v/w//L/9v/2//n//P/+////
AAAAAAMABAAGAAkADQAPABEAEwARABEAEgATABcAGQAaABoAHAAcAB0AHgAcABwAGwAb
ABwAHQAcABsAFwAWABQAEQAQAA4ACwAKAAcABQAAAP7/+v/5//j/9v/4//b/9f/0//L/
8f/x//H/8f/w//D/8P/w/+//7//v/+7/7f/t/+3/7//v/+7/7v/r/+v/7P/t/+7/7v/v
//L/8v/x//D/8P/w//D/8P/x//T/9P/0//T/8//z//P/8//z//P/8//z//P/8//z//T/
8v/y//X/9v/2//b/9P/0//T/9P/0//T/9v/2//b/9f/0//P/8//z//P/8//x//H/8//z
//P/8//x/+//7//v//D/8P/x//L/8P/v/+7/7v/s/+z/7P/s/+7/7v/u/+7/7P/s/+z/
7P/p/+n/6f/p/+v/6//s/+3/7P/r/+r/6v/s/+z/7v/u/+z/7P/s/+z/7P/s/+z/7P/r
/+z/7f/t/+v/6//r/+v/7f/t/+//8P/w/+//7f/s/+z/7P/t/+7/7P/t/+3/7P/r/+j/
5f/j/+P/4//k/+T/4v/g/9//3//h/+H/4f/i/+L/4v/h/+H/4P/f/97/3f/g/+D/4P/g
/+L/4P/e/97/3//j/+7/AgAdADsAYQCQAMIA9AAiAT0BTwFYAVEBNQEFAb4AeABLADIA
IwAZAA8ABQD///j/8//v/+v/7P/q/+f/5//l/+T/4//g/97/3v/d/9//4P/h/+H/3//e
/97/3v/e/97/3//h/+L/4v/i/+L/4P/g/9//3//i/+P/5P/l/+P/4//j/+P/4//j/+L/
4v/l/+X/5f/l/+L/4f/h/+L/5P/l/+b/5//l/+b/5v/l/+f/5//p/+z/7f/t/+//7//t
/+7/8P/y//T/9P/3//r/+v/7//z//P///wAAAgAFAAkACwANAA8ADQANAA4ADwATABUA
FgAWABYAFgAXABgAGAAYABcAFwAZABkAFwAVABEAEAAOAAsACgAIAAUABAABAP//+v/4
//T/8//y//D/8v/w/+//7v/q/+n/6f/p/+v/6v/q/+r/6v/p/+n/6f/p/+n/6v/r/+v/
6//q/+r/5//n/+j/6f/r/+r/6v/s/+r/6f/o/+j/6P/o/+j/6f/s/+z/7P/s/+v/6//r
/+v/6f/p/+n/6f/q/+n/6P/o/+j/6P/r/+z/7P/s/+r/6v/o/+j/6P/o/+r/6v/q/+n/
6v/p/+n/6f/p/+n/5//n/+j/6f/q/+v/6f/n/+f/5//q/+r/6//s/+r/6P/m/+b/5v/m
/+j/6P/o/+j/5v/m/+b/5v/l/+X/5f/l/+X/5f/m/+f/5//n/+f/6P/o/+j/6v/q/+r/
6v/q/+r/6P/o/+j/6P/p/+r/6//r/+n/6f/p/+n/6//r/+3/7v/t/+3/7P/s/+v/6v/q
/+r/6v/r/+v/6v/n/+T/4f/f/+H/4f/i/+L/4v/g/9//3//d/93/3f/e/+D/4P/f/9//
3f/d/93/3f/g/+D/4P/g/+L/4v/g/97/3//j/+7/AgAbADsAYwCUAMQA9AAcATcBRwFQ
AUcBKQH1AKwAagBDACoAGwARAAkAAQD7//b/7//r/+n/5v/k/+P/4//h/+D/3//e/9z/
3P/b/93/3v/f/9//3//e/97/3v/a/9r/2//d/+D/4P/g/+D/3v/e/93/3f/c/93/3v/f
/9//3//f/9//3f/d/9z/3P/d/93/3f/d/9z/2//b/9z/3P/d/97/3//f/+D/4P/f/93/
3f/f/+L/4//j/+X/5f/l/+b/6P/q/+r/6v/t//D/8v/z//T/9P/1//b/+P/7//3///8B
AAMAAQABAAIAAwAHAAkACgAKAAwADAANAA4ADAAMAAsACwAMAA0ADAALAAgABgADAP//
/v/8//n/+P/3//X/8P/u/+v/6f/n/+T/5v/k/+P/4v/f/93/3P/b/9v/2v/a/9r/3P/b
/9v/2//a/9n/2f/Z/9v/2//a/9r/1//X/9j/2f/X/9b/1v/Y/9r/2f/Y/9j/1v/W/9b/
1//Y/9j/2P/Y/9f/1//X/9f/2f/Z/9n/2f/a/9n/2P/Y/9f/1v/Y/9j/2f/a/9n/2v/Y
/9j/2P/Y/9j/2P/Y/9f/1//X/9j/2f/Z/9n/1//X/9n/2f/Z/9n/2f/X/9f/1//Y/9j/
2f/a/9r/2//Y/9b/1v/W/9b/2P/Y/9j/2P/W/9b/1v/W/9P/0//T/9P/1f/V/9b/1//V
/9X/1f/W/9j/2P/a/9r/2v/a/9r/2v/W/9b/1v/W/9f/2P/Z/9n/2P/X/9b/1f/X/9f/
2f/a/9n/2f/Y/9j/1//W/9b/1v/Y/9n/2f/Y/9X/0v/P/83/z//P/9D/0P/Q/87/zf/N
/8v/y//L/8z/zv/O/83/zf/L/8v/y//L/87/zv/O/87/0P/O/87/zP/N/9H/3P/y/w8A
MwBfAIwAvgDuABABJwE1ATgBKwELAc0AggBKACkAEgAFAP3/9f/v/+v/5v/f/9v/2f/Y
/9b/1f/T/9H/0P/P/8z/yv/K/8n/yf/K/8v/y//L/8r/yv/K/8j/yP/J/8v/zP/M/8z/
zP/M/8z/y//L/8z/zf/O/8//0P/R/9L/0//R/8//zP/K/8j/xf/C/7//u/+5/7j/uP+4
/7n/uv+7/7z/vv+//7//v/+//8H/xP/G/8f/yv/L/87/0P/T/9b/2f/a/97/4v/m/+f/
6P/o/+v/7P/u//H/8//1//f/+f/3//f/+P/5//v//f/+//7/AAAAAAEAAgACAAIAAQAB
AAIAAwACAAEA///+//z/+f/2//T/8f/w/+//7f/o/+b/5P/j/+L/4P/i/+D/3//e/9z/
2//b/9v/2//a/9r/2v/c/9v/2//b/9n/2f/a/9v/3f/d/9z/3P/Z/9n/2v/b/93/3P/c
/97/3v/d/9z/3P/c/9z/3P/d/+D/4P/g/+D/3//f/9//3//f/9//3//f/9//3//f/+D/
3//e/+D/4P/i/+L/4P/g/+D/4P/g/+D/3v/e/97/3f/d/93/3v/f/93/3f/b/9v/3//h
/+L/4f/g/9//3v/c/9z/3P/c/97/3v/e/97/2//b/9v/2//b/9v/3P/d/9//3//f/+D/
3//e/9//3v/g/+D/4P/g/9z/3P/c/9z/3//g/+H/4f/h/+H/4f/h/9//3//h/+L/5P/l
/+X/5v/k/+L/4f/g/+L/4//j/+L/4f/e/9v/2f/X/9f/2P/Y/9n/2P/Y/9n/1//X/9f/
2P/a/9r/2f/Z/9n/2f/Z/9n/2P/Y/9j/2P/e/9z/2v/W/9f/2//k//j/EQAzAF0AjgDA
APQAGgExAT8BRgE9AR0B6QCeAGAAOQAgABEABwD9//X/8//w/+v/5//n/+b/4v/f/+H/
3//e/93/3f/c/93/3f/c/9z/3P/b/93/3P/c/9z/2v/a/9v/3f/d/9z/2//a/9v/3P/c
/93/3f/d/93/3f/f/9//3//f/93/3f/c/9z/3f/d/93/3f/e/93/3f/e/93/3f/d/93/
3v/g/+H/4f/h/+H/4//m/+f/5//p/+n/6//s/+7/8P/x//D/8v/0//j/+f/6//r//f/+
/wAAAwADAAUABwAJAAsACwAMAA0ADgAPAA8ADgASABIAEwAUABMAEgAQAA8ADwAPAA0A
CwAKAAoACQAHAAEA/v/6//j/9v/1//H/8P/u/+3/7P/q/+r/6P/n/+b/5//n/+j/6f/o
/+b/5f/k/+X/5f/m/+f/5//n/+j/6f/p/+n/6P/o/+j/6f/r/+3/7f/s/+z/7v/v/+//
7//w//D/8P/w//H/8P/w//D/8P/w//H/8v/z//L/8f/w/+//8P/v/+7/7v/s/+z/7//w
/+7/7v/s/+z/7P/s/+z/7P/q/+j/5v/j/+L/4f/h/+H/4f/h/9//3//f/9//3//f/93/
2//b/9v/2v/a/9n/2v/c/9z/3P/c/9r/2v/a/9r/2v/a/9r/2v/Z/9n/2f/Z/9n/2f/a
/9v/2//b/9v/3P/a/9r/3P/c/9r/2v/a/9r/2f/a/9v/3P/c/9z/3P/b/93/3f/d/93/
3//f/+H/4v/j/+P/4v/i/+P/4v/i/+L/4v/j/+P/4v/i/+D/3v/d/93/3f/e/97/3f/a
/9j/1//Y/9n/2v/c/9v/2v/Y/9f/2f/Z/9n/2f/Y/9j/2P/Y/9j/2P/W/9b/2f/f/+7/
BgAhAEUAcwCoAOAAEgE2AUsBVQFUAT8BFQHRAIQAUAAzAB4AEwALAAEA9//x/+z/6f/p
/+f/6P/o/+X/4//h/+D/3//e/9z/3P/b/93/3v/f/9//4f/g/+D/4P/g/+D/4f/j/+L/
4P/e/9z/3//g/+D/4f/g/+H/4v/j/+H/4f/h/+H/4//l/+b/6P/p/+n/6f/p/+r/6f/p
/+r/7P/t/+7/7//v//D/8P/v//D/8f/0//j/+P/3//j/9//3//j/+v/8//7//v8BAAQA
BAAFAAYABgAKAAwADwATABMAFQAXABkAGwAbABwAHQAeAB8AHwAeAB8AHgAeAB4AIAAg
AB8AHwAcABsAGAAVABAADgALAAcAAgAAAP3//P/4//X/7//s/+r/6f/o/+b/5f/i/+D/
3v/c/9v/2//b/9v/2v/a/9r/3P/b/9v/2//d/93/3v/f/93/3f/c/9z/3P/d/9//4f/f
/97/3v/g/+D/3//e/97/3P/c/9z/3f/b/9r/2f/Y/9j/2f/a/9v/2v/Z/9j/1//U/9P/
0v/S/9X/1v/a/9z/2v/Y/9T/0v/U/9T/1P/U/9b/1v/W/9X/1v/V/9X/1f/X/9f/1f/V
/9P/0//T/9P/0f/P/9H/0v/U/9T/1P/U/9L/0v/S/9L/0v/S/9L/0v/R/9H/0f/R/9H/
0f/S/9P/1f/V/9X/1v/V/9T/1f/U/9L/0v/S/9L/0P/Q/9D/0P/S/9T/1v/X/9b/1f/U
/9P/0//T/9X/1v/Z/9n/2P/Y/9f/1v/W/9b/1v/X/9f/1v/T/9D/zf/L/8n/yf/K/8r/
zP/K/8n/yf/G/8X/xP/E/8T/xP/D/8P/w//D/8P/w//C/8D/vv+8/8D/wv/A/77/u/+9
/8z/5P8DACkAVwCMAMIA9gAYAS0BOQE6AScBAQG/AHQAOgAXAAAA7f/h/9v/1//T/87/
zf/L/8n/xv/C/8H/w//B/8D/v/+//77/v/+//7z/vP+8/7v/vP+8/73/vv+7/7r/uv+7
/7v/uv+5/7j/u/+8/7z/vf+9/73/vf+9/7//v/+//7//vv+9/7v/uv+7/7v/u/+7/73/
vf++/8D/vf+9/73/vf/A/8L/w//D/8P/w//F/8j/yf/J/8v/y//M/87/0f/U/9X/1P/W
/9j/3f/f/+H/4v/k/+b/6f/t/+7/7//w//H/9P/1//f/+f/5//v//P/8////AAACAAQA
AgACAAEAAQABAAEA///9//3//P/6//f/8//w/+z/6v/o/+f/4//i/+L/4f/g/97/3v/c
/9v/2v/a/9n/2f/Z/9n/2P/Y/9j/2//b/9z/3f/b/9v/3P/d/9//3//e/97/3//f/+D/
4f/f/97/3v/g/+L/4f/g/+D/4v/i/+L/4//i/+L/4v/i/+P/5f/n/+n/5v/l/+T/4//m
/+f/6P/q/+r/6v/t/+7/7P/s/+r/6v/s/+z/7P/s/+z/7P/s/+v/7P/t/+//8f/x//H/
7//v/+//7//v/+//8//1//T/8v/y//L/8v/z//T/9f/2//T/9P/0//T/9f/1//X/9f/4
//n/+//9//3//f/9//7///8AAAMABAAGAAYABgAGAAIAAgACAAIABgAIAAoACwAKAAkA
CAAHAAgACQAMAA4ADwAPAA4ADgALAAoACgAKAAsADQAOAA4ACwAIAAUAAwAFAAUABgAG
AAcABgAGAAcABgAFAAQABAAGAAYABQAFAAUABQAFAAUACAAIAAgACAAMAAwACAAGAAcA
CwAYADAATQBzAJ8A0gAGATYBXAFxAYEBiAF5AVUBGwHQAJIAawBUAEUAOwAzACsAJwAk
AB8AHQAZABYAFAATABUAEwASABEAEgAQABAADwARABIAEwATABQAFAAVABYAFAAUABUA
FwAaABoAGgAaABwAHAAbABsAGgAbABwAHQAfAB8AHwAfAB0AHQAcABwAHgAfACAAIQAg
AB8AHwAgACAAIQAiACMAJAAmACcAJwAlACUAJwAqAC0ALQAvAC8AMQAyADQANgA2ADYA
OQA8AD8AQQBDAEQARwBIAEoATQBPAFEAUwBVAFcAVwBYAFkAWwBdAF4AXgBiAGIAYwBk
AGIAYgBhAGEAYgBjAGIAYQBeAFwAWQBVAFIAUABNAEwASwBJAEQAQgA/AD0AOwA4ADoA
OAA3ADYANAAzADMAMwAzADIAMgAyADMAMwA0ADUANAAzADMAMwA0ADUANQA2ADMAMwA0
ADUANQA0ADQANgA3ADcANwA4ADYANgA2ADcAOQA6ADsAPAA6ADsAPAA9ADsAOwA7ADsA
PgA/AA==
         </WaveFormData>
      </LeadData>
   </Waveform>
</RestingECG>
