# Supplementary material for: Detection of Left Atrial Enlargement Using a Convolutional Neural Network-Enabled Electrocardiogram
Source: Front Cardiovasc Med. 2020 Dec 17;7:609976. doi: 10.3389/fcvm.2020.609976 (PMC7773668; doi:10.3389/fcvm.2020.609976)
Supplement: Supplementary file 3 [file Data_Sheet_3.ZIP › normal2/1802017489_5390_0000001A.XML]

<?xml version="1.0" encoding="Windows-1252"?>
<!DOCTYPE RestingECG SYSTEM "restecg.dtd">
<RestingECG>
   <PatientDemographics>
      <PatientID>1802017489</PatientID>
      <PatientAge>72</PatientAge>
      <AgeUnits>Years</AgeUnits>
      <Gender>Female</Gender>
      <PatientLastName>chenguangying</PatientLastName>
   </PatientDemographics>
   <TestDemographics>
      <DataType>Resting</DataType>
      <Site>1</Site>
      <AcquisitionDevice>MAC55</AcquisitionDevice>
      <Status>Unconfirmed</Status>
      <Priority>Normal</Priority>
      <AcquisitionTime>10:09:11</AcquisitionTime>
      <AcquisitionDate>03-24-2017</AcquisitionDate>
      <CartNumber>1</CartNumber>
      <AcquisitionSoftwareVersion>009C</AcquisitionSoftwareVersion>
      <XMLSourceVersion>MAC5000 v1.0</XMLSourceVersion>
   </TestDemographics>
   <RestingECGMeasurements>
      <VentricularRate>61</VentricularRate>
      <AtrialRate>61</AtrialRate>
      <PRInterval>154</PRInterval>
      <QRSDuration>90</QRSDuration>
      <QTInterval>432</QTInterval>
      <QTCorrected>434</QTCorrected>
      <PAxis>20</PAxis>
      <RAxis>41</RAxis>
      <TAxis>77</TAxis>
      <QRSCount>10</QRSCount>
      <QOnset>214</QOnset>
      <QOffset>259</QOffset>
      <POnset>137</POnset>
      <POffset>195</POffset>
      <TOffset>430</TOffset>
      <ECGSampleBase>500</ECGSampleBase>
      <ECGSampleExponent>0</ECGSampleExponent>
   </RestingECGMeasurements>
   <Diagnosis>
      <Modality>Resting</Modality>
         <StatementCount>2</StatementCount>
         <LabelText>12SL ��ϳ���</LabelText>
      <DiagnosisStatement>
         <StmtFlag>ENDSLINE</StmtFlag>
         <StmtText>�������</StmtText>
      </DiagnosisStatement>
      <DiagnosisStatement>
         <StmtFlag>ENDSLINE</StmtFlag>
         <StmtText>���� ECG</StmtText>
      </DiagnosisStatement>
   </Diagnosis>
   <Waveform>
      <WaveformType>Rhythm</WaveformType>
      <WaveformStartTime>0</WaveformStartTime>
      <NumberofLeads>8</NumberofLeads>
      <SampleType>CONTINUOUS_SAMPLES</SampleType>
      <SampleBase>500</SampleBase>
      <SampleExponent>0</SampleExponent>
      <HighPassFilter>16</HighPassFilter>
      <LowPassFilter>150</LowPassFilter>
      <ACFilter>NONE</ACFilter>
      <LeadData>
         <LeadByteCountTotal>10000</LeadByteCountTotal>
         <LeadTimeOffset>0</LeadTimeOffset>
         <LeadSampleCountTotal>5000</LeadSampleCountTotal>
         <LeadAmplitudeUnitsPerBit>4.88</LeadAmplitudeUnitsPerBit>
         <LeadAmplitudeUnits>��V</LeadAmplitudeUnits>
         <LeadHighLimit>2147483647</LeadHighLimit>
         <LeadLowLimit>268435456</LeadLowLimit>
         <LeadID>I</LeadID>
         <LeadOffsetFirstSample>0</LeadOffsetFirstSample>
         <FirstSampleBaseline>0</FirstSampleBaseline>
         <LeadSampleSize>2</LeadSampleSize>
         <LeadOff>FALSE</LeadOff>
         <BaselineSway>FALSE</BaselineSway>
         <ExcessiveACNoise>FALSE</ExcessiveACNoise>
         <MuscleNoise>FALSE</MuscleNoise>
         <LeadDataCRC32>9646809</LeadDataCRC32>
         <WaveFormData>
/P/8//z//P/6//r/+v/6//j/+P/4//j/+f/6//v//P/7//r/+f/4//v//P/9//7//P/8
//z//P/6//r/+v/6//z//P/8//z/+v/6//r/+v/6//r/+v/6//z//P/8//z/+//6//n/
+P/6//r/+v/6//r/+v/6//r//P/8//z//P/8//z//P/8//v/+v/5//j/+v/6//r/+v/4
//j/+P/4//r/+v/6//r//P/8//z//P/7//r/+f/4//n/+v/7//z/+v/6//r/+v/6//r/
+v/6//3//f/+//7//v/+//7//v8CAAQABAADAAEAAAABAAEAAwAEAAgACAAIAAsACwAJ
AAkACQAIAAcACQAMAA0ADQAKAAgABwAGAAcABgAHAAgACAAHAAYAAgD9//v/+f/3//r/
/P/9/////f/7//f/9P/2//f/9//4//j/9//3//b/9v/2//b/9v/3//f/9//3//f/9f/z
//T/9v/2//b/9//3//3/BwAUACUAOgBRAHIAkgCqALUAuQCvAJMAYwA7ACgAIgAbABEA
DAALAAgABAACAAIABAADAP7/+f/5//z//f/9//r/9//1//X/9//6//r/9//2//T/8//1
//T/9P/1//f/+P/4//n/9//2//b/9//4//n/+v/6//j/+f/5//j/9v/3//f/9//6//n/
+v/8//v/+v/5//j/+f/5//v/+//7//v/+v/6//3//v/+//7//v/9//z/+//9//3//f/9
/wAAAQACAAMA///+//z/+v/8//z//P/8//7/AAAAAAAA/v/+//7/AAACAP//AgADAAEA
AAD+/wAAAgACAAIAAwAFAAUABQAEAAIAAgACAAIABAAGAAYABQAFAAUABAAEAAEAAQAB
AAEAAQACAAIAAQAAAP3//f/+//7//v/9//z//f/9//3//v/+//7//P/+//3//P/6//n/
+f/5//j/+P/7//v/+//9//3//f/9//3/+//7//v/+//8//3//v////7////8//v//v/+
//7//v////7//f/9//z/+//5//f/+P/6//v//P/8//v/+f/4//n/+v/7//z/+v/6//r/
+f/3//j/+P/4//r/+v/6//r/+v/5//n/+f/2//b/+P/5//n/+P/4//b/+P/4//j/+P/7
//v/+//8//v/+f/4//f/+f/5//r/+//8//3//v////z/+f/2//f/+//8//z//P/8//r/
+v/6//3//////////f/7//n/+P/4//j/+f/5//v//P/8//z/+v/6//r/+v/6//n/+f/5
//r/+v/6//n/9//4//r/+v/6//r/+v/6//n/+f/4//f/+P/5//r/+v/6//r/+v/5//f/
9//4//j/+v/7//z//f/6//n/+P/3//f/+P/5//r/+f/5//n/+f/7//n/+f/6//z//P/7
//v/+v/5//j/9//5//r//P/8//z//P/8//r/9v/2//f/+P/7//3//v8AAP3//P/6//j/
+P/2//j//v/+//3//P/7//r//P/8//z//P/7//r/+f/4//j/+P/4//j/+f/6//v//P/7
//r/+f/4//r/+v/6//r//P/8//3//f/9//z/+//6//z//P/+/wAAAgABAAAAAAACAAMA
AwAEAAgACAAIAAsACQAHAAUABQAEAAMAAwAGAAUABQAEAAQACAAKAAsACgAIAAgACAAH
AAUAAAD7//n/+f/5//n/+v/3//f/9//3//X/9P/0//X/9v/4//n/+f/3//T/8v/w//P/
9P/2//f/9f/1//X/8//z//T/9v/2//j/+f/3//v/CQAUACEANABPAGwAhgCYAJ8AoQCT
AHMARQAjABIACgABAPn/8v/v//D/8v/0//j//P/9//L/5f/p//T/9f/z//L/8//1//X/
9//2//T/9P/0//P/8//0//T/9f/3//X/9v/2//f/9f/0//T/9f/2//f/+P/4//j/+f/5
//j/9v/3//f/9//5//f/9//4//b/9v/2//b/9//3//n/+f/5//n/+P/4//f/+P/4//j/
+//7//v/+//5//n/+f/5//z//f/+/////P/8//v/+v/8//z//P/8//z//v/+//7//v/+
//7/AAACAP//AgADAAMAAgAAAAIAAgACAAIAAwADAAMAAwACAAEAAAD///7///8CAAMA
AwACAAEA///+////////////AQACAAIAAQAAAP3//f/+//7//v/9//z/+f/5//n/+v/7
//z/+//+/wAAAAD//////P/7//n/+P/6//v//P////z/+//6//n/+v/7//z//f/9//3/
/f/9//v//f/7//v//f/+////AAD8//r/+P/3//j/+f/5//n/+f/6//r/+v/6//n/9//2
//f/+P/5//r/+P/4//j/9//5//r/+v/6//n/+P/3//b/9P/z//P/8//1//b/+f/7//n/
+P/4//b/9v/2//b/9v/3//f/9//4//b/9f/1//X/9v/3//n/+//5//n/+f/5//v/+f/3
//n/+//8//z//P/7//j/9//2//j/+//8//3/+v/5//j/+P/6//r/+//7//3//v/+//7/
+//6//n/+P/5//n/+v/7//j/+P/4//f/+P/6//3//v/8//z//P/8//z/+//5//f/+P/5
//r/+v/5//j/9//1//f/9//4//j/+f/5//n/+f/3//f/9//3//n/+v/7//z/+v/5//j/
9//6//n/+v/8//v/+v/4//f/9//3//f/9//6//z///8AAPz/+v/4//T/9f/2//j/+v/4
//n/+f/6//j/+P/3//b//P/6//r//P/8//v/+v/5//j/+//8//3//v/9//z/+//6//n/
+P/3//b/9//4//n/+v/5//j/9//2//n/+v/7//z/+f/4//f/9v/3//n/+v/8//7//v/+
//7//f/+/////v/+//7///8CAAEAAQACAAYACAAIAAsACwAHAAUABQAEAAEAAQAEAAUA
BgAGAAcACQAIAAgABgAGAAgACAAHAAYABAAAAP///v/8//r/+f/3//j/+f/6//n/9v/2
//f/9//2//b/9f/1//b/9v/2//b/9v/3//f/9//1//X/8//z//b/9v/2//L/8f/z//f/
AwAUACcAOABPAGoAhgCaAKcAqQChAIkAYwA7ACYAHgAVAAkAAAD9//7/AAACAAAA/v//
//z/+f/1//b/+/////z/9//1//X/8//0//b/9f/2//b/9//3//b/9v/3//X/9v/2//f/
+P/4//n/+//4//f/9v/0//X/9//4//j/+P/5//n/+f/5//f/9//4//v//P/9//7/+//5
//n/9//4//n/+f/6//n/+v/6//r/+//7//v/+//+////AAABAP7//f/8//v//P/+////
AAD+//7//v/+//7/AAAAAAAAAgACAAIABAACAP//AgADAAEAAAD+/wAAAAAAAAAAAQAB
AAEAAQAAAAEAAgADAAQAAQACAAEA//8BAAMABAAGAAMAAwADAAMAAgACAAEA//8AAP3/
/f/+//z//P/7//r/+//7//v//P/6//r/+P/6//r/+v/5//n//P/9//3//v/8//v/+v/7
//3//f/9//3////////////9//3//f/9////AQD//////v/+//7//v/9//z/+//7//3/
/f/8//v/+f/6//r/+v/9//3//P/8//r/+v/6//r/+v/6//r/+f/5//r/+v/6//j/+P/4
//j/+f/5//r/+//5//j/+f/5//v/+v/6//j/+v/6//r/+v/5//n/+f/6//v/+//8//3/
/P/7//v/+//7//v/+//7//v/+f/3//n/+v/6//n/+P/5//j/+f/6//v//f/9//3//P/7
//r/+v/6//r/+//7//n/+v/6//r//P/8//z//P/8//v/+//7//z//P/8//v/+f/6//z/
/P/6//r/+v/6//3//f/8//v/+f/5//n/+P/5//r/+//7//v/+//8//z//f/9//3//f/7
//v/+//7//j/+P/4//j/+v/7//z//f/9//v/+//8//r/+v/5//n/+//7//v/+//6//r/
+//6//v//P/9//z/+v/6//v//P/5//n/+P/4//n/+v/6//r/+v/6//r/+P/4//n/+v/7
//z/+//6//n/+P/7//z//f/+/wAAAAAAAAAA/f/6//f/9P/1//b/9//4//j/+P/4//j/
+f/6//v//P/8//z//f/9//7//v/+//7/AAAAAAIABAAEAAMAAgACAAQABQAFAAYACAAI
AAgACwALAAkABwAHAAcABwAIAAwADAALAAkACAAJAAoACgAIAAoACgAKAAkABQAAAPv/
+f/7//v/+//8//n/+f/5//n/+f/4//j/+f/6//z//f/9//r/9v/z//D/9P/2//n/+//5
//f/9f/x//f/+P/4//z//P/5//f///8LABgAKQBAAF8AgACaAKgAsQCxAJ0AdwBPADMA
KAAiABkADwAIAAUAAgAAAAIAAAAAAP//AAD///3//P/7//3//P/7//3///////7/+v/2
//b/9f/1//b/9v/3//n/+f/6//r/+//6//j/9//3//j/+f/6//r/+f/5//j/9v/5//v/
/P/9//z/+f/4//j/9v/2//b/9v/5//v///8BAAAA///9//z/+//8//z//P//////////
//7//f/8//v//P/9//7////9//7//v/+////AAABAAIAAAACAAIAAgAAAAAAAAACAAQA
AQAEAAUABQAEAAIABAAGAAYABgAHAAYABQAEAAIABAAEAAQABAAGAAgACAAHAAYABQAD
AAIAAwADAAMAAwADAAQABAADAAAA/f/9//7/AAAAAP///v/7//v/+//8//7//v/8//7/
//8AAAAAAQD///3/+v/4//z//f/+/wEA/v/9//z/+//9//3//f/9//3//f/9//3///8B
AP////8DAAQABQAGAAMAAAD9//v//f/9//z/+//7//z//P/8//3//f/8//z//v/+//7/
/v/9//z/+//5//v//P/8//z//P/8//z//P/8//v/+//7//r/+v/8//3//v/+/////v8A
AAAAAAAAAP7//f/8//z//P/7//v/+//9//3//v////7//f/8//v//v/9//z//////wAA
AAAAAAAA/v/+//7//v////7//f/+//3//P/8//7//v////////8AAAAAAAABAAIAAwAE
AAEA///+//3/+v/6//r/+f/7//z//v/+//7//v/+//7/AQABAAAA///9//3//f/8//v/
+v/5//f/+v/7//3//v////////////3//f/9//3///8AAAEAAgADAAMAAwADAAEA/f/7
//r//P/8//v/+//7//v/+//7//3//v8AAAAA/v/+//7//P/8//z//f/+//z//f/9//7/
/v/+//3//P8CAAQAAgD+//7/AAAAAAAAAAACAAIAAgACAAIAAgACAAIA///+//3//P/+
//7//v/+/wAAAAAAAAAAAAAAAAAAAAD+//7//v/+/wEAAQACAAIAAgACAAIAAgACAAQA
BAADAAMABAAHAAkACgAMABEAEgAPABEAEAANAA0ADQAMAAsACQAMAA0ADQAOABAAEwAW
ABQAEAAOAAwADAALAAoABgAEAAMAAgABAP7//v/9//3//v////7//v/8//v/+f/4//v/
+//8//z//P/8//z//P/7//v/+//7///////9//j/+v/+//r/9f/1//n/BQAYACkAPABR
AG4AjACkALUAuQC1AKEAewBPADIAKAAfABMADAAHAAYABgAGAAYABgAFAAQAAQD///z/
/f8DAAQA///7//n/+//8//7//P/8//v/+//9//z//P/9//v//P/8//3////+//7////+
//3//P/6//z//f/9//z//v////////////3//f/+/wAAAAAAAAAA/f/9////////////
/v/+/wEAAgACAAIAAwADAAMAAwAFAAUABQAFAAQAAwACAAEAAwAEAAQABAAGAAYABgAG
AAMABAADAAIAAwAEAAUACAAGAAMABgAHAAgACAAHAAoACgAKAAoACwALAAsACwAKAAoA
CgAKAAoABwAIAAcABQAGAAcABwAIAAcABwAHAAcABAAEAAMAAQAEAAMABQAIAAYABAAB
AP7/AAABAAIABAAGAAYABAAGAAIAAAD9//v//v//////AAD///////8BAAEAAQABAAEA
AwADAAMAAwABAAEAAQABAAMABQADAAMAAQAAAP///v8AAAAAAAABAAEAAQAAAP////8A
AAAAAAABAAEAAAAAAP3//P/7//r/+//8//3//f///wAAAAAAAP7//v/+//7/AAD/////
///7//r/+//7//z//P/9//z//f/+////AAAAAP///v/+/wEAAQACAAMAAQD///7//f//
/////////wEA///9////AAAAAP///v////7///8AAP//AQABAAEAAgABAAAAAAD+//7/
////////AAAAAAAAAwAEAAUABgACAP///f/7//3//v///////f/+/wAAAAAAAAAAAAAA
AAEAAQAAAP///f/9//3//P/9//7//////wEAAQACAAIAAgABAAAA//8AAAEAAgADAAAA
/v/8//r//P/9//7///8BAP////8AAP7//v/9//3//v///wAAAQD+//7////+/wAAAAAA
AP7//f/+/wAAAgAAAAEAAQACAAQABAADAAIA/v/+//z//v8AAAAAAAAAAAAAAAAAAAAA
AAD///7//f/8//3//v///wAA///+//3//P/9//7///8AAAIAAgADAAMAAwACAAEAAAAD
AAQABwAKAAkABwAFAAQABwAJAAoADAAOAA4ADgARABAADQAKAAkACQAJAAoADgAOAA0A
CwAKAA4AEAARABAADgAOAA4ADQALAAYAAQD//wAA///+//7//f/9//3//f/7//r/+v/7
//n/+v/6//n/+//6//r/+v/8//z//f/9//v/+//7//n///8AAAAAAAD8//n/+f8BAA8A
IgA1AEYAXwCCAJ4ArgCzAK8AnQB3AEsALwAkABwAEQAHAAAA/f/8//r/+v/+/wAA/f/6
//v//f/8//3////+//3///////3//v/+//z//P/7//v/+f/4//j/+f/5//r/+v/7//n/
+P/4//n/+//7//v/+v/8//3//f/8//7/////////AAD9//z//P/8//z//P/8//3//f//
//////////7//v8BAAIAAgACAAEAAQABAAEAAwADAAMAAwACAAEAAAD//wEAAgACAAIA
BAAEAAQABAACAAQABAAEAAQABAAEAAYABQABAAMAAwAFAAQAAgAEAAYABgAGAAcABwAH
AAcABgAIAAgACAAIAAcACAAHAAUAAwADAAIAAgACAAMABAAFAAMABAAEAAMABAABAAEA
AgAEAAQAAwACAP///f/7//r/+//8//v//v/9//z/+v/5//v/+//6//r//f/9//3///8A
AAEAAgADAAIAAQAAAP///v/9//z/+//9/////f/9//7//v/+//7//f/8//v/+//9//3/
/P/7//v//P/8//z//f/9//z//P/7//r/+f/4//r/+v/6//n/+v/8//3//v/8//r/+P/2
//f/9//4//n/9v/2//j/+f/5//j/+P/2//f/+P/5//r/+v/5//j/+P/5//n/+v/7//n/
+f/6//v/+f/5//n/+f/7//v/+////wAAAAD///7/+//4//f/9v/4//v//P/9//r/+f/4
//j/+f/6//z//f/6//r/+f/4//n/+v/7//z//v/9//3//f/5//j/9//1//b/+P/7//z/
/P/8//z//P/8//v/+f/3//r/+//8//z/+v/6//r/+f/5//n/+v/6//r/+f/4//f/+f/5
//n/+f/5//r/+//8//v/+//7//v/+//5//n/+v/5//j/9v/1//b/9//4//n/+f/6//z/
/P/7//r/+f/2//b/+P/7//7/+//7//r/+v/6//r/+f/4//7//v/8//r/+P/3//b/9f/0
//X/9v/3//j/+P/4//j/+P/5//r/+//8//v/+v/5//j/+P/4//j/+f/6//z//f/+//7/
/v/+/wAABAAEAAMAAgD//wAAAAD//wAABAAEAAQACAAJAAgABwAGAAQAAgABAAUABwAI
AAgABwAHAAcABgAGAAYABgAGAAYABgADAAAA/v/8//r/+P/2//X/9f/1//f/9f/0//T/
9P/z//P/8v/y//P/8//0//T/9P/0//X/9f/1//X/9f/1//X/9P/0//T/9P/z//H/9f8B
AA4AHQAwAEcAYgCAAJoApwCpAKEAjQBlADsAIAAcABUACwAAAPv/+P/4//j/+P/0//P/
8v/z//X/+P/7//v/+P/1//P/8//1//j/+P/0//T/8//z//H/8P/w//H/8//0//T/9f/2
//b/9//5//j/9//2//T/9P/1//X/9P/y//P/8//z//f/9f/1//b/+P/4//j/+P/2//X/
9v/1//f/9//2//b/9f/2//b/9v/5//n/+f/5//n/+f/5//n/9//3//f/9//5//r/+v/6
//j/+P/4//j/+f/8//3//v/8//z//P/+//z/+f/8//3////+//z//v/+//7//v///wEA
AQABAAAA///+//3//P/8//7//v/9///////+//7//f/9//3//f///wAAAAD///z/+f/5
//r/+f/4//b/9P/2//f/+P/6//n/+P/1//b/9v/2//X/9f/2//f/9//4//n/+f/5//v/
+f/5//n/+f/3//X/8//x//P/9f/3//n/9//5//f/9//2//b/9v/2//j/+P/4//n/+P/3
//X/8//z//T/9P/0//f/9//2//b/9P/0//T/9P/2//b/9v/1//P/9P/0//T/9v/2//b/
9v/4//f/9//3//T/9P/2//f/9f/0//T/8v/w//D/8P/w//L/8//0//b/9P/z//P/8//z
//P/9P/1//f/9//3//f/9v/z//D/8f/1//b/9v/2//j/9v/2//b/9f/3//f/9//3//f/
9//4//b/9v/3//f/9v/2//X/9P/2//b/9v/2//b/9f/1//X/9v/2//b/9f/0//T/9f/0
//X/9v/3//j/+f/5//j/9//3//f/9//2//b/9v/2//X/8//z//T/9P/3//f/9//3//f/
9//3//f/9P/0//T/9P/3//f/9//3//f/9f/1//b/9P/0//P/8//1//X/9f/1//T/9P/1
//T/9f/2//f/9v/y//L/8//0//X/9//4//r/+f/4//b/9P/0//L/8v/0//j/9//2//X/
9P/0//T/9P/0//b/9v/2//b/9v/2//b/9v/2//b/9v/2//T/9P/0//T/8v/y//L/8v/2
//f/+f/6//j/+P/4//j/+//+///////8//z//v////3//v8CAAIABQAJAAoACQAFAAMA
AAD9//3/AAABAAEAAQACAAQABgAEAAIAAgACAAQAAwACAP7/+v/5//j/9//0//T/8//z
//X/9f/z//L/8v/z//P/9P/2//X/9f/0//H/8P/v/+7/8f/x//H/8f/1//f/9f/y//T/
9P/w/+//8f/z//f/BAAZACoAPQBYAHYAkgClAK0ArwChAH8AUwAyACIAHQAVAAgA///+
/wIAAAD8//j/9f/0//X/9//6//v/+//6//f/8//x/+//8P/y//P/9P/0//X/9f/0//T/
9f/z//T/9P/1//f/9v/2//f/9f/1//X/9P/2//f/9//2//X/9f/0//P/9v/1//b/+P/4
//j/+P/4//T/8//0//P/9v/3//f/+P/3//j/+P/4//f/9//3//f/+f/5//n/+f/3//f/
9//3//j/+v/7//z/+//6//n/+P/5//z//f/+/wAAAAAAAAIAAAD7//z/+//8//z/+//+
//3//P/7//v//v///wAAAAAAAAAAAAAAAAAAAgACAAEAAgADAAMABAD///3/+//5//z/
/v///////v/7//v//P/+//7//f/8//r/+f/4//j/9v/2//T/9v/4//j/9//3//n/+f/4
//j/9//3//f/+f/5//n/+f/5//n/+f/5//n/+//7//v/+//9/////f/9//v/+v/5//j/
+P/4//j/+f/5//n/+P/3//n/+v/6//r/+f/5//j/+P/4//j/+P/4//j/+P/4//f/9f/2
//b/9v/4//j/+P/4//r/+f/5//n/9v/2//j/+f/7//r/+v/4//X/9P/z//L/9P/1//b/
+P/6//n/+f/5//f/9//4//n/9//3//f/9//3//X/8//1//n/+v/6//r/+P/2//b/9v/3
//n/+f/5//r/+f/4//j/9v/2//f/9//3//j/+P/4//r/+v/6//r/+P/3//f/9//3//j/
+f/5//b/9v/3//b/+P/4//j/+P/5//n/+P/3//f/9//3//b/9//4//n/+f/3//f/+P/4
//f/9//3//f/+P/5//r/+//4//j/+P/4//f/9//3//f/9//1//X/9v/4//j/9//3//j/
+f/6//v/+f/4//j/9v/5//r/+//6//j/+P/5//r/+v/7//v//P/8//z/+//6//L/9v/4
//r/+v/4//j/+P/4//j/+P/4//j/+f/6//v//P/5//j/9//2//b/9v/2//b/+P/4//j/
+P/2//b/9v/2//f/+f/6//z//f/+////AAD+/wAAAgACAAEAAAAAAAIAAQABAAIABgAE
AAQABwAHAAgABwAIAAgABQAFAAgACQAJAAgACAAJAAgACAAGAAYABgAGAAUABAACAP7/
/f/8//n/+P/4//f/+f/5//n/9//1//T/9P/z//X/9v/2//f/9P/0//T/9P/y//P/8//z
//T/9f/0//X/9v/0//T/+P/5//X/9/8JAB4ALwA+AFcAdgCQAKQAsQCzAKUAgwBVAC8A
IAAaAA8ABQD+////AAD+//r/+P/2//X/9v/1//n//P/9//3/+P/1//X/9f/1//j/+v/6
//r/+f/5//f/9v/2//f/9//4//j/+f/5//j/+P/5//r/+//8//z/+v/7//v/+v/5//n/
+P/3//r/+f/6//z/+v/6//r/+v/7//v//f/9///////+//7///8AAAAAAAD+//3//P/7
//v/+//7//v//f/9//3//f///wAAAAAAAP7//v/+//7///8CAAMABAADAAIAAQACAAQA
AQAEAAUABwAGAAQABgAEAAQABAAFAAMAAwADAAIAAgACAAIAAgACAAQABAADAAQABQAF
AAYABAADAAIAAQACAAQABQAFAAQAAQABAAIAAAAAAP///v////////8AAP7//v/8//7/
//8AAAAAAQD+//3/+//6//n/+f/5//v//v///wAAAQD//////////wEAAQABAAEA//8B
AP/////+//7//v/+/wAAAAAAAAEA//////7//f/8//z/+//6//v/+//6//r/+//8//3/
/v/9//z/+//5//f/+P/4//j/+v/6//r/+v/8//v/+//7//j/+P/6//v//f/8//z/+v/4
//j/+P/4//z//f/+/wAA/f/7//r/+f/7//v//P/9///////////////9//v//f/9//7/
/v/+//7//P/8//z/+//9//3//f////////8AAP3//P/8//v/+//8//z//P/8//z//P/8
//7//f/9//3//v/+//7//f/7//z//v/+//7//v/+//7/AQABAAAA///9//3//f/8//r/
+v/6//n/+//7//z//P/9//3//f/9//3//f/9//3//P/8//z//P/+////AAABAP7/+//6
//r//f/+//7///////////////7//v////7/AAAAAAAA/v/8//z//f/+//7//////wAA
AAAAAP///v/8//z//v8AAPz//P/8//z//P/8//z//P/8//3//v///wAA/f/8//v/+v/9
//7///8AAAAAAQABAAIAAgACAAIAAgABAAIAAwACAAIAAgADAAYABwAHAAgADAAKAAoA
DQANAAkABwAHAAYACAAJAA0ADwAOAAwACwALAAwADAAKAAoADAAMAAsACgAFAAAA/v/8
//7//v///////f/9//3/+//7//z//v////3//P/6//n/+P/4//j/+P/6//v/+//7//n/
+f/3//f/+P/6//7/AAD/////AwANABoAKQA4AE8AbgCKAJwAowClAJ0AfwBRACsAGAAQ
AAkA///6//n/9v/w//D/+P/6//n/+v/9//3//v////3/+v/5//v//f///wIAAgAAAAAA
//////7//P/7//v/+//8//z//f/7//r/+v/7//7///8AAAAA/f/9//z/+v/8//3//f/9
/wEA/////wAA///+//3//P/+////AgADAAIAAQD///7/AQACAAIAAgADAAMAAwADAAEA
AQABAAEAAgADAAQABQAEAAQAAwACAAIAAgACAAIAAgAEAAQABAAEAAQABAAGAAgABQAI
AAkACAAGAAMABAAGAAYABgAHAAkACQAJAAgABgAGAAYABgAGAAgACAAHAAcABwAGAAYA
BQAFAAUABQAIAAoACwALAAYAAQD///7/AQACAAIAAgABAAEAAQACAAAAAAD+/wAAAQAC
AAIAAwAAAP///f/8//7///8AAAMAAwADAAMAAwABAAEAAQABAP//////////AAADAAIA
AwAGAAYABgAGAAIAAAD+//3//v/////////9//7//v/+/wEAAQAAAAAAAAAAAAAAAAD+
//7//v/9//3//v/+//7//v/+//7//v/8//v/+//7//3//v8BAAMAAgAAAP///P/8//z/
/P/8/////////wAA///9//z/+//8//3///8BAP//////////AQD///3//////wAAAAAA
AAAA/v/+//7/AQADAAMAAwAAAP3/+v/4//v//P/+////AQACAAIAAgD///7//f/8////
//8AAAEA/v/+//7//f/9//7/AAAAAAAAAAAAAAAAAAD///3/+//+////AAAAAAAAAAAA
AP///f/9//7//v8BAAEAAQABAP////////////8AAAEAAgAAAP///v/9/////f/9//7/
//8AAAAAAQAAAP///v/9//7/AAADAAQAAgACAAIAAAD8//z//f/+//7//////wAA/v/+
//3//P8AAAIAAgACAAIAAAAAAAAAAAAAAAAAAAAAAAEAAgADAAQAAQAAAP///v8AAAAA
AAAAAA==
         </WaveFormData>
      </LeadData>
      <LeadData>
         <LeadByteCountTotal>10000</LeadByteCountTotal>
         <LeadTimeOffset>0</LeadTimeOffset>
         <LeadSampleCountTotal>5000</LeadSampleCountTotal>
         <LeadAmplitudeUnitsPerBit>4.88</LeadAmplitudeUnitsPerBit>
         <LeadAmplitudeUnits>��V</LeadAmplitudeUnits>
         <LeadHighLimit>2147483647</LeadHighLimit>
         <LeadLowLimit>268435456</LeadLowLimit>
         <LeadID>II</LeadID>
         <LeadOffsetFirstSample>0</LeadOffsetFirstSample>
         <FirstSampleBaseline>0</FirstSampleBaseline>
         <LeadSampleSize>2</LeadSampleSize>
         <LeadOff>FALSE</LeadOff>
         <BaselineSway>FALSE</BaselineSway>
         <ExcessiveACNoise>FALSE</ExcessiveACNoise>
         <MuscleNoise>FALSE</MuscleNoise>
         <LeadDataCRC32>788265568</LeadDataCRC32>
         <WaveFormData>
+v/6//r/+v/5//j/9//2//f/+P/5//r/+f/4//f/9v/4//j/+P/4//n/+v/7//z/+f/4
//f/9v/3//j/+f/6//n/+P/3//b/+P/4//j/+P/4//j/+P/4//b/9v/2//b/9//4//n/
+v/3//b/9f/0//X/9v/3//j/+P/4//j/+P/2//b/9v/2//j/+P/4//j/9//2//X/9P/1
//b/9//4//b/9v/2//b/9P/0//T/9P/1//b/9//4//f/9v/1//T/9f/2//f/+P/4//j/
+P/4//n/+v/7//z///8BAAIAAgAAAAAAAQABAP//AQABAAEAAAAAAAAAAQD/////AgAC
AAUABgAGAAYABAADAAAA/v/7//j/9//2//f/9//4//f/9v/2//b/9v/4//f/9//3//n/
9//2//b/9P/y//H/8P/y//L/8v/y//D/8P/u/+3/7v/z//T/9P/z//L/8f/w/+7/8P/w
//D/8P/u/+7/7//x//T/+v8DAA8AHwAsAD0AUABjAHkAiwCaAKEAoQCYAIYAdwBtAF4A
TgBBADYAKwAfABgAFgAUAA8ACAADAAIAAQACAAMAAgAAAP///P/9//r/+f/4//j/+P/6
//r/+v/5//f/9//4//j/+//7//z//f/7//v/+//5//v/+//7//v/+f/6//r//P/6//n/
+P/4//r//P/9//7//f/+//3//P/+//7//v/+/wEAAgADAAQAAgD///3//f8AAAEAAwAE
AAUABgAGAAUAAgACAAEAAAAEAAQABAAFAAUABQAFAAUACQAKAAwADwANAA0ADQARABAA
DgANAA0AEQASABcAGAAVABQAFQAUABUAGQAbABwAHAAcAB4AHQAgACEAIQAhACEAIQAi
ACMAIQAhACAAHgAfACEAIwAmACUAIwAiACIAJAAjACIAIgAmACYAJgAmACIAHgAaABgA
GAAXABYAGAAXABMADwANAA4ACwAIAAYACAAHAAcABgADAAEA///9//7//f/7//r/+P/4
//j/+P/3//b/9f/5//n/9P/0//X/8//z//L/8f/y//P/8//z//P/8//z//P/9f/1//X/
8//1//X/9f/2//X/9P/y//H/9P/1//X/9P/z//P/8//0//T/9P/0//T/9f/4//f/9//1
//X/9f/1//f/9//3//b/9f/2//f/9v/4//f/9v/2//b/9f/0//T/8//0//T/9f/1//X/
9v/2//b/9v/4//j/9v/0//L/8v/z//T/9f/5//f/9f/z//D/8f/z//X/9v/z//L/8v/y
//T/8v/x//D/8f/z//T/9f/0//L/8P/u//D/8f/0//X/8v/y//L/8f/w//D/7//v//H/
8v/y//P/9P/z//H/7//v//D/8v/z//D/8P/w//D/8P/v/+7/7f/v//D/8v/0//H/7//t
/+z/7v/v/+//8P/u/+7/7//v/+//7//v/+//7v/v//D/8f/w/+//7v/t//D/8P/w/+7/
7v/r/+r/7P/u/+7/7v/u/+7/8P/w//D/8P/v/+7/7f/s/+//8P/x//L/8f/w/+//7v/u
/+7/7v/u//D/8P/w//D/8P/w//H/8v/1//b/9//5//j/+P/4//j/+//7//n/+//7//v/
+v/6//j/+f/5//n//f/+////AAD+//z/+v/5//j/+P/5//j/+f/6//v/+//6//f/9f/0
//T/9P/0//P/8v/x//D/7f/t/+7/7v/u/+7/7v/u/+7/7P/s/+z/7P/q/+n/6f/t/+v/
6v/q/+r/7P/s/+r/6v/s/+r/5v/k/+L/4//n/+r/8v/5/wEADwAkADsATgBjAH0AlQCm
AK0AqwCiAJIAgQBxAGYAVABBADIAJwAXABAAEAAOAAMA+P/5//7////8//n/+v/4//X/
8v/z//L/8//y//L/8v/y//L/8v/x/+//7//w//D/8f/x//L/8//x//H/8f/v//L/8//0
//X/9P/0//P/9P/0//P/8v/y//T/9v/3//j/9f/2//X/9P/3//j/+f/6//n/+P/3//b/
+P/3//f/+f/6//v//f/+//7//v/9//v//f/+//7//v/+//7//v//////////////AwAE
AAYACQAGAAUABAAHAAoACgALAA0ADQAMAA8ADgAOAA4AEAAQABAAEwAUABQAFAAUABYA
FQAXABkAGgAbABsAGwAcAB0AHAAdAB0AHAAdAB0AHQAeABwAGwAbABwAHgAdABwAHAAc
ABwAHAAcAB4AHAAaABoAFgATABAAEAAQAA0ACgAJAAoABwAEAAIAAgABAAEAAAD9//v/
+f/3//f/9//2//b/9v/2//b/9v/y//D/7v/x//P/7v/u/+//7v/v/+//7//x//H/8P/v
/+3/7f/t/+3/7v/v//D/7//v/+//7//w/+//7v/s/+v/7f/v//D/8P/u/+//8P/y//H/
8v/z//T/8//0//H/7//v/+//7//v//D/8f/y//L/7//w//H/8P/z//P/8//0//L/8f/w
//D/7//w//D/8f/x//H/8v/y/+7/7v/w//D/8v/w/+7/7v/w//D/8P/z//H/8f/x//D/
8P/x//L/8v/v/+7/7v/u/+//7v/u/+7/8P/x//H/8f/w//D/8P/w/+//7//x//H/7v/u
/+7/7f/t/+7/7v/v/+3/7v/u/+//8P/v/+3/6//t/+7/8P/x/+7/7v/u/+7/7f/t/+3/
7f/t/+7/8P/y//H/7//t/+z/7v/v/+//8P/w//D/8f/x/+//7//v/+//7f/t/+3/7f/r
/+v/6//r/+3/7v/v/+7/7v/t/+z/7v/u//D/8P/w//D/8P/w//D/8P/w//D/8P/w/+//
7v/t/+z/7P/s/+z/7P/t/+7/7//w/+7/7v/u/+7/7v/u/+7/7v/x//P/9f/3//X/9f/2
//b/9//4//n/+//5//f/+f/5//v/+v/6//r//P/9//7/AgAAAP7//P/5//r/+//9//3/
+v/6//j/+P/2//b/9f/1//T/9P/1//b/9f/0//L/8f/z//P/8f/w//D/7//u/+7/7v/u
/+7/7v/w//D/8P/u/+z/6//u/+3/7//w//H/8v/x/+7/7f/s/+r/6v/q/+r/6//v//D/
8v/7/wcAFQAoAD0AUgBpAIEAkQCaAKEAoQCYAIwAfwB1AGYAUgA/ADIAJQAXAAwACgAO
AA8ADAAHAAAA///+//v/+v/6//n/+v/7//j/9f/0//T/9P/0//T/9P/z//X/9f/2//b/
9v/1//X/9f/3//f/9//1//X/9f/1//X/9//4//j/+v/4//f/9v/2//f/+P/4//j/+P/6
//r/+v/4//j/+P/4//r/+v/6//r/+//7//z////9//3//v/+/wEAAgACAAEA//8AAAAA
AAACAAIAAgADAAUABQAFAAUABAAEAAUABwAIAAkACgAPAA4ADAALAAsADAAMABAAEAAR
ABIAFQAWABIAFQAWABYAGQAaAB0AHQAeAB8AHwAfAB8AHwAgACEAIAAhACEAIAAdAB0A
HQAeAB8AHwAgACIAIAAfAB4AHgAeAB4AHgAeAB4AHAAaABoAGgAXABQAFAAUABEADgAN
AAwACQAGAAQABgAFAAUABAACAAEAAAD///z/+//5//j/+f/6//v//P/3//T/8f/z//T/
8P/x//P/8v/z//P/8//x//H/8P/v//D/8f/y//P/8f/x//H/7//z//P/8//0//T/9P/z
//P/8//z//L/8P/x//P/9f/4//X/9P/z//L/9P/2//T/8//1//X/9f/1//X/9f/1//T/
9v/4//r/+v/3//X/8//y//T/8//y//L/9f/2//b/9//0//P/8//y//L/9P/4//r/+f/2
//P/8v/0//T/9P/3//f/9//3//b/8//z//P/8v/0//T/9f/2//T/8v/x//D/8P/x//H/
8f/0//T/9P/0//L/8f/y//H/8f/y//P/8//y//L/8f/x//H/8v/y//P/9f/1//T/8//x
//D/8P/v/+//8P/x//L/8f/x//H/8f/w//D/8f/y//L/8f/w//D/7//v/+7/7v/v//D/
8v/z//H/8f/x//H/8f/x//H/8f/v/+//7//v//D/8P/w/+7/8P/x//L/8v/w/+7/7v/u
/+7/8P/w//D/8P/y//L/8v/y//T/9P/0//T/8v/w/+7/7P/q/+r/6v/q/+v/7P/t/+7/
7//w//H/8v/y//L/8//0//b/+P/6//3/+//6//n/+P/6//v/+v/9//v/+//6//r/+P/5
//n/+f/9//7///8AAP7//P/6//n/+f/4//j/9v/2//b/9v/1//f/9f/0//T/9P/0//T/
8//y//H/8P/t/+3/7v/u/+7/7v/u/+7/7v/w//D/8P/w/+3/6//q/+3/7f/s/+z/7P/s
/+z/6v/q/+7/7v/q/+j/6v/r/+//9P/6/wEADQAbADAAQQBSAGcAfQCPAJYAlwCVAIwA
fABtAF8AUABAADUAKgAfABMACgAIAAgABwAGAAMAAAD//wAA/f/+//z/+//4//f/9P/1
//T/9P/0//b/9v/2//X/9f/1//b/9v/1//X/9v/3//X/9f/1//P/9f/1//X/9f/1//b/
9v/4//b/9f/0//T/9f/2//b/9v/2//j/+P/4//n/+v/7//z/+//6//n/+P/5//n/+v/9
//3//f/+//7//v/+//3/+//+/wAAAQACAAIAAgACAAMAAwADAAMAAwAGAAYABwAJAAgA
BwAGAAkADAAMAA0ADwAPAA4AEQAQAA4ADgAQABAADwATABUAFgAVABYAGQAZABwAHQAd
AB0AHQAdAB4AHwAeAB8AHwAeAB8AHwAfACAAHwAdABwAHAAdAB0AHQAeAB8AHgAdABwA
HQAcABsAHAAZABUAEQAQABAADQAKAAkACQAHAAUABAADAAEAAAD+//z/+//6//n/+f/5
//j/+P/4//j/+P/4//b/9P/y//X/8//u/+7/7//u/+//7//v//D/8f/x//H/8P/v/+7/
7f/w//H/8v/x//L/8f/w//D/8v/y//H/8f/y//P/8//y//H/8f/x//L/8v/0//b/+P/3
//j/9f/z//L/8f/w/+//8P/x//L/8v/x//L/8//y//T/8//y//L/9P/z//L/8v/z//T/
9P/1//f/9//4//j/8v/w//D/7v/w//D/8P/y//L/8v/y//X/8//z//P/8v/1//f/+f/6
//b/8v/v/+z/7//u/+7/7v/u/+//7//v//L/8v/y//L/8v/z//b/9//y//D/7v/r/+3/
7v/u/+//7f/u/+7/7//v/+//7v/t/+//8P/y//P/8P/w//D/8P/z//X/9//5//X/8v/w
/+7/8P/v/+7/7v/x//H/8P/w/+//7v/u/+3/8P/x//L/8//w/+//7v/t/+3/7f/t/+3/
7//w//H/8P/u/+3/7v/u//D/8f/y//P/9P/y//L/8v/y//P/9P/1//b/9P/y//D/7v/s
/+z/7P/s/+7/8P/y//T/8f/w/+//7v/w//D/8P/w//L/9P/2//j/9v/3//f/9v/5//r/
/P/9//n/+//7//v/+//8//3////8//v//f/8//z//P/7//r//P/9//z//P/8//r/+v/6
//j/9f/z/+//7//w//H/8v/x/+//7v/t//D/7//v//D/7P/q/+n/6P/o/+j/6P/o/+v/
7P/r/+v/6v/t/+z/6v/r/+z/7f/u/+7/7P/o/+b/5v/o/+j/6f/t/+7/8v/5/wEACwAc
ADEAQgBXAG8AgwCOAJUAlwCOAH4AcQBpAGAAUAA9AC4AIQATAAoACAAKAAsADgALAAAA
+f/6//v/+P/0//X/+P/5//j/9v/0//P/8v/0//T/9P/z//T/9f/3//j/9//1//T/8//0
//X/9v/1//P/8//z//P/8//0//T/9v/3//f/9//4//j/+P/3//b/+P/6//r/+v/4//j/
+P/4//r/+v/6//r/+//7//z////+//3//f/8//v//P/8//v//P/+////AAACAAIAAgAD
AAMAAwADAAMAAgACAAMABQAGAAcACAANAA0ADAAMAA0ADAAMABAAEAARABIAFQAWABMA
FQAVABQAFQAWABkAGQAaABsAGwAbABsAGwAcAB0AHAAdAB0AHAAcAB0AHgAgAB4AHQAd
AB4AIAAfAB4AHgAeAB4AHgAeAB0AGgAXABYAFAARAA4ADgAPAA0ACwALAAoABwAEAAIA
AgABAAEAAAD+//3//P/7//n/9//0//L/8v/y//L/8v/x//D/7//z//P/7v/u/+//8v/z
//P/8//y//H/7//t/+3/7f/t/+3/7//v/+//7f/t/+3/7f/u/+//8P/w//H/8P/v/+3/
6v/s/+3/7v/w/+7/7v/u/+7/7v/w/+7/7f/u/+//8P/x//H/8f/x//D/7//w//H/8P/u
/+3/7P/s/+7/7f/s/+z/7//w//D/8f/u/+3/7f/s/+z/7v/y//T/8v/w/+7/7v/s/+z/
7P/v//H/8f/x//D/7v/v//D/8P/u/+z/6//q/+z/6v/p/+j/6P/p/+n/6f/r/+z/7f/u
/+r/6f/q/+n/6f/q/+v/6//q/+r/6f/p/+n/6v/q/+v/7//v/+7/7f/s/+z/7f/t/+v/
6v/p/+j/6f/p/+n/6f/m/+b/5//o/+n/6f/p/+r/6v/p/+f/5v/o/+j/6f/p/+n/6f/p
/+n/5//n/+f/5//q/+v/7P/t/+3/7P/r/+j/6P/r/+r/7v/s/+n/6P/n/+b/6P/o/+j/
6P/m/+b/5v/m/+T/5P/k/+T/5f/m/+f/6P/m/+b/5v/m/+f/6P/q/+z/6//s/+3/7//w
//D/8P/w//P/8//x//P/8v/x/+//7v/x//P/9P/1//f/9v/1//T/8v/w/+7/7f/s/+z/
7f/s/+r/6v/q/+n/6v/p/+n/6v/o/+j/6P/n/+b/5f/k/+H/4//k/+T/5P/i/+D/3v/c
/97/3v/e/97/3f/d/97/4//i/+D/3//e/9//4P/f/+D/5P/i/+D/3P/a/9v/4f/o/+7/
9////wkAGAAtAEYAXwB1AIcAlgCbAJUAiAB4AGsAYQBYAEYAMwAkABEAAwD+//z//P/7
//7//f/4//X/9P/x/+7/7P/r/+z/7f/u/+//7v/u/+7/6v/o/+b/4//o/+3/8//4//7/
AQAFAAkACwALAAsACQANAA8AEQATABAAEAAPABAAEgARABAAEAARABIAEgASABAAEgAS
ABIAFAAUABQAFAATABIAEQAQABIAEwAVABkAFwAXABgAGAAWABYAFQATABYAGAAZABoA
GQAYABcAFwAaABsAHAAdABwAHAAdAB8AHgAdABwAHwAgACAAIQAjACMAIgAlACQAJQAm
ACkAKgAqAC0ALgAuACwALAAuAC0AMAAxADEAMQAxADEAMgAzADYANwA3ADYANQA1ADUA
NgA2ADUANQA2ADQAMwAyADIAMQAwAC8ALgAvAC4ALQAuACoAJwAkACQAJAAhAB4AHQAe
AB0AHAAcABoAFwAVABIADgANAAwACwALAAsACgAKAAkACAAHAAYABwAGAAUACQAIAAIA
AQABAAMABQAGAAcABQAFAAQAAwACAAEAAAD//wIAAwAEAAMAAwADAAMABAACAAIAAQAB
AAIAAwADAAIAAAABAAIABAAEAAQABAAEAAMABAABAP//AAABAAIAAwAFAAUABQAEAAEA
AgADAAIAAwADAAMABAAGAAUABAAEAAcACAAIAAkABQADAAIAAAD//wAAAwAEAAUABAAD
AAQAAwACAAEAAwABAAEAAQAAAAIAAwAEAAQAAwACAAIAAgACAAAA///+//7/////////
AgACAAIAAgAAAP//AAD///7//v/+//3///8AAAAAAQD+//7//f/9///////+//3//v/+
///////+//7//v/+/wAAAQACAAMA///+//7//v8AAP///v/+///////+//7//v/+////
//////////////3//f/9//3////////////+//7//v/8//z////+//7/AAD///7//f/8
//r/+v/6//r/+//8//3//v/8//z//P/8//z//P/8//z//v/+//7////+////AAABAAYA
CAAJAAoACAAJAAkABwAGAAUABAACAAQABAAFAAUABQAIAAgACAAKAAkACAAHAAUAAwAC
AAIA/v/+//7//v/+/////v/+//z//P/8//z//f/9//3//f/6//j/9//1//b/9v/2//b/
9v/2//b/9v/2//T/8//z//n/+f/4//j/9v/2//b/9P/w//L/9v/4//b/9P/z//P/8v/4
////CQAZAC4AQwBWAGsAfwCNAJoApQCrAKQAmACLAH8AcABcAEcANAAnABsAEgAQABIA
EQAQAA8ACgAFAAQAAwAEAAYABQAGAAcAAgD///z/+v/4//v//P/9//3/+//7//z//P//
////AAABAAEAAQABAP///P/7//r/+f/6//z//f8AAP7//f/8//z///8AAAAAAAAAAAIA
AgACAAEAAAD///7/AQACAAMABAACAAEAAQADAAQABQAHAAgACAAIAAcABQAFAAYABgAG
AAoACgAKAAsACwALAAsACwAMAAwADQAPABEAEQARABUAFAASABEAEQATABQAGQAaABkA
GAAZABgAFgAZABoAGgAdAB4AIQAhACEAIQAgAB8AIgAjACUAJwAmACcAJwAmACUAJQAl
ACYAJAAjACMAJAAkACMAIgAiACYAJgAmACYAIwAgAB0AHAAcABsAGgAcABwAGQAWABUA
EgAPAAwACgAJAAcABgAEAAQAAwACAAEAAAD///3//P/8//z//P/8//r/+P/2//n/+//2
//b/9//3//f/9v/1//f/9//2//X/9//3//f/9//1//X/9f/z//b/9//4//r/+f/4//b/
9f/2//f/9//2//j/+f/6//z/+P/2//T/8v/1//j/9//3//f/9//3//f/9//3//f/9v/2
//j/+v/6//j/9//2//b/9//3//f/+P/4//j/9//3//f/9//4//j/+P/4//r/+v/4//b/
9P/0//X/9v/3//v/+P/3//b/9P/0//X/9v/2//f/9v/2//b/9P/y//H/8P/x//P/9P/1
//T/9P/0//T/9f/1//f/9//2//b/9v/1//P/8v/w/+//8P/y//P/9f/2//X/8//x//H/
8v/0//X/8v/y//L/8v/x//H/8f/x//P/9P/2//j/9v/z//D/7v/w//H/8f/y//L/8v/z
//P/8f/x//H/8f/y//P/9P/1//X/9f/1//X/9f/0//P/8P/0//P/8P/w//D/8P/w//D/
8P/x//L/8//0//P/8v/x//D/8f/y//P/9P/2//b/9v/2//T/8v/w/+7/8f/y//P/9P/1
//b/9//4//n/+//8//z//f/+/wAAAQD+/////v/9//7//v/+/////////wIAAgABAAAA
/v/8//v/+//5//j/+P/2//b/9v/4//f/9//1//L/8v/y//L/8//z//T/9f/z//H/8P/w
/+3/7P/s/+z/7f/u/+//8P/y//L/8P/v/+z/7//u/+z/7v/u/+7/7v/s/+7/7v/u//L/
8v/u/+v/8f/y//D/9f8DAA8AHgAxAEIAVQBnAHkAiACTAJkAmACOAH8AcwBmAFIAOwAu
ACkAHQASAAoACgAJAAoACQAEAAEA/v/7//z//v/9//r/+f/4//f/9v/2//b/+f/6//v/
+//6//n/+f/4//f/9//4//n/+//7//v/+f/3//f/9//3//n/+v/6//z//P/7//r/+v/7
//z//P/8//r//P/8//z//P/8//z//P8AAAAAAAAAAP///f/8//3//////wAAAAADAAQA
BAADAAEAAgACAAIABgAGAAYABwAHAAcABwAHAAoACgALAA0ACwALAAsADwANAAwADAAN
ABAAEAAUABQAFAAUABYAFgAWABkAGgAaAB0AHgAhACEAIAAhACEAIQAfAB8AIAAhACQA
JQAlACQAIwAjACMAJAAlACUAJgAoACYAIwAgAB4AIQAiACMAJAAkACIAIAAgACAAHQAa
ABoAHAAZABYAFQATAA8ACwAIAAkACQAKAAoABwAFAAMAAQABAAEAAAAAAP///v/9//z/
+P/2//T/9//5//b/+P/7//v/+//6//n/9//3//b/9f/4//n/+v/7//j/9//2//P/9v/3
//j/+v/4//j/9//3//j/+f/5//j/+v/7//z//v/7//r/+f/4//j/+v/4//f/+P/5//r/
+//9//3//f/8//z//v8AAAAA/P/5//b/9P/4//n/+v/8//z//P/7//v/+f/5//r/+v/5
//r//f/+//3/+v/3//b/+P/4//j/+//6//n/+P/2//j/+f/6//r/+//6//r/+v/4//b/
9f/0//X/9//4//n/+f/4//f/9v/1//X/9//3//f/+P/5//n/9v/2//X/9f/2//j/+f/7
//r/+f/3//X/9f/2//j/+f/6//r/+v/6//n/9//1//P/8//0//b/+P/2//X/9P/0//f/
9//2//b/9v/2//f/9//1//X/9f/1//T/9f/2//f/9//3//f/9//2//b/9v/0//b/+f/4
//b/9P/0//T/9P/0//b/9v/2//b/+P/4//j/+P/2//b/9v/2//T/9P/0//T/8//y//H/
8P/z//T/9f/2//b/9//4//n//P/9////AAACAAIAAgADAAAA/f/+//3//v/+////AAAA
AP///v8AAAMABAAFAAUABAADAAMAAQD+//z/+P/2//n/+v/6//v/9//2//b/9v/3//j/
+P/5//f/9//1//T/8v/x//D/8P/y//L/8v/y//D/8P/w/+7/7//v//P/8//0//T/9P/0
//P/8P/v/+7/8v/y//L/9P/1//P/8v/4/wcAEQAdADAAQwBUAGUAfQCPAJwApQClAJ4A
lACHAHsAbABYAEUAOgApABsAFAAUABQAEwAQAA0ABgAFAAIAAQAAAAAA///+//3//P/7
//r/+v/6//z//P/8//v/+f/5//r/+v/7//v//P/9//7///8AAP///P/7//r/+f/6//z/
/f8AAP///f/7//r//P/+////AAAAAAIAAgACAAAAAAAAAAAAAwAEAAUABgADAAEAAAAB
AAIAAwAFAAYABwAIAAgABwAFAAYABgAGAAoACgAKAAsACwALAAsACwAOAA4ADwARABMA
EwATABcAFgAUABMAEwAXABgAHQAeABwAGgAaABgAGQAdAB8AIAAfACAAIwAjACYAJwAn
ACcAKQApACoAKwArACsAKgAoACgAKQAqACwALAArACsALAAsACsAKgAqACwALAAsACwA
LAAqACgAKAAlACEAHQAcABoAFwAUABMAFQATABEAEAASABEAEQAQAA0ACwAJAAcABgAF
AAMAAgAAAAAAAAAAAP///v/9/wEABAAAAAEAAwABAP///P/5//r/+//7//v//P/9//7/
///8//v/+v/3//r/+//8//7//P/8//v/+//8//3//f/8//7///8AAAIA///+//3//P/9
/wAA/////wEAAQABAAEA/////////v8AAAIABAAEAAIAAQAAAAAAAwADAAMABAADAAIA
AAD///////8AAAAAAAAAAAIAAgACAAAA/v/+////AAABAAUAAgABAAAA/v/8//3//v/+
/wAAAAABAAIAAQD+//z/+v/8////AQADAAEAAAD///7/AAABAAQABQAEAAQABAADAAAA
/v/7//n//P/+////AQABAAEAAAD//wAAAAABAAEA/v/+//7//v/9//3//f/9//7//v//
/wAAAAD///7//v///////v/+/wAAAAABAAEAAAD///7//f/9////AQADAAIAAQAAAP//
AgACAAIAAAACAAEAAgAAAPr//P/8//z//P/9//7///8AAAAAAAAAAAAA/v/+//7//v//
/wAAAQACAAIAAwAEAAUABwAJAAwADgAKAAgABgAFAAcABwALAA0ACwAKAAoACgAJAAkA
CQAMAA4ADgAOAA0ADAALAAsACQAKAAoACAAIAAcABgAEAAMAAwACAAIAAgACAAIAAQAB
AAEAAQD///7/AAD///7//v8AAAAAAAAAAP7//P/6//b/+P/5//7////9//z/+//6//3/
/P/9//7//P/6//r/+P/5//v//v8GAA8AGQAlADgATwBiAHcAkQCpALoAxQDFALgAqACX
AIkAeABmAFUARgAzACMAHgAeABwAGQAaABcAFAATABIADwAMAAwACwAMAAsACgAMAAwA
DQAOAAwACgAIAAUAAwADAAQABAAGAAcACQALAAkACQAJAAcACQAJAAkACQAHAAgACAAK
AAwACwAKAAoADQAOAA4ADgANAA4ADQAMAA0ADgAPABAAEgASABIAEgASABEAEQATABMA
EwAUABQAEwAUABQAEwAUABYAFwAYABkAGAAXABcAGQAZABkAGQAbABwAHgAhAB4AHQAc
AB8AIAAgACEAIwAkACQAKAAoACYAJgAoACgAKAAtADAAMgAwADAAMgAxADQANQA1ADUA
NQA1ADYANwA6ADsAOwA6ADgANwA2ADYAOAA3ADcAOAA6ADkAOAA4ADkAOAA3ADYANgA0
ADIAMgAxAC8ALQAuAC0AKQAlACMAJQAjACEAIAAeAB0AHQAcABcAFQATABEAFAAVABUA
FgATABIAEQAQAA4ADAAKAA0ADwAKAAoACwALAAsACgAJAAwADQANAA0ADAALAAoACQAL
AAsACwAJAA0ADQANAA4ADQAMAAoACQAMAA0ADQAMAAwADQAOABAADgAOAA4ADgAMAA4A
DAALAAsACwALAAsADgAPABAAEAAOAA4ADgAMAA8ADwAPABAAEAAPAA4ADgANAA4ADgAP
AA8ADwAQABAADgAOABAAEAAOAAwACgAKAAsADAANABEAEAAPAA4ADAAOAA8AEAAQAA0A
DAAMAAwADQAMAAwADAAMAA0ADQANAAwADAAMAAwACwALAA0ADQAKAAoACgAJAAkACgAK
AAsACwAMAAwADQAOAA0ACwAJAAoADAAPABEADgAOAA4ADgAOAA0ADAALAAwADAANAA4A
DgANAAwADAAPAA8ADgAOAAwADAANAA0ADwAPAA8ADwANAA0ADQANAAsACwALAAsADQAO
AA8ADgAQAA8ADAAMAAwADQAOAA8AEAAOAA4ADgAOAA8AEAARABIAEAAQABAAEAAPAA4A
DQAMAA==
         </WaveFormData>
      </LeadData>
      <LeadData>
         <LeadByteCountTotal>10000</LeadByteCountTotal>
         <LeadTimeOffset>0</LeadTimeOffset>
         <LeadSampleCountTotal>5000</LeadSampleCountTotal>
         <LeadAmplitudeUnitsPerBit>4.88</LeadAmplitudeUnitsPerBit>
         <LeadAmplitudeUnits>��V</LeadAmplitudeUnits>
         <LeadHighLimit>2147483647</LeadHighLimit>
         <LeadLowLimit>268435456</LeadLowLimit>
         <LeadID>V1</LeadID>
         <LeadOffsetFirstSample>0</LeadOffsetFirstSample>
         <FirstSampleBaseline>0</FirstSampleBaseline>
         <LeadSampleSize>2</LeadSampleSize>
         <LeadOff>FALSE</LeadOff>
         <BaselineSway>FALSE</BaselineSway>
         <ExcessiveACNoise>FALSE</ExcessiveACNoise>
         <MuscleNoise>FALSE</MuscleNoise>
         <LeadDataCRC32>4007086963</LeadDataCRC32>
         <WaveFormData>
CAAIAAgACAAGAAYABgAGAAYABgAGAAYABgAGAAYABgAEAAQABAAEAAYABgAGAAYABAAE
AAQABAAEAAQABAAEAAQABAAEAAQAAgACAAIAAgAEAAQABAAEAAQABAAEAAQABAAEAAQA
BAAEAAQABAAEAAQABAAEAAQABAAEAAQABAAEAAQABAAEAAQABAAEAAQABAAEAAQABAAE
AAQABAAEAAQABAAEAAQABAAEAAQABAACAAIAAgACAAQABAAEAAQAAgACAAIAAgAEAAQA
BAAEAAYABwAIAAkABwAHAAcABwAJAAgACAAIAAYABgAEAAMAAQABAAEAAQD+//z/+v/6
//v/+//8//z//v/+//7//v/9//z/+//5//n/+f/5//n//P/8//7////+/wEAAgACAAMA
BAAGAAcABgAFAAQAAwAFAAUABQAFAAYABgAGAAYABAAEAAQABAAEAAUABQAFAAYABAAE
AAQABQAIAA4AFwAfACQAJAAjAB4ADgD0/93/yv+//7r/tf+z/7P/vv/G/7T/nf+T/5H/
kP+P/4//k/+b/6T/rf+4/8T/z//Z/+H/5v/s//D/9v/6////BQAHAAkABwAIAAkACgAK
AAoADAAMAA4ADgAPAA8ADgAOAA8ADwAQABAAEAAQABAAEAAQABAAEAARABEAEQATABMA
EwATABEAEQARABEAEwASABIAEwARABAAEAAQABEAEQARABEAEQARABEAEAAQABAAEAAQ
ABEAEQARABEADwAPAA8ADwAOAA4ADgAOABAAEAAQABAADgAOAA4ADgAOAA4ADgAOAA4A
DgAOAA4AEAAQABAAEAAQABAAEQARAA8ADgAOAA4AEAARABEAEQARABEAEQARABEAEQAR
ABEAEgASABIAEgAQABAAEAAQABIAEwATABIAEQARABEAEQARABEAEAAQABAADgAOAA4A
DQANAAsACwAMAAwADAAKAAoACgAJAAgABgAGAAYABgAIAAgABwAHAAUABQAFAAUABwAH
AAcABwAHAAcABgAGAAUABQAEAAQABgAHAAgACQAHAAcABwAHAAcABwAHAAcABQAFAAUA
BQAHAAcABwAHAAkACQAJAAoACAAIAAcABwAJAAkACQAJAAcABwAHAAcABwAHAAcABwAH
AAcABwAIAAcABgAFAAQABAAFAAYABwAHAAgACAAIAAcABgAGAAcACQAJAAkACQAHAAcA
BwAHAAcABwAHAAcABQAFAAQABAAEAAQABAAEAAQABQAGAAgABwAGAAUABQAHAAYABgAG
AAUABQAEAAQABQAGAAYABgAGAAYABgAGAAQABAAEAAQABgAGAAYABgAEAAMAAwADAAMA
AwAEAAQABAAEAAQABAAEAAQABAAEAAYABgAGAAYABgAHAAcABgAEAAQABAAEAAQABAAE
AAQABgAGAAYABgAGAAYABgAGAAQABAAEAAQABAAEAAQABAAFAAYABwAJAAkACAAGAAQA
BAAGAAYABgAGAAQABAAEAAQABgAGAAYABgAEAAQABAAEAAQABAAEAAQABAAEAAQABAAC
AAIAAgACAAQABAAEAAQABAAEAAUABQAFAAUABQAFAAcABwAHAAYABAAEAAQABAACAAEA
/////wEAAQD+//z/+v/6//v/+//8//z//P/8//z//P/8//z//P/7//v/+//7//v//P/8
//z//f/+/wEABAAEAAQABAADAAMAAwADAAUABQAFAAUABQAFAAYABgAEAAQABAAEAAYA
BgAGAAcABQAFAAQABAAEAAYABwAKABAAFwAdACIAIgAfABwADgD4/93/yv+//7j/tf+z
/7f/wP/M/8L/rf+f/5//nv+d/53/n/+l/67/uf/C/8j/z//Z/+H/5v/q//D/9v/6//3/
AQAFAAcABwAIAAkACgAKAAoADAAMAAwADAANAA0ADgAOAA8ADwAOAA4ADgAOABAAEAAQ
ABAAEAARABEAEQARABEAEQARAA8ADwAPAA8AEQAQABAAEQARABAAEAAQAA8ADwAPAA8A
EQARABEAEAAQABAAEAAQAA8ADwAPAA8ADQANAA0ADQAOAA4ADgAOAA4ADgAOAA4ADgAO
AA4ADgAOAA4ADgAOAAwADAAMAAwADgAOAA4ADgAMAAwADQANAA0ADAAMAAwADAANAA0A
DQALAAsACwALAA0ADQANAA0AEAAQABAAEAAQABAAEAAQAA4ADwAPAA4ADQANAA0ADQAN
AA0ADAAMAA4ADAAMAAwACQAJAAcABwAGAAYABgAEAAIAAgABAAAAAgACAAIAAgACAAIA
AQABAAMAAwADAAMABQAFAAUABQAEAAMAAQAAAAMAAwACAAIAAwADAAMAAwADAAMAAwAD
AAUABQAFAAUAAwADAAMAAwADAAMAAwADAAMAAwADAAQABAAEAAMAAwAFAAUABQAFAAUA
BQAFAAUABQAFAAUABQAFAAUABQAGAAQABAAEAAQABQAFAAUABQADAAQABAAEAAUABAAE
AAUABQAFAAUABQADAAMAAwADAAUABQAFAAUAAwADAAIAAgADAAQABQAGAAUABQAFAAYA
BQAEAAMAAwAEAAQABQAGAAUABQAEAAQABQAGAAYABgAGAAYABgAGAAYABgAGAAYABgAG
AAYABgAGAAUABQAFAAUABQAGAAYABgAGAAYABgAGAAYABgAGAAgACAAIAAgABwAHAAYA
BAAGAAYABgAGAAYABgAGAAYABAAEAAQABAAFAAYABwAIAAcABgAFAAQABgAGAAYABgAE
AAQABAAFAAQABAADAAIABgAGAAYABgAGAAYABgAGAAYACAAIAAgACAAGAAYABgAGAAYA
BgAGAAYABgAGAAYABgAEAAQABAAEAAYABgAGAAYABgAGAAYABgAIAAkACQAJAAkACQAJ
AAkABwAHAAYABgAIAAgACAAGAAUAAwADAAMAAwAAAP7//P/6//v/+//8//7//v/+//7/
/v/+//7//v/7//v/+//7//3//v/+/wAAAQACAAUABgAGAAYABgAHAAcABwAHAAcABwAH
AAcABwAFAAYABgAGAAgACAAIAAgABgAGAAcABwAHAAYABgAGAAgACQAKAA4AFQAfACYA
KAApACYAGgAAAOX/0P/F/77/tf+v/6//uP/A/7T/n/+P/4v/jv+P/43/kf+b/6T/r/+6
/8b/z//Z/+H/6P/u//L/9v/8////AwAHAAkACQAKAAsADAAMAAwADgAOAA4ADgAPAA8A
DwAQABIAEwATABIAEQAQABIAEgASABIAEgATABMAEwATABMAEwATABMAEwATABMAEQAQ
ABAAEQATABIAEgASABMAEwATABMAEwATABMAEgAUABQAFAAUABMAEwATABMAEwATABMA
EwAQABAAEAAQABAAEAAQABAAEQASABMAFAASABIAEgASABIAEgASABIAEAAQABAAEAAQ
ABAAEQARABMAEgASABIAEgATABMAEwAVABUAFQAVABMAEwATABMAFAAUABQAFAAUABQA
FAAUABIAEwATABIAEgATABQAFQAUABMAEQAQABIAEAAQABAAEQARAA8ADwAMAAwADAAK
AAwADAALAAoACgAKAAoACgAIAAgABwAHAAcABwAHAAcACQAJAAkACQAJAAkACAAIAAkA
CQAIAAgACQAJAAkACQAJAAkACQAJAAcABwAHAAcACQAJAAkACQAJAAkACQAJAAcABwAH
AAgACgAKAAkACQAHAAcABwAHAAkACQAJAAkACQAJAAkACQAHAAcABwAIAAoACgAKAAoA
CQAJAAkACQAHAAgACAAIAAkACAAIAAkACQAJAAkACQAJAAkACQAJAAcABwAHAAcACQAJ
AAgACAAIAAgACAAIAAkACQAJAAoACAAIAAgACQAHAAYABgAGAAkACQAIAAgABwAIAAgA
CAAIAAgACAAIAAgACAAIAAgACAAIAAgACAAKAAkACQAJAAkACQAKAAoACAAIAAgACAAI
AAgACAAIAAgACAAIAAgACAAJAAkACAAIAAgACAAIAAgACAAIAAgACAAIAAgACAAIAAgA
CAAIAAgACAAIAAgACAAIAAgACAAIAAgACAAJAAoACgAJAAgACAAIAAgACAAIAAgACAAI
AAgACAAIAAgACAAIAAgACAAIAAoACgAKAAoABwAGAAUABAAFAAYABwAIAAYABgAGAAYA
CAAIAAgACAAKAAoACwALAAkACQAJAAkACwALAAsACgAIAAgACAAIAAgABwAFAAUAAwAD
AAAA/v/8//z//f/9/wAAAAAAAAAAAAAAAAAAAAD+//3//f/9//////8AAAAAAgADAAQA
BwAKAAoACgAKAAkACQAJAAkACQAJAAkACQALAAsADAAMAAsACgAJAAgACgAKAAoACwAJ
AAkACAAIAAgACAALABAAFgAdACUAKAAmACMAHAAMAPT/2//M/8H/vP+3/7P/s//A/8L/
rv+b/5P/kf+S/4//j/+V/53/qP+z/77/yv/V/9//5//s//D/9v/8/wIABwAJAA0ADQAL
AAwADQAOAA8AEAATABQAEgASABMAEwAUABQAFQAVABYAFgAWABYAFAAUABQAFAAWABcA
FwAXABUAFQAVABUAEwATABMAEwAUABQAFQAXABUAFAAUABQAEwATABMAEwAVABUAFQAU
ABIAEgASABIAEQARABEAEQARABEAEQARABEAEgATABQAEgASABIAEgASABIAEgASABIA
EgASABIAEgASABIAEgASABIAEgASABIAEgATABMAEwASABIAEgASABMAEwATABMAEwAT
ABMAFQAVABUAFQAUABQAFAAUABQAFAAUABQAFAAVABUAFAATABMAEwATABMAEwASABIA
EgAQABAAEAANAA0ACwALAAwADAAMAAoACAAIAAcABgAIAAgACAAIAAYABgAFAAUABQAF
AAUABQAGAAcACAAJAAgABwAFAAQABQAFAAQABAAFAAUABQAFAAUABQAFAAUABQAFAAUA
BQADAAMAAwADAAUABQAFAAUABQAFAAUABgAEAAQAAwADAAUABQAFAAUABQAFAAUABQAF
AAUABQAFAAMAAwADAAQABAAEAAQABAAFAAUABQAFAAMABAAEAAQAAwACAAIAAwADAAMA
AwADAAMAAwADAAMABQAFAAUABQAFAAUABAAEAAQABAAEAAQABQAFAAUABgAGAAYABgAH
AAUABAAEAAQAAwADAAIAAgADAAQABAAEAAQABAAEAAQABAAEAAQABAACAAIAAgACAAIA
AQABAAEAAwADAAQABAACAAIAAgACAAIAAgACAAIAAgACAAIAAgACAAMAAwACAAAAAAAA
AAAAAgACAAIAAgACAAIAAgACAAIAAgACAAIAAAAAAAAAAAAAAAAAAAAAAAAAAAAAAAEA
AAAAAP///v8AAAIAAgACAAIAAAAAAAAAAAACAAIAAgACAAAAAAAAAAAA/v/+//7//v8A
AAAAAAAAAAAAAAAAAAAAAgACAAIAAgAAAAAAAAAAAAIAAwAEAAUABQAFAAUABQADAAIA
AgACAAQABAACAAEA///////////6//j/9v/2//n/+f/6//r/+v/6//r/+v/8//z//P/7
//n/+f/5//n/+v/6//z//f8AAAMABAAEAAIAAgADAAMAAwADAAMAAwABAAEAAQABAAQA
BAAEAAQABgAGAAYABgAEAAUABQAFAAQABgAEAAQABQAGAAoAEQAbACIAJAAjAB4AFAD+
/+X/zv/B/7z/t/+z/7P/vP/I/77/pf+V/5H/kP+P/43/j/+Z/6L/q/+2/8D/y//T/9v/
5P/s//L/+P/6//3/AQAFAAcABwAIAAkACgAKAAoADAAMAAwADAANAA0ADAAMAA0ADQAO
AA4ADgAOABAAEAAQABAAEAARABEAEQAPAA8ADwAPABEAEQARABEADwAOAA4ADwAPAA4A
DgAOAA8ADwAPAA8ADwAPAA8ADgAOAA4ADgAOAAsACwALAAsADQANAA0ADQAMAAwADAAM
AAoACgAKAAoADAAMAAwADAAKAAoACgAKAAoACgAKAAoADAAMAAwADAAMAAwADQANAA0A
DAAMAAwADAANAA0ADQANAA0ADQANAA0ADQANAA0ADgAOAA4ADgAOAA4ADgAOAAwADQAN
AAwADQANAA0ADQANAA0ADAAMAAoACAAIAAgACQAJAAcABwAGAAYABgAEAAYABgAFAAQA
AgACAAIAAgAAAAAA/////wEAAQABAAEA//////////8AAAEAAQACAAEAAQAAAAAAAQAB
AAEAAQABAAEAAQABAAEAAQABAAEAAQABAAEAAQABAAEAAQABAAMAAwADAAQAAgACAAEA
AQD//////////wEAAQABAAEAAQABAAEAAQABAAEAAQACAAQABAAEAAQAAQABAAEAAQAB
AAIAAgACAAEAAAAAAAEAAQABAAEAAQABAAEAAQABAAEAAQABAAEAAQABAAAAAAAAAAAA
AAAAAP///////wAAAAAAAAAAAQD///7//v/+///////+//7/AQACAAIAAgAAAAAAAAAA
AAAAAAAAAAAAAAAAAAAAAAACAAEAAQABAAEAAQACAAIAAAAAAAAAAAACAAIAAgACAAAA
AAAAAAAAAgADAAMAAgACAAIAAgACAAIAAgACAAIAAgACAAIAAgAAAAAAAAAAAAIAAgAC
AAIAAgACAAIAAgACAAIAAgADAAQABAADAAIAAAAAAAAAAAACAAIAAgACAAIAAgACAAIA
AgACAAIAAgACAAIAAgACAAIAAgACAAIAAgACAAIAAgACAAQABAAFAAUABQAFAAUABQAF
AAUABQAEAAIAAgACAAIAAgABAP/////9//3/+v/4//j/+P/5//n/+v/6//r/+v/6//r/
+v/6//r/+f/5//n/9//3//j/+P/6//v//P///wIAAgACAAIAAQABAAEAAQADAAMAAwAD
AAEAAQACAAIABAAEAAQABAAGAAYABgAHAAUABQAEAAQABgAIAAkADAAQABcAIQAiACAA
IQAaAAQA6v/R/8D/t/+y/6//sf+3/8b/xv+0/6P/m/+b/5r/lf+V/5v/pf+u/7n/xP/M
/9X/3//l/+r/8P/2//r//v8DAAcACQAJAAkACgALAAwACgAKAAwADAALAAoACgAJAAYA
BAADAAEAAgACAAIAAgAEAAQABAAEAAIAAwADAAMAAwADAAMAAwADAAMAAwADAAMAAgAC
AAMAAwACAAIAAgADAAMAAwADAAUABQAFAAQABAAEAAQABAABAAEAAQABAAMAAwADAAMA
AgACAAIAAgAAAAAAAAAAAAAAAAAAAAAAAAAAAAAAAAAAAAAAAAAAAAIAAgACAAIAAAAA
AAEAAQADAAIAAgACAAIAAwADAAMAAwADAAMAAwAFAAUABQAFAAUABAADAAIABAAEAAQA
BAAGAAcABwAGAAQAAwACAAEAAQABAAAAAAAAAP7//v/+///////9//3//v/+//7//P/8
//z/+//6//r/+v/6//r/+v/6//n/+f/5//n/+f/5//v/+//7//v/+f/5//j/+P/7//v/
+v/6//n/+f/5//n/+f/5//n/+f/7//v/+//7//n/+f/5//n/+//7//v/+//5//n/+f/6
//z//P/7//v/+//7//v/+//9//3//f/9//3//f/9//3//f/9//3//v/+//7//v/+//3/
/f/9//3//f/+//7//v/9//z//P/9//3//f/9//3/+//7//v/+//9//3//f/9//3//f/8
//z//v/+//7//v/7//v/+//8//7//v/+///////+//7//v/9//3//P/8//3//v/+//7/
/v/+//7//v/+//7//v/+//7//v/+//7//v/9//3//f/9//3//v/+//z//P/8//z//v/+
//7//v/+//7//v/+//7///////7//P/8//z//P/6//r/+v/6//z//P/8//z//P/8//z/
/P/8//z//P/8//7//v/+//7//P/8//z//f/+//7//f/8/wAAAAD+//7//P/8//z//P/8
//z//P/8//z//P/8//z//P/8//z//P/8//z//P/8//z//P/8//z//f///////////wEA
AQABAAEAAAAAAAAAAAD+//z/+//5//n/+f/5//b/9v/0//T/9f/1//b/9v/2//b/9v/2
//b/9v/2//X/9f/1//X/9f/2//j/+v/7//z//f/+//7//v8AAAEAAQABAAEAAQABAAEA
AQABAAEAAgACAAIAAgACAAAAAAAAAAAAAwADAAMAAgACAAIAAgABAAIACAARABkAIAAg
AB8AHgASAPr/4f/M/7//uP+x/63/q/+y/7z/tv+d/4//jf+O/4//i/+N/5X/nv+n/7L/
vv/J/9P/2//i/+j/7P/0//j/+f/9/wMABQADAAQABQAGAAYABgAIAAgACgAKAAsACwAM
AAwADQANAAwADAAMAAwADgAOAA4ADgARABMAFAAVABcAGQAbAB0AGwAbABsAGwAbABoA
GgAbABsAGgAaABoAGQAZABkAGQAZABkAGQAYABgAGAAYABgAFwAXABcAFwAXABcAFwAX
ABgAGAAYABgAGAAYABgAGAAaABoAGgAaABgAGAAYABgAGAAYABgAGAAYABgAGAAYABgA
GAAZABkAGQAYABgAGAAYABkAGQAZABkAGQAZABkAGQAZABkAGQAcABwAHAAcABsAGgAZ
ABgAFgAXABcAFgAXABcAFwAXABcAFwAWABYAFgAUABQAFAAVABUAEwATABIAEgASABAA
EAAQAA8ADgANAAwACwAKAAwADAALAAsACwALAAsACwALAAsACwALAA0ADQAMAAwACwAL
AAoACgALAAsACwALAAsACwALAAsACwALAAsACwANAA0ADQANAAsACwALAAsACwALAAsA
DAAOAA4ADQANAA0ADQANAA0ACwALAAsACwALAAsACwALAA0ADQANAA4ADAAMAAwADAAN
AA0ADQANAA0ADgAOAA4ACwAKAAoACwALAAsACwALAAsACwALAAsACwALAAsACwANAA0A
DAAMAAwADAAMAAwACwALAAsADAAMAAwADAANAAsACgAKAAoADQANAAwADAALAAwADAAM
AAoACgAKAAoADAAMAAwADAAMAAwADAAMAAwACwALAAsACwALAAwADAAMAAwADAAMAAoA
CgAKAAoACgAKAAoACgAMAA0ADQAMAAoACgAKAAoACgAKAAoACgAKAAoACgAKAAgACAAI
AAgACgAKAAoACgAIAAgACAAIAAkACgALAA0ADQAMAAoACAAKAAgACAAIAAgACAAIAAgA
CAAIAAgACAAIAAgACAAIAAgACAAIAAgACAAKAAoACgAKAAgACAAIAAgACAAIAAgACAAL
AAsACwALAAsACwALAAsADQAMAAwADAAMAAwACgAJAAUABQAFAAUABAACAAAAAAD/////
AAAAAP7//v/+//7/AAAAAAAA///9//3//f/9//7//v8AAAEABAAHAAgACAAIAAgACQAJ
AAkACQAJAAkACQAJAAkACQAKAAoACgAKAAgACAAIAAgACAAJAAkACQAKAAoACgAIAAkA
CgAMABMAHwAmACgAJwAmACAADADx/9r/yf/C/73/uf+1/7j/xv/I/7H/nf+V/5T/k/+T
/5P/mf+g/6n/tP/A/83/2f/h/+r/8P/0//r//v8BAAUABwALAA0ADgAPABAAEAAQABIA
EgASABIAEwATABQAFAAVABUAFAAUABQAFAAUABQAFAAUABQAFQAVABUAFQAVABUAFQAV
ABUAFQAVABUAFAAUABUAFQAUABQAFAAVABUAFQAVABMAEwATABIAFAAUABQAFAATABMA
EwATABUAFQAVABUAEgASABIAEgAUABQAFAAUABQAFAAUABQAEgASABIAEgAUABQAFAAU
ABIAEgASABIAEgASABMAEwATABIAEgASABQAFQAVABUAFQAVABUAFQATABMAEwATABYA
FgAWABYAFAAUABQAFAAUABUAFQAUABMAEwATABMAEwATABIAEgAUABIAEgASABEAEQAP
AA8ADgAOAA4ADAAMAAwACwAKAAgACAAIAAgACAAIAAcABwAJAAkACQAJAAgABwAGAAUA
BQAFAAQABAAFAAUABAAEAAUABQAFAAUABwAHAAcABwAHAAcABwAHAAUABQAFAAUABQAF
AAUABQAHAAcABwAIAAgACAAHAAcABwAHAAcABwAHAAcABwAHAAUABQAFAAUABwAHAAcA
CAAIAAgACAAIAAcABwAHAAcABQAGAAYABgAFAAQABAAFAAUABQAFAAUABwAHAAcABwAH
AAcABwAHAAUABQAEAAQABAAEAAQABAAFAAUABQAGAAQABAAEAAUABQAEAAQABAAFAAUA
BAAEAAMABAAEAAQABAAEAAQABAAEAAQABAAEAAQABAAEAAQABAADAAMAAwADAAMABAAE
AAQABAAEAAQABgAGAAYABgAFAAQAAwACAAIAAwADAAIAAgACAAIAAgACAAIAAgACAAIA
AgACAAIAAAAAAAAAAAACAAIAAgACAAIAAgACAAIAAgACAAIAAwACAAIAAQAAAAAAAgAA
AAAAAgAAAAAAAAAAAAAAAAAAAAAAAgACAAIAAgAAAAAAAAAAAAAAAAAAAAAAAAAAAAAA
AAAAAAAAAAAAAAIAAwADAAMABQAFAAUABQADAAMAAgACAAQABAAEAAIA///9//3//f/9
//r/+P/2//b/9//3//j/+v/6//r/+v/4//j/+P/4//X/9f/1//X/9//4//j/+v/7//z/
//8AAP7//v/+////AQABAAEAAQD//////////wEAAgACAAIAAAAAAAAAAAACAAIAAwAD
AAUABAAEAAQAAgABAAQADAATABsAIAAeAB0AGAAIAPD/0//A/7f/sv+v/6//sf+8/8L/
tP+d/5X/k/+U/5P/kf+V/53/pP+t/7j/xP/P/9f/3//k/+r/8P/0//j/+f/9/wEAAwAF
AAYABwAIAAYABgAIAAgACAAIAAkACQAIAAgACQAJAAoACgAKAAoACgAKAAoACgAIAAkA
CQAJAAsACwALAAsACQAJAAkACQAJAAgACAAJAAsACgAKAAoACgAJAAgABwAHAAcABwAG
AAYABgAGAAYABQAFAAUABQAHAAcABwAHAAQABAAEAAQABgAGAAYABgAGAAYABgAGAAYA
BgAGAAYABAAEAAQABAAEAAQABAAEAAYABgAHAAcABQAEAAQABAACAAMAAwADAAUABQAF
AAUAAwADAAMAAwAGAAYABgAGAAYABgAGAAYABAAFAAUABAAFAAUABQAFAAUABQAEAAQA
BAACAAIAAgD//////f/9//z//P/8//r/+//8//z//P/7//r/+f/4//r/+v/5//n/+f/5
//n/+f/3//f/9//3//n/+f/4//j/+f/5//j/+P/3//f/9//3//n/+f/5//n/+f/5//n/
+f/3//f/9//3//f/9//3//f/9//3//f/+P/2//b/9f/1//P/8//z//P/8//z//P/8//z
//P/8//z//P/8//z//T/8v/y//L/8v/z//P/8//z//P/9P/0//T/8//y//L/8//z//P/
8//z//P/8//z//P/8//z//P/8//z//P/8v/y//L/8v/y//L/8f/x//H/8v/y//L/8v/z
//P/8v/y//L/8//z//L/8v/x//L/8v/y//T/9P/0//T/9v/2//b/9v/0//T/9P/0//T/
8//z//P/8f/x//L/8v/0//T/9P/0//T/9P/0//T/9P/0//T/9P/2//f/9//2//T/9P/0
//T/9v/2//b/9v/2//b/9v/2//b/9v/2//b/9v/2//b/9v/0//T/9P/0//b/9v/2//f/
+P/4//f/9v/0//T/9v/2//T/9P/0//T/9P/0//T/9P/0//b/9v/2//b/9P/0//T/9P/2
//b/9v/2//b/9//3//f/9//3//f/9//1//X/9P/0//b/9v/2//T/9f/z//P/8//x/+7/
7P/q/+j/6f/p/+r/7P/s/+z/7P/s/+z/7P/s/+v/6//r/+v/6//s/+z/7v/t/+7/8f/y
//T/9P/0//X/8//z//P/8//1//X/9f/1//P/9P/0//T/9P/0//T/9P/0//T/9f/1//X/
9P/0//T/9v/3//r/AAAHAA8AFAAUABMADgAAAOj/z/+8/7H/qP+l/6P/o/+u/7b/rP+X
/4v/if+I/4n/h/+L/5P/mv+j/7D/uv/D/8v/0//a/97/4v/o/+z/8f/1//n/+f/5//r/
+//8//v/+v/7//r//P/8//3//f/8//z//f/9/wAAAAAAAAAA/v/+//7//v/+////////
/wEAAQABAAEA//////////////7//v///////v/+//7//f/9//3//f/////////+//7/
/v/+//7/+//7//v/+//7//v/+//7//z//P/8//z//P/8//z//P/8//z//P/8//z//P/8
//z//P/8//z//P/8//z//P/8//z//P/9//3/+//6//r/+v/6//v/+//7//v/+//7//v/
+//7//v/+//+//7//v/+//3//P/7//r//P/9//3//P/7//v/+//7//v/+//6//r/+v/4
//j/+P/3//f/9f/1//T/9P/0//L/8v/y//H/8P/u/+7/7v/u/+7/7v/t/+3/7//v/+//
7//x//H/8f/x/+//7//u/+7/7//v/+7/7v/t/+3/7f/t/+//7//v/+//7//v/+//7//t
/+3/7f/t/+//7//v/+//7//v/+//8P/w//D/7//v//H/8f/x//H/7//v/+//7//v/+//
7//v/+//7//v//D/7v/u/+7/7v/u/+//8P/x/+//8P/w//D/7//u/+7/7//v/+//7//v
/+3/7f/t/+3/7//v/+//7//u/+3/6//q/+v/7P/t/+7/7f/t/+3/7v/s/+z/7P/t/+//
7v/u/+7/8f/x//D/8P/y//T/9f/2//j/+P/4//j/+v/6//r/+v/7//z//f/+//7//f/9
//3//f/9//7//v8AAAAAAAAAAAAAAAAAAAAAAgACAAIAAgABAAEAAAD+/wAAAAAAAAAA
AgACAAIAAgACAAIAAgACAAIAAgACAAIAAgACAAIAAgACAAIAAgACAAIAAgACAAMAAgAC
AAEAAAAAAAIAAgACAAIAAgACAAIAAgACAAIAAgACAAQABAAEAAQAAwACAAEAAAACAAIA
AgACAA==
         </WaveFormData>
      </LeadData>
      <LeadData>
         <LeadByteCountTotal>10000</LeadByteCountTotal>
         <LeadTimeOffset>0</LeadTimeOffset>
         <LeadSampleCountTotal>5000</LeadSampleCountTotal>
         <LeadAmplitudeUnitsPerBit>4.88</LeadAmplitudeUnitsPerBit>
         <LeadAmplitudeUnits>��V</LeadAmplitudeUnits>
         <LeadHighLimit>2147483647</LeadHighLimit>
         <LeadLowLimit>268435456</LeadLowLimit>
         <LeadID>V2</LeadID>
         <LeadOffsetFirstSample>0</LeadOffsetFirstSample>
         <FirstSampleBaseline>0</FirstSampleBaseline>
         <LeadSampleSize>2</LeadSampleSize>
         <LeadOff>FALSE</LeadOff>
         <BaselineSway>FALSE</BaselineSway>
         <ExcessiveACNoise>FALSE</ExcessiveACNoise>
         <MuscleNoise>FALSE</MuscleNoise>
         <LeadDataCRC32>1135368388</LeadDataCRC32>
         <WaveFormData>
AAAAAAAAAAD+//7//v/+//7//v/+//7/AAAAAAAAAAD+//7//v/+/wAAAAAAAAAA/v/+
//7//v/+//7//v/+//7//v/+//7//v/+//7//v/+//7//v/+/wAAAAAAAAAA/v/+//7/
/v/+//7//v/+//7//v/+//7//v/+//7//v8AAAAAAAAAAP7//v/+//7//v/+//7//v/+
//7//v/+//7//v/+//7/AAAAAAAAAAD///7//f/8//7//v/+//7//v/+//7//v8AAAAA
AAAAAAEAAgACAAIAAgACAAIAAgAEAAcABwAHAAUABwAHAAcABwAIAAoACgAHAAQAAgAA
AP7//v/+//3/////////AAD///7//P/6//n/+P/4//j/+f/5//r/+v/6//r/+v/6//z/
/P/8//z/+P/3//f/+P/4//j/+P/4//n/+f/4//j/+P/4//j/+P/5//n/+f/5//n/+f/5
//r//f8DAAwAGwAsAD8AVwBvAHwAcQBZAEUAPQA2ACkAEwDw/8L/kf9i/zH/Bv/v/uj+
7v75/gH/Ef8q/0H/WP9y/4v/nv+u/7//zv/X/93/5P/q//H/9f/7////AAAAAAEAAgAE
AAUABgAGAAoACwALAAsACgAKAAoADAAOAA4ADgAPAA4ADgAOAA4ADgAOAA4ADwARABEA
EQARABMAEwATABMAFAAUABUAFQAVABUAFQAVABUAFgAWABYAFgAWABcAFwAXABcAFwAX
ABgAGgAbABsAGQAZABkAGQAbABwAHAAcABwAHQAdAB0AHQAdAB4AHgAhACIAIgAiACIA
IgAiACIAJAAkACUAJQAlACYAKAAoACgAJwAnACgAKQAqACoAKwArACoAKgApACkAKgAq
ACoAKgAqACkAKQApACgAKAAnACUAJQAkACIAIwAhACAAHgAbABoAGgAYABgAFwAUABIA
EAAPAA0ADAAOAA0ADAAKAAkACAAHAAYABQAFAAUABAAEAAQAAwACAAAAAQABAAEAAgAB
AAAAAAAAAAAAAAAAAP/////9//3///8AAAAAAAD+//7//v/+//7//f/9//3//f/8//z/
/P/8//3//f/9//////8AAAAA/v/+//7//v8AAAAAAAAAAP/////+//7///////////8B
AAEAAQABAP////8AAAAAAgACAAMAAwAFAAUABQAFAAMAAwACAAIABQAFAAUABQADAAMA
AwADAAUABgAGAAYAAwADAAIAAgACAAIAAgADAAUABAAEAAQAAgACAAMAAwADAAIAAgAC
AAIAAgABAAEAAQABAAEAAQABAAEAAQABAAEAAQABAAEAAwACAAIAAgAAAAAAAAAAAAAA
AAAAAAAAAgACAAEAAQAAAAAA/////wEAAQABAAEAAgACAAIAAgADAAIAAgACAAIAAgAC
AAIAAgACAAIAAgADAAMAAgACAAMAAwADAAMAAwADAAMAAwAFAAUABQAEAAQABAAEAAQA
AgACAAMABQAEAAQABAAEAAQABAAEAAQABAAEAAQABAAEAAQABAAEAAQABAAEAAQABAAC
AAIAAgACAAQABAAEAAQABgAGAAcACAAGAAYABgAGAAgACAAIAAsACwALAAsADQANAA0A
DQAOABAAEAANAAoACAAGAAQABAAGAAUABQAFAAUABgAGAAYABwAGAAUABAACAAIAAQAB
AAAAAAACAAIAAwAEAAUABgAEAAQAAgABAAEAAgACAAIAAgACAAMAAwACAAIAAgACAAQA
BAAFAAUABQAFAAUABQAFAAgACwAPABgAIwAyAEUAWwBzAIQAfwBpAFMARwA+AC8AGQD6
/87/nf90/0n/IP8F/wD/Cv8V/x//Mf9I/1//eP+M/5//rP+8/83/2v/j/+v/8P/2//3/
AwAHAAkACQAKAAwADgAQABEAEgASABIAEwATABMAFgAWABYAGAAaABoAGgAbABwAHAAc
ABwAHAAcABwAHQAdAB0AHQAdAB0AHQAdAB0AHgAeAB8AHwAfAB8AHwAfAB8AIAAgACAA
IgAiACMAIwAjACMAIwAjACIAJAAlACUAJQAlACUAJQAnACgAKAAoACgAKQApACkAKQAp
ACoAKgArACwALAAsAC4ALgAuAC4AMAAwADEAMQAvADAAMgAyADIAMQAxADIAMwA0ADQA
NQAzADIAMgAxADMANAA0ADQAMgAyADEAMQAxADAAMAAvAC0ALQAsACoAKQAnACYAJAAj
ACIAIgAgACAAHwAcABoAGAAXABUAFAAUABMAEgAQAA8ADgANAAwADQANAA0ADAAKAAoA
CQAIAAoACwALAAsADAALAAoACgAIAAgACAAIAAkACQAHAAcABQAGAAYABgAEAAQABAAE
AAYABQAFAAUABQAEAAQABAAEAAUABQAFAAUABQAGAAYABAAEAAQABAAGAAYABgAGAAUA
BQAEAAQABQAFAAUABQAHAAcABwAHAAUABQAGAAYACAAIAAkACQAJAAkACQAJAAkACQAI
AAgABwAHAAcABwAHAAcABwAHAAkACgAKAAoABwAHAAYABgAGAAYABgAHAAcABgAGAAYA
BAAEAAUABQAHAAYABgAGAAQABAADAAMABQAFAAUABQAFAAUABQAFAAMAAwADAAMABQAE
AAQABAACAAIAAgACAAIAAgACAAIAAgACAAEAAQACAAIAAQABAAMAAwADAAMAAwACAAEA
AAAAAAAAAQACAAAAAAAAAAAAAAAAAAAAAAADAAMAAgACAAIAAQAAAP//AQABAAEAAQD/
///////+//7//v/+//7/AAAAAAEA//8AAAAAAAAAAAAAAAAAAAAAAAD+//7//v/+//7/
/v/+//7//v/+//7//v/+//7//v/+/wAAAAAAAAAA/v/+//7//v8AAAEAAgACAAIAAgAC
AAIAAAAAAAMAAwAFAAUABwAHAAUABQAGAAgACQAHAAUABAACAAAAAAAAAP7//f/8//v/
/v/+//7//f/8//v/+v/6//j/9//3//j/+v/8//z//P/6//r/+v/6//z/+v/5//n/+P/4
//j/+P/4//n/+f/4//r/+v/6//r/+v/7//v/+//7//v/+//7//7///8DAAgAFQAoAD0A
VQBvAIAAdwBfAEkAPQA2ACkAEwDy/8b/k/9k/zX/Cv/v/ub+8P77/gX/Ff8w/0v/YP94
/5H/ov+w/8H/0P/b/9//5v/q/+//9f/5//3/AQACAAQABgAEAAUABgAGAAgACQAJAAkA
CwAMAA0AEAAOAA4ADgAPABIAEgASABIAEgASABIAEwATABMAEwATABUAFQAVABUAFQAU
ABQAEwAVABUAFQAVABUAFgAWABYAFgAWABcAFwAYABkAGgAbABsAHAAcABsAGwAbABsA
GwAbABwAHAAcABwAHQAdAB0AHgAfACEAIgAhACIAIgAiACIAIgAiACIAJAAkACUAJQAl
ACYAKAAoACoAKQApACoAKQAqACoAKwAtACwALAArACsALAAsACwAKgAqACkAKQApACgA
KAAnACUAJQAkACIAIwAhACAAHgAbABoAGgAYABgAFwAUABIAEgARAA8ADgANAAsACQAG
AAYABgAGAAYAAwADAAMAAgACAAIAAQAAAAAAAQABAAEAAAD///7//v/+//7//v/+////
///9//3/+//8//z//P/8//z//P/8//z/+//7//v//f/8//z//P/8//3//f/9//v/+//8
//z//P/8//z//P/8//z//P/8///////+//7///////////////////////////8AAAAA
/v/+///////////////////////+//7/AQABAAEAAQABAAEAAQABAP//AAAAAAAAAQAB
AAAAAAAAAAAAAAABAAEAAAAAAAAA/v/+//////////7//v/+//7//v/9//3//f/9//3/
/f/9//3//f/9//3//f/9//3//f/8//z//P/8//z//P/8//z//P/8//z//v/+//3//f/+
//7//f/9//v/+//7//v//P/8//z//P/7//r/+v/6//r/+v/6//r/+v/6//r/+v/5//n/
+P/4//v/+//7//v/+f/5//n/+f/5//n/+f/4//r/+v/6//r/+v/4//f/+f/6//r/+v/6
//r/+P/4//j/+P/4//j/+P/4//r/+v/6//r/9//2//X/9P/2//b/9v/2//b/9v/2//b/
+P/4//j/+P/6//r/+//8//r/+v/6//r//P/8//z////9//3//f///////////wAAAgAC
AP///P/6//j/9v/2//b/9f/1//X/9f/2//b/9v/1//T/8//y//L/8v/x//H/8v/y//T/
9P/0//T/9P/0//T/9P/y//H/8f/y//L/8v/y//L/8//z//D/8P/w//D/8v/y//P/8//x
//H/8f/x//H/9P/3//3/CAAXACoAPQBVAGsAcgBhAEkAOQAxACoAGQD//9j/pP9z/0b/
F//y/t/+3v7o/u/++f4N/yj/P/9W/3D/if+a/6z/u//I/8//1//e/+T/6//v//P/9f/1
//b/+P/6//z//f/+//7/AAABAAEAAQACAAIAAgAEAAYABgAGAAcABwAGAAUABAAFAAYA
BwAJAAoACQAIAAcABwAHAAcABwAKAAoACwALAAkACQAJAAkACQAKAAoACgAMAAwADQAN
AAsACwALAAsADAAOAA8ADwAPAA8ADwAPABEAEgASABIAEgATABMAEwATABMAFAAUABcA
GAAYABgAGAAYABgAGAAaABoAGwAbABkAGgAcABwAHAAbABsAHAAdAB4AHgAfAB8AHgAe
AB0AHwAgACAAIAAeAB4AHQAdABsAGgAaABkAGQAZABgAFgAVABMAEgAQABEAEAAQAA4A
DAALAAgABgAEAAMAAQAAAAAA///+//z/+f/4//f/9v/3//f/9//2//b/9v/1//T/8v/z
//P/8//z//P/8//0//L/8v/y//L/8//z//H/8f/x//L/8v/y//D/8P/w//D/8v/x//H/
8f/x//D/8P/w//D/8f/x//H/8f/x//L/8v/w//D/8P/w//L/8v/y//L/8//z//L/8v/1
//X/9f/1//P/8//z//P/8//z//T/9P/2//b/9//3//X/9f/1//X/9//3//b/9v/3//f/
9//3//f/9//3//f/9//4//j/+P/1//X/9P/0//b/9v/2//f/9//2//b/9v/2//b/9//3
//f/9v/2//b/9P/0//P/8//1//X/9f/1//X/9f/1//X/9f/1//X/9f/1//T/9P/0//L/
8v/y//L/9P/0//T/9P/y//L/8f/x//L/8v/x//H/8//z//P/8//0//T/9P/0//H/8P/w
//D/8v/y//L/8v/y//L/8v/y//X/9f/0//T/8//z//P/8//z//P/8//z//P/8//z//L/
8v/y//L/8v/0//T/8//z//L/8v/y//L/8v/0//T/9P/0//T/9P/0//T/8//y//H/8P/y
//L/8v/y//L/8v/y//L/9P/0//T/9P/y//L/8v/y//X/9v/2//b/9v/2//b/9v/2//n/
+f/5//v//f/9//3//f/+/wAAAAD9//r/+P/2//T/9P/0//P/8f/x//H/8v/z//T/9P/0
//L/8P/v/+7/7//v//D/8P/y//L/8v/y//D/8P/w//D/8P/v/+//8P/u/+7/7v/u/+//
7//u/+7/8P/w//D/8P/v/+//7//v//H/8f/x//L/8//1//z/CQAaAC0AQwBbAHAAbwBb
AEMANQAuACUAEQD0/8z/mf9s/z3/Dv/t/uD+4v7r/vX+Af8a/zP/SP9e/3f/jv+g/7H/
wP/L/9X/3v/i/+f/7f/x//X/9f/2//j/+v/8//3//v/+/wIAAwADAAMABAAEAAQABgAG
AAYABgAHAAgACAAIAAgACgAKAAoACwALAAsACwALAA0ADQANAA0ADgAOAA8ADwAPAA8A
DwAPABEAEgASABIAEgASABMAEwAVABUAFQAVABUAFgAWABUAFwAXABcAFwAZABoAGgAa
ABoAGwAbABsAHQAdAB4AHgAdAB4AHgAeACIAIgAiACIAJAAkACUAJQAjACQAJgAmACgA
JwAnACgAJwAoACgAKQArACoAKgApACkAKgAqACoAKAAoACcAJwAmACYAJwAnACYAJQAj
ACAAIAAfAB8AHgAdABwAHAAaABkAFwATABAAEAAPAA0ADAAKAAkACAAGAAcABgAFAAQA
AwADAAMAAgACAAIAAQAAAAAAAQABAAEAAAD///7//v/+//7//v/+///////9//3//f/+
//7//v/+//7//v/+//z/+//7//v//P/8//3//v/8//3//f/9//3//f/+//7//v/+//7/
/v/+//7//v/+///////+//7/AQABAAEAAQABAAEAAQABAAMAAwAEAAQAAwACAAIAAQAB
AAEAAQABAAMAAwACAAIAAwADAAMAAwADAAMAAwADAAEAAgACAAIAAgADAAMABAAEAAQA
BAAFAAMAAgACAAIABAAEAAUABQAEAAIAAQAAAAIAAgABAAEAAwADAAMAAwADAAMAAwAD
AAMAAwADAAMAAQAAAAAAAAACAAIAAgACAAIAAgACAAIAAgACAAEAAQAEAAQAAwADAAIA
AQAAAP//AgACAAIAAgADAAIAAgACAAAAAAAAAAAAAgACAAIAAgABAAEAAAAAAAEAAQAB
AAEAAwADAAMAAwADAAMAAwACAAQABAAEAAQAAgACAAEAAwAEAAQABAAEAAQAAgACAAIA
AgAEAAQABAAEAAQABAAEAAQAAgACAAIAAgAEAAQABAAEAAYABgAHAAgACAAIAAgACAAK
AAoACgANAAsACwALAA0ADQANAA0ADgAOAA4ACwAIAAYABAACAAIABAADAAMAAwADAAQA
BAAEAAMAAgABAAAA/v/+//3//f8AAAAAAgACAAIAAgACAAIAAgACAAAA/////wAAAAAA
AP7//v//////AAAAAAAAAAACAAIAAwADAAEAAQABAAEAAwAGAAsAEQAaACcAOgBNAGMA
ewCCAHEAWQBHAD0AMgAhAAkA5P+0/4f/Xv8x/wz/+/7+/gb/Df8Z/y//Sv9f/3b/jP+h
/7L/wv/P/9z/5f/r//L/+P///wMABwAHAAkACgAMAA4ADAANAA4ADgAPAA8ADgANAAsA
CgAJAAoACgAKAAoACwAMAAwADAAMAAwADAAMAA0ADgANAAwACwANAA0ADQANAA4ADgAP
AA8ADwAPAA8ADwAPABAAEAAQABAAEAARABEAEwATABMAEwASABQAFQAVABUAFQAVABUA
FQAWABYAFgAWABcAFwAXABkAGQAaABoAGQAaABoAGgAcABwAHAAcAB4AHgAfAB8AHQAe
ACAAIAAiACEAIQAiACEAIgAiACMAIwAiACIAIQAjACQAJAAkACIAIgAhACEAHwAeAB4A
HQAdAB0AHAAaABkAFwAWABQAEwASABIAEAAOAA0ACgAIAAgABwAFAAQABgAFAAQAAgAB
AAAA///+//3//f/9//z/+v/6//n/+P/6//v/+//7//z/+//6//r/+P/4//j/+P/5//n/
9//3//f/+P/4//j/+P/4//j/+P/2//X/9f/1//X/9P/0//T/9v/3//f/9//1//X/9v/2
//b/9v/2//b/+P/4//j/+P/5//n/+P/4//n/+f/5//n/+f/5//n/+f/7//v//P/8//z/
/P/9//3/+//7//v/+//8//3//f/+//3//f/9//3/+//7//v/+//9//7//v/+//3//f/8
//z//P/8//z//f/7//r/+v/6//z//P/9//3//f/8//z//P/6//r/+f/5//v/+//7//v/
+//7//v/+//7//v/+//7//3//P/8//z/+v/6//r/+v/6//r/+v/6//j/+P/3//f/+v/6
//n/+f/5//n/+f/5//r/+v/6//r/+//6//r/+v/4//j/+P/4//j/+P/4//j/+//7//r/
+v/5//n/+f/5//v/+//7//v/+//7//v/+v/6//r/+v/6//z//P/7//v/+v/4//j/+P/4
//r/+v/6//r/+v/6//r/+v/6//r/+v/6//r/+v/6//r/+v/6//r/+//+//7//v/+//7/
/v/+//7/AQABAAEAAQABAAEAAQABAAIABAAEAAEAAAD+//z/+v/6//r/+f/5//v/+//8
//z/+v/5//j/9//0//T/9P/z//X/9v/2//j/+P/4//j/+P/4//j/+P/2//X/9f/2//b/
9v/2//b/9//3//b/9v/2//b/9v/2//f/9//3//f/9//3//f/+P/7//3/BAARACIANQBL
AGMAdgB1AF8ARQA5ADQAJwATAPL/yP+V/2b/Of8O/+/+5v7u/vn+//4P/yr/Qf9Y/3D/
h/+a/6z/vf/M/9f/3f/i/+j/7f/z//n//f/9//7/AAACAAIAAwAEAAQACAAJAAkACQAM
AAwADAAOAAwADAAMAA0ADgAOAA4ADgAOAA4ADgAPABEAEQARABEAEQARABEAEQASABIA
EwATABMAEwATABMAEwAUABQAFAAWABYAFwAXABcAFwAXABcAFgAYABkAGQAbABsAGwAb
ABkAGgAaABoAHgAfAB8AHwAfAB8AIAAgAB8AIAAgACAAJAAkACQAJAAkACQAJQAlACUA
JgAoACgAKAAnACcAKAApACoAKgArAC0ALAAsACsAKwAsACwALAAuAC4ALQAtACkAKAAo
ACcAJQAlACQAIgAiACEAIQAgAB0AHAAcABoAGgAZABYAFAAUABMAEQAQABAADwAOAAwA
DQAMAAsACgAIAAcABgAEAAYABgAFAAQAAgADAAMAAwAEAAMAAgACAAIAAgACAAIAAQAB
AP///////wAAAAAAAP7//v/+//7/AAD///////8BAAAAAAAAAP7//////////////wAA
AAAAAAAAAAAAAAIAAgACAAIAAQABAAAAAAABAAEAAQABAAMAAwADAAMAAwADAAQABAAE
AAQABQAFAAcABwAHAAcABQAFAAQABAAFAAUABQAFAAUABQAFAAUABwAIAAgACAAIAAkA
CQAKAAoACgAKAAsADQAMAAwADAAMAAwADQANAA0ADAAMAAwADAAMAAsACwALAAsACwAL
AAsACwALAAsACwALAAsACwALAAoACgAKAAoACgAKAAoACgAKAAoACgAMAAwACwALAAwA
DAALAAsACwALAAsACwAMAAwADAAMAAsACgAKAAoACgAKAAoACgAKAAoACgAKAAkACQAI
AAgACwALAAsACwAJAAkACQAJAAoACwAMAAwACgAKAAoACgAKAAgACQALAAoACgAKAAoA
CgAKAAoACgAKAAwADAAMAAwACgAKAAoACgAMAAwADAAMAAoACgAKAAoADAAMAAwADAAP
ABAAEAAQAA4ADgAOAA4ADwATABQAFQATABUAFQAVABMAFAAWABYAFAASABEAEAANAAwA
CwAJAAkACQAJAAoADAAMAAsACgAHAAYABgAGAAcABwAIAAgACgAKAAoACgAKAAoACgAK
AAgABwAHAAgACAAIAAgACAAJAAkACAAIAAYABgAGAAYACQAJAAkACQAJAAkACQAIAAsA
DwASAB0AMABBAFUAbQCGAIsAewBhAE8ASAA/AC8AFgDw/73/jv9h/zD/Cf/4/vj+//4J
/xX/Kv9D/1j/bv+H/6D/tv/J/9r/5//v//T/+v///wUACQAPABEAEgAUABYAGAAZABoA
GgAcAB0AHQAdACAAIAAgACIAIAAgACAAIQAiACIAIgAiACQAJAAkACUAJwAnACcAJwAn
ACcAJwAnACcAJgAmACUAJgAnACgAKQAnACgAKAAoACgAKAApACkAKwArACsAKwArACwA
LAArAC0ALQAtAC0ALQAuAC4ALgAwADEAMQAxADMAMwA0ADQANAA0ADMAMgA2ADYANgA2
ADYANgA3ADcANwA4ADoAOgA8ADsAOwA8ADsAPAA8AD0APgA+AD8APwA8ADwAOwA6ADwA
PAA7ADsAOwA6ADoAOQA3ADcANgA0ADMAMQAwAC4ALQAsACwAKgAqACkAJgAkACIAIQAf
AB4AHAAbABoAGAAXABYAFQAUABMAEwATABIAEAAQAA8ADgAOAA8ADwAPAAwACwAKAAoA
DAAMAAwADAALAAsACQAJAAkACgAKAAoACgAKAAoACgAKAAkACQAJAAkACAAIAAgACAAJ
AAkACQAJAAkACgAKAAoACgAKAAoACgAKAAoACgALAAsACgAKAAkACQAJAAkACwALAAsA
CwALAAsADAAMAAwADAANAA0ADQANAA0ADQANAA0ADAAMAA0ADQANAA0ADQANAA0ADQAN
AA4ADgAOAA0ADQAMAAwACgAKAAoACwANAAwADAAMAAwADAANAA0ACwAKAAoACgAKAAoA
CQAJAAkACQAJAAkACQAJAAkACQAJAAkACQAJAAkACAAIAAgACgAKAAoACgAIAAgACAAI
AAgACAAHAAcACgAKAAkACQAHAAcABwAHAAgACAAIAAgABwAGAAYABgAGAAYABgAGAAYA
BgAGAAYABQAFAAQABAAHAAcABwAHAAUABQAFAAUABwAHAAcABgAGAAYABgAGAAQABAAF
AAcACAAGAAYABgAGAAYABgAGAAYABgAGAAYABgAEAAQABAAEAAQABAAEAAQABgAGAAYA
BgAEAAQABAAEAAYABwAIAAgACgAKAAoACgAIAAgACwALAAsACwANAA0ADQANAA4AEAAO
AAsACAAGAAYABAAEAAQABQAFAAUABQAEAAQABAADAAIAAQAAAAAAAAD/////AAAAAAIA
AgACAAAAAAAAAAAAAgAAAP/////+//7//v/+/wAAAQABAAAAAAAAAAAAAAD+////////
/wEAAQABAAEAAgAFAAkAFAAjADIARQBbAHUAggB3AF8ARwA9ADYAKQATAPL/wv+R/2b/
Of8Q//v+9v7+/gf/Ef8j/zz/Uf9m/37/lf+o/7j/yf/W/9//5f/q/+7/9f/7////AwAD
AAQABgAIAAgACQAKAAoADAANAA0ADQAOAA4ADgAQABAAEAAQABEAEgASABIAEgAQABAA
EAARABMAEwATABMAEwATABMAEwAUABQAFQAVABUAFQAVABUAFQAWABYAFgAWABYAFwAX
ABcAFwAXABcAFwAYABgAFwAYABkAGgAbABkAGgAaABoAHAAdAB0AHQAdAB0AHgAeAB8A
IAAgACAAIAAgACAAIAAiACIAIwAjACMAJAAmACYAJAAjACMAJAAjACQAJAAlACcAJgAm
ACUAIwAkACQAJAAkACQAIwAjACIAIgAjACMAIgAhAB8AHAAdABsAGgAYABUAFAAUABIA
FAATABAADgAKAAkABwAGAAQAAwACAAAAAAAAAAAAAAD+//3//P/6//r/+v/5//j/+P/5
//n/+f/2//X/9P/0//b/9v/2//b/8//z//H/8f/x//L/8v/y//L/8v/y//L/8v/x//H/
8f/x//D/8P/w//D/8f/x//H/8f/x//L/8v/y//L/8v/y//D/8P/w//D/8f/x//D/8P/x
//H/8f/x//P/8//z//P/8f/x//L/8v/y//L/8//z//P/8//z//P/8//z//L/8v/z//P/
8//z//P/8//z//P/8f/y//L/8v/z//P/8v/y//D/8P/w//H/8f/w//D/8P/w//D/8f/x
//H/8P/w//D/8P/w/+//7//v/+//7//v/+//7//v/+//7//v/+//7//v/+7/7v/u/+z/
7P/s/+z/7P/s/+z/7P/u/+7/7f/t/+z/7P/r/+v/6//r/+v/6//s/+z/7P/s/+v/6v/q
/+r/7P/s/+z/7P/s/+z/7P/s/+v/6//q/+r/6//r/+v/6//r/+v/6//r/+v/6//r/+r/
7P/s/+z/7P/q/+r/6//r/+r/6v/q/+r/6v/q/+r/6v/q/+z/7P/s/+z/6//q/+n/6P/q
/+r/6v/q/+r/6//s/+z/7P/s/+z/7P/s/+z/7//v/+//7//x//H/8f/x//L/9P/0//H/
7v/s/+r/6P/o/+j/6f/p/+n/6f/q/+r/6v/p/+j/5//m/+b/5v/l/+X/5v/k/+b/5v/m
/+j/6P/o/+j/6P/m/+X/5f/m/+b/5v/m/+T/5f/l/+T/5P/k/+T/5P/m/+f/5//n/+f/
5//n/+f/6P/r//H/+v8HABYAKQA/AFcAZgBfAEkAMwApACAAEQD5/9r/rv95/07/I//8
/uP+3v7o/vX+//4P/yj/Qf9Y/27/gf+U/6L/sf++/8f/zf/S/9j/3//l/+n/7f/u/+7/
7//w//D/8f/y//L/8v/z//P/8//0//T/9P/2//j/+P/4//n/+P/4//j/+P/6//r/+v/7
//v/+//7//v/+//7//v/+//8//z//f/9//v/+//7//v//f/+//7//v/+//7/////////
/////////v8AAAEAAQABAAEAAQABAAEAAgACAAIABAAFAAUABQAFAAUABgAGAAcACAAI
AAgACgAKAAoACgAMAAwADQANAA0ADgAQABAADgANAA0ADgANAA4ADgAPAA8ADgAOAA0A
DwAQABAAEAASABIAEQARAA0ADAAMAAsACwALAAoACAAJAAcABgAEAAMAAgACAAAA/v/9
//r/+P/4//f/9f/0//T/8//y//D/7//u/+3/7P/r/+v/6//q/+j/6P/n/+b/6P/p/+n/
6f/o/+f/5v/m/+T/5P/k/+T/5f/l/+P/4//h/+L/4v/i/+L/4v/i/+L/5P/j/+P/4//j
/+L/4v/i/+L/4//j/+P/4//j/+T/5P/i/+L/4v/i/+P/5P/l/+b/5v/l/+P/4v/j/+P/
4//j/+X/5f/l/+X/4//j/+T/5P/m/+b/5//n/+X/5f/l/+X/5//n/+b/5v/n/+f/5//n
/+X/5f/l/+X/5//o/+j/6P/m/+X/4//i/+T/5P/k/+X/5//m/+b/5v/k/+T/5f/l/+X/
5P/k/+T/5P/k/+P/4//j/+P/4//j/+P/4//j/+P/4//j/+P/4//j/+L/4v/i/+L/4v/i
/+L/4v/i/+L/4v/i/+L/4f/h/+L/4v/h/+H/4//j/+P/4//j/+L/4f/g/+H/4P/g/+D/
4v/i/+L/4v/g/+D/4P/g/+H/4f/g/+D/4f/h/+H/4f/h/+H/4f/h/9//3//f/97/3v/e
/97/3v/e/+D/4f/h/+D/4P/g/+D/4P/g/+D/4P/g/+L/4v/i/+L/4P/g/+D/4P/g/+D/
4P/g/w==
         </WaveFormData>
      </LeadData>
      <LeadData>
         <LeadByteCountTotal>10000</LeadByteCountTotal>
         <LeadTimeOffset>0</LeadTimeOffset>
         <LeadSampleCountTotal>5000</LeadSampleCountTotal>
         <LeadAmplitudeUnitsPerBit>4.88</LeadAmplitudeUnitsPerBit>
         <LeadAmplitudeUnits>��V</LeadAmplitudeUnits>
         <LeadHighLimit>2147483647</LeadHighLimit>
         <LeadLowLimit>268435456</LeadLowLimit>
         <LeadID>V3</LeadID>
         <LeadOffsetFirstSample>0</LeadOffsetFirstSample>
         <FirstSampleBaseline>0</FirstSampleBaseline>
         <LeadSampleSize>2</LeadSampleSize>
         <LeadOff>FALSE</LeadOff>
         <BaselineSway>FALSE</BaselineSway>
         <ExcessiveACNoise>FALSE</ExcessiveACNoise>
         <MuscleNoise>FALSE</MuscleNoise>
         <LeadDataCRC32>1406605210</LeadDataCRC32>
         <WaveFormData>
+v/6//r/+v/6//r/+v/6//j/+P/4//j/+v/6//r/+v/4//j/+P/4//r/+v/6//r/+P/4
//j/+P/4//j/+P/4//r/+v/6//r/+P/4//j/+P/4//j/+P/4//r/+v/6//r/+P/4//j/
+P/6//r/+v/6//j/+P/4//j/+v/6//r/+v/6//r/+v/6//j/+P/4//j/+v/6//r/+v/4
//j/+P/4//r/+v/6//r/+v/6//r/+v/4//j/+P/4//r/+v/6//r/+P/4//j/+P/6//r/
+v/6//3//v/+//7//P/9//3//f8BAAIAAwADAAMABAAEAAQABAAGAAgACAAHAAMAAwAB
AP/////////////////////+//z/+//5//r/+P/4//j/9v/2//b/9v/3//f/9//3//j/
+f/6//n/+P/1//P/8v/0//X/9f/1//b/9v/1//X/9f/1//X/9v/2//f/9//3//f/9//1
//j/+v///wgAFQAoADwAVwB2AI0AjQCFAIAAhgCOAI4AfwBdACcA5v+i/1j/Hf/6/uz+
6v7v/vb+Bv8b/zP/T/9q/4P/mP+q/7r/x//R/9j/3f/k/+r/8P/2//r/+//7//v//P//
/wEAAgADAAQABQAFAAUABQAHAAcACQAKAAoACgAKAAoACwALAAwADAAMAA0ADgAOAA8A
DwAPAA4ADgAPABAAEwATABMAEwASABMAEwATABMAEwAUABUAFgAWABYAFgAWABYAFgAX
ABoAGwAcABwAGwAaABkAGgAcABwAHQAeACAAIAAgACEAHwAgACAAIQAkACQAJQAnACUA
JQAlACcAJwAnACkAKwAuAC4ALQAtACsALAAsAC0AMQAxADEAMgAyADIAMgAyADAAMAAw
ADEAMwAyADAAMAAuAC0ALAArACsAKgApACgAJgAkACIAIAAeABsAGgAZABcAFgATABEA
DwANAAwACwANAAwACwAKAAcABgAFAAQAAwACAAIAAgADAAIAAgACAAAA/v/+//7//P/9
//3//f/+//v/+v/6//v/+v/3//b/9//4//j/+P/2//b/9v/2//j/+P/4//f/9f/1//X/
9P/0//X/9v/3//f/9//2//X/9f/1//b/9//3//j/+P/4//j/+P/4//j/9//3//f/9//5
//j/+P/4//b/9v/2//f/+v/6//v/+//9//3//f/9//3//P/6//n//P/8//z//P/6//n/
+f/6//z//P/9//3/+v/4//f/9//4//n/+v/6//z//P/7//r/+P/4//j/+f/5//n/+f/5
//n/+P/3//b/9v/2//f/9//3//f/9//3//X/9P/0//T/9P/1//X/9f/0//T/8//z//T/
9P/0//T/9//3//X/9f/z//P/8//z//T/9P/0//P/9P/0//T/8//1//X/9f/1//X/9f/0
//P/8//z//P/8//1//X/9f/2//T/8//z//P/9f/1//X/9f/3//f/9//3//T/9P/0//T/
9P/0//X/9f/4//f/9v/1//T/9v/2//b/9v/0//T/9P/0//T/9P/0//T/9P/0//T/9P/y
//L/8v/y//T/9P/0//T/9v/2//f/+P/2//b/9v/3//n/+f/7//z//f/9//3//v/+//7/
/v8AAAIAAgABAP3//f/7//n/+f/5//n/9//3//n/+f/5//j/+P/3//b/9P/y//L/8v/y
//D/8P/x//H/8//z//P/8//x/+//7//t/+7/7v/u/+//7//v//D/8P/v/+//7//v//H/
8v/y//P/8f/x//H/8f/x//T/+P/7/wIADwAeADQATwBwAIsAkwCNAIYAhgCOAI4AfQBf
ACkA5v+g/1j/Gf/y/uL+5v7t/vj+CP8f/zn/Vf9u/4P/kv+i/7L/wf/N/9T/2f/g/+b/
7P/w//T/9P/1//b/+P/5//v//P/9//z//f/9//3///8BAAEAAwAEAAQABAAEAAQABQAF
AAYABgAGAAcACAAGAAcABwAHAAgACAAJAAoACwALAAsACwAMAA0ADQANAA0ADQAOAA8A
EAAQABAAEAAQABAAEAARABIAEwAUABQAEgASABIAFAAWABYAFwAYABoAGgAaABsAGQAa
ABoAGwAeAB4AHwAhACEAIQAhACMAJQAlACcAKQAoACgAJwAnACcAKAAoACkAKwArACsA
LAAsACwALAAsACwALAAsAC0ALQAsACoAKgAoACcAJgAlACUAJAAjACIAHgAcABoAGAAa
ABcAFgAVABMAEgAPAA0ACwAJAAgABwAHAAYABQAEAAEAAAD///7//v/+////AAD9//z/
/P/8//7//P/8//z//P/9//3//f/6//f/9v/2//r/+v/4//j/+P/4//f/9v/0//T/9P/0
//b/9v/2//X/9f/1//X/9P/0//X/9v/3//f/9//2//X/9f/1//b/9//3//j/+P/4//j/
+P/4//j/+f/5//n/+f/7//r/+v/6//r/+v/6//v//P/8//3//f/9//3//f/9//7//v/9
//3//v/+//7//v/+//3//f/+//7//v///////v/8//v/+//8//3//v/+//7//v/9//z/
+v/6//r/+//9//3//f/9//3//P/7//r//P/8//3//f/7//v/+//7//v/+v/6//r/+v/7
//v/+//6//r/+f/5//r/+v/6//r/+//7//n/+f/5//n/+f/5//z//P/8//v/+v/6//r/
+f/7//v/+//7//v/+//6//n/+f/5//n/+f/7//v/+//8//v/+f/4//f/+f/5//n/+f/5
//n/+f/5//j/+P/4//j/+v/6//v/+f/6//r/+v/6//r//P/8//z//P/6//r/+v/6//j/
+P/4//j/+v/6//r/+v/4//j/+P/4//r/+v/6//r/+v/6//r/+v/8//3//v/+//7//v//
//////8BAAIAAwADAAMABAAEAAQABAAGAAgACgAJAAUABQABAP////////3/+//7//v/
/f/9//z//P/7//r/+P/4//j/+P/4//j/+v/7//v/+//5//n/+f/5//n/+f/3//b/9v/2
//f/9//1//b/9v/1//f/9//3//f/9v/2//f/9//3//f/9//3//r/+v/9/wQADwAiADoA
VwB4AJEAlQCNAIYAiACQAJQAhwBnADMA8v+s/2L/If/4/ub+5v7r/vT+BP8d/zf/Uf9u
/4f/mP+o/7j/yf/T/9r/3//k/+r/7v/0//r//P/9//7/AAABAAMABAAFAAQABQAFAAUA
BgAJAAoADQANAAwACwAKAAsADQAOABAADgAOAA8AEAAQABEAEQARABIAEgATABQAEwAT
ABMAEwAWABcAFwAXABUAFQAWABcAGAAYABgAGAAaABoAGgAbABoAGwAcABwAHQAeAB8A
IgAgACAAIQAiACIAIgAiACMAJAAmACcAKQAoACgAKQArACsAKwArAC0AKwArAC0ALwAy
ADIAMQAxADMANAA0ADUANQA1ADUANgA3ADgAOQA6ADgAOAA4ADkANwA2ADQANAA0ADMA
MgAxAC8ALgAtACwALAAqACgAJgAkACEAIAAfAB0AHAAZABcAFgAVABUAFQASABAADgAM
AAwADAAMAAwACQAIAAgACAAHAAYABgAGAAgABgAGAAYABQAFAAQAAwAEAAEAAAAAAAIA
AgAAAAAAAAAAAP///v8AAAAAAAAAAP7//v/+//3//////////v/8//3//v////3//f/8
//v//f/9//7////9//7//v/+/wAAAAAAAAAA//////////8BAAAAAAAAAAIAAgACAAMA
AwACAAIAAQADAAMAAwADAAQABAADAAMABAAEAAQABAAGAAUABQAGAAQABAAFAAUABgAE
AAMAAwACAAMABAAEAAYABgAFAAQABAAEAAQABQAEAAMAAgABAAMAAgABAAAAAAAAAAEA
AQABAAEAAQABAAEAAAAAAAAA/v///////////wAAAAABAAAAAAAAAAAAAQABAP//////
//////////7//v/+//3//f/+//////////////////7////////////////////9//3/
/f/+/wAA/////////f/9//3//f/9//3//f/9//7//v/+//7//v/8//v//f/+//7//v/+
//7//P/8//z//P/+//7//v/+//7//v/+//7//f/8//v/+v/7//z//f/+//z//P/8//z/
/v/+//7//v8AAAAAAQACAAAAAAAAAAEAAgADAAYACAAHAAcABwAIAAgACAAIAAoACgAK
AAkABQAFAAMAAQABAAMAAwABAAEAAQABAAEAAAAAAP///v/8//z//P/8//z//P/8//3/
/f/9//3//f/9//v/+f/5//f/9//4//n/+//7//v//P/8//r/+f/4//f/+f/6//r/+//5
//n/+f/5//v//v8AAAUADgAdADAASABjAIAAkQCPAIkAiACOAJQAkAB7AE8AEQDQ/4z/
RP8R//T+6P7o/u/++P4K/yP/P/9Z/3T/jf+i/7L/wP/N/9X/3P/j/+r/8v/4//r//P/8
//3//v8AAAMABQAGAAcACAAJAAkACQAJAAsACwANAA4ADgAOAA4ADAANAA0ADgAPABAA
EgAUABIAEwATABMAEgASABMAFAAXABcAFwAXABYAFwAXABcAFwAXABgAGQAaABoAGgAa
ABoAGgAaABsAHAAdAB4AHgAeAB4AHgAgACIAIgAjACQAJAAkACQAJQAlACYAJgAnACoA
KgArAC0AKwArACsALQAtAC0ALwAxADIAMgAxADEAMwA0ADQANQA3ADcANwA4ADYANgA2
ADYAOAA4ADgAOQA3ADYANAA0ADIAMQAwAC8ALwAuAC0ALAAqACgAJgAkACQAIQAgAB8A
HQAcABkAFwAVABMAEgARABEAEAAPAA4ACwAKAAkACAAJAAgACAAIAAcABgAGAAYABgAE
AAQABAAEAAUABQAFAAIA///+//7/AgACAAAAAAAAAAAA///+//7//v/+//7//v/+//7/
/f/9//3//f/8//z//f/+//////////7//f/9//3//v//////AAAAAAAAAAAAAAAAAAAB
AAEAAQABAP///v/+//7/AAAAAAAAAQACAAIAAwADAAEAAQABAAEAAgACAAEAAQACAAIA
AgACAAIAAQABAAIAAgACAAMAAwACAAAA/////wAAAQACAAIAAgACAAEAAAACAAIAAgAD
AAIAAQAAAP/////+//3//P/+//7////////////////////+//7//v/8//3//f/9//r/
+v/5//n//P/8//z//P/9//3/+//7//v/+//7//v//P/8//z/+//8//z//P/7//n/+f/5
//n/+v/7//v/+//7//v/+//7//v/+//7//z//P/7//v/+//7//v/+//7//v/+//7//v/
/P/8//z//P/+//7//f/9//z//P/8//z//P/+//7//v/+//z//P/8//z/+v/6//r/+v/6
//r/+v/6//r/+v/6//r//P/8//z//P/6//r/+v/6//z//v///wAAAgADAAMAAwAEAAQA
BAADAAQABgAHAAgACAAKAAwADAALAAcABwAFAAMAAwADAAMA//////////8AAAAAAQAB
AP///P/7//r/+v/6//r/+v/9//3//f/9//v/+//7//n/+f/3//b/9v/0//X/9f/1//j/
+P/3//f/+f/5//n/+v/4//n/+f/5//v/+//7//r//P/9/wQADwAgADQATwBuAIkAkQCN
AIQAhACMAJIAiQBtAD0AAAC+/3T/L/8E//D+6v7t/vT+AP8X/y//R/9g/3v/kv+i/7L/
w//T/9z/4//o/+z/8v/4//r//P/9//7/AAABAAMABAAFAAgACQAJAAkACQALAAsADQAM
AAwADAAMAA4ADwAPABAAEAAQABEAEgAQABEAEQARABIAEgATABQAEwATABMAEwAWABcA
FwAXABkAGQAaABsAGgAaABoAGgAcABwAHAAdAB0AHQAdABwAHQAeAB8AIgAgACAAIQAi
ACIAIgAiACMAJQAmACYAJwAmACYAJwApACsAKwArAC0ALQAtAC8AMQAyADIAMQAxADMA
NAA0ADUANQA1ADUANgA4ADgAOAA4ADYANgA2ADcANQA0ADIAMgAxADEAMQAxAC8ALgAt
ACwALAAqACgAJgAkACEAIAAfABsAGgAXABUAFQATABIAEQAPAA4ADQAMAA0ADAALAAoA
CQAIAAgACAAHAAYABgAGAAgABgAGAAYABQAFAAQAAwADAAEAAQACAAMAAgD///7/AAAA
AP///v8AAAAAAAAAAP7//v/+//3//////////v/8//3//v/////////+//3//f/9//7/
///9//7//v/+/wAAAAAAAAAAAQABAAEAAQADAAIAAgACAAMABAAFAAcABQAEAAQAAwAD
AAMAAwADAAQABAADAAMABAAEAAQABAAGAAUABQAGAAQABAAFAAUABQAEAAQABQAEAAUA
BgAGAAQABAADAAIAAwAEAAUABwAEAAMAAgABAAMAAgABAAAAAgACAAMAAwABAAEAAQAB
AAEAAAAAAAAA/v////////8AAAAA/////wAAAAAAAAAAAQABAP////8BAAEAAQABAAEA
AAD///3//f/+//////8BAAEAAQABAAEAAQAAAP////////////////////8AAAAA////
/////////////////////////wAAAAAAAAAA/v/+//3//f8AAAAAAAAAAAAA/v/+//7/
/v/+//7//v/+//7//v/+//7//v/+//7//v8AAAAAAAAAAAAAAAABAAIABAAEAAQABQAH
AAcACQAKAAoACQAIAAgACgAKAAoADAAMAAwACwAHAAcABQADAAMAAwADAAEAAQABAAEA
AQAAAAIAAQAAAP7//P/8//z//P/+//7//////////////////f/7//v/+f/6//r/+v/7
//n/+f/6//r/+//7//v/+//7//z//P/9//v/+//7//v//f8AAAQACQASAB8AMgBIAGcA
hgCXAJUAiQCGAIwAkgCMAHkATwAXANj/kv9M/xn//P70/vb++/4G/xr/M/9N/2f/gP+V
/6b/tP/E/9H/2//i/+n/7v/0//r//P/+/wAAAQACAAQAAwAFAAYABwAHAAcABgAFAAMA
AwABAAEAAgACAAIAAgACAAMAAwAEAAQABAAFAAYABAAFAAUABQAGAAYABwAIAAkACQAJ
AAkACgALAAsACwANAA0ADgAPAA4ADgAOAA4ADwAQABEAEwATABMAEwASABQAFAAUABYA
FgAWABcAGAAYABgAGAAZABsAHAAcAB0AHAAcAB0AHwAfAB8AHwAhACMAIwAlACcAJgAm
ACUAJQAmACgAKQArACwAKwAqACoAKgAqACoAKgAsACwALAAtACwAKgAnACYAJQAlACUA
JQAjACIAIQAgABwAGgAYABYAFgATABIAEQANAAwACQAHAAcABQAEAAMAAwACAAEAAAAB
AAAA///+/////v/+//7//P/6//n/+P/6//j/+P/4//b/9//3//f/+P/1//T/9P/0//T/
8v/y//L/8v/x//D/8v/y//L/8v/w//D/8P/v//H/8f/x//D/8P/x//L/8//y//H/7//t
/+7/7//x//P/8f/y//L/8v/y//L/8v/y//X/9f/1//X/9f/0//T/9P/2//b/9v/3//b/
9v/3//f/9//3//f/9//6//r/+f/5//j/+P/4//j/9v/1//X/9v/2//b/9//3//j/9v/1
//X/9P/1//b/9v/0//T/8//y//T/9P/0//X/9f/1//X/9f/1//T/8//y//T/9P/1//X/
8//z//P/8//1//T/9P/0//T/9f/1//X/9P/0//P/8//0//T/9P/0//P/8//x//H/8//z
//P/8//y//L/8v/x//L/8v/y//H/8//z//P/8//z//P/8v/x//H/8f/x//H/8//z//P/
9P/y//H/8f/x//L/8//0//X/9P/z//L/8f/y//L/8v/y//T/9P/1//P/8v/w//D/8P/w
//L/8v/y//L/8v/y//L/8v/0//T/9P/0//T/9P/0//T/9P/0//T/9f/4//j/+P/4//n/
+f/5//v//P/9//3//f/+//7//v/+//7/AAAAAP///P/9//z/+//5//n/+f/3//n/+f/5
//n/9v/2//X/9P/y//L/8v/y//T/9P/0//X/8//z//P/8//1//X/8//z//H/8P/w//D/
7//v/+//8P/y//H/8f/x//H/8f/y//L/8//z//P/8//z//P/9P/0//f//v8LABwAMgBN
AGwAhQCPAIkAgACAAIoAjgCDAGcANQD0/67/Zv8j//j+5P7i/uf+7v76/hP/Lf9H/2L/
e/+Q/6L/tP/D/83/1P/b/+D/5P/q//L/9v/2//f/+P/6//v//f/+////AgADAAMAAwAD
AAUABQAHAAYABgAGAAYACAAJAAkACgAIAAgACQAKAAoACwALAAsACwAMAA4AEAAPAA8A
DwAPABAAEQARABEAEQARABIAEwAUABQAFAAUABYAFgAWABcAFgAXABgAGAAaABoAGgAc
ABwAHAAdAB4AIAAgACAAIQAhACIAIgAjACQAJAAlACcAKQApACkAKwApACkAKwAtAC4A
LgAtAC0ALwAwADAAMQAzADMAMwA0ADQANAA0ADQANAA0ADQANQA3ADYANAA0ADIAMQAw
AC8ALgAsACoAKAAnACYAJQAkACIAHwAeAB0AGwAaABcAFQAVABMAEgARABEAEAAPAA4A
DQAMAAsACgAIAAYABQAEAAUABAAEAAQABAACAAIAAgAAAAEAAQABAAEA/////wAAAQAA
AP3//P/+//7//f/8//z//P/8//z//P/8//z/+//7//v/+//6//r/+//8//3//f/9//z/
+//7//v//P/9//3//v/+//7//v/+//7//v/9//3//f/9//7//v///wAA/v/+//7///8A
AAAAAQABAAMAAwADAAMAAgACAAEAAQAEAAQABAAEAAQAAwADAAQAAgACAAMAAwADAAIA
AgADAAMAAwADAAIAAgACAAEAAAACAAIAAgADAAEAAQABAAEAAwACAAEAAAD+//7/////
////////////AQAAAAAAAAD+//////////7//v/9//3//P/8//z//P///////f/9////
/////////v/+//7//f/9//7///////3//f/9//3//P/9//3//f////////////3//f/9
//7/AAD////////9//3//f/9/////////////v/+//7//v/+//z/+//9//7//v/+//7/
/v/8//z//P/8//7//v/+//7//v/+//7//v/+//7//v/+//7//v/+//7//v/+//7//v8A
AAIAAwAEAAQABQAFAAUABwAIAAkACQAJAAoACgAKAAgACgAMAAwADQAJAAkABwADAAMA
AwADAP//////////AAAAAAEAAQD+//z//P/8//z//P/8//z//f/9//3//f/9//3//f/7
//3/+//6//r/+P/5//n/+f/8//z/+//7//r/+f/4//j/+v/7//v/+//9//3//f/8//7/
AQAGAA8AIAA0AEkAZgCHAJUAkQCIAIYAjgCUAJEAewBRABQA0v+M/0P/Dv/0/ur+6f7w
/vz+D/8l/z//WP9z/4z/ov+0/8X/0//a/9//5v/q//D/9v/6//3///8BAAQAAwAFAAYA
BwAKAAsACwALAAsADQANAA8AEAAQABAAEAASABMAEwAUABIAEgATABQAFAAVABUAFQAW
ABYAFwAYABgAFwAWABUAGAAZABkAGQAZABkAGgAbABwAHAAcABwAHgAeAB4AHwAeAB8A
IAAgACIAIgAiACQAIgAiACMAJAAoACgAKAApACkAKgAqACsAKgAqACsALQAvAC8ALwAx
AC8ALwAxADMANgA2ADUANQA1ADYANgA3ADkAOQA5ADoAPAA8ADwAPAA7ADoAOQA5ADsA
OgA4ADgAOAA3ADYANQA1ADQAMwAyADIAMAAuACwAKgAnACYAJQAjACIAHwAdAB0AGwAa
ABkAFwAWABUAFAATABIAEQAQAA0ADAAMAAwACwAKAAoACgAMAAoACgAKAAcABwAGAAUA
BQADAAMABAAEAAQAAgACAAIAAgABAAAAAgACAAIAAgAAAAAAAAD//wEAAQABAAAA/v//
/wAAAQADAAMAAgABAAEAAQACAAMAAQACAAIAAgAEAAQABAAEAAQAAwACAAEAAgACAAMA
BAAGAAYABgAHAAYABgAHAAcABwAHAAcABwAGAAYABQAFAAYABgAGAAYACAAHAAcACAAG
AAYABwAHAAgABgAFAAUABAAFAAYABgAGAAYABQAEAAQABAAEAAUAAwADAAMAAwAFAAQA
AwACAAIAAgADAAMAAwADAAMAAwADAAIAAgACAAIAAwADAAMAAgACAAEAAQAAAAAAAAAA
AAMAAwABAAEAAwADAAMAAwADAAIAAQD//wAAAAAAAP////////////8AAAEAAQABAAEA
AQABAAEA////////AAAAAP//////////////////AQABAAEAAQAAAAAAAAAAAP7//v//
/wEAAgAAAAAAAAAAAAAAAAAAAAAAAAAAAAAAAAAAAAAAAAAAAAAAAAAAAAAAAAAAAAAA
AAD+//7//v/+////AQADAAQABgAGAAcABwAFAAcACAAJAAsACwAMAAwACgAKAAwADgAM
AAsABwAHAAUAAwADAAMAAwABAAEAAQABAAEAAAAAAP3//P/6//r//P/8//z//P/8//3/
/f/9//v/+//7//v/+//7//n/+P/2//b/9//3//j/+v/7//v/+f/5//n/+f/6//r/+//7
//3//f/9//3//P/+/wMADAAbACwAQABdAHwAkQCTAI0AhgCIAJAAjgCBAF8AKQDo/6L/
Wv8h/wD/8v7w/vf+AP8Q/yX/P/9Z/3L/if+e/7D/wP/N/9f/3P/h/+b/7v/0//j//P/+
////AAACAAEAAwAEAAUABAAFAAUABQAFAAcABwAJAAoACgAKAAoADAANAA0ADgAMAAwA
DQAOABAAEQARABEAEAAQABEAEgARABEAEQARABIAEwATABMAEwATABQAFQAWABYAFgAW
ABYAFgAWABcAGAAZABoAGgAcABwAHAAeABwAHAAdAB4AIAAgACAAIQAfACAAIAAhACQA
JAAlACcAJwAnACcAKQAnACcAKQArACwALAArACsALQAuAC4ALwAwAC8ALgAuADAAMAAw
ADAALgAuAC4ALwAvAC4ALAAsACsAKwArACsAKgAoACYAJAAkACIAIAAeABwAGQAYABcA
FwAWABMAEQANAAsACgAJAAcABgAFAAQABAAEAAQABAABAAAAAAAAAP///v/+//7//v/8
//z//P/6//v/+//7//v/+f/5//r/+//6//f/9v/2//b/9f/0//T/9P/0//T/9P/0//T/
8//z//P/8//y//L/8//0//X/9f/1//T/8//z//P/9P/1//P/9P/0//T/9v/2//b/9v/1
//X/9f/1//f/9v/2//b/9P/0//T/9f/0//T/9f/1//f/9//3//f/9v/2//X/9f/4//j/
+P/4//j/9//3//j/9v/2//f/9//3//b/9v/3//f/9//3//b/9v/2//X/9P/0//T/9P/1
//X/9f/1//X/9f/0//P/8v/y//L/8//z//P/8//z//P/8//y//L/8v/w//H/8f/x//D/
8P/v/+//7v/u/+7/7v/x//H/7//v/+//7//v/+//8P/w//D/7//v//D/8f/x//D/7//u
/+3/7v/v/+//7//x//H/8f/x/+//7//v//D/8P/v/+//7//v/+//7//v//H/8f/x//H/
8v/y//L/8v/u//D/8f/x//D/8P/w//D/8P/u/+7/7v/u/+//8P/x//L/8P/w//D/8P/w
//D/8P/w//L/8//0//T/9P/0//X/9f/z//X/9v/3//X/9f/2//b/+P/4//r//P/8//v/
9//3//X/8//z//P/9f/z//P/8//x//H/8P/w/+//7v/s/+z/7P/s/+z/7P/s/+3/7f/t
/+//7//v/+//6//r/+n/6P/q/+r/6//r/+n/6v/q/+n/6f/p/+n/6f/s/+z/7f/t/+v/
6//r/+v/7P/u//P//P8JABoAMABNAG4AhwCLAIUAgACCAIoAigB7AFkAIQDc/5T/TP8N
/+b+2P7a/uP+7P78/hP/L/9L/2T/ff+Q/6D/sP+9/8X/zP/T/9r/4P/m/+z/7v/u/+//
8P/y//H/8//0//X/9v/3//f/9//3//n/+f/7//7//v/+//7//v//////AAAAAAAAAQAC
AAIAAwADAAMAAgACAAMABAAFAAUABQAFAAYABwAHAAcABwAHAAgACQAKAAoACgAKAAwA
DAAMAA0ADAANAA4ADgAOAA4ADgAQABAAEAARABIAEgASABIAEwAVABYAFgAXABgAGAAZ
ABsAGwAbABsAHQAdAB0AHwAhACIAIgAhACEAIwAkACQAJQAlACUAJQAmACYAJgAmACYA
JgAmACYAJwApACgAJgAmACIAIQAgAB8AIQAgAB8AHgAcABoAGAAWABYAEwASABEADwAO
AAsACQAHAAUABAADAAMAAgABAAAA///+//3//P/7//r/+v/6//f/9v/2//b/+P/2//b/
9v/2//f/9//3//T/8f/w//D/8v/y//D/8P/w//D/7//u/+7/7v/u/+7/7v/u/+7/7f/t
/+3/7f/s/+z/7f/u/+//7//v/+7/7f/t/+3/7v/v//H/8v/y//L/8P/w//D/8P/v/+//
7//v//D/8P/x//L/8v/y//L/8//0//T/9f/1//X/9f/1//X/9v/2//X/9f/2//b/9v/2
//b/9f/1//b/9v/2//f/9//0//L/8f/x//T/9f/2//b/9v/2//X/9P/y//L/8v/z//X/
9f/1//X/9f/0//P/8v/y//L/8//z//P/8//z//P/8//y//L/8v/y//P/8//z//L/8v/x
//H/8v/y//L/8v/z//P/8f/x//H/8f/x//H/8v/y//L/8f/w//D/8P/v/+//7//v/+//
8P/x//H/8f/x//H/8f/x//P/8//z//T/8v/x//H/8f/x//H/8f/x//H/8f/x//H/8P/w
//D/8P/w//L/8f/x//L/8P/w//D/8P/w//D/8P/w//L/8v/y//L/8P/w//D/8P/w//D/
8P/w/w==
         </WaveFormData>
      </LeadData>
      <LeadData>
         <LeadByteCountTotal>10000</LeadByteCountTotal>
         <LeadTimeOffset>0</LeadTimeOffset>
         <LeadSampleCountTotal>5000</LeadSampleCountTotal>
         <LeadAmplitudeUnitsPerBit>4.88</LeadAmplitudeUnitsPerBit>
         <LeadAmplitudeUnits>��V</LeadAmplitudeUnits>
         <LeadHighLimit>2147483647</LeadHighLimit>
         <LeadLowLimit>268435456</LeadLowLimit>
         <LeadID>V4</LeadID>
         <LeadOffsetFirstSample>0</LeadOffsetFirstSample>
         <FirstSampleBaseline>0</FirstSampleBaseline>
         <LeadSampleSize>2</LeadSampleSize>
         <LeadOff>FALSE</LeadOff>
         <BaselineSway>FALSE</BaselineSway>
         <ExcessiveACNoise>FALSE</ExcessiveACNoise>
         <MuscleNoise>FALSE</MuscleNoise>
         <LeadDataCRC32>3581810973</LeadDataCRC32>
         <WaveFormData>
+P/4//j/+P/4//j/+P/4//b/9v/2//b/+P/4//j/+P/2//b/9v/2//j/+P/4//j/+P/4
//j/+P/4//j/+P/4//r/+v/6//r/+P/4//j/+P/6//r/+v/6//r/+v/6//r/+P/4//j/
+P/4//j/+P/4//j/+P/4//j/+v/6//r/+v/6//r/+v/6//r/+v/6//r/+P/4//j/+P/4
//j/+P/4//j/+P/4//j/+v/6//r/+v/4//j/+P/4//j/+P/4//j/+P/4//j/+P/6//r/
+v/6//z//f/9//3//f/+/////////wEAAgACAAAAAQABAAEAAQABAAMABAAEAAMAAwAB
AAEAAQD///7////////////+//z/+v/4//n/+P/4//j/+P/4//j/+f/5//j/+P/4//n/
+v/6//n/9//1//P/8v/0//T/9P/1//X/9//1//X/9f/1//X/9v/4//j/+P/5//n/9//1
//X/9//5//r/AwAMABoALABCAFcAagB8AJMArQDJANsA2QDDAJ0AbwA0APn/yv+s/5b/
iP+A/37/fP+A/4j/l/+m/7T/v//J/9H/2v/f/+P/5v/q/+7/8v/0//f/9//3//j/+f/6
//r/+v/8//3//f/9//3//v/+//////8BAAIAAgACAAMAAwADAAQAAgADAAMABAAEAAQA
BQAFAAUABQAFAAYABgAHAAcABwAHAAgACQAJAAkACQAKAAoACgAKAAsADQALAAsADAAM
AA4ADgAPAA8AEAAPAA4ADgAQABEAEQARABQAFQAWABcAFQAWABYAFwAYABgAGgAaABkA
GgAaABoAHQAdAB4AHwAgACAAIgAjACMAIwAkACYAJgAmACcAJwAnACgAKAAoACYAJgAm
ACUAJQAmACYAJQAlACUAJAAkACMAIgAhACAAHQAdABwAGwAaABkAGAAWABQAEgARAA4A
CwALAAoACQAJAAkACAAJAAgACAAIAAcABAAEAAQAAwAEAAMAAwADAAEAAAD///7//f/9
//3//f/7//n/+P/4//r/+P/4//j/+f/5//n/+f/3//f/9//3//j/+P/3//f/9//3//j/
+P/2//b/9v/2//j/+f/5//n/9//2//b/9v/4//j/+f/5//n/+f/5//n/+f/4//f/9v/4
//f/9//4//b/9v/2//f/+f/5//n/+f/7//v/+//7//n/+f/6//r/+v/6//r/+v/6//r/
+v/6//r/+v/6//r/+P/3//b/9v/2//f/9//3//n/+f/5//n/9v/2//f/9//2//b/9f/1
//f/9//4//j/+P/4//j/+P/2//b/9v/2//T/9P/z//L/9P/0//T/9P/y//L/8//z//P/
8//z//P/9f/0//T/9P/y//P/8//z//T/9P/0//T/9P/0//T/9P/0//T/8//z//P/8//z
//P/8v/y//L/8v/y//L/8v/y//P/8//z//L/9P/0//T/8//1//X/9v/3//b/9f/0//L/
8P/x//P/9P/0//L/8v/y//L/9P/0//T/9P/y//L/8v/y//L/8v/y//L/8v/y//L/8v/w
//D/8P/w//L/8v/y//L/9P/0//b/9//1//X/9f/2//f/9//3//n/+v/6//r/+//9//3/
/f/9//3//v/+//3//f/7//v/+//7//r/+f/5//n/+f/5//j/9//2//X/9P/y//L/8v/y
//L/8//z//L/8v/y//L/8v/v/+3/7P/r/+z/7P/s/+z/7P/t/+3/7//t/+3/7f/t/+3/
7v/u/+7/7v/v/+//7//v//H/7//v//L/+f8AAAwAHgA4AFEAaACCAKEAwQDfAPUA9wDl
AL8AhQBCAAEAyP+g/4j/ev9y/3D/cv94/4D/j/+e/6z/s/+7/8X/0P/V/9f/2v/e/+T/
6P/q/+3/7f/t/+7/7//y//L/8v/0//P/8//z//P/9P/0//X/9f/3//j/+P/4//f/9//3
//j/+P/5//n/+v/6//r/+//7//v/+//7//z//P/9//3//f///wAAAQABAP////8AAAAA
AAAAAAEAAwABAAEAAgACAAQABAAFAAUABQAFAAUABgAIAAkACQAJAAoACwAMAA0ADQAO
AA4ADwAQABAAEgASABMAFAAUABQAFQAVABYAFwAYABgAGgAbABkAGQAaABwAHAAcAB0A
HQAdAB4AHgAeAB4AHgAeAB0AHQAeAB4AHQAdAB0AHAAcABkAGAAXABYAFAATABEADwAQ
AA8ADgAMAAwACgAJAAYAAwADAAIAAQACAAEA//////7//v/+//3//P/8//z/+//8//v/
+//7//v/+v/5//j/+f/5//n/+f/3//X/9P/0//b/9P/0//T/8//z//P/8//y//H/8P/v
/+//8P/w//H/8f/x//L/8v/w//D/8P/w/+7/7//v/+//8P/w//H/8v/y//L/8//z//P/
8//z//P/8v/y//L/8v/0//P/8//0//T/9P/0//X/9//3//f/9//3//f/9//3//X/9f/2
//b/9v/2//b/9v/2//b/9v/2//j/+P/4//j/+P/3//b/9v/2//f/9//3//f/9//3//f/
9P/0//X/9f/2//b/9f/1//X/9f/2//b/9v/2//b/9v/2//b/9v/2//b/9v/1//T/9v/2
//b/9v/0//T/9f/1//X/9f/1//X/9//2//b/9v/0//X/9f/1//b/9v/2//b/9P/0//T/
9P/2//b/9f/1//X/9f/1//X/9P/0//T/9P/1//b/9//4//j/9//2//T/9v/2//b/9f/1
//X/9v/3//X/9f/1//T/9v/1//f/9v/2//T/9P/0//T/9f/2//f/+P/2//b/9v/2//T/
9P/0//T/9v/2//b/9v/2//b/9v/2//b/9v/2//b/9v/2//b/9v/2//j/+f/5//v/+//8
//3/+//7//3//v/+//7//////////////wEABAAEAAMAAwD////////9//z/+//7//v/
/f/9//z/+//6//n/+P/4//b/9v/2//b/+f/5//j/+P/2//b/9v/1//X/9P/z//L/8v/y
//L/8v/x//H/8//x//H/8f/x//H/8v/y//L/8v/z//P/8//z//P/9f/1//b/+/8GABQA
JAA8AFUAagCAAJcAtQDVAOsA7wDdALkAiQBMAAsA1P+u/5T/gv96/3b/eP98/4b/kf+i
/7L/vf/F/83/2P/d/+H/5P/m/+r/7v/w//P/8//z//T/9f/2//b/9v/4//n/+f/5//n/
/P/8//3//f/7//z//P/8/////////wAAAAABAAEAAgAAAAAAAQABAAMAAwADAAQAAgAD
AAMAAwADAAQABQAFAAUABQAGAAYACAAIAAkACwALAAsADAAMAAwADAANAA0ADwAPAA8A
EAAOAA8ADwAPABAAEQASABMAFQAWABYAFwAWABYAGAAYABsAHAAcABwAGwAbABwAHQAg
ACAAIgAjACMAIwAkACYAJgAmACcAJwApACoAKgAqACgAKAAoACcAJQAmACYAJQAlACUA
JAAkACEAIAAfAB4AHwAfAB4AHQAaABkAGAAWABYAFAATABAADwAPAA4ADQAKAAkABwAH
AAgACAAIAAcABgAGAAYABQAEAAMAAwADAAMAAgABAAAA//////////////3//P/8//7/
/P/8//z/+//7//v/+//5//n/+f/5//r/+v/5//n/+//7//z//P/6//r/+v/6//j/+f/5
//n/+//6//r/+v/6//r/+//7//3//f/9//3//P/8//z//P/8//v/+//8//7//v/+////
/v/9//z/+//9//3//f/9//3//f/+//7//v/+//7//v/+//7//v/+//7//v/+//7//v/9
//z//P/8//3//f/9//3//f/9//3//P/8//3//f/8//z/+//7//v/+//8//z/+v/6//r/
+v/6//r/+v/6//z//P/7//r/+P/4//j/+P/6//r/+//7//n/+f/5//n/+f/4//j/+P/4
//n/+f/5//j/+P/4//j/+P/4//j/+P/4//j/9//3//f/9//3//f/+P/4//j/+P/4//j/
+P/4//n/+f/5//j/+P/4//j/9//3//f/+P/5//n/+f/5//j/+P/3//f/+P/4//j/+P/4
//j/+P/4//j/+P/4//j/+P/4//r/+v/6//r/9//2//X/9P/1//b/9//4//b/9v/2//b/
+P/4//j/+P/4//j/+v/7//v/+//7//z/////////AQAAAAAAAAABAAEAAQABAAEAAQAC
AAIAAQABAP///////////v/9//3//f/9//3//P/7//r/+f/4//j/+P/4//j/+P/5//n/
+P/4//j/+P/4//f/9f/0//P/9P/0//T/9P/0//X/9f/3//P/8//z//P/9f/2//b/9v/1
//X/9P/z//P/9f/1//f//P8DAA4AGgAuAEQAWQBuAIQAnQC5ANMA3wDXALsAjwBbACAA
5/+6/57/iv98/3b/dP90/3z/hv+X/6b/tP+//8n/0f/a/9//4f/m/+r/8P/y//T/9f/1
//X/9v/3//r/+v/6//z//f/9//3//f/+//7/////////AAAAAAAAAQABAAEAAgACAAMA
AwAEAAQABAAFAAUAAwADAAMABAAFAAcACAAJAAcACAAJAAkACQAJAAoACgAKAAoACwAN
AA0ADQAOAA4ADgAOAA8ADwAPAA8ADwAQABIAEwATABMAFAAVABYAFwAXABgAGAAZABoA
GgAcABwAHQAeAB4AHgAhACEAIgAjACIAIgAkACUAJQAlACYAKAAoACgAKQApACkAKgAq
ACoALAAsACwAKwApACoAKgApACcAJwAmACYAJQAkACMAIgAfAB8AHgAdAB4AHQAcABoA
GgAYABcAFAARABEAEAAPAA4ADQALAAsACAAIAAgABwAIAAgACAAHAAYABQAFAAUAAwAC
AAEAAAAAAAEAAgADAAIA///9//z//v/8//z//P/9//3//f/9//v/+//7//v//P/8//v/
+//7//v//P/8//z//P/8//z/+v/7//v/+//9//z//P/8//z//P/9//3/+//7//v/+//+
//7//v/+//z/+//7//z//P/8//z//f////////////3//f/9//3//////wAAAAD+//7/
/v/+//7//v/+//7//v/+//7//v/+//3//P/8//7//////////f/9//3//f/+//7/////
//z//P/7//v/+//7//z//P/8//z//P/8//z//P/8//z//P/8//v/+v/6//r/+v/6//r/
+v/7//v/+//7//v/+//7//r/+v/6//r/+//7//v/+v/6//r/+v/6//r/+v/6//r/+v/5
//n/+//7//v/+//6//r/+v/6//z//P/8//z/+//7//v/+v/8//z//P/7//v/+//8//3/
+//7//v/+v/8//3//f/8//z//P/8//z//P/+//7//v/+//z//P/8//z/+v/6//r/+v/8
//z//P/8//r/+v/6//r//P/8//z//P/6//r/+v/6//7///////////8AAAEAAQABAAMA
BAAEAAQABQAFAAUABQAFAAcACAAGAAUABQADAAUABQADAAIA//////////8AAAAAAAAA
AP7//P/7//r/+v/6//r/+//9//z//P/8//r/+v/5//f/9v/1//T/9P/0//T/9P/1//X/
9//1//X/9//3//f/+P/2//b/9v/3//n/+f/5//f/9//3//j///8IABIAIgA4AE8AYgB0
AIkAoQC9ANUA2QDLAKsAfwBGAAsA1v+y/5r/iv9+/3r/ev9+/4T/j/+e/67/vf/F/8v/
1v/f/+X/6P/q/+7/8v/0//f/9//3//j/+f/6//r/+v/8////////////AAAAAAEAAQD/
/wAAAAAAAAMAAwADAAQABAAFAAUABgAGAAYABwAHAAcABwAHAAgABgAHAAcABwAJAAoA
CwALAAsACwAMAAwADgAOAA8AEQARABEAEgASABAAEAARABEAEwATABMAFAAUABUAFQAV
ABQAFQAWABcAGQAaABoAGwAaABoAHAAcAB8AIAAgACAAIQAhACIAIwAkACQAJgAnACcA
JwAoACoAKAAoACkAKQArACwALAAsACwALAAsACsAKQAqACoAKQAoACkAKQAqACcAJgAl
ACQAIwAjACIAIQAgAB8AHgAcABoAGAAXABQAEwATABIAEQAOAA0ACwALAAwADAAMAAsA
CgAKAAoACQAIAAcABwAHAAUABAADAAIAAQABAAEAAQADAAEAAAAAAAAA/v/+//7/////
//////////////////z//P/7//v//f/9//7//v/8//z//P/8//z//f/9//3//f/8//z/
/P/8//z//f/9//3//f/9//3/AAAAAAAAAAAAAP////8AAAIAAgACAAMAAgABAAAA//8B
AAEAAQABAAEAAQACAAIAAgACAAIAAgAAAAAAAAAAAAAAAAAAAAAAAgABAAAAAAAAAAEA
AQABAP//////////AAAAAAEAAQD+//7//f/9//////8AAAAAAAAAAAAAAAD+//7//v/+
//7//v/9//z//P/8//z//P/+//7///////3//f/9//3//f/8//z//P/+//////////z/
/P/8//z//f/+////AAD+//7//f/9//3//f/9//3//v/+//7//v/8//z//P/8////////
//7//P/8//z/+//7//v//P/9//////////7//P/7//v//v/+//7//v/+//7//v/+//7/
/v/+//7//v/+//7//v/+//7//P/8//z//P/+//7//v/+//7//v8AAAEAAQABAAEAAgAD
AAMAAwAFAAQABAAEAAUABwAHAAcABwAHAAgACAAHAAUAAwADAAMAAwACAAEAAQABAAEA
AQAAAAEAAAD///7//P/8//z//P/8//3//f/8//7//v/+//7/+//5//j/9//2//b/9v/2
//T/9f/1//f/9//3//f/9//3//j/+P/4//b/9//3//f/+f/7//3///8AAAcAEgAeADIA
TABhAHQAiAChAL8A2wDlAN0AxQCfAGsALgD1/8j/rP+Y/4r/hP+A/4L/iP+U/6H/sP+8
/8X/zf/V/97/4//l/+r/7v/w//T/+P/3//n/+f/6//v//P/8//z//v/9//v/+f/3//b/
9P/z//H/8//0//T/9P/1//X/9f/2//b/9//3//j/9v/2//f/9//3//f/9//4//n/+//8
//3//f/+//////8BAAEAAgACAAAAAAABAAMAAwADAAQABAAEAAQABQAFAAcABwAHAAgA
CAAJAAkACQAKAAsADAANAA0ADgAOAA8ADgAOABAAEAATABQAFAAUABcAFwAYABkAGAAY
ABoAGwAdAB0AHgAgAB4AHgAfAB8AHwAgACAAIAAiACIAIgAhACAAIAAfAB0AHQAdABwA
HAAdABwAGwAaABgAFwAVABMAEgARABAADgAMAAoACQAGAAcABwAGAAUABgAFAAMAAwAC
AAIAAgABAAAAAAAAAP///P/7//v/+//9//z/+//6//n/+f/5//n/+//5//j/+P/5//b/
9f/0//X/9f/1//X/9f/1//X/9f/0//T/8//z//P/8//0//T/9P/0//T/9P/z//P/8v/x
//P/8v/y//L/8v/y//P/8//z//P/8//z//b/9v/2//b/9P/z//P/9P/0//T/9P/1//X/
9f/1//X/9f/1//X/9f/3//f/+P/4//b/9v/2//b/9P/0//T/9P/2//b/9v/2//b/9f/0
//T/9P/1//X/9f/1//X/9f/1//T/9P/1//X/9v/2//X/9f/0//P/8//y//T/9P/0//T/
8v/y//L/8v/y//L/8f/w//L/8v/y//L/8v/y//P/8//z//P/8//z//H/8P/w//D/8P/x
//H/8f/y//L/8v/y//L/8v/y//L/8v/y//H/8f/x//H/8f/x//L/8v/y//L/8v/y//L/
8v/x//H/8f/w//H/8v/z//P/8f/x//L/8//z//P/8//y//T/8//z//L/8v/w//D/8P/w
//L/8v/y//L/8P/w//D/8P/y//L/8v/y//L/8v/y//L/8v/y//L/9P/1//X/9f/1//b/
9//3//f/+f/6//r/+v/7//v/+//7//n/+//8//z//f/9//v/+//7//n/+P/3//f/9//3
//f/9v/1//T/8//y//L/8v/y//L/8v/z//P/8v/y//L/8v/y//H/7//u/+//7v/u/+7/
7P/s/+3/7f/v/+3/7f/t/+3/7f/u/+7/8P/w//H/8f/x//H/8f/v/+//8v/5/wAADAAc
ADIASQBeAHYAjwCpAMkA4QDlANcAtQCFAEwADQDW/6z/kv+C/3j/cv9y/3b/fv+J/5r/
qv+3/8H/y//S/9n/2//g/+T/5v/q//D/8f/v/+//8P/x//L/8v/y//T/9//3//f/9//6
//r/+//7//v//P/8//z//f/9//3//v/8//3//f/+//7//v//////////////AAACAAMA
AwADAAEAAgADAAMABQAFAAYABgAGAAYABwAJAAkACQAKAAoACAAIAAkACQANAA0ADQAO
AAwADQANAA0AEAARABIAEwATABQAFAAVABQAFAAWABYAFwAYABgAGAAZABkAGgAbABwA
HAAeAB8AHwAfACAAIgAiACIAIwAjACUAJgAmACYAJgAmACYAJQAnACgAKAAnACMAIwAi
ACIAHwAeAB0AHAAdAB0AHAAbABoAGQAYABYAFgAUABMAEAAPAA8ADgANAAwACwAJAAkA
CgAKAAoACQAHAAYABQADAAQAAwADAAMAAwACAAEAAAD//////////wEA///+//7//v/8
//z//P/7//v/+//7//v/+//7//v/+v/6//n/+f/5//n/+v/6//r/+v/6//r/+v/7//v/
+//7//r/+v/6//z//P/9//3/+//7//v/+//6//r/+v/6//v/+//8//7//P/8//z//f/9
//3//f/9/////////////f/9//7//v/+//7//v/+//7//v/+//7//v/+//7//v8AAP//
/v/+//z//f/9//3//f/9//3//f/8//z//f/9//z//P/7//v/+//7//z//P/6//r/+v/6
//r/+v/6//r/+v/6//n/+P/6//r/+v/6//r/+v/7//v/+f/5//n/+f/7//r/+v/6//r/
+//7//v/+v/6//r/+v/6//r/+v/6//r/+v/5//n/+f/5//n/+f/6//r/+v/6//j/+P/4
//j/+//7//v/+v/4//j/+P/3//n/+f/6//v/+f/5//n/+P/6//n/9//4//r/+v/6//r/
+v/6//r/+v/6//r/+v/6//r/+v/6//r/+v/8//z//P/8//r/+v/6//r/+v/6//r/+v/8
//3//f/9//3//v//////AQADAAQABAAGAAcABwAHAAYABQAGAAYABwAHAAgABwAFAAUA
AwACAAEAAQABAAEAAQAAAP///v/9//z//P/8//z//P/8//3//f/8//z//P/8//z/+//5
//r/+f/4//j/9v/2//b/9//3//n/9//3//X/9f/1//b/9v/2//b/9//5//n/+f/5//n/
+f/6//3/CAAUACAAMgBLAGAAcgCFAJ0AuQDTAN8A1QC5AI8AWgAfAOb/vP+i/4z/gP96
/3r/fP+A/4v/mv+q/7n/xf/P/9j/4f/l/+j/7P/u//L/9v/5//v/+//8//3//P/8//z/
/v8BAAEAAQABAAIAAgADAAMAAwAEAAQABAAFAAUABQAGAAYABwAHAAgACgAKAAsACwAL
AAsACwAMAAoACwALAAsADQAOAA8ADwAPAA8AEAAQABAAEAARABMAEwATABQAFAAUABQA
FQAVABkAGQAZABoAGAAZABkAGQAcAB0AHgAfAB8AIAAgACEAIAAgACIAIgAjACQAJAAk
ACcAJwAoACkAKgAqACwALQArACsALAAuADAAMAAxADEAMwA0ADQANAAzADIAMQAvADEA
MgAyADEAMQAxADAAMAAvAC4ALQAsACkAKQAoACcAJgAlACQAIgAiACAAHwAcAB0AHQAc
ABsAGAAXABUAFQAUABQAFAATABAAEAAQAA8ADgANAA0ADQANAAwACwAKAAcABwAHAAcA
CQAHAAYABgAGAAQABAAEAAUABQAFAAUABQAFAAUABQAEAAQAAwADAAMAAwAEAAQAAgAC
AAIAAgAEAAUABQAFAAUABAAEAAQABAAEAAUABQAFAAUABQAFAAUABAADAAIAAwADAAQA
BgAGAAYABgAHAAUABQAFAAUABQAFAAUABQAFAAUABgAGAAYABgAGAAYABgAGAAYABgAG
AAYABgAGAAgABwAGAAYABgAHAAcABwAFAAUABQAFAAYABgAHAAcABAAEAAMAAwAFAAUA
BgAGAAQABAAEAAQABAAEAAQABAAEAAQAAwACAAIAAgACAAIAAgACAAMAAwADAAMAAwAD
AAMAAgACAAIAAgADAAMAAwACAAIAAgACAAIAAgACAAIAAgACAAEAAQABAAEAAQABAAIA
AgACAAIAAAAAAAAAAAABAAEAAQAAAAAAAAAAAP//AQABAAIAAwABAAEAAQAAAP7//f//
/wAAAAAAAAAAAAAAAAAAAAAAAAAAAAAAAAAAAAAAAAAAAAAAAAAAAAAAAAAAAAAAAAAA
AAAAAAAAAAAAAAIABAAFAAUABQAFAAYABwAHAAcACQAKAAgACAAJAAkACQAJAAkACwAM
AAwACwALAAkACQAJAAcABgAFAAUABQAFAAUABAADAAAA///+//7/AAAAAAAAAAD/////
/v/+//7//v/+//3//f/8//v/+v/6//r/+v/6//3//f////3/+//7//v/+//8//z//P/8
//3//f/9//3//f/9//3/AAAJABIAHAAyAEoAXwBwAIgAoQC7ANcA5wDnANMArQB7AEAA
BQDY/7j/oP+S/4r/iv+I/4j/kv+f/67/vP/H/8//2f/i/+f/6f/u//L/9P/4//r/+//9
//3//v////7//v/+/wAAAQABAAEAAQAAAAAAAQABAAMABAAEAAQABQAFAAUABgAGAAcA
BwAIAAgACAAJAAkACQAJAAkACgAIAAkACQAJAAsADAANAA0ADQANAA4ADgAOAA4ADwAR
AA8ADwAQABAADgAOAA8ADwASABMAFAAWABYAFwAXABcAFgAXABgAGQAXABgAGAAZABsA
HAAfACAAHwAgACAAIAAjACMAJAAlACYAJgAoACkAKQApACoALAAqACoAKwArACsALAAs
ACwALAAsACwAKwArACwALAArACsAKwAqACoAJwAmACUAJAAjACMAIgAhAB4AHQAcABoA
GQAYABgAFgATABMAEgARAA4ADQALAAsADQAOAA8ADwALAAoACQAHAAgABwAHAAcABwAG
AAUABAABAAEAAQABAAIAAQABAAIAAwAAAP///v////////////3//f/9//3//v/+//3/
/f/9//3//v/+//z//P/8//z//P/9//3//f/9//z//P/8//z//P/9//3////////////+
//7//v/+/wAA/////wAAAAAAAAAAAQD//////////wEAAQABAAEA/////wAAAAACAAIA
AgACAAAAAAAAAAAAAAAAAAAAAAACAAEAAAAAAAAAAQABAAEAAQABAAEAAQD+//7/////
/wAAAAD//////f/9//7//v/8//z//P/8//7//v/+//7//v/+//3//P/8//z//P/8//z/
/P/9//3/+//7//v/+//9//z//P/8//z//f/9//3//v/+//7//v/+//7//v/+//z//P/7
//v//f/9//3//f/+//7//v/+//7//v/+//7//////////v/8//z//P/7//z//f///wEA
/////////v/8//3////+//z//P/8//z//P/8//z//P/8//7//v/+//7//P/8//z//P/+
//7//v/+//7/AAABAAEAAQABAAIAAwADAAMABQAGAAYABgAHAAcABwAHAAcACQAIAAgA
BwAHAAcABwAHAAUABgAFAAUABQAFAAUABAADAAIAAQAAAAAAAAAAAAAAAAD//////v/+
/wAAAAAAAP///f/8//v/+v/8//z//P/8//z/+//8//n/+f/5//n/+f/8//z//P/8//3/
/f/9//3/+//9////AgAJABAAHAAuAEgAYQB4AJQAswDTAPUACQENAfkA0wCZAFQADwDY
/7D/mP+I/4L/gP+A/4T/kP+f/67/vv/J/9H/2f/g/+X/6f/s//L/9v/6//z/////////
AAABAAEAAAD//wAAAwADAAMAAwAEAAQABQAFAAUABgAGAAYABwAHAAcACAAIAAkACQAK
AAoACgALAAsADQANAA0ADgAOAA8ADwAPAA0ADgAPAA8AEQARABIAEgASABIAEwAVABMA
EwAUABQAFAAUABUAFQAXABcAFwAYABgAGQAZABkAGgAbABwAHQAbABwAHAAdACAAIAAi
ACIAIwAkACQAJAAlACUAJgAnACgAKAAqACsAKwArACwALgAuAC4ALwAvAC8AMAAwADAA
MAAwADAALwAxADIAMgAxAC0ALQAsACwALQAsACsAKgAnACcAJgAlACYAJQAkACIAIAAe
AB0AGgAZABkAGAAXABgAFwAVABUAFAAUABQAEwASABIAEgARABAADwAPAA8AEQAQAA8A
DgAPAA8ADwAPAA0ACwAKAAoACgAIAAgACAAJAAkACQAJAAcABwAHAAcACAAIAAcABwAH
AAcACAAIAAgACAAIAAgACAAJAAkACQAJAAgACAAIAAoACgALAAsACQAJAAkACQAKAAoA
CgAKAAwACwALAAwADAAMAAwADQANAA0ADQANAA0ADQANAA0ADQANAA4ADgAQABAAEAAQ
AA4ADgAOAA4AEAAQABAAEAAOAA0ADAAMAA4ADwAPAA8ADwAPAA8ADwAOAA4ADwAPABAA
EAAPAA8ADwAPABAAEAAOAA4ADgAOAA4ADgAOAA4ADgAOAA0ADAAOAA4ADgAOAAwADAAN
AA0ADQANAA0ADQAPAA4ADgAOAAwADQANAA0ADQAOAA8AEAAPAA4ADQAMAA4ADgANAA0A
DQANAA0ADQAOAA4ADgAOABAAEAAQABAADwAPAA8ADgAOAA4ADgANAA0ADQAOAA8ADwAP
AA8ADgAQABEAEQASABIAEAAQABAAEAAQABAAEAAQABAAEAAQABAAEAAQABAAEAAQABAA
EAAQAA==
         </WaveFormData>
      </LeadData>
      <LeadData>
         <LeadByteCountTotal>10000</LeadByteCountTotal>
         <LeadTimeOffset>0</LeadTimeOffset>
         <LeadSampleCountTotal>5000</LeadSampleCountTotal>
         <LeadAmplitudeUnitsPerBit>4.88</LeadAmplitudeUnitsPerBit>
         <LeadAmplitudeUnits>��V</LeadAmplitudeUnits>
         <LeadHighLimit>2147483647</LeadHighLimit>
         <LeadLowLimit>268435456</LeadLowLimit>
         <LeadID>V5</LeadID>
         <LeadOffsetFirstSample>0</LeadOffsetFirstSample>
         <FirstSampleBaseline>0</FirstSampleBaseline>
         <LeadSampleSize>2</LeadSampleSize>
         <LeadOff>FALSE</LeadOff>
         <BaselineSway>FALSE</BaselineSway>
         <ExcessiveACNoise>FALSE</ExcessiveACNoise>
         <MuscleNoise>FALSE</MuscleNoise>
         <LeadDataCRC32>136186990</LeadDataCRC32>
         <WaveFormData>
/P/8//z//P/6//r/+v/6//r/+v/6//r/+v/6//r/+v/4//j/+P/4//n/+v/7//z/+v/6
//r/+v/6//r/+v/6//z//P/8//z/+v/6//r/+v/8//z//P/8//z//P/8//z//P/8//z/
/P/8//z//P/8//r/+v/6//r/+v/6//r/+v/8//z//P/8//r/+v/6//r//P/8//z//P/6
//r/+v/6//z//P/8//z//P/8//z//P/8//z//P/8//z//P/8//z//P/8//z//P/+//7/
/v/+/wAAAQACAAIAAgACAAIAAgADAAQABgAGAAQABAAEAAQABAAEAAcABwAJAAkACQAH
AAUABQAEAAMABAAEAAQABAACAAIAAgABAAIAAQAAAAAAAAAAAAAAAQD//////f/9/wAA
AQAAAAAA///8//r/+f/7//v//P/8//z//P/8//z//P/7//v/+//+//7//v/+//7//P/8
//z//P/8//z///8GAA8AIAA1AE0AZgCDAKgA0AD2ABABEgEBAd4AqgBuADkAFAD6/+P/
0f/I/8L/v/+9/7//yP/T/9v/4f/o/+7/8f/1//f/+f/5//3/AQACAAQAAgABAAEAAwAD
AAMAAwADAAYABgAHAAcABgAGAAcABwAIAAgACAAIAAkACwALAAoACgAKAAsADAAMAAsA
CwAMAAsACwALAAoADAANAA4ADgAOAA4ADwAPAA8AEAARABEAEQASABIAEwASABIAEgAR
ABMAEwAUABQAFAAUABQAFAAWABYAFgAWABoAGwAcABwAHAAcAB0AHgAcAB0AHQAfAB8A
HwAfAB8AIwAkACUAJQAlACUAJwAnACcAJwAoACgAKwArACsAKwAqACsAKwArACsAKwAr
ACoAKQApACkAKQAnACYAJQAlACYAJAAjACIAIAAgAB8AHgAdABwAHAAbABgAFwAWABUA
EwASABAAEAARABEAEQASABAADwAPAA4ADwAPAA8ADwAOAA4ADgAMAAoACQAIAAgACAAH
AAcABwAGAAQABAADAAIAAgABAAEAAgACAAIAAgACAAIAAgACAAAAAAAAAP//AQABAAEA
AQD/////AAAAAAIAAQABAAEA///+//7//v/+//7//v///////////////////////v/8
//z//P/9//3//f/9//3/AAAAAAAAAQABAAEAAQABAAEAAQABAAEAAwAEAAQABAACAAIA
AgACAAIAAgACAAIAAQD///3//P/8//z//P/9//7///8AAAEAAAD///7//f/9//z//P/9
//////////7//v/+//7////////////+//z//P/8//z//P/8//v/+//7//z//P/8//r/
+v/6//r/+//8//3//v/9//z/+//6//r/+v/7//v//P/8//z//P/6//r/+//7//v/+v/6
//r/+v/6//r/+v/6//r/+v/6//r/+v/6//r/+//8//3//v/+//7//v/+//3//P/7//r/
+P/4//r/+v/6//r/+v/6//r/+v/6//r/+v/6//r/+v/6//j/+P/4//j/+v/6//r/+v/5
//j/9//2//j/+P/4//j/+P/4//r/+//6//r/+v/6//z//P/9//7//v/+//7//v8AAAAA
AAAAAAEAAQABAAEAAQD///////8AAP///v/+//z//P/8//z//v/9//z/+//4//j/+P/4
//j/+f/5//n/9//3//f/9//z//L/8v/w//H/8f/x//H/8v/y//L/8v/w//D/8P/v//H/
8f/y//L/8P/w//D/8P/y//L/9P/y//L/8//4////DgAnAEEAYACHALIA4AAMASoBMgEj
AfwAwAB2ADkADgDq/9H/v/+0/7D/r/+t/7H/vP/F/83/0f/U/9z/4f/l/+X/5f/n/+v/
7f/w//L/8v/x//H/8//1//X/9f/1//T/9P/1//X/9v/2//f/9//6//r/+v/6//n/+//7
//r/+P/4//n/+v/6//n/+f/6//n/+f/5//j/+v/7//z//P/8//z//f/9//v//P/9//3/
/f/+//7////+//7//v/9/wAAAQADAAQAAgACAAIAAgAEAAQABAAEAAYABwAIAAgACAAI
AAkACgAKAAsACwANAA8ADwAPAA8ADwAQABEAEQARABEAEwATABEAEQASABIAFQAVABUA
FQAWABcAFwAXABcAFwAXABYAFwAXABcAFwAXABYAFQAVABQAEgARABAADgAOAA0ADAAL
AAoACgAJAAoACQAIAAcABwAGAAQABAAEAAMAAgACAAIAAQABAAAAAQABAAEAAQAAAAAA
AAD+//7//f/8//z//P/7//v/+//5//b/9f/z//T/9P/z//P/8v/y//L/8v/w//D/8P/w
//H/8v/z//P/8//z//P/8//x//H/8v/y//L/8f/x//H/8//y//L/8v/0//T/9P/1//X/
9f/1//X/9f/1//X/9P/0//T/9P/1//X/9f/1//X/9v/2//b/9//3//f/9//3//f/9//3
//f/9//4//j/+P/4//j/+P/4//r/+v/6//r/+P/3//b/9v/4//j/+P/5//n/+f/5//n/
9//3//f/9//3//b/9v/3//f/9//3//b/9v/2//b/9//3//f/9//2//T/9P/0//T/9v/2
//X/9f/1//b/9v/2//b/9v/2//b/9v/2//b/9v/2//b/9v/2//j/+P/5//n/9v/2//b/
9v/4//j/+f/5//n/+P/4//j/9v/2//b/9v/3//j/+f/6//j/+P/4//j/+P/4//j/+P/4
//j/+P/4//j/+P/4//j/+P/4//j/+P/4//j/+P/4//j/+v/6//r/+v/6//r/+v/6//j/
+P/4//j/+v/6//r/+v/4//j/+P/4//r/+v/6//r/+P/4//j/+P/4//r/+//8//7//v/+
//7//P/9//7/AAAAAAAAAAAAAAAAAAAAAAMAAwADAAMAAwADAAMAAwACAP///v/+//7/
/v/+//7//v/9//z/+//6//r/+v/6//r/+//7//v/+f/5//n/+f/3//j/+P/2//X/8//z
//P/9P/0//T/9P/0//T/9P/z//P/8//0//T/9P/0//T/9P/0//T/9P/0//L/8//6/wMA
EgApAEMAXgB9AKQAzgD4ABgBIgEXAfYAxACEAEcAGgD6/93/yf+8/7b/s/+z/7f/vv/J
/9P/2f/c/+D/5//r/+v/6//t/+//8f/0//T/9v/1//X/9//3//f/9//3//j/+P/5//n/
/P/8//3//f/8//z//P/8//3///////7//v/+////AAD+//3//f/+/wEAAQABAAAA/v//
/wAAAAACAAIAAwADAAMABAAFAAUABQAGAAYABwAKAAoACgAJAAkACQAKAAoACwAMAA0A
DgAMAAwADAAMAA4ADwAQABAAEgASABMAFAAUABUAFQAXABcAFwAXABcAGAAYABgAFwAZ
ABkAGwAbAB0AHQAeAB4AHQAdAB0AHQAgACEAIQAhAB8AHwAfAB4AHQAdAB0AHQAdABwA
GwAbABoAGAAXABYAGAAYABcAFgATABIAEgARABAADwAOAA0ADwAOAAwADAAKAAkACAAI
AAgABwAHAAYABwAHAAcABwAEAAQABAACAAQAAwACAAIAAAD///////8AAP7//v/9//7/
/v/9//3//P/8//z//P/6//r/+v/6//r/+v/6//n/+v/7//z//f/7//v//P/8//z/+//7
//v/+//6//r/+v/6//r/+v/7//v/+//7//v//f/9//3//P/6//r/+v/7//3//f/9//3/
/P/8//z//f/9//3//f/9//3//f/9//3//f/+//7//v/+//7//v/+//7//v/+//7//v/9
//z//P/8//z//P/9//3//f/9//3//f/9//3//f/9//z//P/9//3//f/9//z/+v/6//r/
+//7//v/+//6//z//P/8//z/+v/6//n/+f/7//z//P/8//z//P/8//z//P/8//z//P/+
//7//v/+//z//P/9//3//v/+//7//v/8//z//f/9//v/+v/6//r//P/8//z//P/6//r/
+v/6//r/+v/6//r/+v/6//r/+v/6//r/+v/6//r/+v/6//r/+v/6//j/+v/6//r/+v/6
//r/+v/6//r/+v/6//r/+v/6//z//P/8//z/+//6//n/+P/6//r/+v/6//r/+v/6//r/
/P/8//z//P/8//z//v///wAAAAAAAAAAAgACAAMABAAEAAQABAAEAAIAAgACAAIAAgAB
AAAA//////3//f/9//z/+//6//r/+P/4//j/+P/4//f/9v/1//T/9P/0//T/8//z//L/
8f/w//H/8v/z/+//7v/u/+z/7f/t/+3/7f/u/+7/7v/u/+z/7P/s/+v/7f/t/+7/7v/s
/+z/7P/s/+z/7v/u/+7/7v/z//j/AQAUACkAQQBeAIEAqADQAPQACAEGAesAwACIAE4A
GwD4/97/x/+1/6z/qP+l/6X/q/+2/7//yf/P/9L/2P/d/9//4f/j/+f/6//t/+7/7P/s
/+v/6//t/+7/7//w//H/8v/y//P/8//y//L/8//z//b/9v/2//b/9v/3//b/9P/1//b/
+P/6//j/9//3//j/+f/5//n/+P/6//v//P/8//z//P/9//3/+//8//3//f/9//7//v//
/wAAAAAAAP//AQABAAIAAgABAAIAAwAEAAQABAAEAAQABgAHAAgACAAIAAgACQAKAAwA
DQANAA8ADwAPAA8ADwARABIAEwATABMAEwAVABUAFQAVABYAFgAZABkAGQAZABgAGQAZ
ABkAGwAbABsAGgAZABkAGQAZABgAFgAUABMAEwASABIAEgAQABAADwAOAA0ADAAMAAsA
CgAJAAgABwAHAAYABAAEAAQAAwACAAIAAAD//////v////////////7//v/+//z//P/7
//r/+v/8//v/+//7//n/9v/1//P/9P/0//P/8//0//T/9P/0//T/9P/0//T/9P/0//T/
8//z//P/8//z//P/8//0//T/9P/z//P/8//z//L/8v/y//T/9P/0//X/8//z//P/8//1
//X/9f/0//L/8v/y//P/8//z//P/8//0//T/9P/1//P/8//z//P/9f/1//X/9f/z//T/
9P/0//T/9P/0//T/9v/2//b/9v/2//X/9P/0//b/9v/2//f/9//3//f/9//5//n/+f/5
//n/+P/4//n/9//3//f/9v/4//j/+P/5//n/+f/5//j/+v/6//r/+v/6//r/+f/5//f/
+P/4//j/+P/4//j/+P/4//j/+P/4//j/+P/4//j/+P/4//n/+f/6//r/+v/6//j/+P/5
//n/+f/4//j/+P/6//r/+v/6//r/+v/6//r/+P/4//j/+P/6//r/+v/6//r/+v/6//r/
+v/6//r/+v/6//r/+v/6//r/+v/6//r/+v/8//z//P/8//r/+v/6//r/+P/4//j/+P/6
//r/+v/6//r/+v/6//r//P/8//z//P/8//z//P/8//7///8AAAAAAgACAAIAAgABAAIA
BAAEAAYABgAGAAYABgAGAAkACQAHAAcABwAFAAcABwAGAAUAAgACAAIAAgADAAQABQAF
AAIAAQAAAAAAAgACAAIAAwADAAMAAQABAAEAAQD///7//v/8//v/+//5//n/+v/6//r/
+v/6//r//P/7//v/+//8//z//P/8//7//v/8//z/+v/6//j/+/8AAAcAFAApAEMAXAB3
AJgAwADoAAYBEAEHAeoAugCAAEUAGgD8/+X/0f/E/7z/uf+3/7n/wP/J/9P/2//g/+b/
6//x//X/9//3//f/+//+//7//v/9//3//////////////wIAAgADAAMABAAEAAUABQAE
AAQABAAEAAUABwAHAAYACAAIAAkACgAKAAkACQAKAAsACwALAAoACAAJAAoACgAKAAoA
CwALAA0ADgAPAA8ADQAOAA4ADwAQABAAEAAPAA8ADwAQABAAEwAUABUAFgAUABQAFAAU
ABQAFQAWABYAGAAYABkAGgAYABkAGQAbAB0AHQAdAB0AHwAgACEAIQAfAB8AIQAhACMA
IwAkACQAJQAlACUAJQAmACcAJwAnACUAJQAlACQAIwAjACMAIwAlACQAIwAjACIAIAAf
AB4AIAAgAB8AHgAdABwAHAAbABkAFwAVABMAFQAUABIAEgASABEAEAAQABIAEQARABAA
DwAPAA8ADwAMAAwADAAKAAwACwAKAAoACAAHAAcABwAIAAYABgAFAAYABgAFAAUABAAE
AAQABAAEAAQABAAEAAMAAgABAP//AAABAAIAAwABAAEAAgACAAQAAwADAAMAAQAAAAAA
AAAAAAAAAAABAAMAAwADAAMAAwADAAMAAgACAAIAAgADAAUABQAFAAUABQAEAAMAAwAD
AAMAAwADAAMAAwADAAMAAwAEAAQABAACAAIAAgACAAIAAgACAAIAAwADAAMABAAEAAQA
BAAFAAMAAwADAAMABQAFAAUABQAEAAIAAQABAAMAAwADAAIABAAEAAQABQADAAMAAwAC
AAIAAgACAAIAAgACAAEAAQADAAQABAAEAAQABAAEAAQAAgACAAIAAgACAAIAAgACAAAA
AAABAAEAAwAEAAUABgAEAAQABQAFAAMAAgACAAIABAAEAAQABAAEAAQABAAEAAQABAAE
AAQAAgACAAIAAgACAAIAAgACAAIAAgACAAIAAgACAAAAAgAEAAIAAgACAAIAAgACAAIA
AgACAAIAAgACAAIAAgACAAIAAgACAAIAAgAEAAQABAAEAAQABAAGAAcABwAGAAUABAAF
AAYACAAKAAsACgAJAAgACQAKAAsADAANAA0ADQANAAsACQAJAAkACgAJAAgACAAGAAYA
BgAGAAgABwAGAAUAAgACAAIAAgAEAAUABQAFAAMAAwADAAMA///+//7//P/9//3//f/9
//z//P/8//z//v/+//7//f/9//3//v/+//z//P/8//z//v8AAAAAAAAAAAEABgARACQA
PQBZAHIAkwC8AOgADAEeARwBBQHcAKIAZgA1ABIA9v/h/8//xP++/7v/u//B/8z/1f/b
/9//5P/q/+//8f/z//X/9//5//v//v/+//z/+//7//3////////////9//z//P/7//j/
9v/1//P/9v/2//b/9v/1//f/9//2//b/9v/3//j/9v/1//X/9v/5//n/+f/4//j/+f/6
//r/+v/6//v/+//9//7///////7//v/9//3/AAAAAAAA//8BAAEAAgACAAEAAgADAAQA
BAAEAAQABAAGAAcACAAIAAgACAAJAAoACgALAAsADQANAA0ADQANAA8AEAARABEAEQAR
ABMAEwAUABUAFwAYABcAFwAXABcAFwAXABYAFQAXABcAFwAWABMAEwATABMAFQAUABMA
EwAUABIAEQAQAA4ADgANAAwADQAMAAwACwAJAAcABQADAAMAAgAAAAAAAgABAAAAAAAA
AP/////+//3//f/9//3/+v/6//r/+P/5//n/+f/6//r/+f/5//n/+v/4//j/9//2//b/
9f/1//T/9P/0//T/9P/0//T/9P/y//L/8v/x//H/8f/x//H/8//z//T/9P/z//H/8P/v
//D/8P/x//L/9P/0//T/9f/1//X/9f/1//f/9//3//b/9v/2//b/9//3//f/9//3//b/
9v/2//f/9//3//f/9//4//n/+v/7//r/+v/5//j/9v/2//b/9v/2//b/9v/2//j/9//2
//b/+P/4//j/+f/3//f/9//3//n/+f/5//n/+f/4//j/+f/3//f/9//2//j/+P/4//n/
9//3//f/9v/2//b/9v/2//j/+P/3//f/9//4//j/+P/4//j/+P/4//b/9v/2//b/+P/4
//j/+P/4//j/+f/5//j/+P/4//j/9v/2//f/9//3//b/9v/2//j/+P/4//j/+P/4//j/
+P/2//b/9v/2//f/+P/5//r/+P/4//j/+P/6//r/+v/6//r/+v/6//r/+P/4//j/+P/4
//r/+v/6//r/+P/4//j/+P/4//j/+P/4//j/+P/4//j/+P/4//j/+v/7//z//P/8//7/
/v/+////AAACAAIAAgACAAIAAgACAAIABQAFAAUABwAHAAUABQAFAAQAAwACAAQABAAE
AAQAAgACAAEAAAD///7//v/+/wAAAAABAAEA///9//3//f/9//v/+v/6//r/+f/5//n/
9//4//j/+P/4//j/+P/4//f/9//3//j/+v/6//r/+v/4//j/+P/4//b/9v/5//z/AwAS
ACcAPwBaAHsAogDMAPYAGAEiARkB+gDKAIoATQAgAP7/4//P/8D/uP+1/7X/t/++/8n/
0//Z/+D/5v/t/+//8f/z//P/9f/5//z//v/8//v/+//9//v/+//7//v//v/+//////8C
AAIAAwADAAIAAgACAAIAAwAFAAUABAACAAIAAwAEAAYABQAFAAYABwAHAAcABgAGAAcA
CAAIAAYABgAHAAcABwAIAAkACQALAAwADAANAAwADAAMAAsACwALAAwADAANAA4ADwAQ
ABAAEAAQABAAFAAVABYAFgAWABYAFwAYABYAFwAXABkAGwAbABsAGwAbABwAHQAdAB0A
HQAfAB8AHQAdAB4AHgAhACEAIQAhACQAJQAlACUAIwAjACMAIgAjACMAIwAjACEAIAAf
AB8AHgAcABsAGgAcABwAGwAaABcAFgAWABUAFAATABIAEQARABAADgAOAAwACwAKAAoA
DAALAAsACgAIAAcABgAFAAYABgAGAAQABAADAAIAAgACAAEAAQABAAEAAAABAAEA/v/+
//3//f/8//z//P/8//z//P/8//z/+v/6//r/+f/5//n/+f/5//n/+f/6//r/+v/5//n/
+f/5//j/+P/4//r/+v/6//v/+f/5//n/+f/5//n/+f/4//r/+v/6//v/+f/5//n/+f/6
//r/+v/7//3//f/9//3/+//7//v/+//7//z//P/8//z//P/8//z//P/8//z//P/+//3/
/P/8//r/+v/6//v/+//7//v/+//7//v/+//7//v/+v/6//v//f/9//3//P/6//r/+v/7
//3//f/9//z//P/8//z//P/8//z/+//7//n/+v/6//r/+v/6//r/+v/6//r/+v/6//r/
+v/6//r/+v/6//v/+//6//r/+v/6//r/+v/7//v/+//6//r/+v/6//r/+v/6//r/+v/6
//r/+v/6//r/+v/6//r/+v/6//z//P/8//z/+v/6//r/+v/6//r/+v/6//r/+v/6//r/
+v/4//j/+P/4//r/+v/6//r/+v/6//r/+v/8//z//P/8//r/+v/6//r/+v/6//r/+v/8
//3//v/+//7//v/+//7/AQACAAQABAAEAAQABAAEAAIAAgAFAAUABgAHAAgABwAGAAUA
AwABAAAAAAAAAAAAAgACAAIAAQAAAP///v/+//7//v/+//////////3//f/9//3/+//6
//r/+P/3//f/9//3//j/+P/4//j/+P/4//b/9f/1//X/+P/4//j/+P/6//r/+v/4//j/
+v/4//n//v8DAAwAHwA3AFAAaQCKALAA2AD8ABABCwHyAMgAkABVACIAAADl/8//vv+2
/7P/sf+v/7T/v//J/9P/2v/g/+f/6//v/+3/7//x//X/9v/4//r/+f/5//v/+//7//v/
+//8//z//f/9/wAAAAABAAEAAgACAAIAAgABAAMAAwACAAIAAgADAAQABgAFAAUABgAJ
AAkACQAIAAYABwAIAAgACgAKAAsACwALAAwADQANAA0ADgAOAA8AEAAQABAADwAPAA8A
EAAQABMAFAAVABYAFAAUABQAFAAXABkAGwAcABwAHAAdAB4AHQAdABwAHQAfAB8AHwAf
AB8AIAAhACEAIwAjACUAJQAlACUAJgAmACkAKQApACkAKgArACsAKwAqACkAKAAmACYA
JwAoACkAKQAoACcAJwAoACYAJQAkACIAIgAhACAAIQAgACAAHwAeAB0AHAAbABkAGAAW
ABYAFgAVABQAFAASABEAEQAQAA8ADwAPAA8ADgAOAA4ADAAMAAsACgAKAAgABwAHAAcA
CAAGAAYABQAGAAYABQAFAAQABAAEAAQABAAEAAQABAAEAAQABAADAAUABQAFAAUAAwAD
AAQABAAEAAMAAwADAAUABAAEAAQAAgACAAIAAwADAAMAAwADAAEAAQABAAAAAgACAAIA
AwADAAMAAwADAAQABAAEAAUABQAFAAUABQAHAAcABwAHAAUABgAGAAYACAAIAAgACAAI
AAgACAAIAAgABwAGAAYABgAGAAYABwAFAAUABQAFAAcABwAHAAcABQAEAAQABQAHAAcA
BwAGAAQABAAEAAUABwAHAAcABgAGAAYABgAGAAQABAADAAMABQAGAAYABgAEAAQABAAE
AAQABAAEAAQABgAGAAYABgAEAAQABQAFAAQABAAEAAQAAgACAAMAAwAFAAQABAAEAAIA
AgACAAIAAgACAAIAAgAEAAQABAAEAAQABAAEAAQABAAEAAQABAAEAAQABAAEAAIAAgAE
AAYABgAGAAYABgAGAAQABAAEAAQABgAGAAYABgAEAAQABAAEAAQABAAEAAQABgAGAAYA
BgAGAAYABgAGAAYACAAJAAoACgAKAAoACgAMAA0ADgAQAA4ADgAOAA4ADgAOAA4AEQAR
ABEAEQARAA8ADwAPAA4ADwAOAA4ADgAOAA4ADgAOAAwACgAIAAYACAAIAAgACAAHAAcA
BwAFAAUABQAFAAMABAAEAAIAAQABAAEAAQACAAQABAAEAAQAAwACAAAA//8BAAIAAgAC
AAIAAgACAAIAAAAAAP7/AAADAAgADwAkAD0AVQBwAJEAuADgAAgBIAEkAREB7AC0AHYA
QQAeAAIA6f/X/8z/yP/D/8H/xf/M/9X/3f/l/+z/8v/3//n/+f/7//v//////wIABAAG
AAUABQAHAAUABQAFAAUABgAGAAcABwAGAAYABwAHAAgACAAIAAgACQALAAsACgAKAAoA
CwAMAAwACwALAAwADQANAA0ADAAMAA0ADgAOABAAEAARABEAEQASABMAEwATABQAFAAV
ABQAFAAUABMAEwATABQAFAAXABgAGQAaABwAHAAcABwAHQAdAB0AHAAcABwAHQAeACAA
IQAhACMAIwAjACMAIwAlACYAJwAnACcAJwApACkAKQApACoAKgApACkAKQApACgAKQAp
ACkAKQApACkAKAAnACcAJwAnACkAKAAnACcAJAAiACEAIAAiACIAIQAgAB8AHgAeAB0A
HgAdABwAGwAYABYAEwASABIAEQAQABAAEQARABIAEgAPAA8ADwAPAA4ADgAOAAwADAAL
AAoACgAIAAcABwAHAAcABgAHAAcABAAEAAMAAwAEAAQABAAEAAIAAgACAAIAAAAAAAAA
//8AAAEAAgADAAEAAQACAAIABAADAAMAAwACAAAA///+/wAAAAAAAAEAAQABAAEAAQD/
///////+////AAABAAMAAwADAAMAAwACAAIAAgADAAMAAwADAAMAAwADAAMAAwAFAAYA
BgAGAAYABgAGAAYABQAEAAMAAgAEAAMAAgACAAIAAgACAAMAAwADAAMAAwABAAEAAQAB
AAMAAgACAAMAAQABAAEAAAD+//7//v////////////7/AAAAAAAAAAAAAAAA////////
AAAAAAAA/v/+//7//v/+//7//v/+//7//v/+//7//P/8//3//f/9//7///8AAP///v/+
//3////+//7//v/+//7//v/+/wAAAAAAAAAAAAAAAAAAAAAAAAAAAAAAAAAAAAAAAAAA
AAAAAAAAAAD+/wAAAgACAAAAAAAAAAAAAAD+//7//v/+////AAABAAIAAAAAAAAAAAAA
AAAAAAAAAAAAAgADAAQABAAEAAQABAAEAAUABgAIAAYABgAGAAYACAAIAAgACwALAAsA
CwALAAsACwALAAoACwAKAAoACgAIAAgACAAIAAcABgAFAAQABgAGAAYABgAGAAUABAAB
AAMAAwADAAEAAAAAAP7//f////////8AAP///v/9//z//P/8//v/+//9//7//v/+//7/
/v/+//7//v8AAP7//v8BAAQACwAcADUAUQBwAJUAwgDyAB4BPAFGATcBEAHUAIoASQAc
APr/3//N/8D/vP+5/7n/v//K/9P/3f/j/+j/7P/v//P/9f/1//n/+////wAAAgACAAEA
AQADAAEAAQABAAEAAgACAAMAAwAEAAQABQAFAAgACAAIAAgABwAJAAkACAAKAAoACwAM
AAwACwALAAwADQANAA0ADAAOAA8AEAAQAA4ADgAPAA8ADwAQABEAEQARABIAEgATABQA
FAAUABMAFQAVABYAFgAVABYAFwAYABgAGAAYABgAGgAbABwAHAAcABwAHQAeAB4AHwAf
ACEAIwAjACMAIwAjACQAJQAlACcAJwApACkAJwAnACgAKAApACkAKQApACoAKwArACsA
LAAtAC4ALgAuAC8AMAAxADAALgAsACsALAAqACkAKAAoACgAJwAmACcAJgAmACUAJAAj
ACIAIQAfAB4AHAAcAB4AHQAcABwAHgAdAB0AHAAbABsAGwAbABgAGAAYABYAGAAXABYA
FgAYABcAFwAXABQAEgASABEAEgASABEAEQASABIAEgASABAAEAAQABAAEgASABIAEQAR
ABEAEQARABEAEQASABIAFAATABMAEwATABIAEgASABQAFAAUABUAEwATABMAEwAVABUA
FQAUABYAFgAWABcAFwAXABcAFwAYABgAGAAZABcAFwAXABcAGQAZABkAGQAZABoAGgAa
ABoAGgAaABoAHAAcABwAHAAbABkAFwAWABgAGAAYABkAGQAZABkAGQAZABkAGQAZABsA
GgAaABsAGQAZABkAGAAYABgAGAAZABcAFwAXABYAGAAYABgAGAAYABgAFwAXABcAGAAY
ABgAGAAYABgAGAAXABYAFQAUABYAFgAWABYAFgAWABcAFwAUABQAFAAUABQAFAAVABUA
FQAUABQAFAAUABQAFAAUABUAFgAXABgAFgAWABYAFgAWABYAFgAWABYAFgAWABYAFgAW
ABYAFgAUABYAGAAYABgAFgAWABYAFgAYABgAGAAYABgAGAAYABgAFgAWABYAFgAYABgA
GAAYAA==
         </WaveFormData>
      </LeadData>
      <LeadData>
         <LeadByteCountTotal>10000</LeadByteCountTotal>
         <LeadTimeOffset>0</LeadTimeOffset>
         <LeadSampleCountTotal>5000</LeadSampleCountTotal>
         <LeadAmplitudeUnitsPerBit>4.88</LeadAmplitudeUnitsPerBit>
         <LeadAmplitudeUnits>��V</LeadAmplitudeUnits>
         <LeadHighLimit>2147483647</LeadHighLimit>
         <LeadLowLimit>268435456</LeadLowLimit>
         <LeadID>V6</LeadID>
         <LeadOffsetFirstSample>0</LeadOffsetFirstSample>
         <FirstSampleBaseline>0</FirstSampleBaseline>
         <LeadSampleSize>2</LeadSampleSize>
         <LeadOff>FALSE</LeadOff>
         <BaselineSway>FALSE</BaselineSway>
         <ExcessiveACNoise>FALSE</ExcessiveACNoise>
         <MuscleNoise>FALSE</MuscleNoise>
         <LeadDataCRC32>2463947127</LeadDataCRC32>
         <WaveFormData>
BgAGAAYABgAEAAQABAAEAAQABAAEAAQABAAEAAQABAAEAAQABAAEAAYABgAGAAYABgAG
AAYABgAGAAYABgAGAAgACAAIAAgABgAGAAYABgAIAAgACAAIAAgACAAIAAgACAAIAAgA
CAAIAAgACAAIAAgACAAIAAgACgAKAAoACgAKAAoACgAKAAgACAAIAAgACAAIAAgACAAI
AAgACAAIAAgACAAIAAgACgAKAAoACgAIAAgACAAIAAYABgAGAAYACAAIAAgACAAKAAoA
CgAKAA0ADgAOAA4AEAARABIAFAAWABYAFgAWABQAFAAUABQAFgAXABkAGQAbABsAGwAb
ABsAGwAbABkAGwAbABsAGwAaABkAGAAWABQAEgASABIAEgASABIAEgAOAA4ADQANAA4A
DQAOAA8ADQAKAAkACAAKAAoACgAKAAoACgAKAAoACAAHAAcABwAKAAoACgAKAAoACgAJ
AAkACQAHAAYABgAGAAsAFAAkADoAUwBwAJUAvQDkAAABDgELAfkA1wCsAIoAcwBhAEoA
NwApAB8AFgANAAcABwAKAAkABwAHAAgACQAJAAYABQAEAAQABgAGAAYAAwADAAMAAwAD
AAMAAwADAAMABAAEAAQABAAEAAQABQAGAAYABwAHAAkACQAJAAkACAAIAAkACQAMAAwA
DAANAAwACwALAAoACgAKAAoACQAHAAgACQAKAAsADQANAA0ADQANAA0ADQANAA0ADQAN
AA4ADwAPAA8ADgAOAA4ADgARABEAEgATABUAFgAWABUAEwAUABYAFgAYABgAGAAZABgA
GQAZABkAHAAcABwAHAAdAB4AHgAeAB0AHQAeAB8AIQAhACEAIQAhACEAIgAiACIAIQAh
ACIAIAAgACEAIQAfAB8AHgAdAB0AHQAdAB0AHAAcABsAGgAaABkAGQAZABYAFQAVABUA
EwASABEAEQASABIAEgASABAAEAAOAA0ADwAOAA0ADAANAAwADAAMAAoACAAIAAcABAAE
AAQABAAEAAIAAQABAP/////+//7/AAAAAP////////////8AAP7//f/9//3///////7/
/v/8//z//P/8//3//v///wAA///+//3//P/+//7//v////7//f/8//v//P/8//z/+//7
//v/+//7//r/+v/6//r//P/8//3//f/9//3//f/9//3//f/8//z////////////+//7/
/v/+//7//v/+//7//f/8//r/+f/3//f/9//3//r/+//8//3//P/7//r/+v/6//n/+P/4
//j/+P/4//j/+P/4//j/+P/4//j/+P/4//f/9v/1//P/9f/1//X/9f/3//f/9//3//f/
9//3//f/9//3//f/9//1//X/9f/1//X/9v/2//b/9f/1//X/9f/1//X/9v/2//T/8//y
//L/8//z//P/8//z//T/9f/1//T/8//z//P/8//z//P/9P/0//T/9P/0//L/8v/w//L/
7//v/+//7//y//D/8P/w//D/8P/w//D/8P/u/+7/7v/u/+7/7v/u/+7/7v/u/+7/7v/s
/+z/7P/s/+7/7v/u/+7/7v/u/+//8P/u/+7/7//v/+//8P/y//L/8v/y//L/8v/y//L/
8v/z//X/9f/1//X/8//z//P/8//1//P/8//z//H/8f/x//H/8//y//L/8P/u/+7/7v/u
/+7/7v/s/+z/6f/p/+n/5//l/+X/5P/i/+T/5P/k/+T/5P/k/+T/5P/i/+L/4v/h/+P/
4//k/+T/4v/i/+L/4v/j/+X/4//h/+D/3v/e/+H/7P8AABYAMwBYAIMArwDaAPwADgEN
AfcAzQCaAHIAWQBBACgAEQD///f/7v/l/+P/5f/o/+X/4//j/+b/5//l/+T/4f/i/+L/
5P/k/+T/4//j/+P/4//l/+X/5f/l/+P/5P/k/+T/5P/k/+T/5f/m/+b/5//n/+f/5//n
/+f/6P/o/+n/6f/o/+j/6P/p/+n/6f/q/+r/6v/q/+r/6f/r/+z/7f/u/+3/7//v/+//
7//v/+//7//x//H/8f/x//L/8//z//P/8v/y//L/8v/1//X/9v/3//f/+P/4//f/9f/2
//j/+P/6//r/+v/7//r/+//7//v//v/+//7//v///wAAAAAAAP////8AAAEAAwADAAMA
AwADAAMABAAEAAYABQAFAAYABgAGAAcABwAFAAUABAADAAMAAwADAAMAAQAAAP7//P/9
//3//v///wAA////////+//6//n/+f/7//r/+f/4//b/9v/0//P/9f/0//P/8v/x//D/
8P/w//D/7v/u/+3/7v/u/+7/7v/t/+r/6P/n/+n/6f/o/+j/6P/o/+f/5//l/+X/5f/m
/+j/5//n/+f/5//n/+b/5v/m/+b/5v/m/+T/5P/k/+T/5v/m/+b/5v/n/+j/6f/r/+n/
6f/p/+n/6v/q/+r/6f/r/+v/6//r/+r/6v/q/+r/7P/s/+3/7f/r/+v/6//r/+v/6//q
/+r/6//r/+v/6//o/+j/6P/o/+n/6v/r/+z/6v/q/+n/6f/r/+v/6//r/+v/6//r/+v/
6f/p/+n/6v/q/+n/6P/o/+r/6v/q/+r/6v/q/+r/6v/q/+r/6v/q/+j/6P/o/+f/6f/p
/+n/6f/n/+f/5//n/+n/6f/p/+n/6f/p/+n/6f/p/+n/6f/p/+v/7P/s/+z/6f/p/+n/
6f/p/+n/6v/q/+r/6f/o/+j/5//n/+f/5//o/+r/7P/t/+r/6f/p/+n/6//r/+v/7P/q
/+r/6v/q/+r/6v/o/+r/7f/t/+3/7f/s/+r/6v/q/+r/6//s/+3/7v/u/+7/7v/u/+z/
7P/s/+z/7v/u/+7/7v/u/+7/7v/u/+7/7v/u/+7/7P/s/+z/7P/u/+//8P/w//L/8//z
//P/8v/0//T/9P/2//b/9v/2//b/9v/3//n/+//7//v/+//5//n/+f/5//X/9f/1//X/
9f/1//X/9f/0//T/8v/y//L/8v/y//L/8v/w//D/7//t/+3/6//r/+v/6v/o/+j/6P/o
/+j/6P/o/+j/6P/o/+r/6v/p/+n/6f/q/+r/6v/q/+r/6v/r/+v/6f/n/+T/5P/k/+n/
9v8IABwANQBWAH0ApwDQAPAABAEHAfkA2QCsAIQAawBVADoAIwATAAkAAAD5//X/8//2
//f/9f/z//T/9//3//b/8//y//L/8v/y//L/8f/x//H/8f/x//H/8f/x//H/8v/y//L/
9P/0//T/9f/1//T/9P/z//X/9f/1//X/9P/0//X/9f/0//T/9P/1//b/9//5//r/+v/6
//r/+f/6//z//v8AAAEAAwADAAMABQAFAAUABQAHAAcABwAHAAgACQAJAAkADAAMAAwA
DAALAAsADAANAA0ADgAOAA0ADwAQABIAEgASABIAEgATABQAFQAVABUAFgAWABYAFgAY
ABoAGwAcAB8AHwAgACEAIQAhACEAIQAjACMAJAAkACQAIwAjACQAIwAiACIAIQAhACEA
IAAfAB0AHQAdAB0AHgAeAB0AHAAcABsAGwAbABgAFwAXABcAFwAWABUAFQATABIAEQAQ
ABEAEgARABEAEQAQAA8ADgANAAwADAAMAA4ADAAMAAsACgAKAAoACgAKAAgABwAHAAcA
BwAGAAYABAAEAAMAAwADAAMAAwAEAAQAAwADAAMABQAFAAQABAACAAIAAgACAAIAAgAC
AAIAAAAAAAAAAAAAAAAAAAABAAMAAwADAAMAAgACAAIAAQABAAEAAQABAAIAAgACAAIA
AAAAAAEAAQABAAEAAQABAP/////+//7///////////8AAAAAAAAAAP7//v/+//7/AAAA
AP/////9//3//f/9//3//f/9//3//f/9//3//v/+//3//P/8//7//v/+//7//P/8//z/
/P/+//7//v/+//7//v/+//3//f/9//3//f//////////////////////////////////
//////////3//v/+//7//v///wAAAQAAAP/////+//7//f/8//z////////////9//7/
//////7//f/9//3//v///wAAAgACAAIAAgACAAQABAACAAQAAwABAAEAAQAAAAIAAgAC
AAIAAAAAAAAAAAACAAIAAgACAAQABAAEAAQAAwACAAEAAAACAAIAAgACAAIAAgACAAIA
BAAEAAQABAACAAIAAwAEAAQABAAFAAUABQAGAAgACAAIAAgACAAIAAoACgAKAAsACwAL
AAsACwANAA0ADQANAA0ACwALAAsACwALAAsACwALAAoACgAIAAgACAAIAAgABgAGAAQA
BAAFAAUABQADAAMAAwACAAAAAAAAAAAAAAACAAIAAgACAAEAAAD///3//v///wEAAgAA
AAAAAAAAAP////////3//P/8//z/AwAQACIANgBTAHYAmwDFAOgAAAEIAQEB6QDDAJwA
fgBpAFUAPgApABsAEwAKAAMAAQADAAQABQADAAMABAAFAAUABAADAAQABgAGAAYABAAD
AAMAAwADAAMAAwADAAMAAwAEAAQABAAEAAQABAAFAAgACAAJAAkABwAHAAcABwAKAAoA
CwALAAwADAAMAA0ADQANAA4ADgAQABAAEAAPAA8AEAARABIAEgATABIAEQATABMAEwAT
ABEAEQARABEAFAAVABUAFQAWABYAFgAWABcAFwAYABkAFwAYABgAFwAXABgAGgAaABwA
HAAcAB0AHgAfAB8AHwAiACIAIgAiACEAIgAiACIAIwAjACQAJQAnACcAJwAnACcAJwAo
ACgAKgApACkAKgAqACoAKwArACcAJwAmACUAJwAnACcAJwAkACQAIwAiACIAIQAhACEA
IgAhACEAIQAdABwAGwAbABsAGgAZABgAFgAWABQAEwATABIAEQAQAA8ADgAOAA4ADgAM
AAwACwAMAAwADAAMAAwACgAJAAkACwALAAoACgAIAAgABwAHAAcABwAHAAgACAAHAAcA
BwAHAAcABgAGAAYABgAGAAYABgAGAAYABgAGAAYABgAGAAYABgAGAAcABwAHAAcABwAK
AAoACgAJAAcABwAHAAcABgAGAAYABgAIAAgACQAJAAcABwAHAAcABwAHAAYABgAHAAcA
BwAHAAYABgAGAAYACAAIAAgACAAGAAYABQAFAAcABwAHAAcABwAHAAcABwAHAAcABwAI
AAgABwAGAAYABAAEAAQABAAEAAQABAAEAAQABAAEAAQABAAEAAQAAwADAAMAAwADAAEA
AQABAAEAAgADAAQABQADAAMAAwADAAMAAwADAAMAAQACAAIAAgABAAEAAQABAP////8A
AAAAAgABAAAAAAABAAEAAQABAAEAAgADAAMAAgABAAEAAQD///////8AAAAAAAAAAAAA
AAAAAP7/AAABAAEAAQABAAAAAAAAAAAAAAACAAIAAgACAAAAAAAAAAAA/v/+//7//v8A
AAAAAAAAAAAAAAAAAAAAAAAAAAAAAAD+//7//v/+//3//v/+//7/////////AAABAAAA
///+////AAABAAIAAgADAAUABQAFAAUABQAFAAcABwAHAAUAAwADAAMAAwAFAAUABQAE
AAIAAAAAAAAAAAAAAAAAAAAAAAAA/////////f/9//3/+v/4//j/+P/2//b/9v/2//j/
+P/4//j/+v/5//n/+f/6//r/+v/6//z//P/7//v/+f/3//b/9P/2//n/AgASACYAPQBa
AH0AowDKAOoA/gABAfUA2QCuAIgAbQBZAEQALwAdABMADAADAP3//f/+///////9//7/
//8BAAIA///+//7//v8AAAAA/f/9//3//f/9//3//f/9//3//v/+//7/AAAAAAAAAQAB
AAAAAAD//wEAAQABAAEAAgACAAMAAwACAAIAAgADAAMAAwAEAAQABAAEAAQAAwADAAQA
BQAGAAcACQAJAAkACwALAAsACwANAA0ADQANAAwADQANAA0AEAAQABAAEAARABEAEgAT
ABEAEgASABEAEwAUABYAFgAYABgAGAAZABoAGwAbABsAHgAeAB4AHgAfACAAIAAgACEA
IQAiACMAJQAlACUAJQAnACcAKAAoACYAJQAlACYAJgAmACcAJwAmACcAJwAnACUAJQAl
ACUAJgAmACUAJAAkACMAIwAjACEAHwAeAB0AHQAcABsAGwAbABoAGQAYABoAGgAYABcA
FwAWABUAFAATABIAEgASABIAEAAQAA8ADAAMAAwADAAOAAwACwALAA0ADQAMAAwADAAM
AAsACwALAAsACwAMAAoACQAJAAkACwALAAoACgAKAAoACgAKAAoACgAKAAoACAAIAAgA
CAAIAAgACAAJAAkACQAJAAkACgAKAAoACQALAAsACwALAAwADAAMAAwACgAKAAsACwAL
AAsACwALAAsACwAKAAoACwALAAsACwAKAAoACgAKAAoACgAKAAoACgAKAAkACQAHAAcA
BwAHAAcABwAHAAcACQAJAAkACgAJAAcABQAEAAYABgAGAAYACAAIAAgACAAGAAYABgAG
AAYABgAGAAUABQAFAAUABQAHAAcABwAHAAcABwAHAAcABQAFAAUABQAHAAcABwAHAAYA
BgAFAAQABgAHAAgACQAHAAcACAAIAAYABQAEAAQABwAHAAcABwAGAAYABgAFAAYABQAF
AAUABQAFAAUABgAEAAQABAAEAAYABgAEAAYABQAFAAUABQAGAAQABAAEAAQABAAEAAQA
BAAEAAQABAAEAAIAAgACAAIAAgACAAIAAgAEAAQABAAEAAQABAAFAAYABAAEAAUABQAF
AAYACAAIAAgACAAIAAgACgAKAAoACwALAAsACwALAAsACwALAAsACwAJAAkACQAHAAcA
BwAHAAkACAAIAAYABAAEAAQABAAGAAYABAAEAAUABQAFAAMAAQABAAAA/v/+//7//v/+
//z//P/8//z//v/+//7//f//////AAAAAP///v/9//z///8BAAEA///6//j/+P///w4A
IgA6AFUAdgChAMsA7gAIARABCQHxAMcAngCAAGsAVwBAACsAHQATAAgAAQD//wEAAgAB
AAEAAQAAAAEAAQAAAP//AAAAAAAAAAAAAP3//f/9//3//////////////wAAAAAAAP//
/v/9//3//v/+//////8BAAEAAQABAAAAAAABAAEAAAAAAAAAAQABAAEAAgACAAIAAgAC
AAEAAQACAAMABAADAAUABQAFAAMAAwADAAMABQAFAAUABQAGAAcABwAHAAgACAAIAAgA
CQAJAAoACwAJAAoACgAJAAkACgAMAAwADAAMAAwADQAOAA8ADwAPABIAEgASABIAEwAU
ABQAFAAVABUAFgAXABkAGQAZABkAFwAXABgAGAAaABkAGQAaABkAGAAYABcAFwAXABYA
FQAVABUAFQAVABIAEgARABAAEgARABEAEQAOAA0ADQANAAsACgAJAAkACQAIAAcABgAI
AAgABgAFAAUABAADAAIA///+//7//v8AAP7//v/9//r/+v/6//r//P/6//n/+f/3//f/
9v/2//b/9v/1//X/9//3//f/+P/3//X/9P/z//X/9f/0//T/9v/2//b/9v/1//T/8//y
//L/8v/y//L/9P/0//T/9f/z//P/8//z//b/9v/2//X/8//z//P/8//0//T/9P/0//T/
9P/1//X/9f/1//X/9f/3//f/9v/2//X/9f/1//X/9P/0//T/9P/0//T/9P/0//T/9P/z
//P/8//z//P/8//z//P/8//z//P/8//z//T/9v/1//T/9P/y//L/8v/y//T/9P/0//T/
9P/0//T/9P/0//T/9P/z//X/9f/1//X/8//z//P/8//z//P/8//z//P/8//z//P/8//z
//P/8//z//T/9P/0//P/8//z//P/8//z//T/9P/y//H/8P/w//H/8f/x//H/8f/y//P/
8//y//H/8f/x//L/8//0//b/9P/0//T/9P/2//b/9P/2//f/9//3//X/9P/0//T/9P/0
//b/9v/2//b/9P/0//T/9P/0//T/9P/0//T/9P/0//T/9v/2//b/9//4//j/+P/5//n/
+f/6//z//v/+//7//v/+//7//v/+//7////+//3//v///wAAAQABAAEA/////wEAAQAB
AAEAAQABAAAAAAD+//7//v/+//7//v/+//z//P/7//v/+//7//v/+//6//j/+P/4//j/
+v/6//r/+v/6//r/+v/6//n/+f/5//r//P/8//z//P/8//3//f/7//n/+P/2//j/+/8E
ABQAJgA/AGIAhwCxANoA/AAQARMBBQHnALoAkgB3AGMASgA1ACMAFwAOAAUAAQD//wIA
AwADAAMABAAFAAUABAADAAIAAgAEAAYABgADAAMAAwADAAMAAwADAAMAAwAEAAQABAAG
AAYABgAHAAYABgAHAAcABwAHAAcABwAGAAYABwAHAAoACgAKAAsACQAJAAoACgAMAAwA
DAALAAsADAANAA4ADQAPAA8ADwARABEAEQARABMAEwATABMAEgATABMAEwAWABYAFgAW
ABUAFQAWABcAGQAaABoAGQAZABoAHAAcABwAHAAcAB0AHgAfAB8AHwAgACAAIAAgACMA
JAAkACQAIwAjACQAJQAlACUAJQAlACYAJwApACoAKgApACkAKgAqACoAKwArACkAKQAo
ACcAJwAnACcAJwAmACYAJQAkACIAIQAhACEAIAAfAB8AHwAfAB4AHQAdAB0AHAAbABoA
GgAaABgAFwAVABQAEwASABIAEgATABQAEgAQABAADwAOAA4ADgAOABAADgANAA0ACwAL
AAoACgAKAAoACQAJAAkACQAJAAoACAAHAAcABwAJAAkACAAIAAoACgAKAAoACgAKAAoA
CgAKAAoACgAKAAoACgAKAAsACQAJAAkACQAKAAoACgAJAAoACwAMAA0ADAAMAAwADAAM
AAwADQANAA8ADwAPAA8ADQANAAwADAANAA0ADQANAA4ADgAOAA4ADAAMAAwADAAOAA4A
DQANAA0ADQANAA0ACwALAAsACwALAAsACwAMAAwACwAKAAoADAAMAAwADAAKAAoACgAK
AAwADAAMAAwADAAMAAwACwALAAsACwALAAkACQAJAAkACQAJAAkACQAHAAcABwAHAAUA
BQAFAAUAAwAEAAQABAAFAAUABQAFAAMAAwAEAAQABgAFAAQABAAHAAcABwAHAAUABgAH
AAcACAAHAAcABwAHAAcABwAIAAoACgAKAAoACgAKAAgACgAJAAcABwAHAAgACAAIAAgA
CAAGAAYABgAGAAgACAAIAAgACAAIAAgACAAKAAoACgAKAAoACgAKAAoACgAKAAoACgAN
AA4ADgAOAA8ADwAPABAAEgASABIAEgASABIAEgASABAAEQATABMAFAAVABYAFwAWABUA
FAARAA8ADwAPAA8AEQARABEAEAAQAA4ADgAOAA4ADgAOAA4ADAAMAAsACwALAAkACQAJ
AAgABgAGAAYABAAEAAQABAAGAAYABgAGAAYABQAFAAUABgAGAAYABgAIAAgACQAJAAkA
CQAEAAIABAAHAAwAGgAuAEMAXAB9AKMAygDuAAYBDQEFAe0AyACcAH8AawBWAD8AKwAf
ABgADwAHAAUABgAJAAkACwAMAA0ADwAMAAsACgAKAAoACgAKAAsACwALAAsACwALAAsA
CwALAAwADAAMAAwADAAMAA0ADAAMAA0ADQANAA0ADQANAA4ADgAPAA8AEgASABIAEwAT
ABMAFAAUABIAEgASABEAEwAUABUAFgAVABcAFwAXABcAFwAXABcAGQAZABkAGQAaABsA
GwAbAB4AHgAeAB4AHQAdAB4AHwAfACAAIAAfAB8AIAAiACIAIgAiACIAIwAkACUAJQAl
ACYAJgAmACYAKQAqACoAKgApACkAKgArAC0ALQAtAC0ALgAvADEAMgAxAC8ALgAuAC4A
LgAvAC8ALwAvAC4ALQAtAC0ALQAtACwALAArACoAKgApACkAKQAoACcAJwAnACcAJgAl
ACUAIwAiACEAIAAiACIAIAAfAB0AHAAbABoAGwAaABoAGgAaABgAGAAXABQAFAAUABQA
FAASABEAEQARABEAEAAQABIAEgARABEAEQARABEAEgAQAA8ADwAPABEAEQAQABAADgAO
AA4ADgAOAA4ADgAOABAAEAAQABAADgAOAA4ADwAPAA8ADwAPAA4ADgAOAA0ADwAPAA8A
DwAQABAAEAAQABAAEAARABEAEQARABEAEQATABMAEgASABEAEQARABEAEAAQABAAEAAQ
ABAAEAAQABIAEgARABEADwAPAA8ADwAPAA8ADwAPAA8ADwAPABAAEAAPAA4ADgAQABAA
EAAQAA4ADgAOAA4AEAAQABAAEAAQABAAEAAPAA8ADwAPAA8ADwAPAA8ADwANAA0ADQAN
AA8ADwAPAA8ADwAPAA8ADwANAA4ADgAOAA0ADQANAA0ADQANAA4ADgAQAA8ADgAOAA8A
DwAPAA8ADgAOAA4ADQANAA0ADgAPAA8ADwAPABAADgAOAA4ADgAQABAADgAQAA0ADQAP
AA8AEAAQABAAEAAQABAAEAAQABAAEAAQABAAEAAQABAAEAAQABAAEAAQABAAEgASABIA
EgAQABAAEAAQABIAEwAUABQAFgAXABcAFwAWABgAGAAYABgAGAAYABgAGAAYABkAGwAb
ABsAGwAbABkAGQAZABkAGQAZABkAGQAXABcAFwAXABQAFAASABIAEwAUABUAFgAUABIA
EgARABEAEQAPAA8ADwAOAAwADAAMAAwADAAMAAwADAAMAAwADAAMAAsACwAJAAoACgAK
AAoACgAKAAsABwAFAAMAAgAEAAQACQAYACwAQABZAHwAowDLAPAADAEaARUBAQHbALAA
kAB9AGcAUAA5ACsAIwAYAA0ACQALAAoACwALAA0ADgAPAA8ADAALAAoACgAKAAwADgAN
AA0ADQANAA0ADQANAA0ACwAMAAwADAAMAAwADAANAA4ADgAPAA8AEQARABEAEQAQABAA
EQARABIAEgASABMAEgARABEAEAAQABAAEAAPABEAEgATABQAFAAVABQAEwAUABUAFgAX
ABUAFQAVABUAFgAXABcAFwAZABoAGwAcABsAGwAcAB0AHQAeAB4AHQAdAB4AIAAgACQA
JAAkACUAJAAlACUAJQAmACYAJgAmACcAKAAoACgAKQApACoAKwArACsAKwArACkAKQAq
ACoAKgApACkAKgAoACgAKQApACgAKQApACkAJwAnACcAJwAmACYAJQAkACIAIQAhACEA
IAAfAB8AHwAcABoAGAAXABcAFgAVABQAFQAWABUAFQAVABQAEwASABEAEAAQABAADgAM
AAwACwAKAAoACgAKAAwACgAJAAkACAAHAAUABAAEAAQAAwADAAMAAwADAAQABAADAAMA
AwAFAAUABAAEAAQABAAEAAQABgAGAAYABgAEAAQABAAEAAIAAgACAAMABQAFAAUABQAE
AAQABAADAAUABQAFAAUABAAEAAQABAAEAAQABQAFAAYABwAIAAkABwAHAAYABgAHAAcA
BwAHAAYABgAGAAYABgAGAAYABgAEAAQAAwADAAMAAwADAAMABQAFAAUABQAFAAUABQAG
AAQAAwACAAIAAgACAAIAAgAAAAAAAAAAAAAAAAAAAAAAAAAAAAAA//8BAAEAAQABAP//
//////////////////8BAAEAAQABAAEAAQABAAEA//8AAAAAAAABAAEAAQABAP////8A
AAAAAgABAAAAAAABAAEAAQABAP//AAABAAEAAgABAAEAAQD///////8AAAAAAAAAAAAA
AAAAAP7/AAD/////AQABAAAAAAAAAAAAAAD///7//f/8//7//v/+//7//v/+//7//v/+
//7//v/+//7///8AAAAAAAABAAEAAQAAAAIAAgACAAIAAgACAAIAAgACAAMABQAHAAcA
BwAHAAcABwAHAAcABQAFAAUABQAFAAUABQAFAAYABgAEAAQAAgACAAIAAgACAAAAAAD/
///////9//3//f/8//r/+v/8//z//P/8//z//P/8//z//P/8//v/+//7//z//P/8//z/
/P/8//3//f/9//v/+v/4//b/+f8GABgAMABNAHIAnwDLAPYAGAEqASkBFQHrALYAjABz
AFsAQgArABsAEQAIAP///f8BAAQABQAFAAMABAADAAMAAgABAAIAAgAEAAQABAADAAMA
AwADAAMAAwADAAMAAwAEAAQABAAGAAYABgAHAAgACAAJAAkABwAHAAcABwAIAAgACQAJ
AAoACgAKAAsACwALAAwADAAOAA4ADgANAA0ADgAPABAADwARABEAEQATABMAEwATABMA
EwATABMAFAAVABUAFQAWABYAFgAWABcAFwAYABkAGQAaABoAGQAZABoAHAAcAB4AHgAe
AB8AIAAhACEAIQAjACQAJQAmACcAKAAoACgAKQApACoAKwArACsAKwArACsAKwAsACwA
LgAtAC0ALgAwADAAMQAxAC4ALQArACkAKQApACkAKQAoACgAJwAmACYAJQAlACUAJAAj
ACMAIwAhACAAHwAfACEAIAAfAB4AIAAgAB4AHQAdABwAGwAaABgAFgAVABQAFgAUABQA
EwAUABQAFAAUABMAEAAOAA0ADwAPAA4ADgAOAA4ADQANAA0ADQANAA4ADgANAA0ADQAP
AA8ADgAOAA4ADgAOAA4AEAAQABAAEAAQABAAEAAQABIAEgASABMAEQARABEAEQASABIA
EgARABMAEwATABMAFAAUABQAFAAWABYAFwAXABcAFwAXABcAFwAXABYAFgAXABcAFwAX
ABgAGAAYABgAGgAaABoAGgAZABgAFgAVABcAFwAXABcAGQAZABkAGQAXABcAFwAYABoA
GQAYABgAGgAaABoAGgAYABgAGAAYABgAGAAYABgAFgAWABYAFQAWABcAGAAZABkAGQAZ
ABkAGwAbABsAGwAZABkAGQAZABkAGQAZABkAGgAcAB0AHgAbABsAGwAbABsAGwAcABwA
HgAdABwAHAAdAB0AHQAdAB8AIAAhACEAIAAfAB8AHwAdAB0AHQAeAB4AHgAeAB4AIAAg
AB4AIAAhACEAIwAjACIAIAAgACAAIAAiACIAIgAiACIAIgAiACIAIgAiACIAIgAiACIA
IgAiAA==
         </WaveFormData>
      </LeadData>
   </Waveform>
</RestingECG>
