# Supplementary material for: Detection of Left Atrial Enlargement Using a Convolutional Neural Network-Enabled Electrocardiogram
Source: Front Cardiovasc Med. 2020 Dec 17;7:609976. doi: 10.3389/fcvm.2020.609976 (PMC7773668; doi:10.3389/fcvm.2020.609976)
Supplement: Supplementary file 3 [file Data_Sheet_3.ZIP › normal2/1802017491_5398_0000001I.XML]

<?xml version="1.0" encoding="Windows-1252"?>
<!DOCTYPE RestingECG SYSTEM "restecg.dtd">
<RestingECG>
   <PatientDemographics>
      <PatientID>1802017491</PatientID>
      <PatientAge>81</PatientAge>
      <AgeUnits>Years</AgeUnits>
      <Gender>Male</Gender>
      <PatientLastName>wushanqiang</PatientLastName>
   </PatientDemographics>
   <TestDemographics>
      <DataType>Resting</DataType>
      <Site>1</Site>
      <AcquisitionDevice>MAC55</AcquisitionDevice>
      <Status>Unconfirmed</Status>
      <Priority>Normal</Priority>
      <AcquisitionTime>10:30:05</AcquisitionTime>
      <AcquisitionDate>03-24-2017</AcquisitionDate>
      <CartNumber>1</CartNumber>
      <AcquisitionSoftwareVersion>009C</AcquisitionSoftwareVersion>
      <XMLSourceVersion>MAC5000 v1.0</XMLSourceVersion>
   </TestDemographics>
   <RestingECGMeasurements>
      <VentricularRate>67</VentricularRate>
      <AtrialRate>67</AtrialRate>
      <PRInterval>152</PRInterval>
      <QRSDuration>74</QRSDuration>
      <QTInterval>402</QTInterval>
      <QTCorrected>424</QTCorrected>
      <PAxis>80</PAxis>
      <RAxis>9</RAxis>
      <TAxis>57</TAxis>
      <QRSCount>11</QRSCount>
      <QOnset>227</QOnset>
      <QOffset>264</QOffset>
      <POnset>151</POnset>
      <POffset>203</POffset>
      <TOffset>428</TOffset>
      <ECGSampleBase>500</ECGSampleBase>
      <ECGSampleExponent>0</ECGSampleExponent>
   </RestingECGMeasurements>
   <Diagnosis>
      <Modality>Resting</Modality>
         <StatementCount>3</StatementCount>
         <LabelText>12SL ��ϳ���</LabelText>
      <DiagnosisStatement>
         <StmtText>�������</StmtText>
      </DiagnosisStatement>
      <DiagnosisStatement>
         <StmtFlag>ENDSLINE</StmtFlag>
         <StmtText>��������������ɲ���</StmtText>
      </DiagnosisStatement>
      <DiagnosisStatement>
         <StmtFlag>ENDSLINE</StmtFlag>
         <StmtText>�ٽ� ECG</StmtText>
      </DiagnosisStatement>
   </Diagnosis>
   <Waveform>
      <WaveformType>Rhythm</WaveformType>
      <WaveformStartTime>0</WaveformStartTime>
      <NumberofLeads>8</NumberofLeads>
      <SampleType>CONTINUOUS_SAMPLES</SampleType>
      <SampleBase>500</SampleBase>
      <SampleExponent>0</SampleExponent>
      <HighPassFilter>16</HighPassFilter>
      <LowPassFilter>150</LowPassFilter>
      <ACFilter>NONE</ACFilter>
      <LeadData>
         <LeadByteCountTotal>10000</LeadByteCountTotal>
         <LeadTimeOffset>0</LeadTimeOffset>
         <LeadSampleCountTotal>5000</LeadSampleCountTotal>
         <LeadAmplitudeUnitsPerBit>4.88</LeadAmplitudeUnitsPerBit>
         <LeadAmplitudeUnits>��V</LeadAmplitudeUnits>
         <LeadHighLimit>2147483647</LeadHighLimit>
         <LeadLowLimit>268435456</LeadLowLimit>
         <LeadID>I</LeadID>
         <LeadOffsetFirstSample>0</LeadOffsetFirstSample>
         <FirstSampleBaseline>0</FirstSampleBaseline>
         <LeadSampleSize>2</LeadSampleSize>
         <LeadOff>FALSE</LeadOff>
         <BaselineSway>FALSE</BaselineSway>
         <ExcessiveACNoise>FALSE</ExcessiveACNoise>
         <MuscleNoise>TRUE</MuscleNoise>
         <LeadDataCRC32>1767044087</LeadDataCRC32>
         <WaveFormData>
9v/2//b/9v/1//T/8//y//f//P8BAAYA/v/4//L/7P/s/+z/7P/s//D/8v/0//b/9P/0
//T/9P/0//T/9P/0//b/9v/2//b/+//+/wEABAACAAAA/v/8//v/+v/5//j/9v/0//L/
8P/0//b/+P/6//v//P/9//7//P/6//j/9v/6//z//v8AAAIABAAGAAgABQACAP///P/+
//7//v/+/wAAAgAEAAYABQAEAAMAAgAFAAYABwAIAAoADAAOABAADgAOAA4ADgAMAAwA
DAAMAA8AEgAVABgAFwAWABUAFAAXABgAGQAaAB0AHgAfACAAHwAeAB0AHAAcABwAHAAc
AB0AHgAfACAAHgAeAB4AHgAYABQAEAAMAAwADAAMAAwADAAMAAwADAAJAAgABwAGAAMA
AgABAAAA/v/+//7//v/7//r/+f/4//n/+v/7//z//f/+////AAD9//z/+//6//f/9P/x
/+7/8v/2//r//v/6//j/9v/0//H/8P/v/+7/8f/0//f/+v/3//b/9f/0//n//P///wIA
/f/6//f/9P/y//D/7v/s//H/9P/3//r//P/8//z//P/5//j/9//2//j/+P/4//j/+v/6
//r/+v/7//n/9v/3//r/+v/2//b/+P/3//T/8f/1//b/8v/z//j/+P/4//j/+v/7//z/
/f/6//r///8BAAAA///+//3//f/9//v///////3//f/9/wMABQAKAAoABAD7//b/8//4
//f/9P/1//n/+v/6//j/9v/2//T/8//y//L/8//2//b/9v/4//z/+//6//j/9v/2//T/
7v/s/+r/7P/v//D/8v/x/+7/8v/3//P/8//0/+z/+P/5//H/7//n/+P/7//6//r/9f/5
/wMABwAMABkAKAA1AD4ARQBJAD0AHwAAAPD/7v/q/+j/7v/y//P/9f/0/+3/6//x//v/
/v/7//r//P/7//3//v////7/9v/x//H/7P/s/+//8f/y//D/8//z//D/8v/1//X/9P/z
//T/8//0//j/9//3//z/+//1/+//8P/1//v//v8BAAEA/////wIA/v/+/////f/5//f/
+f/8//z/+f/0//P/8v/2//j/+//9//3//f/9//z/9//4//z//v/5//T/+P8BAAEA/v/+
/wEAAgAFAAMABAAHAAkACgAIAAkADwAQAA8AFAAaABwAFwATAA4ADQAQAA4ADQANABIA
FAAWABgAGgAbABwAHAAeAB8AIAAhAB4AHgAeABwAGwAZABkAGgAXABMADgAJAAgAAwAB
AAQABAAHAA0ADQADAP7/+f/1//f/9//7//3/+//7//v/+f/5//b/9P/0//j/+v/5//v/
/P/4//X/8//z//T/9v/7//v/+//7//z/+f/0/+//8v/z//T/9P/1//X/7//v/+//7//w
//D/8P/x//T/9f/5//f/9//3//f/8//x/+3/7v/z//b/9P/2//P/7//r/+j/6//v//P/
+P/0//P/8f/v//T/+P/8/wAA+//2//D/6//s/+3/7//x//P/8//x//P/8//y//H/8P/v
/+//7f/t//L/8//z//L/8v/x//T/9v/4//j/+v/9//v/+P/3//f/9P/0//L/7v/p/+j/
6//q/+7/8f/1//3/+//5//P/7v/z//b/9v/2//D/8f/z//D/7v/v/+7/7f/w//H/7v/r
//L/9f/3//r/9v/1//X/8v/1//j/+v/5//T/8//z//P/8f/p/+z//P8GAAEA/v/7//j/
9f/0//P/8v/w//D/8P/w//L/8v/y//L/8//0//X/9v/1//T/8//y//T/9P/0//T/8v/y
//L/8v/z//T/9f/2//X/9P/z//L/8//0//X/9v/4//j/+P/4//n/+v/7//z//P/8//z/
/P/3//T/8f/u/+7/7v/u/+7/8f/0//f/+v/6//r/+v/6//b/9P/y//D/7v/u/+7/7v/w
//L/9P/2//j/+P/4//j/9f/0//P/8v/0//T/9P/0//f/+v/9/wAA+//2//H/7P/u//D/
8v/0//b/9v/2//b/+P/4//j/+P/4//j/+P/4//T/7//p/+f/7P/u/+z/7v/z//X/9f/1
//j/+P/z//P/9v/2//b/9v/1//X/9f/1//D/8P/1//f/+f/5//n/+f/3//f/9f/5//n/
9//3//f/9//3//r/+P/6//n//P8BAP//+//1//P/+f/8//7//v/6//j/9P/x//L/9P/3
//z/9//0//P/9P/0//T/8//y//b/9v/y//L/8P/y//X/9v/4//f/9P/4//j/8f/u/+z/
9v/q/+H/6//z//P/7//p/+r//P8JAAcADwAbABoAGwAoADsARAA/ADUAJwAVABIADAD8
//b/9P/w//D/8f/v//L/+//3/+//+f/8//n/+P/6//n/9//2//X/8v/y//P/+f/6//P/
8f/u/+r/7P/x//P/8v/x//P/8v/w/+7/8P/w//L/9v/1//X/+v/8//n/9v/6//j/+//7
//v/9P/v/+z/7P/y//j///8DAPr/9f/0//T/+f/3//P/8//x//T/9f/3//f/9//3//f/
+v/3//r/AAD///f/7//w//n/+f/2//b//v8CAAgACQALAA0ADgAOAAgABQAHAAQAAQAE
AAgACAAIAAcABQAHAAkABgAEAAMACQAMAA8AEgAWABcAGAAYABcAFQATABEAEQAUABcA
GAAXABcAGQAcAB8AHwAeAB0AFwARAA4AEAALAAkACgAFAAIAAgACAAMAAAD9//7//f8B
AAMABQAFAAEA/P/4//b/9v/2//P/8//0//L/8f/x//L/9P/3//3//f/9//3//v////z/
+f/+//n/9v/y/+//8P/r/+z/7f/t/+7/7v/u/+3/8P/x//X/9v/3//j/+f/2//X/8v/0
//r/+P/5//r/+//8//r/9f/v/+3/8f/y/+//8P/1//f/9//3//r//P/5//v//P/6//j/
9v/1//X/9f/1//D/8P/1//f/+f/7//3////8//v/+P/7//////8BAAMAAAD9//3/+P/4
//X/9v/5//r/9//y//H/9v/4//n/+P/2//b/9P/z/+7/7v/v//L/8v/w//D/8v/w//D/
7//u//D/8P/s/+z/7P/u//H/8v/w/+3/6P/q//D/7f/u//D/+P/4/+P/2f/h/+X/5f/v
//b/9v/5/wcACwAHABYAJQAkACsAPgBLAEMAKwARAAIA8v/q/+b/4v/i/+r/8//5//7/
9//n/+f/8//w/+//8P/0//X/8v/y//L/8P/x//H/9v/2//X/9//4//j/8//z//D/6v/r
/+//8P/w//L/9P/0//b/9P/x/+//8v/3//X/8//4//f/+f/4//f/9f/z//P/9v/0//b/
+f/5//T/8//2//r/+v/1/+7/6//p/+z/7f/v//X/+f/9/wEA/v/5//r//v8AAPv/9v/6
/wAA///7//r///8CAAcABwAIAAsADQAOAAoACQANAAwABwAKAA4ADgALAAkABgAHAA8A
EAASABUAHAAgACQAKAAkACEAHgAaAB0AHQAdAB0AGwAcAB0AHAAXABMAEQAQABMAEwAS
ABEADAAFAAEAAgABAAMACAAHAAYABgAGAAcAAwD//////f/6//n/+P/1//n/+P/4//r/
//8AAP7///8BAP7//P/7//f/9v/2//n//f///wEABAACAP7/+v/+/wAAAAD/////+//z
//H/7//y//T/9f/2//b/+P/4//v/+f/3//X/8//1//X/8//2//3/AAD+/wAAAgADAAQA
BgD+//n/9P/w//L/9f/3//n//v8CAAYACgAEAP7/9//x//H/8f/y//P/9v/3//b/+f/7
//z//f/+//7//f/6//n//v///////v/7//f/9//2//n/+v/9/wEA/f/6//n/+f/+/wIA
BAAEAP///P/9//r/+P/1//P/9f/6//3//P/8//z//P/5//b/9P/5////AAD7//n/9f/x
//b/+f/4//f/+f/5//j/+P/5//v//v/+////AgAEAAMA/v/7//n/9/////f/9v/6//7/
/P/6//j/9v/5//r/+//8//n/+P/3//b/+P/4//j/+P/5//r/+//8//z//P/8//z/+//6
//n/+P/6//r/+v/6//7/AAACAAQAAAD+//z/+v/4//b/9P/y//P/9P/1//b/+v/8//7/
AAD+//z/+v/4//b/9v/2//b/+f/6//v//P/5//j/9//2//j/+P/4//j/+v/6//r/+v/4
//j/+P/4//n/+v/7//z//P/8//z//P/9//7///8AAPz/+v/4//b/9P/0//T/9P/2//j/
+v/8//n/+P/3//b/+v/8//7/AAD9//z/+//6//v//P/9//7//P/6//j/9v/2//b/9v/2
//j/+v/8//7/+v/1//T/9v/1//D/7//z//j/+f/6//z/+v/1//X/+v/3//T/8f/t//P/
9//7//z/+////wAA///9//3//f/9//v/+f/9//3/+f/3//X/9f/4//7///8BAP3//f//
/wEAAQD9//3///8AAAAA/v/+/////v/+//z/+v/5//r/9v/2//b/+P/5//f/9v/1//T/
9f/y//P/9v/2//f/9v/0//H/7v/y//X/9f8BAPz/9P/0//v////3/+//7//z//j/9v/1
/wcAHQAhACgAMwAyADEARgBVAEkAMQAfABIA/P/m/9r/4P/m/+z/8////wYAAwD//wMA
BwAEAP7/+v/5//X/8v/y//L/8P/0//f///8CAP7//f/7//j/9P/1//P/7v/x//f/+v/8
//z//v/+/wAA/f/3//L/8v/4//f/9v/8//f/9//0//H/8v/x//L/9v/4//r//f/9//n/
+f/9/wIABwAFAAEAAQD9//7//f/9//v/+f/3//X/+P/3//z/BAAHAAMA//8EAAUAAQD6
//b/+v/8/wAA/////wEAAgACAAEAAwAKAAwABwAKAA4ADgANAAsACAAJABEAEAAQABEA
EQASABMAFAAXABkAGwAcAB8AHwAfAB8AGgAaABoAGAAZABkAGwAeAB4AHQAbABkAFAAP
AA0AEAAOAA8AEwARAA4ADgAOAA8ACwAJAAsACwAJAAkACQAHAAoACgALAA4ACgAEAPv/
9f/+/wAAAwAHAAAA/P/5//n/+v/7//z//v/+//r/9v/6//j/+P/3//f/+v/3//r//f/7
//r/+P/2//f/+v/7//////////////8AAAEAAAAEAAMAAAD4//T/+P/7//7/AgD7//f/
8//w//P/9f/2//f/+f/8////AgAFAAYABgAHAAIA/f/5//X/9f/9/wcAEQASAAoABAD+
//j/+v/3//P/8//5//z/+//+/wEAAwADAAMABQAGAAIAAwAEAAAA/P/4//n/+f/5//n/
9//4//7/AQADAAUABwAJAAkACQAHAAsADwAPABEAEwARAA8AEAAMAAkAAwABAAEABQAD
AP/////+//7//f/6//v//P/7//v/9v/0//P/9P/2//j//P8CAAEAAgACAAIAAQD+//f/
9P/x//D/8P/u//T/9//4/wAAAQD7//n/+P/6//r/9f/z//f/+/8BAAUABAAIAAsAAwAH
ABkAJAA3AFAAWwBaAFMAOwAVAAcACAD6/+7/9v/2/+r/8v8FAAcA/P/1//f/AQAFAPr/
+f/6//7///8DAAYACQAKAAQA//////r/+f/7//z//P/9/wEAAgAAAP//AQAAAP7/+//8
//v//P//////AAAGAAUA///5//r//P8BAAMABQABAP////8CAAMABgAKAAsAAAD7//r/
+v/9//v/9//3//r/AAAEAAkACgAJAAgABwAJAAUABwAMABIADwAMABIAEgANAAUAAAAH
AAoADwAPAA0ADwAQABAACwALABAAEAARABYAHAAeAB4AHQAbAB0AIAAeAB0AHQAgACIA
JAAmACgAKQAqACoAKQAnACUAIwAjACQAJQAkAB4AGwAaABoAGAAXABUAEwARAA0ADAAQ
AA4ADwATABEACwAIAAUAAwADAAMABwAJAAgABwAGAAMAAQD8//j/9v///wQABgALAAkA
BAAAAP3/+//6//r//f/8//v/+v/6//z/+P/0//j/+f/6//r/+/////v//f////7//v/9
//z/9//4//f/+f/7//v/+//7//7/AQACAAgABAAAAPf/8v/z//P/8//0//j/+//+/wIA
/v/9//v/+f/2//b/9v/2//r/+v/5//n/+//7//z//f///////f////3/+v/3//T/+f/7
//v//f/7//n/9v/y//b/9//8/wAA/P/6//r/+//5//b/9f/1//b/+P/4//b/8//y//X/
9P/5//v//v8FAAMAAQD7//b/+f/8//z//P/4//v////+//n/+f/3//X/9v/3//T/8f/2
//n/+//+//n/9f/y/+z/8//4//z//f/9//3//v////v////6//L/8v/z//T/9f/2//f/
+P/5//r/9//2//X/9P/3//r//f8AAP7//P/6//j/+P/4//j/+P/1//T/8//y//X/9v/3
//j/+P/4//j/+P/6//r/+v/6//j/+P/4//j/+f/6//v//P/7//r/+f/4//X/9P/z//L/
9f/2//f/+P/8//7/AAACAP3/+v/3//T/+P/6//z//v/7//j/9f/y//P/9P/1//b/9P/0
//T/9P/2//b/9v/2//f/+P/5//r/+f/4//f/9v/2//b/9v/z//H/8//4//r/+P/4//3/
///8//v/+//6//L/8f/1//T/9//6//z////8//n/8//w//f/+f/5//n/+//9////AQD8
/////v/7//v/+//9//3//v/8//v/9//6////BAAFAP///f/9//z/AAACAAYACgAGAAMA
/v/8//r//P/5//b/+P/6//v//P/8//z//P/6//T/8v/y//T/9P/0//P/8f/w//T/9//z
/+//+P/2//L/8f/t/+X/5//z//3/BgAKAA0AEQAbACMAJAAtADQAOQBGAE0AOwApACEA
EAD+//b/8P/u/+7/8P/1//v/AgD5/+v/7f/5//z/+P/4//v/+//8//z//P/6//v/+/8A
AAAA/P/7//n/9v/3//v//P/6//j/+//7//r/+v/8//z//v////3//P8AAAIA///8/wAA
/P/9//v/+f/3//X/9f/4//b/+P/7//v/+f/5//3/AgAHAAUAAQABAP7/AAAAAAEAAgAD
AAQABQABAPv/+//+//7/+f/0//j//v/9//n/+P///wIABwAHAAgACwANAA4ACwALABAA
EAAMAA4AEQAQABAADwANAA8AFQAUABQAFQAXABgAGQAaAB8AIQAjACQAIgAfABwAGQAW
ABYAFgAUABUAFQAXABoAGwAbABoAGQAXABMAEgAWABIAEQATAA8AEAASABQAFwASAA0A
DAAJAAsACwALAAkABwACAP7//P8BAAIAAAABAAYABgAHAAkAAgD8//f/9f/3//f/9//4
//j/9P/w//T/+v/+/wEABQADAPv/+f/3//f/+P/4//j/+P/8//7/AwD///3/+//5//r/
+//6//7/AgACAP3//P/8//v/+v/6//j/+f/6//z//v/////////2//b/9P/w//b/+//+
/wEABAAEAAEA/f/9//v/+P/x/+7/9P/3//j/+f/9/wAA/v8BAAMAAgABAAAAAAABAAIA
AwABAAIACAALAAYAAwAAAP3//v////7/AwAGAAUABgAHAAcABQAGAAIAAQD9//3///8D
AAEA/f/9/wAAAgADAAIA/v/6//T/7//u//D/8//4//b/9P/0//b/9v/2//X/9P/2//b/
8v/y//T/9v/5//r/9//z/+3/7v/z//H/8//2/wAA/v/3//n/+//z//H/+f8AAAAA+//9
/wcADwAYACcAPABLAFQAUQA7ABkABQD6//L/8v/4//z//P/0/+//8//4//P/8f//////
9v/4//r///8BAPz/+v/4//T/8//z//j/+P/4//n/+f/4//n//f/+//z/+//9//z/+v/8
//7//v8AAPz/9//z//T/9v/z//D/9P/z//X/9P/z//T/9f/4//7/AAACAAUABQD+//v/
/P/+/wQAAwAAAAEAAAACAAIAAwADAAMAAwADAAcABQAJABAADQADAPn/+P/8//n/8//w
//n//v8FAAcABwAJAAoACgAJAAkADgAOAA4AFAAbAB4AIQAhACAAIwAjAB4AGgAXABkA
GgAbABwAIAAhACIAIgAkACUAJgAnACEAIAAfABwAGAAVABQAFAATABMAEgARAA8ACwAK
AA4ADQANABAADQAIAAYABAADAAIAAQAEAAUABwAHAAcABQABAPz/+P/2//v//P/6//v/
AAD+//3//f/5//j/+P/7//3///8BAAQAAQD6//P/9P/y//L/8f/x//T/8f/0//f/+//+
/wAAAgD+//7//P/9//r/+f/4//f/+//9//3/AgACAAAA+f/2//T/8//y//L/9v/5//z/
AAAAAAEAAQABAPz/+P/0//D/8//0//T/9f/4//n/+//9//z/+//4//n/+P/4//j/+P/9
//////8BAAIAAwADAAIA/v/5//j/9v/z//L/8//1//T/9P/2//n//f8AAAEAAAD7//r/
/f/8//n/9f/y//P/9//5//f/9v/3//r/+v/6//f/+f/8//r/+f/5//f/9f/8/////v/9
///////+//7/+f/1//L/7P/y//j//f////3//f/+////+f/7//j/9P/4//f/9v/1//T/
9v/2//b/9v/4//j/+P/4//v//v8BAAQAAgACAAIAAgD8//j/9P/w//P/9P/1//b/+f/8
////AgD8//j/9P/w//T/+P/8/wAA/f/6//f/9P/1//b/9//4//z//v8AAAIAAQAAAP//
/v/7//r/+f/4//T/8v/w/+7/8f/0//f/+v/6//r/+v/6//f/9v/1//T/8v/y//L/8v/2
//j/+v/8//3//v///wAA///+//3//P/5//j/9//2//b/9v/2//b/9//4//n/+v/9//7/
//8AAPz/+v/4//b/9//4//b/8//x//L/8P/q/+3/9f/6//3/+P/2//P/6//y//z/AQAG
AAUAAwACAAEA/f/4//b/+f///wEAAwAFAAIA///8//f/+v/5//b/9f/3//v//f8CAAAA
///7//v/+//9//v/9//6//3///8AAP//AAABAAAA/f/4//b/9f/0//D/7P/q//T/+/8C
AAgAAwAAAPv/8v/u/+7/8P/z//b/9v/1//L/8//1//D/7//y//z/BAD//+//7f/z/+n/
5f/y//j//f8FAAkADwAeAC8AOgBFAEoARQA7AC8AGwD+/+z/7P/y//r/+P/s/+X/7//6
//v/8//r/+f/7P/u//L/+f/9//r/+v/6//j/9v/1//n/+P/2//f/9//2//X/9//2//L/
9P/5//v//P/5//r/+f/6//v/+f/4//z/+//3//P/9v/4//3///8BAPz/+f/4//r/+//+
/wIAAwD7//f/9//4//v/+f/1//X/8f/y//H/8f/3//n/+//9//7/+//+/wQABgABAPz/
AAAIAAcAAwACAAUABgAJAAcABQAFAAQAAgABAAMACgAMAAcACAAKAAgADAANAA0AEQAT
ABAADgANABMAFgAZABwAGwAZABcAFAAXABcAFwAXABgAHAAgACIAGwAXABUAFAAZABsA
HAAdABoAFQATABYAEgARABMADwALAAoACQAJAAkABwAJAAkABwAHAAcABQAGAAQAAwAE
AAQAAgD9//v/AAAAAAEAAwD///z/+v/7//n/+f/5//r/+P/0//D/9P/6//7/AQAFAAAA
9f/w/+v/7//w//D/8P/v//L/8//3//X/9f/1//X/8//z//H/9P/5//z/+v/8//n/9//1
//T/9v/3//j/+v/6//v/+//7//n/+P/3//b/+v/6//n/+f/1//P/8v/x//P/8//x//P/
9v/4//r//P/9//3/+//7//j/9f/x/+z/7P/r/+7/8P/z//T/9//7//n//P/4//T/8P/s
//H/8//0//n/+v/6//b/9v/3//f/9f/z//j/+v/3//n/+v/4//b/9P/y//H/8P/v/+7/
7v/z//X/9//5//v//f/5//f/8//1//b/9f/2//f///8DAAoADAAIAAEA/v/9//v/9//x
/+//7v/u/+3/6v/s/+7/7v/v//D/8v/1//r/9f/y//H/8v/x//L/8v/y//T/8v/s/+r/
6//u//L/9P/x/+//6//u//T/8//2//r/7P/i/+H/3//l/+n/4f/b/+b/9v/9//v/AwAL
ABIAJQA4AD8AQABFAEMAKwAPAAAA9v/o/+T/7P/s/+T/5//t//D/8f/t//H/9//4//b/
9v/5//n/9//2//X/8v/w/+//8//y/+7/7f/r/+j/7f/z//b/9v/z//P/8P/s//D/9P/2
//r/9//z//D/8v/y/+//7P/w//P/9//4//n/9//1//X/+P/2//b/9//1//L/8f/0//j/
+//5//X/9f/x//L/8f/x//b/9//4//n/+//3//n//v8DAP//+/8AAAIA///5//b//v8C
AAgACQAIAAkACQAIAAgACQAPABAACwAMAA4ADAAKAAkABwAJABAADgANAA0ADwAQABEA
EgAWABkAHAAeACIAJQAoACsAIwAgAB0AGAAQAAsACAAGAAsADQAOAA8ADwANAA4AFAAP
AA8AEgAPAAYAAgD+//v/+f/3//n/+f/7//v/+//5//z/+v/5//r//v/+//v/+//7//b/
8v/v//L/9P/3//3//P/7//r/+v/9//r/9//8//n/9v/y/+//8//x//X/+f/7//z//P/8
//b/9P/w/+//8//1//f/+f/6//v/+v/+//3/+v/y/+7/7v/t/+z/7P/t/+//8f/0//j/
+//9////+//4//X/8v/2//b/9f/1//T/8//z//P/9v/3//b/+f/+/wAAAgAEAP//+f/x
/+v/7//x//L/8v/z//P/9//6//j/9v/2//f/8//w/+//7//x//T/9f/0//D/8P/0//T/
9f/1//b/+//9//3/+f/2//n//P/8//z/9P/1//f/9P/1//n/+//9//z/+f/y/+v/8P/x
//H/8v/z//X/+P/4//n//P/+//3/+f/3//b/9f/z//X/+P/2//b/8//y//H/8P/z//b/
+f/8//z//P/8//z/+//6//n/+P/4//j/+P/4//X/9P/z//L/9f/4//v//v/+//7//v/+
//7//v/+//7/+v/4//b/9P/0//T/9P/0//H/8P/v/+7/8f/0//f/+v/2//T/8v/w//T/
+P/8/wAA/P/6//j/9v/5//r/+//8//3//v///wAA+//4//X/8v/0//b/+P/6//j/9v/0
//L/9f/2//f/+P/8//7/AAACAP///P/5//b/+P/4//j/+P/2//b/9v/2//n/+v/7//z/
+//6//n/+P/3//b/9f/0//X/9v/3//j/+//8//3//v/8//z//P/8//n/+P/3//b/9//4
//n/+v/3//P/8//2//n/9v/3//3//f/9//3//v/7//X/9P/4//v//P/9//3/////////
/P/5//3//v/9//3//f/9//3//////wUABwACAP///P/7//v//v/8//v//P///wQACQAJ
AAcACQANAAsACAADAAAAAQAAAAAA/v/9//3////8//z//P/+////BAAGAAgACgACAPj/
8v/u//L/9//6//z//f/6//7/AQAHAP3//P8GAAIA/f////3/9//3//3/BAAKABUAGwAf
ACsANgA9AEAARQBSAFUAQQAnABcADgD8/+T/3v/m/+z/8v/9/wEA/v/9/wMABwABAPr/
+f/6//7//////wAAAQAAAAEAAQAGAAYAAwADAAIAAAD+/////f/4//b/+f/5//j//P8A
AAIABgABAPv/9v/2//j/9f/y//b/+P/9////AQABAP////8CAP//AAACAAEA/f/9/wEA
BgAMAAsACAAJAAIAAAD8//n/AAADAAYACQAEAP3//P/+/wMA///7/wAACAAHAAMAAgAE
AAYACgAJAAYABwAHAAYABgAHAA0ADgAJAAwAEAAQABEAEQAQABMAFgAUABMAEwAVABYA
FwAYAB4AIQAkACYAJAAhAB4AGwAbAB4AIQAiAB8AHQAdAB4AHwAfAB4AHQAaABUAEwAW
ABEADwAQAAsACQAKAAsADQALAAkACwALAA0ADQANAAsADAAKAAkACgALAAoABgAFAAMA
/v/6//f/+P/4//n//f/+////AAACAAIA/v/6//7/AAAAAP/////+//f/9v/1//n//P/+
/wAA+v/6//j/+f/9////AQADAAAA/f/4//j/+P/4//P/8v/0//X/9v/4//z///8CAAYA
AgABAP///f/y//L/9v/6//7/AgAGAAMA///6//n/+v/6//b/9v/6//v/+v/5//j/+P/z
//P//P8AAAQACAAEAAMAAgABAP7//v8DAAUAAwADAAMAAwADAAMAAQAFAAkACQALAA0A
DgANAA8ADAAIAAEA/v/9/wIAAQD+////AwAEAAQAAgAAAAAA/v/9//f/9v/2//j/+P/4
//r//v/+//7//f/8//r/+P/y//D/8v/0//f/+P/7//v/+f/+/wEA/f/9//7/BgD6//f/
7f/f/+f/8//3//7/CAANAA0AEwAhAC4ALQAwAEMAVgBbAEkAKwAXABIABgD2//D/6v/k
/+r/8//9/wYACQABAAMADQAGAAAA/P/7//f/+f/6//v/+v/6//v/AQACAP/////+//z/
+v/9//3/+v/6//3//f/8//3/AAABAAQAAgD///3/AAAEAAMAAgAIAAYABwAFAAMAAgAB
AAIABgAEAAYACQAJAAIA//8AAAIAAwABAP3//f/9/wAAAQADAAUABQAFAAUACAAFAAgA
DgASAA0ACAAMAA8ADQAIAAYACgAMABAADwATABcAGgAcABUAEwAWABQAEQAUABgAGAAW
ABUAEwAVAB0AHAAcAB0AIgAkACYAKAAoACcAJgAkACsALwAzADcALQAoACMAHAAaABkA
GgAcACAAIQAhACEAHAAVABEAEgANAA0AEAANAAkACAAHAAcABAABAAIAAQADAAUABwAH
AAQAAAD9//z//f/8//j/9//+/wAAAwAHAAIAAAD//wEAAAD///7//v8CAAAA/v8EABIA
/P/l/w==
         </WaveFormData>
      </LeadData>
      <LeadData>
         <LeadByteCountTotal>10000</LeadByteCountTotal>
         <LeadTimeOffset>0</LeadTimeOffset>
         <LeadSampleCountTotal>5000</LeadSampleCountTotal>
         <LeadAmplitudeUnitsPerBit>4.88</LeadAmplitudeUnitsPerBit>
         <LeadAmplitudeUnits>��V</LeadAmplitudeUnits>
         <LeadHighLimit>2147483647</LeadHighLimit>
         <LeadLowLimit>268435456</LeadLowLimit>
         <LeadID>II</LeadID>
         <LeadOffsetFirstSample>0</LeadOffsetFirstSample>
         <FirstSampleBaseline>0</FirstSampleBaseline>
         <LeadSampleSize>2</LeadSampleSize>
         <LeadOff>FALSE</LeadOff>
         <BaselineSway>FALSE</BaselineSway>
         <ExcessiveACNoise>FALSE</ExcessiveACNoise>
         <MuscleNoise>TRUE</MuscleNoise>
         <LeadDataCRC32>900231938</LeadDataCRC32>
         <WaveFormData>
rP+s/6z/rP+3/8D/yf/S/9n/4P/n/+7/7P/q/+j/5v/n/+j/6f/q/+z/7P/s/+z/7//w
//H/8v/v/+7/7f/s/+//8P/x//L/9P/2//j/+v/2//L/7v/q/+v/7P/t/+7/8P/w//D/
8P/w//D/8P/w//H/8v/z//T/8P/u/+z/6v/v//L/9f/4//j/+P/4//j/9v/0//L/8P/y
//T/9v/4//r/+v/6//r//P/8//z//P/+//7//v/+/wEAAgADAAQABgAIAAoADAALAAoA
CQAIAAwAEAAUABgAFwAWABUAFAAYABoAHAAeACAAIgAkACYAIgAgAB4AHAAfACIAJQAo
ACkAKgArACwAKQAoACcAJgAoACgAKAAoACUAIgAfABwAGgAaABoAGgAYABYAFAASABEA
EAAPAA4ACwAIAAUAAgABAAAA///+////AAABAAIA///+//3//P/6//r/+v/6//j/+P/4
//j/+P/4//j/+P/3//b/9f/0//X/9v/3//j/+//8//3//v/8//z//P/8//r/+v/6//r/
+v/6//r/+v/4//j/+P/4//n/+v/7//z//f/+////AAD///7//f/8//3//v///wAA/f/8
//v/+v/8//3/+f/8/wIAAwABAAEA/P/4//X/8v/1//z/AAD+//7////+//3//f8BAAcA
CwAMAA4AEwAWABYAFgAWABYAGAAZABoAGwAYABgAFwAWABcAGAAaABsAFgAQAAoABwAF
AAEA+//3//z///8DAAIAAAD8//f/9P/z//L/8v/0//f/9//4//v/9v/v/+z/7P/v/+//
7f/u/+//8P/x//P/8f/w//D/9P/0//H/7//v/9//5v/u/+z/5P/k//D//f/7//H/6v/n
/+T/6P/8/x0AOwBWAGYAXQA9ABIA7//S/73/rv+g/6D/qv+w/7b/xf/M/8n/zf/e/+7/
8f/v/+3/6//n/+v/8f/1//f/9P/x//D/6//q/+r/6//s/+7/8//1//b/8v/w/+7/7P/t
/+7/8P/z//T/9P/1//b/8//w/+//8f/0//j/+v/7//3/+v/4//r/+v/6//r/+f/6//f/
9v/1//H/7//u/+//7//0//n//P/7//v/+v/5//n/+f/5//v/AAAAAP3//f/9//3//f/+
/wEAAwAGAAkACwAJAAkACQALAAwAFAAYABgAGQAbAB4AGQAYABUAEgAWABoAHAAjACYA
JgAnACgAKAArAC4ALwAxADUANwA5ADUANAA0ADMAMgAyADQANQAyAC8ALAArACUAIwAi
ACEAIQAeAB0AHAATAA4ACQAGAAoADAAPAA8ACgAHAAYAAAD+//3//P/7//7/AQACAAQA
///8//r/9//3//n/+//+//7//v/9//z//P/8//3//f/9//3//P/7//f/9P/y//H/9//4
//j/+f/7//r/9//5//r/+v/4//j/9f/1//P/8P/z//X/9//4//z////+//z/+v/9//3/
/f/7//n/9v/0//j/+v/7//z/+f/4//j/+P/6//r/+v/7//z//P/8//3/+//5//f/+f/7
//b/9v/4//b/9P/y//L/9v/5//3/AQD+//v/+f/4//j/+P/4//j/+v///wEAAQD5//b/
+P/1//b/+P/9/////P/5//f/9//5//z//P/8//3//v////7/+f/3//X/8v/y//P/9v/4
//r/+//9/////v/+//7////9//n/+v/5//r/+//6//n/+P/0//b//v8GAAAA/P/4//T/
9v/4//r//P/6//r/+v/6//n/+P/3//b/+f/6//v//P/6//j/9v/0//f/+P/5//r//P/8
//z//P/5//j/9//2//n/+v/7//z/+//6//n/+P/6//r/+v/6//v//P/9//7//f/8//v/
+v/8//z//P/8//r/+P/2//T/9v/4//r//P/9//7///8AAP3/+v/3//T/9v/2//b/9v/3
//j/+f/6//z//P/8//z//P/8//z//P/7//r/+f/4//r/+v/6//r/+f/4//f/9v/3//j/
+f/6//z//P/8//z/+v/6//r/+v/7//z//f/+//3/+//0//T/+//7//j/9//5//j/+P/4
//r/AAADAAAABQAHAAcABwAEAAUACAAJAAcABgAIAAgADAAOABAAEgARAA8ADQALAAsA
DAAMAAwACwAKAAoACQANAA4ADwATABEADQAHAAMABQAFAAYAAgACAAAA/f/8//n/+P/4
//r/+f/3//b/9//4//X/9v/6//j/9//0//T/9P/0//T/9f/z//L/8v/2//j/9f/z//P/
AQD6//D/8P/y//j//P/5//v/BwAKAAEA+v/+/xQAKwA9AFgAcgBxAEsAGgD5/+L/xf+0
/67/pv+o/7T/vP+9/8T/zf/P/9j/6P/1//T/8//y/+//8P/z//T/8//z//P/9f/z//H/
8v/0//b/9P/3//f/9v/3//j/+f/6//f/9P/y//H/9P/2//n//P/6//j/+P/7//j/+P/2
//P/9f/0//T/+P/6//z//v///////f/9//3//v/9//3////6//r/+v/4//n/+//8//3/
/f/9//3///8EAAQAAQABAAIAAwAEAAYABwAHAAgACQAMAAsADAANAAoACAANAA4ADQAP
ABIAFgAXABoAGwAcABoAGAAUABUAFwAYABoAHAAeACMAKAArACkAKwArACsALAAuADEA
MwAxADAAMQAxADQAMwAyADMAMAAvAC8ALwAuACoAKAAmACQAJAAkACYAIQAeABwAFwAZ
ABsAHwAeABgAFQASAA8ADAALAAgABgAGAAYABwAHAAUABQAFAAYACAAIAAcABgADAAIA
AgABAAEAAQAAAP//AAD+//3//f8BAAAA/v/9/wAAAAD+/wEAAQAAAP3//P/9///////+
/woACgAIAAYABAACAAAA///5//r/AQADAAIAAwACAAAA///+//7/BAAHAAQACQALAAsA
CwAKAA0AEgAVABUAFgAaABwAGgAYABYAFAAYABsAHgAhAB4AHgAdABwAGQAYABgAFwAW
ABIADgANAAoABQD+//n///8DAAgACAAEAAAA+//4//r/+v/7//7//P/5//f/9//2//H/
8P/y//T/9f/0//b/8//w/+3/6//t/+7/8P/2//j/9f/z//P/8f/u/+j/5v/s//D/8P/x
/+//6f/m/+n/7v/8/yAAPQBPAGQAcABdAC8A/v/b/8b/t/+o/6T/qP+q/6r/uP/J/87/
1f/f/+j/7v/r/+v/6//r/+n/7P/x//T/9f/1//X/9//1//D/8P/x//L/8P/z//P/8v/y
//L/8v/y//T/9P/1//f/9f/0//T/9P/z//L/8//3//f/+v/7//v/+P/0//H/8v/2//j/
+v/7//z/+f/4//f/9P/z//P/9f/0//b/+P/4//v//f/+////AAD///7///8CAAIA////
/wEAAQABAAIABwALABAAFQASAA8ADgANAAsADAAUABgAGAAZABsAHgAaABoAGAAWAB4A
JAAoADEAMQAwADAAMAAwADMANgA3ADkAOwA7ADsAOAA4ADkAOQA2ADQANAAzADAALQAq
ACkAIgAfAB0AGwAbABgAFwAWABIAEAAOAA4ADgAOAA8ADQAFAAEA///4//n/+//9////
AgADAAIAAgAAAP7//f/7//r/+//8//7//f/8//r/+P/5//r//P/9//z//f/9//3//P/6
//n/+f/+//7//f/9//z/+v/2//f/+v/6//j/+P/5//v/+//6//v//f///wAAAwAFAAMA
AAD+/////f/7//7//////wAAAwAEAAQABAD9//r/+P/2//n//P///wMA///8//n/9//5
//v//f8DAAMA/v/+/wAA/v/8//r/+v/5//n/+v/7//r/+f/5//r/+//8//3//v/8////
///9//X/9P/4//f/9v/4//3////+//v/+f/5//j/+v/5//j/9//4//n/+P/3//f/9//2
//j/+f/8//7/+//3//T/8f/z//b/+f/9/////f8AAAEA//////3/+//8//7//P/6//r/
+f/4//f/9v/5//r/+//8//j/9v/0//L/8//0//X/9v/5//r/+//8//v/+v/5//j/9v/2
//b/9v/4//j/+P/4//n/+v/7//z/+v/6//r/+v/5//j/9//2//b/9v/2//b/9v/2//b/
9v/2//b/9v/2//j/+P/4//j/+P/4//j/+P/5//r/+//8//j/9v/0//L/8v/y//L/8v/2
//j/+v/8//j/9v/0//L/9P/2//j/+v/4//j/+P/4//j/+P/4//j/+v/6//r/+v/3//b/
9f/0//X/9v/3//j/+P/4//j/+P/3//b/9f/0//b/+P/6//z/+f/4//f/9v/2//b/9v/2
//j/+P/4//n/9//w//D/8//1//L/8f/x//H/8v/z//T/+v/9//r//f8AAAEAAgABAAEA
AwADAAEABAAIAAoACgAMAAwADAANAAwACwAKAAgABQADAAEAAAADAAUABgAHAAYABQAH
AAkAAwD9//n//f8BAAQAAgAAAPz/9//0//P/8f/w//H/8P/v/+//8f/x/+//7//y//L/
9P/y//P/8//w/+3/6//q/+j/6f/u/+7/7//x//H/6f/o/+z/7v/s/+7/9P/9/wEA9//u
//H/9P/4/xIAMwBDAFIAZgBjADsADADt/9L/t/+o/6D/mP+e/6j/rP+1/8L/x//N/9z/
5P/l/+b/5//o/+f/5//p/+n/5//p/+v/7//v/+v/6v/q/+r/6P/r/+v/6v/s/+7/8P/y
//T/9P/1//f/8v/u/+v/6P/o/+b/5v/p/+v/7v/v/+//8f/u/+z/7v/u/+7/7v/t//L/
8f/y//P/8v/x//H/8//u//D/8v/y//D/8f/x//H/8//z//P/9f/6//r/9//3//b/9f/0
//T/9v/3//n/+//+//3//v////z//P8DAAYAAwADAAQABgAEAAYABgAGAAcACAAHAAsA
DgAQABMAFgAWABkAHAAdAB4AIQAiACMAHgAcABsAGQAcAB4AIgAlACcAJwAnACkAIgAh
ACEAIQAjACIAIwAkAB8AHgAdAB4AHAAaABkAFQAPAA0ADQAIAAYABQAEAAMAAQABAP//
/v8AAAAAAQABAP3/+//5//j/+//8//z//P/4//b/9f/z//X/9//4//n/+P/2//X/9f/4
//b/8//x//T/9P/y//X/9v/2//T/9P/3//n/+f/4//b/9f/0//L/9v/5//j/9v/z//X/
9P/z//P/8//y//L/9v/6//3/AAAAAAAAAQACAP7//P/6//n/9//0//3////2//X/9P/z
//L/9//5//b/+v/7//n/9P/x//X/9v/4//r/+f/+/wAA/P/8//v/+P/1//b/+/8CAAcA
BgAGAAkACgANAA4ADwAQABEAEQARABEAFAAWABcAGAAVABQAFAATAA4ACAACAP//AAD9
//j/9f/2//f/+f/2//f/9P/w/+7/6v/o/+f/6P/r/+3/8P/1//b/8//0//j/8v/t/+b/
4v/h/+D/3//f/+T/5v/p//D/7v/r/+n/6f/v//D/7v/q/+z/8P/y//P/8f/t/+b/4f/s
/wIAHAA5AE0AXABgAEcAEwDm/9H/xP+v/5z/mP+W/5b/pP++/83/zv/N/9H/2v/m/+f/
6f/p/+n/5//p/+3/7//v/+7/7f/u/+v/7P/u//H/9P/x//P/8v/w/+//7v/t/+z/7P/s
/+3/7//v/+7/7v/u/+//7v/v//P/8v/0//T/8//z//D/7v/w//L/9P/2//f/9v/z//L/
8f/x//H/8v/1//P/9v/5//r/+P/3//X/8//4//n/+v/9//7//v/7//v//f///wEABAAF
AAUABgAHAAQAAQAAAP//AgAGABEAGAATABEAEAAQABQAGgAeACIAIAAgAB4AIQAiACIA
IwAkACcALQAzADcANAAzADAALQAuADAAMwA1ADAALgAuAC0ALAApACYAJQAeAB0AHQAd
AB0AGgAZABgADwAMAAkACAAJAAgACAAFAAMAAQABAPz//f/9//3//f/9//3/+//6//v/
/P/+/////P/7//r/+v/5//j/9v/0//P/9P/2//f/9f/1//T/8//1//b/+P/7//3/+v/2
//P/9f/0//H/8//0//T/8v/y//P/9f/1//T/9P/1//b/9v/2//f/9P/w//P/9//4//n/
+//7//r/+v/5//j/9v/0//X/9v/4//r/9//2//X/9f/2//b/9v/3//n/+f/5//3/+//0
//L/8v/0//L/8P/w//H/8f/y//P/8v/x//H/8v/z//T/9f/2//T/9f/z/+//7f/u//T/
9f/y//L/9f/1//T/8f/v/+//9P/4//n/+v/2//b/9v/0//D/7//u/+z/6v/r/+7/8P/x
//H/8v/z//D/8P/w//H/7//t//D/8f/y//P/8v/x//L/9v/0/+7/7P/v//D/8f/y//P/
9P/1//b/9P/y//D/7v/y//T/9v/4//T/8v/w/+7/8P/w//D/8P/y//L/8v/y//D/8P/w
//D/8f/y//P/9P/x//D/7//u/+//8P/x//L/8v/y//L/8v/0//T/9P/0//H/8P/v/+7/
7P/s/+z/7P/u//D/8v/0//P/8v/x//D/8v/y//L/8v/w//D/8P/w/+7/7P/q/+j/6v/s
/+7/8P/v/+7/7f/s/+3/7v/v//D/8//0//X/9v/0//L/8f/v/+z/8P/3//n/9v/1//X/
9P/z//L/8f/2//n/9v/5//v/+v/5//b/9//7//3//f/+/wIABAAEAAQABgAGAAcABwAH
AAcABgAGAAQAAgABAAAAAwADAAMAAAABAAUACQAJAAEA+//9//3/AgACAAIAAAD6//b/
9P/y/+//8P/v/+3/7v/x//L/7//t/+7/7P/p/+n/6v/q/+r/6v/r/+3/7v/s//D/7//r
/+3/8f/v/+b/5P/g/9z/6P/4////AQD7//D/6//w//r/FAAtAD0AUABqAGkAOwAIAO3/
0v+5/6z/qP+k/6T/qP+s/7P/vv/F/8X/zv/g/+3/7P/r/+r/5//n/+n/6f/n/+n/6//v
/+//6v/o/+f/5v/o/+3/7//w//D/8P/w//D/7v/s/+v/6//w//L/9f/4//T/8P/u/+//
7v/w//D/7//x/+7/7P/u/+z/7P/s/+v/7//v//H/8//0//P/8//1//L/9P/2//b/9P/1
//X/9f/1//P/8f/x//X/9v/0//X/8//z//P/9P/1//f/+v/9//////8BAAMA///+/wQA
BgAEAAUABwAKAAkACgAJAAgACwAOAA8AFQAWABYAFwAYABcAGwAfACEAIAAhACAAHwAb
ABoAGgAZABsAHAAfACEAJQAlACUAJwAkACMAIwAjACMAIAAfAB4AGQAYABcAGAAWABQA
EwAPAA4ADQAOAAoABwAFAAMAAQACAAMAAgACAAEAAAAAAP//+f/3//X/9P/1//b/9v/2
//L/8v/z//P/9v/3//f/9//z//D/7v/t//P/9P/0//X/9v/2//T/9//3//b/8//y//T/
9//4//j/9v/1//T/8v/0//f/9v/0//T/9//3//f/9//3//b/9v/5//z/9v/u/+7/8f/y
//P/9P/2//f/8//2//n/9//y/+//8v/y//P/9P/2//7/AwACAAcACQAJAAkABQAHAAsA
DQANAA4AEgAUABEADgALAAgACwALAAsACwAHAAYABAACAAIAAgADAAMAAAD8//j/9//6
//f/8v/v//H/8//2//T/7//q/+T/4P/h/+L/5P/o/+j/5//n/+n/6f/l/+X/6P/r/+3/
7f/w/+z/6P/k/+H/4v/i/+P/6P/m/+P/4f/h/+f/7P/q/+z/7v/s/+7/7//r/+P/3P/b
/+L/9P8OACkAQwBYAF4ARwAVAO7/1//C/7H/qv+i/6D/pv+k/6j/t//M/9X/2f/g/+b/
5//m/+X/5P/h/+P/5//p/+n/5//n/+n/5//n/+j/6v/s/+z/7//v/+7/7f/s/+v/6v/s
/+7/8f/1//H/7P/o/+T/4//i/+P/5//p/+7/8f/z//H/7v/s/+7/8v/0//b/9//2//H/
7v/r/+7/7//x//X/9P/2//j/+P/1//X/9P/z//j/+f/6//3//P/6//X/8//0//X/9v/4
//z///8DAAcABwAFAAUABQADAAQADAAQAA4ADwARABQAFQAYABkAGgAaABwAHAAhAB8A
HgAeAB4AIwApAC8AMwAxADEALwAtACoAKgArACsAKwAsAC8AMQAtACcAIQAdABwAHQAf
ACEAIAAcABoAGAAPAAoABQACAAUABgAIAAcAAQD/////+v/5//n/+f/5//v/+//5//j/
9f/0//T/8//z//X/9//6//j/+P/3//b/8v/y//P/8//x//H/8P/v/+//7v/u/+//9v/4
//n/+//3//T/7//v//L/9P/0//b/9v/3//b/9P/x//H/8f/w//P/9//3//b/8//1//T/
8//2//f/9//4//X/9P/y//D/8P/w//H/8v/1//b/9//5//b/9P/y//H/8//1//f//f/+
//j/9//4//r/+P/2//b/9f/1//b/9//y/+//7f/s/+7/8P/y//T/9v/5//n/9//x//D/
9P/z//H/8v/2//f/9f/x/+7/7f/x//T/9P/0//T/9P/0//L/8f/x//H/8P/z//X/+f/8
//n/9f/y/+//7v/u/+7/7//y//H/9f/3//X/9f/z//H/8v/2//b/8v/w/+//7v/t/+z/
8P/y//T/9v/0//T/9P/0//b/9v/2//b/9//4//n/+v/1//L/7//s//D/8v/0//b/8//w
/+3/6v/s/+7/8P/y//X/9v/3//j/9v/2//b/9v/0//T/9P/0//P/8v/x//D/8v/y//L/
8v/z//T/9f/2//P/8v/x//D/8//0//X/9v/z//L/8f/w//P/9P/1//b/9P/0//T/9P/0
//T/9P/0//b/9v/2//b/9P/0//T/9P/2//b/9v/2//X/9P/z//L/8v/y//L/8v/0//b/
+P/6//f/9v/1//T/9P/1//X/8P/w//X/9f/y//H/8f/w//D/8v/0//z/AQD8////AQAB
AAMAAwAHAA0ACgAHAAUABgAKAAoACgAKAAoACwALAAsACQAGAAQAAQACAAQABgAJAAwA
DQALAAkABgAFAAAA+f/4////BAAKAAUAAgD9//f/9P/z//L/8v/0//T/8//z//b/9//0
//X/9f/0//L/7v/u/+3/7P/r/+//8v/0//f/+P/2//H/7f/n/+//8v/0//L/8P/0//b/
8//z//f/+P/z//D/+P8UAC8APQBMAGIAZwBLACAA///m/83/vv+0/6r/pv+k/6j/tf/A
/8X/y//W/+L/5f/l/+X/5f/j/+j/7f/w//H/7//v//H/7//u/+7/7//w//P/9//4//j/
9//2//X/9P/z//L/8v/z//X/9P/0//T/8v/w//D/8//1//j/+f/5//f/9P/y//T/9f/2
//f/9//3//X/9f/1//P/8f/w//H/8f/0//f/+P/3//f/9v/1//n/+//9/wEAAwACAP7/
/f/9//3//f/+/wEAAwAGAAkABgADAAIAAQAEAAYADwAUAA8ADQAMAAwADgAQABAAEAAS
ABQAFAAZABgAGAAZABoAHQAhACUAJwAkACUAJAAjACIAIgAjACMAJAAmACoALQAtACsA
KQApACgAKwAvADMAMgAuACwAKgAiACAAHgAeAB4AHgAfAB0AFwAVABUAEAARABMAFQAX
ABQAEQAMAAgABwAGAAYABQADAAMAAwAEAAIAAgABAAAAAQACAAQABQAGAAcABwAHAAIA
/v/7//n///8AAAAAAQABAAAA/f///////v/7//r/+//9//3//P/+////AAAAAAEAAwAB
AP7//P////////8DAAUABgAIAAcABgAEAAIA/v/+////AAABAAIAAwAFAAIAAAD+//3/
AQADAAUACwALAAQAAgACAAAA/v/8//z//P/9////AQD8//n/9//2//r//v8AAAAAAAAA
AAAA///5//r/AAABAP////////7//v/+//3/AgAEAAAAAQABAP///f/6//v//v///wIA
BAAJAAwAEQAUABcAGgAWABMAEAANAA8AEgAUABYAFgAWABcAFwAVABIADwAPAA0ACQAD
AP///////wAA/P/9//r/9v/0//X/9P/0//b/9P/z//P/9f/4//X/9v/6//j/9f/w/+7/
7//w//H/8//z//L/8v/2//b/8//x//H/+//0/+r/5v/s//D/7v/x//n//f/2/+n/7P8A
ABgALwBLAGQAbABZADEABADl/9L/v/+q/6L/qv+u/7D/vv/L/87/0//T/9r/7P/z//P/
8//z//H/7//x//H/7//y//P/9v/1//L/8v/z//T/8v/1//X/9P/2//b/9v/2//T/9P/1
//f/+P/4//n/+v/4//b/9v/5//v//v///////f/6//j/+v/5//j/9//1//n/+f/7//3/
/v/9//3////5//r/+//6//r/+//7//v//v///wAAAwAIAAgABQAFAAQAAwACAAIABwAJ
AAwADwAQAA8AEAARAA8AEAAYABwAFgAVABUAFgAZAB4AIQAkACMAJAAjACcAKQAqACwA
LgAuADEANAA1ADcAOwA9AD8APgA+AD8APwA6ADYANAAxADMAMwAzADUAMAAvAC8ALwAt
ACoAKQAoACAAHgAcABwAGQAYABgAFQARAA8ADwAKAAkACQAJAAkACQAJAAcABgAHAAYA
BgAFAAMAAwADAAQABwAIAAgACAAFAAQABAADAAQABQAFAAUABgAEAAMAAwAGAAYABQAF
AAMAAgD//wEAAAD+//r/+P/9/wEAAwAEAAMAAwADAAIAAAABAP7/+v/8/wEAAwAFAAQA
AwABAAAAAgAEAAUABgAFAAYACAAKAAcABgAFAAUABgAGAAYABwAGAAUABAAHAAYAAAD/
/wAAAgAAAP7//v8AAAEAAwAFAAUAAwACAAIAAQAAAP///v8AAAUABwAHAAIAAgAHAAcA
AQAAAAIAAQAEAAMAAwAFAAUACAAIAAgABQAEAAMAAAD//wEAAwAEAAEA//////7/AAD/
///////8//z//P/9//7//f8BAAMAAwADAAEA///8//z/AAACAAIAAAAAAAAAAAD///7/
/f/8////AgAFAAgABgAGAAYABgADAAIAAQAAAP7//v/+//7/AAAAAAAAAAACAAIAAgAC
AAEAAAD///7//v/+//7//v///wAAAQACAAAA/v/8//r//v8AAAIABAAAAPz/+P/0//r/
/v8CAAYAAwACAAEAAAD9//z/+//6//3/AAADAAYAAgAAAP7//P/8//z//P/8//z//P/8
//z//v/+//7//v8BAAIAAwAEAAEAAAD///7//P/8//z//P/7//r/+f/4//n/+v/7//z/
/P/8//z//P/4//b/9P/y//X/+P/7//7/AAACAAQABgABAP7/+//4//v//P/9//7//P/8
//z//f/8//b/9//7//3//P/9/////f/8//v/+v8AAAMAAAADAAYABwAIAAcABwAJAAkA
BwAKAA4AEAAQAA0ADAALAAsADQANAA0ADAAKAAkACAAIAAsADQAOAA8ADQALAAwADQAI
AAEA/P///wMACAAIAAgAAQD7//f/9f/2//b/+P/4//T/8//0//P/8f/x//T/9P/z//D/
8P/v//D/7//v//D/8v/z//j/+P/3//X/8f/v//D/8v/y//b/AAAIAAcAAQD9//r/9f/6
/w4AKABFAFkAZgBqAE0AFwDw/9v/yP+3/6b/nP+m/7D/uP/E/83/zv/P/9//7v/w/+3/
7P/r/+r/5//s//P/+P/7//r/+f/6//f/8f/w//D/8P/w//P/8//y//T/9P/0//T/9P/0
//X/9//3//b/9v/2//H/7v/t/+//8v/2//j/+f/4//T/8f/y//X/9v/3//f//P/7//z/
/f/6//n/+f/7//f/+P/5//j/+P/5//n/+f/6//n/+P/5//z//P/5//n/+v/7//z//v//
/wEABAAHAAQAAQAAAP//AQACAAoADgALAAsADAAOAAwADgAOAA4AEAASABIAFwAWABYA
FwAYABkAHQAhACMAJAAnACgAKQAjACIAIgAhACQAJgAqAC0ALwAtACsAKwAlACMAIgAh
ACIAIAAgACAAHgAeAB4AIAAcABoAGQAVABEADwAPAAoACQAJAAkACQALAAsACQAIAAQA
AAD9//n/+v/7//z//v/8//z/+//6//r/+v/7//v//v/////////8//j/9f/z//r/+v/5
//n/9//2//P/9f/5//r/+f/6//v//f/9//z/+P/3//b/9P/3//n/9//0//b/+//9////
+//5//b/9P/1//j//v/+//7//v/+//7//f/3//j//P/7//f/9f/z//L/8v/y//P/+v/+
//z//f///////////wMACQANAA0ADgASABQAEgAQAA4ADAAQABEAEgATABUAFgAWABYA
FAASABEADwAMAAgABAADAAMA///5//X/+f/7//7//P/6//b/8f/u/+3/7P/s/+7/8P/x
//P/9//z/+3/6//s/+7/7//u//D/7f/q/+f/5f/n/+j/6v/w//L/7//t/+3/6//i/+L/
4v/k/+z/9P/3//H/6//m/9//4v/2/xQAKwBFAF4AagBZACkA9v/X/8T/tf+o/6L/pv+s
/67/tP/D/9D/0//T/9z/5v/p/+n/6f/p/+f/6f/t/+//7//v/+//8f/v/+v/6v/q/+r/
6P/r/+v/6v/r/+z/7f/u//D/8P/x//P/8f/w//D/8P/w/+7/7v/x/+//8v/z//P/8v/u
/+v/7P/w//L/9P/1//j/9//4//n/9P/x/+//7//u//L/9v/4//b/9//3//f/9//3//f/
+f///wAA/v////z/+//6//r//v8BAAUACQAIAAUABAADAAMABAAMABAADwAPABAAEgAQ
ABIAEgASABYAGgAcACMAIwAiACIAIgAiACUAKAApACwAMQA0ADcALwAsACoAJwAoACgA
KgArACgAJQAiACEAGwAZABgAFwAYABYAFgAWAAwACAAEAAIAAgACAAMAAQD7//n/+f/0
//T/9f/2//f/9f/1//P/8v/v/+7/7v/t/+//8f/z//b/8//y//D/7v/q/+r/6//r//b/
7f/j/w==
         </WaveFormData>
      </LeadData>
      <LeadData>
         <LeadByteCountTotal>10000</LeadByteCountTotal>
         <LeadTimeOffset>0</LeadTimeOffset>
         <LeadSampleCountTotal>5000</LeadSampleCountTotal>
         <LeadAmplitudeUnitsPerBit>4.88</LeadAmplitudeUnitsPerBit>
         <LeadAmplitudeUnits>��V</LeadAmplitudeUnits>
         <LeadHighLimit>2147483647</LeadHighLimit>
         <LeadLowLimit>268435456</LeadLowLimit>
         <LeadID>V1</LeadID>
         <LeadOffsetFirstSample>0</LeadOffsetFirstSample>
         <FirstSampleBaseline>0</FirstSampleBaseline>
         <LeadSampleSize>2</LeadSampleSize>
         <LeadOff>FALSE</LeadOff>
         <BaselineSway>FALSE</BaselineSway>
         <ExcessiveACNoise>FALSE</ExcessiveACNoise>
         <MuscleNoise>TRUE</MuscleNoise>
         <LeadDataCRC32>2701409972</LeadDataCRC32>
         <WaveFormData>
wv/C/8L/wv/L/9T/3f/m/+3/8v/3//z//f/+////AAD+//7//v/+////AAABAAIAAgAC
AAIAAgACAAIAAgACAAQABAAEAAQAAwACAAEAAAAAAAAAAAAAAP7//v/+//7/AAACAAQA
BgAGAAYABgAGAAQABAAEAAQABAAEAAQABAAGAAYABgAGAAYABgAGAAYABAAEAAQABAAF
AAYABwAIAAsADAANAA4ADAAMAAwADAANAA4ADwAQABAAEAAQABAAEgASABIAEgATABQA
FQAWABgAGAAYABgAFgAWABYAFgAWABYAFgAWABQAFAAUABQAEgASABIAEgAQABAAEAAQ
AA4ADgAOAA4ACwAKAAkACAAKAAoACgAKAAkACAAHAAYABQAEAAMAAgACAAIAAgACAAIA
AgACAAIAAAD+//z/+v/7//z//f/+//z//P/8//z/+v/6//r/+v/6//r/+v/6//r/+v/6
//r/+P/4//j/+P/3//b/9f/0//b/+P/6//z//P/8//z//P/7//r/+f/4//j/+P/4//j/
9v/2//b/9v/3//j/+f/6//j/+P/4//j/+P/4//j/+P/7//z//f/+//3//P/7//r/+v/6
//r/+v/9//3//P/9/wEAAQABAAEA/////////v8AAAIAAgACAAIAAwADAAIAAwAEAAcA
CAAJAAkACQAKAAsADAANAA4ACwALAAoACQALAAsACgAJAAcABAADAAIAAAD///////8C
AAMAAwADAAEAAgACAAMABAAEAAIAAgAAAAAA///+//z//v/+/////f/8//z//f/9//3/
/f/9////AQADAAYABQAEAAQAAwABAP///v/9//n///8KAA8ADwAOABIAEwARABMAIgAy
ADcAMwApABoA9//N/6z/mv+Y/6D/q/+3/8L/yf/Q/9D/zf/I/8r/0v/a/+L/7v/1//3/
AgAAAAAA/////wMABQAHAAgABgAFAAUABgAIAAgACgALAA0ACwALAAsACwALAAoACgAM
AAsACwALAAkACQAJAAkACwANABEAEwASABEAEAAPABIAEgASABMAFQAWABcAGAAVABQA
FAATABMAEwAVABYAGAAYABgAGAAYABkAGgAaAB0AHgAeAB4AIQAiACIAIgAiACMAJAAl
ACMAIwAjACQAJwAnACgAKgAsACwALQAtACsAKwAsACwALQAuAC4ALAAtAC0ALQAtAC0A
LQAtACwAKgAqACoAKAApACgAKAAoACgAJwAmACUAIQAfAB4AHQAfAB8AHwAfABwAGwAa
ABoAFgAUABMAEgASABIAEgATABUAFQAVABEAEgARABEAEAAOAA8ADwAPABEADwAPAA8A
DwAQABAADwARABAADwAPABIAEgATABMAFQAVABUAFAASABMAEwATABUAFQAUABMAEwAT
ABQAFAAUABQAFAAUABUAFAAUABMAEgASABIAEQAVABYAGgAaABwAHQAeAB8AHAAbABwA
GAAZABkAFwAXABYAFgAWABgAGQAaABwAHQAbABoAGQAYABsAHAAcABwAGwAbABsAGgAY
ABcAFwAZABgAFwAYABoAGgAaABgAFwAYABgAGAAaABkAGQAbABkAGgAbAB0AHgAcABwA
HwAcABgAGAAaABoAHAAcABwAHgAeAB4AGgAWABcAGAAaABwAGgAaABkAGAAUABQAFgAY
ABgAGAAYABoAGgAaABoAGQAVABQAEwASABQAGQAbABgAFQAVABMAEQAWABQAFAAUABQA
FAAUABQAFAAWABYAFgAWABQAFAAUABQAEgASABIAEgASABIAEgASABAAEAAQABAAEQAS
ABMAFAASABIAEgASABIAEgASABIAEAAQABAAEAAQABAAEAAQABAAEAAQABAAEAAQABAA
EAAQABAAEAAQABAAEAAQABAADgAOAA4ADgAOAA4ADgAOAA4ADgAOAA4ADQAMAAsACgAN
AA4ADwAQAA8ADgANAAwADgAOAA4ADgAOAA4ADgAOAAwACgAIAAYACgAMAA4AEAAPAA4A
DQAMAA4ADgAOAA4AEAAQABAAEAAOAA4ADgAOAA8ADwAOAA8AEAAPAA4ADQALAAsACwAK
AA0AEAARABIAEgATABMAEgATABQAFwAYABYAFQAUABQAEgASABIAEgAQAA8ADQALAAgA
BwAFAAMAAgAAAAAAAAAAAP////////7/////////AQACAAIAAwAEAAQAAgACAAQABAAD
AAIAAgAEAAQABQAHAAYABgAHAAUABQAFAAUABQAFAAUABgAGAAYABwAHAAgABwAHAAcA
CwAPABQAGQAdACIAIgAdABsAHQAmADQAOwA5ADUAKAAHANv/uv+q/6L/qv+3/73/xP/R
/+D/3v/V/9D/zv/Q/9j/5P/0////BwAOAA0ADAAKAAkADgAPABAAEAAPAA0ADAAMAA0A
DgARABMAFQATABMAEwAUABUAFQAWABMAEQAQAA8AEAARABIAEwARABEAEwATABIAEQAQ
AA8AEQASABMAFQAWABYAFgAWABgAGAAZABkAGAAXABgAGAAaABoAGgAaABgAGQAaABoA
GwAcABwAHAAfACAAIAAgACEAIQAhACEAIQAhACEAIgAhACEAIgAkACYAJgAnACcAJwAn
ACgAKAAsAC4ALwAuAC0ALQAtAC0AKgApACgAJgApACoAKwAqACoAKgArACwALAArACoA
KQAkACMAIwAjACEAHwAdABsAHQAdAB0AHgAZABgAGAAYABcAFgAVABUAFAATABIADQAO
AA0ADQAMAAwADQANAA0ACwAHAAUAAwAFAAYABgAFAAUABAADAAMAAgACAAMAAwAFAAUA
BQAEAAQABQAFAAUABQAFAAQAAwAFAAUABgAGAAQABAAEAAQAAwACAAIAAQABAAIAAwAD
AAUABgAEAAQABAAEAAIAAQD/////BAAFAAYABwAFAAUABQAEAAMABAADAAIABAAHAAkA
CgAKAAoADAAMAAsACwALAAwACgAKAAoACgAIAAcABQADAAMAAwACAAEAAAD+//7//v/8
//v/+//7//z//f/9//3/+//8//z//f/+//7//P/8//r/+v/5//j/9P/0//L/8f/x//D/
8P/x//D/7//u/+3/6//r/+v/7P/u/+7/7//v/+z/6//r/+v/7f/x//j/+//9//r/+P/5
//n/AQAQACAAJQAhABcAAADV/6v/kP+G/4r/kP+Z/6X/sv+7/8D/wP+3/7L/uP++/8j/
1v/k/+n/6//s/+z/7P/r/+v/7v/v//D/8P/y//H/8f/y//H/8P/x//H/8f/v/+//7//x
//P/9P/2//X/8//y//H/8f/x//H/8f/z//P/9f/1//P/8//z//P/9P/0//T/9f/0//T/
9P/0//T/9P/1//X/9v/3//r//P/7//r/+f/4//v//f///wAA/v/+//3//P///wAAAAAA
AAIAAwAEAAUABgAHAAgACgAKAAkACQAKAAkACAAIAAcABwAJAAwADgAOAA4ADQAKAAkA
CQAJAAkABwAHAAcABgAEAAQABAACAAEAAAAAAAAAAAD///7//f/4//f/9//3//j/9//2
//X/9P/z//L/8v/t/+z/7P/s/+3/7P/r/+v/7f/t/+3/6f/m/+X/5f/k/+L/4//j/+P/
5f/j/+P/4//l/+b/5v/l/+T/4v/g/9//3v/e/9//3//f/9//3//e/97/3//f/9//4v/j
/+P/4//i/+H/4f/g/+L/4v/i/+L/4v/g/9//3f/f/+D/4f/h/+L/4v/l/+T/4P/f/97/
3f/f/+H/5f/k/+X/5f/j/+P/4f/g/9//4P/g/+D/4f/h/+H/4v/j/+T/5P/k/+P/4v/i
/+P/5P/k/+L/4f/h/+P/4f/f/9//4P/e/97/3P/b/9z/3v/g/+T/5P/j/+T/4f/f/9//
4P/g/+D/4P/j/+D/4f/i/+X/5v/l/+T/4//k/+T/5P/g/9z/3v/e/9//4P/j/+T/5P/k
/+D/4P/i/+T/4v/i/+L/5P/k/+T/5P/j/+P/5P/l/+b/5//r/+z/6P/j/+f/5//j/+b/
6P/o/+j/6P/n/+b/5f/k/+T/5P/k/+T/5P/k/+T/5P/m/+b/5v/m/+j/6P/o/+j/5//m
/+X/5P/l/+b/5//o/+r/6v/q/+r/6P/o/+j/6P/p/+r/6//s/+n/6P/n/+b/6P/o/+j/
6P/q/+r/6v/q/+r/6v/q/+r/6//s/+3/7v/s/+z/7P/s/+r/6v/q/+r/6P/o/+j/6P/p
/+r/6//s/+r/6v/q/+r/6v/q/+r/6v/q/+r/6v/q/+v/7P/t/+7/7P/s/+z/7P/u/+7/
7v/u/+z/7P/s/+z/7P/s/+z/7P/q/+r/6v/q/+r/6v/q/+r/7f/u/+//8P/t/+z/6//q
/+v/7P/t/+7/7P/p/+j/6f/r/+v/6//r/+3/7f/s/+z/7P/s/+z/7f/y//T/9f/2//T/
9P/y/+//8f/x//L/8v/z//T/9f/y/+//6//n/+X/5//m/+X/5P/i/+L/4v/i/+H/4f/h
/+L/5P/l/+b/5//m/+b/5//o/+r/6P/o/+j/6v/p/+j/6P/p/+j/6P/n/+j/6v/t/+//
7v/t/+z/6//p/+n/6v/q/+z/7f/t/+z/6f/l/+X/6f/t//T/+f/9/wAA/v/9//3//f8I
ABgAHwAbABUACADj/7X/lP+C/3z/hv+T/5v/oP+t/7j/uP+z/7D/sP+y/77/yv/U/93/
4//m/+r/7P/t/+//8v/z//T/9P/y//H/8f/y//T/9P/2//f/+f/3//f/9//2//f/9//4
//v/+//8//3/+//5//f/9f/3//f/+f/5//v/+//7//v//P/8//z//f/8//z//P/8//7/
/v///////////wEAAgAAAAAAAAAAAAEAAwAFAAYACQAKAAoACgAIAAgABwAGAAsADQAP
ABEAEQARABEAEgAUABUAFwAaABoAGgAbABsAGQAZABoAGgAgACIAIwAiACAAHwAeAB0A
IAAhACIAIgAkACQAJAAiACMAIgAiACIAJAAjACIAIQAfAB8AIAAhACMAIwAjACMAIAAf
AB4AHgAZABgAGAAYABgAGAAYABkAFwAXABcAEwATABMAFAAUABIAEwATABMAFAATABQA
FQAWABgAGQAZABcAFgAVABUAFwAYABoAGwAbABsAGwAaABoAGwAbABsAHQAdABwAGwAb
ABsAHAAcABwAHAAcABwAHAAcAB0AHQAaABoAGgAZABsAHAAgACAAHwAfAB8AHwAhACEA
IwAgACEAIQAfAB8AHQAeAB8AIgAiACIAIwAjACIAIgAiACIAIAAeACEAIgAeAB8AIAAh
ACIAJAAjACEAIQAhACEAIQAhAB8AHwAfAB4AHwAiACMAJAAiACMAIwAiACQAJAAmACYA
JwAnACcAKAAnACYAJQAkACMAJQAmACcAJQAlACQAIwAhAB4AHQAcAB4AHQAdAB0AHAAd
AB0AHQAeACAAIQAjACMAIgAfAB4AHQAcABoAGAAZABwAHQAfAB8AHgAeAB8AHQAbABkA
FwAYABkAGgAcABsAGgAaABkAGgAbAB0AHwAfACMAJgApACsALAAsAC8ANQA9AEgAVgBb
AFMARQAoAPn/0f/A/7r/uP+8/8X/0//i/+//8v/o/+H/4v/o//D//v8KABAAFwAlACgA
JwAmACQAIwAkACMAIgAgACQAJQAnACoAKQAoACkAKQAoACUAJAAjACYAJwAnACgAKAAn
ACcAJwApACkAKQApACgAJwAoACcAJwAnACcAJwAoACgAKAApACgAKAAoACgAKwAsAC4A
LwAsACsALAAsAC0ALgAvADAALQAtAC0ALAAtAC4ALgAuADEAMgAyADIANgA3ADgAOQA7
ADsAOwA8ADsAOQA4ADgAOwA8AD4APwA9AD0APgA+AEMARABEAEIAPwA/AD8APwA+AD0A
PAA6ADoAOgA6ADgANwA2ADYANgA0ADMAMgAxADAALwAvAC8ALAArACoAKQAmACUAJAAk
ACQAJAAlACYAIgAgAB4AHQAeAB8AIAAdAB4AHQAdABwAHgAfAB8AHwAfAB0AHQAdAB8A
IAAgAB8AIQAgAB8AHwAgACAAIQAhAB8AHwAfAB4AHwAhACIAIwAhACEAIAAfACEAIQAi
ACIAIwAkACUAJgAkACIAIQAfAB8AIAAhACEAIQAgACIAIAAhACEAIQAhAB8AHwAhAB4A
HQAdABsAGwAcAB4AIAAkACEAIAAgAB8AHAAcABwAHAAcABwAGwAaABoAGwAcABwAGgAZ
ABkAGwAcABsAHAAeABwAHAAaABkAGQAaABsAHgAeAB0AHgAbABwAHQAfACAAHQAcAB4A
GgAYABgAGgAaABoAGgAaABwAHAAcABgAFAAQAA4ADQAMAAYAAgD9//j/9P/0//b/+P/1
//T/8//0//H/8P/v/+3/7P/s/+z/7P/q/+v/6f/i/+X/5//p/+n/6v/n/+b/5f/k/+T/
5P/k/+T/5P/k/+T/5P/h/+D/3//e/+D/4P/g/+D/3v/e/97/3v/g/+D/4P/g/+D/4P/g
/+D/3v/e/97/3v/c/9z/3P/c/9z/3P/c/9z/3P/c/9z/3P/e/+D/4v/k/+L/4v/i/+L/
5f/m/+f/6P/q/+r/6v/q/+3/7v/v//D/8f/y//P/9P/0//T/9P/0//b/9v/2//b/+P/4
//j/+P/1//T/8//y//T/9v/4//r/+v/6//r/+v/8//z//P/7//r/+//+/////f/9//3/
/f/+//7///8CAAIAAgADAAUABAAEAAQABAAJAAoACgALAA0ADgAOAA4ADAAMAAgABwAC
AP///v/9//z/+//6//j/+P/4//j/9//5//n/+v/7//3//f/9//7//P/9//7//v///wAA
AQACAAEAAAAAAAIABAAFAAUABAAEAAUABQAFAAUABQAFAAUACQAMAA4AEAAQAA8ADQAL
AA0ADwAPABEAGgAfACEAJgAoACMAIQAjACoAOABDAEUAPwAwAAsA4//G/7b/tP+8/8X/
y//W/+P/7v/y/+n/4P/g/+L/6P/6/wgADQATABwAHgAeAB0AHQAfAB8AHwAeAB4AHQAd
AB4AIAAgACIAIwAlACMAIwAjACQAJQAlACYAJgAlACUAJQAmACcAKAApACcAJwApACkA
KQApACkAKQAqACoAKgArACoAKgAqACoAKgAqACsAKwAsAC0AMAAyADAAMAAwADAALgAv
ADAAMAAxADIAMgAyADUANgA2ADYANgA3ADgAOQA5ADkAOQA6AD0APQA+AEAAPgA+AD8A
PwA/AD8AQABAAEUARgBGAEQAQwBDAEMAQwBFAEUARQBEAEYARgBGAEQARQBEAEQARABE
AEMAQgBBAD4APQA9AD0APgA9ADwAOwA6ADkAOAA4ADMAMgAyADIAMwAyADEAMQAwAC8A
LgApACoAKQApACgAKgArACsAKwAqACcAJgAlACcAKAAoACcAJQAkACMAIwAmACYAJwAn
ACkAKQApACgAJgAlACMAIQAiACMAIwAjACQAJQAnACgAJwAmACUAJAAkACQAJQAlACMA
JAAlACUAJAAkACcAJgAnACcAJwAnACUAJQAnACQAJgAnACYAJwApACoAJwAkACYAKAAo
ACgAKAAmACUAIwAjACcAJwAnACcAJwAnACcAJgAmACgAKAAoACwALwAxADIALgAsACwA
KgAnACcAJwAoACUAJAAjACIAIAAfAB0AGwAdAB0AHAAbABsAGgAbABwAHQAdAB4AHwAe
AB8AHwAfAB4AHgAdAB0AHwAgAB8AIAAeAB4AHQAcAB0AIAAhACMAIwAiACIAIwAlACUA
JQAlACIAIQAgACAAIAAgACEAIQAeAB0AHQAdACMAKQAwADEAMwA0ADIAMwA1ADsASABY
AF8AWQBLADIACQDf/8T/vP+8/8T/z//Z/+b/8//4//T/7//w//D/9v8IABgAHAAfACcA
LgAtACwAKgApACoAKwAsACwALQAtAC4AMAAwADAAMgAzADIALwAuAC0ALwAxADIANAA2
ADUANQA1ADQAMwAyADEAMwAzADUANQA2ADcAOAA5ADoAOgA6ADsAOwA6ADkAOAA2ADYA
NwA3ADkAOQA7ADwAOgA6ADoAOgA7AD0APwBAAEAAQAA/AD4AQgBEAEUARgBKAEsATABN
AEwASwBKAEoATgBPAFEAVABPAEwASgBHAEAAPQA7ADgANwA2ADQAMAAuAC0ALAArACkA
KQApACgAJwAmACUAIgAgAB4AHQAcABsAGQAXABUAFAATABMAEwARAA8ADQALAAgABwAG
AAYABQAEAAQABAABAP7/+//5//v/+//7//f/9//3//j/+P/3//f/9v/1//b/9f/2//f/
9v/2//X/8//1//T/8//z//T/9P/1//X/9P/z//L/8P/y//P/8//z//H/8f/w/+//8P/x
//P/9P/y//L/8v/y//H/8P/w/+//7//w//H/8f/x//D/8v/w//D/8f/y//P/8v/x//L/
7v/v/+//7f/t/+//8P/x//T/8//y//L/8f/u/+7/7v/u/+//8P/w//D/8P/x//L/8v/w
/+//7//x//H/7//v//D/8v/y//D/7//w//D/8P/y//D/7//w/+3/7P/t/+//8P/u/+7/
8f/u/+3/7v/x//L/8P/w//D/8v/w//D/7P/o/+n/6v/s/+7/8P/w/+//7v/u/+7/8P/y
/+7/7v/u//D/7v/u/+7/7f/t/+7/7//w/+//8f/w/+r/6f/r/+//7//w//D/8P/w//D/
7v/u/+7/7v/w//D/8P/w/+3/7P/r/+r/7P/s/+z/7P/s/+z/7P/s/+z/7P/s/+z/6//q
/+n/6P/r/+z/7f/u/+z/7P/s/+z/7v/w//L/9P/x//D/7//u/+z/7P/s/+z/6v/q/+r/
6v/r/+z/7f/u//H/8v/z//T/8f/w/+//7v/u/+7/7v/u/+7/7v/u/+7/8P/w//D/8P/w
//D/8P/w/+3/7P/r/+r/7P/s/+z/7P/u/+7/7v/u/+7/7v/u/+7/7P/s/+z/7P/r/+r/
6f/o/+v/7P/t/+7/7v/u/+3/6//s/+//8P/x//D/7//u/+3/7//w//P/9P/y//P/9f/2
//j/+P/4//r/+P/3//f/9//4//j/+P/4//b/8v/x/+//7P/r/+r/6P/l/+T/4v/i/+P/
5P/k/+X/4//k/+X/5f/n/+f/6P/o/+v/7P/s/+r/6v/q/+r/6f/r/+z/7//w//D/7//t
/+z/7P/r/+r/6f/s/+3/7v/v//L/8v/y//P/8//y//H/8f/v//H/9f/6/wEAAwAEAAYA
BQADAAkAFAAeACcAKwAnABgA+f/T/7L/oP+c/57/pf+r/7T/wf/Q/9T/y//E/8T/xv/E
/8r/2v/n//H/+P/6//r/+f/5//v/+//7//r//f/9//7/AAD///7//////wEA////////
AAABAAEAAgABAP///v/9//7///8AAAEAAwADAAUABQACAAEAAAD//wEAAgADAAUAAwAC
AAEAAAACAAQABwAJAAgABwAIAAgACAAIAAgACAAIAAkACgAKAAoACgAJAAgACwAMAAwA
DAAMAA0ADgAPABEAEQARABIAEwATABQAFgAUABQAFQAVABQAFQAXABgAGgAaABkAFgAX
ABcAFwAXABoAGwAcABwAHAAcABwAGgAbABoAGgAaABkAFwAVABMAEgATABUAFwATABEA
DwANAA4ADQAMAAwACwAKAAoACgAHAAQAAQD///7//f/8//f/+P/3//f/9v/1//X/9P/z
//X/8//z//P/8f/y//L/8f/v/+7/7f/t//D/8P/x//H/8f/x//H/8P/u/+//7//v//H/
8f/w/+//7//v//D/8P/y//L/8v/y/+//7P/q/+f/6f/q/+v/6//q/+r/7f/s/+v/6//r
/+v/7f/t/+//7P/r/+v/6f/p/+v/7P/t//D/7v/s/+v/6f/p/+r/6//s/+r/6v/p/+j/
5v/n/+j/6P/l/+X/5v/p/+j/5//o/+r/6P/o/+b/5f/m/+b/5v/o/+P/4v/l/+b/5//o
/+j/5//l/+X/5f/l/+X/5f/m/+f/6P/o/+b/6P/o/+j/5//n/+b/5P/m/+b/6P/o/+f/
5//n/+j/6//s/+3/7v/s/+v/6f/n/+n/6f/o/+f/5f/i/+H/4P/i/+H/4f/h/+T/5f/l
/+X/5//o/+j/6f/o/+b/4v/g/+L/4v/h/+D/3v/g/+D/4f/k/+T/5f/n/+b/5f/k/+P/
4v/h/+D/4P/i/+T/5//p/+b/4//h/9//6//v//T/+f/7//r/+P/1//n/AQAMABYAHwAf
ABUA/P/T/63/kP+C/4T/jv+Z/6X/sv+5/8D/vv+x/7D/uP+8/8b/1v/c/+H/6//u/+z/
7P/r/+v/7v/v//D/8P/w/+//7//w//D/8P/y//P/8//x//H/8f/w//H/8f/y//T/8//z
//P/8//z//P/8//z//P/9f/1//b/9//4//n/9//2//X/9f/4//j/+P/4//b/9v/3//f/
+f/5//v//P/8//z//P/8//v/+//7//r//v8AAAEAAgABAAAA/v/8/wAAAQACAAMABQAF
AAUABgAFAAUABgAIAAkACgAMAA0ACgAJAAkACAAOABAAEQAQAA0ADQANAA0ADQANAA0A
DAAMAAwADAAKAAcABgAGAAYACAAHAAYABQABAP///v/9//r/+f/4//f/9//3//f/+P/z
//L/8v/y//L/8v/y//P/8//z//P/7//t/+v/6v/o/+v/7f/u/+//7v/r/+r/6f/s/+7/
7//v/+3/7P/r/+v/6v/q/+v/6//t/+3/7f/s/+z/7f/t/+3/7f/t/+z/6//t/+3/7v/u
/+z/7P/s/+z/6v/o/+f/5f/n/+j/6f/p/+v/7P/w//D/7//v/+//7//t/+3/7//s/+3/
7f/r/+v/6//s/+3/8P/w//D/8f/x//D/8P/w//D/7//u/+z/6v/q/+v/7P/s/+r/6f/p
/+v/6//p/+n/6v/q/+r/6P/n/+b/5v/m/+j/6f/p/+v/6f/p/+n/6v/q/+j/6P/r/+j/
5P/k/+b/5v/k/+T/5P/m/+j/6v/o/+b/5f/k/+T/5P/l/+b/5v/m/+L/4v/k/+b/4//i
/+H/4v/g/+D/4P/f/97/3v/e/97/4P/j/+P/3v/h/+H/4f/f/97/4P/g/+D/4P/e/97/
3v/e/+D/4P/g/+D/4//k/+X/5v/j/+L/4f/g/+D/4P/g/+D/4v/i/+L/4v/h/+D/3//e
/+D/4P/g/+D/4P/g/+D/4P/g/+D/4P/g/+H/4v/j/+T/4//i/+H/4P/e/97/3v/e/9//
4P/h/+L/4P/g/+D/4P/g/+D/4P/g/+D/4P/g/+D/4f/i/+P/5P/h/+D/3//e/+D/4P/g
/+D/4f/i/+P/5P/i/+L/4v/i/+X/5v/n/+j/5//m/+X/5P/k/+T/5P/k/+X/5v/n/+j/
5//m/+X/5P/k/+T/5P/k/+X/5v/n/+j/6//s/+3/7v/t/+z/6//q/+j/6P/o/+j/6//s
/+3/7v/q/+f/5v/n/+X/5f/l/+X/5f/l/+T/5P/k/+T/5P/l/+n/6v/q/+r/6f/q/+n/
5//p/+n/6v/q/+n/6P/n/+L/3v/b/9j/1//Y/9j/2P/Y/9j/2P/Y/9j/1v/V/9T/1P/V
/9X/1f/V/9n/2v/c/97/3v/c/9z/3P/e/93/3P/c/93/3P/c/9v/3P/c/93/3f/f/9//
3//f/+H/4f/i/+L/4v/j/+P/4v/f/+H/4f/j/+3/+P/5//v//v/+//v/+/8FABQAHgAb
ABEA///g/7f/lf+G/4L/hP+M/5P/nf+q/7X/uP+y/6//sP+0/77/yv/Q/9j/4//p/+r/
6P/o/+f/5//s/+//8v/0//H/7//u/+7/7P/s/+7/7//x/+//7//v//P/9f/2//j/9//1
//T/8//1//X/9f/1//f/9//5//n/+f/5//n/+f/6//r/+v/7//z//P/8//z//P/8//3/
/f//////AQACAAAAAAAAAAAAAAABAAIAAgADAAQABAAEAAMABAAEAAQACAAJAAoACwAL
AAsACwAMAA0ADQAOABAAEQASABQAFQATABMAFAAUABgAGgAbABoAGQAZABkAGQAaABsA
HAAcABwAHAAcABoAHAAcAB0AHgAdABsAGQAXABUAFQAWABcAFgAVABQAEwARAA8ADQAM
AAkACAAIAAgACAAIAAgACQAHAAUAAwD9//z/+//7//r/+v/7//v/+///////AQADAAUA
CAAKAAsADQAMAAsACwAOAA4ADwAPABAAEQASABIAEgATABMAEwAUABUAFQAVABUAFQAW
ABYAGAAYABgAGAAXABYAFgAVABcAGAAZABkAGQAaAB4AHgAaABkAGAAXABkAGQAbABgA
GQAZABcAFwAXABoAHAAcABwAHAAcABwAGwAZABkAGQAZABkAGQAZABkAGQAYABoAHAAc
ABwAHQAfACAAIAAiACIAJAAkACMAIwAjACQAIgAiACIAIgAfAB8AHgAdACAAIQAhACEA
HwAcABsAGgAaABkAGQAZABoAGwAbABsAGAAYABcAFwAaABoAGAAYABgAGAAXABYAGAAa
ABoAGwAaABgAFwAXABgAGQAaABsAGQAZABkAGgAYABgAGQAZABoAGQAZABkAGwAfACIA
JwAtAC4ALAAtAC8ANQBCAE4AUwBPAEUALgAJAN//wv+4/7r/vv/B/8n/2P/r//L/7v/p
/+b/5v/q//b/AAAIAAsADwAWABgAGgAbAB0AHQAdAB0AHAAbABkAGAAYABgAGAAaABsA
GgAXABYAFQAYABkAGQAaABgAFwAXABcAFQAVABUAFQAVABUAFwAXABUAFQAVABUAGAAY
ABgAGQAaABoAGgAaAB0AHgAgACEAIAAfACAAIAAgACAAIAAgACMAJQAnACgAJgAmACUA
JAAmACgAKQAqACwALQAuAC8ALwAvAC8AMAAwAC8ALwAwADIAMgAzADMAMgAzADUANgA5
ADoAOgA4ADUANQA1ADUANQA1ADUANAAyADIAMgAwAC0ALAAsACwALgAtACwAKwAmACUA
JQAlACIAIQAgAB8AHgAdABwAHAAcABwAHQAeABsAGgAZABkAFwAXABcAEwARAA8ADgAM
AAkACQAIAAcABQADAAMAAwABAAIAAgABAAEAAAD//////v/+///////8//v/+v/4//j/
+f/7/w==
         </WaveFormData>
      </LeadData>
      <LeadData>
         <LeadByteCountTotal>10000</LeadByteCountTotal>
         <LeadTimeOffset>0</LeadTimeOffset>
         <LeadSampleCountTotal>5000</LeadSampleCountTotal>
         <LeadAmplitudeUnitsPerBit>4.88</LeadAmplitudeUnitsPerBit>
         <LeadAmplitudeUnits>��V</LeadAmplitudeUnits>
         <LeadHighLimit>2147483647</LeadHighLimit>
         <LeadLowLimit>268435456</LeadLowLimit>
         <LeadID>V2</LeadID>
         <LeadOffsetFirstSample>0</LeadOffsetFirstSample>
         <FirstSampleBaseline>0</FirstSampleBaseline>
         <LeadSampleSize>2</LeadSampleSize>
         <LeadOff>FALSE</LeadOff>
         <BaselineSway>FALSE</BaselineSway>
         <ExcessiveACNoise>FALSE</ExcessiveACNoise>
         <MuscleNoise>TRUE</MuscleNoise>
         <LeadDataCRC32>1540800281</LeadDataCRC32>
         <WaveFormData>
mv+a/5r/mv+p/7j/x//W/93/5P/r//L/9f/2//f/+P/2//b/9v/2//n/+v/7//z//P/8
//z//P/6//r/+v/6//v//P/9//7//v/+//7//v8AAAAAAAAAAP7//v/+//7/AgAEAAYA
CAAKAAoACgAKAAoACgAKAAoACwAMAA0ADgAPABAAEQASABUAFgAXABgAGgAaABoAGgAc
AB4AIAAiACUAKAArAC4ALwAwADEAMgA1ADgAOwA+AEEARABHAEoATQBQAFMAVgBbAF4A
YQBkAGcAagBtAHAAcwB0AHUAdgB6AHwAfgCAAIIAggCCAIIAggCCAIIAggCBAIAAfwB+
AHoAeAB2AHQAbgBoAGIAXABXAFQAUQBOAEcAQgA9ADgAMgAuACoAJgAjACAAHQAaABgA
FgAUABIADgAKAAYAAgACAAIAAgACAP///v/9//z/+v/6//r/+v/6//r/+v/6//n/+P/3
//b/9v/2//b/9v/z//L/8f/w//T/9v/4//r/+P/4//j/+P/1//T/8//y//L/8v/y//L/
8P/w//D/8P/x//L/8//0//P/8v/x//D/7v/u/+7/7v/x//L/8//0//H/8P/v/+7/7v/u
/+7/7v/v//D/7v/v//D/8P/w//D/8P/v/+7/6//r/+7/7v/u/+z/7v/u/+//8f/x//H/
8v/y//L/8v/z//j/+f/6//n/+//6//n/+P/4//j/+P/3//T/8v/y//L/8P/w/+7/7v/u
/+7/7f/t/+v/6//r/+v/6//r/+j/5//p/+j/5v/m/+P/4//j/+b/5P/j/+P/4//i/+H/
4f/i/+X/5v/o/+n/5//o/+j/5//l/+T/4//i/9v/5P/x//T/7v/r/+3/9P8EACIATwCC
AKUArACmAJcAewBbAEIAJAD6/8D/g/9U/z//Pf9V/23/eP+D/5r/sv/A/8r/1v/i/+v/
8P/w//D/7v/u//H/8//0//T/9P/0//T/9f/z//X/9v/2//b/9//4//n/9v/4//j/9//6
//r/+//8//v/+v/7//r//f/+/wIAAwACAAEAAAABAAMAAwADAAMABwAIAAkACwALAAwA
CgAIAAoACwAMAA4AEAASABUAFgAYABsAHgAeACAAIgAlACYAKgAtADAAMgAzADYAOQA+
AD4AQABDAEYATABPAFIAVwBcAGAAYwBmAGYAaABsAHAAcwB4AHoAewB/AIEAgQCCAIQA
iACLAIsAiQCKAIwAjACLAIoAiQCHAIUAgQB+AHoAcwBqAGQAXgBYAFMATwBKAEMAPAA2
ADEAKQAiAB0AGAAWABEAEAALAAgABQADAP///f/7//j/9//1//T/8v/v/+7/7v/u/+//
7f/s/+z/6//r/+r/6P/o/+r/6//r/+v/6//s/+3/7P/p/+n/6P/n/+b/5v/m/+f/5//l
/+X/5v/n/+f/5//n/+n/6f/n/+X/5P/k/+T/4//k/+b/5//p/+z/7f/u/+3/6//r/+z/
6P/o/+f/5v/m/+X/5P/j/+L/5P/m/+j/6v/p/+j/5//m/+f/6P/p/+n/6P/n/+b/5f/j
/+P/5P/k/+b/5v/m/+b/5P/j/+P/5P/i/+L/4v/i/+P/4v/h/+H/5P/m/+f/6P/n/+b/
5f/i/97/3//f/9//4P/g/+H/5P/k/+T/4P/c/+H/4v/j/+X/5P/j/+H/3v/b/9v/3f/f
/97/3f/k/+j/5P/k/+X/5f/h/9//3v/c/9//4v/n/+X/4v/g/97/3//i/+L/4v/i/+L/
4v/i/+L/4v/k/+T/5P/k/+L/4v/i/+L/4P/g/+D/4P/i/+L/4v/i/+D/4P/g/+D/4f/i
/+P/5P/k/+T/5P/k/+L/4v/i/+L/5P/k/+T/5P/i/+L/4v/i/+L/4v/i/+L/5P/k/+T/
5P/k/+T/5P/k/+b/5v/m/+b/5P/k/+T/5P/k/+T/5P/k/+b/5v/m/+b/5f/k/+P/4v/j
/+T/5f/m/+T/5P/k/+T/5v/m/+b/5v/m/+b/5v/m/+T/4v/g/97/4v/k/+b/6P/n/+b/
5f/k/+T/5P/k/+T/5f/m/+f/6P/n/+b/5f/k/+f/6P/m/+f/5v/m/+b/5v/n/+f/5//l
/+b/6v/r/+z/6f/q/+n/6f/s/+3/7v/w/+//7v/t/+3/7f/t/+3/6//t/+z/6//q/+f/
5v/l/+P/4v/g/+D/4P/h/+L/4f/i/+T/5P/j/+P/5P/l/+b/5//r/+v/6P/n/+X/5P/i
/+L/4f/h/+H/5P/m/+X/5f/l/+b/5f/l/+b/5P/k/+X/5f/l/+b/5v/l/+X/5v/n/+j/
6f/w//f//v8CAAMAAwAEAA4AKABPAH4AnQCqAKoAoQCBAFkAQAAoAAIAzv+V/2D/Rf9H
/1//d/9+/4X/kv+i/7T/xP/U/+D/6//0//T/9P/y//L/9f/3//j/+P/4//j/+P/5//r/
/f///wAAAQABAAEAAQAAAAIAAgABAP///v/+//7/AAAAAAIAAgACAAIABQAFAAQAAwAC
AAMABwAHAAcABwAMAAwADAANAA0AEAAQABAADgAPABAAEgAVABYAGAAYABgAGwAeAB4A
HgAgACMAJAAmACkALAAuAC4AMAAyADYANgA4ADsAPgBCAEMARABHAEwAUABTAFYAWgBc
AGAAZABrAHAAcgBzAHUAdwB3AHgAdwB6AHwAewB/AIIAhgCIAIkAigCLAIsAjACLAIsA
igCHAIIAgAB+AHoAdQBxAGwAaABkAGEAXwBWAFAATABIAEMAPQA7ADUALwArACgAIwAd
ABsAGAAXABMAEgAQAA0ACQAGAAMAAQABAAAAAAD///v/+v/4//j/9//3//b/9f/2//b/
9v/0//b/9//3//f/9v/2//b/9//5//f/9//4//j/9//2//X/9f/1//P/8f/z//T/9f/1
//P/9v/0//T/9P/0//L/8v/v/+//8//0//X/9v/2//X/9P/x/+7/8P/v/+7/8P/0//b/
+f/5//n/+f/6//z//P/8//3//v/9//z/+f/7//r/+f/4//j/+P/4//f/+P/2//b/9v/1
//T/8f/w//D/8P/v/+//7P/r/+r/6f/t/+3/6v/p/+n/6P/m/+b/5P/j/+L/5P/m/+X/
5f/l/+L/4f/h/+L/4v/i/+P/4//l/+b/5v/l/+L/4v/i/+L/5f/o/+//8P/u/+f/5//u
/wYAKABVAIYAoQCmAKAAjQBpAEsAMgASAOb/qv9v/0r/Q/9P/2v/f/+E/4//pP+4/8b/
1v/m/+z/7//y//L/8v/w//D/8f/z//T/9P/4//j/+P/5//j/+f/5//j/+f/5//n/+f/6
//7/AAABAAAA/v/9//z//P/8//7//v8AAAAAAwADAAEAAQABAAMABwAHAAcABwAIAAgA
CAAJAAkADAAMAAwADgARABQAGAAWABYAFwAWABgAHQAiACQAIwAkACYAJgAoACsALgAw
ADUAOAA7AEAAQQBEAEgATABPAFEAUwBXAFgAXABfAGIAZwBqAG8AdAB2AHoAewB7AH0A
fwB/AIAAgACEAIcAhwCGAIYAhwCGAIMAggCBAH8AfAB3AHMAbgBmAF4AWQBUAEwARwBD
AD4ANgAwACsAJwAgABoAFgASAA8ACwALAAcABQADAAIA///9//v/+P/3//T/9P/z//H/
8P/w//D/8f/z//L/8v/x//H/8P/u/+7/7P/t/+3/7f/u/+7/7v/s/+r/6//r/+v/7f/u
/+//8f/u/+v/6v/q/+3/7f/t/+3/7f/t/+v/6f/r/+z/7f/t/+3/7v/u/+//7P/r/+r/
5//p/+3/8v/y//D/7//u/+7/7f/s/+v/6v/s/+z/7P/s/+7/7v/u/+7/7v/u/+7/7f/r
/+v/6//r/+v/6//s/+z/6v/q/+r/6v/o/+f/5//o/+n/6v/r/+z/6//q/+n/6f/m/+b/
5f/k/+X/5v/n/+b/5f/n/+j/6f/n/+b/5v/o/+j/6P/k/+D/5P/k/+T/5f/n/+f/5v/k
/+L/4f/i/+P/4f/f/+X/6P/i/+L/4//j/+P/4//k/+T/5//o/+v/5//g/+L/5P/h/+T/
5v/m/+b/5v/l/+T/4//i/+D/4P/g/+D/4P/g/+D/4P/i/+L/4v/i/+T/5P/k/+T/4f/g
/9//3v/f/+D/4f/i/+L/4v/i/+L/4v/i/+L/4v/j/+T/5f/m/+P/4v/h/+D/4v/i/+L/
4v/k/+T/5P/k/+L/4v/i/+L/5P/k/+T/5P/k/+T/5P/k/+L/4v/i/+L/4P/g/+D/4P/i
/+L/4v/i/+L/4v/i/+L/4v/i/+L/4v/k/+T/5P/k/+T/5P/k/+T/5P/k/+T/5P/k/+T/
5P/k/+L/4v/i/+L/5P/k/+T/5P/i/+L/4v/i/+T/5P/k/+T/5f/m/+f/6P/n/+b/5f/k
/+b/5v/m/+b/5P/h/+H/4v/i/+L/4v/j/+b/5//m/+f/6P/o/+j/6P/t/+7/8P/x/+//
7f/s/+r/6v/q/+v/7f/w//H/8P/x/+7/6//o/+b/5P/k/+P/4v/i/+L/4v/i/+L/4P/g
/+D/4v/j/+X/5//n/+f/5//p/+n/5v/l/+X/5P/i/+L/4f/g/9//4f/g/+H/4//l/+b/
5P/j/+P/4v/g/+H/4f/h/+P/5P/k/+T/4v/g/+L/5//s//P/+v/+//3/+/8CABIALABZ
AIoAqQCwAK4ApQCHAGEARgAqAAYA1v+X/17/Qf8//1f/cf9+/4f/lv+o/7z/zP/W/+D/
6f/u//L/9P/0//b/9//5//r/+v/7//r/+f/5//v//f/+//7//////////////wIAAwAD
AAQABAAFAAYABAACAAIAAAABAAIABgAHAAkACQAJAAsADQANAA0ADQAQABAAEAARABIA
FAATABIAEwAVABcAGgAaABoAGwAaABsAHwAjACQAJgAoACsALAAsAC0ALgAuADIANgA6
AEAAPwBAAEIARABJAEsATQBRAFIAVgBZAFwAXQBeAGEAZABqAHAAcwB1AHYAdwB2AHYA
fACCAIcAiQCKAIwAjwCQAJAAkACQAI8AkACPAI8AjgCOAIoAiQCIAIYAgwCBAH4AegB0
AG8AawBiAFwAWABUAFEASwBJAEMAPAA3ADMALQAoACUAIQAfABgAFgATAA8ADQAMAAsA
CwALAAoACgAJAAYABAABAAAAAAABAAEAAQD+//7//v/8//z//f/9//3//v/+//7////9
//v/+//8//3//f/9//3/AAABAAAA///9//z/+//5//r//P/9/////f/9//3/+//7//3/
AAD+/wAA///+//7//P/8//z//P/+//7//v/+//z//P/8//z/+P/2//r/+//2//j/+P/4
//j/+f/6//j/+f/4//j/+P/4//j/9//2//P/9P/4//n/+v/5//r/+f/5//v/+//7//z/
/v/+//7////+//3//P/5//3//v///wAAAAAAAAAA///9//r/+f/4//r/+v/4//j/9f/0
//L/8f/y//P/9P/1//T/8//v/+3/6//q/+j/6P/p/+v/7f/y//H/7//u/+3/6f/n/+b/
5v/o/+j/6f/p/+f/6P/o/+f/6P/q/+z/7v/v//T/+//6//b/8//5/woAKABOAH0ArADF
AMAAtgCdAHMAUQA4ABAA0v+I/1H/Nv87/1f/b/95/4D/k/+o/7z/zv/c/+T/8P///wYA
BAACAP7//P/6//v/+//6/wAAAgAEAAcABgAHAAcABgADAAMAAwADAAUACAAJAAkABwAG
AAYABgAIAAgACgAKAAgACAALAAsADQANAA0ADwATABMAEwATABUAFAATABMAFgAaABsA
HAAaABsAHAAeACEAIgAkACQAIwAlACcAJgAmACgAKwAsAC4AMQA0ADYAOwA+AEEARgBH
AEoATgBSAFUAVQBVAFcAXQBiAGYAagBsAG4AcgB2AHsAgACCAIMAhQCHAIcAiACJAIwA
jgCNAIsAjACOAI4AjQCMAIsAiQCEAH8AewB2AHEAagBmAGIAWQBTAE4ASABAADgAMQAr
ACYAIgAgAB4AGAARAA4ABwAGAAMAAQD9//v/+f/2//X/8v/y//H/7//u/+7/7v/v/+3/
7P/s/+v/6v/q/+n/6v/r/+3/7v/v/+z/7P/s/+r/7f/v//D/8f/x//D/7//v/+//7f/t
/+7/8f/x//H/8f/v/+//7f/r/+3/7v/v/+//7f/u/+7/7//w//H/8v/x/+//8f/0//L/
8v/x//D/8P/y//L/8v/y//H/8P/v/+7/7P/s/+z/7P/s/+z/7P/r/+3/7f/t/+3/6//r
/+z/7P/u/+7/7v/u/+v/6f/o/+j/5v/m/+b/5v/l/+T/4//j/+T/5v/n/+j/5//m/+X/
4v/d/9//4P/h/+P/4v/i/+T/5v/m/+L/3v/j/+T/5f/n/+X/4//g/9z/3v/f/+L/5f/h
/9//5f/o/+L/4v/j/+P/4f/h/+L/4v/g/+D/4v/d/97/4v/k/+X/5P/j/+L/4f/g/+L/
4v/i/+L/4v/i/+L/4v/f/97/3f/c/97/3v/e/97/3v/e/97/3v/e/97/3v/e/97/3v/e
/97/3P/c/9z/3P/e/97/3v/e/9z/3P/c/9z/3P/c/9z/3P/f/+D/4f/i/+D/3v/c/9r/
3P/c/9z/3P/c/9z/3P/c/97/3v/e/97/3v/e/97/3v/d/9z/2//a/9z/3P/c/9z/3v/e
/97/3v/b/9r/2f/Y/9v/3P/d/97/3P/c/9z/3P/c/9z/3P/c/9v/2//c/9z/2v/a/9v/
2//d/9v/2//e/9z/3P/c/97/3f/d/9z/2//e/+D/4f/i/+L/4//l/+X/4//h/+H/4P/c
/9r/2f/Y/9j/1//W/9T/1P/U/9T/1P/V/9b/1//Y/9j/2f/a/9v/2//b/93/3f/b/9v/
3P/c/9n/2P/W/9X/1f/Y/9j/1//V/9X/1P/T/9P/1P/U/9T/1//Z/9v/3v/d/9v/2f/Y
/9j/2v/b/+D/6f/w//T/9f/3//r/CAAgAEMAcACVAKIAngCPAGsAQwAqAA4A5P+0/3v/
Sv83/zv/V/9x/3j/ef+K/5z/rP++/8z/0v/b/+b/6v/q/+j/6P/n/+n/6v/q/+r/6v/q
/+v/6//t/+7/7v/u/+//8P/x//D/8v/y//H/8f/w//D/8P/x//L/9f/2//P/8v/0//P/
8//z//P/9f/3//f/9//3//r/+v/6//v//P/+//3//P///wEAAwAGAAUABgAIAAgABwAJ
AAsACgALAA4AEgAUABUAFwAZABoAGwAeACEAJgAkACYAKQAsADEAMwA1ADkAPABAAEMA
RgBGAEgATABQAFcAXABeAF8AYwBlAGUAZgBpAG4AcgBzAHUAdgB4AHgAegB6AHoAeQB6
AHkAeQB4AHUAcABuAGwAaABlAGMAYABcAFYAUQBNAEQAPgA6ADYALwApACcAIQAcABcA
EwANAAkABwAEAAMA/f/8//r/9//0//L/8P/v/+//7v/u/+3/6f/o/+b/5v/m/+f/5//n
/+j/6P/o/+b/4//j/+L/4f/j/+T/5f/n/+r/6f/q/+z/6//r/+v/6//s/+3/7P/r/+n/
6v/r/+v/6f/q/+r/6//t/+3/7f/r/+n/6//u/+z/7v/t/+z/7P/w//D/7P/o/+r/6//s
/+3/7v/s/+z/6f/p/+v/7P/t/+7/7//v/+//7f/t//D/8P/w//L/9v/4//v/+f/3//X/
9P/2//b/9v/3//f/9f/z/+//7//u/+3/7P/u//D/8v/z//D/7v/u/+7/7P/s/+r/6v/p
/+j/5v/l/+T/4//i/+H/5f/l/+L/4f/f/97/3P/c/9v/2//b/97/3v/d/93/3f/d/93/
3v/g/9//3v/e/93/2//c/9z/2//a/9r/2v/a/93/5v/t/+7/6v/n/+f/8v8KACwAXQCS
ALEAsgCoAJUAcwBRADoAGADi/57/Xf84/y//Q/9f/2//eP+J/5z/sv/G/9j/3v/i/+3/
9v/2//T/8P/u/+3/7//w//D/9P/0//T/9f/1//f/+P/4//b/9f/0//P/9P/4//r/+//7
//r/+v/6//j/+P/6//r/+v/6//3//f8AAAEAAgAFAAcABwAHAAcACgAKAAoACwAMAA4A
DQAMAA8AEQATABYAFQAWABgAGAAZAB0AIQAiACAAIgAlACYAKwAvADMANgA5ADwAPwBE
AEQARgBJAEwAVABXAFoAXwBfAGIAZABmAGsAbgBzAHgAewCAAIIAgwCHAIkAiQCKAI4A
kgCVAJUAkwCUAJYAlgCUAJIAkACNAIkAhQCCAH4AeQByAG4AagBiAFsAVQBOAEYAQAA7
ADcAMgAsACgAJAAeABcAFAANAAwACQAHAAMAAAD///3//f/7//r/+P/1//b/9v/2//f/
9v/0//P/8f/y//L/8f/y//L/8//z//P/8P/w//D/7v/w//H/8f/x//D/8P/w//H/8f/v
/+//8P/x//H/8f/x//P/8//x/+//7//w//H/8f/w//D/7//v//D/8f/y//H/8P/x//P/
8P/w/+//7v/u//D/8P/w//D/8P/w//D/8P/u/+7/7v/u//D/8P/w/+//7f/t/+3/7f/r
/+v/7P/s/+7/7v/u/+7/7P/r/+v/7P/u/+7/7v/u/+r/6P/m/+X/5//o/+j/6P/m/+b/
5v/k/+T/5//p/+v/6f/o/+j/6v/o/+j/5P/g/+X/5v/n/+n/6f/p/+j/5v/l/+X/5//p
/+X/4//p/+z/5v/m/+f/5//n/+f/6P/o/+b/5v/o/+P/4P/k/+j/6f/o/+j/6P/o/+j/
6P/o/+j/6P/o/+j/6P/o/+f/5v/l/+T/5f/m/+f/6P/o/+j/6P/o/+b/5v/m/+b/5f/k
/+P/4v/k/+b/6P/q/+n/6P/n/+b/6f/q/+v/7P/p/+j/5//m/+j/6P/o/+j/6P/o/+j/
6P/p/+r/6//s/+7/8P/y//T/8f/w/+//7v/u/+7/7v/u//D/8P/w//D/8v/y//L/8v/y
//L/8v/y/+//7v/t/+z/7f/u/+//8P/y//L/8v/y//L/8v/y//L/8P/w//D/8P/v/+7/
7f/s/+//8P/x//L/8v/y//L/7//w//L/8//0//H/8f/w/+//8P/x//X/9v/1//T/9f/0
//f/9//3//f/9v/2//b/9v/3//n/+f/5//f/9//2//X/8//y//H/8P/t/+z/6v/q/+v/
7P/t/+z/7v/u/+7/7f/v/+//7//v//H/8//z//D/7f/t/+z/6v/t/+3/7v/v//H/8P/u
/+3/6//q/+n/6f/r/+z/7f/v//H/8f/y//L/8f/w//D/8P/w//H/9v///woACgAHAAcA
DAAYADYAWwCGAK0AwAC+AK0AjwBpAEoAMgAIAND/k/9g/0X/S/9l/4H/iv+P/5r/qv+0
/8T/1P/i/+//+P/7//z/+//8//3///8AAAAABQAGAAcACQAGAAcABwAGAAYABwAIAAkA
BwAKAAsACwAKAAgABwAGAAkACgANAA4ADgAOABEAEQAOAA0ADAANABAAEQASABMAEwAS
ABEAEQAWABoAGwAcABsAGwAbABwAHQAeACAAIAAeACEAJAAkACIAJAAnACgAKgAtADAA
MgAyADQANgA6ADoAPAA/AEIARQBHAEkATQBPAFIAVABWAFkAXABhAGYAaABsAG0AbQBv
AHEAcQByAHcAfACAAIEAggCEAIcAiACKAIoAigCJAIkAhwCGAIQAhQCCAIIAggB9AHkA
dgByAG0AaABkAGEAXABWAFIATgBGAD8APAA1ADAAKwAnACEAGwAZABYAFQAPAA4ADAAJ
AAUABAADAAMAAAD+//3/+//3//b/9P/0//X/9//4//n/+P/4//j/9v/1//X/9P/z//T/
9P/0//X/9f/z//P/9P/1//X/9f/1//T/8//w/+3/7//w//H/8f/x//L/8v/z//P/8//z
//H/8//1//j/9v/0//P/8v/y//T/9P/0//T/8//y//H/8P/y//L/8v/y//L/8v/y//H/
8f/x//H/8f/v/+//8P/w//L/8v/y//L/7v/t/+3/7v/s/+z/7P/s/+n/6P/p/+r/6//s
/+7/7v/r/+v/6v/q/+r/6v/t/+3/7f/r/+n/7P/s/+z/6f/q/+n/6f/r/+v/6//s/+z/
7P/s/+3/8v/z//T/8//x//D/7//u//D/8P/w/+//7v/s/+z/7P/u/+7/7P/s/+7/7v/t
/+3/7P/r/+r/6f/q/+n/5f/j/+b/5v/l/+b/4//j/+P/5v/n/+f/6P/p/+f/5f/k/+T/
4//i/+L/4f/k/+b/5//n/+P/4v/h/+D/6//w//X//P/+//f/9f/+/xQAOABlAI4AqwC0
AKwAlQBvAEsAMAAOAN7/pP9r/0r/Qf9L/2f/ef96/4n/ov+2/8b/1v/g/+j/8f/2//X/
9P/x//D/8v/1//f/+P/4//j/+P/5//v//f/+//7//f/9//3//f/7//7//////wAAAAAB
AAIAAgACAAQABAAGAAYACQAJAAsACwALAA0ADAALAAoACQANAA4ADwARABIAFAATABIA
FQAXABkAHAAbABwAHgAeAB0AHwAhACAAJAAoAC0AMAAvADEAMwA0ADkAPAA/AEQARgBI
AEsATgBTAFUAVwBbAGEAZgBqAG4AbQBuAHEAdAB6AIAAgwCFAIcAiQCJAIoAigCOAJEA
kQCRAJIAlACUAJEAkACPAI0AjACJAIcAhAB9AHYAcgBuAGUAXwBaAFQAUABKAEUAQQA5
ADIALQAoACMAHQAbABUADgAJAAUA///3//P/7v/r/+r/6v/p/+f/5P/i/+D/3//g/+D/
4f/h/93/3P/a/9r/2v/b/9v/2//c/9z/3P/a/9j/2f/Z/9n/2P/Y/9j/2f/b/9n/2f/a
/9r/2f/Y/9f/1v/V/9L/z//R/9L/0//T/9T/1v/X/9n/2f/Z/9n/1//V/9f/2v/Y/9j/
1//W/9b/2P/Y/9j/2P/a/9r/2v/a/9r/2v/a/9r/2f/Y/9f/1f/V/9X/1f/V/9P/0//U
/9T/1P/U/9T/1P/U/9P/0//U/9L/0v/S/9L/1P/U/9T/1f/T/9T/1P/U/9b/1v/W/9T/
0f/T/9T/1f/U/9L/0f/S/9b/2P/W/9T/1f/U/9P/0//V/9X/1P/S/9P/0//V/9f/0v/P
/9T/1v/S/9L/0//T/9P/0//U/9T/1f/W/9n/1f/Y/9j/1v/V/9T/1P/U/9T/1P/S/9L/
0v/S/9T/1P/U/9T/1//Y/9n/2v/X/9b/1f/U/9T/1P/U/9T/1v/W/9b/1v/V/9T/0//S
/9T/1P/U/9T/1P/U/9T/1P/S/9L/0v/S/9X/1v/X/9j/1//W/9X/1P/S/9L/0v/S/9P/
1P/V/9b/1P/U/9T/1P/U/9T/1P/U/9L/0v/S/9L/0//U/9X/1v/V/9T/0//S/9T/1P/U
/9T/1v/W/9b/1v/U/9T/1P/U/9b/2P/a/9z/2f/Y/9f/1v/W/9b/1v/W/9f/2P/Z/9r/
1//W/9X/1P/U/9T/1P/U/9X/1v/X/9j/2//c/93/3v/b/9r/2f/Y/9j/2P/Y/9j/2f/a
/9v/3P/c/9n/2f/a/9z/3P/c/93/3f/d/9v/2//c/9z/3P/c/+D/4P/h/+H/3//f/+D/
4P/i/+L/4//l/+P/4//h/+H/3v/b/9j/1v/Z/9r/2v/a/9r/2v/a/9r/2P/W/9b/1v/X
/9f/2P/Z/9r/2//c/9//3f/a/9n/2f/a/9j/2P/X/9b/1f/X/9b/1//X/9f/1v/X/9f/
2P/Y/9r/2//b/9v/2//a/9j/1v/U/9j/2v/d/+b/8f/2//L/8//9/woAJABQAIMApgCt
AKQAlAB5AFUAOQAgAPb/vP92/0H/KP8t/0n/Zf9x/3r/jf+e/7L/wP/G/9L/4P/n/+r/
6//q/+f/5v/p/+3/8P/y//H/8P/v/+//7f/v//D/8P/w//H/8v/z//X/+P/5//n/9//2
//b/9v/2//b/+P/4//r/+v/9//3/+//7//v//f/9//3//f/9/wIAAgACAAMABAAGAAUA
BAAFAAcACQAMAAsADAAOAA4AEAATABYAFgAYABoAHQAeAB8AIQAjACQAJwAqAC0AMgAy
ADQANwA6AD0APwBBAEUASQBOAFIAVgBXAFgAWwBeAGUAagBsAG0AcQBzAHMAdAB4AHwA
fwB/AIAAggCFAIYAiACKAIwAjQCOAIsAiQCGAIYAggCBAIAAfAB5AHcAdABtAGYAYABb
AFIATABIAEQAQAA7ADoANQAvACkAJAAdABgAFQARAA8ACQAIAAYAAwD///7//f/9//3/
/P/8//v/9//2//T/9P/y//P/8//z//L/8v/y//D/8P/x//H/8f/y//L/8v/z//H/7//v
//D/8f/x//H/8f/v/+//7f/r/+3/7v/v/+//8f/y//L/8//w/+//7v/r/+3/7//y//D/
7//t/+v/6v/q/+z/8P/w//D/8P/w/+7/7v/r/+v/7P/s/+z/7P/r/+v/6//p/+v/7v/u
/+7/7v/w//D/8f/x//H/8f/y//T/9P/0//X/9f/1//X/8//1//T/8//y//P/9P/1//X/
8//w/+//7v/u/+7/7P/s/+v/6v/o/+f/5v/l/+T/4//l/+X/4v/h/+H/4P/e/97/3v/f
/+D/5P/j/+H/4P/f/+D/3//f/+D/3v/e/9//3//e/97/3f/b/9v/3P/d/97/3//k/+v/
7v/u/+v/6//4/w4AMABhAJIArwC0AKgAkwBzAFEAMgAMANj/lP9T/y7/Lf9F/2P/c/96
/4n/nP+w/8L/zv/W/97/5f/u//P/9P/z//T/9P/1//X/9P/z//L/8f/x//L/9f/3//j/
9f/1//X/9f/3//r/+//7//v/+v/6//r/+P/4//r/+v/4//j/+//7//n/+f/5//v//f/9
//3//f8AAAAAAAABAAQACAAJAAoACQAJAAkACgANAA4AEAAQABMAFwAbABwAGQAaABwA
HAAfACMAJwAqAC0AMAAzADgAOgA8AD8AQgBGAEcASABLAFAAVABXAFoAXgBgAGQAaABt
AHIAdAB1AHUAdwB3AHgAegB+AIEAgQB/AIAAggCCAIAAfgB8AHkAdgBzAHEAbgBmAF4A
WQBUAEsARQBAADoAMgAsACcAIwAfABoAFwAUAA0ABwAFAP///P/5//f/8//x/+//7P/r
/+n/6v/q/+n/6f/o/+f/5//l/+T/5P/j/+L/4v/h/+L/4v/j/+P/4//f/97/3f/a/97/
4f/j/w==
         </WaveFormData>
      </LeadData>
      <LeadData>
         <LeadByteCountTotal>10000</LeadByteCountTotal>
         <LeadTimeOffset>0</LeadTimeOffset>
         <LeadSampleCountTotal>5000</LeadSampleCountTotal>
         <LeadAmplitudeUnitsPerBit>4.88</LeadAmplitudeUnitsPerBit>
         <LeadAmplitudeUnits>��V</LeadAmplitudeUnits>
         <LeadHighLimit>2147483647</LeadHighLimit>
         <LeadLowLimit>268435456</LeadLowLimit>
         <LeadID>V3</LeadID>
         <LeadOffsetFirstSample>0</LeadOffsetFirstSample>
         <FirstSampleBaseline>0</FirstSampleBaseline>
         <LeadSampleSize>2</LeadSampleSize>
         <LeadOff>FALSE</LeadOff>
         <BaselineSway>FALSE</BaselineSway>
         <ExcessiveACNoise>FALSE</ExcessiveACNoise>
         <MuscleNoise>TRUE</MuscleNoise>
         <LeadDataCRC32>3418879748</LeadDataCRC32>
         <WaveFormData>
fv9+/37/fv+P/6D/sf/C/8z/1P/c/+T/6P/q/+z/7v/w//D/8P/w//L/9P/2//j/+P/4
//j/+P/4//j/+P/4//n/+v/7//z//P/8//z//P/+//7//v/+//7//v/+//7/AQAEAAcA
CgAMAAwADAAMAA4ADgAOAA4ADwAQABEAEgAUABQAFAAUABYAGAAaABwAHgAeAB4AHgAg
ACIAJAAmACkALAAvADIANAA2ADgAOgA9AEAAQwBGAEsATgBRAFQAWQBcAF8AYgBoAGwA
cAB0AHcAegB9AIAAhACGAIgAigCNAJAAkwCWAJkAmgCbAJwAnACcAJwAnACZAJgAlwCW
AJEAjgCLAIgAgAB6AHQAbgBnAGIAXQBYAFAASgBEAD4AOAAyACwAJgAhABwAFwASAA8A
DAAJAAYAAAD8//j/9P/z//L/8f/w/+7/7P/q/+j/5v/m/+b/5v/k/+T/5P/k/+L/4v/i
/+L/4P/g/+D/4P/f/97/3f/c/97/4P/i/+T/5P/k/+T/5P/h/+D/3//e/97/3v/e/97/
3v/e/97/3v/f/+D/4f/i/+H/4P/f/97/3P/c/9z/3P/f/+D/4f/i/+H/4P/f/97/3P/c
/9z/3P/d/93/3P/d/+D/4P/g/+D/3f/c/9v/2f/Z/9r/2//b/9v/3P/d/97/4P/g/+H/
4f/i/+L/4//l/+f/6P/q/+v/6f/p/+j/5//p/+r/6v/p/+f/5v/l/+X/5P/j/+D/3v/c
/9v/2//Z/9j/1//W/9X/1//W/9X/0//Q/87/zf/M/8z/zP/M/8//zf/L/8v/zP/M/8r/
yv/L/8//0P/S/9P/0v/R/9D/zv/L/8v/zf/N/8b/zv/W/9b/zf/L/9L/3//3/x4AVACU
AMcA4wD4AAUBAwH5AO8A1gCkAE8A2P9o/x7/AP8T/zL/Rf9V/23/if+d/6r/tv/E/9H/
1v/X/9j/2P/Z/9v/3//g/+H/4f/i/+L/4f/j/+T/5f/l/+j/6P/o/+j/5//n/+b/5v/p
/+r/6//s/+v/6v/q/+z/7//w//P/9P/y//L/8//1//T/9f/1//f/+v/7//z//v////3/
/f/7//v//v///wMABQAGAAcACAALAA4AEQASABcAFwAZABoAHwAjACUAJgAqAC0AMAAy
ADYAOQA8AD8ARABJAE0AUgBXAFoAXgBhAGUAaABtAHEAdAB5AH0AfgCAAIQAhgCIAI4A
kACTAJUAlgCYAJgAmACYAJgAmgCaAJQAkQCOAIoAgAB5AHIAbABmAGAAWgBUAEsAQgA9
ADYALQAjAB4AFQATAA0ACgAGAAEA/v/7//X/8f/v/+3/7P/n/+b/5P/h/+H/4f/g/+D/
4f/h/+D/3v/c/9z/2v/Y/9r/3P/c/9v/3P/d/9z/2//Z/9r/2v/a/9r/2P/X/9f/1//W
/9b/2P/Z/9n/1//W/9j/1v/V/9X/1f/V/9T/0f/S/9X/1v/X/9z/3//e/9//3P/b/9r/
1//Z/9n/2P/Y/9f/1v/V/9P/1//X/9n/2v/Y/9f/1//W/9j/2P/Y/9j/1f/V/9X/1P/T
/9L/0//S/9L/0v/S/9L/0v/Q/9D/0P/Q/9H/0v/S/9D/z//P/87/0P/R/9P/1P/R/9H/
0v/S/8//zv/O/83/zv/N/87/0f/Q/9D/z//O/9D/0P/Q/9H/0P/P/87/y//H/8f/yv/N
/8v/y//O/9L/z//P/8//z//J/8j/yf/L/87/z//Q/9H/zP/M/8r/yf/M/8z/zP/M/8z/
zv/O/87/zv/O/87/zv/O/87/zv/O/87/zf/M/8v/yv/M/8z/zP/M/8r/yv/K/8r/y//M
/83/zv/O/87/zv/O/8z/zP/M/8z/zv/O/87/zv/N/8z/y//K/8z/zP/M/8z/zv/O/87/
zv/O/87/zv/O/87/zv/O/87/zv/O/87/zv/O/87/zv/O/9D/0P/Q/9D/z//O/83/zP/N
/87/z//Q/87/zv/O/87/0P/Q/9D/0P/S/9L/0v/S/9D/zv/M/8r/zv/Q/9L/1P/T/9L/
0f/Q/9D/0P/Q/9D/0v/S/9L/0v/Q/9D/0P/Q/9H/0f/Q/9H/0P/Q/9D/0P/Q/9D/0P/P
/9D/0v/U/9X/1v/W/9b/1v/X/9j/2v/b/9n/2P/Y/9n/2v/a/9v/2//b/9v/2v/Z/9f/
1v/U/9H/0f/Q/8//z//S/9P/0v/S/9T/0//T/9H/0v/T/9T/1f/V/9T/0//R/87/zP/L
/8r/yv/K/8r/zf/P/83/zf/O/9D/zv/O/8//z//O/87/zf/P/8//z//O/9D/0f/U/9X/
1v/c/+D/5P/l/+f/7P/z/wkALABaAJQAwQDhAPwADwEJAfcA7QDcAKwAXQDy/4D/Lv8Q
/yH/PP9P/1v/af99/5P/pP+0/8L/zf/W/9f/2P/Y/9n/2//f/+D/4f/h/+L/4v/h/+T/
5v/o/+n/7P/s/+z/7P/s/+3/7f/u/+3/7P/r/+r/6//s/+7/8v/w//D/8v/y//D/8P/x
//P/9P/1//X/9//7//v/+//8//3//f///////f8AAAEABQAFAAYABwAIAAkADAAPABAA
EwATABUAFgAZAB0AHwAgACMAJQAnACgALAAvADIANQA4ADsAPQBAAEUASABMAE8AVQBY
AF0AYQBoAG0AcQByAHQAeAB6AHwAfQB+AIAAgQCFAIoAjQCQAJMAlACXAJgAmQCZAJkA
mACVAJMAkQCQAI0AiACDAH4AeQB0AHMAcABoAF8AWwBTAFAASQBFAEAAOQA0AC8AJwAh
AB0AGQAWAA8ADgAMAAkAAgD///v/+P/3//f/9v/0//L/8v/w/+7/6//s/+v/6f/r/+v/
6f/n/+X/6P/q/+z/7P/q/+n/6f/r/+r/6v/s/+7/7f/q/+j/6v/o/+f/5//o/+n/6f/n
/+f/6v/o/+j/6P/o/+b/5f/j/+P/5//o/+n/6v/o/+j/6P/n/+X/5P/j/+H/5v/o/+r/
7P/u/+7/7//v//L/8v/z//X/9f/0//T/8//z//P/8v/x//H/8v/y//H/7//u/+3/7f/q
/+n/5v/k/+P/4f/g/93/3P/b/9r/2f/b/9r/2f/X/9j/1v/V/9T/0f/Q/8//0f/S/9H/
0v/U/9P/0P/P/8//zv/O/8//z//R/9H/0f/Q/8//z//R/9H/0v/W/9j/1v/N/8n/yv/Z
//n/JgBeAJ4AywDpAP4ABQH5AO8A4wDEAIYAHwCk/0L/EP8O/yv/Rv9T/2H/e/+T/6P/
tv/G/9D/1f/a/93/3v/e/9//4P/j/+P/4//k/+b/5//n/+j/6P/o/+f/6v/q/+r/6v/u
/+//7//w/+//7v/t/+z/7P/s/+3/8P/w//D/8v/y//L/8v/z//X/+P/5//n/+//8//v/
+v/6//3//f//////AAAEAAYACwAKAAoACgAKAA4AEgAWABgAGgAZABoAGgAfACMAJQAm
ACsALwAzADYAPAA/AEIARQBHAEsATgBSAFYAWABbAF0AZABoAG4AcwB1AHkAfAB8AH4A
ggCEAIYAiQCKAIwAjQCMAI4AjgCOAIsAigCLAIoAgwB/AHsAdgBsAGUAXgBYAE8ASABB
ADoAMQAoACMAHAAWAA0ACQABAP7/+f/3//T/8f/u/+v/5f/h/9//3f/c/9j/2P/X/9X/
1P/V/9X/1v/W/9f/1//W/9T/1P/S/9D/0P/S/9L/0f/R/9H/z//N/83/0P/S/9T/1f/U
/9T/1f/S/9D/z//Q/9P/0//R/9D/0f/Q/9D/0f/U/9X/1f/T/9T/1//Y/9n/2f/Z/9X/
0//X/9n/2//b/9n/2f/Y/9j/1v/W/9b/1f/W/9X/1v/W/9b/1//Z/9r/2P/Y/9j/2P/V
/9X/1f/U/9T/1P/W/9b/1P/U/9T/1P/S/9D/0P/Q/9P/1f/X/9j/2P/X/9f/1v/U/9P/
0//S/9P/0//U/9T/0//U/9b/1//V/9P/0//V/9T/1P/T/9L/0v/S/9L/0//V/9X/1f/T
/8//z//S/9X/0f/R/9T/2P/U/9P/0v/R/8//0P/T/9f/2f/Z/9n/2f/O/9L/1P/R/9L/
0//U/9X/1v/V/9T/0//S/9D/0P/Q/9D/0v/S/9L/0v/S/9L/0v/S/9T/1P/U/9T/0f/Q
/8//zv/P/9D/0f/S/9T/1P/U/9T/0v/S/9L/0v/V/9b/1//Y/9X/1P/T/9L/0v/S/9L/
0v/U/9T/1P/U/9L/0v/S/9L/0//U/9X/1v/U/9T/1P/U/9L/0v/S/9L/0P/Q/9D/0P/R
/9L/0//U/9b/1v/W/9b/1v/W/9b/1v/Y/9j/2P/Y/9n/2v/b/9z/3P/c/9z/3P/e/97/
3v/e/9z/3P/c/9z/3P/c/9z/3P/c/9z/3P/c/97/3v/e/97/3//g/+H/4v/f/97/3f/c
/93/3v/f/+D/3f/b/9v/3P/c/9z/3P/c/93/3v/e/9//4P/h/+H/4//n/+n/6//s/+r/
6f/n/+b/5v/n/+n/6v/s/+//8f/x/+//7P/p/+f/6P/o/+f/5f/m/+X/5f/l/+X/4//i
/+L/5f/n/+f/6f/p/+n/6f/p/+j/5//l/+T/5P/j/+L/4v/h/+D/4v/h/+H/4//m/+j/
5P/k/+X/5v/l/+X/5P/j/+T/5f/l/+X/4f/h/+P/5v/q//L/9P/z//P/9v8DAB0AQABy
AK4A3QD7ABIBJQEhARMBCQH2AMoAfwAQAJr/RP8i/y//Tv9l/3X/hf+Z/63/wP/M/9b/
3//m/+v/7v/w//P/9P/3//f/9//3//j/+P/3//v//P/9//3//v/+//7//v8AAAEAAQAC
AAMABAAFAAYABAACAAEAAgAEAAQABgAGAAcACAAKAA0ADAANAA0ADwARABEAEQASABMA
EwAVABUAFwAaABsAHwAeAB4AHgAeACEAJAAnACgAKQApACsALAAsAC8AMAAwADYAOQA8
AD4APwBBAEMARQBJAE0AUABUAFcAWgBeAGEAYgBkAGgAawBxAHcAfAB+AH4AggCEAIYA
jACQAJUAmQCdAKAAoQCiAKQApACmAKYApwCnAKcApgCkAKMAogCiAKEAngCbAJgAlACO
AIwAiACCAHkAdQBtAGkAYwBgAFwAVQBQAEsAQwA9ADkANQAyACsAKAAkAB8AHAAbABkA
GAAXABcAFgAUABEAEAANAAoACgAMAAwACwAJAAkABwAFAAQABgAHAAgACAAGAAUABQAD
AAIAAgAEAAUABQADAAIABQAEAAQABQACAAEA///7//7/AQACAAMABAAFAAIAAQADAAMA
AwABAAEAAQAAAAAAAAAAAAAA//8AAP//AAAAAAEAAQACAAIA/P/8//7//v/6//z//P/8
//z//f/9//z//f/9//z/+//6//j/+P/4//f/+f/6//v/+//6//r/+v/6//v//P/+////
AgACAAMABQADAAIAAgABAAEAAwAEAAUABQAGAAYABQADAAIAAQABAP/////9//z/+v/3
//X/8f/y//P/9P/1//L/8P/u/+v/6P/m/+X/5P/m/+j/6v/v/+7/6//q/+r/5//k/+P/
4//m/+b/5//n/+X/5f/l/+T/5f/n/+v/7f/s//D/8P/s/+X/5//y/wsAMQBgAJgA1gD/
ABcBKAEpARUBAwHxAMYAbgD3/4T/NP8U/yb/Rf9Y/2X/ef+R/6n/v//O/9r/5v/1//z/
/P/8//v/+//5//v/+v/5//z/AAADAAUABgAGAAYABQAGAAYABgAGAAYABwAHAAgACAAI
AAgACAAJAAoADAAQAA8ADgAPAA4AEAAQABEAEwAUABUAFQAXABgAFwAWABYAHAAdACAA
IQAgACIAIgAlACYAKAAqACwAKwAuADEAMgA3ADcAOQA6AD8AQwBFAEYATABPAFIAVABZ
AF0AYQBlAGYAaQBrAG4AdgB6AH8AgwCHAIoAjwCTAJoAnwCjAKQApgCqAKwArgCxALIA
tAC1ALUAuAC5ALoAuQC4ALkAuACzAK8AqwCmAJ4AmQCUAJAAiACAAHgAcABlAFwAVwBQ
AEwARQBDAD0ANQAtACgAIgAfABwAGQATAA8ADQALAAoACAAIAAcABQAEAAMAAQAAAP//
///+//z/+//8//v/+v/4//r/+v/5//n/+f/3//X/9//6//z//v/7//j/9v/1//f/9v/2
//j/+//7//n/+P/2//T/8//z//b/9//3//X/8//1//X/9f/5//v/+f/5//f/9//3//X/
9f/1//T/9P/3//j/+f/5//j/9f/0//L/8f/x//L/8v/y//L/8v/y//H/8f/x//D/8P/w
//L/8v/0//T/9P/0//P/8P/v/+7/7v/v//D/8P/w/+//7//u/+7/7//x//L/8P/v/+//
7v/q/+r/6//r/+z/6//s/+//8P/w/+//7v/w//D/8P/x/+//7f/r/+f/6P/p/+3/8f/u
/+3/7//y/+7/7f/s/+v/6f/q/+3/8f/v/+3/6//p/+j/7P/u/+//7v/s/+z/7P/s/+z/
7P/s/+z/7P/s/+z/7P/r/+r/6f/o/+r/6v/q/+r/6v/q/+r/6v/r/+z/7f/u/+z/7P/s
/+z/6//q/+n/6P/q/+r/6v/q/+j/6P/o/+j/6P/o/+j/6P/r/+z/7f/u/+z/6v/o/+b/
6P/o/+j/6P/o/+j/6P/o/+r/6v/q/+r/6v/q/+r/6v/o/+j/6P/o/+j/6P/o/+j/6v/q
/+r/6v/p/+j/5//m/+f/6P/p/+r/6v/q/+r/6v/s/+z/7P/r/+n/6f/q/+r/6P/o/+j/
6P/q/+n/6f/q/+3/7f/v//D/8P/w/+//7v/w//H/8//0//P/9f/2//b/9//3//X/9f/y
/+//7f/s/+z/6//p/+j/6f/p/+n/6f/q/+r/6//r/+7/7f/u/+//7f/t/+3/7P/t/+v/
6v/o/+T/4v/h/+D/4v/l/+X/4//h/+L/4v/g/+D/4f/i/+L/5v/n/+j/6f/n/+b/5f/l
/+X/5//o/+z/9P/4//f/+/8CAA0AIQBCAHAAqADbAPsAEAEbAQ8B/QDxANwAqABVAOT/
eP8y/x7/Nf9W/2X/bf99/5P/p/+6/8r/0v/b/+j/7f/u/+7/7//u//H/8f/x//L/9P/1
//X/9//4//n/+f/7//z//f/+/wAAAQABAAIAAAAAAAAAAAABAAIABAAIAAUABAAFAAQA
BgAGAAcACQAMAA0ADQAPABEAEQARABIAEwATABUAFQAYABwAHgAjACIAIgAiACIAIgAk
ACYAJgAqACsALgAwADIANQA2ADYAPAA/AEIARABHAEkASwBNAFMAVwBaAF4AYQBkAGgA
awBtAHAAdQB5AH4AgwCHAIgAjACQAJIAlACaAJwAnwChAKMApgCnAKgAqgCqAKwArACt
AK0ArQCsAKkApwClAKQAogCeAJoAlgCQAIoAiACEAHwAcwBvAGcAYgBbAFcAUgBKAEYA
QgA7ADQAMQAuACwAJwAmACQAIQAbABkAFgAUABUAFQAUABIADwAOAAsACAAKAAwADAAL
AAsACwAJAAcABQAGAAYABgAGAAQAAwADAAQABAAFAAgACAAHAAQAAgAFAAQABAAFAAQA
BQAFAAMAAwAFAAUABQAHAAkABwAHAAcABwAHAAUABgAHAAcACAAJAAoABwADAAQABgAG
AAYABgAEAAMAAQABAAMABAAFAAYABgAGAAYABQAHAAgACQAJAAwADgAQABIAEAAOAA0A
CwAPABAAEgAVABMAEgASABEADgANAAsACQAKAAwADQANAA0ADAALAAsACQAJAAcABgAF
AAMAAgD///z/+//6//n//P/8//z/+//4//b/9f/0//f/+P/5//3//f/7//v//P/9//z/
/f////3//P/8//v/+f/5//n/+P/3//f/+f/5//z/AAAGAAIA+//5//7/EwAxAFwAlADU
AAUBIQEyAT0BNQEnARsB+AC0AEcAyv9m/zT/Nv9T/2r/e/+N/6P/vf/V/+j/8P/2/wEA
DAAMAAwACwALAAoADQANAA0AEAASABMAEwATABQAFQAVABUAFAATABIAFQAXABgAGgAa
ABoAGgAaABgAGAAZABwAGgAaABwAHAAfACAAIgAlACYAJwAnACkAKQApACkAKgArACsA
LQAtAC4AMgA0ADkAOQA6ADsAPAA+AEIARgBIAEkASQBLAEwAUgBXAFoAXABhAGUAaQBs
AG4AcQB0AHcAfgCDAIcAjACOAJAAkwCVAJoAngCkAKkArgCzALcAuAC8AMAAwgDEAMgA
ygDNAM8A0ADSANIA0gDRANAA0QDQAMsAxwDDAL4AtgCxAKwAqACdAJIAhwB8AGwAXgBU
AEgAOQArACIAFQAJAP3/9P/q/+P/3v/Z/9H/zP/J/8b/xP++/7z/uf+1/7T/s/+x/7D/
rv+t/6v/qP+o/6j/pv+k/6b/qP+o/6f/pv+l/6L/n/+h/6T/pv+o/6b/pP+j/6P/o/+i
/6L/pP+l/6X/o/+i/6X/pP+k/6X/pP+l/6X/o/+i/6P/ov+h/6P/pf+j/6P/o/+j/6P/
of+g/5//nf+c/5//oP+h/6H/of+f/5//nv+d/53/nv+e/6D/oP+g/6D/of+h/6H/oP+g
/6D/ov+i/6L/ov+i/6L/ov+g/6D/oP+h/6P/pf+m/6X/o/+i/6D/ov+j/6X/pv+j/6P/
pP+k/6P/pP+m/6f/qf+n/6f/qf+p/6j/pv+k/6f/qP+p/6v/q/+r/6v/qf+p/6n/rP+v
/6z/q/+t/7D/q/+r/6v/q/+p/6r/rf+x/7D/r/+u/63/qP+s/7D/r/+w/7D/sP+w/7D/
sP+w/7D/sP+y/7L/sv+y/7H/sP+v/67/sP+w/7D/sP+x/7L/s/+0/7L/sv+y/7L/sf+w
/6//rv+w/7L/tP+2/7T/tP+0/7T/t/+4/7n/uv+3/7b/tf+0/7T/tP+0/7T/sv+y/7L/
sv+z/7T/tf+2/7n/uv+7/7z/uf+4/7f/tv+2/7b/tv+2/7j/uP+4/7j/uP+4/7j/uP+6
/7r/uv+6/7f/tv+1/7T/tf+2/7f/uP+4/7j/uP+4/7r/uv+6/7r/uP+4/7j/uP+3/7b/
tf+0/7b/uP+6/7z/vP+8/7v/uf+7/7z/vP+8/7v/uv+5/7j/uv+7/73/v/+9/7//wP/B
/8P/xP/F/8f/xv/G/8X/xf/H/8j/yP/J/8n/x//H/8b/xP/D/8P/wv+//73/vP+7/77/
v//A/7//v//A/8D/wf/B/8H/wf/B/8L/w//D/8P/v/++/7z/u/+8/77/wP/C/8L/wf++
/73/vP+8/7r/uv+8/77/v//B/8P/w//D/8P/wv/B/8H/w//D/8T/yP/O/9b/1f/T/9j/
5f/5/x4ATACCALUA2wDwAPsA9wDjANEAwACUAEEA0P9i/xb//P4R/zD/Q/9N/1v/b/97
/4z/nP+s/7v/xv/K/8z/zf/P/9D/0//T/9P/1//a/9z/3f/e/97/3v/d/9//4P/h/+L/
5P/l/+X/5v/l/+T/4//i/+T/5v/p/+7/7P/s/+7/7v/s/+z/7f/v//H/8//0//f/9v/1
//T/9P/6//v//v////7/AAAAAAMABQAGAAcACAAJAAwADwAQABIAEQASABIAFQAZABsA
HAAfACEAIwAkACYAKQAsAC8AMwA3ADoAPgBCAEQARwBJAE0AUABVAFkAXQBhAGQAZABo
AGwAbgBwAHUAeAB8AH8AgQCEAIUAhgCJAIoAjQCOAIwAiwCKAIgAiQCJAIkAigCGAIIA
fgB6AHYAcABuAGoAZABdAFsAVQBPAEcAQgA8ADUAMAArACMAHgAbABgAFgAQAA4ACwAH
AAIAAQD///7/+v/5//f/9P/w//D/7v/s/+3/8P/x//H/8P/v/+z/6f/o/+r/6//s/+z/
6v/p/+n/6f/o/+j/6v/t/+3/6//q/+n/5v/k/+P/5P/l/+X/4//l/+f/5//n/+f/6f/n
/+f/6f/p/+n/5//p/+n/6P/o/+n/6v/r/+v/6v/n/+b/5P/k/+X/5//o/+j/6P/o/+j/
5f/l/+X/5P/k/+T/5v/m/+j/6P/o/+j/5//k/+P/4v/g/+H/4v/i/+D/3v/h/+L/4//k
/+T/4//h/+H/4P/g/+D/4P/i/+L/4v/h/9//4P/h/+H/4f/g/9//3v/f/+D/4v/j/+T/
5P/l/+f/6v/s/+//8f/t/+3/7P/r/+3/7v/u/+3/6//q/+n/6f/r/+v/6f/o/+j/5//n
/+X/4//j/+P/4//g/97/3P/Z/9r/2P/X/9b/1P/U/9T/1//Y/9f/2P/a/9n/1v/V/9X/
0//S/9L/0f/V/9f/2f/a/9f/1f/V/9P/3P/g/+L/5v/l/+H/5v/1/xUAQgB0AKwA2QD3
AAoBDQH9AO0A3QC4AHYAFQCe/0T/Ev8O/yn/Qv9N/1//e/+R/6P/tv/A/8r/1f/a/9z/
3P/b/9v/3f/h/+L/4//k/+b/5//n/+n/6v/r/+v/6v/q/+r/6v/q/+v/6//s/+3/7v/v
//D/8P/w//H/9P/0//T/9v/2//j/+P/5//v/+//7//r/+/////////8AAAEAAQADAAMA
BgAKAAwAEQAPABAAEQASABAAEgAUABQAGwAdACEAJAAmACkAKgAqADAAMwA2ADgAPgBB
AEQARwBNAFEAVABYAF4AYgBnAGsAbgBwAHQAdwB/AIUAigCMAIwAkACSAJQAlgCYAJsA
nQCfAKIAowCkAKEAoAChAKAAnwCdAJsAmACRAIsAhQCAAHcAcABpAGIAXABUAFAASgA/
ADUAMAAnACUAHwAcABgAEwAQAA0ABwABAP3/+f/2//T/9P/z//H/7P/r/+n/6P/q/+v/
6//q/+j/6P/m/+T/4v/k/+T/4//k/+X/5P/j/+L/5P/l/+b/5P/i/+H/4f/j/+L/4v/k
/+b/5f/i/+D/3v/c/9v/2//c/93/3f/b/97/4f/i/+P/4//l/+P/4//h/+H/4f/f/9//
3//e/97/4f/i/+P/4//k/+P/5P/k/+P/4//k/+T/4f/g/9//3v/d/93/3f/c/9z/3P/e
/97/3v/e/97/3v/e/9z/3P/c/9v/2//b/9r/2//b/9z/3P/b/9v/3P/c/93/3f/e/97/
2v/a/9v/2//b/9n/2f/b/93/3v/e/97/2//a/9n/2f/a/9v/3P/b/9n/2f/c/9//2//Z
/9r/3P/b/9v/2//b/9j/2P/a/93/3f/d/93/3f/e/97/3P/b/9r/3P/c/9z/3P/a/9r/
2v/a/9z/3P/c/9z/3//g/+H/4v/f/97/3f/c/9z/3P/c/9z/3v/e/97/3v/d/9z/2//a
/9z/3P/c/9z/3v/e/97/3v/d/9z/2//a/9z/3v/g/+L/4f/g/9//3v/c/9z/3P/c/93/
3v/f/+D/3v/e/97/3v/e/97/3v/e/97/3v/e/97/3//g/+H/4v/h/+D/3//e/+D/4P/g
/+D/4v/i/+L/4v/h/+D/3//e/+D/4v/k/+b/5P/i/+D/3v/e/97/3v/e/9//4P/h/+L/
4f/g/9//3v/e/97/3v/e/+D/4P/g/+D/4//k/+X/5v/l/+T/4//i/+D/4P/g/+D/4f/i
/+P/5P/j/+H/4f/i/+T/5P/k/+T/5P/k/+P/4//k/+X/5f/n/+r/6//s/+z/6v/r/+v/
7P/s/+3/7//w/+7/7//v/+3/6//o/+X/4//n/+j/6P/n/+j/5//n/+f/5v/j/+H/4P/g
/+H/4P/h/+T/5f/m/+f/5P/j/+H/4P/e/93/3P/c/9n/2P/a/9n/2P/Z/9v/3P/c/9z/
3f/e/97/3//f/9//3//f/97/3f/b/93/3//g/+r/8P/w/+3/9f8EABsAPwB0AK4A4gD7
AAsBGAEXAQkB+wDnALoAZADt/3r/Lv8W/yr/S/9e/23/gf+X/63/u//C/9D/3P/l/+j/
6v/q/+n/6f/s//H/8//1//P/9P/0//P/8//0//X/9f/4//j/+P/4//v//f/+/wAA///+
//3//P/8//z//f8AAAIAAgAEAAQAAgACAAMABQAEAAUABQAHAAsACwALAAwADwAPABEA
EQARABQAFQAZABcAGAAZABoAGQAcAB8AIAAlACUAJwAoACgAKwAsACwAMgA1ADgAOgA9
AD8AQQBDAEUASQBMAFAAVwBaAF4AYQBkAGYAagBtAHIAdwB7AHwAfgCCAIQAhgCKAIwA
jwCRAJUAmACZAJoAngCgAKQApgClAKMAoQCeAJwAmwCaAJoAlwCUAJEAjgCIAIAAfAB2
AHAAZwBjAFsAWQBTAFAATABDAD4AOQAxACoAJwAkACIAHAAaABcAEwAPAA0ACgAIAAcA
BwAGAAQAAAAAAP7//P/6//z//P/7//3//f/7//n/+P/6//v//P/8//r/+f/5//f/9v/2
//j/+//7//n/+P/4//b/9f/1//j/+f/5//f/+P/7//z//f/9//3/+f/3//n/+f/5//f/
9//3//b/9v/3//j//P/8//z//P/8//z/+//5//n/+P/4//j/+P/2//b/9v/1//f/+P/5
//n/+//8//3//v8AAAAAAQABAAIAAgADAAUABAAEAAUABQAEAAUABQAFAAYACAAJAAkA
BQAEAAMAAwABAAEA///+//3/+//6//f/9P/z//L/8f/z//L/8f/v//D/7v/t/+z/7v/u
/+7/8f/w/+3/7P/s/+3/7P/t/+//7f/s/+z/6//p/+n/6f/o/+j/6f/s/+3/7v/y//T/
9P/x/+//9P8HACUAUACIAMYA9QARASABJQEbAQsB9QDSAIwAHQCg/0L/GP8i/z//WP9p
/3f/j/+n/7v/yP/S/9z/5f/u//X/+P/6//3//f////7//f/9//7//v/9/wEAAgADAAMA
AgACAAIAAgAGAAcABwAIAAYABgAGAAYABgAGAAcACgAKAAoADAAMAAwADAANAA8AEgAT
ABMAFQAXABcAFwAYABwAHQAgACEAIAAiACIAJQAnACgAKQAqAC4AMgA2ADgAOAA3ADgA
OAA8AEEARABGAEwATwBSAFQAWABbAF4AYQBjAGcAagBuAHYAegB/AIMAiQCMAJEAlQCc
AKEApQCmAKgArACuALAAtAC2ALkAuwC8AL4AvgC+ALsAugC7ALoAtgCzALAArACkAJ0A
lgCQAIgAgAB4AHAAZgBeAFoAVABPAEcARAA9ADgAMQAtACgAJAAgABwAFQARAA8ADQAM
AAoACgAJAAcABQAFAAQABAAFAAUABAACAAEAAgABAAAAAAACAAIAAQAAAP///P/5//3/
/P8AAA==
         </WaveFormData>
      </LeadData>
      <LeadData>
         <LeadByteCountTotal>10000</LeadByteCountTotal>
         <LeadTimeOffset>0</LeadTimeOffset>
         <LeadSampleCountTotal>5000</LeadSampleCountTotal>
         <LeadAmplitudeUnitsPerBit>4.88</LeadAmplitudeUnitsPerBit>
         <LeadAmplitudeUnits>��V</LeadAmplitudeUnits>
         <LeadHighLimit>2147483647</LeadHighLimit>
         <LeadLowLimit>268435456</LeadLowLimit>
         <LeadID>V4</LeadID>
         <LeadOffsetFirstSample>0</LeadOffsetFirstSample>
         <FirstSampleBaseline>0</FirstSampleBaseline>
         <LeadSampleSize>2</LeadSampleSize>
         <LeadOff>FALSE</LeadOff>
         <BaselineSway>FALSE</BaselineSway>
         <ExcessiveACNoise>FALSE</ExcessiveACNoise>
         <MuscleNoise>TRUE</MuscleNoise>
         <LeadDataCRC32>2879847160</LeadDataCRC32>
         <WaveFormData>
iv+K/4r/iv+Z/6j/t//G/8//1v/d/+T/5v/o/+r/7P/s/+z/7P/s/+//8P/x//L/8v/y
//L/8v/y//L/8v/y//P/9P/1//b/9P/0//T/9P/2//b/9v/2//T/9P/0//T/+P/6//z/
/v/+//7//v/+//7//v/+//7///8AAAEAAgAEAAQABAAEAAUABgAHAAgACgAKAAoACgAN
AA4ADwAQABQAFgAYABoAGwAcAB0AHgAhACQAJwAqAC4AMAAyADQANwA6AD0AQABFAEgA
SwBOAFIAVABWAFgAWwBeAGEAZABoAGoAbABuAHEAcgBzAHQAdwB4AHkAegB8AHwAfAB8
AHsAegB5AHgAcgBuAGoAZgBhAF4AWwBYAFEATABHAEIAPQA4ADMALgApACYAIwAgABwA
GgAYABYAEgAOAAoABgAFAAQAAwACAP///v/9//z/+//6//n/+P/2//b/9v/2//X/9P/z
//L/8v/y//L/8v/v/+7/7f/s//D/8v/0//b/9P/0//T/9P/z//L/8f/w//L/8v/y//L/
8P/w//D/8P/x//L/8//0//H/8P/v/+7/7v/u/+7/7v/v//D/8f/y//H/8P/v/+7/7P/s
/+z/7P/t/+3/7f/u/+//7//v/+//7f/t/+3/6//p/+v/7P/s/+v/7f/u/+//7//v//H/
8f/y//L/8//1//j/+//9/////v/9//z/+//7//7//v/+//z/+//6//r/9//0//P/8v/w
/+//7f/s/+r/6f/o/+f/6f/p/+f/5P/j/+P/4P/g/9//3//g/+L/4f/e/93/3v/d/93/
3P/c/+H/4//k/+X/4//i/+L/4f/d/93/3//f/9v/3P/i/93/0//P/9j/6f8BACYAVACJ
ALoA5QAVAUEBXgFuAWsBSgEIAZ4AHgCq/1j/MP83/1D/Yf9u/4P/nf+u/7n/w//R/9v/
3//h/+P/4//j/+j/6v/q/+r/6v/q/+n/6f/p/+v/7P/s/+//7//v/+//7//w/+//7v/x
//H/8v/z//H/8f/y//T/9f/2//n/+//5//f/+f/6//3//v/+//7/AQACAAMABQACAAQA
AwACAAIABAAGAAoACAAIAAkACwAOAA8AEQASABYAFwAYABgAHgAfACAAIgAiACUAKQAs
AC0ALgAvADIANQA5ADwAQABHAEgATABPAFAAUwBXAFsAXwBkAGYAaABsAG4AcABzAHgA
ewB9AIAAgACCAIQAhgCIAIkAiwCLAIoAiACGAIUAfwB5AHQAbgBrAGYAYwBfAFcAUQBL
AEcAPQA1AC8AKQAlACEAHgAcABkAFgATAA4ADQAKAAcABAAEAAEA///4//r/+//8//z/
+f/5//n/+P/2//b/9P/z//X/9v/2//X/9v/2//b/8//x//H/8f/x//L/8//z//L/8f/x
//D/8P/x//H/8f/x//L/8v/w/+7/7f/t/+3/7P/u//D/8P/w//L/8//0//T/8v/1//b/
9P/y//H/8P/v/+z/7P/s/+z/8P/y//b/+P/1//T/9P/0//X/9f/2//f/8//z//T/9f/z
//H/9P/0//X/9f/0//T/9P/0//X/9v/1//X/9v/1//X/8//z//P/9v/3//f/9//0//T/
9v/2//P/8v/y//H/8f/y//P/9f/z//P/8//z//T/9P/1//f/9v/1//P/8f/v/+//8f/z
//D/8f/3//j/9f/1//b/+f/3//X/8v/u//H/9f/4//f/9f/z//H/8P/0//T/9P/0//T/
9v/2//b/9v/0//T/9P/0//T/9P/0//T/8v/y//L/8v/0//T/9P/0//L/8v/y//L/8//0
//X/9v/4//j/+P/4//f/9v/1//T/9f/2//f/+P/3//b/9f/0//b/9v/2//b/9v/2//b/
9v/2//b/9v/2//b/9v/2//b/9P/0//T/9P/2//b/9v/2//b/9v/2//b/9P/0//T/9P/3
//j/+f/6//f/9v/1//T/9f/2//f/+P/2//b/9v/2//T/8v/w/+7/8v/0//b/+P/3//b/
9f/0//b/9v/2//b/+P/4//j/+P/2//b/9v/2//n/+f/5//r/+v/5//j/9//3//f/9//1
//j/+//9//7//v////////8AAAEABAAFAAMAAgACAAMABAAFAAUABQAFAAUABQAFAAMA
BAACAAAAAAD///7//v8AAP7//v/+///////+//7//v///wAAAQADAAMAAQD+//z/+//3
//b/8//z//T/9v/4//b/9v/4//b/9//3//j/9//3//b/9f/0//T/9f/1//T/9f/4//n/
+//8//z/+f/3//v/AgANACUASABwAJ8AzAD7ADEBXwF4AX4BfQFiASIBugBEANL/ev9U
/1f/av97/4b/lf+n/7r/yf/V/+H/7f/z//T/9f/0//P/9//6//v//P/7//z//P/9/wAA
AwAFAAYABwAHAAcABwAGAAgACAAIAAYABQAFAAUABQAFAAYACAAIAAgACgALAAkABwAJ
AAoACwAMAAwADAAQABAAEAARAA8AEgASABIAEAASABQAGAAYABgAGQAbABsAGwAcABwA
HgAfACAAIAAkACUAJgAoACkAKwAuADAAMQAyADMANgA2ADkAOwA+AEMARABIAEsATgBR
AFUAWQBdAGIAZABmAGgAagBsAG8AbwBxAHIAdAB5AHwAfwCCAIMAhQCIAIkAiwCMAI0A
jwCNAIsAigCIAIYAggCAAH0AfAB5AHYAdQBtAGcAYwBfAFwAVwBTAFAASABCADwANAAw
ACwAKAAkAB8AGwAYABAADAAJAAYAAgD9//3//f/8//n/+P/1//P/7//u/+z/6f/q/+r/
6v/n/+X/5f/l/+X/5f/l/+T/4v/h/+H/4P/g/97/3f/c/9v/3P/c/9r/2P/Y/9n/2v/a
/9r/3v/d/9z/2//a/9n/1//V/9T/2P/Z/9r/2//Z/9n/2f/X/9b/1//X/9b/2P/b/93/
3//h/+H/4//j/+X/5v/o/+v/6//r/+r/6f/p/+n/6f/p/+v/7v/u/+7/6v/p/+j/6P/l
/+L/4f/g/93/2//Y/9b/1P/T/9L/0f/T/9P/0f/O/8//z//M/8z/yP/H/8f/yP/J/8j/
yf/M/8j/x//F/8T/xv/H/8f/x//I/8j/yf/J/8f/x//J/8n/yf/I/8b/vf+1/7P/tv/H
/+n/EgBCAHsAsgDlABkBPwFUAV4BUwEkAcwAUgDQ/2b/Jv8Y/y//SP9T/1z/df+N/5r/
qf+5/8H/w//H/8v/zf/N/83/0P/S/9L/0v/T/9T/1P/V/9T/1f/V/9T/1//X/9f/1//a
/9z/3P/c/9r/2f/Z/9n/2f/Z/9r/3P/c/9z/3v/f/9//3f/f/+D/4//k/+T/5P/m/+b/
5v/n/+X/6P/o/+j/6//u//H/9v/z//L/8v/z//b/+f/9/wAA/////////v8DAAUABwAK
AA4AEQAVABgAGgAcAB4AIgAmACkAKwAuADMANAA4ADsAPgBDAEkATwBSAFYAVwBYAFwA
XgBgAGMAZgBpAGsAbgBvAHAAcQByAHAAcQBzAHMAcABuAGwAawBjAF0AWABSAE0ARgBB
ADsAMwAtACcAIwAcABUAEAALAAcAAwAAAP7/+//4//X/8P/u/+z/6v/o/+j/5f/j/9z/
3v/f/+D/4P/f/9//3//e/9z/3P/a/9n/1//Y/9j/1//Y/9j/2P/V/9X/1f/V/9X/1//Z
/9r/2v/Y/9f/1f/U/9f/1//X/9f/1v/W/9T/0v/U/9X/1v/W/9j/2v/a/9r/2f/X/9X/
0v/V/9v/3//g/9z/2//a/9n/1v/W/9b/1v/W/9b/2P/Y/9r/2v/b/9z/2v/Z/9n/2f/X
/9f/2P/Z/9v/2f/c/9z/2f/Z/9j/2P/V/9T/1P/U/9X/1//a/9v/2//Z/9n/2f/Z/9n/
2P/X/9b/1v/Y/9j/1//Y/9r/2//a/9r/2v/b/9n/2f/Z/9n/1//W/9b/1//a/9v/2//b
/9j/1//Y/9n/1//X/9z/3P/a/9n/2f/b/9z/3f/d/9z/3//h/+L/3//Z/93/3f/c/97/
4P/g/+D/4P/e/97/3v/e/97/3v/e/97/3v/e/97/3v/f/+D/4f/i/+T/5P/k/+T/4f/g
/9//3v/h/+L/4//k/+T/5P/k/+T/4v/i/+L/4v/l/+b/5//o/+X/5P/j/+L/5P/k/+T/
5P/m/+b/5v/m/+T/5P/k/+T/5//o/+n/6v/o/+j/6P/o/+b/5v/m/+b/5v/m/+b/5v/n
/+j/6f/q/+j/6P/o/+j/6P/o/+j/6P/q/+r/6v/q/+z/7P/s/+z/7P/s/+z/7P/s/+z/
7P/s/+z/7P/s/+z/7P/s/+z/7P/q/+r/6v/q/+z/7P/s/+z/7f/u/+//8P/t/+z/6//q
/+v/7P/t/+7/6//q/+r/6//r/+v/6//r/+z/7f/s/+3/7//w//D/8f/1//j/+//9//n/
+f/3//b/9v/3//n/+v/8//3//v/+//r/+P/2//X/9v/2//b/9P/1//T/9P/0//T/9P/0
//L/9P/z//P/8//z//P/8//z//P/8f/u/+3/7f/q/+r/6f/n/+j/6v/q/+v/7P/v/+3/
7f/s/+z/7v/u/+3/7P/q/+v/7f/u/+3/6f/p/+v/7f/w//L/7//r/+v/8v8DAB8APgBo
AJcAxADxACEBUQFqAXQBcQFUARgBtgBAAMz/dP9M/1H/ZP91/4b/k/+h/7b/x//R/9n/
4f/l/+n/7f/v//H/9P/2//b/9v/0//T/8//z//X/9//4//j/+f/5//n/+f/4//r/+v/6
//3//f/+/////f/7//r/+v/8//z//v///wAA//8CAAQABAAEAAMAAgAEAAQABAAFAAMA
BgAGAAYABgAIAAoADgAMAAwADQAPABIAEwAVABYAGAAZABoAGgAbABsAGwAcAB8AIwAo
ACwAKgAqACoALAAwADMANQA4ADsAPABAAEMAQQBDAEYASQBPAFQAVgBYAFkAWgBbAF0A
YwBnAGoAbgBwAHIAdAB2AHgAeQB7AHsAfgB+AH4AfwCAAH8AfwB+AH4AfAB8AHsAeAB1
AHIAcQBtAGcAYwBfAFsAVwBUAFIATQBIAEMAPAA3ADQAMQAuACsAJwAkABwAGwAbABsA
GgAXABcAFwAWABIAEgAQAA8ADwAQABAADwANAAwACwAHAAcABwAHAAcACAAJAAkACAAF
AAUABAAEAAUABQAFAAUABwAIAAcABgAEAAMAAgAAAAQABgAGAAYABgAFAAQAAgAAAAUA
CAAIAAYABQAEAAMAAgACAAIAAgADAAQABwAIAAcABgAGAAYAAgABAAMAAwAAAAIAAgAC
AAIABQAFAAUABgAGAAUABAADAAEAAQABAP//AQADAAQABAAEAAUABQAFAAcABwAJAAkA
CwAMAA4AEQARABEAEAAPABEAEQARABEAEwAWABYAFgATABEADwAOAA4ADAAMAAwABwAF
AAIAAAABAAEAAQABAP/////9//r/+P/3//P/8v/0//X/9//6//j/9v/2//j/8v/x/+//
7v/w//H/8f/x//D/8P/x//H/8f/z//f/+f/1//T/8v/r/+X/6f/2/xEAMwBYAIIAtwDo
ABcBQwFjAWgBYAFJAQwBoAAkALj/Zv9A/0b/Xf9s/3f/iv+h/7f/xv/R/9v/5//1//v/
/P/9//z/+//6//r/+P/2//r//v8BAAUAAgADAAMAAgABAAEAAQABAAIABAAEAAQABAAD
AAMAAwAFAAUABgAIAAYABgAIAAkACwAJAAsADAANAA4ADgAOAA8ADgANAA0AEQAWABgA
GgAXABgAGQAcABsAHAAeACEAHwAfACAAIAAkACUAJgAmACsALQAvADIANAA3ADsAPgBB
AEIAQwBGAEcASQBKAEwAUgBUAFkAXQBeAGEAZQBpAG8AdAB2AHgAegB8AH4AgQCDAIUA
hgCIAIgAigCMAI4AjgCPAJEAkQCPAIwAiQCHAIEAfQB6AHYAcQBqAGUAXwBXAE8ARwBB
AD4AOQA2ADMALAAlAB8AGgAXABQAEQAMAAsACAAFAAIAAwABAAAA+v/7//v/+//6//f/
9//3//b/9f/2//X/9f/1//b/9v/1//L/8v/y/+//8P/x//L/8//z//P/8v/w/+//7//u
/+7/8P/x//L/8//x//D/7f/q/+z/7f/u/+7/7f/u/+3/7P/v/+//7//u/+v/7//x//D/
7v/t/+z/6//t/+7/7//w/+//7v/v/+7/7f/s/+z/7P/s/+v/6//r/+v/6//s/+3/7P/p
/+v/6v/q/+v/6//s/+n/6P/o/+j/6P/p/+v/6//r/+n/6f/p/+z/7f/t/+3/6f/o/+n/
6P/m/+b/5//n/+j/6P/o/+n/6f/p/+n/6f/r/+r/6v/r/+n/5//k/+H/4v/j/+b/6f/l
/+X/6v/q/+b/5f/l/+f/5//n/+b/5P/j/+P/4v/d/9//4//l/+T/5P/i/+L/4v/i/+D/
4P/g/+D/4v/i/+L/4v/f/97/3f/c/93/3v/f/+D/4P/g/+D/4P/g/+D/4P/g/+D/4P/g
/+D/3v/e/97/3v/g/+D/4P/g/97/3v/e/97/3v/e/97/3v/f/+D/4f/i/+D/3v/c/9r/
3P/c/9z/3P/c/9z/3P/c/9z/3P/c/9z/3P/c/9z/3P/a/9r/2v/a/9r/2v/a/9r/2v/a
/9r/2v/Z/9j/1//W/9n/2v/b/9z/2v/a/9r/2v/a/9r/2v/Z/9j/2P/Z/9n/2f/Z/9n/
2f/b/9n/2f/b/9r/2v/b/93/3P/d/93/3f/f/9//4P/g/+H/4//k/+X/5//n/+b/5f/h
/9//3v/g/+L/4v/g/9//3v/e/97/3P/f/+D/3//f/+D/4P/g/+H/4f/h/+H/4f/h/97/
3f/d/9n/2P/W/9X/1v/Y/9j/1v/W/9j/1f/V/9T/1P/W/9f/2v/b/9v/3P/c/9v/2P/X
/9n/2f/Z/9r/3v/d/9n/3f/o//f/EQAwAFYAhwC+AO8AIQFJAVwBYgFfAUQBAgGWABwA
qP9U/zL/Pf9U/2P/bP97/43/oP+z/7//xf/N/9X/2P/b/9z/3f/f/+D/3//e/9//4P/g
/+H/4//l/+b/5v/p/+n/6f/p/+r/7P/s/+z/7P/r/+v/6//t/+3/7v/w/+//7v/v/+//
7//t/+//8P/z//T/9P/0//b/9v/2//f/9P/2//X/9P/2//j/+v/+//r/+v/7//3//P/9
////AAAEAAUABgAGAAgACQAKAAwADgARABUAGAAYABgAGAAaAB4AIQAjACYAKQAqAC4A
MQAwADMANwA7AD0AQgBEAEYARgBIAEoATQBSAFUAVwBaAFwAXgBgAGIAZABlAGcAZwBq
AGoAagBrAGsAaQBoAGYAZgBkAGQAYwBhAF0AWQBXAFEASwBHAEMAPgA5ADUAMgAsACgA
JAAeAB0AGgAXABQAEgAPAA0ABgAEAAMAAgAAAP3//f/9//z/+f/4//X/8//z//T/9P/z
//T/9P/0//H/7v/t/+z/6//s/+3/7f/s/+z/7f/t/+7/7f/t/+3/7f/t/+7/7f/s/+r/
6//s/+z/7f/u/+3/7P/t/+3/7f/s/+n/7f/v/+7/7f/t/+3/7f/u//D/7P/o/+r/6//s
/+3/7v/s/+v/6v/q/+z/7f/u/+//7//v/+//7f/t/+//8P/w//T/9//5//v/9//1//X/
8//3//j/+v/9//v/+//6//n/9v/1//T/8//z//b/9v/2//b/9f/0//T/8//w/+//7v/q
/+n/5//m/+L/4f/g/9//4v/j/+L/4P/d/93/2v/a/9z/3f/f/+L/4P/e/97/4P/g/+H/
4f/i/+L/4f/f/93/3P/c/93/3f/b/9v/3f/d/93/4P/e/9f/0f/R/9j/7f8LACwAWACN
AMAA7wAdAUEBVgFaAUkBGAHAAEoA0v9w/zj/MP9D/1b/Zf92/4n/of+2/8P/y//R/9v/
4//k/+X/5P/j/+X/5v/l/+T/5//o/+j/6f/p/+v/7P/s/+z/6//q/+n/6//u/+//8P/w
/+//7//v/+3/7f/u//D/7v/u//D/8f/0//P/9v/4//n/+v/6//r/+v/6//r/+//5//z/
/P/8//7/AAACAAYAAgACAAMABQAHAAkADAAOAA4ADwAQABAAFwAZABsAHgAiACUAKQAs
ACwALAAsAC4AMgA3ADsAQABDAEIARABFAEcASwBQAFUAWQBeAGAAYgBmAGgAagBtAHIA
dQB3AHoAewB8AH0AfgB8AH0AfwB/AHwAegB4AHcAcgBvAG0AagBjAFwAVwBRAEsARQA/
ADsANwAxAC0AKQAhABsAFgASABAADAAIAAIAAgAAAP7//P/7//n/+P/y//L/8//0//T/
7//v/+//7v/t/+7/7f/t/+//8P/w/+//7P/s/+z/6f/s/+3/7v/v/+3/7f/s/+r/6//r
/+r/6v/r/+v/6//r/+v/7P/r/+r/6v/r/+z/7P/r/+z/6//q/+v/6//r/+r/6f/t/+//
7v/q/+n/6P/n/+n/6v/r/+z/6v/q/+z/7P/q/+r/6//s/+7/7f/t/+3/6//r/+z/7f/s
/+n/6//q/+v/6//q/+r/6//q/+r/6v/q/+v/7f/t/+z/6f/o/+f/6P/p/+n/6f/m/+b/
6P/o/+f/6P/q/+v/6v/q/+r/6//p/+n/6f/p/+v/6v/q/+v/6f/p/+j/5//n/+f/6f/r
/+f/5//s/+z/6P/n/+f/6f/q/+v/6//q/+n/6f/o/+P/4f/l/+f/5v/o/+r/6v/q/+r/
6P/o/+j/6P/q/+r/6v/q/+n/6P/n/+b/6P/o/+j/6P/q/+r/6v/q/+r/6v/q/+r/5//m
/+X/5P/n/+j/6f/q/+j/6P/o/+j/6//s/+3/7v/r/+r/6f/o/+j/6P/o/+j/5v/m/+b/
5v/n/+j/6f/q/+v/7P/t/+7/6//q/+n/6P/o/+j/6P/o/+n/6v/r/+z/7v/u/+7/7v/u
/+7/7v/u/+z/6v/o/+b/5//o/+n/6v/q/+r/6v/q/+z/7P/s/+z/6v/q/+r/6v/o/+j/
6P/o/+v/7P/t/+7/7f/s/+r/6P/p/+v/7P/t/+z/6//q/+n/6v/r/+7/8P/u/+//8f/y
//X/9f/1//f/9P/0//P/8//1//b/9//3//f/9v/1//T/8v/x//P/8v/w/+7/7f/s/+//
8P/v//D/8f/w//D/7//v/+//8P/x//P/8//z//H/7f/r/+r/5v/p/+n/6v/s/+v/6v/n
/+b/5v/j/+P/4v/j/+b/6P/p/+v/6v/q/+v/6f/n/+f/6f/p/+v/7P/u/+//6f/n//L/
AQAXADoAYgCNALwA6wAZAUEBWAFeAVkBQgEIAaAAJgC4/2b/QP9J/17/bf94/4f/lf+i
/7H/v//L/9n/4f/l/+f/5//n/+j/6v/q/+r/7v/w//H/8//z//X/9v/2//n/+f/5//n/
+P/6//r/+v/5//f/9v/1//b/9//5//z//v/+/wAAAQD+//v//P/8//7/AAABAAIAAQAA
AP////8CAAYABwAIAAUABgAHAAoACgAKAAsADQAOAA8AEQASABEAEQARABAAFgAXABgA
GgAZABsAHgAgACEAIgAjACYAKAArAC0AMAA0ADQANwA5ADoAPQBBAEUARgBKAEsATABO
AFAAUgBVAFoAXQBfAGIAYgBkAGYAaABqAGsAbQBtAG8AbgBtAG0AbwBvAHAAcABvAGwA
awBpAGYAYwBgAF8AXABXAFQAUQBLAEUAQAA8ADcAMgAtACYAJAAiACAAHgAbABcAFAAM
AAkACQAJAAgAAgABAAAA/v/7//r/9//1//b/+P/5//n/9v/2//b/8//z//P/8//z//L/
8//z//L/8f/x//D/8P/z//P/8//z//H/8P/t/+r/7P/t/+7/7v/v//D/7//u/+7/7f/s
/+r/6v/v//L/8v/w/+//7v/t/+//8P/x//L/8P/u/+7/7P/u/+7/7//w/+7/7f/t/+3/
6//r/+z/7f/r/+n/7P/s/+z/7f/t/+7/6v/o/+f/5v/k/+X/5//n/+P/4v/j/+T/5f/m
/+b/5f/k/+T/4//j/+P/4//l/+X/5f/j/+L/4//j/+L/4P/h/+H/4f/i/+P/5v/n/+j/
6P/p/+v/7//x//L/8//y//H/8P/v/+//8v/y//L/8v/x//D/8P/w/+7/7v/u/+7/7f/r
/+r/6P/n/+b/5f/j/+H/3f/Y/9r/2//Z/9r/2P/X/9f/2P/Z/9j/2f/c/9f/1//W/9b/
1f/V/9T/0//U/9b/2f/b/9f/1f/V/9P/2//c/9r/1//V/9X/3P/v/w8AOABiAJEAxAD3
ACcBRQFUAVYBRQEUAb4ATADU/3L/Nv8k/zn/TP9V/2T/ff+V/6b/s/+7/8X/0f/V/9X/
1//X/9f/3P/e/97/3v/f/+D/4P/h/+P/5f/m/+b/5f/l/+X/5f/k/+b/5v/m/+f/5//o
/+n/6f/p/+r/7P/s/+z/7v/v//H/7//x//L/8P/w/+//7v/x//L/8//1//P/9v/2//b/
9//6//3/AgACAAIAAwAFAAMAAwAEAAQACAALAA4AEAATABMAEwAUABgAGwAfACIAJQAm
ACcAKgAsAC8AMQA0ADoAPABBAEUARQBHAEoATQBUAFoAXQBgAGIAZABmAGkAagBtAG8A
cgB0AHYAeAB6AHkAeQB6AHkAfAB8AHwAfQB2AHEAbQBoAGIAXABYAFMATgBJAEQAQQA5
ADEAKwAlACEAHQAaABgAFgASAA4ACAACAP7/+v/2//b/9f/1//D/7f/t/+3/7P/s/+3/
7v/u/+z/7P/q/+n/5//o/+j/5//o/+j/6P/l/+X/5f/l/+X/5P/l/+X/5P/k/+X/5f/m
/+X/5f/l/+X/4//i/9//3P/c/93/3v/e/+H/5P/l/+b/6P/n/+b/5P/j/+f/6f/o/+b/
5f/k/+P/5P/k/+T/5P/l/+b/6f/q/+j/6P/p/+r/5//l/+T/4//j/+P/5P/l/+P/4f/k
/+T/4//j/+L/4v/h/+D/4P/g/97/3//h/+H/4v/h/+L/4//j/+P/4v/h/+L/4v/k/+T/
4P/g/+H/4f/e/97/3v/f/+L/4//k/+X/4v/g/9//3//g/+H/4f/h/9//3//h/+P/3v/d
/+H/4P/d/93/3v/h/+H/4f/g/97/4f/j/+T/4f/l/+P/4f/g/97/3//g/+H/4v/g/+D/
4P/g/+L/4v/i/+L/5f/m/+f/6P/m/+T/4v/g/+L/4v/i/+L/5P/k/+T/5P/j/+L/4f/g
/+D/4P/g/+D/4v/i/+L/4v/h/+D/3//e/+H/4v/j/+T/4//i/+H/4P/g/+D/4P/g/+H/
4v/j/+T/4v/i/+L/4v/g/+D/4P/g/+D/4P/g/+D/4//k/+X/5v/j/+L/4f/g/+L/4v/i
/+L/4//k/+X/5v/j/+L/4f/g/+L/5P/m/+j/5f/k/+P/4v/g/+D/4P/g/+H/4v/j/+T/
4//i/+H/4P/g/+D/4P/g/+H/4v/j/+T/5f/m/+f/6P/n/+b/5f/k/+L/4v/i/+L/5f/m
/+f/6P/m/+T/4//j/+X/5f/l/+X/5f/l/+P/4//l/+b/5v/n/+r/7P/u/+//7P/t/+z/
7P/t/+//8v/0//P/8//z//L/7//s/+n/5//r/+z/7f/s/+z/7P/t/+7/6v/q/+r/6P/o
/+f/5//n/+r/6//s/+3/6//p/+b/5f/l/+L/4v/h/+D/4P/h/+D/3//g/+P/4f/j/+L/
4v/k/+X/5f/l/+T/5P/l/+X/4//h/+P/4//l/+j/6v/n/+X/8f8EABsAOQBiAJIAvwDo
ABEBOQFVAV4BVgE9AfwAlAAcAK7/Xv9A/0j/Xf9u/33/jP+f/7P/wP/H/9H/2//f/+P/
5f/n/+f/5//t//D/8f/y//D/8P/v/+//7//x//L/8v/z//P/8//z//X/+P/5//r/+P/3
//f/9//3//f/+P/6//r/+v/8//3//f/7//3//v/9//7//v/+/wEAAgADAAUAAwAGAAYA
BgAGAAgACgAOAAoACgALAA0ADgAPABEAEgAUABUAFgAWABcAFwAXABgAHAAfACMAJgAl
ACYAJwAqACoALQAvADIAOQA6AD4AQQBBAEMARgBJAE0AUgBUAFYAVgBYAFoAXQBiAGUA
ZwBqAGwAbgBwAHIAdQB3AHoAewB7AHoAeQB5AHkAeQB6AHoAewB4AHcAdQByAG0AaABl
AGEAWwBXAFMAUABNAEsASgBEAD4AOAAwAC0AKgAnACQAIAAdABsAFAATABMAEwASAA8A
DwAPAA4ACwAKAAcABQAFAAYABgAFAAYABgAGAAMAAQABAAEAAQACAAMAAwACAP/////+
//7/AQABAAEAAQAAAAAA/v/8//7///8AAAAAAgAEAAQABAADAAEA///8//z/AQAEAAQA
AAD///7//f/+/wAABAAEAAQABAAEAAIAAQAAAAAA///////////////////9////AQAC
AAIAAQADAAQABQAFAAUABwAHAAoACgALAA0ADAANAA0ADQAOAA0ADAALAA0AEgAUABYA
EwARAA8ADgANAAoACQAIAAQAAwABAAAA/P/7//r/+f/5//n/9//0//X/9f/y//L/8//z
//T/9v/1//L/8f/y//L/8//z//T/8//z//L/8f/u/+7/7//v/+7/7//y//P/8//y//D/
6//n/+f/8P8FACEARABwAKMA1AADATEBUwFmAWYBUQEeAcYATADU/3T/Qv9A/1f/bP97
/4j/m/+z/8T/zf/X/9//5f/t//L/9//6//3//f/+//3//P/7//z//P/9//7/AQADAAQA
BAADAAIAAQAEAAYABgAGAAYABQAFAAUABQAFAAYACAAGAAYACAAJAAcABQAHAAgACwAM
AAwADAAOAA4ADgAPABIAFgAXABgAFwAYABkAHAAcABwAHQAfACEAIwAmACgAKAAnACYA
JAArAC0ALwAyADQANwA7AD4APwBAAEEARABGAEkASwBOAFQAVgBbAF8AYQBlAGoAbwB1
AHoAfAB+AH4AgACCAIUAigCNAI8AkgCTAJQAlQCWAJQAlQCXAJcAlgCUAJIAkQCMAIcA
gwB+AHkAcgBtAGcAXwBZAFMATwBLAEUAQQA9ADYAMQAtACoAKAAkACAAGgAVABIADwAM
AAwACwALAAYABgAHAAgACAAFAAUABQAEAAIAAgAAAP//AQACAAIAAQD///7//f/5//3/
/f8BAA==
         </WaveFormData>
      </LeadData>
      <LeadData>
         <LeadByteCountTotal>10000</LeadByteCountTotal>
         <LeadTimeOffset>0</LeadTimeOffset>
         <LeadSampleCountTotal>5000</LeadSampleCountTotal>
         <LeadAmplitudeUnitsPerBit>4.88</LeadAmplitudeUnitsPerBit>
         <LeadAmplitudeUnits>��V</LeadAmplitudeUnits>
         <LeadHighLimit>2147483647</LeadHighLimit>
         <LeadLowLimit>268435456</LeadLowLimit>
         <LeadID>V5</LeadID>
         <LeadOffsetFirstSample>0</LeadOffsetFirstSample>
         <FirstSampleBaseline>0</FirstSampleBaseline>
         <LeadSampleSize>2</LeadSampleSize>
         <LeadOff>FALSE</LeadOff>
         <BaselineSway>FALSE</BaselineSway>
         <ExcessiveACNoise>FALSE</ExcessiveACNoise>
         <MuscleNoise>TRUE</MuscleNoise>
         <LeadDataCRC32>1055004563</LeadDataCRC32>
         <WaveFormData>
uP+4/7j/uP/F/9D/2//m/+3/8v/3//z///8AAAEAAgABAAAA///+/wAAAgAEAAYABAAE
AAQABAAGAAYABgAGAAcACAAJAAoACQAIAAcABgAIAAgACAAIAAYABgAGAAYACgAMAA4A
EAAOAA4ADgAOAAwADAAMAAwADgAOAA4ADgAQABAAEAAQABAAEAAQABAAEgASABIAEgAU
ABQAFAAUABYAGAAaABwAHgAeAB4AHgAiACQAJgAoACoALAAuADAANAA2ADgAOgA/AEIA
RQBIAEsATgBRAFQAWQBcAF8AYgBmAGgAagBsAG8AcABxAHIAdAB2AHgAegB8AHwAfAB8
AHoAegB6AHoAdQByAG8AbABoAGYAZABiAFwAWABUAFAASgBGAEIAPgA5ADYAMwAwAC4A
LAAqACgAIwAgAB0AGgAYABgAGAAYABYAFAASABAADgAOAA4ADgAQABAAEAAQAA8ADgAN
AAwACgAKAAoACgAHAAYABQAEAAYACAAKAAwADAAMAAwADAAJAAgABwAGAAgACAAIAAgA
BgAGAAYABgAHAAgACQAKAAgACAAIAAgACAAIAAgACAALAAwADQAOAA0ADAALAAoACAAI
AAgACAAJAAcACAAKAAsACwALAAwACwAJAAcABgAGAAgACAAIAAkACQAJAAkACwAMAA0A
DQAOAA4ADwARABcAGAAaABsAGwAaABoAGQAbAB0AHgAeABsAGwAZABkAGAAWABQAEgAQ
AA8ADQALAAgABwAGAAUACAAIAAYABAADAAQAAgADAAAAAAABAAMAAQD/////AQABAAEA
AQABAAQABQAHAAkACAAGAAQAAwAAAAAAAAABAPv//f8BAPr/7v/q//D//P8MACYARQBm
AIcArADVAAABKAFJAV4BWAEnAc8AaQATANP/rP+k/6n/rP+v/7z/0//i/+f/7v/3//7/
AgACAAIAAQABAAMABgAFAAQABQAFAAUABAAFAAUABgAIAAoACgAHAAUABwAHAAkACwAO
AA8ADgAPAA0ADQAOABAAEgASABIAEwASABEAEAAPABIAEgASABIAFAAXABYAFwAWABUA
FAATABMAFgAZABsAGgAbAB0AHgAfACAAIwAkACYAKAAoACkALAAtADEANAA0ADYAOAA3
ADYANwA5ADoAQQBDAEcASQBMAE4AUABSAFIAUwBXAF0AYABhAGEAYwBmAGgAagBuAHQA
dwB6AHoAfAB/AIIAggCCAIMAiACIAIUAhACEAIQAfgB7AHYAbgBqAGgAZQBiAFwAWABU
AEwARQA9ADYAMgAwACwAKQAlACAAHQAZABMADgALAAgABwAFAAEA/f/3//X/9P/z//P/
8f/w/+7/6P/k/+T/5f/l/+f/5//n/+b/5//n/+f/5f/h/+D/4P/g/+D/4P/f/97/3P/a
/9r/2//c/9z/2//b/9r/2v/a/9b/1f/V/9X/1P/W/9j/2f/a/93/3v/f/97/3P/b/93/
2f/X/9f/1f/V/9H/0f/P/83/z//R/9X/1//V/9P/0v/S/9P/1P/V/9b/1f/U/9P/0v/Q
/9D/0v/T/9X/1f/V/9b/1v/T/9P/1P/U/9X/1//X/9f/1//W/9b/2P/Y/9j/2P/V/9P/
0//R/8v/yv/K/8n/yv/J/8r/zf/L/8v/yf/H/8n/yf/K/8z/zP/L/8r/yv/I/8j/zP/P
/9D/0f/Q/9H/0v/U/9X/1P/P/83/zf/Q/9L/0//S/9P/zv/L/8n/x//K/8r/yv/K/8r/
yv/K/8r/yv/I/8j/yP/I/8b/xv/G/8b/xf/E/8P/wv/D/8T/xf/G/8b/xv/G/8b/yf/K
/8v/zP/N/87/z//Q/9L/0v/S/9L/1P/W/9j/2v/c/9z/3P/c/9z/3P/c/9z/2//a/9n/
2P/W/9b/1v/W/9X/1P/T/9L/z//O/83/zP/O/87/zv/O/9D/0P/Q/9D/0P/Q/9D/0P/U
/9b/2P/a/9n/2P/X/9b/2v/c/97/4P/i/+L/4v/i/9//3v/d/9z/3v/g/+L/5P/h/+D/
3//e/+D/4P/g/+D/4v/i/+L/4v/h/+D/3//e/9//3//i/+b/5f/l/+X/5v/o/+f/5v/m
/+n/7P/t/+7/7v/v//D/8f/0//b/+P/5//n/+P/4//n//v/+//////8AAAAAAQABAAAA
AQABAAAAAAABAAAAAQACAAIAAgACAAMAAwACAAEAAgADAAQABQAEAAQAAgAAAP3//P/4
//f/9v/2//f/+f/7//n/+f/7//n/+f/5//n/9v/1//X/9f/z//L/8f/x//H/8v/z//X/
+f/5//f/9P/w//D/9P/8/wwAJABBAGAAgQCmANcABgEoAUMBWAFUAScB0QBxABcA1f+y
/6r/qf+o/6v/tP/B/9L/3//o//H/+P/+//3//P/6//n/+//+//3//P/9//3//f/8////
AQAEAAgACQAKAAgABwAJAAkACwANAAwACwAIAAcABgAHAAkADAAKAAoACgALAAkACQAJ
AAkADAAMAAwADAAPABEADwAPAA8ADwAPAA8ADwAQABEAEQARABEAEgASABAAEAASABIA
EwAUABMAEwAVABUAGAAaABgAGgAcABsAHgAfACEAIgAlACUAJwAnACoALAAuADAALwAx
ADYAPQBBAEMARABHAEgASgBMAFAAUQBRAFEATgBTAFcAWwBcAF4AXwBkAGQAZwBoAGoA
bABuAG8AbgBqAGkAaABmAGQAZABkAGQAYABdAFcAUgBQAE0ASgBIAEUAQAA7ADUALQAp
ACcAJQAlACQAIQAeABkAEgAQAA4ADQANAA4ADgAKAAYABgAHAAcABAADAAIAAAACAAMA
BAADAAIAAgADAAQAAwAEAAQABAAGAAQABAAFAAMAAgAAAP//AgACAAIA/v8AAAEAAgAC
AAMABgAEAAQABAAEAAIA/////wAAAgADAAQABgAIAAcABgAGAAMABAADAAIABQAHAAkA
CwALAAwADQANAA8AEAASABUAFQAUABQAEwAVABQAFAATABQAFwAZABoAFwAXABUAFQAS
ABAADgAMAAoACQAHAAUAAwADAAMAAwAGAAYABAACAAAAAAD9//3/+//6//r/+//8//v/
/P////z/+//6//n/+f/5//r/+//9//z/+//7//r/+v/6//v/+//5//X/7P/i/97/4v/s
/wIAIAA/AGIAiwC2AOUAEAE0AVUBYgFIAQEBmwA3AOn/t/+g/6L/p/+k/6f/uP/L/9b/
3//o/+//8P/y//T/9P/z//P/9P/2//T/8v/y//P/9P/0//P/8//0//b/9v/2//P/8f/z
//X/+f/9//r/+f/2//X/9f/1//b/+P/4//j/+P/5//n/+f/5//n//P/8//z//P/7//3/
+//7//3//f/9//3///8CAAUABwADAAMABAAEAAYACAAMAA4ADQAOAA0ADQARABEAFAAW
ABcAGgAdAB0AIQAjACYAKAAsAC0AMAAxADQANgA4ADoAPQBBAEgAUQBSAFMAUwBVAFcA
WgBdAGIAZABnAGoAagBqAG0AcABwAG4AbwB0AHQAcQBwAHAAcABrAGcAYQBYAFEATgBK
AEYAPgA6ADYALgAsACUAHwAcABsAGAAWABMAEgAPAAsABQACAAEAAAABAAIA///8//f/
9f/2//f/+f/7//z//P/4//T/9P/1//X/9f/1//X/9P/z//P/8//x//D/8P/x//L/9f/2
//b/9v/1//L/8f/x//L/8v/x//H/8P/w//D/7P/u/+//8P/w//H/8v/y//L/7//u/+3/
6v/u//H/9//3//b/9f/y//H/8P/x//D/7//x//H/8//z//L/8f/x//L/8v/y//L/8v/w
//D/8P/w//L/8v/0//X/9P/z//L/8v/w/+3/7f/u//H/8//2//f/8//z//L/8v/w//D/
8P/w/+//7//x//H/7//w//L/8//z//H/8f/z//H/8f/v/+3/7v/t/+3/7v/v/+//7//w
/+3/7P/v//H/7//v/+3/7f/t/+7/7v/s/+r/6//u//T/9f/1//P/8//s/+//7//v//D/
8v/y//L/8v/x//D/7//u/+7/7v/u/+7/7v/u/+7/7v/u/+7/7v/u//D/8P/w//D/7f/s
/+v/6v/t/+7/7//w//D/8P/w//D/7v/u/+7/7v/x//L/8//0//H/8P/v/+7/7P/s/+z/
7P/u/+7/7v/u/+z/7P/s/+z/7//w//H/8v/w//D/8P/w/+//7v/t/+z/6v/q/+r/6v/r
/+z/7f/u/+z/7P/s/+z/7P/s/+z/7P/u/+7/7v/u//D/8P/w//D/8P/w//D/8P/w//D/
8P/w/+7/7v/u/+7/7P/s/+z/7P/q/+r/6v/q/+r/6v/q/+r/7f/u/+//8P/t/+z/6//q
/+3/7v/v/+7/6//r/+z/7f/r/+v/7P/s/+z/7P/t/+7/8P/w//D/8v/1//j/+//9//r/
+f/3//b/9P/1//f/+v/9////AAABAP3//P/6//n/+//8//z/+//9//v/+//7//v/+//7
//z//v/9//z//f/9//3//f/+//z/+v/4//b/9P/x//H/8P/t/+3/7v/t/+7/7//y//H/
7//v/+//7//t/+7/7//v/+//7//w//D/7P/q/+v/7f/v/+3/6P/i/97/4P/s//z/EgAt
AEwAaQCKALcA5AAGASEBMgEqAQEBswBTAPn/t/+U/47/j/+O/5P/mv+l/7b/w//I/8//
1P/U/9j/2v/b/93/3v/g/97/3P/a/9n/2P/W/9j/2f/b/97/3v/e/9v/2f/b/9v/3f/f
/+H/4f/f/9//3P/b/9v/3P/a/9r/2v/b/93/3f/d/93/3v/e/97/3v/h/+P/4f/h/9//
3//f/9//4P/i/+T/5f/j/+P/5P/k/+b/6P/s/+7/8P/y//L/8//x/+//8P/w//H/9P/3
//f/9v/3//n/+v///wEABQAHAAoADAAOABAADwAPABIAFwAbAB0AHgAhACAAIAAgACIA
JwArAC8AMAAyADUAOAA4ADcANwA7ADoAOgA6ADsAPAA9AD8APwA8ADwAPgA/AEAAQABA
AEAAPAA7ADUAMAAuAC8ALAAqACcAIwAfABoAEwAOAAsACAAHAAMA///7//X/8//y//H/
8f/v/+7/7P/m/+D/4P/h/+H/3//f/9//3v/d/93/3f/b/9r/2v/b/9z/3f/e/97/3v/d
/9r/2f/Z/9z/3P/b/9v/3f/e/9//3P/Z/9n/2f/Y/9z/3v/f/+D/4P/g/+D/3v/g/+H/
5f/j/+P/4//h/+H/4P/h/+D/3//h/+P/5//p/+j/5//n/+j/5v/m/+r/6P/k/+X/5v/n
/+j/6P/n/+n/7P/t/+3/7f/u/+7/7f/s/+z/7v/w//D/8P/x//H/8f/x//P/9P/1//X/
+f/6//z///8AAP7//f/7//7//v////////8BAAIAAgAAAP///P/7//n/+P/3//b/9P/x
/+3/6f/p/+n/6f/p/+n/6P/l/+L/3v/e/9v/2//c/97/4f/l/+P/4f/h/+P/4P/f/97/
3f/e/9//4f/j/+P/4v/h/+H/5P/m/+j/6//n/+X/4f/a/9b/2P/g//L/DAAkAD8AYgCH
ALAA3wAGASABMwE0AQoBsQBJAPP/t/+V/47/kv+T/5T/n/+y/8X/0v/Z/+D/6f/2//z/
+//6//j/9//3//j/9f/y//X/+f/9/wAA/f/9//7/AAACAAIA///9//7///8CAAUAAwAD
AAEAAQACAAMABQAIAAUABAADAAMABAAFAAYABwAKAAoACgAKAAkACwAJAAkADQAPABEA
EwASABQAFgAXABYAFwAZABoAGAAYABoAGgAdACAAIQAjACYAJwArAC4AMQA0ADcANwA7
AD0AQABCAEQAQwBEAEMASABMAFAAVABXAFkAXgBlAGsAbQBuAHEAdAB2AHgAfAB9AH8A
gQCAAIMAhwCLAIwAjgCPAJQAlACQAI4AjQCMAIoAiQCGAIAAegB2AHEAbABkAGAAXABU
AFIATQBJAEgAQwA+ADoANQA0ADEALQAnACEAHwAdAB0AHQAbABkAFQAUABQAFAAVABQA
FAATAA4ADQAOABAAEQAPAA8ADwAOAAsACwALAAkACwAMAA4AEAAPAA4ADAAKAAoACAAI
AAkACwAMAAwADQALAAoACQAEAAQABQAGAAYABgAGAAUABAAHAAgACQAIAAcABwAKAAcA
BQAFAAMAAwAEAAcACAAJAAYABQAGAAUAAgABAAEAAgD///7//f/8//7//v/+//7//P/8
//7///////////8AAP//+//6//r/+P/5//v/+//7//v/+v/6//z//P/8//z/+P/3//j/
9//0//T/9f/1//f/9f/1//f/+f/5//f/9f/1//X/9v/4//b/8//w/+7/7//w//X/+f/3
//f/9f/1//P/9P/0//L/8P/x//T/+v/5//f/8//x//D/8//3//f/9v/0//T/9P/0//T/
9P/0//T/9P/0//T/9P/x//D/7//u//D/8P/w//D/7v/u/+7/7v/w//D/8P/w//D/8P/w
//D/7v/u/+7/7v/u/+7/7v/u/+7/7v/u/+7/8P/w//D/8P/x//L/8//0//D/7v/s/+r/
6//s/+3/7v/s/+z/7P/s/+z/7P/s/+z/7v/u/+7/7v/s/+z/7P/s/+z/7P/s/+z/7P/s
/+z/7P/r/+r/6f/o/+v/7P/t/+7/7f/s/+v/6v/r/+z/6//p/+v/7P/t/+3/6//s/+z/
6//r/+z/7f/w/+7/7v/w//H/8P/x//H/8v/z//P/9P/0//P/9f/4//j/+f/5//n/+P/3
//X/9P/1//j/+P/3//f/9//3//f/9v/4//j/+f/5//r/+f/6//v/+v/5//n/+P/4//b/
9P/0//D/7//t/+z/7f/v/+//7f/r/+3/6//r/+n/6f/p/+n/7f/v//D/8P/u/+3/6//q
/+r/6//t/+3/7f/o/+L/4v/o//L/BAAaADMAVAB7AKQA0wD8ABoBNQFKAUQBEwG9AFcA
//+//5z/mP+b/5r/mf+i/7H/wP/P/9b/2//g/+j/6v/q/+n/6f/o/+r/6P/m/+f/5//n
/+b/5//n/+j/6v/t/+7/7P/r/+v/6//t/+//7//v/+3/7f/w//H/8//2//X/9P/z//P/
8//z//P/8//2//b/9v/2//f/+f/3//f/9//3//f/9//5//z///8BAP3//f/+//7//P/8
//7//v8CAAQABAAFAAcABwAKAAwADwASABUAFQAUABUAFwAYAB0AHwAjACUAJgAoACoA
LAAsAC0AMQA3ADsAPQA+AEEARABGAEgATABQAFMAVgBWAFoAXQBgAGAAYgBjAGgAaABp
AGoAbABuAG0AbQBrAGYAZwBoAGgAaABlAGQAYwBeAFsAVQBQAE4ASwBIAEYAQwA+ADsA
NwAxAC0AKwApACkAKgAnACQAHwAbABoAGQAZABcAGAAYABQADgAOAA8ADwANAA0ADQAM
AA0ADQANAAsACAAGAAUABAADAAQABAAEAAUABAAFAAcABwAGAAQAAwAGAAYABgACAP//
//////7//P/8//v/+v/4//j/+P/2//T/9f/5//f/+f/5//f/9//5//n/9//z//T/9f/2
//f/+P/2//P/8//0//b/9//4//r/+v/5//j/+P/6//z//P/8/wEAAwAFAAcAAwACAAEA
//8DAAQABgAJAAkACAAIAAcABQAEAAQAAwADAAUABgAGAAMAAwABAAEA///+//3//P/7
//n/9v/z//L/8f/w/+//8f/y//H/8P/s/+z/6f/p/+n/6v/s/+//7//t/+3/7//u/+//
8P/x/+7/7f/t/+3/7f/s/+v/6//s/+z/7P/t/+3/7//t/+T/3P/a/+D/7v8EABoANQBW
AHkAoADLAPQAGAExAToBHgHZAHkAGwDT/6X/lv+W/5f/mv+l/7L/xf/Y/+P/5v/p//L/
+P/5//j/9v/1//T/9v/0//L/8//1//f/+P/5//n/+v/8//r/+v/3//X/+P/5//z////9
//3/+//7//n/+f/6//z/+//6//n/+f/6//v//P/9//z//P/8//z//P/9//r/+f/3//f/
9//3//f/+v/9////+//7//z//P/8//z//v/+//3//v/9//3/AAABAAUACAAJAAwADwAP
AA4ADwARABIAGAAbACAAIwAjACQAJQAmACgAKwAxADkAOwA9AD4AQQBCAEQARgBKAE4A
UQBUAFQAUwBVAFcAVgBVAFUAWQBYAFYAVABTAFIATwBNAEkAQgA7ADgANAAwACkAJgAj
ABwAGQATAA4ADAAHAAIA/v/5//b/8//v/+n/5v/l/+T/5f/m/+P/4P/b/9v/3P/d/9//
3P/c/9v/1v/V/9b/2P/Z/9n/2f/Z/9j/1f/V/9X/0//U/9b/2f/c/9r/2v/Z/9j/2v/Y
/9j/2f/a/9r/2f/Z/9v/3P/d/9r/2//d/9//4P/e/97/3f/c/97/4P/i/+L/4P/h/+X/
4//g/9//3P/b/9v/3f/d/93/2//b/93/3f/c/9v/2//c/93/3v/f/+D/3//e/93/3P/b
/9r/2//b/9v/2//b/9z/3P/Z/9n/2v/Y/9n/2//b/9f/1f/S/9D/zv/O/87/zv/M/8v/
zP/L/8r/zP/P/9H/0f/P/8//0f/N/8v/x//D/8T/w//D/8T/wv/B/8D/wP+8/7z/wP/D
/8P/w//B/8H/v//A/8D/vv++/7//wv/I/8j/x//E/8P/wP/B/8P/w//G/8b/xv/G/8b/
xv/G/8b/xv/G/8b/xv/G/8T/xP/E/8T/xf/G/8f/yP/K/8r/yv/K/8r/yv/K/8r/x//G
/8X/xP/F/8b/x//I/8b/xv/G/8b/yP/K/8z/zv/N/8z/y//K/8z/zP/M/8z/y//K/8n/
yP/J/8r/y//M/87/0P/S/9T/0f/Q/8//zv/O/87/zv/O/9D/0P/Q/9D/0P/Q/9D/0P/O
/87/zv/O/8v/yv/J/8j/y//M/83/zv/P/9D/0f/S/9P/1P/V/9b/1v/W/9b/1v/U/9T/
1P/U/9b/2P/a/9z/3P/a/9f/1//a/9v/2//b/9n/2P/W/9T/1f/W/9n/2v/Y/9r/2//c
/93/3f/e/9//3v/e/93/3f/d/+D/4P/h/+H/4f/g/+D/3v/d/97/3v/d/9v/2v/X/9n/
2//c/93/3v/e/93/2//a/9v/3P/d/97/4P/h/+D/3P/a/9r/1//Z/9r/3P/f/+D/3//c
/9v/2//Z/9n/2f/a/9v/3P/e/9//3//e/93/3//e/97/3v/f/+H/3//f/9z/1v/S/9j/
5P/0/w4AKwBGAGUAjAC3AOIAAAEZASwBMAEHAbEASwD1/7f/lP+Q/5P/kv+V/5z/p/+y
/73/xv/P/9z/4v/i/+L/4f/h/+T/5v/k/+L/5f/n/+n/6v/p/+n/6v/s/+3/7v/s/+v/
7P/t//D/8//w/+//7P/r/+3/7//y//b/9P/0//T/9f/0//P/8v/x//X/9v/3//j/9v/3
//T/8//3//n/+//9//z//v8AAAEA/////wAAAAD//wAAAwAEAAUABgAFAAUACQAJAAwA
DgAOABAAEgARABQAFQAXABgAGwAdACEAIwAkACYAKAAqACsALQAyADkAPAA9AD0APwBA
AEIARABIAE4AUQBUAFQAVgBZAFwAXABeAF8AZABkAGUAZABkAGQAZgBpAGoAaABmAGYA
ZQBkAGIAYgBiAF4AXQBZAFYAVgBSAE4ASwBHAEMAPwA6ADMALgAtACwALQAqACcAJAAf
AB0AHAAbABsAGAAYABcAEgAQABAAEQARABMAEwATABIAEAAPAA4ACwAMAAwADQAOAA8A
EAAQABAADgAMAAwADQAPABAAEAARABEAEAAPAAoACwANAA8AEAAQABAADwAOAA4ADgAO
AAwADgAPABMAEQATABMAEQARABIAFQAWABcAFAATABQAEwATABMAFAAWABYAFgAWABYA
FgAWABYAFgAUABQAFgAXABkAGQAZABoAGAAVABUAFgAWABcAGQAZABUAEgAVABYAFwAY
ABcAFQAWABgAFwAXABcAGAAZABkAGQAaABkAGgAZABgAFwAXABcAFwAZABoAGwAbABwA
HAAdAB8AJAAmACkAKwApACgAKAAnACcAKQAqACoAKwArACkAKQApACgAJwAmACQAIwAh
AB8AHQAdAB0AHQAaABgAFAAQABEAEgAQABEADwAOAA4ADwAQAA8AEAATAA4ADQAMAAsA
CgAJAAkACQALAAwADQAPAAoACAAGAAUACwALAAcAAgD+//z/AAAOACQAQABbAHoAoQDO
APsAIAE+AVcBYAFEAQEBowBFAP3/y/+y/7T/tf+w/7f/yv/d/+z/9f/4//3/BgAKAAoA
CgAJAAkADAAOAAwACgAKAAsADAAMAA4ADwARABQAEgASAA8ADQAPAA8AEQATABMAEwAR
ABEAEAARABMAFgAWABYAFgAXABkAGQAZABkAGQAYABcAFgAYABsAGgAbABsAGwAbABsA
HQAgACMAJQAlACUAJgAmACIAIgAkACQAKAAsAC4AMQAyADEAMwA0ADUAOAA7ADsAPAA9
AD8AQABDAEUASQBLAE8AUgBVAFgAVgBXAFsAYQBoAGsAbQBxAHIAdAB2AHoAfQB/AIEA
gACEAIcAigCKAIkAiQCNAIwAjgCOAI8AkACNAIsAhwCAAHsAeAB0AHAAbQBqAGcAYABb
AFMATABIAEgARgBFAEMAPgA7ADcAMQAqACcAJAAjACUAIwAhAB0AGwAaABkAGQAaABwA
HQAaABgAGAAZABkAFwAXABcAFgAWABcAGAAXABYAFgAXABgAGAAYABcAFgAYABYAFgAX
ABYAFgAVABUAFAAUABQAEAAQABEAEgASABQAFgAXABgAGAAYABgAFgAWABcAGwAZABkA
GQAXABcAGAAbABwAHQAfAB8AIQAhAB4AHQAdAB4AHQAcABsAGgAYABgAGAAYABYAFgAY
ABkAFwAXABcAGAAYABUAFQAWABQAFQAXABcAFgAXABcAGAAYABgAGAAYABkAGQAbABsA
FwAWABYAFQAVABMAEwAVABcAGQAZABkAFQATABIAEgAUABMAEgASAA4ADgASABUAEgAR
AA4ADQAPABAAEAAOAAsACwANABIAEwATABEAEQASABEADwANAAwADQAOAA8AEAAOAA4A
DgAOAA4ADgAOAA4AEAASABQAFgATABIAEQAQABAAEAAQABAAEgASABIAEgAQAA4ADAAK
AAoACgAKAAoACgAKAAoACgAIAAgACAAIAAsADAANAA4ADQAMAAsACgAKAAoACgAKAAsA
DAANAA4ADAAMAAwADAAMAAwADAAMAAoACgAKAAoADQAOAA8AEAAPAA4ADQAMAAwADAAM
AAwADQAOAA8AEAAPAA4ADQAMAA8AEAARABIADwAOAA0ADAAKAAoACgAKAAsADAANAA4A
DQAMAAsACgAKAAoACgAKAAwADAAMAAwADQAOAA8AEAAPAA4ADQAMAAwADAAMAAwADwAQ
ABEAEAANAA0ADgAPABEAEQASABIAEQAQABAAEAAQABAAEAASABUAFgAXABcAFwAXABYA
FgAYABkAGwAeABwAHQAdAB0AGgAYABUAEwAWABgAGQAZABsAGQAZABkAFgAVABQAFAAW
ABUAFAAVABYAFwAYABoAGAAWABQAEgAUABEAEQAQAA4ADwARABEAEQARABMAEQATABMA
EwATABMAFAAVABUAFgAVABUAFAAQABIAEwATABUAEwAOAAwAEgAeAC4AQgBcAHsAmgC7
AOAACQEuAUYBVQFSASgB0QBxAB0A4f/D/7z/vv+//8b/0f/g//P//P///wYADwASABQA
FAAUABMAEwAWABoAGgAaABkAGQAZABgAGAAZABsAHgAeAB4AGwAZAB0AHwAjACcAJAAj
ACAAHwAfAB8AIAAiACIAIgAiACMAIgAhACAAHwAgACAAIAAgACIAJQAkACUAJgAnACgA
KQApACwALwAxAC8ALwAwADAALwAwADMANAA4ADoAOgA7ADoAOQA7ADwAPwBCAEUARQBF
AEUARgBGAEgASQBMAE0ATwBSAFUAWABYAFkAXQBjAGcAaQBqAG0AbABuAHAAdAB3AHkA
ewB6AH4AgQCEAIQAhwCJAI8AkACOAIwAiwCKAIsAjQCNAIoAigCMAI0AjgCLAIgAhQB+
AH0AdwByAHAAcgBwAG8AbQBoAGMAXQBVAE8ATQBLAEsASQBFAEEAOwA4ADgAOAA5ADcA
NgA0AC4AKAAoACkAKQAnACcAJwAmACMAIwAjACEAHwAeAB4AHgAhACIAIgAiACIAIAAg
ACEAJAAkACMAIwAkACQAJAAgACEAIwAlACYAKQAqACoAKgAoACgAKAAmACcAKQAuAC0A
LQAtACsAKwArAC8AMgA0ADQANAA0ADUAMwA0ADYANwA3ADcAOAA5ADkAOQA6ADoAPAA8
ADwAPgA/AEAAQQBCAEQARgBHAEkASgBMAE8AUABQAFEAUQBSAFIAUwBTAFUAWQBcAF4A
WgBZAFYAVQBVAFQAUwBSAFAATwBNAEsASgBJAEgARwBKAEoASABGAEUARgBEAEUARgBG
AEcASQBIAEUARABFAEYARwBIAEkARwBHAEgASQBHAEYARQBFAEcASABJAEsASQBJAEUA
QAA6ADgAPABKAFwAdACRALIA1wAAAS0BVgF8AZcBngGCATcB0wBzACsA/f/y//b/+f/+
/wMAEgAlADQAOQA+AEMASABOAFIAVABVAFcAUgBOAEYAPgAyACkAIAAWAAoA///1/+z/
4f/W/8j/u/+z/63/qf+l/5//mf+R/4v/h/+D/4D/fv94/3T/cP9t/2j/Zf9i/1//Xv9c
/1r/WP9W/1X/UP9N/03/Tf9N/03/Sv9K/0r/Sf9F/0P/Qv9A/zz/PP8+/z7/PP86/zb/
M/80/zP/Nf82/zT/Nv84/zf/N/83/zj/OP87/zv/Pf89/z//Qv9F/0j/S/9N/1L/Wf9d
/1//YP9j/2L/ZP9m/2r/bv9x/3T/dP90/3f/ev96/3n/ef99/3z/ef94/3j/eP90/3H/
bP9k/13/Wv9W/1L/TP9I/0T/PP87/zX/MP8u/yr/Jv8j/x//Gv8X/xP/Df8H/wX/A/8D
/wX/A/8B//3+/P78/vz+/f77/vz+/P74/vb+9v73/vf++f75/vn++P72/vX+9P7x/vT+
9P73/g==
         </WaveFormData>
      </LeadData>
      <LeadData>
         <LeadByteCountTotal>10000</LeadByteCountTotal>
         <LeadTimeOffset>0</LeadTimeOffset>
         <LeadSampleCountTotal>5000</LeadSampleCountTotal>
         <LeadAmplitudeUnitsPerBit>4.88</LeadAmplitudeUnitsPerBit>
         <LeadAmplitudeUnits>��V</LeadAmplitudeUnits>
         <LeadHighLimit>2147483647</LeadHighLimit>
         <LeadLowLimit>268435456</LeadLowLimit>
         <LeadID>V6</LeadID>
         <LeadOffsetFirstSample>0</LeadOffsetFirstSample>
         <FirstSampleBaseline>0</FirstSampleBaseline>
         <LeadSampleSize>2</LeadSampleSize>
         <LeadOff>FALSE</LeadOff>
         <BaselineSway>FALSE</BaselineSway>
         <ExcessiveACNoise>FALSE</ExcessiveACNoise>
         <MuscleNoise>TRUE</MuscleNoise>
         <LeadDataCRC32>2183889186</LeadDataCRC32>
         <WaveFormData>
pv+m/6b/pv+v/7b/vf/E/8j/zP/Q/9T/1v/W/9b/1v/V/9T/0//S/9T/1P/U/9T/1P/U
/9T/1P/S/9L/0v/S/9P/1P/V/9b/1v/W/9b/1v/W/9b/1v/W/9X/1P/T/9L/1v/Y/9r/
3P/a/9r/2v/a/9n/2P/X/9b/1//Y/9n/2v/Y/9j/2P/Y/9n/2v/b/9z/3v/e/97/3v/f
/+D/4f/i/+P/5P/l/+b/6P/o/+j/6P/q/+z/7v/w//P/9P/1//b/+f/6//v//P8AAAIA
BAAGAAgACgAMAA4AEAASABQAFgAaABwAHgAgACMAJAAlACYAKAAqACwALgAwADAAMAAw
ADIAMgAyADIALwAsACkAJgAlACQAIwAiAB8AHAAZABYAEQAOAAsACAAGAAQAAgAAAP//
/v/9//z/9//0//H/7v/u/+7/7v/u/+z/6v/o/+b/5v/m/+b/5v/m/+b/5v/m/+T/5P/k
/+T/4v/i/+L/4v/f/97/3f/c/+D/4v/k/+b/5v/m/+b/5v/j/+L/4f/g/+H/4v/j/+T/
4v/i/+L/4v/j/+T/5f/m/+T/5P/k/+T/4v/i/+L/4v/j/+T/5f/m/+X/5P/j/+L/4v/i
/+L/4v/j/+T/4//k/+P/5P/k/+T/5P/j/+P/4v/i/+T/5P/k/+T/5P/m/+b/6P/o/+n/
6f/r/+v/7f/u//H/8//1//b/9//3//f/9v/2//j/+f/5//n/9//2//X/8v/x//D/7//v
/+3/6v/o/+b/5f/k/+T/5f/l/+b/5P/l/+T/4v/i/9//3v/e/+H/3//d/93/3f/c/9z/
3P/c/+D/4v/k/+b/5f/k/+P/4f/e/93/3f/e/9r/3P/f/9n/zv/I/8//1v/d/+n/+f8H
ABYAKgBFAGkAjQCwAM4A0wC1AH0AQAAOAOf/yP+1/6//rv+u/7j/x//T/9b/2P/e/+P/
5v/p/+f/5//m/+f/6v/p/+j/5v/n/+f/5//l/+b/6P/o/+n/6f/p/+f/5//n/+n/6f/p
/+r/6//r/+r/6v/p/+j/6//s/+3/7//s/+v/6v/p/+z/7f/u/+//8f/y//L/8v/x//D/
8P/v/+7/7//x//H/8//z//T/9P/0//X/9//5//n/+//7//n//v///wEAAgABAAQABgAG
AAYABgAIAAkADAAPABIAFgAYABsAHQAdAB8AIAAjACcAKgAtAC8AMQA0ADUANgA3ADsA
PwBCAEUARQBGAEkASQBMAE0ATwBRAE8ATwBPAE8ASgBHAEUAQgBCAEEAPwA9ADcAMwAv
ACwAJQAgABwAGAAVABQAEgAQAA8ADQAKAAcABgAFAAMAAQD///7//v/9//v/+v/7//v/
+//7//v/+P/4//j/9v/2//j/+f/5//j/+P/5//n/+P/4//j/9v/0//X/9f/0//P/8//z
//P/9f/1//X/8//1//X/9f/0//H/7v/v/+7/7f/w//P/9P/1//r//P/6//j/9//4//n/
9f/2//b/9P/0//L/8v/y//L/9P/2//j/+v/1//T/8//y//X/9v/2//f/9P/0//X/9f/y
//L/9f/2//b/9P/0//b/8//y//L/8v/w//H/8v/y//L/8f/x//H/8//0//f/+P/1//X/
9v/2//H/8P/v/+7/7//w//H/8//1//X/8v/w//P/9P/2//f/9f/0//P/8v/w/+//8f/y
//L/8v/z//P/8//0//X/9v/y//H/8f/x//X/9//5//f/9f/0//L/8f/0//T/9P/0//T/
9v/2//b/9v/2//b/9v/2//T/9P/0//T/8//y//H/8P/y//L/8v/y//L/8v/y//L/8//0
//X/9v/2//b/9v/2//T/9P/0//T/9f/2//f/+P/3//b/9f/0//T/9P/0//T/9P/0//T/
9P/2//b/9v/2//b/9v/2//b/9f/0//P/8v/0//T/9P/0//b/9v/2//b/9P/0//T/9P/1
//b/9//4//b/9P/y//D/8v/0//b/+P/4//j/+P/4//T/8v/w/+7/8v/0//b/+P/3//b/
9f/0//T/9P/0//T/9P/0//T/9P/z//L/8f/w//L/9P/0//b/9f/2//b/9v/0//P/8//y
//P/9v/3//j/+f/4//n/+P/7//z//v////3/+//7//r/+v/7//z//P/+////AAAAAP7/
/v/9//v//f/7//r/+f/7//v/+//7//7//f/7//r//P/9//7/AAD+//3//f/6//j/9v/z
//L/8//y//L/9f/1//P/8//z//L/8v/y//L/8P/w//D/8P/w//D/8P/v//D/7//v//D/
8v/0//P/7//q/+r/7f/u//X/AQAPAB8ALABCAGUAhwClAMAA3ADnAMsAlQBaACQA+//i
/9P/xf++/77/wP/J/9f/4P/k/+z/8//4//n/9f/z//D/8v/0//L/8P/w//H/8f/x//L/
9P/3//j/+P/5//r/+f/6//n/+v/5//f/9v/1//P/9P/2//f/+P/2//b/9v/3//X/9f/1
//X/+f/5//n/+f/7//z//P/8//r/+v/7//v/+//7//z/+//8//3///8AAP3//f/+////
//8BAAEA//8CAAMABQAGAAQABgAHAAYACQAKAA0ADwAOAA8AEAASABIAFQAXABcAFwAY
ABsAHwAjACcAKgAtAC4ALwAwADEAMAAxADEAMQA0ADYAOgA7AD4APwBBAEMARABFAEYA
RwBHAEcASABIAEYARQBDAEEAQgBBAEAAQAA7ADgANgA0ADEAMAAuACwAKAAlACEAHQAY
ABcAFQATAA8ADgAOAA0ACAAEAAIA//8BAAEAAQD+//v/+v/3//b/9//3//b/9P/2//f/
9//2//b/+P/4//j/+f/5//j/9//3//f/9//5//b/9f/y//P/9P/1//X/8//x//P/8//z
//P/9v/0//T/9P/0//P/8v/v/+7/8v/0//X/9v/4//f/9//2//P/9P/z//L/9f/2//n/
+v/6//r/+//7//z//f8AAAIAAQABAAEAAAABAAEAAQAAAAEABAAGAAcABgADAAEA///9
//v/+f/3//b/8//v/+z/6//r/+v/7P/s/+v/6//o/+X/5P/i/+L/3//e/97/4f/j/+H/
4f/h/9//3v/d/9z/2v/a/9r/2v/c/9z/3P/b/9r/2f/Z/9r/3P/a/9f/0f/I/8T/xf/K
/9f/5f/z/wUAGgA2AFkAewCdAMAA1gDLAJ0AWwAeAPT/1f++/7X/sf+q/6j/sv/B/8n/
zv/W/9r/2//e/+P/4f/h/+D/3v/g/97/3P/e/9//3//f/93/3v/g/+D/3//f/9//3f/h
/+H/4//j/+D/4P/g/9//3//g/+D/4P/i/+L/4v/j/+H/4f/h/+H/4//j/+P/4//j/+T/
5P/k/+L/4v/j/+P/5v/n/+n/6f/o/+f/5//m/+n/6//u//H/7v/v/+7/6//v//H/9P/2
//f/+v/8//z//f/+/wEAAwADAAUABwAKAAoADQAPAA8AEwAWABsAIQAjACUAJgAnACoA
KwAsAC0AMAAzADUANwA5ADoAPQA9AD4APwBBAEMAQQBBAEEAQQA7ADcANAAwACsAKQAm
ACMAHQAZABUAEgAMAAgABQACAP///v/8//r/+f/3//T/8f/w/+//7f/r/+f/5v/m/+X/
4//i/+P/4//k/+X/5v/k/+L/4v/g/+D/4P/h/+H/4P/h/+H/4P/e/97/4P/g/+D/4v/j
/+P/4//i/+H/4P/h/+H/4f/f/+H/3//f/97/2//c/9//4P/h/+H/4//j/+P/5P/k/+D/
3P/e/+L/5v/l/+T/5P/i/+L/4P/g/+D/4P/i/+L/4v/i/+H/4v/j/+T/5v/m/+X/5f/i
/+L/4//j/+T/5P/n/+j/5//k/+P/5P/h/+D/4P/g/+P/5f/n/+j/5v/l/+X/5f/j/+L/
4//i/+P/4//k/+T/5f/m/+f/6P/m/+b/5v/n/+f/5//k/+L/4v/i/+P/4//k/+T/5P/k
/+H/4f/k/+b/5P/k/+X/5f/k/+T/5P/k/+X/5f/m/+f/6P/p/+r/5//h/+b/5v/j/+j/
6v/q/+r/6v/n/+b/5f/k/+T/5P/k/+T/5v/m/+b/5v/o/+j/6P/o/+n/6v/r/+z/6v/o
/+b/5P/n/+j/6f/q/+j/6P/o/+j/5v/m/+b/5v/p/+r/6//s/+n/6P/n/+b/6P/o/+j/
6P/q/+r/6v/q/+j/6P/o/+j/6f/q/+v/7P/s/+z/7P/s/+r/6v/q/+r/6P/o/+j/6P/q
/+r/6v/q/+j/6P/o/+j/6P/o/+j/6P/q/+r/6v/q/+z/7P/s/+z/6v/q/+r/6v/s/+z/
7P/s/+r/6v/q/+r/6v/q/+r/6v/p/+j/5//m/+j/6P/o/+j/6//s/+3/7v/r/+r/6f/o
/+n/6v/r/+z/6//o/+f/5//q/+r/6v/q/+r/6//r/+z/7P/s/+z/7v/y//b/+P/6//b/
9f/z//H/7//x//L/9P/4//r/+//7//j/9//1//T/9v/3//f/9//3//b/9f/1//X/9f/1
//X/9//2//b/9//3//f/+P/4//X/9f/y//H/8P/u/+7/7f/r/+r/7P/r/+z/7f/u/+7/
7P/s/+z/7P/q/+r/6v/q/+z/7P/r/+r/5//n/+j/6P/q/+n/5f/g/9z/3//m//H/+f8H
ABUAIgA2AFUAeQCXALQAzADRALkAiQBOABYA7f/U/8f/u/+2/7j/uv/D/9H/3P/e/+T/
5//m/+v/6//t/+7/8P/y//D/7v/t/+3/7P/r/+3/7v/w//D/7//v/+//7f/t/+3/7//v
/+//8P/x//H/7//u/+z/6v/r/+z/7f/v//H/8f/x//H/8//z//P/8//x//L/8v/y//D/
8P/x//H/8v/z//X/9f/0//P/8//y//T/9f/3//n/+//9//3/+//8//v/+//6//z/AAAD
AAQAAgACAAQABQAHAAkACwAOAAwADwARABEAEAAQABIAFQAZAB0AIAAjACIAIQAgAB8A
JQApACwALwAxADIANQA1ADQANQA3ADkAOgA7ADwAPQA8AD0APwBAAEAAQQBBAEEAQQA/
AD0APAA5ADYANAAyADEAMAAuACwAJgAjAB8AGwAWABUAEwARAA4ADAALAAkACAAGAAYA
BQAFAAUABQACAP7//v/8//z//v///////v/7//v/+v/4//n/+v/5//j/+f/5//j/9//1
//X/9f/3//f/9//1//f/+P/5//n/9//y//P/8v/x//T/9//4//n/+//8//n/9v/4//r/
/P/5//r/+v/4//j/9//4//n/+v/7//z//f/+//z//P/8//z/+P/4//v/+//2//j/+P/4
//j/+f/6//n/+v/5//r/+v/6//n/9//2//T/9f/4//n/+v/7//r/+//6//z//P/9//3/
AAABAAQABgAFAAUABQAEAAYABwAIAAgACAAKAAsACwAJAAcABgAFAAcABwAHAAcABQAB
APz/+P/3//f/9//4//b/9f/1//L/7//u/+z/7P/t/+7/8P/1//P/8f/x//H/7f/s/+v/
6v/r/+z/7f/u/+z/7P/s/+v/7v/v//H/9P/u/+z/5//j/97/3v/l/+7/+/8DAAsAGwAy
AE4AcQCVALEAzADYAMMAiQBHABQA7v/R/8L/vf+1/7T/uP/E/9P/3f/g/+b/7v/5//7/
/f/5//f/9P/x//L/7//s/+//8//2//n/9v/2//f/9v/3//f/9//1//f/9//5//n/9v/2
//b/9f/2//j/+f/6//n/+P/3//f/9//3//f/9//7//v/+//7//n/+v/6//r//P/+/wEA
AwACAAEAAQD//wAAAQADAAQAAgABAAEAAQACAAUABgAFAAgACQALAAwADQAQABIAEgAV
ABYAGQAbABkAGQAZABoAHgAjACcAKQArACwALwAzADYAOQA7AD0AQABBAEIAQwBFAEcA
SABJAEsATABPAE8AUgBTAFUAVwBUAFMAUgBRAEwASwBLAEoARgBDAD8AOwA3ADMALwAs
ACsAKgAqACoAJAAgABsAFgAUABMAEQAPAA4ADQALAAkACAAIAAkACQAGAAQABAADAAIA
AQAAAPz//P/+//7/AAABAAEAAAD+///////+//z//v8AAAAAAAD9//v/+P/1//f/9//3
//n//P/9//z////8//v/+f/1//P/9f/1//X/9f/3//f/9//8//7//P/6//n/+v/7//f/
9v/2//T/9P/2//j/+v/8//n/+P/3//b/9P/0//T/9P/0//T/8//z//P/9P/2//f/9P/0
//f/+P/2//T/9P/2//P/8v/y//L/8v/z//T/9P/0//P/8//z//b/9v/4//j/9P/z//P/
8v/w//D/8P/w//H/8v/z//X/9f/1//L/8P/x//L/9P/1//H/7v/r/+j/6v/r/+//8v/w
//D/8f/x//D/8P/w//D/7//v//D/8f/w/+//7v/p/+v/7v/w//H/8v/x//D/7//u/+7/
7v/u/+7/7v/u/+7/7v/t/+z/6//q/+z/7P/s/+z/7P/s/+z/7P/u/+7/7v/u/+7/7v/u
/+7/7f/s/+v/6v/q/+r/6v/q/+r/6v/q/+r/7P/s/+z/7P/v//D/8f/y/+7/7P/q/+j/
6f/q/+v/7P/r/+r/6f/o/+r/6v/q/+r/7P/s/+z/7P/q/+r/6v/q/+r/6v/q/+r/6v/q
/+r/6v/p/+j/5//m/+n/6v/r/+z/6v/q/+r/6v/s/+z/7P/s/+r/6v/r/+z/6v/q/+r/
6f/r/+r/6v/s/+z/7P/u/+7/7//u/+3/7P/v/+//7//v//D/8P/x//H/9P/0//P/8//x
//D/8P/y//X/9f/1//P/8v/x//H/8f/0//X/9v/1//T/9P/1//f/9P/0//P/8f/y//D/
8P/w/+v/6v/o/+b/6P/r/+v/6f/o/+f/5f/k/+L/4v/i/+L/5v/o/+r/7P/r/+n/5//l
/+f/6P/o/+j/5//j/97/3P/h/+b/6//3/wMAEQAkAD4AXwCBAJkAuADWAN0AwQCJAEoA
FgDv/9b/x/+//7b/sv+2/7//zf/a/+D/4v/n/+7/7//t/+3/7P/s/+7/7P/q/+j/6f/p
/+n/6f/q/+z/7P/s/+3/7v/t/+3/7f/v/+//7P/s/+z/6//s/+7/7//w/+7/7v/u/+//
7//v/+//7//z//P/8//z//H/8v/y//L/8v/y//P/8//2//f/+f/5//f/9//4//j/9f/1
//b/9//4//v//P/7//z//f///wAA//8CAAQABAACAAIABAAFAAkACwANABAAEgAVABcA
FwAWABYAGAAbAB4AIQAjACUAJgAnACgAKQAqAC0ALwAxADUANgA5ADkAOAA5ADsAPQA+
AD8AQABBAD8APwBAAEAAQgBDAEMAQwBBAD8APQA8ADcANAAyADAALQAsACoAKAAjACEA
HgAbABgAFwAVABMAEQAQABAADwALAAgABwAFAAcABwAHAAQAAAAAAP7//v/+///////+
//7///////7//P/8//r/+P/7//v/+v/5//n/+f/5//v/+//7//n/+//9//3//P/5//f/
+f/5//n/9//5//n/+f/8//7//P/6//j/+v/8//n/+//8//v//P/9//7/+//4//r//P/8
//z//P/6//r/+P/4//r//P/9//7//P/7//v/+v/8//7//v/+/wEAAgAFAAYABAACAAEA
//8CAAMABgAIAAgACQAKAAoABwAHAAcABgAIAAoACwALAAoABwAFAAMAAwADAAMAAwAC
AP//+//4//b/9f/0//T/9//3//j/9v/0//L/7//u//D/8P/x//X/9f/z//P/8//0//T/
9P/0//P/8v/x//D/7v/u/+7/7f/u/+3/7f/u//D/8P/t/+X/4P/e/+H/6P/z//v/BwAV
ACgAPgBfAIEAowDCANYAyQCbAF8AKAD8/93/yv+//7n/uv/A/8b/1f/j/+r/6v/s//P/
+v/8//n/+P/2//T/9v/0//L/8//1//b/9//3//j/+v/6//f/9//3//X/+f/5//v/+//6
//r/+v/5//f/+P/4//j/9v/2//b/9//6//v//P/9/////////////P/8//v/+v/6//r/
+//7//z//f///////f/9//7//v8AAAEAAwAFAAQABQAEAAEABwAJAAwADgARABQAFgAW
ABQAFAAWABcAHAAfACIAJgAkACUAJQAjACYAKAAsADEAMgA1ADcAOQA8AD0APgA/AEMA
RwBKAE0ATQBOAFEAUQBQAFEAUwBVAFMAUwBTAFMAUABPAE8ATgBKAEcAQwA/ADsANwAz
ADAALQAqACgAJgAgABwAFwASABAADwANAAsACQAJAAgABwAEAAIAAQD//////v//////
/v/9//z/+P/5//r/+f/6//z//f/9//z/+f/5//j/9v/6//z//P/8//v/+//6//n/+f/5
//n/+//7//v/+f/7//v/+//6//f/9//5//n/+f/4//n/+P/3//z//v/8//r/+P/6//z/
+f/4//j/9v/2//n/+v/7//z/+v/6//r/+v/4//j/+P/4//z//P/7//v/+P/4//n/+f/2
//b/+f/6//z/+v/6//z/+//6//r/+v/6//v//P/8//n/9//2//X/+P/4//r/+v/4//f/
9//2//f/+P/5//r//P/8//z//f/8//v/9//0//X/9v/4//n/+//6//n/+P/5//n//P/+
//3//P/8//v/+P/4//j/+P/5//n/+v/7//r/+f/4//P/8//4//r/+f/8//z//P/8//z/
+//6//n/+P/6//r/+v/6//n/+P/3//b/+P/6//z//v/+//7//v/+//3//P/7//r/+f/4
//f/9v/3//j/+f/6//j/+P/4//j/+v/8//7/AAD+//z/+v/4//r/+v/6//r/9//2//X/
9P/1//b/9//4//v//P/9//7/+//6//n/+P/4//j/+P/4//r/+v/6//r//P/8//z//P/8
//z//P/8//n/+P/3//b/9//4//n/+v/6//r/+v/6//z//P/8//z/+v/6//r/+v/4//b/
9P/y//b/+P/6//z//P/8//z/+v/8//3//v/+//3//P/6//n/+f/6//3//v/8//7//v8A
AAIAAgACAAMAAAD///7////+/wAAAQACAAQAAwADAAMAAQAAAAEAAQD//////f/8//3/
//8BAAMAAwADAAEA/v/9//3//v///wAAAAD/////+v/5//j/9v/5//n/+f/6//r/+f/2
//X/8//y//L/8v/z//T/9f/2//b/9v/2//b/9f/0//P/8//0//b/9P/x/+3/5v/i/+f/
7P/1/wMAEwAbACoAQgBfAIEAnQC2ANQA4QDLAJUAVgAiAPv/4v/T/8n/wP++/8L/yf/P
/9T/2v/i/+3/8v/0//H/8P/u/+7/8P/u/+z/7//x//L/8//w//D/8f/w/+//7//v/+3/
7//v//H/8f/v/+7/7f/r/+3/8P/y//T/9P/0//T/9f/0//P/8v/x//X/9f/1//X/8v/y
//H/8P/z//T/9v/3//b/9f/1//P/9f/1//b/9v/3//f/+P/5//j/+f/4//X/+f/7//7/
AAD+/wAAAQAAAP7//v8AAAEAAwAFAAcACgAKAA0ADwAPABEAEgAVABkAGQAbABwAHQAd
AB0AHQAdACEAJQAoACsAKwAsAC8ALwAwADEAMwA1ADUANQA1ADUANwA5ADwAPgA+AD0A
OwA5ADgANwA2ADYANgA0ADMAMgArACgAJAAgABsAGQAWABMAEgARAA8ADQAKAAgABwAF
AAIAAAAAAP///P/7//r/9v/0//T/8v/y//T/9f/1//T/8f/x//D/7v/v//D/7//u//H/
8f/w/+//7v/t/+z/7f/w//H/8P/z//D/7//t/+n/6P/r/+z/7f/r/+3/7f/t/+//8P/t
/+r/7P/u//D/7f/u/+7/7P/s/+7/8P/y//T/8f/w/+//7v/v//D/8f/y//L/8v/x//H/
7v/u/+//7//s/+z/7//w//L/8P/w//L/7//u/+7/7v/u/+//8P/w/+r/6v/t/+7/7//w
//D/8P/u/+7/7f/u/+7/7v/w/+//7//u/+3/7v/t/+z/6//q/+v/6v/r/+z/7v/v/+3/
7f/v//D/9P/3//r//P/5//n/+f/4//r//P/9//3////9//z/+//5//n/+f/5//v/+f/2
//T/8f/x//H/8v/u/+v/6f/k/+b/5v/l/+b/4//i/+L/5f/o/+f/6P/p/+f/5v/l/+T/
4//i/+H/4P/k/+b/6P/p/+T/4f/f/97/5P/k/9//3f/a/9b/1//e/+n/+f8FABEAJgBG
AGcAgwChAMIA1ADJAJ8AZQAuAAYA5f/K/7//t/+u/7D/vP/L/9f/3P/e/+L/6f/q/+v/
6f/p/+j/6v/s/+r/6P/o/+n/6f/p/+r/7P/v//D/7v/t/+z/6f/p/+n/6//r/+v/7P/t
/+3/6//s/+z/7P/u/+7/7v/v//H/8f/x//H/8P/v/+7/7f/w//L/8//0//L/8v/z//P/
9P/1//f/9//5//n/+v/6//j/9//3//f/+f/9//////8BAAEAAgACAAMABgAIAAgACgAK
AAwADQANAA8AEQAUABcAGwAeAB8AIAAgACIAJQArAC8AMgA1ADQANQA2ADcAOgA9AD8A
QQBFAEYASQBJAEkASQBKAEsATgBPAFAAUQBLAEkASABGAEMAQQA+ADsAOAA1ADIAMAAr
ACYAIgAeAB0AHAAaABgAFQATABAADQAIAAUAAQD9//7//v///////P/6//r/+f/8//3/
/v/8//n/+P/1//T/9P/1//X/9P/2//f/9//2//f/+P/3//b/9f/1//T/8//1//X/9f/3
//X/9f/z//X/9P/z//H/7f/t/+//7//v//D/8//0//X/9//4//X/8v/y//T/9v/z//T/
9P/y//L/8//0//X/9v/3//j/+f/6//j/+P/4//j/9//2//T/8//y//L/8//z//D/8P/z
//T/9P/y//L/9P/z//L/8v/y//D/8f/y//L/8//z//T/9f/0//T/9v/2//f/9//4//j/
9f/0//P/8v/y//L/8v/z//X/9//2//b/9f/0//T/8//0//T/9P/0//H/8f/0//b/9f/0
//T/8//0//T/9P/0//H/8f/y//P/9P/1//b/8//3//b/9v/1//L/8//0//X/9v/0//T/
9P/0//T/9P/0//T/9//4//n/+v/3//b/9f/0//b/9v/2//b/+P/4//j/+P/1//T/8//y
//T/9P/0//T/9P/0//T/9P/y//L/8v/y//T/9v/4//r/9//2//X/9P/0//T/9P/0//X/
9v/3//j/9v/2//b/9v/0//T/9P/0//T/9P/0//T/9f/2//f/+P/1//T/8//y//T/9P/0
//T/9f/2//f/+P/1//T/8//y//T/9v/4//r/9//2//X/9P/0//T/9P/0//X/9v/3//j/
9f/0//P/8v/y//L/8v/y//T/9P/0//T/9//4//n/+v/3//b/9f/0//T/9P/0//T/9//4
//n/+v/5//b/9f/1//j/+P/4//j/+f/5//j/+P/5//j/9//4//n//P/9//7//f/9//z/
+//9////AAACAAEAAgACAAEA/v/9//v/+v///wEAAgADAAIAAgACAAMAAQABAAEAAQAA
AP7//f/9//7///8BAAIA//////z/+//6//j/+P/3//X/9P/2//X/9f/1//X/9P/2//b/
9v/2//b/9v/2//b/9P/0//P/8v/x//H/8v/w//L/8f/r/+j/7v/1//z/BQATAB8ALwBC
AFwAewCdALsA0gDaAMMAiwBPAB4A+P/d/87/w/+//8L/xv/S/+H/6f/o/+7/9v/3//j/
+f/3//f/9v/4//z//P/8//v/+//6//n/9//4//r/+v/3//f/9//1//r/+//+/////P/8
//z/+//7//z//P/8//3//v///wEA////////////////////////AAAAAAAAAAAAAAEA
AQAEAAUABwAHAAYABQAFAAQABgAHAAkACwALAA0ADQALAAsACwAMAAwADwASABQAFAAS
ABIAFAAVABUAFwAZABwAHAAfACEAIQAgACAAIgAlACkALQAwADMANAA1ADYANwA4ADsA
PQA/AEEAQgBFAEUASQBLAE4AUQBPAE8ATwBPAE4ATwBRAFIAUwBVAFYAVwBTAE8ASwBI
AEcARABCAEAAPgA+AD0APAA4ADUAMQAtACgAJwAlACMAHgAcABsAGQAYABYAFgAVABUA
FQAVABIAEAAQAA4ADgAOAA8ADwAOAA0ADQAMAAoACwAMAAsACgAMAA0ADQANAAsACwAL
AA0ADQANAAsADQAMAAsACQAFAAYACQAKAAsADAAPABAAEQASABIADgAKAAwADgAQAA0A
DgAOAAwADAAJAAwADgAPABAAEQASABAAEAAOAA4ADQAOAA4ADgAOAA0ADQAMAAwADgAO
AA4AEAAQABIAEgATABQAFgAXABcAFwAZABoAHAAdAB4AHgAdAB0AHQAcAB4AIgAlACcA
JQAhAB4AGwAZABkAGQAZABgAFQARAA4ACgAJAAgACAAJAAkACgAIAAcABgAEAAQABQAE
AAQABwAGAAMAAgABAAMABAAFAAYABAAEAAQABAADAAIAAQD//wAA/////wAAAAAAAPv/
9//0//L/9f/6/wEACwAXACUAOABSAHMAlwC7ANwA8ADlALkAdwA8ABAA7//c/9P/z//O
/9L/2P/n//H/8v/0//r/+/8AAAcABwAJAAoACQAKAAcABAAEAAUABQAFAAYACAALAAwA
CgAJAAgABQAHAAcACQAJAAgACAAIAAcABgAGAAUABAAGAAYABgAHAAcABwAHAAcACQAJ
AAkACQAHAAgACAAIAAsADAAOAA8ADgAPABEAEQARABEAEgASABIAEwAVABcAFAAVABQA
EQAXABkAHAAeACEAJAAmACYAJAAkACYAJwAoACkAKgAsAC0AMQA0ADUAOAA6AD4AQwBH
AEsATgBRAFAAUQBSAFMAWABbAF0AXwBfAGAAYwBjAGIAYwBlAGcAZwBnAGcAZwBgAF0A
WwBYAFMAUQBOAEsARQBBAD0AOgA3ADQAMgAwACsAKAAkACAAHwAdABoAFwAUABMAEQAP
AA0ADAAMAAsACwAKAAsACwALAAsACwAIAAQABAACAAIABAAFAAUABAABAAEAAAD+/wIA
AgAEAA==
         </WaveFormData>
      </LeadData>
   </Waveform>
</RestingECG>
