# Supplementary material for: Detection of Left Atrial Enlargement Using a Convolutional Neural Network-Enabled Electrocardiogram
Source: Front Cardiovasc Med. 2020 Dec 17;7:609976. doi: 10.3389/fcvm.2020.609976 (PMC7773668; doi:10.3389/fcvm.2020.609976)
Supplement: Supplementary file 3 [file Data_Sheet_3.ZIP › normal2/1802017492_5402_0000001M.XML]

<?xml version="1.0" encoding="Windows-1252"?>
<!DOCTYPE RestingECG SYSTEM "restecg.dtd">
<RestingECG>
   <PatientDemographics>
      <PatientID>1802017492</PatientID>
      <PatientAge>66</PatientAge>
      <AgeUnits>Years</AgeUnits>
      <Gender>Female</Gender>
      <PatientLastName>pangjianying</PatientLastName>
   </PatientDemographics>
   <TestDemographics>
      <DataType>Resting</DataType>
      <Site>1</Site>
      <AcquisitionDevice>MAC55</AcquisitionDevice>
      <Status>Unconfirmed</Status>
      <Priority>Normal</Priority>
      <AcquisitionTime>10:49:15</AcquisitionTime>
      <AcquisitionDate>03-24-2017</AcquisitionDate>
      <CartNumber>1</CartNumber>
      <AcquisitionSoftwareVersion>009C</AcquisitionSoftwareVersion>
      <XMLSourceVersion>MAC5000 v1.0</XMLSourceVersion>
   </TestDemographics>
   <RestingECGMeasurements>
      <VentricularRate>79</VentricularRate>
      <AtrialRate>79</AtrialRate>
      <PRInterval>170</PRInterval>
      <QRSDuration>82</QRSDuration>
      <QTInterval>368</QTInterval>
      <QTCorrected>421</QTCorrected>
      <PAxis>33</PAxis>
      <RAxis>35</RAxis>
      <TAxis>45</TAxis>
      <QRSCount>13</QRSCount>
      <QOnset>218</QOnset>
      <QOffset>259</QOffset>
      <POnset>133</POnset>
      <POffset>181</POffset>
      <TOffset>402</TOffset>
      <ECGSampleBase>500</ECGSampleBase>
      <ECGSampleExponent>0</ECGSampleExponent>
   </RestingECGMeasurements>
   <Diagnosis>
      <Modality>Resting</Modality>
         <StatementCount>2</StatementCount>
         <LabelText>12SL ��ϳ���</LabelText>
      <DiagnosisStatement>
         <StmtFlag>ENDSLINE</StmtFlag>
         <StmtText>�������</StmtText>
      </DiagnosisStatement>
      <DiagnosisStatement>
         <StmtFlag>ENDSLINE</StmtFlag>
         <StmtText>���� ECG</StmtText>
      </DiagnosisStatement>
   </Diagnosis>
   <Waveform>
      <WaveformType>Rhythm</WaveformType>
      <WaveformStartTime>0</WaveformStartTime>
      <NumberofLeads>8</NumberofLeads>
      <SampleType>CONTINUOUS_SAMPLES</SampleType>
      <SampleBase>500</SampleBase>
      <SampleExponent>0</SampleExponent>
      <HighPassFilter>16</HighPassFilter>
      <LowPassFilter>150</LowPassFilter>
      <ACFilter>NONE</ACFilter>
      <LeadData>
         <LeadByteCountTotal>10000</LeadByteCountTotal>
         <LeadTimeOffset>0</LeadTimeOffset>
         <LeadSampleCountTotal>5000</LeadSampleCountTotal>
         <LeadAmplitudeUnitsPerBit>4.88</LeadAmplitudeUnitsPerBit>
         <LeadAmplitudeUnits>��V</LeadAmplitudeUnits>
         <LeadHighLimit>2147483647</LeadHighLimit>
         <LeadLowLimit>268435456</LeadLowLimit>
         <LeadID>I</LeadID>
         <LeadOffsetFirstSample>0</LeadOffsetFirstSample>
         <FirstSampleBaseline>0</FirstSampleBaseline>
         <LeadSampleSize>2</LeadSampleSize>
         <LeadOff>FALSE</LeadOff>
         <BaselineSway>FALSE</BaselineSway>
         <ExcessiveACNoise>FALSE</ExcessiveACNoise>
         <MuscleNoise>FALSE</MuscleNoise>
         <LeadDataCRC32>841022504</LeadDataCRC32>
         <WaveFormData>
AgACAAIAAgACAAIAAgACAAIAAgACAAIAAwAEAAUABgAEAAIAAAD+/wEAAgADAAQAAgAC
AAIAAgACAAIAAgACAAAAAAAAAAAAAgACAAIAAgAEAAQABAAEAAMAAgABAAAABAAGAAgA
DAAOAA8AEgATAA4ADAAKAAkACwANAA0ACwALAAwADQARAA8AEQATABMAEwATABMAFAAV
ABMAEgATAA0ACgAIAAYACAAGAAUAAgD+/wIAAgABAAAA/v/+//3/+v/5//n/+f/5//n/
+P/4//r/+P/5//v/+//5//f/9f/0//X/+P/5//b/9v/5//r/9//1//P/8f/z//P/9f/4
//n/+//4//T/9v/6//v/9v/u/+j/8P/9/woAIQA+AF0AdQCIAJcAoACiAJsAjgCEAHsA
aQBPADYAFwD1/+L/5f/v//r/+f/2//P/7//p/+j/6P/m//H//f/6//n/+//6//X/8//y
//P/8v/v/+7/7//z//P/9f/3//X/9P/1//b/+P/4//f/9//6//r/+//7//r/+f/3//b/
+f/5//n/+v/3//P/9P/1//f/+P/4//j/9//3//X/8//4//v/+//8///////+//z//f/8
//v/+v8AAAEAAgADAAIAAgAEAAUABwAHAAcABwAKAA0ACgAKAAoACwAOABEAFAAQAA4A
EwAUABAADwAOABEAEgATABcAFwAVABQAFAATABQAFQAVABAAEAAQAA0ADQAMAAwADAAP
ABEACwAHAAsACwAIAAcABQAFAAQAAwABAAAA/v/9//7/AAABAAAA/v/+//7//f/9////
/P/7//z///8AAAEAAQAAAP///v/+//v/+//9//3//f/+////AQD///3/+//9//3/+//5
//z//P/9//7//v/9//3//f/7//v//v/+/////f8AAAAA/f/6//j/+v/9//7////+//v/
/v8AAAAA/f/7//n/+f/6//r/+//9//3/+v/8//3////+//7//v/9//v/+v/6//z//f/+
////AQAAAAAAAQAAAP///v/9//7//////////v/9//z/+//6//v/+//7//3/+v/6//r/
+v/7//z//f////7//f/7//j//f/6//b/9//9//3//v8AAAIABAAGAAYABwAHAAkACwAJ
AAgABwAFAAUABQADAAQABwALAA8AEgARABIAEwARABAADwAOAA8AEAAOAA0ACgAHAAUA
BAAGAAQAAAD9//v/+v///wAA+//4//T/8v/1//f/+f/8//r/9//0//D/8f/y/+//7//y
//X/9v/3//P/7//t/+3/8P/u/+//8//y//P/8//z//X/8//x//H/9P/x//P/9P/u/+z/
8P/t/+7/7P/o/+z/+f8EABMALgBHAGMAfgCRAJgAmACPAH4AcgBpAF8AQwAaAPf/5//i
/+H/5f/s//P/7P/h/+f/9f/0/+r/6v/r/+n/6v/r/+//8P/w/+//7//x//P/8f/x//P/
8f/v/+//7//w//D/8v/0//P/8v/w/+//8f/y//T/9f/z//H/7v/s//L/9f/4//z/+v/1
//X/9f/3//j/+P/4//n/+f/3//X/9v/5//n/+v/9////AAAAAP7//P/6//j//P/9//7/
//8BAAIABQAHAAgABwAGAAUACgANAAoACgAIAAkADAAPABIADgAMABEAEwAQABAAEAAQ
ABAAEAATABUAEwASABIAFgAYABoAGwAUABIAEAALAA0ADAAMAAwACwANAAcAAwAIAAsA
CwANAAkABwAEAAEAAQAAAP7//f///wAAAAD+//3//P/7//n/9//5//b/9f/4//v//P/9
//v/+v/5//j/+v/5//v////8//v/+//7//3/+//5//f/+f/7//v/+//5//j/+P/4//f/
9//4//n/+P/3//n/+P/5//f/+v/6//j/9v/1//j/+f/6//v/+v/3//r//P/8//v/+//7
//3//P/6//n/+f/9//z/AAADAP///P/6//j//P/9////AgD+//v/+P/1//j/+v/9/wEA
///////////8//v/+f/3//n/+//9//////////7//f/+//z//f/+//3//f/9//3////+
//3/+//8/wMAAgAAAP//AgAEAAQABAAEAAkACwAMAA8ADgALAAkABwAKAA0AEAARAA4A
DQANAA0ADwAPABEAEwAVABQAEwASABAAEAANAAsACgAHAAUABAAGAAYABAADAP3/+v/9
//z//v/+//3//v/8//v/+v/6//n/+f/5//j/+v/6//b/9f/z//X/9f/1//f/9f/1//f/
9f/y//L/9f/3//n/+v/7//n/9//1//X/9v/1//P/9P/2//b/+P/5//L/6P/w/wIADwAi
AEMAYgBzAIEAlACfAJgAkACJAHgAagBjAEkAJQAMAPH/3//i/+//8//w//H/8v/z//X/
8f/u//D/8v/1//n/9f/1//j/+P/z//H/8P/x//b/9f/2//n/9//z//H/7//x//L/9f/4
//j/+P/3//f/+P/4//n/+f/3//f/9v/2//f/9//3//j/+P/1//f/+f/5//r/+v/6//n/
+f/3//X/+P/7//v//P/7//v/+v/4//v//P/9//7/AgADAAQABQAFAAQABQAFAAYABQAE
AAMABwALAAkACgAMAA0AEAATABMADgALAA8AEwAQABAAEAARABIAEwAXABYAEwARABAA
EQASABMAEwATABQAFQATABAADAAJAAYACQALAAUAAQAEAAUAAwADAAEAAQAAAP/////+
//z/+//8//7////+//z//P/8//v/+//9//r/+f/3//n/+f/5//v//P/9//7//P/5//n/
+//5//n/+v/7//v/+f/3//X/+P/5//j/9//5//j/+P/4//T/8//z//P/9f/3//z//v/6
//f/+f/4//n/+P/4//z//P/8//z/+v/1//j/+v/6//r/+//8/////f/8//z//f/7//j/
+v/7//v/+v/6//r/+v/5//n/+v/5//n/+f/5//r/+v/7//3////////////+//3/+//5
//n/+f/5//n/+//9//7////9//r/+v/6//f/9//3//f/+v/6//r/+f/z//n/AAAAAAAA
AAAAAAIAAwADAAUACAAHAAcABwAFAAcACQAJAAcABwAIAAkADAALAAwADQAPAA4ADQAM
AA4ADgALAAkACQAHAAYABgAEAAIA/v/7//j/9v/6//r/9v/0//H/8P/y//P/9P/2//X/
9f/1//T/8//y/+3/6//u//H/8v/z//L/7//u/+//8P/u/+//8//y//P/8//z//P/8f/v
/+//8v/x/+3/7v/u//D/9P/t/+r/7v/s/+r/8f/+/xEAKgBHAGEAdgCLAJwAogCbAJIA
hgB5AGUAUwA+ABsA8f/e/+X/7f/s//P/+P/t/+X/6f/o/+j/7P/t/+v/6//r/+7/7v/u
/+3/7f/v/+//7f/t/+//7//t/+3/7f/u/+7/8P/y//D/8P/v/+//8v/y//P/8//z//P/
8v/y//D/7//u/+7/7//t//D/8//y//L/8f/w//X/9//3//f/9//5//j/+P/5//n/+P/2
//v//P/9//7////9//v/+f/6//r//P/9/wIAAwAEAAUABgAHAAIAAAADAAUACQANAA8A
CgAHAAsADwAMAAwADAALAAoACQALAA0ADQAOABAADgAOAA4ADQAMAAwADAAJAAcABgAG
AAYACQALAAUAAQAAAP//+//5//z//f/9//3/+//6//j/9//3//j/+P/2//T/9P/0//P/
8//1//L/8f/y//X/9v/3//b/9v/2//b/+P/1//X/9//z//P/9P/1//P/8f/v/+3/9P/3
//j/+f/2//T/8//y//H/8f/y//P/8//z//b/9v/0//H/8//y//P/8v/y//b/9P/0//T/
8v/t//D/8v/y//L/8//0//f/9P/y//H/8f/y//D/8//1//b/9v/3//j/9v/1//X/9v/1
//X/9f/1//X/9P/0//X/9f/1//X/9f/z//P/8v/x//L/8//0//X/9v/3//f/9//1//D/
7v/s//D/8//2//n/9//2//X/8//x//f/9f/y//X/9f/1//X/8f/0//b/+P/6//z//f/9
//z//f8AAP///////wEAAwAFAAUAAgABAAEAAQAFAAUABwAJAAoACgAKAAoACAAIAAUA
AwAFAAMAAgACAAEA/v/5//X/8v/w//T/9P/x//D/7v/u/+v/6//r/+z/7v/v//D/8P/u
/+7/6v/p/+n/6//r/+v/7f/r/+v/7f/r/+j/6P/r/+7/7//v/+//7P/p/+b/5f/m/+3/
7//q/+r/7v/w/+f/4P/g/9z/2P/d//b/FwAoADkAVwBqAHcAigCUAIkAfgB4AG8AYwBL
ACoACwDt/9b/0f/b/+T/4f/a/+P/7f/n/+L/4v/k/+n/6f/n/+f/6v/q/+b/5f/l/+f/
6f/n/+f/6f/p/+f/5//n/+b/5v/o/+r/6v/q/+n/6f/q/+r/6//r/+3/7f/s/+z/7P/r
/+r/6v/s/+v/7//z//D/8P/v/+7/7//v/+3/6//v//P/9P/2//T/8//x/+7/7//u/+3/
7P/x//P/9f/3//j/+P/6//v///////////8BAAMA///+////AQAFAAkACgAGAAQACQAL
AAgACAAIAAgACAAIAAsACQAHAAYABgAJAAoACwALAAoACgAKAAcABQAEAAQABAAGAAkA
BAABAAIAAQD9//v//f/9//z/+//7//r/+P/3//X/9v/2//T/9f/2//f/9//2//f/8//x
/+//8f/x//H/8v/y//L/8v/y/+//7//x//D/8f/z//X/9P/x/+7/6//x//X/9//5//j/
9v/1//T/8f/v/+7/7f/v//H/9v/4//T/8f/z//L/7//u/+7/8v/z//T/9f/0//H/9P/2
//b/9f/1//X/9//4//j/+f/7//j/9P/1//X/9//2//b/9v/4//f/9//4//z//f/+////
+//4//b/9f/2//f/+P/5//n/+f/4//f/9f/1//X/9f/2//f/9//3//n/9v/2//b/+f/7
//3////9//r/9//z//P/+f/3//T/9//3//f/9//7//X/9P/4//r//P/+/wAABAAFAAUA
BwAFAAMAAgABAP//AQADAAMABAAFAAcACQANAA0ADwARABEAEAAPAA4ACwAKAAYAAwAF
AAMAAgACAAAA/v/6//f/9P/y//b/9v/z//L/8P/w//H/8f/x//L/9P/1//b/9v/1//T/
7//t/+//8f/x//H/8//x//H/8//y/+7/7f/v//L/8//z//P/8//x/+//7//o/+//9//w
/+j/7v/u/+n/7P/y//D/7v/7/xIALQBEAFsAaQB2AIkAmgCWAIsAhAB0AGMAXwBFAB4A
AwDx/+L/4f/r//D/6//s//H/6//n//D/7P/q//P/7//v/+//8v/y//D/7//v//H/8//x
//H/8//z//H/8f/x//D/8P/y//T/9v/2//X/9f/0//T/9f/1//b/9//3//j/9//3//f/
+P/2//P/9f/3//n/+v/6//r/+v/5//b/8//3//v//P/+//3//f/8//r//f/+////AAAA
AP///v/9/wAAAAACAAMAAwADAAMAAwAGAAkABgAGAAcACQANABEAFAAQAA4AEwATAA4A
DAAKAA0ADgAPABMAFQATABIAEgASABIAEgARABAAEAAQAA0ADAAKAAkACAAKAA0ACAAF
AAYABQABAP//AAABAAEAAQADAAIAAAD///3//v/+//z//P/8//z/+//7//3/+v/5//v/
/f/9//3//f/8//v/+v/8//n/+f/7//n/+f/6//v/+v/3//T/8f/4//v//P/9//z/+v/5
//j/9v/1//X/9f/1//X/+P/4//X/8//2//b/+P/4//n//v/8//r/+P/0//T/+P/7//z/
/f/9//3////8//r/+f/5//v/+P/6//v/+//6//r/+v/6//n/+f/6//v/+//7//v//f/8
//z//f/9//3//f/9//v/+//6//n/+//7//v/+//7//v/+v/5//v/+v/8//7//P/9//7/
///+//z/+v/3//j////+//z/9//5/wcABwD4//z//v8AAAIAAgADAAMABQAHAAUABAAD
AAUABwAJAAkACgALAA0ADwARAA8ADwAPABEAEAAPAA4ADgAOAAsACQAJAAcABgAGAAgA
BgACAP//+f/2//n/+P/5//r/+v/8//f/9f/z//L/9v/3//j/+P/4//j/9P/z//L/8//y
//H/8v/x//L/9f/z//D/8P/z//T/9f/1//X/8//x/+//7//6//f/8//0//b/8v/y//f/
8v/q/+b/5v/x/wwAIwA2AFcAdQCAAIkAnACqAJ8AkACCAHMAZwBTADIAEwD3/9z/1//n
//T/+f/6//f/9f/1/+7/7P/w/+//8//v/+//8v/y/+7/7f/t/+//8v/x//L/9f/3//X/
9f/1//H/8P/x//L/9f/2//b/9//0//L/8f/v//D/8f/x//L/9f/1//X/9v/2//P/9f/3
//X/9v/2//b/9f/1//P/8f/0//f/9//4//v/+//6//j/+P/4//j/+P/8//3//v////7/
/P/8//v///8BAAMABQAJAA0ACwAMAAkACQALAA0AEAAMAAoADwAPAAwADAAMAA8AEAAR
ABUAEgAPAA0ADAAPABAAEQARAAwADAAMAAkACwAKAAoACgAMAA8ACgAHAAgABwADAAEA
AwADAAIAAQABAAAA/v/9//v//P/8//r/+P/4//j/9//6//3/+//7//n/+f/3//X/+P/6
//z//v/9//n/+P/5//f/9//4//n/+//5//f/9f/2//f/9v/1//f/+P/6//z/+P/1//P/
8f/0//X/+f/6//v/+f/8//z/+v/4//f/+v/8//z//P/6//b/+P/5//j/9f/1//X/9//6
//r/+//9//v/+P/6//v/+//6//r/+v/3//X/9P/0//j/+f/6//v/+//6//r/+//5//n/
+f/5//v/+//6//n/+f/5//n/+f/4//n/+f/5//v/+P/4//j/9//3//f/9//5//j/9//1
//T/+f/2//L/8//z//P/8//1//f/+P/4//n/+//8//z/BgD6//3//v///wAAAgADAAMA
BQAHAAUABAADAAAAAQACAAEAAAABAAMABQAMAA0AEAATAA8ADAAJAAYABAAEAAEA//8B
AP///v/+/wAA/v/6//f/9P/y//b/9v/1//T/8v/y//H/8f/x//L/8f/v/+3/6v/s/+7/
7P/t/+7/8f/y//P/8P/t/+z/7f/w/+7/7//z//L/8f/v/+3/8f/x//H/8//2//P/8f/u
/+7/7P/q/+3/8v/o/9z/6v///wwAGwA2AFUAbQCCAJcAngCWAIsAfABqAGUAYQBFACYA
CwDn/9T/3//n/+j/7f/s/+n/8f/x/+7/7v/u/+//7//s/+v/7f/s/+3/7//y//f/9v/x
/+7/7f/w/+//8P/x//L/8v/0//b/9f/0//L/8f/z//T/9v/3//P/8f/u/+z/7v/v//D/
8v/z//H/9P/3//X/9v/2//b/9f/1//P/8f/2//n/+f/6//z//f/9//z//P/8//z//P//
/////////wAAAAACAAMAAwADAAMAAwAJAA0ACwAMAAoACwAOABEAEwAOAAsADwARAA4A
DgAOAA8AEAARABUAFgAVABUAFgAWABYAFgAVABQAFAAUABEAEwASABIAEgARABEACQAD
AAYABwAFAAUABAADAAEA//8BAAAA/v/9////AAAAAP7/+//6//n/9//7/////v////r/
+f/2//P/9//6//3/AAD+//v/+//9//r/+f/5//n/+//5//f/9f/3//n/+f/5//v/+v/6
//r/+v/5//n/+f/2//X/9//2//j/9//7//z/+P/2//X/+P/6//z//v/+//n//P/+//7/
+//5//f/9//5//r//P////3/+v/8//3//f/8//z//P/6//n/+f/6//3//f/9//3////+
//7////8//v/+v/5//v/+//6//n/+//7//v/+//8//3//f/9/////P/8//z/+//7//v/
+//5//j/9//1//j////+//z//f/7//n/9//7//3//v/+//3/9f/0//7///8AAAEAAgAF
AAcACAALAAkABwAGAAUACAALAA4ADwAMAAsACwALAA8ADwARABMAFQAUABMAEgAPAA4A
CgAHAAkACQAKAAwACAAEAP7/+f/3//b/+//8//3//P/6//r/9//3//f/+P/7//v/+//6
//r/+v/2//X/9//5//n/+f/3//X/9f/3//X/8v/y//X/+P/5//n/+f/4//X/8v/x//r/
+//z//j//v/6//b/8//m/97/7v8CAAsAGAA5AFoAawB7AJAAlwCaAJgAiwB4AGwAYwBP
ACsAEAD3/93/3P/r//X/+v/5//L/7f/p/+f/7v/6//z/9//x//L/8//3//j/8v/v/+3/
7f/0//X/+P/9//v/9//1//P/8//0//f/+v/3//b/9P/z//b/9v/3//f/9//3//b/9v/5
//n/+f/6//r/9//5//v/+f/6//r/+v/8//3//P/7//3////+//7///////7//P8AAAAA
AAAAAAMAAwADAAMAAwACAAMAAwAHAAcABwAHAAwADwAMAAwACgALAA4AEQAWABIAEAAV
ABcAFAAUABQAEwASABEAEwAVABMAEgASABUAFgAXABcAFAAUABQAEQANAAoACAAGAAoA
DwAMAAsADAALAAcABQAHAAcABgAFAAUABAACAAEAAAAAAP///P/9//7/////////AQD+
//3//v8BAAIAAwACAAIAAgACAAEA/f/8//3//f/9//7///8AAP///v/9/wAAAQAAAP//
/f/8//z//P/6//n/+f/5//r/+////wAA/f/7//7//v/9//z//P8AAAIAAgACAAAA+//+
/wAAAAD9//3//f///wEAAAAAAAEAAgAAAAMABQADAAIAAgACAAEA///+//7/AAABAAIA
AwABAAAAAAABAP//////////AQADAAQABQABAP///f/7////AQACAAMAAgD+//3//P//
/wEAAwAFAAIAAAD+//v//f8FAAUABAAEAAMAAgABAAUACAAHAAYABQAEAAgACwANABEA
DgALAAkABwAKAA0AEAARAA4ADQANAA0ADwAPABEAEwAUABQAFAAUABMAEgAOAAsADAAL
AAsADAAKAAgABAABAPr/+P/8//z//v/+//3//v/5//f/9f/0//n/+//9//7//P/8//j/
9//2//f/9v/1//X/8//z//X/9v/0//X/+f/5//n/+P/3//f/9f/z//P/9v/x//P/9P/w
//L/+P////b/7v/q/+7/AwAgADcATgBtAIUAkACZAKQAmgCFAHoAegBxAFUAOQAYAPX/
3//k/+v/6//y//f/9P/1//P/7//y/+z/5P/t//X/8//z//b/9v/0//P/8//1//b/8//y
//P/9P/z//T/9f/y//L/9P/2//P/8v/w/+//8v/y//P/8//3//n/+v/8//r/+f/4//j/
+P/1//f/+f/6//z//f/+//7//f/6//f/+////wAAAgAAAP///f/6//r/+v/6//r/AQAD
AAUABwAHAAYABwAHAAsACwALAAsACwANAAkACAAKAAsADgARABQAEAAOABMAEwAQABAA
EAAPAA4ADQAPABIAEQARABIAEAAQABAADwAOABAAEgARABEAEAAQABAADgAPAAgAAwAH
AAcABAADAAMAAwACAAEAAQAAAP7//f/8//z/+//4//n/+v/7//v//f////z/+//5//v/
+//7//7//v/+//7//v/7//v//f/5//n/+v/7//3/+//5//f/+v/7//r/+f/6//r/+//8
//j/9//3//f/9v/1//f/9v/4//f/+//8//n/+P/4//z//v/+//7//P/5//z//v/+////
/////wEAAQAAAAAAAQD+//r/+//7//3//P/8//z//v/9//3//v/9//3//f/9/////v/+
///////////////9//3//P/7//n/+f/5//n//f///wAAAQAAAPz/+//6//j/+f/6//v/
+//6//n/9//5/////f/6//v/+//7//v/8//3/wAA+v/6//7/AAACAAQABwAJAAoADQAM
AAkABwAFAAYACQAMAA0ACAAHAAcABwAMAA0AEAATABIAEAAOAAwADQAOAAwACwALAAkA
CAAIAAgABgACAP//+v/4//z//P/7//r/+P/4//f/9//3//j/+v/7//z//P/5//j/8//x
//H/8//z//P/8//x//H/8//z//D/8P/z//X/9//4//n/+P/1//L/8f/s/+//9//4//b/
9v/0/+3/6v/s/+r/7P/5/wwAHwA2AFUAbwCAAJMAmgCWAJMAiAB4AGUAUwBBACgA///f
/9r/3//n//L/9//u/+f/7f/z/+z/6P/w//P/8f/t/+3/8P/w/+7/7f/t/+//8v/x//L/
9f/z//H/8f/x//L/8v/0//b/9f/0//L/8f/0//T/9f/1//j/+f/5//r/+P/3//b/9v/2
//P/9f/3//n/+v/6//r/+//7//n/9//4//v/+//8///////+//z//v/+//7//v8BAAEA
AQABAAAAAAACAAMABwAHAAcABwAKAA0ACgAKAAoACwAOABEAFgASABAAFQAZABYAFgAW
ABgAGAAYABsAGQAVABIAEAATABQAFQAVABMAFAAVABMAEQAQABAAEAARABMADQAJAAsA
CwAIAAcABwAHAAYABQADAAIAAAD//wEAAgACAAAAAQACAAMAAwD/////+v/3//r//f/+
/////v/+//7//v/8//n/+f/7//z//f///wEAAAD9//r/9//9//////////3//P/8//z/
/P/7//v/+//5//n//P/8//n/9//6//r/+v/6//v/AAAAAAAAAAD+//n//P/+//7//f/9
//3////9//z//P/9/////P/+////AQAAAAAAAAD///3//P/8/////////////v/8//v/
+//9//3//f/9//7//////////v/9//z/+//+//////////z/+P/3//b/+f/7//3///8A
AAAAAAD///z/AQD+//r//v///wAAAQAFAAAAAgACAAIAAgAHAAkACgANAAsACQAIAAcA
CQALAA0ADQAKAAkACQAJAA8AEQAVABkAGAAWABQAEgAQABAADQALAA4ADQANAA4ACwAI
AAMA///6//j//P/8//z//P/7//z/+//7//v//P/7//v/+//6//j/+P/0//P/9f/5//v/
/f/9//v/+//9//z/+P/3//n/+P/5//n/+f/5//f/9f/1//b/+f8BAPz/9v/8//7/+//6
//T/8P/4/wkAIAA5AFYAbQB7AI4AlwCeAJ4AjwB+AHAAZQBTADMAGAABAO3/6P/v/+//
8v/5//z/+f/z//P/+P/0//D/9f/7//n/+f/8//z/+P/3//f/+f/7//n/+f/7//n/9//3
//f/+f/6//3/AAD///7//P/7//7//v//////AQABAAAAAAD+//3//P/8//3/+//+/wEA
AwAEAAQABAACAAEA/v/7//7/AQABAAIAAwADAAIAAAAEAAYACAAKAAoABwAEAAEABQAG
AAkACwAOAA8AEAARABEAEwAPAA4ADwARABUAGQAcABgAFgAbABsAGAAYABgAGgAaABoA
HQAaABcAFQAUABcAGAAZABkAGAAYABgAFQAVABQAFAAUABUAFwARAA0ADQANAAoACQAM
AA0ADQANAA0ADAAKAAkABgAGAAUAAgAFAAYABwAHAAUABwAEAAMAAwAFAAUABQAEAAQA
BAAEAAQAAQABAAMA/////wAAAQAEAAMAAgABAAMABQAFAAUABwAGAAYABgACAAEAAQAB
AAQABQAJAAoABgADAAUABAABAAAAAAAEAAcACAAJAAgAAQACAAIAAAACAAMABAAHAAoA
CgALAA0ACwAIAAoACwAKAAgABwAGAAYABQAFAAYACQAJAAkACQAIAAYABQAFAAcABwAH
AAcABQAFAAQAAwAFAAUABQAFAAkACwAMAA0ACwAGAAQAAgAAAAEAAgADAAcACAAJAAkA
/f8HAAcAAgAQABIAEgASABIAEQARABAAEQAVABUAFgAXABQAFQAWABUAEQARABIAEwAZ
ABkAGwAdABwAGgAYABYAGQAcABwAHQAbABcAFAASABIAEAAMAAkABgAEAAgACAAGAAQA
AQAAAAAAAQACAAQABwAHAAcABgAEAAQAAAD//wEAAwADAAMAAAD9//z//f////z//P//
//7/////////AQABAAEAAwAGAAkAAwD4//z/AgD+/////v/6//z/BgAPACAAQQBaAG0A
gwCYAKcAsACwAKUAjgB+AHMAWwA9ACQABQDt/+7/9//5/wAAAwD2/+//+/8FAAIA+v/6
//3/+f/3//f/+v/6//r/+//9/wEAAgD///7///8BAAEAAwAFAAIAAAAAAAAAAQACAAIA
AwAGAAYABwAHAAMAAQD+//z///8BAAMABgAEAAEAAwAFAAMABAAEAAQABgAHAAYABQAG
AAkACQAKAAwADQANAAwADgAOAA4ADgAQAA8ADgANABEAEgAVABcAFgAVABQAEwAWABkA
FgAWABQAFQAYABsAHwAcABsAIQAlACIAIgAiAB8AHgAdAB8AIQAhACIAJAAlACYAJwAn
ACIAIAAeABkAGwAcAB4AIAAeAB8AGAATABYAFwAVABUAEwATABIAEQAPAA4ADAALAA4A
EAARABAADQAMAAsACQAKAA0ACwALAAwADwAQABEAEAAOAAwACgANAAsADAAPAAwACwAL
AAsACgAHAAQAAQAIAAsADAANAAsACgAKAAoACwALAAwADQAMAAsADQAMAAsACQAMAAwA
DQAMAAwAEAANAAwACwAIAAcADAAQABIADwAPAA8AEQAOAAwACwALAAwACgANAA8AEQAQ
ABAAEAARABEAEgAUABMAEQAPAA0ADwAQABIAFQASABEAEAAPAA8ADwAOAA0AEAARABIA
EwATABMAEgARABMAEAAQABAAEAARABIAEwARABAADwANAA8AFQATABAAEgARABAADwAS
ABUAFwAYABoAHQAfACAAIAAgAB8AHwAhAB8AHwAhACAAIAAhACEAIQAhACMAJAArACsA
LAAnAA==
         </WaveFormData>
      </LeadData>
      <LeadData>
         <LeadByteCountTotal>10000</LeadByteCountTotal>
         <LeadTimeOffset>0</LeadTimeOffset>
         <LeadSampleCountTotal>5000</LeadSampleCountTotal>
         <LeadAmplitudeUnitsPerBit>4.88</LeadAmplitudeUnitsPerBit>
         <LeadAmplitudeUnits>��V</LeadAmplitudeUnits>
         <LeadHighLimit>2147483647</LeadHighLimit>
         <LeadLowLimit>268435456</LeadLowLimit>
         <LeadID>II</LeadID>
         <LeadOffsetFirstSample>0</LeadOffsetFirstSample>
         <FirstSampleBaseline>0</FirstSampleBaseline>
         <LeadSampleSize>2</LeadSampleSize>
         <LeadOff>FALSE</LeadOff>
         <BaselineSway>FALSE</BaselineSway>
         <ExcessiveACNoise>FALSE</ExcessiveACNoise>
         <MuscleNoise>FALSE</MuscleNoise>
         <LeadDataCRC32>1990624473</LeadDataCRC32>
         <WaveFormData>
DgAOAA4ADgAMAAwADAAMAA4ADgAOAA4ADQAMAAsACgAMAAwADAAMAAoACgAKAAoACgAK
AAoACgAMAAwADAAMAAoACgAKAAoACAAIAAgACAAIAAgACAAIAAgACAAIAAgACgAMAA4A
EgAUABYAFgAYABYAFgAZABkAGgAaABoAGwAaABoAHAAcABoAGQAZABgAGQAYABgAGAAZ
ABgAFwAVAA8ADgANAA0ACwAKAAoABgAIAAgABgAEAAIAAQAAAAAA/v/+//7//v/+//3/
/P/8//7//v/9//3///8AAAAA/v/8//z//f/9//z//P/9//7//v/+//7//f/7//v/+//7
//3//f/9//v/+//7//v/+//9/wUADQASABgAIAAlACkANQBHAFkAcwCSAK0AuQCtAI8A
dABpAGIATgA6AC8AIgAWABMADgAHAAYAAgD+//3//P/8//7/AAD8//z//f/9//v/+//7
//z//P/4//j/+f/5//r/+v/6//r/+v/6//r/+v/4//j/+P/7//z//P/8//r/+v/7//v/
+//7//v//P/7//z//P/7//r/+v/7//z//f/9//3//f8BAP////8BAP////8AAAQAAAAA
AAAAAgAFAAUABQAHAAgACQALAAwADQAOAA4ADgASABQAFAAVABcAGAAYABoAGgAaABoA
GwAfAB8AHgAeACMAIwAiACIAIwAiACEAIQAiACMAJAAjACAAHwAeABwAHAAcABoAGgAZ
ABgAFgAWABMAEgARABAADwAOAAwACwAKAAgABgAGAAgACAAGAAUABgAGAAUABQADAAIA
AQAAAAMABAADAAMAAgACAAEAAAACAAIAAgACAAIAAgACAAIAAQABAAEAAAACAAMABAAE
AAIAAgACAAMAAwAEAAQAAwABAAEAAQABAAEAAQADAAQABAACAAIABAAEAAUABQAFAAEA
AwAEAAQABAACAAIAAwADAAMAAwAEAAQAAwADAAMAAwADAAMABAAGAAUABQAGAAYABAAE
AAQABAAEAAQABAAEAAQABQAFAAIAAgACAAIAAgACAAEAAQADAAMAAgACAAIAAQAAAP//
///+//3//f/+////AAABAAEAAAD///7//v/+////AAABAAIAAwAEAAkADAAPABAAEQAQ
AA8AEQARABAAEAAQABMAFAAUABYAFAASABEAEQASABEAEAAQABAADwAOAA0ACQAFAAQA
AwAFAAMAAgACAAAAAAAAAP7/+v/6//n/+P/6//r/+v/6//n/+P/2//T/9v/2//b/9f/z
//P/9P/0//T/9P/0//X/8//y//L/8//0//T/9P/0//H/8f/x//H/8//1/+//7f/z//n/
+f/z/+//8f/5////AgAGABAAFwAdACcANQBDAFcAdACPAJkAkQB3AF4AUQBGADgAKgAd
ABQADgAJAAgAAwD4//b//v/5/+z/7v/0//T/8v/y//P/8//y//H/8P/w//L/8P/y//X/
8v/y//H/8P/y//L/8v/y//T/8v/y//L/8f/y//L/8v/y//L/8//z//P/8//z//T/9P/0
//P/8f/x//L/9P/2//X/9f/1//X/+f/3//f/+f/7//v//P8AAPz//P/8//7/AAABAAIA
BQAFAAUABgAGAAkACgAKAAoADAAOAA4ADwATABQAFAAWABgAGAAYABkAHQAdABwAHAAh
ACEAIAAgACAAIAAgACEAIwAjACMAIQAdAB0AHQAcABoAGgAYABgAFQAUABIAEgARABAA
DwAOAAoACAAFAAMAAwACAAEAAgACAAIAAAD///7//v/9//3/+v/6//r/+v/8//z/+v/5
//r//P/9//7//f/8//v/+v/6//r/+v/6//n/+f/5//j/+P/5//r/+v/5//r/+//9//r/
+v/5//f/+f/5//n/+f/5//n/+//8//7//P/8//7//v/////////7//3//v/+/wAA/v/+
////////////AAAAAP///////////////wAAAAD/////AAD+//z//P/8//7//v/+//7/
/P/8//3//f/+//7//v/+//z//P/7//v//f/9//z//P/9//3//f/9//v/+v/5//n/+//7
//v/+//+//7//v/+//z/AAACAAIAAgACAAYACAAKAAoADAAMAAwADwARABAAEAAQABAA
EAAPABAAEQAQABAAEQAPAA0ACwAKAAoACQAIAAcABQABAAAA//8AAP////8AAPv/+v/5
//b/8v/y//H/8P/x//L/8//0//L/8v/x//D/7v/u/+7/7f/v/+//8P/w/+z/7P/s/+3/
7//u/+7/7//w//D/8P/w/+3/7f/t/+3/8f/x/+3/7f/t/+v/6f/r/+//8//5/wEACAAO
ABYAHQAnADsAUwBvAI8AqgC3AKkAjQB1AGYAVQBEADYAJAAVAA4ACAABAAAA/f/4//T/
8v/z//L/8v/w//D/7//w//L/8//y//H/8P/w//D/7P/s/+3/7f/u/+7/7v/u/+7/7v/u
//L/8P/w//D/8//0//T/9P/x//D/8P/v//H/8f/x//L/8//0//T/8//y//L/8//0//b/
9//4//n/+v/3//b/9//1//X/9v/6//r/+v/6//z//f/9//3///8CAAMABQAGAAUABgAG
AAYACAAKAAoACwAOABAAEQAUABQAFAAUABUAFwAXABYAFgAbABsAGgAaABwAHAAcAB0A
HAAbABoAFwAWABcAGAAYABMAEgAPAA4ADQAMAAoACgAJAAgABwAGAAcABgAEAAMAAgAA
AP7//v8AAAAA/v/9//z//P/7//v//P/8//z//P/8//z/+v/5//n/+v/6//r//P/8//z/
/P/6//r/+v/6//n/+f/5//j/+P/5//r/+v/4//j/+P/5//n/+v/6//n/9//3//f/9//3
//f/+f/6//z/+v/6//z/+v/7//v/+//7//3//v/+//7//P/8//3/////////AAD+//3/
/f/9//3//f/9//7//v/9//3//v////7///8AAP///v/9//z//v/+///////8//z//P/8
//z//P/7//v/+//7//r/+v/7//v/+//7//v/+v/5//n/+v/7//z//f/6//z//v/+//7/
/v/+/wAAAgAEAAQACQAKAAsADwAOAAwACwAKAA0ADgAOABAADgAMAAsACwAKAAkACAAI
AAoACQAIAAcABQABAAAA//////3//P/8//j/+P/4//b/8//y//D/7v/v//D/8f/y//D/
8P/v/+7/8P/w//D/7//v/+//8P/w/+z/7P/s/+3/7//u/+7/7//y//L/8v/y//D/7//u
/+3/7f/t/+3/7f/t//H/7//r/+//8//1//3/BgAKAAwAEQAbACcAMwBHAGEAegCVAK0A
qwCNAG4AYQBaAEgANAApABwADgAHAAIAAQD+//j/9v/z//D/8P/w//L/7v/u/+//7//x
//H/8f/y//H/7P/r/+v/6//s/+z/7P/s/+z/7P/s//D/7v/u/+7/7//w//D/8P/u/+7/
7//v/+3/7f/t/+7/8f/y//L/8f/w//D/8f/y//X/9f/1//X/9v/z//L/8//2//f/+f/+
//v/+v/5//r/+f/5//n/+//8//3///8AAAMABAAEAAQACAAKAAoACwALAAwADAAOABEA
EgATABUAFwAXABYAFgAZABkAGAAYABwAHAAcAB0AHAAbABoAFwAWABcAGAAYABQAFAAS
ABIADwAOAAwADAALAAoACQAIAAcABgAEAAMAAgAAAP7//v8AAAAA/v/9//z//P/7//v/
+v/6//r/+v/8//z/+v/5//n/+v/6//r//P/8//z//P/4//j/+P/4//v/+//7//r/+P/5
//r/+v/4//j/+P/5//v//P/8//v/+f/5//n/+f/5//n/+//8//z/+v/6//z//P/9//3/
/f/7//3//v/+/wAA/v/+/////f/9//3//v8AAP////////3//f/9//7//v/9//3//v8A
AP7//v/+/wAAAAAAAAAA/v/+///////8//z//P/8//3//v/+/////P/7//n/+P/8//3/
/v////3//P/7//v/+//7//v/+//6//r/+v/6//z//P/7//v//P/+/wEAAgADAAQABgAI
AAoACgAOAA4ADgARABAADgANAAwADwAQABAAEgAQAA4ADQANAA4ADQAMAAwADgANAAwA
CwAJAAUABAADAAMAAQAAAAAA/v/+//7//P/4//j/9//2//j/+P/4//j/9v/2//X/9P/0
//T/9P/z//P/8//0//T/8v/y//L/8//z//L/8v/z//L/8v/y//L/8//z//P/8//z//f/
9f/v//H/9f/5//P/7f/1//n/+f/+/wgAEAARABUAIQAtADkAUQBwAIcAlQCVAH0AYABT
AEwAQAAwACMAFAAMAAcA/v/7/wAA/v/0//H/9v/0//L/8v/w//D/8f/x//H/8f/x//L/
8v/u/+7/7//v//D/8P/w//D/8P/w//D/8P/u/+7/7v/x//L/8v/y//D/8P/x//H/8f/x
//H/8v/1//b/9v/1//L/8v/z//T/8//z//P/8//2//X/9v/5//n/+f/6//7/+v/6//r/
/P/9//3//f///wIAAwAFAAYABwAIAAgACAAMAA4ADgAPABMAFAAUABYAFgAWABYAFwAd
AB0AHAAcAB0AHQAcABwAHgAeAB4AHwAfAB8AHwAdAB0AHQAdABwAGQAYABUAFAATABIA
EAAQAA0ADAALAAoACwAKAAgABwAFAAIA///+/wAAAAD+//3//P/8//v/+//7//z//f/+
//3//P/5//f/9//4//j/+P/6//r/+v/6//b/9v/2//b/9//3//f/9v/3//n/+//8//j/
+P/4//n/9//4//j/9//3//f/9//3//n/+f/7//z//P/6//r//P/+//////////v//f/+
//7//P/6//r/+//8//3//v8AAP///f/8//v//P/9//7/AAAAAP////8AAAAA/v/+//7/
/v/+//7//v/+//7///////z//P/8//z//P/8//v/+//7//v/+v/6//v/+//7//v//P/8
//z//f/6//n/+P/3//r/+v/6//r/+f/4//b/9f/4//r//f8AAAAAAAAAAAAAAwAGAAkA
CgAKAAoACgANAA0ADAAMAAwADgAQABEAFAASABAADwAPAA4ADQAMAAwADAALAAoACQAF
AAEAAAD//////f/8//z/+P/4//j/9v/0//T/8//y//L/8v/y//L/8v/y//H/8P/w//D/
8P/v/+3/7f/u/+7/7f/u/+//8f/v/+7/7v/v/+7/7v/u/+7/7//v/+//7//t/+//8f/v
/+n/7f/t/+n/6//v//X/+/8CAAoAEgAXACEAMwA/AE0AbQCQAKUArQChAIMAagBjAFYA
QAAyACMAFAAIAAEA/v///wAA+P/y//H/8P/w//D/7P/r/+z/7v/v/+//7//v//D/7v/q
/+r/6//s/+7/7//w/+//7v/t/+z/7//u/+//8P/v//D/8P/w/+z/7P/t/+3/7v/v//D/
8v/y//L/8f/v/+7/7v/v//D/8f/x//H/8f/x/+//7//x//P/8//0//j/9v/2//b/+P/4
//f/9v/3//n/+//+/wAA//8AAAAAAAAEAAYABgAHAAsADAAMAA4AEAAQABAAEQATABMA
EgASABMAEwASABIAFgAWABYAFwAVABUAFQATABMAEwATABIADgAOAAwADAALAAoACAAI
AAUABAADAAIAAwACAAAA///+//z/+v/6//7//v/8//v/+P/4//f/9//4//j/+P/4//j/
+P/2//X/8//0//T/9P/2//b/9v/2//L/8v/y//L/9f/1//X/9P/2//f/+P/4//T/9P/0
//X/8//0//T/8//z//P/8//z//X/9f/3//j/+P/2//b/+P/2//f/9//3//f/+f/6//r/
+v/4//j/+f/5//n/+f/6//j/9//3//f/9//3//f/+P/4//f/9//4//b/9P/0//T/9v/4
//r//P/6//j/9//1//b/9v/2//b/+P/4//f/9//2//X/8//y//T/9f/2//f/9f/0//P/
8//z//P/8//z//T/9P/0//T/8v/0//f/9//0//f/+P/5//r//P/+/wAAAAAEAAQABAAH
AAcABgAGAAYABwAIAAgACgAIAAYABQAFAAYABQAEAAQABgAFAAQAAwD///v/+v/5//n/
9//2//b/8P/w//D/7v/t/+7/7v/u/+3/7P/r/+r/7P/s/+v/6v/q/+r/6v/p/+n/6f/q
/+r/6P/o/+j/6f/r/+r/6v/r/+v/6v/p/+j/5//n/+f/5//v/+v/6f/v/+3/5f/j/+X/
5//n/+3/9//+/wQADAATABsAIwAvAEMAXwCAAJsAqQClAIkAagBZAFIARAAwAB8AEgAK
AAUA/v/5//b/9P/y/+//7P/s/+z/7v/s/+z/7f/t/+v/6//r/+z/7P/o/+j/6f/p/+r/
6v/q/+r/6v/q/+r/7v/s/+z/7P/s/+z/6//q/+j/6P/p/+n/6f/p/+n/6v/t/+7/7v/t
/+z/7P/t/+7/7f/t/+3/7f/v/+3/7f/v/+//7//w//T/8v/y//L/9P/1//X/9f/3//b/
9//5//r/+//8//z//P8CAAQABAAFAAcACAAIAAoADAAMAAwADQAPAA8ADgAOABMAEwAS
ABIAFAAUABQAFQAVABUAFQATAA8ADwAPAA4ADgAOAAwADAALAAoACAAIAAYABAACAAAA
AAAAAP/////8//r/+P/4//r/+v/4//f/9v/2//X/9f/0//T/9P/0//b/9v/0//P/8f/y
//L/8v/0//T/9P/0//T/9P/0//T/9f/1//X/9P/y//P/9P/0//L/8v/y//P/9f/2//b/
9f/z//P/8//z//X/9f/3//j/9v/0//T/9v/2//f/9//3//X/9//4//j/9v/0//T/9f/2
//f/+P/6//j/9//3//f/9f/1//X/9v/4//f/9//4//b/9P/0//T/9v/2//b/9v/2//b/
9//3//b/9v/2//b/9v/2//X/9f/1//X/9P/0//X/9f/1//X/9f/0//P/8//x//H/8f/x
//T/9P/0//T/8v/y//H/8f/z//L/8v/0//L/8v/z//X/+f/0//b/9v/2//b/+//+/wEA
AgACAAIAAgAFAAUABAAEAAQAAwAEAAQABgAIAAYABQAFAAIAAQAAAAAA/v/9//z/+//6
//f/9//3//X/8//y//L/8P/w//D/7v/u/+7/7f/s/+r/6v/q/+r/6v/q/+n/6P/q/+r/
6v/p/+f/5//o/+j/6P/o/+j/6f/n/+b/5v/n/+r/6v/q/+r/6//r/+v/6//p/+f/6f/r
/+v/5//n/+n/6//r/+v/8/8AAAoADgANABEAHwAvAEEAVwB2AJEAkwB9AGMAUgBJAEIA
MgAcAA8ADAAEAP///v/7//b/8v/u/+v/6v/s/+7/8P/t/+z/7P/r/+3/7f/t/+7/7v/q
/+r/6//p/+r/6v/q/+j/6P/o/+j/7P/q/+r/6v/p/+r/6v/q/+j/6P/p/+n/6v/r/+z/
7v/u/+7/7f/r/+v/7P/u//D/8P/v/+7/7f/w/+//8P/z//P/8//0//j/9v/2//b/+P/5
//n/+f/7//r/+//9//7/AAACAAMABAAIAAoACgALAA0ADgAOABAAEAAQABAAEQAVABUA
FAAUABkAGQAYABgAGgAaABoAGwAbABsAGwAZABkAGQAZABgAFgAWABQAFAARABAADgAO
AAwACgAIAAYABQAEAAIAAQABAAAA//8AAAEAAAD9//v/+v/6//n/+f/6//r/+v/6//v/
+v/3//X/9v/4//n/+v/5//j/9//2//f/+P/5//r/+f/5//n/+P/1//X/9f/0//T/9v/4
//v/+v/6//n/9//3//f/9//3//X/9f/3//j/+v/4//j/+v/8//3//f/9//v//f/+//7/
/v/8//z//f/7//v/+//8//7//f/9//3//f/9//3//v/8//v/+//8//3//P/9//7//P/8
//z//P/8//z//f/9//z//P/8//z//v/+//3//f///////v/+//7//f/8//v/+//6//n/
+f/5//n/+f/5//j/+P/4//j/+P/4//f/9//4//j/+f/8//X/9v/+/wQAAgACAAIAAgAG
AAgACgAKAA4ADgAOABEADwAOAA4ADgANAA4ADgAQABIAEAAPAA8ADAALAAoACgAIAAcA
BgAFAAYAAwADAAMAAAD9//v/+v/4//j/+P/2//L/8v/x//D/8f/y//P/9P/0//T/8//y
//D/8P/w/+//7//v//D/8P/u/+7/7v/v//H/8P/w//H/8P/w//D/8P/v/+//7//v//f/
8//t/+//7//t/+v/6//p/+3/+f8HAAwACgASABkAHQAxAEsAYwCBAKAAsQCpAI8AcwBk
AFcARAA2ACoAGQAKAAgABQD8//n/+P/0/+7/7f/s/+7/8v/s/+z/7P/t/+3/6//r/+v/
7P/u/+r/6v/r/+n/6v/q/+r/6f/o/+f/5v/q/+j/6P/o/+r/7P/t/+7/6v/q/+v/6//t
/+3/7f/u/+3/7v/u/+3/6v/q/+v/7P/u/+//8P/x//L/7//u/+//7//v//D/9P/0//T/
9P/2//n/+f/5//v/+//7//z//P/9//7//v/+/wQABgAGAAcACQAKAAoADAAOAA4ADgAP
ABMAEwASABIAEwATABIAEgASABIAEgATABQAFQAWABUAEwATABMAEgAOAA4ADAAMAAkA
CAAGAAYABgAGAAYABgAFAAQAAgABAP7//P/6//r//v/+//z/+//6//r/+f/5//j/+P/4
//j//P/8//r/+f/4//j/9//2//b/9v/2//b/9v/2//b/9v/5//n/+f/4//b/9//4//j/
9P/0//T/9f/1//b/9v/1//b/9//4//n/+f/5//v//P/6//j/+P/6//r/+//7//v/9//5
//r/+v/8//r/+v/7//3//f/9//7//v/9//3//f/7//v/+//8//z/+//7//z//v/8//z/
/P/6//r/+v/6//r/+v/7//v/+//8//3//v/7//r/+P/3//n/+f/4//j/+f/5//n/+f/5
//j/9//3//f/9//3//f/+f/6//v//P/4//b/8//x//j//P/8//z//P/8////AgAFAAYA
CgAKAAoADQALAAoACgAKAAkACgAKAAwADQAMAAwADQAKAAkACAAIAAgABwAGAAUAAQD9
//z/+//8//v/+//8//j/+P/4//b/8v/y//H/8P/w//D/8P/w//D/8P/v/+7/7v/u/+7/
7f/r/+v/7P/s/+z/7P/s/+3/7//u/+7/7//w//D/8P/w/+//7//v/+//7f/r/+//7f/r
/+v/7f/v/+3/7//z//v/BgAOABAAFwAlADUARQBbAH0AmgCrAKcAjwBzAGIAVwBIADoA
LAAfAA4ABAD///z/+//8//T/7v/x//D/7v/u/+7/7v/u/+//7//v/+//7//w/+//6v/p
/+n/7P/u/+//8P/u/+7/7v/u/+//7P/r/+r/7f/u/+7/7v/u/+7/7//v/+//7//v//D/
8f/y//L/8f/w//D/8f/y//P/8//z//P/9//1//X/9//0//P/8//2//X/9v/3//r//f/9
//3////+////AQACAAEAAgACAAIABgAIAAgACQANAA4ADgAQABAAEAAQABEAFgAXABcA
GAAYABcAFQAUABgAGAAYABkAGwAbABsAGQAXABcAFwAWABYAFgAUABQADwAOAAwADAAN
AAwACwAKAAsACgAIAAcABQACAP///v8CAAIAAAD///7//v/9//3//v/+//7//v/+//7/
/P/7//v//P/8//z//v/+//7//v/6//r/+v/6//z//f/+//7//f/9//3//P/8//z//P/9
//3//v/+//3/+//7//v/+//9//3///8AAAAA/v/+/wAA/v/////////+/wEAAwAEAAMA
AAD/////AQABAAEAAgAAAP///////////////wAAAgABAAEAAgAEAAIAAgACAAAAAAAA
AAAA/v/+///////+//7//v/+/wAAAAD///////////7//v/+//3//P/7//3//P/7//v/
+//7//v/+//8//z//P/8//z//P/7//v/+v/8//v/+P/+////AAABAAIABQAIAAsADAAO
AA4ADgARAA8ADgAOAA4ADwAQABAAEgAQAA4ADQANAAwACwAKAAoADAALAAoACQAJAAUA
BAADAAMAAQAAAAAA+v/6//r/+P/4//j/9//2//T/9P/0//T/9v/2//X/9P/0//T/9P/z
//H/8f/y//L/7v/u/+7/7//w//D/8f/z//T/9P/0//T/8//z//P/8//z//P/8f/z//P/
7f/v//P/8f/x//v///8AAAgAFgAZABsAJwA3AEkAYQCAAJsAoQCPAHEAWABPAEgANAAm
ABsADAAEAAUABAD7//j/+v/2//P/7v/w//T/8v/u/+7/7//v/+//7//v//D/8f/u/+//
8f/x//L/8v/y//D/8P/w//D/8v/w//D/8P/x//L/8v/y//L/8v/z//P/8f/x//H/8v/1
//b/9v/1//L/8v/z//T/9//3//f/9//5//f/9//5//n/+f/6//7/+v/6//r//P/+////
AAADAAIAAwAFAAYABQAGAAYABgALAA4ADwARABMAFAAUABYAGAAYABgAGQAdAB0AHAAc
AB8AHwAeAB4AHgAeAB4AHwAfAB8AHwAdAB0AHQAdABwAGgAaABgAGAAXABYAFAAUABEA
EAAPAA4ADQAMAAoACQAIAAYABAAEAAYABgAEAAMAAAAAAP/////8//z//P/8//7//v/8
//v//f/+//7//v/8//z//P/8//j/+P/4//j/+v/7//z//P/8//3//v/+//r/+v/6//v/
/f/+//7//f/9//3//f/9//v/+//9//7/AAD+//7/AAAAAAEAAQABAP3///8AAAAAAAD+
//7///////////8AAP7//f/9//3//v///wAAAgAAAP////8AAP7//P/8//z//v/+//7/
/v/+//7//////wAAAAAAAAAA/v/+//3//f/7//v/+v/6//v/+//7//v//P/8//z//f/7
//v/+//7//r/+v/6//r//P/8//v/+/8CAPz//v/+//7//v8CAAYACgAMAAwADAAMAA8A
DwAOAA4ADgANAA4ADgAQABEAEAAQABEADwANAAsACgAKAAkACAAHAAYAAwADAAMAAgD/
//3//P/6//r/+v/4//T/9P/z//L/8v/y//L/8v/y//L/8f/w//D/8P/w/+//7f/t/+7/
7v/u/+7/7v/v//H/8P/w//H/8P/w//D/8P/v/+//7//v//H/7//x/+//7f/x/+3/6//v
//H/9f/9/wQACgASABcAHwAxAEcAXQB9AJ4AsQCvAJcAewBqAF0ATAA6AC4AIQAOAAIA
AQACAAEA/v/2//L/8//y/+z/6v/w/+7/7v/v/+//7//v/+//8P/w/+z/7P/t/+3/7v/u
/+7/7P/s/+z/7P/u/+z/7P/s/+3/7v/u/+7/7v/u/+//7//v/+//7//w//H/8v/y//H/
8P/w//H/8v/z//P/8//z//P/8f/x//P/9f/1//b/+v/6//r/+v/8//z/+//6//v//P/9
////AAABAAIAAgACAAYACAAIAAkACwAMAAwADgAOAA4ADgAPABUAFQAUABQAFQAVABQA
FAAWABYAFgAXABkAGQAZABcAEwATABMAEgARABIAEQASAA0ADAAKAAoACwAKAAkACAAH
AAYABAADAAIAAAD+//7/AAAAAP7//f/8//z/+//7//v//P/9//7////+//v/+f/5//r/
+v/6//z//P/8//z/+f/4//f/9v/6//v//P/8//v/+//7//r/+P/4//j/+f/6//z//f/9
//v/+//7//v/+//7//3//v/8//r/+v/8//z//f/9//3//f///wAAAAAAAP7//v////7/
/f/8//z//f/9//7////9//3//f/+//7//f/9//7/AAD+//7//v8AAAAAAAAAAP7//v//
/////P/8//z//P/8//z/+//7//7//////wAA/v/9//z/+//7//r/+f/5//r/+//8//3/
+P/6//z//P/+/wAAAAAAAAAABAAGAAgACAALAAwADQARAA8ADgAOAA4ADwAQABAAEgAS
ABAADwAPABAADwAOAA4ADwAPAA8ADwALAAUAAgD//wEA///+//7/+v/6//r/+P/2//b/
9f/0//T/9P/0//T/9P/0//P/8v/0//T/9P/z//H/8f/y//L/8P/w//D/8f/x//D/8P/x
//T/9P/0//T/9f/1//X/9f/z//H/8//v/+3/7//v//H/8f/1//v/AwAIAA4AGgAfACEA
LwBHAF8AfwCcAK8ArQCXAHkAaABdAE4APAAuAB8AFAAMAAcABgABAPz//P/6//X/7v/w
//T/9v/0//T/9f/1//X/9f/1//b/+P/0//T/9f/3//j/+P/4//f/9v/1//T/+f/4//n/
+v/5//r/+v/6//b/9v/3//f/+P/5//r//P/6//r/+f/3//j/+P/5//r/+//7//v/+///
//3//f///wEAAQACAAYAAQAAAP//AAADAAMAAwAFAAYABwAJAAoACwAMAAwADAAQABIA
EgATABMAFAAUABYAGQAaABsAHQAeAB0AGwAaAB8AHwAeAB4AIgAiACIAIwAlACUAJQAj
AB8AHwAfAB4AHgAeABwAHAAXABYAFAAUABQAFAAUABQAEgAQAA0ACwAMAAoACAAIAAoA
CgAIAAcABgAGAAUABQAEAAQABAAEAAgACAAGAAUABQAGAAYABgAEAAQABAAEAAIAAgAC
AAIABAAFAAYABgAEAAUABgAGAAQABAAEAAUABQAGAAYABQAHAAcABwAHAAcABwAJAAoA
CQAGAAUABgAIAAkACQAJAAcACQAKAAoADAAKAAoACwAKAAkACAAIAAoACQAJAAkACwAL
AAsADAAMAAsACwAMAAoACAAIAAgACQAKAAsADAALAAoACgAJAAgACAAIAAgACAAIAAcA
BwAJAAkACAAIAAkACQAJAAkABwAGAAUABQAFAAUABQAFAAgACAAIAAgABgAGAAUABQAJ
AAoADAAQAA8AEAASABUAFgAXABkAHAAcABsAGgAZABwAHAAcAB0AHwAfAB8AHwAZABsA
HAAXAA==
         </WaveFormData>
      </LeadData>
      <LeadData>
         <LeadByteCountTotal>10000</LeadByteCountTotal>
         <LeadTimeOffset>0</LeadTimeOffset>
         <LeadSampleCountTotal>5000</LeadSampleCountTotal>
         <LeadAmplitudeUnitsPerBit>4.88</LeadAmplitudeUnitsPerBit>
         <LeadAmplitudeUnits>��V</LeadAmplitudeUnits>
         <LeadHighLimit>2147483647</LeadHighLimit>
         <LeadLowLimit>268435456</LeadLowLimit>
         <LeadID>V1</LeadID>
         <LeadOffsetFirstSample>0</LeadOffsetFirstSample>
         <FirstSampleBaseline>0</FirstSampleBaseline>
         <LeadSampleSize>2</LeadSampleSize>
         <LeadOff>FALSE</LeadOff>
         <BaselineSway>FALSE</BaselineSway>
         <ExcessiveACNoise>FALSE</ExcessiveACNoise>
         <MuscleNoise>FALSE</MuscleNoise>
         <LeadDataCRC32>1479663637</LeadDataCRC32>
         <WaveFormData>
9v/2//b/9v/2//b/9v/2//b/9v/2//b/9v/2//b/9v/4//j/+P/4//f/9v/1//T/9f/2
//f/+P/2//b/9v/2//j/+P/4//j/9v/2//b/9v/2//b/9v/2//b/9v/2//b/9P/0//T/
9v/5//n/+//7//v//P/9//3//////////P/6//j/9v/0//D/7v/t/+z/7P/s/+3/7v/s
/+z/7f/t/+//7//w//D/7v/u//D/8v/0//T/9P/z//P/9P/0//T/8//z//P/8//0//X/
9f/1//f/9//3//f/9//3//f/9//4//j/+P/4//b/9v/2//b/+P/5//j/+f/4//j/9//2
//T/9P/4//n/+v/8/wAAAgAHAAsACQADAP3/+P/y/+r/4v/a/8v/w/+//7z/uf+w/6P/
mf+b/6H/qf+z/8D/xv/J/9D/1//e/+f/7f/x//T/9//5//j/+v/7//z//P/8//z//f/9
//3//////////v/8//3//f/9//3//f/9//3//v/+//z//P/8//3//f/9//3/////////
/////////////wAAAAD+//7//v/+//7//v/+//7///8BAP////////7//v/+/////f/8
//z//f/9//3//P/8//r/+f/5//n/+//6//r/+f/6//r/+v/6//j/+P/3//f/9//1//X/
9P/0//T/8//z//T/9P/y//L/8P/w//H/8f/y//L/8v/y//L/8v/z//P/9f/2//f/9//4
//j/+P/6//r/+v/7//v/+//8//3//f////////////7//v/+//7/AAAAAAAAAAD+//7/
/v/+///////+//7//v/+//7//v/+//7//v/9//3//f/9//3//P/8//z//P/8//3///8A
AP///////////v/+/wAAAAAAAAAA/v/+///////+//7/AQABAAEAAQAAAAAAAAAAAP7/
/v/+////AQABAAEAAAAAAAAA////////////////AQABAAEA/////wAAAAAAAAAA/v/+
//7//v/9//3//f/+//7//v/+//7//f/9//7//v/+//7//v8AAAAAAAAAAAAAAAAAAAAA
///+//3//P/9//7///8AAP7//f/9//7//v/9//3//v/8//z//P/8/wAAAwADAAUABQAF
AAYABwAHAAcABwAHAAQAAgAAAP7//P/6//j/9//0//L/8v/z//b/9v/2//f/9//3//f/
+P/2//b/9v/4//r//P/8//z/+//7//z//P/+//3//f/9//v//P/9//3////////////+
//3//P/7//3//v/+//7///8AAAEAAgAAAAEAAQD///3//f/+//7/AAAAAPz/+v8BAAQA
BgAIAAoADwATAA8ABwADAAIA/P/6//T/7P/f/9f/0//Q/8v/wv+1/6n/o/+p/7P/u//A
/8j/0f/U/9v/5P/r//H/+f/8//v//f8CAAAA//8AAAAAAAABAAMABAAFAAUABQAFAAQA
AgADAAMAAwAFAAUABQAFAAYABgAEAAQABAAFAAUABQADAAUABQAFAAMAAwADAAMABQAG
AAYABAAEAAQABAAEAAYABgAGAAcABQADAAMAAwACAAIAAgADAAMAAgACAAMABQAFAAQA
BAACAAEAAQABAAEAAAAAAP//AAAAAAAAAAD+//7//f/9//3/+//7//r//P/8//v/+//8
//z/+v/6//j/+P/5//n/+P/4//j/+P/6//r/+//7//3//v///////v/+//7/AAAAAAAA
AQABAAAAAAAAAP//AQABAAEAAQAEAAQABAAEAAQABAAEAAQABgAGAAYABgAGAAUAAwAC
AAQABAAEAAQABAAEAAQAAwABAAEAAQABAAIAAgACAAIAAQABAAIAAgADAAMAAwADAAIA
AgAEAAQABAAEAAIAAgAFAAUABAAEAAUABQAFAAUAAgACAAIAAgAEAAQABAAFAAMAAwAD
AAIAAwAEAAQABQAEAAMAAgABAAEAAQABAP//AQACAAIAAgAEAAIAAgACAAIAAQABAAEA
AAAAAAAAAAABAAEAAgAEAAIAAgACAAIAAAAAAAAAAAAAAAAAAAAAAAAAAAAAAAAA/v/+
//7//v8AAP////8AAP7/AAACAAIAAgACAAIABQAFAAcABQAFAAYABwAJAAkACQAJAAQA
AgAAAP7//f/8//v/+//4//b/9v/3//j/+P/4//n/+f/5//n/+v/8//z//P/+//7/AAAA
AAAA/f/9//7//v/+//3//f/9////AAABAAEA//////////8BAAEAAQABAAEAAgACAAIA
AgACAAIAAgAAAAEAAQD//wEAAQACAAIAAgAEAAQABAAHAAgACgAMABIAFQAPAAkAAwD9
//b/7v/k/9j/yv+//7v/vf++/7v/tP+t/6v/rf+x/73/xf/K/9L/2f/g/+n/8P/1//f/
+//+/wEAAQACAAAAAwAEAAQABAAGAAcABwAHAAUABQAFAAQABAAFAAUABQAFAAUABQAF
AAYABgAEAAQABgAHAAcABwADAAUABQAFAAUABQAFAAUABQAGAAYABAAEAAQABAAEAAYA
BgAGAAcABwAFAAUABQACAAIAAgADAAMAAgACAAMAAwADAAIAAgACAAEAAQABAAEAAAAA
AP///P/8//z//P/8//z/+//7//3/+//7//r/+P/4//f/9//4//j/9v/2//b/9v/3//f/
+P/4//j/+P/6//r/+//7//n/+v/7//v//P/8//z//v/+//7//////wEAAgADAAMABQAF
AAUABQADAAIAAQAAAAIAAgACAAIAAgACAAIAAgADAAMAAgACAAQABAAEAAQABAAEAAQA
AwAFAAUABQAFAAUABAADAAIAAgADAAUABgAFAAUABQAFAAQABAAGAAYABgAGAAQABAAF
AAUABAAEAAUABQAFAAUABAAEAAQABAAEAAQABAAFAAMAAwADAAIABAAEAAMAAwADAAMA
AwADAAMAAwADAAEA//8AAAAAAAAFAAQABQAGAAQAAQD///3///8AAAEAAgACAAEAAQAC
AAIAAgACAAIAAAAAAAAAAAAAAAAAAAAAAAIAAgACAAIAAgACAAIAAgAEAAEAAAACAAIA
AgACAAIABQAFAAcACQAJAAoACwALAAsACwALAAgABgAEAAIAAAD+//z/+//6//j/+P/5
//r/+v/6//v/+//7//v//P/6//r/+v/8////AgADAAQAAQABAAIAAgACAAEAAQABAAEA
AgADAAMAAwADAAMAAwADAAMAAwADAAMABAAEAAQAAgACAAIAAgAEAAUABQADAAEAAQAC
AAIABAAEAAQABgAFAAYABgAKABAAEQATABUAFQAPAAQA/P/4//L/5v/Z/8//x//G/8f/
wv+z/6n/p/+n/6//vf/I/87/0//a/+H/6P/x//f/+//+/wEAAwAGAAgABwAIAAgACAAK
AAsACwALAAkACQAJAAgACAAJAAkACQALAAsACwALAAwADAAKAAoACgALAAsACwAJAAsA
CwALAAkACQAJAAkACwAMAAwACgAKAAoACgAKAAoACgAKAAsACwAJAAkACQAKAAoACgAL
AAoACAAHAAcABwAHAAYABgAIAAcABwAHAAcABgAGAAUABgAGAAYABgAFAAQAAgABAAIA
AQACAAIAAAAAAP////8CAAIAAAAAAP///v/+//3//v/+//7//v8AAAAAAQABAP//AAAB
AAEAAgACAAIABAAEAAQABQAFAAcACAAJAAkABwAHAAcABwAIAAgACAAIAAgACAAIAAgA
BgAGAAYABgAJAAkACAAIAAYABgAGAAYACAAIAAgABwAHAAcABwAHAAoACgAKAAoACAAH
AAcABgAFAAUABQAFAAYABgAIAAgACgAKAAgACAAJAAkACAAIAAsACwALAAsACgAKAAoA
CgAKAAoACgALAAkACQAJAAgACAAIAAcABwAJAAkACQAJAAgABwAGAAMABAAGAAcACAAI
AAYABgAGAAYABQAFAAUACAAIAAgACAAGAAUABQAGAAgACAAIAAgABgAGAAYABgAHAAgA
CQAKAAkACAAHAAYABgAGAAYABgAGAAUABQAGAAYABQAFAAYABAAEAAQABAAEAAQACAAL
AAsADQANAA0ADgAPAA0ADQANAA0ACwAKAAkACAAFAAIA///9//z/+v/6//v//P/8//z/
/f////////8AAP7//v/+/wAAAgAEAAQABAABAAEAAgACAAQAAwADAAMAAwAEAAUABQAD
AAMAAwADAAUABQAFAAUABQAGAAYABgAGAAYABgAGAAYABwAHAAUABQAFAAYABgAGAAgA
BgAGAAkACgAOAA4ADgAVABkAGQAZABUACgACAAAA/P/2/+v/4f/d/9r/1f/K/73/r/+p
/6v/r/+5/8b/zv/T/9r/4f/q//H/8//3//7/AwAHAAgACAAJAAoACgAKAAoACwALAAsA
CwALAAsACgAKAAsACwALAAsACwALAAsADAAMAAoACgAKAAsACwALAAkACwALAAsACwAL
AAsACwALAAwADAAKAAoACgAKAAoACgAKAAoACwANAAsACwALAAgACAAIAAkACwAKAAoA
CwAKAAkABwAGAAgABwAHAAcABwAGAAYABQAEAAQABAAEAAQABAADAAMAAwABAAEAAAAA
AAAA/////wAAAAD+//7//v/+///////+//7//v/+//7//v////////8AAAEAAQACAAIA
AgAEAAIAAgADAAMABQAGAAcABwAFAAUABQAFAAYABgAGAAYABgAGAAYABgAIAAgACAAI
AAcABwAGAAYACAAIAAgACAAKAAoACgAJAAgABwAGAAUABgAGAAYABgAHAAcACAAIAAcA
BwAHAAcACAAIAAoACgAKAAoACAAIAAkACQAIAAgACQAJAAkACQAIAAgACAAIAAgACAAI
AAkACQAJAAkACAAGAAYABQAFAAcABwAHAAcABwAHAAcABQAFAAYABgAGAAYABAAEAAQA
BgAFAAUABQAGAAYABgAGAAQAAwADAAQABgAGAAYABgAGAAYABgAGAAQABAAEAAQABAAE
AAQABAAEAAQABAAEAAQAAwADAAQABAADAAMABAAAAAIABQAEAAIAAgACAAIABgAJAAkA
CwAJAAkACgALAAsACwALAAsABgAEAAIAAAAAAP7//P/7//j/9v/2//f/+v/6//r/+//9
//3//f/+//7//v/+/wAABAAGAAYABgADAAMABAAEAAMAAQAAAP////8AAAEAAQABAAEA
AQABAAMAAwADAAMAAQACAAIAAgACAAIAAgACAAIAAwADAAEA/////wAAAAACAAIABAAG
AAcACAAKAAwAEAARABEAEQANAAUA/P/0//D/7v/g/83/w//B/8D/vf+8/7P/p/+p/6//
s/+9/8j/zv/T/9r/5f/u//P/+f/9//7/AQAFAAQABAAFAAYABgAGAAYABwAHAAcABQAF
AAUABAAEAAUABQAFAAUABQAFAAUABgAGAAQABAACAAMAAwADAAMABQAFAAUAAwADAAMA
AwAEAAYABwAGAAQABAAEAAQABgAGAAYABwAFAAMAAwADAAIAAgACAAMABQAEAAQABQAD
AAMAAgACAAIAAQABAAEAAwACAAIAAQAAAAAAAAAAAP7//v/9//3//f/7//v/+v/8//z/
+//7//r/+v/4//j/+P/4//n/+f/4//j/+P/4//r/+v/7//v/+//8//3//f/8//z//P/+
//7//v//////AQACAAMAAwABAAEAAQABAAQABAAEAAQABAAEAAQABAAEAAQABAAEAAUA
BQAEAAQABAAEAAQABAAEAAQABAADAAMAAwADAAMABAAEAAQABAAFAAUABgAGAAMAAwAD
AAMABAAEAAYABgAGAAYABAAEAAUABQAEAAQABQAFAAUABQAEAAQABAAEAAQABAAEAAUA
BQAFAAUABAAEAAQAAwADAAMAAwADAAMAAwADAAMAAQABAAIAAgACAAIAAAAAAAAAAgAB
AAEAAQAAAAAAAAAAAAIAAQABAAIAAgACAAIAAgACAAIAAgACAAAAAAAAAAAAAgACAAIA
AgAEAAQABAAEAAIAAQABAAIABAADAAEAAAACAAIAAgACAAIABAAHAAcACQAJAAkACgAL
AAsACwALAAsABgAEAAIAAAAAAP7//P/7//z/+v/6//v/+v/6//r/+//7//v/+//8//z/
/P/8//7/AAACAAIAAgABAAEAAgACAAQAAwADAAMAAQACAAMAAwADAAMAAwADAAUABQAF
AAUAAwAEAAQABAAEAAQABAAEAAQABQAFAAMABQAFAAYABgAEAAIABAAIAAkABgAGAAoA
EAATABMAFQARAAkAAAD8//b/7P/i/9f/zf/F/8j/yf/E/7v/rf+p/63/tf+9/8j/0v/X
/9z/4f/o/+//9f/7/wAAAwADAAYABgAJAAoACgAKAAgACQAJAAkACQAJAAkACAAKAAsA
CwALAAsACwALAAsADAAMAAoACgAIAAkACQAJAAcACQAJAAkABwAHAAcABwAJAAoACgAI
AAoACgAKAAoACAAIAAgACQAJAAcABwAHAAYABgAGAAcABQAEAAQABQAHAAcABgAGAAYA
BQAFAAUAAwACAAIAAQAAAAAAAAAAAAIAAgABAAEAAwABAAEAAAD+//7//f/9//7//v/8
//z//v/+///////8//z//P/8//7//v///////v/+//7//f/+//7//v8AAAAAAAABAAEA
AwAEAAUABQAFAAUABQAFAAQABAAEAAQABgAGAAYABgAEAAQABAAEAAcABwAGAAYABAAE
AAQABAAGAAYABgAFAAUABQAFAAUABgAGAAYABgAFAAUABgAGAAMAAwADAAMABQAGAAkA
CgAJAAgABQAEAAUABQAEAAQABwAHAAcABwAGAAYABgAGAAYABgAGAAcABwAHAAcABgAE
AAQAAwADAAMAAwADAAMABAAFAAYABQAFAAYABgAGAAYABAAEAAQABgAFAAUABQAEAAQA
BAAEAAYABQAFAAYABAAEAAQABAAEAAQABAAEAAYABgAGAAYABAAEAAQABAAEAAQABAAE
AAYABQAFAAYACAAHAAcACAAHAAYABAADAAMAAgADAAUABQAGAAQABAAEAAQABgAJAAkA
CwAJAAkACgALAA0ADQANAA0ADAAKAAgABgADAAAA/f/7//r/+P/4//n//P/8//z//f/7
//v/+//8//z//P/8//7/AAACAAIAAgABAAEAAgACAAIAAQABAAEAAQACAAMAAwAEAAUA
BgAHAAYABQAEAAMABAAGAAcACAAGAAYABgAGAAgACQAJAAcABwAHAAgACAAGAAgACgAM
AAsACgAOABAAFAAZABsAFwATABEADAAEAAAA/P/0/+n/3//f/9z/0f/G/7n/rf+p/7H/
uf/B/8z/1P/Z/97/5//w//f/+/8BAAQABwAJAAoACgALAAwADAAMAAwADQANAA0ACwAL
AAsACgAMAA0ADQANAA0ADQANAA0AEAAQAA4ADgAMAA0ADQANAAkACwALAAsADQANAA0A
DQALAAwADAAKAAwADAAMAAwADgAOAA4ADwANAAsACwALAAwADAAMAA0ADAAKAAkACQAJ
AAkACAAIAAoACQAJAAkACQAIAAgABwAGAAYABgAGAAUABAACAAEAAgABAAIAAgACAAIA
AQABAAIAAgAAAAAA/v/+///////+//7//v/+//7//v//////AQACAAMAAwAEAAQABAAG
AAYABgAHAAcABQAGAAcABwAJAAkACQAJAAgACAAIAAgABgAGAAYABgAGAAYABgAGAAgA
CQAJAAoACQAIAAcABgAEAAQABAADAAUABQAFAAUABwAIAAkACgAGAAUABQAEAAUABQAF
AAUABAAEAAYABgAIAAgABgAGAAcABwAGAAYABQAFAAUABQAGAAYABgAGAAgACAAIAAkA
BwAHAAcABgAGAAYABQAFAAUABQAFAAUABQAFAAUAAwADAAQABAAEAAYABAAEAAQAAgAB
AAEAAQAEAAQABAAEAAQAAwADAAQABAAEAAQABAACAAIAAgACAAAAAAAAAAAAAgACAAIA
AgACAAIAAgACAAIAAQABAAIAAgABAAEAAgACAAIAAQABAPz/AAAEAAYABQAEAAMAAgAE
AAcABwAJAAcABwAIAAkACQAJAAkACQAGAAQAAgAAAAAA/v/8//v/+P/2//b/9//4//j/
+P/5//r/+//8//7//P/8//z//v/+/wAAAAAAAAEAAQACAAIAAAD///////8BAAIAAwAD
AAEAAQABAAEAAQABAAEAAQADAAQABAAEAAIAAgACAAIAAgADAAMAAQABAAEAAgACAAYA
BAAEAAYABQAIAAwADgASABUAEwATAAsA///4//D/6P/g/9T/x//B/8H/wv/B/7r/sf+t
/7H/s/+7/8n/0P/S/9v/4v/n/+7/+f///wEAAAD9/wEABgAGAAcACAAIAAgACAAJAAkA
CQAHAAcABwAGAAYABwAHAAcABwAHAAcABwAIAAgABgAGAAYABwAHAAcABwAJAAkACQAI
AAcABgAFAAUABgAGAAQABAAEAAQABAAGAAYABgAHAAUAAwADAAMAAgACAAIAAwADAAIA
AgADAAMAAwACAAIAAgABAAEAAQABAAAAAAD///7//v/+//7//v/+//3//f/7//n/+f/4
//r/+v/5//n/+v/6//j/+P/3//b/9v/1//X/9v/3//j/9v/2//f/9//4//r//P/9//3/
/P/7//z//v/+///////9//7/////////////////AgACAAIAAgACAAIAAgACAAAAAAAA
AAAAAQABAAAAAAAAAAAAAAAAAAAAAAAAAP//AAABAAIAAwACAAIAAgACAAEAAQACAAIA
AQABAAEAAQAAAAAAAgACAAQABAACAAIAAQABAAAAAAABAAEAAQABAAAAAAAAAAAA/v/+
//7///8BAAEAAQAAAAAAAAD////////////////////////9//3//v/+//7/AAD+//7/
/v/8//v/+//7//7//v/+//7//P/7//v//P/8//z//P/8//z//P/8//z//v/+//7//v/8
//z//P/8//7//v/+//7//v/9//3//v/8//v/+//8//z//P/8//z//P/8//7/AQABAAMA
BQAFAAYABwAFAAUABQAFAAIAAAD+//z/+v/4//b/9f/0//L/8v/z//b/9v/2//f/9f/1
//X/9v/4//j/+P/6//z//v/+//7//f/9//7//v8AAP////////7//v/+//3/////////
/////////////wEAAgACAAIAAQAAAP///v/+///////9//3//f/+//7//P/+/wAAAgAD
AAYACAAKAA4ADwANAA0ABwD7//T/8v/q/+D/0v/F/7//wf/C/73/sv+p/6X/p/+r/7n/
xf/K/87/1f/c/+H/7P/x//P/9//8////AwACAAAAAQACAAIAAgACAAMAAwADAAUABQAF
AAQABAAFAAUABQAFAAUABQAFAAYABgAEAAQABgAHAAcABwADAAUABQAFAAUABQAFAAUA
BwAIAAgABgAEAAQABAAEAAQABAAEAAUABwAFAAUABQACAAIAAgADAAUABAAEAAUAAwAD
AAIAAgACAAEAAQABAAEAAAAAAP//AAAAAAAAAAAAAAAA/////////f/9//z//P/8//v/
+//8//z/+v/6//j/+P/5//n/+f/6//v//P/6//r/+//7//n/+v/7//v//P/8//z//v8A
AAAAAQABAAEAAgADAAMAAwADAAMAAwAGAAYABgAGAAYABgAGAAYABAAEAAQABAADAAMA
AgACAAQABAAEAAQAAgACAAIAAQADAAMAAwADAAYABgAGAAYAAwADAAQABAAFAAUABQAF
AAQABAAGAAYABgAGAAQABAAFAAUABAAEAAUABQAFAAUABAAEAAQABAAEAAQABAAFAAUA
BQAFAAQABAAEAAMAAwADAAMAAwADAAUABQAFAAMAAQACAAIAAgAGAAQABAAEAAIAAQAB
AAEAAgACAAIAAgAEAAMAAwAEAAQABAAEAAQABAAEAAQABAACAAIAAgACAAQABAAEAAQA
BAAEAAQABAAEAAMAAwAEAAQAAwADAAQACAAGAAEA//8CAAIAAgACAAIABAAHAAcACQAL
AAsADAANAA0ADQANAA0ACgAIAAYABAAAAP7//P/7//r/+P/4//n/+v/6//r/+//7//v/
+//8//7//v/+/wAAAAACAAIAAgADAAMABAAEAAQAAwADAAMAAwAEAAUABQADAAMAAwAD
AAUABQAFAAUABQAGAAYABgAGAAYABgAGAAYABwAHAAUABQAFAAYABgAIAAgABAAGAAcA
BgAIAA4AEgATABcAGQATAA0ADAAGAP7/9v/w/+X/3//f/9r/0f/E/7f/rf+p/6v/tf/B
/8r/0P/V/97/5f/s//P/+f/7/wAAAwAFAAgACgAJAAoACgAKAAoACwALAAsACwALAAsA
CgAMAA0ADQANAA0ADQANAA0ADAAMAAoACgAKAAsACwALAAkACwALAAsACwALAAsACwAM
AA4ADwAOAAsACgAJAAgACgAKAAoACwALAAkACQAJAAgACAAIAAkACQAIAAgACQAJAAkA
CAAIAAgABwAHAAcABwAGAAYABQAGAAYABgAGAAYABgAFAAUAAwABAAEAAAAAAAAA////
/wIAAgAAAAAA///+//7//f/+//7//v/+//7//v////////8AAAEAAQAEAAQABAAGAAUA
BAAEAAMAAwAEAAUABQAFAAUABQAFAAYABgAGAAYABgAGAAYABgAGAAYABgAGAAkACQAI
AAgACAAIAAgACAAGAAYABgAFAAUABQAFAAUABgAGAAYABgAFAAUABgAGAAUABQAFAAUA
BgAGAAgACAAJAAoACQAKAAoACQAHAAYABwAHAAcABwAIAAgACAAIAAYABgAGAAcABwAH
AAcABgAGAAYABQAFAAUABQAFAAUAAwADAAMAAQACAAQABQAGAAYABAAEAAQABgAFAAUA
BQAGAAYABgAGAAQAAwADAAQABAAEAAQABAAGAAYABgAGAAQABAAEAAQABgAGAAYABgAE
AAQABAAEAAQAAwADAAQABgAFAAUABgAIAAIAAgACAAIAAgAGAAkACQALAAkACQAKAAsA
DQANAA0ADQAKAAgABgAEAAIAAAD+//3//P/6//r/+//8//z//P/9//3//f/9//7//P/8
//z//v8BAAQABQAGAAMAAwAEAAQAAgABAAEAAQADAAQABQAFAAcABwAHAAcABgAFAAQA
AwABAAIAAgACAAQABAAEAAQABgAHAAcABQAFAAUABgAGAAYABgAGAAgACwAMAAwADgAU
ABUAEQARAAsAAQD8//b/7v/m/9r/zf/D/8H/xP/D/77/t/+x/7P/tf+7/8f/0P/U/9n/
4v/r//D/9f/7////AgAHAAUABgAIAAcACAAIAAgACgALAAsACwANAA0ADQAMAAoACwAL
AAsACwALAAsACwAMAAwACgAKAAkACQAIAAcABwAJAAkACQAJAAkACQAJAAsADAAMAAoA
CAAIAAgACAAKAAoACgALAAsACQAJAAkABgAGAAYABwAHAAYABgAHAAkACQAIAAgABgAF
AAUABQADAAIAAgABAAIAAgACAAIAAgACAAEAAQABAP/////+//7//v/9//3//P/8//r/
+v/6//r/+//7//z//P/8//z/+v/6//v/+//9//7//////wAAAAAAAAIAAgACAAMAAwAB
AAIAAwADAAMAAwADAAMABgAGAAYABgAEAAQABAAEAAYABgAGAAYABQAFAAQABAAEAAQA
BAAEAAYABgAGAAUAAwADAAMAAwAGAAYABgAGAAUABQAGAAYABQAFAAUABQAGAAYACAAI
AAgACAAGAAYACQAJAAgACAAHAAcABwAHAAYABgAGAAYACAAIAAgACQAHAAcABwAGAAMA
AgAAAP//AgADAAQABQADAAMAAwABAAEAAgACAAIABAACAAIAAgAEAAMAAwADAAIAAgAC
AAIAAwADAAQABgAFAAQAAwACAAQABAAEAAQAAgACAAIAAgACAAIAAgACAAIAAgACAAIA
AgD//wMABgAAAAIAAgACAAIAAgAFAAUABwAHAAcACAAJAAkACQAJAAkACAAGAAQAAgAC
AAAA/v/9//z/+v/6//v/+v/6//r/+//5//n/+f/6//r/+v/6//z///8CAAMABAABAAEA
AgACAAIAAQABAAEAAQACAAMAAwADAAMAAwADAAMAAwADAAMAAwAEAAQABAAEAAQABAAE
AAQABQAFAAMAAwADAAQABAAEAAAABAAGAAMABAAKAAwAEAATABMAEQALAAEA+v/2/+z/
4v/a/83/xf/D/8L/v/+4/7H/r/+v/7H/uf/H/87/0v/Z/+D/5//w//f/+//9//7/AQAD
AAYACAAIAAgABwAGAAYABwAHAAcABQAFAAUABAAGAAcABwAHAAcABwAHAAcABgAGAAQA
BAAEAAUABQAFAAUABwAHAAcABwAHAAcABwAFAAYABgAEAAQABAAEAAQABAAEAAQABQAF
AAMAAwADAAQABAAEAAUAAwACAAIAAwADAAMAAgACAAQAAwADAAMAAQAAAAAA//8AAAAA
AAAAAP7//v/9//3//f/7//v/+v/6//r/+f/5//r/+v/4//j/9v/2//f/9//3//j/+f/6
//j/+P/5//n/+f/6//v/+//6//r/+v/8//3//v8AAAEA//8AAAEAAQADAAMAAwADAAIA
AgACAAIABAAEAAQABAACAAIAAgACAAMAAwACAAIABAAEAAQABAAGAAYABgAFAAMAAwAD
AAMABgAGAAYABgAFAAUABgAGAAMAAwADAAMABAAEAAYABgAGAAYABAAEAAUABQAEAAQA
BQAFAAUABQAGAAYABgAGAAQABAAEAAUAAwADAAMAAgAEAAQAAwADAAMAAwADAAMAAwAD
AAMAAQADAAQABAAEAAQAAgACAAIABAADAAMAAwAEAAQABAAEAAIAAQABAAIAAgACAAIA
AgACAAIAAgACAAIAAgACAAIAAAAAAAAAAAAAAAAAAAAAAAEAAQACAAQAAwABAAAAAAAC
AAIAAQABAAQABAAGAAkABwAGAAYABwAKAAoACQAJAAgACAAHAAYAAgACAP//+//3//f/
9//z/w==
         </WaveFormData>
      </LeadData>
      <LeadData>
         <LeadByteCountTotal>10000</LeadByteCountTotal>
         <LeadTimeOffset>0</LeadTimeOffset>
         <LeadSampleCountTotal>5000</LeadSampleCountTotal>
         <LeadAmplitudeUnitsPerBit>4.88</LeadAmplitudeUnitsPerBit>
         <LeadAmplitudeUnits>��V</LeadAmplitudeUnits>
         <LeadHighLimit>2147483647</LeadHighLimit>
         <LeadLowLimit>268435456</LeadLowLimit>
         <LeadID>V2</LeadID>
         <LeadOffsetFirstSample>0</LeadOffsetFirstSample>
         <FirstSampleBaseline>0</FirstSampleBaseline>
         <LeadSampleSize>2</LeadSampleSize>
         <LeadOff>FALSE</LeadOff>
         <BaselineSway>FALSE</BaselineSway>
         <ExcessiveACNoise>FALSE</ExcessiveACNoise>
         <MuscleNoise>FALSE</MuscleNoise>
         <LeadDataCRC32>3306054386</LeadDataCRC32>
         <WaveFormData>
/v/+//7//v/8//z//P/8//r/+v/6//r/+v/6//r/+v/6//r/+v/6//n/+P/3//b/9v/2
//b/9v/2//b/9v/2//b/9v/2//b/9P/0//T/9P/0//T/9P/0//X/9v/3//j/+v/6//r/
/f8CAAIAAwAEAAYABwAJAAkACQAJAAoACgALAAoACQAIAAYABQAEAAEA/P/6//r/+P/2
//X/8//x//P/8//z//H/8P/v//D/8P/y//L/8P/v//H/8P/v/+//7f/t/+3/7f/t/+7/
7v/t/+3/7f/t/+z/7v/u/+7/7v/u/+//7//u/+z/7P/s/+z/7v/v//D/8P/u/+7/7v/u
/+7/7v/u//H/8//3//7/BQAMAA8ADQARABsAJwA6AFIAYgBbAE4APgAfAPH/vP+M/2//
af9r/2T/Uf9I/1f/bv+G/6D/tP/D/8//1//g/+T/6f/r/+3/7//0//X/9f/2//f/+P/5
//r//P/8//3//f/8//z//v/+/////v/9//3///////7//v////////8AAAIAAgADAAMA
AwAEAAQABAAGAAcABwAIAAgACAAIAAkACQAKAAoADQAPAA8ADwAPAA4ADgAQABEAEQAR
ABMAFQAWABYAFgAXABcAGAAZABsAHQAdAB4AHgAeAB4AHgAfAB4AHgAeAB4AHwAeABwA
HAAcABwAHAAcABwAGwAZABYAFAAUABMAEgASABIAEgARABEAEQARABAADwANABAAEAAP
AA8AEAAQAA8ADQANAA0ADQAMAAwACwALAAoACgAKAAgABwAFAAUABwAHAAYABgAEAAQA
BAAEAAQABAACAAIAAwADAAIAAgACAAEAAQABAAEAAQABAAEAAAAAAAAAAAABAAEAAgAE
AAYABgAGAAYABgAFAAUABAAGAAYABgAEAAYABgAGAAYACAAJAAkACAAIAAgACAAIAAgA
CQAJAAoADAAMAAsACgAKAAoACQAJAAcABwAHAAcACAAJAAoACQAJAAoACgAKAAoACAAI
AAgABwAGAAYABgAHAAcABwAHAAUABQAFAAMAAQABAAIAAgADAAMAAwADAAEAAQAAAAAA
/v/+/////////wAAAAABAP7//v/+///////+/wAAAgAEAAQABAAEAAgADAANAA8AEgAS
ABMAFQAVABUAFQAWABYAFQAUABMAEAAQAA8ADgAJAAMAAAD///z/+//7//r/9//3//f/
9//1//X/9f/3//b/9v/2//T/8//z//L/8f/z//P/8//z//H/8f/y//L/8//z//P/8//w
//D/8P/w//D/8P/x//H/8v/y//L/8v/w//H/8f/x//D/8P/w//D/9P/0/+7/7v/1//v/
/f8CAAcAEAATABEAEQAbACkAPgBcAHQAcwBmAFYANQAFAMr/lv93/23/Z/9c/0f/OP8/
/1r/eP+Q/6b/uf/F/9H/4P/m/+f/6//z//X/9v/3//f/+P/5//r/+//8//7//v//////
/v/+/wAAAAAAAAAAAAABAAIAAwADAAQAAwADAAMABAAGAAYABwAHAAUABgAGAAYACAAJ
AAkACgAKAAoACgALAA0ADgAOABEADwAPAA8ADwASABIAFAAVABUAFQAXABkAHAAcABwA
HQAeAB4AHgAfAB8AHwAgACAAIgAiACIAIwAiACIAIgAiACEAIAAeAB4AIAAgACAAIAAg
AB8AHQAaABwAHAAbABoAGgAaABoAGQAZABkAGQAYABkAFwAaABoAFQAVABYAFgAVABMA
EwATABIAEAAPAA0ADQAMAAwADAAOAA0ACwALAAkACQAIAAgACAAIAAgACAAGAAYABAAE
AAcABwAGAAYABgAFAAUABQADAAMAAwADAAIAAgACAAIAAgABAAEAAgAEAAQABAAEAAUA
BQAGAAYABAAEAAQAAgAEAAQABAAEAAYABwAHAAYABAAEAAQABAAGAAcABwAIAAYABgAF
AAQABwAIAAgACQAGAAUABAADAAMAAwADAAEAAwAEAAQABAAGAAQABAAEAAMAAgACAAIA
AQABAAEAAQADAAMAAwABAAEAAQACAAIA///////////+//////8AAP7//v///////v/+
//3//f/9//7///8BAP//AgADAAQABQAGAAsADgAOAA8ADgAOAA8AEQATABMAEwAUABIA
EQAQAA8AEAAQAA8ADgAKAAMA///9//r/+f/5//j/+f/5//n/+f/4//n/+v/9//3//P/7
//j/9//3//b/9f/1//X/9f/1//f/9//4//j/9f/1//X/9f/1//b/9//4//b/9v/3//f/
9v/2//b/9v/2//f/9//3//b/9v/2//b/9v/4//j/+v///wMACQAQABcAFgATABcAHwAp
ADsAVABcAE4APQAoAAgA4f+5/5b/hP9//33/cf9a/1H/Xv93/5L/rP/C/9L/2f/f/+f/
7P/w//P/9//5//n//P/9//3//v///wAAAQACAAAAAAABAAEAAgACAAQABAAEAAQABAAF
AAcABwAGAAYABwAHAAcACAAIAAgACQAJAAkACgAKAAoACgALAAsADAAOAA4ADgAPABEA
EgASABUAEwATABMAEwAUABQAFgAXABcAFwAZABsAHAAcABwAHQAfACAAIQAjACMAIwAk
ACQAIgAiACIAIwAkACQAJAAkACUAJAAiACIAIQAgAB8AHgAeAB0AGwAYABgAGAAXABYA
FAAUABQAEwAPAA0ACwAIAAQAAQADAAIA/v/9//3//P/9//v/+//7//v/+v/6//n/+f/4
//j/+P/3//X/8v/x//P/8//y//L/8P/w//D/8P/x//L/8f/y//P/8//y//L/9P/z//P/
8//1//X/9f/1//X/9P/z//L/9P/z//P/9P/0//T/9P/0//X/9f/2//b/9v/2//b/9P/2
//b/9v/2//b/9//3//b/9v/2//b/9v/4//n/+f/6//r/+v/5//j/+v/6//n/+f/3//f/
9//3//n/+f/5//f/9v/2//X/9P/2//b/+P/6//b/9P/z//L/9f/1//X/9f/1//X/9f/z
//P/8//0//T/8//z//P/8//x//H/8P/w//D/8P/x//H/8v/y//H/8f/y//L/8v/z//T/
9f/2//v//v/+////AgACAAMABQAFAAUABQAGAAYABQAEAAMAAgACAAEAAAD9//f/9P/z
//D/7//v/+7/7P/r/+r/6f/n/+f/5//p/+v/7P/t/+z/6f/p/+j/5//l/+X/5f/l/+X/
5f/m/+b/5f/l/+X/5f/m/+b/5v/m/+b/5v/n/+f/5P/k/+T/5P/m/+f/5//n/+T/5P/k
/+T/5v/m/+b/6P/n/+n/6//w//n/AAABAAMACQAPABMAIAA+AFYAUwBGADgAHQD3/8j/
lv9v/2H/Y/9c/03/Qv9J/1z/dv+Q/6b/t//B/8v/0v/Y/93/3//l/+n/6v/r/+v/7P/v
//D/8f/y//D/8P/x//H/8P/w//L/8v/2//b/9v/3//f/9//2//b/9//3//f/+P/4//j/
+f/5//n/+v/6//r//v//////AAD+//7//v//////AAAAAAMAAwADAAMAAwAGAAYACAAJ
AAcABwAJAAsACgAKAAoACwAPABAAEQATABMAEwAUABQAFgAWABYAFwAWABYAFgAWABcA
FgAUABQAEgASABIAEgAUABMAEQAOAAwADAALAAoADAAMAAwACwAMAA0ADgAOAA0ACwAO
AA4ACQAJAAoACgAJAAcABwAHAAkACAAIAAcABQAEAAQABAAGAAUAAwADAAMAAwACAAIA
AQAAAP///v8AAAAA/v/+///////+//7/AAD//////////////////wIAAgACAAIAAQD/
//7//v/+//7//v/+/wEAAQACAAIAAgACAAIAAAACAAIAAgACAAIAAwADAAIABAAEAAQA
BAAEAAUABQAGAAYABgAFAAQABAAEAAMAAwAFAAUABQAFAAQAAwACAP//AQACAAIAAgAC
AAAAAAAAAP///v/+//7/AQABAAEAAQD////////9//3//f/+//7/+//7//v/+//8//3/
/f/+//3//P/8//v/+v/6//n/+f/6//r/+v/7//v/+v/6//v/+v/6//v//P/9//7/BAAI
AAkACwAMAAwADQAPAA8ADwAPABAAEQARABEAEQAOAA4ADQAMAAkAAwAAAP///P/7//v/
+v/7//v/+//7//n/+f/5//v//P/8//z/+v/5//n/+P/3//f/9//3//f/9//3//j/+P/3
//f/9//3//b/9v/2//b/9v/2//f/9//2//b/9v/2//b/9//3//f/9v/2//b/9v/2//j/
9v/2//n//f8BAAYACQASABcAFQAbACUALQA8AFoAdgB7AHIAZgBLAB0A5P+o/4P/df9x
/2j/Uf9A/0X/XP94/5D/pv+7/8n/0f/a/+T/7f/z//X/9//8//3//f/+/wEAAgADAAQA
BAAEAAUABQAEAAQABgAGAAgACAAIAAkACAAHAAUABAAHAAcABwAIAAoACgALAAsACwAM
AAwADAAMAA0ADQAOABAAEAAQABEAEQASABIAFQAVABUAFQAVABYAFgAYABkAGwAbAB0A
HwAeAB4AHgAfAB8AIAAhACMAJQAlACYAJgAmACYAJgAnACgAKAAoACgAJwAmACQAJAAk
ACQAJAAkACYAJQAjACAAIAAgAB8AHgAeAB4AHgAdABsAGwAbABoAGwAZABwAHAAZABkA
GgAaABcAFQAVABUAFwAWABYAFQARABAAEAAQAA4ADQALAAsACwALAAoACgAKAAoACgAK
AAgACAAGAAYACQAJAAgACAAIAAcABwAHAAcABwAHAAcABgAGAAYABgAIAAcABwAIAAYA
BgAGAAYABwAHAAgACAAIAAgACAAGAAgACAAIAAgACAAJAAkACAAKAAoACgAKAAkACQAI
AAgACQAKAAoACgAKAAoACQAJAAkACQAJAAkACQAJAAkABwAFAAYABgAGAAYABAAEAAQA
BQAEAAQABAAFAAUABQAFAAQAAwACAP//AQABAAIAAgABAAEAAQABAP/////+//7//v/+
//////8AAAAA//////7//v/+///////+//7////8//z///8AAAIAAgACAAIABgAKAAsA
DQAMAAwADQAPABEAEQARABIAEQAPAA0ACwAKAAoACQAIAAMA/f/6//n/+P/3//f/9v/z
//P/8//z//P/8//z//X/9v/2//b/9P/z//P/8v/x/+//7//v/+//8f/x//L/8v/v/+//
7//v//D/8P/w//D/8P/w//H/8f/w//D/8P/w/+7/7//v/+//7v/u/+7/7v/w//D/8v/0
//X/9//9/wQACQAMAA0ADwATABkAIwA4AFQAYgBRADgAJAAHAN3/sP+Q/33/df91/2r/
Uf9I/1v/dv+O/6j/wP/N/9P/3f/m/+j/6//v//H/9f/2//f/9//4//n/+v/7//z/+v/6
//v/+//8//z//v/+//7//v/+//////////7//v////////8AAAAAAAABAAEAAwAEAAQA
BAAEAAUABQAGAAQABAAEAAUABwAIAAgACwAJAAkACQAJAAwADAAOAA8AEQARABMAFQAU
ABQAFAAVABkAGgAbAB0AHQAdAB4AHgAeAB4AHgAfAB4AHgAeAB4AHQAcABoAGgAcABwA
HAAcABoAGQAXABQAFAAUABMAEgASABIAEgARABMAEwATABIAEQAPABIAEgANAA0ADgAO
AA0ACwALAAsADQAMAAwACwAJAAgACAAIAAoACQAHAAcABQAFAAQABAAEAAQABAAEAAQA
BAACAAIAAwADAAIAAgAEAAMAAwADAAMAAwADAAMAAgACAAIAAgAEAAMAAwAEAAIAAgAC
AAIAAwADAAQABAAEAAQABAACAAQABAAEAAQABAAFAAUABAAEAAQABAAEAAQABQAFAAYA
BgAGAAUABAAEAAQAAwADAAMAAwADAAMAAwADAAMAAQABAAIAAgACAAIAAAAAAAAAAQAA
AAAAAAD///////////////////3//f/9//7//v////////////v/+//6//r//P/8//3/
/f/8//z/+//7//r/+v/6//v////+//z/+f/8//3//v///wAABQAIAAgACQAKAAoACwAN
AA0ADQANAA4ADgANAAwACwAKAAoACQAIAAcAAQD+//3/+v/5//n/+P/3//f/9//3//X/
9f/1//f/+P/4//j/9v/1//X/9P/z//P/8//z//P/8//z//T/9P/z//P/8//z//T/9P/0
//T/8v/y//P/8//0//T/9P/0//L/8//z//P/9P/0//T/9P/y//D/8P/2//f/9//5//7/
CQAOAA8AEQAVABkAIwA2AFAAXABZAEwAPAAfAPn/yv+e/3//c/9v/2z/Wf9I/1H/bP+G
/5z/sv/D/8v/1f/e/+b/6f/r//H/8f/2//f/9//4//n/+v/7//z//P/8//3//f/+//7/
AAAAAAAAAAAAAAEAAwADAAIAAgABAAEAAQACAAIAAgADAAMAAwAEAAQABAAIAAkACQAK
AAwADAAMAA0ACwAMAAwADwARABEAEQARABAAEAASABMAEQARABMAFQAYABgAGAAZABkA
GgAbAB0AGwAbABwAHAAcABwAHAAdAB4AHgAeAB4AHgAeAB0AHgAcABwAHAAcABwAGwAZ
ABYAGAAYABcAFgAUABQAFAATABMAEwATABIAEQAPABIAEgARABEAEgASAA8ADQANAA0A
DQAMAAwACwAKAAoACwAMAAoACQAHAAcACQAJAAgACAAGAAYABgAGAAgACAAGAAYABQAF
AAQABAAEAAMAAwADAAMAAwADAAMABAAEAAQABAAGAAUABQAGAAYABgAGAAYACQAJAAoA
CgAIAAgACAAGAAgACAAIAAgACAAJAAkACAAKAAoACgAKAAgACQAJAAoACgAKAAkACAAI
AAgABwAHAAcABwAHAAcACQAJAAkABwAHAAgACAAIAAYABAAEAAQABQAEAAQABAADAAMA
AwADAAUABQAFAAMAAgABAAEAAAABAAEAAQABAAAAAQABAAIAAAAAAAEAAQD+//z/+f/3
//T/9P/0//X/9f/0//T/9f/1//T/9P/1//P/8//0//b/9f/4//j/+P/4//j//P8AAAEA
AwAEAAQABQAHAAcABwAHAAgACgAJAAgABwAFAAQAAgAAAP3/9//0//P/8f/x//L/8v/v
/+//7//v/+//7//v//H/8P/w//D/7v/v/+//7v/t/+3/7f/t/+3/7f/t/+7/7v/v/+//
7//v/+z/7P/s/+z/7v/u/+//7//u/+7/7v/u/+7/7//v/+//8P/w//D/8P/u/+7/8P/y
//H/8//7/wIACQAQAA8ADwAXACcANQBIAGYAeAB1AGoAVAAxAPv/vP+K/3P/a/9l/1b/
P/82/0n/Zv9+/5b/rP+9/8f/0//c/+L/5//t//H/8//2//f/9//4//n/+v/7//z/+v/6
//v/+//8//z//v/+//7//v/+////AQABAAAAAAABAAEAAQACAAAAAAABAAEAAgAEAAUA
BgAHAAcABgAGAAgACAAIAAkACwAMAAwADwANAA0ADQANABAAEAASABMAEQARABMAFQAY
ABgAGAAZABkAGgAbAB0AHwAfACAAIAAgACAAIAAhACAAIAAgACAAIAAgAB8AIAAgACAA
IAAgACAAHwAdABoAGwAcABwAHAAaABoAGgAZABcAFwAXABYAFwAVABgAGAAVABUAFgAW
ABMAEQARABEAEAAOAA0ACwAKAAoACwAMAAoACQAHAAcABgAFAAMAAgACAAIAAgACAAQA
BAACAAIAAQABAAAAAAD+//3//f/9////////////AgACAAIAAgABAP///v/+/wAAAAAA
AAAA/////wAAAAAAAAAAAAD+/wIAAgACAAIAAgADAAMAAgAAAAAAAAAAAAIAAwADAAQA
AgACAAEAAAAAAAAA////////////////AQABAAEA///9//7//v/+//7//P/8//z/+//6
//r/+v/7//v/+//7//v/+//7//n/+//7//z//P/5//n/+f/5//f/9//2//b/+P/4//n/
+f/4//j/9//3//b/9v/2//f/9f/0//T/9f/0//T/9f/3//T/9f/5//z//v/+//7//v8D
AAYABgAHAAcABgAGAAcABwAHAAcACAAKAAkACAAHAAYABgAFAAQA///5//b/9f/y//H/
8f/w//D/8f/y//P/8f/x//H/8//y//L/8v/w/+//7//u/+3/7f/t/+3/7f/v/+//8P/w
/+3/7f/t/+3/6v/q/+r/6v/s/+z/7f/t/+r/6v/q/+r/7P/t/+3/7f/s/+z/7P/s/+z/
6v/q/+7/8f/1//3/AgAHAAoACQAPABUAFwAnAD4AUABMAD0AKgAQAOn/wf+a/37/c/9x
/2v/Vv9D/07/Zf98/5b/rv++/8v/1//f/+T/5P/j/+f/7//x//L/8//z//T/9f/2//f/
+P/4//j/+f/5//b/9v/4//j/+v/6//r/+//7//v/+v/6//v/+//7//z//v/+///////9
//7//v/+/wAAAQABAAIAAAAAAAAAAQADAAQABAAHAAcABwAHAAcABgAGAAgACQALAAsA
DQAPAA4ADgAOAA8AEQASABMAFQAVABUAFgAWABYAFgAWABcAGAAYABgAGAAXABYAFAAU
ABIAEgASABIAFAATABEADgAMAAwACwAKAAwADAAMAAsACwALAAsACgALAAkADAAMAAgA
BwAHAAYABwAFAAUABQAFAAQABAADAP///v/+//7///////7//////////v/+//3//P/7
//r//P/8//r/+v/7//v/+v/6//r/+f/5//n/+v/7//z//f/8//z//P/8//7//f/9//7/
/P/8//z//P/9//3//v/+////AAABAAAAAQAAAP///v/+///////+/wAAAAAAAAAA/v//
////AAAAAAAA///+//7//v/9//3////////////////////9//3//v/+//7//v/8//z/
/P/7//r/+v/6//v/+//7//v/+f/5//n/9//3//f/+P/4//f/9//3//f/9//3//b/9v/0
//T/9f/1//b/9v/1//X/9P/0//T/9f/z//L/8v/z//b/9v/3//j/+f/6////AgACAAMA
BgAGAAcACQAHAAcABwAIAAYABQAEAAMABAAEAAMAAgABAPv/+P/3//T/8//z//L/7//v
/+//7//v/+//7//x//D/8P/w/+7/7f/t/+z/6//t/+3/7f/t/+z/6//r/+r/6//r/+v/
6//q/+r/6v/q/+z/7P/t/+3/6v/q/+r/6v/q/+v/6//r/+z/7P/s/+z/6v/q/+z/8P/z
//f//f8CAAcACAAHAA0AFQAbACkARgBcAFgASwA6ACAA/f/R/6L/fP9v/2//a/9Y/0n/
Tv9j/3r/lP+s/77/y//T/9v/3v/i/+f/7f/v/+//8P/x//H/8v/1//b/9//4//j/+P/5
//n/+v/6//z//P/8//z//P/9//3//f/8//z/////////AAD+//7//////wEAAgACAAIA
AgADAAMABAAEAAQABAAFAAMABAAEAAcACQAJAAkACQAIAAgACgALAA0ADQAPABEAEAAQ
ABAAEQATABQAFQAXABcAFwAYABgAGAAYABgAGQAcABwAHAAcABsAGgAYABgAGAAYABgA
GAAYABcAFQASABIAEgARABAAEQASABMAEwASABEAEAAOAAsACQAMAAwACQAJAAoACgAL
AAkACQAJAAsACgAKAAkABQAEAAQABAAGAAUAAwADAAUABQAEAAQAAgACAAIAAgAAAAAA
/v/+///////+//7//v/9//3//f///////////wIAAgACAAIAAAD/////AAACAAIAAgAC
AAMAAwAEAAQABAAEAAQAAgACAAIAAgACAAIAAwADAAIAAgACAAIAAgACAAMAAwAEAAQA
BAADAAIABAAEAAMAAwABAAEAAQABAAMAAwADAAEAAAAAAP///v////7///8AAP3//P/8
//z//f/9//3//f/////////9//3//f/+//7//f/9//3//f/7//v/+v/6//r/+v/7//v/
+v/6//n/+f/4//j/+P/5//n/+P/4//n//P/6//f/9//8//z//P/8//z/AAAEAAUABwAK
AAoACwANAA0ADQANAA4ADgANAAwACwAJAAgABgAEAAIA/f/7//v/+P/3//f/9v/1//X/
9f/1//P/8//z//X/9v/2//b/9P/1//X/9P/z//P/8//z//P/8//z//T/9P/y//H/8P/v
/+//8P/x//L/8f/w//D/7//w//D/8P/w//D/8f/x//H/7v/u/+7/7v/w//D/7v/y//P/
8//5/wIABwAKAA0AEQAVACEAMwBKAGQAcgBxAGgAVgAzAPv/vP+M/3X/a/9h/1L/Pf84
/0f/Yv98/5b/rP+5/8X/0f/a/+D/5f/r//H/9f/3//f/9v/2//f/+P/5//r/+v/6//v/
+//6//r//P/8/wAAAAAAAAEAAQABAAAAAAABAAEAAQACAAIAAgADAAMAAwAEAAQABAAI
AAkACQAKAAkACAAHAAcABwAIAAgACwANAA0ADQANAA4ADgAQABEAEQARABMAFQAWABYA
FgAXABkAGgAbAB0AHQAdAB4AHgAgACAAIAAhACIAIgAiACIAIQAgAB4AHgAeAB4AHgAe
AB8AHwAeABwAGgAaABkAGAAYABgAGAAXABkAGQAZABgAFQATABYAFgAVABUAFgAWABIA
DwAOAA0ADwAOAA4ADQAJAAgACAAIAAgABwAFAAUABQAFAAQABAACAAIAAgACAAQABAAC
AAIAAQABAAAAAAAAAP////////3//f/9//3/AAAAAAAAAAAAAP////8AAP7//v/+//7/
/////wAAAAABAAIAAwACAAMAAgABAAAAAgADAAMAAgACAAIAAgACAAAAAQABAAIABAAE
AAMAAgACAAIAAQABAAEAAQABAAEA/////////f/+/wAAAQACAAAA/v/+//7////+//7/
/v////////////7//f/8//n/+//7//z//P/7//v/+//7//n/+f/4//j/+P/4//n/+f/4
//j/9//3//j/+P/4//n/9//2//b/9//4//T/9f/2//f/+P/9/wIABAAHAAYABgAHAAkA
CwALAAsADAAMAAsACgAJAAgACAAHAAYAAQD7//j/9//2//X/9f/0//H/8f/x//H/7//v
/+//8f/0//T/9P/y/+//7//u/+3/6//r/+v/6//p/+n/6v/q/+n/6f/p/+n/5//m/+X/
5P/k/+T/5f/l/+b/5v/m/+b/6P/p/+n/6f/m/+b/5v/m/+j/5v/m/+j/7f/x//X/+v8B
AAIA//8DAAsADwAfADgATABKADsAKAAMAOn/wf+Y/3j/a/9r/2f/Uv89/0L/Wf9y/4z/
pv+4/8P/y//T/9r/3v/j/+P/5f/r/+7/7//v//D/7//w//H/8v/0//T/9f/1//T/9P/2
//b/9v/2//b/9//5//n/+P/4//f/9//3//j/+v/6//v/+//7//z//P/8//z//f/9//7/
/P/8//z//f///wAAAAADAAMAAwADAAMABAAEAAYABwAHAAcACQALAAwADAAMAA0ADQAO
AA8AEQAPAA8AEAAQABEAEgATABUAFAAUABQAFAATABIAEAAQABIAEgASABIAEAAPAA0A
CgAKAAoACQAIAAoACgAKAAkABwAHAAcABgAHAAUACAAIAAUABQAGAAYABQADAAMAAwAB
AAAAAAD//////v/+//7/AAD///3//f/7//v/+v/6//z//P/8//z/+v/6//j/+P/5//n/
+P/4//r/+f/5//n/9//3//f/9//4//j/+P/4//r/+f/5//r/+v/6//r/+v/9//3//v/+
//z//P/8//r//v/+//7//v/+///////+//z//P/8//z//v//////AAAAAAAA///+//3/
/P/6//n/+v/7//z//f/9//3//f/7//n/+v/6//r//P/6//r/+v/7//r/+v/6//n/+f/5
//n/+//7//v/+f/3//f/+P/4//f/9//3//f/9//3//b/9v/2//b/9//3//j/+P/3//f/
9P/w//T/9//0//X/9v/3//j//f8AAAAAAQAEAAQABQAHAAcABwAHAAgACgAJAAgABwAG
AAYABQAEAAMA/f/6//n/9P/z//P/8v/w/+//7v/t/+3/7f/t/+//8v/y//L/8P/t/+3/
7P/r/+v/6//r/+v/6f/p/+r/6v/r/+v/6//r/+j/6P/o/+j/6P/o/+n/6f/o/+j/6P/o
/+r/6//r/+v/6P/o/+j/6P/q/+j/6P/q/+n/7f/1//z/AQAGAAUABwANABMAIQA8AFAA
TgBFADYAHgD5/8v/nv96/2n/Z/9l/1T/Q/9G/1n/dP+O/6T/tv/D/83/0//Y/9r/3//h
/+f/6//r/+v/6v/q/+v/7P/t/+7/7P/s/+3/7f/s/+z/7v/u//D/8P/w//H/8f/x//D/
8P/x//H/8f/y//L/8v/z//P/9f/2//b/9v/2//f/9//4//b/9v/2//f/+f/6//r//f/7
//v/+//7//7//v8AAAEA/////wEAAwAGAAYABgAHAAcACAAJAAsACwALAAwADAAOAA4A
DgAPAA4ADgAOAA4ADQAMAAoACgAIAAgACAAIAAgABwAFAAIAAgACAAEAAAACAAIAAgAB
AP////////7//f/7//7//v/5//n/+v/6//r/+f/6//v/+f/4//j/9//3//b/9v/2//b/
9f/z//P/8//z//L/8v/w//D/8P/w//D/8P/u/+7/7//v/+7/7v/u/+3/7f/t/+v/6//r
/+v/7v/u/+7/7v/s/+v/6//s/+r/6v/q/+r/6//r/+z/7P/s/+z/7P/q/+z/7P/s/+z/
7P/t/+3/7P/q/+r/6v/q/+n/6f/o/+j/5//m/+T/4v/i/+L/4f/h/9//3//f/9//3f/d
/93/2//d/97/3v/e/9z/2v/a/9r/2//a/9r/2v/b/9v/2//b/9n/2f/Z/9f/1f/V/9b/
1v/X/9f/1//X/9f/1//W/9b/1P/U/9X/1f/S/9L/0f/R/9H/0v/T/9X/0//S/9L/0//W
/9b/1//Z/9v/3f/g/+T/4//k/+T/5f/k/+T/5P/m/+f/5//n/+f/5v/m/+X/3//d/9v/
2f/T/w==
         </WaveFormData>
      </LeadData>
      <LeadData>
         <LeadByteCountTotal>10000</LeadByteCountTotal>
         <LeadTimeOffset>0</LeadTimeOffset>
         <LeadSampleCountTotal>5000</LeadSampleCountTotal>
         <LeadAmplitudeUnitsPerBit>4.88</LeadAmplitudeUnitsPerBit>
         <LeadAmplitudeUnits>��V</LeadAmplitudeUnits>
         <LeadHighLimit>2147483647</LeadHighLimit>
         <LeadLowLimit>268435456</LeadLowLimit>
         <LeadID>V3</LeadID>
         <LeadOffsetFirstSample>0</LeadOffsetFirstSample>
         <FirstSampleBaseline>0</FirstSampleBaseline>
         <LeadSampleSize>2</LeadSampleSize>
         <LeadOff>FALSE</LeadOff>
         <BaselineSway>FALSE</BaselineSway>
         <ExcessiveACNoise>FALSE</ExcessiveACNoise>
         <MuscleNoise>FALSE</MuscleNoise>
         <LeadDataCRC32>3500738596</LeadDataCRC32>
         <WaveFormData>
/P/8//z//P/6//r/+v/6//j/+P/4//j/+P/4//j/+P/4//j/+P/4//b/9v/2//b/9v/2
//b/9v/2//b/9v/2//b/9v/2//b/9P/0//T/9P/0//T/9P/0//b/9v/2//b/9//4//n/
/P8CAAIAAwADAAQABQAIAAYABgAHAAcACAAIAAgACQAJAAgACAAHAAQAAwAAAP///P/5
//n/+P/1//f/9//2//X/8v/y//P/8//1//T/8//y/+//7//v/+7/7P/s/+z/7P/q/+r/
6v/q/+z/7P/r/+v/7f/t/+3/7f/t/+3/7f/t/+v/6//r/+v/7v/u/+7/7f/r/+v/6//r
/+v/6//r/+3/7//w//L/9v/9/wUABwASACgAOwBMAFsAcACAAIwAmwClAJ4AhABYACwA
DgD7/+L/s/+M/4H/hP+M/5z/rP+6/8T/zf/V/9z/4P/i/+T/5f/o/+r/6//s/+r/6//t
/+3/7//v/+//7//t/+//7//v/+//7//w//H/8f/x//H/8f/z//P/8//0//T/9P/1//X/
9v/2//b/9//3//n/+f/5//n/+f/5//v/+f/6//v//P/+//7/////////AAACAAQABAAE
AAYABwAHAAcACAAJAAoACwANAA8AEAARABIAFAAVABcAGAAZABoAGwAbABwAHQAdAB0A
HQAfAB8AHwAfACAAIAAfAB4AGwAbABsAGwAbABsAGQAZABcAFwAXABUAFAASABIAEgAT
ABAAEAAPAA4ADAAMAAsACgAJAAgABwAHAAcABgAFAAIAAgABAAEAAwABAAAAAAD+//z/
/P/9//3//f/9//v/+//8//z/+//7//z//P/8//z/+//7//v/+v/6//r/+v/6//v//f/+
//7//P/+//7//P/9//3//f/9//7//v/8//7//v/+//7/AQABAAEAAQD//wAAAAAAAAAA
AAAAAAEAAwADAAMAAwADAAMAAgACAAAAAAAAAAAAAgADAAMAAgACAAIAAgACAAAAAAD/
/////v/+//7//v8AAAAAAAD///3//f/9//z//P/8//3//f/9//3//f/9//3//f/8//v/
+f/5//n/+f/6//v//P/9//v/+v/6//v/+//5//v//P/+//7//v/+/wEABgAHAAkACQAK
AAsADgAOAA4ADwAPAA8ADgANAA0ADQAMAAwACwAIAAUAAgABAAAA//////7/+//7//v/
+v/3//b/9v/3//f/9//2//X/9v/z//P/8//y//L/8v/y//L/8v/y//L/9P/0//T/8//y
//H/8P/v//H/8f/x//H/8//z//P/8//x//L/8v/y/+//7//v/+//8//z/+//7f/z//f/
+P/4//r/AQAJAAsAEAAiADUASABdAHQAhACMAJsAoQCYAHoATAAcAPr/5//O/6P/ev9p
/3L/gP+Q/6T/tP/A/8v/1//c/97/4v/o/+v/7f/u/+7/7v/u/+//8f/x//P/8//z//P/
8//1//X/9f/1//X/9v/3//n/+f/5//n/9//3//f/+P/6//r/+//7//r/+v/6//v/+//9
//3//f/9//3//f//////AAABAAIAAgACAAMAAwADAAQABgAIAAgACAAKAAsADgAPABEA
EwASABMAFQAXABgAGQAaABwAHQAfACAAIQAiACMAIwAkACUAJQAlACUAJwAnACcAJwAo
ACgAJwAmACcAJwAnACcAJQAlACMAIwAhACEAIQAfACAAHgAeAB4AHAAYABcAFQAUABIA
EgARAA8ADQALAAkABwAHAAYABQAGAAYABQAFAAMAAQAAAAAAAgAAAAAAAQAAAP///v/7
//3//v/+//3//f/+//7//v/8//v/+//7//z//P/8//z/+//7//z//P/+//z//v/+//z/
/f/9//3/+//8//z/+v/+//7//v/+//////////////8AAAAAAAAAAAAAAAABAAMAAwAD
AAMABQAFAAQABAADAAIAAQAAAAAAAQABAAAAAAAAAAAAAAACAAIAAQABAAAAAAAAAAAA
/v/+//7//f/////////+//z//P/9//3/+//7//v/+//9//3//P/7//n/+f/5//n/9//3
//f/9//4//j/+f/7//v//v8AAAAAAAAAAAQACAAIAAkABwAIAAkADAALAAwADgAPAA4A
DgAOAA8AEQAQABAADwAJAAUAAQD///z/+//7//r/+f/5//n/+P/5//j/+P/5//j/9//1
//P/8P/t/+3/7f/u/+7/7v/u//D/8P/w//D/7v/u/+7/7f/u/+//8P/x/+//7//v/+//
7f/t/+3/7f/v//D/8P/w/+3/7f/t/+3/7//v//H/8f/1//f/+P/6/wIABwAJABcAKgA8
AE8AZAB1AIAAjACYAJ0AlQB6AFIAKAAIAPD/zf+a/3P/av9v/37/kv+m/7b/wP/G/83/
1//c/+L/5v/o/+n/7f/u/+7/7v/u/+//8f/x/+//7//v/+//7//x//H/8f/z//P/9P/1
//P/8//z//P/9f/1//X/9v/0//T/9f/1//j/+P/4//n/9//5//n/+f/7//v/+//9//3/
/v///wAAAAAAAAEAAQD//wAAAgAEAAQABAAGAAcACQAJAAoACwAOAA8AEQATABYAFwAY
ABoAGgAbABsAGwAcAB0AHQAeAB8AHwAfAB8AHQAdAB0AHQAeAB4AHQAcABsAGwAbABsA
GgAZABYAFQAVABUAFQATABAADgAOAA4ADQAKAAoACQAJAAgACQAJAAgABwAGAAUABQAF
AAQAAwABAAAA/v/9/////f/8//z//P/6//r/+//9//3//f/7//v//P/8//v//f/+//7/
/v/+//3//f/9//7//v/+//7//f/9//7//v/+//z//v/+/wAAAQABAAEA//8AAAAA/v8A
AAAAAAAAAAEAAQABAAEAAQACAAIAAgACAAIAAgADAAMAAwADAAMAAwADAAIAAgAAAAAA
AAAAAAIAAwADAAIAAAAAAAAAAAABAAIAAgADAP///v/9//z//f/+///////////////+
//7//v///////f/9//3//f/9//3//P/7//n/+f/5//n/+//7//v/+//7//z//P/9//7/
//8AAAIABgAGAAcACQAKAAsADgAMAAwADQANAA4ADgAOAA8ADwAOAA4ADQAKAAcABAAD
AAAA//////7/+//7//v/+v/3//b/9v/3//j/+f/5//n/9v/z//P/8//y//L/8v/y//L/
8v/y//L/8v/y//L/8f/x//H/8f/x//H/8f/x//H/7//v/+//7//x//L/8v/y/+//7//v
/+//7//x//H/8//z//P/8v/0//z///8FAAsAGAAoADUARABZAHAAfgCMAJsApQCmAJYA
cAA+ABoABQDs/8X/mv+F/4T/iv+Y/6r/uP/E/83/1f/c/+L/5P/q/+//7//w//D/8P/w
//H/8//z//H/8f/x//H/8f/z//P/8//1//X/9v/3//X/9f/1//X/9//3//f/+P/4//j/
+f/5//j/+P/4//n/+//9//3//f/9//3//f////3//v///wAAAAAAAAEAAQADAAQABgAI
AAYABgAIAAkACQAJAAoACwAOAA8AEQATABQAFQAWABgAGQAbABwAHQAcAB0AHQAeACEA
IQAhACEAIQAhACEAIQAiACIAIQAgAB8AHwAfAB8AHwAfAB0AHQAbABsAGwAZABgAFgAW
ABYAFQASABIAEQAQAA4ADgANAAwACwAKAAkABwAHAAYABQAGAAYABQAFAAUAAwACAAIA
AAD+//7///8BAAEAAQD///3//v/+//3///8AAAAAAAAAAP///////wIAAgACAAIAAAD/
/////v/+//z//v/+/wAAAQABAAEAAQACAAIAAAAAAAAAAAAAAAMAAwADAAMAAQACAAIA
AgACAAIAAgADAAUABQAFAAUAAwADAAIAAgAEAAQABAAEAAMAAwACAAAAAgACAAIAAgAC
AAIAAQABAAAAAAAAAAAAAgACAAIAAQD////////+//7//v//////+//7//v/+//+////
//////7//f/8//v/+//7//v/+//7//r/+v/7//n/+f/5//r/+f/6//v//P/9//7/AQAG
AAcACQAJAAoACwAOAAoACgALAAsADgAOAA4ADwANAAwADAALAAoABwAEAAMAAAD/////
/v/7//v/+//6//n/+P/4//n/+f/5//j/9//0//H/8f/x//L/8v/y//L/8P/w//D/8P/y
//L/8v/x//H/8f/x//H/8f/x//H/8f/v/+//7//v/+//8P/w//D/8f/x//H/8f/v//H/
7//x//P/9f/4//j/+P///wUACQASACIAMQBCAFcAbAB8AIoAmQClAKIAjABgADIADgD5
/+L/uf+O/3n/eP+E/5T/ov+0/77/xf/N/9j/4P/m/+j/6//v//D/8P/w/+7/7//x//H/
8f/x//H/8f/x//P/8//z//X/9f/2//f/9v/1//T/8//0//X/9v/4//j/+P/5//n/+P/4
//j/+f/7//3//f/9//3//f/9/////f/+////AAACAAIAAwADAAMABAAGAAgACAAIAAoA
CwALAAsADAANABAAEQATABUAFgAXABgAGgAdAB8AIAAhACIAIwAjACQAJQAlACUAJQAl
ACUAJQAlACgAKAAnACYAJwAnACcAJwAlACUAIwAjACEAIQAhAB8AHgAcABwAHAAbABgA
GAAXABQAEgASABEAEAAPAA4ADQAJAAkACAAHAAQABAADAAMAAwABAAAAAAACAAAAAAAB
AAAA///+//v//f/+//7//f/9//7//v/+//7//f/9//3//P/8//z//P/9//3//v/+//z/
+v/8//z//P/9//3//f/9//7//v/8//7//v/+//7//////////////wAAAAAAAAAAAAAA
AAEAAQABAAEAAQABAAEAAAAAAAIAAgACAAIAAgADAAMAAgACAAIAAgACAAAAAAD/////
AAAAAAAAAAAAAAAAAAD///3//f/9//z//P/8//3//f/9//3//f/9//v/+//6//n/+f/5
//n/+f/3//f/9//3//n/+P/4//n/9//3//f/+P/3//f/+//8//7//v/+//7/AQAGAAcA
CQAHAAgACQAMAAoACgALAAsADAAMAAwADQAPAA4ADgANAAkABQABAP///v/9//3//P/5
//n/+f/4//f/9v/2//f/9//3//b/9f/0//H/8f/x/+7/7v/u/+7/7v/u/+7/7v/u/+7/
7v/t/+3/7f/t/+3/7//v/+//7//t/+3/7f/t/+v/7P/s/+z/6//r/+v/6//t/+//7//x
//H/8f/2//j//P///wMACwAYACoAOwBOAGcAgACIAIwAlwCfAJQAdgBQACQAAgDv/87/
mf9y/23/dP+A/5L/qP+4/8D/y//V/9j/3v/k/+b/6f/p/+r/6v/q/+z/7f/v/+//7//v
/+//7//x//P/8//z//H/8f/y//P/8//z//P/8//x//H/8f/y//L/8v/z//P/9v/2//b/
9//3//n/+f/5//f/9//3//n/+//8//3//v/+//7/////////AAACAAQABAAEAAYABwAH
AAcACAAJAAwADQAPABEAEgATABQAFgAXABkAGgAbABwAHQAdAB4AHQAdAB0AHQAfAB8A
HwAfAB4AHgAdABwAGwAbABsAGwAZABkAFwAXABcAFwAXABUAFAASABIAEgARAA4ADgAN
AAwACgAKAAkACgAJAAgABwADAAMAAgABAAIAAgABAAEAAQD///7//v/+//z//P/9//3/
/f/9//v/+//8//z/+//9//7//v/+//z/+//7//v//P/8//z//P/9//3//v/+//7//P/+
//7//v///////////wAAAAD+/wAAAAAAAAAAAQABAAEAAQABAAIAAgACAAAAAAAAAAEA
AQABAAEAAQABAAEAAAAAAAAAAAAAAAAAAAABAAEAAAAAAAAAAAAAAAAAAAD//////v/+
//7//v/8//z//P/7//v/+//7//r//P/8//3//f/7//v/+//7//n/+f/4//f/+f/5//n/
+f/5//n/+f/5//n/+P/4//n/+//7//f/+P/6//z//P/8//z///8EAAUABwAFAAYABwAK
AAgACAAJAAkADAAMAAwADQALAAoACgAJAAcABQADAAMA/v/9//3//P/5//n/+f/4//f/
9v/2//f/9//3//b/9f/0//H/8f/x//D/8P/w//D/8P/w//D/8P/w//D/8P/v//H/8f/x
//H/7//v/+//7//x//H/8f/x//H/8v/y//L/8//z//P/8//v/+//8f/z//P/8f/y//T/
+v8BAAMACwAWACQAOQBMAF0AbgB+AI4AmwCjAKQAkgBqADwAFgABAOj/vf+S/3//gv+M
/5r/qv+4/8D/y//T/9z/4P/k/+j/6//v//D/8P/w//D/8f/z//P/8f/x//H/8f/z//X/
9f/1//P/8//0//X/9f/1//X/9f/1//X/9f/2//b/9v/3//f/9v/2//b/9//5//v/+//7
//v/+//7//3/+//8//3//v8AAAAAAQABAP//AAACAAQABAAEAAYABwAJAAkACgALAAwA
DQAPABEAEAARABIAFAAVABcAGAAZABoAGwAbABwAHwAfAB8AHwAdAB0AHQAdAB4AHgAd
ABwAHAAdAB4AHwAeAB0AGgAZABkAGQAZABcAFAASABIAEgATABAAEAAPAAwACgAKAAkA
CgAJAAgABwAHAAcABgAFAAIAAgABAAEAAwABAAAAAAAAAP7//v///wEAAQABAP///v/+
//3/+//7//z//P/8//7//f/9//3//v/+//7//v/7//v//P/8//z/+v/8//z//v//////
/////wAAAAD+/wAAAAAAAAAAAQABAAEAAQABAAIAAgACAAIAAgACAAMAAQABAAEAAQAB
AAEAAAAAAAIAAgACAAIAAgADAAMAAgACAAIAAgACAAAAAAD/////AAAAAAAAAAD+//7/
/v/9//////////7//P/8//3//f/9//3//f/9///////+//3//f/9//3//f/7//v/+//7
//v/+v/6//v//f/9//3//v/8//v/+v/6//r/+//7//3/+//+//7//v/+//7/AQAGAAcA
CQAJAAoACwAOAAwADAANAA0ADgAOAA4ADwAOAAwACwAJAAgABQACAAEAAAD//////v/7
//v/+//6//n/+P/4//n/9//3//b/9f/2//P/8//z//L/8v/y//L/9P/0//T/9P/0//T/
9P/z//L/8f/w/+//8P/x//L/8//z//P/8//z//P/9P/0//T/8//z//P/8//x//H/8//1
//X/9f/6//z/AAAFAAsADwAcADQARQBSAGUAegCKAJQAnwCnAJwAegBIACAAAgDv/9L/
o/+A/3v/hP+O/57/sP++/8j/0f/Z/+D/5P/q/+z/7//v//D/8P/w//L/8//1//X/8//z
//P/8//z//X/9f/1//X/9f/2//f/+f/5//n/+f/3//f/9//4//j/+P/5//n/+//8//3/
///+/////v/9/////////wEAAQACAAMABAAEAAQABQAFAAMABAAGAAgACAAIAAoACwAP
AA8AEAARABIAEwAVABcAGgAbABwAHgAfACEAIgAjACQAJQAlACYAKQApACkAKQApACkA
KQApACgAKAAnACYAJwAnACcAJwAnACcAJQAlACMAIwAjACEAIgAgACAAIAAdABoAGgAZ
ABYAFAAUABMAEAAPAA4ADQANAA0ADAALAAkACAAGAAUABQADAAIAAgAAAP7//v///wEA
AQABAP///f/+//7//f/7//z//P/8//7//f/9//3/AAAAAAAAAAD8//v/+//6//v/+v/9
//7//P/9//3//f/9//7//v/8/wAAAAAAAAAAAQABAAEAAQD//wAAAAAAAAIAAgACAAMA
AwADAAMAAwABAAEAAAAAAAIAAgACAAIAAgADAAMAAgACAAIAAgACAAAAAAD//////v/+
//7//v/+//7//v/9//////////7//v/+///////9//3//f/9//z/+//5//f/+P/5//r/
+//5//n/+f/5//n/+P/4//n/+P/3//b/9v/5//n/+f/6//f/+f/8/wAAAAAAAAAAAAAE
AAgACAAJAAkACgALAA4ADgAOAA8ADwAOAA4ADgAPAA8ADgAOAA0ACAAFAAIAAQD+//3/
/f/8//r/+//8//z/+f/4//j/+f/3//f/9v/1//T/8f/x//H/8v/y//L/8v/0//T/9P/0
//L/8v/y//H/8f/x//H/8f/x//H/8f/x//H/8f/x//H/8f/y//L/8v/x//H/8f/x//P/
8f/v//H/8//1//r//P8CAAcADQAbACoANgBHAFwAbwB+AIoAmACfAJ0AigBmADgAFAD8
/+H/tP+F/3b/d/98/47/pP+y/77/zP/V/9v/3v/e/+L/6v/t/+3/7v/u/+7/8P/x//P/
8//z//P/8//z//H/8//z//P/8//z//T/9f/1//X/9f/1//f/9//3//j/+P/4//n/+f/4
//j/+P/5//n/+//7//v/+//7//v//f///wAAAQACAAAAAAABAAEAAQACAAQABgAGAAYA
CAAJAAsACwAMAA0ADgAPABEAEwAUABUAFgAYABcAGQAaABsAHgAfAB8AIAAhACEAIQAh
ACEAIQAhACEAIgAiACEAIAAdAB0AHQAdAB0AHQAbABsAGQAZABkAFwAYABYAFgAWABQA
EAAPAA0ADgAMAAwACwAKAAkACAAHAAUABQAEAAMABAAEAAMAAwADAAEAAAAAAP7//P/8
//3//////////f/9//7//v/9//v//P/8//z//f/9//7///////7//f/8//z//f///wAA
/v/8//7//v/+/////////wEAAgACAAAAAAAAAAAAAAABAAEAAQABAAEAAgACAAIAAgAC
AAIAAwADAAMAAwADAAEAAQAAAAAAAgACAAIAAgAAAAEAAQAAAAIAAgACAAIAAgACAAEA
AQD///7//f/8//7//v/+//3//////////v/8//z//f/9//v/+//7//v/+//7//r/+f/5
//n/+f/5//n/+f/5//n/+f/4//j/+f/3//f/9//4//n/+v/7//z//f/+/wIABgAGAAcA
CQAKAAsADgAKAAoACwALAAwADAAMAA0ADwAOAA4ADQAKAAcABAADAAAA//////7/+f/5
//n/+P/5//j/+P/5//f/9//2//X/9v/z//P/8//y//L/8v/y//D/8P/w//D/8P/w//D/
7//v/+//7//v//H/8f/x//H/7//v/+//7//v//D/8P/w/+//7//v/+//7//v/+//8f/z
//X/+P/6//z///8DABEAJAA0AEMAWABvAHwAigCWAKMApwCWAHAAPgAYAAIA6f/A/5X/
gP9//4b/lP+m/7T/wP/K/9H/1//e/+L/6P/q/+n/7f/u/+7/7v/u/+//8f/x//H/8f/x
//H/8f/z//P/8//x//H/8v/z//P/8//z//P/9f/1//X/9v/2//b/9//3//j/+P/4//n/
+f/7//v/+//7//v/+//9//3//v///wAAAAAAAAEAAQD//wAAAgAEAAYABgAIAAkACQAJ
AAoACwAOAA8AEQATABIAEwAUABYAFQAXABgAGQAbAB0AHgAgAB8AHwAfAB8AHwAfAB8A
HwAgACAAHwAeAB0AHQAdAB0AHwAfAB0AHQAZABkAGQAXABQAEgASABIAEwAQABAADwAQ
AA4ADgANAAwACwAKAAkABQAFAAQAAwAEAAQAAwADAAUAAwACAAIAAAD+//7/////////
///9//3//v/+//3//f/+//7//v8AAP///////wAAAAAAAAAA/f/9//7//v8AAP7/AAAA
AAIAAwADAAMAAwAEAAQAAgACAAIAAgACAAEAAQABAAEAAQACAAIAAgAEAAQABAAFAAMA
AwADAAMABQAFAAQABAACAAIAAgACAAQABQAFAAQAAwACAAEAAAABAAIAAgADAAAAAAAA
AAAAAAAAAAAA///////////+/wAAAAABAAEA///////////9//3//P/7//3//f/9//3/
/f/9//3//f/9//z//P/9//v/+//7//z///////n/+v/+/wAAAAAAAAAABAAIAAgACQAL
AAwADQAQAA4ADgAPAA8ADgAOAA4ADwANAAwADAALAAkABwAFAAUAAgABAAEAAAD/////
///+//v/+v/6//v/+//7//r/+f/6//f/9//3//T/9P/0//T/9P/0//T/9P/0//T/9P/z
//X/9f/1//X/8//z//P/8//z//P/8//z//P/9P/0//T/8//z//P/8//1//X/8//z//X/
8//2//z//v8BAAkAEQAaACwAQwBUAGUAeACIAJYAowCtAKAAfgBQACYACADz/9L/pf+E
/33/gv+O/6D/sP+6/8b/0f/Z/97/5P/o/+7/8f/y//L/8f/w//D/8f/z//P/9f/1//X/
9f/1//f/9//3//f/9//4//n/+f/5//n/+f/5//n/+f/6//r/+v/7//v//P/8//z//f/+
/wEAAgADAAAA///+//////8AAAEAAgADAAQABgAHAAcACAAKAAwACgAKAAwADQARABEA
EgATABQAFQAXABkAGgAbABwAHgAfACEAIgAjACUAJwAoACoAKQApACkAKQArACsAKwAr
AC4ALgAtACwAKQApACkAKQArACsAKQApACcAJwAnACUAJAAiACIAIgAjACAAIAAfAB0A
GgAZABcAFAATABIAEQANAA0ADAALAAoACgAJAAkABwAFAAQABAAEAAIAAgADAAMAAwAD
AAEAAQACAAIAAQABAAIAAgACAAAA////////AAAAAAAAAAD/////AAAAAAAA/v8AAAAA
AAABAAEAAQADAAQABAACAAMAAgABAAAAAwADAAMAAwAFAAYABgAGAAQABAAEAAUABwAH
AAcABwAFAAUABAAEAAYABgAGAAYABAAFAAUABAAFAAYABwAIAAYABgAFAAUABAAEAAQA
BAAEAAQABAADAAEAAQABAAAAAgACAAMAAwABAAEAAQABAAEAAQAAAP//AQABAAEAAQAA
AP///v/9/////v/+/////f/9//3//v8BAPz//f/+////AAAFAAoACwANAA0ADgAPABIA
EgASABMAEwAUABQAFAAVABUAFAAUABMADgALAAgABwAGAAUABQAEAAEAAQABAAAA/f/8
//z//f///////v/9//r/9//3//f/9v/2//b/9v/4//j/+P/4//r/+v/6//n/9v/1//T/
8//z//P/8//z//X/9f/1//X/9//4//j/+P/3//f/9//3//n/+f/3//n/+//9//7/AAAG
AAkADQAZACoAOgBNAGAAcwCEAJAAnAClAKMAlAByAEQAHAACAOv/wP+P/3r/e/+E/5L/
qP+4/8L/zP/V/93/5P/s/+z/7v/1//X/9v/2//b/9v/3//n/+f/7//v/+//7//v//f/9
//3//f/9//7///////////////3//f/9//7/AAAAAAEAAQACAAIAAgADAAMABQAFAAUA
AwADAAMABQAHAAgACQAKAAoACgALAAsACwAMAA4AEAAQABAAEgATABUAFQAWABcAGAAZ
ABsAHQAeAB8AIAAiACMAJQAmACcAKAApACkAKgApACkAKQApACsAKwArACsAKgAqACkA
KAApACkAKQApACkAKQAnACcAJAAjACIAHwAfAB4AHwAgAB8AHAAcABsAGgAYABgAFwAU
ABMAEgARAA8ADwAOAA0ADgAOAA0ADQANAAsACgAKAAwACgAKAAsACQAJAAkABwAJAAoA
CgAJAAkACgAKAAoACgAJAAkACQAKAAoACgAKAAkACQAKAAoACgAIAAoACgAMAA0ADQAN
AAsADAAMAAoADgAOAA4ADgAPAA8ADwAPAA0ADgAOAA4AEAAQABAAEQARABEAEQARAA4A
DQALAAoADQAOAA8AEAAOAA8ADwAOAA4ADgAOAA4ADgAOAA0ADQAOAA4ADgAOAA4ADgAO
AA0ADQANAA0ADAAKAAoACwALAAsACwALAAsACQAJAAgABwAJAAkACQAJAAkACQAJAAkA
CQAGAAgACwAIAAkACgALAAwADwAUABUAFwAXABgAGQAcABoAGgAbABsAHAAcABwAHQAf
AB4AHgAdABoAFwAUABMAEAAPAA8ADgAJAAkACQAIAAcABgAGAAcACAAJAAkACQAGAAMA
AwADAAIAAgACAAIAAAAAAAAAAAACAAIAAgABAAEAAQABAAEAAQABAAEAAQABAAEAAQAB
AAMABAAEAAQAAQABAAEAAQADAAEAAQADAAEAAwAIAAwAEAAVABsAJQA0AEQAVQBoAHsA
igCaAKgAtQC3AKYAhABWAC4AFgD//9j/q/+U/5H/mv+o/7r/yv/W/+D/5//r//D/9P/4
//z/AQACAAIAAQAAAAIAAwAFAAUAAwADAAMAAwAFAAcABwAHAAUABQAGAAcABwAHAAcA
BwAJAAkACQAKAAoACgALAAsADAAMAAwADQANAA8ADwAPAA8ADwAPABEADwAQABEAEgAU
ABQAFQAVABUAFgAYABoAGAAYABoAGwAdAB0AHgAfACAAIQAjACUAJgAnACgAKgArAC0A
LgAvADAAMQAxADIAMwAzADMAMwAxADEAMQAxADQANAAzADIAMQAxADEAMQAxADEALwAv
AC0ALQAtACsALAAqACoAKgAnACQAJAAjACMAIgAjACMAIAAfAB4AHQAdAB0AHAAbABoA
GgAZABkAGwAZABgAGAAWABQAFAAVABcAFwAXABUAFQAWABYAFQAVABYAFgAWABYAFQAV
ABUAGAAYABgAGAAXABcAGAAYABgAFgAYABgAGAAZABkAGQAZABoAGgAYABwAHAAcABwA
HQAdAB0AHQAdAB4AHgAeAB4AHgAeAB8AHwAfAB8AHwAfAB8AHgAeACAAIAAgACAAHgAf
AB8AHgAgACAAIAAgACAAIAAfAB8AHgAeAB4AHgAeAB4AHgAdAB0AHQAdABwAHAAcAB0A
HQAbABsAGwAbABsAGwAaABkAGwAbABsAGwAZABkAGQAZABsAGgAaABsAGQAZABkAGgAd
AB0AHQAeACMAJQAmACkAKQApACoALAAsACwALAAsADAAMAAwADEAMwAyADEALgAqACoA
JwAhAA==
         </WaveFormData>
      </LeadData>
      <LeadData>
         <LeadByteCountTotal>10000</LeadByteCountTotal>
         <LeadTimeOffset>0</LeadTimeOffset>
         <LeadSampleCountTotal>5000</LeadSampleCountTotal>
         <LeadAmplitudeUnitsPerBit>4.88</LeadAmplitudeUnitsPerBit>
         <LeadAmplitudeUnits>��V</LeadAmplitudeUnits>
         <LeadHighLimit>2147483647</LeadHighLimit>
         <LeadLowLimit>268435456</LeadLowLimit>
         <LeadID>V4</LeadID>
         <LeadOffsetFirstSample>0</LeadOffsetFirstSample>
         <FirstSampleBaseline>0</FirstSampleBaseline>
         <LeadSampleSize>2</LeadSampleSize>
         <LeadOff>FALSE</LeadOff>
         <BaselineSway>FALSE</BaselineSway>
         <ExcessiveACNoise>FALSE</ExcessiveACNoise>
         <MuscleNoise>FALSE</MuscleNoise>
         <LeadDataCRC32>659649716</LeadDataCRC32>
         <WaveFormData>
9P/0//T/9P/0//T/9P/0//T/9P/0//T/8v/y//L/8v/0//T/9P/0//L/8v/y//L/8v/y
//L/8v/y//L/8v/y//T/9P/0//T/8v/y//L/8v/w//D/8P/w//L/8v/y//L/9P/0//T/
9//7//v//P/9//7//v///wAAAgACAAIAAgAEAAQABAAEAAQABAAEAAMAAgABAAEA///8
//r/+v/5//j/+P/4//f/8//z//P/8//0//T/8v/w/+//7//v/+7/7P/s/+z/6//t/+3/
7f/t/+3/7f/t/+z/7v/u/+7/7v/u/+7/7f/t/+v/7P/s/+3/7v/v/+//8P/u/+7/7v/u
/+7/7P/u/+7/7v/t/+z/7v/y//r/AQAQACcAPQBMAFkAcwCNAKYAwwDkAPkA9QDTAJ8A
dgBdAD0ACwDi/8//xf/B/8f/zf/T/9j/3P/g/+P/5f/n/+f/6P/r/+v/6//r/+v/6//r
/+z/7v/u/+7/7v/s/+z/7f/t/+3/7f/t/+3/8P/w//D/8P/w//D/8P/x//H/8f/y//L/
8v/y//L/8//z//X/9f/1//f/9//3//f/+P/4//j/+P/5//r/+//8//v/+//9//7//v/+
/wAAAgAEAAUABgAHAAkACgANAA4ADwASABQAFQAYABkAGwAbAB8AIQAhACIAIwAlACYA
JgAoACkAKQApACkAKQApACkAJwAnACcAJwApACgAJwAmACUAJAAjACEAHwAdABwAHAAZ
ABcAFgAVABQAEgASABEAEAANAA0ADAANAAwACQAJAAcABwAGAAUABwAHAAUAAwABAAEA
AQACAAMAAwABAAEAAAAAAAAAAAACAAIAAgACAAIAAQABAAIAAgACAAIAAgADAAMABAAE
AAMAAwAEAAQAAwADAAMAAwAEAAQABAACAAQABAAEAAUABQAGAAYABgAGAAYABgAGAAUA
BQAFAAYACAAIAAgACAAIAAgACAAIAAYABgAHAAcACQAJAAkACQALAAsADAAMAAsACgAI
AAcABgAGAAYABgAIAAgACAAIAAYABgAEAAQABAAEAAUABQAFAAUABgAGAAYABgAGAAQA
AgACAAIAAgAEAAQABAAEAAIAAQABAAIAAAAAAAIABAAEAAQABAAEAAgACwAMAA4ADQAO
AA4ADwASABIAEgASABIAFAAUABQAEgASABIAEgARAA4ADQANAAsACgAIAAgABwAEAAQA
BAADAAEAAQABAP///v/+//z//P/7//v/+//6//r/+v/6//f/9//3//f/+f/5//n/+f/3
//b/9f/0//b/9v/2//X/9f/1//b/9v/3//f/9//2//T/9P/0//T/+P/6//T/8v/4//r/
9//0//T/+P8AAAUADgAhADkASgBbAHMAiQCeALsA2gDtAOcAwwCPAGQASwAvAAUA2v+/
/7f/u//B/8v/0//Y/9z/5P/n/+X/5//t//D/8f/x//H/8f/v/+//7//w//D/8P/w//D/
8P/w//H/8f/z//P/8//z//T/9P/0//T/8v/y//L/8//1//X/9v/2//T/9P/0//X/9f/3
//f/9//1//X/9f/1//n/+v/7//z//P/8//z//P/9//3///8AAAIAAgAEAAYACgALAAwA
DQAOAA4AEAAQABMAFgAYABkAHAAdAB8AHwAjACUAJQAmACUAJwAoACgAKQArACwALQAt
AC0ALQAtAC0ALQAtAC0AKwAqACkAKAApACgAJwAlACMAIQAgACAAHAAZABcAFQASABAA
EAAPAAsABwAGAAQAAwACAP////8BAAEAAAD///3//f/7//n/+f/5//n/+v/6//n/9v/1
//j/+P/4//j/+P/4//j/+P/2//X/9f/2//T/9P/0//T/8//z//T/9P/z//P/9P/0//f/
9//3//f/9//2//X/8v/0//T/9P/1//f/+P/4//j/+P/4//j/+P/5//n/+f/6//z//P/8
//z//P/8//z//P/7//r/+v/5//n/+f/5//n/+//7//z//P/+//7//f/9//r/+v/6//r/
+P/4//j/+P/4//j/9v/2//b/9v/3//f/9f/1//b/9v/0//T/9P/y//D/8P/w//D/8P/w
//D/8P/y//H/8f/y//L/9P/2//b/9v/2//v//f/9//7//f/+//7///8CAAIAAgACAAIA
BAAEAAQABgAGAAYABgACAP7//P/7//f/9v/0//T/9f/y//L/8v/z//H/8f/x/+//7v/u
/+z/6f/n/+b/5f/k/+T/5P/k/+T/5f/m/+f/5f/l/+X/5f/m/+b/5v/m/+T/5P/k/+P/
4//j/+T/5P/l/+X/5f/k/+T/5P/k/+T/5P/m/+b/5v/m/+T/4f/g/+T/7P/0/wUAHgA1
AEcAXAB3AJMArwDQAPMACAEBAd0ApwB7AFoAMQD5/8v/sP+l/6f/r/+5/8H/yf/K/8z/
0v/V/9n/2//b/9z/3//f/9//3//f/9//3//g/97/3v/e/97/4P/g/+H/4f/h/+H/4f/h
/+D/4P/g/+D/4f/i/+P/5f/j/+P/5P/k/+T/5P/k/+X/5f/n/+f/5//n/+f/5//n/+n/
6v/r/+z/7P/s/+z/7P/t/+3/7//w//L/8v/0//b/+P/5//r/+//9//7/AQACAAUACAAK
AAsADQANAA4ADQATABUAFQAWABcAGQAaABoAGQAZABgAFwAbABsAGwAbABkAGQAZABkA
FwAWABUAFAATABIAEQAPAA0ACwAKAAoABQADAAIAAQD+//z//P/7//n/9//4//j/+f/4
//X/9f/0//P/8f/v//H/8f/v/+3/7f/t/+3/7v/x//H/7//v/+7/7v/u/+7/7v/u/+7/
7v/w/+//7//w/+7/7v/u/+7/7//v//D/8P/v/+//8P/w//P/8//z//P/8v/y//L/8P/y
//L/8v/z//X/9v/2//b/9P/0//T/9P/1//X/9f/2//T/9P/0//T/9v/2//b/9v/2//b/
9//3//f/9//3//f/9f/1//b/9v/3//j/+P/5//f/9v/1//T/9v/2//b/9v/4//j/9v/2
//b/9v/3//f/8//z//T/9P/0//T/9P/y//L/8v/y//L/8v/y//L/8v/0//P/8v/z//T/
9f/2//v//f/9//7///8AAAAAAQACAAIAAgACAAIABAAEAAQABAAEAAQABAADAAAA////
//3//P/6//r/+f/2//b/9v/1//P/8//z//T/9P/1//T/8f/v/+7/7f/s/+z/7P/s/+3/
7f/t/+3/6//r/+v/6//q/+r/6v/q/+z/7P/s/+v/6f/p/+r/6v/s/+3/7v/u/+3/7P/r
/+r/7P/u/+7/7v/w/+7/6//o/+r/7P/y//v/DAAfADEAQgBVAGsAgwCcALkA2AD1AP8A
5wCzAIIAZwBHABsA8P/V/8P/vf/D/8f/zf/U/9r/3P/f/+P/5f/p/+z/7P/r/+r/6f/r
/+v/6//s/+r/6v/q/+r/6v/q/+v/6//t/+3/7f/t/+7/7v/u/+7/7v/u/+7/7//v/+//
8P/w/+7/7v/u/+//8P/z//T/9f/1//X/9f/1//X/9v/3//j/+P/4//j/+P/7//v//f/+
//7//v8AAAIAAwADAAMAAwAHAAgACwAMAAsADgAQABEAFgAXABkAGQAbAB0AHQAeACAA
IwAlACYAJAAlACUAJQApACkAKQApACcAJwAnACcAKQAoACcAJgAlACQAIwAhAB8AHQAc
ABwAGQAXABYAFQASABAAEAAPAA4ACwALAAoACQAIAAUABQAFAAUABAADAAUABQADAAEA
////////AAABAAEA//////7//v/+//7///8AAAEAAgAAAP////8AAAEAAgADAAQAAgAB
AAEAAAD/////AAAAAAMAAwADAAMABAAEAAQAAgACAAIAAgADAAUABgAGAAYABgAGAAYA
BgAHAAcABwAIAAgACAAIAAgACAAIAAgACAAIAAgACQAJAAcABwAHAAcACQAJAAoACgAK
AAoACQAJAAgACAAIAAgACAAIAAgACAAIAAgABgAGAAYABgAHAAcAAwADAAQABAAFAAYA
BwAGAAQABAAEAAQABAAEAAQABAACAAEAAQACAAIAAgACAAQAAgAEAAYABgAGAAYACgAN
AA4AEAAPABAAEAARABAAEAAQABAAEgAUABQAFAASABIAEgASABEADgANAA0ACwAKAAgA
CAAJAAYABgAGAAUAAwADAAMAAwACAAIAAAD+//3//f/9//z//P/8//z/+f/5//n/+f/5
//n/+f/5//j/+P/4//j/+P/4//j/9//3//f/+P/4//n/+f/5//j/+P/4//j/+P/4//r/
+P/4//r/+v/7//j/9v/6/wAABQASACUANQBEAFcAaQB/AJYAsQDQAOsA7QDTAKMAdABZ
AD8AFQDs/9H/w//B/8f/zf/V/9z/3v/e/+P/6//v/+//8v/x//H/8f/x//P/8//z//T/
8v/y//L/8v/0//T/9f/1//X/9f/1//X/9P/0//T/9P/2//b/9v/3//f/9//4//j/+P/4
//j/+f/3//n/+f/5//n/+f/5//n/+f/6//v//P/+//7//v/+//////8BAAIABAAEAAYA
CAAIAAkACgALAA0ADgARABIAEwAWABgAGQAcAB0AHwAfACUAJwAnACgAKQArACwALAAs
AC0ALQAtAC8ALwAvAC8ALwAvAC8ALwAvAC4ALQAsACkAKAAnACUAJQAjACIAIgAfAB0A
HAAbABcAFAATABEAEAANAA0ADAAKAAgABAADAAEAAQAAAP///f/9//v/+f/6//v//P/+
//7//f/6//n/+v/6//r/+v/6//r/+v/6//j/9//3//j/+P/4//j/+P/3//f/+P/4//f/
9//4//j/9//3//f/9//4//j/+P/2//j/+P/4//n/+f/6//r/+v/6//r/+v/6//v/+//7
//z//P/8//z//P/6//r/+v/6//z//P/9//3//f/9//3//f/7//v//P/8//z//P/7//v/
+v/6//r/+v/6//r/+v/6//j/+P/2//b/9P/0//X/9f/0//X/9//4//b/9v/2//T/9P/0
//T/9P/0//T/9P/0//T/8//z//T/8v/y//L/9P/w//T/9v/2//b/9v/2//b/+//9//3/
/v///wAAAAABAAIAAgACAAIAAgAEAAQABAAEAAQABAAEAAEA/v/9//3/+//6//j/+P/1
//L/8v/y//P/8f/x//H/8f/w//D/7v/s/+v/6//r/+n/6P/n/+b/5//n/+f/5//n/+f/
5//n/+T/5P/k/+T/5v/m/+b/5f/l/+X/5v/m/+X/5f/l/+T/5P/k/+T/5P/m/+b/5v/o
/+b/5v/l/+T/4v/k/+r/9/8KACEANQBIAGEAgQCZAK4A0QD2AAkB/QDbAKUAdgBZADMA
9//K/7P/q/+r/7P/vf/F/8j/zv/S/9P/2f/d/93/3v/f/9//3//f/9//3//f/+D/4P/g
/+D/4P/g/+D/4f/h/+H/4f/h/+H/4P/g/+D/4P/g/+D/4P/h/+H/4f/i/+L/5P/k/+T/
5f/l/+f/5//n/+X/5f/l/+X/5//o/+n/6v/q/+r/6v/q/+3/7f/v//D/8v/y//T/9v/3
//f/9//3//v//P///wAAAwAGAAgACQAKAAsADQANABEAEwATABQAEwAVABYAFgAXABkA
GgAbABwAGwAaABkAGQAZABkAGQAZABgAFwAWABUAFAATABEADwANAAwADAAJAAcABgAF
AAIAAAAAAP///v/7//v/+v/5//j/9f/1//X/9f/0//P/8//z//H/7//v/+//7//w//H/
8f/v/+//8P/w//D/8P/w//D/8P/w//D/7//v//D/7v/u/+7/7v/u/+//8f/y/+//7//w
//D/8f/x//H/8f/y//L/8v/w//L/8v/y//P/8//0//T/9P/0//T/9P/0//X/9f/1//b/
9v/2//b/9v/2//b/9v/2//T/9P/1//X/9f/1//X/9f/1//X/9v/2//b/9v/1//X/9v/2
//b/9v/0//T/9P/0//b/9v/0//T/9P/0//X/9f/1//X/9v/2//T/9P/0//L/8v/y//L/
8v/y//L/8v/y//L/8f/x//L/9P/0//L/8v/0//b/9v/2//b/+//9//3//v///wAAAAAB
AAIAAgACAAIAAgAEAAQABAAEAAQABAAEAAUAAgABAAEA/f/8//r/+v/5//b/9v/2//X/
8//z//P/8//y//L/8P/w/+//7//v/+7/7v/u/+7/7f/t/+3/7f/t/+3/7f/t/+z/7P/s
/+z/7P/s/+z/6//r/+v/7P/s/+3/7f/t/+z/7v/u/+7/7v/u/+r/6v/u/+7/6v/p/+j/
6v/s//L//f8MAB8ANQBIAFkAbQCHAKAAvwDgAPsA/QDjALEAfgBfAEMAFQDo/83/wf+9
/8H/x//N/9L/1v/a/9//4f/h/+X/6P/p/+n/6f/p/+n/6f/p/+r/6P/o/+j/6P/q/+r/
6//r/+3/7f/t/+3/7P/s/+z/7P/s/+z/7P/t/+v/6//s/+z/7P/s/+z/7f/t/+//7//v
//H/8f/x//H/8f/y//P/9P/2//b/9v/2//f/9//5//r/+P/4//r//P8AAAEAAgADAAUA
BgAJAAoACgAMAA0ADQAQABEAEwATABcAGQAZABoAHQAfACAAIAAeAB8AHwAfACMAIwAj
ACMAIwAjACMAIwAhACAAHwAeAB8AHgAdABsAGQAXABYAFgAVABMAEgARAA4ADAAMAAsA
CgAHAAcABgAFAAQAAQABAP/////+//3//v////7//f/7//v/+//8///////9//3//P/8
//z//P/+//7//v/+//7//f/9//7//v/+//7//v/9//3//v/+//3//f/+//7/AQABAAEA
AQACAAIAAgAAAAAAAAAAAAEAAQACAAIAAgAEAAQABAAEAAMAAwADAAQABAAEAAQABAAE
AAQABAAEAAQABAAFAAUABQAFAAUABQAFAAUABgAGAAQABAADAAMABAAEAAQABAACAAIA
AgACAAMABAADAAQAAgACAAMAAwADAAMABAAEAAQABAAEAAIAAgACAAIAAgAAAAAAAAAA
AAIAAQABAAIAAgACAAIABAADAAIAAQACAAAAAAAAAAMAAwAGAAQABAAEAAQACQALAAsA
DAAPABAAEAARABAAEAAQABAAEgAUABQAFAATABIAEQAQAA8ADAALAAsACwAKAAgACAAJ
AAYABgAGAAUAAwADAAMAAQAAAAAA/v/+//3//f/9//z//P/8//z//f/9//3//f/9//3/
/f/9//r/+v/6//r//P/8//z/+//7//v//P/8//v/+//7//r//P/8//z//P/6//r//P/+
//z//P/9//z//P8AAAgADwAeADcASwBWAGUAewCVAKoAwwDkAPUA5wC7AIsAZgBPADEA
AQDe/83/x//J/8//1//f/+L/5v/q/+3/7//x//X/9v/3//f/9//3//f/9//3//j/+P/4
//j/+P/4//j/+f/5//f/9//3//f/+P/4//j/+P/4//j/+P/5//f/9//4//j/+f/6//v/
/f/8//3//P/7//3//f/9//3///8AAAEAAgACAAIAAgACAAMAAwAFAAYABgAGAAgACgAM
AA0ADgAPABEAEgAVABYAGQAcAB4AHwAgACEAIwAjACcAKQApACoALQAvADAAMAAwADEA
MQAxADEAMQAxADEAMwAzADMAMwAxADAALwAuAC8ALgAtACsAKQAnACYAJgAhAB8AHgAd
ABgAFgAWABUAEgAPAA8ADgAPAA4ACwALAAoACQAHAAUAAwADAAEA//////////8AAAEA
AQD////////+//3//P/8//z//P/8//7//f/9//7//v/+//7//v/8//v/+//6//r/+//9
//7//v/9//z/+//8//z//P/6//z//P/8//3///8AAAAAAAD+//7//v/+/////////wAA
/v/+//7//v/+//7//v/+/wAAAAABAAEAAQABAAEAAQD/////AAAAAP7//v/9//3//P/8
//z//P/8//z//P/8//7//v/8//z//P/8//3//f/5//n/+v/6//j/+P/4//b/+P/4//j/
+P/2//b/9v/2//b/9f/1//b/9P/0//T/9v/0//T/9P/2//H/9P/5//z/+v/6//r/+v//
/wEAAQACAAEAAgACAAMABAAEAAQABAAGAAgACAAIAAoACgAKAAoACAAEAAIAAQD9//z/
+v/6//r/+P/5//r/9//1//X/9f/z//L/8v/w//D/7//v/+//7v/u/+7/7v/t/+3/7f/t
/+v/6//r/+v/6P/o/+j/6P/q/+r/6v/p/+n/6f/q/+r/6//r/+v/6v/q/+r/6v/q/+z/
6P/o/+j/6P/o/+f/5v/o//D/+P8LACAAMQBFAFYAbQCJAKUAxADlAP4ABQHrALkAhwBo
AEUAEwDf/8T/s/+r/7X/vf/D/8n/0v/W/9j/2f/X/9v/3//g/9//3//f/9//4P/h/+L/
5P/i/+L/4v/i/+L/4v/j/+P/4f/h/+H/4f/i/+L/4v/i/+L/4v/i/+P/5f/l/+b/5v/k
/+T/5P/l/+X/5//n/+f/5//n/+f/5//p/+r/6//s/+z/7P/s/+z/7f/t/+//8P/w//D/
8v/0//b/9//4//n/+f/6//3//v8BAAQABgAHAAgACQALAAsADwARABEAEgATABUAFgAW
ABgAGQAZABkAGQAZABkAGQAXABcAFwAXABkAGAAXABYAEwASABEADwAOAA0ADQAOAAoA
BwAFAAMAAgAAAAAA///+//v/+//6//n/+P/1//X/9f/1//T/8//z//P/8f/v/+3/7f/t
/+7/7//v/+3/7f/s/+z/7P/s/+7/7v/u/+7/7v/t/+3/7v/u/+7/7v/u/+//7//w//D/
7f/t/+7/7v/t/+3/7f/t/+//8P/x//D/8P/w//D/8f/x//L/8v/y//T/9P/0//T/9P/z
//L/8v/0//T/9P/0//T/9P/0//T/9v/2//f/9//1//X/9f/1//X/9f/2//b/9v/2//X/
9f/y//L/8v/y//T/9P/0//T/9P/0//L/8v/y//L/8//z//H/8f/y//L/8v/y//L/8P/y
//L/8v/y//L/8v/y//L/8v/x//H/8v/x//D/7//w//L/8v/0//T/9P/0//n/+//7//z/
//8AAAAAAQAAAAAAAAAAAAAAAgACAAIABAAEAAQABAADAAAA//////v/+v/4//j/9//0
//T/9P/1//P/8//z//H/8P/w/+7/7v/t/+3/7f/q/+r/6v/q/+n/6f/p/+n/6f/p/+n/
6f/o/+j/6P/o/+r/6v/q/+n/5//n/+j/6P/p/+n/6f/o/+r/6v/q/+r/6P/o/+r/7P/s
/+z/6f/o/+j/7P/0/wUAGgAvAD8AUgBrAIMAmwC4ANkA+AD/AOcAswCDAGIARQAXAOv/
0P+//7f/u//B/8f/z//U/9T/2P/d/+H/4//l/+b/5f/l/+X/5f/l/+X/5f/m/+b/5v/m
/+b/6P/o/+n/6f/p/+n/6f/p/+r/6v/q/+r/6v/q/+r/6//r/+v/7P/s/+z/7P/s/+3/
7f/v/+//7//v/+//7//v//H/8v/z//T/9v/2//b/9v/3//f/+f/6//z//P/+/wAAAAAB
AAIAAwAFAAYACQAKAAkADAAOAA8AEgATABUAFQAZABsAGwAcAB0AHwAgACAAIgAjACMA
IwAlACUAJQAlACMAIwAjACMAJAAkACQAJAAhACAAHwAdABsAGQAYABgAFQATABIAEQAQ
AA4ADgANAAwACQAJAAgABQAEAAEAAQADAAMAAgABAAMAAwABAP//////////AAABAAEA
//////7//v/+//7//v/+//7//v8AAP////8AAAAAAAAAAAAA/////wAAAAABAAEAAgAC
AAUABQAFAAUABAAEAAQAAgAEAAQABAAFAAUABgAGAAYABgAGAAYABgAHAAcABwAIAAYA
BgAGAAYABwAIAAkACgAIAAgACQAJAAsACwALAAsACgAJAAkACAAKAAoACQAJAAgACAAI
AAgABgAGAAYABgAHAAgABwAIAAoACgALAAsACQAJAAoACgAIAAgACAAGAAgACAAIAAgA
CAAIAAgACAAIAAcABwAIAAgACAAIAAoADAAKAAYABgAKAAwADAAMAAwAEQATABMAFAAX
ABgAGAAZABgAGAAYABgAGgAcABwAHAAaABoAGgAaABsAGAAXABcAFQAUABIAEgATABAA
EAAQAA0ACwALAAsACwAKAAoACAAIAAcABwAHAAQABAAEAAQABQAFAAUABQADAAMAAwAD
AAQABAAEAAQAAgACAAIAAQABAAEAAgACAAMAAwADAAIABAAEAAQABAAGAAQAAgACAAQA
AAD//wIAAgACAAwAFQAgADUATwBeAGsAfwCXAK4AywDsAP0A8QDLAJkAdABZADcACQDo
/9X/zf/P/9f/3f/h/+j/7v/w//P/9//5//3/AAAAAP///v/9//3//f/9//7//v/+//7/
/v/+//7/////////////////AAAAAAAAAAAAAAAAAAABAAEAAQACAAIAAgACAAIAAwAF
AAcABwAHAAYABQAEAAMABQAGAAcACAAKAAoACgAKAAsACwANAA4ADgAOABAAEgAUABUA
FgAXABkAGgAdAB4AHQAgACIAIwAoACkAKwArAC8AMQAxADIAMwA1ADYANgA2ADcANwA3
ADkAOQA5ADkANwA3ADcANwA5ADgANwA2ADUANAAzADEAMQAvAC4ALgArACkAKAAnACMA
IAAfAB0AHAAZABkAGAAVABQAEQARAA8ADwAOAA0ADQANAAsACQAHAAcABwAIAAkACQAH
AAcACAAIAAgACAAGAAYABgAGAAQAAwADAAQABgAGAAYABgAFAAUABgAGAAMAAwAEAAQA
BQAFAAUABQAIAAgACAAGAAYABgAGAAcABwAIAAgACAAKAAoACgAKAAkACQAJAAoADAAM
AAwADAAKAAoACgAKAAoACgALAAsACQAJAAkACQALAAsADAAMAAoACgAJAAkACAAIAAgA
CAAIAAgACAAIAAYABgAEAAQABAAEAAUABQADAAMABAAEAAQABAAEAAIABAAEAAQABAAD
AAIAAQAAAAIAAQABAAIAAAAAAAAAAgACAP7///8AAAEAAgAGAAkACgAMAA0ADgAOAA8A
EAAQABAAEAAQABIAEgASABIAEgASABIAEQAOAA0ADQALAAoACAAIAAcABAAEAAQAAQD/
//////8BAAAAAAD+//r/+f/5//n/9v/2//b/9v/3//f/9//3//f/9//3//f/9P/0//T/
9P/0//T/9P/z//P/8//0//T/9f/1//X/9P/0//T/9P/0//j/9v/2//b/+P/4//X/8v/0
//j/AAAPACQAOwBNAGAAdwCTAKsAyADpAAYBDwH7AMsAmQB2AFcAJQDv/9D/w/+7/73/
x//P/9X/2P/e/+D/5f/p/+n/6//u/+//7//v/+//7//v/+//8P/w//D/8P/w//D/8P/x
//H/8f/x//H/8f/y//L/8v/y//D/8P/w//H/8//z//T/9P/0//T/9P/1//X/9//3//f/
9f/1//X/9f/3//j/+f/6//r/+v/6//r//f/9////AAAAAAAAAgAEAAYABwAIAAkACQAK
AA0ADgAPABIAFAAVABoAGwAdAB0AHwAhACEAIgAjACUAJgAmACgAKQApACkAKQApACkA
KQApACkAKQApACsAKgApACgAJQAkACMAIQAhAB8AHgAeABsAGQAYABcAFgAUABQAEwAQ
AA0ADQAMAAsACgAHAAcABwAHAAYABQAFAAUAAwABAAMAAwADAAQAAwADAAEAAQACAAIA
AgACAAIAAgACAAIAAgABAAEAAgACAAIAAgACAAEAAQACAAIAAQABAAIAAgAFAAUABQAF
AAYABgAGAAQABgAGAAYABwAJAAoACgAKAAoACgAKAAoACwALAAsADAAMAAwADAAMAAkA
CAAHAAYACQAKAAwADQANAA0ADQANAAsACwAMAAwADgAOAA0ADQAOAA4ADgAOAAwADAAM
AAwADgAOAAwADAAKAAoACwALAAsACwAMAAwACgAKAAoACAAKAAoACgAKAAoACgAKAAoA
CgAHAAcADAAIAAkACgALAAwAEQATABMAFAAXABgAGAAZABoAGgAaABoAGgAcABwAHAAe
AB4AHgAeAB0AGgAZABkAFwAWABQAFAARAA4ADgAOAA8ADQANAA0ADwAOAA4ADAAIAAcA
BwAHAAYABgAGAAYABQAFAAUABQAHAAcABwAHAAQABAAEAAQABgAGAAYABQAFAAUABgAG
AAkACQAJAAgABgAGAAYABgAIAAQABgAIAAQABAAFAAQABgAMABQAIQA0AEkAWwBqAH8A
mQCzANIA8wAOARcBAwHTAKEAgABjADkACwDu/9//2f/b/+H/5//v//b/+P/4//v//f//
/wMABgAGAAUABAADAAUABQAFAAYABAAEAAQABAAGAAYABwAHAAcABwAHAAcACAAIAAgA
CAAIAAgACAAJAAsACwAMAAwADgAOAA4ADwAPABEAEQARAA8ADwAPAA8AEwAUABUAFgAW
ABYAFgAWABkAGQAbABwAGgAaABwAHgAgACEAIgAjACcAKAArACwAKwAuADAAMQA2ADcA
OQA5ADsAPQA9AD4APwBBAEIAQgBCAEMAQwBDAEcARwBHAEcARQBFAEUARQBGAEYARgBG
AEMAQgBBAD8APwA9ADwAPAA5ADcANgA1ADMAMgAzADMAMgAvAC8ALgAtACwAKQApACkA
KQAoACcAJwAnACUAIwAjACMAIwAkACcAJwAlACUAJgAmACYAJgAmACYAJgAmACYAJQAl
ACYAJwAoACkAKgAnACcAKAAoACcAJwAoACgAKwArACsAKwAsACwALAAqAC4ALgAuAC8A
LwAwADAAMAAyADIAMgAyADMAMwAzADQANAA0ADQANAA0ADQANAA0ADYANgA3ADcANwA3
ADcANwA3ADcAOAA4ADgAOAA3ADcAOAA4ADgAOAA4ADgAOAA4ADYANgA0ADQANgA2ADcA
NwA3ADcAOAA4ADgAOAA4ADYANgA2ADYANgA2ADYANgA2ADgANwA3ADgANgA2ADYAOAA6
ADoAOgA8AD8AQABBAEUARQBFAEUARgBIAEgASABJAEkASgBKAEsATABNAE4ATQBJAEkA
SgBFAA==
         </WaveFormData>
      </LeadData>
      <LeadData>
         <LeadByteCountTotal>10000</LeadByteCountTotal>
         <LeadTimeOffset>0</LeadTimeOffset>
         <LeadSampleCountTotal>5000</LeadSampleCountTotal>
         <LeadAmplitudeUnitsPerBit>4.88</LeadAmplitudeUnitsPerBit>
         <LeadAmplitudeUnits>��V</LeadAmplitudeUnits>
         <LeadHighLimit>2147483647</LeadHighLimit>
         <LeadLowLimit>268435456</LeadLowLimit>
         <LeadID>V5</LeadID>
         <LeadOffsetFirstSample>0</LeadOffsetFirstSample>
         <FirstSampleBaseline>0</FirstSampleBaseline>
         <LeadSampleSize>2</LeadSampleSize>
         <LeadOff>FALSE</LeadOff>
         <BaselineSway>FALSE</BaselineSway>
         <ExcessiveACNoise>FALSE</ExcessiveACNoise>
         <MuscleNoise>FALSE</MuscleNoise>
         <LeadDataCRC32>486764823</LeadDataCRC32>
         <WaveFormData>
CAAIAAgACAAGAAYABgAGAAQABAAEAAQABAAEAAQABAAEAAQABAAEAAMAAgABAAAA/v/+
//7//v/+//7//v/+//7//v/+//7//f/8//v/+v/4//j/+P/4//r/+v/6//r//P/8//z/
////////AQABAAEAAwADAAIAAgAEAAQABQAFAAcABwAHAAYABgAGAAYABAACAAIAAAD9
//z/+//6//j/9//2//b/9f/0//H/8P/v/+7/7f/s/+v/6v/p/+j/5v/m/+b/5v/k/+X/
5f/k/+T/5P/k/+P/4//j/+P/4//j/+P/4//j/+D/4P/f/97/4P/g/+D/3//d/97/3v/e
/9z/3P/c/9z/3P/Z/9f/0//V/9z/5P/z/wwAJAA3AEwAaACIAKMAxwDpAAIBBQHqALsA
kQByAEgAEQDl/83/wP+8/7//w//E/8j/yP/J/8z/zP/L/8z/y//M/87/z//O/8z/zP/O
/87/z//P/8//z//N/83/zv/O/8z/zf/N/8//z//O/87/zv/O/8//z//P/8//z//Q/9D/
0P/Q/9D/0P/R/9L/0v/S/9L/0v/S/9P/0//S/9L/0//V/9X/1f/V/9f/1//Y/9r/2f/Z
/9v/3P/d/93/3v/f/9//4v/k/+b/6P/r/+3/7v/w//L/8//1//j/+f/5//v//P/8//7/
/v8AAAEAAQACAAIAAgACAAIAAAAAAAAAAAD+//7//v/7//v/+//6//j/9P/y//L/8P/t
/+r/6f/n/+X/4//h/9//3v/c/9r/2f/X/9b/1f/V/9L/0f/Q/8//0f/R/8//z//P/87/
zv/O/8z/zP/M/8v/y//L/8n/yf/L/8z/zv/L/8v/y//L/8v/zP/M/8z/zP/N/83/zf/N
/8z/zP/N/87/zP/M/83/zf/N/8//zf/M/8z/zf/N/83/zf/O/87/zv/O/87/zv/N/8v/
zP/N/87/zv/O/87/zf/N/83/zf/N/83/z//N/83/0P/Q/9D/0P/Q/9L/0v/S/9L/0v/R
/9H/0f/Q/9D/0P/S/9L/0v/S/9D/0P/Q/8//0f/Q/9D/0P/S/9L/0v/S/9T/1P/S/9L/
0f/R/9L/0v/T/9T/1f/W/9T/1P/U/9T/1P/W/9j/2v/a/9r/2v/a/9//4f/h/+P/4//j
/+X/5f/m/+b/6P/o/+n/6f/r/+v/6f/q/+r/6v/q/+j/5v/m/+b/5f/k/+P/4v/g/9//
3v/g/+D/4P/e/9z/2//a/9n/2v/Z/9j/1//Y/9j/2P/Y/9j/2P/Z/9n/2v/a/9r/2v/X
/9f/1//X/9f/1//X/9f/2f/Z/9r/2v/a/9r/2v/a/9n/2f/a/9r/3v/e/9r/2P/c/+D/
3//Z/9X/1//e/+T/7/8GACAAMwBKAGYAhACdAL0A4wD6AP0A4ACvAIUAaABEABMA5f/H
/77/wv/H/83/0P/S/9T/2f/a/9r/2//e/+H/4f/i/+L/4P/g/+D/4v/i/+P/4//j/+P/
4//j/+T/5P/k/+X/5f/n/+n/6P/o/+j/5v/n/+f/5//p/+n/6v/q/+r/6v/q/+r/6//s
/+z/7P/s/+z/7P/t/+//8P/y//X/9f/1//X/9f/1//X/9v/4//n/+f/7//z/AAABAAMA
BQAHAAoADAAOAA4AEQATABQAFwAaABwAHwAkACUAJQAnACgAKAAqACoALQAvADAAMgAy
ADIAMgAyADQANAA0ADQANAA0ADQAMQAvAC8ALgAsACwAKgAqACgAIwAgAB8AHQAbABkA
FwAVABMAEAANAAsACgAKAAoACwAMAAsACgAJAAcABwAFAAUABwAGAAYABgAEAAQABAAD
AAQABQAEAAUABwAIAAoABwAFAAUABQAFAAQABAAEAAQAAwADAAMAAwADAAQABgAIAAgA
CAAJAAkACAAJAAYABAAGAAcABwAHAAkACgAKAAoADAAMAAwACwANAA4ADwAQABAAEAAQ
AA8AEAARABIAEwASABMAEAAPABIAEgASABIAEAASABIAEgAUABQAEwATABUAFAAUABQA
EgASABIAEgASABIAEgARABEAEAAQABAAEAAQABAAEAASABIAEAAQAA0ADQAOAA4ADgAO
AA4ADgAPABAAEQASABIAEgATABQAFQAWABkAGwAbAB0AGwAbAB0AHQAdAB4AIQAiACMA
IwAlACUAJQAmACYAJgAkACIAIAAgAB4AHQAcABsAHAAaABkAGAAYABgAGAAWABQAEwAS
ABEADgANAAwACwAMAAwADAAMAAwADAANAA0ADgAOAA4ADgAPAA8ADwAPAA0ADQANAA0A
DQANAA4ADgAOAA4ADgAOAAsACwAMAAwADgAOAA4ADgAOAAwABwADAAUACwAUACgARQBg
AHYAkQCyANQA9gAdAUUBXQFeAT8BDgHhALkAhgBIABUA+f/t/+7/8v/1//v//v/8//7/
AQAEAAYABwAIAAkACQAKAAoACAAIAAgACgAKAAkACQAJAAkACQAJAAoACgAKAAsACwAN
AA0ADAAMAAwADAANAA0ADQANAA0ADgAOAA4ADgAOAA4ADwAQABAAEAAQABAAEAARABQA
FAAVABcAFQAVABUAFQAVABUAFgAYABkAGQAbABwAHwAfACAAIQAjACYAKAAqACwALwAx
ADIANAA2ADcAOQA+AD8APwBBAEQARABGAEYARQBFAEQARABGAEYARgBGAEYARgBGAEYA
RABEAEQAQQBBAEEAQAA+ADsAOAA3ADQAMQAuAC0AKwApACcAJQAjACQAIgAgAB8AHwAe
AB0AHQAbABkAFwAVABUAFQATABMAFQAUABQAFAAUABQAFAATABUAFQATABMAEQASABQA
EQATABMAEwATABIAEgASABIAEwATABMAEwASABIAEwAUABIAEgATABMAEQATABEAEAAQ
ABEAEQARABMAFAAUABQAEgASABIAEQATABQAFQAWABQAFAAUABMAEwATABMAEwARABMA
EQARABIAEgASABIADgAQABAAEAATABQAFAAVABIAEAAPAA4AEAAQABAAEAAQABAAEAAP
AA8ADgAOAA4ADAAMAAwADAAKAAoACAAIAAUABQAGAAYACAAIAAgACAAIAAYABgAHAAgA
CQAKAA0ADwAPABEAEQARABMAEwAQABAAEgASABEAEQATABMAEwAUABQAFAAUABIAEAAQ
AA4ADQAMAAsACgAIAAcABgAEAAQABAACAAQAAwACAAEA/f/7//n/9//0//T/9P/0//T/
9P/1//X/8v/y//L/8v/v/+//7//v//H/8f/x//H/8P/v/+//7v/w//D/8P/w/+3/7f/u
/+7/7v/u/+7/7v/u/+z/6f/l/+X/4//m//D///8WACoAPQBWAHIAjgCrAM8A8wASASEB
EAHhALMAkABqADUABwDn/9T/zv/T/9X/1v/a/9r/2//c/9z/3f/g/+P/4v/i/+H/3v/e
/97/4P/g/9//3//f/9//3f/d/97/3v/e/9//3//h/9//3v/e/97/3P/d/93/3f/d/93/
3v/e/9z/3P/c/9z/3f/e/97/3v/e/97/3v/f/9//3v/e/9//3f/d/93/3f/f/9//4P/i
/+L/4f/i/+L/4//j/+T/5f/n/+r/7P/u/+7/8f/z//T/9v/4//n/+//8//3//f///wQA
BAAGAAYABAAFAAUABgAIAAgACAAIAAYABgAGAAYABgAGAAYAAwABAAEAAAD+//v/+P/3
//T/8f/u/+3/6//p/+f/5f/j/+T/4v/g/9//3P/a/9j/1//Y/9f/1v/V/9X/1f/T/9P/
0v/Q/8//zv/Q/9D/0P/P/83/zf/L/8v/zf/O/9D/zf/N/83/zf/N/87/zv/O/87/y//L
/8v/y//K/8r/y//M/8z/zP/N/83/zf/P/83/zP/K/8v/y//L/83/zv/O/87/zv/O/87/
zf/L/8z/zf/O/87/zv/O/83/y//L/8v/y//L/83/y//L/8r/yv/K/8r/yv/M/8z/zP/K
/8r/yf/J/8n/yP/I/8j/yP/I/8j/yP/I/8j/yP/H/8f/xv/G/8b/xf/E/8P/wv/D/8T/
w//E/8L/wf/B/8D/wP/A/8D/wP/A/8D/wP/A/77/vv++/7//wP/A/8L/wv/C/8L/x//J
/8n/y//L/8v/zf/N/8r/yv/M/8z/z//P/9H/0f/P/9D/0P/Q/9L/0P/O/87/zP/L/8r/
yf/K/8j/x//G/8T/xP/E/8L/xP/D/8L/wf++/73/vP+7/7z/vP+8/7z/vP+8/73/vf++
/77/vv++/7//v/+//7//v/+//7//v/+//7//wP/A/8D/wP/A/8D/wP/B/8P/xP/C/8T/
xP/E/8b/xv/H/8P/v/+//8T/zP/X/+z//v8RACYAQABcAHcAlQC5ANgA4wDQAKUAeQBa
ADwADQDf/8H/sv+w/7X/t/+8/77/vP+9/8D/xv/H/8j/y//N/87/zv/M/8z/zP/O/87/
z//P/8//z//P/8//0P/Q/9L/0//T/9X/1f/U/9T/1P/U/9X/1f/V/9f/1//Y/9j/2v/a
/9r/2v/b/9z/3P/c/97/3v/e/9//4P/g/+H/4//l/+X/5f/l/+X/5f/m/+j/6//r/+3/
7v/x//H/8v/z//P/9v/4//r//v8BAAMABAAHAAoADAAPABQAFQAVABcAGgAaABwAHAAd
AB8AIAAiACQAJAAkACQAJgAmACYAJgAmACYAJgAjACEAIQAgAB4AHAAaABoAGAAXABQA
EwARAA0ACwAJAAcABwAGAAUABQABAAAA//////z/+//6//n/9//3//X/9f/2//b/9//4
//b/9v/2//X/9//3//X/9f/3//j/+v/3//f/9//3//f/+P/4//j/+P/5//n/+f/5//j/
+P/5//r/+v/6//v/+//5//v/+f/4//r/+//7//v//f/+//7//v8AAAAAAAD///3//v//
/wAAAgACAAIAAQABAAEAAQABAAMABQADAAMABAAEAAQABAACAAQABAAEAAQABAADAAMA
BAAEAAUABgAGAAYABgAGAAQABAAEAAMAAwACAAIAAgADAAQABQAGAAQABAACAAIAAQAB
AAIAAgACAAIAAgACAAQABAAEAAQAAgACAAIAAwACAAQABgAGAAgACAAIAAgADQAPAA8A
EQATABMAFQAVABQAFAAWABYAFQAVABcAFwAZABoAGgAaABoAGAAWABYAFgAVABQAEwAQ
AA4ADQAMAAwADAAMAAoADAALAAoACQAIAAcABgAFAAIAAgACAAIABAAEAAUABQAEAAQA
BAAEAAMAAwADAAMAAwADAAMAAwADAAMABAAEAAQABAAEAAQAAwADAAQABAAGAAYACAAI
AAgABgAFAP//+//7/wAADgAlAEAAWABvAI4AtADSAO8AFwFBAVYBUQE0AQMB0wCuAIAA
QQANAPP/6v/q/+//9f/4//r//P/9//7/AAADAAQABQAFAAYABgAEAAQABAAGAAYABQAF
AAUABQAFAAUABgAGAAQABQAFAAcACQAIAAgACAAIAAkACQAJAAsACwAMAAwADAAMAAwA
DAANAA4ADgAOAAwADAAMAA0ADgAOAA8AEQAPAA8ADwAPABEAEQASABQAFQAVABcAGAAb
ABsAHAAdAB8AIgAkACYAKAArAC0ALgAyADQANQA3ADoAOwA7AD0APgA+AEAAQABBAEMA
RABGAEYARgBGAEYARgBGAEYARgBGAEYARgBDAEEAQQBAAD4AOgA4ADgANgAzADAALwAt
ACsAKQAnACUAJgAkACIAIQAfAB4AHQAdABwAGwAaABkAFwAXABUAFQAVABQAFAAUABQA
FAAUABMAEwATABEAEQATABQAFgATABEAEQARABEAEAAQABAAEAARABEAEQARABAAEAAR
ABIAEAAQABEAEQATABUAEwASABAAEQARABEAEQASABIAEgASABIAEgARABEAEgATABQA
FAAUABQAEwATABMAEwATABEAEwARABEAEgASABIAEgAQABIAEgASABIAEgARABEAEwAS
ABIAEgAQABAAEAAQABAAEAAQAA8ADwAOAA4ADgAOAA4ADgAOAAwADAAKAAoACwALAAwA
DAAKAAoACgAKAAgACAAIAAgADAAMAAgACQAKAAwADAAMAAwAEQATABMAFQATABMAFQAV
ABQAFAAWABYAFQAVABcAFwAXABgAGAAYABoAGAAWABYAEgARABAADwAOAAwACwAKAAgA
CAAIAAYABgAFAAQAAwACAAEAAAD///7//v/+//7//v/+///////8//z//P/8//3//f/9
//3/+//7//v/+//7//v//P/8//r/+v/6//r/+//7//z//P/6//j/+P/8//r/+P/1//H/
8f/x//T/AAAPACQAPgBVAGoAhACiAMMA5QAJASYBLwEcAe0AvQCYAHIAPQALAO3/4P/c
/9//4f/i/+T/5v/n/+r/6v/r/+z/7//v//D/8P/u/+z/7P/u/+7/6//r/+v/6//r/+v/
7P/s/+r/6//r/+3/7f/s/+z/7P/q/+v/6//r/+n/6f/q/+r/6P/o/+j/6P/p/+r/6v/q
/+z/7P/s/+3/7f/s/+z/7f/t/+3/7f/t/+3/7f/u//D/7//v//H/8v/1//X/9v/3//f/
+v/8//7//f///wAAAAACAAQABQAHAAoACwALAA0AEgASABQAFAASABMAEwAUABQAFAAU
ABQAFgAWABYAFgAVABQAEwAPAA8ADwAOAAwACAAGAAYABAADAAAA///9//v/+f/3//X/
9P/y//D/7//t/+z/6//r/+j/5//m/+X/5//n/+X/5f/j/+L/4v/i/+L/4v/i/+H/3//f
/93/3f/f/+D/4v/f/9//3//f/9//4P/g/+D/4P/d/93/3f/d/9r/2v/b/9z/3v/e/9//
3//d/9//3f/c/9z/3f/d/93/3f/e/97/3v/e/97/3v/d/9v/3P/d/97/3P/c/9z/2//b
/9v/2//b/9n/2//Z/9n/2v/a/9r/2v/a/9z/3P/c/9v/2v/Y/9f/2f/Y/9j/2P/W/9b/
1v/W/9j/2P/Y/9f/1f/U/9T/1P/U/9T/1P/U/9b/1v/U/9T/0f/R/9L/0v/S/9L/0v/S
/9L/0v/S/9L/0v/S/9L/0//R/9D/z//Q/8//zv/Q/9L/0P/U/9L/0v/S/9L/1//Z/9n/
2//b/9v/3f/d/9r/2v/c/9z/3//f/+H/4f/g/+D/3//e/97/3P/a/9r/2v/Z/9j/1//Y
/9b/1f/U/9L/0v/S/9D/0P/P/87/zf/O/83/zP/L/8r/yv/K/8r/yv/K/8v/y//K/8r/
yv/K/8f/x//H/8f/yf/J/8n/yf/J/8n/yv/K/8r/yv/K/8r/yf/J/8r/yv/K/8r/zP/M
/8z/yv/L/8n/x//L/9D/2P/p/wQAGgAnADwAWAB0AI8ArQDRAOgA3wC8AI8AaQBOACgA
9f/N/7v/tP+2/7n/v//E/8T/xP/F/8j/yv/L/87/z//P/9D/0P/O/9D/0P/S/9L/0f/R
/9H/0f/R/9H/0v/S/9D/0f/R/9P/1P/U/9X/1v/W/9f/1//X/9n/2f/a/9r/2//c/93/
3v/e/97/3f/c/93/3v/f/+H/5P/k/+X/5//l/+X/5f/l/+f/5//o/+r/6//r/+3/7v/z
//P/9P/1//f/+v/8//7/AgAFAAcACAAKAAwADQAPABQAFQAVABcAHAAcAB4AHgAfACEA
IgAkACQAJAAkACQAJQAmACcAKAAoACgAKAAlACUAJQAkACIAIAAeAB4AHAAbABgAFwAV
ABMAEQAPAA0ACgAIAAYABQAFAAQAAwADAAAA///+//3//f/9//v/+//7//r/+v/6//z/
/P/8//v/+//7//n/+f/5//r//P/5//r/+//8//3//v/+//7//v/7//v/+//7//v//P/+
/wAA/v/+/////////wEA///+/wAAAQABAAEAAwAEAAQABAACAAIAAgABAAMABAAFAAYA
BgAGAAYABQAFAAUABQAFAAcACQAHAAcACgAKAAoACgAGAAgACAAIAAgACAAHAAcACQAI
AAgACAAIAAgACAAIAAoACgAKAAkACwAKAAoACgAIAAgACAAIAAgACAAGAAYABgAHAAkA
CgAIAAgACAAIAAoACgAKAAoACAAIAAgACQAIAAgACAAKAAYACAANAA4ADgAOAA4ADgAT
ABUAFQAXABcAFwAZABkAGgAaABwAHAAdAB0AHwAfAB8AIAAgACAAHgAcABoAGgAYABcA
FgAVABYAFAATABIAEgASABIAEAAOAA0ADAALAAwACwAKAAkACAAIAAgACAAKAAoACwAL
AAgACAAIAAgABwAHAAcABwAJAAkACQAJAAkACQAKAAoACgAKAAoACgAJAAkACgAKAAwA
CgAIAAoACgAIAAcAAwADAAcAEAAkAD0AVABqAIEAngDCAOQACQEvAU0BWAFFARYB5QDB
AJgAXgAlAAUA9f/u//T/+//7//7/AgAEAAUABAACAAUACgALAAkACgAKAAgACgAKAAwA
DAALAAsACwALAAsACwAMAAwACgALAAsADQAPAA4ADgAOAA4ADwAPAA8AEQARABIAEgAS
ABIAEgASABMAFAAUABQAEgASABIAEwAWABYAFwAZABkAGQAZABkAGQAZABoAHAAfAB8A
IQAiACUAJQAmACcAJwAqACwALgAwADMANQA2ADYAOAA5ADsAPwBBAEIARQBGAEYASABI
AEgASQBJAEoATgBOAE4ATgBNAEwASwBKAEwATABMAEkARwBHAEYARABDAEIAQwBCAD4A
OgA4ADUANAAzADIAMQAwAC4ALAArACkAKAAnACcAJgAlACQAIwAhACEAHwAfAB8AHgAe
AB4AIAAgACAAHwAdAB0AGwAbABsAHAAeABsAHQAdAB0AHQAcABwAHAAcAB0AHQAdAB0A
GgAaABsAHAAaABoAGwAbABwAHwAeAB4AHAAdAB0AHQAbABwAHAAcAB0AHgAfAB8AHgAe
AB4AHgAgACAAIAAfAB8AHwAfAB8AHwAhAB8AHwAeAB4AHgAeAB4AIAAgACAAIAAgAB8A
HwAdABwAHAAcABwAHAAcABwAHAAcABwAGwAbABoAGgAaABgAGAAYABgAGAAYABYAFgAV
ABUAFgAWABgAGAAYABgAFgAWABYAFgAUABQAFAAVABYAFgAYABgAGAAYABsAHQAdAB8A
IQAhACMAIwAgACAAIgAiACEAIQAjACMAJAAmACcAKAAmACQAIgAiACAAHwAeAB0AGgAY
ABcAFgAWABYAFgAUABIAEQAQAA8ADgANAAwACwAMAAwADAAMAAsACgAKAAkACAAIAAgA
CAAHAAcABwAHAAcABwAHAAcABgAFAAUABAAEAAQABAAEAAUABQAGAAYABAAEAAYABgAG
AAQAAQD9//v//f8EABQALQBGAFoAcwCQAK4AygDtABMBMwFAAS0B/gDNAKkAhABOAB0A
///v/+b/6P/r/+3/8v/y//D/8//2//j/+//6//n/+f/6//r/+P/4//j/+v/6//n/+f/5
//n/+f/5//r/+v/4//n/+f/7//v/+v/6//r/+v/7//v/+//5//n/+v/6//r/+v/6//r/
+//8//z//P/6//r/+v/7//z//P/9///////////////9//3//v8AAAEAAQADAAQABgAF
AAUABQAFAAgACgAMAA0ADwAQABAAEgAUABUAFwAaABsAGwAdAB4AHgAgACAAIgAjACMA
JAAlACQAIwAiACAAIAAgACAAIgAiACIAHwAcABsAGQAWABIAEAAQAA4ACwAIAAcABQAD
AAEA///9//7//P/6//n/9v/0//L/8f/y//H/8P/v/+3/7f/r/+v/6f/o/+j/6P/m/+b/
5v/l/+X/5f/j/+P/4f/i/+T/4f/h/+H/4f/h/+L/4v/i/+L/3//f/9//3//g/+D/4f/i
/+D/4P/h/+H/3//h/9//3v/c/93/3f/d/93/3v/e/97/3P/c/9z/2//b/9z/3f/e/93/
3P/b/9n/2//b/9v/2//Z/9v/2f/Z/9r/2v/a/9r/1v/Y/9j/2P/a/9r/2f/Z/9j/1v/V
/9T/1P/U/9T/1P/S/9L/0v/R/8//zv/O/87/zP/M/8z/zP/M/8z/yv/K/8v/y//M/8z/
yv/K/8r/yv/I/8j/yP/I/8j/yP/I/8n/zP/I/8T/xP/I/8n/yv/L/8z/z//R/9H/0//T
/9P/1f/V/9T/1P/W/9b/1//X/9n/2f/X/9j/2P/Y/9r/2P/W/9b/1P/T/9L/0f/S/9D/
z//O/8z/zP/M/8r/yv/J/8j/x//I/8f/xv/F/8T/xP/E/8T/xP/E/8X/xf/E/8T/xP/E
/8X/xf/F/8X/w//D/8P/w//D/8P/xP/E/8b/xv/G/8b/xf/F/8b/xv/I/8j/xP/G/8b/
wv/D/8P/wf+//8b/0v/d//T/EAAjADQATABoAIMApwDLAOIA3QC+AI8AZwBIACAA7//J
/7X/rP+u/7P/t/+4/7z/vv+9/8L/wv/F/8j/y//J/8r/yv/I/8j/yP/K/8r/yf/J/8n/
yf/L/8v/zP/M/87/z//P/9H/0f/Q/9D/0P/S/9P/0//T/9X/1f/W/9b/1v/W/9b/1v/Z
/9r/2v/a/9n/2P/X/9f/2v/a/9v/3f/e/9//4P/h/+P/4//k/+b/5//n/+n/6v/t/+3/
7v/v//H/9P/2//j/+P/7//3//v8BAAQABgAJAA0ADwAQABMAFAAUABYAFgAYABkAGQAa
AB4AHgAeAB4AHgAeAB4AHgAgACAAIAAdABsAGwAaABgAFwAWABcAFgAVABIAEQAPAAsA
CQAHAAUABgAEAAIAAQD9//z/+//7//r/+f/4//f/+f/5//f/9//1//T/9P/0//b/9v/2
//X/9v/3//b/9//3//j/+v/3//X/9f/1//X/+P/4//j/+P/5//n/+f/5//b/9v/3//j/
+P/4//n/+f/6//3//P/8//r/+//7//v//f/+//7//v8AAAAAAAD//wEAAgADAAQABgAG
AAYABQADAAMAAwADAAUABwAFAAUABgAGAAYABgAGAAgACAAIAAgACAAHAAcABwAGAAYA
BgAIAAgACAAIAAgACAAIAAcABwAGAAYABgAGAAYABgAGAAgACAAGAAYABwAHAAgACAAG
AAYABgAGAAYABgAGAAYABgAGAAYABwAKAAYABwAIAAkACgAOABEAEgAVABUAFQAXABcA
GAAYABoAGgAbABsAHQAdAB0AHgAeAB4AHgAcABoAGgAaABkAGAAXABgAFgAVABQAEgAS
ABIAEAASABEAEAAPAAwACwAKAAkACgAKAAoACgAMAAwADQANAAwADAAMAAwACQAJAAkA
CQALAAsACwALAA0ADQAOAA4ADgAOAA4ADgANAA0ADgAOABAAEAAQABAAEAAQAAsABwAH
AAkAEAAgADkAVABsAIMAoADEAOQABwEtAU0BXAFNASQB8wDLAKQAagAtAAsA+//y//b/
/f8BAAIAAgAEAAcACgAOAA0ADgARABEAEgASABAAEgASABQAFAAVABUAFQAVABUAFQAW
ABYAFAAVABUAFwAZABgAGAAYABgAGQAZABkAGwAbABwAHAAcABwAHAAcAB0AHgAeAB4A
HgAeAB4AHwAgACAAIQAjACMAIwAjACMAJQAlACYAKAApACkAKwAsAC8ALwAwADEAMwA2
ADgAOgA6AD0APwBAAEMARgBIAEsATgBPAE8AUQBSAFIAVABUAFYAVwBXAFgAWgBaAFoA
WgBaAFoAWgBaAFwAXABcAFkAVQBVAFQAUgBSAFAAUABOAEsASABHAEUAQwBBAD8APQA8
ADoAOAA3ADUANAAzADMAMgAxADAALwAvAC8ALQAtAC8ALgAuAC4ALAAsACwAKwAsAC0A
LAAtACsALAAuACsAKwArACsAKwAsACwALAAsACsAKwArACsAKgAqACsALAAuAC4ALwAv
AC0ALwAtACwALgAvAC8ALwAxADIAMgAyADAAMAAwAC8AMQAyADMANAA0ADQANAAzADAA
LwAuAC0AMAAzADIAMwAyADIAMgAyADAAMgAyADIAMgAyADEAMQAzADIAMgAyADAAMAAw
ADAAMAAwADAALwAvAC4ALgAuAC4ALgAuAC4ALgAuACwALAAtAC0ALgAuACwALAAsACwA
LAAqACwALgAuADAAMAAwADAAMwA1ADUANwA5ADkAOwA7ADoAOgA8ADwAOwA7AD0APQA/
AEAAQABAAEIAQAA+AD4AOgA5ADgANwA0ADIAMQAwADAAMAAwAC4AMAAvAC4ALQAqACkA
KAAnACYAJgAmACYAJAAkACUAJQAmACYAJgAmACUAJQAlACUAIwAjACMAIwAlACUAJgAm
ACgAKAAoACgAJgAlACUAJAAmACIAJAAmACAAHgAfAB0AHQAfACYANABLAGIAeACPAKYA
xADmAAkBLwFPAVwBTQEkAfEAywCoAHQAQQAhABEACgAMAA8AEQAUABgAFgAXABgAGAAZ
ABwAHwAeAB4AHQAaABoAGgAcABwAGwAbABsAGwAbABsAHAAcABwAHQAdAB8AHQAcABwA
HAAcAB0AHQAdAB0AHQAeAB4AIAAgACAAIAAfACAAIAAgAB4AHgAeAB8AIAAgACEAIwAh
ACEAIQAhACMAIwAkACYAJQAlACcAKAArACsALAAtAC0AMAAyADQANAA3ADkAOgA+AEAA
QQBDAEQARQBFAEcASABIAEoASgBMAE0ATQBOAE4ATgBOAE4ATgBOAE4ATgBOAE4ATgBL
AEkASQBIAEYARABCAEIAQAA9ADoAOQA3ADcANQAzADEAMAAuACwAKwApACgAJwAnACYA
JQAkACMAIwAjACEAIQAfAB4AHgAeAB4AHgAeAB0AHwAfAB0AHQAbABwAHgAbABsAGwAb
ABsAHAAcABwAHAAZABkAGQAZABgAGAAZABoAGAAYABkAGQAZABsAGQAYABgAGQAZABkA
FwAYABgAGAAZABoAGwAbABkAGgAbABwAGgAaABoAGQAZABkAGQAZABkAGwAZABkAGgAa
ABoAGgAYABoAGgAaABgAGAAXABcAFwAWABYAFgAYABgAGAAYABYAFgAWABUAFQAUABQA
FAAUABQAFAAUABQAFAASABIAEQARABIAEgAQABAAEAAQABIAEgASABIAEAAQABAAEQAU
ABQAFAAWABYAFgAZABwAHgAdAB0AHwAfAB8AHwAfACIAIwAjACQAJgAnACcAJwAjACMA
IwAhAA==
         </WaveFormData>
      </LeadData>
      <LeadData>
         <LeadByteCountTotal>10000</LeadByteCountTotal>
         <LeadTimeOffset>0</LeadTimeOffset>
         <LeadSampleCountTotal>5000</LeadSampleCountTotal>
         <LeadAmplitudeUnitsPerBit>4.88</LeadAmplitudeUnitsPerBit>
         <LeadAmplitudeUnits>��V</LeadAmplitudeUnits>
         <LeadHighLimit>2147483647</LeadHighLimit>
         <LeadLowLimit>268435456</LeadLowLimit>
         <LeadID>V6</LeadID>
         <LeadOffsetFirstSample>0</LeadOffsetFirstSample>
         <FirstSampleBaseline>0</FirstSampleBaseline>
         <LeadSampleSize>2</LeadSampleSize>
         <LeadOff>FALSE</LeadOff>
         <BaselineSway>FALSE</BaselineSway>
         <ExcessiveACNoise>FALSE</ExcessiveACNoise>
         <MuscleNoise>FALSE</MuscleNoise>
         <LeadDataCRC32>2813168236</LeadDataCRC32>
         <WaveFormData>
+v/6//r/+v/4//j/+P/4//j/+P/4//j/9v/2//b/9v/4//j/+P/4//b/9v/2//b/+P/4
//j/+P/2//b/9v/2//j/+P/4//j/9v/2//b/9v/0//T/9P/0//b/9v/2//b/+P/4//j/
+f/+//7//v///wAAAAABAAEAAQABAAEAAQADAAQABQAGAAYABgAGAAYACAAGAAYABQAD
AAIAAgABAAAAAAAAAP7/+//6//n/+P/4//f/9f/z//X/9f/0//L/8P/x//H/8P/w//H/
8f/w//L/8v/x//D/8v/y//L/8v/y//L/8v/y//D/8P/w//H/8//z//L/8v/w//D/8P/w
//D/7v/w//D/7//s/+r/5//p//D/9P8AABYALgBAAFQAcQCOAKkAzADtAAYBDgH/ANsA
uwChAH0ASwAjAA0A///4//j/9f/x//H/8P/v/+//7f/t/+z/7f/v/+//7v/t/+v/7P/s
/+z/7v/u/+7/7f/t/+3/7f/u/+z/6//r/+z/7v/u/+7/7v/u/+//7//v/+//7//w//D/
8P/w//D/8P/x//L/8v/y//T/9P/0//T/9P/0//X/9v/4//j/+P/5//f/9//4//r/+v/6
//z//v///wAAAQABAAEAAgADAAUACAALAA0ADgAQABIAFAAWABYAGAAYABoAHgAeAB4A
HgAgACMAIwAjACUAJQAlACUAJQAlACYAJgAlACUAJQAjACIAIgAiAB8AHQAbABsAGwAb
ABcAFgAWABMAEQAQAA8ACgAKAAkACQAJAAgABQAGAAQAAwADAAMAAwACAAAAAAAAAP//
//8BAAEAAQD/////AAAAAP///f//////AAAAAP7//v/+//////////////8AAAAAAgAC
AAIAAgACAAMAAgACAAIAAQABAAEAAAAAAP7/AAAAAAAAAQABAAIAAgACAAIABAACAAIA
AgACAAQABAAEAAQABQAHAAYABAAEAAMABQAFAAUABwAHAAcABwAHAAgACAAJAAcABAAE
AAUABQADAAIAAgAFAAUABQAFAAQABAAEAAMAAwADAAMAAgACAAQABAAEAAQABAADAAEA
AQAAAAAAAAAAAAIAAgAEAAAA////////AAD+/wAAAgACAAIAAgACAAUACAAIAAgACQAK
AAoACwANAA0ADQANAAsADQAOAA8ADgAOAA4ADgAOAA4ADAAMAA0ACwAKAAoABwAEAAQA
BAACAAEAAAD///7//v/9//v/+//7//v/+v/4//j/+f/5//b/9v/3//f/+P/4//j/9//1
//T/8//y//L/8v/y//L/9P/0//T/9P/1//X/9f/0//L/8v/y//L/9P/2//L/8P/0//f/
9P/u/+n/6f/u//T//P8OACYAOABOAGkAggCbALwA3wD2AP4A7QDJAKkAkQBzAEUAGwD9
//P/8v/y//P/8f/v/+7/7//v/+v/6//u/+//7f/t/+z/6//r/+z/7P/s/+7/7v/u/+3/
6//r/+v/7P/s/+v/6//s/+z/7P/s/+z/7P/t/+3/7f/t/+3/7v/u/+7/7v/u/+7/7f/u
/+7/7v/u/+7/7v/u//L/8v/z//T/9P/0//T/9f/1//X/9v/4//j/+P/6//z//f/+////
//8DAAQABQAHAAYACQALAAwADgAQABIAFAAWABgAGAAaABwAHAAcABwAHgAhACEAIQAj
ACMAIwAjACMAIwAkACQAJQAlACUAIwAiACIAIgAfAB0AGwAbABsAGAATABEAEAANAAsA
CgAJAAMAAgAAAP///v/8//j/+P/6//n/+f/5//f/9v/0//T/9P/z//P/9f/y//H/7v/t
//H/8v/y//H/8//z//T/9P/w//D/8P/x//H/8f/x//H/7v/u//D/8P/w//D/8P/x//H/
8v/z//P/8v/x/+//7v/u//D/8P/w//H/8f/y//L/8P/w//L/8P/x//L/8//2//b/9v/2
//f/+P/4//f/+P/3//f/9f/z//P/8//z//P/9f/2//b/9//5//b/9v/3//X/8//y//L/
9P/z//L/8f/y//L/8v/x//H/8f/x//D/7v/w//D/8P/w//D/7//t/+v/6v/q/+r/6P/q
/+r/7P/s/+v/6//r/+z/7P/u/+7/7v/u//H/9P/0//T/8//0//T/9f/3//f/9//3//n/
+//8//3//v/+//7//v/9//z/+f/4//X/8//y//L/8f/u/+7/7v/u/+3/7P/r/+j/6P/n
/+X/4f/h/+H/4P/e/97/3//f/+D/4P/h/+H/3v/e/97/3f/d/97/3//g/97/3v/e/97/
4P/g/+D/4P/g/9//3v/c/9z/3P/c/9z/3v/e/97/3v/c/9v/1P/Q/9H/1f/a/+z/BAAc
ADIATABsAIsArADTAPYADQESAQIB3wC9AJsAbwA5AAkA6//f/93/3P/a/9v/2f/V/9T/
1f/V/9X/1//W/9X/1//X/9b/1f/V/9b/1v/W/9T/1P/U/9P/1f/V/9X/1v/Y/9f/1//Y
/9j/2P/Y/9j/2v/b/9v/2//Z/9n/2v/a/9r/2v/a/9r/2//c/9z/3P/e/97/3v/e/+D/
4P/h/+L/4v/i/+L/4//j/+P/5P/m/+b/5v/o/+r/6//s/+3/7f/x//L/8//1//j/+//9
//7//v8AAAIABAAGAAgACAAKAA4ADgAOAA4ADwARABAADwARABEAEQARABMAEwAUABQA
FAATABIADwAQABAAEAANAAkABwAHAAcABQABAAAAAAD9//v/+v/5//b/9v/1//X/9v/0
//D/8P/v/+3/7P/r/+3/7P/q/+r/6v/p/+n/6//t/+3/6//r/+v/7P/s/+v/7f/t/+7/
7v/u/+7/7v/v/+3/7f/t/+3/7P/s/+7/7v/u/+7/7v/v/+//8P/x//H/7//v/+7/7v/u
//D/8P/w//H/8f/y//L/8v/y//T/8v/0//T/9P/2//T/9P/0//X/9//2//T/9P/z//X/
9f/1//f/9//3//f/9v/2//X/9f/3//b/+P/7//r/9//1//T/9//3//f/9//2//b/9v/1
//f/9//3//b/9P/2//b/9v/0//T/8//x//P/8v/y//L/8v/0//T/9v/0//P/9P/1//b/
9//4//n//P/8//z///8AAAAAAQABAAEAAQABAP//AQACAAMABgAGAAYABgAGAAYABAAE
AAMAAQAAAAAA///8//z//P/8//v/+v/5//j/+P/3//X/8//z//P/8v/w//D/8f/x/+7/
7v/v/+//7v/u/+7/7f/s/+z/7P/s/+z/7P/s/+z/7P/s/+z/7P/v/+//7//u/+z/7P/s
/+z/7v/u//D/8P/w/+//6v/o/+f/4//k/+7//P8OACAAMgBKAGUAgACdAL4A4QAAARIB
CwHpAMUAqwCJAFkAMQATAAEA+P/2//X/8f/v/+7/6//r/+v/6//s/+//7f/t/+z/6//r
/+z/7P/s/+z/7P/s/+v/6//r/+v/7P/u/+3/7f/u/+z/7P/s/+z/7v/v/+//7//t/+3/
7v/u/+7/7v/u/+7/8f/y//L/8v/y//L/8v/y//L/8v/z//T/9v/2//b/9//3//f/+P/6
//j/+P/6//z//f/+//////8DAAQABQAHAAYACQALAAwAEAASABQAFgAWABgAGAAaAB0A
HgAfACAAIQAjACIAIQAkACUAJgAnACUAJQAmACYAJwAnACcAJQAmACYAJgAjACEAHwAf
AB8AHQAZABgAGAAVABMAEgARAA4ADgANAA0ACgAIAAQABAAEAAMAAwADAAUABAACAAIA
AAD/////AQABAAEA////////AAAAAP//AQABAAIAAgAAAAAAAAABAAIAAwAEAAUAAwAC
AAMAAgACAAIAAgADAAEAAgADAAMAAwADAAIAAgAAAAIAAgACAAMAAwAEAAQABAAEAAYA
BAAEAAQABAAGAAQABAAEAAUABwAGAAQABAAFAAcABwAHAAYABQAEAAMABQAGAAYABwAJ
AAYABgAHAAcABQAEAAQABwAHAAcABwAGAAYABgAFAAUABQAFAAQAAwAEAAMAAgADAAQA
BAADAAEAAAAAAAAAAAACAAIABAACAAEAAQABAAIAAAACAAMAAQACAAIAAgACAAIABgAK
AAsADAALAAwADAANAAsACwALAAsADQAPABAAEQAQABAAEAAQABAAEAAOAA4ADQALAAoA
CgALAAgACAAIAAYABQAEAAMAAgACAAEA///7//v/+//6//r/+v/7//v/+P/4//n/+f/4
//j/+P/3//j/+P/4//j/9v/2//b/9v/2//b/9v/2//f/9//3//b/9v/2//b/9v/0//b/
9v/2//b/9//2//L/7f/t//D/9P8AABAAIAAyAEYAXQB2AI8ArADPAO4A+gDzANUAswCb
AH8AVQArAA8A///6//r/9//3//X/8P/r/+v/7//x//D/7//x//H/8P/v/+3/7v/u/+7/
7v/u/+7/7f/v/+//7//w//D/7//v//D/7v/u/+7/7v/u/+//7//v/+//7//w//D/8P/w
//D/8P/x//L/8v/y//L/8v/y//L/8v/y//P/9P/2//b/9v/3//X/9f/2//j/+v/6//z/
/v/9//7//////wEAAgADAAUACAALAA0ADgAOABAAEgAUABgAGgAaABwAHAAcABwAHAAe
ACEAIQAhACUAJQAlACUAJwAnACgAKAAnACcAJwAlACIAIgAiAB8AHQAbABsAGwAZABUA
FAAUAA8ADQAMAAsABgAGAAUABQACAAAA/P/8//z/+//7//v/+v/4//X/9P/2//X/9f/3
//X/9f/z//P/8//0//T/8//z//P/9P/0//L/8v/y//P/8//z//P/8//y//L/9P/0//L/
8v/y//P/8f/y//P/8//x//H/8P/w//D/8v/y//L/8f/x//L/8v/0//T/9v/0//L/8v/y
//T/9P/0//T/9f/1//T/8v/y//P/9f/1//X/9f/1//X/9f/z//T/9P/1//X/8v/y//P/
9f/z//L/8v/z//P/8//z//D/8P/w/+//8f/x//H/8P/w//L/8v/y//D/8P/v/+3/7//u
/+7/7v/s/+7/7v/w/+7/7f/t/+3/7P/q/+z/7f/r/+3/7//u//D/8P/w//D/8//2//b/
9v/3//j/+P/5//n/+f/5//n/9//5//r/+//8//z//P/8//z//P/6//r/+f/3//b/9v/0
//D/7//u/+3/7f/t/+3/7P/s/+v/6f/n/+f/5//m/+L/4v/j/+P/4v/i/+P/4//i/+L/
4v/h/+D/4P/g/+D/4P/g/+D/4P/g/+D/4P/g/9//3//f/97/3P/c/9z/3P/g/+D/4v/i
/+D/3//c/9b/0f/R/9T/4P/y/woAIAA0AFIAdQCUAK8A1gD7ABABEgEBAd0AuQCbAHMA
OQAJAPH/5f/g/+D/4f/h/93/2v/Z/9f/2f/b/9r/2f/Z/9n/2P/X/9f/2P/Y/9j/1v/W
/9b/1f/X/9f/1//Y/9j/1//X/9j/2P/Y/9j/2P/Y/9n/2f/Z/9n/2f/a/9r/2v/a/9r/
2v/b/9z/3P/c/9z/3P/c/9z/4P/g/+H/4v/g/+D/4P/h/+H/4f/i/+T/5v/m/+j/6v/p
/+r/6//r/+//8P/x//P/9P/3//n/+v/+/wAAAgAEAAQABgAGAAgACAAIAAgACAAMAA8A
DwAPAA8ADwAPAA8AEAARABMAFAATABMAEwARABAAEAAQAA0ACwAJAAkACQAHAAMAAgAC
AP///f/8//v/+P/4//f/9//2//T/8P/w//L/8f/x//H/7//u/+z/7P/s/+v/6//t/+//
7//t/+3/7f/u/+7/7f/t/+3/7v/u/+z/7P/s/+3/7f/t/+3/7f/u/+7/8P/w/+7/7v/u
/+//7f/u/+//7//x//H/8P/w/+7/8P/w//D/8f/x//L/8v/y//L/9P/y//L/8v/y//T/
9P/0//T/9f/1//T/8v/y//H/8//z//P/8//z//P/8//z//T/9P/1//f/9P/0//X/9//1
//T/9P/1//X/9f/1//T/9P/0//P/9f/1//X/9P/y//T/9P/0//T/9P/z//H/8//y//L/
8v/y//T/9P/2//L/8f/x//H/9v/2//L/8//0//b/9v/2//b/+f/8//z//P/9//7//v//
//////////////8BAAIAAwAEAAQABAAEAAYABgAEAAQAAwABAAAAAAD///z//P/8//r/
+f/4//f/9v/2//X/8//z//P/8//y//D/8P/x//H/8P/w//H/8f/w//D/8P/v//D/8P/w
//D/7v/u/+7/7v/w//D/8P/w//H/8f/x//D/8v/y//L/8v/y/+7/8P/0//L/7//q/+b/
5f/l/+b/8P/+/xAAJgA+AFIAawCIAKUAyADpAAgBFAELAekAwwCnAIUAVQApAA0A///6
//b/9f/x/+3/7P/r/+3/6//p/+z/7f/t/+3/7P/r/+v/7P/s/+z/7P/s/+z/6//r/+v/
6//s/+7/7f/t/+7/7v/u/+7/7v/s/+3/7f/t/+v/6//s/+z/7P/s/+z/7P/v//D/8P/w
//D/8P/w//D/8P/w//H/8v/0//T/9P/1//X/9f/2//j/+P/4//r//P/9//7//////wEA
AgADAAUABQAHAAgACAAIAAoADAAOABEAFAAVABgAHAAcABwAHAAdAB8AHgAdACEAIQAh
ACEAIwAjACQAJAAjACMAIwAhACAAIAAgAB0AGwAZABkAGQAZABUAFAAUABEADwAOAA0A
CgAKAAkACQAKAAgABAAEAAMAAQAAAP//AAAAAP//AAD+//3//f///wEAAQD/////AAAA
AP///f/9//3//v/+//7//v/+///////////////8//z//v/+//z//P/8//3///8AAAEA
AQABAAEAAAAAAP7/AAAAAAAAAQABAAIAAgACAAIABAACAAIAAgACAAQABAAEAAQABQAF
AAQAAgACAAMABQAFAAUABQAFAAUABQAFAAYABgAHAAcABAAEAAUABgAFAAUABgAIAAcA
BgAFAAYABgAGAAUAAwADAAMAAgACAAQABAAEAAQABAADAAEAAwACAAIAAgAAAAIAAgAE
AAQAAwADAAMABAACAAQABQACAAEAAAACAAAA/v8AAAEABAAGAAQABAAEAAQABgAKAAsA
DAANAA4ADgAPAA0ADQANAA0ADwARABIAEwASABIAEgASABIAEgAQABAAEQAPAA4ADgAL
AAgACAAIAAgABwAGAAUAAgACAAEA///////////+//z//P/9//3//v/+///////+//7/
/v/9//r/+v/6//r//P/8//z//P/8//z//P/8//v/+//7//r//P/8//z//P/6//r//P/8
//z/+f/6//j/8//1//r//v8MACQANgBGAFgAcwCMAKcAxADlAP4A/gDnAMUApwCRAG8A
QQAbAAcA///8//z/+//9//n/9P/z//X/8//1//j/9//1//X/9P/z//X/9v/2//b/9P/0
//T/8//z//P/8//0//T/8//z//T/9P/0//T/9P/y//P/8//z//P/8//0//T/9f/2//f/
+P/2//b/9f/0//X/9v/3//j/+v/6//v//P/6//r/+v/7//v/+//8//7//P/8//7/AAAD
AAQABQAFAAcACAAJAAsADgARABMAFAAUABYAGAAaABoAHAAcAB4AIgAiACIAIgAkACcA
JwAnACkAKQApACkAKQApACoAKgApACkAKQAnACYAJgAmACMAIQAfAB8AHwAdABkAGAAY
ABMAEQAQAA8ACgAKAAkACQAIAAYAAgACAAAA/////////f/8//r/+v/6//n/+f/7//v/
+//5//n/+v/6//n/9//3//f/+P/4//j/+P/4//n/+//7//v/+//3//b/9//2//X/9v/3
//n/+P/4//j/9//3//f/9v/2//b/+P/4//j/+f/5//r/+v/4//j/+v/4//r/+v/6//z/
+v/6//r/+//7//r/+P/4//n/+//7//v/+//7//v/+//5//r/+v/7//v/+P/4//n/+//5
//j/+P/5//n/+f/5//j/+P/4//f/+f/5//n/+P/3//j/9//2//T/9P/z//H/9P/0//X/
9v/0//b/9v/4//T/8//z//P/8v/w//L/8//x//H/8f/0//D/8P/0//j/9v/2//b/9v/3
//r/+v/6//v//P/8//3//////////////wEAAgADAAQABAAEAAQAAgACAAAAAAD9//v/
+v/6//n/9v/2//b/9v/1//T/8//w//D/7//t/+v/6//r/+r/6P/o/+n/6f/q/+r/6//r
/+n/6P/n/+X/5v/m/+b/5v/m/+b/5v/m/+T/5P/k/+T/5//n/+f/5v/k/+T/5P/k/+T/
4v/i/+L/4v/h/97/2P/X/9v/4P/y/wgAHAAwAEYAYgCDAKQAxwDsAAkBGAEOAe0AyQCp
AIUAUQAfAAEA7f/j/+T/5P/h/9//3//e/93/2//X/9f/3P/b/9n/2f/Y/9f/2f/a/9r/
2v/Y/9j/2P/X/9f/1//X/9j/2P/X/9f/2P/Y/9j/2P/Y/9j/2f/Z/9n/2//b/9z/3P/a
/9r/2v/a/9v/3P/c/9z/3P/c/9z/3P/e/97/3//g/97/3v/e/9//4f/h/+L/5P/k/+T/
5v/o/+n/6v/r/+v/6//s/+3/7//y//X/9//4//j/+v/8//7/AAACAAIABAAGAAYABgAG
AAYACQAJAAkADQANAA0ADQANAA0ADgAOAA8ADwAPAA0ACgAKAAoABwAIAAcACAAJAAYA
AQD///7//f/7//r/+f/0//T/8//z//L/8P/s/+z/7v/t/+3/7f/r/+r/6P/o/+j/5//n
/+n/6//r/+n/6f/q/+r/6f/n/+n/6f/q/+r/6v/q/+r/6//p/+n/6f/p/+r/6v/s/+z/
6v/q/+r/6//p/+r/6//r/+z/7f/t/+7/7f/u/+3/7P/r/+v/7P/s/+7/7v/w/+7/7v/u
/+7/8P/w//D/8P/x//H/8P/u/+7/8f/z//P/8//z//P/8//z//P/9P/0//X/9//0//T/
9f/z//H/8P/w//H/8f/x//H/8v/y//L/8f/x//H/8f/w/+7/8P/w//D/8v/y//H/7//x
//D/8P/w//D/8v/y//T/8v/x//H/8f/u/+z/7v/v/+//8P/y//L/8v/y//X/+P/4//j/
+//8//z//f/9//3//f/9//v//f/+////AQACAAMABAACAAIAAAAAAP///f/8//z/+f/2
//b/9v/1//X/9f/1//L/8v/x/+//7//v/+//7v/u/+7/7//v/+3/7P/s/+v/6v/q/+r/
6f/q/+r/6v/q/+r/6v/q/+r/6P/o/+j/6P/r/+v/6//q/+z/7P/s/+z/6v/q/+z/7P/s
/+n/5v/i/9//4f/m//T/CgAeADIASgBmAIEAngC/AOQAAwEUAQwB6wDFAKkAhwBXACsA
DwD9//H/8P/w/+3/7f/r/+b/5f/n/+n/6f/q/+n/6f/p/+j/5//n/+j/6P/o/+j/6P/o
/+f/5//n/+f/6P/q/+n/6f/q/+r/6v/q/+r/6v/r/+v/6//p/+n/6v/q/+z/7P/s/+z/
7f/u/+7/7v/u/+7/7v/u//D/8P/x//L/9P/0//T/9f/1//X/9v/4//r/+v/8//7//f/+
//////8BAAIAAwAFAAQABwAJAAoADAAOABAAEgAUABYAFgAYABoAGgAaABoAHAAfAB8A
HwAhACEAIQAhACEAIQAiACIAJQAlACUAIwAgACAAIAAdABsAGQAZABkAFwATABIAEgAR
AA8ADgANAAoACgAJAAkACAAGAAIAAgAEAAMAAwADAAMAAgAAAAAAAAD/////AQD/////
/f/9////AAAAAP///f/9//7//v/+//7//v///wEAAQABAAEA/v/+/wAAAAAAAAAAAAAB
AAEAAgADAAMAAwADAAIAAgAAAAIAAgACAAMAAwAEAAQABAAEAAYABAAEAAQABAAGAAQA
BAAEAAUABgAGAAUABgAFAAcABwAHAAkACQAJAAkACAAIAAcABwAIAAYABwAJAAkABwAG
AAYACAAHAAYABQAFAAYABwAHAAcABwAHAAYABAAGAAYABgAEAAQAAwABAAIAAgADAAQA
AgAEAAQABgAEAAMAAwADAAQAAgAEAAUABwAFAAEAAAAEAAYABgAGAAYACQAMAAwADAAN
AA4ADgAPAA8ADwAPAA8AEQATABQAFQAVABQAEwASABMAFAATABQAEQAPAA4ADgAPAAwA
DAAMAAgABwAGAAUABAAEAAMAAQABAAEAAQAAAP7//v///////v/+///////+//7//v/9
//7//v/+//7//f/8//v/+v/6//r/+v/6//v/+//7//r/+v/6//r/+v/8//z/+v/6//r/
9f/0//T/8f/t//T//v8IABoANABEAFQAbQCIAKEAwgDlAPwA/gDrAMcAqQCRAGsAPwAd
AAkA/f/6//z/+f/1//X/9P/x//H/8//z//b/9//2//X/8//x//H/8v/y//L/8P/w//D/
7//v/+//7//w//L/8f/x//L/8P/w//D/8P/w//H/8f/x//H/8f/y//L/8v/y//L/8v/1
//b/9v/2//P/8v/x//D/8v/y//P/9P/1//b/9//5//f/9//4//r/+v/6//z//v///wAA
AQABAAMABAAFAAcABgAJAAsADAAOABAAEgAUABgAGgAaABwAHAAcABwAHAAeACEAIQAh
ACUAJQAlACUAIwAjACQAJAAlACUAJQAjACIAIgAiAB8AHwAdAB0AHQAbABcAFgAWABIA
DwANAAsACAAIAAcABwAEAAIA/v/+//7//f/9//3/+//6//j/+P/2//X/9f/3//n/+f/3
//f/9//4//j/9//1//X/9v/2//T/9P/0//X/9f/1//X/9f/y//L/9P/0//L/8v/y//P/
8f/y//P/8//0//X/9f/2//X/9v/1//T/9f/1//b/9v/2//b/+P/2//b/9v/2//j/+P/4
//j/+f/7//r/+P/4//f/+f/5//n/9//3//f/9//3//j/+P/5//n/9v/2//f/9//1//T/
9P/1//X/9f/1//T/9P/0//P/8//z//P/8v/y//T/9P/0//L/8v/x/+//8P/w//H/8v/x
//L/8f/y//D/7//v/+//7v/s/+7/7//z/+7/8P/w//D/8P/y//b/9//4//f/+P/4//n/
+v/7//z//f/7//3//v///wAAAAAAAAAA/v/+//z//P/9//v/+v/6//n/9v/2//b/8v/x
//D/7//w//D/7//t/+n/6f/p/+j/5v/m/+f/5//m/+b/5//n/+b/5v/m/+X/4v/i/+L/
4v/i/+L/4v/i/+T/5P/k/+T/4//j/+P/4v/i/+L/4v/i/+T/5P/k/+T/5P/j/97/2v/X
/9n/3P/q/wAAFgAsAEIAXgB/AJ4AwQDiAAEBEgEOAfEAzQCtAIsAVwAhAP//7//j/+L/
5P/j/9//2//a/9v/3f/d/9v/3P/f/93/3f/c/9v/2//c/9z/3P/e/97/3v/d/93/3f/d
/97/3P/b/9v/3P/e/97/3v/e/9z/3f/d/93/3f/d/97/3v/g/+D/4P/g/9//4P/g/+D/
4P/g/+D/4P/i/+L/4//k/+T/5P/k/+X/5f/l/+b/6P/o/+j/6v/s/+3/7v/v/+//8f/y
//P/9f/2//n/+//8/wAAAgAEAAYABgAIAAgACgAMAAwADAAMAA4AEQARABEAEwATABMA
EwATABMAFAAUABcAFwAXABUAEgASABIADwAPAA0ADQANAAsABwAGAAYAAwABAAAA///8
//z/+//7//j/9v/y//L/9P/z//P/8//x//D/7v/u//D/7//v//H/8f/x/+//7//v//D/
8P/v/+//7//w//D/7v/u/+7/7//v/+//7//v//D/8P/y//L/7v/u/+7/7//x//L/8//z
//H/8f/w//D/8v/0//T/9P/1//X/9v/2//T/9P/2//T/9f/2//f/+v/6//r/+v/7//r/
+P/1//T/9v/5//r/+//5//n/+f/5//n/+v/6//v//f/6//r/+//9//v/+v/6//v/+//7
//v/+v/6//r/+f/5//n/+f/4//b/+P/4//j/+P/4//f/9f/3//b/9v/2//b/+P/4//r/
+P/1//f/+//4//r/+v/6//r//f8AAAAAAAABAAIAAgADAAMAAwADAAMAAwAFAAYABwAK
AAoACgAKAAoACgAIAAgACQAHAAYABgAEAAAA///+//7//f/8//v//P/8//v/+f/1//X/
9f/0//L/8v/z//P/8v/y//P/8//0//T/9P/z//L/8v/y//L/8v/y//L/8v/y//L/8v/y
//X/9f/1//T/9P/0//T/9P/0//L/9P/0//D/7f/s/+j/5//p//D//P8OACQAOABOAGYA
gwCiAMUA6gAJARYBEgH1AM8AsQCRAGMANwAZAAcA///8//j/9//5//f/8v/v/+//7//v
//D/8//y//H/7//t/+//8P/w//D/7v/u/+7/7f/v/+//7//w//D/7//v//D/8P/w//D/
8P/w//H/8f/x//H/8f/y//L/9P/0//T/9P/z//T/9P/0//T/9P/0//T/+P/4//n/+v/6
//r/+v/7//v/+//8//7//P/8//7/AAADAAQABQAFAAcACAAJAAsACgANAA8AEAAUABYA
GAAaABwAHgAeACAAIgAiACIAIgAjACUAJAAjACcAJwAnACcAKQApACoAKgArACsAKwAp
ACYAJgAmACMAIgAhACIAIwAfABsAGgAaABkAFwAWABUAEgASABEAEQAQAA4ACgAKAAoA
CQAJAAkACQAIAAYABgAGAAUABQAHAAkACQAHAAcABwAIAAgABwAHAAcACAAIAAYABgAG
AAcACQAJAAkACQAIAAgACgAKAAgACAAIAAkABwAIAAkACQAJAAkACAAIAAoADAAMAAwA
CwALAAwADAAOAA4AEAAOABAAEAAQABIAEAAQABAAEQATABIAEAAQAA8AEQARABEAEQAR
ABEAEQATABQAFAAVABUAEgASABMAFQATABIAEgATABMAEwATABAAEAAQAA8ADwAPAA8A
DgAOABAAEAAQABAAEAAPAA0ADwAOAA4ADgAMAA4ADgAQAA8ADwAQABEAEAAOABAAEQAT
ABMAEwAWABgAFgAYABkAGgAbABsAGwAcABwAHAAfAB8AHgAdAB4AIAAhACEAIQAfACAA
IAAcAA==
         </WaveFormData>
      </LeadData>
   </Waveform>
</RestingECG>
