# Supplementary material for: Detection of Left Atrial Enlargement Using a Convolutional Neural Network-Enabled Electrocardiogram
Source: Front Cardiovasc Med. 2020 Dec 17;7:609976. doi: 10.3389/fcvm.2020.609976 (PMC7773668; doi:10.3389/fcvm.2020.609976)
Supplement: Supplementary file 3 [file Data_Sheet_3.ZIP › normal2/1802017499_5406_0000001R.XML]

<?xml version="1.0" encoding="Windows-1252"?>
<!DOCTYPE RestingECG SYSTEM "restecg.dtd">
<RestingECG>
   <PatientDemographics>
      <PatientID>1802017499</PatientID>
      <PatientAge>76</PatientAge>
      <AgeUnits>Years</AgeUnits>
      <Gender>Female</Gender>
      <PatientLastName>yangyuankan</PatientLastName>
   </PatientDemographics>
   <TestDemographics>
      <DataType>Resting</DataType>
      <Site>1</Site>
      <AcquisitionDevice>MAC55</AcquisitionDevice>
      <Status>Unconfirmed</Status>
      <Priority>Normal</Priority>
      <AcquisitionTime>09:08:43</AcquisitionTime>
      <AcquisitionDate>03-25-2017</AcquisitionDate>
      <CartNumber>1</CartNumber>
      <AcquisitionSoftwareVersion>009C</AcquisitionSoftwareVersion>
      <XMLSourceVersion>MAC5000 v1.0</XMLSourceVersion>
   </TestDemographics>
   <RestingECGMeasurements>
      <VentricularRate>66</VentricularRate>
      <AtrialRate>66</AtrialRate>
      <PRInterval>132</PRInterval>
      <QRSDuration>62</QRSDuration>
      <QTInterval>428</QTInterval>
      <QTCorrected>448</QTCorrected>
      <PAxis>42</PAxis>
      <RAxis>15</RAxis>
      <TAxis>40</TAxis>
      <QRSCount>10</QRSCount>
      <QOnset>228</QOnset>
      <QOffset>259</QOffset>
      <POnset>162</POnset>
      <POffset>206</POffset>
      <TOffset>442</TOffset>
      <ECGSampleBase>500</ECGSampleBase>
      <ECGSampleExponent>0</ECGSampleExponent>
   </RestingECGMeasurements>
   <Diagnosis>
      <Modality>Resting</Modality>
         <StatementCount>3</StatementCount>
         <LabelText>12SL ��ϳ���</LabelText>
      <DiagnosisStatement>
         <StmtText>�������</StmtText>
      </DiagnosisStatement>
      <DiagnosisStatement>
         <StmtFlag>ENDSLINE</StmtFlag>
         <StmtText>��������ɲ���</StmtText>
      </DiagnosisStatement>
      <DiagnosisStatement>
         <StmtFlag>ENDSLINE</StmtFlag>
         <StmtText>���� ECG</StmtText>
      </DiagnosisStatement>
   </Diagnosis>
   <Waveform>
      <WaveformType>Rhythm</WaveformType>
      <WaveformStartTime>0</WaveformStartTime>
      <NumberofLeads>8</NumberofLeads>
      <SampleType>CONTINUOUS_SAMPLES</SampleType>
      <SampleBase>500</SampleBase>
      <SampleExponent>0</SampleExponent>
      <HighPassFilter>16</HighPassFilter>
      <LowPassFilter>150</LowPassFilter>
      <ACFilter>NONE</ACFilter>
      <LeadData>
         <LeadByteCountTotal>10000</LeadByteCountTotal>
         <LeadTimeOffset>0</LeadTimeOffset>
         <LeadSampleCountTotal>5000</LeadSampleCountTotal>
         <LeadAmplitudeUnitsPerBit>4.88</LeadAmplitudeUnitsPerBit>
         <LeadAmplitudeUnits>��V</LeadAmplitudeUnits>
         <LeadHighLimit>2147483647</LeadHighLimit>
         <LeadLowLimit>268435456</LeadLowLimit>
         <LeadID>I</LeadID>
         <LeadOffsetFirstSample>0</LeadOffsetFirstSample>
         <FirstSampleBaseline>0</FirstSampleBaseline>
         <LeadSampleSize>2</LeadSampleSize>
         <LeadOff>FALSE</LeadOff>
         <BaselineSway>FALSE</BaselineSway>
         <ExcessiveACNoise>FALSE</ExcessiveACNoise>
         <MuscleNoise>FALSE</MuscleNoise>
         <LeadDataCRC32>3013691760</LeadDataCRC32>
         <WaveFormData>
AgACAAIAAgD///7//f/8//r/+P/2//T/9v/2//b/9v/0//T/9P/0//L/8v/y//L/9v/4
//r//P/7//r/+f/4//X/9P/z//L/8//0//X/9v/1//T/8//y//T/9v/4//r/9//2//X/
9P/0//T/9P/0//b/9v/2//b/+P/4//j/+P/6//r/+v/6//j/+P/4//j/9v/2//b/9v/4
//j/+P/4//f/9v/1//T/9v/4//r//P/6//r/+v/6//n/+P/3//b/9//4//n/+v/5//j/
9//2//j/+v/8//7//v/+//7//v/+//7//v/+//7//v/+//7/AgAEAAYACAAKAAoACgAK
AAcABgAFAAQABQAGAAcACAAJAAoACwAMAAsACgAJAAgABwAGAAUABAAGAAYABgAGAAUA
BAADAAIAAwAEAAUABgADAAIAAQAAAAAAAAAAAAAAAAAAAAAAAAD///7//f/8//r/+v/6
//r/+f/4//f/9v/3//j/+f/6//n/+P/3//b/9P/0//T/9P/3//j/+f/6//z//P/8//z/
+f/4//f/9v/2//b/9v/2//f/+P/5//r/+v/6//r/+v/8//z//P/8//v/+v/5//j/+P/4
//j/+P/6//r/+v/6//r/+v/6//r/+P/4//j/+P/5//r/+//8//z//P/8//z/+v/4//b/
9P/4//r//P/+//3//P/7//r//P/8//z//P/+//7//v/+//v/+v/5//j/+v/6//r/+v/4
//j/+P/4//j/+P/4//j/+P/4//j/+P/6//r/+v/6//j/+P/4//j/+v/6//r/+v/6//r/
+v/6//z//P/8//z/+f/4//f/9v/4//j/+P/4//b/9v/2//b/+f/6//v//P/6//r/+v/6
//n/+P/3//b/+f/6//v//P/4//b/9P/y//b/+P/6//z//P/8//z//P/6//r/+v/6//r/
+v/6//r/+P/4//j/+P/6//r/+v/6//f/9v/1//T/9v/4//r//P/7//r/+f/4//j/+P/4
//j/+v/6//r/+v/6//n/9//2//j/9//3//j//P/9//7////7//n/+P/3//f/9//3//n/
9//4//r//f/9//v/+//9//3//v8BAAEA/v/+/wAABAAHAAcACgALAAoACQAIAAUAAwAD
AAQABQAGAAkACgAIAAYABQAEAAEAAAABAAEAAgD///v/+//7//n/+P/4//j/+v/7//v/
+//5//j/+P/2//b/9//5//z/+v/6//r/+P/1//T/8v/x//b/+v/9//v/+P/4//3/CQAb
ADEARwBbAHEAhwCXAKUAqACQAHEAWwA+ACAADgADAPv/9v/2//f/+//9///////7//r/
+P/2//f/9//3//f/9f/1//X/9f/3//f/9//3//b/+P/3//b/9f/0//T/9f/3//b/9v/3
//X/9f/3//f/+f/3//b/9v/1//T/9P/2//b/9v/3//f/+P/2//j/+P/6//r/+v/6//f/
9v/1//T/+P/7//z//f/7//r/+v/6//n/+P/3//b/+P/6//r/+f/5//n/+v/6//v//P/8
//z/+v/5//j/+P/7//z//P/8//r/+//7//z//f/9//7/AAADAAQABAADAAQACAAJAAoA
BgAEAAIAAQAFAAgACQAKAAoACAAIAAgACQAIAAkACQAKAAoACwAMAA4ADgAOAAwADAAM
ABAAEwAPAA4ADQAMAA0ADgAOAAwAEAARABEAEQAOAA0ADQANAAwADAALAAsACAAHAAUA
BQAHAAYABgAHAAUAAwABAAEAAAD+//z/+//7//3//f/9//n/+P/4//j/+v/7//z//v/8
//r/+v/7//3/+//7//7//f/6//n/+f/6//v//P/7//v/+////////f/8//z/+f/3//f/
+P/6//z/+//7//v/+v/6//n/9//6//v//P/+//z/+v/8////AQD///3//f/+/wAAAAD+
//z//P/7//v//P/9//7///8BAAEAAAD////////+//z/+//7//z//P/7//r/+f/4//n/
+P/4//r//P/6//r//P8AAP7//f/9//z/+//7//r/+f/5//n/+f/7//v/+//9//7////9
//7/+//7//v//P/+//3//f/8//r/+v/6//n/+//+/wAAAwAAAP3//P/7//j/+P/6//r/
/P/9//3//f/7//r/+f/5//v/+//7//v/+//8//z/+v/6//r/+f/5//n/+P/3//b/+P/5
//v//P/8//z//P/9/wAAAAAAAAAAAAD///7//f/8//z//P/8//3/+v/4//f/9v/4//n/
+//9//3//f/9//v/+f/6//v/+//7//v//f/6//z//f///////f/9//////8AAAMAAwAA
AAAAAgAGAAcABwAKAAsACwAJAAkABwAFAAcACAAJAAkABwAFAAAA/f/9//3/+//5//r/
+v/7//n/9//3//f/9//4//r//P/+//z/+//6//n/9//2//P/8f/0//b/+f/6//j/+P/2
//b//P/7//f/+P/6//f/9f/4//z/AwAVAC0AQwBXAGsAdwCBAJEAmQCMAHYAXQBBAB4A
BgAAAP3/9//0//r///8DAAUABwADAAAA/v/7//j/9//3//f/9//z//P/8//z//X/9//5
//v/+v/8//v/+v/3//b/9v/3//f/9v/2//f/+f/5//v/+//9//v/+v/6//z//P/9/wAA
/P/6//n/9//4//b/+P/4//r/+v/6//r/+v/6//r/+v/6//v/+v/5//n/+P/4//j/+v/6
//r/+v/8//7//v/9//v/+//8//z///8AAAAAAAD///////8AAAAAAAD///7//v//////
AAD+//3//f/+/wAAAgADAAMABQAIAAgACAAHAAYABQAFAAYACAAIAAgADAAKAAoACgAL
AAoACwALAA0ADAAMAAwADgAOAA4ADAANAA4AEwAXABMAEgARABAAEAAQAA8ADAAOAA8A
DwAPABAADwAPAA8ADQAMAAoACQAIAAcABQAFAAMAAgACAAMAAwABAP////8BAAAA////
//v//f/9//3/+f/4//j/+P/5//v//f8AAP///P/7//v/+v/3//b/+P/6//j/+P/5//n/
+f/5//f/+P/5//7////9//r/+P/z//X/9//6//7//P/7//v/+//9//7//v/9//z/+//6
//r/+f/2//f/+f/6//n/+P/5//v//v////7//v/+//3//f/7//v/+//7//z/+//5//f/
+v/7//v/+v/7//v//P/8//r/+v/6//r/+//6//r//P/6//j/+P/6//r/+P/3//f/+f/5
//r/+v/5//n/+f/5//r/+//8/////v/9//n/+P/6//v//P/+//z/+//7//r/+P/4//j/
9//5//r/+v/7//j/9f/0//P/9f/2//n/+v/6//v/+//7//n/+P/3//f/+f/5//r/+f/4
//f/9v/3//n/+v/6//r/+v/5//n/+f/5//j/9//5//f/9//4//v/+//7//v//P/4//f/
9//8//3//P/9//z/+//7//3//f/6//r//P/+//////8CAAUABQAFAAUABQAFAAcACgAJ
AAcABwAFAAMAAwAEAAUAAQD//////v/+//v/9//3//n/+f/4//j/9//2//b/9f/z//P/
8v/y//H/8f/y//T/+P/4//j/+P/4//j/+P/3//P/8P/u/+v/6f/q//T///8DAAsAHwA1
AEUAVwBtAIEAlwCkAJoAfwBlAEwAKgAMAAEA///+/wAAAQD9//v//////////v/8//r/
9v/1//T/8//z//P/8//z//P/8//z//P/8//2//b/9v/2//b/9//5//b/9P/z//P/8v/x
//L/8f/y//H/8f/y//T/9P/1//j/9P/0//X/9f/0//L/9P/0//b/9v/2//b/9f/2//f/
+P/3//n/+f/5//f/9v/2//b/+P/4//j/+P/1//b/9f/z//P/8//0//T/9//4//j/+P/5
//n/+f/6//z//P/7//r/+f/5//j/+P/7//v//P/+//3//v/+//3//P/+//3//P///wAA
AQADAAMABAADAAIABAACAAIAAgAFAAYACQALAAkABgAEAAIABQAGAAcABgAGAAYACgAN
AAoACgAKAAoACQAIAAYAAgAFAAcACAAJAAgABwAHAAcABgAGAAUABQABAP///P/7//7/
/v///wEAAwABAP////8BAAAA//////z//f/8//v/+//6//r/+v/4//f/9v/2//b/9P/0
//X/9f/z//P/9v/2//T/9P/1//X/9f/1//P/9f/1//n/+f/7//r/+v/3//b/9f/1//b/
+P/3//f/9//4//r/+//7//j/9//2//b/9//2//n//f/7//n/9//3//X/9v/1//L/8//0
//T/9f/2//f/+P/5//r/+//7//v//P/9//3//P/6//n/+f/4//b/9v/2//b/9f/0//T/
9v/4//b/9v/4//j/9v/1//X/9//3//j/+P/5//n/+f/5//f/9//3//n/9//3//T/9P/y
//P/9P/2//j/9//3//b/9//4//n/+f/3//j/+P/5//f/9f/1//X/9v/2//j/9P/2//b/
9v/2//j/+f/5//j/+P/4//f/9//2//f/9//3//n/9//3//j/9//3//f/9//3//T/9P/1
//X/9f/z//P/9//3//j/+//8//r/+//+//7//f/7//z///8BAAMABQADAAEAAQACAAUA
BQAHAAcABAADAAMAAwABAP/////+//z/+f/1//X/9P/z//H/8P/y//L/8//z//b/9//3
//j/9f/z//L/8v/0//T/9P/0//L/8v/y//H/7f/w//D/7f/t//D/9P/5//3/AwAVACsA
PwBVAG8AgwCNAJgAoACRAHUAWAA2ABQACQABAPT/9P/7//n/+f/7//v/+f/4//b/9P/1
//X/9f/1//H/8f/x//H/7//v/+//7//w//T/9f/2//T/8v/x//H/8P/u/+3/7f/v//H/
9f/3//f/9f/0//T/9P/0//X/+P/0//T/9f/1//L/8P/y//L/8v/y//L/8v/y//L/8v/y
//X/9//3//f/+f/4//j/+P/2//T/8v/w//L/9P/0//P/8//z//T/9P/1//b/9v/2//X/
9f/1//b/+v/6//n/+P/2//f/9//4//n/+f/6//z/+v/6//n/9//5//z//P/8//r/+v/6
//v//v8AAAAAAAACAAAAAAAAAAAAAAACAAMABAAEAAUABgAGAAYABgAEAAMAAgAFAAcA
BgAGAAYABgAEAAQAAwAAAAMABQAGAAcABQADAAIAAQABAAIAAgADAAEA///8//v//f/8
//z//f////3/+//7//r/+P/2//X/9f/3//f/9//1//T/9P/0//P/8//z//T/9//2//f/
+f/5//f/9//6//f/9P/z//P/9f/1//X/8//y//H/9P/z//H/8P/w/+3/7v/v//H/9P/2
//X/9f/1//f/+P/4//f/9P/z//L/8v/z//L/9f/5//j/9f/y//H/9f/4//n/+P/1//T/
8v/x//P/8//z//P/9//5//r/+//4//f/9f/y//P/8//0//T/9f/2//f/+P/3//b/9v/4
//j/9v/2//j/+P/2//X/9f/z//P/9P/0//T/9f/2//f/9P/z//L/8//1//X/8v/y//D/
8f/y//T/9P/z//P/8v/0//T/9P/z//X/9v/2//f/9f/z//P/8//0//T/9P/0//T/9P/2
//f/9//2//X/9P/y//H/8//1//b/9//3//X/9f/2//f/9//3//f/9//0//T/9f/3//f/
9f/1//X/9f/2//n/+//4//j/+v/8//3//f8AAAIAAwAEAAUAAwABAAEAAgADAAMABQAF
AAQAAwADAAMAAQD//////v8CAAEA//8BAP3/+f/0//D/8P/w//H/8f/y//P/8//0//D/
7//v//D/8//0//X/9v/y//L/8v/x//X/9P/y//P/9f/0//L/9f/7/wMAEQAlADsATQBh
AHkAiwCaAKIAmwB/AF4APAAYAAMA///8//r//f8BAAEAAQD///z/+v/3//T/8//z//P/
8//x//H/8f/x/+//7//v/+//7f/w//D/8P/y//L/8//1//L/8P/v/+//8v/z//b/9//3
//X/9P/0//b/9v/3//r/+P/4//n/+f/2//T/9v/2//T/9P/0//T/9P/0//T/9P/0//X/
9P/z//P/8v/y//L/9f/2//f/+P/2//j/+P/3//X/9f/2//b/9//4//j/+P/6//v//P/+
//7//P/5//b/+P/5//n/+v/7//v//P/+//7//v/9//v//f8AAAAAAAAAAAAAAAABAAAA
AgACAAIABAACAAIAAgAEAAQABgAHAAkACAAIAAgABgAGAAYABAAGAAYACgANAAkACAAH
AAYAAwACAAAA/P8AAAEAAQABAAIAAwAFAAcABgAGAAUABQAEAAMAAQABAAAA/v/9//3/
/f/7//n/+f/5//j/9//3//f/+f/5//n/9//2//b/9v/3//f/9//4//b/9P/0//X/8//x
//H/9P/0//L/8v/z//P/8//z//H/8f/x//X/9f/1//T/9P/x//P/8//0//b/9v/1//X/
9f/z//T/9P/z//L/8f/w//D/8v/y//b/+//5//f/9f/1//T/9v/2//T/9f/2//b/9//1
//X/9f/1//f/9//2//X/8//z//L/8P/w//H/8//0//b/9v/2//b/9P/y//H/8v/z//L/
8//2//b/9P/z//P/9f/1//b/9v/0//P/8v/x//P/8//z//X/9f/1//L/8v/y//P/9P/2
//X/8//y//D/8//0//X/9f/1//b/9v/3//X/8//z//P/8P/w//L/8v/2//f/9//4//b/
9P/y//D/8v/z//P/8v/0//T/8//z//L/8//z//P/9v/1//b/+P/2//X/9P/z//X/8v/y
//P/9//3//X/9f/2//X/9f/3//v/+v/8/wAAAQABAAAAAgADAAMAAwADAP///f/9//7/
/////wEAAQAAAP////////v/+f/5//j/9v/z/+//7//y//X/9//6//j/9v/1//P/8v/x
/+//7v/s/+v/6//s/+z/7P/s/+z/7f/u/+//7//p/+z/7P/v//f/9v/w//X/+f8BABMA
JwA9AFcAcwCJAJsApgCiAI0AbwBOACoADAD///n/+P/+//3//f/9//v/+f/5//j/9v/0
//P/8//z//P/7//v/+//7//t/+3/7f/t/+7/8v/z//T/9f/0//T/9f/3//b/9v/3//b/
9f/2//X/9//1//T/9P/0//T/9f/4//f/+P/6//v/+v/4//r/+v/3//b/9f/0//X/9v/3
//j/+P/5//j/9//4//j/+f/6//z//P/8//z//v8AAAAA///9//v/+v/4//n/+v/6//r/
+//7//v//P/8//z/+//6//v//f/+/wAA///9//z//P///wAAAAD//wEABAAEAAQAAgAC
AAIAAwACAAQABAAEAAkACAAJAAoACwAKAAsACwALAAoACgAKAAwADAAMAAoACQAIAAsA
DQANAA4ADwAQABAAEAAPAAwADQANAAwACwAMAAsACwALAAkACAAGAAUABQAFAAQABQAF
AAQABAAFAAQAAQD+//3//v/+//7////8//3//P/7//v/+v/6//r/+v/7//z//v/8//r/
+v/7//3/+//7//7//v/8//z//f/7//v/+//5//n/+f/9//3/+//6//r/9//5//n/+v/8
//r/+f/5//n/+//8//z/+//9//3//f/+/wAA/v8AAAMAAQD///3//f/9//7//f/6//3/
/v/+/////f/9//3//f/+///////////////+//z/+//7//z//P/+//7//v/+//3//P/8
//7////+////AgADAAAA/v/9//r/+f/5//j/+v/7//z//f////////8BAP/////8//z/
/P/9//7/AAD///3//P/6//v//P/9//3//P/8//v/+//9//v/+//7//z//P/+//7/+v/5
//r//P/8//z//P/8//3//f/8//z//P/7//v//P/9//3//f/6//f/9v/2//v//f///wEA
AgD+//3//f8BAAEA/////wIAAwAFAAkABgACAAEAAgAIAAkACQAMAAoACQAIAAcABwAF
AAUABgAIAAkADAANAAwACwALAAsACQAHAAcABgAFAAEA/P/7//j/9//1//T/9//4//r/
+//6//n/9//2//b/9//5//z/+//6//n/+P/2//b/9v/1//v//P/4//X/8//4//7/BwAV
ACkAQwBXAGEAbwCBAJUAoQCYAH4AYQBJACgADAAAAP3/+f/2//j//f//////AQD///v/
+v/4//b/9v/3//j/+f/5//n/+f/5//f/9//3//f/9//6//r/+v/7//r/+v/7//3//P/8
//3/+//7//3//f/8//n/9//2//j/+P/5//z/+P/4//n/+f/5//j/+//8//r/+v/6//r/
+v/6//r/+v/5//v/+//7//n/+P/4//j/+//8//3//v/+/wAAAAD///////8AAAAA//8A
AAAAAAABAAEAAQACAAMAAgAAAP7/AAABAAEAAgAAAP////8AAAQABgAHAAcABgAIAAcA
BgAGAAYABgAHAAgACgAKAAoADAAKAAoACgANAA4AEQATABAADgANAAwADwAQABEAEAAQ
ABAAFAAXABQAFAAUABQAEwASABAADAAPABEAEgATABAADwAPAA8ADAAMAAsACwAIAAcA
BQAFAAUABAAEAAUABwAFAAMAAwADAAIAAQABAP//AQABAAEA/f/8//z//P/9//3//f/+
//z/+v/6//v/+//5//n//P////7///8BAAAA///+//v//P/9/wIAAwACAAAA///7//v/
+//8//7/AAD//////////wAAAAD///3//f/9//7/AAD+/wAAAwACAP///P/7//7/AgAE
AAQAAQAAAP7//f/9//3//f/9/wAAAQABAAEAAwADAAIAAAD/////AAAAAP7//v/+//7/
///+//7/AAAAAP7//v8AAP///P/6//n//P///wMABgADAAEA///9//3//f/9////////
//z//P/9////AQAEAAEA///+//z//v/+//7//f/6//r/+f/5//n//f/9//7///8AAAEA
AgAAAAEAAQAAAAAAAAD//////v/////////+//v/+v/6//v/+//7//v/AAD+////AQAC
AAEA/v/9//3//f/+/wEAAwAAAAAAAgAEAAUABQAIAAoACwAMAA0ACgAHAAYABgAIAAkA
DAANAAgABwAHAAcABwAFAAUABAAGAAMA//////7//f/7//r//P/8//3//f/8//v/+f/4
//n/+f/6//z//P/8//z//P/6//r/+v/5//n/+P/4//f/9//4//r///8HABUAKQA7AE0A
YQB1AIEAlQCoAJ4AfQBlAEoAJgAMAAUAAwD8//j/+f////////////7//v/9//z/+v/5
//j/9//3//f/9//3//X/9f/1//X/9v/6//v//P/5//j/+P/5//n/+P/4//n/+f/5//v/
+//7//n/+P/4//r/+v/7//7/+//6//r/+f/6//j/+v/6//r/+v/6//r/+v/6//r/+v/5
//v/+//7//v/+v/6//r/+P/4//j/+P/5//z//f/9//3//f/+//7//f/+//7//v/9//3/
/f/+/wAAAAD///7//P/9//3//v/+//3//f/+/wEAAgACAAEAAwAGAAYABgAFAAQAAwAD
AAUACAAJAAoACgAIAAgACAAMAAwADgAPAA8ADgAOAA4ACwAKAAkABgAEAAQACAALAAsA
DAANAA4AEAAQAA8ADAANAA0ADAALAAoACQAJAAkACQAKAAoACwAIAAcABQAFAAcABgAG
AAcABAABAP7//f/9//z/+//7//z///8AAAEA/f/8//z//P/+////AAACAP///P/7//v/
+v/3//b/+P/5//j/+f/7//v/+//7//n/+P/3//r/+f/7//r/+v/3//j/+f/7//7//P/7
//v/+//6//r/+f/3//n/+//9/wAA/f/6//v//f////3/+//7//z//v/+//z/+v/6//n/
+f/7//v/+//7//3//f/8//v//f/9//z/+v/7//v//P/8//r/+v/6//r/+//6//r//P/8
//r/+v/8//3/+v/4//f/+v/7//3//v/6//n/+P/3//f/9//3//n/+f/5//b/9v/5//v/
/f8AAAAA//////7/+v/4//b/8//1//j/+v/9//3/+//7//v/+P/4//r/+v/8//3//f/9
//v/+P/1//P/9v/3//j/+f/7//z//P/6//j/+P/3//f/+v/6//r/+v/6//n/+f/4/wAA
/v/6//f/+P/4//j/+P/4//j/+P/4//j/+f/6//v//P/6//r/+v/6//r/+v/6//r/+v/6
//r/+v/6//r/+v/6//z//P/8//z/+//6//n/+P/5//r/+//8//r/+v/6//r/+v/6//r/
+v/8//z//P/8//r/+v/6//r//P/8//z//P/5//j/9//2//f/+P/5//r/+//9//7//v/8
//r/9//1//f/+f/6//v/+//5//n/+v/7//v/+//7//3/+v/6//v//f/9//v/+//9//3/
/v8BAP///P/8//7/BQAHAAgADAALAAsACwALAAcABQAFAAYABQAFAAcABwAEAAMAAwAD
AAEA//////7//P/5//X/9f/z//P/8v/y//X/9v/4//n/+f/5//j/+P/2//X/9f/2//j/
+P/4//j/8//y//H/7//7//7/+v/1//P/9P/4//3/BwAVAC0ARQBVAGUAeQCLAJsAogCW
AHsAWwA+AB4ADAAHAAMA/P/8/wEA/f/9/wEAAwABAAAA/v/8//f/9f/z//H/8f/z//X/
9//0//P/8v/x//P/9v/2//b/9f/0//T/9f/1//T/9P/1//f/9//5//n/+P/1//P/8v/0
//T/9f/4//b/9v/3//f/9v/0//b/9v/4//j/+P/4//T/9P/0//T/8//1//X/9f/3//b/
9v/2//T/9P/0//T/9P/2//b/9f/0//P/8//y//X/+P/6//z/+f/3//X/9P/4//r/+//8
//3///8AAAIAAAD9//v/+v/9//7//v/9//v//v/+//7//f/8//v/+//+/wAAAAAAAAQA
AgACAAIABgAGAAgACQAJAAgACAAIAAUABAADAAAAAQACAAcACwAGAAYABgAGAAUABAAC
AP7/AwAHAAoADQAJAAcABgAFAAUABgAGAAcABgAFAAMAAwABAAAAAAABAAEA///9//3/
///+//3//f/7//3//f/9//r/+P/3//b/9f/1//X/9v/4//b/9v/3//f/9f/1//j/+v/4
//j/+f/4//f/9v/z//X/9f/5//n/9//2//b/8//1//X/9v/4//r/+f/5//n/+P/4//f/
9f/4//n/+v/8//n/9P/z//P/9v/1//T/9f/4//r/+v/4//j/+P/3//f/+f/5//n/+f/6
//v/+//7//r/+f/3//T/9f/1//b/9v/2//b/9v/2//X/9P/0//b/+P/2//b/+P/6//j/
9//3//X/9f/2//b/9f/1//X/9f/4//n/+v/9//v/+//4//j/+P/5//r//P/6//n/+f/4
//r/+v/6//n/+v/8//3///////3//f/9//n/+P/5//j/+v/7//v/+//+//7//v////7/
/f/8//v/+f/6//r/+P/2//b/9f/1//v//P/9//7//f/7//r/+P/4//T/9v8BAAQAAgAA
AP7//P/5//j/9//2//n/+v/7//z//P/8//z//P/+//7//v/+//v/+v/5//j/+v/6//v/
+//8//z//P/7//n/+v/7//v//f/9//v/+//7//v/+v/5//r//f/7//z//f///////f/7
//3//f/+/wEAAQD+//7/AQAGAAgACQAOAA8ADwAPAA0ACQAFAAMABgAHAAcACQALAAgA
BwAHAAQAAQD+//3/+//6//b/8f/1//f/+f/6//f/9v/1//X/9v/3//j/+P/3//T/8v/x
//T/9v/2//b/+P/2//b/9v/3//X/9P/6//3//f/8//j/9f/7/wcAFwApADsAVQB1AIcA
lwCoAKoAlwB7AF4AOAASAP/////+//7////9//n/+//9//v/+v/4//b/9f/1//X/9f/x
//H/8f/x//P/8//z//P/8//2//b/9v/3//b/9v/3//f/9v/2//f/9v/1//b/9f/3//X/
9P/0//H/8P/w//L/8v/0//f/+f/3//T/9f/0//T/9P/0//T/8P/w//D/8P/y//X/9v/3
//X/9P/0//T/9P/0//T/9P/0//b/9v/1//j/+f/7//z/+f/4//b/9P/1//X/9f/2//r/
+v/5//j/+v/7//v//P/6//n/+f/6//j/+P/3//X/+P/8//3//v/+//7//v////3//v/9
//z////+////AAAEAAQABgAHAAUABAAEAAQAAgACAAIAAAABAAIABwALAAkACgALAAwA
CgAKAAkABgAGAAUAAwABAAEAAQACAAMAAAAAAP////8AAP///f/9/////v/+///////9
//v/+//5//j/9//3//f/+f/5//n/+f/4//j/+P/2//X/9P/0//b/9P/0//X/8//x//H/
9P/2//T/9P/1//T/8//y/+//8P/x//b/9//5//j/+P/1//X/9f/2//j/9P/x/+//7f/x
//T/9v/3//b/9f/0//T/9f/0//f/+//6//f/9P/z//T/9v/2//T/9P/0//P/8//1//X/
9f/1//j/+f/5//n/+f/5//j/9v/z//P/9P/0//b/9v/2//b/8//y//L/9P/0//L/8v/0
//f/9v/2//f/9P/z//P/8v/y//P/9P/1//P/8//z//X/9//3//T/9P/y//P/9P/2//T/
8//z//L/8//0//X/9f/z//T/9P/1//b/9f/2//f/9f/0//X/9P/y//P/8//z//X/9P/z
//P/8//z//P/8//z//T/9P/y//H/8P/u/+3/8//0//X/9v/2//X/9f/0//L/7v/q/+v/
8v/1//b/9//4//f/9v/1//T/8f/w/+//7v/y//T/9v/4//j/+P/4//j/+//8//3//v8A
AAAAAAAAAP7//v/+//7//v/+//7//v8AAAAAAAAAAAIAAgACAAIA/v/8//r/+P/3//b/
9f/0/w==
         </WaveFormData>
      </LeadData>
      <LeadData>
         <LeadByteCountTotal>10000</LeadByteCountTotal>
         <LeadTimeOffset>0</LeadTimeOffset>
         <LeadSampleCountTotal>5000</LeadSampleCountTotal>
         <LeadAmplitudeUnitsPerBit>4.88</LeadAmplitudeUnitsPerBit>
         <LeadAmplitudeUnits>��V</LeadAmplitudeUnits>
         <LeadHighLimit>2147483647</LeadHighLimit>
         <LeadLowLimit>268435456</LeadLowLimit>
         <LeadID>II</LeadID>
         <LeadOffsetFirstSample>0</LeadOffsetFirstSample>
         <FirstSampleBaseline>0</FirstSampleBaseline>
         <LeadSampleSize>2</LeadSampleSize>
         <LeadOff>FALSE</LeadOff>
         <BaselineSway>FALSE</BaselineSway>
         <ExcessiveACNoise>FALSE</ExcessiveACNoise>
         <MuscleNoise>FALSE</MuscleNoise>
         <LeadDataCRC32>2242514628</LeadDataCRC32>
         <WaveFormData>
8v/y//L/8v/1//b/9//4//f/9v/1//T/9v/2//b/9v/2//b/9v/2//T/9P/0//T/+P/6
//z//v/8//z//P/8//r/+v/6//r/+v/6//r/+v/4//j/+P/4//v//P/9//7//P/8//z/
/P/6//r/+v/6//z//P/8//z//f/+////AAAAAAAAAAAAAP///v/9//z//v/+//7//v8A
AAAAAAAAAP7//v/+//7/AQACAAMABAACAAIAAgACAAIAAgACAAIAAwAEAAUABgADAAIA
AQAAAAIABAAGAAgACAAIAAgACAAKAAoACgAKAAgACAAIAAgADAAQABQAGAAWABYAFgAW
ABMAEgARABAAEgAUABYAGAAaABoAGgAaABoAGgAaABoAGQAYABcAFgAUABQAFAAUABMA
EgARABAAEgASABIAEgAPAA4ADQAMAAoACgAKAAoACgAKAAoACgAIAAgACAAIAAUABAAD
AAIAAgACAAIAAgACAAIAAgACAAEAAAD///7//P/8//z//P/+/wAAAgAEAAYABgAGAAYA
AwACAAEAAAACAAIAAgACAAQABAAEAAQAAgACAAIAAgAEAAQABAAEAAIAAgACAAIAAgAC
AAIAAgACAAIAAgACAAQABAAEAAQABAAEAAQABAAGAAYABgAGAAUABAADAAIAAAAAAAAA
AAADAAQABQAGAAYABgAGAAYABgAGAAYABgAEAAQABAAEAAEAAAD///7/AQACAAMABAAE
AAQABAAEAAIAAgACAAIAAAAAAAAAAAABAAIAAwAEAAMAAgABAAAAAgACAAIAAgACAAIA
AgACAAAAAAAAAAAA/v/+//7//v/+//7//v/+//7//v/+//7///8AAAEAAgACAAIAAgAC
AAAAAAAAAAAAAAAAAAAAAAD9//z/+//6//z//v8AAAIAAgACAAIAAgACAAIAAgACAAEA
AAD///7/AAAAAAAAAAD+//7//v/+//z//P/8//z/AAACAAQABgAEAAIAAAD+/wAAAAAA
AAAAAAAAAAAAAAAAAP///P/6//3///8AAAIABQAFAAUABQACAAAA///+//3//f/9//3/
/v/+////AgACAAIAAwAFAAMABQAHAAgACQALAA4AEgARABAADwAOAA4AEQAOAAsACQAI
AAgABwAGAAYAAwD/////AAACAAIAAgAFAAUAAwABAP3//f/9//v/+v/6//r/+P/4//n/
+f/5//n/+P/4//r/+//+/////v/9//z/+//6//n/+P/3//n//f8FAAcAAwAEAAcADQAY
ACUALgA5AFIAcgCRAKQAlwBmADQAGQAIAPn/8P/t/+r/5v/n/+z/7f/t//D/8//1//n/
+f/3//n/+f/4//j/9//2//b/9f/4//n/+v/7//v/+//6//n/9//3//f/9//7//z/+//+
//3//P/7//r/+v/6//r/+v/5//j/+P/3//n/+v/6//r//P/6//r/+//6//j/9//2//r/
+//6//3//f/9//3//P/7//r/+v/5//r/+v/6//r//P/+//7//P/8//z///////7//v/+
/////P/7//r/+f/9/wAAAQABAP///v/+////AAAAAAAAAAACAAIAAwADAAQABwAJAAoA
BwAGAAUABQAGAAkACwAMAAoACwALAA0ACwAKAAkACgALAAsADAAOAAwADQANAA0ADwAP
ABEAEQAPAA8AEAAQAA8ADgANAA0ADgAPABEAEgAOAA4ADgAOAAkACQAHAAcABgAGAAcA
BgAEAAMAAwADAAMAAQAAAP////////7//v/6//r/+v/5//X/8//1//f/+f/7//3//v/8
//v/+//7//3//P/8//7/+//4//f/9v/5//r/+//9//v//P/8//3//P/5//j/9//1//X/
9//3//f/9//3//b/9v/3//f/9//4//j/+f/6//r/+v/8//7//v/+//z//P/6//r/+v/6
//z//P/7//v//v/+//7//v/9//3//f/9//3//f/9//v/+P/3//f/9//3//f/+P/4//j/
+P/4//n/+P/4//j/+v/6//r/+f/5//b/9v/3//f/9//3//f/9//4//j/+P/4//j/9v/2
//b/9v/2//f/9//3//f/9//2//b/9//3//f/+v/7//7////8//n/9//1//P/8//0//T/
9v/3//j/+f/5//j/+P/4//b/9//3//f/+P/4//r/+P/4//f/9//4//b/9f/y//P/9v/3
//j/+f/5//f/+f/5//r/+v/6//r/+v/5//j/9//2//b/9v/2//f/9f/z//L/8v/1//X/
9v/3//n/+f/5//n/+v/6//r/+//8//3//v8AAAEAAwAHAAgABgAHAAkACQANAA8AEAAQ
AA8AEQAUABQAFAAUABQAFAAWABIADgAJAAoACgAJAAYABAD///n/9//3//j/9//2//j/
9//0/+//7P/t/+7/7f/u//D/8v/0//P/8//y//H/7//u/+7/7f/t/+//7//v//H/8f/x
//H/8//z//H/8f/1//f/8//1//z/AQALABgAIQAsAEEAYgCCAJ0AngB7AEYAGgADAPT/
5f/e/+H/4P/g/+H/5v/n/+f/6P/r/+3/8f/x/+//7f/t/+z/7P/q/+r/6//r/+7/7//w
//H/8P/x//H/8f/x//H/8f/x//D/8P/u//D/8P/w//D/8P/x//L/8//0//L/8v/z//P/
8f/y//L/8v/y//D/8P/x//H/8P/w//D/8f/x/+//8f/z//P/8//y//D/8P/x//H/9P/0
//T/9P/y//T/9P/y//T/9P/3//f/9v/2//b/9//7//3///8BAAAAAgACAAEA///+//7/
//8CAAIAAgACAAIAAgADAAMABAAHAAkACgAIAAYABAADAAQABwAJAAoACgALAAsADQAN
AAwACwAMAA0ADQAOABAADgAPAA8ADwASABMAFgAXABQAEwATABIAEwASABEAEQAPAA8A
EAAQAA8AEAARABIADgANAAoACQAJAAgACAAGAAQAAwADAAMABQADAAIAAQABAAEAAAAA
AP7//v/+//3/+//5//v//f/////////+//z/+//7//v/+f/4//j/+v/4//b/9v/2//f/
+P/5//v/+f/6//r/+//5//f/9//3//j/+f/8//3//////////v/+//////////7//P/7
//r/+P/4//r//P/+//7//P/8//3//v///wAAAAAAAP/////+//7//v/+//3//f/9//3/
/f/9//3/+//8//3///8BAAAA//////7//f/8//v/+//6//r/+v/8//z//P/7//v/+v/6
//v/+//7//v/+//7//7//v/+//7//P/6//r/+v/8//z//f/9//v/+//7//r//P/9//3/
/f/7//v//f/9//v/+f/4//f/9//3//j/+P/5//n/+f/5//v/+v/6//r/+P/7//z/+//6
//n/+P/7//3//v/9//v/+v/6//n/+P/5//n/+f/7//v/+v/6//r/+//7//v/+v/6//n/
+f/9//7///8BAAMAAwAFAAcABwAGAAYABwAKAAoACgAKAAwADAAPAAwACgAHAAcACAAF
AAIAAgD///n/+f/6//z//v/+/wEAAQD///v/9//3//n/9//2//b/9f/0//P/8//x//H/
8f/w//H/8f/y//X/9f/1//X/9f/1//X/9f/1//P/8f/v//H/8//1//z/AwAFAAoAGQAs
ADcARABeAIUApgCrAIoAUAAfAAIA6//c/9n/3v/k/+v/7P/r/+3/8P/x//H/9f/1//P/
8v/x/+//7v/x//L/9P/1//P/8//z//P/9P/1//X/9f/1//X/9f/1//T/9P/y//T/9P/0
//T/9P/0//T/9P/0//X/9v/4//n/+P/4//f/9v/4//b/9v/3//j/+P/5//r/+f/5//f/
+f/3//f/9//2//f/+P/6//v/+//6//n/+P/2//j/+P/2//T/9P/3//f/9//4//n/+//9
//3//f/9//z//v/+//3//P/8//3///8CAAIAAgACAAIAAgADAAMAAQADAAQABAAHAAgA
CQALAAoACwALAAoACAAJAAkACwANAA4ADwASAA8ADQAMAAwADgAPAA8ADwAQABEAFAAV
ABQAEwATABIAEQAQAA8ADwARABEAEgASABAAEAAQABAADwAPAA0ADQAJAAYABAAAAAMA
AwAEAAUABwAFAAQAAwABAAEAAAAAAP7//v/+//3/+//5//v//f/8//v/+v/4//r/+f/5
//n/+f/4//j/+v/6//j/+P/4//j/+P/4//n/+//8//z//f/9//v/+//7//r/+f/6//n/
+v/7//z//P/+//////////7//P/7//r//P/8//7/AAD+//7//P/8//r/+v/6//r/+v/6
//n/+f/8//z//P/8//3//f/9//3//v///wAA///7//v//P/9//z/+//7//r/9//2//X/
9f/1//b/9//6//j/+P/3//f/+f/6//z//f/7//v/+//7//r/+v/6//r/+P/2//b/9v/2
//b/9//3//j/+f/6//r/+f/5//j/9//5//n/+//7//n/9//2//X/9f/7//7/+P/2//b/
9v/2//b/9//3//X/9f/2//j/+f/4//n/+f/5//f/9//2//b/+f/7//z//f/6//r/+f/5
//v/+v/5//n//v///wIABQAEAAQABQAHAAgACAAIAAgACwAMABAADgALAAcABgAGAAUA
AgACAP//+v/5//n/+v/9//7/AgADAAAA+//2//X/8//x//D/8P/y//L/8v/z//b/9//4
//j/9f/z//L/8//z//P/8//z//P/8//z//P/8f/1//P/7//x//f//P8BAAUACAATACAA
LQA8AFoAfwCaAKMAjABaACkACgDt/9j/2f/c/9z/3//o/+v/6//u//H/8f/1//X/8//z
//P/8v/y//T/9P/1//X/8//z//P/8//2//f/9//3//X/9f/1//X/9v/2//T/9v/3//j/
+f/6//r/+v/6//r/+v/6//v/+//6//r/+f/4//r/+P/4//n/+P/2//X/9P/3//f/9f/3
//r/+//8//z/+v/6//v/+//7//r/+f/4//j/+v/6//j/+P/4//v/+//6//r/+v/7//v/
+//7//v//v8AAAAA///8//z//f///wAAAAAAAAAAAAAAAAEAAQD//wEAAgACAAQABAAE
AAUABwAJAAoACgAIAAkACQALAAwADAAMAA4AEAAPAA8AEAASABMAEwATABAADwAQAA8A
EQARABIAEgARABAADwAPABAAEQATABQADwAOAA0ADAAKAAsACgALAAcABgAGAAQABgAF
AAUABQAFAAMAAgABAP/////+//7//P/8//z/+//5//f/+f/7//v/+//7//r//P/7//v/
+//7//r/+v/8//r/+P/4//j/+P/4//j/+f/3//j/+P/5//n/9//3//f/+P/5//z//f/7
//v/+//6//r/+//7//v/+v/4//f/9v/3//j/+//+//z//P/6//r/+//8//3//v/9//z/
+v/5//z//P/8//z////////////9//3//f/7//f/9//4//n/+v/7//3//v////7//f/9
//r/+v/6//z//v/+//3//f/7//r/+v/5//r/+//8//3/+//6//n/+P/6//j/+P/4//j/
+P/5//n/9//3//f/9v/4//n/+f/5//r/+//+/////f/7//r/+f/5//r/+v/6//r/+v/6
//v/+//5//b/9v/3//f/+f/7//z//f/7//v/+v/6//r/+//7//v/+v/6//n/+f/6//r/
+v/7//7///8CAAUABAAEAAUABwAMAAwADAAMAAwADAAPAAwACwAHAAYABgAFAAIAAgD/
//n/+f/6//z//f/+/wIAAwAFAAMAAQADAAAA+//3//T/9P/0//T/9f/3//f/9//2//b/
9f/1//f/+f/5//n/+f/3//f/9//3//n/9//1//f/+f/7//z///8FAAwAEQAeAC0AOABK
AGsAjgCfAJYAbgA5ABIA9f/a/8//1v/e/+X/7P/x//P/9P/1//b/+f/4//X/9f/1//T/
9P/0//T/9f/1//P/8//z//P/8v/z//P/8//0//X/9v/3//b/9v/0//b/9//4//n/+v/8
//z//P/8//r/+v/7//v//f/+//7//v/9//r/+f/5//n/+P/4//j/+f/5//f/+f/3//f/
9//2//b/9v/3//f/+//8//3//v/7//z/+//4//r/+v/9//3//v/+//7///8BAAEAAQAB
AP//AAD///3//P/8//3///8BAAIAAwAEAAIAAgADAAMAAwAFAAYABgAGAAYABgAHAAcA
CQAKAAoACAAJAAkACwAOAA4ADgAQABAADwAPABAADgAPAA8ADwAPAA8AEQARABMAEwAU
ABQAEAAOAAwACwAJAAkACgAKAAwADgAQABIADgANAAoACQAJAAgACAAGAAYABQAFAAUA
AgD///3/+//9//3//P/8//z//P/8//v/+//5//v//f/7//v/+//6//j/9//3//f/9f/0
//T/9v/4//b/9v/2//j/+P/4//n/+f/6//r/+//7//n/+f/5//f/9//5//n/+f/5//n/
+P/2//f/9//3//X/9P/0//T/9//4//v//v/8//z/+v/6//j/+P/4//j/+//8//z//f/8
//z//P/8//z/+//6//n/+f/5//n/9//3//f/+P/5//v/+//8//z/+//6//n/+f/2//b/
9v/4//j/+P/3//f/9v/2//f/9//3//f/9//3//j/+P/4//j/+v/4//j/+P/6//r/+//7
//j/9//2//T/9f/3//j/+f/5//n/+//7//j/9//3//f/9//3//j/+P/7//v/+//6//n/
+P/3//b/9v/3//f/9f/0//T/9f/1//j/+f/5//n/+f/5//j/+P/2//f/9//3//n/+v/6
//v//P/8//z//f/9//3///8BAAUABgAIAAsADAAMAAwADAAMAAwADwAMAAgAAwABAAAA
AQD+//7/+//3//f/+P/6//z//P///////P/3//L/8f/0//X/9//6//f/9v/1//X/9P/z
//L/8P/u/+3/7f/v//H/8f/x//H/8//z//P/8//v/+//8f/5/wEAAQD4//n/AQAKABEA
GgAlADgAWAB7AJYAmQB8AEgAHQAGAO3/2P/T/9j/3v/l/+r/6//t/+7/7f/v//P/8//x
//H/8f/w//D/7v/u/+//7//u/+3/7P/r/+3/7//w//H/8f/x//H/8f/0//T/8v/0//b/
9v/2//b/8//y//H/8P/w//D/8f/x//P/9P/0//T/9v/0//T/9f/0//L/8f/w//H/8f/v
//H/8f/x//H/8P/y//L/8//z//X/9v/3//j/+v/8//z/+v/3//T/9P/x//H/8v/z//X/
9f/1//X/9f/0//b/9v/1//j/+v/9/wEA/v/8//r/+P/5//r//P/9//3///8AAAAA/v/+
//7//////wEAAgACAAMABQAGAAkACQAIAAcACAAGAAUABQAGAAcACQAKAAsACQAJAAsA
CwALAAsADAAMAA0ADAALAAsACgAJAAkACAAIAAgACAAIAAMAAwABAAEAAQAAAAAA/v8A
AP///////////f/8//v/+f/5//j/+P/4//j/+P/3//P/8f/z//X/9//3//f/9v/2//X/
9f/1//X/9P/0//b/+P/2//b/9v/0//T/9P/1//f/+P/4//n/9//1//X/9f/z//P/9f/1
//f/9//3//b/9v/3//f/9//5//j/+P/4//b/9v/4//r/+v/6//j/+P/2//b/9v/2//j/
+P/3//f/+P/4//j/+P/7//v/+//7//r/+f/4//X/9v/3//n/+//6//n/+f/4//f/9v/1
//X/9f/2//f/+v/6//r/+f/5//b/9P/z//H/9P/1//b/9//5//r/+//8//v/+P/3//b/
9f/0//T/8//0//X/9v/2//j/+f/5//n/9v/1//b/9f/2//X/9f/1//j/+f/7//z/9f/z
//T/9P/0//T/9P/2//f/9//1//X/9v/4//n/+f/5//j/9//2//X/8//y//X/9//4//n/
9//4//j/+f/6//r/+v/7//7///8CAAUABgAGAAcACQAKAAoACgAKAAkACAAKAAYAAwD/
//7//v////z//P/5//j/+f/7//7//v/+/wEAAQD9//n/9f/1//L/7//t/+z/7f/u/+//
8f/x//H/8f/w//H/8f/y//X/9P/z//L/8f/x//H/8f/x//P/8//z//X/9//7/wQADQAT
ABwAJwAuADkATgBsAIsAnACJAFYAKgAPAP7/7f/g/9//5v/m/+P/6P/n/+H/4P/j/+b/
6//s/+v/7v/v/+//8P/w//D/8f/x//P/8//z//P/8v/z//P/8//1//X/9f/1//T/9P/y
//T/8v/y//L/8v/0//T/9P/0//T/9P/1//X/9f/2//b/9v/4//b/9v/3//b/9P/z//L/
9f/1//P/9f/1//X/9f/0//b/9v/3//f/9v/2//b/9v/2//j/+P/2//f/+P/8//3/+f/4
//f/9//4//n/+v/7//v//P/7//n/+P/4//n/+//+//7//v/+/wAAAAABAAEA//8BAAIA
AgAAAAAAAAABAAMABQAGAAYABAAFAAUABwAKAAoACgAMAAoACQAJAAoADAANAA0ADQAP
AA8AEQARABEAEQASABIAEAAOAAwACwANAA8AEgAUAA8ADgANAAwACQAJAAcABwAFAAQA
BAACAAIAAQABAAEAAgABAAEAAQABAAEAAAAAAAAAAAAAAP///P/5//r/+//7//v/+//6
//j/9//3//f/9//2//b/+P/7//r/+//8//r/+v/6//v//f/+//7////9//v/+//7//v/
+//9//3//f/9//3//P/+//////////3//P/8//z/+v/6//z//v/+//7//P/8//3//v//
/wAA///+//z/+//6//r/+v/6//z//f/+/////f/9//3/+//7//v//P/9//3//f/+//7/
/f/8//v/+//5//j/9//4//j/+P/3//f/+v/8////AQD///3/+//5//j/+P/4//j/+f/4
//n/+v/8//z//f/9//v/+//7//r/+v/7//v/+//5//f/9//1//b/+f/7//7//v/+//7/
/v/8//3//f/7//z//P/9//3//P/9//3//f/6//n/9//2//b/9//3//f/+f/6//r/+//+
//7//v////////8BAAMABQAGAAgACwAOAA4ADgAOAA4ADgARAA4ACQAFAAQABAADAAAA
AAD9//v/+//8//7///8AAAQABQADAP//+//7//n/9//2//b/9P/0//T/9f/1//X/9f/0
//b/9f/1//f/9f/1//X/9f/3//f/9//3//X/8//x//P/9//7//z/AQAJABAAFwAkADEA
SABkAIUApACtAIQASAAdAAQA7f/i/+P/5v/i/+H/6P/v/+v/6P/t//D/9f/2//X/8//z
//L/8v/y//L/8//z//P/8//z//P/9v/3//f/9//1//X/9f/1//j/+P/2//j/9v/2//b/
9v/4//j/+P/4//b/9v/3//f/9f/2//b/9v/4//b/9v/3//f/9v/2//b/+P/5//j/+//6
//n/+P/2//b/9v/3//f/9v/2//b/9v/4//r/+v/4//r/+v/9//3/+v/6//r/+//7//v/
+//7//7/AAAAAP///f/8//z//f/8//z//P/8//3//v8AAAEAAQADAAQABAACAAIAAgAD
AAUABwAIAAgABgAHAAcACQAMAAwADAAOAA4ADQANAA4ADAANAA0ADQAMAAsADAALAA4A
DwARABIAEwASABEAEQAQAA8ADwAOAAwADAAMAAwACwALAAkACQAFAAQABAACAAQAAwAD
AAMAAgD///3/+//7//v/+v/6//r/+v/6//n/+P/3//r//f/9//3//f/8//v/+f/4//f/
9//2//b/+P/4//b/9v/2//j/+P/4//n/+P/4//f/9//4//f/+P/5//n/+f/7//v/+//7
//v/+v/6//v/+//7//3//P/8//z/+v/6//z//v8AAAAA/v/+//z//P/8//z//P/8//v/
+//6//r/+v/6//3//f/9//3//f/9//3/+//5//n/+v/7//3//f/+//7//f/8//v/+//4
//j/+P/6//r/+v/5//n/+v/6//v/+//4//f/9v/1//j/+P/4//j/+v/4//j/+P/5//r/
/P/9//3//f/9//z/+v/5//f/9f/2//f/+v/7//z/+//7//v/+f/5//r/+v/5//n/+f/5
//j/9v/1//T/9v/3//f/9//3//j/+//6//j/9//3//j/+f/5//f/+f/5//n/+f/5//3/
/f/3//X/+P/2//b/9v/2//b/9v/2//b/9//4//n/+v/4//j/+P/4//b/9v/2//b/9v/2
//b/9v/4//j/+P/4//b/9v/2//b/9v/2//b/9v/3//j/+f/6//j/+P/4//j/9v/2//b/
9v/2//b/9v/2//f/+P/5//r/+f/4//f/9v/1//T/8//y//T/9P/0//T/9v/5//v/+//3
//b/9v/1//b/9//3//f/+f/5//j/+P/6//v/+//7//n/+v/6//v//v/+//7///8CAAMA
BgAJAAgABgAFAAUACgAMAA4AEAAPAA4AEAAMAAkABQAEAAQAAAD8//v/9//2//f/+f/8
//v/+v/8//v/9//z/+//7//v/+3/7P/s/+3/7v/v//H/8//z//P/8v/w/+//7//x/+//
7//v/+//7f/t/+3/7f/3//f/8f/x//P/8//4/wEACQAQABsAKgA3AE4AbgCPAKIAkQBe
ACYAAwDs/9n/1P/b/97/3v/j/+T/4//l/+7/8f/y//X/9P/x/+//7f/q/+j/6//s/+7/
7//u/+3/7P/r/+7/7//v/+//7//v/+//7//w//D/7v/w/+7/7v/u/+7/8P/w//D/8P/w
//D/8f/x//H/8v/y//L/9P/y//L/8//z//L/8v/y//L/8f/u/+//8f/x//H/8P/w//D/
8f/x//L/8v/y//L/8P/y//L/8P/u/+7/8f/x//L/9P/2//n/9f/z//H/7//0//j/+v/7
//z//P/9/////f/8//v/+v/8//z//f/9//v//f/+//7//v/+//7////9////AAAAAAMA
BQAGAAkACgAKAAoADAAMAAsACwAMAAsACwAKAAkACQAJAAsACwALAAsADAAMAAkACAAH
AAcACgANABEAFAAPAA4ADQAMAAkACQAHAAcABQAEAAQAAgABAP///v/9//7//f/9//3/
+//7//r/+v/3//b/9f/z//T/8//2//n/9v/1//T/8v/z//P/9P/1//X/9P/0//b/9P/y
//L/8v/y//L/8v/z//X/9v/2//f/9f/z//P/8//1//X/9//3//f/9//3//b/9P/1//X/
9f/2//b/9//4//T/8v/y//L/8//0//P/9P/2//b/9v/2//j/+P/3//f/+P/4//j/+P/5
//n/+f/5//f/9//3//X/8//z//T/9f/1//X/9v/2//f/9v/1//X/8v/y//L/9P/2//b/
9f/1//L/8v/z//P/8//z//P/8//2//b/9v/2//T/8v/y//L/8P/w//H/8f/x//H/8f/w
//D/8f/x//H/8//z//X/9f/0//P/8//z//L/8f/x//D/8P/x//L/8//0//T/9f/2//P/
8//y//H/7v/u//D/7v/w/+//7//w//L/8//y//X/8//z//P/8//x/+3/7//1//j/9v/2
//b/9v/0//L/8P/u/+//8P/x//L/8v/y//L/8v/0//T/9P/0//H/8P/v/+7/8P/w//H/
8f/x//D/8P/x//D/8P/w/+//8f/x//H/8P/y//L/8//z//b/9//5//r//f8AAAAAAAD/
/wEAAQADAAUABgAGAAcACQAMAAwADAAOAA4ADgARAAwABwABAP7///////3//v/9//n/
+f/6//j/9v/0//X/9P/x/+z/5//q/+v/6v/q/+r/6v/q/+r/6//r/+v/6//o/+j/5//n
/+f/5//n/+f/6f/p/+n/6f/v/+//7f/v//f/+f/x/+z/7f/1/wAACwASAB0AMgBQAHMA
kgCfAIQATgAdAP7/4f/M/8n/0v/Y/93/4P/h/+P/6P/n/+j/6//q/+f/6P/p/+n/6v/q
/+r/6//r/+v/6//r/+v/7P/t/+3/7f/v/+//7//v/+7/7v/s/+7/7f/s/+v/6v/s/+z/
7P/s/+z/7P/t/+3/7//w//D/8P/v/+z/6//r/+3/7P/s/+z/7P/r/+j/6f/r/+3/7//w
/+7/7v/v/+//7//u/+3/7P/t//D/8f/w//D/8P/z//P/8P/w//D/8f/v/+//7//v//D/
8v/y//H/8f/y//T/9//4//j/+P/4//f/9v/2//X/9//5//r/+v/8//z//P/9//v//f/+
//7//P/9//3///8BAAIAAwAGAAQAAwADAAQABAAFAAUABQAHAAcACQAJAAsACwAMAAwA
DAAMAAwADQAKAAcABQACAAEAAgADAAQAAQABAP////////7//v/8//z/+//7//v/+//5
//j/9//2//X/8//y//H/8v/z//P/7//t/+//8f/z//P/8//y//D/7//v/+//8f/w//D/
8v/y//D/8P/w/+//7v/t/+3/7v/w//H/8//z//H/8f/x/+//7//x//H/7v/t/+z/6v/t
/+//8P/x//H/8P/w//D/8v/y//T/9v/z//L/7//u/+//8P/x//L/8v/y//H/8f/y//L/
8v/y//X/9f/1//X/9f/1//X/8//x//H/8v/z//P/8//0//T/8f/w/+//7//t/+z/6//s
/+//8P/w//H/7v/u/+//7//v/+//7//v//L/8v/y//L/8P/u/+7/7v/u/+7/7//v/+//
7//v/+7/7P/t/+3/7f/t/+3/7//v//D/7//v/+//7//v//D/8P/t/+3/7f/t/+v/6v/q
/+r/7P/t/+3/7f/s/+z/7v/s/+v/6f/o/+j/7P/t/+z/7//t/+3/7f/t/+v/6//n/+X/
6v/t/+7/7//w/+7/7v/u/+7/6//q/+n/6P/q/+z/7v/w//P/9P/1//b/+P/6//z//v//
/wAAAQACAP///v/9//z/+//6//n/+P/2//T/8v/w/+//7v/t/+z/7f/u/+//8P/t/+z/
6//q/w==
         </WaveFormData>
      </LeadData>
      <LeadData>
         <LeadByteCountTotal>10000</LeadByteCountTotal>
         <LeadTimeOffset>0</LeadTimeOffset>
         <LeadSampleCountTotal>5000</LeadSampleCountTotal>
         <LeadAmplitudeUnitsPerBit>4.88</LeadAmplitudeUnitsPerBit>
         <LeadAmplitudeUnits>��V</LeadAmplitudeUnits>
         <LeadHighLimit>2147483647</LeadHighLimit>
         <LeadLowLimit>268435456</LeadLowLimit>
         <LeadID>V1</LeadID>
         <LeadOffsetFirstSample>0</LeadOffsetFirstSample>
         <FirstSampleBaseline>0</FirstSampleBaseline>
         <LeadSampleSize>2</LeadSampleSize>
         <LeadOff>FALSE</LeadOff>
         <BaselineSway>FALSE</BaselineSway>
         <ExcessiveACNoise>FALSE</ExcessiveACNoise>
         <MuscleNoise>FALSE</MuscleNoise>
         <LeadDataCRC32>225489395</LeadDataCRC32>
         <WaveFormData>
6P/o/+j/6P/t//D/8//2//b/9v/2//b/+P/4//j/+P/6//r/+v/6//r/+v/6//r//P/8
//z//P/8//z//P/8//z//P/8//z//P/8//z//P/8//z//P/8//3//v///wAA/v/+//7/
/v/+//7//v/+//7//v/+//7///8AAAEAAgAEAAQABAAEAAMAAgABAAAAAgACAAIAAgAE
AAQABAAEAAQABAAEAAQABgAGAAYABgAGAAYABgAGAAgACAAIAAgACgAKAAoACgAKAAoA
CgAKAAwADAAMAAwADgAOAA4ADgAQABAAEAAQABAAEAAQABAAEQASABMAFAAUABQAFAAU
ABEAEAAPAA4AEAAQABAAEAAQABAAEAAQAA8ADgANAAwACwAKAAkACAAHAAYABQAEAAMA
AgABAAAAAAAAAAAAAAD///7//f/8//z//P/8//z//P/8//z//P/+//7//v/+//3//P/7
//r//P/8//z//P/8//z//P/8//z//P/8//z/+v/6//r/+v/7//z//f/+//7//v/+//7/
/v/+//7//v/8//z//P/8//7//v/+//7//v/+//7//v/8//z//P/8//z//P/8//z//P/8
//z//P/8//z//P/8//z//P/8//z//P/8//z//P/8//z//P/8//z//P/8//z/+v/6//r/
+v/8//z//P/8//z//P/8//z//P/8//z//P/6//r/+v/6//j/+P/4//j/+v/6//r/+v/6
//r/+v/6//z//P/8//z/+v/6//r/+v/8//z//P/8//r/+v/6//r/+v/6//r/+v/6//r/
+v/6//j/+P/4//j/+P/4//j/+P/6//r/+v/6//r/+v/6//r/+v/6//r/+v/6//r/+v/6
//j/+P/4//j/+v/6//r/+v/4//j/+P/4//n/+v/7//z/+//6//n/+P/6//r/+v/6//r/
+v/6//r/+v/6//r/+v/4//j/+P/4//n/+v/7//z//P/8//z//P/6//r/+v/6//r/+v/6
//r/+v/6//r/+v/6//r/+v/6//z/+//7//v//P/8//z//P/6//r/+f/5//r/+v/6//r/
/P/8//v/+//5//v//f/+//7//v//////AwAEAAUABgAGAAUAAwABAAIAAgABAAAA/v/+
//7//P/6//n/9//3//f/9v/2//b/+P/5//r/+v/6//r/+v/6//r/+v/6//r/+v/6//r/
+v/6//r/+v/6//z//f/9//3/+//7//v//P/6//r/+v/8/wEAAgAFAAwAEQAUABcAGwAd
ABgAEAAFAPT/5f/T/73/qP+d/5H/i/+Z/7X/yP/T/9r/4v/l/+j/8P/0//j/+//8//z/
/f/9//z//P/9//7//v/+//7/////////AAAAAAAAAAAAAAEAAQABAAAAAAABAAEAAQAB
AAEAAQACAAIAAgACAAIAAgAEAAQABAAEAAUABQAFAAYABgAGAAYABgAEAAQABAAEAAYA
BwAIAAkABwAHAAcABwAHAAgACAAIAAYABwAHAAcABwAIAAgACAAIAAgACAAIAAkACQAJ
AAkACgAKAAoACgAMAA0ADQANAAwADAAMAAwADgAOAA4AEAASABIAEgASABAAEgASABIA
EgASABIAFQAXABcAFgAWABQAFAAVABUAFQAUABQAFAAUABQAEwATABUAFAAUABMAEgAR
AA8ADQANAAwADAANAA8ADAAMAAsACgAJAAgABwAFAAUABQADAAQAAwADAAMAAwADAAIA
AgACAAEAAQABAAIAAgACAAEAAwADAAMAAwABAAMAAwADAAMAAwADAAMAAwADAAMAAwAC
AAIAAQABAAIAAwAEAAUABAAEAAQABAAFAAUABQAFAAUABQAFAAUAAwAEAAQABAAEAAQA
BAAEAAQAAwADAAQABAAEAAQABAAGAAYABQAFAAMAAwADAAMAAwADAAMAAwAFAAUABAAE
AAIAAgACAAIAAgACAAMAAwAAAAAAAAAAAAEAAgADAAMAAgABAAAA//8BAAEAAQABAAEA
AQABAAEA/////////////wAAAAAAAAAAAAD//////f/9//3//v8AAAAAAAAAAAAA////
/////v/+//////////////////3//f/9//z//v8AAAAAAAD+//7//f/8//7///////7/
/v/+//7//v/+//7//v/+//z//P/8//z//v/+///////+//7//v/+//7//v/+//7/////
//7//f/9//3//v///wAAAAAAAAAAAAD+//7//v/+//7//v/+//7//P/8//z//P/9//3/
/f/+//7//v/+//7//v/9//3//v8AAAAAAAAAAAMAAwAEAAUABQAHAAgACAAHAAcABgAH
AAQAAwACAAAA/v/7//j/9v/4//n/+v/8//3//v/9//r/+//5//n/+v/6//v//P/8//v/
/P/8//z/+v/6//r/+v/8//z//P/8//z//P/8//z//P/8//z//P/7//v/+//7//3//f/+
//7//v/+/wAAAwAIAA0ADgARABYAGwAfAB0AGAAMAP3/8P/h/8//vf+y/6X/l/+b/7P/
yf/S/9n/4v/q/+v/8P/2//j/+v/9//7//v///////v/+////AAD+//7//v///wEAAQAC
AAIAAgACAAIAAwADAAMAAgACAAMAAwADAAMAAQABAAIAAgACAAIAAgACAAQABAAEAAQA
AwADAAMABAAEAAQABAAEAAQABAAEAAQAAwADAAMAAwAFAAUABQAFAAMABAAEAAQABAAF
AAUABQAFAAYABgAGAAgACAAIAAgABwAHAAcABwAGAAYABgAGAAgACQAJAAkACQAIAAcA
BgAIAAgACAAKAAwADAAMAAwADAAOAA4ADgAMAAwADAAPAA8ADwAOAA4ADgAOAA8ADwAP
AA4ADgAOAA4ADgANAA0ADQAMAAwACwANAA0ADAALAAoACAAHAAcABwAEAAQAAwACAAEA
AAD//wAAAQACAAEAAAD//////////////v/+//7//f/9//3//v/+//7//f/9//3//f/9
//z///8AAAEA/////////////////////wAAAAD////////////////+//7//v/+/wEA
AQABAAEAAQABAAEAAQD//wAAAAAAAAAAAAAAAAAAAgABAAEAAgAAAAAAAAAAAAAAAAD/
//////////////8BAAEAAQABAP/////+//7//v/+//7//v/+//7///////7//v/+//7/
/v/+//7//f////////////3//f/9//3//f/9//3//f/9//3//f/9//v//P/8//z//P/8
//v/+//7//v/+//8//z//P/8//z//P/7//v/+//8//z//f/9//v/+//7//v/+//7//v/
+v/6//z//P/8//r/+v/5//j/+v/7//v/+v/8//z//P/8//z//P/8//z/+v/6//z/+v/6
//r/+v/8//z//P/8//r/+v/5//n/+f/6//r/+v/8//z//P/7//v//P/8//z/+v/6//r/
+f/7//v//f////7//v/+//////8BAAIAAwAGAAYABQADAAEAAAAAAP///P/8//z//P/8
//j/9//1//X/9v/2//f/9v/2//f/+P/6//r/+v/6//r/+v/6//r/+v/6//r/+v/4//j/
+P/4//r/+v/7//v/+//7//v/+//6//r/+v/6//z///8AAAMABgAJAAwAEQAZAB8AIAAY
AAsA/v/t/9v/w/+o/4//gf99/4f/of+8/8n/0v/a/+H/5v/u//b//P/9//z//P/9//3/
/P/8//3//v/+//7//v////////8AAAAAAAAAAAAAAQD//////v/+/wEAAQABAAEAAQAB
AAIAAgACAAIAAgACAAIAAgACAAIAAwADAAMABAAEAAQABAAEAAQABAAEAAQABQAFAAUA
BQADAAMAAwADAAUABgAGAAYABgAHAAcABwAHAAgACAAIAAgACAAIAAgACQAJAAkACQAM
AAwADAAMAAoACwALAAsADAAMAAwADAAOAA4ADgAQABAAEAAQABAAEgAUABQAFAAWABYA
FgAZABgAFwAVABQAFgAWABcAFwAXABYAFgAWABYAFgAVABUAFQAUABQAEwAVABUAFAAT
ABEAEAAQABEADwAMAAwACwALAAsACwALAAkACQAJAAcABAADAAMAAwABAAEAAAAAAAIA
AQABAAEAAgACAAIAAQABAAEAAQABAAEAAwADAAMAAQABAAEAAQD//////////wAAAAD/
//////////////8AAAAAAAAAAAEAAQABAAEAAQABAAEAAQABAAIAAgACAAAAAAAAAAAA
AgABAAEAAgACAAIAAgACAAIAAgABAAEAAQABAAEAAQD//////////wEAAQAAAAAAAAAA
AAAAAAAAAAAAAQABAAAAAAAAAAAAAAAAAAAA/////////////////////////f/9//3/
/f/9//3//f/9//3//v/+//7/AAAAAP////////////8AAP7//v/+//7//v/9//3//f/8
//z//f/9/////////////f/9//3//P/8//7//v/+//7//v/9//z//P/9//3//P/8//z/
/P/8//z//P/8//z//P/8//v/+//7//z//P/8//z//P/8//v/+//8//z//P/8//z//P/7
//n/+f/7//3/AAAAAAAAAQABAAMABAAFAAgACAAHAAUAAwACAAIAAQD+//7//v/+//z/
+P/3//X/8//0//T/9f/4//j/+f/6//r/+v/6//r/+P/4//j/+P/6//r/+v/6//z//P/8
//z/+//6//r/+f/7//v/+//7//z//P/8//z//P/9/wAAAwAEAAcACgAPABUAGwAcABYA
BwD4/+n/1//D/6j/i/95/3f/g/+b/7b/x//Q/9j/3f/k/+7/9v/8//3//P/8//3//f/8
//z//f/+/wAAAAAAAAEAAQABAAIAAgACAAIAAgADAAEAAQAAAAAAAQABAAEAAQADAAMA
BAAEAAIAAgACAAIAAwAEAAUABgAFAAUABQAGAAQABAAEAAQABAAEAAQABAAFAAUABQAF
AAYABwAIAAkABwAIAAgACAAIAAkACQAJAAkACgAKAAoACgAKAAoACgALAAsACwALAAwA
DAAMAAwADgAPAA8ADwAQABAAEAAQABAAEAAQABIAEgASABIAEgASABQAFAAUABYAFgAW
ABkAGQAZABgAGAAWABYAFwAXABkAGAAYABgAGgAaABkAGQAZABgAGAAXABUAFQAUABMA
EwASABIAEwARAA4ADgANAA0ADQANAA0ADAALAAoABwAIAAcABwAHAAUABQAEAAQABAAD
AAMAAwACAAIAAgABAAEAAQABAAEA//8BAAEAAQABAAEAAQABAAEAAQABAAEAAgACAAEA
AQABAAEAAQABAAIAAgACAAIAAQABAAEAAQABAAEAAQABAAEAAgACAAIAAgACAAIAAgAC
AAEAAQACAAIAAgACAAIAAgACAAEAAQABAAEAAQABAAEAAQABAAEAAwADAAIAAgAAAAAA
AAAAAAIAAgADAAMAAAAAAAAAAAACAAIAAgABAP////////////////////8BAAEAAQAB
AP////////////8AAAAAAAD+//7//f/9/////////wAA/v/+//7//v/+//3//f/9//z/
/P/9//3//f/9//3//f/9//3//f/8//7/AAAAAAAA/v/+//3//P/+//7//v/+//7//v/+
//7//v/+//7//v/9//3//f/+//7//v/+//7//v/9//3//v/+//7//v/+//7//f/7//v/
/f///wIAAgACAAMAAwAFAAYABwAKAAoACQAHAAUABAAEAAMAAAAAAAAAAAD+//r/+f/3
//X/9v/2//f/+v/6//v//P/+//7//v/+//z//P/8//z//P/8//z//P/6//r/+v/6//v/
/P/+/////f/9//3//f/+//7//v/+/wAAAQACAAUACAAJAAwAEQAXABsAHgAaAA8AAADv
/93/y/+y/5X/gf97/3//k/+s/8H/zv/W/9//5v/u//j//P/9//7//v///////v/+////
AAAAAAAAAAABAAEAAQACAAIAAgACAAIAAwADAAMAAgACAAMAAwADAAMAAwADAAQABAAG
AAYABgAGAAQABAAEAAQABQAFAAUABgAGAAYABgAGAAgACAAIAAgABwAHAAcABwAHAAcA
BwAHAAUABgAGAAYABwAJAAoACwAJAAoACgAKAAoACgAKAAoADQANAA0ADQAOAA4ADgAO
AA4ADwAPAA8ADgAOAA4ADgAQABAAEAASABIAEgASABIAFAAWABYAFgAWABYAFgAZABkA
GQAYABgAGAAYABkAGQAZABgAGAAYABoAGgAZABkAFwAWABYAFQAVABUAFAATABUAFAAU
ABUAEwAQABAADwAMAAsACgAJAAsACwALAAkACgAJAAkACQAHAAcABgAGAAYABQAFAAUA
BAAEAAQAAwAFAAUABQAFAAEAAwADAAMAAwADAAMAAwADAAMAAwADAAQABAADAAMAAwAD
AAMAAwAEAAQABAAEAAMAAwADAAMAAwADAAMAAwADAAQABAAEAAYABgAGAAYABgAFAAUA
BgAEAAQABAAEAAQABAADAAMABQAFAAUABQADAAMAAwADAAUABQAEAAQAAgACAAIAAgAC
AAIAAwADAAIAAgACAAIAAAAAAAAA//8BAAEAAQABAAMAAwADAAMAAQABAAEAAQD/////
////////AAAAAAAAAAAAAP////////////8AAAAAAAAAAAAAAAD///////8AAAAAAQAB
AP///////////////////v/+/wAAAAAAAAAAAAD///7//v///////v8AAAAA/v8AAAAA
AAAAAAAAAAAAAAAAAAAAAAAA////////AAAAAAAAAgACAAIAAQAAAAAA///+////AAAB
AAEA/////wEAAwAGAAYABgAHAAcACQAKAAsADgAOAA0ACwAJAAgACAAHAAUABAADAAIA
AgD+//3/+//5//r/+v/7//z//P/9//7//v/+//7//v8AAAAAAAAAAAAAAAAAAAAAAgAC
AAIAAgABAAAAAAD/////////////AgACAAIAAgACAAMABgALAA4ADwAQABMAFwAdAB4A
GAALAPz/7f/b/8X/rP+T/4H/ff+J/6H/vP/L/9T/3v/l/+r/8P/4//7///8AAAAAAQAB
AAAAAAABAAIAAgACAAIAAwADAAMABAAEAAYABgAGAAcABQAFAAQABAAFAAUABQAFAAcA
BwAIAAgABgAGAAYABgAGAAYABgAGAAcABwAHAAgACgAKAAoACgAKAAoACgAKAAkACQAJ
AAkACQAJAAkACQALAAwADAAMAAsACwAKAAkACgAMAA0ADgAMAAwADAAMAA8ADwAPAA8A
DgAOAA4ADgAOAA8ADwAPABAAEAAQABAAEgASABIAFAAUABQAFAAUABIAFAAUABQAFgAW
ABYAGQAZABkAGAAYABgAGAAZABkAGQAYABgAGAAWABYAFQAVABUAFAAUABMAFQAVABQA
EwAVABQAFAAVABMAEAAQAA8AEAAPAA4ADQALAAsACwAJAAgABwAHAAcABwAHAAYABgAG
AAUABQAFAAgACAAIAAcABQAFAAUABQAFAAcABwAHAAUABQAFAAUABgAHAAgACQAIAAgA
BwAHAAcABwAHAAcACAAIAAgACAAJAAkACQAJAAkACQAJAAkABwAIAAgACAAGAAYABgAG
AAcABwAIAAoACAAIAAgACAAIAAgABwAHAAcABwAHAAcABwAHAAcABwAHAAcABgAGAAYA
BgAGAAYABAAEAAUABQAGAAYABgAGAAYABgAGAAUABwAHAAcABwAFAAUABQAFAAUABQAF
AAUAAwADAAMAAwADAAQABAAEAAQABAADAAMABQAFAAUABgAEAAQABAAEAAYABQAFAAUA
AgACAAMAAwADAAMAAwADAAMAAwADAAIAAgAEAAQABAAEAAQAAwACAAIAAwADAAIAAgAC
AAQABAAEAAQABAACAAIAAgACAAQABAADAAMAAwAEAAQABAAEAAQABAADAAMABAAEAAQA
BAAEAAQAAwADAAMABQAHAAgACAAIAAkACwANAA4ADwAQABAADwANAAkACAAIAAcABgAG
AAYABgACAP7//f/7//z//v///wEAAgACAAMABAACAAIAAgACAAIAAgACAAIAAgACAAIA
AgACAAIAAgACAAQABAAFAAUAAwADAAMAAwAGAAYABgAGAAYACwAQABEAFAAXAB4AIwAn
ACcAJAAaAAkA+P/r/9n/w/+0/6//pf+f/6//yf/Y/93/5v/u//H/9v/8//7/AAADAAQA
BAAFAAUABgAGAAcACAAGAAYABgAHAAkACQAKAAoACgAKAAoACwALAAsACgAKAAsACwAL
AAsADQANAA4ADgAMAAwADAAMAAoACgAKAAoACwALAAsADAAMAAwADAAMAAwADAAMAAwA
DQANAA0ADQANAA0ADQANAA0ADgAOAA4ADgAPAA8ADwAPABAAEAAQABAAEAAQABAAEQAR
ABEAEQASABIAEgASABIAEwATABMAFAAUABQAFAAUABQAFAAWABgAGAAYABgAFgAYABgA
GAAYABgAGAAbABsAGwAaABoAGgAaABsAGwAbABoAGgAaABgAGAAXABcAFwAWABYAFQAV
ABUAFAATABMAEgASABMAEwAQABAADwAQAA8ADgANAA0ADQANAAsADAALAAsACwALAAsA
CgAKAAoACQAJAAkADAAMAAwACwANAA0ADQANAAsADQANAA0ADQANAA0ADQANAA0ADQAN
AAwADAALAAsACwALAAsACwAFAAIA///8//z/+//6//n/9//3//f/9//1//b/9v/2//b/
9v/2//b/9v/1//X/9v/2//b/9v/2//b/9v/1//X/9f/1//X/9f/1//X/9f/1//X/9f/0
//T/9P/0//T/9P/y//L/8//z//T/9P/0//T/9P/0//T/8//z//P/8//z//P/8//z//P/
8//z//P/8//x//H/8f/x//P/9P/0//T/9v/2//X/9f/z//P/8//0//L/8v/y//L/8v/x
//H/8f/y//L/8//z//P/8//z//P/8//z//P/8v/w//L/8v/y//D/8v/z//T/8v/y//L/
8v/y//L/8v/y//L/8v/x//H/8f/y//L/8v/y//L/8v/x//H/8v/y//L/8P/w//D/7//x
//H/8//1//b/9v/2//f/9//5//r/+//+//7//f/7//f/9v/2//X/9P/0//T/9P/y/+7/
7f/r/+v/7P/s/+3/8P/w//H/8v/w//D/8P/w//D/8P/w//D/8P/w//D/8P/w//D/8P/w
//H/8v/0//X/8//z//P/8//0//T/9P/0//b/9//4//3/AAADAAQACQARABcAEgAKAAEA
8v/h/8//u/+k/5P/h/9//4v/pf+6/8X/zP/U/9n/3v/m/+7/8P/z//L/8v/z//P/9P/0
//X/9v/0//T/9P/1//X/9f/2//b/9v/2//b/9//3//f/9v/2//n/+f/5//n/+f/5//r/
+v/6//r/+v/6//r/+v/6//r/+//7//v//P/6//r/+v/6//r/+v/6//r//f/9//3//f/7
//v/+//7//v//P/8//z//v///////////wAAAAAAAAAAAAAAAAAAAQABAAEAAQAAAAAA
AAAAAAEAAwAEAAUABQAEAAMAAgAEAAQABAAGAAgACAAIAAgACAAKAAoACgAKAAoACgAN
AA0ADQAMAAwACgAKAAsACwALAAoACgAKAAwADAALAAsACQAIAAgABwAHAAcABgAFAAcA
BgAGAAcABQACAAIAAQAAAP///v/9//////////3//P/7//v/+//7//v/+v/6//z/+//7
//v/+//6//n/9//5//n/+f/5//f/+f/5//n/+f/5//n/+f/7//v/+//7//v/+v/4//f/
+f/5//n/+f/6//r/+v/6//v/+//7//v/+//7//v/+//5//r/+v/6//z//P/8//z//P/7
//v//P/6//r/+v/6//z//P/7//v/+//7//v/+//9//3//f/9//v/+//6//r/+v/6//r/
+v/6//r/+//7//j/+P/4//j/+v/6//r/+f/3//f/9//3//n/+f/5//n/9//3//f/9//3
//f/9//3//f/+P/4//j/+v/6//n/+f/3//f/9//4//j/+P/4//j/+P/3//f/9//4//j/
+f/5//f/9//3//f/9//3//f/9v/2//j/+P/4//j/+P/3//b/+P/5//n/+P/2//b/9v/2
//T/9P/0//T/9P/0//T/9P/2//b/9//3//b/9v/2//b/+P/4//j/+P/3//f/9v/1//n/
+f/4//f/+P/2//b/9v/2//T/9P/0//T/9v/2//b/9v/4//j/+P/4//b/9v/2//b/9v/2
//b/9v/3//j/+f/6//n/+P/3//b/9v/2//b/9v/4//j/+P/4//j/+P/4//j/9v/2//b/
9v/2//b/9v/2//j/+P/4//j/9v/2//b/9v/0//T/9P/0//b/9v/2//b/+P/4//j/+P/4
//j/9//3//f/+P/4//j/9v/2//b/9f/3//j/+P/4//r/+v/6//n/+f/5//v//f///wAA
AQADAAAAAQABAAEAAQAAAP7/+//4//b/9f/z//T/9P/0//T/8//w//D/7//w//L/8//1
//T/9P/1//b/9v/2//b/9v/0//T/9P/0//b/9v/2//b/9v/2//b/9v/0//T/9f/1//X/
9f/1//X/+P/4//j/+P/+////AAABAAIABQAMABMAGQAbABYACgD//+7/2f/H/63/kP97
/3X/e/+R/6v/wP/L/9L/2P/f/+b/7P/0//j/+f/4//j/+f/5//j/+P/5//r//P/8//z/
/f/7//v//P/8//z//P/8//3/+//7//r/+v/9//3//f/9//3//f/+//7//v/+//7//v8A
AAAAAAAAAAEAAQABAAIAAAAAAAAAAAACAAIAAgACAAEAAQABAAEAAQABAAEAAQD//wAA
AAAAAAIAAwADAAMAAwAEAAQABAAEAAQABAAEAAcABwAHAAcABgAGAAYABgAGAAcABwAH
AAoACgAKAAoACgAKAAoADAAOAA4ADgAOAAwADgAOAA4ADgAOAA4AEQATABMAEgASABIA
EgATABMAEwASABIAEgAUABQAEwATABMAEgASABEAEwATABIAEQAPAA4ADgAPAA0ACgAK
AAkACQAJAAkACQAIAAcABgADAAIAAQABAAEA//////7//v/8//v/+//7//z//P/8//v/
+//7//v/+//4//n/+P/3//j/+f/6//v/+f/5//n/+f/8//z/+//7//v/+//7//v/+v/6
//r/+v/7//v/+//7//v/+//7//v/+//8//z//P/8//z//P/8//z/+//7//z//P/8//z/
/P/+//7//f/9//z/+//6//n/+//7//v/+//7//v/+v/6//r/+v/6//r/+v/6//v/+//6
//r/+v/6//r/+v/6//n/9//3//f/9//3//f/9//3//n/+f/5//n/9//3//f/9//3//j/
+P/4//j/+P/3//f/9//3//f/+P/4//j/+P/4//b/9f/1//X/8v/y//P/8//1//X/9f/1
//X/9f/1//T/9P/2//b/9v/2//b/9f/0//P/8//y//D/8f/y//P/9P/0//T/9P/0//T/
9P/0//T/8v/y//P/8//y//L/8v/y//P/9P/1//b/9f/1//T/8//z//H/9P/1//b/9P/0
//T/9P/y//L/8v/y//D/8P/w//D/8f/y//P/9P/0//T/9P/0//L/8v/y//L/8v/y//L/
8v/y//L/8v/x//P/8//0//T/8//y//H/8P/x//H/8v/y//P/9P/1//b/9v/3//j/+//9
//7//v/+//7//f/+//7//P/6//f/8//v/+3/7P/s/+n/6P/o/+j/7P/s/+r/6//q/+v/
7f/u/+//8P/w//H/8f/w/+//7v/s/+z/7P/s/+7/7v/u/+7/7v/u/+7/7v/u/+7/7v/v
/+//7//v/+//7//w//D/8P/y//T/9f/4//3//v/9//7/AQAJAA8AEgAKAP3/7v/b/8v/
uf+c/3//b/9t/3f/j/+q/7n/wv/M/9X/2v/g/+r/7v/v/+7/7v/v/+//8P/w//H/8v/0
//T/9P/1//P/8//0//T/8v/y//L/8//1//X/9P/0//X/9f/1//X/8//z//T/9P/0//T/
9P/0//b/9v/2//b/9f/1//X/9v/2//b/9v/2//b/9v/2//b/9//3//f/9//5//n/+f/5
//n/+v/6//r/+P/5//n/+f/5//r/+v/6//z//P/8//z//f/9//3//f/8//z//P/8//z/
/f/9//3//P/8//z//P8AAAAAAAACAAAAAAAAAAAAAgAEAAQABAAEAAQABAAHAAcABwAG
AAYABgAGAAcABwAJAAgACAAIAAYABgAFAAUABQAEAAQAAwAFAAUABAADAAEAAAAAAAEA
AwAAAAAA///8//v/+v/5//f/9//3//X/9P/z//P/8//z//P/8v/y//D/7//v/+//7v/u
/+7/7f/t/+3/7f/t/+v/7f/t/+3/7f/t/+3/7f/v/+//7//v/+//7v/s/+v/7f/t/+3/
7f/s/+z/7P/s/+3/7f/t/+3/7//v/+//7//t/+7/7v/u/+7/7v/u/+7/7P/r/+v/7P/u
/+7/7v/u/+z/7P/r/+v/7f/t/+3/7f/r/+v/6//r/+v/6//q/+r/6v/q/+r/6v/q/+r/
6//r/+j/6P/o/+j/6P/o/+j/5//p/+n/6f/p/+n/6f/p/+n/6f/p/+n/6f/n/+f/5//n
/+f/6P/o/+j/5v/m/+X/5f/l/+X/5f/m/+j/6P/o/+j/5v/l/+X/5f/k/+T/5f/l/+X/
5f/l/+X/5f/l/+X/5P/k/+b/5v/m/+b/5v/l/+T/4v/j/+P/4v/k/+T/5P/k/+L/4v/i
/+L/4v/i/+L/4v/i/+L/4//j/+L/4v/i/+L/4v/i/+L/4v/j/+P/4v/h/+H/4//i/+H/
4P/i/+L/4v/i/+L/4v/i/+L/4P/g/+D/4P/i/+L/4v/i/+T/5P/k/+T/5v/o/+r/7P/s
/+z/7P/s/+r/6P/m/+T/5P/k/+T/5P/i/+D/3v/c/9r/2v/a/9r/3P/c/9z/3P/e/97/
3v/e/w==
         </WaveFormData>
      </LeadData>
      <LeadData>
         <LeadByteCountTotal>10000</LeadByteCountTotal>
         <LeadTimeOffset>0</LeadTimeOffset>
         <LeadSampleCountTotal>5000</LeadSampleCountTotal>
         <LeadAmplitudeUnitsPerBit>4.88</LeadAmplitudeUnitsPerBit>
         <LeadAmplitudeUnits>��V</LeadAmplitudeUnits>
         <LeadHighLimit>2147483647</LeadHighLimit>
         <LeadLowLimit>268435456</LeadLowLimit>
         <LeadID>V2</LeadID>
         <LeadOffsetFirstSample>0</LeadOffsetFirstSample>
         <FirstSampleBaseline>0</FirstSampleBaseline>
         <LeadSampleSize>2</LeadSampleSize>
         <LeadOff>FALSE</LeadOff>
         <BaselineSway>FALSE</BaselineSway>
         <ExcessiveACNoise>FALSE</ExcessiveACNoise>
         <MuscleNoise>FALSE</MuscleNoise>
         <LeadDataCRC32>3092766040</LeadDataCRC32>
         <WaveFormData>
2P/Y/9j/2P/e/+T/6v/w/+3/7P/r/+r/6//s/+3/7v/w//D/8P/w/+7/7v/u/+7/8P/w
//D/8P/y//L/8v/y//L/8v/y//L/8v/y//L/8v/y//L/8v/y//P/9P/1//b/9P/0//T/
9P/1//b/9//4//j/+P/4//j/+v/6//r/+v/8//z//P/8//r/+v/6//r/+//8//3//v/+
//7//v/+////AAABAAIABAAEAAQABAAFAAYABwAIAAoACgAKAAoADQAOAA8AEAASABIA
EgASABQAFgAYABoAGwAcAB0AHgAfACAAIQAiACMAJAAlACYAKQAqACsALAAtAC4ALwAw
AC8ALgAtACwALgAuAC4ALgAuAC4ALgAuACwAKgAoACYAIwAiACEAIAAfAB4AHQAcABkA
GAAXABYAEgAQAA4ADAAJAAgABwAGAAUABAADAAIAAQAAAP///v/9//z/+//6//n/+P/3
//b/9v/2//b/9v/4//j/+P/4//b/9v/2//b/9v/2//b/9v/4//j/+P/4//r/+v/6//r/
+P/4//j/+P/6//r/+v/6//r/+v/6//r/+P/4//j/+P/4//j/+P/4//r/+v/6//r//P/8
//z//P/6//r/+v/6//j/+P/4//j/+f/6//v//P/6//r/+v/6//j/+P/4//j/+P/4//j/
+P/4//j/+P/4//j/+P/4//j/9v/2//b/9v/0//T/9P/0//T/9P/0//T/9v/2//b/9v/0
//T/9P/0//T/9P/0//T/8v/y//L/8v/0//T/9P/0//L/8v/y//L/9P/0//T/9P/y//L/
8v/y//D/8P/w//D/8P/w//D/8P/w//D/8P/w//L/8v/y//L/8v/y//L/8v/w//D/8P/w
//D/8P/w//D/8v/y//L/8v/x//D/7//u//H/8v/z//T/8//y//H/8P/y//L/8v/y//L/
8v/y//L/8P/w//D/8P/u/+7/7v/u//D/8P/w//D/8v/y//L/8v/w//D/8P/w//D/8P/w
//D/8P/w//D/8P/w//D/8P/w//L/8v/y//L/8v/y//L/8v/w//D/8P/w//D/8P/w//D/
8v/y//L/8v/w//L/9f/2//j/+f/5//n/+//+/wAAAgACAAIAAgABAAMAAwADAAEAAQAC
AAMAAwABAP7//P/6//b/9v/1//X/9//5//n/+f/2//X/8//x/+3/7f/t/+3/7f/s/+z/
7f/t/+3/7f/t/+//8P/w//D/8P/w//D/8P/u/+//8P/w//b/9//6/wIABgAQACcASgBy
AJkAtQC9AL4AvACzAJ8AcwAvAOf/rP+B/3D/gv+X/6L/r/++/8//3//r//D/8v/x//D/
8P/v/+//7//v/+//8P/x//L/8v/0//P/8//z//P/8//0//X/8//y//L/8//0//X/9//4
//j/+P/4//n/9//3//j/+P/6//r/+v/7//v/+//8//z/+v/7//v/+//6//r/+v/6//z/
/f/9//7//////wAAAAD+/////////wIAAgADAAMAAgADAAMAAwADAAUABgAGAAcACAAJ
AAoACwALAAwADAAOABAAEgAUABMAFAAVABYAGAAZABoAGwAeAB4AHwAhACAAIQAjACYA
JgAnACgAKwAuAC4ALwAwADAAMQAyADQAMwA0ADQANAAyADQANAA0ADQANAA0ADQAMwAz
ADIAMQAwAC8ALgAuAC0ALQAsACsAKAAlACMAIgAiACIAIQAfABoAGQAXABYAFQAUABIA
EgAQAA8ADwANAAwACwAJAAgABwAGAAUAAwABAAEAAQAAAP//////////AAAAAAAA/v/+
//7//v/+/wAAAAAAAAAAAAAAAAAAAAABAAEAAQABAP////8AAAAAAgADAAMAAwABAAEA
AQABAAMAAwAEAAQAAgACAAIAAgAEAAQABAAEAAQAAwACAAEAAwAEAAQABAAFAAUABQAF
AAUABQAFAAUAAwADAAMAAQABAAEAAQABAAIAAgACAAMAAQAAAP//AAD+//3//f/9//7/
/v///////P/8//z//P/8//3//f/9//z//P/8//z/+f/5//n/+f/3//f/9//3//b/9f/1
//X/9v/3//j/+f/3//f/9v/2//X/9f/1//X/9v/3//f/+P/2//b/9f/1//X/9f/2//b/
9v/1//X/9f/1//X/9P/0//X/9f/1//X/9f/1//X/9f/1//X/9f/1//X/9f/1//P/8f/z
//P/8//0//T/9f/2//b/9P/0//T/9P/0//T/9P/0//T/9P/0//T/9P/0//T/9P/y//L/
8v/y//T/9P/0//T/9P/0//T/9P/2//b/9v/2//f/+P/5//r/+v/9//7/AAD///////8A
AP///////wAAAAAAAP////8AAAEAAAABAAQABQAFAAMA/v/8//r/+P/3//X/9P/z//L/
8f/w/+z/7v/t/+z/6//u/+//8P/x/+//7v/u/+3/7//v/+//7//u/+7/7v/u//D/8P/w
//D/8f/w//L/9P/5//7/AAAGABoAOwBiAIwArQC5ALsAwADAALcAnQBnACMA4/+q/4P/
gv+W/6P/rv+9/8z/2//p/+//7v/w//H/8P/w/+//8f/x//H/8f/w//H/8v/y//T/8//z
//P/8//z//T/9f/1//T/9P/1//X/9f/2//b/9P/0//T/9f/1//X/9v/2//j/+P/4//n/
9//3//j/+P/6//v/+//7//r/+v/6//r/+f/5//j/+P/6//v//f/+//7//////////v/+
///////+/////////wEAAwAEAAQAAwAEAAUABgAHAAcACAAIAAsADAANAA4ADgAOAA4A
DgASABMAFAAVABoAGgAbAB0AHgAfACEAJAAkACUAJgApACgAKAApACoALAAtAC4AMAAv
ADAAMAAwADAAMgAyADIAMgAyADIAMgAzADMAMgAxAC8ALQArACoAKAAnACUAIwAiAB8A
HQAcABsAHAAcABsAFgAVABMAEgASABAADQAMAAgABwAHAAUABAADAAEAAAD///7//f/7
//3//f/9//z/+v/5//j/9//2//b/9v/0//b/9v/2//b/9v/2//b/9v/0//T/9P/0//f/
9//3//f/9f/1//b/9v/4//n/+f/5//n/+f/5//n/+f/5//r/+v/8//z//P/8//z//P/8
//z/+//7//v/+//7//z//P/8//3//f/9//3//f/9//3//f/9//3//f/7//r/+f/4//f/
+P/4//j/+f/6//r/+v/8//j/9//3//f/9//2//b/9f/2//b/9v/2//T/9f/1//X/8v/y
//L/8v/z//P/8//z//P/8//z//P/8v/x//H/8f/v/+//7//v//H/8f/w//D/8//z//P/
8//x//H/8P/w//D/8P/v/+//7//v//D/8P/w/+//7//v/+//7//u/+7/7//v/+7/7v/u
/+7/7v/w//D/8P/w/+7/7v/u/+7/7v/u/+7/7v/u/+7/7v/u/+z/7P/s/+z/7v/u/+7/
7v/w//D/8v/1//T/9v/3//f/9//4//r/+//8//7//v/+//3//f/9//3/+//7//z//f/9
//v/+P/2//T/8v/y//H/8f/x//P/8//1//L/8f/v/+3/6//r/+v/6v/p/+f/5v/p/+n/
6f/p/+n/6f/q/+r/6v/q/+r/6v/s/+z/7f/u/+7/7v/v//D/9P/2//7/EQAwAFoAgQCd
AKUAqgCwALEAqwCTAGMAJQDo/7P/hP92/4f/mP+n/7r/z//d/+v/8v/w/+//7v/u/+3/
6//r/+v/6//u/+//8P/w//D/7//v/+//7f/t/+7/7//t/+z/7P/t/+//7//w//D/8P/w
//D/8f/x//H/8v/y//L/8v/y//P/8//z//T/9P/0//X/9f/1//j/+P/4//j/9//3//b/
9v/1//X/9v/2//f/+f/6//v//P/8//3//f/+//////////3///8AAAAAAQACAAMABAAH
AAcACAAIAAcACAAJAAoADAAOABAAEgASABMAFAAVABYAFgAXABkAGwAdACAAJAAkACUA
JgApACgAKAApACoAKwAtAC8AMgAzADQANAA0ADQANgA2ADYANgA2ADYANgA3ADcANgA1
ADIAMQAwADAALgAtACsAKQAqACcAJQAkACAAIAAfAB0AGQAXABQAEgAQAA4ACwAKAAoA
CQAJAAcACAAHAAUABAABAAAA///9//3//f/9//z/+f/5//n/+f/2//b/9v/0//T/9P/0
//T/9P/0//T/9P/0//T/9P/0//X/9f/1//X/9f/1//b/9v/2//f/9//3//f/9//3//f/
+f/5//r/+v/8//z//P/8//r/+v/6//r/+//7//v/+//5//r/+v/6//v/+//7//v/+//7
//v/+//7//v/+//5//n/+f/5//n/+v/6//r/+//7//r/+f/6//j/9//3//f/9f/0//T/
8//z//T/9f/2//T/9f/1//X/9P/0//T/9P/1//X/9f/1//P/8//z//P/9P/z//P/8//x
//H/8f/x//P/8//y//L/8f/x//H/8f/z//P/8v/y//D/8P/v/+//8f/x//L/8P/u/+7/
7v/u//D/8P/w//D/8P/w//D/8P/w//D/8P/w//D/8P/w//D/8v/y//L/8v/x//D/7//u
//D/8P/y//X/9v/4//n/+f/3//j/+v/7//7/AAAAAAAAAQABAAEAAQD9//3//v//////
/f/6//j/9v/0//T/8//1//X/9//3//X/8v/x/+//7f/r/+v/6//r/+v/6v/q/+3/7f/t
/+3/7P/r/+v/6v/q/+r/6v/q/+z/7P/t/+7/7v/u/+//8P/y//b//v8LACQATAB1AJEA
mQCeAKYAqwCnAJEAZQApAOr/s/+G/3L/gf+W/6P/tv/P/+H/7f/0//T/8v/w/+//7f/t
/+3/7f/t/+7/7//w//D/8P/v/+//7//v/+//8P/x//H/8P/w//H/8f/x//L/8v/0//T/
9P/1//P/8//0//T/9v/2//b/9//3//f/+P/4//b/9//3//f/+P/4//j/+P/7//v/+v/6
//3//f/+//7//P/9//3//f/+//7//////wAAAQABAAEA//8BAAIAAgADAAQABQAGAAkA
CQAKAAoACwAMAA0ADgAPABAAEQASABQAFQAWABcAGgAaABsAHQAcAB0AHwAiACQAJQAm
ACkALAAsAC0ALgAsAC0ALgAwADMANAA0ADQANAA2ADYANgA2ADYANgA2ADUANQA0ADMA
MgAxADAAMAAsACsAKQAnACcAJQAkACQAIQAgAB4AGwAaABkAFwAWABIAEAANAAwACAAH
AAcABQAGAAUAAwACAAEAAAD///3/+//7//v/+v/5//n/+f/5//j/+P/4//b/9v/2//b/
9v/2//b/9v/2//j/+P/4//j/+P/3//b/9f/3//f/+P/4//j/+f/5//n/9//3//f/9//3
//f/+P/4//j/+P/4//j/+P/4//j/+P/7//v/+//7//v//P/8//z/+//7//v/+//7//v/
+//7//3//f/9//v/+//7//v/+//7//r/+f/5//n/+P/3//j/+P/3//f/9//4//j/+f/5
//j/+P/4//j/9//3//b/9f/0//T/9P/0//X/9f/1//X/8//z//P/8//0//P/8//z//P/
8//z//P/8//z//L/8v/z//P/8//z//X/9f/0//T/8v/y//H/8f/x//L/8v/y//L/8v/y
//L/8v/y//L/8v/y//L/8v/y//L/8v/w//D/8P/w//L/8v/y//L/8v/y//L/8v/w//D/
8v/1//b/+P/5//n/+//8//7///8AAAIAAgACAAMAAwADAAMA/////wAAAQABAP///P/6
//j/9v/2//X/8//z//X/9f/4//b/9v/1//L/7//u/+3/7f/t/+z/7P/t/+3/7f/t/+3/
7f/u/+7/7v/u/+7/7v/u/+7/7//w//D/7v/v//L/9v/6//7/CQAeAD4AZwCNAJ0AoACi
AKUAowCVAG8ANwD4/73/iv9s/3X/jv+b/67/x//Z/+n/8v/y//P/8v/y//H/8f/x//H/
8f/w//H/8v/y//D/7//v/+//7//v//D/8f/z//L/8v/z//P/8//0//T/9P/0//T/9f/1
//X/9v/2//b/9v/2//f/9//3//j/+P/4//n/+f/5//r/+v/6//r/+f/5//j/+P/7//v/
/P/8//z//f/9//3/AAAAAAEAAQAAAAEAAQABAP//AQACAAIABQAGAAcACAAJAAkACgAK
AAkACgALAAwADQAOAA8AEAAUABUAFgAXABoAGgAbAB0AHgAfACEAJAAiACMAJAAnACgA
KAApACoAKgArACwALgAvADAAMAAwADAAMgAyADIAMgAyADIAMgAzADMAMgAxADAALwAu
AC4ALAArACkAJwAmACMAIQAgAB4AHgAdABsAGAAXABUAFAASABAADQAMAAwACwALAAkA
BgAFAAMAAgABAAAA///9//v/+//7//r/+//7//v/+//8//z//P/6//r/+v/6//r/+P/4
//j/+P/6//r/+v/6//v/+//7//v/+f/5//r/+v/6//v/+//7//3//f/9//3/+//7//z/
/P/8//z//P/8//z//P/8//z////////////9//7//v/+//3//f/9//3////////////9
//3//f/7//v/+//7//v/+//6//n/+f/6//r/+v/8//z/+//7//v/+f/4//j/9//0//T/
9P/0//b/9//3//f/9v/2//b/9v/1//X/9f/1//f/9//3//f/9v/1//X/9f/1//X/9f/1
//P/8//y//L/9f/1//X/9f/1//X/9P/0//T/9P/z//P/8//z//T/9P/0//P/8//0//L/
8v/y//L/8P/w//D/8P/y//L/8v/y//T/9P/0//T/9P/0//T/9P/y//L/8v/y//T/9P/0
//T/8v/y//T/9//6//z//f/9//3//v8AAAEABAAGAAYABgAFAAUABQAFAAMAAwAEAAUA
AwABAP7//P/4//b/9v/1//X/9f/3//f/9//0//P/8f/x/+//7//v/+3/7f/s/+z/7//v
/+//7//t/+3/7v/u/+7/7v/u/+7/7v/u/+//8P/w/+7/8f/2//z//v8CAA8AKgBSAHsA
mQClAKgAqgCpAKEAhwBRAAkAyv+X/27/Zv99/5L/n/+2/83/3f/p//L/8v/x//D/8P/v
/+3/7f/t/+3/7v/v//D/8P/w/+//7//v//H/8f/y//P/8//y//L/8//z//P/9P/0//b/
9v/2//f/9v/1//X/9P/0//T/9P/1//f/9//4//j/+v/7//v/+//7//r/+f/4//v/+//6
//r/+//7//z//P/8//3//f/9//7//v//////AgADAAMAAwACAAMAAwACAAMABAAFAAYA
BQAFAAYABgAJAAoACwAMAA0ADgAPABAAEgATABQAFQAYABgAGQAbABwAHQAfACIAIgAj
ACQAJwAoACgAKQAqACoAKwAsAC4ALQAuAC4ALgAuADAAMAAwAC4ALgAuAC4ALwAvAC4A
LQAsACsAKgAqACgAJwAlACMAJAAhAB8AHgAcABwAGwAZABQAEwARABAADAAKAAcABgAF
AAUABgAFAAYABQADAAIAAQAAAP///f/9//3//f/8//v/+//7//v//P/8//z/+v/4//j/
+P/4//r/+v/6//r/+P/4//j/+P/5//n/+f/5//n/+f/6//r/+v/7//v/+//7//v/+//7
//3//f/+//7//P/8//z//P/+//7//v/+//3//f/9//3//f/+//7//v/7//v/+//7//v/
+//7//v/+f/5//n/9//5//n/+f/5//n/+P/3//f/+P/4//j/+v/6//n/+f/5//n/+P/4
//f/9v/2//b/9v/0//X/9f/1//b/9v/2//b/9f/1//X/9f/1//X/9f/1//b/9f/1//X/
8//z//P/8//z//P/8v/y//H/8f/x//H/8f/x//D/8P/y//L/8f/x/+//7//w//D/8v/x
//L/8v/y//L/8v/w//D/8P/w//L/8v/y//L/8v/y//L/8v/w//D/8P/w//L/8v/y//L/
8P/w//D/8P/y//L/9P/3//b/+P/5//n/+f/6//z//f8AAAIAAgACAAEAAQABAAEAAQAB
AAIAAwAAAP3/+f/2//b/9P/0//P/9P/1//j/+f/2//L/8P/t/+3/6//r/+v/6//r/+r/
6v/r/+v/6//r/+v/6//s/+z/7P/s/+z/7P/u/+7/7//w//D/9P/5//7/BAAMABwANwBa
AIIAqQC9ALsAugC4AK0AkwBjAB8A2/+e/3f/dv+K/5n/pP+z/8L/0f/h/+n/7P/u/+3/
7P/s/+v/7f/t/+3/7f/u/+//8P/w//L/8f/x//H/8f/x//L/8//x//D/8P/x//P/8//0
//T/9v/2//b/9//1//X/9v/2//T/9P/0//X/9//3//j/+P/4//n/+f/5//r/+v/6//r/
+f/5//j/+P/7//v//P/8//z//f/9//3//v/+//////8AAAEAAQABAAMABQAGAAYABgAG
AAYABgAJAAkACgAKAAsADAANAA4AEQASABMAFAAWABcAGAAZAB4AHgAfACEAIAAhACMA
JgAmACcAKAArACoAKgArACwALgAvADAAMgAxADIAMgAyADIANAA0ADQAMgAyADIAMgAv
AC8ALgAtAC4ALQAsACwAKgApACcAJQAmACMAIQAgABwAHAAbABkAGAAXABUAFAASABAA
DQAMAAgABwAHAAUABAADAAEAAAABAAAA///9//3//f/9//z/+//7//v/+//4//j/+P/2
//j/+P/4//j/+v/6//r/+v/6//r/+v/6//v/+//7//v/+//7//z//P/6//v/+//7//3/
/f/9//3//f/9//7//v/+//7//v/+//7//v/+//7//f/9//3//f/9//7//v/+////////
/////f/9//3//f/9//3//f/7//v/+//7//v/+//6//n/+f/6//r/+v/8//j/9//3//f/
9//2//b/9f/0//T/9P/0//b/9//3//f/9v/2//b/9v/1//X/9f/1//P/8//z//P/8v/x
//H/8f/z//P/8//z//P/8//y//L/8//z//P/8//z//P/8v/y//D/8P/x//L/8v/y//L/
8v/w//D/8P/w//L/8v/y//L/9P/0//T/9P/z//L/8f/w//D/8P/w//D/8P/w//D/8P/u
/+7/8P/z//b/+P/5//n/+f/6//z//f/+/wAAAAAAAP3//f/9//3/+//7//z//f/9//v/
+P/2//b/9P/0//P/9f/1//f/9//1//L/8f/v/+3/6//r/+v/6//r/+r/6v/p/+n/6f/p
/+r/6//t/+7/7v/u/+7/7v/u/+7/7//w/+7/8P/z//T/+P/+/wYAGQA8AGYAiwCjAKsA
sACyALMAqwCNAFkAGQDc/6P/fP98/5H/nv+p/77/0f/f/+3/8v/y/+//7v/u/+3/7f/t
/+3/7f/s/+3/7v/u/+7/7f/t/+3/7//v//D/8f/x//D/8P/x//P/8//0//T/8//y//H/
8f/z//P/9P/0//T/9P/0//X/9f/1//b/9v/0//X/9f/1//j/+P/4//j/+//7//r/+v/5
//n/+v/6//r/+//7//v//P/8//3//f/+////////////AQACAAIAAwAEAAUABgAHAAcA
CAAIAAsADAANAA4ADgAOAA4ADgAQABEAEgATABcAGAAaAB0AHgAfACEAJAAkACUAJgAp
ACoAKgArACwAKgArACwALgAvADAAMAAwADIANAA0ADQAMgAyADIAMgAxADEAMAAvADAA
LwAuAC4AKgApACcAJQAkACEAHwAeABwAHAAbABkAFgAVABMAEgAQAA4ACwAKAAgABwAH
AAUAAgABAP///v////7//f/7//n/+f/5//j/+f/5//n/+f/4//j/+P/2//j/+P/4//j/
+P/4//j/+P/2//b/9v/2//f/9//3//f/9//3//j/+P/4//n/+f/5//v/+//7//v/+//7
//z//P/6//r/+v/6//r/+v/6//r/+//7//v/+//9//7//v/+//3//f/9//3/+//7//v/
+//7//v/+//5//n/+f/5//n/+//6//n/+f/4//j/+P/6//j/9//3//f/9//2//b/9f/2
//b/9v/2//T/9f/1//X/9v/2//b/9v/z//P/8//z//P/8//z//P/8v/x//H/8f/z//P/
8//z//H/8f/w//D/8f/x//H/8f/x//H/8P/w//L/8v/x//H/7//v//D/8P/y//H/8f/x
/+//7//u/+7/8f/x//H/8f/v/+//7//v//H/8f/x//H/8f/x//H/7//v//H/8f/x//L/
8v/v//D/8P/u/+7/7v/u//D/8P/w//D/8P/w//D/8P/w//D/8P/w/+7/7v/u/+7/7v/u
/+7/7v/w//D/8P/w//D/8P/w//D/7v/u/+7/7v/w//D/8P/w//D/8P/w//D/8P/w//D/
8P/u/+7/7v/u//D/8P/w//D/7v/u/+7/7v/u/+7/7v/u//D/8P/w//D/8v/y//L/8v/x
//D/7//u/+7/7v/u/+7/7v/u/+7/7v/w//D/8P/w//D/8P/w//D/8v/y//T/9//6//z/
/f/9//z//P/9//3//v8AAAAAAAD9//3//f/9//v/+//8//3/+//5//b/9P/1//T/9f/1
//P/8//1//X/8//w/+//7f/r/+n/6f/p/+v/6//q/+r/6//r/+v/6//p/+n/6v/q/+r/
6v/q/+r/7P/s/+3/7v/w//D/7//w//L/+v8GAB0ARgByAJEAnQClAKwAsgC1AKsAgwBJ
AA0A1v+j/4D/gv+X/6T/s//I/9n/5//x//T/8v/v/+7/7v/t/+//7//v/+//7v/v//D/
8P/w/+//7//v/+//7//w//H/7//u/+7/7//x//H/8v/y//L/8v/y//P/8//z//T/9P/0
//T/9P/1//X/9f/2//b/9v/3//f/9//4//j/+P/4//n/+f/4//j/+f/5//r/+v/4//n/
+f/5//z//P/9//3//P/9//3//f/9////AAAAAAMABAAFAAYABgAFAAUABAAGAAgACgAM
AA8AEAARABIAEgATABQAFQAYABgAGQAbABoAGwAdACAAIAAhACIAJQAmACYAJwAoACgA
KQAqACwALwAwADAAMAAwADIAMgAyADIAMgAyADIAMwAzADIAMQAuAC0ALAAsACoAKQAn
ACUAJQAjACIAIgAfAB4AHAAZABYAFQATABIAEAAOAAsACgAIAAcABwAFAAYABQADAAIA
///+//3/+//5//n/+f/4//n/+f/5//n/+P/4//j/9v/2//b/9v/2//T/9P/0//T/9P/0
//T/9P/3//f/9//3//n/+f/6//r/+P/5//n/+f/5//n/+f/5//f/9//4//j/+v/6//r/
+v/8//z//P/8//z/+//6//n/+//8//z//P/5//n/+f/5//n/+f/5//n/+//7//v/+f/5
//n/+f/5//f/9v/1//X/9v/2//b/+P/4//f/9//3//f/9v/2//X/9P/0//T/9P/0//X/
9f/1//T/9P/0//T/8f/x//H/8f/x//H/8f/x//D/7//v/+//7f/t/+3/7f/v/+//7v/u
/+3/7f/t/+3/7//v/+7/7v/u/+7/7f/t/+3/7f/u/+7/7v/t/+3/7f/t/+3/7P/s/+v/
6//r/+v/6//r/+v/6//r/+v/6//r/+3/7f/t/+v/6f/r/+v/6//s/+r/6//s/+7/7f/s
/+v/6v/s/+z/7P/s/+v/6v/p/+j/6f/q/+v/7P/s/+z/7P/s/+r/6v/q/+r/6v/q/+r/
6v/o/+j/6P/o/+j/6P/o/+j/6v/q/+r/6v/q/+r/6v/q/+v/7P/t/+7/7//w//H/9P/1
//b/+P/5//f/9//4//r/+v/6//v/+v/4//f/9//3//b/8//y//L/9f/1//P/8P/x//D/
7//w/+3/6//p/+n/6P/n/+P/4f/h/+H/4f/j/+X/5f/l/+T/5P/l/+X/5f/j/+P/4//k
/+L/4v/i/+L/4v/i/+L/4//o/+j/5v/n/+z/7v/s//D//f8WAD4AaQCJAJUAmACcAKUA
pwCTAGUAKQDs/7X/hv9w/3v/jv+d/7T/yf/X/+f/7P/q/+f/5v/m/+X/4//j/+P/4//k
/+X/5v/m/+b/5f/l/+X/5f/l/+b/5//p/+j/6P/p/+n/6f/q/+r/6P/o/+j/6f/p/+n/
6v/q/+r/6v/q/+v/6//r/+z/7P/s/+3/7f/t/+7/7v/u/+7/7//v/+7/7v/x//H/8v/y
//L/8//z//P/8//y//L/8f/z//X/9v/3//X/9//4//j/+f/6//v//P/9//3//v/+//3/
/v///wAAAwAEAAUABgAIAAkACgALAAwADAANAA8AEAARABMAFgAUABUAFgAZABwAHAAd
AB4AHgAfACAAIgAjACQAJAAkACIAJAAkACQAJQAmACcAKAAnACcAJgAlACQAIwAiACIA
IAAfAB0AGwAYABUAEwASABAAEAAPAA0ACAAHAAUABAAEAAIA///+//z/+//7//n/+P/3
//X/9P/z//L/8f/v/+//7//v/+7/6//r/+v/6//q/+r/6v/o/+j/6P/o/+j/6v/q/+r/
6v/o/+j/6P/o/+n/6f/p/+n/6f/p/+r/6v/q/+v/6//r/+v/6//r/+v/6f/p/+r/6v/s
/+z/7P/s/+r/6v/q/+r/7f/t/+3/7f/s/+z/6//q/+r/6//s/+3/6//r/+v/6//t/+3/
7f/r/+3/7f/t/+3/6//q/+n/6f/o/+j/6P/q/+j/5//n/+f/6f/o/+j/5//m/+b/5v/m
/+b/5//n/+f/5P/k/+T/5P/j/+P/4//j/+P/4//j/+P/5P/j/+P/4//j/+P/4//j/+H/
4f/g/+D/4f/h/+H/4f/h/+H/4P/g/+H/4v/i/+P/4v/h/+H/4P/i/+H/4f/h/+H/4f/g
/+D/3//f/9//3//h/+H/4f/h/9//3//f/9//4f/h/+H/3//d/9//3//f/97/3v/d/9z/
3P/e/97/3v/e/+D/4P/g/+D/3v/e/97/3v/g/+D/4P/g/+P/5P/l/+b/6f/q/+v/7P/u
/+7/7v/u/+7/7v/u/+7/7P/s/+z/7P/p/+j/5//m/+P/4v/h/+D/4v/i/+L/4v/h/+D/
3//e/w==
         </WaveFormData>
      </LeadData>
      <LeadData>
         <LeadByteCountTotal>10000</LeadByteCountTotal>
         <LeadTimeOffset>0</LeadTimeOffset>
         <LeadSampleCountTotal>5000</LeadSampleCountTotal>
         <LeadAmplitudeUnitsPerBit>4.88</LeadAmplitudeUnitsPerBit>
         <LeadAmplitudeUnits>��V</LeadAmplitudeUnits>
         <LeadHighLimit>2147483647</LeadHighLimit>
         <LeadLowLimit>268435456</LeadLowLimit>
         <LeadID>V3</LeadID>
         <LeadOffsetFirstSample>0</LeadOffsetFirstSample>
         <FirstSampleBaseline>0</FirstSampleBaseline>
         <LeadSampleSize>2</LeadSampleSize>
         <LeadOff>FALSE</LeadOff>
         <BaselineSway>FALSE</BaselineSway>
         <ExcessiveACNoise>FALSE</ExcessiveACNoise>
         <MuscleNoise>FALSE</MuscleNoise>
         <LeadDataCRC32>2315794513</LeadDataCRC32>
         <WaveFormData>
3P/c/9z/3P/k/+r/8P/2//P/8v/x//D/8f/y//P/9P/0//T/9P/0//T/9P/0//T/9v/2
//b/9v/4//j/+P/4//j/+P/4//j/+P/4//j/+P/4//j/+P/4//n/+v/7//z//P/8//z/
/P/+//7//v/+//7//v/+//7/AAAAAAAAAAACAAIAAgACAAAAAAAAAAAAAgACAAIAAgAE
AAQABAAEAAYABgAGAAYACAAIAAgACAAKAAoACgAKAAsADAANAA4ADwAQABEAEgAUABQA
FAAUABYAGAAaABwAHgAeAB4AHgAfACAAIQAiACQAJAAkACQAJgAoACoALAAtAC4ALwAw
AC8ALgAtACwALgAuAC4ALgAsACwALAAsACsAKgApACgAJQAkACMAIgAhACAAHwAeAB0A
HAAbABoAGQAYABcAFgATABIAEQAQAA8ADgANAAwACgAKAAoACgAIAAgACAAIAAUABAAD
AAIAAgACAAIAAgACAAIAAgACAAIAAgACAAIAAgACAAIAAgACAAIAAgACAAQABAAEAAQA
BAAEAAQABAAGAAYABgAGAAYABgAGAAYABgAGAAYABgAGAAYABgAGAAgACAAIAAgACgAK
AAoACgAIAAgACAAIAAgACAAIAAgACgAKAAoACgAKAAoACgAKAAgACAAIAAgABgAGAAYA
BgAIAAgACAAIAAYABgAGAAYABAAEAAQABAAEAAQABAAEAAIAAgACAAIABAAEAAQABAAC
AAIAAgACAAIAAgACAAIAAAAAAAAAAAACAAIAAgACAAEAAAD///7///8AAAEAAgAAAAAA
AAAAAP7//v/+//7//P/8//z//P/+//7//v/+/wAAAAAAAAAAAAAAAAAAAAAAAAAAAAAA
AP///v/9//z//f/+////AAD///7//f/8//3//v///wAA/v/+//7//v/+//7//v/+//7/
/v/+//7//P/8//z//P/8//z//P/8//3//v///wAA/v/+//7//v/+//7//v/+//7//v/+
//7//v/+//7//v/+//7//v/+//////8AAAAA/////////v/+//////////7//v/+//3/
//8AAAAAAAAAAAEAAwAEAAYABwAHAAgACQALAA4AEAASABEADwAOAA8AEAAQABEAEQAR
ABIAEgAQAA0ACwAIAAUABQAEAAQABgAIAAgACAAFAAMAAQD///v/+v/6//r/+v/6//r/
+v/8//3//f/9//3//f/9//3//f/+//7//v/+//7//v/+/wIAAwAFAAwADwAbADAAUwB+
AKkAvACrAKoAzQDjANsArQBSAPH/sf+J/3H/cf+A/4j/kf+g/67/uf/B/8n/yv/N/83/
zf/M/87/zv/N/83/zf/O/87/zv/P/9D/0f/T/9H/0f/T/9P/0//S/9L/0v/V/9X/1f/W
/9T/1P/V/9X/1P/U/9T/1f/X/9f/1//X/9f/1//X/9j/2f/Z/9r/2v/Y/9j/2P/Z/9v/
2//a/9r/2v/a/9r/2//c/9z/2//a/9v/3P/d/97/3//f/9//3//d/9//3//f/+H/4v/i
/+L/4//j/+P/4//l/+f/6P/p/+j/6P/p/+n/6v/q/+v/7P/s/+7/8P/x//H/8//0//b/
9v/1//b/9//4//n/+v/6//r/+//9//7//v/+//7//f/7//z//P/8//7///////7//P/8
//v/+//7//n/+P/3//f/+P/4//r/+f/3//b/9P/1//T/9P/z//L/8f/w/+//8P/v/+3/
7P/s/+v/7P/r/+r/6v/p/+n/6f/o/+f/5v/j/+H/4f/g/9//3//f/9//4P/h/+L/4f/h
/+H/4f/h/9//3v/e/97/4P/g/+D/4P/g/+H/4f/h/+H/4v/i/+L/5f/l/+T/5P/i/+P/
4//j/+P/4//j/+P/5v/m/+b/5v/m/+f/5//n/+X/5f/m/+b/6f/p/+n/6f/n/+b/5v/n
/+f/5//n/+f/5//n/+f/5v/m/+b/5f/l/+f/5//l/+X/5P/j/+L/4f/h/+H/4f/h/+L/
4v/i/+D/3//f/+D/4P/e/97/3v/e/9//3//f/9//3f/d/97/3v/c/9z/3P/b/9j/2P/Y
/9j/2f/b/9z/3P/c/9z/3P/c/9r/2v/Y/9j/2v/b/9v/2//Z/9n/2f/Z/9v/2//b/9v/
2P/Y/9j/2P/Y/9j/1//X/9j/2P/Y/9j/2f/Z/9n/2v/Y/9j/2P/Y/9r/2v/a/9n/2f/Z
/9n/2v/b/9v/2v/a/9r/2v/a/9r/2v/a/9r/2v/a/9r/2v/a/9r/2v/a/9r/2f/Z/9r/
2v/Z/9n/2f/Y/9j/2//b/9v/3P/e/97/3f/d/9//4P/h/+T/4//l/+b/6P/p/+n/6v/q
/+n/6//s/+//7//u/+7/7v/w/+//7//v/+//8P/w/+7/6P/l/+H/3//e/9z/2//a/9v/
2v/Z/9X/1P/T/9L/0f/T/9T/1f/W/9T/1P/U/9T/1f/V/9X/1f/V/9X/1f/V/9j/2P/Y
/9j/2v/Y/9T/1P/X/9v/3P/h//P/EgA1AF4AiQCoAMMA4gABARUB/wCvAEYA8/+5/4n/
d/9//4z/lP+h/67/vP/F/8n/y//O/9H/0f/R/9D/0v/S/9H/0f/R/9L/0v/S/9T/1P/U
/9X/1f/V/9f/1//X/9b/1v/W/9j/2f/a/9z/3P/c/93/3f/f/+D/4f/j/+b/5//o/+n/
5f/h/93/2v/a/9n/2f/Y/9r/2v/a/9v/2f/Z/9j/2P/a/9r/2v/b/+P/6v/w//b//P8C
AAgADgARABEAEQARABMAFQAVABUAFwAYABgAGAAQAAcA/v/1//D/7f/p/+X/4//k/+b/
5//s//D/9f/6/wIACgASABkAHQAjACgALgAvAC8AMQAzADIAMwA0ADQANgA3ADkAOgA5
ADoAOwA7AD0APgA+AD4APAA9AD0APAA+AD4APQA9ADsAOQA4ADcANwA2ADQANAAxAC8A
LgAsACwALAAtAC0AKgApACgAJwAmACUAIwAiAB8AHQAdABsAGAAYABcAFwAVABQAEwAS
ABMAEQARABAADQANAA0ADQALAAsACwAJAAkACQAJAAkACwAKAAoACgAIAAgACAAIAAoA
CwALAAsACQAKAAoACgANAA0ADAAMAA4ADwAPAA8ADwAPAA8ADwAQABAAEAAQABAAEQAR
ABEAEQARABIAEgARABEAEQARABMAEgASABMAEQARABEAEQARABEAEQAQAA4ADgANAA0A
DwAPAA0ADQAPAA8ADwAPAA4ADQAMAAsACgAKAAoACAAJAAkACgAKAAgACAAIAAgABwAH
AAcABwAFAAUABgAGAAYABgAGAAUABAAEAAQABAAEAAUABQAEAAYABgAGAAYACAAIAAYA
BgAEAAUABQAFAAMAAwADAAMAAwADAAMAAwAEAAQABAAEAAQABAADAAMAAgACAAQAAgAC
AAIAAgAEAAQABAAEAAIAAQABAAIAAgABAAEAAQAAAAAAAQABAAAAAAD///7//v///wEA
AgAEAAYABwAJAAgACgALAAsACgAKAAsADQAOABEAEQAQABAAEAAQAA8AEQARABEAEgAS
ABAADQALAAgABwAHAAYABgAGAAgACAAKAAcABQADAP///f/8//z/+//6//n/+P/5//r/
/P/9//v/+//7//v/+//7//z//P/8//z//P/8//7//P/7//v//v8BAAcAGAA5AGIAjwC2
ANEA5gD9ABMBGwELAdAAeQAnAOH/o/+H/5L/pv+x/8b/2v/n//P/+//8//v/+//7//r/
+P/4//f/9//5//r/+v/6//r/+v/6//v/+f/5//v/+//5//j/+P/4//v/+//7//z//P/8
//3//f/8//z//P/9//7///8AAAEAAQABAAEAAgADAAMABAAEAAQABAAEAAUABQAFAAQA
BAACAAIAAgADAAcACAAIAAgACgAKAAoACgAJAAkACQAJAAgACQAIAAcACwAMAAwADAAP
AA8ADwAPAA8AEQASABMAFQAWABgAGQAYABgAGQAaABoAHAAeAB8AIQAjACQAJgApACkA
KwAtACwALQAuAC4ALwAxADQANgA3ADgAOQA5ADcAOAA4ADgAOgA7ADsAOgA6ADoAOQA5
ADgANQAzADEALwAuACwALAAsACsAKwAqACcAJgAmACUAIAAfAB4AHQAaABkAFwAWABcA
FQAVABMAEgASABEAEQAPAA4ADQAMAAsACQAJAAgABQAFAAUABQADAAMAAwABAAMAAwAD
AAMAAQAAAAAAAAAAAAAAAAAAAAIAAwADAAMAAwAEAAQABAAFAAUABAAEAAIAAwADAAMA
BQAFAAUABQAIAAgACAAIAAcABwAGAAUABwAHAAgACAAHAAcABwAHAAcABgAGAAcACQAJ
AAkACQAHAAcABwAGAAYABgAFAAUAAwADAAEAAQD///////////3//f/9//3/+v/6//r/
+P/4//n/+//8//r/+v/6//r/+f/5//n/+f/4//n/+//8//v/+v/5//f/9v/2//b/9v/2
//f/9//2//b/9v/2//b/+P/4//b/9v/4//n/+f/5//j/9//2//X/9f/3//f/9P/0//T/
9P/0//T/9P/0//T/9v/1//X/9v/0//P/8//z//T/9P/1//X/9//4//j/+P/2//X/9f/0
//T/9v/3//n/+v/8//3//f/8//z//f///wIABQAFAAQABgAGAAYABQADAAMAAwAEAAQA
AgD///3/+v/5//n/+P/6//r//P/8//z/+f/3//X/8f/v/+7/7v/u/+7/7v/u//D/8P/x
//H/8P/v/+7/7f/v/+//8P/w//L/8v/y//L/8v/w/+//8f/y//X/+/8IACEASAB3AJwA
tQDKAOMA+wAHAfkAxgB1ACEA2/+f/3v/gv+W/6P/tv/O/9//6//z//T/8v/x//D/7v/u
/+7/7f/t/+//8P/w//D/8P/w//D/8f/x//H/8//z//P/8v/y//L/8//z//P/9P/0//T/
9f/1//T/9P/0//X/9//3//f/9//3//f/9//4//f/9//4//j/+P/4//j/+f/5//n/+P/4
//n/+v/7//3//v/+//3//P/8//z//P/8//3//f/9//3//f////////8BAAIAAgACAAUA
BQAFAAUABwAJAAoACwAJAAoADAANABAAEAARABIAEgAUABYAFwAVABcAGAAaAB0AHQAf
ACEAJAAlACYAJgAkACUAJwAoACkAKgArACsALQAuAC4ALgAsAC0ALQAsACwALAArACsA
KwApACgAJwAlACQAIgAiACIAIQAhACAAHgAcABsAGQAXABcAFwAXABUAEwAQAA4ADQAL
AAsACQAIAAgABwAHAAMAAgABAAAAAQD//////v/7//v/+//7//v/+//7//n/+f/5//n/
+f/7//r/+v/6//z//P/8//z/+//7//r/+f/7//z//P/8//3//f/8//z//P/9//3//f/9
//3//f/9//7//v/+//7//P/9//3//f//////AAAAAAEAAQABAAEA///+//7///8BAAEA
AQABAAMAAwADAAIAAgACAAEAAQABAAEA//////7//f/8//v//P/9//7////+//7//v/8
//3//f/+//7//f/8//v/+v/5//n/+f/5//n/+f/6//r/+f/4//f/9f/1//b/9//4//j/
+f/5//j/+P/4//j/+P/4//j/9v/2//j/+f/5//n/9//3//f/9//3//j/9v/2//b/9v/2
//b/9v/2//b/9f/1//b/+P/3//f/9//0//T/9f/1//X/9v/2//b/9f/1//b/9v/1//b/
9v/3//r//P/9//3//v/+////AQAEAAcABwAGAAgACAAIAAcABQAFAAUABgAGAAQAAQD/
//r/+f/5//j/+v/6//z//P/9//v/+v/5//T/8f/v/+7/8P/w//D/8P/w//D/8f/x//P/
8//z//P/8f/x//L/8v/y//L/8v/y//L/8v/x//P/9v/3//v/BAAbADwAZwCSALEAwgDT
AOcA9wD1AM4AhwAxAOX/pf95/3b/jv+d/67/xv/Z/+f/7//w//P/8//z//L/8v/y//H/
8f/x//L/8v/y//D/8P/w//H/8f/x//P/8//1//T/9P/0//P/8//z//T/9v/2//f/9//2
//b/9v/3//f/9//3//f/+f/5//n/+v/5//n/+v/6//r/+v/6//v/+f/5//j/+P/5//r/
+//9//3//v/+//7/AAAAAAAAAAD/////////////AQABAAEAAwAEAAQABAAHAAcABwAH
AAUABwAIAAkACQAKAAwADQAQABAAEQASABIAFAAWABcAFwAZABoAHAAdAB0AHwAhACIA
IwAkACQAJAAlACcAKAAnACgAKQApACsALAAsACwAKgArACsAKgAsACwAKwArACsAKQAo
ACcAJwAmACQAJAAhAB8AHgAcAB0AHAAcABsAGAAXABYAFQASABEADwAOAA8ADQANAAsA
CAAIAAcABwAFAAQAAwACAAMAAQABAAAAAQABAAEAAQD////////9//3//f/9//3/+//6
//r/+v/8//z//P/8//7//////////f/+//7//v///////v/+//7/////////////////
//8AAAAAAAAAAAAAAQABAAEAAwADAAQABAADAAMAAwADAAMAAgACAAMAAwADAAMAAwAD
AAMAAwACAAIAAgABAAEAAQABAP////8BAAEAAQABAAEAAQABAAEA/v/+//7//P/5//n/
+v/6//v//P/9//7//f/9//3//f/7//v//P/8//z//P/8//v//P/8//z//P/6//v/+//6
//j/+P/4//j/+v/6//j/+P/4//n/+f/5//n/+f/5//n/+f/5//n/+f/6//r/+v/6//j/
+P/4//j/9v/2//b/9v/4//f/9//4//r/+f/5//n/+v/6//v/+//6//r/+f/4//n/+f/6
//r/+P/6//v//f8AAAIAAwADAAQABAAFAAcACgANAA0ADAAKAAoACgAJAAkACQAJAAoA
CgAIAAUAAwD+//3//f/8//z//P/+//7/AAD9//v/+f/5//f/9v/2//T/9P/0//T/9P/0
//X/9f/z//P/8//z//P/8//0//T/9P/0//T/9P/0//T/9f/5//7/AQADABAAKQBSAH8A
pAC9AM4A4wDzAPkA5QCmAE0A9/+1/4P/b/+C/5T/of+2/87/3f/p//H/8v/z//P/8//y
//D/8P/v/+//7//w//D/8P/w//D/8P/x//P/8//1//X/8//y//L/8v/z//P/8//0//b/
9v/3//f/9//2//X/9f/z//P/8//z//T/9f/2//j/+//7//z//P/7//r/+f/5//v/+//6
//r/+v/6//r/+//9//7//v/+//7//v/+//7/AQABAAEAAQD//wEAAQABAAEAAgACAAIA
AwADAAMAAwAFAAcACAAJAAkACgAMAA0ADAAMAA0ADgAQABIAFAAVABUAFwAYABoAGwAb
AB0AHwAgACEAIgAiAB8AHQAcABoAGQAYABcAFQATABQAFAAUABQAFQAVABQAEgASABEA
EQARAA8ADgANAA0ADAAKAAoACwAJAAgABgAIAAgACQAJAAYABQAEAAMAAgABAP///v//
//3//f/7//z//P/7//v/+f/4//f/9v/3//X/9f/0//P/8//z//P/8f/x//H/7//v/+//
7//v/+//7v/u/+7/8P/w//D/8P/u/+//7//v//H/8v/y//L/8//z//L/8v/w//H/8f/x
//L/8//0//X/9P/0//T/9P/0//X/9f/1//X/9f/2//b/9f/1//X/9f/z//L/8v/z//T/
9f/2//f/9v/1//T/8v/0//T/8//z//P/8//x//H/8//z//P/8//x//H/8f/x//L/8v/y
//D/7//v//D/8P/u/+7/7v/u/+3/7f/t/+3/7f/t/+7/7v/u/+7/7v/t/+7/7v/u/+7/
7P/t/+3/7P/s/+z/7P/s/+z/7P/q/+r/6v/r/+v/6//r/+v/6//r/+v/6//r/+v/6P/o
/+j/6v/q/+r/6v/q/+r/6v/q/+r/6f/p/+r/7P/r/+v/6//o/+j/6f/p/+n/6v/q/+r/
6f/p/+r/6v/q/+z/7f/v/+//8P/w/+//8//0//b/+f/6//3//f/8//v/+v/5//f/+f/5
//n/+v/4//b/8//x//D/7//v/+7/8f/y//X/9v/0/+//6//n/+f/5f/k/+T/5v/m/+b/
5v/l/+T/5P/j/+T/5f/m/+f/5f/l/+b/5v/o/+j/6P/o/+j/6v/v//P/9v/9/w0AJABB
AGYAkwCwAMUA3AD1AAcB/wDBAFoA//+//5P/g/+L/5b/oP+r/7b/xP/P/9X/2f/e/+H/
4f/h/+D/4f/i/+L/4//j/+T/5P/k/+T/5P/k/+X/5f/l/+f/5//n/+b/5v/m/+f/5//n
/+j/6v/q/+v/6//q/+r/6v/r/+n/6f/p/+n/6//r/+v/7P/r/+v/7P/s/+z/7P/s/+3/
7f/t/+z/7P/u/+7/7v/v/+//8P/w//D/7v/u/+7/7v/x//H/8f/x//P/9f/1//X/9v/2
//X/9P/2//f/+P/5//f/+f/6//v/+f/6//z//f/+//7///8AAAAAAgAEAAUABwAJAAoA
DAAMAAsADAANAAwADQAOAA4ADgAPABEAEgATABQAFQAVABUAFgAWABYAFAAVABUAFAAS
ABIAEQARABMAEQAQAA8ADgAOAA0ADgAOAA0ADQAMAAsACgAKAAkABwAHAAcABwAEAAMA
AQAAAAEA//////3//P/8//v/+//5//j/9//2//f/9f/1//T/8f/x//H/8f/x//H/8f/v
//H/8f/x//H/8//y//L/8v/0//T/9P/0//T/9f/1//X/9f/2//b/9v/3//f/9v/2//j/
+f/5//n/+f/5//n/+f/8//z//P/8//r/+//7//v/+f/5//r/+v/5//n/+f/5//v/+v/6
//v/+//7//v/+//5//n/+f/4//j/+P/3//f/9//3//X/9f/1//X/9f/1//f/9//3//f/
9v/2//b/9P/z//P/9P/0//T/9P/0//T/8//z//P/8//z//P/9P/0//L/8v/y//H/8P/w
//D/8P/w//H/8f/w//D/8P/w//D/8v/y//D/8P/u/+//7//v/+3/7f/v//D/8P/w//D/
8P/u/+7/7v/u/+//7//w//L/8v/x//H/8f/u/+7/7//v/+//8P/w//D/7f/t/+7/7v/u
//D/8f/z//f//P8AAAMABAAEAAUABwAIAAsACwAKAAgACAAIAAcABwAHAAcACAAIAAYA
AwABAAAA//////7/AAAAAAIAAgAAAP3/+//5//f/9f/0//T/9P/0//T/9P/y//L/8//z
//T/9f/2//f/9//3//j/+P/4//j/+P/4//b/9v/3//n//P8BAAsAHAA/AGoAlQC6ANUA
6gD/ABMBFwH9ALYAXQAPAMf/j/+D/5b/ov+r/77/1P/j/+3/8//0//P/8//z//L/8v/y
//H/8f/v//D/8P/w//D/8P/w//H/8//z//X/9f/1//T/9P/0//X/9f/1//b/9P/0//X/
9f/4//j/+P/5//n/+f/5//n/+//7//v//P/7//v//P/8//7//v/+//////////7//v/+
//7//v//////AAAAAAAAAAAAAAAAAAD//////////wEAAwADAAMAAwAEAAQABAAHAAcA
BwAHAAgACwANAA8ADgAOAA8ADwAQABAAEQASABQAFgAYABkAGwAdAB4AIAAjACMAJQAn
ACYAJwAoACgAKAApACsALAAtAC4ALwAvAC0ALgAuAC4ALAAtAC0ALAAsACwAKwArACsA
KQAoACcAJwAmACQAJAAhAB8AHgAcAB0AHAAcABsAGAAXABYAFQAUABMAEQAQAA8ADQAN
AAsACQAIAAYABQAFAAQAAwACAAEA//////7//f/9//3//f/9//3//f/7//3//f/9//3/
///+//7//v/8//z//P/8//r/+//7//v/+//8//z//P/9//3//P/8//7/////////////
//////8AAAAAAAAAAAAAAQABAAEAAQABAAIAAgADAAMAAwADAAMAAgACAAMAAQABAAEA
AQD////////+/wAAAAD/////AQABAP////////////////3//f/9//3//P/8//z/+v/7
//v//P/8//r/+v/6//r/+//7//v/+//3//f/+P/4//j/+P/4//f/+P/4//j/+P/4//n/
+f/4//j/+P/4//j/+P/4//b/9v/2//f/9//3//f/9//3//f/9//3//f/9//4//j/+P/4
//b/9v/1//X/9v/2//b/9v/3//f/9//4//b/9v/2//b/+P/4//j/9//1//X/9f/2//f/
9//0//b/9v/0//T/9P/0//T/9P/0//T/9v/2//b/9v/2//b/9v/2//b/9v/2//b/9P/0
//T/9P/2//b/9v/2//b/9v/2//b/9P/0//T/9P/2//b/9v/2//b/9v/2//b/9P/0//T/
9P/0//T/9P/0//T/9P/0//T/9P/0//T/9P/y//L/8v/y//T/9P/0//T/9f/2//f/+P/3
//X/9P/0//T/8//z//P/8v/y//P/8//1//b/9v/2//X/9f/2//b/9v/4//n/+//+/wAA
AQABAAEAAAAAAAEABAAHAAcABgAEAAQABAADAAMAAwADAAQAAgAAAP3/+//7//v//P/8
//v/+v/7//r/+P/1//P/8f/x/+//7v/u/+7/7v/u/+7/7v/u/+//7//v/+//7//v/+3/
7f/u/+7/8P/w//D/8P/0//L/8f/x//L/+f8FABwAQwByAJsAuADPAOYAAQEVARMB6QCe
AEsAAQC//43/hf+Y/6b/s//I/9r/5//x//X/9P/y//H/8P/u/+7/7v/t/+3/7f/u/+7/
7v/u/+7/7v/v/+3/7f/v/+//7//u/+7/7v/v/+//7//w//D/8P/x//H/8v/y//L/8//z
//P/8//z//X/9f/1//b/9//3//j/+P/4//j/+P/5//n/+f/4//j/+P/4//j/+f/6//r/
+f/4//n/+v/7//z//P/7//r/+f/7//3//f/9/wEAAgACAAIAAQABAAEAAQADAAUABgAH
AAcACAAKAAsADAAMAA0ADgAQABIAFAAVABMAFQAWABgAGQAZABsAHQAeAB8AIAAgACAA
IQAjACQAJQAmACcAJwApACoAKgAqACoAKwArACoAKgAqACkAKQAnACUAJAAjACEAIAAe
AB4AHwAdABwAGgAXABYAFgAVABIAEQAQAA8AEAAPAA0ADAALAAkACQAHAAYABgAFAAUA
AQAAAP///v/9//v/+//6//v/+//7//v/+f/5//n/9//3//f/9//3//f/9v/2//b/+P/4
//j/+P/4//n/+f/5//n/+v/6//r/+f/5//j/+P/4//n/+f/5//n/+f/5//n/+v/6//r/
+v/8//3//f/9//z/+//7//r//f/9//3//f/9//z//P/9//3//f/9//3//////////v/8
//z/+//7//v/+//5//n/+//7//v/+//7//v/+//7//r/+v/6//j/9//3//j/+P/4//j/
+P/4//f/9//3//f/8//z//T/9P/0//T/9P/z//L/8v/y//L/8P/x//H/8P/w//D/8P/w
//D/8P/u/+7/8P/x//H/8f/x//H/8f/x/+//7//v/+//8P/w//D/8P/w//D/7//v/+7/
7v/u/+7/7f/t/+3/7v/u/+7/7v/u//D/8P/w/+//7f/t/+3/7v/v/+3/8P/w//D/7v/u
/+7/7v/u/+7/7v/u/+z/7P/s/+z/7v/u/+7/7v/u/+7/7v/u/+z/7P/s/+z/7P/s/+z/
7P/s/+z/6//r/+z/7P/r/+v/7f/s/+z/7f/t/+3/7v/u/+//7//w//L/9P/0//b/9//3
//j/+v/7//n/+v/6//v/+//8///////+//7//v/+//r/+f/4//f/+f/6//n/9//2//T/
9P/1//D/7v/s/+z/6v/q/+f/5f/l/+X/5f/m/+j/6P/o/+j/6P/o/+j/6f/n/+f/5//n
/+X/5f/l/+b/5v/m/+b/5v/q/+r/6P/n/+n/6v/p/+v/+P8RADoAaQCSAKsAvgDVAO8A
AwH3AMQAcwAfANn/nf93/3z/kP+f/7L/xv/V/+P/6f/o/+j/5//m/+T/5P/k/+P/4//l
/+b/5v/m/+X/5P/j/+P/4//j/+X/5f/m/+b/5//o/+f/5//n/+j/5v/m/+f/5//o/+j/
6P/p/+v/6//r/+v/6//r/+v/7P/r/+v/7P/s/+7/7v/u/+//7//v/+7/7v/w//D/8P/x
//L/8v/x//D/8P/w//D/8P/z//P/8//z//P/9f/1//X/9//4//j/+P/5//n/+f/5//n/
+//8//3//f/+/wAAAQAEAAQABQAGAAcACAAJAAkACwANAA4AEAAPAA8AEQATABQAFQAW
ABYAFgAXABkAGgAbABwAHQAdABsAHAAcABwAHgAfAB8AHgAeAB4AHQAdAB0AGwAaABkA
GAAYABcAGAAUABEADwAMAA0ADAAMAAsABgAFAAQAAwAEAAMAAQAAAP///f/9//v/+P/4
//f/9//1//T/8//y//P/8f/x//D/7f/t/+3/7f/v/+//7//t/+v/6//r/+v/7f/s/+z/
7P/q/+r/6v/q/+r/6//r/+v/6//s/+z/7P/v/+//7v/u/+z/7f/t/+3/7f/t/+3/7f/u
/+7/7v/u/+z/7f/t/+3/7v/v//H/8v/w/+//7v/t/+7/7v/v//H/7//v/+//7//x//H/
8f/w//L/8v/x//H/7//v/+3/7f/t/+3/7f/t/+3/7f/t/+3/7P/s/+z/6v/p/+n/6v/q
/+r/6v/q/+r/6f/p/+n/6f/l/+X/5v/m/+j/6P/o/+f/6P/o/+j/6P/o/+n/6f/o/+b/
5v/m/+b/5P/k/+L/4v/k/+X/5f/l/+f/5//n/+f/5f/l/+X/5f/i/+L/4v/i/+T/5P/j
/+P/4v/i/+L/4v/j/+P/4//k/+L/4v/i/+L/5P/k/+T/4//h/+H/4f/i/+P/4f/i/+D/
4P/i/+L/4v/i/+D/4P/g/+D/4P/g/+D/4P/i/+L/4v/i/+b/6P/q/+z/7v/u/+7/7v/v
//D/8f/y//D/8P/w//D/8P/w//D/8P/v/+7/7f/s/+r/6P/m/+T/5v/m/+b/5v/o/+j/
6P/o/w==
         </WaveFormData>
      </LeadData>
      <LeadData>
         <LeadByteCountTotal>10000</LeadByteCountTotal>
         <LeadTimeOffset>0</LeadTimeOffset>
         <LeadSampleCountTotal>5000</LeadSampleCountTotal>
         <LeadAmplitudeUnitsPerBit>4.88</LeadAmplitudeUnitsPerBit>
         <LeadAmplitudeUnits>��V</LeadAmplitudeUnits>
         <LeadHighLimit>2147483647</LeadHighLimit>
         <LeadLowLimit>268435456</LeadLowLimit>
         <LeadID>V4</LeadID>
         <LeadOffsetFirstSample>0</LeadOffsetFirstSample>
         <FirstSampleBaseline>0</FirstSampleBaseline>
         <LeadSampleSize>2</LeadSampleSize>
         <LeadOff>FALSE</LeadOff>
         <BaselineSway>FALSE</BaselineSway>
         <ExcessiveACNoise>FALSE</ExcessiveACNoise>
         <MuscleNoise>FALSE</MuscleNoise>
         <LeadDataCRC32>2917656183</LeadDataCRC32>
         <WaveFormData>
1v/W/9b/1v/c/+L/6P/u/+3/7P/r/+r/7P/s/+z/7P/u/+7/7v/u/+7/7v/u/+7/8P/w
//D/8P/y//L/8v/y//L/8v/y//L/8P/w//D/8P/w//D/8P/w//H/8v/z//T/8v/y//L/
8v/0//T/9P/0//T/9P/0//T/9P/0//T/9P/2//b/9v/2//T/9P/0//T/9v/2//b/9v/2
//b/9v/2//f/+P/5//r/+v/6//r/+v/6//r/+v/6//v//P/9//7///8AAAEAAgACAAIA
AgACAAUABgAHAAgACgAKAAoACgAMAAwADAAMAAwADAAMAAwADgAQABIAFAAWABYAFgAW
ABUAFAATABIAFAAUABQAFAAUABQAFAAUABMAEgARABAADgAOAA4ADgAMAAwADAAMAAoA
CgAKAAoACAAIAAgACAAHAAYABQAEAAMAAgABAAAA/v/+//7//v/8//z//P/8//v/+v/5
//j/9v/2//b/9v/4//j/+P/4//b/9v/2//b/9v/2//b/9v/4//j/+P/4//r/+v/6//r/
+v/6//r/+v/6//r/+v/6//r/+v/6//r//P/8//z//P/8//z//P/8//z//P/8//z//v/+
//7//v/+//7//v/+//7//v/+//7//v/+//7//v/+//7//v/+//z//P/8//z//P/8//z/
/P/8//z//P/8//z//P/8//z/+v/6//r/+v/4//j/+P/4//j/+P/4//j/+v/6//r/+v/4
//j/+P/4//j/+P/4//j/9v/2//b/9v/4//j/+P/4//b/9v/2//b/+P/4//j/+P/2//b/
9v/2//b/9v/2//b/9P/0//T/9P/2//b/9v/2//b/9v/2//b/9P/0//T/9P/1//b/9//4
//X/9P/z//L/9P/0//T/9P/y//L/8v/y//T/9P/0//T/9P/0//T/9P/2//b/9v/2//T/
9P/0//T/9P/0//T/9P/y//L/8v/y//P/9P/1//b/9P/0//T/9P/y//L/8v/y//L/8v/y
//L/9P/0//T/9P/y//L/8v/y//P/9P/1//b/9v/3//f/9v/1//T/8//y//L/8v/y//L/
8v/y//L/9P/0//b/+P/5//r/+//8//3///8AAAEAAwAGAAYABQAFAAcABwAHAAYABAAE
AAQABAAEAAEA/f/8//j/+P/4//j/+f/7//v/+v/4//X/8v/w/+7/7f/t/+3/7P/r/+v/
7P/u/+7/7f/t/+//7//v/+7/7v/v/+//7//v/+//7//v//H/8f/2//v//v8HABgAMgBS
AHkAowDPAOwA/gAQARAB4ACCACUA5v+7/6L/pP+y/7r/w//S/+D/6v/y//n//f/+//7/
/f/8//7//v/+//7///////////8CAAIAAgACAAIAAgADAAMAAgACAAIAAgADAAQABQAG
AAYABgAHAAcABwAHAAcABwAIAAgACAAIAAcABwAHAAcACgAKAAgACgAJAAgABwAIAAoA
CgAJAAkACQAJAAkACgAKAAoACgAKAA0ADQANAA0ADQANAA4ADgANAA0ADQAMAA4ADwAP
AA8AEAARABIAEgAVABYAFgAWABQAFQAXABcAFwAZABkAGQAbABsAGwAdACAAIQAhACMA
IQAhACIAJAAnACcAJwApACgAKAApACoAKAApACoAKgAoACkAKQApACkAKgAqACkAJwAn
ACcAJwAmACUAJQAlACYAJgAlACUAIwAjACMAIQAhACEAIQAgABwAHAAaABoAGQAZABkA
GQAbABoAGAAYABgAFwAXABYAFQASABIAEQAPAA4ADQAMAAsACwALAAsADQANAAwACgAM
AAwADAALAAsACwAMAAwACgALAAsACgAMAAwADAANAAsACwAMAAwADwAPAA8ADgAMAA0A
DQANAA0ADQAOAA4AEAAQABAAEQAPABAAEQARABEAEQARABEAEwATABMAEwASABEAEQAQ
ABIAEgASABIAEAARABEAEAANAA0ADgAOABAADwAPAA4ADAALAAsACwANAA0ADQANAA0A
DQANAAwACQAJAAkACQAIAAgACAAIAAkACQAJAAgABwAHAAcABwAHAAcABwAHAAUABAAD
AAMABAAFAAYABgAGAAYABgAGAAUABAACAAEAAwAEAAQABAABAAEAAQAAAAIAAwADAAMA
AgACAAIAAgABAAEAAgACAAIAAgACAAIAAgACAAIAAgAAAP////8AAAIAAgACAAIABAAE
AAMAAwAEAAMAAwADAAIAAgACAAIAAgAEAAQABAAEAAQABAAEAAQAAgACAAIAAgAEAAQA
BAAEAAUABQAEAAQABAAEAAQABAAGAAYABgAGAAcACAALAAwADAAOAA8AEAARABIAEwAT
ABIAEwAVABgAGAAXABcAFwAZABkAGAAYABoAGgAaABgAEgANAAsACAAHAAYABQAFAAYA
BQADAAAA/v/8//v//P/+////AAAAAP3//f/+/wAA/v/9//3//f/9//3//P/8//7///8A
AAMAAwABAP///f8BAAYABwAMAB0APABeAIoAswDRAO0ADAEsAUABKAHYAHAAHQDi/7P/
oP+o/7T/vv/L/9j/5v/w//L/8//3//n/+v/6//r//P/8//z//P/9//3//f/9//7//v/+
//7//v/+//////8AAAAAAAAAAP7//v/+//7//P/8//3//f/9//3//f/9//z//P/8//z/
AAABAAIAAwAEAAQAAgAEAAQABAAEAAYABgAGAAUABQAHAAcABwAIAAUAAgD///z/+//5
//f/9f/y//H/8f/w//D/8f/y//L/8v/z//P/8//5//3/AQAEAAcACgAMAA4ADgAPABEA
EQAQABEAEAAPAA4ACwAIAAcABwAHAAYABwAHAAcACAAKAAkACQAJAAsADAAMAA0ADgAM
AA0ADgAOAA4ADwAPAA8ADwAQABAADwAPAA8ADwAPAA4ADQANAA0ADQAMAAoACQAJAAkA
CQAHAAcABwAHAAYABAAEAAIAAgACAAEAAAD///3//P/6//r/+v/5//n/+P/1//L/8v/x
//L/8v/y//L/7//v/+//7//v/+//7v/s/+z/7P/s/+v/6//r/+z/7P/q/+v/6//q/+v/
7P/t/+//7f/t/+7/7v/x//H/8f/w//H/8//0//X/8//z//T/9P/0//T/9P/1//P/9P/1
//X/9//3//f/9//3//f/9//3//f/9//4//j/+P/4//j/+P/2//f/9//2//X/9f/2//b/
9v/1//X/9P/1//X/9v/3//b/9f/0//P/8//z//P/8v/z//P/8//z//P/8v/x//D/7//v
/+//7v/v/+//7//v/+//7//v/+//7v/u/+7/7//v/+//7//u/+7/7v/u/+7/8P/w/+//
7//t/+7/7v/u/+3/7f/t/+z/7P/t/+3/7f/u/+7/7v/u/+3/7f/u/+7/7P/u//D/7//u
/+3/7P/t/+7/7//w/+//7v/t/+z/7P/s/+3/7f/s/+z/7P/s/+r/6v/q/+r/6//s/+3/
7v/w//D/8v/0//P/9P/1//b/9//3//j/+f/5//z//P/7//v/+//7//v//P/8//z//P/+
//z/+f/1//T/8v/y//L/9P/1//f/9//4//b/8//w/+z/7P/r/+v/6f/o/+f/5//q/+z/
7P/r/+v/6//r/+v/6v/q/+v/6//r/+3/7f/t/+v/6//n/+j/6//u//P/AgAcAD4AYwCJ
AKkAxADoAAwBKAEgAeAAdQAYANn/qP+K/47/nP+n/7j/yv/U/+D/5//p/+j/6P/n/+b/
5P/k/+T/5P/m/+f/6P/p/+r/6v/q/+r/6P/o/+n/6f/o/+j/6P/o/+r/6v/q/+r/6v/q
/+v/6//r/+v/6//r/+z/7P/s/+z/7f/t/+3/7f/w//D/7v/w/+7/7v/u//D/8P/w/+//
7//t/+3/7f/u/+//8P/x//L/8//z//P/8//z//P/9P/0//L/8//0//T/9v/3//f/9//4
//n/+v/6//n/+v/6//r//P/9/////////wEAAQABAAEAAQABAAMABgAHAAcACQALAAsA
DAAOAA0ADQANAA8AEgASABMAFAAUABUAFgAWABQAFQAVABUAFwAYABgAFwAZABkAGQAZ
ABYAFQAVABUAEwASABAADwARABEAEQAPAA8ADwAPAA4ACgAKAAgACAAGAAUABAADAAUA
BAACAAIABAADAAMAAgABAP7//v/9//r/+v/6//r/9//3//f/9//1//X/9P/y//T/9P/0
//P/8f/x//L/8v/y//P/8//y//T/9P/0//X/9f/1//b/9v/3//f/9//2//T/9f/1//X/
9v/3//n/+v/6//r/+v/7//n/+v/7//v/+//7//v/+//7//v/+//7//v/+//8//z//P/8
//z//P/8//3//f/8//v/+//8//z//v/9//3//P/8//v/+//7//n/+f/5//n/9//3//f/
9v/2//f/+P/5//j/+P/4//j/9//3//f/9v/2//f/+P/5//f/9//3//f/9v/2//b/9//1
//X/9f/0//b/9v/2//b/9v/2//X/9f/1//b/9v/2//X/9f/1//T/9P/3//X/8v/y//L/
8v/y//L/8v/y//L/9P/0//T/9P/y//L/8//z//T/9P/0//T/9v/2//b/9v/0//T/9P/0
//T/9P/2//j/+//8//3//v//////AAABAAMABgAGAAUABQAFAAUABQACAAIAAgACAAQA
AgD///v/+v/4//j/+P/6//v//f/9//z/+v/3//T/8P/w/+//7//v/+7/7f/t/+7/8P/w
/+//7f/t/+3/7f/s/+z/7f/t/+//8f/x//H/8f/v/+3/7P/t//L/9f8CABgANgBbAH0A
mwC2ANgA/gAaARoB5ACFACIA3f+u/47/jv+c/6n/uP/M/9r/5v/r/+3/7P/s/+v/6v/s
/+z/7P/s/+3/7f/t/+3/7v/u/+7/7v/u/+7/7//v//D/8P/w//D/8P/w//D/8P/w//D/
8f/x//H/8f/x//H/8v/y//L/8v/z//P/8//z//L/8v/w//L/8v/y//L/9P/0//T/8//z
//T/9f/2//j/9v/2//b/9v/1//X/9f/1//f/9//4//j/9v/3//j/+P/4//n/+f/5//z/
/f/+//7///8AAAAAAAD+////AQABAAMABQAFAAUABwAHAAcACQAIAAkACQALAA0ADQAO
ABAAEwATABMAFQAUABQAFQAWABYAFwAYABgAGAAZABkAGQAZABoAGgAZABkAGQAZABkA
GAAXABcAFwAXABYAFAATABUAFQAVABMAEQARABEAEAAQABAADgAOAAwACwAKAAkABwAG
AAQABAAEAAMAAwACAAEA/v/+//3//v/+//7//v/8//v/+v/5//v/+//6//j/+P/4//j/
9//3//f/+P/4//j/+f/5//j/9v/2//b/9//3//f/+P/4//n/+f/5//j/+v/7//v/+//7
//v//P/8//r/+v/6//v/+f/6//v/+//8//3//v///////////////f/9//7//v8AAAAA
AAAAAAAAAQABAAAA/////wAAAAAAAP/////+//z/+//7//v//f/9//3//f/9//3//f/8
//3//f/9//3//f/8//v/+v/5//n/+f/4//n/+f/5//n/9//3//f/9//4//j/+P/5//n/
+f/5//j/+P/4//j/+P/4//j/9//3//n/+v/6//r/9//3//f/9v/2//j/9v/2//b/9v/2
//b/9v/2//b/9v/2//b/9v/2//f/9//0//T/9P/0//b/9v/2//b/9v/2//b/9v/3//b/
9//4//v//P/9//7/AQABAAIAAwAFAAgACAAHAAcABwAHAAcABgAGAAYABgAGAAQAAQD9
//z/+v/6//r/+v/7//3//f////7//P/6//X/9P/y//H/8f/w/+//7//w//L/8v/x//P/
8//z//P/8v/y//P/8//x//P/8//z//P/8f/v//D/8//0//f/AAASAC4ATQBzAJMAqgDC
AOQABAEQAe4AmwA0AOf/tP+Q/4b/lv+j/7T/yP/Y/+T/6//t//D/8P/v/+7/7v/u/+7/
7v/v/+//7//v/+7/7v/u/+7/8P/w//H/8f/y//L/8v/y//T/9P/0//T/9P/0//X/9f/3
//f/9//3//f/9v/1//T/9f/1//X/9f/2//b/9P/2//b/9v/2//j/9v/2//X/9f/3//f/
9//4//j/+P/4//j/+//7//v/+//5//n/+v/6//r/+//8//z//v////////8AAAEAAgAC
AAEAAgACAAIAAgADAAUABQAHAAkACQAJAAkACQAJAAsADAANAA0ADwAPAA8AEAASABMA
EwATABUAFAAUABUAFgAWABcAGAAYABgAGQAZABkAGQAaABoAGQAZABkAGQAZABoAGQAZ
ABkAFwAWABQAEwARABEAEQAPABAAEQASABIAEAAQAA4ADgAMAAsACgAJAAkACAAGAAYA
BAADAAMAAgADAAAAAAD///7//v/+//7//f/9//3//f/9//3//P/6//z//P/8//v/+f/5
//r/+v/8//3//f/8//z//P/8//3//f/9//7//v/////////+//7//////////////wAA
AAAAAAAAAAABAP//AAABAAEAAwADAAMAAwADAAMAAwADAAMAAwAEAAQABAAEAAQABAAC
AAMAAwACAAMAAwAEAAQAAgABAAEAAAACAAEAAQABAAMAAwADAAMAAQABAAEAAAD9//3/
/f/9/wAAAAAAAAAA/////////v/9//3//f/9//3//f/9//3//P/8//z//f/9//3//f/8
//r/+v/6//r//P/8//v/+//7//z//P/8//v/+//7//r/+v/7//v/+//8//z//P/8//z/
/P/8//z/+//6//n/+P/4//j/+P/4//r/+v/7//v//P/8//z//P/6//r/+v/6//z//P/8
//z//P/8//7/AAADAAQABQAGAAcABwAIAAkACwAOAA4ADQANAA0ADQANAAwADAAMAAwA
CgAIAAUAAQD+//z//P/8//7///8BAAEAAgAAAP3/+v/6//r/+f/5//f/9v/1//X/9v/4
//j/9//3//f/9//3//j/+P/5//n/9//5//n/+f/5//f/9//8/wEABAAFABAAJABCAGcA
iQCjALgA1gD0AAwBAAHCAFsA/v/H/6L/jP+U/6T/sf/C/9b/4v/s//P/9f/4//j/9//2
//T/9P/0//T/9f/1//X/9f/2//b/9v/2//f/+P/6//v/+//6//n/+P/5//r/+//8//7/
/v///////v/9//z/+//6//r/+v/6//3//f/9//3//v/+//z//v/8//z//P/+/wAAAAD/
/////f/9//3//v8AAAAAAAAAAAMAAwADAAMAAwADAAQABAADAAMAAwACAAQABQAFAAUA
BQAFAAUABAAFAAYABgAGAAcACQAMAA0ADAANAAwACwANAA0ADQAPABAAEQARABMAEQAR
ABIAFAAXABcAFwAZABsAHAAeACAAHgAfACAAIAAgACEAIQAhACMAJAAkACMAIgAhACAA
HwAeAB0AHQAdAB0AHAAaABkAGQAZABkAFwAZABkAGQAYABQAFAASABIAEAAPAA4ADQAN
AAwACgAKAAwACwALAAoACQAGAAYABQAEAAQABAAEAAEAAQABAAEA//////7//P/8//z/
/P/7//3//f/+//7//v///////v/8//z//P/9//////8AAAAA/////////v/+////////
/wEAAQACAAIAAAAAAAAAAQABAAIAAwADAAEAAQABAAEAAwADAAMAAwACAAEAAQAAAAEA
AgADAAQAAwADAAIAAAD/////AAAAAP7//f/9//z//////wAAAQAAAP///v/9//3//f/9
//z/+//7//v/+//6//r/+v/6//n/+f/5//j/+f/5//n/+f/5//n/+f/5//j/+P/4//n/
9//3//f/9v/2//b/9v/2//j/+P/3//f/9f/2//b/9v/3//f/9//2//b/9//3//f/8v/y
//T/9P/0//T/9P/0//T/9P/0//T/9P/0//T/9v/2//f/9//0//T/9P/0//b/9v/2//b/
9P/0//T/9P/2//b/+P/6//n/+v/7//z//////wAAAQADAAYABgAFAAQAAwACAAEAAQAC
AAMABAACAAAA/f/5//r/+P/4//j/+f/7//7////7//j/9P/w/+7/7v/t/+3/7v/u/+7/
7//v//D/7//t/+//7//v/+//7v/u/+//7//v//H/8f/x//H/8//3//r///8GABcALgBK
AHAAmwC7AM0A5AD+ABABCAHKAGQACQDK/5v/jP+U/6D/qP+z/77/zP/Y/97/4//n/+r/
6v/p/+j/6f/q/+v/7P/t/+3/7f/t/+z/7P/s/+z/7v/u/+//7//u/+7/7v/u//D/8P/w
//D/8v/y//P/8//z//P/8//z//L/8v/y//L/8//z//P/8//0//T/8v/0//T/9P/0//b/
9P/0//P/8//1//X/9f/2//b/9v/2//b/9//3//f/9//5//n/+v/6//r/+//8//z/+v/7
//v/+//+////AAAAAAEAAgACAAIAAgADAAUABQAFAAcABwAHAAsACwALAA0AEAARABEA
EwARABEAEgAUABUAFQAVABcAGAAYABkAGgAaABsAHAAcABoAGwAbABsAGwAcABwAGwAZ
ABkAGQAZABgAFwAXABcAGQAYABYAFQAXABcAFwAVABQAEwASABAAEAAQAA4ADgAMAAsA
CgAJAAcABgAEAAQABAADAAMAAgABAP7//v/9//z//P/8//z/+f/5//n/+f/5//n/+P/2
//b/9v/2//X/9//3//j/+P/4//n/+f/4//r/+v/6//v/+//7//z//P/9//3//f/8//7/
/////////f/9//7//v8AAAAAAAABAP//AAABAAEA//////////////////////////8A
AAAAAAAAAAAAAAD+///////+//3//f/+//7//P/7//v/+v/8//v/+//7//3//f/9//3/
+//7//v/+v/5//n/+f/5//r/+v/6//r/+f/5//n/+P/3//f/9//3//f/9//3//f/9v/2
//b/9//3//f/9//2//b/9v/2//b/+P/4//f/9//1//b/9v/2//P/8//1//b/9P/0//T/
9P/0//T/9P/0//b/9v/2//b/9v/2//f/9//0//T/9P/0//T/9P/0//T/9P/0//T/9P/0
//T/9v/4//f/+P/5//r/+//7//z//f///wIAAgABAP///////////v/+//7//v/+//z/
+f/1//b/9P/0//T/9f/3//r/+//4//b/8//w/+z/7P/r/+v/6//q/+n/6f/q/+z/7P/r
/+3/7f/t/+3/7P/s/+3/7f/t/+//7//v/+3/6//p/+z/7//0//v/CgAmAEgAbQCTALEA
0AD0ABoBLgEaAcYAWQAEAM3/nv+M/5j/ov+p/7j/yv/W/97/4//n/+r/6v/p/+j/6P/o
/+j/6P/n/+f/5//n/+j/6P/o/+j/6v/q/+v/6//q/+r/6v/q/+v/7P/t/+7/7P/s/+3/
7f/t/+3/7f/t/+7/7v/u/+7/7//v/+//7//w//D/7v/w//D/8P/w//L/9P/0//P/8//x
//H/8f/y//L/8v/y//L/9f/1//X/9f/1//X/9v/2//b/9//4//j/+P/5//n/+f/6//v/
/P/8////AAAAAAAA/////wAA/////wEAAQABAAUABQAFAAcACAAJAAkACwANAA0ADgAQ
ABEAEQARABMAEgASABMAFAAUABUAFgAWABgAGQAZABkAGAAYABcAFQAVABUAFQAVABYA
FQAVABUAFQAUABIAEQARABEAEQAPAA8ADwAPAA4ADAAMAAoACgAKAAkACAAHAAcABgAE
AAQAAgABAAEAAAD///z//P/7//r/+v/6//r/+f/5//n/+f/5//n/+P/2//b/9v/2//X/
9//3//j/+P/2//f/9//2//b/9v/2//f/9//3//j/+P/5//n/+f/4//r/+//7//v/+//7
//z//P/8//z//P/9//v//P/9//3///////////8BAAEAAQABAP////8AAAAAAAAAAAAA
AAD+///////+//3//f/+//7/AAD//////v/+//3//f/9//3//f/9//3/+//7//v/+v/7
//v/+//7//r/+v/6//r/+//7//v/+v/3//f/9//3//n/+f/5//n/+P/4//j/+f/5//n/
+f/4//b/9v/2//b/9v/2//X/9f/1//b/9v/2//f/9//3//b/9P/1//X/9f/2//b/9v/2
//P/8//0//T/9v/2//b/9v/2//b/9v/2//j/9//3//j/9v/2//b/9v/2//b/9f/1//j/
9//1//X/9v/0//T/9P/0//T/9P/0//T/9P/0//T/9P/2//b/9v/2//T/9P/0//T/9P/0
//T/9P/2//b/9v/2//b/9v/2//b/9P/0//T/9P/2//b/9v/2//b/9v/2//b/9v/2//b/
9v/0//T/9P/0//b/9v/2//b/9P/0//T/9P/y//L/8v/y//P/9P/1//b/+P/4//j/+P/3
//b/9f/0//T/9P/1//X/9P/0//T/9P/2//b/9v/2//b/9v/2//b/+P/4//r//P/+/wAA
AgAEAAIAAQABAAEABQAIAAgABwAFAAUABQAFAAYABgAGAAYABAACAP//+//9//z//f/+
//v/+//8//v/+P/2//P/8P/w//D/7//v//D/8P/w//H/8P/y//L/8f/v/+//7//v/+7/
7v/v/+//7//x//H/8f/1//H/7//u/+//9v///xYANABYAH0AnQC7ANwAAgEmATABCAGu
AEcA/v/L/6D/lv+k/67/uf/K/9j/4v/s//H/8f/w//D/7//u/+z/7P/s/+z/7//v/+//
7//u/+7/7v/u/+7/7v/v/+//7v/u/+7/7v/w//D/8P/w//L/8v/z//P/8//z//P/8//y
//L/8v/y//P/8//z//P/9P/0//L/9P/0//T/9P/2//T/9P/z//P/9f/1//X/9v/0//T/
9P/0//f/9//3//f/9f/1//b/9v/4//n/+v/6//r/+//7//v/+v/7//z//P///wAAAAAA
AAIAAwAFAAUAAwAFAAUABQAJAAkACQALAAoACwALAA0ADQANAA4AEAARABEAEQATABQA
FAAVABYAFgAXABgAGAAYABkAGQAZABkAGgAaABkAGQAZABkAGQAWABUAFQAVABUAFAAS
ABEAEgATABQAEwARABEAEQAQAA4ADgAMAAwADAALAAoACQAJAAgABgAGAAYABQAFAAQA
AwAAAAAA///8//z//P/8//3//f/9//3/+//7//r/+P/6//r/+v/5//n/+f/6//r/+P/5
//n/+P/6//r/+v/7//v/+//8//z/+//7//v/+v/8//3//f/9//3//f/+//7//v/+//7/
/////wAAAQABAP//////////AQABAAEAAQABAAEAAgACAAIAAgACAAIAAgADAAMAAgAB
AAEAAgACAAAA//////7/AAD///////////////////////////7//f/9//3//f/+//7/
/v/+//3//f/9//z/+//7//v/+//7//v/+//7//j/+P/4//n/9//3//f/9v/4//j/+P/4
//b/9v/1//X/9//4//j/+P/3//f/9//2//b/9//3//f/9v/2//b/9v/1//X/9v/2//b/
9v/2//b/9v/2//b/9v/2//X/9f/2//j/+P/4//j/9v/2//X/9f/2//X/9//3//j/9v/2
//b/9v/2//b/9v/2//T/9P/0//T/9v/2//b/9v/2//b/9v/2//T/9P/0//T/9P/0//T/
9P/0//T/9P/0//T/9P/0//X/9f/0//T/9P/2//b/9v/2//f/+P/5//r//P/+//7/AAAC
AAMABAAFAAQABQAFAAYABQAHAAoACgAJAAkACQAJAAYABAADAAIABAAEAAIA///+//7/
/f/+//r/+P/3//f/9v/0//H/7f/s/+z/7v/v//H/8f/w/+//7f/u//D/8P/v/+//7//v
/+//7v/u/+//7f/t/+//7//x//H/7//t//D/7//u//H/+v8SADAAVQB7AJcArgDQAPgA
GgEYAeIAgwAiAOH/tP+U/5D/nv+t/7z/zv/a/+b/7f/t/+z/7P/r/+r/6v/q/+r/6v/r
/+v/6//r/+r/6v/q/+r/7P/s/+3/7f/u/+7/7v/u/+7/7v/u/+7/7v/u/+//7//v/+//
7//v//D/8P/w//D/8f/x//H/8f/y//L/8P/y//L/8v/y//T/8v/y//H/8f/y//P/9P/2
//T/9P/0//T/8//z//P/8//1//X/9v/2//b/9//4//j/+P/5//n/+f/4//n/+v/6//v/
/P/8//z//v///wEAAQABAAMAAwADAAUABQAFAAcACAAJAAkACwALAAsADAAOAA8ADwAP
ABEAEAAQABEAEgAUABUAFgAWABQAFQAVABUAFQAWABYAFQAVABUAFQAVABQAEwATABMA
FQAUABIAEQAQAA8ADgALAA0ADQANAAwACgAKAAgACAAIAAcABgAFAAUABAACAAIAAAD/
/////v////z//P/7//r/+v/6//r/+f/5//n/+f/5//n/+P/2//b/9v/2//X/9//3//j/
+P/3//f/9v/0//b/9v/2//f/9//3//j/+P/7//v/+//6//j/+f/5//n/9//3//j/+P/6
//r/+v/7//n/+v/7//v//f/9//3//f/7//v/+//7//3//f/+//7//v/+//7//v/+////
///+//3//f/+//7//v/9//3//P/+//3//f/9//v/+//7//v/+//7//v/+v/3//f/9//3
//r/+v/6//r/+f/5//n/+P/3//f/9//3//f/9//3//f/+P/4//j/+f/3//f/9//2//j/
+P/4//j/9v/2//X/9f/3//j/+P/4//f/9//3//b/9v/3//f/9//0//T/9P/0//P/8//0
//T/9P/0//T/9P/2//b/9v/2//T/8//z//T/9v/2//b/9v/2//b/9f/1//b/9f/3//X/
9P/2//b/9v/2//T/9P/0//T/9P/0//T/9P/2//b/9v/2//j/+v/8//7///8AAAEAAgAD
AAQABQAGAAQABAAEAAQABAAEAAQABAADAAIAAQAAAPz/+v/4//b/9//4//n/+v/4//b/
9P/y/w==
         </WaveFormData>
      </LeadData>
      <LeadData>
         <LeadByteCountTotal>10000</LeadByteCountTotal>
         <LeadTimeOffset>0</LeadTimeOffset>
         <LeadSampleCountTotal>5000</LeadSampleCountTotal>
         <LeadAmplitudeUnitsPerBit>4.88</LeadAmplitudeUnitsPerBit>
         <LeadAmplitudeUnits>��V</LeadAmplitudeUnits>
         <LeadHighLimit>2147483647</LeadHighLimit>
         <LeadLowLimit>268435456</LeadLowLimit>
         <LeadID>V5</LeadID>
         <LeadOffsetFirstSample>0</LeadOffsetFirstSample>
         <FirstSampleBaseline>0</FirstSampleBaseline>
         <LeadSampleSize>2</LeadSampleSize>
         <LeadOff>FALSE</LeadOff>
         <BaselineSway>FALSE</BaselineSway>
         <ExcessiveACNoise>FALSE</ExcessiveACNoise>
         <MuscleNoise>FALSE</MuscleNoise>
         <LeadDataCRC32>1675923684</LeadDataCRC32>
         <WaveFormData>
9P/0//T/9P/3//r//f8AAP3//P/7//r/+v/6//r/+v/6//r/+v/6//r/+v/6//r//P/8
//z//P/+//7//v/+//z//P/8//z/+v/6//r/+v/6//r/+v/6//v//P/9//7//P/8//z/
/P/+//7//v/+//7//v/+//7/AAAAAAAAAAAAAAAAAAAAAAAAAAAAAAAAAAAAAAAAAAAA
AAAAAAAAAAIAAgACAAIABAAEAAQABAAGAAYABgAGAAgACAAIAAgACgAKAAoACgAKAAoA
CgAKAAsADAANAA4AEAAQABAAEAASABIAEgASABQAFAAUABQAFgAYABoAHAAeAB4AHgAe
ABwAHAAcABwAHgAeAB4AHgAgACAAIAAgAB4AHgAeAB4AHAAcABwAHAAaABoAGgAaABgA
GAAYABgAFwAWABUAFAATABIAEQAQAA4ADgAOAA4ADAAMAAwADAAKAAoACgAKAAkACAAH
AAYABAAEAAQABAAGAAYABgAGAAUABAADAAIAAgACAAIAAgAEAAQABAAEAAYABgAGAAYA
BAAEAAQABAAGAAYABgAGAAYABgAGAAYABgAGAAYABgAIAAgACAAIAAgACAAIAAgACAAI
AAgACAAIAAgACAAIAAoACgAKAAoACgAKAAoACgAKAAoACgAKAAgACAAIAAgACAAIAAgA
CAAIAAgACAAIAAoACgAKAAoACQAIAAcABgAGAAYABgAGAAQABAAEAAQABgAGAAYABgAG
AAYABgAGAAYABgAGAAYABAAEAAQABAAGAAYABgAGAAYABgAGAAYABgAGAAYABgAGAAYA
BgAGAAQABAAEAAQAAgACAAIAAgACAAIAAgACAAMABAAFAAYABgAGAAYABgAEAAQABAAE
AAIAAgACAAIABAAEAAQABAACAAIAAgACAAQABAAEAAQABAAEAAQABAAEAAQABAAEAAQA
BAAEAAQAAgACAAIAAgACAAIAAgACAAQABAAEAAQABAAEAAQABAACAAIAAgACAAIAAgAC
AAIAAgACAAIAAgACAAIAAgACAAMABAAEAAUABQAGAAYABgAFAAQAAwACAAIAAgABAAEA
AgADAAMAAwADAAUABgAHAAgACAAJAAoADAAOAA8AEAAPABAAEAAQABIAEgASABIAEAAQ
ABAADwANAAwACwAIAAoACgAJAAkACgAMAAwADAAGAAQAAgAAAP7//v/+//7//f/9//3/
/v8AAAAAAQABAAEAAQABAAEAAAAAAAAAAAD+/////////////f8BAAQABQAKABUAJwA/
AF8AfwCdAL8A5AABARQBAAHCAHwASAAeAPf/5f/l/+f/5v/p//D/9v/5//v//v/+//3/
/f/7//3//f/7//v/+v/6//r/+v/8//z//P/8//z//f/9//3/+//7//r/+v/9//7//v/+
//7//v/+//7//v/+//7//v///////////////////wAAAAAAAAAAAAD+//7///8AAAIA
AAAAAAAAAQABAAEAAQD///////8AAAEAAQABAAEAAQABAAEAAQABAAEAAgADAAEAAQAC
AAIAAgADAAMAAwAFAAYACAAIAAcABwAJAAoACQAJAAkACwALAAsACwAMAA8AEAARABIA
EQARABAAEQATABMAFQAWABYAFgAYABgAFgAYABkAGQAXABkAGgAaABoAGgAbABwAGgAZ
ABkAGQAbABsAGwAbAB0AHQAbABsAGwAbABsAGQAaABoAGgAZABcAFAATABIAEwARABAA
DwAOAA0ADAAMAAkACAAHAAcABgAFAAQAAwABAAAAAAD///3//P/8//3//////////f/8
//z//P/8//r/+v/6//r/+v/6//r/+v/6//r/+v/6//r/+//7//v/+//8//z//P/8//z/
/P/8//z//P/8//3//f/9//3//v/+//7//f/9//z//P/9//3////+//3//f/7//z//P/9
//v/+//7//v/+f/7//v/+//6//r/+f/4//n/+v/6//r/+f/3//b/9v/2//b/9//3//j/
+P/3//X/8//z//P/9P/0//T/9P/0//X/9f/1//X/9f/1//T/9P/z//L/8f/x//H/8P/v
/+3/7f/u//D/8f/x//D/8P/x/+//7v/u/+7/8P/w//D/8P/v/+7/7f/r/+z/7v/v//D/
7f/t/+3/7f/r/+v/6//r/+3/7f/t/+3/6//r/+v/6//r/+v/6//s/+z/7P/s/+v/6//r
/+r/6v/r/+r/6v/q/+r/6v/q/+r/6v/q/+r/6v/q/+r/6v/q/+r/6P/o/+j/6P/o/+f/
5//n/+j/6P/o/+j/6P/o/+j/6P/p/+n/6v/s/+//7//v/+//7//w//H/8v/0//X/9v/2
//f/9//3//f/+v/6//r/+v/6//r/+v/6//z//P/7//n/9v/z/+7/7P/r/+n/6P/o/+n/
6P/n/+L/4//i/+H/4P/j/+T/5f/l/+P/4//k/+T/4v/j/+P/4//j/+P/4//i/+P/5P/l
/+b/5//l/+H/3//h/+P/4v/l//D/BQAbADsAXwCBAKUAzwD4ABkBGgHqAKAAYgAuAPj/
1f/L/8v/y//O/9X/2v/e/9//3//i/+T/4//j/+H/4//j/+H/4f/i/+L/4v/i/+L/4v/i
/+L/4v/j/+P/4//j/+P/4v/i/+P/5P/k/+T/4v/i/+L/4v/k/+T/5P/k/+X/5f/l/+X/
5f/l/+X/5v/m/+b/5v/m/+b/5v/n/+j/6P/m/+b/5v/p/+n/6f/p/+n/6f/p/+r/6//r
/+v/6//p/+n/6f/p/+v/6//s/+3/6//r/+z/7P/s/+3/7f/t/+3/7v/w//D/7//v//H/
8v/z//P/8//1//f/9//3//j/+//8//3//v/+//////8BAAEAAQADAAQABgAGAAgACAAG
AAgACQAJAAsADQAOAA4ADgAOAA8AEAASABEAEQARAA8ADwAPAA8ADwAPAA0ADQANAA0A
DQALAAwADAAMAAsACAAGAAYABgAFAAMAAgABAP7//f/8//z/+f/4//f/9//2//X/9P/z
//L/8v/z//P/8P/u/+3/7f/t/+3/7f/r/+z/7P/s/+z/7P/s/+z/7P/q/+r/6v/q/+z/
7P/s/+z/7P/t/+3/7f/t/+7/7v/u//D/8P/w//D/8P/w//D/8f/x//H/8f/y//T/9P/z
//P/8//0//b/9//1//T/8//z//X/9v/2//f/9//3//f/9//z//X/9f/1//T/9P/z//L/
9P/0//P/8v/0//P/8//0//T/9P/1//X/9P/0//P/8f/z//P/8//0//L/8v/y//L/8f/x
//H/8f/x//H/8P/w//L/8v/y//P/8//y//H/7//u/+7/7//v//H/8P/w//H/8//y//L/
8v/w//D/8P/w//D/8P/w/+//7//w//D/8P/x//H/8f/x/+//7//v/+//7f/v//D/8P/w
//D/8P/y//L/8v/y//D/8P/w/+//7//v//D/8P/w//D/8P/w/+7/7v/u/+3/7//w//H/
8f/z//P/9f/2//X/9v/2//f/+P/4//r/+//6//v//P/8//7//v/+//7//v/+//7//v//
//3//P/7//b/9v/2//X/9//4//r/+v/8//j/9v/0//D/7v/u/+7/7P/r/+v/6//s/+z/
7P/t/+3/7f/t/+3/7f/s/+z/7P/u/+7/7//v/+3/6//n/+f/6P/r/+7/9/8JAB0AOwBb
AH0AnQDEAO0AEAEeAQABvgB4AEAACwDh/9P/0//W/9v/5P/o/+3/8f/u//D/7//v/+3/
6//r/+n/6f/s/+z/7P/s/+z/7P/s/+z/7P/t/+3/7f/r/+v/6v/q/+v/7P/s/+z/7P/s
/+z/7P/s/+z/7P/s/+3/7f/t/+3/7f/t/+3/7v/w//D/8P/w//D/8P/x//L/8v/w//D/
8P/w/+//7v/t//D/8f/y//T/8//z//P/8//1//X/9f/1//P/8//0//X/9f/1//b/9v/2
//f/9//3//X/9v/4//j/+f/5//v//P/7//v/+//9//3//f/9//7/AAACAAQABgAGAAcA
BwAJAAkACQALAAwADAAMAA4ADgAOABAAEQARABEAEwAUABQAFAAUABUAFgAYABcAFwAX
ABUAFQAVABUAFQAVABMAEwAVABUAFQATABIAEgASABEADgAMAAwADAAKAAcABQADAAMA
AwADAAQAAwACAAEAAQAAAP///v/9//r/+v/7//v/9//2//b/9//3//f/9//1//b/9v/2
//b/9P/0//T/9P/0//T/9P/0//b/9v/2//b/9P/1//X/9f/1//b/9v/2//b/9v/2//b/
+P/4//j/+f/7//v/+//8//r/+v/5//n/+f/6//z//f/7//r/+f/5//n/+v/6//v//f/9
//3//f/7//3//f/9//3//v/+//7/AAAAAP///v/+//3//f/+//3//P/8//v/+P/4//f/
9f/4//n/+v/8//v/+v/5//j/+f/5//n/+f/6//v/+//8//v/+v/5//n/+P/4//j/9//4
//j/+f/5//n/+P/4//n/+f/4//j/+P/6//r/+v/6//j/+P/4//f/+f/6//r/+P/4//j/
+P/4//j/+P/4//j/+P/4//j/9//3//f/+P/4//j/+P/4//j/+v/6//r/+f/4//j/+P/3
//f/9//5//r//f/+//7////+//7/AAABAAIAAwAEAAQABgAGAAYABgAEAAQABAAEAAUA
AwACAAEA/v/+//7//f///wAAAgACAAIA/v/8//r/9v/0//T/9P/0//P/8//z//b/9v/2
//f/9v/1//T/8//z//L/8v/y//T/9P/1//X/9f/z/+//7//w//P/9v/9/wkAHQA3AFUA
cwCVALwA5QAIARoBBgHKAIQASgAVAOn/1//Z/9r/3f/o//D/8//3//j/9v/1//X/8//z
//P/8f/x//L/8v/y//L/8v/y//L/8v/y//P/8//z//P/8//y//L/9f/2//b/9v/2//b/
9v/2//T/9P/0//T/9//3//f/9//3//f/9//4//b/9v/2//b/9P/0//X/9v/4//b/9v/2
//n/+f/5//n/+f/5//n/+v/5//n/+f/5//n/+f/5//n/+f/5//r/+//7//v//P/8//z/
/f/9//3//f/+/wAAAAD/////AQACAAMAAwADAAUABQAFAAUABgAFAAYABwAIAAoACwAL
AA0ADwAPABEAEgAQABAAEgASABQAFgAXABcAFwAZABoAGgAaABoAGwAcABoAGQAZABkA
GQAZABkAGQAZABkAFwAXABgAGQAaABkAFgAWABYAFQAUABIAEgASAA8ADQAMAAsACgAJ
AAgACAAHAAYABQAFAAQAAwACAAEAAgACAAMAAwABAAAAAAABAAEAAQABAP///v/+//7/
/v/+//7//v/+/wAAAAAAAAAA///+//3//P/+////////////AAAAAAAAAAAAAAAAAAAA
AAAAAAABAAEAAQABAAIAAAAAAP////8BAAIABAAFAAUABAADAAMAAQACAAIAAwADAAMA
AwADAAMABQAFAAUAAwAEAAQABAAEAAQAAwACAAAA/////wAAAgACAAMAAwAEAAQAAwAB
AAEAAQABAAIAAAAAAAAAAAD//////////wEAAQAAAAAA///+//3//f8AAAAAAAD///7/
/v/////////+//7///////7//v/+/wAAAAAAAAAA/v/+//7//f/9/wAA/v/+//7//v/+
//7//v/+//7//v/+//3//f/9//7//v/8//z//P/8//7//v/+//3/+//8//3//f/9//3/
//8AAAMABAAEAAUABgAGAAgACQAKAAsADAAMAAwADAAMAAwACgAKAAoACgALAAkACAAH
AAQABAAEAAMAAwAEAAYABgAHAAQAAwACAP///P/7//r/+v/5//n/+f/6//r/+v/7//v/
+//7//v//f/8//z//P/8//z//f/9//v/+//3//f/+P/7//z/AQANAB0AMwBRAHEAiwCs
ANMA+AAQAQoB3ACUAFYAIwDx/9n/2f/c/+H/6v/y//f/+//8//3//f/+//3//f/9//v/
+//6//r/+v/6//r/+v/6//r/+P/5//n/+f/7//v/+v/6//v//P/8//z//P/8//z//P/8
//z//P/8//v/+//7//v/+//7//v//P/+//7//v/+//7//v///wAA/v/8//z//P/9//3/
/f/9//3//f/9//7///////////////////////////8AAAEAAwADAAQABAACAAMAAwAD
AAMABAAGAAYABQAFAAcACAAJAAkACQALAA0ADQANAA4ADQAOAA8AEAAQABEAEQATABMA
EwAVABYAFgAWABgAGAAWABgAGQAZABsAHQAeAB4AHAAcAB0AHgAeAB0AHQAdAB8AHwAf
AB8AHwAfAB0AHQAbABsAGwAZABoAGgAaABkAGAAWABYAFgATABEAEAAPABAADwAOAA4A
CwAKAAkACQAIAAcABgAFAAQABAAFAAUABQAEAAQABQAFAAUABQADAAIAAgACAAIAAAAA
AAAAAAACAAIAAgACAAQABAAEAAQAAgADAAMAAwADAAQABAAEAAQABAAEAAQABAAEAAQA
BQADAAMAAwAEAAYABgAFAAUABQAGAAgACQAJAAgABwAHAAUABgAGAAcACQAJAAkACQAF
AAcABwAHAAcACAAIAAgACAAIAAcABgAIAAcABwAIAAgACAAJAAkACAAIAAcABQADAAMA
AwAEAAYABgAGAAYABQAFAAUABQADAAMAAgACAAQABAAEAAUABgAGAAYABQAEAAQABQAF
AAMAAgACAAMABQAEAAQABAAEAAQABAAEAAQABAAEAAMAAwAEAAQABAAFAAUAAwAEAAQA
BAAEAAQAAgACAAIAAgACAAIAAgABAAMAAwAEAAQABAAEAAQABAAEAAQABAADAAMABAAF
AAUABQAFAAcACAALAAwADAANAAwADAAOAA8AEAARABIAEgAUABQAFAAUABIAEgASABIA
EQAPAA4ADQAKAAoACgAJAAkACgAMAAwADAAIAAYABAADAAIAAwAEAAIAAQABAAEAAgAC
AAIAAwABAAEAAQABAAMAAgACAAIAAgACAAMAAwABAP///f8BAAQABQAGAAsAGQAtAEcA
ZQCBAJ8AwgDpAAYBEAHyAKwAaAA2AAcA5f/d/9//4P/p//L/+P/7////AAACAAEAAQD/
//3//f/7//v/+v/6//r/+v/8//z//P/8//7///////////////7//v/9//7//v/+/wAA
AAAAAAAA/v/+//7//v/9//3//f/9//3//f/9//7///8AAAEAAgABAAAAAAAAAAIAAAAA
AAAA//////////8BAAEAAQACAAEAAQABAAEAAwADAAMAAwACAAEAAQABAAEAAQACAAIA
AgADAAMAAwADAAQABgAGAAYABwAKAAwADAALAAoACwANAA0ADQAOAA0ADgAPABAAEAAR
ABEAEwATABMAFQAWABgAGAAaABoAGQAaABoAGQAZABsAHAAcABwAHAAdAB4AHAAbABsA
GwAbABsAGwAbABsAGwAZABkAGQAZABkAFwAYABgAGAAXABUAEgARABAADwANAAwACwAK
AAkACAAIAAkACAAHAAcABAADAAIAAQACAAIAAwADAP///v/+/////////////f/8//z/
/P/8//z//P/8//z/+v/6//r/+v/6//r/+v/6//z//f/9//3//f/+//7//v/8//z//P/8
//7//v/+/////f/9//3//v/+//7//f/9//v//P/+////AQAAAP/////+//7//f/9//3/
/f/9//3/+//9//3//f/7//z//P/8//r/+v/5//j/+f/5//r//P/6//r/+//7//r/+v/5
//f/9//3//f/+P/4//j/+P/4//f/9//3//f/9//3//b/9v/2//b/9v/3//b/9v/2//X/
9P/0//X/9f/3//b/9v/3//X/9P/0//T/8v/y//L/8v/0//T/9P/z//P/9P/0//T/8f/x
//L/8v/y//L/8v/y//L/8v/y//D/8P/w/+//8P/x//P/9P/y//L/8v/y//L/8v/y//H/
7//w//H/8f/x//H/8//0//P/9P/0//X/+P/4//r/+//8//3//v/+//7//v/+//7//P/8
//z//P/7//n/+P/3//X/9v/3//f/9//4//r/+v/3//L/7//s/+z/6v/q/+r/7P/r/+v/
6//r/+r/6f/p/+v/6//r/+v/6f/o/+j/6P/q/+r/6//r/+n/6//t/+//8P/z//z/DQAh
ADsAYQB/AJsAvwDkAAUBEgHyAKoAZgAyAAAA3f/R/8//z//S/9X/3P/i/+P/5//q/+r/
6f/p/+f/6f/p/+f/5//m/+b/5v/m/+j/6P/o/+j/6P/p/+n/6f/p/+n/6P/o/+f/6P/o
/+j/6v/q/+r/6v/q/+r/6v/q/+v/6//r/+v/6//r/+v/7P/s/+z/7P/s/+r/6v/r/+z/
7P/q/+r/6v/t/+3/7f/t/+v/6//r/+z/6//r/+v/6//t/+3/7f/t/+//7//w//H/8P/v
/+//7v/w//H/8f/x//H/8v/0//T/8//z//X/9v/3//f/9//5//f/9//3//j/+//8//3/
/v/8//3//f////////8BAAIABAAEAAYABgAGAAgACQAJAAcACQAKAAoACgAKAAsADAAM
AAsACwALAAsACwALAAsADQANAAsACwALAAsACwAJAAcABgAFAAMABAACAAIAAgD///3/
/P/7//j/9//2//b/9f/0//P/8//w/+//7v/t/+z/7P/t/+3/6f/o/+j/6f/n/+f/5//l
/+b/5v/m/+b/6P/o/+j/6P/o/+j/6P/o/+j/6P/o/+j/6P/p/+n/6f/r/+z/7P/s/+z/
7P/s/+z/7P/s/+z/7f/v/+//7//w/+7/7v/t/+3/7P/s/+3/7f/t/+z/6//r/+z/7v/v
//H/7//v/+//7//r/+3/7f/t/+v/7P/s/+z/7P/s/+v/6v/s/+v/6//s/+z/7P/t/+3/
7P/s/+v/6f/p/+n/6f/q/+r/6v/q/+r/6//r/+v/6//p/+n/6P/o/+j/6P/o/+n/6P/o
/+j/5//o/+j/6f/p/+n/6P/o/+n/6//q/+r/6v/p/+j/5//m/+b/5v/q/+r/6v/q/+r/
6v/o/+j/6P/o/+r/6v/q/+n/6f/p/+r/6v/o/+j/6P/o/+j/6P/o/+f/5//o/+n/6f/p
/+n/6//s/+//8P/w//H/8v/y//T/9f/2//f/+P/4//b/9v/2//b/9v/2//b/9v/3//X/
9P/z//L/8v/y//H/8//0//b/9v/0//D/7v/s/+r/6P/o/+j/5v/l/+X/5f/m/+b/5v/n
/+n/6f/p/+n/6f/o/+j/6P/q/+r/6//r/+f/5f/j/+P/5v/p/+z/9f8JACEAPwBhAIMA
pQDQAPUAFgEaAe4ApABkACwA9//V/8//zf/M/9X/3v/i/+f/6f/s/+r/6f/p/+f/5//n
/+X/5f/k/+T/5P/k/+b/5v/m/+b/6P/p/+n/6f/p/+n/6P/o/+n/6v/q/+r/6P/o/+j/
6P/q/+r/6v/q/+v/6//r/+v/6//r/+v/7P/s/+z/7P/s/+z/7P/t/+7/7v/s/+z/7P/t
/+3/7f/t/+3/7f/t/+7/7//v/+//7//v/+//7//v//H/8f/y//P/8f/x//L/8v/0//X/
9f/1//f/+P/6//r/+P/3//j/+P/3//f/9//5//r/+//8//7///8AAAEAAgACAAMAAwAF
AAcABwAJAAoACAAIAAoACgAMAA4ADwAPABEAEwAUABQAEgASABMAFAAUABMAEwATABMA
EwATABMAEwATABEAEQARABEAEQAPAA4ADgAOAA0ACgAIAAgACAAHAAUABAADAAQAAwAC
AAIAAAD+//z/+//6//n/+P/3//T/9P/1//X/9f/0//T/9f/z//P/8//x//L/8v/y//L/
9P/0//T/9P/y//L/8v/y//L/8v/y//L/8v/z//P/8//z//T/9P/0//b/9v/2//b/9v/2
//b/9//1//X/9f/2//b/9v/1//X/9f/2//j/+f/7//r/+f/5//n/+v/6//v/+v/5//j/
9//1//f/9//3//f/+P/4//j/+v/6//n/+P/4//f/9//4//b/9v/3//f/+P/4//f/9f/1
//X/9f/2//T/9P/0//T/9P/1//b/9//1//X/9P/0//T/9P/0//X/9f/0//P/8f/x//L/
9P/1//X/9P/0//X/8//y//L/8v/0//T/9P/0//T/9P/0//P/8//0//T/9P/z//P/8//z
//H/8f/x//H/8//z//P/8//z//P/8//z//P/8//z//T/9P/0//T/8//z//P/8v/y//X/
9P/y//L/9P/y//L/8v/y//L/8v/y//L/9P/0//T/9P/0//T/9P/0//T/9P/0//T/9P/0
//T/9P/0//T/9P/0//L/8v/y//L/8v/y//L/8v/0//T/9P/0//T/9P/0//T/9P/0//T/
9P/0//T/9P/0//b/9v/2//b/9P/0//T/9P/y//L/8v/y//T/9P/0//T/9v/2//b/9v/0
//T/9P/z//P/8//0//T/8v/y//L/8v/z//T/9f/1//P/9P/1//X/9//3//n/+v/9//7/
/v///////v//////AgADAAQABAAEAAQABAAEAAQABAAEAAQAAwABAAAA///9//7/////
//z//P/9//z/+v/2//T/8v/x//D/8f/y//T/8//z//P/8v/y//L/8//x//H/8f/x//H/
8P/w//D/8v/y//P/8//1//H/7f/r/+z/8f/4/wUAGQAzAFEAbwCRALcA4gAHASABFgHi
AJoAXgAoAPf/3f/b/93/3v/j/+z/8P/z//f/+P/2//X/9f/z//P/8//x//H/8v/y//L/
8v/w//D/8P/w//D/8f/x//H/7//v/+7/7v/v//D/8P/w//L/8v/y//L/9P/0//T/9P/z
//P/8//z//P/8//z//T/9P/0//T/9P/0//T/9f/2//b/9P/0//T/9f/1//X/9f/1//X/
9f/2//f/9//3//f/9f/1//X/9f/3//f/+P/5//v/+//8//z/+v/7//v/+//7//z//v/+
//////8BAAIAAQABAAEAAwAFAAUABQAGAAUABgAHAAgACAAJAAkACwALAAsADQAOAA4A
DgAQABAAEgAUABUAFQAVABcAGAAYABgAGAAZABoAGgAZABkAGQAXABcAFwAXABkAGQAX
ABcAGQAZABkAFwAWABYAFgAVABQAEgASABIAEQAPAA4ADQAMAAsACgAKAAsACgAJAAkA
BgAFAAQAAwAAAAAAAQABAAAAAAABAAMAAQABAAEA///+//7//v/+//7//v/+//7//v/+
//7//v/+//7//v/+//7//////////f/+//7//v8AAAAAAAAAAP7//v/+////AQABAAEA
AgAEAAQAAwADAAIAAgADAAMABQAEAAMAAwADAAQABAAFAAUABQAFAAUABQAHAAcABwAG
AAYABQAEAAQABAADAAIABAADAAMABAAEAAQABQAFAAYABgAFAAMAAQABAAEAAgACAAIA
AgACAAMAAwADAAMAAgABAP///v8AAAAAAAABAAAAAAAAAP///v/+//////////7//v//
//3//P/8//z//v/+//7//v/+//7//v/9//3//v/+//7//f/9//3//f/9//3//f/9//3/
/f/9//3/+//7//v/+//9//3//f/+//7//v/+//3//f/9//z//P/9//z//v8AAAAA/v/+
//7//v/+//7//v/+//z//P/8//z//v/+//7//v/+//7//v/+//7//v/+//7//v/+//7/
/v/8//z//P/8//v/+//7//z//v/+//7//v/+//7//v/+//7///8BAAMABQAFAAUABwAG
AAcACAAIAAcACAAIAAoACwAMAA0ADgAQABAAEAAQAA8ADgANAAwADgANAAsACgALAAgA
CAAIAAMAAQAAAAAA///+//n/9v/2//b/9v/4//r/+v/5//n/+f/6//r/+v/5//n/+f/5
//n/+f/4//j/+P/4//j/+f/7//v/+f/3//n/+P/3//b//f8LAB8AOwBbAHkAlwC8AOcA
DAEcAQYBygCEAEwAGQDt/93/3f/g/+f/7v/2//v////+//z/+//7//n/9//3//X/9f/4
//j/+P/4//j/+P/4//j/+P/5//n/+f/5//n/+P/4//f/+P/4//j/+P/4//j/+P/6//r/
+v/6//n/+f/5//n/+f/5//n/+v/6//r/+v/6//z//P/9//7//P/6//r/+v/9//3//f/9
//v/+//7//z//f/9//3//f////////////////8AAAEAAQABAAIAAgAAAAEAAQABAAMA
BAAGAAYAAwADAAUABgAHAAcABwAJAAkACQAJAAoADQAOAA8AEAAOAA8ADwARABMAEwAV
ABYAFAAUABYAFgAYABoAGwAbABoAGwAbABoAGwAcAB4AIAAeAB0AHQAdAB0AHQAdAB0A
HwAfAB0AHQAcABsAGgAXABgAGAAYABcAFgAUABQAFAAVABMAEgARABAADwAOAA4ACwAK
AAkACQAIAAcABgAFAAYABgAHAAcAAwACAAIAAwAFAAUABQADAAAAAAAAAAAAAgACAAIA
AgAAAAAAAAAAAAAAAAAAAAAAAgADAAMAAwADAAQABAAEAAQABAAEAAQAAgACAAIAAwAF
AAUABQAGAAYABgAFAAUABwAIAAoACwAKAAgABgAFAAcACAAIAAkACQAJAAkACQAHAAkA
CQAJAAkACgAKAAoACAAIAAcABgAIAAcABwAIAAYABgAHAAcACAAIAAcABQADAAMAAwAE
AAYABgAGAAYAAwADAAMAAwABAAEAAAAAAAEAAgADAAUABgAGAAYABQAEAAQABQAFAAUA
BAAEAAUAAwACAAIAAgACAAIAAgACAAQABAAEAAMAAwAEAAQABAABAAEAAQABAP//////
////AQABAAEAAQADAAMAAwADAAIAAQAAAAAAAgACAAIAAQABAAEAAAAAAAEAAAAAAAAA
/v8AAAAAAAAAAAAAAAAAAAAA/v/+//7//v///wAAAQACAAUABgAHAAgACgAKAAoACgAL
AAwADQAOAAwADAAMAAwADAAMAAwADAAKAAoACgAKAAgABgAEAAIAAwAEAAUABgADAAIA
AQAAAA==
         </WaveFormData>
      </LeadData>
      <LeadData>
         <LeadByteCountTotal>10000</LeadByteCountTotal>
         <LeadTimeOffset>0</LeadTimeOffset>
         <LeadSampleCountTotal>5000</LeadSampleCountTotal>
         <LeadAmplitudeUnitsPerBit>4.88</LeadAmplitudeUnitsPerBit>
         <LeadAmplitudeUnits>��V</LeadAmplitudeUnits>
         <LeadHighLimit>2147483647</LeadHighLimit>
         <LeadLowLimit>268435456</LeadLowLimit>
         <LeadID>V6</LeadID>
         <LeadOffsetFirstSample>0</LeadOffsetFirstSample>
         <FirstSampleBaseline>0</FirstSampleBaseline>
         <LeadSampleSize>2</LeadSampleSize>
         <LeadOff>FALSE</LeadOff>
         <BaselineSway>FALSE</BaselineSway>
         <ExcessiveACNoise>FALSE</ExcessiveACNoise>
         <MuscleNoise>FALSE</MuscleNoise>
         <LeadDataCRC32>1170051849</LeadDataCRC32>
         <WaveFormData>
/P/8//z//P///wAAAQACAAEAAAD///7//v/+//7//v/+//7//v/+//7//v/+//7/AAAA
AAAAAAAAAAAAAAAAAAAAAAAAAAAA/v/+//7//v/+//7//v/+////AAABAAIAAAAAAAAA
AAAAAAAAAAAAAAIAAgACAAIAAgACAAIAAgAEAAQABAAEAAIAAgACAAIAAgACAAIAAgAE
AAQABAAEAAQABAAEAAQABgAGAAYABgAGAAYABgAGAAYABgAGAAYABwAIAAkACgAIAAgA
CAAIAAkACgALAAwADgAOAA4ADgAQABAAEAAQABIAEgASABIAFQAWABcAGAAZABoAGwAc
ABsAGgAZABgAGQAaABsAHAAeAB4AHgAeABwAHAAcABwAGgAaABoAGgAaABoAGgAaABgA
GAAYABgAFgAWABYAFgATABIAEQAQAA4ADgAOAA4ADAAMAAwADAAKAAoACgAKAAkACAAH
AAYABgAGAAYABgAGAAYABgAGAAQABAAEAAQABAAEAAQABAAGAAYABgAGAAYABgAGAAYA
BgAGAAYABgAIAAgACAAIAAgACAAIAAgACAAIAAgACAAIAAgACAAIAAgACAAIAAgACAAI
AAgACAAIAAgACAAIAAgACAAIAAgACgAKAAoACgAIAAgACAAIAAgACAAIAAgACAAIAAgA
CAAIAAgACAAIAAoACgAKAAoACAAIAAgACAAGAAYABgAGAAYABgAGAAYACAAIAAgACAAG
AAYABgAGAAYABgAGAAYABAAEAAQABAAFAAYABwAIAAYABgAGAAYABgAGAAYABgAGAAYA
BgAGAAQABAAEAAQABAAEAAQABAAEAAQABAAEAAQABAAEAAQABAAEAAQABAAEAAQABAAE
AAIAAgACAAIABAAEAAQABAACAAIAAgACAAMABAAFAAYABgAGAAYABgAGAAYABgAGAAQA
BAAEAAQAAgACAAIAAgAEAAQABAAEAAQABAAEAAQABAAEAAQABAACAAIAAgACAAIAAgAC
AAIAAgACAAIAAgADAAMAAwACAAQABAAEAAQABAAEAAQABAACAAIAAgACAAMAAwADAAIA
AgADAAMABAACAAQABQAGAAYABgAJAAkACwALAAwADgANAA0ADQAOAA4ADgAOAA0ADwAP
AA8ADQANAAwACwAIAAgACQAJAAcACQALAAsACAAGAAQAAgAAAP////8AAAAA////////
/////wAAAAAAAAIAAQABAAEAAQACAAIAAgABAAAA///+//7//P8AAAQAAwAFAAoAFgAo
AD4AVQBvAI0ArQDMAN8A1QCsAHkAVAAzABEA/v/5//f/9P/0//f/+f/8//3//P/+//7/
/v/8//3//P/8//z//P/8//z//P/8//z//P/8//z//f/9//3/+//7//r/+v/8//3//v//
//3//v/+/////////////v/+//7//v///////v/+////AQABAAAAAAD//////v/+/wAA
AAAAAAAAAAAAAAAAAAD///////8AAAAAAQABAAAAAAABAAEAAQABAAEAAAAAAAEAAQAC
AAIAAAABAAEAAQADAAQABAAFAAUABgAGAAYABQAFAAcABwAIAAgACAAJAAwADAAOAA4A
DQANAA4ADgAQABAAEQASABIAEwAUABQAEwAUABUAFQAUABUAFQAVABcAFgAWABcAFgAW
ABYAFwAXABcAFwAXABkAGAAYABcAFQAXABcAFgAWABYAFgAVABEAEQAQAA8ADQAMAAsA
CgAJAAkACQAJAAcABQACAAEAAwADAAIAAgAAAP///f/8//v/+v/6//v//f/8//z/+//6
//r//P/8//r/+f/5//n/+f/5//j/+P/4//j/+P/4//j/+P/4//r//P/7//v/+v/6//r/
+v/6//n/+v/6//v//P/8//v/+v/5//n/+f/6//r/+f/4//f/+f/5//r/+v/7//v/+//7
//n/+v/6//r/+f/4//j/9//3//f/+P/4//r/+v/5//n/+P/2//X/9P/2//b/9v/2//b/
9v/2//b/9P/z//L/8f/0//T/8//y//L/8v/z//P/8f/x//H/8P/u/+//7//v/+3/7f/t
/+z/7v/u/+7/7v/u/+7/7v/u/+z/7P/s/+z/6v/s/+z/7P/q/+r/6f/p/+v/6//r/+v/
6f/p/+n/6f/o/+j/6f/p/+r/6v/q/+v/6v/p/+j/5//m/+b/5v/m/+X/5v/m/+b/6P/n
/+b/5v/m/+b/5//m/+b/5v/m/+b/5v/m/+b/5v/m/+T/5P/k/+X/4//j/+L/4v/i/+L/
4v/i/+T/5P/k/+T/4v/i/+L/4//l/+X/5P/k/+b/5//p/+r/6//r/+v/6v/s/+//7//v
/+3/7v/w//H/8//z//T/9P/0//T/8//z//X/9f/z//P/8P/t/+j/5v/m/+X/4v/j/+T/
4//f/9z/3f/c/9v/2//c/97/3//f/93/3f/d/93/3v/e/97/3v/d/93/3f/d/97/3v/e
/97/4P/c/9j/2P/Y/9r/3P/d/+X/8v8AABYAMABJAGkAjwCzANIA2QC5AIQAVwAwAAUA
5//c/9f/1f/U/9b/2f/b/9r/2//c/97/3v/e/9z/3f/c/9z/3P/c/9z/3P/c/97/3v/e
/97/3P/d/93/3f/f/9//3v/e/9//3//f/9//3f/e/97/3//h/+H/4f/g/+L/4v/i/+P/
4f/g/+D/4f/j/+P/4v/i/+P/4//i/+L/4v/i/+L/4v/i/+L/4v/i/+P/4//j/+T/5v/n
/+f/5v/k/+X/5f/l/+b/5//n/+j/5//n/+j/6P/o/+n/6f/p/+f/6P/o/+n/5//o/+j/
6P/q/+v/7v/v//D/8P/w//H/9P/0//b/9v/0//X/9//4//j/+P/5//r//P/9//7//v//
/wAAAQABAAEAAwAEAAUABwAGAAYABwAIAAgACAAJAAcABwAHAAcACQAIAAgABwAFAAcA
BwAGAAYABgAGAAUAAwADAAIAAQD///7//f/8//r/+f/4//f/9//1//L/8f/x//H/8P/w
/+//7//u/+7/6//q/+r/6//t/+z/7P/r/+j/6P/q/+r/6v/p/+n/6f/r/+v/6v/q/+r/
6v/q/+r/6v/q/+r/7P/u/+3/7f/s/+7/7v/u/+7/7f/u/+7/7//w//D/7//u/+7/7//w
//L/8f/x//H/8f/x//H/8v/y//P/8//z//P/8//0//T/9P/0//T/9f/1//T/8//z//L/
8v/y//H/8f/y//L/8//0//L/8v/y//L/8v/y//L/8v/x//H/8f/x//L/8v/x//D/8P/w
//H/8f/x//H/8f/w//D/8f/x//H/8f/x//H/8P/w//D/8P/w//D/8P/w//D/8v/y//L/
8v/u//D/8P/w//D/8P/v/+//8f/x//H/8f/x//H/8f/x//D/8P/x//H/8P/y//L/8P/w
//D/8P/y//P/8//z//L/8v/y//L/8f/w/+//7v/w//D/8P/w/+7/7//v/+//7v/u/+//
7//x//L/9f/3//b/9v/2//n/+f/5//n/+v/6//v/+//7//7//v/+//7//f/9//3//f/9
//3//P/7//j/+P/5//n/9//5//v/+//5//j/9//2//L/8f/x//L/8f/v/+7/7f/v/+//
8P/w//D/8P/v/+//7//v//D/8P/w//D/8P/w//D/7P/q/+r/7P/t/+//9P8AAA4AIgA5
AFMAbQCPALYA1wDnANQAoQByAEkAHQD6/+v/6f/o/+r/6//t//D/8//0//L/8v/y//D/
7//u/+7/7v/u/+7/7v/u/+7/7v/u/+7/7v/v/+//7//v/+//7v/u/+//7//v/+//7//w
//D/8f/v/+//7//u//D/8P/w//H/8f/w//D/8f/z//P/8v/y//P/8//y//L/9P/0//T/
9P/y//L/8v/y//X/9f/1//b/9P/1//X/9P/2//f/9//3//X/9f/0//T/9f/1//b/9v/4
//n/+f/5//f/+P/4//n/+f/6//r/+v/7//v//f/9//7//v/+////AAAAAAIAAgACAAMA
BQAGAAQABAAFAAYACAAJAAoACgALAAwADQANAA0ADwAQABEAEQAQABAAEQAUABQAFAAV
ABUAFQAVABUAEwASABIAEQAQABMAFAAUABMAEgARAA8ADQANAAwACwAJAAgABwAGAAUA
BQAFAAUABwAFAAIAAQD//////v/+//3//f/8//z/+//6//r/+//7//r/+v/5//j/+P/6
//r/+P/3//f/9//3//f/9v/2//j/+P/4//j/+P/4//j/+v/4//f/9//2//j/+P/4//j/
+f/6//r/+//8//z/+//6//n/+f/5//r/+//7//v/+//5//n/+v/6//v/+//7//v/+//8
//z//P/8//z//f/9//3//f/+//7//v/+//3//f/9//z//P/8//z//P/8//z/+//6//n/
+P/4//n/+v/7//r/+v/5//j/+v/6//v/+//9//3//f/8//r/+//7//v/+f/5//n/+P/4
//j/+P/4//r/+v/6//r/+v/6//r/+v/4//r/+v/6//j/+P/3//f/9//5//n/+P/4//j/
+P/4//j/+f/5//n/+P/4//j/+P/6//r/+v/6//j/+P/4//j/+v/7//v/+//4//j/+f/5
//z//P/+////AAAAAAAAAwADAAMAAwAEAAYABwAHAAcACAAIAAgACAAHAAcABwAHAAUA
BQAEAAMAAAAAAAEAAQABAAMABQAFAAIAAAD+//z/+P/3//f/+P/4//f/9//3//j/+f/7
//z/+//6//j/9//3//f/+P/4//r/+v/6//r/+v/4//T/9P/2//f/9//+/wYAEAAiADkA
UQBrAI8AsgDVAOcA3ACxAH4AUQApAAQA8//v/+7/8P/1//n/+v/7//z/+v/6//r/+P/5
//j/+P/4//r/+v/6//r/+P/4//j/+P/4//n/+f/5//n/+f/4//j/+f/5//n/+f/5//r/
+v/7//n/+f/5//j/+f/6//v//f/9//z//P/9//7//f/7//r/+//7//r/+v/8//z//P/8
//7//v/+//7//f/9//3//v/8//3//f/8//z//f/9//3//f/9//z//P/9//3//v/+/wAA
AQABAAEAAQACAAIAAwABAAIAAgACAAUABQAHAAcABgAGAAYABwAIAAgACgAKAAoACwAN
AA4ADgAOAA8AEAAQABEAEgASABMAFAAVABUAFQAXABgAGQAZABgAGAAZABoAGgAaABsA
GwAbABsAGwAZABgAGAAXABYAGQAaABoAGQAYABcAFQAVABUAFAATABEAEAAPAA4ACwAL
AAsACwALAAkABgAFAAUABQAEAAQABQAFAAQABAADAAIAAgADAAMAAgACAAEA/v/+/wAA
AAACAAEAAQABAAEAAQAAAAAA/v/+//7//v8AAAAAAAACAAIAAQABAAAAAAAAAAAAAAAB
AAIAAgADAAIAAgABAAAAAQABAAEAAgADAAMAAwADAAMAAwAEAAQAAwADAAMAAwADAAQA
BAAEAAYABgAHAAcABQAFAAYABgAGAAYABQAFAAMAAgACAAIABAAEAAQABAAGAAYABgAG
AAUABQAFAAUABAAEAAMAAgACAAIAAwADAAMAAwADAAIAAAABAAEAAQADAAMAAwACAAIA
AgACAAIAAgACAAIAAgACAAIAAgACAAIABAAEAAQAAgACAAEAAQABAAIAAgACAAIAAgAA
AAEAAQABAAAAAAAAAAAAAgACAAIAAgAAAAAAAAAAAAAAAQABAAEAAAAAAAEAAQAAAAAA
AgADAAQABAAEAAcACQAJAAkACgAMAA0ADQANAA4ADgAOAA4ADQANAA0ADQANAA0ADAAL
AAYABgAHAAcABQAHAAkACQAJAAgABwAGAAMAAQAAAAAA/v/9//3//f//////AAAAAAAA
AAD//////////wAAAAAAAAAAAAAAAAAA/v/8//z//P//////AgAKABQAIgA3AE8AZQCB
AKQAxQDfAOIAwQCMAF8ANwAOAPX/8f/0//T/+f/9/wAAAQAAAAIAAgACAAAAAQAAAAAA
AAD+//7//v/+//7//v/+//7//P/9//3//f///////v/+//////////////8AAAAAAQAB
AAEAAQAAAAAAAAAAAAEAAQAAAAAAAQABAAEAAAAAAAMAAwACAAIAAgACAAIAAgACAAIA
AgACAAEAAQABAAIABAAFAAUABAACAAMAAwADAAUABQAEAAQABwAHAAgACAAIAAkACQAJ
AAkACgAKAAsACQAKAAoACgANAA0ADwAPABAAEAAQABEAEAAQABIAEgASABMAFQAWABYA
FgAXABgAGAAZABoAGgAbABwAHQAdAB0AHwAgACEAHwAeAB4AHwAgACAAIAAhACMAIwAj
ACMAIQAgACAAHwAdAB8AHwAeACAAIAAgAB8AHQAdABwAGwAZABgAFwAWABUAFQAVABUA
EwARAA4ADQANAA0ADAAMAAsACwAKAAoACgAKAAsADQANAAwADAALAAgACAAKAAoACAAH
AAcABwAIAAkACQAKAAoACgAKAAoACAAIAAgACgAKAAkACQAIAAoACgAKAAoACQAKAAoA
CwAKAAoACQAIAAgACQAKAAwADQANAA0ADQANAA0ADgAOAA0ADQANAA0ADQAOAA4ADgAM
AAwADQANAA0ADQAOAA4ADAAMAAsACwANAAwADAAMAA4ADgAOAA4ADAAMAAwADAAJAAkA
CQAJAAwADAALAAoACgAKAAsACwAJAAkACQAIAAoACwALAAsACwALAAsACgAKAAoACgAK
AAgACAAIAAgACgAKAAoACgAIAAoACgAKAAwADAALAAsACwALAAsACwALAAsACwAMAAoA
CgAKAAoACgALAAsACwAKAAoACgAKAAwADAAMAAwADAAMAAwADAAKAAsACwALAAwADAAN
AA0ADQAMAA0ADQAQABAAEAATABMAEwATABQAGAAZABkAGQAYABgAGAAYABUAFQAVABUA
EwATABIAEQAOAA4ADwAPAA8AEQATABMADgAMAAoACAAJAAkACgAMAAsACQAIAAcABwAH
AAgACAAGAAYABQAFAAUABQAGAAYABgAGAAYABgAGAAQABAAGAAgACQAHAAoAEgAgADQA
SQBfAHcAmQC8ANcA5QDSAJ8AcABJACMABAD5//n/9v/6////AwAEAAcACAAIAAgACAAG
AAMAAgACAAIAAAAAAAAAAAACAAIAAgACAAQABQAFAAUABQAFAAQABAAFAAUABQAFAAUA
BgAGAAcABQAFAAUABAACAAIAAgADAAMAAgACAAMABwAHAAYABgAFAAUABAAEAAYABgAG
AAYABgAGAAYABgAHAAcABwAIAAYABwAHAAYACAAJAAkACQAHAAcABgAGAAcABwAIAAgA
BgAHAAcABwAHAAgACAAJAAsADAAMAAwACwALAA0ADQAOAA4ADgAPAA4ADgAQABAAEAAR
ABMAFAAUABQAFQAWABgAGQAaABoAGgAaABoAGQAXABkAGgAbAB0AHAAcAB0AHAAcABwA
HQAdAB0AHQAdAB0AHAAcABsAGQAbABsAGgAaABoAGgAZABUAFQAUABMAEQAQAA8ADgAN
AA0ADQANAA8ADQAKAAkABwAHAAYABgAFAAUABAAEAAMAAgACAAMAAwACAAIAAQAAAAAA
AgACAAIAAQABAAEAAQABAAAAAAD+//7//v/+/wAAAAAAAAIAAgABAAEAAAAAAAAAAAAA
AAEAAgACAAMAAgACAAEAAAAAAAEAAgAEAAMAAwADAAMAAwADAAQABAABAAEAAQABAAEA
AgACAAIAAAAAAAEAAQD/////AAAAAAAAAAD////////+//7//v8AAAAAAAAAAP7//v/+
//7//f/9//3//f/+//7//f/8//z//P/9//3/+//7//v/+v/8//3//f/9//v/+//7//r/
/P/8//z//P/6//r/+v/6//r/+v/6//r/+P/6//r/+v/6//r/+f/5//n/+f/5//n/9//3
//j/+P/4//j/+P/2//f/9//3//j/+P/4//j/+P/4//j/+P/4//j/+P/4//j/+f/5//n/
9v/2//f/9//2//b/+P/5//r/+v/6//3//f/9//3//v8CAAMAAwADAAIAAgACAAIA////
///////9//3//P/7//n/+v/8//3/+//9///////7//j/9f/y//D/7//v//D/8v/x//H/
8f/v/+//8P/w//D/8P/v/+//7f/t/+7/7v/w//D/8P/w/+7/7v/w//D/7v/x//f/AgAQ
ACQAPgBVAG0AjQCxANAA3wDLAJgAZwBAABsA+//s/+X/4//g/+L/5f/n/+b/6f/s/+r/
6v/q/+j/6P/o/+n/6v/o/+j/6P/o/+j/6P/o/+j/6P/p/+n/6f/p/+n/6P/o/+n/6f/p
/+n/6f/q/+r/6//r/+v/6//q/+j/6P/o/+n/6f/o/+j/6f/r/+v/6v/q/+v/6//q/+r/
6v/q/+r/6v/q/+r/6v/q/+n/6f/p/+r/6P/p/+n/6P/q/+v/6//r/+v/6//q/+r/6f/p
/+r/6v/s/+3/7f/t/+v/7P/s/+3/7f/u/+7/7v/t/+3/7//v//D/8P/w//H/8v/y//T/
9P/y//P/9f/2//b/9v/3//j/+P/5//r/+v/7//z//f/9//3///8AAAEAAQAAAAAAAQAA
AAAAAAABAP//////////AQAAAAAA/////wEAAQAAAP3//P/7//n/9//3//b/9f/z//L/
8f/w/+7/7f/s/+v/7f/r/+j/5//l/+X/5P/k/+P/4//i/+L/4f/g/+D/4f/f/97/3v/d
/9z/3P/e/97/4P/f/9//3//f/9//3v/e/+D/4P/g/+D/4P/g/+D/4v/i/+H/4f/g/+L/
4v/i/+L/4v/i/+H/4f/k/+T/4//i/+P/4//j/+T/5P/j/+L/4f/j/+P/5P/k/+X/5f/l
/+X/4//k/+T/5P/j/+L/4v/h/+H/4f/i/+L/4v/i/+H/4f/j/+L/4v/i/+L/4v/i/+L/
4v/i/+L/4v/f/9//3//f/+L/4v/h/+D/4v/i/+P/4//j/+P/4//i/+D/4f/h/+H/3//f
/9//3v/f/+D/4f/i/+L/4v/i/+L/4v/i/+L/4v/e/+D/4P/g/97/3v/h/+T/4v/i/+L/
4v/g/+H/4f/h/+L/4v/i/+L/4v/i/+L/4v/g/+D/4P/g/+D/4f/h/+H/4P/g/+H/4f/g
/+D/4v/j/+b/5v/m/+n/6f/p/+n/6v/u/+//7//v/+7/7v/u/+7/7//v/+//7//t/+3/
7P/r/+j/6P/p/+n/6f/r/+3/7f/q/+j/5v/k/+L/4f/h/+L/4P/f/9//3//f/9//4P/g
/+H/4v/i/+P/4//j/+T/5P/k/+T/5P/k/+L/4P/e/97/4P/h/+P/6v/4/wgAHAA1AE8A
bQCTALYA0QDdAL4AiQBaADEABQDq/+P/3f/a/9z/4f/h/+L/4//m/+b/5v/m/+T/4//i
/+L/4v/g/+D/4P/g/+L/4v/i/+L/4v/j/+P/4//l/+X/5P/k/+f/5//n/+f/5v/m/+X/
5f/l/+X/5f/k/+b/5v/m/+f/5//m/+b/5//p/+n/6P/o/+n/6f/o/+j/6v/q/+r/6v/o
/+j/6P/o/+v/6//r/+z/7P/t/+3/7P/s/+3/7f/t/+3/7f/s/+z/7f/t/+7/7v/w//H/
8f/x//P/9P/0//X/8v/y//H/8P/z//P/9f/1//b/9v/2//f/+v/6//z//P/8//3///8A
AAAAAAABAAIAAgADAAQABAAFAAYABwAHAAkACwAMAA0ACwAKAAoACwAMAAwADAANAA0A
DQANAA0ADQAMAAwACwAJAAsACwAKAAoACgAKAAkABQAFAAQAAwADAAIAAQAAAP//////
/////f/7//j/9//5//n/+P/4//X/9f/0//T/9f/0//T/9f/1//T/9P/z//L/8v/0//T/
9P/z//P/8//z//P/8v/y//L/8v/y//L/8v/y//L/9P/0//P/8//y//P/9P/1//b/9f/2
//b/9//2//b/9f/0//T/9f/2//j/9//3//f/9//5//n/+v/6//n/+f/5//n/9//4//j/
+P/2//b/9//3//f/9//4//j/+P/4//f/9//5//j/+P/4//j/+P/4//j/9v/2//b/9v/3
//f/9//3//j/+P/3//b/+P/4//n/+f/3//f/9//2//b/9//3//f/9f/1//X/9P/1//b/
9//4//b/9v/2//b/9P/0//T/9P/0//b/9v/2//b/9v/1//X/9f/1//X/9f/3//f/9//3
//T/9P/1//X/9P/0//T/9f/3//f/9//3//b/9v/2//b/9f/2//b/9v/4//f/9v/2//j/
+P/3//b/9v/0//T/9P/0//T/9P/0//T/9v/2//b/9v/4//j/+P/4//b/9v/2//b/9v/2
//b/9v/4//j/+P/4//b/9v/2//b/9v/2//b/9v/4//j/+P/4//j/+P/4//j/9v/2//b/
9v/2//b/9v/2//j/+P/4//j/9v/2//b/9v/0//T/9P/0//b/9v/2//b/+P/5//n/+f/2
//b/9v/2//b/9v/2//b/9v/2//b/9v/4//n/+f/5//j/+P/5//n/+P/4//r/+//9//7/
//8DAAIAAQAAAAAABAAFAAUABQAGAAYABgAGAAUABQAFAAUAAQABAAAA///9//7/AAAB
AP7///8AAP//+v/4//b/9P/0//P/8//0//T/8//z//P/9f/1//b/9v/0//T/8//z//P/
8//0//T/9P/0//T/9P/2//T/8P/w//D/8//3//7/DAAeADIASQBlAIUAqwDOAOUA4wC8
AIkAXAAzAAsA9v/z/+//7P/u/+//8//2//f/+P/2//b/9v/0//P/8v/y//L/9P/0//T/
9P/y//L/8v/y//L/8//z//P/8f/x//D/8P/z//P/8//z//P/9P/0//X/9f/1//X/9P/0
//T/9P/1//X/9P/0//X/9//3//b/9v/3//f/9v/2//b/9v/2//b/9v/2//b/9v/3//f/
9//4//j/+f/5//j/9v/3//f/9//5//n/+P/4//v/+//8//z/+v/7//v/+//7//z//P/9
//3//v/+//7//f/9//////8CAAIAAgADAAYABgAIAAgACAAJAAsADAAMAAwADQAOAA4A
DwAQABAAEQASABMAEwATABUAFgAXABcAFgAWABcAGgAaABoAGwAZABkAGQAZABkAGAAY
ABcAFgAZABoAGgAYABgAGAAXABUAFQAUABMAEQAQAA8ADgALAAsACwALAAwACwAJAAkA
BwAHAAYABgADAAMAAgACAAIAAgADAAUAAwACAAIAAQAAAAAAAgACAAAA////////AQAB
AAAAAAAAAAAAAAAAAAIAAgACAAQAAgABAAEAAAACAAIAAgACAAEAAgACAAMABAAEAAMA
AgACAAMABAAGAAYABQAEAAMABAAFAAcACAAFAAUABQAFAAUABgAGAAYACAAIAAkACQAI
AAcABwAGAAYABgAFAAUABQAEAAQABAAGAAYABgAGAAYABgAGAAYAAwADAAMAAwAGAAYA
BQAEAAQABAAFAAUAAwADAAMAAgACAAMAAwADAAEAAQABAAAAAAAAAAAAAAAAAAAAAAAA
AAAAAAAAAAAAAAACAAIAAgAAAAAA////////////////AQABAAEAAQAAAAAAAQABAAAA
AAAAAAEA//////////8AAAAAAAAAAAEAAgACAAIAAgABAAAAAAACAAAAAQACAAIAAAAA
AAAAAAAAAAAAAAAAAAAAAAAAAAAAAgACAAIAAgAAAAAAAAAAAAAAAAAAAAAAAAAAAAEA
AQD///7//v/+//7//v/+//7/AAAAAAAAAAAAAAAAAQABAAIAAgADAAUABQAGAAYACAAJ
AAoACgAKAAsACwALAAsADgAQABEAEQATABQAFAAUABMAEQAQAA8AEQAPAA8ADgANAAoA
CgALAAkABQAFAAUAAwAAAP7//P/9//z//P/9//7//v/9//3/////////AAD+//7//v/9
/////////wAAAAAAAAAAAAAEAAQAAAD+/wAAAgD///3/AgAMABoALABDAFkAcQCTALoA
2wDtAN4AswCCAFcALQAKAPv/+f/4//r//f8BAAQAAwAEAAIAAgACAAAAAQAAAAAAAAAA
AAAAAAAAAP7//v/+//7//v////////8AAAEAAQACAAEAAQABAAEAAQACAAIAAwADAAMA
AwACAAIAAgACAAMAAwACAAIAAwADAAMAAgACAAUABQAEAAQABAAEAAQABAAGAAYABgAG
AAUABQAFAAYABAAFAAUABAAGAAcABwAHAAcABwAGAAYACQAJAAoACgAIAAkACQAJAAkA
CgAKAAsACwAMAAwADAAPAA8AEQARABAAEAAQABEAEgASABQAFAASABMAFQAWABYAFgAX
ABgAGAAZABoAGgAdAB4AHwAfAB4AHwAfAB8AIQAgACAAIQAiACIAIgAjACMAIwAjACMA
JQAkACQAIwAgACEAIAAeACAAIAAgAB8AHQAdABwAGwAbABoAGQAYABUAFQAVABUAFQAT
ABAADwARABEAEAAQAA8ADwAOAA4ADQAMAAwADQANAAwADAALAAgACAAKAAoACgAJAAkA
CQAJAAkACAAIAAoACgAKAAoACgAKAAoADAAMAAsACwAKAAwADAAMAAwADAAMAAsACwAM
AAwACwAKAAoACwAMAA4ADQANAA0ADQALAAsADAAMAA0ADQANAA0ADQAOAA4ADgAOAA4A
DwAPAA0ADQAOAA4ADgAOAA0ADQAPAA4ADgAOAA4ADgAOAA4ADAAMAAwADAALAAsACwAL
AA4ADgANAAwACgAKAAsACwAJAAkACQAIAAoACwALAAsACwALAAsACgAKAAoACgAKAAoA
CgAKAAoACAAIAAgACAAGAAgACAAIAAoACgAJAAkACQAJAAkACQAHAAcABwAHAAYABgAH
AAcABgAGAAYABwAHAAcABwAHAAYABgAGAAYABwAIAAgACAAIAAcABgAGAAYABgAFAAQA
BAAGAAYABgAGAAQABAAEAAQABAAEAAQABAAGAAYABgAGAAkACgALAAwADgAOAA4ADgAP
ABAAEQASABIAEgASABIAEQAQAA8ADgAMAAwADAAMAAsACgAJAAgACQAKAAsADAAKAAgA
BgAEAA==
         </WaveFormData>
      </LeadData>
   </Waveform>
</RestingECG>
