# Supplementary material for: Detection of Left Atrial Enlargement Using a Convolutional Neural Network-Enabled Electrocardiogram
Source: Front Cardiovasc Med. 2020 Dec 17;7:609976. doi: 10.3389/fcvm.2020.609976 (PMC7773668; doi:10.3389/fcvm.2020.609976)
Supplement: Supplementary file 3 [file Data_Sheet_3.ZIP › normal2/1802017504_5410_0000001X.XML]

<?xml version="1.0" encoding="Windows-1252"?>
<!DOCTYPE RestingECG SYSTEM "restecg.dtd">
<RestingECG>
   <PatientDemographics>
      <PatientID>1802017504</PatientID>
      <PatientAge>67</PatientAge>
      <AgeUnits>Years</AgeUnits>
      <Gender>Male</Gender>
      <PatientLastName>huangsao</PatientLastName>
   </PatientDemographics>
   <TestDemographics>
      <DataType>Resting</DataType>
      <Site>1</Site>
      <AcquisitionDevice>MAC55</AcquisitionDevice>
      <Status>Unconfirmed</Status>
      <Priority>Normal</Priority>
      <AcquisitionTime>09:39:59</AcquisitionTime>
      <AcquisitionDate>03-25-2017</AcquisitionDate>
      <CartNumber>1</CartNumber>
      <AcquisitionSoftwareVersion>009C</AcquisitionSoftwareVersion>
      <XMLSourceVersion>MAC5000 v1.0</XMLSourceVersion>
   </TestDemographics>
   <RestingECGMeasurements>
      <VentricularRate>79</VentricularRate>
      <AtrialRate>79</AtrialRate>
      <PRInterval>134</PRInterval>
      <QRSDuration>90</QRSDuration>
      <QTInterval>392</QTInterval>
      <QTCorrected>449</QTCorrected>
      <PAxis>72</PAxis>
      <RAxis>71</RAxis>
      <TAxis>58</TAxis>
      <QRSCount>13</QRSCount>
      <QOnset>213</QOnset>
      <QOffset>258</QOffset>
      <POnset>146</POnset>
      <POffset>194</POffset>
      <TOffset>409</TOffset>
      <ECGSampleBase>500</ECGSampleBase>
      <ECGSampleExponent>0</ECGSampleExponent>
   </RestingECGMeasurements>
   <Diagnosis>
      <Modality>Resting</Modality>
         <StatementCount>2</StatementCount>
         <LabelText>12SL ��ϳ���</LabelText>
      <DiagnosisStatement>
         <StmtFlag>ENDSLINE</StmtFlag>
         <StmtText>�������</StmtText>
      </DiagnosisStatement>
      <DiagnosisStatement>
         <StmtFlag>ENDSLINE</StmtFlag>
         <StmtText>���� ECG</StmtText>
      </DiagnosisStatement>
   </Diagnosis>
   <Waveform>
      <WaveformType>Rhythm</WaveformType>
      <WaveformStartTime>0</WaveformStartTime>
      <NumberofLeads>8</NumberofLeads>
      <SampleType>CONTINUOUS_SAMPLES</SampleType>
      <SampleBase>500</SampleBase>
      <SampleExponent>0</SampleExponent>
      <HighPassFilter>16</HighPassFilter>
      <LowPassFilter>150</LowPassFilter>
      <ACFilter>NONE</ACFilter>
      <LeadData>
         <LeadByteCountTotal>10000</LeadByteCountTotal>
         <LeadTimeOffset>0</LeadTimeOffset>
         <LeadSampleCountTotal>5000</LeadSampleCountTotal>
         <LeadAmplitudeUnitsPerBit>4.88</LeadAmplitudeUnitsPerBit>
         <LeadAmplitudeUnits>��V</LeadAmplitudeUnits>
         <LeadHighLimit>2147483647</LeadHighLimit>
         <LeadLowLimit>268435456</LeadLowLimit>
         <LeadID>I</LeadID>
         <LeadOffsetFirstSample>0</LeadOffsetFirstSample>
         <FirstSampleBaseline>0</FirstSampleBaseline>
         <LeadSampleSize>2</LeadSampleSize>
         <LeadOff>FALSE</LeadOff>
         <BaselineSway>FALSE</BaselineSway>
         <ExcessiveACNoise>FALSE</ExcessiveACNoise>
         <MuscleNoise>TRUE</MuscleNoise>
         <LeadDataCRC32>817174548</LeadDataCRC32>
         <WaveFormData>
BAAEAAQABAAFAAYABwAIAAcABgAFAAQAAwACAAEAAAADAAQABQAGAAMAAgABAAAAAgAE
AAYACAAGAAYABgAGAAQABAAEAAQAAwACAAEAAAADAAQABQAGAAUABAADAAIABAAEAAQA
BAAGAAYABgAGAAgACAAHAAUABQADAP3/+/8CAAQABQAGAAMAAwAEAAUABgAHAAcACAAH
AAYABwAHAAcAAgAEAAcABgAGAAgACAAFAAUABwAIAAsADQAQABEADgAOAA4ADwARAA8A
DQAMAAoACgALAA0ACgAGAAMAAQACAAMABAAEAAMAAgADAAIABQAGAAcABgAEAAUABQAF
APv///8BAP3//v8CAP7/+//9/wEABgAIAAoAFwAmAC8AQQBdAGsAYwBbAFwATwAvAAwA
+//w/+z/7P/q/+L/5f/u/+n/3v/h/+//9v/2//f/9v/3/wAABgACAAQAAQD8/wAA////
//7//f8BAAMABAAFAAUABAABAAMABQAFAAUABQAHAAQABAAFAAcABgAGAAgACAAGAAAA
/v8BAAMABwAIAAQAAgABAP//AAACAAMABQAGAAgABQAEAAYABgAGAAUAAwAGAAYABQAF
AAYABwAHAAgACwAKAAsADAAJAAYABwAMAAkACAAIAAYABgAFAAUACQAKAAsADAALAAsA
DAAJAAkADQARAA8ADQANAAwACwAMAA8AEgATABAADQAOAA4AEQAUABYAFgAVABYAFQAU
ABAADAALAAsADgAPABAADwAPABAAEQARAA8ADgAMAAgABgAGAAQABAAHAAgABwAGAAYA
BgAFAAUABQAGAAcACAAGAAYABAABAAEAAQABAAAAAAAAAAAAAAACAAMABAAFAAMAAAD+
//z//f///wEAAgD/////AgD+////AQACAAEAAgABAPz//v/+//7//f/9////AgAEAAQA
BQAGAAUAAwACAAIAAgACAAUABQADAAEAAQAFAAMAAgADAAQABQAKAAkACAAHAAUAAwAA
AAMABAAGAAYABgAEAAMAAgACAAEAAwAEAAUABgADAAEAAAD//wMABAADAAMABQAGAAYA
BgADAAEA//////3//v///wAAAgAEAAYABwAIAAgACAAJAAsAAgACAAIAAgACAAEA///8
////AAD9//7/AgADAAMAAwAEAAQABQAGAAMAAgAAAP///v8CAAgADQARAAoACgALAAoA
CAAIAAYAAwAHAAsADgAQAA8AEQARABAAEAAQABEAEwAPAA0ADAAHAAUABAAEAAMAAQAA
AAAAAQD+//3/+//6//3/AgAFAAgABwAGAAMAAgACAAEAAAD//w0ACQADAPz//P/+////
AwADAAIACgASABkAIgAxAEcAVwBbAF0AZwBqAFkAPwAgAP//6v/m/+b/5v/q//H/7v/h
/9z/5f/z//b/8v/1//r/+f/2//j/+v/+/////P/8//3///8AAAEABAAFAAUABQAFAAQA
AQADAAYABQAEAAMABAACAAMABQAFAAQABAAGAAYABgACAAIABQAHAAsADAAHAAQAAgD/
/wAAAgADAAUABwAKAAgACAAIAAgACAAHAAMABgAGAAUAAwAEAAUABQAFAAcABQAFAAcA
BQADAAUACgAHAAYABgAHAAgACAAJAAgACAAIAAgACAAJAAsACQAJAA0AEQAPAA0ADQAM
AAsADQAPABEAEQAPAA0ADwAQABMAFAAUABIAFQAYABkAGgAUAA4ACwAJAAwADQAOAA0A
DQAOAA8ADwANAA4ADgAMAAoACgAIAAgADAAMAAoACAAHAAYABAADAAIAAgACAAIABAAG
AAYABQAFAAUABQAEAAMAAgABAAAA//////////8BAAAAAAAAAP3//f/9//z/AAADAAkA
CAAEAAMAAQD9/wAAAQD+/wIABAAEAAMAAwABAAIAAgAAAAEAAgABAP///P/8//z//P8A
AAEAAAD//wMABwAFAAQAAgACAAIABgAIAAgACAAHAAMA/v////7/AAAAAAAA/v8AAAAA
AQABAAQABAAEAAQAAgD///3/+////wAA/////wIABAAFAAYAAwADAAMABQAAAP7//P/6
//3/AAADAAUABAAEAAQABQADAPn/9/8EAAYABgAGAAYAAgD///v//f////3///8EAAQA
AwACAAIAAAABAAIA//8BAAIABAAGAAQABAADAAEA/v8CAAcACgAHAAgABwAFAAgACwAN
AA4AEQATABMAEgAQAA4ADQANAAwACwALAAcABgAGAAcABwADAAAA/v/9/wAAAQABAAIA
AQACAAEAAAAAAAAA/v/+/////////////f8HAAsABAD6//T/9f/3/wEACAAIAAgAEwAs
AEcAWQBdAGMAawBpAF4ATwA5ABwA9//g/97/4P/g/+L/4//e/+X/7P/r/+v/7v/w//H/
8P/z//r/+P/w//T/AwACAP7/AAABAAEAAQAEAAUABQAFAAQAAgD+////BAAFAAYABwAG
AAIAAQABAAIAAgADAAYACAAIAAQABAACAAMABgAGAAIAAAD///3///8AAAAAAQAFAAgA
BgAGAAcACAAJAAkABQAIAAgABwAFAAYABwAHAAcACQAHAAcACwAJAAcACQALAAcABQAE
AAcACAAIAAkACwAMAA0ADgALAAsADAAJAAcACwAPAA0ADQANAAwACwANAA8AEQARABMA
EQATABQAFQAWABYAFAARABIAEQAQAA8ADAAMAA0ADwAPAA8ADQAPABAAEQARABAAEAAP
AAwADAAMAAoACgAJAAgABQACAAQABAADAAMAAgACAAIAAgACAAQABAADAAEAAQABAAAA
AgACAAIAAgAAAP///v/9/////v/+//7///8BAAMABAABAP//AAD6//z//f/9//v//f/9
//n//P///wAAAAABAP///v/8//j//P/+//7//f/+/wAAAgAEAAQAAwAAAP3//P////z/
+v/6//r/+v/+//7//v/+//3////+/wMABgAFAAQAAwAAAP7//P/7//n//f/+////AAAA
AP///////wAAAAD+//3//f/+//7//v/6//n/+P/5//j/+v/8//7//v/+//7//f/9//7/
//8BAAAA/f/+//3/+f/5//r//P/7//v//P/+//v/+f/4//f/AQACAP7//P/6//j/+//7
//r///////v/+//+/////////wAA/v///wAA/f/9//z//P/8//z//v//////+P/6//3/
/v///wIAAwADAAEAAwAEAAQABAAFAAQAAgADAAQABgAJAAYAAwABAPv//P/+/wEAAwD9
//r/+P/3//j/+f/5//r/+f/6//n/+P/6//r/+P/4//f/9//3//f/9f/z//f/9v/0//j/
+f/1//X/AAAGAAgAGwAwADkAQwBVAFsAVQBXAFoAQQAZAAIA8//k/97/2P/S/9b/2//Y
/9f/2v/h/+f/5v/o/+3/6v/r//D/7P/s//b/+//6//b/9P/1//X/9f/4//v//f////7/
/P/4//n/+v/5//j/9//7//r//P////3/+v/4//j/+v/6//b/9v/1//X/9//2//j/+v/9
/////v/+//3//f/8//7/+//6//z//P/8//v/+f/8//z/+//7//z//f/9////AQD/////
///9//v//f////v/+f/4//v//v8AAAMABAAEAAQABAADAAMABAABAP7/AQAEAAEAAgAD
AAMAAwABAAMABQAFAAYABQAIAAoABwAGAAQAAAADAAYABwAIAAgABgAHAAkACwALAAsA
CQAHAAYABQADAAIAAgABAP7//v/+//z//P8AAAAA/v/8//n/+P/2//X/9v/4//r//P/7
//z/+//5//n/+f/5//j/9f/0//P/8v/y//P/9P/1//b/9v/3//j/9f/1//X/9P/z//P/
9v/y//P/9f/2//X/+f/5//X/+P/4//b/8//x//P/9v/4//j/+P/4//b/8//z//T/9f/2
//j/+f/4//f/9v/5//b/9P/1//b/9//8//v/+v/5//f/+P/2//r//P/7//r/+f/2//T/
9P/1//X/+P/4//j/+P/1//P/8v/x//P/9P/z//P/9v/4//n/+v/3//X/8//z//H/8v/z
//T/8//0//X/9f/0//T/9P/1//X/8//1//X/+f/5//b/8v/0//T/9P/0//b/9f/z//f/
9f/x//H/9P/0//P/8v/y//P/9f/3//X/9v/2//f/+P/3//j/+P/3//L/9P/3//j/9f/2
//X/8//1//f/+P/4//v//f/9//z//v/+////AQABAP///v/5//f/9v/2//X/8//y//L/
8//w/+//7f/s/+7/8P/w//D/8v/y//D/8P/x//H/8f/x//P/7f/t//D/8P/w/+3/5//t
//j/+v8CABUAGgAhADcASQBNAE0ASQA+ADEAGwD8/+f/3v/a/9r/2v/Y/9P/0P/T/9r/
2//f/+T/5P/j/+b/5//k/+r/9P/0//P/+P/2//H/7//s/+n/6//t/+7/7//w//D/7v/x
//P/8//z//P/9f/y//L/8//x//D/8P/y//b/9v/y//L/7//v//H/8P/v//D/8v/z//X/
9v/2//f/9//4//T/8v/y//L/8v/x//H/9P/0//P/8//0//X/9f/1//f/9f/1//X/8//x
//P/9v/z//L/8v/1//b/9v/3//f/9v/1//T/9v/5//3//f/4//n/+v/1//j/+//9////
/f/9//3/+//9//3/AQAEAAIAAgABAP7///8CAAMABAADAAAAAAABAP7//f/8//n/+v/6
//r/+f/6//z//f/8//j/9v/y//D/9//6//v//P/4//b/8//x//D/8P/w//D/8P/y//L/
8f/x//H/8f/w//L/8v/y//L/8f/x//H/8f/v/+7/7v/u//D/8f/y//L/7//t/+7/6P/r
/+//8v/z//X/9f/x//T/8v/w/+3/6//u//D/8f/w/+//8P/v/+3/8P/y//T/9v/2//X/
8v/v//L/9//2//b/9P/y//D/8v/x//D/7//t/+//7v/z//b/9f/0//P/8P/y//L/8//z
//T/9P/0//T/8v/x//H/8f/0//b/9v/3//X/9P/y//D/7f/t/+3/7//v//D/8f/y//D/
8P/w/+//7P/s/+z/7f/t//P/9f/4//b/9v/2//b/9f/z//D/8//0//H/8v/2//T/8//y
//L/8v/z//T/8f/y//L/8//0//b/+P/5//n/8//0//b/9v/5//z//f/9//v//f/+//7/
/v////7//P/8//z//f///////f/8//f/9P/0//X/9f/z//L/8v/z//P/8//y//L/8v/0
//T/9P/z//L/7//u//H/8f/x//H/6//n//H/9P/u/+z/7f/t//H/+P8CAAwADwAWACkA
PwBJAE0AUwBTAEQAKwAZAAoA7//e/9z/3P/S/9D/2f/g/9v/2P/Z/9n/3v/m/+f/6v/x
//D/5v/m/+z/8f/8//j/9f/z//D/7f/v//H/8v/z//T/9P/y//X/9//3//f/9//1//L/
8v/z//X/9P/0//b/+P/4//T/9P/y//P/9v/2//T/9P/1//X/8f/w/+7/7f/0//r/+//+
//n/9v/z/+//8f/2//j/+f/7//z//f/9//z//f/6//n/+v/3//T/9f/5//f/9//4//f/
+P/4//n//P/8//z//P/+////AQD///3/AQAFAAMAAgABAP///f/8//3//v/9/wEAAQAF
AAgACAAIAAcABAAGAAgACAAIAAUAAgACAAMABQAFAAUAAwACAAIAAgABAAEAAgACAAAA
AAAAAP7//v/9//z/+f/2//j/+v/7//3/+//6//n/+P/6//z//P/7//r/+//8//z/+v/6
//r/+v/6//v//P/9//z/+v/5//j/+v/7//z//P/5//n//P/4//r/+//7//n/+v/5//T/
9v/8//7///8BAPz/+v/3//L/9//6//v/+//6//r/+v/6//3//f/7//n//f8BAP///v/7
//r/+f/8//7//v/+//3/+//4//v//P/+//7//v/8//7//v/////////+//3//P/+//3/
/f/9//z//P/6//n/+//8//z//P/5//n/+f/7//r/+v/6//r//f/+///////9//z/+//7
//3/+//9//3//f/5//r//v/8////AAABAAIAAQD///z////8//f/9v/4//r/+//8//7/
/f///wEA//8BAAAAAAAAAP//AAAAAP//+//+/wIABAACAAQABAADAAIAAwADAAIABgAJ
AAoACgAKAAoACwANAAkABwAGAAEAAAAAAAEAAQD+//z/+//7//3//f/8//z//P/+//7/
/v/8//z/+v/6//v/+//7//v/+//5//3//P/4//b/+f/9//3//v8EAAgADQAaADEAUQBj
AF0AVwBhAGAATwA7ACQAAwDq/+D/4v/k/+j/4f/Y/9n/3v/f/+H/6P/s//P/9v/3//r/
+v/4//r/BwACAPb/+P/7//3////+/////////////v/7//3/AgADAAQABQADAP7//P/7
//7//v///wIABAAEAAAAAAD/////AQAAAAAAAgAFAAcABAAEAAMAAwAFAAgABgAGAAMA
AAD9//n/+/8CAAYACQAGAAQAAgD//wEAAwABAAEABAADAAIABQAGAAMAAgACAAQABgAH
AAkABwAGAAUABAAGAAcACQAHAAgADQASABEADwAPAA4ADQALAA0ADwAPAAwACQAKAAoA
DAAOAA8ADgAOABAAEAAQAA0ACgAKAAsADgARABQAFQAQAA4ADAAJAAsADAAMAAoABwAG
AAMAAgAHAAgABwAGAAYABgAFAAUAAgACAAIAAgAAAAIAAgABAP////////7//v/+//7/
/v8AAAEAAgADAAAA/v/9//z/+v/7//z//P///wEABgAEAAIAAQD///v///////v//v8B
AAIAAgADAAEAAAD+//r//f8AAAEAAQD+//7//v/+///////9//v//f8BAP///v8AAAAA
AAAEAAQABAAEAAMAAwAAAAMABAABAAAA///8//7/AAADAAUABAAEAAQABAAEAAMAAwAD
AAMAAgD///3/+//8//z//P/8//3//v8BAAAAAAAAAAAA//8AAAEAAQAAAAAAAAABAAIA
AQAEAAUAAQD///7//v8IAAMAAwAEAAMAAgABAAAA/v/9//v///8BAP//AQAGAAQAAQD+
//z///8DAAcABwAGAAQAAwACAAIABAAFAAUAAwAGAAoADAAJAAoACQAHAAcACQAKAAoA
CwANAA0ADAAKAAoACwANAA0ACwAKAAUABAAEAAUABQAAAPz/+f/3//z///8BAAQAAAAA
AP7//P/+/wAAAAACAAEA///9//v/9//3/wEACAAIAAgA/f/3//v/AgAEAAwAIQAyADsA
UQBnAGcAYQBpAGQASwAxABQA9f/i/+L/5v/g/9j/3f/m/+P/3P/j/+//7v/w//P/8v/z
//7/BAACAAIA///2//r/+//9//7///8CAAMAAwADAAEAAAD9////AQABAAEAAQADAAAA
AAABAAEAAAAAAAIABgAGAAIAAgABAAEAAwACAP7//v//////AgAEAAUABwAGAAgABQAE
AAcACAAJAAkABAAGAAUAAwACAAIAAgABAAMABwAHAAkACwAJAAcACQAKAAcABgAGAAcA
CAAIAAkACAAIAAgACAAJAAsADgANAAoADQAQAA0ACwAJAAYAAwAGAAsAEAATABEADwAR
ABIAEwAUABQAEgAQABIAEgASABEADgAOAA8ADQANAA0ACwAMAAwADAALAA0ADgAOAAwA
CAAGAAIAAAADAAQAAwACAAUABgAGAAcABAACAAAA/v///wIAAwADAAMAAwADAAIAAQAA
AP///v/7//n/9//1//r//P///wIAAAABAAIAAgD+//3////6//r/+//7//n//v////z/
AAABAAAA/v/9////AAAAAP7//f/+//3/+//9//7///8AAP/////9//v//v8DAAIAAgAA
AAAAAAAEAAIAAgACAAEA///8////AAD+//7//v/8////AAACAAMAAgACAAIAAgAAAP//
/////wIAAgAAAP////8AAAAAAAABAAEAAQADAP3//P/7//r//v8AAAIAAwABAAAA////
/wAA//8CAAMA/f/5//z/+v/6//r/+v/+//////8FAAIA/f/8//7/AAD///7//v///wEA
AwABAAEAAAAAAAAA/v8AAAEAAQD9/wAABAAGAAUABgAFAAMABQAHAAgACAAHAAkACQAI
AAYABgAHAAkACgAJAAkABQACAAIAAwADAP7//P/7//v//v//////AAD+/wAAAAAAAP3/
/P/5//j//P/9//7/////////+//2//T/8P/x//P///8QAA4ACAAXAC4APwBPAFsAXQBZ
AFkAVABBAB8AAADv/+r/5v/g/9r/2P/f/+T/5f/k/+n/7f/y//L/8f/u/+v/7P/0//z/
/v/7//j/+v/9////AAABAP/////+//3//f/8//n/+/8AAAEAAgADAAIA/v/9//3//v/+
////AgABAAAA+//6//z//f8AAAAA/P/8//3//f/+//7//f/9//7/AAD9//z//f/+////
/////wIAAgABAAEAAgADAAMABQAHAAUABQAFAAEA/f/9/wMAAQABAAIAAwAEAAQABQAF
AAQAAwACAAEAAQACAP//AAAFAAoACQAIAAcABQADAAUACQANAA8AEQAPABEAEgARABAA
DgAKAAgACgAKAAoACQAGAAYABwAJAAkACQAHAAYABgAGAAUABgAIAAkACAAEAAIA/v/8
//7//v/8//r//P/+////AQD///7//f/8//7/AAAAAP///P/7//r/+P/4//j/+P/4//n/
+f/5//n/+f/4//j/+P/5//v//f/+//r/+f/7//b/+f/7//z/+//8//v/9v/4//j/+P/3
//f/+//+/wAAAAD//wAA///9//v/+v/5//j/+v/7//r/+f/6//3/+v/4//n/+v/7/wAA
///+//3/+//6//j//P/+////AAABAAAA///+//7//f/8//z//P/8//z/+//7//v//P/8
//r/+f/3//j/+P/4//n/+f/5//v//P/+/wAAAgD9//r/9//z//T/9v/4//v////4//f/
9v/1//T/+f/7//z/AwACAP3//P/+//3/+//5//j/+////wMAAwD+//r/9//0//X/+P/6
//v/9//6//7/AAAAAAIAAgABAAMABQAGAAYABAAFAAQAAgACAAIAAwAFAAQAAwADAP//
/v/+//////////7//v////v/+f/2//T/9v/4//j/+P/2//b/9P/0//j/+f/6//v//f/9
//n/+v/6//j/7f/n//P/AAACAP7/BQAYACkANQBDAEkATQBVAFIASQA7ABgA8//m/+T/
2v/Y/9r/1//W/9v/4v/j/+P/7P/0//P/8v/z/+7/7P/y//b/8//y/+7/8P/z//X/9//7
//3//v////v/+P/z//P/+v/7//z//f/8//j/9//3//n/+P/4//r//v/+//r/+v/4//n/
/P/8//3//v8AAAEA/v/8//n/9//7//7//P/8//r/+v/6//n/9f/4//j/9//7//7/AQAD
AP/////7//n//P/7//r//f////v/+f/4//v//P/8//3/AQACAAMABAACAAMABQADAAAA
AwAGAAMABQAHAAgACQAFAAUABQADAAQAAwAGAAgACQAKAAoACAAGAAgACAAIAAgABgAH
AAkACQAJAAkABwAFAAQAAwABAAIABAAFAAQABAAEAAIAAgADAAIA///8//r/+v/5//n/
+P/4//j/+P/6//z//P/7//n/+f/5//j/+v/6//r/+v/4//f/9v/1//b/9v/3//j/9v/3
//j/+P/5//n//P/4//b/9//3//X/9v/1//D/8v/2//b/9f/1//f/+P/4//b/+v/8//z/
+//7//z//f/+//3/+//3//P/8//3//X/9P/3//j/+f/+/wAAAAAAAP///P/4//r/+v/4
//j/+P/2//n/+v/8//3//P/8//z//P/+//3//f/9//7//v/8//v/9//2//T/8v/1//f/
+f/9//j/+P/4//j/+P/4//j/9//5//r/+//9//z/+f/6//n/9//3//j/+v/2//r/+f/4
//f/9v/4//f/9f/5//v/+f/7/wAA+//3//P/8P/2//v/AAABAP///v/+//7//P/8//v/
+f/2//j/+//8//7/AgAEAAUAAwADAAIAAAABAAMAAwACAAQABAAFAAcABQADAAIA/f//
/wAAAgADAP///P/6//n/9//3//b/9v/4//r/+v/6//j/+P/2//b/+P/5//r/+//7//n/
+f/6//r/8v/v//P/8//y/wAACgANABgAIwA3AE0AWQBdAF8AWABLADkAIAADAOz/3P/U
/9b/2v/f/+D/5f/q/+H/3//w//b/6f/o/+v/6v/0//7/9P/r//j/AgD//////v/9//z/
+//5//f/9//2//P/9f/8//3//v///////P/8//3/+v/4//f/+P/+/wAA/v8AAP////8B
AAAA//8AAAIAAwD///7//P/7//z//v/7//r//v8AAAIAAwD//wAA/v/7//z//v8AAAEA
//8BAP////8EAAMAAgAFAAcAAwABAAAAAAAAAP////8CAAQABgAIAAUABQAGAAMAAwAJ
AA8ADwANAAsACAAFAAgACwAOAA8ADQAJAAkACAAMAA4ADwAOAA4AEAAQABAADwAMAAwA
DQALAAkABwADAAUACAALAA0ACwAMAAwACgAGAAYABAAEAAYABgAEAAIABAAEAAMAAwAC
AAIAAgACAAAAAgACAAEA/v/9//z/+v/9//7///8AAP7//f/8//v//f/8//z//P/6//v/
/P/8//3//f8AAPz//P/9//3/+//7//v/9//6//7//v/9//3/+v/6//n/9v/6//7/AAAB
AAAAAAAAAAAA///9//n/9f/6/////v/+//3//P/7//7/AAAAAAAA//////z///8AAP7/
/P/6//b/+v/8////AQAAAP7//P/6//3//f/+////AgACAAAA///9//7//v/+//3//f/9
////+v/6//r/+v/7//z//f/9//r/+v/6//v/+//5//v/+//9//v//P8AAP7//v/+//7/
/v8AAP///f8BAP//+//7//7//P/7//r/+v/9////AQD///z/+v/5//j/+/8AAAQABwD+
//7////+/wAAAgACAAEAAwAFAAYABgAGAAcABgAEAAcACgAOABMADwALAAgAAQD9//z/
/P/7//z//P/9/////f/7//j/9v/4//r/+v/6//j/+P/2//b/+P/5//r/+//1//3/+f/0
//T/9P/z//X/+//+//7/AgAPACIANQBHAFEAUwBXAF0AWgBNADsAGADx/9b/1P/e/9r/
1v/b/9z/3//g/93/2f/e/+b/6f/q/+//8P/y//b/9P/x//b/AAD+//////////v/+f/2
//P/9f/2//X/+f/7//v/+//7//z/+v/7//3//P/6//n/+v/8//z/+P/4//r/+//+//7/
/v/+///////9//z/+v/5//z/AAD//wAA///+//3/+//7//7//v/9//v//P/9//3/+//9
//v/+//+//3//P///wQAAQAAAAAAAAAAAP////8CAAIAAgACAAIAAwAFAAMABAAJAA4A
DQAMAAsACQAHAAYABwAIAAcACAAHAAoADAALAAwADAAKAAcACAAHAAYABwAGAAgACwAL
AAsACwAJAAcABgAFAAMABQAGAAYABAAEAAQAAgACAAIAAgAAAP7//f/8//r/+f/6//z/
/v8AAPz//P/6//f/+P/5//r/+v/5//j/9//2//b/9//4//n/+//6//r/+v/5//n/+f/4
//X/9f/4//T/9//5//r/+f/4//f/8v/0//j/+v/7//3/+v/6//n/9v/7//7///////r/
+P/2//T/9v/3//b/9f/3//v/+f/4//b/9v/2//r/+//8//3//f/7//j/+//8//z//P/8
//r/+f/4//j/9//6//r/+v/6//v/+//8//3/+//6//f/9f/2//j/+f/6//v/+//7//3/
9//2//X/9P/2//j/+v/7//z//P/8//3/+//3//f/9f/1//f/+v/+//b/8//2//j/+P/4
//j/+f/5//j//f/6//X/9P/2//b/9f/0//T/9//5//v/+f/5//j/+P/4//r//P/9//3/
9v/4//v//P/8//7//v/9//v//f/+//7/AgAFAAYABgAEAAIAAQABAP///f/8//f/9//4
//r/+//4//b/9f/1//X/9f/0//T/8v/0//T/9P/y//L/8P/w//T/9f/2//f/8f/3//n/
9v/y//D/6//t//X/9v/6/wIADQAWACUAPQBNAFEAUwBVAFQARQAvAAoA6//c/9r/2v/U
/9L/z//U/9v/1v/V/+X/7P/q//H/8P/l/+b/8P/y/+7/8//0//L/8P/x//H/8f/z//X/
9v/3//f/9v/z//X/+f/5//n/+f/3//L/8P/v//P/9P/2//r/+//6//X/9P/1//f/+//8
//j/+P/5//n/9v/2//X/9f/3//r/+P/4//r/+v/6//n/+f/8//z/+//5//r/+//7//v/
/f/7//v/+//5//f/+f/8//n/+P/4//v//P/8//3//P/8//z//P/6//v//f/7//v///8D
AAEAAQABAAAA//8BAAMABQAFAAQAAQACAAIABAAGAAcABgAEAAYABgAGAAYABAAFAAcA
BgAFAAQAAQD9//z/+//5//v//P/8//r/+v/8//z//v/+//7//P/6//r/+v/5//n/9//2
//X/9P/y//T/9P/z//P/8//z//L/8//0//X/9v/1//X/9f/1//L/8P/v/+7/7//x//P/
9P/1//X/+P/0//H/8f/w/+3/8f/x/+3/8P/0//T/8//z//P/9P/0//L/9v/4//j/9//z
//L/8f/w//H/8f/v/+3/8P/1//T/9P/2//b/9v/6//j/9v/0//H/8v/w//T/9v/5//r/
+//6//b/9P/z//H/9f/2//f/+P/2//X/9f/1//P/8v/v/+3/8P/y//P/9P/x//H/8f/z
//H/8v/z//T/9P/0//T/8//w//D/8P/x//P/8//3//n/9P/z//P/9P/0//P/8//0//T/
7f/r/w==
         </WaveFormData>
      </LeadData>
      <LeadData>
         <LeadByteCountTotal>10000</LeadByteCountTotal>
         <LeadTimeOffset>0</LeadTimeOffset>
         <LeadSampleCountTotal>5000</LeadSampleCountTotal>
         <LeadAmplitudeUnitsPerBit>4.88</LeadAmplitudeUnitsPerBit>
         <LeadAmplitudeUnits>��V</LeadAmplitudeUnits>
         <LeadHighLimit>2147483647</LeadHighLimit>
         <LeadLowLimit>268435456</LeadLowLimit>
         <LeadID>II</LeadID>
         <LeadOffsetFirstSample>0</LeadOffsetFirstSample>
         <FirstSampleBaseline>0</FirstSampleBaseline>
         <LeadSampleSize>2</LeadSampleSize>
         <LeadOff>FALSE</LeadOff>
         <BaselineSway>FALSE</BaselineSway>
         <ExcessiveACNoise>FALSE</ExcessiveACNoise>
         <MuscleNoise>TRUE</MuscleNoise>
         <LeadDataCRC32>1439393076</LeadDataCRC32>
         <WaveFormData>
BgAGAAYABgAIAAgACAAIAAYABgAGAAYABgAGAAYABgAIAAgACAAIAAUABAADAAIABQAG
AAcACAAGAAYABgAGAAQABAAEAAQABAAEAAQABAAFAAYABwAIAAcABgAFAAQABgAGAAYA
BgADAAIAAQAAAAMABQAHAAgABwAHAAcABwAIAAkACgALAAsADgAPABEAEgATABMAFAAS
ABEAEQAUABQAFAAXABkAHAAfACAAIAAiACQAJgAmACgAKAAoACkAKQAlACEAHwAbABcA
EwAPAA4ACwALAAsABgADAAAA///////////+//7//v8AAAAA/v/+//7//P/+//7//v/+
//j/+P/8//z//P/4//T/8v/1//v/CwAaACAAKwAyADMAPgBbAHQAegB/AIgAgABtAGIA
YQBbAEwAPAAxACkAIQAdABoAEQAJAAcACgALAAgACQAPABUAEAD+//f/+//9/wIAAAAB
AAEAAAD///7//f/7//3//P/8//z//P/8//z/+//7//n/+f/7//7///8AAAEAAAD///z/
+//7//v//v/+//n/+P/4//f/+P/5//r/+////////v/+/////v/9//r/+v/8//3//f/8
//z//f/9//7/AAABAAIAAAAAAP7/AAADAAIAAwAFAAUABAADAAQABwAJAAoACwAKAAsA
CwAKAAsADwAUABUAEwATABMAEQATABQAGAAYABcAFgAWABYAFAAVABYAFgAXABoAGAAZ
ABkAFwAXABgAGQAYABsAHAAaABoAGgAYABUAFgATABAAEgATABMAFAAUABMAEQAQAA4A
CwAIAAYACgAMAA0ADgAKAAkACgAHAAYABgAGAAYABgAGAAUABQAHAAkACwAOAAwACAAG
AAQABAAEAAUABQAFAAUABwAEAAQABgAGAAYABAABAP7/AQAGAAkACAAIAAYABgAEAAQA
BAAFAAcABwAIAAgACAAIAAoACgAIAAgABwAIAAoABwAEAAQABQAGAAcABgAHAAkACAAH
AAYABwAJAAgACAAGAAcABwAIAAkACAAGAAUABAAEAAMAAwAEAAYABgAFAAQABgAGAAcA
BwAFAAMAAgACAAQAAwADAAMABwAHAAcABgADAAMAAwADAAMA/v///wAAAQACAAIAAgAB
AAEAAwADAAMABgAKAAwADgARABMAEwAUABMAEwASABIAEgATABMAFgAWABQAFwAZABwA
HgAeAB0AHAAgACIAIgAiACQAJAAlACUAIwAfAB0AGwAWABEADAAIAAcABwAHAAQA///8
//v/+//9//3//P/6//r//P/8//z//P/8//r/+v/4//j/+P/4//z/+P/6//j/9P/2//r/
/f/9/wEAEAAcACEAJgAtADoATwBgAGoAcwB6AHgAcQBmAFkAUwBMADoAKQAhABsADwAG
AAEA//8DAAgABwAIAA0ACQABAP7//P/9//3/9//4//b/9//3//b/+f/6//v/+//7//r/
+v/6//n/+P/3//X/9v/1//b/+f/3//f/9//3//f/9//1//X/+f/7/wAAAgD7//j/9v/z
//X/9//5//v/+//7//r/+v/8//z//P/6//f/+P/4//f/+v/8////AQAAAAAA///+//7/
/v/8//7/AAD+//7///8CAAIAAgAEAAUABQAEAAMABAAHAAkACgAIAAsADwAPAA8ADwAP
AA0ACwAMABAAEAAQABAAEQASABMAFQAXABgAGQAcABoAGwAZABUAEwASABQAEgAUABQA
FAAUABQAEgAQABIAEAAOAA0ADQAMAAwADQANAAwADAALAAkABwAGAAQABAADAAIAAgAD
AAYABQAGAAYABgAGAAMAAgAAAP//AAABAAIABAACAAAAAAAAAAAAAAABAAEABAAFAAgA
BgAEAAQAAgAAAAMAAQD//wMABAAFAAIAAAABAAIAAQACAAIAAwAFAAUAAwACAAEAAAAD
AAQAAwAEAAIAAgADAP//AAAAAAEAAgADAAIAAwAFAAMAAQD/////AQACAAQABAACAAEA
AQABAAQABAAFAAYABAABAP///v/+//7//f/8////AAACAAMAAAD/////AAD///3//P/7
//7///8AAAAA//////////8BAP////8EAAMAAgABAAAA/v/+//3//f/+////AAAEAAcA
CAAJAAsADQANAA4ADQAOAA4ADwAQAAwACwANAAwADwATABYAGgAcABwAGwAaAB4AIAAg
ACAAIAAgACEAIQAbABcAFQATABEADQAJAAYAAQABAAEA/v/9//r/+f/5//v/+//6//j/
+P/6//r/+v/5//j/9f/0//b/9v/2//b/+P/+//7/9v/u//D/8P/z//3/BwAMABYAIQAq
ADcARABLAFgAbgB5AHgAcABvAGoAVwBHAEAAMAAhAB0AFwALAAoACwD///v//v///wAA
AwAHAAkAAAD2//f/+//3//D/8v/1//f/+P/6//r/+v/5//b/9P/z//L/9f/2//f/9//1
//P/8//1//f/9//3//f/+f/5//f/9//3//f/+v/6//b/9P/z//H/8//z//P/8//2//f/
9//4//z//P/8//r/9f/2//b/9f/3//j/+v/7//3//v/+//7/AAAAAP7/AAD///z/+//7
//z//P/8//7/AQADAAQABQAEAAUABQAEAAYACQANAA0ADAALAAoABwAJAAoADgAOABAA
EAARABIAFAAVABYAFgATABQAEAAPABMAEQARABIAEgAQABIAEgASABIAEgAQAA0ADgAL
AAgACgALAAsADAAJAAcABAACAAMAAwADAAQABgAGAAUABAACAAEAAgD/////AAABAAIA
AAAAAP/////9//3//f/+/wAA/v/+//7//v/+////////////AQD+//3//v/9//z//f/7
//n//f///wEA///+//z//P/6//r//P/9//////8AAAAAAAAAAP7//v/8//z/+//8//7/
+//4//j/+f/6//z/+v/6//v//f/9//3///////7//v/8//n/+f/6//v/+f/4//j/+P/5
//n/+v/8//v/+v/4//b/+f/6//z//f/7//n/+P/4//j/9//3//f/+f/5//n/+P/3//f/
9//3//f/9//3//j/+v/3//n/+f/3//T/9v/2//b/9f/0//P/AAD+//v/+P/1//L/9f/4
//r//f/6//n/+P/6//n/+v/7//3/AQADAAYABwAHAAYABgAGAAUABQAIAAgABQAHAAgA
CgAOABAAEQASABIAFAAUABQAFAAUABUAFQASAA8ADgANAAYAAQD8//j/9v/3//j/9v/z
//D/7//v/+//7//u/+z/7P/u/+7/7v/s/+z/6v/q/+z/7P/s/+z/7v/q/+j/6v/q/+j/
6P/r//H///8MABIAHQAoACkAMgBJAFoAXgBnAHIAagBbAFYAUwBJADYAJgAbABEACwAJ
AAQA///7//n/9v/3//r/+/////v/8P/u//H/7f/r/+7/7f/t/+z/6v/t/+7/7//v/+z/
6v/p/+j/6v/q/+r/6f/q/+n/6v/t/+3/7f/t/+3/6//r/+n/6f/n/+f/6v/q/+v/7P/u
/+//7v/t/+z/6//v/+//7v/u//D/8P/w/+7/7P/u/+//7//t/+7/8P/x//H/8v/y//L/
9P/0//L/9P/1//L/8f/x//T/9v/4//z//v/////////+///////+//z///8DAAMABAAF
AAYABQADAAIABAACAAUABgAIAAoACAAJAAoACgALAA4ADAANAAwACQAIAAgACgAKAA4A
EAALAAoACQAGAAUABgADAAAAAQADAAQABgAEAAMAAQAAAP///f/7//r//f/+//7//v/7
//v//f/7//z//P/8//z/+f/4//b/9f/3//f/9//4//n/+P/5//r/+f/4//j/9//3//f/
+f/2//j/+v/6//r//P/5//b/+f/6//v/+P/2//f/+P/3//j/+P/5//v/+//6//r/+v/6
//z//P/6//r/+f/6//z/+f/2//b/9//4//n/+P/5//v/+//7//v//f/7//r/+v/4//n/
+f/6//v/+v/4//f/9v/4//f/9//4//j/+P/3//b/9v/2//f/9//0//P/8//0//T/8//z
//P/9v/3//j/+P/2//X/9P/z//X/9f/1//b/9v/3//P/8P/w//D/8P/w//T/9v/3//n/
9//3//f/+v/7//z//f///wAAAQADAAMAAwACAAIAAgABAAEABAAEAAQABwAJAAwADQAO
AA4ADgASABQAFAAUABYAFgAXABcAEwAPAA0ACwAHAAMA///8//f/9//3//T/8//w/+//
7//r/+n/5v/i/+X/6P/p/+r/6v/q/+j/6P/o/+j/6P/o/+r/5v/m/+r/6v/q/+b/4//t
//v/AgAOAB0AIAAjADAARwBaAGgAcQByAGYAXQBYAFcATQA4ACYAHQATAAcABQAEAP3/
9//z//L/8//4//n/9f/1//j/9P/t/+n/6f/q/+f/5//m/+T/5v/m/+b/5f/j/+L/4v/i
/+f/6P/p/+n/6P/l/+T/5f/l/+X/5f/l/+b/5//m/+f/5f/l/+j/6P/k/+T/5f/l/+f/
5//n/+f/5//n/+b/5v/m/+b/5v/k/+T/5v/n/+f/6f/s//D/8//x//D/7v/s/+z/7P/q
/+z/7v/s/+z/7f/w//D/8P/y//T/9f/1//X/9//5//r/+v/4//n/+//5//v//f//////
/f/+/wIAAgADAAQABgAIAAcABwAHAAYABwAKAAgACQAJAAcABwAIAAUAAgADAAIAAQAC
AAMAAgAEAAYABAACAAAA///9//z///////7//v/9//v/+f/4//r/+v/5//j/9f/1//f/
9f/1//b/9//4//j/+P/3//f/9f/1//X/9v/3//b/9//4//f/9v/2//X/8//z//X/8v/z
//b/9//4//j/9f/y//X/+P/5//b/9P/0//T/8v/y//L/8//1//X/9v/2//b/9v/4//j/
9v/2//j/+v/9//v/+P/2//X/9P/y//D/8P/x//T/9f/2//n/9//2//b/9P/1//X/9v/3
//f/9v/2//b/9f/z//L/8v/1//b/9v/2//T/9P/1//X/8v/x//H/8v/y//H/8f/x//P/
8//z//L/8f/x//H/8f/t//P/9f/2//T/9P/0//T/8v/y//H/8f/z//P/8//2//n/+v/7
//3//////wAA//8AAAAAAQACAAMAAwAGAAYAAwAFAAYACAANABAAEgAUABMAFAATABIA
FAAUABUAFQAOAAkABgADAAAA/f/6//j/9f/1//X/8v/t/+r/6f/p/+r/6//r/+r/6P/q
/+r/6v/o/+j/5v/m/+f/6P/p/+r/4v/g/+b/5v/k/+T/4v/f/+3/+f8GABIAHQAiACcA
NgBLAFoAZgBzAGoAVABRAFoATQA5ADAAJAAPAP//+//5//T/7//r/+n/8P/1//T/9f/3
/+3/5v/o/+n/6f/x/+r/6P/n/+X/4v/k/+T/5P/j/+b/5v/n/+j/6f/o/+f/5f/n/+X/
5f/n/+b/5f/k/+P/5P/l/+T/5f/k/+P/5f/k/+L/4v/j/+P/5f/l/+X/5f/p/+n/6P/o
/+j/5v/k/+D/4v/m/+n/6//o/+j/6f/p/+n/6v/q/+r/6P/o/+b/6P/t/+z/7f/v/+7/
7v/u//D/8v/z//P/8//z//X/9v/2//f/+/8AAAEA/v/9//z/+f/3//j//P/8//7/AAAD
AAYABAAFAAYABgAEAAYAAwADAAcABQAFAAYABgAEAAYABgACAAIAAgAAAAEABAADAAIA
//////7//v/9//v/+P/2//n/+f/5//r/+f/4//b/9P/1//f/+//7//f/9v/1//T/9v/2
//X/9f/3//f/9//4//f/9P/z//L/9f/2//j/+f/2//X/9v/y//P/9v/3//j/9//z/+//
8f/4//v/+v/6//f/9v/z//L/8//1//j/+f/4//j/+P/4//r/+v/4//j/9//2//b/8f/x
//L/9P/2//j/9v/2//f/9//3//f/+f/3//b/9v/0//P/8//0//X/9//2//b/9v/1//P/
8v/y//T/9v/3//j/9v/0//P/8f/x//H/8v/0//L/8f/x//H/9f/1//X/9P/x//H/8f/x
//P/8//z//T/8v/v//H/+f/2//T/9P/0//T/8v/y//H/8f/0//X/9v/6//r/+v/6//v/
/v///wEAAQACAAIAAwAEAAIAAQADAAIAAgAFAAcACgANAA4ADgAOAA4AEAAQABAAEQAS
ABQAFQAPAAsACQAHAAUAAQD9//r/+P/5//r/+P/0//D/7v/t/+3/7f/s/+r/6P/q/+r/
6v/r/+z/6//s/+r/6v/q/+r/5P/o/+7/6v/o/+z/6P/n/+3/8//+/wwAGQAgACMANABJ
AFQAXABrAHIAZgBdAFQASwBHADgAIgAVABUABQDz//L/8f/r/+n/7v/x//b/9f/z//P/
7v/o/+3/9//v/+L/5v/p/+v/7P/r/+r/6f/n/+n/6P/o/+j/6v/q/+r/6f/r/+n/6f/r
/+v/6//r/+v/6f/p/+f/5//n/+f/6v/q/+r/6v/r/+v/6//r/+v/6//r/+v/6v/q/+n/
6P/n/+T/5P/o/+v/7f/r/+z/7v/v/+//8P/w//D/8v/y//D/8v/y//D/8P/x//T/9P/0
//b/9f/1//T/8//1//n//P/+//z///8DAAMAAwADAAMAAQD//wAABAAEAAIAAAD///7/
AgAFAAgACgAJAAoABgAFAAkABwAHAAgACQAIAAsADAAJAAgABwAEAAUACAAHAAYAAwAB
AP7//P///////v/+//z/+//6//r/+v/6//n/+P/1//X/9//1//T/9P/0//T/9v/2//X/
9f/1//X/9f/2//b/9P/0//T/8f/w//D/7//w//H/9P/y//P/9v/3//j/9//z/+//8f/2
//n/+P/4//f/9v/z//L/9P/1//f/9//2//b/9v/2//T/9P/y//L/8//0//b/8//0//T/
9f/2//T/8v/y//P/8//z//P/9f/0//L/8f/u//D/8f/z//X/9v/2//f/+P/2//X/9f/2
//T/9P/z//L/8P/w//H/8f/y//H/8f/y//P/8//0//X/9v/1//T/8v/x//H/8f/x//H/
8f/x//L/8P/t/+//7//3//T/+v/8//n/9v/z//D/7//w//D/8f/y//P/9P/4//v//P/9
////BAAFAAcABwAGAAQAAwACAP////8CAAIABQAJAAwAEAASABIAEQAQABQAFgAWABYA
EwASABIAEQAPAAsACQAHAAMA///7//j/9//3//f/9P/w/+z/6v/p/+v/7f/u/+7/7P/u
/+7/7v/u/+7/7P/s/+n/6P/n/+b/5P/q//L/8v/u/+z/7P/r//H/AQAMABIAHwAkACMA
MgBLAFgAYgBrAG4AZgBfAFQASQA/ADYAJgATAAMA//8DAP7/7//z//f/9P/1//r/9//1
//v//P/0/+//5//j/+r/6//t/+7/7v/w//D/8P/v/+7/7P/r/+r/7f/u/+//7//v/+3/
7f/v/+7/7f/s/+v/7f/t/+v/6//p/+n/7P/s/+z/7P/t/+3/7f/t/+3/7f/v/+//7v/u
//L/8v/y//D/7P/u/+//7//t/+7/8P/x//L/9P/1//b/+P/4//b/+P/5//b/9f/1//j/
+P/4//r//P/9//3//f///wEAAgACAAAAAwAHAAcABgAFAAQAAQAEAAYACwAMAA4ADgAP
ABAADgAPABAAEAAQABIADwAPABMAEQARABIADwAMAA0ADAAMAAwADAAKAAsADgANAAwA
CgAJAAcABgAGAAUAAwACAAIAAQAAAAAAAAAAAP///v/+////AgABAAAAAAAAAAAA/f/8
//r/+f/7//v/+//8/////v///wAA///+//7//f/9//3////8//v//P/7//r//P/7//r/
//8CAAMAAAD+////AAD//wAA/v/9//3/+//9//7///8AAP7//v/8//z///8AAAIA//8A
AAAAAQACAAAA/v/+////AQABAAEAAwABAP7//P/4//v//f8AAAMAAAD+//3//P/9//3/
/v8AAP///v/8//r/+v/6//v/+//8//v/+//8//z/+//7//v//v///wAAAAD+//3//P/7
//n/+f/5//r/AgD7//r//P/8//z//P/9//7//v////7//f/8//7///8AAAEAAwAIAAkA
CwALAAsACgAKAAoACQAJAAwADAAOABEAEwAWABgAGAAXABYAGwAeAB8AIAAfAB4AHgAd
ABkAFQATABEADwALAAcABAD////////8//v/+P/3//f/9//3//b/9P/z//T/8//y//T/
9P/y//L/8//0//X/9v/2//b/8P/q/+r/6v/s/+//+f8LABAAFgAlADIANwBCAFUAYgBs
AHkAegBwAGUAXABfAFcAQAAqACEAGQAPABEAFAAJAAEAAQAAAP3//P/9//3/+//+/wAA
/f/3//P/8v/z//X/9v/2//b/9v/2//X/9P/y//H/8P/0//b/+P/5//f/8//x//H/8v/z
//T/9f/y//H/7v/t/+//7//y//L/8//0//b/9//0//P/8v/x//P/8//y//L/9v/2//b/
9P/0//b/9//3//f/+P/6//v/+v/6//n/+P/2//b/9P/2//z//P/+/wEAAAAAAAAAAgAD
AAMAAgABAAAAAQABAAAAAQAFAAoACwAJAAkACQAHAAcACAAMAAwADwAQABIAFAARABEA
EQAQABEAFAASABMAFAARABAAEAASABAAEgASABAAEAAQAA4ADgAQAA4ADAAKAAkABwAG
AAgABwAFAAQABQAFAAUABgAEAAQAAwACAAEAAQADAAEAAAAAAAAAAAACAAIAAQABAAAA
///+//7////+////AAD+//7///////3//f////z///8CAAMABAADAP//+//9/wEAAwAB
AAAAAQACAAEAAgAAAAEAAwADAAIAAgACAAIAAAAAAP7//v8BAAIABAABAAAAAAABAAIA
AQD+//3//f///wEAAwAHAAYABAADAAAA/////wAAAQD///7//v/+//////8AAAIAAgAC
AAEAAAD9//z//P/7//v/+//8//7//////wAAAQABAP///f/6//z//f/+////AQD6//r/
+v/6//r//P/+////AQD+//3//P/+/wAAAgAEAAcADAANAA8ADwALAAgABgAEAAYACQAP
ABIADwARABIAFAAYABoAGwAcAB4AIAAgACAAIAAgACEAIQAfABsAGQAXABEADQAJAAYA
AwADAAMAAAD+//z//P/9//z/+//5//b/+P/6//r/+v/3//b/8//y//P/9P/1//b/+P/2
//D/8P/y//D/6v/t//f///8IABIAGwAoADEAOABLAFwAbgB/AIQAfABxAGIAVQBRAE4A
PgArAB8AEwALAAoABwD9//v/AAAFAP7///8DAP3/+v/+//n/8//z//D/8//1//b/9v/0
//T/9P/z//H/8P/w//D/9P/0//T/8//1//P/8//1//P/8//z//P/8//z//H/8f/v/+//
8v/y//H/8v/0//X/8//z//P/8//1//X/9P/0//b/9v/2//T/8f/y//L/8f/y//T/9//5
//n/+v/6//r//P/8//r//P/7//j/9//3//n/+v/7//7/AAABAAEAAQADAAUABgAGAAQA
BwALAAsACwALAAsACQAHAAgADAAMAAoACgALAAwADgAPABAAEAAQABIADwAPABEADwAP
ABAAEQAQABMAFAARABAADwAMAA4AEAAOAAwADQANAAwADAAKAAkABwAGAAQAAwACAAIA
AgACAAEAAAD/////AQD//wAAAAAAAAAA/v/+//3//f/7//v/+//8//3//P/9//7//f/8
//z/+//9//3////8//r//P/8//z//f/7//n//f///wEA///+//7//v/8//z//P/9////
///+//7//v/+//7//v/8//z/+//8//7/+//8//z//f/+/////v///wEA/v/9//z//f//
//7//v/8//3//f/+///////+//7//v//////AAACAAAA/v/7//j/+v/6//v/+//8//v/
+//8//r/+f/5//n/+//7//v/+v/7//v/+//7//n/+f/5//r/+P/1//f/9//7//7//f/8
//v/+v/6//r/+f/5//z//f/+/wIAAAAAAAAAAQAEAAUABwAHAAgACAAJAAoACAAHAAkA
CAAGAAkACwAOABMAFgAYABoAGQAaABkAGAAWABYAFwAXABYAEwASABEADwALAAcABAAD
AAMAAwAAAPr/9v/0//P/9f/1//T/8v/w//L/8v/y//L/8v/w//D/8f/y//P/9P/0//L/
8v/y/+7/6v/s//P/8//z/wIAEAAZACIAJQAyAEkAWABoAHUAdABwAGcAXgBXAFEAQgAq
ABcAEQAHAPv/+v/9//P/7f/6////+P/5//v/+f/6//j/8f/t//P/9v/0//P/8f/u//D/
8P/w/+//8f/w//D/8P/w//D/8P/v/+3/6//r/+3/7f/t/+3/7f/u/+//7v/v//H/8f/0
//T/8f/w//D/7//v/+//7//v/+//7//u/+7/8//0//X/9P/w//L/8//z//D/8P/x//H/
8//0//T/9P/3//j/9//6//7//P/8//3/+//6//n/+v/+//////////3///8AAAAAAQAF
AAoACwAJAAkACQAHAAkACgAOAA4ACwAKAAoACgANAA8AEQASABEAEgAOAA0AEAAPABAA
EgAQAA4AEAAQAAwADAAMAAoADAAOAAwACgAJAAkACAAIAAgABwAFAAQABAADAAIAAgAE
AAQAAwACAP////8BAP///f/8//v/+v/7//z//P/9//3//f/9//7//f/6//n/+P/7//z/
/v////3//f////z/+v/8//z//P/9//v/+f/9//7////8//r/+P/4//b/9v/4//n/+//7
//j/+P/4//j/+v/6//j/+P/6//z////9//r/+v/7//z//P/6//r/+//5//n/+f/7//v/
+v/6//j/9//3//j/+f/3//b/9v/2//f/9//4//r/+v/6//n/+P/4//j/+f/5//j/9//3
//j/9v/1//X/9f/3//f/9//2//b/9//4//n/9//3//f/+P/4//X/8//1//b/9v/2//b/
9v/3//j/+P/5//f/9//3//r//f/+////AQAEAAUABwAHAAcABgAGAAYABQAFAAgACAAH
AAkACgAMAA0ADgAOAA4AEAASABIAEgAQABAAEQARAA8ADQANAA0ABwADAP///P/2//X/
9P/w//D/7v/u/+//7v/t/+v/6P/q/+z/7P/s/+r/6v/o/+j/6P/o/+j/6P/q/+z/7P/q
/+T/4v/o/+3/7//1/wAACAARABwAIwAwAEEATABWAGEAZABiAF8AWABLADsAMgAmABEA
AwD9//n//P/5/+v/3//m//P/9P/z//P/8f/u/+z/6f/n/+3/8P/u/+3/6//o/+f/5v/l
/+P/5v/m/+f/6P/n/+b/5f/j/+b/5f/m/+n/6P/n/+b/5f/n/+f/5f/l/+X/5f/o/+j/
5//o/+r/6//o/+f/5v/l/+j/6f/p/+r/6v/q/+r/6P/m/+j/6f/p/+n/6v/s/+3/6//s
/+z/7P/t/+7/7f/w//D/7v/u/+//7v/u/+7/8P/0//X/9f/1//f/+f/6//r//P///wMA
AwAAAP///v/7//v//P8AAAAAAQACAAQABgAFAAUABQAEAAIABAABAAEABQAFAAcACgAJ
AAYABwAGAAMAAgABAP7///8CAAEAAAABAAEAAAAAAP///f/6//j/+P/3//b/9v/4//j/
9//2//X/9f/3//X/8v/y//L/8v/0//T/8//z//H/8f/x//L/8P/u/+7/7v/x//L/9P/1
//P/8//1//L/9P/2//b/9v/z/+//6//t//H/8//x//D/8v/y//D/8P/z//X/+P/5//b/
9P/y//D/8P/w/+7/7v/x//L/9P/x//L/8v/z//T/9P/y//L/8//x//H/8f/z//P/8v/y
//D/7f/t/+7/7//w//D/8f/y//T/8//z//T/8v/w/+3/6v/t/+7/8P/x/+//7f/s/+z/
7f/t/+7/7//v/+//7//u/+3/7f/t/+3/7f/t/+3/7v/w/+3/7//v/+f/6v/w/+//7v/t
/+z/6//s/+z/7f/t/+3/7f/w//P/9P/1//f/+v/7//3//f/7//r/+v/6//n/+f/8//z/
/P///wEABAAHAAgACAAIAAoADAAMAAwADQAOABAAEQAKAAUAAgD///3/+f/1//L/7//v
/+//7P/r/+j/5//n/+X/5f/k/+L/4P/i/+L/4v/j/+T/4//k/+L/4v/i/+L/4v/k/+T/
3v/Y/9z/5P/l/+f/6f/2/wgAEQAUABsAKAA7AEgAVABjAGgAXgBXAFIASwBDADYAIAAR
AAkAAQD5//z/9//r/+3/8v/v//L/9f/1//P/8P/m/+H/4//n/+T/4v/j/+P/4v/j/+T/
5f/l/+T/4v/h/+D/5P/k/+T/4//j/+H/4f/j/+H/4f/h/+H/4v/j/+L/4//h/+H/5P/k
/+L/4v/j/+P/5f/l/+X/5f/m/+X/4//i/+X/5v/n/+b/4v/k/+X/5f/n/+j/6v/r/+r/
6v/p/+j/6v/q/+j/6v/s/+r/6v/r/+z/7P/s/+7/7//v/+7/7f/u//H/8//0//P/9f/4
//f/+P/5//r/+f/7//z/AAAAAP///v/+//7//v///wAAAAAAAAIA/////wQAAwAEAAYA
BAAAAAAA/v/9//7////+//z//v/8//r/+//7//r/+v/7//v/+v/6//j/9//2//b/9f/0
//L/8P/v/+//8f/v/+3/7P/r/+r/7v/w//H/8//y//H/8P/w//D/7v/u/+7/7//w//L/
8//w/+//8P/s/+7/8P/w//D/7v/r/+j/6//v//H/7//u/+//8P/v//D/7//v//D/7//u
/+7/7v/u/+7/7v/s/+z/7//w//L/7//s/+z/7f/u/+z/6v/q/+v/7f/t/+3/7//x//D/
8P/u/+z/6//r/+v/6//q/+r/6v/p/+f/5v/m/+n/6v/q/+r/6f/o/+j/5//o/+f/5//o
/+b/5f/l/+X/5f/l/+X/5P/j/+P/4//j/+b/5//o/+r/5//j/+T/4//j/+D/4v/i/+P/
4//h/w==
         </WaveFormData>
      </LeadData>
      <LeadData>
         <LeadByteCountTotal>10000</LeadByteCountTotal>
         <LeadTimeOffset>0</LeadTimeOffset>
         <LeadSampleCountTotal>5000</LeadSampleCountTotal>
         <LeadAmplitudeUnitsPerBit>4.88</LeadAmplitudeUnitsPerBit>
         <LeadAmplitudeUnits>��V</LeadAmplitudeUnits>
         <LeadHighLimit>2147483647</LeadHighLimit>
         <LeadLowLimit>268435456</LeadLowLimit>
         <LeadID>V1</LeadID>
         <LeadOffsetFirstSample>0</LeadOffsetFirstSample>
         <FirstSampleBaseline>0</FirstSampleBaseline>
         <LeadSampleSize>2</LeadSampleSize>
         <LeadOff>FALSE</LeadOff>
         <BaselineSway>FALSE</BaselineSway>
         <ExcessiveACNoise>FALSE</ExcessiveACNoise>
         <MuscleNoise>TRUE</MuscleNoise>
         <LeadDataCRC32>561871274</LeadDataCRC32>
         <WaveFormData>
CgAKAAoACgAIAAgACAAIAAgACAAIAAgACgAKAAoACgAHAAYABQAEAAQABAAEAAQABgAG
AAYABgAFAAQAAwACAAQABAAEAAQAAgACAAIAAgACAAIAAgACAAIAAgACAAIAAQAAAP//
/v8AAAAAAAAAAAAAAAAAAAEAAwACAAIAAgACAAEAAQABAP///////wAAAgADAAIAAgD+
//7///8BAAQABAACAAAA/f/9//3/+v/6//f/9f/z//D/8P/u/+3/6//r/+3/7v/v//D/
8f/0//b/9v/1//T/8//y//P/8v/y//P/9P/1//P/8//z//P/8//z//P/8//z//P/8//0
//D/8P/0//b/+P/9/wQACQAJAAcABwAFAAQABAD9//L/3v/O/8L/tf+m/5//o/+p/6n/
pf+g/53/mP+U/5b/mP+X/5v/p/+v/7T/tv+6/7//w//M/9T/2f/b/97/5v/x//P/8//0
//P/8//y//L/8v/y//L/8//z//P/8//z//P/8//2//b/9//3//X/9f/1//b/9//3//b/
9f/z//T/9f/1//P/9f/1//X/8//z//P/9f/3//b/8//1//T/9P/1//X/9P/2//X/9P/y
//L/8v/0//T/9P/0//T/9P/z//L/8v/1//X/8//z//T/9P/z//L/9f/1//X/9f/z//P/
9P/0//X/9P/z//P/8//z//b/9v/0//L/8v/y//D/8v/w/+7/7v/v/+//7v/t/+7/6//p
/+v/6v/q/+r/5//n/+f/5//j/+P/5P/k/+P/4//h/+H/4f/g/+D/4P/e/97/3v/d/9v/
2//b/9v/3P/c/9z/2//d/93/3f/c/9r/2v/a/9r/2v/b/9z/3P/b/9z/3P/b/9r/2v/a
/9r/2v/a/9r/2v/a/9r/2v/a/9j/2P/Y/9j/1v/V/9X/1f/X/9j/2f/a/9j/2P/Y/9j/
1v/W/9X/1f/X/9j/2P/W/9b/1v/W/9b/1v/W/9X/1f/T/9P/0//U/9L/0v/S/9L/0v/S
/9L/0//R/9D/0P/Q/9D/0P/Q/9D/z//O/83/zP/M/8v/y//M/8z/y//L/8v/y//L/8v/
y//J/8n/yf/I/8r/y//L/8v/yv/J/8f/xv/I/8j/yP/H/8f/xP/G/8b/xv/G/8j/yP/J
/8n/xv/G/8b/x//H/8j/yf/J/8v/y//M/83/y//J/8j/xv/G/8f/yf/K/8z/yv/I/8f/
x//H/8T/wv+//73/u/+6/7j/tv+1/7X/tf+3/7j/uP+4/7j/uv+9/8D/wP/A/8D/wP/C
/8L/wf+//7//v/+//7//v/+//7//wf/B/8H/wf+//7//wP/A/8T/wv/C/8T/x//O/9X/
2f/V/9X/1//W/87/x//A/7T/pv+a/43/fv9v/2//d/93/3H/bv9r/2b/ZP9k/2T/Y/9p
/3P/ef+A/4r/kv+X/53/pv+q/6v/sf+4/7z/vf/B/8X/yP/J/8v/zv/O/87/zv/R/9P/
1P/V/9X/1f/V/9X/1v/W/9f/1//X/9f/1//Y/9v/2//a/9n/2v/c/97/3//f/+H/4f/h
/+P/4//j/+X/5v/m/+T/5//o/+j/6f/p/+f/6v/q/+r/6//s/+3/8P/w//D/8P/w//H/
8f/x//L/8//z//H/8f/x//L/8v/y//T/9f/2//f/9f/1//b/9v/4//j/+P/5//f/9//6
//r/+v/4//j/+P/6//z/+v/4//r/+//7//r/+P/6//j/9//5//j/+P/4//X/9f/1//X/
8//z//T/9P/1//X/8//z//X/9P/0//T/8v/y//L/8f/v/+//7//v//D/8P/w/+//7//v
/+//7v/w//D/8P/w/+3/7f/t/+z/7P/u/+//7//u/+7/7v/u/+7/7v/u/+7/7P/s/+z/
7P/u/+7/7v/u/+z/6//r/+v/7P/s/+z/7P/s/+z/7P/s/+7/7v/t/+3/7f/u/+7/7P/s
/+z/7P/s/+r/6v/p/+n/6f/p/+n/6v/s/+z/7P/s/+v/6v/p/+n/6//q/+r/6v/q/+r/
6v/q/+r/6v/q/+r/6v/p/+n/6v/q/+n/6f/p/+v/6//r/+v/6//r/+v/6v/o/+n/6f/p
/+z/7f/t/+7/7v/u/+7/7f/v//H/8f/w/+7/7v/u/+7/7P/s/+3/7f/u/+7/7v/v//H/
8v/z//P/8//z//T/9f/1//P/8v/w/+//7//w//D/8f/w/+//7//v/+//7P/q/+f/5f/j
/+L/5P/i/+H/4f/g/+H/4f/g/+P/5P/n/+v/7P/s/+z/7P/s/+7/7v/t/+7/7//w//H/
7//v/+//7//x//H/8f/x/+//7//w//D/8P/y//T/9P/5/wIABQAFAAcABwADAAAA/v/5
//D/4v/Q/8L/uf+s/6P/o/+p/6n/o/+g/5//mv+U/5b/mv+Z/5//p/+t/7T/vP/C/8X/
y//U/9z/4f/l/+r/8P/z//P/9f/4//n/+//+//7//v/+//z//f/9//3///////////8A
AAAAAQABAAEAAQABAAIAAwADAAIAAQADAAQABQAFAAQABwAIAAkACgALAAwADwAPAA4A
CwANAA4ADgAPAA8ADQAQABAAEAASABIAEgAUABYAFgAWABYAFQAVABUAFgAZABsAGwAd
ACEAIgAiACIAJQAlACUAJQAnACcAKAAoACkAKAAnACcAKQApACwALAArACoAKwAsACwA
LgAsACoALAAtAC0ALAAqACwAKgApACsAKgAqACoAKQApACkAKQAnACcAKAAoACgAJwAk
ACMAJAAkACUAJgAoACgAKAAnACUAJQAlACUAKAAoACgAJwAoACkAKgAqACwALAAsACwA
KwArACsAKgAoACoAKwArACgAKAAoACgAKgAqACoAKgAoACgAKAAoACYAJgAmACYAJwAn
ACgAKQAqACoAKgAqACoAKgAqACoALAAsACsAKwAtAC4ALgAsAC4ALgAuAC4AMAAyADMA
NQA5AD0AQQBGAEgASABIAEgASQBKAEsATQBPAE4ATgBOAFAAUABQAFAAUABQAFAAUABR
AFEAUgBUAFYAVQBVAFUAVwBXAFcAVwBXAFcAVwBWAFYAVwBXAFcAVwBXAFYAVgBYAFgA
WABXAFUAVQBVAFUAVQBVAFUAVQBXAFcAVwBXAFUAVQBVAFUAWQBaAFkAWABXAFYAVABU
AFUAVQBWAFYAVgBXAFUAVgBXAFcAVwBXAFgAWQBaAFkAWQBYAFcAVwBYAFgAWABWAFQA
UwBTAFMAUABOAEkARwBFAEQARgBEAEMAQwBDAEUARgBGAEYARgBIAEsASgBKAEoASgBK
AEwATABLAEsASwBLAEsASQBJAEkASQBJAEkASQBJAEsASwBMAEwATABMAEoAUABXAFwA
WwBbAFsAWQBXAFQAUgBNAEIANAAmABYABwD8//n//f////v/9f/0//P/7v/q/+r/6P/p
//H/+/8DAAgADAAQABUAHQAkACgAKwAzADYAOgA/AEEAQQBCAEEAQQBDAEQARQBGAEUA
RQBEAEMARQBFAEUARQBIAEgASQBJAEsASwBLAEwATQBNAEwASwBNAE4ATwBPAEsATQBN
AE0ATwBPAE8AUQBRAFAATQBPAFAAUABRAFEATgBQAE8ATgBLAEoASQBKAEsATABNAE4A
TQBNAE0ATgBPAE8ATQBNAE8AUABQAFAATwBPAE8ATwBRAFEAUgBSAFEAUABPAE8ATwBP
AFIAUgBOAEwATABMAEoATABKAEgASQBLAEwATABLAEwASQBHAEYARABDAEIAQwBDAEMA
QwA/AD8AQABAAD8APwA9AD0APQA8ADwAPAA8ADwAPAA7ADkAOQA5ADkAOgA6ADoAOQA7
ADsAOwA6ADoAOgA6ADoANwA3ADcANgA2ADgAOQA5ADYANgA2ADYANgA2ADYANgA1ADQA
MwAyADMANAA1ADYANAAzADMAMwA0ADQANAA0ADIAMgAyADIAMgAyADEAMQAvADAAMAAu
ACwALAAsACwALgAuAC0ALQArACsAKwAsACoAKgAqACoAKgAqACoAKwApACgAKAAoACYA
JgAmACYAKAAoACgAKAAoACcAJwAoACgAJwAnACcAJwAnACcAJwAmACUAJAAiACIAIwAj
ACMAIwAjACIAIgAiACIAIgAhAB8AHwAfAB8AHQAdABsAGgAdAB4AHwAgAB8AHgAeAB0A
HQAeAB8AIQAgACAAIAAfAB8AHwAgACEAIwAhACAAHgAcAB0AHwAgACAAHgAcABsAGQAZ
ABYAFAATABEADwAOAA4ADAALAAsACQALAAwADAAKAAoADAAPABAAEAAQABAADgAQABAA
DwANAA0ADQANAAsACwALAAsADQANAA0ADQALAAsADAAMAAgACgAOABIAGQAgACMAIQAh
AB0AGQAYABQADwAGAPj/5P/U/8n/vv+3/7f/u/+9/7n/tv+1/7D/rP+s/6z/sf+3/7//
xf/M/9D/1P/b/9//5P/o/+//9f/2//r/AQAFAAUABgAFAAUACAAIAAgACAAGAAcABwAH
AAcABwAHAAcACAAIAAkACQAIAAcABgAGAAkACQAIAAcACQAKAAsACwAIAAkACAAHAAcA
BwAHAAkACQAIAAUABwAIAAgACQAJAAYACAAHAAYACAAIAAgACgAIAAgACAAIAAcABwAH
AAgACQAJAAcABwAHAAgACAAIAAsACwALAAsACwALAAwADAAJAAgABwAHAAcABwAKAAoA
CgAIAAgACAAGAAgABgAEAAIAAwADAAIA//8AAP3/+//8//z//f/+//z/+//6//n/9//3
//j/+P/4//f/9P/z//P/8v/y//L/8P/w//D/7//v/+//7//v//D/8P/w/+//7f/t/+3/
7P/s/+z/7P/s/+3/7f/t/+z/6//s/+z/6//s/+z/7P/s/+r/6v/q/+r/6P/o/+j/6P/o
/+j/6P/o/+j/5//n/+f/6v/q/+r/6v/p/+j/5//m/+b/5v/l/+X/4//k/+T/4v/k/+T/
5P/k/+L/4v/h/+H/4f/h/+H/4v/h/+D/3//e/97/3v/e/9//3//e/97/3v/d/9z/2//a
/9v/3P/d/97/3f/b/9r/2v/a/9n/2f/Z/9n/2f/Z/9n/2f/Z/9n/2P/Y/9n/2f/Z/9f/
1//W/9b/1v/W/9b/1f/V/9X/1f/U/9T/1P/U/9T/1P/U/9X/1f/W/9b/1v/X/9f/2P/Z
/9n/1//X/9j/2f/X/9X/1P/S/9T/1f/X/9j/1//U/9H/z//R/9H/zv/M/8n/x//F/8T/
xv/E/8P/w//D/8X/xv/G/8T/xP/G/8n/yv/K/8r/yv/K/8z/zP/L/83/zf/N/83/zf/N
/83/zf/N/83/zf/N/83/zf/O/87/zP/M/87/0v/Z/+D/4//j/+P/4f/f/9z/2P/T/8j/
tv+m/5b/i/+A/3v/e/9//3//e/90/2//bv9u/2z/bv9x/3f/f/+H/47/mP+e/6X/qf+s
/7D/t/+5/77/wv/J/8v/zv/Q/9D/0f/Q/9D/0P/Q/9L/0//T/9P/0f/R/9H/0f/Q/9D/
0f/R/9L/0//U/9b/1v/V/9P/0f/R/9L/0//T/9H/0//T/9P/1f/V/9X/1//X/9b/0//V
/9b/1v/X/9f/2f/c/9z/3P/Z/9j/1//Y/9j/2P/Y/9j/2f/Z/9n/2v/Z/9n/1//X/9v/
3P/c/9z/3f/d/93/3f/b/9v/3P/c/9z/3P/c/93/2//b/97/3v/c/9r/2v/a/93/4P/f
/97/3f/d/9z/2v/b/97/3f/d/9v/2v/a/9r/2f/Z/9n/2f/Z/9n/2v/a/9n/2f/X/9f/
2f/Y/9j/2P/W/9b/1v/V/9b/1//Y/9n/2f/Y/9f/1f/X/9f/1//W/9T/1P/U/9T/0//T
/9P/0v/U/9b/1//X/9b/1v/W/9b/2P/Y/9j/2P/W/9b/1v/W/9b/1v/W/9b/1v/V/9X/
1f/Y/9j/2P/Y/9j/2P/Y/9j/1v/W/9X/1f/V/9b/1v/U/9b/1v/W/9b/1f/U/9L/0f/T
/9P/0//U/9T/1P/U/9T/1v/W/9b/1//V/9T/1P/U/9b/1v/W/9b/1v/W/9b/1v/W/9X/
1f/W/9f/1//Y/9n/2P/X/9b/1f/W/9f/2P/Y/9f/1//W/9X/1v/X/9f/2P/a/9r/2v/Z
/9n/2f/Z/9n/2//Z/9v/2//a/9j/2P/Y/9j/2P/Y/9n/2f/a/9r/2v/b/9v/3P/d/93/
3//f/+D/4f/h/9//3v/c/93/3//i/+T/5f/k/+P/4//k/+X/4//i/+H/3//d/9z/3v/c
/9v/2//b/93/3v/e/+H/4v/l/+n/7P/s/+z/7P/s/+7/7v/t/+3/7f/t/+3/7v/v//D/
8f/z//P/8//z//T/9f/3//j/+v/4//r//P///wYACQALAA8AEQAPAAoACAADAPr/7P/e
/9D/w/+4/7H/r/+x/63/qf+q/6n/ov+e/6L/ov+h/6f/sf+3/77/xv/O/9X/2//i/+b/
6//t//L/+v8BAAEAAwAGAAcACQAIAAgACAAIAAkACwAMAA0ADQANAA0ADQAQABAAEQAR
ABMAEwATABQAFQAVABQAEwAWABgAGgAbABkAGwAbABsAHQAdAB0AHwAgACAAHgAhACAA
IAAhACEAHwAiACIAIgAjACQAJQAoACYAJgAmACYAKQApACkAKgArACsAKQApACwALgAv
ADAAMQAxADEAMQAxADEAMgAyADMAMgAxADEALwAvADIAMgAyADAAMAAwADAAMgAwAC4A
MAAxADEAMAAuADAALgAtAC4ALgAvADAALwAvAC8ALwAtAC0ALgAuAC8ALwAtAC0ALwAu
AC4ALgAsACwALAArAC0ALQAtAC0ALgAuAC4ALQAuAC8AMAAwADEAMgAzADQANQA1ADUA
NAA0ADYANwA3ADYANgA2ADYANAA0ADQANAA3ADgAOQA6ADgAOAA4ADgAOAA3ADcANwA4
ADgAOAA4ADoAOgA6ADoAOAA4ADcANwA3ADgAOAA2ADkAOgA7ADwAOwA6ADgANwA4ADkA
OgA8ADwAPAA8ADwAOgA6ADoAOwA9ADwAPAA8ADoAOgA6ADoAPAA8ADwAPAA6ADkAOQA6
ADgANwA3ADcAOQA5ADkAOQA3ADcANwA2ADYANwA3ADcAOQA5ADgAOAA2ADYANgA1ADcA
NwA3ADcANwA3ADcANwA3ADkAOwA6ADkAOAA3ADYANgA2ADcANwA4ADgAOAA5ADcAOAA5
ADkAOQA5ADoAOwA9ADsAOgA4ADYANwA5ADoAPAA6ADgANwA3ADcANAAyAC0AKwApACgA
KgAoACcAJwApACsALAAsACwALAAuADEANAA0ADQANAA0ADYANgA1ADUANQA1ADUANwA3
ADcANwA1ADUANQA1ADUANQA2ADYANgA4ADwAQABFAEoATwBPAE8ATwBLAEgARgBBADYA
KAAaAAoA+//w/+3/7//x/+//6//u/+3/6P/k/+T/5v/n/+//9f/9/wYACgAMABEAGQAg
ACQAKQAtADIANAA3ADsAOgA8ADwAPQA8ADwAPAA8ADwAPQA9AD0APQA9AD0APQBAAEAA
QQBBAEAAPwA+AD4APwA/AD4APQA/AEAAQQBBAEEAQwBDAEMAQQBBAEEAQwBFAEQAQQBD
AEYARgBHAEcARgBIAEcARgBEAEQARABGAEgASABIAEgARwBHAEcASABJAEkARwBHAEkA
SgBKAEoASwBLAEsASwBLAEsATABMAEkASABHAEcASQBJAEwATABIAEYARgBGAEYASABG
AEQARgBHAEcARgBEAEYARABDAEUARABEAEQAQgBBAEAAPwA7ADsAPAA8AD0APQA7ADsA
OwA6ADoAOgA4ADgAOAA3ADUANQA1ADUANgA2ADYANQA1ADUANQA0ADQANAA0ADQAMwAz
ADMAMgA0ADYANwA3ADUANAAzADIAMgAyADIAMgAyADIAMgAyADIAMgAyADIAMgAxADEA
MQAyADIAMgAyADIAMgAyADIAMAAwAC8ALwAxADIAMgAwADAAMAAwADAALgAuAC0ALQAv
AC8ALwAwAC8ALgAtACwALAAsACwALQAsACoAKQAoACoAKgAqACoALAAsACwALAArACkA
KAAoACgAJwAnACcAJQAlACUAJQAjACMAIwAiACMAJQAmACcAJwAnACYAJgAkACQAJAAj
ACMAIwAjACMAJQAjACQAJAAkACQAJAAiACIAIwAjACIAIgAiACMAJQAmACcAJwAmACUA
JQAlACYAJQAlACQAIgAjACUAJgAmACQAIgAhACMAIwAgAB4AGwAZABcAFgAWABQAEwAT
ABMAFQAWABYAFgAWABgAGwAaABoAGgAaABoAHAAcABsAHQAdAB0AHQAcABsAGgAZABsA
GwAbABsAGwAbABwAHAAcABwAIAAiACkALgAxADMAMwAxAC8ALAAqACMAFgAGAPb/6P/d
/9L/y//P/9P/0//R/8z/yf/G/8b/xv/G/8f/zf/X/9v/3v/i/+j/7f/z//j//P8DAAsA
DgASABUAGQAYABoAGgAbABoAGgAaABoAGAAZABkAGQAbABsAGwAbABoAGgAbABsAGwAb
ABsAHAAcABsAGQAXABkAGgAbABsAGwAdAB0AHQAbABsAGwAdABsAGgAXABkAGAAYABkA
GQAbAB4AHgAeABsAGgAZABoAGgAaABoAGgAZABkAGQAaAB0AHQAbABsAHQAeAB4AHgAe
AB0AHAAbAB0AHQAeAB4AHwAeAB0AHQAdAB0AIAAgAB4AHAAcABwAGgAcABoAGAAaABsA
GwAaABoAHAAaABkAGAAWABUAFAAVABUAFQAVABEAEQASABIAEQARAA8ADwAPAA4ADgAO
AA4ADgAOAA0ADQANAA0ADQANAAwACwAJAAsACwALAAoACgAKAAoACgAJAAkACQAIAAYA
CAAJAAkACgAKAAoACgAKAAoACgAKAAkACAAHAAYACAAIAAgACAAGAAUABQAFAAgACAAI
AAgABgAGAAYABgAGAAYABQAFAAcACAAIAAYABAAEAAQABAACAAIAAQABAAMAAwADAAQA
AwACAAEAAAACAAIAAgADAAEAAAAAAAAAAAAAAAAAAAD+//7//v/+//7//f/9//7//v/9
//3//f/9//3//f/9//v/+//7//r/+v/7//v/+//9//3//P/8//r/+v/6//n/+f/4//j/
+P/4//j/+P/4//n/+f/4//j/+P/5//n/+v/7//v/+//7//z//f/9//v/+v/4//r/+//9
//7//v/8//r/+f/3//f/9P/y//H/7//t/+z/6//o/+b/5f/l/+f/6P/o/+r/6v/s/+//
7//u/+3/7P/u//D/8P/v/+//7//v/+//7//v/+//7//x//H/8f/x//D/7//v/+7/7v/w
//D/8P/1//r///8DAAcABwAFAAAA/P/5//T/5v/U/8T/t/+s/6P/m/+f/6H/n/+a/5n/
mP+U/5T/lv+Z/5v/n/+j/6z/sv+4/7n/vf/G/8r/0f/b/97/4P/n/+n/6P/q/+r/6//u
/+7/7v/u/+z/7f/t/+3/7//v/+//7//y//L/8//z//H/8f/x//L/8//z//L/8f/w//D/
8P/v/+7/8f/y//P/8f/x//H/8//z//L/7//x//L/8v/z//P/8P/y//H/8P/x//L/8//2
//X/9P/z//L/8f/x//H/8v/z//P/8f/x//P/9P/0//T/9//3//f/9//1//X/9v/2//f/
9v/1//X/9f/1//j/+P/4//b/9v/2//b/+P/2//T/8v/z//P/8v/w//L/8P/v/+//7v/u
/+7/7f/t/+3/7f/r/+v/7P/s/+z/6//o/+f/5//m/+b/5v/m/+b/5v/l/+X/5f/l/+X/
5P/k/+T/4//h/+H/4f/g/+D/4P/g/+D/4P/h/+L/4v/h/+L/4v/h/+L/4v/i/+L/4P/g
/+D/4P/i/+L/4v/i/+T/5P/k/+T/5P/j/+P/4//k/+T/5P/k/+L/4v/i/+L/4v/i/+H/
4f/j/+T/5P/i/+L/4v/i/+L/5P/k/+P/4//h/+H/4f/i/+H/4P/f/97/3v/e/97/3//h
/+D/4P/g/97/3v/e/97/3v/e/97/3v/e/93/3f/e/97/3f/d/93/3f/d/93/3f/d/93/
3f/c/9z/3f/d/93/3f/d/9z/3P/e/97/3v/d/9v/2//b/9v/2//b/9v/2//f/97/3v/e
/97/3v/g/+D/4f/h/+L/4v/i/+P/4f/i/+P/4//j/+P/5P/l/+f/5f/k/+L/5P/l/+f/
6P/q/+j/5v/l/+P/4//g/97/2//Z/9f/1v/U/9D/zf/L/8z/z//R/9L/0v/S/9T/1//W
/9b/1v/W/9b/2P/Y/9f/2f/Z/9n/2f/X/9f/1//X/9j/2f/a/9v/2f/Z/9r/2v/e/+D/
4P/e/+H/6P/v//P/8//z//P/8P/u/+n/4v/Y/8b/tP+n/5z/kf+P/5P/lf+R/47/i/+E
/4D/gv+A/4H/hf+P/5n/nv+o/67/tf+7/8L/yP/P/9P/1v/Y/93/4f/i/+T/5P/l/+X/
5P/j/+L/4P/h/+H/4f/j/+P/4//j/+P/4v/i/+H/4f/h/+H/4v/h/+H/4P/f/9//4P/h
/+H/3//h/+H/4f/h/+H/4f/j/+P/4v/f/+H/5P/k/+X/5f/j/+b/5v/m/+b/5v/m/+j/
6P/o/+j/6P/p/+n/6f/q/+z/7f/s/+3/7f/u/+7/7v/v/+//7//v//H/8f/y//L/8//y
//H/8f/z//P/9v/2//T/8v/y//L/8v/0//L/8P/y//P/8//y//L/9P/y//H/8//y//L/
8v/x//H/8f/x/+7/7f/t/+z/7f/t/+v/6//r/+r/6v/q/+r/6v/q/+n/6f/p/+n/6f/q
/+r/6v/p/+f/5//n/+b/6P/o/+j/6P/n/+f/5//m/+T/5v/n/+f/5v/m/+b/5v/n/+j/
6f/q/+z/7P/s/+z/7P/s/+z/7P/t/+3/7v/v/+7/7v/u/+7/7v/u/+7/7v/w//D/7//v
//H/8v/y//D/7v/u/+7/7v/w//D/7//v/+//7//v//D/8P/w//D/8P/u/+7/7v/v//D/
8P/x//L/9P/0//T/9P/0//T/9P/0//X/9f/2//j/9v/1//X/9f/3//f/9//3//n/+f/5
//j/9//3//b/9f/2//f/9//4//r/+v/6//n/9//3//f/9//7//n/+f/5//r/+f/4//f/
9v/3//j/+v/7//r/+v/6//v//P/+/wAAAQABAAEAAgADAAMAAQAAAP7/AAABAAMABAAF
AAQAAwADAAEAAQD+//z/+//5//f/9v/0//L/8f/x//L/9f/3//j/+P/4//r//f/+//7/
/v/+//7/AAAAAP//AQABAAEAAQACAAMABAAFAAQAAwACAAEAAQABAAIAAgAEAAQABgAI
AAkAEAAXABsAGwAbABkAFAAOAAsAAgDy/+T/2P/J/7z/s/+z/7v/vf+5/7b/tf+0/7D/
rP+s/7H/t/+//8X/yP/S/9r/3//l/+z/8P/1//n//P8AAAcACwAMAA4ADgAPABAAEAAQ
ABAAEQATABQAFQATABMAEwATABIAEgATABMAFQAVABUAFgAdACMAKAAtAC8AMgA1ADcA
NwA7AD0APwBBAEEAQQBDAEYARgBEAEcASgBKAEsASwBJAEwATABMAEwATABMAE4ATgBO
AE4ATgBRAFEAUQBSAFMAUwBRAFEAUwBUAFQAVABXAFcAVwBXAFcAVwBYAFgAWgBaAFoA
WwBaAFkAWwBaAFoAWABYAFgAWQBcAFsAWgBXAFcAVgBUAFcAWgBZAFkAVwBWAFYAVgBV
AFUAVQBVAFEAUQBSAFIAUQBRAE8ATwBQAFAAUQBSAFEAUABPAE0ATQBNAE0ATQBOAE4A
TgBNAEsASwBLAEoATABMAEwATABLAEsASwBKAEkASgBKAEkASgBKAEoASgBKAEoASgBK
AEoASgBKAEoASABIAEgASABIAEcARwBHAEYARgBGAEYARABEAEQARABHAEgASABJAEgA
SABHAEQARABEAEQARABGAEYARQBFAEUARQBFAEYAQwBCAEEAQABCAEIAQgBDAEMAQgBC
AEIAQABAAEAAQABAAEAAQABAAEIAQQBBAEIAQQA/AD4APQA/AD8APwA/AD8APwA/AD4A
PgA/AD8APwA/AD8APgA+ADwAPAA8ADsAPQA9AD0APQA9AD0APQA9ADkAOwA+AD0APAA7
ADoAOAA4ADkAOQA2ADYANgA3ADkAOgA7ADsAOQA5ADoAOwA8ADsAOwA6ADkAOQA6ADoA
PAA6ADgANwA1ADUAMgAwAC0AKwApACgAKgAoACcAJwAmACcAJwAmACQAJAAmACkALAAs
ACwALAAsAC4ALgAtACsAKwArACsAKwArACsAKwArACsAKwArACkAKQAqACoAKgAqACoA
KgAvADYAPQBBAEEAPwA7ADoAOAAxACgAHAAMAPr/7f/k/9v/2f/d/9//3f/Y/9f/1P/O
/87/0v/R/9P/2f/f/+j/7v/y//n///8GAAgACwANABAAGAAfACEAIAAiACIAIwAmACYA
JgAmACUAJQAkACMAIwAjACMAIwAkACQAJQAlACMAIwAjACQAIwAjACIAIQAiACQAJgAn
ACQAJQAkACMAJAAlACYAKQAnACYAIwAlACQAJAAlACUAIwAmACYAJgAlACQAIwAkACIA
IgAiACIAJQAlACUAJgAlACUAIwAjACUAJgAmACYAJAAjACIAIQAkACUAJwAoACcAJgAl
ACUAJQAlACgAKAAmACQAJAAkACMAJAAhAB4AHgAfAB8AHgAcAB4AHAAbAB0AHAAcABwA
GgAZABgAFwAXABcAGAAYABcAFwAVABUAEwASABIAEgAQABAAEAAPABEAEQARABEAEAAQ
ABAADwANAA0ADQAMAAwADAAMAAwADQANAA0ADAALAAwADAALAAgACAAIAAgACQAKAAsA
DAALAAoACQAIAAgACAAIAAgACAAHAAcABwAGAAYABgAGAAYABgAGAAYABAAEAAMAAwAF
AAYABgAEAAIAAgACAAIABAAEAAMAAwABAAEAAQACAAIAAgACAAIAAAAAAAAAAQABAAAA
AAAAAP///v/9//z//v/+//7//v/+//3//f/+/wAA/////////v/9//z/+//9//3//f/8
//z//f/9//3//P/7//n/+P/6//r/+v/5//n/+f/5//n/+f/5//n/+f/3//f/9//3//f/
+//7/w==
         </WaveFormData>
      </LeadData>
      <LeadData>
         <LeadByteCountTotal>10000</LeadByteCountTotal>
         <LeadTimeOffset>0</LeadTimeOffset>
         <LeadSampleCountTotal>5000</LeadSampleCountTotal>
         <LeadAmplitudeUnitsPerBit>4.88</LeadAmplitudeUnitsPerBit>
         <LeadAmplitudeUnits>��V</LeadAmplitudeUnits>
         <LeadHighLimit>2147483647</LeadHighLimit>
         <LeadLowLimit>268435456</LeadLowLimit>
         <LeadID>V2</LeadID>
         <LeadOffsetFirstSample>0</LeadOffsetFirstSample>
         <FirstSampleBaseline>0</FirstSampleBaseline>
         <LeadSampleSize>2</LeadSampleSize>
         <LeadOff>FALSE</LeadOff>
         <BaselineSway>FALSE</BaselineSway>
         <ExcessiveACNoise>FALSE</ExcessiveACNoise>
         <MuscleNoise>TRUE</MuscleNoise>
         <LeadDataCRC32>463006197</LeadDataCRC32>
         <WaveFormData>
EAAQABAAEAAOAA4ADgAOAAwADAAMAAwADgAOAA4ADgALAAoACQAIAAoACgAKAAoADAAM
AAwADAALAAoACQAIAAkACgALAAwACQAIAAcABgAIAAgACAAIAAgACAAIAAgABQAEAAMA
AgAEAAQABAAEAAQAAgACAAQABgAGAAYABgAEAAMAAwACAAEAAQABAAIAAwAFAAYABgAD
AAIAAQACAAMABAAFAAQAAgABAP7/+v/7//v/+//4//f/9v/2//b/9P/0//b/+P/6//v/
/f////////////3/+v/4//f/9v/4//j/+P/4//j/+P/4//j/+f/5//n/+f/5//n/+f/5
//X/9f/5//z///8FABAAGAAcACEAKgAwADUARQBYAFwAUwA6ABsA9//W/7//o/92/0X/
Gv/w/tP+zv7Q/tX+5v7//hb/Mv9M/2X/e/+M/5r/pv+0/8L/zf/U/9r/5v/w//T/8//1
//b/9v/3//n//P/8//v//P/+/////v///wAAAAAEAAQABgAGAAQABAAEAAUACAAIAAgA
CgAHAAgABwAGAAYABwAJAAkACQALAAwADQANAA0ADQAPAA4AEAARABEAEQASABMAEwAR
ABMAFAAVABYAFwAXABkAGAAYABkAGwAeAB8AIQAjACMAJAAmACcAKwAsACwALQAvADIA
NAA0ADQANQA3ADgAOwA8ADwAPAA7ADsAOgA6ADsAOwA6ADkAOAA4ADgANwA0ADEALwAt
AC0ALQAsACoAJQAhAB0AGQAWABMAEgAPABAADwAMAAkABQABAP7//f/9//z/+//5//j/
9f/y//H/8P/w//D/8P/v/+7/7f/s/+n/6f/p/+n/6f/q/+v/7P/s/+3/7P/n/+n/6v/q
/+r/6v/q/+n/6P/o/+j/6P/q/+z/6//q/+r/6P/o/+n/6//u/+//7//t/+7/7v/w//D/
7v/t/+z/7f/v//D/8P/u/+z/7f/u/+7/7v/u/+7/7//t/+z/7P/u/+3/7P/r/+z/7v/s
/+z/7P/s/+r/6v/r/+v/6//o/+j/6v/o/+j/6P/n/+b/5f/m/+j/6P/o/+f/5//n/+f/
6P/n/+f/5v/l/+b/5f/l/+b/5f/l/+T/4//m/+b/5f/j/+X/3v/g/+D/4P/g/9//4P/j
/+T/4//i/+H/3//h/+L/4v/j/+T/5f/n/+j/5v/l/+P/4v/k/+T/5v/m/+b/5v/k/+T/
4//g/9z/2//b/9v/2P/X/9T/1P/U/9T/1v/Y/9r/2//a/9r/2v/b/9z/3f/c/9v/2v/a
/9r/2v/Y/9j/2P/Y/9j/2P/Y/9n/2//b/9v/2//b/9v/2//b/9//3f/e/+H/4//s//j/
/v8FAA4AGAAfACUANABAAD0AKgAJAOn/zP+t/43/bP85/wD/zv6p/p7+pv6t/rr+0f7u
/gr/Iv8//2H/eP+G/5T/oP+q/7P/vv/K/9D/1P/a/93/4f/k/+b/5f/n/+r/6v/t/+7/
8P/x//L/8//0//T/9P/0//b/9v/2//b/9v/3//r/+v/6//z//v8AAAAAAAD+////AQAB
AAEAAwAEAAUABwAHAAcACQAKAAwADQANAAsADAANAA0AEAATABUAFwAXABcAFgAXABkA
GgAcAB8AIQAhACIAIwAjACQAJgAnAC4AMAAxADMANAA2ADcANgA5ADsAPgBAAD8AQABA
AEAAQQBBAEAAQABCAEMAQwBDAEIAQgBCAEEAQgA/AD0AOwA7ADsAOgA4ADIALwAsACkA
JQAjACMAIQAfAB0AGQAVABYAEwARABEADQAMAAsACQAIAAUAAgABAAIAAgACAAIAAQAA
AP///v/+////AAABAPz//P/8//z//f//////+//9//7//v/+//3//P/6//j/+f/6//v/
/v/+//3//P/8//r/+v/7//3///////7/+//8//z//v/+/////////wEAAQACAAIAAAD+
////AAAAAAEAAAD////////+//7/AAAAAAAAAAACAAAA/v/+//7/AAD+//7///8BAAEA
/v/+/wAA/v/+//7/AAAAAAAAAgD///7//f/7//r/+//8//7//P/9//3//f/9//v/+v/6
//7//////////v/+//3/+//9/wAA///+//7//v/+//7/+v/6//z//P/+//7//v/9////
AAAAAAEAAQABAAIAAgAFAAUABAAEAAEAAAABAAAAAwAEAAMABAABAP7/+v/5//n/+f/2
//X/9v/2//b/9v/1//b/9//3//r//P/+/wEA//////3/+//6//r/+v/6//z//P/8//z/
+v/6//r/+//9//3//f/9//3//f/9//3//f///wIABQALABgAIAAmAC8AOAA8AEMAUwBm
AHAAaQBOACsACQDs/9H/sf+E/0//Gv/q/s/+yP7I/tH+5P7//hr/Nv9Q/23/j/+k/67/
uv/K/9b/4//w//r/AAAGAAgACwAPABIAFAAYABsAHwAgAB8AIAAiACMAJQAnACkAKgAu
AC4AMAAwAC4ALgAuAC8AMQAyADMANgA2ADgAOAA4ADgAOQA7ADsAPQA/AEAAQQBAAD8A
PgA/AEIARABFAEUARwBIAEkASQBHAEkASgBLAE4ATwBPAFEAUQBQAFAAUQBVAFUAVgBX
AFkAWgBcAF0AYQBiAGIAYwBnAGoAbABsAGwAbQBvAHAAcQByAHIAcgBzAHMAcgByAHMA
cwByAHEAcgByAHIAcQBuAGsAaQBnAGcAZwBmAGQAYABdAFoAVwBUAFEAUABNAEsASQBF
AEEAQQA9ADoAOQA3ADYANQAzADEALwAtAC0AKgAqACoAKgApACgAJwAmACUAJQAlACUA
JAAkACQAJAAkACUAJAAfAB0AHgAeAB4AIAAgAB8AHgAcABwAHAAeAB4AHQAcABwAHgAe
AB8AIQAjACMAIgAfAB8AIAAjACQAIQAhACEAIwAjACQAJAAiACQAJQAmACYAJQAkACMA
IwAlACQAJAAmACMAIgAhACIAJAAiACIAIgAiACAAIAAhACEAIQAeAB4AHgAcABwAHAAc
ABwAHAAeABwAHAAcABsAGwAbABsAHAAbABsAGgAZABoAGQAZABoAGwAbABoAGQAYABgA
FwAVABUAFgAXABcAFAAUABQAEwASABMAFgAXABQAEwAUABQAFgAWABYAFgAWABYAEwAS
ABMAEgAUABQAFAATABMAFAAUABUAFwAXABgAGAAbABsAGgAaABkAGAAZABgAGAAYABYA
FgAVABIADgANAA0ADQAKAAkACgAKAAoACgAKAAwADgAPAA8AEAARABMAEQARAA8ADQAM
AAwADAAMAAwADAAMAAwACwAKAAkACQAKAAsADAANAA0ADQANAA0ADQANAAwAEQAfACYA
LAAyADkAQABIAE8AYQByAHgAawBQACsABQDq/9H/r/9+/0n/GP/y/t3+2v7a/uH+9v4P
/yz/Rv9i/3//l/+q/7j/xv/S/9z/5//0//7/BgAMAA4ADwARABIAEgAUABcAGwAcABsA
HAAeAB8AIgAjACQAJAAmACYAKAAoACgAKAAoACkALAAsACwALgAsAC4ALgAuACwALQAv
AC8AMQAzADQANQA3ADcANwA5ADoAPAA9AD0APQA+AD8APwA+AD8APwA/AEIAQwBDAEUA
RABEAEUARwBJAEkASgBLAE0ATgBQAFEAUwBUAFQAVQBZAFwAXgBeAF4AXwBhAGIAZQBm
AGYAZgBlAGUAZABkAGMAYwBiAGEAYQBiAGMAYwBgAF0AWwBZAFUAVQBUAFIAUABNAEoA
RwBAAD0APAA5ADgANwA0ADEAMQAtACoAKQAnACYAJQAjACIAHwAcABsAGgAaABoAGgAb
ABoAGQAYABMAEwATABMAEgASABIAEgARABMAEwAPAA0ADgAOAA4ADgAOAA0ADAAKAAoA
CgAMAA0ADQANAA4ADAAMAA0ADwARABEAEAANAA0ADgARABIADwAPAA8AEQAPABAAEAAO
AA4ADwAQABAAEQAQAA8ADwAPAA4ADgAQAA0ADAALAAwADgAMAAwADAAKAAgACAAJAAoA
CQAFAAQABwAGAAcACAAGAAYABgAIAAYABgAGAAUABQAFAAUABgAEAAMAAQD///////8A
AAIAAgADAAMAAwADAAIAAAD9//3//v//////+v/6//j/+P/7//z//f/+//v/+v/7//r/
+//8//3//f/9//7//v////7//f/9//z//v//////AAD///7////+//7//v/8//z/+//4
//T/8//x//H/7v/t/+3/7v/v//D/7v/w//L/8//x//L/8//1//f/9//1//P/8P/w//D/
8P/w//D/8P/w/+7/7v/u/+//8f/x//H/8f/v/+//7//v/+v/7//0//f/AQAMABQAGAAf
ACYAKAAvAD0ATgBUAEkALgALAOn/0P+z/5H/Zv85/w7/6P7T/tD+0v7b/u7+B/8i/zj/
Tv9p/4H/kv+g/6r/tP/A/8v/1v/e/+b/7P/y//P/9f/2//b/9f/3//r/+v/7//z//v//
//7///8AAAAAAgACAAQABAADAAIAAQABAAUABgAHAAoACAAKAAoACgAJAAkACgAJAAkA
CwAMAA0ACwALAAsADQAMAA4ADwAPAA0ADgAPAA8AEQATABQAFQAWABcAFwAZABgAGAAZ
ABsAHwAfACAAIQAhACIAJAAlACkAKgAqACsALwAyADQANAAzADMANAA0ADcAOAA4ADgA
OwA7ADoAOgA5ADkAOAA3ADgAOAA4ADcAMwAvACwAKQApACkAKAAmACIAHwAcABkAFAAR
ABAADQAMAAsACAAFAAEA/f/6//n/9//2//X/8//z//H/7//v/+7/7v/u/+7/7f/s/+v/
6v/n/+f/5//n/+X/5v/n/+j/6P/p/+j/4//l/+b/5v/m/+b/5v/l/+T/5v/m/+b/6P/m
/+X/5P/k/+T/5P/l/+f/6P/p/+n/5//o/+j/6v/q/+f/5//n/+n/6f/q/+r/6P/o/+n/
6v/q/+n/6P/n/+f/6f/o/+j/6v/p/+j/5//o/+b/5P/k/+T/5v/k/+T/5f/m/+X/4f/g
/+P/4v/j/+T/4f/g/9//4P/e/97/3v/d/93/3f/d/97/3P/d/93/3f/c/9v/2//c/9v/
2//a/9n/2P/Y/9f/1f/Z/9r/2f/Y/9b/1v/W/9b/1P/U/9b/1v/W/9b/1v/V/9f/2P/Y
/9n/1//X/9j/2P/X/9f/1v/W/9f/2P/b/9z/2v/Y/9T/0v/S/9D/zf/N/83/zf/K/8n/
xv/G/8b/xv/I/8r/zP/N/8z/zP/M/83/z//P/83/y//K/8r/yv/K/8r/yv/K/8r/y//M
/83/z//O/83/zP/L/8v/y//L/8v/y//J/8z/z//X/+D/5v/w//n/AAAGAAsAFwAoACwA
GwD+/9v/v/+s/5P/b/9C/xP/4v6y/pv+nv6m/q/+wv7f/vb+DP8k/0P/X/9y/37/iv+U
/5z/p/+w/7b/vv/I/8r/zv/R/9P/1P/U/9X/1//W/9n/2v/c/93/3f/d/93/3P/d/9z/
3f/c/93/3v/f/+H/4f/g/9//4P/i/+T/5P/k/+T/5f/n/+f/5f/n/+j/6f/r/+v/6//t
/+3/7v/u/+3/7v/w//L/8//y//P/8//z//b/9//3//n/+v/6//v//f//////AAABAAUA
BgAIAAkADQAOAA4ADwAPABIAFAAUABcAGQAcAB4AHgAeAB0AHAAdAB0AHAAcAB4AHwAf
AB8AHQAcABsAGQAZABcAFgAVABAADwANAAoACAAFAAIA///8//n/+P/1//P/8f/t/+n/
6P/l/+P/4//f/97/3f/b/9n/1//V/9X/1P/U/9T/1P/T/9L/0f/Q/8//z//P/8//zP/M
/8z/zP/P/9H/0f/N/8//0P/Q/9D/0P/Q/8//zv/O/87/zv/Q/9D/z//O/87/zv/O/8//
0f/U/9X/1f/T/9L/0v/U/9T/0//T/9P/1f/V/9b/1v/U/9T/1f/W/9b/0//S/9H/0f/T
/9L/0v/U/9b/1v/W/9j/1v/U/9T/1P/U/9L/0v/T/9X/1f/S/9L/0v/Q/9D/0P/Q/9D/
0P/S/9L/0v/S/9H/z//P/8//0P/Q/9H/0f/R/83/y//K/8r/zf/P/9D/0f/S/9L/0f/P
/8//0P/R/9H/0v/Q/87/z//M/8z/zP/M/8z/zf/O/9H/0v/Q/9D/0P/P/8//0P/Q/9H/
0//T/9T/1P/T/9P/0v/S/9P/1P/X/9j/1v/W/9T/1P/U/9L/z//P/8//z//M/8v/yP/I
/8j/yP/K/8z/zv/P/8//0P/R/9P/1P/V/9T/0//Q/9D/0P/Q/87/zv/O/87/z//Q/9H/
0//R/9H/0f/R/9L/0//U/9X/1//X/9b/1//d/+T/7P/0////CgASABUAIQAyADoANQAg
AP//3//E/63/jf9i/yv/9P7E/qP+mP6g/qn+uP7R/u7+CP8i/0H/X/92/4b/lv+i/6z/
tf++/8j/0v/c/+D/4//n/+r/7P/s/+3/7//u//L/9P/3//n/+P/5//r/+v/9//7/AQAC
AAQABAAEAAUABAAEAAQABgAIAAwADgAQABIAEwAVABUAFQAXABgAGQAcAB0AHgAhACAA
IgAjACMAJAAmACgAKQArAC0ALgAvAC4ALwAvADEAMwA0ADYAOQA6ADkAOQA5AD4AQABD
AEUASQBKAEoASwBNAFAAUgBSAFUAVwBaAFwAWwBcAFwAXABfAF8AXgBeAGEAYQBgAF8A
YABgAGAAXwBgAF0AWwBZAFcAVwBWAFQAUgBPAEwASQBGAEMAQgA/ADwAOwA4ADUANgAz
ADEAMQAuACwAKgAnACcAJQAjACMAIgAiACIAIgAfAB4AHQAcABoAGwAcAB0AHAAcABwA
HAAbAB0AHQAZABsAHAAcABwAGgAaABkAGAAbABwAHQAgAB4AHQAcABwAGgAaABsAHQAg
ACEAIQAfAB8AIAAjACQAJQAlACUAJwAlACYAJgAkACcAKQArACwAKQAoACcAJwApACgA
KAAqACoAKgAqACwAKgAoACgAKAApACgAKQArACwAKwAnACYAJwAmACcAKAAmACYAJgAo
ACcAJgAlACMAJAAlACYAKAAnACcAJgAlACUAIwAiACIAJgAnACcAJwAlACQAIgAfACEA
IgAjACMAIgAiACIAIQAjACMAJQAkACIAIgAiACIAHgAeACAAIAAiACIAIgAhACEAIgAi
ACMAIwAjACQAJAAlACUAJAAkACIAIgAkACQAJgAmACQAJAAlACIAHgAdABsAGwAYABcA
FwAYABkAGgAaABwAHgAfAB8AIAAhACMAJQAlACMAIQAeAB4AHgAeACAAIAAgACAAHgAe
AB4AHwAfAB8AHwAfAB0AHQAdAB0AHQAfACQAJwAvADgAQgBKAFEAWgBeAGcAeQCMAJAA
gQBmAD0AGwACAOX/vf+K/1X/JP/6/u3+7P7s/vf+DP8n/0L/XP98/5v/s//A/8z/2P/m
//T///8KABIAGAAgACYAJwApACoAKgAsAC8AMwA0ADYAOAA7AD0APgA/AEAAQABEAEQA
RgBGAEUARABDAEMARgBGAEYASABIAEoASgBKAEoASwBNAE0ATQBPAFAAUQBRAFEAUQBT
AFUAWABaAFsAWQBaAFsAWwBZAFsAXABdAGAAYQBhAGMAYwBiAGIAYwBjAGMAZABlAGkA
agBsAG0AcABwAG8AbwBzAHYAeAB4AHkAeQB6AHoAfAB+AH8AgAB/AH8AfgB+AH0AfQB8
AHsAegB6AHoAeQB2AHMAcQBvAG8AbwBuAGwAZgBjAGAAXQBYAFUAVABRAFIAUQBOAEsA
RwBDAEAAPwA9ADwAOwA5ADYAMwAwAC8AMAAwADAAMAAtACwAKwAqACcAJwAnACcAJAAk
ACQAJAAlACcAJwAjACIAIgAhACAAIgAiACEAIAAfAB4AHQAeACAAHwAeAB4AHAAcAB0A
HwAhACEAIAAdAB0AHgAhACIAIAAfAB4AHwAfACAAIAAeAB4AHwAgACAAHQAcABsAGwAc
ABwAHQAgAB4AHAAaABoAGgAYABgAGAAWABQAFAAVABcAFwAUABQAFwAWABcAGAAVABQA
EwAUABIAEgASABEADwAPAA8AEAAPAA8ADgANAA0ADQAOABAAEQARABAADwAOAA4ADQAL
AAsADAANAA0ADAAMAAwADgAOAA4ADgALAAoACwAKAAoACgAKAAkACgAMAA0ADwAOAA0A
DQAMAA8ADwAOAA4ADAAMAA4ADgAOAA4ADAAMAA0ACgAGAAUAAwADAAAA//8AAAAAAAAA
AAAAAgAEAAUAAwAEAAUABwAHAAcABQADAAAAAAAAAAAAAgACAAIAAgAAAAAAAAABAP//
////////AAABAAIAAwABAAEAAgAHABEAGgAiACwANQA8AEAARwBXAGYAaABdAEIAHQD7
/+D/w/+j/3T/Rf8a//T+3/7g/uT+7f7+/hX/Lv9G/17/d/+P/6D/rv+6/8b/0P/Z/+j/
8P/2//z/AgACAAUABwAIAAgACQALAAoACwAMAA4ADwAQABEAEgASABIAEgAUABQAFAAU
ABQAFQAUABQAFAAWABYAGAAYABgAFgAXABkAGQAbAB0AHgAfAB4AHQAcAB0AHAAeAB8A
HwAiACQAJgAnACQAJQAlACUAKAApACkAKwAqACoAKwAtADEAMQAyADMANwA4ADoAOwA+
AD4APQA9AEEARABGAEYASABJAEsATABNAE4ATgBOAE8ATwBOAE4ATgBNAEsASQBKAEoA
SgBJAEoARwBFAEMAPgA9ADsAOAA1ADMAMQAvACoAJwAmACMAIAAfABwAGQAZABUAEgAR
ABAAEAAQAA8ADQALAAkACQAHAAYABQAEAAMAAgABAAAA/v///wAAAQD+//7//v/+//3/
//////v//f/+//7//v/+//7//f/8//r/+v/6//z//v/9//z//P/8//z//f///wEAAQAA
AP3//f/+/wEAAgD///////8BAAMABAAEAAIAAQABAAEAAAD///7//f/9//7//v///wIA
///+//3//v/+//z//P/8//z/+v/6//v//P/7//f/9v/3//b/9//4//b/9v/2//j/9v/2
//b/9f/0//X/9v/4//X/9f/0//P/8v/x//H/8v/0//X/9f/1//X/9P/y/+//8f/y//L/
8v/y//L/7v/u//D/8P/y//L/8v/x/+//8P/w//H/8f/x//L/8v/x//H/8P/w//H/8v/1
//b/9v/2//T/9P/x/+7/6v/p/+n/6f/m/+X/4v/i/+L/4v/i/+T/5v/n/+n/6v/r/+3/
7P/r/+j/5f/l/+b/5//o/+f/5v/l/+T/5P/k/+T/5f/n/+f/5//n/+b/5f/k/+P/5f/n
/+j/6f/t//T//P8EAA8AFgAeACEAKQA6AEgARwA0ABMA7//U/73/n/98/03/HP/y/s3+
vv7C/sf+1v7t/gb/Gv8u/0n/Zf96/4b/kv+g/6r/t//I/9D/1P/c/+D/4P/j/+X/5v/p
/+v/7v/u/+7/7v/v/+//8P/x//L/8v/0//T/9v/2//T/9P/0//X/+P/4//j/+v/3//j/
9//2//f/+f/8//3//P/9//3//f/7//v/+//9/wAAAgADAAMAAgACAAIAAQADAAUABgAH
AAgACQAJAAsACgAKAAsADQARABEAEgATABUAFgAYABkAHwAgACAAIQAhACQAJgAmACgA
KQArACwALQAuAC4ALgAvAC8ALgAuADAAMQAxADEALwAuAC0AKwAqACcAJQAjACMAIwAi
ACAAGgAXABQAEQANAAsACwAJAAcABQABAP3//f/5//b/9f/z//L/8f/v/+7/6//o/+f/
5//o/+n/6v/o/+b/5P/i/9//3//f/9//3//g/+H/4v/g/+H/4P/b/97/4P/h/+L/4P/g
/9//3v/e/97/3v/g/+H/4f/h/+L/4P/g/+H/4//k/+X/5f/j/+L/4v/k/+T/4//j/+P/
5f/l/+b/5v/k/+T/5f/m/+b/5//m/+X/5f/l/+T/5P/m/+X/5P/j/+T/5P/i/+L/4v/i
/+D/4P/h/+H/4f/e/97/4P/e/97/3v/c/9z/3P/e/97/3v/e/93/2//b/9v/3P/a/9v/
2//b/9r/2f/Z/9r/2//b/9r/2f/c/9z/2//Z/9f/2P/Z/9n/2P/Y/9j/1//b/9r/2P/Y
/9j/2P/Y/9j/2v/a/9j/2P/Y/9f/1f/W/9b/1//Z/9n/2v/a/9n/2f/Y/9j/2f/a/93/
3v/c/9z/2v/a/9n/1v/S/9H/0v/T/9H/0f/O/8z/yv/I/8v/zv/R/9P/0f/S/9P/1f/V
/9X/0//R/9D/0P/Q/9D/0P/Q/9D/0P/S/9L/0v/T/9P/0//T/9P/0f/R/9H/0f/V/9f/
2P/X/9n/4P/q//L/+/8EAA4AEwAbACoAOAA5ACIA/f/b/8L/q/+P/2z/O/8E/9L+qf6Y
/p7+p/6y/sn+5v4C/xz/Of9X/3D/fv+M/5j/pv+x/7z/wv/I/87/1P/X/9v/3v/g/+H/
4//m/+b/5f/m/+j/6f/r/+3/7//w//H/8P/x//D/8v/y//L/8//0//T/9P/2//b/+P/4
//j/+v/7//3//f/9////AAABAAEAAQABAAMABgAIAAkACQAJAAoACwALAAwADwARABMA
FAAVABUAFwAYABgAGQAbAB4AHwAhACMAIwAkACYAJwAtAC4ALgAvAC8AMgA0ADQAOAA5
ADsAPAA/AEAAQABAAEEAQQBAAEAAQwBDAEIAQQBAAEAAQAA/AD8APQA8ADsAOwA7ADoA
OAA0ADEALgArACgAJQAkACEAIAAfABwAGQAZABUAEgARABEAEAAPAA0ADAAJAAYABQAF
AAYABwAIAAYABAACAAAAAAABAAIAAwACAAIAAgACAAIAAwACAP3///8AAAAAAAAAAAAA
///+////AAABAAQABgAFAAQABAAEAAQABQAHAAkACQAIAAUABAAEAAYABgAHAAcABwAJ
AAoADAANAAwACwALAAsACgAMAAwADAANAA0ADAAMAA4ADgAOAA4AEAAOAAwADAAMAA4A
DAAMAA0ADwAPAAwADAAMAAoACgAKAAsADAANABAADwAOAA0ACwALAAsACwAMAA4ADwAP
AA8ADQALAAoACgANAA8AEAARABIAEgARAA8ADQAOAA8ADwASABQAEgARABIAEQAQAA8A
DgAPABAAEwAUABMAEgARAA8AEAASABMAFQAXABcAGAAYABcAFwAWABYAFwAYABsAHAAc
ABwAGgAaABkAFgASABEAEwATABAADwANAAwACwAKAA0AEAATABUAFQAWABcAGQAXABcA
FQATABQAFAAUABQAEwASABEAEAATABQAFQAXABYAFQAUABMAEwATABMAEwAZABcAGgAb
AB0AKAAyADoAQwBOAFYAWwBnAHgAhAB7AGIAQQAdAAAA5f/F/5r/Zf8w//7+3/7c/uD+
5f72/hP/MP9K/2D/ff+b/7L/wP/O/97/6P/z//7/BAAMABQAGAAcAB8AIQAiACUAJwAq
ACoALQAuADAAMQA0ADUANgA2ADYANgA4ADgAOgA6ADoAOwA8ADwAPAA+ADwAPgA+AD4A
PwBBAEQARQBDAEUARgBHAEoASwBMAE8ATgBQAFEAUQBTAFQAVQBVAFUAVwBYAFkAWABZ
AFkAWwBdAF4AYABjAGMAYwBkAGUAZwBoAGoAawBxAHIAcgBzAHQAdgB3AHYAeQB7AH4A
gACAAIAAfwB+AH8AfwB+AH4AgACBAIEAgQB+AHwAegB3AHgAdwB3AHcAdABzAHEAbgBq
AGcAZABhAF4AWwBaAFcAVQBTAE8ASwBMAEkARwBHAEQAQgBAAD0APAA5ADYANQA2ADYA
NgA2ADIAMAAuACwAKgArACwALQAqACoAKgAqACgAKQAoACMAJAAmACcAKAAnACYAJAAi
ACMAJAAlACgAKAAnACYAJgAmACYAJwApACsAKwAqACcAJgAmACgAKAAqACsALAAvACwA
LAArACgAJgAnACgAKAAqACoAKgArACoAKAAnACgAJwAmACUAJgAkACIAIgAiACQAIgAi
ACMAIwAjACAAIAAgAB4AHgAeACAAIAAgACIAHwAeAB0AGwAbABsAGwAcABsAGwAaABkA
GAAXABcAGAAYABkAGQAZABkAGAAWABMAFQAWABcAFwAWABYAFgAVABEAEwAWABQAFAAU
ABQAFAAUABYAFgATABIAEQAPABIAFAAVABcAFgAVABUAFAAXABcAFgAWABQAFAAWABYA
GAAYABYAFgAVABIADgANAAsACwAIAAcABgAGAAYABgAEAAYACAAJAAcACAAJAAsACwAL
AAkABwAGAAYABgAGAAYABgAGAAYACAAIAAgACQAHAAcABwAHAAcABwAHAAcABwAJAAYA
BwALABgAJgAwADUAPABCAEkAVQBkAG4AawBaADUADwDy/9n/t/+M/1v/LP8A/+H+2v7c
/t/+7v4H/x7/Nv9M/2n/hf+a/6z/uv/G/87/1f/e/+j/8v/8/wAAAAADAAUABgAFAAcA
CgAKAAkACgAMAA0ADAANAA4ADgAQABAAEgASABIAEgASABMAEwASABEAEgATABYAFwAY
ABUAFQAWABUAFwAZABoAGwAbABsAGwAdAB0AHgAeAB0AHQAeAB8AHwAdAB8AIAAhACAA
IQAhACMAJQAmACgAKwAsACsAKwArAC4AMAAzADUANgA2ADUANQA5ADwAPgA+AEAAQQBD
AEQARQBGAEYARgBHAEcARgBGAEYARQBDAEEAQABAAEAAPwBAAD0AOwA5ADUANQA0ADIA
LQApACUAIQAdABsAGwAZABgAFwAUABEADQAJAAYABQABAAAA///9//3/+//5//n/9v/2
//b/9v/z//L/8f/w/+//7//v/+//7P/s/+z/7P/r/+3/7f/p/+n/6v/q/+r/7P/s/+v/
6v/o/+j/6P/q/+j/5//m/+b/6P/o/+n/6//s/+v/6f/l/+X/5v/p/+r/5//n/+f/6f/p
/+r/6v/o/+b/5//o/+j/6f/o/+f/5//n/+b/5v/o/+j/6P/o/+r/5//k/+P/4v/k/+L/
4v/j/+L/4f/d/9z/3//e/9//4P/e/97/3v/g/9//3v/d/9v/2f/Z/9n/2v/Y/9n/2f/Z
/9j/1//X/9j/2f/Z/9j/1//W/9b/1f/T/9X/1v/X/9f/1P/U/9T/0//P/8//0f/R/9P/
1f/V/w==
         </WaveFormData>
      </LeadData>
      <LeadData>
         <LeadByteCountTotal>10000</LeadByteCountTotal>
         <LeadTimeOffset>0</LeadTimeOffset>
         <LeadSampleCountTotal>5000</LeadSampleCountTotal>
         <LeadAmplitudeUnitsPerBit>4.88</LeadAmplitudeUnitsPerBit>
         <LeadAmplitudeUnits>��V</LeadAmplitudeUnits>
         <LeadHighLimit>2147483647</LeadHighLimit>
         <LeadLowLimit>268435456</LeadLowLimit>
         <LeadID>V3</LeadID>
         <LeadOffsetFirstSample>0</LeadOffsetFirstSample>
         <FirstSampleBaseline>0</FirstSampleBaseline>
         <LeadSampleSize>2</LeadSampleSize>
         <LeadOff>FALSE</LeadOff>
         <BaselineSway>FALSE</BaselineSway>
         <ExcessiveACNoise>FALSE</ExcessiveACNoise>
         <MuscleNoise>TRUE</MuscleNoise>
         <LeadDataCRC32>3536466331</LeadDataCRC32>
         <WaveFormData>
DgAOAA4ADgAOAA4ADgAOAAwADAAMAAwADQAOAA8AEAANAAwACwAKAAoACgAKAAoADAAM
AAwADAALAAoACQAIAAoACgAKAAoACAAIAAgACAAIAAgACAAIAAgACAAIAAgABwAGAAUA
BAAGAAYABgAGAAYABgAGAAcACQAKAAoACgAIAAgACQAJAAgACQAJAAoADQAOAA8AEAAP
AAwACwAMAA4ADwAQABEAEAAQAA8ADAANAA0ADQAMAAcABwAHAAcABQAFAAcABwAJAAoA
CwAMAAoACgAKAAgAAwACAAEAAQADAAMAAwACAAIAAgACAAIAAwAEAAQAAwAFAAUABQAG
AAIAAgAEAAgACQAMABUAHQAlADIAQQBQAGMAggClAMEA0ADXANQAwgCmAIQAUQAJALn/
bf8n//f+8f70/vb+Af8Z/zL/Sv9i/3b/jP+e/63/uv/I/9b/4f/n/+7/+f8EAAYABQAI
AAkACgAMAA4ADwAQAA8AEAARABEAEwAUABQAFAAYABgAGAAZABgAFwAWABUAFwAXABcA
GAAXABgAFwAWABgAGAAYABkAGQAZABoAGgAbABsAGwAcABsAGwAcABwAHQAdAB4AHgAe
ACAAIQAiACMAJAAkACQAIwAjACMAJQAoACkALAAuAC0ALgAwADAANAA1ADUANwA3ADgA
OgA6ADsAPAA9AD4AQQBCAEIAQgBCAEEAQQBBAD8APwA9AD0APAA7ADsAOgA2ADUAMQAv
AC8AMAAvAC0AKAAnACUAIwAhAB8AHwAcAB4AHQAaABoAGQAYABcAFgAWABYAFAAUABEA
EAAOAA4ADgAMAAwADAALAAsACgAJAAgACAAIAAcABwAIAAgABwAGAAYABQAFAAUABQAF
AAUABQAFAAYABgAGAAUABQAGAAcACAAIAAgABgAGAAUABQAJAAwADQAOAA4ADgAOAA4A
DgAOAA4ADgARABQAFAATABEAEwARABEAEwAUABQAFAASABIAEQARAA8ADwAOAA0ADQAO
ABAAEwASAA8ADQAMAA4ADgAOAA8ADQAMAAsACwAIAAgACAAIAAoACQAJAAkACQAJAAkA
CAAGAAYABgAFAAcACAAIAAgABgAFAAIAAQAEAAQAAwADAAIA/v8AAAAAAAAAAAEAAgAE
AAUAAwACAAEAAAACAAMAAwAEAAcABwAIAAoACQAIAAcABgAGAAYACAAJAAkACQAJAAoA
CAAHAAQAAwADAAMAAgD///3//f/9//3//f//////AAD+//7//v/+/wAAAAD+//v/+v/5
//n/+f/3//f/9v/2//T/9P/0//X/9v/2//X/9f/1//X/9v/2//r/+P/4//n/+P/9/wcA
DwAYACkAPABPAGIAgwClALoAxQDGALwAqACEAFMAGQDJ/3H/If/l/tP+2P7a/uH+8/4O
/yb/Ov9S/3L/iv+X/6T/sv+8/8X/zf/Y/9//5P/o/+r/7v/w//L/8P/y//P/9P/3//j/
+f/5//n/+v/6//r/+v/6//r/+//5//n/+f/5//n/+f/5//r/+v/8//z//P/6//r/+v/7
//3//f/+//7/AQABAAEAAgABAAEAAgACAAEAAQACAAIAAwAGAAgACgAKAAoACQAIAAsA
CwALAA0ADQANAA8AEAAPABAAEgASABUAFwAYABsAHAAcAB0AHAAfACAAIQAiACEAIgAi
ACIAJAAjACMAIwAkACUAJAAlACIAIQAhACAAIAAfABsAGQAYABgAFgATAA4ADQALAAkA
BwAFAAUAAgAAAP///P/8//z//P/8//z/+//6//f/9v/1//T/8v/y//L/8P/w//D/7//v
/+7/7f/u/+7/7v/t/+z/7P/r/+n/6f/q/+r/6//r/+v/6//r/+r/6f/p/+j/6f/p/+r/
7P/r/+z/7P/s/+7/7v/t/+3/7v/w//D/8P/w//D/8P/w//L/8v/y//L/8f/0//T/8//x
//P/8f/x//H/8v/y//L/8P/w/+//7//w//H/8f/x/+7/7v/v//H/8f/v/+7/7v/u/+7/
7v/v/+//7v/t/+3/7P/s/+z/7P/q/+n/6f/p/+n/6f/p/+j/5//o/+n/6f/o/+j/5//m
/+j/6f/o/+n/6f/o/+b/5f/o/+j/6P/o/+j/6P/o/+j/5v/m/+f/5//q/+r/6v/q/+z/
7f/t/+7/7f/t/+7/8P/w//D/8P/w/+3/7P/t/+3/7v/v//D/8v/w/+//7P/r/+v/6//q
/+f/6f/p/+n/6f/o/+n/6P/o/+n/6v/r/+z/6v/q/+j/5f/k/+P/4//j/+T/5f/l/+b/
5P/k/+T/5f/m/+b/5f/l/+X/5f/m/+b/5v/m/+j/6f/s//X//f8FABQAIwAyAEUAYgCH
AKUAtgC7ALYApgCOAGoANwDz/6P/Uf8F/9f+z/7O/s7+2/7x/gr/Hv80/1D/bv+C/43/
mv+o/7b/wf/L/9T/2//g/+D/4v/m/+j/6v/r/+7/8P/y//D/8P/w/+//8f/y//L/8v/2
//b/9v/3//X/9f/1//X/9v/3//j/+v/6//z//P/8//z//P/8//3//f/9//7//v/+//3/
/P/8//3//f/+//7//////wAAAAD+/wAAAQACAAQABgAHAAgABwAHAAcACQAJAAkACwAM
AA0ADgAQABAAEgATABMAFQAZABoAHAAcABsAHAAdAB4AHwAgACAAIAAiACEAIQAhACEA
IQAfAB8AHgAdAB0AHAAYABcAEwARABAAEAAOAAsACAAHAAUAAwABAP/////8//z/+//4
//j/+f/4//f/9v/2//b/9P/0//X/9P/y//L/8v/w//D/8P/v/+//7v/t/+7/7v/u/+3/
7f/u/+7/7f/s/+z/6//r/+v/6//r/+v/7f/t/+7/7v/u/+3/7f/u/+3/7v/u/+7/7//w
//D/8f/y//T/9P/0//b/9v/2//b/9P/0//T/9P/z//b/9v/1//f/+f/3//f/9f/2//b/
9v/4//j/9//3//X/9f/0//P/9f/2//j/+//6//f/9f/0//b/9v/2//f/9f/0//P/8//z
//T/9f/2//b/9f/1//X/9f/1//X/9P/y//L/8v/x//H/8v/y//L/8f/x/+//7//w//D/
7//v/+7/7v/w//D/7f/t/+3/7f/w//D/8P/x//D/7v/t/+3/8f/w//D/8P/w//D/7//u
/+7/7f/w//D/8P/w//D/8f/x//L/9f/1//b/+P/6//r/+v/6//j/+P/6//v/+//7//v/
/P/8//v/+P/3//f/9//2//P/9f/1//X/9f/1//f/9//4//j/+P/4//j/+P/4//b/8//y
//H/8f/x//H/8f/w//D/7v/u/+7/7//y//L/8f/x//P/8//0//T/9P/0//D/9f/+/wMA
CQAVACIAMwBEAFcAeACdALUAxADJAL4AqACOAGgAMQDl/5X/Sf8F/+X+4f7i/uL+8/4L
/yL/OP9Q/2r/gv+U/6H/rv+8/8j/0f/d/+b/7f/y//T/8//2//f/+P/5//z//v8AAAAA
AAAAAP//AQACAAIAAgAEAAQABAAFAAUABQAFAAUABQAFAAUABgAGAAgACAAIAAcABgAF
AAUABgAHAAkACgALAAsACwAMAA8ADwAQABAADwAPABAAEAAPABAAEAAQABIAFAAVABYA
FwAXABcAGQAZABkAGwAcAB8AIAAiACIAIgAjACMAJQApACoALAAsAC0ALgAvADAAMQAy
ADIAMgAwAC8ALwAvAC8ALwAtAC0ALQAtAC4ALgAsACsAJwAlACMAIgAfABsAGgAZABcA
FQASAA8ADgAKAAsACwAJAAoACQAIAAcABgAGAAYABAAEAAMAAgAAAAAAAgAAAAAAAAAB
AAEAAAD///z//P/8//v/+//8//z/+//8//z/+//7//v/+//7//v//f/9//7//v/8//v/
+//8//7/AAABAAIAAgACAAEAAQADAAYABwAIAAgACAAIAAgACgAKAAoACgAJAAwADAAL
AAsADQALAAsACwAMAAwADAAMAAwACwALAAsACwAKAAkACgAKAAsADQALAAkACAAIAAgA
CAAIAAkACwAKAAkACQAIAAgACAAIAAgABwAHAAcABwAHAAcABgACAAIAAgABAAIABAAF
AAYABwAHAAUABQAGAAYABQAFAAIAAgAEAAQAAQABAP//AAADAAQABQAGAAUABAAEAAMA
BgAGAAYABgAGAAcABwAIAAcABwAIAAoADAAMAAwADAAIAAgACgALAAsACwALAAwADAAL
AAgABwAFAAUABAABAAMAAwADAAMAAwAFAAUABgAEAAQABAAEAAUABgAFAAMAAAD/////
/////////v/+//7//v/+////AAAAAP/////9//3//v/+//r//P8AAAEACAATABkAIQAu
AD0ASgBdAHwAowC/ANAA0wDKALoAoAB2ADsA8/+l/1v/F//x/u3+8v70/gP/H/82/0j/
XP92/4z/nv+r/7b/wP/O/9v/5f/s//P/+P/+//3/AAABAAIABAAGAAcACAAJAAoACwAL
AAsADAAMAAwADgAOAA4ADwANAA0ADQANAA4ADwAQABIAEgAUABQAFAATABIAEQARABMA
EwAUABQAFQAVABUAFgAXABcAGAAYABcAFwAYABgAGQAcAB4AIAAhACIAIgAiACEAIQAh
ACMAJQAlACcAKAApACoALAAsAC4ALwAvADEANQA2ADgAOAA2ADYANgA2ADgAOgA7ADwA
PgA9AD0APQA7ADsAOQA5ADoAOQA5ADgANAAzAC8ALQAuAC4ALAApACQAIwAhAB8AGwAZ
ABkAFgAYABcAFAAUABIAEAAOAAwADAAMAAoACgALAAoACAAIAAgABgAGAAYAAwADAAIA
AQAAAAAAAAD//wEAAgACAAEAAAAAAP////////////////////8AAAAAAAD/////AAAB
AAIAAgACAAIAAgABAAEAAwAGAAcACAAGAAYABgAGAAgACAAIAAgACAAKAAkABwAJAAsA
CQAJAAcACAAIAAgACgAKAAkACQAHAAcABgAFAAYABgAHAAkACQAHAAYABgAEAAQABAAF
AAgACAAIAAkABwAGAAUABAAEAAMAAwADAAMAAwADAAIAAAAAAAAA//8BAAIAAgACAAIA
AQD+//3//v/+//3//f8AAP7//v/+//z//P/8//z//P/8//3//f/+//7//v/+/wAAAQAB
AAIAAwADAAQABgADAAIAAQAAAAEAAgAFAAcABAADAAIAAgAEAAMAAAD////////+//v/
+//7//v/+//9//////8AAP///v/9//z//v/+//z/+f/2//X/9f/1//X/9f/0//T/9v/2
//b/9//2//b/9f/1//X/9f/2//b/9v/0//T/9f/4////BQARACAALwBAAFUAdACZALUA
wgDFAL4AsgCeAHYAOwDx/6H/Tf8B/9f+2/7g/uD+8f4L/yT/Nv9M/2r/hP+W/6P/rv+6
/8T/z//X/97/5f/s//D/8f/0//X/9v/2//j/+f/6//3//v///////f/+//7//v/+//7/
/v///wAAAQACAAMAAgABAAAAAAAAAAIAAgACAAIAAgACAAMABQAFAAYABgAHAAcABwAI
AAcABwAIAAgACgALAA0ADgANAA4ADgAOAA8AEAAQABAAEQARABEAEwATABMAFQAWABcA
GAAaABoAHgAfAB8AIQAiACIAIwAiACQAJgAoACoAKgAqACkAKAAoACcAJwAnACgAKQAo
ACkAJQAjACIAIAAhACEAHgAdABkAGAAVABEAEAAPAA0ACwALAAkACQAGAAQAAwAAAAAA
///+//3//P/6//r/+P/4//n/+P/2//b/9v/0//T/9P/z//P/8v/x//D/8P/w/+//7v/u
/+3/6//r/+z/7P/t/+3/7f/t/+3/7f/t/+7/7v/w/+//7//w/+//8P/w//D/8P/w/+//
7//x//T/9f/2//X/9P/z//L/8v/y//L/8v/x//T/9P/z//H/8//x//H/7//w//D/8P/y
//L/8f/x//L/8//z//P/8v/y//P/9f/1//P/8v/y//L/8v/y//P/8f/w/+//7//u/+7/
7v/u//D/7//v/+//7v/t/+z/6v/r/+z/7f/t/+r/6v/p/+j/6v/r/+r/6//s/+z/6//r
/+n/6P/p/+j/6f/n/+f/6f/k/+T/5P/k/+T/5v/m/+f/5//o/+j/6P/o/+b/5//n/+j/
6//r/+z/7v/t/+z/6//q/+n/6v/t/+//7v/t/+z/7P/u/+3/6v/p/+f/5//m/+P/4f/h
/+H/4f/h/+P/4//k/+b/5v/m/+b/6P/o/+b/4//h/9//3v/d/9v/2//a/9r/3f/e/9//
4f/g/+D/3//f/+H/4f/i/+L/5v/k/+L/4f/i/+f/7f/3/wYAFwAoADkAVAB5AJUAqACz
ALIAqACWAHgARQADAK//V/8J/8/+vf7C/sb+z/7j/vz+Ev8o/0T/YP92/4f/lv+g/6z/
tf+9/8T/z//W/9r/3f/g/+H/4v/g/+L/4//k/+f/6P/p/+n/6f/q/+r/6v/s/+z/7P/t
/+3/7f/t/+3/7P/r/+r/6v/r/+7/7//w/+7/7v/u/+//7f/t/+7/7v/x//H/8f/y//H/
8f/y//L/8f/x//L/8v/0//b/9//4//j/+P/3//b/+P/5//r//f/8//v//P/8////AAAC
AAIABAAFAAUABwAIAAgACQAIAAsADAANAA4ADQAOAA4ADgAQAA8ADwAPAA0ADQALAAsA
DAALAAsACgAIAAcAAwABAAAAAAD+//v/+P/3//X/8//z//H/8f/u/+z/6//o/+j/6f/o
/+f/5v/j/+L/3//e/9//3v/c/9z/3P/a/9r/2v/X/9f/1v/V/9b/1v/W/9X/1f/W/9b/
1f/U/9T/0//T/9X/1f/V/9X/0v/R/9H/0P/S/9P/1f/Y/9f/2P/Y/9j/1v/W/9X/1f/X
/9r/2//c/9z/3P/c/9z/3P/c/9z/3P/c/97/3f/b/9z/3//e/9//3P/c/9v/2v/b/9z/
3P/d/9//3//e/93/3P/c/93/3//h/9//3v/e/93/3P/b/9v/3f/c/9v/2//c/9z/3P/c
/9r/2f/Z/9n/2//b/9v/2v/a/9r/2v/Z/9f/2P/Y/9j/2//b/9n/2f/Z/9j/1v/V/9T/
1P/W/9b/1f/V/9X/1f/W/9b/2v/a/9n/2P/X/9b/1v/W/9f/1//a/9r/2v/a/9z/3f/d
/97/3//f/+D/4v/k/+T/5P/k/+D/4P/i/+P/5f/l/+X/5v/m/+X/4v/h/+P/4//i/9//
4P/h/+L/4//l/+f/5//o/+j/6P/o/+j/6v/q/+j/5f/k/+P/4//j/+T/5f/l/+b/6P/o
/+j/6f/q/+r/6f/p/+f/5//o/+j/6P/o/+z/7//0//v/AwAPABwAKwA8AE8AdACZALEA
wADDALYAogCIAGAAIwDZ/4n/O//5/t/+3f7a/tz+7/4J/x7/NP9O/2z/gv+Q/5v/qP+2
/8T/zf/Z/+D/5f/q//D/7//y//P/9P/1//j/+v/8//3//v//////AQACAAIAAgAGAAYA
BgAHAAYABQAEAAMABAAFAAYACAAGAAgACAAIAAoACgAKAAsACQAJAAoACgAJAAkACQAK
AA4ADwARABIAEQARABIAEgAUABYAFwAYABoAHAAdAB4AHwAfAB8AIQAhACEAIwAkACYA
KAArACwALgAvAC8AMQA1ADYAOAA4ADcAOAA5ADoAPQA+AD4APgA8ADsAOwA7ADsAOwA5
ADkAOgA5ADkAOAA0ADMALwAtAC0ALgAtACsAKAAnACUAIwAfAB0AHQAaAB0AHQAbABwA
GwAaABkAGAAaABoAGAAYABUAFAASABIAFAASABIAEgAPAA8ADgANAAwADAAMAAsACQAK
AAoACQALAAwADAANAAwACwAKAAkACgALAA0ADgAOAA0ADQAOABEAEgASABIAFAAUABMA
EwATABYAFwAYABoAGgAaABoAGAAYABgAGAAZABwAHAAbABsAHQAbABsAGQAaABoAGgAd
AB4AHgAfAB0AHQAcABsAHAAcAB0AHwAdABsAGgAaABoAGgAaABsAHAAcABwAHQAbABoA
GQAYABoAGQAZABkAFwAXABcAFgAUABQAFAATABQAFgAXABgAGQAZABcAFwAWABYAFQAV
ABQAFAAWABYAFQAVABYAGAAYABgAGAAXABYAFgAVABYAFgAWABYAGAAZABkAGgAaABkA
GQAaABwAHAAcABwAGAAYABoAGwAbABsAGwAcABwAGwAYABcAFQAVABQAEQASABMAFAAV
ABUAFwAXABgAFgAWABYAFgAWABYAFAARAA4ADQANAA0ADwAPAA4ADgANAAwACwALAA4A
DgANAA0ADgAPABEAEgAQAA4ADgARABYAHQApADUARABTAGIAdwCWALkAzwDcAOEA2ADE
AKgAfgBFAPv/rf9l/yH//f7//gT/CP8X/y3/RP9Y/2z/hP+a/6z/u//I/9T/3v/r//f/
AAAHAA4AEgARABQAFQAWABYAGAAZABoAGQAaABsAGwAdAB4AHgAeAB8AHgAdAB0AHwAf
AB8AHwAdAB0AHQAeAB4AIAAgACAAIAAgACAAIQAhACEAIgAiACIAIQAgACAAIQAhACIA
IgAmACcAKQAqACkAKgAqACoAKwAsACwALAAtAC0ALQAvADMAMwA1ADYANwA4ADoAOgA6
ADsAOwA9AEEAQgBEAEQAQwBEAEUARgBHAEgASABIAEYARQBFAEUARQBFAEMAQwBCAEEA
QQBAAD8APwA8ADsANwA2ADMALwAuAC0AKwApACcAJQAlACIAJAAjACAAIAAdABwAGwAa
ABoAGgAYABgAGQAYABYAFgAUABIAEgASABEAEQAQAA8AEAAQABAADwANAA4ADgANAAwA
DAALAAsADQANAA0ADQAPAA8AEAAQAA4ADQANAA4AEQASABIAEgAUABQAEwATABMAFgAX
ABgAGAAYABgAGAAYABgAGAAYABkAHAAcABsAGwAdABsAGwAZABoAGgAaABsAHAAcAB0A
GwAbABoAGQAaABoAGwAdABsAGQAYABgAGAAYABgAGQAZABgAFwAXABgAGAAYABgAGAAX
ABcAFwAXABcAFwAWABQAFAAUABMAEQASABIAEgAVABUAEwATABQAFAATABMAEgAUABIA
EgASABIAEAAQABEAEQASABIAEgASABIAEwATABQAFwAXABgAGgAZABgAFwAWABcAGAAb
AB0AGwAbABsAHAAaABkAFgAVABcAFwAWABMAEgARABAADwAPABEAEQASABMAFAAVABYA
FAAUABIADwAQAA8ADwAPAA4ADQALAAoADAAMAAwADQAQABAADwAPAA4ADQANAAwADgAQ
ABAADwASABUAGwAlADIAQQBQAF8AdgCZAL0A1ADdAN4A0gDCAKYAdwA5AOv/mf9N/w3/
9f76/v7+A/8Z/zL/Rv9W/27/iP+e/6v/tv/E/9D/3f/t//T/+f8CAAYABwAKAAsADAAO
ABAAEQASABEAEgATABMAFQAWABYAFgAYABgAGAAZABkAGQAZABkAGwAbABsAHAAbABwA
GwAaABsAHAAdAB8AHwAfACAAIAAfAB8AHwAgACMAIwAkACQAIwAjACQAJAAmACgAKQAq
ACkAKgAqACoAKwArACsALQAvAC8AMQAyADEAMgA0ADQANgA3ADcAOQA5ADoAPAA8AD0A
PgA/AEAAQQBCAEIAQgBEAEMAQwBDAEUARQBDAEMAQQA/AD4APAA6ADkANQAzADIAMgAw
AC0AKgApACcAJQAjACEAIQAeAB4AHQAaABoAGQAYABcAFgAWABYAFAAUABEAEAAOAA4A
EAAOAA4ADgAMAAsACQAHAAQABAAEAAMABAAGAAcABwADAAIAAAD//wAAAQACAAMAAQAB
AAIAAgACAAEAAQACAAUABgAGAAYABgAGAAUABQAFAAgACQAKAAgACAAIAAgACAAIAAgA
CAAJAAwADAALAAsADQALAAsACwAMAAwADAAKAAoACQAJAAkACQAIAAcACAAIAAkACwAJ
AAcABgAGAAYABgAGAAcABwAGAAUABQAEAAQABAAEAAQAAwADAAMAAQABAAEAAAAAAAAA
AAD/////AAAAAAAA//////3//f8AAAAA//////z//P/+//7//f/9//3//f8AAP7//P/8
//z//P/8//z//f/9//7//v/+//7//P/9//3//v//////AAACAAEAAAD///7///8AAAMA
BQADAAMAAwAEAAIAAQD+//3//v///////f/7//n/9//1//b/+f/6//z//P/8//z//P/7
//r/9//z//L/8f/x//H/8f/x//D/8P/w//D/8P/x//L/8v/x//H/7//v//D/8P/0//T/
9P/x//L/9//9/wcAFAAjADQARQBcAH0AoQC4AMEAvgC2AKgAjABhACUA1f9//y3/6/7P
/tT+2P7d/u/+Cv8i/zj/UP9u/4j/l/+i/67/vP/J/9H/2v/f/+T/6v/s//D/8v/0//T/
9v/3//j/9//4//n/+f/7//z//P/8//3//P/7//v//f/9//3//f////////8AAP7/AAAA
AAAAAgACAAIAAwADAAMABAAEAAUABQAFAAYACQAJAAoACgALAAsADAAMAA4AEAARABIA
EQASABIAEgAVABUAFQAXABsAGwAdAB4AHQAeACAAIAAiACMAIwAlACUAJgAoACgAKQAq
ACsALAAvADAAMAAwAC4ALQAtAC0ALQAtACsAKwAqACkAKQAoACgAJwAjACEAIAAgAB4A
GwAYABcAFQATABAADQAMAAgACAAHAAQABAAFAAQAAwACAAAAAAD+//7//f/8//r/+v/8
//r/+v/6//b/9f/z//H/8f/y//P/8//x//L/8v/x/+7/7v/t/+3/7f/t/+3/7f/t/+3/
7v/u//D/7//v//D/8f/y//L/8v/y//L/8f/x//L/9P/0//T/8v/y//L/8v/0//T/9P/0
//P/9v/2//X/9P/1//L/8f/0//b/9//4//b/9v/1//X/9//3//b/9f/0//T/9f/3//X/
8//y//L/9P/0//T/9f/z//L/8f/x//H/8v/z//T/9P/z//P/8//z//P/8//y//P/9P/1
//X/9P/0//P/8v/0//X/9P/1//b/9v/1//X/8//y//P/8v/z//P/8f/x//L/8f/w/+//
7v/v//D/8v/z//L/8v/y//L/9P/1//X/9v/5//n/+v/8//v/+v/5//j/+P/4//r/+//7
//v/+//8//r/+f/2//X/9v/3//f/9f/y//H/8P/v//L/9f/2//j/9v/2//b/9v/2//b/
9P/x//D/7//v/+//7f/t/+z/7P/v//D/8f/z//P/8v/w/+//7f/t/+7/7v/0//L/9P/z
//T/+f8FABEAHgAtAD4ATwBqAI0AqwC8AMMAwACwAJoAeABFAAEAs/9f/xH/3/7Z/tz+
2P7l/v/+GP8s/0D/WP90/4z/mf+o/7j/wv/N/9f/3P/j/+r/7v/x//T/9f/2//b/+P/5
//r//f/+/////////wAAAAAAAAAAAAAAAAEAAwADAAMAAwAFAAUABQAGAAUABgAFAAQA
BgAIAAoADQALAAsADAAMAA4ADwAQABIAEQARABIAEgAVABUAFgAWABYAGAAZABoAGQAa
ABoAGgAeAB8AIAAjACMAIwAlACYAJQAmACgAKAArAC0ALgAxADIAMgAzADIANgA4ADoA
PAA8ADwAOwA6ADoAOQA5ADkAPAA9ADwAPQA5ADcANgA0ADQANQAzADMAMQAwAC0AKQAm
ACUAIwAhACEAHwAfABwAHAAbABgAGAAaABoAGgAaABgAGAAWABYAEwASABAAEAARABAA
EQASAA8ADwAOAA0ADgAOAA4ADQANAA4ADgANAAwADAALAAsADQANAA0ADQAMAAsACwAK
AA0ADQAOABAADwAQABAAEAAQABAADwAPABMAFgAXABgAFwAWABUAFAAWABgAGgAcABoA
HAAbABkAGQAbABkAGQAaABwAHQAeAB4AHgAdAB0AHQAdABwAGwAaABoAGwAdAB0AGwAa
ABoAHAAcABwAHQAdABwAGwAbABsAHAAdAB4AHAAbABsAGwAdAB0AHQAcABwAHAAcABsA
GwAcABwAHAAfAB8AHQAdAB0AHAAaABkAGQAaAB0AHgAdAB0AHQAdABgAGgAgAB8AHgAd
ABwAHAAcAB0AHQAdABwAGwAaAB0AHwAgACIAIgAhACEAIgAkACQAJAAkACIAIgAkACUA
JQAlACUAJgAoACcAJAAjACEAIQAgAB0AHwAfAB8AHwAdAB8AHwAgACAAIAAgACAAIgAi
ACAAHQAaABkAGQAZABkAGQAYABgAGAAYABgAGQAaABoAGQAZABsAGwAcABwAHAAcABoA
GQAcACUAMQA/AEwAVwBmAHkAkgC1ANEA5gDxAOwA3ADEAKQAcQAtAN//k/9J/xf/Cf8M
/wz/F/8t/0L/Vv9q/4L/nP+y/8P/0P/e/+j/8f/3/wAADQAWABoAGQAcAB0AHgAeACAA
IQAiACMAJAAlACUAJQAmACYAJgAqACoAKgArACsAKwArACsAKwArACsALAAuADAAMAAw
AC4ALgAuAC8AMAAxADMANAA1ADUANQA2ADcANwA4ADgAOQA5ADoAOgA6ADwAPQA+AD0A
PgA+AD4AQABBAEIARQBFAEUARwBIAEoATABPAFAATwBPAE4ATwBSAFQAVwBYAFkAWgBb
AFwAXQBeAF4AXgBgAF8AXwBfAF0AXQBbAFsAWgBZAFkAWABYAFcAUwBRAE4ATgBMAEkA
RABDAEEAPwA/AD0APQA6ADwAOwA4ADgANQA0ADMAMgAwADAALgAuAC8ALgAsACwAKgAo
ACgAKAAnACcAJgAlACYAJgAmACUAIwAkACQAIwAiACIAIQAhACMAIwAjACMAJQAlACYA
JgAmACUAJQAmACUAJgAmACYAJwAoACgAKQAoACoAKgAqACwALAAsACwALAAsACwALAAt
ADAAMAAvAC8AMQAvAC8AMQAyADIAMgAyADIAMQAxADIAMwAzADMAMgAyADMANQA3ADUA
NAA0ADMAMgAxADEAMwAyADEAMQAyADIAMgAyADIAMQAxADEAMQAxADEAMAAwADAAMAAv
ADEAMgAyADIAMgAxAC4ALQAuAC4ALQAtAC4ALgAwADAALQAtAC0ALQAsACwALAAtAC0A
MAAyAA==
         </WaveFormData>
      </LeadData>
      <LeadData>
         <LeadByteCountTotal>10000</LeadByteCountTotal>
         <LeadTimeOffset>0</LeadTimeOffset>
         <LeadSampleCountTotal>5000</LeadSampleCountTotal>
         <LeadAmplitudeUnitsPerBit>4.88</LeadAmplitudeUnitsPerBit>
         <LeadAmplitudeUnits>��V</LeadAmplitudeUnits>
         <LeadHighLimit>2147483647</LeadHighLimit>
         <LeadLowLimit>268435456</LeadLowLimit>
         <LeadID>V4</LeadID>
         <LeadOffsetFirstSample>0</LeadOffsetFirstSample>
         <FirstSampleBaseline>0</FirstSampleBaseline>
         <LeadSampleSize>2</LeadSampleSize>
         <LeadOff>FALSE</LeadOff>
         <BaselineSway>FALSE</BaselineSway>
         <ExcessiveACNoise>FALSE</ExcessiveACNoise>
         <MuscleNoise>TRUE</MuscleNoise>
         <LeadDataCRC32>518768443</LeadDataCRC32>
         <WaveFormData>
BgAGAAYABgAGAAYABgAGAAQABAAEAAQABQAGAAcACAAFAAQAAwACAAIAAgACAAIABAAE
AAQABAADAAIAAQAAAAEAAgADAAQAAwACAAEAAAABAAIAAwAEAAQABAAEAAQAAwACAAEA
AAAAAAAAAAAAAAIAAQABAAEABAAEAAUABQADAAMABAAGAAYABQAEAAMABgAHAAgACQAH
AAUABAAFAAcACAAJAAsACgAKAAoACQAKAAoACgAJAAoACgAJAAkACQAIAAcABgAJAAkA
CgALAAkACAAIAAUAAgD///z/+//7//z//v////v//f/9//3//f/9//7//v8AAAAAAAAA
APz//P/+/wAAAQABAAUACgAUACEAMgBJAGMAiQC1ANoA+AAUASkBIwEHAd0AngBOAPv/
sf9x/0j/Pv86/zj/Pf9O/2D/b/9+/43/nP+q/7T/vP/H/9T/3v/j/+f/8P/6//3//P/8
//3//P/+////////////////////AQADAAMAAwAHAAcABwAHAAYABgAFAAUACAAJAAkA
CQAHAAcACAAIAAgACAAIAAkACwALAAwADAAMAAwADAANAA4ADgAPAA8ADwAPAA8ADwAP
ABAAEgASABIAFQAVABQAEgARABEAEgAXABgAGgAdABwAHAAcAB0AIAAgACAAIQAhACMA
IwAjACQAJAAlACUAJwApACkAKQApACkAJwAnACYAJgAlACQAJgAmACgAJgAkACIAHgAb
ABoAGwAcABwAGgAXABQAEgARABEAEQAQABIAEwAVABMAEgARABEAEQATABMAEwATABEA
EAAOAAwADAAKAA0ACgAJAAoACwALAAoACQAIAAcABgAHAAgACQAGAAYABgAGAAgACAAI
AAgACAAIAAgACAAIAAgACAAIAAgACQAJAAoACAAIAAgACAAJAAwADQAOAA0ADQANAA0A
CwAMAAwADAANAA8AEAARABAAEAAPAA4ADwAQABEAEgAQABEAEQARAA4ADgAOAA4AEAAQ
ABAAEAAOAA0ADQANAA8ADwAPAA8ADQANAAwADAAKAAoACgAKAAwACgAKAAsADQAMAAwA
CwAJAAkACQAJAAsACwALAAsACgAJAAcABgAIAAgACAAIAAgABAAEAAQABAAEAAYABwAI
AAoABwAHAAYABQAHAAgACgALAAwADQAOABEAEAAPAA4ADAANAA0ADwAQABAAEAARABIA
EAAQAA8ADgAQABAADwAOAAwACwALAAwADgAOAA4ADgALAAsACwALAAwADAAJAAcABQAD
AAMAAgAAAAEAAQD//wEAAQABAAEAAQACAAIAAgAAAAAAAAAAAAQABAACAAEA/f///wYA
EAAZACwARQBdAHcAnQDGAOgACAEfAScBFwHrALAAcAAfAMv/g/9Q/z7/Ov82/zX/Qv9U
/2P/bv9//5j/qv+0/77/y//U/9j/3//p/+z/8P/1//b/+P/7//z//P/9//3//f8BAAEA
AQABAAEAAwADAAMAAwADAAMAAwAEAAQAAwADAAQABQAFAAUABwAHAAgACAAGAAYABgAH
AAUABQAGAAYACAAIAAgACQAIAAgACQAJAAcABwAHAAcACAAKAA0ADgALAA0ADAAKAAsA
CwAMAA4AEAAQABEAEwATABIAEQARABUAFgAXABkAGAAZABgAFwAZABoAHAAdABsAHQAd
AB0AHwAfAB0AHQAgACAAHwAeAB0AHAAdABoAGQAYABUAEwATABMAEwASAA8ADQALAAoA
CwALAAsACgAIAAkACwAJAAoACQAJAAkABwAHAAcABwAEAAQAAwACAAQAAgAFAAIAAAAA
AAAA//8BAAEAAQABAP3//f/9//3//P/8//z//P/+//7//v/+//3//P/7//r/+//8//3/
/v/8//3//f/+//7//v/+//7//v8AAAAAAAD//////////wEAAgACAAIAAgADAAMAAwAB
AAIAAgACAAIAAgACAAIAAAABAAEAAQABAAIAAwAEAAIAAgACAAIAAgABAAEAAQABAAEA
AQABAAEAAQAAAAAAAAAAAAAAAAD+//z//P/9//3//P/8//v//f/9//3//f/8//v/+v/5
//r/+//7//z/+v/6//r/+v/6//3//f/8//z//P/8//z/+f/5//n/+v/6//v/+//7//3/
/v8AAAEA////////AQADAAMAAwACAAAA//8AAAAAAQACAAQABgAEAAQAAwACAAAAAAD/
//7//////wAAAgD///7//f/8//z//f/+/////v/+//v/+f/1//P/8//y//P/9f/2//X/
9v/1//T/8//1//b/9v/2//T/9P/0//T/8P/y//T/8//z//f//v8GABUAKAA7AFUAdwCh
AMYA5gAAAQ8BCwHzAMcAjABGAPn/rf9t/0j/PP8w/yz/Mf9A/1D/Xf9o/33/lP+k/6r/
tP/B/8z/1P/d/+X/6v/u/+3/7v/w//P/9P/4//n/+f/5//n/+f/5//n/+f/7//v/+///
//////////7//v/9//3/AAABAAEAAQADAAMABAAEAAQABAAEAAUABwAHAAgACAAFAAQA
AwADAAYABgAHAAcABwAHAAcABwAFAAYACAAIAAoADQANAAwACgAJAAkACgAMAAwADQAP
AA4ADgAOAA8AEgASABIAEwAXABkAGQAZABgAGAAZABkAGQAbABsAGwAbABsAGQAZABgA
GAAXABYAGAAYABoAGAAWABQAEAANAA0ADQANAAwACQAHAAUABAABAAEAAQAAAAAAAQAD
AAEAAAD///////8BAAEAAQABAAAAAAD///7//P/6//3/+v/6//r/+v/5//f/9//3//f/
9//3//f/9//0//T/9P/0//L/8v/y//L/9P/0//T/9P/y//L/8v/y//D/8f/x//L/9P/0
//T/9P/y//T/9P/0//X/9f/1//X/8//0//T/9P/2//f/9//3//f/+P/4//j/+P/4//j/
+P/4//n/+f/5//f/9v/1//T/9f/2//f/+P/2//X/9f/1//X/9f/1//X/8//z//L/8v/0
//T/9P/0//b/9P/0//X/9f/0//T/8//x//H/8f/x//H/8f/x//H/8f/x//D/8P/w//D/
8P/w//D/7//v//D/7v/t/+3/7f/v/+//7//v/+7/7f/s/+z/7//w//D/8P/w//D/7v/t
/+z/7P/u/+//7//v/+3/7v/w//H/8f/x//H/8//0//X/9v/2//T/8//0//T/9P/0//X/
9v/2//b/9f/0//L/8v/x//D/8v/x//H/8v/y//L/8v/y//H/8f/x//H/7v/u/+v/6f/n
/+X/5f/k/+b/5//n/+X/5v/l/+T/4//k/+b/5//o/+j/6P/o/+j/5v/m/+T/5f/r/+3/
8v/+/w0AIAA3AFEAdwCjAMgA5AD+AAcB+QDdAK0AbAAgANH/i/9T/zT/LP8m/yD/Kf84
/0r/V/9m/3n/iv+W/6L/qv+1/77/xP/P/9f/2v/g/+P/4P/g/+H/4P/k/+X/5f/l/+X/
5f/l/+X/5f/n/+f/5//r/+v/6//r/+z/7P/r/+v/7P/t/+3/7f/t/+3/7v/u/+z/7P/s
/+3/7v/v//H/8v/w//D/8P/x//T/9P/1//X/9f/1//X/9f/y//L/8//y//P/9//4//j/
+P/3//f/+P/6//r/+//9/wAAAAAAAAEAAAAAAAAAAQAFAAcABwAHAAgACAAJAAkACgAN
AA4ADwANAA0ACwALAAoACgAJAAgACQAKAA0ADAAJAAgABQADAAEAAQABAAAAAQD///3/
/P/6//n/+P/2//f/+f/8//v//P/7//v/+//7//v/+//7//j/+P/3//b/9v/0//f/9P/z
//T/9f/1//P/8//z//P/7//v/+//7//w//D/8P/w/+7/7v/u/+7/8P/w//D/8P/u/+7/
7v/u/+//8f/y//T/9P/0//T/9P/0//b/9v/2//f/9//3//f/9//4//j/+P/4//n/+f/5
//n/+v/6//r/+v/6//r/+v/6//v/+//7//j/+P/4//j/+v/6//r/+v/6//n/+f/5//j/
9//2//X/9v/3//f/+P/2//b/9v/2//b/9P/0//X/9f/0//T/8//y//H/8P/v//D/8f/y
//P/9f/1//T/9P/y//L/8v/y//L/8f/x//L/7v/t/+3/7P/v//D/8f/y/+//7//v//D/
8v/z//P/8//z//T/9v/3//X/9f/1//f/+P/5//r/+v/4//f/+P/4//r/+v/7//z//P/8
//v/+v/4//j/9//2//f/9//4//r/+f/4//f/9v/1//X/9f/1//X/9v/0//P/7//t/+3/
7P/s/+3/7f/r/+v/6//r/+v/7f/u/+7/7v/u/+7/7v/u/+j/6v/s/+3/7//1//z/BAAR
ACYAOQBVAH0AqQDUAPYAEgEfARkB/QDJAIIAMgDf/5X/Wf82/y7/LP8q/zP/SP9Y/2H/
bv9//5D/nv+o/7D/t//C/8z/1f/b/+D/5v/p/+f/6P/q/+r/7v/v/+//7//x//H/8f/x
//H/8//z//P/9//3//f/9//3//b/9P/z//X/9//4//n/+//7//z//P/7//r/+f/5//v/
+//8//z/+v/6//r/+//8//z//f/9//v/+//7//v//f/+/wAAAAAAAAMAAwACAAAA////
/wAABAAEAAUABwAIAAgACAAJAAwADAAMAA0AEQATABMAEwATABIAEgARABMAFQAVABUA
FwAXABUAFQAUABQAEwASABQAFAAWABQAEgAQAAwACQAIAAkACgAKAAgABQACAAAA////
/////v/+////AQD///z/+//7//v/+//7//v/+//8//z/+//6//r/+P/7//j/+P/4//j/
9//2//X/9P/z//L/8//0//X/8//y//H/8P/w//D/8P/w//L/8v/y//L/8P/w//D/8P/w
//H/8f/y//T/9P/0//T/9P/2//b/9v/5//n/+f/5//f/+P/4//j/+P/5//n/+f/7//z/
/P/8//z//P/8//z//P/9//3//f/6//r/+v/6//z//P/8//z//P/7//v/+//6//n/+P/3
//r/+//7//z/+f/4//f/9v/4//b/9v/3//n/+P/4//f/9f/1//X/9f/2//f/+P/5//j/
9//1//T/9P/0//T/9P/2//f/9//2//T/9P/0//T/9f/1//X/9v/2//f/9//3//n/+v/8
//3//f/9//3////+//3//P/6//z//f8AAAIA///+//7//v8AAAAA///+//7//v/9//z/
/P/7//v//P/+//7//v/+//z/+//6//n/+f/6//j/9//z//H/8f/w//D/8f/x/+//8//z
//P/8//x//L/8v/y//T/9P/0//T/9P/y//L/8f/x//P/+v8GABcAKgBDAF8AgwCvANgA
+AASASEBHwEHAdUAjgA+AOv/m/9X/zL/Lv8u/yr/Mf9E/1T/Xf9q/4H/mP+m/7D/uv/B
/8r/0P/X/9v/4v/o/+v/7P/u//H/8v/z//P/8v/x//T/9f/2//f/9f/3//f/9//4//f/
9v/1//f/+P/4//n/+f/5//j/9//3//f/+P/4//r/+v/6//v/+f/5//r/+v/8//z//P/9
//3//P/8//v//P/9//7////+//7////+//7/AQABAAAAAQABAAIABAAFAAQABAAFAAgA
CAAIAAkADAAMAAwADQANAA8ADwAPABEAEgAUABUAFAAVABQAEwATABMAEQARABUAFgAW
ABYAFAASABIADgAQABAADgANAAkACQAJAAgABwAFAAMAAgADAAMAAwACAAEAAQACAP//
/////wAAAQAAAP///v/9//7//v/9//z//P/6//3/+v/6//r/+v/5//f/9//3//f/8//z
//P/8//0//T/9P/0//T/9P/0//T/9P/0//T/9P/0//T/9P/0//L/8//z//T/9P/0//T/
9P/1//j/+f/6//r/+f/4//f/9//4//j/+P/4//n/+f/5//n/+v/6//r/+P/4//j/+P/4
//n/+f/5//r/+v/6//r/+v/6//r/+v/8//v/+//7//v/+//7//v/+f/5//j/+P/4//j/
+P/4//r/+P/4//n/+P/2//X/8//0//X/9v/3//T/8//y//H/8v/z//P/9P/0//T/9P/0
//L/8f/x//L/9v/z//P/8//w//D/8P/w//D/8P/x//L/9P/z//P/8v/x//H/8v/0//X/
9//3//f/+f/3//f/9//2//b/9//6//z/+//6//r/+v/7//z//P/8//7//v/9//z/+v/5
//n/+v/8//z//P/8//n/+f/5//n/+f/6//j/9//1//P/8//y//H/8f/w/+3/8P/x//L/
8//x//L/8v/y//T/9P/0//T/+P/2//T/8f/x//H/9v/+/w8AIgA3AFEAcQCZAL4A4AAA
ARcBHQENAekArABiAA8Au/93/0T/MP8u/yz/Lf84/0r/V/9i/3X/jv+g/6z/uP/B/8r/
0P/X/93/5v/s/+//8v/0//f/+P/3//f/9v/1//j/+f/6//v/+v/7//r/+f/7//v/+//7
//7//v/9//3//f/9//z/+//+////AQACAAAAAAAAAAEA/////wAAAAABAAIAAwAFAAMA
AgACAAEAAgADAAQABQAHAAgACgAKAAcACQAIAAYACQAJAAoADAALAAoACgALAA0ADgAP
ABEAEAAQABAAEQASABMAEgARABMAFAAWABcAFQAXABcAFwAZABkAFwAXABgAGAAXABYA
FAAUABYAFAAVABQAEQAPAA0ADQANAAwACwAJAAcABgAHAAcABwAGAAQABQAHAAUABQAF
AAYABwAEAAMAAgABAAAAAAD///7//v/8/////P/4//j/+P/3//n/+f/5//n/9//3//f/
9//2//b/9v/2//b/9v/2//b/8//y//H/8P/z//T/9f/2//T/9f/1//b/9f/0//P/8v/0
//b/9v/2//f/9//3//f/9//4//j/+P/2//f/9//3//j/+v/7//z/+//6//n/+P/4//n/
+f/5//r/+v/6//r/+P/4//j/+P/6//n/+f/5//f/9//3//f/+f/5//j/+P/4//j/+P/4
//b/9P/0//X/9v/2//f/9//1//X/9f/1//T/8//y//H/8//z//L/8v/w//D/8P/w//D/
7//v//D/8v/x//H/8f/v/+//8//0//P/8v/x//D/7//v/+//8P/w//H/8f/x//H/8v/0
//X/9f/1//X/9//3//f/9//2//T/8//0//T/9v/2//f/+P/4//j/9//2//T/9P/z//L/
9P/z//P/9P/0//T/9P/0//H/8f/x//H/8P/w/+3/6//p/+f/5//m/+b/5//n/+X/5//n
/+f/5//n/+j/6P/o/+b/5v/m/+b/5v/m/+j/5//p/+3/9v8AAA8AIgA3AFEAeQClAMgA
6AAAAQUB9QDZAKUAYgAYAMv/hf9P/zb/MP8m/yL/K/88/0r/Vf9o/3//kP+a/6L/rP+3
/8L/yv/R/9n/3P/g/+X/5P/k/+X/5P/p/+v/7P/t/+3/7f/t/+3/7//x//H/8f/1//X/
9f/1//X/9P/y//H/9P/1//X/9f/1//X/9v/2//b/9v/2//f/9//3//j/+P/2//b/9v/3
//n/+v/8//3/+//7//v/+//5//r//P/8//7/AQABAAAAAAD/////AAAAAAAAAQADAAQA
BAAEAAUABgAGAAYABwAJAAsACwALAAsACgAKAAkACwANAA0ADQANAA0ACwALAAoACgAJ
AAgACgAKAAwACgAHAAYAAwABAAAAAQACAAIA///9//v/+v/3//f/9//2//f/+f/8//v/
+P/3//f/9//5//n/+f/5//b/9v/1//T/9v/0//f/9P/0//T/9P/z//H/8f/x//H/7//v
/+//7//v//D/8f/y/+//7v/t/+z/7f/u/+//8P/w//D/8P/w//L/8//z//T/9P/0//T/
9P/y//T/9P/0//b/9//4//n/+P/4//f/9v/4//n/+f/5//r//P/9//7//P/8//z//P/9
////AAABAP///v/9//z//f/+////AAD+//3//f/9//3//f/9//3//v//////AAD+//7/
/v/+//7//P/8//3//f/8//z/+//5//n/+f/5//r/+//8//3/+//7//r/+v/6//r/+v/6
//j/9//3//j/+v/5//r/+v/6//r/+v/3//f/9//4//j/+f/5//n/+//8//7////+//3/
/P/9/wAAAQACAAIA/////wEAAgAAAAAAAQACAAQABAADAAIAAAAAAP///v8AAP////8A
AAAAAAAAAAAA///////////+//7/+//5//X/8//z//L/8//1//b/9f/2//X/9P/z//P/
9P/0//T/9f/2//f/+P/2//T/9P/1//f/+/8EABIAIQA0AEsAZQCLALUA2gD4ABQBHQEV
AfUAwQB8ACwA3f+X/1v/PP86/zr/OP8//1D/YP9r/3T/h/+Y/6b/rv+4/8H/yv/U/9//
5f/q//D/9f/z//T/9v/2//b/9//3//f/+f/5//n/+f/7//3//f/9//3//f/9//3/AAAA
AP/////+/////////wAAAQADAAQAAgACAAIAAwAFAAUABgAGAAQABAAEAAUABAAEAAUA
BQAIAAkACgALAAgACAAJAAgACAALAAsACgAMAAsACwAMABAAEAARABMAFAAUABQAFQAU
ABQAFAAVABkAGwAbABsAHAAcAB0AHQAdAB8AHwAfAB8AHwAdAB0AHAAcABsAGgAcABwA
HgAcABsAGgAXABUAEgARABAADgAPAA0ACwAKAAcABwAHAAYABgAHAAkABwAGAAUABQAF
AAYABwAIAAkACAAIAAcABgAEAAIABQACAAIAAgACAAEAAQABAAEAAQD///////////7/
/v/+//7//v/+//7//v8AAAAAAAAAAP7//v/+//7/AAABAAEAAgAEAAQABAAEAAQABgAG
AAYACQAJAAkACQAHAAgACAAIAAoACwALAAsACwAMAAwADAALAAoACQAIAAkACwAMAA0A
CgAKAAoACgAMAAwADAAMAAwACwALAAsACQAJAAkACQAJAAkACAAIAAgACAAIAAgACgAI
AAgACQAJAAgACAAHAAUABQAFAAUABwAHAAcABwAHAAcABgAGAAQABAAEAAQABAAGAAYA
BgAGAAYAAwADAAMABAAGAAcABwAHAAUABgAIAAkACwALAAsADQALAAsACwAKAAoACwAO
ABAAEAAQABEAEgARABAADgAMAA4ADgANAAwACgAJAAkACgAKAAoACgAKAAoACwAMAA0A
CwAKAAYAAwACAAEAAgACAAAAAQABAP//AQABAAEAAQACAAQABQAGAAUABAADAAIAAgAE
AAQAAwADAAMABgAOAB0ALgBDAFkAdQCfAM4A9AASASsBMwErAQsB0ACGADEA3f+T/1r/
Qv9C/z7/P/9O/2D/bf92/4X/mP+o/7L/vP/H/9L/3v/r//H/9P/6//3///8AAAIAAgAG
AAcABwAHAAgABwAGAAUABwAJAAkACQALAAsACwALAAoACgAJAAkACwANAA4ADwAOAA0A
DQAMAA4ADgAOAA8ADwAPABAAEAAOAA4ADgAPABEAEgAUABUAFAATABIAEQASABQAFwAY
ABcAGQAYABYAGAAXABcAGAAcABwAHQAfACAAIAAgACEAJAAkACQAJQAlACcAJwAnACgA
KAApACkAKwAtAC0ALQAtAC0AKwArAC0ALgAuAC4AKwAqACsAKAAlACQAIQAfAB4AHwAg
ACAAHgAbABgAFgAXABcAFwAWABQAFQAXABUAFAATABMAEwAVABUAFQAVABIAEgARABAA
EgAQABMAEAAOAA4ADgANAAwACwAKAAkACgALAAwADQAJAAgABwAGAAcACAAJAAoACQAI
AAcABgAGAAYABgAGAAcACQAKAAwACgAKAAoACgAMAA4ADgAOAA0ADQANAA0ACwAMAAwA
DAANAA8AEAARABAAEAAPAA4AEAAQABAAEAAQABEAEQARAA4ADgAOAA4AEAAQABAAEAAQ
AA8ADwAPAA8ADwAPAA8ADQANAAwADAAMAAwADAAMAAwACgAKAAsACwAKAAoACQALAAsA
CwALAAsACwALAAsACQAJAAgACAAKAAoACgAKAAgABwAHAAgACAAHAAcABwAJAAoACQAI
AAcABgAHAAcABwAIAAgACQAJAAkACAAIAAkACQALAAsACwANAAwACwAKAAgACgALAA4A
EAAOAA4ADwAQAA4ADgANAAwADQAOAA4ADgALAAkACAAIAAkACgALAAwADQANAA0ADQAL
AAoABgADAAMAAQABAAAA/v///////f//////////////AAAAAAAA/v/+//7//v8CAAIA
AAD9//3//f8AAAoAFQAmADsAVQBzAJkAwgDoAAQBGQEjARsB+wDGAIIALwDZ/4//VP86
/zj/NP8z/z7/UP9f/2r/ef+S/6b/sv+8/8f/0v/c/+H/5//s//D/9f/4//r//f/+/wAA
AQABAAEAAgABAAAA//8AAAMABAAFAAQAAwACAAEAAwAEAAQABQAGAAcABwAHAAUABQAG
AAYABwAIAAkACwAJAAkACgAKAAoACgAKAAsACgAKAAsACwALAAsACwALAA0ADgAQABAA
DwARABAADgAQAA8ADwAQABQAFAAVABcAFgAWABYAFwAYABgAGAAZABkAGwAbABsAHgAe
AB8AHwAfACEAIQAhAB8AHwAdAB0AIAAgAB8AHgAdABwAHQAaABoAGgAYABcAFwAXABcA
FgATABEADwAOAA0ADQANAAwACgALAA0ACwAMAAsACwALAAsACwALAAsACgAKAAkACAAK
AAgACwAIAAUABAADAAEAAwADAAMAAwABAAEAAQABAAAAAAAAAAAAAAAAAAAAAAAAAAAA
AAAAAAIAAgACAAIAAgADAAMABAACAAIAAgACAAIABAAEAAQABAADAAIAAQABAAIAAgAC
AAQABQAFAAUABAAEAAMAAgADAAQABQAGAAQABQAFAAUABAAEAAQABAACAAIAAgACAAIA
AQABAAEAAwADAAMAAwABAAEAAAAAAAEAAgADAAQAAgAAAAAAAQABAAAAAAD//wAAAQAC
AAMAAgABAAAA//8BAAEAAAAAAAIAAgACAAIAAQD///7//v8CAAEAAQD//wAA///+//3/
/P/+////AAACAP/////+//3///8AAAIAAwAFAAUABQAHAAYABQAEAAIAAwADAAUABgAG
AAYABwAIAAcABgAEAAIAAwAEAAQABAADAAEAAAAAAAEAAgADAAQAAQABAAEAAQD+//7/
+//5//f/9f/1//T/8v/z//P/8f/0//X/9v/3//b/9v/1//T/8v/y//L/8v/4//b/9v/1
//H/8//6/wYAFwAqAD8AVQBxAJsAwgDeAPwADQELAfUAzQCQAEoA/f+v/2v/Qv84/zL/
Kv8v/0L/UP9b/2b/df+M/57/qP+0/8H/yP/Q/9n/3f/i/+j/6//t/+7/8P/w//L/8//z
//P/9//3//f/9//3//n/+f/5//r/+f/4//f/+P/4//f/9//2//f/9//3//X/9f/2//b/
+f/6//v//f/8//v/+//6//v//P/9///////+//7//f/9//3//f/9//3//v8AAAAA//8B
AAAA/v8BAAEAAgAEAAUABAAEAAUABgAGAAYABwAJAAoACwANAAwADQAMAAsADgAQABMA
FQASABMAEgARABEAEQAPAA8AEQASABIAEgAPAA4ADwAMAA4ADgAMAAsACAAHAAYABAAD
AAEA///+//3//f/9//z/+v/7//3/+//8//3///8BAAAA///+//3//P/8//v/+v/7//r/
/v/8//j/+P/4//f/9//3//f/9//1//X/9f/1//L/8v/y//L/8//0//X/9v/0//T/9P/0
//X/9v/3//j/9v/3//f/+P/2//b/9v/2//j/+v/6//r/+v/5//j/9//6//z//f/+//v/
+//6//n/+f/6//r/+v/7//z//f/+//z//f/9//3/+v/6//r/+v/6//r/+v/6//z/+//7
//v/+//7//v/+//7//v/+v/6//z//P/8//z/+v/4//j/+f/5//j/+P/3//f/9//3//f/
9//3//f/9//5//n/+P/4//f/9v/1//T/9v/1//X/9v/4//f/9//3//H/8//4//b/9v/2
//b/9f/1//X/9v/1//X/9P/z//b/+P/7//3//P/7//r/+//8//3//v/+//v/+//9//7/
/v/+////AAABAAIAAgACAAAAAAD///7/AAD/////AAD+//7//v/+//v/+//7//v/+//8
//r/+f/1//P/8//y//L/8//z//H/8//z//P/8//1//b/9v/2//b/9v/2//b/9v/2//L/
8f/x//X/AgAQABsALABBAFkAeQChAMYA6gAIARsBFwEFAdsAnABSAAUAuf95/07/QP88
/zj/O/9I/1j/Y/9u/3//lP+k/7L/vv/F/87/1P/Z/+H/6v/0//X/9f/2//j/+P/6//v/
+//7//3//f/9//3/+//9//3//f8BAAEAAQABAAQABAADAAMAAwADAAIAAQAEAAUABwAI
AAcABgAFAAUABgAHAAkACgAKAAoACgALAAsACgAKAAkACwALAAsACwAJAAoADAAMAAoA
DQANAAwADwAPABAAEgARABAAEAARABUAFgAXABkAFwAWABUAFQAYABsAHAAdAB4AHgAf
AB8AHwAhACEAIQAjACMAIQAhACEAIAAeABwAHAAcAB4AHAAbABoAFwAVABUAFQAVABQA
EgAPAAwACgALAAsACwAKAAoACwANAAsADAALAAsACwAJAAkACQAJAAoACgAJAAgABgAE
AAcABAADAAQABQAFAAMAAwADAAMAAwADAAMAAwACAAIAAgACAAIAAgACAAIAAwAEAAUA
BgAEAAQABAAEAAYABwAHAAgACgAKAAoACgAIAAoACgAKAA0ADQANAA0ADQAOAA4ADgAQ
ABEAEQARAA8AEAAQABAAEgASABIAEgASABMAEwATABQAFAAUABQAEgASABIAEgAUABMA
EwATABAADwAOAA0ADgAPAA8AEAAQABAAEAAQABAADgAOAA8ADwAOAA4ADQANAA0ADQAN
AA4ADwAQABEADwAPAA4ADgAOAA4ADgAOABAADwAPABAADgANAA0ADQANAA0ADQANAA0A
EwATAA==
         </WaveFormData>
      </LeadData>
      <LeadData>
         <LeadByteCountTotal>10000</LeadByteCountTotal>
         <LeadTimeOffset>0</LeadTimeOffset>
         <LeadSampleCountTotal>5000</LeadSampleCountTotal>
         <LeadAmplitudeUnitsPerBit>4.88</LeadAmplitudeUnitsPerBit>
         <LeadAmplitudeUnits>��V</LeadAmplitudeUnits>
         <LeadHighLimit>2147483647</LeadHighLimit>
         <LeadLowLimit>268435456</LeadLowLimit>
         <LeadID>V5</LeadID>
         <LeadOffsetFirstSample>0</LeadOffsetFirstSample>
         <FirstSampleBaseline>0</FirstSampleBaseline>
         <LeadSampleSize>2</LeadSampleSize>
         <LeadOff>FALSE</LeadOff>
         <BaselineSway>FALSE</BaselineSway>
         <ExcessiveACNoise>FALSE</ExcessiveACNoise>
         <MuscleNoise>TRUE</MuscleNoise>
         <LeadDataCRC32>2395683210</LeadDataCRC32>
         <WaveFormData>
AgACAAIAAgAEAAQABAAEAAMAAgABAAAAAwAEAAUABgADAAIAAQAAAAIAAgACAAIAAgAC
AAIAAgABAAAA///+/wAAAAAAAAAA/v/+//7//v8AAAAAAAAAAAAAAAAAAAAA/f/8//v/
+v/7//z//f/+//7//v/+//7///8AAAEAAwABAAEAAgACAAMAAgABAAEAAwAEAAMABwAD
AAIAAgACAAQABQAHAAgACAAJAAkACAAIAAkACgAKAAoACgAKAAoACQAIAAgABwAHAAcA
BwAIAAUABAADAAIA/f/7//n/9//4//n/+v/7//r/+v/6//r/+f/5//n/+f/7//r/+v/7
//n/9//5//z/+v/5//f/+f/8/wQAFAAmAD0AXAB+AKEAwgDlAAUBCgH7AN4ArwByADYA
BwDn/8z/vP+t/6X/pf+s/7T/vf/D/8j/zv/U/9b/2P/g/+n/7v/t//D/9v/9//7//P/7
//r/+f/7//v/+//7//n/+f/5//j/+v/7//v/+//8//7///8AAP7//v/+//7/AAAAAAEA
AQAAAAAA///+/wAAAAAAAAAAAgADAAMAAwADAAIAAQABAAIAAgACAAIAAAAAAAAAAAAC
AAMABAAEAAkACQAIAAgACAAHAAcABwAJAAsADAAOAAwADAAOAA4ADgAOAA4ADgAQABIA
EgASABAAEQASABIAFAAVABcAGAAXABcAFwAXABUAFgAWABYAGAAYABkAGQAYABcAFQAU
ABYAFgAVABUAEgAQABAAEAAPAA8AEAAQABEAEQASABMAEgARABEAEAARABEADwAPAA0A
CwAKAAoACgAKAAkABwAHAAgACAAJAAgACAAHAAUABwAIAAkACQAIAAcABgAFAAgACAAH
AAcACAAIAAgACAAHAAYABQAGAAcABwAIAAoACAAHAAcABwAJAAoACgAJAAkACQAJAAkA
BgAGAAYABgAHAAgACQAKAAgACAAIAAgACwALAAsADAAKAAoACwALAAkACAAIAAgACwAL
AAkACwAJAAkACAAIAAkACQAKAAoACgAIAAgACQAIAAcABgAFAAYABQAGAAcABwAHAAcA
BwAHAAcABwAHAAkACQAJAAkABwAGAAMAAgADAAQABQAGAAYAAgACAAIAAgACAAUABgAH
AAgABwAGAAYABQAFAAYABgAIAAsADAAOABAADQAKAAwACQAIAAgACAAJAAkACgAKAAwA
CwALAAoACgANAA4ADgAOAAwADAAMAAwADgAPAA8ADgALAAoACgAJAAoACQAIAAUABQAD
AAEAAQD////////+//7//v/+///////////////8//z//f/9/wMAAQAAAPz/9//1//f/
/P8CABIAKAA9AFIAbgCRALQA2QD5AAoBAwHoAL0AjgBUABsA8f/W/8L/tf+p/6X/pv+u
/7P/tf+8/8j/1P/Y/9z/4v/n/+j/6//w//L/8//0//b/9//4//n/+f/5//n/+f/5//n/
+f/4//r/+//7//v/+v/6//n/+P/4//j/+P/4//r/+v/7//v/+//8//z//P/8//z//P/8
//r/+//7//v//f/8//v/+//6//r/+v/6//r/+v/6//r//f///wEAAgACAAEA///+/wAA
AQADAAUABAAFAAUABgAGAAYACAAIAAkACgALAAwACQAKAAkACAAJAAsADQAOAA0ADQAO
AA4ADwAPAA8ADwAQABIAEwAUABMAEgASABEAEQARABAAEAASABIAEQARAA4ADAAMAAwA
DQANAA4ADgAMAAsACwALAA0ADQAOAA4ADQANAAsACwAJAAcABgAGAAoACgAJAAcABAAE
AAMAAwAFAAYABgAFAAIAAgACAAEAAQABAAEAAQAEAAQAAwADAAMAAgABAAAAAQACAAMA
BgAGAAUABQAGAAQAAwADAAMAAwAEAAQAAwABAAEAAQABAAEAAgADAAQAAgACAAIAAgAA
AAAAAAAAAAMAAwADAAQAAwACAAIAAQAEAAQABQAGAAYABQACAAMAAwADAAIAAgACAAMA
BQAGAAQAAgACAAMAAwADAAMAAwADAAEAAQABAAEAAQABAAEAAwADAAMAAwAAAP///v/9
////AAD//wAAAAAAAAAAAAAAAAAAAAAAAAAAAAAAAAAA/v/+//7//v///wAAAgADAAMA
BAAEAAYABAAEAAUABgAIAAYACQAHAAUABAADAAMABAAGAAcACgAJAAkACAAIAAgACAAH
AAYACQAKAAsADAAJAAkACAAGAAYABgAHAAcABgAFAAQAAQD9//v/+f/5//r/+//8//z/
+//6//n/+f/7//v/+//7//j/+P/5//n/9//3//j/9v/z//P/9f/6/wYAFAAkADsAVgB4
AJkAvADdAPUA+gDtANIApQBwADoACQDn/9D/vP+r/6H/n/+k/6r/rf+x/7z/yP/O/9D/
1P/a/9//5P/r//D/8v/z//D/8//z//P/8//1//X/9f/1//T/8//y//D/8v/z//P/8//1
//b/9v/2//T/9P/0//T/9v/2//f/9//3//j/+P/4//j/+P/4//j/+P/5//n/+f/4//b/
9P/z//b/9v/2//b/9v/2//b/9v/4//n/+v/6///////+//7//f/9//7///8AAAEAAQAC
AAAAAAACAAIAAgACAAIAAgADAAYABwAIAAcABwAHAAYABwAHAAgACAAJAAkACQAJAAkA
CgAKAAoACwAMAA4ADwAMAAsACQAIAAoACgAJAAkACAAGAAYABgAFAAUABgAGAAYABQAF
AAUABQAFAAYABgAHAAcABQAFAAUAAwACAAIAAwACAAAA/f/9//7//v////3//v/+//3/
/P/8//z/+//7//v/+//7//r/+v/5//n//P/8//z//P/8//z//P/+//z/+//7//z//v/9
//3//f/7//z//P/7//3//f/9//3/+//6//n/+P/5//r/+//8//7//v/+//7//f/9//3/
/v/+//7///////7//P/7//r//P/9//z////9//3//P/8//v/+//8//z/+v/4//j/+f/7
//v/+//7//3/+//7//v/+//7//v/+//5//n/+f/5//n/+f/5//n/+P/4//b/9v/4//j/
+P/4//j/+P/4//j/9f/1//b/9v/4//j/+f/5//j/9//2//b/+P/6//r/+v/6//r/9//2
//X/9P/2//b/9//3//f/+P/4//r/+v/6//v//P/9//z/AAD///3//P/7//v/+//8//z/
/v8BAAEAAAAAAP//AAAAAAAAAgACAAIAAgACAAMAAwACAP///v/+//3//P/7//r/9//1
//P/8f/x//H/8f/x//D/7//u/+3/7f/w//H/8v/z//T/9P/1//X/8//z/+7/7v/v/+3/
7f/2/wAAEgAmADsAWAB+AKEAxADnAPkA9gDjAMIAkQBYACAA8//X/8L/rv+f/5n/mf+g
/6j/r/+1/77/xP/K/87/0P/W/9v/3v/l/+r/7P/v//D/7v/t/+z/6//s/+3/7v/v/+3/
7f/t/+z/6v/r/+v/6//t/+7/7v/u/+7/7v/u/+7/7v/u/+//7//x//L/8v/y//H/8P/v
/+7/7//x//L/8//z//L/8f/x//T/9P/0//T/8v/y//L/8v/x//H/8f/w//T/9f/1//b/
9//3//j/+f/6//v/+//8//z//P/+//7//f/8//v/+v/7//7///8AAP7///8AAAAABAAF
AAcACAAIAAcABgAFAAUABgAGAAYABwAIAAoACwAKAAkABwAGAAQABAADAAMAAwACAAMA
BAACAAEAAQAAAAIAAQABAAEAAQABAAIAAgADAAMAAQABAAEA///+//7//v/+//3/+//7
//z//P/9//z//P/7//n/+P/4//j/9//5//n/+f/5//j/+P/3//f/+v/6//r/+v/5//j/
9//4//v/+//8//7//P/7//v/+//7//z//P/7//3//f/9//3//P/8//z//P/8//z//P/8
//r/+v/6//r//f/9//3//v/+//7///////7//P/7//r//P/9//z////9//3//P/8//n/
+f/6//r/+//6//v//f/7//v/+//7//v/+f/5//n/+f/5//n/+f/3//f/9//3//r/+//8
//3//P/8//r/+v/4//j/+P/4//j/+P/4//j/9f/1//T/9P/3//j/+f/6//n/+P/3//b/
9//4//r/+//5//r/+v/8//r/+v/7//z//f/8/wAA///9//z/+//7//3//v/+/wAAAQAB
AAAAAAD//wAAAAAAAAEAAgADAAQAAwADAAIAAAD///7//v/9//7//f/8//n/9f/z//H/
8f/x//H/8f/w/+7/7v/u/+//8P/x//L/8//y//L/8//z/+v/7f/w//D/7//v//H/9P/+
/w4AIAA3AFYAfACjAMoA7QAFAQoB+wDYAJ8AYAAmAPf/2f/C/7L/pf+d/5//qv+y/7P/
t/++/8b/zP/Q/9D/0v/Z/+D/4//m/+r/7f/w//D/7//u/+3/7f/t/+3/7f/v/+//7//u
/+z/7f/t/+3/7//w//D/8P/u/+7/7v/u/+//8P/y//P/9f/2//b/9v/1//T/8//y//T/
9f/1//X/9f/0//P/8//0//T/9P/0//T/9P/0//T/9v/3//j/+P/7//v/+v/6//n/+f/6
//v//P/9//3//v/+//7/AAAAAAAAAAAAAAAAAwAGAAcACAAHAAcABwAGAAkACQAKAAoA
DQANAA0ADQALAAwADAAMAA0ADgAQABEAEAAPAA0ADAAOAA4ADQANAAwACgAKAAoACQAJ
AAoACgAKAAkACQAJAAcABwAIAAgABwAHAAUABQAHAAUABAAEAAQABAADAAEAAQACAAIA
AwAAAAAA///9//3//v///////f/9//3//f8AAAAA/////wAAAAAAAAAAAAAAAAAAAgAC
AAEAAQACAAQAAwADAAMAAwAEAAQAAwAFAAUABQAFAAIAAgACAAIABAAEAAQABAAGAAYA
BgAGAAUABQAFAAYACAAIAAkACQAHAAYABgAGAAkACQAHAAkACQAJAAgACAAGAAUABQAE
AAcABgAHAAkABgAFAAQAAwAEAAMABAAFAAUABQAFAAUAAwADAAMAAwAEAAUABgAHAAYA
BgAEAAQAAgACAAIAAgAGAAYABAAEAAIAAgACAAIABAAEAAQABAAEAAQABQAFAAcACAAI
AAoACgAKAAsADAALAAgACgAHAAkACgALAA0ADAAMAAsADAAPAA8ADgAOAA8AEAAQABAA
DgAOAA4ADgAQABEAEQAQAA4ADAALAAkACQAJAAkABwAFAAMAAQABAP////////7///8A
AAEAAwABAAEAAQABAAIAAgADAAMAAQABAAAA/P/5//f/+f8AAA4AHgA0AEsAaACKAK0A
0ADzAAsBEgEHAegAswB2ADwADQDn/87/wP+3/63/q/+y/7j/uf+9/8j/1P/e/+T/5v/q
/+3/8v/1//T/+P////7/AAABAAIAAwABAAEAAQABAAIAAwAEAAQAAgADAAMAAwACAAIA
AQAAAAEAAgADAAQAAgACAAMAAwADAAQABAAEAAQABAAEAAQABAAFAAUABQAHAAYABQAF
AAUABAADAAIABQAGAAcACAAGAAcACAAIAAsACwAKAAoADQANAA4ADwAPAA8ADgAOABAA
EAASABIAEgASABIAEgAQABIAEgASABUAFwAZABoAGAAXABcAFgAZABkAGQAZABwAHgAf
ACAAHwAeAB4AHQAfAB8AHgAeAB0AHAAaABkAGQAYABkAGgAbABsAHAAcABoAGQAZABkA
GQAZABoAGgAXABcAFQAVABYAFQAVABYAGAAYABcAFQAUABQAEwATABMAFAAUABMAEAAQ
ABAADwARABEAEQARABIAEgARABEAFAAUABQAFAAUABQAFAAWABQAEwATABQAFAATABMA
EwAUABYAFwAXABYAFQAUABMAFAAUABQAFAAUABQAFAAUABQAFAAUABQAFAATABIAEgAS
ABIAEwATABQAFAAVABYAFQAVABMAFQAVABUAFAAUABQAFQAXABgAFwAUABMAEwATABMA
EwATABUAEwATABMAEQARABEAEQASABMAFAAVABIAEQAQAA8AEQASABEAEgASABIAEgAS
ABIAEgASABIAFQATABQAFAASABAAEAAQABAAEQASABMAFAASABIAEwATABMAFAAUABYA
GAAYABkAGgAZABYAGAAVABUAFgAXABkAFwAYABgAGgAdAB0AHAAcAB0AHgAeAB4AHgAe
AB4AHgAeAB8AHwAeAB0AHAAcABsAGgAZABgAFQATABEADwAPAA4ADQAMAAoADQAOAA8A
EQAQAA8ADgANAA0ADgAQABEAEwARAA4ADAAJAAUABQAKABYAJgA6AE0AaACIAKcAyADv
AA0BGgEVAf4A0wCcAF4AJwD//+j/0v/F/7v/t/+2/7z/wf/D/8r/2P/i/+j/7v/y//f/
+v/7//7/BAAHAAgACwALAAsACwAKAAkACAAHAAgACQAKAAoACAAJAAkACQAHAAgACAAI
AAoACgAKAAoABwAGAAYABQAIAAoACwAMAAsACgAJAAgABwAHAAYABQAGAAYABgAHAAcA
BgAFAAQABAAEAAQABAAFAAcACQAKAAwACwAJAAgACgALAA0ADwANAA0ADAAMAA4ADgAQ
ABAAEAAQABAAEAAOABAAEAAQABIAEwAUABQAFAATABMAEgATABMAEwATABEAEgASABIA
EgASABMAEwARABEAEAAQAA4ADgANAA0ADgAMAAwADAALAAsADAAMAAoACQAJAAkACwAL
AAwADAAKAAkABgAFAAcABQAEAAQABAAEAAMAAQD+//7//f/9////AAAAAP///P/8//z/
+//9//3//f/9//7//v/9//3/+//6//n/+P/7//z//f8AAP3/+//6//r/+v/5//n/+f/5
//r/+v/5//n/+f/5//n/+P/4//j/+P/3//b/9f/0//b/9v/2//b/9v/1//T/9P/0//T/
9f/1//b/9v/3//j/+P/3//T/9f/3//f/9v/2//P/8//0//T/9v/0//T/9f/1//X/9f/1
//P/8f/x//H/8//z//P/8//z//P/8//z//L/8f/w/+//8v/y//D/8P/u/+7/7v/u/+7/
7v/u/+7/7//v//D/8P/u//D/8//0//P/8v/x//D/7//u/+3/7P/u/+7/7//v/+//8P/w
//L/8v/y//P/9P/2//T/9//1//H/8P/v/+//8P/y//P/9v/3//f/9v/2//X/9v/2//b/
+P/4//j/+P/2//f/9//2//X/9P/0//P/8v/x//D/7f/q/+f/5P/j/+T/5f/m/+b/5v/m
/+b/5//l/+X/5f/l/+L/4v/j/+P/4//j/+T/4v/h/+H/5f/s//b/BgAaAC8ATgB0AJcA
ugDbAOcA4gDRAKwAeQBCAA4A4//J/7b/pP+V/43/jf+S/5j/m/+j/7D/uP+6/7z/wP/G
/83/0P/V/9r/2v/b/97/3v/d/9z/2//d/93/3f/d/93/3f/d/9z/2v/b/9v/2//c/97/
3//g/9//3v/d/9z/3P/c/93/3f/b/9z/3P/c/9z/3P/c/9z/3P/d/93/3f/b/9r/2f/Z
/9z/3P/c/9z/2v/a/9r/2v/Y/9n/2v/a/97/3//f/+D/3//f/+D/4f/g/+H/4f/i/+L/
4v/k/+T/4v/i/+L/4v/j/+b/5//o/+X/5f/l/+T/5v/n/+n/6v/p/+n/6f/p/+f/6P/o
/+j/6v/q/+v/6//q/+n/5//m/+f/6P/o/+n/6P/m/+b/5v/k/+P/4//i/+P/4//k/+X/
5P/j/+P/4v/i/+P/4v/j/+P/4f/g/+D/4P/g/9//3f/e/97/3f/d/9v/3P/c/9v/2v/a
/9r/2f/a/9v/3P/d/9v/2v/Y/9f/2f/a/9v/3P/a/9r/2v/c/97/3f/d/97/4P/f/9//
3//d/97/3v/d/9//3//f/9//3f/c/9v/2v/c/9z/3P/c/93/3v/f/+D/4P/f/97/3v/h
/+L/5P/l/+T/4v/h/+D/4//j/+H/4//i/+H/3//e/9//3//g/+D/4//i/+P/5f/k/+P/
4v/h/+P/4f/h/+H/3//f/9//3//d/93/3f/d/+D/4f/i/+P/4v/i/+D/4P/g/+D/4P/g
/+D/4P/g/+D/3//f/+D/4v/i/+L/4v/h/+D/3//e/97/3v/f/9//4P/i/+P/5v/l/+T/
5P/k/+X/5P/o/+f/5P/k/+T/5f/l/+b/5v/o/+r/6//r/+z/7P/s/+v/6v/r/+z/7f/u
/+7/7//v/+7/6//q/+r/6f/q/+n/6P/l/+H/3//d/93/3v/f/+D/4P/e/97/3v/f/93/
3f/d/93/3//g/+L/4//j/9//3v/e/9v/2f/f/+j/9v8GABgALQBMAG4AkQC2ANsA7wDw
AN8AugCDAEYADADj/8X/rv+i/5f/kf+R/5j/oP+j/6X/rv+2/7z/wP/C/8j/zf/S/9n/
3v/g/+P/5v/m/+X/5P/j/+P/4//j/+P/4//j/+P/4v/i/+P/4//j/+P/5P/k/+T/5P/k
/+T/5P/i/+L/4//j/+T/5v/n/+j/6P/o/+j/6P/q/+v/6//r/+v/6v/p/+n/6P/o/+j/
6P/p/+r/6//s/+n/6f/p/+j/7P/t/+3/7v/v/+//8P/x//D/8f/x//L/9P/0//b/9v/1
//T/8//y//P/9v/3//j/+P/5//r/+v/7//v//P/8/////////////f/+//7//v///wAA
AgADAAEAAQAAAAAA/f/8//r/+f/6//r//P/+//z/+//7//r/+//7//z//f/8//v/+//6
//r/+//6//v//P/7//v//P/9//z/+v/3//j/+P/3//f/9//4//j/9//4//j/+P/3//f/
9//3//f/+P/4//f/9//6//r/+v/6//j/+P/4//r//P/7//v//P/+//3//f/9//3//v/+
//3//f/9//3//f/8//z//P/8//3//v///wAA/v/+//7//v/9//3//f/+////AAACAAMA
AQAAAAAAAAABAAEA//8BAAEAAQAAAAAA/f/9//7//v////7///8BAP//////////AQD/
//////8BAAEAAQABAAAA///+//3///////////8CAAIAAAAAAP7//v/+//7/AAAAAP7/
/v/+//7//v/+//7//v8AAAAAAQABAP//AAAAAAIAAwAEAAYACAAGAAQABwAFAAUABgAH
AAkACQAKAAoADAALAAsACgAKAA0ADgAOAA4ADAAMAAwADAAMAA0ADQAMAAwADAANAA0A
CwAJAAcAAwACAAEAAAABAP////////7/AAAAAAAAAQADAAMAAwADAAEAAAAAAP////8B
AAIAAAD9//n/9//8/wYAFAAkADkATgBwAJcAvADfAP8AEgEVAQIB2QCgAGAAJQD3/9r/
yP+5/6//q/+w/7j/u/+7/8L/zP/S/9T/2P/e/+P/7P/1//j/+v/9//7//f/9//3//f/+
////AAABAAAA///+//z//v///////////wAAAAAAAP7//v/+//7/AQACAAQABQAEAAQA
AwACAAMABAAFAAYABAAFAAUABQADAAIAAQABAAUABgAHAAgABwAGAAUABAAGAAcACAAI
AAkACQAIAAgACQAJAAoACwAMAA0ADQAOAA4ADgAQABAAEgASABIAEgASABQAFAAUABQA
FQAWABYAGQAZABoAGgAZABkAGQAZABoAHAAdAB4AHAAcAB0AHQAbABsAGgAaABoAGgAZ
ABkAGAAWABYAFgAXABcAGAAYABoAGQAZABkAFwAXABgAGAAZABkAFwAXABcAFQAUABQA
FgAWABUAEwASABIAEQARABAAEAAPAA0ADgAQABIAEwAQAA8ADgANABAAEAAPAA8ADgAO
AA4ADgAOAA4ADgAQABEAEQASABQAEgARABEAEQATABQAFAATABEAEQARABEADgAOAA4A
DgAPABAAEQASABAAEAAQABAAEQARABEAEgASABIAEwATABEAEAAQABAAEwATABEAEwAT
ABMAEgASABMAEwAUABQAEwAQAA8ADwAPAA8ADwAPABEADwAPAA8ADwAPAA8ADwARABEA
EQARABEAEQARABEAEAAQAA4ADgAPABAAEQASABEAEAAPAA4ADQANAA4ADgASABIAEAAQ
ABAAEAAQABAAEAAQABAAEAARABEAEAAQAA8AEAASABIAEwAUABIAEAATABEAEwAUABUA
FwAVABYAFgAYABkAGQAYABgAGgAcAB0AHgAcABoAGAAWABkAGwAcABwAHQAcABwAGwAZ
ABcAFQARABEADwANAA0ACwALAAsACgAMAAwADAANAAsACwALAAsACAAIAAkACQAPAA8A
DgAKAAcAAwADAAgAEAAcADAARQBeAHoAnQDCAOMAAQEUARUBAgHfAKwAcAA1AAcA6P/S
/8H/t/+x/7L/uP+//8H/xv/S/97/4v/o/+z/9f/6//3//v8AAAEABAAGAAcACAAJAAkA
CQAJAAkABwAHAAcABgAIAAkACQAJAAgACAAHAAYACAAIAAgACAAKAAoACwALAAkACgAK
AAoADAAMAAwADAAKAAsACwALAAsACgAJAAkACgAKAAoACgAIAAgACAAIAAkACwANAA4A
DwAPAA4ADgARABEAEgATABYAFwAXABgAFgAWABgAGAAYABgAGAAYABYAGAAYABgAGgAb
ABwAHAAdAB0AHgAeAB4AHQAcABsAHQAeAB4AHgAcABwAHQAdAB8AHwAeAB4AHgAeAB0A
HQAcABoAGgAaABcAFwAYABgAFgAVABUAFQAXABcAGAAYABcAFwAVABUAFQATABIAEgAW
ABYAFQATABEAEAAOAA0ADwAQABAADwAOAA4ADgANAAsACwALAAsADAAMAAsACwAMAAwA
DAAMAA4ADgAOABAAEAAPAA8AEAAOAA0ADQANAA0ADgAOAA0ADAALAAoACQAIAAgACAAI
AAoACgAKAAoACQAIAAcABgAKAAsADAAOAA0ADAAMAAsADQAMAAwADAALAAsACQALAAkA
CQAIAAgACQAJAAoACgAIAAYABgAHAAkACQAJAAkABwAFAAUABQADAAMAAwADAAQABQAG
AAcABgAFAAQAAwAGAAYABAAEAAUABgAHAAgABQAEAAMAAgAFAAcABgAEAAQAAgACAAIA
AgAFAAYABwAIAAcABgAGAAUABQAGAAYACAAJAAoADAAOAAsACAAKAAcACAAIAAgACQAJ
AAoACgAMAAsACwAKAAoADQAOAA4ADgANAAwACwAKAAsADQAOAA4ACwAKAAoACQAGAAUA
BAABAAEA///9//3/+v/5//j/9v/5//r/+//9//z/+//6//n/+P/4//n/+f/9//v/+v/4
//H/7//z//r/BgAWACgAPQBUAHQAlQC2ANcA8wD6AO8A1ACpAHQAPgAJAOP/yv+6/63/
n/+d/6b/rP+t/63/tP/A/8r/zv/U/9z/3//k/+n/6v/s/+//8P/v/+//7//v/+//7//v
/+//8f/x//H/8P/u/+//7//v/+3/7v/u/+7/8P/w//D/8P/w//D/8f/x//D/8P/v/+7/
8f/y//P/9P/x//H/8P/v//L/8v/y//P/8//y//H/8P/u/+7/7v/u/+7/7//w//D/8v/x
/+//7v/y//P/9f/3//f/9//2//b/9P/0//b/9v/3//j/+f/6//f/+P/3//b/+f/7//3/
/v/8//v/+//6//n/+f/5//n/+v/8//3//v/7//r/+v/5//r/+//7//z/+v/6//n/+f/4
//b/9v/2//X/9f/2//b/9f/z//L/8f/y//P/9f/2//P/8//x//H/7//t/+z/7P/v//D/
8P/v/+z/7P/r/+v/6//s/+z/6//q/+r/6v/p/+f/5//n/+f/6v/q/+n/6f/p/+j/5//m
/+f/6P/p/+z/7P/r/+v/7P/q/+n/6f/p/+v/7P/s/+v/6P/n/+b/5f/n/+j/6f/q/+n/
6P/n/+b/5v/m/+b/5v/o/+n/6v/s/+v/6v/q/+n/6f/o/+j/6P/p/+n/5//p/+n/6f/o
/+j/6f/p/+r/6v/o/+b/5v/n/+f/5//n/+f/5f/j/+P/4//j/+P/4//j/+P/4//j/+P/
4f/h/+H/4f/k/+T/4v/i/+L/4v/i/+L/5P/k/+T/5P/l/+X/5v/m/+D/4v/m/+T/5P/k
/+T/5P/k/+T/5P/j/+L/4v/h/+L/5P/l/+j/5//m/+b/5v/o/+b/6f/n/+b/5v/m/+f/
5//o/+j/6v/t/+3/7P/s/+v/7P/s/+z/7P/s/+z/7P/s/+3/7f/s/+n/6P/o/+f/6P/n
/+b/4//h/9//3f/d/9v/2//b/9r/3P/c/9z/3f/d/93/3f/d/9z/3P/d/93/3f/b/9j/
1v/T/9P/2f/i/+z/+P8KAB8AOABWAHsAoADFAN8A6ADfAMQAlQBaACAA7//N/7T/ov+T
/4v/if+O/5T/l/+Z/6D/qv+0/7z/wP/C/8X/yP/L/87/1P/b/9z/3P/b/9r/2f/Z/9n/
2f/Z/9f/1//X/9b/1v/X/9f/1//Z/9r/2v/a/9r/2v/a/9r/2P/Y/9n/2f/a/9z/3f/e
/93/3P/b/9r/2//d/97/3//h/+D/3//f/9//3v/d/9z/3P/c/9z/3P/a/9v/3P/c/9//
3//e/97/4P/h/+P/5f/l/+X/5P/k/+X/5v/p/+r/5//m/+X/5P/l/+j/6f/q/+r/6//s
/+z/7f/t/+7/7v/x//H/8f/x/+//8P/w//D/8P/w//H/8f/x//H/8P/w//D/8P/v/+//
8P/u/+7/7v/t/+3/7v/u//D/7//v/+//7v/t/+3/7P/r/+v/6f/p/+z/6//r/+z/7f/s
/+r/5//o/+j/5//n/+X/5v/m/+X/5v/m/+b/5f/l/+X/5f/l/+T/5P/j/+P/5f/m/+f/
6P/m/+b/5v/o/+j/5//n/+j/6v/p/+n/6f/n/+j/6P/n/+n/6f/p/+n/6P/o/+j/6P/q
/+r/6v/q/+r/6v/q/+r/7f/t/+3/7v/s/+z/7f/t/+7/7v/v//D/8P/v/+z/7f/v/+//
7v/u/+z/6//r/+r/6//q/+v/7f/t/+3/7f/t/+3/6//r/+v/6//r/+v/6//r/+v/6//r
/+3/7f/t/+3/7v/u/+z/7P/q/+r/6v/q/+v/7P/t/+7/6//r/+z/7P/q/+r/6//r/+//
8//x/w==
         </WaveFormData>
      </LeadData>
      <LeadData>
         <LeadByteCountTotal>10000</LeadByteCountTotal>
         <LeadTimeOffset>0</LeadTimeOffset>
         <LeadSampleCountTotal>5000</LeadSampleCountTotal>
         <LeadAmplitudeUnitsPerBit>4.88</LeadAmplitudeUnitsPerBit>
         <LeadAmplitudeUnits>��V</LeadAmplitudeUnits>
         <LeadHighLimit>2147483647</LeadHighLimit>
         <LeadLowLimit>268435456</LeadLowLimit>
         <LeadID>V6</LeadID>
         <LeadOffsetFirstSample>0</LeadOffsetFirstSample>
         <FirstSampleBaseline>0</FirstSampleBaseline>
         <LeadSampleSize>2</LeadSampleSize>
         <LeadOff>FALSE</LeadOff>
         <BaselineSway>FALSE</BaselineSway>
         <ExcessiveACNoise>FALSE</ExcessiveACNoise>
         <MuscleNoise>TRUE</MuscleNoise>
         <LeadDataCRC32>2768704252</LeadDataCRC32>
         <WaveFormData>
DgAOAA4ADgAOAA4ADgAOAAwADAAMAAwADQAOAA8AEAANAAwACwAKAAwADAAMAAwADgAO
AA4ADgANAAwACwAKAAwADAAMAAwACwAKAAkACAAKAAoACgAKAAoACgAKAAoACQAIAAcA
BgAHAAgACQAKAAoACgAJAAkADAAMAA0ADQALAAsADQAOAA4ADgAOAA8AEwATABMAEwAR
AA8ADwAQABEAEgAUABcAFgAZABkAFgAXABoAHAAdAB0AHQAdAB0AHQAcABoAFwAYABgA
GAAYABUAEwARAA8ADQAKAAgABwAJAAkACQAJAAkACQAIAAgACAAJAAkACAAKAAkACQAK
AAYABQAIAAgABwADAAMAAwAFAAoAFwAmADYATQBjAHoAkgCvAM0A1gDUAMcAqwCIAGkA
UAA9ACgAFAADAPf/8v/y//T/9f/2//X/9f/1//b/9//5//7/AQD+//7/BAAJAAkACAAG
AAUABQAFAAcABwAHAAcACQAKAAoADAAOAA4ADgAOAA4ADgAMAAkABgACAAAA/v/+//z/
+//7//z//v/+/wEABAAIAAsADQAOABAAEQAPAA4ADQANAA0ADAAKAAgABgAGAAYABQAH
AAcABwAGAAcACAAJAAoABgAFAAQAAwAFAAUABgAGAAcABgAFAAUACQAJAAkACgAMAA0A
DgAOAA4ADwAQABAAEQATABMAEwASABIAEgASABEAEgASABMAFQAWABcAGAAYABgAFgAW
ABkAGQAYABgAFgAVABQAEgAQABAAEAAQABIAEgAQABAAEQAQABAAEAAQAA8ADgANAAsA
CgAJAAkACgAKAAgACAAIAAgACAAHAAUABQAFAAUABgAHAAcABwAEAAQABAAEAAQAAwAD
AAMAAgACAAEAAQD//////v/+////////////////////AAABAAQABwAIAAYABwAHAAgA
BgAGAAYABgAHAAkACgAKAAcABwAHAAYACAAJAAkACQAJAAkACQAJAAYABQAFAAYACAAF
AAcABwAFAAQABAAEAAQABgAGAAYABgAGAAYABgAFAAMAAgACAAQAAgACAAIAAgACAAIA
AgABAAAAAAABAAIAAwAEAAUAAwACAAEA//8BAAEAAQABAAEA/P/8//z//P/8//////8A
AAIA//////7//f///wEAAgAEAAUABgAIAAsACAAHAAYABQAFAAUABgAGAAYABwAJAAoA
DwAPAAwADAAOAA8ADwAPAA0ADQANAA4AEAAPAA0ADQALAAkABwAEAAMAAgABAP///v/8
//v/+//5//n/+f/5//n/+P/4//j/+f/5//j/+P/1//X/9v/2//n/9v/2//X/8f/v/+//
8f/2/wEAFAAkADMARQBaAHIAkQCtAL4AvgCvAJkAggBhAEAAKwAaAAQA8//n/97/2v/a
/9v/1v/Z/9//5f/k/+X/6f/q/+n/6P/s//D/7//v//L/8v/z//X/8//1//X/9f/1//f/
+P/4//j/+v/6//r/+P/4//j/9v/2//T/8f/w/+7/7v/s/+v/6//s/+7/7v/s/+7/8f/z
//P/9P/2//f/+P/4//j/+f/8//z/+//6//j/+P/4//f/+f/5//n/+P/1//T/8//y//H/
8f/x//H/8//z//T/9P/2//b/9v/3//v/+//7//z/+//7//v/+v/6//v//P/8//v//f/9
//3/AAAAAAAAAAAEAAYABwAJAAcACAAJAAoACgAKAAgACAAJAAkACAAIAAUABQAFAAQA
BgAGAAYABgAEAAQAAgACAAMAAgACAAIAAAD///7//f/7//r/+f/5//z//P/6//r/+v/6
//r/+f/7//v/+//7//r/+f/3//X/9v/2//b/9v/2//X/9f/1//L/8v/x//H/8//z//L/
8v/x//H/8f/x/+//7//v//D/8P/y//T/9P/0//X/9f/2//f/+P/5//r/+P/5//n/+P/1
//X/9f/0//T/9f/1//X/8//z//P/8//1//X/9v/4//n/9f/2//X/9f/0//T/9P/0//b/
9v/2//T/9P/0//T/9P/z//P/9P/0//L/8v/y//L/8v/y//L/8f/w//D/8f/w/+//7v/t
//D/8P/w/+//7//v/+//7//x//P/8//y//D/8P/w//D/8P/v/+//8P/u/+//7//v//H/
8//0//b/9v/2//f/+f/7//v/+//7//j/9//3//b/9//5//z//v///////P/8//z//f/9
//3//v///wAAAgABAP///P/7//z/+//6//j/9f/0//P/8f/u/+z/6//r/+3/7f/t/+3/
6//q/+r/6v/t/+3/7P/s/+v/6//s/+z/6f/q/+r/5//j/+P/4//n/+7/+/8GABgAKwA/
AFYAbgCJAJ0AqgCoAJsAgwBkAEkALgAbAAwA9v/h/9X/0v/Q/9L/z//M/8//1//X/9b/
1//Z/97/3//k/+b/6P/l/+P/5P/k/+X/5//p/+v/6//r/+r/6//r/+r/6v/s/+z/7P/u
/+7/7v/s/+z/6v/n/+b/5v/m/+T/4//h/+L/5P/k/+L/5P/n/+n/6f/q/+z/7f/t/+z/
6//r/+3/7v/u/+7/7P/s/+z/6//p/+n/6f/o/+r/6v/q/+r/5//n/+f/5//o/+n/6//s
/+7/7v/u/+//8//z//P/9P/2//f/+P/4//b/9//4//j/9//5//n/+f/9//7///8AAAEA
AgACAAMAAQACAAMABAADAAIA///+///////+//7//f/9//3//P/+//7//v/+//z//P/6
//r/+f/4//j/+P/4//f/9v/1//X/9P/z//P/9P/0//L/8v/0//T/9P/z//H/8f/x//H/
8//z//L/8f/w//D/8P/w//D/7//v/+//8P/w/+//7//t/+3/7P/s/+z/6//q/+n/6v/r
/+z/7v/s/+7/8P/w//L/8//z//T/8v/y//L/8v/y//P/8//y//H/8f/x//D/7v/v/+//
7//x//H/8f/x/+//7f/s/+z/8P/t/+//7//t/+z/7P/s/+z/7v/u/+7/7f/s/+v/6v/s
/+v/6//s/+z/6v/q/+r/6v/q/+r/6v/r/+r/6v/r/+n/6f/p/+n/6P/o/+j/5//p/+n/
6f/p/+n/6f/p/+n/6P/o/+j/6P/o/+j/6f/p/+f/5//n/+f/6//s/+z/7P/s/+z/6v/p
/+n/6v/s/+3/7f/t/+v/7f/u//D/8P/w//H/8//1//X/9f/1//L/8f/x//D/8P/x//P/
9P/3//f/9P/0//X/9f/0//P/9P/1//b/+P/4//f/9f/1//b/9f/0//L/8f/w/+//7f/q
/+j/5//n/+f/5//n/+f/5v/k/+P/4v/k/+X/5f/m/+f/5//o/+j/5//o/+T/4//j/9//
3//l/+z/+/8KABwAMQBJAGAAegCXAKsArgCqAJsAfwBgAEEAKgAZAAYA8P/f/9X/zv/S
/9T/1f/U/9f/1//Z/9r/2//d/97/3//i/+b/6P/p/+n/6P/m/+X/5f/m/+n/6v/r/+v/
7f/u/+7/7v/w//D/8P/w//D/8P/u/+r/6P/l/+T/5P/k/+L/4f/i/+T/5//o/+b/6P/r
/+3/7v/w//P/9f/z//L/8f/x//T/9P/z//L/8f/w/+//7f/s/+v/6v/o/+r/7P/u//D/
7//v/+//7//x//H/8v/y//T/9P/0//X/9v/1//T/9P/4//n/+v/6//z//f/+//7/AQAD
AAMAAwACAAIAAgACAAIAAgABAAEABAAGAAgACgAIAAgABgAGAAcABwAGAAYABwAHAAcA
BgAFAAQAAwACAAQABAACAAIAAQAAAAAAAAABAAEAAQABAP///v/9//3//v/+//z//P/+
//7//v/9//v/+//7//v/+f/5//j/9//4//j/+P/4//b/9f/1//X/9v/2//X/9f/0//P/
8f/w//L/8//0//X/9f/1//X/9v/4//r//P/8//z//f/9//7//v/+//7//v/+///////+
//3//f/9//z//v////////////////////z/+//7//z/AAD9///////9//z//P/8//j/
+v/6//r//P/8//z//P/6//n/+f/6//z/+v/6//r/+v/6//r/+v/3//b/9v/3//j/+f/6
//v//P/8//z/+//5//n/+f/5//n/+f/5//n/9P/0//T/9P/3//j/+f/6//j/9//3//j/
+v/7//v/+//7//3//v8AAP///v/+////AAABAAIAAwAAAP/////+/wAAAQADAAQABQAF
AAIAAgAEAAUABQAFAAYABwAIAAoACAAHAAUABQACAAEAAAD+/wAAAAAAAP//+v/4//f/
9//1//X/9f/1//X/9P/0//T/9//3//b/9v/z//P/9P/0/+//8P/y//H/7//v/+//8f/6
/wUAFAAmAD0AVQBwAI4AqwDDAMwAygC3AJUAcgBRADoAKQAWAAAA8f/n/+T/6P/q/+X/
4v/j/+f/6f/o/+f/5f/o/+3/8P/y//T/9f/3//X/9P/0//X/9f/3//f/9//4//v//f/+
//7/AAAAAAAA/v/+//7//P/3//T/8P/u/+//8P/v/+//8v/0//f/+P/2//j/+//9//3/
/v8AAAEAAAD+//z/+//6//r/+f/4//j/+P/4//f/+P/5//r/+v/7//z//f/+//r/+f/4
//f/9//3//j/+P/4//j/+P/5//z//f/+/wAAAwAFAAcACAAHAAcABwAGAAcACQAJAAkA
CAAIAAgACAAHAAgACAAJAAoADAAOABAAEAAQAA4ADgARABEAEAAQAA4ADQAMAAoACgAK
AAoACgAKAAoACAAIAAcABgAGAAYACAAHAAYABQAHAAYABQAFAAQABAACAAIAAAAAAAAA
/////////////wAAAQABAAEA/v/+//7//v/+//3//f/9//r/+v/5//n/+f/5//j/+P/5
//n/+f/5//v/+//7//z//v8AAAIAAgAAAAEAAQACAAIAAgACAAIAAgADAAMAAgACAAMA
BAAEAAIAAwADAAMAAwADAAMAAwACAAEAAQACAAQAAQADAAMABQAEAAQABAAAAAIAAgAC
AAQABAAEAAQAAwABAAAAAAACAAAAAAAAAAAAAAAAAAAA///+//7///8AAAEAAgADAAMA
AgABAP////////////8BAAEAAQAAAP7//v/+//7/AAD/////AAAAAAEAAQABAAMABQAG
AAgACAAIAAkACwAJAAkACQAJAAoACwANAA4ACwALAAwADAARABEADgAOABAAEQARABEA
EQARABEAEgAUABMAEQARAA8ADQALAAgACQAIAAcABQACAAAA////////////////AQAA
AAAAAAD//////v/+//3//f/+//7//f/8//r/+f/1//P/8//5/wQAEwAkADYASQBfAHgA
lACvAMUA0ADOAL8AoQB+AF8ARAAvABoACAD5/+3/5v/o/+j/4//g/+f/7//z//T/8//z
//T/9f/2//b/+v8BAAEAAgACAAMABQADAAUABQAFAAYACQALAAwACwAMAAsACgAJAAgA
BwAEAAMAAgAAAAAA///+//v/+f/6//z///8AAAAAAgAFAAcABwAIAAoACwAMAAwADAAN
AAwADAALAAoACwAMAA0ADQAKAAkACAAGAAYABgAGAAYABgAHAAgACQAHAAcACAAIAAwA
DAAMAA0ADwAPAA8AEAARABEAEQAQABEAEwAVABYAFgAXABYAFQAYABgAGAAYABwAHgAf
ACEAHgAeAB4AHgAgACAAHgAeAB4AHQAbABoAGgAbABwAHAAeAB4AHgAeABwAHAAaABoA
GQAYABgAGAAYABcAFgAVABcAFgAVABUAFgAWABQAFAAUABQAFAATABMAEwATABMAEQAR
ABAADwAQABAAEAAQABAADwAPAA8AEAAQAA8ADwAPAA8ADgAOAA0ADQANAA0ACwALAAsA
DAANABAAEwAUABQAFQAVABYAFgAWABYAFgAWABcAFwAWABUAFQAVABQAEQARABAADwAR
ABEAEQARABEAEQASABQAFgATABUAFQAVABQAFAAUABIAFAAUABQAEgASABIAEgASABEA
EQASABMAEgATABQAEgASABIAEgASABIAEwAVABMAEQAPAA0ADwAQABEAEQATABMAEwAT
ABEAEQARABEAFAASABIAEgAQABAAEAAQABAAEQARABIAFAASABMAEwATABMAFQAWABgA
GAAYABkAGwAZABkAGQAZABgAGQAbABwAGgAbAB0AHgAhACEAHgAeACAAIQAhACEAIQAh
ACEAIgAkACMAIQAhAB4AHQAcABoAGwAaABkAFwAUABIAEQARABAADwAOAA0ADgAOAA8A
EAARABEAEAAQAA8ADwAQABAAEQAQAA4ACwAHAAMAAwAFAA4AGwAsADwATQBjAHYAjgCr
AMUA1ADWAM0AtwCWAHMAVgBBADAAHAAJAP//9v/y//L/8f/u//H/9//7/wAAAQABAAQA
AwAEAAQACgANAA8AEAAQABEAEwAQABEAEAAPABEAEwAUABQAEwAUABMAEgATABQAFQAU
ABUAFAASABIADwAOAAsACQALAAwADgAOAAsADAAOAA8ADgAOAA8ADwASABIAEgATABQA
FAATABIAEwAUABUAFQAVABUAFQAUABEAEAAPAA4ADwAPAA8ADwAOAA0ADQAMABAAEAAQ
ABEAFQAVABUAFgAXABcAFwAWABgAGQAaABoAGQAbABsAGwAcABwAHAAcABsAHAAcAB0A
HwAgACEAIgAhACAAHQAcAB0AHQAcABwAGwAbABsAGgAaABoAGgAaABgAGAAWABYAFwAW
ABYAFgATABEADwANAA0ADAALAAsACgAKAAgACAAGAAYABgAFAAUABQAFAAUABAADAAEA
//8AAAAAAAAAAAAA////////+//6//j/9//4//n/+f/6//j/9//2//X/9P/z//L/8v/y
//T/9v/2//b/9//3//j/9v/2//b/9v/1//X/9P/y//H/8f/x//D/7v/t/+v/6f/r/+v/
6//r/+z/6//r/+z/7f/p/+r/6f/r/+r/6v/q/+b/6P/o/+j/6P/o/+j/6P/m/+X/5f/m
/+T/4v/i/+L/4v/i/+L/4v/h/+D/4P/h/+D/3//e/93/3v/e/97/3f/b/9v/2//b/9v/
2//b/9v/2v/a/9r/2v/a/9r/3f/c/9v/2v/Z/9j/1v/V/9X/1v/Y/9n/2f/Z/9n/2//c
/97/3P/c/93/3//d/93/3f/d/9j/1//X/9b/1v/X/9n/2v/b/9v/2P/Y/9j/2f/Z/9n/
2//b/9v/3P/a/9n/1//X/9T/0//S/9D/0f/Q/8//zf/I/8b/xf/F/8X/xf/F/8X/w//C
/8L/wv/B/8H/wP/A/73/vf++/77/u/+8/7z/u/+3/7X/t/+7/8L/0f/e/+7/AwAbADIA
TABlAHMAdgBwAF0AQQAiAAcA8P/h/9L/vv+r/6H/nP+c/5r/l/+a/6H/of+h/6D/of+l
/6j/p/+q/6z/rv+v/7H/r/+u/67/r/+x/7P/s/+z/7P/tf+2/7b/tP+2/7b/tv+3/7j/
uf+4/7T/sv+v/67/rP+s/6r/qf+p/6r/rP+s/6z/rv+x/7P/s/+0/7b/t/+3/7b/tf+1
/7f/uP+4/7j/t/+2/7X/s/+x/7H/sf+w/7D/sP+w/7D/r/+v/6//r/+t/63/rv+u/7H/
sv+z/7X/tv+1/7T/tP+4/7n/uv+6/7j/uf+6/7r/vf+//7//v//A/8D/wP/A/8H/wv/C
/8P/w//E/8X/xv/E/8T/wv/C/8T/xf/F/8b/w//D/8P/wv/A/8D/wP/A/8H/wv/B/8L/
v/++/77/vv/A/7//vv+9/7v/uv+5/7n/u/+8/7v/vP+8/7z/vP+7/7v/u/+7/7v/uf+5
/7j/t/+5/7r/u/+8/7n/t/+2/7X/tf+2/7b/t/+3/7f/tv+2/7n/uf+5/7n/uv+7/7z/
vv+8/77/wP/A/8H/w//E/8b/xP/E/8T/xP/G/8f/x//G/8b/x//I/8j/xv/H/8f/x//K
/8v/zP/N/8r/yf/J/8r/zv/L/83/zf/L/8r/yv/K/8r/zP/M/8z/zf/O/8//0P/O/83/
zf/O/9D/zv/O/87/zv/O/87/zv/L/8r/yv/L/8z/zf/O/8//0v/S/9L/0f/R/9H/0f/R
/9H/0f/R/9H/0v/S/9L/1P/U/9T/1P/U/9P/0//U/9T/1f/V/9X/1v/Z/9v/3v/d/9z/
3P/d/97/3//g/+H/3f/d/97/3v/e/9//4f/i/+f/5//k/+T/5P/l/+X/5f/n/+f/5//o
/+j/5//l/+X/5P/j/+L/4P/h/+D/3//d/9r/2P/X/9f/2f/Z/9n/2f/X/9b/1v/W/9f/
1//W/9b/1v/X/9n/2v/Z/9j/1v/V/9H/z//R/9f/4v/v//7/DgAjADsAVABwAI8ApQCs
AKgAkwB1AFIAMwAeAAsA9P/i/9f/z//I/8r/zP/J/8b/x//J/83/zP/N/8//0P/T/9j/
2v/c/9//4f/f/97/3v/f/9//4f/h/+H/4//l/+b/5v/n/+r/6//s/+v/6v/p/+b/4v/g
/93/3P/a/9r/2P/X/9r/3P/f/+D/4f/k/+j/6//t/+7/8P/x//D/7v/s/+v/6//q/+j/
5v/n/+j/6f/p/+j/5//m/+T/5//o/+n/6v/r/+v/6//r/+n/6f/q/+r/6v/q/+r/6//t
/+3/7f/u//P/9f/3//j/+v/7//z//P/7//3//f/9//7//v/+//7//v/+//3//f8AAAIA
BAAGAAgACAAGAAYABQAFAAQABAAEAAUABgAGAAUABAADAAIABAAEAAIAAgABAAAAAAAA
AAEAAQABAAEAAgACAAIAAwABAAAA/f/8//z//P/8//v//P/9//7//////////v/9//r/
+v/6//r/+v/5//n/+f/6//r/+f/5//j/9//1//T/9v/3//j/+f/7//v/+//8//7/AAAC
AAIAAAABAAEAAgAAAAAAAAAAAAEAAwAEAAQABQAFAAUABAAEAAUABQAFAAYABwAIAAkA
CAAHAAcACAAIAAUABwAHAAcABgAGAAYAAgAEAAQABAAGAAYABgAGAAYABQAFAAYABgAE
AAQABAAEAAQABAAEAAMAAgACAAMAAwADAAMAAwAGAAYABgAFAAMAAwADAAMAAwAEAAQA
BAAEAAQAAgABAAEAAgAEAAUABQAFAAMABQAGAAgACgAKAAsADQALAAsACwALAAoACwAN
AA4ADgAPABEAEgATABMAEAAQABQAFQAVABUAEwATABMAFAAUABMAEQARABIAEQAQAA4A
CwAKAAkABwAEAAIAAQABAP/////////////+//7//v///////v/+//v/+//8//z/+//+
//z/+f/3//X/8f/z//r/BQAUACYANwBNAGgAgACdALkAzADWAM8AtwCUAHEAUAA3ACYA
FAABAPX/7P/q/+z/6f/k/+P/6f/r/+j/6f/r/+7/8//4//j/+P/7//v//f/8//z//f//
/wEAAQABAP//AQACAAIAAgAEAAQABAAGAAYABgAEAAAA/v/7//r//P/8//r/+f/3//j/
+v/6//v//v8CAAUABwAIAAoACwAJAAgABwAHAAoACgAJAAgABwAGAAUAAwAFAAUABQAE
AAIAAgACAAIAAQABAAEAAQADAAMABAAEAAQABAAEAAUABwAHAAcACAAIAAkACgAKAAwA
DQAOAA4AEQATABMAEwAUABQAFAAUABUAFgAWABcAFgAWABYAFgAWABYAFAAUABYAFwAX
ABgAGQAZABkAGAAYABgAGAAYABYAFgAUABQAEwASABIAEgAUABMAEgARAA8ADgANAA0A
DwAQAA8AEAAOAA4ADgANAAsACwALAAsADAANAA0ADQALAAoACQAIAAgABwAHAAcABgAG
AAUABQAFAAUABAAEAAcABwAHAAcABQAFAAUABgAGAAgACgAKAAgACQAJAAoADAAMAAwA
DAAOAA8ADwAOAA0ADQANAAwACgALAAsACwAKAAkACAAHAAYABQAFAAYACgAHAAkACQAJ
AAgACAAIAAYACAAIAAgABgAGAAYABgAIAAcABwAIAAYABAAEAAQABAAEAAQABAADAAIA
AgADAAMAAwADAAMAAgACAAIAAQACAAMABAAFAAMAAwADAAMABAAEAAQABAAGAAYABAAE
AAQABAAEAAMAAwAEAAYABwAHAAcABQAHAAgACgAKAAoACwANAAwACwAKAAkACgALAA0A
DgAMAA0ADwAQABEAEQAOAA4AEQATABQAFQAUABMAEgASABMAEwASABMAFAATABIAEAAN
AAwACwAJAAgABgAFAAUAAwADAAMAAwADAAIAAgACAAMAAwACAAIA/////wAAAAADAAIA
AAD9//v/9//3//v/AAAJABgAKgA7AE8AZAB+AJcArwDCAMoAwwCxAJQAcQBQADkAKAAS
AP//8//o/+L/4v/j/+D/4f/n/+3/8P/v//H/9P/3//j/+P/6//v//f/+//7///8BAAEA
AwADAAMAAQADAAQABAAGAAgACAAIAAcABgAFAAIAAwACAAAAAAD+//7//P/7//n/+v/8
//z/+v/8////AQD//wAAAgADAAQABAAEAAUACAAIAAcABgAGAAYABgAFAAUABQAFAAQA
AwACAAEAAAD//////////wEAAQACAAIAAgACAAIAAwAHAAcABwAIAAgACQAKAAoACgAL
AAwADAAPABEAEQARABAAEAAQABAAEwAUABQAFQATABQAFQAWABgAGAAWABYAFwAXABYA
FgAXABcAFwAWABQAFAAUABQAEgASABAAEAARABAAEAAQAA4ADQAMAAsACwAKAAkACQAM
AAwACgAKAAgACAAIAAcACQAJAAkACQAHAAcABgAFAAQABAAEAAQABAADAAMAAwAEAAQA
AwADAAMAAwACAAIAAwADAAMAAwADAAMAAwAEAAIABAAGAAYABAAFAAUABgAIAAgACAAI
AAgACQAJAAgABgAFAAQAAgAFAAcACAAJAAcABwAHAAcABwAHAAgACgAKAAcACQAJAAcA
BgAGAAYABAAGAAYABgAGAAYABgAGAAgABwAHAAgABgAEAAQABAAEAAQABAAEAAQABAAF
AAcABgAFAAQAAwAGAAYABgAFAAUABQAFAAUAAgABAAAA//8EAAQAAgACAAIAAQAAAP//
/v8BAAEAAgAEAAMAAwACAAEAAgAFAAcACgAKAAoACwANAAwACwAKAAkACQAJAAoACgAK
AAsADQAOAA8ADwAMAAwADgAPAA8ADwANAA0ADQAOABAADwANAA0ADAALAAoACAAFAAQA
AwABAAAA/v/9//3//P/7//r/+f/8//z//f/+//7//f/7//r/+f/5//r/+v/9//z//P/5
//P/8f/z//n/AgANABwAKgA5AE8AZgB8AJcArwC4ALYArQCVAHgAWwBAACsAGgAKAPf/
5//i/+T/5P/h/9z/3f/j/+f/6P/r/+//8v/z//b/9v/4//v/+//9//z//P/9//v//f/9
//3/+//9//7//v/+/wAAAAAAAAAAAAAAAP7//v/8//n/+P/4//j/9v/1//T/9P/1//T/
9v/4//v//f/8//z//f/9//7//v/+////AAAAAP///v/+//7//v/9//v/+//7//r/+f/4
//f/9v/4//n/+v/7//n/+f/6//r//v/+//7///8DAAMAAwAEAAUABQAFAAQABQAHAAkA
CgAJAAsACwALAAoACgAKAAoADAAOAA8AEQAOAA4ADgAOAA8AEAAPABAAEAAPAA0ADAAL
AAsACwAKAAoACgAKAAoACQAIAAUABAAEAAQABQAGAAQAAwACAAEA///+//3//f8AAAAA
/v/+//z//P/8//v//f/9//3//f///////v/9//z//P/8//z//v/9//3//f/6//r/+f/5
//v/+//6//r/+f/5//n/+f/5//n/+f/6//z//v8AAAAA//////7//v8BAAIAAwAEAAMA
AwACAAAA/f/9//3//P/9////AAABAP///////////v/9//3//v8AAP3//////////v/+
//7//P/+//7//v/8//z//P/8//7//f/9//7//v/8//z//P/8//z//P/8//v/+v/6//v/
+//7//v/+//+//7//v/9//v/+//7//v//f/9//3//f/+//7//v/+//r//P8AAP7//v/+
//7/AAD/////AAD+/////////wAAAwAFAAgABwAGAAYABwAJAAkACQAJAAUABQAGAAYA
CAAJAAsADAAPAA8ADAAMAA4ADwAPAA8AEAARABIAFAASABEADwAPAA4ADQAMAAoACwAK
AAkABwAEAAIAAQABAP//////////AQAAAAAAAAABAAEAAAAAAP////8AAAAA//8AAPz/
+f/3//X/+/8BAAgAEQAgADIAQwBVAG4AiAClAL8AygDMAL8AowCCAGUATAA5ACYAEAD/
//X/7v/s/+7/7f/q/+v/7f/x//T/9f/3//r/9//4//r//v8DAAMAAQAAAAAAAQADAAUA
BQAFAAUABwAIAAgACgAMAAwADAAOAA4ADgAMAAkABgACAAAA///+//v/+f/8//7/AQAC
AAAAAgAFAAcACgAMAA8AEQARABAADwAPAA4ADgANAAwACwAKAAkABwAHAAcABwAGAAYA
BgAGAAYABgAHAAgACQAHAAcACAAIAAwADAAMAA0ADgANAAwADAAPABEAEwAUABQAFQAW
ABYAGQAbABsAGwAcABwAHAAcABsAHAAcAB0AGwAcAB0AHgAgACAAHgAeACEAIQAgACAA
HwAfAB8AHgAeAB4AHgAeAB4AHgAcABwAGwAaABoAGgAaABkAGAAXABgAGAAYABkAGAAY
ABYAFgAUABQAFAATABMAEwATABMAEwATABIAEQAQABAAEAAQABAADwAPAA8ADwAQABAA
EQAQAA8ADQAMAA8ADwAPAA8AEAARABIAFAATABQAFQAUABYAFwAXABgAFgAWABYAFgAW
ABcAFwAWABUAFQAVABQAFQAXABgAGQAbABsAGwAbABwAGwAbABwAHQAZABoAGQAZABgA
GAAYABUAFgAVABQAFQAWABcAGAAaABkAGQAaABgAFgAWABYAFgAWABYAFgAXABYAFgAX
ABkAGQAZABkAGQAYABcAFQAXABcAFwAXABkAGQAZABkAFgAWABYAFgAUABQAFQAVABcA
GwAbAA==
         </WaveFormData>
      </LeadData>
   </Waveform>
</RestingECG>
