# Supplementary material for: Detection of Left Atrial Enlargement Using a Convolutional Neural Network-Enabled Electrocardiogram
Source: Front Cardiovasc Med. 2020 Dec 17;7:609976. doi: 10.3389/fcvm.2020.609976 (PMC7773668; doi:10.3389/fcvm.2020.609976)
Supplement: Supplementary file 3 [file Data_Sheet_3.ZIP › normal2/1802017517_5429_0000002L.XML]

<?xml version="1.0" encoding="Windows-1252"?>
<!DOCTYPE RestingECG SYSTEM "restecg.dtd">
<RestingECG>
   <PatientDemographics>
      <PatientID>1802017517</PatientID>
      <PatientAge>81</PatientAge>
      <AgeUnits>Years</AgeUnits>
      <Gender>Female</Gender>
      <PatientLastName>xiaoxiuyun</PatientLastName>
   </PatientDemographics>
   <TestDemographics>
      <DataType>Resting</DataType>
      <Site>1</Site>
      <AcquisitionDevice>MAC55</AcquisitionDevice>
      <Status>Unconfirmed</Status>
      <Priority>Normal</Priority>
      <AcquisitionTime>09:01:50</AcquisitionTime>
      <AcquisitionDate>03-27-2017</AcquisitionDate>
      <CartNumber>1</CartNumber>
      <AcquisitionSoftwareVersion>009C</AcquisitionSoftwareVersion>
      <XMLSourceVersion>MAC5000 v1.0</XMLSourceVersion>
   </TestDemographics>
   <RestingECGMeasurements>
      <VentricularRate>99</VentricularRate>
      <AtrialRate>99</AtrialRate>
      <PRInterval>134</PRInterval>
      <QRSDuration>60</QRSDuration>
      <QTInterval>332</QTInterval>
      <QTCorrected>426</QTCorrected>
      <PAxis>76</PAxis>
      <RAxis>42</RAxis>
      <TAxis>-22</TAxis>
      <QRSCount>16</QRSCount>
      <QOnset>223</QOnset>
      <QOffset>253</QOffset>
      <POnset>156</POnset>
      <POffset>200</POffset>
      <TOffset>389</TOffset>
      <ECGSampleBase>500</ECGSampleBase>
      <ECGSampleExponent>0</ECGSampleExponent>
   </RestingECGMeasurements>
   <Diagnosis>
      <Modality>Resting</Modality>
         <StatementCount>3</StatementCount>
         <LabelText>12SL ��ϳ���</LabelText>
      <DiagnosisStatement>
         <StmtFlag>ENDSLINE</StmtFlag>
         <StmtText>�������</StmtText>
      </DiagnosisStatement>
      <DiagnosisStatement>
         <StmtFlag>ENDSLINE</StmtFlag>
         <StmtText>��������ST����T���쳣</StmtText>
      </DiagnosisStatement>
      <DiagnosisStatement>
         <StmtFlag>ENDSLINE</StmtFlag>
         <StmtText>�쳣 ECG</StmtText>
      </DiagnosisStatement>
   </Diagnosis>
   <Waveform>
      <WaveformType>Rhythm</WaveformType>
      <WaveformStartTime>0</WaveformStartTime>
      <NumberofLeads>8</NumberofLeads>
      <SampleType>CONTINUOUS_SAMPLES</SampleType>
      <SampleBase>500</SampleBase>
      <SampleExponent>0</SampleExponent>
      <HighPassFilter>16</HighPassFilter>
      <LowPassFilter>150</LowPassFilter>
      <ACFilter>NONE</ACFilter>
      <LeadData>
         <LeadByteCountTotal>10000</LeadByteCountTotal>
         <LeadTimeOffset>0</LeadTimeOffset>
         <LeadSampleCountTotal>5000</LeadSampleCountTotal>
         <LeadAmplitudeUnitsPerBit>4.88</LeadAmplitudeUnitsPerBit>
         <LeadAmplitudeUnits>��V</LeadAmplitudeUnits>
         <LeadHighLimit>2147483647</LeadHighLimit>
         <LeadLowLimit>268435456</LeadLowLimit>
         <LeadID>I</LeadID>
         <LeadOffsetFirstSample>0</LeadOffsetFirstSample>
         <FirstSampleBaseline>0</FirstSampleBaseline>
         <LeadSampleSize>2</LeadSampleSize>
         <LeadOff>FALSE</LeadOff>
         <BaselineSway>FALSE</BaselineSway>
         <ExcessiveACNoise>FALSE</ExcessiveACNoise>
         <MuscleNoise>FALSE</MuscleNoise>
         <LeadDataCRC32>539397057</LeadDataCRC32>
         <WaveFormData>
8v/y//L/8v/y//L/8v/y//L/8v/y//L/8P/w//D/8P/z//T/9f/2//T/9P/0//T/9v/2
//b/9v/1//T/8//y//P/9P/1//b/+P/4//j/+P/1//T/8//y//T/9v/4//r/9//2//X/
9P/1//b/9//4//n/+v/7//z/+f/4//f/9v/5//r/+//8//r/+v/6//r//P/+/wAAAgAC
AAIAAgACAAQABAAEAAQAAwACAAEAAAACAAIAAgACAAIAAgACAAIAAAAAAAAAAAD9//z/
+//6//3//v///wAA/v/8//r/+P/6//r/+v/6//v//P/9//7/+//6//n/+P/4//j/+P/4
//j/+P/4//j/9v/2//b/9v/4//j/+P/4//b/9P/y//D/9P/2//j/+v/5//j/9//2//j/
+P/4//j/+P/4//j/+P/3//b/9f/0//b/+P/6//z/+f/4//f/9v/3//j/+f/6//r/+v/6
//r//P/8//z//P///wAAAAD+//v/+f/3//T/+v/8//7/AAD///7//P/+//3//P/8//z/
//8BAAIAAQD///3/+P/2//v//f/9//7/AAAAAAEAAQD+//v/+////wIAAgACAAYABAAD
AAEAAQAEAAcABwAGAAMAAgACAP//+f/3//r/+v/7//z//f/+//v/9//y//H/9f/5//z/
///+//3//P/7//b/9f/2//j/+f8AAPr/7//z//r/9P/x//7/DQAaACMAKQAvAD0AVABq
AHgAgwCLAIsAiwCKAIAAXAAlAPn/6//t//L/+/////f/8f/x//D/7//v//T/9f/1//T/
9v/2//b/9v/1//T/8//x//H/8//1//P/9f/3//T/9P/0//T/8f/0//b/9//3//f/9f/2
//b/9v/6//3//P/9//f/9f/0//T/+P/5//v//P/5//j/9v/1//b/9v/5//n/+//8//7/
/P/7//r/+v/7//v/+v/5//r//P/8//3//f/9//3///8BAAIAAwAEAAUAAgABAP///v8C
AAQABAADAAUABQAEAAMAAgADAAIAAQADAAIAAgAEAAAA/P/8//3//v/+//7/////////
/P/5//n/+v/6//r/+//9//7//P/6//n/+f/5//v//P/8//7//v/8//j/+P/2//X/9f/2
//n/+v/6//j/9f/w/+7/7f/y//L/8v/y//T/8v/w//P/9P/1//f/+f/5//n/+P/4//r/
9v/z//L/9f/2//j/+v/8//z//P/7//j/9v/0//L/9v/7//3//v/3//T/9P/6//v//P/9
//7//f/9//3//P/3//b/9P/y//T/+v/8//7//f/7//n/9v/6//r/+v/7//z//P/9//3/
+f/5//n/9v/3//v//v////3//P/7//v/+//6//f/9//9/wAAAgAEAAQAAgD///v//v8C
AAgACwAJAAUAAwACAAEA/f/7//7/+//4//f/9v/0//T/8//x//X/+P/7//3/+f/3//X/
8//0//H/8v/1//j/9f/4//j/8f/3//r/+v/7/wAABwAQABcAHQAjADMATABkAHIAhQCb
AJ8AkwCMAIoAdgBJABEA7f/r//b/9//3//f/9//3//b/9f/1//f/9//2//T/8f/w/+//
7v/y//T/9v/3//X/9f/1//H/8v/1//P/9P/3//j/9v/6//n/9//0//H/9P/2//f/+P/4
//n/9v/1//P/8//0//b/+v/7//3//v/7//r/+P/3//f/+P/8//3//P/8//3/+v/3//b/
9v/3//v//P/9/wAA///+//7//f/9////AwAHAAIA///8//n//P///wEABAADAAQAAwAB
AAMAAwACAAEAAwAHAAkACwAJAAYABAAEAAQAAAAAAAEAAgACAAIAAwABAAEA/v/7//7/
AAABAAIA//////7/+v/7//v//P/9//v//P/8//7//v/8//j/+P/6//n/+f/6//v//P/8
//r//P/4//f/9//8//z//P/8//v/+P/1//f/+P/5//v//f/6//n/9//2//z/+v/5//r/
+v/6//v//P/9//7///////7//v/+//7//P///////v/7//r/+v/9/wMA+//2//f/+P/5
//r//P///wIABAAAAP7/+//4//T/+P/4//j/+v/7//z//P/8//z//P/9//z//P/9//3/
+//7//v/+P/2//n/+//7//z//P/8//3/+//6//f/9//8//7///8AAAIAAgABAP//AQAC
AAUABQAEAAEAAAAAAPv/9//1//j/+v/4//j/+P/3//b/9P/x//T/9v/4//n/+f/5//n/
+f/2//H/8P/x//b/9f/6//z////z//D/9P/1//L/+/8QACEALQA1AEEAVABmAHYAiQCb
AJ0AkwCOAIQAaAA7AAkA6f/r//D/8f/3////+//6//j/9v/1//X/8//w/+z/7//w//H/
8v/y//L/8v/x//P/9f/3//X/8f/x/+z/6v/v//D/7v/y//b/9//3//f/9f/0//L/8P/2
//n/+P/5//T/8//z//T/8//z//T/9P/y//L/8f/x//D/8P/z//P/9P/2//n/+P/3//b/
9v/3//r/+v/6//z/+f/4//j/9//z//P/9f/3//j/+f/6//v//f/9//z//P/9//7//f/7
//z//f/9//3/+//9//3//f/+//7///8CAP3/+P/3//f/+P/4//j/+f/8//3/+//5//j/
+P/3//b/+f/7//z/+v/3//X/9P/z//P/9P/0//b/+P/2//L/8v/y//H/8f/y//j/+v/7
//r/+f/0//L/8f/z//L/8f/w//P/8v/x//X/8//z//T/9f/z//P/8v/y//f/9P/y//L/
9f/2//j/+v/4//j/+P/3//X/9P/z//L/9f/5//r/+v/7//j/9v/8//r/+v/6//r/+v/7
//z//P/6//r/+f/4//f//P/9//7/+//3//P/7v/y//T/9v/5//z//P/9//3/+P/3//b/
8v/z//f/+v/7//r/+v/6//v//P/8//r/+//9//7//v/+/wQABAADAAEAAQACAAUABQAC
AP///v/+//3/+f/3//r/+v/4//j/+P/2//b/9f/z//X/9v/3//f/9v/1//T/8//1//P/
9f/5//v/9//5//j/9f/3//j/7v/v/wQADQAIABEAHQAnADcASABaAHAAhQCNAIsAjwCI
AHYAYABBABkA9//p/+z/8f/z//P/8f/x//D/7//v//b/9//3//b/8//y//H/8P/z//T/
9f/1//L/8//0//H/8f/z//D/8P/1//b/9P/4//f/9f/y/+//8f/0//b/+P/4//n/9v/1
//D/7//v//D/9f/3//r//P/6//j/9f/z//T/9v/7//3//f/+/wAA/v/8//r/+f/5//j/
+P/4//r/+v/6//v/+//7//v//f////7//f/8//v//f/9//z//P///wIAAwADAAAA///9
//v//v8BAAIAAwAAAP7//f/+//7/+v/6//v//v/+//7////8//v/9//z//f/+v/8//7/
AAABAAEA/v/9//v/+v/5//n/+v/6//z/+//4//P/8v/z//P/9P/2//j/+P/3//T/9//0
//T/9f/2//b/9v/2//X/8v/v//H/9f/3//r//f/7//n/9v/0//r/+P/3//j/+P/4//n/
+v/5//j/9//1//f/+v/9/wAA/v////3/+v/7//r/+v/9/wMA/v/8//z//P/8//7///8A
AAAA/f/8//r/+P/4//z//P/8//7//f/8//r//P/8//z//f/7//r/+v/5//r/+//8//r/
+P/7//3//f/+//7//v///wAAAAD+////AAAAAP///v8FAAYABgAFAAMABAAHAAcACAAF
AAQABAAAAPv/+P/6//r/+P/4//j/+//8//z/+//7//z//f/9//3//f/9//3/+v/1//T/
9f/5//f/+//8//n//f/6//T/+f8GAAkADAAbACsANwBJAFwAagB0AH8AhwCHAIMAgAB0
AFQAIwD5/+f/6f/w//f//f8BAAMAAAD+//z/+//9//v/+P/0//j/+v/8//7/+v/4//b/
8//2//n//P/7//f/9//y//D/8//0//L/9v/4//n/+f/5//n/+v/6//r//f////3//f/8
//v/+//8//n/9//2//T/+P/6//v//f/7//r//P/7//n/+v/8//r/+v/6//v//f/7//r/
+f/6//z//v8BAAMA/f/7//v/+////wEAAwAFAAMAAwACAAIAAwAEAAMAAQAEAAUABQAF
AAMAAwABAP//AgACAAMABgADAP7//f/9//z//P/8//3//f/9//r/9//6//z//f/+/wAA
AQABAP7/+//5//j/9//5//r/+v/8//7//P/4//j/9f/z//L/8v/4//r/+//6//v/+P/4
//n/+v/4//b/9P/1//T/8//3//b/9f/1//X/9//5//r//P/+//r/9//2//f/9v/2//b/
+f/6//v/+//4//j/+P/4//v///8AAAAAAQD8//v/+v/5//j/+f/7//3//v/8//z/+//6
//n//v///wAAAwADAAMAAgABAP7/+//5//z//v8BAAMAAQABAAEA/v/8////AQABAAQA
BAAEAAUAAgAAAPz/+/8AAAIAAwAEAAgACAAHAAUABAAEAAYABQAGAAMAAgACAP//+//5
//z//P/6//r/+v/7//z//P/7//v//P/9//3//v///wAAAQD9//f/9f/1//r/+f/+/wAA
/f/5//r/AAD9//7/DwAcACEAKwBBAFMAXgBqAHgAgQB/AIEAgQB4AF4AOAAHAOX/6f/3
//b/9f/9/wMAAQD///z/+f/3//v/+//6//j/+v/6//r/+v/8//z//P/7//v//f////3/
+v/7//f/9v/5//r/+P/8///////+//3/+//8//z//P///wEA//////z/+//7//z/+//7
//z//P///wAAAAABAP7//v8BAAEAAQACAAQAAgABAAAAAAABAAIAAgACAAQABgAGAAcA
BwADAAEAAQABAAMABQAHAAkABwAFAAIAAAAEAAgACgALAAsACwAKAAkABgAHAAYABQAF
AAQABAAGAAUAAgADAAUABQAEAAMAAwAFAAUAAgD//////v/8//r//f///wAA/v8AAP//
//////z//P/7//z//f/8//n/+v/6//n/+f/6//z//P/7//j/+P/0//P/8//5//r/+//8
//v/+P/1//f/9//3//j/+f/7//v/+v/6//v/+P/2//b/9//2//b/9v/5//z///8BAP7/
/P/6//j/AAADAAcABgADAAAA/f/6//r/+//8//z/+//8//z//P/4//r/+P/2//n/+//9
//7//P/6//j/9//5//r//P/9//z//f/+//z/+f/7//z/+//8//z//P/9/////v/7//v/
/P/8//v/+v8AAAAA///9//v/+v/7//n/+//7//3/AAD6//X/8v/0//X/9P/1//b/9//4
//j/9//3//b/9f/z//P/8//z//P/9f/x//H/8//4//X/+P/4////+f/y//L/9f/6//3/
BAAVACkAOQBFAE4AVgBqAH0AiQCJAIMAfgB0AFgAKQD1/93/4//u/+//9f/7//v/+P/2
//T/8//2//X/8//w//H/8v/z//T/8//y//H/7//x//P/9f/z//X/9//0//T/9f/0//D/
8v/0//X/9f/1//X/9v/2//b/+//9//v/+//5//n/+v/8//r/+f/5//j//P/+////AQD9
//r/+v/3//r//P////7//f/8//z//f/8//z//P/+//7//v//////+//7//3///8CAAMA
BAAFAAIAAQD///7/AAACAAIAAQADAAMAAgABAAAAAQAAAP/////+//7/AAABAP7///8B
AP///v/9//3/AQADAAIAAQD+//z/+f/2//f/+f/6//j/+f/5//r/+//6//r/+f/6//3/
/P/5//r/+f/3//b/9v/4//j/9//0//f/9P/0//X/9//2//X/9P/2//b/9v/7//f/9f/0
//P/9f/3//j/+v/7//j/9v/2//f/9v/2//b/+f/6//v/+//5//j/9//2//b/+f/5//j/
+//0//b/+P/6//z//P/9//7//v///wAAAAAAAPr//P/6//j/+v/7//z//P/7//r/+f/5
//v//P/+////+//7//v/+P/1//f/+P/3//z//v8AAAMAAgAAAPz/+//9//7//v/+/wQA
BAADAAEA//8AAAMAAwAEAAEAAAAAAP3/+f/3//r/+v/4//j/+P/4//j/9//1//n/+v/7
//v/+//7//v/+//5//P/8f/x//b/9f/6//z/AQABAPj/9v/7//7/CQAaAB8AJQA5AE0A
WABqAIIAkQCVAJcAlwCSAHgAUAAfAPX/6f/1//T/7//z//f/8//z//L/8f/x//n/+//8
//z/+//6//n/+P/3//b/9f/z//T/9//6//n/+P/5//X/9P/2//b/8//2//f/9//2//X/
8//0//T/9P/4//v/+v/7//b/9f/1//b/9f/1//b/9v/4//j/9//3//j/+v///wEA///+
//7/+v/4//b/9f/1//j/+v/8/wAA/v/+///////8//v//P/9////AQADAAUAAgABAP//
/v8AAAIAAgABAAIAAwADAAMAAwAFAAUABQAFAAQABAAGAAYAAgACAAMAAgAAAP7//f/+
/////f/7//v//P/8//z//v8BAAMAAgAAAP3/+//5//v//P/8//7//v/8//j/+P/2//X/
9f/2//r//P/9//z/+v/2//X/9f/2//b/9v/2//n/+P/3//v/+f/3//b/9f/2//f/9//4
//7//P/7//z//f/8//z//P/6//r/+v/5//j/+P/4//j/+v/9//3//P8HAPz/9P/6//z/
/v8AAAIAAgADAAQABAAAAP7/+//4//n//v///wAAAAD///7//P/8//z//P/9//7//v//
/////f/9//3/+v/6//3///////7//v/+////AAAAAP7///8CAAIAAQAAAAYABgAFAAMA
BAAGAAoACwAJAAUAAwACAP//+//5//z//P/6//r/+v/6//r/+f/3//f/+P/5//n/+//9
////AQABAP3//f///wAA/f8AAAAA9//z//j/BAADAAgAGwAmACsANQBDAFEAXABwAI4A
oQCjAKEAmwCSAIAAWgAnAP3/9//9//r/9f/5//3//f/8//r/+P/3//3//f/8//r/+f/4
//f/9v/4//j/+P/3//f/+f/7//n/+f/7//j/+P/6//r/9//6//v/+//6//n/+//8//z/
/P/+/////P/7//b/9f/1//b/+P/5//v//P/8//z/+//7//z//P///////f/+/wAA/v/7
//r/+v/7//7//v/+/wAA///+//7//f/+////AgAFAAQAAwACAAEAAQABAAAAAAAEAAYA
BgAFAAMAAwACAAEA//8BAAEAAQACAAIAAwAGAAIA/v/+////AwAEAAUABwAGAAUAAQD9
/wEAAgACAAIA//////7/+v/4//f/9//3//v//v8AAAQAAAD8//b/9P/2//X/9f/2//z/
/v////7/+//2//T/8//4//r//P/+//3/+v/3//n/+f/5//r/+//9//3//P/8/////P/6
//r///8AAAIABAAAAP7//P/5//v//v8BAAQAAAABAP///P/x//T//P///wAAAQACAP//
//////7//f/+//7//v/8/wAAAAAAAP7/+//4//T/+v/+/wIABwAEAAIAAQD/////////
//z//P///wEAAQD///7//f/9/wEAAgABAAMABQAEAAIAAAAGAAgACQAJAAcABgAHAAUA
AwD///3//P/9//3///8GAAMA/v/7//j/+//8//z/+//8//z//P/7//3//f/9//3////7
//v//f/9//n/+//6//v/+f/+//j/9/8CAA8AHAAfABsAJwBDAFwAbgB8AIkAkwCVAIsA
gAB4AGIAOQALAPP/8//u/+X/7/////v/+v/4//b/9f/4//f/9f/y//T/9P/0//T/+P/6
//z//f/4//f/9v/x//X/+f/4//r/+f/4//T/9v/1//X/9P/z//T/9v/3//j/+f/5//X/
8//0//X/9//6//r/+f/5//j/+v/6//n/+f/5//r//v////v/+v/6//b/9//4//r//f/7
//r/+f/6//z//v8BAAMA/v/9//7//////////////wAAAQABAAIAAwAEAAMAAQD/////
/v/9////AQABAAEAAAD+//3//v////z//f////7//v/+/////f/9//r/9//5//r/+v/6
//n/+f/4//T/9//3//j/+f/3//b/9P/0//b/9v/0//b/9v/1//X/9v/3//j/+P/2//j/
9P/z//P/8//y//H/8P/y//D/7v/x//L/8//1//f/9f/1//T/9P/4//b/9f/2//X/9P/0
//T/9v/2//b/9f/2//b/9v/2//T/9f/z//D///8EAAQA/P/4//b/9P/y//X/9//5//r/
+f/6//r/+v/1//j/9//2//n/+f/5//j/+P/4//j/+f/4//j/+f/5//j/+f/6//j/9v/5
//v/+////wAAAQADAAEA/v/5//f/+//8//z//P8CAAIAAQD//wEAAgAFAAUAAgD///7/
/v/6//X/8v/0//T/8v/y//L/9f/2//b/9f/1//b/9//3//n/+f/5//n/9v/x//D/8f/0
//H/9P/0//3/9//2//j/9//+/w0AFAAfAC0AOQBJAFoAaAByAHkAfwB9AHEAcABiADYA
BwDt/93/1//g/+//9//3//P/8v/w/+7/7f/z//P/8v/w//L/8v/y//L/8P/u/+z/6f/r
/+//8//z//H/8//w//D/8P/w/+3/8P/x//H/8P/v/+3/7v/u/+7/9P/3//b/9//z//H/
8P/w//D/7//v/+7/8P/y//P/9f/w/+7/7//t/+7/8P/z//L/8v/y//P/9f/1//T/8//0
//X/9v/4//n/9v/1//b/9//5//n/+f/5//f/9//2//b/+P/6//r/+f/6//v/+//7//n/
+f/3//X/9//2//b/+P/2//L/8v/z//T/9P/0//X/+f/7//r/+f/4//j/9//2//X/9f/0
//D/8f/x//L/8//y//L/8f/y//X/9P/x//L/8f/v/+7/7v/x//L/8v/w//L/8P/x//P/
8//w/+3/6v/s/+z/7P/x/+7/7f/t/+3/7v/v/+//8P/1//L/8P/w//D/8P/x//L/8//0
//X/9f/z//L/8f/w/+7/8f/x//D/7//4//z/+v/4//b/9P/0//X/9v/2//L/8v/x//D/
8P/0//T/9P/3//f/9//2//b/9P/y//H/8//0//b/9//z//P/8//w//D/8//1//X/+P/4
//j/+f/4//b/8v/x//f/+P/4//j//P/8//v/+f/5//r//f/9//r/9//2//b/8v/t/+r/
7P/w//D/8v/0//H/8P/u/+v/8P/y//T/9f/y//H/8P/v/+//6//r/+3/8v/v//L/8v/n
/+n/8v/w//X/AgADAAoAHQAdAB0AMwBMAFgAYABzAIEAfQBvAGgAXgA4AAkA6//l/+H/
4v/t//P/7//r/+n/6P/n/+f/7P/t/+3/7P/s/+z/7P/s/+r/6v/q/+n/7P/v//L/8f/u
/+//6//q/+7/7v/r/+7/7//v/+7/7f/u//D/8f/y//T/9f/y//H/7P/r/+v/7P/w//H/
8//0//L/8v/x//H/7v/u//H/8f/0//b/+f/4//T/8v/x//H/9P/2//j//P/5//j/+P/3
//X/9f/3//n//P/9//7////9//v/+P/2//r//v8AAAEA/v/9//v/+f/3//n/+f/5//z/
/P/9/wAAAAD8//z//f8AAAAAAAABAP/////8//n/+f/4//b/9P/2//n/+//6//n/9//2
//X/9f/2//b/+P/4//b/8v/y//L/8f/x//L/8//0//T/8v/0//D/7//v//P/9P/1//b/
9P/y//D/8//x//H/8v/z//T/9f/1//b/9v/y/+//7v/x//L/9P/2//b/9v/2//X/9v/2
//b/9v/4//v/+//6//H/7v/w//L/9P/2//b/9//4//j/9v/2//X/9P/1//r/+//8//n/
9//1//L/9P/0//T/9f/5//r//P/9//j/9//2//L/9P/3//n/+f/5//j/9//3//f/9v/z
//P/+f/8//7/AAD///z/+P/z//X/+P/9/////f/5//f/9v/2//X/9v/8//v/+P/3//b/
8//y//D/7f/y//T/9v/3//X/8//x/+//8P/t/+7/8f/z/+//8f/w//P/7f/m/+z/+//+
/wcAGAAdAB0AJQAzAEoAXgBuAHkAhQCFAHsAcgBoAEQADwDr/+n/6//o/+3/9f/x/+3/
7//u/+3/7f/z//P/8v/w/+3/7P/r/+r/7f/u/+//7//t/+//8f/v//D/8//x//L/8v/y
/+//8v/w/+//7f/r/+7/8P/x//L/9P/1//L/8f/s/+v/6//s//H/8//2//j/9P/y/+//
7f/v//D/9P/1//L/8v/z//D/7f/s/+z/7f/x//T/9//8//n/9v/0//H/8//1//n//f/8
//v/+v/5//f/9//2//b/+v/+/wAAAQD///3/+v/3//v///8BAAMAAQD+//z//P/5//T/
8//z//b/+P/6//3//f/9//r/9//8//7///8AAP3//f/8//j/9v/z//H/7//w//L/8//2
//b/9P/w//D/8f/x//L/9P/1//b/9v/0//L/7v/t/+3/8f/y//P/9P/z//D/7f/v//H/
8f/y//P/8//z//L/8v/y/+7/6//q/+7/8P/z//b/8//y//H/7//w//L/9P/2//P/9f/0
//L/6f/u//L/9f/2//f/+P/1//X/9f/0//P/9P/0//T/8//4//n/+v/2//P/8P/s//D/
8v/0//f/9v/0//P/8f/w//H/8v/w//T/+f/9/////P/6//j/9//5//r/+f/7//7//v/9
//z////+//z/+f/7//z///////3/+f/3//b/9f/z//P/+P/6//j/+P/4//j/+P/3//X/
9v/2//b/9f/z//P/8//z//b/8//0//f/+f/1//f/9v/t/+v/8v/2//n//v8JABYAHwAj
ACsARQBiAHAAggCTAI0AhwCJAIAAZAA+ABEA9f/x//H/7P/r/+//8//v//H/8v/z//X/
9f/z//D/7P/v//D/8f/y//D/8P/w/+//7P/t/+7/6//t//H/8P/y//L/8v/v//L/8f/v
/+z/6f/s//D/8//2//b/9//0//P/8f/x//L/9P/2//f/+f/6//j/9v/z//H/8v/y//X/
9f/z//T/9v/0//T/9P/1//f/9v/2//b/+P/3//b/9v/1//X/9//7/////P/7//r/+f/8
//3//f/+//7/AAAAAP///f/9//z/+//7//3//f/9/////v/+/wAA/f/4//f/9//5//r/
+//9//3//f/6//f/+v/8//3//v/8//v/+f/0//j/+f/7//3/+//8//z//v/8//j/8v/w
//L/8//1//j/+P/4//f/9P/1//L/8v/z//X/9P/z//L/9P/y//D/8//1//X/9v/3//T/
8//x//D/9v/0//P/9P/2//b/9//4//b/9v/2//X/9//4//n/+v/5//v/+v/4//3/+P/4
//r/+v/6//r/+f/5//n/+P/4//r/+//8//b/+P/2//T/+P/5//r/+v/7//r/+f/5//n/
+P/4//f/9//5//v/+v/3//n/+v/5//z//P/8//3/AAAAAP7///8AAP7/+//4/wEABAAG
AAcABQAEAAUAAwAAAP3//P/8//z/+f/4//z/+f/2//X/9P/2//b/9f/z//L/8v/y//H/
9f/3//n/+//9//n/+f/7//3/+f/7//r//f/9//z//P/5//z/AwAIABMAJQA1AEUAVgBq
AIAAjwCTAJMAkQCOAIgAdgBFAAUA6f/t//D/7//5//v/8//0//T/9P/1//f/9f/y/+7/
7v/u/+7/7v/v//D/8f/x//P/9f/3//X/8//1//L/8v/x//D/7P/u//H/8//0//X/8//0
//T/9P/z//P/7//t/+3/7//y//b/9v/1//X/9P/2//b/9f/1//L/8v/1//X/9f/2//j/
9v/2//b/9//5//f/9P/x//D/9f/4//z////7//v//f////3//f/9//3///////7//v//
/wAA///9/wAAAQABAAEA//////3/+//9//z//P/+//3/+v/7//3//f/8//v/+//9//3/
+v/3//v//P/8//z/+P/3//X/8P/x//H/8v/z//L/8v/x//L/9P/0//L/9P/z//H/8P/w
//H/8P/u/+r/7f/s/+7/8f/x/+7/6//o/+3/7v/v//X/8//x//D/7//t/+3/7P/s//D/
7v/t/+7/7//u/+7/7v/u/+7/7v/t/+7/7v/u/+7/7P/v/+//7v/9//L/7P/v//D/8f/y
//L/8//0//T/8//0//T/9P/w//L/8P/u/+//7//v/+7/8v/y//L/8//0//T/9f/1//P/
8//z//D/7//x//L/8f/z//T/9f/3//X/8v/t/+v/8f/0//b/+P/6//r/+f/3//X/9v/5
//n/+f/3//f/+P/0/+//7P/u/+7/7P/s/+z/7//w//D/7//v/+7/7f/r/+v/6//r/+v/
7P/p/+r/7f/w/+3/8P/w/+3/7//u//L/9//6/wMADgATABkAKwBBAE4AXABwAIMAhQB/
AH8AfgBoADwABwDf/9n/4//i/+P/7f/v/+3/6f/m/+P/4f/m/+f/5//m/+n/6v/r/+z/
6v/q/+r/6f/o/+n/6v/n/+n/6//o/+j/5//m/+L/5P/o/+n/6f/p/+b/5v/l/+T/6f/r
/+n/6f/n/+f/6P/q/+v/6//s/+z/7P/s/+v/6//p/+j/6v/p/+n/6v/s/+r/6//q/+r/
6//q/+r/6v/s/+7/7v/v/+//7f/t/+//8f/v/+//7//v/+3/7f/s/+z/8f/0//X/9f/1
//X/9P/z//D/8f/w/+//8v/y//P/9v/z/+7/7f/t/+3/7P/r/+v/7//x//D/7//t/+z/
6v/o/+v/7f/u/+z/7v/t/+3/7f/r/+r/6P/o/+n/6P/l/+b/5P/j/+P/5P/n/+j/6P/m
/+j/5P/j/+P/5//o/+n/6v/o/+T/4P/h/+L/4//l/+f/6P/p/+n/6v/p/+T/4P/e/97/
6P/t/w==
         </WaveFormData>
      </LeadData>
      <LeadData>
         <LeadByteCountTotal>10000</LeadByteCountTotal>
         <LeadTimeOffset>0</LeadTimeOffset>
         <LeadSampleCountTotal>5000</LeadSampleCountTotal>
         <LeadAmplitudeUnitsPerBit>4.88</LeadAmplitudeUnitsPerBit>
         <LeadAmplitudeUnits>��V</LeadAmplitudeUnits>
         <LeadHighLimit>2147483647</LeadHighLimit>
         <LeadLowLimit>268435456</LeadLowLimit>
         <LeadID>II</LeadID>
         <LeadOffsetFirstSample>0</LeadOffsetFirstSample>
         <FirstSampleBaseline>0</FirstSampleBaseline>
         <LeadSampleSize>2</LeadSampleSize>
         <LeadOff>FALSE</LeadOff>
         <BaselineSway>FALSE</BaselineSway>
         <ExcessiveACNoise>FALSE</ExcessiveACNoise>
         <MuscleNoise>FALSE</MuscleNoise>
         <LeadDataCRC32>12381550</LeadDataCRC32>
         <WaveFormData>
8P/w//D/8P/r/+j/5f/i/+T/5P/k/+T/5P/k/+T/5P/l/+b/5//o/+r/6v/q/+r/6P/m
/+T/4v/n/+r/7f/w/+7/7P/q/+j/6v/q/+r/6v/q/+r/6v/q/+n/6P/n/+b/6P/q/+z/
7v/s/+z/7P/s/+z/7P/s/+z/7f/u/+//8P/u/+7/7v/u//H/8v/z//T/9v/2//b/9v/4
//j/+P/4//n/+v/7//z/+f/4//f/9v/7//7/AQAEAAMAAgABAAAA///+//3//P///wAA
AQACAAEAAAD///7/AgAEAAYACAAGAAQAAgAAAP7//v/+//7/AAAAAAAAAAD+//7//v/+
/wAAAgAEAAYAAQD+//v/+P/6//z//v8AAAIAAgACAAIAAAD+//z/+v/8//7/AAACAP//
/v/9//z//v/+//7//v/+//7//v/+/wAAAAAAAAAAAwAEAAUABgACAAAA/v/8/wAAAgAE
AAYABgAGAAYAAgACAAIAAgACAAMAAwADAAIAAQD+////AAACAAIAAgAFAAQABAAGAAYA
CQAOAA8AEAAQABMAEwAUABUAFgAYAB0AHQAfACIAJAAnACUAJQAsACgAJAAgABsAHwAd
AB0AHQAZABMADwALAAoACAAIAAkABwAEAAQAAQD5//X/9P/1//j/+f/5//r/9//1//T/
8v/y//L/8v/0//X/9P/1//b/8v/y//D/7v/2/wEAAQD+/wAABwATAB8AJAApADsAWwB4
AIwAkwCLAI0AlgCaAIgAXQA0ACMAFwAEAPb/8//u/+v/8f/y//L/8v/v/+v/5v/h/97/
4f/j/+T/5//p/+v/6v/p/+T/4//j/93/4f/j/+f/6f/n/+P/4f/f/+D/4v/m/+r/6v/q
/+r/6v/r/+v/6//r/+v/6//q/+r/6v/q/+r/6v/m/+j/6P/p/+v/7//v//D/6v/t/+z/
6//u//D/8f/x/+//7v/t/+3/7v/w//T/9f/z//L/8v/z//H/7f/r/+r/7//z//b/+f/2
//b/9f/0//T/8//y//H/9f/8//v//P/6//j/9v/0//b/9//8//3/+//3//X/9f/6//z/
/P/5///////+//3//P/8//v/+//9//////8BAP///v/8//v/+//7//n/+P/4//j/9//2
//P/8v/x//H/9f/2//f/9//1//L/8v/y//L/8//1//r//f/9//v//P/6//f/9f/1//r/
///+/wMA/f/8//z//f8AAAAAAQABAAEAAQAAAP///P/8//3//f8FAAYA/v/+/wEAAgAD
AAQA///+//3//P/9////AAABAP7//P/4//j//P/+/wAAAgACAAIAAQACAAIAAgAGAAYA
BwAKAA4ADwANAAwACwALABIAFgAaAB8AIAAeABcAEgAYABoAHAAeAB8AHwAbABkAFQAT
AA0ACQAKAAsACwANAAkABAD+//v/+f/0//H/8f/w/+//7v/s/+//7v/u/+//8f/y//P/
9P/0//L/7v/s/+3/7P/t//D/9P/0//X/9f/0//j/AQAPAB8AKgA1AEEATwBiAHgAgwCL
AJMAkACSAJgAfwBGAB8AEQACAPj/9//6//3////7//j/9f/v/+z/6P/k/+L/5P/l/+X/
5//k/+P/3//b/93/4f/m/+X/4//h/+H/3//h/9//3//f/+H/4v/l/+j/5f/k/+P/4v/i
/+P/5P/l/+n/6f/o/+j/6f/o/+f/5v/o/+z/7v/x/+//7//r/+j/5v/r/+z/7f/u/+7/
7f/r/+r/6P/m/+X/6f/u//X/+f/3//T/8v/x//T/8//0//b/9//3//b/9f/z//T/9P/0
//j/+f/6//v/+v/+//r/+P/7//z//f/+//z/+//+//3/AAD9//z//f8CAAQABAABAAEA
///8//n//f8AAAIABQACAAEA/v/9//z//P/7//v//f/9//v/+v/3//b/9P/y//T/9v/4
//v/+v/6//r/+f/4//T/8//y//T/9//7/wIA/f/5//P/8P/y//P/9f/5//3/AQD//wMA
AAAAAAEAAwACAAIAAwADAAAA///9//v//f8AAAQABwAGAAYABQAEAAgABQD+/wAAAgAE
AAYAAgACAAIAAgAAAAEAAQABAAEAAgABAAQAAwAAAP3/+v8BAAQABgAKAAcABgAJAAgA
CAAKAA0ADQAMAAwADAANAA8AEAARABMAGQAcABoAGgAcABwAHAAcABsAGwAXABUAFQAV
ABEADwAJAAUAAAD9//7//P/5//n/9v/y//D/8f/x//H/8f/w//L/8v/z//X/8P/u/+z/
6v/u//D/8P/y//H/7v/t/+7/7v/0//v/AQAGAAwADwAXACEAKgAvADkAUwB0AIgAkQCZ
AJMAigCKAHoASwAsACUAGQAIAP7/9//2//X/7f/y//T/9v/1//L/7v/q/+j/5//n/+b/
5//o/+n/5//l/+T/5f/n/+P/5f/l/+f/5//l/+P/4//j/+H/4P/h/+L/4//k/+X/5v/k
/+P/4v/h/+P/4//i/+L/5P/k/+T/5P/g/+L/4v/j/+b/6f/o/+j/4//l/+P/4f/m/+j/
6f/p/+b/5P/i/+H/4v/k/+j/6f/s/+7/8f/1//D/6//o/+b/6//v//L/9f/0//T/8//y
//H/8f/x//H/9v/8//r/+v/3//b/9f/0//j/+f/+/////P/1//D/7f/0//j/+v/5/wAA
AQABAAEA/v/+//3//f8AAAEAAAABAP///v/8//v//P/9//z//P/7//r/+P/2//X/9P/z
//P/+P/6//z//f/7//b/9P/y//L/8//1//r/+//7//n/+v/4//X/8//z//f/+//5//3/
+f/4//j/+f/4//j/+f/5//z//f/9//3/+f/4//j/9//7/wAAAgAGAAMAAAD9//r/+f/6
//v//P/6//v/+//7//f/9v/z//T/+P/6//z//v8CAAQABQAIAAgACAAMAAwACwAMAA4A
DQAMAAoACAAHABAAFgAcACMAJAAkAB8AHAAgACAAIAAgAB8AHwAbABkAFQATAA0ACQAK
AAsACwANAAsABgAAAP3/+f/0//H/8f/1//f/+f/6//f/8v/u/+v/7f/w//P/9v/0//L/
7v/s/+3/7P/t//D//P/4//P/7//y/wAACwAJAA8AIAAtADUAQwBYAG4AfwCJAI8AlACY
AI4AbQBGACcAEQD8//D/6//y//3/+//4//T/8P/p/+j/5v/k/+T/5f/n/+j/6//p/+n/
5v/j/+T/5//r/+n/5v/l/+b/5f/l/+P/4//j/+P/5P/n/+r/6f/o/+f/5v/o/+n/6v/r
/+r/6f/n/+b/6//s/+3/7v/u//D/8P/x/+//7//r/+j/6P/v//L/9f/0//T/8//x/+//
7v/t/+3/8P/y//b/9//0//L/8f/x//L/8f/y//T/9//5//r/+//5//j/9v/0//n/+//9
/////f8AAPv/+P/6//z//v8AAAAA//8CAAEAAAD7//j/9//+/wIABAADAAUAAwAAAP3/
AAACAAMABQAFAAUAAwADAAAA/v/7//n/+//9//3//v/8//z/+//6//z//P/8//3/+//6
//n/9//3//T/9P/0//b/+f/9/wQAAQD///v/+v/7//v//P///wQABwAEAAcAAwACAAIA
AwAFAAYACAAJAAYAAwD///v//f8AAAQABwAEAAQAAwACAP7/AAAEAAYACAAKAAUABAAD
AAIAAgADAAMAAwAEAAQAAgAEAAUABAADAAIABgAIAAkADAAMAAwAEAAQAA8AEAASABEA
FQAWABcAGQAcAB4AIAAjACkAKgAmACQAJgAkACIAIAAeAB0AGAAVABUAFwAVABUAEQAN
AAgABQAFAAIA/v/9//z/+P/2//f/+P/3//b/9P/1//T/9P/1//L/8P/u/+z/8P/w/+7/
7v/w//D/8v/2//L/+P///wMACgASABUAFwAZABwAKQA5AFUAdgCSAKEAqwCpAJoAigB4
AFUAMAAZAAsABAAAAPn/8v/3/wMAAQD+//v/9f/x/+7/6//q/+j/6f/p/+v/7v/v/+3/
6//q/+v/7f/p/+j/5//o/+f/6v/p/+r/6//o/+b/5v/m/+f/6P/p/+r/6f/p/+n/6f/o
/+f/5f/k/+n/6v/r/+z/6f/q/+n/6f/q/+3/7P/s/+f/6f/n/+X/6v/s/+3/7f/v/+7/
7f/t/+n/6P/p/+f/7P/u//H/9f/y/+//7v/u//L/8//z//P/9v/6//3/AAD8//n/9v/z
//n/AAD//wAA/P/6//j/9v/4//n//v///wAA/f/8//3/AAAAAP7/+f8BAAMABAAFAAMA
BAAEAAUABAADAAAA//8AAAAA//////z/+//4//b/+f/8//7/AAD9//z/+//7//z//P/8
//v//P/6//v//P/4//f/9//6//z//f/8//7//P/7//v//f///wEA/f////7//v///wEA
/v/8//v/+f/9/wEABAAHAAIAAAD///3/+//8//7/AAACAAQA/v/+//7//v/+////////
/wAAAAD+/wAAAgACAAIAAgADAAQABAAGAAgACgAQABIAFAAWABkAGQAbABwAHQAfACEA
IgAjACUAKAAoACMAIAAjACIAIQAgACEAIwAhACEAHwAfABsAGQATAA8ACgAHAAwADAAL
AA0ABwAAAPv/+f/9//3//f/8//3//P/8//3/+v/6//r/+v/9//7//f/+//r/9v/0//T/
8v/0/wMADQAMAA4AEQAXACEAJAArAEUAaQCEAJYAmwCdAKEAngCOAHAATwAyAB0AEQAI
APr/7//u//H/8f/z//T/9f/z/+//7P/p/+j/5f/l/+T/5f/p/+v/6v/p/+f/5//o/+P/
5f/l/+f/5//p/+f/5//n/+f/6P/r/+7/8P/w//D/8P/t/+3/7f/t//H/8//0//b/9P/y
//D/7v/t//D/8f/z//X/9//1//T/7//x/+//7f/z//b/+P/5//b/9P/y//H/8v/0//j/
+f/5//j/+P/5//v/+f/5//r/+v/7//v/+//5//r/+v/6//n/+f/5//n//f8EAAMABAD/
//z/+f/2//r//f8EAAcABQABAP////8DAAQAAwD//wMAAwACAAEAAAAAAP////8AAAEA
AAABAP///v/8//v//f/9//v/+v/8//z/+//6//j/9v/0//P/9v/4//r/+//9//r/+v/6
//j/9//3//r//P/9//z//v/8//n/9//3//3/AwADAAkAAwAAAP7//f///wAAAgADAAUA
BwAIAAkAAAACAAMAAgAEAAQABAAEAAIAAgACAAIAAQABAAAA//8BAAIAAQAEAAQABAAE
AAQABwAIAAgACgAIAAgADAAMAAwADgARABEAFAAUABQAFQAVABYAFwAZACEAJAAiACIA
IwAiACEAIAAbABkAEwAPAA8AEQAPAA8ACgAHAAMAAQADAAAA/P/7//j/9P/y//P/8//x
/+//7P/w//D/8f/z/+//7v/t/+z/7v/u/+z/7P/u/+z/7P/u//D/7v/v//f/+v/+/wUA
CwAVACIAKQAxAEMAYACAAJUAnQCZAJQAkAB8AFMALAAZABEACgD8//H/7P/t/+//8P/w
//D/7f/p/+b/4//i/9//3//e/9//5P/n/+f/5//l/+X/5v/h/+P/4//l/+X/5f/j/+P/
4//i/+L/5P/m/+n/6v/r/+z/6P/n/+b/5f/q/+v/6//s/+3/7P/r/+r/6f/s/+3/7//x
//P/8f/w/+z/7//u/+3/7f/u/+7/7f/v/+7/7f/t/+r/6v/s/+v/7P/s/+3/7//t/+v/
6//s/+z/7f/t/+3/8f/0//b/+P/2//P/8P/t//H/+P/3//j/9v/0//L/8P/z//P/9//3
//r/9//2//f/+f/6//n/9f/7//v/+v/5//r//P/9////AAABAAAAAQAAAAAA//////z/
+//4//b/+f/6//r/+v/3//T/8f/v//T/9v/4//n/+v/4//n/+v/4//f/9//6//7////+
/wAA/f/7//r/+//8/////P////3//v8AAAMAAwACAAIAAQAEAAUABQAFAAMAAgACAAEA
AQAAAAIABAAGAAgAAgAAAP7//P8AAAMABQAHAAUABAABAAIAAgAAAP7//P8BAAQABgAK
AAcABAAFAAIABAAIAA0ADwAPAA4ADQANABMAFgAZAB0AHgAeABkAFgAZABgAFwAWABcA
FwATABEAEQARAA0ACwAJAAcABAADAAYABAABAAEA+v/0//D/7//y//P/9P/0//X/9P/0
//X/8v/w/+7/7P/v//D/7//w/+7/7P/s/+7/8P/2/wEABwACAPj/AQAVABkAHgA3AEsA
WQB6AJoAnQCXAJsAmgCSAHYASwAsACEAGQAMAPr/6//o/+3/7f/w//D/8P/t/+v/6P/l
/+T/4//j/+L/4//m/+f/5f/j/9//3//g/9v/3v/h/+b/6f/m/+P/4v/h/+L/4v/k/+b/
5P/k/+T/5P/i/+H/4P/f/+T/5f/l/+b/5f/k/+P/4v/i/+T/5P/l/+X/5//l/+T/4v/n
/+j/6f/u//D/8f/x/+//7P/p/+f/6v/s//D/8f/v/+7/7v/v//L/8f/y//T/+P/5//n/
+f/5//r/+v/6//3//f/9//3//v8CAP7//P/7//r/+f/4//v//f8DAAUAAwD9//n/9//8
//7//v/7/wAAAQABAAEA///+//z/+//9//////8BAPz/+v/3//X/9f/1//P/8v/1//b/
9v/2//X/9P/z//P/9f/2//f/9//3//T/9P/0//L/8//1//r/+//7//n/+v/3//X/9P/1
//v////9/wEA/v/+////AQD///z/+v/3//z///8BAAMAAAD+//3/+/8DAAgACgAOAAsA
CAAFAAIAAQACAAMABAABAAEAAAD//wAAAAD+/wAABQAGAAcACAAIAAYAAwACAAUABgAL
AAwADQAQABQAFQAUABIAEAAPABYAHAAiACkAKAAmAB8AGgAfACAAIQAiACMAIwAfAB0A
GAAVAA4ACQAMAA0ADQAPAAsABgAAAP3//P/4//b/9//5//n/+f/4//X/8v/w/+//8v/0
//b/+P/1//L/7f/q/+3/7v/x//b/+P/2//P/9//+/woAFwAhACkAOABDAEkAWwB2AIoA
jwCPAJcAngCWAHoAUwAuABEAAQD6/+7/7f/8/wcABwADAAAA/f/3//X/8v/v/+7/8P/x
//H/8//w/+3/5//h/+X/6f/u/+3/7P/r/+z/6//t/+v/6//r/+z/7P/u//D/7f/s/+v/
6v/t/+//8f/z//L/8f/v/+7/7v/u/+7/7v/t//D/8f/z//H/8f/t/+r/6v/v//D/8f/x
//D/7v/r/+3/7P/r/+v/7f/w//X/9//1//L/8P/v//D/7//w//L/8v/z//P/8//0//b/
9//4//v/+//7//v/+P/6//T/8P/y//T/9v/4//v/+////////P/3//T/8//8/wAAAgAB
AAMAAwACAAEAAAAAAP///////////f/9////AAAAAAEAAQABAP///v/8//r/9//0//f/
+P/5//v/+//6//n/9//3//T/9P/0//f/+f/8/wIAAAD9//j/9v/5//v//v8DAAMABQAB
AAMAAAAAAAEAAwAEAAQABQAFAAQABQAFAAUABgAGAAcABwAFAAQACAAFAAQAAwACAAEA
AgADAAQAAQABAAAA///9//z/+f/6//7//v/+//7/AAAAAP//AAAFAAgADwASAA8ADgAO
AAsADQAOAA8AEQAVABgAGwAfACIAIgAdABoAIQAiACMAJAAiACEAHAAZABUAFQARAA8A
DwANAAoACQAMAAoABwAHAAUAAAD9//3/+//5//f/9P/2//T/8//z//L/8v/y//L/8//y
/+//7v/x//D/8f/0//T/8P/3//v/+v8CABEAHwAjACIAKQA5AE0AagCEAJEAmQChAJ4A
lgCGAGEANgAbABEADAD+//H/+P////f/8//w/+3/5//p/+j/5//o/+j/6f/p/+v/6P/n
/+P/3//j/+f/7P/r/+j/5f/k/+H/5P/j/+T/5f/h/+D/4f/i/+L/4v/i/+L/4v/j/+T/
5f/l/+P/4P/e/+T/5v/o/+r/5v/o/+j/6f/n/+n/5//m/+f/7f/v//H/7f/q/+b/4f/l
/+b/5//p/+3/8P/1//f/9P/y//H/8f/0//P/9P/2//X/9f/0//P/9f/2//b/9v/4//n/
+v/7//z/AAD8//r/+//8//3//v/8//n/+v/3//z/+//8////AQACAAEA/f///////v/9
/wAAAgADAAUAAgABAP7//f/9//7//v/////////9//z/+f/4//b/9P/4//r//P////z/
+P/0/+//8v/y//X/+P/2//f/+f/+//v/9//x/+7/8//1//j//f/7//v/9f/1//b/+P/7
/////v/8//v/+f/8//3//f/9//7//v//////+f8AAAAA+P/8//7/AAACAAAAAAAAAAAA
/v////////8BAAIAAQAEAAUABAADAAIABQAGAAYACAAGAAYACgAKAAoADAAPAA8AEwAW
ABkAHQAfACAAIQAjACQAJAAfABwAIAAgACAAIAAdAB0AGQAXABcAGQAXABcAFAARAA0A
CwAKAAYAAQD///r/9P/w/+//8v/z//T/9P/1//T/9P/1//L/8P/u/+z/7v/u/+z/7P/t
/+z/7f/w//L/8P/t//H/AAAQABkAGQAZACAAJQA9AF8AeACIAJUAnQCXAIYAegBkADsA
GAALAAMA9P/o/+X/5v/r/+3/7f/s/+v/5//o/+j/6P/q/+b/5f/j/+P/5f/l/+L/3//e
/9//4f/d/+D/4f/k/+X/4//h/+H/4f/d/9z/3f/e/+L/5P/m/+j/5f/l/+X/5f/n/+f/
5v/m/+r/6v/q/+r/5P/k/+L/4f/i/+X/5P/k/9//4//j/+P/5f/m/+b/5f/o/+j/6P/p
/+f/5v/n/+X/5//o/+r/7f/q/+f/5v/m/+v/7f/u/+//7v/u/+3/7P/r/+v/6//r/+7/
9P/y//L/8P/u/+z/6v/t/+//9f/3//T/7//s/+v/8v/2//j/9//8//3//f/9//r/+P/1
//P/9f/1//P/8//3//r//P////3/+//3//T/9v/4//n/+v/3//T/8f/v//L/9P/2//f/
+v/4//n/+v/3//X/9P/2//f/9//1//b/8//x//D/8f/1//n/9//7//n/+v/8///////+
//7//f/+//////////v/+v/6//n/9/8AAAYABQAEAAMAAgD6//j/9v/0//n//f8AAAMA
///8//f/9v/5//r/+//8/wEAAgACAAQAAQAAAAMAAgAFAAoAEAATAA8ADAAJAAcADgAU
ABoAIQAhACAAGgAWABkAGAAXABYAFwAZABcAFwASABEADAAJAAgABwAFAAUAAwAAAPz/
+//1//D/7f/t//H/8//1//b/9f/y//D/7//w//D/8P/w//X/9v/1//b/8v/u/+z/7P/0
//T/+f/z//L//v8DAA8AIwAiACMAPQBbAHAAggCTAJ0AmwCSAIoAeABTADAAGwALAPj/
6P/l/+j/6f/t//D/8P/w/+3/5//i/93/2v/d/9//4P/j/+P/4//g/93/3P/d/9//2//d
/9//4//l/+D/2//Y/9X/2P/a/97/4v/k/+T/5P/k/+H/3//d/9v/3//h/+L/5P/m/+b/
5v/m/+b/6v/s/+//7f/t/+n/5v/j/+f/5//n/+v/7v/w//H/7v/q/+b/4//l/+j/7f/v
/+3/7P/s/+3/7v/t/+7/8P/y//P/8//z//H/8v/y//L/9f/1//X/9f/1//r/9//2//j/
+P/4//j/9//3//v/+//9//n/9//3//7/AAAAAP3/AAD///3/+//9//7//v/////////9
//3/+f/4//b/9f/2//f/9v/2//X/9P/y//D/8v/y//L/8//3//j/+f/5//b/8v/x//D/
9v/7/wEACgAHAAMA/f/6//j/9//3//n//P////z////5//j/+P/5//z//v8BAAMAAgAD
AAMAAwABAAAAAAD/////BAAGAAYABgAGAAQABAAEAAQABgAHAAcABwAEAAIA/v/+/wMA
BAAFAAYABwAGAAQABAAFAAYACwAMAAwADgARABEAEAAOAAwACwATABgAHQAjACQAIgAb
ABYAGwAcAB0AHgAdAB0AGQAXABEADwAJAAUABgAHAAcACQAHAAQAAAD///n/9P/x//H/
9v/3//j/+P/1//D/7P/p/+r/7P/u//D/8f/w/+3/7P/p/+b/5f/m//r//P/z//P/AgAE
AAMADwAfACwANwBHAGEAdAB6AIEAkwCZAJQAlACGAF8ANgAbAA0A/P/q/+X/7P/x//X/
9f/0//P/7//q/+T/3v/a/9z/3//h/+X/4v/h/93/2f/b/93/4P/d/9//4f/l/+f/5v/j
/+L/4f/h/+L/5f/o/+X/5P/j/+L/4//j/+P/4//k/+P/4f/g/+T/5P/k/+T/4v/k/+T/
5f/i/+P/4P/e/93/4f/h/+H/5f/m/+b/5f/j/+L/4f/h/+P/5v/r/+3/6v/o/+f/5//n
/+X/5f/m/+v/7f/u/+//7f/s/+r/6P/r/+3/7//x//H/9v/z//L/9v/4//r//P/8//v/
/v/9//z/9//0//P/+v/+/wAA//////3/+v/3//j/+v/7//3//f/9//v/+//3//b/9P/z
//b/9//2//b/9v/2//X/9P/y//L/8v/z//b/9v/2//X/9P/w/+//7v/w//P/9//+//r/
9//y//D/8v/z//X/+f/5//v/9//5//P/8v/y//P/9P/0//X/9f/2//f/9//3//b/9v/3
//f/+f/2//T/9v/2//b/9v/0//b/+P/6//f/9f/y/+//8f/y//H/9P/5//z///8CAAAA
/v/7//r//P/+/wQABgAFAAYACAAHAAsADAANAA8AFgAaAB4AIwAiACAAGQAUABwAIAAk
ACgAIgAdABQADQAOAA8ADAALAAwACwAJAAkABgAAAPn/9f/0//L/8v/1//b/9f/0//L/
8f/u/+z/6//u//D/8v/0//P/8P/r/+j/6//q/+v/7v/u//D/8f/z//j/BAAPABkAIwAo
ACsAPwBdAHYAhACPAI8AkwCaAJQAcgBDABwABwD7/+z/6P/r/+7/8//x/+3/6v/n/+H/
4v/g/97/3v/e/9//3//h/+D/3//b/9f/2v/f/+X/5f/h/9//3//d/+D/3//g/+H/3v/e
/+D/4v/g/+D/4P/g/+T/5//q/+3/7P/p/+X/4v/m/+j/6v/s/+j/6v/q/+v/6P/p/+b/
5P/l/+v/7f/v/+3/7P/q/+f/6v/q/+r/6//q/+z/8P/x/+//7P/q/+n/7f/t/+//8v/w
/+//7f/r/+z/7v/v//D/8//z//P/8//x//T/7//s//H/9P/3//r/9v/x//D/6//y//P/
9v/7/wAAAgACAP//AQD///z/+f/6//z//f////r/9//y/+//8v/2//n//f/9//3/+//6
//j/+P/3//b/+v/8//7/AQD9//r/9//z//P/8P/w//D/8//1//j//v/8//n/9P/y//b/
9//5//3//P/9//j/+f/5//r//P///wAAAAABAAEA/v/9//v/+f/7//7/AgAFAAMA+v/y
//X/+P/7//7//P/+/wAAAgAAAP///f/7//v//P/7//7//v/+//7//v8AAAAA//8AAAMA
BAAJAAoACQAKAAwACwANAA4ADwARABMAFgAZAB0AIAAgABsAGAAcABwAHAAcABgAFQAO
AAkACwAPAA8AEQAKAAUA///7//3//P/6//v/+f/2//X/9//7//v/+//6//f/9P/y//H/
8P/w//D/8P/y//L/8P/w//L/8v/0//j/8P/u//P/9//+/wYAEwAdACEAKgA5AEUAVQBy
AIgAkQCbAKEAnACYAIoAYQA2AB8AEwAKAAAA+//8//v/8//w/+7/7P/n/+n/6P/n/+j/
5v/l/+P/4//m/+f/5f/j/+L/4//l/+H/4P/f/+D/3//h/+H/4//l/+P/4v/j/+T/4v/i
/+L/4v/f/9//3//f/9//3//e/97/4//m/+n/7P/l/+T/4f/f/+H/4//h/+D/4f/n/+n/
6//r/+r/6P/l/+j/6P/o/+n/6P/q/+7/7//0//b/+f/9//v/+f/5//r/9v/z/+//6//v
//T/+P/8//r/9//0//H/9v/8//r/+v/6//r/+v/6//n/+f/9//3/AQD/////AQACAAAA
/P/1//3///8AAAEA///+//z/+//4//f/9P/z//j//P///wMA///7//X/8P/z//T/9P/0
//T/9P/0//X/8//y//H/7//x//D/8v/0//D/7//v//L/9P/z//D/8P/y//H/8f/z//P/
8//t/+3/7v/y//f//f/6//b/8//v//H/8//0//X/9//6//7/AQD5//T/8v/w//D/8P/w
/+//8v/1//j/9v/3//f/9//4//r/+v/+//7//P/6//j///8CAAQACAAHAAYACQAIAAYA
BgAHAAUABwAIAAkACwANABAAEwAXAB0AHgAaABgAGwAaABkAGAAZABkAFQATABMAEwAP
AA0ACgAHAAMAAQAEAAIA//////f/8P/r/+n/7P/t/+7/7v/v/+7/7v/v/+r/6P/m/+T/
6P/q/+r/7P/p/+b/5f/m/+L/7P/z//v//v8CAAkADwARABQAHQAvAE8AbgCGAI8AiwCF
AIYAggBiADUAGAANAAcAAADw/+X/5P/j/+X/5f/k/+P/3//f/9z/2f/Y/9v/3f/e/+H/
4//j/+D/3f/a/9v/3f/Z/9v/3f/h/+P/3v/Z/9b/0//V/9b/2f/c/+D/4v/k/+b/4//h
/9//3f/g/+H/4f/i/+P/4v/h/+D/3f/e/93/3f/f/+P/4//k/93/3//d/9v/4P/i/+P/
4//l/+T/4//j/+H/4v/l/+X/5v/m/+f/6f/m/+P/4v/i/+b/5//n/+f/5f/m/+b/5v/l
/+X/5f/l/+r/8P/u/+7/7P/q/+j/5v/q/+v/8P/x//L/7//u/+//8f/w/+3/5//w//P/
9f/3//T/8v/v/+3/8P/z//T/9//0//T/8//z//T/9f/0//T/8f/w/+7/7P/r/+r/6f/p
/+3/7v/v/+//8f/w//L/9P/v/+3/7P/u//P/9f/1//j/9P/x/+//7//0//f/9P/3//r/
+v/7/w==
         </WaveFormData>
      </LeadData>
      <LeadData>
         <LeadByteCountTotal>10000</LeadByteCountTotal>
         <LeadTimeOffset>0</LeadTimeOffset>
         <LeadSampleCountTotal>5000</LeadSampleCountTotal>
         <LeadAmplitudeUnitsPerBit>4.88</LeadAmplitudeUnitsPerBit>
         <LeadAmplitudeUnits>��V</LeadAmplitudeUnits>
         <LeadHighLimit>2147483647</LeadHighLimit>
         <LeadLowLimit>268435456</LeadLowLimit>
         <LeadID>V1</LeadID>
         <LeadOffsetFirstSample>0</LeadOffsetFirstSample>
         <FirstSampleBaseline>0</FirstSampleBaseline>
         <LeadSampleSize>2</LeadSampleSize>
         <LeadOff>FALSE</LeadOff>
         <BaselineSway>FALSE</BaselineSway>
         <ExcessiveACNoise>FALSE</ExcessiveACNoise>
         <MuscleNoise>FALSE</MuscleNoise>
         <LeadDataCRC32>139450197</LeadDataCRC32>
         <WaveFormData>
+P/4//j/+P/6//z//v8AAP///v/9//z///8AAAEAAgAAAAAAAAAAAP7//v/+//7/AAAC
AAQABgADAAIAAQAAAAIAAgACAAIAAgACAAIAAgAAAAAAAAAAAAIABAAGAAgABwAGAAUA
BAAGAAYABgAGAAYABgAGAAYABQAEAAMAAgAFAAYABwAIAAYABgAGAAYACAAIAAgACAAJ
AAoACwAMAAsACgAJAAgACwAMAA0ADgAMAAoACAAGAAcACAAJAAoACgAKAAoACgAJAAgA
BwAGAAYABgAGAAYABQAEAAMAAgADAAQABQAGAAQABAAEAAQAAgAAAP7//P///wAAAQAC
AP///v/9//z//f/+////AAAAAAAAAAAAAP///v/9//z//f/+////AAD9//z/+//6//3/
/v///wAAAAAAAAAAAAD///7//f/8////AAABAAIA///+//3//P///wAAAQACAAAAAAAA
AAAA/f/8//v//P///wEAAwAEAAAAAAAAAP//////////AAAAAAAAAgACAAAAAAACAAUA
BgAIAAoADAANAA0ADAAKAAwADgAPABEAEwARABEAEQAMAAkABwAGAAQAAwAEAAIA///7
//j/9v/3//j/+v/8//7//v/+//7/+//6//n/+f/8//7///8AAP3//f/8//z//P/8//7/
//8AAAAA/v/9//z/+//6//r//v/+/wIABAADAAMABAAIAAsAEAASABAABQD2/+T/0P/A
/67/kf90/2b/Xv9R/0//X/92/5P/rv+//87/4P/u//X/9P/2//X/9P/0//j/+/8AAAIA
AQABAAEAAQD+//3//P/9////AQAFAAcABAACAAAA//8EAAYABwAIAAUABwAGAAMAAAAA
AAAAAgAFAAUAAgACAAEAAQABAAEAAgAEAAUABgAIAAgACAAGAAIAAQABAAEAAwAHAAkA
CwAGAAQAAgABAAQABwAIAAgACQAJAAkABwAFAAQABAAEAAkACwANAA4ADAAKAAcABQAI
AAoADQARAA8ADwAPAA4ADQAMAAsACgAOABAAEQASAA0ACwAJAAgACwAMAA0ADgAPAA0A
DQANAAcABgAGAAUACAAJAAkACQAEAAEA/v/8/wAAAQACAAUAAwACAAIAAQD///7/////
/wEAAgACAAIAAAD///7//v///wEABAAFAAIAAgACAAEA/f////////8BAAQABQAGAAMA
AAD8//3//v///wAAAQADAAIAAgACAAEAAAD/////AAABAAIAAgD+//v/+//+//7//v/+
//7/AAAAAAEAAgABAP7//f/8//7///8AAAEA///+//3//v8BAAIAAwAGAAgABwAHAAcA
BgAIAAkACQAKAAwAEAATABIAEQAOAA0AEAAPAA4ADgANAAkABgAFAAAA/v/7//n/+f/6
//v//f/7//r/+f/4//r//P/+/wAAAAD//////v/8//v/+//6//3//v///wIAAQAAAP7/
+v/9////AQADAAEAAAD///7/+v/5/wEACAAOABMAFgAUABAABwD2/+b/2P/K/7z/p/+G
/2j/Vv9J/0P/Sf9c/4H/qP+//87/3P/k/+X/5v/t/+//8f/0//f/+f/9//7//v/9//z/
+//8//3//v8BAP////8BAAEAAQAAAP////8CAAQABQAGAAMABQAEAAEAAQACAAMABgAG
AAUAAQAAAAIAAwAEAAUABQAGAAYABgAFAAQAAwAAAAEAAwAGAAkACAAJAAgABwAHAAYA
BQAFAAYACQAKAAoACAAHAAYAAwAEAAYACQAMAAoACQAIAAYABgAGAAUABQAJAAoADAAP
AA4ADQAMAAoACwAMAA0ADgAMAAwACwAKAAsACwALAAwACgAKAAoACgAGAAMAAgABAAIA
BAAHAAkACAAHAAUAAwAEAAMAAgACAAMAAwADAAUAAQAAAAAA/////wAAAwAFAAUABAAC
AAAAAQABAAEAAgAAAAEAAwADAP///v/9//v/+////wEAAwACAAQABAAEAAIAAAD9////
AAABAAIAAwAAAP7//f/8////AAABAAMAAQD///3/+v/7//v//P/9/wMABAACAP///v/9
//z//v/+////AAD+//z//P/8//3//f/9//3/AAAAAAAAAgABAAAA//8AAAYABwAJAAsA
DAAOAA8ADwAMAAwADgAPABIAEwASABMAEAANAAoACAAJAAcABgAHAAIAAAD9//v/+f/4
//f/9//7//z//f/+//v/+v/5//j/+v/7//3//v/+//3//f/8//r/+v/6//z//v8AAAEA
AAD9//3//f/9//7//v/+//7//v8DAAMAAgACAAcAEAAUABAABQD2/+b/1P/A/6r/kf94
/2L/Vv9P/0v/V/9u/43/qP+9/87/3v/o//H/9P/2//X/9P/0//f/+f/9//7/////////
///+//3//P/9/wAAAQAEAAUABAACAAAA//8DAAQABAAEAAQABwAHAAUABAAEAAQABgAJ
AAkABgAGAAYABQAEAAMABAAGAAcACAAKAAoACgAIAAYABQAFAAUABgAJAAoACwAHAAYA
BQAFAAYACQAKAAoACwALAAsACQAHAAYABgAGAAsADQAPABAADQAMAAoACQAMAAwADQAP
ABEAEQARABAADwAOAA0ADAAOABAAEQASAA8ADQALAAoADAAMAAwADAANAAsACwALAAYA
BgAHAAcACQAJAAgABwAFAAMAAQAAAAIAAwAEAAcAAwACAAIAAQD+//7/AAABAAMABAAE
AAQAAwABAP///v8AAAEAAwADAAQABAAEAAMA/v////7//f8AAAQABgAIAAcABAAAAAEA
AwADAAMAAwAEAAQABQAGAAUABAADAAMABAAFAAYABgAEAAMAAQD+////AAABAAIAAgAC
AAMABAACAAAAAAAAAAIAAwAEAAUABAACAAAAAAABAAIAAwAGAAcABwAIAAkACAAKAAsA
CwANAA4AEQATABIAEQAOAA0AEAAPAA4ADgAMAAkABwAHAAMAAAD8//n/+f/6//v//f/7
//r/+f/4//v//P/9//7//////wAAAAD+//3//f/8//3//v///wIAAgACAAEA/v/9//3/
/f/9//7//v/+//7/+v/9/wEABgAKAA8AFAASAAwABQD4/+j/2P/K/77/q/+Q/3T/Xv9T
/0//T/9i/4f/rP/B/87/3P/m/+f/6P/v//H/8//2//j/+f/8//z/+//7//v/+//+////
AAADAAAA//8AAP/////+//3//f8BAAIAAgACAAEAAwACAP//AAACAAQACAAIAAcAAwAC
AAMAAwADAAMAAwAEAAQABAADAAIAAQD+////AQAEAAcABgAHAAYABQADAAIAAQABAAMA
BwAJAAoACAAHAAYAAwADAAQABgAIAAkACQAJAAgACgAKAAkACQAMAAwADQAPAA0ACwAJ
AAYACgAMAA4AEAAQABAADwAOAAwACwAKAAoACwAMAA0ADgAMAAkACAAHAAYABgAHAAcA
BQAFAAQAAwACAAEAAAAAAAIAAwAEAAcAAgAAAP///f/+/wAABAAHAAYABAABAP7/AAD/
//7//v8BAAMABgAHAAQAAgAAAP3//P///wAAAQD//wAA///+/wAA/v/7//3/AAABAAIA
AwABAP7//P/6//7/AAACAAUAAwABAP///P/+//3//f/9/wMABgAEAAIAAAD+/////v/+
//7////+////AAD+//3//P/7//3//v///wIAAgACAAIABAAGAAUABQAFAAkADAAOAA8A
CwAKAAsACwAQABEAEAARABAADQAKAAgACAAFAAMAAwADAAIAAAD///v/+v/5//n/+//8
//3//v/+//7//v/+//7//f/9//z//////wAAAAD9//z/+//8//7/AAABAAAA/f/9//3/
/f/9//z/+//6/wYACwAJAAYABgAHAAwAEAAMAP//8P/e/87/wP+s/4//cv9m/2D/Wf9f
/3P/iv+j/7r/yf/U/97/5v/r//L/9v/3//j/+v/5//n/+//6//3///8BAAMAAAD///7/
//8BAAEAAwADAAQABAAEAAUABQAEAAIAAAACAAcACQAJAAYABAACAAIABQAFAAIAAgAE
AAUABgAHAAQABAADAAIABwAIAAkACAAGAAUABQAFAAcACQAJAAkACQAIAAcABwAGAAcA
BgAEAAcACQALAAsABwAGAAYABgAJAAsADQAOAA4ADgANAA0ACwAKAAoACwAOAA8AEAAQ
AA0ADAALAAoADAAOAA8AEAAOAA0ADAAMAAoACAAGAAQABwAHAAkACwAFAAQABAADAAMA
AwACAAEAAwADAAMABAACAAEAAAABAAIAAgADAAMAAQAAAAEAAQACAAIAAQAAAAAA///+
//7/AAABAAMAAwAEAAQABAADAP//AQABAAEAAgAEAAQABAAGAAQAAQADAAMAAwADAAMA
BAAEAAUABgADAAIAAQABAAMAAwADAAIACAAKAAcABAABAP7/AgACAAMABAAGAAQABAAE
AAEA///9//v//v8AAAIABgAGAAYABgAIAAkACQAKAAsADAAOAA8ADwALAAoACwALABAA
EQAQABEADwANAAsACgAIAAUAAwADAAIAAAD9//v/+P/4//j/+f/9//7///8AAP3//P/7
//r//v///wEAAgACAAEAAQAAAP3//P/7//z//v8AAAEAAAD9//3//f/9//7//v/+//7/
BgAHAAcABgAGAAsADgAOAAwAAQDy/9z/yP+8/6j/i/90/2j/YP9d/2f/ff+Y/7P/wP/J
/9r/6v/y//f/+v/7//v/+//8//z//f8AAAAAAgADAAQABQAEAAMAAgADAAYABwAKAAsA
CgAIAAYABQAJAAoACgAKAAoADQANAAsACQAIAAcACAAKAAsACQAKAAoACQAIAAcACQAK
AAoACgAOAA4ADgAMAAoACQAJAAkACgANAA4ADwAMAAoACAAHAAgACwAMAAwADAANAA4A
DQALAAoACgAKAA0ADwARABIAEgASABEAEQARABAAEAARABIAEwAUABQAEQAQAA8ADgAQ
ABIAEwAUABEADwANAAwADAAMAAwADAAMAAsADAANAAkACAAIAAcACgALAAsACwAJAAcA
BQAEAAUABQAFAAcABwAGAAYABQACAAIABAAFAAcACAAIAAgABQADAAEAAAACAAMABQAF
AAcACAAJAAkABQAFAAMAAQAFAAgACQAKAAkABgACAAMABAAFAAYABwAFAAQABAAEAAMA
AgABAAEAAwAJAAsACgAHAAYABQAEAAUABAAEAAQABQAEAAUABgACAAEAAAD//wMABAAF
AAgABwAGAAUABgAJAAkACgALAA4AEAARABEADgAMAAwACwAPABEAEQATABEADwANAAwA
DAAJAAcABwAGAAQAAQD///3//P/7//v//v/+//7//v/+//7//v/+//3//f/+//7/AQAB
AAIAAgABAAAA//8AAAIABAAFAAQAAgABAAAA///+//7//v/+/woADQANAA4ACgALABAA
EAAOAAUA9v/m/9b/xv+2/5v/fP9m/1z/V/9b/2v/hP+f/7L/wf/S/+D/6v/x//b/+f/5
//n/+v/6//v//v/+/wIAAwAEAAUAAwABAP////8AAAEABAAFAAUABAADAAMABAAEAAMA
AgAFAAkACgAJAAYABgAGAAgACwALAAgACAAJAAkACQAJAAYABgAFAAQACAAKAAwADAAI
AAcABwAHAAgACwAMAA0ACwAKAAkACQAHAAkACQAIAAsADQAPAA8ACwAKAAoACgAOAA8A
EAAQABIAEgARABEAEQAQABAAEQAUABUAFgAWABQAEgAQAA4AEgAUABUAFgASABEAEAAQ
AA8ADgANAAwADQANAA8AEQANAAwADAALAAsACwAKAAkACAAHAAYABgAGAAUABAAFAAUA
BgAIAAkABQAEAAUABQAJAAoACgAKAAcABQADAAIAAAABAAMAAwAFAAYABwAHAAIAAwAC
AAEABAAGAAYABgAEAAIA//8BAAEAAQABAAEABAAEAAUABgADAAIAAQABAAQABQAGAAYA
CAAEAAMAAgABAAAAAwAEAAYACAAGAAQABAAEAAMAAwADAAMABQAGAAcACgAJAAgABwAI
AA0ADQAOAA8ADgAQABEAEQAQABAAEgATABcAFwAVABUAEwARAA8ADgAQAA0ACwALAAgA
BgADAAEA/v/+//7///8CAAIAAgACAAAAAAAAAAAAAwADAAQABAACAAEAAQAAAP7//v/+
/wAAAgAEAAUABAABAAEAAQABAAQABAAEAAQABgAJAAkACAAIAA8AFgAYABIACwD6/+L/
zv++/6r/i/9w/2T/Wv9T/1f/Zf+A/5//tv/F/9j/7P/0//X/9P/2//f/+P/6//7///8C
AAIABQAFAAUABQAEAAMAAgADAAYABwAKAAsACgAIAAYABQAJAAoACgAKAAoADQANAAsA
CAAIAAgACgAOAA8ADQAOAA0ACwAJAAcACAAKAAsADAAOAA4ADgAMAAkACQAKAAsADQAP
AA8ADwALAAoACQAJAAwADwAQABAADQANAA0ACwAKAAoACwAMABAAEQASABIAEAAOAAsA
CQANAA4AEAATABEAEQARABAAEAAQABAAEAASABQAFQAWABMAEQAPAA4AEAAQABAAEAAR
AA8ADwAPAAoACgALAAsADQANAAwACwAIAAcABgAGAAkACQAJAAsACgAKAAsACwAHAAYA
BwAHAAkACgAKAAoACQAHAAUABAAFAAcACgALAAoACgAKAAkABgAHAAYABQAJAAwADQAO
AAwACAADAAMABAAFAAYABwAIAAgACQAKAAkACAAHAAcACgALAAwADAAGAAMAAQAAAAIA
BAAGAAgACQAIAAgACAAHAAQAAwACAAUABwAJAAsACAAGAAQABAAHAAgACQAMAA0ADQAO
AA8ADgAQABEAEQATABQAFwAZABkAFwATABEAEwATABMAFAATAA8ADAALAAUAAgD+//v/
/v8AAAIABQAEAAIAAAD+/wAAAgAEAAYABwAHAAgACAAHAAUABAACAAQABgAIAAwACQAI
AAYAAgADAAUABwAJAAkACAAHAAYAAgAHAA0AFAAYABsAHgAcABQABwD6/+b/1v/I/7T/
lf96/2T/Vv9N/1H/Yf+A/6n/xv/X/+b/8P/0//P/8v/4//n/+v/8/wEAAwAHAAgABwAF
AAMAAQADAAUABwALAAoACQAKAAkACAAGAAQAAwAIAAoACwAMAAoACwAJAAUABgAIAAoA
DgAOAA0ACQAIAAsACwALAAsADAAOAA8AEAAPAAwACQAEAAcACQAMAA8ADgAPAA4ADQAN
AAwACwALAA4AEQASABIAEAAPAA4ACwALAAwADgAQAA8ADwAPAA4AEAAQAA8ADwASABIA
EwAVABQAEwASABAAEwAUABUAFgAWABYAFQAUABQAEwASABIAFAAUABQAFAARAA0ACwAJ
AAkACgAMAA0ADQANAAwACwAJAAcABQAEAAUABQAFAAcABAACAAEA//8AAAIABgAJAAgA
BgADAAAAAwADAAMABAACAAMABQAFAAMAAgABAP//AAAFAAgACwAHAAYAAwAAAAEAAAD+
/wEAAgADAAQABQADAAAA/v/8//7/AAACAAUABAADAAIAAAAAAAUABAACAAIAAgACAAIA
AAD///7/AAAAAAIABAADAAMAAwADAAEAAAD//wAAAgAEAAYACgAJAAcABgAFAAkADAAO
AA8ADgAOABAAEQARABEADwAPABAADwAOAA4ACwAHAAQAAwABAAAA/v/9//z//P/8//3/
+//6//n/+P/6//z//v8AAP///f/8//r/+//7//z//P/8//z//P/+////AAAAAP7//v//
/wAAAQD///7//f/8//r///8JABAAEAALAAoADAAGAP//9v/q/9b/xv+0/5n/fP9m/1b/
S/9N/13/eP+Z/7T/wf/M/97/6P/p/+z/8v/1//j//P/8//3/AAAAAAEAAQABAAEAAwAD
AAMABQADAAEAAQD//wIABAAGAAkACQAIAAYABAAGAAkACQAHAAgACAAIAAoACgAJAAUA
BAAIAAkACgALAAoACgAJAAgACgAKAAoACAAKAAsADQAPAAsACwAJAAcACQAKAAsADQAM
AA0ADAAKAAkACQAJAAcABgAGAAcACAAIAAkACgAKAAwADgAPABEADwAOAA4ADwAPAA8A
DwAOAA8AEAARABIAEQAQAA4ADAANAA0ADQAOAAsACgAJAAgACAAHAAgACQAIAAgACQAJ
AAYABQADAAEAAwADAAMABAACAAEAAAABAAAAAAABAAEAAQACAAUABwAGAAQAAQD+/wAA
AQACAAQAAwADAAQAAwAEAAQABAADAAMABQAFAAUABAAEAAIAAAACAAIAAQAFAAIAAQAA
AP//AAAAAAEAAgAEAAQABAAFAAQAAwACAAAAAAADAAUABgAEAAIAAAD+//7//v///wAA
AgAAAAAAAAD9//3//f/9/wAAAAAAAAIAAAAAAAAAAgAHAAcACAAJAA0AEAASABMADQAK
AAkABwAMAA0ADAANAA0ACwAJAAgACgAHAAUABQAAAP7/+//5//j/+P/4//n/+//8//3/
/v/8//z//P/8//z/+//7//r//f/9//7//v/9//z/+//8//7/AAABAAAA///////////+
//7//v/+/wIABwALAAoABgAHAAwADAAEAPv/7P/a/8z/vP+e/4H/bv9m/1z/W/9p/3n/
kP+p/7z/y//c/+b/7P/1//r//P/7//r/+v/7//v//f/8/////////////v/9//z//f/+
////AgADAAEAAAD///////8AAAAAAAADAAcACAAHAAMAAgABAAIAAwADAAAAAAADAAMA
AwADAAMABAAEAAQACAAIAAgABgAEAAMAAwADAAUABwAHAAcABwAGAAUABQADAAUABQAE
AAUABwAJAAkABwAGAAYABgAKAAsADAAMAAwADAALAAsACgAKAAsADQAPAA8ADwAOAA0A
DAALAAoADAAOAA8AEAAOAA0ADAAMAAkACAAHAAYACAAHAAgACQADAAIAAgABAAIAAwAD
AAMAAgABAAAAAAAAAP///v////7//v//////+//6//v/+////wAAAAAAAAAA///+//7/
/P/9/////////wAAAQABAP7////+//3///8CAAMABAACAAAA/f////7//f/8//v//v/+
////AAD9//z/+//7//7///8AAAAA/v/9//z/+v/6//r/+v/+//7///8AAP7//P/8//z/
/f/9//3//f/9//z/+//8//7//v/+/wAABQAFAAYABwAHAAgACAAHAAcACAALAA0ADgAN
AAoACQALAAkABwAGAAYAAwABAAEA/f/6//b/8//1//b/9//5//r/+v/6//r/+f/4//f/
9v/6//v//f/+//z/+f/3//T/9f/2//f/+v/5//r/+v/4//f/9//3//f/+f/6//v//P/8
//v//f8AAAQACwAOAA4ADAD9/+z/2P/E/7T/pv+P/3j/av9c/1H/V/9p/4L/nf+w/7//
0v/i/+r/7f/u//H/8f/x//L/9f/3//v//P/7//v/+//7//v/+//7//3//////wEAAQD/
//7//f/9/wAAAgADAAQAAwAFAAQAAQD+//7//v8AAAQABQADAAQAAgABAAAA/////wAA
AAAAAAIAAgACAAAAAQABAAIAAwAFAAcABwAHAAIAAAD+//3///8DAAUABgADAAMAAwAB
AAAAAAABAAIABQAHAAkACgAJAAgABgAFAAcACAAKAA0ADAALAAoACAAIAAgACAAIAAsA
DAAMAAwACgAJAAgACAAJAAoACwAMAAkABQADAAEA//8AAAIAAwAFAAUABAADAAAA///+
//7/AAABAAIABQACAAAA///9//z//P/+////AgACAAEAAAD+//3//P/8//7///8BAAEA
///+//3/+//6//3//v///wAAAgACAAIAAAD+//v//f/+////AAABAAAA/v/9//z//P/8
//z//f/+////AAAAAPr/+v/8//z//P/8//7//v///wAA///8//v/+v/8//3//v////3/
/P/7//z//v/+//7/AAAFAAUABgAHAAcACAAIAAcACQAKAA0ADwAOAA0ACgAJAAsACQAH
AAYACAAFAAMAAwD///z/+P/1//b/+P/6//3//f/8//v/+v/6//r/+v/6//z//f///wAA
///9//z/+v/7//z//f8AAP///v/8//j/+v/7//z//f/8//z//P/8//7/AQADAAAABAAN
ABIAEgAIAPn/5v/U/8b/vv+u/5P/eP9m/1r/Uf9P/13/eP+Z/7T/yf/a/+b/6v/p/+j/
7v/v//D/8v/3//n//f/+//z/+//6//n//P/9//7/AQD+//3//v/9//7//v/+////AwAE
AAQABAABAAMAAgD/////AAABAAQAAwADAAAAAAD//////////wIABAAFAAYABgAEAAIA
/v///wEABAAHAAUABwAHAAcABQAEAAMAAwAGAAkACgAKAAYABQAEAAEAAgAEAAcACgAL
AAsACwAKAAoACgAJAAkADAAMAA0ADwAOAA0ADAAKAAwADAAMAAwADAAMAAsACgAJAAkA
CQAKAAwADAAMAAwACQAFAAMAAQD//wAAAgADAAMAAwACAAEA/v/9//z//P8AAAEAAgAF
AAAA/v/9//v//f/+/wEAAwADAAIAAAD+//7//f/8//z//f///wIAAwD///7//f/7//z/
//8AAAEA//8AAP///v////7//P///wAAAQACAAMAAQD+//z/+v/9//7///8BAAAA///+
//z//v/9//z//f/+////AAD///7//v/+/wAA/v/+//7//v///wAAAQAAAP7//P/8//7/
AAACAAYACAAHAAcABwAIAAoACwALAAoACgAMAA0ADgANAAoACQALAAsACwAMAAgAAwD/
//3/+//6//j/9//5//r/+//9//v/+v/5//j/+f/6//v//P/6//n/+f/4//n/+f/6//r/
/P/8//z//v/9//z/+v/2//f/+f/7//3//f/8//v/+v/6/wEACQAOABAAEwAUAA4AAAD1
/+b/1v/G/7r/pv+H/2j/Vv9K/0P/S/9l/4j/qf++/83/3v/k/+T/6f/w//X/9//5//z/
+//7//3//P/7//v/+//7//3///8BAAUAAgD///7/+//9//7///8BAAMABAAEAAQAAQAD
AAIA//8CAAQABgAKAAgABQD///z///8BAAMABQAEAAQAAwACAAIAAgACAAAAAQADAAYA
CQAFAAUAAwABAAEAAgADAAUABAAHAAgACAAGAAUABAABAAIABAAHAAoACgAJAAgABgAI
AAoACwANAA0ADAAMAA0ACwALAAsACgANABAAEwAWABQAEgAPAAwADQANAA0ADgAMAAwA
DAAMAAkABwAHAAcABQAGAAgACQAGAAUAAwABAAIAAwAEAAYABwAHAAcACQAGAAQAAwAB
AAIAAgAEAAUABAACAP///P/+////AAACAAAAAQADAAMAAQAAAP///f/+/wEAAgADAAEA
AgABAAAAAQAAAP7/AQABAAEAAQABAAEAAAAAAAAAAgACAAIAAwABAP///f/6/wAAAwAE
AAIAAgACAAIAAgAAAP///v8AAAAAAgAEAAEAAQABAAEABAAEAAQABgAIAAgACAAKAAoA
CQAJAAkADAAOAA8ADwAMAAwADgAPABIAEwASABMAEwARAA8ADgALAAcABAADAAQABAAD
AAMA/v/8//r/+f/9//7///8AAAIAAgACAAIAAAD//////v8AAP/////+/wAAAAAAAAIA
AwAEAAQAAgD//////////////v/9//z/AgALABEAEAAQABEAFAAQAAwABwD8/+r/2v/K
/7L/k/94/2L/UP9H/0n/Vf9y/5v/tP+//87/4P/o/+v/8v/3//n/+//+//3//f////7/
AgADAAQABQAFAAUABQAHAAQAAwAEAAMABQAGAAcACQAIAAgABwAGAAcACwAMAAsACAAI
AAgACgAJAAkABgAGAAgACQAKAAsACAAIAAcABgALAAwADQAMAA0ADQAOAA8ADQANAAsA
CQAJAAoACwANAAoACwAKAAgACgALAAwACwAIAAgACQAKAAsACwALAAoADAAOAA8AEQAP
AA4ADgAPABIAEwAUABQAEgASABIAEgASABIAEQAQAA8ADwAPABAADQAMAAsACgAMAAsA
DAANAAgACAAJAAkACAAHAAUAAwAEAAUABgAIAAYABQAEAAUABAAEAAUABQAEAAQABgAH
AAUABAACAAAAAwADAAMABAABAAEAAgABAAIABAAGAAcAAwAFAAUABQADAAQAAwACAAQA
BAADAAcABQADAAEA//8CAAIAAwAEAAIAAgACAAMAAwADAAMAAgAGAAcABgAEAAIAAAD+
/wAAAAABAAIAAgAAAAAAAAD+//3//P/7//3//v///wIAAQAAAP//AAAFAAUABgAHAAsA
DgAQABEADgAMAAwACwAQABEAEAARABAADQAKAAgACAAFAAMAAwACAAAA/f/7//n/+P/3
//f/+//8//3//v/7//r/+f/4//z//f///wAA/v/9//3//P/6//r/+v/8////AAAAAP7/
+//7//v/+//+//7//v/+/wQABQAFAAQABAAFAAwAEAAMAAMA8v/e/8r/uP+k/4n/bv9c
/1b/Vf9b/2v/hv+l/7r/yf/a/+j/8P/z//L/9v/3//j/+v/7//v//f/8////////////
////////AQACAAMABgAHAAQAAgAAAP//AwAEAAQABAAFAAkACgAJAAYABAACAAIABgAH
AAUABgAFAAUABQAFAAUABgAGAAYACgAKAAoACAAGAAUABQAFAAYACQAKAAsACQAIAAcA
BwAGAAkACgAKAAoACwAMAAsACQAIAAgACAALAA0ADwAQABAAEAAPAA8ADwAOAA4ADwAS
ABMAFAAUABEAEAAPAA4AEAASABMAFAAQAA8ADgAOABAAEAAQABAADwANAA0ADQAJAAgA
CAAHAAgACQAJAAkABgAFAAQABAADAAMAAwAFAAUABAAEAAMAAQAAAAEAAQAFAAYABgAG
AAQAAwACAAIABAAFAAcABwAEAAQABAADAAAAAQAAAP//AgAEAAQABAAEAAIA//8BAP3/
//8DAA==
         </WaveFormData>
      </LeadData>
      <LeadData>
         <LeadByteCountTotal>10000</LeadByteCountTotal>
         <LeadTimeOffset>0</LeadTimeOffset>
         <LeadSampleCountTotal>5000</LeadSampleCountTotal>
         <LeadAmplitudeUnitsPerBit>4.88</LeadAmplitudeUnitsPerBit>
         <LeadAmplitudeUnits>��V</LeadAmplitudeUnits>
         <LeadHighLimit>2147483647</LeadHighLimit>
         <LeadLowLimit>268435456</LeadLowLimit>
         <LeadID>V2</LeadID>
         <LeadOffsetFirstSample>0</LeadOffsetFirstSample>
         <FirstSampleBaseline>0</FirstSampleBaseline>
         <LeadSampleSize>2</LeadSampleSize>
         <LeadOff>FALSE</LeadOff>
         <BaselineSway>FALSE</BaselineSway>
         <ExcessiveACNoise>FALSE</ExcessiveACNoise>
         <MuscleNoise>FALSE</MuscleNoise>
         <LeadDataCRC32>245421751</LeadDataCRC32>
         <WaveFormData>
7P/s/+z/7P/v//L/9f/4//f/9v/1//T/9f/2//f/+P/4//j/+P/4//b/9v/2//b/+v/8
//7/AAD9//z/+//6//v//P/9//7/AAAAAAAAAAD+//7//v/+/wIABAAGAAgABgAGAAYA
BgAIAAoADAAOABAAEgAUABYAFgAWABYAFgAZABwAHwAiACUAJgAnACgAKgAsAC4AMAA0
ADYAOAA6ADwAPAA8ADwAPgBAAEIARABCAEAAPgA8ADoAOgA6ADoANwA2ADUANAAyADAA
LgAsACoAKAAmACQAHwAcABkAFgAVABQAEwASAA8ADgANAAwACAAGAAQAAgAEAAQABAAE
AAIAAAD+//z//P/8//z//P/6//r/+v/6//j/+P/4//j/+f/6//v//P/5//j/9//2//r/
/P/+/wAAAgACAAIAAgAAAAAAAAAAAAIABAAGAAgABgAEAAIAAAADAAQABQAGAAYABgAG
AAYABQAEAAMAAwAFAAYACAAJAAYABAAEAAQABgAGAAYABgAGAAYABgAGAAQABAAGAAgA
CgAKAAoADAAMAAsACQAIAAoADQAQABEAEwASABEAEQALAAgABQACAAUABgAHAAYAAwAA
APz/+v/8//3//f///wEAAQD///3/+f/4//j/9//6//v//P/9//z/+f/3//b/+P/4//r/
/P/7//v/+P/3//b/9v/2//X//f/9////AgADAAUADQAcADIATwBdAFoASAAvABcADgAN
AA4A/v/d/73/of+F/27/Yf9R/z//T/97/6D/vP/X/+P/4v/j/+X/5v/n/+z/7v/x//P/
9P/0//L/8v/w/+//7//w//P/9f/2//f/9v/2//X/9P/3//r//P/9//r/+v/6//n/9//3
//n/+f/9//3//P/8//v/+//6//r//v///wIAAwACAAMAAwADAAAAAAABAAAAAwAIAAwA
DgALAAsACgALABAAEwAVABYAGQAbAB0AHQAcAB0AHwAhACcAKwAvADEALwAvAC8AMAA1
ADgAOgA9ADwAPQA9ADsAOgA5ADgANwA6ADsAOwA6ADUAMgAvACwAKwArACwALQApACcA
JAAfABkAFQAVABQAEwASABMAEQALAAUAAgD/////AAABAAQAAAD///z//P/4//f/9//4
//v//P/8//v/+v/2//X/9P/1//j/+f/7//r/+v/5//b/9P/2//b/+P/6//3//v////7/
/P/6//n//f/+//7//f/+//7//v////3//f/8//z/AAABAAIAAwD///z//f/+/wAAAAAA
AAAA//8AAAAAAQAAAP7/+//6//z//v8AAAIAAAD+//z/+v/8//7/AAAEAAUABAADAAIA
AgADAAMAAgAFAAYACgAOAAwACwAJAAcACQAIAAgACAAFAAQAAwACAP7//v/8//n/+//8
//7////9//v/+f/1//f/+P/6//3//P/7//r/+f/3//f/9f/0//b/+P/6//7//P/7//n/
9P/1//f/+v/9//r/+f/4//f/9P/1////CwAaADAASQBbAFoATAAzABkADAALABAACgDt
/8P/nf+B/2r/V/9N/0f/S/9p/5T/sv/F/8//1P/Y/93/4f/l/+v/7P/u/+//7//u/+v/
6v/s/+3/7//y//H/8f/w/+//8f/y//L/8v/2//j/+f/5//b/9v/2//X/9f/3//v//f/8
//v/+f/4//z//f/9//7//f/9///////9//3//P/7//3/AAAEAAYABAAGAAcABgAIAAkA
CQALABAAEwAVABYAFAAVABYAFQAZAB0AIgAnACgAKQAqACkALAAtAC4AMAAzADYAOAA7
ADkAOQA4ADUANwA5ADsAPQA6ADkANwA0ADMAMgAxADAALgAtAC0ALQAnACMAHgAXABcA
FQAXABgAEwAQAA8ACwAIAAUABQAFAAAAAAAAAAIA/v/9//r/+v/5//n/+v/8//3//P/6
//f/+f/2//b/9v/2//j/+P/5//f/9v/0//D/8f/2//n//v/8//3//P/7//v/+v/5//n/
/P/+///////+//z/+v/5//v//f/+/wAA/v/9//z/+//+//z//P/9/wMAAwACAAAA/v/8
//r/+//8//z//f/9//z/+v/6//r/+v/6//r/+//8//3//v/8//r/+P/4//z//v8AAAIA
AgADAAMAAgACAAIABQAIAAoACwALAAsACAAEAAEA/v/9//7///8AAP7//v/8//n/9//2
//b/9f/6//v//P/7//b/9P/z//P/9P/1//b/9//1//X/8//y//D/8P/w//L/9f/3//j/
9v/1//X/9v/3//f/9//3//f/+v8BAAUABwASACwATQBfAFoASgAxABsADgAHAAAA8P/V
/6//kf95/2T/Vf9J/z3/Sf9x/5r/tv/N/93/4v/i/+P/4//j/+n/6v/s/+3/7//w/+//
8P/w/+//7//w//H/8//0//X/9P/0//P/8v/0//b/9//3//f/+P/5//n/9//3//n/+f/8
//3//f/+//7//f/7//r//P/9/wAAAQACAAMAAwADAAIAAgADAAIABAAIAAsADAAJAAkA
CAAJAA4AEQATABQAFwAZABsAGwAYABkAGwAdACMAJwArAC0ALQAtAC0ALgAyADQANQA3
ADoAOwA7ADkAOAA3ADYANQA2ADcANwA2ADEALgArACgAJQAlACYAJwAlACMAIAAbABUA
EQARABAAEAAOAA4ACwAGAAEA///9//v//P/9/wAA/P/7//j/+P/2//X/9f/2//j/+P/3
//X/8//w//D/8P/y//T/9P/1//f/+P/4//b/8//0//P/9P/3//v//f////3/+v/3//X/
+v/8//3//f/+//7//v/////////+//7/AAABAAIAAwD//wAA///6//z//P/8//z//f/+
//7///////7//P/8//3//v///wAA/v/8//r/+P/5//r/+//+//7//v/+//7//v//////
/v8BAAIABgAKAAgABwAFAAMABgAEAAMAAgD+//7//v/+//r/+v/4//X/9f/2//j/+f/4
//X/8v/t/+//8P/y//X/9f/1//X/9f/0//P/8P/u//H/8v/z//b/9f/1//T/8P/x//H/
8v/z//P/8//z//P/8P/1//3/BwAQACQAQQBTAFQASgA1ABsADAANABAADADz/83/pf+H
/3D/Xf9R/0f/Sf9n/5D/rv/F/9H/1v/Z/93/4P/j/+n/6v/s/+3/7f/s/+n/6P/r/+3/
8P/0//H/8f/w/+//7f/u/+7/7v/x//T/9v/3//b/9v/2//X/9v/3//r/+//8//v/+f/4
//v/+//6//r//f/9/////////////v/9//7/AAADAAQABAAGAAcABgAGAAcABwAJAA0A
EQAUABYAFAAVABYAFQAYABsAHwAjACMAJQAnACcAKgArACwALgAxADQANgA5ADgANwA1
ADEANQA3ADkAOwA4ADcANQAyADIAMAAuACwAKwArACwALQApACUAIAAZABcAFQAXABgA
FQASABEADQAHAAMAAgABAAEAAgADAAYAAQD///v/+v/7//v//P/+//3//P/6//f/+f/2
//b/9v/3//r/+//9//v/+v/4//T/9P/4//r//v/9//3/+//5//v/+v/5//n//v8AAAEA
AQD+//z/+v/5//7/AQADAAYABQADAAEA//8BAP7//f/9/wcACAAEAAIAAAD+//3//v/+
////AgACAAEAAgAAAP7//P/6//z//v8AAAIAAQAAAP//AAACAAIAAgACAAUABwAIAAgA
BQAEAAYACAAMAA0ADQANAAoABgADAAAAAAAAAAAAAAD//wAA///9//n/+P/4//f/+v/7
//z/+//5//j/+P/5//f/9//3//f/+P/5//j/+P/1//T/8//0//n/+//8//r/9//3//j/
+f/2//X/9P/z//7/BQAJAA8AGgAsAEUAUwBMADgAIQAPAAwADwAOAPj/1f+z/53/if94
/3H/X/9H/1f/g/+m/7z/0f/d/+L/5P/n/+n/6//t/+z/7P/r/+7/8P/w//L/8P/v/+//
8P/x//P/9P/1//b/+P/5//r/+P/4//f/9f/3//r//f////r/+f/6//n//P/9//3//v8B
AAEAAAAAAP7//f/+//3/AAADAAUABwAFAAQABAACAAQACAALAAwADgAPAA8AEQARABMA
FAAUABkAHQAhACMAIQAhACIAIwAnACsALwAxADIAMwA0ADYANQA2ADYANwA6AD0APwA/
AD0AOwA5ADcAOAA5ADkAOAA2ADQAMgAwACkAJwAmACUAJQAlACQAIQAaABUAFAASABIA
EAAQAA0ACgAHAAcABwACAAIAAgAEAAMAAwABAAIA///9//z//P///wAAAAD///3/+v/6
//r/+v/8//z//f///wAAAAD+//r//P/8//7/AQADAAMAAwAFAAQAAwADAAMABAAEAAMA
BQAGAAcACQAIAAcABQAEAAcABwAHAAcACwAMAAoACAAGAAQABwAIAAgACQALAAoACAAI
AAUABAADAAIABQAGAAcACAAGAAYABgAIAAoACgAKAAoACgALAAsACgAJAAgACgAMAA4A
DwAPAA8ADwAMAAoACAAGAAYABgAGAAIAAgAAAP3//P/8//3//f8CAAMABAADAP///P/6
//n/+//9////AQD//////f/8//r/+v/6//z///8BAAIAAAD+//3//f/9////////////
CAALAA8AFQAkAD4AUQBVAEwAOgAlABUAEAAXABQA+v/V/7P/nf+L/37/c/9d/1H/a/+P
/7L/0P/l/+v/6v/r/+3/7v/v//H/8v/0//X/9//4//f/+P/4//f/9//4//v//f/+////
/v/+//3//P/+/wAAAQABAAEAAgADAAMA/////wEAAQAEAAUABQAGAAYABQADAAIAAwAD
AAUABQAIAAkACQAJAAgACAAJAAgADAAQABMAFAATABMAEgATABgAGwAdAB4AIAAjACYA
JwAmACcAKQArADAAMwA2ADcAOAA5ADoAPAA9AD4APgA/AEEAQwBEAEMAQAA/AD4APQA+
AD8APwA+ADkANgAzADAALgAtAC0ALQAtACsAKAAjAB4AGQAYABYAFQAUABUAEwAOAAkA
BwAFAAQABAAEAAYABQAFAAMABAABAP///v/+/wMABAAEAAMAAAD8//v/+v/8//7//v//
/wAAAgADAAIA/f/+//3//v8AAAMABAAFAAMAAgABAAEABAAGAAcABwAFAAQAAwADAAIA
AwADAAQABwALAA0ACgAJAAgABwAGAAUABgAGAAcACAAIAAcACAAFAAQAAwACAAQABgAI
AAoABwAGAAUABgAIAAgACAAIAAwADQANAAwACQAIAAoADAAQABEAEQARABAADAAJAAYA
BgAGAAYABgAEAAQAAgD///z//P/9//3/AQABAAEA///9//z//P/9//v/+//7//v//P/9
//z//P/7//r/+f/6//3///8AAP7//P/7//v/+//7//v/+//7/wYACwARABUAHgAyAEsA
WQBUAEQALQAbABIAFQAYAAgA5f+9/6H/jf9+/3X/Zf9N/0//d/+g/77/1//l/+j/6f/r
/+z/7f/v//D/8v/z//f/+P/3//j/9//1//T/9P/3//n/+v/7//n/+v/6//r/+f/6//r/
+f/7//7/AQADAP7//f/+//3/AAABAAEAAgADAAMAAgACAAAA//8AAP//AgAFAAcACQAH
AAYABgAEAAgADAAPABAAEAARABEAEwAVABcAGAAYABsAHwAjACUAIwAjACQAJQArAC8A
MwA1ADYANwA4ADoAOwA8ADwAPQBBAEMARABDAEEAPwA9ADsAPgA/AD8APgA6ADgANgA0
AC4ALQAtAC0ALAArACkAJQAgABsAGgAYABYAFAAUABEADwALAAoACQAFAAQAAwAEAAMA
AwABAAIA///9//z//P8BAAIAAgABAP7/+v/5//j/+P/6//r/+//8//7////+//v//P/7
//z//f////////////7//f/9////AAAAAP//AQACAAMABQADAAMAAgACAAQABQAGAAcA
CQACAAEAAAD///7/AgAEAAUABwAFAAQAAgACAAIAAgACAAIAAwAEAAUABgAEAAQABAAG
AAoACgAKAAoACgALAAsACgAKAAoADQAQABMAEwASABEAEAAMAAkABgAGAAYABgAGAAQA
BAACAP///f/8//z/+//+////AAD///v/+v/6//v//f/9//3//f/7//v/+f/4//b/9v/2
//j/+//9//7//P/5//n/+v/7//3//f/9//3/AgAFAAkADQAcADgAVwBhAFoASAAvABUA
CgANAAwA9v/T/7P/mf+D/27/Yf9R/0f/W/+D/6r/yv/f/+X/5P/k/+f/6f/r/+//8P/y
//P/9v/2//T/9P/0//P/8//0//f/+f/6//v/+v/6//n/+P/6//z//f/9////AAABAAEA
/f/9//////8EAAUABQAGAAQAAwABAAAAAwADAAUABQAIAAkACQAJAAYABgAHAAYACAAM
AA8AEAAPAA8ADgAPABMAFwAaABwAGwAdAB8AHwAdAB8AIgAlACkALQAxADMAMgAxADAA
MAA1ADgAOgA9AD4APwA/AD0AOwA7ADsAOwA9AD0APAA6ADYANAAyADAALQAtAC4ALwAt
ACsAKAAjAB0AGQAZABgAFwAWABcAFQAQAAsACQAHAAYABgAGAAgACAAHAAQABAABAP//
/v/+/wIAAgABAP///f/6//r/+v/8//7//v////3//v/+//z/+P/6//r//P8AAAMABAAF
AAIAAAD+//3/AQACAAIAAQAEAAQABAAFAAUABQAEAAQACAAJAAoACwAFAAIAAQAAAAMA
BAAFAAYABQAGAAYABwAGAAQAAQAAAAQABgAIAAoACAAGAAQAAgADAAQABQAIAAgACAAI
AAgACQAJAAgABgAIAAoADwAUABMAEQAOAAsADQAMAAwADAAJAAgABwAGAAEAAAD9//n/
+//+/wIABQAEAAEA/v/5//n/+v/8///////////////+//3/+v/4//z//v8AAAQAAgAB
AP//+v/8//3///8BAP///////////P8FAA8AGwAwAEwAYwBpAFwASAAvABsAFAAXABQA
/v/Z/7H/j/93/2L/V/9N/0//a/+Z/7r/0P/d/9//3v/j/+f/6v/t//P/9P/2//f/9f/0
//H/8P/z//X/+P/8//v/+//6//n/9//4//j/+P/7//7/AAABAP3//P/7//n/+//9/wEA
AwAEAAMAAQAAAAMAAwACAAIABAAFAAgACQAGAAUAAwABAAUACAAMAA4ADQAOAA4ADAAO
AA8ADwARABUAGQAcAB4AHAAdAB4AHQAfACMAKAAtAC4ALwAwAC8AMgAzADQANgA5ADwA
PgBBAEEAQQBAAD0AQABBAEIAQwBAAD8APQA6ADoAOAA2ADQAMQAxADIAMwAuACkAIwAb
ABsAGQAbABwAGAAWABYAEwANAAkACAAHAAQABAAEAAYAAwABAP3//P/8//3///8CAAIA
AAD9//n/+//6//z//v/9//7//f/9//z//P/7//j/+f/+/wEABgACAAEA/v/7//7//v/+
////AwAEAAQAAwACAAAA/v/9/wAAAwAFAAgABgAFAAQAAwABAAYABgAEAAQABAAEAAIA
AgABAAEABAAEAAMABAAEAAQABAAEAAMAAgABAAAAAgAEAAYACgAIAAYABAACAAcACQAK
AAoACgAKAA0AEAAPAA8ADgANAA4ADAALAAoABQAEAAMAAgABAAIAAQD//wAAAAABAAEA
AAD///7/+//7//z//v8BAP///f/7//n//P/9//z//P/6//r/+v/8//z//f/9//r/+//9
/wAAAwABAP///f/7//z/AwAPABsAJAA0AEsAWQBUAEYANQAjABYAFQAWAAoA6f/D/6H/
h/92/23/Zf9V/1n/e/+g/7z/1f/d/97/4v/n/+v/7//x//L/9P/1//b/9v/0//T/9v/3
//n//P/4//f/9f/z//f/+v/8//7//f/+//7//f/+/wAAAgADAAMAAwAFAAUABAADAAEA
AAAEAAUABQAGAAQAAwAEAAMABgAHAAcABwAIAAoADQAOAAsADAAMAAoADgARABMAFwAY
ABkAGQAYABkAGwAdAB0AHQAfACIAJQAlACcAKQApAC0AMQA1ADoAOgA6ADkAOQA8AD0A
PQA7AD0APQA9AD0AOgA5ADcANAA1ADQAMwAyACsAKQAoACcAJgAlACMAHwAdABkAGQAY
ABQAEAAOAAkABgADAAMAAwD+//7//v8AAAAA///8//z//f/9//7/AAD+//z/+f/1//f/
9v/4//r/+f/6//n/+f/5//r/+v/4//f/+v/7//7//f/9//v/+f/7//z//f///wAAAAD/
//3//v/+//7///8CAAMAAwAEAAQAAwACAAEAAQAEAAcABgACAAAA/v/8////AAAAAAEA
AwACAAAAAAD+//7//v/+/wAAAAAAAAAA///+//3//v8BAAIAAwAEAAgACQAJAAgABAAC
AAMABAAHAAkACgALAAkABgAEAAIAAAAAAAAAAAD+//7//P/5//b/9v/3//f/+v/7//z/
+//3//b/9v/3//X/9f/1//X/9v/3//b/9v/1//T/8//0//f/+f/6//j/9//3//j/+f/5
//n/+f/5//7/BwAPABUAIgA6AE8AUQBEADIAHQARABAAEwAIAOr/yf+t/5P/gf94/2n/
T/9H/2f/k/+y/8r/3f/l/+T/5f/n/+j/6f/q/+r/6//r/+3/7v/t/+7/7v/t/+3/7v/x
//P/9P/1//P/9P/0//T/9f/2//b/9f/4//r//P/9//r/+f/6//n/+//7//r/+v/5//n/
+P/4//v/+//9//3/AAABAAEAAQAAAAAAAQAAAAQACAALAAwACgALAAsADQANAA8AEAAQ
ABUAGQAdAB8AHAAdAB8AIQAlACkALQAvADAAMQAyADQANQA2ADYANwA4ADkAOQA3ADUA
NQA1ADUAOAA5ADkAOAA1ADIALwAsACcAJQAkACMAIgAhAB8AGwAWABEAEAAOAA4ADAAM
AAkABwADAAIAAQD9//z/+//8//v/+//5//r/9f/z//L/8v/3//j/+P/3//X/8v/y//L/
8v/0//T/9f/2//j/+f/4//P/9P/z//T/+P/7//z//f/8//r/+P/3//j/+P/3//X/9//4
//n/+//5//n/+P/4//z//f/+/////f/8//z/+v/6//r/+v/8//7///8BAAAA/v/7//r/
/P/8//z//P/8//z//P/8//r/+v/6//z///8AAAEAAgADAAMAAgAAAAEAAgAGAAoACQAJ
AAgABwAHAAQAAgAAAAAAAAAAAAAA+//6//f/8//1//b/+P/5//r/+f/4//X/8f/w//D/
8f/z//X/9//5//f/9f/x/+7/8f/y//P/9v/2//f/9//0//L/8f/x//H/9P/1//b/9//6
//3/AwALABwANgBLAFEASAA0ABsACwAEAAcACAD6/9n/t/+b/4P/dP9p/1X/Q/9V/4P/
qP/E/9n/3//e/97/4f/j/+X/6v/s/+//8f/w//D/7v/u/+//7//w//L/8v/z//P/8//z
//T/9P/0//j/+v/7//v/+v/6//r/+f/3//f/+f/5//7//////wAA///9//r/+P/5//n/
+//7//z//f/9//3///8AAAIAAgAFAAgACgAKAAkACQAIAAkADgATABcAGgAaABsAHAAb
AB0AHwAiACUAKAArAC4ALwAvAC8ALwAwADUAOAA6AD0APAA9AD0AOwA7ADsAOwA7ADsA
OwA6ADgANAAyADAALgAtAC0ALgAvACkAJQAgABkAGAAVABYAFgAWABQAFAARAAwABwAF
AAMAAwAEAAUACAADAAEA/f/8//v/+//8//7//v/+//3/+//5//b/9v/2//f/+v/7//3/
+v/6//n/9v/1//j/+f/8//3//////////f/8//v/+/8AAAIAAwADAAEAAAD/////AAAB
AAEAAgAFAAUABQAFAAEAAAACAAIAAgACAAUABgAGAAcABAACAP///v8BAAIAAwAEAAMA
AgABAAAAAAAAAAAAAgAFAAYABwAIAAcABwAGAAQABwAIAAwAEAAQAA8ADQALAA0ACgAI
AAYABgAGAAYABgABAAAA/f/5//z//v8BAAMAAwABAP//+//5//j/+P/5//r/+//8//3/
+//7//n/+P/7//z//f8AAP7//f/7//b/+P/5//v//f/7//v/+//7//z/AwAJAA0AHgA6
AFUAXQBOADgAHQAJAAgAEQAUAAQA4f+7/5//h/9w/2P/Vf9H/1n/if+y/8r/2//f/97/
4v/l/+f/6f/u//D/8//1//P/8v/v/+7/8v/z//X/+P/3//f/9v/1//f/+P/4//j//P/+
///////9//z/+//5//r/+//+////AQABAAAAAAD//////v/+/wIAAwAGAAcABgAFAAMA
AQAEAAYACQAKAAkADAAOAA4ADgAPAA8AEQAUABcAGQAaABkAGwAdAB0AIAAjACcAKwAt
AC8AMQAxADIAMwA0ADYAOwA+AEAAQwBCAEEAPwA7ADwAPQA+AD8APQA9ADwAOgA6ADgA
NgA0ADEAMQAyADMALgApACMAGwAZABcAGQAaABYAFAAUABEADQAJAAgABwAHAAgACQAM
AAgABQAAAP7//////wAAAgABAAAA/v/7//3/+v/6//r/+//+////AQD///7//P/4//n/
/P/9/wAAAAABAAAA//8AAAAAAAABAAUABgAGAAUAAwACAAEAAQADAAUABgAIAAcABwAH
AAcABQAGAAQABwAIAAkACgAIAAgABwAHAAkACAAGAAYABwAIAAkACgAIAAYABAACAAYA
CAAKAA4ADQAMAAsACgAMAA0ADQAMAA4ADgARABQAEgARAA8ADQAQAA4ADQAMAAcABgAF
AAQABAAEAAIA//8BAAIABAAFAAUAAwABAP3//f/+/wAAAwABAP///f/7//7////+//7/
AAAAAAAAAgACAAEA///6//v//f8AAAMAAgABAAAA//8CAA0AFwAlADoAUgBlAGMAUAA6
ACUAGQAaAB0AGAD+/9X/rf+R/3f/Zv9f/1X/Vf93/5//vv/Q/9v/4//q/+3/8f/0//f/
+P/4//n/+f/4//j/9v/2//n/+//+/wIA///9//r/9//7//7/AAACAAIABAAFAAUAAgAC
AAIAAQADAAUACQALAAkABwAEAAIABQAHAAgACgAKAAkACgAJAAkACQAIAAcACQAMABAA
EgARABIAEgAQABMAFQAWABkAGgAdAB8AIAAfACEAIwAjACUAKQAuADMANAA1ADYANQA6
AD0AQABEAEUARgBGAEcARwBHAEYAQwBGAEkATABPAEwASQBFAEAAQABAAEAAQAA6ADkA
OQA5ADYAMwAvACkAJwAlACcAKAAkACAAHgAZABcAFQAWABcAFAAUABQAFgARAA8ACwAK
AAkACQAKAAwADAAKAAcAAwAFAAQABgAIAAcACAAHAAcABQAGAAYABAAEAAgACgAOAA0A
DQALAAkADAAMAAwADQANAA4ADgANAA8ADgANAA0ADwARABIAFAATABEADwANABEAFgAW
ABUAFAATABIAEAAQAA8ADwARABIAEgAUABEAEAAPAA4ADwAQABEAEgAUABQAFAAWABUA
FAATABIAFgAXABcAFgAWABYAGQAcAB4AHwAfAB8AIQAeABwAGgAWABQAEgAQABIAFAAU
ABMAEAAOAA0ACwAOAA8AEAAPAA4ADgAPABEADwANAAsACQALAAsACQAIAAoACgAKAAwA
DgAPAA8ADAAJAAkACgALAAoACQAIAAcADAAXACEAJwAwAEYAYQBtAGgAXgBJADEAJgAl
AB4ACADr/8P/n/+H/3L/Z/9h/1v/Zf+H/67/zP/f/+n/8P/1//n//P///wEAAAAAAP//
AwAEAAMABAAFAAUABgAIAAcABwAGAAUABwAKAAwADgAOAA4ADQALAA4AEAASABMADwAP
ABEAEQARABEAEAAQABIAEwATABQAEgARABIAEQAUABcAGQAbABkAGgAcABwAGwAcABwA
GgAcAB8AIQAlACQAJQAlACQAJgApACwALQArAC0AMAAzADQANwA6ADsAPgBBAEQASABH
AEgASABJAE0ATwBQAE8ATQBNAE0ATQBMAEsASQBGAEcARgBFAEQAPwA9ADwAOwA7ADkA
NgAxAC8AKwArACoAJwAkACMAHwAdABsAHAAdABYAFAASABIAEwATABEAEgAQAA8ADwAQ
AA8ADgAMAAkADQAMAA4AEAAMAAwACgAJAAsADgAQABAADAAOAA4AEAAOAA8ADgANABEA
EgATABUAFAAUABMAEQATABQAFQAXABcAFwAWABYAFQAVABUAFQAbABoAHAAaABgAFgAU
ABUAFgAWABcAGQAYABYAFgAVABQAEwASABMAFAAVABYAFQAUABMAFAAYABgAGAAYABsA
HQAeAB4AHQAcAB4AIAAkACUAJQAlACIAHgAbABgAGAAYABgAGAAYABgAFgATABAAEAAR
ABEAFAAVABYAFQAQAA4ADQANABAAEQASABMAEgARAA4ADAAMAAwADAAOABEAEwAUABIA
DwAPABAAEQARABEAEQARABwAIQAjACsAOgBSAG0AdwBuAFwAQwAxACwAKQAkABAA6f/H
/6//nf+K/33/af9h/33/qf/M/+j/+/////7/AgAFAAcACQALAAoACgAJAAsADAALAAwA
CwALAAwADgARABMAFAAVABIAEgARABAAEgAUABUAFQAWABgAGgAbABgAFwAYABcAHAAd
AB0AHgAeAB0AGwAaABsAGwAdAB0AHwAhACIAIwAiACIAIwAiACQAKAArACwALAAtAC0A
LwAwADMANQA2ADgAOwA+AD8APAA9AD8AQQBFAEkATQBPAFIAUwBUAFYAVwBYAFgAWQBc
AF8AYQBhAF4AXQBcAFsAXABdAF0AXABYAFYAVABSAE8ATwBQAFEATQBLAEgAQwA9ADkA
OQA4ADcANgA3ADUAMQAtACwAKwAoACgAKAAqACoAKQAmACYAIQAfAB4AHgAiACQAJQAl
ACMAIAAgACAAIAAiACIAIwAjACQAJAAiAB4AIAAgACIAJAAnACgAKQApACgAJwAnACEA
JgAsAA==
         </WaveFormData>
      </LeadData>
      <LeadData>
         <LeadByteCountTotal>10000</LeadByteCountTotal>
         <LeadTimeOffset>0</LeadTimeOffset>
         <LeadSampleCountTotal>5000</LeadSampleCountTotal>
         <LeadAmplitudeUnitsPerBit>4.88</LeadAmplitudeUnitsPerBit>
         <LeadAmplitudeUnits>��V</LeadAmplitudeUnits>
         <LeadHighLimit>2147483647</LeadHighLimit>
         <LeadLowLimit>268435456</LeadLowLimit>
         <LeadID>V3</LeadID>
         <LeadOffsetFirstSample>0</LeadOffsetFirstSample>
         <FirstSampleBaseline>0</FirstSampleBaseline>
         <LeadSampleSize>2</LeadSampleSize>
         <LeadOff>FALSE</LeadOff>
         <BaselineSway>FALSE</BaselineSway>
         <ExcessiveACNoise>FALSE</ExcessiveACNoise>
         <MuscleNoise>FALSE</MuscleNoise>
         <LeadDataCRC32>4234617410</LeadDataCRC32>
         <WaveFormData>
5v/m/+b/5v/p/+z/7//y/+//7v/t/+z/7//w//H/8v/w//D/8P/w/+7/7v/u/+7/8v/0
//b/+P/1//T/8//y//X/9v/3//j/+v/6//r/+v/4//j/+P/4//v//v8BAAQAAwACAAEA
AAACAAQABgAIAAkACgALAAwADAAMAAwADAAPABIAFQAYABkAGgAbABwAIAAiACQAJgAo
ACoALAAuAC4ALgAuAC4AMAAyADQANgAyADAALgAsACwALAAsACwAKQAoACcAJgAkACIA
IAAeABwAHAAcABwAGQAWABMAEAAQABAAEAAQAA0ADAALAAoABgAEAAIAAAACAAIAAgAC
AP///v/9//z//P/8//z//P/6//r/+v/6//n/+P/3//b/+f/6//v//P/6//j/9v/0//b/
+P/6//z//v/+//7//v/8//z//P/8/wAAAgAEAAYAAwACAAEAAAACAAQABgAIAAYABgAG
AAYAAwACAAEAAwAGAAcACAAJAAYABAADAAIABAAEAAUABQAHAAYABQAFAAMAAwAEAAUA
BgAHAAkACgAKAAkACQAIAAoACwAPABIAFgAUABQAEwAPAAsACAAFAAcACAAHAAgABgAC
AP3//P/+//7///8BAAMAAQAAAP7/+v/5//f/9v/4//n/+f/5//f/9f/z//L/8v/0//b/
9v/3//f/9P/z//L/8v/y//H/+f/5//v//f///wIACQAXAC4ASwBgAGYAXgBRAEcARgBO
AFgATwAzABMA+f/b/7j/lf9x/07/Uv97/53/tP/P/+D/4P/f/+H/4v/j/+j/6v/s/+7/
7v/u/+v/6//s/+v/6v/r//D/8f/y//P/8P/v/+7/7f/x//T/9f/1//T/9P/z//L/7//v
//D/8v/1//X/9P/0//P/8//z//T/+P/4//n/+f/6//z//P/7//j/+f/5//n//P8AAAMA
BQACAAIAAQABAAUACQAKAAoADQAOABAAEQAQABEAEwAVABwAHwAhACMAIQAiACEAIAAl
ACkAKwAuAC4ALgAuAC4ALAArACsAKgAqACsAKgAqACUAIgAgAB0AHQAdAB4AHQAaABkA
FwAVABIADwANAAoADAALAAsACgADAP7/+v/4//v/+v/7//z/+v/3//f/9f/y//L/8v/z
//b/9v/3//f/8//y//D/7//y//P/9f/2//X/9P/z//H/7//w//L/8//2//f/+P/6//f/
9f/0//X/+P/4//j/+P/5//n/+v/7//n/+f/5//n//P/9//7////6//b/+P/4//n/+v/7
//z//v/9//z/+//5//f/9v/2//n/+v/7//3/+v/5//f/9f/3//r//f8BAAAA///+//7/
/P/9//3//v8AAAIABQALAAwADAAIAAYABwAHAAcACAAGAAQAAwAAAP7//f/6//b/+f/6
//v//f/7//n/9f/y//T/8//1//b/8//z//L/8P/v/+7/7f/s/+//8P/z//b/8v/x/+//
6v/t/+//8v/1//L/8f/w/+//6//t//b/AwARACYAQQBWAFoAVABJAD0AOgBEAFIAUwA9
ABcA8f/V/7j/l/93/1z/UP9n/43/qP+5/8b/zP/Q/9X/2f/d/+H/4v/j/+T/4//i/97/
3f/i/+P/5P/n/+j/5//m/+X/5//n/+f/5//s/+7/7v/t/+z/7P/r/+r/7P/t/+//8v/w
/+//7f/s//D/8f/y//T/9f/0//T/8//z//T/8//x//T/9//5//v/+//8//z/+//9//7/
/v///wMABwAIAAgABgAGAAcABwAJAA0AEgAXABkAGQAYABcAGAAcAB4AIAAkACcAKAAq
ACkAKAAnACYAJwApACwALgAqACkAJgAkACUAJAAkACMAIgAhACEAHwAZABcAFAARABIA
EQARABAADgALAAkABgAEAAIAAQACAAAA/v/+//7//P/5//n/9//3//j/+f/7//r/+P/3
//X/9v/2//X/9f/1//X/9v/2//X/9P/z//H/8//2//r//f/8//v/+v/6//j/9//3//n/
/P/8//z//P/7//n/+P/3//r//f8AAAMAAQD///3/+//9//7///8AAAYABQAEAAEAAAD/
//7////////////9//v/+v/6//j/+P/4//n/+v/7//v/+//5//j/9//3//z//f/+/wAA
AAABAAEAAgACAAIAAwAHAAsADgANAA4ACgAHAAQAAgAEAAQABQAEAAIAAQD+//r/+f/4
//f/9//7//3//f/+//n/9f/0//L/8//1//b/9v/1//T/8//y//H/8P/x//L/9f/3//j/
9v/z//P/9P/1//f/9//3//f/+f/9/wIABQAPACoASwBgAGYAYABTAEkASABMAEwAQQAr
AAsA7f/V/7T/k/9x/1T/Uv91/5v/sv/L/97/4v/g/+H/4f/h/+T/5v/o/+r/7v/u/+v/
6//q/+n/6P/p/+7/7//w//H/8P/v/+7/7f/w//L/8v/x//H/8v/y//L/7//v//D/8v/0
//X/9f/2//X/9f/1//b/+f/6//z//f/+/wAAAAD///7/////////AwAGAAgACQAGAAYA
BQAFAAkADQAOAA4AEAASABUAFwATABMAFAAVABsAHwAiACUAJAAmACYAJgAqAC0ALgAw
ADIAMgAyADIAMAAvAC8ALgAwADEAMAAwACsAKAAmACMAIwAjACQAIwAgAB8AHQAbABcA
FQAUABIAEgARABEAEAAKAAYAAwACAAMAAgADAAQAAgD//////f/6//r/+v/7//z//P/9
//3/+f/4//b/9f/2//f/+f/6//v//P/9//3/+v/6//v/+//9////AQAEAAIA///9//3/
AQACAAMABAAFAAUABgAHAAUABQAFAAUACAAJAAoACwAIAAgABgACAAQABAAEAAQABQAF
AAUABQAFAAMAAgACAAQABAAEAAUAAwABAP7/+//+/wAAAgAFAAYABQAEAAQABAAFAAUA
BgAJAAoADAARABAAEAAMAAoADQANAA0ADgAMAAoACQAGAAYABQACAP7///8AAAEAAwAC
AP//+v/2//j/9//5//r/+P/5//n/+P/3//b/9f/0//X/9v/5//z/+//7//r/9v/1//X/
9v/3//n/+f/5//n/9f/5/wIACwAVACgARQBaAF4AXgBVAEcARgBQAFwAXQBLACUA///j
/8T/of+B/2L/Vv9x/5f/rv/D/9L/2P/d/+H/5P/n/+v/7P/t/+7/7//u/+r/6f/u/+//
8P/z//P/8f/v/+3/7f/t/+3/7f/y//T/9P/z//H/8v/y//L/9P/1//f/+v/4//f/9f/0
//f/9//3//j//P/8//3//f/9//7//f/7//z///8BAAMAAwAEAAQAAwAFAAYABgAHAAsA
DwAQABAAEAAQABEAEQASABUAGQAdAB4AHwAfAB8AIQAkACUAJgApAC0ALwAyADAALgAs
ACoALQAvADIANAAwAC8ALAAqACgAJgAlACMAIwAjACQAIwAeAB0AGwAZABgAFwAXABYA
EwARABAADgAJAAYABAAEAAUABAAFAAYAAwD///7/+//7//z//f////7//P/7//n/+v/6
//n/+f/8//3///8AAP7//P/6//f/+P/6//3////+//3//P/8//7//f/9////BAAEAAQA
BAABAP///v/9/wIABQAIAAsACQAHAAUAAwACAAIAAgACAAoADAAIAAYABAACAAQAAwAC
AAEABAADAAMABAACAAAA/v/9/wAAAQABAAEA//8AAAEAAwADAAMAAwAEAAYACQALAA4A
CgAIAAcACQAOABIAEgAUABAADQAKAAgACQAIAAgABgAJAAkABwAEAAEAAAD/////AwAD
AAEAAAD+//v/+//6//j/+f/5//j/+P/4//j/+P/2//T/9P/0//b/+f/7//r/9//3//j/
+f/4//f/9v/1//3/BQAKAA0AGQAsAEcAWgBaAFAARQBBAEgAVABWAEkAKQAJAPH/1/+6
/5//d/9M/1T/g/+j/7b/yf/Y/+D/4v/l/+f/6f/o/+j/6P/o/+z/7v/t/+//8P/v/+7/
7//y//P/9P/1//b/9//4//n/+f/4//X/8f/1//j/+v/8//n/9//2//b/+v/7//v//P//
//////8AAAAA/v/9//v//v8CAAQABQACAAMAAwADAAYACAAJAAkACwAMAAwADQAOABEA
EQAQABQAGAAdACEAHgAdAB0AHQAiACUAJwApACkALAAtAC4ALwAxADEAMgA1ADYANwA4
ADMAMQAwAC4ALwAxADEAMgAuACwAKwApACYAIwAhAB0AHgAfAB8AHwAbABcAFAAQABEA
DwAOAAwACgAIAAcACAAHAAQAAwACAAMAAQACAAEA///+//3//f/+//7///////z//P/7
//v/+//7//z//P/9//7///////z//P/9//3//v///wAAAgAEAAMAAwAFAAcABgAFAAQA
BgAHAAkACwAIAAcABgAFAAcABwAHAAcADgAOAAoACAAGAAQACAAJAAoACwANAAsACgAK
AAgABgAEAAMABQAHAAgACQAHAAgACQALAA0ADQANAA4ADAANAA0ADgAMAAwADQARABUA
GAAXABgAFQATABEAEAAPAA4ADgAMAAoACQAGAAIAAgACAAIAAwAGAAcABgAGAAEA/f/8
//r//f///wAAAAD9//z/+//6//j/+P/6//z//f///wAA/v/8//v/+//7//3//f/9//3/
BwAHAAwAEwAhADwAUwBeAF4AVgBLAEcATgBcAGAASwApAAkA8f/V/7b/l/9r/1L/Zv+N
/6v/xv/d/+b/6P/n/+n/6v/r/+3/7v/v//D/9P/0//H/8f/y//H/8P/x//X/9//5//v/
+P/3//b/9f/4//r/+v/5//v//P/8//z/+v/5//n/+v/+//////8AAP7//f/8//z//v/+
//////8BAAQABQAFAAQABQAFAAUACQAMAA4ADwAMAAwACwALAA4AEwAVABYAGgAcAB8A
IQAeAB8AIQAjACgAKwAtAC8ALQAwADEAMgAzADUANQA2ADcAOAA5ADoANgA1ADUANAA0
ADUANAA0AC8ALAAqACcAKAAnACcAJQAkACMAIQAfABoAFwAVABIAFAATABMAEgAOAAoA
BwAGAAgABgAGAAYACAAFAAUAAwABAAAA/////wIAAgADAAMAAAD+//v/+f/6//v//f/+
////AAABAAEA///+//7//f///wEAAwAGAAMAAQAAAAEABQAGAAcACAAGAAUABQAFAAUA
BQAFAAUABwANAA8ADAAJAAgABwAGAAcABwAHAAcACgAJAAkACgAIAAYABAADAAcACQAK
AAsACAAIAAgACQALAAsACwAMAA0ADwAQABIAEAAOAA0ADwATABYAFQAWABMAEQAPAA4A
DQAMAAwACgAMAAsACAAEAAMAAgABAAEABQAFAAMAAgAAAP3//f/8//r/+//7//r/+v/6
//r/+v/3//b/9//4//n/+//8//r/+P/3//f/9//3//f/9//3/wMABwAMABEAGQAsAEcA
WgBgAFgATQBHAEoAVgBeAFUANwATAPX/3f/E/6f/gf9U/0z/c/+Z/7L/y//c/+D/4f/j
/+T/5f/n/+j/6f/q/+3/7v/s/+3/7f/r/+n/6f/u/+//8P/x/+//7//v/+//8f/y//H/
7//x//T/9v/4//X/8//y//L/9f/3//j/+v/5//n/+f/6//n/+P/4//f/+v/+/wAAAQD/
/////v/9/wEABAAGAAcABwAIAAgACQAKAA0ADQAMAA8AEgAWABkAFQAVABYAFwAeACEA
IwAlACUAKAApACoAKQArACsALAAuADAAMgA0ADEALwAuACwALgAvAC4ALgArACgAJgAj
ACAAHwAfAB0AHAAdAB0AHQAYABUAEwAQAA8ADQAMAAoABwAEAAIAAgAAAP7//v/+////
/f/+//3/+//6//n/+f/8//z//f/9//r/+P/1//P/9f/1//b/9v/3//j/+f/5//b/9v/3
//f/+P/5//r//P/6//n/+f/7//z//P/8//z//v///wEAAwACAAEAAAD//wIAAwAEAAUA
CAACAP///v/9//z/AgADAAQABQADAAEAAAAAAP7//v/+////AgADAAMAAwACAAIAAgAD
AAcABwAHAAgABgAHAAcACAAKAAoACwAPABIAFAASABIADwANAAsACgALAAoACgAIAAYA
BQACAP7//v/+//7///8DAAMAAQAAAPz/+f/5//j/+v/7//v/+v/4//b/9P/y//D/8P/y
//T/9//5//r/+P/2//X/9f/1//f/9//3//f//f8BAAQABwAXADQAUQBiAGIAXABPAEMA
RABQAFYARwApAAsA8f/V/7L/kf9t/1D/XP+B/6P/wP/X/+D/3v/e/+H/4//l/+n/6v/r
/+z/7v/u/+v/6//s/+v/6v/r//D/8f/y//P/8v/x//D/7//y//T/9P/z//T/9v/3//j/
9v/1//X/9v/6//v/+//8//r/+f/4//j/+//8//7///8CAAQABAADAAAAAQABAAEAAwAG
AAgACQAIAAgABwAHAAwAEQATABQAEwAUABYAFwAVABcAGgAdACMAJQAmACcAJAAmACYA
JgApAC0ALwAyADQANAA0ADQAMgAxADEAMAAwADEAMAAwACwAKgApACcAKAAnACcAJQAk
ACMAIQAfABoAFwAVABIAFAATABMAEgAOAAoABwAGAAgABgAGAAYABwAFAAYABQABAAAA
/////wIAAgADAAMA///+//z/+//8//3///8AAAAAAAAAAP///P/8//3//f///wEAAwAG
AAMAAQAAAAEABAAEAAQABAAFAAUABgAHAAcABwAHAAcACgALAAwADQAGAAQABAAAAAIA
BAAGAAgACgAJAAgABwAFAAMAAgACAAQABgAIAAsACQAHAAQAAQAEAAYACAALAAsACwAL
AAwACwALAAoACgAMAA4AEQAXABYAFgASABAAEQARABEAEgAQAA4ADQAKAAkABwADAP7/
AgAEAAYACQAIAAUAAAD8//7//f///wAA/v///////v/7//r/+f/4//r//P8AAAQAAAD/
//3/+P/5//v//v8BAAAA///+//3/+/8DAAwAGQAtAEgAYQBuAGoAYABVAE8AVABgAGAA
UQAxAAsA6f/N/6z/i/9t/1z/cP+Z/7f/yv/Z/9z/3P/f/+P/5v/p/+z/7v/w//L/8v/w
/+v/6f/t/+//8f/1//b/9f/0//P/8//z//P/8//4//r/+v/5//f/9v/0//L/8//1//j/
/P/6//n/9//2//j/+f/6//z/AAAAAAEAAQAAAAAA/v/7//3/AQAEAAcABQAGAAYABQAH
AAgACAAJAAwAEQATABQAEgASABMAEwAWABkAHQAhACMAIwAiACEAIgAmACgAKgAuADEA
MgA0ADMAMgAxADAAMgAzADUANgAyADEALgAsACwAKgApACcAJwAnACgAJwAiAB8AGwAX
ABcAFwAYABgAFQATABIAEAALAAgABgAGAAYABAAEAAQAAwD///7/+//8//7/AAADAAAA
/v/9//v/+//8//z//f/7//v//P/8//v/+v/5//f/+//+/wIABQABAP///f/8//3//f/+
/wEAAgACAAIAAgABAP///v/9/wAAAwAGAAkACAAHAAYABQAEAAYACAAGAAYABgAGAAcA
BQADAAEAAwADAAQABgAGAAYABgAHAAYABQADAAEABQAIAAsADwANAAsACQAIAAsADQAO
ABAADgAOAA8AEwAUABYAFAAUABYAFQAUABQAEAAOAA0ACgALAAsACQAGAAgACAAIAAkA
CAAHAAQAAgACAAEAAwAEAAAA///9//r//P/8//z//P/6//r//P/+//7///////z//v//
/wEAAwABAP///f/7//3/AwAOABsAJQA0AEsAXABgAFoAVQBPAFAAWgBiAFkAPwAZAPn/
2//A/6f/h/9m/17/e/+d/7b/zf/a/97/4v/n/+v/7//v//D/8f/y//T/9P/x//H/9f/1
//X/9//3//X/8//x//P/9f/3//n/+//8//v/+f/6//z//f/+//////8AAAIAAQD///z/
+v/9////AQAEAAQAAgABAP//AQAEAAUABQAHAAkACgALAAoACgAJAAcACgAOABEAFQAV
ABcAFgAUABcAGAAaABsAGQAbAB4AIQAkACUAJQAlACkALgAxADQAMwA1ADUANgA2ADYA
NgA2ADYANwA5ADoANwA1ADEALgAuAC4ALwAvACwAKQAnACMAIwAjACIAIQAfAB0AHAAa
ABYAEwARAA4ADQAMAAwADgALAAgABwAGAAcABQAGAAUABQAGAAcACQAGAAQAAwABAAEA
AgACAAMAAgABAAEAAAACAAIAAgABAAMABAAGAAcABAADAAIAAgAEAAUABwALAAsACgAJ
AAgACQAJAAoACwAOAA8AEAARABAADwAOAA0ADgAQABQAEgAOAAwACgAIAAsACwALAAsA
DQALAAoACgAIAAgACAAJAAsACwAKAAkABwAIAAkACwAOAA8AEAASABQAFQAVABYAEgAQ
AA8AEQAXABoAGQAaABcAFQATABIAEQAQABAADgAOAA0ACgAGAAQABAAEAAUACAAJAAgA
CAAEAAEAAQAAAP7///////7/AAAAAAAAAAD9//z//f/+/wEAAwAEAAIAAQABAAIAAwAB
AAEAAQABAAcADQAUAB0AKQBCAFsAYgBeAFYATwBPAFYAYABcAEUAJQALAO//0/+4/5X/
Zf9Q/27/l/+z/8r/3//q/+r/6v/r/+v/6//r/+z/7f/u//H/8v/w//H/8v/x//D/8f/0
//X/9v/3//X/9f/1//X/9//4//f/9f/4//r/+//8//r/+f/5//r//f/9//z//P/7//v/
+//8//7//v//////AQAEAAUABQACAAMAAwADAAcACgAMAA0ADAAMAAsACwALAA8AEAAQ
ABUAGAAcAB8AHAAdAB8AIQAmACkAKwAtACsALgAvADAAMgA1ADYAOAA4ADgAOAA4ADYA
NQA1ADQANQA3ADcAOAA1ADIAMAAtACoAJwAlACEAIQAhACAAHwAaABcAFQASABIAEQAR
ABAADQAKAAgACAAHAAQAAwACAAUAAwAEAAMAAAD+//z/+//9//7/AAABAP7//v/9//3/
/f/9//7//v///wAAAQABAP///v/+//3///8BAAMABgAFAAMAAgADAAMAAgABAAAAAgAD
AAUABwAFAAUABQAFAAgACQAKAAsACAAIAAgABwAGAAUABAAIAAkACgALAAoABwAFAAQA
BgAGAAYABwAFAAUABAADAAMABAAFAAcACgALAAwADgANAA0ADAAMAA0ADgAQABUAFwAY
ABUAFAAVABMAEQAQABAAEAARABAADgALAAYAAAADAAQABQAHAAgABwAEAAIA/v/7//v/
+v/8////AQACAP///P/5//b/+P/4//r//P/8//3//f/6//j/9//3//f/+v/7//z//f//
/wEABgAPACEAPABVAF4AXgBUAEUAQwBIAFIAXABTADcAFQD3/9X/tv+Z/2//TP9Y/4X/
p//A/9f/4P/g/+D/4//l/+f/6v/s/+7/8P/w//D/7f/t/+//7//v//H/8//z//P/8//x
//H/8f/x//b/+P/4//f/9//4//j/+P/2//X/9f/2//n/+//8//7//f/7//n/+P/6//r/
+//7//z//v/+//3///8BAAIAAwAGAAgACQAJAAYABgAFAAUACQAPABIAFAAUABQAFQAV
ABUAFwAaAB0AIwAlACYAJwAlACgAKQAqAC0AMQAzADYANQA0ADMAMgAxADEAMgAyADMA
MwAxADAALQAqACgAJQAlACUAJgAlACAAHQAZABUAFQATABIAEAAQAA8ADwAOAAoABgAD
AAIABQAEAAUABgAEAP///f/5//n/+v/7//3////+//7//f/5//j/9v/1//j/+f/7//z/
+f/4//f/9f/3//j/+v/7//3//f/9//7//f/7//r/+////wAAAQACAAAA////////AAAB
AAIAAwAFAAUABQAFAAAAAAACAAIAAgACAAcABwAHAAcABAABAP///v8AAAIABAAHAAYA
BQADAAEAAQACAAMABQAIAAkACgAMAAkACQAIAAgACwAMAA4AEwATABQAEQAQABEADwAN
AAwACwAKAAoACAAHAAUAAQD8/wAAAgAEAAcABwAFAAEA/v/8//n/+f/4//n/+//8//z/
+f/4//f/9v/3//j/+//+//r/+f/3//L/8//1//j/+//6//n/+P/3//n/AQAGAAsAGQA2
AFMAYABcAFAAPwA5AEQAVgBeAFUAOQATAPX/1f+y/5H/b/9O/1j/h/+p/77/0f/Y/9j/
3P/f/+H/4//m/+j/6v/s/+v/6v/m/+X/6f/r/+3/8f/w/+//7v/t/+//7//v/+//9P/2
//b/9f/y//L/8f/w//D/8f/z//b/9//3//b/9v/1//X/9f/2//v//P/+/////v/+//z/
+f/7////AgAFAAUABgAGAAUABQAGAAYABwALAA8AEAAQABAAEAARABEAFAAXABsAHwAi
ACMAIwAjACMAJgAnACgAKwAvADEANAAzADIAMQAwADEAMQAyADIALwAvAC0ALAArACoA
KgApACgAJwAnACUAIAAdABkAFQAWABUAFQAUABEADwAOAAwACQAGAAQABAAFAAQABQAG
AAQA///9//n/+//8//3////+//z/+//5//r/+v/5//n//P/9////AAD8//r/+P/1//j/
+v/9/////v/9//z//P/9//3//v8BAAQABAAEAAQAAwABAAAA//8DAAUABwAJAAcABwAH
AAcABgAGAAYABwAIAAkACgALAAkABwAFAAYABQAFAAYABwAIAAkACwAJAAcABAABAAMA
BgAJAA0ADAALAAoACgAMAA0ADQAOABAAEAARABUAFwAYABUAFAAWABUAFAAUABAADgAN
AAoADAALAAgABAAFAAYABwAJAAkABwADAAAAAAD//wEAAgD+//3/+//4//r/+v/6//r/
/P/8//7/AAD+//3/+//2//n/+//+/wEA/v/9//z/+////wcAEgAhADUAUABjAGgAYABW
AE8ATwBaAGYAaABTAC8ACQDr/8f/pv+L/2v/XP92/53/t//I/9f/4P/m/+n/7f/w//P/
8v/y//L/8v/y//L/7//v//P/9f/3//v/+P/1//L/7//z//X/9//5//r//P/8//v/+v/6
//n/+P/5//v//v8CAP///f/6//j/+//9////AgADAAIAAgABAAAAAgACAAEABAAHAAkA
CwAKAAoACQAHAAoADAANAA8AEQAVABYAFgAVABYAGAAZABwAHwAjACcAJwAnACYAJQAo
AC4AMgA2ADcAOQA5ADoAOQA4ADcANgA4ADsAPwBCAD4AOwA2ADIAMgAyADMAMwAwAC8A
LwAtACgAJwAlACMAIgAhACEAIAAcABkAFwAUABMAEgASABQAEgAQABAAEAAPAAsACgAH
AAcACAAJAAsACQAGAAQAAQACAAQABQAHAAYABQAFAAQABAAEAAQAAwAEAAYACQALAAgA
BwAGAAYACQAJAAoADQAOAA4ADgAOAA4ADQANAA0ADwARABMAFQATABEADwANABIAFgAW
ABUAFAATABIAEgARABAADwATABMAFAAWABQAEgAQAA8AEAARABEAEQATABQAFQAXABYA
FQAUABQAFQAXABgAGgAYABgAGQAdACEAJAAjACQAJQAjACEAIAAcABoAGQAWABkAGwAb
ABoAFgAUABIAEQAUABUAFAAUABMAEQASABIADgANAAsACAAKAAoACgAKAAoACgAMAA4A
EAARABEADgAMAAsACwALAAkACQAJAAkADwAXACAAJQAvAEYAXwBwAHQAdABtAGMAZABu
AGwAXwBFACEA/f/j/8j/qf+N/3T/cP+L/6//yv/d/+z/9P/3//v//v8BAP///v/9//z/
AQACAAAAAQADAAMAAwAFAAQAAwACAAEABAAFAAYABwAHAAgABwAFAAcACgAMAA4ADAAL
AAsADAALAAsACgAKAA4ADwAQABIAEgAQAA8ADQAQABQAFgAXABcAGQAaABsAGgAaABkA
FwAZABwAHgAhAB8AIQAgAB4AIQAkACgAKwAoACkAKwAtAC8AMQAyADMANwA8AD8AQgBC
AEMAQgBCAEQARgBIAEoARwBHAEgASABGAEUAQgBAAD8APgA+AD0AOQA3ADYAMwAyADMA
MwAzAC8ALQAsACoAKAAlACMAIAAfAB4AHgAgAB4AGgAYABYAGQAXABgAFwAWABYAFgAX
ABYAFAATABEAEQASABIAEwAQAA8ADwAOABAAEgAUABUAEwAUABYAFwAWABUAFAAUABYA
FwAZAB0AHAAaABgAFgAaABsAHQAfAB8AHwAfAB8AHQAdAB0AHQAkACQAJgAiACAAHgAc
ACEAIQAhACEAIQAfAB4AHgAbABoAGQAZABwAHQAdAB0AHAAcABwAHQAhACEAIQAiACUA
JwAoACoAJwAmACYAKQAvADIAMQAyAC4AKwAoACYAJwAmACYAJAAmACUAIgAeABwAHAAc
AB0AIAAhACAAIAAdABkAGAAWABkAGwAcABwAGQAYABcAFgAUABQAFgAYABkAGwAcABoA
GAAXABcAFwAZABkAGQAZACMAJwAoADEAQQBYAHUAhACGAH4AcwBvAHIAdgB4AGkARwAl
AA0A9f/U/7H/h/9w/4T/sf/P/+j/+/8CAAQABgAJAAsADQAMAAwADAAMABAAEAANAA0A
DQANAA0ADwAUABUAFgAXABQAEwASABEAFAAWABYAFQAWABgAGQAaABgAFwAXABgAHAAd
AB0AHgAeAB0AHAAcACAAIAAhACEAIwAmACcAJwAkACUAJQAlACkALAAuAC8ALQAuAC4A
LwAvADMANAA0ADgAOgA9AD8APAA9AD8AQQBGAEkASwBNAE8AUgBTAFQAVQBXAFcAWABb
AFwAXQBeAFoAWQBZAFgAWgBbAFoAWgBXAFQAUgBPAFAATwBPAE0ASwBLAEoASQBEAEEA
PwA8AD4APQA9ADwANwA0ADIAMgAyADAAMAAwADIALwAvAC0AKwAqACkAKQArACwALgAv
AC0ALAAqACkAKwArACwALAAuAC4ALgAtACoAKgArACsALgAvADAAMgAyADEAMQAzACwA
MAA2AA==
         </WaveFormData>
      </LeadData>
      <LeadData>
         <LeadByteCountTotal>10000</LeadByteCountTotal>
         <LeadTimeOffset>0</LeadTimeOffset>
         <LeadSampleCountTotal>5000</LeadSampleCountTotal>
         <LeadAmplitudeUnitsPerBit>4.88</LeadAmplitudeUnitsPerBit>
         <LeadAmplitudeUnits>��V</LeadAmplitudeUnits>
         <LeadHighLimit>2147483647</LeadHighLimit>
         <LeadLowLimit>268435456</LeadLowLimit>
         <LeadID>V4</LeadID>
         <LeadOffsetFirstSample>0</LeadOffsetFirstSample>
         <FirstSampleBaseline>0</FirstSampleBaseline>
         <LeadSampleSize>2</LeadSampleSize>
         <LeadOff>FALSE</LeadOff>
         <BaselineSway>FALSE</BaselineSway>
         <ExcessiveACNoise>FALSE</ExcessiveACNoise>
         <MuscleNoise>FALSE</MuscleNoise>
         <LeadDataCRC32>1172092074</LeadDataCRC32>
         <WaveFormData>
3v/e/97/3v/g/+L/5P/m/+P/4v/h/+D/4f/i/+P/5P/i/+L/4v/i/+H/4P/f/97/4P/i
/+T/5v/l/+T/4//i/+X/5v/n/+j/6v/q/+r/6v/o/+j/6P/o/+z/7v/w//L/8f/w/+//
7v/v//D/8f/y//P/9P/1//b/9v/2//b/9v/4//r//P/+////AAABAAIAAwAEAAUABgAJ
AAoACwAMAAwADAAMAAwADwAQABEAEgAQAA4ADAAKAAwADAAMAAwACgAKAAoACgAJAAgA
BwAGAAQABAAEAAQAAwACAAEAAAAAAAAAAAAAAP7//v/+//7/+//6//n/+P/6//r/+v/6
//n/+P/3//b/9v/2//b/9v/0//T/9P/0//P/8v/x//D/8f/y//P/9P/z//L/8f/w//L/
9P/2//j/+v/6//r/+v/6//r/+v/6//z//v8AAAIAAQAAAP///v///wAAAQACAAIAAgAC
AAIAAQAAAP//AAADAAMAAwADAAEAAAAAAP//AAAAAAAAAgAAAAAAAQABAAAA//8AAAEA
AgADAAQABgAGAAYABQAEAAYABwAKAA4AEQARABMAEwAOAAoACAAFAAUABwAKAAwABwAD
AAEA/f8AAAIAAwAEAAYABAADAAEA/P/5//j/9f/4//j/+P/5//b/8//x//D/8v/y//P/
9f/1//X/9f/1//P/8v/x//D/9v/4//n/+v/7//v/AAALABwAMwBLAFsAZQBvAIAAmwC4
ANIA3wDYAMsAwACjAHAALwDi/6D/k/+s/7z/xv/c/+v/6P/o/+f/5v/l/+b/5//q/+v/
6//p/+j/6P/o/+f/5v/l/+r/6//s/+3/6v/p/+j/5//o/+r/6//s/+v/7f/q/+j/6P/o
/+n/6//r/+z/7P/s/+z/7P/s/+z/7v/v//H/8v/0//T/8//z//D/8P/w/+//9P/3//j/
+P/3//b/9f/0//j/+//8//3//f8BAAEAAAD+//7///8DAAYACgALAAwACwAKAAkACwAN
AA4AEQAUABIAEwATABMADwAPAA4ADgAPABAAEQARAA0ACgAJAAcACAAJAAoACwAMAAwA
CwALAAcABgAFAAQABQAGAAYABgABAP3/+v/4//z//f/+/////v/9//r/+v/5//j/+P/3
//j/+f/6//n/+P/2//T/8//1//f/+P/5//f/+P/4//f/9f/z//X/9v/4//v/+v/7//z/
+//6//n/+//8//z//P/9//7///////7//v////7///8AAAIAAwAAAPz///8AAAIAAgAC
AAIAAgADAAMAAwACAAEA///+/wAAAAABAAIAAQD+//3//f8AAAEAAgAFAAYABQAEAAMA
AgADAAQABAAHAAgACgAOAA8ADwAOAA8AEgAQAA8AEAANAAsACwAMAAoACAAFAAQAAgAD
AAUABgAFAAQAAQD//////////wEA/v/9//v/+f/3//f/9f/0//f/+P/5//v/+//5//f/
9f/3//j/+v/8//v/+v/5//n/9P/z//v/BAARACIANwBJAFMAXQBnAHIAiQCqAMoA3QDc
AM8AvACrAI4AVQAMAMr/pf+u/8L/zv/U/9//5P/o/+n/6v/r/+3/7f/v/+//7v/r/+n/
6P/r/+v/6//r/+3/7f/t/+3/7f/t/+3/7f/w//L/8//0//H/8//w/+7/8f/y//T/9//2
//b/9f/0//X/9v/3//j/9//3//j/+P/5//j/9v/1//b/+P/6//v//P/9//z/+v/8//z/
/P/8////AwAFAAcABQAHAAUAAgAEAAYACQAPAA4AEAAPAA4AEQASABMAFwAaABoAHAAe
ABsAGwAaABkAGgAbABsAHAAbABoAGQAXABYAFgAYABkAGQAZABkAGQAWABQAEQAPAA8A
EAARABIAEQAQAA4ADAAKAAkACQAKAAkACQAJAAkACAAHAAQABAAGAAYABwAHAAUABQAF
AAMAAwACAAEAAQACAAMAAwADAAEAAgACAAEAAwADAAcACgAKAAsACAAHAAcABwAHAAcA
CwAMAAwADAALAAoACQAHAAgACgANAA4ADQAMAAwACwALAAwADAANABIAFAASAA8ADgAN
AAwADAANAA0ADQANAA0ADAAMAAsACgAKAAoADgAMAAwADQAKAAkACAAJAA4ADwAQABEA
EgATABQAFAAUABQAFQAYAB0AHwAgACMAIAAcABkAGAAZABcAFwAYABgAFgATABIADgAN
AA0ADAAOABAAEAARAAwACQAGAAUABAAFAAUABQAEAAMAAAD+//z//P/8//3/AAABAAIA
AwADAAIAAgACAAAAAAAAAAEAAgAHAAcACAARACgAQwBXAGMAbQB3AIYAnQC2AMgA1wDU
AMcAugCnAH4APQD2/7r/pf+4/8r/1P/m//f/+P/3//X/8//x//L/8//2//f/+f/3//b/
9v/0//P/8v/x//T/9f/2//f/9//3//f/9//3//j/+P/4//b/+f/3//b/9v/2//f/+f/7
//z//P/8//v/+v/5//j/+v/7//3//v8AAAAA//////3//v//////AgAFAAYABgADAAIA
AQAAAAQABwAIAAkACQANAA0ADAAKAAgABwAJAA4AEgATABQAEgASABIAFQAWABYAGAAa
ABoAGwAbABsAFwAXABYAFgAYABgAGAAXABIAEAAQAA8ADwAPAA8ADwAPABAAEAARAA0A
DAALAAoADAAMAAsACgAFAAMAAgACAAMAAwADAAMAAgABAP7//v/8//z//f/9//7///8A
AP///P/6//j/9//6//v/+//7//z//v///////P/5//r/+v/9/wEAAQADAAMAAQD///3/
AgAEAAUABgAGAAYABgAFAAQABAAFAAQABgAGAAcABwAGAAgABwAAAAEAAgADAAQABQAF
AAQAAwABAAEAAAAAAAAAAAABAAIAAgD+//z/+//9//3//f//////////////AAABAAIA
AgADAAQABgAKAAsACwAKAAsADgAMAAsADAAJAAcABwAIAAgABgADAAIAAQABAAIAAgAA
AP7/+v/3//j/9//2//f/9f/1//T/8//z//P/8f/w//L/8v/y//P/8//z//P/8//x//D/
8P/w//L/8v/y//P/8P/z//n//v8DABQAKwA7AEcAVwBlAG4AgwCgAMAA0wDWAMcAsgCh
AIAARQD+/7z/l/+e/7b/vv/K/9n/3v/g/+H/4v/j/+X/5f/n/+f/5v/j/+H/4P/k/+X/
5v/n/+b/5f/k/+P/4f/h/+H/4f/i/+T/5f/m/+T/5//l/+T/5f/m/+j/6//q/+r/6f/o
/+r/6v/q/+r/6//r/+z/7P/s/+z/6//r/+3/7v/v/+//7//x//H/8P/w//D/8P/w//P/
9//5//v/+P/7//r/+P/6//r/+////wAAAgABAAAAAgACAAIABQAHAAgACwAOAAwACwAJ
AAcABwAJAAoADAALAAoACQAHAAQAAgACAAEAAwADAAMAAwAAAAAA//////3//v///wAA
AAAAAP///v/5//f/9v/2//n/+f/5//n/9v/1//L/8v/0//T/9f/1//T/8//y/+//8f/w
/+//7//y//P/8//z//L/8v/x/+//8f/v//H/8v/y//P/8P/v//P/8//z//P/9v/4//n/
+v/4//b/9P/x//T/+P/9/wAA/f/8//z/+//6//r/+f/5//7/AgAAAP7//P/6//n/+f/4
//f/+P/5//n/+v/2//T/8//y//f/9v/3//n/9//3//f/+f/5//n/+f/5//3///8BAAIA
///+//7/AAAGAAkACwAPAAsABgACAAAAAAD//wAAAgADAAIAAAAAAPz/+//7//r//P/8
//r/+f/3//X/8//z/+//7//u/+3/7v/v/+7/7v/s/+r/6P/n/+z/7f/u/+//7f/s/+z/
7P/r/+r/6f/p//D/9f/3//z/BQASACUAOwBJAFMAXwB2AJcAtgDOANUAzgC/ALAAlQBk
ACMA0P+K/4X/qP+4/77/yv/V/9z/3f/d/93/3f/b/9v/3f/d/97/3f/d/97/3v/d/9z/
2//f/9//3//f/+H/4f/h/+H/3//e/9z/2v/c/+H/4f/i/+D/3v/d/93/4P/i/+P/5P/l
/+b/5//o/+f/5f/k/+L/5f/m/+b/5//l/+b/5//n/+n/6//r/+r/6//s/+3/7v/t/+//
7//v//H/9//5//r/+P/2//X/9//7//7//v/+/wAAAAAAAAMAAwACAAMABAAHAAkACgAL
AAUAAwAAAP7/AAACAAQABQAAAP7//v/9//v/+f/3//X/9v/4//n/+//2//b/9v/2//b/
9v/1//T/8//z//T/9v/1//P/8f/v/+//7//t/+7/7f/s/+z/6//s/+3/7v/t/+3/7P/r
/+v/6v/r/+v/6//s/+7/7//v/+3/6//t/+7/8f/z//H/8f/z//P/8//z//P/9P/0//T/
9//4//n/+f/2//b/9//2//j/+P/5//n//v/8//n/+P/3//b/+f/7//z//f/9//3//P/8
//j/9v/1//T/+f/4//n/+//7//v/+//9/////////////v///wAAAAD+//7///8CAAYA
BwAHAAkACwAIAAYABgADAAEAAQACAAIAAAD9//z/+f/5//r/+v/7//z/+//7//f/8//v
/+3/7f/v//D/8f/w/+//7P/q/+j/6P/o/+n/7f/t/+3/7f/r/+r/6v/q/+z/7P/s/+3/
9P/x//P/+P8FABoALwBBAFEAYQBvAIQApQDIANwA3QDSAMEAsACNAFAABwC4/4b/jf+o
/7b/xv/Y/+H/4P/g/9//3v/d/9z/2//c/9v/3v/d/93/3v/e/93/3P/b/+D/4f/i/+P/
4v/h/+D/3//f/+D/4P/g/+L/5f/j/+L/4P/g/+H/4//l/+b/5v/m/+T/5P/k/+T/5f/l
/+b/5v/q/+r/6f/p/+j/6P/o/+f/6v/t/+7/7v/s/+z/7P/s//D/8//0//X/9//7//v/
+v/5//j/+P/7////AgACAAIAAwAEAAUACQAHAAYABwAIAAoACwALAAsACAAHAAUABAAG
AAYABgAFAAEA/v/9//v/+//7//v/+//9//7//v////n/+P/3//b/9//4//j/+P/z//H/
8P/w//H/8f/x//H/8f/x/+//8P/v/+7/7v/t//D/8f/y//H/7v/s/+r/6f/q/+v/6//r
/+z/7v/v/+//7v/r/+z/7P/w//P/8v/z//L/8f/w/+//8v/0//X/9v/0//T/9P/z//H/
8v/0//T/9v/6//3/+v/5//j/9//2//b/9//3//f/+f/5//j/+P/2//T/8//y//b/9v/4
//v/+P/3//b/9//7//v/+//7//z//f/+//7//f/8//z//v8DAAUABgAJAAcABAACAAIA
AwABAAEAAgACAAAA/f/8//f/9//4//j/+v/6//j/9//1//P/8f/x/+3/7f/s/+v/7P/t
/+z/7P/q/+r/6v/r/+//7//v/+//7v/s/+v/6v/q/+r/6v/r//T/9//5/wAABwAUACcA
OwBLAFcAYwB4AJcAugDWAOEA3ADHALgApQB6ADkA6v+c/4P/nP+w/7r/zP/b/97/3f/d
/93/3f/d/93/3//f/+D/3//f/+D/3//d/9v/2f/e/9//4P/h/9//3//f/9//3v/e/93/
3P/f/+P/4v/i/9//3v/e/9//4v/k/+X/5v/m/+b/5v/m/+T/4//j/+L/5v/o/+n/6//o
/+j/6P/n/+r/7f/u/+7/8P/w//D/8P/x//P/8//z//b/+//8//z/+v/4//f/+f/+/wIA
AwAEAAYABgAGAAkABwAGAAcACAALAA0ADgAPAAoACQAHAAYACQAKAAsACwAGAAQABAAD
AAEAAQABAAEAAgAEAAUABwABAAAA///+//7//v/9//z/+//5//j/+P/4//f/9v/1//f/
9//1//b/9P/0//X/9f/3//f/9//1//L/8P/u/+3/7v/v/+//7//x//L/8v/x//H/7//x
//L/8//1//P/8//z//P/8//z//X/9v/2//b/+f/6//v/+//6//r/+//6//v//P/+////
AgD8//v/+v/5//j/+//9//7////9//3//P/8//v/+v/6//r//f/8//3////9//3//f//
/wIAAwAEAAUABAAFAAYABgAGAAYABwAKAA4ADwAPABEADwAMAAoACgALAAkACQAKAAgA
BgADAAIA/////wAAAAACAAIAAAD///z/+f/2//X/9P/1//X/9f/z//P/8f/w/+7/7v/u
/+//8v/z//T/9f/z//L/8v/y//T/9P/0//X/+P/5//v//P8JACAAOwBLAFkAaQB1AIQA
nQC8ANQA2wDSAMUAuACdAGgAIQDW/6D/l/+u/77/zv/g/+f/5v/l/+X/5f/l/+P/4//l
/+X/5v/l/+X/5v/k/+P/4v/h/+b/5//o/+n/6P/n/+b/5f/n/+j/6P/o/+r/7f/r/+r/
6v/q/+v/7f/u//D/8f/y//H/8P/v/+7/8f/x//L/8v/2//b/9f/1//L/8v/y//H/9f/3
//f/9v/0//T/9P/0//n//f///wEAAAADAAIAAAAAAAAAAQAFAAgADAANAA4ACwAKAAkA
CwANAA4AEQAUABQAFQAVABUAEwATABIAEgASABIAEgARAAwACgAKAAkACwALAAsACwAM
AAwACwALAAYABgAGAAYABwAIAAgACAADAAEAAAAAAP//////////AQABAP//AAD9//z/
/P/7//z//f/+//3/+//6//n/+f/6//v/+//7//3//v/+//3//P/5//r/+v/+/wEAAAAB
AAAA///+//3/AAACAAMABAAGAAYABgAFAAMABAAGAAYABwAIAAoACwAGAAYABQACAAUA
BgAHAAgACQAJAAgABwAEAAMAAQAAAAMABAAGAAgACAAEAAIAAQACAAMABAAHAAcABwAH
AAcABgAHAAgACAALAAwADgASABQAEwARABEAEwASABIAFAARAA8ADwAQAA0ACgAGAAQA
BQAHAAoADAAKAAgABAABAAAA///+//////////7//f/8//v/+P/2//j/+v/8/////v/9
//z/+//8//z//f/+//7//v/+////+v///wcAEAAhADQASQBZAGUAbwB5AIwApwDGANoA
4QDYAMUAsACTAGAAGwDW/6r/rf/E/9D/2v/m/+v/6P/q/+v/7P/t/+//7//x//H/7v/r
/+n/6P/r/+3/7//x//L/8f/w/+//7f/t/+3/7f/w//L/8//0//L/8//v/+z/7v/w//P/
9//0//T/8//y//T/9P/0//T/9//3//j/+P/3//b/9P/z//b/+P/6//v/+v/7//r/+P/5
//r/+//8/wAAAwAEAAUABAAHAAYABAAFAAYACAANAA4AEAAPAA4AEAAQABAAEwAWABYA
GAAaABcAFwAWABUAFQAXABgAGgAZABgAFwAVABIAEAAQAA8AEQARABEAEQANAAwACgAJ
AAkACgALAAwADAAMAAsACgAGAAMAAQAAAAEAAQABAAEA///9//n/+P/7//z//v////7/
/f/8//n/+v/6//r/+//7//v/+v/5//f/+P/4//f/+f/5//3/AAD/////+//5//3//f/9
//3///8AAAAAAAD///7//f/7//3/AAAEAAYABQAEAAQAAwACAAYABAACAAIAAgACAAMA
AwACAAEAAgADAAMABAADAAIAAgACAAEA/v/9//3/AQADAAUACQAIAAUAAgD//wMABQAH
AAgACAAIAAkADAAOAA8ADwARABMAEAAOAA4ADAAJAAgACAAJAAgABgAGAAMAAwAEAAQA
AwACAP///f/8//v/+v/7//b/9f/z//H/9P/1//T/9P/z//L/8f/x//P/8//z//P/9P/0
//X/9v/1//T/8//z//T/9f/9/wYAEQAeAC8APwBLAFcAZwB6AJUAsgDMANcA0gDDALIA
nQB2ADsA8v+u/5X/pP+2/8D/0P/b/9r/3//h/+P/5f/j/+P/5f/l/+P/4f/g/+D/4//j
/+P/4//i/+H/4P/f/+L/4//k/+X/5f/m/+b/5v/m/+n/5//m/+b/5v/n/+n/6P/o/+f/
5v/n/+j/6f/q/+r/6f/p/+j/7P/s/+v/6//s/+7/8P/x//H/8f/v/+z/8P/y//T/9v/1
//f/9//3//b/+f/4//b/+P/4//n//f/9/wAAAAAAAAMABAAFAAkACQAIAAkACgAIAAkA
CQAJAAoACwALAAwACQAIAAcABQADAAIAAwADAAAA///+//3//f/+//7////+//7//v/+
//v/+v/4//b/9v/1//X/9v/2//X/9P/z//P/8//x//L/9P/0//X/9f/0//P/8v/v//H/
8P/v/+//8P/x//H/8f/x//L/8v/x//P/8f/z//T/8v/z//D/7//y//P/9P/1//b/9v/1
//T/9//4//n/+f/7//z//v/+//3//P/8//v/+v/+/wEAAAD9//z/+//6//r/+//7//v/
+f/5//j/+P/5//j/+P/4//r/+P/4//n/+f/5//n/+////////////wEAAwAFAAYABAAC
AAEAAgAIAAkACQALAAkABgAEAAQABQADAAMABAAEAAIA///+//n/+f/6//r//P/8//r/
+f/1//P/8f/x/+3/7f/s/+v/7v/v/+7/7v/r/+r/6f/p/+7/7//w//H/8f/w//D/8P/w
//D/8P/x//L/9f/7/wQADQAgADcARwBRAF8AcQCMAK0AyADaANsAzgC/AKwAiQBOAAEA
rv+E/5f/sv+8/8j/2v/l/+T/4//h/9//3f/d/93/3//f/+H/3//e/97/3f/d/93/3f/g
/+H/4v/j/+H/4f/h/+H/4P/g/9//3v/h/+X/5P/k/+H/4P/g/+H/4//k/+T/5P/k/+T/
5P/k/+X/5f/m/+b/6f/q/+r/6//o/+j/6P/n/+r/7f/u/+7/7P/s/+z/7P/s/+//8P/x
//L/9//4//j/+P/4//n//f8BAAQABAAEAAQABAAEAAcACAAIAAoADAAKAAsACwALAAcA
BwAGAAYABwAIAAkACQAIAAYABgAFAAMAAQD///3///8AAAAAAQD9//z/+//6//v//P/8
//z/+f/3//b/9v/2//X/9P/z//X/9f/z//T/8P/u/+3/6//u/+//8P/v/+//7v/t/+3/
7v/v/+//7//x//L/8v/x//H/7//x//L/9f/3//X/9f/2//X/9P/z//T/9P/z//L/9f/2
//f/9//1//b/+P/4//n/+v/8//3/+v/6//r/+v/6//r/+v/8//3//f/9//v/+//6//r/
+//6//r/+v/6//j/+P/5//n/+f/5//v////////////+////AAAAAAIAAgADAAYACAAJ
AAkACwAJAAYABAAEAAQAAwAEAAYAAwAAAPz/+v/4//n/+//8//r/+v/4//f/9P/x/+7/
7f/t/+//8P/x/+7/7f/q/+j/6v/q/+r/6//v/+//7//v/+3/6v/o/+b/6f/q/+v/7f/u
/+3/7//2/wcAHAAvAD0ATQBZAGcAfgCdALwA1gDjANwAywC4AJcAYAAZAMb/hv+F/6T/
sv++/9L/2//a/9n/2f/Z/9n/2v/b/97/3//f/93/3P/c/9v/2//b/9v/3f/d/93/3f/d
/93/3f/d/9//4P/g/+D/3v/h/9//3v/c/9z/3f/f/+L/5P/l/+b/4//i/+H/4P/h/+H/
4v/i/+b/5v/l/+X/5f/m/+f/5//r/+3/7f/s/+v/6v/p/+j/7f/x//P/9f/0//f/9v/0
//b/9v/3//v//f8AAAAAAAD+//7//v8BAAMABAAHAAoACQAJAAgABwAGAAcABwAIAAYA
BgAGAAUAAgAAAAAA//8AAAEAAgADAAAA/v/7//n/9//4//n/+v/6//r/+f/4//P/8f/w
//D/8v/z//T/9f/z//H/7f/s/+7/7v/v/+//7//v/+//7f/r/+r/6f/p/+z/7f/t/+3/
6v/q/+n/5//p/+f/6f/q/+3/7//t/+3/7f/t/+3/7f/w//L/8//0//T/9P/0//P/8//0
//b/9v/4//j/+f/5//T/8v/z//T/9f/2//j/+f/5//n/+P/3//X/9P/2//b/9//4//j/
9v/2//f/9//3//f/+f/8//3//v////3//f/9//z///8AAAIABgAJAAkACAAJAAkABgAE
AAQABAADAAQABgADAAAA/P/6//n/+//+/wAA/f/8//n/9//z//H/7//v/+7/7//v/+//
7f/t/+v/6v/r/+z/7f/v/+//7f/r/+n/6v/q/+v/7P/q/+r/6v/r/+7/8f/1//b/AwAa
ADMAQwBNAFcAYQB0AJcAvgDaAOcA4ADNALwAnQBmAB8A0P+Q/4n/qv+6/8T/0v/b/9r/
2//b/9v/2//c/93/4P/h/97/2//Z/9j/3P/d/97/3//g/9//3v/d/9//3//f/9//3//g
/+D/4P/f/+H/3v/c/93/3v/g/+P/4f/i/+L/4v/i/+L/4v/i/+T/5f/n/+j/6P/m/+P/
4f/k/+b/6P/p/+r/6//q/+j/6v/q/+r/6v/s/+//8P/x/+//8//z//L/8//0//b/+//7
//7//v/+//z//P/8////AQACAAUACAAHAAcABgAFAAMAAwACAAIAAAAAAAAA//////7/
/////////////////P/6//f/9f/1//b/9//4//r/+v/5//j/8//x//D/8P/y//P/9P/1
//P/8f/t/+z/7f/u//D/8f/w/+//7v/r/+v/6v/p/+n/6//t/+7/7//t/+z/6v/n/+r/
6f/s/+7/7f/v/+3/7f/x//H/8f/x//X/9v/2//b/9f/0//P/8f/0//b/+f/6//j/+P/5
//n/+P/4//b/+f/6//v//P/7//v/+v/5//n/+f/4//j/+v/6//v//P/8//j/9v/1//f/
+f/7////AAD///7//f/+////AAAAAAIAAgADAAYACQAJAAgACQAKAAgABwAIAAYAAwAC
AAIAAgAAAP3//P/8//3///8AAP7//P/4//X/9v/1//T/9f/w/+//7f/r/+3/7f/r/+r/
6//s/+3/7//u/+3/7P/r/+7/7v/v//D/7v/u/+7/7//w//X//f8IABkALgA/AE0AVQBh
AHEAjACvAMwA4gDjANIAvwCsAIcASgAFAL7/lv+h/7j/wP/K/9b/3//i/+P/4//j/+P/
4v/h/+L/4f/h/9//3v/e/+L/4//k/+X/4//h/9//3f/g/+H/4v/j/+P/5P/k/+T/4//l
/+L/4P/i/+T/5//r/+f/5v/k/+L/5P/m/+j/6v/p/+n/6v/q/+v/6v/o/+f/6v/s/+7/
7//u/+//7v/s/+3/7v/v//D/8v/1//b/9//2//n/+P/2//j/+v/9/wMAAwAEAAIAAAAE
AAYACAANAA0ADAANAA4ADQANAAwACwAMAA8AEQAUABAADgAMAAkACAAIAAoACwALAAsA
CwALAAgACAAHAAcABwAIAAkACgAHAAYABAACAAEAAQACAAQABQAFAAUABQADAAEA/f/8
//7//v///////f/7//n/9f/4//j/+P/5//r/+//7//v/+f/6//r/+f/8//v//v8AAP7/
///8//v//v///wAAAQAFAAYABgAGAAQABAAEAAMABAAGAAkACgAIAAYABQADAAgADAAM
AAoACgAKAAoACQAJAAgABwAKAAsACwAMAAgABgAFAAQABwAGAAcACQALAAsACwANAA4A
DQAMAAsADAANAA4ADgAMAAwADQAQABYAFwAXABkAGwAYABYAFgAUABEAEAAQABQAFAAT
ABQADwANAAwACgALAAwACwALAAsACQAHAAcAAgABAP///f///////f/8//3//v///wEA
AwADAAMAAwACAAAA///+//7//v/+////AgAHAAsAEAAZACoAPwBPAF8AbQB7AIYAoQDA
ANYA3QDaAMsAtACdAHgAOwD2/7z/pf+y/8b/0v/i/+v/8P/y//P/9P/1//P/8f/x/+//
8P/v/+//8P/x//H/8f/x//D/7//u/+3/7v/v//D/8f/w//D/7//u//H/9f/0//T/8v/y
//P/9f/z//T/9P/0//X/9v/3//j/+P/3//f/9v/5//r/+v/7//v//P/9//3//f/9//v/
+P/6//z//v8AAAAAAQAAAP//AAAFAAYABgAEAAQABQAJAAoADAALAAoADAAOABAAFQAT
ABIAEwAUABYAFwAXABcAFQAVABQAFAATABIAEQAPAA0ADAANAA0ADAALAAoACQAJAAoA
CgALAAgACAAIAAgABwAGAAQAAgADAAMABAAGAAMAAQD///3///////3//v/+//7/////
//z/+//6//f/+v/6//r/+//5//n/+P/3//r//P/9//3////9////AAD+/////P/7////
AQADAAUABQAEAAIAAAADAAQABQAFAAMABAAGAAYABAAEAAUABQAKAAwADAAIAAYABAAC
AAQABQAFAAUABQAFAAQABAACAAAA///+/wIAAAAAAAEA////////AQAFAAUABQAFAAcA
CQALAAwACwAKAAoADAARABMAFAAXABYAEgAPAA4ADgANAA4AEAAQAA4ACwAKAAUABQAG
AAYABwAIAAcABwACAP///P/7//r/+//7//v/+f/5//f/9v/2//b/9v/3//n/+f/5//n/
9//2//b/9v/4//j/+P/5/wIAAwABAAgAFwAoAD8AUwBlAHMAfwCSAKsAxADYAN8A0AC9
ALIAlwBgABUAyP+Y/6H/vP/K/9j/5v/r/+r/7f/t/+3/7f/r/+n/6f/n/+n/5//m/+b/
6f/p/+n/6f/r/+v/6//r/+j/5//m/+X/5//o/+j/6P/p/+3/7P/s/+v/6v/q/+v/7P/u
/+//8P/w//D/8P/w/+//7//w//D/9P/0//P/8//y//L/8v/x//X/9//3//b/9v/2//b/
9v/2//n/+v/7//3/AQABAAAA/v/+////AwAFAAgACAAIAAkACgALAA8ADQAMAA0ADgAP
ABEAEgATAA8ADwAOAA4AEAAQABAADwAKAAgACAAHAAkACQAJAAkACgAKAAkACQADAAIA
AQAAAAEAAgACAAIA///9//z//P/7//v/+//7//v/+//5//r/9//2//b/9f/4//n/+v/5
//f/9v/1//X/9v/3//f/9//3//j/+P/3//X/8//1//b/+f/7//n/+f/9//3//f/9//f/
/P8CAA==
         </WaveFormData>
      </LeadData>
      <LeadData>
         <LeadByteCountTotal>10000</LeadByteCountTotal>
         <LeadTimeOffset>0</LeadTimeOffset>
         <LeadSampleCountTotal>5000</LeadSampleCountTotal>
         <LeadAmplitudeUnitsPerBit>4.88</LeadAmplitudeUnitsPerBit>
         <LeadAmplitudeUnits>��V</LeadAmplitudeUnits>
         <LeadHighLimit>2147483647</LeadHighLimit>
         <LeadLowLimit>268435456</LeadLowLimit>
         <LeadID>V5</LeadID>
         <LeadOffsetFirstSample>0</LeadOffsetFirstSample>
         <FirstSampleBaseline>0</FirstSampleBaseline>
         <LeadSampleSize>2</LeadSampleSize>
         <LeadOff>FALSE</LeadOff>
         <BaselineSway>FALSE</BaselineSway>
         <ExcessiveACNoise>FALSE</ExcessiveACNoise>
         <MuscleNoise>FALSE</MuscleNoise>
         <LeadDataCRC32>1911487530</LeadDataCRC32>
         <WaveFormData>
AgACAAIAAgAFAAYABwAIAAcABgAFAAQABQAGAAcACAAGAAYABgAGAAUABAADAAIABQAG
AAcACAAHAAYABQAEAAUABgAHAAgACgAKAAoACgAJAAgABwAGAAoADAAOABAADwAOAA0A
DAAOAA4ADgAOAA8AEAARABIAEQAQAA8ADgAQABIAFAAWABYAFgAWABYAGAAYABgAGAAb
ABwAHQAeABwAHAAcABwAHgAeAB4AHgAbABoAGQAYABgAGAAYABgAFgAWABYAFgAUABQA
FAAUABYAFgAWABYAFQAUABMAEgAUABQAFAAUABQAFAAUABQAEQAQAA8ADgAQABAAEAAQ
AA0ADAALAAoACgAKAAoACgAKAAoACgAKAAgACAAIAAgACQAKAAsADAAJAAgABwAGAAoA
DAAOABAAEgASABIAEgAQABAAEAAQABMAFAAVABYAFQAUABMAEgATABQAFQAWABYAFgAW
ABYAFQAUABMAEwAVABYAFwAaABUAFQAUABQAFAAUABUAFQAVABQAFAAUABQAFAATABUA
FgAXABgAGgAYABgAGAAXABcAGgAcAB8AIQAiACIAIQAcABsAGQAYABsAHAAdAB4AGgAX
ABQAEQASABMAFQAWABgAFgAUABEADAALAAcABQAGAAcACAAHAAUABAADAAMABQADAAYA
BwAHAAUABQAFAAEAAwADAAIACAAIAAkACgAHAAYACQARAB8ANABLAF4AcwCJAKYAywDz
ABYBMgE7AT0BOQEgAeYAjQApANn/xP/X/9//5f/2/wIAAAD///3/+P/2//r/+//8//3/
/f/7//v/+//6//n/9//2//n/+v/7//z/+//4//f/9v/6//v/+//7//r/+//6//f/9f/1
//X/9f/5//n/+f/5//n/+P/3//b/9//4//n/+v/6//r/+v/6//j/9v/0//P/9v/4//r/
/P/5//j/9//2//j/+v/8//3//v8BAAEAAQD///7//////wIABQAKAAwACAAJAAcABAAG
AAgADAAOAAwADgAOAA4ACgAIAAgACAAKAAsACwALAAYABAACAAEAAwACAAIABAAFAAUA
BQAFAAQAAQAAAP//AgACAAIAAwAAAPv/+P/2//j/+P/6//z/+f/4//b/9f/y//H/8f/x
//P/9P/2//f/9f/z//H/7v/v//D/9P/2//P/8//y/+//7//w//D/7v/y//T/9f/3//f/
9v/0//P/8f/0//X/9v/2//b/9f/1//P/8v/x//H/8v/0//b/9//z/+//8f/y//L/8v/y
//L/8//0//T/9P/1//H/8P/u//H/8v/z//X/8//x/+7/7P/v//H/8//0//X/8//x/+//
8P/w//D/8P/y//P/9//6//v/+//6//j/+f/5//v//P/6//r/+v/6//j/9//1//P/8v/z
//T/9v/z//L/7//s/+v/6//t/+z/6v/p/+j/5//j/+P/4v/h/+T/5f/k/+j/5v/n/+T/
4//m/+X/6P/p/+f/5v/l/+X/4P/d/+L/6f/z/wEAEgAhAC4AQQBRAGgAjQC5AOIABAER
AREBCQH+AOAAmQA5AOX/tP+z/8H/xf/K/9L/1v/Y/9n/1//Y/9v/2//b/9v/2f/X/9f/
1//Z/9n/2P/Y/9j/2P/Y/9j/2v/Y/9j/2P/c/93/3f/d/9r/2//a/9f/2f/b/93/3//e
/93/3P/b/97/3v/e/97/3v/e/97/3v/d/9z/2//a/9z/3v/g/+P/4v/i/+L/4v/h/+D/
3//e/+D/4v/k/+X/5P/l/+P/4f/i/+T/6P/r/+n/6f/r/+r/6P/r/+v/6v/r/+z/7//w
/+//8P/v/+7/7//u/+//8P/v/+//7v/t/+3/7P/r/+v/6//q/+r/7P/r/+n/5//l/+b/
5f/m/+f/5f/k/+P/4//l/+P/4//k/+L/4P/g/+D/4P/g/9//3//g/9//3//f/97/3v/f
/9//3v/d/9z/2v/a/9r/3f/e/9v/2//a/9f/2//e/+D/4P/i/+L/4f/h/+D/4P/f/9//
3//i/+P/5P/h/+D/3v/d/+H/4v/j/+X/4v/i/+L/4f/j/+P/4f/h/+f/6f/o/+X/5P/j
/+L/4f/i/+L/4v/i/9//3//e/97/3v/e/9//4P/h/+H/4v/h/+H/4f/g/+T/5f/m/+f/
6v/q/+r/6v/r/+v/7v/w//T/9//5//r/+P/1//T/8v/z//T/9f/2//b/9f/z//H/7v/t
/+z/7P/v//D/7//u/+n/5//n/+T/5f/l/+X/5f/h/+H/4P/f/93/3f/b/97/4v/l/+T/
5f/j/+H/4//j/+T/5P/k/+X/5v/p/+b/5f/r////FgAtAD4ATwBjAIAAowDDAOAA+gAJ
AQsBBQH4AMgAdwAbAM3/rP+5/8P/x//U/+T/5P/j/+H/3P/a/9n/2f/Z/9n/2v/Z/9r/
2//Z/9n/2P/Y/9v/3P/d/97/3P/a/9r/2v/e/9//3//f/9//4f/h/9//3f/d/93/3f/g
/+H/4v/j/+L/4v/i/+L/5f/m/+f/6P/s/+z/7P/s/+v/6v/p/+n/7P/u//D/8v/v/+7/
7f/s/+7/8P/y//P/8v/1//X/9f/x//D/8f/x//b/+f/+/wAA/f////7//P/9//7/AQAC
AAIABAAEAAQAAAD+//7//v///wEAAgADAP7//P/6//n/+v/6//v//v////////////3/
+//7//v//v/+//7////9//n/9//2//f/9v/3//j/9v/2//X/9f/0//P/8//z//b/9v/3
//f/8//x/+//7P/t/+7/8v/0//b/9//3//X/9P/0//P/8P/1//j/+v/9//v/+v/4//f/
+P/8//7/AAACAAIAAQABAAAAAAAAAAEAAwAEAAUABQADAAUABQAAAAIAAgACAAIAAQAC
AAIAAgACAP/////+////AAABAAMAAAD///3//P/9////AQACAAMAAwADAAMABgAGAAYA
BgAGAAcACwAOAA8ADwAOAAwADwAPABEAEgAQABAAEAAQABAADwANAAsACgALAAwADgAK
AAgABAAAAP////8BAAAA///////////7//v/+v/5//z//f/8/wAA//8BAP/////9//v/
/f/9//3//v///wEA/v///wIABQALABkALAA7AEoAYQB3AIwArQDXAP4AHgExATEBKQEc
AfwAtQBXAP//zv/P/93/4f/o//T/+P/7//v/+P/4//n/+f/5//n/9//1//X/9f/4//n/
+f/6//n/+P/3//b/9v/0//T/9P/4//n/+f/5//f/+f/5//f/+v/7//z//f/+//3//P/7
//7//v/+//7/AAAAAAAAAAABAAAA///+////AAABAAMAAQACAAMABAACAAIAAgACAAYA
CAAKAAsACQALAAoACQAJAAoADQAPAA8ADwARABAADgARABEAEAATABQAFwAYABYAFgAU
ABIAEwASABMAFAASABMAEwATABMAEgARABEAEwASABIAFAAUABMAEgARABQAEwAUABUA
FQAUABMAEwAQAA0ADAAMAA8ADgAPABAADwAOAAwACwALAAsADAANAA0ADAAMAAsADAAL
AAoACAAJAAoADgAQAA4ADQALAAcACgAMAA0ADAAMAAwACwALAA4ADgANAA0AEAAUABYA
GAAWABQAEQAPABQAFgAYABsAGAAYABgAFwAVABUAEwATABsAHgAbABoAGQAYABYAFgAV
ABQAFwAVABYAFgAUABIAEAAPABIAEwATABQAEgATABQAFAAWABUAFAATABYAGAAaABwA
GQAXABgAGAAfACMAJgAoACQAIQAgAB4AIAAgACAAIAAjACMAIgAhAB0AGwAZABgAGgAa
ABgAFgAVABMAEwAQAA0ADQANAA0ADAANAA0ADQAKAAkABgAIAAwADwAOAA8ADQALAA0A
DQALAAoACQAJABAAEQAQABMAGQAjADYATQBgAHUAjQCwANsABQEkAToBQQE9ATcBIAHk
AIsAIwDR/8T/3f/l/+f/8v/8/wAAAQABAP7//v/9//3//f/9//7//f/+/////v/9//v/
+v/+//7//v/+/////v///wAA/v/9//v/+f/7////AQABAP7//f/8//v/AAABAAIAAwAG
AAYABgAGAAMAAgABAAAABQAGAAcACAAHAAYABQAFAAcACAAJAAoACgAKAAoACgAJAAoA
CwALAA8AEwAUABUAEgAQABAADwASABMAFgAWABQAFwAXABYAFAAUABYAFgAXABoAGwAc
ABcAFAATABIAFQAXABgAGQAWABQAEgARABAADgANAA4AEgATABQAFQATABEAEQARABMA
EgARABEAEwARABEAEgARAA4ADQAMAA4ADgANAA0ACgAJAAkACQALAAwADgAPAAwACwAK
AAgACAAIAAsADAAOAA8ADwANAAsADAAMAAoADQAOAA4ADwASABIAEQARAA8AEgATABQA
FwAYABgAGQAXABYAFQAVABUAFgAXABcAGwAcABkAGAAXABYAGQAaABoAGgAeABsAGwAa
ABcAFgAVABUAGAAZABkAGgAaABsAHAAcAB0AHQAdAB0AHgAeAB4AHgAbABsAHgAgACUA
JwAoACgAKQAnACcAJgAkACQAJAAkACIAIQAfAB0AGwAbABsAHAAdAB4AHQAcABgAFQAU
ABAAEgATABQAFQASABEADwANAAsACwAJAAwADwARAA8ADwANAAsADQANAA0ADgAPABEA
FAARABAAEwAbAC0AQgBVAGwAiQCjAMYA7wAZAToBTAFLAUUBPQEYAc4AawAHAM3/0P/h
/+f/8/8EAAoACAAGAAUAAQAAAP//////////AAD//wAAAQD//////v/+/wEAAgADAAQA
BAACAAIAAgAEAAUABQAFAAUABwAHAAUABQAFAAUABQAIAAkACgALAAkACAAHAAYACAAI
AAgACAAMAAwADAAMAAsACgAJAAkACgAMAA4AEAANAAwACwAKAAwADgAQABEAEwAXABgA
GQAVABQAFQAVABcAGQAdAB4AGgAdAB0AHAAbABoAGwAaABsAHgAfACAAHQAaABkAGAAa
ABsAGwAbABgAFgAUABMAFQAUABQAFgAYABkAGgAbABoAFwAWABUAGAAYABgAGQAWABMA
EgASABQAEgASABIAEgASABEAEQAOAA0ADQANABEAEgAUABUAEQAPAA0ACgAMAAwADwAQ
ABAAEQARAA8ADgAOAA0ACgAQABIAEwAVABUAFAASABEAEgAWABgAGgAXABYAFAATABQA
FAAUABUAGQAcAB0AHAAbABoAGQAYABcAGAAYABgAHAAZABkAGAAXABYAFQAVABgAGQAZ
ABoAFwAXABcAFgAbABsAGwAbABwAHAAcABwAGAAXABkAGgAeACEAIwAkACMAIQAhACAA
HgAeAB4AHgAgAB8AHQAbABcAFwAXABgAGAAYABYAFAATABEAEQAOAAwACwAKAAkACAAJ
AAkACQAIAAcABAAGAAkACwAJAAkABwAFAAcABwAGAAYABgAHAA4AEQAQABMAFwAhADQA
RwBcAHEAiQCqANMA/wAkAT4BRwFBATkBKgH6AKUAPQDh/77/0f/f/+H/8v8AAAIAAgAB
AP3//P/8//v/+v/5//z/+//8//3/+//5//b/9P/3//j/+f/6//r/+P/4//j/+f/5//j/
9//6//3//v/9//r/+f/4//f//P/9//7///8AAAAAAAAAAP3//P/7//r//v8AAAIABAAC
AAAA/v/9/wAAAgAEAAYABgAGAAYABgAFAAYABwAHAAkADQAOAA8ACwAKAAsACwAOABEA
FgAYABQAFwAXABYAFQAUABUAFAAXABoAGwAcABcAFAATABIAEwAVABYAFwATABIAEQAR
ABEAEAAQABIAFAAVABYAFwAUABEAEAAPABEAEAAPAA8ADQALAAsADAAKAAgACAAIAAkA
CgAKAAsACAAHAAcABwAKAAoACwALAAcABQADAAAAAgACAAUABgAGAAcABwAFAAQABAAD
AAAAAwAEAAQABQAEAAQAAwADAAMABgAHAAgACQAKAAoACwALAAoACQAJAAsADAANAA0A
DwAKAAkACAAHAAYACgAMAA0ADgAOAAsACwAKAAgACAAIAAkACgALAAsADAALAAsACwAK
AA4ADwAQABEAEAAQABAAEAAPAA8AEgAUABcAGQAaABoAGQAXABcAFgAWABYAFgAWABYA
FQATABEADgANAAwADAAOAA4ADAAKAAcABQAFAAIAAQABAAEAAQD9//3//P/7//v/+//5
//z///8BAP/////9//v//f/9//z//P/8//3/AAD///7///8HABsAMgBFAFgAcQCHAKIA
yQDxABQBJgErAS0BJwEOAc4AcQARAMv/vP/L/9f/4f/w//b/8v/y//H/7f/s/+3/7f/t
/+3/7f/r/+v/6//q/+n/5//m/+v/7P/t/+7/7f/q/+n/6P/q/+v/6//r/+3/7//v/+3/
7f/t/+3/7f/x//H/8f/x/+//7v/t/+z/7f/u/+//8P/y//L/8v/y//H/8P/v/+//8f/y
//P/9P/z//L/8f/w//T/9v/4//n/+f/7//r/+f/2//b/+P/5//z//f8AAAAA+//9//z/
+v/9//7/AQACAAAAAgACAAIAAAD+//7//v8AAAEAAQABAP3//P/7//v//f/8//z//v//
//////////7/+//6//n//P/8//z//f/6//f/9v/2//j/9v/2//b/+P/4//f/9//1//P/
8v/x//T/9P/1//X/8f/v/+3/6v/r/+z/8P/y//D/8f/x/+//7v/u/+3/6v/w//L/8//1
//P/8v/w/+//8f/0//X/9v/4//j/9//3//j/+P/4//n/+v/8//7////7//n/9//2//n/
+v/7//z/+//8//z//P/7//f/9v/0//b/+P/6//3/+v/5//f/9v/4//n/+v/6//z/+//6
//n/+P/4//j/+P/6//v///8CAAMAAwACAAAAAgABAAIAAgAAAAAAAAAAAP3/+//4//X/
9//5//v//v/8//r/9v/y//L/8f/y//D/8f/x//H/8f/u/+3/6//p/+3/7//v//T/8//z
/+//7f/u/+3/8P/x/+7/7v/u/+//6v/t//L/+f8JABkAKgA9AEwAXwB3AJYAvQDjAAQB
GgEfARcBCQHwALIAVQD9/8P/vP/N/9P/1f/g/+L/3v/h/+H/3v/e/+D/4f/i/+P/4f/d
/9v/2f/b/93/3v/g/+D/4P/g/+D/3v/c/9z/3P/f/+H/4v/j/+D/4f/g/93/4P/h/+L/
4//k/+P/4v/h/+T/5P/k/+T/5//o/+n/6v/q/+j/5v/k/+f/6P/p/+v/6f/q/+v/7P/q
/+r/6v/q/+z/7v/w//H/7//x//D/7//w//L/9v/5//f/9//5//j/9v/5//n/+P/7//z/
//8AAP3//v/9//z//v/+/wAAAgD//////v/9//v/+v/5//n/+v/6//v//v/9//v/+f/3
//r/+f/6//v//P/8//z//f/8//n/+P/4//r/+P/4//j/9//2//T/8//2//f/+f/7//n/
+P/4//f/9//3//f/9v/2//b/+f/6//j/+f/5//f/+f/8//7//v/+//7//f/9/wAAAAD/
//////8CAAMABAADAAIAAAD//wIABAAGAAkACAAIAAgABwAFAAkACAAGAAYABgAGAAYA
BgAFAAQACQAHAAgACAAKAAoACgALAAoACQAHAAYACgANABAAEgARAA8ADQALAA8AEAAR
ABIAEQARABQAFgAXABkAGgAaABsAGQAZABgAFwAWABUAFAAVABUAFAATABMAEwATABQA
EwASAA8ADAAMAAsADAAKAAcABQADAAEAAgADAAMAAwABAAEA//8CAAMABQADAAMABgAF
AAgACQAHAAYABQAFAAQABQAKABEAGQAhADAAQQBSAGUAgQCgAMUA7QAQASgBMwExASkB
GAHwAKUARQDv/8r/0//b/+H/7v/2//b/+v/7//n/+v/6//n/+P/3//f/9f/1//X/9v/3
//f/+P/2//T/8v/w//L/8v/0//b/9v/3//f/9//5//v/+//5//v/+//7//v//P/7//r/
+f/7//z//f/+//z//P/8//z//v/+//7//v8AAAAAAAABAP///v/9//z//v8AAAIABAAE
AAQABAADAAIABQAFAAUABAAEAAYABwAGAAcACgAKAAsADwAQABAADgAOABAAEAAOABAA
EAAQABEAEAARABIADwAPAA4ADQAMAAwADAANAAwACgAJAAoADQANAA0ADQAPAA0ADQAN
AAwACgAIAAcACQAHAAcACAAIAAYABgAGAAYABgAFAAUABwAHAAgACQAIAAYABQADAAMA
AwADAAIAAgACAAUABgAEAAUABQADAAQABgAHAAYABgAGAAUABQAHAAgACAAJAAcACgAL
AAwADgAOAA0ADQAOAA4ADgAPAA0ADgAPAA8ADwARABUAFAASABAADgAMAA0ADgAOAA4A
EAANAA0ADAAMAAwADAANAA8ADwAOAA4ADQANAA0ADAAQABEAEgATABUAFgAXABgAEwAR
ABIAEgAYABsAHQAeABsAGQAZABgAGgAaABoAGgAYABcAFQATABEAEQARABIAEgASABAA
DgALAAkACQAGAAQAAwACAAEAAAABAAEAAQAAAP///P/+/wAAAwACAAMAAwABAAMAAwAC
AAIAAgADAAIAAwAIAA0AFQAjADgASwBgAHkAlwC+AOUACwEoATYBOwE3ASkBAgG4AFMA
7/+5/8T/2f/d/+X/9P/8//r/+P/3//P/8v/x//H/8f/x//P/8f/x//H/7//v/+7/7v/x
//L/8//0//T/8v/y//L/8//z//L/8f/0//f/+P/3//b/9f/0//P/9f/1//X/9f/0//T/
9P/0//X/9v/3//j/+v/6//r/+v/5//j/9//3//r//P/+/wAA///+//3//P/7//z//f/9
////AwAEAAUAAwACAAMAAwAFAAcACwAMAAgACwALAAoACwAMAA8AEAANAA4ADQAMAAoA
CAAIAAgACQALAAwADQALAAoACQAJAAYABAADAAQABgAHAAgACQAIAAUABAADAAQABAAE
AAUAAwABAAEAAgAAAP7//v/+////AAAAAAEA/v/7//n/9//5//r//P/9//z/+//6//j/
+P/4//v//P/+///////9//v//P/8//r//v8AAAEAAwADAAIAAAD///7/AAAAAAAAAQAC
AAIAAwADAAIAAQABAAIABAAGAAcABQAFAAQABAAEAAQABAAFAAYABgAGAAYAAwADAAIA
BAAEAAQABQADAAMAAgACAAQABQAGAAYACQAJAAkACQAIAAgACAAIAAgACQANABAAEgAT
ABMAEgATABEAEQAQABIAEgASABIADwANAAoABwAGAAcACAAKAAgACAAGAAQA///9//3/
+v/8//3//v////r/+f/3//X/9//3//X/+P/5//v/+f/5//b/8//0//P/9P/2//j/+//4
//X/9v/7/wcAGQAsAD0AUABnAIEApgDNAPMAGgE2AT0BNwEtAQ4BzgBvAAkAvf+0/8v/
0//b/+r/8v/w//D/7//r/+r/7f/t/+3/7f/t/+v/6//r/+v/6//q/+r/7P/s/+z/7P/s
/+r/6v/q/+7/7//v/+//7f/v/+//7f/r/+v/6//r//D/8f/y//P/8f/w/+//7v/w//D/
8P/w//D/8P/w//D/8P/w//D/8f/z//T/9f/2//P/8v/x//D/9f/4//v//f/7//3//P/7
//r/+v/8//3/AAABAAQABAD//wEAAAD+/wEAAgAFAAYABQAGAAUABAAEAAIAAgACAAIA
AwADAAMA///+//3//f/+//7///8CAP///f/7//n//P/7//z//f/+//7//v////z/+f/4
//j/+f/4//n/+v/5//j/9v/1//X/9f/2//f/9v/2//f/9//0//P/8v/w//P/9P/4//r/
+P/3//X/8f/z//T/9P/y//f/+P/4//n/+f/4//b/9f/2//r//P/+//3//P/6//n//P/8
//z//f///wAAAQABAP3//P/8//z//P/8////AAAAAAAAAQD9//z/+v/8//7/AAADAAIA
AQD///7//v///wAAAAAFAAUABQAFAAUABAADAAIAAwAFAAoADgAQABEAEQAQABEADwAP
AA4ADgAOAA4ADgALAAkABgADAAUABwAJAAwACQAIAAUAAgD9//v/+//4//j/+f/6//v/
9//3//b/9f/2//f/9v/6//n/+f/1//P/9v/1//j/+f/2//b/9v/3//b/+f/4//f/AwAV
ACwAPQBMAF8AcwCWAMUA8wAYATQBOwE1ASsBEgHQAHUADwDB/7L/y//X/9v/5v/s/+j/
6f/p/+b/5v/p/+n/6f/p/+b/4//i/+H/4v/j/+P/5P/l/+T/4//i/+P/4v/j/+T/6P/p
/+n/6f/m/+f/5v/j/+T/5f/m/+f/6f/p/+n/6f/o/+j/6P/o/+r/7P/u//D/7v/s/+r/
6P/r/+z/7f/v/+3/7v/v//D/8P/w//D/8P/z//T/9f/1//X/9//2//X/9f/2//n/+//6
//v//v/+//r//f/9//z///8AAAMABAACAAIAAAD+//3//P/9//7/+//7//r/+f/4//j/
+P/5//v/+v/6//z/+//5//f/9f/2//X/9v/3//j/+P/4//n/+P/1//T/9P/3//b/9//4
//X/9P/y//H/8f/x//L/8//x//D/8P/v/+//7//v/+7/7//w//T/9v/0//P/8f/t/+7/
8P/x//D/8f/y//L/8//0//T/8//z//X/+P/5//r/+f/4//b/9f/3//j/+f/7//n/+v/7
//v/+//7//r/+//8//3//v/8//z/+//6//7/+//7//r/+//8//3////7//n/9v/0//j/
+//+/wAAAQD///3/+//+//7//v/+//3//f8AAAIAAgADAAMAAgACAAEAAgACAAEAAAD/
//7//v/9//v/+f/4//n/+v/8//r/+P/0//D/8P/v//D/7v/r/+n/5//l/+T/5f/l/+X/
5f/l/+P/5v/k/+X/4v/h/+T/4//m/+f/5P/k/+T/5f/i/+X/6P/z/wEAEwAkADMARABZ
AHUAnADFAO8AEAEiAR8BFwELAeYAmgA/AOX/sf+2/8X/x//N/9j/3P/e/+H/4f/e/97/
3P/b/9r/2f/X/9X/1f/V/9j/2f/Z/9r/2f/W/9P/0P/S/9L/1P/W/9b/1//X/9f/1v/X
/9b/0//V/9f/2f/b/9v/2f/X/9X/2f/a/9v/3P/a/9r/2v/a/9v/2v/Z/9j/2v/c/97/
4f/e/97/3v/e/9//4P/h/+L/5f/m/+f/5//m/+n/6f/p/+v/7P/v//H/7//v//H/8P/w
//X/9//4//j/+P/6//r/+f/6//n/+P/5//r//f8AAPz/+//5//f/9//4//n/+//7//r/
+v/8//z/+//6//n/+v/5//r/+//5//j/9//3//r/+f/6//z//P/6//r/+v/3//b/9P/z
//X/9f/2//f/9v/0//P/8f/x//H/8f/w//D/8P/z//T/8//z//L/7//y//T/9f/0//T/
9P/z//P/9f/2//b/9//5//z//f/+//3//P/6//n//P/+/wAAAwABAAAA///9/wEABQAG
AAQABAAEAAQABAAEAAMAAgAHAAUABgAGAAMAAgABAAEAAwAFAAYACAAKAAsADAAMAAwA
CwAKAAkADAAMAAwADAALAAsADgAQABUAFwAYABgAFwAVABUAFAATABIAEQAQABQAFQAV
ABUAEAAPAA4ADgAQABAADgAMAAsACQAJAAYAAgABAAAA///9//3//P/7//z//f/8/wAA
AwAFAAMAAwACAP//AAD///7//v/+////AAADAAYABwAPAB0AMAA9AE4AZwCBAJoAvwDp
AAgBHgErAScBGwEKAeAAjwA1AOv/yv/P/9n/4f/u//b/+P/7//v/+P/4//b/9f/0//P/
9P/z//T/9f/1//X/9P/0//P/8v/x//D/8//y//P/9P/1//X/9P/z//b/+f/6//n/9//3
//f/9//3//f/9//3//n/+v/7//z/+//6//n/+P/9//7///8AAAIAAgACAAMAAAAAAAAA
AAABAAIAAwAEAAIAAgACAAEABAAHAAcABwAEAAQABgAHAAYABwAKAAoACwAPABAAEAAP
AA4ADwAOAA8AEgATABQAEwASABMAFAATABMAEgARABEAEAAPAA8ADQAMAAwADgARABEA
EQARABEADwAPAA8ADwAOAA0ADQAQAA8AEAASABAADAAKAAgACwAMAAwADQAOAA0ADQAN
AA0ADAAMAAsADAANAA4ADgALAAoADAAMAA8AEQASABEAEQASABIAEAASABIAEQARABQA
FgAXABkAFwAYABcAFgAYABoAGwAdAB0AHAAbABsAGQAaABsAGwAhACMAJAAiACAAHgAc
AB0AHgAeAB4AIAAdAB0AHAAbABoAGQAZABoAGwAbABwAGgAbABwAHAAfAB8AHwAfACMA
JAAlACYAIwAjACYAKAAtAC8AMAAwAC4AKwAqACgAKQAqACsALAAsACsAKQAnACUAJQAl
ACYAKAAoACYAJAAgAB0AHAAYABgAGQAaABsAGQAZABgAFwAXABcAFQAYABkAGwAZABkA
GQAXABkAGQAZABoAGwAdACIAIQAeACMALQA9AFAAZwB+AJUArQDQAPMAFQE0AUoBSwFD
AT8BJAHgAH8AHwDj/+L/9f/9/wcAFAAYABYAGQAZABYAFgAVABMAEQAPABEADwAPAA8A
EQARABAAEAATABQAFQAWABUAEgARABAAEgATABMAEwAVABcAFwAVABMAEwATABMAFgAX
ABgAGQAYABgAGAAYABgAGAAYABgAHAAcABwAHAAaABoAGgAbABwAHgAgACIAIAAgACAA
IAAhACIAIwAjACYAKQApACkAJwAmACcAJwAqACsALgAuAC0AMQAyADIAMAAwADIAMgA0
ADYANgA2ADIAMAAwADAAMQAzADQANQAyADAALgAtAC4ALgAvADIAMwAzADMAMwAyAC8A
LgAtADAAMAAwADEAMQAvAC8AMAAwAC4ALgAuAC4ALgAtAC0AKwApACgAJwArACwALgAv
ACwAKwAqACgAKgAqAC0ALgAsAC0ALQArACkAKgAqACgALAAuAC8AMQAyADIAMQAxAC0A
MAA3AA==
         </WaveFormData>
      </LeadData>
      <LeadData>
         <LeadByteCountTotal>10000</LeadByteCountTotal>
         <LeadTimeOffset>0</LeadTimeOffset>
         <LeadSampleCountTotal>5000</LeadSampleCountTotal>
         <LeadAmplitudeUnitsPerBit>4.88</LeadAmplitudeUnitsPerBit>
         <LeadAmplitudeUnits>��V</LeadAmplitudeUnits>
         <LeadHighLimit>2147483647</LeadHighLimit>
         <LeadLowLimit>268435456</LeadLowLimit>
         <LeadID>V6</LeadID>
         <LeadOffsetFirstSample>0</LeadOffsetFirstSample>
         <FirstSampleBaseline>0</FirstSampleBaseline>
         <LeadSampleSize>2</LeadSampleSize>
         <LeadOff>FALSE</LeadOff>
         <BaselineSway>FALSE</BaselineSway>
         <ExcessiveACNoise>FALSE</ExcessiveACNoise>
         <MuscleNoise>FALSE</MuscleNoise>
         <LeadDataCRC32>3823978440</LeadDataCRC32>
         <WaveFormData>
HAAcABwAHAAfACAAIQAiACEAIAAfAB4AHwAgACEAIgAgACAAIAAgAB8AHgAdABwAHwAg
ACEAIgAhACAAHwAeACEAIgAjACQAJAAkACQAJAAjACIAIQAgACQAJgAoACoAJwAmACUA
JAAlACYAJwAoACkAKgArACwAKwAqACkAKAAqACwALgAwADAAMAAwADAAMgAyADIAMgA0
ADQANAA0ADQANAA0ADQANQA2ADcAOAA1ADQAMwAyADQANAA0ADQANAA0ADQANAA0ADQA
NAA0ADUANgA3ADgANwA2ADUANAA3ADgAOQA6ADgAOAA4ADgANwA2ADUANAA1ADYANwA4
ADUANAAzADIAMgAyADIAMgAyADIAMgAyADIAMgAyADIANAA0ADQANAAxADAALwAuADIA
NAA2ADgAOgA6ADoAOgA5ADgANwA2ADgAOgA8AD4APQA8ADsAOgA7ADwAPQA+AD4APgA+
AD4APQA8ADsAPABAAEEAQQBCAEAAPgA+ADwAPgA+AEAAQQA/AD8APwA/AD4APQA+AD4A
QABBAEIARABEAEMAQQA/AEEAQwBGAEgASwBLAE4ATgBJAEUARABDAEcASgBLAEwARwBD
AD8APgBAAEEAQQBCAEQAQgA/ADsANwA2ADQAMgAzADIAMwA0ADEAMAAuAC4ALwAvADAA
MgAwAC8ALQAtAC0ALAArACoAMgAzADQAMgAvAC0ALgA0AD0ATABfAHEAhACYALMA1AD1
ABUBLwE9AUcBSwE7AQ0BwgBqACgAEgAZABcAFgAkAC4AKQAoACcAIwAfACAAIgAkACkA
KAAkACEAIAAdABsAHQAdAB8AIQAiACIAIQAfAB0AHAAeACAAIQAhACAAHwAeABsAGwAb
ABsAHAAdAB8AHwAdABwAGwAbABwAHAAcABwAHwAiACIAIAAcABsAGgAZABgAHQAfACEA
IgAdABwAGwAbAB0AHwAiACIAIQAhACEAIAAdABwAHAAdAB8AJAAlACUAIQAgAB8AHwAi
ACQAJQAoACcAJgAlACQAIAAfAB4AHAAfACEAIgAiAB8AHgAdABwAHgAeACAAIAAeACAA
IgAiACEAHwAdABsAHQAeACAAIwAdABkAFgARABIAFAAXABsAGwAZABYAFAAQAA8ADwAP
ABEAFQAWABYAEQAOAAwADAAPABEAEwAUABIAEgARAA8ADAAMAAwADAAPABIAEwAWABMA
EgAOAA8ADwAQABAAEAAQABAAEgAUABEAEAAOAA0AEAARABMAFAAQAAsACwAMAA4ADgAO
AA4ADwAQABAADwAPAA4ACwAKAAsADAANABAADwANAAsACQALAA0ADwATABMAEwASABEA
EQARABAADgAQABEAFAAYABcAFwAWABgAGgAaABkAGwAaABoAGwAaABgAFgATABAAEQAS
ABQAFQAUABIADgAJAAcABgAIAAkABwAGAAMAAgAAAP///v/8//3///8AAAIAAAD+//v/
9//6//z//f/+//v/+v/6//r/8v/v//P/+P/+/wkAEgAdACsAOgBKAF8AgACnAM0A6wD7
AAEBAQH9AOcArABYABAA6P/f/+H/3P/c/+D/4//m/+f/5f/j/+L/4v/i/+X/5f/g/9z/
2v/b/9n/2//b/9r/2//b/9r/3P/b/9r/2v/c/97/3//f/97/3f/c/9n/3P/d/97/4P/e
/9//3v/b/93/3f/e/+D/3v/e/97/4f/g/97/2v/U/9f/2v/d/+D/4f/h/+H/4P/e/97/
3v/f/+H/4//m/+b/4v/h/+D/3v/h/+L/5P/n/+b/6P/m/+P/5P/k/+T/5f/n/+j/6P/q
/+b/5P/i/+D/4P/h/+L/4v/g/+H/4f/g/+D/4P/g/+D/4P/g/+L/4v/e/97/3v/c/97/
3//g/+H/3//e/97/3//c/9v/2//Z/9r/2v/b/93/3P/b/9n/2P/Z/9n/2v/b/9j/2//b
/9r/2P/W/9X/1v/W/9f/2P/Y/9b/1v/V/9P/1v/Y/9r/3P/b/9z/2//c/9r/2v/X/9n/
2v/c/93/3v/c/9r/2v/a/93/3v/e/9//3v/d/93/3P/f/+P/4P/h/+X/5//m/+X/5P/j
/+L/4//k/+T/4//i/+L/4P/g/+D/4P/g/+L/4f/h/+H/4f/g/9//3v/f/+P/5f/m/+f/
5v/n/+f/5v/l/+X/5//q/+7/7//v//L/8P/s/+f/5f/n/+j/6v/q/+r/6P/l/+L/3//e
/97/3f/h/+L/4f/f/9r/1v/V/9P/1P/U/9L/0v/R/8//zf/K/8j/yf/J/8r/zf/O/87/
zf/L/8z/zP/M/8r/yv/L/8z/zP/N/8n/xv/I/9f/6P/5/wcAFgAqAEcAZgCDAJ8AuQDL
ANUA1wDRAK0AZgASAND/sv+1/7X/sv++/8r/y//J/8f/wv+9/73/vv+//8P/w//A/77/
vv+8/7n/uv+5/7r/u/+7/7r/uf+3/7X/tP+0/7b/t/+3/7j/t/+2/7P/sf+x/7H/sv+1
/7f/t/+1/7T/s/+z/7T/tv+2/7b/uf+6/7r/uP+0/7L/sv+y/7L/t/+5/7v/vP+3/7b/
tf+1/7b/uf+9/77/v/+//7//vv+7/7r/uv+7/7//xP/F/8X/wv/C/8L/w//D/8T/xP/G
/8j/yP/I/8j/xv/F/8T/wv/E/8f/yf/K/8f/xv/F/8T/x//I/8v/zP/M/87/0P/Q/87/
zf/M/8v/zf/O/9D/0//P/83/zP/J/8v/zP/O/9H/0v/R/8//zv/O/83/zf/N/87/0//V
/9b/0//Q/87/zv/Q/9H/0v/S/9D/0P/P/83/yv/I/8b/xP/H/8r/y//O/8r/yP/D/8P/
xv/I/8n/yv/I/8j/yv/M/8n/yP/G/8X/yP/J/8v/zP/K/8v/y//G/8n/yv/L/8z/zf/O
/87/zf/M/8z/yv/K/8v/zP/N/9D/z//N/8v/yf/K/8v/zP/P/9D/0f/R/9H/0v/T/9P/
0v/S/9P/1v/a/9v/2//a/9z/3v/e/93/3//e/97/3//e/9//3v/c/9r/3P/c/93/3f/a
/9j/1P/P/87/zv/R/9P/0v/S/9D/0P/O/83/zP/K/83/z//Q/9L/0v/S/9H/z//P/9D/
0P/Q/9L/0v/T/9T/0P/P/8//0v/Y/+P/8P/5/wUAGAAuAEMAYACFAKkAyQDdAOMA4wDh
AMsAjgA8APT/zv/J/8v/xv/I/87/z//Q/9H/z//N/83/zv/P/9P/0v/O/8v/yv/L/8v/
z//R/9D/z//N/8r/zP/L/8r/yv/N/9D/0v/T/9L/0f/Q/83/z//R/9P/1v/W/9f/1v/T
/9P/0//U/9b/2P/Y/9j/2//b/9r/1//S/9T/1v/Y/9r/2v/b/9z/3P/c/9z/3P/d/97/
4f/l/+b/5P/j/+L/4P/h/+L/5P/n/+X/6P/n/+X/5f/m/+f/6f/s/+7/7//y/+//7v/t
/+z/7P/t/+7/7v/s/+3/7f/s/+z/7P/s/+z/7//w//P/9P/y//L/8v/w//T/9f/2//f/
9v/2//f/+f/0//P/8//x//P/9P/2//n/+f/3//T/8v/x//H/8v/z//D/8//z//L/8f/w
//D/8v/z//X/9//4//b/9v/1//P/9P/2//j/+v/5//r/+f/6//r/+v/3//n//P/+////
AAD+//z//P/8/wAAAgADAAUAAgABAAEAAAD+/wEA/f/9/wMABgADAAIAAQAAAP//AAAA
AP//AQACAAEAAgD///7//f/+/wIAAwAEAAUAAwADAAMABQAEAAUABQAFAAkACwAMAAwA
CAAHAAgACgAOABEAEwAYABYAFAARABEAEQASABQAFAAWABYAFQAUABAADgANAAsADQAO
AA0ACwAIAAYABwAHAAUABAABAAAAAwADAAMAAgD//////v/+/wMABAAEAAMAAQACAAIA
AgABAAAAAAAAAAQAAwADAAIABgAPABwALwBDAFYAbACLALAA0wDxAAcBEwEXARsBDwHf
AJAAOAD2/+b/8f/x/+7/9v/8/wEAAQABAP7/+//4//j/+P/7//7//P/7//z/+v/3//j/
9//6//v/+//6//v/+//7//z/+f/6//r/+f/8//3//v/9//z/+//6//r//P///wAA////
////AAACAAAA/v/8//3/AwAEAAMAAAD+//7//v/+/wIAAwAEAAQABAAEAAQABQACAAMA
BQAEAAcACQALAAwACAAGAAUABQAIAAwADAALAAwADAAMAA0ADAAMAAsADAANAA4ADwAQ
AAwACwAKAAgACgANAA8AEAAPAA4ADQAMAAsACgALAAoADQAQABMAFAATABEADwANAA4A
DgAPABEADwAPABAADwAMAAwADQAPAA8ADwAOAA4ADAALAAsACwANABEAEgASAA8ADAAK
AAoADAANAA4ADgAPABAAEAAPAA4ADgAOAA4ADgAQABAAEgAUABQAEQATABMAFAAUABQA
FwAYABsAHgAaABgAFQATABQAFQAXABgAHgAcABkAGAAXABYAGgAcAB0AHQAeAB4AHAAc
ABkAGAAXABgAGgAbABwAHQAbABsAGwAdAB4AHwAfAB8AHwAfAB4AHAAdAB0AHwAiACYA
JwAnACoAKwAqACgAKQAnACgAKgAqACgAJgAjACAAIAAgACEAIQAkACQAIgAfABkAFgAW
ABUAFQAWABUAFgAWABUAFAASABEAEQAQABAAEwAUABQAEwARABIAEgASABQAFAAVABYA
GAARAA8AEgAYACMAMgBDAFkAcgCMAKsAzgDxABEBJQEtAS8BKwEVAdcAfgAuAAIA+v/9
//3/BgASABYAFQAUABMADwALAAoACgAKAA0ADwAMAAoACgAHAAUABwAHAAkACwAMAAwA
CgAJAAgACAAIAAoACwALAA0ADQANAAsACwALAAsADAAPABEAEQAPAA4ADQANAA4ADgAO
AA4AEQAUABQAEgAOAA4ADgAOAA4AEQATABUAFgATABIAEQARABEAEwAWABYAGAAZABoA
GgAZABgAGAAZABwAIAAgAB8AHAAcABwAHQAbABwAHAAeAB8AIAAhACIAHgAdABwAGgAb
AB0AHgAeAB0AHAAbABoAHAAcAB4AHgAgACIAJAAkACMAIQAfAB0AHwAgACIAJQAhAB8A
HgAbABwAHAAdAB8AHwAfAB4AHgAcABsAGwAbABwAIQAjACQAHgAaABcAFgAYABkAGgAa
ABwAHgAfAB8AHQAcABsAGgAdACAAIQAkACMAIgAeAB8AIAAiACMAJAAhACAAIQAiACAA
IAAfAB8AJQApACoAKAAnACYAJQAkACUAJgAmACUAKAAoACYAJgAjACIAIQAiACYAJwAo
ACkAJgAlACQAJQAoACkAKQApACwALQAtACwAKAAnACgAKgAvADEAMgA2ADYANAAxADEA
LwAwADIAMgAzADIAMAAuAC0ALAAsACsALgAuACwAKQAnACQAJAAjACEAIAAdABwAHwAf
AB8AHgAdAB0AHAAcAB8AIAAgAB8AHgAeAB0AHAAcABwAHQAeACQAJQAjACIAJAAtADoA
SQBbAG4AhgCjAMYA7QAPAScBNQE5ATkBMwEPAcYAbAAgAAAABQAHAAYAEgAcAB0AHAAb
ABcAEwASABIAEgAVABkAFgAUABQAEgAPABAADwARABMAFAAUABYAFQAUABQAEwAUABQA
EwAWABcAGAAXABQAEwASABIAFgAZABoAGQAaABkAGQAaABcAFgAVABcAHQAeAB0AGgAZ
ABgAFwAWABkAGwAdAB4AHgAeAB4AHwAeAB8AIQAgACIAIwAkACQAIQAgACAAIQAjACgA
KQApACgAKAAoACkAKAAoACcAKAArACwALQAuACoAKQAoACYAKAArAC0ALgAtACwAKwAq
ACgAKAAqACoAKwAuADEAMgAxAC8ALQArACoAKgArAC0AKAAnACcAJQAmACYAJwApACsA
KwAqACoAJgAlACUAJQAmACsALQAuACoAJgAjACIAIgAjACQAJAAlACYAJgAlACIAIgAi
ACIAJAAmACYAKAAoACgAJQAnACcAKAAoACgAKQAqAC0AMAAtACwAKgApACwALQAvADAA
MgAsACoAKgAqACoALgAwADEAMQAxADAALQAsACoAKgAqACwALgAvADAAMQAwAC8ALgAv
ADEAMwA0ADUANAA1ADUANAAzADMANQA4ADwAPQA9AEAAPwA8ADgANwA5ADoAPAA8ADwA
OgA3ADQAMgAyADMAMwA2ADYANAAxAC8ALAAsACsAKgAqACgAKAAmACUAJAAiACAAIQAh
ACIAJQAmACYAJQAjACQAJAAkACYAJgAnACgAKAAnACUAJAAqADkASgBbAGsAgACWAK8A
0AD1ABUBKQE1AT0BPwEzAf8AqgBYACAADgARABMAGgAmACgAIwAiACEAHQAZABkAGgAb
AB8AHwAcABoAGgAZABcAGQAZABsAHQAeAB4AGwAZABcAFgAYABoAGwAbAB0AHQAdABsA
GwAbABsAHAAfACEAIQAfABwAGwAbABwAHgAeAB4AIQAjACIAHwAaABoAGgAaABoAHAAd
AB4AHgAaABoAGgAbABwAHwAjACQAIQAhACEAIAAgACAAIQAjACYAKgAqACkAJgAkACIA
IQAjACQAJAAmACgAKAAoACgAJQAlACUAJAAmACcAJwAmACUAJAAjACIAJAAkACYAJgAk
ACYAKAAoACYAJQAkACMAJAAmACkALQAnACUAJAAhACIAIgAjACUAJQAlACQAJAAgAB8A
HwAfAB8AIwAkACQAHwAcABoAGgAbAB0AHwAgAB8AIAAgAB8AHAAcABwAHAAdACAAIQAk
ACIAIAAbABsAHAAeAB8AIAAgACAAIgAkACMAIgAgAB8AIgAjACUAJgAgAB0AHQAcAB0A
HgAfACAAIQAiACIAIQAgAB4AGgAYABkAHAAfACQAIQAfAB0AGwAcAB0AHgAhACAAIQAh
ACEAIQAhACAAHgAeAB8AIgAmACYAJQAjACQAJwAmACQAJQAjACQAJgAmACMAIAAcABgA
GwAcAB4AHwAeABwAGAATABEAEAASABMAEAAQAA4ADgALAAkABwAEAAgACwANABAADgAM
AAkABQAIAAoACwAMAAoACgALAAwAAgAFAAcADgAYACUAMAA/AE0AXgB0AI8AsgDXAPcA
DQEZARkBEwEDAdEAgAA0AAYA/P////v/+P/+//7/+//8//3/+//5//n/+v/7/////v/4
//P/8P/z//P/9//5//n/+f/4//b/9P/z//L/8v/z//b/+P/5//f/9f/z/+//8f/z//X/
+P/2//f/9v/z//P/8//0//b/+f/6//v////9//r/9f/u//H/9P/3//r/+//7//v/+v/4
//j/+P/5//v//f8AAAAA/P/7//r/+P/7//z//v8BAP//AgABAP//AAAAAAAAAQADAAQA
BAAGAAMAAgABAAAAAQADAAUABgAFAAUABAACAAAAAAAAAAAAAQACAAUABgAEAAQABAAC
AAUABQAFAAUABgAGAAcACQAEAAMAAwABAAIAAgADAAUABQADAAAA/v8AAAEAAwAFAAMA
BQAEAAIAAgAAAP//AAACAAMABAAEAAQABAADAAEABAAGAAgACgAHAAgABwAIAAoACgAH
AAkACwAMAAwADAALAAoACwAMAA8AEAAQABEADwAPABAAEAAOABEAEgAQABAAEAAQABEA
EgASABEAEwAUABMAFAAUABQAFAAWABQAEwASABEAEwAVABcAGwAYABcAFQATABcAGQAa
ABoAGwAbAB0AIAAgACEAIQAkACYAJAAhACEAGgAWABMADgAKAAYAAQD8//n/9v/0//H/
7v/s/+j/4//g/97/3//f/9v/2P/T/9D/0//T/9P/0v/R/9H/0P/Q/9L/0v/R/8//0P/S
/9P/1P/R/9D/0P/Q/87/z//T/9j/3v/j/+r/9/8FABgAMgBPAHAAkwCzAMsA2QDfAN0A
1wC7AHoAJgDi/8L/v/+7/7r/xP/K/8n/zP/N/8v/yf/G/8b/xv/J/8r/xv/D/8L/w//D
/8f/yf/G/8X/w//A/8P/w//D/8T/xP/G/8f/x//L/8v/y//J/8n/yf/J/8r/yP/J/8j/
xf/I/8n/y//O/8z/zP/M/8//0P/Q/87/yv/N/87/z//Q/9D/z//O/8z/zf/Q/9P/1//U
/9X/1//W/9P/0//T/9L/1P/U/9X/1//X/9r/2f/X/9j/2v/c/9//3v/e/93/3v/c/9z/
3P/c/9z/3f/e/97/3f/d/9z/2v/b/9z/3f/e/93/3P/d/9z/3v/g/+L/4v/h/+H/4f/h
/9//3v/e/9//3//f/+D/3//e/97/3//h/+H/4f/g/+D/4f/h/+L/4//h/+P/4v/g/+D/
3v/d/97/3P/d/97/3v/h/+L/4v/h/+P/5P/l/+b/4//k/+P/5P/l/+b/5P/n/+b/5v/l
/+T/5f/m/+n/7P/s/+z/6//r/+v/6//s/+z/7P/x//P/8v/u/+z/6v/o/+r/7P/t/+3/
7v/u/+z/7P/q/+r/6v/s/+//7//v/+//7v/t/+z/7f/w//H/8f/x//P/9f/2//b/8f/v
/+//8P/2//n/+/8AAP7//P/5//n/+f/6//z//P/6//j/9f/y//T/9P/1//X/9v/2//T/
8f/u/+z/7f/t/+n/6P/l/+T/5//n/+f/5v/l/+X/5P/k/+n/6v/q/+n/6f/q/+r/6v/o
/+j/6f/q/+j/6f/r/+7/8v/9/w4AHwAxAEgAZACFAKwAywDjAPUAAQEFAf8A5wCnAE4A
/P/Q/9D/1f/T/9j/5P/q/+f/5v/l/+H/3f/c/9z/3P/f/+H/3v/c/9z/2f/X/9n/2f/b
/93/3v/e/97/3f/c/9z/2v/c/93/3f/g/+H/4v/h/+D/3//e/97/3//h/+H/3//e/93/
3f/e/9//4P/h/+X/6P/o/+b/4v/g/+D/4P/g/+P/5f/n/+j/5P/k/+T/5f/j/+X/6P/o
/+r/6//s/+z/6//q/+r/6//u//L/8v/x//D/8P/w//H/8//0//T/9v/1//T/8//y/+//
7//v/+7/8f/z//T/9P/y//L/8v/y//H/8P/x//D/8//2//n/+v/3//X/8//x//H/8v/0
//f/9v/1//X/8//x//D/8P/x//P/8//y//L/7//t/+z/6//s//H/8//0//P/8P/u/+7/
7v/v//D/8P/z//T/9P/z//D/8P/w//D/8f/0//X/+P/2//b/8//1//P/9P/0//T/9f/2
//n//P/7//r/+P/3//r/+//9//7//P/9//z//P/8//z//P8AAAIAAwADAAMAAgD///7/
/f/+////AgACAAEAAAD//////////wEAAwAFAAYABwAGAAcABwAGAAcABwAJAAwADAAN
AA0AEAASABAADQANAA4AEAATABQAEQAOAAoABgAJAAoADAANAA0ADAAJAAUAAQD+//7/
/f///wAA//8AAP3/+//5//b/+P/5//n/+v/8//z/+//5//f/+P/4//j/+//8//7/AAD6
//n/+f/8/wYAEwAgAC8AQQBUAGoAiwCsAM0A8QANAR0BHwEbAQcB0wCAACoA8P/i/+v/
6//w//r//v/9//z/+//3//P/8//0//X/+f/5//b/9P/0//X/8//1//X/9v/3//f/9v/2
//X/9P/0//X/+P/6//v//P/7//r/9//2//X/9P/0//j/+//8//v/+P/3//f/+P/4//j/
+P/7//z//P/6//b/+f/6//v//P8AAAEAAgACAP///v/9//3/AAADAAcACAAFAAUABQAE
AAQABAAFAAcACAAMAAwACwAJAAgABwAHAAoADAANABAADgAOAA4ADgAPAA8ADwAOAA4A
DwAPAA4ADgAOAA4ADgAPABAAEwAUABAAEAAQAA4AEQARABEAEQARABIAFAAXABMAEQAQ
AA0ADwAQABIAFQAVABMAEAAOAA8ADwAQABEAEAATABMAEgAPAAwACgAKAAsADQAPABAA
EAAQAA8ADQAOAA4ADgAOABAAEgASABQAEwASAA4ADwASABQAFQAWABUAFAAVABYAFgAW
ABUAFQAYABkAGwAcABYAFgAYABgAGAAYABoAHAAdAB0AGwAaABcAFgAYABoAHAAgAB4A
HQAcABsAGwAbABsAHQAfACEAIgAjACEAIQAgAB4AHwAhACUAKgArACsAKgAsAC0ALAAq
ACsAKwAsAC4ALgAtACoAJgAiACYAKAArAC0AKwAqACcAIwAfABwAHAAbABwAHAAaABoA
GAAXABYAFAAXABkAGgAcABsAGgAYABUAFgAYABkAGgAYABgAGQAaABgAGQAXABYAHgAt
AD4ATQBZAGoAfgCbAMYA8QATAS0BPQE9ATsBKwH3AKQATgAQAAIADQANABAAFgAYABMA
FQAVABIADwARABIAEwAXABcAEgAOAAwADQANABEAEwARABEAEAAOAA8ADwAPABAAEQAU
ABYAFwAWABUAFAARABIAEwAUABYAFQAXABcAFQAUABMAEwAUABYAGAAaAB8AHgAcABgA
EgAWABgAGgAcABwAHQAeAB4AHAAcABwAHQAdAB8AIgAiAB8AHwAfAB4AIQAiACQAJwAn
ACoAKQAnACYAJgAmACcAKgAsAC0AMAAtACwAKwAqACoAKwAsACwAKQApACgAJgAnACgA
KQAqACwALAAuAC4AKgAqACoAKAArACsAKwArACsALAAuADEALQArACoAJwApACoALAAv
AC0AKwAoACYAJgAnACkAKwApACsAKgAoACgAJgAlACYAJwApACsALAArACoAKAAlACcA
KAApACoAKAAqACoALAAuAC4AKwAtAC4AMAAxADIALwAuAC8AMAAyADIAMQAxAC8ALwAw
ADAAMgAxADAAMQAyADMANAA0ADQAMwAxADIAMgAwADAAMAAyADQAOAA1ADMAMQAvADEA
MwA1ADkANwA3ADYANQA2ADcANwA2ADcANwA5ADwAPAA9AD0AQABBAEAAPgA/AD4APgA/
AD4APgA8ADkANgA3ADgAOgA7ADkAOAA1ADEALwAuADAAMQAuACwAKAAmACkAKQApACgA
KgArACsALAArACoAKAAlACgAKgArACwAKwAqACoAKgAkACcALQA0ADwASQBWAGEAcQCG
AKAAwQDoAA0BLQFBAUMBQwE/ASMB5QCSAEgAHgAaABsAFwAYAB4AJAAlACcAJwAkACEA
HwAeAB0AHwAgABwAGQAYABkAGQAdAB8AHAAbABkAFgAYABkAGgAcABoAHAAdAB0AHAAb
ABoAFwAbAB0AHwAiACAAHwAcABcAGAAZABsAHgAcABwAHAAfACAAHgAaABQAGAAaABwA
HgAeAB0AHAAaABsAHAAdAB8AHQAfACIAIgAfAB8AHwAeACEAIgAkACcAJAAmACQAIQAi
ACQAJgApACcAKAAoACoAKQAoACcAJgAoACkAKgAqACgAJwAlACIAJQAmACcAKAAnACYA
JwAmACMAJAAlACQAJQAlACUAJQAhACAAIAAhACAAIQAjACMAIgAiACMAJQAjACEAHgAc
ABsAGwAcAB0AGQAbABoAGAAXABYAFgAYABYAFwAYABgAGAAYABcAFQAXABgAGQAaABgA
GAAWABYAGAAYABUAFwAXABgAGAAYABcAFgAXABgAGgAaABkAGQAXABUAFAASABYAGQAa
ABkAGAAXABYAFgAWABUAEwAWABYAFAAUABAADgAMAAwADwAPAA8ADwAPAA8ADwARABAA
DwANAAsADAANAA0ADAANAA0ADwASABUAFwAYABwAGwAYABQAEwARABAAEAAOABIAEgAR
ABAADAAKAAkABwAIAAgABgADAAAA/v//////+v/4//T/8v/y//H/8P/u/+7/7//v//D/
8P/w/+//7f/s/+z/6//q/+j/6P/p/+r/6v/t/+//7v/y//3/CAATACEAOABOAGUAiACt
AMkA3QDvAPMA7wDnAMcAgAAwAPL/0v/L/8n/zP/S/9j/2f/a/9v/2f/X/9T/1P/U/9f/
2//Y/9b/1v/X/9X/1//X/9b/1f/T/9D/0//T/9P/1P/R/9L/0v/R/9X/1//Z/9n/2P/X
/9b/1v/V/9f/1//V/9b/1//Z/9z/2f/Y/9f/2f/f/+D/3//c/9//4P/h/+L/4v/h/+D/
3v/e/+D/4v/l/+P/4//k/+L/5P/l/+b/5v/k/+T/5f/n/+j/7P/s/+v/7P/u//D/8//y
//L/8f/y//X/9v/3//j/9//3//f/9v/1//X/9P/y//X/9v/3//j/+v/6//z//P///wIA
BQAGAAcABwAHAAcABgAGAAcACQAIAAkACwALAAkACAAIAAkADQANAAwADAALAAsADAAN
AAwADwAPAA4ADwAOAA4AEAAPAA8ADwAOABIAFAAVABUAFgAWABYAFgAUABYAFgAYABoA
HAAbAB8AHAAcABsAGgAcAB4AIgAmACQAJAAjACMAIQAhACIAIgAqACsALgAsACoAKAAm
ACYAKAApACkAKgAqACgAKAAkACQAJAAmACgAKQAqACsAKwArACsALQAwADEAMQAxADMA
NQA2ADYAMwAzADUAOAA9AD8AQABEAEIAQAA9AD0APwBAAEIAQgBDAEIAQAA+AD4APgA/
AD8AQgBCAEAAPQA3ADQANAAzADUANgA1ADYANgA1ADQAMgAwADEAMQAyADYANgA1ADMA
MwA0ADQANAA1ADYAOAA6ADwAOwA5ADwARABNAFwAcQCHAJoAtADTAPIAEQEvAUUBTQFP
AVMBQwELAbQAYgAyACoALwAvADQAPgBAAD8AQQBBAD4AOwA5ADgANwA5ADsAOAA2ADYA
NwA1ADcANwA7AD0APgA+AD0AOwA5ADgAOAA6ADsAOwA+AD8AQAA/AD0APQA9AD4AQABD
AEQAQwBCAEEAQQBCAEIAQgBCAEUASgBKAEgARABGAEYARgBGAEkASwBNAE4ASgBKAEoA
SwBLAE0AUABQAFIAUwBUAFQAUwBSAFIAUwBWAFoAWgBZAFkAWgBbAF0AWwBcAFwAXgBh
AGIAYwBkAGIAYQBgAF4AYQBjAGQAZABiAGIAYgBiAGMAZABnAGgAZgBoAGoAagBoAGcA
ZgBlAGYAaABrAG8AbABrAGsAaQBqAGoAawBtAG0AbQBsAGwAagBpAGkAaQBqAG8AcQBy
AHEAbgBsAGwAbQBvAHEAcgBzAHQAdABzAHAAcABwAHAAcQB0AHUAeAB6AHoAdwB5AHMA
dgB8AA==
         </WaveFormData>
      </LeadData>
   </Waveform>
</RestingECG>
