# Supplementary material for: Detection of Left Atrial Enlargement Using a Convolutional Neural Network-Enabled Electrocardiogram
Source: Front Cardiovasc Med. 2020 Dec 17;7:609976. doi: 10.3389/fcvm.2020.609976 (PMC7773668; doi:10.3389/fcvm.2020.609976)
Supplement: Supplementary file 3 [file Data_Sheet_3.ZIP › normal2/1802017518_5434_0000002R.XML]

<?xml version="1.0" encoding="Windows-1252"?>
<!DOCTYPE RestingECG SYSTEM "restecg.dtd">
<RestingECG>
   <PatientDemographics>
      <PatientID>1802017518</PatientID>
      <PatientAge>82</PatientAge>
      <AgeUnits>Years</AgeUnits>
      <Gender>Female</Gender>
      <PatientLastName>liruiping</PatientLastName>
   </PatientDemographics>
   <TestDemographics>
      <DataType>Resting</DataType>
      <Site>1</Site>
      <AcquisitionDevice>MAC55</AcquisitionDevice>
      <Status>Unconfirmed</Status>
      <Priority>Normal</Priority>
      <AcquisitionTime>09:21:53</AcquisitionTime>
      <AcquisitionDate>03-27-2017</AcquisitionDate>
      <CartNumber>1</CartNumber>
      <AcquisitionSoftwareVersion>009C</AcquisitionSoftwareVersion>
      <XMLSourceVersion>MAC5000 v1.0</XMLSourceVersion>
   </TestDemographics>
   <RestingECGMeasurements>
      <VentricularRate>76</VentricularRate>
      <AtrialRate>76</AtrialRate>
      <PRInterval>160</PRInterval>
      <QRSDuration>98</QRSDuration>
      <QTInterval>404</QTInterval>
      <QTCorrected>454</QTCorrected>
      <PAxis>31</PAxis>
      <RAxis>84</RAxis>
      <TAxis>64</TAxis>
      <QRSCount>12</QRSCount>
      <QOnset>212</QOnset>
      <QOffset>261</QOffset>
      <POnset>132</POnset>
      <POffset>182</POffset>
      <TOffset>414</TOffset>
      <ECGSampleBase>500</ECGSampleBase>
      <ECGSampleExponent>0</ECGSampleExponent>
   </RestingECGMeasurements>
   <Diagnosis>
      <Modality>Resting</Modality>
         <StatementCount>2</StatementCount>
         <LabelText>12SL ��ϳ���</LabelText>
      <DiagnosisStatement>
         <StmtFlag>ENDSLINE</StmtFlag>
         <StmtText>�������</StmtText>
      </DiagnosisStatement>
      <DiagnosisStatement>
         <StmtFlag>ENDSLINE</StmtFlag>
         <StmtText>���� ECG</StmtText>
      </DiagnosisStatement>
   </Diagnosis>
   <Waveform>
      <WaveformType>Rhythm</WaveformType>
      <WaveformStartTime>0</WaveformStartTime>
      <NumberofLeads>8</NumberofLeads>
      <SampleType>CONTINUOUS_SAMPLES</SampleType>
      <SampleBase>500</SampleBase>
      <SampleExponent>0</SampleExponent>
      <HighPassFilter>16</HighPassFilter>
      <LowPassFilter>150</LowPassFilter>
      <ACFilter>NONE</ACFilter>
      <LeadData>
         <LeadByteCountTotal>10000</LeadByteCountTotal>
         <LeadTimeOffset>0</LeadTimeOffset>
         <LeadSampleCountTotal>5000</LeadSampleCountTotal>
         <LeadAmplitudeUnitsPerBit>4.88</LeadAmplitudeUnitsPerBit>
         <LeadAmplitudeUnits>��V</LeadAmplitudeUnits>
         <LeadHighLimit>2147483647</LeadHighLimit>
         <LeadLowLimit>268435456</LeadLowLimit>
         <LeadID>I</LeadID>
         <LeadOffsetFirstSample>0</LeadOffsetFirstSample>
         <FirstSampleBaseline>0</FirstSampleBaseline>
         <LeadSampleSize>2</LeadSampleSize>
         <LeadOff>FALSE</LeadOff>
         <BaselineSway>FALSE</BaselineSway>
         <ExcessiveACNoise>FALSE</ExcessiveACNoise>
         <MuscleNoise>FALSE</MuscleNoise>
         <LeadDataCRC32>3470980708</LeadDataCRC32>
         <WaveFormData>
DgAOAA4ADgAOAA4ADgAOAA8AEAARABIAEgASABIAEgAVABYAFwAYABcAFgAVABQAFQAW
ABcAGAAaABoAGgAaABkAGAAXABYAFwAYABkAGgAYABgAGAAYABcAFgAVABQAFgAWABYA
FgATABAADQAKAAsADAANAA4ADQAMAAsACgAIAAgACAAIAAgACAAIAAgABwAGAAUABAAF
AAYABwAIAAYABgAGAAYABgAGAAYABgAIAAgACAAIAAYABgAGAAYACAAIAAgACAAHAAYA
BQAEAAYABgAGAAYACAAIAAgACAAGAAYABgAGAAgACAAIAAgABgAGAAYABgAGAAYABgAG
AAcACAAJAAoABwAGAAUABAAGAAYABgAGAAYABgAGAAYABAAEAAQABAAFAAYABwAIAAUA
BAADAAIABQAGAAcACAAGAAYABgAGAAQABAAEAAQABgAGAAYABgAEAAQABAAEAAYABgAG
AAYABgAGAAYABgAIAAgACAAIAAsADAANAAwACQAJAAgACAAJAAoACwALAAsACwALAAwA
CwAMAAsACQALAAwADQAOAAsACgAJAAkACgAKAAsADAAKAAkABgAEAAAAAAAAAAEAAgAB
AAIAAwAAAP/////+/wAAAAD//////v/+//7////9//3//v/+/wAAAQABAAIAAQABAAAA
//8BAAIAAgACAAMABQABAAAAAgACAP//BAAHAAoADgAUABcAGwAhACYAKAAqACgAIAAW
AAoA/v/0//H/8f/q/9//2//Z/9T/z//R/9b/2f/f/+b/6v/t//D/8f/x//T/9v/4//3/
AQD9//3/AQACAAAA/v/+//////8BAAIAAgABAP//AAAAAAAAAAAAAAAAAAACAAIAAgAC
AAAAAAAAAAEABAAEAAIAAgAAAAAAAAABAAEAAQACAAIAAwAEAAUABgAEAAIA///9////
AgAEAAYAAwACAAIAAQADAAQABAAEAAYABgAGAAYABAADAAQABAAHAAgACQAKAAkACAAH
AAcABwAJAAkACgALAAwADQAOAAsACgALAAsADQAOAA8AEQAPAA8AEQARABAAEAARABEA
EwASABIAEwATABMAFAAUABYAFgAXABcAFQAUABMAEQARABEAEAAQABEAEAAQAA8ADgAM
AAkABwAHAAcACAAIAAUABAADAAMAAwACAAEA//8AAAEAAgADAAIAAQAAAP////8AAAAA
//8AAP////8AAP7//f/9//3//f/9//7/AAAAAAAA/////wIAAwACAAMAAgACAAEAAQAB
AAEAAQAAAAIAAgACAAIA/////////v8AAAEAAgACAAAAAAAAAAAAAAAAAAAAAAACAAIA
AgACAP///v/+//3/AAAAAAEAAgABAAAAAAD////////+//7/AQABAAEAAQAAAP///f/8
//3//v///wAA/v/9//3//P/+//7//v/+//7//v/+/////f/8//z//P/9//3//v////3/
/f///////v/+//7//v8EAAQAAwACAAEAAAABAAIAAQACAAUABQAGAAYAAwACAAAA//8B
AAMABgAIAAcABgAEAAIAAgACAAIAAgAEAAQABQAFAAIAAgACAAIAAwAAAP7//P/6//r/
+//7//v/+//7//v/+//8//z//P/6//n/+f/4//r/+v/7//v/+f/6//r/+f/6//r/+//8
//v/+//7//v/+//6//n/9//7//3/AAD8//r/+//6//v/AAAKABIAFwAfACMAJAAiAB4A
GgAWAAwAAgD+//r/8//r/+L/2//V/9H/zv/P/9P/2v/f/93/3P/e/9//4v/r//P/9P/2
//r/9//3//f/+f/7//z//v/+//7///////z//P/7//n//P/+////AAD+//7//v/+//z/
/P/8//z//f/+////AQABAAAA/f/8//7//v/+////AQABAAIAAgABAAAA///+////AAAA
AAEAAAAAAP///v8AAAAAAQABAAEAAgACAAIAAAAAAAAAAAACAAMABgAIAAUABAADAAIA
AwAEAAUABwAGAAcABgAGAAgACAAIAAgACQAKAA0ADwANAAwACwALAA4ADwASABMAEwAS
ABIAEQARABAAEAARABIAEwAVABYAEwASABIAEQATABQAFQAVABIAEQAPAA4ADQAMAAwA
CwANAAwACgAJAAcABQAEAAIAAQACAAMABQADAAIAAQD///3//f/9//3//v///wAAAQD/
//7//P/5//z//f///wIAAgABAAEAAQD+//3//f/+//7//v/9//3///////3//f/+/wAA
AQADAAEAAQABAAAA/v/+//7//v/+////AAAAAP3//f/9//z///8AAAEAAgACAAIAAgAC
AAEAAAD///7/AAAAAAEAAQD///7//v/+/wAAAAABAAEA//////7//v/9//3//f/9/wAA
AQABAAIAAQAAAP///v//////AAAAAP7//v/+//7//v/+//7///8BAAAAAAAAAP///f/8
//v//P/9/wAAAQAAAPz//v8AAAAAAAAAAAAAAwAEAAMABAACAAEAAQAAAAMABAAEAAUA
AwADAAQABAAFAAQAAgAAAAMABAAFAAYABQAEAAQAAwAEAAQABAAEAAQAAgABAAAA///+
//7//f/8//3//v////z//P/7//r/+//7//z//P/7//r/+v/5//r//P/9//3//f/8//z/
/P/8//v/+v/5//z//P/8//v/+//7//z/+v/2//f//P8BAAYACAAMABEAFQAZAB4AIgAm
ACYAIgAaABAABAD6//P/8f/s/+P/4f/h/9r/0//T/9b/1//Z/97/4P/j/+z/8f/v//D/
8v/w/+//9f/7//3///8AAP7//f/8//z/+//9//7//v/9////AAAAAAAA///+//3//P/+
//7//v/+//7//v/+/////v/+//z//P/9//7///8BAAAA//////7/AAAAAAAAAAD+//7/
/f/9////AAAAAAAAAAAAAAEAAQAAAAAA///+/wEAAgADAAQAAgABAAIAAgAEAAQABAAE
AAQABAAEAAUAAwAFAAUABgAHAAgACQAKAAcABgAHAAcACQAKAAsADQANAA0ADwAPAA8A
DgAOAA0AEAAQABEAEwASABEAEQAQABIAEgATABMAFAAUABQAEwAQAA8ADQAMAA4ADgAP
AA8ADgAMAAkABwAIAAcABwAGAAQABAAEAAUABAACAAAA/f8AAAEAAgADAAAA///+//3/
//8AAAAA//8BAAEAAgAEAAIA///9//v//P/9////AgABAAAA/v/9/wEAAQD///////8A
AAAAAQAAAP///v/8////AAABAAIA/////////v8AAAEAAgACAAAAAAAAAAAA/v/+//7/
/v///wAAAQACAAEAAAAAAP//AQAAAAAAAAAAAAAAAQABAAAA///9//z//v///wAAAQD/
/////v/+//7//v/+//7//////wAAAAD+//7//v/+/wAAAAAAAAEA///+//7//v8AAP//
//////3//f///////P/8//z//P/9//7///8AAP///f/8//7//P/+/wAAAgAEAAYABgAE
AAQAAgABAAEAAAACAAQABQAHAAQAAwADAAIABQAGAAYABgAEAAQABAAEAAQABAAFAAUA
BQAGAAcACAAFAAIAAAD+//7//v///////f/9//3//f/8//z/+//6//v/+//8//z/+v/6
//v/+//9//7//v/9//v/+v/6//r/+f/5//n/+f/7//z//f/9//v/+//6//z//v////7/
/f/+/wAABgARABkAHQAeACIAKAAsACYAHAASAAoAAAD3//X/9P/r/9//2f/W/9H/zf/Q
/9X/2//g/+T/5//o/+n/6//s/+7/8v/z//n///////v//P/8//r/+v/7//v//P/+////
///+//7//f/8//7//v/+//7//v/+//7//v/8//z//P/9////AAD//wAA///+//3//f//
////AAAAAAAAAAAAAAAAAAAAAP///////wAAAAAAAP7//v////////8AAAAAAAACAAIA
AgACAP////8BAAIABAAEAAQABAADAAIAAQABAAIABQAGAAgABgAGAAYABgAGAAYACAAJ
AAoACgAKAAsACgAJAAoACQALAAwADgAPAA0ADAAMAA0ADQANAA4ADgAPABAAEgATABEA
EAAPAA0ADwAPAA4ADgAPAA4ADgANAAwACgAHAAUABwAHAAgACAADAAIAAQABAAIAAgAC
AAEAAQABAAEAAQAAAP///v/9//3//v/+//3//v/9//3//v//////AAABAAAA/////wAA
/v/+//3//f8BAAEA////////AAAAAAEA/////////v///wAAAQACAP////////7/AAAB
AAIAAgABAAAA///+/wAAAAAAAAAAAAAAAAAAAAD+//7//////wEAAAAAAAAAAAAAAAEA
AQD//////v/+//////////////////7//v///wAAAQACAAAA//////7/AAAAAAAAAAAA
AAAAAAABAP///v/+//7//////wAAAQAAAP//AAD//wAAAAAAAAAA/v/+//7//v/9//3/
/v8AAAIAAgACAAIAAwACAAQABAAEAAQABQAGAAUABgAGAAUABQAEAAQABAADAAMABAAF
AAcACAAJAAgABgAEAAcACAAJAAoACAAGAAUAAwAFAAYABwAIAAUAAgAAAP7//P/8//3/
/f/8//3//v////7//v/9//z//f/9//7//v/8//z//f/9//v//P/8//v//v/+////AAD+
//3//P/7//7//v/+//3/AwD///z/+v/6//3/AAABAAQADAASABcAGwAfACAAJAAmACYA
JAAcABIABgD6//P/7f/k/+P/4f/b/9r/1//R/9L/2f/b/97/4v/l/+z/9f/1//b/9P/0
//X/+f/7//3///8EAAQAAgAAAP///f///wAAAAD/////AAAAAAAA/v/+//7//v///wAA
AQACAAEAAAD/////AgACAAAAAAACAAIAAgADAAIAAQABAAAAAgACAAIAAgAAAAAA////
/wEAAgACAAIAAgACAAMAAwABAAIAAgACAAMABAAFAAYABAADAAQABAAEAAQABAAEAAYA
BgAGAAcABgAHAAYABgAHAAgACQAKAAgACAAKAAsADgAOAA4ADwAPAA8AEQARABEAEAAQ
AA8AEgASABMAFQAUABMAEwASABQAFAAVABUAFAAUABQAEwARABEAEAAQABAAEAARABEA
DwAOAAwACwAKAAkACQAIAAgACAAIAAkABgAEAAIA//8CAAMABAAFAAQAAwACAAEAAQAC
AAIAAQABAAEAAgAEAAMAAQAAAP//AQABAAIABAACAAIAAQABAAMAAwABAAEAAwAEAAQA
BQAEAAMAAgAAAAIAAgACAAIAAAABAAIAAgADAAMAAwACAAQABAAEAAQAAwACAAEAAAAD
AAQABQAGAAMAAgACAAEAAwACAAIAAgACAAIAAwADAAEAAQAAAAAAAgADAAQABQACAAEA
///+////AAABAAIAAgADAAUABgAEAAIAAAD+/wEAAgADAAUABAACAAEAAAACAAEAAQAB
AAMAAwAFAAUAAQAAAP///v8BAAIAAwAEAAIAAQABAAIAAAACAAQACAAKAAoACgAKAAkA
CAAFAAQABQAFAAYABgAGAAYABQAFAAYABwAJAAoACwAKAAgABgAGAAYABgAGAAgACAAJ
AAkABwAGAAUABAAFAAIAAAD+//7//v//////+//7//v/+//8//7///8AAP///f/8//r/
/P/8//3//f///wAAAAD///7//P/7//r//f/9//3//f/8//z//P/7//v///8AAAAAAgAB
AP7/AQAEAAgAEAAZACEAJQAoACoAKgAmAB4AFAAIAAAA+v/3//P/6v/f/9f/1f/Q/83/
z//W/9v/4f/k/+b/5//m/+3/8//y//T/+P/7//3//f////3/+v/+////AAACAAMAAgAC
AAEA/////wAAAAAAAAIAAgACAAIAAQAAAP///v8AAAAAAAABAAIAAgAAAAAA/v/+//7/
//8AAAEAAwAEAAEAAAD///7///8AAAAAAQABAAIAAgACAAIAAgADAAMABQAGAAYABgAD
AAIAAQAAAAAAAQAEAAYABAAEAAQABAAEAAQABAAFAAcACQAJAAoACQAIAAcABgAJAAoA
DQAPAA0ADAALAAsADAANABAAEQATABQAFgAXABQAEgARABEAEwATABQAFAASABIAEwAT
ABIAEgASABEAEwATABIAEgAQAA4ADQALAA4ADgANAA0ACwAJAAgABgAEAAQABAAFAAYA
BgAGAAUABAADAAIAAQADAAMAAwADAAAAAAD///3//////wAAAgACAAEAAQABAP7//f/9
//7/AQACAAIAAwAEAAMAAAD/////AAAAAAEAAwADAAMAAgABAAAA///+////AQADAAQA
AQABAAEAAAAAAAAAAAAAAAIAAgACAAIAAQAAAP///v///wAAAgADAAEAAAAAAAAA/v/+
//////8BAAEAAAAAAP//////////AAABAAEAAgAAAAAAAAAAAP3//f/+//7///8AAAEA
AgABAAAA/////wEAAAAAAAAAAAD////////9//3///////7//v/+//7//v/+//7//v/+
////AQAEAAMAAgABAAAA//8EAAgABgAGAAYABgAEAAQAAgACAAUABQAGAAYABgAGAAUA
BQADAAMABAAEAAcACAAIAAgABwAGAAUABAAGAAYABwAHAAYABgAGAAYABAAAAP3/+v/7
//z//v////v/+//7//v/+//8//z//P/+//3//f/8//v/+v/6//n//P/+///////+//z/
+//6//v/+//7//v//P/8//z/+//5//f/+v/+//7//f8AAAUACgAMABAAFwAdACEAIgAm
ACgAIAAWAAwAAgD4//L/7//r/+T/3f/V/9H/zP/J/8v/0v/Z/+H/5v/o/+f/6P/p/+3/
8v/0//j//f///////f/7//r/+v/7//z//v////3//v/+//3/+//8//z//P/9//7///8A
AP7//v/+//7//P/8//z//f///wAA//8AAP///v/9//3//v///wEAAgABAAAA///+/wAA
AAD/////AQACAAIAAgAAAAAAAQABAP//AAAAAAAAAAAAAAAAAAD/////AQACAAMABAAF
AAYABQAEAAMAAwAEAAcACAAKAAgACAAIAAgACAAIAAoACwANAA4ADwARAA4ADQAOAA0A
EQASABQAFQAUABIAEQARABEAEQASABIAEgASABMAEwASABIAEgARABMAEwASABIADwAO
AA4ADQANAAwACgAJAAoACQAJAAgAAwACAAEAAQAEAAQABAADAAEAAQABAAEAAQABAAEA
AQAAAAAA///9//3//f/+/wAAAgABAAEAAQD+//3//f/+/wAAAAD/////AQABAP/////+
//7//f/9/wAAAQACAAIAAQAAAP///v/+////AAAAAAIAAwAEAAQAAwACAAEAAAAAAAAA
AAAAAAAAAAAAAAAA/v/+//////8AAAAAAQACAAEAAAAAAP//AAABAAEAAgAAAP///v/9
//7//////wAAAgACAAIAAgD/////AAAAAAAAAAAAAAAA/v/+//7///8BAAAAAAAAAAIA
AQABAAEAAAD//wAA/////wAAAQACAAEAAAD///7//////wAAAgAGAAQABAACAAQABAAE
AAQABQAGAAUABgAGAAUABQAEAAQABAADAAMABAAFAAcACAAHAAYABAACAAUABgAHAAgA
BwAGAAYABQAEAAQABAAEAAUAAgAAAP7//f/8//z/+//7//3///8BAP7//v/9//z//v/9
//3//P/8//z//f/9//v//P/8//v//P/8//3//v/+//3//P/7//z//P/8//v/AQD///z/
+v/8//3//v8DAAgADgAUABsAHwAhACAAIgAmACAAFgASAA4ABAD8//f/7//k/93/2//X
/9T/0//V/9j/2f/Z/+D/5v/p/+z/7//z//T/9P/2//f/9//7//3//f8AAAIAAQAAAAAA
///9//7//v/9/wAAAgADAAQAAgAAAP7//P/9//7///8AAP7//v/+////AAAAAP7//v//
/wAAAQADAAAA//////7///8AAAEAAgAAAAAA//////3//v/+//7/AAACAAUABwAEAAQA
AwACAAMABAAFAAYABAADAAQABAAEAAQABAAEAAUABgAHAAkACAAJAAgACAAKAAoACgAK
AAwADAAOAA8ADwAOAA0ADQAPAA8AEQARABEAEAAQAA8AEgASABMAFQATABMAFAAUABIA
EgATABMAEwAUABUAFQAUABMAEQAQAA8ADgAOAA0ACwAKAAgABwAGAAUABQAEAAMABAAF
AAcABgAEAAIA//8BAAEAAQABAAEAAQABAAEA/v/+//3/+/8AAAEAAwAGAAQAAQD///3/
/f/9//7/AAAAAAAA///////////9//3//v8AAAEAAwAAAP///v/8////AAABAAIAAAAB
AAIAAgABAAEAAQAAAAEAAgADAAQAAgAAAP7//P/+/wAAAgAEAAMAAgACAAEAAQAAAAAA
AAACAAIAAwADAAIAAQD///7/AAABAAIAAwABAAEAAAAAAP7//v/+//7//v///wEAAgAB
AAAA///+/wEAAgADAAUAAgAAAP///v/+//3//f/9//7///8CAAMAAQAAAP///v8AAAAA
AAAAAP////8AAAIAAAD+/wIABAAEAAYABgAGAAYABAAEAAIAAgAEAAUABwAIAAcABgAE
AAMABQAFAAYABgAIAAgABwAGAAQABAAEAAQABgAGAAcABwAEAAQABAAEAAUAAgAAAP7/
/v/+///////6//n/+P/3//v//v8AAAIA///9//z/+v/7//z//v////7//v/9//v/+//6
//r/+v/9//3//f/9//z//P/8//v/+//7//z//v8AAP///P///wQACAAOABUAGwAjACgA
KgAoACIAGgAQAAgA/v/4//n/9f/o/+H/3//Z/87/y//P/9b/2//f/+T/6P/n/+j/6//r
/+7/9P/2//f/+/////3/+f/6//r//P/8//3//f/9//7//v/9//v//P/8//z//f/+////
AAD///7//f/8//7//v/+////AAAAAP7//v/8//z//P/9//////8AAAAA/v/+//7//v8A
AAAA////////AAAAAAAA///+//7//f8AAAIAAwAEAAEAAAD///7//////wEAAgACAAIA
AgACAAIAAgACAAMABQAHAAcACAAHAAYABQAEAAcACAALAA0ADQAMAAsACwALAAsADQAN
ABAAEAARABEAEAAOAA0ADQAQABEAEwAUABEAEAAQAA8AEAAQABAADwAPAA8ADgAOAA0A
DAAMAAsADQAMAAoACQAIAAcABwAGAAIAAgACAAMABQAEAAMAAQD//////////wEAAQAB
AAEAAAAAAP///f/9//3//v8AAAIAAQABAAEA///9//z//P/9//7//v///wEAAQD/////
/f/+//7///8BAAEAAQAAAP///v/9//z//f///wEAAgD////////+//7//v/+//7///8A
AAEAAgABAAAA///+/wAAAAABAAEA///+//7//v/+//7//////wEAAQAAAAAAAAD///7/
/f/+//////8AAP7//v/+//7//f/9//7//v8AAAAAAAAAAP7//v/+////AQAAAAAAAAD+
//3//f/9//3//f//////AAAAAAAAAAD///7//f/8//3//f/+/wAA/v/+//7//v/7/wAA
AgAEAAQABAAEAAQABAACAAIABQAFAAYABgAFAAQAAgABAAEAAQACAAIABgAGAAUABAAC
AAIAAgACAAQABAAFAAUABAAEAAQABAADAAAA/v/8//z//P/9//3/+f/5//n/+f/6//z/
/f/+//z/+//7//r/+P/4//n/+f/6//z//f/9//z/+v/5//j/+//7//v/+//8//z//P/7
//X/+//+//7//v///wAAAQACAAYACgARABkAHwAkACgAKgAmACIAHAAOAP7/9v/1//P/
7P/j/9n/1//S/8v/y//S/9v/3//i/+b/6f/q/+v/6//s//D/9P/5//n/+f/7//3//v/+
//z//P/9//3///8AAAAA///+//7//f/8//7//v/+//7//P/8//z//P/8//z//P/9////
AAD//wAA/v/+//7/////////AAAAAAAAAAAAAAAAAAAAAP////8AAAIAAwAEAAEAAAAA
AP//AgAEAAUABgAFAAQAAwACAAEAAQADAAQABgAGAAYABgAFAAQAAwADAAYACQAKAAwA
CQAIAAcABgAIAAgACgALAA4ADgAOAA8ADQANAA8ADwARABIAFAAVABQAEgARABEAEQAR
ABIAEgATABQAFgAXABMAEgARAA8AEgATABMAFAARABAAEAAPAA8ADgAMAAsACwALAAwA
DAAHAAYABQAFAAgACAAIAAcABQAFAAUABQAEAAMAAgABAAMABAAEAAMAAgABAAEAAgAE
AAMAAwADAAIAAQABAAIABAAEAAMAAwAFAAUAAwADAAIAAgABAAEAAgADAAQABAADAAIA
AQAAAAIAAwAEAAQAAwADAAMAAgAAAAAAAAAAAAEAAgADAAQAAgACAAIAAgAAAAAAAQAB
AAIAAgADAAQAAQAAAAAA//8BAAMABAAGAAYABQAEAAMAAwADAAIAAgADAAQABQAGAAQA
AwADAAIAAwAEAAUABgAFAAQAAwADAAMAAgACAAIAAwADAAQABQAEAAMABAADAAMABAAF
AAYABAAEAAQABAABAAEAAgAEAAYABgAGAAYABAAEAAYABQAGAAYABwAIAAkACgAIAAgA
BgAGAAgACQALAAwACwAKAAgABwAHAAcACAAIAAsADAAMAAwACgAKAAoACgAMAAwADQAN
AAwADAAMAAwACQAGAAQAAgAEAAQABQAFAAIAAQAAAP//AgAEAAUABgAEAAMAAwACAAIA
AgADAAMAAwAEAAQAAwABAAAAAAAAAAIAAwAEAAUABQAEAAMAAQABAP//AgAKAAwABwAE
AAUACgAOABQAHwAnACsALgAyADIALAAiABYADgAIAAIA///7//L/5//h/9v/1v/V/9f/
3v/j/+f/6P/q//H/8v/x//f//v/+/wAABQAFAAUAAwABAAAAAgADAAQABgAHAAUABgAG
AAUABQAGAAYABgAHAAgACQAKAAkACAAHAAYACAAIAAgACQAMAAwACgAKAAgACAAIAAkA
CgALAA0ADgALAAoACQAIAAkACgAKAAsACwAMAAwADAALAAoACgAJAAsADAAMAAwADAAM
AAwADAANAA0ADwAQABAAEAAQABAADgAOAA4ADwAQABMAFAAWABMAEgARABAAEwAUABcA
GQAYABgAGAAZABcAFwAZABkAHAAcAB0AHQAdABwAHAAdAB0AHQAeAB4AHAAcAB0AHQAe
AB4AHgAdAB8AHwAeAB4AGwAaABoAGQAbABoAGAAXABQAEwATABIAEAAQABAAEQATABIA
EQAPAA4ADQAMAAsADAANAA4ADwAOAA4ADQALAAwACwALAAwADQANAA4ADwAMAAsACwAM
AA4ADgANAA0ADwAPAA0ADQALAAwADAANAA8ADwAPAA4ADAAMAAwADAAOAA8AEAAQAA0A
DQANAAwADQAOAA8AEAAQABAAEAAQAA8ADgANAAwADQAOABAAEQARABAAEAAQAA8ADgAO
AA0ADgAPAA8AEAAQAA8ADgANAA4ADwAPABAADgAOAA4ADgAPAA8AEAAQABEAEgATABQA
EgAQAA4ADQAOAA4ADwAQABAADwAPAA8ADQANAA8ADwARABIAEwAUABEAEAAPAA4ADgAP
ABEAFAATABIAEQAQAA0ADgATABUAFgAWABYAFgAWABQAFAASABIAFgAXABkAGgAYABgA
FwAXABcAFwAYABgAHAAcABsAGgAXABYAFQAUABUAFgAYABkAGAAYABgAGAAVABIAEAAO
ABAAEAARABEADwAPAA8ADwARABIAEgASABEADwAOAAwADwAQABIAEwARABIAEgARAA8A
DgAOAA4AEAARABIAEwATABIAEQAPABEAEwASABAAEgATABQAFQAaAB4AKAAxADcAOwA+
AD4APAA0ACwAIgAaABQAEAAPAAkA/v/1/+//6f/m/+X/6f/y//v/+//4//r//f8AAAEA
BQAIAAwADgATABcAFwAVABEADgAQABIAFAAXABkAFwAYABgAFwAWABYAFQAUABUAFgAX
ABgAFgAWABYAFgAXABgAGQAbABoAGgAYABgAGAAYABgAGQAZABkAGgAaABgAGAAYABgA
GQAaABoAGwAbABwAHAAcABoAGgAbABsAHAAeAB8AIAAfAB4AHQAcABwAHQAgACIAIgAi
ACIAIgAgACAAIAAhACMAJQAlACYAJAAkACQAJAAlACYAKQArACoAKgAqACsAKwArAC0A
LQAwADAAMQAxADAALgAtAC0ALgAvADEAMgAwADAAMQAxADIAMgAyADEAMQAxADAAMAAu
ACwAKwApACoAKgApACkAJgAlACUAJAAkACQAJAAlACcAJgAlACMAIgAhACAAHwAgACEA
IgAjACIAIgAhAB8AHwAfACAAIgAjACMAJAAlACMAIQAgACAAIQAiACIAIwAjACMAIQAh
AB8AIAAgACEAJAAlACYAJgAlACQAIwAiACQAJQAmACYAIwAjACMAIgAkACQAJAAkACUA
JgAnACgAJwAmACUAJAAmACYAJwAnACcAJgAmACYAJgAmACcAJwApACkAKAAoACgAJwAm
ACUAJwAnACYAJgAmACYAJgAmACcAJwAoACgAKAAoACgAKAAoACgAKAApACkAKAAoACgA
KAAnACcAJwAnACcAKQApACoAKgAqACoAKQAoACcAJgAoACkAKwAuACwALAAsACwAKwAs
AC8ALwAvAC8AMAAxAC8ALgAtAC0AMAAyADEAMwA0ADMAMgAyADAAMAAwADAAMgAzADIA
MwAzADIAMQAwADIAMwA0ADUAMwAxADAALgAqACoAKgApACoALAAuAC8ALAArACsAKwAx
AC8ALAAsACwALAAsACwALAAsACwALAAtAC4ALwAwAC8ALgAtACwALQAuAC8AMAAwADAA
MAAwAA==
         </WaveFormData>
      </LeadData>
      <LeadData>
         <LeadByteCountTotal>10000</LeadByteCountTotal>
         <LeadTimeOffset>0</LeadTimeOffset>
         <LeadSampleCountTotal>5000</LeadSampleCountTotal>
         <LeadAmplitudeUnitsPerBit>4.88</LeadAmplitudeUnitsPerBit>
         <LeadAmplitudeUnits>��V</LeadAmplitudeUnits>
         <LeadHighLimit>2147483647</LeadHighLimit>
         <LeadLowLimit>268435456</LeadLowLimit>
         <LeadID>II</LeadID>
         <LeadOffsetFirstSample>0</LeadOffsetFirstSample>
         <FirstSampleBaseline>0</FirstSampleBaseline>
         <LeadSampleSize>2</LeadSampleSize>
         <LeadOff>FALSE</LeadOff>
         <BaselineSway>FALSE</BaselineSway>
         <ExcessiveACNoise>FALSE</ExcessiveACNoise>
         <MuscleNoise>FALSE</MuscleNoise>
         <LeadDataCRC32>3694319847</LeadDataCRC32>
         <WaveFormData>
GAAYABgAGAAZABoAGwAcAB8AIAAhACIAJAAmACgAKgAtAC4ALwAwADEAMgAzADQANQA2
ADcAOAA4ADgAOAA4ADoAOgA6ADoANwA2ADUANAAxADAALwAuACsAKgApACgAJgAkACIA
IAAeABwAGgAYABUAFAATABIAEQAQAA8ADgAMAAwADAAMAAsACgAJAAgACAAIAAgACAAI
AAgACAAIAAgACAAIAAgACAAIAAgACAAGAAYABgAGAAgACAAIAAgACAAIAAgACAAIAAgA
CAAIAAoACgAKAAoACAAIAAgACAAKAAoACgAKAAgACAAIAAgACAAIAAgACAAGAAYABgAG
AAgACAAIAAgABgAGAAYABgAGAAYABgAGAAYABgAGAAYABAAEAAQABAAGAAYABgAGAAQA
BAAEAAQABAAEAAQABAAGAAYABgAGAAQABAAEAAQAAgACAAIAAgAFAAYABwAIAAgACAAI
AAgABgAGAAYABgAJAAoACwAMAA4ADgAOAA0ADQANAA0ADQAOAA4ADgAOAAwADAAKAAkA
CgAJAAcABAAEAAUABwAHAAUAAwADAAMAAwADAAMAAgABAAAAAAD///7//f/8//z/+v/5
//n/+f/7//v/+//7//r/+v/6//r//P/8//z//P/6//r/+v/6//z//P/8//z//v/+//7/
/v/9//z/+//6//z//v/8//z//f/2//D/9f/6/wAACwAZACgANwBFAFEAVABUAFQATAA9
AC8AKQAeAAwAAQAFAAQAAAAFAAQA9//u/+3/5//g/+D/4f/k/+b/6f/r//D/8//0//f/
9f/t/+z/8P/y//P/9P/1//f/+P/5//j/9//2//n/+v/6//r/+v/6//r/+v/4//j/+P/5
//r/+//8//3/+//8//z/+//7//v//P/8//r/+v/7//v//f/9//3//v/8//z//P/8//z/
/f/+//7//P/8//3//f///wAAAQADAAMAAwAFAAUAAwAEAAUABgAJAAkACwAMAA0ADgAP
AA8AEAASABMAFgAYABgAGQAcABsAHQAeACEAIgAkACUAJwAnACkAKQAqACsALAAtAC8A
LwAvAC8ALwAxADIAMwAzADIAMQAwAC0AKgAqACkAKAAmACUAIwAgAB0AHQAaABgAFwAV
ABIAEAAOAA0ADQAKAAgABwAGAAUAAgACAAEAAAABAAEAAQABAAIAAgABAP///f/9//3/
/v/+//7//v/+//7//f/9//3/+//7//z//P/+////////////////////////////AAD+
//7//f/9//7//v/9//3//P/8//z//P/8//3///8AAP7//v/9//3/+//8//z//P/8//z/
/P/8//7//v/+//3//f/9//7//v/9//z/+//6//r/+v/6//r/+//7//v/+//7//r/+v/6
//r/+v/6//r/+P/4//f/9//5//n/+v/6//j/+P/4//j/+v/5//n/+f/7//v/+//7//z/
/f/+/wAA/f/6//v/+v/+/wAAAgACAAIAAgACAAIAAQABAAEAAQABAAIAAgACAAIAAgAE
AAIAAQAAAP3/+//4//j/+f/7//v/+//5//n/+f/5//n/+f/4//f/9v/2//X/9P/z//L/
8v/y//H/8f/x//H/8//z//P/9P/y//L/8v/y//H/8P/v/+7/8P/w//D/8P/z//T/9f/2
//P/8v/x//D/8P/w//D/8P/w//D/8P/t/+r/7v/z//T//P8LABcAJgA3AEMATQBQAE4A
TABCADMAJwAfAA4A+v/1//v/+v/4//v/9v/r/+b/5f/h/9z/1v/Z/9z/3P/h/+n/6v/p
/+r/6//r/+v/6v/q/+r/6//r/+v/7P/s//D/8P/w//D/8f/y//L/8v/y//L/8v/y//L/
8v/y//P/8f/x//H/8f/z//T/9P/z//P/8//0//T/9v/2//f/9//1//X/9f/2//j/+P/4
//j/9v/3//j/+P/6//r/+//7//z//P/8//3/+//7//3//f/+/wAAAgAEAAMAAwAFAAYA
BwAIAAkACQAIAAoACwAOABIAEgATABYAFQAXABgAGwAeACAAIQAjACUAJwAnACgAJwAo
ACkAKwAsAC0ALgAvAC4ALgAuAC0ALQAtAC0AKwAqACoAKQAoACMAIQAeABoAGgAbABkA
GAATABEADgAMAAsACwAMAAoABwAFAAMAAQACAAIAAQAAAP///////////v/+//3/+//9
//3//f/+//7//v/+//7//v/9//3//f/7//v//P/8//r/+//7//v//v///wAAAQAAAP//
/v/+//7//v/9//3//v/+//3//f/+//7//v/+//3//f/+//7/AAAAAP////8BAAIAAgAC
AAEAAAD///7//v/+//7//f/9//3//v/+//7//v/+//7//v/+//7//v/9//3//f/9////
/v/+//7//P/8//z//P/6//r/+f/5//v/+//8//z//v/+//7//v/8//v/+//7//3//f/9
//3//v///wAAAgAAAP7//v8CAAQABAAEAAQABgAGAAUABQAHAAcABwAIAAgACAAIAAgA
CAAGAAUABAADAAEA/v/+//3//////////v///wAAAQAAAP///f/7//v//P/8//z/+f/4
//j/+P/1//X/9f/1//f/9//3//j/9v/2//b/9v/2//b/9v/2//j/+P/4//j/9v/2//b/
9v/4//j/+P/4//b/9v/2//b/8v/2//j/8//w/+7/7//0//r/BQATACIALwBBAFEAXABe
AFwAWABNAD0AMQAqABYA/f/x//T/9v/3//j/8//s/+n/5f/i/+D/3//g/+T/5//p/+z/
7//u/+//8f/x//D/8P/u/+//8f/x//L/8v/0//T/9P/0//X/9v/2//b/9v/2//b/9v/2
//b/9v/3//n/+f/5//n/+P/4//f/9f/3//f/+P/4//j/+P/5//n/9//3//f/+P/4//j/
+P/4//j/+f/6//r/+v/6//v/+//6//r/+v/7//3//f////////8AAAEAAgADAAMABQAG
AAUABgAHAAcACgAMAA0AEAAQABAAEQAUABUAFwAYABsAHgAgACEAIwAlACcAJwAoACkA
KgArAC0ALQAtAC0ALQAvADAAMQAxAC8ALwAvAC0ALAAsACsAKgAmACUAIwAgAB0AHQAa
ABgAFgAVABMAEgAOAA0ADQAKAAgABwAGAAUABAAEAAMAAgD///////////7//v/9//v/
/f/9//3//v/+//7//v/+//z/+//7//v/+//7//z//P/6//v/+//7//v/+//7//v/+//7
//v//P/+//7//f/9//z//P/7//v//P/8//z//P/8//3///8AAP///v/8//v//f/+//7/
/v/8//z//P/8//7//v/+//3/+//7//z//P/8//z//P/8//r/+v/6//r/+//7//v/+//7
//r/+v/6//j/+P/4//j/+v/6//n/+f/7//v//P/8//r/+v/6//r/+v/5//n/+f/5//n/
+f/5//n/+f/5//r/+v/4//r/+v/8//z//P/9//7//v/+//z//P///wAAAQACAAQABAAD
AAMAAQABAAEAAgAEAAQABAAEAAQAAgABAAAA///9//r/+v/7//3//f/9//v/+//7//v/
/f/9//z/+//4//j/9//2//X/9P/0//T/8//z//P/8//x//H/8f/y//T/9P/0//T/9P/0
//T/9P/y//L/8v/y//L/8v/y//L/8v/y//L/8v/0//T/9P/0//T/9P/0//P/8P/s/+v/
7v/w//f/BwAaACkANwBFAFIAWgBgAF4AVwBHADcALgAkAA8A/f/6//z/+//6//f/7P/h
/93/2P/W/9f/2v/g/+X/5//o/+v/7P/r/+3/7//u/+r/6v/t/+3/7f/u/+7/8P/w//D/
8P/x//L/8v/y//L/8v/y//L/9P/0//T/9f/z//P/8//z//P/9P/0//P/8//z//T/9P/0
//T/9f/1//X/9f/1//b/9v/2//b/9v/0//X/9v/2//j/+P/5//n/+P/4//j/+f/5//n/
+//7//n/+v/7//z//f/9////AAABAAIAAwADAAQABgAHAAoADAAMAA0AEAATABUAFgAZ
ABgAGgAbAB0AHwAhACEAIgAlACYAJwApACkAKQApACkAKgAsAC4ALwAtAC0ALQArACwA
LAArACoAJgAlACMAIAAdAB0AGgAYABUAEwAQAA4ADgANAA0ACgAHAAUAAwABAAAAAAD/
//7//f/9//3//f/8//z/+//5//n/+f/5//r/+v/6//r/+v/6//n/+f/5//n/+f/6//r/
+v/7//v/+//5//n/+f/5//r/+//8//7//f/8//r/+f/8//z/+//7//r/+v/6//r/+//7
//z//P/8//z/+//7//n/+v/6//r/+v/6//r/+v/8//z//P/7//n/+f/6//r/+//8//3/
/v/6//r/+v/6//n/+f/5//n/+//6//r/+v/6//r/+v/6//r/+v/5//n/+f/5//r/+v/4
//j/+P/4//j/9//3//f/9//3//f/9//5//n/+f/6//j/9v/4//j/+P/4//j/+f/8//z/
/P/+//z//P/9//3/AAACAAIAAgACAAIAAgACAAEAAQADAAMAAwAEAAMAAgABAAAAAgAA
AP///v////3/+v/6//v//f/9//3/+v/5//j/9//5//n/+P/3//j/+P/3//b/9f/0//T/
9P/x//H/8f/x//P/8//z//T/8v/y//L/8v/0//T/9P/0//T/9P/0//T/9P/0//T/9P/y
//L/8v/y//T/9P/0//T/9P/y//L/8f/u/+7/8f/y//b/AwARAB4ALwA/AE0AVgBYAFgA
VgBJADcALQAkABQAAQD7/wQAAgABAAAA9f/m/9//3f/Y/9j/2//c/+L/5//p/+r/7f/w
/+//7//t/+z/6v/u//H/7//v//D/8P/y//L/8v/y//P/9P/0//T/9P/0//T/9P/2//b/
9v/3//X/9f/1//X/9f/2//b/9f/1//X/9v/2//j/+P/5//n/9//3//f/+P/6//r/+v/6
//r/+//8//z//P/8//3//f/+//7//v////////8BAAEAAwAEAAUABgAFAAUABwAIAAkA
CgALAAsADAAOAA8AEgASABIAEwAWABkAGwAcAB8AIAAiACMAJQAnACkAKQAqACsALAAt
AC8AMQAxADEAMQAxADIAMwAzADMAMwAzADEALwAuACwAKgAnACcAJgAkACIAIQAdABoA
GAAXABUAFAAQAA8ADwAMAAwACwAKAAkABgAGAAUABAADAAMAAwADAAIAAgABAP//AQAB
AAEAAgAAAAAAAAAAAAAA/////////////wAAAAAAAAEAAQABAAEAAQABAAEAAQABAAEA
AgACAAIAAQABAAAAAAD/////AgACAAIAAgABAAEAAgACAAIAAgABAAEA//8AAAAAAAAA
AAAAAAAAAAAAAAAAAP///////wAAAAAAAAAAAAAAAAAAAAAAAAAA//////////////7/
/v/+//7//v/+//7///8AAAAAAQAAAP/////+//7//v/+//7//v/9//3//f/9//3//f/9
//3//f/9//7//v/8//7//v///wAAAQADAAIAAgACAAQAAAAAAAMABgAHAAgACQAKAAgA
CAAHAAcABQAFAAUABgAIAAgACAAIAAYABAADAAIAAwABAP7//v///wEAAQABAP3//f/9
//3//f/9//z/+//8//z/+//6//n/+P/4//j/9//3//f/9//3//f/9//4//j/+P/4//j/
9v/2//b/9v/4//j/+P/4//j/+P/4//j/+P/4//j/+P/4//j/+P/4//j/+v/2//P/9P/0
//P/+v8AAAkAGQAqADcAQwBPAFYAWABaAFQARQAzACsAIgAQAP//AQAGAAIABQAEAPf/
7P/n/+P/3v/c/9//5P/m/+n/7f/u/+3/7P/v//H/8f/y//D/8P/x//P/8//0//T/9v/2
//b/9v/3//j/+P/4//j/+P/4//j/+P/4//j/+f/3//f/9//3//n/+v/6//n/+f/5//r/
+v/6//r/+//7//v/+//7//z/+v/6//r/+v/8//3//v/+/wAAAAABAAEAAgACAAIAAwAC
AAEAAgABAAMABAAFAAYABwAHAAkACgALAAwADQANAA4AEAARABQAFAAUABUAGAAZABsA
HAAfACAAIgAjACUAKQArACsALAAtAC4ALwAxADEAMQAxADEALwAwADEAMQAzADMAMwAx
AC4ALgAtACwAKgApACcAJAAhACEAHgAcABsAGQAWABQAEgARABEADgAMAAsACgAJAAgA
CAAHAAYABQAFAAUABQACAAIAAQD//wEAAQABAAIAAAAAAAAAAAACAAEAAQABAAEAAQAC
AAIAAgADAAMAAwABAAEAAQABAAEAAQABAAIABAAEAAMAAwAEAAQAAwADAAQABAAEAAQA
AQABAAIAAgACAAIAAQABAAEAAgACAAIAAgACAAIAAgACAAIAAgABAAEAAQACAAIAAAAA
AAAAAAAAAAAAAAAAAAEAAQABAAEAAQAAAAAAAAAAAAAAAAAAAP7//v/9//3//f/9//7/
/v8AAAAAAAAAAP7//f/9//3////////////9//3//f/+//7//P/+//7/AAAAAAAAAQAC
AAIAAgAEAAAAAAABAAEABAAJAAoACQAIAAcABgAIAAgABwAHAAkACQAJAAoACAAIAAgA
CAAIAAYABQAEAAEA///8//z///8BAAEAAQD9//3//f/9//3//f/8//v/+v/6//n/+P/3
//b/9v/2//f/9//3//f/9f/1//X/9v/2//b/9v/2//T/9P/0//T/9v/2//b/9v/2//b/
9v/2//b/9v/2//b/9v/2//b/9v/2//L/8v/x/+z/7P/z//7/CAAPABsAKgA5AEUASwBQ
AFIAUABCADUAKwAjABQAAAD9/wUAAgAAAAEA+P/r/+T/3//f/97/3P/d/+D/5P/n/+v/
6v/r/+7/7//t/+3/7P/s/+7/8f/x//H/8v/y//P/8v/x//D/8//0//T/9P/2//b/9v/2
//b/9v/2//f/9//3//f/9//3//j/+P/3//n/+f/6//r/+P/4//n/+f/5//n/+f/6//z/
/P/8//z//P/9//7//v8AAAAAAQABAAEAAAD/////AQABAAMAAwADAAQABQAGAAcABwAJ
AAoACwAMAA0ADQAOABAAEQAUABYAFgAXABoAGwAdAB4AIQAiACQAJQAnACcAKQApACoA
LQAuAC8AMQAxADEAMQAxAC8AMAAxADEALwAvAC8ALQAuAC4ALQAsACYAJQAjACAAHwAf
ABwAGgAZABcAFAASAA4ADQANAAoACQAJAAkACQAHAAYABAACAAMAAwADAAMAAgACAAEA
///9//3//f/+/wAAAAAAAAAA/v/9//3//f/9//3//v/+/wAAAQABAAEAAAD///7//f/9
//3//f/+/wAAAAD/////AAAAAP/////+//7//v/+//////8AAAAAAAAAAP/////+//7/
/f/8//7//v/+//7//P/8//z/+//9//3//v/+//7//v/+//7/+v/6//r/+v/9//3//f/9
//v/+v/6//r/+P/4//j/+P/7//z//P/9//z/+//7//r/+v/6//r/+v/8//v/+//7//n/
+f/5//n/+//7//v//P/8//r//P/8//7//v/+/////v/+//7/AAD+//z///8CAAMABAAF
AAYABAAEAAMAAwAEAAUABgAIAAcABgAFAAQABgAEAAMAAgAAAP3/+f/4//v//f/9//3/
/f/9//3//f/9//3//P/7//j/+P/3//b/9f/0//T/9P/z//P/8//z//P/8//z//T/9P/0
//T/9P/y//L/8v/y//X/9v/3//j/9//2//X/9P/0//T/9P/0//b/9v/2//b/9P/0//L/
8f/w//D/8//4/wIADQAbACoAOQBFAE8AUgBYAFQARgA7ADMAKQAYAAYA/f///wAA/v8B
AP7/8//s/+n/5f/e/97/4//m/+b/5//p/+z/7f/u/+3/7f/v/+z/6P/q/+//8P/x//P/
9P/0//T/9P/0//f/+P/4//j/9//2//X/9P/0//T/9P/1//b/9//4//n/9//4//j/9//3
//f/+P/4//n/+v/8//3/+//7//v//P/6//r/+v/6//r/+//8//z//f/+/wAAAQAAAAAA
AAABAAMAAwAFAAUAAwAEAAUABgAFAAUABwAIAAsADAANAA0AEAASABMAFgAWABYAFwAa
AB0AHwAgACMAIgAkACUAJwAnACkAKQAqAC0ALgAvADEAMQAxADEAMQAxADIAMwAzADEA
MQAxAC8ALgAuAC0ALAAqACkAJwAkACEAIQAeABwAGwAZABYAFAAQAA8ADwAMAAwACwAK
AAkACAAIAAcABgADAAMAAwADAAQABAADAAEAAQABAAEAAgAEAAQABAAEAAIAAQABAAEA
AwADAAQABAACAAMAAwADAAUABQAFAAUABQAFAAUABgAEAAQAAwADAAYABgAFAAUABAAE
AAQABAADAAMABAAEAAYABgAFAAUABAAEAAMAAgAEAAQABAAEAAQABAAEAAMAAwADAAQA
BAACAAIAAgACAAIAAgACAAIAAQABAAEAAQABAAAAAAAAAAAAAAAAAAAAAAAAAP//////
////AAAAAAIAAgACAAIAAQD///7//f////////////3//f/9//7/AAD+/wAAAAD+//7/
/v///wIAAgACAAQABgACAAEAAQAAAAIABAAGAAgACgAKAAkACQAJAAkACQAKAAoACgAK
AAoACAAGAAUABAAFAAMAAAAAAP//AQABAAEA//////////8AAAEAAQABAP7//v/9//z/
+f/4//j/+P/1//X/9f/1//b/9//4//r/+v/6//r/+v/6//r/+v/6//j/+P/4//j/+v/6
//r/+v/4//j/+P/4//n/+v/7//z/+v/6//j/9f/y//L/9f/6/wQADwAdACwAOwBJAFkA
YABgAF4AWABFADcALQAgAAwA+//7/wAAAgAFAAAA8//s/+n/5f/g/+L/5//o/+r/6//t
//D/8f/y//H/8//z//L/8P/y//P/8//z//T/9P/4//j/+P/4//f/+P/4//j/+P/4//j/
+P/6//r/+v/7//v/+//7//v/+//8//z/+//5//n/+v/6//r/+v/7//v//f/9//3//v/8
//z//P/8//7///8AAAAA/v/+//////8CAAIAAgADAAMAAwAFAAUABAAEAAQABAAGAAcA
CgAMAAsADAANAA0ADgAQABEAFAAWABYAFwAaAB0AHwAgACMAIgAkACUAJwApACsAKwAs
AC8AMAAxADMAMwAzADMAMwAzADQANQA1ADMAMwAzADEAMgAyADEAMAArACkAJgAiACMA
IwAgAB4AGQAXABQAEgASABEAEQAOAAwACwAKAAkACAAIAAcABgAFAAUABQAFAAIAAgAB
AP//AQABAAEAAgACAAIAAgACAAAA////////AQABAAIAAgABAAEAAAD//wEAAQABAAEA
AQABAAEAAgACAAIAAQABAAIAAgABAAEAAgACAAIAAgABAAEAAgACAAIAAgABAAEAAQAC
AAIAAgAEAAQABAAEAAMAAgABAP//AQABAAIAAgAEAAQABAAEAAIAAgACAAIAAQABAAEA
AQABAAAAAAAAAAAAAAAAAAAAAgACAAEAAQD/////AAAAAAIAAgACAAIAAAD/////////
/////////////////wAAAAD+/wAAAAAAAAAAAAABAAAAAAAAAAIAAQACAAQABQACAAUA
BgAIAAgACAAIAAkACgAKAAsACwALAAsADAAKAAoACgAKAAwACgAJAAgABwAFAAIAAgAD
AAUABQAFAAMAAwADAAMAAwADAAIAAQAAAAAA///+//3//P/8//z//f/9//3//f/9//3/
/f/+//3//P/7//r//P/8//z//P/8//z//P/8//z//P/8//z//P/8//z//P/8//z//P/8
//z//P/8//v/9v/2//f//P8CAA0AGwAqADsASwBZAGIAYgBiAGIAWQBFADUALAAaAAUA
AQAIAAYABQAEAPv/7v/n/+X/4v/i/+X/6P/u//H/8f/0//X/9v/3//f/8//0//T/9v/5
//n/+f/6//r//P/8//z//P/9//7//v/+//3//P/7//r/+v/6//r/+//9//3//f/9//v/
/P/8//v//f/9//7//v/8//z//f/9//3//f/9//7//v/+//7//v/+////AAAAAAAAAAAB
AAEAAgACAAIAAwADAAMABQAFAAUABgAHAAgABwAHAAkACgALAAwADQANABAAEgATABYA
FgAWABcAGgAbAB0AHgAhACIAJAAlACcAKwAtAC0ALgAvADAAMQAzADMAMwAzADMANQA2
ADcANwA3ADcANwA1ADIAMgAxADAALgAtACsAKAAnACcAJAAiAB8AHQAaABgAFAATABMA
EAAOAA0ADAALAAwADAALAAoACQAJAAkACQAHAAYABAABAAIAAwAEAAYABAAEAAQABAAE
AAMAAwADAAUABQAGAAYABgAHAAcABwAHAAcABwAHAAcABwAHAAgACAAIAAcABwAGAAYA
BQAFAAcACAAJAAoACAAHAAcABgAIAAgABwAHAAcACAAIAAgACAAIAAgACAAIAAgACAAH
AAkACQAKAAoACAAIAAgACAAGAAYABgAGAAkACQAJAAkACQAIAAgACAAIAAgACAAIAAgA
CAAHAAcABwAHAAgACAAGAAYABgAGAAgABwAHAAcABwAHAAcABwAHAAcABwAIAAYABAAG
AAYACAAIAAgACQAIAAgACAAKAAoACgALAAsACwALAA0ADAANAAwADQAOAA8AEAASABIA
EQARABEAEQARABIAEgASABIAEgARAA4ADAAKAAoACQAHAAgACwANAA0ADQAKAAkACAAH
AAkACQAIAAcABAAEAAMAAgADAAIAAgACAP//////////AQABAAEAAgACAAIAAgACAAIA
AgACAAIAAgACAAIAAgACAAIAAgACAAIAAgACAAIAAgACAAIAAgAAAAAAAAABAAAA/P/9
/wIADAAVACEAMgBDAE8AWwBiAGQAZABcAEsAPQA3AC4AGAALAA0AEAAOAA0ACgD///b/
7//p/+b/5v/p//L/9v/z//X/+P/5//j/+//7//v/+v/2//b/+//7//v//P/8/wAAAAAA
AAAAAQACAAIAAgACAAIAAgACAAIAAgACAAMAAQABAAEAAQADAAQABAADAAMAAwAEAAQA
BAAEAAUABQAFAAUABQAGAAQABAAEAAQABgAHAAgACAAIAAgACQAJAAgACAAIAAkACgAL
AA4ADwANAA4ADwAQAA8ADwARABIAEwAUABUAFQAYABoAGwAeAB4AHgAfACIAJQAnACgA
KwAsAC4ALwAxADMANQA1ADYANQA2ADcAOQA6ADsAPAA9ADsAPAA9AD0APQA9AD0AOwA6
ADoAOQA4ADYANQAzADAALwAvACwAKgApACcAJAAiAB8AHQAcABgAGAAXABYAFQASABIA
EQAQABEAEQARABEAEAAQAA8ADQANAA0ADQAOAAwADAAMAAwADQANAA4ADwANAA0ADgAO
AA4ADwAPAA8ADwAPAA8ADwAPAA8ADwAQABIAEgARABEAEAAQAA8ADwAQABAAEAAQABEA
EQASABIAEgASABEAEQARABIAEgASABQAFAAUABQAEgASABIAEQATABMAFAAUABQAFAAU
ABQAEAAQABAAEAATABMAEwATABMAEgASABIAEAAQABAAEAASABIAEQARABEAEQASABIA
FAAUABQAFAASABEAEQARABEAEQARABEAEwATABMAFAAUABIAFAAUABQAFAAUABUAFAAU
ABQAFgAWABYAFwAXABQAFQAYABoAGgAbABwAHQAeAB4AHgAdAB0AHQAdAB0AHgAhACIA
IwAkACEAHgAcABoAGgAZABcAGAAXABkAGQAZABkAGQAZABkAFwAXABYAFQAWABYAFQAU
ABMAEgASABIAEQARABEAEQAPAA8ADwAQABIAEgASABIAEgASABIAEgASABIAEgASABQA
FAAUABQAEgASABIAEgAUABQAFAAUABQAFAAQAAsACgAMAA8AFgAiADEAPwBOAFsAaQBz
AHYAdgByAGYAWQBRAEcAOAAmAB8AIQAeAB4AIQAaAA8ACAAJAAkAAgD+/wEABgAIAAkA
CwAOAA8AEAAPABEADwAOAAwACAAPABIAEwAVABYAFwAWABUAFAAXABgAGAAYABgAGAAY
ABgAGQAaABsAHQAbABsAGwAbABsAHAAcABsAGwAbABwAHAAcABwAHQAdAB8AHwAfACAA
IAAgACAAIAAgACEAIgAiACIAIgAjACMAJAAkACQAJQAlACUAJwAnACkAKgArACwALwAv
ADEAMgAxADIAMwAzADYAOAA5ADwAPgA+AD8AQgBDAEUARgBJAEoATABNAE8AUwBVAFUA
VgBWAFYAVgBXAFgAWQBaAFsAWwBcAF0AXQBdAF0AXQBbAFoAWgBZAFgAVABTAFEATgBN
AE0ASgBIAEUAQwBAAD4APAA7ADsAOAA4ADcANgA1ADYANgA1ADQAMQAxADEAMQAwADAA
LwAtAC8ALwAvADAAMAAwADAAMAAyADEAMQAxADEAMQAyADIAMAAxADEAMQAzADMAMwAz
ADEAMQAxADIANAA0ADMAMwA2ADYANQA1ADQANAA0ADQANQA1ADYANgA2ADYANQA1ADcA
OAA4ADgAOAA4ADgAOAA2ADYANgA1ADcANwA4ADgAOAA4ADgAOAA2ADYANgA2ADkAOQA5
ADkANwA2ADYANgA4ADgAOAA4ADoAOgA5ADkANwA3ADgAOAA5ADoAOwA8ADsAOQA4ADcA
OQA5ADkAOQA5ADkAOQA6ADoAOAA6ADoAOwA8AD0APwBAAEAAQABCAD4APgA/AD8AQgBD
AEYARgBFAEUARgBHAEkASABIAEgASgBLAEkASgBKAEkARQBEAEMAQQBAAEAAQgBCAEIA
QgBCAEIAQgBDAEMAQwBDAEIAQQBBAEEAQAA9AD0APQA8AD0APAA8ADwAPgA+AD8APwBB
AD8AOQA6ADsAPAA9AD4APgA+AD4APgBAAEAAQABAAEAAQABAAEAAQABAAEAAQABAAEAA
QABAAA==
         </WaveFormData>
      </LeadData>
      <LeadData>
         <LeadByteCountTotal>10000</LeadByteCountTotal>
         <LeadTimeOffset>0</LeadTimeOffset>
         <LeadSampleCountTotal>5000</LeadSampleCountTotal>
         <LeadAmplitudeUnitsPerBit>4.88</LeadAmplitudeUnitsPerBit>
         <LeadAmplitudeUnits>��V</LeadAmplitudeUnits>
         <LeadHighLimit>2147483647</LeadHighLimit>
         <LeadLowLimit>268435456</LeadLowLimit>
         <LeadID>V1</LeadID>
         <LeadOffsetFirstSample>0</LeadOffsetFirstSample>
         <FirstSampleBaseline>0</FirstSampleBaseline>
         <LeadSampleSize>2</LeadSampleSize>
         <LeadOff>FALSE</LeadOff>
         <BaselineSway>FALSE</BaselineSway>
         <ExcessiveACNoise>FALSE</ExcessiveACNoise>
         <MuscleNoise>FALSE</MuscleNoise>
         <LeadDataCRC32>3034486305</LeadDataCRC32>
         <WaveFormData>
+v/6//r/+v/4//j/+P/4//j/+P/4//j/9f/0//P/8v/y//L/8v/y//H/8P/v/+7/7f/s
/+v/6v/q/+r/6v/q/+n/6P/n/+b/6f/q/+v/7P/t/+7/7//w//P/9P/1//b/+P/6//z/
/v/+//7//v/+////AAABAAIAAgACAAIAAgAAAAAAAAAAAAEAAgADAAQAAwACAAEAAAAC
AAIAAgACAAIAAgACAAIAAAAAAAAAAAADAAQABQAGAAUABAADAAIAAwAEAAUABgAGAAYA
BgAGAAQABAAEAAQABgAGAAYABgAFAAQAAwACAAMABAAFAAYABAAEAAQABAACAAIAAgAC
AAMABAAFAAYAAwACAAEAAAABAAIAAwAEAAIAAgACAAIAAAAAAAAAAAABAAIAAwAEAAMA
AgABAAAAAQACAAMABAACAAIAAgACAAAAAAAAAAAAAQACAAMABAADAAIAAQAAAAIAAgAC
AAIAAgACAAIAAgAFAAYABwAIAAsADAAPABEADwAPAA4ACgAHAAMA/f/7//j/9v/2//b/
9v/2//j/+P/5//v//P/9//v/+v/6//v//f/9//z//P/8//z//v///wAAAQABAAEAAwAD
AAEAAQAAAAAAAQAAAAMAAwACAAIAAwADAAMAAwACAAIAAgACAAMAAwAEAAYAAwACAAEA
AQACAAMAAwAEAAYABgAEAAUACQANABIAFgAXABEABwABAP3//f8EAA4AFwAdACYALgA2
ADQAKAAhACEAHQAWABgAIQAhABsAEgACAO7/3P/P/9P/4P/q/+//9f/5//n/+v/+/wUA
CwAPABAAFAASAA4ACgAIAAcABgAHAAYABgAFAAYABAAEAAQAAgACAAIAAgAEAAIAAgAD
AAEAAQABAAIABAAEAAQABAAEAAQABAAEAAMABAAEAAQABQAGAAcACAAEAAMAAwACAAMA
BAAFAAQABAADAAMAAwABAAEAAQD//wAAAQABAAIA///+//3//P/+//7//P/8//r/+v/6
//r/+P/4//j/9//4//j/+P/4//b/9f/0//P/8v/y//H/8v/v/+7/7f/t/+z/7P/r/+r/
6f/o/+n/6v/p/+j/5//m/+f/6P/p/+r/6//s/+3/7//w//H/8//0//f/+f/8//7//v//
////AAADAAMAAwAEAAQABAAEAAQAAgADAAMAAwAFAAUABAAEAAMAAgABAAAAAQACAAQA
BQAEAAMAAwAEAAMAAwADAAMABAAFAAYABwAFAAUABgAHAAgACAAIAAgABgAFAAUABQAH
AAgACAAIAAoACgAJAAkACAAIAAcABgAHAAgACQAJAAgABwAFAAQABAAGAAQABAAFAAYA
BgAGAAQAAwADAAMABgAGAAUABQADAAMAAgACAAIAAgADAAMABQAEAAQABAADAAIAAQAB
AAMAAwADAAMAAwACAAIAAgADAAIAAQAAAAAAAQABAAIAAAAAAAAAAQABAAEAAQAAAAAA
AAABAAEAAQABAAIAAgAKAAoACgAKAAoACgALAA4AEAARABEAEAAMAAcAAgD7//j/9v/1
//b/9//6//j/+v/6//r//f/9//3//P/8//3///////7//P/7//r//f8AAAIABAACAAEA
AAD//wEA////////AgAEAAQABQAEAAIAAQD//wIAAwAEAAYABQAEAAMAAgABAAEAAgAC
AAQABAAFAAUAAwACAAIAAgAGAAgACwAPABMAFAAUAA8ABwABAP////8DAAoAEAAVABcA
HgAmAC4ALAAmACUAJQAfABoAHgAnACkAIwAaAA4A/P/s/93/2//k/+7/8//5/wEAAwAC
AAQACwAPABEAEAASABIAEAAPAA4ADgAOAAoACAAHAAUABQAEAAUABgAGAAYABgAGAAQA
AgACAAMABAAFAAYACAAHAAYABQAEAAYABgAGAAYABQAGAAYABgAEAAQABAAEAAQABQAH
AAgABwAGAAUAAgAEAAMAAwADAAMAAwADAAEAAQABAAAAAAACAAIAAgACAAEAAAD9//z/
/v/+//7//v/+//7//v/9//z/+v/4//b/9v/3//j/+f/2//T/8f/w//D/8P/w//H/7v/u
/+3/7P/o/+b/5v/m/+j/6P/o/+j/5v/m/+b/5v/o/+r/7P/v//L/8//1//b/9v/3//n/
+v/8////AQAEAAMAAwADAAQABQAGAAcACAAIAAkACQAJAAcABwAGAAYACAAIAAgACAAH
AAYABgAFAAUABQAGAAgACQAJAAkACQAHAAcABwAHAAgACQALAA0ACwAKAAkACAAJAAkA
CgALAAsADAAMAAwACgAKAAkACQALAAwADAAMAAsACgAJAAcACQAJAAgACAAIAAoACAAI
AAYABgAFAAQABAAFAAcACQAJAAgABgAFAAYABwAHAAgACAAIAAkACQAIAAYABQAEAAUA
BgAHAAkACAAHAAYABQAEAAQABQAGAAYABgAGAAYABQAFAAQABAAFAAYABwAJAAgABwAG
AAQABAAEAAUABQAHAAcABgAGAAgACAAIAAgACgAOABEAEwAVABQAEAALAAgAAwACAAIA
/f/8//v//P/6//z//P/8//7///8AAAAA/////wAA//8BAAAAAAAAAAAAAgADAAQAAwAD
AAMAAwAEAAMABAAFAAMABAADAAMABQAEAAQAAwADAAMAAwAEAAIAAgACAAIABAAFAAcA
CAAFAAQABAADAAUABAAEAAQABgAGAAkACQANABIAFgAZABcAEQAJAAMA///+/wIABwAN
ABYAIAAsADIALAAlACUAJwAoACYALwA5ADkALgAkABYAAADt/+H/4P/s//X/+/8BAAUA
BAAAAAEACQARABYAGgAcABoAFQASABAADgALAAoACgAJAAgABgAGAAYABQAEAAMAAgAD
AAIAAwAFAAMAAwADAAQABgAGAAYABgAGAAYABgAGAAYABgAFAAQABgAGAAYABgADAAMA
BAAEAAQABAAEAAIABAADAAMAAwAAAP///v/7//7//////wAA/v/+//7//v/+//7//P/8
//7//v/+//7//f/8//v/+f/6//r/+v/6//j/9//2//X/8//y//D/8P/x//D/7//v/+v/
6v/o/+b/5//m/+f/6P/n/+b/5f/k/+b/5v/m/+b/6f/q/+v/7f/t/+3/7v/u//P/9f/4
//r/+f/7//z//v8BAAEAAQACAAIAAgACAAIAAgADAAMAAwAFAAUABAAEAAIAAgACAAIA
AgACAAMAAwADAAMABAAGAAQAAwACAAEAAgADAAQABQADAAMABAAFAAYABgAGAAYACAAH
AAcABwAGAAYABQAEAAUABgAGAAcABgAGAAUABAAGAAYABgAFAAcABwAGAAYABQAGAAMA
AgADAAQABAAEAAEAAQACAAMABAAEAAMAAwAFAAUABAAEAAMAAgACAAEAAgACAAMABAAD
AAIAAQABAAMAAwADAAMAAwACAAIAAgABAAAA///+/wAAAQABAAIAAAAAAAAAAQABAAEA
AQAAAAIAAgADAAMAAAD//////v///wAAAQACAAAA/v/+//3//v8CAAQABgAIAAoADAAN
AA0ADwAOAAoABQAEAP///v/+//j/9v/0//T/9v/4//j/+P/7//v/+//6//j/+f/7//v/
/f/8//z//P/7//z//P/8//7///8AAAEAAQD//////////wAA/////wAAAAABAAEAAAD/
//7//v///wAAAQACAAEAAQACAAIAAQAAAAAA//8CAAIAAwAEAAAAAAABAAMACQAQABYA
FwAVAA8ABwD///v//P8CAAsAEwAaACIAKgA0ADIAJwAfAB8AGgAUABcAHQAXAAwABAD4
/+T/0f/L/9T/4P/n/+3/8f/1//j/+v8BAAkAEQAUABQAFAAQAA0ACgAIAAYABgAGAAcA
BwAEAAIAAgACAAIAAgACAAIABAACAAIAAwACAAEAAAAAAAEAAgADAAQAAgACAAIAAgAD
AAQABAAEAAYABgAGAAYAAwADAAQABAAGAAYABgAEAAQAAwADAAMAAwADAAMAAQADAAMA
AgACAAEAAAD///7///8AAP//AAD+//7//v/+//7//v/+//3////+//3//P/5//n/+f/5
//j/+P/3//j/9f/0//P/8//y//L/8f/w//D/7v/u/+7/7f/s/+v/6v/r/+z/7f/u/+7/
7v/u/+//8v/z//X/9v/4//n/+//8//z//f/9//7/AAABAAIABAADAAIAAQAAAAIAAwAD
AAMAAwADAAIAAgAAAAAAAAAAAAEAAgAEAAUAAwABAAAAAAABAAEAAQABAAMAAwADAAMA
AgABAAEAAQAEAAQABAAEAAQAAwADAAMABQAGAAYABgAGAAYABQAFAAMABAAEAAQABQAG
AAcABwAGAAUAAwACAAQABgAEAAQABAAEAAMAAgD/////AAABAAQABAADAAMAAQABAAAA
AAACAAIAAwADAAMAAgACAAIAAAAAAAAAAQADAAMAAwADAAEAAAAAAAAAAgACAAIAAgAB
AAEAAAAAAP///v/9//3//v///wAAAAD+//7//////wEAAQACAAIAAAAAAAAAAAD+//z/
/v///wAAAQACAAMAAwAEAAYABgAGAAYACAAMAA8AEQAOAAwABwABAP//+f/3//b/9v/2
//b/+P/3//j/9//2//j/+f/6//r/+P/5//v/+//7//r/+v/6//z//v///wAAAAD///7/
/f8AAP//AAABAP//AAD/////AQAAAAAA//8BAAEAAQACAAEAAAD///7//v///wEAAgD/
//7//v/9//7//v///wAABAAEAAMABQAHAAwAEAARAA8ACwADAP///f/+/wQADQAVAB4A
KAA2ADgALAAhABsAFwAQAA4AFwAZABEACgAAAOz/1P/H/8v/1v/i/+n/8//5//n/+v/8
/wEABwALABAAEgASABAADQAKAAgABgAFAAQABAADAAMAAgADAAQAAwACAAEAAAABAAAA
AQADAAIAAQAAAAAAAgACAAIAAgAEAAQABAAEAAQABAADAAIAAwAEAAUABgADAAMABAAE
AAQABAAEAAIABAADAAMAAwACAAEAAAD9//7//////wAA/v/+//7//v/+//7//P/8//7/
/v/+//7//f/8//v/+f/6//r/+v/6//f/9//3//f/9//2//T/9P/1//T/8//z//H/8P/u
/+z/7f/s/+3/7v/t/+z/6//q/+r/6v/q/+r/7f/u/+//8f/x//H/8v/y//X/9//6//z/
+//9//7/AAD///////8AAAIAAgACAAIAAQABAAAA//8CAAMAAwAEAAMAAgABAAAAAAAA
AAEAAQABAAEAAgAEAAIAAQAAAP//AgADAAQABQAEAAMAAwADAAQABAAEAAQABQAFAAYA
BwAEAAQAAwACAAUABgAGAAcABQAGAAYABgAGAAYABgAFAAcABwAGAAYABQAGAAMAAgAD
AAQABAAEAAEAAQACAAMABAAEAAMAAwAFAAUABAAEAAMAAgACAAEAAgACAAMABAACAAIA
AgADAAEAAQABAAEAAgACAAMABAADAAIAAQAAAAAAAQABAAIAAAAAAAAAAQABAAEAAQAA
AAIAAgADAAMAAgABAAEAAAACAAIAAgACAAAA/v8AAAEA//8DAAUACAAKAAoACgAKAAoA
DAANAA0ADwAOAAoABQAAAPn/9v/0//T/9P/0//b/+P/6//r/+v/5//n/+f/4//r/+//9
//3/+//6//r/+v/8//7///8AAAEAAQABAAEA///9//3//f8AAAIAAgADAAEAAAAAAP//
////////AAACAAIAAgACAP////8AAAAAAQACAAQABQAEAAIAAQAAAAAABAAHAAsAEQAU
ABYAEQALAAMA///9////BgAOABUAGwAgACoAMgAyACgAIwAjAB8AFgAUABsAGwATAAwA
AgDu/9z/0//T/9z/5P/p/+//9f/5//r/AAAHAA0ADwAQABAADgAMAAwACgAJAAgABQAE
AAQAAwAEAAIAAgACAAQABAAEAAQAAwAAAP////8BAAEAAQACAAIAAgACAAIAAgACAAIA
AgAEAAYABwAIAAcABgAFAAQABQAFAAYABgAGAAYABgAEAAQAAwADAAMABQAFAAUAAwAC
AAEA///+/wAAAAAAAAAA/v/+//z//P/8//z//P/8//7//v/+//3//P/6//j/9v/2//f/
+P/5//X/9P/y//L/8f/w/+//7//w//D/7//u/+v/6P/n/+b/6P/o/+j/6P/o/+j/6P/o
/+v/7P/t/+//8v/z//X/9v/3//f/+P/4//r//f///wIAAQABAAEAAgAAAAAAAAAAAAEA
AwAEAAUABAADAAEAAAABAAIAAwAEAAIAAgADAAMABAADAAMABAAFAAUABQAFAAMAAwAD
AAMABAAFAAcACQAJAAgABwAGAAYABQAFAAUABgAIAAkACgAJAAgABgAFAAcACAAIAAgA
BgAGAAYABQAFAAUABAAEAAYACAAGAAYABQAEAAIAAAAAAAEAAwAFAAQABAADAAMAAwAD
AAIAAgAEAAQABQAFAAMAAgACAAIAAwAEAAUABwAGAAUABAADAAMAAgACAAIABAAEAAQA
BAABAAEAAAAAAAEAAgADAAUAAwADAAMAAgACAAIAAwADAAUABQAGAAYABQAEAAMAAgAE
AAIABAAFAAMAAwADAAMAAwAIAAoACwAMAA0ADgAOABAAEQARAA4ADAAHAAEA/v/5//j/
+P/2//b/9v/4//n//P/9//7//f/9//3//P/8//3//////wEAAAAAAAAA/v8AAAEAAgAF
AAUABQAFAAMAAQABAAEAAgAEAAQABQAHAAYABgAFAAQAAwACAAIAAwAEAAUABgADAAMA
BAAEAAQABAAFAAUABwAGAAYABgAEAAQACQAPABMAFgAaABcADQABAP3//f8DAAoAFAAd
ACMALAA0ADYALgAkACMAIQAdABoAIgAlAB8AFwAKAPb/5P/Y/9X/2f/m/+7/8//3//n/
+f/8/wQADQATABUAFgASABAADAAMAAoACQAIAAgACAAJAAkABwAEAAMAAgADAAQABQAG
AAQAAgACAAMAAwADAAMABAAFAAYABwAIAAcABgAFAAQABwAIAAgACAAGAAYABgAGAAMA
AwAEAAQABQAGAAcABgAFAAMAAgABAAMAAwADAAEAAQABAAAAAAD+//7//v/+/wAAAAD+
//7//f/8//v/+v/7//z//f/9//z/+v/4//b/9f/1//X/9f/0//T/8//0//D/7v/s/+v/
7f/u/+7/7v/q/+j/6P/o/+b/5v/m/+b/5//o/+n/6v/q/+r/6v/r//D/8f/z//T/9v/3
//n/+v/7//3//v8AAAMAAwADAAQAAgACAAIAAgAEAAUABQAFAAMAAwACAAIAAgACAAIA
AgAEAAQABQAFAAIAAQABAAIABQAFAAUABQADAAMAAwADAAMAAwAEAAUACAAIAAgACAAG
AAUABQAFAAYACAAJAAoACAAIAAcABwAHAAgACAAIAAgACAAIAAcABQAFAAQABAAGAAgA
BgAGAAYABgAFAAQAAwADAAQABQAGAAYABQAFAAMAAwACAAIABAAEAAUABQADAAIAAgAC
AAQABAAEAAUABwAHAAcABwAEAAIAAQAAAAQABAAEAAQAAwADAAIAAgACAAIAAgADAAUA
BQAFAAQAAwACAAIAAQADAAMABAAEAAIAAgACAAIAAAD+/wAAAQAFAAcABwAIAAoACgAK
AAoADQAQABIAEwARABAADAAHAAEA+//5//j/9//4//n//P/7//z/+//6//3//f/9//z/
+//7//z/+//9//z//P/8//3/AAACAAQAAgABAAAA//8AAP//AAABAAEAAgABAAEAAwAC
AAIAAQADAAMAAwAEAAMAAgABAAAAAgADAAUABgAFAAQABAADAAMAAgACAAIACAAKAAsA
DwAPABAAEgAPAAsABQADAAMAAwAGAAoADwAXACAAKgAyADAAKAAjACUAHwAYAB4AKQAt
ACkAIAAUAAIA7v/d/9f/4P/u//f//f8DAAMAAAACAAcADQARABQAFgAWABYAEwAQAA4A
DAAJAAgACAAHAAkACAAJAAoABwAGAAUABAAFAAQABQAHAAUABQAFAAYABAAEAAQABAAH
AAgACQAKAAgACAAHAAYACAAIAAgACAAHAAcACAAIAAcABgAFAAIABQAFAAYABwAEAAMA
AgD//wAAAQABAAIAAgACAAIAAgAAAAAA/v/+////AAABAAIA///+//3/+//8//z//P/8
//n/+f/5//n/9f/0//L/8v/z//L/8f/x/+3/7P/q/+j/6f/o/+n/6v/o/+j/6P/o/+f/
5v/l/+T/6P/q/+z/7//v/+//8P/w//X/9//6//z//f///wAAAgADAAMAAwAEAAUABgAH
AAgABwAHAAYABQAGAAcABwAIAAgACAAIAAgABwAGAAYABQAHAAcACAAKAAoACQAIAAcA
CQAJAAkACQAJAAkACgALAAsACgAJAAgACQAJAAoACwAKAAoACQAIAAoACgAJAAkACQAK
AAoACgAJAAgABwAFAAgACQAJAAoABwAIAAUABAAFAAYABgAGAAcABwAIAAkABwAGAAQA
AwAGAAcABwAIAAcABgAGAAUABwAGAAYABgAGAAYABgAHAAUABQAFAAUABAAEAAUABgAF
AAQAAwACAAQABQAFAAYABAAEAAQABQADAAMAAwACAAMABAAGAAcABgAFAAUABAAEAAQA
BAAEAAQAAgAEAAUAAQABAAMABQAIAAoACgAKAAoADAAOAA8ADwARABIAEAANAAYA///8
//r/+P/4//j/+v/6//z//P/8//v/+//7//r/+//9/wAAAQD///7//v/+//z//v///wAA
AwADAAMAAwACAP///v/9////AgADAAUAAwACAAIAAQADAAMAAwAEAAQABAAEAAQAAgAB
AAEAAAACAAIAAwADAAMAAgACAAIAAAAEAAcADQARABYAFgATAA0AAwD7//v//f8CAAoA
EQAVABoAJAAuAC4AJgAhACUAJQAeAB4AJwApAB8AFgAKAPj/5P/X/9X/3v/o/+3/8f/3
//3/AAACAAkADQARABIAEgAQAA4ADgAMAAsACgAHAAYABgAFAAIAAAAAAAAAAgACAAIA
AgAAAP7//v///wAAAQACAAQAAgACAAIAAgAAAAAAAAAAAAMABAAEAAQAAwACAAEAAAAA
AAEAAwAEAAQABAAEAAIAAAD///////8AAAEAAgABAAAA///9//z//f/+////AAAAAAAA
/v/+//z//P/8//z//P/8//z/+//6//j/9v/0//T/9f/2//f/9f/0//L/8v/v/+7/7f/t
/+3/7v/u/+7/6//o/+f/5v/o/+j/6P/o/+b/5v/m/+b/5//o/+n/6//u/+//8f/y//T/
9f/3//j/+//9//7/AAABAAEAAQACAAAAAAAAAAAAAgADAAMAAwABAAEAAAAAAAEAAgAD
AAQAAgACAAMAAwACAAEAAQACAAUABQAFAAUABAADAAIAAQADAAMABAAFAAQABAAEAAQA
BAADAAMAAwAEAAYABwAIAAcABgAEAAMABQAGAAYABgAEAAQABAADAAMAAwACAAIABAAG
AAQABAACAAIAAQAAAAEAAQACAAMAAgACAAEAAQABAAEAAAAAAAIAAgADAAMAAQAAAAAA
AAACAAIAAgADAAEAAQABAAEAAQAAAAAAAAACAAIAAgACAP/////+//7///8AAAEAAwAB
AAEAAQAAAP7//v//////AAABAAMABAABAAAA///+/wAA/v8AAAEA///////////9//7/
AgAFAAYABwAIAAgACgALAAsADAAMAAkABQABAPv/+f/4//X/9P/z//T/9f/4//n/+v/5
//n/+f/4//j/+f/7//v/+//6//r/+v/4//r/+//8//7///8AAAEA///9//3//f/+/wAA
AAABAAEAAAAAAP///f/9//3//v///wAAAQACAP////8AAAAAAAAAAAEAAQADAAIAAgAC
AAAAAAADAAcADQASABgAFwARAAcA/f/5//v/AAAIABEAGQAiACoANAA0ACoAIQAhAB0A
GAAWABsAGQANAAYA/P/q/9T/y//R/9z/5P/p/+//9f/3//j//v8HAA8AEwAUABQAEAAO
AAwACgAJAAgACQAIAAgABwAEAAIAAgACAAQABAAEAAQABAACAAIAAwABAAEAAQACAAMA
BAAFAAYABAAEAAQABAAHAAgACAAIAAYABgAGAAYABQAFAAYABgAIAAgACAAGAAQAAwAD
AAMABAAFAAYABQADAAMAAgACAAAAAAAAAAAAAQACAAEAAgAAAAAAAAAAAAIAAgACAAEA
AQAAAP///v/7//v/+//7//r/+v/5//r/9//2//X/9f/2//b/9f/0//T/8v/y//L/8f/w
/+//7v/w//D/8P/w/+//8P/x//P/+P/5//v//P/8//3///8AAP//AQACAAQABwAHAAcA
CAAFAAQAAwACAAMABQAGAAcABwAHAAYABgAEAAQABAAEAAYABgAHAAcABAADAAMABAAH
AAcABwAHAAUABQAFAAUAAwADAAQABQAIAAgACAAIAAYABQAFAAUABwAIAAgACAAIAAgA
BwAHAAUABgAGAAYACAAIAAgABwAFAAUABAAEAAYACAAGAAYABgAGAAUABAABAAEAAgAD
AAYABgAFAAUAAwADAAIAAgAEAAQABQAFAAUABAAEAAQAAgACAAIAAwAFAAUABQAFAAEA
AAAAAAAABAAEAAQABAABAAEAAAAAAAAAAAAAAAEAAwADAAMAAgABAAAAAAD//wEAAQAC
AAIAAgACAAIAAgACAAAAAgADAAMAAwADAAMAAgACAAIAAgAGAAgACQAKAAsADAAMAA4A
DwAPAA8ADgAKAAUA///5//f/9v/0//T/9P/2//f/+v/7//z//P/7//r/+P/6//v//f/9
//3//P/8//z//P/+////AAADAAMAAwADAAEA////////AgAEAAQABQAEAAIAAQD//wEA
AQABAAIAAwAEAAUABgAEAAMAAwACAAMABAAGAAcABQAEAAQABAACAAQACQAPABcAGgAa
ABcADwAHAP////8DAAoAEgAbACEAJgAwADgANgAsACUAJQAhABoAGgAfABsAEQAKAP7/
7P/a/9P/2f/i/+r/8f/3//v//f8CAAgADwAVABcAGAAWABIAEAAPAA4ADgAOAA0ADAAM
AAsACgAIAAgACAAJAAoACwAMAAsACAAHAAcACQAJAAkACgAKAAoACgAKAAoACgAKAAoA
DAAOAA8AEAAPAA4ADQAMAA0ADQAOAA4ADgAOAA4ADAAKAAkACQAJAAoACwAMAAsACQAJ
AAgACAAIAAgACAAIAAoACgAIAAgABwAGAAUABAAFAAYABwAHAAUABAADAAIAAwADAAMA
AwABAAAA/v/+//v/+v/5//n/+f/6//r/+v/2//T/9P/0//T/9P/0//T/9P/0//T/9P/z
//T/9f/3//z//f///wAAAQABAAIAAgAFAAcACAAKAAkACQAJAAoACgAKAAoACgAMAA0A
DQANAAwACwAJAAgACQAKAAsADAAMAAwADQANAAsACQAIAAgACgALAAwADQAMAAsACgAJ
AAoACwANAA8AEAAQABAAEAAPAA0ADAALAAwADgAPABAADgAOAA0ADQAPABAAEAAQABAA
EAAQAA8ADQANAAwADAANABAADwAQAA0ADAAKAAgACAAJAAsADQAMAAwACwALAAkACQAI
AAgACQAKAAwADQAMAAoACQAIAAkACgALAA0ACwALAAsACwALAAoACgAKAAwADAAMAAwA
CQAJAAgACAAKAAoACgALAAkACQAJAAgABgAGAAcABwAIAAkACwAMAAkACAAHAAYABwAG
AAkACwAJAAkACQAJAAcACAALAA4AEgAUABQAFAAUABYAGAAZABkAFwAWABIADQAHAAEA
///+//3//v///wIABAAGAAYABgAGAAUABAACAAQABQAHAAcABwAGAAYABgAGAAgACQAK
AAsACwALAAsACwAJAAkACQAMAA4ADgAPAA0ADAAMAAsADQANAA0ADgAOAA4ADgAOAAsA
CwAMAAwADgAOAA8ADwANAAwADAAMAAwAEAAVABkAIQAkACQAHQATAA0ABwAHAAsAEgAa
AB8AJQAsADYAOgA0ACwALwAxAC0AKgAwADcANwAvACYAFgAGAPj/6//p//T//P8BAAUA
CwALAA4AEgAbACEAIwAiACAAHgAeAB4AHAAbABoAFwAWABYAFQAUABIAEgASABQAFAAU
ABQAEgAQABAAEQASABMAFAAWABQAFAAUABQAEgASABIAEgAVABYAFgAWABUAFAATABIA
EgATABUAFgAUABQAFAASABAADwAPAA8AEQARABEADwANAA0ADAAMAA0ADgAPABAAEAAQ
AA4ADgAOAA4ADgAOABAAEAAQAA8ADgAMAAoACAAJAAkACQAJAAUABAACAAIAAQAAAP//
///+//7//f/8//j/9v/2//b/9//4//n/+v/4//j/+P/4//n/+v/7//3/AQADAAYACAAI
AAkACwAMAA8AEQASABQAFQAVABUAFgAWABYAFgAWABcAGQAaABsAGgAZABcAFgAZABoA
GwAcABsAGgAaABkAGAAXABcAGAAbABsAGwAbABoAGQAYABcAGQAZABoAGwAcABwAHAAc
ABwAGwAbABsAHAAeAB8AIAAdABwAGgAZABsAHAAcABwAGgAaABoAGQAZABkAGAAYABkA
HAAbABwAGwAaABgAFgAWABcAGQAbABoAGgAZABkAGQAZABgAGAAZABoAHAAdABwAGgAZ
ABgAGgAaABoAGwAZABkAGQAZABkAGAAYABgAGgAaABoAGgAXABcAFgAWABgAGAAYABkA
FwAXABcAFgAWABYAFwAXABgAGQAbABwAGQAYABcAFgAXABYAGQAbABkAGQAZABkAHQAe
AB8AIAAjACQAKAArACkAKAAkACAAHAAXABUAEgASAA8ADAAMAA8ADwAQABAAEwAUABUA
FgAVABUAFAATABYAFgAWABYAFAAWABYAFgAYABgAGAAYABoAGgAYABoAGAAXABcAFwAa
ABwAGwAaABoAGgAaABoAGAAYABgAGAAbABwAHQAeABsAGgAZABgAGQAaABsAHAAeAB4A
HgAeAA==
         </WaveFormData>
      </LeadData>
      <LeadData>
         <LeadByteCountTotal>10000</LeadByteCountTotal>
         <LeadTimeOffset>0</LeadTimeOffset>
         <LeadSampleCountTotal>5000</LeadSampleCountTotal>
         <LeadAmplitudeUnitsPerBit>4.88</LeadAmplitudeUnitsPerBit>
         <LeadAmplitudeUnits>��V</LeadAmplitudeUnits>
         <LeadHighLimit>2147483647</LeadHighLimit>
         <LeadLowLimit>268435456</LeadLowLimit>
         <LeadID>V2</LeadID>
         <LeadOffsetFirstSample>0</LeadOffsetFirstSample>
         <FirstSampleBaseline>0</FirstSampleBaseline>
         <LeadSampleSize>2</LeadSampleSize>
         <LeadOff>FALSE</LeadOff>
         <BaselineSway>FALSE</BaselineSway>
         <ExcessiveACNoise>FALSE</ExcessiveACNoise>
         <MuscleNoise>FALSE</MuscleNoise>
         <LeadDataCRC32>1610042119</LeadDataCRC32>
         <WaveFormData>
EgASABIAEgASABIAEgASABUAFgAXABgAFQAUABMAEgATABQAFQAWABQAFAAUABQAEQAQ
AA8ADgAQABAAEAAQAA8ADgANAAwADgAQABIAFAAXABgAGQAaABwAHAAcABwAHQAeAB8A
IAAcABoAGAAWABQAFAAUABQAEgAQAA4ADAAJAAgABwAGAAcACAAJAAoABwAGAAUABAAH
AAgACQAKAAgACAAIAAgACAAIAAgACAALAAwADQAOAA0ADAALAAoACwAMAA0ADgAOAA4A
DgAOAAwADAAMAAwADQAOAA8AEAANAAwACwAKAAsADAANAA4ADQAMAAsACgAJAAgABwAG
AAcACAAJAAoACAAGAAQAAgAFAAYABwAIAAcABgAFAAQAAgACAAIAAgADAAQABQAGAAMA
AgABAAAAAQACAAMABAADAAIAAQAAAP7//v/+//7///8AAAEAAgABAAAA///+//7//v/+
//7/AAAAAAAAAAADAAQABQAGAAkADQARABUAFAAUABMADgALAAcAAwD///z/+P/3//b/
9v/4//n/+f/6//v/+v/7//j/9f/2//b/+f/6//v/+//4//j/+f/5//j/+P/4//b/9v/2
//b/9//3//b/9//3//j/+f/6//r/+v/6//j/+v/7//r/+f/4//v/+v/7//z/+f/5//j/
9//5//r/+v/6//7//f/9/wEABgAOABQAHQAlACgAKAAvAD4AUgBmAH0AkgCcAI8AcgBK
AAYAsP9z/1j/QP8p/yv/PP9E/0j/Tv9S/1X/Xf9w/4r/qf/B/9H/4v/w//n/AQAJABUA
IQAoAC4AMAArACQAHgAZABQAEAAPAA4ADwANAA0ACwAJAAkABwAGAAUABAAGAAUABQAG
AAUABAAFAAUABgAHAAcACAAGAAYABgAGAAUABgAGAAYACQAJAAoACwAJAAgABwAIAAoA
CwALAAwACwALAAsADAAMAAwADAAMAA8AEAAQABEADwANAA4ADQAOAA8AEAARABEAEAAQ
ABIAEgATABIAEQAUABUAFQAWABQAEwATABEAFAAVABMAFAAUABQAEwATABMAEgARAA4A
DwAPAA8ADgANAAsACgAKAAsADAANAA4ADwASABQAFgAXABkAGwAcAB4AHwAhACIAIAAe
ABsAGQAaABgAFgAUABEADwAOAA0ADQALAAsACQAMAAoACgALAAgABwAGAAUACAAJAAoA
CwAIAAcABwAJAAgACAAIAAgADAANAA0ADgAOAA0ADQANABAAEAAQABAADQANAA0ADQAP
AA8ADwAQABEAEQASABMAEAAPAA8ADgAPABAAEQASABAADwALAAoACwALAAsACgAKAAsA
DAALAAkACAAHAAYACQAJAAgACAAFAAQAAwADAAMAAwAEAAQABQAFAAYABQACAAEAAAAA
AAIAAwADAAEAAAAAAAAAAAD//////////wAAAAAAAAAA///+//3//P/+//7//v/8//v/
+//7//v//v/+//7///8JAAoADAAMAAwADAAOABAAEgATABYAFgASAA4ABwAAAPn/9f/0
//b/+P/8//3//f/8//v//f/7//v/+//5//v//P/8//v/+v/4//b/+f/7//z//v/7//r/
9//1//b/9f/1//b/+P/6//v/+//4//f/9f/0//f/9v/5//z/+//6//n/+P/4//j/+P/4
//v/+//7//z/+//5//f/9v/9/wEABwAOABQAGAAbAB8AIAAkADMASABcAG4AgQCOAIgA
cQBQACQA4P+c/3n/aP9O/0P/Uf9i/2j/bP9w/3j/ff+D/47/pP+9/9H/3//u/wIADQAT
ABkAIQApAC4AMAAwAC8ALAAnACMAHwAcABYAEgAQAAsADAALAAoACwAKAAoACgAKAAcA
BQAEAAQABQAGAAkACwAIAAcABQAEAAUABgAHAAgACQAKAAoACgAIAAcABwAHAAkACgAL
AA4ADAALAAkACAAJAAkACQAKAAoACgAKAAoACAAIAAcABwAIAAkADQAPAAwACwAKAAkA
DAAMAA0AEAAQABEAEAAPAA8ADwAOAA4ADwARABQAFQATABEADAAKAA0ADgAOAA8ADQAM
AAsACAAGAAUABAACAAMAAwAEAAYAAwACAAEAAAAEAAgACwAOAA8AEQATABQAEwATABQA
FAAXABgAGAAZABcAFAARAA4ADgANAA0ADQALAAkACQAHAAcABAADAAMABAAFAAYABwAE
AAMAAgABAAEAAQACAAUABgAGAAYABgAFAAUABAAEAAYABwAJAAsACQAIAAcABgAGAAcA
CAAJAAsACwALAAwACwAJAAgABwAIAAkACwAMAAkACAAHAAYABgAHAAUABgAHAAcABwAG
AAQAAwACAP//AQACAAMABAACAAEA///+/wAAAAAAAAEA/////wAAAAD+//3//f/7//z/
/f/+/wAA/f/9//z/+f/5//r/+//8//v/+//7//v/+f/4//f/9v/5//r/+//8//z/+v/4
//T/9P/1//b/9//6//r/+P/4//v//P/9//7/AwAGAAkACwAMAAwACAAEAAIA/v/6//n/
8//y//H/8v/z//P/8v/x//T/8//0//X/8P/x//H/8P/z//T/9P/0//L/8//z//T/8//y
/+//7f/v/+//8P/y//D/8P/v/+3/7v/v/+//8P/w/+7/8P/y//H/8P/v/+7/7//w//H/
8v/w/+//7v/u//D/7//u/+7/8f/z//P/9v/8/wYADQAVABwAIAAhACgANABEAFEAYgBy
AHMAZABIABwA2P+R/3D/bP9h/1n/bP+C/4b/hP+E/4f/h/+K/5b/rf/H/9v/5v/0/wEA
CQALAA0AFQAiACoAMAAxAC4AJQAfABkAFAAOAAoACAADAAUAAwABAAEA/v/8//r/+P/6
//n/+f/6//n/+P/5//n/+f/5//j/+P/6//r/+v/6//j/+P/3//b/+P/5//v//f/7//r/
+f/6//v/+//6//r/+v/7//z//v/+//z/+v/4//r//P/9/////v/9//////8BAAEAAQAB
AAIAAgADAAYABAAFAAQAAwAFAAcACAAKAAcABwAIAAcACQAJAAYABgAHAAgACAAJAAcA
BgAFAAIAAwADAAMAAgABAP///v/+//7//v/+//7/AAAEAAcACgAKAAsADAAMAA8AEQAU
ABYAFQAUABIAEQARABAADwAOAA8ADQAMAAsACgAHAAYAAwAGAAQABAAFAAIAAQAAAP//
AQABAAEAAQABAAEAAgAFAAQAAgAAAP7/AQADAAQABgAGAAUABQAFAAYABgAGAAYABgAH
AAgACQAIAAcABgAGAAcABwAIAAkACAAHAAcABgAIAAgACAAIAAgACQAHAAgACAAHAAYA
BAAGAAcACAAHAAUABAADAAIAAwADAAIAAgACAAIAAgADAAAA//////7/AQABAAIAAQAA
AP///v/+//7///////3//v/+//7//v/+//3//P/7//7//v/+//7//f/8//v/+v/8//z/
/P/6//r/+//8//3//P/6//j/9//6//r/+//8//j/+P/3//f/+P/9/wAAAwAGAAgACgAM
AA0ADgAOAAoABgADAAAA/f/9//j/9v/0//T/+P/5//n/+f/5//f/9//3//P/9f/2//b/
+f/6//r/+v/3//f/9v/2//f/+P/3//f/9v/1//X/9v/z//T/9P/z//b/9//3//j/9//0
//X/9v/4//j/+P/4//b/9v/2//b/9f/1//X/9v/5//n/+f/6//X/9f/3//z/BAAOABkA
HwAiACYAJwAsADwAUgBnAH4AlAClAJwAgABUAAoAqf9m/07/Pf8r/y7/Ov8+/0D/Sv9R
/1X/YP92/5X/r//D/9L/4P/v//v/AwANABsAKAAwADIAMQAqACQAHwAaABYAFAASABIA
DwAOAAsACAAHAAgACAAIAAgACQAHAAYABgAFAAQABQAFAAYABwAHAAgABwAGAAUABAAH
AAgACAAIAAoACQAJAAkACAAIAAgACgAMAA0ADQAOAAsACwALAAwADgAOAA4ADgAPABAA
EAARABAADwARABEAEgATABQAFQATABIAEgAUABcAGQAZABkAGwAbABoAGgAYABkAGwAb
AB4AHwAdAB4AHQAcABoAGQAcABwAHAAaABkAGQAZABgAFwAVABQAFAAVABYAFwAYABgA
GgAbABwAHQAfACEAIgAlACUAJgAmACMAIgAgAB8AHwAeAB0AHAAYABUAEwARABEADwAP
AA0ADwAMAAsACwAIAAcABgAFAAYABwAIAAkABwAFAAQABQAGAAYABgAGAAkACQAIAAgA
CAAHAAcABwAJAAoACwAMAAkACQAJAAkACwALAAsADAAOAA0ADQANAAwACwALAAoACwAM
AA0ADgALAAsACAAIAAsACwALAAoACwALAAsACQAGAAYABgAGAAkACQAIAAgABQAEAAMA
AwADAAMABAAEAAYABQAFAAMAAgABAAAAAAABAAMABAADAAEAAAD///7/AQABAAEAAQAD
AAIAAQAAAP7//v/+//7/AgACAAIAAAD9//3//f/9//7//v/+/////f/8//z//P/7//r/
+v/5//r//P///wEAAQACAAMABAAFAAYACwAOABEAEwARABAACwAGAAMA/v/5//f/9v/2
//b/+P/5//n/+P/3//r/+f/6//v/+P/5//n/+P/6//r/+f/4//j/+f/5//r/+f/4//X/
8//0//X/9//6//j/+P/3//X/9v/3//f/+P/6//j/+v/8//v/+v/5//j/+f/6//v//P/7
//n/9//2//f/9//3//j//f/9////AgAGABAAGQAfACYAKgAvADwAUABiAHUAjgCgAJ0A
igBqAC4Azv95/1L/PP8l/x//Lv84/zz/SP9Q/1H/Vf9k/37/nf+3/8n/3P/u//v/AQAJ
ABEAHQAoAC4AMAAvACoAIgAdABgAFAATABAADwALAAwACwAKAAsACgAIAAYABAAFAAUA
BgAIAAcABgAHAAcABwAHAAYABgAHAAgACQAKAAgACAAHAAYACAAJAAsADQANAAwACwAM
AA0ADQAMAAwADgAPABAAEgASABAADgAMAA4AEAARABMAEgARABMAEwARABEAEQARABQA
FAAVABgAFwAXABUAEwAVABcAGAAaABkAGQAaABkAGwAbABgAGAAZABoAGgAbABkAGAAX
ABQAFAAVABYAFgAVABMAEgASABIAEgASABIAFQAYABoAHAAcAB0AHgAeACAAIQAjACQA
IwAiACAAHwAcABoAGAAWABcAFQAUABMAEAANAAwACQALAAoACwANAAwACwAKAAkABwAH
AAcABwAHAAcACAALAAkACAAHAAYACgALAAsADAAMAAsACwALAAwADAAMAAwADAANAA4A
DwAOAA0ADAAMAA0ADQAOAA8ADwAPABAAEAAOAA4ADgAOAA4ADwANAA4ADAALAAoACAAK
AAsADAALAAgACAAIAAgABwAHAAYABgAGAAYABgAHAAYABQAFAAQABQAFAAYABQAEAAMA
AgACAAIAAwADAAEAAQACAAMABAACAAEAAAD//wIAAgACAAIAAAAAAAAAAAAAAAAAAAD+
//7///8AAAEAAAD+//z/+//+//7///8AAP3//P/8//v/+/8AAAQACAALAAwADQAOAA8A
EAARABEAFAAUABAADAAGAAAA+v/3//X/9v/3//r//P/9//3//f/8//n/+P/3//j/+//9
//7//f/8//r/+P/6//v/+//8//z//P/6//n/9//1//T/9P/1//j/+v/7//r/+f/3//b/
+P/2//j/+v/8//z//P/8//n/+P/3//b/+P/5//r//P/7//n/9//2//f/+/8BAAgAEgAY
AB0AHwAgACAAKQA+AFQAagCBAJgAoACTAHgAUgAUALr/ef9e/0b/K/8p/zb/Ov88/0b/
UP9T/1v/bv+I/6P/t//F/9b/6v/3////CwAXACMAKAAsACoAJwAiAB8AGwAXABQAEQAO
AA0ACQALAAkABwAHAAoACgAKAAoACAAFAAMAAgADAAQABwAJAAcABwAGAAYABgAGAAYA
BgAJAAoACgAKAAkABwAGAAUABwAIAAkADAANAA0ADAAMAAsACwALAAwAEAAQABAAEAAN
AAwACgAJAAoACwAPABEADwAPAA8ADwAPAA4ADgAQABMAFQAVABUAFAATABEAEAARABMA
FgAXABcAFwAUABQAEgASABEAEQAUABQAFAASAA8ADQALAAgACQAJAAoADAAKAAoACgAK
AAsADgAQABIAFwAZABsAHAAcABsAGwAaABwAHAAbABsAGgAYABYAFAASAA8ADQALAA4A
DQAOAA0ADAAIAAYABQAHAAcABwAHAAUABQAFAAUABAADAAMABQAHAAgACQAKAAgABwAF
AAQABgAHAAkACwAKAAoACgAKAAkACQAJAAkADAANAA4AEAANAAsACgAJAAoACwANAA4A
DAAMAAwADAALAAsACAAIAAsACwALAAoABgAFAAQAAQADAAQABQAGAAUABQAEAAQAAwAC
AAEAAQADAAMABAAEAAMAAQAAAP3/AAABAAIABAADAAMAAgD///7//v/+//7/AQABAAEA
AQAAAP7//P/6//3//v///wAAAQAAAP///P/7//v/+//7//7//v/+/////P/6//n/+P/5
//r//P/9//z//P/9//3//f8CAAYACAAKAAwADgAPABAAEQARAA8ADgAJAAQAAQD8//f/
9f/0//T/9P/2//r/+//7//v/+f/3//f/9//1//f/+P/4//r/+v/5//j/9v/3//f/+P/6
//r/+P/3//T/8//z//T/9P/2//f/9//5//n/+P/4//f/9P/1//b/9//4//n/+v/2//b/
9v/2//f/9//3//j/+f/5//n/+v/3//v/AQAKABIAGgAhACcAJgAmADMASABeAHQAjQCe
AJoAgwBkADAA3v+O/2f/Uv84/y3/O/9E/0T/SP9M/07/U/9j/3z/mP+1/8X/0//k//L/
9////w0AGwAnAC4AMAAsACUAHgAbABcAEwAQABAADgAOAAsACgAHAAQAAwAFAAYABwAI
AAcABQAEAAQAAgACAAQABQAGAAcABwAIAAcABgAFAAQABgAIAAkACgAIAAcABwAHAAYA
BgAGAAgADAANAA0ADgAMAAsACgAKAAwADAAMAAwADAAMAAsACwAKAAkACwALAAwADQAO
AA8ADgAMAAsADAAPABEAEQARABEAEQAQABAAEAARABMAEwAVABUAEgASAA8ADgAMAAsA
DQAOAA8ADgAKAAkACAAGAAYABQAFAAYABwAIAAkACgAIAAoACwAMABAAEwAWABgAGQAZ
ABoAGgAYABgAFwAXABgAFgAUABIAEAANAAsACQALAAkACQAHAAcABAADAAMAAwADAAMA
AwAFAAUABQAFAAIAAQABAAMABQAGAAcACAAHAAcABgAGAAcABwAIAAkACwAMAA0ADgAM
AAsACgAJAAwADQAOABAADwANAAwACwALAAsADAAMAA4ADgAOAA4ADAALAAcABgAIAAkA
CgAKAAcABwAHAAUABgAGAAYABgAJAAkACAAIAAYABAACAAEAAgADAAUABgAEAAMAAwAB
AAEAAQABAAIABAAFAAUAAwABAAAA///+/wAAAQACAAMAAQAAAP///v/+//7//v/+/wIA
AgACAAAA/v/9//z/+//9//7///8BAAAA/v/9//z/+v/6//v/+/8BAAQABgAGAAcACAAJ
AAoADgAQABIAEwASABIADgAKAAQA/v/4//X/9P/2//j//P/8//v/+f/3//r/+f/6//v/
+P/5//n/+P/6//r/+f/4//n/+//8//7//P/6//b/8//0//X/9//6//f/+P/4//f/9//3
//b/9v/3//b/+f/8//n/+P/3//b/9//4//n/+v/6//n/+P/4//r/+f/4//j///8DAAcA
DAAQABYAGwAfACQAKAA1AEgAWABoAHkAigCMAHsAYAA8AP7/sv+D/3D/Wv9H/1H/aP9w
/3L/dv96/33/ff+E/5j/s//N/9//7v/+/wkADQATABkAIQAqADIANgA1ADIAKgAlACAA
HAAYABQAEgANABAADwAOAA8ADQAMAAsACgAKAAkACQAKAAgACAAKAAsACgAJAAcABgAJ
AAoACwAMAAoACgAJAAgACgAJAAkACQAKAAoACgAMAAoACQAHAAYABwAJAAsADgAMAAoA
CAAGAAkACgAKAAsACwALAA4ADwAOAA0ADAALAA0ADgAQABQAEwATABEADwAQABEAEQAS
ABAAEQATABMAEgARAA0ADAANAA4ADgAPAAwACgAIAAQABQAFAAUABAACAAEAAQACAAEA
AAD///7/AgAGAAkADAAMAA0ADgAOABIAEwAVABYAGAAYABcAFwAUABIAEAAOABAADwAP
AA8ADAAJAAgABQAIAAYABgAHAAcABwAHAAcABgAFAAQAAwAEAAUABwALAAoACAAGAAQA
BwAHAAYABgAJAAkACgALAAkACAAHAAYACAAJAAoACwALAAkABwAGAAcABwAIAAkABwAH
AAgACAAHAAYABQAEAAUABwAGAAgABwAFAAMAAAAAAAEAAgABAAIAAgACAAIAAAD///3/
/P/9//7///8BAP7//f/9//z//f/9//7//f/9//3//f/+//3//f/8//n/+//8//3//v/9
//v/+f/3//r/+v/6//r/+v/6//r/+v/5//j/9//0//X/9//5//v/+v/4//b/9f/2//b/
9//4//f/9v/2//X/8f/y//T/+f/+////AAABAAIAAwAEAAUABQAKAAwACgAIAAIA/P/2
//P/8P/w//D/8v/0//X/9f/1//T/8f/w/+//8P/z//X/9v/0//T/8//y//L/8//z//T/
9P/0//L/8f/v/+3/7P/s/+3/8P/y//P/8f/x//D/8P/y//D/8v/0//T/9P/0//T/8f/w
/+//7v/w//H/8v/0//L/8f/w//D/8f/1//v/AgAMABQAGQAbAB4AHgAjADYASgBeAHMA
hgCMAH8AYgA8AP7/rv93/2b/Wv9H/0n/Wv9i/2D/Yv9o/23/cf98/5L/q//B/8//2v/q
//n/AwALABUAHwAmACoAKgAnACIAHwAbABcAFAAPAAwACwAHAAUAAwABAAEABAAEAAQA
BAACAP///f/8//3//v8BAAMAAQABAAAAAAD+//7//v/+/wAAAgADAAQAAwABAAAA//8C
AAIAAgAEAAUABQAEAAQAAwADAAMABAAIAAgACAAIAAcABgAEAAMABAAFAAkACwALAAsA
CwALAAkACAAIAAoADQAPAA8ADwANAA0ADAAMAA0ADwASABMAEQARAA4ADgAOAA4ADQAN
AA8AEAARABAADQALAAkABgAHAAcACAAKAAgACAAIAAgABwAKAAwADgATABUAFwAYABcA
FwAYABgAGgAaABkAGQAaABgAFgAUABEADwAOAA0ADgANAA4ADQAKAAYABAADAAQABQAG
AAcABQAFAAUABQAEAAMAAwAFAAcACAAJAAoACAAHAAUABAAGAAcACQALAAoACgAKAAoA
CQAJAAkACQANAA0ADQAOAA0ACwAKAAkACgALAA0ADgAMAAwADAAMAAsACwAIAAgACgAL
AAwADAAKAAkACAAFAAUABgAHAAgABwAHAAYABgADAAIAAQABAAIAAwAFAAYAAwABAAAA
/f8AAAEAAgAEAAMAAwACAP///v/+//7//v8AAAEAAgADAAIAAAD+//z//v/+//7//v/+
//7//v/8//v/+//7//v//f/+////AQD+//z/+//6//z//P/9//3/+v/6//v/+//3//z/
AAAEAAYACAAKAAsADAANAA0ADwAQAA0ACgAFAAAA+//5//P/8v/x//L/9//5//r/+//5
//f/9//3//X/9//4//j/+v/6//n/+P/3//f/9v/2//f/+P/3//f/9P/z//P/9P/0//b/
9//3//n/+f/4//j/9//0//X/9v/3//j/+f/6//b/9v/2//b/9//3//f/+P/6//n/+P/4
//X/9f/7/wIACgAWAB8AIwAmACYAKQA2AEwAZAB9AJQApgChAIwAZgAmAMT/df9U/0L/
K/8n/zL/Nv82/0D/SP9N/1P/Zv+C/6H/uf/H/9b/5v/z//3/BwAVACMALgAwADAAKQAi
AB0AGQAVABIAEgAQABAADQAMAAkABgAFAAgACAAIAAgABwAFAAQABAAEAAQABgAHAAoA
CwALAAwACwAKAAkACAAKAAwADQAOAAwACwALAAsADAAMAAwADgAQABEAEQASABAADwAO
AA4AEQASABMAFAASABIAEQARAA8ADwASABMAFgAXABgAGQAYABYAFQAWABkAGwAbABsA
HQAdABwAHAAcAB0AHwAfACAAIQAfACAAHgAeAB0AHQAgACAAIAAeAB4AHQAcABoAGAAX
ABcAGAAaABoAGgAaABoAHAAdAB4AIwAlACcAKAAoACcAJwAmACQAJAAjACMAJAAiACAA
HgAaABcAFQATABQAEwAUABMAEQAOAA0ADQAMAAsACgAJAAoACwAMAA0ACwAJAAgACQAM
AAwADAAMAAsACwAKAAoACQAJAAoACwANAA4ADwAQAA0ADQANAA0AEQARABEAEgAQAA8A
DwAPAA8ADwAQABAAEgASABIAEgAQAA8ACwAKAAwADQAOAA4ADQANAA0ACwAKAAoACgAK
AA0ADQAMAAwACgAIAAYABQAHAAcACAAIAAYABQAFAAMAAwADAAMABAAGAAcABwAFAAMA
AgABAAAAAgADAAQABQADAAIAAQAAAP7//v/+//7/AgACAAIAAAD9//3//f/9/wAAAAAA
AAEA///+//7//v/8//z//f/9//3//v8AAAEA///+//z//P8CAAgACwAMAA0ADgAPABAA
EQARABQAFAAQAAwABgAAAPr/9//2//b/9v/4//z//f/9//3/+//5//n/+f/5//v//P/8
//r/+v/5//j/+P/5//n/+v/8//z/+v/5//b/9f/1//b/9//6//z//f/7//v/+v/6//r/
+P/6//z//v/+//7//v/7//r/+f/4//z//f/+/wAA///9//v/+v/5//3/AwAMABYAHgAh
ACUAJgAmAC8ARABcAHQAiwCiAKgAmwB+AFYADgCw/3P/WP9A/yn/Kf80/zb/Ov9E/07/
Uf9d/3L/jv+p/7//z//e/+7/+/8FABEAHwArADAAMgAuACkAJgAjAB8AGwAYABYAFAAU
ABEADwANAAsACwANAA4ADwAQAA4ACwAJAAgACQAKAA0ADwAPAA8ADgAOAAwADAAMAAwA
EAASABMAFAATABEAEAAPABIAEgASABQAFQAVABQAFAATABMAEwAUABgAGAAYABgAFgAW
ABUAFQAXABcAGgAbABsAGwAbABsAGQAYABgAGgAcAB8AIAAhAB8AHwAeAB4AIAAhACMA
IwAlACUAIgAiACAAIAAfAB8AIQAiACMAIgAfAB0AGwAYABkAGQAaABwAHAAcABwAHAAc
AB4AHwAgACUAJwApACoAKgApACkAKAAqACoAKQApACcAJAAhAB4AGwAZABgAFwAYABcA
GAAXABYAEgAQAA8AEQARABEAEQARABEAEQARAA4ADQANAA8AEwAUABUAFgAUABMAEQAQ
ABIAEwAVABcAGAAYABgAGAAWABUAFAATABYAFwAYABoAGQAXABYAFQAXABcAGAAYABoA
GgAaABoAFwAXABQAFAAWABcAGAAYABQAEwASAA8ADwAQABEAEgATABMAEgASAA8ADgAN
AA0ADgAPABEAEgAPAA0ADAAJAAoACwAMAA4ADAANAA0ACwAKAAoACgAKAA0ADQANAA0A
DAAKAAgABgAHAAgACQAKAAoACgAKAAgABwAHAAcABwAJAAoACwANAAoACAAHAAYACAAI
AAkACQAIAAgACQAJAAUABgAKABAAFAAVABYAFwAYABkAGgAbABsAHgAeABoAFgAPAAoA
BQADAAIAAgACAAQACAAJAAkACQAIAAUABAADAAIABQAHAAgABgAGAAUABAAEAAUABQAG
AAYABgAEAAMAAgABAAEAAgAEAAYABwAHAAUABQAEAAQABgAEAAYACAAIAAgACAAIAAQA
BAAEAAQABwAHAAcACAAGAAUABAAEAAUACQARABwAJgAuAC8ALwAuADIAPQBQAGYAegCP
AJwAmACDAGIANADq/6T/hf96/2b/Xf9t/3z/gP+A/4L/hv+L/5P/ov+4/9H/4//v//7/
DAAXAB8AJwAzAD0AQgBEAEIAOwA4ADUAMQAtACoAJwAkACMAHwAeABsAGAAXABkAGgAb
ABwAGgAXABUAFAAWABYAGAAZABcAFwAWABYAFAAUABQAFAAWABgAGQAaABkAFwAWABUA
FwAYABkAHAAaABkAFwAWABUAFQAVABYAGgAaABoAGgAYABgAFwAXABkAGQAcAB0AHQAd
AB0AHQAbABoAGgAcAB4AIQAiACMAIQAhACAAIAAiACMAJQAlACQAIwAfAB4AHgAeAB0A
HQAeAB4AHgAcABkAFwAVABIAEwATABQAFgAUABQAFAAUABMAFgAYABoAHgAhACQAJgAm
ACUAJQAkACUAJgAmACcAKAAmACQAIgAhAB8AHgAdAB8AHQAdABsAGQAWABUAFQAWABcA
GAAZABcAFwAXABcAFAATABMAFQAXABgAGQAaABgAFwAVABQAFgAXABkAGwAaABoAGgAa
ABkAGQAZABkAHQAdAB0AHgAdABsAGgAZABsAGwAcABwAGgAaABoAGgAZABkAFgAWABoA
GwAcABwAGAAXABYAEwAVABYAFwAYABcAFwAWABYAEwASABEAEQASABMAFQAWABUAEwAS
AA8AEAARABIAFAASABMAEwARABAAEAAQABAAEwATABMAEwASABAADgAMAA0ADgAPABAA
EQAQAA8ADAANAA0ADQANABAAEAAQABEADgAMAAsACgALAAwADgAPAA8AEAASABMAFAAW
ABcAGgAgACIAJAAnACQAIwAhABwAGwAYABIADwALAAoACAAIAAkACQAKAAsADgAQABEA
EQAPAA4ADAAKAA0ADgAPABEAEAAQAA8ADgANAAsACQAIAAoACwAMAA0ACwAKAAoACgAN
AA8AEQASABEAEAAPAA4ADAAMAAwADAAPABAAEQASABEAEAAPAA4ADwAQABEAEgATABQA
FQAWAA==
         </WaveFormData>
      </LeadData>
      <LeadData>
         <LeadByteCountTotal>10000</LeadByteCountTotal>
         <LeadTimeOffset>0</LeadTimeOffset>
         <LeadSampleCountTotal>5000</LeadSampleCountTotal>
         <LeadAmplitudeUnitsPerBit>4.88</LeadAmplitudeUnitsPerBit>
         <LeadAmplitudeUnits>��V</LeadAmplitudeUnits>
         <LeadHighLimit>2147483647</LeadHighLimit>
         <LeadLowLimit>268435456</LeadLowLimit>
         <LeadID>V3</LeadID>
         <LeadOffsetFirstSample>0</LeadOffsetFirstSample>
         <FirstSampleBaseline>0</FirstSampleBaseline>
         <LeadSampleSize>2</LeadSampleSize>
         <LeadOff>FALSE</LeadOff>
         <BaselineSway>FALSE</BaselineSway>
         <ExcessiveACNoise>FALSE</ExcessiveACNoise>
         <MuscleNoise>FALSE</MuscleNoise>
         <LeadDataCRC32>2500775816</LeadDataCRC32>
         <WaveFormData>
IAAgACAAIAAgACAAIAAgACQAJgAoACoAJgAkACIAIAAkACYAKAAqACgAKAAoACgAJQAk
ACMAIgAlACYAJwAoACYAJAAiACAAIwAmACkALAAtAC4ALwAwAC4ALgAuAC4ALwAwADEA
MgAsACgAJAAgAB4AHgAeAB4AGwAYABUAEgAOAAwACgAIAAkACgALAAwACQAGAAMAAAAC
AAQABgAIAAYABgAGAAYABQAEAAMAAgAGAAgACgAMAAoACAAGAAQACAAKAAwADgAMAAwA
DAAMAAsACgAJAAgADAAOABAAEgAOAAwACgAIAAsADAANAA4ADQAMAAsACgAJAAgABwAG
AAgACgAMAA4ACwAIAAUAAgAEAAYACAAKAAkACAAHAAYAAwACAAEAAAACAAQABgAIAAQA
AgAAAP7/AAACAAQABgADAAIAAQAAAP7//v/+//7/AQACAAMABAACAAAA/v/8////AAAB
AAIAAAAAAAAAAAADAAQABQAGAAsADwASABQAEAAQAA4ADAANAAsABwADAAAA/f/7//r/
+//7//v/+v/7//3///8AAPr/+P/4//j//f/+/////v/+//v//f/9//v/+v/4//f/9//2
//j/9//1//P/9f/z//b/+P/6//r/+P/3//f/+f/6//j/9//1//j/+P/5//r/9v/0//b/
9P/2//j/+v/7//7//P/6//v//f8EAAsAGQAoADoATQBpAI8AtQDWAPcAEQEPAecAnAA4
AMH/TP8D/+H+zP68/sL+1P7e/ub+6/7w/vX+//4T/zD/Tv9q/33/j/+g/67/t//E/9T/
5P/w//v/AgACAAAAAAD//wAA/v8AAAIABAAGAAQABAAFAAUABQAEAAMAAwAHAAgACAAK
AAcABQAGAAUACAAJAAoACwAIAAcABwAIAAcABwAIAAUACQALAAwADgAKAAkACgAJAAsA
DgAQABEADgAOABAAEAASABEAEAAPABQAFgAYABoAGAAVABUAFAAWABkAGwAdABwAHAAd
AB8AHgAfAB8AHgAjACUAJQAnACQAIQAiACAAJAAmACgAKQAmACYAJwAnACkAJwAkACAA
JAAlACQAJQAjACIAJAAgACIAJAAmACgAJgAnACkALAAwAC8ALgAtADEAMAAyADMALQAr
ACgAJgAnACUAIwAjABoAGAAXABUAFAASAA8ADAAMAA0ADAANAAoACAAGAAUABwAHAAkA
CwAHAAYABgAIAAcABwAGAAUACQAJAAsADQALAAkACAAIAAoADAAOAA8ADgANAAwACwAN
AA0ADAALAA8ADwAQABIADwANAA0ACgALAA0ADgAQAA0ADAAKAAkACQAKAAoACQAMAAsA
DAANAAgABgAHAAUABwAHAAkADQAJAAcABQAEAAQABAAEAAMABgAHAAUABgACAAAA////
/wEAAwAEAAUAAwACAAEAAAAAAAEA/v/9//7/AAAAAAIA/v/8//z/+v/8//7///8BAPz/
/P/8//z//P/+//7//f8JAAwACgAKAAoACgANAA0ADAAMABAAEAAQAA4ABwAAAPn/9f/3
//j/+v/+//z//P/7//n/+v/7//v/+v/6//z//v8AAP7//P/4//T/9P/5//z/AAD8//n/
9//z//H/8v/w//P/9P/5//r//P/6//j/9P/w//P/9f/5//7//P/7//n/9v/0//P/8v/y
//X/+v/7//z/+P/2//P/8P/4/wAABQAJAA4AEQAVACIANABNAHMAoQDJAOYA/wAHAe0A
sQBeAPr/jf80/wn/9f7g/tb+4P7u/vj+AP8L/xT/Hf8l/zP/SP9c/27/f/+T/6r/vP/J
/9b/4P/o/+7/8//4//z/AgAGAAcACgAKAAcABAABAP7//v8AAAMABQAGAAYABgAHAAYA
BAABAAAAAwAFAAoADQAJAAcABQADAAUABQAGAAgACAAJAAsACQAIAAcABQAEAAgACwAQ
ABMADwAOAAwACQALAAwADwAQABEAEQARABEAEQAQAA8ADgASABMAFwAaABYAFQATABEA
FAAWABkAHQAcAB0AHQAcABsAGwAZABkAHQAfACUAKAAkACIAIAAdAB4AIAAjACUAKAAn
ACUAIgAgAB8AHAAbAB0AIAAmACYAIgAgAB4AHAAeACEAJQAqAC4ALQAsACsAKwAoACgA
JwAoACkAKQAqACQAHwAaABcAFAAUABUAFQAUABIADwAMAAkABwADAAEABAAGAAgACwAH
AAMAAQD/////AAACAAYABgAHAAcABwAGAAMAAgABAAYABwAJAAwACAAGAAQAAQAFAAcA
CQALAA0ADQAMAAsACgAHAAUABAAGAAkADgAQAAsACQAGAAQABQAGAAYABwAHAAgACAAH
AAQAAQAAAP//AAACAAcACQAFAAEA//////7///8AAAIAAwACAAEA///+//3/+f/4//r/
/P///wMA///9//r/9//4//r//P/+//7////8//v/+P/4//b/9v/6//z/AAACAP3/+v/2
//P/8v/0//b/+P/+//r/+P/2//n/+v/7//z/AgAFAAcACgAKAAgABgACAAEA/v/7//v/
+P/2//X/9v/1//T/8v/v//L/9f/3//j/9P/0//T/9P/2//j/+P/4//X/9//3//j/9P/x
/+//6//r/+7/7v/z//D/8f/u/+z/7//w/+//7v/v/+//8f/0//D/7//t/+r/7f/v//H/
9P/x//L/7//s/+//8P/w//D/9v/0//P/8//4////BwAUACgAPQBTAG8AkQCyAM0A5QD5
APEAwAByAAsAkv8r//n+7P7g/t7+8v4I/xL/F/8Y/xv/Hf8h/y7/Sv9o/33/jf+e/67/
uf/A/8j/1v/i//H//P8CAAQAAwABAAEA/v/8//z//P/8//3//v8AAAEAAQD+//v/+f/9
//7//v8AAP7//f////////////////8AAAEAAwAGAAUAAwACAP3/AAADAAUACAAGAAUA
BgAFAAcACAAIAAcACQAKAA0ADgAOAAsACAAFAAkADAAPABIAEQAPABAAEAASABMAEwAT
ABUAFgAYABsAGgAZABcAFAAaAB0AHgAhACEAHwAhACAAIgAiACIAIQAiACQAJwApACoA
JwAjAB4AIQAjACMAJQAjACIAJAAgACIAIgAiACIAIwAlACgALAAuACsAKAAlACwALAAv
ADEALQArACgAJgAkACEAHgAdABgAGAAZABkAFgASAA0ACAAJAAsACwANAAoACAAGAAUA
BwAFAAUABQAGAAYABwAKAAYABQADAAEABAAFAAgACwAJAAcABgAGAAgACAAIAAcACgAL
AAwADQANAAsACAAFAAgACQALAA4ACgAJAAoACAAIAAkACQAKAAsADAAMAA0ADAAKAAcA
AwAGAAcACgANAAgABgAHAAUABwAFAAUABwAHAAcABwAIAAYABAACAP//AwAFAAQABgAE
AAIAAQABAAEAAQAAAP//AQACAAMABAABAAEA/f/7//3/AAABAAQAAAD+//7//P/+//7/
/f/9//z//v8AAAIA///+//v/9//6//z//v8BAP//+v/4//b/+v///wIABQAIAAoACwAL
AAwADAAMAAwACgALAAgABQAFAAAA/P/5//j//P/+///////9//3//P/6//j/+v/8//7/
AAACAAIAAgD9//3/+//6//3//f/+//3/+v/6//f/+f/3//n/9//2//r//P/8//z/9//1
//X/9v/5//v//P/8//r/+f/4//j/9f/4//f/9v/4//r/+//8//b/9P/1//v/AgANABUA
HgAoADcASwBlAI8AwADpAA0BLQE3ARgBzgBnAOT/Wf/9/t7+0P7C/sT+zv7U/tn+4v7r
/vP+A/8e/zz/Vv9r/33/jP+c/63/vv/O/+D/8P/7/wIAAgACAAEAAQADAAIABAAGAAgA
CgAFAAQABAADAAYABgAGAAcACgAKAAkACgAJAAcACAAHAAoACwAMAA0ACQAHAAYABgAK
AAsADQALAAwADQANAA4ADAALAAwACwAPABIAFAAVABEAEAARABAAFQAVABUAFQAXABgA
GQAaABkAFwAYABgAGgAdAB8AIQAfAB4AHgAfACMAJQAmACYAKAApACgAKQApACcAKQAo
ACwALgAwADEALQAsACwAKwAxADEAMAAuADEAMQAvAC8ALQAsAC4AKgAuADAAMgA0ADIA
MQAxADIANwA3ADcANwA6ADgAOQA5ADUAMwAwAC4ALgAtACwALQAkACAAHQAZABkAGAAW
ABQAEwATABEAEQAMAAoACAAHAAsACwANAA8ACQAGAAQABAAGAAcABwAHAAgABwAIAAkA
CQAHAAYABgAIAAoADAANAAoACQAIAAcACgALAAsACwAMAAsACwAMAAoACQAKAAgACwAN
AA4AEAALAAoACAAHAAsADAAMAAsADAALAAwADQAHAAYACAAHAAkACQALAA8ACQAHAAUA
BAAIAAgACAAHAAkACQAGAAYABAACAAEAAQADAAUABgAHAAMAAgABAAAAAwAFAAMAAwAE
AAQAAgACAAAA/v/+//z/AAACAAMABQD///7//f/8/wAAAgACAAEAAQAAAP/////9//z/
/P/8//7/AAACAAQABAACAAMABAAFAAYADAAPABEAFAASABAADgAKAAgABAAAAP/////+
//7/AAD///7//P/5//z///8BAAIA/v/+//7//v///wAA///+//z///8AAAIA/v/7//n/
9f/1//j/+P/9//r/+//4//b/+f/6//n/+P/5//n/+//+//z/+//5//b/9//5//v//v/7
//z/+f/2//n/+v/6//r/AgAAAAEA//8CAAkAEQAeADIASwBnAI0AtwDcAPsAGwErARkB
4ACKABUAiP8b/+f+zv64/rb+xP7Q/tz+6f7w/vP++f4L/yT/Qv9e/3f/j/+k/7T/v//I
/9T/4P/u//n/AgAIAAoACAAHAAgABgAEAAQABAAEAAYACAALAA0ADQAKAAcABQAJAAoA
CgAMAAoACQALAAsACQAJAAkACQAKAAsADQAQAA8ADQAMAAcACgANAA8AEgAPAA8AEQAR
AA8AEAAQAA8AEgAUABgAGgAaABcAFAARABYAGAAaABwAHAAbAB0AHgAcAB0AHQAdAB4A
IAAjACcAJgAlACMAIAAkACcAKAArACsAKQArACoAKgAqACoAKQAqACwALwAxADAALQAp
ACQAKQArACsALQArACoALAAoACgAKAAoACgAKgAtADEANgA4ADUAMgAvADQANAA3ADkA
NAAzADEAMAAtACkAJQAjACAAIAAhACEAHAAYABMADgAPABEAEQATAA8ADgANAA0ACwAJ
AAkACQAKAAoACwAOAAoACQAHAAUACQAJAAsADQANAAsACgAKAAoACgAKAAkACwANAA8A
EQARAA8ADAAJAAwADQAPABIADwAPABEAEAAPAA8ADgAOAA4AEAARABMAEAAOAAsABwAK
AAsADgARAAsACgAMAAsACwAJAAkACwAKAAsADAAOAAwACgAIAAUACQALAAoADAAKAAgA
BwAHAAUABQAEAAMABAAGAAgACgAIAAcAAgD//wIABAAEAAYAAwACAAMAAgACAAIAAQAB
AAAAAgAEAAYAAwACAP//+//+/wAAAgAFAAEAAAAAAAAA/P8AAAYADAAPABAAEQASABAA
DwANAAwAEAASABQAFAAPAAgAAQD9//3//P/8//7/AAACAAMAAwABAP///P/4//r//v8C
AAYAAwACAP///P/6//3//v8AAAAA//////3/9//2//L/8//1//v//f8AAP3//P/5//b/
9//3//n//P/8//3//f/8//n/9//1//T/9v/8//7/AAD+//z/+f/2//b/+v8BAAkAEAAV
ABkAIAAuAEEAYQCNAL0A5AAFASEBIQH5AK4AUADb/2T/Ff/z/t7+yv7G/s7+1P7c/uX+
8P77/gn/Hf80/0z/YP9x/4P/mP+s/73/zv/e/+z/9P/3//j/+v/8////AQAFAAYABgAG
AAYABgACAAIAAwADAAkACgALAA0ACQAGAAIAAAADAAUACgANAAwACwAKAAkABgAFAAUA
BgALAA0AEAAPAA0ACwAIAAYACAALABAAEwARABIAEgARAA4ADgAQABAAFgAXABgAGQAW
ABQAEgAQABMAFQAaAB4AHAAdAB0AHQAaABoAGwAdACIAJQAnACgAJQAjAB8AHQAhACMA
KQAsACsAKgApACcAJAAkACUAJQAqACsAKwAqACgAJQAgAB0AHgAgACUAJAAkACQAJAAk
ACQAJQAnACoAMAAxADIAMwAyAC4ALQArACsALQAuADAALQApACUAIwAaABgAFwAVABgA
GAAXABYAEgAPAAoABwAJAAoACwANAAwACQAIAAcABQAEAAQABgAJAAsADAANAAsABwAF
AAMACAAJAAsADgAMAAwADAALAAkACQAJAAkADgARABMAFQARAA0ACgAIAAoADQASABQA
EgARAA8ADgAKAAoACQAJAA4AEAARABEADQAJAAcABQAGAAgADQAPAA4ACwAKAAsABgAF
AAQABAAIAAoADAANAAsACQAEAAIABQAGAAgACwAHAAcABgAFAAIAAgACAAIABgAJAAgA
CQAGAAQAAAD+/wEAAgAFAAYABQAEAAIAAQD+//7//v/+/wMABgAHAAcAAwAAAP3/+//+
/wAAAwAGAAMAAgABAAAAAAAEAAoADgAQABIAFAASABEADwAOAA4ADgAOAAwACwAGAAEA
///8//r/+f/6//3/AAACAAMAAgABAP///P/8//7/AAACAAQABAACAAAA/P/9//z//P//
////AAD///v/+v/2//f/9//7//v//P/9//7//f/8//j/9//4//r//P///wEAAgD9//v/
+f/4//r//v/+//7///8AAAAAAAD6//z/AQAJABIAGwApADgASABbAH0AqQDRAPIAFQEj
AQsBzQB2AAgAjf8u//3+6f7W/tL+3P7m/ur+7P7x/vT+//4R/yv/Sv9k/3j/if+Z/6j/
sv/B/9T/5v/0/wAABQAEAAIAAAACAAMABgAGAAkACgALAAwACAAGAAUAAwAJAAoACwAN
AAsACgAIAAgACAAHAAkACQALAA0ADwARAA4ACwAJAAgACwANABAADwANAA0ADAAMAAoA
CwAOAA8AEgAUABUAFQASABAAEAAOABQAFQAWABcAFgAWABYAFgAWABUAFwAYABoAHQAf
ACEAHAAaABkAGQAeACEAIwAkACMAIwAhACEAIgAhACQAJAAlACYAJwAnACQAIgAhAB8A
JAAlACUAJAAiACEAHgAdABwAHAAfABwAHgAgACIAJAAhACEAIgAkACwALQAuAC8AMQAu
AC4ALQApACkAKAAoACcAJQAjACMAGwAYABYAEwAWABYAFQAUABAADwAMAAsACAAIAAgA
CQAMAAsADAANAAgABgAFAAYACQALAAwADQALAAkACQAJAAoACQAJAAoADAAOABAAEQAP
AA0ACwAJAA4AEQATABUAFAARAA8ADgAMAA0AEAAQABIAEwATABQAEAAOAAsACQAMAA4A
DwAPAA0ACwALAAsACAAIAAsACwAMAAsADAAPAAoABwAEAAIABwAIAAkACQAHAAcABAAE
AAIAAgADAAUABgAHAAcABwAEAAIAAAD+/wEABQAFAAcABQAEAAEAAAD+//7/AAAAAAMA
BAAEAAUA///+//3//P8BAAQABQAFAAIAAAD+//3/+//8//7/AAAGAAoACgAIAAgACAAI
AAgADAAPABEAFAATABIAEQAOAAoABAD+//v//f/+/wAABAACAAAA/f/5//z///8BAAIA
AAAAAAAAAAAAAAAA/v/8//v///8BAAQA///7//j/8//z//b/9v/7//n/+//5//j/+P/4
//b/9P/1//f/+/8AAP3/+//4//T/9f/3//n//P/6//z/+v/4//j/+P/3//b/AAAEAAcA
CQAKAA0AEwAiADgAUwB1AJ8AwwDcAPMAAwH3AMkAgAAmALv/Vv8b/wH/6P7a/uT++P4G
/xD/Ff8e/yH/If8n/zr/Vv9u/4X/mf+u/7z/xf/O/9j/4v/s//X//v8EAAoACAAHAAgA
BgADAAIAAQAAAAEABAAIAAsACwAIAAUAAwAGAAYABQAGAAkACQAMAA0ACwAJAAcABQAH
AAkADAAQAA8ADQAMAAcACgALAAsADAAMAA0AEAARAA8ADgAMAAkACwAOABMAFgAUABEA
DgALAA8AEAARABIAEwATABYAGAAVABUAFAATABUAGAAcACEAHgAdABsAGAAcAB0AHAAd
AB8AHwAjACQAIgAgAB4AGwAdACAAJAAnACYAIwAfABoAHgAfAB4AHwAdAB4AIgAgAB4A
HAAaABgAGwAfACQAKgAqACcAJAAhACcAJgAoACkAJwAnACYAJgAjAB8AGwAZABUAFgAY
ABkAFAAQAAsABgAGAAcABgAHAAYABgAGAAcABAABAAAA//8AAAIABQAKAAcABQACAP//
AQABAAMABQAHAAcACAAKAAgABgAEAAEABQAHAAkACwALAAkABgADAAUABQAGAAgACAAJ
AAwADAAJAAcABAACAAMABgAIAAsACgAIAAUAAQAEAAMABAAFAAQABAAHAAcAAwD///3/
/f/9////AQAEAAMAAAD9//n/+//9//z//v/+//7///8BAPz/+//5//f/+f/8////AgAA
AP//+v/3//j/+v/6//z/+v/6//z//P/5//j/9v/1//X/+P/7//7//f/8//n/9f/4//j/
+P/5//j/+P/5//r/8P/w//T/+v8AAAMABAAFAAYABgAFAAMAAgAIAAoADAAMAAgAAgD8
//n/9//2//b/+P/7//z//P/7//j/9//1//L/9P/4//z/AAD9//z/+f/2//T/9//4//r/
+v/5//n/9//y//D/6//r/+//9f/3//r/9//2//P/8P/x//H/8//2//j/+f/5//j/8//x
/+//7v/w//b/+P/6//f/9v/0//L/7v/0//v/BQAMABUAGwAiADAAQwBhAIsAuQDcAP0A
FQETAekAngA+AMn/VP8N//f+6P7a/tz+6P7w/vT++/4G/w//Gf8n/z7/WP9q/3f/h/+a
/7D/v//O/97/6v/y//X/9v/4//r///8BAAUABgAEAAQABAAEAAEAAAAAAP//BQAGAAcA
CQAHAAQAAAD+/wEAAwAIAAsACgAJAAgABwAEAAMAAwAEAAgACwAPAA8ADQALAAgABgAJ
AAsADwARAA8AEAAQAA8ADQAMAA0ADAASABMAFAAVABQAEgAQAA4AEgATABcAGgAaABsA
GwAbABgAGAAZABsAHgAhACMAJAAjACEAHQAbAB8AIQAnACoAKAAoACgAJwAlACQAJAAj
ACkAKwAsACwAKgAnACIAHwAiACQAKQAoACcAJgAlACQAJAAlACcAKgAwADEAMgAzADIA
LgAtACsAKwAtAC4AMAAsACkAJgAlABwAGgAZABcAGQAaABoAGgAUABEADAAJAAoADAAO
ABEAEAANAAwACwAHAAYABgAIAAoADQAPABEADwALAAkABwAKAAsADQAQABAAEAAQAA8A
DQANAA0ADQARABMAFAAVABIADwANAAwADwARABUAFgAUABMAEQAQAA4ADgANAA0AEgAU
ABUAFQATAA8ADQALAAoADAARABMAEAANAAwADQAKAAkACAAIAA0ADgAPAA8ACwAJAAQA
AgAEAAYACQANAAoACQAHAAUAAgACAAIAAgAGAAkACAAJAAYABAAAAP7/AQACAAUABgAE
AAQAAwADAP7//v/+//7/AwAGAAcABwAFAAIA///9//7/AAADAAYABQAEAAMAAgD8//7/
BAAHAAoADQAQAA8ADwAOAA4AEgASABIAEAAOAAoABgAFAAEA/v/8//z///8CAAQABQAC
AAEA///8//7/AAACAAQABgAGAAQAAgD8//3//P/8//////8AAP//+//6//b/9//3//v/
+//8//3//v/9//z/+P/3//j/+v/9////AAAAAP3/+//5//j/+P/8//z//P/9//7//v/+
//j/9v/7/wMADAAXACEAKgA4AEkAYQCJALcA5AAJAS0BOwEjAeIAhAAJAHz/Ff/p/tj+
xv7G/s7+0v7W/t/+6P7v/v3+Ff8y/07/ZP91/4f/mP+o/7f/yP/c/+7/+v8BAAIAAAD+
/wAAAQAEAAQABgAIAAoADAAHAAYABgAFAAkACgALAA0ACwAKAAgACAAHAAcACgALAA0A
DwARABMAEAANAAsACgAOABEAFQAVABMAEwASABIAEQARABMAEwAVABgAGgAbABgAFgAW
ABQAGQAbAB0AHwAeAB4AHgAeAB4AHQAfACAAIgAlACcAKQAnACYAJgAnACoALQAvADAA
LwAvAC0ALQAtAC0AMQAyADQANgA4ADkANgA0ADMAMQA4ADkAOQA4ADgANwA0ADMAMgAy
ADUAMgA0ADYAOAA6ADgANwA3ADgAPgA/AEAAQQBDAEAAQAA/ADwAOwA5ADgAOQA3ADUA
NQAsACgAJQAhACIAIgAhACAAHAAbABgAFwAVABQAEwATABYAFQAWABcAEwAQAA4ADgAR
ABMAFAAVABMAEQARABEAEgARABEAEgAUABYAGAAZABUAEwARAA8AFQAXABgAGQAXABUA
FAAUABIAEwAWABYAGAAZABkAGgAVABQAEgARABYAGAAZABkAGAAVABQAEwAOAA4AEQAR
ABQAEwAUABcAEgAPAAwACgAOABAAEgATABEAEQAOAA4ADAAMAA0ADwAQABEAEQARAA4A
DAAKAAgADAAPAA4ADwAMAAwACgAKAAkACAAJAAgACwAMAAwADQAHAAYABQAEAAkADAAN
AA0ACwAKAAkACQAIAAgACQAKAAwADAAMAAwACAAGAAQABwAMABQAFwAYABkAGgAYABcA
FQAUABkAGgAbABoAFgAQAAoABwAFAAQABAAGAAoADAANAA0ACwAJAAYAAgAFAAgACwAO
AA0ADAAJAAYABQAHAAcACAAKAAkACQAHAAMAAgD+////AgAHAAgACgAJAAgABQACAAEA
AQADAAYABwAJAAoACgAFAAMAAQAAAAIACAAKAAwACwAKAAgABgACAAYADQAXAB4AJQAr
ADQAQgBVAHMAowDTAPwAHwE7ATkBDQHAAFwA4f9m/xn/+/7o/tb+1P7c/t7+5v7v/vr+
A/8V/yv/Rv9g/3T/hf+X/6r/vP/P/+L/8v8AAAgACwAKAAoADAAPABEAFQAWABgAGAAY
ABgAFQAUABQAEwAYABoAHAAfAB0AGgAWABQAGAAZAB0AHwAfAB8AHwAfABsAGQAYABgA
HAAfACMAIwAgAB8AHQAcAB0AHwAjACUAJQAmACYAJQAjACIAIwAiACcAKQArAC0AKwAq
ACkAKAAqACsALwAyADQANQA1ADUAMQAwADAAMQA1ADkAPAA+AD0AOwA3ADUAOAA5AD4A
QABAAEAAQAA/AD0APAA8ADsAQgBDAEMAQgA/AD0AOQA3ADgAOgA/AD4AQABAAEAAQAA/
AD8AQABCAEoASwBMAE0ATQBIAEYAQwBEAEUARQBGAEIAPwA8ADsAMgAwAC8ALQAuAC4A
LQAsACcAJQAhAB8AHwAgACEAIwAjACEAIQAhABwAGgAZABoAHgAhACMAJQAjAB8AHQAb
AB8AHwAgACIAJAAkACQAIwAgAB8AHgAdACMAJQAmACcAJAAhAB8AHgAfACEAJQAmACUA
JQAkACQAIAAgAB8AHwAiACQAJQAlACMAHwAdABsAGgAcACEAIwAjACEAIQAjAB8AHQAb
ABoAHwAgACEAIQAfAB0AGAAWABkAGgAcAB8AGwAbABoAGQAWABYAFgAWABoAHQAcAB0A
GQAYABUAFAAVABYAGQAaABoAGgAZABkAFQAUABMAEgAWABoAHAAdABkAFgATABEAFAAW
ABkAHAAbABoAGQAYABAAEAAUABsAIgAjACQAJQAmACUAJQAkACQAJwAoACkAKAAiABwA
FgATABMAEgASABQAGAAaABsAGwAZABcAFAAQABMAFgAZABwAGwAaABcAFAARABMAEwAU
ABYAFQAVABMADgAOAAsADQAOABMAFAAWABUAFAARAA4ADwAPABEAFAAWABcAFwAWABEA
DwANAAwADgAUABYAGAAVABQAEgAQABAAFgAdACcAMAA3ADsARABUAGsAjQC3AN8AAgEf
ASsBFQHbAIgAHgCp/0r/I/8V/wj/Av8M/xr/IP8k/yf/Lv85/0X/V/9u/4b/lv+h/7H/
xP/U/+P/8v8CABAAFgAZABoAGAAaAB8AIQAlACYAJAAkACQAJAAhACAAIAAfACUAJgAn
ACkAJwAkACAAHgAiACMAJwApACkAKQApACkAJwAlACQAJAApACsALgAtACoAKQAnACYA
KQArAC8AMQAwADAALwAtACoAKgAsACwAMgAzADQANQA0ADIAMAAuADIAMwA3ADoAOAA5
ADkAOQA3ADYANgA3ADsAPwBCAEQAQwBBAD0AOwBAAEEARgBIAEYARgBGAEUARABEAEUA
RQBKAEsASwBKAEgARQBAAD0AQABCAEcARgBEAEQARABEAEIAQwBFAEgAUABRAFIAUwBT
AE4ATABJAEkASwBMAE4ASwBHAEMAQQA6ADgANwA1ADgAOAA3ADYAMgAvACoAJwAoACoA
LAAvAC0AKwArACsAKAAmACUAJgAoACsALQAvAC0AKQAnACUAKgArAC0AMAAwADAAMAAv
AC4ALQAsACsAMQAzADQANQAzAC8ALAAqAC0ALwAzADQAMQAxADAAMAAsACwAKwArADAA
MgAzADMAMQAtACsAKQAoACoALwAxADAALQAsAC0AKAAnACYAJgAqACwALgAvAC0AKwAm
ACQAJwAoACoALQArACsAKgApACYAJgAmACYAKgAtACwALQApACgAJQAkACcAKAArACwA
KwAqACgAJwAmACYAJgAmACkALAAtAC0AKwAoACUAIwAkACYAKQAsACwALAAsACwAKwAs
AC0AMwA5AD0AQABCAD4APAA4ADQANgA0ADEALwAtACwAKwAoACgAKAAoACkALgAxADIA
MgAuACsAKQAoACwALgAxADQAMwAyADEALgArACoAKQApACwALQAuAC8ALAApACgAKAAr
AC4AMQAyADEAMAAvAC4ALQAsACsAKgAuADAAMgA0ADAALgAsACoALAAuADAAMgA0ADQA
NAA0AA==
         </WaveFormData>
      </LeadData>
      <LeadData>
         <LeadByteCountTotal>10000</LeadByteCountTotal>
         <LeadTimeOffset>0</LeadTimeOffset>
         <LeadSampleCountTotal>5000</LeadSampleCountTotal>
         <LeadAmplitudeUnitsPerBit>4.88</LeadAmplitudeUnitsPerBit>
         <LeadAmplitudeUnits>��V</LeadAmplitudeUnits>
         <LeadHighLimit>2147483647</LeadHighLimit>
         <LeadLowLimit>268435456</LeadLowLimit>
         <LeadID>V4</LeadID>
         <LeadOffsetFirstSample>0</LeadOffsetFirstSample>
         <FirstSampleBaseline>0</FirstSampleBaseline>
         <LeadSampleSize>2</LeadSampleSize>
         <LeadOff>FALSE</LeadOff>
         <BaselineSway>FALSE</BaselineSway>
         <ExcessiveACNoise>FALSE</ExcessiveACNoise>
         <MuscleNoise>FALSE</MuscleNoise>
         <LeadDataCRC32>3290890164</LeadDataCRC32>
         <WaveFormData>
GAAYABgAGAAaABoAGgAaAB4AIAAiACQAIwAiACEAIAAkACYAKAAqACoAKgAqACoAKAAo
ACgAKAArACwALQAuACwAKgAoACYAKQAqACsALAAsACwALAAsACsAKgApACgAKgAqACoA
KgAnACQAIQAeABwAHAAcABwAGAAWABQAEgAPAA4ADQAMAA4ADgAOAA4ADAAKAAgABgAH
AAgACQAKAAgACAAIAAgABgAGAAYABgAJAAoACwAMAAkACAAHAAYACQAKAAsADAAKAAoA
CgAKAAgACAAIAAgACgAMAA4AEAANAAwACwAKAAsADAANAA4ADQAMAAsACgAIAAgACAAI
AAsADAANAA4ADAAKAAgABgAJAAoACwAMAAsACgAJAAgABgAGAAYABgAHAAgACQAKAAgA
BgAEAAIABQAGAAcACAAGAAYABgAGAAUABAADAAIAAwAEAAUABgAFAAQAAwACAAMABAAF
AAYABAAEAAQABAAHAAgACQAKAA4ADwARABMAEAAPAA8ADgAPAA0ACwAJAAcABgAGAAYA
BgAFAAQAAwAEAAUABgAHAAMAAgABAAEABQAHAAgABwAEAAMAAwADAAEAAAD///3//v/+
//3//v/7//r//P/7////AAAAAAAA///+//7///////7//f/8//3//v///wEA/f/8//7/
/v8AAAEAAQAAAAQAAgAAAP7//f/9/wIADAAhADoAXgCLAL4A7gAUATABOwEoAe4AkgAi
ALH/W/8n/wr//f77/gX/D/8f/yr/LP8u/zX/Pf9F/1j/bv+A/47/nf+r/7X/vv/I/9P/
3//m/+v/8f/1//b/9v/2//n/+v/7//7///8AAAAAAAABAAEAAAABAAAA//8BAAMABAAG
AAQAAwADAAMABQAGAAcACAAFAAUABQAFAAQABgAGAAYACAAJAAsADQALAAoACAAGAAsA
DQAOAA4ADAAMAAwADQAPAA4ADQAMAA4AEAATABUAEwASABEAEgAVABcAGAAZABgAGQAZ
ABoAGgAbAB0AHgAhACIAJQAmACQAJAAkACQAJwApACsALQAtACwALAAsACoAKwArACsA
LwAwAC8AMAAvAC4ALAApACwALQAvADAALgAuAC8ALwAvAC8ALwAvADAAMQAxADIALwAr
ACYAIwAkACMAIwAkACAAHAAZABYAFQAUABIAEgASABIAEwATABAADgANAAsADgAPABAA
EQAQAA4ADQAMAAsACwAMAAwADQAPABAAEQAOAAwACwALAA0ADwARABMAEQAQAA8ADgAO
AA4ADgAPABIAEwAUABUAEwARAA8ADQARABIAEwAVABQAEgARAA8ADwAPAA8ADwAQABIA
EwATAA8ADQAMAAwADQAOAA8AEAAOAA4ADAALAAkACgAKAAoACwANAA4ADwAKAAgABwAG
AAkACgALAA0ADAALAAkABgAGAAcABwAHAAgACQALAAwABwAGAAUABAAHAAcACAAKAAkA
CQAIAAcABwAHAAcABwARABQAEgASABIAEgARABEAEQARABIAFAAVABYAEAAMAAgABQAG
AAgACgANAAoACQAIAAcACQAJAAkACAAKAAoACwAMAAsACQAFAAIAAwAFAAcACQAFAAMA
AAD//wAA/v/+//7///8DAAQABgADAAEA///9////AAACAAYAAwACAAEA////////AAAA
AAAAAwAEAAUAAgAAAP3//P8AAAQABgAFAAUACAAQACMAQgBuAKEA2gAKASoBPAE1AQoB
vABWAOr/if9F/yP/EP8H/wf/Df8X/yn/Mv84/0L/Sf9P/1X/ZP90/4D/jP+b/6//vf/I
/9D/2f/f/+T/5//r/+//9P/4//r///8CAP7//v/8//r//f/+/wAAAQADAAUABQAFAAQA
AwABAAAABAAFAAcACQAIAAYABAACAAQABQAGAAcABgAIAAgACAAGAAUABQAFAAcACgAM
AA4ADAALAAkABgAJAAoACwANAA4ADgAOAA4ADQAMAAwACwAOABAAEgAWABMAEwASABEA
FQAXABgAGgAaABsAHQAeAB0AHAAdABwAHgAiACYAKgAoACcAJgAlACkAKgAsAC4ALAAt
AC0ALQAtACwAKQAoACoALAAtAC0AKgApACkAKAArACwALgAvAC0ALQAtAC0ALAArACkA
KAAoACcAJQAlACEAHQAaABgAGAAWABUAFAARABAADgAOAAwACgAJAAcABwAIAAoACwAJ
AAcABQADAAQABAAFAAYABwAHAAgACAAFAAUABAADAAUABgAIAAsACAAHAAYABQAIAAgA
CAAIAAoACgAKAAsACgAJAAgABwAJAAsADQAPAAwACgAIAAcACgAKAAsACwALAAsACwAL
AAgACAAHAAUABgAHAAkADAAKAAgABgAEAAUABgAFAAUABQAGAAYABgAEAAMAAQD/////
AAACAAQAAQAAAP////8AAAEAAQAAAAAAAQABAAEA/v/9//3//P/8//7/AAACAAAA/f/7
//r//P/9//3//f8BAP//+//6//z//v8AAAIABQAHAAkACwAIAAgABwAGAAYABAACAAEA
/v/+//7////9//v/+f/3//n/+//9//7//f/8//z//P/+/////v/+//v/+//7//v/+f/3
//T/8//1//T/9f/2//T/9f/z//L/9f/1//X/9f/0//T/9f/4//b/9P/y/+//8P/x//P/
9P/y//P/8v/x//L/8v/x//L/9v/0//L/8f/x//L/+P8FAB4AQgBtAKAA2AAKASwBRwFO
AS4B5gB6AAEAi/8v//7+6f7j/un+9f4F/xb/Hv8g/yP/K/8v/zj/TP9k/3b/g/+R/53/
pv+u/7f/wf/O/9f/4f/n/+r/6//q/+z/7P/s/+7/7v/u//H/8v/0//X/9f/1//P/8f/z
//X/9v/4//j/9//3//f/+P/4//j/+P/4//n/+v/7//n/+v/5//j/+v/7//3////8//z/
+//6//z//f/9//z//f/+////AQACAAAA/v/8//7/AAADAAUABAAEAAQABgAGAAcABwAH
AAkACwAMAA4ADgANAA0ADAAQABIAFgAYABUAFgAXABgAGgAbABwAHQAfACAAIgAkACEA
IQAgAB8AIgAkACQAJgAkACQAIwAhACMAIwAkACQAJgAmACcAJwAkACMAIgAhACQAJQAl
ACYAIgAfABsAGQAZABcAFgAWABUAEgAQAA4ACgAIAAUABAAGAAYABwAHAAQAAgABAP//
//////////8AAAAAAQACAP7//f/9//z///8BAAIAAwACAAAA/////wEAAQABAAEABAAE
AAQABAADAAIAAQABAAQABQAGAAcABAADAAIAAQAEAAQABAAFAAcABgAGAAUABAADAAIA
AQAEAAYABwAHAAMAAQAAAAAAAgACAAIAAgAEAAQAAgABAAAAAAD///7///8BAAIAAwAA
AP7//f/8//7//v/+////AQABAAAA/v/9//3//P/7//z//f///wAA/f/8//v/+v/8//v/
+//8///////+//3/+v/5//j/9//6//3//v////z/+v/3//j/+P/7//7/AQAEAAQABQAG
AAcABgAGAAUABAAFAAQAAwADAAAA/v/8//v//P/9//7////9//3//f/8//r/+v/7//z/
AAABAAAAAAD8//v/+v/5//v/+//6//v/+P/2//b/9v/z//X/9P/0//b/9//4//n/9v/0
//P/9P/1//b/9//3//b/9f/1//T/8//1//X/9f/3//j/+P/6//b/9P/y//X/9//6//7/
BQASACwAUQCAALoA9gAoAU8BZAFeASwB0ABbAN//b/8m/wf/9/7x/vX++f4A/wz/EP8V
/x//K/88/1D/Yv9y/4H/jf+Z/6b/tP/B/8//3P/j/+f/6f/q/+v/7P/w//L/9f/4//n/
+v/5//j/+P/3//n/+//7//v//P/9//3//v/8//v/+//7////AAABAAIAAAD///7//f8A
AAIAAgACAAQAAwADAAMAAAAAAP///v8DAAUABgAGAAUABAADAAMABgAGAAYABgAHAAgA
CgALAAgACAAIAAoADQAPABAAEQARABEAEAAQABQAFQAXABgAGgAaABwAHAAbABwAHQAe
ACEAIwAlACcAJwAmACYAJgAnACkAKgArAC4ALgAsACwAKgAqACkAJwApACsALgAwAC0A
LAAsACsALQAtAC0ALQAtAC0ALAAsACoAJwAjACEAIgAhACEAIgAcABgAFQASABMAEgAQ
ABAADwAOAA4ADQAKAAgABwAFAAgACQAKAAsACQAGAAQAAgACAAMABQAGAAYABwAHAAcA
BgAEAAMAAwAGAAcACAAJAAcABgAFAAQABgAGAAYABwAJAAkACQAJAAgABwAGAAUACQAK
AAsADQAKAAgABwAFAAYABwAIAAkACQAKAAoACQAGAAUABQAGAAcACAAJAAoACQAIAAUA
AwAFAAYABgAGAAQABQAFAAUAAQAAAAAAAAADAAQABQAHAAQAAwABAP7///8BAAIAAwAD
AAMABAAEAAEAAAD///7/AQABAAIABAACAAEA///9//7///8AAAEA//8BAAEAAQD+//7/
//8AAAEAAgADAAcABQAEAAUABgAHAAgACwANAA8AEQAPAA4ADAAKAAgABgAEAAMABAAE
AAQABQACAAEAAAD//wEAAwAFAAYABAACAAEAAAACAAMAAgACAAMAAwADAAMA///9//r/
+f/6//r//P/+//z//f/7//r/+//7//v/+//8//z//f8AAP3//P/7//n/+v/7//3//v/8
//3//P/7//z//P/7//z/AgAAAP7/+f/3//r/AAAPACoATgB7AK4A5gAWATYBTQFOASgB
3gB2AAEAkf9B/xb///71/vX+/f4J/xj/IP8k/yn/L/85/0j/XP9y/4T/lf+j/7H/uv/C
/8v/0//c/+X/7f/z//b/9//2//j/+P/4//r/+v/6//v//P/+//////////3/+//9////
AAACAAIAAQABAAEAAAAAAAAAAAACAAMABAAFAAQABAACAAAAAgADAAUABwAGAAYABQAE
AAQABQAFAAQABwAIAAkACwAKAAgABgAEAAgACgANAA8ADgAOAA4AEAAOAA8ADwAPABMA
FQAWABgAGAAXABcAFgAZABoAHQAeAB0AHgAfACAAIAAhACIAIwAlACYAKAAqACcAJwAm
ACUAKQAqACkAKgAqACoAKQAnACcAJwAoACgAKQAqACwALQAqACkAKAAnACoAKwArACwA
KQAnACQAIwAfAB0AHAAcABwAGgAZABgAFAASAA8ADgAQABAAEQARAA4ADAALAAkACQAJ
AAkACQAKAAoACwAMAAgABwAHAAYACQALAAwADQAKAAgABwAHAAkACQAJAAkADAAMAAwA
DAAJAAgABwAHAAoACwAMAA0ACwALAAsACwAMAAwADAANAA4ADgAPAA8ADQALAAkABwAJ
AAwADgAPAA0ACwAKAAoACgAKAAoACgALAAwACwALAAgACAAHAAYABwAJAAoACwAIAAYA
BQAEAAQABAAEAAUABgAHAAcABgADAAMAAgABAAQABQAHAAgABQAEAAMAAgAEAAMAAwAE
AAcABwAGAAUAAgABAAAA//8CAAUABgAHAAUABAAEAAQAAAAEAAoADgAPABAAEQASABAA
DwAOAA0ADgAQABEAEgAOAAoABgADAAQABAAEAAUABwAHAAcABwAGAAUABAACAAMABAAG
AAgABgAFAAIAAAAAAAEAAgADAAQAAwABAAEA///8//v/+v/9/wEAAgAEAAEA///9//v/
+//8//7/AgACAAIAAgABAP///f/8//r/+////wEAAwACAAAA/f/8//r//v8AAAMABQAI
AAoAFwAuAFAAfQC2AO4AGgE4AUkBOgECAagAOgDL/2//N/8c/wv/Bf8J/wv/F/8g/yb/
LP83/z//Sf9a/2r/eP+E/5P/of+x/77/yv/X/9//5P/n/+v/7f/u//L/9P/5//z/+v/8
//z//P/8//z//f/9/wAAAwAEAAUAAwABAP7//P8AAAEAAwAFAAQABAAEAAQAAQABAAEA
AQAFAAgACQAKAAgABQADAAEABAAGAAcACAAIAAkACQAIAAYABgAGAAcACwAMAA0ADgAL
AAoACgAJAAwADgAQABQAEwATABIAEQAQABEAEQASABUAFwAaABwAGQAYABkAGAAbAB4A
IQAkACIAIwAkACUAJQAkACQAJAAnACkAKgArACoAKAAkACIAJAAmACcAJwAlACUAJgAm
ACYAJgAnACcAKgArACwALQArACkAJgAkACYAJQAjACMAIQAfAB4AHgAaABYAEwAQABEA
EgASABQAEQAOAAwACQAKAAoACwALAAoACQAIAAcABwAGAAYABgAIAAkACwAMAAoACQAH
AAUACAAIAAkACwAJAAkACQAJAAgACAAIAAgACgAMAA4AEQANAAsACQAHAAoACwAMAA0A
DAAMAAwADQALAAoACgAJAAwADQAOAA8ADQAMAAoABwAIAAkACwAOAAwADAAMAAwACgAK
AAgABwAKAAwADQAOAAwACwAJAAcACAAIAAkACgAIAAgACAAJAAgABwAFAAIABAAHAAkA
CwAJAAcABgAEAAUABgAHAAgABgAFAAUABgAGAAUAAwABAAMABQAHAAkABwAHAAUAAwAF
AAYACAAKAAkACAAHAAkABQAIAA4AEQASABMAFAARABEAEQARAA8AEAAQABAADwAMAAkA
BwAEAAQABAAFAAYABwAIAAkABwAHAAcABgAGAAYABwAIAAsACwAJAAgABgAFAAQAAwAD
AAMAAgADAAAA/v/+//7//v8BAAEAAgADAAMAAwADAP///v/+/wAAAgAEAAYABwAFAAMA
AgAAAAIABQAGAAcACQAIAAYABgACAAAAAgAFAAkADgAeADUAUgB2AKcA3AAKASoBQgFB
ARgBygBiAPL/jf9J/yf/Ev8N/xX/G/8l/y//NP80/zj/Qf9L/1v/bv+A/5D/nP+n/7P/
u//I/9T/4f/r//L/9f/3//f/+P/7//z/AAACAAQABgAGAAYAAwACAAIAAQAEAAcACAAJ
AAcABwAGAAYABQAFAAYABwALAAwADQAOAAoACQAIAAcACQAMAA0ADgAMAAsACwALAAkA
CgAKAAoADQAPABAAEAANAAwACwALAA8AEAARABIAEAAQABEAEQAPABAAEQAUABUAFwAY
ABkAFwAXABYAFgAbAB0AIAAiACEAIAAhACAAHgAgACIAJAAlACcAKQArACoAKAAnACYA
KQArACwALQAtACwAKQAoACcAKAAoACcAKAApACsALAApACgAKAAnACoAKwAsAC0AKwAr
ACoAKgApACcAJAAjACIAIQAhACIAHAAYABUAEgAUABQAEwAUABEAEAAQAA8ADwAOAA4A
DQAPAA8ADwAPAA4ADAALAAoADAANAA8AEAANAA0ADAALAAsACgAKAAsADAANAA4ADwAN
AAwACwAKAAwADgAQABMAEgARABAADwANAA0ADQANAA8AEAARABMAEQAOAAwACQALAA0A
DwARABAAEAAPAA0ACgAJAAkACgANAA4ADwAQAA4ADAAIAAUACAAKAAsADAAKAAsACwAL
AAkACAAIAAgACQAKAAsADQALAAkABgACAAUABwAIAAkACAAHAAcABgAEAAQABAAEAAUA
BQAGAAgABgAFAAMAAQAEAAUABgAHAAYABwAGAAUAAgACAAMABAAKAAwADgAOAA4ADgAO
AA4ADwARABMAFQAUABQAEwASAA0ACgAHAAUABwAIAAkACwAJAAcABQADAAYABwAIAAgA
BwAGAAYABgAHAAcABQAEAAQABQAGAAcAAgD///v/+f/8//z//v8AAP3////+//7/AAD/
//7//f/9//7/AAAEAAIAAAD+//v//f/9//7//v/9/////////////v/8//z/AgAEAAQA
AwD//wAACgAfAEAAaACZANAA/gAcATABMwEWAdQAdgAMAKf/V/8r/xT/Cf8J/w//Hf8v
/zr/Pv9E/0v/Sf9L/1j/bP9+/47/nf+t/7f/wP/I/8//1f/c/+P/6f/v//T/9v/2//n/
+v/5//r/+f/4//z//v8BAAMAAQABAP///f/+//////8AAAEAAQACAAMAAQAAAP///v//
/wEAAwAFAAQABAACAAAAAwADAAQABQAHAAgACAAIAAgABwAFAAIABAAGAAgACwAMAAoA
CAAGAAcACAAKAAsACwAMAA0AEAANAA0ADAALABAAEwAVABgAFgAVABUAFAAVABYAGQAa
ABoAHAAeACAAHQAdAB0AHQAgACIAJQAoACYAJQAjACEAIwAkACMAJAAjACQAJAAjACIA
IQAhACAAIwAkACYAJwAkACMAIgAhACIAIwAjACQAIwAhAB4AHQAaABcAFQAUABQAEgAR
ABAADQAKAAYABAAEAAQABQAFAAMAAgACAAEA/v/9//z/+//9//7/AAACAP7//f/9//z/
/v////////8BAAAAAAABAAAA///+//3///8AAAEAAgD///7//f/9//7///8AAAEAAQAB
AAEAAQABAAAA/////wIAAgADAAMAAAD///7//f///wAAAAD//wAA/////wAA/f/8//v/
+v/9//7//f/9//r/+v/5//j/+v/7//v/+//7//r/+v/6//n/+P/3//f/+v/7//v/+v/3
//f/9v/1//b/9//5//r/+P/4//j/+P/3//X/9P/0//j/+f/5//n/9v/1//T/8//0//f/
+P/5//b/9v/3//j/8v/y//T/9//8//3//v///wAA/f/9//3//f8AAAIAAwAEAP///P/5
//f/9v/2//b/9//5//n/+f/5//b/9f/0//L/9f/2//j/+v/5//n/9//2//X/9f/1//X/
9v/1//P/8//w/+z/6v/o/+r/7//x//T/8//x/+//7f/u/+7/7//y//L/8v/y//H/7//t
/+z/6v/r/+//8f/z//L/8P/t/+z/7P/u//L/9f/3//j/AAAPACgATAB9ALgA8gAgAT4B
TQE8Af4AngAqALX/U/8X//7+8/7v/vP++/4H/xL/GP8g/yv/Mf87/0r/XP9s/3b/gf+R
/6H/sP+8/8f/0f/W/9n/2f/d/+D/5P/m/+v/7v/u//D/8P/w/+7/7v/v/+//8v/1//b/
9//0//P/8f/w//T/9f/3//n/+P/4//j/+P/1//X/9f/1//n//P/9//7/+//5//j/9//4
//r/+//8//7///////7//f/8//v/+////wAAAQACAAEAAAAAAP//AAACAAQACAAIAAkA
CQAJAAkACQAIAAgADQAPABIAFAARABAAEQAQABMAFgAZABwAGgAbABwAHQAdABwAHAAc
AB4AIQAjACUAIwAiAB8AHgAgACIAIwAjACEAIQAiACIAIgAiACMAIwAkACUAJgAnACQA
IwAhACAAIgAhAB8AHwAdABsAGgAaABUAEgAQAA4AEAAQAA8AEAANAAoACAAFAAYABgAH
AAcABQAFAAUABQAEAAIAAQAAAAEAAwAGAAgABgAFAAMAAQACAAIAAwAFAAUABQAFAAUA
BAAEAAQABAAGAAgACgANAAsACQAHAAUACAAJAAoACwALAAoACQAJAAcABgAGAAUABwAJ
AAsADQALAAoACAAFAAcABwAIAAoACAAIAAgACAAGAAYABAADAAQABgAHAAgABgAFAAMA
AQABAAIABAAGAAQABAAEAAUABAADAAEA/v8AAAMABQAHAAUAAwACAAAAAQACAAMABAAC
AAEAAQACAAIAAQD///3///8BAAMABQADAAMAAQD/////AAACAAQAAwACAAEAAwD9//7/
BAAIAAoADAAOAA0ADQANAA0ADwAQABAAEAAPAAwACQAHAAMAAgABAAEABAAFAAYABwAG
AAUABAACAAQABAAFAAYABwAHAAUABAACAAEAAAD//wEAAQAAAAEA///8//v/+v/6//3/
/f/+/wAA///+//3/+//6//r//P/9//7///////z/+//7//r/+v/9//7///8AAAAA//8A
APr/+P/6//3/AQAEAAwAGQAuAFAAewCuAOoAHgFEAV0BXgE0AeIAdAD9/43/P/8Y/wX/
/f4B/wX/C/8U/xz/Hv8l/zH/P/9S/2T/dv+E/5H/nf+p/7b/xP/T/9//5v/t/+//7//w
//H/8v/2//j/+//+////AAD9//z//P/7//7/AQACAAMAAwADAAIAAgABAAEAAgADAAUA
BgAHAAgABgAFAAQAAwAFAAgACQAKAAgABwAHAAcABwAIAAgACAALAA0ADgAOAAsACgAJ
AAkADQAOAA8AEAAOAA4ADwAPAA8AEAARABQAFQAXABgAGQAZABkAGAAYABwAHQAfACAA
IAAgACIAIgAiACQAJgAoACkAKwAtAC8ALQAsACwALAAvADEAMgAzADQANAAyADIAMQAy
ADIAMQAyADMANQA2ADMAMgAyADEANAA1ADYANwA2ADUAMwAyADEALwAsACsAKgApACkA
KgAkACAAHQAaABwAHAAbABwAGgAYABcAFQARABAAEAAPABIAEwAUABUAEwAQAA4ADAAO
AA8AEQASABEAEQAQAA8ADwAOAA4ADwASABMAFAAVABQAEgAQAA4AEQASABMAFQAUABMA
EgARABEAEQARABEAEwAUABUAFwAUABIAEQAPABIAEwAUABUAFAAUABMAEQAQAA8ADwAQ
ABEAEgATABQAEQAQAA0ACwAOABAAEQASABEAEQAQAA8ADwAOAA4ADgAPABAAEQATABEA
DwAMAAgACwANAA4ADwANAA0ADgAOAAoACgAKAAoADQANAA4AEAAPAA0ACgAHAAoACwAM
AA0ADAANAAwACwAKAAoACwAMAA4ADgAOABEADwAMAAoACQAQABYAFwAYABkAGgAXABcA
FwAXABgAGgAbABwAGAAUABAADQAMAAwADAANAA4ADwAQABEAEAAPAA4ADAAOAA4ADwAQ
AA8ADwANAAwACwALAAsACwALAAsACgALAAgABgAGAAYABwALAAwADgAMAAsACgAJAAgA
CAAJAAwADgAOAA4ADQALAAkACAAGAAkADQAPABEAEAAOAAsACgAIAAoADAARABMAFAAa
ACsARABmAJMAzgAIATQBVAFjAVABFgG6AEoA2f99/0f/Kv8b/xf/Gf8b/yP/LP8y/zj/
Q/9P/1v/av98/4r/mP+l/7P/wf/Q/97/6//1//r/+//7//3/AAAEAAYACwAOAA4AEAAQ
ABAADwAOAA4ADQASABUAFgAXABQAEwARABAAEgATABUAFwAWABYAFgAWABMAEwATABMA
FwAaABsAHAAZABcAFgAVABgAGgAbABwAHAAdAB0AHAAaABoAGgAbAB8AIAAhACIAIQAg
ACAAHwAgACIAJAAoACgAKQApACkAKQApACgAKAArAC0AMAAyADEAMAAxADAAMgA0ADYA
OAA4ADkAOgA7ADsAOgA6ADoAPAA/AEEAQwBBAEAAPQA8AD8AQABAAD8AQQBBAEIAQgBB
AEAAQAA/AEIAQwBEAEUAQgBBAD8APgA+AD0AOwA7ADkANwA2ADYAMQAuACwAKgAsACwA
KwAsACgAJgAlACMAIgAiACMAIwAjACMAIwAjACAAHgAdABwAHQAfACIAJAAiACEAHwAd
AB4AHgAfACEAIwAjACMAIwAhACAAHwAeACEAIgAjACUAIgAhACAAHwAgACEAIgAjACQA
JAAkACUAJAAiACEAHwAiACMAJAAlACIAIgAhAB8AIQAhACIAJAAiACIAIgAiACAAIAAe
AB0AHwAiACQAJgAiACEAHwAdABwAHAAdAB4AHgAeAB4AHwAdAB0AHAAaAB0AHwAgACEA
HwAdABwAGgAbABwAHQAeAB4AHQAdAB4AHAAbABkAFwAZABsAHQAfAB0AHQAbABkAGgAa
ABsAHAAcABwAHAAfABcAFgAaACEAJAAlACYAJwAoACUAJQAlACUAJgAoACkAKgAmACIA
HgAbABwAHAAcAB0AHwAfAB8AHwAeAB0AHAAaABsAHAAeACAAIAAfABwAGgAbABsAGwAb
ABoAGQAXABcAFAASABIAEgAUABcAFwAYABYAFQAUABMAFAAUABUAGAAaABoAGgAZABcA
FQAUABIAFAAXABgAGQAXABYAFAAUABIAFgAYAB0AIQAkACwAPwBcAIYAtwDuACIBRgFe
AVsBMgHkAHwACgCj/1n/N/8q/yX/J/8r/zX/Rf9K/0z/VP9f/2n/cf9+/5D/nP+m/7H/
v//N/9j/5v/z//3/AAADAAUAAwAIAAwADgATABYAFgAYABgAGAAWABYAFwAXABoAHQAe
AB8AHAAbABkAGAAcAB0AHwAhACIAIgAiACIAIAAfAB4AHQAhACQAJQAmACMAIQAgAB8A
IgAkACUAJgAnACcAJgAkACQAJAAkACUAKwAsAC0ALgArACoAKgApACoALAAuADIAMAAx
ADEAMQAwADEAMQAyADcAOQA8AD4AOwA6ADsAOgA9AEAAQwBGAEUARQBFAEUARgBGAEcA
SABJAEsATABNAEwASgBGAEQARgBIAEkASQBJAEkASgBKAEgASABJAEkASgBLAEwATQBK
AEkARwBGAEYARQBDAEMAQQA/AD4APgA6ADYAMwAwADIAMgAxADIALwAsACoAJwAoACgA
KQApACcAJwAnACcAJQAkACQAJAAlACcAKgAsACoAKQAnACUAJgAmACcAKQApACkAKQAp
ACgAKAAoACgAKwAsAC0ALwAtACsAKQAnACkAKwAtAC8ALgAuAC4ALwAuACwAKwApACsA
LQAvADEALwAuACwAKQArACsALAAuACwALAAsACwAKgAqACgAJwAqACwALQAuACwAKwAp
ACcAKAAoACkAKgAoACgAKAApACcAJwAmACQAJwApACoAKwApACcAJgAkACUAJgAnACgA
JgAlACUAJgAmACUAIwAhACMAJQAnACkAJgAnACYAJQAlACYAKAAqACkAKAAnACkAKgAq
ACsALQAzADYANwA4ADUANAAzADEAMgAyADAALwAsACsAKQApACcAJwAmACUAJwAqACwA
LgArACoAKgApACkAKwAtAC8ALQAtACwALAApACgAJwAmACgAKAAoACgAJgAlACUAJQAm
ACoAKgAsACsAKgApACgAJgAmACYAJgAoACoALAAuACsAKgApACgAKwAsAC0ALgAsACwA
LAAsAA==
         </WaveFormData>
      </LeadData>
      <LeadData>
         <LeadByteCountTotal>10000</LeadByteCountTotal>
         <LeadTimeOffset>0</LeadTimeOffset>
         <LeadSampleCountTotal>5000</LeadSampleCountTotal>
         <LeadAmplitudeUnitsPerBit>4.88</LeadAmplitudeUnitsPerBit>
         <LeadAmplitudeUnits>��V</LeadAmplitudeUnits>
         <LeadHighLimit>2147483647</LeadHighLimit>
         <LeadLowLimit>268435456</LeadLowLimit>
         <LeadID>V5</LeadID>
         <LeadOffsetFirstSample>0</LeadOffsetFirstSample>
         <FirstSampleBaseline>0</FirstSampleBaseline>
         <LeadSampleSize>2</LeadSampleSize>
         <LeadOff>FALSE</LeadOff>
         <BaselineSway>FALSE</BaselineSway>
         <ExcessiveACNoise>FALSE</ExcessiveACNoise>
         <MuscleNoise>FALSE</MuscleNoise>
         <LeadDataCRC32>4279530879</LeadDataCRC32>
         <WaveFormData>
QgBCAEIAQgBDAEQARQBGAEsATgBRAFQAVABUAFQAVABXAFoAXQBgAGIAYgBiAGIAZABk
AGQAZABnAGgAaQBqAGcAZgBlAGQAZQBmAGcAaABlAGQAYwBiAGAAXgBcAFoAWABYAFgA
WABUAFAATABIAEYARgBGAEYARABCAEAAPgA7ADoAOQA4ADoAOgA6ADoAOAA2ADQAMgAz
ADQANQA2ADQANAA0ADQANAA0ADQANAA1ADYANwA4ADUANAAzADIANQA2ADcAOAA2ADYA
NgA2ADQANAA0ADQANwA4ADkAOgA3ADYANQA0ADcAOAA5ADoAOQA4ADcANgA0ADQANAA0
ADcAOAA5ADoAOAA2ADQAMgA0ADYAOAA6ADkAOAA3ADYANQA0ADMAMgA1ADYANwA4ADUA
NAAzADIANQA2ADcAOAA3ADYANQA0ADIAMgAyADIAMwA0ADUANgA1ADQAMwAyADUANgA3
ADgANwA2ADUANAA1ADYANwA4ADsAPAA/AEIAPwA+AD0APAA9AD4APQA8ADsAOQA3ADYA
NgA1ADUANQA2ADcAOgA7ADgANQA0ADQANwA4ADkAOQA4ADcANgA2ADQAMgAxADAAMQAx
ADAAMQAuAC0ALgAuAC8AMAAxADEAMAAwAC0AMAAvAC4ALQAsAC8AMQAyADMAMAAvAC4A
LgAyADQAMgAyADQAMwAwAC4AKwApACkALwA+AFMAawCKAKsAzADnAPYAAAH4AN4ArgBy
ADUABQDj/8n/uP+x/67/rv+4/7z/tv+y/7f/u/++/8r/1v/h/+n/8v/4//7/BQALABIA
HAAgACUAKQArACoAKgApACsALAAtAC8AMgAzADAAMAAuAC4ALwAvAC8ALgAzADQANAA1
ADQAMgAxADEAMgA0ADgAOQA2ADYANQA0ADIAMwAzADMAOAA5ADkAOgA3ADUANAAzADYA
OQA8AD0AOwA6ADcANgA1ADcANwA3ADwAPQA+AEEAPAA5ADoAOwA/AEMARQBGAEUARgBF
AEQARABHAEkATQBTAFQAVQBWAFYAVgBVAFcAWgBeAGIAYwBiAGMAYwBjAGMAZgBnAGkA
bABsAGsAawBpAGYAZwBmAGgAaQBqAGwAawBnAGQAYwBgAGAAXgBdAF4AXABbAFkAVgBS
AE8ATABLAEkARwBHAEAAPwA9ADwAOgA6ADgANwA3ADcANQA1ADIAMQAwAC8AMwA0ADQA
MwAyADAALwAvAC4ALgAuAC4ALwAvAC8AMAAuAC0ALAArAC4ALgAvADEALgAtACwALAAu
AC0ALQAtAC4AMAAxADIAMAAuACwAKQAsAC4AMAAxAC4ALQAsACwAKwApACYAJQAoACkA
KAApACgAJgAkACIAJAAlACYAJwAkACMAIgAhAB8AHgAeAB4AHwAgACEAIQAeAB0AHQAc
ABwAHQAeAB8AHAAbABoAGQAXABYAFgAWABcAGAAYABkAFwAWABQAEgAUABUAFgAXABYA
FQAUABMAFQATABIAEgAaABwAGQAYABcAFgAWABYAFgAWABkAGgAbABwAGAAUABAADgAQ
ABAAEQASABAADwAOAA0ADQAPAA8ADwANAA0ADgAQAAwACgAHAAQABgAGAAcACAADAAEA
///+/////f/9//3//f///wAAAAD8//r/9//0//X/8//3//r/9//2//X/8//1//T/8//z
//X/9f/2//j/9//y/+//7P/x//L/8P/t/+f/5f/p//j/EQAzAFgAfwCgALUAvAC4AKIA
eABCAAgA1f+v/5H/d/9o/1//VP9W/2D/ZP9i/2j/b/9x/3T/ev+A/4X/jf+Y/6b/sP+3
/7v/wP/C/8L/w//H/8v/0P/S/9P/1//a/9f/1f/U/9H/0//U/9P/1P/V/9X/1f/U/9T/
0v/P/83/0P/Q/9H/0//Q/87/zv/L/83/zv/O/87/zv/P/8//z//O/83/y//K/83/zf/O
/8//y//L/8v/yf/I/8j/xv/G/8f/yf/J/8n/yP/H/8b/x//I/8f/yv/N/8z/zf/M/8r/
zf/Q/9H/0v/R/9P/1P/X/9f/1v/V/9T/2v/c/93/4f/f/+D/4f/f/+L/5f/n/+n/6v/s
/+z/7f/r/+r/6P/n/+j/6P/s/+7/7P/p/+b/5P/l/+P/4v/j/+L/4v/g/9//3P/Y/9X/
0f/Q/87/zf/M/8b/wf+8/7n/tv+3/7f/uP+3/7b/s/+x/6//rf+p/6f/qv+r/6z/rf+q
/6j/pf+h/6P/ov+i/6P/pP+k/6T/pP+j/6H/n/+e/6H/o/+l/6f/o/+g/57/nf+e/5//
oP+i/6L/of+h/6H/nv+e/53/nP+e/6D/ov+j/5//nv+d/5v/nf+d/53/nv+e/53/m/+b
/5v/mf+V/5P/lf+W/5f/mP+W/5X/lP+T/5X/lf+V/5X/k/+S/5L/kv+R/5D/j/+N/4//
j/+Q/5D/jv+N/4z/i/+M/43/jv+P/43/jP+M/4z/iv+K/4n/if+K/4z/jf+O/4v/if+H
/4X/hv+H/4j/if+N/4n/hv+E/4f/iP+J/4r/jP+O/5D/kv+Q/47/jP+K/43/jP+L/4z/
if+I/4j/iP+G/4X/hP+D/4b/if+K/4v/hv+F/4X/hv+H/4j/iP+I/4X/hP+E/4T/f/99
/3v/ev97/3v/ff9//33/ff98/3r/e/98/3z/fP98/3n/fP9+/3v/ev95/3f/ef96/3v/
ff97/3n/eP94/3v/ev97/3z/f/98/3j/df9z/3H/c/98/4//q//K/+3/EgA1AFAAYABm
AFgANgD+/7//gf9N/yX/DP/7/vb+9P72/gD/Av/+/v3+Af8A/wb/FP8j/y//OP9A/0j/
Tf9R/1j/Xv9m/2//c/93/3r/eP93/3n/ev97/33/gP+B/4L/hP+E/4b/hP+D/4L/gP+E
/4b/h/+J/4n/iP+I/4n/if+K/43/jf+N/47/jv+O/43/jf+M/4v/kf+T/5T/lv+V/5P/
kv+R/5P/lf+X/5f/mf+a/5n/mv+Y/5n/mP+X/53/n/+h/6X/o/+h/6P/pf+m/6n/qv+q
/63/sP+x/7L/sf+z/7T/t/+8/77/wP/C/8P/xP/E/8f/yv/O/9L/0//V/9f/2P/Z/9r/
3P/c/93/4P/i/+P/5f/m/+T/5v/m/+n/6f/p/+r/7P/r/+v/7f/s/+z/6v/p/+r/6v/r
/+v/5//k/+L/4P/f/93/2//b/9n/2f/Y/9j/1f/U/9H/z//S/9P/0v/T/9H/0f/R/9H/
0//U/9T/0//V/9b/2P/b/9n/2P/X/9b/2f/b/93/4P/g/9//3v/d/9//4P/i/+X/5//n
/+f/6P/n/+X/5P/j/+X/6P/q/+z/6f/o/+f/5f/o/+r/7P/t/+//7//v//D/7//t/+r/
6f/t/+//7//x//H/8P/v/+7/8P/x//L/8//1//X/9f/1//T/8v/x//D/8v/0//b/9//0
//P/8//y//T/9f/2//f/+f/5//n/+f/3//b/9v/2//j/+v/7//3/+//6//j/9v/2//f/
+P/5//r/+//8//3//P/5//f/9v/5//v//P////v/+f/5//n/+v/9/wAAAwAGAAYABgAG
AAYABgAGAAYABgAIAAgACAAKAAgABgAFAAQABQAHAAkACwAKAAsACgAJAAcABwAIAAoA
CwAMAAwADAAJAAgACAAIAAcABwAHAAgABwAFAAUABQAEAAUABQAEAAcACAAIAAgABQAB
AAMABAAHAAgACQAJAAcABgAFAAUABQAFAAYACAAMAAoACgAKAAcABgAEAAMABQAHAAsA
DgAVACcAQABhAIgAsQDUAOwA+gD6AOIAtAB5ADkAAQDX/7z/p/+c/5T/jP+K/47/jP+J
/4//mP+g/6r/s/+7/8L/yP/O/9n/4//s//b//v8DAAUABQAEAAUABQAIAAoADAAPABMA
FQATABIADwAOABIAEwAUABQAFgAWABUAFQAUABIAEQARABIAFAAYABkAFwAWABQAEgAV
ABcAGAAZABsAGwAaABoAGAAXABcAFwAaAB0AIAAhAB0AHAAZABgAHAAfACAAIQAhACEA
IQAjAB8AHQAfACEAJQApACsALAAqACoAKAAmACkALQAwADUANgA2ADYANgA3ADgAOAA7
AEAARABIAEkASQBJAEgARwBKAE4AUABTAFYAVgBVAFUAVABSAFQAVABWAFcAWABaAFkA
VQBSAFEAUwBUAFMAUwBTAFAATgBLAEcARABCAEAAQQA/AD0APQA1ADMAMAAuADAAMAAu
AC0ALgAtACoAKQAnACUAIwAhACQAJgAnACcAJAAiACEAIQAkACQAJAAkACYAJQAkACQA
JAAjACIAIQAjACQAJgApACcAJQAjACIAIwAjACQAJQAlACYAJgAmACUAJAAjACEAJAAm
ACgAKQAmACUAJAAkACcAJwAmACcAKQApACcAJwAnACYAJQAkACYAJwAoACkAJgAlACQA
IwAkACQAJQAmACYAJgAmACUAJAAjACMAIgAjACUAJwApACYAJQAkACMAJAAkACUAJgAm
ACYAJQAlACQAJAAjACIAJAAlACYAJwAlACMAIQAfACIAIQAhACIAIgAjACMAJQAkACMA
IgAhACQAJQAoACYAJwAkACYAJgAmACYAKAAqACwALgAsACoAKAAmACcAJgAlACYAJwAm
ACYAJgAkACMAIgAhACIAJQAmACcAJAAjACMAJAAlACYAJgAmACUAJAAkACQAHwAdABsA
GgAdAB0AHwAhAB8AHwAeABwAHQAeAB4AHgAgAB0AIAAiAB8AHgAdABsAHgAeAB4AHwAc
ABsAGwAcAB8AHgAfACAAIwAgAB4AGQAVABMAFwAiADMATwBwAJEAtgDXAOoA+AD6AOwA
zACYAFsAIQDx/8//tP+l/6D/mv+c/6T/pv+i/6P/pf+o/7D/uv/H/9P/4P/o/+7/9f/3
//z/AgAIAA8AFQAZABwAGwAZABoAGgAaABsAHQAdAB8AIAAfACAAHgAdABwAGgAeACAA
IQAjACIAIAAfAB8AHwAgACMAIwAjACQAJAAkACEAIQAgAB8AIgAjACMAJAAiACEAIQAh
ACEAIwAlACUAJQAmACUAJgAlACUAIwAhACYAJwAoACsAKQAnACkAKwAqAC0ALgAuAC8A
MgAzADQAMgAzADMANQA7ADwAPQA+AD8AQABAAEMAQwBGAEkASQBLAE0ATgBPAE4AUABQ
AFEAVQBWAFYAVwBWAFQAVgBWAFcAVwBXAFgAWQBXAFYAVwBTAFIATwBNAE0ATABMAEsA
SQBGAEQAQgBAAD0AOgA5ADcANwA2ADYAMgAwACwAKQAqACsAKgArACgAJwAmACUAKAAo
ACcAJQAmACYAJwApACgAJgAkACIAJAAlACYAKAAmACUAJAAjACUAJAAkACUAJwAnACcA
KAAlACMAIgAhACQAJgAnACgAJwAmACUAIwAlACYAJwAnACkAKQApACoAJwAlACIAIQAl
ACcAJwApACcAJgAlACQAJQAlACUAJQAmACcAKAApACcAJAAiACAAIwAkACUAJQAkACMA
IwAiACMAIwAjACMAJAAlACYAJwAlACIAIAAeACAAIgAjACUAJAAkACMAIgAhACEAIQAh
ACIAIwAkACUAJQAhAB4AHAAeACEAIwAnACQAIwAiACEAHwAjACcAKgArACwALQAuACsA
KgApACgAKwAsAC0ALgArACgAJQAkACUAJAAkACQAJAAlACYAJwAkACUAJAAjACIAIwAl
ACgAJwAmACQAIgAiACIAIwAkACIAIQAgACAAHgAbABoAGQAcAB8AIQAiAB8AHgAcABoA
GwAZAB0AIAAgACAAIAAfABwAGgAYABcAGQAbAB4AIgAiAB4AHAAaABkAHAAeAB0AHQAb
ABsAIgAxAEsAbgCVALwA2wDuAPgA8ADUAKYAbgAxAP//3//H/7L/p/+e/5j/mv+e/5z/
nv+n/63/sP+2/7z/xf/N/9b/4P/s//X//f8GAAoADAANAA0ADwASABQAFQAZABwAGwAb
ABwAGwAaABoAGAAYAB0AHwAhACIAIAAeABsAGQAcABwAHQAfAB4AHgAgAB8AHgAeAB0A
HAAeACEAIwAlACMAIQAeABwAHgAfACEAIwAiACMAJAAjACIAIgAgACAAIgAlACYAJwAl
ACMAIQAhACMAIwAnACsAKgArACoAKAAoACoAKgAqAC0AMQA0ADkAOAA2ADQAMgA3ADoA
PABBAEIARABGAEUARgBHAEcARwBKAE4AUABTAFIAUABNAEsATgBOAFIAVABSAFEAUABQ
AFAATQBLAEsATQBOAE0ATQBKAEYAQwA/AD8APgA+AD4AOgA3ADQAMwAsACsAKQAoACkA
KgApACkAJwAlACEAHwAgACEAIgAjACEAIAAeABsAHQAcABwAHQAfACAAIQAiAB8AHQAb
ABoAHgAfACAAIQAfAB4AHgAfAB0AHQAdAB4AIQAhACIAIwAhACAAHgAcAB8AIAAhACEA
HwAgACEAIQAfAB8AHwAgACEAIQAgACEAIAAfABwAGwAfACAAIQAiAB8AHwAfAB8AHQAd
AB0AHQAgACAAIQAiACAAHgAcABkAGwAdACAAIgAgAB8AHgAdABsAGwAbABsAHgAeAB8A
IAAdABwAGgAZABoAHAAdAB4AGwAbABsAGwAZABkAGQAZABwAGwAbABwAGwAbABoAGwAc
AB0AHgAfAB0AHQAfABwAGwAfACQAJQAmACcAKAAkACQAJAAkACYAJgAmACYAJgAkACIA
IgAgAB4AHQAcAB4AHwAgACEAIAAhACAAHwAeAB8AIQAkACIAIgAhACAAHgAcABsAGgAa
ABsAHAAeABwAGQAYABcAFwAZABoAGgAcABwAGwAaABkAFQAXABgAGgAcAB4AHwAeABwA
GgAZABsAGwAcAB4AIgAgACAAIAAZABgAGAAZABkAHQAnADgATQBlAIYArQDOAOMA8gD0
AOIAugCCAEQACwDj/8f/s/+q/6X/oP+i/6b/pP+e/6D/p/+v/7j/wv/M/9P/2f/g/+j/
7v/1////CAAQABQAFQATABMAFAAWABcAGwAeACAAIQAjACMAHwAeABsAGgAdAB8AIQAi
ACMAIgAgAB8AIQAgACAAIQAjACQAJwAnACMAIgAgAB4AIAAjACUAJwAmACUAIwAiACIA
IQAhACEAIgAlACgAKQAlACQAIQAgACIAJQAmACcAKAAnACYAJwAmACUAKAArACwALwAw
ADAALwAwAC8ALgAwADUAOQA/AD8APgA9ADwAPwBAAEAAQwBHAEoATQBNAE0ATQBMAEsA
UABUAFYAWQBXAFYAVABTAFMAUgBVAFYAWQBZAFkAWgBXAFMAUABPAE8AUABPAE8ASwBI
AEYAQwBCAEAAPwA+AD0AOwA5ADkAMQAvACwAKgAsACwAKgApACgAJwAkACMAIwAjACMA
IwAmACYAJQAjACIAIAAfAB8AIQAiACMAJAAhAB8AHQAcAB0AHQAdAB0AHwAeAB4AHwAd
ABsAGQAYABwAHQAfACEAHgAeAB0AHAAcABwAHAAbAB4AIAAiACMAHwAdABsAGgAcAB0A
HQAfACAAHwAcABsAGgAaABoAGgAcAB0AHgAfABwAGQAWABMAFgAWABcAGAAWABYAFgAV
ABMAEwAUABQAFAAVABYAFwAVABMAEQAPABAAEAARABIADwAOAAwACwAJAAoACgAKAAsA
CwALAAsACQAHAAUAAwAIAAcABwAIAAcABwAGAAcABQAFAAUABQAJAAsACwAKAAgACAAI
AAgACAAKAAwADgAMAAwADAAMAAoACAAGAAYABgAGAAcACAAFAAMAAQD//wAAAwAEAAUA
AAD/////AAAAAAAA///+/////v/+//7/+P/1//L/8P/x//H/8//1//L/8//z//L/8P/w
/+//7v/v/+3/8f/0/+//7P/p/+X/6P/o/+j/6f/o/+f/5//o/+n/5v/l/+T/6//q/+b/
4f/d/9n/3//u/wcAJwBKAHEAkACjAK4ArgCeAH4ATAAUAN3/r/+L/3H/YP9V/07/UP9a
/17/XP9e/2H/Yf9i/2b/cP99/4n/lP+c/6L/p/+t/67/sv+2/7v/v//D/8j/xv/F/8f/
yP/F/8X/xv/F/8j/yv/K/8z/yv/J/8j/xv/K/8r/yf/J/8f/xv/G/8f/xP/E/8b/xf/G
/8b/xf/E/8P/w//C/8H/xP/F/8X/xv/G/8X/xf/F/8P/w//D/8H/w//E/8P/xP/D/8P/
wf+//8P/w//D/8X/w//B/8P/xf/D/8X/xf/E/8b/yv/M/87/yv/L/8v/zf/Q/9D/0P/Q
/9X/1v/W/9n/2P/a/9z/2//e/+H/4//l/+P/5P/j/+P/5//o/+j/6f/o/+b/6P/o/+b/
5f/k/+T/5v/l/+X/5//k/+L/3v/b/9z/2v/Z/9f/1P/S/9H/0P/M/8f/wv+//77/v/+/
/8D/vP+6/7b/s/+z/7P/sf+x/7H/sf+x/7H/r/+u/6z/qf+r/6z/rv+x/67/rP+q/6j/
q/+r/6v/rP+t/63/rf+t/6z/qv+p/6n/rP+t/67/sP+t/6v/qv+p/6r/rP+t/67/rP+s
/6z/q/+p/6r/q/+r/67/r/+w/7L/rv+r/6f/pf+q/6v/qv+r/6z/rP+s/6z/qv+p/6j/
p/+q/6v/rP+t/6r/qP+n/6b/p/+o/6n/qf+p/6n/qv+q/6j/p/+m/6X/qP+p/6r/q/+p
/6b/pP+i/6X/pv+m/6f/pf+m/6b/pv+l/6X/pf+l/6b/p/+o/6n/qv+n/6X/pP+l/6f/
qP+r/6n/qf+p/6n/pf+j/6f/qv+u/6//sP+x/7L/rv+u/67/rv+w/7L/tP+2/7X/sv+v
/67/r/+u/67/rv+v/6//r/+v/63/rf+r/6n/q/+t/7D/tP+y/7L/sf+w/6//rv+u/67/
rv+t/6z/rP+o/6X/pP+j/6b/q/+v/7L/sf+w/67/rP+v/63/sf+0/7b/tv+2/7X/tP+y
/7D/r/+z/7X/uP+8/7v/uP+3/7b/t/+4/7r/u/+7/7n/vf/I/9v/9/8aAEMAbgCNAKIA
qgCiAIQAUgAWANn/pf9//2f/VP9J/0D/Ov9A/0b/RP9G/0//U/9Y/2L/bP9z/3n/gP+K
/5b/of+r/7L/uP+6/7v/u/+9/8D/w//F/8r/zv/M/83/z//P/9D/0P/O/87/0//V/9f/
2P/Y/9b/0//R/9X/1v/Y/9v/2f/a/93/3f/a/9r/2f/Y/9r/3f/f/+H/4P/f/93/3P/g
/+H/4//l/+P/5f/n/+f/5P/k/+L/4v/l/+n/6//t/+3/6//p/+n/6f/p/+3/8f/y//X/
9v/2//X/9v/1//T/9v/7////BQAGAAQAAgAAAAUACAAKAA8ADwASABUAFQAWABcAFwAX
ABsAIAAjACcAJgAkACEAHwAiACIAJgAoACcAJwAnACgAKgAnACUAJQAnACgAJwAnACQA
IAAdABkAGwAaABoAGgAWABMAEAAPAAoACQAHAAYABwAIAAcABwADAAEA/f/7//7///8A
AAEAAgACAAEA//8BAAAAAAABAAMABAAFAAYABQADAAEAAAAEAAUABgAHAAcABgAGAAcA
BQAFAAUABgAJAAkACgALAAkACAAGAAQABgAIAAoACwALAAwADQANAAwACwAKAAoADQAN
AAwADQAMAAsACAAHAAkACgALAAwACQAJAAkACQAJAAkACQAJAAwADAANAA4ACwAKAAkA
BwAKAAsADQAOAAsACwALAAsACQAJAAkACQALAAwADgAQAA4ADAAJAAcACgAMAA0ADgAN
AA0ADQANAAsACwALAAsAEAAPAA8AEAANAA0ADAANAA4ADwAQABEADwAPABEADgAJAAsA
EAASABQAFgAYABYAFgAWABYAFwAYABkAGgAaABgAFgAWABIAEAAPAA4AEQATABUAFwAU
ABUAFAATABIAEwAVABgAGgAaABkAGAAUABIAEQAQABEAEQARABIAEAANAAwACwANAA8A
EAAQABAAEAAPAA4ADAAJAAwADgAQABAAEAAPAA0ADAALAAsADAANAA8AEgAUABIAEgAS
AA0ACgAMAA0ADwAPABEAGgApAD8AXACBAKoAzwDoAPYA+gDmAMAAhgBHAA0A3//B/6z/
of+a/5D/jv+S/5L/jv+T/5v/ov+s/7b/vf/D/8r/0v/a/+P/7f/2//7/BAAHAAcABQAG
AAkACQAMAA4AEQATABYAFwATABIADwAOABMAFQAXABgAGQAYABYAFQAXABYAFgAXABgA
GgAeAB8AHAAaABcAFAAWABkAGwAdAB0AHQAcABwAHAAbABsAGwAcAB8AIgAjAB8AHgAb
ABoAHQAhACMAJQAmACUAJAAlACMAIQAjACUAJwArAC0ALgArACwAKwAqAC0AMQA0ADkA
OwA6ADkAOAA7ADwAPAA/AEIARgBKAEsASQBJAEgARwBLAFAAUwBXAFYAVgBVAFUAVQBU
AFcAWABaAFsAXABeAFwAVwBTAFEAUgBUAFQAVQBRAE4ATABJAEYARABDAEIAQwBBAD8A
PwA3ADUAMgAwADEAMgAxADEAMAAvACwAKwApACkAKQApACsALAAsACsAKgAoACcAJwAp
ACoAKwAsACoAKQAoACgAKAAnACYAJQAnACgAKgAtACoAKQAoACgAKQApACoAKwApACoA
KgAqACoAKgAqACkAKwAsAC0ALQAqACkAKAAoACoAKwArAC0ALAArACgAJwAqACoAKgAq
ACwALQAuAC8ALQArACkAJwAqACoAKwAsACoAKgAqACkAJwAnACgAKAAqACsALAAtACsA
KQAnACUAKAAoACkAKgAqACoAKQApACcAKAAoACgAKAApACoAKwAoACcAJgAlACoAKQAp
ACoAKQApACgAKQAnACcAJwAnACoAKwAuACwAKQAnACUAJwAqADIANAA0ADQANAAwADAA
MAAwADMANAA1ADYAMwAwAC0ALAAtACwALAAsAC4ALwAwADEALwAvAC0AKwAsAC0ALwAy
ADEAMAAuACwAKwAqACoAKgArACsAKwAsACgAJQAkACMAJgApACsALAAqACoAKQAoACoA
JwAqACwALgAuAC4ALQAsACoAKAAnACkAKwAuADIAMQAuAC0ALAApACoALAAtAC0ALQAv
ADYARwBhAIIAqwDUAPMABgEQAQYB7AC8AIAARQAVAPP/2f/G/7v/sv+q/6z/sP+u/67/
tf+9/8L/yv/S/9n/4f/q//L//P8HABMAGgAeACAAIQAfAB8AIgAmACcAKwAuAC4ALwAx
ADEALgAuACwALAAxADMANQA2ADUANAAyADEAMgAyADMANQA1ADYAOQA5ADcANgA0ADIA
NgA5ADsAPQA8ADsAOQA4ADsAOwA8AD0APQA/AEEAQQA/AD4AOwA6AD0AQQBDAEUARQBD
AEEAQQBBAEEARQBJAEgASwBMAEwASwBMAEsASgBNAFEAVABZAFkAWABXAFYAWgBcAF0A
YQBjAGYAaQBpAGkAaQBoAGcAawBwAHMAdwB1AHQAcgBxAHIAcgB2AHgAdwB3AHcAeAB2
AHMAcQBxAHMAdABzAHMAcABsAGkAZQBlAGQAZABkAGEAXQBZAFcAUgBRAE8ATgBPAFAA
TwBPAE0ASwBHAEUARwBHAEcARwBIAEgARwBFAEMAQgBCAEMARQBGAEcASABFAEMAQQBA
AEIAQwBEAEUARwBGAEYARwBEAEMAQgBCAEUARQBGAEcARABEAEMAQgBEAEQARABDAEMA
RABFAEUAQwBDAEMARABGAEUAQwBDAEMAQQA9ADsAPwBAAEEAQgBBAEEAQQBBAD4APQA8
ADsAPQA+AEAAQgA+ADwAOgA3ADkAOQA6ADoAOQA5ADkAOQA4ADcANgA1ADgAOAA5ADoA
NwA2ADQAMwA1ADYANgA2ADUANQA1ADUANAAzADIAMQA2ADUANQA2ADQAMwAxADEAMwAz
ADMAMwAxADEAMwAwACsAKwAvADMANgA4ADgAOAA4ADQANAA0ADQANQA2ADcAOAA2ADIA
LgAsACwALAAtAC4ALwAvAC8ALwAsAC0ALAArACoAKwAtADAALQAsACoAKAAnACYAJgAm
ACQAIwAiACIAHwAdAB0AHQAeACEAIwAkACIAIAAdABoAGwAZAB0AIAAeAB4AHgAdABwA
GgAYABcAGAAZABsAHgAdABoAGQAYABUAFgAYABcAGQAXABkAJAA7AFsAgACpAM4A5wD0
APQA4AC2AH4AQAAJAN3/wf+v/6L/l/+O/47/lv+U/5D/lv+h/6X/qP+u/7j/vf/B/8j/
0P/a/+H/6f/y//r//P/9//3/+//8////AQAGAAoACQAJAAoACQAGAAYABAAEAAYABwAI
AAgABwAEAAAA/f8AAAAAAQADAAEAAgAFAAUAAQAAAP7//P///wEAAgADAAEA///8//r/
/P/9////AQD////////9//z//P/6//r//f8BAAMABQADAAEA/////wAA//8CAAUABQAH
AAcABgAEAAYABgAGAAkADQAQABUAFAASABAADgATABYAGAAdAB4AIAAiACEAIgAjACMA
IwAmACoALAAvACwAKgAnACUAKAAoACwALgAtAC0ALQAuACwAKQAnACcAKQAqACkAKQAk
ACAAHQAZABsAGgAaABoAFgATABAADwAIAAcABQAEAAUABgAFAAUAAQD///v/+f/6//v/
/P/9//z//P/7//n/9//2//b/9//7//z//f/+//z/+f/2//T/9//5//v//f////7//v//
//7//f/8//z//////wAAAQD+//7//f/8//7/AAACAAMAAQACAAMAAwACAAEAAAAAAAIA
AwADAAUABQADAP///f///wAAAQACAAMAAwADAAMAAwADAAMAAwAGAAYABwAIAAUABAAD
AAEAAgADAAUABgAHAAcABwAHAAUABQAFAAUABwAIAAoADAAKAAgABQADAAcACgAMAA4A
DwAPAA8ADwAPAA8ADwAPABUAFQAWABgAFQAVABQAFQAYABkAGgAbABsAGwAdABoAHAAd
AB4AIwAoACsAKwArACoAJgAjACQAJwApACoAKwArACoAJwAnACkAKAAoACkAKwAtAC8A
MAAvAC4ALQAsAC8AMQAyADQAMgAwADAALwAuACwAKgAqACsALgAvAC4ALAApACkAKQAw
ADQANgA4ADcANgA1ADQANAA0ADQANAA4ADoAPAA+ADsAOgA5ADgAOgA8AD4AQAA/AD4A
PQA8AA==
         </WaveFormData>
      </LeadData>
      <LeadData>
         <LeadByteCountTotal>10000</LeadByteCountTotal>
         <LeadTimeOffset>0</LeadTimeOffset>
         <LeadSampleCountTotal>5000</LeadSampleCountTotal>
         <LeadAmplitudeUnitsPerBit>4.88</LeadAmplitudeUnitsPerBit>
         <LeadAmplitudeUnits>��V</LeadAmplitudeUnits>
         <LeadHighLimit>2147483647</LeadHighLimit>
         <LeadLowLimit>268435456</LeadLowLimit>
         <LeadID>V6</LeadID>
         <LeadOffsetFirstSample>0</LeadOffsetFirstSample>
         <FirstSampleBaseline>0</FirstSampleBaseline>
         <LeadSampleSize>2</LeadSampleSize>
         <LeadOff>FALSE</LeadOff>
         <BaselineSway>FALSE</BaselineSway>
         <ExcessiveACNoise>FALSE</ExcessiveACNoise>
         <MuscleNoise>FALSE</MuscleNoise>
         <LeadDataCRC32>1673716170</LeadDataCRC32>
         <WaveFormData>
LAAsACwALAAtAC4ALwAwADQANgA4ADoAOwA8AD0APgBAAEIARABGAEgASABIAEgASQBK
AEsATABOAE4ATgBOAE4ATgBOAE4ATABMAEwATABLAEoASQBIAEQAQgBAAD4AOwA6ADkA
OAA0ADIAMAAuACsAKgApACgAJQAkACMAIgAhACAAHwAeAB4AHgAeAB4AHQAcABsAGgAa
ABoAGgAaABoAGgAaABoAGAAYABgAGAAZABoAGwAcABsAGgAZABgAGgAaABoAGgAaABoA
GgAaABgAGAAYABgAGQAaABsAHAAbABoAGQAYABoAGgAaABoAGgAaABoAGgAaABoAGgAa
ABwAHAAcABwAGwAaABkAGAAaABoAGgAaABgAGAAYABgAGAAYABgAGAAYABgAGAAYABcA
FgAVABQAFgAWABYAFgAUABQAFAAUABIAEgASABIAFAAUABQAFAAUABQAFAAUABQAFAAU
ABQAFAAUABQAFAAVABYAFwAYABkAGgAbABsAGQAZABoAGgAbABoAGAAYABYAFQAVABUA
EwATABMAEwAVABUAFQAUABIAEgASABIAFQAVABUAFQATABIAEQAQAA0ADAALAAoADAAM
AAsACwAJAAoACgAKAAwADAAMAAwACwALAAsADAAKAAoACgAKAAwADAALAAsACQAJAAkA
CQALAAwADAAMAAwACwAJAAcABAABAP//AwANABsALwBFAF8AeQCKAJYAnQCbAI0AcwBR
AC8AFAD//+v/2//S/8r/xv/K/8r/wP+7/77/vv+7/8H/yP/N/9P/2v/g/+X/6v/u//P/
+P/6//v//v8AAAAA//8AAAIABAAHAAcABwAHAAcABwAHAAgACAAHAAgABwAHAAgACAAJ
AAcABwAIAAkACwALAAsACwAJAAkABwAJAAcACAAIAAgACgALAAsACwAKAAoACgAJAAsA
DAAMAAwACwALAAsACwALAA0ADQANAA8ADwAPAA8ADQAOABAAEQAUABUAFgAXABcAFwAY
ABoAGwAcAB8AHwAiACQAJgApACkAKwAtAC4AMQAzADQANAA2ADcAOAA6ADoAPAA9AD0A
PgA/AD8APgA8AD0APwBAAEAAQABAAD4APQA8ADsAOgA4ADcAMwAxADAALgArACgAIwAh
ACAAHgAbABkAGAAVABYAEwAQAA8ADQANAAsACgAJAAgABwAFAAYABQAFAAUACAAIAAgA
BwAEAAMAAwADAAEAAgACAAIABAACAAIAAgAAAAEAAQABAAMAAwADAAMAAgABAAAAAAAC
AAEAAQABAAEAAQABAAIAAAAAAP////8AAAEAAgAEAAQAAwACAAAA/////wAAAAAAAP//
//8BAAAA/v/8//v//P/9//7///8AAAAAAAD///3//v/+//3//f/9//3//f/6//r/+v/6
//z//P/8//z/+v/5//n/+f/5//n/+f/5//v/+//5//n/9//3//j/+f/5//j/+P/3//j/
+f/6//v/+//7//v/+////wAAAAAAAAAAAAAAAAAA/////wEAAgACAAEA///8//v/+v/6
//v//P/9//v/+//7//v//f/9//z//P/6//r/+v/7//n/+f/5//f/+P/3//b/9f/y//H/
8P/w//L/8f/x//H/8v/y//L/8v/w//D/8P/v//H/8f/y//L/8P/w//D/8P/w/+//7//v
//H/8f/x//H/8f/w/+//7v/v/+//7f/o/+P/4//p//P/BwAfADsAVwBtAHwAggCDAHkA
YwBHACkADQD0/9//yf+7/7L/qP+k/6j/pv+g/5//pP+i/6P/pf+q/6//tf+6/8L/yf/M
/9L/1f/Y/9j/2f/a/9z/4P/i/+T/5//q/+n/5//l/+P/5P/l/+b/6P/p/+n/6//r/+j/
6P/n/+f/5//n/+j/6f/n/+f/5//n/+j/6f/o/+v/6f/q/+r/6v/r/+v/6v/p/+v/7P/t
/+3/7f/u/+7/7v/r/+v/6//r/+7/8f/y//P/8//z//P/8//y//L/8//z//b/9//4//n/
+v/7//3/AAACAAIABAADAAUABgAHAAkACgANABAAEgASABMAEwASABUAFwAZABwAHAAe
AB8AHwAfAB8AHgAcAB0AHwAiACQAIwAiACEAHgAfAB4AHQAcABkAGQAWABUAEwAQAAwA
CAAHAAUABAACAP7/+//5//X/9v/z//D/7//v/+//7f/s/+v/6v/p/+f/6P/n/+f/5//n
/+b/5f/j/+D/3//f/9//4f/i/+L/4v/i/+D/4P/g/+L/4//j/+P/4v/h/+D/3//f/9//
3//g/+D/3//f/9//3v/d/9z/3P/e/+D/4f/j/+L/4f/g/+D/4f/h/+H/4P/f/9//4P/g
/9//3f/c/93/3v/e/97/3//f/9//3//f/97/3v/e/93/3f/e/97/3f/b/9v/2//b/9z/
3P/c/9z/3P/c/9z/3P/c/9v/2//b/9v/2//b/9v/2//b/9n/2f/a/9v/3f/f/93/3P/c
/9v/3f/d/93/3f/f/93/2//c/97/4P/i/+T/5//o/+j/6f/m/+b/5f/j/+T/5P/m/+j/
5f/l/+X/5f/j/+P/4//j/+b/5//n/+j/6P/o/+j/6f/s/+3/7v/t/+z/6//q/+n/5//l
/+P/4v/k/+P/4//j/+T/5P/k/+T/5v/m/+b/5f/l/+X/5v/m/+T/5P/k/+T/5f/l/+b/
5//n/+f/5//n/+j/6P/o/+j/6f/n/+X/4v/h/9//3//l//P/BwAdADUAUwBuAIIAjwCV
AJEAfQBfADsAGgD9/+P/y/++/7b/rv+s/67/rP+l/6T/pv+l/6X/rP+1/7v/wP/G/83/
0v/U/9n/3v/k/+f/6v/s/+7/7f/u//D/8v/z//P/8//z//T/9f/2//j/9v/1//b/9f/3
//j/+P/5//n/+f/6//v/+//7//v/+//9//3/+//9//3//v/+//7/AAABAAEAAQABAAIA
AwADAAQABgAHAAgACAAJAAoACwAMAA0ADAALAA0ADwARABMAEwAUABYAFwAYABkAGgAb
AB0AHQAeACAAIgAiACQAIwAkACYAKAArACsALQAvADAAMwA1ADYANgA6ADsAPAA+AD8A
QABAAD8AQQBDAEQARABGAEcASQBKAEoASgBKAEgASABIAEgASABGAEUAQQA/AEEAQAA+
ADwAOQA3ADYANAAzADEAMAAtAC4AKwAoACcAJwAnACUAJAAlACQAIwAhACAAHwAfAB8A
HgAeAB4AHQAdAB0AHgAfAB0AHgAeAB4AHwAeAB8AIAAfAB8AHgAdAB8AHwAfAB8AHwAf
AB8AIAAgAB8AHwAfACEAIQAhACIAIAAgAB8AHwAhACEAIQAiACMAIwAjACIAHwAfACAA
IAAhACEAIgAlACUAJAAjACMAIwAjACMAIwAkACQAJAAjACEAIgAiACEAIgAjACQAJQAi
ACIAIgAiACIAIgAiACIAIgAhACEAIQAhACEAIQAhACMAIwAhACEAHwAfACAAIQAhACAA
IAAfACEAIQAhACEAIQAhACEAIQAjACIAIgAjACMAIgAhACAAIgAlACYAJwAoACkAKgAq
ACsAKgAqACkAJwAoACgAKgAsACoAKQAoACcAKQApACkAKQAnACcAJgAmACgAKAAoACkA
KwArACsAKQAoACcAJgAlACQAIwAiACIAIgAhACEAIQAhACAAHwAeACAAIAAgAB8AHwAf
ACAAIAAiACIAIgAiACAAHwAfAB8AHwAfAB8AHwAiACIAIgAiAB8AHQAdABwAGwAZABkA
GQAfAC0AQwBbAHcAlACuAL0AxwDLAMEApwCFAGIAQwApABMAAAD0/+z/4v/g/+D/2f/S
/9T/1//Z/9z/4f/n/+z/8v/3//z/AgAJAA4AEgAVABYAGAAaABkAGgAcAB4AIQAhACEA
IQAfAB8AHwAgACEAIQAjACMAIwAkACQAJQAjACMAJAAlACUAJQAlACUAJQAlACMAJQAl
ACYAJgAmACcAJwAmACUAIwAkACUAJQAnACgAKAAoACkAKQApACkAKwAtAC0ALQAvAC8A
LwAvAC8AMAAyADMANgA3ADgAOQA3ADcAOAA6AD0APgBBAEEAQQBCAEMARQBEAEcASgBM
AE8AUQBSAFIAVABVAFYAWABaAFwAXQBdAF4AXwBfAF4AXgBfAGEAYgBkAGQAZABiAGEA
YABfAF4AXQBdAFoAWQBYAFYAUwBQAE0ASwBKAEgARwBFAEQAQQA+ADsAOAA3ADcANwA1
ADQANQA0ADMAMQAuAC0ALQAtADAAMAAwAC8ALAArACsAKwArACwALAAsAC4ALAAsACwA
KgArACsAKwAtAC0ALQAtACsAKwArACwALAArACsAKwArACsAKwAsACsAKgAoACcAKAAp
ACoALAAqACkAKAAmACYAJwApACoAKAAnACcAKQApACgAJwAnACcAJwAnACcAKAAoACgA
JwAnACgAKAAnACUAJQAlACUAJAAkACQAJAAmACYAJgAmACQAIwAjACMAIwAjACMAIwAl
ACUAIwAjACEAIQAiACMAIwAiACIAIQAhACEAIQAhACEAIQAhACEAIQAgACAAIQAhACIA
IwAkACQAIwAjACMAJgAmACYAJgAmACYAJwAoACgAKQAnACgAKAAnACgAJgAmACYAJQAl
ACUAJQAjACMAIwAjACUAJQAkACQAIgAiACIAIwAlACUAJQAjACQAIwAiACEAHwAdABsA
GgAcABsAGwAbABoAGgAaABoAHAAcABwAGwAbABsAHAAcABoAGgAaABoAHAAbABsAGwAZ
ABkAGQAZABoAGgAaABoAHQAbABkAFgATABEAEQAXACMAOQBRAGkAgwCcAKwAtQC5ALMA
owCFAGEAQAAnAA8A+f/s/+T/2v/Y/9z/1v/P/8z/zv/N/8//1P/b/+P/6v/y//f//P8A
AAMABgAKAA0AEAAUABQAFAAUABUAFgAXABcAFwAXABkAGQAZABoAGgAZABoAGQAbABwA
HAAdABsAGwAcAB0AHQAdAB0AHQAfAB8AHQAfAB4AHgAdABwAHgAfAB8AHwAdAB4AHwAf
AB0AHgAeAB4AHgAfACAAIQAiACMAIgAhACIAIwAkACUAJQAmACgAKQAoACkAKgArACwA
LQAvADIAMgAyADQAMwA2ADgAOgA9AD0APwBBAEIAQwBFAEYARgBKAEsATABOAE8AUABQ
AE8AUQBTAFQAVABSAFMAVQBWAFYAVgBWAFQAVQBUAFMAUgBPAE8ATABLAEoASABFAEIA
PwA9ADwAOgA3ADUANAAxADIALwAsACsAKgApACYAJAAkACQAJAAjACAAHwAfAB8AIAAg
ACAAHwAgAB8AHwAfAB4AHgAdABwAHQAcAB0AHgAcAB0AHQAdAB0AHQAdAB0AHQAdAB0A
HgAcABsAGwAbAB0AHQAdAB4AHAAcABsAGwAbABsAGwAcAB0AHQAdABwAGQAZABoAGgAb
ABsAHAAfAB4AHAAaABkAGwAbABsAGwAaABoAGgAZABkAGgAaABkAGQAZABkAGQAWABYA
FgAWABYAFgAWABYAGAAXABcAFwAWABUAFAATABUAFQATABMAEwATABQAFQAVABQAFAAT
ABUAFQAVABUAEwATABMAEwAVABQAFAAVABMAFAAVABYAEgAVABcAGgAcABwAHAAcABoA
GgAZABkAGwAcABwAGwAYABYAFgAWABUAFQAVABUAFwAXABcAFwAVABUAFAAUABQAFAAU
ABUAFQAVABUAEwASABEAEAAPABAADwAOAA4ADAALAAsACwAOAA4ADgAOAAwADAAMAAsA
CwALAAwADAAOAA4ADgAOAAwACwALAAsADQANAA0ADQAMAAwADAAMAAsACwALAAgABwAF
AAcADQAZACsARQBhAHsAkgCeAKcApQCbAIMAXwA7ACAADQD5/+X/2v/S/8r/yv/K/8L/
v//C/8L/wf/F/8j/zf/T/9r/4P/n/+z/8v/3//r//v///wAAAgACAAUABgAIAAoACgAJ
AAgABwAJAAkACQAKAA0ADQAPAA8ADAAMAAsACwALAAsADAANAA0ADQANAA0ADQANAAsA
DQANAA4ADgAOAA0ADQAMAAsADAAOABAAEQAPABAAEAAQAA8ADwAPAA8AEQATABMAEwAR
ABEAEQARABMAFAAWABcAGAAZABoAGwAbABsAHAAeACEAIgAlACUAIwAkACUAJwApAC0A
MQA0ADMANQA2ADYAOAA5ADoAPAA+AEAAQQBBAEAAQQBBAEAAQgBDAEUARgBEAEQARABC
AEMAQgBBAEAAPwA/ADwAOwA5ADYAMgAuAC0AKwAqACgAJQAjACIAHwAcABkAFgAVABcA
FwAVABQAEQAQAA8ADQANAA0ADgAPAA8ADgANAAsADAALAAsACwANAA4ADgAOAAwACgAK
AAoADAANAA0ADQALAAsACwALAAkACQAJAAoACwALAAwADQAMAAsACgAKAAsADAAMAA0A
CwALAAsADAALAAsACwAKAAoACwANAA4ADQALAAoACwAMAAwADAANAAsACwALAAsADAAM
AAwACwALAAwADAALAAkACQAJAAkACgAKAAoACgAKAAoACgAKAAgABwAHAAcACQAJAAkA
CQAJAAkABwAHAAcABwAIAAkACQAIAAgABwAHAAcABwAHAAcABwAHAAcABwAGAAYABwAJ
AAoACwAMAAsACQAIAAcACAALAA4AEAAQABAAEAAQABAADwAPAA8AEAAQAA8ADgAMAAwA
DAALAAsACwALAAsACwALAAsADQANAAwADAAKAAoACgALAAsACwALAAkACAAHAAYABQAG
AAUABAAEAAIAAQABAAEAAgACAAIAAgAEAAQABAADAAEAAQACAAIAAwAEAAUABgAEAAMA
AwADAAUABQAFAAUABgAGAAYABgADAAEAAQD+//v/+/8FABMAIwA1AE0AaQCBAJAAmgCd
AJcAgwBjAD8AIQAIAPP/3//V/87/xP/C/8b/vv+0/7X/tv+4/7v/v//E/8v/0f/W/9z/
3//k/+z/8f/0//j/+f/4//r/+v/7//z//v8AAAEAAQABAAEA////////AAADAAMABQAF
AAQABAADAAMAAwADAAQABQAHAAcABwAHAAUABQADAAUABQAGAAYABgAHAAcABgAFAAMA
BAAFAAUABwAIAAgACAAFAAUABQAFAAcACQAJAAkACQAJAAkACQAJAAoADAANABAAEQAS
ABMAEwATABQAFgAXABgAGwAbABsAHAAdAB8AHgAhACQAJgApACsALAAsACwALQAuADAA
MgA0ADUANQA2ADcANwA2ADYANwA5ADoAOgA6ADoAOAA1ADQAMwAyADEAMQAuAC0AKwAo
ACQAIAAdABsAGgAYABMAEQAQAA0ADAAJAAYABQAFAAUAAwACAAEAAAD///3//v/9//3/
/f/+//7//v/9//z/+//7//v/+//8//z//P/6//j/+P/4//j/+f/5//n/+f/5//n/+f/3
//f/9//4//n/+f/6//v/+v/5//j/+P/4//j/9//3//j/+f/6//z/+v/5//j/9v/2//f/
+f/6//r/+f/5//v/+f/4//f/9//5//n/+f/5//X/9P/z//H/8v/0//X/9f/1//X/9f/1
//T/9P/0//T/9P/0//T/9P/z//H/8P/v//H/8f/x//H/7//v/+3/7f/v/+//8P/x/+//
7v/u/+3/7f/t/+3/7f/v/+//7//v/+3/7P/s/+3/6//s/+3/7v/u/+//8f/y//L/8v/y
//L/8//0//T/9f/z//T/9P/z//D/7v/u/+7/7v/v//D/8f/u/+3/7P/r/+3/7f/s/+z/
6//q/+n/6f/r/+v/6//p/+r/6f/o/+f/4//h/9//3v/g/9//3//f/97/3v/e/97/4P/g
/+D/3//f/9//4P/g/9//3v/d/9z/3P/b/9v/2//b/9v/2//b/9r/2v/a/9r/2//b/9n/
1v/T/9H/1f/f/+//BQAfAD0AVQBmAG4AcQBtAFsAPQAfAAMA6P/P/7n/qf+e/5L/kP+U
/5L/jP+L/4z/iv+J/4n/kP+X/53/pP+s/6//tP+6/73/wP/C/8X/xP/G/8r/yf/K/8z/
zv/P/8//z//P/9D/0f/S/9T/0//T/9X/1f/W/9b/1f/V/9T/0//T/9P/1f/V/9X/1f/V
/9X/0//V/9P/1P/U/9T/1v/X/9f/1//X/9j/2f/Z/9f/2P/Y/9j/2P/Z/9r/2//c/93/
3P/b/9z/3f/e/9//3//g/+L/4//i/+P/5P/l/+b/5//p/+z/7v/u//D/7//x//L/8//1
//b/+f/8//7///8BAAIAAgAEAAUABgAIAAgACgALAAsADQAPABAAEAAQABEAEwAUABIA
EgASABAAEQAQAA8ADgAMAAsABwAFAAYABAABAP7/+//5//j/9v/x/+//7v/r/+v/6f/n
/+f/5v/l/+L/4P/h/+D/3//d/93/3f/e/9//3f/c/9v/2f/b/9v/3P/d/9z/3P/b/9r/
2//a/9v/3P/e/9//3//f/97/3f/c/9v/3P/d/97/4P/g/9//3//f/9//3//f/+D/4v/i
/+H/4f/h/+H/4f/i/+X/5f/l/+T/4f/h/+L/4v/k/+P/4//l/+X/5P/j/+P/4f/h/+H/
4f/h/+L/4//j/+H/4v/i/+H/4//j/+P/4//i/+L/4v/i/+L/4v/i/+L/4//j/+T/5f/j
/+P/4//j/+T/5f/k/+X/5f/l/+b/5//p/+j/6P/n/+j/6f/q/+v/6//r/+v/6//s/+z/
7f/v/+3/7v/v//D/7v/t/+//8f/0//b/9v/2//b/+P/4//f/9//4//r/+//7//r/+P/4
//j/+f/5//n/+f/5//n/+f/5//f/9//2//b/+f/6//v//f/9//3//f/7//r/+f/4//f/
+P/3//b/9v/1//P/8v/x//X/9v/3//j/9v/2//b/9f/3//f/+P/4//j/+P/4//j/+P/3
//f/9//5//n/+f/5//j/+P/4//j/+f/5//n/+P/1//P/9////w8AIwA9AFkAdwCOAJ4A
pQCjAJUAewBZADUAGAD//+v/2//Q/8T/vP++/8D/uP+1/7r/uv+7/7//xv/J/83/0v/a
/+H/6v/u//P/9v/4//v/+v/8//7/AAACAAUACAAJAAkACQAJAAkACQAJAAoADQANAA8A
DwAMAAwACwALAAwADQAPABEAEQARABEAEQARABEADwARABIAFAAVABYAFQAVABQAEwAV
ABYAFwAXABkAGgAaABoAGwAbABsAGwAdAB8AHwAfAB0AHQAdAB0AHgAgACMAJQAmACcA
KAApACkAKQAqACwALwAwADMAMwAzADQANQA3ADgAOwA+AEAAQQBDAEQARABGAEcASABK
AE4AUABRAFEAUABRAFEAUABRAFMAVgBYAFYAVgBWAFQAVABUAFQAVABRAFEATgBNAEwA
SgBHAEQAQwBBAEAAPgA9ADsAOgA3ADQAMQAuAC0ALwAvAC0ALAArACoAKQAnACgAJwAn
ACcAJgAmACYAJQAmACUAJQAlACcAKAAoACgAJgAkACQAJAAmACcAJwAnACcAJwAnACcA
JQAlACUAJgAoACcAJwAnACUAJQAlACYAKAAoACcAJwAnACcAJwAoACcAJwAnACYAJwAn
ACgAKAAoACcAJwApACkAKAAnACcAJwAnACcAJwAmACYAJgAlACcAKAAoACcAJQAlACUA
JQAmACYAJgAmACQAJAAkACQAJAAjACMAIwAlACUAJQAlACMAIwAhACEAIwAjACQAJQAj
ACIAIgAhACEAIQAhACEAIwAjACMAIwAjACIAIgAjACEAIgAjACQAIgAhACEAIQAgACEA
JAAlACYAJwAoACoAKgApACkAKQAqACoAKQAqACgAKAAoACUAJQAlACUAJwAnACcAJwAl
ACUAJAAkACYAJgAmACcAJwAnACcAJQAiACEAIAAfACAAHwAeAB4AHAAbABsAGwAeAB4A
HgAeAB4AHgAeAB0AGwAbABwAHAAeAB4AHgAeABwAGwAbABsAHQAdAB0AHQAeAB4AHgAe
AB0AGwAZABgAFwAXABcAHQApADsAUQBrAIcAogC0AL8AwQC7AKcAiQBlAEIAJwARAP3/
8v/q/97/2v/c/9T/zf/M/9D/0f/T/9r/3//j/+r/7v/1//r/AAAFAAoADgAPABAADgAQ
ABEAEgAUABYAGQAZABkAGQAXABcAFwAYABkAGQAbABsAHAAcABsAGwAbABsAHAAdAB8A
HwAfAB8AHgAdABoAGwAdAB4AHgAeAB8AHwAeAB0AHQAeAB8AHwAfACAAIAAgAB8AHwAf
AB8AIwAlACUAJQAlACUAJQAlACMAJAAmACcAKgArACwALQArACsALAAuADEAMgA1ADUA
NQA2ADcAOQA6AD0AQABCAEUARwBIAEgASABJAEoATABQAFIAUwBTAFQAVQBVAFQAVABV
AFcAWABYAFgAWABWAFUAVABTAFIAUwBTAFAATwBMAEoARwBEAEEAPwA+ADwAOQA3ADYA
MwAwAC0AKgApACsAKwApACgAJwAmACUAIwAiACEAIQAhACQAJAAkACMAIAAfAB8AHwAf
ACAAIAAgACAAHgAeAB4AHAAdAB0AHQAfAB8AHwAfAB0AHQAdAB4AIAAfAB8AHwAfAB8A
HwAgACAAIAAfAB8AHwAfAB8AIAAgAB8AHgAcABwAHQAfACAAHgAdAB0AHwAdABwAGwAb
ABwAHQAeAB8AHAAcABwAGwAbABwAHAAbABsAGwAbABsAGgAaABoAGgAcABwAHAAcABoA
GQAZABkAGwAbABsAGwAbABsAGQAZABcAFwAYABkAGwAaABoAGQAXABcAFwAXABcAFwAX
ABcAFwAWABYAFwAVABYAFwAYABoAGQAZABkAGgAZABcAFQAYABwAHgAeAB4AHgAeAB4A
HQAdAB0AHgAeAB0AHAAaABoAGgAZABkAGQAZABkAGQAZABkAGQAZABgAGAAYABgAGAAZ
ABkAGQAZABcAFgAVABQAEwAUABMAEgASABEADwAOAA0AEAAQABAAEAAQABAAEAAPAA8A
DwAQABAAEgASABIAEgARAA8ADgANAA8ADwAPAA8ADgAOAA4ADgANAA0ADQAMAAsACQAJ
ABEAHwAxAEkAZwCDAJgApgCvAK0AoQCHAGUAQwAmABEA+//p/+D/1v/M/8z/yv/C/7//
wP/C/8H/xf/K/8//1//c/+D/5//u//T/+f/+//7////+/wAAAgADAAQABgAIAAkACQAJ
AAkACQAJAAkACgALAAsADQANAAoACgAJAAkACwALAAwADQANAA0ADQANAAsACwAJAAsA
DQAOAA4ADgAOAA0ACwAJAAoADAAOAA8ADwAQABAAEAAPAA8ADwAPAA8AEQARABEADwAP
AA8ADwARABIAFAAVABYAFwAYABkAGQAZABoAHAAfACAAIwAjACMAJAAlACcAKAArAC4A
MAAxADMANAA0ADQANQA2ADgAOwA+AEAAQQBAAEEAQQBAAD4APwBBAEIARABEAEQAQgBB
AEAAPwA+ADsAOwA4ADcANAAyAC8ALAArACkAKAAmACIAHwAdABkAGgAXABQAEwATABMA
EQAQAA4ADAAKAAcACAAHAAcABwAIAAgACAAHAAQAAwADAAMABAAGAAcACAAHAAQAAwAC
AAQABQAFAAUABQAFAAUABQACAAEAAAAAAAEAAQACAAMAAQABAAEAAgACAAIAAQABAAEA
AQABAAIAAwADAAMAAgABAAEAAgACAAEA///+////AAAAAAAAAQABAAEAAQABAAAAAAAA
AP//AQACAAIAAQAAAP///v/9//7//v/+//7//P/8//z//P/+//3//f/9////////////
/f/9//v/+//5//n/+v/7//3//P/8//v/+f/5//n/+f/6//v//P/9//z/+v/5//n/+f/6
//v//P/6//n/+f/5//j/9//7//3//v8AAAAAAAAAAAIAAgABAAEAAQACAAIAAQD///z/
+//6//r/+//8//3//f/9//3//f/9//3//P/8//z//P/8//3/+//7//v/+f/2//X/9P/z
//T/8//y//L/8v/x//H/8f/y//L/8v/y//H/8P/v/+3/7v/v//H/8v/w//D/8P/w//L/
8f/x//H/7//v/+//7//u/+7/7v/u/+//8f/v/+7/6//r/+3/9/8JAB8AOQBXAHMAhACO
AJEAiQB1AFcAMwATAPr/4//R/8X/uv+u/6r/rv+q/6L/of+m/6j/p/+r/7D/tf+5/77/
wv/J/8z/0v/b/+D/4v/l/+T/4v/i/+b/6P/r/+7/7//v/+//7//v/+//7//w//P/8//1
//X/8//y//D/7//x//H/8v/z//X/9f/1//X/9P/z//D/8f/z//T/9P/0//X/9f/0//P/
9P/2//j/+f/3//j/+P/4//j/+f/6//v//v8BAAIAAwABAAEAAQABAAEAAgAEAAUABgAH
AAgACQAJAAkACgAMAA8AEAATABMAFAAWABgAGwAeACEAJAAmACUAJwAoACgALAAtAC4A
MAAyADQANQA1ADQANQA1ADQANQA3ADoAPAA6ADoAOgA4ADcANgA1ADQAMwAzADAALwAt
ACoAJgAiACAAHwAfAB4AGwAZABgAFQASAA8ADAALAA0ADQALAAoABwAGAAUAAwADAAMA
BAAFAAQABAAEAAMAAgABAAEAAQACAAQABQAGAAUAAgABAAAAAgADAAMAAwAFAAUABQAF
AAMAAwADAAQABgAFAAUABQADAAMAAwAEAAUABgAGAAcACQAJAAkACgAKAAkACAAGAAgA
CQALAAwACwAJAAgACQAKAAoACgALAAsACwALAAsADAAMAAwACwANAA4ADgANAAsACwAL
AAsACgAKAAoACgAKAAoACgAKAAoACQAJAAkACgALAAwADQALAAsACQAJAAoACwANAA8A
DwAOAA4ADQAPAA8ADwAPABAAEQASABMAEwASABIAEwATABQAFQAWABYAFQAVABUAGAAZ
ABkAGQAbABwAHgAfAB0AHAAbABsAHQAeAB8AIAAeAB0AHAAaABwAHAAcABwAHgAeAB8A
IAAiACAAHwAfACEAIwAkACQAIgAgAB8AHgAdABoAFwAWABgAGQAaABsAHAAcABsAGwAf
AB8AHwAeAB4AHgAeAB4AHAAcABwAHAAfACAAIQAiACEAIAAfAB4AHwAgACEAIgAgACAA
IAAgAA==
         </WaveFormData>
      </LeadData>
   </Waveform>
</RestingECG>
