# Supplementary material for: Detection of Left Atrial Enlargement Using a Convolutional Neural Network-Enabled Electrocardiogram
Source: Front Cardiovasc Med. 2020 Dec 17;7:609976. doi: 10.3389/fcvm.2020.609976 (PMC7773668; doi:10.3389/fcvm.2020.609976)
Supplement: Supplementary file 3 [file Data_Sheet_3.ZIP › normal2/1802017520_5371_0000000G.XML]

<?xml version="1.0" encoding="Windows-1252"?>
<!DOCTYPE RestingECG SYSTEM "restecg.dtd">
<RestingECG>
   <PatientDemographics>
      <PatientID>1802017520</PatientID>
      <PatientAge>74</PatientAge>
      <AgeUnits>Years</AgeUnits>
      <Gender>Female</Gender>
      <PatientLastName>sujieqing</PatientLastName>
   </PatientDemographics>
   <TestDemographics>
      <DataType>Resting</DataType>
      <Site>1</Site>
      <AcquisitionDevice>MAC55</AcquisitionDevice>
      <Status>Unconfirmed</Status>
      <Priority>Normal</Priority>
      <AcquisitionTime>08:52:56</AcquisitionTime>
      <AcquisitionDate>03-27-2017</AcquisitionDate>
      <CartNumber>1</CartNumber>
      <AcquisitionSoftwareVersion>009C</AcquisitionSoftwareVersion>
      <XMLSourceVersion>MAC5000 v1.0</XMLSourceVersion>
   </TestDemographics>
   <RestingECGMeasurements>
      <VentricularRate>77</VentricularRate>
      <AtrialRate>77</AtrialRate>
      <PRInterval>136</PRInterval>
      <QRSDuration>88</QRSDuration>
      <QTInterval>410</QTInterval>
      <QTCorrected>463</QTCorrected>
      <PAxis>75</PAxis>
      <RAxis>66</RAxis>
      <TAxis>-28</TAxis>
      <QRSCount>13</QRSCount>
      <QOnset>228</QOnset>
      <QOffset>272</QOffset>
      <POnset>160</POnset>
      <POffset>221</POffset>
      <TOffset>433</TOffset>
      <ECGSampleBase>500</ECGSampleBase>
      <ECGSampleExponent>0</ECGSampleExponent>
   </RestingECGMeasurements>
   <Diagnosis>
      <Modality>Resting</Modality>
         <StatementCount>5</StatementCount>
         <LabelText>12SL ��ϳ���</LabelText>
      <DiagnosisStatement>
         <StmtFlag>ENDSLINE</StmtFlag>
         <StmtText>�������</StmtText>
      </DiagnosisStatement>
      <DiagnosisStatement>
         <StmtFlag>ENDSLINE</StmtFlag>
         <StmtText>�����ҷʴ�ĵ�ѹ��׼</StmtText>
      </DiagnosisStatement>
      <DiagnosisStatement>
         <StmtText>ST����</StmtText>
      </DiagnosisStatement>
      <DiagnosisStatement>
         <StmtFlag>ENDSLINE</StmtFlag>
         <StmtText>T ���쳣���ɿ���Ϊǰ����ļ�ȱѪ</StmtText>
      </DiagnosisStatement>
      <DiagnosisStatement>
         <StmtFlag>ENDSLINE</StmtFlag>
         <StmtText>�쳣 ECG</StmtText>
      </DiagnosisStatement>
   </Diagnosis>
   <Waveform>
      <WaveformType>Rhythm</WaveformType>
      <WaveformStartTime>0</WaveformStartTime>
      <NumberofLeads>8</NumberofLeads>
      <SampleType>CONTINUOUS_SAMPLES</SampleType>
      <SampleBase>500</SampleBase>
      <SampleExponent>0</SampleExponent>
      <HighPassFilter>16</HighPassFilter>
      <LowPassFilter>150</LowPassFilter>
      <ACFilter>NONE</ACFilter>
      <LeadData>
         <LeadByteCountTotal>10000</LeadByteCountTotal>
         <LeadTimeOffset>0</LeadTimeOffset>
         <LeadSampleCountTotal>5000</LeadSampleCountTotal>
         <LeadAmplitudeUnitsPerBit>4.88</LeadAmplitudeUnitsPerBit>
         <LeadAmplitudeUnits>��V</LeadAmplitudeUnits>
         <LeadHighLimit>2147483647</LeadHighLimit>
         <LeadLowLimit>268435456</LeadLowLimit>
         <LeadID>I</LeadID>
         <LeadOffsetFirstSample>0</LeadOffsetFirstSample>
         <FirstSampleBaseline>0</FirstSampleBaseline>
         <LeadSampleSize>2</LeadSampleSize>
         <LeadOff>FALSE</LeadOff>
         <BaselineSway>FALSE</BaselineSway>
         <ExcessiveACNoise>FALSE</ExcessiveACNoise>
         <MuscleNoise>FALSE</MuscleNoise>
         <LeadDataCRC32>1228028504</LeadDataCRC32>
         <WaveFormData>
/v/+//3//f/+//z//P/+/wAAAAAAAAAAAAAAAAEAAQADAAUABwAIAAcABgAFAAQABAAG
AAYABwAMAA4ADwAPAA0ADwARAA4ADQAMAAoACgAJAAcAAwADAAAA/f/5//j//f///wEA
AgD///r/+P/3//n/+v/6//v/9//+//7/AAAGAAkABwAPACMANgBEAFkAbQB3AIQAlACb
AJYAggBfAEMALwASAOz/1f/P/9X/2//f/+b/8f/1//H/8v/0//b/9f/4//r/+v/7/wEA
///4//D/7P/2//b/9v/4//j/9//3//f/9//2//X/9f/0//L/8v/0//T/9P/1//b/9//1
//j/9v/2//f/9f/1//b/9f/0//T/9f/2//f/9v/3//b/9P/z//L/9P/0//X/9f/3//f/
9f/0//T/9v/3//f/9//3//f/9//3//f/9//4//r/+v/6//n/+P/4//j/9//3//j/+v/9
///////+//7//P/8//z//P/6//r/+//8//7//v/+//7/AAABAAMABAAEAAMAAgD+/wAA
AgADAAQAAwACAP///v8AAAEAAQABAAAA///+//v//f8AAAMABgADAP7//f/9//v/+//8
//z//P/8//v/+//9//z//P/8////AAAAAAAA/v/9//3//f/9//3//f/+/wEAAQABAAEA
AQABAP///v8AAAEABAABAAAA///+//7/AAD+//7/AAABAAIAAwADAAAA///+//3/////
//7//v/8//3//f/8//z//P/6//r//P/9//3//P/+////AQADAAAAAAAAAP///P/7//v/
/P/+/wAAAgAEAAUABwAJAAkAAwAEAAQAAwAFAAUABQAEAAMAAgABAAAABQAGAAUABgAF
AAQAAQD//////v/+/wAA//////7//f8JAP7/+v/+/wAAAgAEAAQABAACAP//AAABAAAA
/f/+////AQACAAYABgAEAAQAAwADAAQABAABAAQABAADAAIAAAACAAQABgAFAAUABAAA
AAAAAgACAAIAAgACAAMAAgAEAAUABgAHAAgACAAIAAoACgAKAAoACgAKAAsADgAOAA8A
DwAPABIAFQATABEAEAAOAA4ACwAHAAMAAwADAAMAAAAAAAMABQAFAAQAAwAAAAAAAQAC
AAEA///+//3//v8AAAYACgALAA8AEQAXACIAMgBBAFEAYwB2AIYAjQCOAIoAeQBrAFcA
NgAWAP//5//f/+P/3f/c/+f/8f/5/wAA/v/4//f/+v/6//r/AQABAP///P/8//j/9v/3
//j/+//8//3//f/9//3/+//7//z//P/3//b/9//2//j/+f/6//v/+//+//z//P/5//f/
9//4//n/+v/8//////////3//f/7//r/+v/6//n/+P/4//f/+//7//n/+P/3//j/+P/3
//n/+f/5//n//P/9//7/AAD///7//f/7//n/+v/7//v/+v/6//v//f///////v/+//7/
/v/+//7//f/8//z//P/+/wAAAgAEAAAA//////7/AAABAAIAAAAAAAIAAwAEAAQABAAC
AAIAAgADAAMAAwACAAEAAAD9////AAABAAIAAgD+//7/////////AAAAAAIAAgABAAEA
AAD+//3//P/+/wAAAQACAAEA///+//3/+//7//v//P///////////wEAAQD///7//v//
/wIA//8BAAEAAQACAAAA/v/+/wAAAAAAAAAA///+//3//P/7///////+//7/AQADAAQA
BAABAAAA/f/8//7///////7/AAD///////8BAAIAAwADAAAA/////wAAAAAAAAAAAAD/
/wEAAwADAPz//v///////////////v///wAAAQACAAEAAAD9//z/AAAAAP7//f/7//r/
+v/8///////+//3//f/+//7//v8EAAYA/v/8//7//v/+//7///8AAP///f///wEAAQD/
//////8AAAAAAAAAAP7//v/9//3//v/+//3/AAAAAP///P/6//z//v/+//3//f/8//z/
/P/+//7//v/+//7//////wAAAAAAAAMABAAEAAQABAAEAAQABAAEAAQABQAIAAoACwAL
AAsADwARAA4ACwAMAAoACgAHAAMA////////AAD+////AwACAAEA///9//r/+v/7//z/
+v/5//n/+f/6//j/+v8EAAkACwALABEAHgAuAD0AUQBjAG4AfACNAJYAlACDAGsAVwA8
ABoA+f/h/9f/1//X/9j/5f/x//H/8v/4//b/9//8//r/9v/7//3/+f/0//r/AAD0//T/
9P/2//b/9P/z//L/8f/y//P/9f/2//T/9P/2//b/8//z//P/8//1//j/9v/2//X/8//z
//T/9P/0//X/9//1//X/8//z//b/9v/3//j/9v/2//f/9//4//f/9P/y//T/9v/3//f/
9f/1//X/9f/1//X/9f/2//b/9v/2//X/9//4//n/+f/6//r/+//9//7//f/7//r/+v/6
//r/+v/7//z//v8AAP///v/9//z//f/9//7//v/////////8//v//P/8//z//P/8//r/
+v/7//3//v////////////3/+//8//3//v/+//r/+v/7//7///8BAAIA///+//z/+//8
//z//f/+//3//v/+//7//v/9//3//f/8//v/+v/6//n/+f/5//n/+v/7//r/+v/6//v/
/v/7//v/+//7//z/+v/4//j/+v/6//r/+v/5//f/9//3//f//f///wAAAgD//////v/8
//r/+v/4//j//P/9//3//P/8//v/+//7//n/+P/3//X/9v/3//n//P/6//r/+v/6//n/
+//9//3/9//4//j/9//4//n/+v/6//j/+P/4//j/+v/6//j/+P/9//7//f/9//v/+v/6
//z//P/7//n/9//5//r/+v/6//n/+v/5//j//P/8//n/+f/7//v/+v/4//n/+f/4//f/
AQD///f/+/8AAP7//P/6//j/+f/6//n/9//3//n/+f/3//X/9f/2//b/+f/6//n/+v/5
//n/+v/6//n//P/8//v/9//0//X/9v/3//f/+P/4//b/9v/4//j/9v/2//b/9//4//r/
+//8//v//P/8//z///8AAAEAAgABAAAAAAACAAUABwAIAAkACAAJAAUAAQACAAAAAAD9
//r/9f/0//P/9P/y//P/9//3//f/9v/1//L/8v/z//T/9P/z//P/8//4//7//P/8/wEA
BQARACMAMgBGAF0AawB5AIoAlACNAH4AbgBXAD0AIwAGAOT/y//H/8v/0//Z/+L/5//t
//P/9P/u//D/8//w//L/9v/3//X/8//w//D/7v/s/+v/6v/r/+r/7P/t/+7/7//t/+v/
6v/o/+f/6P/r/+z/7f/t/+3/7f/r/+7/7P/s/+v/6f/p/+r/6f/o/+j/6f/r/+3/7f/v
/+3/7P/s/+z/7P/s/+3/7f/t/+3/6//q/+r/7P/t/+3/7f/t/+3/7f/v/+//7//w/+7/
7v/u/+3/6//s/+3/7f/u/+7/7//x//X/9f/0//T/8v/y//L/8v/y//L/8//0//b/9v/2
//b/8//z//T/9P/1//X/9f/y//D/8v/z//T/9f/2//X/9v/0//X/9f/1//f/9//3//X/
9P/0//T/9P/1//L/8//1//f/9//4//j/9v/2//X/9f/3//b/9v/2//X/9v/2//b/+P/3
//f/9//3//f/9//4//n/+f/5//n/+P/3//T/8v/1//f/+//5//f/9//3//j/9//0//P/
9P/3//j/+f/5//f/9//3//f/+f/5//j/+P/1//X/9P/y//X/+P/5//z//f/9//z/+v/4
//f/9//3//j/+v/8//3//P/7//v//P/5//j/9//2//f/+f/7//v/+P/6//v/+//5//n/
+f/4//r/+v/6//r//v/+//z//P/+//7//P/7//n/+P/4//r//f/9//z/+//4//j/9//2
//r//v8AAAIAAQAAAPz/+//7//v/+v/6//z//P/8//z//P/+//7//P/5//3///////3/
/f/9//7//v/+//7//P/8//////8AAAAA/f8AAAAA///+//z//v8AAP7//f/9//z/+P/4
//r/+v/8//z//P/9/wAAAgADAAQAAwAEAAQABAAGAAYABgAGAAgACAAJAAwAEAARABEA
EQASABMADwALAAoACAAIAAUAAQD9//3//f/8//r/+/////7//f/7//n/9//4//r//P/8
//v/+//7//7//P8AAAwADQALAB0ANQBIAFgAbQB/AI8AmgCiAKEAjgB0AFsAOQAZAAAA
5v/V/9P/1//d/+f/8P/1//f/+//8//j/9v/z//T/+v/+///////9//j/9P/y//b/+P/4
//r/+v/3//X/8//x//P/9f/4//r/+v/6//z//P/4//f/9v/1//b/+v/5//r/9//1//X/
9v/4//j/+f/7//v/+//5//n/9//0//L/8P/z//b/+v/9//z/+//4//b/9v/4//n/+f/5
//n/+f/5//n/+f/5//r/+v/6//r/+f/3//j/+f/5//r/+v/7//3///////7//v/+//7/
/v/+//7//v///wAAAQACAAMABAAAAP/////+/wEAAwAFAAQAAAAAAP///v8AAAAA/v/+
/wEAAwAEAAUABQAFAAUAAwACAAIAAgACAAAA/P/8//3//////wAAAAAAAAAA//////3/
/P/8//z///8AAAAAAAAAAP///////wEAAQABAAIABAAFAAYABwAFAAMA///8//3///8D
AAEA/v/9//z//P/9//z//f8AAAEAAgADAAMAAAD///7//f///////v/+////AQACAAIA
BAAEAAIAAgADAAMAAgAAAAAA/////////f/+//////8AAP////8AAAIAAgACAAIAAAAB
AAIAAQD+/wAAAQABAAEAAQABAAAA/v/+//7//v8CAAIAAAAAAAQABAACAAEAAQAAAAAA
AgADAAMAAgABAP//AAAAAAAAAAACAAIAAgACAAYAAwACAAAAAAAAAAAAAQACAAEA////
/wEAAQD///3//f/+//7/AwAEAAMABAADAAMABAAEAP//AgACAAEA/v/8//7/AAACAAEA
AQAAAP//AAADAAQAAwACAAEAAQAEAAYABwAIAAkACgAKAAoACAAIAAgACAAKAAoACwAO
ABIAEwATABMAEwAVABIADwAPAA4ADwANAAgAAwACAAEAAAD+////AwACAAEA///9//v/
/P/+/wAA///9//z/+//8/wIACgAMAA0AFQAbACEAMABGAFcAawB9AIoAlACRAIoAgABt
AFEANwAYAPb/3f/T/9X/2f/f/+L/6//z//f/+P/+/wAA+f/6/wAAAgD/////AQACAPz/
+v/6//f/9v/3//b/9v/3//j/+f/7//v//P/8//j/+P/6//r/9//3//f/9//5//z/+v/6
//n/9//3//j/+v/6//v//f/8//v/+P/3//r/+v/7//z/+v/6//v/+//7//v/+f/4//j/
+v/7//v/+//7//v/+//9//3//f/+//3//P/7//n/+v/8//7////+//7///8BAAUABQAE
AAQAAwACAAEAAAAAAAAAAQACAAMABAAFAAYAAwABAAAA/v8AAAEAAgAAAAIABAAFAAYA
BgAGAAQABAAEAAUABQAFAAUABQAFAAMAAQACAAMABAAGAAIAAgADAAEAAQACAAIABAAE
AAMAAwABAAAAAAAAAAEAAgACAAIAAgABAAEAAQABAAEAAQACAAMAAwADAAMAAAD///z/
+v/7//3/AQD//wEAAQABAAIA///8//v//P///wAAAQABAAIAAwAEAAUABAADAAEAAAAA
AAEAAQAAAAAAAAD+//7/AQADAAQABAADAAEAAAD/////AAABAAEAAgABAAEAAgAAAAAA
AAAAAP//AQADAAMA/P/+///////9//3//f/8////AAABAAIABgAGAAQABAAEAAQAAgAB
AAMAAgACAAQABAADAAEA//8AAAIAAwAEAAMABAADAAIABgAKAAgABgAEAAIAAgACAAAA
/f8BAAMAAwABAAAA//////7/AAAAAP7//v8BAAEAAgACAP//AgACAAEAAwACAAUACAAF
AAMAAgAAAP//AAADAAQAAgAAAP7//f/+/wAAAQACAAYACAAJAAoACQAIAAcABgAKAAoA
CwAOABIAEwATABMAFAAVABEADQAOAAwADAAJAAkABQAFAAUAAwAAAAAAAwACAAEA///9
//r/+v/7//z//f/9//7////+//z/AgAMABEADwAPABsAKgA2AEUAVwBrAH4AhgCLAIoA
ggB3AGcATwAsAAoA7//j/+H/4//d/+L/8//5//X/9P/2//T/9//8//r/+v8BAAEA+//4
//r//P/6//r/+v/8//z/+f/5//n/+f/3//f/+P/4//f/+P/7//z/+f/5//n/+f/4//r/
9//2//b/9f/2//j/+P/4//n/+//5//n/9//3//X/9P/0//T/9P/0//X/9f/4//n/+P/4
//j/+v/7//v/+v/5//j/9//4//n/+v/8//r/+v/6//n/+f/6//v/+//8//z//f///wAA
///9//z/+//6//n/+P/7//z//v8AAP///v/9//z//P/9////AAABAAEAAQD+//z//v//
/wAA/v/+//z//P/+/////////wEAAQABAP////8AAAEAAgAAAPz//P/9//z/+//7//r/
/P/+////AQAAAP7//f/8//v//P/8//z/+v/5//n/+f/8////AgAGAAUAAwABAP//////
//3//P/+////AgD///z/+//6//r//f/8//3/AAACAAIAAgABAAAA///+//3///////7/
/v/8//3//f/8//z//P/6//r//v///////v/8//v/+//7//3//v//////AAD/////AAAC
AAIAAgACAAAAAQACAAEA/v8AAAEAAQADAAMAAwACAP///v/9//z/AAAAAP7//v8CAAIA
AAD//////v/+/wAAAwADAAIAAQAAAAAA///+/wAAAgACAAIAAgACAP/////9/wEAAAD4
//z///8AAAEAAgACAAIAAAD9////AQABAP///v/9//3//P8AAAAA/v/+//3//f/+//7/
+f/8//z/+//8//r//P/+//7//f/9//z/+//8////AAACAAIAAgADAAEAAgACAAIABQAG
AAYABgAIAAgACAAIAAkACAAIAAoADgAPAA8ADwARABMAEAANAAwACgAKAAcABQABAAEA
AQD9//r/+v/9//7/////////+v/6//v//P/8//v/+//7//r//P8AAAAAAwALABMAIQAy
ADwARQBVAG8AjgCcAJ0AnACOAHcAXQBDACgADgDv/9n/1f/Z/93/5v/x//f/+f/4//j/
+P/5//r/+v/6////AQABAPz/9v/4//r/9//2//f/9v/1//X/9f/1//f/9//4//j/+P/4
//r/+v/4//f/9v/1//b/+v/5//r/+P/1//T/9P/2//b/9//5//n/+f/3//f/9f/0//T/
9P/0//T/9f/1//j/+f/4//j/+P/6//v/+//6//n/+P/3//X/9f/1//b/9//4//n/+f/3
//j/+f/5//f/9v/2//f//f///wAAAgD+//z/+v/4//v//P/+/wAA///+//3//P/8//3/
//8AAAAA///+//r//P/+////AAD+//7//P/8//7//////////////////f/7//z//f/+
//7/+v/6//v//P/9////AAD///7//P/7//v/+v/6//r//v8AAAEAAgD///v/+P/1//n/
+//9/wAA/v/9//z/+////wEAAQACAAAA//8AAPv//P/9//7/AAD+//z//P/+//z//P/8
//v//P/9//7//////////v/+//3//f/8//r//f/+//3//v/+///////+//7//f/9//3/
/f/+///////7//n/+P/4//j/+P/4//j//f8BAAUABwAAAAIAAwADAAIAAQAAAP7//v/+
//7//v8AAAAA/v/+//7//v/8//v//P/8//3/AAD//////v/9//3//v/+//7//v8AAAAA
AAABAAAA/P/7//7///////7/+v/9/////v/+//7//v/+////AAD///3//f///////f/9
//3//v/+/////v/7//r//P/9////AAD9/wAAAAD///z/+v/8//7//////wAAAAD8//z/
/v/+//7//v/+/////v8AAAEAAgAEAAYABwAIAAYABgAGAAYACQAKAAwAEAAPAA8ADgAN
ABAAEwARAA8ADAAIAAYAAQADAAEAAwAFAAIA/v/9/////v/9//v/+f/5//r//P/+//z/
+//7//v/+v8CAAYACAANABMAGQApAD4ATABbAHcAkwCgAKQAowCUAHoAXwBHACsACADo
/9v/2//Z/9f/4f/q//H/+f8BAPj/8v/6/wEA/P/4//r/+////wEA+v/2//b/9v/4//j/
+v/6//n/+f/5//n/+P/3//f/9v/y//L/9P/0//b/9//4//n/9v/4//X/9P/2//X/9v/4
//f/9v/2//f/9f/1//P/8//2//b/9//4//f/9v/2//X/9//3//X/9P/0//b/9//3//r/
+//8//3//P/7//r/+v/6//r/+v/5//v//P/9//3/+v/6//v//f/8//v/+f/4//v//P/9
//7/AAAAAAEAAgD///7//f/8//7///8BAAIAAgABAAAA/P/8//7///8AAAAAAAD+//7/
/v/////////////////9//v//P/9//7////8//3////8//v/+//6//3//v/+/////v/8
//v/+v/7//z//P/8//7//f/9//3/+//7//v//P/7//v/+//7//z//f/8//z/+v/7//7/
+//7//v/+//8//3//P/9/wAA/v/+//7//f/9//3//f/9///////+//7//P/9//3//P/+
//7//P/8//3//f/8//r/+v/5//n/+f/6//z//v////z/+//7//z//P/8//z//P/+/wEA
BAAFAP//AAAAAP//AQABAAEAAAAAAAAAAAAAAAEAAAD9//z//v/+//z/+//9//z//P/+
/wEAAQAAAP///v/+//3//P/+/wAAAAAAAP///v/6//n//P/9//3//P/4//v//v8AAAAA
AAAAAP3//P/5//X/+P/7//z/+//8//3///8AAP///v/7//r//P/9////AAD7//z/+v/3
//j/+P/8/wAAAAD//////v/5//j/+f/4//r//P/+/wEAAQACAAIAAgABAAIAAgACAAQA
BAAEAAQACAAIAAkADAAOAA8ADwAPAA8AEQAOAAsACAAGAAYAAwAAAPv/+v/5//r/+P/5
//3/+//7//r/+f/2//b/9//4//r/+f/5//n/AAAAAAAABAALABUAHwAtAEQAXABzAIkA
mQCcAJoAnwCUAHIATQAzABsA+P/a/83/z//V/9//6//w//H/9f/7//b/8v/0//X/+P/6
//r//f/9//f/9v/4//b/8v/w//D/8v/y//T/9f/2//f/9f/1//b/9v/y//L/9P/0//L/
8f/w/+//8f/2//b/+P/2//P/8v/y//D/8P/x//P/9v/3//b/9//1//T/9P/0//b/9v/3
//f/+P/3//T/8v/0//b/9//3//X/9f/1//X/9f/1//X/9v/2//b/9v/1//b/+P/6//v/
+f/4//j/+f/7//v/+v/6//z//P/8//z//v/+////AAD+//7//v/+//3//f/+//7//f/9
//3/+v/8//7///8AAAMABAADAAQAAAD///3/+//7//v/+//5//r//P/+/wAAAAD8//z/
/f/7//v//P/8//7//v/9//3////+//7//v/9//7//v/+//7//f/9//3/////////AAD/
//////////3//f/7//r/+P/5//z/+f/8//3//v8AAAIAAAAAAAIAAAD+//z/+f/6//v/
/P/9/wEAAQAAAAAAAAABAAEAAAAAAAAA/v/+//7///////7//P/7//v/+//8//7/AAAB
AP7//f/9//7/AAAAAAAAAAD//wEAAwADAP3//v/+//3//////////v/9//z/+//6/wAA
AgACAAQAAgAAAPz/+f/7//r/+v/8/wEAAwAEAAUABAAEAAMAAgACAAQABAAEAAgABAAA
AAIAAgACAAIABAAEAAIA//8AAAEAAAD9//////8AAAAAAgACAAAAAAACAAMABQAGAAEA
BAAEAAMAAQD+////AAACAAEAAQAAAP7//v8AAAAA/f/8//v/+////wQACAAMAAoACgAJ
AAgABgAGAAYABgAKAAoACwAOABIAEwATABMAFgAZABcAFQARAA4ADQAJAAcAAwADAAMA
AwAAAAAAAwACAAEA///9//3//v8AAAIAAAD////////+/wAABgAMABMAGQAfACkANgBI
AGMAdQB9AIwAnACbAI4AgABlAEcAKwAKAOj/0//T/9n/2f/d/+j/8f/3//X/8v/6/wIA
AQD6//j//P8BAAEAAQD+//j/9v/6//z//P/+//7/////////////////AAAAAPz//P/+
//7//f/9//3//f/9/wAA/v/+//3/+//7//z//P/8//3//////////f/9/////v/+//7/
+//6//r/+f/9//////8AAP//AAAAAP//AQABAAEAAQD///////8AAAIAAgACAAEAAAAA
AAAA/////wAAAgAFAAcABwAGAAYACAAIAAgACAAGAAYABwAIAAcABgAFAAQABQAHAAoA
DAAMAAsACgAGAAcACgAMAA4ACwAKAAcABgAIAAkACQAJAAcABwAHAAUABgAIAAoADAAO
AAoACgALAAgABwAHAAYABgAGAAUABQAGAAYABwAIAAcACAAIAAgACgAJAAkACQAIAAcA
BgAGAAgACQAKAAsACQAJAAcABgAEAAUACAAFAAYABwAIAAoACAAGAAYACAAGAAYABgAF
AAgACQAKAAsACQAHAAQAAgAEAAcACQAKAAgACAAGAAYABgAHAAcABgAIAAcABwAHAAUA
BgAHAAcABwAHAAgACgAJAAgABwAGAAUABwAJAAkABgAKAA0ADwAMAAsACgAIAAkACgAL
AAwACwAKAAcABgAKAAoACAAHAAgACAAJAAwACwALAAoACQALAAwADAAMAAsADAALAAoA
CwAKAAYABQAPAA8ADAAMAAwADAAMAAwADAAMAAwACgAHAAkACwALAAkABwAHAAgACAAI
AAgABgAGAAUABQAGAAYABQAKAAwADQAKAAgACgAMAAoACQAJAAgABgAGAAgACAAJAAoA
CwANABAAEgATABQAEgASABEAEAARABIAEwAUABQAFAAVABgAGAAXABUAEwAZAB0AHAAb
ABgAFgAWABMAEQANAA0ADQALAAgACAALAA0ADQAMAAsACAAIAAkACgAKAAkACQAJAAwA
DgAOABQAGwAfACEAJwA2AEYAUwBnAHkAhgCSAJ8AoACSAH0AYwBLAC4ADgD3/+//6//n
/+v/9v/9////AwAIAAYAAgAHAAoACAAKAAsACwAPAAwACgAKAAoABgAEAAQAAgAEAAUA
BgAHAAcABwAIAAgABgAGAAgACAAHAAcABwAHAAUABgACAAAAAgADAAYACgAJAAgACAAJ
AAsACwAJAAkACQAIAAgACAAIAAgACQAJAAkACQAHAAYABgAIAAkACQAHAAcABwAHAAcA
BwAHAAgACQAKAAsACwAKAAoACgAJAAgACAAJAAsADQANAAwADAAOAA4ADgAOABAAEAAR
ABIAEQAQAA8ADgAPAA8AEAAQABMAEwATABAAEgAUABUAFgAUABQAEgASABAAEQARABEA
EwATABMAEQAQABAAEAAQABEADgAPABEAEwATABQAFAATABIAEAAPAA8ADgAOAA4AEQAS
ABIAEgASABEAEQARAA8ADwAPABAAEgATABQAFQASABEADgAMAA0ADwATABEAEwATABMA
FAASABAAEAASABMAFAAVABUAEgARABAADwATABMAEgASABMAFQAWABYAFAASAA4ADAAR
ABMAFAAUABcAFwAYABkAFwAWABUAEwATABMAFAAWABQAFAAUABQAEwAVABcAFwAUABYA
FwAXABkAGQAZABgAFgAWABYAFgAWABYAFAAUABYAFgAUABMAEwASABIAFAAVABUAFAAT
ABUAFgAWABYAFgAYABgAGAAYABgAFQAVABYAFwAXABYAFgAVABMAEQAVABcAGQAbABkA
GQAYABgAFwAXABQAGAAaABkAGQAYABYAEgAVABUAGAAYABgAGAAYABYAFgAUABEAFAAX
ABgAFwAXABcAGAAYABgAGAAWABYAFgAVABUAFAATABYAFgAVABcAFgAZABwAGgAZABkA
GAAWABYAGAAYABgAGAAYABkAGAAaABsAHAAeACAAIQAiACAAIAAgACAAIAAgACEAJAAn
ACkAKgArACsALQAqACcAKAAmACYAIwAhAB0AHQAdABkAFAASABMAGAAbAB0AHwAYABYA
FQAUABYAFQAVABUAHAAcABwAHAAjAC0AMwA/AFIAZABvAIMAmwCqALIAtwCyAKIAiwBz
AFMANAAcAAUA+//5//v///8KABEADwANABYAHAAcAB0AHgAeAB4AHQAXABcAGgAWABIA
FAAUABQAFgAWABMAEwATABMAFAAVABcAGAAUABQAFgAWABUAFQAVABUAEwAWABQAFAAV
ABMAEwAUABIAEgATABUAFgAXABYAFwAZABgAGAAYABgAGAAZABkAGwAbABkAGAAWABgA
GQAZABkAGQAZABkAGQAZABkAGgAcABwAHAAbABkAGgAbABsAHAAcAB0AHwAgAB8AHQAc
ABwAHAAcABwAHwAgACIAJAAiACIAIgAiACMAIwAkACQAJAAjACIAHgAfACIAJAAmACYA
JgAkACQAJAAlACUAJQAkACMAIgAfACEAIgAjACQAJgAiACIAIwAjACMAJAAkACMAIgAg
AB8AIgAiACMAJAAiACIAIQAgACEAIQAiACMAJAAlACYAKAApACkAKQApACcAJwAlACQA
IgAjACYAIwAlACUAJQAmACcAJgAnACoAKAAoACgAJwAnACcAJwAnACkAKQAoACgAKAAp
ACkAKAAmACYAJAAkACgAKQApACgAKAAnACcAJwAnACgAKQApACkAKQAqACwALAAsACwA
LAAtAA==
         </WaveFormData>
      </LeadData>
      <LeadData>
         <LeadByteCountTotal>10000</LeadByteCountTotal>
         <LeadTimeOffset>0</LeadTimeOffset>
         <LeadSampleCountTotal>5000</LeadSampleCountTotal>
         <LeadAmplitudeUnitsPerBit>4.88</LeadAmplitudeUnitsPerBit>
         <LeadAmplitudeUnits>��V</LeadAmplitudeUnits>
         <LeadHighLimit>2147483647</LeadHighLimit>
         <LeadLowLimit>268435456</LeadLowLimit>
         <LeadID>II</LeadID>
         <LeadOffsetFirstSample>0</LeadOffsetFirstSample>
         <FirstSampleBaseline>0</FirstSampleBaseline>
         <LeadSampleSize>2</LeadSampleSize>
         <LeadOff>FALSE</LeadOff>
         <BaselineSway>FALSE</BaselineSway>
         <ExcessiveACNoise>FALSE</ExcessiveACNoise>
         <MuscleNoise>FALSE</MuscleNoise>
         <LeadDataCRC32>1575868470</LeadDataCRC32>
         <WaveFormData>
CQALAA4AEAATABUAFQAYABkAGgAbABsAGQAcAB8AIQAkACcAKQAqACoAKQAmACMAJQAl
ACUAJgAoACcAIgAgAB8AHQAaABYAFAAPABAAEQAQABAADgAKAAYAAwAAAPz/+//6//n/
9//4//b/9//5//f/9f/1//X/+f/2//L/9P/3//f/+P8CABgALgBEAGQAfQCKAJ4AvwDg
APwADAEKAfkA3wC0AH8AUAA0ACsAJgAMAPH/6f/l/9f/0P/N/8v/z//S/9j/2//d/+H/
4f/e/+D/4//r/+n/5v/k/+L/4f/h/+L/5P/k/+T/5f/l/+L/4f/h/+D/4//k/+b/5//n
/+b/5P/j/+T/5P/l/+X/4v/i/+X/5v/m/+X/5f/l/+P/4//j/+P/4//k/+T/5P/k/+T/
4//j/+f/6v/s/+//7f/r/+n/5//o/+j/6f/p/+n/6P/n/+b/5//p/+z/7f/v/+//7//x
/+7/6v/n/+b/6f/s/+//9P/y//D/7v/u//D/7v/u//D/8//2//f/+P/3//X/8//t/+//
9P/4//r/9v/0//H/7//t/+z/6//r/+z/7f/t/+v/7f/u/+//8v/w/+//7//w/+7/7v/u
/+z/6v/r/+v/7P/w//H/8v/0//f/+P/5//r/9//2//X/9f/1//X/9f/1//r/+//9//7/
/f/9//3/+//9//7///////7//v8AAAAAAAACAAAAAAABAAIABAAGAAQABAAEAAUAAgAB
AP///v8BAAEAAQABAAAA///9//z///////////8BAAIABAAHAAUABAABAAIABAADAAMA
AwAEAAUABAAFAAMABAAHAAcABQAFAAUAAgAEAAQABAAEAAIAAgADAAMAAQABAAEAAQAC
AAMAAQACAAIAAgACAAIA///+//3//P8EAPz/+P/8/wAABAAIAAUAAwACAAEAAAD/////
/v/9//3//f/9/wEAAgADAAQABgAFAAUABQACAAIAAgABAAEAAQADAAUACQAMAA4AEQAR
ABEAFAAXABcAFwAWABUAGQAdACAAIgAlACcAKAApACoAKQAoACkAJwAnACgAKAAoACQA
IwAkACUAIwAgABsAFAATABIAEAAQAA4ACgAJAAcABQACAAEAAgABAP/////8//z//f/9
//j/9//2//X/+P/4//r/+//5//j/+v8EABIAKgBGAGMAggCeALEAwgDeAPoAEgEhARUB
6AC3AIoAXgA/ADQAKgAVAPn/5//f/+D/2f/N/8//0v/S/9f/4f/h/9v/3P/i/+P/4//j
/+L/4v/i/9//3//g/+L/4f/i/+T/5f/i/+H/4f/g/+L/4v/j/+P/5v/m/+X/5f/j/+L/
4v/h/+L/4v/l/+b/6P/n/+f/5//n/+f/5//n/+b/5v/l/+T/5P/k/+P/4//j/+T/5P/l
/+b/5//o/+n/6v/q/+v/6//q/+r/6v/q/+j/6f/r/+v/6//r/+v/7f/u/+7/7//y//H/
8P/v//D/7//u/+3/7v/x//D/8f/0//L/9P/0//T/8//z//P/7//v//L/9P/0//P/9P/0
//X/8//y//H/8f/x//H/8P/t/+7/8P/y//b/9f/z//L/8v/y//L/8v/w/+7/7//v//D/
8f/x//H/8v/z//T/9f/2//n/+v/7//3//f/7//n/9//5//n/+v/6//3///8BAAEAAAAA
AAAA/////wAAAwAEAAIABAACAAIAAQAAAAAAAAABAAIAAwAFAAIAAQD///7/AAABAAIA
AwADAAMAAgACAAEAAQABAAEAAgACAAMABQAIAAgABgAIAAcABQAEAAMABAAFAAQABQAD
AAQABwAHAAYABQAEAAAAAwAEAAUABgAEAAQABQAFAAcABwAHAAcABQADAP7//P/9//7/
//8AAP7//v/+//7/AAAAAAAAAAAHAAsABwACAAEAAAD///7//////wAAAQADAAMABAAE
AAIAAQAAAP//AwAEAAUABgADAAEAAAD/////AAABAAEAAwADAAUABwAIAAoACwANABEA
EQAUABcAGQAbABwAHQAfACEAIgAiACUAJwAoACkAKwApACcAJwAnACcAKAAoACkAJAAi
ACIAIwAhAB4AGQARABEAEQAQABAADgAKAAkACQAHAAQAAwD///3/+v/5//j/+P/5//n/
+f/5//n/+f/y//D/8v/1//v//v/8/wQAFgAmADoAWwB4AIwAoQDAAOAA/AASASEBGwH6
AMMAhgBUADMAIgAaAAMA6//f/9f/0v/L/8f/zf/U/9L/0//d/+P/4f/c/+T/7f/p/+j/
5v/l/+T/4f/h/+L/5P/i/+L/4//j/+H/4f/i/+L/4v/i/+P/4//k/+T/4//j/+L/4v/j
/+P/5P/k/+f/6P/n/+X/5P/j/+T/5f/m/+f/6P/q/+v/7P/q/+j/5f/j/+b/6P/p/+v/
6//r/+v/6//o/+j/6f/p/+r/6v/q/+r/7P/t/+//7//v/+//7//x/+//7v/u//D/8v/y
//L/9P/y//L/8v/0//X/9P/1//j/+P/6//r/+v/5//n/+f/1//T/9v/3//b/9v/2//X/
9f/1//T/8//z//b/9//3//X/8//y//H/8v/z//P/9P/2//j/+P/4//b/9f/1//T/9P/3
//f/9//4//n/+v/7//z//P/8//z//f/+//3//P/7//3//f/+//7/AAABAAIAAQD//wAA
AQABAAAAAAACAAIAAgAEAAIAAgACAAIAAwAEAAMAAgABAAEAAwAFAAYACAAHAAcABwAH
AAUABQAEAAQABwAHAAcABwAHAAYABgAHAAYABAAAAAAAAwAFAAgACwAIAAcABAADAAEA
AgAFAAUAAwADAAMAAAACAAIAAgACAAIAAgADAAMAAQABAAEAAQADAAMAAAAAAAIAAgAC
AAIAAQAAAP///v///wAAAQACAAIAAQACAP////////////8EAAQAAQADAAEA////////
AAACAAIABAAGAAMAAgABAAAAAQABAAIAAwABAAEAAgACAP//////////AQACAAMABAAE
AAMAAwADAAUABgAHAAcABgAFAAYABwAJAAwADgARABQAFQAZAB0AHQAdABwAGwAeACEA
IwAkACcAKQAqACsALQArACkAKQAoACcAJwAmACcAIgAgACAAHQAbABgAEwANAA0ADQAM
AAoACAAEAAMAAgABAP/////9//v/+P/3//b/9v/3//f/9f/1//X/9f/4//r/+P/1//X/
/P8KABwALgBGAGoAiQCaAK4AywDmAPwAFgEgAQsB3QCiAGMAMgAaABUADgD2/93/1f/V
/9P/zv/J/83/z//S/97/5//p/+X/5f/k/+b/5f/j/+P/4v/i/+L/4//j/+T/5v/i/+L/
4//j/+H/4f/i/+L/5P/k/+X/5f/m/+b/5f/l/+P/4v/i/+H/4P/g/+P/5P/l/+X/5v/n
/+X/5f/l/+X/5f/m/+b/5v/m/+b/5f/l/+f/6P/o/+n/6f/p/+n/6f/q/+r/6//r/+v/
6v/p/+j/5//n/+j/5//p/+v/7f/x//P/8v/y//T/8v/y//L/9P/0//T/9P/2//T/8v/y
//T/9P/2//b/9v/3//f/9//z//H/9P/2//b/9//4//j/+f/3//b/9f/1//j/+f/5//f/
8//y//H/8v/z//P/9P/2//f/+P/5//j/9f/1//T/9P/3//f/9//4//f/+P/5//r/+//8
//3///8BAAEAAQABAAIAAQABAAAA/////////f///wAAAQABAAIAAgAEAAQAAwAEAAEA
AAACAAIAAwAEAAYABgAGAAcABwAHAAYABgAEAAMAAgABAAQABQAFAAYABQAFAAUABQAD
AAIAAgADAAcACAAHAAoACQAHAAYABQAEAAMAAAD//wEAAgAFAAUABwAHAAcABAABAAAA
///+////AAACAAMAAQABAAEAAQADAAMAAAAAAAIAAgACAAIAAQAAAP///v/9//z/+//6
////AQAFAAUAAQABAAEAAQD+//7/AQAFAAYABAACAAAA/v//////AAABAP////8AAAAA
AQABAAEAAQAAAAAAAAAAAP///f/8//v//v8AAAIAAwAFAAUABwAJAAsADgAQABMAFAAT
ABUAFwAYABkAGQAZAB0AIQAkACYAJgAnACcAJwAoACcAJgAnACUAJQAmACYAJAAeABsA
GgAaABkAFwATAAwACwAKAAgACAAGAAIAAQAAAP///f/9//v/+f/2//X/9f/2//j/+f/1
//X/9f/1//D/7P/w//v//f/8/w4AKAA8AFQAdACLAJoAsADPAPIABgEQAQwB8QDDAIoA
UwAsAB4AGQAIAPD/2//X/9P/z//M/8v/zf/P/9j/4v/p/+X/4//j/+L/4P/h/+X/5f/k
/+T/5P/h/9//3v/e/9//4P/i/+P/4//j/+T/5P/i/+L/4//j/+T/5P/j/+P/4v/i/+P/
4//j/+T/6P/q/+n/5//m/+X/4//j/+P/4//k/+b/5//o/+X/5P/i/+H/5f/m/+b/5//n
/+f/5//n/+j/6P/p/+n/6P/o/+j/6P/o/+n/6//r/+3/7f/t/+//7f/s/+z/7v/s/+z/
7P/u//D/8P/w//L/8P/u/+7/8P/w//L/8v/y//b/9//4//X/8f/y//L/8P/v//D/8P/x
//T/9P/0//X/9f/1//T/8f/u/+7/7v/w//L/8f/x//L/9P/0//T/8v/v/+//7v/u//D/
8f/y//T/9f/2//f/+P/4//j/+P/5//v/+//7//v//v///wEAAgAAAP///v/7//z//v8A
AAEA/v/8//z/+v/7//7//f/+////AAACAAQAAQAAAP/////9//3//P/8/wEAAwAFAAcA
BAADAAEAAAAAAP///v/9/////v/+////AAAAAP7/AAADAAMABAAFAAQAAwAAAP///v/+
/wAA///////////8//7//v/+//7//f/8//z/+//7//v/+//7//7////9//7//v/+//7/
/v/9//z/+//6//z//P/8//z//f/9/////f/3//3////+//7//v/+//7//f/7//r/+f/8
//3///8AAP3/+//5//f/+//8//3//v8AAP////////3//v///////v/9//7///8DAAYA
CAALAA8ADwASABUAFAAVABUAFQAYABsAHQAeACEAIwAkACUAJwAlACMAIwAhACEAIgAi
ACAAGgAXABYAFwAVABIADQAIAAkACgAKAAcABAD///3//f/7//j/9//4//f/9f/1//L/
8v/z//P/8f/x//H/8f/w//D/8P/t/+3/+P8CAAoAIAA8AFYAcwCMAKAAswDIAOIAAgES
AQMB4wC6AIcAWAA2ACUAIAAOAO//3f/Z/9H/yP/F/8H/wf/K/9j/3f/Z/9n/3//a/9b/
3//f/93/3P/c/9z/2f/Z/9r/3P/c/9z/3f/d/93/3f/e/97/2//a/9r/2f/d/97/3v/f
/9z/3P/d/93/3//g/+T/5v/i/9//3f/b/9z/3f/e/9//3//g/+D/4P/d/9z/2v/Z/97/
4P/h/+P/5f/l/+X/5f/h/+D/4P/f/+D/4P/g/+D/4v/l/+n/6//q/+n/6P/p/+v/6v/q
/+z/6f/o/+f/6P/o/+j/6P/q/+v/6v/r/+7/7f/u/+3/7P/u/+//8P/t/+3/8P/y//L/
7f/s/+r/6f/r/+r/6f/p/+z/7f/t/+v/6v/q/+r/7P/r/+n/6P/o/+r/6v/q/+j/6v/r
/+v/7P/q/+n/6P/o/+z/7v/w//L/8v/y//L/8//3//f/9//3//n/+f/6//r/+v/5//j/
9f/4//r//P/9//n/+P/5//j/+P/6//j/+P/4//j/+f/6//v//P/9//////////7//v/8
//v/+v/5//v//f/+/wAA///////////8//r/+f/5//v//P/7//7//v/9//3//f//////
/f/9//z//P/+//3//P/7//r/9v/4//j/+P/4//r/+v/7//v/+//7//v/+//6//n/9f/0
//b/+P/6//z/+v/6//r/+v/8//z//P/8//z/+//8//n//f/8//v/+v/5//j/+v/5//n/
+f/3//f/+P/4//n/+f/5//n/+P/4//j/+P/6//n/+f/5//v//P/9//3/+//7//3/////
/wIABAAHAAsACwAOABEADwAPAA4ADQARABUAGAAaAB8AIQAiACMAIwAhAB8AHwAfAB8A
IAAgACEAHAAaABoAFwAVABIADQAGAAUABAACAAUABAABAAEA/f/7//j/9//2//X/8//z
/+7/7v/v/+//7v/v//D/8f/u/+j/6v/x//X/8v/y//7/EgAmAEAAYQB+AJYAqwDEAOAA
+AAOAR0BCQHYAKEAcgBIADEAKgAaAP3/5//f/9n/zv/B/8H/yf/O/8z/0//d/9v/0//W
/9z/3f/d/93/3P/c/9z/2//b/9z/3v/e/97/3//f/9//3//g/+D/3//e/97/3f/e/97/
3f/d/97/3v/f/9//4P/g/+P/5P/i/9//3f/b/93/3//h/+P/4f/i/+L/4v/i/+L/4f/h
/+X/5v/m/+f/5f/l/+X/5f/l/+b/6P/p/+n/6P/n/+b/6P/p/+v/6//r/+v/6//t/+3/
7P/s/+7/7P/s/+z/7v/w//D/8P/y//D/7v/u//D/8//2//f/+P/4//f/9v/x//H/9P/2
//b/9P/0//P/8//0//T/9P/1//b/9//3//X/8f/w/+//8P/y//H/8f/y//L/8v/y//D/
8v/z//P/9P/3//f/9//4//b/9v/2//b/+f/6//v//f/9//3//f/9//3//f/+//7/////
/////f///wAAAQABAAIAAgAEAAQABAAGAAQABAAEAAQABQAGAAUABAADAAMABQAFAAQA
BAADAAMAAwADAAEAAQAAAAAAAwAFAAcACQAIAAYABQAFAAcACAAHAAoACQAHAAYABQAH
AAcABQAFAAMABAAHAAcABQAFAAUAAgADAAQABQAGAAUABAAEAAMABQAFAAUABQAHAAcA
BAAEAAMAAgABAAAAAgACAAIAAgAEAAQABAAEAAUABQAHAAUAAwADAAMAAwAEAAQAAQD9
/wAAAQACAAMABAAEAAMAAwADAAIAAQABAAAAAAABAAIAAwACAAIAAgACAAIAAQABAAEA
AQACAAMAAwABAAEAAwAFAAcACgAMAA8AEwATABYAGQAcAB0AHQAdACAAIwAlACYAJwAp
ACoAKwAsACsAKgArACgAJwAnACYAKAAkACMAJAAjACEAHgAZABAADwAOAAwADQAMAAkA
CQAHAAUAAgABAAAA///9//3/+P/4//n/+f/3//f/9//3//b/9v/4//f/9//6/wIADgAg
ADIASgBlAIYApAC5ANAA8AAIARQBFwEDAdoAowBkADYAIwAYAAIA6//h/9n/0//Q/8//
y//L/87/0v/f/+3/7//t/+r/5P/j/+f/5v/k/+P/4v/i/+P/5f/o/+X/5P/k/+P/4v/j
/+X/5v/o/+j/6f/p/+j/6P/n/+f/5P/k/+X/5f/m/+b/6f/q/+j/5//n/+f/6f/p/+n/
6f/n/+j/6P/o/+j/6P/n/+f/6f/q/+r/6//p/+n/6f/p/+n/6v/s/+3/7P/s/+z/7P/u
/+//8f/x/+7/7f/s/+3/7//w//L/9v/1//T/8//0//T/9P/0//b/+P/2//b/+P/4//r/
+v/6//r/+f/4//P/9P/4//v//P/4//j/9//3//j/+P/4//n/+v/7//v/+f/2//b/9v/4
//j/9//3//j/+P/4//j/9v/0//X/9f/2//n/+f/5//r/+//8//3//v/9//z/+//7//7/
//8AAAEAAQABAAIAAgAEAAUABgAFAAQABAAEAAMABAAEAAYABgAEAAYABAAEAAQABAAF
AAYABgAGAAYABwAHAAcABgAGAAUABQAFAAUABgAHAAcACAAJAAkACQAJAAgABgAFAAUA
BwAIAAcACgAIAAcABwAHAAYABQACAAEAAwAGAAsADQAKAAkACAAEAAIAAgACAAIAAwAE
AAYABwAFAAUABQAFAAMAAwAAAAAAAQACAAMABAAEAAQABAAEAAIAAgACAAIAAgABAAIA
/////////////wAAAAD9////+//9/wEAAgACAAIAAgACAAIAAQABAAEAAwADAAQABAAC
AAEAAAD///7//v/+//7//////wAAAQABAAIAAwADAAEAAQADAAUACgAOABEAFQAVABUA
GAAbABwAHQAdAB0AHwAhACIAIgAmACkAKwAtACoAJwAkACMAJAAlACcAKAAlACAAHgAe
AB0AGwAYABMADwAPAA8ADgAOAAwACAAHAAUAAwAAAP///P/7//n/+f/4//j/+f/5//f/
9//3//f/8v/0//b/9//5//7/CAAaADIASgBgAH8AmgCoALsA3AD6AAgBDgH/ANkAnABf
ADYAJAAbAAwA9P/f/9f/1//R/8b/w//N/9f/2v/k/+n/5//l/+P/4v/g/+H/4//m/+b/
5//o/+b/5f/l/+b/4v/i/+P/4//h/+H/4v/i/+L/4v/j/+P/5v/m/+X/5f/m/+b/5//n
/+T/5P/n/+j/5//l/+T/4//k/+X/5v/n/+X/5v/m/+b/5//o/+j/6f/p/+r/6v/r/+3/
7f/t/+3/7P/s/+3/7f/u/+7/7v/u/+7/7//x//H/8f/x//H/8//y//D/7//w//L/8v/y
//T/9f/2//f/+v/5//b/9f/2//j/+v/6//r/+f/5//n/9f/3//r//P/8//j/+P/3//f/
9//2//X/9f/4//n/+f/3//b/9v/2//j/+v/5//n/+v/5//j/9//0//X/9//4//r/+f/5
//n/+v/7//z//f/+//7//v/+////AQABAAEAAQABAAEAAgACAAQABQAGAAUAAwAEAAUA
BQADAAIAAwACAAUACAAHAAgABgAGAAcACAAGAAYABgAHAAkACQAIAAgABwAHAAcABwAI
AAkACQAKAAoACQAIAAcABwAGAAYABwAKAAoACAAKAAgABwAHAAcACQAJAAcABwAHAAgA
CwALAAoACQAIAAQABwAIAAkACgAHAAYABgAFAAUABQAFAAUABAADAP///v///wAAAQAC
AAUABgAHAAgABgAEAAIAAAADAAMABQADAAEAAQABAAEABQAGAAQABwADAAEAAgACAAIA
AgACAAQAAwADAAMAAwADAAQABAADAAMAAwADAAIAAgACAAIABAADAAMAAwACAAIAAgAB
AAQABQAIAAsADQAQABIAFQAVABUAGAAbAB8AIQAiACMAIwAlACYAJgApACsALAAtACwA
KQAmACUAJgAnACkAKgAnACIAIAAgAB4AGwAXABEADAANAA4ADgANAAoABQADAAIAAQD/
/////v/9//v/+//4//j/+f/5//f/9//3//f/9v/0//b/+f8BAAgAEAAiAD4AXgB6AJEA
oACuAMsA9AAQARAB/gDfALUAfgBPADIAKAAdAAYA8v/n/93/1//V/87/yf/P/9n/4P/k
/+X/5f/l/+X/5v/q/+v/6f/m/+T/4//i/+L/4//l/+j/6P/o/+n/6f/m/+X/5f/k/+L/
4v/j/+P/5f/m/+b/5//k/+T/5f/l/+T/5P/n/+j/6v/p/+n/6f/p/+n/6f/p/+f/6P/o
/+j/6v/q/+n/6f/r/+z/7P/t/+v/6//r/+v/6v/q/+v/6//s/+z/7P/s/+3/7//y//P/
8v/x//D/8f/v/+7/7v/w//P/9P/1//j/+P/4//j/+v/5//b/9f/2//j/+v/6//r/+f/5
//n/9f/3//r//P/8//z//P/7//v/+P/2//T/8//0//X/9f/z//T/9P/0//b/9v/1//X/
9v/z//L/8f/u//L/9f/3//r/+//7//v//P/6//r/+v/6//z//P/8//3/AQABAAEAAQAA
AP/////+/wAAAQACAAEA//8AAAEAAQABAAIABQAGAAUABgADAAIAAAAAAAEAAgADAAQA
BQAHAAcABwAGAAYABQAFAAUABQADAAMAAgACAAMAAwADAAMABAAEAAUABwAGAAYABAAG
AAQAAwADAAMABQAFAAMAAwADAAQABwAHAAUABQAFAAIAAQAAAP///v/+//7//////wEA
AwAFAAcABAADAP///v8AAAAAAAAAAAIABAAGAAgABgAEAAIAAAABAAEAAwABAAEAAQAA
AAEAAgADAAQAAgABAAEAAQADAAMABAAEAAEAAQABAAEAAgACAAIAAgACAAEAAQABAAIA
BAAGAAcABQAFAAcACQALAA4AEAATABIAEQATABUAFgAXABcAFwAcACEAJQAoACkAKwAs
AC0ALAApACYAJQAnACcAKAAoACcAIgAgACAAHAAZABUADwALAAsACwAKAAsACgAHAAcA
AwABAP7//f/+//3/+//7//b/9v/3//f/8//z//P/8//0//T/8v/z//n//v8IABoALABE
AGIAfQCKAJwAuQDSAOoABgEQAfsA1wCuAIEAVgA8ADUALAAQAPX/5//f/9X/zv/P/9X/
0f/M/9D/1//b/9//4//i/9r/2//h/+L/4v/j/+T/5f/l/+b/6P/k/+L/4f/f/9//3//g
/+D/4v/i/+P/4//k/+T/4//j/+P/5P/m/+f/4//i/+T/5P/m/+X/5f/l/+P/4//j/+P/
4f/i/+L/4v/k/+b/5//p/+j/6P/n/+f/6f/p/+n/6f/o/+j/6f/p/+r/6v/q/+r/7P/t
/+//7//u/+3/7P/t/+//7v/u//D/7//u/+3/7v/v//D/8f/0//T/8v/y//T/8f/y//H/
8P/y//P/9P/x//P/9v/4//j/9P/0//P/8//1//T/8//z//L/8f/v/+v/6//s/+3/8P/w
/+//7//w/+3/7P/r/+j/6//t/+7/8P/x//H/8f/y//X/9v/3//j/+//8//3///////3/
+//5//3///8CAAQABAADAAIA/////wAAAQABAP7//v8AAAAAAwAGAAUABgAEAAQABQAG
AAQABAAEAAUABQAFAAQABAAFAAUABQAFAAUABQAEAAQABQAFAAUABQADAAIAAgADAAUA
BgAFAAgABgAFAAUABQADAAMAAQABAAMABAAHAAcACQAJAAkABgAFAAQAAwACAAUABgAI
AAkACAAHAAYABQAHAAcABAAEAAIAAAD+//z/AAACAAQABgAEAAQABAAEAAIAAQACAP//
//////////8GAAYABQADAAQAAgACAAIAAgACAAEAAQABAAEAAQACAAIAAwADAAMAAwAC
AAIAAgACAAIAAQABAAEAAwAEAAUABQAHAAcACQALAAsADAAMAA0AEAARABUAGQAbAB0A
HgAfACEAIwAkACQAJwApACoAKwAuAC0ALAAtACwAKwArACoAKwAmACQAJAAhAB8AHAAX
ABMAEwATABIAEAAOAAoACQAJAAcABAADAAIAAQD/////+//6//r/+f/6//v//P/9/wIA
/v/8//3//f8AAAgAEgAiADoAVgB1AI4AoAC7AN4A/gAYASQBIQEJAd4ApQBwAEwAOQAy
ACQACwD1/+3/5//a/9H/z//R/9T/3P/j/+f/6f/r/+j/6P/r/+3/7P/q/+n/6P/n/+f/
6P/q/+j/6P/p/+n/6v/r/+3/7v/s/+z/7f/t/+z/6v/n/+X/6P/q/+3/7//t/+z/7v/u
//D/7//v/+//7P/r/+r/6f/s/+7/7//w/+7/7v/t/+3/7v/u/+3/7f/x//P/9f/3//P/
8v/y//H/9f/2//f/+P/2//X/9f/z//P/8//z//X/+P/4//n//P/6//r/+v/8//7//v/+
/wAAAAD+//7/AAD9//7//f/8/wAAAQACAP////8CAAQABAAEAAQAAwADAAIAAAD+//3/
AAABAAEA///8//z//P/+//7//f/9//7///8AAAEAAAAAAAEAAQACAAIAAQAAAAAAAgAE
AAYACAAHAAYABQAFAAcABwAHAAcACgALAA0ADgAMAAsACgAHAAsADgARABMADwAOAA8A
DgAOABAADgAOABAAEAARABIAEQAQAA8ADwAQABEAEQASABUAFQAVABUAEgARAA8ADgAS
ABMAFAAVABYAFgAXABkAFwAWABMAFAAUABMAEwATABQAFQAUABUAEgASABQAEwAUABUA
FgAUABUAFgAXABgAFwAWABYAFQATABMAEwATABMAEwAQABAAEgASABIAEgASABIAEgAS
ABQAFAAUABQAFQAVABcAFQARABEAEQARABYAFgATABUAEgAPAA4ADQASABQAFgAaABkA
GAAWABQAFAAUABQAFQAXABYAFgAXABUAEwASABIAFAAWABYAFgAWABQAEwATABMAFQAV
ABYAFgAXABcAFwAXABcAFgAVABQAEwARABAADwAQABIAFAAVABYAFwAaAB0AHgAgACEA
IwAlACUAKAArAC4ALwAvAC8AMgA1ADcAOAA9AD8AQABBAEEAPwA9AD0AOwA7ADwAPAA9
ADgANgA2ADUAMwAwACsAJQAlACUAJAAkACIAHgAdABkAFQAQAA0ADwARABIAFQARABAA
EAAPAA8ADwAPAA8ADgAMAA4ADQALABQAHgAqAD4AVABuAI8AqgC8ANMA8gAOASYBNgEz
AREB3AChAGoARgA5ADAAHAAFAPn/7//l/+b/6//p/+v/8P/2//3////7//n/+v/6//v/
///+//z/+//6//n/+f/6//z/+//8//7////7//v//P/8//z//P/9//3//v/+//3//f/+
//7///////v/+v/8//z/AAABAAMABQAEAAMAAgABAAEAAgACAAIABAAEAAMAAwAFAAYA
BgAHAAUABQAFAAUABgAGAAcABwAIAAgACAAIAAgACQALAAsACwALAAsADQALAAoACgAM
AAoACgAKAAwADwAQABEAFAAWABQAFAAWABYAGAAYABgAFwAXABcAEwAUABgAGwAcABoA
GgAZABkAGwAaABkAGQAXABcAFgATABUAFgAXABoAGAAXABcAGAAWABYAFgAUABQAFQAV
ABYAGAAZABoAHAAbABoAGQAYABsAHAAdAB8AIQAhACEAIQAhACEAIgAiACEAIQAhAB8A
IQAiACMAIwAkACQAJgAmACYAKAAmACYAJAAkACUAJgAkACQAJAAlACcAJwAmACYAKQAp
ACkAKQAnACcAJgAmACkAKQApACkAKwAqACoAKwAqACoAKAAqACsAKwAsAC0AKwArACkA
KQApAA==
         </WaveFormData>
      </LeadData>
      <LeadData>
         <LeadByteCountTotal>10000</LeadByteCountTotal>
         <LeadTimeOffset>0</LeadTimeOffset>
         <LeadSampleCountTotal>5000</LeadSampleCountTotal>
         <LeadAmplitudeUnitsPerBit>4.88</LeadAmplitudeUnitsPerBit>
         <LeadAmplitudeUnits>��V</LeadAmplitudeUnits>
         <LeadHighLimit>2147483647</LeadHighLimit>
         <LeadLowLimit>268435456</LeadLowLimit>
         <LeadID>V1</LeadID>
         <LeadOffsetFirstSample>0</LeadOffsetFirstSample>
         <FirstSampleBaseline>0</FirstSampleBaseline>
         <LeadSampleSize>2</LeadSampleSize>
         <LeadOff>FALSE</LeadOff>
         <BaselineSway>FALSE</BaselineSway>
         <ExcessiveACNoise>FALSE</ExcessiveACNoise>
         <MuscleNoise>FALSE</MuscleNoise>
         <LeadDataCRC32>3845438826</LeadDataCRC32>
         <WaveFormData>
AwAGAAYACQAMAA4AEAAVABgAFQAUABEADAAJAAcABgABAAAA/v/9/wAAAAD//wAA/v/9
//n/9v/1//P/8v/y//L/8v/z//P/9P/0//X/9//5//r/+v/6//z//f/+/////f/9//v/
/f/8//z//P/8//v/+v/5//j/+v/8//z//v/+//r//f8BAAEAAQADAAMA/f/4/+3/3v/O
/8H/xf/a/+3/8f/v/+X/1P+8/6X/oP+m/6v/rf+w/7f/wf/L/9P/2v/f/+D/4//t//b/
+f/5//j/+v///////////wEA/////////v///wEAAgADAAUABgAGAAYABgAFAAUABAAG
AAgACQAKAAoACQAJAAgACgAKAAsADAAKAAoACgAJAAgACAAHAAYABwAIAAoACwALAAsA
CwALAA0ACwALAAsADQANAA4AEAAMAAwADQANAA0ADQANAAwACgAKAAoACwANAA0ADQAN
AAsACwALAAsACgAKAAoACAAGAAcABwAHAAoACwAMAA0ACgAJAAkACgAKAAoACgAIAAcA
BwAHAAYABQAFAAUABQAGAAgACQAJAAcABQADAAIAAwADAAQABAACAAIAAgACAAQABAAF
AAUABwAHAAcABwAGAAUAAwACAAQAAwADAAMAAwACAAIAAgAAAP7//f/9///////+//3/
/v/9//3//f/8//z//P/8//n/+f/5//j/+P/4//n/+f/6//v//P/9//v//P/8//r/+v/6
//r/+v/4//j/+P/4//r/+v/4//j/+//8//z//P/6//n/+f/6//z/+//7//z//P/8//3/
/f/7//r/+P/2//j/+f/5//r/+P/4//j/+P/4//j/9//3//X/9v/2//b/+P/4//j/+f/6
//r/+f/5//j/+P/4//j/+f/6//r/+//5//X/8v/z//T/9f/2//n/+v/7//z//P/8//z/
/P/6//r/+v/5//n/+f/5//n/+v/7//z//f/9//3//P/7//r/+v/5//n//P/8////AQAA
AAEABQAJAAsADQANAAwACAAFAAMA///8//r/+f/5//j/9v/2//X/9f/y//D/7//v/+7/
7v/t/+z/7P/r/+r/5//n/+j/7P/u/+//8P/x//P/9f/3//n/+P/1//b/9v/2//b/9v/2
//j/+P/4//j/9v/4//j/+P/2//f/9//5//n/+/////n/8v/t/+T/2P/H/7n/vP/N/9n/
3f/b/9z/1P+9/6r/pP+p/6v/qP+x/7//x//N/9b/2//c/93/4//s//H/9f/6//z/+//8
//v/+v/7//v/+//7//r/+v/7//v/+//9//7//v/+/wAAAQADAAQABAAEAAMAAgADAAMA
BAAEAAUABgAIAAoACQAIAAcABQAFAAYABgAGAAYABgAHAAcACAAJAAoACwAKAAcABgAF
AAMAAwAEAAYABgAGAAcABwAFAAUABQAEAAYABgAGAAcACQAJAAkACQAGAAUABAADAAYA
BgAGAAQABgAHAAcABwAFAAUABQAFAAYABQAFAAYABQAEAAMAAAACAAMABAAEAAUABQAF
AAUABQAGAAYABQAEAAMAAgACAP////8AAAAAAAAAAAAAAAD+//7///////3//f/9//3/
/f/9//z//P/+//3//f/9//v/+v/6//r/+f/4//j/+f/8//3//f/9//r/+f/5//n/+P/4
//j/+P/5//n/+f/4//f/9v/2//X/9//3//f/9//1//b/9v/0//L/8v/y//L/9P/0//T/
9P/2//b/9P/0//X/9v/2//b/9f/z//L/8v/z//P/9P/2//b/9v/3//f/9//2//T/8v/w
//H/8f/y//P/9P/1//b/9v/2//X/9f/1//b/9v/2//b/9v/2//f/9v/2//X/9f/y//L/
8v/y//T/9P/z//P/9P/1//b/9//z//X/9//6//j/+P/4//j/9//2//X/9P/2//b/9v/2
//b/9v/2//X/9//3//f/9//2//X/9P/z//L/8//z//P/9P/2//f/+f/6//r//f////7/
//8DAAcACAAJAAgABgADAAEAAAD9//v/+P/2//X/9//2//f/9//3//T/8v/x/+3/7P/s
/+v/6v/q/+n/6P/n/+f/6P/s//D/8f/y//P/8//z//P/8//1//P/9f/2//b/9v/2//b/
9P/0//T/9P/y//L/8v/0//b/9f/z//f/+//7//n/9//y/+3/5P/Y/8X/s/+0/8n/2f/T
/8v/yP++/6n/lP+S/5n/nf+g/6n/s/+5/8H/yv/R/9T/2f/h/+j/7//x//L/9v/3//n/
+f/5//v//P/9//7//v/9//3//P/7//3//v/+//7/AQABAAIAAgABAAIAAgACAAUABQAG
AAYACAAIAAkACgAMAAwADAALAAoACgAJAAgABgAGAAcABwAIAAkACgALAAkABwAHAAcA
BwAHAAgACgAHAAYABgAFAAgACQAKAAoADAAMAAwADQAMAAsACgAJAAoACwAMAA0ADgAO
AA4ADAAKAAsACwALAA0ADQANAA0ADAALAAsADAAMAAwADAAKAAoACwAMAAwACgAJAAgA
BwAKAAwADQANAAoACQAIAAgABwAHAAgACAAKAAoACgAKAAgACAAJAAkACwALAAsACwAJ
AAkACAAIAAgABwAHAAcABQAEAAQABAAEAAQABQAHAAUABQAEAAMAAgABAAEAAQAAAAAA
AAAAAP////////7//f/8//z/+//+////AAABAP//AAAAAP7//v/+//7//v/+//7//v/+
//7//v/8//z///8AAAAAAAAAAP////8AAP7//f/9//7///8AAAIAAwACAAIAAQAAAP7/
/////wAA/v/+//7//v8BAAIAAgADAAEAAgACAAIAAQAAAP////8AAAAA////////AAAB
AAIAAgACAAEAAQD//////////wAAAQACAAMAAgACAAIAAgAAAAEAAQABAAIAAgACAAIA
BAACAAIAAQACAAAAAAAAAAAAAwAEAAUABgADAAIAAQAAAP7//v/+//3//v///wAAAQAD
AAMAAwADAAIAAwADAAMAAgACAAEAAQAFAAYACgANABAAEQAVABkAFQAVABMAEAAPAA0A
DAAJAAgABgAFAAUAAgAAAAAA//8BAP7//P/7//n/+P/4//f/9P/0//P/8v/z//X/+P/+
//7///8AAAEAAQABAAEAAQABAP//AQACAAAAAAAAAAAAAgACAAIAAgAAAAQABAACAAAA
AQADAAUABwAHAAMA///4/+3/3v/K/8X/0//k/+X/2f/P/8f/tv+c/4//kv+W/5v/pf+y
/73/xf/P/9f/3v/h/+b/7//5/wIABQADAAIABAAFAAUABQAFAAcABwAHAAcABgAIAAkA
CQAJAA0ADgAOAA4ADQANAA4ADgANAA4ADgAOABAAEQATABQAEgASABMAFAAUABQAFAAT
ABUAFgAWABYAFAAUABUAFQATABMAEwATABQAEwAUABUAEwATABQAFgAWABYAFwAXABUA
FQAVABQAEwASABEAEQASABMAFAAVABcAFwAXABcAGgAaABoAGAAWABcAFwAXABUAFQAV
ABUAFgAVABUAFgAWABYAFgAUABMAEwATABIAEQARABEAEQATABQAFAATABQAEwASABIA
EQARABIAEgARABAADwAOAA4ADgAPAA8ADQANAA0ADQAPAA8ADgAOABAAEQATABUAEgAQ
AA8ADgAPAA4ADgAPAA0ADQAMAAsACgAJAAkACQAIAAgACAAIAAcABwAHAAYABAAEAAUA
BQAFAAUABQAFAAMABAAEAAIAAAAAAAAAAAACAAIAAgACAAIAAgAAAAAAAgAEAAUABgAG
AAUABQAGAAUAAwACAAIAAwAEAAYABwAHAAYABAACAAEAAQAAAAAAAAAAAAAAAAACAAIA
AQABAAMABAAEAAQAAgACAAIAAwAGAAYABQAFAAYABgAGAAYABQAEAAIAAQABAAEAAQAB
AAMAAwADAAMABQAGAAcACAAIAAMAAwAFAAIAAAAAAAAAAAAAAAAAAAAAAAAAAAAAAAAA
AgACAAIAAQD//////////wEAAQABAAEAAgADAAMAAwADAAQABAAFAAoACgANAA8AEAAR
ABUAGQAWABUAEgAOAAsACQAIAAUABgAEAAMAAwAAAP7//v/9/////P/6//n/9//2//b/
9f/0//T/8//y//L/8//1//r//P/9//7//////////////wEA//8BAAIAAgACAAIAAgAA
AAAAAAAAAAIAAAAAAAIABAADAAMAAwADAAMA///5//D/4//W/8j/y//f/+z/5//d/9H/
w/+q/5D/jf+W/5z/of+r/7b/v//F/83/1f/a/93/5v/x//n//v///////v/+/wEAAwAD
AAMABQADAAMAAwACAAQABQAFAAUABwAIAAgACAAJAAkACgAKAAkACgAKAAoADQANAA4A
DgAOAA4ADwAQAA4ADgAOAA0ADAAMAAsACgALAAwADgAPABEAEQARABEAEQAPAA8ADwAN
AA0ADgAQAA4ADgAPAA8ADQANAA0ADAAOAA4ADgAPABAAEQASABMAEQARABEAEQAQABAA
EAAOAAwADQANAA0ADQANAA0ADQANAA0ADgAQABAAEAAQAA4ADQANAA0ADAANAA0ADQAN
AA8AEAAQAA8ADgANAAwADAALAAsADAAMAAoACgAKAAoACgAKAAsACwAJAAkACQAJAAsA
CwAKAAoADAALAAsACwAKAAgABwAGAAcABgAGAAcACQAJAAgABwADAAEAAAD///7//v/+
//7//v///wAAAAD+//7//////wEAAQABAAEAAwAEAAQAAgAAAAAAAAAAAAAAAAAAAAAA
AgACAAAAAAABAAIAAgACAAEA///+//7//v/9//3//v///wAAAgADAAIAAgABAAAA/f/9
//z//P///wAAAQACAAIAAgABAAEAAAAAAP///v/+//7//v///wIAAgABAAEA/v/+//7/
/v8AAAAA/////////////////f/9//3//f/8//z//P/8//3//v///wAAAAAAAAAAAAD+
//7//v/+//z//P/8//v//P/9//7////9//3//f/9//7///////////8AAAAAAQAGAAYA
CQALAAwADQARABUAEQARAA8ADAAJAAcABgADAAAA/v/9//3//f/8//3//f/8//j/9f/z
/+7/7P/r/+n/6//s/+z/7P/s/+3/7//0//f/+f/7//3/+v/5//j/9//5//f/+f/6//r/
+v/6//r/+v/6//r/+v/4//r//v8AAAIAAQABAP3//f/7//n/8//w/+n/3v/U/8f/yf/e
/+//8//x/+n/2v/A/6f/nv+k/6f/qf+u/7X/vf/H/9P/2P/b/97/4//r//L/+f/7//z/
+v/7//3//f/9////AQABAAEAAAD+////////////AAAAAAAAAwADAAQABAAHAAgACAAI
AAgABwAHAAYABgAGAAcACAAJAAoACwALAAkACgAKAAoACAAIAAkACQAJAAkACQAJAAkA
BwAHAAcACQAJAAoADAAKAAoACwALAAoACQAIAAYABwAIAAkACwAIAAcABgAFAAYABwAI
AAkACgAKAAoACAAGAAcABwAHAAUABQAFAAUABgAFAAUABgAIAAgACAAGAAYABwAIAAgA
BgAFAAQAAwADAAQABAADAAIAAQAAAAAA/f/9//7//v///wAAAQACAAAAAAABAAEAAgAD
AAQABQAHAAcABgAGAAUAAwACAAEAAQAAAAAAAAD///7//v///wEAAQAAAP//AAD/////
///9//z/+//6//b/9f/0//L/8//0//b/9//5//n/+f/5//v//P/8//r//P/8//z//P/6
//r/+v/6//n/+P/1//T/9v/4//n/+v/6//n/+f/6//j/9//3//j/9v/2//f/9//6//r/
+f/4//r/+//7//z/+v/6//r/+v/6//r/+f/5//f/+P/4//j/9v/2//b/9//6//r/+f/5
//b/9v/2//b/9//4//j/+f/3//f/9//3//f/9//3//f/9v/2//b/9v/2//b/9v/2//b/
9v/0//T/9P/0//b/9v/2//X/9//3//f/9//4//n/+v/7//v/+//6//n/9//4//j/+f/8
//z///8BAAEAAQAEAAcABwAJAAkACAAFAAMAAgD///3/+v/4//f/9P/y//L/8f/0//L/
8f/x/+//7v/u/+3/6f/o/+b/5P/m/+f/6f/u//D/8f/y//P/8f/x//H/8f/y//H/9P/2
//X/9P/z//L/8//0//X/9v/6//j/9v/0//T/9f/5//v/+//7//v/9//w/+v/4P/S/8H/
t//A/9f/3f/T/83/zP++/6X/nP+i/6f/p/+o/6//u//F/83/1P/V/9b/2//j/+z/8//3
//j/9v/3//v/+//7//3/+//7//v/+v/4//n/+f/5//7/AAABAAIAAgABAAEAAAABAAIA
AgACAAEAAQACAAIAAgACAAMABAAGAAYABgAFAAUABgAGAAYABgAGAAcABwAJAAkACQAJ
AAkABwAHAAcABwAHAAgACgAHAAYABgAFAAYABwAIAAgACgAKAAoACwAIAAcABgAFAAcA
BwAHAAcACAAIAAgABgAIAAkACQAJAAcABwAHAAcACAAHAAcACAAKAAoACgAIAAoACwAM
AAwACgAJAAgABwAHAAgACAAHAAgABwAGAAYAAwADAAQABAADAAIAAQAAAAMABAAGAAcA
BQAFAAUABQAHAAcABgAGAAQAAwADAAMAAgAAAP///v////7//v///wEAAQAAAP///v/9
//3//f/6//r/+v/6//n/+f/5//j/+P/4//n/+f/5//n/+f/5//n/+v/6//j/+v/6//r/
+v/6//r/+v/6//z//P/6//r/+f/6//r/+v/5//f/9v/2//j/+f/7//7//P/8//3//f/8
//z/+//6//z//f/9//7//P/8//z//P/8//z/+//7//n/+v/6//r/+//8//3///////7/
/P/7//n/+P/3//b/+P/6//v//f/9//3//f/9//3//f/9//3//P/8//z//P/8////AQD/
/wAAAAAAAAAAAAD///7//f/8//z//P/8//z//P/8//z/+//9//3//f/9//r/+f/4//f/
+//9//7//////wAAAAABAAMAAgAEAAUABwAJAA4AEwATABMAEQAOAAkABwAGAAMABAAC
AAEAAQAAAP7//v/9//z/+P/1//P/8//0//b/9//1//T/8v/w/+7/7//x//b/9v/3//j/
+f/7//v/+//7//n/9//5//r/+//8//3//v/+//7//v/+//7/AAAAAP7//P///wMAAwD/
//v/+//5//T/8f/m/9L/w//D/9T/3//b/8//xf+6/6T/jf+I/5D/k/+V/6L/r/+5/8P/
y//S/9f/3P/j/+3/9v/9/wMAAAD8////AQABAAEAAwABAAEAAQAAAP7/////////AgAE
AAUABgAFAAUABgAGAAkACgAKAAoACQAJAAoACgAKAAoACwAMAA4ADgAOAA0ADQAOAA4A
DgAOAA4ADwAPAA4ADQAMAAsADAALAAwADQANAA0ADgAQAA4ADgAPAA8ADQANAA0ADAAK
AAoACgALAA4ADwAQABEAEQARABEAEQAQABAAEAAOAA4ADwAPAA8AEQARABEAEQASABEA
EQASABAAEAAQAA4AEAARABIAEgAPAA8ADwAPABEAEgASABEADwANAAsACgALAAsADAAM
AAwADAAMAAwADAAMAA0ADQAMAAsACgAJAAwADQANAA4ADQALAAoACQAJAAgACAAIAAoA
CgALAA0ACgAJAAcABQAEAAMAAwADAAIAAgACAAIAAQABAAEAAAACAAIAAwADAAIAAQAA
AP////8AAAAA/v8AAAAAAAAAAP7//v/+//7//v/+//z//P/9//7//v/+//////8AAAIA
AgABAAEAAgAAAAAAAQABAAQABAADAAIAAAABAAEAAgAAAAAAAAAAAP7//v/9//3//v8A
AAEAAgACAAIAAgADAAMAAgAAAP//AAAAAAAAAAD+//7//f/9/////////////f/9//3/
/f8AAAAAAAAAAP7////////////8//v/+v/7//z//f/+////AAABAAIAAAAAAAAAAAD+
//7//v/9//v/+//7//v//f/9//3//f8AAAEAAQABAAEAAgACAAMACAAIAAsADQAMAA0A
EQAVABEAEQAPAAwABwAFAAQAAQACAAAA/////////v///////P/4//X/8//x//D/8P/v
/+7/7v/t/+z/7f/v//L/+P/4//n/+v/7//z//f/+/////f/7//3//v/8//z//P/8//r/
+v/6//r/+v/8//r/+v/+/wEAAQABAP//+//5//n/9v/n/9b/xv/D/9H/4v/j/9f/y/+7
/6b/lP+L/5D/kv+V/5//qv+z/7n/xf/P/9j/3f/i/+n/8f/2//n/+//+/wAA////////
//8BAP////////7/AAABAAEAAQABAAIAAgACAAEAAQACAAIABQAGAAYABgAJAAkACgAK
AAwADAANAA4ADQAMAAsACQALAAwADAAMAAwADAANAA0ADQANAA0ADQALAAkACQAJAAkA
CQAKAAwACAAIAAkACQALAAsACwAKAAoACgAKAAsACwALAAsACwANAA0ADQANABAAEAAQ
AA4ADAANAA0ADQANAA0ADQANAAoACQAJAAoACgAKAAoACAAIAAkACgAKAAkACQAJAAkA
BwAIAAgABwAIAAcABgAGAAUABQAGAAYABwAIAAkACgAKAAoACwALAAkACQAJAAkACQAJ
AAgACAAGAAUABQAFAAcABgAGAAYABQAEAAQABQADAAMAAgABAAAA////////AAAAAAAA
AAABAAEAAQAAAAAAAAABAAEA//////////8BAAIAAgAAAP7//v/+//7/AAAAAAAAAAD+
//7//P/8//v//P/8//z//v/9//3//v/9//v/+v/6//v//P/+////AgACAAEAAAD/////
/v/+/wAAAAAAAAAAAAAAAP///////wAAAAAAAP7//v/+////AAAAAP////8AAAAAAAAA
AAAAAAD//////f/9//3//f////////////7//v/+//7//v/////////9//7/AAAAAAAA
AAAAAP7//v/+//7/AAAAAAAAAAD+//7//v/9//3//f/9//3//v///wAAAQAAAAEAAQAB
AAMABAAEAAUACAAIAAsADQAOAA8AEwAXABIAEQAOAAoABwAFAAQAAQABAAAAAAABAAIA
AAAAAP///f/6//j/9//3//b/9v/1//L/8v/x//D/8f/z//b//P/+////AAABAAAA///+
//3/+//5//v//P/8//z//P/8//3//v///wAA/v/8//z//v8AAP3/+//7////+//1//X/
8P/h/9T/zP/T/+f/8P/p/9//0f+9/6T/jv+L/5D/lv+d/6n/tP+7/8P/yf/R/9j/3f/k
/+3/9//+///////+//7///8BAAEAAQADAAMAAwADAAIAAgADAAMAAwAFAAYABgAGAAgA
CQALAAwADAAMAAsACgALAAsADAAMAAoACgALAAwADQAOAA8ADwAPABAAEAAQAA4ADgAP
AA8ADwAPAA8ADwANAAsACwALAAsACwAMAA4ADQAOABAAEQARABEAEQAQABAAEAAQABEA
DwAPAA8ADwAPAA8ADwAPAA4ADgAOAAwADgAPAA8ADwAPAA8ADwAPAA0ACwAKAAoACwAM
AA0ADAAMAA0ADgAOAA0ADQANAA0ACwAMAAwACwAKAAkACAAIAAUABQAGAAYACAAIAAgA
CAAKAAoACwALAAwADQAOAA8ADgANAAsACgAKAAkACQAJAAkACAAIAAgACQAIAAgACQAJ
AAkACAAHAAYABQAFAAUAAgACAAIAAgABAAEAAQAAAAIAAgADAAMABQAFAAUABQAFAAYA
BgAEAAIAAgACAAIABAAEAAQABAACAAIAAAAAAAEAAgACAAIAAgABAAEAAgAEAAMAAwAE
AAQABAAFAAUABAAEAAMAAgAEAAUABQAGAAUABAADAAIAAgACAAEAAQD//wAAAAAAAAIA
AgACAAMABAAEAAMAAwACAAIAAgACAAQABAADAAMAAwADAAMAAwABAAEAAQABAAIAAAAA
AAIAAgACAAIAAgACAAIAAgACAAIAAgACAAIAAgACAAEA//////////8BAAEAAQABAAIA
AwADAAMAAQACAAIAAwAGAAYACQALAA4ADwATABcAFAATABAADAAKAAkACQAHAAQAAgAB
AAEAAAD+//7//f/9//r/+P/3//T/8v/x/+//7//w//D/8P/x//P/9v/8//3//f/9//3/
+//7//v/+//6//f/+P/4//n/+v/7//z//v/+//7//v/8//r/+v/8//z/+//7//3//f/7
//n/9f/0/+3/4v/W/83/z//m//n//f/7//P/4P/C/6v/pP+m/6n/rf+y/73/xf/N/9X/
3v/h/+T/6//z//T/9f/5//7/AAD//////////wEAAQABAAEAAAACAAMAAwADAAMABAAE
AAQABQAFAAYABgAHAAgACAAIAAsACwAMAAwADAAMAA0ADgAMAAwADAALAAsADAAMAAwA
CwAKAAoACQALAAsACwALAAsACQAJAAkACwALAAwADgAOAA4ADwAPAA8ADwAPAA4ADQAM
AAsACwANAA0ADQANAAwACwAKAAkACwAMAA0ADAALAAsACgAJAAkACQAJAAkACAAHAAcA
CAAKAAoACgAIAAYABwAIAAgABwAHAAcABwAHAAgACAAHAAgABwAGAAYABQAFAAYABgAF
AAQAAwACAAIAAgADAAMABAAFAAYABwAIAAkACQAKAAkABwAGAAUABwAGAAYABgADAAIA
AgADAAMAAwACAAEAAAD///////8AAAAAAAAAAP////////7//f/8//z/+//9//3//f/9
//7/AAABAAAAAgACAAIAAgD///7//f/8//7//v/8//z/+//8//z//P/+//3//f/+//z/
+//7//z//P/8//3//f/9//z/+v/4//n/+//8//7//v/+//7//v/+//7//f/9////AAAA
AAAA///+//3//f/8//z/+//7//v//P/9//7//P/8//v/+//7//v/+//7//n/+f/5//n/
+P/4//j/+P8AAAMAAQABAAIA///+//3//P/8//z//P/8//z//P/8//z//v/+//7//f/7
//v/+//7//n/+f/5//n//P/9//3//f/9//7//v///wIAAgAFAAcABgAHAAsADwAPAA8A
DQAKAAgABwAHAAUAAgAAAP/////9//r/+f/3//f/9P/y//H/8f/w//D/7//s/+z/6//q
/+z/7f/v//T/9P/1//b/9//3//f/9//3//n/9//5//r/+P/4//j/+P/6//r/+v/6//z/
+v/6//z//v///wEA///7//v/+//3//D/6//i/9b/xf+9/8b/1f/X/9P/0//Q/77/p/+i
/6z/s/+x/7T/vf/D/8f/z//U/9n/3v/h/+X/7v/z//f//P/+////////////AQABAAEA
AQAAAP/////+//3/AgAEAAUABgAHAAcACAAIAAgACAAHAAYACQAJAAoACgAIAAgACQAK
AAoACgAKAAkACwAMAAwADAALAAoACgAJAAsACwALAAsACwAJAAkACQAKAAsADQAQAA0A
DAAMAAsADQANAA0ADAAOAA4ADgAPAA0ADQANAA0ADQANAA0ADQAOAA4ADgAMAA4ADwAP
AA8ADwAPAA8ADwAMAAsACwAMAAoACgAKAAgACAAJAAoACgALAAsACwALAAsADAAMAAsA
CgAJAAgACAAHAAcACAAIAAgACAAIAAgACgAKAAsACwALAAsACwALAAkACQAIAAgABgAF
AAUABQAHAAYABgAGAAMAAgACAAMAAwADAAIAAQACAAEAAQABAAAAAAAAAAAA/f/9//3/
/P/+//7///////3//f/9//3//f/+//7//P/+//7//v/+//7//v/+//7//v/+//z//P/9
//7//v/+//7//f/9//7//f/7//r/+v/8//z//f/9//7//v/9//z//v//////AAAAAAAA
AAAAAP///v/8//v//f/+//7//v/+//7//v///wAAAAD//////v/+//7//v8AAAAA////
/wEAAQABAAEA//////////////7//f/8//7//////////f/8//v/+v/9//7///8BAAIA
AgACAAEAAQABAAIAAgD///7//v/9//3///8BAAEAAAACAAIAAgACAAAAAAAAAAAAAQAC
AAMABAAEAAQABAADAAEAAQABAAEA///////////+/////////wIABAAFAAcACAAIAAsA
DQAMAA0AEQAVABQAFQAUABIADQALAAoABwAGAAQAAwADAAAA/v/+//3/AAD+//3//f/5
//j/+P/3//T/9P/z//L/8P/x//P/+P/7//3///8BAP//////////AQD//wEAAgACAAIA
AgACAAIAAgACAAIABgAEAAQABAACAAMABQAFAAUABQABAPv/+v/x/+D/zP+//8n/2v/b
/8//x//B/7T/nP+N/47/lv+b/6H/qv+1/73/x//P/9b/3f/i/+n/8f/6////AQAAAAAA
//8DAAMAAwAFAAcABwAHAAYACAAJAAkACQAKAAoACQAIAAgABwAHAAYACgAMAA0ADgAQ
ABEAEwAUABEAEAAQABAAEQASABMAEwASABIAEQAQABIAEgATABMAFQAVABUAFQAXABUA
FQAVABMAEwAUABYAFAAUABUAFQAVABUAFQAUABIAEgASABMAFQAVABUAFQAVABUAFQAV
ABYAFgAWABQAFgAXABcAFwAVABUAFQAVABQAEwATABQAFAAUABQAEgAVABcAGQAaABgA
FwAWABUAFQAWABYAFQAUABMAEgASABIAEwAVABYAFAAUABQAFAAUABQAFQAVABMAEwAT
ABMAEwATABIAEgAUABMAEwATABIAEAAPAA4ADwAOAA4ADwAOAA0ACwAJAAgABwAHAAcA
CAAIAAgACAAIAAkACgAKAAoACgALAAsACQAJAAkACQAJAAoACgAIAAYABgAGAAYABgAG
AAYABgAHAAgABwAIAAgACAAHAAYABgAFAAUABgAHAAcACAAKAAoACgALAAsADAAMAAsA
CgAKAA==
         </WaveFormData>
      </LeadData>
      <LeadData>
         <LeadByteCountTotal>10000</LeadByteCountTotal>
         <LeadTimeOffset>0</LeadTimeOffset>
         <LeadSampleCountTotal>5000</LeadSampleCountTotal>
         <LeadAmplitudeUnitsPerBit>4.88</LeadAmplitudeUnitsPerBit>
         <LeadAmplitudeUnits>��V</LeadAmplitudeUnits>
         <LeadHighLimit>2147483647</LeadHighLimit>
         <LeadLowLimit>268435456</LeadLowLimit>
         <LeadID>V2</LeadID>
         <LeadOffsetFirstSample>0</LeadOffsetFirstSample>
         <FirstSampleBaseline>0</FirstSampleBaseline>
         <LeadSampleSize>2</LeadSampleSize>
         <LeadOff>FALSE</LeadOff>
         <BaselineSway>FALSE</BaselineSway>
         <ExcessiveACNoise>FALSE</ExcessiveACNoise>
         <MuscleNoise>FALSE</MuscleNoise>
         <LeadDataCRC32>3557931563</LeadDataCRC32>
         <WaveFormData>
8v/0//T/9v/3//n/+f/8//3//f/9//v/9v/z//P/8//0//T/8//y/+//7//u/+7/7v/u
/+7/7v/w//D/8P/y/+//7v/t/+n/6P/o/+n/6//s/+z/6//q/+z/7P/s/+z/7P/s/+v/
6//o/+j/6P/o/+r/6v/q/+r/7P/t//D/9P/9/woAGwAwAEoAZQCHAKwA0ADnAOMAwACM
AE0ACwDb/7r/lP9s/07/Nv8l/x3/MP9a/4H/n/+0/8j/2P/i/+r/8v/1//H/7//2//3/
///9//v/+P/z//L/8v/y//L/9P/0//T/9f/0//P/8v/x//H/8f/y//L/9f/1//X/9f/1
//X/9v/2//b/9v/2//f/9//3//f/9//4//j/+v/7//v/+//7//z//v//////AQAAAP//
///+/wAAAQACAAQAAwADAAQABAAEAAQABAAFAAYABwAJAAwADQAOAA8AEAARABEAFAAV
ABUAFQAVABUAGQAbAB0AHwAgACIAIwAkACMAJAAlACYAJwAnACkAKgArACsAKwArACsA
KwArACoAKgAqACkAKQAqACsAKgAqACcAJgAlACMAIwAiACEAIAAfAB4AHAAcABkAGQAY
ABcAFgAVABQAEwAQAA0ADAALAAoACQAHAAUABgAEAAIAAQD9//v/+//6//n/+P/3//X/
9P/z//L/8f/x//L/8v/y//H/8P/v/+3/7P/s/+3/7f/v/+7/7v/u/+7/7v/u/+7/8P/x
//H/8f/x//H/8v/y//H/8f/x//H/7//w//D/8f/y//P/9P/1//j/+P/4//n/9//4//j/
+P/2//b/9v/2//b/9//3//f/+P/4//j/+P/6//r/+f/5//f/9//3//f/9v/2//b/9v/2
//f/9//2//T/8//z//P/9f/1//X/9P/0//H/8P/z//T/9f/2//T/9P/0//P/8//z//P/
8//1//X/9f/1//L/8f/u/+3/7//w//D/7//v/+//8P/w//D/8P/w//D/8v/y//T/9f/1
//X/+P/5//v/+//5//T/8f/x//H/8P/y//H/8P/v/+z/6v/p/+j/6v/q/+r/6v/q/+r/
7P/s/+//8P/u/+3/6//q/+r/6//s/+z/7P/s/+7/7v/u/+7/7P/r/+v/6v/q/+r/6v/q
/+j/6P/o/+j/6//u//L/9//+/wsAGgAqAD8AXQCAAKAAuwDRANAAsgCDAEsADwDe/7z/
mP94/2L/T/89/zr/TP9t/5H/qv/C/9z/6v/u//b///8BAP//AgAHAAMAAQAFAAIA/f/7
//r/+f/4//b/9v/2//f/9//3//f/9//3//f/+P/4//n/+f/5//n/9//3//j/+P/2//b/
9v/3//n/+f/5//n/+v/6//z//f/9//3//f/+//7//////wEAAQABAAIAAgABAAEAAQAC
AAEAAQACAAIABAAGAAgACwAKAAkACQAKAAsADAANAA4AEAARABUAFwAWABcAGAAZABgA
GQAaABsAHgAgACEAIgAlACYAJwAoACkAKQArACwAKwArACsAKwAtAC0ALQAsAC0ALgAu
AC8ALwAvAC0ALAArACoAKQAnACcAJgAlACQAIwAiACAAIAAfAB8AHgAdABwAGwAaABkA
GAAVABQAEwAQAA8ADQALAAwACgAIAAcABAABAAAA/v////7//f/7//z/+//6//n/+P/4
//f/9v/2//b/9v/1//L/8v/z//P/9f/0//T/9P/2//b/9v/2//P/8//y//H/8f/x//L/
8v/z//P/8//z//X/9v/2//f/9f/1//X/9f/4//j/+P/5//f/+P/4//j/+P/4//j/+P/4
//n/+f/5//r/+v/6//r//P/8//v/+//7//v/+//7//j/+P/4//j/+v/7//v/+v/4//f/
9//3//f/9//3//b/9//3//j/+f/5//n/+f/2//b/9v/2//b/9P/0//T/8//z//P/8//z
//P/8//z//P/9P/1//T/9f/0//T/8//x//H/8f/y//L/9P/0//T/9P/0//T/9v/3//f/
9//6//v//P/9//z/+P/z//P/8//y//L/8f/w/+//7f/s/+z/7P/u/+7/7v/u/+7/7v/w
//D/8f/y//D/7//t/+z/7P/t/+7/7v/u/+7/7v/u/+7/7v/w/+//7//u/+z/7P/s/+z/
7P/s/+z/7P/v//D/8v/3/wAACwAYAC4ASwBpAIwAsADRAOkA6ADIAI8ATwATAOb/vv+O
/2T/TP85/yn/Iv84/1//h/+k/7z/0v/i/+7/9P/5//v/+//6//3/AQABAAEAAAD7//j/
+P/4//j/+P/4//j/+f/3//f/9//3//n/+f/6//r/+//7//v/+//7//v//P/8//z//P/8
//3/+//7//v/+//+//7/AAABAAEAAQABAAIAAAABAAEAAwAEAAUABwAIAAkACQAJAAoA
CwALAAwADAANAA4ADwARAA8ADwAQABIAFQAWABcAGAAXABcAGgAbAB4AHwAgACEAJAAl
ACYAJwAnACgAKAAoACoALAAuADAAMQAxADMANAA1ADUANQA1ADcANwA3ADYANgA2ADUA
NQA1ADUAMwAyADEAMAAvAC0ALQAsACsAKgArACoAKAAoACYAJQAjACEAIAAfAB4AHQAe
ABsAGgAZABYAFQATABEAEgAQAA4ADQALAAkACQAIAAYABAACAP///v/9//z/+//8//z/
+//6//j/+P/4//f/9v/2//f/9//5//j/+P/4//f/9v/1//T/9f/3//j/+f/4//f/9//2
//n/+f/5//n/+f/6//r/+//7//v/+//7//z//P/8//3//v8AAAEAAgABAAAA///+//7/
////////AAAAAAAAAAD+//7//f/9//3//f/9//3//v/+//7//v8AAAEAAQAAAAAA////
/////f/9//3//P/8//v/+//7//v/+//7//v/+v/5//n/+f/5//n/+f/6//r/+f/4//f/
+//6//j/+P/4//b/9v/2//b/9//4//n/+f/3//f/9//3//X/9f/1//X/9//3//X/9f/1
//b/9v/1//f/9//4//j/9v/2//b/9v/4//j/+v/7//3//f8AAAEA//////3/+P/3//f/
9//2//b/9f/0//P/8//y//L/8v/w//D/8P/w//L/8v/0//T/9P/0//H/7//w//D/8f/z
//L/8v/y//L/9P/0//T/9P/0//P/8//y//D/8P/w//D/8P/w//D/8P/1//z/BAALABgA
KQBCAF4AgQClAMoA7AD9AO8AwAB+ADcA///T/6T/cP9K/zT/IP8N/xP/OP9k/4n/qf/E
/9j/5P/s//T/+P/3//P/9//8/wMABwADAP3/+v/7//r/+v/6//r/+v/6//r/+//8//3/
/v////////8AAAAAAAD///7//f//////AAAAAAAAAAAAAAEAAwADAAMAAwADAAIAAwAD
AAUABQAFAAYABgAHAAcACQAJAAkACgAKAA0ADQANAA4ADwAPABAAEAAPABAAEQATABUA
FQAWABgAFwAYABkAGgAdAB0AIAAhACIAIwAkACUAJgAnACgAKQAqACwALQAuAC4ALgAu
AC4AMQAxADMANAA3ADcANwA3ADcANwA3ADYANgA2ADUANQAzADMAMQAwAC8ALgAtACsA
KwAqACkAKAAlACQAIgAiACMAIwAiACEAIAAfAB4AHQAaABcAFgAVABYAFQATABEAEAAO
AAwACwAHAAUABQAEAAMAAgABAP//AAD///7//f/8//z/+//6//r/+v/6//n/9v/2//f/
9//5//j/+P/4//j/+P/4//j/+v/7//v/+//5//n/+v/6//v/+//7//v/+f/6//r/+//9
//3//f/9//z//P/8//3/+//8//z//P/+//7//v/+//z//f/9//3/AAAAAAAAAAD+//7/
/f/9//3//f/9//3//P/8//z//P/6//v/+//6//z/+//7//v/+f/5//n/+P/4//f/9//3
//n/+f/5//n/+P/3//f/9//5//f/9//4//b/9P/0//T/9P/2//b/9v/1//X/9f/1//X/
8//z//P/8//1//X/8//z//H/8v/y//H/8f/x//L/8v/0//T/9P/0//b/9v/4//n//f/9
/wAAAQAAAP///P/2//P/8//z//L/9P/z//L/8f/x//D/8P/w//D/8P/w//D/8P/w//L/
8v/w//D/7f/r/+r/6v/r/+3/7v/u/+7/7v/u/+7/7v/u/+3/6//q/+j/6f/q/+v/7P/s
/+z/7P/s//P/+P/+/wsAGgAtAEgAaACNALcA3AD6AP8A5QCwAGgAIQDr/8P/kP9e/zz/
JP8M/wH/E/88/2j/if+l/77/0P/c/+T/6v/s/+v/7f/z//r//f/7//f/8//y//X/9v/2
//b/9v/2//b/9v/3//f/9//3//f/9f/1//b/9v/5//n/+f/5//n/+f/6//r/+P/4//j/
+f/7//v/+//7//z//P/+/////f/9//3//v8AAAEAAQADAAMAAwAEAAQABQAFAAUABgAJ
AAkACgAKAAkACgALAA0ADwAPABAAEgATABQAFQAWABUAFQAYABkAHAAdAB4AHwAgACEA
IgAjACQAJgAnACgAJwAoACkAKgApACkAKwAsADAAMQAyADMAMAAvAC4ALAAsACwAKwAr
AC0ALQArACoAJwAmACUAIwAjACIAIQAgAB8AHgAcABwAHQAdABwAGwAZABcAFQATABQA
EQAQAA8ADgANAAsACQAGAAQAAgABAP///f/9//z//P/8//z/+//4//f/9v/1//T/9P/z
//L/8v/y//L/8f/y//L/8//z//X/9P/0//T/8v/y//L/8v/y//P/8//z//P/8//0//T/
9f/1//X/9f/1//b/9v/3//f/9//3//f/9v/2//b/9//1//b/9v/2//f/+P/5//r/+P/5
//n/+f/4//j/+P/4//r/+v/5//n/9//3//f/9//2//b/9v/2//b/9//3//b/9P/z//P/
8//0//X/9v/2//b/9f/1//X/8//z//P/8//y//P/8//w//L/8v/y//L/8v/y//L/8f/z
//P/8//z//L/8f/w/+//8f/x/+//7//v//D/8P/v//H/8f/y//L/8P/w//D/8P/y//L/
9P/1//f/9//6//v/+f/5//f/8v/x//H/8f/w/+7/7f/s/+v/7f/s/+z/7P/u/+7/7v/u
/+z/7P/u/+7/7P/s/+n/5//o/+j/6f/r/+7/7v/u/+7/7f/s/+v/6v/s/+v/6//q/+z/
7P/s/+z/6v/q/+r/6v/t//L/9v/7/wYAFwAoAD4AWQB7AJ4AwADZAN8AxgCYAFkAGQDn
/8T/oP94/1j/QP8v/yP/MP9U/3v/mf+y/8j/2v/o//T/+P/3//X/+f/8//3/AQABAP3/
+P/1//b/9v/2//b/+P/4//j/+f/3//f/9//3//X/9f/2//b/9//3//f/9//3//f/+P/4
//r/+v/6//v/+f/5//n/+f/6//r//P/9//3//f/9//7//v//////AQABAAEAAgACAAMA
AwADAAQAAwADAAQABAAHAAgACQALAAsACwAMAA4ADwAQABEAEgARABEAFAAVABYAFwAY
ABkAGgAbABwAHQAcAB4AHwAgACEAIgAjACQAJwAnACkAKgArACsAKwArAC0ALQAtACwA
KwAqACgAJwAnACcAJQAkACQAJAAkACMAIQAgAB8AHgAfAB4AHAAcABkAGQAYABcAGAAX
ABYAFQAUABEAEAAPAAwACwAJAAcABgAEAAIAAQD///3//f/8//v/+v/5//f/+P/3//b/
9f/y//L/8f/w//D/8P/w/+//7P/s/+3/7f/v/+7/7v/u/+7/7v/u/+7/7v/v/+//7//v
/+//8P/w//H/8f/x//H/8//0//T/9f/z//P/8//z//T/9P/0//X/9//4//j/+P/1//T/
8//y//T/9f/1//X/9v/2//b/9v/2//b/9f/1//X/9f/1//X/9P/0//T/9P/y//P/8//y
//T/8//z//P/8f/x//H/8P/y//H/8f/x//D/7//u/+3/7v/u/+z/7P/s/+z/7P/s/+z/
6//s/+3/7v/v/+//7//v/+//7f/t/+v/6//t/+7/7v/t/+3/7f/u/+7/7f/s/+v/6v/u
/+7/8P/x//H/8f/0//X/9v/3//b/8v/v/+//7//u/+3/6//p/+f/6f/o/+j/6P/o/+j/
6P/o/+j/6P/q/+r/7P/s/+n/5//m/+b/5//p/+r/6v/q/+r/6P/o/+j/6P/q/+n/6f/o
/+j/6P/o/+j/6P/o/+j/6P/n/+r/7v/1//z/CQAeADQASwBnAIoAqgDFANEAxACcAGcA
KwDx/87/rP+C/2D/UP89/yv/MP9Q/3X/k/+q/8b/3P/m/+7/9v/5//n//f8AAP///f/9
//v/+P/1//T/9P/0//T/9P/0//T/9f/z//P/8//z//X/9f/2//b/9//3//f/9//1//X/
9v/2//j/+P/4//n/9//3//f/9//2//b/+P/5//v/+//7//z//f///wAAAwABAAEAAgAC
AAMAAwADAAQAAwADAAQABAADAAQABQAHAAgACQALAA4ADgAOAA4ADgAPAA8AEgATABYA
FwAYABkAGAAZABoAGwAdACAAIgAkACUAJgAnACgAJwAnACkAKgAtAC0ALQAtAC0ALQAt
ACwALgAuAC0ALQAtAC0AKwAqACcAJgAlACMAJQAkACMAIgAhACAAHgAeAB0AHQAcABsA
GQAXABUAEwAUABEAEAAPAA4ADQALAAkACAAGAAQAAwABAP/////+//3//P/7//n/+f/5
//n/+f/3//b/9P/y//L/8v/y//H/8v/y//P/8//x//D/8P/w//L/8v/y//L/9P/1//X/
9f/0//P/8//y//T/9f/2//f/9f/2//b/9//3//f/9//3//r/+v/6//v/+f/6//r/+v/6
//r/+v/6//r/+//7//v/+//6//n/+P/5//r/+v/7//r/+f/4//f/9//4//n/+v/6//v/
+//6//r/+f/5//n/9//3//f/9v/4//f/9//3//f/9//3//f/9P/z//P/8//z//X/9f/y
//L/8//0//X/9v/1//T/8//x//P/8//z//P/8//z//P/8//1//X/8//z//P/9P/0//P/
8f/x//L/8v/0//T/9P/0//T/9P/2//f/+f/5//z//f///////f/4//P/8//z//L/8//z
//P/8//y//D/7//u/+7/7v/u/+7/8P/w//L/8v/y//L/7//t/+r/6v/r/+3/7P/s/+z/
7P/t/+7/7//w//D/7//v/+7/7P/s/+z/7P/u/+7/7v/u/+//8v/2//3/BgAVACoARABd
AH0ApgDKAOkA/QDsALYAbwAtAPn/zP+W/2L/Qv8q/xH/Af8U/zz/Yf+D/6D/vv/U/+D/
5v/s//H/8f/x//T/+/8BAAMA/f/2//f/+P/4//j/+P/2//b/9v/3//f/9//3//f/+P/5
//v//P/6//n/+P/3//j/+f/7//z//P/8//z//f/9//3//f/9//7//v8AAAEAAQABAAEA
AgADAAUABgAJAAgABwAHAAYABwAHAAcACAAJAAkACgAKAA0ADgAPABEAEQARABIAFAAX
ABgAGQAaABoAGQAbABsAHgAfACAAIQAiACMAJAAlACgAKgArACwAKwAsAC0ALgAtAC0A
LwAwADMAMwAzADMANQA1ADUANAA0ADQAMwAzADEAMQAvAC4AKwAqACkAJwApACgAJwAm
ACMAIgAgACAAIQAhACAAHwAeAB0AHAAbABoAFwAWABUAFgAVABMAEQAPAAwACQAHAAYA
BQAGAAYAAwACAAEA///8//v/+v/5//j/+P/3//b/9v/2//b/9f/2//b/9//3//b/9P/z
//L/9P/0//T/9P/2//f/9//3//f/9//4//j/9//3//f/9//3//j/+P/5//n/+f/5//n/
/P/8//z//f/7//z//P/8//z//P/8//z//P/9//3//f/8//z//P/8//7//v/9//3/+//7
//v/+//8//z//P/8//r/+//7//r//P/7//v/+//7//v/+//6//r/+f/5//n/+//7//v/
+//5//f/9v/1//X/9f/1//b/+P/3//b/+P/3//b/9f/0//b/9v/2//X/8//z//P/8//z
//P/8//z//X/9f/z//P/8f/y//L/8f/z//P/9P/0//L/8v/y//L/9f/2//n/+//7//v/
/v/////////9//j/9//3//f/9v/0//P/8v/x//H/8P/w//D/8P/w//D/8P/u/+7/8P/w
//D/8P/t/+v/6v/q/+v/7f/w//D/8P/w//L/8v/y//L/8f/v/+7/7P/u/+7/7v/u/+7/
7v/u/+7/8f/2//z/BQAUACkAQABcAH8AqQDSAPYADQH/AM4AiAA9AAEA1f+i/2b/PP8g
/wj/+f4D/yr/VP93/5f/tv/K/9b/4v/s//D/7f/r/+3/9v/7//3/+//5//j/9//0//T/
9P/0//T/9P/0//X/9//3//f/9//3//f/+P/4//n/+f/5//n/+f/5//r/+v/4//j/+P/5
//v/+//7//v//P/8//7///8BAAEAAQACAAAAAQABAAMAAwADAAQABAAFAAUABQAGAAcA
BwAIAAgACQAKAAsADQAPAA8AEAASABMAFAAVABYAFQAVABgAGQAaABsAHAAdAB4AHwAg
ACEAIgAkACUAJgAlACYAJwAoACkAKQArACwALQAtAC0ALQAvAC8ALwAuAC0ALAAqACkA
JwAnACUAJAAlACQAIwAhAB8AHgAdABwAHQAcABoAGgAXABcAFgAVABYAFQAUABMAFAAR
ABAADwAMAAsACQAHAAcABgAFAAUAAQD//////v/9//z/+//5//r/+f/4//f/9f/0//L/
8P/y//L/8v/x//L/8v/z//P/8f/w//D/8P/y//L/8v/y//D/8f/x//H/8v/z//X/9v/1
//X/9f/1//X/9v/2//f/9//3//f/9//4//j/+P/5//n/+v/6//r/+v/6//r/+v/6//v/
+//7//r/+v/6//r/+v/6//n/+f/5//n/+f/5//j/+P/4//j/+P/5//n/+P/4//f/9//3
//n/+f/5//j/+P/3//f/9//1//X/9f/1//T/8//z//P/9P/1//b/+P/2//P/8v/0//T/
9P/0//b/9v/2//X/8//z//P/8//z//P/8//z//H/8f/v/+//7//w//D/7//x//H/8v/y
//L/8v/y//L/9P/0//b/9//7//v//v/////////9//j/8//z//P/8v/y//H/8P/v/+//
7v/u/+7/8P/w//D/8P/w//D/8v/y/+//7v/q/+f/6f/q/+z/7//w//D/8P/w/+//7v/t
/+z/7v/t/+3/7P/s/+z/7P/s/+z/7P/s/+z/8f/2//7/DQAgADUATgBuAJcAwQDmAAYB
CQHlAKgAYgAbAOP/t/+C/07/Kv8S/wD/+f4R/zz/ZP+D/6H/uv/M/9b/3v/k/+b/5f/p
//P//P////v/9//z//D/8f/x//L/8//0//b/9v/2//f/9f/1//X/9f/3//f/+P/4//n/
+f/5//n/9//3//j/+P/5//r/+//9//z/+//6//n//P/8//7///////////8AAAAAAQAB
AAMAAwADAAQABAAFAAUABQAGAAcABwAIAAgACQAKAAsADQANAA0ADgAQABEAEgATABQA
FQAVABgAGQAaABsAHAAdABwAHQAeAB8AIAAiACMAJAAnACgAKQAqACkAKQArACwAKwAr
ACsAKwArACsAKwAqACoAKgApACkAJwAnACUAJAAhACAAHwAdAB0AHAAbABoAGwAaABgA
GAAVABUAFAATABMAEwATABMAEQANAAsACQAKAAkABwAFAAQAAgAAAP///f/7//v/+v/7
//r/+f/3//b/9f/0//P/8v/y//H/8P/y//L/8v/x/+7/7v/v/+//8f/w//D/8P/w//D/
8P/w/+7/7//v/+//7//v//D/8P/z//P/8//z//X/9v/2//f/9v/1//T/8//0//T/9P/1
//f/+P/4//j/9v/2//b/9v/4//n/+f/5//n/+P/3//b/9v/2//X/9f/1//X/9f/1//X/
9v/3//j/9//3//b/9P/2//X/9f/1//P/8//z//L/8v/x//H/8f/x//H/8f/x//L/8f/w
//D/8P/w//D/8P/w//D/7//u/+3/7P/r/+3/7f/t/+3/7//v/+3/7f/r/+z/7P/r/+z/
7f/v//D/7v/u/+7/7v/y//L/9P/1//f/9//6//v/+v/5//b/8P/w//H/8v/y//H/7//t
/+v/6//q/+r/6v/r/+z/7f/u/+v/6v/r/+r/7P/s/+n/5//m/+b/5//p/+j/6P/o/+j/
6P/o/+j/6P/o/+f/5//m/+b/5v/m/+b/5v/m/+b/5v/p/+z/9P/9/woAGQAuAEYAYwCF
AKoAzADlAOMAxgCWAFUADwDf/7z/lP9q/0r/NP8l/x//MP9W/3v/lf+u/8j/2P/i/+z/
9P/z//H/9//8//n/9//5//f/9v/1//T/9P/0//T/8//y//H/8f/z//P/8//z//P/8//0
//T/9f/1//X/9f/0//P/8//y//T/9P/0//X/9//3//f/9//2//b/+P/5//v/+//7//z/
/P/9//3///8BAAEAAgACAAEAAQABAAIAAgABAAEAAAADAAQABQAHAAkACQAKAAwADAAM
AAwADAAQABEAFQAXABUAFQAVABUAGAAZABoAGwAcAB4AHwAgAB8AIAAhACIAJQAlACcA
KAAnACcAJwAnACkAKQApACgAKAAoACcAJwAlACUAIwAiACIAIgAiACEAIQAgAB8AHgAd
ABwAGgAaABcAFwAWABUAFAATABIAEQASAA8ADgANAAoACQAHAAUABgAEAAIAAQD9//v/
+//6//v/+v/5//f/9v/1//T/8//w//D/7//u/+7/7v/u/+3/7f/u//D/8f/v/+7/7v/u
/+z/7P/s/+z/7f/v//D/8f/v/+//8P/w//H/8f/x//H/8//0//T/9f/z//P/8//z//T/
9P/0//X/9//4//j/+P/2//b/9v/2//T/9f/1//X/+P/4//j/+P/3//b/9P/z//T/9f/2
//f/9v/2//b/9v/2//f/9//2//b/9f/1//X/8//z//P/8v/0//P/8//z//L/8f/w/+//
7//v//D/8f/z//H/7//u/+7/7v/u/+7/7v/w//D/8P/v/+3/7f/t/+3/7//v/+//7//t
/+3/6//r/+n/6v/q/+n/6//r/+z/7P/s/+z/7P/s/+7/7v/w//H/8//z//b/9//3//f/
9f/w/+3/7f/t/+z/6//p/+f/5f/m/+b/5//o/+j/6P/o/+j/6P/o/+r/6v/q/+r/5//l
/+b/5v/n/+n/6v/q/+r/6v/q/+r/6v/q/+r/6f/p/+j/5v/m/+b/5v/m/+b/5v/m/+f/
6v/u//f/AgATACYAOgBTAHEAkgCwAMkAzwC+AJQAWwAdAOX/wP+c/3T/WP9I/zf/K/82
/1r/f/+b/7T/yv/c/+b/7v/2//n/+f/3//r//f/9//3/+//4//X/9P/0//T/9P/0//T/
9P/1//X/9f/1//X/8//z//T/9P/1//X/9f/1//X/9f/2//b/+P/4//j/+f/5//n/+f/5
//n/+P/5//n/+//7//v//P/8//3//f////////8AAAAA////////AAAEAAUABwAIAAcA
CAAJAAsACQAJAAoADAALAAwADQAOABEAEQAUABUAFgAXABgAGQAcAB0AHgAfACAAIgAj
ACQAJQAmACcAKAApACkAKwAsACsAKwArACsALAAtAC4ALgAwADAALwAvAC0ALQArACoA
JwAmACUAIwAkACQAJAAkACMAIgAgACAAHQAdABwAGwAaABkAGAAXABYAEwASABEADgAN
AAsACQAKAAgABgAFAAMAAQABAAAA/f/8//v/+f/4//f/9v/1//X/9v/2//b/9f/0//P/
8f/y//L/8//z//L/8P/v/+7/8P/w//D/8P/w//H/8f/x//H/8f/y//L/8f/x//H/8f/y
//T/9f/3//f/9//3//f/9v/2//b/9//5//r/+v/6//j/+P/4//j/9v/3//f/9//6//r/
+v/6//j/+P/3//f/+f/5//n/+f/4//j/+P/4//r/+//7//r/+P/3//f/9//3//f/9//2
//j/9//3//f/9f/1//X/9f/0//P/8//z//X/9f/1//b/9P/z//L/8f/x//L/8v/y//D/
8P/w//D/8f/x//H/8f/x//H/8f/x/+//7f/t/+7/8P/w//D/8P/w/+7/7v/u/+3/7//v
/+//7//v/+//7//v/+//7//t/+3/7//w//D/7//t/+3/7v/u/+7/7v/u/+7/8P/w//L/
8//1//X/+P/5//v/+//5//T/7//v/+//7v/v/+//7//v/+7/7P/r/+r/6v/q/+r/6v/q
/+r/7P/s/+7/7v/r/+n/6P/o/+n/6//q/+r/6v/q/+r/6v/q/+r/7P/r/+v/6v/q/+r/
6v/q/+r/6v/q/+r/6//w//b//f8IABkAMgBMAGkAjwC0ANQA7wDvAM4AkABJAA8A4/+w
/3T/Rv8u/xr/A/8B/x7/Sv9x/5H/rP/C/9L/3v/k/+r/7f/r/+n/7v/1//v/+f/1//L/
8f/w//D/8P/w//L/8v/y//P/9f/1//X/9f/1//X/9v/2//b/9f/0//P/9v/3//n/+v/4
//j/+P/5//j/9//2//X/+P/6//7/AQAAAP///v/+//z//f/9/////////wAAAAADAAMA
AwAEAAUABQAGAAYABwAIAAkACwALAAsADAAOAA0ADgAPABAAEwATABYAFwAYABkAGgAb
ABoAGwAcAB0AIAAiACMAJAAlACYAJwAoACcAJwApACoALAAtAC4ALwAtAC0ALQAsACoA
KgApACkAKQApACcAJgAnACYAJQAjACMAIgAhACAAHQAcABoAGgAZABkAGAAXABQAEwAS
ABEAEQAPAA8ADwAOAA0ACwAJAAYABAACAAEA///9//3//P/7//r/+f/3//b/9f/0//P/
8P/w/+//7v/u/+7/7v/t/+z/7P/t/+3/6//q/+r/6v/s/+z/7P/s/+z/7f/t/+3/7f/t
/+7/7v/v/+//7//v/+3/7v/u/+//8f/x//H/8f/y//L/8v/z//H/8v/y//L/9P/0//T/
9P/0/w==
         </WaveFormData>
      </LeadData>
      <LeadData>
         <LeadByteCountTotal>10000</LeadByteCountTotal>
         <LeadTimeOffset>0</LeadTimeOffset>
         <LeadSampleCountTotal>5000</LeadSampleCountTotal>
         <LeadAmplitudeUnitsPerBit>4.88</LeadAmplitudeUnitsPerBit>
         <LeadAmplitudeUnits>��V</LeadAmplitudeUnits>
         <LeadHighLimit>2147483647</LeadHighLimit>
         <LeadLowLimit>268435456</LeadLowLimit>
         <LeadID>V3</LeadID>
         <LeadOffsetFirstSample>0</LeadOffsetFirstSample>
         <FirstSampleBaseline>0</FirstSampleBaseline>
         <LeadSampleSize>2</LeadSampleSize>
         <LeadOff>FALSE</LeadOff>
         <BaselineSway>FALSE</BaselineSway>
         <ExcessiveACNoise>FALSE</ExcessiveACNoise>
         <MuscleNoise>FALSE</MuscleNoise>
         <LeadDataCRC32>3741006455</LeadDataCRC32>
         <WaveFormData>
AAABAAIAAwAGAAgACAAJAAoACgAKAAoACQAGAAgACQAMAAwADgAOAAwACgAIAAcABQAF
AAUABQAHAAcABwAIAAcABgADAP///f/7//v//P/6//r/+P/4//r/+v/4//f/9f/z//L/
8v/y//H/7//v//H/8f/x//H/8v/2//r/AAAPACIAOgBfAJMA1gAoAX0BzAEAAhACAgLm
AbMBWwH9AKQAMwCp/yT/wv6P/ob+l/61/sz+5f7//hn/Mf9G/1v/bv+A/4//n/+0/8r/
0//W/9n/2v/c/9v/3v/f/+L/4//m/+j/6v/q/+n/6f/o/+b/6P/o/+j/6v/q/+v/6//t
/+3/7f/u/+//7//v//D/8P/w//H/8v/y//P/8//z//L/8v/z//P/9P/0//X/9v/0//T/
9P/1//j/+P/5//r/+v/6//r/+v/6//v/+v/7//3//////wAAAgACAAQABAACAAMABQAG
AAYABgAGAAcACwALAAsACwALAAwADQANAA0ADQANAA0ADgANAAwADAALAAsACAAGAAQA
AQABAP7//v/8//j/9//3//X/8v/v/+z/6P/l/+P/4v/g/9//3f/b/9r/2f/Y/9j/2P/Y
/9j/2f/b/9z/3f/f/9//3//h/+X/5f/o/+n/6v/r/+z/7f/s/+z/7v/w//D/8P/w//H/
7//v/+//7//w//H/8f/y/+//7//w//D/7//v/+//7//w//D/8P/w//L/8f/x//L/8//z
//T/9f/1//X/9v/2//j/+f/5//n/+f/5//j/9//4//n/+//9/////////////v/+////
///8//z//f/9//7////////////+//7///8BAAEAAAAAAP///f/8//v/+f/5//j/+P/6
//r/+v/6//v/+f/5//r/+v/6//r/+P/5//X/9P/3//j/+f/6//n/+P/3//b/+P/4//j/
9//3//f/9//3//b/9f/0//L/8v/y//L/8v/y//L/8//z//P/9P/0//b/9f/2//f/+v/6
//r/+//+////AAABAAEA/P/+////AAAAAAIAAgACAAAA/v/9//3//f/9//3//f//////
AAAAAAEAAAD+//v/+P/3//f/9v/2//T/9P/0//b/9P/z//P/7//u/+7/7v/t/+v/6//r
/+v/6//r/+z/7P/w//T//f8KAB4AOQBbAIwAzgAhAXgBxAH+ARICCALxAcEBaQEIAasA
PQC2/zL/yf6S/on+mf6y/sn+2/75/hv/NP9F/1j/bv99/4v/oP+4/8f/0P/Z/9z/3P/c
/97/3v/g/+L/5P/l/+b/5//n/+j/6P/o/+r/6v/q/+z/7P/t/+3/6//r/+v/7P/t/+3/
7f/u//D/8P/x//L/8v/z//P/8//0//T/9f/1//T/9P/1//b/9//4//n/+//7//r/+v/6
//r/+v/6//r//P///wAAAwACAAMAAgACAAIAAgAEAAQABQAHAAoADAAMAAwADAANAA4A
DQAMAAsADQAOAA8ADwARABEAEQARABIAEQAQABAADgANAAkABgAHAAUABgAEAAIAAAD8
//v/+//5//b/8//w/+z/6f/n/+T/4v/h/9//3f/c/9v/2v/a/9r/2v/a/9n/2//c/93/
3//f/9//4f/j/+P/5v/n/+j/6f/q/+v/6v/q/+z/7v/w//D/8P/x//H/8f/x//H/7//v
/+7/7v/v/+//8P/w/+//7//v/+//8P/w//D/8P/y//H/8f/y//L/8f/x//H/8//z//T/
9P/y//P/8//z//X/9//4//n/9//3//j/+f/5//n/+f/5//j/+P/5//n/+v/6//v/+//6
//v/+//7//3//P/8//3//f/9//z//P/8//v/+//7//v/+//6//r/+v/6//r/+v/5//f/
9//4//j/+P/4//b/9v/3//n/+v/6//r/+v/4//j/+P/4//j/9//2//X/9P/2//b/9v/1
//X/9f/1//X/9v/3//j/+P/1//T/8//y//L/8v/z//P/9f/2//b/+P/3//j/+f/8//7/
/v///wIABAAEAAQAAwAAAAIAAwAEAAQABgAGAAYAAgAAAP////8BAAEAAQABAAEAAQAC
AAIABAACAP//+//3//f/+P/4//j/9v/2//b/9v/0//P/8//x//D/8P/w/+//7f/t/+3/
7f/t/+3/7v/w//L/9v/9/woAGgAzAFsAkgDUACcBhgHaARoCOAIyAhUC3wGNATABzwBN
ALr/Lv+//oL+c/6F/qT+wf7d/vn+Ff8u/0X/WP9s/33/j/+i/7b/y//S/9f/3P/c/9v/
3v/f/+L/5P/m/+f/6P/n/+f/6P/o/+r/7P/s/+z/7v/u/+//7//v/+//7//w//H/8f/x
//L/8P/w//H/8v/z//X/9v/3//b/9v/3//f/9v/2//f/+P/5//r/+//9//z//P/9//7/
AAAAAAAAAAD//wEAAQADAAMABQAFAAYACAAIAAoACgAIAAkACwAMAA0ADgAPABEAEwAT
ABMAEwARABIAEwATABQAFQAWABcAFgAVABQAFAATABMAEAAOAA4ACwALAAgABgAEAAAA
///9//v/+P/1//T/8P/t/+v/6v/o/+f/5f/l/+T/4//i/+D/4P/g/+D/4f/j/+T/5f/m
/+f/6P/r/+3/7f/w//H/8v/z//T/9f/4//j/+v/8//r/+v/6//v/+//7//v/+//8//3/
/f/+//v/+//8//z//f/9//3//f8AAAAAAAAAAP///f/8//z//v///wEAAwACAAEAAQAA
AAEAAwAEAAUABgAHAAcABwAHAAcACAAJAAkACQAJAAkADAAMAA0ADQAKAAoACwALAAoA
CwALAAsACwAKAAoACwAJAAkACAAIAAoACQAJAAkACQAJAAgACAAKAAoACgAKAAkABwAH
AAgACAAIAAgABgAFAAUABgAGAAYABgAGAAYABQAEAAQABAADAAMAAwADAAMAAgACAAIA
BAAEAAMAAwACAAIAAgACAAIABAAEAAQABAACAAIAAgABAAEAAQABAAEAAQABAAEAAAAA
AAAAAAAAAAIAAgADAAMAAQACAAIABAAHAAgACQAMAAwADAANABAAEAAQABAADwAOABAA
EQASABIAFAAUABQAEgAQAA8ADwANAA0ADQANAA0ADQAOAA4ADgAMAAkABQADAAMABAAE
AAQAAgACAAIAAgAAAP/////9//z//P/8//v/+f/5//n/+f/5//n/+v/+/wYAEAAdADIA
UAB7ALcAAgFYAa8B+gEqAjICIAL4AbUBWwH/AJQACQB1//j+ov55/nz+l/63/tT+8f4P
/yv/Q/9Y/2v/gP+S/6P/t//M/9z/4f/i/+P/5P/o/+n/7P/t//D/8P/y//P/9P/3//f/
+P/4//j/+v/6//r/+P/4//n/+f/5//n/+f/6//3//f/9//7//v/+////AAD+////////
/wIAAgADAAMAAgACAAMABAAGAAYABgAHAAgACAAJAAoACgAKAAoACgAJAAsACwANAA0A
DwAPABAADgAOABAAEAASABMAFQAWABgAGAAYABkAGQAZABkAGQAZABoAGwAbABoAGQAY
ABcAFgAVABQAFAAVABUAEgAQAA4ACwALAAgABgAEAAAA///9//v/+P/1//T/8P/t/+v/
6v/o/+f/5f/j/+L/4f/g/+H/4v/j/+T/5//p/+r/6//s/+3/7v/x//X/9f/4//n/+v/7
//z//f/+//7/AAACAAIAAgACAAMAAwADAAMAAwAFAAUABAAEAAUABQAGAAYABQAFAAUA
BQAGAAYABgAGAAgABwAHAAgACQAJAAoACwAJAAkACgAKAAoACwALAAsACgALAAsACwAN
AA0ADgAPAA0ADQANAA0ADAAMAA0ADQAOAA4ADwAPAA8ADwAOAA0ADwAOAA4ADwANAA0A
DAAMAAwACwALAAsACwALAAoACgAKAAoACgAKAAsACQAJAAoACAAIAAgABgADAAMABAAE
AAUABgAHAAgABwAGAAYABgAHAAMABQAJAAYABAAEAAQABAAEAAQABAAEAAQABAAEAAMA
AwADAAMAAwADAAMAAwACAAIAAgACAAIAAgACAAMAAwAFAAYABgAIAAkACgALAA4AEAAQ
ABEAFAAUABQAFAATAA4AEAARABIAFAAWABYAFgASABAADwAPABEAEQARABEADwAPABAA
EAAOAAwACQAFAAMAAwAEAAQABgAEAAQABAAEAAIAAQABAP7//P/7//r/+v/5//r/+//7
//v/+//8/wIACAAUACUAPgBeAI8AzwAgAXgByQEIAiYCIgIKAtwBiwEvAdEAXADP/0X/
2P6W/n/+jP6p/sX+4P7//hv/Nf9L/17/cf+G/5j/qf+//9T/3P/f/+D/4f/i/+b/6f/s
/+3/8P/w//L/8//0//X/9f/2//b/9f/2//X/9P/2//b/9//3//n/+f/5//r/+f/5//n/
+v/6//r/+//8//z//f/9//3//P/8//3//f8AAAAAAQACAAIAAgACAAMABAAEAAUABgAI
AAgACAAIAAcACQAJAAsACwANAA0ADgAOAA4AEAAQABAAEQATABQAFAAUABQAFQAXABcA
FwAXABUAFgAXABcAFgAVABQAEwAUABMAEgASABMAEwAQAA4ACwAHAAYAAgACAAAA/P/7
//v/+f/2//P/8P/s/+n/5//n/+b/5v/l/+P/4v/h/+D/4f/i/+P/5P/j/+X/5v/n/+v/
7f/v//P/9f/1//j/+f/4//n/+v/7//7//v8AAAIABAAEAAQABQADAAMAAwADAAMAAwAC
AAIAAQABAAIAAgADAAMAAwADAAQABAAEAAQABAADAAMABAAFAAUABgAHAAcABwAIAAgA
CgALAAsACwAMAA0ADQANAAsACwAMAA0ADQANAA0ADQAMAAwADQANAA0ADgAQABEAEAAR
ABEAEQARABAAEAARABEAEQAQABAADgANAA0ADQALAAsACgAKAAsADAANAA4ADAAJAAgA
CAAKAAoACgAIAAkACQAKAAoACAAIAAgACAAJAAoACAAGAAgACAAIAAgABgAGAAYABgAI
AAgACAAHAAUABQAFAAUABwAHAAcABgAGAAYABgAGAAYABgAHAAcABQAGAAYACAALAAwA
DQAQABAAEAARABQAFAAUABQAEwASABQAFQAWABQAFgAWABYAFgAUABMAEwATABMAEwAT
ABEAEQASABIAEgAQAA0ACQAHAAcACAAIAAkACAAJAAoABwAEAAIAAQABAAAAAAAAAAEA
////////////////AAACAAgADgAZACwARgBnAJEAzgAaAXEBvgH0AQwCBgLsAb0BawEN
AbIASwDH/0L/2v6h/pD+nf65/tD+6f4F/yH/Of9S/2v/fP+K/5v/r//G/9j/4//o/+n/
6P/q/+v/7v/v//L/9P/2//f/+P/5//n/+v/6//j/+v/6//r//P/8//3//f/9//3//f/+
/wEAAQABAAIAAAAAAAEAAgAAAAEAAQABAAQABAAFAAUABAAEAAUABgAGAAYABgAHAAgA
CAAJAAoACgAKAAoACgANAA8ADwARABEAEwATABQAFAAUABYAFgAWABcAGQAaABgAGAAY
ABkAHQAdAB0AHQAdAB4AHwAfAB8AHwAfAB8AIAAfAB4AHgAdAB0AGgAYABkAFwAYABYA
EwAQAAsACQAJAAcABAABAAIA/v/7//n/9v/0//P/8f/x//D/7//u/+z/7P/s/+z/7//x
//L/8//1//X/9f/3//n/+f/8//3//v///wAAAQACAAIABAAGAAYABgAGAAcABQAFAAUA
BQADAAMAAgACAAEAAQACAAIAAQABAAEAAQAEAAQABAAEAAQAAwADAAQABwAHAAgACQAH
AAcACAAIAAoACwALAAsADAANAA0ADQANAA0ADgAPAA8ADwAPAA8AEAAQABEAEQAOAA4A
DwAPABAAEQARABEADwAOAA4ADwARABEAEAAQABAADwAPAA8ADQANAAwADAAMAAwADAAM
AA0ACwALAAwACgAKAAoACAAJAAkACgAKAAkACAAHAAYABQAGAAQABAAEAAQABAAEAAQA
BAAEAAQABAADAAMAAwADAAMAAQABAAEAAAABAAIAAwAEAAIAAgADAAMAAQACAAIABAAF
AAYABwAKAAwADAANABAAEQASABMAEwAOABAAEQASABAAEgASABIAEgAQAA8ADwANAA0A
DQANAA8ADwAQABAAEAAOAAsABwAFAAUABgAGAAgABgAGAAYABQACAAAA//////7//v/+
//3/+//7//v/+f/5//n/+v/6//z/BAANABwAMgBTAHsAsAD2AEsBogHqARgCIAIMAusB
qwFPAfQAlQAXAIr/Dv+1/o7+j/6n/sL+1/7x/hH/L/9E/1n/bv+A/5H/pf+6/87/2f/e
/+H/5P/m/+n/7P/t//D/7v/w//H/8v/z//P/9P/0//b/+P/4//j/+P/4//n/+f/3//f/
9//4//v/+//7//z//P/8//3//v/9//3//P/7//7//v//////AgACAAMABAACAAIAAgAD
AAQABAAFAAYABgAGAAYABgAHAAkACQALAA0ADwAPABAAEAAQABIAEgAQABEAEwAUABYA
FgAWABcAFwAXABcAFwAZABoAGwAbAB0AHQAdAB0AHAAbABoAGgAZABkAFgAUABIADwAP
AAwACgAIAAQAAwADAAEA/v/7//j/9P/x/+//7v/s/+v/6f/n/+b/5f/k/+T/5P/k/+T/
4//l/+b/5//q/+v/7P/v//H/8f/0//X/9v/3//j/+f/6//r//P/+//7//v/+////AQAB
AAEAAQD//////v/+//////8AAAAAAQABAAEAAQAAAAAAAAAAAAEAAQACAAQAAwADAAQA
BQADAAMABAAEAAYABwAHAAcABgAHAAcABwAHAAcACAAJAAsACwALAAsACgAKAAsACwAM
AAwADQANAA4ADwAPAA8ADgAMAAsACwANAA0ADAAMAAoACQAJAAkACwALAAoACgAKAAoA
CgAKAAsACQAJAAoACAAIAAgABgAFAAUABgAGAAYABgAGAAYABQAEAAQABAADAAUABQAB
AAIABAAEAAQABAACAAIAAgACAAQABAAEAAMAAwADAAMAAwADAAMAAwACAAIAAgACAAIA
AgACAAMAAwADAAQABAAGAAUABgAHAAoADgAOAA8AEgAUABQAFAATAA4AEAARABIAEgAU
ABQAFAASABAADwAPAA0ADQANAA0ADwAPABAAEAAQAA4ACwAHAAMAAwAEAAQAAgAAAAAA
AAABAAAAAAABAP///v/+//7/+//5//n/+f/5//n/+f/6//z/AAAEAA8AHgA2AFcAhQC+
AAgBYwG8AQQCNAI8AiIC8wGrAVEB8gB9AO//Xv/i/o/+cP57/pn+tv7P/u/+D/8t/0T/
Wf9s/4L/lf+n/7z/0P/d/+T/4//i/+b/6f/s/+3/8P/u//D/8f/y//H/8f/y//L/8//2
//f/+P/3//b/9v/1//f/9//3//j/9//3//f/+P/4//j/+f/6//z//f/9//3//v/+////
//8CAAIAAwAEAAIAAgACAAMAAgACAAMABAAGAAYABgAGAAcACQAJAAsACQALAAsADAAO
AA4AEAAQAA4ADwARABIAFAAUABQAFQAXABcAFwAXABUAFgAXABcAFQAVABUAFQAUABMA
EgASABMAEwAQAA4ADgALAAsACAAGAAQAAAD///3/+//4//X/9P/w/+3/6//q/+j/5//l
/+P/4v/h/+D/4//k/+X/5v/l/+f/6P/p/+z/7f/u//H/9f/1//j/+f/4//n/+v/7//3/
/v8BAAQAAwACAAEAAQABAAEAAQABAAEAAQAAAAAAAQABAAIAAgADAAMAAwADAAMAAgAB
AAAAAQABAAIABAAFAAUABgAHAAcABwAIAAgACAAJAAkACQAIAAkACQAJAAkACQAKAAsA
DQANAA0ADQAMAAwADQANAAwADAANAA0ADQANAAwACwANAAwADAANAAsACwAKAAoACgAJ
AAkACQALAAsACgAKAAgACAAIAAgACAAHAAgACgAIAAgACAAGAAUABQAGAAYABAAEAAQA
BAADAAIAAgACAAEAAQABAAEAAwACAAIAAgAAAAAAAAAAAAIAAgACAAIAAAAAAAAA//8B
AAEAAQABAAEAAQABAAAAAAAAAAAAAAAAAAAAAQABAP//AAAAAAIABAAGAAgADAAMAAwA
DQAQABAAEAAQAA8ADgAQABEAEgAQABIAEgASABIAEAAPAA8ADQANAA0ADQALAAsADAAM
AAwACgAHAAMAAQABAAIAAgACAAAAAAAAAAIAAAD/////+//6//r/+v/7//n/+f/5//n/
+f/5//r//P8EAAwAGwAyAFAAeQCxAPwAVAGtAfoBKgIyAhoC8AGpAU0B7wCEAPv/a//u
/pr+df58/pf+s/7M/u3+Df8n/z//Vv9t/4L/kv+h/7X/yv/Y/93/4P/j/+b/6P/o/+r/
6v/s/+z/7v/v//D/8f/x//L/8v/y//T/9P/0//T/9P/1//X/9f/1//X/9v/3//f/9//4
//j/+P/5//r/+P/5//n/+f/8//z//f/9//7//v///wAAAAAAAAAAAQACAAIAAwAEAAIA
AgACAAIAAwAFAAUABwAHAAkACQAKAAwADAAOAA4ADQANAA4ADgAMAAwADAANAA8ADwAP
AA8ADwAQABEAEQAPAA8ADwAPAA4ADQAMAAwACQAJAAYABAAEAAEAAQD+//v/+P/z//H/
7//t/+r/5//o/+T/4f/f/97/3P/b/9n/2//a/9n/2P/Y/9j/2P/Y/9r/3f/f/+H/5v/n
/+j/6//t/+3/8P/x//P/9f/3//n/+v/6//z//v/8//z//P/9//7///8AAAEAAAD///3/
/P/9//3//v/+/wEAAQABAAEAAAAAAAAAAAACAAEAAQACAAEAAQACAAMABQAFAAYABgAG
AAcABwAHAAgACQAJAAkACQAJAAoACwAJAAkACQAJAAwADAANAA0ACgAKAAsACwAKAAsA
CwALAAsACgAKAAsACwALAAoACgAKAAkACQAJAAkACQAIAAgACAAIAAgACAAHAAUABQAG
AAgACAAIAAYABQAFAAYABgAEAAQABAAEAAMAAgACAAIABQAFAAUABQAFAAIAAgACAAIA
AgACAAQABAAEAAQAAgACAAIAAQABAAEAAQABAAEAAQABAAAAAAAAAAAAAAAAAAAAAQAB
AAMABAAEAAYABwAIAAkADAAQABAAEQAUABQAFAAUABMADgAQABEAEgAQABIAEgASABIA
EAAPAA8ADwAPAA8ADwAPAA8AEAAQAA0ACgAGAAEAAgADAAUABgAIAAYABgAGAAMAAAD+
//3//f/8//z//P/7//n/+f/5//v/+//7//z/AgAIABQAKQBEAGgAlQDXACoBggHPAQwC
JAIWAvgBxgFxAQ8BrwA6AKv/Jf/E/o7+gf6U/rP+y/7k/gP/I/87/1H/ZP93/4r/mv+t
/8X/1v/e/9//4P/h/+L/5v/n/+r/6//u/+7/8P/x//L/8//z//T/9P/2//j/+P/4//j/
+P/5//n/+P/3//b/9v/5//n/+f/6//j/+P/5//r//P/9//3//f/+//7///////7//v//
/wAAAAAAAAAAAQACAAIAAwAEAAYABgAGAAYABQAHAAcACQAHAAkACQAKAAoACgAMAAwA
DgAPABEAEgAQABAAEAARABEAEQARABEAEQASABMAEwATABMAEwATABAADwAOAA4ACwAL
AAgABgAGAAMAAwAAAP7//P/4//f/9f/z//D/7f/q/+b/4//h/+L/4P/f/93/3v/e/97/
3v/e/97/3v/e/+L/5f/n/+n/6//r/+v/7f/x//H/9P/1//j/+f/6//v/+v/6//z//v8A
AAAAAAABAAEAAQABAAEA//////7//v/+////AQACAAIAAQAAAP//AAAAAAAAAAACAAEA
AQACAAMAAwAEAAUAAwADAAQABAAGAAcABwAHAAgACQAJAAkABwAHAAgACQALAAsACwAL
AAwADAANAA0ADAAMAA0ADQAOAA8ADwAPAA0ADAAMAA0ACwALAAoACgAKAAkACQAJAAsA
CwAKAAoACAAIAAgACAAJAAcABwAIAAYABgAGAAQABQAFAAYABgAEAAQABAAEAAUABAAC
AAQABAAEAAQABAAEAAQABAACAAIAAgABAAMAAwADAAMABQAFAAUABAACAAIAAgACAAQA
BAAFAAUAAwAEAAQABgAHAAgACQAMAA4ADgAPABIAEAAQABAADwANABAAEgAUABIAFAAU
ABQAEgAQAA8ADwARABEAEQARAA8ADwAQABAAEAAOAAsABwADAAMABAAEAAQAAgACAAIA
AgAAAP/////9//z//P/8//3/+//7//v/+f/5//n/+v/6/wAADAAbAC4ASABtAJ8A4AAu
AYEBygH6AQgC+gHiAakBTQHtAJQAIwCd/yD/xv6Z/pL+o/7B/tb+6f4F/yX/P/9U/2v/
fv+M/5//tf/K/9T/2//g/+P/6P/s/+v/7v/v//L/8P/y//P/9P/1//X/9v/2//b/+P/4
//j/+P/4//n/+f/5//n/+f/6//v/+//7//z//v/+////AAD+/////////wAAAAABAAEA
AgACAAMABAAGAAYABgAHAAgACAAJAAoACAAIAAgACAALAA0ADQAPAA0ADwAPABAAEAAQ
ABIAEgATABUAGAAaABkAGAAXABcAGwAbABsAGwAbABwAHQAdABsAGwAbABsAGwAbABsA
HAAbABsAGAAWABQAEQARAA4ADgAMAAgABwADAAEA/v/7//z/+P/1//P/8v/w/+//7f/t
/+z/6//q/+j/6P/o/+j/6f/r/+z/7f/y//P/9P/3//f/9//6//v//v///wAAAQABAAAA
AQACAAIAAgACAAMAAwADAAMAAwABAAEAAAAAAAEAAQACAAIAAwADAAMAAwAEAAQABAAE
AAQAAwADAAQABwAHAAgACQAHAAcACAAIAAoACwALAAsADAANAA0ADQANAA0ADgAPAA8A
DwAPAA8AEQASABQAFQASABIAEwATABMAEwASABEAEgASABMAFQAUABMAEQAQABIAEQAR
ABEAEQARABAAEAAQABAAEAAQAA8ADQANAA4ADAAMAAwACgALAAsADAAMAAoACgAKAAoA
CwAKAAoACgANAAsACQAJAAgACAAIAAgACAAKAAoACgAKAAgACAAIAAcACQAJAAkACQAI
AAcABgAEAAQABAAEAAQABgAGAAcABwAHAAgACAAKAAkACgALAA4AEAAQABEAFAAWABYA
FgAVABIAFAAVABYAFQAWABUAFAATABIAEgATABMAEwATABMAEwATABQAFAAWABQAEQAN
AAkACQAKAAoADAAKAAoACgAIAAYABQAFAAMAAgACAAIAAQD///////////////8AAAAA
BAAKABcAKgBEAGUAkQDKABYBbQG8AfwBIAIkAg4C5QGZATkB3AB1APH/Zv/y/q3+lP6d
/rv+1v7r/gf/Jf89/1T/Z/96/4z/nf+v/8L/1v/j/+r/7f/w//D/8P/y//L/9P/2//j/
+f/6//v/+//8//z//P/+//7//v/+//7///////3//f/9//7/AAABAAIABAAEAAQABQAG
AAUABQAEAAMABgAGAAcABwAIAAgACQAKAAwADAAMAA0ADQAMAAwADAAPABAAEQASABEA
EwATABUAEwAVABUAFgAWABYAGAAYABoAGwAdAB4AIAAgACAAIQAjACMAIwAjACMAJAAl
ACUAJwAnACcAJwAmACUAJAAkACEAIQAeABwAHQAbABwAGgAYABYAEgARAA0ACwAIAAUA
BAAAAP3/+//6//j/9//1//P/8v/x//D/8P/w//D/8P/v//H/8v/z//b/9//4//v/+//7
//7///8CAAMABAAFAAQABAAGAAgACAAIAAgACQAJAAkACQAJAAoACwALAAwACwALAAwA
DAALAAsACwALAAoACgAKAAoADAALAAsADAALAAsADAANAA0ADQAOAA4ADAANAA0ADQAR
ABMAFAAVABUAFQAWABcAFQAVABUAFQAXABgAGgAbABgAGAAZABkAGAAZABkAGQAbABoA
GgAbABkAGQAYABgAGgAZABkAGQAXABcAFgAWABcAGAAZABoAFwAVABUAFgAWABYAFgAU
ABUAFQAWABYAFAAUABQAFAATABIAEgASABMAEwATABMAEwASABIAEgASABIAEQARABEA
EQARABIAEgARABEAEQAQABAAEQARAA8ADQAPABAAEAAQABAAEAAQABAAEAAQABAAEAAQ
ABAADwARABEAEQARABEAEQARABAAEAAQABAAEAAQABAAEQARABEAEgASABQAFQAWABcA
GgAcABwAHQAgACIAIgAiACEAHAAeAB8AIAAhACQAJQAmACIAIAAfAB8AHwAfAB8AHwAf
AB8AIAAgACIAIAAdABkAFQAVABYAFgAYABYAFgAWABQAEgARABEAEAAQABEAEgARAA8A
DwAPAA8ADwAPABAAEAAUABwAKQA6AFYAewCvAPAARAGdAfABMAJMAkYCJgLxAaMBSwHq
AGMAy/9C/9b+l/6M/qH+wf7e/vv+F/8z/03/Zv93/4r/oP+x/8H/1v/o//P/9v/3//j/
+v/7//7///8CAAIABAAFAAYACAAJAAsADAAKAAwADAAMAAoACgALAAsADAANAA4AEAAP
AA8ADwAQAA8ADgAOAA4AEQATABQAFQAUABQAFQAVABYAFgAXABgAGAAYABgAGQAcABwA
HQAeAB4AHgAeAB4AHwAhACEAIwAjACUAJQAmACQAJAAmACYAKAApACsALAAsACwALAAt
AC4ALQAsACsALAAuADAAMQAvAC8ALwAvACwAKwAqACoALAAtACsAKgAoACUAJQAiACAA
HgAaABkAFwAVABIADwAQAAwACQAHAAYABAADAAEA///+//3//P/8//z//P/8//3///8A
AAEABQAHAAkADQANAA0AEAARABIAEwAUABUAGAAYABoAHAAcABwAHAAdAB0AHQAdAB0A
HwAfAB4AHgAfAB8AIAAgAB8AHwAfAB8AHgAeAB4AHgAgAB8AHwAgACEAIQAiACMAJQAl
ACYAJgAmACcAJwAnACYAJwAnACcAKQApACoAKwAtAC0ALQAtACwALAAtAC0ALgAuAC8A
LwAwAA==
         </WaveFormData>
      </LeadData>
      <LeadData>
         <LeadByteCountTotal>10000</LeadByteCountTotal>
         <LeadTimeOffset>0</LeadTimeOffset>
         <LeadSampleCountTotal>5000</LeadSampleCountTotal>
         <LeadAmplitudeUnitsPerBit>4.88</LeadAmplitudeUnitsPerBit>
         <LeadAmplitudeUnits>��V</LeadAmplitudeUnits>
         <LeadHighLimit>2147483647</LeadHighLimit>
         <LeadLowLimit>268435456</LeadLowLimit>
         <LeadID>V4</LeadID>
         <LeadOffsetFirstSample>0</LeadOffsetFirstSample>
         <FirstSampleBaseline>0</FirstSampleBaseline>
         <LeadSampleSize>2</LeadSampleSize>
         <LeadOff>FALSE</LeadOff>
         <BaselineSway>FALSE</BaselineSway>
         <ExcessiveACNoise>FALSE</ExcessiveACNoise>
         <MuscleNoise>FALSE</MuscleNoise>
         <LeadDataCRC32>2693833458</LeadDataCRC32>
         <WaveFormData>
FQAWABgAGQAcABwAHAAfACEAIQAiACIAIgAgACIAJAAnACcAKQAqACgAKAAmACUAIwAj
ACMAJAAlACYAJQAmACUAJAAiABwAGwAZABkAGQAYABgAFgAVABQAEwARABAAEQAPAA8A
DgANAAwADAAMAAwACwALAAwADAAMAAwAEAAaACkAPABcAI8A0QAdAXQBxgEDAisCSgJl
AmUCNQLjAXoB9QBaAMX/Xv8u/yT/Lv8z/y//NP9A/07/XP9t/3v/if+Y/6X/sP/D/9X/
4P/g/+H/4f/j/+X/5v/n/+r/6v/r/+v/7P/r/+v/6//q/+r/6v/q/+r/6v/q/+r/6v/s
/+3/7v/v/+7/6//s/+v/7P/s/+3/7v/s/+z/7P/s/+r/6v/r/+z/7v/u/+7/7v/s/+z/
7P/s/+7/7//v/+//7//v/+//7//t/+3/7f/u/+7/7//v/+//7//v/+//7//v/+//7//v
/+7/7f/s/+v/6//q/+v/7P/s/+v/6v/q/+j/5//m/+X/4//h/+D/4P/d/9z/2f/V/9L/
0P/P/8z/yP/F/8H/v/+9/7v/t/+3/7T/r/+r/6r/qv+q/6n/qP+n/6T/o/+l/6b/pv+n
/6j/qf+r/6//s/+0/7j/vP+//8P/yP/O/9T/1v/Y/9v/3//h/+T/6P/t/+z/7//x//P/
8//1//b/9v/3//r//f/+//v/+v/7//r//P/9//3//f/9//3//f/9//7//v/9//3/////
/wAAAgABAAEAAAAAAAAAAAAAAAAA//8AAAAA//8AAAAAAAABAAQABAAEAAQABQAFAAMA
AQAAAAAA///9//3//f/8//z///8AAAAA/f/////////+//v/+v/6//v/+//7//j/+P/5
//r/+v/7//n/9//3//f/+f/5//n/+f/2//X/9P/3//j/+f/6//f/9v/2//X/9//3//f/
9//1//X/9f/1//T/9P/z//D/8v/y//L/8v/y//P/9P/0//X/9f/1//f/9//4//j/+v/6
//r//f////3//v/+//7//P/+/wAAAQADAAUABgAGAAYABAADAAMAAQABAAIAAgAEAAIA
AgACAAQAAwD+//v/9//3//f/+P/2//T/8//y//H/7//u/+3/6//r/+r/6f/o/+j/6P/o
/+X/5f/m/+b/6P/o/+j/7P/1/wQAHAA5AGcArQAEAWABswH7ASwCTwJtAnMCQwLuAYEB
+gBXALb/Qv8K//j+/f4B//r++v4Q/yj/M/87/0//Xv9p/3b/if+b/6b/rv+1/7n/uf+5
/7r/u/++/8D/wf/B/8L/wP/B/8L/wv/E/8T/xP/E/8L/wv/C/8L/wf/B/8H/wf/B/7//
wf/B/77/vv+//8D/wf/C/8P/xP/C/8L/w//E/8L/wv/C/8L/xP/E/8T/xP/D/8P/wv/B
/8H/wf/B/8H/wv/D/8T/xv/D/8P/wv/B/8P/w//D/8P/w//D/8P/w//D/8P/w//D/8H/
vv+9/7z/vv+9/7z/vP+7/7v/u/+7/7n/t/+2/7b/sf+w/63/qf+n/6b/pv+k/5//nf+a
/5n/lf+T/4//j/+N/4n/hv+G/4P/gv+A/37/fP96/3r/ff+A/4D/gf+C/4H/g/+H/4v/
jP+Q/5T/l/+c/6D/pf+q/7D/sv+1/7n/uf+8/8D/xf/H/8v/zv/R/9P/1f/W/9b/1v/Y
/9r/2v/c/9z/3v/e/97/3//f/9//4f/h/+H/4f/i/+L/4f/h/9//3//g/+L/5f/l/+T/
5P/i/+L/4v/i/+X/5v/m/+X/5f/k/+P/4//l/+b/5//o/+f/5//l/+P/5f/m/+b/5f/l
/+X/5P/k/+f/6P/o/+X/5f/l/+X/5P/l/+T/5P/l/+X/5f/i/+L/4//k/+T/5f/j/+H/
4f/h/+H/4f/h/+H/4f/f/+L/5P/m/+f/5v/k/+T/5P/k/+T/4v/i/+P/4//j/+P/4//j
/+X/5f/l/+X/5//o/+j/5v/l/+T/4//i/+L/4//k/+T/5v/n/+j/6//q/+z/7f/w//D/
8P/z//X/9v/4//n/+v/3//j/+f/5//v//f/+//7//P/6//n/+f/7//v//P/8//7//P/8
//z//v/9//j/9f/x//H/8f/y//T/8v/x//D/7f/r/+r/6f/p/+n/6P/n/+T/5P/k/+T/
4//j/+T/5P/m/+j/6P/s//X/AAASADMAZwCrAPwAWgG3AQUCPAJhAn8CgwJXAgwCowEU
AWkAvv8+//7+7v7z/vn++v4E/xT/Jv83/0X/U/9g/2//gP+R/6P/sv+2/7v/v//B/8H/
wv/D/8b/yP/J/8n/yv/I/8n/yv/K/8z/zP/M/8z/zv/O/87/zv/N/83/zf/N/83/y//N
/83/zP/M/83/zv/Q/9D/0P/Q/9D/0P/R/9L/0P/Q/9D/0P/R/9L/0//U/9L/0//T/9P/
0//T/9P/0//T/9P/0//U/9T/1f/V/9X/1//X/9f/1//V/9X/1f/V/9f/1//X/9f/2P/W
/9b/1v/U/9P/0v/S/9H/0f/R/9H/zf/L/8r/yv/G/8b/xP/B/8D/vv+9/7r/tf+z/7D/
r/+v/63/qf+p/6f/o/+g/6D/nv+e/53/nP+c/5r/mv+d/5z/nP+d/57/of+j/6f/q/+t
/7D/s/+1/7r/vv/D/8j/yv/M/8//0//X/9r/3v/j/+T/5//p/+v/6//t/+7/7v/v//L/
9f/2//b/9v/4//j/+P/5//n/+f/9//3//f/9//3//P/6//n/+v/7//3/AAAAAP///f/8
//3//v///wAA//8AAAAA//8BAAAA/////wAAAAAAAAAAAgADAAIAAQACAAIAAQD//wEA
AQAAAAAA//8AAAAA/f/////////+//3//P/8//3//f/9//r/+v/9//7//v////3/+//7
//v//f/9//3//f/8//n/+//8//z//f/+//7//v/+//3//f/9//3//f/9//3//P/8//z/
AAAAAP7//v/+//7//v/+//7/AAAAAAEAAQD///////////////////////8AAAAA/v8A
AAAAAAAAAAAAAQACAAIAAwADAAMABQAIAAoACwAOAAwADAAPABEAEQASABIAEgASABQA
FgAXABcAGQAaABoAGgAYABcAFwAXABcAGAAYABYAFAAUABQAFgAVABAADQALAAsACwAM
AAwACgAJAAgACQAHAAYABQADAAMAAgABAAAAAAAAAAAA/////wAAAAAAAAYADAAUACMA
OABcAJMA2wAtAYQB1gETAj0CXgJvAmECKQLVAWQBzwAmAI//Mv8O/wj/EP8V/xf/Jv84
/0j/WP9l/3X/hf+U/6H/tP/H/9H/1v/W/9f/2f/b/93/3v/f/+L/4P/h/+H/4v/j/+X/
5//o/+j/6P/o/+j/5v/m/+b/5v/n/+f/5//n/+n/5//p/+n/5v/m/+f/6P/o/+j/6P/o
/+r/6v/r/+z/7P/s/+z/7P/s/+z/7P/s/+z/7f/t/+3/7f/t/+3/7f/t/+3/7f/u/+z/
7f/t/+3/6//r/+v/6//s/+3/7v/v/+//7//v/+//7P/q/+r/6v/q/+n/6P/o/+b/5f/k
/+P/4//h/+D/4P/e/97/3P/Z/9T/0v/R/87/zf/L/8j/x//F/8P/v/+//7//u/+4/7j/
t/+2/7T/sv+y/7D/sP+z/7b/tv+3/7j/u/+9/8H/xf/H/8r/zf/P/9P/2P/e/+T/5v/o
/+v/7//v//L/9v/7//r//f///wEAAwAFAAYABgAGAAgACgAKAAwADAAOAA4ADAANAA0A
DQAPAA8ADwAPABAAEAAPAA8ADwAPABAAEgATABMAEgASABIAEgASABIAEQASABIAEQAT
ABIAEQARABIAEgASABIAEQARAA8ADQAPABAAEAAPAA0ADQAMAAwADQAOAA4ACwALAAsA
CwAKAAsACgAKAAsACwALAAgACAAHAAgACAAJAAsACQAJAAkABwAHAAcABwAGAAMABQAG
AAgACQAKAAoACgAKAAkACQAJAAcACQAJAAYABgAGAAYABgAGAAYABwAHAAcABwAHAAcA
BwAHAAcABwAFAAYABgAEAAYABgAGAAYABgAHAAgACAALAAsACwANAA4AEAARABQAFAAU
ABcAGQAZABoAGgAaABgAGgAcAB0AHwAhACIAIgAhAB4AHAAbAB0AHQAeAB4AHAAaABoA
GgAaABkAFAARAA8ADwAPABAAEgAQAA8ADgANAAsACgAJAAUABQAEAAMABAAEAAQABAAB
AAEAAgACAAYACgASAB4ALwBGAHIArwD5AE0BoAHiAQ8CMQJOAlcCNwLzAZUBGgGBAOT/
bf8s/xj/HP8i/yH/J/84/0b/Vv9k/3H/f/+P/57/rf/A/8//1//Y/9r/2//d/9//4f/i
/+P/5v/k/+X/5f/m/+b/5//o/+j/6P/o/+j/6P/o/+j/6P/o/+n/6f/p/+n/6f/n/+n/
6f/o/+j/6f/q/+r/6v/q/+r/6f/o/+j/6P/p/+r/6//s/+z/7P/s/+z/7P/t/+3/7f/t
/+3/7f/t/+v/6//r/+z/7P/t/+3/7f/t/+3/7f/t/+//7//v/+//7//v/+//7//u/+z/
7P/s/+z/6//q/+r/5v/l/+T/4//j/+H/4P/g/97/3v/c/9n/1f/S/9D/zP/L/8n/xv/F
/8T/w//A/8H/vf+5/7b/tv+4/7j/t/+2/7b/tP+0/7f/uP+4/7n/uv+5/7v/v//D/8f/
zP/R/9X/1v/a/9//5P/m/+j/6//v//P/9v/6////AAADAAUABwAFAAcACAAIAAgACgAM
AAwADAAMAA4ADgAOAA8ADwAPABMAEwATABMAEgASABEAEQATABMAFAAWABUAFQAUABQA
FAAUABQAFAAVABYAFgAVABMAEgARABEAFAAUABQAFAATABMAEQAPABIAFAAVABUAFAAT
ABEAEAATABQAFAARABEAEQARABAADwAOAA4ADwANAA0ACgAKAAwADgAPABEAEAANAAwA
CwANAA0ADQANAA4ACwANAA4ADAANAA4ADgAOAA4ADQAMAA4ADgAOAA4ADAAMAA0ADQAP
AA8ADwAPAA0ADQANAA0ADwAQABAADgAMAAwADAAMAA4ADwAQABAADwAPAA8AEQASABQA
FQAYABgAGAAbAB0AHQAeAB4AHgAcAB4AIAAhACEAIwAkACQAJAAiACEAIQAjACMAJAAk
ACMAIAAfAB4AHgAdABgAFQATABMAEwAUABYAFAATABIAEAANAAsACQAIAAkACQAJAAgA
CAAIAAgABwAHAAgACAAKAAoADAAWACUAOABUAH8AuwAFAV4BsgHxAR0CPgJXAlsCNwLr
AYYBCQFwANn/bv8y/x7/JP8r/yX/Jv82/0b/Vv9p/3n/hf+S/5//rv+//8//2v/c/9//
4f/h/+H/4v/j/+b/6P/p/+n/6v/q/+v/7P/s/+r/6v/q/+r/7P/s/+z/7P/t/+3/7f/t
/+3/6//t/+3/7v/u/+//8P/v/+7/7f/s/+7/7v/v//D/7v/u/+7/7v/u/+7/7v/u/+7/
7//v/+//7//v/+//7//x//H/8f/y//L/8//z//P/8//z//P/8//z//P/8//z//H/8f/x
//H/8P/u/+7/7v/s/+v/6v/q/+r/6f/o/+f/5f/j/+L/4v/f/97/2//X/9f/1v/W/9T/
zf/J/8T/wf+//73/uf+5/7j/tf+z/7T/s/+y/7D/rv+u/6z/rP+v/67/rv+v/7D/s/+1
/7n/vf++/8L/xv/J/87/0v/X/9z/3v/g/+P/5//p/+z/8P/1//b/+f/7//3//f///wAA
AAAAAAIABAAEAAIAAgAEAAQAAgADAAMAAwAHAAcABwAHAAgACAAHAAcABwAHAAgACgAK
AAkABwAGAAgACAAIAAgABwAIAAgABwAJAAgABwAHAAgACAAIAAgACwALAAkABwAIAAgA
BwAFAAUABQAEAAQABAAEAAMA//8AAAEAAgACAAEAAAAAAAEAAQABAP7//v/9//7//v//
/////f/9//3//f/9//3//f/+//v//f/+//3//f/9//z//P/8//z//P/8//z/+v/6//v/
+//7//v/+//7//v/+//7//v/+f/6//r/+P/5//r/+//8//v/+//7//r/+//7//v//f/+
/wAAAQAEAAIAAgAFAAcACgAMAA0ADgAJAAoACwALAAkACwAMAAwADgAMAAsACwALAAsA
DAAMAA4ADAAMAAwACgAJAAQAAQD///////8AAAIAAAD///7//P/5//f/9f/1//X/9P/z
//D/8P/w//D/7//v//D/8P/w//L/9v/8/wUAFAAuAFMAhwDPACgBiAHdARsCRAJlAn8C
cwI1AtwBbQHYACsAkv8w/wb/Av8J/wn/Bv8Q/yb/OP9F/1X/Zf9y/4H/lP+n/7X/wP/C
/8f/yf/L/83/zv/P/9L/0v/T/9P/1P/U/9X/1v/W/9f/2P/Z/9r/2v/a/9r/2v/a/9n/
2P/X/9j/1//a/9v/2v/a/9v/3P/b/9r/2f/Y/9r/2v/b/9z/3v/e/97/3v/g/+D/4P/g
/97/3//f/9//3//f/9//3//f/9//3//g/+D/4f/h/+H/4f/h/+H/4f/f/9//3//f/+H/
4f/h/+H/3v/c/9z/3P/e/93/3P/c/9z/2//a/9n/1//V/9T/1P/Q/9D/zv/L/8j/xv/F
/8L/v/+9/7r/uf+3/7X/sf+x/6//q/+o/6j/p/+m/6T/ov+i/6D/oP+j/6L/ov+j/6T/
p/+p/63/sf+0/7j/vP+//8L/xv/L/9D/1P/W/9n/3f/h/+T/6P/t/+z/7//x//P/9P/3
//n/+v/6//z//v/+//7//v8AAAAAAgADAAMAAwADAAMAAwADAAYABgAFAAUABQAFAAYA
CAAHAAcABgAGAAgACAAIAAgABwAIAAgABwAJAAgABwAHAAoACgAKAAoACwALAAkABwAH
AAgACAAHAAkACQAIAAgACAAIAAcAAwAEAAUABgAGAAQAAgABAAEAAgADAAEAAgABAAIA
AgADAAMAAQABAAEAAwADAAMAAwACAP//AQACAAAAAQACAAIAAAAAAP///////wEAAwAB
AAIABAAEAAQABAADAAIAAgABAAMAAwADAAMAAwADAAMAAwABAAIAAgAAAAIAAgACAAIA
AgADAAQABAAFAAUABQAHAAYACAAJAAwADgAOABEAEwATABQAFAAUABIAFAAWABcAGQAb
ABwAHAAaABgAFwAXABcAFwAYABgAGgAYABgAGAAYABcAEgAPAAwACwAKAAoACgAIAAcA
BgAIAAcABwAHAAMAAwACAAEA/v/+//7//v/9//3//v/+/wAAAAAEAAoAEwAkAD4AZQCZ
AOEAOAGUAeMBIQJKAmcCdwJhAiMCyAFRAbgADwB8/yT/Bv8I/w//D/8Q/yD/NP9G/1X/
Y/9x/4L/k/+k/7f/x//Q/9T/1f/T/9f/1//Y/9n/3P/c/93/3f/e/9z/3f/e/97/4f/i
/+P/5P/j/+L/4f/g/+P/4//j/+P/4f/f/+H/4f/g/+D/4f/i/+L/4v/i/+L/4v/i/+P/
5P/m/+b/5v/m/+T/5P/k/+T/5P/l/+X/5f/l/+X/5f/l/+X/5f/l/+b/5v/n/+f/5//n
/+f/5//n/+X/5f/l/+X/5//n/+f/5//m/+T/5P/k/+T/4//i/+L/4P/f/97/3f/b/9n/
2P/Y/9b/1v/U/9H/0P/O/83/yv/H/8X/wv/B/7//vf+5/7n/uf+1/7L/sv+w/7D/r/+u
/6z/qv+q/63/sP+w/7H/sv+z/7X/uf+9/77/wv/G/8n/zv/S/9f/3P/e/+D/4//n/+v/
7v/y//f/9//5//r/+//7//3//v/+//7/AAACAAIABAAEAAYABgAGAAcABwAHAAcABwAH
AAcACAAIAAcABwAJAAkACgAMAAsACwAKAAoACgAKAAoACgALAAwADAALAA0ADAALAAsA
DAAMAAwADAANAA0ACwAJAAsADAAMAAsACQAJAAgACAAJAAoACgAHAAkACQAJAAgABwAG
AAYABwAJAAkABgAGAAUABgAGAAcABwAFAAUABQAFAAUABQAFAAQAAQADAAQABAAFAAYA
BgAEAAQAAwADAAMAAwADAAMABwAGAAYABgAEAAQABAAEAAYABgAHAAcABQAFAAUABQAF
AAUABQAFAAUABgAGAAQABAAEAAQABAAGAAcACAAIAAcABwAHAAkADAAOAA8AEgASABIA
FQAXABcAGAAYABgAFgAYABoAGwAZABsAHAAcABwAGgAZABkAGwAbABwAHAAbABgAFwAW
ABgAFwASAA8ADQANAA0ADgAOAAwACwAKAAsACQAIAAcAAwADAAIAAQACAAIAAgACAAEA
AQACAAIAAAAEAAwAFgAlADwAXgCRANUAJQF8AcwBAwInAkICUQI9AgUCswFGAbkAGACN
/zj/Fv8U/xr/G/8b/yj/PP9M/1r/a/95/4v/mv+n/7j/yf/R/9T/1v/b/93/3f/e/97/
3v/g/+D/4f/h/+L/5P/l/+b/5v/k/+T/5P/k/+b/5v/m/+b/5//n/+f/5//n/+X/5//n
/+b/5v/n/+j/5v/m/+b/5v/o/+j/6f/q/+r/6v/q/+r/6v/q/+r/6v/s/+3/7f/t/+v/
6//r/+v/6//r/+v/7P/q/+v/6//r/+3/7f/t/+3/7f/t/+3/7f/r/+v/6//r/+z/6v/q
/+r/6P/n/+b/5v/m/+X/5P/j/+H/3//e/97/2v/a/9j/1f/U/9L/0f/O/8n/x//E/8P/
wf+//7v/u/+7/7f/tP+0/7L/sv+x/7D/sf+w/7H/tf+1/7T/tP+0/7b/uf++/8P/xv/K
/87/0f/U/9j/3f/i/+j/6v/t//H/8f/0//j//f/9////AAABAAIABQAHAAgABgAIAAoA
CgAKAAoADAAMAA4ADwAPAA8ADwAPAA8ADwAQABAADwAPAA0ADQAOABAAEwATABIAEgAQ
ABAAEAAQABMAFAAUABMAEwASABEAEQASABIAEgASABUAFQATABEAEQASABIAEQARABEA
EAAQAA8AEAAQAA0ADwAPAA8ADgAPAA4ADgAPAA8ADwAMAAwACwAMAAwADQANAAsACwAL
AAsACwALAAsACwAJAAwADgANAA0ADQAMAAoACgAJAAkADAANAA4ADwANAAoACgAMAAwA
DAAMAA4ADgAPAA8ADQANAA0ADQANAA0ADQANAAsADAAMAAoADAAMAAwADAAMAA0ADgAO
AA8ADwAPABEAEgAUABUAGAAYABgAGwAdAB8AIAAgACAAHAAeACAAIQAhACMAJAAkACQA
IgAhACEAIQAhACIAIgAiACAAIAAgAB8AHQAXABMAEwATABMAFAAWABQAEwASAA8ADQAM
AAsACwALAAoACQAIAAgACAAIAAcABwAIAAgACgAOABQAJAA3AFQAfgC7AAcBWQGkAeIB
CQIjAjoCPwIZAs0BbQHwAFsAyv9l/zT/Jv8s/zL/L/81/0j/Vv9k/3D/f/+N/5v/qv+7
/87/2//f/97/4P/h/+P/5f/n/+j/6f/s/+z/7f/t/+7/7P/t/+7/7v/w//D/8P/w//L/
8v/y//L/8P/v/+7/7f/u/+3/8P/x/+7/7v/v//D/8v/y//L/8v/y//L/8//0//L/8v/y
//L/9P/0//T/9P/0//X/9f/1//f/9//3//f/9f/1//X/9v/0//X/9f/1//P/8//z//P/
9f/1//X/9f/1//X/9f/1//b/9P/0//T/8v/x//D/8P/w/+//7v/t/+v/6f/o/+j/5f/k
/+H/3f/c/9r/2f/W/9X/0//Q/8//y//J/8X/xf/F/8H/vv++/77/vv+9/7z/vv+8/7z/
v/++/77/v//A/8T/x//M/9H/0v/W/9r/3f/g/+T/6f/u//D/8v/1//n/+f/8/wAABQAF
AAcACAAJAAsADQAOAA4AEAASABQAFAASABIAFAAUABIAEwATABMAFQAVABUAFQAWABYA
FQAVABcAFwAYABoAGQAZABgAGAAaABoAGgAaABsAHAAcABsAGQAYABcAFwAaABoAGgAa
AB0AHQAbABkAGQAaABoAGQAaABsAGwAcABoAGgAZABUAFgAXABgAGAAVABQAFAAVABgA
GQAXABgAGAAYABcAFwAXABUAFQAVABUAFQAVABUAFAARABMAFAASABMAFAAUABQAFAAU
ABQAFAAUABQAEgASABMAEwATABMAEwATABMAEwATABMAFQAWABYAFAASABIAEgASABQA
FQAWABYAFwAXABcAGQAYABoAGwAeAB4AHgAhACMAIQAiACIAIgAjACYAKQArACoAKwAr
ACoAKAAmACUAJQAoACkAKwAsACkAJgAlACQAJQAlACEAHwAcABsAGgAaABgAFgAVABQA
FAATABMAEwARABEAEAAPAA4ADgAOAA4ACwALAAwADAAMABAAFgAgAC8ARABmAJcA1QAh
AXQBwgH9AR8CPAJXAlMCHQLLAWIB3QBCALf/YP82/yz/Mv81/zH/MP9A/1L/Yv9x/4P/
k/+e/63/wP/P/9X/2v/g/+P/5//p/+v/7P/t//D/7//v/+7/7v/u/+//8P/w//D/8P/w
//D/8P/w//D/8P/x//H/8f/x/+//7f/v/+//8P/w//H/8v/w//D/8P/w//D/8P/x//L/
8v/y//L/8v/y//L/8v/y//T/9f/1//X/9P/z//L/8f/x//H/8f/y//T/9f/1//X/9P/z
//L/8f/z//P/8//z//L/8f/w/+//8f/w//H/8v/x/+//7f/s/+r/6f/o/+f/5f/j/+L/
4v/e/97/3P/Z/9X/0v/Q/8z/y//J/8b/xf/C/7//uv+5/7j/tf+z/7T/sf+w/67/rP+u
/6z/rP+v/6//rv+u/67/r/+x/7X/uf+9/8L/x//L/8z/0P/V/9r/4P/i/+X/6f/q/+z/
7//z//T/9//5//v/+//9//7//v/+/wAAAgACAAAAAAACAAIAAgADAAMAAwAFAAUABQAF
AAYABgAFAAUABQAFAAYACAAHAAcABgAGAAgACAAIAAgABwAIAAgABwAJAAgABwAHAAYA
BgAGAAYACQAJAAcABQAFAAYABgAFAAUABQAEAAQABwAIAAgABQADAAMAAwACAAIAAgAD
AAUAAwADAAAAAAD//wAAAAABAAMAAQABAAEA///////////+//v//f/+//3//f/9//z/
/P/8//v/+//9//v/+//7//z/+v/6//r/+v/6//r/+//7//r/+f/4//f/+f/5//n/+f/4
//j/9//0//b/9v/2//b/9v/3//j/+P/5//n/+f/7//r//P/9/wAAAAAAAAMABQAFAAYA
BgAGAAQABgAIAAkABwAJAAoACgAMAAoACQAJAAkACQAKAAoADAAKAAoACgAKAAkABAAB
AP///////wAAAAD+//3//P/7//n/+P/3//P/8//y//H/8P/w//D/8P/v/+//8P/w/+7/
8P/0/wAADwAgADoAYwCfAO0ASAGiAe0BJwJSAnMCgwJnAh0CugE/AaAA8f9o/yD/BP8E
/w3/D/8O/xz/LP86/0v/Wf9n/3b/h/+U/6P/s/++/8T/yf/L/83/zf/O/8//0v/Q/9H/
0f/S/9P/1f/X/9j/1//W/9X/1P/V/9b/1//Y/9b/1f/U/9P/1v/V/9j/2f/Y/9j/2f/a
/9r/2v/a/9r/2P/Y/9n/2v/c/9z/3P/c/9z/3P/c/9z/2v/b/9v/2//e/9//4P/h/9//
3//f/+D/4P/h/+H/4f/f/9//3//f/+H/4f/h/+H/3//f/9//3//h/+D/4f/i/+H/3//d
/9z/3P/b/9r/2f/X/9X/1P/U/9H/0P/N/8n/yP/G/8X/wv/B/7//vP+7/7j/tf+w/6//
r/+r/6j/qP+n/6b/pP+i/6T/ov+i/6X/pP+k/6X/pv+p/6v/r/+z/7b/uv++/8H/xP/I
/83/0v/Y/9r/3f/h/+H/5P/o/+3/8P/z//X/9//5//v//P/8//3/AAADAAQAAgACAAQA
BAAGAAcABwAHAAcABwAHAAcACgAKAAkACQAHAAcACAAKAA0ADQAMAAwACgAKAAoACgAM
AA4ADwAPABEAEAAPAA8ADgAOAA4ADgAQABEAEAAPAA8AEAAQAA8AEQARABAAEAARABIA
EgAPAA0ADQANAAwADAAMAA0ADwARABEADgAOAA0ADgAOAA8ADQALAAsACwALAAsACwAL
AAsACQAMAA4ADAANAA4ADgAMAAwACwALAA0ADQANAA0ADQAMAAwADAAOAA4ADgAOAA4A
DgAOAA8ADwAPABAAEAAQABAAEAAQAA4ADAAOAA8AEAAQABAAEAAQAA4ADgAPAA8AEQAR
ABEAEQARABEAEQARAA8AEAAQAA4AEAAQABAAEAAOAA8AEAAQABEAEQARABMAFAAWABcA
GgAcABwAHwAhACEAIgAiACIAHgAgACIAIwAkACcAKQAqACoAKAAnACcAJQAlACYAJgAo
ACYAJgAmACYAJQAgAB0AGwAbABsAHAAcABoAGQAYABUAEwASABEAEAARABEAEQAQABAA
EAAQAA8ADwAQABAAEAAQABYAHgAnADwAWgCHAMcAFQFuAcYBDwJBAmYChQKJAmUCIQK+
ATcBkADn/2j/KP8a/x7/I/8l/zD/QP9O/2D/b/97/4v/nP+r/7z/zf/b/+L/4v/j/+X/
5f/n/+j/6f/s/+z/7f/t/+7/8P/x//L/8v/0//T/9P/0//L/8v/y//L/9f/1//X/9f/1
//P/9f/1//P/8v/y//L/9f/2//f/+P/3//b/9v/2//b/9v/2//b/9v/2//b/9v/4//n/
+f/5//n/+f/5//n/+f/5//n/+v/6//v/+//7//n/+f/5//n/+//7//v/+//7//v/+//7
//r/+P/4//j/+P/3//b/9v/2//X/9P/z//H/7//u/+7/7v/u/+z/6f/m/+T/4//g/93/
2//Y/9f/1f/T/8//z//N/8n/xv/G/8b/xv/F/8T/wv/A/8D/w//C/8L/w//E/8f/yf/N
/9H/1P/Y/9z/3//g/+T/6f/u//D/8v/1//n//f8AAAQACQAIAAsADQAPABEAEwAUABQA
FAAWABgAGAAaABoAHAAcABwAHQAdAB0AHQAdAB0AHQAeAB4AHQAdAB8AHwAgACIAIwAj
ACIAIgAkACQAJAAkACMAJAAkACMAJAAkACQAJQAmACYAJgAmACcAJwAlACMAJQAmACYA
JQAlAA==
         </WaveFormData>
      </LeadData>
      <LeadData>
         <LeadByteCountTotal>10000</LeadByteCountTotal>
         <LeadTimeOffset>0</LeadTimeOffset>
         <LeadSampleCountTotal>5000</LeadSampleCountTotal>
         <LeadAmplitudeUnitsPerBit>4.88</LeadAmplitudeUnitsPerBit>
         <LeadAmplitudeUnits>��V</LeadAmplitudeUnits>
         <LeadHighLimit>2147483647</LeadHighLimit>
         <LeadLowLimit>268435456</LeadLowLimit>
         <LeadID>V5</LeadID>
         <LeadOffsetFirstSample>0</LeadOffsetFirstSample>
         <FirstSampleBaseline>0</FirstSampleBaseline>
         <LeadSampleSize>2</LeadSampleSize>
         <LeadOff>FALSE</LeadOff>
         <BaselineSway>FALSE</BaselineSway>
         <ExcessiveACNoise>FALSE</ExcessiveACNoise>
         <MuscleNoise>FALSE</MuscleNoise>
         <LeadDataCRC32>1346350547</LeadDataCRC32>
         <WaveFormData>
EAARABMAFAAYABgAGAAaABsAGwAbABsAGQAZABkAGwAfACAAIQAiACIAIgAhACEAIAAf
AB4AHgAhACIAIwAkACQAIwAgABwAGwAXABcAGAAWABYAFAATABIADwAPAA4ADgALAAsA
CgAJAAgABwAHAAgACAAJAAkACwAMAAwADwAVACEAMwBSAIYAyQAaAXgB0QEZAlACgAKv
AsACnQJNAtsBSAGZAPT/hf9Y/0//V/9b/1b/Vv9e/2X/cf98/4b/kP+c/6f/sv/C/9L/
2v/b/93/2v/c/93/3v/f/+D/5P/k/+T/5P/k/+P/4v/h/+H/4f/i/+L/4v/i/+L/4v/k
/+T/5P/k/+P/4v/h/+D/4P/h/+P/5P/k/+T/5P/k/+P/4v/h/+D/4v/i/+L/4v/g/+D/
4P/g/+H/4P/h/+P/4//j/+T/5P/h/+D/4P/f/9//3//f/9//4f/h/+H/4f/g/+D/4P/g
/9//3f/c/9v/3P/b/9v/2//Z/9j/1//X/9b/1P/T/9H/0P/P/83/zf/I/8f/xf/C/77/
vP+6/7f/tf+0/7L/r/+v/63/qf+o/6T/ov+g/5//oP+g/6D/oP+d/5v/mv+a/5v/nv+f
/6D/pP+m/6n/rP+u/7L/tv+7/7//w//I/83/0P/W/9r/3//h/+b/6f/s/+3/7//y//P/
9v/4//r/+//+/wAAAgACAAEAAAAAAAAAAgAEAAQABAADAAMAAwAEAAYABgAGAAYABgAG
AAgACAAGAAYABwAHAAkACQAJAAkACAAHAAYABQAGAAcACAAJAAoACwAMAA0ACwAKAAoA
CgAJAAcABQAEAAYABgAEAAQABAAEAAMAAwAEAAUABgAGAAYABQADAAYABQAEAAMAAgAB
AAEAAQABAAEAAAAAAAAAAAABAAMABAABAAAA/v8BAAIAAwAEAAMAAgABAAAAAAABAAMA
BAACAAMAAwADAAAAAAD///////8AAAAAAAAAAAAAAQADAAEAAQABAAIAAwAFAAYACAAK
AAoADAAPAA4ADQAMAAsACwALAA0ADwASABMAFAAUABYAFQAVABUAEwATABQAFAAWABYA
FgAXABkAFwAUABEACwALAAwADAAKAAgABwAGAAMAAwACAAIAAQABAAAA///+//3//f/8
//r/+//7//v//P/+//3/AQAJABcAKgBGAHUAugASAXEB0QEkAmACkwLEAt0CwQJzAgQC
bwG6AAcAiv9R/0P/Q/9C/zr/OP9H/1v/Yv9o/3T/fv+H/5D/ov+y/7z/w//L/8z/zP/L
/8z/zf/O/9L/0v/S/9L/0f/R/9H/0f/S/9P/1f/W/9b/1v/W/9b/1f/U/9P/0v/S/9L/
0v/S/9H/0f/S/9L/0//U/9X/1v/W/9b/1v/W/9X/1P/T/9L/1P/U/9T/1P/S/9D/0P/R
/8//z//Q/9D/0f/S/9T/1f/S/9H/0P/P/8//z//P/8//z//Q/9H/0v/Q/8//z//P/8z/
yf/H/8X/yP/I/8j/yf/K/8j/x//F/8T/w//B/8H/uv+3/7P/rv+t/6z/q/+p/6X/pP+i
/5//nf+b/5f/lv+S/5D/jv+N/4v/iv+J/4j/iP+H/4f/iP+H/4r/i/+M/4z/jv+R/5T/
mP+c/6D/pf+p/63/sv+3/7z/wv/G/8v/zP/Q/9L/1P/Z/93/4v/l/+j/6v/s/+3/7P/u
//D/8P/y//L/8//0//L/9P/0//T/9//3//f/+P/2//b/9v/2//T/9P/2//b/9//4//r/
+//6//n/+P/3//j/+f/6//v/+f/5//n/+f/7//v/+//7//n/+P/4//j/+P/3//b/9v/4
//j/9v/2//j/+P/3//f/9//3//f/9v/1//X/9P/4//f/9v/1//T/9//3//f/9//2//T/
8//y//P/8//0//T/9P/0//X/9//3//j/+P/2//b/9v/2//b/9P/0//T/9P/1//X/9v/2
//j/+f/5//n/+v/6//n/+f/4//j/9//2//b/9v/3//n/+//7//v//P/7//3//v8AAAAA
AAACAAUABgAHAAgACQAIAAcACAAJAAwADQAOAA4ADAALAAsACwALAAsADAAMAA4ADgAO
AA8AEQAPAAwACQADAAMABAAEAAYABAADAAIA/f/9//z//P/7//v/+v/5//b/9f/1//T/
9P/1//X/9f/4//r/+f/7/wMADQAcADwAbQCuAAABYQHFARoCXAKTAsgC3wLHAoMCGgKH
AdAAFwCK/0f/N/85/zr/Ov9A/0n/Vf9g/2r/cv98/4f/lP+i/7T/wP/F/8f/yv/K/8n/
yv/L/8z/z//Q/9H/0v/R/9H/0f/R/9P/0//U/9T/1v/W/9b/1v/U/9T/1P/U/9T/1P/U
/9T/0//T/9T/1P/W/9b/1v/W/9T/1P/U/9T/0v/S/9L/0v/T/9T/1f/W/9T/0v/S/9P/
0//T/9T/1P/S/9L/0//T/9P/0//T/9P/1f/V/9X/1f/T/9L/0f/Q/9H/0f/S/9P/0//R
/9D/z//N/8z/y//L/83/zP/M/8v/yf/H/8T/w//C/8H/v/+8/7z/uv+4/7X/sv+w/63/
qf+o/6f/pP+k/6D/nv+c/5v/nP+c/5z/nP+a/5n/mf+a/5n/nP+d/57/oP+i/6X/qP+q
/67/sv+3/7v/v//E/8n/y//Q/9P/1//b/+D/4//m/+n/6//u/+//8v/0//b/9//6//z/
/v/+//7//v///wAAAAACAAIAAgAEAAUABgAIAAUABAADAAIABQAGAAkACgAJAAgACAAH
AAkACQAJAAkACwALAAsACwAJAAkACQAJAAkACQAJAAkACwAKAAoACgAIAAcABgAGAAgA
CAAGAAYABgAGAAUABQAFAAUABQAEAAQAAwABAAQAAgACAAIAAgAFAAUABQAFAAMAAgAC
AAIAAwADAAQABAADAAIAAgADAAMABAAEAAUABQAFAAUABQAFAAUABQAFAAUABQAFAAUA
BwAGAAUABQAGAAYABgAGAAYABwAIAAkACgAIAAcABwAGAAYABwAHAAcACAAIAAcABwAH
AAgACAAIAAgACAAJAAsACQAJAAkACgANAA8AEAASABIAEgAUABcAFQAVABUAFQAWABcA
GgAdABwAHQAeAB4AIAAfAB8AHwAdAB0AHgAeAB4AHgAeAB8AHwAdABoAFwATABMAFAAU
ABQAEgARABAADQANAAwADAALAAsACgAJAAgABwAHAAYABAAFAAUABQAIAA4AEwAbACcA
OwBaAJAA2QAuAYwB5wEvAmQCmAK/AsAClwJFAtEBNAF7ANb/c/9O/0f/S/9L/0z/VP9e
/2v/df9+/4j/lP+g/63/vP/M/9b/2v/b/9v/3P/e/93/3v/f/+D/4v/i/+L/4v/k/+X/
5v/n/+X/5f/m/+b/5v/m/+b/5v/k/+T/5P/k/+b/5v/m/+b/4//j/+T/5P/m/+b/5v/m
/+j/6P/o/+j/5//m/+X/5P/m/+b/5v/m/+j/5v/m/+f/5f/l/+b/5v/m/+b/5//n/+X/
5f/l/+X/4//j/+P/4//k/+T/5P/k/+b/5f/l/+X/5f/j/+L/4f/f/97/3f/d/9z/2v/Z
/9f/2P/X/9X/1f/U/9P/0f/O/8r/yP/G/8P/v/++/7z/uf+4/7f/tP+0/7L/sP+u/63/
rP+s/6z/rP+q/6n/qf+q/63/sP+x/7L/tv+4/7v/vv/B/8T/x//L/9H/1f/a/9//4f/m
/+n/7f/v//T/9//6//v//f8AAAEAAgAEAAYABwAKAAwADgAOAA4ADgAPABAADgAQABAA
EAATABMAEwAUABIAEgASABIAEgASABQAFAAUABQAFQAVABUAFQAVABUAFQAVABUAFQAT
ABMAEwATABMAEwATABMAEQAQABAAEAASABEAEAAQAA4ADgAMAAwADgAOAA0ADQANAA0A
DQAMAAwACwAJAAwACwAKAAkACAAJAAkACQAJAAkACAAIAAgACQAJAAoACgAHAAYABgAH
AAkACgAKAAsACwALAAsACwALAAkACwALAAoACgAKAAoACgAKAAoACgAKAAsACwAMAAwA
DAANAA0ADQAKAAoACQAJAAsADAAMAAwACgAKAAsADQAPAA8ADwAQAA8AEQASABQAFQAW
ABkAHQAbABsAGwAbABsAGwAdAB8AIAAhACIAIgAgAB8AHwAfACEAIQAiACIAIAAgACAA
IQAfAB0AGgAXABMAEwAUABQAFgAUABMAEgARABEAEAAQAAwACwAJAAcABwAHAAgACAAG
AAcABwAHAAwADgAVAB8ALQBDAG4AqgD3AFIBrAH3ATECYgKSAq0CnAJfAgECfQHYACkA
pv9j/1D/T/9T/1H/Uv9c/2b/cf97/4T/jP+Y/6T/sf/C/9L/2P/Y/9n/2f/a/9z/3//g
/+H/4v/k/+T/5P/k/+P/4//j/+P/4//j/+T/5P/k/+T/5P/k/+T/5P/k/+T/5P/k/+T/
5P/j/+P/5P/k/+T/5P/k/+T/4//i/+H/4P/i/+L/4v/i/+T/5P/k/+T/5P/i/+L/4//j
/+P/5P/k/+D/4P/h/+H/4//j/+P/4//h/+H/4f/h/+D/4P/g/+D/4v/h/+H/4f/f/93/
3P/b/93/3P/b/9v/2f/W/9T/0f/Q/8//zf/N/83/zf/M/8r/xf/C/7//u/+5/7j/tv+z
/7L/sf+u/67/qv+o/6b/pf+l/6b/p/+o/6b/pf+l/6b/p/+q/6v/rP+s/67/sf+0/7n/
vv/D/8n/y//P/9T/2f/b/+D/4//n/+v/8P/z//b/+f/7//7////+/wAAAgADAAQABgAI
AAgACAAIAAkACgAKAAwADAAMAA8ADwAPABAADgAOAA4ADgAOAA4AEAAQAA4ADgAPAA8A
DwAPAA8ADwAQABEAEgATABAADwAOAA0ADwAPAA8ADwANAAwADAAMAA0ADQANAA4ADgAO
AAwADAAMAAwACwALAAsACwALAAoACAAHAAUACAAHAAYABQAEAAYABwAIAAkACAAGAAUA
BAAEAAUABwAIAAcABgAGAAcABwAIAAgACQAHAAkABwAGAAYABgAGAAYACAAIAAgACAAH
AAcACAAIAAYABwAHAAcABwAIAAgACQAIAAgABwAGAAgACAAJAAsACgAJAAgACAALAA0A
DgAQABIAEgAUABcAFQAVABUAFQAXABcAGQAbABoAGwAcABwAHAAbABsAGwAdAB0AHgAe
ABwAHAAcAB0AHQAbABgAFQAPAA8AEAAQABEAEAAQABAADAALAAkACAAFAAUABAADAAMA
AwAEAAQAAgADAAMAAwAEAAYACQATACEAMQBMAHQAsQACAWABvQEJAkICdgKhArgCoQJb
Au8BYgGzAAQAj/9Y/0f/S/9P/0j/Rv9Q/1v/Z/90/4L/iv+S/53/qv+4/8T/zv/V/9X/
1v/Y/9f/2P/Z/9r/3P/c/9z/3P/d/93/3f/d/93/3f/e/97/3v/e/97/3v/c/9z/3P/c
/93/3v/f/+D/3//f/+D/4P/f/97/3f/c/97/3v/e/97/3P/c/9z/3P/c/9z/3P/c/9z/
2v/a/9v/2f/Z/9r/2v/b/9z/3v/f/93/3f/d/93/2//b/9v/2//a/9r/2v/a/9r/2f/Z
/9n/2v/Z/9n/2f/Y/9b/1P/T/9L/0P/P/83/yv/J/8f/x//E/8P/wf++/7//vv+9/7v/
t/+0/7D/q/+p/6f/o/+i/6L/oP+e/53/nP+c/5z/nP+c/5v/m/+c/5z/nv+e/57/of+k
/6j/rP+w/7T/uP+9/8H/xf/K/8//0f/W/9n/3f/h/+b/6f/s//H/8//2//f/+P/6//z/
/f/9//7////+/wAAAAABAAIAAAACAAIAAgAEAAUABgAIAAgACAAIAAgACAAIAAoACgAI
AAgACQAJAAkACQAJAAkACQAJAAkACQALAAsACwALAAkACQAJAAkACQAIAAgACAAGAAUA
BAAEAAYABgAEAAQAAgACAAEAAQACAAMABAAEAAMAAwACAAYABQAEAAMAAgACAAEAAAD/
/wAAAAABAAIAAQABAAIAAgABAAAAAAABAAAAAAD/////AQACAAIAAgACAAIAAAAAAAAA
AAABAAEAAgACAAIAAwADAAMAAAAAAP////8AAAIAAwAEAAIAAgADAAUABQAFAAUABgAH
AAkACgAMAAoACgAMAA8AEgATABQAFQAUABMAFAAVABQAFQAWABYAGAAXABcAFwAZABkA
GgAaABoAGgAaABsAGQAXABQAEQAOAA8AEQASABIAEAAPAA4ACgAJAAcABgAFAAUABAAD
AAAA//////7/AAABAAEAAQACAAIABQAJABEAHwA2AFoAjwDYADQBmwH3AUACdgKrAtYC
3QKxAlsC5AFFAYYA2f9y/0v/Rf9J/0j/Qv9E/1P/Yf9q/3T/gP+K/5X/pv+2/8T/zP/P
/9H/1P/U/9X/1v/X/9j/3P/c/9z/3P/d/93/3f/d/9//3//g/+D/3v/e/97/3v/e/97/
3v/e/97/3v/e/97/3f/d/97/3v/e/97/3v/e/97/3v/e/97/4P/g/+D/4P/g/+D/4P/g
/+D/3v/e/9//3f/d/97/3v/c/9z/3f/d/9//3//f/9//3//f/9//3//c/9z/3P/c/97/
3f/d/93/3P/Z/9f/1f/W/9b/1v/X/9j/1v/V/9P/0f/P/8z/y//K/8n/x//E/8D/vv+8
/7n/t/+2/7T/sf+x/6//q/+q/6j/pv+k/6P/ov+i/6L/ov+h/5//nv+e/5//ov+j/6T/
pv+o/6v/rv+y/7b/uv+//8X/yf/O/9P/1f/a/93/4f/l/+r/7f/w//X/9//6//v//v8A
AAIAAwAEAAYACAAIAAYABgAHAAgACgAMAAwADAALAAsACwAMAA4ADgAOAA4AEAAQABIA
EgAQABAAEQARABMAEwATABMAEQARABEAEQAPAA8ADwAPABEAEQARABEAEQAQABAAEAAQ
AA8ADgAOAA8AEAAPABAADwAOAAwACwANAA0ADQAMAAoACQAHAAoADAAMAAwADAAMAAsA
CgAJAAkACAAIAAgACQAJAAoACgAJAAgACAAJAAkACgAKAAsACQAJAAkACQAJAAsACwAJ
AAoADAAMAAwADAALAAoACQAIAAoACwANAA4ADAANAA0ADQAMAAwACwALAAsADAAMAAwA
CgAKAAsADQAPAA8ADwAQAA8AEQASABQAFgAWABgAGwAbABsAGwAbABkAGQAbAB0AIAAh
ACIAIgAiACEAIQAhACEAIQAiACIAJAAkACQAJQAjACEAHgAbABcAFwAYABgAFgAUABMA
EgAQABEAEQASAA8ADwAOAA0ACwAJAAgABgAIAAkACQAJAAoACgALABEAGwArAEIAaACb
AOQAPgGdAfMBPAJ2AqcCygLJApUCPQLCAR8BaADF/2b/S/9L/0//TP9K/1L/Xf9p/3b/
fv+I/5b/pf+y/8D/zv/Y/9v/2//Y/97/3//g/+H/4v/j/+L/4f/g/+H/4f/h/+H/5P/l
/+f/6P/l/+T/4//i/+P/5P/l/+b/5P/k/+T/5P/h/+H/4v/i/+T/5P/k/+T/5P/k/+T/
5P/m/+b/5v/m/+X/5P/j/+L/5P/i/+L/4//j/+P/5P/k/+L/4v/j/+P/5f/l/+X/5f/j
/+P/4//j/+D/4P/g/+D/4f/h/+L/4//h/9//3v/d/97/3v/e/9//3P/a/9n/1//U/9P/
0f/R/9D/z//N/8r/yv/I/8b/w//B/8D/vv+7/7n/t/+z/7L/sP+u/6z/q/+q/6r/qv+q
/6j/p/+n/6j/q/+u/6//sP+w/7L/tf+4/7r/vv/C/8f/zf/R/9b/2//b/+D/4//n/+3/
8v/1//j/+f/7//7///8AAAIABAAFAAgACgAMAAwADAAMAA0ADgAOABAAEAAQABAADwAO
AA4AEAAQABAAEAASABIAFAAUABIAEgATABMAEwATABMAEwATABMAEwATABMAEwATABMA
EQARABEAEQARABAAEAAQABIAEQAQABAAEAAQAA4ADgAOAA4ADQANAA0ADQANAAwACgAJ
AAcACgAMAAwADAAMAAwACwAKAAkACQAIAAgACAAJAAkACgAKAAsACgAKAAsACwAMAAwA
DQALAAsACwALAAsACwALAAsADwANAA0ADgANAAwACwAKAAsADAANAA4ACwALAAwADAAM
AA0ADQANAA4ADgANAA0ADQAOAA4ADgAOAA4ADwARAA8ADwAPABAAEwAVABYAGAAYABgA
GgAdAB0AHQAdAB0AHwAfACEAIwAjACMAIwAiACQAIwAjACMAIwAjACQAJAAiACIAIgAj
ACMAIQAeABsAFwAXABgAGAAYABYAFQAUABMAEwASABIADQANAAwACwAMAAsACwAKAAoA
CwALAAsACAAMABMAGwArAEEAYACUANkALAGIAd8BIQJUAoACpQKiAnMCIwKxARoBbQDQ
/3X/Vv9V/1f/U/9Q/1j/ZP9v/3n/hP+S/57/qv+1/8L/0P/Y/9z/3//j/+T/4v/h/+L/
4//k/+b/5v/m/+b/6f/p/+n/6f/n/+f/6P/o/+j/6P/o/+j/6v/q/+r/6v/o/+j/6P/o
/+f/5//o/+j/5v/m/+b/5v/n/+j/6f/q/+r/6v/q/+r/6v/q/+r/6v/s/+r/6v/r/+r/
6f/p/+j/6P/o/+n/6f/p/+n/6f/p/+v/6//r/+v/6P/o/+j/6P/m/+X/5f/l/+f/5f/k
/+P/4//i/+H/4f/g/97/3f/b/9r/2f/X/9f/1P/T/9H/zv/O/8z/yv/H/8T/wv+//7v/
u/+5/7X/tP+0/7L/sP+v/6z/rP+s/6z/rv+t/63/rv+t/7D/sf+y/7X/uP+8/8D/xP/I
/8z/0f/T/9f/3P/h/+T/6v/u//P/9v/6//z//v///wEABAAFAAcACgANAA8ADQAOAA8A
DgAQABAAEQASABQAFgAWABYAFQAVABUAFgAWABYAFgAWABQAFAAWABYAFwAYABoAGwAa
ABkAGAAXABkAGQAZABkAFwAXABcAFwAXABcAFwAXABgAGAAZABoAGAAXABYAFgAWABYA
FAAUABQAFAATABMAEwATABMAEgARABEAEAAUABIAEgASABIAEQARABEAEQARABAAEAAQ
ABEAEQASABIAEQAQABAAEQAPABAAEAARABEAEQARABEAEgATABQAFQATABEAEAASABIA
EgASABQAFAAUABQAEwATABQAFAAUABUAFQAVABIAEgARABEAEQASABIAEgASABIAEwAV
ABcAFwAXABgAFwAZABoAHAAeAB4AIAAjACUAJQAlACUAIwAjACUAJwAmACcAKAAoACgA
JwAnACcAKQApACoAKgAqACoAKgArACgAJQAhAB0AGgAbAB0AHgAgAB4AHQAcABgAFwAV
ABQAEwATABIAEQASABEAEQAQABAAEQARABEAEgAWABsAKQA7AFcAggC+AA8BZAG2AfsB
LwJcAoYCmwKEAj8C2QFTAa4ACwCc/2v/Xv9j/2P/Yf9i/27/eP+B/4v/lP+g/6r/tv/F
/9T/4P/i/+L/4//j/+T/5v/p/+r/6//s/+7/7v/u/+7/7f/t/+3/7f/v/+//8P/w//D/
8P/w//D/7//u/+3/7P/t/+7/7//w/+3/7f/u/+7/8P/w//D/8P/u/+7/7v/u/+7/7v/u
/+7/7v/u/+7/7v/u/+z/7P/t/+//7//w//D/7v/u/+//7//u/+3/7P/r/+3/7f/t/+3/
7P/s/+z/7P/s/+v/6//r/+v/6f/o/+f/5f/k/+P/4//j/+L/4v/h/97/3f/b/9v/1v/V
/9P/0P/Q/87/zP/J/8f/xv/E/8H/v/+9/7n/uP+2/7T/sv+x/7D/sP+w/7D/sv+x/7H/
sv+x/7T/tf+2/7v/vv/C/8b/yf/M/8//0//Y/93/4//p/+n/7v/x//X/+P/8//7/AAAD
AAUACAAJAAoADAAOAA8AEAASABQAFAASABIAEwAUABYAGAAYABgAGQAZABkAGgAYABgA
GAAYABgAGAAaABoAGAAYABkAGQAaABsAHAAdAB8AHwAfAB8AHAAbABoAGQAbABsAGwAb
AB0AHAAcABwAGgAZABgAGAAZABoAGQAaABkAGAAWABUAFwAXABcAFgAUABMAEQAUABUA
FgAXABgAGAAXABYAFQAVABQAFAAUABUAFQAWABYAEwASABIAEwATABQAFAAVABcAFQAU
ABYAFgAWABYAFAAUABQAFAARABEAEgASABQAFQAVABUAFQAWABYAFwAWABYAFQAUABYA
FgAXABkAFwAXABcAGAAbAB0AHgAgAB4AHgAgACMAIQAhACEAIQAkACUAKAArACsAKwAr
ACoAKAAnACcAJwApACsALgAwACwAKgAoACcAKgApACcAJQAgAB8AHwAeABwAGgAZABgA
GAAZABkAGgAWABUAEwARABEAEQASABIAEAARABEAEQAOABIAGQAjAC8ARQBkAJYA1wAo
AYQB2QEdAlACggKvArwCkQI9AssBMgF/AOT/hf9g/1v/Yf9j/1z/WP9e/23/ef+E/5L/
nv+o/7P/wv/Q/9T/2P/d/+H/4v/o/+n/6v/r/+z/7f/s/+v/6v/t/+3/7f/t/+v/6//s
/+z/7P/s/+z/7P/s/+z/7P/s/+v/6v/p/+j/6P/p/+v/7P/u/+7/7v/u/+z/7P/s/+z/
7P/s/+z/7P/s/+z/7P/s/+z/6v/q/+v/6f/p/+r/6v/o/+j/6f/p/+r/6//s/+3/7P/r
/+r/6f/o/+j/6P/o/+f/5f/k/+P/5f/l/+b/5//k/+L/4P/f/9z/2v/Z/9f/2f/Z/9j/
2f/V/9P/0P/M/8n/xv/D/7//v/++/7z/uf+2/7P/rv+s/63/rP+r/6v/qf+o/6f/pv+m
/6X/pf+m/6b/qP+o/6j/qv+s/6//sv+4/77/xP/L/87/0f/V/9n/3P/i/+b/6//u//L/
9P/2//n/+//+////AQAEAAcACQAIAAoADAAMAAoACgALAAwACgAMAAwADAAOAA8AEAAS
ABIAEgASABIAEAAQABIAEgASABIAEwATABMAEwATABMAEwATABMAEwAVABUAFQAVABMA
EwATABMAFAAUABUAFgAUABMAEgASABIAEgAQABAAEQASABIAEwASABEAEAAOAA8ADwAO
ABIAEQAQAA8ADgANAA0ADQANAA4ADgAPABAADgANAA0ADAANAAwADAANAAsADAAMAA0A
DQANAA0ADQANAA8ADwAPABAADwAOAA0ADAAMAAwADAAMAAkACQAKAAoADAANAA0ADQAM
AAwACwALAAsADAAMAAwADAAMAA0ADwAPAA8ADwAQAA8AEQASABQAFgAWABgAGwAZABkA
GQAZABsAGwAdAB8AHgAfACAAIAAgAB8AHwAfAB8AHwAgACAAIAAgACAAIQAjACEAHgAb
ABUAFQAWABYAGAAWABUAFAAPAA8ADgAOAAkACQAIAAcACAAHAAcABgAEAAUABQAFAAQA
CAALABcAIwAzAEwAcgCtAPwAWgG/ARMCWAKSAscC7ALfAqMCPwK8AQ8BTAC1/2r/U/9R
/1X/Uv9O/1b/Yf9p/3T/gP+I/5T/of+s/7r/yP/S/9X/2f/c/97/3v/e/97/3v/g/+D/
4P/g/+L/4//k/+X/4v/h/+H/4P/h/+L/4//k/+P/4v/h/+D/4f/i/+P/5P/l/+X/5v/m
/+X/5P/j/+L/5P/k/+T/5P/k/+T/5P/k/+T/5P/k/+T/5P/i/+L/4//l/+X/5v/m/+T/
5P/l/+X/5f/l/+X/5f/j/+P/4//j/+L/4v/i/+L/4v/h/+H/4f/i/+H/4f/h/9//3v/d
/93/3v/c/9v/2f/W/9X/0//T/87/zf/L/8j/yP/G/8T/wf+//77/vP+5/7f/tf+x/7D/
rv+s/6r/qf+m/6b/pv+m/6b/pf+l/6b/p/+q/6v/rP+u/7D/s/+2/7z/wP/E/8n/y//P
/9T/2f/e/+T/6P/t//D/9P/2//j//P///wMABQAIAAoADAANAA4AEAASABIAFAAUABUA
FgAWABgAGAAYABcAFwAXABgAGgAaABoAGgAaABoAHAAcABwAHAAdAB0AGwAbABsAGwAc
AB0AHgAfACEAIQAhACEAIAAfAB4AHQAeAB4AHwAgAB4AHQAcABwAHgAeABwAHAAdAB4A
HgAfAB4AHQAcABoAGwAbABoAHgAcABwAHAAcAB0AHQAdAB0AGwAaABoAGgAZABkAGgAa
ABwAHAAdAB8AHQAeAB4AHwAdAB0AHQAdAB8AHwAfAB8AHQAdAB0AHQAeAB4AHgAfACAA
HwAeAB0AHwAgACAAIAAeACAAIAAgAB4AHgAfAB8AIAAiACIAIgAiACAAIAAgACAAIQAh
ACIAIgAgACEAIQAhACAAIAAfAB8AIQAiACIAIgAgACAAIQAjACUAJQAlACYAJwApACoA
LAAsACwALgAxADMAMwAzADMAMQAxADMANQA3ADkAOwA8ADoAOQA5ADkANwA3ADgAOAA6
ADoAOgA7ADsAOQA2ADMAMQAxADIAMgAyADAALwAuACkAKQAoACgAJgAnACcAJwAmACUA
JQAkACQAJQAlACUAJgAmACsAMQA7AEsAaACUANEAIgF+Ad0BMQJuAqQC1wLwAt0CnwI9
ArIBAQFIALv/ev9p/23/bf9s/3D/ev+D/4//mv+i/6z/uv/H/9T/5v/w//b/9//3//j/
+P/7//z//f/+/wAAAAAAAAAAAwADAAMAAwAFAAUABgAGAAUABAADAAIAAwAEAAUABgAE
AAQABAAEAAEAAQACAAIABQAGAAcACAAHAAYABQAEAAYABgAGAAYABgAGAAYABgAIAAYA
BgAHAAcABwAIAAgABAAEAAUABQAHAAcABwAHAAUABQAFAAUABgAGAAYABgAGAAUABQAF
AAUAAwACAAEAAgACAAIAAwACAAAA///9//r/+f/3//f/9f/1//T/8v/w/+7/7P/p/+X/
5P/i/9//3v/d/9r/2v/Y/9b/1P/T/9L/0v/S/9L/0P/P/8//0P/P/9L/0//U/9b/2P/b
/97/5P/o/+z/8f/z//f//P8BAAMACAALAA8AFQAaAB0AIAAhACMAJgAnACoALAAuAC8A
MAAyADQANAA2ADYANwA4ADoAPAA8ADwAOwA7ADsAPAA8ADwAPAA8AD4APgBAAEAAQABA
AEEAQQBDAEMAQwBDAEEAQQBBAEEAQwBDAEMAQwBFAEUARQBFAEMAQgBCAEIARABDAEIA
QgBCAA==
         </WaveFormData>
      </LeadData>
      <LeadData>
         <LeadByteCountTotal>10000</LeadByteCountTotal>
         <LeadTimeOffset>0</LeadTimeOffset>
         <LeadSampleCountTotal>5000</LeadSampleCountTotal>
         <LeadAmplitudeUnitsPerBit>4.88</LeadAmplitudeUnitsPerBit>
         <LeadAmplitudeUnits>��V</LeadAmplitudeUnits>
         <LeadHighLimit>2147483647</LeadHighLimit>
         <LeadLowLimit>268435456</LeadLowLimit>
         <LeadID>V6</LeadID>
         <LeadOffsetFirstSample>0</LeadOffsetFirstSample>
         <FirstSampleBaseline>0</FirstSampleBaseline>
         <LeadSampleSize>2</LeadSampleSize>
         <LeadOff>FALSE</LeadOff>
         <BaselineSway>FALSE</BaselineSway>
         <ExcessiveACNoise>FALSE</ExcessiveACNoise>
         <MuscleNoise>FALSE</MuscleNoise>
         <LeadDataCRC32>761615114</LeadDataCRC32>
         <WaveFormData>
DQAPABAAEQAWABYAFwAYABcAFwAXABgAGAAYABkAGwAeACAAIgAkACMAIwAiACAAHwAe
AB4AHwAiACMAJAAlACUAJAAiAB4AHgAaABkAGQAYABYAEwASABIAEAANAAsADQAMAAsA
CgAHAAUABAACAAUABgAIAAkACgAIAAgACAAOABUAHwAzAFcAhgDBAAYBSgGAAa4B2wEG
Ah8CGQLxAa8BUgHXAFkA/P/O/8b/xv/A/7X/rv+p/6n/rP+x/7P/t/+9/8H/yf/T/9//
5P/i/+L/4v/f/+H/4f/h/+L/5P/l/+b/5//m/+X/5P/j/+X/5f/m/+b/5v/n/+f/5//p
/+j/6P/o/+b/5v/l/+X/5v/n/+j/6v/o/+j/6P/o/+f/5v/l/+T/5v/m/+b/5//l/+b/
5v/n/+j/6f/q/+v/6//r/+z/7P/q/+n/6f/o/+n/6f/o/+j/6P/o/+j/6P/o/+f/5//n
/+X/5f/l/+X/5v/m/+b/5v/j/+L/4v/i/+D/3//f/9//4f/g/+D/4P/d/9z/2//a/9f/
1f/T/9H/0f/Q/9D/0P/Q/9D/0P/Q/8//zP/L/8n/yf/J/8n/yf/I/8X/xP/E/8f/x//H
/8j/yf/L/8z/z//P/9H/0//W/9v/3f/f/+L/5v/o/+v/7f/t/+7/8f/0//b/9v/4//n/
+P/6//v//P/+/wAAAQACAAEAAQAAAAEABAAEAAQABAACAAIAAwADAAUABQAFAAQABAAF
AAUABgAEAAQABAAEAAUABgAHAAgABQAFAAQAAgADAAQABQAGAAgACQAKAAwACgAIAAYA
AwAFAAUABAAEAAYABgAGAAYABQAEAAIAAQACAAMABQAGAAcABwAHAAYABQADAAIAAAAA
AAAAAAABAP///v/+////AQADAAQAAwACAP3//P/9//7///8AAAAA///+//3//v///wAA
AQD//wAAAAAAAP///v/9//r/+v/7//v/+//7//v//P/8//////////////8AAAEABAAE
AAUABgAHAAUABQAGAAYABgAHAAkACQAIAAkACgAKAA0ADQAMAAwACgALAA0ADQAOAA8A
EAASABQAEwAQAA4ACgAJAAkACQAGAAQABAAEAAQAAQD//////v/9//z//P/6//n/9//2
//f/+f/6//r/+v/8//r//P8BAAsAFQAnAEYAdQCwAPQAOAF0AaUB0AH9ARsCGwL/AcQB
ZwHtAGwACADS/8D/uP+t/6D/m/+d/6b/p/+l/6f/qf+r/7H/vf/H/8z/0v/W/9b/1f/T
/9P/0//U/9X/1f/V/9X/1f/V/9X/1f/X/9f/2P/Y/9j/2f/Z/9n/2P/W/9X/1P/S/9L/
0f/R/9P/0//T/9T/0v/S/9L/0v/S/9L/0v/S/9L/0v/S/9P/0//U/9T/1f/T/9P/0//T
/9H/0f/S/9L/0v/T/9X/1v/U/9P/0f/Q/87/zv/O/87/z//P/9D/0f/Q/8//zv/N/8z/
yv/I/8b/yP/I/8n/yv/M/8v/y//L/8v/yv/K/8r/xv/E/8L/wP/B/8H/wf/B/8L/wP+/
/77/vf+8/7v/uv+4/7b/tv+1/7P/s/+z/7P/tf+z/7P/tP+1/7X/tf+2/7T/tf+1/7f/
u/+9/7//wv/H/8n/y//O/9D/0v/V/9f/1//Y/9v/3v/h/+L/5f/n/+j/6v/r/+z/6//s
/+z/7P/t/+//8P/z//L/8v/y//L/8v/y//P/8//z//P/8//y//D/8f/x//L/9P/0//T/
9P/z//L/8f/w//H/8//0//T/8//y//H/8P/w//H/8v/0//L/8v/y//H/8f/x//D/8P/w
//D/8P/w//L/8v/x//H/7//v//D/8P/v/+//7//u//D/7//v/+7/8P/w//D/8f/w/+7/
7f/t/+7/7//v/+3/7//v//D/8f/x//L/8v/w//D/8P/w//D/8P/v/+7/7f/v/+//7//v
//D/8v/z//T/9P/0//T/8v/w//H/8f/x//H/8f/y//L/9f/1//X/9f/1//b/9//6//r/
+//8//3//v///wEAAgABAAEAAgABAAMABQAHAAgACAAHAAUABAAGAAcACQAJAAsACwAL
AAwADAALAAgABgACAAEAAQABAAAA/v/+//7//P/5//f/9//4//f/9v/2//T/8//x//D/
8P/x//H/8P/0//T/8P/0//n///8HABsAPgBpAJwA4gAqAWYBlwHGAfUBFQIVAvsBxgFt
AfkAdAAEAMb/tP+y/6v/pP+h/5//nv+f/6H/o/+n/6v/s/+7/8X/zP/Q/9L/1P/T/9P/
0//T/9T/1f/V/9X/1f/V/9X/1f/V/9f/1//Y/9j/2P/Z/9n/2f/Z/9j/2P/Y/9j/2P/X
/9f/1//X/9f/2P/Y/9j/2P/Y/9b/1v/W/9b/1P/U/9T/1f/Y/9r/2//d/9v/2//b/9v/
2f/Z/9r/2v/Z/9n/2v/a/93/3f/c/9z/3v/e/97/3v/c/9v/2//b/93/3f/d/93/3v/e
/97/3v/d/9z/3P/c/97/3f/d/93/2//a/9r/2v/b/9r/2f/Y/9j/1//W/9X/0v/Q/8//
zv/P/87/zf/M/8r/yP/I/8f/yf/J/8n/yf/J/8f/x//I/8n/yf/J/8r/yf/L/8z/z//R
/9P/1f/Y/9n/2//d/+D/5P/m/+n/6//t/+7/8f/0//T/9P/2//f/+P/6//v//P///wAA
AAAAAAAAAQABAAMAAgACAAIAAgADAAQABgAHAAYABQAEAAIAAwAFAAYACAAHAAYABQAE
AAUABgAHAAgACAAJAAkACAAGAAYABgAGAAUABQAFAAYACAAIAAgABwAHAAcABgAGAAYA
BgAGAAYABgAGAAUABQADAAMABAAEAAMAAwADAAIABAADAAMAAgADAAQABQAHAAcABgAG
AAcABgAHAAcABQAGAAUABQAFAAMABAAEAAQABgAHAAcABgAGAAYABgAGAAYABgAGAAYA
CgAJAAcABwAIAAYABgAGAAYACAAJAAoACwAJAAkACQAJAAcACAAIAAgACgAKAAoACAAI
AAkACQAJAAsACwAMAAwACwALAAsACwAPABAAEQAUABQAFQAWABcAFQAVABYAFgAXABkA
HAAdABwAHQAeAB4AIQAhACAAIAAeAB8AIQAhACEAIQAhACIAIgAhAB4AHAAYABcAFwAX
ABYAFAAUABQAFAARAA8ADwAOAA0ADAAMAAkACQAIAAgACAAJAAkACAAKAA4AEgAWAB0A
KwBBAGUAlgDTABYBWAGOAboB6QESAiMCFwLxAa0BSgHJAE0A+P/S/8j/xP+8/7f/tP+1
/7f/uP+5/73/wf/H/8//2f/j/+n/7P/q/+j/6v/p/+n/6f/p/+r/6//r/+v/6//t/+3/
7f/t/+3/7f/u/+7/7v/v/+//7//v/+7/7v/u/+7/7v/t/+3/6//r/+v/7P/u/+7/7v/u
/+7/7v/u/+7/7P/s/+z/7f/t/+7/7v/v//H/8f/x//H/8f/x//L/8v/v/+//8P/w//H/
8f/w//D/7v/u/+7/7v/w/+//7//v//H/8f/x//H/8P/w//D/8P/v/+7/7v/u/+7/7f/t
/+3/7f/s/+z/7P/t/+z/6//q/+n/5//l/+P/5P/i/+H/4P/h/+D/3//e/+D/3v/e/93/
2//b/9v/2//b/9n/2f/a/9z/3f/e/+D/3//h/+L/5f/l/+f/6f/s//H/8//1//j/+P/6
//3//////wAAAwAGAAgACAAKAAsACgAMAA0ADgAPABAAEAAQABIAEwATABUAFQAUABMA
EgAUABQAFQAVABUAFQAVABQAFAAVABUAFgAUABQAFAAUABYAFgAWABYAFAAVABUAFAAU
ABQAFAAUABEAEQARABIAEAAQABAADwARABEAEAAQAA8ADgANAAwADgAOAA0ADQANAA0A
DgAOAAsACwALAAoADAALAAsACgAKAAoACgALAAsACgAKAAsADAANAA0ACwAIAAcABwAH
AAkACgAKAAoADAANAA0ADAAMAAgACgAMAAoACAAIAAgACAAJAAkACQAJAAsACwALAAsA
CwAMAAwADAAMAAwADAAKAAsADQAOAA8ADQANAA4ADgAPAA8ADwAPABEAEgATABYAGAAZ
ABoAGwAbABsAHAAcABoAGwAdAB0AHwAhACMAJAAkACMAIQAgACAAIQAjACMAIwAjACMA
JAAkACMAIAAeABoAGQAZABkAFgAUABQAFAAUABEADwAPAA4ADQAMAAwACwALAAoACgAK
AAsACwAKAAwADAAQABgAIQAvAEsAeQCuAO8AMAFoAZgBxAHzARQCFwL/AcsBeQEKAYkA
HQDg/8z/xv/C/7j/tf+y/7P/tf+4/7v/vf/B/8f/0f/d/+X/6f/q/+j/6P/o/+v/7P/t
/+7/8P/w/+//7v/t/+v/6//r/+v/6//r/+z/7P/u/+//7//v/+//7v/u/+7/7P/s/+v/
6//t/+3/7f/u/+z/7P/s/+z/6//q/+n/6P/p/+r/6//t/+3/7v/u/+//7//v/+//7//x
//H/8v/y//H/8f/y//L/8f/x//D/8P/w//D/8P/w//L/8f/x//H/8v/z//T/9f/1//T/
8//y//H/8P/w//D/7v/t/+3/7f/t/+z/7P/s/+7/7v/u/+7/6//p/+f/5f/m/+T/4//i
/+P/4v/h/+D/3v/c/9z/2//c/93/3v/f/97/2//a/9r/3f/d/93/3v/d/9//4P/j/+b/
6f/s//D/8f/z//X/+P/6//z///8BAAMABAAHAAoADgAOABAAEQARABIAEgASABUAFgAW
ABYAFAAVABUAFwAYABgAGAAYABoAGgAbABsAGwAbABsAGgAZABkAGAAYABoAGgAaABoA
GgAaABoAGgAaABsAGwAaABkAGAAXABYAFwAXABcAGAAXABYAFQATABQAFQAVABYAFAAU
ABQAFAAWABYAFQAVABMAEwAUABQAEwATABMAEgARAA8ADgAMAA8AEAARABMAEQAQABAA
EQASABMAEwARAA4ADQANAA0ADgAQABEAEgASABEADwAOABAAEAAQABAAEQARABEAEQAR
ABEAEQARAA8AEAAQABAAEQASABMAEgARABEAEAAPABAAEQATABQAFAATABIAEQAUABYA
GAAcABoAGwAcAB0AHAAbABsAGgAbAB0AIAAhACAAIQAiACIAIwAjACIAIgAiACMAJQAl
ACMAIwAjACQAJAAjACAAHgAaABkAGQAZABoAGAAYABgAFQARAA4ADQAOAA0ADAAMAAkA
CQAIAAgACAAJAAkACAAKAAwADgASABsAJwA3AFEAfAC3AP4ARAF8AawB2wEGAiMCJQID
AsUBbAHzAHEADgDW/8T/wv/A/7X/rv+v/7H/sv+3/7v/u/+9/8P/zf/V/9v/4v/o/+j/
6v/p/+n/6f/p/+r/7f/t/+3/7f/r/+v/6//r/+n/6f/q/+r/6//t/+7/7//t/+z/7P/s
/+3/7v/u/+//7//v/+//8P/v/+7/7f/s/+3/7v/v//D/7v/u/+7/7//v//D/8P/x/+//
7//v/+//7//v//D/8P/y//P/9f/2//X/9f/0//T/8v/y//L/8v/w/+//7//v/+//7//v
/+//8v/y//L/8v/v/+7/7v/u/+z/6//r/+v/6f/o/+j/6P/o/+j/6P/o/+r/6f/o/+f/
5f/i/+D/3v/b/9r/2f/Y/9r/2P/Y/9f/1f/V/9X/1f/W/9X/1v/Y/9b/1f/U/9T/2P/b
/93/4f/h/+P/5f/o/+3/7//x//T/9f/2//j/+f/9//7/AQAEAAcACAALAA0ADAAOAA8A
EAAQABAADwAOAA4ADwAPABEAEgASABIAEgATABQAFgAXABUAFQAVABQAFAAVABUAFgAW
ABYAFgAWABYAFgAWABYAGAAZABkAGAAYABgAGAAYABUAFQAVABYAGAAYABgAFwAUABMA
EQAQABEAEgATABQAEgASABEAEQASABMAFQAWABUAFQAVABQAEgARABEAEAAQABAAEAAR
ABEAEAAQABEAEgATABMAEQAQAA8ADwAPAA8AEAAQABAAEAASABAAEAAQABAADwAPAA8A
DwARABEAEQARABEAEgASABIAEAAQABAADgAQABEAEQARAA8ADwAQABAAEQARABEAEQAR
ABIAEwAWABQAFQAWABcAGgAbAB0AHgAbABsAHAAbABoAGwAcABwAHwAfAB4AHgAcAB0A
HwAfAB8AHwAfACAAIAAfABwAGgAXABcAGAAZABYAFAAUABQADwALAAgABwAIAAcABgAG
AAMAAwACAAIABAAFAAUABAACAAIAAgAGAA0AFQAjADkAXACNAMwAFgFaAZABuwHoARMC
JwIbAvUBtgFRAcsATAD2/8z/xP/A/7X/rP+n/6n/rP+r/63/sf+1/7v/xf/P/9f/2v/c
/97/4P/f/+H/4f/h/+L/4//j/+P/4//h/+H/4f/h/+P/4//k/+T/5P/l/+X/5f/l/+T/
5P/k/+T/5P/j/+P/4f/h/+H/4v/i/+L/4v/i/+D/4P/g/+D/4f/i/+P/5f/j/+T/5P/l
/+X/5f/l/+X/5f/l/+b/5v/j/+P/5P/k/+f/5//m/+b/5P/k/+T/5P/i/+H/4f/h/+H/
4f/h/+H/3//e/93/3P/e/97/3//g/+D/3//f/9//3f/c/9z/3P/d/9z/2//a/9n/1//V
/9P/1P/S/9H/0P/R/9D/z//O/8z/yv/K/8n/yf/J/8n/yf/J/8f/x//I/8v/y//L/8z/
zf/P/9D/0//T/9X/1//a/93/3//h/+T/5v/o/+v/7f/x//L/9f/4//j/+P/6//v//v8A
AAEAAgABAAIAAgACAAIAAwADAAUABgAGAAYABgAEAAQABQAFAAYABwAIAAgACAAJAAkA
CgAJAAgABwAGAAgACAAIAAgABgAHAAcABgAEAAQABAAEAAQABQAGAAgABgAGAAYABQAD
AAMAAgACAAQABAAEAAQAAwACAAAA//8BAAEAAgACAP7//f/8//r//f/9//7//v/9//z/
+//7//v/+v/6//v/+v/7//v/+f/6//n/+f/5//n/+v/6//r/+P/5//n/+P/4//r//P/6
//r/+v/6//r/+v/5//n/+f/5//r/+//8//3/+//8//z//P/8//z//P/6//z//f/9//3/
/f/9//7//v/9//3//f/9//3//v///wIABAAFAAYABwAJAAkACgAKAAkACQAKAAkACwAN
AA8AEAAPAA8ADgAOAA4ADwARABEAEgATABQAFgAUABMAEAAOAAoACQAJAAkACAAGAAYA
BgAGAAMAAQABAAAA///+//7/+//7//r/+v/6//v/+//6//r/+v/6//7/BQANAB0ANQBW
AIcAyAAOAU4BhgG1AeIBBwIVAgMC1wGQASkBpwAsANr/vP+4/7T/qf+i/5//n/+i/6f/
p/+p/6//t/+//8v/0//W/9r/2v/W/9n/2f/Z/9n/2v/Z/9n/2f/Z/9n/2f/Z/9n/2v/b
/93/3v/b/9v/2v/Z/9r/2v/b/9z/2v/a/9n/2f/X/9f/1//Y/9r/2v/a/9r/2v/a/9r/
2v/c/9z/3P/d/9z/3P/b/9v/2//b/9v/2//d/93/3v/e/93/3f/e/97/3//f/97/3v/e
/97/3v/e/97/3f/d/93/3//f/9//3//e/97/3v/e/97/3v/f/+D/3v/d/93/3f/d/9z/
3P/c/93/3P/b/9r/2v/Z/9j/1//Y/9b/1f/U/9P/0v/R/9D/0P/O/87/zf/N/83/zf/N
/83/y//L/8z/z//P/8//0P/P/9H/0v/V/9f/2f/b/97/4f/j/+X/6P/o/+r/7f/v//L/
9P/4//z//f/8//3//f/+/wAAAQACAAUABgAGAAYACAAJAAkACwAKAAoACgAKAAgACAAJ
AAkACwALAAsACgAKAAsACwAMAAwADAAMAAwADAAMAAwADAAKAAsACwAKAAoACgAKAAoA
CQAJAAkACgAIAAgACAAHAAgACQAJAAoACgAKAAoACgAKAAoACQAJAAkACQAKAAoABwAH
AAcABgAIAAcABwAGAAQABAAEAAUABQAEAAQABQAEAAUABQADAAQAAwADAAMABQAGAAYA
BgAEAAUABQAEAAYABgAGAAYACAAIAAYACAAHAAYABQAEAAYABwAIAAkABwAHAAcABwAH
AAgACAAIAAgACAAIAAYABgAHAAcABwAJAAkACgAKAAkACQAJAAkADQAOAA8AEgAQABEA
EgATABMAEwAUABQAFAAVABcAFwAYABkAGgAaABsAGwAaABoAGgAbAB0AHQAbABsAGwAc
AB4AHQAaABgAEgARABEAEQAQAA4ADgAOAA4ACwAJAAkABgAFAAQABAAFAAUABAAEAAQA
BQAFAAQAAgAEAAgADgAZACUAOwBfAJAAyQAOAU4BgAGqAdcB/gELAvsB0wGPASwBsQA5
AOb/yP/E/77/tP+r/6r/q/+t/67/sf+3/73/xf/L/9P/2//f/+D/5P/o/+b/5f/j/+P/
4//k/+X/5f/l/+X/5//n/+f/5//l/+X/5v/m/+b/5//n/+f/6f/o/+j/6P/q/+r/6f/p
/+j/5//m/+b/5P/k/+T/5P/l/+b/5//o/+j/6P/o/+n/6f/q/+r/6//p/+n/6f/p/+n/
6f/q/+r/6f/p/+r/6v/r/+v/6v/q/+z/7P/s/+z/7P/r/+v/6//r/+v/6//r/+z/7P/s
/+z/6//q/+r/6v/o/+f/5//n/+n/6P/o/+j/5//m/+X/5P/k/+P/4v/h/97/3P/b/9r/
2//a/9n/2P/a/9j/2P/X/9b/1f/U/9P/1f/T/9P/1P/V/9X/1f/W/9n/2//c/9//4f/j
/+X/6P/r/+3/7//y//b/+P/7//3//f/+/wEABAAGAAYACAAJAAwADgAPABAAEAAQAA8A
DgAOAA8ADwARABQAFAAUABQAFAAUABUAFQAVABUAFQAUABIAEwATABQAFgAWABYAFgAV
ABQAEwASABQAFQAVABQAEgASABIAEgATABMAEwAUABQAFAAUABMAEwATABIAEgASABIA
EgASABAAEAAPAA8ADwAPABAAEAAPAA8ADwAOAA4ADQANAAwADAAMAAwADQANAAwADAAN
AAwADQANAAsADAALAAsACwAJAAoACgAKAAgACQAJAAgACQAKAAsADAAMAAoACgAMAAwA
DAAMAA0ADQANAA0ADQANAA0ADQANAA4ADgAOAA0ADAALAAgACgALAAsACwALAAsADAAM
AA8ADwAPAA8ADwAQABEAFAAUABUAFgAXABgAGQAbABwAGgAbAB0AHQAcAB0AHgAeAB8A
HwAeAB4AIQAjACYAJwAlACUAJQAmACUAIwAfABwAGAAXABcAFwAXABYAFwAYABQAEQAP
AA8ADgANAAwADAANAA0ADAAMAAwADQANAAwADgAOABIAHAApADkAVwCBALoA+QA4AW4B
nAHGAfEBEAIPAu0BswFbAegAawALANz/0P/O/8j/vv+5/7r/u/+9/8D/w//H/83/1f/d
/+X/6//t/+r/7P/u/+7/7//x//H/8f/y//H/8f/x//H/8f/x//H/8f/y//P/9f/2//T/
9f/1//X/9P/y//H/8P/x//L/8v/z//H/8f/x//L/8//0//X/9v/0//T/9P/0//b/9v/2
//f/9f/2//b/9//3//f/9//3//n/+f/6//r/+f/5//r/+v/5//n/+P/4//n/+v/7//z/
/P/7//v/+//5//n/+f/5//r/+v/6//r/+f/4//j/+P/5//n/+v/7//r/+P/3//b/8//y
//H/8P/y//H/8P/v/+7/7P/r/+r/5//m/+X/5P/k/+L/4v/h/+P/4//j/+P/5f/j/+P/
5P/j/+P/4//k/+b/6f/r/+//8P/x//L/9P/5//v//f8AAAIABAAHAAkACQAKAA0AEAAS
ABIAFAAVABQAFgAXABgAGwAcABwAHAAeAB8AHwAhACAAIAAgACAAIAAgACEAIQAfAB8A
HwAeAB4AHwAfACAAIAAgACAAIAAiACIAIgAiACQAJQAlACQAIwAiACEAIAAfAB8AHwAg
ACAAIAAgAB8AHwAfAB4AHgAfACAAIQAiACAAIAAfAB8AHwAfACAAIAAdAB0AHQAcAB8A
HwAgACAAHgAeAB4AHwAdABwAHAAdAB4AHwAfAB0AHwAfACAAIQAgACAAHwAeAB4AHQAc
AB0AHgAfACAAIAAfAB4AHQAbABsAGwAbABsAHAAcABwAHgAeAB4AHAAaABsAGwAbABwA
HQAfACAAIAAfAB4AHQAhACIAIwAmACYAJwAoACkAJwAnACgAKAApACsALgAvAC4ALwAw
ADAALwAvAC4ALgAvADEANAA1ADIAMQAwADAAMQAxAC8ALgAoACcAJwAnACYAJAAkACQA
JAAhAB8AHwAbABkAFwAWABgAGQAZABoAGAAZABkAGAAUABYAHAAkAC0AOQBNAHEAoADb
ACIBYgGUAcIB8wEeAjMCJwL9AbUBTgHNAFUABADe/9b/1P/O/8X/uv+5/73/wP/B/8X/
y//N/9X/4//t/+//8v/2//b/+P/5//f/9//3//j/+f/5//n/+f/7//v/+//7//n/+f/6
//r/+v/7//v/+//5//j/+P/4//b/9v/1//X/9v/3//j/+v/8//z//P/8//r/+v/6//r/
+v/6//r/+//9//7//v////3//f/9//3//P/7//v/+v/7//v//P/8//7//////wAA/v/+
//7//v8AAP////////3//f/9//3/AAAAAAAAAAD8//r/+f/4//r/+f/5//n/+v/6//v/
/P/6//j/9v/0//P/8f/v/+3/7f/s/+z/7P/q/+j/5v/k/+f/5v/n/+f/5v/l/+T/4//j
/+H/4f/i/+H/4f/h/+L/4//l/+b/6f/u//H/9P/4//j/+f/6//z/AAACAAUABwAHAAgA
CwAOABAAEAASABMAFgAYABkAGgAbABwAHAAcABsAGwAaABsAHAAcABwAHAAeAB4AHwAf
AB8AHwAfAB4AHAAdAB0AHgAeAB4AHgAeAB4AHgAeAB4AIAAhACEAIAAgACAAIAAgAB4A
HQAcABwAHwAgACEAIQAgAB8AHQAcABwAHAAcABwAHgAeAB0AHQAbABsAHAAcAB0AHQAd
ABwAHAAbABsAGgAYABgAGAAZABoAGgAbAB0AHQAdABwAGQAaABkAGQAZABcAGAAYABgA
GgAbABsAGgAYABoAHAAeAB4AHQAcABsAGgAZABkAGQAZABcAFwAXABcAGQAaABoAGgAa
ABoAGgAYABYAFwAXABcAGAAZABsAHAAbABsAGwAbABwAHAAcAB4AHgAfACAAIQAjACMA
JAAkACQAJQAnACcAJwAnACcAJgAoACkAKQAqACoAKwAtAC0AKwArACsALAAuAC0AKgAo
ACQAIwAjACMAIgAgACAAIAAcABkAFwAXABYAFQAUABQAEwATABIAEgARABEAEAAOAA4A
EAASABoAIwAtADsAUwB6AK0A8AA4AXYBqAHXAQYCLQI1Ah8C7wGkATMBqQA0APD/1P/M
/8j/v/+4/7f/t/+2/7f/uf+7/7//xf/L/9P/3f/i/+b/6P/s/+v/6v/p/+j/6P/p/+n/
6f/p/+v/6//r/+v/6f/p/+r/6v/s/+3/7f/t/+z/6v/p/+j/6f/q/+r/6//r/+v/6//s
/+v/6v/p/+j/6f/q/+v/7P/q/+r/6v/r/+v/7P/s/+3/7f/t/+3/7f/u/+//8f/y//H/
8f/y//L/8f/x//D/8P/w//D/8P/w//L/8f/x//H/8f/x//H/8f/y//L/8v/y//P/8v/y
//L/9P/z//P/8//x//D/8P/w/+3/7P/r/+r/6v/p/+j/5//o/+b/5f/k/+X/5P/j/+L/
4P/e/97/3f/b/9v/2//b/93/2//b/9z/3f/d/93/3v/f/+H/4v/l/+n/6//t//D/8f/z
//X/+P/8//7/AQADAAUABgAJAAwADgAOABAAEQAUABYAFwAYABsAHAAcABwAGgAbABsA
HQAgACAAIAAgAB4AHgAfAB8AIAAhACIAIgAhACEAIAAgACEAIgAjACQAIwAiACEAIAAh
ACMAJAAkACYAJgAmACYAJAAjACIAIgAjACQAJQAlACMAIwAiACIAJAAkACQAJAAmACYA
JQAlACMAIwAkACQAJQAlACUAJAAmACUAJQAkACQAJAAkACUAIwAiACIAIwAiACMAIwAh
ACMAIwAkACUAIwAkACQAJAAkACUAJQAkACYAJgAmACYAJAAkACQAJAAlACcAKAApACcA
JwAnACcAKQApACkAKQArACsAKgAqACoAKAAoACoALAAsACwALAAsACsAKwArACsAKwAr
ACsAKwArACwALAAsACwALAAsACoALAAtAC0ALQAtAC0ALgAuAC8ALwAvAC8AMwA0ADUA
OAA4ADkAOgA7AD0APQA+AD4APQA9AD4APQA/AEEAQwBEAEUARQBEAEQARABFAEcARwBH
AEcARwBIAEoASQBGAEQAQAA/AD8APwBAAD4APgA+ADoANwA1ADUANQA1ADUANgAzADMA
MgAyADIAMwAzADIAMgAyADYAOgA/AEsAXwB9AKYA2wAcAWIBoAHQAf8BLgJNAk8CNwID
ArABPQG5AEgADAD6//b/7v/n/+L/4f/f/+L/5f/n/+3/8//7/wMADQATABYAFgAWABYA
EwAUABUAFgAYABkAGQAZABkAGwAbABsAGwAbABsAHAAcABoAGwAbABsAHAAcAB0AHgAc
ABwAGwAbABkAGQAZABoAHQAeAB8AIAAeAB4AHgAeACAAIAAgACEAIQAiACIAIwAlACUA
JQAlACUAJQAmACYAJQAlACYAJgAnACcAJgAmACYAJgAmACYAKAAnACcAJwApACkAKQAp
ACkAKAAnACYAJgAmACcAKAAqACkAKQApACcAJgAmACYAJgAmACYAJgAmACUAJAAjACQA
IgAhACAAHwAeAB0AHAAcABoAGgAZABsAGwAbABsAGwAZABkAGgAbABsAGwAcAB0AHwAg
ACMAJQAnACkALAAvADEAMwA2ADgAOgA9AD8AQgBEAEgATABMAEwATgBPAFIAVABVAFYA
VwBYAFgAWABaAFsAWwBdAGAAYABgAGAAXgBeAF8AXwBfAF8AXwBeAGAAYQBhAGIAZABk
AGQAZABkAGQAZABkAGIAYwBjAGIAZABkAGQAZABlAGUAZQBmAGYAZgBmAGUAZwBnAGYA
ZgBmAA==
         </WaveFormData>
      </LeadData>
   </Waveform>
</RestingECG>
