# Supplementary material for: Detection of Left Atrial Enlargement Using a Convolutional Neural Network-Enabled Electrocardiogram
Source: Front Cardiovasc Med. 2020 Dec 17;7:609976. doi: 10.3389/fcvm.2020.609976 (PMC7773668; doi:10.3389/fcvm.2020.609976)
Supplement: Supplementary file 3 [file Data_Sheet_3.ZIP › normal2/1802017522_5393_0000001D.XML]

<?xml version="1.0" encoding="Windows-1252"?>
<!DOCTYPE RestingECG SYSTEM "restecg.dtd">
<RestingECG>
   <PatientDemographics>
      <PatientID>1802017522</PatientID>
      <PatientAge>79</PatientAge>
      <AgeUnits>Years</AgeUnits>
      <Gender>Female</Gender>
      <PatientLastName>chenshuying</PatientLastName>
   </PatientDemographics>
   <TestDemographics>
      <DataType>Resting</DataType>
      <Site>1</Site>
      <AcquisitionDevice>MAC55</AcquisitionDevice>
      <Status>Unconfirmed</Status>
      <Priority>Normal</Priority>
      <AcquisitionTime>08:58:58</AcquisitionTime>
      <AcquisitionDate>03-27-2017</AcquisitionDate>
      <CartNumber>1</CartNumber>
      <AcquisitionSoftwareVersion>009C</AcquisitionSoftwareVersion>
      <XMLSourceVersion>MAC5000 v1.0</XMLSourceVersion>
   </TestDemographics>
   <RestingECGMeasurements>
      <VentricularRate>59</VentricularRate>
      <AtrialRate>59</AtrialRate>
      <PRInterval>152</PRInterval>
      <QRSDuration>96</QRSDuration>
      <QTInterval>444</QTInterval>
      <QTCorrected>439</QTCorrected>
      <PAxis>37</PAxis>
      <RAxis>29</RAxis>
      <TAxis>60</TAxis>
      <QRSCount>9</QRSCount>
      <QOnset>212</QOnset>
      <QOffset>260</QOffset>
      <POnset>136</POnset>
      <POffset>184</POffset>
      <TOffset>434</TOffset>
      <ECGSampleBase>500</ECGSampleBase>
      <ECGSampleExponent>0</ECGSampleExponent>
   </RestingECGMeasurements>
   <Diagnosis>
      <Modality>Resting</Modality>
         <StatementCount>2</StatementCount>
         <LabelText>12SL ��ϳ���</LabelText>
      <DiagnosisStatement>
         <StmtFlag>ENDSLINE</StmtFlag>
         <StmtText>����Ķ�����</StmtText>
      </DiagnosisStatement>
      <DiagnosisStatement>
         <StmtFlag>ENDSLINE</StmtFlag>
         <StmtText>�ٽ� ECG</StmtText>
      </DiagnosisStatement>
   </Diagnosis>
   <Waveform>
      <WaveformType>Rhythm</WaveformType>
      <WaveformStartTime>0</WaveformStartTime>
      <NumberofLeads>8</NumberofLeads>
      <SampleType>CONTINUOUS_SAMPLES</SampleType>
      <SampleBase>500</SampleBase>
      <SampleExponent>0</SampleExponent>
      <HighPassFilter>16</HighPassFilter>
      <LowPassFilter>150</LowPassFilter>
      <ACFilter>NONE</ACFilter>
      <LeadData>
         <LeadByteCountTotal>10000</LeadByteCountTotal>
         <LeadTimeOffset>0</LeadTimeOffset>
         <LeadSampleCountTotal>5000</LeadSampleCountTotal>
         <LeadAmplitudeUnitsPerBit>4.88</LeadAmplitudeUnitsPerBit>
         <LeadAmplitudeUnits>��V</LeadAmplitudeUnits>
         <LeadHighLimit>2147483647</LeadHighLimit>
         <LeadLowLimit>268435456</LeadLowLimit>
         <LeadID>I</LeadID>
         <LeadOffsetFirstSample>0</LeadOffsetFirstSample>
         <FirstSampleBaseline>0</FirstSampleBaseline>
         <LeadSampleSize>2</LeadSampleSize>
         <LeadOff>FALSE</LeadOff>
         <BaselineSway>FALSE</BaselineSway>
         <ExcessiveACNoise>FALSE</ExcessiveACNoise>
         <MuscleNoise>FALSE</MuscleNoise>
         <LeadDataCRC32>1831656178</LeadDataCRC32>
         <WaveFormData>
+v/6//r/+v/5//j/9//2//b/9v/2//b/9//4//n/+v/5//j/9//2//f/+P/5//r/+P/4
//j/+P/6//r/+v/6//z//P/8//z/+//6//n/+P/7//z//f/+//3//P/7//r/+v/6//r/
+v/8//z//P/8//r/+v/6//r/+//8//3//v/8//z//P/8//7//v/+//7/AAAAAAAAAAAA
AAAAAAAAAAMABAAFAAYABAAEAAQABAAFAAYABwAIAAsADAANAA4ACwAKAAkACAALAAwA
DQAOAA0ADAALAAoACgAKAAoACgAKAAoACgAKAAcABgAFAAQABgAGAAYABgAFAAQAAwAC
AAIAAgACAAIABAAEAAQABAABAAAA///+/wAAAAAAAAAA///+//3//P/8//z//P/8//z/
/P/8//z/+v/6//r/+v/6//r/+v/6//j/+P/4//j/+v/6//r/+v/8//z//P/8//n/+P/3
//b/9//4//n/+v/4//j/+P/4//r/+v/6//r/+//8//3//v/9//z/+//6//v//P/9//7/
/P/8//z//P/8//z//P/8//7//v/+//7//f/8//v/+v/9//7///8AAP3//P/7//r//P/8
//z//P/+//7//v/+//v/+v/5//j/+f/6//v//P/6//r/+v/6//r/+v/6//r//P/8//z/
/P/5//j/9//2//n/+v/7//z/+//6//n/+P/6//r/+v/6//z//P/8//z/+//6//n/+P/5
//r/+//8//v/+v/5//j/+v/6//r/+v/8//z//P/8//v/+v/5//j/+f/6//v//P/5//j/
9//2//j/+P/4//j/+v/6//r/+v/5//j/9//2//f/+P/5//r/+P/4//j/+P/6//r/+v/6
//r/+v/6//r/9//2//X/9P/1//b/9//4//j/+P/4//j/+P/4//j/+P/6//r/+v/6//j/
+P/4//j/+f/6//v//f/6//n/+P/5//r/+//7//v//P/8//3////+/wAA///+//7//v/+
//3//f/+//7///8BAAMAAwABAAMAAwAEAAQAAwABAAAA/v/+//z//f/9//n/9//3//f/
9v/1//X/9v/4//j/9v/2//X/9f/0//P/9P/1//b/9//1//T/9P/0//T/9P/1//X/+f/5
//n/9//3//j/+v/+/wUADwAWAB4AJgAwAEAATgBbAGQAaABmAF8AUAA6ACQADgD6/+3/
6P/j/+P/6f/p/+f/5//m/+b/6P/r/+7/8P/z//P/8//z//H/8f/x//L/9P/2//b/9f/1
//X/9P/y//P/9P/0//X/9f/2//f/9P/z//H/8P/z//T/9P/0//T/8v/y//P/9f/3//f/
9v/4//j/+P/4//f/9v/1//T/9v/3//j/+f/3//b/9v/2//T/9P/1//X/9v/3//j/+f/3
//b/9f/1//b/9v/2//b/9v/2//b/9v/2//f/9//3//j/+f/6//v/+v/5//n/+P/7//v/
+//8//z//P/8//z/+v/7//z//P//////AAAAAP7///8AAAAABAAFAAUABQAFAAUABgAG
AAYABQAFAAQABQAGAAcACAAGAAUABQAGAAgACAAJAAkABQAEAAQABAABAAEAAQACAAMA
AwADAAMAAgD//wAA//8AAAAAAAABAAEAAAD9//v/+v/6//v/+//7//v//P/8//n/+f/5
//r//P/8//v/+//5//f/9v/1//b/9v/2//b/9//4//j/+P/3//b/9v/1//b/9//4//j/
9v/2//b/9f/z//T/9f/1//X/9v/3//j/9//2//X/9f/3//f/+P/4//f/9//3//j/9v/2
//f/9//4//n/+f/6//f/9//3//b/9//4//n/+v/6//n/+f/5//n/+v/6//r/+f/5//j/
+P/3//f/9//4//n/+v/6//v/+f/5//n/+P/2//f/9//4//n/+P/5//v/+v/4//f/9v/4
//j/+f/5//r/+f/5//n/9//4//j/+P/5//r/+v/7//n/+P/1//b/9//4//j/+f/3//f/
9//3//f/9//4//j/+f/6//r/+v/3//b/9f/1//b/9//4//n/+P/4//j/+P/4//j/9//2
//b/9//4//n/+P/2//X/9f/2//f/+P/5//f/9//3//f/9f/2//b/9v/3//f/9//4//f/
9//3//f/+f/6//r/+v/4//j/+P/4//j/+P/4//j/+v/6//r/+v/5//j/9//2//j/+P/4
//j/+P/4//j/+P/2//b/9v/2//f/+P/5//r/+f/4//f/9v/3//j/+f/6//j/+P/4//j/
9v/3//f/9//6//3///8BAP7//f/8//r//f///wAABAADAAIAAQAAAAIAAQABAAIABAAF
AAUABwAGAAMAAgABAAMABAAFAAUAAwACAAEA/v/+//3/+//5//v/+//6//n/9v/2//X/
9P/1//b/9//5//j/9//2//X/9//3//f/9v/4//j/+P/4//j/9//2//X/9//7////AAAA
AAQABwAHAA4AGgAoADoATABYAGcAcABuAGgAYQBUAEAAKgAWAAoA///0/+v/6//v//H/
8f/x//D/8P/0//P/8P/w//H/8//z//X/9f/3//f/9v/0//L/8v/0//X/9v/2//b/9//4
//j/9v/1//X/9f/2//f/9//4//b/9v/1//T/9//2//f/+f/4//n/+P/2//T/9P/0//T/
9//4//n/+v/6//n/+P/3//n/+P/4//j/+P/4//n/+f/4//f/9v/1//f/+P/5//v/+//6
//n/+P/6//r/+v/6//r/+//7//v/+f/5//n/+f/7//v//P/8//v/+//7//z//P/8//z/
/P/+////AAAAAAAA//////7/AQADAAUABgAHAAcABgAFAAYABwAJAAoACQAJAAoACgAI
AAgACAAIAAkACQAKAAwACQAIAAgABwAIAAgACQAKAAkACQAJAAoACQAHAAUAAwAGAAUA
CAAJAAYABAACAAEAAwAEAAMAAwACAAIAAwADAAAA//////7//v///wAAAgABAAAA/v/9
//7//f/9//3//v/+//7//v/+//7//f/8//7//v///////f/9//3//P/+//7//v/9//v/
/P/9//3/+v/6//r/+v/7//z//f////7//f/9//z//f/9//3//v/+//7///////7//f/7
//r/+//9////AAD///7//f/8//3//f/+//////8AAAAAAAD9//3//P/8//7///8AAAIA
AQAAAP7//f/+////AAAAAP7//////wAA/v/8//z//f/+//7///8AAP///v/+//3//f/9
//7//////wAAAAAAAP7//v/9//3/AAAAAP7/AAD///7//P/7//z//f/+/////////wAA
AAD+//7//f/8//3//v///wEA/v/9//z/+//7//z//f/+////AAAAAAAA/f/9//3//f/+
//7///8BAAAA///+//3//////////////wAAAAAAAP7//f/8//z//v///wAAAQD///z/
+v/6//3//v///wAAAAAAAAAAAAD///7//f/8//3//v///wAA/f/8//v/+v/9//7///8A
AP7//v/+//7//P/8//z//P/+//7//v/+//z//P/8//z//v/+//7//v/+//7//v/+//7/
/f/8//v/AAACAAQABQADAAMAAgACAAUABQAIAAgABgAGAAYABgAFAAUABgAGAAoACwAO
AA8ACgAJAAgACAAKAAoACQAJAAgABwAEAAQAAQD///3//f////7//f/9//3//P/7//j/
+v/6//v/+//7//v/+//7//n/+f/4//j/+f/6//v//f/5//f/9f/3//v//f8AAAQACAAN
ABMAFgAgADAAQgBWAGgAeQCAAH4AeABtAFwARgAwAB4AEAAFAPj/8f/v//H/8f/x//H/
9P/2//b/9f/2//b/9//1//f/9//3//n/+//6//b/+P/4//f/9//3//b/9//5//v//P/7
//n/+P/3//n/+f/4//j/+f/6//r/+v/4//b/9v/3//j/+//8//z/+f/4//f/9v/3//j/
+f/6//n/+f/5//n/+f/4//j/+P/5//r//P/9//r/+f/4//f/9//4//n/+//8//z//P/8
//r/+v/6//r/+//9//7////+//3//P/7//z//f///wAA////////AAD+//7//v/+////
AQADAAQAAgABAAEAAAABAAMABQAGAAgACQAJAAkABwAHAAgACAAKAAsADQAOAAsACgAJ
AAgACwALAAwADgANAAwADAALAAkACAAIAAgACgALAAwADgALAAkABwAFAAYABQAIAAkA
BwAGAAUABQAEAAQAAgABAAEAAgAEAAUAAwABAAAA/v////////8AAAAAAAD//////v/9
//3//f8AAAAAAAAAAP///v/8//r/+//8//7////9//3//f/8//r/+v/6//n/+v/8//7/
///9//z/+//6//z//P/8//3//f/9//7//v/7//v/+//8//3//v8AAAEAAAD///3//P/+
////AAAAAP7//v/+//7//v/9//3//f/+/wAAAQACAP/////+//7/////////AAD+//7/
/f/9//////////7/AAABAAEAAgABAP7//f/9/////v/+//7//P/8//3//f/8//v/+//7
//z//v///wAA///+//z/+//+//7//P/+//7//v/9//3//f/9//3//f//////AAAAAP3/
/P/6//j/+//8//3////9//3//f/9//v/+v/5//j//P/+////AAD8//v/+v/5//r/+v/7
//3/+//7//v/+//7//v/+//7//3//v/+//7//f/7//n/+P/6//v//P/9//3//v/8//j/
+v/6//r/+v/8//z//P/8//v/+v/5//j/+f/6//v//P/8//z//P/8//z//P/8//z//P/8
//z//P/6//r/+v/6//v//P/+/////v/9//7//v/9//3//f/9////AAACAAMABAACAAAA
/v8BAAIAAgADAAIAAgADAAMABQAFAAMAAwAFAAYABgAGAAMAAwACAAEAAAAAAP///f/7
//v/+//6//j/9//3//b/+f/4//n/+v/5//f/9f/z//X/9//5//v/+P/4//j/+P/2//f/
9//3//v//f/7//v//P/8/wAABwAPABYAIgAwAEAATgBaAGcAbABoAGQAXQBQADgAIAAM
APr/6//i/+P/5f/n/+f/5//p/+z/7P/q/+v/8P/y//P/9f/3//f/8//x//P/9P/y//L/
9P/2//f/+P/4//f/9//3//b/9//3//j/+f/3//f/9v/2//f/+P/4//j/+v/4//j/+f/3
//f/9f/y//T/9v/4//r/+P/4//j/+P/4//f/9v/1//b/9v/3//j/9//2//b/9f/4//n/
+v/7//j/+P/4//n/+P/4//j/+P/5//r/+//8//v/+//6//n/+v/7//z//f/7//v//P/8
//v/+//7//z//f/+////AAD////////+/wIAAwAFAAYABAAFAAYABgAHAAcABgAFAAYA
BwAJAAoACgAJAAkACAAKAAoACgAKAAoACQAJAAoACQAIAAgABwAIAAgACQAKAAYABQAE
AAQABQAFAAUABQADAAEAAwADAAMAAgABAAEAAwAEAAMAAwABAAAAAAD//wAA//////7/
+//7//v//P/6//r/+f/5//n/+f/6//v/+f/4//f/9v/3//j/+P/4//b/9v/3//f/9//3
//f/9v/3//j/+f/5//j/+P/4//f/9//4//n/+v/4//j/+P/5//n/+f/6//r/+//7//v/
/P/7//r/+v/5//r/+//7//z//P/9//7//v/8//z//P/8//7//f/9//3//P/8//v/+v/8
//3//f/+//7//f/8//z//P/8//v/+//8//3//v/+//v/+//6//r/+//6//v//f/7//r/
+v/6//r/+v/7//v/+//7//z//f/8//z/+//6//v//P/8//3//f/8//n/+v/4//j/9//3
//j/+f/6//v/+v/5//n/+P/5//r/+v/6//r/+v/6//v/+f/5//n/+f/5//r/+//8//r/
+v/5//j/+P/5//r/+//5//j/+P/5//n/+f/5//n/+v/7//z//f/6//r/+f/4//v/+//7
//z/+//7//v/+//1//j//P/8//z//P/8//z/+v/6//r/+v/8//z//P/8//r/+v/6//r/
+v/6//r/+v/8//z//P/8//r/+v/6//r/+//8//3//v/9//z/+//6//r/+v/6//r//f/9
//3//f/9//7//////wEAAQAAAAAAAQABAAQABAAEAAQABAAEAAUABQAGAAYABAADAAQA
AwAEAAUABgAIAAcABgAEAAMABAADAAAAAAABAP///f/9//z/+v/4//f/+f/6//v/+v/4
//j/+f/5//f/9//3//f/+P/5//n/+v/3//b/9f/1//f/+//7//v/+//7//z//P8AAAUA
CwAUACAALAA4AEgAVgBhAGwAcABuAGcAWgBCACgAFgAGAPv/8v/t/+v/8f/1//P/8f/w
/+z/7P/v//T/9v/5//v/+f/3//P/8//z//b/9v/2//j/+f/5//n/+P/3//f/9//2//n/
+f/6//v/+v/5//f/9v/3//j/+P/4//n/+P/5//v/+f/5//f/9P/3//j/+f/6//j/+P/4
//j/9//3//f/9//4//j/+f/6//f/9v/2//X/+P/5//r/+//5//j/9//3//j/+P/4//j/
+v/6//r/+v/5//n/+P/3//r/+//8//3/+//7//z//P/7//v/+//8//7//v/+//7//P/9
//7//v8AAAEAAwAEAAIAAwAEAAQABAAFAAUABQAGAAcACQAKAAgABwAHAAYACQAKAAsA
DAAKAAkACQAKAAoACgALAAsACwAKAAoACgAIAAcABgAGAAkACQAJAAkABwAFAAcABwAG
AAQAAgABAAMABAADAAMAAQAAAAAA//8BAAEAAgACAP///////wAA/v/+//3//f/9//3/
/v///////v/9//z//f/+//7//v/9//z//P/7//3//f/9//z//v/+//7//f/6//r/+v/5
//v//P/9//7//f/8//v/+//7//v//P/8//z//f/+/wAA/f/8//z/+//8//3//f/+//z/
/f/+//7//v/+//7//v8AAP////////3//v/+//7//v//////AAD///////8AAAAAAAD/
////AQABAAEAAAD//////v/+/////v///wEAAAD+//3//P/8//z//f/9//3//f/+////
/v/+//3//P/+//7//f/9//z//P/6//z//P/8//v/+//8//3//v////z/+//7//r/+//8
//z//P/6//r/+v/7//v/+//7//v/+//8//3//v/8//z/+//6//r/+//8//3//f/8//z/
/f/7//v/+//7//3//f/9//3//P/8//v/+v/9//3//f/+//7//f/8//v/+f/8//z//v/+
//7//v/+//z//P/8//z//v/+//7//v/8//z//P/8//z//P/8//z//f/+////AAD9//z/
+//6//3//v///wAA/f/8//v/+v/8//z//P/8//7//v/+//7//P/8//z//P/9//7///8A
AP7///////////8BAAIAAwAFAAUABQAEAAIAAwADAAYABwAIAAkACgAJAAcABgAGAAYA
BwAHAAkACwAJAAkACQAJAAgABwAFAAYABgAGAAQAAgABAP///f/9//3//P/7//3//v/+
//7/+f/4//f/9//6//v//P/9//z/+//6//j/+v/6//r/+v/7//v/+//7//n/+f/9/wAA
AgAKAA8AEQAYACYAMgBAAFIAYgBzAIAAgAB6AG0AWgBCACoAFgAKAAMA+v/1//P/8//z
//H/7//y//L/9v/7//r/+P/3//f/9f/1//f/9//3//r//P/6//r/+v/5//j/9v/4//n/
+v/6//r/+f/5//n/+f/5//j/+P/7//z//P/8//v/+P/3//f/+f/7//v/+v/6//r/+v/6
//j/+P/4//j/+v/7//z//f/8//r/+f/4//r/+v/7//v/+f/5//n/+f/4//j/+P/5//v/
/P/9//7/+//6//n/+P/5//v//P/9//v/+//7//v/+//7//z//P/+////AAACAP///v/9
//z//f///wEAAgABAAEAAgACAAQABQAGAAYACAAJAAkACQAHAAcACAAIAAsACwAMAAwA
DAAMAAwADAAMAAsACwAMAA4ADgAPAA8ADAAKAAkACAAIAAkACgAMAAoACQAIAAcABQAD
AAUABQAHAAYABQAFAAQABAACAAEAAQACAAQABQACAAEAAQAAAP3//f/9//7///8AAAAA
AQD///3//P/7//7//v/+//7//v/+//3//P/8//z//f/9//3//f/9//z/+v/6//r/+f/6
//z//v////3//P/7//r/+P/4//j/+f/6//v//f/+//v/+//7//z//v/+///////9//3/
/P/8//r/+//8//z//f/+////AAD+//3//f/9////AAAAAAAA//////7//v/9//3//f/+
/wAAAAD//////f/9//3//P/+//////8AAP7//P/8//3////+//7//v/+//7///////z/
+//7//v//f/+//7//v/8//z/+//7//z//P/6//z//v/+//3//f/7//v/+//7//3//f/+
//7//P/8//v/+v/6//r/+v/7//3//f/9//3/+v/6//r/+v/9//7//v/+//3//f/9//3/
/f/8//z//f/9//3//f/9//z/+//6//n/+v/8//3//v/+//3//P/8//z/+//6//n//f/+
//7//P/6//r/+v/6//3//v///wAA/f/8//v/+v/6//r/+v/6//v//P/9//7//f/8//v/
+v/7//z//f/+//3//P/7//r//P/8//z//P/+//7//v/+//3//P/7//r//P/8//z//P/8
//z//P/8//z//P/8//z//f///wAAAQD//////v/9//7///8AAAAAAAABAAEABAACAAIA
AgACAAMAAwAEAAYABQAFAAQABQAGAAUABgAHAAgACAAIAAcABQAEAAMAAAACAAEA///9
//r/+f/3//X/+P/6//v//P/4//j/+P/5//n/+f/5//n/+//7//v/+v/5//j/9//2//j/
+f/6//v/+//5//n/+P/6/wAACQARABoAJAAyAEIAUgBgAG8AegB6AHYAbQBaAEIAKgAS
APz/7//o/+f/6f/r/+3/7f/r/+j/6P/s/+//8v/2//n/+f/5//X/8//x//P/9P/2//j/
+v/5//n/+f/4//f/9//3//b/9//3//j/+f/4//f/9f/0//f/+P/4//j/+P/2//b/9//1
//f/9//2//f/+P/5//r/+f/4//f/9v/5//n/+f/5//v/+v/6//r/9//2//b/9f/4//n/
+v/7//n/+P/3//f/+f/6//v//P/8//z//P/8//r/+//7//v/+//7//v/+//7//v//P/8
//3//f/9//7/AAAAAAAAAAD////////+/wAAAQADAAQAAwADAAMAAgAGAAcABwAHAAkA
CQAKAAoACQAJAAoACgAMAAwADAAMAAsACQAIAAgACgAKAAsACwAJAAgACAAIAAYABQAE
AAQABQAFAAUABQADAAEAAwADAAUABAADAAMABAAEAAIAAQD///7//v/9//3//f/+//7/
/P/7//r/+v/8//z/+//7//r/+f/5//n/+P/4//j/+P/5//r/+v/6//n/+P/4//f/+f/5
//n/+P/6//r/+v/5//j/+P/4//f/+f/6//v//P/7//r/+f/5//r/+//9//7//f/9//3/
/v/8//z//f/9//7//////wAA/////////v8AAAAAAAAAAAAA/////////v/+//3//P/8
//3//f/+//7//f/8//z//v/+//3//f/9//3//f/8//r/+//7//z//f/8//3////8//r/
+f/4//r/+v/7//v//P/7//v/+//6//r/+f/4//v//P/8//3//f/8//n/+v/6//r/+f/5
//v/+//7//v/+v/5//n/+P/5//r/+v/6//n/+P/3//f/+f/5//n/+f/6//r/+v/6//r/
+v/5//j/+P/5//r/+//5//j/+P/5//v/+//7//v/+f/5//n/+f/3//j/+P/4//n/+f/5
//r/+v/5//j/9//3//r//P/8//r/+v/6//r/+f/4//f/9v/3//j/+f/6//j/+P/4//j/
+v/6//r/+v/4//j/+P/4//j/+P/4//j/+f/6//v//P/5//j/9//2//j/+P/4//j/+v/6
//r/+v/4//j/+P/4//r/+v/6//r/+P/5//n/+f/6//3///8BAP////////7//P/9//3/
AAABAAIAAwAEAAMAAQAAAAAAAQADAAQABwAGAAMAAgABAAIAAgACAAEAAwACAAEA/v/8
//v/+f/3//j/+f/5//n/9//4//j/+P/0//T/9P/1//b/9//4//n/+P/3//b/9P/1//b/
9//4//f/9//3//f/8//1//n/+v8AAAYACwAPABQAHAAqAD4AUgBiAHMAegB2AG4AYwBO
ADYAIAAMAAIA+//w/+v/6//r/+n/6f/p/+r/7P/w//H/8v/y//P/8f/z//P/8//1//f/
+P/2//b/9P/z//P/8//y//P/9f/3//j/9v/1//X/9f/3//f/9v/2//f/+P/4//j/9//0
//P/8//0//f/+P/4//f/9v/1//T/9v/2//b/9v/5//n/+f/5//j/9v/1//T/9//4//r/
+//6//n/+P/3//j/+P/4//n/+v/6//r/+v/5//j/9//2//f/+f/6//v/+f/5//n/+f/7
//v//P/8//3//f/9//7//P/8//z//P/9////AQACAAIAAQABAAAAAgADAAQABAAIAAkA
CQAJAAYABQAFAAQACAAJAAsADAALAAoACQAIAAoACQAJAAoACgAKAAsACwAIAAYABQAE
AAQABQAGAAgABgAFAAQAAwADAAEAAwADAAUABAADAAMAAwACAP///f/9//7/AAABAP//
/f/8//r/+//7//v//P/+//7//f/9//v/+f/4//f/+f/6//v//P/6//r/+f/4//j/+P/5
//n/+//7//v/+v/5//j/9//1//b/+P/6//v/+f/4//f/9v/3//j/+f/7//v/+//8//z/
+v/5//j/+P/5//r//P/9//v/+//6//r//P/9//7//v/+//7//v/+//3/+//6//n/+v/8
//3//v/7//v/+v/6//3//f/9//7/AAAAAP/////8//v/+v/4//v//f/+/wAA/f/6//n/
+f/6//r/+//8//r/+v/7//v/+P/3//f/9//4//r/+//8//r/+v/5//n/+v/6//j/+v/8
//z/+//7//n/+f/5//n/+//7//z//P/7//r/+P/2//j/+P/4//n/+//7//v/+//4//j/
+P/4//r//P/9//7//P/7//r/+f/5//j/+P/5//v/+//7//v/+v/5//j/9//4//r/+//8
//z/+//6//r/+//7//v/+/////7//P/6//j/+P/4//j/+f/6//v//P/7//r/+f/4//r/
+v/6//r/+v/6//r/+v/4//j/+P/4//n/+v/7//z/+//6//n/+P/6//r/+v/6//r/+v/6
//r/+P/4//j/+P/5//r/+//8//v/+v/5//j/+v/6//r/+v/8//z//P/8//v/+v/5//j/
+f/6//v//P/7//r/+v/5//r/+//+/wAAAQABAAEAAQD+//7//////wMABAAFAAYABQAE
AAIAAQADAAQABgAHAAcABwAFAAUAAwAEAAQABAAEAAUABQAFAAEAAAD+//v/+v/7//z/
/P/5//n/+v/6//j/9v/2//b/+P/5//r/+//6//n/+P/3//j/+P/4//j/+P/5//n/+f/1
//X/+f/7//7/BgAKAAkADQAWACAALgBAAFQAZAB3AIAAfgB4AG8AXABCACoAFgAKAP//
9v/v/+//7//t/+v/7//y//L/9P/1//T/9P/z//H/8f/z//X/9//3//b/9v/2//T/9P/z
//L/8P/z//X/9//4//f/9f/0//P/9P/1//X/9v/3//j/+P/4//f/9P/z//P/9P/3//j/
+P/3//b/9f/0//b/9v/2//b/9//3//f/9//1//T/9P/0//X/9v/4//n/9//3//f/9//2
//b/9v/3//j/+P/4//j/9v/2//b/9v/3//n/+v/7//r/+f/4//f/+P/5//v//P/7//v/
+//8//z//P/8//z//f///wEAAgAAAP/////+////AQADAAQABAAFAAUABQADAAMABAAE
AAYABwAJAAoACQAIAAcABgAHAAcACAAKAAoACgALAAsABwAGAAYABgAGAAcACAAKAAkA
BwAFAAMABQADAAUABQADAAIAAQABAAAAAAD+//3//f/+/wAAAQD+//3//f/8//3//f/9
//7//v/+//3//f/6//n/+f/5//z//P/8//z/+//6//j/9v/3//j/+v/7//v/+//7//r/
+P/4//j/9//5//r/+//7//n/+P/3//b/+P/4//j/+f/5//n/+v/6//f/9//3//j/+v/6
//v/+//5//n/+P/4//n/+//9//7//P/8//z//P/6//n/+f/5//r//P/9//7//P/7//n/
+P/6//v//P/+//z//P/7//v/+f/5//n/+P/5//v//P/+//3/+v/5//n/+//6//r/+v/6
//r/+//7//j/9//3//f/+f/6//r/+v/5//j/9v/1//f/+P/3//r/+v/6//n/+f/4//f/
9v/1//b/9//5//r/+f/4//b/9P/2//b/9v/3//n/+f/5//n/9v/2//b/9v/5//r/+v/6
//j/9//2//X/9v/2//f/+f/3//f/9//3//X/9f/1//X/9v/4//n/+v/5//f/9f/0//b/
9//4//n/+//6//b/9P/2//b/9v/2//f/+P/5//r/9//2//X/9P/1//b/9//4//j/+P/4
//j/9//2//X/9P/1//b/9//4//f/9v/1//T/9f/2//f/+P/2//b/9v/2//b/9v/2//b/
9//4//n/+v/3//b/9f/0//X/9v/3//j/+v/6//r/+v/4//j/+P/4//n/+v/7//z/+//6
//n/+P/7//z//f/+/wAAAAAAAAAA///+//3//P/9//7///8AAAIAAgACAAIAAgACAAIA
AgADAA==
         </WaveFormData>
      </LeadData>
      <LeadData>
         <LeadByteCountTotal>10000</LeadByteCountTotal>
         <LeadTimeOffset>0</LeadTimeOffset>
         <LeadSampleCountTotal>5000</LeadSampleCountTotal>
         <LeadAmplitudeUnitsPerBit>4.88</LeadAmplitudeUnitsPerBit>
         <LeadAmplitudeUnits>��V</LeadAmplitudeUnits>
         <LeadHighLimit>2147483647</LeadHighLimit>
         <LeadLowLimit>268435456</LeadLowLimit>
         <LeadID>II</LeadID>
         <LeadOffsetFirstSample>0</LeadOffsetFirstSample>
         <FirstSampleBaseline>0</FirstSampleBaseline>
         <LeadSampleSize>2</LeadSampleSize>
         <LeadOff>FALSE</LeadOff>
         <BaselineSway>FALSE</BaselineSway>
         <ExcessiveACNoise>FALSE</ExcessiveACNoise>
         <MuscleNoise>FALSE</MuscleNoise>
         <LeadDataCRC32>71382690</LeadDataCRC32>
         <WaveFormData>
+P/4//j/+P/4//j/+P/4//f/9v/1//T/9f/2//f/+P/3//b/9f/0//T/9P/0//T/9P/0
//T/9P/2//b/9v/2//j/+P/4//j/+P/4//j/+P/4//j/+P/4//f/9v/1//T/9//4//n/
+v/5//j/9//2//f/+P/5//r/+P/4//j/+P/7//z//f/+//3//P/7//r//P/8//z//P/+
/wAAAgAEAAIAAgACAAIABAAGAAgACgAMAAwADAAMAA4ADgAOAA4AEAAQABAAEAASABIA
EgASABQAFAAUABQAEgASABIAEgAUABQAFAAUABIAEgASABIAEgASABIAEgARABAADwAO
AAwADAAMAAwACgAKAAoACgAJAAgABwAGAAQABAAEAAQAAgACAAIAAgD///7//f/8//z/
/P/8//z//P/8//z//P/8//z//P/8//7//v/+//7/+//6//n/+P/5//r/+//8//7//v/+
//7//f/8//v/+v/9//7///8AAP3//P/7//r/+//8//3//v/+//7//v/+/wAAAAAAAAAA
/v/+//7//v/8//z//P/8//3//v///wAAAAAAAAAAAAD9//z/+//6//z//P/8//z//v/+
//7//v8AAAAAAAAAAP3//P/7//r/+P/4//j/+P/6//r/+v/6//z//P/8//z/+v/6//r/
+v/6//r/+v/6//j/+P/4//j/+v/6//r/+v/6//r/+v/6//j/+P/4//j/+f/6//v//P/5
//j/9//2//f/+P/5//r/+f/4//f/9v/3//j/+f/6//j/+P/4//j/+P/4//j/+P/2//b/
9v/2//j/+P/4//j/+P/4//j/+P/6//r/+v/6//j/9v/0//L/9P/2//j/+v/4//j/+P/4
//f/9v/1//T/9v/2//b/9v/2//b/9v/2//j/+P/4//j/9//2//X/9P/3//j/+f/6//j/
+P/4//j/+P/5//3//v/+//3//f8AAAEAAAABAAEAAgADAAIABQAIAAgABwAEAP///v/+
//3//v/9//3//f/9//n/9//2//j/+v/6//n/9//2//b/9//3//b/9v/1//X/9f/3//f/
8v/w/+//7//x//L/8//z//D/8P/x//H/7//v/+//7//w//D/8P/w/+//7//v//D/9v/0
//T/9//3//b/9v/6//3/BAAPABYAFwAXAB8ALAA0ADwASABRAFcAVABDAC8AFQD5/+v/
6f/l/+L/7//8/wYAFQAiACQAKAAoACMAHwAbABQADwANAAoAAwD9//n/+//8//v/+//6
//r/+f/4//f/9//2//b/9//4//j/9P/0//X/9f/0//P/8v/z//b/9v/2//b/9P/1//X/
9f/2//b/9f/1//P/8//z//P/9P/0//X/9f/0//T/9f/2//b/8//y//H/8v/3//j/+f/4
//X/9//5//j/9v/0//P/9f/1//b/9v/3//f/9//3//f/9//3//f/+f/6//r/+v/4//f/
9//5//z//P/8//z//P/+//7//f/9/wAAAQABAAIAAwADAAQABAAGAAYABgAKAA0ADwAQ
ABEAEQAQAA8ADQAOAA4ADgARABEAEQASABQAFAAVABUAEQARABIAEgAQAA8ADwAPABAA
DwAPABAADgAOAA4ADQAMAAsACgAKAAgACAAIAAUABgAFAAUABQADAAEAAAD//wEAAAD/
/////f/6//n/+P/5//n/+f/5//r/+v/7//v/+f/4//j/9//1//f/+P/4//b/9v/2//X/
9v/5//v//P/5//n/+f/5//f/9//5//n/9//3//j/+P/2//b/9//3//j/+f/6//r/+v/6
//z//P/7//v/+v/5//r/+f/5//r/+v/5//n/+f/7//v/+//7//v//P/8//z/+f/6//n/
9v/3//j/+f/6//n/+P/4//n/+v/6//r/9//3//f/+f/5//r/+f/5//n/+P/4//f/9//1
//X/9v/2//T/9P/0//T/9f/2//b/9//5//r/+v/4//b/9v/2//b/+P/5//n/+P/2//b/
9v/2//b/9v/2//b/9P/0//P/8v/0//f/9//2//b/9v/2//b/9//3//f/+f/3//b/9v/2
//L/8v/y//P/9f/1//X/9v/4//j/+P/4//X/9f/1//X/9P/y//H/8f/y//P/8//0//T/
9P/0//T/9P/0//b/9v/2//b/9v/2//T/9P/0//T/9v/2//b/9v/2//b/9v/2//X/9P/z
//L/9P/0//T/9P/y//L/8v/y//P/9P/1//b/9f/0//P/8v/0//T/9P/0//b/9v/2//f/
+//8//z/+//9/wAAAgACAAIAAwADAAMAAwAFAAYABgAFAAIA///+//7//f/8//v/+//7
//v/9//1//T/9P/2//b/9f/z//L/9P/1//X/9P/y//H/7//v//H/8f/v/+7/7v/v//D/
8P/w/+//7v/u/+//7//v/+//7f/t/+7/7v/v//D/8P/x//D/8P/v/+7/7P/v//X/9v/2
//r/AwAIAA0AFAAZAB0AJwAuADQAPgBIAE0ATQBCAC0AFwD9/+n/4//j/+H/4v/v//7/
DAAXAB4AKAAuACgAGwAXABUADgALAAcAAgABAAEA///9//r/9//1//T/9P/z//T/9f/3
//j/9//3//f/9v/0//T/9f/1//X/9f/1//f/9//2//X/9P/0//X/9f/1//b/9v/1//X/
8//z//P/8//z//T/9v/3//b/9v/3//j//P/5//j/9//0//f/9v/1//X/8//2//n/+f/4
//f/9//2//X/9f/0//f/9//3//f/9//3//f/9//1//b/9v/2//b/9//5//3//f/8//v/
+v/8//7//v/9//3/AAABAAEABAAFAAUABgAIAAoACgAKAAoACwALAAoADgAPAA8ADwAO
AA4ADQAMAA0ADQANAA4AEQASABQAFQASABEAEQAQABEAEQASABMAEgARABEAEgAQABAA
EAAPAA4ADQAMAAwADAAMAAwACQAIAAcABwAHAAkABwAGAAUAAwACAAEAAQABAAAAAQAC
AAAA///+//3//v/+//////////7//v/9//v//f/+//7///8AAAEAAQD8//3//f/8//3/
/f/9//3/+//7//3//f/7//v//P/8////AAACAAMAAAD///7//P/9//7/AQACAAEAAQAA
AP///v/9//3//v8AAP////////3//f/9//3//v8AAAEAAgD+/wAAAAD+//7//v/+//7/
/f/8//z//f/+//7//v/7//r/+f/6//n/+f/5//r/+//6//r/+f/5//r/+//9//7//P/8
//z//P/+//7//f/9//v//P/8//r/+P/4//j/+P/5//v//P/8//z//P/8//z//P/8//z/
/P/8//z/+//6//r//f/9//z//P/8//z//P/5//n/+f/7//v/+v/6//r/+f/6//v//f/8
//v/+v/6//z//P/8//z/+P/3//b/9f/3//j/+v/9//3//f/8//z//f/8//v/+v/+//z/
+v/8//z//P/8//z//P/8//z//P/6//r/+v/6//r/+v/6//r/+P/4//j/+P/5//r/+//8
//v/+v/5//j/+f/6//v//P/7//r/+f/4//n/+v/7//z/+v/6//r/+v/6//r/+////wIA
AgABAAEABgAIAAgACgALAAsACwAJAAoACgAJAAcABQADAAMABAABAAAA///////////7
//n/+v/6//z//P/7//n/+P/4//f/9//2//b/9f/z//P/9f/3//X/9P/0//X/9v/2//b/
8//y//L/8//1//X/9f/1//P/9P/0//T/9f/1//b/9//4//b/9P/2//f/9//4//j//P8H
ABAAEwAWABsAHQAlADIAOgA+AEYASwBLAD4AKwAbAAcA9//v/+v/5//s//n/BAAOABsA
KAAuACwAJgAjACMAGwAQAA0ACQAEAP//AQD/////AAD///3//P/8//v/+f/5//r/+v/5
//n/+f/4//b/9v/3//f/9//3//f/+f/5//j/9//2//j/+f/5//n/+v/6//n/+f/5//n/
+f/5//b/9v/3//f/9P/0//X/9v/5//f/9//3//f/+//7//v/+P/1//f/+f/5//j/9//3
//j/+f/7//z/+v/5//j/9//6//v//P/9//3//v/+//7//f/9//7/AQD///7//f/8//3/
AAABAAEAAQAEAAUABQAEAAUABQAGAAgACgAKAAoACgALAAsACgANAA8AEAARAA8AEAAQ
ABAAEQARABEAEgAQABAAEQARABEAEQASABIAFAATABMAEwAQAA8ADwAQAA4ADgAOAA0A
DgANAAwADAAMAAwADAAJAAYABQAFAAUABwAFAAQAAwABAAAA/////////v///wAA/f/9
//3//f/6//r/+//7//3//P/8//v/9//5//r/+v/8//z//P/7//f/+f/6//r/+//7//v/
+//9//3///////v/+//8//z//P/8//3//f/////////+//z//P/+//7//v/////////8
//v/+//8//7//f/9//3//f/9//3//f/9//7//v/+//7/AAAAAP7/+//6//n/+P/5//j/
+P/5//z//P/8//n/+//7//3//f/6//n/+f/5//r/+v/5//n/+f/5//r/+v/5//j/9//2
//j/+P/3//f/9//4//j/9v/4//j/+P/4//b/9//3//b/9v/2//b/9v/4//j/+P/4//b/
9v/1//T/9P/3//f/9v/2//b/9v/2//P/8//z//X/9//2//b/9v/1//b/9//5//j/9//2
//b/9v/2//b/9v/1//X/9f/1//X/9P/0//X/9f/1//T/9P/0//T/9P/0//L/9v/4//b/
9P/0//T/9P/1//b/9//4//b/9v/2//b/9P/0//T/9P/3//j/+f/6//j/+P/4//j/9v/2
//b/9v/3//j/+f/6//3/AQACAAIA/////wIABAAGAAgACQAJAAgABQAGAAYACAAHAAQA
AQD+//7//f/8//3//f/9//3/+f/3//b/9v/2//b/9f/z//T/9P/1//X/9P/0//P/8f/z
//X/9f/z/+//7v/u/+7/7//w//D/8P/u/+//7//v//H/8f/x//L/9P/0//T/8//x//H/
8v/y//T/9P/x//H/7v/y//r/AwAEAAkADgAVAB0AJwAwADgAQABIAE0ATwBKADkAIQAH
APf/7f/p/+n/7P/3/wAACgAZACoAMAAsACYAIwAfABkADgAJAAUAAAD9///////5//T/
9//3//b/9v/1//f/9//4//j/9f/1//X/9P/y//L/8//z//X/9f/1//f/9//2//X/9P/y
//P/8//z//T/9P/z//P/9f/1//X/9f/y//L/8//z//T/9P/1//b/9v/z//L/8f/z//f/
9//3//b/8//1//f/9v/0//L/8f/y//P/9f/2//f/9//3//f/+P/5//r/+//4//j/9//2
//X/9f/2//n//P/8//z//P/+/wAAAAD//wAABAAGAAcABwAHAAYABgAIAAoACgAKAAsA
DQAOAA4AEAARABEAEQARABIAEgASABMAEwATABQAFAAUABUAFQAVABUAFgAWABQAEwAT
ABMAEQAPAA4ADgAPABAAEQARAA4ADQAMAAwADAAMAAwACQAGAAUABQAFAAcABQAEAAMA
AQAAAP/////8//r/+v/6//v/+//7//v//P/8//3//f/7//r/+v/5//n/+//8//z//P/8
//z/+//5//v//P/8//v/+//7//v/+v/5//r/+f/6//v//f/+//z//P/9//3//f/9//3/
/P/8//z//v/+//z//f/9//3//////wAAAgAAAP////////3//f/9//3///8AAAAAAAD8
//7//v/8//7//v/+//7//f/8//z//f/+//7//v/7//3//f///////f/7//r/+f/6//r/
+f/5//v/+//8//z//P/8//z//P/8//z/+//7//v//P/8//r/+v/6//r/+v/4//n/+f/4
//n/+v/7//z/+v/6//r/+v/4//j/9//2//f/+//8//z/+//6//n/+P/3//f/9//5//v/
+v/6//r/9v/2//b/9//5//n/+f/6//j/+P/4//j/+f/5//n/+f/7//r/+v/7//v/+//6
//r/+v/6//r/+v/2//r/+v/2//n/+v/7//z//P/8//z//P/6//r/+v/6//r/+v/6//r/
+P/4//j/+P/6//r/+v/6//r/+v/6//r/+v/6//r/+v/4//j/+P/4//n/+v/8/wEAAAAA
AP////8DAAYABwAKAAoACQAIAAUACQAKAAoACQAGAAMAAgACAAEAAAD///////////v/
+f/4//j/+v/6//j/9f/z//L/9f/1//T/9P/z//H/8f/z//P/8f/w//D/8f/y//L/8v/z
//L/8v/z//P/8//z//P/8f/y//L/8v/y//H/8f/x//T/9v/2//T/9f/3//b/9v/+/wMA
BgAPABgAGwAfACcALgAyAD4ASgBRAE8ARAAvABcAAwDx/+n/5//j/+L/8f/+/wgAGQAq
AC4AKAAoACcAHwAXABIADwAJAAQAAQABAP/////+//3//f/8//z/+//7//v//P/8//n/
+f/5//j/9P/0//X/9f/1//X/9f/3//n/+P/3//b/9v/3//f/9//4//j/9//3//n/+f/5
//n/+P/4//n/+f/4//j/+f/6//r/9//2//X/9//7//v/+//4//X/9//5//n/+P/3//f/
+f/5//r/+v/5//n/+f/5//j/9//2//X/+P/6//v//P/5//n/+v/9//7//v/+//7//P/+
//7//f/9/wAAAQABAAMABQAGAAgACAAKAAoACgALAA0ADgAOABAAEQARABEAEQASABIA
EgAUABUAFgAYABUAFAAUABMAEwATABQAFAAWABUAFQAVABIAEQARABIAFAAUABQAEwAS
ABEAEAAQAA4ADgAOAAsADAALAAsACwALAAkACAAHAAgACAAIAAkABwAEAAMAAgABAAEA
AQABAAAAAAABAAEAAwACAAIAAQD//wEAAgACAAAAAAAAAP////8BAAIAAgD/////////
//3//f///////////wAAAAAAAAAAAQABAAMAAwADAAIAAAAAAAIAAgACAAMAAwADAAQA
AwADAAQAAgABAAEAAQADAAMAAwADAAMABAAEAAQAAQACAAEA/v///wAAAQACAAMAAgAC
AAMAAwACAAEA/f//////AQABAAAA////////AgACAAEAAQAAAP/////+/wAAAAAAAAAA
/v/+//3//f/9//7//v/8//3//v///wAA//////7//P/8//z//P/8//z//P/8//z//v/+
//3//P/+/wEAAQAAAP///v/9//z/+//7//v//f/9//z//P/8//z//P/8//3/////////
AAD///7//f/8//v/+//7//v//f/8//z//f/9//3//P/8/wAAAAAAAAAAAAD+//7/+v/6
//r/+v/6//3//v///wAA/v/+//7//v/8//z//P/8//z//P/8//z//v/+//7//v/+//7/
/v/+//7//v/+//7//v/+//7//v/8//z//P/8//7//v/+//7//v/+//7//v8AAAAAAAAB
AAcACAAIAAcABQAIAAoACgAOAA8ADwAPAAsADQAOAA4ADQAKAAcABgAGAAUABAADAAIA
AQAAAPv/+v/6//v//v/+//3/+//6//z//f/9//z//v/9//v/+//8//v/+P/2//f/+f/7
//z/+v/5//j/+P/7//v/+//7//r/+f/5//j/9v/2//X/9f/2//j/+f/6//z/+//9//z/
/P8CAAkADAATAB4AIQAjACcALgA4AEYATABNAEsAQAApABEA/f/x/+v/6f/r//L//f8K
ABQAHwAqAC4ALgAuACsAIwAbABgAEwANAAoABwABAAEABQAEAAMAAQAAAAAA///9//3/
/v/+//////////7//P/8//3//f/9//3//f///////v/9//z/+//7//r/+f/8//z/+//7
//3//f/9//3//P/8//3//f/6//r/+//8//7/+//6//n/+//////////9//n/+v/7//z/
/P/8//3/+//7//z//P/9//3//f/9//7///8AAAEAAAAAAP///v//////AAADAAQABAAE
AAQAAwAEAAMAAQADAAYABwAHAAgACQAJAAoACgAMAAwADAAPABEAEgASABMAEwASABEA
FAAWABcAGAAYABcAFgAWABQAFAAVABUAFQAVABYAFgAVABMAEgARABEAEQASABQAFgAW
ABYAFQATABEADwAOABAAEAAQAA0ACgAJAAkACQAKAAkACQAJAAYABAACAAEAAwACAAMA
BAABAAEAAQABAAAAAAABAAEAAQAAAAAA///9////AAAAAAIAAgACAAEA/f///wAAAAAB
AAEAAQABAAEAAQADAAMA/////wAAAAAAAAAAAQABAAMAAwADAAIAAQAAAAEAAAADAAUA
BgAHAAMAAQAAAAAA/v/9//3//f8AAAEAAgADAAEAAgACAAIAAgAEAAQAAgABAAAA///+
//7//v///wEAAQAAAP//+//9//3///////7//f/9//3/AAAAAP/////9//3//v/+/wAA
AAAAAAAA///+//z/+//9//7//v/8//v/+v/5//j/+f/7//z//P/8//z//P/8//r/+v/6
//r/+//8//z//P/7//3//P/6//r/+v/6//r/+f/5//n/+//7//r/+v/6//r/+v/6//v/
+//7//v//P/6//r/+v/6//v/+//7//v//f/8//z//f/8//v/+f/4//z//P/8//z//P/6
//T/9v/5//r/+//8//7//v/+//7/+//6//n/+P/5//r/+//8//z//P/8//z/+v/6//r/
+v/6//r/+v/6//z//P/8//z//P/8//z//P/6//r/+v/6//z//P/8//z/+v/6//r/+v/6
//r/+v/6//v//P/9////AQACAAIAAQABAAQABgAGAAgACQAJAAkABwAJAAoACgAHAAQA
AQAAAAIAAQAAAP//AQABAAEA/f/7//r/+v/8//z/+//5//j/+P/5//n/+P/2//X/8//z
//X/9f/z//L/8v/z//T/9P/0//P/8v/y//X/9f/1//X/9P/z//P/8v/0//T/8//z//P/
9P/0//T/9P/3//f/9P/0//r/AwAIAA0AFAAZAB0AIwAqADIAPABEAE0ATwBGADMAIwAN
APX/7f/r/+f/7v/9/wYAEAAdACgAMgAyACoAIwAfABsAFAAPAA0ABgABAAEAAwADAAIA
/f/7//r/+v/5//f/9//4//j/9//3//f/9v/2//b/9//3//f/9//3//n/9//2//X/9P/0
//X/9f/1//f/+P/4//n/+P/3//b/9f/0//T/9f/1//X/9v/4//r/+//3//X/8//x//X/
9f/1//X/8//2//n/+f/4//f/9//1//X/9v/2//n/+f/5//n/9//3//f/9//5//r/+v/6
//f/9//4//v//v/+//7//v/9//7//f/7//v//v//////AQADAAQABgAFAAYABQAEAAcA
CQAKAAoADAANAA0ADQANAA4ADgAOABEAEQARABIAEAAQABEAEQAPAA8AEAAQAA4ADQAN
AA0ADQANAA4AEAAOAA4ADgANAAwACwAKAAoACAAIAAgABQAFAAUABgAHAAYAAwABAP//
AQAAAP/////8//r/+v/6//r/+//8//3//P/8//3//f/9//z//P/7//n/+//8//z/+v/6
//r/+f/5//v//P/8//n/+f/5//n/9//3//n/+f/6//v//f/+//z//P/9//3//f/9//3/
/P/8//z//v/+//z//f/9//3//v/9//3//v/8//v/+//7//3//f/9//3//P/8//v/+v/6
//z//P/6//z//P/8//z/+f/4//j/+f/6//r/+v/3//X/9f/3//f/+f/5//r/+//7//r/
+P/3//f/9//4//j/+v/6//r/+v/5//j/9v/1//b/+P/5//j/+P/4//j/+P/2//f/9//2
//j/+P/4//j/9v/2//b/9v/2//b/9f/0//L/9f/1//T/9v/2//b/9v/3//f/9//5//n/
+P/4//j/9P/0//T/9f/3//f/9//4//j/+P/4//j/9//3//f/9//1//T/9P/1//f/9//2
//b/9v/2//b/9v/0//T/9P/y//X/9v/3//j/9//2//X/9P/0//T/9P/0//b/9v/2//b/
9v/2//b/9v/0//T/9P/0//b/9v/2//b/+P/4//j/+P/3//b/9f/0//b/9v/2//b/+P/4
//j/+P/2//b/9v/2//b/9v/2//f//f/+//7//f/9/wAAAgACAAYABwAHAAcABAAFAAUA
BAADAAAA/f/8//7//f/8//v/+//7//v/9//1//T/9P/2//b/9f/z//L/8v/z//P/8v/y
//H/7//v//P/8//x//D/8P/x//L/8v/w/+//7v/u/+//7//v/+//8f/x//L/8v/w//D/
7//v//H/8v/y//L/8P/x//P/8v/0//r/AQAIAA0AEgAVABcAHQAoADQAOgBAAEkASQA6
ACUADwD3/+n/5//j/+H/6v/1//z/DAAhACYAJgAmACQAIQAdABUADAAJAAcABAD///n/
9//5//r/+//7//r/+v/5//j/9//3//b/9//3//f/9v/0//T/9f/1//X/9f/1//f/9f/0
//P/8v/w//H/8f/x//T/9P/z//P/8//z//P/8//y//L/8//z//T/9P/1//b/+P/1//T/
8//z//f/9//3//X/8f/y//P/9f/0//P/8//z//P/9P/0//X/9f/1//X/9f/1//X/9f/z
//T/9P/0//T/9f/3//v/+v/6//r/+v/6//z//P/7//v//v///////v//////AAACAAQA
BAAEAAMABQAGAAYACAAJAAkACQALAAwADAAMAAsACwALAAwADAAMAA0ADQAJAAkACgAK
AAoACQAJAAkACgAJAAkACgAKAAoACgAJAAgABwAGAAYABgAGAAYAAwACAAEAAQABAAEA
///+//3//f/8//v/+//8//r/+v/6//v/+//7//v/+f/4//j/9//1//T/9P/z//L/9f/3
//j/9v/2//b/9f/1//f/+P/4//b/9f/0//P/9P/1//j/+f/2//X/9f/0//b/9v/3//f/
9v/1//T/8v/z//T/9//4//b/9//3//f/+P/3//f/+P/2//X/9f/1//X/9f/1//X/9f/2
//b/9v/0//b/9v/0//T/9P/0//T/8//y//L/8//0//T/9P/x//P/8//1//X/8v/x//H/
8f/0//T/8//z//P/8//0//T/8v/y//L/8v/y//L/8f/x//L/9P/1//T/8f/w/+//7v/w
//H/8f/w//D/8P/w//D/8P/w//D/8P/y//L/8f/w/+7/8f/x//D/8v/y//L/8v/x//H/
8f/z//P/8v/y//L/8v/y//L/8//w/+//7v/u/+//8P/x//L/8f/x//H/8f/x//D/8P/x
//H/8f/w//D/8v/y//L/8v/0//T/9v/0//H/8P/v/+7/7v/u/+7/7v/w//D/8P/w/+//
7v/t/+z/7f/u/+//8P/u/+7/7v/u//D/8P/w//D/8v/y//L/8v/w//D/8P/w/+7/7v/u
/+7/8P/w//D/8P/w//D/8P/w//D/8P/w//D/7v/u/+7/7v/w//D/8P/w//L/8v/y//L/
8v/y//L/8v/1//n/+v/6//f/9//6//z//P/+//////8BAP//AQACAAAA///8//n/9v/2
//X/9P/1//X/9f/1//H/7//u/+7/8P/w/+//7f/s/+z/7f/t/+z/7P/r/+n/6//t/+3/
6//o/+j/6f/q/+j/6P/n/+b/6P/p/+n/6f/r/+v/6//s/+r/6v/q/+n/6f/p/+r/6v/q
/+r/6f/p/+r/7P/w//X/+v8FAAwACwAPABUAHAAkADIAOAA7AD0AMAAXAP//7f/h/93/
2f/X/+D/7//6/wYAFQAeACAAHgAaABUAEwAPAAgA///5//r/+f/3//X/9f/2//X/8P/u
/+3/6//s/+3/7//w/+3/7f/t/+z/7P/s/+3/7f/t/+3/7f/v/+3/7P/r/+r/7P/t/+3/
7f/s/+z/6//r/+n/6f/p/+n/6v/q/+v/6//q/+r/6//s/+z/6f/o/+f/6P/t/+7/7//t
/+n/6v/r/+3/7P/r/+v/6//r/+z/7P/t/+3/7f/t/+v/6//r/+v/7P/u/+//8P/t/+3/
7v/x//L/8v/y//L/9P/2//b/9f/z//b/9//3//j/+f/5//r/+P/6//r/+v/7//3//v/+
//7/////////AQACAAIAAgABAAEAAQACAAQABAAFAAUAAQABAAIAAgACAAEAAQABAAAA
/////wAAAAAAAAAA//8AAP///v/+//7//v/+//v/+v/5//n/+f/5//f/9v/1//f/9v/1
//X/9P/y//L/8v/v/+//7//v/+7/7v/v/+//7//u/+7/7f/s/+//8f/y//H/8P/v/+3/
6//t/+7/7v/v/+//7//v/+//7//x//H/7//v//D/8P/u/+7/7//v/+3/7f/t/+z/6v/q
/+z/7P/t/+//8P/x//D/7//v//D/8P/v/+//7//v/+//7//v/+7/7v/t/+z/7f/w//H/
8P/u/+7/7v/u/+v/6v/q/+v/7f/u/+//7f/s/+v/7P/r/+r/6f/p/+n/6v/q/+n/6f/r
/+v/7P/s/+n/6P/n/+b/6P/o/+f/5//l/+b/5v/k/+b/5v/m/+b/6P/p/+n/6P/m/+b/
5v/m/+j/6P/o/+j/5//m/+T/4v/k/+f/5//m/+j/6P/o/+j/5//n/+f/6f/o/+b/5f/k
/+P/5P/l/+f/5v/l/+T/5P/k/+T/5P/k/+P/4//j/+P/5f/k/+T/5f/l/+X/5P/k/+T/
5P/k/+T/5v/m/+b/5P/k/+T/5P/k/+b/5v/m/+b/5v/m/+b/5v/l/+T/4//i/+P/5P/l
/+b/5P/k/+T/5P/k/+T/5P/k/+T/5P/k/+T/4v/i/+L/4v/j/+T/5f/m/+T/5P/k/+T/
5f/m/+f/6P/n/+b/5f/k/+T/5P/k/+T/5v/m/+b/5v/o/+j/6P/o/+n/6v/r/+z/7//w
//H/8v/y//L/8v/y//L/8v/y//L/8P/u/+z/6v/o/+j/6P/o/+b/5v/m/+b/5f/k/+P/
4v/i/w==
         </WaveFormData>
      </LeadData>
      <LeadData>
         <LeadByteCountTotal>10000</LeadByteCountTotal>
         <LeadTimeOffset>0</LeadTimeOffset>
         <LeadSampleCountTotal>5000</LeadSampleCountTotal>
         <LeadAmplitudeUnitsPerBit>4.88</LeadAmplitudeUnitsPerBit>
         <LeadAmplitudeUnits>��V</LeadAmplitudeUnits>
         <LeadHighLimit>2147483647</LeadHighLimit>
         <LeadLowLimit>268435456</LeadLowLimit>
         <LeadID>V1</LeadID>
         <LeadOffsetFirstSample>0</LeadOffsetFirstSample>
         <FirstSampleBaseline>0</FirstSampleBaseline>
         <LeadSampleSize>2</LeadSampleSize>
         <LeadOff>FALSE</LeadOff>
         <BaselineSway>FALSE</BaselineSway>
         <ExcessiveACNoise>FALSE</ExcessiveACNoise>
         <MuscleNoise>FALSE</MuscleNoise>
         <LeadDataCRC32>2509224117</LeadDataCRC32>
         <WaveFormData>
BAAEAAQABAAEAAQABAAEAAYABgAGAAYABgAGAAYABgAIAAgACAAIAAgACAAIAAgABgAG
AAYABgAGAAYABgAGAAgACAAIAAgABwAGAAUABAAFAAYABwAIAAYABgAGAAYACAAIAAgA
CAAKAAoACgAKAAkACAAHAAYACAAIAAgACAAGAAYABgAGAAYABgAGAAYABgAGAAYABgAD
AAIAAQAAAAIAAgACAAIA///+//3//P/6//r/+v/6//r/+v/6//r/+f/4//f/9v/4//j/
+P/4//f/9v/1//T/8v/y//L/8v/0//T/9P/0//T/9P/0//T/9P/0//T/9P/y//L/8v/y
//P/9P/1//b/+f/6//v//P/8//z//P/8//7//v/+//7//v/+//7//v///wAAAQACAAIA
AgACAAIAAAAAAAAAAAAAAAAAAAAAAAIAAgACAAIAAgACAAIAAgAAAAAAAAAAAAAAAAAA
AAAAAQACAAMABAACAAIAAgACAAIAAgACAAIAAAAAAAAAAAAAAAAAAAAAAAAAAAAAAAAA
AgACAAIAAgAAAAAAAAAAAAAAAAAAAAAA/v/+//7//v///wAAAQACAAEAAAD///7/AAAA
AAAAAAAAAAAAAAAAAP7//v/+//7///8AAAEAAgACAAIAAgACAP///v/9//z//f/+////
AAD+//7//v/+/wEAAgADAAQAAwACAAEAAAD+//7//v/+/wAAAAAAAAAA///+//3//P//
/wAAAQACAAEAAAD///7/AQACAAMABAADAAIAAQAAAP7//v/+//7//v/+//7//v/8//z/
/P/8//7//v/+//7///8AAAEAAgABAAAA///+/wAAAAAAAAAA///+//3//P/+//7//v/+
//7//v/+//7//f/8//v/+v/7//z//f/+//z//P/8//z//v/+//7//v/+//7//v/+//z/
/P/8//z///8BAAMABQAEAAQABAAHAAcACAAJAAoACwALAAkACQAGAAUAAgAAAPz/+v/5
//n/+P/3//b/9P/z//P/9f/1//X/9f/1//P/8f/y//T/9P/2//f/9//3//f/+f/5//n/
+f/6//r/+v/6//n/+P/4//f/9//3//j/+f/6//z//f/6//r/+//7//v/+//7//v/+//5
//n/+//7//3/AQAIAA8AEQAMAAIA+v/t/9r/yv+//7b/sf+z/7b/uP/A/8j/yf/D/7P/
pf+d/5//nP+c/5//qP+x/7f/u/+7/8H/y//P/9b/3f/h/+T/6f/t//H/9P/1//f/+f/6
//v//P/8//z//f/9/wEAAQABAAIAAgABAAAA//8CAAIAAwADAAEAAQABAAEAAgACAAIA
AgADAAQABQAHAAYABAADAAMABgAGAAYABgAGAAQABAAEAAQABAAEAAQABQAFAAQABAAC
AAIAAQABAAQABAAEAAQAAgACAAIAAgACAAEAAQACAAMABAAGAAcABQAEAAMAAgAEAAMA
AwADAAMAAgACAAIAAAD///7//f/+//3//f/9//v/+//6//n/+//7//r/+v/3//b/9v/1
//T/9P/0//P/9f/1//T/8//x//H/8f/x//H/8f/w//D/8P/w/+7/7v/s/+z/7f/t/+7/
7//w//H/7//v/+//7//x//L/8v/z//P/9P/0//X/9v/3//j/+f/7//z//f/9//3//f/+
//7/AAABAAEAAAD+//7//v/+/////////wAAAgACAAEAAQAAAAAA/////wAAAgADAAUA
AwADAAMAAgACAAIAAgACAAMAAwACAAIAAAABAAEAAQADAAMAAwADAAEAAQABAAEA////
//////8BAAIAAwAEAAEAAAD///7/AAABAAIAAwADAAEAAQAAAP7/////////AQABAAIA
AgAAAP///////wEAAgACAAEA/////wAAAQABAAEAAQABAAEAAQABAAEA//////7//v8A
AAAAAAABAAMAAgACAAEA/////wAAAAACAAEAAQACAAEAAAD///7//v/+//7//v8AAAAA
AAAAAAIAAgACAAIAAQABAAEAAQD///////8AAAEAAQD+/wAAAAAAAP//////////////
/wEAAQABAAEAAAD///7//f/+////AAACAAAA///+//7///////////8AAAAA///+//7/
/v/+//7/AAABAAEAAAD+//7//v/+//7//v/+//7/AAAAAAAAAAD+//7//v/+//7//v/+
//7//v/+//7//v/+//7//v/+/wAAAAAAAAAA/v/+//7//v8AAAAAAAAAAAAAAAAAAAEA
BAAFAAYABgAIAAsADQAOAA0ADgAOAA0ADAALAAoACQAGAAQAAAD+//v/+//6//n/+P/2
//X/9f/1//X/9f/1//j/9//4//r/+//6//n/+f/5//n/+f/7//z//f/+/wAA/f/8//v/
+f/7//z//v////3//v/+//7///////7//v////////////////////////8BAAMABwAJ
ABAAEwARAAwABgD8/+3/3P/O/8P/uv+1/7H/sP+2/77/wP+5/6v/m/+N/4n/jf+Q/5L/
mf+m/7H/t/+5/73/xf/L/9P/3P/j/+n/7v/x//X/9//2//X/+f/9//7///8AAAIAAgAD
AAMAAwADAAMABAAGAAcACAAJAAkACAAIAAcACQAJAAkACQAIAAgACAAIAAgACAAIAAkA
CgAKAAsADQAMAAoACAAGAAcABgAHAAgACgAKAAoACgAJAAkACAAIAAkACgAKAAsACgAK
AAoACgAKAAoACgAKAAwACwALAAwACwAKAAoACQAJAAoACwAMAAoACQAJAAkACQAIAAgA
CAAJAAkACQAJAAkABwAGAAUABQAFAAQAAwACAAEA///+//7//v///////v/+//7//f/9
//3//P/7//3//f/9//3/+v/5//f/9v/5//r/+f/6//j/+P/5//n/9//3//f/9//4//n/
+v/7//z//P/7//v//P/+////AQACAAMABAAFAAQABAAEAAMABQAFAAYABgAEAAUABQAE
AAQABAAEAAQAAwADAAMABAACAAIAAQABAAIAAgABAAEAAQACAAIAAwAFAAUABQAEAAQA
BAAEAAQABQAFAAQABAAGAAcABwAHAAUABQAFAAUABwAHAAcABwAHAAcABwAHAAQABAAE
AAQABQAGAAcACAAIAAcABgAFAAYABQAGAAYABAAFAAUABQADAAMABAAEAAUABQAGAAcA
BQAGAAYABQAFAAUABgAHAAcABwAHAAcABQAFAAUABQAFAAUABAAEAAIAAgACAAMAAQAA
AAAA//8AAAEAAwAEAAQAAwADAAQABAAEAAQABAACAAIAAgACAAIAAgACAAIABAAEAAQA
BAABAAEAAQABAAMAAwADAAQAAwADAAAAAgAEAAQAAwADAAMAAwADAAMAAQABAAEAAQAC
AAMABAAFAAQAAwACAAIAAwADAAMABAADAAMAAwADAAMAAgAAAP7///8AAAEAAgAAAP//
//8AAAIAAgACAAIAAgACAAIAAgACAAIAAgACAAIAAgACAAIAAAAAAAAAAAACAAIAAgAC
AAIAAgACAAIAAAAAAAAAAAACAAIAAgACAAAAAAAAAAAAAgACAAIAAgADAAQABgAIAAcA
CAAIAAgADAAPABEAEwATABIAEAAMAAwADAAMAAoABgACAAAA//////7//f/8//z/+//7
//3//P/7//r/+f/5//n/+v/8//z//P/9//3/+//7//3//f//////AAAAAP7//v/9//z/
/v////////8AAAAAAAABAP///v/+///////////////////////9////BQAJAA0AEgAV
ABMADgAIAPz/7//i/9T/xf+6/7X/s/+y/7j/wP/C/73/sf+n/5v/k/+T/5b/mP+f/6r/
s/+5/7v/w//L/9H/1//g/+f/6//y//f/9//5//j/+f/9//3//v///wAAAgACAAMAAwAD
AAMAAwAEAAcABwAHAAcACAAIAAkACQAJAAkACQAJAAwADAAMAAwACwAKAAkACQAKAAoA
CwANAA0ADAALAAoADAAKAAoACgAKAAoACgAKAAoACQAHAAYABwAIAAgACQAKAAoACgAK
AAgACAAIAAgACQAJAAoADAALAAoACgAJAAgACAAIAAgACgAJAAkACQAHAAYABgAGAAcA
BwAHAAcABQADAAIAAQACAAMAAwADAAIAAQD///7////+//7//f/+//7//v/9//z/+//5
//f/+f/5//n/+f/7//v/+v/6//n/+P/1//T/9f/2//j/+f/3//f/9//3//n/+f/5//n/
+f/6//r/+//7//z//P/9////AQADAAUABAAEAAQAAwAFAAUABgAGAAQABQAFAAQABAAE
AAQABAAHAAcABwAIAAYABgAFAAUACAAIAAcABwAFAAYABgAHAAcABwAHAAYACAAIAAgA
CAAIAAcABQAEAAYABwAHAAcABwAHAAcABwAHAAcABwAHAAkACQAJAAkABwAGAAUABAAF
AAYABwAIAAcABwAHAAcABQADAAMAAgADAAUABgAHAAUABQAGAAYABgAFAAUABQAFAAYA
BgAFAAMAAwAEAAUABQAFAAUABQAFAAUABQAFAAUABQAEAAQAAgACAAIAAwAFAAQABAAD
AAMAAwAEAAQAAwABAAAAAAACAAIAAgACAAQABAAEAAQAAgACAAIAAgACAAIAAgACAAEA
AQABAAEAAwADAAMABAAEAAMA//8AAAIAAgABAAEAAwADAAMAAwACAAEAAAD//wAAAQAC
AAMAAQABAAEAAgACAAEAAAAAAAMAAwADAAMAAwACAAAA/v///wAAAQACAAQAAwABAAAA
/v/+//7//v/+//7//v/+//7//v/+//7///8AAAEAAgAAAAAAAAAAAP7//v/+//7/AAAA
AAAAAAD+//7//v/+/wAAAgAEAAYABgAGAAkACwAKAAsADAAMAAwACgAKAAoABgACAP//
+v/6//n/+f/4//f/9v/0//P/9f/3//f/9//3//f/9f/1//b/+P/4//j/9//3//f/9//5
//n/+f/5//z//P/8//z/+//6//r/+//7//v//P/8//7///////7//f/9//z/+//7//v/
+//7//3///8BAAEAAwAFAAoAEQATAAwABgD8/+n/2P/K/73/sv+x/7X/uP/A/8j/zv/N
/8P/tf+n/5//n/+g/6T/qf+w/7X/uf+9/8H/x//N/9X/3v/n/+n/7v/v//H/8f/0//n/
+//9//7///8AAP///v/+//3/////////AAABAAEAAQABAAQABAAFAAUABQAFAAUABQAF
AAQAAwACAAMABAAFAAcABwAGAAYABwAGAAYABgAGAAgABgAGAAYABAAEAAQABAAHAAcA
BgAGAAYABgAFAAUABgAGAAYABgAGAAYABgAGAAUAAwACAAIABAAEAAUABQAEAAQABAAE
AAIAAQABAAEAAwACAAIAAgD//////////////f/8//v//f/9//z/+//5//n/+P/4//n/
+P/4//f/9P/0//T/8//1//X/9P/z//H/8f/x//H/8f/x//D/8P/w//D/7v/u/+3/7P/s
/+v/7P/t/+7/7//t/+3/7f/t/+//8P/w//H/8v/0//X/9//3//f/9//3//j/+v/8//3/
/f/9//7//v/8//3//f/8//3//v///wAAAAD///7//v///wAAAAABAAAAAAD/////AQAC
AAIAAwAFAAUABQAEAAMAAgABAAAAAwADAAIAAgABAAEAAAD/////////////AQABAAEA
AQAAAP///v/9//3//v///wAA/v/+//7//v///////////wEA//////7//P/9//3//f/+
////AQACAAEA///+//3//f/+//7//f/9//3//v////7//f/8//v//v///wAAAQD/////
/v/+/wAAAAAAAAEAAQAAAAAA///+//3//f/8//3//f/+/wAA/v/+//7//v/+//7//v/+
/wAAAAAAAAAA///+//3//P/9//3//f/9//3//f/9//7///////z//v/+//7//f/9//3/
/f/9//3//v///wAAAQAAAP///v/9//3//f/9//7/AAD///7//v/9//3//f/9/wAAAAD/
//7//v/+//7//v/+//3///8CAAAAAAAAAAAA/v/+//7//v8AAAAAAAAAAAAAAAAAAAAA
/v/+//7//v8AAAAAAAAAAP7//v/+//7/AAAAAAAAAAAAAAAAAAAAAAEAAgAEAAYABwAI
AAgACAAKAAsACwALAA0ADgAOAAwACwAKAAkABgAEAAAA/v/9//3//P/7//r/9//1//T/
9f/3//f/9//3//f/9//4//r/+v/6//v/+//9//3///////3//f/+//7/AAAAAP///v/9
//3//P/7//7//v/+////AQAAAAAAAQAAAP///v/9////AQD///////8DAAUACQAOABUA
FQASAAwAAgDz/+D/0P/D/7b/s/+z/7b/uv/A/8D/uf+r/53/k/+P/4//kv+Y/6H/qv+v
/7P/t/+9/8P/zf/V/97/5f/p/+7/8f/z//X/9v/3//v//f/+////AAD+//7//////wIA
AwAEAAYABQAFAAUABQAGAAYABwAHAAkACQAJAAkACQAIAAcABgAIAAgACAAJAAcABgAG
AAcACAAIAAgACAAJAAgACQAKAAgACAAIAAgACwALAAoACgAIAAgABwAHAAoACgAKAAoA
CAAIAAgACAAIAAcABwAIAAoACgALAAsACAAIAAgACAAKAAkACQAJAAsACgAKAAoABwAH
AAcABwAHAAUABAADAAMAAwACAAEA//////7//v////7//v/9//z//P/8//v//f/9//z/
+//6//n/+P/3//n/+f/4//j/+f/6//n/+v/3//b/9v/1//b/9//4//n/9//3//f/9//3
//j/+P/5//r//P/9//////////////8BAAIAAwADAAIAAQABAAAAAQADAAQABAAFAAYA
BwAIAAYABQAEAAQABAAEAAMAAwACAAIAAQABAAMABAAEAAUABQAFAAUABAAEAAQABAAE
AAcABwAGAAYABAAFAAUABQAHAAcABwAHAAkACQAJAAkACAAHAAYABQAFAAYABwAIAAYA
BgAGAAYABQAFAAUABQAGAAUABgAGAAUABQAEAAMAAwADAAQABAAEAAMAAwADAAMABAAE
AAMABAAFAAcACQAGAAUABAADAAQABQAGAAcABQAFAAQABAAEAAQABAAFAAcABgAGAAUA
BAADAAMAAgAEAAMAAwAEAAQABAAEAAQABAAEAAQABAAEAAQABAAEAAIAAgACAAIAAwAD
AAMAAwADAAMAAwAEAAUABQACAAQABAAEAAMAAwABAAEAAQABAAMAAwADAAMAAQABAAEA
AQABAAEAAQACAAQAAwACAAIAAQABAAEAAQAEAAQAAwACAAIAAgACAAIA/v///wEABAAC
AAIAAgACAAEAAAD///7/AAAAAAAAAAAAAAAAAAAAAAAAAAAAAAAAAgACAAIAAgABAAAA
///+/wAAAAAAAAAA/v/+//7//v/+//7//v/+/wAAAAAAAAAAAAAAAAAAAAABAAIAAwAF
AAQABQAGAAYACAALAA0ADgARABIAEgARAAwACwAKAAkABgAEAAAA/v/7//v/+v/5//r/
+P/3//f/+f/5//n/+f/5//f/9//4//r/+v/6//v/+f/5//n/+//9//3//f/+//7//v/+
//3/+v/6//v/+//9//7//v/+//3//f/8//z///////////////////////3//f8BAAcA
CwASABUAFQAQAAoA/v/t/9r/zP+//7b/s/+x/7L/uP/A/77/t/+r/53/lf+R/5P/lP+Y
/53/pv+v/7n/v//F/8v/0//b/+D/5f/r//D/9f/3//v//P///////v/+//7//v///wAA
AgADAAUABQAFAAYABQAFAAUABQAGAAYABwAHAAUABQAFAAUACQAKAAsADAAKAAoACgAL
AAsACgAKAAsADgAOAA4ADgANAAoACQAIAAoACgAKAAoACQAJAAgACAAIAAgABwAHAAoA
CgAKAAoACAAIAAgACAAKAAkACQAKAAgACAAJAAkACQAKAAsADAAKAAkACQAJAAkACAAI
AAgACQAJAAkACQAJAAcABgAFAAUABQAEAAMAAwADAAIAAgD///7//v/9//3//v//////
/f/9//z/+//7//v/+//7//3//f/8//z/+v/6//j/+P/6//r/+//7//v/+//7//v/+//7
//v/+//9//7//v////3//v/+////AgADAAQABQADAAQABQAFAAUABQAGAAYABgAHAAcA
BgAEAAQABAAEAAcABwAHAAgABgAGAAUABQAGAAYABQAFAAUABgAGAAcABQAFAAUABAAF
AAYABwAIAAcABwAGAAYABgAHAAcABwAHAAcABwAHAAUABQAFAAUABgAHAAgACQAGAAYA
BgAGAAYABgAGAAYACAAJAAoACwAKAAcABgAEAAQABQAFAAUABQAFAAYABgAGAAUABQAF
AAcACAAIAAcAAwADAAQABQAFAAUABQAFAAMAAwADAAMAAwADAAIAAgAEAAQABAAFAAMA
AgACAAEAAgADAAUABgAFAAMAAgACAAIAAgACAAIABAAEAAQABAADAAIAAQAAAAIAAgAC
AAIAAwADAAMAAwADAAMAAwAEAAUABQACAAQAAwACAAAA//8AAAEAAgADAAEAAQABAAEA
AwADAAMAAwADAAMAAwAEAAIAAQAAAAAAAwADAAMAAwAEAAQAAwACAAAAAAAAAAAABAAF
AAUABAADAAIAAQAAAAIAAgACAAIAAgACAAIAAgAAAAAAAAAAAAIAAgACAAIAAAAAAAAA
AAABAAIAAwAEAAEAAAD///7/AAAAAAAAAAACAAIAAgACAAAAAAAAAAAAAgACAAIAAgAC
AAIAAgACAAAAAAAAAAEAAwAFAAcACAAGAAkACwAMAA8AEAAQAA8ADAALAAoACQAGAAQA
AAD+//3//f/8//v/+P/2//X/9f/5//n/+f/5//n/9//3//j/+v/6//r/+//7//v/+//9
//3//f/9//7/AAAAAAAA///8//z//f/9//3//v/+//7/AQABAAAAAAD+//3//P/7//7/
//8AAAEAAQD//wEAAQADAAoAEwAVABAACAD8/+//3v/O/73/tP+v/7P/tv+8/8T/yv/J
/8P/tf+r/6P/of+i/6T/p/+u/7f/u/+//8P/y//T/9f/3P/j/+f/6v/t//H/9f/2//n/
/f///wAAAQACAAAAAAABAAEABQAFAAUABgAGAAUABAADAAYABgAHAAcABwAHAAcABwAG
AAYABgAGAAgACAAIAAkABwAGAAYABwAKAAoACgAKAAgABgAGAAYABgAGAAYABgAIAAkA
CQAKAAgACAAHAAcACAAIAAgACAAIAAgACAAIAAYABQAFAAYACAAIAAkACQAGAAYABgAG
AAgABwAHAAcABQAEAAQABAABAAEAAQABAAMAAQAAAP///f/9//z/+//9//3//P/8//v/
+v/6//n/9v/2//b/9f/3//f/9v/1//P/8//z//P/9f/1//T/9P/0//T/8v/y//D/8P/x
//H/8f/x//H/8f/x//H/8f/x//P/9P/0//X/9//4//j/+f/5//n/+f/5//v//P/9//3/
/f/9//7//v///wEAAgACAAIAAgACAAIAAQABAAEAAgADAAQABAAFAAQABAADAAMABQAG
AAYABwAGAAUABAACAAIAAgACAAIABQAFAAQABAACAAMAAwADAAMAAwADAAMAAwADAAMA
AwABAAEAAQABAAIAAgACAAIAAAAAAAAAAAABAAEAAQABAAMAAQABAAAA/v////////8B
AAEAAgACAAIAAQABAAEAAQACAAIAAQD/////AAABAAEAAQABAAEAAwADAAMAAwABAAEA
AAAAAAIAAgACAAMAAQAAAAAA//8BAAEAAgACAAIAAQABAAIAAAAAAAAAAAAAAAAAAAAA
AAAAAAAAAAAAAAAAAAAAAAABAAEAAQABAP///////wAAAQABAP7/AAACAAIAAQABAP//
////////AAABAAIAAwACAAEAAAD//wEAAQABAAIAAAD///7//v///////////wIAAgAB
AAAA/v/+//7//v/+////AQAEAAMAAgABAAAAAAAAAAAAAAACAAIAAgACAAAAAAAAAAAA
AgACAAIAAgAAAAAAAAAAAP7//v/+//7///8AAAEAAgAAAAAAAAAAAAAAAAAAAAAAAAAA
AAAAAAAAAAAAAAAAAAMABAAFAAcABgAHAAgACAAKAA0ADwAQAA8AEAAQAA8ACgAJAAgA
BwAGAAQAAAD+//v/+//6//n/+v/4//f/9//5//n/+f/5//n/9//3//j/+v/6//r/+//7
//v/+//9/////////wAA/v/+//7//f/8//z//f/9//3//v/+//7//f/9//z//P/+////
AAABAP///////////////wEABQAJABAAEwARAAoABAD4/+n/2v/O/8H/uP+3/7X/sv+2
/77/wv+//7X/pf+Z/5f/mf+a/5z/of+q/7X/u/+9/8P/y//T/9n/4v/n/+v/7v/x//X/
+f/6//n/+f/7//z//f/+/wAAAAABAAEAAQABAAEAAgAFAAUABQAFAAQABAAFAAUAAwAD
AAMAAwAFAAYABwAIAAYABgAGAAcACQAIAAgACQAKAAoACgAKAAkABgAFAAQABQAGAAcA
CAAHAAcABgAGAAgACAAHAAcABgAGAAYABgAEAAQABAAEAAYABQAFAAYABQAEAAQAAwAD
AAQABQAGAAYABQAFAAUAAwACAAIAAgADAAMAAwADAAMAAQAAAP////////7//f//////
/v/+//v/+v/6//n/+P/4//j/9//1//X/9P/z//T/9f/2//f/9f/1//T/9P/y//L/8P/w
//H/8v/0//X/8//z//P/8//z//P/8//z//X/9v/2//f/9f/2//b/9//5//v//f////7/
/v/+//3//////wAAAAACAAMAAwACAAEAAAD///7/AQABAAEAAgAAAAAA/////wIAAgAB
AAEAAwAEAAQABQAEAAMAAgAAAAIAAgACAAIAAQABAAAAAAABAAMABAAFAAUABQAFAAUA
AwADAAMAAwAFAAUABQAFAAIAAgACAAIAAgACAAIAAgAFAAUABQAFAAMAAQABAAAAAgAD
AAMAAwABAAEAAgACAAIAAQABAAEAAgAEAAUABQACAAEAAQABAAMAAwADAAMAAQABAAEA
AQABAAEAAAAAAAAAAAAAAAEAAwACAAIAAQABAAEAAgACAAIAAQABAAIAAgACAAIAAgAC
AAIAAgACAAAAAAAAAAAAAgACAAIAAgD//////////wEAAQABAAIAAwADAAAAAgAAAAAA
/////wAAAQACAAMAAgABAAAA/////////////wEAAQABAAIAAgABAAAAAAABAAEAAQAB
AAAAAAD///7/AAAAAAAAAAACAAEAAQAAAAAAAAAAAAAAAgACAAIAAgAAAAAAAAAAAAIA
AgACAAIAAAAAAAAAAAAAAAAAAAAAAAIAAgACAAIAAAAAAAAAAAAAAAAAAAAAAAAAAAAA
AAAAAAAAAAAAAAACAAIAAgACAAEAAAD///7//v/+//7//v8AAAAAAAAAAP7//v/+//7/
//8AAAEAAgABAAIAAwAEAAYABgAJAAsADAANAA4ADgALAAgABwAGAAcABAACAP7/+v/5
//n/+P/3//b/9P/z//X/9//3//f/9f/1//P/8//2//j/+P/4//j/9//2//X/+P/5//r/
+//6//r/+v/6//n/+P/4//n/+v/7//3//v/9//3//P/6//z//f/9//3//f/9//3//f/7
//v//f8BAAUACQAOABEAEQAKAAIA+P/n/9j/yv+7/7L/r/+v/67/sv+4/7j/r/+n/53/
lf+R/5H/kP+S/5v/qP+z/7f/uf/B/8n/zf/T/9r/4f/n/+z/8f/z//X/9v/3//f/9//4
//n/+v/7//z//v///wAA///+//7/AQABAAEAAQAAAAAAAQABAAEAAQABAAEABAAEAAQA
BAACAAIAAgADAAUABAAEAAUABgAGAAYABgAEAAIAAgACAAQABAAEAAQAAwADAAIAAgAC
AAIAAQABAAQABAAEAAQAAgACAAIAAgAEAAMAAwAEAAIAAgADAAMAAgACAAIAAgACAAEA
AQABAP///v/+//7//v///wAAAQD///3//P/7//3//f/8//v/+//7//r/+v/5//j/+P/3
//j/+P/4//f/9f/1//T/8//z//P/8//z//P/8//y//L/8v/y//D/8P/y//L/8//z//L/
8f/w/+//8f/x//H/8f/1//b/9v/3//b/9v/1//X/+P/5//r/+//5//r/+//7//v/+//8
//z//P/9//3//P/6//r/+v/6//3//f/9//7//f/8//r/+f/8//z/+//7//3//v/+////
/v/9//z/+v/8//z//P/8///////+//7//v/////////9//3//f/9//v/+//7//v//f/9
//3//f/8//z//P/8//7//v/+//7//f/9//3//f/7//n/+f/4//r/+//7//v/+f/5//r/
+v/8//v/+//7//v//P/8//v/+P/3//f/9//4//n/+v/7//n/+f/5//n/+f/5//j/+P/6
//r/+v/7//n/+P/4//f/+f/5//r/+v/4//f/9//4//j/+P/4//j/+P/4//j/+P/4//j/
+P/4//j/+P/4//j/9//3//f/9//3//f/9//4//f/9//0//b/9v/2//X/9f/3//f/9//3
//X/9f/1//X/9//3//f/9//1//X/9f/2//b/9f/0//T/9//3//f/9//3//b/9P/y//X/
9v/3//j/+P/1//P/8v/0//T/9P/0//b/9v/2//b/9P/0//T/9P/2//b/9v/2//X/9P/z
//L/9P/0//T/9P/2//b/9v/2//T/9P/0//T/8v/y//L/8v/0//T/9P/0//T/9P/0//T/
9P/0//T/9P/y//L/8v/y//T/9P/0//T/9P/0//T/9P/0//T/9P/0//f/+P/5//r/+//8
//3//v/+//7//v/+//v/+v/5//j/9P/y//D/7v/s/+z/7P/s/+v/6v/p/+j/6v/q/+r/
6v/q/w==
         </WaveFormData>
      </LeadData>
      <LeadData>
         <LeadByteCountTotal>10000</LeadByteCountTotal>
         <LeadTimeOffset>0</LeadTimeOffset>
         <LeadSampleCountTotal>5000</LeadSampleCountTotal>
         <LeadAmplitudeUnitsPerBit>4.88</LeadAmplitudeUnitsPerBit>
         <LeadAmplitudeUnits>��V</LeadAmplitudeUnits>
         <LeadHighLimit>2147483647</LeadHighLimit>
         <LeadLowLimit>268435456</LeadLowLimit>
         <LeadID>V2</LeadID>
         <LeadOffsetFirstSample>0</LeadOffsetFirstSample>
         <FirstSampleBaseline>0</FirstSampleBaseline>
         <LeadSampleSize>2</LeadSampleSize>
         <LeadOff>FALSE</LeadOff>
         <BaselineSway>FALSE</BaselineSway>
         <ExcessiveACNoise>FALSE</ExcessiveACNoise>
         <MuscleNoise>FALSE</MuscleNoise>
         <LeadDataCRC32>1890859854</LeadDataCRC32>
         <WaveFormData>
BAAEAAQABAACAAIAAgACAAQABAAEAAQABQAGAAcACAAGAAYABgAGAAkACgALAAwACgAK
AAoACgAKAAoACgAKAAsADAANAA4ADQAMAAsACgAMAA4AEAASABAAEAAQABAAEgASABIA
EgAVABYAFwAYABcAFgAVABQAFgAYABoAHAAcABwAHAAcAB4AHgAeAB4AHwAgACEAIgAg
ACAAIAAgACIAJAAmACgAJwAmACUAJAAmACYAJgAmACgAKAAoACgAJgAkACIAIAAhACIA
IwAkACAAHgAcABoAGQAYABcAFgAVABQAEwASAA8ADgANAAwADAAMAAwADAAJAAgABwAG
AAYABgAGAAYABwAIAAkACgAJAAgABwAGAAcACAAJAAoACQAIAAcABgAIAAgACAAIAAgA
CAAIAAgABwAGAAUABAAGAAYABgAGAAQABAAEAAQABgAGAAYABgAGAAYABgAGAAUABAAD
AAIABAAGAAgACgAJAAgABwAGAAcACAAJAAoACwAMAA0ADgALAAoACQAIAAsADAANAA4A
DQAMAAsACgAMAAwADAAMAAwADAAMAAwACwAKAAkACAALAAwADQAOAAsACgAJAAgACAAI
AAgACAAKAAoACgAKAAcABgAFAAQABwAIAAkACgAJAAgABwAGAAQABAAEAAQABQAGAAcA
CAAFAAQAAwACAAMABAAFAAYABQAEAAMAAgAEAAQABAAEAAUABgAHAAgABgAEAAIAAAAD
AAQABQAGAAUABAADAAIAAwAEAAUABgAGAAYABgAGAAUABAADAAIAAwAEAAUABgAEAAQA
BAAEAAQABAAEAAQABQAGAAcACAAFAAQAAwACAAUABgAHAAgABQAEAAMAAgADAAQABQAG
AAYABgAGAAYAAwACAAEAAAADAAQABQAGAAUABAADAAIABAAEAAQABAAEAAQABAAEAAQA
BAAEAAQABQAHAAgACgAKAAkACAAJAAsADgAOAA8ADwAPAA8ADwANAA0ADAAJAAkACAAI
AAkACAAHAAUAAgAEAAUABQABAAIAAgACAAEA/v/+//3//f8AAAAAAAD///z/+//7//r/
/P/8//z//P/+//z/+//7//r/+v/5//j/+f/6//z//f/8//v/+P/5//v/+//7//v//P/+
/wAA//8FABEAJQBDAGEAbABnAGIAXwBYAEwAQAAxABgAAADt/9f/tv+J/1X/If/0/tT+
y/7W/u7+BP8Y/yz/Rv9f/3P/gP+N/53/qP+2/8P/zv/V/9r/4P/n/+z/8P/1//j/9//6
//r//P/8//3//v8AAAEAAgAEAAUAAwACAAEAAAAEAAYABwAHAAUABgAGAAcABgAGAAcA
BwAKAAoACgALAAoACQAIAAgACgALAA0ADgALAAoACgAKAAoACwALAAwADwAPAA8ADgAM
AA0ADQANAA8AEQATABQAEgATABMAEwATABQAFQAWABgAGQAaABwAGQAZABkAGAAbAB0A
HgAfAB4AHgAfAB8AHQAeACAAIAAiACMAIwAjACIAIgAhACEAIgAkACUAJgAlACMAIQAg
ACAAIAAgAB8AIAAgACAAIAAeABoAGAAXABYAFgATABIAEAAPAAwACgAJAAkACAAIAAcA
BwAIAAgABAADAAIAAQACAAMAAwACAAEAAQABAAIAAgABAAEAAQAEAAUABQAGAAQABAAE
AAQABgAGAAUABQACAAIAAQAAAAAAAQABAAEAAgADAAMABAACAAIAAgAAAAMABQAGAAcA
BAAEAAUABQAEAAQAAwACAAQABQAHAAgABwAGAAUABAAHAAcACAAIAAYABgAGAAYABAAF
AAUABQAHAAgACQAKAAcABgAGAAYABwAIAAkACgAJAAkACAAIAAUABQAGAAYABwAIAAkA
CQAIAAYABQAFAAYABwAIAAkABwAHAAcABwAFAAUABQAFAAYABwAHAAgABwAFAAQAAwAF
AAUABQAFAAMAAwACAAIAAAABAAIAAgAEAAQAAgACAAEAAQAAAP//AAABAAEAAgACAAIA
AgACAAAAAAAAAAAAAQACAAIAAwAAAP///v/+////AAABAAIAAAD///7//v//////AAAA
AP//AgADAAMAAAD///7//f/+////AAAAAP7//v///////f/9//3//f/+////AAD///3/
/f/+////AQACAAMAAgABAAAA///+//7//v/+//7/AAAAAAAAAAD+//7//v/+/wAAAAAA
AAAA/v/+//7//v/+//7//v/+/wAAAAAAAAAA///+//3//P/9//7///8AAAAAAAAAAAEA
//8AAAEAAQACAAUACAAMAAsACwAKAAkACgALAAwADQAKAAcABgAEAAEAAQABAAEAAQAA
AAEAAwAAAPv/+f/4//r/+//9/wAA//////7//P/7//n/+f/5//z//P/8//z/+f/4//f/
9P/1//f/+f/8//v/+v/5//j/+f/5//n/+f/5//v/+//7//r/+f/5//j//P8DAA8AHQAz
AEsAXQBeAFkAWABXAE4ARAA0ABsAAgDq/9X/u/+c/23/M//7/tD+vP63/sL+2v72/hD/
Kv9G/2P/c/98/4v/mf+m/7L/vf/I/9P/3P/g/+P/6P/o/+n/7P/u//L/8//2//j/+f/6
//z/+v/6//v/+////wAAAQACAAAAAAD///3//v8AAAEAAwACAAIAAwADAAIAAgACAAMA
BgAHAAgACgAIAAcABwAGAAYABgAHAAgACAAJAAkACgAKAAkACAAGAAkACwAMAA0ADQAN
AA0ADAAOAA8ADwAPABEAEgATABQAFAATABIAEgAVABcAGQAaABkAGQAYABcAGQAaABwA
HQAdAB4AIAAgAB4AHwAfAB8AIAAiACMAJQAkACQAIwAiACUAJQAlACYAJAAkACQAIwAh
ACAAHwAeACAAHgAeAB8AHAAaABUAEgAVABUAEwASAA8ADwAOAA4ADAALAAsACgAKAAsA
DAANAAsACwAKAAgACQAJAAkACgALAAsADAANAAwACwAJAAgACgAKAAoACgAJAAgABgAF
AAYABgAFAAQAAgADAAMAAwABAAEAAAAAAAIAAgACAAAA//////7//f/9//7/AAABAAEA
AgACAAIAAQABAAIAAgADAAQABQAGAAYABQAFAAQABQAGAAcACAAGAAcABwAHAAcABgAF
AAQABQAGAAgACgAHAAYABQAEAAYABwAHAAgABgAFAAUABAAEAAQABAADAAQABAAFAAcA
BAADAAIAAQAAAAEAAgADAAUABQAFAAUABAADAAEAAAABAAEAAgADAAIAAQAAAP///v//
////AAD+////AAAAAP7//v/8//z//f///wAAAQAAAP///f/8//7//v/+//7//v/+//7/
/v/8//z/+//7//z//f/+/wAA///+//3//P/9//3//f/+//3//f/+//7/+v/8//z/+//+
////AAABAAAA///+//z//f/+/wAAAQD///////////3//f/9//v//v///wEAAwD///z/
+//8//3//v///wAA/v/+//7//v/8//z//P/8//3//v///wAA///+//3//P/9//7///8A
AP7//v/+//7//f/8//v/+v/9//7///8AAP///v/9//z//v/+//7//v///wAAAgADAAMA
AwACAAEABgAJAA0ADgAOAA0ADAALAA4ADwAQABAADAAKAAcABQADAAMAAwACAAMABAAG
AAcAAAD+//3//P/9//3//v/+///////+//3/+f/5//n/+v/7//z//f/+//3//P/5//f/
+P/5//v//P/6//r/+v/7//n/+f/5//f/+v/7//z//f/5//j/+P/6/wEACwAbADEASwBd
AGIAYQBiAGMAXgBWAEoAMwAYAAAA5f/F/57/b/81//3+1v7E/r/+yv7g/vj+EP8q/0r/
Zf95/4b/lf+h/6z/uP/F/8z/1f/e/+b/6//s/+z/7//y//P/9v/2//j/+//9////AgAB
AAAAAAD//wEAAgADAAQABQAGAAYABQADAAQABAAFAAcACAAKAAsACQAIAAcABwAIAAkA
CgAMAAsACwAMAAwADQAMAAwADAAOAA8ADwAQAA4ADQAMAAoADQAPABAAEQAQABEAEgAS
ABAAEQARABEAEgAUABYAGAAWABUAFAAUABUAFwAZABoAGgAbABsAGwAcABwAHQAdAB4A
IAAjACQAIQAhACAAHwAiACQAJQAnACYAJgAlACQAJAAjACIAIgAjACQAJQAlACIAIAAe
ABwAHAAaABoAGwAaABoAFwAWABQAEwAQAA4AEAARABEAEgAPAA0ADAAKAAgACQAKAAsA
CgALAAsACgAJAAkACQAKAAwADQAPABEADgANAAsACgAMAAwADAAMAAwADAALAAsACAAI
AAcABgAHAAkACgALAAgABwAFAAQABwAIAAkACAAIAAkACQAJAAYABgAHAAcACAAKAAsA
DAAKAAkACQAIAAkACgALAAwACwALAAwADAAKAAoACgAKAA0ADwAQABEADwAOAA0ADAAN
AA4AEAASABEAEAAPAA4ADQANAAwADAAMAA0ADwAQAA0ADAALAAkACgAKAAsADQALAAsA
CwALAAcABwAHAAcACAAJAAoACwAKAAkABwAGAAgABwAHAAcABwAHAAcABwAFAAUABAAE
AAYABwAIAAgABQAEAAEAAAABAAMABAAFAAUABQAEAAQAAgACAAIAAgADAAQABQAGAAQA
AgD///3///8BAAMABgAFAAQAAwACAAIAAQAAAAAAAgADAAUABgABAAIAAQD//wAAAQAC
AAMAAwADAAMAAgAAAAAAAQABAAIAAwAEAAUAAgABAAAA/f8AAAEAAwAFAAcABAABAAAA
AgACAAIAAgAEAAQABAAEAAEAAAD///7/AQACAAMABAACAAIAAgACAAAAAAAAAAAAAQAC
AAMABAADAAIAAQAAAAIAAwAFAAcABQAFAAcACQAKAAoACwALAA4ADwAQABEADgAMAAgA
BgAFAAUABgAHAAUABAACAAIAAwADAP///v8AAAAA//////7//v//////AAD///3//f/7
//z//P/8//z//P/8//z/+//7//z//f/9//z/+//6//v//f/+/////f/7//3//f/7//v/
+//8/wIAAgAFAA0AGwAvAEsAZQBuAGkAZgBlAF4AUgBEAC0AFAD6/+X/z/+q/3n/Rf8R
/+j+0P7P/tz+9P4M/yL/OP9S/2v/e/+G/5X/o/+y/77/zf/Y/93/4v/m/+n/6v/w//X/
+v/9/wAAAAACAAEAAQABAAIABAAEAAUABQAGAAYABgAGAAUABgAGAAUABwAIAAgACQAJ
AAgACAAHAAkACgALAA0ACwALAAsADAANAA0ADgAOAA4ADgAPABAADwAPAA4ADgASABMA
FAAUABIAEwATABMAEgATABQAFAAWABcAFwAXABYAFgAWABYAGQAZABkAGgAYABkAGgAa
ABoAGwAbABsAHgAeAB8AHwAeAB4AHwAeAB8AIQAiACMAIQAiACIAIwAhACIAIgAiACMA
IwAjACQAIQAgAB8AHQAfAB4AHQAcABkAFgAVABUAEgASAA8ADgAPAA8ADQAMAAkABwAE
AAIAAwADAAQABAD////////////////+//z//f///wEABAACAAEAAQABAAIAAwADAAQA
BAAEAAQABAAEAAQAAwADAAMABAAEAAQAAwADAAIAAQACAAMAAwAEAAIAAgACAAAAAAAB
AAEAAQADAAQABgAHAAQABAADAAIABAAFAAcACAAGAAYABgAGAAcABwAIAAgACgAKAAoA
CgAIAAkACQAJAAsADAANAA4ACgAKAAsADAAKAAoACgAKAAoACwALAAwACAAHAAcABgAH
AAgACQAJAAcABgAGAAcABgAFAAQAAwAEAAUABgAHAAUAAwABAP//AQADAAQABgAFAAMA
AgABAAMAAwADAAMAAwADAAIAAgABAAEAAQAAAAEAAgABAAIAAAABAAEAAQABAAEAAAAA
AAIAAgACAAIAAQAAAP///v///wAAAAABAP///////wAA/v/+//7//v////////8AAAAA
//////7//f8AAAEAAQD///////////////////7/AAAAAAEAAQAAAP///v/9/wAAAQAC
AAEA/////wAAAQD9//7/AQACAAIAAgACAAIA///+//3//P///wAAAQACAAAAAAAAAAAA
AAAAAAAAAAACAAIAAgACAAEAAAD///7///8AAAEAAgACAAIAAgACAAIAAgADAAMABQAH
AAgACQAIAAkACwAKAA4ADwAQABEAEAAPAA4ADAAJAAgABgAFAAYABwAIAAgAAwACAAIA
AQAAAAAAAQACAAAA//////7/AQABAAAA//////////8AAP3//P/7//r/+//8//v/+//5
//n/+v/6//j/+P/4//n/+v/7//z/+//6//n/+P/3//v//v8AAAAAAwAJABcALQBHAFsA
ZABhAGIAXwBUAEgANgAdAAQA7v/b/8f/qP95/z3/Af/U/rz+uf7I/uD+/v4Y/zT/TP9h
/3P/gP+N/53/rv+8/8v/1P/Z/97/5P/n/+r/7P/v//T/9//6//r//P/9//3//f/+////
AAACAAMAAgACAAIAAgABAAIAAgABAAIABAAFAAcABQAEAAQAAwAFAAYABwAJAAcABwAH
AAgACQAJAAoACgAKAAoACwAMAAsACwAKAAoADAANAA4ADgANAA0ADAALAAwADQAOAA4A
DwARABIAEwASABIAEgASABYAFwAYABoAGQAZABkAGAAaABsAGwAbAB4AHgAfAB8AHgAe
AB8AHgAfACEAIgAjACEAIgAiACMAIwAkACQAJAAlACUAJQAmACUAJAAjACEAIgAiACIA
IgAgABwAGgAZABoAGgAXABYAFwAXABUAFAAQAA8ADQAMAA0ADQAOAA4ACQAJAAkACQAI
AAkACQAIAAgACQAKAAwACgAJAAkACQALAAsACgAKAAkACAAHAAYACAAIAAcABwAIAAgA
BwAGAAMAAwACAAEAAgADAAMABAADAAIAAQD+/wIAAwADAAMABAAEAAUABQACAAIAAQAA
AAQABQAHAAgABwAGAAUABAAHAAcACAAIAAoACgAKAAoABwAHAAYABQAHAAgACQAKAAcA
BgAGAAYACAAIAAgACAAJAAkACAAIAAYABQAFAAQABQAGAAcABwAFAAQABAAFAAMAAwAD
AAMAAgADAAQABQACAAEAAAD//wIAAwADAAQAAwABAAAA//8BAAEAAQABAAAAAQABAAIA
/////////v8BAAIAAQACAAEAAQAAAP////////7//v8AAAAAAAAAAP///v/9//z//f/+
//7////+//3//P/8//7//v/+//7/////////AAD+//3//f/8//v//v///////v/9//z/
+//7//v/+//6//v//P/+/////P/7//r/+f/8//3//v/9//z/+//7//v/+f/4//3/AAD+
//7//v/+//v/+v/5//j/+//8//3//v/8//z//P/8//z//P/8//z//P/8//z//P/6//r/
+v/6//v//P/9//7//f/8//v/+v/8//z//P/8//7//v/+//7//f/8//v/+v/9//7///8B
AP//AAABAAEAAwAFAAcACgAKAAsACwALAAkACQAJAAkACgAHAAYABAABAAEAAQABAAIA
AAAAAAEAAQD9//z//P/6//n/+f/6//z//f/9//z/+v/3//b/9f/4//j/+P/4//j/+P/4
//b/8//z//P/9P/1//b/9//4//j/9//2//X/9f/3//f/9//3//f/+P/4//b/+f8FABcA
LwBHAFsAXgBdAF4AVwBOAEQANAAbAAIA7v/X/7n/kP9d/yX/7/7I/rj+uf7I/uD++P4Q
/yr/Rv9h/3X/hP+T/5//rv+4/8H/yv/T/9r/4v/n/+z/8P/z//L/8v/0//P/9P/3//n/
+//+//z//P/9//3//v/+//7//v8BAAIAAgABAP//AAAAAAEABAAEAAUABQAGAAYABgAH
AAUABQAFAAYACAAJAAsADAAIAAYABQAEAAYABwAHAAgABwAHAAcABgAGAAcABwAHAAkA
CwANAA4ACwALAAoACQAMAA4AEAASABIAEQAQABAAEAARABIAEgAVABcAGAAZABkAGAAY
ABcAGgAcAB8AIAAfAB8AHgAdAB8AIAAgACEAIwAkACQAJAAjACEAHwAeAB8AIAAhACEA
HwAeAB0AHAAbABgAFwAXABcAGAAWABYAFQATAA8ADAAMAA0ADQAOAAoACQAJAAgABQAF
AAUABQAHAAkACgAKAAgABwAGAAYACAAJAAsADQALAAsACgAKAAgACAAIAAgACgAKAAkA
CQAHAAYABAACAAMABQAGAAcABQAFAAQABAACAAIAAgAAAAQABQAFAAUAAgACAAMAAwAF
AAYABgAGAAUABQAGAAYABAAEAAQABAAGAAcACQAKAAkACAAHAAYABwAJAAoACwAKAAoA
CgAKAAgACAAJAAoACwAMAA0ADgAKAAkABwAGAAgACQALAAwACgAKAAoACQAJAAgACAAJ
AAsACwALAAsABwAHAAcABwAJAAkACQAJAAgABwAFAAQABAADAAMAAwAEAAUABgAHAAQA
AwABAAAAAQADAAUABgAEAAQAAgACAAIAAwADAAMABQAFAAQABAADAAIAAQAAAAEAAgAD
AAQABAAEAAMAAwADAAMAAwAEAAQABAAEAAQAAwABAP///v8AAAEAAwAEAAAAAgACAAEA
AQABAAEAAQADAAMAAwACAAEAAAAAAP//AAABAAIAAwADAAMAAwABAAAA////////BQAG
AAcABAABAAAA///+/wEAAgADAAQAAwACAAEAAAAAAAAAAAAAAAEAAgADAAQAAQAAAP//
/v8BAAIAAwAEAAMAAgABAAAAAgACAAIAAgAEAAQABAAEAAEAAAD///7/AQACAAMABAAC
AAIAAgACAAIAAgACAAMABAAGAAgACQAGAAcACAAKAAsADQAOAA8ADwAPAA8ADwAOAAsA
CgAIAAgACQAKAAsACAAEAAIAAQAEAAEAAQACAAAA/////wAA/v///////v8AAP//AAAB
AP///v/9//z//f/+/////v/9//3//f/+//3//P/7//r//P/9//7////8//3//P/7//z/
/f///wAAAgADAAkAEwAlAD8AWwBqAGsAaABnAGIAVgBKADkAHgAEAO//1f+s/3n/Qf8L
/+L+yv7H/tb+7P4E/xr/Mv9K/2H/df+G/5X/o/+w/77/y//U/9n/3P/g/+X/6v/w//X/
+v/7//7//v8AAP///////wAAAwAEAAYABwAHAAYABQAEAAUABgAGAAUABwAIAAgACQAI
AAgACQAJAAwADAAMAA0ADAALAAoACgAMAA0ADwAQAA8ADgAOAA4ADQANAAwADAAQABEA
EgASABEAEQAQAA8AEgATABQAFAAWABcAFwAXABYAFgAWABYAGAAZABoAHAAbABsAGwAa
AB4AHwAfAB8AIAAgACEAIQAgACAAIQAgACMAJQAmACcAJAAkACMAIwAlACYAJgAmACYA
JQAkACQAIwAiACEAHwAgACAAIAAgABwAGAAWABUAFgAWABMAEgASABEADgAMAAoACQAH
AAYABgAFAAUABAD//////////wIAAwADAAIAAwADAAMABAACAAEAAQABAAQABQAFAAYA
BQAEAAMAAgAFAAYABgAHAAYABgAFAAQAAgADAAMAAwAGAAcABwAIAAcABgAFAAIABQAH
AAgACQAIAAgACQAJAAgACAAHAAYACAAJAAsADAALAAoACQAIAAsACwAMAAwADAAMAAwA
DAAKAAsACwALAA0ADgAPABAADAAMAA0ADgAOAA4ADgAOAA0ADQAMAAwACQAJAAoACgAL
AAwADQANAAoACAAHAAcACAAJAAoACwALAAsACwALAAoACQAIAAcACQAJAAgACAAIAAcA
BwAHAAcABwAHAAcABQAFAAQABAACAAMABAAEAAUABgAFAAYABQAFAAQAAwAFAAUABAAE
AAQABAAEAAQAAgACAAIAAgADAAQABAAFAAQAAwACAAIABAAEAAQABAAEAAMAAgACAAAA
//////7//v8CAAQABQACAAEAAAD//wAAAQACAAIAAAAAAAEAAQABAAEAAQABAAIAAwAE
AAMAAAD//////////wIAAwAEAAMAAgABAAAA/v/+//7//v8BAAIAAwAEAAEAAAD///7/
AAAAAAAAAAAAAAAAAAAAAP7//v/+//7///8AAAEAAgABAAAA///+/wAAAAAAAAAAAgAC
AAIAAgAAAAAAAAAAAAMABAAFAAcABgAGAAYABQAGAAkADAAQAA8ADwAOAA0ADQANAA0A
DQAOAAsACgAIAAYABQAEAAMAAwACAAMABQADAP///v/+//7//f/9//7///8BAAIAAgAA
AP3//P/7//7//v/+//7//v/+//7//P/5//n/+f/6//v//P/9//7//P/7//r/+f/6//3/
/v////3//f/+//7//v8BAA0AHwA1AFEAYwBkAF8AXABXAFAASgA8ACUADAD0/9v/uf+Q
/1//Jf/z/tL+xP7F/tb+7P4E/xr/Mv9O/2v/f/+M/5n/p/+y/8D/y//S/9n/4P/m/+3/
8v/y//P/9P/1//j/+P/6//3///8BAAQAAwACAAIAAQAEAAQABAAEAAUABgAGAAUAAwAE
AAQABQAJAAoADAANAAsACgAJAAkACwALAAsADAANAA0ADgAOAAwACgAJAAgACQALAAwA
DgANAA0ADQAMAAwADQANAA0ADgAPABAAEAAOAA8ADwAPABAAEgAUABYAFgAVABQAFAAV
ABcAGQAaABwAHQAdAB0AHQAcABwAGwAeACAAIwAkACMAIwAiACEAIwAkACQAJQAlACYA
JgAmACQAIwAiACIAJAAkACQAIwAiACAAHgAcABwAGgAaABsAGgAaABcAFgATABEADQAK
AAwADQANAA4ACgAJAAkACAAHAAcABwAHAAgACQAJAAgABQAFAAUABgAIAAkACwANAAwA
CwAJAAgACgAKAAoACgAMAAwACwALAAkACAAGAAQABQAHAAgACQAHAAcABgAGAAYABgAG
AAQACAAJAAkACQAHAAYABgAFAAgACgALAAwADAALAAsACgALAAwADQAOAA8ADwAQABAA
DgAOAA4ADgAPABEAEgATABEAEAAPAA4ADQAOABAAEgASABIAEgASABAADwANAAwADgAP
ABEAEgAPAA4ADQALAA0ADAAMAA0ADwAPAA8ADwAMAAsACgAJAAoACwAMAA0ADAALAAkA
CAAKAAkACQAJAAkACQAJAAkABQAFAAQABAAFAAcACQAKAAkACAAFAAQABgAHAAcABwAH
AAcABgAGAAUABAADAAIABQAGAAcACAAHAAYABAADAAUABQAFAAYACAAIAAgACAAHAAUA
AwACAAYABwAJAAoABQAGAAUAAwAFAAUABQAFAAcABwAHAAYABQAEAAQAAwAEAAUABgAH
AAYABQAEAAEAAwADAAQABQAJAAYABQAEAAIAAgACAAIAAwAEAAUABgAFAAQAAwACAAQA
BAAEAAQABgAGAAYABgAFAAQAAwACAAMABAAFAAYABQAEAAMAAgADAAQABQAGAAYABgAG
AAYABQAEAAMAAgAFAAYABwAIAAcABgAFAAQABgAGAAYABgAGAAYABgAGAAUABAADAAIA
BQAGAAcACAAHAAcACAAJAAsACwANAA8AEgASABMAEwARABEAEQARABIAEgAQABAADQAL
AAoACQAKAAoACQAKAAkACQAFAAQAAgACAAEAAQADAAQABgAHAAUAAwAAAP//AAACAAMA
BAACAAIAAgACAAAA////////AQACAAMABAABAAEAAAD//wAA//8CAAMAAwADAAMABAAA
AAQACQATACUAOwBTAGcAagBnAGYAYwBcAFQARAArABAA+v/j/8P/nP9p/zH//f7Y/sb+
yf7W/uz+BP8c/zb/VP9x/4P/kP+f/63/uP/C/8v/1P/d/+b/7P/x//T/9v/3//j/+f/8
//z//v8BAAMABQAIAAcABgAGAAUACAAIAAgACAAJAAoACgAJAAcACAAIAAkACwAMAA4A
DwAPAA4ADQANAA4ADwAQABIAEQARABIAEgAQAA4ADQAMAA0ADwAQABIAEgARABAADgAQ
ABEAEQARABQAFQAWABYAFAAVABUAFQAWABgAGgAcABoAGQAYABgAGgAbABwAHAAgACEA
IQAhACAAIAAhACEAIwAkACYAJgAkACUAJQAlACcAKAAoACkAKQAqACoAKgAoACcAJgAm
ACkAKgArACsAKgAoACYAJAAlACIAIQAhACIAIgAfAB4AHAAbABgAFgAWABcAFwAYABMA
EQAQAA4ADgAPABAAEQAQABEAEQAQAA0ADQANAA4AEgATABUAFwAWABUAEwASABQAFAAU
ABQAFAAUABMAEwARABAADgAMAA0ADwAQABEADgANAAsACgAMAAwADAAKAA4ADwAPAA8A
DAAMAA0ADQAOABAAEQASABIAEQARABAAEgASABIAEgATABMAFAAUABIAEgASABIAFQAX
ABgAGQAXABYAFQAUABMAFAAWABgAFgAWABYAFgATABMAEgASABQAFQAXABgAFQAUABMA
EQASABIAEwAVABUAFQAVABUAEgARABAADwAQABEAEgATABIAEQAPAA4AEAAPAA8ADwAP
AA8ADwAPAA0ADQAMAAwADgAPABAAEAAPAA4ACwAKAAwADQANAA0ADQANAAwADAAKAAoA
CgAKAAsADAANAA4ADAAMAAsACwALAAsACwAMAA4ADgAOAA4ADAALAAoACgANAA0ADgAO
AAsADAALAAkACgALAAwADQALAAsACwAKAAgACAAJAAkACgALAAwADQAMAAsACgAHAAoA
CwANAA8ADwAMAAkACAAKAAoACgAKAAwADAAMAAwACgAKAAoACgALAAwADQAOAAwADAAM
AAwACwAKAAkACAALAAwADQAOAA0ADAALAAoADAAMAAwADAAKAAoACgAKAAoACgAKAAoA
CwAMAA0ADgALAAoACQAIAAkACgALAAwADAAMAAwADAAMAAwADAAMAA4AEAASABQAFAAU
ABQAFAAXABgAGQAaABoAGgAaABoAGAAWABQAEgAUABQAFAAUABIAEAAOAAwADAAMAAwA
DAAOAA==
         </WaveFormData>
      </LeadData>
      <LeadData>
         <LeadByteCountTotal>10000</LeadByteCountTotal>
         <LeadTimeOffset>0</LeadTimeOffset>
         <LeadSampleCountTotal>5000</LeadSampleCountTotal>
         <LeadAmplitudeUnitsPerBit>4.88</LeadAmplitudeUnitsPerBit>
         <LeadAmplitudeUnits>��V</LeadAmplitudeUnits>
         <LeadHighLimit>2147483647</LeadHighLimit>
         <LeadLowLimit>268435456</LeadLowLimit>
         <LeadID>V3</LeadID>
         <LeadOffsetFirstSample>0</LeadOffsetFirstSample>
         <FirstSampleBaseline>0</FirstSampleBaseline>
         <LeadSampleSize>2</LeadSampleSize>
         <LeadOff>FALSE</LeadOff>
         <BaselineSway>FALSE</BaselineSway>
         <ExcessiveACNoise>FALSE</ExcessiveACNoise>
         <MuscleNoise>FALSE</MuscleNoise>
         <LeadDataCRC32>2565108163</LeadDataCRC32>
         <WaveFormData>
+v/6//r/+v/6//r/+v/6//z//P/8//z//P/8//z//P/8//z//P/8//7//v/+//7//v/+
//7//v/8//z//P/8//7//v/+//7//P/8//z//P/+//7//v/+//7//v/+//7/AAAAAAAA
AAACAAIAAgACAAIAAgACAAIAAgACAAIAAgAEAAQABAAEAAYABgAGAAYABwAIAAkACgAK
AAoACgAKAAsADAANAA4AEAAQABAAEAASABIAEgASABMAFAAVABYAFQAUABMAEgAUABQA
FAAUABEAEAAPAA4ADQAMAAsACgAJAAgABwAGAAYABgAGAAYABQAEAAMAAgAAAAAAAAAA
AAAAAAAAAAAAAgACAAIAAgAAAAAAAAAAAAIAAgACAAIAAgACAAIAAgAAAAAAAAAAAP7/
/v/+//7//P/8//z//P/+//7//v/+//z//P/8//z//P/8//z//P/8//z//P/8//z//P/8
//z//f/+////AAD///7//f/8//7//v/+//7///8AAAEAAgABAAAA///+////AAABAAIA
AAAAAAAAAAAAAAAAAAAAAP7//v/+//7/AAAAAAAAAAACAAIAAgACAAEAAAD///7//v/+
//7//v/+//7//v/+//7//v/+//7//v/+//7//v/9//z/+//6//r/+v/6//r//P/8//z/
/P/6//r/+v/6//j/+P/4//j/+P/4//j/+P/4//j/+P/4//r/+v/6//r/9//2//X/9P/1
//b/9//4//b/9v/2//b/+P/4//j/+P/4//j/+P/4//j/+P/4//j/9v/2//b/9v/2//b/
9v/2//b/9v/2//b/9v/2//b/9v/0//T/9P/0//X/9v/3//j/9v/2//b/9v/2//b/9v/2
//b/9v/2//b/9f/0//P/8v/z//T/9f/2//T/9P/0//T/9v/2//b/9v/0//T/9P/0//b/
9v/2//b/9//4//n/+//6//r/+v/9//////8AAAIAAgACAAIAAgABAAEA///+//3//P/8
//3//P/8//v/+P/6//r/+f/2//T/9P/0//P/8//z//P/8//2//b/9P/z//L/8f/w/+//
8f/x//D/8P/y//L/8P/w/+7/7v/v/+//8f/x//L/8v/v/+//8P/w//D/8P/w//D/8P/y
//T/8//2//7/CwAfADcATABaAGYAcgB7AIYAjgCUAJUAkQCKAHsAUgANALr/av8m//n+
7f72/gn/IP80/0j/Y/9//47/l/+h/6r/sv+6/8X/0P/V/9f/2//g/+T/5f/n/+n/7P/s
/+7/7v/w//H/8f/x//H/8v/z//P/8v/y//L/8v/2//b/9v/2//j/+P/4//r/+P/4//j/
+P/4//b/+P/4//j/+P/4//j/+f/5//n/+f/7//n/+f/5//j/+P/4//j/+//7//r/+v/9
//3//f/9//3//f/+//7//P/8//3//f/9//3//f/+/wIAAgACAAIAAQABAAEAAgAGAAYA
BgAHAAUABQAFAAcACQAJAAsACwAJAAoACgAKAAwADQAOAA8AEQARABIAEwATABMAEwAT
ABUAFQAVABUAFQAUABMAEwAQABAADwAPAA0ADAALAAoACQAJAAgABwAHAAcABgAFAAYA
BgAGAAQAAgACAAEAAQD//wAAAAAAAAAA/v/+/////v/+/////////wAAAQACAAIAAgAB
AAEAAgACAAEAAQD///3//P/8/wAAAAD///////////7//v/8//z/+//7//3//f/+//7/
/f/8//v/+v/6//r/+v/6//3//v/+//7/////////AAACAAIAAgACAAAAAAABAAEAAgAC
AAIAAgAEAAUABQAFAAUABQAFAAYABAAEAAQABAAGAAYABQAFAAUABQAFAAUABQAFAAQA
BAACAAIAAgACAAQABAACAAIAAQABAAIAAgACAAEAAQABAAMAAwACAAIAAAAAAP//////
//////////z/+//7//z//v/+//7//v/+//7//f/9//3//f/9//3/+//6//r/+//9//3/
/f/9//3//P/8//3////+//7//v/8//z//P/8//7//v/+//7//P/8//v/+//8//z//P/8
//7//v/+//7//P/8//z//P/+//7//v/+//z/+//7//v//P/8//z//P/8//z//P/7//3/
/f/9//3//f/8//v//P/8//z//P/8//z//P/8//z/+v/6//r/+v/6//r/+v/6//r/+v/6
//r//P/8//z//P/8//z//P/8//7//v/+//7//P/8//z//P/8//z//P/8//7//v/+//7/
/v///wAAAAACAAUABwAHAAYACAAIAAgACgAKAAsACwAJAAgABgAEAAEAAQACAAIAAwAA
AAAAAAD9//r/+v/6//v/+//8//3/+//7//z//P/6//n/+f/5//f/9//3//f/9v/2//b/
9v/2//b/9v/2//X/9f/1//X/+P/4//f/9//4//j/+P/4//j/+P/4//j//P///wIACAAX
AC0AQQBMAFgAaAB0AH0AiACOAIwAiwCLAIYAawA2AOv/lP9E/wz/8f7t/vr+Ef8q/0D/
WP9z/4v/mP+f/6n/tv/A/8b/zf/U/93/4//l/+j/6v/t/+3/7f/v//D/8//0//b/9//3
//f/9//4//n/+f/8//z//P/8//3//P/7//r//P/8//z//v/+//7//v/+/wAA/v8AAAAA
AgACAAIAAgABAAEAAQABAAEA////////AAAAAAAAAAD//////v/+/wEAAQABAAEAAQAB
AAIAAgACAAIAAwADAAUABQAFAAYABgAGAAYABgAJAAkACQAKAAsACgAJAAkACgALAAwA
DwANAA0ADwAPAA8AEAAQABAAEgATABQAFQAXABcAGAAZABsAGwAbABsAGwAbABsAGwAd
ABwAGwAbABoAGgAZABkAGAAWABQAEgASABMAEwATABEAEQAQAA8ADAAMAAwACgALAAwA
DAANAAsADAAMAAwADAAKAAoACwAKAAoACwALAAoACgAKAAoACgAKAAkACQAIAAgABwAH
AAkABwAGAAYABgAGAAUABQADAAMAAgACAAQABAADAAMAAQABAAIAAgAEAAQABAAEAAIA
AgACAAIAAQACAAIAAgADAAMAAwAEAAQABAAEAAQABgAGAAcABwAIAAgACAAIAAYABwAH
AAcACQAJAAkACgAIAAgACAAIAAoACgAJAAkACQAJAAkACQAJAAkACAAIAAoACgAKAAoA
CAAIAAYABgAHAAcACAAIAAgABwAHAAcABQAFAAQABAAGAAYABQAFAAMAAwADAAMABAAD
AAMABAACAAIAAgACAAIAAgABAAEAAwADAAMAAwABAAAAAAABAAEAAQABAAEAAQAAAAAA
AQD///7//v/+/wAAAAAAAAAAAAAAAAAAAAACAAIAAQABAAAAAAAAAAAA/v/+//7//v//
/wAAAQACAAAAAAAAAAAAAgABAAEAAQAAAAAAAAAAAP7//v/+//3//v///wAAAQABAP7/
/f/+/wAAAAAAAAAAAAAAAAAAAAD+//7//v/+/wAAAAAAAAAA/v/+//7//v8AAAAAAAAA
AAIAAgACAAIAAQAAAP///v8AAAAAAAAAAP7//v/+//7/AAAAAAAAAAABAAIAAwAEAAMA
BAAEAAQACQALAAsADAAOAA4ADgAOABAAEQARAA8ADAAKAAgABwAFAAYABgAFAAMABAAF
AAUAAQAAAP///v/9//3//f/9//3//v/+//z/+//7//v/+//7//v/+//6//j/+P/4//b/
+P/4//j/+f/3//f/9//4//r/+f/5//r/+v/6//r/+v/4//r/+v/6//v/AAAKABcAKQA7
AEoAVgBmAHIAewCGAIoAigCJAIUAdgBXACAA1f+K/0T/EP/7/vn+BP8X/y7/RP9c/3f/
j/+g/6n/s/++/8b/zP/V/9z/4f/l/+v/7v/u/+3/8f/1//X/9P/1//T/9v/3//f/9//5
//r/+//7//z//P/8//z//v/+//7//v/+//7//v8AAAIAAgACAAIAAAD+/wAAAAACAAIA
AgACAAEAAQABAAEAAwABAAEAAQACAAIAAgACAAEAAQAAAAAAAQABAAEAAQABAAEAAgAC
AAIAAgADAAMABQAFAAUABgAGAAYABgAGAAcABwAHAAgACgAKAAoACwALAAsACwANAA0A
DQAPAA8ADwAQABAAEAASABMAFAAVABMAEwAUABUAFwAXABcAFwAXABcAFwAXABcAFgAV
ABUAFAAUABMAEwATABIAEQAQAA8ADwAOAA0ADQANAAwACwAKAAoACgAIAAgACAAHAAcA
BwAIAAgACAAGAAQABAAFAAgACAAJAAkACAAIAAgACAAIAAgABwAHAAgACAAHAAcABQAD
AAIAAgAEAAQAAwADAAMAAwACAAIAAgACAAEAAQADAAMABAAEAAIAAgACAAIAAgACAAIA
AgABAAIAAgACAAQABQAGAAgABgAGAAYABgAEAAQABQAFAAgACAAIAAgABgAHAAcABwAI
AAkACgAMAAoACgAKAAoACgAKAAkACQAJAAkACQAJAAcABwAGAAYACAAIAAgACAAIAAgA
BgAGAAUABQAGAAYABAADAAMAAwAFAAUABAAEAAIAAgABAAEAAQABAAEAAQACAAEAAQAC
AAIAAgACAAIAAAAAAP///////////////wEAAAAAAAEA//////////////7//v////3/
/P/8//z//f/+////AAD+//7//v/+//z//P/7//v//v/+//7//v/8//z//P/8//7//v/+
//7//v/+//7//v/+//3//f/9//7//v/+//7//P/8//z/+//9//3//f/9////AAD///7/
/v/+//7//v/8//z//P/8//r/+v/6//r//P/8//z//P/8//z//P/8//z//P/8//z//P/8
//z//P/8//z//P/8//7//v///wAA/v/+/wEAAwADAAQABgAGAAcACAAJAAsACgAHAAUA
AgACAAEAAQACAAEA///7//r//P/7//j/+P/4//j/9//3//f/9//3//j/+P/2//X/9f/1
//X/9f/1//P/8v/y//L/8//y//P/9P/z//P/8v/x//P/9P/0//P/8//0//T/9P/y//L/
8v/y//b/9P/1//z/BgATACUAPQBQAF4AagB2AIEAjACSAJQAkQCLAIAAZwA0AOn/mP9M
/xL/9/7z/gD/F/8w/0L/Vv9v/4n/mP+f/6v/tv/A/8j/0//a/9v/3//j/+b/5v/n/+n/
7f/w//D/8v/y//L/8//z//P/8//0//X/9f/2//b/9v/2//j/+P/4//j/+P/4//j/+v/4
//j/+P/4//n/+P/7//z/+v/6//r/+v/7//v/+//7//3/+//7//v/+//6//n/+P/6//v/
+//8//3//f/9//3//f/9//7//v8AAAAAAQABAP///////wAAAgACAAIAAgADAAMAAwAE
AAYABgAGAAcACQAJAAkACwAJAAkACwALAA0ADgAOAA4AEAARABIAEwARABEAEgATABUA
FQAVABUAEwATABMAEwATABIAEQARABAAEAAPAA8ADQAMAAsACgALAAsACgAJAAcABwAG
AAUAAgACAAIAAAD+//7//f/9//3//v/+//7/AQAAAAEAAwADAAIAAgABAAAAAAAAAAAA
AAAAAP////8AAAAA/////wAA/////wAAAQAAAP7//f/+//////8AAP7//v/9//3//f/9
//7//v8AAAAAAAAAAP7//v/+//7/AQACAAIAAgABAAEAAQACAAIAAgACAAIABAAEAAUA
BQAGAAYABgAGAAYABwAHAAcABwAHAAcACAAGAAYABgAGAAgACAAHAAcABQAFAAUABQAH
AAcABgAGAAQABAAEAAQAAgACAAAAAAAAAAEAAwAEAAIAAQABAAEAAwADAAIAAgAAAAAA
/////wEAAQABAAEAAAD/////AAD+//7//v/+/wAAAAD//////f/9//3//f/9//z//P/9
/////////////f/8//z//f////7//v/+//7//v/+//7//f/8//v/+v/8//z/+//7//z/
/P/8//z//v/+//7//v/8//z//P/8//z//P/8//z//P/7//v/+//8//z//P/8//7//v/+
//3/+//7//v/+//7//r//f/+//z//P/8//z/+v/6//r/+v/6//r/+v/6//z//P/8//z/
/P/8//z//P/8//z//P/8//z//P/8//z//v/+//7//v/+//7//v/+//7//v/+//7/AAAC
AAMABAAFAAcABwAIAAwADAAMAAwADAANAA0ACwAKAAgABgAFAAUABgAGAAUAAgACAAIA
AQD+//7//v/+//3//f/9//3//f/+//7//P/9//3//f/9//v/+//7//r/+v/6//r/+P/4
//j/+P/5//n/+f/5//r/+v/5//n/+v/4//j/+P/4//r//P/8//7///8CAAoAFwArAEEA
UABcAGoAeAB/AIYAigCKAIsAiwCEAG0APgDz/5z/Tv8S//P+8f7+/hP/LP9G/2D/d/+L
/5r/pf+v/7z/xv/O/9f/3v/j/+f/6f/u//D/8f/x//P/9v/2//j/+P/4//n/+f/5//v/
/P/9//3//P/8//z//P8AAAAAAAAAAAIAAgACAAQAAwACAAEAAAABAAAAAwAEAAIAAgAC
AAIAAwADAAMAAwAFAAMAAwADAAIAAgACAAIABQAFAAQABAAEAAMAAgABAAMAAwAEAAQA
BAAEAAUABQAFAAUABQAGAAgACAAIAAgACQAJAAkACgAMAAwADAANAA0ADQANAA8ADwAP
ABEAEQARABIAEgASABQAFQAWABcAFQAVABYAFwAZABkAGQAZABkAGQAZABkAGgAaABoA
GwAZABgAFgAVABcAFgAVABQAEwATABIAEQAQAA8ADQALAA0ADgAPAA4ADAAMAAsACwAJ
AAoACgAKAAwACgAKAAsACgAKAAsACwAKAAoACgAKAAoACgAJAAkACgAKAAkACQAJAAcA
BgAGAAYABgAFAAUABQAFAAQABAAEAAQAAwADAAMAAwAEAAQABgAGAAYABgAEAAQABAAE
AAcACAAIAAgABwAHAAcACAAKAAoACgAKAAoACgALAAsACgAKAAoACgAMAA0ADQANAAsA
CwALAAwADgAOAA4ADgAOAA4ADQANAAsACwALAAsADQANAAwADAAKAAoACgAKAAgACAAG
AAYABgAHAAkACgAIAAcABwAHAAcABwAGAAYABAAEAAMAAwAFAAUABQAFAAQAAwADAAQA
AgACAAIAAgAEAAQAAwADAAEAAQABAAEAAwACAAIAAwABAAEAAQABAAMAAgACAAMAAwAC
AAIAAgAAAAAAAAAAAAAAAAAAAAAAAgACAAEAAQAAAAAAAAAAAAIAAgACAAIAAAAAAAAA
AAAAAAAAAAAAAAIAAQABAAEAAAAAAAAAAAACAAIAAgABAP///////////f/+////AgAA
AAAAAAAAAAAAAAAAAAAAAAAAAAAAAAAAAAAAAAAAAAAAAAAAAAAAAAAAAAAAAAD+//7/
/v/+/wAAAAAAAAAAAAAAAAAAAAAAAAAAAAAAAAAAAAAAAAAAAAAAAAAAAAACAAIAAgAC
AAQABQAGAAYACAALAA0ADQAMAA4ADgAOAA4ADgAPAA8ADwAOAAwACgAIAAcABwAGAAcA
BAAEAAQAAwAAAAAAAAAAAP////////////8AAAAA/P/7//v/+//9//3//f/9//z//P/8
//z/+v/6//r/+v/7//v/+//7//z//P/7//v//P/8//z//P/8//z//P/8//z//f8EAA4A
GwAvAD8ATABYAGgAcAB1AH4AgAB+AHsAdwBsAEkAEgDJ/4D/Pv8Q//v+/f4K/x//OP9O
/2b/gf+X/6b/r/+5/8D/yv/S/9f/3P/j/+n/6//u//D/8//1//X/9P/0//b/9v/4//n/
+f/5//n/+v/7//v/+v/6//r/+v/8//z//P/8//z//P/8//7/AAAAAAAAAAAAAP7/AAAA
AP7//v/+//7/AQABAAEAAQD///3//f/9//7//v/+//7///////7//v///////////wEA
AQACAAIAAAAAAAEAAQABAAEAAQACAAQABAAEAAQABQAFAAUABgAIAAgACAAJAAkACQAJ
AAsADQANAA8ADwANAA4ADgAOABIAEwAUABUAEwATABQAFQAVABUAFQAVABcAFwAXABcA
FwAWABUAFQAUABQAEwATABUAFAATABIAEQARABAADwAPAA8ADgANAAwADAAMAAoACgAK
AAkACQAJAAoACgAKAAoACAAIAAkADAAMAA0ADQAKAAoACgAKAAoACgAJAAkACgAKAAkA
CQAJAAcABgAGAAgACAAHAAcABwAHAAYABgAEAAQAAwADAAMAAwAEAAQABAAEAAQABAAG
AAYABgAGAAUABgAGAAYABQAFAAUABgAIAAgACAAIAAgACAAJAAkADAAMAAwADAAKAAsA
CwALAAsACwALAAwADgAOAA4ADgAMAAwACwALAA0ADQANAA0ACwALAAoACgAKAAoACgAK
AAoACgAIAAgACQAJAAoACgAIAAcABwAHAAkACQAIAAgABgAGAAUABQAHAAcABwAHAAYA
BQAFAAYABgAGAAYABgAIAAgABwAHAAUABQAFAAUABQAEAAQABQADAAMAAwADAAUABAAE
AAUABQAEAAQABAAEAAQABAAEAAQABAAEAAQAAgACAAEAAQACAAIAAgACAAIAAgACAAIA
BAAEAAQABAACAAIAAgACAAIAAQABAAEAAgACAAIAAgAEAAQABAADAAIAAQAAAP//AwAE
AAUABAADAAIAAQAAAAIAAgACAAIAAAAAAAAAAAD+//7//v/+////AAABAAIAAQAAAP//
/v8AAAAAAAAAAAAAAAAAAAAAAAAAAAAAAAAAAAAAAAAAAP7//v/+//7/AAAAAAAAAAAA
AAAAAAAAAAIAAgACAAIABAAFAAYABgAEAAcACQAJAAoADAAMAAwADAAMAA0ADQALAAoA
CAAGAAcABwAIAAgABQACAAIAAgADAAAAAAAAAAAA/////////f/9//7//v/8//v/+//7
//n/+f/5//n/+v/6//r/+v/6//r/+v/6//r/+f/4//f/+v/6//n/+f/4//j/+P/4//r/
+v/6//r//P/7//7/BgARACMAOwBMAFgAZAByAHsAggCIAIoAiQCDAHYAWwAoAOH/lv9S
/xr//f75/gj/G/8y/0j/XP93/4//nv+n/7P/vv/G/87/1//e/+P/4//l/+j/7P/v//H/
8//0//T/9v/2//b/9//3//f/+f/6//v/+//8//z//P/8//z//P/8//z//P/8//z//v/+
//7//v/+/wAA/v8AAAAA/v/+//7//v///////////////f/9//3//P/8//z//P/+////
//8AAP///////////////wAAAAAAAAAAAQABAAEAAQABAAIABAAEAAQABAAFAAUABQAG
AAYABgAGAAcABwAHAAcACQAJAAkACwALAAwADgAPABAAEQARABEAEQARABEAEgATABMA
EwATABMAEQARABEAEQARABAADwAPAAwADAALAAsACwAKAAkACAAHAAcABgAFAAUABQAE
AAMAAQAAAP///P/8//z/+//7//3//v/+//7/AAD+//7///////7//v/9//3//v///wAA
/v/+//3//f8BAAIAAgADAAEA///+//7//v/+//3//f/+//////8AAAAAAAD/////AQAB
AAIAAgACAAIAAgACAAIAAgACAAIAAwAEAAQABAAFAAUABQAGAAYABgAGAAYABgAGAAcA
BwAIAAgACAAIAAgACQAJAAkABwAHAAcACAAIAAgACAAIAAgACAAHAAcABQAFAAUABQAH
AAcABgAGAAYABgAGAAYABgAGAAQABAAFAAUABgAGAAQAAwADAAMAAwADAAIAAgACAAIA
AQABAAEAAQABAAEAAAD/////AAAAAAAAAAAAAAAAAAD///////////////////7//v//
///////////////+//7///8BAAAAAAAAAAAAAAAAAAAAAAAAAAAAAAAAAAAA//////7/
/v/+//7/AAAAAAAAAAD+//7//v/+/wAAAAAAAAAAAAD///////8AAAAAAAAAAAAAAAAA
AP/////////////9/wAAAQACAAAAAAAAAAAA/v/+//7//v8AAAAAAAAAAAAAAAAAAAAA
/v/+//7//v8AAAAAAAAAAAAAAAAAAAAAAAAAAAAAAAAAAAAAAAAAAP7//v/+//7/AAAA
AAAAAAAAAAAAAAAAAAIAAgACAAIABAAFAAYABgAGAAkACwALAAoADAAMAAwADAAMAA0A
DQANAAwACgAIAAUABQAGAAYABwAEAAQABAABAP7//v/+//7//f/9//3//f/9//7//v/8
//v/+//7//v/+//7//v/+v/6//r/+v/4//j/+P/4//v/+//7//v/+v/6//n/+f/8//z/
/P/8//r/+v/6//r//v///wYADgAbAC8AQQBOAFoAZgByAH0AhgCMAIgAhQCBAHIATwAW
AMn/ev84/wr/9/77/gr/I/84/07/ZP99/5X/pP+t/7f/wv/K/9L/2//e/+P/6f/t//D/
8v/z//X/9f/2//b/+P/4//z//f/9//3/+//8//3//f8AAAAAAAAAAAAAAAAAAAAA/v/+
//7/AAABAAIAAwAEAAIAAAACAAIAAgACAAIAAgADAAMAAwADAAMAAQABAAEAAgACAAIA
AgADAAMAAgACAAUABQAFAAUAAwADAAQABAACAAIAAwADAAUABQAFAAYABgAGAAYABgAJ
AAkACQAKAAoACgAKAAsACwALAAsADQAPAA8AEQARABEAEgASABIAEgATABQAFQAVABUA
FgAXABcAFwAXABcAFwAXABcAFwAXABYAFQAVABYAFgAVABUAEwASABEAEAANAA0ADAAL
AA0ADQAMAAsACgAKAAoACAAIAAgABwAHAAcACAAIAAgACAAGAAYABwAKAAoACwALAAoA
CgAKAAoADAAMAAsACwAKAAoACQAJAAkABwAGAAYACAAIAAcABwAJAAkACAAIAAgACAAH
AAcABwAHAAgACAAIAAgACAAIAAoACgAKAAoACQAKAAoACgANAA0ADQAOAA4ADgAOAA4A
DgAOAA8ADwASABIAEgASABAAEQARABEAEQARABEAEgASABIAEgASABAAEAAPAA8AEQAR
ABEAEQAPAA8ADgAOAA4ADgAOAA4AEAAQAA4ADgALAAsADAAMAAwACwALAAsACQAJAAgA
CAAKAAoACQAJAAcABwAHAAcABgAFAAUABgAGAAYABgAGAAYABgAFAAUABwAHAAcABwAH
AAYABgAHAAUABQAFAAUABwAGAAYABwAFAAQABAAEAAYABgAGAAYABgAGAAYABgAEAAQA
AwADAAYABgAGAAYABAAEAAQABAAGAAYABgAGAAQABAAEAAQABAADAAMAAwAGAAYABgAG
AAYABgAGAAUABQAFAAUABQAHAAYABQAGAAQABAAEAAQABgAGAAYABgAEAAQABAAEAAYA
BgAGAAYABgAGAAYABgAGAAYABgAGAAYABgAGAAYABAAEAAQABAAGAAYABgAGAAYABgAG
AAYABAAEAAQABAAGAAYABgAGAAYABgAGAAYABgAGAAYABgAEAAQABAAEAAIAAgACAAIA
BQAGAAcACAAIAAgACQAKAAwADAAPABEADwAQABIAEgASABIAEgATABUAEwASABAADAAL
AAsADAAOAA0ACgAKAAgABwAEAAQABgAGAAUABQAFAAUABQAGAAYABAADAAMAAwADAAMA
AwADAAIAAgACAAIAAAAAAAAAAgADAAMAAwABAAIAAgABAAEAAgACAAIABAAEAAQABAAC
AAYACQAOABYAIwA1AEcAVABeAGoAdgB9AIYAhgCEAH8AewBuAE0AFADN/4j/SP8a/wn/
Cf8Y/y3/Qv9Y/27/if+j/67/tf/B/8z/0P/Y/9//5v/r/+//8//0//b/9//5//n//P/8
//7//v8AAAEAAQABAP//AAABAAEAAgACAAIAAgAEAAQABAAEAAQABAAEAAYABgAGAAYA
BgAEAAIABAAEAAYABgAGAAYABwAHAAcABwAFAAMAAwADAAQABAAEAAQABQAFAAQABAAF
AAUABQAFAAUABQAGAAYABAAEAAUABQAHAAcABwAIAAgACAAIAAgACQAJAAkACgAMAAwA
DAANAA0ADQANAA8AEQARABMAEwARABIAEgASABYAFwAYABkAGQAZABoAGwAZABkAGQAZ
ABsAGwAbABsAGQAYABcAFwAYABgAFwAXABcAFgAVABQAEwATABIAEQATABMAEgARAA4A
DgAOAAwADgAOAA0ADQALAAwADAAMAA4ADAAMAA0ADgAOAA8ADwAQABAAEAAQABAAEAAP
AA8ADgAOAA0ADQANAAsACgAKAAwADAALAAsACQAJAAgACAAKAAoACQAJAAsACwAMAAwA
DAAMAAwADAAMAAwADAAMAA8AEAAQABAADwAPAA8AEAASABIAEgASABAAEAARABEAFAAU
ABQAFAASABMAEwATABUAFQAVABYAFgAWABYAFgAUABQAEwATABMAEwATABMAEQARABAA
EAASABIAEgASABQAFAASABIADwAPABAAEAAQAA8ADwAPAA8ADwAOAA4ADgAOAA0ADQAN
AA0ADQANAA4ADQANAA4ADgAOAA4ADgAMAAwACwALAA0ADQANAA0ADQAMAAwADQANAA0A
DQANAA0ADAAMAA0ADQAMAAwADAAKAAoACgAKAAwADAAMAAwADAAMAAsACwAMAAwADAAM
AAoACgAKAAoACwAMAA0ADgAMAAwADAAMAAoACQAJAAkACwAMAA0ADgANAAwACwAJAAoA
CwAMAA0ADwAMAAsACgAMAAwADAAMAAwADAAMAAwADAAMAAwADAAOAA4ADgAOAAwADAAM
AAwADAAMAAwADAAOAA4ADgAOAA4ADgAOAA4ADAAMAAwADAAMAAwADAAMAAwADAAMAAwA
DgAOAA4ADgAMAAwADAAMAA4ADgAOAA4AEAAQABAAEAAQABAAEAAQABMAFAAVABYAFwAY
ABkAGgAcABwAHAAcAB4AHgAeAB4AGwAaABkAGAAWABYAFgAWABUAFAATABIAEQAQAA8A
DgAQAA==
         </WaveFormData>
      </LeadData>
      <LeadData>
         <LeadByteCountTotal>10000</LeadByteCountTotal>
         <LeadTimeOffset>0</LeadTimeOffset>
         <LeadSampleCountTotal>5000</LeadSampleCountTotal>
         <LeadAmplitudeUnitsPerBit>4.88</LeadAmplitudeUnitsPerBit>
         <LeadAmplitudeUnits>��V</LeadAmplitudeUnits>
         <LeadHighLimit>2147483647</LeadHighLimit>
         <LeadLowLimit>268435456</LeadLowLimit>
         <LeadID>V4</LeadID>
         <LeadOffsetFirstSample>0</LeadOffsetFirstSample>
         <FirstSampleBaseline>0</FirstSampleBaseline>
         <LeadSampleSize>2</LeadSampleSize>
         <LeadOff>FALSE</LeadOff>
         <BaselineSway>FALSE</BaselineSway>
         <ExcessiveACNoise>FALSE</ExcessiveACNoise>
         <MuscleNoise>FALSE</MuscleNoise>
         <LeadDataCRC32>1293429549</LeadDataCRC32>
         <WaveFormData>
9v/2//b/9v/1//T/8//y//P/9P/1//b/9v/2//b/9v/0//T/9P/0//b/9v/2//b/9P/0
//T/9P/0//T/9P/0//b/9v/2//b/9f/0//P/8v/z//T/9f/2//T/9P/0//T/9v/2//b/
9v/4//j/+P/4//j/+P/4//j/+v/6//r/+v/4//j/+P/4//n/+v/7//z//v/+//7//v/+
//7//v/+/wAAAgAEAAYABQAEAAMAAgAFAAYABwAIAAoADAAOABAADQAMAAsACgANAA4A
DwAQAA0ADAALAAoACgAKAAoACgAMAAwADAAMAAkACAAHAAYACAAIAAgACAAFAAQAAwAC
AAQABAAEAAQAAgACAAIAAgAAAAAAAAAAAAIAAgACAAIA///+//3//P/8//z//P/8//r/
+v/6//r/+f/4//f/9v/4//j/+P/4//f/9v/1//T/9v/2//b/9v/2//b/9v/2//b/9v/2
//b/9//4//n/+v/5//j/9//2//b/9v/2//b/+f/6//v//P/7//r/+f/4//n/+v/7//z/
+v/6//r/+v/7//z//f/+//3//P/7//r/+v/6//r/+v/6//r/+v/6//n/+P/3//b/+f/6
//v//P/6//r/+v/6//n/+P/3//b/+f/6//v//P/6//j/9v/0//T/9P/0//T/8v/y//L/
8v/x//D/7//u//D/8P/w//D/8P/w//D/8P/y//L/8v/y//L/8v/y//L/7//u/+3/7P/u
/+7/7v/u/+z/7P/s/+z/7v/u/+7/7v/u/+7/7v/u/+z/7P/s/+z/7f/u/+//8P/v/+7/
7f/s/+z/7P/s/+z/7P/s/+z/7P/r/+r/6f/o/+z/7v/w//L/8P/u/+z/6v/s/+z/7P/s
/+z/7P/s/+z/6f/o/+f/5v/p/+r/6//s/+r/6v/q/+r/7P/s/+z/7P/s/+z/7P/s/+r/
6v/q/+r/7v/w//L/9P/y//D/7//v//L/8//0//T/9f/3//j/+v/5//j/9f/z//T/9P/y
//P/8f/y//L/8P/w//D/8f/v/+//7//u/+7/7P/s/+3/7f/v/+//7v/s/+f/5v/m/+X/
5v/n/+j/6f/r/+v/6v/q/+f/5v/l/+T/5//p/+r/6v/p/+j/6P/o/+j/5//n/+f/7P/s
/+r/6P/q/+3/9P8BABYALAA+AE4AXABsAH0AjACdAKoAsQC1AKsAhwBHAPz/tP9y/0n/
P/9E/0//Xv9t/3r/jv+j/67/tf/A/8b/yP/L/9L/2v/b/9r/2//h/+P/5P/m/+f/5v/m
/+f/5//r/+v/7P/s/+7/7v/u/+7/6//q/+r/6f/s/+3/7//w/+//7//v//D/8v/v/+7/
7f/u/+//8v/z//D/7//u/+3/7v/w//H/8v/y//D/8P/w//H/8f/v//H/8//z//L/8v/x
//H/8f/x//P/8//0//T/8v/y//L/9P/0//T/9P/0//f/9//3//f/9v/2//b/9v/6//r/
+//7//r/+v/8//z//P/9/wEAAgACAAMAAwADAAMABAAEAAQABwAIAAoADAAKAAwADAAN
AA8ADwAQABAAEAAQABEAEQAPAA8ADwAPABEADwANAA0ACwALAAsACwALAAoACgAJAAoA
CgAKAAsACAAHAAQAAgAFAAYABwAIAAcABgAFAAQAAAAAAAAAAAADAAQAAwAEAAMAAgD/
//7/AQABAAAAAAD+//7//f/8//z//P/8//z//f/+//7////+//3/+//6//v//P/+////
/v/+//3/+v/6//r/+v/6//z//f/9/////f/8//z//P///wEAAwAEAAEAAgABAAAAAgAD
AAQABQAEAAQABAAEAAQABAAEAAQABgAHAAgACAAGAAYABgAGAAcABgAHAAkACAAHAAUA
BAADAAMAAgABAAQABQAGAAcABAADAAMAAgAEAAQAAgACAAQABQAFAAUABAABAAAA//8A
AAAAAQABAP////////7//v///wAAAwABAAEAAAAAAP//////////////////AAD+//7/
/v/+/////v///wEABAAEAAQABAABAP///f/8////AAABAAQAAQD///3/+//9////////
/wEAAgACAAIA///+//3//P/9////AAACAAEA///+//v//P/9////AQAAAAAAAAD/////
///+//7/AgACAAAAAAAAAAAAAAAAAAIAAgACAAIAAAAAAAAAAAD+//7//v/+////AAAB
AAIAAAAAAAAAAAAAAAAAAAAAAAIAAgACAAIAAAAAAAAAAAACAAIAAgACAAAAAAAAAAAA
AQACAAMABAAHAAkADAANAAwADAAMAA0ADgAQABEAEgANAAsACgAIAAcABwAHAAgACgAI
AAcABgAFAAEAAAD//wEAAgADAAQABAADAAIAAQACAAAA/v/+/////////////v/9//z/
+//7//z//f/+//3//P/7//v//f/8//z//P///wAAAAD///7//f/9//z/AAAGAAYABQAO
AB0ALAA4AEYAWABqAHoAiwCaAKUArACxALEAnwBzADEA6P+i/27/U/9P/1T/X/90/4X/
mP+u/8H/yP/J/9L/2v/e/+P/5v/q//H/9P/1//X/9//2//b/9//6//r/+//7//v/+//8
//z//P/8//z//P/9//7/AAABAAAA//////7/////////AAABAP////////3//f//////
AAABAAIAAwACAAIAAQAAAAEAAAABAAIAAwADAAEAAwACAAEA///+/wEAAQABAAEA////
/wAAAAACAAIAAgAEAAQABAAEAAQAAwADAAMAAwAGAAYABgAGAAcABgAGAAUACAAIAAoA
CgAHAAcACgAKAAwADQANAA0ADgAQABEAEgAQABAAEQASABUAGAAZABsAGQAZABoAGgAa
ABoAGwAbABsAGwAbABsAGgAXABQAEwAWABcAGAAZABcAFgAWABUAEgASABIAEwAUABUA
FAAUABMAEgARABAAEgASABIAEgAQABAAEAAQAA4ADgAMAAwADQAOAA0ADgAOAA0ACwAK
AAwADAALAAoACgAKAAoACgAJAAgABgAFAAYABwAHAAgABwAGAAYABQAHAAgACAAGAAgA
CAAIAAgABwAHAAYABwAIAAgACQAKAAkACQAJAAgABwAKAAsADAALAAsACwALAAoACgAK
AAoACwAMAA0ADgALAAsACwAKAAkACgALAAwADAAKAAoACwAJAAkACAAIAAoACwALAAsA
CQAJAAkACQAJAAkACgAKAAwADAAKAAoACQAJAAgABwAIAAcACAAJAAcABgAGAAUABwAH
AAcABgAFAAUABQAHAAUABQAEAAQABQAFAAUABQADAAMAAwAEAAQABAAEAAQABAACAAIA
AwACAAIAAgACAAQAAwACAAIAAAAAAAAAAgAEAAMAAgABAAEAAwADAAMAAgACAAEAAAAB
AAIAAwAEAAIAAQD///7/AAABAAMAAwABAAEAAgADAAEAAAD///3/AAABAAEAAgAAAP7/
/P/+////AAABAAIAAgACAAIAAgABAAAA///+////AAABAAIAAQAAAP///v///wAAAQAC
AAIAAgACAAIA///+//3//P/9//7///8AAP///v/9//z//f/+////AAACAAIAAgACAAIA
AgACAAMABwAKAAsADAALAAoACgAJAAwADAAMAAoACQAJAAgABQADAAMABAAEAAMAAwAD
AAQA/////////v/+//7//v////3//f/9//z/+v/4//j/+f/6//v//P/9//r/+f/4//b/
9//4//n/+v/4//j/+f/5//j/+P/4//n//P/8//v/+//7//z//P/4//j//v8FAAwAGQAo
ADIAQABSAF4AaAB5AIgAkQCYAJsAlQB9AE8AEwDS/5b/aP9X/1X/Wv9l/3D/f/+U/6r/
vf/K/8//1P/Y/9z/3//i/+j/6//u//P/9f/x/+7/8P/x//L/8v/z//P/9v/3//n/+v/3
//b/9f/0//X/9v/4//n/9//3//j/+P/3//f/9//4//3/+//7//v/+P/3//j/9//4//n/
+v/7//r/+v/5//j/+v/4//j/+P/5//n/9//5//f/9//2//b/+P/5//r/+//5//n/+v/6
//j/+P/4//r/+//8//3//v/+//3//P/7//7//v/+//7/AAAAAAEAAQAAAAAAAgACAAMA
AwAGAAYABAAFAAUABQAGAAgACQAKAAwADAANAA4ACwAMAAsACwAMAA0ADwAQAA8ADgAO
AA0ADgAPABAAEQARAA8ADQANAAsACwALAAsADQAMAAwACwAKAAoACgALAAkACQAHAAYA
CAAIAAgACAAHAAYABQAEAAMABAAFAAYABAAEAAIAAgACAAIAAAAAAAEAAQAAAAAA/v/+
//3//P/+//7//v/+//z//P/7//v//P/9//3//v/8//z//f/9//z//P/7//j/+//8//3/
/v/9//3//P/9/wAAAAABAAIAAQABAAEAAAD8//7//v/+/wEAAQABAAEAAQAAAP///v//
/wAAAQACAAIAAwAEAAQAAgACAAIAAgAEAAIAAgADAAEAAQAAAAAAAQABAAAA//8BAAEA
AQABAP////8AAAAAAAAAAP7//v/8//3//f/9/////f/9//3//P/8//3//f/9//3//f/8
//7///8AAAMA///9//r/+P/5//v//f////3//f/9//7//f/8//v/+v/7//r/+//9//3/
/P/7//r/+//7//v//P/8//z//P/+//7//f/8//v/+//9//3//f/6//r/+f/4//n/+v/7
//z//P/9//3//v/8//v/+//5//v/+//8//3/+//6//n/9//5//v//P/+//r//P/8//z/
/P/8//z//P/6//r/+v/6//j/+P/4//j/+//8//3//v/8//z//P/8//z//P/8//z//P/8
//z//P/7//r/+f/4//v//P/9//7//v///wEABAAEAAQAAwACAAUABwAKAAwACgAGAAMA
AQABAP//AAABAAEAAAD9//v/+//8//r/+//9//z//P/8//r/+f/3//X/9v/2//X/9P/0
//X/9f/1//P/8//z//P/9P/0//X/9v/z//L/8f/w//L/8//z//T/8v/z//T/9P/z//P/
8//0//j/9P/y//b/+/8AAA0AIAAyAEQAWABmAHYAiQCYAKMArACtAKcAlwBtAC0A5v+e
/2T/Sf9H/0z/W/9u/3//jv+g/7H/uP+9/8b/0P/W/93/4v/m/+P/5P/p/+n/6f/o/+j/
6//t/+7/8P/x//D/7//v/+7/8P/y//T/9v/z//L/8v/x//P/8//0//T/9f/1//X/9v/2
//P/8v/x//L/8//2//f/9v/1//T/8//1//b/9v/2//j/9v/2//b/9v/1//L/8//2//f/
9//4//f/9//3//f/9f/1//b/9v/3//j/+f/8//v/+v/5//j/+//7//v/+//6//r/+v/6
//7//v///////v/+/wAAAAD/////AgACAAMABQAGAAcABgAIAAkACgAMAAwADQAOABAA
EgASABMAEgARABEAEAASABIAEwATABIAEQAQAA8ADwANAAsACwAMAA0ADgAPAA0ADAAM
AAsACgAKAAoACwAJAAkABwAGAAQABAAEAAQABQAGAAcACAAEAAQABAAEAAIAAgAAAAAA
AgACAAAAAAD//////v/+/wAAAAD///7/+//6//n/+P/6//z//f////z/+//5//j/+v/6
//v/+//7//z//P/6//r/+v/6//r//f///wAAAwABAAAAAAAAAP3//f/9//z//f8AAAEA
AgADAAMAAwADAAYABgAGAAYABAAEAAQABAACAAMABAAEAAMABAAFAAYABQACAAEAAQAC
AAMAAwAEAAMAAwACAAEAAQABAAEAAQABAAEAAgACAAEAAAD9//z//f///wAAAQD///3/
/f/9//7//v///////////////v/7//v/+//9//7//////wAA/v/9//z/+//7//v/+//8
//7//v/+//7//v/8//z//f/+//7//v/+//7//f/8//z/+v/6//r//P/+//3//P/7//r/
+//6//n/+v/8//3//v/8//z//P/8//z//f/9//7//P/7//v/+f/5//n/+v/7//3//v//
/////v/9//v/+v/8//r//v8AAP7//v/+//7//P/8//z//P/8//z//P/8//7//v/+//7/
/P/8//z//P/+//7//v/+//z//P/8//z//f/+////AAD+//7//v/+//7//v/+//7/AQAC
AAMABQAEAAYABgAGAAkACgAMAA0ADAAMAAwACgALAAsACgAHAAUABQAGAAYAAgABAAAA
AAD+////AAAAAP///v/9//3//////////v////7///8BAP7//f/8//v/+//7//v/+v/4
//j/+P/4//n/+v/8//3//v/+//7///////7//P/7//3/AAAAAAAAAAD+/wMADgAZACoA
OgBIAFgAagB2AIMAkACbAKYArQCtAJ8AdQAzAOr/pP9s/0//Tf9W/2P/dv+L/5z/rP+5
/8L/y//U/9r/4v/n/+r/7v/x//D/7//z//X/+P/4//n/+v/6//v/+//8//v/+//6//3/
/v///wAA/f/8//z/+//8//3///8AAP///////wAAAAD9//z/+//8//3/AAABAAAA///+
//3///8AAAAAAAACAAAAAAAAAAAA///8//3//v//////AAAAAP///v/9//3//f/+//7/
AAAAAAAAAgAAAAAAAAAAAAIAAwAEAAUABAAEAAQABAAGAAYABwAHAAgACAAKAAoABwAH
AAoACgALAA0ADgAPAA4AEAARABIAEgASABMAFAAUABYAFgAXABUAFQAWABYAFwAYABoA
GwAaABkAGAAXABkAFwAVABUAFwAXABcAFwAUABIAEQAPABEAEgATABUAEwATABEAEAAO
AA4ADgAOAA8AEAARABIADgAOAA4ADgAQABAADgAOAAwADAAKAAoACQAJAAgACAAKAAoA
CQAIAAgACAAIAAgACAAIAAcABwAHAAcABgAGAAYABgAHAAcABwAIAAgABgAHAAYABQAE
AAUABwAIAAsACQAIAAgACAAIAAkACgAKAAgACgAKAAoACgAJAAgABwAJAAoACwAMAAsA
CgAJAAgACgALAAwADAAMAAwADAAMAAoACAAIAAkACwALAAoACgALAAsACgAJAAcABwAH
AAcACQAJAAoACgAIAAgABgAGAAYABwAHAAcABQADAAMAAwADAAQABgAHAAcABwAHAAYA
BAADAAIAAwAFAAUABAAEAAMAAwADAAMAAwADAAMABAAEAAQABAAEAAQAAgACAAMABAAE
AAQABAACAAEAAAAAAAIAAgACAAQABgAFAAQAAwABAAMAAwADAAUABgAGAAYAAgACAAIA
AgACAAMAAwAEAAYABQAFAAMAAgABAAEAAQADAAQABQAFAAQAAwABAAAAAAACAAQABgAE
AAQABAAEAAIAAgACAAIABAAEAAQABAAEAAQABAAEAAIAAgACAAIABAAEAAQABAACAAIA
AgACAAQABAAEAAQAAgACAAIAAgAEAAQABAAEAAIAAgACAAIAAgACAAIAAgADAAQABQAG
AAQABAAEAAQABwAJAAwADQAOAA4ADgAPAA4ADgANAAwADQANAA4ADgAIAAcABgAGAAgA
BgAFAAQABAABAAEAAQAAAAAAAAAAAAMAAwADAAMAAAD+//z//P///////////wEAAQAB
AAEA///+//3//P/9//7///8BAP///v/+//7///8AAAAA////////AAAAAPz//v8AAAcA
EgAhACwANgBEAFIAWgBmAHMAgACHAI4AkQCJAG8APwAFAMj/kP9q/1v/W/9i/23/fP+L
/5z/sv/F/9D/1//c/+D/5P/n/+j/6v/t//L/9f/3//n/+v/8//n/+f/4//j/9//7//v/
/P/8//r/+v/6//r/+v/6//v/+//7//v//P/8//n/+f/5//r////9//3//f/7//v//f/9
//z/+//6//n/+v/8//3//v/9//r/+f/4//r/+//6//3/+//7//r/+v/5//n/+f/5//r/
+//9//7//f/8//v//P/+//7//v/+//3//f/9//3/AAAAAAAAAAACAAIAAwADAAMAAgAD
AAIAAgADAAcACAAGAAcABwAHAAgACgALAAwADAAMAA0ADgAMAA4ADgAPABEAEQASABIA
EgASABMAEwARABEAEQARABIAEQAQABEAEAAPAA4ADQAOAA4ADwAPAA4ADgAOAA8ADgAN
AAoACAAKAAoACgAKAAgACAAIAAgABwAIAAkACgAIAAgABgAGAAgACAAGAAYABwAHAAYA
BgAEAAQAAwACAAQABAAEAAQAAgACAAEAAQADAAMAAgACAAAAAAABAAEA//8AAAAA/v8B
AAIAAwAEAAMAAwACAAMAAwACAAIAAgACAAMABAAEAAAAAgACAAIABQAFAAUABQAEAAQA
BAAEAAQABAAEAAQABgAHAAgACAAEAAQABAAEAAUABAAFAAcABgAFAAMAAgADAAMAAgAB
AAMAAwADAAMAAgABAAEAAAACAAIAAAAAAAAAAQABAAEAAQD///////8AAAAAAQABAAAA
///+//z//P/9//7/AQD//////v/+//3//f/9//3//f/9//3//v/9//z/+//6//v/+v/7
//3//v/+//7//v/+//3//P/8//z//P/8//7//f/7//n/9//6//3//v////z//P/7//r/
+//8//3//v/9//3//P/8//r/+f/5//f/+v/7//3////+//7//v/9//z/+//5//j//v8A
AAAA/v/9//z/+//6//z//P/8//z/+v/6//r/+v/4//j/+P/4//v//P/9//7//f/8//v/
+v/8//z//P/8//r/+v/6//r/+P/4//j/+P/5//r/+//8//v/+v/5//j/+v/6//r/+v/6
//r/+v/6//z//P/8//z//f/+////AAAAAAEAAwADAAYABgAGAAcABQAGAAYABgAEAAMA
AwACAAAAAQACAAQAAwAAAP7//P/+//v/+//7//j/+P/4//j/+//7//v/+//6//j/9v/2
//b/9f/0//P/9f/1//X/9f/2//b/9v/2//T/9P/0//X/9//2//b/9v/1//b/9v/1//X/
9f/2//b/+P/0//b/+/8CAA8AIAAwADwASgBYAGIAcQB+AIkAkgCZAJMAfQBVABsA2v+c
/2r/Uf9N/1L/X/9y/4H/kP+k/7X/vP/F/87/1P/a/93/4v/k/+f/5v/l/+f/6f/s/+7/
8f/x//D/8P/v//D/7//v/+7/8f/y//P/9P/z//L/8v/x//H/8f/y//L/8f/x//H/8v/1
//P/8//z//L/8//2//f/9f/1//X/9f/0//T/8//y//L/8P/w//D/7//v/+3/7//w//H/
8f/y//H/8f/x//H/8//z//T/9P/0//T/9P/2//T/9P/0//T/9v/3//j/+f/4//j/+P/4
//r/+v/7//v/+v/6//z//P/7//v//v/+/wAAAQABAAEAAAACAAMABAAGAAYABwAIAAYA
CAAIAAkABwAHAAgACAAKAAoACwALAAoACQAIAAcABwAFAAMAAwAFAAUABQAFAAUABAAE
AAMAAAAAAAAAAQD//////f/8//3//v///wAA/v/+//7//v/6//r/+v/6//3//v/9//7/
/f/8//n/+P/8//3//f/+//3//P/6//j/+v/6//r/+v/7//z//P/9//z/+//5//j/+//8
//7////9//7//v/8//7//v/+//7/AAABAAEAAwABAAAAAAAAAAEAAwAFAAYABAAGAAYA
BgAGAAUABAADAAUABgAHAAgABwAGAAUABAAFAAcACQAKAAYABgAGAAYABAACAAIAAwAE
AAUABQAGAAYABQADAAEAAwADAAMAAwADAAMABAAEAAIAAgAAAAAAAgADAAMAAwABAP//
/////wAAAAABAAEAAQABAAEAAAD///////8BAAEAAQAAAAAA/f/9//3//f/+////AAAC
AAAAAAAAAAAA/v/8//z//f///wAAAQACAAEA///9//z//v/+//7/AAACAAEAAAD///3/
//////////8AAAAAAAD8//z//P/8//3///8AAAIAAAD//////f/9//3//v///wIAAgAC
AAEA//////7//v/8/wAAAgAEAAMAAgABAAAAAAAAAAAAAAACAAIAAgACAAIAAgACAAIA
AgACAAIAAgAAAAAAAAAAAAIAAgACAAIABAAEAAQABAADAAIAAQAAAAIAAgACAAIAAgAC
AAIAAgAEAAQABAAEAAUABgAHAAgABwAGAAUABAAGAAkADQAPAA4ADgAOAA8ADQAOAA4A
DgAOAA0ADQAMAAkACQAJAAoACgAIAAcABgAEAAEAAQABAAIAAgACAAIAAwADAAMAAwAA
AP7//P/8//7///8AAAEAAQABAAEAAQD+//7//v/+/wAAAAAAAAEA///+//7//v8BAAIA
AgABAP////8AAAAA/v8AAAYACwAUACMAMgA8AEoAWABmAHYAhQCSAJsApAClAJsAgQBP
AA8AzP+S/2j/Wf9Z/2D/cf+A/4//nv+w/8P/0v/Z/97/5P/m/+v/7P/u//H/9v/3//v/
/f/8//z/+//6//r/+//7//3//f/+//7//P/8//z//P/9//7/AAABAAEAAQACAAIA////
////AAAEAAMABAAFAAEAAQADAAMABQAFAAUABQAFAAYABgAGAAUAAgABAAAAAgADAAIA
BQADAAMAAgACAAQABQAGAAcABQAFAAYABgAEAAQABAAGAAgACAAIAAgABwAHAAcABwAK
AAoACgAKAAwADAANAA0ADAAMAA4ADgAPAA8AEgASABIAEwATABMAFAAWABcAGAAaABoA
GwAcABsAHAAbABsAHAAdAB8AIAAfAB4AHgAdAB8AHwAfAB8AHwAdABsAGwAZABkAGQAZ
ABsAGgAaABkAFgAWABYAFwAZABkAFwAWABYAFgAWABYAFAAUABQAFAAUABQAFAAUABIA
EgAQABAAEwAUABMAFAAVABUAFAAUABEAEAAOAAwADwAQABEAEgAQABAADwAPABEAEQAQ
ABAAEAAQABEAEQAPABAAEAAOABEAEgATABQAEwATABIAEwAUABQAFQAWABQAFQAWABYA
FAAWABYAFgAYABkAGgAbABsAGgAZABgAGgAaABoAGgAaABsAHAAcABgAGAAYABgAGQAY
ABkAGwAaABkAFwAWABkAGQAYABcAFwAXABcAFwAVABUAFgAWABgAGAAWABYAFQAVABQA
EwAUABMAFAAVABQAFAAVABUAFAATABIAEAASABMAFAAXABYAFQATABIAEgATABQAFQAV
ABUAFQAWABUAFAATABIAEwASABMAFQAVABQAEwASABMAEwATABQAFgAWABYAGAAVABMA
EQAPABAAEwAUABUAFAAUABMAEgARABIAEwAUABIAEwATABQAFAATABMAEQASABMAFQAX
ABcAFgAVABMAEwATABIAEgAWABQAFAASABIAEgASABIAFQAWABcAGAAVABQAEwASABQA
FAAUABQAFgAWABYAFgAUABQAFAAUABUAFgAXABgAFwAWABUAFAAWABYAFgAWABYAFgAW
ABYAFAAUABQAFAAVABYAFwAYABYAFgAWABYAGAAYABgAGAAWABYAFgAWABQAFAAUABQA
FQAWABcAGAAYABgAGAAYABkAGwAeACIAIQAiACIAIgAhACEAIgAiACQAIgAhACEAHgAb
ABsAGwAeAB4AHAAbABoAGgAXABcAFQAUABQAFAAVABcAGAAZABcAFgAUABIAFAAVABUA
FQAVABUAFQAVABMAEgASABIAEwAUABUAFgAWABUAEwASABQAFQAWABYAFQAVABUAFgAU
ABQAGAAaAB8AKgA1AEIATgBYAGYAcAB+AIsAlgCbAKAAoQCZAIEAUwAZAOD/qv+E/3X/
d/9+/4n/mP+n/7b/zv/j/+z/7//2//z//v///wIABgAJAA4AEQARABEAEgASABEAEgAS
ABMAEwAXABcAGAAYABcAFgAVABQAFQAWABgAGQAXABcAGAAYABcAFwAXABgAGwAZABkA
GQAVABUAFwAXABkAGQAZABkAGQAaABoAGgAYABYAFgAWABgAGQAYABsAGgAZABcAFgAX
ABcAFwAXABkAGQAaABoAGAAYABgAGgAcABwAHAAcABsAGwAbABsAHgAeAB4AHgAgACAA
IQAhACAAIAAiACIAIgAjACcAKAAmACcAJwAnACgAKgArACwALAAsAC0ALgAsAC4ALgAv
ADEAMQAyADIAMQAwADAALwAxADEAMQAxADMAMQAvAC8ALQAtAC0ALQAuAC4ALwAvAC0A
LAArACsALQAtACsAKgAsACwALAAsACoAKgAqACoAKQAqACsALAAqACoAKAAoACoAKgAo
ACgAKQApACgAKAAmACYAJQAkACYAJgAmACYAJAAkACMAIwAkACUAJQAmACYAJgAnACcA
JwAoACgAJgAoACgAKAAoACYAJwAnACkAKwAqACoAKgAsAC0ALgAuACoALAAsACwALwAv
AC8ALwAuAC4ALgAuADAAMAAwADAAMAAxADIAMgAuAC4ALgAuADEAMAAxADMAMAAvAC0A
LAAuAC8ALwAvADEAMQAxADEALgAtAC0ALAAtAC4ALQAuAC0ALQAsACsALAArACwALQAu
AC4ALwAvAC0ALQAtACwALAAtAC4AMQAwAC8ALQAsAC0ALQAtAC0ALQAtAC0ALgAsACwA
LAAsAC0ALAAtAC8ALwAuAC0ALAAuAC0ALAAsAC4ALgAuADAALgAtACwAKwAsAC8AMAAx
ADAAMAAvAC4ALQAuAC8AMAAuAC8ALwAwAC8ALQAsACkAKwAtADAAMwAxADAALwAtADAA
MQAxADIANAAyADAALgAwADAAMAAwADIAMgAyADIAMAAwADAAMAAzADQANQA2ADUANAAz
ADIAMgAyADIAMgAzADQANQA2ADQANAA0ADQANAA0ADQANAAyADIAMgAyADQANAA0ADQA
NQA2ADcAOAA1ADQAMwAyADMANAA1ADYANgA2ADYANgA2ADYANgA2ADgAOgA8AD4APgA+
AD4APgBBAEIAQwBEAEQARABEAEQAQwBCAEEAQABAAEAAQABAAD8APgA9ADwAPAA8ADwA
PAA8AA==
         </WaveFormData>
      </LeadData>
      <LeadData>
         <LeadByteCountTotal>10000</LeadByteCountTotal>
         <LeadTimeOffset>0</LeadTimeOffset>
         <LeadSampleCountTotal>5000</LeadSampleCountTotal>
         <LeadAmplitudeUnitsPerBit>4.88</LeadAmplitudeUnitsPerBit>
         <LeadAmplitudeUnits>��V</LeadAmplitudeUnits>
         <LeadHighLimit>2147483647</LeadHighLimit>
         <LeadLowLimit>268435456</LeadLowLimit>
         <LeadID>V5</LeadID>
         <LeadOffsetFirstSample>0</LeadOffsetFirstSample>
         <FirstSampleBaseline>0</FirstSampleBaseline>
         <LeadSampleSize>2</LeadSampleSize>
         <LeadOff>FALSE</LeadOff>
         <BaselineSway>FALSE</BaselineSway>
         <ExcessiveACNoise>FALSE</ExcessiveACNoise>
         <MuscleNoise>FALSE</MuscleNoise>
         <LeadDataCRC32>2842735631</LeadDataCRC32>
         <WaveFormData>
GAAYABgAGAAYABgAGAAYABoAGgAaABoAHAAcABwAHAAcABwAHAAcAB4AIAAiACQAIgAi
ACIAIgAgACAAIAAgACMAJAAlACYAJAAkACQAJAAlACYAJwAoACYAJgAmACYAJwAoACkA
KgArACwALQAuAC0ALAArACoALAAuADAAMgAyADIAMgAyADMANAA1ADYAOQA6ADsAPAA8
ADwAPAA8AEAAQgBEAEYARABEAEQARABHAEgASQBKAE0AUABTAFYAVQBUAFMAUgBUAFYA
WABaAFcAVgBVAFQAVwBYAFkAWgBcAFwAXABcAFsAWgBZAFgAWgBaAFoAWgBXAFYAVQBU
AFYAVgBWAFYAVgBWAFYAVgBTAFIAUQBQAFEAUgBTAFQAUwBSAFEAUABQAFAAUABQAFIA
UgBSAFIATwBOAE0ATABPAFAAUQBSAFEAUABPAE4AUABQAFAAUABRAFIAUwBUAFIAUgBS
AFIAVABWAFgAWgBZAFgAVwBWAFkAWgBbAFwAXwBgAGEAYgBfAF4AXQBcAGAAYgBkAGYA
ZQBkAGMAYgBjAGQAZQBmAGgAaABoAGgAZgBmAGYAZgBpAGoAawBsAGkAaABnAGYAbgB2
AH4AhgCuANQA+gAgAQ4B/gDuAN4A0QDGALsAsACmAJ4AlgCOAIkAhgCDAIAAfAB6AHgA
dgByAG4AagBmAGMAYgBhAGAAXgBcAFoAWABXAFYAVQBUAFEAUABPAE4ASQBGAEMAQABC
AEIAQgBCAEAAPgA8ADoAPAA8ADwAPAA8ADwAPAA8ADkAOAA3ADYAOQA6ADsAPAA6ADgA
NgA0ADYANgA2ADYANgA2ADYANgA1ADQAMwAyADUAOAA7AD4AOgA4ADYANAA0ADQANAA0
ADYANgA2ADYANAAyADAALgAwADIANAA2ADMAMgAxADAAMQAyADMANAA0ADQANAA0ADEA
MAAvAC4AMAAzADUAOAA1ADQANAAzADUANgA3ADgAOgA6ADoAOgA5ADgANQAzADQANAAz
ADIAMAAyADIAMAAwADAALwAuAC0ALQAtACwAKgApACkAKwAtAC0ALAApACYAJAAiACAA
IgAiACIAIgAiACMAIwAkACAAHgAdABsAHgAfACAAIAAeAB0AHQAeAB0AHQAcABwAHwAf
AB8AGwAZABwAIQAsADwATQBeAGsAeQCIAJgAqgC7AMoA1ADaANYAuwCKAFIAGwDj/8H/
t/+3/7v/xv/R/9j/4//x//j//P8CAAYACAAJAA0AEQAQAAwADAAQABQAFAAWABcAFwAW
ABUAFQAVABYAFgAXABgAGQAaABsAGAAYABcAFgAaABsAHAAdABsAGwAbABwAGgAaABkA
GQAaABsAHQAeABwAGgAZABkAGgAcAB0AHQAbABoAGQAZABoAGgAaABoAGwAcAB0AHgAd
ABwAGwAbAB0AHQAdABsAGwAdAB0AHgAdAB0AHAAbAB4AHQAeAB8AHQAdABwAHAAhACIA
IwAkACIAIwAjACMAJAAlACgAKAAqACsAKwArACoAKgAsAC4AMQAyADIAMwAzADQANAA2
ADcANwA4ADkAPAA9AD4APwA9ADwAOwA6ADoAOgA5ADkANwA2ADYANgA0ADQANAAzADMA
NAA1ADUAMQAwAC4ALQAwADAALgAuACwAKgAoACcAJgAmACYAJQAoACgAKQApACYAIwAh
AB8AIgAiACEAIAAdABwAGwAbABsAGgAZABgAHAAdABwAHQAbABoAGQAYABoAGwAdAB4A
GgAZABgAFwAWABYAFgAWABkAGQAZABoAGAAZABkAGgAdAB4AHwAfABwAGwAbABoAGQAZ
ABoAGgAbABwAHQAeAB4AHQAcABsAHAAcAB0AHQAcABwAHAAcABoAGgAaABoAGQAZABkA
GQAYABcAFgAVABcAGAAZABkAFgAWABYAFgAVABQAEwASABUAFQAVABYAFAASABAADwAR
ABEAEQARAA4ADQANAA0ADgAOAA4ADgAQAA8ADwAOAAsACwAKAAoACgAKAAoACgAJAAkA
CQAJAAkACQAJAAkACgALAAwADQALAAgABgAFAAcACAAIAAkACAAHAAUABAAEAAYABgAG
AAYABgAHAAgABQADAAIAAQADAAMAAwADAAMAAgABAAEAAAABAAEAAQADAAMAAwACAAAA
//8AAP//AQAAAP///v/8//z//P/8//z//P/8//z//v/+//7//v/7//r/+f/4//n/+v/7
//z/+v/6//r/+v/4//j/+P/4//r/+v/6//r/9//2//X/9P/1//b/9//4//b/9v/2//f/
+f/6//r/+v/8//3/AAACAAAAAAD///7/AQACAAUABgABAP///v/8//z/+v/6//z//v/8
//z//P/6//j/9v/1//b/9v/3//f/9v/3//b/9f/0//H/8P/w//H/8v/z//T/8f/w/+7/
7f/t/+7/7//w/+7/7f/s/+v/7f/s/+z/6//s/+7/8P/x/+3/7P/s/+v/7f/x//H/8v/3
/wAACAARAB4ALwBBAFIAZgB2AIEAjACSAJIAhABjADQA/v/L/6H/if+B/3//hf+S/53/
rP+9/8v/0P/Q/9L/1P/W/9f/2f/b/+D/5P/k/+T/4P/e/9z/3f/f/+D/4f/j/+H/4v/i
/+P/4v/h/+D/3//i/+T/5f/m/+X/4//h/9//4f/h/+H/4v/i/+L/4f/h/+D/3//f/97/
4P/g/+H/4//g/+D/3//d/97/3v/e/9//3v/e/97/3v/d/9z/2//a/9v/3P/d/9//3v/d
/9z/2f/b/93/3f/e/97/3//f/9//4P/d/9z/2//d/9//4P/i/+D/3v/c/9r/3f/f/+D/
4f/h/+H/4//i/+D/4f/h/+H/4//k/+f/6v/o/+j/5//n/+r/7P/t//D/7//v//D/8f/v
/+//7//v//P/9P/1//b/9P/y/+//7f/w//D/8f/y//D/8P/w/+//7f/s/+v/6f/r/+z/
7P/t/+z/6v/m/+T/5v/m/+b/5//k/+T/5P/j/+D/3v/d/9v/3f/d/97/3//f/97/3P/a
/9r/2v/a/9v/2//a/9n/2P/Y/9f/1P/T/9X/1v/X/9j/1f/T/9L/0P/S/9P/1P/V/9T/
1P/U/9T/0//T/9P/1P/W/9f/1//Y/9f/1v/V/9P/1P/V/9f/2P/X/9f/2P/Y/9X/1P/T
/9L/1P/V/9b/1//V/9T/1P/T/9P/1P/V/9b/1P/U/9T/1P/R/9H/0f/R/9T/1f/W/9f/
1f/U/9P/0f/R/9L/0//U/9b/1v/W/9b/1f/T/9H/0P/T/9T/1f/X/9X/0//R/8//0f/R
/9L/0//S/9L/0v/S/9D/z//P/87/z//R/9L/1P/R/9D/z//O/87/z//Q/9H/0f/R/9H/
0f/Q/8//zv/N/87/zv/P/9H/z//O/8z/y//O/8//z//Q/8//0P/P/87/y//K/8r/yv/K
/8v/zf/P/8v/yf/H/8X/x//I/8n/y//J/8n/yP/H/8b/xf/E/8L/xP/F/8j/yf/D/8D/
v/++/8H/wv/D/8T/wv/C/8L/wv/B/8D/v/++/8H/wv/D/8T/wf/A/7//vv+//8D/wf/C
/8L/wv/C/8L/v/++/73/vP+//8D/wf/C/8D/vv+8/7r/vf++/7//wP++/77/v/+//77/
vv++/7//wv/F/8f/yf/H/8b/xf/E/8X/yP/J/8j/xf/F/8T/wv/A/8D/wv/C/8H/wv/D
/8P/v/+9/7z/u/+7/7z/vP+9/73/vf+9/7z/t/+2/7b/tv+3/7j/uf+6/7f/tf+0/7L/
tf+2/7f/uf+4/7f/tv+1/7L/sv+x/7H/s/+1/7b/tv+0/7P/s/+x/7P/t/+8/8H/zP/U
/9v/6P/3/wMAEgAkADYAQQBKAE4ASgA6ABcA6P+6/4//a/9Z/1X/Vf9X/2D/af92/4f/
lf+e/6T/pP+k/6T/pf+n/6n/qv+s/7L/tP+w/6z/qv+r/6z/rP+s/63/rv+w/7H/s/+x
/6//rf+r/63/sP+y/7T/s/+z/7P/s/+z/7P/s/+0/7X/tv+2/7f/tP+z/7P/sv+z/7T/
tv+5/7j/uP+3/7X/t/+2/7X/tf+4/7j/uP+4/7f/tv+1/7T/tf+2/7f/uf+5/7n/uf+3
/7X/t/+3/7j/uf+7/7z/vf++/7v/uv+5/7v/vf++/8D/wP/A/8D/wP/B/8P/xP/F/8n/
y//P/9D/zv/P/8//z//R/9L/1f/Y/9n/2v/a/9v/2f/a/9r/3P/e/9//4f/j/+L/4f/g
/9//4f/i/+P/5P/i/+L/4f/h/9//3v/e/97/4P/i/+T/5f/j/+L/4f/f/+D/4P/f/9//
3v/e/9z/3P/Z/9j/1//X/9f/2P/Z/9n/1v/U/9P/0f/T/9P/1P/V/9T/1P/T/9L/0f/Q
/8//z//R/9L/0//U/9P/0//R/9H/0//U/9X/1v/X/9f/2P/Y/9X/1f/V/9X/1//Y/9n/
2v/Z/9f/1f/U/9f/2f/a/9z/2//a/9n/1//X/9f/2P/Y/9r/2//d/97/3P/c/9z/3P/f
/+H/4//l/+T/5P/l/+X/5P/k/+T/5P/n/+j/6f/q/+j/5//m/+X/5v/n/+j/6f/o/+j/
6P/n/+T/5P/k/+T/5f/m/+f/6P/m/+X/5P/k/+X/5v/n/+n/5//n/+f/5//m/+X/5f/l
/+j/6v/s/+7/6v/n/+X/4v/m/+n/6//u/+7/7v/u/+7/6//r/+v/6//s/+3/7v/v/+7/
7f/s/+v/7f/u//D/8//0//T/8//z//H/8f/w//D/8v/0//T/9P/y//D/7//u//D/8f/z
//X/8//z//P/8//z//L/8f/x//T/9f/1//X/9P/z//L/8P/x//P/9//5//n/+P/3//b/
9v/2//b/9v/4//j/+P/4//X/9P/z//L/9f/2//f/+P/2//b/9v/2//b/9v/2//b/+P/4
//j/+P/1//T/8//y//X/9//6//z//P/9//3////////////+/wIABAAGAAoABgACAP//
/f////7//f/+/////v/7//r//P/7//r/+f/8//3//f/+//v/+f/5//f/+v/6//j/+P/4
//j/+P/4//j/+P/4//f/+v/6//v//P/5//n/+P/3//v//f/+/wAA/v/9//3//f/8//r/
+f/5/wEA///9//3//v8BAAgAFgApADwATQBdAGwAfACMAJsApgCqAKoAoACBAFIAHADj
/7H/m/+V/5X/n/+u/7n/wv/L/9f/3P/g/+T/6v/w//P/9//3//T/9P/0//L/8P/w//L/
9f/3//j/+f/7//r/+v/5//n/+v/7//z//f/8//z/+//6//3//f/9//3/////////AAD9
//z/+v/5//z//f///wAA/v/8//v/+//7//z//P/7//v/+v/5//n/+P/2//T/8v/1//b/
9//4//X/9P/z//P/8//z//P/8f/z//X/9f/2//L/8f/v/+3/8v/x//L/8//x//H/8P/w
//T/9P/0//T/9P/1//X/9f/z//P/9f/0//f/+f/6//v/+//6//v//P/7//z//P/9/wAA
AgADAAYABQADAAIAAQACAAMABAAFAAUABAADAAIAAgACAAEAAQAEAAQABQAGAAMAAgAB
AP////8AAAEAAQD+//7//f/9//3//P/5//j/+f/6//v//f/4//b/9P/x//L/8v/z//P/
8P/v/+//7//u/+7/7f/s/+z/7P/s/+3/7P/q/+j/5v/p/+v/6//t/+n/6P/n/+b/5f/l
/+b/5v/m/+f/6P/p/+f/5v/l/+T/5//p/+v/7v/t/+3/7P/s/+r/6v/q/+n/6v/r/+3/
7v/u/+3/7f/s/+3/7v/v//D/8P/v/+7/7f/u/+7/7//v/+//8P/x//L/8P/u/+z/6v/r
/+3/7//x//D/7//u/+3/7P/s/+z/6//r/+z/7f/u/+v/6v/p/+j/6//r/+v/7P/q/+r/
6v/r/+n/6f/p/+n/6v/p/+n/6f/n/+b/5f/k/+b/5//p/+r/5//n/+b/5v/k/+T/5P/k
/+b/5//o/+n/5v/l/+T/4//k/+X/5v/n/+X/5P/k/+X/5f/k/+L/4f/k/+X/5f/m/+T/
5P/i/+D/4f/i/+T/5v/k/+P/4//j/+X/5f/l/+X/5f/k/+P/4//h/+H/4P/f/+L/4//k
/+T/4v/h/+L/4f/f/+D/5f/m/+T/5P/k/+T/4f/g/9//3v/f/+D/4f/i/+D/4P/g/+D/
3v/e/97/3v/h/+L/4//k/+D/3v/c/9r/3P/e/+D/4v/g/+D/4P/g/97/3v/f/9//4//k
/+X/5//k/+X/5f/l/+f/6P/p/+r/6P/q/+r/6P/p/+n/6P/m/+b/5v/o/+j/4//i/+H/
3//f/9//4P/h/9//3v/c/9v/3f/d/93/3P/c/9z/3f/e/9z/2v/Y/9b/1//X/9j/2P/X
/9b/1f/V/9f/1//X/9f/2P/Y/9f/1//V/9X/1P/S/9b/2f/b/9n/1f/V/9b/3f/k//L/
AQAOAB8ALwA8AEoAWABlAHIAegCAAHoAWwAoAPD/u/+N/3P/b/9x/3f/hP+T/6D/rf+z
/7j/vP/C/8b/zP/P/9H/0//S/9D/zP/O/87/0P/S/9P/1P/U/9T/1f/U/9T/0//T/9b/
1//Y/9n/1v/W/9X/1P/V/9X/1f/V/9b/1//Y/9r/1//W/9T/0//U/9X/1//Y/9b/1P/T
/9P/1f/W/9b/1f/W/9b/1v/X/9X/1P/T/9L/1P/W/9j/2v/Y/9b/1P/T/9P/0//T/9H/
1P/X/9j/2v/X/9f/1v/V/9r/2f/a/9v/2//b/9r/2v/a/9r/2v/a/9z/3f/d/93/2//b
/93/3P/f/+H/4v/j/+P/4v/j/+T/4//k/+T/5f/m/+j/6f/s/+r/6f/p/+n/7P/t/+7/
7//v/+7/7f/s/+7/7v/t/+3/7//u/+7/7v/s/+r/6P/l/+b/6P/q/+v/6f/o/+b/5f/k
/+T/4v/i/+T/5P/k/+X/4f/g/9//3f/e/97/3//f/9z/2//b/9v/3P/c/9v/2v/a/9r/
2v/b/9n/2P/X/9b/2f/Z/9f/1//U/9T/1P/U/9f/1//Y/9j/2P/Z/9r/2//Z/9j/1//W
/9n/2//d/+D/3f/d/9z/3P/c/9z/3P/b/93/3f/e/97/3P/b/9v/2v/d/97/3//g/+D/
3//e/93/3v/e/9//3//g/+D/4P/g/9//3v/d/9z/3v/f/+D/4f/g/9//3v/d/9z/3P/c
/9v/2//c/93/3v/b/9r/2f/Y/9v/2//b/9z/2//a/9n/2f/Z/9n/2f/Z/9r/2f/Z/9n/
1//W/9X/1P/X/9f/2P/Y/9b/1f/T/9L/0v/S/9L/0v/T/9P/0//T/9H/0f/R/9H/0v/T
/9T/1f/S/9D/z//P/9L/0v/R/9H/0v/T/9P/1P/S/9L/0P/O/8//0P/S/9T/0v/R/9H/
0f/R/9H/0f/R/9T/1P/U/9X/0//T/9L/0f/U/9X/1v/W/9L/0f/S/9H/zf/Q/9P/1P/S
/9L/0v/S/9H/0P/P/87/0P/Q/9D/0P/P/87/zf/M/8z/zP/M/8z/zv/O/87/zv/N/8z/
y//K/83/zv/P/9D/zf/M/8v/yv/M/8z/zP/M/8z/zP/M/8z/yv/K/8r/yv/N/87/z//R
/9D/0P/P/87/0f/R/9P/1P/V/9b/1v/W/9T/1P/W/9b/1//X/9j/2P/V/9L/0f/S/9P/
0v/T/9T/0f/Q/8//z//P/87/zv/N/87/0f/S/9P/0f/N/8v/yv/L/8z/zf/O/87/zv/N
/83/y//K/8n/yP/M/83/zv/P/83/zP/M/8v/y//M/83/zf/O/87/z//P/8v/y//N/9L/
2//m//D/+f8EAA8AFwAiADIAQgBPAFoAYABcAEoAJQD4/8r/n/+B/3f/df91/33/hv+P
/5r/q/+5/8L/yv/O/87/0P/R/83/zf/Q/9T/1v/a/9z/3v/g/93/3P/a/9j/1//a/9z/
3f/f/97/3f/c/9v/2//c/9z/3P/f/9//3//f/97/3f/c/9z/3//g/+D/4f/f/9//4P/g
/93/3P/c/93/3v/g/+H/4f/e/9z/2v/Z/9v/3P/d/97/3v/e/97/3v/d/9z/2//b/93/
3//h/+H/3v/f/97/3v/f/+H/4v/j/+P/4f/h/+H/5P/l/+X/5v/o/+j/6P/o/+f/5//m
/+X/5//p/+3/7v/t/+3/7P/r/+z/7P/u//D/8//0//T/9f/y//L/8f/y//T/9f/3//n/
9//3//f/9//2//b/9v/2//f/+P/4//n/9v/0//P/8v/1//b/9//3//T/9P/0//P/8P/w
/+//7//y//L/8P/w/+3/7P/r/+v/7P/u//D/8f/u/+z/6//p/+j/5//n/+f/6v/q/+n/
6P/l/+T/4//j/+X/5v/n/+j/6P/n/+T/4//i/+L/4v/i/+P/4//k/+T/4f/h/+H/4f/j
/+T/5f/m/+b/5f/k/+T/4v/j/+P/5P/m/+b/5v/l/+T/4//j/+L/5P/l/+f/6P/n/+b/
5f/k/+X/5f/l/+X/5//o/+r/6//n/+b/5f/k/+f/6P/p/+r/6P/n/+b/5f/l/+X/5f/l
/+j/6P/o/+f/5f/k/+P/4v/j/+T/5f/m/+T/4//i/+L/4f/g/9//3//g/+H/4v/j/9//
3f/c/9v/3//g/+H/4v/g/9//3//e/9z/3f/d/97/3v/e/97/3v/c/9v/2v/Z/9r/2//c
/93/2//b/9v/2//b/9r/2v/b/9z/3P/b/9v/2v/Z/9f/1v/X/9r/2//c/9n/2P/Y/9j/
2f/Z/9r/2//d/93/3f/d/9z/2v/Y/9f/2f/b/9z/3f/d/93/3f/c/9n/2f/b/9v/3//g
/9//3P/b/9r/2f/Y/9v/3P/d/97/3f/c/9v/2v/Y/9j/2P/Y/9r/3P/e/+D/3f/c/9v/
2v/c/9z/3P/c/9r/2v/a/9r/3P/c/9z/3P/e/97/3v/e/9v/2v/Z/9j/2//c/93/3v/c
/9z/3P/c/9z/3P/c/93/3v/g/+H/4v/g/9//4P/g/+L/5P/l/+b/5P/k/+b/5v/k/+P/
4//i/+H/4P/h/+T/4v/e/9z/2v/c/9z/3P/d/9v/2v/a/9n/2f/b/9v/2//c/9n/2P/Y
/9X/1P/T/9L/1f/W/9b/1//U/9T/1P/U/9X/1f/V/9X/1v/W/9f/1//U/9T/1P/T/9P/
1P/W/9f/1//V/9P/1v/b/+b/9P8BAA4AHQAnADIAQABMAFsAaABwAHAAZABHABwA6v+5
/4//d/9z/3P/ff+M/5f/oP+t/7n/vv/C/8j/zv/S/9X/1f/V/9T/0v/Q/9L/1P/W/9r/
3f/d/9z/2//b/9r/2v/Z/9n/3f/f/+H/4//g/+D/3//e/+H/4f/h/+H/3//f/9//4P/g
/+D/3//f/+L/4//l/+b/5P/i/+H/4f/j/+T/5P/j/+X/5P/j/+P/4//i/+H/4P/i/+T/
5v/o/+b/5v/m/+f/6f/p/+n/5//p/+v/6//s/+v/6//q/+n/7f/t/+//8f/v/+//7v/u
//L/8v/y//L/9P/1//X/9f/1//X/9//2//j/+//9///////+////AAADAAQABAAFAAcA
CAAIAAoACgAJAAkACQAMAA0ADgAPAA0ADAALAAoACwAMAAwADQANAAwADAAMAAoACgAK
AAkACgAKAAoACQAHAAYABAADAAcACAAHAAgABwAGAAUABQABAAAA///9////AAACAAMA
AAD9//v/+f/9//7//v/+//3//P/7//v/+//6//n/+P/8//3//P/9//n/+P/3//b/+v/7
//3//v/9//3//f/9//3//P/7//r//v///wAAAgABAAEAAAAAAAIAAgACAAEAAwADAAQA
BAADAAMABAAEAAUABgAHAAgABgAFAAQAAwAFAAYACAAJAAcABgAFAAQABAAEAAQABAAE
AAUABgAHAAYABQAEAAMABQAGAAcABwAGAAYABgAGAAUABAADAAIABQAFAAUABgAFAAQA
AwADAAUABQAFAAUABgAFAAUABQAFAAQAAwACAAMAAwAEAAQAAwADAAIAAgADAAQABQAG
AAMAAwADAAMAAwADAAMAAwAEAAUABgAHAAQAAgABAAEAAwAEAAQABQAFAAUABAAEAAIA
BAAEAAQABgAGAAcACAAEAAMAAwADAAQABQAGAAcACQAIAAcABwAGAAcABwAHAAgACQAK
AAoABgAFAAYABQADAAgACwAOAAwACgAIAAYABAAEAAQABAAHAAgACQAKAAkACAAHAAYA
BgAGAAYABgAIAAgACAAIAAYABgAGAAYABwAIAAkACgAHAAYABQAEAAYABgAGAAYABgAG
AAYABgAGAAYABgAGAAkACgALAA0ACgAKAAkACAAMAA0AEAASABIAEgARABAADgAOABAA
EAAPAA8AEAAQAA0ACgAJAAoADAAKAAoACgAHAAYABQAFAAUABAAEAAMABQAHAAcABwAF
AAEA///+////AAABAAIAAAAAAP/////8//z//P/8/////////////v/8//v/+f/7//z/
/f/9//r/+v/7//v/+f/7////BAALABQAIAArADYAQQBNAF4AcACCAI0AlgCaAJQAggBb
ACwA+v/N/6v/n/+b/53/o/+u/7f/wP/P/9//6P/u//D/8v/y//P/8//v//L/9P/4//r/
/P/6//j/9f/0//T/9P/1//j/+v/7//3/+v/5//j/9//4//r/+//8//v/+//7//v/+v/5
//j/+P/6//z//f////3/+//6//j/+P/4//n/+//7//z//P/7//r/+P/2//X/+f/6//v/
/P/7//r/+f/4//n/+v/7//3//f/9//3/+//5//v/+//8//7/////////AAD9//z/+//9
////AAACAAQABAAEAAQAAwADAAIAAQAFAAcACwAMAAsACwAKAAkADAAMAA4AEAATABQA
FAAVABQAFAATABQAFgAXABkAGwAYABcAFgAVABgAGAAYABgAGgAaABkAGQAYABYAFQAU
ABUAFgAXABcAFAAUABQAEwATABQAFAAVABYAFgAUABQAEQAQAA8ADwARABIAEwATABAA
DgANAAsADQANAA4ADwAQABAADwAOAAwACgAIAAcACgAMAA4AEAAQAA8ADAALAAsADAAN
AA4ADwAPABAAEAANAA0ADQANABEAEgATABQAFAATABIAEgATABUAFgAYABoAGgAaABkA
GAAXABcAFgAaABsAHQAeABwAHAAcABwAHwAfAB8AHwAgACAAIQAhAB8AHgAdABwAHgAg
ACIAJAAiACEAIAAfACEAIQAhACEAIgAiACIAIQAeAB4AHgAeAB8AIAAhACIAIQAfAB0A
HAAdAB4AHwAhACEAIQAhACEAHwAdABwAGwAfACAAIQAiACEAHwAeABwAHQAfACAAIgAi
ACIAIgAiAB8AHwAfAB8AIAAhACIAIwAhACEAIQAhACIAIgAjACUAKAAoACcAJwAkACMA
IQAgACMAJgAnACgAJAAiACEAIAAgACEAIwAlACUAJQAlACUAIwAiACEAIQAlACcAKAAp
ACYAJQAkACIAIgAjACYAJwArACgAJQAkACQAJAAkACQAJwAoACkAKgApACgAJwAmACgA
KAAoACgAKgAqACoAKgApACgAJwAmACkAKgArACwAKQAoACcAJgAnACgAKQAqACoAKgAq
ACoAKQAoACcAJgAoACoALAAuACsAKgApACgAKQAqACsALAAsACwALAAsACkAKAAnACYA
KgAsAC4AMAAuAC0ALQAsAC8AMQAyADUANAA1ADYANgA0ADQANAA2ADkAOAA4ADkANwA0
ADEAMAAzADQAMwA0ADQAMwAyADEALwAvAC4ALgAwADEANAA1ADQAMgAuACwALQAuAC8A
MAAyADIAMgAxADAALgAtACwALwAxADIAMwAyADEALwAuAC4ALwAxADMAMwAyADIAMwAv
AC8AMwA3ADoAQwBMAFQAXQBmAHEAfQCKAJoAqgCzALoAwAC6AKYAhQBYAC4ABwDp/93/
2//b/+H/6v/z//7/DwAfACYAKgAuADAALgAtAC0ALQAyADYAOAA4ADgANgA2ADMANAA0
ADQANQA4ADoAOwA9ADoAOQA4ADcAOAA6ADsAPAA9AD0APQA9ADsAOwA7ADwAPQA+AD4A
PwA8ADsAOwA6ADoAOgA7AD0APwBAAEAAPwA9ADwAOwA7AD0APgA/AEAAPwA+AD0APAA+
AD4APgA/AEEAQQBBAD8APQA/AD8AQABCAEMAQwBDAEMAQQBBAEEAQwBFAEYASABKAEoA
SgBKAEgASQBJAEkASwBNAFEAUgBPAE8ATgBNAFAAUABSAFQAVQBWAFYAVwBWAFYAVQBW
AFoAWwBdAF8AXgBdAFwAWwBdAF4AXwBgAGAAYABfAF8AXQBcAFwAXABdAF4AXwBfAFwA
XABcAFsAWwBcAFwAXQBeAF4AXABcAFkAWABXAFcAWABaAFwAXQBaAFgAVwBVAFUAVQBW
AFcAWABYAFcAVgBTAFIAUQBRAFQAVABUAFQAVABTAFAATwBPAFAAUQBSAFMAUwBUAFQA
UQBRAFEAUQBTAFQAVQBWAFYAVQBUAFQAVgBXAFcAWABaAFoAWgBZAFcAVwBYAFgAWgBb
AF0AXgBdAFwAWwBaAFwAXQBeAF8AYABgAGEAYQBfAF4AXQBcAF8AYABhAGIAXgBdAFwA
WwBeAF8AYABhAGIAYgBiAGEAXwBeAF0AXABeAGAAYgBkAGEAXwBdAFwAXwBgAGEAYwBh
AGEAYQBhAGAAXwBfAF8AYQBiAGMAZABjAGEAYABeAF8AYQBiAGQAYgBiAGIAYgBhAGEA
YQBhAGQAZQBmAGcAZABjAGIAYQBiAGIAYwBlAGYAZgBlAGUAYwBjAGIAYgBlAGgAaQBq
AGgAZgBlAGQAZABlAGcAaQBnAGcAZwBnAGUAZABjAGMAZwBpAGoAawBqAGkAaABmAGgA
aQBsAG0AbwBuAGsAaABqAGoAagBqAG0AbgBvAHAAbQBsAGsAagBsAG4AcAByAHAAcABw
AHAAbgBuAG4AbgBxAHIAcwB0AHMAcgBxAHAAcQByAHMAdAByAHIAcgByAHIAcgByAHIA
dQB2AHcAeAB1AHQAcwByAHUAdgB3AHgAeAB4AHgAeAB4AHgAeAB4AHoAfAB+AIAAfgB+
AH4AfgCBAIIAgwCEAIYAhgCGAIYAgwCCAIEAgACBAIIAgwCEAIEAgAB/AH4AgACAAIAA
gACAAA==
         </WaveFormData>
      </LeadData>
      <LeadData>
         <LeadByteCountTotal>10000</LeadByteCountTotal>
         <LeadTimeOffset>0</LeadTimeOffset>
         <LeadSampleCountTotal>5000</LeadSampleCountTotal>
         <LeadAmplitudeUnitsPerBit>4.88</LeadAmplitudeUnitsPerBit>
         <LeadAmplitudeUnits>��V</LeadAmplitudeUnits>
         <LeadHighLimit>2147483647</LeadHighLimit>
         <LeadLowLimit>268435456</LeadLowLimit>
         <LeadID>V6</LeadID>
         <LeadOffsetFirstSample>0</LeadOffsetFirstSample>
         <FirstSampleBaseline>0</FirstSampleBaseline>
         <LeadSampleSize>2</LeadSampleSize>
         <LeadOff>FALSE</LeadOff>
         <BaselineSway>FALSE</BaselineSway>
         <ExcessiveACNoise>FALSE</ExcessiveACNoise>
         <MuscleNoise>FALSE</MuscleNoise>
         <LeadDataCRC32>2700129508</LeadDataCRC32>
         <WaveFormData>
FAAUABQAFAATABIAEQAQABAAEAAQABAAEgASABIAEgAQABAAEAAQABMAFAAVABYAFQAU
ABMAEgAPAA4ADQAMAA8AEAARABIAEQAQAA8ADgAPABAAEQASABEAEAAPAA4ADgAOAA4A
DgAPABAAEQASABEAEAAPAA4AEQASABMAFAASABIAEgASABIAEgASABIAFQAWABcAGAAY
ABgAGAAYABoAHAAeACAAHwAeAB0AHAAfACAAIQAiACYAKAAqACwAKQAoACcAJgApACoA
KwAsACsAKgApACgAKgAqACoAKgAqACoAKgAqACcAJgAlACQAJAAkACQAJAAjACIAIQAg
AB4AHgAeAB4AGwAaABkAGAAVABQAEwASABIAEgASABIAEQAQAA8ADgANAAwACwAKAAoA
CgAKAAoABwAGAAUABAAGAAYABgAGAAQABAAEAAQAAgACAAIAAgACAAIAAgACAAEAAAD/
//7/AQACAAMABAACAAAA/v/8//3//v///wAAAQACAAMABAACAAAA/v/8////AAABAAIA
///+//3//P/+//7//v/+//z//P/8//z/+//6//n/+P/7//z//f/+//z/+v/4//b/9P/0
//T/9P/4//r//P/+//r/+P/2//T/8v/y//L/8v/u/+z/6v/o/+b/5v/m/+b/5f/k/+P/
4v/f/97/3f/c/97/3v/e/97/2//a/9n/2P/b/9z/3f/e/97/3v/e/97/2//a/9n/2P/Z
/9r/2//c/9n/2P/X/9b/1//Y/9n/2v/Y/9j/2P/Y/9j/2P/Y/9j/2f/a/9v/3P/Z/9j/
1//W/9b/1v/W/9b/1P/U/9T/1P/T/9L/0f/Q/9P/1v/Z/9z/2f/W/9P/0P/Q/9D/0P/Q
/9D/0P/Q/9D/zP/K/8j/xv/J/8r/y//M/8r/yv/K/8r/yv/K/8r/yv/H/8b/xf/E/8P/
wv/B/8D/wf/C/8P/xP/B/8D/wP/A/8H/w//E/8T/wf/A/8D/wP/A/7//vf+5/7r/uv+5
/7j/tf+1/7T/sv+y/7L/sP+w/6//r/+v/6//rP+r/6v/rf+v/6//rf+r/6j/pv+k/6L/
pf+l/6X/pP+m/6X/pP+k/6H/oP+g/5//oP+i/6P/o/+l/6X/pf+l/6T/pP+j/6L/pv+k
/6T/ov+f/6D/pP+r/7f/w//P/9z/6f/0/wMAEgAjADMAPQBEAEYAOwAdAPr/1f+u/5L/
h/+B/3//hv+N/5H/mP+h/6X/pf+q/6z/qP+n/6r/qv+p/6f/p/+l/6X/p/+p/6n/qf+p
/6n/qf+n/6n/qf+p/6v/q/+r/6z/qf+p/6n/qP+r/6v/q/+q/6n/qv+s/67/rv+t/6z/
q/+t/67/r/+w/67/rv+w/7D/sf+x/7D/sP+u/63/rP+s/6//sf+x/7H/sv+z/7P/s/+x
/7L/sv+y/7X/tv+2/7b/t/+3/7j/uP+3/7f/tv+2/7f/uP+5/7r/uv+7/7z/vP+//8D/
wf/C/8L/w//D/8P/wv/D/8P/xv/H/8j/yv/L/8r/yv/L/83/zv/Q/9H/0v/T/9X/1v/Y
/9b/1//Z/9r/3P/e/+D/4v/i/+H/4P/f/9//3//e/97/3f/d/9z/3P/f/9//3//f/9//
4P/h/+H/3//e/93/2//d/93/3P/b/9f/1f/U/9P/0//T/9T/1P/U/9X/1f/V/9H/z//O
/83/zv/O/8//z//M/8z/y//L/8z/zP/M/8z/zf/O/83/zv/L/8v/y//M/83/zv/P/9D/
zv/N/8z/y//M/8z/zP/N/8//z//P/8//0f/S/9L/0v/T/9T/1f/W/9L/0f/R/9D/zv/P
/8//z//R/9P/1f/X/9f/1v/V/9T/1//X/9f/1v/W/9X/1f/V/9b/1v/W/9b/1//W/9b/
1v/V/9X/1P/T/9f/2P/X/9j/1//X/9j/2P/X/9b/1f/U/9X/1f/W/9f/1v/V/9T/0//U
/9X/1v/X/9T/1P/U/9P/0//U/9X/1f/X/9b/1v/V/9P/0//U/9T/1//X/9f/1//Z/9j/
2P/Z/9f/1//X/9f/2P/Z/9r/2v/X/9b/1f/U/9b/1//X/9j/2f/Z/9j/2P/b/9v/3P/c
/97/3v/d/9z/2v/Z/9r/2v/b/9z/3f/d/93/3f/d/93/3v/e/97/3v/g/+H/4P/h/9//
4P/g/+H/4//j/+X/5P/i/+L/4v/i/+T/5P/k/+T/5v/m/+b/5v/l/+T/4//i/+X/5v/n
/+j/6P/o/+j/6P/q/+r/6v/q/+v/7P/t/+7/7P/s/+z/7P/v//D/8f/y//L/8v/y//L/
8//0//X/9v/5//r/+//9//z//P/7//r//f/+/wEAAwACAP///f/8//3//P/8//3//v/+
////AAD8//z/+//7//7//////////v////7//f/7//n/+P/4//n/+v/8//3//P/6//n/
9//3//j/+f/6//r/+f/4//j/+v/5//n/+f/7//v/+//8//r/+v/6//r//v8AAP//AAAC
AAkAEQAZACMAMgA/AE4AXwBuAHsAhQCPAJAAjAB5AFsAOAAVAPj/5P/b/9f/2f/g/+f/
7//8/wcACQAHAAgACAAEAAUABAAEAAcACQAHAAcABwAFAAEAAwAEAAUABgAHAAUABwAH
AAcABgAFAAQABAAFAAcACQAKAAoACQAIAAYABQAGAAgACgAJAAkACQAJAAgACAAIAAgA
CQAKAA0ADgAMAAsACQAIAAkACQAJAAoACwANAA0ADQANAA0ADAALAAwADgAPABAAEAAQ
AA8ADgAOAA8AEQASABIAEwATABQAEgASABIAEgATABUAFwAYABcAFgAVABQAFQAXABgA
GQAaABsAGwAeAB0AHAAcABsAHQAeACAAIwAjACQAJAAkACUAJwAoACoAKAApACsALAAs
ACwALAAsAC4ALwAwADEALgAtACsAKgAuAC8ALwAwAC8ALwAvAC8ALQAsACsAKQAqACwA
LgAvACwAKwApACcAJwAnACgAKQAmACUAJQAkACEAIQAgAB8AIQAhACIAIwAgAB4AHQAb
ABsAHAAcAB0AHAAcABwAHAAaABoAGAAYABkAGQAZABoAFwAWABUAFAAUABUAFgAXABcA
FgAVABUAEwATABMAEwAUABYAFwAYABUAFAATABIAFAAVABcAGAAXABcAFgAVABQAEwAS
ABEAEwAUABUAFgAWABUAFAASABMAEwAUABUAFAAUABQAFAARABAAEAAQABMAFQAWABcA
FQAUABEAEAAQABEAEwAUABQAFAAUABQAEwARABAADwARABEAEQARABAADwAOAA0ADQAO
AA8ADwANAA4ADwAPAA4ADAALAAkACgALAA0ADgAOAA0ADAALAA0ADAAMAA0ACwALAAsA
CwAJAAkACQAIAAkACgALAAwADAALAAkACAAMAA0ADQAOAA0ADQAOAA4ADAAMAAsACgAM
AA0AEAASABAADgAMAAkACwANAA8AEQARABAADwAOAA4ADQAKAAkACwAOABAAEwAPAAsA
CQAKAAsADAANAA4ADgAOAA4ADgAMAAwADAAMAA0ADgAPABAADQAMAAsACgANAA4ADwAQ
ABAAEAAQABAADwAOAA0ADAAPABAAEQASAA8ADgANAAwADQAOAA8AEAASABIAEgASABIA
EgASABMAFgAXABkAGgAZABcAFQAUABYAGAAZABkAFwAWABYAFQAUABQAFQAVABcAGAAZ
ABgAFgATABEADwARABAADwAPABEAEQARAA8ADQAMAAwADAAMAA0ADQANAAoACgAJAAgA
CQAKAAsADQALAAsADAAMAAsACwALAAsADAANAA8AEAAMAAwADAAMAAwADwASABQAGwAh
ACcAMQA+AEkAVgBlAHQAgQCNAJMAlACIAHEAVQA2ABcA/P/w/+v/5//n/+z/8f/7/wYA
DwAVABcAFgAUABAADwAOAA4ADQAPABEAEQANAAsACwALAAsACwALAAsADQAPAA8ADwAM
AAsACgAKAAwADQAOAA4ADQANAA0ADAAKAAoACwAMAA0ADQANAA0ACwAKAAkACAALAAwA
DwAQABAADwANAAwADAALAAoACgAMAA8AEAARAA4ADQALAAkACgAMAA0ADgAPABAAEAAQ
AA4ADQANAAwADQAPABAAEgAPAA4ADQAMAA0ADwARABIAEgASABIAEgASABMAEwATABYA
FwAXABoAFwAWABYAFQAZABoAHAAfACAAIgAjACQAIgAjACMAJAAmACcAKQAqACkAKAAn
ACYAKQApACkAKQApACkAKAAoACcAJwAmACYAKAApACoAKwApACgAJwAlACQAJAAkACMA
IQAhACAAHwAeAB0AHQAdAB0AHQAeAB4AGgAZABcAFQAVABUAFgAXABUAFAAUABMAEAAQ
AA8ADwARABIAEwAUABEAEAANAAwADgAPABAAEgAQABAAEAAQAA8ADwAPAA8AEAAQABAA
EQAPAA0ACwAJAAsADgAQABIAEQAQAA8ADgALAAsADAAMAA4ADwAPAA8ADQANAA0ADQAQ
ABAAEAAQAA8ADwAPAA4ADAALAAsACwAOAA4ADgAOAAsACgAKAAoADAANAA0ADQANAAwA
CQAIAAUABQAGAAYABwAIAAkACgAJAAcABgAFAAYABwAIAAkABgAFAAQAAwAEAAQABAAD
AAUABgAHAAcABQACAAAA/f8AAAEAAwAEAAMAAwADAAMAAgAAAP////////////////3/
/f/9//z//f/+////AAD//////v/+//7//f/7//r/+//7//z//P/5//j/9v/0//T/9f/4
//r/+v/6//r/+f/3//f/9//3//j/+P/4//j/9v/1//L/8f/z//b/+P/7//n/9//1//T/
9v/2//b/9v/0//T/9P/0//H/8P/v/+7/7//w//H/8v/w//D/8P/w//D/8P/w//D/8P/w
//D/8P/v/+7/7f/s/+//8P/x//L/8P/x//L/8//z//T/9P/z//T/9v/4//z/+f/3//P/
8P/x//H/8f/y//L/8f/v/+7/8P/u/+7/7f/v/+//7//u/+v/6f/p/+f/6P/n/+b/5v/m
/+b/5v/n/+T/4//h/+D/4P/g/+H/4v/h/+H/4P/f/+P/5P/k/+X/5P/j/+L/4f/h/+D/
3//e/+b/5v/k/+P/4v/i/+f/8f///w8AHAAnADQARQBSAGEAcQB5AHoAdgBlAEUAHgD3
/9L/vv+1/7H/tf/A/8f/zf/U/9v/3f/d/97/4P/g/9//3P/c/9n/1//Z/9f/0//T/9P/
1f/V/9X/1f/V/9T/1f/U/9P/0v/R/9D/0P/Q/9H/0v/S/9H/0f/R/9D/z//Q/9L/1P/R
/8//zf/L/83/zv/P/9D/zf/M/83/zP/N/83/zP/M/8v/y//L/8z/y//L/8n/x//K/8v/
y//L/8v/zP/M/8z/zf/O/87/zv/P/8//0P/Q/87/zf/L/8r/zP/O/9D/0v/R/9H/0f/Q
/9T/1P/U/9T/1v/X/9f/1//X/9f/1v/Y/9v/3P/e/9//4P/g/+H/4//j/+T/5P/k/+f/
6f/q/+z/6//r/+z/7P/v//D/8f/y//H/8f/x//H/8//z//L/8v/1//X/9P/0//T/8//y
//H/8v/0//b/9//1//T/8//x/+//7//u/+3/7//v//D/8f/s/+n/5//k/+b/6f/r/+3/
6//p/+j/5//n/+b/5v/l/+b/5v/l/+X/5f/k/+P/4v/l/+b/5f/m/+P/4//j/+T/5P/k
/+T/5P/l/+X/5f/l/+X/5P/j/+P/5P/l/+b/5//n/+j/6P/o/+j/6P/o/+j/6f/p/+r/
6v/o/+n/6f/p/+z/7f/u/+//7v/u/+7/7v/x//H/8f/w//H/8f/y//P/8v/w/+7/7P/t
/+7/8P/y/+//7//u/+3/7v/u/+z/7P/t/+//8v/0//L/8P/u/+z/7v/v//H/8//y//H/
8P/v/+//7//v/+//7//w//H/8f/w//D/8P/v//D/8P/x//H/8P/v/+//7v/v/+//7//v
//D/8P/x//P/8f/x//H/8f/z//P/8//y//L/8v/y//L/8v/x/+//7v/w//H/8f/y//L/
8f/x//D/8//0//T/9P/x//H/8//0//T/9P/0//P/9f/1//X/9f/z//L/8f/w//T/9f/0
//X/8//0//T/9f/z//X/9//6//n/+P/3//b/9f/0//P/8v/0//T/9P/0//b/9v/2//b/
9v/2//b/9v/3//j/+f/6//f/9v/1//T/9f/2//f/+P/2//b/9v/2//f/+P/5//r/+//8
//3////9//3//v/+/wEAAQABAAIAAAACAAMAAwABAAAAAAD/////AAACAAMAAQAAAP//
/P/9//3//v////3//P/7//v//f/9//3/+//6//r/+//8//n/+f/4//f/9//4//j/+P/2
//b/9v/3//j/+f/7//z/+//7//v/+//4//f/9//2//r//v8AAP7//v/7//z//v8DAA8A
GwAlADIAPQBKAFcAZABxAH0AiQCQAJAAfQBbADQADwDu/9z/1f/T/9X/3P/p//H/+P/7
//3///8CAAIABAAFAAQAAgD///3/+//7//v//f/9//3////////////+/////v/9//3/
/f/9//7//f/9//3//P/9//3//f/8//v//P/+/wAA/v/9//z/+//9//7///8AAP///v//
//7///////7//v////////8AAP7////+//3//v/////////+//7//f/8//v//P/8//z/
/P/9////AAD+//////8AAAMABAAFAAYABQAFAAUABAAEAAQABAAEAAUABwAIAAkACQAJ
AAgACgALAAwADgAPAA4ADgAPABEAEgAUABUAFgAYABkAGQAaABcAFwAYABgAGwAcAB0A
HgAeAB0AHAAbAB0AHQAcABwAHwAfAB4AHgAdABsAGQAXABgAGgAcAB0AGwAaABkAFwAX
ABcAFgAVABYAFQAVABUAEQAPAA4ADAAOAA8ADwAPAA0ACwAKAAkACwAKAAoACQAKAAoA
CQAJAAkACAAHAAYACAAIAAYABgADAAMAAwAEAAYABgAGAAYABwAHAAcABwAFAAQAAwAD
AAYABwAIAAkABgAGAAUABAAGAAYABgAGAAcABwAIAAgABQAFAAQAAwAEAAUABgAHAAYA
BgAGAAYABwAHAAcABgAIAAcABwAHAAcABgAFAAQABgAGAAcACAAHAAcABgAFAAQABAAC
AAIAAgADAAUABgADAAIAAQAAAAMAAwAEAAUABAADAAIAAQADAAMAAwADAAQABAAEAAMA
AgACAAIAAQACAAIAAwADAAEAAQACAAIAAwADAAMAAwAFAAQABAAFAAQAAwACAAEAAgAD
AAQABAACAAIAAgACAAUABQAEAAQABwAHAAYABgAEAAMAAwACAAMABAAEAAQAAgABAAIA
AgACAAIAAgABAAIAAwAEAAUABQAEAAMAAgAGAAcABgAHAAQABAADAAMAAQADAAcACAAG
AAYABgAGAAQABAAEAAQABgAGAAYABgAGAAYABgAGAAYABgAGAAYACAAIAAgACAAHAAYA
BQAEAAUABgAHAAgABwAGAAUABAAGAAYABgAGAAgACAAIAAgABgAGAAYABgAJAAoACwAM
AAoACgAKAAoADQAOAA8AEQASABIAEQAQABAAEAASABMAFQATABIAEgAQAA4ADQANAA8A
DgAOAA4ADgAOAA0ADQALAAsACgAJAAsADQANAA0ACQAHAAYABgAIAAgACQAJAAkACAAI
AAcABAAEAAQABAAGAAcACAAKAAgABwAHAAcABwAHAAcACAAIAAgACAAIAAYABgAJAAwA
EgAbACEAJwAxADwAQwBMAFkAZABxAH0AgwCEAHwAYwBFACYACQD0/+r/5f/l/+f/7P/x
//f/BAANABMAFQAUABQAEgARAAwACAAJAAsACwANAA8ADwAPAA8ADAALAAoACQALAA0A
DQANAAwACwAKAAoACAAJAAoACgALAAsACwAKAAgACAAJAAoADAANAA4ADwAMAAwADAAM
AAsACgALAAoADAANAA0ADgALAAkABwAGAAcACQAJAAkACQAJAAgABwAFAAYABgAGAAgA
CgALAAwACgAJAAkACAAJAAsADAAOAA0ADAALAAoACgALAAwADAAQABAAEAAQAA8ADwAO
AA0ADwARABIAFgAVABQAFAATABQAFAAVABcAGgAcAB0AHgAdAB0AHAAcAB4AHwAhACIA
IQAgAB8AHgAhACEAIQAhACMAIwAiACIAIgAhAB8AHgAgACEAIgAjACAAIAAgAB8AHAAc
ABwAGwAdAB0AHAAbABkAFwAWABUAFwAXABgAGAAVABUAFAATABIAEQARABEAEwASABIA
EQAPAA4ADAALAA0ADgAPABAADgAOAAwADAALAAsACwAMAAwADAAMAAwACQAJAAkACQAL
AAwADQAPAA4ADQAMAAsACQAKAAoACgAKAAoACgAKAAcABwAIAAgACwANAA4ADwAMAAsA
CgAJAAoACgAKAAoADAANAA4ADgANAAsACgAJAAsADAANAA4ACwAKAAoACgAKAAsACwAL
AAwADAAKAAoACQAJAAoACgAMAAwADAAMAAsACQAIAAcABQAFAAUABQAIAAkACgALAAcA
BgAFAAMABAAGAAgACQAJAAgACAAHAAYABQAFAAQABwAHAAcABwAFAAQABAAFAAcABwAH
AAcABQAFAAUABAAEAAQABAAEAAcABwAGAAYABAADAAEAAAAEAAUABwAIAAYABgAFAAQA
AwADAAUABgAGAAYABgAFAAQAAwACAAEABQAGAAcACAAHAAcABQAFAAIAAgABAAEAAwAD
AAUABAACAAIAAgACAAUABgAHAAgABQAEAAMAAgACAAIAAgACAAMABAAFAAYAAwACAAEA
AAABAAIAAwAEAAIAAgACAAIAAwAEAAUABgAGAAYABgAGAAMAAgABAAAAAwAEAAUABgAF
AAQAAwACAAMABAAFAAYABwAIAAkACgAIAAgACAAJAAsADAAMAAwADAAMAA4ADwANAAsA
CgAKAAsACgAKAAsACAAGAAUABAADAAQABAAFAAcABwAGAAUAAwAFAAUABQADAAEAAAAA
AP///v/+//3/AAAAAAEAAQD+//7//v/+//7//f/8//z//f/9//7////9//v/+f/4//r/
/P/+/wAAAAD6//n/+v/+/wUAEQAbACcAMAA5AEIATwBcAGkAdwCBAIQAfgBvAFMAMgAP
AO7/3P/V/9P/2f/i/+f/7f/0//v//f///wAAAgAEAAMAAAD8//n/9//3//X/9//5//v/
+//5//n/+f/5//j/+f/4//f/+f/5//n/+v/3//f/9//2//f/9//3//b/9P/0//X/9v/1
//X/9f/1//X/9v/3//j/9f/0//X/9P/3//f/9v/2//T/8//y//L/8P/x//D/7//y//P/
8//z//L/8v/x//D/8//0//T/9P/x//H/8v/y//H/8f/w//D/8//0//X/9v/1//X/9f/0
//b/9v/2//b/9v/3//f/9//3//f/9v/4//r//P///wEAAAD+//3//f8AAAIAAwAEAAQA
BQAFAAYABAAFAAcACAAKAAoACgAKAAgABwAGAAUABwAHAAYABgAHAAcABgAGAAYABQAE
AAMABAAEAAQAAwD///7//f/7//7/////////AAD////////7//n/+P/2//b/9//3//f/
8//x//D/7//w//D/8f/x//D/8P/v/+//7//u/+3/7P/t/+7/7f/u/+z/6//q/+r/7f/u
/+//8P/v/+//7//v/+7/7v/u/+//8P/x//L/8//w//D/7//u/+//8P/x//L/8//z//T/
9P/y//P/8//z//T/9f/2//f/9//2//X/9P/3//f/9//2//T/8//z//P/9P/0//T/9P/1
//T/9P/0//P/8//y//H/8//0//P/9P/z//P/9P/0//L/8v/y//L/8//z//T/9f/0//P/
8v/x//P/8//z//P/8v/y//L/8f/v//D/8f/x//T/9P/1//X/9P/z//P/8v/1//X/9f/1
//P/8v/y//P/8//z//P/8//1//X/9f/0//P/8v/x//D/8v/z//P/9P/1//X/9P/0//P/
8//0//T/9f/2//b/9v/y//H/8v/y//P/9P/1//X/9//3//f/9//4//j/+P/4//n/+f/3
//f/9P/0//P/8//1//f/+//6//n/+P/3//b/9v/2//b/9v/3//j/+f/6//n/+P/3//b/
+P/4//j/+P/6//r/+v/6//r/+v/6//r//P/8//z//P/7//r/+f/4//n/+v/7//z//P/8
//z//P/6//r/+v/6//3//v///wAA/v/+//7//v8AAAIABAAHAAYABgAFAAQABAAEAAYA
BwAJAAcABgAGAAQAAgABAAEAAgACAAMABAAAAAAA///////////+//3///8BAAEAAQD9
//v/+v/6//v//P/+/////f/8//z/+//6//r/+v/6//z//f/+/wAA///9//z/+//9//3/
/f/+//z//P/8//z//P/+/wEAAgAIABEAGQAfACcAMAA7AEoAXQBqAHcAgQCJAIgAfABl
AEUAKAAHAOz/4P/b/9n/3f/k/+n/7//6/wUACwALAAwACgAIAAcABAACAAMAAwAFAAcA
BQADAAEA/////////////wIABQAGAAcABAADAAIAAgAEAAUABgAGAAYABQAEAAIA/v/+
////AAAEAAUABgAHAAQABAAEAAQABAAEAAYABgAJAAkACAAIAAQAAwACAAIABQAHAAcA
BwAFAAUABAADAAQABgAHAAgABwAIAAgACAAFAAUABgAGAAgACQAJAAoACAAIAAgACAAJ
AAsADQAOAA4ADgAOAA4ADAANAA0ADQARABMAFAAYABcAFgAWABUAFgAWABcAGQAaABwA
HQAeABwAHQAdAB4AHwAhACQAJgAlACQAIwAiACUAJQAlACUAJwAnACYAJgAmACUAIwAi
ACQAJQAmACcAJQAkACMAIQAiACIAIgAhACEAIQAgAB8AHAAbABsAGwAbABsAHAAcABoA
GQAXABUAFQAVABYAFwAXABYAFgAVABMAEgAQAA8AEwAUABUAFgAVABQAEQAQABEAEQAR
ABIAEgASABIAEgAPAA8ADwAPABMAFAAVABcAFAATABIAEQASABQAFQAWABYAFgAWABYA
FQAVABYAFgAYABkAGQAZABgAFwAWABUAGAAYABgAGAAZABkAGQAYABYAFQAVABUAFwAY
ABkAGgAYABYAFQAUABYAFwAXABcAGAAYABYAFgATABMAFAAUABYAFgAWABYAFAATABMA
EwAUABUAFgAXABUAFQAVABUAEgASABIAEQASABQAFgAXABUAFAAUABMAFAAVABcAGAAX
ABcAFwAXABUAFAAUABUAFwAXABcAFwAWABUAFAASABUAFgAXABgAGwAbABoAGgAYABcA
FQAUABgAGQAbABwAGwAaABgAFgAWABcAGgAcABwAHAAcABsAGgAZABgAFwAbABwAHQAe
AB4AHQAaABkAGQAaABoAGwAfAB8AHQAcABwAHAAcABwAHQAeAB8AIAAfAB4AHQAcAB4A
HgAeAB4AHgAeAB4AHgAcABwAHAAcAB8AIAAhACIAIQAgAB8AHgAgACAAIAAgACIAIgAi
ACIAIQAgAB8AHgAhACIAIwAkACMAIgAhACAAIgAiACIAIgAiACIAIgAiACEAIAAfAB4A
IQAiACMAJAAiACIAIgAiACMAJQAnACkAKQAqACoAKQAoACgAKAAqAC0ALQArACoAJwAl
ACMAIgAlACUAJAAkACYAJAAkACMAIQAhACEAIAAgACEAJAAlACMAIQAfAB4AIAAgACAA
IQAhACEAIAAgAB0AHAAcABwAHwAhACIAIwAhACAAHgAdAB4AHwAgACEAIAAgACAAIAAc
AB4AIAAjACgALAAxADUAOwBFAE4AWQBkAHMAgACLAJMAlwCYAJAAdwBbAD4AIQAKAAAA
/f/5//3/AgAHAA8AHAAnACsAKwAsACwAKAAjACIAIAAhACMAJQAlACUAIwAhAB8AHwAf
AB8AHwAgACMAJAAlACMAIQAfAB4AIQAjACUAJgAlACUAJQAkACAAIAAhACIAJAAlACYA
JwAlACQAIwAiACQAJAAmACYAJQAlACQAJAAkACMAIgAiACQAJwAoACkAJwAnACYAJQAn
ACgAKAAoACkAKgAqACoAKAAnACcAJgAnACkAKgAsACsAKgApACgAKgArACwALAAuAC4A
LgAuACwALQAtAC0ALwAxADIANgA1ADQANAAzADYANgA3ADkAOAA6ADsAPAA6ADsAOwA8
AD0APwBCAEQAQwBCAEEAQABDAEMAQwBDAEMAQwBCAEIAQQBBAEAAQABDAEMAQwBDAEAA
QABAAD8AQABAAEAAPwA/AD8APgA9ADoAOQA5ADkAOQA5ADoAOgA3ADcANgA1ADUANQA2
ADcANwA2ADYANQAzADIAMAAvADEAMgAzADQAMQAwAC0ALAAsAC0ALgAwADAAMAAwADAA
LQAtAC0ALQAvADAAMQAzADEAMQAxADEAMwA0ADQANAA0ADQANAA0ADEAMQAyADIAMwA1
ADYANwA2ADUANAAzADYANgA2ADYANQA1ADUANAAyADEAMQAxADUANgA3ADgANAAyADEA
MAAxADMANAA1ADYANgA0ADQAMQAxADIAMgAzADQANQA2ADMAMQAwAC8AMAAxADIAMwA1
ADUANQA1ADIAMgAyADEAMwA0ADUANQA0ADIAMQAvADAAMQAzADQAMwAzADMAMwAxADAA
MAAxADIAMwA0ADUANAAzADIAMAAyADIAMgAyADUANQA0ADQAMwAzADIAMgA0ADUANwA4
ADcANgA0ADIAMgAzADYAOAA2ADYANgA1ADMAMwAzADMANQA2ADcAOAA4ADcANAAzADYA
OAA5ADsAOwA5ADcANAA2ADYANgA2ADcAOAA5ADoAOQA4ADcANgA3ADgAOQA6ADgAOAA4
ADgANgA2ADYANgA5ADoAOwA8ADoAOgA6ADoAPAA8ADwAPAA6ADoAOgA6ADoAOgA6ADoA
OwA8AD0APgA9ADwAOwA6AD0APgA/AEAAQABAAEAAQAA+AD4APgA+AEAAQgBEAEYARABE
AEQARABHAEgASQBKAEwATABMAEwASQBIAEcARgBIAEgASABIAEcARgBFAEQARgBGAEYA
RgBIAA==
         </WaveFormData>
      </LeadData>
   </Waveform>
</RestingECG>
