# Supplementary material for: Detection of Left Atrial Enlargement Using a Convolutional Neural Network-Enabled Electrocardiogram
Source: Front Cardiovasc Med. 2020 Dec 17;7:609976. doi: 10.3389/fcvm.2020.609976 (PMC7773668; doi:10.3389/fcvm.2020.609976)
Supplement: Supplementary file 3 [file Data_Sheet_3.ZIP › normal2/1802017523_5435_0000002S.XML]

<?xml version="1.0" encoding="Windows-1252"?>
<!DOCTYPE RestingECG SYSTEM "restecg.dtd">
<RestingECG>
   <PatientDemographics>
      <PatientID>1802017523</PatientID>
      <PatientAge>65</PatientAge>
      <AgeUnits>Years</AgeUnits>
      <Gender>Female</Gender>
      <PatientLastName>liangjianxian</PatientLastName>
   </PatientDemographics>
   <TestDemographics>
      <DataType>Resting</DataType>
      <Site>1</Site>
      <AcquisitionDevice>MAC55</AcquisitionDevice>
      <Status>Unconfirmed</Status>
      <Priority>Normal</Priority>
      <AcquisitionTime>09:25:00</AcquisitionTime>
      <AcquisitionDate>03-27-2017</AcquisitionDate>
      <CartNumber>1</CartNumber>
      <AcquisitionSoftwareVersion>009C</AcquisitionSoftwareVersion>
      <XMLSourceVersion>MAC5000 v1.0</XMLSourceVersion>
   </TestDemographics>
   <RestingECGMeasurements>
      <VentricularRate>66</VentricularRate>
      <AtrialRate>66</AtrialRate>
      <PRInterval>158</PRInterval>
      <QRSDuration>96</QRSDuration>
      <QTInterval>394</QTInterval>
      <QTCorrected>413</QTCorrected>
      <PAxis>35</PAxis>
      <RAxis>10</RAxis>
      <TAxis>56</TAxis>
      <QRSCount>10</QRSCount>
      <QOnset>211</QOnset>
      <QOffset>259</QOffset>
      <POnset>132</POnset>
      <POffset>181</POffset>
      <TOffset>408</TOffset>
      <ECGSampleBase>500</ECGSampleBase>
      <ECGSampleExponent>0</ECGSampleExponent>
   </RestingECGMeasurements>
   <Diagnosis>
      <Modality>Resting</Modality>
         <StatementCount>4</StatementCount>
         <LabelText>12SL ��ϳ���</LabelText>
      <DiagnosisStatement>
         <StmtFlag>ENDSLINE</StmtFlag>
         <StmtText>�������</StmtText>
      </DiagnosisStatement>
      <DiagnosisStatement>
         <StmtText>�±��ļ�����</StmtText>
      </DiagnosisStatement>
      <DiagnosisStatement>
         <StmtFlag>ENDSLINE</StmtFlag>
         <StmtText>�����䲻ȷ��</StmtText>
      </DiagnosisStatement>
      <DiagnosisStatement>
         <StmtFlag>ENDSLINE</StmtFlag>
         <StmtText>�쳣 ECG</StmtText>
      </DiagnosisStatement>
   </Diagnosis>
   <Waveform>
      <WaveformType>Rhythm</WaveformType>
      <WaveformStartTime>0</WaveformStartTime>
      <NumberofLeads>8</NumberofLeads>
      <SampleType>CONTINUOUS_SAMPLES</SampleType>
      <SampleBase>500</SampleBase>
      <SampleExponent>0</SampleExponent>
      <HighPassFilter>16</HighPassFilter>
      <LowPassFilter>150</LowPassFilter>
      <ACFilter>NONE</ACFilter>
      <LeadData>
         <LeadByteCountTotal>10000</LeadByteCountTotal>
         <LeadTimeOffset>0</LeadTimeOffset>
         <LeadSampleCountTotal>5000</LeadSampleCountTotal>
         <LeadAmplitudeUnitsPerBit>4.88</LeadAmplitudeUnitsPerBit>
         <LeadAmplitudeUnits>��V</LeadAmplitudeUnits>
         <LeadHighLimit>2147483647</LeadHighLimit>
         <LeadLowLimit>268435456</LeadLowLimit>
         <LeadID>I</LeadID>
         <LeadOffsetFirstSample>0</LeadOffsetFirstSample>
         <FirstSampleBaseline>0</FirstSampleBaseline>
         <LeadSampleSize>2</LeadSampleSize>
         <LeadOff>FALSE</LeadOff>
         <BaselineSway>FALSE</BaselineSway>
         <ExcessiveACNoise>FALSE</ExcessiveACNoise>
         <MuscleNoise>FALSE</MuscleNoise>
         <LeadDataCRC32>569303857</LeadDataCRC32>
         <WaveFormData>
/P/8//z//P8FAAwAEwAaACcANABBAE4AVwBeAGUAbABgAFYATABCAC4AHAAKAPj/9f/y
/+//7P/q/+r/6v/q/+z/7v/w//L/9f/2//f/+P/4//j/+P/4//r//P/+/wAA/v/+//7/
/v/9//z/+//6//z//v8AAAIAAAAAAAAAAAD///7//f/8////AAABAAIAAAD+//z/+v/9
//7///8AAP7//P/6//j/+//8//3//v8AAAAAAAAAAP///v/9//z//P/8//z//P///wAA
AQACAAEAAAD///7///8AAAEAAgABAAAA///+/wEAAgADAAQABgAGAAYABgAJAAoACwAM
AAwADAAMAAwADAAMAAwADAAOAA4ADgAOAAwADAAMAAwACgAKAAoACgALAAwADQAOAAoA
CAAGAAQABAAEAAQABAADAAIAAQAAAP3//P/7//r/+P/4//j/+P/0//L/8P/u//D/8P/w
//D/8P/w//D/8P/v/+7/7f/s/+3/7v/v//D/7f/s/+v/6v/s/+z/7P/s/+7/7v/u/+7/
7v/u/+7/7v/u/+7/7v/u/+v/6v/p/+j/6f/q/+v/7P/r/+r/6f/o/+j/6P/o/+j/5v/m
/+b/5v/o/+r/7P/u//D/8P/w//D/7//u/+3/7P/r/+r/6f/o/+n/6v/r/+z/7P/s/+z/
7P/u/+7/7v/u//D/8P/w//D/7//u/+3/7P/u/+7/7v/u/+3/7P/r/+r/7v/w//L/9P/z
//L/8f/w/+7/7v/u/+7/7v/u/+7/7v/r/+r/6f/o/+r/7P/u//D/7v/u/+7/7v/s/+z/
7P/s/+z/7P/s/+z/6v/q/+r/6v/s/+z/7P/s/+z/7P/s/+z/7P/s/+z/7P/s/+z/7P/s
/+j/5v/k/+L/5//q/+3/8P/t/+z/6//q/+z/7P/s/+z/7P/s/+z/7P/u/+7/7v/u/+3/
7P/r/+r/6v/q/+r/6v/p/+j/5//m/+f/6P/p/+r/7P/s/+z/7P/v//D/8f/y/+//7//v
/+//7f/s/+v/7P/y//b/+v8BAAEA/P/6//n/+//2//X/9f/z//P/8//x//P/9f/1//b/
+P/3//X/8//y//H/7v/q/+n/5//p/+n/6f/m/+b/6f/n/+b/5v/m/+f/5f/n/+f/5v/l
/+L/4f/h/+D/4P/g/+L/4v/k/+T/4//j/+P/4//l/+b/6P/p/+D/4P/f/9//3//i/+T/
6f/0//z/AwAPAB8AMAA7AEcAVQBdAF0AWQBTAEQAJgAAAOf/3//f/+D/3f/R/8T/wP/B
/8X/0f/b/93/3//h/+P/3//a/+H/6//n/+n/7//x/+//7P/r/+r/6f/q/+r/6v/o/+r/
7f/v/+z/7P/t/+3/7//t/+3/6//t/+3/7f/t/+z/7f/u/+//8f/x//D/7//v//D/7f/s
/+n/6//u//P/+P/0//H/7//u//L/8v/0//f/+//7//f/+f/4//f/9f/0//b/9f/0//T/
+P/4//f/9P/z//j//P/+//z//P/8//v/+f/5//z/AAACAAIAAgADAAIAAwAEAAUACAAI
AAgACAAIAAgACAALAAsACwAKAAoACgAMAA4AEwASABIAEAANAAwADAAKAAYABgAJAA4A
EAALAAYABAAAAAAAAQAEAAgABAABAP///f/8//n/9v/2//f/+P/7/////f/7//n/9//1
//f/+P/5//f/+P/2//T/8//1//f/+f/3//f/+f/6//j/9P/y//L/9//4//j//v/8//z/
/f/3//b/9f/2//n/9v/1//n/9v/3//T/9P/y//T/+P/6//7/+v/4//j/9v/3//f/+P/6
//z//f/9//z//P/+//7/+v/6//7/AgACAP///P/6//n/+//6//n/+f/9//3//////wMA
AAD8//z///8AAAAAAQABAAAA/f/8//7////8/wAA/v/9//v/+/8AAAMAAwABAP//////
/wEAAgACAAEAAQABAP////8AAAIAAwADAAMAAQD/////AQAAAAEAAAD+//7///8AAAEA
AwACAAEAAQAGAAYABAADAAQABAADAAMABQAGAAUAAwD///7//f/7//3//v8BAAAAAgAC
AAQABAAEAAIAAAAAAAMABAAEAAUABQAHAAYABQAEAAUABgAHAAQABgACAAAAAQAAAAEA
AgAMAAsACAAKAAoACQAIAAcABgAGAAcACAAJAAwADAAMAA4AEAAQABAAEwAXABQAFAAV
ABcAEgARABEAEwATABMAEQAPABEAEQASABAADwANAAsADAANAAwACgAGAAMABAADAAMA
AAAAAAMABQAEAAQABAABAP//AQABAAMAAwABAAEA///+//7//v8BAAIABQAGAAQAAwAC
AAEA/v/+///////+//j/9//9/////P8AAAUACAAUACUAMQA5AEYATwBbAGcAawBvAHEA
awBWADgAFgD3/+X/4//s/+//6f/g/9r/1//b/9//4//t//X/9f/3//3//v/9//v/+f/7
/wEAAQD7//3//f/9//3//v/+//7//P/9/wEABAACAAAAAQABAAMAAwADAAEAAwADAAMA
AwACAAAAAAAAAAEAAwAEAAUABwALAAkACQAHAAEAAAABAAIABgAJAA0AEgAOAAoACAAH
AA0ADwANABEAEgARAA8ADgANAAsACQAIAA4AEAARABAACwAOABAAEAARABIAEwATABEA
EQAUABgAFgAUABIAEQAXABsAHwAjACEAIAAfAB4AIAAgACAAIwAhACEAIAAgABoAGgAa
AB0AIgAkACQAIwAfAB4AGwAWABYAGQAeACAAGgAWABUAEgARAA8ADwAQABIAEQARABEA
DgAJAAQAAgAAAAAAAgAFAAgACQAKAAsABAADAAEA//8BAAYACAAKAAQAAwACAAEAAwAD
AAUABgAEAAAA/v/+/wMAAgAAAAQAAwAEAAYAAQD///3//f////////8EAAIAAQD+//7/
/P/7//z/+//8/wAAAgAGAAgABgADAAEAAAAAAAEAAQAAAAIABAAEAAAA/P8AAAQABAAD
AAIAAgADAAAA/v/8//v///8BAAUABwAKAAYAAQAAAAEAAgACAAMABgAGAAQABAAFAAUA
AQAEAAYABQADAAMABgAJAAkABwAHAAcABwAJAAwADAALAAsABgADAAIAAgADAAUABgAH
AAcABQAFAAcABQAHAAcABgACAAEAAAD//wEAAgADAAUABwAGAAMAAQD+//7//f/9////
AAD///3//v8AAAIAAwD///7////8//z//P/+//7//v/8//r/+v/4//j/9//3//r///8B
AAMA//////////8AAAQAAgACAAQA/v/6//z//f/+////AAAAAAEAAgADAAEAAAD//wAA
BAAEAAQABwAKAAYABQAFAAkABgAHAAkACAAHAAYAAwABAAMAAwAEAAUABQAEAAMAAQD/
//v/9v/z//H/8//z//f/9v/4//3/+v/4//f/9v/1//P/9f/1//P/8//x//H/8f/w//D/
8P/y//L/9P/0//L/8f/w/+//8P/w//H/8f/2//T/8f/r/+f/7P/y//f/AAAMABUAHQAt
ADoAPwBHAFEAVwBbAF8AVQA+ACAAAADt/+P/3//g/+H/3f/W/9D/zf/L/9H/2//f/9v/
3f/l/+3/8P/t/+n/6f/p/+3/8//z//D/7//u/+3/7P/s/+z/6v/o/+v/7f/q/+r/6//r
/+3/7v/v/+7/8f/v/+//7//u/+z/7P/s/+3/7//w//H/8//1//P/8//x/+//8P/z//b/
9P/z//P/9P/2//T/9P/1//n/+f/1//f/+P/3//X/9P/2//X/9P/0//v//P/8//r/9v/4
//n/+P/6//r/+v/5//f/9//6//7///8AAAEAAwABAAEAAQABAAUABgAHAAgACgAKAAoA
DQALAAsACgAKAAcACAAJAA0ADQAOAA0ACwAKAAoACAAEAAIABQAKAAwABwACAAAA/P/7
//v//f8AAP///f/8//v/9//z/+//7v/v//D/8//3//X/8//x/+//7f/v//D/8f/w//L/
8f/w/+z/6//q/+n/7P/t//D/8v/w/+z/6v/q/+3/7P/q/+7/7//w//L/7f/t/+v/6//t
/+//7//0//L/7//s/+z/6v/s/+7/7v/w/+7/7v/w//D/8v/x//H/8v/y//P/8//y//L/
9P/0//D/8P/0//j/+P/1//T/9P/1//b/9v/2//f/+v/7//7///////r/9P/y//b/+P/5
//v//v/+//z//P/7//v/9//6//r/+f/3//f//f8BAAIAAQAAAP///v////7//v/9//3/
/v/9//7/AAAAAAEAAQABAAAA/f/8//3//v8BAAIAAgADAAMAAwADAAEAAAD/////AgAC
AAAA///8//z/+//7//z//v/+//3//P/8//z/+//5//j/+f/2//j/+P/6//r/9//0//H/
8P/y//L/8f/x//T/9//3//f/8P/v/+7/7f/w//T/8v/y//D/7v/u/+7/8v/1//b/+P/4
//b/9v/2//b/8//z//P/8//2//b/9v/4//n/+P/3//n////8//z//f/8//b/9P/z//b/
9//4//f/9f/3//f/+P/1//P/8P/t//D/8f/w/+7/6f/n/+n/6f/p/+b/5v/p/+z/7P/t
/+7/6f/l/+X/4//n/+n/6f/r/+v/6v/q/+r/6f/o/+n/6P/n/+f/5//n/+j/6P/p/+n/
5P/e/9//4//p/+r/6v/x//r/BgATACMALQA2AD8ARwBRAFkAVwBTAFUATgAsAAQA8f/p
/+P/3v/f/9v/1P/U/9X/0//P/9n/6f/r/+X/5f/r//D/8//x/+3/6f/p/+v/7f/w//H/
8v/z//T/9P/0//L/8v/1//f/9P/1//f/+P/7//r/+f/2//f/+P/5//r/+v/6//r/+v/7
//z//P/8//3//f/7//v/+f/6//z/AAAEAAcABwAIAAoACQAGAAUABQAJAAkABQAHAAoA
CwALAAwADgANAAwADAATABQAFAASABEAFAAWABYAGQAaABsAGwAdAB0AIAAkACYAJgAm
ACcAKAApACoAKwAtAC4ALwAwADIAMgAyADUANwA3ADYANgAyADIAMgA1ADgAOgA6ADkA
NAA0ADIALgAsAC8ANAA2ADUAMgAyADAALAApACgAKAAoACcAJwAnACYAIwAgACAAHAAc
AB4AIQAgAB8AHgAdABcAFwAWABUAFwAcAB4AIAAbABsAGwAbABoAGQAaABoAHgAcABwA
HgAdABoAFgAYABgAGgAdABkAGAAXABgAGwAZABkAHgAcAB0AGgAaABgAFgAYABgAGgAY
ABgAGgAaABsAGQAYABgAFwAXABYAFAAUABYAFgASABIAFgAaABoAFgAUABMAEwAWABYA
FgAXABcAFQAVABMAGAAWABMAFAASABIAEQARABQAFAASABIAFQAVABEAFAATABEADgAN
ABIAFQAVABMAEQAPAA0ADQAQABIAEwAVABIADwAOAA4ADQANAAwACwAOAA0ADgARAA8A
EQARABAAEAARABIAEwARABAADwAPABEAEAANAAsACgAKAAkACQAKAAwADAALAAwADAAM
AAsACAAIAAoACAAIAAgACgAKAAwADAAMAA4ACwAKAAgABwAFAAcABgAFAAYACQAMAA8A
DAAOAAoACAAKAAgACAAIAAcABwAHAAgACgAJAAkADAANAA0ADgAOAAsACQAGAAQACAAJ
AAgABQADAAkABAADAAwADAAMAAwADAAJAAgABwAGAAYABgAGAAYACAAKAAwADQALAAsA
CwAMAA0ADgARABQAEgASABUAGQAXABgAGgAbABYAFQAVABUAEwATABEAEQAVABUAFgAW
ABMAEQAPAA8AEgARAA8ADQAJAAsACwALAAYABgAJAAkACQAKAAsACwAJAAsACwALAAsA
CQAJAAkACAAIAAgACAAGAAgACAAHAAkACwANAA4ACgAHAAMAAgAAAAEAAwAFAAgADgAV
ABwAIgAtAD8AUQBcAGsAewB/AH8AfwB5AG0AWgA0AA4ABwAPAAsAAAD3/+//6v/o/+n/
7//3//f/9//7/////////wAACQAPAA0ACwALAAsABQADAAMAAwADAAYABgAGAAQABQAJ
AAwACgAMAA0ADQAPAA0ACwAHAAcABgAFAAQAAgAFAAgACwAPAA0ACgAHAAUACAAHAAgA
BwACAAIABAAGAAcABwAIAAoACwAKAAsADQAMAAkAAgABAAYABwAHAAgACgAJAAgACAAN
AA4ADgAMAAcACgAMAAwACwAKAAkABwAJAAkADAAQABEAEgATABUAFQAVABUAFQAUABQA
FAAUABcAGAAZAB0AHQAdABwAHAAXABYAFQAXABcAGAAXABUAFQAYABkAGAAUABUAGAAY
ABYAEgARAA4ADAALAAwADgANAAsACgAJAAgABQACAAIAAAAAAAIABQAFAAMAAQD///7/
////////+//8//r/+P/6//3/AAADAAAA//8AAAAAAwAAAP//AAACAAAA/f8AAP//AAAC
AP3//v/9//7/AQD/////BAACAP///P/8//r//v8CAAQACAADAAAA///8//////8AAAIA
AAD///3/+v/9/wAAAQD+//r//v8CAAIAAQAAAAAAAQABAAAA//////7//f/+//3/BAAC
AP//AAAAAAAA/////////v/7//r/+//7//f/+v/8//3//f//////AQAAAP3//v///wAA
AwACAAAA/f/7//v/+//9/wAA//////7//f/9//v/+//9//3///////7//f/9//3//f//
//7//f/9//3//P/5//f/9P/0//P/8//4//z//v////v/+v/5//f/+P/6//7//v/8//r/
+v/4//r/+P/2//b/+P/4//f/9//1//f/9v/1//L/8//0//X/8v/0//D/7v/v/+7/7//w
//T/8//w//D/8P/u/+7/7v/u//P/9//7/////v/8//r/+v/+//7//v8BAAMAAAAAAAEA
AQD8//v/+//9//3//f/7//n/+f/3//b/9//3//b/9f/2//f/9v/0//H/7//x//H/8//w
//D/8//u/+r/5//k/+f/6f/v//P/8f/x/+//7//t/+z/7P/s/+3/7v/x//L/7f/r/+n/
5//r/+7/8v/1//L/8P/n/+H/5//s/+r/7//2/wAADwAdACUALgA5AEUAUQBdAGMAXwBZ
AFAANgAOAO//3//Z/9j/2//Z/9D/yv/J/8f/zf/V/9//6//x//P/8f/w/+//7//x//H/
8f/x//H/8v/z//T/9f/z//L/8f/u//H/9f/4//b/9P/z//H/8f/y//P/8v/1//b/9//4
//j/9//2//X/9f/1//T/8//z//P/8f/x/+//7P/s/+7/8P/0//X/9//6//j/9P/y//H/
8//z/+//8f/z//P/8v/y//T/8//y//L/9v/2//X/8v/x//T/9v/2//j/+P/4//f/9P/z
//X/+P/7//z//f///wEAAwAFAAcABgAEAAIAAAAAAAAAAAADAAYABwAHAAgAAgACAAIA
BQAFAAYABQADAAIAAgAAAPz//P///wQABgAAAPz/+//4//f/9f/1//b/9P/z//P/8//y
/+//7P/s/+v/7P/v//P/8P/t/+r/5//l/+f/6P/p/+n/7P/s/+z/6f/p/+n/6f/q/+v/
7v/w/+7/6v/o/+j/6P/m/+P/5v/r/+7/8v/v/+v/6f/p/+v/7v/v//X/9P/x/+z/6v/m
/+j/7P/u//L/8P/w//L/8v/w/+3/6//q/+//8f/y//L/8f/y//H/7P/t//L/9//4//X/
9P/0//X/9P/y//D/7//x//H/8//z//X/8v/u/+7/8f/0//b/+f/4//b/8v/w//H/8f/t
//D/8//z//L/8//0//f/9//1//P/8//z//X/9v/2//X/9f/z//H/8f/y//D/8f/x//H/
8P/t/+z/7f/v//P/9f/2//P/8//z//P/8//y//H/8f/0//T/8v/x//D/8P/v/+//9P/2
//b/9f/0//T/9P/z//D/8P/y//D/8v/0//j/+v/6//j/9v/2//f/+P/4//n/+f/7//r/
+f/3//n/+//9//3/AAD9//z//P/6//r/+v/7//3///8CAAEA///+/wAA+f///wAAAwAE
AAUABgAGAAcACAAJAAgACAAIAAoADwAQABEAFQAXABQAFAAVABgAFAAUABUAEwATABMA
EQATABUAFQAWABkAGQAYABcAFgAVABIADgANAA0AEQATABIADgANAA8ADgAMAAsACgAM
AAsADgAPAA4ADQAKAAkACwAMAA4AEAAPAA4ADwAOAA0ADQANAA0ACwAKAAoACQAKAAgA
CQAJAAkACAAGAA0AHAAoADMAOQA/AFQAbQBzAHEAdQB3AHEAaQBSACwAEAADAP3/+f/4
//f/7//m/+D/4f/r//X/+////wEA///9//3//v///wEAAQABAAEA///9//3//f/9//3/
AAACAAQABAABAAEAAAD6//z//f/9////AAABAAAAAwAAAP///v/8//3//v///wEAAQAA
AP////8BAP/////9//v//P///wIAAQD///7//v8BAAAAAQADAAUABQABAAMAAwADAAIA
AgAEAAMAAgACAAUABgAGAAQAAQAEAAYABgAEAAQABAADAAUABQAIAAwADgAOAA4ADwAQ
ABEAEgATABUAFgAXABgAFwAWABUAFwAZABkAGAAYABUAFgAXABsAGwAcABsAGQAZABoA
GQAWABIAFQAaABwAFgASABEADgAOAA0ADgAQAA4ACwAJAAcABwAFAAMABAAEAAQABgAJ
AAkABwAFAAMAAAABAAEAAQD+/wAA///+//7/AQAEAAcABAADAAQABAAEAAAA/v/+/wEA
AAD+/wIAAwAEAAYAAQD///3//f////7//f8BAP7//v/8//3//P/9/wAAAQAEAAAA/v/+
//z/+v/3//X/9P/4//v//f/+//v//P/7//b/9P/4//z//P/5//j/+P/5//v/+v/5//n/
+f/5//v/+/////z/+P/4//r//P/9/////v/+//z//P///wEA//8EAAMAAQD+//3//v8B
AAEA//8BAAEAAQADAAYABgAFAAUABAADAAQABgADAAMAAgABAAUABQAHAAsACwANAA0A
DAAIAAcABgAFAAcACAAJAAsADwAQAA8ADwAMAAwACwALABAAEgASABEADgAMAAoABwAJ
AAoADQAMAAsACgALAAoACwAKAAkACgAMAAwACwALAAkACwAKAAkABQAFAAUABQAIAA4A
DgAQAA8ADAALAAoADAANAA4AEAANAAsACgAMAAsACwAMAAwACwAJAAYABAAJAAkABwAD
AA8AFgATABIAEQAQAA4ADQAMAAsADQAOAA8AEgASABIAEgAVABwAGgAbAB0AGwAUABEA
DwAPAA8ADwANAA8AEQARABIAEAAPAA0ACwALAAsACQAGAAIA//8AAP///f/6//r//f8A
AAAAAQACAP7/+//8//v//f/9//v/+//6//j/9//2//b/9v/4//j/+f/5//n/+f/3//b/
9v/1/wAA/P/5//3//f/4//z/AQACAAwAGwAlAC8AOgBJAFcAYwBpAGkAZQBfAFQANgAS
AP//8f/j/+T/4//b/9b/0v/R/9P/1f/X/9f/2f/b/9//4//k/+n/7//v/+v/6f/n/+P/
5P/l/+b/5//q/+r/6v/o/+j/6//t/+r/6P/p/+n/6//r/+v/6f/r/+z/7f/u/+7/7v/u
/+7/7//u/+7/7v/v/+//7f/t/+v/6v/q/+z/7v/v/+//8P/y//D/7P/q/+n/7v/v/+z/
7//z//P/8v/y//D/7//u/+7/8P/w/+//7P/r/+7/8P/w//H/8v/z//P/9f/1//j//P/5
//j/9//3//b/9//4//n/+//8//3//v/8//r/+P/5//3/AQAEAAgAAgACAAIABQAGAAYA
BAABAP//AAD///z/9//5//3//v/7//j/+P/2//X/8//z//T/8//x//D/7//r/+f/4//i
/+P/5P/n/+v/6v/n/+T/4f/e/9//3//f/93/4P/g/+D/4P/h/+L/4//g/9//4P/g/+L/
4P/g/+L/4v/g/93/4P/h/+L/5P/f/93/2//b/93/3f/d/+L/4P/f/9z/3P/a/9r/3P/c
/97/3P/c/97/3v/e/93/3f/e/97/3f/b/9j/2f/c/93/2v/X/9r/3f/c/9z/3P/d/9//
3P/a/9j/1//a/9v/3v/f/+H/3v/a/9r/2f/a/9r/2//e/+D/4P/i/+D/3//a/9z/3P/b
/9n/2f/f/+P/5P/j/+H/3//d/93/4P/i/+P/5f/l/+P/4//k/+P/4//i/+H/5P/j/+T/
5//k/+X/5P/i/+L/4//k/+X/5//m/+X/5f/m/+b/5P/j/+b/6P/p/+v/6f/o/+X/4f/j
/+T/5f/l/+f/6P/r/+r/5//m/+f/5v/q/+r/6v/s/+v/6v/o/+f/5v/p/+n/6f/n/+f/
5//n/+j/7P/q/+r/7P/q/+r/6v/p/+n/6f/q/+r/6f/p/+z/6//p/+j/5v/r/+f/6P/u
/+//8P/x//L/8f/x//H/8f/0//T/9P/2//j/+P/4//v//v/6//n/+f/7//b/9f/1//P/
8//z//H/8v/1//b/+P/2//X/8//x//D/7//s/+j/5v/l/+j/6f/n/+L/4P/h/+P/5P/m
/+j/5f/j/+X/5f/n/+f/5f/l/+X/5P/k/+T/4v/i/+T/5P/l/+X/5f/l/+T/5P/l/+X/
4v/i/+P/4//f/+L/5v/r//r/CgARABkAKQA4AEMATQBXAF0AXwBXAEcALAAGAOj/4f/f
/9n/0v/N/8v/yv/E/8H/yf/R/9v/4f/f/93/3f/f/+L/4//h/+X/5//p/+v/5//l/+X/
5f/l/+j/6v/s/+z/6f/r/+z/6P/q/+v/6//t/+7/7//u//H/8P/v/+7/7P/q/+r/6v/r
/+//8P/x//P/9P/x//D/7f/t//D/9f/6//j/9f/z//L/9P/0//b/+f/9//3/+f/7//v/
+//6//r//P/9//7/AAADAAQABAACAAEABAAGAAYABgAGAAYABQAGAAcACwAQABMAFAAV
ABcAFQAVABUAFQAYABoAHAAeACEAIgAjACcAJQAjACAAHgAeACAAIgAnACcAKAAnACUA
JgAoACgAJgAiACUAKgAsACcAIgAgABwAGwAbAB0AIAAcABkAFwAVABYAFQAUABYAEAAO
AA4ADwARABEAEQARABAAEQARABEADQAOAAwACgAKAAsADAANAA0ADQAPABAADwAKAAcA
BgAGAAQAAQAEAAYACAALAAcABgAFAAYACQAHAAUACAAEAAMAAAAAAP7/+//8//v//P/+
//7/AAAAAAAA/////wAA/f/7//j/9P/4//z//v/8//r//v8CAAIA///8//r/+f/8//z/
/P/9//3/+//7//n/+//4//T/9P/4//r/+//9//v/+v/3//b/+f/7//n//v/7//n/9v/1
//P/8//w/+v/8v/3//z/AwABAP7/+v/3//b/9f/2//j/9P/z//H/7//w/+//8P/z//T/
9//4//j/9P/z//L/8f/z//L/8f/x//T/9P/y//H/8P/w/+//7//y//T/9P/z//D/8P/w
/+//7//w//P/8v/x//D/8f/w//H/8P/v//D/7v/u/+3/7f/s/+//7//v/+3/7//x//P/
8f/y/+3/6v/u/+7/8P/y/+z/5//u//D/8v/0//b/9//3//f/9//2//b/9v/4//n/+P/3
//n/AAD+////AQAAAPr/+P/3//f/9//3//X/9f/3//f/+P/6//n/9//1//T/8//w/+z/
5//l/+f/5//q/+j/6f/t/+r/6P/n/+b/4//h/+P/4//k/+X/5P/l/+P/4P/e/9z/3//g
/+P/5P/h/+H/4f/h/+L/4v/j/+P/5P/i/9//2//X/9j/2v/b/97/8P8BAAcADwAeACUA
KwA/AE8ATQBNAE8ARgAuAAwA7f/V/8n/yv/L/8X/wv/C/7//vf/B/8f/x//J/9H/1//X
/9j/2//d/9//1//R/9v/5f/j/+P/4//j/+P/4v/h/97/3P/f/+H/3v/c/93/3f/f/+H/
4f/f/+H/4//j/+P/4v/h/+D/3//f/+L/5P/m/+n/6v/n/+b/4//e/97/4P/i/+P/4//k
/+b/6P/m/+b/5//n/+f/4//l/+n/6f/o/+j/5v/l/+T/5P/r/+z/7P/q/+n/7P/u/+7/
7f/s/+v/6f/r/+v/7v/y//P/9P/1//f/9//5//v//f/9//z/+//6//v//P/9/wEAAAD/
//3//P/7//z//f8BAAQABgAGAAUAAAAAAP7/+v/6//3/AgAEAAAA/P/7//j/9v/1//b/
+P/1//P/8v/x/+//6//n/+b/6f/s//H/9//3//X/8//x/+z/6//p/+f/6f/s/+z/7P/n
/+f/5//n/+f/5//p/+r/6//o/+f/6P/o/+T/3//g/+P/5v/q/+f/5//l/+X/5//l/+X/
6v/o/+n/5v/m/+T/4f/i/+H/4v/g/+D/4v/i/9//3f/c/9z/3v/f/9//3v/g/+L/4v/e
/9v/3v/h/+D/4v/i/+P/5f/i/+D/3v/d/97/3f/e/93/5v/m/+X/6P/m/+b/5f/l/+P/
4v/f/97/4P/h/97/4v/i/+H/3//f/+D/4//j/+H/3v/d/9z/3f/g/+D/3//f/93/2//b
/9z/3f/f/+D/4f/e/9v/2v/b/9r/2//a/9j/2P/Z/9r/2//e/97/3v/f/+D/4P/e/93/
3v/e/93/3f/e/+D/4P/f/9//4P/h/+H/3//e/9//3P/c/9z/3v/e/+H/4P/f/+D/3//e
/9z/2//d/+H/4v/j/+H/4f/h/+H/4P/k/+L/4v/j/+L/4//k/+H/4f/h/+L/4//j/+T/
6P/q/+v/7f/u/+3/7f/s/+z/7f/t/+v/5//l/+f/6P/p/+r/7P/s/+z/7P/p/+j/5//m
/+T/4v/g/97/3v/e/97/3v/b/9r/2f/Y/9v/3P/d/97/2//a/9n/2P/Y/9j/2P/Y/9b/
1v/W/9b/1v/W/9b/1v/W/9b/1v/W/9b/1v/W/9b/1P/U/9T/1P/W/9b/1v/W/9//6P/x
//r/CAAUACAALAAxADYAOwBAADMAJgAZAAwA+//s/93/zv/J/8b/w//A/8H/wv/D/8T/
xf/G/w==
         </WaveFormData>
      </LeadData>
      <LeadData>
         <LeadByteCountTotal>10000</LeadByteCountTotal>
         <LeadTimeOffset>0</LeadTimeOffset>
         <LeadSampleCountTotal>5000</LeadSampleCountTotal>
         <LeadAmplitudeUnitsPerBit>4.88</LeadAmplitudeUnitsPerBit>
         <LeadAmplitudeUnits>��V</LeadAmplitudeUnits>
         <LeadHighLimit>2147483647</LeadHighLimit>
         <LeadLowLimit>268435456</LeadLowLimit>
         <LeadID>II</LeadID>
         <LeadOffsetFirstSample>0</LeadOffsetFirstSample>
         <FirstSampleBaseline>0</FirstSampleBaseline>
         <LeadSampleSize>2</LeadSampleSize>
         <LeadOff>FALSE</LeadOff>
         <BaselineSway>FALSE</BaselineSway>
         <ExcessiveACNoise>FALSE</ExcessiveACNoise>
         <MuscleNoise>FALSE</MuscleNoise>
         <LeadDataCRC32>2580436180</LeadDataCRC32>
         <WaveFormData>
+v/6//r/+v/8//7/AAACAAUACAALAA4AGQAkAC8AOgA2ADQAMgAwACgAIAAYABAACgAG
AAIA/v/7//j/9f/y//b/+P/6//z//P/8//z//P/6//r/+v/6//3/AAADAAYABAACAAAA
/v8AAAAAAAAAAAIAAgACAAIAAgACAAIAAgAAAAAAAAAAAAAAAAAAAAAAAAAAAAAAAAD+
//7//v/+//z//P/8//z//f/+////AAAAAAAAAAAAAAAAAAAAAAAA///+//3//P/+/wAA
AgAEAAMAAgABAAAAAgACAAIAAgADAAQABQAGAAgACAAIAAgACwAMAA0ADgAPABAAEQAS
ABQAFAAUABQAFwAYABkAGgAZABgAFwAWABgAGAAYABgAGgAaABoAGgAcABwAHAAcABsA
GgAZABgAFQAUABMAEgARABAADwAOAAsACgAJAAgABQACAP///P/5//j/9//2//X/9P/z
//L/8v/y//L/8v/v/+7/7f/s/+7/7v/u/+7/7P/s/+z/7P/u/+7/7v/u/+7/7v/u/+7/
7P/s/+z/7P/s/+z/7P/s/+r/6v/q/+r/6P/o/+j/6P/p/+r/6//s/+r/6v/q/+r/6P/o
/+j/6P/r/+7/8f/0//L/8v/y//L/8P/w//D/8P/w//D/8P/w/+7/7v/u/+7/8f/y//P/
9P/y//L/8v/y//T/9P/0//T/8//y//H/8P/y//L/8v/y//D/8P/w//D/8//0//X/9v/0
//T/9P/0//T/9P/0//T/8v/w/+7/7P/u/+7/7v/u/+//8P/x//L/8v/y//L/8v/w//D/
8P/w/+//7v/t/+z/7v/u/+7/7v/s/+z/7P/s/+7/7v/u/+7/7v/u/+7/7v/r/+r/6f/o
/+b/5v/m/+b/6v/s/+7/8P/t/+z/6//q/+v/7P/t/+7/7f/s/+v/6v/t/+7/7//w/+//
7v/t/+z/6v/q/+r/6v/q/+r/6v/q/+r/6v/q/+r/7f/u/+//8P/w//D/8P/w//D/8v/w
//D/7v/u/+7/8P/2//n//P8BAAQAAwAAAAQAAQD9//z/+f/6//j/+P/z//D/8P/u/+3/
7//s/+v/7P/r/+3/7f/t/+n/6P/o/+f/5v/k/+X/6v/o/+b/5v/m/+T/5P/k/+X/4//j
/+L/4v/g/+D/4P/g/+P/5f/o/+n/5f/l/+X/5f/n/+f/5//p/+L/4//l/+T/5P/m/+b/
6P/y//f/7v/s//T/+f/4/wAADwAdACYAKwAsACkAIgAWAAkA/P/3//b/8P/r/+f/4f/b
/9v/4f/m/+n/7f/x//T/8v/u//P/9f/x//H/+P/4//b/+P/4//j/+P/4//f/9f/0//b/
9v/4//j/9//4//j/+f/3//j/9//0//X/9v/4//n/+f/5//n/+v/8//n/9v/1//f/+f/3
//P/9//5//z//v/8//v/+f/7//3//f/5//n//f//////AQABAAAA//////3//f/8//z/
//8CAAIAAQADAAMABAAEAAUACAAFAAUAAgACAAcACwAOAAwACwALAA0AEAASABMAEQAU
ABUAFwAXABcAFwAWABcAGAAcAB0AHgAeAB0AHQAfACIAIwAjACAAIAAeABsAGQAZABoA
HQAWABMAEwASABMAEQAQABAADAAIAAUABQADAAAA/f/6//f/+P/6//3//f/+//3/+f/4
//j/+P/2//T/9f/1//X/9f/3//f/9v/3//f/9v/1//T/8v/y//L/9v/5//r/+f/3//j/
+v/4//P/9f/3//X/9P/0//P/8v/z//T/8//z//X/9//6//v/+v/4//f/+P/4//r/+v/2
//j/+//9/////////////f/7//3///////z//P/7//v//P/7//j/9v/3//j/+v8AAAEA
//8AAAMAAQABAP///f/+//3/+//8//7//v/8//z//P/5//n/+////wIAAAD+/wAA/v/6
//r//P/9//3//v/7//j/+P/6//v/+f/8/wAAAAD+//7////7//n/9//1//j/+f/5//r/
+v/7//j/9//5//v//f/9//7//v/+//7//P/7//z/+v/5//j/+P/4//r/+v/4//j/+P/5
//z//f/5//n/+//7//v/+f/5//n/+//+/wAA/f/7//z//P/7//j/+f/4//X/+f/9//7/
AAAEAAUAAQACAAgABwAGAAUABAADAAQAAQAAAAMABAAFAAgACgAJAAgACQAPAA8ADQAS
ABMAEQASABEADwAMAAsABQAGAAYABAADAP//+v/3//b/+P/7//z//f/8//z//f/9//j/
9P/z//b/9//2//f/+P/2//b/9v/3//X/9f/0//T/9v/2//b/9v/3//n//P/9//v/+//7
//v/+P/3//b/9//2/+3/6//0//j/9v/4//r/+v///wIA/P/8/wMACAAMABcAJQA0AD0A
MgAlACoANAArABAAAwAMAAwAAQD1/+v/5f/p/+3/7P/1//3/+f/4//7/AAD///3/+f/3
//7/AAD8//z//P/8//z/AQABAAAAAAAAAAAAAgACAAAAAAD/////AgAEAAQAAgAAAAAA
AQABAAAAAQACAAQABwAFAAMAAwAJAAsACQAFAAMAAQAAAP7/AwAHAAoAEQARAA8ACQAH
AAsADQANAA8ADwAOAA0ADQAMAAsACQAIAAwAEAARABEADwAPABAAEAATABYAEwATABIA
EgAXABsAHQAYABQAEQAVABoAHgAhAB8AIgAjACUAIwAjACMAIgAkACQAJwAnACcAJgAk
ACMAJgAqACwALQArACoAJwAjACMAIwAkACcAIgAfAB8AHgAdABsAGgAaABgAFAARABEA
EQAOAAsACAABAAAAAAABAAUACAAJAAcAAwACAAEA/v///wEAAgADAAAAAQAAAP7/////
//7//f/8//r/+v/6////AQABAP///v/+/////P/7//3////9//r/+v/5//j/+//8//v/
+//4//n/+//7//7//v///wIAAgAEAAQAAAD//////v/9/wAAAQACAAEA//8BAAMAAwAA
AAAA/////wAA///8//r/+//8//7/BAACAP////8BAP//AQABAAEAAAD///3//v8CAAIA
AAAAAP7/+//7//3/AQAEAAIAAAAEAAQAAgAEAAUABQAEAAQAAwAAAAAAAgACAP//AQAE
AAIAAAAAAAEA///////////8//v/+f/4//3/AQABAAMAAAD///7/+//6//r/+v/6//n/
+f/7//r//P/8//3//v/7//r/9//2//X/9f/3//f/9P/z//T/8//x/+//7//v//H/9v/6
//n/+//8//z/+//5//v/+//5/wAA/f///wIAAwAEAAUABgADAAQAAQAAAAAAAAAAAAIA
AgABAAAAAQAFAAUAAwAIAAwACwANAA0ACgAGAAQA/f/+//7//P/7//z/+P/2//b/9P/1
//T/8//v/+7/7v/t/+3/7P/u//T/8v/w//D/8P/r/+r/6f/p/+v/6//q/+r/6v/q/+r/
6v/q/+v/7f/t/+3/7f/t/+3/6v/p/+j/6f/s/+3/7f/q/+r/6v/o/+r/8v/5//b/8v/4
//3//P8CAA0AGQAoAC0AJAAbABwAIAAVAAAA9f/0//D/6//n/+H/2//b/93/4P/j/+H/
4//q//L/9P/z/+3/6f/t//D/8P/w//L/8v/y//L/9P/z//H/8P/t/+z/7f/s/+3/7v/u
/+//8P/y//L/8P/w//D/8f/x/+//7//v//D/9//1//P/8//1//f/9f/x//L/8//1//b/
9f/1//T/9//7//v/9//3//n/+f/3//f/+v/6//r/+//6//n/9//2//r//v///////v/9
//3//P/7//7/+//7//r/+v///wMACgAIAAcABwAHAAgACAAHAAkADgARABUAFAATABIA
EAARABIAFgAXABgAGAAXABcAFwAaABsAGwAcABwAGgAXABMAEwAUABcAEgAPAA8ADgAL
AAkACAAIAAYAAgD////////8//n/9v/0//T/9f/3//b/9v/0/+//8P/w//D/7v/u/+//
7//v/+v/6//p/+b/5//p/+r/6//r/+r/6//s/+z/7f/s/+n/6//s/+7/7P/p/+v/7f/r
/+z/7v/v//D/7v/u/+z/6//r/+3/8P/x/+//7v/u//D/8//2//f/9P/y//P/8//z//X/
9f/1//P/9f/3//n/+f/3//b/9P/z//r/+//6//r/+v/6//v/AAD9//n/+P/5//n/+//7
//v/+//7//r//P/+//7//P/8//n/9f/0//X//P8AAP///v8AAP7/+v/6//3//f/8//z/
/v/8//3/AAD9//n/+v/8//r/+P/4//n/+v/7//z//f///////v/+//7////8//v/+//7
//v/+f/4//j/+P/4//b/9//6//r/9//2//b/9v/1//T/8f/w//H/8f/z//P/7//v//H/
8f/t/+v/6//r/+z/8P/z//H/7f/s/+r/5//n/+n/6f/n/+r/7f/t/+7/9v/1//f/+P/4
//j/+P/4//j/9//4//X/9P/y//L/8v/0//X/9f/1//f/+f/5//f//P/8//n/+f/3//j/
9v/2//H/7v/u/+z/6//q/+b/5P/k/+f/6f/p/+n/4//i/+L/4f/d/9r/2v/e/+D/4P/i
/+T/3//e/93/3f/e/9//3//g/+H/4v/j/+T/4f/h/+L/4f/e/93/3P/b/93/3//h/+X/
2v/T/9X/2P/e/+L/6P/u//L/8f/u/+7/7P/t//T//v8LAB0AKAAjACIAIwAeABYACQD8
//P/8P/s/+X/4f/f/9v/0//P/9z/7//x/+v/7P/w//D/7//r/+X/4//m/+z/7v/w//D/
8P/w//P/8//y//L/9P/0//b/9v/2//b/9f/1//b/+P/4//b/9v/2//f/9//3//f/9//4
//v/+f/3//f/+P/5//b/8f/2//n//f8AAAAAAQABAAUABQAFAAEAAQAGAAcABgAHAAYA
BgAGAAcACQALAAwADgARABQAFAATABMAEwAUABQAGAAcABoAGwAZABoAIAAlACsAKgAq
ACsAKgAsAC0ALQAvADIAMwA1ADgAOQA6ADoAOgA6AD0APQA+AD4APQA9AEEARABFAEUA
QwBCAD8AOwA8AD0APwBDAD4AOwA7ADoAOAA1ADMAMgAwACwAKQApACkAJgAjACAAHAAc
AB0AHwAcABwAGgAVABUAFgAXABYAFwAZABoAGwAYABkAGAAWABcAFwAWABUAFwAWABcA
GAAYABkAGAAVABMAFAAWABQAEwAVABcAFQAXABgAGAAYABcAFgATABEAFAAXABsAHQAb
ABgAFgAWABcAGgAbABgAGAAZABkAGQAZABcAFQARABMAFwAbAB0AGQAYABYAFQAZABkA
FwAWABUAFAAUABgAFgATABMAFQAUABUAFAATABQAEwARABIAFAAUABIAEgAQAA0ADQAP
ABIAFAARAA4AEQAQAA0ADgARABEAEAAQAA0ACgAKAAwADAAJAAsADgAMAAoACgALAA0A
DQANAA0ADQANAAwADAANAA8ADQANAAsACwALAAkABwAGAAUABAAFAAcACwAMAAoACAAH
AAYACAAIAAYABgAHAAcACQAJAAkACQALAAsACAAFAAQAAwABAAIAAgD9/wIABgAJAAsA
CAAJAAgABQAGAAcABQAEAAQAAwADAAoABgAFAAIAAgAIAAwACwAMAAoACAAGAAQABQAH
AAQABAAEAAsABwACAAgABgAGAAYABgAGAAYABgAGAAgACAAIAAgADAAOABAAEgATABAA
DwAOAA0ADAANAA8AEAARABQAGQAZABcAHAAcABcAFwAVABUAEgARAAsACgAJAAYABAAC
AAEAAAABAAMABwAHAAcABAACAAMAAwABAP//AAAFAAYAAgACAAIAAAABAAIABAAFAAMA
AgACAAIAAQAAAP///v8AAAMABAADAAMAAwADAAMAAQD//////v/9//3/AAAAAP7/AgAM
ABIADwAIAAwAFAAVABoAJgAxAD0ARgBDADwAOwA2ACYAGwAcABkADgAIAAUA/f/3//X/
9f/7/wAAAQADAAcACgAIAAgADQAPAAsACQAMAAwACAAGAAYABgAGAAgABwAFAAQACAAK
AA4AEAAOAA4ADQANAAoACgAIAAQABgAGAAcABwAGAAcACAAKAAwACQAGAAUACQALAAkA
BQAFAAUABgAGAAYABwAHAAsADQANAAkACQAIAAcABAADAAUABgAHAAkABwAHAAYABgAM
ABAAEQARABAADwAPAA4ADgAQAAwACwAJAAoAEAAVABwAGgAZABkAGQAcAB4AHwAdAB4A
HQAdAB8AIQAjACQAJAAkACcAJwAmACQAIQAfACMAJgAnACcAKAAoACYAIwAfAB8AIAAj
AB4AGwAbABoAGAAVABMAEgARAA4ADAANAAsACAAFAAIA//8AAAIABQAEAAQAAgD9//7/
/v/+//z/+v/5//f/9f/1//n/+//8//z//f/9//3//P/6//r/+v/8//3//P/5//r//P//
//7/+v/7//z/+f/6//z//f/+//v/+v/3//X/9//7/wAAAwABAP7//P/8//7/AAAAAPz/
+v/7//v/+//+////AAD///3///8BAAEAAwAEAAQABQAFAAMA///8//z//P/9/wIABAAB
AAEAAwAAAAEAAAD//////f/6//r//f/8//n/+P/7//v//v8DAAQABAD///r///8AAP//
AgABAP///P/6//v/+v/8/wAA/P/5//v//v/+//z//P/9//3//f/9//3//f/9//z//P/8
//3/+v/5//f/9//3//X/8v/y//L/8v/0//f//P/+//z/+v/5//j/+P/4//b/9v/1//X/
9//3//P/8//1//X/9f/z//P/8//z//b/+P/1//T/9P/z//H/7f/v/+//7f/u//H/8f/y
//D/7//t/+7/7v/t/+z/6//q/+//9P/1//j/+P/4//j/+v/7//v/+//9///////9/wIA
BAABAAEA//////z/+//1//L/8v/w/+//7v/q/+j/6P/q/+3/7v/v/+z/7P/t/+3/6//o
/+j/7P/p/+b/5f/k/+b/6P/q/+3/6//r/+r/6v/q/+r/6v/q/+r/6//t/+3/6f/p/+n/
6f/q/+v/7P/v/+j/7f/r/+b/7P/u/+r/6v/u//P//P/8//b/9f/4//r/AQARACQALwAs
ACUAJgAoACcAFgAFAP7//v/7//P/6f/h/+H/5f/m/+f/7//5//r/+v/4//n/+f/3//X/
9P/0//T/9v/4//r//P/+//3/+//6//r/+v/8//z/+f/4//b/9f/4//r/+v/4//n/+v/8
//3/+//7//v//P/9//n/9f/z//n/+//5//X/8//z//T/9P/2//n/+/8BAAEA///5//f/
9//3//X/9f/4//j/+P/5//f/9//2//b/+P/6//n/9//6//v//f/+//7/AAD8//v/+v/6
////AwAGAAQAAwADAAUACAAKAAsACAAKAAoACwAJAAkACQAIAAwADgATABUAEwASABAA
DwAOABAAEAAPABAAEAAOAAsACgALAA0AEQANAAsADAAMAAcAAwAAAP7////8//r/+//8
//r/+P/2//L/8v/z//X/8v/y//D/6//r/+z/7f/s/+z/7f/t/+3/7f/v/+//7v/t/+3/
7P/r/+v/6v/r/+z/7f/t/+v/5//p/+z/8P/w/+3/7//x/+//8f/y//L/8v/x//D/7f/r
/+7/8f/1//f/9//2//b/+P/3//j/9//y//P/9f/2//f/+P/3//b/8//2//n//P/9//z/
/P/7//v//P/7//j/9v/1//T/9P/4//j/9f/1//f/+P/7//z//f/4//X/8f/w//T/9P/y
//L/8//x//L/9f/5//z/+v/4//n/+P/1//b/+f/5//j/+P/1//L/8v/0//L/7//x//T/
9P/y//L/8//0//X/9v/3//X/9f/0//T/9f/3//X/9f/z//P/8//x//H/8v/z//T/9P/1
//j/+P/3//b/9v/2//b/9v/0//T/9P/1//j/+f/4//n//P/9//v/+f/5//n/9//6//z/
+f/7//7/AAABAPz//f/8//n//v8BAAEAAgAAAP////8GAAIAAQD+//7//v8EAAYABgAG
AAYABgAHAAoACQAKAAwADAAMAA4AEgATABQAFwAcAB0AHAAiACAAHQAdABsAHAAaABoA
FQAUABQAEgARABIADgAMAAwADwARABEAEQARABIAFAAVABEADgAOABIADwAMAAsACgAL
AAwADQAPAA8ADwAOAA4ADgAOAA4ADgAOAA8AEQARAA8ADwAPAA8ADgANAAwADQAOAAsA
DQAQABAACgAEAAYAFgAhAB4AEgAOAB0ALgA0ADUAPwBOAFEATABFAEQAPAAtAB4AFwAW
ABIADQAHAP//+////wcACgALAA0ADwASABIADgANAAkABQALAAwACAAIAAsADAANAA4A
EwATABIAEgAPAAwACwAIAAcACAAIAAkACgAMAAwACgAMAAwADQANAAkACQAJAAoADgAL
AAgABwAJAAsACQAFAAYABwAJAAoACAAJAAkADQANAA0ACQAJAA0ADQALAAsADAAMAAwA
DQALAAsACgAKAA8AEgASABEADwAPABAAEAATABYAEwATABEAEgAYAB0AHwAcABoAGQAd
ACAAIgAjACMAJgAnACkAKQApACkAKAAqACoALQAtACwALAArACsALwAyADMAMwAxADAA
LQApACoAKwAtADEALAApACkAKAAmACMAIQAgAB4AGgAXABcAGAAWABQAEgAOAA4ADwAR
AA8AEAAPAAsACAAIAAgABgAFAAUABAADAAUACQALAAwACQAJAAgABwAIAAYABgAGAAYA
BwAGAAMABAAGAAkACAAEAAUABgADAAMABAAEAAQABwAIAAcABwAGAAcACQAJAAcABgAG
AAgABAAEAAIA/P8BAAUACAALAAoACQAIAAUABAAFAAYABQAGAAYABQAFAAcABwAFAAQA
BAAEAAUACgAIAAUABQAHAAQABQAEAAMABQAFAAQABgAKAAoACAAIAAoABwAHAAkADAAO
AAsACAALAAoABwAIAAsADQAOABAADQAKAAoADAAKAAcACQAMAA4ADgAQABMAEQARABEA
EQAPAA8ADgAOAA8AEQAPAA8AEwAVABcAFwAUABQAFAAUABQAFQAYABgAFgAUABMAEgAU
ABQAEgASABEAEQATABMAEQARABMAEwATABEAEQARAA8AEgAUABEADQAMAAoABwAJAA8A
EwAVABYAFwAVABQAEQAPAA4AFAAUABMAEAAQABMAFAAQAA4ADAAMAAwADAAQABMAEQAS
ABIAFgAUABQAFAAUABQAFgAUABQAFAAUABQAFgAaABsAHAAfACUAJQAjACgAJQAhACAA
HQAdABoAGQATABQAFAASABEADgAKAAgACAAHAAkACQAJAAQABAAFAAUAAQD+//7/AgAD
AAIAAwAEAAAAAAAAAAEAAAD///3//P/+//7//v/+//7///8BAAEA/f/9//3//f/9//3/
/f///wYAAQD//wIAAgAEAAYACgAOAA8ACgAGAAIACQAQABgAIQAvADwAQQA8ADUAMAAo
ABsADgAJAAQA+P/3//v/8//n/+P/5//o/+v/7f/v//T/+P/2//n/+//5//n/+P/8//r/
9//2//X/9P/5//n/+P/4//n/+v/9//7/+f/4//b/9f/4//r/+v/4//r/+v/7//v/+f/5
//n/+v/+//v/+P/3//n/+//5//X/9v/3//n/+v/4//n/+f/9//v/+f/z//H/9v/5//r/
/f/9//z/+//7//7//////wAA//8AAP7/+//5//n/+v/6////BAADAAUAAgACAAcACwAO
AAoABwAFAAUACAAKAAsACwAOAA8AEQAQAA8ADgAMAA8AEgAYABsAHAAcABsAGwAbABwA
GwAZABoAGgAYABUAEgARABEAEwAPAA0ADgAOAAwACQAHAAYAAwD+//r/+f/3//T/8f/u
/+z/7v/x//X/8v/w/+z/5f/n/+j/6f/o/+b/5//n/+f/5f/n/+f/5v/n/+f/5v/l/+X/
5P/l/+b/5v/n/+b/4//l/+b/6P/m/+H/4//l/+P/5f/m/+b/5v/l/+T/4f/f/+H/4//m
/+f/5f/k/+T/5v/m/+j/6P/k/+L/4//j/+P/5//n/+f/5f/j/+X/5//n/+j/6P/n/+f/
5//l/+H/3v/h/+L/5P/q/+n/5f/k/+X/5f/n/+f/5//o/+f/5f/m/+n/6P/l/+T/5v/j
/+P/5f/m/+j/5f/i/+T/5P/i/+T/5v/n/+f/6P/p/+b/5v/o/+j/5f/n/+r/6P/m/+b/
5//n/+f/5//n/+n/6f/o/+j/5//p/+f/5//o/+n/6v/p/+j/6P/o/+j/5f/l/+f/5v/o
/+j/6f/q/+z/7P/q/+r/5//n/+n/6f/p/+n/6//r/+r/6f/q/+v/6P/q/+v/5//n/+j/
6P/n/+f/6//t/+3/7v/v/+3/7P/r/+n/6P/u/+z/6//o/+j/6f/q/+b/5P/u/+r/6P/s
/+7/7v/u/+7/8P/y//D/8P/x//L/8//2//f/9//3//n///////3/AgD///v/+v/3//n/
9v/1/+//7v/u/+z/6//q/+b/5P/k/+X/5//n/+f/4v/i/+P/4//f/9z/3P/g/+L/4P/g
/+D/4P/g/+D/4f/i/+P/4//k/+H/4P/f/97/4P/h/+P/4//h/+H/4f/h/+P/4//j/+X/
6P/j/+P/4v/e/9r/3P/k/+7/8f/s/+r/7v/v//L/+v8JAB0AJgAhABgAFQAUAA4AAwD6
//H/6v/m/+n/5//b/9P/1f/Z/+D/5f/n/+f/6P/k/+j/6//l/+H/4//o/+z/7v/u/+7/
7v/u//H/8f/w//D/7//u/+//7v/u/+7/7f/t//D/8v/y//D/7v/u/+//7//r/+v/6//s
//P/8//z//X/9v/3//T/7//y//P/9f/2//T/9f/1//n/+f/5//X/9f/5//v/+//9//3/
/P/7//v//P/9//3//v8DAAYABgAFAAMAAwAEAAQACAAMAAoACwAJAAoAEAAVABwAGgAZ
ABkAGgAcAB0AHQAfACIAIwAlACcAKQArACwAKwAqACwAKwAuAC4ALQAtADEANAA1ADUA
NAA0ADIALwAuAC8AMQA1AC8AKwAqACgAKQAnACYAJgAkACAAHQAdAB0AGgAXABQADwAO
AA4ADwAQABIAEgAPAA4ADgAOAAwACQAJAAgABwADAAUABQAEAAUABwAIAAkABgAEAAQA
BAAEAAMAAAD7////AgAGAAYAAQADAAUAAwACAAIAAQAAAAIAAgAAAP///P/7//v/+f/8
//z//f8AAAAAAgACAP7/+v/5//f/9f/5//v//f/9//v//f///////f/8//r/+f/9//3/
+//6//n/+P/4//z/+f/1//T/9f/3//n/+f/5//j/9//1//b/+v/6//j/+P/2//P/8//1
//X/9P/u/+j/8v/2//j//v/9//v/+P/2//P/8P/w//L/7f/p/+r/7P/u/+7/8P/z//P/
8//z//P/8f/x//D/8P/v/+//6//p/+v/7f/v/+//7P/s/+z/7P/q/+v/7v/u/+3/7P/s
/+z/7P/s/+r/6v/n/+f/6f/p/+n/6f/r/+v/5//l/+X/5f/o/+z/7//t/+z/7P/r/+n/
5f/n/+f/5f/p/+3/7v/w/+b/4//u//H/9P/3//r/+f/6//f/9v/0//T/9P/2//j/9//2
//f/+//7//n//v8AAP3//f/7//r/9v/0/+3/7v/u/+z/6//s/+j/5v/m/+P/4//h/9//
3//g/+L/4//h/97/3v/i/+H/3v/d/9z/3P/c/9z/3f/d/93/3P/c/9r/2v/a/9r/2P/Z
/9v/2//b/9v/2//b/93/3f/d/9//2P/b/9v/1P/U/9j/2v/U/9j/5f/q/+T/3P/d/+L/
6P/5/wUAEAAbABwAFQAQABQAEwAEAPX/8v/s/9//2//V/83/zf/T/9L/z//V/9n/3P/c
/9r/3f/j/+H/2//Y/+D/6v/n/+b/5f/k/+X/5f/k/+T/4v/i/+T/5P/i/+L/4f/h/+P/
5v/n/+b/5P/k/+X/5f/j/+P/4//k/+v/6//r/+3/7//v/+v/5f/l/+X/5v/m/+T/5f/l
/+n/7f/t/+n/6f/p/+n/5//n/+v/7P/t/+//7//v/+7/7v/w//L/8f/v//D/8f/z//T/
9P/2//L/8f/v//D/9v/7/wEAAAAAAAEAAQAEAAYABwAGAAgACAAJAAsACwALAAoACAAI
AAsACwANAA4ADgAPABEAFAAVABUAFgAWABQAEQAQABEAEwAXABAADQANAAwACwAJAAgA
CAAFAAAA/P/7//v/+P/1//L/8f/0//j//f/8//z/+v/1//P/8v/x/+7/7v/v/+//7//t
/+//7//u/+7/7//v/+//7v/s/+z/7P/t/+3/6//n/+j/6v/t/+z/6//t/+//7f/t/+7/
7v/u/+z/7P/q/+n/6f/r/+7/7//s/+r/6f/q/+j/6v/q/+b/6P/p/+n/6f/t/+3/7f/r
/+n/6//t/+3/7v/u/+3/7f/w/+//7P/q/+j/5v/l/+j/6//r/+7/8//x//H/7//t/+r/
5//j/+L/6P/q/+r/7P/q/+f/5//p/+v/7P/o/+T/5v/m/+T/5v/n/+f/5v/m/+f/5P/k
/+b/5f/j/+b/6v/m/+L/4P/f/+H/4f/h/+H/4f/h/+D/4P/j/+f/5//p/+b/5f/k/+H/
4v/i/+L/4v/k/+X/6P/o/+X/5P/k/+T/5v/m/+T/5P/j/+P/5f/l/+X/5f/n/+f/5//l
/+X/5f/l/+j/6v/n/+j/6v/r/+v/7P/v//D/7//y//X/9f/2//T/8f/v//T/9P/z//D/
8P/1//j/9v/2//j/+P/4//j/+f/7//j/+P/6//v/9f/w//L/8f/w/+//7v/r/+r/6f/o
/+X/5P/j/+L/4v/i/+L/4v/g/97/3P/a/9v/3P/d/97/3v/e/97/3v/c/9z/3P/c/9z/
3P/c/9z/3P/c/9z/3P/Z/9j/1//W/9n/2v/b/9z/2//a/9n/2P/Z/9r/2//c/97/4P/i
/+T/6f/s/+//8v/9/wYADwAYABcAFgAVABQACQAAAPf/7v/q/+b/4v/e/9z/2v/Y/9b/
2P/a/w==
         </WaveFormData>
      </LeadData>
      <LeadData>
         <LeadByteCountTotal>10000</LeadByteCountTotal>
         <LeadTimeOffset>0</LeadTimeOffset>
         <LeadSampleCountTotal>5000</LeadSampleCountTotal>
         <LeadAmplitudeUnitsPerBit>4.88</LeadAmplitudeUnitsPerBit>
         <LeadAmplitudeUnits>��V</LeadAmplitudeUnits>
         <LeadHighLimit>2147483647</LeadHighLimit>
         <LeadLowLimit>268435456</LeadLowLimit>
         <LeadID>V1</LeadID>
         <LeadOffsetFirstSample>0</LeadOffsetFirstSample>
         <FirstSampleBaseline>0</FirstSampleBaseline>
         <LeadSampleSize>2</LeadSampleSize>
         <LeadOff>FALSE</LeadOff>
         <BaselineSway>FALSE</BaselineSway>
         <ExcessiveACNoise>FALSE</ExcessiveACNoise>
         <MuscleNoise>FALSE</MuscleNoise>
         <LeadDataCRC32>797839394</LeadDataCRC32>
         <WaveFormData>
GgAaABoAGgAaABoAGgAaAB0AHgAfACAAFAAKAAAA9v/j/9D/vf+q/5H/ev9j/0z/UP9S
/1T/Vv9m/3b/hv+W/6f/uP/J/9r/4v/q//L/+v/8//7/AAACAAQABgAIAAoACgAKAAoA
CgAKAAoACgAKAAwADAAMAAwADAAMAAwADAAKAAoACgAKAAwADAAMAAwADAAMAAwADAAK
AAoACgAKAAoACgAKAAoACwAMAA0ADgAMAAwADAAMAA4ADgAOAA4ADAAMAAwADAANAA4A
DwAQABAAEAAQABAAEAAQABAAEAAQABAAEAAQABIAEgASABIAEgASABIAEgAUABQAFAAU
ABIAEgASABIAEAAQABAAEAAOAA4ADgAOAA4ADgAOAA4ADAAMAAwADAAMAAwADAAMAAoA
CgAKAAoACgAKAAoACgAKAAoACgAKAAoACgAKAAoACQAIAAcABgAEAAQABAAEAAYABgAG
AAYABQAEAAMAAgAAAAAAAAAAAAIAAgACAAIAAgACAAIAAgACAAIAAgACAAAAAAAAAAAA
AAAAAAAAAAACAAIAAgACAAAAAAAAAAAAAAAAAAAAAAD+//7//v/+////AAABAAIAAQAA
AP///v8BAAIAAwAEAAQABAAEAAQABAAEAAQABAACAAIAAgACAAIAAgACAAIABAAEAAQA
BAAEAAQABAAEAAIAAgACAAIAAgACAAIAAgACAAIAAgACAAAAAAAAAAAAAgACAAIAAgAC
AAIAAgACAAIAAgACAAIAAAAAAAAAAAD+//7//v/+//7//v/+//7/AAAAAAAAAAD+//7/
/v/+//7//v/+//7//v/+//7//v/+//7//v/+//7//v/+//7//v/+//7//v/+//7//v/+
//z//P/8//z//f/+////AAD+//7//v/+//7//v/+//7//v/+//7//v/+//7//v/+/wAA
AAAAAAAA/v/+//7//v/+//7//v/+/wAAAAAAAAAAAAAAAAAAAAABAAIAAwAEAAYABwAI
AAkABwAHAAYABgAJAAkACQAJAAsADAAMAAsABQABAAAA/v/6//r/+v/5//n/+P/3//f/
9f/z//P/8//y//T/9f/1//j/+v/7//z/+//7//v/+//7//v//P/8//z//P/7//v/+v/7
//v/+v/6//n/+f/6//r//P/8//z//f/9//z//P/9//3//f/+////AwAIAAwAEAAVABkA
GQAYABYAFgAWABkAHQAbABYADAD7/+T/0//I/7n/ov+H/2f/Tf87/zr/Qf9M/1v/bf9+
/43/oP+2/8j/2P/k/+3/8P/0//z/AAACAAIABwAJAAcABgAGAAYABwAGAAYABwAIAAoA
CgAKAAoADAAMAAwADAAMAAsACgAJAAsACwALAAoADAAMAAwADAAMAAwACwAJAAsACwAL
AAsADQANAA0ADgAMAAwADAANAA8ADwAPAA8ADwAPABAAEAAOAA4ADgAOAAwACwALAAsA
DQANAA4ADgARABEAEQARABEAEQARABEAEwATABMAEwAUABQAFAAUABIAEgASABMAEwAT
ABMAEQAPAA8ADwAOAA4ADwAQABIAEgASABIAEQAQAA8ADgANAA4ADAAMAA0ACwALAAwA
DAANAAsADgAOAAwADQANAA0ACwALAAoACgAKAAkACAAIAAgACAAIAAgACgAJAAgACAAJ
AAkACAAIAAUABAAEAAQABQAFAAYACAAGAAYABwAHAAcABwAHAAcABwAGAAYABgAEAAUA
BQAFAAUABQAFAAUAAwADAAMABAAEAAQABAAEAAUABQAFAAYABAADAAMAAwAGAAYABQAF
AAcABwAHAAcABgAGAAYABgAGAAYABwAHAAYABgAGAAYACAAHAAcABwAHAAcABwAHAAcA
BwAHAAcABgAGAAUABAADAAMAAwADAAUABQAFAAUAAwADAAEAAQAFAAUABQAEAAIAAwAD
AAMAAwADAAMAAQABAAEAAQABAAMAAwADAAMAAQABAAEAAQABAAIAAgABAAMAAwADAAMA
AQABAAEAAQADAAMAAwADAAEAAQABAAEA/////wAAAAAAAAAA/////wEAAQABAAEA/v/+
//////////7//v/+//7///8BAAIAAQABAAEAAQABAAIAAgACAAEAAQAAAP7/AAACAAIA
AgAFAAcABAACAAQABwAIAAkACgAMAA0ADgAPAA8ADwAOAA4ADgANAAwACwANAA4ADgAN
AAcAAwACAAAA/v/+//7//f/9//z/+//7//r/9//2//X/9v/4//n/+f/9//7//v/+//v/
+//7//v//f/9//7//v8AAAAA///////////+//z//P/7//v//P/8//7//v/+///////+
//7//f/9//3//v//////AgAKABAAFQAZABsAGAAUABYAGAAXABsAHwAeABQACwD+/+3/
4P/X/8z/uf+h/4P/af9Y/1f/Xv9l/2//fv+L/5j/qP+6/8r/2P/l/+7/9P/4//z//v8A
AAMABQADAAIAAgACAAMABgAGAAcACAAIAAgACAAIAAYABgAGAAYACQAJAAkACQAHAAcA
BwAGAAgACAAIAAgACQAKAAoACQAJAAkACQAJAAcABwAHAAgACQAKAAsADQALAAsACwAL
AA0ADQAOAA4ADgAOAA4ADgANAAsACgAJAAsACwAMAAwADQANAA0ADQANAA0ADQANAA0A
DQANAA0ADAAMAAwADAAOAA4ADgAPAA0ADQANAAsACwALAAsACgAJAAkACQAKAAoACgAK
AAkACQAJAAkACQAIAAYABgAHAAcABwAIAAgABQADAAYABgAIAAkACQAJAAsACwAKAAoA
CAAHAAYABgAGAAYABgAGAAcABwAHAAgACAAHAAUABAAEAAQABQAGAAQAAwADAAQABAAE
AAUABQABAAEAAQABAAMAAgACAAIAAgADAAMAAwADAAMAAwADAAMAAwADAAQAAgACAAIA
AgADAAMAAwAEAAQAAwADAAMABAAEAAMAAwAEAAUABgAHAAcABgAFAAQABAAEAAUABQAC
AAIAAgACAAIAAQABAAEAAwADAAMAAwABAAEAAQABAAMABAAEAAQAAwADAAMAAwADAAMA
AwADAAMAAwABAAEABQAFAAUABAAGAAcABwAHAAUABQAFAAMAAwADAAMAAwADAAMAAwAD
AAMAAwADAAMAAwAEAAQAAwACAAEAAAD//wAAAQACAAMAAQABAAEAAQABAAEAAQABAP//
//8AAAAAAAAAAP////8BAAEAAQABAAAAAAABAAEA///+//7//v/9//3//v/+////////
////AQACAAIAAgACAAMAAwACAAQAAgAEAAgACQAKAAsADAAMAA0ADgAPAA8ADwAOAA4A
DAALAAoACQAFAAQAAgD///3/+//8//z/+v/6//r/+f/5//j/9//3//n/9//3//f/+P/6
//v/+//8//z/+//6//v/+//7//v/+//7//z//P/8//z/+//7//z//f/9//z/+v/5//n/
+v/8//7//v/+//v/+//6//r//f/9//3//v///wMACAAKAA4AEQAXABkAGAAWABQAFgAZ
AB8AIQAcABIAAwDw/9//0v/D/7L/m/9//2P/Tf9E/0f/VP9f/2v/ev+F/5b/qv++/8r/
1v/n//D/9P/4//z/AAAAAAEAAwADAAIAAgACAAMABAAEAAUABgAEAAQABAAEAAYABgAG
AAYABwAHAAcABwAHAAcABwAGAAQABAAEAAQABgAIAAkACQAHAAcABwAHAAkACQAJAAoA
CQAIAAcABwAJAAkACQAJAAkACQAKAAoACgAKAAoACgAMAAsACwALAA0ADQAOAA4ADgAN
AAwACwALAAsACwALAAsACwALAAsADgAOAA4ADgANAAwACwALAA4ADwAQAA8ADQANAA0A
DAALAAsACwAMAAoACgAKAAkACQAJAAkACQAJAAgACQALAAoACQAJAAgABwAFAAgACAAI
AAkACQAJAAkACQAIAAgACAAHAAYABgAGAAYABgAGAAQAAwACAAIABAAFAAUABgADAAIA
AgACAAAA/////wAAAgACAAMAAwABAAEAAQABAAEAAAAAAAAAAAABAAEAAQABAAEAAQAB
AAMAAwADAAQAAgACAAIAAgABAAEAAQACAAIAAQABAAEAAwAEAAQABQAFAAUABQAFAAUA
BAADAAIAAwAEAAYABwAFAAQAAwACAAMAAwAEAAUABwAHAAcABwAGAAUABAADAAMABAAE
AAQABQAFAAUABQAFAAUABQAFAAMAAwABAAEABAAFAAYABgAGAAcABwAHAAUABQAFAAMA
BQAFAAUABQAFAAUABQAFAAUABQAFAAUABwAIAAgABwAFAAUABQAFAAUABQAFAAUABQAF
AAUABQAFAAUABQAFAAUABQAGAAYABgAGAAUABQADAAMAAwADAAQABAAFAAUABAACAAEA
AAABAAEAAgACAAMAAwADAAMAAQACAAIAAgAAAAEAAQAAAAAAAgACAAIABwALAAoADAAK
AAwADAAMAAwAEAARABIAEwARABEAEAAQAA8ADQALAAkABwAGAAQAAQAAAP3//f/8//z/
/P/8//v/+f/4//f/9//5//f/9//3//n//P/+/////v/+//3//P/7//v/+//7//v/+//8
//z//P/8//v/+//8//3//f/8//7//f/9//7//P/+//7//v/9//3//P/8/////////wAA
AwADAAQACAAQABcAGwAbABwAHgAeAB4AHwAhAB0AFgAMAP3/5v/T/8b/t/+e/4H/Zf9P
/z//PP9F/1D/X/9v/4D/i/+c/7T/yv/Y/+T/7f/0//r//v8AAAAAAgAFAAcABwAGAAYA
BgAHAAgACAAJAAoADAAMAAwADAAMAAwADAAMAA0ADQANAA0ACwALAAsACgAMAAwADAAM
AA8AEAAQAA8ADgANAAwACwANAA0ADQAOAA8AEAARABMAEQARABEAEQARABEAEgASABQA
FAAUABQAFAATABMAEwAVABUAFgAWABcAFwAXABcAGQAZABkAGQAZABkAGQAZABwAHAAc
ABwAHAAcABwAHQAdAB0AHQAbAB0AHQAdABwAGwAbABsAHAAaABoAGgAZABsAGwAbABsA
GgAYABgAGQAZABkAGgAaABkAFwAaABoAGAAZABkAGQAZABkAGAAYABgAFwAWABYAFgAW
ABYAFgAUABMAEgASABMAEwASABIAEwASABIAEgAQAA8ADwAQABAAEAARABEAEgATABQA
FQAUABIAEQAQABAAEQARABEADwAPAA8ADwARABEAEQASABEAEAAPAA4ADwAPAA8AEAAO
AA0ADQANABAAEAAPAA8ADwAPAA8ADwAQABAAEAAQAA4ADgAPAA8AEAAQABAAEAAOAA0A
DQANAA0ADQANAA0ADwAPAA8ADwANAA4ADgAOAA8ADwAPAA8ADQANAA0ADQANAA0ACwAL
AA0ADQANAAwADAANAA0ADQANAA0ADQALAAsACwALAAsACQAJAAkACQALAAsACwALAAsA
DAAMAAsACwALAAsACwALAAsACwALAAsACwALAAsACQAJAAkACQAJAAkACgAKAAwADAAL
AAsACgAJAAgABwAHAAgACgALAAkACAAIAAgABwAHAAgACAAHAAcABwAHAAkACgAKAAoA
CgALAAsACgAHAAgABwAGAAUABQAGAAYACAAKAAoACgAMAAoACgAJAAgACAAIAAgABwAH
AAYABgAGAAkABwAHAAoACAAIAAgACAAIAAgACAAIAAkACgALAAwADgAQABIAFgAXABgA
GQAZABYAFAATABIAEQAQAA8ADwAQABAADwALAAcABgAEAAIABAAEAAMAAQD+//3//f/9
//3//f/9//7/AgADAAMABQAEAAQABAADAAMAAwADAAMAAwAEAAQABAAEAAMAAwAEAAcA
BwAGAAYAAwADAAQABAAGAAYABgAFAAcABgAGAAcABQAFAAQABQALABIAGAAYABsAIQAh
AB4AHAAcAB4AIwAlACEAGAAMAPf/4v/X/8r/s/+Y/33/Y/9N/0H/RP9N/1j/af99/4j/
mf+u/8T/0P/e/+z/8//2//z/AgAGAAYABgAJAAkACQAIAAgACAAJAAgACAAJAAoADAAM
AAwADAAOAA4ADgAOAA4ADQAMAAsADQANAA0ADAAOAA4ADgAOAA0ADgAOAA0ADQANAA0A
DQANAA0ADQAOAA4ADgAOAA8ADwAPAA8ADwAOAA0ADQAMAA4ADgAOAA4AEAAPAA8ADwAP
AA8AEAAQABEAEQARABEAEQARABEAEQARABEAEQARABIAEgASABIAEgASABIAEwATABMA
EwARABEAEQARABAADwAPAA8AEAAPAA4ADQALAAsACwALAAsADAAKAAoACwAKAAkACQAI
AAkABwAKAAoACgALAAsACwALAAsACgAKAAgABwAGAAYABgAGAAYABgAGAAUABAAEAAUA
BQAEAAQAAgAAAP///v//////AAACAAIAAgADAAMAAQABAAEAAQABAAAAAAAAAAIAAwAD
AAMAAgABAAAA//8BAAEAAQACAAEAAAD///7//v///wAAAgAAAP///////wIAAgABAAEA
//////////8CAAIAAgACAAAAAAABAAEAAgACAAIAAgAEAAMAAwADAAEAAQABAAEAAwAD
AAMAAwABAAIAAgACAAMAAwADAAMAAQABAAEAAQADAAMAAQABAAEAAQABAAAAAgADAAMA
AwABAAEAAQD//wEAAQABAAEAAQABAAEAAQD/////////////AAAAAP//////////////
//////////7//f/8//v/+//7//v/+//9//3//v/+/wAAAAD////////////////8//z/
/f/9//3//P/8//z//f/9//7//v////////////7//v/9//z/+v/7//v/+v/6//z//P/8
//3/+//6//r/+v/8//z//P/8/wEAAwAFAAcABwAHAAYABgAIAAcABgAFAAcACAAIAAcA
BQABAAAA/v/7//r/+f/3//X/9P/z//P/8//x//H/8f/y//T/9f/1//n/+v/6//r/9//3
//f/9//2//X/9f/0//X/9v/2//f/+v/7//v/+v/6//n/+f/6//j/+v/6//r/9//3//b/
9v/4//n/+v/8//v///8CAAQACgAPABMAFQAUABAAEAAWABUAEwAZAB4AGAAPAAIA7f/g
/9n/zv/B/63/k/91/17/U/9W/1//Z/92/4X/kP+e/7D/wv/S/+H/7P/y//T/+v/+//7/
//8BAAEAAgACAAIAAwACAAIAAwAEAAYABgAGAAYABAAEAAQABAAHAAcABwAHAAUABQAF
AAQABAAEAAQABAADAAQABAADAAMAAwADAAMAAwADAAMABAAEAAQABAAFAAMAAwADAAMA
AwADAAQABAACAAIAAgACAAQAAwADAAMAAQABAAIAAgADAAMAAwADAAEAAQABAAEAAQAB
AAEAAQADAAQABQAGAAQABAAEAAUAAwADAAMAAQD////////+//7///8AAAIAAAAAAAAA
///+//3//P/7//3//P/9/////f/9//7//v////3/AAAAAP7///////////////7//v//
//////8AAP7//v/+//7//P/7//r/+v/7//v/+v/6//v/+v/6//r/+v/5//n/+v/6//r/
+//7//n/+f/5//n/+f/4//j/+P/6//v/+//7//v/+//7//v/+//7//v//P/6//r/+v/6
//r/+//8//7//P/7//v/+//+//7//f/9//3//f/9//3//P/8//z//P/+//7///////7/
/v/+//7//v/9//3//f/9//3//f/9//v/+//7//v//f/+//7//v/9//3//f/9//v/+//7
//v//f/9//v/+//9//3//f/8//z//f/9//3/+//7//v/+f/7//v/+//7//v/+//7//v/
+f/5//n/+f/6//z//f/9//z/+//6//n/+//7//v/+//5//n/+f/5//n/+f/5//n/+//7
//z//P/8//z/+//7//v/+//7//v/+v/6//v/+//7//r/+v/6//v/+//8//z/+//7//v/
+//9//7//v/+//7///////7//P/+//7//v//////AAAAAP//AAD///7//v8AAAAAAQAC
AAMABAAGAAcACAAJAAoACwALAAwADgANAAwACwANAA4ADgANAAsABwAGAAQAAQAAAP//
/f/8//z//P/9//3/+//7//v//P/+//////8DAAQABAAEAAEAAQABAAEAAQABAAIAAgAC
AAIAAQABAAIAAwADAAIAAwADAAQABgAFAAYABQAEAAUABQAEAAQAAwADAAMABAAHAA0A
FAAWABoAHQAfAB0AHAAcACAAHgAhACcAJwAeAA4A+//m/9v/0P+9/6r/j/9x/1f/Rf9E
/03/WP9l/3f/hP+T/6b/vP/M/9r/5v/v//T/+v/+/wQABgAEAAMAAwADAAQABAAEAAUA
BwAIAAoADAAJAAgABwAGAAgACAAIAAgABwAHAAcABwAHAAcABwAGAAYABgAGAAYABwAI
AAgABwAHAAcABwAHAAkACQAJAAoACQAIAAcABwAJAAkACQAJAAkACQAKAAoACgAKAAoA
CgAIAAcABwAHAAcABwAIAAgACwALAAsACwAJAAkACQAJAAsACwALAAsACgAKAAoACgAK
AAoACgALAA0ADQANAAsACQAJAAkACAAIAAkACgAMAAsACgAJAAcABwAHAAcABwAIAAYA
BgAHAAcABwAIAAgABwAFAAgACAAIAAkACQAJAAcABwAGAAYACAAHAAYABgAEAAQABAAE
AAQAAwACAAIAAQABAAAAAAABAAAAAAAAAAIAAQABAAIAAQAAAAAA////////////////
/v/+//7/AAABAAEAAQD//////////////////wAAAAAAAAAAAAABAAEAAQACAAAA////
/////v/+//3//f/+////AAABAAAAAAAAAAAA/v/+///////+//7//v/+/wAA////////
/f/9//3//f/9//3//f/9//3//v/+//7//f/9//3//f/+////AAABAP/////9//3/////
/////v/+/////////wEAAQABAP/////////////9//3//f/9//////////////8AAAAA
//8BAAEAAQABAAEAAQABAAEAAwADAAMAAwABAAEAAQABAAEAAQACAAIAAAAAAP////8B
AAEAAQABAP7//v//////AAAAAAEAAgD/////AAAAAP///////////f/+//7//v8AAAEA
AQAAAAAAAgACAAIAAQABAAIAAgABAAIAAQAAAAQAAgACAAEA/v/+//7//v8AAAEAAQAC
AAIAAgAEAAQABAAEAAYABwAIAAkACgALAAsADAAMAAsACgAJAAwADgAPAA8ACgAFAAMA
AAD8//z//P/7//v/+v/5//n/+f/3//f/9//2//j/+f/5//r/+v/5//j/+P/5//r/+//9
//3//v/+//3//P/6//n/+v/7//v/+v/4//f/9//4//r//P/8//z/+//7//r/+v/7//v/
+//8/wMAAwAEAAoADgATABcAGQAYABQAFAAYABsAHQAdABYADAD9/+r/1//M/7v/pP+J
/2v/T/87/zb/O/9E/1P/Z/92/4P/kv+o/7r/yP/W/+P/6v/y//b/9v/4//r//f/9//3/
/v/+//7////+//7///8AAAIAAgACAAIAAAAAAAAAAAABAAEAAQABAAMAAwADAAIAAgAC
AAIAAgABAAIAAgABAAMAAwADAAMAAwADAAMABAAEAAQABAAFAAQAAwACAAEAAgADAAUA
BgAEAAQABAAEAAYABQAFAAUAAwADAAQABAADAAMAAwADAAQABQAGAAcACQAJAAkACQAI
AAgACAAIAAYABgAGAAcACQAJAAkABwAGAAUABAACAAQABQAGAAgABgAGAAYABQADAAMA
AwADAAIAAAAAAAEAAQABAAIAAgABAP//AgACAAAAAQABAAEA//////7//v/+//3//P/8
//7//v/+//7//v/9//z//P/7//v/+v/6//n/+P/4//j/+v/5//n/+v/4//j/+f/5//n/
+f/5//n/+f/4//j/+P/2//f/9//3//X/9f/1//X/9//3//f/+P/2//b/9v/2//f/9//3
//j/+P/3//f/9//4//j/9//3//f/9//3//f/+v/6//r/+v/4//j/+f/5//j/+P/4//j/
+P/3//f/9//5//n/+f/5//f/9//3//f/9//4//j/+P/5//n/+f/5//f/9//3//f/9//3
//X/9f/3//f/9//2//b/9//3//f/+P/5//r/+f/3//f/9//3//n/+f/5//n/+f/5//n/
+f/3//j/+P/3//n/+f/5//n/+f/5//n/+f/5//n/+f/5//v/+//7//v/+f/5//r/+v/6
//r/+f/5//n/+f/5//n/+P/4//n/+f/6//r/+//8//n/+f/6//r/+f/5//n/+f/5//r/
+v/6//r/+//7//r/+P/6//r/+v/6//n/+f/4//j/+v/6//r/+v/4//j/9//6//j/+v/+
/wAAAAAAAAAAAgADAAQABQAHAAcABgAGAAYABQAEAAMABQAGAAYABQABAP3//P/6//b/
9v/2//X/9f/0//P/8//x/+//7//v//D/8v/z//P/9//4//j/+P/2//X/9P/z//T/9f/3
//j/+P/4//f/9//2//f/9//2//j/9//3//j/9v/4//j/+P/3//f/9v/2//f/9//3//j/
/f///wIACAAOABEAEQAPABAAFAAWABQAFwAbABkADgAEAPX/5P/X/8z/vf+o/5H/df9Z
/0X/Qv9L/1j/af95/4D/jf+i/7j/yP/W/+D/5f/s//L/9v/4//j//P/9//////8AAAAA
AAABAAIAAgADAAQAAgACAAIAAgACAAIAAgACAAUABQAFAAUABQAFAAUABAACAAIAAgAC
AAMABAAEAAMABAAFAAYABwAHAAcABwAIAAcABgAFAAUABwAHAAcABwAHAAcACAAIAAoA
CgAKAAoACgAJAAkACQALAAsADAAMAAsACwALAAsACwALAAsACwANAA0ADQANAA8AEAAR
ABIADwAOAA0ADQAOAA8AEAAPABEAEQARABAADQANAA0ADgAOAA4ADgANAA0ADQANAA0A
DgAMAAwADQANAA0ADgAOAAsACQAMAAwADgAPAA8ADwAPAA8ADgAOABAADwAOAA4ACwAK
AAkACAAJAAkACQAKAAkACQAIAAgABwAGAAYABgAIAAcABwAIAAYABgAHAAcABQAFAAUA
BQADAAIAAgACAAIAAwADAAMAAwADAAMAAwAFAAUABQAGAAQABAAEAAQAAQABAAEAAgAD
AAMABAAFAAQABAADAAMAAQABAAEAAQADAAQABQAGAAUABAAEAAMAAAAAAAAAAAACAAEA
AQABAP//////////AQABAAEAAQD//wAAAAAAAAEAAQABAAEAAQABAAEAAQD//////f/9
//3//f/9//z//f///wAAAQD////////9/////////////f/9//3//f/9//3//f/9//v/
/P/8//v/+//7//v/+//9//3//f/9//3//f/9//3////////////9//3//v/+//z//P/7
//v//f/9//3//f/8//z//f/9//3//P/8//z//f/9//7//v/9//3//f/9//v//P/8//z/
+//7//r/+P/7//7///8AAP////8AAAMABAAFAAYACQALAA0ADwAOAA0ACwAKAAgABwAG
AAUAAwAEAAQAAwABAP3//P/6//j/+P/4//f/9f/0//P/8//1//P/8//z//P/9P/0//P/
9f/2//b/9v/3//f/9//3//b/9f/1//T/9v/2//X/9f/2//f/9//2//T/8//z//T/9P/2
//b/9v/1//X/9P/0//f/9//3//j/9//7//z//P8AAAcACwAPAA4ADgAOAAwACwANABMA
FAAQAAkA/P/p/9r/0f/G/7f/of+F/2n/VP9F/0r/Vf9f/2z/e/+G/5T/pv+2/8b/1//i
/+j/7P/w//L/8v/z//f//f/8//z//P/9//z//P/9//7//v/+//7//v/8//z//P/8//3/
/f/9//3//////////v/8//z//P/8////AAAAAP///f/9//3//f/7//v/+//8//3//v//
/wEA////////////////AAAAAAAAAAAAAAAAAAD/////////////AAAAAAMAAwADAAMA
AQABAAEAAQABAAEAAQABAAQABAAEAAQABAAEAAQABQAFAAUABQADAAMAAwADAAIA////
////AAACAAIAAgABAAMAAwADAAMAAAD+//7///8BAAEAAgACAAEA//8CAAIAAAABAAEA
AQADAAMAAgACAAAA///+//7/AQACAAMABAACAAEAAAAAAP/////+//7////+//7//v/8
//v/+//8//z//P/9//3/+f/5//n/+f/5//j/+P/4//r/+//7//v/+//7//v/+//7//v/
+//8//r/+v/6//r/+//7//v//P/6//n/+f/5//r/+v/5//n/+f/5//n/+f/6//r/+v/6
//j/+P/5//n/+f/6//v//P/7//n/+P/3//f/9//3//f/+P/5//r/+//5//r/+v/6//f/
9//3//f/9//3//f/9//5//n/9//3//f/9//3//b/9P/1//X/9f/1//X/9f/z//X/9f/1
//X/9//3//f/9//2//X/9P/z//H/8v/y//H/8//z//P/8//0//X/9v/3//X/9f/1//X/
9f/1//X/9f/1//X/9v/2//b/9v/1//X/8//z//P/8//0//T/9f/1//X/9P/0//T/8//z
//T/9P/1//X/9f/1//P/9P/0//T/9v/5//v//P/+/wAAAAAAAAMAAwAEAAQABAAGAAYA
BgAFAAIAAQD///z/+v/4//b/9f/1//T/9P/w//H/7//v//L/8f/w/+//7v/u/+7/7v/u
//D/8P/w//D/8P/w//D/8P/u/+7/7v/u//D/8P/w//D/8P/w//D/8P/y//L/8v/y//D/
8P/w//D/8v/y//L/8v/w//D/8P/w//L/8v/y//L/9v/4//r//P8BAAQABwAKAAgACAAI
AAgACwAMAA0ADgABAPT/5//a/8b/tP+i/5D/ev9k/07/OP9A/0b/TP9S/2L/cv+C/5L/
n/+q/w==
         </WaveFormData>
      </LeadData>
      <LeadData>
         <LeadByteCountTotal>10000</LeadByteCountTotal>
         <LeadTimeOffset>0</LeadTimeOffset>
         <LeadSampleCountTotal>5000</LeadSampleCountTotal>
         <LeadAmplitudeUnitsPerBit>4.88</LeadAmplitudeUnitsPerBit>
         <LeadAmplitudeUnits>��V</LeadAmplitudeUnits>
         <LeadHighLimit>2147483647</LeadHighLimit>
         <LeadLowLimit>268435456</LeadLowLimit>
         <LeadID>V2</LeadID>
         <LeadOffsetFirstSample>0</LeadOffsetFirstSample>
         <FirstSampleBaseline>0</FirstSampleBaseline>
         <LeadSampleSize>2</LeadSampleSize>
         <LeadOff>FALSE</LeadOff>
         <BaselineSway>FALSE</BaselineSway>
         <ExcessiveACNoise>FALSE</ExcessiveACNoise>
         <MuscleNoise>FALSE</MuscleNoise>
         <LeadDataCRC32>771138277</LeadDataCRC32>
         <WaveFormData>
IAAgACAAIAA2AEwAYgB4AJIArADGAOAA0wDGALkArABjABwA1f+O/0X//P6z/mr+ff6Q
/qP+tv7W/vb+Fv82/1X/cv+P/6z/uv/G/9L/3v/l/+r/7//0//j/+v/8//7/AAAAAAAA
AAACAAIAAgACAAQABAAEAAQABQAGAAcACAAIAAgACAAIAAoACgAKAAoACgAKAAoACgAM
AAwADAAMAA4ADgAOAA4ADwAQABEAEgAUABQAFAAUABYAFgAWABYAFwAYABkAGgAcAB4A
IAAiACUAJgAnACgAKwAsAC0ALgAxADIAMwA0ADcAOgA9AEAAQgBEAEYASABLAE4AUQBU
AFYAWABaAFwAXgBeAF4AXgBcAFwAXABcAFoAWgBaAFoAWQBYAFcAVgBTAFIAUQBQAE0A
SgBHAEQAPwA8ADkANgAzADAALQAqACcAJAAhAB4AGwAYABUAEgAOAAwACgAIAAUABAAD
AAIAAAAAAAAAAAD///7//f/8//z//P/8//z/+//6//n/+P/6//r/+v/6//j/+P/4//j/
+P/4//j/+P/4//j/+P/4//b/9v/2//b/9v/2//b/9v/0//T/9P/0//b/9v/2//b/9P/0
//T/9P/1//b/9//4//j/+P/4//j/+P/4//j/+P/6//r/+v/6//r/+v/6//r//P/8//z/
/P/6//r/+v/6//z//P/8//z//P/8//z//P/6//r/+v/6//z//P/8//z//v/+//7//v/8
//z//P/8//z//P/8//z/+v/6//r/+v/4//j/+P/4//b/9v/2//b/9v/2//b/9v/2//b/
9v/2//T/9P/0//T/9P/0//T/9P/0//T/9P/0//b/9v/2//b/9P/0//T/9P/y//L/8v/y
//D/8P/w//D/8//0//X/9v/1//T/8//y//T/9P/0//T/8v/y//L/8v/y//L/8v/y//T/
9P/0//T/8v/y//L/8v/y//L/8v/y//L/8v/y//L/9P/0//T/9P/1//b/9//4//v//f8A
AAEAAAAAAP////8FAAYABwAJAAkACQAJAAgAAwD///z/+v/4//b/9f/1//f/9v/2//b/
9P/w/+7/7v/u/+7/7//v/+//8f/x//D/8f/u/+7/7v/t/+3/7P/s/+z/7P/s/+z/7P/s
/+z/7P/q/+r/6v/q/+z/7P/t/+3/7//u/+3/7f/t/+3/7v/w//H/9f/8/wIACQARAB8A
LQA+AFkAfQCjAL8A0QDdAOEA1QC6AJQAawAtANT/Wv/b/of+Yv5R/l3+gP6i/r/+3P7+
/iD/RP9p/4n/pP+5/8f/0P/b/+T/6//u//H/+P/6//j/+f/6//v//P/8//7///8AAAAA
AAABAAEABAAEAAQABQAFAAQABAADAAYABwAHAAcACQAJAAkACgAKAAoACwALAAsACwAM
AAwADwAQABIAEwASABEAEQARABQAFAAUABUAFwAXABcAGQAaABoAGwAcABsAGwAcAB8A
IwAkACYAKAArAC0ALwAwADIANQA5ADoAPQA/AEEARABFAEgATABNAE8AUQBTAFUAVwBa
AFsAWwBaAFoAXABcAF0AXQBdAFwAXABbAFoAWQBWAFUAVABRAFAATQBLAEgARQBDAEAA
QAA8ADcAMwAwAC0AKgAoACYAIQAcABoAFwAXABUAEgARAA4ACQAJAAkACgAJAAkABwAI
AAcABgAFAAIAAgABAAEAAgABAAEAAgAAAP////8AAAAA/v/+//7/AAAAAAAAAAAAAP//
/v/+//3//f/9//3//f/8//z//P/7//r/+v/6//v/+//8//z/+v/6//v/+//9//3//f/9
//3//P/7//r//P/8//v/+//+//////8AAP7//v/9//v//////wAAAAABAAEAAQACAAQA
AwADAAMAAwACAAIAAQABAAEAAQACAAIAAgABAAEA//////3//f///wAAAQACAAIAAwAD
AAIAAgACAAEAAAD9//3//v/+/wAAAAAAAAAA/v/+//7//P/8//7//v/9//3//f/+/wAA
AAD///3//P/8//z//P/8//z//P/8//z//P/8//3//f/6//n/+f/4//r/+//7//v/+f/3
//n/+f/5//n/+f/5//r/+v/6//r/+v/6//r/+f/7//v/+//8//z/+//6//f/+//7//z/
/P/+//7/+//6//7/AQACAAMABAAGAAcACQAJAAcACAAIAAkADAAMAAwADQAPAA8ADwAO
AAsABwAEAAIAAAD+//3//f/9//z//P/8//r/9v/0//T/9P/0//X/9f/1//f/9//2//X/
8v/y//L/9f/1//T/9P/0//T/9P/0//L/8v/y//L/8P/w//D/8P/x//L/9P/1//X/9P/z
//P/8//z//T/9v/1//X//P8IABEAFwAlADEAPABPAHEAmQC7AM8A4QDtAOcAzACqAIUA
TwD+/5D/Ff+3/oj+cf5x/oj+pv67/tL+8P4Q/zL/V/91/5L/q/+//8z/1//i/+v/8P/z
//j//v/8//v//P/9//7//v8AAAEAAgAEAAQABQAFAAQABAAEAAUABgAGAAcABwAIAAkA
CQAJAAkACQAJAAoADAAMAA0ADQAPAA8AEAAQAA4ADgAPAA8AEgATABUAFwAXABYAFQAV
ABoAGwAcAB8AIQAgACAAIAAfAB8AIAAjACcAKAAqACwAKwAtAC8AMAA0ADcAOwA8AD0A
PwBBAEQARwBKAE4ATwBTAFUAVwBZAFkAXABdAF0AYABgAGIAYgBfAF8AXwBeAGAAXwBe
AF0AXgBdAFwAWQBXAFMAUABMAEcARQBCAEIAPgA5ADUAMgAxAC4ALAAqACcAIgAgAB0A
GQAXABQAEwAQAAsACwALAAwACwALAAkABgAFAAQAAwAEAAQAAwADAAIAAQABAAIAAAD/
////AAAAAP7//v/+/wAAAAAAAAAA/v/9//z//P////////////3//P/8//z/+//6//r/
+v/5//n/+v/6//z//P/9//3/+//7//v/+//+//7//v/+//z//P/7//v//P/9//3//v/+
//7//f/7//v/+//8//z/////////AAAAAP///////wAAAAABAAEA////////AAAAAAAA
///////////9//3/AAAAAAAAAAD+///////+/wAAAAD///7//f/9//7//v/8//z//P/8
//z//P/8//r//P/+//7//f/7//n/+P/4//r/+//7//z/+//6//n/+P/2//b/9v/2//j/
+P/5//n/+P/3//f/9v/2//f/9//3//n/9//5//n/+P/3//b/9f/y//L/8v/y//P/9P/1
//X/9//3//f/+P/5//n/+f/3//v/+f/8//z//P/8//z//P///wEABAAFAAUABgAGAAcA
CQAIAAcABwAEAAMAAgAAAAAA/f/7//r/+P/2//X/9f/3//b/9v/2//b/8v/w//D/8v/y
//P/8//y//P/8v/w//D/7v/v//D/7//v/+7/7v/u/+7/7v/u/+z/7P/s/+z/7f/u/+//
8P/v/+7/7v/t/+3/7P/r/+v/7f/t/+7/8P/z//f//P8CAAkAFQAjADEAQABXAHsAowDB
ANMA4QDnANkAvgCaAG8AMwDc/2T/5/6V/nT+Y/5n/ob+qP6//tz++v4W/zj/X/9//5j/
rf/B/87/1//e/+X/7P/v//T/+P/6//r/+v/6//r/+v/8//3//v/8//z//f/9/wAAAAAA
AAEAAgACAAMAAwACAAMAAwADAAUABQAFAAYACAAIAAkACQAJAAkACgAKAAsADAAOAA8A
DgANAA0ADQAQABAAEAARABMAEwATABUAGgAaABsAHAAdAB0AHgAhACMAJAAmACgAJwAp
ACsALAAwADMANwA4ADkAOwA9AEAAQwBGAEoASwBLAE0ATwBRAFUAWABZAFkAXABcAF4A
XgBbAFsAWwBaAFoAWQBYAFcAVgBVAFQAUQBSAE8ATQBKAEQAQQA9ADwAOAAzAC8ALAAr
ACgAJgAkAB8AGgAYABUAEwARAA4ADQAKAAUABQAFAAIAAQABAP//AAD///7//f/8//z/
+//7//j/9//3//j/+P/3//f/+P/2//T/9P/0//X/9v/3//j/9v/1//T/9P/1//X/9f/1
//f/9v/2//b/8//y//L/8v/y//P/9f/2//T/9P/1//X/9v/3//j/+f/4//j/+P/4//b/
9v/1//X/9//5//r//P/7//r/+P/1//n/+f/6//r/+//7//v//P/8//v/+//7//z//P/9
//3/////////AAAAAAAA//////3//f/7//v//f/+////AAD+///////+//7//v/9//z/
/f/9//7//v/8//z//P/8//z//P/8//r/+v/8//z/+//6//n/+f/6//3//f/8//z/+v/6
//r/+v/6//r/+v/6//j/+P/5//n/+P/3//f/9v/2//f/9//3//n/9//5//n/+P/3//b/
9f/2//b/9v/2//T/9P/0//P/8f/x//H/8v/1//X/9f/z//X/9f/2//b/+P/6//v//P/6
//z//P/8//z//f///wIAAwADAAQABAAFAAcABgAFAAUAAgABAAAA/v/8//n/9//2//X/
9P/0//X/9P/y//H/8P/x/+7/7f/u//H/8v/0//X/8f/x/+//7P/s/+r/6//s/+3/7f/s
/+z/6v/q/+r/6v/s/+z/7P/s/+7/7v/u/+7/7v/u/+//7//u/+z/6v/p/+r/6//t//D/
8//1//r/AgANABsAJQAxAEYAZwCNALMAywDZAOMA4wDTALYAlABlACUAxv9G/8f+ff5e
/lH+Yf6I/qj+w/7k/gT/Iv9E/2v/j/+o/7v/yf/W/9//5v/p/+z/7//0//j/+v/7//z/
/f/+//z//v///wAAAAAAAAEAAQAEAAQABAAFAAYABgAHAAcACAAJAAkACQAHAAcABwAI
AAsADAAOAA8ADQANAA4ADgAPABAAEgATABUAFQAWABcAFgAWABYAFwAbABsAGwAdACAA
IAAhACIAIwAjACQAJwArACwALgAwAC8AMQAzADQANwA7AEAAQgBFAEcASQBMAE8AUgBW
AFcAWQBbAF0AXwBfAGIAYwBjAGYAZgBoAGgAZwBnAGcAZgBkAGMAYgBhAGIAYQBgAF0A
WgBXAFUAUgBPAE0ASgBKAEYAQQA9ADoANwA0ADIAMAArACYAJAAhACEAHwAcABsAGgAV
ABUAFQASABEAEQAPAAwACwAKAAkACQAKAAoACwAJAAcABgAGAAgABwAHAAgACgAIAAgA
CAAGAAYABgAGAAgABwAGAAYABQAFAAUABQAHAAYABgAGAAUABAAEAAQAAwADAAQABAAE
AAQABQAFAAMAAwADAAMAAgACAAIAAgAEAAQAAwADAAQABQAFAAYABgAGAAUAAwAFAAUA
BgAGAAUABQAFAAYACAAHAAcABwAGAAYABwAHAAcABwAHAAgABgAGAAUABQAHAAcABQAF
AAYABgAGAAYABAAFAAUABAAGAAYABQAEAAMAAwAEAAQABAAEAAQABAACAAIAAgAAAAAA
AgACAAEAAQABAAIABAAEAAMAAQAAAAAAAAAAAAAA/v/+//7//v/+//7//////wAA////
//7//v////////8BAP//AQABAAAA///+//3//v/+//7//v/8//z//P/7//3//f/9//7/
/////////f/+//3//f/8//z//P/9//7//P/9//7///////7////+//z//P/9//3//f/9
//3/+//6//z//P/6//z//P/8//z//P/+//7//v/+////AAABAAIABQAGAAcACAALAA0A
DQANAA0ADAAMAA4ADgAOAA8ADwAPAA8ADgALAAUAAgAAAP7//v/9//3//f/8//z//P/8
//j/9v/2//b/+P/5//n/+f/7//v/+v/5//j/+P/4//n/9//2//b/9v/2//b/9v/2//b/
9v/2//b/9v/2//b/9v/2//f/9//3//b/9f/1//X/9f/2//b/+f///wYAEAAXACEALwA/
AFIAcQCXALsA0wDjAO0A6QDRAK4AhgBTAAkAnP8c/7P+e/5g/ln+c/6Y/rT+0f72/hb/
OP9g/4H/m/+y/8X/0f/Y/+H/6v/x//T/+f/8//7//P/7//z//f/+//7/AAABAAIAAwAE
AAYABwAIAAgACAAJAAgACAAJAAkACAAJAAkACQAKAAsADAAOAA4ADgAPAA8ADwAPABAA
EAAQABAAEQARABMAEwAUABUAFgAWABYAFwAZABkAGQAbABwAHAAdAB4AIQAhACIAJQAl
ACYAKAAqAC0ALwAxADIANAA3ADsAPAA9AD8AQQBEAEcASgBOAE8ATwBRAFMAVQBVAFgA
WQBZAFoAWgBcAFwAWwBbAFsAWgBYAFcAVgBVAFQAUwBSAE8AUABNAEsASABDAEEAPgA+
ADoANQAxAC4AKwAoACYAJAAiAB4AHQAbABYAEwAPAA0ACwAHAAgACQAHAAUABAABAAIA
AQAAAP///P/8//v/+//8//v/+//8//z/+//7//z//P/6//r/+v/4//j/+P/4//n/+f/5
//r/+v/5//j/9//3//b/9v/2//f/9v/2//b/9v/3//n/+v/5//j/+P/3//f/9//3//f/
9v/2//b/9v/3//j/+P/5//j/+f/5//r/+v/6//n/9//7//v//P/8//v/+//7//z//P/7
//v/+//7//r/+v/5//r/+//8//7//P/8//v/+//8//3//P/9//3//P/7//r//P/9//3/
/P/7//r/+P/2//b/9//5//r/+v/6//r/+v/4//j/+P/2//b/+P/4//f/+P/3//f/+P/3
//f/9v/2//X/9P/z//L/8v/y//L/8v/0//T/9f/1//b/9f/1//T/8v/z//P/8//x/+//
8f/x//P/8//z//P/8v/y//L/8v/y//L/8v/x//H/8f/x//L/8f/x//H/7//v/+//8P/w
//L/8P/v/+7/8P/y//L/8v/y//T/9//7//3//f/+//7///8EAAQABAAFAAcABwAHAAYA
BQABAP7//P/4//b/9f/1//T/8v/x//D/8P/s/+r/6v/s/+z/7f/t/+//8f/x//D/7f/q
/+r/6v/q/+n/5//m/+f/6P/p/+r/7P/s/+z/7P/q/+r/6v/q/+z/7P/t/+3/6//q/+n/
6f/r/+v/7P/u/+//8f/0//r/BQAPABkAIwAuAD8AXwCJAK0AwwDVAOcA5wDSALAAiQBX
ABIAsP85/9H+lv53/mf+dP6S/q3+xP7i/gD/Hv9B/2X/hP+f/7X/xP/N/9b/4//o/+v/
7v/w//T/9f/2//f/+P/4//r/+//8//z//P/9//3//P/8//z//f///wAAAgADAAMAAwAC
AAEAAwADAAMABAAFAAQABAADAAMAAwAEAAQABgAGAAcABwAHAAcACAAJAAoACgAKAAsA
CwALAAsADQAOAA4ADwAQABMAEwAUABcAGQAaABwAHgAfACEAIwAkACUAJwAqACoALQAv
ADEANAA5ADwAQABBAEMARQBHAEkASwBOAE8ATwBOAE4AUABQAFAAUQBSAFIAUABPAE4A
TQBKAEkASABFAEUAQwBCAEAAOwA5ADYANgAyAC0AKQAmACMAIAAeABwAGQAUABIADwAN
AAsACAAHAAQA/////////f/7//r/9//2//X/9P/z//L/8v/x//H/8v/x//H/8v/w/+//
7//w//L/8P/w//D/8P/w//D/8P/y//H/8P/w//H/8f/x//H/8f/w//D/8P/t/+z/7P/s
/+z/7f/v//D/7v/u/+//7//v/+//7//v//D/8P/w//D/8v/y//H/8f/y//P/8//0//T/
9P/z//H/8//z//T/9P/z//P/8//0//b/9f/1//X/9v/2//f/9//3//f/9//4//b/9v/1
//X/9//3//X/9f/2//b/9v/2//T/9f/1//T/9v/2//X/9P/z//P/9P/0//T/9P/0//T/
8//y//H/7v/v//L/8//z//D/7//v//D/8f/x//D/8P/w//D/8P/w//D/8P/w//D/8v/y
//P/8//w/+//7//u//D/8f/x//H/8//x//P/8//x//H/8f/x//L/8v/y//L/8v/y//L/
8f/z//P/8//0//P/8//z//H/8//z//T/9P/0//T/9f/2//X/9f/1//X/9v/2//b/+f/6
//v//P/+////AQABAAMABAAEAAUACgAKAAoACwAMAA0ADgAOAAkABQACAAAA/v/8//v/
+//9//z//P/8//r/9v/0//T/9P/0//X/9f/2//n/+v/6//n/9v/2//b/9v/1//P/8v/y
//L/8v/y//L/8v/y//L/8//0//X/9v/0//T/9f/1//X/9P/z//P/9f/1//b/+P/7/wEA
CgAOABUAHwArADkATgBvAJcAuQDRAOEA7QDrANMAsgCMAF0AFQCs/yz/vf6B/mj+X/5z
/pb+sv7N/vD+Dv8u/1L/d/+T/6r/vf/L/9b/3//o/+//9P/1//b/9v/2//n/+v/7//z/
/f8AAAIABAABAAAAAAD//wEAAgADAAUABAAEAAUABQAGAAcABwAHAAcABwAHAAgACgAK
AAsACwALAAsADAAMAA4ADgAPAA8AEAAPAA8ADwASABIAEgATABcAFwAXABkAGgAaABsA
HAAdAB0AHgAhACMAJAAmACgAKwAtAC8AMAAxADMANgA2ADoAPQBAAEQARwBKAE4ATwBP
AFEAUwBVAFcAWgBbAFsAWgBaAFwAXABdAF0AXQBcAFoAWQBYAFcAWABXAFYAUwBQAE0A
SwBIAEUAQwBAAEAAPAA3ADMAMAAvACwAKgAoACQAHgAbABcAFgAVABMAEwAOAAkACQAJ
AAgABwAHAAUABAADAAIAAQAAAAAA//////7//f/9//7/AAD/////AAD+//z//P/8//z/
/P/8//z//v/9//z//P/7//v/+//7//n/+P/4//j/+f/4//j/+P/5//n/+v/6//j/+P/5
//n/9//3//f/9//5//r/+//8//r/+v/5//n/+v/7//v//P/8//z/+//5//v/+//8//z/
/f/9//3//v8AAP////////7//v//////////////AAACAAIAAQABAAEAAQD/////AAAA
AAAAAAD+///////+////AAAAAAAA/////wAAAAD///7//f/8//3//v////7//v8AAAAA
///8//v/+//8///////+//7/AAAAAAAAAAD+//7//v/+//7//v///////v/9//3//P/+
//////////3/+//9//3//f/9//3//f/8//z//P/8//7//v/+//3//P/7//r/+v/9//3/
/f/7//////8AAAAA///+//7//v/7//v/+//7//z//P/+//7//f/8//z/+//8//3//v/9
//z//v///wAAAQACAAQABQAHAAcACQAKAAoACwAOAA4ADgAPABIAEwAUABQAEAALAAcA
BAACAAAA/////////v/+//7//f/4//X/9P/2//b/9//3//b/9//2//T/9f/y//L/8v/1
//X/9P/0//L/8v/y//L/8v/y//L/8v/w//D/8P/w//L/8v/z//P/8//y//H/8f/v/+//
8P/y//n/+//+/wYADQAXACMAMQBAAFkAfQClAMEA0wDhAOcA2wDAAJ4AdwA/AOr/eP/1
/pX+aP5T/lf+ev6c/rv+3P78/hr/PP9f/3//mv+x/8H/zP/X/+D/5f/s//H/8v/0//T/
9f/2//f/+P/4//r/+//8//7//v///////v/+//7///8AAAAAAQABAAQABQAFAAUABQAF
AAUABgAGAAYABwAHAAcABwAIAAgACAAIAAkACQALAAsADAANAA0ADAALAAsAEAARABIA
FQAXABYAFgAWABgAGQAbAB8AIAAgACEAIgAjACUAJwAoACwALwAzADQANQA3ADkAPAA9
AEAARABFAEcASQBLAE0ATQBQAFEAUQBRAFAAUQBQAFIAUwBUAFQAVABTAFIAUQBOAE0A
TABJAEgARQBDAEAAPQA7ADgAOAA2ADEALQAqACUAIgAgAB4AGwAWABQAEQAPAA0ACgAJ
AAgAAwADAAMAAQD///7/+//6//n/+P/3//j/+P/3//f/9P/z//P/9P/0//P/8//0//T/
8v/y//L/8v/y//L/8v/0//P/8v/y//H/8f/x//H/8f/w//D/8P/x//D/8P/w/+//7//w
//D/8P/w//H/8f/x//H/8f/x//D/8P/w//D/8f/y//L/8//y//P/8//0//T/9P/z//H/
8f/x//L/8v/1//X/9f/2//b/9f/1//X/9v/2//f/9//3//f/9//4//b/9v/1//X/9f/1
//P/8//2//b/9v/2//T/9f/1//T/9f/2//b/9v/z//P/9P/0//b/9v/2//b/9v/2//b/
9P/0//b/9v/1//b/9f/1//b/9v/1//P/8v/0//T/9P/0//L/8v/y//L/9P/0//X/9f/0
//P/8//y//L/8//z//P/8//x//P/8//1//X/9f/1//T/9P/0//T/9P/0//T/8//z//P/
8//0//X/9f/1//P/8//z//T/9P/y//L/8//0//L/8//0//X/9f/0//X/9P/2//b/9f/4
//r/+v/6//r/+//9/wAAAQADAAQABAAFAAgACAAIAAkACgALAAwADAAIAAMA///8//j/
9v/1//X/9//2//b/9v/2//L/8P/w//D/8P/x//H/8f/z//P/8v/v/+z/7P/s/+7/7//v
//D/7v/u/+7/7v/w//D/8P/w/+7/7v/u/+7/7v/u/+//7//x//D/7//v/+//7//w//L/
9f/7/wQACgATAB8AKQA1AEoAbQCVALUAywDdAOsA5wDPAKwAhgBTAAcAoP8i/73+hf5q
/l3+c/6W/rT+0/7w/gz/LP9S/3f/kf+q/73/yf/U/9//6P/r/+7/8//4//j/+v/7//z/
/f/+/wAAAgADAAQAAgACAAMAAwAEAAQABAAFAAgACAAJAAkACgALAAsACwAJAAkACQAK
AA4ADgAPAA8ADwAPABAAEAASABIAEwATABQAEwATABMAFQAWABcAGQAbABsAGwAdACAA
IAAhACIAIwAjACQAJwArACwALgAwADEAMwA1ADYAOAA7AD8AQABFAEcASQBMAE8AUgBW
AFcAVwBZAFsAXQBfAGIAYwBjAGYAZgBoAGgAZQBlAGUAZABmAGUAZABjAGIAYQBgAF0A
XgBbAFkAVgBRAE8ATABMAEYAQQA9ADoAOQA2ADQAMgAvACoAKAAlACMAIQAeAB0AGAAT
ABMAEwATABMAFAATABIAEQAQAA8ADQAMAAoACQAKAAkACQAKAAoACQAJAAoACAAGAAYA
BgAEAAQABAAEAAYABQAEAAQAAwADAAMAAwADAAIAAgACAAEAAAAAAAAA/////wAAAAAC
AAIAAwADAAMAAwADAAMAAQAAAP///v8BAAIAAgADAAMAAwACAAIAAgACAAEA//8DAAMA
BAAEAAMAAwADAAQAAgABAAEAAQAEAAQABQAFAAUABQAFAAYACAAIAAcABwAFAAUAAwAD
AAMAAgABAAAAAQADAAQABAACAAIAAQAAAP////8AAAAA/v/+//7//v/+//7//v/8//7/
AAAAAP///P/7//v//P/7//v/+v/6//z//P/8//z//P/8//z//P/8//z//f/9//z/+//7
//r/+v/7//v/+//5//f/+f/5//v/+//7//v/+v/6//r/+v/6//r/+v/5//v/+//7//z/
/P/7//r/9//6//v//f/+//z//P/8////AAABAAIAAwAFAAgACQAJAAoACgALAAwADAAM
AA0ACwALAAsACgAHAAMAAAD+//3//P/8//3/+//6//r/+v/8//j/9v/2//X/9P/0//P/
8//1//X/9P/z//D/8P/w//H/8f/w//D/8P/w//D/8P/y//L/8v/y//H/8P/v/+7/8P/w
//H/8f/x//D/7//v/+//7//w//L/8//3//r//v8FAA0AFwAjADIARQBhAIUAqwDDANUA
5QDnANoAuACRAGcAJgDG/03/2f6U/nf+af5w/pD+rf7G/uT+Av8g/0P/Y/+A/53/tf/E
/8//2v/l/+r/7f/w//b/+v/5//r/+//8//r//P/9//7/AAAAAAEAAQACAAIAAgADAAQA
BAAFAAUABgAHAAcABwAFAAUABQAGAAoACgALAAsACwALAAwADAAKAAoACwALAA8ADwAQ
ABEAFAAUABQAFQAWABUAFAAVABgAGAAZABoAGwAbABwAHwAhACIAJAAmACcAKQArACwA
LgAxADUANgA5ADsAPQBAAEUASABMAE0ATwBRAFMAVQBZAFwAXQBdAFwAXABeAF4AXQBd
AF0AXABeAF0AXABbAFwAWwBaAFcAVABRAE8ATABKAEkARwBIAEIAPQA5ADYAMwAwAC4A
LAApACQAIgAfABwAGQAVABMAEgAPABEAEwAPAA0ADAAJAAgABwAGAAUABAAEAAMAAwAA
AP////8AAAIAAQABAAIAAgAAAAAAAAD+//7//v/+/wAA///+//7///////////////7/
/v/+//3//P/8//z/+//7//z//P/6//r/+//7//v/+//7//v//P/8//z//P/+//7//f/9
//z//f/9//7///8AAAAA////////AAAAAP///////wAAAwADAAQABQAFAAQABAADAAEA
AQABAAIAAgACAAEAAQADAAMAAQABAAAAAAAAAAAAAAABAAEAAAAAAAAA///+//3//f/+
//7/AAAAAAAAAAD///7//f/6//r//P/8//v/+v/5//n/+v/9//3//P/8//r/+v/6//r/
+v/6//r/+v/6//r/+//7//z/+//7//r/+P/5//n/+f/5//f/+f/5//v/+//7//v/+P/4
//j/+P/6//r/+v/5//v/+//7//z//v///wAA//8BAAEAAgACAAQABAAFAAYACQALAA0A
DwANAAwADQAMAAoACgALAAsACQAHAAUAAQD8//7//P/8//7//f/8//v/+v/4//j/+P/4
//j/+P/4//j/+P/4//j/+P/1//T/8//y//L/8v/y//L/8//0//X/9v/2//b/9v/2//b/
9v/2//b/9v/2//b/9v/2//b/9v/2//j/+P/4//j//f8AAAMABgARABoAIwAsAEUAXgB3
AJAApgC6AM4A4gDNALgAowCOADwA6v+Y/0b/Dv/Y/qL+bP6G/p7+tv7O/vD+EP8w/1D/
ZP94/w==
         </WaveFormData>
      </LeadData>
      <LeadData>
         <LeadByteCountTotal>10000</LeadByteCountTotal>
         <LeadTimeOffset>0</LeadTimeOffset>
         <LeadSampleCountTotal>5000</LeadSampleCountTotal>
         <LeadAmplitudeUnitsPerBit>4.88</LeadAmplitudeUnitsPerBit>
         <LeadAmplitudeUnits>��V</LeadAmplitudeUnits>
         <LeadHighLimit>2147483647</LeadHighLimit>
         <LeadLowLimit>268435456</LeadLowLimit>
         <LeadID>V3</LeadID>
         <LeadOffsetFirstSample>0</LeadOffsetFirstSample>
         <FirstSampleBaseline>0</FirstSampleBaseline>
         <LeadSampleSize>2</LeadSampleSize>
         <LeadOff>FALSE</LeadOff>
         <BaselineSway>FALSE</BaselineSway>
         <ExcessiveACNoise>FALSE</ExcessiveACNoise>
         <MuscleNoise>FALSE</MuscleNoise>
         <LeadDataCRC32>2608698661</LeadDataCRC32>
         <WaveFormData>
FgAWABYAFgAsAEIAWABuAI8ArgDNAOwA8gD4AP4ABAHFAIgASwAOAMf/gP85//L++P7+
/gT/Cv8f/zT/Sf9e/3T/iv+g/7b/wP/K/9T/3v/j/+b/6f/s/+//8v/1//j/+f/6//v/
/P/8//z//P/8//3//v///wAAAgACAAIAAgAAAAAAAAAAAAIAAgACAAIAAgACAAIAAgAC
AAIAAgACAAIAAgACAAIAAwAEAAUABgAGAAYABgAGAAgACAAIAAgACgAKAAoACgALAAwA
DQAOABAAEAAQABAAEQASABMAFAAVABYAFwAYABkAGgAbABwAHgAgACIAJAAnACgAKQAq
AC0ALgAvADAAMgAyADIAMgAyADIAMgAyADIAMgAyADIAMAAwADAAMAAuAC4ALgAuACsA
KgApACgAJQAkACMAIgAfAB4AHQAcABoAGAAWABQAEAAOAAwACgAHAAYABQAEAAMAAgAB
AAAA///+//3//P/6//r/+v/6//r/+v/6//r/+P/4//j/+P/4//j/+P/4//b/9v/2//b/
9v/2//b/9v/2//b/9v/2//b/9v/2//b/9P/0//T/9P/0//T/9P/0//b/9v/2//b/9f/0
//P/8v/0//b/+P/6//j/+P/4//j/+P/4//j/+P/4//j/+P/4//r/+v/6//r//P/8//z/
/P/8//z//P/8//z//P/8//z//P/8//z//P/8//z//P/8//z//P/8//z//v/+//7//v/8
//z//P/8//z//P/8//z/+v/6//r/+v/4//j/+P/4//j/+P/4//j/+P/4//j/+P/4//j/
+P/4//b/9v/2//b/+P/4//j/+P/2//b/9v/2//j/+P/4//j/9v/2//b/9v/2//b/9v/2
//T/9P/0//T/9f/2//f/+P/3//b/9f/0//b/9v/2//b/9v/2//b/9v/2//b/9v/2//b/
9v/2//b/9v/2//b/9v/2//b/9v/2//b/9v/2//b/+P/4//j/+P/5//r/+//8////AAAB
AAEAAAAAAAAAAgAGAAcACAAKAA0ADQAOAA4ACQAGAAMAAgD+//z//P/8//z/+//7//v/
+f/2//X/8//z//X/9f/1//P/9P/0//L/8//y//D/8v/w//D/7//v/+//7//u/+7/7v/w
//D/7//v/+//7//v//H/8f/y//L/8f/x//H/8f/x//H/8f/y//L/9v/5//z/AQAIABQA
IwA2AE8AbQCMAKsAxQDhAPkAAwH5AOcAxgCQAEMA4/9//y///f7l/uf++f4J/xz/LP9A
/1X/b/+J/5//s//E/83/0//c/+T/6//s/+z/8v/3//b/+P/5//j/+P/4//n/+f/6//7/
/v/+//7/AQABAAEAAgACAAEAAAD//wIAAgACAAIAAgACAAIAAwACAAIAAgADAAMAAwAD
AAMABAAFAAcACAAIAAcABwAHAAYABgAGAAYACAAJAAoADAALAAsADQAMAAwACwALAA0A
EQARABIAFAAUABUAFQAWABcAGQAbAB0AHgAfACEAIwAiACQAJgAmACoALAAtAC8ALwAw
ADAAMQAyADMANAA0ADYANgA1ADUANwA2ADUANQA0ADMAMwAyAC8ALgAtACsAKwArACsA
KQAmACQAIwAiACAAIAAeABwAGgAYABQAFAAUABEADwAPAAwACQAJAAkACQAIAAcABgAG
AAUABAADAAIAAQABAAEAAQABAAEAAQD//////v/+/////v///wAAAAABAAEAAAD/////
//////3///////3/+//9//3//P/7//v/+//7//3//f/9//3/+//7//z//f/////////9
//////////////8BAAEAAAAAAAEAAQABAP//AAAAAAAAAgACAAIAAgACAAMAAwAEAAQA
BQAFAAQAAgACAAMAAwADAAMAAwADAAUABQAFAAUAAwADAAIAAgAEAAUABQAEAAIAAgAC
AAIAAgACAAIAAQABAAAAAAAAAAIAAgACAAIAAQABAAEAAQAAAP///v/9/wAAAAABAAMA
AgAAAP///v/+///////+//7//v/9//3//v/+//7//v/8//z//P/8//3//f/9//3//f/8
//z//f/9//3//f/9//z//P/8//z//P/9//3//P/+///////+//z//P/8//z//P/+//7/
/v///wEA///9/wIAAwAEAAUABgAHAAgACQAJAAoACgAKAAwADQANAA0ADgARABEAEgAS
AA0ACgAHAAYABgAEAAQABAADAAEAAAD///7/+v/4//X/9//5//n/+f/7//z//P/6//j/
9v/z//T/9f/2//b/9//3//f/9v/2//X/9v/1//P/8//z//P/8//1//X/9v/2//X/9f/1
//X/9//3//f/+P/2//b/+f8CAAkADgAYACcANgBLAGcAjACpAMUA4wD/AA0BBQH3ANwA
qABdAAUAq/9b/xv/9f7v/vv+Cf8S/x7/Lv9F/13/df+L/6P/tv/F/8//2P/g/+f/6v/s
//D/8//0//X/9//3//j/+v/7//v//P/+//7//v/+/////////wAAAQABAAEAAQACAAIA
AgACAAIAAgACAAMABAAEAAQABQAFAAUABQAFAAMAAwAEAAQACAAJAAsADQANAAwACwAK
AAwADQAOABAADgAPABIAEgAQAA8ADwARABMAEwAUABYAFgAXABcAGAAZABsAHQAfACAA
IQAjACUAJAAmACgAKAAsAC4ALwAxADMANAA0ADUANgA3ADgAOAA4ADgANwA3ADcANgA1
ADUANQA1ADYANgAxADAALwAtACsAKwArACkAKAAmACUAJAAiACIAIAAeABwAGgAWABYA
FAARAA8ADwAKAAcABwAHAAYABgAGAAYABAADAAIAAQACAAEAAQABAP//////////////
//7//v8AAP7//v/+//7///////7/+//7//v/+//9///////9//v//f/9//z/+//7//v/
+//5//n/+f/5//r/+//9/////f/9//3/+//9//3//f/9//v//f/9//z//v/////////9
//7//v/+//7//v/+//7/AAABAAEAAgAAAAEAAQAAAAIAAgADAAMAAQABAAEAAQABAAEA
AQABAAEAAQAAAAAAAgADAAMAAgAAAAAAAAAAAAAAAAAAAP/////+//7//v/+//7//v/+
//v/+//7//v//f/9//3//f/8//r/+f/5//r/+v/7//z/+//7//r/+P/4//j/9//3//j/
+P/4//j/+P/4//j/+P/3//f/9//3//n/+P/4//n/+P/3//b/9f/2//b/9v/2//j/+f/5
//j/+P/5//n/+P/6//r/+v/6//z//P/+/wAAAAAAAAAAAAABAAIAAwADAAYABgAGAAgA
CgAJAAgACAAIAAcABwAGAAQAAgAAAAAA/v/8//z//P/9//v/+v/5//n/9v/1//P/8//1
//X/9f/0//T/8//w//D/8P/v//L/8P/w/+//7//v/+//7v/u/+7/8P/w/+//7//v/+//
7//v/+//8P/w/+//7//v/+//7//v/+//8P/y//T/9//6////BgAUACUAPABTAHMAlgC5
ANUA8wAPARcBCwH5ANQAmABFAOP/f/8v//n+3f7b/uv+/f4M/xz/MP9D/1v/d/+R/6P/
sv/D/8//2P/e/+P/5v/o/+z/7//y//T/9f/0//T/9P/1//X/9v/2//b/9v/2//n/+f/5
//r/+//7//v/+//8//z//P/8//z//P/8//3/AAAAAAAAAQABAAEAAQABAAEAAQACAAIA
AgABAAEAAQAEAAQABAAEAAUABQAFAAYABgAHAAoACgAMAAsACwANAA8ADwAQABIAEgAT
ABMAFAAVABcAGQAbABoAGwAdAB8AIgAkACYAJgAmACgAKQArAC4AMAAxADMAMgAzADQA
NAA0ADQAMwAzADMAMgAxADEALwAvADAAMAAuAC4ALgAtACoAKQAoACUAJAAiACEAIAAc
ABwAGgAYABYAFAAQABAAEAANAAsACwAIAAUABQAFAAEAAAD///7/AAD///7//f/8//v/
+//7//n/+f/5//n/+//7//r/+v/6//j/+P/4//j/+f/5//j/9//3//f/9//3//n/+f/3
//f/+f/5//j/9//3//f/9//3//f/9//3//f/9//4//n/+//7//v/+f/7//v/+//7//n/
+//7//r//P/9//3//f/7//z//P/8//7//v/+//7//v//////AAD+///////+/wAAAAAB
AAEAAwADAAMAAwADAAMAAwADAAEAAQAAAAAAAQADAAQABAACAAIAAgACAAIAAgACAAEA
AQAAAAAAAAAAAAAAAAAAAAEAAQABAAEAAQABAAEAAQABAAAAAAABAAEAAAAAAAAA/v//
/////v8AAAAA//////7//v/+//7//v/+//7//v/9//3//f/9//3//P/8//3//P/7//r/
+f/6//r/+v/6//r/+//7//r/+P/5//n/+P/4//j/+P/4//j/+v/6//r//f//////AQAA
AAIAAgACAAIAAwAEAAUABQAGAAYABgAIAAkACQAJAAoACAAHAAcABgAFAAIA///+//3/
/P/9//7//P/5//f/9f/2//T/9P/z//T/9//4//n/9//2//T/8P/v/+7/7P/u//D/8P/v
/+//7//v/+7/7v/u//D/8P/v//H/8f/x//H/8f/x//L/8v/w/+//7v/t/+//7//v//D/
8v/y//P/+P8BAAwAGAAnAEAAXQB9AJ4AvQDVAPUACwERAQUB8QDIAIoANwDP/2n/H//v
/tv+3/7z/gf/Fv8o/z7/Uf9p/4f/o/+1/8L/y//V/97/5P/l/+b/6v/w//P/9P/2//f/
9v/2//j/+f/5//r//P/8//z//P/9//3//f/+////////////AAAAAAAAAAAAAAAAAAAB
AAQABAAEAAUABAADAAIAAQACAAMABQAGAAcABwAIAAkACAAIAAgACAALAAsACwAMAAwA
DQAQABAAEAAPAA8AEQATABMAFAAWABgAGQAZABoAHAAfACIAJQAkACUAJwApACwALgAw
ADAAMAAyADMANQA5ADoAOgA7ADwAPQA+AD4APgA+AD0APQA9ADwAOwA7ADsAOwA8ADwA
OQA4ADcANQA1ADUANQAzADAALgAtACwAKAAoACYAJAAiACAAHAAcABwAGQAXABcAFAAR
ABEAEQARABAADwAOAAwACwAKAAkACQAJAAoACwAKAAkACAAHAAkACQAIAAgACgAIAAgA
CAAGAAcABwAGAAUABQAFAAUABQAHAAcABQAFAAcABwAGAAUABQAFAAUABwAHAAcABwAG
AAUABQAFAAUABQAFAAMABQAFAAUABQAFAAcABwAGAAgACQAJAAkABwAIAAgACAAIAAgA
CAAIAAgACQAJAAoACgALAAsACgAIAAgACQAJAAsACwALAAsACQAJAAkACQAJAAkACAAI
AAgACQAJAAgABgAGAAYABgAIAAgACAAHAAUABAAEAAQABgAGAAYABgAFAAUABQAFAAUA
BQAFAAUABQAEAAQABQAFAAQABAAEAAQABQAFAAQAAgACAAEAAQAEAAQABAAEAAIAAgAC
AAIAAQABAAEAAQADAAIAAgADAAEAAQABAAEAAAAAAAAAAAD+///////+////AQACAAIA
AAAAAAAAAAD+/wAAAAAAAP///////////v8AAAAAAAACAAIAAgADAAEAAQABAAIAAQAA
AAAA//8AAAIAAAD//wIAAAAAAAAAAAAAAAAAAAAAAAEAAgADAAQABwAIAAkACwAMAA0A
DQAOAA0ADAANAA8AEQARABIAEwARABIAEgAPAAwACQAIAAYABAAEAAQAAwADAAIAAQAB
AAAA///9//3///////////8AAAAA/v/9//z/+v/8//z/+v/5//n/+f/7//r/+v/6//z/
/P/7//v/+f/5//n/+f/5//r/+v/5//n/+f/5//n/9//5//j/+v/8/wEABgALABQAIgA1
AEoAYwCBAKIAvwDZAPUABQEDAfMA3QC0AHAAFwC1/13/H//7/u3++f4J/xn/Kv9A/1L/
Z/+F/53/r/+//87/1//d/+L/6v/v//L/9P/4//n/+v/8//3//P/8//r/+//7//z///8A
AAEAAgADAAMAAwAEAAQAAwACAAEAAgACAAIAAgAEAAQABAAFAAYABgAGAAcABQAFAAUA
BQAFAAUABgAGAAkACQAKAAsACgAKAAoACgAJAAkACQAKAAoACwAOAA4ADgANAA0ADwAR
ABEAEgAUABQAFQAVABYAFwAZABsAHQAcAB0AHwAhACQAJgAoACgAKgAsAC0ALwAvADAA
MAAxADIAMwA0ADQAMgAyADEAMQAxADAALwAvAC8ALwAwADAALwAuAC0AKwApACkAKQAn
ACQAIgAhACAAHgAeABwAGgAaABgAFAAUABMADwAMAAsACgAHAAcABwADAAIAAQAAAAIA
AQAAAP///P/7//v/+//9//3//f/9//3//f/8//z//P/6//r/+v/6//v/+//6//v/+//7
//v/+v/7//r/9//5//v/+//6//f/9//3//f/+f/5//n/+f/4//f/9//3//n/+f/5//f/
9//3//f/9//5//v/+//6//j/+f/5//n/+//8//z//P/8//z//P/8//z//f/9//7//v//
/////v/8//z//f/9/////////////f/9//3//f///////v/+//z//f/9//z//v/+//7/
/v/9//z/+//5//v/+v/6//r//P/8//z//P/5//n/+f/5//n/+f/5//n/+f/4//j/+f/5
//j/+P/4//b/9//3//b/9v/2//X/9f/4//j/+P/4//j/+P/4//j/9f/1//X/9f/z//L/
8v/z//X/9f/1//X/9P/0//T/9P/0//X/9f/0//L/8//z//L/8v/y//L/8v/w//L/8v/y
//P/8//x//H/8v/0//T/9P/0//j/+v/8//3//v/+//7/AAADAAMAAwAEAAcABwAIAAgA
BwAEAAEAAAD8//r/+v/6//f/9f/0//P/8//w/+//7f/t/+//7//v//H/8v/y//D/7f/s
/+r/7P/q/+r/6f/p/+r/6//r/+z/7v/w//D/7//t/+3/7f/t/+v/6//s/+z/7f/t/+3/
7f/t/+3/7f/u/+7/8v/x//b//f8EAAoAFwAmADsAVwB8AJkAswDRAPEABQEFAfcA3ACu
AG0AGwDD/3H/L//9/un+7f79/gj/FP8k/zf/Tf9l/33/lf+q/73/yf/Q/9j/3//k/+T/
5v/p/+z/8f/z//P/9P/0//X/9f/2//b/9v/2//b/9//3//f/+P/7//v/+//7//r/+v/6
//r//P/8//z//f/9//z/+//7//3//f/9//3//f/9//7//v//////AAABAAAAAAAAAAAA
AQABAAEAAgAAAAEABAAEAAYABQAFAAcABwAHAAgACgAKAAsACwAMAAsADQAPABEAEgAT
ABUAFwAYABoAHAAcAB4AIAAhACMAJQAmACYAJwAmACcAKAAoACkAKgAqACsAKQAoACcA
JwAmACUAJQAkACMAIgAhAB8AHQAdAB0AGwAaABgAFwAWABIAEgAQAA4ADAAKAAYABgAI
AAUAAwADAP7/+//7//v/+f/4//f/9v/2//X/9P/z//T/8//z//P/8//z//P/8//x//H/
8P/w//H/8P/x//L/8f/x//D/7v/u/+//8P/x/+//8f/x/+//7//x//H/8P/v/+//7//v
//H/8f/x//H/8f/x//L/8//z//P/8//x//H/8f/x//H/8f/z//P/8v/0//X/9f/1//X/
9v/2//b/9v/2//b/9v/0//X/9f/2//j/+f/5//j/+P/4//n/+f/5//n/+f/5//n/+f/5
//n/+f/5//j/+P/6//v/+//6//j/+P/4//j/+P/4//j/9//3//b/9v/2//b/9v/2//b/
8//z//P/8//1//X/9f/1//P/8v/y//P/8//y//L/8v/y//P/8//y//T/9P/z//P/9P/0
//T/9P/0//T/9P/0//P/8//z//P/9f/0//T/9f/1//X/9f/1//T/9P/0//T/8v/z//P/
8v/z//X/9v/2//T/9P/0//T/9P/2//b/9v/3//f/9//3//b/+P/4//j/9v/4//r//P/8
//z//P///wAAAQABAAMABAAFAAgACwALAAsADAAOAA8AEQASAA0ACgAHAAYAAgAAAAAA
AAABAP///v/9//3/+v/5//f/9//5//n/+f/7//z//P/6//n/+P/2//j/9v/2//X/9f/1
//X/9P/0//b/+P/4//f/+f/5//n/+f/5//n/+v/6//f/9//3//f/9//3//f/+P/8//7/
AwAGAAsAFAAgADEASgBpAIkArADHAOcABwEZARUBBQHvAMYAgAAjAL3/X/8Z/+/+3/7p
/vv+Cf8a/y7/Qv9Z/3X/j/+l/7X/xP/P/9f/3v/m/+3/7v/u//D/8f/w//P/9f/1//b/
9//5//r//P/9//z/+//6//3//f/9//7//v/9//z/+//+//7//v/+//z//P/8//3/AAAA
AAAAAQABAAEAAQABAAEAAQACAAIAAQABAAIAAwAEAAQABAAEAAcABwAHAAgABgAHAAoA
CgAKAAkACQALAA0ADQAOABAAEgATABMAFAAUABUAFgAXABoAGwAdAB8AIgAkACYAJgAo
ACoAKwAtAC0ALgAuAC8ALgAvADAAMAAyADIAMQAxADEAMAAvAC8ALwAvADAAMAAtACwA
KwApACcAJwAnACUAIgAgAB8AHgAcABwAGgAYABYAFAAQABAAEAANAAsACwAIAAUABQAF
AAMAAgABAAAAAAD///7//f/+//3//f/9//v/+//7//v/+//7//r/+v/8//r/+v/6//j/
+f/5//j/+P/5//r/+//6//v/+v/3//f/+f/5//j/9//3//f/9//5//n/+f/5//f/9//4
//n/9//3//f/9f/4//n/+v/7//n/+//7//r/+v/7//v/+//7//z//P/8//z//P/8//z/
/P/9//3//v/+///////+//7//v////////////////8BAAEAAQABAP/////+//7//v//
/////v/+//7//v/+/wAAAAAAAP/////+//7//v/+//7//v/+////////////////////
///9//z//P/9/////v/+//7/AAABAAEAAAD+//7//f/9//7//v/+//7//P/8//z//P/9
//3//f/9//3//P/8//3//f/9//3//f/8//z//P/8//z//f/9//z/+//7//r/+P/7//z/
/f/+//z//v/+//7//f/9//3//f/9//7//f/8//7//v/+/////v/9//z//P/+//7/////
//7//v///wAAAQACAAMABAAFAAUACAAIAAgACgANAA0ADQAOABAAEQATABQADwAMAAkA
CAAGAAQABAAEAAMAAQAAAP/////8//v/+f/3//n/+f/5//f/+P/4//b/9f/0//L/9P/2
//b/9f/1//P/8//y//L/8v/0//T/8//z//P/8//z//X/9f/2//b/8//z//P/8//z//P/
8//0//r/+P/5//7/AwAKABYAJQA4AE0AawCOAKsAxQDhAP0ABwH9AO8A1ACiAFcA+f+R
/z3/B//p/uX+8/4F/xb/Kv88/0//Z/9//5f/q/+8/8n/0f/a/+D/4//o/+z/7v/x//L/
9P/1//T/9P/0//X/9f/2//r/+v/6//r/+f/5//n/+v/7//v/+//7//7//v/+//7//v/+
//7////+//7//v///////////////////wAAAAABAAEAAgADAAMAAgABAAAAAgADAAQA
BgAEAAUACAAIAAoACQAJAAsADAALAAsADAAMAA0ADQAOABEAEwAVABcAFgAXABkAGwAc
AB4AIAAgACAAIgAjACUAKQAqACoAKwArACsAKwAqAC0ALgAuAC8ALwAuAC0ALQAsACsA
KwAqACkAKAAnACUAJQAlACUAIwAgAB4AHQAcABgAGAAWABQAFAASAA4ADgAMAAkABwAH
AAYAAwADAAMA///+//3//P/8//v/+v/5//j/9//3//f/9//3//f/9//3//f/9v/2//j/
9v/2//b/9v/3//f/9v/3//f/9//3//b/9//2//P/9f/3//f/9v/1//X/9f/1//P/8//z
//P/8//z//T/9f/1//X/9f/z//X/9f/1//X/9f/3//f/9v/2//f/9//3//f/+P/4//j/
9v/2//b/9v/3//n/+v/8//r/+//7//r//P/8//3//f/9//3//f/9//3//f/9//3//f/9
//z//P/8//3//f/8//z//P/8//z//v/+//7//f/9//z//P/8//z//P/8//z/+//7//v/
+//7//v/+//7//3//P/8//3/+//6//r/+v/8//3//f/8//z//P/7//v//P/8//z//P/6
//r/+v/6//v/+//7//v/+//6//r/+//9//3//f/9//z//P/8//z/+v/7//v/+v/6//v/
+//6//z//P/8//z/+v/8//z//P/8//v/+v/5//r//P/8//z//f/8//v/+//9//v//f8A
AAAAAAAAAAAAAgAEAAYABwAKAAoACgAMAA0ADQANAA4AEAARABMAFAAQAAwACAAGAAQA
AgACAAIAAwABAAAA///9//r/+f/3//f/+f/5//n/+//8//z/+v/3//b/9P/2//j/+P/3
//f/9//3//b/9v/2//j/+P/3//f/9//3//f/9//3//j/+P/3//f/9//3//f/9//3//j/
/P/+/wMABgANABQAIAAxAEgAZwCFAKIAvQDXAPUABQEBAfMA2wCwAG4AGQC9/2v/Lf8H
//X+/f4N/x3/Lv8+/07/Y/99/5f/rf+//8z/1f/d/+b/7P/t//D/9P/2//f/+v/9////
//8AAAIAAwADAAQABAAEAAQABAADAAMAAwAEAAcABwAHAAcACAAIAAgACAAHAAYABQAF
AAcACAAJAAsACwALAAsACwANAA0ADgAOAA0ADQAOAA8AEAAQABAAEAATABMAEwAUABIA
EwAWABYAFwAXABgAGwAdAB0AHgAgACAAIQAhACIAIwAlACcAKQAsAC0ALwAxADQANgA4
ADgAOQA6ADoAOwA9AD4APgA/AEIAQwBEAEQARABEAEMAQwBFAEQAQwBDAEMAQwBEAEQA
QwBCAEEAPwA9AD0APQA7ADgANgA1ADQAMgAyADAALgAsACoAJgAmACYAIwAhACEAHgAb
ABsAGwAbABoAGQAYABgAFwAWABUAEgARABEAEQARABEAEQARABMAEwASABIAFAASABIA
EgARABEAEAAOAA8ADwAPAA8ADQAPAA8ADQANAA8ADwAOAAsACwALAAsACQAJAAkACQAK
AAsADQAPAA8ADwAPAA0ADgANAAwACwAMAA8AEAAQABAAEQARABEAEAAQAA8ADgAQABAA
EAAQAA4ADwAPABAAEAARABEAEAAQABAAEQARABMAEwATABMAEwATABMAEwARABEAEAAQ
AA8ADwAOAAwADwAQABEAEgAQABAAEAAPAA0ADAAMAAwADAAMAAwADAALAAsACwALAAsA
CwALAAsACQAIAAgACQAJAAgACAAIAAoACwALAAoACgAKAAkACQAKAAoACgAKAAgACAAI
AAgABwAHAAcABwAJAAgACAAJAAkACQAJAAkACAAIAAgACAAIAAkACQAIAAgACQAJAAgA
BgAGAAYABgAHAAoACwAMAAkACwAMAA8AEAARABIAEwAUABUAFQAWABYAFgAYABkAGQAZ
ABoAGQAZABoAGgAZABYAEwASABAADgAOAA4ADQALAAoACQALAAgABwAFAAQABQAEAAMA
BQAGAAYABAABAAAA/v8AAAAAAAD///////////7//v/+/wAAAAD///3//f/9//3/////
/wAAAAD//////////////////wAAAAAEAAUABgAJABAAGAAjADYATwBpAIYApwDFAOEA
AQEbASEBEQH8ANQAlQA/AOH/hf87/w3/9f71/gH/Ev8g/zD/Q/9b/3P/i/+h/7T/x//V
/97/5v/t//L/9P/2//3/AAABAAMAAwAEAAQABQAFAAYACAAIAAgACAAJAAkACQAKAA0A
DQANAA0ADAAMAAwADAAKAAoACgALAA0ADgAPABEAEQARABEAEQARABEAEgASABEAEQAS
ABMAFgAWABYAFgAVABUAFQAWABgAGQAcABwAHAAbABsAHQAdAB0AHgAgACIAIwAjACQA
JQAnACkAKwAqACsALQAvADEANAA3ADgAOgA8AD0APwBBAEIAQgBDAEYARwBIAEgARgBG
AEUARQBGAEYARgBHAEUARQBGAEYAQwBCAEEAPwA/AD8APwA9ADoAOAA3ADYANAA0ADIA
MAAuACwAKAAoACYAIwAhACEAIQAfACAAIQAdABwAGwAaABoAGQAYABcAFgAVABUAFQAU
ABMAEgARABIAEwATABQAFAASABIAEgAQABEAEQAQABAAEQASABMAEQATABMAEQARABMA
EwASABEAEQARABEAEQARABEAEQAPAA8AEAARABEAEQARAA8AEQARABEAEQARABMAEwAS
ABIAEwATABMAFQAWABYAFgAUABQAFAAUABQAFQAVABYAGQAbABwAHAAaABoAGwAbABoA
GQAYABcAGQAZABkAGQAbABsAGgAaABgAGQAZABgAGAAYABgAGAAYABgAGAAXABcAFgAW
ABYAGAAYABgAGAAVABUAFQAVABMAEwATABMAEwASABIAEwAUABQAFQAWABQAFQAVABQA
FgAWABUAFQAWABYAFgAWABYAFgAWABYAFQAVABUAFQAVABQAFAAVABcAFwAXABcAFAAU
ABQAFAAVABcAGAAYABgAGQAZABgAGwAcAB0AHgAeACAAIAAgACMAIwAjACMAJgAoACgA
KAAqACoAKgArACkAKQApACoAJwAmACYAJQAgACAAHgAdACAAHwAeAB0AHAAaABoAGgAa
ABoAGgAaABoAGAAYABgAGAAVABQAEwASABQAFAAUABQAFgAWABYAFgAWABYAFgAWABYA
FgAWABYAFgAWABYAFgAUABQAFAAUABYAFgAWABYAGAAaABwAHgAoADAAOABAAFkAcgCL
AKQAwgDgAP4AHAEXARQBEQEOAcUAfgA3APD/tv9+/0b/Dv8a/yb/Mv8+/1P/aP99/5L/
o/+y/w==
         </WaveFormData>
      </LeadData>
      <LeadData>
         <LeadByteCountTotal>10000</LeadByteCountTotal>
         <LeadTimeOffset>0</LeadTimeOffset>
         <LeadSampleCountTotal>5000</LeadSampleCountTotal>
         <LeadAmplitudeUnitsPerBit>4.88</LeadAmplitudeUnitsPerBit>
         <LeadAmplitudeUnits>��V</LeadAmplitudeUnits>
         <LeadHighLimit>2147483647</LeadHighLimit>
         <LeadLowLimit>268435456</LeadLowLimit>
         <LeadID>V4</LeadID>
         <LeadOffsetFirstSample>0</LeadOffsetFirstSample>
         <FirstSampleBaseline>0</FirstSampleBaseline>
         <LeadSampleSize>2</LeadSampleSize>
         <LeadOff>FALSE</LeadOff>
         <BaselineSway>FALSE</BaselineSway>
         <ExcessiveACNoise>FALSE</ExcessiveACNoise>
         <MuscleNoise>FALSE</MuscleNoise>
         <LeadDataCRC32>3708052568</LeadDataCRC32>
         <WaveFormData>
BgAGAAYABgAXACYANQBEAFoAcACGAJwAqACyALwAxgCgAHwAWAA0AAQA1v+o/3r/eP92
/3T/cv97/4T/jf+W/6X/sv+//8z/1P/a/+D/5v/o/+r/7P/u//L/9P/2//j/+v/6//r/
+v/6//r/+v/6//r/+v/6//r//P/8//z//P/6//r/+v/6//v//P/9//7//P/8//z//P/8
//z//P/8//z//P/8//z//f/+////AAAAAAAAAAAAAAAAAAAAAAAAAAAAAAAAAAABAAIA
AwAEAAYABgAGAAYACAAIAAgACAAJAAoACwAMAA0ADgAPABAAEQASABMAFAAWABgAGgAc
AB0AHgAfACAAIQAiACMAJAAkACQAJAAkACQAJAAkACQAJgAmACYAJgAmACYAJgAmACUA
JAAjACIAHwAeAB0AHAAZABgAFwAWABUAFAATABIADgAMAAoACAAFAAQAAwACAAEAAAD/
//7//P/8//z//P/6//r/+v/6//r/+v/6//r/+P/4//j/+P/4//j/+P/4//j/+P/4//j/
+P/4//j/+P/4//j/+P/4//j/+P/4//j/9v/2//b/9v/2//b/9v/2//j/+P/4//j/9//2
//X/9P/2//j/+v/8//r/+v/6//r/+v/6//r/+v/6//r/+v/6//z//P/8//z//v/+//7/
/v/+//7//v/+//7//v/+//7//v/+//7//v/8//z//P/8//z//P/8//z//v/+//7//v/+
//7//v/+//z//P/8//z/+v/6//r/+v/6//r/+v/6//r/+v/6//r/+v/6//r/+v/6//r/
+v/6//j/+P/4//j/+P/4//j/+P/4//j/+P/4//j/+P/4//j/+P/4//j/+P/4//j/+P/4
//f/9v/1//T/9//4//n/+v/5//j/9//2//b/9v/2//b/+P/4//j/+P/2//b/9v/2//j/
+P/4//j/9v/2//b/9v/2//b/9v/2//j/+P/4//j/+v/6//r/+v/8//z//P/8//7//v//
////////////AAADAAYABwAJAAwADAANAA0ACQAHAAQAAwABAAEAAQAAAP///v/9//z/
+//6//f/9v/2//f/9//2//b/9//3//f/9f/0//P/8//0//T/8//z//H/8f/x//H/8f/x
//H/8f/x//H/8f/x//P/8//0//T/9P/0//P/8//1//X/9f/1//L/9P/2//b/+f/9/wQA
DQAdADAAQwBVAGsAgACUAKgAtgC4ALQAowCAAE4AFwDd/6j/gv9v/23/cf93/33/gf+H
/5X/pP+z/8H/z//b/+D/4//p//D/9P/y//P/+f/7//v/+v/7//z//P/6//v//P/9/wAA
AAAAAAAAAgACAAAAAgABAAEAAAD//wEAAQABAAAAAgACAAIAAgADAAMAAwAEAAMAAwAD
AAMABAAEAAUABgAEAAQABQAGAAYABgAEAAYACAAJAAkACQAHAAcABwAJAAcABwAHAAgA
CwALAAsADQAPABAAEQASABAAEgAUABUAFQAWABcAGAAaABwAHAAdAB4AHwAgACEAJAAm
ACYAJwAoACoAKgAqACwALQAtAC0ALQAtAC0ALQArACwALAAsACsAKwAqACkAJgAmACcA
JwAkACIAIQAfAB4AHgAcABoAGAAWABUAEwAPAA0ADAALAAkABwAHAAYABwAGAAUABAAD
AAMAAgABAAAA///+//3//v/+//7//v/+//7//v/+//3//f/+//7////////////8//z/
/f/9/////f///////f/9//3//f/7//v/+//7//7//v/+//7//P/6//z//f//////////
////AAAAAAAAAAABAAEAAQD//wAAAgADAAEA/////wAA/////wAAAAABAAIAAgADAAMA
AwADAAUABAACAAEAAQABAAEAAQABAAMAAwACAAIAAgACAAAAAAAEAAQAAwADAAIAAgAC
AAAAAgACAAAAAAABAAEAAQACAAIAAgACAAEAAAD////////+//7//f/7//z//v8AAAIA
AAD+//3//f///////v/9//3//f/9//3//v/////////9//z/+//7//3//f/+//7/+//6
//r//P/6//r/+//7//v/+//7//r//P/8//3//f/7//r/+v/5//n/+v/6//r//P/8//3/
/f///wEA/f/9/wAAAQACAAMABAAEAAQABQAFAAcABwAHAAgACgAMAAwADQAQABAAEQAR
AA0ACwAIAAcABwAHAAcABgADAAIAAQAAAP3//P/5//j/+v/7//v/+v/8//3//f/9//r/
+P/2//X/+P/4//f/9//3//f/9//3//X/9f/1//X/9//3//f/9//3//f/+P/4//j/+P/3
//f/9f/1//X/9f/0//L/9P/6//////8EABEAHwAwAEMAWQBrAH4AlACsALwAvgC+ALMA
jgBcACcA9f/E/5L/d/91/3n/df91/3X/e/+H/5b/o/+x/8H/z//Y/9//5f/q//D/8P/x
//P/9//1//b/9//4//j/+v/7//z//f/+//7//v/+//7//v/8//7/AAABAAEAAQD/////
///+//7//v/+//7/AQABAAEAAgADAAMAAwADAAAAAAABAAIABAAEAAUABgAEAAQAAgAE
AAUABwAIAAkABwAHAAcACQAHAAcABwAIAAsACwALAA0ACwAMAA0ADgAQABIAFAAVABUA
FgAXABgAGQAaABkAGQAbAB0AHwAhACQAJgAmACcAJgAoACgAKAAoACkAKQApACkAKQAp
ACkAKQAqACoAKgApACkAKAAnACIAIgAjACMAIgAgAB8AHQAeAB4AHAAaABYAFAATABEA
DQALAAoACQAHAAUABQAEAAUABAADAAIA//////7//f////////////7//v/+//7//v/+
//7//v/7//v//P/8//z//f/+/////f/8//z/+//9//v//f/9//v/+//7//v/+f/5//n/
+f/6//r/+v/6//v/+v/9/////f/9//3//f///wAAAAAAAP/////+//3//f/+/wAAAQAB
AP////8AAP////8AAAAAAgACAAEAAQABAAEAAQADAAMAAgACAAMAAQABAAEAAQADAAMA
AgACAAIAAgAAAAAAAgACAAEAAQACAAIAAgAAAAIAAgAAAAAA////////AAAAAAAAAAD/
//7//f/9//3///8AAAAA///8//z//P/8//3//P/8//3//f/9//z/+//5//n/+f/5//j/
+f/5//n/+v/6//r/+//5//n/+v/6//v/+v/6//z/+f/4//j/9//3//f/9//2//f/+P/6
//v/+//6//r/+f/7//z//P/8//7//P///wAAAAAAAAAAAAACAAIAAwADAAUABQAFAAYA
BwAIAAcABwAGAAYABwAHAAgABwAFAAUAAQABAAEAAAD///7//f/8//3//P/5//j/+P/5
//n/+P/3//f/9v/1//X/9P/z//P/8v/y//H/8f/x//H/8f/x//H/8f/x//H/8f/x//H/
8f/x//H/8v/y//L/8v/x//H/8//z//P/8//y//T/9P/0//f/+/8CABEAIwA2AEkAXwB1
AIoAogC6AMYAyADGAK8AhABOABUA3/+o/3z/af9n/2f/a/9v/3H/ef+F/5T/o/+1/8H/
yf/W/+H/5f/o/+r/7P/t/+//8//1//T/9f/2//b/9v/3//j/+f/4//j/+P/4//j/+P/2
//j/+v/7//v/+//9//3//f/8//r/+v/6//r//f/9//3//v////////////7//v///wAA
/v/+////AAACAAIAAAACAAIAAwADAAMAAwADAAMABQAFAAUABQAGAAcABwAHAAkACwAM
AA0ADgAMAA4AEAARABEAEgATABQAGAAaABoAGwAaABsAHAAdACEAJAAlACcAKAAqACoA
KgAoACkAKQApACkAKQApACkAKQAqACoAKgApACkAKAAnACQAJAAlACUAIgAgAB8AHQAa
ABoAGAAWABQAEgARAA8ADwANAAwACwAHAAUABQAEAAMAAgABAAAAAQABAAAA///9//3/
/f/9//r/+v/6//r//P/8//z//P/5//n/+v/6//n/+f/5//n/+P/4//n/+f/7//n/+//7
//v/+//7//v/+f/5//n/+f/8//z//P/8//z/+v/8//3//////////////wAAAAAAAP7/
//////////8AAAIAAwABAP////8AAAMAAwAEAAQABAAEAAMAAwADAAMAAwAFAAUABAAE
AAUABgAHAAgACQAIAAcABQAEAAQABAACAAIABQAGAAYABwAGAAYABgAEAAYABgAEAAQA
BQAFAAUABgAEAAQABAADAAQAAwADAAMABQAGAAYABQADAAQABQAGAAgABgAFAAUABQAF
AAQAAwADAAMAAwADAAIAAwADAAMAAwACAAEAAQABAAEAAgACAAEAAAAAAAIA/v/+////
///////////+//7//v/////////+//7//f/9//7//v/+//7//v//////AwAFAAUABQAG
AAYABgAGAAYACAAIAAkACQAJAAkACQAKAAoADAAMAA0ADQAMAAwACwALAAkABgAFAAQA
BQAGAAYABAACAAAA/v////7/+//6//v//f/+//7/+//7//r/+f/3//b/9f/1//j/+P/3
//f/9f/1//X/9f/3//f/9//3//n/+f/5//n/9//3//j/+P/2//b/9f/1//f/9//3//f/
+P/2//b/+P///wcADAAXACsAQABTAGcAewCOAKYAvADEAMgAxACpAIAATAARANP/oP9+
/2//a/9x/3f/ff+B/4v/lf+i/7X/x//T/9n/4v/p/+//8v/y//D/8//3//n/+//8//3/
/v/+//z//f/+////AAAAAAAAAAAAAAAA/v8AAAAAAQABAAEAAwADAAMAAgAAAAAAAAAA
AAMAAwADAAQABAADAAIAAQADAAQABgAIAAYABgAHAAgABgAGAAQABgAIAAkACQAJAAsA
CwALAA0ADQANAA0ADgARABEAEQATABMAFAAVABYAGAAaABwAHQAbABwAHQAeACIAJAAk
ACUAKAApACoAKwAuADAAMAAxADQANgA2ADYANgA3ADcANwA1ADUANQA1ADcAOAA4ADgA
NQA1ADQAMwAyADIAMwAzADAALgAtACsAKAAoACYAJAAkACIAIQAfAB0AGwAaABkAFwAV
ABUAFAARABAADwAOAA0ADQAMAAsADQANAA0ADQAKAAoACgAKAAwADAAMAAwADQANAA4A
DgALAAsACwALAAoACgALAAsACQAHAAkACQALAAsACwALAAkACQAJAAkACgAKAAoACgAK
AAgACgALAAkACQAJAAkACQAKAAoACgAKAAsACwALAAsADAAOAA8ADQALAAsADAALAAsA
DAAMAA4ADgANAA0ADQANAA0ADwAOAAwACwALAA0ADQANAA0ADQANAAwADAAOAA4ADAAM
AAwADAALAAsACgAKAAoACAAJAAoACQAKAAkACQAJAAoACAAIAAgABwAIAAcABwAHAAcA
CAAIAAcABwAIAAkACgAKAAgABwAHAAcABwAGAAUABQAFAAUABQAGAAcABwAHAAkACAAH
AAcABQAFAAYABgAHAAYABgAIAAQABAAFAAUABQAFAAUABAACAAIAAwADAAQABAAFAAUA
BQAGAAYABgAHAAYABgAFAAMAAwADAAMAAwAFAAUABQAGAAYABgAGAAQABAAFAAYABQAE
AAQAAwADAAQABAADAAYABAAEAAQABAAEAAQABAAEAAUABgAHAAgACQAKAAsADAAMAA0A
DQAPAA0ADQAOABAAEgASABMAFAAUABUAFQATABEADgANAAsACQAJAAgABwAIAAcABgAF
AAQAAQAAAAAAAgADAAMABAAEAAMAAgD//wAA/////wAA/v/9//3//f/9//3//f/9////
/////////f/9//3//f/9//7//v/+//7//f/9//3/+//7//v/+v/6//7/AAABAAcAEgAh
ADEAQABRAGcAewCOAKQAtAC6ALoAsACVAGoANAD7/8f/mv+A/3f/d/95/33/g/+L/5H/
n/+w/7//yf/V/9//5v/p/+//9P/4//j/+f/7//v/+f/6//v//P/8//r/+//8//3/AAAA
AAAAAAAAAAAA/v8AAAEAAQAAAP///////////v///wAAAQACAAEAAQABAAIAAQABAAEA
AQAAAAAAAQACAAIAAgADAAQAAgACAAAAAgACAAMAAwADAAMAAwADAAUABQAFAAUABgAJ
AAkACQALAAkACgALAAwACwAMAA0ADQAPABAAEQASABQAFgAWABcAGAAZABoAGwAdAB4A
HQAdAB8AIgAjACQAIgAjACMAIwAhACEAIQAhACMAJAAkACQAIwAjACIAIQAeAB4AHwAf
ABwAGgAZABcAFgAWABQAEgASABAADwANAAoABwAFAAMAAwABAAEAAAD///7//f/8//v/
+//6//n/9v/1//T/8//1//b/9//4//j/+P/4//j/9v/1//X/9P/1//X/9f/1//b/9v/3
//f/9v/z//T/8//1//X/9f/1//H/8f/x//H/9P/0//T/9P/y//D/8v/z//X/9f/1//X/
8//0//T/9P/1//f/+P/5//b/9v/3//f/+f/3//f/+P/3//f/+P/4//j/+P/3//f/+P/5
//r//f/8//r/+f/5//n/+f/5//n/9//3//b/9v/4//r/+v/8//v/+v/4//f/+P/4//j/
9v/4//j/9v/2//f/9//3//j/+P/4//j/9//2//X/9f/1//X/9v/2//X/8//0//X/9v/2
//T/8//z//P/8//y//H/8f/x//H/8f/y//P/8//z//X/9P/z//P/8f/x//L/8v/x//D/
8P/y//D/8P/x//H/8f/x//H/8P/w//D/8f/x//H/8P/w/+//7f/u/+7/7v/u/+7/7//v
/+//7//t/+v/7v/w//D/8P/w//P/9P/2//f/9//3//f/+P/8//7//v///wAAAAABAAEA
AAD///3//f/5//n/+f/4//X/9P/z//L/8f/w/+3/7P/q/+v/6//q/+3/7//w//H/7f/s
/+v/6//r/+r/6P/n/+j/6f/q/+v/6//r/+v/6//r/+v/6//r/+n/6f/q/+r/7P/s/+v/
6//t/+3/7f/t/+r/7P/q/+z/8//3//r/AQAPACAANQBJAFkAagCCAJoArAC0ALQAqwCO
AGAALQD9/87/nv95/23/b/9t/23/bf9x/3v/iP+X/6X/tf/D/87/1//b/+D/5v/o/+n/
6f/p/+v/7f/v//H/8v/y//P/9P/1//T/9P/0//T/9P/0//L/9P/2//f/9//3//f/9//3
//b/9v/2//b/9v/2//X/9P/0//f/9//3//f/9v/2//f/+P/4//j/+f/6//r/+v/4//r/
+P/5//n/+f/5//n/+f/7//v/+//7//z//f/9//3//////wAAAQACAAEAAgADAAMABQAG
AAcACAAMAA4ADgAPABAAEQASABMAFAAWABYAFwAWABgAGAAYABkAGwAcAB0AGwAbABsA
GwAaABoAGQAYABkAGQAYABcAFAAUABUAFQAUABIAEQAPAAwADAAKAAgABgAEAAMAAQAA
AP////////z/+f/4//b/9//2//X/9P/z//P/8v/x//P/8//z//P/8f/w/+//7v/u/+7/
7v/u/+//7//w//D/7f/t/+3/7f/t/+7/8P/x//H/7//x//H/7//v/+//7//t/+3/7f/t
/+7/7v/u/+7/8P/u//D/8f/x//H/8f/x//H/8v/y//L/8v/z//P/8//1//b/+P/5//f/
9f/1//b/9//3//j/+P/4//j/9//3//f/9//3//n/+//6//r/+//5//n/+f/5//n/+f/4
//j/+P/4//b/9v/4//j/9//3//j/+P/4//b/9v/2//T/9P/1//X/9f/2//b/9v/2//X/
9P/z//P/8//1//b/9v/1//P/9P/1//b/9v/0//P/8//1//X/9P/z//P/8//z//P/9v/3
//f/9//3//b/9f/1//P/8//0//T/9f/0//T/9v/0//T/9f/1//X/9f/1//T/9P/0//X/
9f/2//b/9//3//f/+P/4//j/+P/4//n/+f/5//n/+f/5//f/+f/5//n/+P/6//z//v/+
//7//v/+//7//////wIAAwAEAAYACAAKAAoACwANAA4AEAARAA0ACwAIAAcABQAFAAUA
BAAFAAQAAwACAAEAAAD9//z//P/9//3//P/+//////////3//P/7//v/+v/6//n/+f/5
//n/+f/5//v/+//7//v/+//7//v/+//7//v//P/8//z//P/7//v/+f/5//n/+f/6//z/
AAACAAEABQAOAB0AMQBGAFkAbQCBAJoAtADGAMoAygDCAKcAeABAAAcAz/+a/3r/cf9x
/3H/df95/4H/if+X/6j/uf/H/9H/2f/g/+f/6//w//L/9P/z//X/9f/1//j/+f/6//r/
/P/9//7///////7//f/8//7//v/8//7//v/////////////////+//7//v/+//7/////
////AAD//////////wAAAAABAAIAAAAAAAEAAgACAAIAAAACAAIAAwADAAMAAwADAAMA
BQAFAAUABQAGAAcABwAHAAkABwAIAAkACgAIAAoADAANAA4AEAASABQAFgAYABgAGQAa
ABsAHAAdACAAIgAiACMAIgAkACQAJAAmACcAJwAnACUAJQAlACUAJQAmACYAJgAlACUA
JAAjACIAIgAjACMAHgAcABsAGQAaABoAGAAWABQAEgARAA8ADwANAAwACwAIAAUABAAC
AAMAAgABAAAA//////7//f/9//3//f/9//7//v/+//7//P/8//z//P/7//v//P/8//v/
+//7//v//P/8//3//f/7//n/+//7//n/+f/5//n/+P/5//r/+//8//z//P/8//z/+v/8
//3//P/7//r/+f/6//z//f/+//z//f/9//3//P/8//3//f/9//v/+//8//3//f/+//7/
/v/+//3//f/9//3//f///////v/+//////////////8AAAEAAQACAAAAAAD+//7/AAAA
AP/////+//7//v/8////AAD//wAA////////AAD+//7//v/9//////8AAAEA//8AAAAA
///9//7///8AAAIAAAD/////AQABAAAA//8BAAEAAQABAAAAAQABAAEA///+//3//f//
////AAAAAP3//P/8//7//v/+///////9//3//f/8//7//v///////f/8//z/+//9//7/
/v/+//7//v/////////////////+/////v/9//7//v/+//7//f/8//z//P/8//z//f/9
//3//v8AAAAAAAAAAAIAAgADAAMABwAHAAcACAAIAAoACgALAA8AEAASABMAEAANAAkA
BwAFAAUABQAEAAMAAgABAAAA///+//v/+v/6//v/+//6//j/+f/5//n/9//2//X/9f/4
//j/9//3//X/9f/1//X/9f/1//X/9f/1//X/9f/1//X/9f/2//b/9v/2//X/9f/1//X/
9f/1//r/+P/2//j/+////wYAEQAhADAAQwBXAGsAfACSAKgAtgC4ALgAqwCIAFgAIQDl
/7D/iP9x/2v/bf9x/3n/f/+F/4//nv+r/7n/xf/P/9j/3//n/+r/7P/s/+//8f/z//P/
9P/1//b/9v/2//f/+P/5//r/+v/6//r/+P/4//b/+P/4//n/+f/5//v/+//7//r/+v/6
//r/+v/7//v/+//8//v/+//7//v/+v/6//v//P/8//z//f/+//3//P/5//r//f///wAA
AQD///////8BAAMAAwADAAQABAADAAIAAwADAAQABQAGAAgACgAMAA0ADQAOAA8AEAAQ
ABIAEgATABQAFQAWABcAGgAcABwAHQAdAB4AHQAcAB8AIQAiACMAJQAlACUAJQAkACQA
IwAiACEAIQAgAB8AHgAeAB8AHwAcABoAGQAXABQAFAASABAADgAMAAsACQAFAAMAAgAB
AAEA//////7/+//6//n/+P/5//n/+P/3//X/9f/1//X/9P/0//T/9P/0//T/9P/0//X/
9f/2//b/9f/1//X/9f/0//T/9f/1//P/8f/z//P/8//z//P/8//x//H/8f/x//L/8v/y
//L/9P/y//T/9f/1//X/9f/1//P/9P/0//T/9v/3//f/9//1//b/+P/5//n/9//3//j/
+P/3//f/9v/3//j/+P/5//v/+//7//3/+//6//r/+//9//3//f/9//v/+//6//r/+v/6
//j/+P/8//z/+//7//r/+v/6//j/+//8//v//P/8//v/+v/6//r/+v/6//n/+v/5//n/
+f/5//r/+v/5//f/+P/5//r/+v/4//f/9//7//v/+v/5//n/+f/5//n/+P/5//n/+f/5
//j/9//3//n/+f/6//r/+f/4//j/+v/6//r/+//7//n/+f/5//j/+P/4//n/+f/5//j/
+P/3//n/+v/6//r/+//6//r/+f/3//f/9//3//f/+f/5//n/+f/4//f/9v/6//j/+f/8
//z//P/8//z//f/+/wAAAQAFAAUABQAGAAYACAAIAAkADAAMAA0ADQAJAAcABAADAAEA
AQABAAAA///+//3//P/5//j/9f/0//b/9//3//b/+P/5//n/+f/1//T/8//z//T/9P/z
//P/9f/1//X/9f/1//X/9f/1//P/8//z//P/9f/1//b/9v/4//j/9//3//X/9f/1//X/
9v/4//j/+v/9/wMACgAXACkAPgBPAGEAcwCKAJ4ArgCyALIAqgCNAGAALgD7/83/ov+E
/3n/d/95/33/gf+F/4v/mf+o/7n/yf/T/9v/4P/l/+v/7v/w//L/9f/3//n/+//8//3/
/v/+//7///8AAAEAAQAAAP///v8AAAAA/v8AAAIAAwADAAMAAwADAAMAAgACAAIAAgAC
AAUABQAFAAYABQAFAAUABQAGAAYABwAIAAYABgAHAAgACAAIAAYACAAJAAsADAANAAsA
CwALAA0ADwAPAA8AEAARABEAEQATABUAFgAXABgAFgAYABoAGwAdAB4AHwAgACQAJgAm
ACcAJgAnACgAKQAsAC4ALgAvADIANAA0ADQAMgAzADMAMwA1ADUANQA1ADUANgA2ADYA
NwA3ADYANQAyADIAMwAzAC4ALAArACkAKAAoACYAJAAiACAAHwAdABwAGwAbABsAFwAV
ABUAFAATABIAEQAQABEAEQAQAA8ADQANAA0ADQAMAAwADAAMAAwADAAMAAwACQAJAAoA
CgAHAAcABwAHAAcACAAKAAsACQAHAAkACQAJAAkACQAJAAcABwAHAAcABgAGAAYABgAH
AAYACQALAAkACQAJAAkACAAIAAcABgAHAAkACgALAAkACgAMAA0ACwAJAAkACgALAAsA
DAAMAAwADAALAAsADQANAA0ADwANAAwADAANAA0ADQANAA0ADQANAAwADAAKAAoACAAI
AAgACAAHAAcACwAMAA0ADAAKAAoACAAIAAkACQAJAAoABwAGAAUAAwADAAMABAAFAAUA
BgAGAAUAAwAEAAUABgAGAAQAAwADAAcABwAGAAUABQAFAAUABQAEAAUABQAFAAcABgAF
AAUAAwADAAQABAADAAIAAgAEAAQABAAFAAUAAwADAAMAAgAEAAQABQAFAAMAAgACAAEA
//8AAAAAAAADAAQABgAHAAMABQAIAAkACgALAAwADAAMAA0ADQANAA0ADQAOABAAEgAS
ABMAFAAUABUAFQATABEADgANAAsACwALAAoACQAIAAcABgAHAAYAAwACAAAAAQABAAAA
AAABAAEAAQABAAAA/////////v/8//v//f/9//3//f/7//v/+//7//n/+f/5//n/+//7
//z//P/8//z/+//7//3//f/9//3//P/+//z/+v/7/wEABAANAB0AMgBDAFMAZQB6AJAA
qADCAMwAzADFAKwAgABJABUA4P+u/4f/ef93/3f/ef97/3//h/+W/6P/sf+//83/2v/j
/+n/7v/y//b/9f/1//n//f/+////AAAAAAAAAQACAAMAAgACAAIAAgACAAIAAAACAAYA
BwAHAAcABQAFAAUABAAEAAQABAAEAAYABwAIAAoACQAJAAkACQAGAAYABwAIAAoACgAL
AAwADAAMAAoADAAMAA0ADQANAA8ADwAPABEADwAPAA8AEAARABEAEQATABUAFgAXABgA
GAAaABwAHQAbABwAHQAeACIAJAAkACUAJwApACsALQAuADAAMAAxADQANgA2ADYANAA1
ADUANQA3ADcANwA3ADkAOgA6ADoANwA3ADYANQAzADQANgA3ADIAMAAvAC0ALAAsACoA
KAAoACYAJQAjAB8AHQAcABsAGgAZABoAGgAXABYAFQAUABEAEQAQAA8AEQARABEAEQAO
AA4ADgAOABAAEAAQABAADQANAA4ADgANAA0ADQANAA4ADgAPAA8AEQAPABEAEQAPAA8A
DwAPAA8ADwAPAA8AEAAQABAAEAAOAAwADgAPAA8ADwAPAA8ADwAQABAAEAAQABEAEQAR
ABEAEgAUABUAFQATABMAFAATABMAFAAUABQAFAATABMAFAAVABYAGQAXABYAFgAXABUA
FQAVABUAFwAXABYAFgAYABgAFgAWABYAFgAVABUAFgAWABYAFAAUABQAEgASABEAEQAR
ABIAEwAUABUAFQASABEAEQARABEAEgASABEADwAQABEAEgAUABIAEQARABEAEQAQAA8A
EQARABEAEQASABMAEwATABUAFAATABMAEQARABIAEgATABIAEgAUABQAFAAVABUAFAAT
ABIAEAASABIAEwATABUAFAAUABMAFgAYABkAGgAeAB4AHwAfAB0AHQAdAB0AHgAhACIA
IwAmACYAJgAmACQAJAAlACYAJQAkACQAIwAfACAAHgAdACAAHwAeAB0AHAAbABoAGQAY
ABYAFgAWABYAFgAWABYAFgAVABQAEwASABAAEAAQABAAEgASABIAEgAUABQAFAAUABIA
EgASABIAEgASABIAEgASABIAEgASABQAFAAUABQAFgAWABYAFgAcACAAJAAoADsATABd
AG4AhACaALAAxgDKAM4A0gDWAKsAgABVACoAAgDc/7b/kP+S/5T/lv+Y/6T/rv+4/8L/
zf/W/w==
         </WaveFormData>
      </LeadData>
      <LeadData>
         <LeadByteCountTotal>10000</LeadByteCountTotal>
         <LeadTimeOffset>0</LeadTimeOffset>
         <LeadSampleCountTotal>5000</LeadSampleCountTotal>
         <LeadAmplitudeUnitsPerBit>4.88</LeadAmplitudeUnitsPerBit>
         <LeadAmplitudeUnits>��V</LeadAmplitudeUnits>
         <LeadHighLimit>2147483647</LeadHighLimit>
         <LeadLowLimit>268435456</LeadLowLimit>
         <LeadID>V5</LeadID>
         <LeadOffsetFirstSample>0</LeadOffsetFirstSample>
         <FirstSampleBaseline>0</FirstSampleBaseline>
         <LeadSampleSize>2</LeadSampleSize>
         <LeadOff>FALSE</LeadOff>
         <BaselineSway>FALSE</BaselineSway>
         <ExcessiveACNoise>FALSE</ExcessiveACNoise>
         <MuscleNoise>FALSE</MuscleNoise>
         <LeadDataCRC32>188752735</LeadDataCRC32>
         <WaveFormData>
BgAGAAYABgAUACAALAA4AE0AYABzAIYAlACiALAAvgCmAI4AdgBeADkAFgDz/9D/y//G
/8H/vP/A/8L/xP/G/9D/2P/g/+j/7P/w//T/+P/5//r/+//8////AAABAAIABAAEAAQA
BAAEAAQABAAEAAQABAAEAAQABgAGAAYABgAEAAQABAAEAAUABgAHAAgABgAGAAYABgAG
AAYABgAGAAYABgAGAAYACAAIAAgACAAIAAgACAAIAAgACAAIAAgACAAIAAgACAAKAAoA
CgAKAAwADAAMAAwADgAOAA4ADgAQABAAEAAQABEAEgATABQAFQAWABcAGAAaABwAHgAg
ACEAIgAjACQAJQAmACcAKAAoACgAKAAoACoAKgAqACoALAAsACwALAAsACwALAAsACsA
KgApACgAJQAkACMAIgAfAB4AHQAcABkAGAAXABYAEgAQAA4ADAAJAAgABwAGAAMAAgAB
AAAA/v/+//7//v/8//z//P/8//z//P/8//z/+v/6//r/+v/8//z//P/8//r/+v/6//r/
+v/6//r/+v/6//r/+v/6//j/+P/4//j/+P/4//j/+P/4//j/+P/4//r/+v/6//r/+P/4
//j/+P/7//z//f/+//z//P/8//z//P/8//z//P/8//z//P/8//z//P/8//z//f/+////
AAD+//7//v/+//7//v/+//7//v/+//7//v/8//z//P/8//z//P/8//z//v/+//7//v/8
//z//P/8//r/+v/6//r/+v/6//r/+v/4//j/+P/4//j/+P/4//j/+P/4//j/+P/4//j/
+P/4//f/9v/1//T/9v/2//b/9v/0//T/9P/0//T/9P/0//T/9P/0//T/9P/0//T/9P/0
//P/8v/x//D/8f/y//P/9P/y//L/8v/y//L/8v/y//L/8v/y//L/8v/y//L/8v/y//L/
8v/y//L/8P/w//D/8P/w//D/8P/w//D/8P/w//D/8v/y//L/8v/0//T/9P/0//b/9v/2
//j/+P/3//b/9//7//z//v8AAAEAAgACAAIA///9//v/+v/6//f/9//3//b/9v/1//T/
8//w/+7/7P/s/+z/7P/q/+n/6f/q/+r/6f/p/+j/6P/o/+j/6P/o/+b/5v/m/+b/5v/m
/+b/5v/k/+T/5P/k/+b/5//n/+f/5v/m/+X/5f/n/+f/5//n/+T/5f/j/+P/4//l/+f/
8f///xAAHQAsAEEAVABnAHoAiQCVAJoAkQB4AFMAKgACANn/tf+l/6T/pP+l/6X/of+h
/6n/sf+5/8P/zf/U/9X/2f/d/+L/5P/i/+P/5//p/+j/5//o/+j/6P/m/+f/5//n/+n/
6v/q/+r/7P/s/+v/6//s/+v/6v/p/+v/7P/s/+z/7f/t/+3/7f/t/+7/7f/s/+v/6//r
/+v/7f/u/+//7//t/+3/7v/u/+7/7f/t/+3/8P/w//D/8P/u/+7/8P/w/+//7v/t/+7/
8f/x//H/8f/z//T/9f/2//f/+P/4//f/9//4//r/+//+/wEAAQACAAEAAgAEAAUABwAI
AAsADAAKAAoACwANAA8AEAAQABAAEAAQABAADwAQABAAEQARAA8ADgAOAAwACwALAAsA
CwAHAAUAAwADAAAA///8//r/9v/1//P/8f/v/+7/7P/q/+n/5//n/+b/5//m/+X/5P/i
/+L/4f/f/93/3v/e/97/3//e/97/3v/e/97/3v/f/93/3f/e/97/4P/f/97/3f/b/9z/
3f/d/93/3f/e/9//3f/d/93/3f/e/93/3f/d/93/3v/e/97/3f/d/93/3v/g/+D/4P/e
/+D/4P/g/+D/4P/h/+H/4f/h/+L/4v/i/+D/4P/g/+H/4f/h/+H/4f/j/+P/4//k/+L/
4v/i/+L/4P/g/+D/4f/h/+H/4f/h/+L/4//j/+T/4//i/+D/3//i/+L/4v/g/+L/4v/i
/+L/4v/i/+H/4P/g/+D/4P/h/+H/4P/g/+D/3//f/9//3//e/97/3f/b/97/3//e/+H/
3//f/97/3v/e/9//3//f/97/3v/e/97/4P/g/+D/4P/e/97/3v/e/9//3//f/9//3f/d
/93/3f/f/9//3//f/9//3v/e/97/3v/f/9//3//f/9//3//f/9//3//f/9//4P/g/+D/
4P/i/+T/4v/h/+T/5f/m/+f/6P/o/+j/6P/q/+n/6f/p/+v/7v/u/+//8P/x//L/8v/y
//H/7//t/+z/7v/r/+v/6//q/+r/6f/o/+f/5P/i/+D/4v/i/+L/4P/h/+H/4v/i/93/
3f/c/9z/3f/e/9//4P/g/+D/4P/g/9//3v/d/9z/3v/e/97/3v/g/+H/4f/h/+L/4v/h
/+H/3//f/9//3//e/9v/2//f/+H/4f/j/+3/+f8IABkAKgA7AE4AYwB6AIsAkwCaAJcA
fABVACwABADd/7X/n/+g/6L/n/+Z/5X/lf+b/6X/rf+1/8H/yv/P/9X/2f/c/97/4P/f
/+H/5f/k/+P/5P/k/+T/5f/n/+j/6f/p/+r/6v/q/+r/6v/p/+n/7f/t/+3/7f/r/+z/
7P/s/+v/6//r/+v/7P/u/+7/7v/v/+//7//v/+3/7v/v/+//8P/x//P/9P/y//H/8f/x
//b/9v/2//b/9v/2//j/+P/2//b/9v/4//v/+//7//v/+f/6//v//P/+/wAAAQABAAMA
BAAGAAcACQALAAoACgAMAA4AEQATABMAFAAXABgAGgAaABsAHQAeAB4AHQAcAB4AHgAe
AB0AHQAeACAAIQAfAB4AHgAcABkAGQAZABkAFwAVABMAEwASABEADgAMAAoACQAHAAUA
AwACAAAA/v/9//v/+//6//r/+v/6//r/+f/4//b/8//1//b/9v/2//X/9P/0//T/9P/0
//T/9f/z//P/9P/0//X/9f/1//X/9P/0//T/8//z//P/9P/1//P/8//z//P/9P/z//P/
8//x//L/8v/y//L/8//0//b/9v/2//b/9P/2//b/9v/2//T/9f/1//X/9f/2//b/9v/4
//j/+P/5//f/9//3//f/+P/5//r//P/6//r/+v/6//z//P/8//3/+//7//v/+//9//3/
/P/8//r/+v/5//n//P/8//z/+v/8//z//P/8//z//P/7//r/+P/4//j/+f/7//r/+v/6
//f/9//3//f/+f/6//r/+f/4//f/9P/1//b/9//3//j/9v/3//f/9//2//b/9v/2//b/
9v/2//b/9v/2//b/9v/3//f/9//3//f/9//3//f/9f/1//X/9f/1//T/9P/0//X/9//4
//n/9//3//f/9//5//n/+f/5//r/+v/8//7//v/+//7//v/+//7//v8AAAEAAQABAAMA
AgACAAMABAADAAQABAAEAAYABQAEAAQABAABAAEAAQACAAIAAQAAAAAA/v/9//z/+v/6
//r/+P/1//X/9v/2//X/9f/0//T/9P/0//T/9P/y//L/8v/y//L/8v/y//L/8v/y//L/
8v/y//P/8//z//T/9P/z//P/8//z//P/8//0//P/8f/x//H/8//3/wMAFQAkADMARgBb
AG4AgwCaAKkAswC4AK0AkABpAD4AEgDn/8P/s/+w/7D/r/+t/6v/q/+x/7n/w//P/9f/
3P/l/+3/8f/y//L/9P/z//X/9//6//n/+v/6//r//P/9//3//f/7//z//P/8//7//v/9
//3//////////////wAAAAAAAP//////////AgAEAAQABAADAAMAAwADAAMABAAFAAUA
AwADAAQABAAGAAUABQAFAAgACAAIAAgACAAIAAoACgAKAAoACgAMAA0ADQANAA0ADwAQ
ABEAEgATABQAFAATABMAFAAWABcAHAAfAB8AIAAgACAAIQAhACQAJgAqACwALAAsAC0A
LwAwADAALwAuADAAMAAwAC8AMAAwADEAMQAxADAAMAAuAC0ALQAtAC0AKQAnACUAJQAk
ACMAIAAeABoAGQAXABUAFQAUABIAEAAPAA0ADQAMAAsACgAJAAgACgAKAAkABwAFAAYA
BgAGAAUABAAEAAQABAAEAAQABQADAAMABAAEAAQAAwACAAEAAwAEAAUABQAFAAUABgAH
AAUABQAFAAUABAADAAMAAwAFAAYABgAGAAUABQAFAAYABwAIAAkACAAIAAgACAAIAAgA
CQAJAAkACwAMAAwADAAKAAoACgALAA0ADQANAA0ADQANAA0ADgAMAAwADAAMAA4ADgAO
AA8ADwAPAA8ADwAPAA8ADgAOAAwADAALAAsADQAOAA8ADgAQABAAEAAQABAAEAAPAA4A
DgAOAA4ADwANAAwADAAMAAsACwALAAsADQAOAA4ADQANAA0ACwANAA0ADQAMAAwADAAN
AA0ADQAMAAwADAAMAAoACgAKAAoACgAKAAoACgAJAAkACQAJAAkACQAJAAkACAAHAAYA
BQAHAAYABgAGAAYABwAHAAcABQAFAAUABQADAAMAAwADAAYABgAGAAYACAAKAAoACwAK
AAwADAAMAAwADAAMAAwADgANAA0ADQAPABAAEAARABIAEQASABIAEgARAA8ADQAMAA0A
CwAMAA0ACwAKAAgABgAGAAQAAwACAAQABAAEAAIAAAD//////v/7//v/+v/6//z//P/8
//z/+v/6//r/+v/8//z//P/8//z//P/8//z/+v/7//v/+//4//j/9//3//n/+f/5//n/
+P/1//P/8//3//v///8JABsALgA9AEwAXwBwAIUAmgCpALMAtgCpAIwAZwA8ABAA5f/H
/7v/uP+6/7v/uf+1/7n/vf/D/8//3f/l/+j/7f/z//f/+P/2//b/9//5//3//v/9//7/
/v/+//7///////////8AAAAAAAACAAIAAQABAAEAAQABAAEAAQACAAIAAgABAAEAAQAB
AAIABAAEAAQAAQABAAEAAQACAAQABgAHAAUABQAGAAYABgAFAAUABQAIAAgACAAIAAoA
CgAMAAwACgAKAAoADAANAA0ADQANAA8AEAARABIAFAAWABcAFwAXABgAGgAbAB4AIQAh
ACIAIQAiACQAJQAnACgAKwAsAC0ALgAwADMANAA0ADMAMgAyADIAMgAxADMANAA2ADcA
NQA0ADQAMgAvAC8ALwAvAC0AKwApACkAJgAlACIAIAAcABsAGQAXABcAFgAUABIADwAN
AA0ADAALAAoACQAIAAgACAAHAAUABQAGAAYABgADAAIAAgACAAQABAAEAAUABQAFAAYA
BgAEAAMAAgABAAMABAAFAAUAAQABAAIAAwADAAMAAwADAAQAAwADAAMAAwAEAAQABAAB
AAEAAQACAAIAAgACAAAAAgACAAIAAgACAAMAAwADAAMABAAEAAQAAwACAAEAAQADAAMA
AwADAAEAAQABAAIABAAEAAQABAADAAIAAQABAAMAAwADAAMAAQABAAAAAAACAAIAAQAB
AAIAAgACAAAAAAAAAAAAAAAAAAAA///+//z//P/8//3//f/8//z//P/7//v/+//7//v/
/P/8//v/+//7//n/+//7//v/+v/6//j/+f/5//n/9v/2//b/9v/2//b/9v/2//b/9v/2
//b/9f/1//X/9f/1//X/9f/1//P/8//z//P/9f/0//T/9P/z//P/8v/x//L/8//0//X/
9f/1//X/9f/1//T/8//y//L/8v/y//P/8v/y//L/8//0//T/9f/1//T/8//y//L/8f/y
//H/8P/w//P/8f/w//L/8P/w//D/8P/w//D/8P/w//L/8v/y//L/8//0//X/9v/2//b/
+P/5//j/9//4//j/+v/7//z//f/+//7//v/9//n/9//2//b/8//z//P/8v/y//H/8P/w
/+7/7f/s/+z/7v/u/+z/6//r/+z/7P/p/+n/6P/o/+j/5v/m/+b/5v/k/+T/5P/k/+b/
5v/m/+b/5v/m/+b/5v/n/+f/5//m/+b/5f/l/+X/4//j/+P/4P/f/+H/4//h/+P/6//5
/wcAFgAjADQARwBaAG8AgACLAJEAkgCBAGIANwAMAOb/w/+r/6P/pP+g/5//of+h/6P/
q/+z/73/w//L/9L/1//Z/9v/3v/i/+L/4f/j/+P/4v/j/+T/5P/k/+L/4//j/+P/5P/m
/+f/6P/o/+j/5//n/+j/5//m/+X/4//k/+T/5P/k/+X/5v/n/+b/6P/o/+j/5//n/+f/
5//l/+b/5//n/+f/5//o/+j/6P/n/+f/5//o/+j/6P/o/+j/6P/q/+r/6v/q/+r/7P/t
/+3/7f/t/+3/7v/v//D/8f/y//L/8f/z//T/9v/3//r//f/9//7///8AAAIAAwABAAIA
BQAGAAgACAAJAAsADAAMAAsACgAIAAgACAAHAAcACAAKAAsACwAKAAoACAAHAAcABwAH
AAUAAwABAAEAAAD///z/+v/4//f/9f/z//L/8P/t/+r/6P/n/+j/6P/n/+b/5f/k/+T/
5P/j/+H/4P/g/9//3v/e/97/3//g/+D/4P/g/+H/4f/h/+L/4v/k/+P/4v/h/+H/4v/j
/+P/3//f/+D/4f/h/+H/4f/h/+L/4f/h/+H/4//k/+T/5P/h/+H/4f/i/+L/4v/i/+D/
4P/g/+D/4P/h/+P/5P/l/+T/5P/j/+L/4//k/+X/5//n/+f/5//n/+f/5//n/+j/6P/o
/+j/6P/o/+j/6P/p/+n/6f/p/+n/5//n/+b/5v/p/+r/6v/r/+v/6v/p/+b/6v/q/+r/
6v/p/+j/5v/k/+b/5v/m/+f/6f/o/+j/6P/n/+f/5//n/+X/5v/m/+X/5f/l/+P/5f/l
/+X/5P/k/+T/5f/l/+X/5P/k/+T/5P/m/+b/5v/m/+T/5P/k/+T/5f/l/+X/5f/l/+X/
5f/l/+X/5f/l/+X/5f/k/+T/5P/i/+P/4//j/+P/4//j/+P/4//j/+P/4//i/+L/4v/i
/+L/4v/i/+H/5P/i/+L/4v/i/+T/5v/o/+z/6//r/+v/7f/w//D/8f/y//X/9v/2//b/
9f/z//H/8P/w/+3/7f/t/+r/6v/p/+j/5v/k/+P/4v/k/+T/5P/i/+T/5f/n/+j/5P/j
/+H/4P/e/97/3v/e/9//4P/h/+L/5P/k/+T/5P/i/+L/4v/i/+L/4//j/+P/5P/k/+P/
4//l/+X/5f/l/+L/4//f/+H/4//l/+f/6//1/wYAGQAqADsASgBfAHYAiQCVAJwAmwCG
AGUAPgAYAPP/y/+t/6T/pv+l/5//m/+Z/53/p/+v/7f/w//O/9P/2//d/+D/5P/m/+X/
5f/l/+j/6//s/+z/7P/s/+3/7f/t/+3/7v/u/+7/7P/s/+v/6//u/+//8P/x/+//8P/w
//D/7//v/+//7//u//D/8P/w//H/8f/x//H/7//w//H/8f/z//P/9P/0//L/8f/x//H/
8v/y//L/8v/0//T/9v/2//b/9v/2//j/9//3//f/9//5//r/+//8//3//v/+//3//f/+
/wAAAQAEAAcABwAIAAsADAAOAA8ADQAOABEAEgAQABAAEQATABYAGAAZABoAGAAYABgA
FwAUABQAFQAVABcAFgAWABQAEQARABEAEQARAA8ADQANAAoACQAGAAQAAgABAP///f/9
//z/+v/4//X/8//z//L/8f/w/+//7v/u/+7/7f/r/+v/7P/s/+z/6//q/+r/6v/q/+r/
6v/r/+v/6//s/+z/6v/p/+j/5//o/+r/7P/t/+v/6//s/+3/7f/t/+3/7f/q/+n/6f/p
/+v/7P/s/+z/7f/t/+3/7v/u/+7/7v/s/+7/7v/u/+7/7v/v/+//7//x//L/8v/y//T/
9P/0//X/8//z//P/8//z//P/8//0//T/9P/0//T/9v/2//b/9//1//X/9f/1//X/9f/0
//T/9v/2//X/9f/2//b/9v/0//b/9v/2//b/9P/0//P/8v/0//T/9P/1//P/8v/y//L/
8f/x//H/8f/y//T/9f/1//X/9f/z//X/8//z//L/8v/y//P/8//z//L/8v/y//L/9P/0
//T/9P/0//T/9P/0//P/8//z//P/9f/1//X/9f/1//X/9f/1//X/9P/0//T/9P/1//X/
9f/2//f/+P/5//f/9//3//f/+P/4//j/+P/4//j/+P/5//j/+P/4//n/+P/6//r//P/8
//z//P/+//7//v8AAAEAAQABAAMABgAGAAcACAAMAA4ADwAQAA8ADQALAAoACgAHAAcA
BwAGAAYABQAEAAQAAgABAAAAAAAAAAAA/v/+////AQACAP/////+//7//P/8//z//P/8
//z//P/8//7//v/+//7/AAAAAAAAAAD+//////////7//v/9//3//f/9//3//f/8//3/
/f/9//v//f8DAA8AIQA0AEUAVABlAHwAlQCoALEAtwC4AKkAiABdADIACADd/8H/uf+6
/7j/t/+z/7P/t/+//8v/1f/d/+P/6v/v//H/8//2//r/+P/3//f/+f/4//v//P/8//z/
/v/////////+//7//f/8//3//v/+////AAD///7//f///wAAAAAAAP///////////v8A
AAAAAAD/////////////AAABAAEA/////wAAAAACAAEAAQABAAQABAAEAAQAAgACAAQA
BAAEAAQABAAGAAcABwAHAAcACQAKAAsADAANAA4ADgANAA4AEAATABUAFwAZABgAGAAZ
ABoAHAAdAB8AIAAjACQAJAAkACUAJwAnACgAKAAoACgAKAAoACcAJwAoACoAKwApACgA
KAAmACMAIwAjACMAIQAfAB0AHQAcABsAGAAWABIAEQAPAA0ADQAMAAoACAAFAAMAAwAC
AAMAAgABAAAA/v/+//3/+//7//z//P/8//3//P/8//z/+v/6//r/+//5//n/+v/6//r/
+f/4//f/+f/6//v/+//5//n/+v/7//n/+f/5//n/+v/5//n/+f/5//r/+v/6//n/+f/5
//r/+P/4//j/9v/5//r/+//8//r/+//7//v/+//8//z//P/8//z//P/9//3//f/9//3/
+//7//v//P/8//z//P/8//z//P/8//3//f/9//3//f///////v/+//z//P/7//v//P/8
//z/+v/6//r/+v/6//v//P/8//z//P/8//z//f/7//r/+v/6//r/+//8//3/+//8//z/
+//5//n/9//5//v/+//6//r/+v/7//v/+//6//r/+v/6//r/+v/6//r/+P/4//j/+P/5
//n/+f/5//f/9//3//f/+f/5//n/+f/3//b/9v/2//b/9//3//f/9f/1//X/9f/3//f/
9//3//b/9v/2//b/9v/2//b/9//3//b/9f/1//b/9v/3//f/9v/1//T/9P/2//j/+P/4
//j/+P/4//j/+P/4//r/+v/6//z//f/9//3///8CAAIAAwAEAAcACAAIAAgABQADAAEA
AAAAAP3//f/9//r/+v/5//j/+P/2//X/9P/0//T/9P/y//D/7//v/+7/7f/t/+z/7P/u
/+7/7v/u/+3/7P/r/+r/6v/q/+r/6v/o/+j/6P/o/+j/6f/p/+n/6P/o/+f/5//l/+X/
5f/l/+r/5//j/+X/5//n/+v/9f8BABAAHwAwAEEAUgBnAHwAiQCRAJwAlwB+AF0ANAAI
AN//u/+n/6T/pP+j/6X/o/+j/6f/r/+3/7//xf/O/9X/2f/d/+D/4P/g/+P/4//l/+T/
5f/m/+b/5v/m/+f/5//n/+n/6v/q/+r/6P/o/+f/5//p/+n/6f/p/+v/7P/s/+z/6//r
/+v/6//q/+z/7P/s/+v/6//r/+v/6f/q/+v/6//r/+v/7P/s/+r/6f/p/+n/7f/u/+//
8P/v/+7/7//u//D/8P/w//L/8v/x//D/7//x//L/8//0//b/+P/5//n/9//4//r/+//8
//////8AAP//AAACAAMABQAGAAkACgAIAAgACQALAA8AEAAQABAAEAAQABAADwAOAA4A
DwAPAA8ADgAOAAwACwALAAsACwAHAAUAAwADAAAA///8//r/+P/3//X/8//x//D/7v/s
/+v/6f/p/+j/5f/k/+P/4v/i/+L/4f/f/9//4P/g/+D/3//e/97/3v/c/9z/3P/d/93/
3f/e/97/3v/d/9z/2//b/9z/3f/d/9v/2//c/93/3f/d/93/3f/c/9v/2//b/9v/3P/c
/9z/2//b/9v/3P/e/97/3v/c/9z/3P/c/9z/3P/d/93/3f/d/97/3v/e/97/3v/e/9//
3f/d/93/3f/f/9//3//g/+D/4P/g/+D/4P/g/+D/4f/j/+P/4//j/+H/4f/g/+D/4P/g
/9//3//g/+D/4P/e/+D/4P/g/+D/4v/i/+H/4P/e/97/3v/f/+H/4P/g/+D/3//f/9//
3//f/+D/4P/f/9//3//d/9//3//f/97/3v/e/9//3//f/97/3v/e/97/3P/c/9z/3P/c
/9z/3P/c/93/3f/d/93/3f/d/93/3f/f/9//3//f/9//3v/e/97/3P/d/93/3f/d/93/
3f/d/9//3//f/9//3//e/93/3P/c/9z/3P/d/97/3v/e/9//3//e/97/3f/f/9//3//i
/+D/4P/g/+D/4v/i/+L/5P/n/+f/5//p/+r/6v/r/+z/7//w//D/8P/t/+v/6f/o/+j/
5f/l/+X/5P/k/+P/4v/i/+D/3//e/97/3v/e/9z/3f/d/97/3v/Z/9n/2P/Y/9r/2v/a
/9r/2v/a/9r/2v/c/9z/3P/c/9r/2v/a/9r/3P/d/93/3f/c/9z/2//b/9n/2f/Z/9n/
3P/b/9v/2//b/9//5f/v/wEAFAAhADAAQQBUAGkAegCFAI0AjAB3AFYAMQAKAOT/wf+p
/5//oP+e/5//m/+Z/5v/o/+t/7f/wf/J/87/0f/V/9n/3P/c/9z/3//h/+H/4v/j/+T/
5P/k/+b/5//n/+f/5//o/+j/6P/o/+j/5//n/+n/6f/p/+n/6f/q/+r/6v/p/+n/6f/p
/+r/7P/s/+z/7f/t/+3/7f/t/+7/7//v/+3/7f/u/+7/7//v//D/8f/2//b/9v/2//T/
9P/2//b/+P/4//j/+v/7//v/+//7//3//v///wAAAAACAAMAAwAFAAYACAAJAAwADwAP
ABAAEQASABQAFQAVABYAGQAaABsAHAAeACEAIgAiACEAIAAhACIAIwAjACMAJAAmACcA
JQAkACQAIgAhACEAIQAhAB0AGwAZABkAGAAXABQAEgAQAA8ADQALAAsACgAIAAYAAwAB
AAEAAAABAAAA///+//7//v/9//v/+//8//z//P/7//r/+v/6//r/+v/6//v/+f/5//r/
+v/4//f/9v/1//b/+P/6//v/9//3//j/+f/5//n/+f/5//j/9//3//f/9f/2//b/9v/4
//n/+v/8//r/+v/6//j/+P/4//j/+P/5//v//P/9//v//P/8//z//P/8//z//f/9//3/
/f/9//v/+//7//z//v/+//7//v/+//7//v////////////////////7//v/8//z/+//7
//r/+v/6//j/+//8//3//v/+//7//f/8//r/+v/6//v/+f/4//j/+P/5//n/+f/5//n/
+v/6//n/+f/5//f/+f/3//f/9v/2//j/+f/5//n/+P/4//j/+P/6//r/+v/6//j/+P/4
//j/9//3//f/9//3//f/9//3//f/9//3//f/9//2//b/9v/4//n/+f/5//f/9//3//f/
9v/1//T/8//3//j/+f/6//j/+P/6//3//v///wAAAAAAAAAAAgACAAEAAAABAAQABAAF
AAYABQAGAAYABgAFAAMAAQAAAAAA/f/9//3//P/8//v/+v/8//r/+f/4//b/9v/2//T/
8//z//T/9P/x//H/8P/w//D/8P/w//D/8P/w//D/8P/w//D/8P/w/+7/7v/u/+7/7v/v
/+//7//w//D/7//v/+//7//v/+//7P/v/+3/6f/p/+v/7f/z////EgAlADIAPwBSAGcA
fgCVAKUArACtAJ4AfQBUACoAAQDX/7n/rv+s/6n/p/+l/6P/pf+t/7X/vf/H/9L/2//h
/+X/6P/q/+7/7f/t//H/9P/z//T/9P/0//T/9f/1//X/9f/2//b/9v/2//b/9f/1//n/
+f/5//n/9//4//j/+P/3//f/9//3//r//P/8//z/+//7//v/+//5//r/+//7//3//f/+
//7/AAD///////8BAAAA///+/wAAAAACAAIAAgACAAIABAADAAMAAwADAAUABgAHAAgA
CAAKAAsACwALAAwADgAPABIAFQAVABYAGQAaABwAHQAfACAAIwAkACQAJAAlACcAKAAo
ACcAJgApACoAKwArACwALAAtAC0AKwAqACoAKAApACkAKQApACUAIwAhACEAIAAfABwA
GgAYABcAFQATABEAEAAOAAwADAALAAwADAAJAAgABwAGAAQABAADAAEAAQACAAIAAgAB
AAAAAAAAAAAAAAAAAAEA/////wAAAAAAAP///v/9////AAABAAEAAQABAAIAAwABAAEA
AQABAAIAAQABAAEA//8AAAAAAAD9//3//f/+//7//v/+//z/AAAAAAAAAAAAAAEAAQAB
AAEAAgACAAIABAAEAAQABQADAAMAAwADAAEAAQABAAIABQAGAAcACAAGAAYABgAHAAUA
BQAFAAUABQAFAAQABAAGAAYABQAFAAYABgAGAAQABAAEAAQABAACAAIAAQAAAAIAAgAC
AAMABQAEAAQABAABAAEAAQABAP//AAAAAP////////3///8BAAEAAAAAAP7/////////
AAAAAAAAAAAAAAAAAAAAAAIAAgACAAIA/////////////////////////////////f/8
//z//P/+/////////wEAAQABAAEAAgADAAQABQAIAAgACAAIAAYABgAGAAcACgAKAAoA
CwAOAA4ADwAPAA0ADQANAA4ADAAOAA4ADgAIAAkACQAGAAgABgAGAAYABgAFAAQAAwAC
AAAAAAAAAAAA///+//3//P/7//r/+f/4//j/+P/4//j/+v/6//r/+v/6//r/+v/6//r/
+v/6//r/+v/6//r/+v/4//j/+P/4//r/+v/6//r/+f/4//f/9v/5//z///8CABAAHgAs
ADoATwBiAHUAiACRAJoAowCsAI0AcABTADYAFgD4/9r/vP+6/7j/tv+0/7j/vP/A/8T/
yv/Q/w==
         </WaveFormData>
      </LeadData>
      <LeadData>
         <LeadByteCountTotal>10000</LeadByteCountTotal>
         <LeadTimeOffset>0</LeadTimeOffset>
         <LeadSampleCountTotal>5000</LeadSampleCountTotal>
         <LeadAmplitudeUnitsPerBit>4.88</LeadAmplitudeUnitsPerBit>
         <LeadAmplitudeUnits>��V</LeadAmplitudeUnits>
         <LeadHighLimit>2147483647</LeadHighLimit>
         <LeadLowLimit>268435456</LeadLowLimit>
         <LeadID>V6</LeadID>
         <LeadOffsetFirstSample>0</LeadOffsetFirstSample>
         <FirstSampleBaseline>0</FirstSampleBaseline>
         <LeadSampleSize>2</LeadSampleSize>
         <LeadOff>FALSE</LeadOff>
         <BaselineSway>FALSE</BaselineSway>
         <ExcessiveACNoise>FALSE</ExcessiveACNoise>
         <MuscleNoise>FALSE</MuscleNoise>
         <LeadDataCRC32>2739713163</LeadDataCRC32>
         <WaveFormData>
/P/8//z//P8DAAoAEQAYACIALAA2AEAATgBaAGYAcgBqAGIAWgBSAD4ALAAaAAgAAgD8
//b/8P/u/+z/6v/o/+v/7v/x//T/+P/6//z//v/+//7//v/+/wEAAgADAAQABAAEAAQA
BAACAAIAAgACAAQABAAEAAQABAAEAAQABAAEAAQABAAEAAQABAAEAAQAAgACAAIAAgAC
AAIAAgACAAIAAgACAAIAAwAEAAUABgAGAAYABgAGAAQABAAEAAQABgAGAAYABgAHAAgA
CQAKAAoACgAKAAoADAAMAAwADAAOAA4ADgAOAA8AEAARABIAFAAUABQAFAAXABgAGQAa
ABsAHAAdAB4AHwAgACEAIgAkACQAJAAkACYAJgAmACYAKAAoACgAKAAoACgAKAAoACcA
JgAlACQAIwAiACEAIAAdABwAGwAaABkAGAAXABYAFAASABAADgAMAAoACAAGAAQABAAE
AAQAAgACAAIAAgAAAAAAAAAAAAAAAAAAAAAA/v/+//7//v8AAAAAAAAAAAAAAAAAAAAA
/v/+//7//v8AAAAAAAAAAAAAAAAAAAAA/v/+//7//v/+//7//v/+/wAAAAAAAAAA/v/+
//7//v8BAAIAAwAEAAQABAAEAAQABAAEAAQABAAEAAQABAAEAAQABAAEAAQABgAGAAYA
BgAGAAYABgAGAAYABgAGAAYABgAGAAYABgAEAAQABAAEAAQABAAEAAQABgAGAAYABgAE
AAQABAAEAAQABAAEAAQABAAEAAQABAACAAIAAgACAAQABAAEAAQABAAEAAQABAAEAAQA
BAAEAAIAAgACAAIAAAAAAAAAAAAAAAAAAAAAAAIAAgACAAIAAgACAAIAAgACAAIAAgAC
AAEAAAD///7///8AAAEAAgAAAAAAAAAAAAAAAAAAAAAAAAAAAAAAAAAAAAAAAAAAAAAA
AAAAAAAA/v/+//7//v8AAAAAAAAAAAAAAAAAAAAAAAAAAAAAAAACAAIAAgACAAIAAwAD
AAMABAAEAAQABgAJAAsADAAOAA4ADgAPAA8ADAALAAoACQAIAAcABwAFAAYABgAFAAQA
AwABAAAA/////wAAAAD///7//v/+//3//P/7//v/+//6//r/+v/6//v/+//7//v/+f/5
//n/+f/5//n/+f/5//v/+//7//v/+//6//r/+v/8//z//P/8//r/+v/5//f/9//4//j/
/f8GAA4AFgAbACQAMQA8AEcAVgBiAG0AbQBjAFMARAA1AB0ACQD+//v/9//0/+//6P/i
/+X/6f/r//D/9//6//r/+v/+////////////BAAFAAMAAQACAAMAAwABAAEAAgADAAMA
AwADAAMABAAFAAUABgAGAAYABQAEAAcABwAGAAUABQAFAAUABgAEAAQABAADAAMAAwAD
AAQABQAGAAcACQAIAAkACQAJAAsACwAJAAsACgAMAAwADQALAAoACgAKAAoACgAKAAoA
CwALAAwADQAPAA8AEAAQABAAEQATABMAEgATABQAFQAYABoAHAAeAB0AHgAfACAAIQAj
ACUAJQAjACQAJQAmACgAKQAqACoALAAsAC0ALQArACwALQAtAC0ALQAsACwAKgAqACoA
KQAlACMAIwAiACAAIAAdABwAGAAWABQAEgARABAADgANAAsACgAKAAkACgAIAAgACAAG
AAYABAAEAAMAAwADAAMAAwADAAQABgAEAAQABQAFAAQABAAEAAUABQADAAMABAACAAIA
AgACAAQABQAFAAUAAwADAAMAAwADAAMAAgACAAUABQAFAAUAAwADAAMAAwAGAAYABgAE
AAYABgAGAAYABgAHAAcABwAHAAgACAAIAAYABgAGAAYACQAJAAkACQAJAAkACQAKAAoA
CgAKAAoABwAHAAgACAAIAAgACAAIAAoACgAKAAoABwAHAAYABgAJAAkACAAIAAkACQAJ
AAkACQAJAAgACAAGAAYABgAGAAgACAAIAAgABwAHAAgACAAHAAYABQAEAAQABQAGAAgA
BgAGAAQABwAFAAUABAADAAUABQAFAAUABQAFAAUABAACAAIAAgACAAIAAwAEAAQAAgAC
AAMAAwACAAIAAwADAAQABAAEAAQAAgACAAIAAgACAAQABAADAAEAAQAAAAAAAQACAAMA
BQAHAAgABAACAAgACgAKAAoACgAKAAsACwALAAoACgAKAAwADgAPAA8AEAASABIAEwAT
ABIAEQAQAA8AEAAPAA8ADQAKAAoACQAIAAcABQAEAAMAAwAEAAQAAwACAAIAAgABAP7/
/f/9//3/AAAAAAAAAAD///////////3//f/9//3//////////////////////////v/+
//7//v/+//7//v/8//j/9//5//v/+P/6////CAAQABgAHwAoADEAPABLAFgAZABzAHcA
awBXAEYANwAjAAkA+v/7//v/9v/t/+L/3P/f/+P/5f/q//H/9P/4//z//P/9/////f/9
/wAAAQABAP//AAABAAEAAQABAAIAAwAFAAUABQAFAAUABQAEAAQABQAGAAYABgAGAAUA
AwABAAMAAwADAAQABAAEAAQAAwAFAAUABQAGAAQABAAEAAUACAAJAAkACQAHAAcABQAH
AAkADAANAA8ADQAMAAwADAAKAAoACgAKAA0ADQAOAA8ADQANAA4ADgAQABEAEwATABIA
EwAUABUAFgAWABYAFgAaABwAHgAgAB8AIQAjACMAIwAkACUAJgAkACUAJgAmACYAJgAn
ACcAKQAqACsAKwAoACcAJQAkACQAJAAkACMAIQAfAB8AHgAaABoAFwAWABYAFAASABAA
DQAMAAoACQAHAAYABgAFAAYABAAEAAQAAgACAAAAAAD//////////wAA/////wAA/v/+
///////+//7//v///wEA/////wAA///+//3//P/+/////////////////////f/9//z/
/P/7//v/+//7//z//f/+/////v/+//7//P8AAAAAAAAAAP/////+//3///8AAAAAAAAA
AAAAAAAAAAEAAQABAAEAAwADAAMABAACAAIAAgACAAMAAwAEAAQAAgACAAIAAgACAAIA
AgACAAEAAQAAAAAAAQABAAAAAAABAAEAAQABAAEAAQAAAAAA/v/+//7//v8AAAAAAAAA
AP3//f/+//7//v/+//7//v/7//v/+//8//7//v/8/////f/9//z/+//5//n/+f/5//v/
+//7//r//P/8//z//P/5//n/+f/4//f/+P/6//v/+P/4//n/+f/2//b/9v/2//f/+P/5
//r/+P/6//r/+f/7//v/+v/6//z/+v/8//z//v/+//7//v/+/////////wAAAAAAAAIA
AgADAAMABAAEAAQABQAFAAUABQAFAAUAAgABAAEA//8AAAAA///+//7//f/9//3//P/8
//v/+f/2//b/9v/1//b/9f/1//X/9P/0//T/9P/z//P/8//z//P/8//z//P/8f/x//H/
8f/z//P/8//z//P/8v/y//L/8v/y//L/8v/y//L/7//t/+3/7P/u//f/AgAKAA4AFQAg
ACsAOABJAFYAYgBvAG0AYQBNADwAKwATAPv/8P/t/+n/5P/f/9b/0v/V/9f/2//i/+X/
5v/s//L/8v/z//P/8f/x//L/9f/3//X/9v/3//f/9//3//j/+f/3//f/9//3//n/+f/4
//j/+f/6//r/+v/7//v/+v/5//n/+f/5//r//P/8//z/+//9//3//f/+//7//v/+////
//////7//f///////f///wAAAgACAAMAAwACAAIAAgAEAAQABAAEAAUABQAGAAcABwAH
AAgACAAGAAcACQAJAAgACQAKAAsADgAQABIAFAAUABQAFAAUABcAGQAbABsAGwAcAB0A
HgAeAB8AIAAgACIAIgAjACMAIgAiACIAIQAjACMAIgAiAB4AHgAeAB0AGQAXABcAFgAU
ABQAEQAQAA4ADAAKAAgABwAGAAQAAwABAAAAAAD///7//P/8//z//v/+//z//P/5//n/
+f/5//j/9//3//j/+P/4//n/+f/4//j/+P/5//n/9//3//j/+P/4//j/+P/4//n/+f/5
//v/+//7//v/+f/5//j/+P/7//v/+//7//v/+//7//v//v/+//7//P/+//7//v/+//z/
/f/9//3///8AAAAAAAD+//7//v/+/wEAAQABAAEAAwADAAMABAADAAIAAQAAAAEAAQAC
AAIABAAEAAQABAACAAIAAgACAAEAAQAAAAAAAwADAAIAAgADAAMAAwADAAMAAwACAAIA
AgACAAIAAgACAAIAAgACAP////8AAAAAAgACAAIAAgABAAEAAQACAAIAAgAAAAMAAQAB
AAAA//////////////////////7/AAAAAAAAAAD+////AAAAAP7//v///////f/8//z/
+//8//z//P/8//7//v/+//7//f/+//3/+//7//v/+v/6//z//P/8//3/AQAAAAIABAAE
AAIAAgACAAIAAgADAAMAAwACAAIAAgAEAAQABQAFAAYACAAIAAkACQAIAAcABgAFAAUA
BQAGAAUAAgACAAEAAAABAP///v/9////AAAAAP//+//6//n/9//2//X/9f/1//j/+P/4
//j/9f/1//X/9f/3//f/9//3//f/9//3//f/9//3//f/9//1//T/9P/0//b/9v/2//b/
9v/y/+//7//z//T/9v/7/wgAEgAYAB0AJgAvADwASQBWAGQAcQBtAGEAUwBCAC0AFwAD
APj/9f/z//D/6f/i/+D/3//f/+X/7v/z//T/9v/6//z//f/7//n/+f/6//3////9//7/
//////////8AAAEAAQABAAEAAQABAAEAAAAAAAEAAgACAAIAAwADAAIAAQABAAEAAQAC
AAQABAAEAAMAAQABAAEAAgADAAQABQAHAAgACQAJAAkACAAHAAQABQAIAAoACgALAA0A
DAAMAAwADAAMAAwADAAPAA8AEAARABEAEQASABIAFAAVABcAFwAWABcAGAAZAB0AHgAf
ACAAIwAkACUAJgAlACcAKQApACsALAAtAC4ALgAvADAAMAAuAC4ALwAvADAAMgA0ADUA
MwAzADIAMgAwADAAMAAvAC0AKwArACoAJgAmACMAIgAgAB4AHAAaABkAGAAWABUAEwAS
ABIAEQAQAA4ADgAOAA4ADgAMAAwADQANAA0ADQAKAAkACQAKAAoACgALAAsADAAMAAwA
DQALAAkACQAKAAoACgAKAAoACgALAAsACwANAA0ADQANAAsACwAKAAoADQANAA0ADQAN
AA0ADQANAA4ADgAOAAwADAAMAAwADAAMAA0ADQANAA0ADgAOAA4ADgAOAA4ADgAPAA8A
DwAPAA0ADQANAA4AEAAQABAAEAANAA0ADgAOABAAEAAQABAADwAOAA0ADAANAA0ADAAM
AA0ADQAMAAwACwALAAsACwANAA0ADAAMAAoACgAKAAoADAAMAAwADAALAAsADAAMAAwA
DAAMAAwACwALAAsADAAMAAwACgANAAsACwAKAAkACQAJAAkACQAJAAkACQAIAAoACgAK
AAoACQAJAAkACAAIAAgACQAJAAgACAAJAAkACAAIAAgACAAGAAYABgAGAAgACgAKAAkA
CQAJAAgACAAGAAYABgAHAAUABgAGAAYABwAHAAcABwAIAAgACQAJAAcABwAIAAgABwAH
AAYABgAGAAcABwAIAAoACAAIAAgACAAGAAYABgAGAAcACAAJAAoACwAMAA0ADgAPAA8A
DwAQAA8ADgAPABAAEQARABIAFAAUABUAFQAUABMAEgARABAADwAPAA0ADAAMAAsACgAJ
AAkACAAHAAcACgAKAAkACAAIAAgABwAGAAUABQAFAAYABAAEAAQAAwABAAEAAQABAAMA
AwADAAMAAQABAAEAAQABAAEAAQABAAIAAgACAAIAAAAAAP7//P/8//3////9//z/AgAJ
ABIAGAAcACUAMAA5AEYAVQBgAGoAcQBrAF8ATQA8ACsAFwAFAAAA/f/3//L/7f/o/+b/
6f/t//H/9P/3//z//v8AAAAAAQADAAMAAwAEAAMAAQABAAIAAwADAAMAAwAEAAUABwAH
AAcABwAHAAcABgAGAAYABgAFAAQAAwADAAIAAQACAAMABAAGAAYABgAGAAUABQAFAAUA
BgAEAAQABAAFAAQABQAFAAUABwAHAAUABwAHAAgABwAHAAcABgAGAAYACAAIAAgACAAJ
AAkACgALAAsACwAMAAwADAANAA8ADwAQABEAEgATABUAFgAXABgAFwAYABkAGgAZABsA
HQAdAB4AIAAiACQAIgAjACQAJAAiACIAIwAjACMAJAAlACUAJQAlACQAJAAiACIAIgAh
AB0AGwAbABoAGAAYABUAFAAUABIAEAAOAAsACgAIAAcAAwACAAIAAQACAAAAAAAAAAAA
AAD+//7//P/7//r/+f/7//v//P/+//z//P/9//3//v/+//7////9//v/+//8//z//P/8
//z/+v/7//v/+//7//v/+//7//3//f/8//z//f/9//3//f/7//v/+//7//7//v/+//z/
/f/8//v/+v/8//3//f/9//v//P/8//z//f/+////AAD//////////////////wAAAAAA
AAAAAAD9//3//v/+//7//v/+//7//v/+//7//v///////v/+//3//f/8//z/////////
///9//3//P/8//z//P/8//z//P/8//z//P/7//v//P/8//z//P/8//z/+f/5//n/+v/8
//z/+v/9//z/+//5//f/9//3//f/9//5//n/+f/4//r/+v/6//r/+P/5//r/+v/4//j/
+f/5//j/+P/5//n/+P/4//j/+P/4//j/+P/4//b/+P/4//f/9f/1//T/9P/0//T/9P/1
//P/8v/0//T/9v/2//b/9v/2//f/+f/6//v//P/8//z//v8AAAEAAQACAAQABAAFAAUA
BAADAAIAAQAAAP/////9//r/+v/5//j/9f/z//L/8f/x//L/8v/x//P/9P/1//X/8//x
//D/7//v/+7/7f/s/+7/7//w//H/8f/x//H/8f/x//H/8f/x//H/8f/x//H/7//u/+7/
7v/w//D/8P/w/+7/7v/r/+n/7f/u/+7/7//2/wAACgARABYAHwAqADkASABUAGEAZwBf
AE8APgAxACEACQD0/+//7//o/9//1v/Q/9H/1f/X/9z/4//o/+z/8P/y//H/8//1//H/
8P/x//P/9f/2//f/9//1//X/9v/3//n/+f/5//n/9//3//b/9v/5//r/+v/6//n/+f/4
//f/9//3//f/+P/2//b/9v/1//f/9//3//j/+P/4//j/+f/4//n/+f/5//n/+f/3//n/
+P/6//r/+//9//z//P/8//z//P/8//z/+//7//z//f//////AAAAAP7///8BAAEAAAAB
AAIAAwAGAAgACgAMAAsADAANAA4ADQAPABEAEQARABIAEwAUABYAFwAYABgAFwAWABYA
FQATABQAFQAVABcAFwAWABYAFAAUABQAEwAQAA8AEAAQAA0ADAAIAAYABgAEAAIAAAD/
//7//P/7//n/+P/4//f/9P/y//L/8v/0//T/8v/y//H/8f/x//H/8P/v/+//8P/w//D/
8f/x//D/8P/w//H/7//t/+3/7v/w//D/8P/w//D/8f/x//H/8//z//P/8//y//H/7//u
//H/8f/x//H/8//z//P/8//0//T/9P/y//L/8v/y//L/8v/z//P/8//0//b/9//4//b/
9v/2//b/9//3//f/9//3//f/9//4//j/+P/4//j/+f/5//r/+v/4//j/+P/4//j/+P/4
//j/+f/5//j/+P/5//n/+P/4//n/+f/5//n/9//3//b/9v/2//b/9v/2//b/9v/2//b/
8//z//T/9P/2//b/9v/2//X/9f/1//b/9P/0//L/9f/3//f/9v/1//X/9f/1//X/9//3
//f/9v/2//b/9v/2//T/9f/2//b/9f/2//j/+f/2//b/9//3//j/+P/4//j/9v/2//b/
9v/4//r/+v/5//n/+f/4//j/+P/4//j/+f/5//r/+v/6//n/+f/5//n/+P/8//z//v/+
//7//v/8//3//f/9////AAABAAQABgAHAAcACAAMAAwADQANAAwACwAKAAkACAAHAAcA
BQAGAAYABQAEAAMAAQAAAP////8AAAAA/////wAAAQABAP7//f/9//3//P/8//z//P/9
//3//f/9//3//f/9//3///////////////////////3//P/8//z//P/8//z//P/8//z/
+//7//n/+P/6/wMADgAYAB4AIwAsADsASgBXAGAAbgB3AHEAYQBPAEAALwATAP//+v/5
//P/7P/l/+D/3v/j/+f/6//w//P/9P/2//j/+v/7//3//f/7//z/+//7//v//P/9//3/
/////wAAAQAAAP///v/9//7//////wAAAAAAAP///v8BAAEAAAD//////////wAAAAAA
AAAA//////////8AAAAAAAAAAAEAAAABAAEAAQADAAMAAQADAAIABAAEAAUABQAEAAQA
BAAEAAQABAAEAAUABQAGAAcABwAHAAgACAAIAAkACwALAA4ADwAQABEAEQASABMAFAAV
ABYAFwAYABkAGwAdAB0AGwAcAB0AHgAgACEAIgAiACIAIgAjACMAIwAkACUAJQAlACUA
JAAkACIAIgAiACEAHwAdAB0AHAAYABgAFQAUABIAEAAOAAwADQAMAAoACQAFAAQABAAD
AAQAAgACAAIAAgACAAAAAAD//////////wAA/////wAA/v/+///////+//7//v///wEA
/////wAAAAAAAAAAAAD+//////////3//f/9//3///////7//v8BAAEAAQABAP//////
/////v/+//7//P///wAAAQACAAAAAQABAAEAAQACAAIAAgACAAIAAgACAAMAAwADAAMA
AwADAAMABAAEAAQABAAEAAMAAwAEAAQABAAEAAQABAAGAAYABgAGAAMAAwACAAIABQAF
AAQABAADAAMAAwADAAUABQAEAAQABAAEAAQABAACAAIAAgACAAIAAwAFAAYABgAGAAYA
BgADAAMAAwAEAAYABgAEAAcABwAHAAYABQAHAAcABwAHAAUABQAFAAQAAgACAAIAAgAE
AAUABgAGAAIAAgADAAMAAwAEAAYABwAEAAQABAAEAAQABAAEAAQAAgAEAAQAAwAFAAUA
BAAEAAQABAAEAAUABQAGAAYABgAGAAUABAADAAYABgAHAAcABgAFAAUABAAEAAUABQAG
AAYABgAGAAYABgAGAAYABwAHAAcACQAKAAsADgAOAA8ADwAQABMAFAAWABcAFQATABEA
DwAQAA8ADwANAAwADAALAAoABwAFAAQAAwADAAQABAADAAAAAAAAAP///v/9//3//f8A
AAAAAAAAAP3//f/9//3////////////9//3//f/9///////////////+//7//v/8//z/
/P/8/wAA/P/7//v/+//6//z/AQAKABIAGAAfACgAMQA8AEkAVABgAG8AcQBnAFkASgA3
AB8ACQD+//n/9//y/+//6v/k/+P/5f/n/+r/7f/y//b/+v/8//3//f/7//3//v/9//3/
/f/+///////9//3//v///wEAAQABAAEAAQABAAAAAAD//wAAAAAAAAMAAwACAAEAAQAB
AAEAAgAAAAAAAAD//wEAAQABAAIAAAAAAAAAAQACAAMAAwADAAEAAQD//wEABAAGAAYA
BwAFAAQABAAEAAYABgAGAAYABQAFAAYABwAHAAcACAAIAAoACwANAA0ADAANAA4ADwAP
ABAAEQASABUAFgAXABgAFwAZABsAGwAZABoAGwAcAB8AIQAjACQAIgAiACMAIwAjACQA
JQAlACMAIwAiACIAIAAgACAAHwAcABsAHAAcABkAGAAUABIAEgAQAA4ADAAJAAgABgAF
AAUABAAEAAMAAAD+//7//v/8//z/+v/6//v/+//7//v/+v/5//n/+v/4//j/+f/5//n/
+v/7//3/+//5//n/+v/6//r/+v/6//j/+f/5//n/+f/5//n/+f/5//n/+P/4//n/+f/5
//n/+//7//v/+//8//z//P/6//z//P/8//z//P/9//3//f/7//z//P/8//7//v/+//7/
/v/9//z/+//8//3//v8AAP7//v/+//7//////wAAAAAAAAAAAAAAAP7//v/+//7/////
//7//v///////v/+//3//f/9//3//v//////AAD+//7//v/+//7//v/+//7//////wAA
AAD+//7//v/+/////////wAA/v/+//z//////////v/9/////////////////////v/+
//7//v/+//7///8AAAAA/v/+//////8AAAAAAQABAAAAAAAAAAAA/v/+//7//v/+/wAA
AAD//wEAAQAAAAAA/v/+//7////9//7//v/+/////////////v/+//////8BAP//AAAE
AAIAAgACAAIABAAFAAUABQAIAAgACAAKAAoACwALAAwAEAAQABEAEQAOAA0ADAALAAgA
BwAHAAUABQAGAAYABgADAAEAAAD/////AAAAAP//AAAAAAAA///8//v/+//7//7//v/+
//7//f/9//3//f/9//3//f/9//3//f/9//3//f/9//3//f/9//z//P/8//r/+v/6//r/
+v/4//f/+f/5//j//P8DAA4AGAAcACEALAA3AEQATwBaAGoAbwBnAFcARwA4ACcAEwAD
AP7/+f/z//D/6f/i/+D/4//n/+3/8v/1//j/+v/8//7////9//3///8CAAEAAQADAAQA
BQAFAAUABQAGAAcABQAFAAUABQAFAAUABAAEAAUABgAGAAYABwAHAAYABQAFAAUABQAG
AAYABgAGAAUABwAHAAcACAAKAAoACgALAAsACwAKAAkACgALAAoADQAMAA4ADgAPAA8A
DgAOAA4AEAAQABAAEAATABMAFAAVABUAFQAWABYAFgAXABkAGQAcAB0AHgAfACEAIgAj
ACQAIwAkACUAJgApACsALQAtAC0ALgAvADAAMAAxADIAMgAzADQANgA3ADUANgA3ADcA
OQA5ADgAOAA0ADQANAAzAC8ALQAtACwAKgAqACcAJgAkACIAIAAeAB4AHgAdAB0AGgAY
ABcAFQAVABQAFQAWABQAFAASABIADwAPAA8ADwAQAA8ADwAQABAAEAARABEADgAOAA4A
DwAPAA0ADQAOAA4ADgAOAA4ADgAPAA8ADwANAA0ADQANAA0ADQAMAAwACwALAAsACwAM
AA0ADgAPAA4ADgAOAAwADQAMAAsACgANAA8AEAARAA8AEAAQABAAEAAQABAAEAARABEA
EQARABAADwAOAA4ADgAOAA4ADgAPAA8AEAAQABAAEAAQABAAEgASABIAEgAQAA8ADQAM
AAsACwAKAAoADAANAA4ADwANAA0ADAAMAAwADAAMAAwACwAKAAkACAAJAAkACgAKAAwA
DAAMAAwACgAJAAgACAAIAAgABgAJAAkACQAIAAcACQAJAAkACQALAAsACwAKAAgACAAI
AAgABgAHAAgACAAIAAgACQAJAAgACAAJAAkABgAGAAYABgAIAAgACAAIAAYACAAIAAcA
BgAFAAMAAgAFAAYABwAJAAcABgAKAAsADAANAA4AEAARABEAEQARABAADwAQABIAEwAT
ABQAFgAWABcAFwAUABMAEgARABAADwAPAA0ADAAMAAsACgAKAAkACQAJAAcACAAIAAcA
BgAGAAYABQAEAAMAAwADAAMAAgABAAAAAQABAAEAAQABAAEAAQABAP//////////AQAB
AAEAAQABAAAAAAAAAAAAAAAAAAAAAAAAAP3/+f/5//r/+v/9/wYAEgAcAB8AJAAtADgA
RQBWAGYAcQB7AHcAaQBWAEcAMwAZAAYA/f/7//b/8f/q/+D/3//l/+f/6P/t//T/+P/8
/wAA//8BAAMAAQAAAAUACQAIAAgACAAHAAcABwAIAAkABwAHAAcABwAHAAcABgAGAAcA
CAAIAAgACQAJAAgABwAHAAcABwAIAAkACgALAAsACQAJAAkACgAIAAgACAAJAAwADQAN
AA0ADwAPAA0ADwAPABAADwAPABEAEAAQABAAEAAQABAAEAARABEAEgATABUAFQAWABYA
FgAXABkAGQAaABsAHAAdAB8AIAAhACIAJQAmACcAKAAnACkAKwArACwALgAwADIAMAAx
ADIAMgA0ADQANQA1ADcAOAA5ADkAOAA3ADUANAAzADQANQA1ADEALwAvAC4ALgAuACsA
KgAmACQAIgAgAB0AHAAaABkAGgAaABsAGwAYABYAFgAWABQAFAASABIAEwATABMAEwAS
ABEAEQASABIAEgATABMAEAAQABAAEQARAA8ADwAQABEAEgATABQAEgATABMAEwAVABUA
FQAVABMAEwASABIAEwATABMAEwATABMAEwATABQAFAAUABIAFgAWABYAFgAUABUAFQAV
ABUAFgAWABYAFwAYABkAGgAaABkAGAAXABcAFwAXABgAGQAaABsAHAAbABsAHAAcABoA
GgAaABoAGgAaABoAGgAbABsAGgAaABsAGwAaABoAGQAZABkAGQAZABkAGAAYABgAGAAY
ABgAGQAaABsAHAAZABkAGgAaABkAGAAXABYAFwAXABcAGAAaABoAGAAbABsAGwAaABkA
GQAZABkAGQAZABkAGQAYABkAGgAbABwAGwAbABsAGgAaABoAGwAbABoAGgAbABsAGAAY
ABgAGAAZABoAGwAcABwAHgAeAB0AHgAfAB8AIAAiACIAIgAjACEAIgAiACIAJAAlACYA
JwAqACoAKwArACsAKwAsACwAKgArACsALAAoACkAKQAmACgAJgAmACYAJgAlACQAIwAi
ACIAIgAiACIAIQAgAB8AHgAdABwAGwAaABwAHAAcABwAHAAcABwAHAAeAB4AHgAeABwA
HAAcABwAHAAcABwAHAAcABwAHAAcABwAHAAcABwAGgAaABoAGgAbABwAHQAeACcALgA1
ADwARwBSAF0AaAB0AH4AiACSAIcAfABxAGYAVQBEADMAIgAdABgAEwAOAA0ADAALAAoA
DgAQAA==
         </WaveFormData>
      </LeadData>
   </Waveform>
</RestingECG>
