# Supplementary material for: Detection of Left Atrial Enlargement Using a Convolutional Neural Network-Enabled Electrocardiogram
Source: Front Cardiovasc Med. 2020 Dec 17;7:609976. doi: 10.3389/fcvm.2020.609976 (PMC7773668; doi:10.3389/fcvm.2020.609976)
Supplement: Supplementary file 3 [file Data_Sheet_3.ZIP › normal2/1802017527_5450_00000037.XML]

<?xml version="1.0" encoding="Windows-1252"?>
<!DOCTYPE RestingECG SYSTEM "restecg.dtd">
<RestingECG>
   <PatientDemographics>
      <PatientID>1802017527</PatientID>
      <PatientAge>74</PatientAge>
      <AgeUnits>Years</AgeUnits>
      <Gender>Male</Gender>
      <PatientLastName>wangrunjian</PatientLastName>
   </PatientDemographics>
   <TestDemographics>
      <DataType>Resting</DataType>
      <Site>1</Site>
      <AcquisitionDevice>MAC55</AcquisitionDevice>
      <Status>Unconfirmed</Status>
      <Priority>Normal</Priority>
      <AcquisitionTime>10:11:39</AcquisitionTime>
      <AcquisitionDate>03-27-2017</AcquisitionDate>
      <CartNumber>1</CartNumber>
      <AcquisitionSoftwareVersion>009C</AcquisitionSoftwareVersion>
      <XMLSourceVersion>MAC5000 v1.0</XMLSourceVersion>
   </TestDemographics>
   <RestingECGMeasurements>
      <VentricularRate>72</VentricularRate>
      <AtrialRate>72</AtrialRate>
      <PRInterval>174</PRInterval>
      <QRSDuration>80</QRSDuration>
      <QTInterval>364</QTInterval>
      <QTCorrected>398</QTCorrected>
      <PAxis>16</PAxis>
      <RAxis>-7</RAxis>
      <TAxis>19</TAxis>
      <QRSCount>12</QRSCount>
      <QOnset>225</QOnset>
      <QOffset>265</QOffset>
      <POnset>138</POnset>
      <POffset>191</POffset>
      <TOffset>407</TOffset>
      <ECGSampleBase>500</ECGSampleBase>
      <ECGSampleExponent>0</ECGSampleExponent>
   </RestingECGMeasurements>
   <Diagnosis>
      <Modality>Resting</Modality>
         <StatementCount>3</StatementCount>
         <LabelText>12SL ��ϳ���</LabelText>
      <DiagnosisStatement>
         <StmtFlag>ENDSLINE</StmtFlag>
         <StmtText>�������</StmtText>
      </DiagnosisStatement>
      <DiagnosisStatement>
         <StmtFlag>ENDSLINE</StmtFlag>
         <StmtText>V1 �е� R/S �������󣬲��������ڹ��ɻ����ļ�����</StmtText>
      </DiagnosisStatement>
      <DiagnosisStatement>
         <StmtFlag>ENDSLINE</StmtFlag>
         <StmtText>�쳣 ECG</StmtText>
      </DiagnosisStatement>
   </Diagnosis>
   <Waveform>
      <WaveformType>Rhythm</WaveformType>
      <WaveformStartTime>0</WaveformStartTime>
      <NumberofLeads>8</NumberofLeads>
      <SampleType>CONTINUOUS_SAMPLES</SampleType>
      <SampleBase>500</SampleBase>
      <SampleExponent>0</SampleExponent>
      <HighPassFilter>16</HighPassFilter>
      <LowPassFilter>150</LowPassFilter>
      <ACFilter>NONE</ACFilter>
      <LeadData>
         <LeadByteCountTotal>10000</LeadByteCountTotal>
         <LeadTimeOffset>0</LeadTimeOffset>
         <LeadSampleCountTotal>5000</LeadSampleCountTotal>
         <LeadAmplitudeUnitsPerBit>4.88</LeadAmplitudeUnitsPerBit>
         <LeadAmplitudeUnits>��V</LeadAmplitudeUnits>
         <LeadHighLimit>2147483647</LeadHighLimit>
         <LeadLowLimit>268435456</LeadLowLimit>
         <LeadID>I</LeadID>
         <LeadOffsetFirstSample>0</LeadOffsetFirstSample>
         <FirstSampleBaseline>0</FirstSampleBaseline>
         <LeadSampleSize>2</LeadSampleSize>
         <LeadOff>FALSE</LeadOff>
         <BaselineSway>FALSE</BaselineSway>
         <ExcessiveACNoise>FALSE</ExcessiveACNoise>
         <MuscleNoise>FALSE</MuscleNoise>
         <LeadDataCRC32>55466932</LeadDataCRC32>
         <WaveFormData>
+v/6//r/+v/4//b/9P/y//L/8v/y//L/8//0//X/9v/1//T/8//y//X/9v/3//j/9v/2
//b/9v/0//T/9P/0//f/+P/5//r/+P/2//T/8v/0//b/+P/6//n/+P/3//b/9v/2//b/
9v/4//j/+P/4//f/9v/1//T/9v/4//r//P/5//j/9//2//b/9v/2//b/9//4//n/+v/4
//b/9P/y//T/9v/4//r/+f/4//f/9v/2//b/9v/2//n/+v/7//z/+P/2//T/8v/1//b/
9//4//b/9v/2//b/9v/2//f/+f/7//3//v8BAP///v/8//j/+v/9/wEABQAEAAMAAwAF
AAYABgAGAAYABwALAA8AEgANAAkABgADAAQABgAJAAsACQAIAAUAAwABAAAA/f/+//z/
+//6//r/9v/0//H/7v/x//X/+f/8//n/+P/3//X/8v/x//D/8P/y//P/9f/2//T/8f/t
/+v/7v/w//T/9//0//L/8f/w//H/8f/w//D/8//4//j/8P/q/+j/6P/q/+z/8f/5/wEA
EAAlADwAUABuAJMArgC9AL8AsQCVAGwAQwAoABEA+//n/9b/z//T/9L/zv/P/8//0f/Z
/+H/5v/s//P/9P/y/+//7v/t/+z/7v/y//b/+P/2//X/9v/z//T/9P/0//b/+P/4//n/
/P/5//X/9P/z//f/+v/8//7//f/+//z/9//3//j/+f/6/wAAAAABAAEAAQD8//n/9//6
//z/AAADAAIAAwACAAAA/v////////8FAAcACAAKAAoACQAIAAcACgANABAAEwAQABEA
DwANABEAFAAVABkAGgAfACAAJQAiACAAHwAhACMAJAAnACsALAArACoAKQArACsAKwAr
AC4ALwAwADAALQApACUAIQAjACQAJQAkACEAHQAbABcAFAAQAA4ADAANAAsACwALAAYA
AQD8//f/+P/6//3////7//n/+P/0//X/9P/z//P/9v/3//j/+P/z//L/8f/v/+//8//5
//v/+f/1//P/8f/x//H/8v/0//f/9//3//f/8//y//H/7//y//P/9P/2//X/8//v/+3/
8P/v//D/8f/z//T/9v/4//b/9P/w/+3/7//y//b/+P/1//X/9P/y//L/8v/y//L/8//2
//n//f/2//H/7//v//H/8//3//r/+//3//P/8f/z//P/8//0//n/+f/5//r/+f/4//b/
9P/3//j/+f/7//j/+P/3//X/9v/2//b/9f/2//n/+v/8//n/9//0//D/8v/0//f/+f/4
//f/+P/3//b/9f/1//f/+v/6//r/+//4//b/9f/y//T/9f/3//n/+f/4//f/9v/0//L/
8v/y//z/+//6//f/9v/1//T/9v/3//n/+v/5//n/+//7//r/+v/4//j//P///wIAAwAB
AAAAAQAAAAEAAgADAAQACQAMAA4ACwAIAAYABAACAAUABwAIAAoABwAEAAIA/v////z/
/f/8//n/+P/4//b/9f/z//H/8P/z//b/+P/6//f/9v/0//L/8v/y//P/9f/1//b/9v/2
//P/8f/x//D/8v/0//X/9f/x//D/7//t//D/8P/x//P/+P/0//T/7v/o/+T/6P/0//v/
//8LABwAKwA4AEoAagCNAKQArwCxAKMAhwBeADkAJAARAPf/4f/Y/9X/2f/Y/9L/zf/R
/9X/2f/h/+r/7v/x//T/8v/y//L/8v/y//H/9P/3//j/9v/1//b/8//z//T/9f/4//n/
+v/8/wAA/f/5//j/9//4//r/+//8//z//v/9//n/+P/4//j/+P/+//7///////7/+v/4
//f/+v/8/wAAAwAAAAEAAAD+//7/////////AwAFAAYACAAHAAUAAwABAAMABwALAA8A
DwARABAADwAQABIAEgAVABYAGwAcACEAHgAcABsAHQAhACIAJQApACoAKQAoACcAJQAl
ACUAJQAnACkAKwAsACoAJwAkACEAIwAkACUAJAAhAB0AGwAXABQAEAAOAAwADAALAAwA
DQAJAAUAAQD9////AAACAAMAAQD///7/+v/7//r/+f/5//3//f/9//z/+f/4//f/9f/0
//f//P/9//v/+f/5//n/9v/1//X/9v/5//n/+f/5//f/9v/1//P/9v/3//j/+v/4//f/
9P/z//P/8f/x//H/9P/2//n//P/4//b/8v/v//H/9P/4//r/+f/5//j/9v/0//T/9P/0
//b/+P/6//3/9//z//L/8//0//X/+P/6//r/9//0//P/9P/z//L/8v/2//f/+P/6//f/
9v/0//L/9f/2//f/+f/3//j/+P/3//X/9P/z//H/8v/1//b/+P/1//X/9P/y//L/9P/3
//n/9v/1//b/9f/y//H/8f/z//f/+P/5//v/9//0//L/7v/x//P/9v/5//f/9v/1//T/
9P/y//L/8v/6//j/9//2//X/9P/z//P/9P/0//b/9//6//v/+v/4//T/8v/2//n//P/9
//z//P/+//7/AAAAAAAAAAAEAAgACwAJAAYABAACAAAAAQADAAQABgAEAAIAAQD+//3/
+v/7//r/+f/4//j/9v/z//H/7//u//D/8v/z//T/8v/y//H/8P/v/+7/7v/v//D/8v/z
//T/8P/t/+z/6v/t//D/8v/z//D/8P/w/+//7//u/+7/7//2//T/8v/s/+r/6P/o/+j/
7f/3/wEAEAAfADIARgBeAHkAlACfAJ8AmwCPAGgAPQAgAAsA9f/h/9T/zf/R/9T/1P/R
/9H/0//V/9v/4v/o/+3/8v/0/+//7v/t/+z/6//u//H/8v/1//X/9//1//P/8v/x//L/
8//0//b/+v/3//P/8v/x//P/9P/0//T/9v/6//v/+f/2//b/9v/2//z//P/9//3//v/6
//j/9//6//r//P/9////AQABAAAA//////7//f8BAAMABAAGAAYABQAEAAMABQAHAAkA
CwAMAA8ADwAPAA8AEAAPABEAEgAXABgAHQAcABoAGQAbAB4AHgAgACMAJQAlACUAJQAk
ACMAIgAhACUAJwApACoAJwAlACMAIQAgACAAIAAeAB4AGwAaABcAEgAOAAwACgAKAAkA
CgALAAcAAwD///v//P/8//3//f/+//3//f/6//f/9v/1//X/+P/5//r/+v/3//b/9f/z
//H/8//3//f/+f/3//f/9//1//P/8v/y//b/9//4//n/9f/0//P/8f/z//P/8//0//f/
9//1//X/9P/x//D/7//z//T/9v/4//f/9v/z//H/8//0//b/9v/4//n/+f/4//X/9P/z
//L/8//2//n//f/5//X/9P/1//X/9f/3//j/+//5//f/9//2//X/9P/0//j/+f/6//z/
+f/4//b/9P/1//b/9//5//v//P/8//v/+f/4//f/9f/2//n/+v/8//n/+f/4//b/9//4
//r/+//5//n/+//7//f/9f/0//X/+P/6//z////8//r/+f/2//f/9//4//n//P/8//z/
/P/5//b/9f/0//f/+f/6//7/+v/5//j/9v/2//f/+v/+//3//P/7//r/9//3//j/+P/6
//v//v////7//v/8//z//f///wEAAQADAAQABwAIAAUABAADAAIABgAKAA0ACwAHAAYA
BQAEAAYABwAHAAgACgAIAAcABAABAPz/+//4//j/+P/5//j/9v/1//T/9P/1//b/9v/2
//f/+P/4//j/9P/y//H/8f/0//b/9//4//T/8f/w/+7/7//y//T/9f/2//b/9v/1//L/
8P/v/+//8v/0//L/8P/w/+z/6P/o/+3/9/8FABgAMQBMAGQAfgCXAKgArQCnAJsAfwBY
ADUAHAABAOn/1//M/8v/0f/U/9T/1//Z/9v/3f/d/+T/7P/v//L/9v/z//L/8f/w/+7/
8P/y//L/9v/3//r/+f/1//T/8//0//b/9v/3//r//P/5//n/+f/2//b/9f/0//f//P/+
//3/+v/4//b/9P/5//r//P/9//3/+v/5//n/+P/4//r/+//+/wEAAgACAP/////+//3/
AQADAAQABgAFAAUABQAFAAMABQAHAAkADAAPAA8ADwAQABIAEgAVABcAGwAbAB8AHQAc
ABwAHwAgACAAIgAlACoAKwAsAC0AKgApACgAJwApACsALQAuAC0AKwApACcAIwAiACEA
HgAfAB0AHQAbABUAEAANAAoADAALAAwADQAMAAkABgADAAEAAAAAAP///////wAA/v/8
//r/+P/3//v/+//7//r/+v/6//r/+f/2//f/+v/5//r/+f/6//v/+f/3//b/9v/5//n/
+f/5//j/+P/4//f/9f/1//X/9v/4//n/+P/5//b/8//y//H/8//0//b/+P/6//r/+P/3
//b/9v/3//b/+P/5//n/+P/0//T/9P/0//b/+P/6//3/+v/3//f/+f/1//X/9//4//3/
+//5//n/9v/1//T/9P/5//n/+f/6//r/+v/5//j/9v/2//b/9//6//z//f/9//n/+P/3
//X/9v/5//r//P/6//v/+//6//j/+P/5//n/+v/7//7////6//f/9f/1//f/+P/5//v/
/f/8//z/+v/3//f/+P/5//z//P/8//z/+//4//f/9v/4//n/+f/8//v/+//7//r/9P/x
//b/+//+//7//v/+//7//P/7//v/+v/8//3/AAABAAIAAgAAAAAA//8BAAMAAwAGAAgA
DAAOAAsACgAJAAgADQAQABIADwAMAAoACAAGAAYABwAHAAgACwAKAAoACAACAPz/+v/2
//f/+P/6//r/+f/3//X/9P/1//b/9v/2//n/+v/6//r/9//0//L/8f/0//b/9//4//X/
8//z//L/8P/y//P/8//z//T/9f/1//P/8P/u/+3/+P/8//j/9P/w/+7/7v/o/+v/+/8N
ABwAMwBOAGYAhACfAK4AsQCtAKEAhQBeADsAJAALAO//2f/M/8v/0//W/9j/2f/b/93/
3f/d/+L/6v/z//b/+P/2//b/9v/2//P/9P/1//T/+P/5//z/+//5//j/9//4//j/+P/5
//z//v/7//v/+//6//r/+f/4//r//v////3/+//6//n/+P/+//7//////wEA/v/9//3/
+//6//v/+//9/wEAAwAEAAEAAQAAAP//AgADAAMABAAHAAcABwAHAAYABwAIAAkADQAR
ABIAEwARABIAEQATABYAGwAcACEAHwAeAB4AIQAhACAAIQAjACgAKQAqACsAKAAnACYA
JQAoACkAKgAqACsAKQAnACUAIQAgAB8AHAAdABsAGwAZABUAEAANAAoACQAHAAcABwAG
AAMAAAD9//n/+P/4//f/+f/5//r/+P/0//L/8P/v//H/8f/x//D/8P/w//D/7//q/+v/
7v/t//D/7//w//H/7f/r/+r/6v/t/+3/7f/t/+z/7P/s/+v/6v/p/+j/6P/q/+v/6v/r
/+r/5//m/+X/6P/o/+n/6v/s/+z/6v/p/+b/5v/n/+b/6P/r/+3/7v/p/+j/5//m/+j/
6v/s/+//7f/r/+z/7//s/+v/7P/s//D/7//u/+//7v/t/+z/7P/v/+//7//w//P/9P/0
//T/8f/w/+//7//z//b/+P/5//f/9v/1//P/9P/3//j/+v/6//v/+//6//f/9v/2//X/
9//5//3////7//n/+P/5//r/+v/6//v//f/8//z/+v/3//f/+P/5//v//P/9//7//f/6
//n/+P/2//f/9//6/////f/5//T/8P/0//b/+P/6//z//f///wAA///9//3/+////wAA
//8AAAAAAQACAAEAAQACAAUABgAHAAgACQAKAAoADAANAAkACQAKAAsADAAJAAkACAAI
AAgABgAFAAIAAwAAAAEAAAD7//j/9v/y//X/9f/1//b/9f/2//b/9v/0//T/8//y//T/
9P/1//f/8//y//D/7v/v/+//8f/y/+//8P/w/+//7//w//H/8f/y//L/8//1//D/7v/o
/+b/6v/u/+7/8P/x/+//9f/+/w0AKABIAGQAgwCiALUAtwCtAJcAdgBPAC4AGQADAOv/
1v/H/8P/xv/K/83/0f/V/9v/3//i/+b/5//m/+j/6P/q/+z/7v/t//D/8//0//H/7//v
/+v/7f/w//P/+P/0//L/8f/y//P/8f/y//P/9P/2//f/+P/3//j/9v/x//T/9v/4//r/
/P/6//n/9//6//j/+P/5//v//P///wEA/v////7//P///wEAAgADAAMAAwACAAIABAAF
AAYABwAIAAsADgARABAAEQAPAA0AEgAWABgAHQAbAB0AGwAdAB4AHgAfACMAJQAmACkA
LQAtACsAKQAnACkAKwAtAC8ALwAvAC8ALgAwAC8ALgAtACwALAAsACoAJgAhAB4AGQAZ
ABgAGQAaABUAEQAPAA0ADAAJAAYAAwAEAAQABQAFAAIA///9//j/+//8//3////9//v/
+f/2//f/+P/5//n/9//5//3//f/8//n/+P/3//j/+f/7//7//f/7//n/9//5//r/+//7
//n/+f/5//r/+v/5//b/9f/5//n/+//9//r/+P/3//b/+f/6//n/+f/5//r//P/8//n/
+f/4//b/9v/4//r//P/6//r/+v/7//v/+f/6//3/+//7//3//v////v/9//1//n/+//9
/wAA///9//v/+v/7//z//P/8//7//v/+/////f/8//r/9//6//z//v////z//f/8//z/
/P/9//3//P/7//z//v////3/+//7//n/+v/7//3/AQD+//z/+v/5//r/+v/7//r/+//7
//z//f/7//r/+f/4//v/+v/7//z/+f/5//j/+v/1//X/9v/3//j/+f/6//f/9//4//j/
+v/7//7///8CAAIAAAAAAAAAAQACAAEAAgAEAAgACgAHAAYABQAEAAoADgARAA8ACwAK
AAkACAAHAAcABgAGAAkACAAIAAYAAwD+//3/+v/5//j/+P/2//j/9//2//b/9P/0//P/
8v/0//b/9//4//X/8v/w/+//8v/0//X/9v/z//H/8f/w/+//8P/w/+//8P/y//T/9f/x
/+7/7P/r/+7/9P/0//L/8P/q/+b/5v/p/+3/9f8EABkALgBGAGAAewCYAK8AtwC3AKsA
kABnAEAAJwANAO//1v/H/8X/zP/U/9X/0//T/9X/1//c/+L/5//s//L/8v/y//L/8v/t
/+7/7//u//L/8//2//X/8v/y//L/9P/z//L/8v/0//b/9f/3//n/+P/4//f/9v/4//z/
/f/7//n/+P/3//b//P/8//3//f8AAP7//v////7//P/8//v//v8BAAIAAgAAAAEAAQAB
AAEAAQAAAAAABAAHAAoADQALAAsACwALAA8AEwAUABUAEwAUABMAFQATABcAFwAbAB0A
HgAgACUAJAAiACIAIwAoACkAKgArACoAKQAoACcAKAApACoAKgAsACsAKgApACYAJAAi
AB4AHwAdAB0AGwAYABQAEgAQAA4ACwAKAAkABwAFAAMAAQD///7//v/9//3//f/+//z/
+f/4//f/9//3//f/9//2//f/+P/5//n/8//z//X/8//2//X/9v/3//j/9//3//j/+P/3
//b/9f/2//b/9v/1//L/8f/w//D/8//1//X/9//0//H/8P/v//H/8v/0//b/9//4//f/
9//1//T/9P/y//P/9f/2//b/9v/2//b/9v/1//b/9//5//f/9f/2//n/9v/1//b/9v/5
//f/9f/1//T/8//y//L/9//3//f/+P/6//r/+f/4//f/9v/1//X/9v/4//n/+f/3//b/
9f/z//P/9f/1//b/+P/5//n/+P/1//T/9P/z//b/9//6//v/9//1//T/9f/4//j/+P/5
//v/+v/6//j/9P/z//P/8//2//j/+v/8//r/9v/0//L/8P/2//f/+P/5//r/+f/5//r/
+v/5//n/+//7////AAD//wAA/////////f///wIABwAKAAkACAAHAAYABwAKAAwACQAK
AAoACgAKAAkACQAIAAgACgAIAAcABAAAAPz//P/6//n/+P/4//b/+P/5//r//P/7//r/
+P/2//n/+v/6//r/+P/2//X/9f/3//j/+P/4//j/9//4//j/9f/2//b/9f/3//j/+f/5
//f/9v/2//f/8P/0//b/+P/8//7/+v/2//n///8JAB4ANQBOAGgAiAChAK4ArQClAJMA
eQBUADcAJgAVAPv/4//U/9H/1f/Y/9j/1//Z/+f/7//v//D/8P/x//b/+v/7//z//f/+
//n/+v/7//r//P/9/wAA//8AAAAAAAACAP///v/+/wAAAwABAAIAAwACAAIAAQAAAAMA
BgAGAAMABAAEAAQABAAFAAQABAADAAcABgAHAAkACAAGAAYABQAGAAkACgAKAAwADQAN
AA0ADQANAAwADAARABMAFQAXABUAFQAVABUAFgAZABkAGQAbAB4AHwAjACEAIwAhACMA
JgAoACsAMQAvACwAKwArAC8ALwAvAC8AMAAxADIAMwAxADEAMQAwADEAMQAxADEALgAs
ACoAJgAmACMAIgAfAB0AGgAZABgAFQARAA8ADQAMAAsACgAJAAYABAADAAEAAQABAAIA
AAACAAIAAgADAAEA///9//r//P/+/wAAAQD9//3////9//7//f/+////AAD/////AAD/
//3/+//5//r//P/+/////P/7//r/+v/8//3//P/9/////f/9//3/+//4//b/9P/5//z/
/f////z//P/9//z//P/9//3//P/8//z//P/8//n/+v/7//3//P/7//3/AQD+//3//v/+
/wIA///8//v//P/9//7/AAD///3/+//6//z//v///wAA/f/8//v/+//7//z//P/7//z/
/v8AAAEA//////3//P/9////AAAAAPv/+v/6//n/+//7//3//f/8//v/+//9//3//P/7
//v//P/8//3//P/6//n/+f/5//z//P/8//z//P/6//r/+v/0//X/+P/5//r/+//8//n/
+f/6//r/+//7//3//f8BAAIAAQACAAEAAQABAP//AAACAAYACAAGAAYABgAGAAcACgAM
AAkACgAKAAoACgAIAAcABQAEAAcABgAGAAQAAgD+//7//P/5//b/9P/w//T/9f/2//j/
9//2//T/8v/1//b/9v/2//P/8v/y//P/8v/y//H/8P/x//H/8//0//D/8P/v/+3/7//w
//H/8f/x//D/8P/x/+z/7v/u/+z/7P/u/+7/7P/v/+//9/8GABsANgBUAHAAiwCiAKsA
pQCbAIcAYgA7ACgAGQD9/9//zv/H/8n/yv/M/8//1f/Z/9//4f/i/+L/5f/q/+7/7v/w
//L/9P/w//D/8P/u/+//7//x/+//7//w//H/9P/x//D/8P/y//X/8//0//X/8v/y//H/
8P/z//b/9v/z//P/9P/1//b/+P/2//X/8//3//b/9//5//n/+P/5//n/9//5//n/+P/5
//v//P/9//7//f/7//r//f///wEAAwAAAAEAAgADAAYACQAJAAkACwAOAA8AEwARABMA
EQATABcAGAAaAB8AHgAcABwAHQAdAB0AHQAdACAAIwAmACkAJgAlACQAIgAjACMAIwAj
AB8AHgAdABoAGAAVABQAEQAPAAwACwAKAAYAAwACAAEAAQD///3/+//5//j/+P/3//b/
9f/1//L/9P/0//T/9f/1//P/8f/u/+7/8P/y//P/7//v//H/7//w/+//8P/x//L/8f/x
//L/8f/v/+3/6//t//D/8//1//L/8f/w//D/8//z//H/8f/y//H/8v/z//L/8P/v/+7/
8f/y//H/8f/w//D/8f/w//D/8f/x//D/7//w//H/8v/w//D/8P/x//D/7//x//X/8v/x
//L/8v/0//H/7v/t//D/8f/y//T/9f/z//H/8P/z//T/9P/0//P/8v/x//H/8f/y//L/
8f/z//T/9f/1//P/8//x//D/8v/1//f/+P/z//L/8v/x//H/8f/z//P/8//z//T/9//2
//T/8v/x//P/9P/2//b/9P/z//P/8//0//T/9P/0//b/9v/4//r/9v/1//P/9P/5//v/
+//6//j/9f/0//P/8v/0//f/+//+//7//f/+//3//P/8//r/+v///wMABwAJAAYABAAE
AAIABAAGAAgACgALAA4AEAANAAkACAAHAAYABwAJAAoADAAKAAYAAwD+/////P/9//z/
+v/4//f/9P/0//P/8v/y//b/+P/5//r/+P/2//P/8P/x//L/9P/3//T/9P/z//L/8v/x
//L/8v/1//j/+v/7//b/9P/y/+//8v/y//P/9f/2//T/8P/q/+j/5v/q/+7/8//5/wMA
EAAfADQATABsAI0AqAC5ALkAqwCTAGoAQQAmAA8A9f/n/97/0//R/9j/1v/P/8//1f/b
/+X/7v/y//f/9P/w//D/8P/w//D/8P/0//j/+v/4//f/+P/1//b/9v/2//j/+P/4//n/
/P/6//X/8//x//b/+v/9/wAA/f/+//z/9//3//j/+f/6//3//P/8//v////8//v/+///
/wAAAwAFAAIAAwACAAAAAgADAAMAAwAGAAcABwAIAAgABwAGAAUACAALAA4AEQAPABEA
EAAPABIAFAAUABcAFwAbABsAHwAcABoAGQAbAB4AIAAkACkAKQAnACUAIwAlACcAKQAr
ACoAKwAsACwAKQAnACUAIwAlACYAJwAmACMAHwAdABkAGAAUABIAEAARAA8ADwAPAAkA
BQABAP3///8AAAIAAwD///3//P/4//n/+P/3//f//P/9//7//v/6//r/+v/5//f/+f/9
//3//f/7//v/+//8//v/+//8////////////+//6//n/9//5//v//f8AAP///f/5//f/
+P/3//j/+f/6//r/+//8//r/+P/0//H/9f/4//z//v/8//v/+f/2//T/9P/0//T/9f/4
//v////5//X/9P/1//T/9f/4//r//P/5//b/9f/2//X/9P/0//f/9//3//j/9f/0//L/
8P/0//b/+P/7//j/+P/3//X/9P/0//T/8//0//f/+P/6//b/9f/z//D/8v/0//f/+f/2
//X/9v/1//T/8//z//X/+P/4//j/+f/2//T/8//w//P/9f/4//v/+v/4//b/9P/2//T/
9P/0//X/9//4//z/8//z//H/8v/6//z//P/8//z/+f/5//r/+v/8//3/AAABAAQABAAC
AAIAAQADAAUABQAHAAgACwAMAAoACgAKAAoADQAQABIADwAPAA4ADQAMAAoACQAHAAYA
CAAIAAkACAACAPz/+v/2//j/+P/5//j/+f/5//n/+v/4//j/9//2//j/+v/7//z/+P/2
//X/9f/3//j/+P/4//X/8//z//L/8P/y//P/8//z//T/9f/1//T/8v/x//H/8v/2//T/
8v/0//T/8P/s/+v/8/8DABYAKwBIAGgAiAChALAAtQCvAKMAiQBgADsAJAANAPH/2f/M
/8f/y//O/9T/2//d/9//4//j/+L/6P/t//D/9P/z//T/9f/2//H/8v/z//L/9v/3//r/
+f/2//b/9v/4//j/+P/5//z//f/7//z//f/6//r/+f/4//r//v////3//P/8//z//P//
//7//v/9/wEAAAABAAMAAQAAAAEAAQACAAUABgAGAAUABQAEAAMABgAHAAcACAAKAAsA
DAANAAwADQAOAA8AEwAXABgAGQAXABgAFwAZABsAHwAfACMAJgAmACcAKwAqACgAKAAp
ACwALQAuAC8ALgAtACwAKwAuAC8AMAAwADAALwAuAC0AKwAqACkAJgAmACMAIgAfABoA
FgAUABIADwANAA0ADQALAAkABwAFAAEAAAAAAP//AQABAAIAAAD+//z/+v/5//r/+f/4
//b/9v/4//r/+//1//X/9//1//f/9//5//v/+f/3//b/9v/2//X/9P/z//X/9v/3//f/
9v/1//T/9P/2//f/9v/3//X/8//z//P/8v/y//P/9P/2//j/+P/5//f/9v/2//T/9//5
//r/+v/2//b/9v/2//X/9v/3//n/+f/3//j/+//2//X/9v/2//v/+f/3//f/+P/3//b/
9v/5//n/+f/6//3//v/+//7//P/6//j/9//4//r/+//7//j/+P/4//f/9//5//n/+v/7
//3//v/+//n/+P/4//f/+v/7//7////7//n/+P/5//z//P/8//3////+//7//P/6//n/
+f/5//v//P/9//7//v/8//z//P/6//v/+//+/wMAAwABAP7/+//6//n/+P/8////AwAG
AAUAAwADAAEAAwAEAAMABAAHAAkACwALAAgACAAKAAoADAAOABAAEgASABQAFQARAA8A
DgANAAwADQAPABAAEgAPAAoABgAAAAAA/v8AAAAA/f/8//z/+v/6//n/+P/4//r//P/9
//7//P/6//f/9P/3//j/+v/9//v/+v/4//b/9v/1//b/9v/4//r/+//7//f/9v/1//P/
9v/2//f/+f/2//b/+P/y/+z/8P/0//T/+/8HABEAHAAvAEgAYgCGAKUAugDDAL0AqQCJ
AF4AOQAgAAkA8f/d/9b/3f/d/9T/0P/T/9X/1//j/+3/9P/2//f/9v/2//L/8v/y//L/
9P/4//z//v/7//n/+f/1//b/+P/6//7/AAAAAAEABAABAPv/+P/1//j//P///wIAAAAA
AP3/9//6//z//v8AAAIAAgADAAMAAwAAAP////8DAAQABwAJAAUABQADAAAAAwAFAAYA
BwAIAAkACQAKAAsACwALAAsADAAPABIAFQATABUAFAATABcAGgAbAB8AHQAhACEAJQAj
ACIAIgAlACkAKgAtADEAMQAvAC0AKwAuAC8AMAAxADIAMwA0ADQAMQAtACkAJQAmACgA
KgAqACcAIwAhAB0AGwAYABcAFgATABEAEQARAA0ACQAFAAEAAQACAAQABQABAP///v/6
//z//P/8//3//////////v/7//r/+f/3//j/+/8AAAEA///7//n/9//5//n/+v/8//3/
/f/9//3/+//6//n/9//6//v//P/+//z/+//4//f/+P/3//j/+f/6//r/+//8//r/+v/4
//f/+f/8/wAAAgD+//3/+//4//j/+v/8//7//P/+/wAAAwD9//n/+P/5//v//f8BAAQA
AAD3/w==
         </WaveFormData>
      </LeadData>
      <LeadData>
         <LeadByteCountTotal>10000</LeadByteCountTotal>
         <LeadTimeOffset>0</LeadTimeOffset>
         <LeadSampleCountTotal>5000</LeadSampleCountTotal>
         <LeadAmplitudeUnitsPerBit>4.88</LeadAmplitudeUnitsPerBit>
         <LeadAmplitudeUnits>��V</LeadAmplitudeUnits>
         <LeadHighLimit>2147483647</LeadHighLimit>
         <LeadLowLimit>268435456</LeadLowLimit>
         <LeadID>II</LeadID>
         <LeadOffsetFirstSample>0</LeadOffsetFirstSample>
         <FirstSampleBaseline>0</FirstSampleBaseline>
         <LeadSampleSize>2</LeadSampleSize>
         <LeadOff>FALSE</LeadOff>
         <BaselineSway>FALSE</BaselineSway>
         <ExcessiveACNoise>FALSE</ExcessiveACNoise>
         <MuscleNoise>FALSE</MuscleNoise>
         <LeadDataCRC32>4140521275</LeadDataCRC32>
         <WaveFormData>
/v/+//7//v/+//7//v/+////AAABAAIA/v/8//r/+P/9/wAAAwAGAAQAAgAAAP7/AAAA
AAAAAAABAAIAAwAEAAIAAAD+//z///8CAAUACAAEAAIAAAD+////AAABAAIABAAEAAQA
BAAAAP7//P/6//3/AAADAAYAAwACAAEAAAD+//7//v/+/wEAAgADAAQAAQD+//v/+P/7
//7/AQAEAAAA/v/8//r//P/8//z//P///wAAAQACAP7//P/6//j/+//+/wEABAABAP7/
+//4//v//P/9//7///8EAAgACQAJAAUAAwABAAMABwALAA4ACwAKAAkABwAGAAcACQAM
ABAAEgATABMADgAKAAgABQAHAAkACwANAAsACAAFAAAAAgACAAMABAAFAAYABgAHAAQA
/v/3//L/8//2//v//v/8//7/+v/4//j/+P/4//j/+//7//z//P/4//T/8f/v//T/9//6
//3//P/4//b/9P/1//T/9P/1//j/+f/8//7/8P/w//T/+v8FABIAGgAYAA8AAwD6//v/
BgAUACIAMwBOAGYAZABMAC8AFQADAPn//P8IABMAEQAHAPf/6P/e/9n/2P/d/93/3//m
/+3/7//v//L/9v/6//z//f/+/wEA/v/+//r/9f/0//f/+P/7//3//////wEA+//3//X/
8//4//v//v8DAAAAAAD8//j/+f/6//v//P/+/wEAAgACAP7/+//5//X/+P/9/wEABgAE
AAIAAAD+/wAAAAAAAAAAAQAFAAcACAAIAAQAAQD//wMACAANABAADwAOAAwABwALAA0A
DgAPABMAFgAaABsAGAAWABQAFQAbAB4AIgAoACYAJAAiACEAJAAlACYAKQAsAC4ALgAu
ACwAKAAmACQAJQAnACsALQApACcAJAAfAB4AGwAZABkAHAAbABsAGQARAAwACAAFAAcA
CAAIAAkABAADAAIA/f////z//P/8////AgABAAEA/v/5//f/9P/4//v//f8BAP///f/4
//b/9v/2//b/9//7//z//f/+//n/9v/0//L/8v/3//v/AAD+//z/9//1//P/8//y//L/
9f/5//v//f/7//f/9f/z//f/+f///wEA/f/7//j/9f/2//X/9f/3//v//f/+////+v/4
//b/9P/2//j/+/8AAP///v/8//v/+//7//v//P/+/wAAAAAAAPz/+f/3//P/9v/5//7/
BQD///7//f/7//n/+f/5//n/+v/9/wEAAgD8//r/9v/z//f/+f/8/////f/7//n/9v/2
//b/9v/2//f/+f/6//7/+//4//P/8P/z//b/+f/+//z/+v/3//L/9P/0//P/8//2//j/
+v/7//H/7v/w//T/9v/4//r/+//9//z//f/7//v/+//7////AwAGAAgABAACAP//+//+
/wAAAwAGAAcABwAGAAQAAgACAAEA//8CAAMABAAFAAEA///7//n/+//8//3//v/8//v/
+//7//b/8v/w/+7/8P/0//b/+f/5//P/7//q/+3/7v/v//H/8f/y//L/8v/u/+3/7f/t
/+//8f/z//j/8//w/+3/6f/q/+z/7//z//L/8//z//L/6v/q//L//f8EAAgACgAHAP3/
8v/1/wIADAAYAC0ATABoAGYAUAA1ABsABwD9//r/AgANAA0AAwD1/+j/3P/V/9L/0//V
/9n/3v/j/+f/5//q/+7/8P/z//X/9//7//j/+P/0/+//7f/v/+//8f/1//n/+/////v/
9//1//P/9//5//v////9//z/9//y//T/9P/0//T/9f/5//v//P/4//X/8//v//P/9//6
//7/+//6//n/+P/2//b/9v/2//n//f///wAAAAD8//n/9//6//7/AgAEAAMAAgAAAPv/
/v8BAAMABQAJAAwAEAARAA0ADAALAA0AEQAUABgAHgAdABwAGwAbABwAHQAeACEAJQAo
ACkAKgAnACIAHwAcAB4AIQAmACkAJgAlACMAHwAcABkAFwAXABgAFwAXABUADwAKAAYA
AwAHAAgACAAJAAUAAwABAPv//f/6//r/+v/7//7//f/9//r/9f/z//D/9P/3//n//f/7
//n/9P/y//T/9P/0//X/9//4//n/+v/1//L/8P/u/+7/8//3//z/+f/4//T/8//z//P/
8v/y//T/9//4//n/9f/x/+//7f/x//P/+f/7//j/9//1//P/9P/z//P/9f/3//n/+v/7
//f/9P/x/+7/8f/0//j//v/8//r/9//1//P/8//z//T/9//6//v//P/6//f/9f/x//P/
9f/5////+v/4//b/8//z//P/8//z//T/9//7//z/9//0/+//6//w//P/9//7//j/9//2
//T/8v/y//L/8v/z//X/9v/6//b/9P/w/+7/8P/y//T/+P/2//b/9f/y//D/8P/v/+//
8f/0//f/+f/v/+7/8P/w//D/8P/1//n/+v/9//j/9//2//X/+f/9/wAAAgABAAAA/v/7
//r/+v/7//z/AQADAAQABAABAAAA/v/7//7///8AAAEA///9//n/9//2//b/9v/2//n/
+f/6//v/9v/w/+z/6P/q/+7/8P/z//P/7//t/+r/6v/q/+r/6//t//D/8v/0/+7/6//p
/+f/6f/r/+3/8v/t/+z/6//p/+j/6P/p/+v/7v/x//P/9P/u/+r/7P/z/wAADAAQAAsA
AwD6//v//v8GABIAKQBGAGQAdABmAEkALQAZAAkA/v8AAAsADwAJAP3/7P/e/9f/0v/N
/8//1f/c/+f/7f/t/+z/7v/u//D/8f/y//X/9P/2//T/8f/t/+//7//x//P/9//5//3/
+f/1//P/8f/0//X/9v/5//j/+v/4//b/9P/0//T/9P/2//v//v8AAPz/+f/3//P/9v/5
//v//v/+//7//v/+//v/+v/5//j//P8BAAQABgAGAAIA///9/wAAAgAEAAQACQAKAAoA
BwAGAAcABwAHAAwAEAAVABcAFAASABAAEQAUABYAGQAeACIAIgAiACMAIgAhACAAIQAm
ACoALAAuACwAKAAmACQAJAAlACgAKQAnACcAJgAjAB0AGQAWABUAFwAXABgAFwAQAAwA
CQAHAAkACAAGAAUABQAFAAUAAQD///r/+P/2//n//v///wEA/f/5//j/9v/2//f/9//5
//r/+//5//r/+P/2//T/8//4//r//P/+//v/+P/2//T/8//1//b/+P/5//r/+P/5//b/
9f/z//L/9f/5//v//f/7//f/9f/z//T/9f/6//v//P/9//3//f/5//f/9v/3//v//f/+
/////P/6//j/9v/1//b/+P/8//7//v/9//3/+P/3//b/9v/6//7/AAACAAAA/f/7//f/
+P/5//z/AQAAAAAAAAD///r/+f/4//f/+f/9/wIABAD+//z/+P/1//j/+f/7//3//f/9
//3//P/3//b/9f/0//b/+f/7/wAA/v/8//j/9v/1//b/9//6//3//v/+//z/+v/4//X/
8//3//r//f////3/+v/4//X/9//4//n//P8DAAIA/v/4//f/9v/1//T//P8BAAMABwAE
AAMAAgABAAMABQAGAAYABwAIAAgABwADAAIAAgACAAYACQALAAwABwAGAAQAAQACAAMA
BAAFAAYABQACAAEA/v/8//r/+P/7//3/AAADAP3/+P/1//L/9P/2//b/9//8//n/+P/2
//P/8v/x//H/8//2//j/+v/1//P/8v/x//P/8//z//b/9//4//n/+f/0//L/8f/x//P/
9//6//z/+P/2//j///8KAA4AEAANAAsADAANABAAGAAoAD8AWABuAG4AWAA/ACUADwAB
AP7/BAAJAAcA///z/+z/5P/b/9T/0f/R/9v/6P/x//n/AQAAAPj/8v/x//H/8f/z//f/
/P/9//3/+f/5//f/9//4//v//P////v/+f/5//n/9//3//f/+f/8/wAAAAAAAP7//P/6
//j/+f/9////AAAAAP/////9//z//f/9//7/AQACAAMABAACAAAA/v/8//7/AwAGAAgA
CAAGAAUABQADAAQABQAEAAsADgAQAA8ADgANAAsACQAQABQAGQAbABwAHAAcAB8AHwAe
AB4AIAAmACgAKgAtACsAKQAnACcAKwAuAC8AMAAwAC4ALgAuACoAKQAqACkAKQArACwA
KwAmACEAHQAbABwAGwAbABkAFgAUABMAEwARAA4ACgAHAAkACwANAAsABwACAAAA/v8B
AAQAAwADAAIA//////7/+//7//r/+////wEAAAACAP7//P/6//n//f/+////AAD9//z/
/P/8//j/+f/5//r//v8AAP//AQD+//v/9//0//f/+//9/////f/7//v/+//4//f/+v/5
//3///8AAAEA/P/5//f/9//7//3//v///wAAAAAAAAAA+//6//r//P8AAAIAAwAFAAEA
///9//z/AAACAAIAAgAEAAMAAwABAP///f/9////AAACAAQABQABAP///f/7//z///8D
AAQAAgACAAAA///+//3//f/9/wEAAwAFAAYAAAD+//z/+v/7//3//v8CAAIAAgAAAAAA
/P/8//z//v8BAAQABgAGAAIAAAD9//v//v8AAAIAAwABAAAAAAD///3//P/7//z/AwAE
AAYABgAAAP///v/9//z/BAAJAAsADwAMAAsACgAJAAkACwAMAAwADwAQABAADwALAAoA
CgAKAA4AEQATABQADwAOAAwACQAHAAcABwAHAAgACQAIAAkABgAEAAIAAAADAAMABAAF
AAAA/P/6//j/9v/4//j/+f/9//v/+//6//f/9v/1//X/+P/6//v//P/5//f/9v/1//X/
9f/1//j/+f/6//v/+//2//T/8//z//b/+f/7//z/AgACAP7/AwAMABAAEgAPAAsAEAAX
ABYAGgAmADsAVgBuAG4AWAA/ACcAEQABAAAACAAPAA0AAQD3//L/7P/j/9r/1f/V/93/
6P/z//3/AwAEAAAA+P/3//f/9//5//z/AAAAAP//+v/7//r/+//8////AAADAP///f/9
//3/+//7//v//f8BAAQAAwACAAAA/v/8//r//f8BAAMABAAEAAMAAwABAP/////+//7/
AAACAAQABgAEAAIAAAD+/wEABQAHAAgACgAIAAcABwAFAAYABwAGAAsADgAQAA8ADwAP
AA4ADQARABQAGAAZABkAGgAbAB8AHwAeAB4AIAAkACYAKAArACkAJwAlACUAKQAsAC0A
LgAuACwALAAsACgAJwAoACcAJwApACoAKQAkAB8AGwAZABoAGQAZABcAEwAQAA4ADQAK
AAgABQADAAMABQAHAAUAAwD+//z/+v/8//7//P/7//z/+f/5//j/9f/1//T/9f/3//n/
+P/6//b/9P/y//H/9P/0//T/9P/1//T/9P/0/+7/7//v//D/8v/0//P/9f/z//H/7v/s
/+7/8f/y//P/9f/z//P/8//x/+//8f/v//P/9f/2//f/9P/x/+//7//x//P/9P/1//X/
9v/3//j/9P/y//H/8v/1//j/+v/9//n/9//1//T/9//6//v//P/8//v/+//5//j/9//4
//v//P/+/wAAAQD8//v/+v/5//r//f8BAAIAAQACAAEAAQAAAP///////wEAAwAFAAYA
AQAAAP///v8AAAEAAQAEAAQABAACAAIA///+//3//v8DAAYACAAIAAQAAgD///3//v8A
AAIAAwADAAIAAgABAPr/+v/6//7/AgAFAAYABwAIAAcABwAEAAMABgAJAAwADwAPAA8A
DgAMAAoACgAJAAcACgAOABMAGAAWABMADwAKAAwAEAATABUAEQAPAA0ACwAIAAcABAAD
AAUACAALAA4ACQAFAAIA//////7///8AAP7//v/8//v//P/5//j/9v/6//z//v8BAP7/
/P/5//b/+P/5//v//f/6//n/+P/6//f/9v/1//P/9//6//7/AwD9//v/+P/0//j//v8C
AAcAEgAUAA4ACQADAP7/BQAQABgAJAAzAEAAUABgAFoARQAvACEAEwAKAAoADQALAAEA
8f/m/+L/6f/s/+n/4//d/9z/4f/n//H/+v8AAAQAAAD///7////8//z/+P/z//b/+//+
/wMAAAD///z/+//6//n/+v/7//3//f/9/////v/+//r/9v/7//7/AQAEAP/////9//r/
/P/9/////////wEAAgAEAAIAAAD+//z/AQAEAAcACgAFAAUAAwAAAAYABgAHAAkADAAO
ABAAEAAPAA4ADAAHAA4AEwAXABsAGwAaABoAFwAZABoAGwAfACIAJAAnACwAKgAoACYA
JQAoACsALgAzADMAMgAvACwALgAuADAAMgAzADMANQA1ADEALwAsACcAJwAnACgAKwAo
ACMAHwAZABkAGAAYABkAGQAYABYAFQARAA8ADQAHAAoACgANABAADQAMAAcAAwAEAAMA
BQAGAAYABwAHAAkABwAFAAAA/v8DAAYACQANAAsACAAFAAIABAAEAAUABgAFAAcACAAK
AAcABAD+//v///8DAAYACgAHAAcABQADAAQAAwAEAAUABgAHAAwADQAKAAcAAwD//wIA
BQAJAA8ACwAJAAYAAwAFAAYABwAIAAcACAAKAA4ACQAGAAIA//8BAAUACQAOAA0ADAAJ
AAYACAAHAAcABQAGAAcACgAPAAgABgAEAAEAAwAFAAcACQAHAAcACAAGAAcACAAHAAcA
CQAJAAoACwAHAAUAAwAAAAEABAAHAAoABgAFAAMABAAEAAQAAgACAAIABAAGAAoACAAG
AAMA/v8BAAQABgAJAAYABAACAP//AgACAAMAAwAKAAYAAAD///7//f/8/wMABwAIAAsA
CwALAAsACwAKAAsACwAKAAwADgAPAA8ACwAKAAoACgAOABEAEwAUABIAEgARAA8ADAAL
AAoACQALAAsACQAJAAYABAACAAAAAwADAAQABQABAPz/+f/2//T/9v/2//f//f/7//v/
+v/3//b/9f/1//b/+P/5//r/+P/3//f/9//0//P/8v/0//b/+P/6//v/9//0//L/8f/y
//X/9//4//z/+P/0//X//v8EAAgACwANAAoABwAIAAoADAAXACwARgBcAF4ATQA1AB0A
BwD2//T//f8FAAkABQD6/+7/5f/e/9X/zf/N/9T/3f/n//P/+P/4//b/9P/z//L/8//2
//r/+v/5//T/9f/0//X/9f/3//f/+f/5//f/9//3//b/9f/0//X/+v/+//7//v/8//r/
+P/2//T/9//4//j//P/9///////7//v/+v/6//z//v8AAAIA///+//3//P/8////AAAA
AAQAAgABAAEAAQACAAMAAgAJAAwADgANAA0ADQAMAAsADAAOABEAEQATABQAFQAZABcA
FgAWABgAHgAgACIAJQAiACEAIAAhACIAJAAkACQAJgAmACgAKgAlACMAIwAhACIAJQAn
ACcAIgAdABkAFwAZABcAFgATABAADgANAA0ACQAGAAIA//8CAAUACAAHAAUAAAD+//z/
/P/+//z/+//7//n/+v/6//b/9f/z//P/9f/3//b/+P/2//T/8v/x//T/9v/4//r/+//6
//r/+v/z//P/8v/y//b/+P/3//n/9//1//L/8P/x//P/8//z//f/9//5//v/+P/1//b/
8//1//f/+P/5//b/8//x//H/9f/3//j/+f/7//z//f/+//f/9P/y//L/9f/4//r//f/4
//f/9v/2//b/+P/4//j/+//7//z/+//4//X/9P/1//f/+v/9////+//5//f/9f/0//X/
9//2//f/+P/3//f/9P/z//P/8//1//f/+f/6//X/9P/z//L/9P/1//X/+P/5//r/+f/6
//T/8v/w//D/9f/4//r/+v/5//j/9v/1//P/9P/1//X//f/+//r/+P/2//T/+P/7//v/
/f/9////AQADAAIAAQD///z///8CAAQABQACAAIAAwAEAAYABwAHAAYABwAIAAgABwAE
AAEA/v/7//7/AQACAAUAAQD+//v/+P/4//f/9//3//j/9v/2//b/8v/y//D/7//0//P/
9P/0//L/8v/y//P/8v/y//H/8P/x//P/9v/5//T/8f/u/+7/7//y//X/9//z//L/8v/z
//H/8//0//T/+v/+/wIABQAKAAwACAABAP//BAANABQAHAAoADsAVABoAGYAVgA/ACkA
HQARAAQAAgAHAAMA+//z//D/7v/n/9z/z//L/9P/4P/r//X//f8CAAYAAgD+//v/+P/3
//v//v/9//v/+v/9//7/AQD9//3/+//7//z//f8AAAMAAAD9//r/+f/9/wAA///+/wAA
AAAAAAAA/v////7//P///wEABAAFAAIAAQD///7/AQACAAMABAAFAAYABwAIAAYABwAG
AAQACAAIAAkACwAKAAoACgAIAA4AEAARAA8AEQATABQAFQAVABYAGAAXABkAHAAfACUA
IwAiACIAJAAnACgAKQArACsAKwArAC0ALQAuAC0ALAAwADAAMgA0ADAALQAsACkAKQAr
ACwAKwAoACUAIwAjAB8AGwAYABMAFAAUABUAFwAUABAACwAHAAYABwAIAAUABwAEAAQA
BAABAAIA///9/wAA//8BAAIAAAD///3//f8AAAEA//8AAP7//v/+/////f/8//v/+v/9
//7/AAACAPv/+//6//r/+//8//r/+//8//3//f/+//v/+//5//f/+//7//3////9//v/
/f/7//7/////////AAD/////AQD+//3/+//5//z//v8AAAIA/P/6//n/+v/8//7///8B
AP///////wAAAAAAAP7//P/+////AQABAP3/+//7//3/+//8//3//f/9//3//f/9//z/
/f////7/AAACAAIAAwAAAP3/+//5//z//f/+//7//v/+//7//v/8//v/+f/6//7/AAAA
AAIA/f/6//f/9v/6//z//f/8//7//v/9//3/+v/6//r/+f///wIABAABAP7/+//4//r/
/f/9////AgAFAAgACwAJAAcABAAAAAMABgAIAAkABgAGAAcACAAIAAkACQAIAAoADAAN
AA0ACgAHAAQAAQADAAUABQAHAAMAAgABAAAA/v/9//3//f/9//r/+f/4//T/9P/y//H/
9v/1//b/9v/z//L/8f/x/+//8P/w//D/8v/z//X/9//0//H/7v/u/+7/8P/y//P/7//u
/+7/7//x//P/9P/0//z//P/8////AgACAAIABQADAAIABwAQABQAHgAxAEQAWgBoAGAA
SwA1ACEADQD+//7/BwABAPX/7f/q/+j/4//a/9P/zf/L/9L/3f/n//H/+P/+//z/9v/z
//D/7//x//T/8//x//D/8//0//f/9P/z//D/7//y//P/9v/5//X/8//x//H/9P/2//T/
8v/z//T/9f/2//L/8//y//D/9f/3//r/+//4//f/9f/0//f/+P/5//r//P/8//z//P/6
//v/+v/4//7//v///wEAAAAAAAAA/v8DAAQABAABAAQABwAJAAsADAAMAA0ACwAOABAA
EgAXABcAFgAWABgAHAAcABwAHQAfAB8AHwAhACMAJAAjACIAJQAmACkALAAoACUAJAAh
ACAAIQAhAB8AHAAZABcAFwATAA8ADAAHAAcACAAKAA0ACAAEAP//+//9////AQD/////
/P/8//z/+f/4//P/7//y//P/9//6//f/9f/y//H/8v/z//H/8v/0//T/9P/1//T/8v/w
/+7/8f/y//T/9v/w//H/8f/y//T/9P/x//H/8v/z//P/9P/x//H/7//t//D/8f/0//f/
9P/x//L/7//w//H/8f/x//H/8f/y//X/8v/x/+//7f/v//L/9f/4//P/8v/y//T/9v/2
//X/9f/1//X/9f/2//T/9P/y//D/9f/3//r/+//4//X/9P/1//P/9P/1//X/9P/1//b/
9//z//P/9P/y//T/9v/2//f/9P/z//P/8//1//X/9f/0//P/9P/1//b/9P/z//H/8v/1
//j/+f/8//j/9v/0//T/9//4//j/9v/3//j/+P/5//f/9v/1//P/9//4//r/+//4//T/
8v/w//D/9P/2//j/+v/7//3//P/9//3//f/9//3/AAADAAUABgADAAIAAAD9/wEABAAI
AAwACwALAAoACAAGAAYABQADAAQABQAGAAcABAABAPz/+f/6//z//v8AAP3/+//6//n/
9v/y//D/7v/w//T/9v/5//f/8f/t/+j/6//u//H/9f/y//L/8f/w/+z/6//r/+v/7v/x
//T/+v/1//L/7//r/+7/8P/z//f/9f/1//T/8v/q/+7/9v8DABAAFAASAAsA///4//v/
BgASACIAOQBQAGYAbABaAD8AJwARAAMAAgAOABUACwD9/+//4P/W/9v/3v/b/9v/3f/k
/+v/6//t//L/9v/2//j/+f/6//3/+v/6//b/8f/y//X/9v/5//n/+//7//3/+P/1//T/
8//1//f/+f/9//v//P/5//b/9//4//n/+v/6//3//v/+//r/9//1//H/9v/7////BAAA
AP7//P/6//3//v///wAAAAADAAQABAADAAAA/v/9/wIABgAKAAwACwAKAAgAAwAIAAsA
DQAPABIAFAAXABcAFQAUABMAFQAZABwAIAAmACUAIgAfAB0AIAAhACIAJQApACwALQAu
ACoAJgAkACIAJgApAC4AMQAsACkAJQAfAB8AHQAcAB0AHQAbABoAFwASAA4ACwAJAAsA
DAAMAA0ABwAFAAMA/f8AAP7///8AAP7/AAD+//3/+v/3//f/9v/5//3/AAAFAAEA/f/2
//L/9f/4//v///8AAAAAAAAAAPz/+v/5//j/+f/9/wAABAAAAP7/+f/3//r/+//7//z/
//8BAAEAAQD9//n/9//1//f/+f///wEA/v/9//v/+f/5//n/+v/9//7//////////P/6
//j/9v/3//r//v8EAAAA/P/3//P/9P/3//r//v///wAA///+//z/+f/3//P/9//5//3/
AwD9//z/+//5//j/+f/6//v/+f/7//7//v/5//j/9f/z//f/+f/8////+//5//f/9P/1
//b/9//4//n/+//8/wAA/P/6//b/9P/3//r//f8CAAAA/v/7//b/9//4//j/+f/7//z/
/f/9//v/+P/2//P//P8AAAAA/v8AAP7//P/6//j//v8DAAUACQAJAAkACQAJAAkACQAI
AAYACgAMAA0ADQAJAAgACAAIAAwADwARABIADgAOAA0ACwAKAAkACAAHAAoACwAKAAsA
BgAEAAIAAAACAAEAAQABAP7/+v/4//b/9P/2//b/9//8//v//P/8//r/+P/2//X/+P/6
//v//P/6//n/+f/5//f/9f/z//T/9f/4//v//f/5//b/9P/z//b/+f/7//z/AAAAAP7/
AwAMAA4ADAALAAkACgARABQAFAAgADcAUgBkAGYAVgA/ACkAEwADAP7/BgALAAkA///3
//D/6v/h/9z/2f/V/9f/5P/z//v/AwAEAAAA+v/4//f/9v/3//r//v/+//3/+v/7//r/
+//5//v/+//9//3//f///wEA/f/7//n/+f/+/wIAAgACAP///v/9//z//P///wAAAAAD
AAMABAADAAEAAQAAAAAABAAGAAgACgAHAAYABQAEAAQABwAIAAgADQAMAAwADQAMAAwA
DAAKABEAFAAWABUAFAAVABUAFQAXABgAGgAZABsAHgAhACcAJgAkACMAJAAqACwALgAx
AC4ALQAsAC0ALwAwAC8ALgAyADIANAA2ADIALwAuACsALAAvADEAMQAsACcAIwAhACEA
HwAeABsAGQAYABgAGQAWABIADQAJAAoADQAQAA8ADAAIAAcABgAFAAYAAwABAAIAAQAD
AAQAAAD///3//f8BAAMAAgAEAAEAAAD//////v/+//7//v8AAAAAAQACAPv/+//6//r/
/f8AAAAAAwAAAP///f/8//v//f/9//3/AAD//wAAAQD9//v//f/7//7/AQADAAUAAwAB
AAAAAQAAAAEAAQABAAMABAAFAAYAAAD+//3//v8CAAQABQAHAAIAAQAAAAAAAAACAAIA
AgAEAAUABwAHAAMAAQABAAMABAAGAAgACQAGAAUABAADAAEAAwAGAAYABgAIAAgACQAF
AAMAAgABAAUABwAJAAoABQAEAAMAAgAAAAEAAQAEAAgACgAKAAwABwAEAAEAAAAFAAgA
CgAKAAcABgAEAAMABQAGAAcABwAIAAgACQAJAAIA/v8AAAIABgAIAAoADAANAA8ADgAP
AA0ADQANAA0AEQAVABgAGgAXABQAEAALABAAFAAZAB4AHAAbABkAFgAWABYAFQATABQA
FQAWABcAEwARAA0ACwAMAA4AEAASAA4ACwAJAAcABAAAAP7//P/+/wIABAAHAAYAAQD+
//r//f8AAAMABwAFAAQAAgAAAAAA////////AgADAAQACAACAAAA/v/7//3/AAAEAAkA
BgAFAAMAAAD2//7/EgAdACIAJAAgABUACwAIAA0AFAAiADYATQBmAHIAaABQADUAIQAT
AA8AFAAeACEAGQAFAPf/9P/u/+X/5P/r/+3/7f/0//v//f/9/wAABgAKAAkACQAJAAsA
CQAIAAMA/f///wMABQAJAAgACQAIAAkABwAFAAUABQAIAAkACgANAAoACgAGAAIABQAG
AAcACAAIAAsADAAMAAsACQAIAAUACQANABAAFAARAA4ACwAIAAoADAAOABAAEAATABQA
FAAUABAADQALABEAFgAbAB4AHQAaABYADwAUABkAHQAhACIAJAAnACcAIwAiACEAIwAo
ACwAMQA4ADcANAAxAC8AMgAzADQANwA4ADoAOgA6ADkANgA1ADQANgA3ADoAOwA1ADMA
MAArACwAKwArAC0AKwApACgAJQAgABwAGQAXABsAHAAcAB0AGAAVABIACwANAAwADgAQ
ABAAEgAQAA8ADQAJAAgABgAJAA0AEAAVABIADwAJAAYACQAKAAsADQAMAAwADAAMAAoA
CAAHAAYABwALAA4AEgAPAAwABgADAAcACQAKAAwACwANAA0ADQAKAAcABgAFAAgACwAS
ABUAEwARAA4ACwALAAsADAAPAA4ADwAPAA8ADQAMAAsACgALAA4AEgAYABUAEgAOAAsA
CQAJAA==
         </WaveFormData>
      </LeadData>
      <LeadData>
         <LeadByteCountTotal>10000</LeadByteCountTotal>
         <LeadTimeOffset>0</LeadTimeOffset>
         <LeadSampleCountTotal>5000</LeadSampleCountTotal>
         <LeadAmplitudeUnitsPerBit>4.88</LeadAmplitudeUnitsPerBit>
         <LeadAmplitudeUnits>��V</LeadAmplitudeUnits>
         <LeadHighLimit>2147483647</LeadHighLimit>
         <LeadLowLimit>268435456</LeadLowLimit>
         <LeadID>V1</LeadID>
         <LeadOffsetFirstSample>0</LeadOffsetFirstSample>
         <FirstSampleBaseline>0</FirstSampleBaseline>
         <LeadSampleSize>2</LeadSampleSize>
         <LeadOff>FALSE</LeadOff>
         <BaselineSway>FALSE</BaselineSway>
         <ExcessiveACNoise>FALSE</ExcessiveACNoise>
         <MuscleNoise>FALSE</MuscleNoise>
         <LeadDataCRC32>1351905413</LeadDataCRC32>
         <WaveFormData>
BAAEAAQABAACAAIAAgACAAAAAAAAAAAAAQACAAMABAADAAIAAQAAAAIAAgACAAIAAAAA
AAAAAAD+//7//v/+////AAABAAIAAQAAAP///v/+//7//v/+//7//v/+//7//f/8//v/
+v/7//z//f/+//z//P/8//z//P/8//z//P/8//z//P/8//r/+v/6//r//P/8//z//P/6
//r/+v/6//z//P/8//z//P/8//z//P/6//r/+v/6//z//P/8//z/+v/6//r/+v/8//z/
/P/8//z//P/8//z//v/+//////8BAAMABQAHAAQABQAEAAMABAAFAAYABQACAAEA///8
//n/9//1//P/8//0//T/9f/1//T/8//y//T/9P/0//T/9f/2//b/9v/z//P/8//1//b/
+P/6//v/+f/4//X/8//0//X/9//4//b/9v/3//f/9f/1//T/9P/1//b/+P/7//r/+f/3
//b/9//4//n/+v/5//n/+f/5//f/9//3//f/+//9//3//P///wMADAAUACIALgA3ADkA
PgBBAD8ANQAjAAUA6f/Z/9f/3P/o//T/+v/5//z/AQAFAAIA+//z/+r/4//d/9f/1//b
/+b/8v/9/wUACAAHAAcABgAEAAMABAADAAQABgAEAAQABAAFAAMAAgACAAIABAAEAAQA
BQADAAMAAwADAAQABQAGAAcABwAIAAgACAAIAAgACAAIAAsACwALAAsACwAKAAkACAAK
AAoACwALAAoACgAKAAoACAAIAAgACAAJAAsADQAOAAwADAANAA0ADwAQABAAEAAPABAA
EQARABEAEQARABEAEwATABMAFAAUABMAEgARABEAEQARABEAEQASABMAFAASABIAEAAQ
ABIAEwATABMAEAAPAA4ADgAQABAAEQARABEAEQARABEADwAPAA0ADQAOAA8AEAARAA4A
DAAKAAgACAAJAAoACwAHAAcABwAHAAUABAAEAAQABgAGAAYABgAFAAQAAwAAAAIAAwAF
AAcABgAFAAQAAwAAAAAAAAAAAAMABAAFAAYABAADAAIAAQADAAIABQAHAAUABgAGAAYA
BAAEAAMAAwAEAAUABgAIAAUABQAEAAMAAwAEAAYABwAEAAQABQAFAAUABQADAAMABgAG
AAYABwAEAAIAAQAAAAMABAADAAYABAAEAAQABAACAAAAAAAAAAEAAgADAAQAAQAAAP//
/f/9//7///8AAAEAAQABAAEA/v/+//7//v/+////AAABAAAA///+//z//f/+//7////+
//7//v/+//3//f/9//3///8AAAAAAAD///7//P/7//z//P/8//3//f/9//3//f/7//v/
+//7//7//v/+//z//P/8//z//P/9//3//v8AAAIABAAFAAYABQAEAAMABQAFAAMAAgAD
AAEA/v/9//v/+f/3//b/9v/1//X/9v/z//L/8f/w//P/9P/1//f/9//2//X/8//z//P/
9f/1//f/+f/6//r/+f/2//T/8//1//b/9v/2//T/9f/1//X/9f/0//T/9P/2//f/+f/5
//f/9v/2//b/9//4//n/+//6//n/+P/3//n/+f/5//n//f/9//7///8DAAoAFAAgAC4A
NQA5AEAAQwBDADsAJwAJAOv/2f/T/9r/5P/y//z//f/+////AwACAPn/7//q/+P/2//X
/9X/1//g/+7/9////wIABQAFAAQAAgABAAMAAQABAAIAAgACAAIAAwADAAIAAgACAAQA
BAAEAAUABAADAAIAAQADAAMAAwADAAMABAAEAAQAAwACAAEAAAACAAMABAAFAAYABgAG
AAYABgAGAAcABwAGAAYABgAGAAQABAAEAAQABQAHAAkACgAIAAgACQAJAAoADAANAA4A
DwAQABEAEQAQAA8ADgANAA8ADwAPABAAEQARABEAEQARABEAEQARABAAEAAQABAADgAO
AAwADAANAA8AEAARAA4ADQAMAAwADAAMAA0ADQANAA0ADQANAAsACwAJAAkACQAJAAkA
CQAJAAgABwAGAAcABwAHAAcAAwADAAMAAwABAAAAAAAAAAEAAgADAAQAAQAAAP///P/8
//3///8BAP///////////P/8//z//P/+//7//v/+////////////AAD+/wAAAQD//wAA
AAAAAP7//v/9//3//v///wAAAgABAAEAAAD//wAAAAABAAEAAAAAAAEAAQD//////f/9
/wAAAAAAAAEA///+//7//v/+//7//P/+//7//v/+//7//P/6//r/+v/8//z//P/8//r/
+v/6//n/+v/6//r/+v/5//n/+f/5//j/+P/4//j/+P/5//r/+//6//n/+P/2//j/+P/3
//f/+P/4//j/+P/1//X/9f/1//f/+P/4//j/9v/2//X/9f/2//b/9v/3//n/+f/5//n/
+P/3//b/9f/4//r/+P/4//j/+P/2//f/9//4//v//P/9//3//v/9//z/+//8//3//P/8
//z/+//5//n/9v/z//D/7v/w/+//7//w/+//7v/t/+z/7f/u/+//8f/w//D/8P/v/+7/
7f/u/+3/8f/z//T/9P/z//D/7v/t/+//8P/w//D/8P/x//H/8f/x//D/8P/w//L/8//1
//X/9P/y//H/8P/y//L/8v/z//P/8//z//P/8f/x//H/8f/1//X/9v/3//v/AAAKABYA
JAAvADUAOgA/AEEAPwArAAsA5//P/8X/yv/W/+T/7v/x//D/7//z//T/7//n/+L/3f/X
/9P/0f/T/9z/5v/x//n//P////7//v/9//3/+//5//n/+v/8//z//P/9//v/+v/6//r/
+//8//3////9//3//f/9//3//f/9//3//v8AAAEAAgABAAAA///+/wEAAQABAAEAAgAC
AAIAAgACAAIAAwADAAYABgAGAAYABQAEAAMAAgADAAUABwAIAAgACAAJAAkACQAKAAoA
CgALAAwADQANAAsACwALAAsADgAPABAAEgARABEAEQARAA8ADwAPAA8ADwAQABEAEgAR
ABAADQAMAA4ADwAPAA8ADgANAAwADAAKAAoACwALAA0ADQANAA0ACwALAAkACQAJAAkA
CQAJAAkACAAHAAYAAwADAAMAAwADAAMAAwADAP///v/+//7/AAAAAAAAAAD+//7//v/8
//v/+//8//3//f/9//3//f/6//r/+v/6//v//P/9//7//f/9//3//f/+//z//v//////
AAAAAAAA///+//z/+//8//3//v8AAAAAAQABAAEA/v/+/////////wAAAgADAAIAAQD+
//3/AAAAAAAAAQABAAAAAAAAAP7//v/8//7/AAAAAAAAAAD+//z//P/8//3//v///wAA
/v/+//7//f/8//z//P/8/////////////f/8//v/+v/6//v//P/9//3//f/9//z/+v/6
//n/+f/7//z//f/+//z/+//6//n/+//8//z//P/8//z/+//7//j/+P/4//n/+v/7//z/
/f/6//n/+P/3//f/+P/6//v/+f/6//r/+v/4//j/+v/6//z//P/8//z/+v/7//v//P/+
/wAAAgADAAUABQAFAAUAAwADAAEAAAAAAP///f/9//j/9f/y//D/8v/x//H/8v/y//L/
8v/y//L/8v/y//P/9P/0//T/8//z//P/9f/1//b/9//3//b/9v/0//P/8//x//L/8v/y
//P/9f/2//f/9f/0//T/9P/0//X/9//3//f/9v/2//b/9P/0//T/9f/3//f/9//3//X/
9f/1//X/9//5//r/AQAHABAAGAAmADAANQA3ADwAQQBBADUAFwDz/9f/yf/N/9r/5v/w
//L/8f/y//X/9f/s/+X/3//a/9n/1//X/9v/4//q//L//f8DAAQABQAEAAQAAwADAAEA
/////wAAAgACAAIAAwABAAAAAAAAAAAAAAAAAAEAAQABAAEAAQD//////////wAAAgAD
AAQAAgACAAIAAgADAAMAAwADAAYABgAGAAYABQAEAAQAAwAFAAYABwAIAAYABgAGAAYA
BgAHAAgACAAKAAoACwALAAkACgAKAAoACwAMAA0ADQANAA0ADQANAA0ADQANAA4ADwAP
AA8ADwANAA0ADQANAA0ADgAPABAADgAOAAwADAAMAA0ADQANAA4ADQAMAAwACwAKAAoA
CQALAAsACwALAAkACQAHAAcABwAHAAcABwAIAAgACAAIAAYABQAEAAMAAgADAAQABQAB
AAAAAAAAAAAAAAAAAAAAAAAAAAAA/v/7//v//P/9/////////////P/8//z//P/8//z/
/P/8/////////////P/6//z//f///wAAAAAAAP7//v/9//3/////////AAAAAAEAAQAB
AP7//v//////AAAAAAEAAQABAAEA/////wAAAAAAAAEAAwACAAIAAgAAAAAA/v8AAAIA
AgACAAIAAAD+//7//v/+//7//v/+/wAAAAAAAP///P/8//z//P////////////z//P/8
//z/+//7//v/+//9//3//f/8//r/+v/5//n//P/8//z//P/5//n/+f/5//f/+P/4//j/
+f/6//r/+//4//j/+P/5//v/+//7//v/+f/5//n/+f/4//j/+f/5//n/+v/6//r/9v/2
//b/+P/4//n/+v/7//z/+v/7//v//P///wAAAQABAAMAAwADAAMAAgABAP7//P/8//v/
+f/5//b/8//w/+7/8P/v/+//8P/w//D/8P/w//D/8P/w//H/9P/0//T/8//x//H/8//z
//b/9//3//b/9v/0//P/8//x//L/8v/y//P/9f/2//f/9v/0//P/8v/0//X/9//3//f/
9v/2//b/9P/0//T/9f/3//f/9//3//b/9f/0//P/9f/5//r///8HAA4AGAAiAC4AMwA3
ADwAQQA/ADMAGwD3/9n/y//P/9j/5v/y//j/+f/8////+//2/+3/5f/g/93/2f/Z/9v/
4f/q//L/+/8BAAIAAwAEAAQAAwADAAEA/////wAAAgACAAIAAwADAAIAAgACAAAAAAAA
AAEAAgADAAQABQAEAAMAAgABAAMABAAEAAQAAgACAAIAAgADAAMAAwADAAYABgAGAAYA
BQAEAAQAAwAFAAYABwAIAAYABgAGAAYABgAHAAgACAAKAAoACwALAAoACgAJAAgACwAM
AA0ADQANAA0ADQANAA0ADQANAA4ADwAPAA8ADwANAA0ADQANAA4ADgAOAA4ADAAMAAoA
CgAIAAkACQAJAAkACQAJAAoACQAIAAgABwAJAAkACQAJAAkACQAHAAcABwAHAAcABwAJ
AAgABwAGAAQAAwACAAEAAAABAAIAAwD///7//v/+//7//v/+//7//v/+//7//P/5//n/
+v/7//3//f/9//3/+v/6//r/+v/6//r/+v/6//3//f/9//3/+v/4//r/+//9//7//v/+
//z//P/7//v//f/9//3//v/+//////////z//P/9//3//v/+///////9//3/+//7//z/
/P/8//3////+//7//v/8//z/+v/8//7//v/+//7//v/8//z//P/8//z//P/8//7//v/+
//3/+v/6//r/+v/9//3//f/9//r/+v/6//r/+f/5//n/+f/6//v//P/8//v/+v/4//f/
+f/6//v//P/5//n/+f/5//n/+v/6//r/+v/6//n/+f/4//j/+P/5//n/+f/5//n/9//3
//f/9//2//b/9//3//v/+v/6//j/9v/4//j/+P/4//n/+//8//7//f/+//////8DAAMA
AwADAAMAAwABAAAA/f/7//j/9//3//X/8//y//D/7//v//D/8v/y//L/8v/y//L/8v/z
//P/8v/x/+//8P/x//T/9f/1//X/9P/y//T/8v/x//H/8f/y//L/8v/w//H/8f/x//L/
8v/z//T/8//z//T/8//1//T/9P/0//T/9P/0//X/9f/1//X/9f/3//f/9//3//X/8//y
//X/+/8EAA4AGgAoAC8AMwAyADUAOQA3ACsAEwD1/9v/zf/O/9j/5P/u//P/+P/9/wEA
AAD3/+3/5P/d/9f/1f/T/9f/4P/q//P/+f/8//3//v/+//3//f/+//3//v8AAP///v/9
//3////+//7//v/+//7//v////3//f/9//3//v///wAAAQAAAAAA///+/wAAAAAAAAAA
AQABAAEAAQAAAAAAAAAAAAEAAgAEAAUABQAEAAMAAgAEAAQABAAEAAQABQAGAAYABAAE
AAUABQAHAAgACAAIAAcACAAJAAkACwALAAsACwALAAsACwAMAAsACwALAAsADQANAA0A
DQALAAoACQAIAAkACgAJAAoACAAJAAkACQAIAAcABgAGAAcACAAKAAsACgAJAAgABwAI
AAkACAAJAAkACQAJAAkABwAGAAUABAAEAAUABgAHAAQAAwACAAEAAAAAAAEAAgAAAAAA
AAAAAP7//v/+//z//P/9////AQAAAP///v/9//3//v///wAA/v/+//7//v/9//3//f/9
//3//P///wEA//8AAAAAAAAAAAAA/////////////wAA/v///////////wAAAgADAAAA
AAABAAEAAgADAAIAAwACAAIAAgADAAMAAgACAAIABAAEAAIABAABAAAA///+/////v//
/wAA/v/+//7//v/+//7//v/9//3//v///wAAAAD///7//f/9//7///8AAP3//f/9//3/
/f/9//3//P/+//7//f/9//3//P/7//r//P/9//7////+//7//f/8//r/+v/5//n/+f/6
//v//f/8//v/+v/5//r/+//8//3//P/8//3//f/5//j/+P/7//z//f/+//7//////wAA
AQACAAMAAwAHAAcABwAHAAUABQADAAIAAgABAP/////7//n/9//2//T/8//z//T/9v/2
//b/9v/0//T/9P/1//j/+P/4//f/9v/1//b/9f/2//f/9//2//f/9v/2//f/9v/2//X/
9P/1//f/+P/5//j/9v/1//T/9v/3//n/+f/7//r/+v/6//j/+P/4//n/+//7//v/+//6
//n/+P/3//f/+f/6//3/AQAIABAAGgAmAC8AMwA2ADsAQQA/ADUAHQD//+P/0//Q/9j/
6P/2////AAD//wMABAD///X/7P/n/+H/2//Z/9f/2v/i/+3/9//+/wEABAAEAAMAAwAB
AP////8AAAIAAgACAAMAAwACAAIAAgAAAAAAAAABAAIAAwAEAAUAAgABAAAA//8AAAIA
AwAEAAIAAgACAAIAAQABAAEAAQADAAQABQAGAAUABAAEAAMABgAGAAYABgAGAAYABgAG
AAUABQAFAAQABQAGAAgACQAGAAYABQAEAAYACAAKAAsADQANAA0ADQALAAsACwAMAA8A
DwAPAA8ADgANAAwACwALAAwADQAOAA4ADgAMAAwACgALAAsACwALAAsACwAMAAkACAAI
AAcACAAJAAoACwANAA0ACwALAAkACQAJAAkACQAIAAcABgAFAAUABQAFAAUABQAFAAUA
AwACAAIAAgABAAAA///+////AAABAAAA/f/9//7///////////////7//v/+//7//P/8
//z//P/+////AAABAP7//P/+////AQACAAIAAgACAAIAAQABAAEAAQABAAIABAAFAAUA
BQADAAIAAgABAAIAAgADAAMAAQABAP////8AAAAAAAABAAMAAgACAAIAAAAAAP7/AAAC
AAIAAgACAAAA/v/+//7//P/8//z//P/+//7//v/9//z//P/8//z////////////+//7/
/v/+//3//f/9//3//f/9//3//P/6//r/+f/5//z//P/8//z/+//7//v/+//5//r/+v/6
//z//P/7//v/+P/4//j/+f/7//v/+//7//v/+//7//v/9v/4//r/+v/6//r//P/9//3/
/v///wAAAQABAAUABQAFAAUAAwADAAEAAAD///3/+v/5//n/9//1//T/8v/x//H/8v/z
//T/9f/2//X/9P/z//P/9P/0//T/8//1//X/9//3//b/9//3//b/9//2//b/9//1//b/
9v/2//b/9//3//f/9f/0//T/9P/y//P/9f/1//b/9v/3//j/9//2//X/9f/2//f/+P/5
//n/+f/5//n/9f/3//r///8HABIAHgAqADQAOQA7AEAARwBFADcAHQD7/93/zf/L/9T/
5P/0//r/+//8/////f/2/+3/5//g/9v/1f/X/9v/4f/s//b/+//7/wAAAQAEAAQAAwAD
AAMAAQABAAIAAgACAAIAAwAFAAQABAAEAAMAAgABAAEAAwADAAMAAwADAAMAAwADAAMA
BAAEAAQABAAEAAQABAADAAMAAwADAAUABgAHAAgABgAGAAcABwAGAAYABgAGAAcACAAJ
AAoABwAHAAcABgAJAAoADAANAAsADAAMAAwACwAMAA0ADQAOAA8AEAARABAADwAOAA4A
EAARABIAEwARABEAEQARABAAEAAQABAAEAAQAA4ADgANAA0ADAALAA0ADQANAA4ADAAM
AA0ADQALAAsACwALAA0ADQALAAsACgAJAAgABwAIAAgACAAIAAUABQAFAAUAAQABAAEA
AQABAAAAAAAAAP7//v/+//7/AAAAAAAA/v/7//v//P/9//3//f/9//3//f/+////AAD/
//7//f/8/////////////v/8//7////9//7//v/+////AAAAAAEAAAD///7//v8AAAEA
AQABAAAAAAABAAEAAAAAAAEAAQADAAMAAQABAAEAAAD/////AQAAAAAAAAAAAAAA/v8A
AP7//v/+//7////+////AAD9//z/+//6//3//v///////P/8//z//P/7//v/+//7//v/
/P/9//7//P/7//r/+f/6//v//P/8//r/+v/5//n/+P/4//j/+P/5//n/+f/5//f/+P/4
//j/+v/6//n/+f/4//j/+P/5//f/9//3//f/+f/5//n/+f/2//b/9v/4//j/+P/4//r/
+//7//z/+//8//3//f8BAAEAAQABAP/////9//z//P/7//n/+f/3//X/8//y//H/7//u
/+7/7//w//H/8v/w//D/8P/x//L/8v/y//H/8f/x//P/8//y//P/8//y//P/8v/y//P/
8f/y//L/8v/y//P/8//z//X/9P/0//T/8v/z//X/9f/2//b/9//4//X/9P/z//P/8//z
//P/8//1//X/9f/1//P/8f/0//n///8IABIAIAAsADEANQA6AD8AQwA/AC8ADQDp/9H/
x//M/9j/4v/o/+3/8P/v//H/7v/l/93/2P/V/9H/0f/V/9v/5P/u//X/+f/8////AgAC
AAEAAQD///3//f/+//z//P/8//3//v/+////AAD///7//f/9/////////////f/9//3/
/f///wAAAAAAAAIAAgACAAIAAQABAAEAAQACAAIAAgACAAIAAgADAAMABAAEAAQABAAG
AAYABgAGAAQABQAGAAYABwAIAAoACwAJAAoACgAKAAkACgALAAsADAANAA4ADwAOAA0A
DAAMAA4ADwAQABEADwAPAA8ADwAOAA4ADgAOAA8AEAAPABAADwAPAA4ADQAOAA0ADAAM
AAoACgALAAsACQAJAAkACQAKAAsACgALAAoACQAIAAcACQAIAAcABgAFAAUABQAFAAEA
AQABAAEAAQAAAAAAAAD+//7//v/+/wAAAAAAAP7/+//7//z//f/7//v/+//7//v//P/9
//7//P/8//z//P/9//3//f/9//z/+v/8//3//f/+//7//v8AAAAA//////3//f/9//7/
AAABAAEAAQD+//7///////7//v//////AAABAAAAAQABAAAA/////wAAAAABAAIAAAAA
AP7/AAD+//7//v/+/wEAAAABAAIAAQAAAP///v///wAAAQABAP7//v/+//7//f/9//3/
/f/+//7//v/+//z/+//6//n/+//7//v/+v/6//r/+f/5//j/+P/4//j/+P/5//r/+//6
//r/+f/4//n/+v/6//v/+P/4//j/+f/5//n/+f/5//v/+//7//v/+P/4//n/+f/5//r/
/P/8//z/+v/6//r/+v/7//3//v8AAAEAAgADAAMABAADAAIAAQACAAMAAgACAAAA/f/5
//f/9//1//P/8v/0//P/8//0//L/8v/y//L/8//0//X/9//3//b/9f/z//P/8//1//X/
+P/5//n/+P/2//T/8//z//X/9v/2//b/9P/1//X/9f/3//b/9v/2//b/9//5//n/9//2
//b/9v/4//j/+P/5//f/9//3//f/+f/5//n/+f/7//v//P/9////BgAQAB4ALAA1ADkA
PAA/AEEAOwApAAsA6f/V/8//1P/g/+j/7v/x//L/8//1//b/7//l/+D/2//V/9H/0//d
/+j/8v/7/wMABAAFAAUABAACAAEAAwABAAEAAgAAAAAAAAABAAEAAAAAAAAAAgACAAIA
AwAAAP///v/9/wAAAQACAAMAAQACAAIAAgACAAIAAgACAAUABQAFAAUABAAEAAQABAAG
AAYABwAHAAgACAAIAAgABgAGAAYABgAIAAkACgAKAAgACAAJAAkACwAMAAwADAALAAwA
DQANAA0ADQANAA0ADgAPABAAEgAQAA8ADgANAA8ADwAPAA8ADgAOAA4ADgAOAA4ADAAM
AAwADQANAA0ADAALAAoACgAMAAwADQANAAsACwALAAsACwALAAkACQALAAsACwALAAkA
CAAHAAYABwAHAAcABwADAAMAAwADAAEAAAAAAAAAAQACAAMABAADAAIAAQD+//////8A
AAEAAQABAAEAAQD+//7//v/+/wAAAAAAAAAAAAD///7//f/9//z///8BAP//AAAAAAAA
/v/+//3//f/+////AAACAAEAAQAAAP////8AAAIAAwACAAIAAwADAAEAAQD/////AgAC
AAIAAwACAAAA///+/wAAAAD+/wAAAAAAAAAAAAAAAP7//v/+/wAAAAAAAAAA/f/8//v/
+f/7//z//f/+//7//f/8//v/+v/6//r/+v/6//v//P/9//z/+//6//j/+v/6//n/+f/6
//r/+v/6//n/+f/5//n/+//8//z//P/7//r/+P/3//f/+P/5//v/+f/5//n/+f/3//f/
9//3//j/+P/5//n/9//2//b/9v/4//n/+v/7//z//v//////AAABAAIAAwADAAMAAwAD
AAMAAgABAP7//P/7//n/9v/1//X/8//x//D/8v/x//H/8v/0//T/9P/0//L/8v/y//P/
9v/2//b/9f/1//X/9//3//b/9//3//b/+P/2//X/9f/z//T/9P/0//b/9//3//f/9f/0
//T/9P/0//X/9//3//n/+P/4//j/9v/2//b/9//5//n/+f/5//f/9//3//f/9f/3//r/
AQAJABAAGAAkAC4AMwA1ADoAPwA/ADcAHwD9/9//z//P/9j/5P/w//b/+//+/////f/2
/+3/4//c/9v/2f/X/9n/4//s//T/+f///wIAAwAEAAQAAwADAAIA///+//7/AAAAAAAA
AQD///7//v/+//7//v/+////AQABAAEAAQD//////////wEAAgACAAIAAgACAAIAAgAB
AAEAAQABAAQABAAEAAQAAgACAAMAAwAGAAYABgAGAAYABgAGAAYABAAFAAYABgAHAAgA
CgALAAoACgAJAAgACwAMAA0ADQANAA0ADQANAAsACwALAAwADwAPAA8ADwAOAA0ADAAL
AAwADAAMAAwADAAMAAoACgAIAAkACQAJAAkACQAJAAoACQAIAAgABwAJAAkACQAJAAsA
CwAJAAkABwAHAAcABwAJAAgABwAGAAMAAwADAAMAAwADAAMAAwABAAAAAAAAAP///v/9
//z//f/+/////v/7//v//P/9/////////////v/+//7//v/8//z//P/8////////////
/P/6//z//f///wAAAAAAAAAAAAD//////f/9//3//v8AAAEAAQABAP7//v//////AAAA
AAEAAQABAAEA//////7//v/+////AAAAAAEAAgAAAAAA/v8AAAAAAAAAAAAAAAD+//7/
/v/8//z//P/8//7//v/+//3/+v/6//r/+v/9//3//f/9//z//P/8//z/+f/5//n/+f/7
//v/+//6//j/+P/3//f/+v/6//r/+v/3//f/9//3//f/+P/4//j/+v/6//n/+f/4//j/
+P/5//n/+f/5//n/+//7//v/+//4//j/+f/5//v//P/8//r/+v/6//r/+v/9////AAAC
AAEAAgADAAMAAwADAAMAAwADAAMAAQAAAPz/+f/1//P/8v/x//D/8P/x//H/8v/0//L/
8v/y//L/9P/0//T/9f/1//T/8//x//L/8//2//f/9//3//b/9P/2//T/8//z//X/9v/2
//b/9P/1//X/9f/3//b/9v/2//T/9f/3//f/9f/0//T/9P/1//b/9//5//f/9//3//f/
9//3//f/9//3//n//P///wMADAAYACYAMgA3ADkAOgA/AD0AMQAZAPn/3f/R/9P/3P/o
//T/9v/3//z///////r/9f/r/+D/2f/X/9X/1f/d/+r/9P/7/wEABAADAAMAAgAAAP//
AAD//wAAAgAAAAAAAAABAP///v/+//7/AQACAAMABQACAAEAAAD//wIAAwAEAAUABAAE
AAMAAgAEAAQABAAEAAUABQAFAAUABAAEAAQABAAGAAYABwAHAAYABgAGAAYACAAIAAgA
CAAIAAkACgAKAAgACAAJAAkACwAMAAwADAALAAwADQANAA0ADQANAA0ADwAPAA8AEAAP
AA8ADwAPABEAEQARABEADgAOAA4ADgAOAA4ADAAMAA4ADwAPAA8ADQALAAkACAAJAAoA
DAANAA0ADQANAA0ADQANAAsACwAMAA0ADgAPAA4ADAAKAAgACAAJAAoACwAHAAcABwAH
AAUABAAEAAQABgAGAAYABgAFAAQAAwAAAAAAAQADAAUABAADAAIAAQAAAAAAAAAAAAEA
AgADAAQABAADAAIAAQABAAAAAwAFAAMABAAEAAQABAAEAAMAAwAFAAUABQAGAAUABQAE
AAMAAwAEAAYABwAEAAQABQAFAAMAAwABAAEAAwAEAAUABwAFAAQABAAEAAUABgAFAAgA
BgAEAA==
         </WaveFormData>
      </LeadData>
      <LeadData>
         <LeadByteCountTotal>10000</LeadByteCountTotal>
         <LeadTimeOffset>0</LeadTimeOffset>
         <LeadSampleCountTotal>5000</LeadSampleCountTotal>
         <LeadAmplitudeUnitsPerBit>4.88</LeadAmplitudeUnitsPerBit>
         <LeadAmplitudeUnits>��V</LeadAmplitudeUnits>
         <LeadHighLimit>2147483647</LeadHighLimit>
         <LeadLowLimit>268435456</LeadLowLimit>
         <LeadID>V2</LeadID>
         <LeadOffsetFirstSample>0</LeadOffsetFirstSample>
         <FirstSampleBaseline>0</FirstSampleBaseline>
         <LeadSampleSize>2</LeadSampleSize>
         <LeadOff>FALSE</LeadOff>
         <BaselineSway>FALSE</BaselineSway>
         <ExcessiveACNoise>FALSE</ExcessiveACNoise>
         <MuscleNoise>FALSE</MuscleNoise>
         <LeadDataCRC32>1737322376</LeadDataCRC32>
         <WaveFormData>
6P/o/+j/6P/m/+b/5v/m/+b/5v/m/+b/6P/o/+j/6P/n/+b/5f/k/+X/5v/n/+j/5v/m
/+b/5v/k/+T/5P/k/+X/5v/n/+j/5//m/+X/5P/m/+b/5v/m/+b/5v/m/+b/5P/k/+T/
5P/m/+b/5v/m/+X/5P/j/+L/5P/k/+T/5P/k/+T/5P/k/+L/4v/i/+L/5P/k/+T/5P/j
/+L/4f/g/+L/4v/i/+L/4v/i/+L/4v/g/+D/4P/g/+L/4v/i/+L/4P/g/+D/4P/g/+D/
4P/g/+D/4P/g/+D/4P/h/+L/4v/m/+b/6P/o/+n/6P/n/+b/6v/r/+z/7f/s/+z/7f/t
/+z/6f/n/+b/5//o/+r/6//n/+b/5f/k/+b/5//o/+j/5v/m/+X/5P/h/+H/4P/f/9//
3//f/93/2//a/9j/2P/Z/9r/2//c/9r/2v/a/9r/2v/Z/9n/2f/a/9v/3P/e/93/3P/a
/9n/2//b/9v/2//c/9z/3P/c/9r/2v/a/9r/3P/e/93/2P/S/87/0v/f//P/CAAeADsA
YgCZANYABAElATsBTgFmAXYBdQFYAR0B2wCnAGgAGQDb/6z/kP+O/5P/lv+X/5r/of+t
/7z/zP/Y/+D/5v/o/+f/5//n/+f/6f/p/+n/6//r/+v/7P/t/+v/7P/s/+z/7//v//L/
8v/w//D/8f/x//P/8//1//b/9//4//n/+f/3//f/+P/5//z//v///wIAAAABAAIAAwAG
AAcACQAKAAwADAAMAAwADwAPABIAEgAVABkAHAAfACIAIgAjACUAKQAsAC8AMwA2ADoA
PQBAAEQASABKAE8AUwBXAFwAYABiAGQAZQBnAGkAbABwAHQAdQB2AHgAeQB4AHgAeAB6
AHsAfAB9AH0AeAB1AHEAbABqAGYAYgBcAFcAUgBLAEUAPgA3ADAAKQAnACIAHwAcABQA
EAAKAAYABAAAAP7//P/4//j/9v/0//H/7//t/+z/7P/t/+7/7v/q/+n/6P/m/+X/5v/n
/+j/5//n/+f/5//m/+b/5f/l/+b/5//o/+n/5//m/+X/4//l/+X/5f/l/+X/5f/m/+b/
5f/l/+X/4//n/+f/6P/o/+f/5v/l/+T/5f/m/+f/6P/n/+f/6P/o/+X/5f/l/+X/5v/n
/+j/6v/p/+j/5//m/+j/5//n/+j/6v/q/+r/6v/o/+b/5v/m/+f/6P/p/+v/6P/n/+b/
5P/l/+X/5f/l/+b/5v/m/+b/5v/l/+X/5P/k/+T/5P/k/+T/5P/k/+P/5f/l/+X/5f/j
/+P/4//j/+L/4f/h/+H/4v/k/+X/5v/l/+T/4v/h/+P/4v/i/+L/4v/j/+P/4//i/+L/
4v/h/+P/4v/k/+P/4v/h/+D/4f/i/+L/5P/m/+j/6P/q/+n/6P/n/+f/6f/p/+n/6v/q
/+v/6//r/+n/6P/o/+j/6P/p/+n/5//k/+P/4v/i/+T/5v/n/+j/5v/l/+T/4f/h/+D/
3//f/+H/4f/f/9//3f/a/9n/2P/Z/9r/2//c/9r/2v/a/9r/2f/Z/9n/2f/b/9v/3P/c
/9v/2f/Y/9f/2P/Z/9r/3P/a/9r/2v/a/9r/2v/a/9r/3v/d/9r/1P/Q/9T/4f/1/w4A
JgBFAG4AoQDYAAYBKQE/AVABYAFqAWcBRgELAdUArQByACkA6f+2/5L/iv+T/5b/k/+U
/53/p/+2/8b/0v/c/+L/5v/m/+X/5P/j/+X/5f/l/+f/6f/p/+r/6//p/+r/6v/q/+3/
7f/w//D/7//u/+7/7f/v/+//8f/y//P/9P/1//X/8//z//T/9f/5//r/+v/8//r/+//8
//3/AAABAAMABAAHAAgACQAKAAsACwAOAA4AEQAVABgAGwAeAB4AHwAhACQAKAAsADEA
MgA2ADkAPAA+AEIARABJAE0AUQBWAFoAWwBeAGAAYwBmAGgAawBuAG0AbgBwAHEAcQBw
AG8AcABxAHIAcwBzAG4AawBnAGIAXgBaAFYAUABLAEYAPwA5ADEAKwAlAB8AHQAYABUA
EgAMAAgAAgD+//v/+P/3//b/8P/w/+7/7P/r/+n/5//m/+b/5//o/+j/5v/l/+T/4v/h
/+L/4//k/+P/4//j/+P/4f/g/97/3f/e/9//4P/h/+D/4P/g/9//3//f/9//3//f/9//
4P/g/93/3f/d/9v/3v/f/+H/4v/h/+D/3//e/9//4P/h/+L/4f/h/+L/4v/h/+H/4f/h
/+P/4//j/+T/4v/i/+L/4v/k/+P/4//k/+b/5v/m/+b/5f/i/+H/4P/i/+L/4v/j/+H/
4f/h/+D/4f/h/+H/4f/g/+D/4P/g/97/3f/d/9z/3//g/+H/4v/h/+D/3//d/93/3f/d
/93/3f/d/93/3f/c/9v/2//b/93/3v/e/97/3f/c/9r/2f/b/9r/2v/a/9z/3f/d/93/
2//a/9n/1//b/97/3P/c/9z/3P/c/9z/2//c/97/4P/g/+L/4f/g/9//3//h/+H/4f/i
/+L/4//j/+P/4f/g/+D/4P/i/+P/4//h/97/3f/c/9z/3//g/+D/4P/i/+H/4P/d/9v/
2v/Z/9n/2//b/9n/2f/W/9T/1P/U/9T/1P/U/9T/1P/U/9T/1P/T/9P/0//T/9X/1f/W
/9b/1f/T/9L/0f/T/9P/0//U/9T/1P/U/9T/0v/S/9L/0v/W/9X/1P/O/8r/zP/X/+n/
/v8aADcAWgCLAMYA+AAZAS0BOAFCAUgBRQEsAfEAswCJAFYAEQDZ/67/jv+G/43/kP+P
/5T/mf+h/67/vP/K/9T/3P/g/9//3//f/9//3//f/9//4f/j/+P/5P/l/+T/5P/j/+L/
5P/l/+n/6v/o/+j/6f/p/+n/6f/r/+z/7//w//H/8f/v/+//8P/x//X/9v/2//j/+P/5
//r/+//6//v//f/+/wMABAAFAAYACAAHAAkACAALAA8AEgAVABcAGAAaAB0AHwAiACUA
KQAuADIANQA4ADsAPgA/AEMARwBLAFAAVABXAFoAXABfAGAAYgBlAGgAawBsAG4AbwBv
AG4AbQBuAG4AbgBuAG0AaQBnAGQAYABcAFgAVABOAEoARgBAADsANAAtACYAHwAbABYA
EwAQAAsACAADAAAA/P/4//b/9P/y//L/8P/u/+z/6f/m/+T/5P/l/+b/5v/j/+P/4//i
/+L/4v/i/+L/4//j/+P/4//g/+D/3//f/+H/4f/h/+H/4P/g/+D/3//f/9//3//f/+H/
4f/i/+L/3//f/9//3f/h/+H/4v/i/+L/4v/i/+L/4P/g/+D/4P/j/+P/5P/k/+H/4f/h
/+H/4v/j/+T/5v/m/+b/5v/m/+T/4//j/+T/5v/m/+b/5v/m/+T/5P/k/+b/5v/m/+f/
5f/l/+X/5P/j/+P/4//j/+b/5v/m/+b/5P/j/+P/4v/k/+T/5P/k/+T/5P/k/+P/4f/h
/+H/4f/j/+P/4//j/+D/3//f/9//4f/i/+L/4v/i/+L/4f/h/9//3v/e/97/3//h/+L/
4//h/+D/3//d/9//4P/g/+D/4P/g/+D/4P/c/97/3//g/+L/4v/i/+L/4v/i/+H/4v/k
/+b/5v/o/+j/6P/o/+n/5//n/+f/6P/p/+v/7P/t/+r/6P/n/+b/5v/n/+f/5f/m/+X/
5P/k/+P/5P/k/+T/5f/l/+X/4//h/+D/3//f/+H/4f/f/9//3P/a/9r/2v/Y/9j/2P/Y
/9n/2v/b/9z/2f/Z/9n/2f/b/9v/3P/c/9r/2f/Z/9n/2f/Z/9n/2v/c/9z/3P/c/9r/
2v/a/9r/2P/X/9T/zv/Q/9b/5f/3/w4AKABJAHgAtwDyABwBMwFDAVQBYgFoAV0BLAHp
AK8AewA2APX/wf+a/4j/iv+P/5T/nf+k/63/uf/E/9D/3P/k/+T/5v/n/+f/5//n/+X/
5f/l/+f/6P/p/+v/7f/s/+z/6//q/+v/6//u/+7/8P/w//H/8f/v/+//8f/y//X/9v/3
//f/9f/1//b/9//5//r/+v/8//7///8AAAEAAAABAAMABAAJAAoACwAMAA0ADQAQABAA
EgAVABcAGQAfACAAIgAlACUAKAArAC8AMgA2ADkAPABAAEQARgBLAE0AUQBWAFoAXQBg
AGIAZQBkAGYAaQBsAG8AcAByAHMAcgByAHIAdAB0AHQAdABzAHEAbwBsAGgAYwBeAFkA
UgBPAEoAQwA9ADUALwApACMAIAAaABYAEgAPAAwABwAEAP7/+v/4//b/8//0//P/8v/v
/+3/6//q/+n/6f/p/+j/6f/p/+n/6P/k/+T/5P/k/+f/5//n/+f/5P/k/+P/4//l/+X/
5f/l/+b/5v/m/+X/4//j/+P/4//l/+X/5v/m/+X/5f/l/+P/5f/l/+b/5v/m/+b/5v/m
/+T/5P/k/+T/5//n/+j/6P/l/+X/5f/l/+X/5f/l/+b/6P/o/+j/6P/m/+X/5f/m/+f/
6P/p/+r/6P/m/+b/5v/m/+b/5v/n/+f/5//n/+b/5f/l/+X/5f/o/+j/6P/o/+b/5f/l
/+T/5P/k/+T/5P/m/+b/5v/l/+P/4//j/+P/5f/l/+X/5f/i/+H/4f/h/9//4P/g/+D/
4f/i/+L/4//i/+D/3//e/+D/4f/h/+H/4P/g/+D/3//f/+D/4P/g/+L/4v/i/+L/3v/e
/93/3f/g/+L/4v/i/+L/4f/i/+L/5P/m/+j/6P/q/+r/6v/q/+v/6v/p/+j/6P/p/+v/
7P/t/+r/6P/n/+b/5v/n/+f/5f/m/+X/5P/k/+P/5P/k/+T/5v/l/+T/4f/f/97/3f/d
/9//3//d/93/3P/a/9r/2v/Y/9j/2P/Y/9n/2v/b/9z/2f/Z/9n/2f/Z/9n/2v/a/9z/
2//b/9v/2f/Z/9n/2v/a/9r/2v/a/9j/2P/Y/9j/3P/b/9b/0P/S/9j/4//3/wwAKABL
AHoAtQDwABoBMwFBAUwBXAFkAVcBLgHtALUAgwA+APf/w/+a/4b/iv+P/5L/mf+g/6n/
tf/C/87/2v/i/+T/5v/p/+n/6f/p/+j/5//m/+f/6P/p/+v/7f/r/+z/7P/s/+v/6//u
/+7/7//w//L/8//y//H/8v/y//X/9v/3//f/9f/1//b/9//3//j/+P/6//v//f///wEA
AQABAAIAAgAGAAgACgAMAA0ADQAQABAAEgAVABcAGQAfACAAIgAlACYAKAAqAC0AMQA2
ADoAPgBAAEQARgBLAE0AUQBWAFoAXQBgAGIAZQBkAGYAaQBsAG8AcAByAHMAcwByAHEA
cgBwAHAAcABvAG8AbQBqAGYAYQBcAFcAUABMAEgAQgA9ADcAMQArACUAIAAaABYAEgAP
AAwABwAEAP7/+v/4//b/8//0//P/8v/w/+3/6v/o/+n/6f/p/+j/5//n/+f/5v/i/+L/
4v/i/+X/5f/l/+X/4v/i/+H/4f/h/+H/4f/h/+T/5P/k/+P/4f/h/+H/4f/j/+P/5P/k
/+P/4//j/+H/4f/h/+L/4v/k/+T/5P/k/+P/4v/h/+D/4v/j/+X/5v/j/+P/4//j/+P/
4//j/+T/5v/m/+b/5v/k/+P/4//k/+b/5v/m/+b/5v/k/+T/5P/k/+T/5P/l/+f/5//n
/+b/4//j/+P/4//m/+b/5v/m/+b/5f/l/+T/5P/k/+T/5P/m/+b/5v/l/+T/4//i/+H/
4v/j/+T/5f/i/+H/4f/h/+H/4v/i/+L/5P/k/+P/4//h/+D/4P/g/+L/4//j/+P/4P/g
/+D/3//f/+D/4P/g/+T/5P/i/+D/3v/g/+D/4P/g/+P/5P/k/+b/5P/m/+b/6P/q/+r/
6v/r/+v/6//r/+z/7P/t/+3/7f/r/+r/6v/q/+j/6f/p/+f/6P/n/+b/5v/n/+j/6P/o
/+b/5f/k/+H/4//i/+H/4f/g/9//3P/b/9z/2v/a/9r/3P/c/9z/3P/b/9r/2f/Y/9r/
2//c/93/3P/b/9v/2v/a/9n/2f/Z/9n/2f/Z/9r/2v/a/9r/2v/b/9z/3f/e/9r/2f/W
/9D/zv/Q/9n/6//+/xIAKwBKAHcAtADwABkBMQFAAVIBXgFjAVYBJwHlAK8AfAA3APH/
vv+W/4b/if+M/4//lP+d/6f/tv/G/9L/2v/g/+L/5f/l/+X/5f/n/+f/5//p/+j/5//n
/+f/6P/q/+v/7P/r/+v/7v/u/+7/7v/v/+//8f/x//P/9P/0//T/9P/z//T/9f/3//n/
+f/6//r//P/8//3//v///wIAAwAFAAYACAAIAAgACAANAA0AEAAQABIAFQAXABkAGwAc
AB4AIQAkACgALAAxADEANAA2ADgAPQBCAEUASwBLAE8AVABYAFsAXgBgAGMAZQBoAGwA
cABwAHAAcQBxAHQAdAB0AHYAdAB0AHQAcwBzAHEAbgBqAGcAZABhAFwAVQBQAEkAQwA/
ADkAMwAtACgAIgAeABoAEwAQAAsACAAGAAIAAAD+//n/+P/1//L/8v/x//D/8P/t/+3/
7f/s/+n/6f/p/+j/5//o/+n/6v/o/+f/5v/l/+X/5v/m/+f/5//n/+f/5//n/+b/5f/j
/+T/5f/m/+f/5f/l/+b/5v/m/+f/6P/n/+f/5//o/+j/5v/m/+b/5v/o/+j/6P/o/+f/
5//o/+j/6P/p/+r/6//p/+n/6f/q/+r/6v/q/+r/6//r/+z/7v/r/+r/6f/o/+n/6P/p
/+r/6v/q/+r/6//p/+n/6f/o/+j/6f/q/+v/6f/o/+f/5v/n/+f/6P/o/+j/6P/o/+j/
6P/o/+j/5//p/+n/6f/p/+b/5f/k/+P/5f/l/+b/5//m/+b/5f/k/+T/5P/j/+P/5f/k
/+T/5P/j/+P/4v/h/+H/4v/j/+P/4//k/+T/5P/i/+L/4v/j/+T/5f/m/+b/5v/l/+b/
6P/q/+r/7P/u/+7/7v/v/+3/7f/t/+7/7//x//L/8//v/+7/7v/u/+7/7//v/+3/7P/r
/+r/6v/p/+r/6v/q/+z/6//q/+f/5f/k/+P/4//j/+P/4f/h/+L/4P/g/+D/3//e/93/
3P/d/97/3//g/93/3f/d/93/3f/d/97/3v/g/9//3//f/93/3f/d/97/4P/g/+D/4P/f
/97/3f/c/97/3//e/9r/1v/U/9v/6f/6/wwAJQBGAHEArADqABUBMQFGAVgBagF1AXAB
SwENAdcApgBfAA8Azv+e/4b/if+S/5P/lP+b/6H/rP+6/8j/1P/g/+b/6f/p/+n/6f/n
/+f/5//p/+v/6//s/+3/7f/u/+7/7v/u/+3/7//u/+//8P/y//P/8v/x//L/8v/0//b/
+P/5//n/+f/6//v//P/8//v//P/9////AQADAAMAAwAEAAQACQAKAAsADAANAA0AEAAQ
ABIAFQAXABkAHgAgACMAJwAmACgAKgAtADIANgA5ADwAQABEAEYASwBNAFEAVgBaAF4A
YgBlAGkAaABqAG0AcAByAHQAdwB5AHoAegB6AHwAegB6AHoAeQB5AHcAdABwAGoAZgBi
AFwAWQBUAE0ARwBBADsANQAvACgAIgAeABoAFwAUAA8ADAAHAAIA///8//j/+P/2//T/
8//x/+//7v/r/+v/6//q/+v/6//r/+r/5v/m/+b/5v/n/+f/5//n/+j/6P/n/+f/5v/l
/+T/4//m/+b/5v/l/+P/4//j/+P/5P/l/+f/6P/l/+X/5f/j/+X/5f/m/+b/5//o/+n/
6v/p/+j/5//m/+n/6f/q/+r/5//n/+f/5//n/+f/5//o/+r/6v/q/+r/6P/n/+f/6P/q
/+r/6v/q/+j/5v/m/+b/5v/m/+b/5//p/+n/6f/o/+f/5//n/+f/6P/o/+j/6P/o/+f/
5//m/+X/5P/j/+L/5P/k/+T/4//h/+H/4f/h/+P/4//j/+P/4v/h/+H/4f/f/+D/4P/g
/+H/4v/i/+P/4v/g/9//3v/g/+H/4f/h/+D/4P/g/9//3f/e/9//4P/h/+L/4f/i/+L/
5P/i/+T/5P/m/+j/6P/o/+n/5//n/+f/6P/q/+v/6//r/+v/6v/q/+r/6P/p/+n/5//o
/+f/5v/m/+X/5v/m/+b/5v/l/+T/4f/j/+L/4f/h/9//3//d/93/3v/c/9z/3P/b/9r/
2f/Y/9n/2v/b/9z/2f/Z/9n/2f/X/9f/2P/Y/9n/2f/a/9v/2v/Z/9j/2P/Z/9r/2//c
/9z/3P/c/9z/2P/X/9T/0P/S/97/7f8DABoANABVAIQAvwD2ACABOwFLAVgBYAFiAU8B
HgHhALcAiQBGAAUAzf+e/4j/iv+R/5D/k/+c/6f/s//A/87/1v/a/97/4v/k/+X/5v/n
/+X/5f/l/+f/5//n/+j/6f/r/+z/7P/s/+v/6//u/+7/8P/w//H/8f/x//H/8//0//X/
9v/3//f/+f/5//r/+//8//z/+//8//7///8AAAEAAgADAAUABgAJAAoACwAMABEAEQAU
ABQAFQAXABgAGQAeACAAIwAnACcAKgAtADEANAA4ADsAPgBDAEgASwBRAFIAVQBZAFwA
YQBkAGYAaQBoAGoAbQBwAHEAcgB0AHUAdgB2AHYAeAB1AHQAcwBxAHEAbwBsAGgAYwBe
AFkAUgBLAEYAPwA5ADUALwApACMAHAAWABIADgALAAgAAwAAAPz/+P/2//T/8P/w/+7/
7P/t/+v/6f/o/+X/5f/l/+T/5P/l/+b/5v/i/+L/4v/i/+H/4f/h/+H/4f/i/+L/4//i
/+H/4P/f/+L/4v/i/+H/3//f/9//3//f/9//4P/g/+D/4f/i/+H/4P/f/9//3v/f/+D/
4f/i/+L/4v/i/+L/4f/h/+L/4v/i/+P/5P/l/+T/4//i/+L/5P/k/+T/5P/k/+P/4//k
/+T/5P/k/+T/5v/k/+T/5P/j/+L/4f/h/+L/4//k/+T/4//j/+P/4//i/+L/4v/i/+T/
4//j/+L/4f/g/9//3v/f/+D/4f/h/+H/4f/h/+H/3//f/9//3//g/9//3//f/97/3v/d
/9z/3f/e/97/3//d/9z/3P/c/9r/2//b/9v/2//c/93/3f/b/9r/2v/c/9z/3P/c/93/
3v/e/+D/3v/g/+D/4v/j/+T/5f/n/+b/5f/k/+T/5v/n/+f/5//l/+T/5P/k/+L/4//j
/+H/4//j/+P/5P/k/+T/4//i/+T/4//i/9//3//e/93/3f/c/9v/2P/X/9f/1v/X/9j/
1v/W/9b/1v/W/9b/1v/W/9X/1f/V/9X/0//T/9T/1P/V/9X/1v/X/9b/1f/U/9T/1v/W
/9b/1v/Y/9j/2P/Y/9T/0f/O/8r/yP/K/9f/6//+/xQAMQBYAI8AzgAGASsBQwFUAWYB
bAFnAUoBCwHJAJkAYAAXANf/qv+K/4L/h/+K/4//mP+j/6//uv/G/9D/2P/e/+D/4//j
/+P/4//h/+H/4f/j/+H/4f/i/+P/5P/m/+f/6P/o/+f/6f/o/+r/6v/r/+v/6f/p/+v/
7P/t/+7/7//v//H/8f/y//P/9P/0//P/9P/1//f/+f/7//r/+//9//7/AQACAAMABAAJ
AAkADAAMAA0ADwAQABEAFgAYABsAHwAfACIAJQApACwAMAAzADYAPABAAEIARwBHAEsA
UABUAFgAXABfAGMAZABmAGkAbABrAGwAbgBvAHMAdAB1AHgAdQB0AHMAcQBxAG8AbABo
AGQAYABcAFYAUABKAEIAOwA2ADEALAAnACEAGgAVABAACwAIAAMAAAD8//j/9v/0//D/
8P/u/+z/6//p/+f/5v/l/+X/5f/k/+X/5f/l/+T/4v/i/+L/4v/i/+H/4P/f/9//4P/g
/+H/3//f/9//3//i/+L/4v/h/+H/4f/h/+H/3//f/+D/4P/g/+H/4v/h/+L/4f/h/+D/
4v/i/+L/4v/i/+L/4v/i/+H/4f/i/+L/4v/j/+T/5f/k/+P/4v/i/+T/5P/k/+T/5P/j
/+P/5P/i/+L/4v/i/+X/5P/l/+b/5P/k/+T/5f/l/+X/5f/k/+P/4//j/+P/4v/i/+L/
4v/j/+P/5P/k/+P/4v/h/+D/4v/i/+L/4f/h/+H/4f/h/9//3//f/9//3//f/+D/4f/g
/+D/3//e/9//4P/g/+H/3//e/97/3v/e/9//3//f/+D/4P/g/9//3f/e/97/3v/e/+D/
4v/i/+D/3v/e/97/3v/h/+L/4v/k/+T/5v/m/+j/5v/m/+b/5//o/+n/6v/s/+v/6//q
/+n/6f/o/+j/6P/o/+n/6f/n/+b/5f/k/+T/5v/o/+n/6v/n/+X/4//f/+H/4P/f/9//
3//f/93/3f/a/9j/2P/Y/9n/2v/b/9z/2//a/9n/2P/Z/9n/2f/Z/9n/2f/a/9r/2P/X
/9f/1//Y/9n/2v/c/9v/2v/Z/9j/2v/a/9r/2v/c/9v/1v/O/8j/yv/X/+v/AAAaADcA
XACPAMwAAgElATsBTAFgAW4BbQFSARUB0QCbAF4AFQDZ/67/kP+G/4v/kP+T/5j/n/+t
/77/zP/Y/+L/5v/m/+b/5f/k/+P/5f/l/+X/5//l/+X/5v/n/+f/6P/o/+j/6//r/+7/
7v/t/+z/7P/r/+7/7//y//T/9P/0//T/8//z//P/9P/1//n/+v/6//z/+v/7//z//f8A
AAEAAwAEAAcACAAJAAoACwALAA4ADgARABUAGAAbABwAHAAdAB8AIgAmACoALwAwADQA
NwA6AD4AQgBEAEkATABRAFcAXABeAGAAYQBjAGUAaABsAHAAbwBwAHIAcwB0AHQAdAB2
AHUAdgB3AHcAcwBxAG4AagBnAGQAYQBcAFUAUABJAEMAPQA3ADEAKwAoACIAHgAaABIA
DgAIAAQAAgD+//z/+v/2//b/9P/y/+//7f/r/+r/6v/r/+z/7P/q/+n/6P/m/+b/5v/m
/+b/5//n/+f/5//k/+T/4//j/+T/5f/m/+f/5//m/+X/4//l/+X/5f/l/+P/4//k/+T/
5f/l/+X/4//l/+X/5v/m/+X/5P/j/+L/4//k/+X/5v/l/+X/5v/m/+P/4//j/+P/5P/l
/+b/6P/m/+b/5v/m/+b/5f/l/+b/5v/m/+b/5v/m/+T/5P/k/+b/5v/m/+f/5v/l/+T/
4v/i/+P/5P/l/+T/5P/k/+T/4v/h/+H/4P/h/+L/4//k/+P/4v/h/9//4f/h/+H/4f/h
/+H/4f/h/+D/3//f/9//4f/i/+L/4v/h/+D/3v/d/97/3v/f/+D/3v/f/9//3//e/97/
3v/d/9//4P/g/+D/3v/c/9z/3P/e/9//4P/h/+L/4f/i/+L/5P/k/+b/5v/o/+r/6v/q
/+v/6f/p/+n/6v/q/+v/6//r/+n/6P/o/+j/6P/p/+n/5//o/+f/5v/m/+b/5v/l/+T/
5v/l/+T/4f/f/97/3f/d/9v/2//Z/9n/2f/Y/9n/2v/Y/9j/2P/Y/9r/2v/a/9r/1//X
/9f/1//Z/9n/2v/a/9r/2f/Z/9n/2P/X/9b/1v/X/9j/2f/a/9j/2P/Y/9j/1v/V/9L/
zP/M/9T/4f/z/wYAIABBAG4AqwDoABgBMwFDAVIBYAFoAV0BNAHxALcAgwA8APP/vf+U
/4D/hP+J/47/lf+c/6X/sf/A/8z/1v/c/+D/4v/l/+X/5f/l/+T/4//i/+P/5P/l/+f/
6f/n/+j/6P/o/+f/5//q/+r/6//s/+7/7//t/+3/7//w//H/8v/z//P/8//z//T/9f/1
//b/9v/4//n/+//9/////////wAAAAAFAAYABwAIAAsACwAOAA4AEAATABUAFwAdAB4A
IAAjACMAJgApAC0AMgA2ADkAPAA+AEIARABJAEsATwBUAFgAXQBgAGIAZQBkAGYAaQBs
AG8AcAByAHMAcgByAHIAdAByAHIAcgBxAHEAbwBsAGgAYwBeAFkAUgBPAEoAQwA9ADcA
MQArACUAHgAYABQAEAANAAoABQACAPz/+P/2//T/8v/y//D/7v/t/+v/6f/o/+b/5f/k
/+L/4v/j/+T/5P/i/+L/4v/i/+P/4//j/+P/4v/i/+H/4f/g/9//3v/d/9//4P/h/+H/
3//f/9//3//f/9//4P/g/+H/4f/h/9//3//f/+D/4P/i/+L/4v/i/+D/4P/g/+D/4//j
/+T/5P/j/+P/4//j/+H/4f/h/+L/5P/k/+T/5P/i/+H/4f/i/+T/5P/k/+T/5P/i/+L/
4v/i/+L/4v/j/+X/5f/l/+T/4v/h/+D/3//i/+L/4v/i/+L/4f/h/+D/4P/g/+D/4P/g
/+D/4P/f/93/3f/d/93/3f/d/93/3f/e/93/3f/d/9v/3P/c/9z/3v/e/93/3f/d/9z/
3P/c/9z/3f/d/93/3P/c/9z/2//Z/9r/2v/a/9z/3v/e/9z/2v/a/9r/2v/c/97/3//i
/+L/5P/k/+b/5v/m/+b/5//p/+n/6f/q/+f/5//m/+X/5f/k/+T/5P/m/+f/5//l/+T/
4//i/+L/4//k/+T/5P/h/9//3f/Z/9r/2v/a/9v/2f/Z/9f/1//W/9T/1P/U/9X/1v/X
/9j/1//W/9X/1P/V/9X/1f/V/9X/1f/W/9b/1P/T/9P/0//U/9X/1v/Y/9f/1v/V/9T/
1v/W/9b/1v/W/9X/0P/I/8T/zv/f//P/CAAiAEMAbgCrAOYAEgEtAT8BTgFeAWgBXQEw
Ae0AswB9ADIA6f+1/5D/hP+I/4n/iP+P/5b/nf+r/77/zP/U/97/4v/i/+L/4f/g/9//
4P/h/+L/5f/j/+P/5P/l/+P/5P/k/+T/5v/n/+v/7P/r/+r/6v/p/+r/6//u//D/8P/w
//D/7//x//H/8v/z//X/9v/2//j/9v/3//j/+f/7//3/AAACAAMABAAFAAYACQAJAAwA
DAAQABMAFQAXABoAGgAbAB0AIAAkACgALQAuADIANQA4ADwAQABCAEcASwBPAFQAWABa
AFwAXQBfAGEAZABoAGwAawBsAG4AbwBwAHAAcAByAHIAcgByAHEAbgBrAGcAYgBgAFwA
WABSAE0ASABBADsANQAvACkAIwAgABoAFgASAAsACAADAAAA/v/6//j/9v/w//D/7v/s
/+v/6f/n/+b/5//n/+f/5v/k/+P/4v/g/9//4P/h/+L/4f/h/+H/4f/g/+D/3//f/+H/
4f/h/+H/3//e/93/2//e/9//4P/h/9//3//g/+D/3//f/9//3f/h/+H/4v/i/+H/4P/f
/97/4f/i/+P/5P/k/+P/4//i/9//3//f/9//4P/h/+L/5P/i/+L/4v/i/+T/4//j/+T/
5P/g/w==
         </WaveFormData>
      </LeadData>
      <LeadData>
         <LeadByteCountTotal>10000</LeadByteCountTotal>
         <LeadTimeOffset>0</LeadTimeOffset>
         <LeadSampleCountTotal>5000</LeadSampleCountTotal>
         <LeadAmplitudeUnitsPerBit>4.88</LeadAmplitudeUnitsPerBit>
         <LeadAmplitudeUnits>��V</LeadAmplitudeUnits>
         <LeadHighLimit>2147483647</LeadHighLimit>
         <LeadLowLimit>268435456</LeadLowLimit>
         <LeadID>V3</LeadID>
         <LeadOffsetFirstSample>0</LeadOffsetFirstSample>
         <FirstSampleBaseline>0</FirstSampleBaseline>
         <LeadSampleSize>2</LeadSampleSize>
         <LeadOff>FALSE</LeadOff>
         <BaselineSway>FALSE</BaselineSway>
         <ExcessiveACNoise>FALSE</ExcessiveACNoise>
         <MuscleNoise>FALSE</MuscleNoise>
         <LeadDataCRC32>2736095430</LeadDataCRC32>
         <WaveFormData>
7v/u/+7/7v/s/+z/7P/s/+r/6v/q/+r/6//s/+3/7v/t/+z/6//q/+v/7P/t/+7/7P/s
/+z/7P/q/+r/6v/q/+v/7P/t/+7/7f/s/+v/6v/s/+z/7P/s/+z/7P/s/+z/6v/q/+r/
6v/r/+z/7f/u/+3/7P/r/+r/7P/s/+z/7P/q/+r/6v/q/+j/6P/o/+j/6v/q/+r/6v/p
/+j/5//m/+j/6P/o/+j/6P/o/+j/6P/m/+b/5v/m/+j/6P/o/+j/5//m/+X/5P/m/+b/
5v/m/+j/6P/o/+j/5v/n/+f/6f/r/+z/7//x//D/7//u/+7/7//w//H/8v/x//P/8//y
//H/8P/v/+7/7//w//L/8//w/+//7P/q/+z/7P/t/+3/7f/t/+z/6//p/+j/5//n/+j/
5//m/+b/5P/i/9//3v/e/9//4f/i/+D/4P/g/+D/3v/d/93/3f/e/9//4P/i/+D/4P/f
/97/4f/i/+P/5P/k/+P/4//i/+H/3v/f/97/5P/m/+T/4v/f/9v/3f/l/+7/+f8JACQA
RgByAKUA2AAFAS0BSAFfAW8BaQFLARsB7ADEAJEATQAPAN3/vP+z/7D/rP+s/67/sv+7
/8j/1P/c/+T/6P/p/+f/5//m/+b/5//n/+j/6f/q/+r/6//r/+r/6f/o/+j/6v/r/+7/
7//u/+7/7f/t/+3/7v/w//H/8f/y//L/8v/w//D/8f/y//T/+P/5//r/+v/6//n/+v/8
//3///8BAAIAAQABAAIAAgADAAQABgAKAA0AEAATABQAFAAWABcAGAAcAB8AIgAkACgA
LAAuADIANQA4ADsAQQBFAEkATQBNAE8AUQBTAFUAWABbAF8AYgBjAGMAZgBlAGYAZgBl
AGYAZwBpAGoAZgBiAF8AWwBYAFUAUgBOAEcAQAA8ADcAMQAsACYAIAAeABkAFwAUAA8A
CgAFAP///v/6//n/9//1//P/8v/w/+z/6v/o/+j/6v/q/+r/6f/o/+b/5P/j/+L/4//l
/+b/5v/m/+b/5v/k/+P/4v/h/+L/4//k/+X/4v/i/+H/3//g/+H/4v/j/+H/4f/j/+H/
4f/h/+D/4P/j/+P/4//j/+P/4v/h/+D/4f/i/+P/5P/k/+T/5f/l/+T/4//i/+H/4//k
/+X/5//m/+T/4v/g/+P/5P/k/+X/5v/m/+b/5v/k/+T/4//j/+X/5f/m/+b/5f/l/+T/
4v/j/+L/4v/j/+X/5f/l/+X/4//i/+H/4f/h/+H/4v/i/+D/4P/g/+D/4P/h/+L/4//j
/+P/4//j/+D/3//f/9//4f/i/+L/4v/h/+D/3v/d/93/3v/f/+D/4f/h/+L/4v/f/9//
3//f/97/3v/g/97/3v/e/97/3//f/+H/4v/i/+T/5f/l/+P/4//k/+T/5f/m/+f/6f/p
/+n/6P/o/+r/6v/q/+r/6P/p/+n/5//m/+P/4f/g/+P/5f/m/+f/5f/k/+P/4f/g/9//
3//e/9//3v/e/93/2//Y/9f/1f/Y/9r/2//c/9n/2P/X/9b/1f/V/9X/1f/W/9f/2f/a
/9f/1f/T/9L/1f/W/9f/2f/X/9j/2P/Y/9b/2P/Y/9j/2v/a/9j/1f/P/8//1//i/+3/
AQAcAEQAdACpAOIAFwFFAWwBiwGhAaMBhwFVASIB9gC9AG8AIQDh/7b/p/+o/6b/oP+g
/6b/rf+6/8j/0v/c/+D/4//i/+H/3//e/9//3//g/+H/4P/g/+H/4f/f/9//3//g/+L/
4//m/+f/5v/m/+X/5f/n/+j/6v/r/+v/7P/s/+z/6v/q/+v/7P/t//D/8P/w/+//8P/w
//L/8//1//j/+//9//3//v8AAP7///8AAAIABwAJAAsADQAPABAAEwAVABcAHAAgACQA
JgAqAC4AMAAyADUAOAA7AEIARwBMAFEAUwBVAFcAWQBcAF4AYABjAGYAZwBnAGoAaQBq
AGoAaQBsAG0AbwBwAG0AaABkAF8AWwBXAFMATgBHAEAAPAA3ADAAKgAjABwAGgAVABMA
EAALAAYAAQD7//r/9v/1//P/8P/t/+v/6P/o/+b/5P/k/+b/5v/m/+X/5P/i/+D/3//e
/9//4f/i/+D/4P/g/+D/3v/d/9z/2//e/9//4P/h/+D/4P/f/93/3f/d/93/3f/d/93/
3//d/9v/2//a/9r/3v/f/+D/4f/h/+D/3//e/+D/4P/g/+D/3v/e/9//3//f/9//3//f
/9//4P/h/+P/4f/g/9//3v/f/+D/4P/h/+T/5P/k/+T/4f/g/97/3f/f/9//4P/g/+D/
4f/h/+D/3//e/97/3//e/93/3P/b/93/3P/b/9v/3P/d/9//4P/f/97/3f/c/93/3f/d
/93/3f/d/93/3f/a/9n/2f/Z/9v/3P/c/9z/2//a/9j/1//X/9j/2f/a/9v/2//c/9z/
2v/Z/9j/1//a/9z/2v/a/9r/2v/a/9n/2v/a/9v/3v/g/+H/4P/f/9//3v/g/+D/4P/h
/+P/4//i/+L/4P/g/+D/4P/h/+P/5P/j/+L/3//d/9z/3v/f/9//3//h/+D/3//d/9r/
2f/Z/9j/2P/Y/9n/2f/X/9T/0//R/9P/1P/U/9T/1P/U/9T/1P/R/9H/0f/R/9L/0//V
/9b/0//R/8//zv/Q/9D/0P/R/9P/1P/U/9T/0P/S/9L/0v/W/9b/1P/P/8n/x//L/9b/
4f/z/xAANABkAJ0A1gANATkBYgGBAZkBowGPAV0BJgH2AL0AcQAlAOP/tv+j/6T/ov+g
/6L/pP+r/7b/wv/M/9b/3v/f/9//3//e/97/3P/b/9v/2//e/97/3//f/93/3f/d/97/
4f/h/+P/4//k/+T/4//j/+H/4v/k/+X/5v/o/+n/6v/p/+j/6P/o/+v/7v/u/+7/7//w
//D/8v/w//H/8//1//j/+f/7//7//P/9//7/AAAFAAcACQALAA0ADgARABMAFAAYABsA
HgAiACYAKgAsAC8AMQAzADUAOgA/AEQASQBMAE8AUgBVAFYAWABaAF0AYQBjAGQAaABo
AGgAZwBlAGcAZwBoAGgAZQBiAGAAXQBXAFMATwBKAEYAQAA9ADkAMgAsACUAHgAbABUA
EgAOAAoABgACAP3/+v/2//X/8//z//H/8P/u/+v/6P/l/+T/5v/m/+b/5f/l/+T/4//j
/+H/4f/i/+L/5P/k/+T/5P/i/+H/4P/f/+H/4f/h/+H/3//g/+D/3//h/+H/4f/h/+P/
4//l/+P/4v/h/9//3v/h/+H/4f/h/+L/4v/i/+L/4v/i/+L/4v/j/+T/5v/n/+T/4//i
/+H/4f/i/+P/5f/m/+b/5v/m/+T/5P/j/+P/5f/m/+f/6P/n/+b/5P/j/+T/5f/n/+j/
5v/n/+f/5v/l/+T/5P/l/+b/5//o/+n/6P/m/+T/4//l/+X/5v/m/+b/5v/m/+b/5f/l
/+X/5f/n/+f/5//n/+X/4//i/+H/4v/k/+X/5v/m/+b/5f/l/+L/4v/i/+L/5P/l/+f/
6P/k/+P/4v/h/+H/4v/k/+X/4//j/+P/4//h/+P/4//k/+T/5P/k/+T/5P/j/+T/5P/l
/+j/6v/r/+v/6//s/+z/7P/s/+z/7f/x//H/8P/w/+//7v/t/+z/7P/t/+3/6//r/+n/
6P/o/+j/6f/p/+n/6v/q/+r/6f/m/+X/5f/k/+X/5P/k/+P/4P/e/97/3f/b/9z/3P/c
/93/3v/f/+D/3f/d/93/3f/f/9//4P/g/97/3f/c/9z/3P/c/9z/3f/f/+D/4P/g/9z/
3v/e/97/3v/e/9z/2f/X/9v/4//q//f/DQAsAFgAjgDLAAIBLwFRAW4BgQGJAX0BVwEh
AfAAwAB/ADUA9f/D/6r/pf+m/6r/sP+2/7z/xf/O/9b/4P/o/+r/6f/n/+f/5v/m/+T/
4//j/+P/5f/m/+j/6f/n/+f/5//o/+n/6f/r/+v/7v/u/+3/7f/s/+z/7f/t/+7/8P/x
//L/8f/w//D/8P/x//T/9P/0//b/+P/5//z/+//7//z//f8BAAEAAgAEAAQABQAGAAgA
CQALAA0ADwASABQAGAAbABsAHgAgACIAJQAqAC8AMgA0ADcAOgA9AEEARQBJAE0AUgBV
AFgAWwBaAFwAXgBhAGYAZwBnAGoAaQBqAGoAaQBpAGkAagBqAGkAZgBkAGEAXABXAFIA
TABIAEIAPwA7ADQALgAnACAAHwAZABYAEgAQAAwACAADAP7/+v/5//f/9v/1//X/9P/w
/+7/7P/s/+r/6v/q/+n/6//q/+n/6f/l/+X/5v/m/+j/6P/o/+j/5//n/+f/5//n/+f/
5//n/+f/6P/o/+f/5f/l/+X/5f/n/+f/6f/n/+f/5//m/+b/5//n/+f/5//o/+j/6P/o
/+b/5v/m/+b/5//o/+r/6//p/+n/6f/p/+j/6P/o/+n/6v/q/+r/6v/o/+j/5//n/+n/
6v/r/+z/6v/q/+n/6f/p/+n/6v/q/+z/7f/t/+z/6f/o/+j/6f/r/+v/6//r/+n/6P/n
/+f/5//n/+j/6P/q/+r/6v/q/+f/5//n/+f/6f/p/+n/6f/m/+X/5f/l/+X/5v/m/+b/
5//o/+j/6f/n/+b/5f/k/+f/5//o/+j/5f/l/+X/5f/k/+T/5f/l/+f/5//n/+f/4//h
/+H/5f/m/+j/6P/o/+j/6P/n/+j/6P/q/+z/7f/t/+//7//w//D/7//u/+3/7f/w//H/
8f/y//H/8P/v/+7/7v/v/+//7f/t/+v/6v/q/+r/6//r/+v/7f/s/+v/6f/m/+X/5f/k
/+X/5P/k/+P/4v/g/+D/3//d/97/3v/e/9//4P/h/+L/4P/f/97/3f/f/9//4P/g/+D/
3//e/97/3P/c/9z/3f/f/+D/4P/g/9z/3v/e/97/4P/g/97/2//b/9//5f/u//n/DQAs
AFYAjADFAPgAJQFFAVwBbQF1AWkBQwERAeYAvAB9ADcA9//D/6z/qf+o/6r/sP+0/7r/
w//M/9b/3v/k/+j/6f/p/+n/6P/o/+b/5f/l/+X/5//o/+r/6//p/+n/6f/q/+n/6f/r
/+v/7v/u/+3/7f/s/+z/7f/t/+7/8P/x//L/8P/w//H/8v/x//T/9P/0//b/+P/5//z/
+//7//z//f8AAAEAAwAGAAQABQAGAAgACQALAA0ADwASABQAGAAbABsAHgAgACIAJgAq
AC4AMAA0ADcAOgA9AD8AQwBHAEsAUABTAFYAWQBYAFoAXABfAGIAYwBjAGYAZQBmAGYA
ZQBlAGUAZgBmAGUAYgBgAF0AWABTAE4ASABGAEAAPQA5ADEALAAmACAAHQAXABQAEAAN
AAoABwADAP7/+v/5//f/9v/1//X/9P/w/+7/7P/s/+r/6v/q/+n/6//q/+n/6f/l/+X/
5v/m/+j/6P/o/+j/5f/l/+X/5f/l/+X/5f/l/+X/5v/m/+X/4//j/+P/4//l/+X/5//l
/+X/5f/k/+T/4//j/+P/4//m/+b/5v/m/+T/5P/k/+T/5v/m/+f/5//l/+X/5f/l/+b/
5v/m/+f/6P/o/+j/6P/m/+b/5f/l/+f/6P/p/+r/6P/o/+f/5//n/+f/6P/o/+r/6//r
/+r/5//m/+b/5//p/+n/6f/p/+n/6P/n/+f/5//n/+j/6P/q/+r/6v/q/+j/5//m/+X/
5v/n/+j/6f/m/+X/5f/l/+P/5P/k/+T/5v/m/+X/5f/k/+T/5P/k/+f/5//o/+j/5f/l
/+X/5f/k/+T/5f/l/+n/5//n/+X/4v/k/+T/5P/k/+b/5//q/+z/6//s/+z/6//t/+3/
7v/u/+7/7v/u/+//7//v/+7/7v/v//D/8f/y//H/8f/w/+3/7//t/+z/7P/s/+3/7f/t
/+v/6v/p/+f/5//n/+j/6P/m/+T/4//h/+L/4P/g/9//3//g/+D/4P/e/97/3v/e/97/
3//g/+H/4P/f/9//3v/g/9//3v/e/97/3v/e/9//3f/e/97/3v/f/+L/4//k/+L/4P/c
/9n/2f/b/9//6v/1////EgAuAFYAiQDCAPUAHwFCAVkBZwFpAVkBLwH+ANQArQBzAC8A
8//G/6//qv+o/6b/rP+y/7n/xv/S/9r/4v/k/+X/5//n/+b/5v/n/+f/6P/p/+n/6P/o
/+f/6P/p/+r/7P/s/+v/7P/r/+z/7P/r/+v/7P/u//H/8//y//L/8f/w//H/8v/0//b/
9f/4//j/+P/3//j/+P/6//v//f8AAAMAAgABAAEAAgADAAUABwAKAAsADQAPABEAEwAU
ABcAGQAcACAAIwAmACUAKAArACwAMQA1ADkAPQBAAEMARgBJAEwATwBSAFUAVwBaAF0A
YQBhAGEAYABiAGQAZgBnAGcAZwBnAGgAaABnAGQAYgBfAF4AWwBYAFQATgBGAEEAOwA2
ADIALQAoACMAHQAaABYAEgAOAAoABQADAAAAAAD///z/+f/3//T/8//y//H/8v/w//D/
8P/v/+//7v/t/+3/7f/t/+7/7v/t/+z/6//q/+v/6//r/+v/6//r/+v/6//p/+r/6v/p
/+r/6//s/+3/7P/r/+z/6f/r/+v/6v/q/+n/6f/p/+n/6v/q/+r/6v/s/+z/7P/s/+r/
6v/r/+v/7f/t/+3/7f/s/+z/7P/t/+z/7P/s/+z/7//w//D/8f/v/+7/7f/s/+3/7v/u
/+//7f/t/+7/7v/s/+3/7f/s/+z/7P/t/+//7P/r/+r/6f/q/+r/6v/r/+v/6//s/+z/
6v/q/+r/6v/r/+v/6//r/+r/6f/o/+f/6f/p/+r/6//q/+r/6f/o/+j/6P/n/+f/6P/o
/+j/6P/m/+X/5f/k/+T/5f/m/+f/5v/m/+f/5//j/+X/5v/n/+j/6f/q/+r/6f/q/+r/
6v/s/+3/7f/v/+//8P/w/+//7v/t/+3/8P/x//H/8v/w//D/8P/w//L/8//z//H/8f/v
/+7/7v/t/+3/7P/r/+z/7P/s/+v/6P/n/+f/5v/l/+T/5P/j/+T/4v/i/+H/3v/e/93/
3P/d/97/3//g/93/3f/d/93/3f/d/97/3v/g/9//3v/e/9z/3P/c/93/3v/g/+H/4v/f
/+D/3//e/97/3v/e/93/2f/X/9v/4v/p//H/BAAiAEoAfQC0AOkAFQE4AVMBZwFxAWkB
SQEaAe4AxwCLAEEA///K/63/qP+q/6b/pP+q/6//tP/A/8r/1v/e/+P/5f/l/+T/5P/j
/+H/4P/f/+H/4v/k/+X/5f/l/+X/5v/m/+X/5v/l/+f/6P/o/+n/6P/o/+n/6f/q/+z/
7f/u/+7/7v/v//D/7v/w/+//7v/w//L/8//2//X/9f/2//f/+f/5//r//P/+////AAAC
AAMABQAHAAkADQAOABEAEwATABYAGAAaAB4AIgAmACgALgAxADQANwA6AD0AQABDAEcA
SwBPAFMAUgBUAFYAWQBdAF8AYABkAGUAZgBmAGUAZwBnAGgAaABpAGYAZABhAFsAVwBT
AE4ASgBEAEEAPQA1ADAAKgAkAB8AGQAWABIAEAAMAAgAAwD+//r/+f/3//X/8//y//D/
7v/s/+r/6v/p/+j/5//l/+b/5v/m/+f/5P/j/+P/4v/k/+T/5P/k/+P/4//j/+P/4f/h
/+H/4f/j/+T/5P/j/+H/4f/h/+H/4f/h/+P/4f/h/+H/4P/g/+H/4f/h/+H/4//k/+X/
5v/k/+T/5P/k/+T/5P/l/+X/5f/l/+X/5f/k/+T/5P/l/+j/6P/o/+j/5v/m/+X/5f/m
/+b/5v/m/+T/5P/j/+P/5f/l/+b/5v/n/+n/6v/q/+j/5v/l/+X/5//n/+f/5//n/+b/
5f/l/+L/4f/h/+D/4v/i/+L/4v/h/+H/4f/h/+H/4f/h/+H/4P/f/9//3//f/+D/4P/g
/+H/4v/i/+P/3//e/93/3P/f/9//4P/g/9//3//f/9//3P/e/9//4P/h/+L/4f/h/+P/
5P/j/+T/5P/j/+b/5//p/+r/6f/o/+f/5//q/+v/6//s/+z/7P/s/+z/6//r/+r/5//o
/+f/5//o/+f/5//m/+X/5//m/+X/4//i/+H/4f/g/9//3v/e/93/3f/c/93/3f/a/9r/
2f/Y/9r/2v/a/9r/2f/Z/9n/2f/X/9f/2P/Y/9n/2f/Z/9r/2f/Y/9f/1//Y/9r/2//c
/9r/3P/c/9z/1v/W/9L/z//R/9f/3//o//f/DQAuAFoAlADPAAgBOwFlAYYBnwGrAZ0B
dQFDARYB5ACfAE8AAwDH/6j/o/+i/6D/ov+o/7L/u//G/9D/1v/Y/9z/4f/j/+P/4v/i
/+L/4f/h/+H/4v/i/+P/4//k/+X/5v/o/+j/5//o/+f/6f/q/+r/6//q/+r/6//r/+v/
7P/s/+z/7f/u//D/8v/y//T/8//y//X/9v/2//j/+P/5//v//f//////AAACAAMABQAH
AAoACgALAAwADQASABQAGAAbABoAHgAhACQAKAAsADAAMgA5AD0AQQBFAEgASwBOAFEA
VwBbAF8AYwBkAGYAaABrAGwAbQBtAHAAcwB0AHQAcwBwAG8AbwBuAG4AbABrAGkAYgBd
AFgAUgBMAEQAPwA5ADMALgAoACIAHgAXABMADgALAAgABQABAP3/+P/2//P/7//t/+z/
6v/p/+j/5//o/+f/5v/l/+P/5P/k/+T/5f/j/+P/5P/k/+L/4v/i/+L/4//j/+P/4//i
/+H/4P/f/+H/4v/i/+H/4f/h/+H/4f/h/+H/4//h/+P/4//i/+L/4P/f/97/3f/h/+L/
4//k/+T/5P/k/+T/4v/i/+P/4//l/+X/5f/l/+L/4v/i/+P/5v/m/+b/5v/k/+T/4//j
/+T/5P/k/+T/5f/m/+b/5//k/+P/4//i/+P/5f/m/+b/5f/k/+T/5f/j/+P/4//j/+T/
5P/k/+X/4v/h/+H/4P/h/+L/4//k/+H/4f/h/+H/4f/h/+H/4f/i/+H/4f/h/+D/4P/f
/97/3//g/+D/4f/e/97/3v/e/93/3f/e/97/3v/f/+D/4f/c/9z/3P/e/97/3v/e/9//
3//h/+L/4P/i/+P/4//k/+X/5//o/+f/5v/l/+X/6f/p/+j/6P/o/+j/6P/o/+f/5//m
/+P/5v/l/+X/5v/k/+X/5f/l/+X/5P/j/+H/4v/h/+H/4P/e/9z/2//Z/9n/2P/Z/9n/
2P/Y/9f/1v/Y/9j/2P/Y/9f/1//X/9f/1v/V/9X/1P/X/9f/1//Y/9f/1v/V/9X/1f/W
/9b/1v/W/9j/2P/Y/9T/0v/S/8//zf/N/9X/3v/n//X/EAA0AGYApQDiABkBRQFsAYcB
lwGVAXsBSQESAeQArQBhABUA1/+u/5//nv+c/6D/pv+w/7n/xP/M/9L/2P/c/9//4P/h
/+H/4v/g/9//3//f/97/3v/f/9//4P/h/+L/5P/k/+P/5P/j/+X/5v/m/+f/5v/m/+f/
5//n/+j/6P/o/+n/6v/s/+7/7v/w/+//7v/x//L/8v/0//T/9f/3//n/+f/5//r//P//
/wEAAwAGAAYABwAIAAkADAAOABIAFQAUABgAGwAeACAAJAAoACoALwAzADcAOwA+AEEA
RABHAEsATwBTAFcAWgBcAF4AYQBiAGMAYwBmAGoAbABtAG0AbABrAGsAagBrAGgAZgBj
AF0AWQBVAFAASQBCAD4AOQA1ADAAKgAkAB4AFwATAA4ADAAIAAQA///8//j/9//1//H/
7//u/+z/6//q/+n/6v/p/+j/5//l/+f/5v/l/+X/4//j/+T/5P/i/+L/4v/i/+L/4//k
/+X/5P/j/+L/4f/j/+T/5P/j/+P/4//j/+P/4f/h/+P/4f/i/+P/4//k/+T/4//i/+H/
5P/k/+T/5P/k/+T/5P/k/+L/4v/j/+P/5P/l/+b/5//l/+T/4//j/+b/5v/m/+b/5P/k
/+P/4//k/+T/5P/k/+X/5v/m/+f/5f/l/+b/5v/o/+n/6f/o/+f/5v/m/+f/5f/l/+X/
5f/m/+b/5v/n/+T/4//j/+L/5P/k/+T/5P/j/+P/4//j/+H/4f/h/+H/4f/h/+L/4//h
/+L/4v/i/+T/5P/j/+P/4v/i/+L/4v/h/+H/4v/i/+P/4//j/+P/4f/g/+D/3//h/+P/
5f/l/+T/4//i/+H/4P/i/+P/5v/o/+j/6v/r/+v/6v/p/+n/6P/r/+z/7f/v//D/7//t
/+z/7v/u/+7/7v/u/+//7//t/+v/6f/o/+j/6f/r/+z/7f/s/+r/6P/l/+b/5f/l/+T/
5f/k/+T/4//h/97/3f/b/9z/3v/f/+D/3//e/93/3P/d/93/3f/d/93/3f/e/97/3v/d
/9z/3P/d/97/3//h/97/3v/d/9z/3P/e/97/3v/g/+D/3P/X/9P/0//b/+b/8f8BABwA
PgBsAKEA2gALATUBVgFvAYEBfwFjATEB/ADQAJsAVQATAN3/uP+p/6j/qP+o/6r/sP+7
/8r/1v/e/+b/6v/p/+j/5//l/+T/5v/l/+X/5f/m/+b/5//n/+f/5//n/+j/6//r/+3/
7f/r/+r/6P/n/+r/7P/v//H/8P/w/+//7v/u/+7/7//w//P/9v/2//b/9f/2//b/+P/5
//v//v8BAAEAAQACAAQAAgADAAQABgALAA0ADwARABIAEgAUABUAFwAcACAAJAAmACoA
LgAwADIANQA4ADsAQQBFAEkATQBPAFEAUwBVAFkAXABfAGMAZQBlAGQAZgBpAGoAagBp
AGoAawBtAG4AbABoAGUAYQBeAFsAWABUAE8ASABEAD8AOAAyACsAJAAiAB0AGwAYABEA
DAAHAAEA///8//z/+//3//X/9P/y//D/7v/s/+z/7v/u/+7/7f/r/+r/6f/p/+n/6f/q
/+r/6v/q/+r/6v/n/+f/5//n/+n/6f/p/+n/6P/o/+f/5f/m/+f/6P/p/+f/5//p/+f/
5//n/+b/5v/n/+f/5//n/+f/5v/l/+T/5f/m/+f/6P/m/+b/5//n/+X/5f/l/+X/5f/m
/+f/6f/p/+j/5//m/+j/6P/n/+f/6P/o/+j/6P/m/+b/5f/l/+b/5//p/+r/5//n/+b/
5P/m/+b/5//p/+f/5//n/+f/5f/k/+P/4//k/+X/5//o/+X/5P/j/+L/4v/j/+T/5f/l
/+X/5f/l/+T/4//j/+P/5f/m/+b/5v/l/+T/4v/h/+H/4v/j/+T/4//j/+T/5P/h/+H/
4f/h/+H/4v/k/+X/4f/h/9//3//i/+P/5P/l/+b/5f/l/+f/6P/o/+r/6//r/+3/7f/u
/+7/7P/s/+z/7f/x//H/8P/w/+7/7v/u/+7/7v/v/+//7f/v/+3/7P/s/+r/6//r/+v/
6//q/+n/5//k/+P/4//i/+H/4P/g/9//3//e/9//3//e/97/3f/c/93/3v/f/+D/3f/d
/93/3f/f/9//4P/g/+D/3//e/97/3f/c/9v/2//c/97/3//g/9z/3v/e/97/2v/c/9z/
2f/Z/93/4//q//X/BwAkAE4AgAC7APIAHQE/AVYBYwFnAVkBMwEBAdgAsAB1AC8A7//B
/6z/p/+m/6j/rP+y/7j/wf/O/9b/3P/i/+b/5//p/+n/6P/o/+f/5f/k/+P/5f/m/+j/
6f/p/+n/6f/q/+r/6f/q/+n/6//s/+z/7f/s/+z/7f/t/+//8P/w//D/8v/y//P/9P/0
//b/9f/0//b/+P/5//z/+//7//z//f8AAAEAAwAGAAYABwAIAAoADAANAA4ADwASABQA
GAAbABoAHgAhACQAJgAqAC4AMAA0ADcAOgA9AD8AQwBHAEsAUABTAFYAWQBYAFoAXABf
AGQAZQBlAGgAZwBoAGgAZwBnAGcAaABoAGkAZgBkAGEAXABXAFIATABJAEIAPgA5ADUA
MAAqACQAHwAZABYAEgAPAAwACQAFAAAA/P/7//n/+f/3//b/9P/y//D/7v/u/+3/7P/r
/+n/7P/s/+z/7f/p/+n/6v/q/+z/7P/s/+z/6f/p/+n/6f/n/+f/5//n/+n/6v/q/+n/
5//n/+f/5//p/+n/6//p/+n/6f/o/+j/5//n/+f/5//q/+r/6v/q/+j/6P/o/+j/6f/q
/+z/7f/t/+3/7f/t/+r/6v/q/+v/7P/s/+z/7P/q/+r/6f/p/+v/7P/t/+7/7P/s/+v/
6//r/+v/7P/s/+7/7//v/+7/6//q/+r/6//t/+3/7f/t/+3/7P/r/+v/6f/p/+r/6v/s
/+z/7P/s/+n/6f/p/+n/6f/p/+n/6f/o/+f/5//n/+f/6P/o/+j/6f/q/+r/6//o/+j/
6P/o/+v/6//s/+z/6//r/+v/6//p/+j/6P/n/+v/7f/r/+z/6//q/+n/6P/q/+v/7v/w
/+7/8P/x//H/8//z//T/9P/1//b/9//5//n/9//0//L/8//0//X/9v/2//f/9//1//P/
8f/w//D/8f/z//T/9f/y//D/7v/r/+z/6//r/+r/5//m/+b/5f/m/+T/5P/j/+X/5v/m
/+b/5f/k/+P/4v/i/+P/5P/l/+X/5f/m/+b/5f/j/+H/4P/j/+T/5f/n/+T/5P/j/+L/
4f/k/+X/5v/m/+b/5v/h/9v/3//r//b/AQAVADQAWgCKAL8A8gAdAT8BVgFlAWkBVwEt
AfsA0gCqAG8AKwDx/8n/uP+z/67/rP+w/7T/uv/F/9T/4P/m/+7/8P/t/+v/6//q/+r/
7f/t/+7/7//v/+7/7v/t/+3/7f/t/+7/8P/x//T/9f/1//T/8v/x//L/9P/3//n/+P/4
//f/9v/4//j/+f/6//v//v/+//7//f/+//7/AAACAAMABQAHAAgABwAHAAgACQALAA0A
EAATABUAFwAZABoAGgAcAB0AHwAkACgALAAsADAANAA2ADoAPQBAAEMARwBLAE8AUwBV
AFcAWQBbAF0AYABjAGcAaQBpAGgAagBrAGwAbABrAG0AbQBuAG4AagBmAGMAXwBeAFsA
WABUAE8ASABEAD8AOQA0AC4AKAAmACEAHwAcABYAEgAOAAkACQAGAAYABQACAP///f/6
//r/+P/2//b/9v/2//b/9f/z//L/8f/x//D/8f/z//T/8//y//H/8P/w//H/8v/z//f/
+f/7//3/+//8//z/+//+////AAABAP////8BAP//AQABAAAAAAACAAMABAAFAAUABAAD
AAIABQAGAAcACAAHAAYABgAFAAMAAwADAAMABQAGAAcACQAJAAgABwAGAAcACAAIAAkA
CgAIAA==
         </WaveFormData>
      </LeadData>
      <LeadData>
         <LeadByteCountTotal>10000</LeadByteCountTotal>
         <LeadTimeOffset>0</LeadTimeOffset>
         <LeadSampleCountTotal>5000</LeadSampleCountTotal>
         <LeadAmplitudeUnitsPerBit>4.88</LeadAmplitudeUnitsPerBit>
         <LeadAmplitudeUnits>��V</LeadAmplitudeUnits>
         <LeadHighLimit>2147483647</LeadHighLimit>
         <LeadLowLimit>268435456</LeadLowLimit>
         <LeadID>V4</LeadID>
         <LeadOffsetFirstSample>0</LeadOffsetFirstSample>
         <FirstSampleBaseline>0</FirstSampleBaseline>
         <LeadSampleSize>2</LeadSampleSize>
         <LeadOff>FALSE</LeadOff>
         <BaselineSway>FALSE</BaselineSway>
         <ExcessiveACNoise>FALSE</ExcessiveACNoise>
         <MuscleNoise>FALSE</MuscleNoise>
         <LeadDataCRC32>3765064351</LeadDataCRC32>
         <WaveFormData>
9P/0//T/9P/0//T/9P/0//L/8v/y//L/8//0//X/9v/1//T/8//y//P/9P/1//b/9P/0
//T/9P/y//L/8v/y//X/9v/3//j/9f/0//P/8v/z//T/9f/2//T/9P/0//T/8v/y//L/
8v/1//b/9//4//f/9v/1//T/9v/2//b/9v/0//T/9P/0//L/8v/y//L/8//0//X/9v/1
//T/8//y//P/9P/1//b/9P/0//T/9P/y//L/8v/y//T/9P/0//T/8//y//H/8P/y//L/
8v/y//L/8v/y//L/9P/0//X/9v/6//r/+v/7//r/+v/5//j/+v/7//z//f/7//3//f/9
//v/+//7//v//P/+////AAD///z/+v/4//r/+//7//v/+f/5//n/9//0//T/8//y//P/
8//z//T/8P/v/+z/6f/q/+v/7P/t/+z/7P/s/+z/6//q/+r/6//s/+3/7v/v/+3/7f/s
/+z/7v/u/+7/7//u/+7/7v/t/+n/6f/q/+r/7v/w//L/8f/x//L/9f/6/wEABQAQACUA
PgBcAIAApQDMAPAAAQH/AO8A1ACsAIIAYQBQADsAHQD7/+P/1P/M/8b/wf+//8D/wv/K
/9X/3v/l/+v/7f/u/+z/7P/r/+v/7v/w//L/9P/y//L/8v/x//D/7//u/+3/7//w//L/
9f/z//L/8v/y//T/9P/0//b/9v/3//f/9//3//f/9//4//r/+//9/////P/7//r/+v/8
//3///8BAAAAAAAAAP////8AAAAAAgAHAAkADgARAA8ADgAPAA8AEgAUABYAGQAZABsA
HgAgACIAJAAmACkALgAxADUAOgA6ADoAOgA6ADwAPwBCAEYASABIAEkASgBLAEsATABM
AE0ATgBOAE0ATABIAEUAQgBAAD4APQA7ADcAMwAuACoAJgAiAB4AGQAWABQAFAASAAwA
CAAEAAAA/v/+//7//f/6//n/+f/4//X/9P/y//L/8v/y//L/8f/w/+//7f/r/+7/7//w
//L/8P/w//D/8P/t/+3/7P/r/+z/7v/v/+//7P/r/+r/6f/q/+v/6//s/+z/6//q/+n/
6//r/+n/6f/s/+z/7f/t/+v/7P/s/+z/7f/u/+//8f/v/+//8P/w/+7/7f/s/+r/6//u
/+//8P/t/+z/6//r/+z/7P/t/+7/8f/x//H/8f/v/+7/7v/u//D/8P/w//L/7//u/+3/
6//r/+v/7P/t/+7/7//v/+//6//r/+v/6v/s/+3/7f/u/+z/7P/r/+v/7P/s/+z/7P/q
/+v/6//r/+v/6//q/+r/7P/s/+z/7P/r/+r/6P/n/+j/6f/q/+v/7f/t/+7/7v/r/+v/
6v/q/+z/6//s/+v/6v/p/+j/6v/r/+z/7v/w//D/8f/x/+//7v/t/+3/7v/v//D/8f/x
//H/8f/x//H/8f/x//H/9P/0//T/9P/x/+//7f/s/+7/7//w//H/8P/v/+z/6P/q/+n/
6P/o/+f/5v/m/+X/4//h/9//3//h/+P/5f/o/+X/5P/j/+H/3v/e/9//3//h/+H/4f/h
/+D/3v/d/9z/3//g/+L/4//j/+P/4v/f/+H/4v/i/+L/5P/k/+X/4//g/+P/6v/x//f/
AgAZADYAWAB+AKkA2gAGAR8BJQEfAQgB3gCuAIUAagBRACkA/f/b/8j/wP+8/7X/rf+s
/7D/uP/F/9D/2f/f/+X/5v/m/+b/5f/l/+X/5v/n/+j/5v/m/+b/5f/l/+X/5f/l/+j/
6P/p/+v/6f/o/+j/6P/o/+j/6P/q/+r/6//r/+v/6//r/+v/7P/v/+//8P/x/+//7//v
//D/8f/z//b/+f/5//r/+//7//j/+P/3//j/+//9/wIABQAGAAYACAAJAAsADgARABUA
FQAXABoAHAAcAB4AIAAjACgAKwAvADQANQA2ADcAOAA6AD0AQABEAEYARgBHAEgARwBH
AEgASABKAEwATQBNAEsARgBCAD4APQA6ADgANQAwACsAJQAgABoAFgASAA0ACwAKAAsA
CgAGAAIA/v/6//X/9P/z//H/7//t/+z/6v/n/+b/5P/k/+X/5v/n/+f/5P/j/+H/3//i
/+P/5P/m/+T/5P/k/+T/4v/h/9//3f/g/+L/4//j/+L/4f/g/9//3//f/97/3v/d/93/
3f/d/9v/2//Z/9n/3v/g/+P/5f/i/+L/4f/g/+D/4P/g/+H/4f/h/+L/4v/h/+H/4f/g
/+H/5P/l/+b/5P/i/+D/3//g/+D/4f/i/+X/5f/l/+X/5P/i/+H/4P/i/+L/4v/k/+L/
4v/i/+H/4v/h/+H/4f/h/+H/4P/f/9//3//f/97/4f/j/+T/5v/j/+L/4P/f/+D/4P/g
/+D/3v/f/9//3//f/9//3v/e/+D/4P/g/+D/3f/c/9r/2f/a/9v/3P/d/9//3//g/+D/
3v/d/9v/2v/g/+L/4f/g/9//3v/d/93/3f/e/+H/4v/k/+X/4//i/+H/4f/i/+P/5P/l
/+X/5f/l/+X/4//j/+P/4//l/+b/5//o/+T/4//i/+L/5f/l/+X/5f/n/+f/5f/i/+D/
3//e/97/3v/e/9//3//c/9n/1v/V/9f/1//X/9j/2P/Y/9j/1//W/9b/1//X/9j/2f/a
/9v/2v/Y/9f/1v/Y/9j/2f/Z/9r/2//b/9n/1//Y/9j/2P/c/9z/2//Z/9j/1//c/+H/
5//y/wkAKABMAHYAowDSAP4AIQEtASkBGgH2AMYAlQByAFUALQD//9f/vv+2/7T/sf+r
/6z/rv+y/73/yP/R/9v/4f/i/+D/4P/f/9//3f/e/9//4P/i/+L/4v/h/9//3//f/9//
4v/i/+P/5f/l/+T/5P/k/+T/5P/k/+b/6P/p/+n/6f/n/+f/5//o/+r/6//t/+//7f/t
/+3/7v/s/+3/7//x//L/9P/2//f/9f/2//b/+P/8//3/AQADAAQABAAGAAcACAAKAAwA
DwATABUAGAAaABoAHAAeACEAJgApAC0AMgAyADQANgA4ADsAPQA/AEIARABEAEUARgBF
AEUARgBGAEkASgBKAEkASQBGAEQAQgA9ADoAOAA1ADIALwArACgAIwAeABkAEwARAA4A
DQAKAAYAAgD+//r/9//2//X/8//y//H/8f/w/+v/6v/o/+j/6v/q/+r/6f/p/+n/6P/n
/+f/5//n/+j/6v/q/+r/6v/o/+f/5f/j/+b/6P/p/+n/6P/n/+b/5f/l/+X/5P/k/+b/
5//o/+n/6P/n/+T/4//l/+b/6P/p/+f/6P/o/+j/6P/o/+j/6f/r/+v/7P/s/+n/6f/p
/+j/6v/s/+z/7P/s/+z/7P/t/+3/7P/s/+z/7//v/+//7//t/+z/7P/s/+7/7v/u//D/
7//u/+3/6//s/+v/6//r/+3/7//w//H/7v/t/+z/6v/r/+3/7v/w/+7/7v/t/+3/7P/s
/+z/7P/u/+//7//v/+7/7f/r/+r/6//s/+3/7v/u/+7/7f/t/+v/6//r/+v/7f/t/+7/
7v/s/+v/6f/o/+v/7f/u//D/7//u/+z/6v/q/+z/7P/u//D/8P/w//D/7f/t/+3/7v/v
//D/8v/z//T/9P/0//X/8//z//P/8//2//f/+P/5//j/9//2//X/+P/4//j/+P/2//X/
9P/0//P/8//z//P/9P/1//T/8v/w/+//7v/u/+//7v/u/+3/6//p/+f/5//l/+X/5f/m
/+f/6P/p/+n/5v/m/+f/5//o/+n/6v/r/+r/6P/n/+b/5v/m/+f/5//q/+v/6//p/+f/
6P/o/+j/6P/q/+v/7f/u//H/9v/5//3/DgApAEoAcgCeAM0A9gAUAR0BFQEDAeQAuACM
AG8AVgA1AA0A5//L/77/vP+4/7v/v//E/8j/0P/X/97/5//t/+//7v/u/+7/7f/t/+r/
6v/q/+r/7f/u/+//7//t/+3/7f/t/+7/7v/v//H/8//y//L/8v/w//D/8P/y//P/9f/2
//f/9P/z//L/8v/1//X/9v/3//j/+f/6//z/+//7//z//f///wAAAQABAAEAAgACAAQA
BAAFAAkACwAOAA4AEAARABAAEgAUABcAGgAdACEAJAAkACYAKAArAC8AMQA0ADgAPAA+
AEAAQgBBAEMARQBIAEwATABNAE4ATQBNAE4ATgBPAFAAUABPAFEATgBMAEoARgBCAD8A
OwA4ADUAMQAuACkAJAAfABkAFwAUABMAEAANAAoABwAEAP3//P/7//n/+v/5//n/+P/1
//T/8v/y//D/8P/w/+//8f/x//D/7//t/+3/7f/u//D/8P/w//D/7//v/+7/7f/t/+7/
7v/t/+//7//v/+//7v/t/+v/6v/s/+3/7v/v/+3/7f/r/+v/7P/s/+3/7f/v//D/8P/w
/+//7v/t/+3/7//v//D/8P/t/+3/7f/s/+7/8P/w//D/8v/y//L/8//x//D/8P/w//P/
8//z//P/8//y//L/8v/y//L/8v/0//T/9P/0//P/8P/v/+//7//y//P/8//z//H/8f/x
//D/8P/x//H/8v/0//T/8//z//H/8P/v/+7/7//x//L/8//y//H/7//u//D/8P/w//D/
8v/y//H/8f/w/+//7v/t/+//7//w//D/7//v/+7/7v/s/+3/7f/u//D/8P/v/+7/6v/q
/+z/7f/w//L/8v/y//L/8f/x//H/8v/z//T/9v/3//b/9v/2//f/9f/1//X/9f/5//n/
+f/5//f/9//3//f/+v/6//r/+v/4//f/9v/2//X/9f/1//X/9v/3//b/9P/z//H/7//u
/+7/7v/v/+//7f/r/+n/6f/p/+n/6f/q/+v/7P/t/+3/6//q/+r/6f/r/+v/6//r/+v/
6v/q/+r/6P/o/+n/6f/s/+3/7f/r/+r/6v/p/+j/6v/u/+//7//y//X/+v/7/wEAEAAr
AEoAcACaAMMA7AAIAQ8BBQHzANQAqgCCAGcAVAA5ABEA6//P/8L/wP++/73/wf/G/8r/
0P/X/97/5//t/+//8P/w//D/7//v/+7/7v/u/+7/7//w//H/8f/v/+//7//v//D/8P/x
//P/9f/0//T/9P/z//L/8f/y//T/9f/1//X/8//z//P/9P/1//X/9v/3//n/+f/5//r/
+f/5//r/+//+/wAAAgADAAEAAgACAAQABAAFAAkACwAOAA4AEAARABEAEgATABUAGAAb
AB8AIgAiACQAJgApACsALQAwADQAOAA6ADwAPgA9AD8AQQBEAEgASABJAEoASQBJAEoA
SgBJAEoASgBJAEsASABGAEQAPwA8ADoANwA1ADEALAAoACQAIAAcABcAEwAQAA8ADAAK
AAgABgAEAP3//P/7//n/+P/3//f/9v/x//D/7v/u//D/8P/w/+//8f/x//D/7//s/+v/
6v/q/+v/7P/t/+7/6//r/+r/6f/p/+r/6v/p/+v/6//r/+v/6v/p/+f/5v/o/+n/6v/r
/+n/6f/n/+f/6v/q/+v/6//r/+z/7P/s/+v/6v/p/+n/6v/r/+3/7v/r/+v/6//q/+r/
7P/s/+z/7v/u/+7/7//t/+z/7P/s/+//7//v/+//7//u/+7/7v/s/+z/7P/u/+//8P/x
//H/7v/t/+3/7f/v//H/8v/z/+//7//v/+7/7v/v/+//8P/y//L/8f/x/+//7v/t/+z/
7f/v//D/8f/v/+//7v/u/+7/7v/u/+7/8P/w/+//7//t/+3/7f/t/+7/7//x//L/7//v
/+7/7v/s/+3/7f/u//L/8v/v/+7/7P/s/+z/7P/s/+//8f/z//b/9f/0//T/8//2//b/
9v/3//f/9//3//f/9//3//f/9//4//n/+v/7//v/+v/5//j/+P/3//b/9v/3//f/9//3
//X/9f/z//D/8f/x//H/8v/w/+7/7f/r/+3/6//p/+n/6//r/+v/7P/r/+r/6f/n/+n/
6v/s/+3/6v/p/+j/5//o/+j/6f/q/+r/6v/r/+v/6//r/+r/5//q/+z/7f/u/+r/6P/n
/+f/6v/x//b//f8BAAQAEwAqAEYAagCVAL4A5AABAQkB/QDkAMIAmABxAFgASQAxAA0A
7f/U/8b/wv+9/7v/vv/C/8j/0//e/+X/6f/r/+z/7f/u/+7/7//x//L/8//0//H/8P/v
/+3/8P/x//L/8//z//L/8v/z//P/8v/y//L/8//0//X/+P/3//f/9v/1//b/9//4//r/
+f/5//r/+//7//v/+//8//7///8BAAMAAgACAAIAAQACAAQABQAIAAgACQANAA8ADgAO
ABAAEQATABYAGQAdABwAHQAfACAAIwAmACkALQAwADEAMwA2ADgAOgA8AD4AQABDAEYA
SgBJAEgASABIAEwATQBPAFAATwBQAFAATwBPAEwASgBIAEgARgBFAEMAPgA5ADMALgAt
ACoAJwAjAB0AGgAZABYAEQAOAAsACAAGAAYABgAFAAEA///+//z/+v/6//n/+v/4//j/
+P/3//X/9f/0//P/9P/1//b/+P/1//T/8//y//T/9f/1//X/8//0//T/8//z//P/8//z
//T/9f/1//b/9v/1//T/8//0//X/9P/1//T/9P/1//X/9P/0//P/8v/z//T/9f/3//b/
9f/1//T/9v/3//j/+P/3//j/9//2//b/9v/2//f/+v/6//v//P/7//n/9//1//j/+P/5
//r/+f/4//f/+P/2//b/9v/1//f/9//4//n/9//3//b/9f/0//X/9v/2//T/9f/1//b/
9v/2//X/9f/2//b/9v/2//P/8//y//H/9P/1//X/9v/1//T/8//y//L/8v/x//H/8//z
//P/8//w/+//7//u//D/8f/x//L/9P/1//X/9v/w//D/8v/0//T/9P/0//P/8//z//T/
9v/2//f/9//6//r/+v/7//r/+f/4//f/+v/7//z//f/7//v/+//7//z//P/8//z//P/7
//r/+v/4//f/9v/1//b/9//2//T/9P/z//L/8v/x//D/8P/v//H/7//t/+3/6//p/+f/
5v/o/+r/7P/t/+v/6v/q/+n/6f/p/+n/6f/r/+r/6v/q/+r/6v/r/+v/7f/v//D/7//u
/+7/7f/s/+r/7P/t/+3/7v/v//L/9f/3//z/CQAkAEIAZACNALYA3gD7AAUB/QDsANIA
qgCBAGYAVQA5ABUA8//W/8j/xP/D/73/vP/A/8T/yf/Q/9n/4//p/+7/7v/u/+3/7f/s
/+z/7P/s/+3/7v/v/+//7//v/+//7//u/+7/7//x//L/8v/z//T/8//y//H/8v/z//X/
9v/3//f/9//3//j/+P/3//f/9//4//n/+v/8//n/+f/6//v//f/+/////////wAAAAAC
AAMAAwAGAAcACwAMAA8AEQARABIAEwAVABcAGQAcAB4AIgAkACYAKQAsAC0ALwAyADUA
OAA7AD4APgA/AEAAQgBHAEgASgBMAEsASwBMAEwASwBMAEwASwBMAEoASQBIAEMAQAA+
ADsAOQA1ADAALAAqACYAIgAdABcAFAATABAADQAKAAcABAD///7//f/7//r/+f/5//j/
9//2//T/9P/z//L/8f/v//H/8f/w/+//7P/r/+r/6v/r/+z/7f/u/+//7//u/+3/7P/s
/+v/6f/q/+v/7P/t/+z/6//p/+j/6//r/+v/6//r/+v/6f/p/+j/6P/p/+n/6v/s/+3/
7v/s/+z/7P/t/+//7//w//D/7f/t/+3/7P/s/+7/7v/u//D/8P/w//H/8P/u/+3/7P/v
/+//7//v/+7/7P/r/+r/7P/s/+z/7v/w//L/9P/1//H/7//u/+3/7v/v/+//7//t/+3/
7f/s/+v/6//q/+r/7P/s/+v/6//o/+j/6P/o/+r/6//r/+v/6//r/+r/6v/q/+r/6v/q
/+z/7P/r/+v/6P/n/+b/5f/n/+f/6P/o/+f/5//m/+b/5P/k/+f/6P/p/+r/6v/r/+z/
7v/r/+r/6v/p/+v/7P/t/+//7v/t/+z/6//u/+//8P/x//L/8//0//X/9f/0//P/8v/w
/+//7v/u/+3/7f/t/+3/7v/v/+7/7P/q/+n/6P/o/+X/5P/k/+P/5v/l/+T/5f/j/+H/
3//e/9//4P/h/+H/3v/e/9//3//d/93/3f/d/+D/4P/h/+L/3//e/97/3f/f/+H/4v/h
/+P/5P/k/+T/3v/e/93/3//k/+f/6v/t//X/BgAhAEQAbgCcAM0A/AAgAS0BKwEbAfoA
zACiAIEAagBJAB0A7//N/7z/tv+y/6v/rf+0/7z/xP/L/9L/1//b/93/4P/j/+T/5P/l
/+L/4v/i/+L/5P/k/+T/4//l/+f/6f/r/+n/6P/o/+n/6//q/+r/6v/o/+j/6P/q/+r/
6//r/+v/7P/t/+7/8P/w/+//7//v//H/8f/x//L/8P/x//P/9f/3//j/+f/5//v//P/8
//7//f/9/wAAAQAFAAYACQALAAoADAAOABEAFQAXABoAHAAhACQAJwArACwALQAvADIA
NQA4ADsAPgA/AEEAQwBGAEYARgBHAEgASgBLAE0ATgBMAEwASwBJAEoASABHAEYAQQA+
ADwAOQA0AC8AKQAkACAAHAAYABMADgAKAAgABAACAAAA/v/8//b/9P/y/+//7P/r/+v/
6v/p/+j/5v/m/+T/5P/k/+P/5P/l/+X/5f/j/+P/4//k/+T/5P/k/+T/5f/l/+T/4//g
/+D/3//d/97/3//g/+H/4f/h/+D/4P/h/+H/4f/h/+P/4//h/+H/3//e/97/3f/f/+L/
5P/m/+X/5P/j/+P/4//j/+T/5P/l/+X/5f/k/+L/5P/k/+T/5f/m/+f/6f/o/+b/5f/k
/+X/5f/l/+X/5v/m/+f/6P/n/+b/5f/m/+n/6v/r/+v/6f/n/+b/5f/k/+X/5f/l/+T/
5f/m/+b/4//j/+L/4v/l/+b/5v/n/+T/5P/k/+T/4v/j/+P/4//l/+X/5P/k/+P/4v/h
/+D/4f/i/+L/4//h/+H/4f/h/+H/4f/i/+L/4v/j/+P/5P/g/+H/4P/i/+L/4v/i/+L/
4//k/+b/5v/m/+f/5//p/+r/6//t/+z/6//q/+n/7f/t/+3/7f/t/+3/7f/t/+3/7P/r
/+r/6//r/+v/7P/s/+v/6v/p/+v/6//p/+b/6P/n/+b/5v/k/+L/4f/f/+D/3//e/9//
3v/d/9z/3P/c/9z/3P/b/9z/3P/d/93/2//b/9v/2//e/97/3//g/93/3P/c/9v/3P/d
/93/2//d/97/3v/e/9r/2v/d/9//4P/h/+j/7f/v//b/CwAqAFAAfACtANwABgEhASUB
GQEAAdgAqAB9AGQASwAjAPf/0/++/7T/sP+t/6//tv+6/8L/y//S/9f/3f/h/+T/5v/m
/+X/5f/j/+T/5f/m/+b/5v/m/+X/5v/n/+j/6f/n/+b/5v/n/+j/6P/p/+r/6P/o/+j/
6v/q/+v/6//r/+z/7f/u//D/8P/v/+//7//w//H/8v/0//L/8//1//f/9//4//n/+f/6
//z//f8AAP////8CAAMABQAGAAkACwAKAAwADgARABMAFQAYABoAHwAiACUAKQAqACsA
LQAwADUAOAA7AD4APQA/AEEARABEAEQARQBGAEkASwBOAFAATwBOAEwASQBKAEgARwBG
AEMAQAA+ADsANQAxACwAKAAlACIAHwAbABQAEAAOAAoACQAGAAMAAAD7//r/+f/3//T/
8//z//L/7//u/+z/7P/q/+r/6v/p/+r/6//r/+v/6f/p/+n/6v/o/+j/6P/o/+r/6//r
/+v/6P/o/+f/5f/m/+f/6P/p/+n/6f/o/+j/5//n/+f/5//o/+n/6P/p/+j/6P/p/+n/
6f/q/+r/6v/o/+j/6P/p/+f/5//o/+j/6v/r/+z/7P/r/+z/6//q/+v/7P/t/+//7v/s
/+v/6v/r/+v/6//r/+z/7P/t/+7/7P/s/+z/7v/w//D/8P/v/+7/7f/t/+3/7P/t/+3/
7f/s/+3/7v/u/+v/6//q/+r/6//s/+z/7f/q/+r/6v/q/+r/6//r/+v/7f/t/+z/7P/q
/+r/6v/q/+v/7P/s/+3/6//r/+v/6//p/+n/6v/q/+r/6//r/+z/6//r/+r/6v/q/+z/
7//w/+z/6v/q/+r/6v/r/+3/7//y//D/8P/x//H/8P/w//D/8f/0//X/9v/3//j/9//2
//X/9//3//f/9//4//j/+P/4//T/8//y//L/9P/1//b/9//2//X/8v/u//D/7//u/+7/
7f/s/+z/6//p/+f/5f/l/+b/5//o/+r/6f/o/+f/5f/m/+b/5//n/+f/5//n/+f/5f/k
/+T/5P/l/+b/6P/p/+n/6f/o/+X/5//o/+j/6P/q/+r/6f/n/+b/6f/u//X//f8IABsA
NgBUAHoApQDQAPgADwEVAQsB8ADIAJYAbQBWAD8AHQD3/9v/yP/A/7z/uf+3/7j/vv/I
/9P/3v/l/+3/7//s/+r/6v/p/+n/6//s/+3/7v/s/+z/7P/r/+v/6//r/+v/7v/u/+//
8f/w/+7/7f/s/+//8P/x//T/8//z//L/8f/x//H/8f/y//X/9f/2//f/9f/1//X/9v/4
//n/+//9//v//P/9//3//f/+//7/AAAEAAUACQALAAsACgALAAsADQAQABMAFwAXABkA
HAAeACAAIgAkACcALQAvADIANgA3ADgAOQA6ADwAPwBCAEYARgBGAEcASABLAEsATABM
AE8AUABQAE8ATQBKAEgARgBFAEIAQAA9ADkANQAwACwAKAAkACAAGwAZABYAFQASAAwA
CAAEAAAA/v/+//7//f/6//n/+f/4//P/8v/w//D/8f/y//P/8//x//H/8P/v/+//7//v
//D/8P/w//D/8P/v/+//7v/t/+7/8P/x//H/8P/v/+7/7f/v/+//7v/u/+3/7f/t/+3/
7//v/+3/7f/w//D/8f/x/+7/7v/t/+z/7f/u/+//8f/w/+//7//u/+3/7f/t/+z/7v/w
//D/8P/u/+7/7v/v//H/8P/w//D/8f/x//H/8f/v/+7/7v/u/+//8P/x//T/8f/w/+//
7f/v/+//8P/x//H/8f/w/+//7f/t/+3/7P/v//H/8v/0//L/8P/t/+v/7f/u/+//8P/u
/+//7//v/+3/7f/s/+z/7f/u/+//8P/v/+7/7P/r/+z/7f/u/+//7f/t/+7/7v/t/+3/
7P/s/+7/7//v//D/7P/q/+v/6P/s/+3/7v/v//D/7v/v//D/8v/0//T/9f/1//b/9v/2
//f/9f/1//X/9f/4//n/+v/7//r/+f/4//f/+P/4//j/+P/4//f/9v/2//X/9f/1//X/
9//3//X/8v/x/+//7f/s/+v/6v/q/+n/6v/p/+j/6f/o/+f/5v/m/+f/6P/p/+n/5v/m
/+f/5//n/+f/5//n/+n/6P/o/+j/5v/m/+f/5//o/+n/6f/n/+f/6P/o/+j/5v/o/+v/
7f/w//P/9v/3//v/CAAhAEAAYgCOALkA4gD8AAUB+QDjAMIAmABwAFcASAAvAAsA5//N
/8D/vP+4/7n/vf/A/8T/zv/V/9r/4f/n/+v/7P/u/+7/7f/t/+r/6v/q/+r/7P/s/+z/
6//t/+3/7f/t/+z/7P/t/+//8f/w//D/8P/u/+7/7v/w//L/8//z//P/8//z//P/9P/z
//P/9P/1//f/9//3//j/9//3//j/+f/8//7/AAABAAEAAgACAAQAAwADAAYABwAJAAoA
DQAPAA4AEAASABUAGQAbAB4AIAAiACQAJgApACwALQAvADIANQA4ADsAPgA+AD8AQABC
AEYARgBHAEgARwBHAEgASABHAEgASABHAEgARgBFAEQAPwA8ADoANwA1ADEALAAoACYA
IgAeABkAEwAQAA8ADAALAAgABQACAP3//P/7//n/+P/3//f/9v/z//L/8P/w/+7/7v/u
/+3/7v/v/+//7//u/+3/7P/s/+7/7v/u/+7/7f/t/+z/6//p/+r/6v/p/+r/6//s/+3/
6//r/+r/6v/t/+3/7f/t/+3/7f/r/+v/6v/q/+v/6//t/+7/7v/u/+3/7P/r/+v/7f/t
/+7/7v/v/+//7//u/+3/7v/t/+z/7f/u/+//8f/w/+7/7f/s/+//7//v/+//7//u/+7/
7v/u/+7/7v/w//L/8v/y//H/7v/t/+3/7f/u/+//7//v/+//7//v/+7/7f/t/+z/7P/t
/+7/7v/v/+z/7P/s/+z/7P/t/+3/7f/t/+3/7P/s/+z/7P/s/+z/7v/u/+3/7f/r/+v/
6//r/+3/7f/u/+7/7f/t/+z/7P/r/+v/6v/q/+7/7v/v/+z/6v/q/+r/6v/r/+3/7//y
//D/8P/x//H/8v/y//L/8//0//X/9v/3//b/9f/0//P/9P/1//b/9//4//j/+P/4//T/
8//y//L/9P/1//b/9//1//P/7//q/+v/6//r/+z/6f/o/+j/5//n/+X/4//j/+T/5f/m
/+j/5//m/+X/4//k/+T/5f/l/+X/5f/l/+X/4//i/+L/4v/j/+T/5v/n/+X/5f/k/+H/
4//k/+T/5P/m/+j/6f/p/+j/7f/0//n///8OACMAPgBgAIgArwDWAPQA+wDzAN0AvACQ
AGQASwA8ACMAAQDj/8//xv/C/7r/tf+3/7j/vP/I/9X/3v/j/+n/6//q/+n/6P/m/+X/
5v/o/+r/7P/r/+r/6f/n/+n/6f/p/+n/6//s/+7/8f/u/+z/6//q/+3/7v/v//L/7//v
/+7/7f/v/+//7//w//P/8//0//X/9P/z//L/8v/z//X/+P/7//r/+v/6//n/+//8//z/
/v8AAAEABQAHAAcABgAHAAcACQAMAA8AEwATABUAGAAaABwAHgAgACMAJwApACwAMAAx
ADIAMwA0ADYAOQA8AEAAQQBAAEAAQABBAEEAQgBCAEUARgBGAEUAQgA+ADsAOAA4ADYA
NQAzAC8AKwAmACIAHgAaABYAEQAOAAwADAAKAAUAAgD///z/+P/4//j/9//1//P/8v/w
/+//7v/s/+z/7v/u/+7/7f/s/+v/6f/n/+j/6f/q/+z/6//q/+n/6P/n/+f/5v/l/+b/
6P/p/+n/6P/n/+b/5f/m/+f/5//o/+j/5//m/+X/5f/l/+P/4//l/+b/6P/p/+j/6P/n
/+b/5//o/+n/6//o/+f/5//m/+f/5//n/+b/5//q/+v/7P/p/+j/5//n/+j/6P/p/+r/
6f/l/w==
         </WaveFormData>
      </LeadData>
      <LeadData>
         <LeadByteCountTotal>10000</LeadByteCountTotal>
         <LeadTimeOffset>0</LeadTimeOffset>
         <LeadSampleCountTotal>5000</LeadSampleCountTotal>
         <LeadAmplitudeUnitsPerBit>4.88</LeadAmplitudeUnitsPerBit>
         <LeadAmplitudeUnits>��V</LeadAmplitudeUnits>
         <LeadHighLimit>2147483647</LeadHighLimit>
         <LeadLowLimit>268435456</LeadLowLimit>
         <LeadID>V5</LeadID>
         <LeadOffsetFirstSample>0</LeadOffsetFirstSample>
         <FirstSampleBaseline>0</FirstSampleBaseline>
         <LeadSampleSize>2</LeadSampleSize>
         <LeadOff>FALSE</LeadOff>
         <BaselineSway>FALSE</BaselineSway>
         <ExcessiveACNoise>FALSE</ExcessiveACNoise>
         <MuscleNoise>FALSE</MuscleNoise>
         <LeadDataCRC32>2361496805</LeadDataCRC32>
         <WaveFormData>
8P/w//D/8P/v/+7/7f/s/+z/7P/s/+z/7v/u/+7/7v/t/+z/6//q/+3/7v/v//D/7//u
/+3/7P/s/+z/7P/s/+3/7v/v//D/7f/s/+v/6v/r/+z/7f/u/+z/7P/s/+z/6//q/+n/
6P/r/+z/7f/u/+v/6v/p/+j/6f/q/+v/7P/q/+r/6v/q/+j/6P/o/+j/6f/q/+v/7P/p
/+j/5//m/+f/6P/p/+r/6P/o/+j/6P/m/+b/5v/m/+j/6P/o/+j/5//m/+X/5P/m/+b/
5v/m/+b/5v/m/+b/5v/n/+f/6P/s/+z/7v/u/+v/6//q/+n/7P/t/+7/7//t/+//7//v
/+7/7v/u/+7/7v/v//L/8//w/+7/7P/q/+z/7f/u/+//7v/u/+3/6//o/+f/5v/m/+b/
5v/n/+j/5P/h/9//3P/e/9//4f/i/+D/4P/g/+D/3//f/9//3//g/+H/4//k/+H/4P/d
/9z/3//g/+L/4//h/+L/4v/i/+D/3//f/9//4//k/+X/5P/m/+j/6v/u//H/8v/4/wgA
GgAvAEgAZgCKAKgAsgCoAJIAdQBTADAAGQAOAAMA8f/c/83/xf/C/73/uf+3/7f/uf+/
/8j/0P/W/9z/3//e/97/3P/c/9z/3f/e/+D/4v/g/+H/4f/h/+D/3//f/97/4P/h/+T/
5f/k/+P/4f/g/+H/4v/k/+X/5f/l/+T/5P/j/+P/4//j/+b/6P/p/+r/5//m/+T/4//l
/+b/6f/s/+z/6//s/+v/6v/q/+v/6//v//P/9f/3//b/9v/2//X/9//5//v//v/9////
AQADAAUABgAHAAgADgARABMAFQAWABcAFwAXABkAGwAeAB8AIgAiACQAJgAmACUAJQAk
ACcAKAApACoAJQAkACMAIAAeAB4AHQAcABcAFAAPAAoABwAGAAQAAwAEAAEAAAD9//f/
9v/y/+3/7f/s/+z/7P/r/+j/5f/l/+T/4//h/+H/4v/j/+P/4v/g/97/3P/b/9v/3//j
/+b/5P/j/+L/4f/f/9//3//f/+H/4//k/+X/4f/f/9z/2//d/93/3v/f/93/3P/c/9z/
3v/e/97/3v/h/+P/4//j/+D/3//f/9//4P/i/+X/5//l/+X/5f/k/+L/4v/h/+H/5f/m
/+f/5//j/+H/4f/h/+L/4//n/+j/5//n/+b/5v/n/+b/5f/l/+f/6f/q/+r/5v/k/+P/
4f/h/+L/5P/m/+f/6P/o/+b/5P/j/+P/4//l/+b/5v/m/+P/4//j/+P/5v/m/+f/6v/n
/+b/5P/j/+T/5P/k/+T/5P/l/+X/5f/j/+L/4f/g/+L/4//k/+X/6P/o/+n/6f/n/+b/
5v/l/+f/5//m/+X/5P/j/+L/5f/l/+b/6P/p/+z/7f/u/+z/6//q/+n/6v/r/+z/7f/u
/+3/7P/s/+7/7v/u/+3/7//x//H/8f/v/+3/6//p/+v/7f/v//H/7//u/+z/6P/n/+b/
5v/l/+b/5v/m/+T/4v/h/9//3f/f/+L/5P/m/+T/5P/k/+P/4f/h/+H/4f/h/+L/4v/i
/+H/3v/d/9z/3//h/+L/4//j/+L/4f/g/+H/4f/h/+H/5v/n/+j/6P/m/+j/7P/x//T/
+v8MACIAOQBUAHQAngDCANIAzAC+AKUAgQBYADkAJgAXAAEA5v/T/8n/xv/D/7//uf+3
/7v/wf/K/9T/2P/c/+H/4v/i/+D/4P/g/+L/5P/n/+r/5//n/+b/5f/l/+X/5v/m/+j/
6f/s/+3/7P/r/+n/6P/o/+j/6f/p/+v/6//q/+r/6//r/+v/6//t/+7/7v/u/+z/7P/r
/+v/7v/w//T/+P/3//f/+f/5//X/9P/0//P/9//7//3///8AAAAAAAD//wAAAwAGAAoA
CwANAA8AEQARABIAEwAUABwAHwAhACMAJAAlACUAJQApACsALgAvADAAMAAyADQANAAz
ADMAMgAzADQANQA2ADMAMgAxAC4ALQAsACoAKAAkACAAGgAUABAADgALAAkACgAHAAYA
AwD8//z/+f/1//P/8v/y//L/7//s/+n/6f/o/+f/5f/l/+f/6f/q/+r/5v/k/+L/4f/i
/+X/6P/q/+j/5//m/+X/4f/h/+H/4f/j/+X/5v/n/+X/4//g/9//3//f/+D/4f/h/+D/
4P/g/+D/4P/g/+D/4//l/+X/5f/j/+H/4P/f/+D/4v/l/+f/5f/l/+X/5P/k/+T/4//j
/+b/6P/q/+v/5v/j/+L/4f/i/+P/5//o/+v/6//q/+r/5//m/+X/5f/n/+n/6v/q/+f/
5v/m/+X/5v/m/+f/6P/m/+b/5f/i/+T/4//j/+P/5P/m/+f/6P/m/+X/5P/j/+X/5P/k
/+b/5P/k/+P/4//i/+L/4v/i/+T/5f/l/+X/4//i/+H/4P/g/+H/4v/j/+T/5P/l/+X/
4//i/+L/4f/n/+r/5//m/+X/5P/k/+P/4//k/+X/6P/p/+r/6P/n/+b/5f/o/+n/6v/r
/+v/6//r/+z/6v/q/+r/6f/s/+//8P/x/+//7f/r/+n/6v/r/+z/7f/u/+7/7f/q/+n/
6P/o/+f/5//o/+n/6P/k/+P/4f/f/+H/4v/i/+L/4P/g/+D/3//f/9//3//f/+L/5P/l
/+b/5f/i/+H/4P/g/+H/4f/h/+T/5P/k/+T/5f/l/+X/5f/o/+n/6P/o/+b/6P/q/+3/
7v/2/wgAIgA7AFoAfACgAMYA4ADiANIAuwCbAHIATQA0ACEACQDu/9X/x//G/8X/w/+/
/73/v//D/8z/1v/e/+b/6//s/+z/6v/q/+r/6P/o/+n/6v/s/+3/7f/t/+r/6f/p/+j/
7P/t//D/8f/x//H/8P/w//D/8P/x//H/9f/1//T/9P/0//P/8v/x//T/9v/3//j/+P/4
//f/9//2//b/+P/6//3//f///////P/8//3//f///wMABQAHAAcACAAJAAkACwANAA8A
EgAVABcAGQAbABwAHAAcABwAIgAlACcAKQAvADEAMgAzADQANQA3ADcAPAA8AD4AQAA+
AD0APQA8AD0APgA/AEAAPAA8ADwAOgA1ADQAMgAwADAALgAqACYAIAAeABsAGQAYABUA
FAARAAoACgAHAAMA///+//7//v////z/+f/5//b/9f/z//P/9f/3//j/+P/3//b/9f/1
//H/8//1//b/+P/3//b/9f/x//H/8f/x//T/9f/1//X/9v/1//P/8//z//P/9P/1//f/
9v/2//b/8//y//H/8P/z//X/9f/1//b/9f/1//X/8//0//b/9//5//n/+f/4//f/9v/0
//P/9v/4//r/+//5//f/9//3//f/9//6//r//f/9//z//P/5//j/9//3//j/+//9//7/
+//6//r/+f/6//r/+//8////AAAAAP7//f/7//r/+f/7//z//P/8//v/+//7//v/+//6
//r//P/+//7//f/9//v/+v/5//j/+f/7//z//f/8//z//P/8//n/+f/5//n//P/8//3/
/f/8//r/+f/3//j/+//8//7//f/8//v/+f/3//n/+v/8//z//P/8//z//P/7//v//P/+
/wAAAAAAAAEAAQABAAEA//////////8DAAMAAwAEAAMAAgABAP//AAADAAQABQACAAEA
AAD/////////////AgACAAEA/v/7//r/+v/5//r/+v/6//j/9f/1//T/8//x//L/8v/y
//X/9v/3//f/9P/z//L/8f/y//T/9f/2//T/8v/y//L/8v/z//P/8//2//b/9v/2//T/
8//y//H/8v/1//b/+v/+//7/AAD//wAADAAiADwAWwB8AKAAwgDaANwAygCwAJMAcQBQ
ADkALAAXAPv/4v/T/83/zP/L/83/0f/T/9f/3f/g/+b/7v/0//X/9v/2//T/9P/0//P/
8v/y//L/8//1//b/9//1//X/9v/2//X/9f/3//f/+f/5//j/+P/2//b/9//3//r/+//7
//z/+v/5//j/9//7//z//P/8//7//v/9//3//f/8//3//v8BAAEAAwADAAIAAgADAAMA
AgAFAAYABwAJAAoACwALAAkACwANABAAEgAVABgAGwAbABwAHQAeACMAJQAmACcALAAv
ADEAMwAyADMANQA1ADkAOgA9AEAAPgA9AD0APAA+AD4APgA+AD4APgA+ADwANgA0ADEA
LgAsACoAJgAiABwAGgAXABUAEgAPAA4ACwAIAAgABQABAP7//P/7//r/+v/4//b/9//2
//X/8//z//L/8//z//L/8//y//H/8f/u/+//8P/w//H/8f/x//H/7//v/+//7//u/+//
7//v/+//7//u/+//7v/t/+3/7f/u/+7/7//w/+//7v/t/+z/7f/v/+//7//v/+//8P/x
/+7/7v/v/+//8f/x//H/8P/u/+7/7f/t/+//8P/x//H/8v/x//L/8//y//H/8//y//X/
9f/0//T/8//y//H/8f/v//H/8v/y//L/8v/z//P/8f/w//D/8P/x//L/8v/w//D/7//v
/+//7//w//D/8P/v/+//7//v/+3/7P/s/+7/7//w//D/8f/v/+7/7f/s/+z/7f/t/+3/
7v/u/+7/7v/r/+v/6//r/+7/7v/v/+//7v/s/+v/6f/p/+v/6//s/+7/7v/u/+3/6f/n
/+j/6v/s/+7/7v/u/+7/7v/t/+3/7v/v//L/8//0//P/8//z//P/8f/x//H/8f/0//X/
9v/4//X/9P/z//H/8v/1//b/9//0//P/8v/x//H/8f/x//H/9P/0//P/8P/u/+z/6//p
/+n/6v/r/+r/5//n/+b/5f/j/+T/5P/k/+b/5v/m/+X/5P/j/+L/4f/j/+T/5P/k/+T/
4v/i/+L/4P/h/+H/4f/k/+T/5P/k/+H/4f/h/+H/5P/n/+j/7P/w//L/8v/v//D//P8U
ACoARQBkAIYAqgDCAMIArgCWAHkAVwA4ACUAGgAJAO//1P/D/73/vv+9/73/v//B/8X/
y//O/9T/2v/g/+P/5P/m/+T/5P/k/+P/4v/i/+L/4//l/+b/5//m/+X/5f/k/+P/4//l
/+X/5//n/+b/5v/l/+T/5P/j/+f/5//m/+b/5f/l/+X/5f/n/+j/6P/o/+r/6v/p/+n/
6P/o/+r/7P/v/+//8f/x/+7/7v/v/+//8P/z//T/9f/3//j/+f/5//j/+f/6//z//v8B
AAQABwAIAAgACAAIAA0ADwAQABEAFwAZABoAGwAaABsAHQAdACIAIgAkACYAJAAjACMA
IgAkACQAJAAkACIAIgAiACAAHAAaABcAFAASABAADAAIAAQAAgD///3/+//3//X/8f/v
//D/7v/r/+j/5v/l/+T/5P/i/+D/4f/e/93/2//b/9r/2//b/9r/2v/a/9r/2//X/9f/
1//W/9f/1//X/9f/0//T/9P/0//S/9P/0//T/9T/0//R/9H/zv/N/83/zf/O/87/z//Q
/8//zv/N/8z/zf/P/8//z//Q/8//z//P/8z/zP/N/83/z//P/8//zv/M/8z/y//L/83/
zv/P/8//0P/P/9D/0f/O/83/z//O/9H/0f/Q/9D/z//O/83/zf/L/83/zv/O/87/zv/P
/8//zf/M/8z/zP/O/9D/0f/Q/87/zf/N/83/zf/O/87/zv/P/8//z//P/83/yv/I/8j/
yf/K/8r/y//J/8j/x//G/8j/yf/J/8n/yv/K/8r/yv/H/8f/x//H/8n/yv/M/83/zP/K
/8n/x//H/8n/yf/K/87/zP/K/8f/xv/I/8j/yP/I/8r/y//N/9D/zf/O/83/zP/O/8//
0P/R/9H/0f/R/9H/0f/R/9H/0v/T/9T/1f/V/9T/1f/U/9P/1P/T/9L/0f/T/9P/0//T
/9L/0v/R/87/0P/Q/9H/0f/P/87/zf/K/8v/y//K/8n/y//M/8z/zP/K/8r/yv/J/8r/
y//M/83/yv/K/8n/yP/J/8j/yf/K/8r/y//L/8v/yv/K/8r/yv/M/83/zv/P/8z/y//K
/8z/0P/W/9z/3//g/+D/6v/8/xEAKgBKAG4AkgCqAKgAlAB3AFcANAAVAAYA///x/9z/
xf+1/67/q/+p/6f/q/+v/7X/vv/G/8z/0P/R/9L/1v/U/9T/1P/V/9b/2P/a/9f/1//W
/9X/2P/Z/9v/3P/c/9v/3P/b/93/3f/c/9z/3//g/+L/4//i/+H/3//e/+L/4//k/+X/
5v/m/+X/5P/k/+T/4//j/+X/5v/p/+z/7P/r/+z/6//t/+7/8P/x//D/8//0//X/9//4
//n/+f/6//3/AAAEAAIAAwAEAAUACgAMAA4AEAAUABUAFQAVABsAHQAeAB8AIwAlACgA
KQApACgAKQAqACwALQAvADAAMAAwADAAMAAuAC4ALgAsACoAKgApACgAJAAgABoAFAAU
ABQAEwATAA8ACwAJAAUAAgACAP//+//6//r/+//8//r/9v/y//H/8//z//L/8//x//H/
8P/u/+//7v/t/+3/7f/v//H/8v/x/+//7f/r/+v/7f/v//H/8f/x//D/7//w/+//7f/t
/+7/7//x//P/8P/u/+3/7P/v//D/8f/y//L/8//y//H/8P/v/+//7//x//L/9P/1//T/
8//y//D/8v/0//X/9//4//j/+P/3//f/9f/1//X/9v/3//v//P/7//n/9v/0//f/+P/5
//v/+v/7//v/+v/5//j/+P/3//f/+P/6//z/+f/4//b/8v/0//X/9//5//f/+P/4//j/
9//3//f/9//4//j/+f/8//r/+P/1//P/9P/2//j/+v/5//n/+P/3//b/9v/2//b/9v/3
//j/+f/4//b/9f/z//b/9v/3//f/9f/3//f/+P/y//L/9v/4//j/+P/4//j/9//3//j/
+f/8//3//v8BAAEAAQABAAAA///+//3/AQABAAEAAgAAAAAAAAD//wEAAwADAAMAAgAB
AAAA///+//3//P/7//3//v/+//z/+//6//r/+f/4//j/+P/2//f/9//2//X/8//y//D/
7v/w//L/9P/1//T/8//y//H/7//w//D/8P/x//D/8f/y//D/8f/x//H/8//0//X/9v/z
//P/8//z//L/8//2//j//P/8//7////+//7/CAAeADUATgBuAI4ArgDGAMgAuACjAIkA
aABHADIAKQAZAAIA6//Z/9D/0f/R/83/z//R/9P/1v/e/+T/7P/z//b/+P/2//b/9v/z
//L/8v/y//P/9f/2//f/9//3//j/+P/5//n/+//7//3//f/8//z/+//6//r/+f/9//3/
/P/8//3//f/9//3//f/+//7//v///wAAAAABAAEAAAABAAIABQAFAAcABwAEAAQABQAF
AAQABwAIAAkADAAOABAAEQAQABEAEgAUABcAGQAbAB0AHwAgACEAIgAlACcAKAApAC4A
MQAzADUANQA1ADYANQA7ADwAPwBCAEEAQQBCAEIAQABAAEAAQAA/AEAAQQBAADsAOgA4
ADYANAAyAC4AKgAkACIAHwAdABoAFwAWABMAEQASABAADQAKAAgABwAGAAcABAABAAEA
AgABAP///////////v/8//3//P/7//v/9v/3//j/+P/5//n/+f/5//n/+f/5//n/+P/3
//X/8//1//X/9P/1//P/8//0//X/9//2//b/9v/2//b/9v/2//X/9//3//f/+f/5//r/
+//4//j/+f/5//v/+//7//r/+v/6//n/+f/6//r/+v/5//n/+f/7//3/+v/5//v/+v/5
//n/+P/4//n/+P/3//f/9//5//r/+v/9//7/AAABAP3//P/8//z/+//8//z/+v/6//n/
+f/5//f/+P/4//j/+P/5//r/+//4//b/9f/2//j/+P/3//f/+P/4//j/+P/3//f/9v/1
//X/9v/3//j/9f/1//X/9f/2//b/9//3//X/9P/0//P/8f/y//X/9v/3//j/+f/5//r/
/P/5//r/+f/4//r/+//8//3//P/7//r/+f/9//3//f/+////AAABAAEAAwAFAAUABQAD
AAEA///9//v/+//7//v//f/+//7//P/6//j/9//1//P/8v/x/+7/7//x//L/8//x//D/
7v/s/+//8P/x//H/7//v/+//7//u/+7/7f/s/+3/7P/t/+7/7f/t/+z/6//t/+7/7//w
//H/8f/x//H/6v/r/+z/8P/2//r//P/7//7/CgAeADYAVQB4AJwAxADgAOQA2ADCAJ8A
ewBYAEEAMgAhAAcA6v/V/8v/yv/F/8H/wf/H/83/0//a/97/4v/k/+n/7P/v/+7/7//w
/+//7v/u/+7/7v/v/+//7//w//H/8//0//T/8//0//P/9P/1//X/9v/0//T/9f/1//X/
9f/0//T/9//3//f/9//4//j/9//2//f/+P/4//n/+P/4//r//P//////AQABAAIAAgAD
AAMAAwAFAAUABQAIAAoADAANAAwADQAOABAAEwAVABcAGQAeACAAIgAkACYAJwAnACcA
LAAvADEAMwAyADMANQA1ADgAOAA6ADwAPwA/AEAAQAA/AD4APQA8ADsAPAA9ADwAOAA2
ADMAMAArACgAIwAeABwAGgAXABUAEQANAAsABwAFAAYABAABAPz/+v/5//j/9//0//H/
8f/x//H/8P/x//H/8f/w/+7/7v/u/+7/7//s/+3/7v/u//D/7//u/+3/7P/t/+7/7//u
/+3/6//p/+v/6//q/+v/6f/p/+r/6//t/+z/7P/s/+z/7P/s/+z/6v/r/+r/6f/q/+v/
7f/v/+3/7v/w//H/7//v/+//7v/w//D/7//v//D/8P/w/+//7//v//H/8//y//H/8//y
//H/8f/w//D/8v/y//L/8//y//P/8//y//T/9P/1//X/8//y//L/8v/x//L/8v/w//P/
8//0//X/8v/y//H/8P/y//P/9P/1//P/8v/y//T/8v/y//H/8f/x//L/8//0//P/8//y
//H/8f/y//P/9P/x//H/8f/x//L/8v/z//P/9f/0//T/8//x//H/8v/0//T/9P/0//X/
9f/2//j/9v/4//j/+P/6//v//P/9//z/+//6//n//f/9//3//v/+//7//v/9//v//f/9
//3////////////+//3//P/7//7//v/9//r/+f/4//j/9//0//T/9P/y//T/9f/1//X/
8v/y//H/8P/w//D/8P/v/+//7//v/+//7f/u/+7/7v/w//D/8v/0//H/8f/w/+//8P/w
//D/8P/x//H/8f/x/+7/7f/w//L/9v/6//7/AQAAAAIAEgAoAEMAZACMALIA1gDoAOIA
zACxAI0AZgBJADYAKQARAPT/2//P/8z/yf/H/8n/zf/T/9v/4v/m/+j/7P/x//T/+P/2
//b/9v/0//T/9f/2//b/9//3//f/+f/5//r/+v/4//f/+P/3//r/+//7//z/+//6//r/
+f/9//3//P/8//7///8AAAEAAAAAAP///v8BAAIAAgADAAIAAgAEAAYABQAFAAcABwAH
AAgACgALAAkACwALAAsADgAQABIAEwARABMAFQAYABkAGwAdAB8AIgAkACYAKAAqACsA
KwArADEANQA4ADsAOgA7AD0APQA+AD4AQABCAEQARQBHAEgARwBGAEUARABDAEQARQBE
AD8APgA8ADoANQAyAC0AKAAnACYAJAAjACAAGwAYABMADwAQAA4ACwAHAAYABgAGAAUA
AgD/////AAD///3//f/9//3//P/6//z//P/8//3/+v/7//z//P/6//n/+P/3//j/+f/6
//v/+f/5//j/9//4//n/+f/7//n/+f/6//v/+f/4//j/+P/5//r/+//8//r/+//6//n/
+f/5//r/+//6//r/+//7//n/+f/5//j/+//8//z//f/9//z/+//5//n/+f/7//3//P/7
//3//P/7//v/+v/6//v//P/9/////P/9//3//P/8//z//f/9//z//P/9//7//v/+//3/
+v/7//v//P/9//r/+v/5//j/+v/7//z//f/7//r/+v/8//r/+v/5//n/+f/6//v//P/7
//v/+v/5//n/+v/7//z/+f/5//n/+f/4//j/+f/5//z//P/9//3/+//7//n/+P/6//z/
AAD///z/+v/6//r/+v/8//3///8CAAAAAgACAAIAAQABAAEAAQACAAMABAAFAAYABQAE
AAQABQAGAAcABwAHAAkACQAJAAcABQADAAEABAAFAAYABwAFAAQAAgD+//7//v//////
/P/8//z/+v/3//f/9v/1//b/+P/5//r/+f/4//f/9f/3//f/9//3//f/+P/4//j/9v/0
//T/9P/1//f/+P/5//n/+P/3//b/9v/3//j/+f/6//n/+P/2//j//P8AAAUACAAMABwA
MABFAGAAgACmAMgA2gDWAMIApwCDAFwAPQAuACEACwDy/+P/2f/U/9H/z//P/8//0//b
/+T/7v/y//j/+//4//n/9v/1//T/9f/2//j/+v/4//n/+f/5//n/+f/6//r/+//7//3/
/f/8//v/+f/4//r//P///wEAAgABAP///v///////////wMABAAEAAQAAgACAAEAAQAD
AAQABwAKAAoACQAKAAkACAAIAAkACQALAA8AEQATABMAEgARAA8AEQAVABkAHgAcAB0A
HgAfACEAIgAjACQAKwAtAC4ALwAyADMAMwAzADcAOQA8AD0APgA+AEAAQgBBAEEAQgBC
AEMARABFAEYAQwBCAEEAPgA8ADwAOwA6ADUAMgAtACgAJgAkACEAHwAcABkAGAAVAA4A
DgALAAcABgAGAAcACAAGAAIA/v/9//z/+//5//n//P/9//3//P/5//j/9//3//X/9//5
//r/+v/5//j/9//3//f/9//3//j/+f/5//n/9v/1//P/8//0//X/9//5//j/9v/1//T/
9P/0//T/9P/1//f/9//3//X/8//y//H/8v/0//f/+f/4//f/9v/0//T/9P/z//P/9f/2
//f/9//1//P/8//z//P/8//2//b/9f/1//T/9P/1//T/8//z//P/9f/2//b/9P/y//H/
7//w//L/9f/4//b/9v/1//L/8v/x//H/8f/y//T/9f/2//T/8//y//H/8//y//L/9P/y
//L/8f/x//L/8v/y//L/9P/1//X/9f/z//L/8f/w//D/8f/y//P/8v/y//P/8//x//D/
8P/v//H/8//z//T/8P/u/+7/7//y//T/9P/0//T/8//z//T/9v/4//r/+v/6//v/+//7
//v/+f/5//n/+f/9//3//f/+//z//P/8//v//f/////////+//3//P/7//n/+f/5//n/
/P/8//v/+P/2//T/8//x//D/8P/w/+7/7//v/+7/7f/r/+z/7P/s/+3/7v/v/+//7f/t
/+3/7f/t/+7/7v/u//D/7v/u/+7/7f/t/+z/6//u/+7/7v/u/+v/6//r/+v/6v/t//D/
9P/4//r/+v/5//j/AgAUACoARQBkAIgArADEAMQAsACWAHcAVwA4ACcAHgAPAPf/3v/P
/8f/xP/D/8X/yf/L/83/1f/c/+D/5P/q/+v/7P/w/+7/7v/u/+3/7P/s/+z/7f/v//D/
8f/v/+//8P/w/+//7//x//H/8v/z//P/9P/y//L/8//z//f/9//2//b/9//3//f/9//4
//j/9//2//n/+v/6//v/+//6//v//P//////AQABAAIAAgADAAMAAwAFAAUABQAJAAoA
CwALAAkACwANABAAEwAVABcAGQAZABoAGwAcAB8AIQAiACMAKAArAC0ALwAuAC8AMQAx
ADYANgA4ADoAOgA5ADkAOAA2ADYANgA2ADUANgA3ADYAMgAwAC0AKgAoACYAIgAeABwA
GgAXABUAEwAPAA0ACQAFAAYABAABAP7//P/7//r/+//4//X/9f/0//P/8f/x//H/8f/w
/+7/8P/w//D/8f/u/+//8P/w//L/8f/w/+//7//v/+//7//v/+//7v/t/+//7//u/+//
7v/t/+3/7f/v/+7/7v/u/+7/7v/u/+7/7v/v/+7/7f/t/+3/7v/v/+7/7v/v/+//8f/x
//H/8P/w//D/7//v//D/8P/w/+//8P/v//D/8f/w/+//8f/w//H/8f/w//D/8f/w/+//
7//t/+//8P/w//D/8P/x//H/7v/u/+//8P/x//L/8v/w//D/7//v/+//7f/u/+7/7v/u
/+//8P/x//D/7v/t/+7/8P/w/+//7//u/+7/7v/u/+z/7f/t/+3/7//w//H/8v/w/+//
7v/t//D/8P/x//H/8f/w//D/7//u/+//7v/u//L/9P/0//L/8P/w//D/8P/y//P/9f/4
//f/+P/3//b/+f/5//n/+f/6//v//P/9//z/+//6//r/+//8//3//f/7//3//f/9//r/
+f/4//f/+v/7//z//f/6//j/9f/w//D/8P/x//H/7v/u/+7/7P/r/+v/6v/p/+r/7P/t
/+7/7f/s/+v/6f/q/+v/7P/t/+v/7P/s/+z/6v/o/+j/6P/p/+v/7P/t/+3/7P/r/+r/
6//r/+v/6//s/+//8v/y//L/9v/8//3//v8KABoALABDAGAAgACkALwAvgCuAJQAdQBR
ADIAIQAYAAkA8//g/9P/0f/O/8f/w//D/8X/yf/T/97/5P/q/+7/7//u/+//7P/r/+r/
6//s/+7/8P/u/+//7//v/+//7//w//D/8//z//X/9f/y//H/7//u//H/8v/0//X/9P/z
//H/8P/z//P/8//z//X/9v/2//b/9P/0//P/8//1//b/+f/8//z/+//8//v/+//8//7/
//8AAAMABAAFAAQABAAEAAMABgAJAAwAEAAQABEAEgATABcAGAAZABoAHwAhACIAIwAm
ACcAJwAnACkAKwAuAC8AMAAwADIANAAzADMANAA0ADYANgA2ADYAMwAyADEALgAsACwA
KwAqACcAJAAfABoAGAAWABMAEQAQAA0ADAAJAAIAAgD///v/+v/6//v//P/5//b/8//z
//P/8//y//P/8v/z//P/8v/v/+7/7f/t/+z/7//y//T/8//x/+//7f/t/+3/7f/t/+7/
7//v/+//7P/r/+n/6f/s/+3/7//x//D/7v/t/+z/7P/s/+z/7P/t/+//7//v/+z/6//r
/+v/7v/w//P/9f/y//H/8P/u//D/8P/v/+//8//0//X/9f/x/+//7//v//D/8f/1//b/
8//v/w==
         </WaveFormData>
      </LeadData>
      <LeadData>
         <LeadByteCountTotal>10000</LeadByteCountTotal>
         <LeadTimeOffset>0</LeadTimeOffset>
         <LeadSampleCountTotal>5000</LeadSampleCountTotal>
         <LeadAmplitudeUnitsPerBit>4.88</LeadAmplitudeUnitsPerBit>
         <LeadAmplitudeUnits>��V</LeadAmplitudeUnits>
         <LeadHighLimit>2147483647</LeadHighLimit>
         <LeadLowLimit>268435456</LeadLowLimit>
         <LeadID>V6</LeadID>
         <LeadOffsetFirstSample>0</LeadOffsetFirstSample>
         <FirstSampleBaseline>0</FirstSampleBaseline>
         <LeadSampleSize>2</LeadSampleSize>
         <LeadOff>FALSE</LeadOff>
         <BaselineSway>FALSE</BaselineSway>
         <ExcessiveACNoise>FALSE</ExcessiveACNoise>
         <MuscleNoise>FALSE</MuscleNoise>
         <LeadDataCRC32>4233382437</LeadDataCRC32>
         <WaveFormData>
/P/8//z//P/6//r/+v/6//j/+P/4//j/+//8//3//v/9//z/+//6//3//v///wAA/v/+
//7//v/8//z//P/8//3//v///wAA/v/+//7//v8AAAAAAAAAAAAAAAAAAAAA/v/+//7/
/v///wAAAQACAAEAAAD///7///8AAAEAAgAAAAAAAAAAAAAAAAAAAAAAAgACAAIAAgAB
AAAA///+/wAAAAAAAAAAAAAAAAAAAAD+//7//v/+////AAABAAIAAQAAAP///v8AAAAA
AAAAAAAAAAAAAAAAAgACAAMABAAHAAgACAAKAAcABgAEAAMABgAHAAkACgAIAAkACQAJ
AAgACAAJAAkACgANAA8AEAAOAAwACQAHAAgACgALAAwACgAKAAoACAAHAAUABAAEAAQA
BAAEAAUAAQAAAP3//P/9//7///8AAP7//////////f/9//3//f/+////AAACAP///f/8
//v//f/+////AgABAAAA///+//7//v/+//3/AQADAAMABAAFAAgACAAKAAwACwAOABkA
KAA6AE4AZQCCAKAAqQCcAIkAcgBXAD0AKwAiABcACQD5/+7/6f/n/+P/3//f/93/3v/k
/+z/9P/6////AAAAAAAA///+//3/AAAAAAEAAwADAAMAAgAAAP7//v/+//7/AQABAAMA
BAAEAAMAAwACAAMABAAGAAcABQAHAAcABwAGAAUABAADAAQABwAIAAoACAAHAAYABAAH
AAgACQALAAwADAAMAAwADAAMAAwADAAOABEAEgAVABQAEwASABEAFAAVABcAFwAYABoA
HQAdACAAIgAkACQAKAAqACwALgAvADAALwAwADUANQA1ADcANwA3ADkAOgA6ADoAOgA6
ADsAPQA+AD8APAA7ADkANgA2ADQAMQAvAC0ALAAqACgAJQAjAB8AHAAZABkAGQAYABQA
EwAOAAsACQAHAAgACQAGAAUABQAFAAQAAwABAAAAAQABAAEAAQAAAP///f/7//z//P/9
//3//f/+///////9//3//f/7//7/AAABAAIA///9//r/+P/4//j/+P/5//f/+P/5//n/
+v/6//j/9//4//n/+v/7//n/+f/5//j/+f/7//3////+//3////+//3/+//6//f/+v/8
//3//v/+//z/+//6//v/+f/6//v//v/+//3//f/+//7//f/9//////8AAAAA/f/8//r/
9f/3//j/+v/7//v//P/+//7/+//6//n/+f/7//v//P/9//v/+v/5//b/9//4//r//f/8
//v/+//8//r/+f/3//f/9f/2//f/+P/3//f/9v/1//X/9v/2//f/+f/5//r/+//6//n/
9//1//n/+P/6//n/+P/3//b/9v/3//j/+f/6//r//P/8//v/+f/4//f/+P/6//v//P/7
//v/+//8//7///////////8AAAAA///8//r/+f/5//3//v///wAA/f/8//n/9//1//T/
9P/z//T/8//z//L/8f/u/+3/7P/u//D/8v/0//L/8f/w/+3/7f/t/+3/7f/t/+3/7v/u
/+z/6//q/+j/6//s/+//8P/t/+z/6//q/+r/6v/p/+n/7//v//D/7//w//D/9P/2//f/
+v8HABYAKAA8AFcAegCaAKUAoACRAHwAYQBDACkAGAAPAP3/6f/Y/9H/0f/P/83/yf/H
/8j/zP/W/9z/4v/l/+j/6P/n/+f/5//n/+n/6v/s/+//7//v/+7/7P/q/+r/6v/q/+z/
7f/w//L/8f/v/+7/7P/q/+r/6//r/+v/7f/t/+3/6//r/+v/6//s/+//8P/y//D/7//u
/+z/8P/y//T/9//4//j/+P/4//X/9P/z//L/9P/3//j/+//8//v/+v/5//3///8CAAMA
BQAGAAgABwAIAAoADAAMABEAFAAXABoAGgAaABgAGAAcAB0AHgAhACEAIQAjACQAIwAi
ACEAIAAhACMAJAAlACIAIQAfABwAGwAaABgAFwATABIAEAAOAAkABwADAAAA/f/9//3/
/P/4//f/8v/v/+3/6//s/+3/6//p/+j/5//k/+P/4f/g/+H/4//l/+f/5P/j/+H/3//g
/+D/4f/h/9//4P/h/+H/4P/f/97/2//e/+D/4f/i/+D/3//d/9z/3P/c/9z/3f/b/9z/
3f/d/97/3v/c/9v/3P/d/97/3//d/93/3f/c/97/3//g/+H/4f/h/+T/5P/j/+H/4P/d
/+D/4v/j/+T/4v/g/9//3v/h/9//4P/h/+L/4v/h/+H/3v/e/93/3f/g/+H/4//k/+T/
5P/j/9//4P/g/+H/4f/e/97/3//e/9//3v/d/93/3v/f/+H/4//h/+D/3//c/9z/3P/d
/9//3f/d/97/4P/f/93/2v/Z/9r/3P/e/+D/3v/d/9v/2f/Z/9r/2v/b/9v/2//c/93/
2//b/9r/2f/f/+D/3f/c/9v/2v/X/9f/1//X/9v/3P/f/+D/3//d/9z/2//c/97/3//g
/9//3//f/+D/3//f/97/3f/g/+L/4//j/+D/3v/d/93/4P/g/+D/4P/g/+D/3v/d/9n/
2P/Y/9f/1//X/9j/2P/V/9L/0f/Q/9L/0v/S/9L/0//T/9P/0f/P/8//z//P/9L/0//V
/9b/1P/T/9L/0P/Q/9D/0v/S/9L/0v/S/9L/0v/S/9H/0f/V/9f/1v/V/9b/1v/W/9b/
1//a/+n//P8QACgAQQBeAIAAlQCUAIcAdABZADkAHQAKAPv/5//R/77/tf+1/7f/tf+z
/7H/sv+0/7r/wv/I/8//0v/U/9T/0//S/9H/0f/Q/9D/0f/U/9X/1f/U/9P/0v/R/9D/
0v/T/9b/2P/Y/9f/1//W/9b/1v/X/9f/2f/b/9v/2//a/9n/2P/X/9j/2//c/97/3f/d
/93/3P/c/9z/3P/d/+H/4v/j/+T/4//i/+H/4P/i/+X/5v/p/+n/6f/p/+n/6v/r/+3/
7f/w//L/9f/1//T/9v/4//j//f8AAAMABgAIAAoACgAMAA0ADQANAA8AEgATABYAGAAX
ABYAFQAUABUAFwAYABkAFwAXABYAFAASABAADQALAAoACgAJAAgABAABAPz/+P/1//X/
9f/0//L/8f/s/+n/6P/l/+X/5f/k/+P/4//j/+H/3//c/9r/2//d/9//4f/f/9//3v/d
/93/3P/c/9v/3P/e/+D/4f/g/9//3v/b/9z/3v/f/+D/3//f/97/3v/f/97/3f/d/97/
4P/i/+P/4f/g/93/2//e/9//4P/h/+D/4f/i/+L/4f/h/+H/4f/j/+P/5v/m/+X/4//i
/9//4v/k/+X/5v/n/+b/5v/m/+j/5f/l/+X/5//o/+j/6f/m/+b/5f/l/+b/5//p/+r/
6v/q/+n/5f/m/+b/5//n/+n/6v/s/+z/6v/o/+b/5f/m/+f/6f/r/+r/6v/q/+j/5//m
/+b/5//p/+n/6v/s/+v/6f/m/+X/5v/o/+r/7P/q/+v/6//r/+j/6P/n/+f/6P/p/+v/
7f/s/+v/6f/n/+j/6P/p/+v/6v/r/+v/6//o/+r/6//s/+z/7P/s/+z/6//r/+v/6//t
/+7/8f/y//L/8f/x//H/7//w//D/8P/y//P/9P/2//P/8//y//H/9f/2//b/9f/2//T/
8//z//L/8v/y//L/9P/0//L/8f/t/+z/7P/r/+z/6//r/+r/6v/o/+j/6P/m/+b/5v/m
/+j/6f/q/+n/6P/n/+b/5f/m/+f/6f/q/+f/5//n/+b/5v/m/+j/6P/q/+r/6v/q/+n/
6P/m/+X/5//p/+z/8f/0//T/8v/w/+//+P8HABwANABQAG0AigCiAKEAjgB5AGIASQAv
AB0AEgABAO3/2f/M/8f/yf/H/8n/zf/P/9L/1v/a/97/5P/r/+z/7P/r/+v/6//r/+n/
6P/o/+n/7P/t/+3/7P/q/+r/6v/q/+v/6//t/+7/8P/v/+//7v/t/+z/7P/r/+z/7//w
//H/8P/v/+7/7f/t/+//7//w//P/8//z//L/8P/w//D/8f/1//b/9//4//b/9v/2//b/
9//5//n/+//9//3//f/9//7///8BAAEABAAGAAkACQAKAAwADgAOABAAEgAUABYAGgAc
ABwAHgAgAB8AHgAfACIAIwAmACgAJgAmACYAJgAoACkAKQApACkAKQAoACYAIwAgABwA
GQAYABgAFwAWABAADQAIAAQAAgABAAAA/v/9//3/+f/3//T/8f/x//H/8v/x//H/8f/u
/+3/6//q/+v/6//r/+v/6v/r/+v/6//n/+b/5v/l/+b/6P/q/+v/6v/p/+j/5f/n/+j/
6P/o/+n/6f/o/+j/5//m/+X/5f/n/+j/6f/p/+n/6P/l/+P/5P/l/+b/5//o/+n/6v/q
/+j/5//m/+X/5v/n/+v/7P/r/+n/6P/l/+f/6P/o/+j/6v/q/+v/7P/s/+n/6f/p/+v/
7P/s/+3/6v/q/+n/6f/r/+v/7P/s/+3/7v/u/+v/6v/q/+v/6//t/+7/8P/w/+3/7P/r
/+v/6//r/+z/7f/w//D/8P/u/+v/6v/q/+v/7P/t/+//8v/x/+//7P/r/+3/7v/v//D/
8P/x//H/8f/w//D/7//v//D/8f/z//X/9P/z//H/7//w//D/8f/z//T/9f/1//X/8P/w
//H/8//0//b/9v/2//b/9f/1//X/9f/3//j/+//8//z/+//7//v/+f/6//r/+v/8//3/
/v8AAP/////+//3///8AAAAA//8AAP7//f/9//z//P/8//z//f/+//3//f/6//j/9//1
//X/9f/2//b/9v/0//T/9P/y//L/8v/y//T/9f/2//X/9P/z//L/8f/z//P/9P/0//X/
9f/1//T/8v/y//T/9P/2//b/9v/2//X/9P/y//H/8//3//j/+/8AAAAA/v/8//v/BAAV
ACYAPABWAHEAkACmAKUAlAB9AGQASwA1ACUAHAAPAPn/5f/Y/9P/1f/V/9X/2f/b/9z/
4P/m/+r/7v/z//b/9v/3//f/9//3//X/9P/0//X/9//5//r/+v/4//j/+P/4//f/9//5
//r/+//7//z//P/7//r/+v/5//r//f/+/////v/9//z/+//7//3//f/+/wEAAQABAAAA
/v/+//7///8CAAQABgAIAAYABgAGAAYABwAJAAkACwANAA0ADQANAAwADQAPAA8AEwAW
ABoAGwAaABwAHgAeACIAJAAmACgALAAuAC4AMAAyADEAMAAxADUANQA3ADgANgA2ADYA
NgA2ADcANwA3ADkAOQA4ADYAMgAwAC0AKwArACoAKAAmACIAHwAaABYAFAATABIAEAAR
ABEADQALAAYAAwADAAMAAwADAAQABQADAAEA/v/8//z//f/+/////v/////////7//r/
+v/5//r//P/+/////v/9//z/+f/5//r/+v/6//3//f/8//z/+f/4//f/9//4//r//P/9
//3//P/5//f/+f/5//n/+f/8//3//v/+//z/+//6//n/+//7//7//v/8//v/+//5//v/
/P/8//z//v/+////AAD+//v/+//7////AAAAAAEAAAAAAP//////////AAAAAAMABAAE
AAEA/v/+//////8BAAIABAAEAAMAAgABAAEAAQABAAIAAwAGAAYABgAEAAEAAAAAAAEA
AgADAAUACAAHAAUAAgABAAEAAgADAAQABAAFAAUABQACAAIAAQABAAIAAwAFAAcABgAF
AAMAAQADAAIAAgADAAYABwAFAAUAAgAEAAQABAAEAAUABwAJAAsACQAIAAkACAAJAAkA
CgALAAsADAAMAAwACwALAAsADAANAA8AEAARABAAEAAPAA0ADQAMAAwADQAOAA4ADgAO
AAwADAAKAAkACgAKAAsACwAJAAcABgAEAAYABAAEAAQABAAEAAQABAAEAAMAAgD//wIA
AwAEAAUABAADAAMAAgADAAMAAwACAAIAAgAEAAQAAgACAAIAAgADAAQABAAFAAMAAwAC
AAMACAAOABAAEgARABAAFwAkADQASABhAH4AngC1ALQAoQCIAG0AUQA5ACwAJwAdAAsA
+v/t/+f/5f/l/+P/5f/o/+z/9P/8/wAAAQACAAIABQAFAAUABQAGAAYABwAJAAcABwAG
AAQABwAIAAkACgAJAAkACwAMAAwACwALAAoACwAMAA4ADwAMAA0ADAALAAwADQAOAA8A
DQAPAA8AEAAPAA8ADwAOABEAEgATABUAFAAUABQAFAAVABYAFwAYABcAGQAZABsAHQAd
AB0AHQAfACEAJAAlACUAJgAoACcAKQAsAC8AMAAxADIAMwA0ADYAOAA4ADoAPgA/AEAA
QwBCAEEAQgBCAEUARgBHAEgASABJAEkASQBHAEcARgBEAEUARABCAEEAPgA8ADkANgA1
ADMALwAsACYAJQAkACIAHwAfABsAGQAYABcAGQAbABgAFQATABEAEQARABAAEAAPAA8A
DwAPAA8ADwAOAA0ADgAOAA8ADwAOAA4ADgANAA8ADwAPAA0ACwAMAAwADAALAAsACgAK
AAwADAAMAA0ADAAMAAwACwANAA4ADQANAAsACwALAAsACgALAAwADAAMAA0ADgAPAA4A
DQAPAA4AEQARABIAEQAPABAAEAAQABEAEAAQABAAEQAPABAAEQARABAADgANAA8AEAAQ
ABEADwAPABAAEAAPABAAEAANAA0ADgAQABEADgAOAA8ADgAQABAAEAARAA8ADwAQABEA
EAAQABAADgAOAA4ADwARAA8ADQAMAAwADwAPAA4ADwAOAA4ADgAOAAwADQANAA0ADgAO
AA0ADQAMAAsACwALAAwADQANAA0ADQAMAAwADQAKAAsADAAOAA4ADgAOAAwADQAOAA8A
EAAQABIAEgATABMAFAAVABIAEgARABAAFAAVABYAGAAXABcAFgAVABcAGAAYABcAGAAW
ABUAFQAVABQAEwASABMAFAATABMADwAOAA4ADQAMAAsACwAKAAwACgAKAAoACAAGAAQA
AgAFAAcACQAJAAYABQAEAAMAAwADAAQABAAEAAUABgAGAAQABAAGAAYACAAIAAgACAAH
AAYABAADAAUABwAIAAkADgAQABAAEAANAAwAEwAiADQARgBfAHoAlgCtAK4AnwCMAHcA
XQBDADQAKwAfAAsA+P/p/+P/4//n/+f/5//o/+r/7P/y//b//f8CAAYABQAFAAUABQAC
AAAA/////wEAAwAEAAQABAAEAAQABAADAAMABQAGAAcABwAIAAgABQAEAAQAAwAFAAcA
BwAHAAcABwAHAAcABQAHAAcACAALAAsACwAKAAkACAAHAAcACQAKAAsADAAMAAwADAAM
AAsADQANAA8AFAAVABYAFwAVABUAFgAVABgAGgAdAB0AHgAgACIAIgAkACYAKAAqAC4A
MAAwADIAMgAxADAAMQA0ADUAOAA6ADoAOgA6ADoAOAA5ADkAOQA7ADsAOgA4ADYANAAx
AC8ALQAsACoAKAAkACEAHAAYABYAFQAUABIAEwATAA8ADQAJAAUABAADAAIAAQABAAEA
AAD///3//P/7//v/+//7//z//f/9//3/+v/4//f/9f/2//j/+v/7//n/+f/5//f/9v/2
//X/9P/3//f/9v/2//X/9P/z//P/9P/2//j/+f/5//j/9f/z//X/9f/1//X/9v/3//j/
+P/1//X/9f/1//b/9//7//z/+//5//j/9f/3//j/+P/4//r/+v/7//z/+//3//b/9f/4
//j/9//3//b/9v/1//X/9f/1//b/9v/6//z//f/7//n/+P/4//f/9f/2//j/+P/3//b/
9f/1//P/8//0//X/9//4//n/+P/0//L/8f/x//H/8f/y//T/9v/1//P/8//x//L/8//0
//b/9//3//f/9f/0//L/8f/x//H/8v/z//H/8f/w/+//7f/u/+//8P/x//L/8v/z//T/
9f/1//T/9f/0//X/9f/2//f/9v/2//X/9P/3//f/9//4//r/+//7//v//f/+//7//f/8
//r/+f/5//n/+P/3//b/9//4//f/9//0//L/8f/v/+7/7f/t/+z/7//u/+//8P/u/+z/
6v/o/+z/7f/u/+3/6//r/+v/6//q/+n/6f/o/+j/6f/q/+r/5//m/+f/5v/p/+r/6//s
/+z/7P/r/+v/5f/n/+r/7//y//b/9v/0//H/+v8JABwANABQAG8AkACqAKsAngCLAHAA
UQA3ACUAGgANAPn/4f/S/8v/y//H/8X/xf/J/87/1P/Y/9z/4P/h/+T/6P/q/+v/7P/t
/+z/6v/p/+n/6v/r/+v/6v/r/+z/7f/u/+3/7f/v//D/8v/x//H/8P/w//D/8f/x/+//
8f/x//H/8//z//P/8//y//P/8v/y//P/8//z//L/8v/y//L/8//1//b/9//4//r/+v/6
//r/+v/7//r/+/8AAAEAAgADAAIAAwAFAAUABgAIAAsACwAPABIAFQAWABUAFgAXABgA
GwAeAB8AIgAkACMAIgAjACUAJQAnACgAKQAqACsALAApACkAKAAnACgAKQApACgAJAAi
AB8AHQAZABgAFgAUABMAEQANAAoABQADAAEA/v//////+//5//T/8f/x//H/8P/v/+//
7//v/+//7v/u/+z/6//q/+n/6v/r/+v/6//p/+j/6P/n/+f/6P/p/+n/6v/r/+z/6//o
/+j/5//m/+j/6f/p/+r/6f/o/+f/5//n/+j/6f/p/+r/6v/o/+f/5f/l/+X/5f/n/+n/
6//s/+v/6//r/+v/6f/p/+z/7P/s/+v/6//p/+n/6v/q/+r/7v/u/+//8P/u/+v/6//r
/+7/7v/t/+3/7//w//D/8f/u/+3/7f/s/+//8P/w/+3/7P/s/+3/7f/t/+7/8P/w//H/
8P/v/+//7v/t/+3/7f/v//D/8f/w/+3/7P/s/+3/6//r/+z/7v/w/+//7f/t/+z/7P/s
/+z/7v/v/+//7//u/+7/7f/t/+v/6//s/+3/7//v/+7/7f/r/+r/7P/u/+7/7v/u/+7/
7//w//H/8P/w//L/8v/z//P/9P/1//T/9P/z//L/9P/1//b/+P/4//n/+f/5//r/+v/5
//f/+P/4//n/+//5//j/9//2//j/+P/2//X/9f/0//T/8//w/+//7//u/+//7v/v//D/
7//u/+3/7P/t/+3/7f/r/+3/7f/t/+3/7P/r/+v/6v/s/+3/7v/u/+v/6v/r/+r/7P/s
/+z/7P/u/+7/7f/t/+v/6f/s/+//9P/2//j/+P/1//b/AQASACYAQgBhAIAAoACxAKoA
lwB+AGMARQAtAB4AFQADAO3/2P/P/83/y//L/8v/0f/U/9r/3v/i/+T/5//s/+7/8f/x
//H/8f/v/+7/7v/v//D/8f/x//D/8f/y//P/9P/0//P/9P/0//b/9f/1//T/8//y//L/
8f/z//X/9f/1//f/9//3//f/9f/3//f/+P/7//v/+//6//r/+v/6//v//P/8//z//P/9
//7///8AAAAAAQAAAAEABAAFAAYABwAGAAcACQAJAAoADAAPAA8AEQAUABcAGAAZABoA
GwAcACEAJAAlACgAKgApACgAKQArACsALQAuADEAMgAzADQAMwAzADIAMQAzADMAMgAw
AC4ALAApACcAIwAiACAAHgAcABsAGAAWABEADwANAAoACQAJAAUAAwACAP////////z/
+//7//v//P/7//n/+P/1//X/9f/1//j/+f/5//n/9//2//b/9f/z//T/9f/1//f/9//3
//X/9P/0//P/8v/0//X/9f/2//X/9P/z//P/8//0//X/9f/4//j/9v/1//P/8//z//P/
9v/3//j/+P/2//X/9P/z//H/8f/0//T/9f/1//b/9f/z//T/9P/0//j/+P/5//r/+P/1
//X/9f/2//b/9f/1//f/+P/4//n/+P/3//f/9v/5//r/+v/3//b/9v/3//f/9f/2//j/
+P/5//j/9//3//b/9f/1//X/9//4//n/+P/3//b/9v/3//X/9f/2//j/+v/5//f/9//2
//b/9v/2//j/+f/5//n/9v/2//X/9f/z//P/9P/1//b/9//3//f/9v/0//P/8//2//f/
+f/5//j/9//2//X/9P/1//f/+f/7//r/+v/8//z/+v/5//n/+f/8//7///8AAAAA///+
//7///8BAAIAAwADAAQABAADAAAA/v/9//3///8AAAEAAgD///7/+//5//j/+P/5//n/
+P/3//f/9v/1//L/8f/w//P/9P/1//b/9P/z//L/7//w//H/8v/z//H/8f/y//L/8f/x
//H/8P/y//L/9P/0//L/8v/y//L/9P/0//P/8//1//X/9v/1//b/+P/8//7//f8AAA0A
HAAqAEAAWQB4AJgAqQCmAJMAegBfAEEAKQAcABEAAQDv/+L/2f/V/9X/0//R/9P/1P/c
/+T/7P/w//f/+P/2//b/9f/0//P/9P/0//X/9//3//f/9v/0//b/9v/2//b/+f/5//v/
/P/7//n/+P/2//n/+v/8//3//P/9//z/+//7//v/+//7//3//////wAA/////////v//
/wAAAQADAAMABAAFAAYABAAEAAQABAAGAAkACgANAAwACwAKAAkADQAPABIAEwAVABYA
GAAXABgAGgAcABwAHwAiACUAKAApACoAKQAqAC8ALwAvADEAMQAxADMANAA2ADYANgA2
ADcAOQA6ADsAOgA5ADcANAA1ADQAMgAxAC4ALAApACYAIQAfABsAGAAXABcAFwAWABIA
EQAMAAkACQAHAAgACQAHAAUABAADAAAA///9//z//v///wAAAQD//////v/9//z//P/9
//3//f/+///////9//3//f/7//z//v///wAA/v/9//v/+v/7//z//f////3//v//////
/v/+//z/+//8//3//v////3//f/9//z//v///wAAAQAAAP//AQAAAP7//f/9//v//P/+
////AAABAAAAAAAAAAIA////////AgACAAEAAQAAAAAA/////wAAAQADAAQAAgACAAEA
/f/+/wAAAwAFAAIAAgADAAIAAQAAAP////8AAAEAAwAFAAMAAgABAP7/AAAAAAEAAwAC
AAEAAQACAAIAAQD/////AQACAAMABAABAAEAAAD/////AAAAAAEAAQABAAIAAwABAAEA
AAD//wAAAAABAAMAAAD///////8CAAQABAAEAAQAAgADAAQABQAGAAYACAAIAAoACQAJ
AAkACAAIAAcABgAKAAsADAAOAAwADQANAA0ADQAOAA4ADQAOAAwACwALAAsACgAJAAgA
CQAKAAkACQAGAAQAAwABAAAA//////7////+////AAD///7//f/8//7///8AAP///f/9
//3//f/9//3//v/+//////////7//f/8//3//P/9//7///8AAP///v/8//v/+////wIA
BwAKAAoACgAGAAMACgAZACoAPgBYAHcAlACqAKsAmgCBAGoATwA3ACsAJAAZAAUA8f/i
/93/2//b/93/4f/h/+T/6v/w//L/9v/7//z//v////////////3//P/8//3/AAABAAEA
AAAAAAAAAAAAAP////8BAAIABAADAAMAAgAAAAAAAQABAAMABQAFAAUABQAFAAUABQAD
AAUABQAGAAkACQAJAAgACAAIAAgACQANAA4ADwAQABAAEAAQABAADwARABEAEwAXABcA
FwAXABYAFwAZABkAHAAeACEAIQAiACQAJgAmACgAKgAsAC4AMgA0ADQANgA4ADcANgA3
ADsAOwA9AD4APgA+AD4APgA8AD0APQA9AD4APwA/AD4AOgA4ADUAMwAxADAALgAsACkA
JwAjACAAGgAZABgAFgAXABcAEwARAA4ACwALAAsACgAJAAkACQAIAAcABQAEAAEAAQAB
AAEABAAFAAUABQADAAIAAgABAAEAAgADAAMAAwADAAMAAQD//wAAAAAAAAMAAwACAAIA
///+//3//f///wAAAQABAAIAAgAAAP///f/9//3//f8AAAEAAgACAP//////////AQAB
AAQABAAEAAMAAwABAP//AAAAAAAABAAEAAUABgAEAAEAAQABAAMABAAEAAUABgAGAAUA
BQADAAMABAAEAAcACAAIAAUAAgACAAMAAwADAAQABgAGAAUABAADAAMAAQABAAIAAwAG
AAYABgAEAAEAAAAAAAEAAwADAAQABgAGAAUAAwADAAMABAAFAAYABgAHAAcABwAEAAQA
AwADAAUABQAGAAcABwAHAAYABQADAAIAAgADAAgACQAHAAYABAAEAAQABAAFAAcACQAL
AAoACgAMAAwADAALAAsACwAMAA4ADwAQABAADwAOAA4AEAARABEAEQARABIAEgARABAA
DgANAA0ADwAQABEAEgAPAA4ACwAJAAkACAAIAAcABAADAAMAAgAEAAIAAgACAAMABAAF
AAYABgAFAAQAAQADAAMAAwADAAMAAwAEAAQAAQABAAEAAAABAAIABQAGAAMAAgABAAAA
AQACAAIAAwADAAUACAAJAAoADAAOAA4ADwAWACEAMABCAFgAdQCUAKoAqwCeAIkAbgBT
ADkAKwAiABkABwD3/+7/6//r/+X/4f/h/+P/5v/u//j//v8CAAUACAAGAAYABQAEAAMA
BgAGAAcACQAHAAcABgAEAAYABgAGAAYACQAJAAsADAALAAkACAAGAAkACgAMAA0ACgAL
AAoACQALAAsACwALAAwADwAQABIAEAAPAA4ADAAPABAAEQATABIAEgASABIAFAAUABQA
FAAXABkAGQAbABwAGwAaABkAHQAfACIAIwAlACYAKAAnACgAKgAsACwAMAAyADQANgA3
ADgANwA4ADwAPQA+AEEAQgBBAEIAQgBEAEQARABEAEYARwBHAEcARABDAEEAPgA/AD4A
PAA7ADkAOAA2ADQALwAtACkAJgAlACUAJQAkACAAHwAaABcAFwAVABYAFwAVABMAEgAR
ABIAEQAPAA4ADgAPABAAEQAQAA8ADQALAAsADAAOAA8ADgAOAA4ADQANAA0ADQALAA0A
DgAOAA4ADAALAAkACAAJAAoACwANAAwADAAMAAsADAAMAAoACQAKAAsADAANAAsACwAL
AAoADAANAA4ADwAOAA0ADwAOAA4ADQANAAsADgAQABEAEgASABAADwAOAA8ADQAOAA8A
EAAOAA==
         </WaveFormData>
      </LeadData>
   </Waveform>
</RestingECG>
