# Supplementary material for: Detection of Left Atrial Enlargement Using a Convolutional Neural Network-Enabled Electrocardiogram
Source: Front Cardiovasc Med. 2020 Dec 17;7:609976. doi: 10.3389/fcvm.2020.609976 (PMC7773668; doi:10.3389/fcvm.2020.609976)
Supplement: Supplementary file 3 [file Data_Sheet_3.ZIP › normal2/1802017528_5433_0000002Q.XML]

<?xml version="1.0" encoding="Windows-1252"?>
<!DOCTYPE RestingECG SYSTEM "restecg.dtd">
<RestingECG>
   <PatientDemographics>
      <PatientID>1802017528</PatientID>
      <PatientAge>69</PatientAge>
      <AgeUnits>Years</AgeUnits>
      <Gender>Female</Gender>
      <PatientLastName>chenjiesong</PatientLastName>
   </PatientDemographics>
   <TestDemographics>
      <DataType>Resting</DataType>
      <Site>1</Site>
      <AcquisitionDevice>MAC55</AcquisitionDevice>
      <Status>Unconfirmed</Status>
      <Priority>Normal</Priority>
      <AcquisitionTime>09:18:03</AcquisitionTime>
      <AcquisitionDate>03-27-2017</AcquisitionDate>
      <CartNumber>1</CartNumber>
      <AcquisitionSoftwareVersion>009C</AcquisitionSoftwareVersion>
      <XMLSourceVersion>MAC5000 v1.0</XMLSourceVersion>
   </TestDemographics>
   <RestingECGMeasurements>
      <VentricularRate>68</VentricularRate>
      <AtrialRate>68</AtrialRate>
      <PRInterval>166</PRInterval>
      <QRSDuration>84</QRSDuration>
      <QTInterval>400</QTInterval>
      <QTCorrected>425</QTCorrected>
      <PAxis>59</PAxis>
      <RAxis>-4</RAxis>
      <TAxis>80</TAxis>
      <QRSCount>11</QRSCount>
      <QOnset>219</QOnset>
      <QOffset>261</QOffset>
      <POnset>136</POnset>
      <POffset>194</POffset>
      <TOffset>419</TOffset>
      <ECGSampleBase>500</ECGSampleBase>
      <ECGSampleExponent>0</ECGSampleExponent>
   </RestingECGMeasurements>
   <Diagnosis>
      <Modality>Resting</Modality>
         <StatementCount>4</StatementCount>
         <LabelText>12SL ��ϳ���</LabelText>
      <DiagnosisStatement>
         <StmtFlag>ENDSLINE</StmtFlag>
         <StmtText>�������</StmtText>
      </DiagnosisStatement>
      <DiagnosisStatement>
         <StmtText>�����ҷʴ�</StmtText>
      </DiagnosisStatement>
      <DiagnosisStatement>
         <StmtFlag>ENDSLINE</StmtFlag>
         <StmtText>�鸴�����쳣</StmtText>
      </DiagnosisStatement>
      <DiagnosisStatement>
         <StmtFlag>ENDSLINE</StmtFlag>
         <StmtText>�쳣 ECG</StmtText>
      </DiagnosisStatement>
   </Diagnosis>
   <Waveform>
      <WaveformType>Rhythm</WaveformType>
      <WaveformStartTime>0</WaveformStartTime>
      <NumberofLeads>8</NumberofLeads>
      <SampleType>CONTINUOUS_SAMPLES</SampleType>
      <SampleBase>500</SampleBase>
      <SampleExponent>0</SampleExponent>
      <HighPassFilter>16</HighPassFilter>
      <LowPassFilter>150</LowPassFilter>
      <ACFilter>NONE</ACFilter>
      <LeadData>
         <LeadByteCountTotal>10000</LeadByteCountTotal>
         <LeadTimeOffset>0</LeadTimeOffset>
         <LeadSampleCountTotal>5000</LeadSampleCountTotal>
         <LeadAmplitudeUnitsPerBit>4.88</LeadAmplitudeUnitsPerBit>
         <LeadAmplitudeUnits>��V</LeadAmplitudeUnits>
         <LeadHighLimit>2147483647</LeadHighLimit>
         <LeadLowLimit>268435456</LeadLowLimit>
         <LeadID>I</LeadID>
         <LeadOffsetFirstSample>0</LeadOffsetFirstSample>
         <FirstSampleBaseline>0</FirstSampleBaseline>
         <LeadSampleSize>2</LeadSampleSize>
         <LeadOff>FALSE</LeadOff>
         <BaselineSway>FALSE</BaselineSway>
         <ExcessiveACNoise>FALSE</ExcessiveACNoise>
         <MuscleNoise>TRUE</MuscleNoise>
         <LeadDataCRC32>4174258515</LeadDataCRC32>
         <WaveFormData>
vAC8ALwAvACsAJwAjAB8AGgAVgBEADIAKAAeABQACgAGAAQAAgAAAPz/+v/4//b/9f/0
//P/8v/y//L/8v/y//T/9P/0//T/9//4//n/+v/4//b/9P/y//D/7v/s/+r/7v/w//L/
9P/0//T/9P/0//T/9P/0//T/9P/0//T/9P/y//L/8v/y//X/9v/3//j/9f/y/+//7P/v
//L/9f/4//X/9P/z//L/9f/2//f/+P/3//b/9f/0//T/9P/0//T/8v/y//L/8v/0//b/
+P/6//3//v///wAA/v/+//7//v/8//z//P/8//r/+v/6//r/AAAEAAgADAAJAAgABwAG
AAYABgAGAAYACQAKAAsADAAMAAwADAAMAAoACAAGAAQABgAGAAYABgAIAAgACAAIAAcA
BgAFAAQABgAGAAYABgADAAIAAQAAAAMABAAFAAYAAwACAAEAAAACAAIAAgACAAAAAAAA
AAAA/f/8//v/+v/+/wAAAgAEAAQABAAEAAQAAAD+//z/+v/8//z//P/8//7/AAACAAQA
BAAEAAQABAABAAAA///+//z//P/8//z/+//6//n/+P/5//r/+//8//3//v///wAA/v/+
//7//v/+//7//v/+////AAABAAIA/v/6//b/8v/4//z/AAAEAAQABAAEAAQAAgAAAP7/
/P/8//z//P/8//7//v/+//7/AAAAAAAAAAD9//z/+//6//r/+v/6//r/+//8//3//v/7
//r/+f/4//n/+v/7//z//f/+////AAABAAIAAwAEAAAA/v/8//r/+v/6//r/+v/6//r/
+v/6//z//v8AAAIAAgACAAIAAgAAAAAAAAAAAP3//P/7//r/+P/4//j/+P/7//7/AQAE
AAIAAAD+//z///8AAAEAAgAAAP7/AAD+//z//P8BAAcADAAMAAkABgADAAIAAQACAAMA
AwAEAAUAAgACAAEAAAAGAAkACgAMAAsADAAMAAwADAAKAAwADQALAAwAEAAQAAsABwAC
AAAABgAIAAUAAgAAAP7//P/6//v/AQD+//z//f///wEAAgD+//r/9//1//n/+//9////
AAAAAAAAAAAAAAIA///9//v//P/+//z/8P/0//j//v/7//b/+P/3/+//6f/k/97/2P/f
//v/EwAgACwAOgBPAHYAmgCuAMAAzwDbAOQA2gC/AKgAnQCLAHIAWQBCACwAIgAdABQA
DAAHAAMA/f/4/wEAAQD///7//v/+//3//P/8//3/+f/6//n/+v/6//r/+//5//n/9//2
//n/+//8//3/+P/0//T/8v/3//n/+v/6//n//f/8//v/9//z//D/7//0//j/+//8//n/
+v/7//z/+v/7//z//P/7//r/+v/5//n/9//4//v/+//6//n/+f/2//X/9P/z//j//P//
/wIA/v/9//7/AAD9//r/+P/1//r//f8EAAsABwAFAAQAAgACAAMABQAGAAYAAwAJAAsA
BQAAAPz/+P/+/wQACwAPAAwACwALAAoACgAKAAsAEAATABQAFQAaABUAEQASABIAEgAP
AA0AEAASABMAEgAVABQAEgAQAA4ACwAKAAoABwAHAAgACAAGAAkADAANAA0ACQAIAAgA
BwAHAAgACQAJAAQAAQD///z//f/8//3//////////v/7//z///8AAP7//P/6//j/+P/7
//3//v/9//z//P/8//z/AAABAP///v/+//z/+v/z//f/+f/7//3//f/9//r/9f/y//P/
8//y//P/8v/w/+r/7P/x//P/9f/z//L/8P/w//L/8//z//H/8f/v/+//8f/x/+7/8P/y
/+7/7f/r/+b/5P/l/+j/6v/v/+7/7//z//P/8f/x//P/8P/v/+3/7P/u/+7/7v/s/+3/
7//x//X/9f/y//L/8v/y//D/7//w//H/8P/v//D/7//x//H/8P/w//H/8//5//T/8//z
//L/7//x//L/7f/v//L/8//0//L/8f/w/+7/7//x//X/+v/1//D/7//s/+//7//s/+3/
8P/1//r//P/4//f/9f/0//H/8P/v/+//9f/y//T/9P/0//T/+P/4//T/8v/1//n//P/8
//v/+P/2//b/+P/6//r/+f/2//X/9P/0//f/+P/8/////v/+//7//v/8//z/+v/4//3/
AQAEAAgACQAGAAAA+//8//7/AgAEAP7/+P/3//T/8v/w//D/9f/v/+z/7//x/+//7v/s
/+j/6//t/+//8f/v/+//7v/u/+z/7P/u//D/8P/x//T/+P/3//T/8//y//L/8v/r/+j/
5v/f/9n/3f/e/9r/3P/d/9//7/8GABwAJgApAD4AZgCQALIAxwDTAOQA7ADbAMQAqwCH
AGgAWwBKAC4AHgAfABYAAgD1//n/BQACAPv/9//1//T/9P/y/+//7P/q/+7/7f/x//P/
7//u/+3/7f/p/+f/4//g/+b/6//v//P/8P/u//D/8P/u/+3/6//o/+j/7f/t/+3/7f/r
/+r/6//r/+7/8P/w/+j/5v/k/+L/5f/n/+n/6v/r/+z/7v/v/+z/6f/p/+v/6v/q/+r/
6//u/+//8P/x//T/9P/z//L/8P/v//D/8v/w//D/8f/x//D/7//y//X/8f/v/+7/7P/x
//X/+v/+//n/8//2//X/9f/0//T/9P/4//7/BQAJAAYAAwABAP7//v8AAAMACgAIAAgA
CAAMAAYAAQABAAAAAgABAAEABgAEAAMAAAABAAMAAgABAAAAAAAAAAEA///9//7//v/8
////AgADAAMA///+//7//f/8//z//P/7//3//f/+//7/+v/0//D/7f/2//v///8BAP//
///9//j/+P/4//j/+v/+///////9//3//v///wAA/v/9//n/9v/4//j/+P/z//X/9//5
//v//f/9//r/9f/z//X/9v/2//z//v////z/+P/5//f/9f/0//T/8//0//f/9//2//P/
9f/1//f/+//6//b/9//4//j/+f/5//b/8v/z//b/+P/3//L/7//v//X/9//7/wEA/f/7
//j/9v/1//T/8//w//L/9f/4//3//P/4//f/9v/z//D/7v/u//H/8v/z//b/+P/7//z/
/P/5//f/9v/5//X/9f/2//b/9//7//7/+//4//j/9v/0//b/9//4//j/+f/7////BAAA
APz//P/6//j/9//z//P/9v/5//z//P/8//X/7//y//L/9P/0//T/9P/7//7//f/+////
AwAGAAYABQACAAAAAAD//wAA///9//r/+f/4//j/+f/6//7/AQACAAQABgAIAAYABAAA
APz//v//////AAAHAAoACgALAAYABAAEAAIA///8//7//v/7//j/9//7//b/8v/0//X/
9//4//j/9v/z//P/8//z//b/9//3//j/9//2//f/+P/y/+//7v/u//b/+P/8/wAA+v/2
/+//7P/s/+v/6//p/+T/4P/i/+n/9f8HABoAJgA6AFMAaAB0AI4ArAC1AL8AzADAAKUA
lgCDAGUASgAxABgACgAKAA8AEAAKAAMA/f8DAAYA///9//v/+v/6//n/9//1//T/9P/x
//P/8//z//T/9f/3//b/9f/y//D/7v/v/+//7//v/+7/8f/y//b/9//3//b/9v/7//v/
+//4//P/7//t//H/9P/2//b/9f/2//f/+P/2//f/+P/4//f/9v/2//X/9f/z//T/9//0
//L/8P/v//H/8//1//f/9v/2//X/9P/x//H/8//2//f/+P/6//v/9//1//f/+f/4//n/
+//8//v//f8AAAIAAAD9/wMABQADAAIAAgACAAQABgAJAAkACAAHAAcABgADAAIAAgAG
AAkACgALABAADQAJAAoACgALAAkACAAMAAoACQAGAAcADAAMAAwADAAHAAQAAgD9//7/
AAABAAAAAAACAAIAAQD///7//v/9////AAABAAEABAAFAAcACAADAP7/+//5//z//f/9
//v//v8DAAYABgAEAAIAAAAAAAAAAQABAP//+//6//n/+P/7//3//P/8/wAAAgAEAAEA
AAD///7//f/+/////f/5//X/9f/0//L/+f/+/wIAAgAAAAEA///9//7//v/9//7//v/9
//v/9//2//X/9v/5//3/+v/8//7//f/9//z/+P/z//P/9f/2//r/+v/8/wEAAAD9//z/
/f/7//v/+v/6//n/+P/3//T/9//5//v///8BAP7//v/+//3/+v/4//j/+f/4//f/+P/7
//3//f/8//j/9//3//v//P/9////AAD8//3//f/3//j/+v/6//r/+f/5//n/+P/4//n/
/P8AAAIAAAACAAIAAAD9//f/9f/1//f/+f/4//f/+f/6//z//P/+//z/+v/4//b//f8A
AP//AAACAAUABwAGAAEA/v/8//z//P/+//7//f/5//f/9f/0//n//v8GAA0ACgAIAAYA
BAAEAAQAAgAAAAYACQALAA4AEAAOAAkABQD///7////+//v/9v/2//T/9v/2//j////6
//b/+P/5//n/+v/6//j/9f/1//X/9f/2//f/9//4//j/+P/6//z/+P/1//T/9P/3//b/
9//4//r/8v/x/+z/4v/d/9v/2f/e/+j/6v/p//P/CwAcACQAOABXAHYAkACqAMIAywDP
ANIAzgC5AJoAhQBzAFoAOwAiABoAEAAFAAQACAAFAP3/+/8AAAUA/v/5//X/8v/2//f/
+P/6//j/8//z//H/7v/u/+7/7//x//P/8//0//P/8//y//H/7v/s/+7/7v/x//H/8P/u
//D/9f/1//X/8v/v/+3/7f/v//L/9P/0//L/8v/y//L/8v/z//T/9P/0//T/9f/1//T/
8f/x//P/8v/y//L/8//v/+3/6//p/+3/8P/y//T/9P/1//j//P/7//r/+v/5//T/8f/y
//P/9P/1//f/+P/4//n/+//8//j/9f/7//3///8AAAIABAACAAIAAwABAAEAAQACAAIA
AgACAAMACAAGAAYABgAKAAoACQANABAADQAHAAIAAgACAAEA/v///wcACgANABAACgAI
AAcAAwAAAAAA///8//7/AAAAAP//AAAAAAEAAQACAAIAAgABAP7//f/9//z//v/+/wAA
AwADAAEA/v/5//v//f/9//r/+//8//3/AAAAAAEAAQD///7//v/+//7///////z/+v/+
/wAAAgD///3//f/9//3///////z/9//1//f/+P/4//v//P/8//j/+f/9//7////6//j/
9f/0//n/+//8//v/+v/5//r//f/8//j/+f/6//v//f/+//z/9P/z//T/9P/5//j/+f/9
//v/+f/5//v/+f/3//T/8v/3//r//f/+//v/+//7//3//v/6//n/+P/6//j/9//4//v/
/P/9/wAA//8BAAEAAAD8//n/9//5//X/9f/2//b/9//7//7/+//4//j/9v/0//b/9//4
//j/9P/z//T/9v/4//j//P/+///////8//3/+v/7//z/+v/4//n/+f/6//b//v/8//n/
/P/7//r/+f/4//r/+v/2//T/+f///wQABgADAAAA/v/+/wAAAgACAAEAAQABAAEAAgAB
AAAAAgADAAAAAAAAAAAAAgAEAAQABAAEAAUABQAGAAkACAAEAAEAAAACAAYACAABAPz/
/P/6//r/+P/4//3/+P/0//b/9//3//j/+P/2//f/9//3//f/9P/z//H/8P/z//T/9//6
//n/9//3//j/+P/2//b/9v/u//b//f/2/+b/3f/Z/9v/5P/k/9z/4//v//X/+v8KAC4A
WwB2AIgApgDEAMsA0QDeANgAzQDGAKkAhQB0AF8APgAkABgADwAGAAQACQANAAcA/P/9
//n/9//2//b/8//x/+//7v/u/+v/7f/t/+7/7v/u/+//8f/z//P/9P/z//P/8v/x/+7/
7P/u/+7/8P/x//H/8P/t/+//7P/p/+z/7f/v//P/9P/2//f/9v/w//D/8P/w/+3/7f/t
/+z/7//w//L/8//0//H/8f/z//b/9v/2//f/9f/1//X/9f/1//T/8v/w/+3/7f/v//L/
8//0//b/9//1//P/9f/3//X/9f/2//b/9f/1//b/9v/3//f/AAAFAAQABAAFAAYABAAE
AAUAAwABAAEAAgACAAMABAAGAAwACgAIAAYACAAKAAkADQAQAA0ACQAGAAgABwAFAAEA
AQADAAIAAQAAAAIABAAHAAcABgAGAAUAAgABAAIAAQD//wEAAgAEAAUAAgACAAIAAQAB
AAEAAgACAAMAAAD///////////7/+//+/wEAAgAAAAIAAgACAAQAAwABAP7/+f/4//j/
+P/4//z//f/7//r/AAAEAAgABwAGAAUABAADAAAA///7//X/8//z//L/8P/5//7/AgAC
AP//AQAAAP//+//6//j/+P/8//3//f/7//b/8//y//P/8v/u/+//8P/3//3/AgAEAP7/
/f/+//7////8//v//f/9//v/+//9//z/+//5//j/9//2//X/8v/y//P/9P/3//z/+v/7
//z/+v/2//P/8v/5//z///8EAAMAAwABAP7//P/7//v////7//n/+P/2//j//f8BAP//
/v/+//z/+v/8//3//v/+//v/+//9/wAA/f/6//v/+v/4//f/8//z//X/+f/9//7/9v/6
//n/+P/3//b//f8AAP//AAD//wEAAgAAAAEAAAAAAAIAAgAEAAQAAwACAAEAAAAAAP//
/v8AAAEAAgAEAAYACAAJAAoACQAIAAkACQAIAAgACwAKAAYAAwAAAAAAAgACAAAA/P/9
//z/9//0//P/9//1//T/+f/9//3//v/+//z/+v/5//j/9//6//v/+//8//r/+v/8//7/
+P/z//D/7v/0//b/+v/+//r/9v/1//L/6v/j/+n/7f/i/9j/2v/h/+3/BQAeADAAQgBX
AG4AggCUAJ4ArQDLANoAxgCtAJ4AfwBfAEwAOQAoABwAFAAPAAoACgADAP3/+f/8//3/
/f/7//r/+v/2//P/8P/u//T/8//3//n/9v/2//b/9//2//X/8v/w//D/8f/x//H/8//y
//X/9v/0//P/8f/u//D/9f/1//X/9f/z//L/8//z//T/9P/y//D/8P/w//D/8//1//f/
+P/3//b/9v/1//P/7//u/+//9P/2//j/+//4//f/9v/1//X/9P/y//D/8v/z//b/+v/4
//j/+f/5//b/8//0//X/9f/3//r//P/8//3///8AAP3/+f/+///////+//7//v/+/wAA
AwADAAcACQAMAA4ACQAGAAQABgAGAAYABgAKAAgABQAHAAgACgAJAAkADgAOAA0ACgAL
AAgABAAAAPz//v8AAAMAAwAAAAAA///8////AgADAAMAAAD+//3/+//7//z//f/9//z/
+//7//r//P/6//r/+//7//v/+v/3//r//f/+//z//f/+////AgACAAEA///7//r/+v/6
//r//f/9//r/+P/9/wAAAwABAP7//f/8//v/+v/5//X/7//z//f/+v/8//7//v/9//j/
9//5//j/9//4//j/9//4//7/AQADAAMA///7//n/+f/5//b/+P/6//n/+f/4//T/8f/z
//f/+v/8//r/+v/9//v/9//1//X/9v/3//f/+P/6//z//v/+//r/+f/4//n//v/8//3/
/v/7//j/9v/2//j/+P/4//r/+//9//3//P/2//P/8f/z//f/+/8AAAQA//////7/9//5
//r/+f/4//X/9f/1//T/8//z//X/+P/7//z/AQAEAAAA/f/3//X/+P/9/wIABAD///3/
+v/4//L/8P/s//H/9P/3//r/AAACAAAAAAAAAAMABQAEAAEA/v/8//z/+f/6//n/9//5
//v//f8AAAAAAAADAAUABQAGAAcACAAHAAYAAwAAAAQABQAFAAYACgAKAAcABQAEAAQA
BgAGAP//+v/6//j/9f/y//H/9f/z//D/8//1//n/+v/6//j/9//3//f/9//3//f/9v/2
//T/8v/y//L/8//z//X/+P/8//r/+v/6//j/9v/3//D/5P/d/93/5f/o/+D/2v/b/+P/
+/8UAB4ALABFAGAAggCgALAAvQDJANAA0ADFALgApQCLAHAASwAqACgAKAAZAA4ADgAN
AAcA+//y/+3/7//x//T/+P/1//P/8f/w//P/8f/0//X/8v/w/+7/7f/u/+//7v/u//D/
8f/x//H/8P/u//D/8P/z//P/8v/w/+//8//y//H/7v/r/+n/6f/u//L/9f/2//T/9P/0
//T/8//z//P/8v/w//D/8f/x//L/7//v//H/8P/w//D/8f/v/+//7//v//L/8v/x//D/
7//v//H/9P/2//b/9//3//X/8//1//f/9P/z//P/8v/1//f/+v/8//z/+f///wEAAQAA
AAAAAAD9//7/AAD//wAAAQADAAQABQAGAAgADgAMAAoACAAKAAgABQAHAAgABgADAAEA
BAAJAAsACwAPAA8ADgANAAwACAAGAAUAAQABAAIAAgAAAP//AAD///3//v8AAAMABQAB
AP7/+//3//3/AQAGAAoABgACAAAA//8BAAEAAAD9//z//f/8//j/+//8//3/AAAEAAUA
BQADAAAAAAAAAAAA/v/9//n/9v/4//r//P/5//v//f///wEA/v/9//n/8//2//v///8C
AAMAAgAAAPr/+v/9//3//f/7//r/+P/4//v/+//6//f/+P/3//j/+/////z//v8AAP7/
/f/7//b/8f/x//P/9P/z//D/7//x//P/8//1//n/+//9//7/AAD9//z/+//4//j/+f/6
//3//f/6//r/+v/2//D/6//o//H/+P///wgABAADAAAA/P/5//f/9v/5//n/+f/6//r/
9v/3//f/8f/z//b/9//4//r//f8AAAIAAAD//wAAAgAAAPz//P/6//j/9//z//P/9//7
////AAD+//3/+//6//n/+P/3//f//f/5//L/9P/8//v/+v/5//j//f/+//v/+v/+/wMA
BwAIAAIA/v/7//r/+//+//////////////8AAAIAAgAFAAcABAAEAAQABAAFAAYABQAE
AAQABQAFAAYACgAKAAcABQAFAAYACQAKAAIA/P/7//j/9P/y//L/9//1//T/+f/9//3/
/P/6//b/9//3//f/9//3//f/9v/2//j/+P/6//z/9//1//X/9v/2//L/8P/u//7/+v/5
//L/5v/h/+P/4f/c/9r/1v/Z/+v///8MABwANABNAGYAfACaALYAxQDZAOYA6ADbAMQA
qwCRAHYAVwBAADQAMAAhAA4ABgAHAAMA+//6//v/9//1//T/9P/y//H/8P/w//T/8//3
//n/9P/y//D/7//y//P/8v/y//L/8//z//P/8P/u//D/8P/x//H/8P/u/+//9f/2//f/
9P/x/+//7//v//D/8P/u/+v/7P/t/+7/8f/z//X/9v/1//T/9P/z//D/6//p/+n/7f/w
//P/9//5//n/+f/5//b/9P/x/+7/7f/t/+//8v/0//b/+f/7//j/9f/2//f/9//3//j/
+P/7//3/AAACAP3/+f/+////+//6//r/+v/7//7/AgADAAUABQAGAAYABgAGAAcADAAI
AAYABAAGAAcABQAIAAoADAAJAAcACgAJAAcAAwADAAcACAAJAAoABQAEAAQAAQD//wAA
AAD+//7/AAAAAP///f/8//z/+//9//7///////3//f/+//7//f/6//n/+f/+/wEAAwAD
AP/////9//j/+//8//3/AAACAAMAAwABAAAAAAAAAAAA/v/9//n/9v/4//r//P/5//z/
/f/+////+//5//T/7f/w//X/+f/8//7//v/9//j/9v/5//n/+f/1//T/8v/y//n/+//8
//v/+//5//n/+//8//j/+f/6//j/+f/5//b/7//v//H/8v/3//b/9//7//j/9f/0//X/
9v/3//f/+P/6//r/+v/4//n/+//9/wEAAAD6//f/9P/3//b/9v/4//f/9v/1//b/+f/7
//v/+v/5//n/+v////r/+f/5//j/+f/9/wAA/f/5//j/9f/y//L/8//0//T/9P/1//j/
/P/8//r//P/8//z/+//3//f/+f/9/wEAAgD6//f/8//w//P/9P/1//f/+f/5//j/+P/4
//b/+P/4//j/+P8BAAQAAwAEAAUABwAIAAYA///4//L/7v/0//r//v8BAAEAAQABAAIA
///8//z/+//8//7/AAACAAMABAADAAIABAAFAAUABgAMAAwACQAHAAEAAAABAAAA+f/0
//T/8v/y//L/9P/7//P/7v/v/+//9v/6//3//v/6//n/+P/3//r/+//7//z/+//6//v/
/P/2//P/8v/y//T/8v/y//L/9P/s/+v/7P/q/+f/3//Z/9r/3v/i/+n/9f8BABQAJAAu
AD0AXACAAJgArADBAMsA1ADOALcAoACJAGcAUABHADYAIAAaABcADAAGABEAEwADAPb/
8//z//H/8P/w//H/8f/x//L/8v/v//H/8f/y//L/8v/z//T/9f/0//T/8P/v/+3/6//t
/+z/7//w/+//7f/q/+b/6P/v//H/8//y/+//7f/t//H/9v/6//z/+P/4//j/+P/1//P/
8f/u//H/8v/0//X/8v/t/+v/6//w//L/9P/3//f/9//3//f/9v/0//H/7v/v/+//8f/0
//T/9P/1//X/8//x//P/9f/1//X/9v/2//f/+f/8//7//P/5////AQAAAAAAAQACAAAA
AAABAP///f/9//7//v/+//7///8EAAYACAAKABAADAAHAAcABgAJAAcABgAKAAkABwAD
AAMABAAEAAQABAABAAAAAAD9////AAAAAP7/AAACAAIAAQACAAIAAwADAP7//P/6//f/
+f/7//7/AAD9//r/+f/5//7///////3///8BAAEA/v/8//r/+P/4//z///8BAAEA+//6
//n/+P/3//f/9P/y//j/+v/8//n/+f/5//n/+f/8//3/+//3//n/+//8//z/+//6//j/
8v/z//f/+P/5//j/+P/3//j/+v/7//v/+f/0//H/8P/x//f/9v/6//7/+v/5//f/8v/x
//P/9//6//r/+P/4//v/+P/1//T/9f/4//n/+f/6//r/+v/6//j/9f/1//X/9//4//T/
8//y//f/+P/6//7/+v/2//L/8P/x//P/8//y//P/8//0//n/9//3//j/+P/6//3////7
//r/+v/4//b/9P/1//b/9v/0//P/9P/2//f/9v/5//r/+P/3//P/8//1//n//f/+//j/
9//1//T/9v/2//b/9//4//f/9f/0//f/9v/2//f/8f/w//7/AAAAAAAAAAABAP7/9//y
//T/9//5//j/+f/6//z/AAD8//z/+v/3//r/+//8//7//v/+/wEAAwABAAIAAwAEAAIA
AgAAAP7/AgADAAMABAALAAwACgAJAAMAAgADAAIA+//2//b/9P/w/+7/7v/z//H/7v/x
//P/9v/4//n/+P/1//X/9f/1//P/8f/u/+z/7//w//P/9v/2//f/+v/+//v/9v/z//D/
8P/y//H/6P/m/+f/4//d/9z/1v/S/93/5//t/wAAFAAgADEAUAB6AJwArACzAMMA1gDk
AN8AyACrAI8AeABZAC4AIAAwAC8AGgAUABMABQD3//b/9f/w/+3/6//q/+3/7f/t/+7/
8P/t/+//7//u/+7/7v/v/+3/7f/r/+r/7P/t/+3/7f/t/+z/7//w/+7/7f/r/+j/6P/t
/+3/7f/s/+n/5//n/+n/7P/u/+7/6f/o/+f/5v/o/+v/7v/w//D/8P/x//H/7v/r/+v/
7f/s/+z/7P/t/+3/7f/t/+3/8P/w/+//7v/w//H/9P/4//X/9P/0//P/7//t/+//8f/u
/+3/7f/s//D/8//3//r/+//5/wAAAwD+//r/9//0//b/+P/7//v//f///wIABAAAAAAA
AQAGAAYABgAGAAoACAAFAAcACAAGAAMAAQAEAAUABQADAAUABQAEAAMAAgD9//z//P/5
//3/AAACAAIA//8AAP///f/9//7/AAABAP///v/9//v/+v/5//n/+P/6//j/+P/5//3/
//8AAP///v////7/+v/5//j/9//4//v//f/+//3/+//8//3//v/8//v/9//0//j/+v/8
//n/9//3//f/9//5//v/+v/3//n/+//8//z//f/8//r/9P/1//n/+v/7//f/9v/0//T/
9v/3//f/9f/x/+//7//x//P/8P/y//T/+P/7//3//P/0//P/9P/0//T/8v/y//X/9//1
//X/9//4//n/+f/6//n/+P/3//T/8f/x//H/8//4//j/+//+//v/9v/y//D/8f/w/+//
8P/w//H/8P/u//H/8//2//3/+f/5//r/+v/3//n/+v/1//L/8v/w/+7/8v/1//j/+v/0
//H/8P/w//P/9P/5//z//P/7//f/9//3//n/+//6//j/9//1//T/9f/2//f/+f/7//n/
9v/0//T//P/6//j/9v/0//L/9v/2//L/8P/2//v///8AAP7//P/7//z/+v/6//j/9f/z
//P/8//0//b/+P/9/wEA//8AAAEAAgADAAQAAwACAAIAAQD///7/AwAEAAIAAQD+//7/
AAAAAPr/9P/z//D/8P/u/+7/8//x/+7/8f/z//j/+v/7//r/9//3//f/9//z/+//6v/m
/+r/7P/w//T/8f/v/+//8P/w/+7/7v/u//z//v/z/+r/5P/b/9v/2//Y/9T/0P/X/+X/
7f/6/w4AIgA9AFwAcACAAJwAvwDPANYA3ADXAMQArQCNAHIAWwBCACIAEgAVABAACAAJ
AAsAAwD4/+3/6P/l/+P/4v/m/+n/7P/w/+//6f/o/+X/6f/s/+//8//y//H/7v/s/+v/
6//q/+n/6//q/+3/7v/t/+v/6P/k/+b/6//r/+v/6f/l/+L/4f/n/+z/8P/y/+v/6v/p
/+j/6P/p/+r/6v/s/+z/7f/t/+z/6f/p/+v/7P/s/+z/7f/v/+//7//v/+//7v/s/+r/
5//n/+n/7P/v//D/8v/z//D/7f/u/+//7P/r/+v/6v/u//H/9f/4//b/8//5//v//P/8
//3//v/7//z//v/9//v/+//8//z/9//2//b/+v/8//7/AAAGAAQAAQADAAQAAgD///3/
AAD//w==
         </WaveFormData>
      </LeadData>
      <LeadData>
         <LeadByteCountTotal>10000</LeadByteCountTotal>
         <LeadTimeOffset>0</LeadTimeOffset>
         <LeadSampleCountTotal>5000</LeadSampleCountTotal>
         <LeadAmplitudeUnitsPerBit>4.88</LeadAmplitudeUnitsPerBit>
         <LeadAmplitudeUnits>��V</LeadAmplitudeUnits>
         <LeadHighLimit>2147483647</LeadHighLimit>
         <LeadLowLimit>268435456</LeadLowLimit>
         <LeadID>II</LeadID>
         <LeadOffsetFirstSample>0</LeadOffsetFirstSample>
         <FirstSampleBaseline>0</FirstSampleBaseline>
         <LeadSampleSize>2</LeadSampleSize>
         <LeadOff>FALSE</LeadOff>
         <BaselineSway>FALSE</BaselineSway>
         <ExcessiveACNoise>FALSE</ExcessiveACNoise>
         <MuscleNoise>TRUE</MuscleNoise>
         <LeadDataCRC32>4136572810</LeadDataCRC32>
         <WaveFormData>
yv/K/8r/yv+//7T/qf+e/7H/wv/T/+T/5f/m/+f/6P/q/+r/6v/q/+3/7v/v//D/7//u
/+3/7P/u/+7/7v/u/+//8P/x//L/9P/0//T/9P/1//b/9//4//P/8P/t/+r/7v/w//L/
9P/2//j/+v/8//n/+P/3//b/+f/6//v//P/5//j/9//2//n//P///wIA/v/8//r/+P/7
//7/AQAEAAYABgAGAAYACAAIAAgACAAJAAoACwAMAAwADAAMAAwADgAOAA4ADgATABYA
GQAcAB4AIAAiACQAIwAiACEAIAAfAB4AHQAcABsAGgAZABgAHgAiACYAKgAnACQAIQAe
ABwAHAAcABwAHAAcABwAHAAZABYAEwAQAA8ADgANAAwACwAKAAkACAAHAAYABQAEAAEA
AAD///7//f/8//v/+v/6//r/+v/6//r/+v/6//r/9//2//X/9P/2//b/9v/2//P/8v/x
//D/8P/w//D/8P/y//L/8v/y//L/8v/y//L/8f/w/+//7v/u/+7/7v/u//P/9v/5//z/
+v/6//r/+v/4//j/+P/4//b/9v/2//b/9P/y//D/7v/x//T/9//6//r/+v/6//r//P/8
//z//P/8//z//P/8//7//v/+//7/+v/4//b/9P/4//r//P/+////AAABAAIA/v/8//r/
+P/4//j/+P/4//n/+v/7//z/+v/6//r/+v/5//j/9//2//j/+P/4//j/9v/2//b/9v/0
//T/9P/0//T/9P/0//T/9P/0//T/9P/3//j/+f/6//f/9P/x/+7/7//w//H/8v/x//D/
7//u//L/9P/2//j/+P/4//j/+P/2//T/8v/w//D/8P/w//D/7f/s/+v/6v/v//L/9f/4
//X/9P/z//L/8v/y//L/8v/z//T/+//8////AAADAAsAEAALAAsACgAIAAcABgAFAAQA
///+//z//v///wEAAgAGAAYABwALAAkACQAJAAkABwAFAAkABwACAAEA///8//r/+P/2
//b//P////3/+v/5//b/8f/u//D/8//w/+3/7P/v//D/8P/v/+7/6v/o/+n/6//s/+v/
7P/t/+z/7//x//H/8f/w/+z/7P/t/+3/4//l/+3/8//x//X/AgAGAAkACwASAB0AJwA2
AFAAYgBuAH0AmAC+AOkA9wDRAIQANgDt/67/jP+D/4T/kv+r/8f/5f/s/+P/5P/o/+X/
4//r//D/7P/p/+//8f/x//H/8//2//b/9//8//r/+P/3//X/9P/1//f/+f/6//r/+P/1
//f/+P/5//n/9f/z//L/8//3//n/+//7//z//v////v/+P/3//f/+f/6//z//v/+/wAA
AQADAAMAAQAEAAUABQAEAAMABAAEAAYACAAIAA4ACwAIAAgABgAIAAkACgAKABEAFwAa
AB0AGwAaABsAHgAZABkAFgAVABsAHgAiACgAJgAlACUAKAApACgAKwApACkAJQApACkA
JgAiAB0AGgAeACEAJAAnACQAIwAhAB8AHwAfAB8AIQAiACIAIgAiABwAGAAXABgAFgAR
AA4ADgAQABIAEQAVABQAEgAOAAsABgADAAEA//8AAAAAAAD//wEAAQD///z//P/9//7/
//8BAP7//P/7//f/9f/x/+//8//2//j//P/6//v/+v/w//b/+//6//r/+P/2//H/8//5
//j/9//4//j///8AAAEAAgD///r/9//4//n/+v/5//v//f/+//7///8AAP//+v/2//z/
AAADAP7/+//3//H/9//+/wIABQADAAEA///9/wAAAAD/////AAABAAEAAgADAP///v//
//7//f/8//r/9f/0//T/+P/4//n/+v/9//3//f8AAAAA/f/8//X/8P/y//P/9P/1//b/
+P/5//r/+//3//f/9//8//r/9//7//j/9v/x/+//8//1//b/9v/2//f/+//5//T/9P/1
//X/8P/z//X/9f/3//j/+f/5//b/9v/3//f/9//4//r/+v/2//D/8P/w//L/8//x//b/
+f/8//v//P/9//z//P/9//r/+P/2//X/9//0//f/+P/5//r//v/+//7//v/+/wUACgAF
AAcACAAJAAsACgAJAAcAAQACAAAAAAABAAUABgAIAAgABgAJAAgABwAJAAkABgADAAgA
BQABAAEA///8//v/+P/6//z/AQAFAP//+v/4//T/8P/u/+//8//t/+n/6P/r/+v/7P/s
/+z/7P/s/+3/7//s/+n/6P/n/+X/5//r/+v/7//w//D/8v/x//H/8f/x/+//7f/n/+X/
8P/2//n/BwASABsAKQA4AEAASABcAHMAhACWALUA1wDjAMIAdAAjAOL/qv+L/4z/iP9/
/43/tf/U/9n/3v/s/+3/4f/h//L/AAD7//P/8v/x//D/8f/z//L/8v/2//j/+v/9////
+//5//j/9//3//T/7//p/+//9P/5//3//f/9//7/AQD9//v/+f/1//n//P/+//v//P/7
//v//f///wAAAQAAAAAA//////3/+//8//v/+f/8////BAAIAAYABgAEAAgABwAGAAgA
CAAKAA0AEAASABIAFQAVABUAFQAWABkAHgAcAB0AGwAbAB0AHAAcAB4AHgAdAB0AIAAl
ACYAKwArACYAHwAgAB0AHwAgACAAIgAnACsALwAzAC4AKwAnACMAIQAhACEAIwAlACQA
IwAiABwAGAAXABgAFwATABEAEgARABAADAANAA4ADAAIAAUAAwADAAQABQACAAIAAgAB
AAMAAwABAP7///////////8BAP7//P/7//z//f/8//3/+f/2//L/8P/1//v////6//z/
///8//r/+P/4//X/+f/+//7//v8AAP7/BQAGAAcABgABAPr/9f/3//n/+//7//3///8A
AAAAAQACAAEA/P/4//7/AgAFAAUABQAEAAEAAQAEAAQAAwABAAEAAQABAAIAAgABAAEA
BAAFAAUABgAHAAMAAgADAAQABQAGAAYAAgAAAP//AgD+//3//P/9//7/AQAHAAoACAAI
AAIA/v/7//v/+//7//z//v///wAABQABAAEAAQAAAPz/9//5//r/+v/3//f/+v/9////
AAD+//3////7//r//P///wEA/v8BAAMAAwAAAP7//P/5//j/+v/9////AQACAAQABAAD
AP7///8AAP///f/4//r//P/+//z//P8AAPz/9//1//T/9v/2//b/9v8BAAYACwAQABEA
FwAbABUAFQAUABMAEwATABMAEgANAAgABAACAAEABwAKAA4AEAASABcAGAAZABUAEwAO
AAkADAAJAAUABQAHAAgACwAMAAcABgAIAAkABwAEAAQAAgD7//j/+P/7//X/8f/w//P/
9P/0//P/8v/w//D/8f/z//X/8//z//P/7//x//X/9f/z//D/7P/q/+//8//3//v/+//3
//X/+f8CAAgAEQAVABoAIQAvAEAAUABiAHQAhQCgAMQA3wDfAL0AdgAwAPn/yv+s/6X/
pP+i/6v/xf/b/+L/4//q//D/8f/x//P/9v/+/wcAAwABAAEAAQADAAAA/v/9/wAA///+
//7//f/7//v//P/9/wEAAgABAP///v/+//7//f/9//3//v8BAAQABwAKAAsACwAMAAwA
BwAFAAMAAgADAAYACAAKAAoADAALAAsACQALAA4ADwAPAAwACwAMAAwADgAOAAwAEAAM
AAoACwAKAA0AEQAVABgAGgAdAB0AHQAZABgAGQAcAB4AIQAhACMAIwAiACIAJAAnACcA
KAAsAC0ALgAzADMAMAArAC4ALQAuAC4ALQAuAC8ALwAvAC8ALAArACkAJwAjACMAIwAl
ACcAJgAlACQAIwAgACAAIgAiAB0AGgAaABcAFgASABMAFwAYABcAFwAPAAsACAAFAAcA
CAAJAAkACQAJAAcABAAAAP///v/9/wMABAAGAAkACAAHAAQAAwAAAP7/+//6//3/AQAD
APz/AgAHAAYABgAGAAYAAwAHAAgABAAAAP7/+v////7//f8BAAEA/////wUABwAJAAkA
BwAHAAYABAAFAAYABQAAAP3/AgAFAAcACgANAA8ADwALAAwACgAHAAsADQAPABEADwAM
AAgABQAGAAcABwAIAAwACQAJAAsACgAJAAgABgADAAIAAgAGAAQABQAGAAkACQAJAAwA
DAAJAAoABQACAAAA///+//3/AAAEAAcACgAKAAUABAADAAcABAAAAAMAAgACAP////8B
AAMABAAEAAEAAQAEAAEA//8AAAIAAwD+/wEAAwADAAIAAgACAAEA/P/8//3//f/+/wAA
AwAEAAYAAgAEAAYABQADAP7/AAAAAAAA/P/6//7//v///wEABAAGAAQAAgAAAP7/CAAM
ABAAFAAYAB8AJAAfABsAGAAVABMAFQAVABQADwAMAAgABgAFAAsAEAAWABoAGAAbABoA
GQAYABcAEwAPABUAFQAUABcAEgAOAAwACAADAAIABAAFAAMAAAAAAP7/+v/4//n//f/8
//n/+f/9//7//v/9//z/+f/4//j/+f/8//v//P/9//j/+f/8//v/+//6//j/+P/6//v/
/P/9//v/9f/9/wEAAgAGAAsAEwAiADcAQwBMAFoAcACCAJMAtADaAPUA9QDHAHwAMADp
/7T/qP+n/5z/ov+1/9H/4f/o/+//9P/y//X//f/9//j/+v8BAAcABQADAAEAAQADAAQA
BgAMAAkABgAEAAEAAAABAAMABQAKAAoACAAFAAUABgAHAAcAAwABAAAAAQAEAAUABgAF
AAgADAAPAA0ACQAHAAYABwAKAAwADgAOAA4ADQANAAsADgASABQAFQAVABUAFwAYABcA
FgATABYAGAAYABsAHAAZABcAFQASABgAHQAfACEAIgAkACgALgAsAC0AKwArACkAKAAo
ACoALQAtAC4AMgAyADIANgA1ADMALwAzADMANAA0ADMANAAzADMAMwAzAC8ALwAuAC0A
KwArACsALQArACoAKQAoACgAJgAnACoAJwAhAB0AHAAYABYAEQARABcAGgAbAB0AGAAV
ABMAEQANAAwACwAJAAsACwAJAAYABQAFAAUABQAJAAgACAAJAAgABwAEAAMABgAGAAUA
BgAGAAkACgACAAIABQACAAAAAwAEAAIABwAMAAoACAAIAAMACQAJAAkADQALAAcABQAH
AAkACwALAAoACwALAAoACgAKAAgAAgD+/wQACAALAA4ADwAPAA0ADQAQABAADwAMAAsA
CgAJAAsADAAMAA0ADQANAAwADAAMAAkACQALAA0ADQANAAwABgAEAAMABgAGAAcACAAL
AAYABQAHAAYABAAGAAIAAAAEAAcACgANAAsACgAIAAYACAADAAIAAQAFAAIA/v8BAAYA
CAAHAAkACQAJAAgABgADAAMABgADAP7//v///////f8BAAQABQAGAAYABgAFAAAA/v/9
//v/+v/6//v/+v/9//z/AQAGAAQAAwD//wIABAAGAAQABAACAAAA//////r/AAAAAP//
AgAAAAAAAAAAAAgACAAIAAgADgAXAB4AGwAYABYAFAATABgAGwAdABsAGAAUABIAEQAR
ABAAEAAOAA0AEQARABEAFAAVABMAEQASAA8ACwALAAgABgAGAAQAAwAEAAgACwAIAAQA
AwAAAPj/9P/z//X/9f/z//T/+f/5//r/+v/6//b/9P/z//P/9f/z//P/8//y//X/+v/7
//z//P/7//z/+f/3//X/8//v//X/AwAFAAIABgALABUAJAAtADMAQgBSAFYAWgBtAJYA
zgDrAO8A2QCaAEoAAQDE/5j/k/+e/5r/nf+7/9//7P/t//L/8v/t/+3/+f8EAAAA+///
/wEAAQABAAMAAAD8//n/+v/8//z//f/9//z//f///wEABgAGAAQAAQADAAQABQAFAAEA
///+////AQADAAUABQACAAIAAQD7//3///8CAAcADAAOABAAEAAMAAkABwADAAEABAAF
AAUACAAJAAwADgAQABAADgASABMAFAAYABoAGAAXABYAFAAWABkAGQAZABUAFAAVABgA
GgAfACEAJQAlACQAJAAmACMAIQAgACIAIgAiACYAJQAnACcALwAzADQANAAzADQAMQAv
AC0AKwAnACcAJgAlACYAJwAoACsAKQAmACMAIAAgAB4AHwAiACAAGwAYABgAFgAUAA8A
DwAQAA4ACgAHAAgACQALAA0ACQAGAAMA//8CAAUABgAGAAIAAQAAAP//AgAAAP/////9
//3/+//7//n/+P/2//b/+f/9////+P/7/////f/8//7//v/7/////v/6//b/9P/v//X/
9f/1//z//f/8//3/AgAFAAgACQAJAAkACAAGAAMAAAD7//L/7v/y//T/9f/+/wUACwAP
AAwADAAJAAUABAADAAIAAQAEAAQAAwADAP///f/6//j/+f/1//T/9f/7/wEABwAMAAgA
BgAFAAgABAADAAIAAwD/////AgACAP//AAD7//j/9P/z//L/8f/y//T/9f/2//z/+f/6
//v/+f/0/+7/7//1//r//P8BAP7//f/7//j/+P/5//3/+//3//b/9v/1//T/+f/9////
+//6//n/9//y//L/8//z//X/9v/4//j/9v/y//T/9v/1//P/7v/w//P/9v/1//b/7v/u
/+//8P/x//L//v8CAAYACgAIAAsADAADAAgACgAMAA8ADgANAAsABQACAAAAAAABAAIA
AgADAAIABAAJAAoACwAOAA8ADQALAAoABQD///3//P/6//r/+P/0//T/9//5//n/9v/2
//T/7v/q/+n/6//q/+f/5//r/+//8P/w//D/6//q/+r/6//p/+f/5//n/+b/6f/u/+//
7P/o/+P/4P/k/+f/6v/t/+f/6//r/+//7P/u//3/DQAMABEAIQAwADgATABmAHsAmAC6
ANEA2wC7AGYAHgD1/8r/ov+Z/5b/jP+V/7f/0//e/+H/4P/e/+P/5//j/+L/6P/t/+v/
7v/v//D/8//w/+z/6f/q/+7/8P/z//X/8v/x//H/8f/2//b/9P/x//H/8P/v/+3/7v/v
//H/9f/0//P/8v/v/+//8v/0//H/9P/1//f/+//6//j/9v/y//X/9f/2//X/+f/+/wEA
AwAAAP//AAAAAAAAAAD+/wIABQAGAAoADAAJAAkACQAIAAkACwAKAAkACQAKAA0AEgAT
ABcAGAAbABgAFAARABAAFAAVABcAHAAcABwAIAAfABwAFwAaABkAGgAaABkAGgAZABkA
GQAZABoAHQAfACEAGgAXABQAEwAVABQAEwASABEADgAOABAADwALAAkACgAJAAgABAAF
AAIA/v/4//P/8v/z//X/9//0//T/9P/z//X/9f/z//D/7f/t/+3/7f/u/+z/6//r/+n/
6f/n/+f/6v/q/+n/6v/p/+v/6//i/+b/6//q/+r/7P/u/+3/8//y/+7/6v/o/+b/7f/u
/+//8//x/+3/6//x//P/9f/1//P/8//y//D/7//u/+v/5P/l/+7/9f/7//n/9//0/+//
7f/w//D/7//x//H/8f/x//b/+P/5//v/+P/3//X/9P/0/+//7f/t/+//7//v/+7/7f/u
//D/9v/x//H/8f/z/+7/7f/v/+7/7P/u/+r/6P/s/+//8v/1//L/8P/t/+r/8P/t/+7/
7//z//D/7P/v/+7/7P/n/+X/6P/p/+n/6P/l/+P/5P/f/+H/5v/s//H/7P/t/+3/6//o
/+b/5P/h/9//4P/i/+P/4//k/+b/5v/o/+b/6v/u/+r/5//h/+L/5f/o/+f/6P/q/+j/
5//n/+D/4P/c/+D/4v/k/+b/8f/0//f/+v/6////AgD7//v/+v/5//n/+f/5//j/8//y
//D/8P/x//T/9v/5//r/+f/9//3//f/8//v/9//z//n/9//0//X/8f/u/+3/6v/r/+z/
8P/z/+//6v/o/+T/3f/a/9r/3f/b/9n/2v/f/97/3v/d/9z/3P/c/93/3//f/93/3f/d
/9j/2f/c/9v/3//g/+D/4v/h/+H/4f/h/93/3//j/+P/4v/i/+n/+/8GAAsAFQAiACwA
QgBaAGkAfACaAL8A2wDXAJYAQgD9/7j/hv97/37/gP+L/5//sf/E/9n/4v/a/9P/1f/d
/+D/3P/X/9n/3P/f/+L/5//k/+L/4f/k/+f/6P/q/+v/5v/j/+H/3//k/+b/5v/l/+n/
6v/r/+v/6P/n/+f/6f/s/+3/7v/t/+z/7v/v/+v/6P/n/+f/6f/u//L/9v/4//b/9f/1
//P/9P/4//r/+//5//f/9//2//f/+P/3//z/+v/6//3//v/9//3//f/8/wAAAwADAAMA
AQAAAAEABAAHAAsADAAPABAAEAARABQAEAANAAsADAAQABIAGAAZABkAFQAZABkAGwAa
ABgAGAAXABUAEwARABAAEQARABEAEgAVABgAHQAYABQAEAAMAAkABgAGAAgABgABAP7/
/v///wAA/v8BAAIAAgAAAP//+P/1//P/8f/x//L/8//z//D/7//s/+j/6f/r/+3/7//u
/+r/5//l/+r/7f/u//H/8P/u/+v/6v/q/+3/7v/m/+f/6f/l/+L/5f/o/+j/7//y//D/
7v/u/+v/8f/x//H/8P/t/+j/5f/n/+n/6//r//D/8//1//b/9P/y/+7/5v/p//L/+f//
//z/+//5//X/9P/2//X/8//0//X/9v/3//f/9v/0//P/9P/1//X/9v/6//f/9//5//f/
9f/z//D/7//u/+7/8v/t/+v/6f/p/+v/7f/y//T/9//6//f/9v/0//P/8v/x//H/8v/y
//L/9P/v/+7/7f/s/+b/3//f/+f/7v/y//n/9f/z//D/7P/r/+v/7v/r/+b/5v/n/+f/
4//l/+b/5f/m/+j/6v/r/+r/7P/v//H/8f/y//T/9P/x/+r/6f/o/+n/6f/m/+r/7f/w
/+//8P/u/+z/6//r/+j/6P/o/+n/6//l/97/4v/s/+7/7v/u/+7/9v/2//b/9v/7/wMA
CQAFAAQAAgAAAP///f/9//z/9//5//j/+f/7//v//P/+//7//v8BAAAA//8CAAMAAQD/
//7/+f/z//H/8//y//P/8v/u/+7/8f/z//P/8P/w/+7/5//k/+T/5//i/9//3//j/+f/
6P/o/+j/5f/k/+T/5f/n/+X/5f/l/+X/5//r/+v/6P/m/+P/4v/l/+X/5f/l//H/5//l
/+X/5v/s//n/AQAKABMAGwAoADwASgBWAGsAhACmAMkA2wDPAJAAPgABAMb/lP+H/4j/
gv+L/6H/uf/O/9//6v/m/9n/2f/j/+b/5v/j/+P/5v/n/+j/6//t/+z/7P/w//D/8P/x
//H/7v/t/+3/7f/0//b/9v/1//b/9v/2//X/9v/1//X/9//1//P/8f/t//L/9v/5//f/
9v/1//X/9//2//b/9v/0//j/+f/7//v/+//+///////+//3//v/+//v/+v/3//r//f/+
/wIABAAGAAkADAAOAAsACwAIAAUABwAIAAsAEAATABcAGAAbABgAFgAVABYAGQAZABoA
HgAeAB4AIgAhACAAHQAiACMAIAAeABsAGgAZABkAGQAZABoAHQAfACEAHgAdABwAHQAc
ABoAGAAWABQAEgATABYAFAAPAAwADAAJAAgABAAFAAoACgAIAAcABQADAAIAAQD///7/
/f/7//n/+f/3//T/8f/x//H/8f/1//T/9P/1//n/+//7//3/+//4//T/8v/0//n//P/2
//f/+f/1//L/8//0//L/9//9//z/+//8//j//f/8//v/+v/3//L/7//2//n//P/9//7/
//////7/+//6//f/8P/v//b/+/////7//f/7//f/+v/+///////8//v/+v/5//3/AAAC
AAUABAADAAEAAAAAAP3//f////////////7/+P/2//X/+P/4//v//v8DAP3/+//8//r/
+P/6//b/9P/4//v//v8BAAAAAAD///7//f/3//X/8//4//b/8//3//f/9v/y//H/9v/5
//v//P/5//n//P/5//b/9v/3//f/9v/5//v/+//4//b/9P/x//H/8v/0//X/8//0//b/
9v/4//b/+v/+//z/+f/z//T/9v/4//b/9v/0//L/8f/x//D/8P/w//H/9f/5//b/9v/5
//L/8v/y//L/8v/9/wIABwAMAAwAEQAUAA0ACQAEAP//+/8CAAcACwALAAcABAADAAMA
BAAEAAUABAAHAAsACwALAAwADQALAAkADQALAAgACQAGAAQABAACAP3//P/+////+v/2
//X/8v/v/+z/7P/v/+v/5//m/+n/7v/y//X/+P/0//L/8f/x//T/8//0//X/8f/x//P/
8f/w/+7/6//q/+r/6f/o/+f/6//n/+v/9f/6//j/+f///wQAEQAlADoARgBQAGIAdwCI
AKIAxwDjAM8AjABEAAkAzv+k/5n/lP+O/43/qf/V/+r/6f/u//T/6f/n//n/AAD2/+3/
8f/v/+//7//x/+//7v/u//L/9f/2//j/+f/1//X/9v/3//v//P/7//n/+P/2//T/8f/y
//H/8f/z//P/8//z//H/9P/4//v/+f/4//f/9//5/wAABAAIAAoABwAFAAQAAQD//wAA
///9/wAAAQAEAAYAAwACAP//AgAGAAgADQAQABAAEQASABIAEgATABEADwAOAA4AEAAU
ABYAGQAZABsAHQAcABwAHgAcABsAGwAeACIAJAAqACsAKAAjACYAJQAoACgAJwAoACgA
JwAmACUAIAAfAB0AGwAcAB0AHgAhACIAIgAiACIAHgAaABkAGgAbABcAFQAWABMAEAAK
AAkADgAOAAwACwAFAAMAAgABAP7//v/+//3/AAABAAAA/v/+////AAABAAAA/P/5//f/
+P/5//j/+f/5//j/9v/2//j//f8AAPr/+/////3//P/6//r/9//7//7//P/6//r/9//9
//3//f/9//v/9//1//n/+//9//3/AQADAAQABAAGAAYABAD+//7/BAAIAAsACAAFAAEA
+//9/wAAAAD//wAAAQACAAMABgAGAAUABQADAAEA/v/8/wIAAQADAAcAAgD///z/+P/4
//r//f8EAAAA///+/////P/7//3//P///wIA///+//v/+//7//v/+//8//z//P/8//f/
9v/1//3//v/+/wUAAgD+//f/8//2//f/9//2//f/+f/+//3/+v/6//v/+//5//3/AAAB
AP7//P/6//f/9P/0//X/9f/3//j/+v/6//z/+P/6//z/+//5//T/9v/5//z/+//8//v/
+P/2//X/9v/4//r//f/8//3/9//0//f/+P/4//n/8//0//z//v/+//7//v8CAAIAAgAC
AAMACQANAAcACgAMAA4AEQAQAA8ADQAHAAgABgAGAAcACgAMAA8AEAAOABEAEAAPAA0A
DQAKAAcADQALAAgACQAIAAYABgAEAAEAAAACAAMA/v/6//n/9v/v/+z/7P/v/+//7f/u
//P/9//4//j/+P/z//L/8v/z//D/6//o/+X/5//r//H/8//2//b/9f/2//P/8f/v/+3/
7//v/+//7//0//r///8DAAoAFQAfADQASgBSAF4AcQB8AJIAvQDrAPUAwgByACMA4v+w
/5f/jP+E/4n/of+3/8T/1//2//7/7//v//f/8P/s//X/+//3//P/7//t/+//8P/y//j/
+//8//7////7//v//P/9//7//P/4//P/+P/6//z//f/+//3//f////3//f/9//v//f8A
AAIA//8AAP////8BAAIABAAGAAYABAABAP//+////wYACwAPAA4ADQAOAA4ADQAMAAkA
DAAMAAwADwAQAA4ADwAQABAAFAAXABcAFwAYABgAGgAeAB4AIQAhACMAIgAgAB8AIAAe
AB0AHQAgACYAKAAuAC8ALgArADAAMQAuACoAJQAiACMAIwAjACMAJQAnACgAKQAnACcA
JwApACYAJAAiACAAHwAcABwAHgAaABUAEgASABIAEgAPABEAEwASAA8ADQAIAAUAAwAB
AAIABAAGAAcABAADAAAA/P/9//3//f/9/wAA/v/9//3/+//5//X/8//1//b/9v/4//z/
AQAEAP7//v8BAP7//P/6//r/9//7/wAA/v/8//z/+v8BAAIAAwADAP//+f/1//r//f8A
AAEAAgADAAMAAgADAAQAAwD+//3/BAAJAA0ACQAHAAQA//8BAAQABAADAAMAAwADAAMA
AgACAAEAAQD//////v/+/wIA/////wEABQAHAAkACgAFAAQABAAIAAIAAQAAAAEAAQAB
AAQABAAFAAgABQAEAAEAAQABAAEA/v/+//3//P8DAAEAAwAFAAMA/v/4//n//P/8//n/
+f/3//f/9v/0//b/+f//////+v/6//v/+//5//3/AAABAP///v/9//v/+//8//7////6
//j/9//0//b/9P/4//z///////z/AAAAAAAA/P/6//r/+P/3//f/+v/8//7/AQD//wEA
/P/6////BgAEAAEA/v/7//j/AAAAAAAAAAAGAA8AFgATABMAEgARABEAEAAPAA0ABwAI
AAYABgAHAAkACgAMAAwADgATABQAFQAWABcAFQATABQADwAJAAcACQAIAAkACAADAAIA
BAAFAAUAAgACAAAA+f/2//b/+f/2//P/8//3//z/AAADAAYAAAD+//3//f/4//P/8P/t
/+//8//5//v/+//6//j/+P/5//n/+f/5////AQD///3//v8EAAkAEQAWABkAIQA0AEgA
VABgAHUAjgC0ANcA5QDZALAAcAAtAOr/tv+j/6T/oP+b/6X/wf/c/9//4v/2////+f//
/wgACAADAP3/+f/3//X/9f/5//z/AAAIAAUAAgAAAP3/AQAFAAoADwAOAAwACAADAAUA
BgAHAAcACQAJAAoADQAJAAcABQABAAQACAALAAkABgADAAEAAQAKABAAFgAaABYAEwAR
AA0ADAAOAA4ADQAQABEAFAAWABQAFAASABYAGAAYABsAHAAeAB8AIAAgACEAIwAiACEA
IgAiACQAKAAmACkAKQArAC0ALAAsAC4ALAArACsALgAxADIANwA3ADcAMwA3ADcAOAA4
ADcAOAA7ADsAOwA7ADYANQAzADEAKwApACcAJwAqACwALgAwACwAKAAnACgAJgAhAB4A
HgAgAA==
         </WaveFormData>
      </LeadData>
      <LeadData>
         <LeadByteCountTotal>10000</LeadByteCountTotal>
         <LeadTimeOffset>0</LeadTimeOffset>
         <LeadSampleCountTotal>5000</LeadSampleCountTotal>
         <LeadAmplitudeUnitsPerBit>4.88</LeadAmplitudeUnitsPerBit>
         <LeadAmplitudeUnits>��V</LeadAmplitudeUnits>
         <LeadHighLimit>2147483647</LeadHighLimit>
         <LeadLowLimit>268435456</LeadLowLimit>
         <LeadID>V1</LeadID>
         <LeadOffsetFirstSample>0</LeadOffsetFirstSample>
         <FirstSampleBaseline>0</FirstSampleBaseline>
         <LeadSampleSize>2</LeadSampleSize>
         <LeadOff>FALSE</LeadOff>
         <BaselineSway>FALSE</BaselineSway>
         <ExcessiveACNoise>FALSE</ExcessiveACNoise>
         <MuscleNoise>TRUE</MuscleNoise>
         <LeadDataCRC32>1818951681</LeadDataCRC32>
         <WaveFormData>
CP8I/wj/CP8O/xT/Gv8g/0H/Yv+D/6T/s//C/9H/4P/o//D/+P8AAAEAAgADAAQABwAI
AAkACgANAA4ADwAQABIAEgASABIAEgASABIAEgAUABQAFAAUABIAEgASABIAEwAUABUA
FgAUABQAFAAUABQAFAAUABQAFgAWABYAFgAYABgAGAAYABoAGgAaABoAGQAYABcAFgAY
ABoAHAAeABwAHAAcABwAHQAeAB8AIAAgACAAIAAgAB4AHgAeAB4AIAAgACAAIAAhACIA
IwAkACYAJgAmACYAJAAkACQAJAAjACIAIQAgAB8AHgAdABwAHQAeAB8AIAAeABwAGgAY
ABcAFgAVABQAEwASABEAEAANAAwACwAKAAgACAAIAAgABgAGAAYABgAEAAQABAAEAAMA
AgABAAAAAgACAAIAAgAAAAAAAAAAAAAAAAAAAAAAAAAAAAAAAAD+//7//v/+//z//P/8
//z//f/+////AAACAAIAAgACAAIAAgACAAIAAQAAAP///v8AAAAAAAAAAAIAAgACAAIA
AgACAAIAAgACAAIAAgACAAQABAAEAAQAAgACAAIAAgACAAIAAgACAAQABAAEAAQABAAE
AAQABAACAAIAAgACAAQABAAEAAQAAwACAAEAAAADAAQABQAGAAYABgAGAAYAAwACAAEA
AAACAAIAAgACAAIAAgACAAIAAgACAAIAAgACAAIAAgACAAAAAAAAAAAAAgACAAIAAgAB
AAAA///+/wAAAAAAAAAAAAAAAAAAAAACAAIAAgACAAEAAAD///7//v/+//7//v/+//7/
/v/+/wAAAAAAAAAAAAAAAAAAAAD+//7//v/+//7//v/+//7//f/8//v/+v/9//7///8A
AP///v/9//z//v/+//7//v/+//7///8AAAIAAgACAAUABQAFAAQABAADAAMAAAD9//n/
9v/1//X/9//3//j/+P/3//f/9f/z/+//7v/u/+7/8f/y//L/8v/v/+//7//w//D/8f/x
//P/9f/5//r/+f/3//r/+v/6//3//f/8//v/+//8//7//v/9//3//P/6//z//P/8//z/
/v/+//////////7//v/+//z//P/9//3/9//5//z/AAACAAYADgAWABoAHgAnADQAPgA8
ADIAFwD0/9f/uv+Y/3D/Q/8t/y7/JP8I//L+6P7d/uj+EP84/13/hf+k/7X/xf/T/97/
5v/v//j/+v/6/wAAAQACAAMABQAIAAkACgANAAsACwAMAA0ADQAOAA8ADwAQABAAEAAQ
ABAAEQARABEADwAPAA8AEAARABIAEwAUABQAFQAWABYAFQAUABMAEgATABUAFwAYABcA
FwAXABcAFwAYABgAGQAZABkAGwAbAB0AHAAcAB0AHAAcABwAHAAcAB4AHgAeACAAIgAl
ACcAJgAlACYAJgAlACQAIwAiACUAJgAnACgAKAAoACcAJwAmACYAJgAmACUAJAAkACQA
IAAdABoAGAAbABwAHAAdABoAGQAXABUAFgAWABUAFAATABIAEQARAA0ACgAJAAcACAAH
AAYABgADAAIAAQABAAEAAAAAAAAA/f/8//z//P/7//r/+f/5//v//P/8//z//P/+//7/
/v/+//3//f/9//v/+//7//z//f/+//7////+//7//f/8//7/AAD+//7//v/+//z//v/9
//3//f/9/wAAAQACAAMAAQABAAEAAQD//wIAAgABAAEAAgACAAEAAgADAAQABAACAAMA
BAAGAAUABAADAAIABQAGAAcACAAGAAYABgAGAAgACQAJAAkACgAKAAoACQAIAAgACQAK
AAgACgAIAAgABgAFAAUABgAIAAkACQAJAAoACQAJAAoACQAIAAYABAADAAMAAgACAAIA
AwAFAAYABgAGAAUABQAHAAcABgAGAAQABAAEAAQAAgADAAMAAQADAAMAAwADAAIAAgAD
AAQAAgABAAEAAQADAAMAAwADAAAAAAAAAAEAAQABAAEAAQAAAAAA///+/wAA///9////
AQABAAEAAQD//wAAAAAAAP3//P/8//3/AQAAAAIAAgACAAIABQAGAAYABgAGAAkACQAJ
AAYABgAFAAUAAgD///3/+v/3//f/9//3//n/+v/6//v/+f/3//X/9P/z//L/8v/y//P/
9P/0//X/9P/0//X/9f/2//n/+/////3/+//7//7/AAAAAAEAAQACAAEAAQACAAEAAAD/
////AQAAAAAAAAAAAAAAAAAAAAEAAQABAAAAAQACAAMABAAEAAMAAgABAAIABAACAAIA
CAAQABgAIAAlAC4AQABSAE4AOwAeAP//4P++/5L/Z/9D/zb/NP8k/wT/7v7h/tz+6v4M
/zP/Xf+G/6P/uf/L/9b/3P/j//L/AAAEAAQABQAGAAcACQAIAAkACgANABAAEQATABUA
FAAUABQAEwARABAADwAOABIAFQAXABkAGAAXABYAFgAWABYAFgAWABgAGQAaABoAHAAc
ABwAHAAZABkAGQAYABcAFwAXABcAGAAaABsAHQAfAB8AIQAhACAAHgAdAB0AIAAgACAA
IAAkACYAJgAmACQAJAAlACUAJQAlACcAKAAoACgAKAAoACoAKgAqACoAJwAmACQAIwAl
ACYAJwAoACUAJAAkACQAJQAjACEAIAAhACIAIgAjAB8AHQAaABcAGQAaABoAGgAXABYA
FQAVABEADgANAAsACwALAAsADAAJAAgABwAHAAUABAAEAAQABQAEAAQABAACAAAA/v/9
////AgAEAAYAAwAEAAMAAgABAAEAAgADAAEAAQABAAIAAQAAAP7//f8AAAIAAwAEAAIA
BAACAAIAAAAAAP7/AAADAAMAAwADAAEAAQABAAEAAwADAAMAAwABAAQABAADAAUABgAG
AAUAAwADAAMAAgAAAAEAAgAEAAUABgAHAAgABwAGAAUABAAGAAYABgAGAAQABQAFAAUA
BgAGAAYABQAEAAQABQAGAAYACAAGAAYABAADAAMABAACAAMAAwADAAQAAwADAAQABwAI
AAgACAAFAAUABAAEAAMAAwAEAAQAAgACAAEAAQADAAMAAgACAAIAAgACAAIAAwAFAAYA
BQADAAMAAwADAAAAAAABAAIABAADAAMAAwABAAEAAQABAP7//v/+////AgADAAQABQAE
AAQAAwACAAIAAQD//wEAAwADAAMAAwABAAIAAgACAAIAAAAAAAAAAAAEAAYABwAIAAgA
CwALAAsACAAIAAcABwACAP///f/6//n/+f/5//n/+//8//z//f/5//f/9f/0//T/9P/1
//b/9v/2//X/9f/2//j/+//9//v//f/+/wEAAwABAAEABAADAAIAAgABAAIAAQABAAIA
BAAEAAQABQADAAIAAgACAAQABAAEAAQABQAFAAUABAABAAAA///+/wEAAwAFAAcABgAG
AAoADgAUABoAIAAoADMAQABIAEQANgAbAPz/4f/G/6b/fP9P/zv/Ov8y/xb/Bv8A//f+
AP8k/0z/a/+L/6b/t//J/9n/5P/u//n/AAAEAAYACAAJAAoACwANAAwADQAOABEADwAP
ABAAEQATABQAFQAVABUAFAATABIAEgATABMAEwAVABUAFQAWABgAGAAYABgAGAAZABoA
GgAYABgAGAAYABgAGQAaABoAGwAbABsAGwAbABwAHAAdABsAGwAdAB0AHQAcABwAHQAc
ABwAHAAcAB4AIAAgACAAIgAiACMAIwAhACEAIwAkACQAJAAkACQAJgAmACYAJgAmACYA
JQAlACQAJAAkACQAIwAiACIAIgAjACEAHwAeAB4AHgAdAB0AGgAZABcAFQASABIAEQAQ
ABEAEAAPAA8ADgAMAAwACwAKAAkACAAIAAUABAADAAMABAAEAAUABgADAAIAAgACAAMA
AgABAAEA//8AAAAAAAD+/wAAAAAAAP////8AAAEAAQABAAEAAgAAAAAA////////AAAA
AAAAAQAEAAMABAACAAIAAAACAAEAAQABAAEAAAD///7//f8AAAEAAgADAAMABgAGAAUA
AwAEAAQAAwAFAAUABQAEAAEAAQABAAIABQAGAAcACAAGAAYABgAGAAYABgAGAAYABAAF
AAUABQAGAAYABgAFAAQABAAFAAYABgAIAAYABgAEAAMAAwAEAAIAAwADAAMABAADAAMA
BAAFAAYABgAGAAIAAQD///7//v///wEAAgAEAAQAAwADAAEAAQAAAAAAAAAAAAAAAAAA
AAEAAQD//wEAAQABAAEAAAAAAAEAAgAAAP///////////////////v/+//7///8BAAEA
AQABAAEAAgACAAIAAAD///3////9//3//f/9////AAAAAAAA//8AAP7//v/+//7/AgAE
AAUABgAFAAcABgAFAAYABgAFAAUAAQD9//r/9v/z//P/8//z//f/+P/4//n/9f/z//H/
8P/w//D/8f/y//T/9P/z//P/8//0//b/9//1//f/+P/7//v/+f/5//z//f/+/wAAAQD/
//3//P/8//7//v/+///////+//7//v/+//7//v/+/wEAAQABAAAA/v/+//7//v//////
/////wAAAgAGAAgADAAUABgAIAAxAEIATABGAC4ACwDo/8//sv+O/2b/Qf8z/zT/JP8E
//T+7P7n/vj+Iv9K/2v/jf+m/7v/yf/T/97/7P/3//j//P8CAAQABAAEAAQABQAHAAkA
CwAPAA0ADQAOAA8ADwAQABEAEQAUABQAFAAUABMAEwASABEAEwATABMAFAASABIAEgAS
ABMAFQAXABgAFgAWABYAFgAWABcAGAAYABkAGQAZABkAGwAcABwAHQAdAB0AHwAfAB8A
HgAeAB8AHgAeAB4AHgAfACAAHwAeAB8AIAAiACMAJQAlACcAKAAmACYAJgAmACUAJAAj
ACIAJAAmACcAKQAoACgAKAAoACUAJAAkACQAJAAjACIAIgAhACAAHgAdABwAGwAZABcA
FAAUABMAEgAPAA4ADQANAAsACgALAAsACAAHAAYABgADAAIAAQABAAIAAgADAAQAAgAA
AP///v////7//f/9//v//P/8//z//P/+//7//v/+//3//f/9//z/+//6//r/+//8//z/
/f/7//z//P/8//r//P/6//r//P/8//r//P/7//v/+//7//z//f/+/////f/9//3//f/9
/wAAAAD/////AAAAAP///////////v/+////AAACAAAAAAAAAAAAAgACAAIAAgACAAIA
AgACAAIAAwADAAMABAAEAAQAAwACAAIAAwAEAAIABAACAAIAAAD/////AAACAAMAAwAD
AAAA/////wAAAAAAAP///v8AAAEAAQACAAEAAQACAAIAAAAAAP///////////v/+/wAA
AAAAAAAA/v///////f/9//3//f/9//v/+v/6//r/+//7//z//f/7//v/+//7//r/+v/6
//v/+f/5//n/+f/7//z//P/8//7//f/7//3/+v/5//j/9//5//r/+v/6//3//P/8//3/
/P/6//r/+v/6//3//v/+//7//v8BAAEAAQAAAAAA//////z/+f/3//T/8//z//P/8//y
//L/8f/x/+3/6//p/+j/6v/s/+//8v/x//D/7v/t/+z/7P/t/+3/8P/z//X/+f/7//n/
+f/8//r/+v/7//v/+f/3//b/9v/6//r/+v/7//v/+v/6//r//P/8//z//P/9//3//f/8
//r/+v/6//r/+f/5//n/+f/8//7/AAAEAAYADAASABoAJwA0AEQASgBAACMA/P/d/8b/
rP+A/0//Mf8u/yj/Dv/y/uL+2f7g/v7+Kv9T/3f/lP+t/7//yf/Q/9r/6//6//7//v8C
AAEAAgADAAUABgAHAAgACwAJAAkACgALAAsADAANAA0ADwAQABEAEgASABMAEwATABEA
EQARABIAFAAUABQAFAARABEAEQAQABMAFAAVABYAGAAZABoAGgAZABkAGQAZABcAGAAY
ABkAGgAbAB4AHwAfAB4AHgAfACAAIAAgACAAIAAiACIAIgAiACIAIwAjACIAIQAiACIA
JAAkACQAJAAmACYAJgAmACgAKAAnACcAJwAmACUAJAAlACQAJAAkACQAIwAiACIAHwAe
ABwAGwAaABkAFwAVABQAFAATABIADwAOAA0ADQALAAoACwALAAgABwAGAAYAAwACAAEA
AQABAAAAAAAAAAAAAAABAAIAAQAAAP///////wAAAAAAAP7/AAAAAAAA/v/9//3//f/7
//v/+//8////AAAAAAEAAAAAAP///v/8//7//P/8//3//v/9/wAAAAD///7//f/7//v/
+//7//z//f/+////AQAEAAQAAwABAAIAAgABAP////////7//v///wAAAgACAAIAAgAC
AAQABAAEAAQABAAEAAQABAAFAAcACAAJAAUABAADAAEA/f/8//z//P///wQABQAIAAgA
BwAHAAgABwAHAAYABQACAAEAAQACAAEAAgACAAIA//////7//v//////AAAAAAMABAAE
AAUAAgABAP///v///wAAAQACAAQABQAFAAMAAQABAAEAAQAAAAAAAQACAAQAAwADAAMA
AQABAAEAAQAAAAAAAAABAAEAAQABAAEA//8AAAAAAAAAAP///f/////////////////+
/wAAAAAAAAAAAwAEAAQABAACAAUABQAFAAYABgAFAAUABAABAP///P/7//v/+//7//r/
+v/5//n/9//1//P/8v/y//L/8//0//T/9P/z//P/9f/2//j/+f/7//3//v8BAP///f/9
/wAA/v/+//////8AAP////8AAAIAAgACAAMAAwACAAIAAgACAAIAAgACAAMAAwADAAIA
AQAAAP///v8BAAMABQAHAAIABAAIAAwAEAAWACAAKAArADYAQgBEADYAHQAAAOH/xv+k
/3z/U/89/zz/NP8c/wr//v71/vr+Gv9A/2P/h/+k/7n/yf/X/+D/7P/1//z/AAACAAQA
BgAIAAoADQALAAsACwANAA4ADwARABMAEQASABMAEwAUABQAFAAUABQAFQAVABUAFQAV
ABUAFgAUABQAFAAUABQAFQAWABYAGAAYABgAGAAXABcAFwAWABcAFwAXABcAGQAaABoA
GwAZABkAGwAbAB0AHAAcAB0AHgAeAB4AHgAeACAAIAAgAB4AHgAfAB8AIQAhACMAJAAi
ACIAIgAiACAAIAAgACAAIQAiACIAIwAmACYAJgAmACMAIgAiACIAHwAdABsAGgAcABwA
GwAbABoAGQAXABUAEgASABEAEAARABAADwAPAAoACAAIAAcABwAHAAcACAAFAAQAAwAD
AAIAAAD///7//v/+////AAD///7//f/9////AAAAAAAA//8AAP///v/+//3//f/9//3/
/f/9//7//v/+//3//f/9//7//v/+//7/AAD+//7/AAAAAP7/AAD///////////3//f/9
//3//v///wAAAQD//wIAAgABAP//AAAAAP///////////v8AAAEAAgAEAAIAAgACAAIA
AgACAAIAAgAAAAAAAAAAAAEAAwAEAAUAAgACAAIAAQAAAAAAAQACAAAAAgAAAAAA////
/wAAAgACAAMAAwADAAEA///+//7///8AAAAAAAAAAAEAAQACAAAA//////7///8AAAAA
AQD//////v/+//7//v/+//7//v///////f/8//v/+v/5//r//P///wIAAQD///7//f/9
//3//f/9//z//P/8//3/+//7//v/+//+/wAAAQACAAEA///8//3////////////+//7/
/f/8//n/9v/2//n/+v/7//z///8AAAAAAAAAAAMAAwADAAIAAgABAAEAAAD9//v/+P/1
//X/9f/1//j/+P/3//f/9f/z//H/8P/u/+7/7//w//L/8v/x//H/8f/y//T/9f/1//f/
+P/7//v/+f/5//z//P/8//3//f/6//n/+f/6//z//P/8//3////+//7//v/8//z//P/8
//v/+//7//r/+//8//3//v///////////wAA/v8AAAQABAAKABQAIAAnADIAQgBIAD4A
JwAIAOn/zP+u/4j/W/83/yz/Kv8Y//z+7v7n/ub+/v4o/0v/bf+S/6//wf/N/9b/4v/v
//j//P/+/wAABAAGAAgACwALAAsACwANAA0ADQAOAA8ADQAOAA8ADwASABIAEgASABIA
EwATABMAFQAVABUAFgAWABYAFgAWABYAFwAYABgAFgAWABYAFgAXABkAGwAcAB0AHQAd
AB0AGwAcABwAHQAdAB0AHwAfACEAIAAgACEAIAAgACAAIAAiACQAJAAkACYAJgAnACcA
JwAnACkAKgAqACoAKgAqACwALAAsACwAKgAqACkAKQAsACwALAAsACsAKgAqACoAKgAp
ACgAKAAlACQAIgAhACAAHwAdABsAGwAcABwAHAAaABgAFgAVABIAEAAQAA8ADAALAAoA
CgAKAAoACgALAAoACAAHAAYABQAEAAQABAAFAAQAAwADAAIAAgABAAAAAgAEAAQABAAB
AP///v/9/wAAAQACAAQAAwACAAAA/////wAAAAAAAP7/AAD+//7///8AAP//AgADAAMA
AwADAAEAAQABAAEA//////////8BAAQABAADAAUABgAGAAUAAwADAAMAAgAEAAUABgAI
AAgACAAIAAgABgAGAAYABgAGAAYABgAGAAgACQAJAAkABgAGAAYABQAGAAYABwAIAAYA
CAAGAAYABAADAAMABAACAAMAAwADAAMAAwAEAAYABQAGAAYABgAFAAUABAAEAAEAAQAC
AAIABAAEAAMAAwAAAP///f/8/wAAAgAEAAYAAwADAAIA//////////////7//v///wAA
/v/9//3//f/9//3//f/9//3//v///wEAAwADAAMAAwACAAIAAQAAAP7//f/7//3/////
///////9//7//v/+//3//P/8//3////9//v//P8AAAAAAAAAAAAAAQACAAIAAgACAAUA
BQAFAAYABgAFAAUAAgD///3/+v/5//n/+f/5//r/+v/5//n/9//1//P/8v/y//L/8//0
//P/8v/w/+//7//w//L/8//1//f/+P/7//3/+//7//7//P/8//3//f/9//3//v8AAP//
/v/9//3//f/8//z//P/+//7//v/+/wEAAQABAAAAAAAAAAAAAAAAAP///v/9/wIAAAAC
AAYACAAOABgAHgAlADAAQABMAEoANQASAPH/1v+0/47/Yf85/yr/Jv8W//7+6v7f/tz+
8v4c/0P/Z/+K/6v/wf/N/9L/3v/t//b//P8AAAIAAwAEAAUABwAGAAcACAALAA0ADwAS
ABUAEgASABIAEQASABIAEgASABQAFQAVABUAFQAVABUAFgAUABQAFAAUABUAFwAZABoA
GQAYABcAFgAUABUAFgAWABkAGQAZABkAGwAcABwAHQAbABsAHQAdAB0AHAAcAB0AHgAe
AB4AHgAiACQAJAAkACIAIgAjACMAIwAjACUAJgAmACYAJgAmACYAJgAmACYAJwAoACgA
KQAnACYAJQAkACMAIgAiACIAIQAfAB0AHAAeAB4AHQAdAB4AHQAbABkAFgAWABUAFAAR
ABAADwAPAA4ADAAMAAsACgAJAAgACAAFAAQAAwADAAEAAAAAAAAA///+//7//v////7/
/f/9//v//P/8//z/+v/8//z//P/8//v/+//7//3//f/9//7//P/8//v/+//9//7//v/+
//z//v/8//z//P/8//r//P///////////////////////f/9//3//f/9/wAAAAD/////
AAAAAP///f/9//3//P/9////AQAEAAQABAAEAAQAAgACAAIAAgAAAAAAAAAAAAEAAwAE
AAUAAgACAAIAAQABAAIABAAGAAUABgADAAIAAAD/////AAACAAMAAwADAAIAAQABAAIA
AQACAAIAAgADAAMAAgACAAMAAwAEAAQAAwACAAAA//8AAAEAAQACAAAAAAAAAAAAAAAB
AAEA//8BAAEAAQABAAAAAAABAAIAAAD////////9//3//f/9//z//P/8//3/////////
//8BAAIAAgACAAIAAQD//wEAAQABAAEAAQD//wAAAAAAAP///v/+////////////AAD+
//7//v/+//7//v8BAAQABgAIAAYACQAJAAkABQAEAAIAAQD///3//P/6//v/+//7//v/
+//6//j/9//1//P/8f/w//H/8v/0//b/9P/0//P/8//z//T/9v/3//X/9//4//v/+//5
//n//P/+//7///////3/+//6//r//v8AAAIABQAEAAIAAQAAAAIAAgACAAIAAwADAAMA
AgAAAAAAAAAAAAEAAQABAAEAAgAAAAAABgAMABQAHAAiACcANABGAEoAPgAnAAYA5//I
/6j/hP9d/0H/Ov82/x7/Av/2/u/+7v4G/yz/T/95/5z/sf/F/9H/2v/m//f/AAACAAIA
BAAFAAYABwAJAAoACwAMAA8ADwAPABAAEQAPABAAEQARABMAFAAVABYAFAAVABUAFQAV
ABUAFQAWABQAFAAUABQAFAAVABYAFgAYABgAGAAYABkAGwAdAB4AHQAdAB0AHQAaABoA
GQAZABsAGwAdAB0AGwAaABoAGwAdAB4AHwAgACIAJAAkACQAIwAiACIAIQAjACMAJQAm
ACYAJgAmACYAJgAmACYAJgAmACYAJQAlACgAKAAoACgAJQAkACQAJAAjACEAHwAeABwA
HAAbABsAHAAbABkAFwAUABQAEwASABIAEgASABMAEAAOAA4ADQAMAAsACgAKAAcABgAF
AAUABQAEAAQABAADAAIAAgACAP///v/9//3///8AAAAAAAAAAAIAAgACAP7//f/9//3/
////////AAAAAAAA////////AAAAAAAAAgAEAAIAAgAAAAAA/v8AAAEAAQABAAEAAQAB
AAEAAQABAAEAAQABAAMABgAGAAUABQAGAAYABQAHAAcABwAGAAQABQAGAAgABgAGAAYA
BgAGAAYABgAGAAYABgAGAAYABgAHAAcABwAEAAQABAADAAMABAAGAAgABwAIAAUABAAD
AAMABAAGAAQABQAFAAUABAADAAMABAAFAAYABgAGAAUABQAEAAQAAQABAAIAAgACAAIA
AQABAAIAAwADAAQAAQAAAP///v///wEAAgABAAEAAQABAAEAAAAAAAEAAgAEAAMAAwAD
AAIAAQAAAP//AAAAAAAAAQD//////////wEAAgACAAIAAgABAP//AQABAAEAAQABAP//
AAAAAAAAAAAAAAEAAwABAAEAAQACAAIAAgACAAIA/v///wIABAAEAAQABAAEAAQAAwAC
AAQABwAHAAcABwAIAAgACQAEAAEA///8//n/+f/5//n//P/8//v/+//5//f/9f/0//P/
8v/y//L/9P/0//P/8//1//b/+P/5//j/+f/5//v/+//5//n//P/+//7///////7//f/9
//7/AgACAAIAAwABAAAAAAAAAP7//v/+//7/AAABAAIAAgAEAAQABAAEAAMAAwADAAMA
AgAEAAYACAAMABIAGgAgACcAMgBCAFIAUAA9AB4A+f/a/7r/lv9v/0f/Mv8w/yL/Bv/y
/uv+4v7s/hL/Pf9h/4D/of/B/9P/3P/o//H/+P/8/wQACAAGAAYABgAHAAkACwANABEA
EQARABIAEwATABQAFQAVABQAFAAUABQAFQAXABgAGQAbABsAGwAcABsAGgAZABgAGAAZ
ABoAGgAaABoAGgAaABoAGwAcABwAGwAbABsAGwAcAB4AHwAhACEAIQAjACMAIwAiACIA
IwAkACQAJAAkACQAJgAmACYAKAAoACkAKQArACsALQAuACwALAAsACwALAAsACwALAAq
ACoAKQApACwALAAsACwALQAsACwALAApACcAJQAkACIAIgAhACEAIQAhACAAHwAeAB4A
HQAcABsAGgAZABkAFgAUABQAEwARAA8ADQAMAA0ADAALAAsACQAIAAgACAAFAAQABAAE
AAYABgAGAAcABAAEAAMAAgACAAQABAAEAAAA////////AQABAAEAAgACAAIAAQABAAEA
AgACAAIAAAACAAAAAAAAAAAA/v8AAAMAAwADAAMAAQABAAEAAQAAAP///v/9//7/AgAD
AAMAAQACAAIAAQACAAMABAAEAAQABQAGAAgABgAGAAYABgAIAAgACAAIAAYABgAGAAYA
BgAHAAcABwAGAAYABgAFAAQABAAFAAYABwAKAAkACgAHAAUABAAEAAIAAwADAAMAAwAD
AAQABgAFAAYABgAGAAMAAwACAAIAAQABAAIAAgADAAQABAAFAAMAAwACAAIABAAEAAQA
BAADAAMAAgD//wAAAQACAAMABAAEAAUABgAEAAMAAwADAAEAAQABAAEAAgACAAIAAwAA
AP///v/9//7/AAABAAIABAADAAEAAwABAAEAAQABAAEAAgACAAIAAQAAAAAAAQADAAMA
AwAEAAIABAAEAAIAAgACAAIABQAGAAYABgAIAAsACwALAAoACgAJAAkABAABAP///P/5
//n/+f/5//v//P/8//3/+//5//f/9v/2//b/9//4//b/9v/1//X/8//0//b/9//3//n/
+v/9//v/+f/5//z//f/+/wAAAQD+//3//f/+/wIAAgACAAMABQAEAAQABAADAAIAAQAA
AAMAAwADAAIAAgACAAIAAgADAAMAAwADAAQAAgAEAAoADgASABoAIAAnADIAQgBQAFIA
PwAgAAEA5P/E/5z/b/9F/zT/Nv8q/wz/8v7n/uL+7v4S/zv/Zf+I/6H/t//N/9r/4P/r
//r/AgAGAAYABQAGAAcACQALAA0ADwATABIAEQARABEAFAAWABgAGQAYABgAGAAYABYA
FwAXABcAGAAZABoAHAAaABoAGgAaABoAGwAcABwAHAAcABwAHAAdAB8AIQAiACAAHwAe
AB0AHgAgACEAIwAiACEAIgAhACIAIgAjACUAJAAkACQAJAAkACYAJgAmACcAKAAqACsA
KQApACsALAAsACwALAAsACwALAAsACwAKgAqACkAKQAqACoAKgAqACsAKgAqACoAKwAp
ACcAJgAmACYAJQAlACIAIQAfAB0AGgAaABkAGAAYABgAGAAZABYAFAAUABMAEAAPAA4A
DgANAA==
         </WaveFormData>
      </LeadData>
      <LeadData>
         <LeadByteCountTotal>10000</LeadByteCountTotal>
         <LeadTimeOffset>0</LeadTimeOffset>
         <LeadSampleCountTotal>5000</LeadSampleCountTotal>
         <LeadAmplitudeUnitsPerBit>4.88</LeadAmplitudeUnitsPerBit>
         <LeadAmplitudeUnits>��V</LeadAmplitudeUnits>
         <LeadHighLimit>2147483647</LeadHighLimit>
         <LeadLowLimit>268435456</LeadLowLimit>
         <LeadID>V2</LeadID>
         <LeadOffsetFirstSample>0</LeadOffsetFirstSample>
         <FirstSampleBaseline>0</FirstSampleBaseline>
         <LeadSampleSize>2</LeadSampleSize>
         <LeadOff>FALSE</LeadOff>
         <BaselineSway>FALSE</BaselineSway>
         <ExcessiveACNoise>FALSE</ExcessiveACNoise>
         <MuscleNoise>TRUE</MuscleNoise>
         <LeadDataCRC32>3576569582</LeadDataCRC32>
         <WaveFormData>
OP84/zj/OP8u/yT/Gv8Q/zD/UP9w/5D/oP+u/7z/yv/T/9z/5f/u/+//8P/x//L/9f/2
//f/+P/6//z//v8AAAAAAAAAAAAAAQACAAMABAAEAAQABAAEAAQABAAEAAQABQAGAAcA
CAAKAAoACgAKAAoACgAKAAoACwAMAA0ADgAQABAAEAAQABEAEgATABQAEgASABIAEgAW
ABgAGgAcAB4AHgAeAB4AIQAiACMAJAAmACYAJgAmACgAKAAoACgAKwAsAC0ALgAxADIA
MwA0ADcAOAA5ADoAPAA8ADwAPAA6ADoAOgA6ADoAOgA6ADoAOwA8AD0APgA7ADoAOQA4
ADUANAAzADIAMQAwAC8ALgArACgAJQAiACAAHgAcABoAGAAWABQAEgAPAA4ADQAMAAkA
CAAHAAYABQAEAAMAAgD///7//f/8//r/+v/6//r/+v/6//r/+v/4//j/+P/4//j/+P/4
//j/+P/4//j/+P/6//r/+v/6//r/+v/6//r/+f/4//f/9v/4//j/+P/4//n/+v/7//z/
/P/8//z//P/8//z//P/8//z//P/8//z//P/8//z//P/8//z//P/8//z//P/8//z//v/+
//7//v/+//7//v/+/wAAAAAAAAAA///+//3//P/9//7///8AAAAAAAAAAAAA/f/8//v/
+v/8//z//P/8//z//P/8//z/+v/6//r/+v/4//j/+P/4//j/+P/4//j/+v/6//r/+v/5
//j/9//2//b/9v/2//b/9v/2//b/9v/2//b/9v/2//T/9P/0//T/9P/0//T/9P/0//T/
9P/0//b/9v/2//b/9v/2//b/9v/1//T/8//y//L/8v/y//L/8v/y//L/8v/z//T/9f/2
//X/9P/z//L/9P/0//T/9P/0//T/9f/2//f/9v/5//z/+//7//n/+P/4//f/9v/1//P/
8v/w//D/8v/y//L/8v/0//T/8//y/+//7v/u/+7/8P/w//D/8P/v/+//7//w/+7/7v/u
/+7/8P/x//L/8P/u/+//7//u/+7/7v/t/+3/7f/u/+//8P/u/+7/7v/t/+7/7//w//H/
7//v/+//7//w//D/7//v/+7/7v/u/+7/6v/q/+z/7v/u/+3/7//z//P/9/8BAA8AHAAk
AB4ACADo/9L/v/+v/6X/lf+P/5X/h/9i/0f/JP/4/vD+Dv8x/1b/f/+b/6j/tf/C/83/
1//i/+r/7v/u//P/9f/2//r/+//+////AQADAAQAAwACAAEABAAGAAcABwAGAAcABwAH
AAkACgALAAsACgAJAAkACAAMAA0ADgAPABAAEgASABIAEgARABAAEAAUABYAFgAWABcA
FwAYABkAGQAZABoAGgAaABwAHgAgACIAIgAiACQAIwAkACYAJwAoACoAKgAqAC4AMgA2
ADkAOgA6ADsAOgA6ADoAOwA7AD4AQQBEAEgARwBHAEcASQBJAEkASwBLAEsASwBLAEsA
SgBIAEYARQBIAEgASQBKAEYARQBEAEIAQgBBAEAAQABAAD0AOwA4ADIALgAtACkAKQAl
ACIAIAAfAB4AGQAWABYAFAATABIADgAMAAgABgAGAAQAAgACAAQAAwACAAEAAAAAAAAA
///+//3//P/8//r/+//7//v//v////7////+//7///8AAAAAAAD///7//v/+//7/////
///////+////AQACAAIAAgACAAIAAgABAAIAAQAAAAEAAgAEAAUABwAHAAUABAACAAQA
BgAGAAUABQAFAAUABwAIAAkACQAJAAkACgAKAAkACgAKAAoACAAHAAcACAAIAAgACAAJ
AAkACAAHAAYABgAFAAUABQAHAAgACAAHAAcABQAFAAcABgAFAAQAAwAAAAAAAAD+/wAA
AQACAAMAAgACAAIAAgAAAAAAAAAAAP7//v/+//7//v/+//7//P/+//7//v/+//z//P/8
//z//P/8//z//P/9//3//f/8//r/+//7//r/+//7//3//v/9//z/+//6//r/+f/4//j/
+f/7//z//f/6//r/+v/6//f/9v/2//f//f/6//z//P/8//z///8AAAAA/v8AAAIAAwAD
AAEAAAAAAP///v/9//v/+v/2//b/+P/4//r/+v/6//r/+//6//n/+P/3//b/9//2//n/
+v/6//v/+P/4//f/9v/4//j/+f/5//v/+P/4//n/+f/4//j/+P/3//f/9//4//j/+P/3
//b/+P/3//f/9//5//n/+f/5//f/9//4//j/+P/5//n/+v/4//j/+P/4//r//P/6//X/
9f/3//n//f8DAA0AIgA2ADgAKgAOAPL/2f/D/6v/nf+Z/5//of+I/2H/QP8Y//L+7P4F
/yb/Vf+D/5z/q/+6/8X/zf/a/+j/9v/6//3/AAAAAAMAAwADAAMABAAFAAoACwAMAA0A
DAAOAA8ADwANAA0ADAALAA0AEAATABUAFAATABMAEgATABMAEwATABUAGAAZABoAGwAb
ABsAHAAdAB4AHQAcABsAGwAcAB0AIAAhACMAJAAmACgAKgAsACkAKAAnACgAKwAsAC4A
LwAxADQANQA2ADYAOAA6ADsAOwA8AD4APgBBAEIARABFAEgASQBKAEwASgBJAEgASQBN
AE0ATwBPAE8ATwBPAE8ATwBOAE0ATQBOAE4ATwBQAE0ASwBJAEYARQBFAEUARgBEAEEA
PwA8ADgANAAzAC8AMAAtACsAKgAnACYAIQAeABwAGgAZABgAEwASAA8ADgAMAAoACAAI
AAsACwALAAsACQAIAAcABQAGAAUABAAEAAIAAwADAAMAAQABAP////8BAAIABAAGAAUA
BAACAAAAAAAAAAAAAQAFAAUABQAEAAIAAwADAAIABAAEAAQABAADAAQAAwACAAMABAAG
AAcABQAFAAMAAgACAAQABgAGAAkACQAJAAkABwAGAAUAAwAFAAUABgAGAAYABgAFAAQA
BQAFAAYACAAHAAYABQAFAAMAAgABAAAAAQABAAIAAwACAAIAAQD//wEA/////wEAAwAD
AAMAAwABAAAA///8//z//f/+///////+//3//P/8//z//P/8//r/+v/6//r//P/8//z/
+v/4//j/+P/4//j/+P/4//j/+v/6//r/+v/5//n/+f/4//f/9//2//T/9f/3//v//v/7
//r/+f/4//j/9//2//b/+P/5//n/+f/4//j/+P/4//b/+P/4//j/+P/8//7////+/wAA
AgADAAMAAAD+//3/+//6//n/9//2//L/8v/0//T/9P/0//T/9P/1//T/8//y//D/8P/y
//L/8v/y//H/8f/0//b/9//4//f/9v/2//X/9//0//T/9f/z//L/8v/y//H/8f/x//L/
9f/2//b/9v/1//P/8v/x//L/8//0//X/8//z//T/9P/y//H/7//u//D/8v/0//b/9P/0
//L/8f/x//X/+/8BAA0AGQAoACwAIgAIAOr/1v/F/7X/o/+N/4X/if95/1j/Pf8a//L+
8v4S/zX/WP97/5P/pP+1/8T/zf/Z/+b/7v/y//j/+f/6//r//f/9//z//f///wEAAQAB
AAEAAQAEAAYABwAHAAUABQAEAAMAAwAEAAUABQAHAAcACAAIAAkACQAJAAkADAAOAA4A
DgANAA0ADQAOAA4AEAAQABAAEQARABIAEwAVABUAFgAWABQAFgAYABoAHAAcABwAHgAe
AB4AHwAfACIAJAAkACQAJAAmACgAKQArACwALgAuAC8AMAAyADMAMgAzADQANgA4ADkA
OgA9AD4APQA+AD0APQA9AD0APQA9ADwAOwA7ADsAOgA6ADoAOgA5ADgANgAzADEALwAu
AC4AKwApACYAJQAiACIAHwAeABsAGQAYABUAFAAPAAwADgAMAAsACgAHAAYAAwACAAIA
AAD+//7//v/9//z/+//6//r/+v/5//n/+f/5//r/+f/5//j/9//5//n/9//3//j/+P/5
//r/+//8//z//P/6//r/+v/7//z/+//6//j/9//3//b/9P/3//j/+f/6//r//P/8//z/
+v/6//v/+//8//3//P/8//n/+v/7//r//P/9//7////+//7//v/9//3//f/+//7//v/+
//3//P/7//v//P/+//z//P/8//3////+//3//P/6//n/+f/5//n/+v/6//n/+//5//n/
+//7//v/+//7//n/+P/3//T/9P/1//b/9//4//j/+P/4//b/9v/2//b/9v/2//b/9v/2
//b/9v/0//b/9v/2//b/9P/0//T/9P/y//L/8v/y//P/8//z//L/8v/z//P/8v/x//H/
8//0//T/9P/0//T/8v/x//D/8P/w//H/8f/x//H/8v/z//T/8//y//D/8P/w//D/9P/2
//f/9v/2//j/+f/5//f/9v/2//X/8v/x/+//7v/q/+r/7P/s/+//8P/x//L/8P/u/+z/
6v/s/+z/7v/u//D/8P/v/+//7f/u/+7/7v/s/+z/7f/t/+v/6P/o/+n/7P/s/+3/7v/r
/+v/6//s/+3/7v/u/+7/7P/r/+v/6//r/+v/6//r/+3/7f/u/+7/6//r/+r/6v/q/+r/
6v/q/+z/7P/s/+n/5//p/+3/9f8FABkAKAAoABQA9P/W/8L/r/+j/5X/h/+J/4n/cf9O
/zH/DP/q/vD+EP8z/1r/ff+V/6T/sf+6/8f/2f/k/+j/6v/u//P/8//y//T/8//2//f/
+f/7//z/+//6//n//P/+//////8CAAMAAwADAAIAAgACAAEAAwADAAQABAAFAAUABQAF
AAYACAAIAAgACwALAAsADAAMAA4ADgAOAA8ADwAQABEAFQAVABYAFgAWABgAGgAcABwA
HAAcAB4AHgAeAB8AHwAgACIAIgAiACYAKAAqACsALwAwADIAMgAzADQANgA3ADYANwA4
ADoAPAA9AD4AQQBBAEEAQwBDAEEAQQBBAEEAQgBCAEIAQwBCAEAAPwA+ADwAOwA6ADgA
NgA1ADQANAAyAC8ALQAqACkAJgAmACMAIAAbABcAFAARABAACwAIAAsACgAKAAoABgAE
AAAA/v/+//z/+v/6//j/9//2//X/9P/0//T/8//z//P/8//0//P/8//y//H/8v/z//L/
8//z//L/8v/y//L/8v/x//D/8v/y//L/8//z//P/8//y//T/9f/1//T/9P/0//T/9P/0
//b/9v/2//b/9v/3//f/9f/1//P/8v/y//T/9v/2//f/9//3//f/9//4//n/+f/3//f/
+P/4//f/+P/4//j/9//3//j/+v/5//j/9//3//n/+P/3//b/9v/1//X/9f/1//b/9v/1
//X/8//z//X/8//z//P/8//0//b/+P/4//f/9//3//f/9//2//X/9P/0//T/9P/0//T/
9P/0//T/9P/0//T/8v/y//L/8v/y//D/8P/w//D/8f/y//P/9P/x//H/8f/w//D/8f/x
//D/7//v//H/8v/0//T/9P/0//L/8f/w//D/7v/v/+//7//w//D/8P/w//P/8v/y//P/
8v/y//L/8v/y//P/9P/0//L/9v/4//n/+f/3//b/9v/1//T/8//x//D/7v/u//D/8P/u
/+7/7v/u/+3/7P/r/+r/7f/u//H/8v/v/+7/7P/r/+n/6v/q/+r/7f/u//D/8f/z//D/
8P/x//H/8P/w//D/7P/r/+r/6v/t/+7/7v/u//D/7//v/+//7f/t/+3/7f/v/+//8P/w
/+//7//u/+7/7P/s/+z/7P/s/+7/8P/t/+n/6f/r//P/AQARACQAMAAqAA4A6v/S/8X/
t/+n/5X/j/+V/4n/ZP9B/yD/9P7k/vb+Gf9A/2v/if+e/63/tP+7/8v/3v/s//L/8v/1
//b/9v/5//n/+v/7//3///8AAP///v/9////AgAEAAUACAAJAAkACQAIAAgACAAHAAkA
CQAKAAoADQANAA0ADQALAAwACwAKAA4ADwAQABIAEgAUABQAFAAXABcAGAAZABkAGQAa
ABoAHAAeACAAIgAiACIAIgAkACUAJgAoACkALAAuAC4ALgAuADAAMgAzADQANAA1ADQA
NgA4ADsAPQA+AD8AQABCAEUARQBFAEcASABHAEgARwBJAEkASQBJAEoASgBKAEsASABG
AEUARABCAEEAQAA+AD4APQA8ADwAOgA3ADUAMgAwAC4ALwAtACkAJQAiACAAHQAcABcA
FAAUABIAEQAQAA8ADgALAAoACAAGAAQABAAGAAUABAADAAIAAgACAAEA/v/9//z//P/6
//v/+//7//7////+///////+//7//v/+//7//f/8//3//v///wEAAAD///7//P/8//3/
/f/8////AAABAAIAAgAEAAQABAACAAIAAwADAAEAAQD///7//P/+/wAAAAACAAMABAAF
AAYABgAGAAUABQAFAAYABgAHAAgACAAIAAQAAwADAAQAAgAAAP7//f8CAAQABgAIAAYA
BQAFAAUABAAEAAMAAQABAP////8BAAEAAQABAAEA///+//3/+v/6//v//P/9/wAAAAAA
AAAA/f/8//v/+v/7//z//f/+/wAAAAAAAP7//P/8//z//P/6//r/+v/6//v//P/9//7/
+//7//v/+v/6//v/+//6//v/+//9//7/+//6//n/+P/4//f/9v/2//b/9//3//f/+P/6
//r/+v/6//r//P/+/////v///wAAAAD///7//v///////v/9//v/+v/4//j/+v/6//n/
+P/3//b/9v/2//b/9v/2//b/+P/4//f/9v/0//P/9P/2//f/+P/4//j/+f/5//n/9v/2
//f/9f/0//T/9P/1//X/9f/2//f/+P/4//j/9v/1//X/9f/3//f/9//3//X/9f/2//b/
9P/z//H/8P/0//b/+P/6//b/9v/2//X/8//3////BQALABcAKAAwACYADgDy/9r/x/+3
/6f/kf+H/4v/ff9e/0P/IP/0/u7+CP8r/1D/d/+X/6r/uf/E/8//3f/o/+7/8v/2//f/
+f/6//7/////////AAABAAUABQAFAAUABgAIAAkACQAIAAkACQAJAAkACgALAAsADQAN
AA4ADgANAA0ADQANAA4AEAAQABAAEQARABEAEgATABQAEwASABUAFQAWABcAGQAZABoA
GgAaABwAHgAgAB4AHgAeACAAIwAkACYAJwAoACoAKgAqACoALAAuAC8ALwAwADIAMgA1
ADYAOAA5ADkAOQA5ADoAPAA9AD4AQQBBAEEAQwBDAEUARQBFAEUARABCAEAAPwA/AD4A
PgA+AD0APQA9ADwAOQA3ADUANAA2ADMAMQAuACsAKAAoACUAJAAhAB8AHgAdABwAFwAU
ABMAEAAOAAwACgAKAAgACAAGAAQAAgACAAMAAwADAAMAAAAAAAAA///+//3//P/8//z/
/f/9//3//f/9//v/+//+//7///8AAAAAAAD///7//v/+//7////////////+//7/////
//7/AAAAAAAAAAD+/wAAAAAAAAAAAAABAAEAAQABAP///v8AAAIABAAEAAMAAwADAAMA
AgACAAIAAQADAAMABAAEAAcACAAIAAgABAADAAMABAACAAIAAgADAAMAAgABAAAAAQAB
AAIAAwAFAAYABgAFAAQAAQAAAAEAAQABAAEAAQABAAIAAwACAAAA///+//3///8AAAEA
AgD///7//f/8//z//P/8//z//P/8//z/+v/4//j/+P/4//r//P/+/wAA/f/8//v/+v/7
//v/+//6//j/+f/5//j/9//3//n/+v/7//z//f/+//3/+//5//j/+f/7//z//f/6//r/
+v/6//f/9P/0//f/+P/5//r//f/+//7//P/+/wAAAQABAP///v/+//3//v/9//v/+v/2
//b/+P/4//r/+v/6//r/+f/4//f/9v/0//T/9v/2//j/+P/3//f/9//4//j/+P/4//j/
+f/5//n/9v/2//f/9//2//b/9v/z//P/8//0//X/9v/2//b/9v/1//X/9f/1//X/9f/1
//X/9f/2//b/9//3//b/9v/4//j/+P/4//j/9P/2//X/7//v//X///8HABMAJAAwACoA
GAD6/+D/y/+5/6v/nf+P/43/jf9y/0//NP8M//L+/v4f/0L/Z/+N/6j/t/++/8n/1//k
/+7/8v/2//f/+//8/wAAAQACAAMABQAHAAcABwAHAAcABgAIAAkACQAMAA0ADQANAA0A
DgAPAA8AEQARABIAEgARABEAEQARABQAFgAWABYAFgAVABQAFAAYABoAGgAaAB0AHQAe
AB8AHwAfACAAIAAiACQAJgAoACgAKAAoACoAKwAsAC4ALwAwADIAMgAyADQANgA4ADkA
OwA8AD4APgBBAEIARABFAEYARwBIAEoASQBJAEkASwBPAE8AUQBRAFEAUQBRAFEAUwBS
AFEAUQBQAE4ATQBMAEsASwBLAEoASgBJAEgASABFAEEAPgA6ADcANAA0ADEALwArACgA
JgAnACYAIQAeABwAGgAZABgAEwASAA8ADgAOAAwACgAKAAkABwAFAAMAAwAEAAUABQAD
AAEA///+////AQACAAMAAQABAP////8AAAAAAQACAAAAAAD///7/AAAAAAAAAQAFAAUA
BQAEAAIAAwADAAIAAAAAAAAAAAACAAQABAAEAAQABAAFAAUAAwADAAEAAAABAAQABwAI
AAcABwAHAAcACAAIAAgABwAGAAUABQAEAAcACAAIAAgABgAFAAUABgAGAAYABgAHAAcA
BgAFAAQAAgABAAEAAQD//wAAAAD//wIAAQACAAUAAwADAAMAAwACAAIAAgAAAP3//f/9
//3/AAAAAAAAAAD9//z/+//6//3//v///wAA/v/+//7//P/6//r/+v/6//r/+v/6//r/
+P/4//j/+P/4//n/+v/6//z//f/9//z/+//7//3//v/7//r/+f/4//r/+f/4//j/+v/7
//v/+//6//r/+v/6//f/9v/2//f/+f/3//b/9//6//r/+v/6//r//f/+//7//P/+/wAA
AQABAP///v/+//3//v/9//v/+v/4//j/+v/6//r/+v/6//r/+f/4//f/9v/0//T/9v/2
//T/9P/z//P/8//0//T/9P/2//b/9//3//n/9v/2//f/9v/0//P/8v/y//P/9P/2//b/
9v/1//T/9v/1//X/9f/3//f/9//3//X/9f/2//b/9f/1//T/9P/y//L/8v/y//T/9P/0
//X/8f/x//f/+/8DAA8AIgA0ADYAJAAEAOj/z/+5/6v/m/+P/5H/i/9w/03/Lv8E/+L+
6v4L/zD/W/+B/6D/s/+8/8H/z//g/+7/9P/4//v/+v/6//3//f/+////AQADAAcACQAL
AA0ADAAMAAsACQAMAA0ADQANAA8AEAARABEADwAPABAAEAARABEAEQARABIAFAAUABQA
FQAVABUAFgAWABgAGAAYABsAGwAcAB0AIQAhACIAIgAgACIAJAAmACYAJgAmACgAKwAs
AC4ALwAyADQANAA0ADQANgA4ADkAOgA6ADsAOgA+AEAAQwBFAEQARQBGAEgASQBJAEkA
SwBLAEsATQBNAEsASwBLAEsASwBKAEkASQBLAEoASgBKAEoASQBIAEYARABDAEIAQgBB
AD0AOgA2ADUAMgAyAC8ALgArACkAKAAkACIAHAAYABoAGAAXABYAEQAQAA0ADAAMAAoA
CAAIAAYABQAEAAMAAAAAAAAA//8AAP///v/+/wAAAQABAAEA//////3//f8AAAAAAQAC
AAAAAAD///7/AAAAAAAAAQADAAMAAwACAAAAAQABAAAAAAAAAAAAAAAAAAIAAgACAAIA
AgADAAMAAQABAP///v///wIABQAGAAcABwAHAAcABAAEAAQAAwADAAMABAAEAAUABgAG
AAYABAADAAMABAAEAAQABAAFAAMAAgABAAAAAAD///////8BAAIAAgABAAEA/////wEA
//////////8AAAAAAAD+//7///8AAAEA///+//3//P/7//z//f/+//z//P/8//z//P/8
//z/+v/8//z//P/8//r/+v/6//r/+v/6//r/+v/5//n/+f/4//b/9//3//b/9//3//n/
+v/6//r/+v/6//r/+f/4//j/+P/5//n/+f/2//b/9v/2//f/9v/2//f/9f/3//j/+f/1
//b/9v/2//b/9v/5//z//v/+//7/AAABAAEA/P/6//n/9//3//f/9v/2//b/9v/4//j/
9f/0//P/8v/x//D/7//u/+//8P/z//T/8v/y//H/8f/z//T/9P/0//L/8v/z//P/8//w
//D/8f/z//L/8v/y/+7/7f/s/+z/7//y//T/9v/1//P/8v/x//P/8//z//P/8//z//T/
9P/x//H/8P/w//D/8P/w//D/8v/w/+7/7//v//P/9//7/wEAEQAmADIALAAUAPT/2P/F
/7P/o/+T/4n/if9//17/Pf8c//L+3v7y/hX/OP9n/4v/oP+v/7r/w//R/+T/7v/w//L/
9f/2//b/+f/5//r/+//9////AQABAAEAAQACAAQABQAFAAYABwAHAAcABQAGAAcABwAJ
AAkACgAKAAoACQAIAAcACgAMAAwADAANAA0ADQAOABIAFAAUABQAFQAVABYAFwAWABUA
FQAUABYAGAAaABwAGwAaABkAGgAcAB4AIQAjACYAKAAoACgAJwAoACkAKQAtAC4AMAAw
ADMANAA2ADcANgA3ADgAOgA5ADkAOQA7AD8APwBBAEEAPwA/AD8APwA/AD4APQA9AD0A
PAA8ADwAPAA7ADoAOAA2ADUANAA0ADYAMwAxAC4AKwAoACgAJQAjAB8AHAAaABkAGAAT
ABAAEAAOAA0ADAAJAAgABQAEAAIAAAD+//7//v/9//z/+//7//z//f/9//v/+f/3//b/
+P/5//n/+f/3//f/9f/1//j/+P/5//r/+v/6//n/+P/4//j/+P/5//n/+f/5//j/+P/5
//n/+P/4//j/+P/4//r//P/8//z//P/8//3//f///////f/8//z//v8AAAAA////////
//8AAAAAAAD///////8AAAAAAQACAAIAAgD+//3//f/+/wAAAAAAAAEA///+//3//P/+
//3//f/9//3//v/+//3/+//5//n/+//7//v/+//7//z//P/8//r/9//3//f/9//2//b/
9v/2//f/+P/5//r/+P/2//T/8v/z//T/9f/0//T/9P/0//T/9v/2//b/9v/2//b/9v/2
//T/8//y//D/8v/z//P/8v/x//H/8//0//T/9P/0//T/8v/x//D/8P/y//P/8//z//D/
8P/w//D/8P/w//H/8//y//P/8//z//H/8f/x//H/7v/w//T/9P/0//T/9P/z//T/9P/y
//T/9v/3//f/9v/2//f/9//0//P/8f/w/+7/7v/w//D/8P/w//D/8P/v/+7/7f/s/+z/
7P/u/+7/7v/u/+3/7f/v//D/8P/w/+//7v/u/+3/7f/q/+r/6//t/+z/7P/s/+n/6f/p
/+r/7P/u/+//8P/u/+3/7f/t/+v/6//r/+v/7f/t/+7/7v/v/+//7v/u/+z/7P/s/+z/
7v/u/+7/7f/t/+3/7f/x//n/BQAWACoALgAeAAAA4P/H/7H/nf+T/4n/hf+H/3L/Uf80
/w7/5v7g/vv+Iv9J/2//jv+p/7j/v//N/9z/5P/o/+7/8//z//L/9P/z//X/9//6//3/
/f/9//3//f8AAAIAAwADAAIAAwADAAMABQAGAAcABwAJAAkACgAKAAkACQAJAAkACgAM
AAwADAANAA0ADQAOABAAEgASABIAEQARABIAEwAXABcAGAAYABoAHAAeACAAIAAgACAA
IgAhACIAJAAlACgAKgAqACoAKgAsAC4ALwAzADQANgA2ADkAOgA8AD0APAA9AD4AQABB
AEEAQQBDAEcARwBJAEkASwBLAEsASwBKAEgARgBFAEcARgBGAEYARgBFAEQAQgBCAEEA
QABAAD4AOwA5ADYAMwAwADAALQApACUAIgAgAB8AHgAZABYAFAASABEAEAANAAwACQAI
AAcABgAFAAYAAwABAP///f/+//7//v/9//r/+f/4//j/9v/3//f/9//3//f/9f/1//b/
9v/3//j/+v/6//n/+P/2//b/9v/3//n/+f/5//j/+v/7//v/+v/5//j/9//2//j/+v/6
//r/+v/6//v/+//9//3/+//6//r//P/+//7//v/9//z/+//7//z//f/9//v/+//8//z/
/f/+//7//v/6//n/+f/6//r/+v/6//v//v/+//7//v/7//n/+P/3//f/+P/4//f/+P/3
//j/+//5//n/+f/5//b/9v/2//T/8//z//P/8//2//b/9v/2//L/8v/y//L/8v/y//L/
8v/y//L/8v/w//L/8v/y//L/9P/0//T/9P/y//L/8v/y/+//7//v/+7/8P/x//H/8P/s
/+v/7P/s/+7/7v/u/+7/7//v/+//8P/u/+//7//v/+7/7v/u/+7/7f/s/+z/7f/t/+//
8P/x/+//7//u/+z/7P/s/+z/7v/w//H/8P/0//b/9//3//X/9P/0//P/8P/v/+3/7P/o
/+j/6v/q/+v/7P/t/+7/6//q/+n/6P/o/+j/6v/q/+j/6P/n/+f/5//o/+j/6P/o/+j/
6f/p/+f/5P/k/+X/5v/m/+f/6P/l/+X/5f/m/+f/6P/o/+j/6v/p/+n/6f/o/+f/5v/l
/+f/5//o/+j/5//n/+b/5v/m/+b/5v/m/+T/5P/m/+f/5f/l/+f/6//x////EAAkACoA
HAD+/+D/x/+x/53/if97/33/gf9s/0H/Hv/4/tD+zP7p/hD/P/9p/4D/kf+m/7P/vf/M
/9r/4v/o/+n/6P/o/+v/6//u/+//8f/z//P/8//z//P/9f/4//r/+//6//v/+//7//n/
+v/7//v//P/9////AAD//////////wAAAgACAAIABQAFAAUABgAKAAwADAAMAAwACwAL
AAsADwAPABAAEAAQABIAFAAWABYAFgAWABgAGQAaABwAHQAcAB4AHgAeACIAJAAmACcA
JwAoACoAKgAtAC4AMAAxADAAMQAyADQAMwAzADMANQA3ADcAOQA5ADsAOwA7ADsAPQA8
ADsAOwA7ADoAOgA6ADYANQA0ADIAMAAvAC4ALgAwAC0AKwAoACUAIgAiAB8AGwAXABQA
EgARAA==
         </WaveFormData>
      </LeadData>
      <LeadData>
         <LeadByteCountTotal>10000</LeadByteCountTotal>
         <LeadTimeOffset>0</LeadTimeOffset>
         <LeadSampleCountTotal>5000</LeadSampleCountTotal>
         <LeadAmplitudeUnitsPerBit>4.88</LeadAmplitudeUnitsPerBit>
         <LeadAmplitudeUnits>��V</LeadAmplitudeUnits>
         <LeadHighLimit>2147483647</LeadHighLimit>
         <LeadLowLimit>268435456</LeadLowLimit>
         <LeadID>V3</LeadID>
         <LeadOffsetFirstSample>0</LeadOffsetFirstSample>
         <FirstSampleBaseline>0</FirstSampleBaseline>
         <LeadSampleSize>2</LeadSampleSize>
         <LeadOff>FALSE</LeadOff>
         <BaselineSway>FALSE</BaselineSway>
         <ExcessiveACNoise>FALSE</ExcessiveACNoise>
         <MuscleNoise>TRUE</MuscleNoise>
         <LeadDataCRC32>2304083630</LeadDataCRC32>
         <WaveFormData>
SP9I/0j/SP8t/xT/+/7i/gj/LP9Q/3T/hv+Y/6r/vP/H/9L/3f/o/+r/7P/u//D/8f/y
//P/9P/2//j/+v/8//7//v/+//7///8AAAEAAgACAAIAAgACAAQABAAEAAQABgAGAAYA
BgAIAAgACAAIAAgACAAIAAgACwAMAA0ADgAQABAAEAAQABEAEgATABQAFAAUABQAFAAY
ABoAHAAeAB8AIAAhACIAJQAmACcAKAApACoAKwAsAC0ALgAvADAAMwA0ADUANgA6ADwA
PgBAAEMARABFAEYASABIAEgASABIAEgASABIAEYARgBGAEYARwBIAEkASgBIAEYARABC
AEEAQAA/AD4AOwA6ADkAOAA1ADIALwAsACgAJgAkACIAHgAcABoAGAAWABQAEgAQAAwA
CgAIAAYABQAEAAMAAgD///7//f/8//r/+v/6//r/+P/4//j/+P/2//b/9v/2//T/9P/0
//T/9v/2//b/9v/4//j/+P/4//j/+P/4//j/9//2//X/9P/2//b/9v/2//n/+v/7//z/
/P/8//z//P/8//z//P/8//7//v/+//7//v/+//7//v8AAAAAAAAAAAAAAAAAAAAAAgAC
AAIAAgAAAAAAAAAAAAIAAgACAAIAAQAAAP///v///wAAAQACAAAAAAAAAAAA/f/8//v/
+v/8//z//P/8//z//P/8//z/+//6//n/+P/2//b/9v/2//T/9P/0//T/9v/2//b/9v/1
//T/8//y//L/8v/y//L/8v/y//L/8v/y//L/8v/y//D/8P/w//D/8P/w//D/8P/w//D/
8P/w//D/8P/w//D/8P/w//D/8P/v/+7/7f/s/+z/7P/s/+z/7P/s/+z/7P/v//D/8f/y
//H/8P/v/+7/7v/u/+7/7v/w//D/8//0//b/9v/3//r/+v/6//n/+P/4//j/9//2//T/
8v/x//H/8f/y//L/8v/1//X/9P/0//L/8f/x//H/8f/w//D/7//u/+3/7f/u/+z/7P/s
/+z/7f/u/+//7//t/+3/6//q/+r/6v/o/+b/6P/q/+v/6//q/+n/5//m/+f/6P/p/+r/
6P/o/+n/6f/p/+n/6P/o/+j/6P/o/+j/5P/k/+b/6P/o/+b/5v/o/+z/8v///xYAMwBI
AEwAPwArAB4AGwAfACcAIQAaABAA5v+j/2b/JP/l/s/+5v4H/zT/Zf+E/5T/ov+y/8D/
zf/a/+L/5v/o/+7/8f/x//L/9P/4//n/+v/8//v/+//9//3//v8AAAEAAgAAAAEAAQAB
AAMABAAFAAUABAAEAAMABAAHAAgACgALAAkACwAMAAwACgALAAsADAAOABEAEwAVABQA
FAAWABcAFwAYABoAGwAcABwAHgAgACAAIAAhACMAIgAjACUAJgAoACsALAAsAC8AMwA4
ADoAOQA6AD0APgA+AD0APQA+AEAAQwBGAEoASQBKAEsATABNAE4ATwBPAE8ATwBQAFEA
UABNAEsASQBMAEwATQBOAEwASQBIAEQARQBDAEMAQwBBAD4APAA6ADYAMAAvACwAKgAm
ACMAIgAgAB4AGgAaABUAFAASABAADAAIAAcABgAEAAIAAAD//wEAAAD/////AAD/////
/f/7//v/+//7//r/+v/6//r/+//8//z//f/9//3//P/7//3//f/9//3//f/8//z//f8A
AP7//v/+/wAAAQABAAEAAQABAAEA/////wEAAQABAAMABAAEAAQABgAGAAUABAACAAQA
BwAHAAYABQAEAAMABwAIAAkACgAJAAkACQAKAAgACQAJAAsACwAJAAgABwAHAAcABwAH
AAYABgAGAAYAAwACAAIAAgAEAAQABAAEAAUABAAEAAQAAwACAAEAAAD+//7//f/8//3/
/f/+/////f/9//3//f///////f/9//v/+//6//r/+//7//v/+f/6//r/+v/6//j/+P/4
//n/9//3//f/9f/3//f/9//2//T/9v/2//T/9v/2//j/+P/3//X/9P/0//b/9f/y//L/
9P/1//b/9v/0//T/9P/0//L/8v/z//T/9v/0//b/9v/2//b/+v/8//3//v/9/wAAAAAA
AP///v/+//7//f/8//r/+P/1//X/9f/2//j/+P/5//n/+P/4//j/9//3//f/9//2//f/
9//3//f/9P/0//P/8v/z//T/9f/2//T/8//z//P/8//y//L/8v/w/+7/7v/w/+7/7f/s
/+v/7f/u/+//8P/w//D/8P/w/+//7//v/+//8P/w//D/8P/u/+7/7v/u//D/8v/w/+z/
6v/s/+7/9P/9/w4AKQBIAFoAVwBJADgAKwAlACUAKQAqACoAGADj/5z/Wv8Z/+H+0P7f
/gD/M/9m/4T/lv+o/7b/v//M/9z/7P/y//L/9f/1//b/+P/4//n/+v/8/wAAAQAEAAUA
BQAGAAYABgAFAAUABAADAAUACAALAA0ACgAKAAkACgAKAAoACwALAAwADwARABIAEgAT
ABMAFAASABMAEwATABQAFAAWABcAGQAaABwAHQAgACAAIgAkACMAIgAiACMAJQAnACoA
LAAuADEAMgAyADEAMwA2ADYAOQA6AD0APgBAAEEAQwBGAEgASQBKAEwASwBKAEkASABM
AE4AUABRAFAATwBPAE8AUQBPAE4ATQBQAFAAUQBSAFAATQBMAEgASQBHAEcARwBFAEIA
QAA+ADoANAAzADAALwAsACoAKgAmACQAIAAgABwAGgAXABQAEgAOAA0ADAAIAAYABAAD
AAYABgAGAAcABQADAAIA//////////////z//P/8//z/+v/6//n/+f/7//3//v////7/
/f/8//v/+//6//r/+/8AAP7//v/+//7//////////////////f/9/////////wEAAgAC
AAIAAgACAAEAAAD+/wAAAwADAAUABQAFAAUABQAEAAMAAgADAAMAAwAEAAIAAwADAAUA
BwAFAAQAAwADAAMAAwADAAIAAgACAAIAAQAAAAAAAAD+//7//v/+/////v/+//7/AAAA
AAAAAAD9//z/+v/4//n/+f/6//v/+f/5//n/+f/5//n/9//3//X/9f/0//T/9v/3//j/
9//0//T/9P/0//L/8v/y//P/9P/1//b/9f/z//P/8//y//H/8v/x/+7/8f/y//X/9v/0
//P/8//0//L/8f/u/+7/7//x//P/9P/w//L/8v/w//D/8v/y//L/8v/4//r/+//8//3/
AAAAAAAA/f/8//z//P/5//j/9v/0//P/8//z//T/9P/0//X/9f/2//b/9v/1//P/8//z
//L/8v/x//D/7//y//T/9f/2//X/9P/z//L/8v/x//H/8f/t/+z/7P/s/+r/6P/o/+r/
7f/t/+3/7f/q/+r/6v/q/+z/7P/s/+z/6//r/+v/6//o/+j/6P/o/+v/7P/t/+7/7P/q
/+r/6P/o/+r/8v/+/wsAIgA9AE4ATAA5ACMAGAATABMADwABAPL/4v+8/3//SP8K/9H+
w/7c/v/+LP9X/3b/jP+e/7D/vv/P/97/5v/s//D/9P/1//X/9v/4//n/+f/5//r/+//7
//3//f8AAAIAAwAEAAMAAwACAAEAAQACAAMAAwADAAQABAAGAAgACAAJAAkACQALAAwA
DAAMAA0ADQAOAA0ADwAQABEAEgASABQAFQAVABYAGAAZABgAGAAaABwAHgAeAB8AIQAh
ACEAIgAiACUAKQArACwALQAvADIAMgAzADQANwA4ADoAOwA9AEAAQABBAEIARABHAEgA
SQBKAEkASgBLAEsASwBLAEwATQBNAEsASgBJAEsASgBKAEoARwBFAEUAQgBAAD0APAA7
ADsAOAA2ADQAMQAsACwAKgAqACYAIwAiAB8AHAAXABYAEwASABAADgAMAAgABwAGAAQA
AgAAAP/////+//3//f/8//v/+//5//j/+f/6//v/+P/4//j/+P/4//j/9//3//j/+f/5
//n/+//7//v/+//7//r/+v/7//3/+v/5//j/9v/3//f/9//4//n/+v/5//3/////////
/f/+//7//v8AAAAA///+//3//v8AAP//AQABAAEAAQAAAAAAAAAAAAEAAQABAAIAAAAB
AAEAAwAFAAMAAgABAAEAAQABAAEAAgACAAIAAgD///7//v/+//7//v/+//7//f/8//z/
/P/8//z//P/8//n/+P/2//T/9f/1//b/9//3//f/9//3//X/9f/z//P/8//z//L/8v/z
//P/8//x//H/8v/z//T/8v/y//L/8//x//H/8f/v//H/8f/x//D/7v/w//D/7v/u/+7/
8P/w//D/7//v//D/8P/v/+z/7P/q/+v/7P/s/+3/7v/v//D/8P/w/+7/7v/u/+7/9P/2
//f/+P/5//z//P/8//n/+P/4//j/9f/0//L/8P/t/+3/7f/u//H/8v/0//X/8//y//H/
7//v/+//7//u/+//7//v/+//7v/u/+3/7P/q/+r/6v/q/+j/5//n/+f/5v/m/+f/6P/m
/+T/5P/m/+f/5//n/+f/5v/m/+b/5v/m/+b/5v/m/+f/5//n/+f/5v/m/+b/5v/k/+T/
5P/k/+b/5v/m/+L/4P/i/+j/8v8HACYAQwBOAEYALwAbABIAEQAXABsAEwAMAPr/xP+B
/0T/Bv/T/s3+6P4L/zr/Zf9+/5L/ov+u/77/0//g/+T/5v/q/+7/7f/t/+7/8P/0//X/
9v/4//j/9//4//f/+P/6//v//P/+//////////3//v////////8AAAAAAgAEAAQABQAF
AAcACQAKAAoACAAJAAkACgAJAAsADAANAA4ADgAQABEAEwAUABYAFwAYABgAGgAcABwA
HAAdAB8AIAAhACMAJAAlACcAJwAmACgAKwAvADAAMgA0ADgAOgA7ADsAPAA+ADwAPQA+
AEAAQgBEAEYASABJAEoASwBLAEkASQBKAEsATQBLAEoASQBHAEYARgBGAEMAQQBBAD4A
PQA7ADsAOwA3ADQAMgAwAC8AKgAqACgAJAAgAB0AHAAZABYAEQAQABAAEAAPAA4ACgAG
AAUABAACAAAA/v/9//v/+v/5//n/+P/3//f/9f/0//X/9v/3//T/9P/0//T/9v/2//X/
9f/0//X/9f/1//P/8//z//P/9f/0//T/9f/4//b/9v/2//j/+f/5//n/+f/5//n/9//5
//v/+//7//n/+v/6//r/+v/6//n/+P/4//r//f/9//3//f/9//3/AAAAAAAAAAD9//3/
/f/+/wAAAQABAAMAAwABAAAA//////////////7//v/+//7/+//6//r/+v/8//z//P/8
//n/+P/4//j/9v/2//b/9v/3//j/+P/4//b/9f/1//X/8//z//P/8//1//X/8//z//P/
8//y//L/8f/x//H/7//w//D/8P/w/+//7v/t/+3/7//v/+//7f/t/+3/7f/s/+z/7v/u
/+z/7P/s/+7/7v/w/+//7//w//D/7//s/+z/6v/r/+z/7P/s/+z/7P/s/+7/7P/t/+7/
8P/w//D/8P/w//P/9P/0//T/9//6//r/+v/3//b/9v/2//f/9v/0//L/8f/x//H/8v/w
//D/8f/x/+7/7v/u/+3/8P/x//L/8v/x/+//7f/r/+v/7P/s/+z/7f/u/+//8P/w/+//
7//v/+v/6v/q/+r/5v/k/+T/5v/p/+n/6f/p/+r/6v/q/+r/6P/o/+j/6P/p/+n/6f/p
/+j/6P/o/+j/5v/m/+b/5v/m/+j/6v/m/+T/4v/m//L/BQAaADcAUABYAEcALwAiACUA
KwAtACkAJAAYAPT/sf9s/yz/7/7N/tb+9f4g/0//cv+K/5z/qP+y/8P/1v/o/+z/7P/w
/+//7//w//L/9P/1//b/+P/4//f/+P/3//n//P/+/wAAAgADAAMAAwACAAIAAgABAAMA
BAAEAAYACAAIAAkACQAHAAkACgAKAAwADQANAA4ADwARABIAEwAUABQAFgAXABUAFgAY
ABkAHAAcAB4AIAAgACAAIQAjACYAJwApACoALAAvADAAMAAvADEANAA0ADMANAA3ADgA
PAA9AD8AQgBCAEMARABGAEkASgBLAEwATABMAEwASwBMAE0ATwBRAFMAUQBQAE8ATgBM
AEsASgBHAEUARQBCAEMAQQBBAEEAPwA8ADoAOAA3ADIAMgAwACwAKAAlACQAIQAeABkA
GAAVABQAEgAQABAADAALAAoACAAGAAQAAwAFAAQAAwADAAAA//////3/+//7//v/+//4
//j/+P/4//v//P/8//3//f/9//z/+//7//v/+//7//3//P/8//3////8//v/+v/6//v/
+//7//7///8AAP//AQADAAMAAwABAAIAAgACAAAAAAD///7//P/+/wEAAQACAAMABAAF
AAYABgAGAAYABQAFAAUABgAGAAcABwAJAAgABQADAAEAAAD///7//f///wIABQAIAAUA
BAAEAAQAAwACAAEAAAD///7//v/+//7//v/+//7/+v/6//n/+P/6//n/+f/5//r/+//8
//3/+v/5//b/9f/4//n/+f/6//v/+//7//n/+P/4//j/+P/2//b/9v/3//n/+f/5//f/
9//3//f/9v/0//b/9v/0//b/9v/4//j/9//1//T/9P/0//P/8P/w//L/8//0//T/8v/0
//T/9P/0//T/+P/6//v//P/7//7//v/+/////v/+//7//f/8//r/+P/3//f/9//4//b/
9v/3//f/9v/2//b/9f/3//f/9//2//T/8//y//H/8v/0//X/9v/0//T/9P/0//T/8//z
//P/8P/u/+3/7P/r/+r/6//u/+//7//v/+//7v/u/+7/7v/u/+7/7v/u/+//7//v/+//
7f/s/+v/6v/t/+7/7//w/+z/7v/s/+z/6v/s//T//v8JAB4AOwBSAFIAQQAtAB4AFQAX
ABUACQD6/+r/xP+J/1L/Ev/V/sH+1v75/ib/V/96/5D/pP+0/8L/0f/g/+j/7P/w//L/
9v/3//n//P/7//v/+//8//7///8CAAMAAgAEAAUABgAGAAcABwAHAAcACAAJAAkACQAK
AAoADAALAAoACgAJAAsADQAOAA4AEAARABEAEgASABMAEwATABQAFAAWABcAGQAaABwA
HQAcABwAHgAgACAAIAAhACMAJQAnACoALAAsAC8AMAAwAC8AMQA0ADQANQA2ADkAOgA+
AD8AQQBEAEIAQwBEAEYASQBKAEsATABNAE4ATwBPAE8ATwBQAFEATwBNAEwASwBNAEwA
TABMAEsASQBJAEYARABBAEAAPwA/ADwAOgA4ADUAMAAwAC4ALQAqACgAKAAlACIAHQAc
ABYAFAARAA4ADwAMAAwADAAIAAYABAADAAUABAADAAMAAgABAAEA///9//3//f/9//z/
/P/8//z//P/8//v/+//8//3//f/9///////////////+//7///8AAP7//v/+//7/////
////AQABAAEA//8BAAMAAwADAAEAAgACAAIAAgACAAEAAAABAAQACAAJAAgABwAGAAUA
BgAGAAYABgAHAAcABwAIAAoACwALAA0ACwAJAAgABwAHAAcABwAHAAQABAAEAAQABAAE
AAUABgAGAAYABgAGAAQAAgABAAAAAAAAAAAAAAABAAIAAgACAP///f/8//v//P/9//7/
///9//3/+//7//v/+//6//r/+//7//v/+f/2//b/9v/2//j/+v/8/////P/7//r/9//5
//n/+f/4//b/+P/4//b/9v/2//j/+P/5//n/+v/8//v/+f/1//T/9f/3//n/+v/5//j/
9//2//L/8P/w//P/9P/1//b/+//8//z//P/9/wAAAAAAAAEAAAAAAAAA///+//z/+v/3
//f/9//4//j/+P/5//n/+P/4//j/9//3//f/9//2//j/9//2//X/9f/2//b/9v/2//b/
9v/2//T/8//z//P/8f/w//D/8P/u/+z/7P/u/+//7//v/+//7v/u/+7/7v/u/+7/7v/u
/+3/7f/t/+3/7f/u/+//8P/w//D/8P/w//D/7v/u/+z/6P/o/+7/+P8FABYAMwBMAFIA
SQA3ACgAIQAfACcAJwAeABIA+v/D/4D/Qv8D/9n+2v73/hz/S/92/5L/pP+w/7z/zf/c
/+b/6v/u//L/9P/1//f/+v/8//3//v8AAAEAAQADAAMAAwAEAAQABAAGAAcABwAHAAkA
CgALAAsACwAMAAwADgAMAAwADQANAA0ADwAQABAADgAPAA8AEAASABUAFwAZABoAGgAc
AB0AGwAcAB4AHwAgACAAIgAkACYAJgAnACkAKgArAC0ALgAuADEAMgAyADUANwA6ADoA
OwA8AD8AQABCAEMARQBIAEYARwBIAEoASQBKAEsATABOAFAAUgBTAFMAUwBUAFUAVwBV
AFQAUwBQAE4ATQBMAE0ASwBLAEgASABHAEgASQBGAEIAPwA8ADkANAA0ADIALgAqACcA
JgAmACQAIAAgABsAGgAYABYAFAAQAA8ADgAOAAwACgAJAAgABgAEAAMABAADAAMAAQD9
//3//f/9//3//v///wAA/v/+//3//f/8//3//f/9//3//f/9//3////+//7///8EAAIA
AgACAAAAAQABAAEA/////////f///wEAAQABAAMABAAEAAQAAgACAAEAAAABAAQACAAJ
AAcABwAHAAcABgAGAAYABgAFAAUABQAGAAYABwAHAAkABwAFAAQAAwAFAAUABQAFAAQA
BAAEAAQAAQAAAAAAAAD+//7//v/+/wAAAAABAAIAAAAAAAAAAAD+//7//f/8//z/+//7
//v//f/9//3//f/6//n/9v/1//f/+f/6//z//P/7//r/9//2//b/9v/2//T/9P/0//X/
9f/1//X/8//1//X/9f/0//b/+P/4//b/+P/4//r/+v/3//X/9P/0//T/8//w//D/8f/z
//X/9v/0//T/9P/0//D/8P/x//L/9P/w/+7/8P/0//b/9v/2//b/+f/6//r/+v/9/wAA
AAAAAP3//P/8//z//f/8//r/+P/5//n/+f/6//j/+P/5//n/+P/4//j/9//1//X/9f/0
//T/8//y//H/7//w//D/8P/y//L/8v/y//T/8//z//P/8P/u/+3/7P/t/+z/7f/w//D/
7//u/+3/7P/s/+z/7P/u/+7/7v/u/+3/7f/t/+3/7P/s/+z/7P/s/+z/7P/s/+7/7P/s
/+z/6P/q/+7/9P8BABQALwBMAF4AVwBFADQAKwApAC0ALQAkABgA/P/F/4D/QP8B/9H+
zP7n/g7/Pf9q/4r/oP+s/7b/xf/W/+T/6v/w//T/8//z//T/9v/4//n/+v/8/wAAAQAE
AAUABAAEAAMAAgADAAUABgAHAAcACAAJAAkABwAIAAgACgAKAAoACwALAAsADQAOAA4A
DgAPAA8AEAAPABEAEgATABYAFgAYABkAGwAcAB4AHwAfAB4AHwAgACIAIgAjACUAKAAp
ACsALAAuADEAMgAyADEAMwA2ADYANwA4ADsAPABAAEEAQwBGAEYARwBIAEoASwBMAE0A
TgBNAE4ATwBPAE8ATwBQAFEATwBNAEwASwBNAEwATABMAE0ASwBLAEgARwBFAEUARQBC
AD4AOwA4ADcAMgAyADAALwAsACoAKgAlACIAHQAcABsAGgAYABYAEgAOAA0ADAAKAAgA
BgAFAAUABAADAAMAAQD///7/+//7//v/+//7//z//P/8//z//P/8//v/+//8//3//f/9
//v/+//7//v/+//6//r/+/8AAP7//v/+//7//////////f/9//3/+//9////////////
AAAAAAAA/v/+//3//P/9/wAABAAFAAUABQAFAAUABQAEAAMAAgABAAEAAQACAAQABQAF
AAcABgADAAEA//8AAAEAAgADAAAAAAAAAAAA/f/8//z//P/+//7//v/+//3//P/8//z/
/P/8//z//P/7//z//P/8//z/+//7//v/+v/5//j/9//5//n/9//3//X/9f/0//T/9//3
//f/9f/0//T/9P/0//T/9P/0//X/8//z//P/8f/x//H/8f/w/+7/8P/w/+7/8P/w//L/
8v/0//P/8//0//T/8//w//D/8P/x//L/8v/w//D/8P/w//D/8P/x//L/8f/y//P/8v/w
/+7/8P/w//D/8P/2//j/+f/6//n//P/8//z/+v/4//f/9v/2//b/9f/0//X/9f/1//b/
8//y//L/8f/w//D/8P/v//D/8f/y//L/8v/x//D/7//v//D/8P/w/+7/7v/u/+7/7P/r
/+v/6//r/+r/6v/q/+b/5P/k/+b/6v/r/+z/7f/q/+r/6v/q/+z/7P/s/+z/6//r/+v/
6//o/+j/6P/o/+j/6P/o/+j/6v/o/+b/5v/o/+r/7P/0////FAA1AE4AUgBDAC0AHAAT
ABMAFQARAAgA9v/W/5v/XP8c/93+u/7G/uX+EP9H/3L/iP+a/6r/tv/J/9z/6P/q/+z/
7v/x//H/8v/0//b/9//4//r/+//7//3//f/+/wAAAQACAAIAAwADAAMAAwAEAAUABQAF
AAYABgAIAAYABgAHAAcACQALAAwADAAMAA0ADQAOABEAEwAUABUAFAAUABYAFwAWABYA
FwAXABoAGgAcAB4AHAAcAB0AHwAiACMAJQAmACoALQAuAC4ALgAvADEAMAAzADQANwA4
ADoAOwA9AEAAQABBAEIARABDAEQARQBGAEgASgBMAE0ATABLAEsASwBNAEsASgBJAEcA
RgBGAEYARQBDAEMAQAA9ADsAOwA7ADoAOAA3ADYAMwAuAC4ALAAqACYAIwAiAB4AHAAY
ABgAFwAWABQAEgAOAAoACQAIAAYABAACAAEAAQAAAP////8AAP/////9//n/+f/5//n/
+P/4//j/+P/4//j/9//3//j/+f/5//n/+//7//v/+//5//j/+P/5//z/+v/6//r/+v/7
//v/+//5//n/+f/3//v//f/9//3///8AAAAAAAACAAIAAQAAAP7/AAADAAMAAwADAAMA
AwAEAAQABAAEAAUABQAFAAYABAAFAAUABwAFAAMAAgABAAIAAwAEAAUAAgACAAIAAgAD
AAIAAgACAAAAAAAAAAAA///+//7//v/+//7//v/+//7//v/9//z/+v/5//n/+f/3//f/
9//3//j/+f/4//n/9v/1//P/8v/1//X/9f/z//T/9P/0//T/9P/0//T/9f/3//f/9//1
//T/8//y//D/8P/y//L/8P/w//D/8v/y//T/8//z//T/9P/z//D/8P/w//H/8v/y//D/
8P/w//D/8P/w//H/8v/x//L/8//y//D/8P/w//L/7f/w//L/9P/0//T/9P/2//b/9f/0
//f/+v/6//r//P/8//3//v/8//r/9//0//P/8//z//T/9v/2//f/9//0//T/9P/z//H/
8f/x//D/8v/x//D/7//v//D/8P/w//D/8P/w//D/7v/t/+3/7f/t/+z/7P/s/+r/6P/o
/+r/7f/t/+3/7f/q/+r/6v/q/+j/6P/o/+j/6v/r/+z/7f/u/+7/7v/u/+z/7P/s/+z/
7P/u/+7/6v/q/+r/7P/w//v/CgAlAEYAWABVAEMALgAjABsAHwAnACQAHgAMANv/mP9a
/xv/4/7M/uH+Bv8z/17/gP+c/7D/uv/J/9j/4P/m/+7/8P/v/+//8P/y//X/9//5//z/
/f/9///////+/wAAAQACAAAAAQABAAEAAgAEAAYABwAJAAoACgAMAAoACgALAAsACwAN
AA4ADgAOAA8ADwAQABEAEwAUABUAFAAUABYAFwAZABoAHAAdAB4AHgAgACIAJAAkACUA
JwAmACcAKQAqACwALwAwADAAMQAzADYANgA5ADoAPQA+AD4APwBBAEQAQgBDAEQARgBH
AEgASQBKAE0ATgBPAE8AUABRAFMAVQBUAFEATwBNAE8ATgBOAE4ATwBNAE0ASgBJAEcA
RwBHAEUAQgBAAD4AOwA2ADYANAAwACwAKQAoACYAJAAgACAAHQAcABoAGAAUABAADwAO
AA0ADAALAAsACgAIAAYABQAGAAUABQADAAAA///+//3//v/+//7//v/+//7//f/9//7/
///////////////////9//z//P/9/wIAAAAAAAAAAgADAAMAAwACAAEAAAD9/wEAAwAD
AAMAAwAEAAQABAAGAAYABQAEAAIABAAHAAcABwAHAAcABwAIAAgACAAIAAUABQAFAAYA
BgAHAAcACQAHAAUABAADAAUABQAFAAUABQAGAAcACAAGAAQAAwACAAIAAgACAAIAAwAC
AAIAAgACAAIAAgACAAAAAAD///7//P/7//v/+//9//3//f/9//v/+//5//n/+//7//r/
+v/5//n/+f/3//f/+P/5//r/+v/6//r/+//5//n/+f/3//X/9f/1//T/9v/4//j/9v/z
//L/8//y//P/8//0//b/9//3//X/9v/0//X/9v/2//b/9v/2//b/9P/0//X/9v/1//b/
9//2//b/9v/2//T/9P/0//T/+f/6//r/+v/8/wAAAQACAP///v/+//7/+//6//j/9v/1
//X/9f/2//f/+P/6//v/+P/4//j/9//3//f/9//2//b/9f/0//P/8//0//T/9P/y//L/
8v/y//L/8f/x//H/8f/w//D/8P/u/+z/7P/u/+//7//v/+//8P/w//D/8P/v/+7/7f/s
/+//7//v/+//7v/u/+7/7v/u/+7/7v/u/+7/7P/u//D/7v/q/+7/9P/9/w4AKQBIAFwA
WwBHADYAKQAlACUAIwAcABYABADT/4z/SP8J/9H+wv7X/vz+Mf9g/3r/jv+m/7j/w//S
/+L/7P/w//L/8f/x//L/9P/3//n/+//+//3//f//////AQAEAAYACAAGAAcABwAHAAUA
BgAHAAcACAAKAAsADgAMAAwADQANAA8AEQASABIAEAARABEAEgAUABcAGQAbABsAGgAb
ABsAGwAcAB4AHwAgACAAIgAkACQAJAAlACcAKAApACsALAAsAC8AMAAwADIANQA5ADoA
OQA6AD0APgBAAEEAQwBGAEYARwBIAEoASQBKAEsATABPAFAAUQBRAFEAUQBSAFMAVQBT
AFIAUQBRAFAAUABQAE0ASwBLAEgARQBDAEMAQwBCAEAAPwA+AD0AOAA4ADYAMwAuACoA
KAAoAA==
         </WaveFormData>
      </LeadData>
      <LeadData>
         <LeadByteCountTotal>10000</LeadByteCountTotal>
         <LeadTimeOffset>0</LeadTimeOffset>
         <LeadSampleCountTotal>5000</LeadSampleCountTotal>
         <LeadAmplitudeUnitsPerBit>4.88</LeadAmplitudeUnitsPerBit>
         <LeadAmplitudeUnits>��V</LeadAmplitudeUnits>
         <LeadHighLimit>2147483647</LeadHighLimit>
         <LeadLowLimit>268435456</LeadLowLimit>
         <LeadID>V4</LeadID>
         <LeadOffsetFirstSample>0</LeadOffsetFirstSample>
         <FirstSampleBaseline>0</FirstSampleBaseline>
         <LeadSampleSize>2</LeadSampleSize>
         <LeadOff>FALSE</LeadOff>
         <BaselineSway>FALSE</BaselineSway>
         <ExcessiveACNoise>FALSE</ExcessiveACNoise>
         <MuscleNoise>TRUE</MuscleNoise>
         <LeadDataCRC32>2411484115</LeadDataCRC32>
         <WaveFormData>
nv+e/57/nv95/1b/M/8Q/y7/Sv9m/4L/kf+g/6//vv/H/9D/2f/i/+P/5P/l/+b/5//o
/+n/6v/t/+7/7//w//D/8P/w//D/8v/y//L/8v/z//T/9f/2//X/9P/z//L/8//0//X/
9v/4//j/+P/4//j/+P/4//j/+f/6//v//P/+//7//v/+////AAABAAIAAAAAAAAAAAAE
AAYACAAKAAwADAAMAAwADwAQABEAEgATABQAFQAWABgAGAAYABgAGgAaABoAGgAeACAA
IgAkACUAJgAnACgAJgAmACYAJgAkACQAJAAkACQAJAAkACQAJgAmACYAJgAjACIAIQAg
AB0AHAAbABoAGAAYABgAGAAVABQAEwASAA8ADgANAAwACgAKAAoACgAHAAYABQAEAAIA
AgACAAIAAAAAAAAAAAD///7//f/8//r/+v/6//r/+v/6//r/+v/4//j/+P/4//j/+P/4
//j/+P/4//j/+P/6//r/+v/6//r/+v/6//r/+P/4//j/+P/6//r/+v/6//v//P/9//7/
/v/+//7//v/+//7//v/+/wAAAAAAAAAA/v/+//7//v8AAAAAAAAAAAIAAgACAAIABAAE
AAQABAACAAIAAgACAAQABAAEAAQAAwACAAEAAAABAAIAAwAEAAMAAgABAAAA///+//3/
/P/8//z//P/8//z//P/8//z/+v/6//r/+v/4//j/+P/4//j/+P/4//j/+P/4//j/+P/3
//b/9f/0//T/9P/0//T/8v/y//L/8v/0//T/9P/0//L/8v/y//L/8v/y//L/8v/y//L/
8v/y//T/9P/0//T/9P/0//T/9P/z//L/8f/w/+7/7v/u/+7/8P/w//D/8P/y//L/8v/y
//H/8P/v/+7/8P/w//D/8P/x//L/9P/4//r/+v/7//7/AAAAAP3//f/9//3//P/7//v/
+//5//n/9//4//j/+P/7//v/+//7//r/+v/6//n/+v/6//r/+v/1//T/9P/0//P/8//x
//H/8//0//X/9f/0//T/8f/v/+//7//u/+v/6//t/+//7//t/+3/7P/s/+z/7f/u/+//
7f/u/+7/7v/u/+7/7f/t/+3/7f/t/+3/6P/o/+r/7f/t/+3/7//v//P/+v8HAB4APABa
AHQAfwCGAJUAqwDKAOsA+ADnALUAYAD8/6L/Wv8l/w7/Ff8t/1H/fv+Y/6P/sP++/8n/
0//e/+X/6P/p/+3/7//w//H/8v/0//X/+P/4//b/+P/5//n/+//7//3//v/8//3//f/9
//////8BAAEAAAD///7//v8CAAMABAAFAAUABgAGAAUAAwADAAMAAwAHAAgACQAKAAwA
DAAMAA0ACwANAA4ADgAMAA4ADwARABMAEwATABMAEwATABQAFQAXABkAGQAZAB4AIQAj
ACQAIwAlACYAJQAkACMAJAAkACcAKQAsAC0AKwArACwALAArACwALgAuAC0ALAAsACwA
KgAoACYAIwAmACYAJwAoACQAIwAiACEAIwAhACAAIAAfAB4AHQAcABkAFwAWABQAFQAU
ABEAEQAPAA8ADQANAA8ADQALAAsACQAGAAUABAAEAAMAAgABAAMAAwADAAMAAgACAAEA
AQAAAAAA//////7//v/+//z///8AAAAAAQD//wAAAAABAAEAAQABAAEAAQABAP//AgAD
AAMAAgACAAMABQAGAAcABQAFAAUABQAEAAYABgAFAAYABwAHAAYABgAHAAcABwAFAAYA
CQAKAAgACAAIAAcACAALAAwADQAMAAwADAAMAAwADAAMAAwADAAMAAoACgAKAAoACwAL
AAoACgAKAAgABwAGAAUABQAHAAcABgAGAAgABwAHAAcABgAFAAQAAgABAAEAAAD8////
AAABAAIAAgACAAEAAQABAP////////7//v/+//7//v/+//7//v8AAP3///////3//P/8
//z/+v/6//v/+//8//z//P/6//j/+v/6//j/+P/5//z//f/8//r/+f/5//r/+v/4//j/
+v/8//z/+//7//v/+//7//n/+P/4//n/+//4//n/+v/7//z///8CAAIAAgABAAQABgAG
AAQABQAGAAcABAADAAEAAQD9//3//f/+/wAAAAABAAEAAQABAAIAAgAAAP///v/+/wEA
AgAAAAAA/f/8//z/+//6//v//f/+//z/+//6//r/+f/3//f/9//2//P/8//1//b/9f/0
//P/8//0//T/9f/1//X/9f/2//T/9P/0//T/9P/1//b/9//1//X/9P/0//T/9f/x//H/
8//1//X//P8HABgAMgBSAGwAfQCGAJEAnwCwAMkA4gDtANkAnABAAN7/iP9H/xr/Cf8N
/yP/UP+A/5f/pP+0/8H/yf/U/+H/7v/x//H/8//0//X/9v/1//X/9//2//n//P/+////
/f/9////AAD//////v/9/wAAAQAEAAUABAADAAIAAgABAAEAAQABAAIABAAFAAUABgAH
AAgACQAKAAoACgAKAAoACgAKAAsACwANAA4ADgAPABIAFAAXABYAFQAUABMAFwAXABgA
GQAbAB0AHQAdAB8AIQAiACIAIgAlACcAJwAnACcAKQAqACwALQAvAC8ALgAtAC0ALAAv
ADAAMgAyAC8ALgAuAC4ALQAsACsAKQAqACoAKwAsACoAKQAoACcAKQAnACYAJgAkACIA
IAAeABoAGQAZABgAGQAYABUAFQATABMAEQARABIADwAMAAsACgAIAAgACAAEAAMAAgAB
AAMABQAHAAkABQAEAAIAAQACAAIAAQABAP7//v/+//z//f/8//r/+f/8//7///8BAAAA
///+//3//f/9//v//v8BAAEAAAAAAAAAAQABAAEAAQABAAEAAQD+/wAAAAD//wIAAwAD
AAIAAgADAAMAAwACAAIABAAEAAYABgAGAAUABAAFAAQAAwAEAAQABAAEAAQABAAEAAQA
BAAEAAIAAgAEAAQABQAFAAQABAAEAAIAAwACAAEAAQD//////v/+/wAA////////AAAB
AAIAAgABAAEAAAD8//z//P/8//z//P/8//v/+//5//f/9//3//b/9v/2//b/9//4//n/
+v/4//X/9//3//f/9v/2//b/9v/2//f/9//2//b/9v/0//T/9v/2//T/9P/1//j/+f/4
//b/9f/1//T/9P/y//L/8//2//f/9//1//P/8f/x//L/9P/0//T/9P/3//z//v8AAAEA
BAAGAAYAAQABAAEAAQD///3/+v/5//X/9f/1//b/+P/4//n/+f/6//v//f/+//3/+//5
//j/+P/4//X/9P/1//b/+P/5//X/9f/2//b/9v/1//T/9P/v/+3/7f/t/+z/6f/p/+v/
7//v/+//7//s/+z/6//r/+n/6f/p/+r/7P/s/+z/7P/q/+n/6P/n/+n/6//s/+7/7P/p
/+f/5f/l/+f/7f/4/wcAHgBCAF4AbABzAHwAjQChALwA1wDcAMMAiwA8AOT/lv9O/xf/
Av8J/x//Q/9s/4T/k/+m/7T/wf/N/9z/4//o/+v/7f/t/+7/7//w/+//7//x//D/7v/w
//H/8f/z//P/9f/2//X/9f/0//P/9f/1//f/9//3//f/9//4//v/+//7//v//P/+////
///9//3//f/9////AAABAAIAAgACAAIAAwADAAUABgAGAAQABgAHAAkACwALAAsACwAL
AAsADAANABAAEwAUABUAFwAZABoAGgAYABsAHQAdAB8AHwAhACIAIgAjACUAJQAmACcA
KQAqACoAKgArACoAKwAqACoAKgApACgAJwAlACUAJAAkACQAIgAhACAAHwAeABsAGQAY
ABcAFgAVABQAFAATABMAEgATABIADwAPAAwACwAIAAcABwAFAAMAAwACAAAAAAAAAP7/
/f/8//v/+f/5//n/+f/4//j/9//3//j/+P/3//f/9v/2//b/9P/0//T/8//z//T/9v/3
//n/+f/5//n/+f/5//n/9//6//r/+f/3//b/9P/1//X/9f/4//n/+v/7//n//P/9//3/
/P/9//3//P/8//3//f/9//r/+v/8//z///8AAAEAAQAAAAEAAAD/////AAABAAIAAAAA
AAAAAAACAAIAAAAAAAEAAAAAAP//AAAAAAAA/v/9//z/+//7//v/+//6//r//P/7//v/
+//7//v/+//6//f/9//2//L/9f/2//f/+P/4//j/9//3//f/9f/1//X/9P/0//T/9P/0
//T/9P/0//b/8//1//X/9f/0//T/9P/z//L/8v/x//L/8v/y//D/8P/y//L/8P/v/+//
8f/x//P/8v/y//P/8//y/+//7v/s/+7/7v/t/+7/7//w//H/8f/y//D/8P/w//D/8//4
//r//P/7//7/AAAAAPv/+//7//v/+v/5//f/9//0//P/8v/y//X/9v/4//n/+P/3//f/
9v/2//X/9P/0//X/9v/0//T/8v/y//P/8//v/+//8P/w/+7/7f/s/+z/7P/r/+z/7f/q
/+f/5//p/+v/6//r/+v/6P/o/+f/5//n/+f/5//o/+r/6v/q/+r/5//n/+f/5//n/+f/
5v/m/+b/5//n/+X/4//l/+v/9v8LACgASABiAHAAeQCCAJEAqwDMAOcA7ADRAJMAOADU
/4D/Qv8V/wb/E/8r/1X/ev+M/5v/qv+2/8P/0//e/+H/4v/n/+n/5//o/+n/6v/s/+3/
8P/w/+//8P/w/+//8f/x//P/9P/2//f/9//3//X/9f/3//f/9//3//f/+P/7//v/+//7
//z//v///////////////////wAAAQACAAQABAAEAAUABwAJAAoACgAIAAoACwANAA0A
DQANAA0ADwAPABAAEQASABMAEgARABUAFwAYABgAGgAdAB8AHwAfAB8AIQAiACEAIQAi
ACEAJAAlACcAKAAnACgAKgAqACgAJgAlACQAJAAkACQAIwAhACAAIAAgAB4AHQAcABsA
GQAXABYAFgAVABQAEwASABEAEQASABIAEAAOAAoACQAHAAcABQAFAAgABwAGAAcABQAC
AAEAAAAAAP///v/9//z/+//6//n/+v/6//n/+f/6//r/+f/5//j/+P/4//b/+v/6//n/
+f/4//j/9//3//f/9//3//f/+f/5//f/+v/7//v/+v/6//z//f/9//3/+//7//v/+//7
//7///////7///////7//f/9//z/+//9//7/AQACAAAAAAAAAP//AQADAAMAAwACAAIA
AgACAAIAAgACAAIABAAEAAIAAgADAAIAAgABAAAAAAAAAP7//f/8//v/+//8//3//f/+
//z/+//7//v/+f/5//n/+P/6//v/+//4//j/+P/4//j/9v/2//X/9f/2//X/9v/3//b/
9v/2//b/9v/2//b/9v/2//P/9f/1//P/8v/y//L/9P/0//X/9f/0//T/9P/y//D/8v/y
//D/7//v//H/8f/z//L/8v/z//T/9P/y//L/8v/0//T/8//x//H/8f/x//P/8v/w//P/
9P/2//b/9v/2//f/+v/6//r//f8AAAIAAgD///////////7//f/7//v/9//3//f/+P/4
//j/+f/5//f/9//4//j/+//7//v//P/7//r/9v/0//L/8v/z//P/8v/z//X/9v/2//X/
9P/0//H/7//v/+//7P/p/+n/6//t/+3/7f/t/+z/7P/r/+v/6//r/+v/7P/s/+z/7P/s
/+v/6//r/+v/6f/p/+j/6P/s/+3/7f/r/+n/5//r//r/CwAeADwAXABwAHcAfACJAKMA
xADdAOgA3wCxAF4A+P+Y/1D/H/8I/wX/Gf89/2b/hP+X/6b/sP+3/8X/2P/j/+b/5//r
/+n/6v/r/+z/7P/t//D/8P/u//D/8f/x//P/8//1//b/+P/5//n/+f/4//f/+P/3//n/
+f/5//r/+//7//v/+//7//z//P/7//z//f/+////AQACAAMABAAEAAQABAAFAAMABQAG
AAYACAAKAAsADQALAAsACwALAA4ADwARABMAEwAVABUAFQAXABkAGgAaABkAGwAcABsA
HAAdACAAIgAiACMAJQAlACUAJQAmACYAJQAmACgAKAApACgAKAAoACkAKAAnACUAIwAi
ACIAIgAfAB0AGwAZABoAGQAZABoAFwAWABUAFAATABMAFAAUABEAEAANAA0ACwALAAkA
CQAKAAcABAADAAQAAgACAAIAAAD///7//f////////////7//v/9//3/+v/6//n/+f/2
//b/9v/0//f/+P/4//n/+f/6//r/+//7//v/+//7//v/+//5//z//P/7//n/+P/4//n/
+f/5//z//f/+//////8CAAMAAwACAAMAAwACAAAA///9//v/+f/6//3//v8BAAIAAwAD
AAMABQAFAAUAAgACAAIAAgACAAIAAgACAAAAAAD+//7//f/8//z/+//9/wAAAwAEAAEA
AAD//////f/9//z//P/8//v/+//7//v/+//7//r/+P/5//n/9v/2//b/9v/2//f/+P/4
//n/+P/1//T/8//1//b/9//4//j/+P/4//j/9v/z//X/9f/z//L/8v/y//X/9v/4//n/
9//2//X/8v/w//L/8v/w//H/8f/z//P/8f/w//D/8f/w//D/7v/u//D/8v/y//H/7//w
//D/8P/w//D/8//4//r//P/8//7////+//3//f/9//3//P/7//n/+f/3//f/9//4//b/
9v/3//f/+f/5//r/+v/6//n/+P/4//f/9v/y//D/8f/y//T/9f/z//P/9P/0//T/8//y
//L/7f/r/+v/6//r/+n/6v/t/+3/7f/t/+3/6v/q/+n/6f/r/+v/6//s/+z/7P/s/+z/
6v/p/+j/5//p/+v/7P/u/+j/5//p/+n/5f/l/+//+v8HABwAOgBcAHAAeQCEAJEAoQC8
ANcA3gDJAJEAQgDu/5z/Uv8b/wL/A/8X/z//bP+K/5v/rP+4/8P/0f/e/+P/5v/r/+3/
7v/w//L/9P/x//H/8//y//T/9v/3//f/9//3//n/+v/8//3//f/9//v/+//9//3//f/9
//3//v////////////7/AAABAAEAAgADAAQABQAGAAYABgAGAAYABgAGAAcACQALAAwA
DAAMAA4ADwARAA8ADwAPAA8AEgATABUAFwAXABkAGQAZABkAGwAcABwAHgAhACMAIwAl
ACUAJwAoACYAJwApACkAKwArACwALAAtAC4AMAAwAC0ALAAsACwAKwAqACkAJwAnACYA
JgAmACYAJQAkACMAIQAfAB4AHgAdABwAGwAaABYAFQAVABQAFAAUABIAEwASABEADgAN
AAwACQAGAAUABQAEAAUABgACAAEAAAD//wEAAQABAAEA/v/+//3//f/8//z/+//7//z/
/P/8//r/+v/6//n/+f/7//z//P/9//3//f/9//3///////3/AAD//////v/+/wAAAQAB
AAEAAwADAAMAAwABAAQABQAFAAUABQAEAAIAAwADAAIAAQACAAQACAAKAAkACAAHAAUA
BQAHAAcABwAIAAgACAAIAAkACgALAAwACgAKAAgACAAJAAgACAAHAAQABAAEAAIABAAE
AAQABQAHAAcABgAGAAUAAwACAAEAAQABAAEAAAABAAMABAACAP///v/9//z///8AAAAA
AQD///3//f/9//7//v/+//7//P/8//z//P/7//f/+P/3//v//P/+/wAA/f/8//z/+//8
//z//P/6//j/+v/6//j/+f/5//v/+//9//z//P/9//v/+v/3//b/9//6//v/+//5//n/
+f/5//X/9P/0//f/+P/5//r//P8AAAEAAgABAAQABgAGAAUABQAFAAUABgAFAAMAAwD/
//////8AAAIAAgADAAMAAQABAAIAAgACAAEAAAAAAAIAAgD///7//P/8//3//f/9//3/
/v/+//3/+//5//j/9//1//X/9f/y/+//7//x//X/9f/1//X/9P/0//P/8//z//P/8//0
//L/8v/y//L/8v/z//T/9f/1//X/9P/0//T/8f/z//P/7//v//P//v8LAB4AOgBWAGwA
ewCIAJMApQC+AN0A9ADvAMkAggAmAMb/dv89/xr/E/8j/z3/Zv+O/6X/sv+8/8f/0//i
/+n/7P/v//H/8v/0//b/+P/4//n//P/8//z//v///////f/9////AAACAAMAAwADAAMA
AwAFAAUABQAFAAUABgAHAAcABwAHAAYACAAJAAkABwAHAAcABwAKAAwADgAQABAAEAAQ
ABEADwARABIAEgAUABYAFwAZABkAGQAZABkAGwAbABwAHQAfACEAIQAhACMAJQAmACYA
JAAnACkAKQArACsALQAuAC4ALwAxADEAMAAvAC8ALgAxADIANAA0ADUANAA0ADQAMwAy
ADEALwAuACwAKwAqACoAKQAoACcAKAAnACcAKAAlACQAIwAiAB4AHQAdABwAGwAaABcA
FwAXABcAFQAVABUAEwARABEADgAMAAwADAALAAsACwALAAoACQAIAAcABwAIAAgACQAH
AAYABAADAAUABgAHAAYABgAGAAUABQADAAQABAAFAAMAAwADAAMABQAFAAMABgAJAAkA
CAAIAAgACQAJAAkACAAHAAYABQAFAAgACQAJAAwADQANAAwACQAJAAgABwAJAAoADQAO
AA4ADgAOAA0ACwANAA0ADQAMAAwADAAMAAwADAAMAAwADAAMAAoACgAMAAwADQANAAoA
CgAKAAgABwAGAAUABQAFAAUABAAEAAUABQAGAAcABwAHAAcABgAEAAUABQACAAAAAAAA
AAAAAgACAAEAAQAAAP3//P/7//7/AAACAAQAAwACAAEAAAAAAP3///////3//P/8//z/
/P/8//3//f/+//7//v/8//7/AAAAAP7//f/9///////+//z/+//7//z//P/6//r//P/+
//7//f/9//3//f/9//v/+v/6//v/+//6//n/+//+/wAAAAAAAAAAAQAEAAQABAAFAAgA
CgAKAAcABwAHAAcABwAHAAYABwAFAAUABQAGAAgACAAJAAkACAAHAAcABgAGAAUABAAE
AAQABAABAAAA/v/+////////////AAAAAAIAAQAAAAAA+//5//n/+f/6//f/9//5//r/
+f/4//f/9v/2//X/9f/2//f/+P/6//j/+P/4//j/9//3//f/9//1//X/9P/0//b/8//z
//P/8f/z//n/AgANACAAOgBaAHYAhQCMAJcApQC8ANkA6gDlAL8AdgAaALr/av8z/xD/
B/8X/zX/Xv+G/6H/sv+8/8H/zf/c/+f/7v/z//P/9f/2//f/+P/2//f/+v/6//v//v8A
AAEAAAD//wAAAAAAAAEAAQABAAMAAwAFAAUAAwADAAMABAADAAMAAwADAAYACAAJAAkA
BwAHAAcABwAHAAgACQAKAAsADAANAA8AEQATABQAFAASABQAFQAXABUAFQAVABUAGQAZ
ABoAGwAfACEAIQAhACEAIwAkACQAIgAlACcAJwAoACkALAAuACwALQAvAC8ALwAvADAA
MAAvADAAMgAyADMAMgAyADIALwAuAC0AKwArACoAKgAqACoAKQAoACcAJwAlACQAJAAi
ACAAHgAcABwAGwAbABoAGgAaABgAGQAWABUAEgARABMAEQAPAA8ADQAKAAkACAAJAAkA
CQAJAAgABwAGAAUAAgACAAEAAQAAAAAA////////AAABAAAAAAAAAP////8AAAIAAwAF
AAIAAQAAAP//AQABAP//AgAFAAUABAAEAAIAAwADAAMAAwADAAMAAwABAAQABQAFAAYA
BwAHAAYABQAFAAQAAwAFAAYACQAKAAoACgAKAAkACAAJAAgABwAGAAYABgAGAAcACAAJ
AAoACAAIAAYABgAIAAgACQAJAAYABgAGAAQAAwACAAEAAQABAAEAAAAAAAAA////////
AQABAAEAAAACAAMAAwAAAP7//v/+//7//f/8//r/+f/8//v//P/9//3//P/7//r/+v/6
//r/+v/6//f/+f/5//n/+P/4//j/+P/4//n/+f/4//j/+P/2//T/9v/2//T/9f/1//f/
9//4//j/+f/7//v/+v/3//b/9v/4//j/9//3//f/9//3//f/9v/2//f/9f/2//f/+f/3
//b/9v/2//b/9v/5//7/AAACAAEABAAGAAYAAgABAAAA/////////v///////////wAA
/f/8//z/+//7//v//P/8//3//f/9//7//v/+//v/+v/6//r/+//7//f/9//4//j/+P/3
//b/9v/z//H/8f/x/+7/6//r/+3/8v/z//T/9f/y//L/8f/x//P/8//z//T/9P/0//T/
9P/y//H/8P/v/+//7//u/+7/8P/t/+3/8f/z//H/8//6/wUAGgA8AFwAbgB5AIIAjwCf
ALYA0wDkANsAqwBeAAQArP9g/yX/Bv8D/xP/Nf9o/4r/l/+q/7r/xf/V/+b/6//s/+3/
8f/x//L/8//0//T/9f/4//j/+P/6//v/+//9//3///8AAAAAAQABAAEA/////wEAAQAD
AAMAAwAEAAQAAwACAAEABAAGAAcABwAFAAUABQAFAAoADAAOABAADwAOAA0ADQALAA0A
DgAOABAAEgATABUAFAATABIAEQAUABUAFwAZABwAHwAgACEAIQAhACAAHgAfACMAJgAn
ACcAJwApACoAKgArAC0ALQAtAC0ALgAuAC8AMAAyADIALwAuAC4ALgAtACwAKwApACkA
KAAoACgAJgAlACQAIwAhAB8AHgAeAB4AHgAeAB4AHAAbABsAGgAZABgAFQAVABQAEwAQ
AA8AEQAPAA0ADQAMAAoACgAKAAYABQAEAAMAAwADAAMAAwAEAAQAAwADAAAAAAD/////
/v/+//7//P8AAAAA////////AAAAAAEAAQABAAEAAQD//////f8AAAEAAQAAAAAAAgAD
AAMAAwABAAEAAQABAAMABgAHAAcACAAJAAkACAAJAAkACAAHAAcACAALAAwACgAKAAoA
CQAJAAsACwALAAoACgAKAAoADAAMAAwADAAKAAoACAAIAAwADAANAA0ACwAKAAkABgAG
AAYABgAHAAcABwAGAAYABgAFAAUABQAFAAUABQAEAAIAAwADAAAAAAAAAAAAAAACAAIA
AQABAAMAAQABAAEA///+//3//P/+//7//v/+//7/+//9//3////+//7//v/+//7/////
//3//P/7//j/+v/8//z/+v/7//v//f/9//3//P/8//3//P/8//r/+v/6//z//P/7//n/
+f/5//n/+//6//r/+//6//r/+v/7//n/+f/5//z/+P/6//z//v/+//7//v///wIAAgAC
AAMABgAIAAgABgAHAAgACQAGAAUAAwADAAEAAQABAAIAAgACAAMAAwADAAMABAAEAAIA
AQAAAAAAAgACAP///v/+//7///////3//f/+//7//v/9//z//P/5//f/9//3//j/9f/1
//f/+f/5//n/+f/4//j/9//3//X/9f/1//b/+P/4//j/+P/5//n/+f/5//f/9//2//b/
9v/3//f/9f/3//n/+f/+/wkAGgAyAFIAbgB9AIYAjwCbAK4AywDqAPMA2wCeAEQA4v+O
/0//JP8P/xX/Mf9Y/37/mf+y/8L/yf/V/+L/5//s//P/9f/z//T/9f/2//f/+f/9//7/
/P/+//////8BAAEAAwAEAAMAAwACAAEAAgADAAYABwAHAAcABwAIAAcABwAHAAcACAAK
AAsACwALAAsACwALAA8AEAARABIAEAAQABAAEQASABUAFwAYABYAGAAZABsAGwAbABsA
GwAdAB0AHgAfACEAIwAjACMAIwAlACYAJgAoACsALQAtAC0ALQAvADAALgAvADEAMQAx
ADEAMgAyADMANAA2ADYANgA2ADcAOAA2ADQAMgAvAC8ALgAuAC4ALQAtAC0ALQAtACsA
KgAqACkAKAAnACYAIgAhACEAIAAfAB4AGwAbABsAGwAZABkAGwAZABcAFwAUABIAEgAS
ABEAEQARABEADwAPAA8ADwAOAA4ADQANAAsACgAIAAcACAAIAAgABgAIAAgABwAHAAcA
CAAIAAkACwALAAsACwAKAAkABgAIAAoACwALAAwADAANAA0ADQAMAAsACgAJAAsADgAP
AA8ADgAPAA8ADgAOAA8ADwAPAA8AEAATABQAEgASABIAEQARABMAEwATABAAEAAQABAA
EgASABIAEgAQABAADgAOABAAEAARABEAEQASABMAEgAQAA4ADAALAAsACwAKAAoADAAL
AAsACwANAA0ADQAMAAoACwALAAgABgAGAAYABgAHAAgACAAJAAgABQAEAAMABQAGAAcA
CAAGAAYABgAGAAgABQAHAAcABwAGAAYABgAGAAYABwAHAAQABAAEAAIAAgAEAAQAAgAA
AP//AAD//wAAAAABAAMABgAGAAQABAACAAQABAADAAUABQAFAAUAAwACAAIAAwABAAIA
AwAFAAMAAwAEAAIAAgACAAIABgAKAAsADAAPABIAFAAUAA8ADwAPAA8ADgANAAsACwAJ
AAkACQAKAAoACgALAAsADQANAA4ADgAOAA0ADAAMAAoACgAHAAYABgAGAAcABwAFAAUA
BgAGAAQAAwACAAIAAAD//wAAAQD+//v/+//9/wEAAQABAAEAAAAAAP/////+//3//P/8
//7//v/+//7//////////////////v/+//z//f/9///////9/wEABgARACIAPABcAHgA
hwCOAJkApwC6ANEA5gDpAM0AjgA4ANj/gv9F/x7/D/8T/y//Xv+G/5n/qv/A/9H/1//k
//P/+v/9/////f/+////AAABAAMABwAIAAYACAAJAAkACgALAA4AEAAOAA8ADwAPAA0A
DQAPAA8AEgATABQAFgAVABUAFQAVABQAFgAXABcAFwAXABcAFwAbABwAHQAeAB4AHgAe
AB8AHwAhACIAIgAgACIAIwAlACcAJwAnACcAKwArACwALQAtAC8ALwAvADMANQA2ADYA
NAA3ADkAOQA7ADsAPQA+ADwAPQA/AD8APwA/AEAAQABBAEIARABEAEMAQgBCAEIAQgBC
AEIAQQBBAEAAQABAAD4APQA8ADsAOAA1ADMAMgAzADQANQA2ADIAMQAxADAALwAuACsA
KwApAA==
         </WaveFormData>
      </LeadData>
      <LeadData>
         <LeadByteCountTotal>10000</LeadByteCountTotal>
         <LeadTimeOffset>0</LeadTimeOffset>
         <LeadSampleCountTotal>5000</LeadSampleCountTotal>
         <LeadAmplitudeUnitsPerBit>4.88</LeadAmplitudeUnitsPerBit>
         <LeadAmplitudeUnits>��V</LeadAmplitudeUnits>
         <LeadHighLimit>2147483647</LeadHighLimit>
         <LeadLowLimit>268435456</LeadLowLimit>
         <LeadID>V5</LeadID>
         <LeadOffsetFirstSample>0</LeadOffsetFirstSample>
         <FirstSampleBaseline>0</FirstSampleBaseline>
         <LeadSampleSize>2</LeadSampleSize>
         <LeadOff>FALSE</LeadOff>
         <BaselineSway>FALSE</BaselineSway>
         <ExcessiveACNoise>FALSE</ExcessiveACNoise>
         <MuscleNoise>TRUE</MuscleNoise>
         <LeadDataCRC32>3252024057</LeadDataCRC32>
         <WaveFormData>
MgAyADIAMgAJAOL/u/+U/53/pP+r/7L/uP++/8T/yv/R/9b/2//g/97/3v/e/97/4P/g
/+D/4P/j/+T/5f/m/+b/5v/m/+b/5v/m/+b/5v/n/+j/6f/q/+n/6P/n/+b/5//o/+n/
6v/q/+r/6v/q/+r/6v/q/+r/7P/s/+z/7P/u/+7/7v/u//D/8P/w//D/7v/u/+7/7v/w
//L/9P/2//T/9P/0//T/9//4//n/+v/8//z//P/8//7//v/+//7/AAAAAAAAAAACAAQA
BgAIAAkACgALAAwADAAMAAwADAAMAAwADAAMAAwADAAMAAwADwAQABEAEgAQABAAEAAQ
AA4ADgAOAA4ADAAMAAwADAALAAoACQAIAAYABgAGAAYABgAGAAYABgADAAIAAQAAAP//
/v/9//z/+v/6//r/+v/5//j/9//2//b/9v/2//b/9v/2//b/9v/0//T/9P/0//L/8v/y
//L/8v/y//L/8v/z//T/9f/2//b/9v/2//b/9f/0//P/8v/0//T/9P/0//X/9v/3//j/
+P/4//j/+P/4//j/+P/4//j/+P/4//j/+P/4//j/+P/4//j/+P/4//j/+P/4//j/+v/6
//r/+v/5//j/9//2//f/+P/5//r/9//2//X/9P/3//j/+f/6//j/+P/4//j/9//2//X/
9P/2//b/9v/2//T/9P/0//T/8v/y//L/8v/y//L/8v/y//L/8v/y//L/9P/0//T/9P/z
//L/8f/w//D/8P/w//D/7v/u/+7/7v/w//D/8P/w//D/8P/w//D/8P/w//D/8P/w//D/
8P/w//L/8v/y//L/8v/y//L/8v/x//D/7//u/+7/7v/u/+7/8P/w//D/8P/y//L/8v/y
//D/8P/w//D/8v/y//L/8v/0//T/9//4//n/+v/8/wAAAAAAAP7//v/9//3//P/7//z/
+//7//r/+P/5//n/+f/8//z//P/9/////////////v/+///////9//z/+//7//v/+v/3
//b/9//4//n/+P/4//f/9P/y//L/8v/x/+//7//w//L/8//x//H/8P/v/+//7//w//L/
8v/y//L/8//y//L/8f/w//L/8v/z//P/7f/t/+3/8f/v/+3/7P/r/+v/7//5/woAIQA/
AGAAewCVALUA2AAHATkBVwFPASAB0AB3ACsA8f/D/6j/m/+Z/6n/w//L/8n/zf/W/9z/
4//p/+z/6//r//D/8v/y//L/8v/0//X/9f/3//X/9v/2//b/+P/5//r/+v/4//j/9//3
//j/+P/5//n/9//3//j/+P/7//z//f/+//z//v/+//7//f/8//v/+//+/wAAAAAAAAEA
AQABAAEAAwAEAAUABgAEAAUABQAGAAgABwAHAAgACAAHAAkACQAJAAsACwALAA8AEQAT
ABQAEwATABYAFgATABMAEgASABYAFwAaABsAGQAbABsAGwAcAB4AHwAgACAAIAAhACEA
IAAdABsAGgAeACAAIQAiACEAIAAfAB4AHQAeAB8AIAAgACAAIAAgAB0AGwAaABoAHAAa
ABgAGAAWABYAFQAVABYAEwASABIADwAPAA8ADQALAAoACgAJAAsADAAMAAwADAAKAAgA
CAAHAAYABgAGAAYABgAGAAcACgAKAAkACgAKAAoACgAJAAoACgAJAAgACAAHAAcACQAK
AAoACgAMAA4ADQANAA0ACwALAAsACwALAAsACgAHAAoACwAMAA0ADgAOAA4ADAAKAAsA
DQANAA0ADQAMAAsADAAOAA8ADgAOAA4ADgANAA0ADgAPAA8ADgAOAA4ADQALAAsADAAM
AAsACwALAAoABwAGAAYABgAHAAgACQAIAAoACgAKAAoACgAJAAgABgAFAAUABAADAAYA
BwAHAAgACAAHAAYABgAGAAQABAAEAAUABAADAAIAAAABAAEAAAD/////AAACAAAAAAAA
AAEAAAD+//3////+//////////3//v/+//7//v/+/wAAAgABAP///v/9///////9//z/
/v8AAAAA//////////////7//v/8//7/AAD+/wAAAAAAAAAABQAGAAYABgAHAAoADAAM
AAwADAALAAsACAAHAAYABQAEAAIAAQABAAIAAwAFAAYABgAHAAkACQAHAAcABgAGAAgA
CQAIAAgABgAFAAUABAADAAQABQAGAAQAAgACAAEAAAD+//7//v/7//n/+f/6//r/+//7
//v//P/7//r/+f/5//r/+v/6//j/+f/6//r/+v/6//v//P/7//v/+//7//v/+//3//P/
9P/1//P/9//9/woAHwA5AFQAbQCFAKEAwADhAAkBMwFNAUABBAGvAFcADwDZ/7L/m/+L
/4n/pf+//8f/yf/S/9b/2f/f/+r/8//1//b/9v/2//b/9v/1//X/9P/1//j/+v/7//z/
+//7//v/+v/6//r/+f/5//v//P/+/////P/7//v/+v/6//r/+v/6//r//P/8//z//f/+
////AQABAAIAAQAAAAAA///+//3///8AAAEAAgAEAAUABQAGAAQAAwADAAQABwAHAAoA
CwALAA0ADQANABAAEQASABIAEQARABQAFAAUABUAFQAWABkAGQAbABsAGAAZABgAFwAa
ABwAHQAeAB4AHgAfAB8AHwAdABwAHAAeACAAIQAiACAAIAAgACAAIQAiACMAJAAhACAA
HwAeABoAGQAZABoAGgAYABYAFgAWABYAFQAVABIADwAOAA4ACwALAAsACQAFAAQABAAD
AAUACAAKAAwACQAGAAMAAgACAAIAAwAEAAMAAgABAAEAAAD+//v/+v/9/wAAAwAFAAQA
AgD///z//v/9//3///8AAAAAAAACAAIAAQABAAEAAQABAAEAAQABAAEAAAD9/wAAAQAC
AAMABAAEAAQAAgABAAEAAgABAAUABQAEAAMAAgACAAEA/v///wAAAQABAAEAAgADAAMA
AgACAAIAAQADAAMABAAEAAEAAQABAAAA///+//7//v/9//z/+//4//r/+v/6//r//P/9
//7//v/7//v/+v/5//n/+f/4//j/+f/5//n/+v/5//b/9f/0//T/9P/0//T/9f/3//j/
+P/2//X/9f/2//b/9v/2//f/9f/0//T/9//1//X/9P/z//H/8v/y//L/8//0//f/+v/3
//X/9P/z//P/8//x//D/8//2//f/9//1//P/7//v//D/8v/y//L/8v/3//r//P/+////
AgAEAAQAAAAAAP/////9//v/+f/3//f/9v/2//f/9//3//j/+P/5//v//v////7//f/7
//r/+//7//n/+P/6//v//f/+//v/+v/5//j/9v/0//T/8//w/+7/7v/u/+3/6//r/+z/
7v/v/+//7//s/+v/6v/p/+n/6v/q/+r/7P/t/+7/7v/q/+j/5//m/+n/6//t/+//7f/r
/+X/4f/e/9v/3//p//H/BAAhAD8AWABvAIsArQDUAAMBMQFHATcBAgG4AG0ALQDz/8P/
pP+R/4v/mf+r/6//s/+9/8j/0P/X/9//5P/l/+n/6P/o/+j/6P/o/+j/6f/p/+v/6f/q
/+r/6v/s/+3/7v/u/+3/7P/q/+n/6v/q/+v/6//t/+3/7v/u/+7/7v/u/+7/8P/y//L/
8v/y//L/8v/z//T/9v/2//b/9f/1//X/9f/1//b/9//4//b/9//3//j/+v/5//n/+v/6
//n/+//7//3/////////AgADAAQABAADAAMABgAGAAYABwAHAAgACQAJAAsACwAMAA8A
EAARABEAEgASABIAEgASABMAEwATABEAEAAQABEAEgASABIAEgASABIAEgAPAA4ADQAM
AA4ADgAOAA4ADgANAA0ADgAQAA4ADAAMAAsACgAIAAcABgADAAIAAgD////////9//v/
+v/6//n/+f/6//r/+v/6//j/9v/2//b/9v/3//j/9v/2//b/9//1//T/8v/y//X/9v/3
//f/+v/6//n/+P/2//X/9f/3//b/9v/2//j/9v/1//X/9f/2//f/+P/5//z//f/9//v/
+//7//v/+//+//7//v/8//n/+f/6//n//P/9//3//f/9//7//v/8//7//v/+//3//f/+
///////8//z//P/7//v/+//8//z//f/9//3//P/7//r/+v/6//r/+v/6//j/+v/6//r/
+v/7//v/+//6//j/9//1//P/9f/1//T/9P/3//f/9//4//b/9P/0//T/9P/0//T/9P/y
//P/8//y//L/8f/x//L/8v/y//L/8//y//D/7//x/+//7//u/+3/7//w//D/8P/s/+z/
7v/w//L/8f/x//H/7//v/+3/7P/s/+7/7v/t/+//7//v/+//8P/y//L/8v/y//L/+P/6
//v//P/8//7////+//z//P/7//v/+v/5//j/9//2//T/8//z//b/9//5//r/+f/5//r/
+f/5//n/+P/4//v/+//5//j/9f/1//b/9v/y//L/8v/y//D/7v/u/+3/7f/s/+3/7v/r
/+n/6f/q/+r/6//r/+v/6v/p/+j/5//n/+j/6P/o/+r/6//s/+z/6f/o/+j/6P/n/+f/
5//n/+n/6f/n/+P/3v/b/93/5f/3/w4AKQBFAF4AdwCTALMA3AARAT0BUQE9AQIBrgBX
ABMA3f+1/5z/j/+R/6X/tf+5/73/w//K/9L/3f/j/+T/4//n/+r/6f/o/+f/5v/n/+n/
6v/t/+z/7P/r/+r/7P/t/+7/7v/v//D/8P/x//H/8P/w/+//8f/x//L/8v/y//L/8v/y
//L/9P/0//T/9P/0//T/9f/0//b/9v/2//n/+f/5//n/+//8//3//v/+//////8AAAAA
/////wAAAAD//wEAAQD//wEAAQABAAMABQAHAAgACwALAA4ADgAMAA0ADQAOAA0ADQAP
AA8AEgAVABYAFwAWABgAGQAaABkAGAAYABcAGAAXABcAGAAXABgAGAAYABgAGAAYABgA
FgAWABYAFgAUABQAFAAUABMAEwAUABYAFQASAA8ADgAMAAwACwALAA0ACwALAAwACgAJ
AAgABQAFAAQABAADAAIAAgABAAAAAgAAAP7//v////7//v/+//z//P/8//3//v/+//3/
/v/+//7//v/9//z//P/7//r/+//7//z////+//7//v8AAAIAAQABAAEA/f/9//3//f8A
AAEAAQD//////////////v/+//7//P/8//3////////////+//3//v8AAAEAAAD+//7/
/v/9//v//P/9//3//v/+//7//f/7//v//P/8//v/+//7//r/+f/4//j/+P/6//r/+v/4
//j/+P/4//j/+P/3//b/9P/1//f/+P/5//f/9//2//b/9P/z//L/8v/z//L/8//0//T/
9P/0//T/9v/3//f/9v/0//P/8//0//L/8v/y//P/9f/0//T/9//z//P/8v/x//P/9P/0
//T/8P/w//L/9P/2//X/9f/1//X/9f/z//L/8P/y//L/8f/x//H/8f/x//D/8P/u//D/
8v/y//L/8v/y//X/9v/2//b/9//6//z//P/8//z/+//7//r/+f/4//f/9f/0//T/9f/1
//X/9v/2//T/9f/3//f/+v/7//v//P/8//v/+P/2//P/8//0//T/8//0//X/9v/4//b/
9v/1//L/8P/w//D/7f/r/+v/7P/u/+//7//v//D/7//u/+3/6//s/+z/7P/s/+3/7v/u
/+3/7P/s/+z/7f/t/+3/7f/t/+//7f/p/+T/4f/j/+3/+/8KAB8APQBWAGsAfwCdAMYA
9QAjAUEBQQEWAcQAaQAXANv/s/+a/4v/hf+T/63/uf+9/8P/xv/K/9P/3//o/+n/5//q
/+j/6P/o/+j/6v/r/+v/7f/s/+z/6//q/+z/7f/u/+7/8P/w/+//7//u/+7/7//v/+//
7//w//D/8P/w//D/8P/u//D/8P/w//H/8v/z//X/9v/4//j/+P/3//f/9//3//f/+P/5
//r//P/9//3//v/8//v/+//8//////8CAAMAAQADAAMAAwAEAAUABgAGAAYABQAHAAYA
BwAJAAoADAALAAsADQANAA8AEQARABEAEQASABIAEgAUABQAFQAVABYAFQAVABYAFgAW
ABUAFAATABIAEQAQAA8AEAARABIADwAOAA0ADAALAAsADAAOAAwACgAIAAgABgAGAAUA
BQACAP///v/+//////////3/+f/4//j/9//5//r/+v/6//z/+v/4//j/9f/0//T/9P/y
//L/8v/z//b/9v/1//b/9v/2//b/9f/4//j/9//2//b/9f/1//f/9f/0//P/9P/2//X/
9f/1//T/9f/2//f//P/9//3/+//5//n/+f/5//f/9v/1//L/8v/z//X/9f/6//v/+//7
//v//P/8//r/+f/4//f/9f/3//j/+f/5//b/9v/2//X/9P/z//P/8v/1//f/+f/6//n/
+P/4//j/9v/2//b/9P/2//b/9v/2//X/9f/1//T/8v/z//P/8//x//H/8P/w//P/8//z
//T/8//w/+//7v/y//L/8v/y//T/9f/1//T/8P/v/+//8P/u/+7/7v/v//H/8v/0//n/
9v/1//P/8f/v//D/8P/w/+7/7v/w//L/8P/v/+//7//v/+//7f/s/+3/8P/x//H/7//w
//D/8P/w//D/9v/4//n/+v/6//z//f/8//z//P/7//v/+//7//v/+//5//j/+P/5//f/
9//4//j/+v/7//3//f/7//v/+v/6//r/+f/2//T/9v/3//n/+v/3//b/9f/0//T/8v/y
//H/7P/q/+r/6v/q/+n/6v/s/+7/7//v/+//7P/r/+r/6f/r/+z/7P/s/+r/6//s/+z/
6f/o/+j/6P/s/+3/7v/v/+n/5//l/+P/3v/d/+P/6//x/wAAGwA7AFgAcwCRALEA0gAB
AS0BRQE5AQYBvAB1ADEA8//B/6D/if+B/5P/q/+1/7v/w//K/9D/2f/f/+L/4//l/+j/
6v/q/+r/6v/n/+f/5v/n/+n/6v/q/+r/6v/r/+z/7P/u/+7/7f/t/+z/7P/t/+3/7f/t
/+7/7v/s/+z/7P/s/+7/8P/w//D/8v/y//L/8//y//T/9P/0//X/9f/1//X/9f/2//f/
+P/4//n/+f/6//r/+f/5//r//f/9/wAAAQABAAMAAwADAAIAAwAEAAQABwAHAAoACgAK
AAsACwAMAA0ADQAPAA8AEQATABMAEwASABQAFQAWABYAFgAXABcAFwAVABQAFAAVABYA
FgAWABgAGAAYABgAFAAUABQAFAAWABYAFgAWABIAEQARABIAEwASABEAEgARABAADgAN
AAsABwAFAAQABAAFAAYABQABAAAAAAD//wEAAgACAAIAAAD+//z//P/9//z//P/8//r/
+v/6//v/+//6//j/+P/7//z//f/9//7//v/9//z//v/9//3////+//7//v8AAP7//f/9
//3//P/9//7///8AAAEAAQD///3//f/9//3/AAAAAAAA/v/+////AQABAAMAAwACAAEA
AQACAAIAAAAAAAAAAAD//wIABAAGAAcABQAEAAMAAQD/////AAAAAP////////7//v/+
////AAACAAIAAgAAAP///v/9//z//f/9//3//P/+//////////z/+//5//j/+v/7//z/
/v/8//r/+v/6//r/+v/6//r/+v/7//v/+v/2//X/9f/2//r//P/+/wEA///8//r/+//7
//v/+v/5//n/+v/6//r/9v/2//j/+v/7//v//P/9//r/+f/2//T/9f/4//n/+f/3//f/
9//3//T/8v/w//L/9P/2//j//f/+//7//v///wIABAAEAAIAAgABAAEAAAD///7//f/9
//z//P/9//3//f/+//7//v///wEAAQABAAEAAAAAAAEAAQD///7//////wAAAAD+//7/
/v/+//z/+v/6//n/9v/0//T/9P/x/+//7//w//T/9f/1//X/9P/z//L/8f/z//T/9P/0
//P/8//z//L/8v/y//P/9P/1//X/9f/1//P/7//x/+//6v/l/+n/8f/7/wgAGwA1AE4A
aQCHAKUAxgDtAB8BSQFRATAB7ACXAEMAAwDT/7L/n/+T/5n/rf+//8n/z//S/9b/3//p
/+z/7f/t//D/8f/y//P/9P/y//P/8//1//X/9v/2//b/9P/1//b/9v/4//j/9//3//j/
+P/5//n/+f/5//r/+v/6//r/+v/6//r//P/8//z/+//6//n/+f/7//7///8AAAEAAQAB
AAEA//8AAAEAAgAEAAUABQAGAAYABQAFAAYABwAHAAoACwALAA0ADQANAA4ADwAQABAA
EQARABQAFAAWABcAFwAYABcAFwAZABkAFwAZABkAGQAaABwAHQAeACAAIAAhACEAIwAh
ACAAIAAgACAAHwAeACAAIAAgACAAHwAgACEAIgAgACAAIAAgABwAGwAbABwAGgAYABYA
FgAYABgAFwAXABYAEwASABIAEQARABEADwAPAA4ADgANAAwADAALAAoACwAKAAkACgAI
AAYABQAEAAUABgAHAAkABwAGAAQABAADAAQABQAFAAYABgAFAAQABgAFAAUABwAIAAgA
CAAKAAgABwAHAAcABQAFAAUABQAGAAcABwAFAAYABwAIAAkACQAIAAcABAAFAAcACgAL
AAsACwAKAAkACQAKAAoACAAGAAYABgAFAAUABgAHAAcABgAGAAYABQAFAAUABgAGAAUA
BQAFAAQAAQAAAAAAAAAAAAAAAAD+////AAABAAIAAwADAAMAAgACAAMAAwADAAIAAQD/
//7/AQABAAEAAgD///z/+//6//7/AAACAAQAAwADAAIAAAD+//3//f/+//z//P/8//3/
+//6//r//f/8//3//f/9////AAAAAAAA/v/+/wAAAgABAP///v/9//3//f/7//r//P/+
//7//f////////////z//P/6//z//P/7//r/+v/8//7//v/+//7/AwAEAAQABAADAAYA
CAAIAAQABAADAAMABQAFAAUABQAFAAQABAAFAAcABwAIAAgABwAHAAgABwAFAAUABAAE
AAUABQADAAIA/////wAAAAAAAAAAAAAAAAEAAAABAAEA/f/6//n/+P/4//f/+P/6//v/
+//6//n/+P/3//b/9f/2//j/+f/6//n/+f/5//j/9//2//b/9v/1//X/9f/1//f/9f/1
//P/8P/x//P/9f///wwAHwA7AFgAcwCLAKUAxADrABkBOwFFASQB3ACDADEA7//B/6L/
j/+F/43/p/+9/8n/0f/U/9b/3f/l/+z/8f/1//T/9v/2//b/9v/0//X/9f/3//j/+v/7
//z/+//7//v/+v/8//z/+//7//z//P/9//3/+//7//z//P/8//z//P/8//7/AAAAAAAA
/v/+//7//////wAA///+/wEAAQABAAEAAgAEAAYACAAHAAcABgAGAAYABQAFAAYACQAJ
AAwADQANAA8ADwAPABAAEQASABIAEQARABQAFAAVABcAGAAaABoAGQAaABkAGQAbABsA
GwAcAB4AHwAgACIAIgAjACMAIQAfAB4AHgAdAB4AHgAeACAAIAAgACAAHgAeAB4AHgAd
ABwAGwAaABoAGQAZABoAHAAaABgAGAAXABYAFAATABQAEQAQABAADgANAAwACQAKAAoA
CwALAAoACgAJAAgABwAEAAEAAAAAAAAAAQACAAIAAgACAAMAAQAAAP7//v8AAAIABAAF
AAQAAgD///z//////wAAAwAEAAQABAAGAAQAAwADAAMAAwADAAMAAwAFAAUABAABAAIA
AwAEAAUABQAEAAMAAAACAAMABQAFAAUABQAEAAMAAQACAAIAAAAAAAAAAAD//wEAAgAD
AAMAAgACAAIAAQABAAEAAgACAAEAAQABAAAA///+//7//v/8//z//P/6//r/+v/6//r/
/P/9//7//v/+//////////3//f/8//z/+//5//f/9v/4//j/+v/8//v/+v/5//j/+v/7
//v/+v/6//n/+f/6//j/+P/4//n/+f/4//j/+//5//n/+P/3//X/9v/2//b/9v/2//j/
+v/8//v/+//7//n/+f/3//b/+P/6//r/+f/7//v/+//7//r/+v/4//r/+f/5//v//P/4
//b/+P/4//j/+P/+/wAAAQACAAEABAAGAAYAAwACAAAA/////////////wEAAAAAAAEA
/v/9//3//P/8//3//////wAAAQABAAIAAwADAAEAAAD/////AAAAAPz//P/8//z/+v/4
//j/9//2//T/9P/0//L/7//u/+7/8f/z//T/9f/0//P/8v/x//L/9P/1//b/9P/1//b/
9v/0//L/8f/w//H/8f/x//H/8f/v/+3/7f/u/+v/6f/t//P/BAAfAD0AVgBtAIkAqwDM
APUAIwFHAUkBHgHSAIEANwD5/8n/pv+R/4f/kf+v/73/v//H/9L/2P/j/+//8v/x//H/
8P/w//D/8P/w//L/8//z//X/8//0//T/9P/0//X/9v/2//j/+P/3//f/9v/2//f/9//5
//n/+v/6//j/+P/4//j/+v/8//z//P/8//z//P/9////AgADAAQAAwADAAMAAwACAAIA
AgACAAQABQAFAAYABgAFAAUABgAHAAcACgALAAwADwAQABEAEQARABEAEAATABMAFgAW
ABQAFQAVABYAFwAXABkAGQAbAB0AHQAdAB4AIAAhACIAIAAgACEAIQAhAB8AHgAeAB8A
IAAgACAAIAAgACAAIAAeAB4AHgAeAB8AIAAhACIAHgAdAB0AHgAcABoAGAAYABgAGAAX
ABcAGAAVABQAFAATABMAEwARAA0ADAAMAAsACwAMAAwADAANAAwACwAMAAkACAAIAAgA
BgAGAAYABwAJAAgABgAGAAkACgALAAsACgAKAAkACAAIAAcABwAJAAoACgAKAAwACgAJ
AAkACQAHAAcABwAHAAoACwALAAkACwALAAsACwAMAAwADAAKAAoACwANAA0ADQANAAwA
CwANAA4ADgAMAAwADAAMAAsADQAOAA8ADwAMAAwADAALAA0ADQAOAA4ACwALAAsACgAL
AAoACgAKAAwADAAMAAoACAAIAAgACAALAAsACwAKAAgACQAJAAkABwAHAAYABgAIAAcA
BgAGAAcABgAHAAgACAAGAAQAAgADAAUABgAGAAYABQAFAAYACAAIAAgACQAJAAgACAAL
AAYABQADAAEAAwAEAAQABAACAAIABAAGAAYABQAFAAUABQAFAAMAAgAEAAYABgAFAAMA
AwADAAMAAwAEAAMABgAFAAUABwAIAAYABQAFAAgAAwAFAAYABwAIAAkACgAMAAwACwAK
AAsADgAQABAADwAQABAAEQAOAA0ADAALAA0ADAAMAA0ADQANAA4ADgAOAA8AEQARABEA
EQAQABAAEQARAA8ADgAPAA8AEAAQAA0ADAALAAoADAAKAAoACQAGAAQABAAEAAMAAQAB
AAIABgAHAAcABwAEAAMAAgABAAEAAgACAAIABAAFAAYABgAFAAQABAAEAAUABQAFAAUA
AwAFAAMAAQAAAP///f///wcAEgAlAD8AWgBzAIsApwDEAOUAFQFFAVsBSgEOAbsAYwAd
AOv/xv+r/5v/n/+z/8X/z//d/+j/6v/x//n/+v/7////AgABAAAA///+////AQACAAUA
BQAGAAYABgAGAAcACAAIAAYABgAFAAUACAAIAAkACQALAAsADAAMAAsACgAJAAgACAAK
AAoACgAKAAoACgALAAwADgAOAA4ADwAPAA8ADwARABIAEwAUABQAFQAVABYAFgAVABUA
FgAVABUAGAAZABsAHQAdAB0AHAAdAB4AHgAhACEAJAAkACQAJQAlACYAJQAlACcAJwAn
ACkAKQApACoALAAtAC4AMAAwADEAMQAvAC0ALAAsACsALAAsACwALQAuAC8AMAAuAC4A
LgAuAC4ALgAuAC4AKgApACkAKgAoACYAJAAkACQAJAAjACMAJAAhACAAIAAfAB8AHwAd
AB0AHAAcABsAGgAaABkAGAAaABgAFgAWABMAEgASABIAEgASABIAEwATABIAEAAQABEA
EgATABMAFAAUABMAEgAQAA8ADwARABMAFAAVABgAFgAVABUAFQATABMAEwATABYAFwAX
ABUAFwAXABcAFwAYABgAGAAWABgAGQAbABsAHAAbABkAFwAZABoAGgAYABgAGAAYABcA
FwAYABkAGQAWABYAFgAVABcAFwAYABgAGAAZABoAGgAYABYAFQAUABQAFAAUABIAFAAU
ABQAFAAXABcAFwAWABQAFQAVABUAFAATABEAEAATABMAEwAUABIAEAAQABAAFAAUABQA
FAAUABUAFQAUABMAEwAUABYAGAAYABgAGQAYABYAFQAXABMAEwASABEAEQASABIAEgAP
AA4ADwAQABMAEwAUABUAFwAXABUAFAASABQAFAATABUAFQAVABUAFAAUABIAFAATABMA
FQAWABIAFQAUABQAFAAUABQAGAAaABsAHAAdACAAIgAiACIAIgAhACEAHgAdABwAGwAb
ABoAGgAbAB0AHQAeAB4AIAAhACMAIwAjACMAIgAiACEAIQAfAB4AHQAdAB4AHgAcABwA
HAAcABwAGgAaABkAFwAWABcAGAAVABMAEwAUABgAGQAZABkAFgAVABQAEwARABIAEgAS
ABMAFQAXABgAFwAWABYAFgAVABUAFQAVABUAFQAVABUAEgAPAA8AEwAdACoAOwBVAHIA
iQCdALkA2gD7ACUBTQFfAUoBEAG/AGcAHwDt/8z/tf+l/6n/w//b/9//4//y//r//f8F
ABAAFQAXABYAFQAUABMAEgAVABcAGAAbABoAGgAZABgAGQAbAB0AHgAeAB4AHQAdABwA
HAAdAB0AHgAfACEAIgAiACIAIgAiACAAIgAiACIAIgAiACIAIwAkACYAJgAmACcAJwAn
ACcAJQAmACcAKAAoACkAKQAqACsAKwAsAC4ALwAvADIAMwAxADMAMwAzADUANwA5ADoA
OQA5ADwAPAA+AD8APwBAAD8APwBBAEEAQQBDAEMAQwBEAEYARwBIAEoASgBLAEsATQBL
AEoASgBLAEwATABMAEoASgBKAEoARgBGAEYARgBJAEoASwBMAEgARwBHAEgASABGAEQA
RABGAA==
         </WaveFormData>
      </LeadData>
      <LeadData>
         <LeadByteCountTotal>10000</LeadByteCountTotal>
         <LeadTimeOffset>0</LeadTimeOffset>
         <LeadSampleCountTotal>5000</LeadSampleCountTotal>
         <LeadAmplitudeUnitsPerBit>4.88</LeadAmplitudeUnitsPerBit>
         <LeadAmplitudeUnits>��V</LeadAmplitudeUnits>
         <LeadHighLimit>2147483647</LeadHighLimit>
         <LeadLowLimit>268435456</LeadLowLimit>
         <LeadID>V6</LeadID>
         <LeadOffsetFirstSample>0</LeadOffsetFirstSample>
         <FirstSampleBaseline>0</FirstSampleBaseline>
         <LeadSampleSize>2</LeadSampleSize>
         <LeadOff>FALSE</LeadOff>
         <BaselineSway>FALSE</BaselineSway>
         <ExcessiveACNoise>FALSE</ExcessiveACNoise>
         <MuscleNoise>TRUE</MuscleNoise>
         <LeadDataCRC32>2246912171</LeadDataCRC32>
         <WaveFormData>
ZgBmAGYAZgBHACoADQDw/+v/6P/l/+L/4f/g/9//3v/g/+L/5P/m/+X/5P/j/+L/4v/i
/+L/4v/j/+T/5f/m/+b/5v/m/+b/5v/m/+b/5v/o/+j/6P/o/+f/5v/l/+T/5f/m/+f/
6P/o/+j/6P/o/+j/6P/o/+j/6v/q/+r/6v/q/+r/6v/q/+v/7P/t/+7/7f/s/+v/6v/s
/+7/8P/y//L/8v/y//L/9P/0//T/9P/2//b/9v/2//j/+P/4//j/+v/6//r/+v/9//7/
//8AAAMABAAFAAYACAAIAAgACAAIAAgACAAIAAoACgAKAAoADAAOABAAEgAQABAAEAAQ
ABAAEAAQABAADgAOAA4ADgAMAAwADAAMAAoACgAKAAoACQAIAAcABgAEAAQABAAEAAMA
AgABAAAA/v/+//7//v/7//r/+f/4//r/+v/6//r/+P/4//j/+P/3//b/9f/0//T/9P/0
//T/9P/0//T/9P/2//b/9v/2//b/9v/2//b/9P/0//T/9P/0//T/9P/0//X/9v/3//j/
+P/4//j/+P/4//j/+P/4//b/9v/2//b/9v/2//b/9v/2//b/9v/2//b/9v/2//b/+P/4
//j/+P/2//b/9v/2//f/+P/5//r/+f/4//f/9v/3//j/+f/6//j/+P/4//j/9//2//X/
9P/2//b/9v/2//b/9v/2//b/9P/0//T/9P/0//T/9P/0//L/8v/y//L/9P/0//T/9P/y
//L/8v/y//L/8v/y//L/8v/y//L/8v/0//T/9P/0//L/8v/y//L/8v/y//L/8v/y//L/
8v/y//T/9P/0//T/8v/y//L/8v/w//D/8P/w//D/8P/w//D/8P/w//D/8P/x//L/8//0
//P/8v/x//D/8f/y//P/9P/2//b/+P/5//r/+//9/wAAAQABAP7//v/8//z/+v/6//z/
+v/6//r/+v/6//r/+v/9//7//v///wEAAQABAAEAAQABAAIAAgD///7//v/+//v/+f/2
//X/9v/4//n/+P/3//b/8//x//H/8f/v/+7/8P/x//L/8//y//H/7//u/+//7//w//H/
7//v/+//8P/w//D/8P/v//H/8f/x//H/7f/t/+//8f/u/+7/7v/t/+v/7v/2/wAADwAl
AEAAWwB2AJQAtADiABIBLwErAQIBxQCJAFUALwAUAAEA8P/j/+n/9P/z/+v/6f/s/+7/
7f/u/+//7//t//H/8//z//P/8f/z//P/8//z//H/8f/y//L/9P/0//X/9f/z//P/8//y
//L/8//z//P/8f/x//L/8v/1//b/9//4//b/9//3//f/9//2//X/9P/2//f/+f/6//r/
+//7//v/+f/5//r/+v/7//v/+//8//z//P/8//3/+//8//3//v///wAAAAAAAAMABgAH
AAkACQAJAAwADAAJAAoACQAJAA0ADgAPABEAEAAQABIAEgARABMAFAAUABYAFwAYABkA
FgAUABMAEgAWABkAGgAbABkAGQAZABkAGwAbABsAHAAcABwAHAAcABgAFwAWABQAFAAU
ABQAFAAUABQAEgASABAADwAOAA4ACQAJAAkABwAGAAUABAAEAAYABgAGAAYABgAFAAUA
AwACAAEAAQABAP//////////AAABAAEAAgACAAIAAwADAAMAAgACAAQAAgABAAEAAQAE
AAQAAgAEAAYABQAFAAUABQAFAAUAAwAEAAQABQAEAAQABAAFAAYACAAIAAcABwAFAAYA
BgAGAAYABgAGAAcACQAJAAkACQAGAAYABgAGAAYABwAJAAkACAAHAAYABgAIAAYABgAG
AAYABgAIAAUABAADAAIAAQACAAMABAADAAMAAwAFAAUAAwACAAIAAQABAAAA///+////
AQABAAMAAgACAAIAAgADAAIAAQABAAAAAAAAAAAA//8AAAAA//8BAP////8AAP//////
/////P/8//3//f/9//7//v////3//v/+//z//v8AAAEAAgD///3//P/9/////v/8//r/
+v/+//7//f/9//z//P/8//r/+v/8//z//P/6//z//P/8//z///8BAAIAAwAEAAYACQAJ
AAgACAAIAAgABgAGAAYABAADAAIAAQAAAAIAAgADAAQABAAFAAcABwAHAAcABwAHAAoA
CgAHAAYABQAEAAMAAQAAAAEAAgAEAAIAAAD///7//f/7//v/+//3//b/9v/3//f/9//2
//X/9f/2//f/9//3//f/9//3//X/9v/2//b/+P/3//f/9//3//f/9//3//f/9//0//D/
8v/x//H/8v/4//7/DQAfADIARwBiAH4AmgC6AOIACwElARwB7QCrAG0AOwAaAAcA8v/b
/9H/4P/v/+v/5//o/+j/5//o/+3/8//z//H/8v/z//T/8//z//P/8//z//b/9//5//r/
+f/4//j/9//2//X/9P/y//X/9//4//n/+P/3//f/9v/0//T/9P/0//b/9//3//f/+v/6
//r/+v/5//n/+v/6//n/+f/4//f/+P/5//v//P/9//3//f/+//z//P/8//3///8AAAEA
AgADAAQABAAEAAQABgAGAAcABwAHAAoACgAIAAoACgALAA0ADgAPABEADwAOAA8ADgAR
ABMAFAAUABQAFQAWABcAFwAWABYAFgAYABsAHAAdABwAGwAaABkAGgAbABwAHgAdABwA
GwAaABcAFwAXABYAFwAWABUAFAASABIAEAAQAA8ADQALAAoACQAJAAkABwAEAAMAAgAC
AAUABgAHAAgABwAFAAQAAQACAAEAAQABAAAA///+//3/+//7//r/+v/8//7/AQADAAAA
/v/9//7//P/7//v/+//+//7//P/+/wAA/////////////////f/+//7////+/////v/+
//7/AAAAAP/////+//7//f/8//3//v///wEAAAD///7//f/+//7//v/+//z//f//////
/v/9//z//P/+//z//P/8//z//P/+//v/+//7//v/+//6//n/+P/1//T/9f/4//n/+v/6
//v/+//7//r/+f/4//j/+f/4//n/+v/6//r/+v/3//b/9f/1//b/9v/2//b/+f/6//r/
+f/4//X/9P/0//X/9f/1//X/9P/0//X/9f/1//b/9v/3//T/9P/z//D/8f/0//b/+P/2
//X/9f/3//X/9P/y//D/8f/2//f/9//1//T/8v/y//L/9P/0//T/9P/5//v//P/9/wAA
AgAFAAUAAAAAAAAAAAD8//z//P/6//n/+P/3//b/+P/4//n/+v/9////AgADAAIAAQAA
AP//AAAAAP3//P/9//7///////v/+//7//z/+v/4//f/9v/z//H/8f/x/+//7v/u/+//
8P/x//H/8f/u/+7/7v/t/+3/7f/t/+3/7v/w//H/8v/w/+3/6//p/+v/7f/v//H/8f/v
/+r/6P/k/+H/4//q//L//v8TACkAQABXAHQAlAC8AOgAFAErASEB9gDDAJEAZwBDACYA
DQDy/+H/4//m/+H/3f/f/+T/6P/r/+7/7//v/+//7//t/+3/7f/r/+v/6//r/+v/6//r
/+z/7P/s/+z/7f/t/+v/6//r/+r/6v/r/+v/6//t/+3/7v/u/+7/7v/u/+7/7v/v/+//
7//w//D/8P/w//P/8//0//T/8v/z//P/8//z//P/9P/0//P/8//z//T/9v/2//b/9//0
//T/9P/0//b/+P/5//r//P/+//7/////////AgACAAAAAgACAAMABAAEAAQABQAHAAgA
CwAMAAwADQANAAwADAANAA4ADwAPAA4ADgAOABEAEwATABMAEwATABMAEwAQAA8ADgAO
ABAAEAAQABAAEQARABEAEAARABAADwAOAA0ADAAJAAgABgAFAAQABAABAAEAAQD///z/
+//6//r//P/8//z//P/8//v/+//5//r/+f/5//n/9//3//f/9//1//X/9P/0//b/9v/3
//f/+f/4//j/+v/5//f/9v/1//b/9v/0//b/9P/z//P/8//0//X/9v/1//f/+P/6//r/
9//2//b/9v/3//j/+P/5//b/9v/1//T/9//4//n/+//6//n/+P/3//j/+P/4//j/9v/3
//n/+f/4//f/9v/2//j/9v/2//b/+P/4//r/9//1//X/9f/1//X/9f/1//P/8v/z//b/
9//2//b/9//3//b/9P/y//D/8P/x//D/8f/0//T/9P/0//P/8v/x//H/8P/w//D/8P/x
//L/8v/x//P/8f/x//L/8//z//P/8//x//D/8P/v//D/8P/v/+//7//w//D/7v/u//D/
8f/y//L/8f/x//P/8f/w/+7/7P/q/+7/7v/t/+7/7v/v//D/8P/y//D/8P/w//D/9f/3
//j/+f/4//r//f/9//r/+v/6//r/+P/4//j/9v/z//L/8f/w//L/9P/3//r/+f/5//r/
+f/5//n/+f/5//v//P/6//r/+f/4//f/9f/x//H/8f/y//D/7v/t/+z/7P/r/+z/7f/r
/+r/6v/r/+r/6//r/+v/6v/q/+r/6f/p/+n/6f/p/+v/7P/s/+z/6v/p/+n/6f/n/+f/
5//n/+f/5//o/+L/3v/b/9//5v/y/wAAEwApAD4AVwByAJIAugDqABQBKQEbAe4AsQBz
AEUAJwAOAPf/4v/Z/+H/5v/f/9v/2//c/+D/5f/o/+X/5f/p/+v/6P/n/+b/4//n/+f/
5//n/+X/5f/m/+b/6P/o/+n/6f/r/+v/6//q/+n/6f/o/+f/5//n/+j/6P/q/+r/6v/q
/+r/6//r/+v/7P/s/+z/7P/t/+3/7v/u/+7/7//v/+//8P/x//P/9P/z//P/8//0//T/
9P/0//X/9P/0//T/9P/z//T/9P/0//X/+P/5//v//f/9/wAAAAAAAAIAAgADAAIAAgAC
AAMABQAGAAkACgAJAAsADAAMAAoACwAMAA0ADgAOAA8AEAAQABEAEAAPABEAEQARABEA
DwAPAA8AEAAQABAAEAAQABEAEQARABAADgAMAAoACAAGAAYABAAEAAcABwAHAAgAAwAD
AAMAAQAAAP///v/+//3//P/7//r/+v/5//n/9//3//f/+P/5//f/9//3//f/+f/5//j/
+P/2//b/9//3//f/9v/2//j/+P/3//f/9//4//j/9v/4//r/+f/5//n/9//3//f/9f/5
//r//P/8//v/+v/6//r/+P/4//f/9//5//r/+v/6//j/+P/4//n/+//7//v/+//6//r/
+v/6//j/+f/7//v//P/7//r/+v/6//j/+P/4//j/+P/6//f/9f/1//X/9f/2//f/+P/3
//P/8//1//X/8v/y//P/8//2//b/9v/2//f/9//1//X/9f/0//P/8v/0//T/9P/1//T/
9P/0//T/9f/2//b/9f/1//P/8//0//T/8//y//H/8f/y//T/9f/0//T/8//z//H/8v/y
//D/8P/y//P/9P/0//P/8//1//X/9P/y//D/8P/0//T/8//z//L/8v/y//T/9P/y//T/
9v/2//b/9v/2//j/+f/5//n/+v/8///////8//z//P/8//z//P/8//r/+f/4//f/9v/4
//j/+f/6//j/+f/7//v//v///wAAAQABAAAA/P/6//j/+P/4//f/9v/3//j/+v/8//r/
+f/4//P/8f/x//H/7f/s/+z/7f/w//H/8f/x//D/8P/w/+//7//v/+//7//t/+7/7v/u
/+7/7f/t/+3/7f/t/+3/7f/t/+3/7v/s/+j/5f/l/+7/+P8CAA8AIwA4AEsAYgCAAKYA
1AAAAR0BIQH+AL8AfQBFABsABAD1/+L/0//X/+b/5//j/+H/3v/e/+P/6v/v/+//6//r
/+3/7f/t/+v/6//r/+v/6//p/+n/6v/q/+r/6v/r/+v/7P/t/+7/7v/u/+//7//v/+3/
7f/u/+7/7v/u/+7/7v/s/+3/7f/t/+//8P/x//L/9f/1//b/9v/1//X/9P/z//P/8//0
//T/9f/1//X/9v/2//b/9v/3//n/+v/7//z//f/+//7//v/+/wAAAAABAP////8CAAIA
BAAGAAYABwAIAAgACAAJAAwADAAOAA4ADgAPAA8ADgAQABEAEgATABUAFAAUABQAFAAV
ABQAEwARABEAEQARABIAEwAUABYAFQAUABMAEgASABMAFAAUABEAEAAPAA4ADAAMAAoA
CgAIAAcABgAGAAUABQAFAAMAAAD///7//v8AAAAAAAAAAAAA//////3/+v/5//n/+f/5
//n/+f/5//r/+//7//z/+//6//r/+f/7//r/+v/8//z/+//7//v/+//6//f/+P/6//n/
+f/5//r/+//8//v///8AAAIAAgAAAP7//f/8//r/+v/5//n/9//4//j/+P/7//z//f//
//3//f/9//3/+v/6//r/+v/6//v//f/9//z/+//6//r/+v/2//T/8v/1//j//f/9//3/
/f/9//3//P/7//r/9//1//X/9//3//b/9v/3//f/9//2//X/9P/1//X/8//z//X/9v/3
//j/9P/y//D/7//z//T/9f/2//f/+P/4//f/9//1//X/9v/0//P/8v/x//L/9P/3//n/
9//2//T/8//1//b/9v/0//T/9v/3//j/9f/z//L/8//z//L/8P/u/+//9P/1//X/8//0
//T/9P/0//T/+f/7//z//f/9//7/AAD///3//v///wAAAAAAAAAA/v/+//7//v/+//3/
/P/8//z//v///wEAAQABAAEAAQABAAAAAAD9//z//f/+///////8//v/+v/6//z/+v/5
//j/8//x//H/8f/w//D/8f/z//T/9f/1//X/8//y//H/7//v/+//7//v//H/8v/y//L/
8f/v/+7/7f/v//H/8//1/+//7f/s/+r/5v/j/+f/7v/y//r/DQAlAD4AVwB2AJgAugDm
ABIBLQElAf4AxwCZAGsAQwAkAAsA7v/d/+P/7P/p/+X/5//m/+j/7f/u/+//7//x/+//
8P/x//L/8f/w/+//7v/t/+7/7//x//L/8P/w//H/8f/z//P/8//y//D/8f/x//H/8//z
//T/9P/y//L/8v/y//L/8//z//P/9v/2//b/9v/2//X/9f/0//b/9//3//f/9//3//j/
+P/5//n/+f/6//r/+v/6//v//f/+////AAABAAIAAgACAAAAAgACAAMAAwADAAYABgAG
AAgACAAJAAoACgAKAAsADgAOABAAEAARABMAFAAUABQAFQAWABcAFQAUABQAFAAVABcA
FwAXABkAGQAZABkAFwAXABcAGAAaABoAGgAaABgAFwAWABQAFgAWABYAFgAVABQAEQAQ
AA0ACwAJAAgABgAHAAgABwAEAAMAAgACAAQABAAEAAQAAgABAAEA///+//3//f/9//3/
/f/9//3//f/9//z//P/+//7//////////v/+/wAAAAD////////+//7//P/+//7//f/9
//3//////////f/9//7/AAAAAP3//P/8//z//P/8//v/+//8//7///8AAAAAAAAAAAEA
///////////+//7//v/+////AQAEAAUAAgABAAAAAAAAAP7//v/+//z//P/+//v//P/9
//7///8BAAEAAQD///v/+//9//3//P/8//3//f8AAAAAAAAAAP7//f/6//n//f/+////
AAD9//z/+//7//z//P/8//z/+//8//z/+//6//f/9v/2//v//f///wEA/v/8//v/+f/6
//r/+f/5//n/+v/6//j/9v/4//n/+v/7//v//P////7//P/5//b/+P/8//z/+//5//j/
+P/4//b/9P/0//b/+P/6//z//v////////8AAAIABQAFAAQABAAEAAQAAgACAAIAAAAA
AAAAAAAAAAAAAAABAAIAAgADAAUABQADAAMAAwADAAYABgADAAIABAAEAAQAAwABAAEA
AQACAAAA/v/9//z/+f/3//f/9//z//L/8v/z//b/9//3//f/9v/2//b/9f/1//X/9f/1
//P/9P/0//T/9f/1//b/9//3//f/9//3//f/8//0//L/7P/p/+3/9v/8/wIADwAhADQA
TQBqAIgAqADOAP4AJwExARYB4QCjAGkAPwAkAA8A+v/p/+X/7P/z//P/7//s/+z/8f/0
//P/8//z//P/9P/1//b/9f/1//X/9f/1//X/9f/2//b/9f/0//T/8//0//X/9v/2//b/
9//3//f/9//3//j/+P/4//j/+P/4//j/+f/5//n/+P/4//j/+P/6//v//f/+//7/////
/////f/9//7//v8BAAEAAQACAAIAAgACAAMAAQACAAMABAAFAAYABgAGAAYACAAIAAkA
CQAJAAwADAAMAA4ADgAPABIAEgASABMAEwASABMAEgAVABcAGAAYABoAGwAcAB0AHwAe
AB4AHgAcAB0AHAAbAB0AHQAdAB0AHwAfAB8AIAAgACAAIAAgAB4AHQAcABoAGQAYABcA
FgAYABgAFgAWABQAEwASABIADwAPAA8ADQAOAA0ADAAMAAsACgAJAAgACQAJAAoACQAH
AAUABAADAAQABQAGAAcABQAFAAQABAAEAAQABQAFAAMAAgACAAQABAADAAMAAwAFAAYA
BQAIAAYABQAFAAUAAwADAAMAAQADAAQABgAGAAYABgAHAAgABwAGAAQAAwAEAAYABwAI
AAgACAAIAAkACQAJAAkACQAHAAYABQAEAAQABQAHAAcABgAFAAQABAAGAAQABAAEAAQA
BAAGAAMAAQABAAEAAQABAAEAAQD//wAAAQAEAAUABAAEAAUABQAFAAQAAwACAAEAAQD/
////AAAAAAAAAAD+//z/+v/5//z//v8AAAIAAgACAAEA//8BAP////8AAP//////////
/v/+/////////wAAAAABAAMABAAEAAIAAAACAAMABAADAAEAAAABAAMAAgAAAP7//v8C
AAIAAQADAAIAAgACAP7//v8AAAAAAAD///3//v8CAAIAAgACAAIABgAHAAcABwAIAAoA
DQANAAgACAAIAAgABwAIAAkACAAKAAoACgAKAAoACgALAAwACwALAAwACwALAAsACwAL
AAoACgAHAAYABgAGAAYABQAFAAUABQAGAAgABgAFAAQA///9//3//f/9//z//P/9//3/
/f/8//v/+v/6//r/+f/6//v//P/9//v//P/8//z//P/7//v/+//5//n/+f/5//v/+f/4
//j/9v/1//n/+v/+/wYAEwAlAD4AVQBuAIoAqADMAPoAHQEnAQwB0QCTAFkALQASAAEA
7P/Z/9n/5v/v//H/8f/u/+r/7f/0//f/9//5//n/+f/5//n/9//4//f/9v/1//j/+f/7
//z/+//6//r/+f/5//n/+f/4//r/+//7//v/+f/5//r/+v/6//r/+v/6//z//f/9//3/
/f/8//v/+v/7//v//P/8//7/////////AAABAAMABAAEAAMAAgACAAAAAAAAAAEAAwAE
AAUABgAJAAoACgAKAAgACgAKAAsACwALAA4ADgAQABIAEgATABIAEgASABMAFAAUABYA
FgAVABcAGAAYABoAGwAcAB0AGwAaABoAGgAbAB0AHQAdAB0AHQAdAB0AHwAfAB8AIAAf
AB4AHQAcABsAGwAbABoAGgAaABoAGgAZABgAFQAUABYAFQAUABQADgANAAwACQAJAAkA
CQAKAAgACAAIAAgABwAFAAQAAQABAAEAAgADAAMAAwADAAMAAQABAAAAAAABAAIABAAF
AAIAAAD//wAAAQABAAIAAwAEAAQAAgAEAAIAAQABAAEAAwADAAMAAQACAAIAAwACAAMA
AgACAAIAAQAAAP7//f/+/wAAAQACAAIAAgACAAMAAgABAAAA///+//7//v/+/wAAAQAD
AAMAAgABAAAAAAACAAAAAAAAAAAAAAACAP///f/9//3//f/7//v/+//5//n/+f/7//v/
+//8//7////+//7//v/+///////9//3/+//6//n/+P/6//r/+v/7//v/+v/5//j/+//8
//z/+//9//v/+//8//z/+//6//n/+v/6//v/+//4//j/9//3//X/9v/2//T/9v/4//n/
+v/6//n/+f/7//n/+P/2//T/9v/6//r/+f/5//j/+P/4//b/9v/4//j/9v/3//n/+v/2
//b/+P/4//j/+P/8////AQADAAMABAAGAAUAAQAAAP///v/9//7////+/wAAAAAAAAAA
/f/8//z//P/8//3//////wIAAwAEAAUABAAEAAEAAAAAAAAAAAD///v/+//7//z/+v/4
//f/9v/1//P/8//z/+//7v/u/+//8f/z//T/9f/y//L/8v/x//L/8//0//X/8//0//T/
9P/z//H/8P/v//H/8f/x//H/8//x/+z/7P/s/+n/5//q/+7/+v8NACMANgBNAGoAigCq
ANIAAAElASsBCAHPAJkAZQA7AB4ABwDu/9n/2f/q/+3/5f/l/+j/6P/v//b/9f/z//H/
8f/v/+//7//t/+//7//v/+//7//v//D/8P/w//D/8f/x//P/8//z//L/8P/x//H/8f/z
//P/9P/0//L/8v/y//L/9P/1//X/9f/0//T/9P/0//b/9//5//r/+P/5//n/+f/4//f/
9//2//n/+f/5//r/+P/4//j/+f/6//z//v8AAAMABAAEAAQAAQACAAEAAQACAAMABwAI
AAgACgAKAAsACgAKAAoACwAOAA4AEAAQABMAFQAWABYAFQAVABUAFQAVABQAFAAUABUA
FwAXABcAFwAXABcAFwAXABcAFwAYABkAGgAbABwAGQAZABkAGAAVABQAEwASABIAEgAQ
ABAADgANAAwADAAJAAkACQAHAAYABQAEAAQABAAEAAQABAAGAAUABQADAAAA////////
/////////////////v/+/wAAAAABAAEA///+//7/AAD+//3//f/9/wAAAAD+/wAAAAD/
///////+//3//P/5//z//v8BAAIAAQAAAAAAAAACAAIAAQABAAEAAgACAAIAAQAAAP//
//8BAAEAAQABAAAAAAAAAAAAAAABAAMAAwAAAP///v/+/wEAAAABAAIAAAAAAAIA////
/////////wEAAQABAP///f/9//////8AAAAAAQABAAEAAAD///7//f/9//v/+//8//z/
/P/8//7//v/+/////v/8//r/+P/7//z//P/7//v/+f/5//r//f/9//3//f/+//7/////
//v/+v/4//f/+f/6//r/+P/4//r/+//8//z/+//7//3//f/8//r/+P/4//z//P/7//n/
+P/4//j/9//4//v//P/5//n/+v/6//j/+f/5//r/9//5//r//P/8//z//P/+////////
/wAAAgAFAAUAAwAEAAUABgACAAIAAgAAAAIAAgACAAIAAgACAAMABAAEAAUABwAHAAcA
BwAHAAcACAAIAAUABAAGAAYABgAFAAEAAQABAAIAAgAAAP///v/7//n/+f/5//f/9v/2
//f/+v/7//v/+//4//j/+P/3//X/9f/1//X/9v/4//n/+v/8//v/+//7//n/+f/5//n/
+f/5//j/9v/2//X/8//0//r/BAAPACEANABJAGIAfgCaALwA6AAXAS8BIgHxALMAdQBF
ACYADwD6/+X/3//o/+//7f/z//b/9P/1//r/+f/1//n/+f/4//f/9v/z//b/9//4//n/
+f/5//r/+v/4//j/+f/5//n/+f/5//j/+P/5//n/+f/7//v//P/8//r/+v/6//r/+v/7
//v/+//8//z//P/8//3//f/+//7//v////////8AAAEAAwAEAAUABQAFAAYABgAGAAYA
BwAFAAYABwAIAAkACgAKAAoACAAKAAoACwANAA0AEAAQABAAEgASABMAFAAUABQAFQAU
ABQAFgAWABkAGwAcABwAHgAfACAAIQAgAB4AHQAcAB0AHwAfAB8AIAAhACIAIwAjACMA
IwAkACQAJAAkACQAIQAhACEAIAAfAB4AHQAcABwAHAAaABoAGgAZABgAGAAVABUAFQAT
ABQAEwASABIAEQAQAA8ADgAQAA8ADwANAAoACQAJAAkACQAJAAkACQAJAAkACAAIAAgA
CAAJAAkACwAKAAoADAALAAkACAAHAAkACgAJAAwADAALAAsACwAKAAkACAAFAAkACgAM
AAwACwAKAAoACgAMAAwACwALAAsADAAMAAwADAAMAAwADQANAA0ADQANAAoACgAKAAoA
CgALAA0ADQAKAAkACAAIAAwACgAKAAoACwAMAA8ADQAKAAkACAAHAAcABwAHAAUABAAF
AAgACQAIAAgACQAJAAgACAAIAAgABQAFAAMAAwAFAAYABwAIAAUABAADAAMABgAGAAYA
BgAFAAYABgAFAAcABQAFAAYACQAJAAkACQAGAAYABwAHAAQABAADAAMABQAGAAYABAAB
AAIAAgACAAUABQAGAAkACQAIAAYABAACAAYABgAFAAcABgAGAAYABAAEAAYABgAFAAUA
BgAGAAQABQAGAAQABAAEAAQACQALAAwADQAOABAAEwATABAAEAAQABAADAAMAAwACgAK
AAoACgAKAAwADAANAA4ADgAPABEAEQATABMAEwATABMAEgAOAAwADAAMAAwACwAJAAkA
CQAKAAoACAAHAAYABQADAAMAAwABAAAAAAABAAQABQAFAAUAAgACAAIAAQAAAP///v/9
//7/AAABAAIAAgABAAEAAQABAAEAAQABAP///f/+/wAA/v/7//v//v8EAAwAFwApAD4A
UQBmAIIApADGAO4AFQEpARoB7QCvAHMAQQAiAA8A+v/j/9v/6v/1/+//7f/0//b/9f/4
/////////////v/9//z/+f/8//3//v////7//f/9//z//f/+/wAAAQABAAEAAQAAAP7/
////////AQABAAIAAgACAAIAAgACAAIAAwADAAMAAgACAAIAAgAEAAUABwAIAAcABwAG
AAUABwAHAAgACAAJAAkACQAKAAoACgAKAAsACwAMAA0ADgANAA4ADgAOAA8AEgATABUA
FAATABUAFAAWABgAGAAZABoAGgAaABsAGgAaABwAHAAdAB8AIAAgACIAIwAkACUAJQAk
ACQAJAAnACkAKQApACcAJwAnACcAJgAlACQAJAAlACYAJwAoACcAJwAnACYAJQAkACMA
IgAiAA==
         </WaveFormData>
      </LeadData>
   </Waveform>
</RestingECG>
