# Supplementary material for: Detection of Left Atrial Enlargement Using a Convolutional Neural Network-Enabled Electrocardiogram
Source: Front Cardiovasc Med. 2020 Dec 17;7:609976. doi: 10.3389/fcvm.2020.609976 (PMC7773668; doi:10.3389/fcvm.2020.609976)
Supplement: Supplementary file 3 [file Data_Sheet_3.ZIP › normal2/1802017533_5444_00000031.XML]

<?xml version="1.0" encoding="Windows-1252"?>
<!DOCTYPE RestingECG SYSTEM "restecg.dtd">
<RestingECG>
   <PatientDemographics>
      <PatientID>1802017533</PatientID>
      <PatientAge>76</PatientAge>
      <AgeUnits>Years</AgeUnits>
      <Gender>Male</Gender>
      <PatientLastName>lianghongzhi</PatientLastName>
   </PatientDemographics>
   <TestDemographics>
      <DataType>Resting</DataType>
      <Site>1</Site>
      <AcquisitionDevice>MAC55</AcquisitionDevice>
      <Status>Unconfirmed</Status>
      <Priority>Normal</Priority>
      <AcquisitionTime>09:51:41</AcquisitionTime>
      <AcquisitionDate>03-27-2017</AcquisitionDate>
      <CartNumber>1</CartNumber>
      <AcquisitionSoftwareVersion>009C</AcquisitionSoftwareVersion>
      <XMLSourceVersion>MAC5000 v1.0</XMLSourceVersion>
   </TestDemographics>
   <RestingECGMeasurements>
      <VentricularRate>77</VentricularRate>
      <AtrialRate>77</AtrialRate>
      <PRInterval>164</PRInterval>
      <QRSDuration>86</QRSDuration>
      <QTInterval>374</QTInterval>
      <QTCorrected>423</QTCorrected>
      <PAxis>5</PAxis>
      <RAxis>-38</RAxis>
      <TAxis>56</TAxis>
      <QRSCount>13</QRSCount>
      <QOnset>213</QOnset>
      <QOffset>256</QOffset>
      <POnset>131</POnset>
      <POffset>182</POffset>
      <TOffset>400</TOffset>
      <ECGSampleBase>500</ECGSampleBase>
      <ECGSampleExponent>0</ECGSampleExponent>
   </RestingECGMeasurements>
   <Diagnosis>
      <Modality>Resting</Modality>
         <StatementCount>3</StatementCount>
         <LabelText>12SL ��ϳ���</LabelText>
      <DiagnosisStatement>
         <StmtFlag>ENDSLINE</StmtFlag>
         <StmtText>�������</StmtText>
      </DiagnosisStatement>
      <DiagnosisStatement>
         <StmtFlag>ENDSLINE</StmtFlag>
         <StmtText>������ƫ</StmtText>
      </DiagnosisStatement>
      <DiagnosisStatement>
         <StmtFlag>ENDSLINE</StmtFlag>
         <StmtText>�쳣 ECG</StmtText>
      </DiagnosisStatement>
   </Diagnosis>
   <Waveform>
      <WaveformType>Rhythm</WaveformType>
      <WaveformStartTime>0</WaveformStartTime>
      <NumberofLeads>8</NumberofLeads>
      <SampleType>CONTINUOUS_SAMPLES</SampleType>
      <SampleBase>500</SampleBase>
      <SampleExponent>0</SampleExponent>
      <HighPassFilter>16</HighPassFilter>
      <LowPassFilter>150</LowPassFilter>
      <ACFilter>NONE</ACFilter>
      <LeadData>
         <LeadByteCountTotal>10000</LeadByteCountTotal>
         <LeadTimeOffset>0</LeadTimeOffset>
         <LeadSampleCountTotal>5000</LeadSampleCountTotal>
         <LeadAmplitudeUnitsPerBit>4.88</LeadAmplitudeUnitsPerBit>
         <LeadAmplitudeUnits>��V</LeadAmplitudeUnits>
         <LeadHighLimit>2147483647</LeadHighLimit>
         <LeadLowLimit>268435456</LeadLowLimit>
         <LeadID>I</LeadID>
         <LeadOffsetFirstSample>0</LeadOffsetFirstSample>
         <FirstSampleBaseline>0</FirstSampleBaseline>
         <LeadSampleSize>2</LeadSampleSize>
         <LeadOff>FALSE</LeadOff>
         <BaselineSway>FALSE</BaselineSway>
         <ExcessiveACNoise>FALSE</ExcessiveACNoise>
         <MuscleNoise>FALSE</MuscleNoise>
         <LeadDataCRC32>4146311623</LeadDataCRC32>
         <WaveFormData>
/v///////////wAAAAABAPr/+P/4/wIABgADAAEAAQAAAAEACAAQABcAGAAjAD8AWQBm
AGUAVwBEADEAGQAIAP3/7v/i/+f/9P/2//H/5//f/+T/7//4//z///8CAAIA/P/9////
+f/6//z//P/9////AgACAAMAAwADAAQABAAEAAYABAAEAAQAAgACAAMABAAGAAgACAAG
AAMABAADAAEA//8BAP///v/+////AAACAP/////+//3/AgADAAMAAgADAAQABgAIAAgA
CQAIAAUAAgACAAIAAgABAAAAAQAEAAYABwAHAAgADAANAA0ADgAPAA8AEAAPABEAEQAR
ABUAFAATABQAFAAYABoAHgAhAB8AIAAgAB8AHgAdAB4AHQAhACQAJwArACcAJQAiACAA
IwAjACMAIgAeABwAHAAcABsAGgAYABIAEgARABEAEAANAAwADAALAAgABQADAAMAAQD+
//7///8BAP7//v///wEAAQD+//7//v/+//3/+v/8//z/AgAGAAMAAAD//wAAAAD///z/
+f/8////AAABAAAA///+//7/AAAAAAAAAAD9//n/+P/4//r//P/+/wAAAgACAAIAAwAA
AAIAAQD+////AAABAP////////z/+P/8//7///8AAP7//v/+//7//v8AAAAA/////wIA
AAAAAP7//v///////v/+//////8BAAEAAgAFAAAA/v/9//z/AAABAAEAAgD///7//f/6
////AwAGAAcABQAFAAUABQAFAAQABAAEAAIABAAEAAQAAAD//wAA//8BAAIAAwADAAMA
AwAAAP7//P/8//z//P///wAAAgAFAAMAAQAAAP7//v8AAAMABQAJAAcADAAKAAoACgAK
AAgABwAGAAYACwALAAsACwAMAAoADQAQAA8AEAASABEAEwATABMADwAQABAADwAOAA0A
DAAKAAgACwAKAAcABQAFAAYABgAFAAQAAgD///3//f/7//r/+v/+////AQABAAEAAAAA
AP//+v/9/wAA/v/8//v/+v/5//7/AQAEAAcAAgAAAP///f/9//z//P/7/wEA/v8AAAAA
/v8CAP///////wIADQAYABwAJQAuADcAQQBLAFQAXwBZAEYALQAVAAAA8//q/+j/7//0
/+7/6f/n/+v/7P/n/+j/9v8DAAgABgAGAAcAAwABAAQAAQAAAAAAAQADAAQABgAHAAQA
BAADAAIABQAEAAUABgACAAAA///+/wAABAAGAAYACAAKAAoACQAGAAcABAACAAIAAwAE
AAYABgAHAAcABwAJAAkACAAGAAcACAAKAAwACQAJAAcAAwAFAAYABwAIAAoACgAMABAA
DgANAAsACgAOAA8ADwAQABAADwAPAA0AEAARABIAFwAUABMAFAAUABgAGAAaABsAHQAg
ACIAIwAkACUAKAApACcAJgAlACUAJQAlACQAJAAjACEAHwAcABsAGgAbABwAGgAYABUA
DgAKAAkACQAIAAYABgAHAAcABgADAAEAAQADAAAAAAABAAMAAAAAAAEA//////z//P/7
//z//P/6//f/9P/3//j/+//6//v//v8AAAEAAAD//wEAAwADAAMAAAD///7//v/9//z/
+//6//r/+f/7//7/+//6//n/+P/6//r/+v/7//v//v/+//z/+v/6//r/9//6//3//f/8
//z//P/7//r/+f/4//f/9v/2//j/+P/3//j//v///wIAAgACAAMAAwABAAAAAAD//wAA
/////wEA/v/+////AAD+//3/+//6//j/+v/8//z//f/9//z/+f/+/wEABAAHAAMAAAD+
//z/+P/6//r/+v/3//f/+f/5//n/+v/7//v//f////7//v/9//z/+//6//j/+P/5//v/
/f///wIABAD//wAAAgADAAEABQAEAAYABgAGAAYAAwADAAMABAAJAAkACQAJAAYAAgAD
AAQABwAKAA4ADwAOAA0ADAAHAAwADAALAAoADgAQABEAEgAOAAoABAD//wEAAgACAAEA
///+//z/+//6//f/9f/0//r//f8BAAMA///+//7//f/5//v//f/6//n/+f/5//n/+v/7
//z//f/9//7/AAABAP///v/+//3//f/6//b//v8IAAIA+f8DAAkAAgD//woAFAAZACQA
MwBBAFEAXgBdAFUASgA1AB0ADAD7/+z/6v/t//D/7v/r/+X/5f/o/+//+v/+/wEACAAG
AAQABQAHAAUA/v/8//r/+f/5//7/AAADAAUAAwAEAAQABAACAAAAAAAAAAIABAAHAAoA
BQAEAAEA/P/+/wIABAAFAAUABwAFAAQAAAD///7//v8AAAMABQAHAAoACwALAAoABwAG
AAYABgAHAAkACQAHAAQABAAEAAQABwAIAAsAEAAOAA0ACwAKAAoACQAHAAYADAAPABMA
FQAQAA0ACgALAA8AEQAVABgAGwAcAB8AIQAgACIAIwAjACUAJQAnACcAJwAmACUAJQAo
ACkAKQAqACUAIQAdABgAGQAYABkAGgAYABgAFwASABAADwAPAA4ACwAKAAoACQAIAAUA
AwADAAYABAAFAAcABwACAAAA//8BAAEA/v/+/wAAAgADAAIA/v/6//z//P/+//7/AAAE
AAcABwAFAAMAAAD///z/+f/7//v/+//8//7//v/+//7//v/7//v//P/+/wAAAgAEAAIA
/v/6//f/+/8AAAIAAgD+//z/+v/1//r///8BAAIAAgACAAEAAAD+//7//v/+/wAAAgAC
AAEAAQAEAAIAAgACAAIAAwADAAQABAAFAAUAAgD///3//f/+/wAAAwAGAAMAAQD+//z/
/P/+/wAAAAAAAAEAAQD//wEAAQABAAEAAwAEAAYACAAGAAgACAAIAAcABwAJAAkACAAI
AAgABwAFAAUAAgAAAAMABAAFAAYABQAEAAQABQADAAEAAAD+//z//v8HABIAEQAQAA8A
DgALAAkABwAGAAsACwALAAsADwAOABIAFgAVABYAGAAXABUAFQAVABEAFAAUABMAEgAR
ABAADgAMAA4ADAAIAAUABQAGAAYABQACAAAA/f/7//7//f/9//7//v/9//3/+//5//j/
+P/3//j//f8CAAIAAAD///7//f/7//v/+//7//r/+v/7//v/+//6//r/+f/7//j/+P/6
//7//v/7//n//f8AAAMACAAOABMAHAApADcARwBUAFcAUQBCADEAFwD4/+P/3P/g/+H/
5v/o/+f/4//b/+D/7f/0//j/+/8CAAIA/v/9//v/9//4//j/+P/5//v/+v/4//f/9f/2
//j/+f/6//r/+P/4//j/+f/6//z//v/+/wAAAAD+//3//v/9//v/+f/7//n/+P/6//v/
/P/+//z//f/9//3///////7//P/5//j/+P/4//r//f/+//3//f/+////AAD///7///8C
AAEA///8//r//f///wAAAgAGAAcACQAJAAcABwAHAAsACAAFAAQAAgAHAAoADwATABYA
GAAZABkAGQAZABsAGwAbABoAGQAZABsAGwAaABoAHAAbABoAGAAUABIAEgASABAAEAAP
AAoACgAJAAkACAAGAAYABwAHAAYAAwABAAEAAwAAAAAAAQAFAAIAAgADAAAA///7//r/
/P/+/////v/9//z/AQAEAAUABAAFAAgABgAFAAIA//8BAAMAAwADAAEA///9//z//f/+
////AAAAAP3//f/+//3//v///wAA/f/6//f/9f/2//r/+//6//z//P/8//n//f8BAAIA
AgAAAP7/+//4//z//v8AAAIAAgACAAAA/f/9/wAA/v/+/wEAAgAEAAUABAACAAEA//8B
AAEAAgAFAAEAAAAAAAAAAwADAAIAAgD+//7//v/8//z//f/9//v//f///wEAAwAAAP7/
/f/8//v//v///wAA/v/9//7//f///wAAAQABAAEAAQD+//z//P/8//z//P/+//7///8B
AAIAAwAFAAYAAgAEAAQABwAIAAkACgAHAAcABwAIAAgABQACAP//AgACAAcADAALAAwA
DgANAA8ADwAPAAsADQAMAAoACAAFAAQAAgAAAAUACAAJAAsABQACAP7/+f/6//r/+f/5
//v/+//8//7//f/9//7//f/9//z//P/7//j/+//+//z/+//7//v/+//5//f/9f/z//T/
9v/5//v/+//6//r/+f/7//r/9P/0//j/+v/5//X/8f/y//f/+v/+/wMADgAnAEUAUQBO
AEsASwA+ACMACQD0/+v/6v/q/+f/5P/m/9//1f/X/+b/8//8//7//f/4//T/+P////3/
9//6//j/9v/1//X/9P/0//X/9f/4//r/+//8//r/+P/4//j/+P/4//n/+v/6//z//P/6
//f/9v/z/+//8//5//v//v/8//v/+v/6//n/+f/4//f/+P/5//n/+P/1//T/9P/0//f/
+//9//3//v/+//7//v/7//r/+//+///////+//7//f/9//z//P///wEABAAFAAQAAwAC
AAUABwAHAAkACgAKAAgACAAHAAwAEAATABUAFgAXABoAGwAaABgAFgAVABQAEwARABAA
EgATABQAFAAQAAwACgAIAAoADAANAAoABgAFAAUABAAAAAAAAQABAAIA///9//3//P/4
//f/9//5//b/9v/3//r/+//5//r/+f/4//b/8v/x//D/9f/4//r/+v/8/wAA/v/9//r/
9//1//f/9//3//n/+f/5//r//P/8//z//P/4//P/8f/w//T/+P/8/wAA/f/6//f/9f/z
//b/9v/0//b/+P/6//n/+f/5//b/8v/0//b/9//4//j/+P/4//j/9//4//f/9f/z//b/
9P/0//H/8P/w/+//8f/y//T/9f/2//f/+f/9//r/+v/7//z/+v/5//f/9v/0//b/+P/4
//r/+//7//n/+P/3//b/9f/1//T/9P/0//P/9v/3//j/9v/1//b/9f/3//r//f////z/
+//3//T/9P/0//T/9P/2//b/9//5//P/8//y//D/8v/1//j/+//+//r/+f/4//j//f//
/wEAAwABAPz//P/8//7/AAADAAMABQAHAAkABwAHAAQAAAD8/wAAAgADAAQAAwAAAPv/
9//3//j/+P/3//n/+P/2//X/8//x//D/8P/y//P/9f/1//L/8P/v/+3/7P/v//L/8P/y
//P/9P/1//L/8f/w/+//7//w//L/8//w/+7/7f/r//H/9v/4//T/9P/2//X/8//t/+r/
8//4/wAACwAWACcAOwBJAEoARQA1ACQAGwALAPr/8//u/+b/5f/o/+b/4f/b/9n/4P/r
//L/8P/x//b/7v/q/+3/9f////z/+P/2//X/9f/1//T/9P/z//T/9v/3//j/9//0//P/
8v/y//L/8//0//T/9v/2//T/8//0//P/8f/1//n/+f/6//b/9f/0//T/9f/3//j/+f/6
//v/+//6//v/+v/6//r/+f/7//v/+f/2//b/9v/2//b/9v/4//z//f/9//z//P/7//v/
+v/6////AQAEAAUABwAHAAcACwAJAAkACwAMAAwADAAOAA8ADQAOAA4ADQANAA0ADwAP
ABEAEgATABUAFQAVABQAFAAWABUAFAASABIAEAAQABAADgAMAAkAAgACAAEAAQAAAAAA
AAABAAEAAgD///3//f/7//j/+P/5//3//P/+/wEA/v/9//n/+P/5//r/+v/4//n/+P/9
/wAA/f/6//n/+v/9//3/+//5//b/9//2//X/9v/3//j/+v/6//r/+v/6//r/9//3//j/
9//4//n/+v/8//r/+P/3//n//P/8//r/+P/2//T/7//z//f/+P/4//r/+v/5//j/9v/0
//L/8P/1//j/+f/5//f/+v/4//j/9v/2//f/9//5//r//P/9//r/9//1//X/9v/4//v/
/v/8//v/+f/4//j/+v/8//z/AAABAAEA///8//v/+v/5//r/+v/7//z/+v/8//z//P/7
//v//f/9//3//v//////+v/5//X/8v/w//D/8P/w//P/9v/6/////////wQABgAGAAUA
BAADAAIA/v/9//z//P8DAAUABwAJAAcABAAGAAgACAAKAA0ADQAKAAkACAADAAkACgAK
AAoACgAKAAkACAAFAAIA/f/5//n/+v/6//n//P/8//v/+//2//H/7f/q/+//8//4//v/
+v/6//v/+//3//n/+//4//n/+f/5//n/9//1//P/8f/x//L/9P/1//X/9P/0//P/8f/2
//j/9v/4//j/9//3//X/7v/t//T//v8JABgAIwAzAEcAUABNAEsAQgAvABkABgD7//L/
7P/n/+T/5v/p/+P/5f/s/+//8P/2//3//P/2//r//f/5//X/9P/1//T/9P/1//j/+P/5
//n/+P/4//f/9v/4//b/9v/2//n/+v/8//7/+//6//f/8v/0//b/9v/1//X/9//1//T/
9v/3//j/+v/7//3//v///wAA///9//r/9//2//b/9v/5//v/+//5//n/+v/7//z//P/8
//7/AgABAAEAAAAAAP/////+//7//////wAA//8AAAEAAgAHAAoACwAOABAAEAAOAA4A
DQAOABAAEQARABMAFQAZABsAGwAaABkAGQAZABkAGAAYABoAGQAYABYAFAASABIAEgAS
ABIAEQAMAAcABQAEAAIAAwAEAAYABwAHAAUABAAFAAIA/v/9//3/AgACAAUACQAFAAMA
/v/8//7/AAABAAAA/f/6//3//v/8//j/9v/2//v//f/9//3/+//9//3//f////////8A
AP///v/9//z/+P/1//X/9v/7//7/AQAEAAEA/v/7//n/9v/4//f/9P/2//j/+v/5//7/
AQABAAAA///+//z/+v/4//b/9P/y//f//P///wEA/f/+//r/+P/6//r/+//7//7//v//
////+//5//j/+f/4//r//f8AAP///f/6//j/+f/8////AAAEAAUABQADAAAA///+//3/
+//6//r/+v/7//7///8AAPz/+//8//v/+//8//3//f/+/////f/8////AAABAAIA/f/6
//j/9/8DAAEAAgAEAAQABAAEAAQABQAGAAgACAAHAAYABQAHAAQABgAIAAgACgANAA0A
CwALAAsABwALAAwADAAMAAwADAALAAoACQAGAAEA/f/9//7//v/9/wAAAAD//////f/5
//b/9P/1//X/9v/1//T/9P/1//X/8P/z//b/9P/1//X/9f/1//f/9//3//f/9P/0//X/
9f/2//b/9//3/+//+v/8//r//P/+//v/9//3//b/9f/6/wIACwAYACUANwBHAFQAWQBX
AEgAMQAbAAYA8//m/+L/6//y/+r/3f/b/+P/6P/x//r/9P/n/+j/9v8AAAEAAwABAP7/
/P/6//n/+f/4//j/+f/5//f/+P/4//j/9v/0//T/9P/3//r//v8CAP//AAD///z//P/+
//7//f/8//3/+v/4//n/+f/5//r/+P/5//n/+f/9////AAAAAAAAAAABAAIAAQADAAMA
AQD+//z/+v/4//r//P8AAAYABQAFAAQABAADAAMAAgACAAcACQAMAA0ACwAJAAcACQAK
AAsADgAQABAAEAASABMAFwAaABwAHQAeAB8AIgAjACEAIAAfAB8AHQAdABwAHAAeAB0A
HAAaABcAFAATABIAFAAWABcAFAASABEAEQAQAAwACgAJAAcACAAFAAMAAwABAP7//v//
/wQAAgADAAUABAADAP///v8BAAIAAgAAAAAA/v8CAAQAAAD8//r/+v/+/////v/9/wAA
AwAEAAUABAADAAIAAgAAAAAAAAAAAAAA/f/9//7//f/+////AAAAAP7//P/7//z/AAAB
AAAA/P/6//j/8//4//3///8AAAAAAAD///7/+//6//n/+P/+/wIABAAFAAEABAACAAIA
///+//7//f8AAAIABQAHAAMAAQAAAAEAAAACAAUACAAGAAMA///8//r//P/+//7/BAAH
AAkACQAGAAUABAADAAEAAAAAAAAA+//8//v/+v/7//3/AQADAAMABAAFAAUABgAHAAUA
BAAGAAYABgAGAAQAAgABAAEABQAJAAgACAAJAAoACwAMAAwADQAOABAAEAAPAA4ADQAN
AAoADAAOABAAEgAVABUAEwARAA8ACQAQABIAEwAUABQAFAATABIAEAAOAAoABwAEAAQA
AwABAP///v/8//v//v///wEABAAFAAUABgAFAAEA/v/8//n/+P/7//7//P/9//3//f/9
/////////////v/+///////+//z/+//5//H/8v/6/wIABAAAAP///f/5//b//f8IABQA
HQAmADcAUwBfAFoAVQBNADoAIQAPAAAA8f/u//T/8f/q/+b/3f/V/+H/9v///wAA/v/5
//z/BAAGAP//+//9//7////+//7///8AAAAAAQABAAAAAAD///7/AAD+//7//v/+//7/
//8AAP//AAD///z///8CAAMAAwACAAMAAAD+//3//f/9//7//P/9//3//f8CAAMAAwAC
AAMAAgACAAIABQAHAAcABQABAAAA///+////AAADAAgACwALAAoACgALAAsACgAKAAoA
CwANAA0ADAALAAoADQAQABEAFAAWABcAFgAXABcAGQAcAB4AHwAcABsAHAAbACAAIgAk
ACcAJQAjACAAHgAfAB8AHwAeABoAGAAYABgAGAAYABcAEgARABEAEgASAA8ADgAOAA0A
CgAHAAUABQAFAAIAAgADAAMAAAAAAAEAAgADAAEAAgADAAQABAACAAIAAAAEAAYABAAC
AAIABAAGAAcABgAFAAQABQAEAAMABAAFAAYACAAHAAYABQAEAP//+//6//r//v8AAAIA
BAADAAAA/f/7//7/AgADAAIAAQAAAP//+/8AAAMAAwACAAAAAAD///7/AgAEAAYACAAH
AAYAAwD///3/AAD+//7/AQACAAQABQAGAAYABwAHAAUAAwACAAMA/v/+////AAACAAEA
///+//7/AAACAAIABgAHAAcABQAHAAcABwAHAAQAAgABAAAAAAAEAAYACAAFAAUABwAH
AAUABgAHAAcABAADAP///P8AAAIABAAGAAQABAAFAAcAAQD9/wAABAAEAAcACAAJAAoA
CwALAAsADAAPAA8ADwAPAA8ADAAOABAAEAASABUAFQATABMAEwAPABEAEAAOAAwADwAQ
ABAAEAAPAAwABwADAAMABAAEAAMABQAEAAIAAQAAAP3/+//6////AQAEAAUAAQAAAAAA
///7//3////8//3//f/9//3//v///wAAAQD9//z//P/7//r/+P/3//X/AQAEAAYABAD+
//j/9f/z//v/BAADAAoAGAAfACYAMQBBAFEAXgBhAFsATAA1AB0ACAD1/+7/7v/t/+7/
7v/r/+H/5f/w//f/+v/+/////P/4//b/+f/9/wMABAAAAP7//f/9//7//v///////v/+
//3//P8AAAAAAgAEAAAA/v/9//z///8CAAMAAgAEAAYABgAFAAUABwAFAAQA///9//v/
+v/9/wEABAAHAAcABwAGAAQAAQAAAAAAAAADAAUABQADAAQABAAEAAQAAQAAAAEABAAI
AAkACQAKAAoACQAHAAYACgANABEAEwARAA8ADQAPABAAEQAUABYAFgAWABgAGQAcAB4A
HwAfACAAIQAkACUAJAAiACAAHwAgACEAIQAiACQAIwAiACAAGwAYABcAFgAZABoAGgAW
ABQAEwATABIAEAAQABEAEQAPAAsACAAHAAkABgAGAAcABgACAAEAAQABAAEA/v/+/wAA
AgADAAIA/v/8/wAAAgADAAIAAwAGAAkACQAHAAUAAQABAP///f8BAAMABQAIAAYABgAG
AAYAAgD/////AAADAAQABQAGAAUAAgD///3//v8CAAMAAgABAAAA///7//z///////7/
/f/8//r/+P/8//7/AAACAAYACAAIAAcABAAGAAMAAgACAAIAAwADAAIAAgADAAMAAAD/
////AQABAAIABAAGAAMAAQD+//z//v8CAAYACAAGAAUAAwD/////////////AwAEAAYA
CAABAAAA/f/6//v//f8BAAMAAQACAAMAAwABAAEA/v/8/wAAAgAEAAYAAAD+/wQACAAK
AAwADgANAA0ADQAOAA8ADQALAAkACgAIAAsADgAMAA4AEQARAA4ADQAMAAcADAAOAA8A
EAANAAwACgAIAAoACgAIAAcABgAGAAUAAwAFAAQAAgABAP///f/8//z//P/7//v/+f/7
//7/AgAFAAAAAQACAP7///////////////////////r/+P/3//X/+P/6//3///8BAAIA
/v/6//r/+v/5//v/+//+/wEA/v8EABUAJAApADEASQBaAF0AVwBGAC0AFQAAAOn/3v/e
/+P/7P/w/+v/5//p/+7/7//4/wAA///8/wAABAABAPn/+f/4//f/9v/2//f/+v/8////
AQABAAIAAgACAAIAAAAAAAAA/f/8//z//P///wIAAwACAP//AAD///3///8BAP///v//
/wEAAwAGAAEA///8//n//v8BAAMABAABAAAAAAAAAAMABQAFAAMABQAGAAcACAADAAAA
//8AAAYACQALAA4ADQANAAwADAALAAsADAALAA4ADwAQABUAFAATABQAFAAXABgAGwAd
ABwAHAAbABkAGwAbAB0AHQAeAB4AHgAfAB0AHQAcABwAHgAdABwAGgAaABgAGAAYABkA
GgAaABYAEgARABEAEAANAAwADAALAAwACQAHAAcACgAIAAkACwALAAYABAADAAYACQAJ
AAwACwAKAAgABAAEAAIABgAIAAcABAADAAQAAwADAAEA//8BAAMAAwADAAIAAQAAAAAA
AgAEAAYACAAGAAMAAwAEAAMAAgABAAAAAgACAAIAAwAAAAAA/f/4//3/AAADAAMABQAH
AAYABAADAAIAAAD+/wAAAgAEAAYABwAIAAcABQAFAAgABgAGAAYABgAHAAcABgAEAAMA
AQACAAMABQAJAAMAAgACAAIABQAFAAQABAACAAIAAgAAAAIAAwADAAEABAAFAAYABwAG
AAQAAwACAAEABAAFAAYABAADAAQAAwABAAIAAwADAAQABwAHAAgABgAEAAIAAAAKAAoA
CwAJAAYABgAGAAYABgAIAAkACgAMAA0ADQANAA0ACwAGAAYABgAIAAwAEQATABQAFQAW
ABMAFAAUABMAEgAQAA4ACwAIAAgABgACAP//BAAIAAsADQAJAAYAAgD//wIAAQABAAIA
AwADAAQAAwABAAAAAAD/////AwAHAAYAAwABAP///f///////////wAAAAABAAEA///+
//7//f8BAAIA/v/2//L/+P8BAAEA/f8GAA0ADAASAB0AJAAtADcAPwBKAFUAVwBGACsA
GQAIAPn/7v/s//f/+v/0//P/9f/x/+r/7f/2//r//f8AAAQABAADAAUAAwACAAEAAAAA
AAEAAQAAAAAA//8BAAIAAgACAAIAAAAAAAAA/v/+////AAACAAQABAACAAQACAAKAAsA
CQAJAAUAAgABAAEAAQACAAQABQAFAAUACAAJAAkACAAFAAQABAAEAAMABQAFAAMABAAE
AAQABAAHAAgACwAQAA4ADQALAAoADQANAAwADAAMAA0ADwAPABEAEQARABUAFwAXABkA
GgAZABgAGQAZABwAHgAfAB8AHgAdAB4AHQAeAB4AHgAfACIAIwAjACQAIgAfABwAGAAa
ABwAIAAkACIAIAAdABYAFQAVABYAFgAUABQAFQAVABQAEQAPAA8AEQAOAA4ADwAQAAwA
CwALAAwADQALAAwACwAMAAwACgAFAAIABQAGAAsADAAPABQAEAANAAgAAwAIAA0AEAAT
ABIAEQAQABAADwAOAA0ADAAMAAsADQAQAA8ADgANAAwADwAOAA0ADQANABAAEAAOAAwA
DAAMAAkACgANAA0ADAAKAAoACQAIAAoACgAKAAoADgAQABAADwALAAwACAAGAAYABgAH
AAcADAAOABEAEwATABMAFAAXABEAEAAQABAADwANAAoACAALAA4AEQASABQAFQAVABMA
EQARABEAEQAQAA4ADQAMAAwADgAOAA4ADwARABUAFwAVABQAEwARAA4ADQAJAAYACgAM
AA4AEAAQABIAFQAZAB4AHQAcABsAGgAYABcAFgAWABsAGwAbABsAHAAaAB0AIAAdAB4A
IAAfABwAGwAaABUAGwAcABwAHAAfACAAIAAgAB8AHAAXABMAFgAYABkAGQAWABQAEQAP
ABEADwAOAA4AEgATABUAFQASABAADwANAA0AEQAVABQAEQARABEAEQAPAA8ADwAPABAA
EAARABEAEgASABMAEwALAAwACgAKABYAHAAPAAUACwAUABcAIAAsADMAOABHAFkAYwBs
AG8AZwBcAEcAKwAYAA0ACgAMABEAEgASAA8ABQD//wgAFQAcABQADQAMABAAEgAZAB0A
HQAYABcAFgAWABcAFwAWABYAFQAYABoAGwAcABgAFAASABAAEwAWABoAHgAdAB4AHQAa
ABoAHAAcABsAHQAfAB0AHAAYABcAFgAWABkAGwAcAB0AHgAfAB8AHgAfAB4AHgAeAB4A
HwAeABsAGwAcAB0AHgAhACIAJQAqACoAKQAnACYAJQAjACAAHgAhACMAJgAnACgAKQAq
AC8AMAAxADQANgA2ADYAOAA5ADcAOAA4ADcANgA1ADYANQA6ADwAPgBBAEIAQwBDAEQA
QwBBAD8APAA4ADYANgA2ADgAOAA3ADIALwAtACwAKgAqACwALwAxADAALQArACsAKgAm
ACUAJQAqACgAKQArACsAKwAoACgAKgAsAC0ALAAnACQAJwAoACgAJgAmACgAKQApACcA
JQAnACkAKQApACsAKwArACwAKwAqACkAKAAoACUAJQAmACYAJgAmACYAKAAmACQAIwAm
ACoAKwAqACwALAAsACkAKgAtAC0ALAAsACwAKwAqACgAKAAoACgAKAAqACoAKQAlACgA
JgAmACgAKgAtAC8ALwAuAC4ALQArACkAKAApACUAJAAkACQAKAApACkAKgAsADAANAA2
ADYANwA3ADUAMgAvACwAKQAuADAAMwA2ADEAMgAxADAALwAvADEAMQAzADQANQA1AC0A
MwAyAA==
         </WaveFormData>
      </LeadData>
      <LeadData>
         <LeadByteCountTotal>10000</LeadByteCountTotal>
         <LeadTimeOffset>0</LeadTimeOffset>
         <LeadSampleCountTotal>5000</LeadSampleCountTotal>
         <LeadAmplitudeUnitsPerBit>4.88</LeadAmplitudeUnitsPerBit>
         <LeadAmplitudeUnits>��V</LeadAmplitudeUnits>
         <LeadHighLimit>2147483647</LeadHighLimit>
         <LeadLowLimit>268435456</LeadLowLimit>
         <LeadID>II</LeadID>
         <LeadOffsetFirstSample>0</LeadOffsetFirstSample>
         <FirstSampleBaseline>0</FirstSampleBaseline>
         <LeadSampleSize>2</LeadSampleSize>
         <LeadOff>FALSE</LeadOff>
         <BaselineSway>FALSE</BaselineSway>
         <ExcessiveACNoise>FALSE</ExcessiveACNoise>
         <MuscleNoise>FALSE</MuscleNoise>
         <LeadDataCRC32>1007319516</LeadDataCRC32>
         <WaveFormData>
/v/////////+///////9//f/9v/6/wAABgAHAAoADgALAAoADAAOAA0ACQANACUAPQBG
AEYAOgAjAAAA1P+2/6j/l/+I/4j/lv+i/7P/v//C/83/2f/g/+f/7P/x//n/+v/5//n/
9v/0//f/+P/5//z///8AAAEAAQADAAQABAAEAAIAAgACAAEAAgACAAUAAgAEAAUABQAF
AAIAAwACAP7/AAABAAEAAAABAAEAAQACAP///v/9//z/AQACAAIAAgAEAAYACAAKAAkA
CQAIAAUABAADAAQAAwADAAMABAAHAAsADAAMAA0AEAARABIAFAAWABcAGAAYABoAGgAc
ACEAIgAeAB8AIgAnACsALgA0ADQANAA2ADUAMgAzADMANAA5ADsAPgBAAD0APAA7ADkA
OwA6ADgANgA0ADIAMAAvACwAKwAnACAAHgAfAB4AHAAaABkAGQAYABMADgALAAkACQAH
AAUABgAEAAQABQAFAAUAAgAAAAAAAAD//////v////7/AQAFAAMAAgACAAIA///+//z/
+v/9////AAABAAAAAAAAAAAA/v/+//7//v/7//f/9v/3//v//P///wMABAAEAAMAAgAC
AAIAAgABAAEAAgADAAMA//8AAP7//P///wEAAQAFAAIAAAD/////AwAEAAQAAwAAAAAA
/////wAAAAABAAEA//8AAAAAAAABAAEAAgADAAEAAAD///7//////////v/8//v/+v/4
//3/AQAEAAYABQAEAAIAAAACAAIAAQABAP3//f//////+//7//3//f/9/wAAAQABAP//
/v/8//v/+//5//n/+//9//3//f/+//z/+//7//n/+f/6//z////9//3/AgABAAAA///+
//r/+P/3//X/9//7////AwADAAEAAwADAAIAAgAEAAMABQAGAAkACgAHAAYAAgABAAAA
///4//f/+f/7//z//v/9//7//v////3//P/7//r/+f/0//D/7//y//T/9v/5//v/+//7
//r/9//4//n/+P/1//X/9f/4//z//v8AAAIA/v/8//v/+f/3//j/+f/5//v/+f/6//r/
+v8CAAkADgAOAA0AEAAUABQAEwAXAB8ALQAvADQAPAA4ABsA7v/E/67/ov+V/47/kv+a
/6D/r//D/9D/0f/P/9b/5//2/////f/8//3//f8AAAAA///+//3//v8BAAIAAwADAAEA
AgACAAIAAgACAAIAAQD8//r/+//2//v///8CAAUABAAFAAQAAAAAAAEAAQAAAP//////
/wAAAQACAAMABAAGAAYABQAEAAUABgAHAAgABwAHAAYAAwADAAMABQAFAAgACQALAA8A
EAAQAA8ADwARABEAEQASABIAEwAUABQAGAAYABoAHwAeABoAGwAeACIAJwArADIAMgAy
ADQAMwA1ADkAPABAAD0AOwA6ADgAOgA6ADoAOQA4ADYAMwAwADAALgAsACsAKgApACUA
HgAZABkAFwAUABIAEQARABAADgAKAAgABwAIAAUAAgACAAMABAAGAAcABAAAAP3//P/8
//v/+//6//f/9P/1//f/+P/4//n/+v/8//7///8AAP7//////////f/8//v/+v/4//j/
+P/4//n/9//4//v/+v/4//j/+f/6//r/+f/4//z//P/8//v/+v/6//r/+f/5//z//P/8
//z//f/8/////P/4//X/8//3//j/+P/3//v//v8AAAMAAwACAAIAAQD//wAAAAAAAP//
/f/8//v//P/8//z//P/8//v/+v/4//f/9//3//b/9v/3//f/9v/7//7/AAACAAAA/v/7
//n/9f/1//f/9//y//H/8v/x//L/9v/4//n//P/8//v/+//6//f/9v/3//b/9f/0//T/
9v/3//n/+f/6//r/+//9//f/+f/6//j/+P/4//j/9v/2//f/9//3//n/+//9//v/9//3
//X/+P/6//7////+//7/AAAAAAAAAAD9//3/AAABAPz//f/6//n/9//2//X/9v/2//f/
+f/4//f/9v/0//D/7f/t//L/9P/2//n/9//3//f/9v/z//T/9f/0/+//7//v//L/9f/2
//f/+P/4//j/+f/5//n/+v/7//v//f/3/+7/8v/8//r/+/8OABoADwAGAAwAEAARABMA
GwApADsARABAADQAJQACANT/tv+o/5v/kP+O/5T/mv+n/7X/xP/N/9X/4P/n//L//f//
//z/+//7//j/9P/0//T/9P/2//z//v8AAAEA//8AAAAAAAAAAAAAAAD/////AAAEAAIA
AAD///3/+//+/wEAAgAAAAIAAwADAAIA/v/9//z//P///wAAAQACAAcACAAIAAgABwAG
AAUABAAEAAUABQADAAUABQAHAAcABwAHAAgACwAMAAwACwALAAoACQAIAAgADQARABUA
GAAXABQAEwAVABoAGAAbACAAJQApACwAMgAxADIANQA1ADcAOQA6ADwAPAA7ADsAOgA8
ADwAPAA7ADcANAAwACwALQAsACsAKwApACkAJgAgAB4AHwAeABwAGQAXABYAFAASAA4A
DAALAA0ACwAJAAoABwAGAAYABQADAAAA/v/+/wEAAQACAAIA/f/6//v//f8AAAAAAQAC
AAQABAADAAIA///9//r/9//2//b/9v/2//j/+v/8//7//P/5//n/+//9//7/AQAFAP//
/P/4//T/+v/8//7////8//z//P/7//7/AgADAAQAAQABAP//AQABAAAAAAABAAIAAgAB
AP//AgAEAAUABwAGAAYABwAHAAUABgAGAAYAAgD///3/+//8//7/AAACAAIAAQAAAP7/
/P/9//7//v/+///////+////AAAAAAAAAQACAAIAAwADAAMABQAFAAUABQAHAAcAAwAG
AAcABwAGAAQAAQD//wAA//8AAAMAAwADAAMABAACAP///f/5//T/9P///wwACQAIAAcA
BgD///z/+v/3//r//f8AAAMABwAHAAsADQALAAwADwAPAA4ADgAQABAADQAMAAgABwAJ
AAkAAwADAAIAAQD///7/AQACAAIAAwABAAAA///+/wAA/P/5//n/9//2//X/9f/z//P/
8//y//T/+P/8//7//f/9//3/AAD+//z/+v/4//j/+P/5//n/9//4//n/+f/3//X/9v/6
//z/AgADAAQACgANAA4ADAAMAA8AEwAbACkAOQBAAEQAQAAxABYA6P/A/6z/pf+e/5z/
nP+g/6//wf/I/9P/3//q/+3/8v/3//v//P/7//v/9v/4//v//P/9/wAA///8//n/9f/4
//r/+//8//r/+v/6//n/+v/8/wEAAAABAAEAAAD///7////+//r//P/9//3//P/9//3/
/f/+//7//v/+//7/AAAAAP///v/8//z//P/8//7/AQADAAMAAwADAAUABQAFAAUABgAJ
AAYABAABAP//AgAFAAgADAAQABMAFgAYABYAFAAUABcAGAAUABUAGAAdACMAKAAwAC8A
MAAzADMANAA3ADkAPAA6ADkAOQA4ADkAOgA7ADsAPQA8ADoAOAA1ADIALwAtAC0ALQAq
ACQAIQAhAB8AHAAdAB0AHgAeABoAFgAUABMAEgAPAAwADAAOAA4ADwAPAAsABgACAAAA
AwAFAAgACgAKAAgACgANAA0ADAAMAAwACwAKAAgABgAGAAcABwAHAAUABAADAAIAAgAC
AAIAAgABAP//AAADAAQABAAGAAkAAwAAAPz/+P/+/wAAAgADAAIAAgACAAEAAgAGAAcA
CAAFAAUAAwAFAAkACgAMAA8ADgAOAA0ACwAKAAoACQAJAAsADAAOAA8ADAAMAAsACgAK
AAkACQAJAAYABgAGAAYACAAJAAoACgAHAAUAAwAAAAQABQAFAAQABwAIAAgACAAHAAYA
BAADAAIAAwAGAAcAAgABAAIAAQACAAYACAAJAAYABAABAP//AAD//wAAAwAEAAUABgAI
AAsACwAMAAsACAAIAAYABAAEAAQABAAAAAAAAQABAP7///8AAAEAAgABAAQABQAHAAgA
CwALAAgACAAKAAoADAAMAAkACQAGAAUA/v/9/wEABQAIAAwACQAGAAIA//8BAAAA///+
/wIAAAD//wEA///+//3//f/8//v/+v/4//r//v8CAAQAAAD///7/AAD+//z/+v/4//j/
+v/9//////8AAAEAAQABAP///P/8//z//P8BAAIABAAHAAoADAAKAAkADQAlAEsAXwBa
AFYAVgBHAB4A8P/S/8T/u/+w/6b/ov+m/7H/uf/I/93/6f/u//P/9P/z//X//P8JAAkA
AAAAAP7//P/6//r//f/+//////8BAAIAAgACAAAAAAAAAP//AAAAAAMAAAAAAAEAAQAB
AP3//f/7//b/+v///wMABgAEAAMAAgACAAAAAAAAAAAAAgACAAEAAAACAAIAAgACAAUA
BwAIAAcABwAHAAkACQAIAAcABwAJAAkACgAKAAsADQANAA0ADgARABMAFQAWABcAFgAX
ABsAIAAeACEAJgAkACUAJQAoAC8ANAA7AD8APQA/AEAAQgBCAEEAQQBAAD8APgA9ADsA
PAA8ADsAOgA3ADQAMQAvADEAMwAyAC4AKQAnACMAHgAaABkAGQAYABcAFAATABMAEQAN
AAkACAAIAAgACQAJAAwACgAJAAoACAAFAAMAAAAAAP7/AAADAAYABgAHAAgABwAGAAQA
AgACAAMAAwADAAMABAAFAAYABQAEAAMAAgD///v/+v/7/wAAAgAGAAsACAAGAAMAAAD/
//7//f/7//7/AAACAAMAAAACAAEAAAAAAAEAAAADAAUABAAEAAUABgAGAAUAAwAAAAAA
//////7//v//////AgAEAAUABgAJAAkACgALAAcABgAFAAQABAADAAIAAAABAAMABQAG
AAUABQAEAAIAAAAAAP///v8AAAAA//////3//f///////P/7//z/+//8/wAAAgADAAIA
AAD9//v//P/7//z///////////8AAP7//f/5//X/9P/3//j/+f/6//f/9v/2//X/9//7
////AwABAP3//f/7//3//v8BAAEAAgAEAAgACgAIAAYAAQD//wIAAwD+/////f/9//z/
/P/9//7//v////3//P/7//r/+//4//b/9//3//b/9f/1//T/8//y//D/8P/y//T/9P/y
//P/9P/4//f/9v/1//T/9P/0//X/9f/z//L/8f/v//f//f/8//b/8v/2//3/BAACAAEA
BgAIAAgABwAPACMAPQBPAFIASAA2ABsAAADe/77/sv+p/5z/lv+Y/6L/sf+7/8T/y//X
/+L/5//u//P/7//o/+3/9/8AAP7//P/6//j/+P/4//j/+P/3//f/+P/4//j/9//2//X/
8//y//L/9f/y//L/8//z//P/8//1//X/8v/1//f/+P/4//X/9f/1//b/+P/4//j/+P/5
//r/+v/6//z//P/8//z/+v/7//v/+f/5//n/+//7//n/+f/6//3/AQACAAIAAwABAAEA
AQACAAYACQAMAA4AEQASABUAGwAcABgAGQAcAB4AIQAjACgAJgAmACgAJwAlACcAKAAq
AC0ALwAyADQAMgAyADIAMQAxADAALgAsACsAKgApACkAJQAjAB4AFgAUABUAFAASABAA
DwAPAA4ADgAKAAgABwAGAAMAAAAAAAIAAgADAAMAAgD+//v/+v/8//v/+//6//n/+P/7
/////f/8//z//P/6//r/+f/4//f/9//2//X/9v/2//b/9v/4//j/+P/4//j/9f/1//f/
9//2//f/+f/4//j/9//2//r/+v/6//n/9f/0//P/8f/0//j/+f/6//n/+f/3//n/+P/2
//X/9f/4//r/+//7//r/+v/5//n/+P/4//n/+f/7//z//P/8//v/+f/4//f/+f/6//v/
/P/+//3//P/6//j/+f/6//r//P/9//3//P/7//r/+P/2//j/+P/3//f/9f/1//f/9//1
//X/9//3//X/+P/5//n/9v/0//H/7//s/+n/6P/p/+3/8f/1//r//P/7/wEAAQD6//f/
9v/1//T/8f/w//D/7//x//X/+f/9//3/+//9//3/+//8///////7//r/+//6//7/AAD/
/wEAAAD///j/9//2//X/8//y//H/8v/y//P/9f/2//f/+P/z/+z/5v/j/+f/6v/t//H/
9P/1//b/9v/x//L/8//y/+//7//v//L/8f/w/+//7v/s/+z/7f/t/+7/8P/y//P/9f/1
//L/8P/w//L/9/8CAAYAAQD8//z//P8DAA0AEQAfADcAQgA6ADAAHQD6/8r/qP+c/5P/
iv+E/4T/kv+h/6//vv/J/9H/2P/j/+z/8f/v//T/9f/x/+7/7P/v//D/8f/0//b/9v/2
//X/9P/0//P/8v/z//T/9f/1//T/9P/3//T/8//z//L/8f/x//P/8//w/+//7//u/+z/
7v/x//T/+P/6//r/+v/6//r/+v/5//j/9//2//X/9P/1//f/+P/3//j/+f/8//3/+//7
//z///8BAAIAAgADAAEAAQABAAIAAgADAAQABAAIAAoADgAVABkAFgAYABwAGwAdAB4A
IgAhACIAJQAlACcAKwAuADIAMQAxADIAMgAwADAAMAAvADIAMgAxADAALAAqACgAJwAl
ACUAIgAcABcAFwAVABIAEQARABIAEgARAA4ADQANAAsABwADAAIABAAGAAkACwAJAAQA
AAD+/wAA//////7/+//4//n/+//4//b/9f/0//j/+v/7//z//P/9//3//f/7//r/+f/4
//r/+v/6//r/9//z//L/8//4//r//v8DAP7//P/5//b/9v/0//L/7//y//b/+v/9//3/
AAAAAAAA/v/9//r/+//5//b/9P/z//n//P/+/////f/8//r/+f/8//z//f/9//3//v/+
//7//f/7//r/+f/5//r/+//8//r/+f/4//b/+f/7//3//v8AAAEAAQAAAP///v/8//r/
9//2//T/8//1//f/+//9//j/9//4//f/8//2//f/9//5//r/+v/7//v/+f/5//v/9//1
//P/8v/8//f/9P/2//b/9v/2//b/+P/7//3/+f/5//n/+f/7//n/+//7//3//v8BAAEA
/v/+/wAAAAADAAQAAgADAAIAAQD6//n/+P/3//X/9P/1//b/9v/3//j/+P/4//j/9//y
/+7/7f/s/+z/7P/t/+//7//v/+7/7P/u//D/8P/t/+3/7f/w//H/8v/z//T/8P/w//H/
8f/y//T/9v/3/+//9f/4//L/8v/4//3/AgAGAAcAAgAAAAAAAwAHAA0AHQAxAD4AQAA2
AB8A/v/S/6z/mP+L/4T/jP+W/5b/mf+t/8T/zf/Z/+T/4f/Y/93/7f/6//3////6//j/
9//2//X/9v/4//j/+P/3//T/9P/z//L/8//0//X/9f/2//j//f/8//3//f/8//v/+//9
//3/+v/3//f/9v/0//T/9f/2//j/9v/2//b/9v/8//7///8AAAIAAgACAAIAAQABAAAA
/f/6//n/+v/5//v//f8AAAUABwAIAAgACQAHAAcABwAIAA0ADwARABIAEQAQABEAFQAZ
ABYAGAAcABwAHwAhACYAKgAsADAAMQAxADMANAA2ADcANwA4ADgANQA0ADMAMQAzADIA
MAAuACoAKAAmACUAJwApACgAJAAjACMAIQAeABgAFQATABAAEAAMAAoACQAIAAUAAgAC
AAUABgAIAAkABwAEAAIAAgAAAP/////+/////v8BAAUAAgD+//v/+P/5//r/+v/6//z/
//8BAAMA///+//3//P/8//z//P/8//z/+f/5//v/+f/4//n/+//7//z//P/8//7//v/+
//3/+f/4//f/9f/3//z//v8AAP3//f/7//3//P/6//n/+f/9/wAAAgADAAIAAgABAAEA
///+//7//f/+/wAAAQACAAIAAQABAAEAAwAEAAUABgAEAAEA/v/6//r/+//8//z/AAAD
AAUABgAFAAQAAgAAAP///v/8//v/9//3//n/+f/6//v//v////v//v//////AQACAAIA
AwADAAEAAQADAP///f/7//r//v////3/+v/8//z//P/8//z//v8BAAMAAAABAAIAAwAC
AP//AAD//wAAAgAGAAcABAACAAIAAAADAAYABgAJAAgABwAAAP///v/9//v/+v/7//z/
/P/9//r/+P/2//T/+P/4//n//f/8//r/+P/3//b/9f/0//L/8v/0//b/9v/z//P/8//2
//f/+P/5//r/9v/2//f/9//2//b/9v/1/+v/6//2//7//v/8/wMACgAIAAMABgAKAAwA
DQANABsANwA/ADgAMgAoAAkA4P+6/6D/lP+T/5T/kP+O/5z/p/+x/8j/2//j/+j/6//q
//H/+//8//X/7//0//b/9//4//n//P/8//z//P/7//j/+P/3//b/+f/6//v/+//5//j/
+v/2//b/9//3//f/+v/9//7//P/7//v/+v/4//j/+f/6//z/+f/4//f/9v/8//7///8A
AP7//v/+//7/AAABAAEA///+//3//v/9//3//f/+/wEABgAIAAkACwAJAAkACQAKAAwA
DQAOAA4AEAAQABIAFwAZABYAGAAcABwAHwAhACYAKgAsADAAMQAtAC0ALAAsADIANQA5
ADwAOAA2ADQAMQAyADIAMQAwACwAKgAoACcAJgAlACEAGgAZABsAGwAaABYAFQAVABQA
EgAOAAwACwAKAAcABAAEAAMAAgACAAEABAACAAEAAgACAAEAAQAAAAAA/v8AAAMAAgAA
AP///v8AAAAA///+/wAAAQABAAEAAAAAAAAAAAD+//7//v/+//n/9f/0//X/+P/4//r/
/f/5//j/9v/0//n/+v/7//v/+v/6//r/+f/6//7///8AAP7//f/6//v//v8AAAMABwAF
AAIA/v/5//r/+v/5//n//f/+/wAAAQABAAIAAgACAAAA/////////f/8//v/+v/8//v/
+v/4//j/+f/6//r//P/9//3//P///wAAAAAAAPz/+v/3//X/9v/5//7/AQD9//3/////
//r//P/8//v/+//6//j/9//4//f/+P/7//3//f/9//7/9v/x//H/9f/0//T/9P/0//T/
9f/2//j/+f/7//3///8BAP///f////////8AAAMAAwAEAAQABgAGAAQAAgD9//v//P/9
//j/+f/5//n/+P/4//n/+v/6//v//f/8//v/+v/3//L/7v/t//L/9P/2//n/9//3//f/
9v/x//L/8//y/+//7//v//L/9P/2//j/+v/2//T/8//x//D/8P/w/+///f/9//r/+P/0
//T/9f/6/wYADwAIAAgAEAARAA8AFQAlADUAQABAADQAHQD4/8z/rv+e/5n/lv+S/5L/
oP+t/7f/xP/T/93/4v/p//D/8f/v/+7/7f/x//j//P/5//j/9//4//n/+P/3//X/8//0
//T/9P/3//r//f////v/+P/4//L/+P/7//3////9///////8//z//f/9//z/9//1//P/
8v/2//j/+v/8//3//v/+//7/+//6//n/+P/5//v//P/7//3//f///////P/7//v//f8C
AAQABQAHAAUABQAFAAYACgANABAAEgASABIAFAAZABsAGAAaAB4AHgAhACMAKAArACwA
LwAvADEAMwA0ADYANQAzADIAMAAxADIAMwAzADQANAAzADIALQAqACcAJQAoACkAJwAi
AB8AHwAdABoAGAAXABcAFgAWABIAEAAPAA4ACwAIAAgABQAEAAQAAwADAAAA/v/+/wAA
//////7//P/6//z///8AAAAAAQACAAIAAgABAAAA/v/9//v/+f/7//7/AQAEAAMAAgAB
AAAA/v/7//v//f/+//7/AAADAP///v/8//r//v/+//7//f/7//z//f/9//z//v/9//z/
+P/3//T/9f/6//z///8DAAMABAAEAAMAAAAAAP////8AAAAAAQABAAEAAgACAAIAAQD/
//7//f///wAAAQACAAAA///+//z//f///wEAAgABAAEAAAD+/wAAAAD///7/AQACAAIA
AwD+//v/+v/3//f/+f/9/////P/+//7//f////7//P/7//7//f/+/wEA+f/1//r//P/+
/wAAAgD9//z//P/7//3///8BAAMAAgD//wAA/////wAAAwADAAAAAAACAAIAAwAEAAIA
AwABAAEA+//7//z//f/9//7//f/+//7///8BAAAA///+//v/9v/y//H/8f/w/+//7//z
//X/9//4//P/9P/1//T/8v/z//T/+P/2//b/9v/2//P/8v/y//H/8//2//n/+//7//3/
+P/2//L/8v/1//z/AgAFAAQAAAACAA8AGQAZACEANwBIAEwASAA5ABgA7v/M/7T/o/+a
/5j/nv+i/6v/u//Q/9v/3f/k/+3/8P/x//X//P/7//X/8v/y//T/9P/0//b/+//8//3/
/f/9//7//v/+//3//P/7//n/+v/6//3/+v/+//////////3///////z/+//7//r/+P/7
//3///8CAP///P/5//b//P/+////AAACAAIAAgACAP/////+//v//f///wMABQABAP//
/v///wUACAAKAA0ACwALAAsADAAOAA8AEAAQABMAFAAXAB0AIQAeACAAJAAkACcAKQAu
AC4ALgAwAC8AMQAzADQANgA2ADUANQA0ADYAOAA6ADsAOAA2ADMAMAAvAC4ALQAtAC4A
LwAtACgAJQAlACMAIAAdABsAGgAYABUAEAANAAsADQANAA0AEAAMAAoACQAHAAsACgAK
AAwACwAJAAgABgACAAAAAgAFAAMAAgACAAIAAgACAAEAAAAAAAEAAQABAP7//v/+//7/
AQACAAMABAAAAP3//f////3//P/9////AAAAAP///v/9//r/9//z//b/+v/+/wEAAQAE
AAQABAABAAEA//8BAAIAAgADAAUABwAIAAgABwAGAAYABQAFAAgACAAJAAkABQAEAAIA
AAADAAMABAAFAAMAAgABAAAAAgABAAAA/v/8//3//v/+/wAAAQABAAAAAAAAAP///v//
/wAAAAABAPz/+//8//v//P/9/wAAAQD+/wAAAAD//wAAAAD//////f/7//v//f8DAAUA
AQD+//7//P/8//z//P/4//j/+f/5//f/+f/7//3/+v/3//j/9//5//z/AQADAAYACAAM
AA4ACwAKAAYABQADAAEA+f/3//n/+f/4//j//P/+////AQAAAP7//P/6//v/+P/2//f/
9//2//X/9f/z//P/8//y//H/9P/3//j/9P/z//L/9P/0//T/9P/0//T/9P/1//X/9//4
//n/+f/z//P/7v/o/+b/7P/9/wYABgAJAAwACgAMABUAGwAjAC8AQQBQAFQATgA5ABQA
7v/S/7z/q/+i/6T/pP+i/6v/u//G/8v/0f/e/+X/6v/t//H/8v/x//P/9v/2//j/+P/4
//r/+P/2//T/8f/z//b/+P/6//n/+P/3//X/8//y//T/8P/0//f/+f/7//v//f/9//r/
+P/5//n/+P/2//X/9P/0//b/9v/2//b//P/+////AAD9//r/9//0//X/9//4//f/9//3
//n/+f/7//3/AAAFAAUABAACAAEAAwADAAMABAAJAAsADQAOAA4ADgAQABUAGAAWABkA
HgAeACEAIwAoACcAKAArACsAKQArACwALgAtAC0ALgAuADAAMgA0ADUAMQAuACoAJgAp
ACoAKwAtACwAKwAnACAAHQAdABsAGAAWABUAFQAUABIADgAMAAsACgAHAAQABAACAAIA
AwADAAMAAAD+//7//f/7//r/+P/z//D/8f/z//X/9v/4//r/+P/2//P/8P/y//X/9//5
//j/+P/4//j/9//2//X/9P/1//P/9P/3//X/9P/1//f/9//2//T/8v/0//T/9P/z//P/
9P/1//X/8v/0//P/8v/y//P/8v/1//T/8v/x//H/9P/2//f/9//z//L/8P/v/+//7v/u
/+3/8v/2//n//P/+//3//f/9//n/+P/3//b/9f/z//H/7v/v//H/8//0//n/+//8//z/
+v/4//X/8v/x//D/7v/t/+7/7//y//P/9P/1//j/+f/2//j/+P/3//T/8P/r/+f/6v/r
/+7/8//z//X/9f/0//T/8v/y//L/8v/u/+7/7//v/+3/7//x//P/9f/z//X/9f/0//T/
9v/1//H/8P/x//D/8v/0//P/9f/3//f/8f/x//D/7//t/+z/7//y//T/9//0//L/8P/u
/+7/6v/n/+f/6v/q/+r/6//q/+n/6P/m/+X/6P/r/+z/5//n/+f/6v/s/+z/7P/s/+r/
6v/r/+v/7P/u//D/8f/n/+f/5v/g/+j/8P/v/+7/+P8DAAIAAgAIAAsACwAVACsAOQA+
ADoALAATAOb/tP+W/4r/h/+I/47/kP+c/6v/sf+2/8P/1//g/93/3P/h/+X/6P/t//H/
8P/s/+7/7v/u//D/8f/w/+//7f/w//L/8//0//D/7v/s/+n/7P/u//P/8v/y//P/8//z
//H/8//z//D/8P/x//H/8P/t/+3/7f/u//D/8P/w//D/8//0//T/9P/0//T/9P/0//P/
8//y/+//8P/x//T/9f/4//n/+///////AAAAAAEA/f/7//n/+P/9////AQACAAcACAAL
ABEAFQASABQAGAAaAB0AHwAkACMAIgAjACEAHgAfAB8AIAAmACkALQAwADAAMAAwAC8A
LQAsACoAKAAlACIAHwAdAB8AHwAcABYAEQARAA8ADAALAAsADAAMAAsACAAHAAcABAD/
//r/+P/7//z//v///wEA/v/8//z//P/7//v/+v/1//L/8//1//P/8v/y//L/8v/y//H/
8P/z//X/9v/3//T/9P/0//T/9P/0//T/9P/w/+3/7f/v/+3/7P/t/+//7v/u/+3/7P/w
//D/8P/v//D/8v/0//X/9f/4//j/+P/1//X/8//1//f/9v/2//f/9v/2//X/8//y//L/
8f/x//X/9v/4//n/+P/4//f/9v/1//P/8v/x/+7/7P/q/+j/7P/v//L/9P/1//f/+f/6
//v/+//6//j/9P/y/+//7P/v//L/9P/3//T/8//0//P/8P/v//D/7//u//L/9P/1//H/
9v/y/w==
         </WaveFormData>
      </LeadData>
      <LeadData>
         <LeadByteCountTotal>10000</LeadByteCountTotal>
         <LeadTimeOffset>0</LeadTimeOffset>
         <LeadSampleCountTotal>5000</LeadSampleCountTotal>
         <LeadAmplitudeUnitsPerBit>4.88</LeadAmplitudeUnitsPerBit>
         <LeadAmplitudeUnits>��V</LeadAmplitudeUnits>
         <LeadHighLimit>2147483647</LeadHighLimit>
         <LeadLowLimit>268435456</LeadLowLimit>
         <LeadID>V1</LeadID>
         <LeadOffsetFirstSample>0</LeadOffsetFirstSample>
         <FirstSampleBaseline>0</FirstSampleBaseline>
         <LeadSampleSize>2</LeadSampleSize>
         <LeadOff>FALSE</LeadOff>
         <BaselineSway>FALSE</BaselineSway>
         <ExcessiveACNoise>FALSE</ExcessiveACNoise>
         <MuscleNoise>FALSE</MuscleNoise>
         <LeadDataCRC32>2197900821</LeadDataCRC32>
         <WaveFormData>
GwAcABwAHQAdAB0AGwAdABsAHQAdACIAKQAvADEAMwAzADUAMQArACMAFQADAO//2P/A
/7D/qP+m/7L/xP/P/9H/0f/T/9T/0v/T/97/7f/3////BgALAA8AEwAXAB0AHwAhACIA
IwAjACQAJgAnACkAKgAqACoAKgArACsALAAsAC0ALAAsACwALQAtAC0ALgAwADAAMAAw
ADAAMAAvAC8AMQAxADEAMQAzADMAMQAzADIAMQAvAC4AMAAxADEAMAAxADAAMAAwAC8A
MAAvAC0AKwAtAC0ALAAqACkAKAAoACgAKQApACkAKQAoACgAKAAmACUAJQAkACMAIwAh
ACAAHgAcABoAGAAaABcAFwAXABUAEgARABAADgANAAwACgAKAAsACwALAAgACAAJAAkA
CQAJAAoACwALAAsACwANAAwADwAQABAAEAARABIAEwAUABQAFAAVABcAFwAXABcAGAAY
ABkAGgAYABkAGQAZABwAHAAaABwAHAAbABkAGAAbABwAHQAdABsAGwAbABsAGQAZABoA
GgAaABoAGwAdAB0AHQAdAB0AHwAfAB8AIAAfAB4AHQAdAB8AHwAfACAAIQAhACAAIAAg
ACAAHwAeAB8AHwAgACAAHQAcAB0AHQAeAB4AHgAeAB4AHQAcABsAGQAbABsAGwAdABwA
GwAbAB0AHQAdAB0AGwAcABwAGwAbAB0AHgAeABwAGwAaABoAHAAdAB4AHQAcABwAGwAb
AB8AHwAeAB4AHgAdAB0AHQAdABwAGgAZABgAGAAZABkAGgAZABgAFwAZABkAGAAYABkA
GQAXABYAFgAWABcAGAAaABoAGgAbABoAGQAYABgAGgAZABkAGQAZABgAGgAZABgAFwAW
ABMAEwATABEAEgASABMAFAASABEAEAAOAAwACwALAAsACgAKAAoACgAIAAgACAAKAAsA
CwALAAsADQAOAA8AEAARABMAEwAUABcAFwAXABcAFwAWABUAFAAUABUAFQAVABMAEwAU
ABQAEQARABMAEwASABEAEAAPABAAEQASABMAEQARABIAEgATABMAEwARABMAFQAXABcA
GgAhACUAJwAnACsAKwAnACEAFwAHAPX/3f/A/6r/pP+i/6T/tP/G/83/y//L/83/zP/M
/8//2P/n//H/9//6//3/BQANABMAEwAVABcAGAAXABcAFQAWABYAFwAaABoAGgAaABkA
GQAaABoAGQAYABgAGAAVABUAFQAWABkAGgAbABwAHAAcABsAGwAbABsAGwAbABsAGwAZ
ABsAHQAdABwAHAAaABsAGwAaABwAHAAdAB4AHQAeAB0AGwAXABkAGQAYABgAGQAaABwA
GwAbABoAGQAYABgAGQAaABgAFwAXABYAFQAVABMAEgAQAA4ADAAKAAoABwAHAAcABwAE
AAMAAgABAAEAAQAAAAEAAQAAAP///v/+///////+//3//f/9//7///8AAAMAAgAFAAYA
BgAEAAUABgAHAAgACAAIAAkACQAJAAkACQAMAAwADQAOAA4ADwAPAA8ADgAOAAwADgAP
AA8ADgAOAAwADAAMAAsADAANAA4ADwAPAA8AEAAQABEAEAAQABEAEQARABEAEQARABEA
EQASABQAFAAUABUAFAATABIAEgATABMAEgASABMAFAAUABQAEQARABIAEgASABIAFAAV
ABUAFAATABIAEAAPAA4ADQANAA8ADwAPABAAEAAQABEAEQARABEAEQAPABAAEAAPAA0A
DwAQABAAEAAPAA4ADgAPAA8ADwANAA0ADgAOAA8ADwAPAA4ADgARABEAEgATABIAEgAR
ABEAEAAQABEAEQASABEAEAAPAA8ADwAOAA4AEQARAA8ADgAOAA4ADwAQAA8ADgANAA0A
DwAPAA8AEAAOAA0ADQANAA0ADgAQAA4ADgAOAA4ACwALAAsACQALAAoACgAKAAcABQAD
AAAAAAD///////8AAAAAAAAAAP7//v/+/wAAAgADAAQABQAEAAQABAAEAAMABQAFAAYA
CQAJAAkACQAJAAgABwAGAAcACQAKAAsACQAJAAoACgAJAAkACwALAAkACQAJAAkACwAL
AAsACwANAA0ADgAOAA8ADwAPAA0ADwANAAsADwAUABkAHQAlACcAIwAjACEAHwAZAA8A
/f/n/9D/tv+k/5z/mv+i/7T/xf/N/8v/y//O/8z/yf/O/93/6f/x//b//f8BAAUACQAL
AA0ADwASABMAEwASABIAEQARABMAFAAVABYAFQAVABYAFgAVABQAFAAUABUAFQAVABYA
FQAUABMAEgATABQAFAAVABUAFQAVABUAFAATABAAEQARABEAEAAQAA8ADwAOAAwADQAM
AAwADAAMAA4ADgANAAsADQANAAwADAANAA4AEAAQABEAEQARAA8ADgAOAA4AEAAPAA8A
DgALAAsACQAIAAoACAAGAAQABgADAAMAAwABAP7//f/8//v/+//7//r/+f/5//j/9//4
//j/+f/5//j/9//3//f/+P/5//r//f/+/wEAAgACAAQABQAGAAcACAAIAAgACQAJAAkA
CQAJAAwADAANAA4ADgAPAA8ADwAQABAADgAQABEAEQAQABAAEAAQABAADwAQABEAEgAT
ABUAFQAWABYAFAASABEAEQARABEAEQARABMAEwATABQAEgASABIAEwAUABUAFgAYABYA
FQATABIAEwAUABQAFAASABEAEQAQABAAEAASABMAEgASABIAEgASABEAEAAPABEAEwAT
ABMAEwASABEAEQATABMAEwATABMAFAAUABMADwARABIAEgAUABMAEgASABEAEQARAA8A
DwAQABAAEQARABEAEAAQABIAEQARABEAFAAUABMAEwASABIAEwATABMAEwATABMAEwAT
ABIAEgAUABMAEAAOAA8AEAASABQAEwASABEAEQAQAA8ADgAOABAADQAPABIAEgASABIA
EgAQAA8ADgALAA0ADAAMAAwADgANAAwACgAGAAUABQAFAAQABAAEAAQAAgACAAIABAAF
AAUABQAFAAYABgAGAAYABwAJAAkACgAJAAkACQAJAAoACgAKAAoACAAJAAkACQAJAAkA
CgAKAAwADQAQABEADwAPAA8ADwAPAA8ADwAPAA0ADQAOAA4ADwAPAA8ADQARAA0ADQAP
ABIAGQAhACMAJQApACsAJQAfABsAEQABAO3/1v+8/6r/oP+e/6b/uP/H/83/zf/L/8z/
zP/L/9L/2//l/+v/9P/5//v/AQAJAA0ADQARABIAEwATABUAFgAWABcAFgAWABYAFgAV
ABUAFgAWABcAFgAWABYAFQAVABUAFgAWABYAFgAWABYAFgAVABUAEwATABMAEwAVABUA
EwAVABUAFQAUABQAFAAVABUAFAARABAAEAAQABAAEgASABEAEAATABQAFAARABEAEQAS
ABAAEQARABEAEQAQABAAEAAOAA0ADQAMAA0ADQALAAoACQAGAAMAAAACAP////////3/
+v/5//j/+f/5//n/+P/1//X/9P/z//L/8v/z//P/9f/1//b/9//3//f/9//5//n/+//7
//r//P/9//7///8CAAIAAgADAAMAAwADAAMABAAEAAUABgAGAAcABwAHAAgACAAGAAgA
CQAJAAgACAAIAAgACAAHAAkACQAJAAkACQAJAAoACgAHAAYABgAHAAcABwAHAAcACAAJ
AAoADAAKAAoACgALAAoACQAIAAgABwAHAAYABgAJAAoACgAKAAkACQAKAAoADAAMAA4A
DwAOAAwACgAIAAkACQAJAAkABwAJAAkACQALAAoACQAJAAcABwAHAAcACQAKAAoACQAH
AAkACgAKAAkABwAFAAQABwAHAAcABQADAAQABAAFAAUABQAEAAQABwAHAAgACQAHAAYA
BAADAAMABAAGAAcACQAJAAkACQAHAAcABgAGAAkACQAHAAYABgAGAAcACAAGAAYABgAH
AAkACQAJAAoACAAHAAYACAAIAAgACAAHAAcABwAFAAQAAgABAAAAAwADAAMAAgD+//3/
/f/9//7//v/+//7/+//6//n/+v/9//3//f/9////AAABAAIAAAABAAAAAAABAAEAAQAB
AAMABAAFAAYABAAFAAUABQAFAAUABgAGAAUABQAHAAcABwAHAAcABwAFAAUABQAFAAcA
BwAIAAgACgALAAwACwALAAsACQAJAAwAEwAZAB0AIQAjACMAHQAXAA8AAwD3/+f/zP+u
/5r/kv+S/5j/qP+5/7//v//B/8D/vv+//8b/0f/d/+n/8v/3//n//f8BAAMABQAJAAwA
DQAPAA0ADgAOAA8ADgAOAA4ADgARABEAEgASABMAEgASABIADwAPAA8AEAAQABAAEAAQ
AA4ADgANAA0AEAARABIAEwATABMAEQATABIAEQAPAA4AEAARABEAEAAOAAwACwAKAAsA
DgAPAA8ADQAPAA8ADgALAAsACwAMAAwADQANAA0ACQAIAAgACAAIAAcABwAGAAUABQAD
AAIAAgAAAP7//P/7//f/9v/1//b/9P/0//T/8//z//P/8v/v/+//7v/t/+z/7P/t/+3/
7f/t/+7/7//t/+3/7f/v//D/8//0//T/9v/3//j/+f/6//r/+v/7//v/+//7//v//v/+
////AAD+/////////wIAAgAAAAIAAgABAP///v8BAAIAAwADAAMAAwADAAMAAQABAAIA
AgABAAAAAAABAAEAAQABAAEAAgADAAQABgADAAIAAQABAAIAAwAEAAYABQAFAAQABAAD
AAQABAAEAAQABQAHAAgABgAEAAQAAwAEAAQABAAEAAMAAwADAAMAAQADAAMAAwADAAIA
AQABAP////////////8AAAAA///+/wEAAwAEAAIAAQAAAAAAAQABAAEA/////wAAAAAB
AAMAAwACAAIAAgABAAEAAQAAAAAA////////AAACAAMABAADAAIAAQADAAMAAgACAAQA
AwAAAP7///8AAAIABAACAAIAAgADAAMAAwABAAAAAgAEAAQABAAEAAIAAQAAAP3//v/+
////AAD+//3//P/6//r/+f/5//n//P/8//z//P/5//j/9//4//r/+//8//3//P/8//z/
/P/7//3//f/+/wEAAQABAAEAAgACAAIAAgACAAMAAwADAAMAAwAEAAQAAwADAAUABQAH
AAcABwAHAAUABQAFAAUABwAHAAgACAAHAAcABwAFAAcACQALAA0AEAAXAB0AIQAhACEA
HwAbABMACQD7/+v/0/+2/57/jv+E/4b/lv+o/6//r/+z/7n/uv+4/73/yv/X/+H/6//y
//f/+f///wMAAwADAAUACgARABEAEAAQAA8ADwAOAA4ADgAOAA8ADwAQABAADQAMAAwA
DAANAA0ADQAOAAwADAAMAAwADAAMAAsACwANAA0ADQANAAsACwAJAAsACwALAAoACgAM
AA0ADQAMAAkACAAIAAgACAAKAAoACQAFAAcABwAGAAcABwAHAAgABgAHAAcABwAHAAYA
BgAGAAgABwAHAAYABQAFAAMAAgAEAAIAAAD+//7/+//7//v/+P/0//L/8P/x//H/8f/w
/+//7//u/+3/7P/s/+3/7f/v/+//8P/x/+//7//v//H/8f/z//P/8v/y//P/9P/1//j/
+P/4//n/+//7//v/+//6//r/+//8//7//////////v/+//z//v8BAAEAAAAAAAEAAgAD
AAMAAQABAAEAAQADAAMABAAEAAEAAAAAAAEAAQABAAEAAQADAAMAAwAEAAQABAAEAAUA
BQAFAAUABgAHAAcABgAGAAcACAAIAAgABwAHAAgACAAIAAgACgALAAwADAAMAAwACAAH
AAYABQAHAAkACQAJAAkACAAHAAcABQAFAAUABQAHAAgACAAHAAQABQAFAAQABgAFAAQA
BAAHAAcABwAFAAMABAAEAAUABwAHAAYABgAEAAMAAwADAAYABgAFAAUABAAEAAUABQAF
AAUABQAFAAcABwAGAAYACAAHAAQAAgAEAAQABQAGAAgACAAIAAkACQAHAAkACgAIAAgA
CAAIAAgABgAFAAQAAQADAAIAAgACAAIAAQAAAP7//P/7//v/+//6//r/+v/6//j/+P/4
//r//f/9//3//f/8//z//P/8//3//////wAAAwADAAMAAwADAAIAAQAAAAEAAwAEAAUA
BQAFAAYABgAFAAUABwAHAAcABwAHAAcABQAFAAUABQAFAAUABgAGAAkACQAJAAcACQAJ
AAkADQAQABUAGwAhACMAIwAjACEAGwAXAA0A+//l/8z/sP+c/5L/kv+a/6r/tf+3/7n/
wf/E/8D/xf/Q/93/7f/3//z/AQAFAAsADQAPABEAFwAYABkAGQAZABoAGgAbABwAHAAc
ABwAHQAdAB4AHgAdABwAHAAcAB0AHQAdAB4AHgAeAB4AHgAgACAAHwAfAB8AHwAfAB8A
IQAhAB8AIQAhACEAIAAgAB4AHwAfAB4AHgAeAB8AIAAgACIAIgAhAB8AIQAhACAAIAAh
ACIAJAAkACUAJQAlACUAJAAkACQAJAAjACMAIgAhACEAHwAeACAAHgAcABoAGAAVABUA
FQATABAADwAOAA0ADQANAAwACgAJAAcABQAGAAYABwAHAAcABwAIAAkACQAJAAkACwAM
AA8AEAAQAA4ADwAQABEAFAAUABQAFQAWABcAGAAZABgAGAAZABoAHAAdAB0AHQAcABwA
GgAcAB0AHQAcABwAGwAcAB0AHQAbABsAGwAbABwAHQAfACAAHwAeAB4AHwAdAB0AHQAd
AB0AHQAdAB4AHAAcABwAHQAeAB8AIAAiACIAIQAfAB4AHQAeAB4AHgAfAB8AIAAgACAA
IAAiACMAIwAiACEAIAAeAB0AHAAbABwAHwAgACEAIQAgAB8AHwAfAB8AHwAfAB8AIAAg
AB8AHAAdAB0AHAAdAB0AHQAeAB0AHQAdABsAHQAeAB4AHwAjACMAIgAiACIAIQAhACEA
IgAiACEAIQAiACIAIwAjACQAIwAiACEAIQAhACAAIAAjACMAIQAgACIAIgAjACQAIwAi
ACEAIQAlACMAIgAkACQAJAAkACEAIQAhAB8AIQAgACAAIAAiACEAIAAeABoAGQAZABkA
HAAcABwAHAAcABwAHAAeACEAIQAhACEAIAAgACAAIAAhACMAIwAkACcAJwAnACcAJwAm
ACUAJAAmACcAJwAnACkAKQAqACoAKQApACsAKwArACsAKwArAC0ALQAtAC0ALAArACsA
KgApACkAKQAnACkAKwAtAC0AMAA3AD8AQQBDAEMAQwA/ADsANQArABsABwDu/9T/wv+2
/7L/vP/O/9v/3f/f/+X/6P/o/+f/7P/7/wsAFQAcACMAIwAjACUAKwAvADcAOgA5ADkA
OAA4ADcANwA4ADgAOAA4ADcANwA4ADgANwA2ADYANgA4ADkAOgA8ADoAOgA6ADoAPAA8
ADsAOwA9AD0APQA9AD0APQA7AD0APwA/AD4APgA/AEEAQgBCAEMAQgBCAEIAQgBEAEQA
QwA/AEEAQQBAAEIAQwBEAEYARgBHAEcARwBFAEQARABEAEUARQBGAEYARQBFAEMAQgBE
AEIAQAA+AD4AOwA7ADsAOgA4ADgAOAA5ADkAOQA4ADcANwA2ADUANAA0ADUANQAzADMA
NAA1ADUANQA1ADcAOgA9AD4APgBAAEEAQgBDAEIAQgBCAEMARABFAEYARwBGAEYARwBI
AEoASwBLAEsASwBKAEcASABJAEkASABIAEkASgBLAEsASQBJAEkASQBLAEsATABMAEwA
TABNAE8ATQBNAE0ATQBNAE0ATQBOAEwATABMAE0ATwBPAE8AUABPAE8ATgBOAE8AUABQ
AFAATwBPAFAAUABSAFIAVABVAFQAVABUAFQAVABTAFIAUQBSAFUAVgBXAFUAVABTAFMA
UgBRAFAATwBRAFIAUgBRAE8AUQBSAFIAVABTAFIAUgBSAFEAUABNAE0ATgBOAE8AUwBT
AFIAUgBSAFEAUQBRAFIAUgBRAFEAUABQAFEAUQBTAFMAUwBTAFUAVQBUAFQAVQBVAFMA
UgBTAFQAVgBYAFYAVgBWAFcAVQBVAFcAWgBYAFgAWABYAFkAWQBZAFcAWABYAFkAWgBY
AFcAVgBUAFIAUQBRAFEAUABQAFAAUABQAFAAUABSAFEAUQBRAFEAUABQAFAAUABRAFMA
UwBUAFUAVQBVAFUAWABYAFgAWABWAFcAVwBXAFYAVQBVAFQAUQBRAFMAUwBUAFUAVgBX
AFkAWQBZAFkAVwBXAFgAWABYAFcAVgBTAE0ASwBNAFEAVABVAFkAWwBZAFcAVQBPAEkA
QwAxAB0ABQDq/9T/xP++/8T/1P/k/+v/6//v//H/6P/g/+P/7v/7/wcADwASABcAGQAb
AB0AHwAhAB8AHgAdAB0AGAAUAA8ACwAIAAQAAAD8//r/9//1//L/8P/u/+3/7P/o/+f/
5v/m/+T/4v/g/97/3P/a/9f/1f/T/9P/0//T/9D/z//M/83/zP/L/8n/yP/K/8v/y//K
/8n/yP/I/8j/xv/I/8j/x//E/8X/xP/C/8H/wf/B/8L/wv/D/8P/w/+//77/vv++/77/
vf+9/7z/uf+5/7f/tv+2/7T/sv+w/7D/rf+t/63/qf+m/6X/pP+i/6H/oP+e/57/n/+f
/5//nP+c/53/nf+d/53/nv+f/6H/of+h/6P/ov+l/6b/pv+m/6f/qP+p/6r/qv+q/6v/
rf+t/63/rf+s/6z/rf+u/67/r/+v/6//sP+w/67/sP+x/7H/sP+w/6//sP+x/7H/r/+v
/6//r/+w/7H/s/+0/7P/sv+y/7P/tf+1/7X/tf+1/7X/tf+2/7P/sv+x/7H/s/+z/7P/
tP+z/7P/sv+y/7P/tP+0/7T/tf+1/7b/tv+0/7T/tv+3/7b/tv+2/7b/t/+3/7f/t/+1
/7f/t/+3/7X/tP+z/7P/tP+1/7b/t/+5/7r/uv+5/7f/uf+6/7r/uv+5/7j/uP+7/7v/
u/+5/7v/vP+8/73/v/+//77/vv/A/7//v/+//77/vv+9/73/v//A/8L/w//D/8P/w//D
/8T/xf/F/8b/xv/F/8L/wP/D/8T/xv/I/8j/yP/I/8n/x//H/8f/yv/K/8j/yP/I/8j/
x//H/8f/xf/H/8b/xv/G/8b/xf/E/8L/wP+//7//v//A/8D/wP/A/7z/vP+8/77/wP/B
/8L/w//E/8T/xP/E/8X/x//H/8j/yv/L/8z/zf/N/8z/y//K/8v/zf/O/8//z//P/9D/
0P/P/8//0f/R/9H/0f/R/9H/0v/T/9T/1f/X/9f/2P/Y/9v/2//b/9n/4//j/+P/5f/o
/+3/8f/z//X/+f/5//P/7//p/93/y/+1/5r/gv90/27/bv94/4z/mf+Z/53/of+g/5z/
of+s/7n/w//L/9L/1//Z/93/3//f/+H/5f/q/+v/7f/s/+z/6//r/+z/7P/s/+z/6//r
/+z/7P/s/+z/7f/u/+v/6//r/+z/7f/u/+//8P/x//L/8v/z//H/8f/x//H/8P/v/+z/
7f/u/+//7//w/+7/7//v/+7/7//u/+7/7v/u//D/8P/v/+//8f/x//D/7f/t/+3/7v/u
/+//7//v/+//7v/u/+7/7v/t/+3/7P/p/+n/5//m/+b/5P/i/+D/4P/d/93/3f/b/9j/
1//W/9f/1//X/9b/1P/T/9H/z//P/9D/0v/T/9H/0f/S/9P/0//T/9P/1f/Y/9v/3P/c
/9z/3f/e/9//4v/i/+L/4//l/+X/5f/l/+T/5P/l/+b/5v/n/+f/5//m/+b/5P/m/+f/
5//m/+b/5f/m/+f/5//n/+f/5//n/+n/6f/q/+r/5//m/+b/5//o/+n/6v/r/+v/6//r
/+z/6v/q/+r/6//r/+v/6//s/+v/6//q/+r/6//s/+z/7P/r/+v/7P/s/+r/6v/s/+3/
7f/s/+v/6v/r/+v/6//r/+3/7//v/+//7f/s/+v/6//t/+3/7f/t/+v/7P/s/+v/6f/r
/+z/7P/u/+3/7P/s/+3/7f/t/+v/6//s/+z/7f/t/+3/7P/s/+z/6//r/+v/7v/u/+3/
7f/q/+r/6//r/+3/7f/t/+3/6//r/+r/6v/s/+v/6P/m/+f/6P/q/+z/6P/o/+j/6v/q
/+r/6v/p/+n/6f/n/+X/5P/k/+T/5P/j/+L/4P/e/93/3f/d/9z/3P/c/9z/3P/c/9z/
3v/d/93/3f/d/9//4P/h/+L/4f/j/+P/5P/n/+f/5//n/+b/5v/m/+b/5v/n/+f/5//p
/+n/6v/q/+n/6f/r/+v/6//r/+v/6//r/+v/6//r/+n/6f/q/+r/6//r/+v/6f/t/+3/
7f/t/+7/8f/3////AwAHAAcAAwD9//f/7//h/83/uP+g/4z/gP96/3z/iv+b/6X/pf+l
/6j/qv+p/6z/tf/F/83/0v/X/93/3//j/+f/6//t/+7/7//x/+//8P/w//H/8//0//X/
9v/1//X/9v/2//X/9P/0//T/8//z//P/9P/0//T/9P/0//T/9P/z//P/8//z//P/8//0
//X/9P/3//b/9f/z//L/9P/1//X/9P/x//D/8P/w//L/9P/0//P/8f/z//P/8v/w/+//
7v/u//D/8f/x//H/8f/w//D/8P/v/+3/7P/q/+v/6//p/+j/6P/m/+T/4v/g/93/3f/d
/9v/2P/X/9b/1//X/9f/1v/V/9X/1P/T/9D/0P/R/9H/0//T/9T/1f/V/9X/1f/X/9n/
3f/f/+D/4v/j/+T/5f/m/+b/5v/n/+j/6f/q/+v/7v/u/+//8P/v/+//7v/t//H/8v/x
//T/8//z//L/8v/x//L/8//z//P/8//z//P/8v/x//H/8P/x//L/9P/3//b/9f/0//P/
9f/1//X/9v/4//j/+P/5//f/9//3//j/+//7//r/+v/6//r/+f/4//r/+//9//7//P/8
//7///////7//f/8//3//f/9//3//f////////////7//f/9//3//f/9//3/+//8//z/
+//7//3//v/+//z/+//6//r//f/9//3/+//5//r/+v/7//v/+//6//r/+//7//z//f/8
//z/+//7//v//P/+////AAD///7//f/9//3//P/8//3//f/7//r//P/8//3//v8AAAAA
AAD///z//P/8//z//P/5//n/+f/3//j/+P/5//r/+f/3//X/8v/x//H/8v/z//L/8v/y
//L/7v/u/+7/8P/v/+//7//v/+7/7v/u/+7/8P/z//T/9v/1//X/9f/1//j/+P/4//j/
+P/5//n/+f/5//n/+v/6//v/+//9//3/+//7//v/+//7//v/+//7//n/+f/6//r/+f/5
//n/9//7//v/+f/5//z/AQALABMAEwARABMADwAHAAEA9f/h/8n/rv+S/4L/fP98/4D/
kP+f/6X/o/+l/6z/rP+v/7r/x//R/9n/3P/h/+X/6//v//P/9f/5//r//f/9//3//v/+
/////v/+//7//v/9//3//v/+/////v/+//7//f/9//3//v/+//7//v/+/wAAAAD/////
///////////9//3/+//9//3//f/8//z//v///////v/9//z//P/8//r//P/8//v/+f/7
//v/+v/6//v//P/+//3//f/8//v/+//6//r/+v/6//n/+f/4//n/+f/3//b/9P/y//D/
7v/s/+n/6f/p/+n/5v/l/+T/4v/h/+D/3v/d/93/3P/b/9z/3P/d/93/2//b/9z/3f/g
/+H/4v/l/+X/5//n/+b/6P/p/+r/6//s/+z/7P/t/+//7//v/+//8v/y//P/9P/y//P/
8//z//b/9v/0//b/9f/1//T/9P/0//T/9P/z//T/9f/2//f/9f/1//b/9v/2//b/9//5
//n/+f/5//n/9//3//f/+P/6//r/+v/7//n/+f/5//r//f/9//z//P/9//7//v/+//v/
+//8//z//P/8//7////+//7//v/+//z/+//6//n/+//9//3//f/7//r/+f/5//v/+//7
//v//f/+//7//f/9////AAAAAP7//f/8//z/+//7//v/+f/6//z//f/////////+//7/
/v/9//3//f/+//7//f/9//z//P/9//3/AQABAAEAAQD//////v/+//7//f/6//j/+f/6
//z//v/+//7//v////7//v/+//7//v/8//v/+v/3//n/+P/4//j/+P/3//b/9P/y//H/
8f/x//L/8v/y//L/8v/y//L/9P/2//f/+P/5//r/+v/6//r//f//////AAD/////////
//3//P/7//r/+v/7//v/+//5//n/+v/6//v/+//9//3//f/9//3//f/9//3//f/9//3/
/f/+//7/AQABAAEA///9//3/AQADAAYADQATABUAFwAZABcAEwAPAAkA+f/l/83/rv+U
/4T/fP98/4j/mP+b/53/p/+x/7L/sP+3/8b/0f/d/+f/7v/x//P/9f/3//v//f8BAAYA
BQADAAMABAAEAAUABAAEAAQABAAHAAcACAAIAAcABgAGAAYABgAHAAgACgAKAAoACgAK
AAwADAALAAsACwALAAsACwALAAsACQALAAsACwAKAAoACgALAAsACgALAAoACgAKAAgA
CgAKAAkACQALAAsACgAKAAsADAAOAA4ADwAPAA8ACwAKAAoACgAMAAsACwAKAAsACwAJ
AAgACgAIAAYABAAEAAEAAQABAP7/+v/4//b/8//z//P/8v/z//P/8v/x//H/8v/0//X/
8//z//T/9f/1//X/9f/3//j/+//8//z/+v/7//z//f8AAAAAAAABAAMAAwADAAMAAgAC
AAMABAAFAAcACAAJAAgACAAGAAgACwALAAoACgAIAAgACAAHAAcABwAHAAcABwAHAAgA
CAAJAAgACAAJAAcABwAHAAcABQAFAAUABgAEAAQABAAFAAUABQAFAAYABwAHAAYABgAH
AAgACAAIAAkACQAKAAoACgAKAAwADQANAAwACwAKAAkACQAJAAkACQALAAsACwALAAoA
CQAJAAoACwAMAA0ADQAOAA4ADQAJAAsADAAMAAwACwAKAAoADAANAA4ADQAPABAAEAAR
ABEAEQAQABAADgANAA0ADQAPABAAEAARABIAEgATABMAFAATABIAEQATABMAEgASABAA
EwASAA==
         </WaveFormData>
      </LeadData>
      <LeadData>
         <LeadByteCountTotal>10000</LeadByteCountTotal>
         <LeadTimeOffset>0</LeadTimeOffset>
         <LeadSampleCountTotal>5000</LeadSampleCountTotal>
         <LeadAmplitudeUnitsPerBit>4.88</LeadAmplitudeUnitsPerBit>
         <LeadAmplitudeUnits>��V</LeadAmplitudeUnits>
         <LeadHighLimit>2147483647</LeadHighLimit>
         <LeadLowLimit>268435456</LeadLowLimit>
         <LeadID>V2</LeadID>
         <LeadOffsetFirstSample>0</LeadOffsetFirstSample>
         <FirstSampleBaseline>0</FirstSampleBaseline>
         <LeadSampleSize>2</LeadSampleSize>
         <LeadOff>FALSE</LeadOff>
         <BaselineSway>FALSE</BaselineSway>
         <ExcessiveACNoise>FALSE</ExcessiveACNoise>
         <MuscleNoise>FALSE</MuscleNoise>
         <LeadDataCRC32>3359914453</LeadDataCRC32>
         <WaveFormData>
7f/t/+3/7f/t/+3/7f/t/+3/8P/0//v/BwATAB0AJAApAC0AJwAfAB0AGAANAPv/3v+3
/4z/YP81/w//9P7j/t7+5/7//hj/LP89/1H/aP+A/5z/t//P/9//6//1//v//v8EAAYA
BgAHAAgACQALAA0ADQAOAA4ADgANAA0ADAALAAkACgAKAAoACAAIAAkACQAKAAoACgAK
AAgACQAJAAkADAAMAAwADQANAA0ADQANAA0ADAAMAAwADwAPAA8AEAARABIAFAAWABkA
GgAbABwAHgAeACAAIAAiACMAJAAnACoAKwAtADAAMwA0ADUAOAA9AEAAQABAAEIARQBH
AEkASABIAEkASgBLAEwATQBOAEwASwBJAEgARQBEAEMAQwBDAEEAQgBCAEAAPgA6ADgA
OQA3ADUAMwAyAC8ALgAtACoAKAAmACQAJAAiACAAHwAeABwAGwAZABkAFgAVABUAFgAU
ABQAEwARABAAEAAQABIAEgARABAAEAAQABAAEAARABEAEQARABEAEgARABQAEgASABEA
EQAUABUAFQAVABYAFgAXABcAFwAXABcAFwAVABQAFAAUABcAGAAZABsAHAAdAB4AHwAd
AB0AHQAdAB0AHQAfACAAHwAdABsAGgAbABwAHQAeAB4AHQAdAB0AHAAfAB8AHwAfACAA
IAAhACEAIQAhACEAIAAhACAAHgAdAB0AHQAdABwAGwAaABoAHAAbABoAGQAXABYAFgAY
ABsAGwAbABoAGgAZABgAGAAUABYAFgAWABcAFwAWABYAFgAVABUAFAAUABQAFAATABMA
EwASABEADwARABEAEQATABQAFAAVABUAFQAVABQAEwAVABUAFgAaABwAIAAgACAAIAAg
AB0AHQAbABsAHAAbABwAHgAeAB4AHgAeABwAGwAaABoAGgAaABoAFgAUABMAEwAUABMA
EwAQAA4ADQAOAA4ADwAPAA8ADwAQAA4ADgAOAAwACgAKAAkACAAIAAkACQAJAAcABwAH
AAcABgAGAAcABwAHAAYABgAHAAgACQAKAAwACwAJAAgABwAHAAcABwAHAAkACwAOABIA
FwAjAC8ANwA8AEMARQA/ADkANQAuAB8AAwDa/6//iv9i/zf/Ff8A//H+7v79/hX/LP9A
/1H/Zf+C/57/tv/L/+H/8/8BAAkADQASABYAGAAYABkAGQAZABoAGwAfACAAIAAgAB4A
HwAfAB8AIQAiACIAIgAhACAAIAAfACEAIgAjACQAIgAjACMAIwAkACQAJAAlACUAJQAl
ACUAKAAoACkAKgArACsAKwAsAC4ALgAvADAALgAuAC4ALgAvADAAMwA0ADgAOQA6AD0A
PQA9AD4AQABCAEQARgBKAEwATgBNAEwATgBRAFMAVQBUAFQAVQBWAFYAVgBWAFYAVQBV
AFQAVABTAFIAUQBRAE4ASwBLAEoASQBIAEUARABBAD8APQA7ADkANwA3ADcANAAyADAA
LgAqACgAJgAlACQAIgAhAB8AHwAcABsAGwAaABgAGAAXABcAFgAWABYAFAAUABMAEgAQ
ABAAEAAQAA0ADQANAA0ADQAOAA0AEAASABIAEQARABEAEQAQAA8ADAAMAA0ADQANAA0A
DQANAA4ADgAPABAADgAOAA4ADwAPAA8ADwAPABEAEQARABEAEAAPABAAEAASABEAEAAQ
ABAAEAAQABAADgANAA0ADQANAA8ADgANAA8AEAAQABEAEQARABEAEQAQABEAEAAOAA8A
DwAPAA8ADwAPAA8AEAASABEAEAAPAA8ADgAOABAAEAAPAA4ADAAPAA8ADwAQAAwADgAO
AA4ACwALAAoACgALAAsADAAMAAwADAAMAAsADAANAA0ADQAMAA0ADAALAAsADAAMAA0A
DgAPABAAEAAQABEAEAAQABAAEgAUABYAFgAWABYAFQAVABMAEwAVABMAEwAUABEAEAAP
AA4AEAAPAA4ADgAQABAAEAAMAAYABQAFAAYABwAHAAQAAgD+//7//f/9//3//f/9//7/
/v/+//7//P/6//r/+f/4//v//f/+/////f/9//3//f/6//r/+//7//v/+v/6//v//f/9
//3//v/+//3//f/9//////////////////7/BAANABMAHQAtADQAOQA7ADcAMwAvACoA
IQAPAPD/x/+c/3L/R/8h/wT/9f7s/u/+Af8a/y7/P/9R/2j/hv+g/7n/0//l//P//f8B
AAQACAAMAA4ADwANAA0ADgAPABIAFAAVABYAFgAXABcAFwAVABYAFgAWABgAGAAZABkA
GAAYABgAGAAZABsAHAAdAB4AHgAeAB8AHAAbABoAGQAbABwAHgAgACMAIwAjACQAJgAm
ACcAKAAnACgAKQAqACwALAAuAC4AMAAxADIANQA3ADcAOAA6ADsAPAA9AEAAQwBGAEYA
RgBFAEcASABJAEsATABOAFAAUgBSAFIAUgBPAE8ATgBOAE8ATgBNAE0ASgBHAEcARgBH
AEYAQwBCAD4AOwA4ADUAMwAxADEAMQAwAC4ALAAqACgAJgAkACMAIgAgAB8AHQAdABoA
GQAZABgAFgAWABUAFQAUABQAFAASABIAEQAQABEAEgATABQAEQARABEAEQASABIAEAAS
ABQAFAATABMAEQARABAADwAQABAAEQARAA8ADwAPAA8AEQAQABAAEAARABIAEwAVABQA
EwASABEAEgATABQAFQATABMAFQAWABgAFwAWABYAFgAWABYAFgAUABMAEwATABQAFwAX
ABcAFgAWABUAFQAVABUAFQAVABMAFQAVABQAEQARABEAEQATABMAEwAUABIAEQAQAA8A
EQAQABAAEgASABEAEAAOABAADwAOAA4ADgAQABAAEAAPAA8ADgAOAA0ADQAOAA4ADgAO
AA4ADQAPAA8ADgANAA0ADwAPAA8ADQAOAA4ADwAOAA8AEAAQABEAEwAVABoAHAAcABwA
HAAZABkAFwAXABcAFQAVABYAGAAYABgAGAAYABcAFgAWABYAFgAWABIADgANAA0ADgAP
AA8ADAAKAAgACAAHAAcACQAJAAkACgAIAAgACAAGAAYABgAFAAQAAgADAAMAAwABAAEA
AQABAAMABAAGAAcABQAEAAQABQAFAAUABQAGAAQAAwADAAMABQAFAAUABQAHAAUABgAK
ABEAGwAlADEAOgBDAEkAQwA7ADcAMgApABkA/P/V/67/hv9Z/zP/Gv8F//r++/4N/yL/
Ov9N/13/cP+G/5z/tf/N/9//7//9/wMACAAMABAAEAAPABAAEQATABUAFwAYABgAGAAY
ABkAGQAZABkAGgAaABoAGgAaABsAGwAcABwAHAAcAB4AHwAfAB8AHwAeAB0AHQAfAB8A
HwAfACAAIAAhACIAIQAhACEAIgAgACAAIQAiACMAJAAlACYAKAAoACoAKgArACsAKwAt
AC4ALQAtAC4AMQAyADMANgA4ADoAOQA4ADsAPQA+AD8APwA+AD4APgBAAEAAQABAAD8A
PwA+AD4APQA8ADsAOwA4ADUANQA0ADMAMgAvAC4ALwAtACsAKQAoACUAJAAjACAAHgAc
ABoAGgAYABYAFQAUABIAEQAPAA8ADAALAAsACgAIAAgABwAHAAYABgAGAAYABgAFAAQA
BgAGAAYABgAFAAUABQAFAAQABAACAAQAAgACAAEAAQAAAAEAAQABAAAAAAABAAEAAwAD
AAMAAwADAAIAAgACAAIAAgACAAMAAQABAAEAAQACAAMABAAFAAMAAwAFAAYACAAHAAYA
BgAEAAQABAAEAAUABQAGAAcABQAHAAYABQAGAAYABQAFAAMAAwADAAMAAwAFAAUABAAF
AAUABQAFAAQAAwACAAIAAgABAAAA//////7//v8AAP////////7/AQABAAEAAgD//wAA
///+///////+//7//f/9//7//v/8//z//P/7//z//f/9//3//P/9//z/+//5//r/+v/7
//z//f/+//7//////wAAAQACAAMABAAEAAUABAAFAAQAAQAAAAAAAQACAAMABAADAAEA
///+/wAAAAAAAPz/9//1//T/9P/1//X/8v/w//H/8v/y//P/8P/v/+7/7v/w//D/8P/u
//D/8P/v/+7/7P/t/+3/7f/t/+3/7f/t/+z/7P/t/+3/7//u/+7/7//u/+3/7P/s/+7/
7f/t/+3/7//v/+//7//x//H/8v/2//3/BQARABkAIgApAC0AJwAfABsAGAATAAcA6v+/
/5b/dP9L/x//Av/z/vD++f4P/yT/OP9L/1v/av+A/5j/r//H/9n/4//r//H/9P/6//7/
/v8BAP////8AAAEAAQACAAIAAgAEAAUABQAFAAUABgAGAAYABgAGAAcABwAIAAgACAAI
AAcABwAGAAUABwAIAAkACwAJAAkACQAJAAgACAAJAAoADQANAA0ADgANAAwADAAMAA4A
EAASABQAFgAWABgAGAAXABcAFwAZABsAGwAcAB4AHQAeAB8AIgAjACYAJgAmACcAKQAq
ACsALgAuAC8AMAAvAC4ALQAsACwALQAtAC4ALwAuAC0ALQArACcAJgAkACMAIgAfAB4A
HwAdABsAGQAWABMAEgARABAADgAMAAoACgAIAAYABQAEAAIAAQD//////P/7//v/+v/4
//j/9//1//T/9P/0//X/9v/2//b/8//y//H/8P/w//H/8v/z//T/9P/y//T/8v/y//H/
8f/w//H/8f/x//L/8v/z//P/9f/1//X/9f/0//L/8f/w//P/9P/1//f/9v/1//T/8//z
//P/8//z//X/9f/3//j/9f/z//H/8P/x//L/8//0//T/8//z//P/8//1//T/8//0//T/
8//z//L/8f/w/+//8f/z//P/8v/0//X/9v/3//b/9f/0//T/8v/x//D/7//x//D/8P/y
//P/8//z//L/9P/z//L/8v/u//D/8P/w//D/8f/x//L/8v/x//H/8P/y//L/8v/x/+//
7//u/+3/7f/v/+//7//v//D/8P/x//D/7//u/+7/8P/y//T/9v/4//f/9//1//X/9v/1
//b/+P/3//b/9f/0//T/8//y//L/8//0//X/8v/s/+v/6//s/+7/7//t/+z/6P/o/+f/
5//n/+f/5//o/+j/6P/o/+b/6P/o/+f/5v/m/+f/5//n/+X/5f/l/+X/5P/k/+X/5f/n
/+b/5v/n/+f/5//n/+j/6P/n/+f/5//l/+X/5f/l/+f/6f/s//D/+f8DAA8AFwAcAB8A
HwAZABUAEQAMAAMA7f/K/6H/eP9O/yP/Af/q/tv+3v7x/gv/Iv80/0X/Wf9u/4b/nv+3
/8v/1//j/+n/6//s//L/+P/8//3/+//7//z//f/9//7//v/+////AQACAAMAAQACAAIA
AgAEAAQABQAFAAYABgAGAAYABgAHAAcABwAKAAoACgALAAkACQAJAAkADAAMAA0ADgAR
ABEAEQASABAAEAARABIAFQAWABcAGAAWABYAGAAYABwAHQAeACEAIwAjACQAJgAnACgA
KQAsADEANAA0ADQANwA5ADoAOwA+AD4APwBAAEAAQABAAEAAPgA9ADsAOgA7ADoAOQA5
ADgANQA1ADQAMwAyAC8ALgAvAC0AKwApACQAIQAgAB8AHgAcABoAGAAWABQAEgARABAA
DgANAAsADQAKAAkACQAGAAQABAADAAUABAAEAAQAAgACAAEAAAACAAIAAgACAAEAAQAB
AAEAAgACAAAAAgACAAIAAQABAAEAAQAAAP///v/+//////8BAAEAAQABAAMAAgACAAIA
AgACAAIAAwABAAEAAQABAAMAAwADAAMAAgABAAIAAgAEAAMAAgACAAQABAAEAAQAAgAB
AAEAAQACAAUABQAFAAYABgAFAAUAAwADAAMAAwAFAAcABwAGAAMAAwADAAMABAAFAAYA
CAAKAAkACAAHAAcABgAGAAgACQAJAAkACAAGAAUABAAEAAQABgAGAAYABQAFAAQABAAE
AAMAAwACAAQABAAEAAMAAgABAP///f/7//3//f/9////AAAAAAEAAgADAAYABgAGAAcA
CAAJAAoACQAJAAcABwAJAAcABwAIAAgACAAIAAgACgAJAAgACAAIAAgACAAEAAIAAQAB
AAIAAwADAAAA/v/6//r/+f/5//f/9//3//j/+f/6//v/+v/3//b/9P/y//P/9f/2//f/
+f/5//n/+f/4//j/+f/5//n/+P/4//n/9//3//f/+P/4//f/9//3//n/+f/5//n/+f/7
//z/AAAHABEAGwAlACwALwAvACkAJQAnACYAHQALAO7/x/+a/3D/R/8d//z+5f7e/un+
B/8g/zL/R/9b/3T/kP+s/8H/2f/p//f///8BAAYACgAOAA4ADwAPAA8AEAARABUAFgAW
ABYAGAAZABkAGQAXABgAGAAYABoAGgAbABsAGgAaABoAGgAaABsAGwAbABwAHAAcAB0A
HwAfAB8AHwAgACAAIQAiACMAIwAjACQAIgAiACMAJAAlACYAJwAoACYAJgAoACgALAAt
AC4AMQAxADEAMgA0ADcAOAA5ADwAPQBAAEAAQABDAEUARgBHAEkASgBMAE4ATABMAEwA
TABLAEsASgBKAEoASgBKAEsASABFAEUARABDAEIAPwA+AD0AOwA5ADcANAAxADAALwAt
ACoAJwAkACAAHgAcABsAGgAYABcAFQAVABIAEQARAA4ADAAMAAsADQAMAAwADAALAAoA
CAAGAAgACAAIAAgABQAFAAUABQAEAAQAAgAEAAUABgAGAAcABgAHAAcABwAGAAYABwAH
AAUABQAFAAUABQAEAAQABAAHAAgACQALAAoACQAIAAcABwAHAAcABwAHAAcACQAKAAoA
CQAIAAgACgAKAAoACgAJAAcABgAFAAYACQAJAAkABgAGAAUABQAFAAUABQAFAAUABwAH
AAYAAwADAAMAAwAFAAUABQAGAAQAAwACAAEAAgACAAMABgAHAAcABwAGAAUAAwABAAAA
AAACAAIAAgADAAMAAgACAAIAAQABAAAAAAAAAAAA//8BAAEAAAD/////AQABAAEAAAAA
AP////8CAAMABAAFAAYABwAIAAkACQAHAAcABgADAAIAAgAEAAQABAAEAAYABQAEAAQA
BAAEAAQAAAD9//3//v8AAP/////8//r/+P/4//f/9//1//X/9f/2//f/+P/5//j/9//2
//T/8v/y//P/8//z//P/8//z//P/8v/y//P/8//z//L/8v/z//P/8//z//T/9P/z//P/
8//z//P/8//z//H/9f/4//r/AQALABkAIwAoAC0ALwApACMAIwAiABkABwDo/8H/mP9s
/z//Ff/2/uP+2P7f/vn+FP8o/zf/R/9g/37/mP+z/83/2//j/+v/8//6/wAABgAIAAUA
BwAHAAgACQALAAwADAAMAAwADQANAA0ADQAOAA4ADgAQABAAEQARABIAEgASABIAEgAT
ABMAEwAUABQAFAAVABUAFQAVABUAGAAYABkAGgAbABsAGwAcAB4AHgAfACAAIQAiACMA
JAAjACIAIwAiACYAJwAoACsALQAtAC4AMAAwADAAMAAyADUAOAA4ADgANwA5ADoAOwA+
AD4APwBAAD4APgA+AD4APwA/AD4APgA9ADwAOwA7ADgANQA1ADQAMwAyAC8ALgArACkA
JwAlACAAHQAcABsAGwAaABkAGAAWABQAEgARAA4ADAALAAkACwAIAAcABwAEAAIAAgAB
AAQABAAFAAYABAAEAAMAAgAAAAAAAAAAAP///////////f/8//n/+v/6//r/+f/5//j/
+f/5//n/9v/2//f/9//1//X/9f/1//f/9v/2//b/9//4//n/+//5//n/+f/5//r/+//8
//3//P/7//z//P/9//3//f/+//7//v/+//7/AAD///////8CAAUABQAFAAIAAgABAAEA
AQABAAEAAQABAAMAAwACAAEAAQABAAEAAwADAAMABAACAAEAAAD//////v/+/wAAAgAD
AAQABAAGAAUABAAEAAMABgAHAAgABQAFAAQABAAHAAcACAAIAAgACAAIAAcACQAJAAgA
BwAFAAcABwAHAAcACAAIAAkABgAJAAwADAANAA4ADwAQAA8ADwANAA0ADQALAAsADAAK
AAoACgAKAAoACQAIAAgABgAGAAYAAgABAAEAAgAEAAUABQACAAAA/v/+//3//f/9//3/
/f/+//7//v/+//z//v/+//3//P/6//v/+//7//v/+//7//v/+v/6//v/+//9//z//P/9
/////////wAA/v/9//3//f/9//3//f/9//n/+/8CAAoAEQAbACkAMQA2ADkANwAxAC8A
LQAmABcA///Y/6n/fv9U/yn/Cf/y/uP+5P77/hf/KP82/0v/Yf98/5z/uP/R/+X/8//9
/wMACQAOABAAEgAUABUAFQAVABYAFwAZABoAGgAaABoAGwAbABsAHQAeAB4AHgAcABwA
HQAdAB4AHgAeAB4AHgAfAB8AHwAgACAAIAAhACEAIQAhACEAIAAgACEAIgAlACUAJQAm
ACQAJAAlACYAKQAqACsALAAqACoALAAsACwALQAuADEANQA1ADYAOAA3ADgAOQA8AD0A
QABAAEAAQQBDAEQARQBIAEgASQBKAEoASgBKAEoASQBJAEgASABFAEQAQwBDAEQAQQBB
AEAAPQA8ADkAOAA1ADMAMQAvAC4AKwAqACkAKAAmACQAIgAgAB4AHAAbABgAFgAVABMA
FQASABEAEQAOAAwADAALAAkACAAIAAgACgAKAAkACAAIAAgACAAIAAkACQAJAAkABwAG
AAMABAAGAAYABQAFAAQABQAFAAUABgAGAAcABwAHAAcABwAHAAYABAADAAIABQAGAAcA
CQAIAAcABgAFAAcABwAHAAcABQAFAAcACAAIAAcABgAGAAYABgAGAAYACAAHAAcABwAF
AAcABgAFAAQABAADAAMABQAFAAUABQAFAAcABwAGAAUABQAFAAUAAwADAAMABAAGAAUA
BAADAAMAAgACAAQAAwADAAMAAgAEAAMAAgACAP7/AAAAAAAAAAABAAEAAgABAAEAAgAC
AAIAAgACAAEAAQABAAAA//8BAAMAAwADAAMABAAEAAUABAAFAAYACAAKAAsADAANAA4A
DQANAAsACwAMAAsADAAOAA4ADgAOAA4ADAALAAoACgAKAAoACgAGAAAA/////wAAAwAD
AAAA/v/6//r/+f/5//n/+f/5//r/+//8//3//P/7//r/+P/2//j/+f/5//n/9//3//f/
9//2//b/9//3//f/9v/2//f/+f/5//n/+v/4//f/9//3//X/9f/1//X/+//7//7/AgAJ
ABEAHQAlAC4ANwA3AC8AKwAnACAAFQD9/9j/r/+E/1r/L/8L//L+4f7a/uX+//4U/yb/
Of9P/2j/hv+g/7v/0f/h/+3/8//1//j/AAAGAAgACQAJAAkACgALAA0ADgAOAA4ADAAN
AA0ADQAOABAAEQASABAAEAARABEAEgASABIAEgAUABUAFQAVABQAFAAUABUAEwATABMA
EwAVABYAGAAaABoAGQAYABgAGAAYABkAGgAdAB4AHwAgACAAIAAiACIAIgAjACQAJwAr
ACsALAAuADEAMgAzADYANwA6ADoAOgA5ADsAPAA9AEAAQABBAEIAQABAAEAAQAA/AD8A
PgA+AD0APAA7ADsAOQA1ADQAMgAyADIAMAAwAC8ALQArACkAJgAjACIAIQAiACAAHgAc
ABoAGAAWABUAFgAUABMAEQAPAAwACwALAAgABgAGAAUABQAEAAQABAACAAIAAQAAAAIA
AgACAAIAAAD///7//f///wAA//8CAAIAAgABAAEA//////7//f///wAAAgADAAEAAQAB
AAEAAQAAAAAAAAAAAAAAAAABAP//////////AQABAAEAAQABAAEAAwAEAAIAAQAAAAAA
AAAAAAAAAAACAAEAAQABAAIABQAFAAUAAgACAAEAAQACAAMABAAFAAcACQAJAAgABwAH
AAcABwAJAAkACQAKAAgABwAGAAUABgAGAAcACgAIAAcABgAEAAQAAwACAAIAAgAEAAQA
BAABAAEAAAAAAAEAAQACAAIAAgACAAIAAQABAAEAAAD//wEAAwADAAMAAwACAAQABgAI
AAoADAANAA0ACwALAAkABwAHAAgABgAGAAYABgAGAAUABAAEAAIAAgACAP7/+//7//z/
/v/+//3/+f/2//X/9v/2//f/9f/1//X/9v/2//b/9v/0//T/9P/z//L/8P/x//H/8f/y
//P/9P/1//T/9P/1//X/8//y//L/8//z//P/8//0//L/8f/x//H/8v/z//T/9f/3//n/
+P/6//3/BQAPABsAJgAtADUAMwArACUAJAAbAA0A9P/T/67/hP9Z/y//DP/3/uj+6/77
/hT/LP8//03/YP96/5D/pf+9/9P/4//r//P/+v/+//7/AgADAAMAAwAEAAUACAAKAAsA
DAAKAAsACwALAAsADAAMAAwACgAKAAsACwAOAA4ADgAOAAwADQANAA0ADgAOAA4ADwAQ
ABEAEgATABMAEgASABIAFQAVABUAFgAUABQAFQAWABcAGAAZABoAHAAcAB4AHgAdAB0A
HQAfACIAIwAlACgAKQAqACsALgAvADAALgAsAC4AMQAzADUANgA2ADcAOAA2ADYANgA2
ADUANQA0ADQAMwAyADEAMQAyAC8ALwAuACsAKgAnACYAJwAlACMAIQAeABsAGgAZABkA
GAAXABYAFgAUABIAEQAOAAwACwAJAAsACAAHAAcACAAGAAYABQADAAIAAgACAAQABAAD
AAIAAAAAAAAAAAD//////////wAAAAD+/wAA/v/+//3//f8AAAEAAQABAP///v/+//3/
/v///wAAAQABAAAAAAAAAP///v/9//3//v///wAAAQAAAP///v/9//7///8CAAQAAgAB
AAAAAAAAAAAAAAAAAAEAAQACAAMAAwAFAAQAAwAEAAQAAwADAAMAAwADAAMAAgADAAIA
AAABAAEAAQABAP///////wAAAgABAAAA///9//z//P/+//3//f/9//z//v/9//z//P/6
//z//P/8//3//f/8//z/+//7//z//P/6//r/+v/5//r/+//7//v/+f/7//v/+//7//7/
AAD///7///8AAAEAAgADAAMAAQABAAMAAQABAAIAAQAAAP///v8AAP///v/+//7//v/+
//r/+P/3//f/+P/4//f/8//w/+7/7v/t/+3/8P/x//L/9P/z//L/8f/u//D/8P/v/+7/
7f/t/+z/6//r/+v/6//r/+z/7P/t/+3/6//q/+r/6//r/+v/6//s/+7/7f/t/+3/7P/r
/+r/6f/t/+3/7P/u//P/+/8LABcAHAAjACkAIwAdABsAFgALAPX/2P+z/5L/bv9H/xv/
/P7r/ub+7f4D/x7/Nv9J/1n/bP+A/5L/p/+9/8//2//l/+v/7v/y//b/9v/3//f/9//4
//n/+v/6//n/+P/6//v/+//7//v//P/8//z//P/8//3//f/8//z//P/8//3///8AAAEA
AQAAAP///////////////wAAAAABAAIAAwADAAMABAAEAAQABQAGAAUABgAHAAgACAAI
AAoACgAOAA8AEAATABQAEwATABQAFQAWABcAGgAbAB4AHgAeACEAIwAkACUAJgAmACcA
KAAnACYAJQAkACQAJQAlACYAIwAiACEAIQAeABsAGwAaABoAGgAYABgAFgATABAADQAM
AAsADAANAAsACAAFAAIAAQAAAP/////8//r/+f/3//X/8v/x//H/8v/w//D/7//v/+7/
7v/u//D/8P/v/+7/7P/s/+z/7P/p/+n/6f/p/+r/7P/s//D/7f/s/+r/6f/r/+3/7v/v
/+7/7v/v/+//7//v/+//7//w//D/8f/y//L/8v/y//P/8//z//P/8//1//X/9f/1//P/
8//1//b/9P/z//L/8v/0//T/9P/0//L/8f/x//H/8v/1//X/9f/y//L/8f/x//H/8f/x
//H/8v/1//b/9v/3//f/9//3//X/9f/1//b/9P/z//L/8f/y//L/8//2//X/9f/1//T/
9P/z//L/8v/w//L/8v/y//H/8f/w//D/8//z//T/9P/0//T/9P/z//L/8f/v/+3/7v/x
//L/8//z//L/9P/3//r//P/8//z//P/7//v/+f/5//n/9//3//j/+P/4//j/+P/2//X/
9P/0//L/8v/y/+7/7P/r/+v/7P/v/+//7P/q/+b/5v/l/+X/5//n/+f/6P/o/+j/6P/m
/+T/5P/j/+L/5P/l/+X/5f/j/+P/4//j/+T/5P/l/+X/4//i/+L/4//h/+H/4f/i/+T/
4//j/+P/4//j/+P/4//j/+X/5v/q//H//f8JAA8AFgAdABsAEwATABMADgAFAPH/0P+n
/37/Vv8v/wf/6P7X/tb+7/4R/yr/Ov9N/2P/ev+S/6z/xf/b/+f/7f/z//n//P8CAAgA
CgAJAAkACQAKAAsACwAMAAwADAANAA8AEAARABAAEAAPAA4ADwAQABIAEwAUABQAFAAU
ABQAFQAVABUAFgAWABYAFwAXABcAFwAXABgAGAAZABoAGwAbABsAHAAeAB4AHwAgAB8A
IAAhACIAIgAiACQAJAAnACkAKwAvADEAMQAyADQAMwA0ADUAOAA7AD4APgA+AEIARQBH
AEkATABMAE0ATgBMAEwATABMAEsASwBKAEoARwBGAEUARQBGAEMAQwBCAEIAQgBAAEAA
PQA7ADkANwA0ADEAMAAvAC4ALAAqACgAJAAiACAAHwAgAB4AHQAbABsAGAAXABcAFQAS
ABEADwARABAAEAAQABAAEAAPAA4ADgAOAA4ADgALAAsACwALAAwADAAKAAwADgAOAA0A
DQAMAA0ADQANAAwADAANAA0ADQANAA0ADQALAAoACgAKAAwADAAMAA0ACwALAAsACwAM
AA0ADgAPAA8ADwARABIAEgARABAAEAAQABAAEAAQABAADwAPAA8ADwARABAADwAOAA4A
DQANAA0ADQANAA0ADQAPAA8ADgALAAsACwALAAkACQAJAAoACwALAAsACwANAAwADAAO
AA0ADQANAAwACgAJAAgACAAHAAoACwAMAAkACQAIAAgABwAHAAgACAAKAAoACgAJAAcA
CQAIAA==
         </WaveFormData>
      </LeadData>
      <LeadData>
         <LeadByteCountTotal>10000</LeadByteCountTotal>
         <LeadTimeOffset>0</LeadTimeOffset>
         <LeadSampleCountTotal>5000</LeadSampleCountTotal>
         <LeadAmplitudeUnitsPerBit>4.88</LeadAmplitudeUnitsPerBit>
         <LeadAmplitudeUnits>��V</LeadAmplitudeUnits>
         <LeadHighLimit>2147483647</LeadHighLimit>
         <LeadLowLimit>268435456</LeadLowLimit>
         <LeadID>V3</LeadID>
         <LeadOffsetFirstSample>0</LeadOffsetFirstSample>
         <FirstSampleBaseline>0</FirstSampleBaseline>
         <LeadSampleSize>2</LeadSampleSize>
         <LeadOff>FALSE</LeadOff>
         <BaselineSway>FALSE</BaselineSway>
         <ExcessiveACNoise>FALSE</ExcessiveACNoise>
         <MuscleNoise>FALSE</MuscleNoise>
         <LeadDataCRC32>4185400389</LeadDataCRC32>
         <WaveFormData>
8f/x//H/8f/x//L/8v/y//L/8//5/wEACQAUACAAKgAxADcAOgA/AEUATQBSAFYAUAA4
ABAA2v+V/0b/9P62/pf+k/6l/sD+2f71/hT/Nf9S/3P/kv+s/8L/z//b/+T/7P/0//f/
+P/6//v//f///wMAAwAFAAYABwAIAAgACQAJAAoACgALAAwADAANAA0ADQAOAA8ADwAP
AA0AEAAQABAAEAARABEAEQATABQAFQAVABQAFAAUABUAGAAYABgAGAAaABwAHQAgACAA
IQAhACAAIAAhACMAJAAiACYAKAAqAC4AMAAxADQAOAA6ADsAPgBBAEQARgBHAEwATgBR
AFUAVgBYAFkAWgBeAGEAYwBkAGIAYgBjAGQAZABjAGEAXwBgAGAAXwBfAF4AXABYAFYA
VwBUAFAATgBJAEYAQwBAADwAOgA2ADIAMgAvACwAKQAmACMAIQAgABsAFwAVABQAFAAS
ABAADwANAAwACwAKAAsACgAJAAgABgAFAAQABAAEAAQABQAHAAUABAAEAAQABAADAAIA
//8AAAEAAQACAAEAAgACAAIAAQAAAAAAAAD+//z//P/+/wAAAAABAAEAAgACAAMABAAD
AAMAAwADAAUABQAFAAUABQAEAAMAAgAEAAUABgAGAAQABAADAAMAAQADAAQABAADAAMA
AwACAAQABAAEAAQAAwADAAMABAAGAAQABAAEAAMAAQAAAP//AAABAAIAAgABAAAA///9
////AQABAAAA////////AAD+//3/+//7//3//f/9//3//f/8//z/+//7//v/+//7//v/
+//7//v/+f/4//j/+P/6//r/+v/7//r/+v/6//n/+f/6//r/+v//////BAAEAAQABAAE
AAEAAQD/////AAD//wAAAwABAAEAAQABAAEAAQACAAIAAwADAAEAAQD8//z//P/8//r/
+f/1//L/8//z//L/8f/x//H/8v/z//P/8//x/+//7//t/+z/7P/s/+z/7P/s/+z/7P/s
/+v/6//r/+v/7P/q/+r/6v/q/+3/7v/w//H/7//v/+//7//t/+3/7v/u//L/8v/3//n/
//8JABYAIgAqADMAOQA8AEMASQBPAFQAUAA8AB4A9P+8/3P/IP/Y/qb+kf6V/q3+xv7h
/vv+HP8//2L/ff+W/67/wv/V/+H/6P/w//b/+f/6//z//P/9//7/AQADAAUABgAHAAYA
BgAHAAcACAAIAAkACgAJAAkACAAHAAkACwAMAA0ACwAOAA4ADgAOAA8ADwAPABEAEgAT
ABMAEwAUABUAFwAWABYAFgAWABkAGgAaABwAGwAdAB4AHgAgACEAIwAkACQAKAAqACwA
LAAuAC8AMgA2ADgAOQA8AD0AQABCAEMASABKAE0AUQBTAFQAVABUAFgAWwBdAF4AXgBe
AF8AYABhAGEAYABfAF0AXABaAFkAVwBWAFMAUgBRAE4ASgBIAEcARABBAD4AOwA4ADMA
LgAsACkAJgAjACAAHQAbABoAGQAVABMAEgAQAA4ADAALAA0ADAALAAoABwAGAAUABAAE
AAMAAgACAP///v/+////AQAAAAAAAAADAAMAAwABAAEAAQAAAAAAAAAAAP///v/9//z/
/P/8//3//P/9/wAA///+//7//f////7//v/+/wEAAQABAAEA//////////8CAAIAAgAC
AAAAAQACAAIAAAAAAP///////wEAAgACAAIAAwAEAAQABAAEAAQABAADAAMAAwAEAAIA
AAAAAAAAAgABAAEAAQABAAEAAQAAAP7//v/+//3//f///////v/+////AAACAAAA///9
//3/+//7//v/+//7//r/+v/5//n/+f/5//n/+//7//v/+//5//j/+P/4//j/+P/4//n/
+//8//3//f/9//7//v/+//3///8CAAQABAAEAAQAAwADAAEAAQADAAEAAQADAAAA///+
//3//v///wEAAgABAAEA//////z//P/8//z//v/9//n/9v/z//P/8v/x//H/8f/y//P/
9f/1//P/8f/w/+3/6//q/+v/7P/t/+7/7v/u/+7/7f/r/+v/6//s/+z/7P/s/+z/7v/u
/+//7//x//H/8f/x/+//7//w//D/8P/w/+//9f/9/wUADAAcACgALwAzADYAPQBHAE0A
UgBWAFAAOAASAN7/n/9S/wL/xP6f/pP+n/64/tH+6/4K/yv/Tv9t/4r/pv+8/83/2//k
/+r/8v/3//r/+v/8//3//v8BAAMABQAGAAcACAAIAAkACQAKAAoACwAMAAwADQANAA0A
DAANAA0ADQAPABIAEgASABIAEwATABMAEQASABMAEwAVABYAFwAZABoAGgAaABoAGwAc
ABwAHgAdAB8AIAAgACIAIwAlACYAJgAqACwALgAwADIAMwA2ADYAOAA5ADwAQQBEAEYA
RwBIAEoATQBRAFYAWABZAFoAXgBhAGMAZABiAGIAYwBkAGUAZQBkAGMAYQBgAF4AXQBf
AF4AWwBaAFYAUgBNAEoASQBGAEMAQAA+ADwAOAA0ADIALwAsACkAJgAjACEAIAAdABkA
FwAWABQAEgAQAA8ADQAMAAsACgAJAAgABwAGAAcABwAHAAgABQAEAAQABQAFAAQABAAE
AAUABQAFAAMAAgABAP///v///wAAAAAAAAEAAAAAAAAAAAD+//7/AAACAAIAAwADAAEA
AAAAAAAAAwADAAMAAwADAAMAAwADAAYABgAGAAYABAAFAAYABgAGAAYABQAFAAUABwAI
AAgABwAHAAcABgAGAAYABgAGAAcABwAHAAgABgAEAAQABAAFAAUABgAHAAYABQAEAAIA
AgACAAIAAQABAAMAAwACAAEAAQABAAIABAADAAEAAQABAAEAAQABAAEAAAAAAP//////
///////9//3//f/9/////v/+//7//v/+//7////+//7//v/9//3//v8CAAgACAAIAAgA
CAAFAAUAAwADAAUAAwADAAUABwAHAAcABwAFAAUABgAGAAcABwAFAAUAAAAAAAAAAAAA
AP//+//4//f/9//2//X/9//3//j/+f/4//f/9P/x//P/8f/w//D/7//u/+3/7P/s/+z/
7P/r/+7/7//w//L/8P/w//D/8P/w//D/8f/x/+//7//v/+//7//v//D/8P/w/+7/8f/3
//3/BQAOABgAJAAxADsAPAA/AEcATQBSAFYATgA4ABoA7P+r/17/Dv/I/qH+lf6h/rr+
0f7r/gr/J/9G/2P/gv+c/7T/x//V/97/6P/w//X/9v/2//f/+f/7//////8BAAIAAwAE
AAQABQAFAAQABAAFAAYACAAJAAkACQAKAAsACwALAAkADAAMAAwACgALAAsACwANAA4A
DwAPAA0ADgAPABEAEgASABIAEgARABIAEgAUABUAFwAYABgAGgAbAB0AHgAcACAAIgAk
ACQAJgAnACoALgAwADEANAA1ADgAOgA7AEAAQgBFAEkASQBKAEoASgBOAFEAUwBUAFYA
VgBXAFgAWQBZAFgAVwBVAFQAUgBRAFEAUABNAEwATQBKAEYARABBAD4AOwA4ADQAMgAu
ACoAKgAnACQAIQAgAB0AGwAaABcAEwARABAADgAMAAoACQAJAAgABwAGAAMAAgABAAAA
AgABAAAAAAD///7//v///////v/+//7//////////f/9//3//P/8//v//P/8//z//P/8
//3//v/+//z//P/+//3//P/8//v/+//6//r/+v/9//3//f/9//3//f/9//3/AAAAAAAA
AAD////////+//3//v/+/////f///wAAAAABAAEAAQAAAP7//v/+//7/////////AAAC
AAAAAAAAAP7//f/9//3//f/9//3//P/7//r/+f/3//n/+//7//r/+v/7//z//v/7//n/
9v/1//f/9//3//f/9//2//b/9f/1//X/9f/1//f/9//3//f/9f/0//T/9P/0//T/9P/1
//X/9v/3//f/9//4//j/+f/6//v//P/8//3//P/9//z/+f/4//n/+v/7//z//f/5//n/
+v/6//3//f/7//v/9v/2//b/9v/0//P/7//s/+3/7//w//H/7v/t/+3/7f/v/+//7f/r
/+3/6//q/+r/6P/o/+j/6P/m/+b/5v/l/+f/5//n/+j/6P/o/+j/6P/m/+b/5//n/+n/
6f/p/+n/6f/p/+r/6v/q/+r/6//v//X//f8IABAAHAApAC8ALgAzADkAQQBOAFYAUAAy
AAwA3v+d/0T/7P6w/pX+k/6j/rz+1f7x/gz/Kf9G/2X/hP+g/7b/w//P/9j/4P/q/+//
8P/0//L/8//0//f/9//5//r/+//+//7///////7//v///wAAAAABAAEAAQACAAMAAwAD
AAAAAgABAAAAAwAFAAYABwAFAAYABwAHAAUABgAHAAkACAAIAAgACAAIAAgABwAIAAsA
DQAOAA4ADwARABQAFgAVABgAGQAaABwAHgAfACIAIgAkACUAKAArAC4AMAAxADQANgA5
AD0APgBAAEEAQgBCAEUARwBIAEkASgBMAE4ATwBPAE4ATQBNAEwASgBJAEcARgBDAEIA
QwBAADwAOgA1ADIALwAsACoAKAAkACAAHgAbABgAFQASAA8ADQAMAAkABQADAAIAAgAA
AP7//f/7//r/+f/4//j/+P/4//j/9f/z//H/8P/w//D/8f/z//X/9P/0//T/9P/z//L/
7//x//H/8P/w/+//8P/w//D/8P/w//H/8v/x/+7/7f/u/+//8P/y//P/8f/w//D/8P/v
/+//7//v//D/8f/y//P/8f/w/+//7v/w//H/8v/y//L/8v/x//H/7v/v/+//7v/v/+//
7//u/+z/7P/s/+z/7//v/+//8P/x//D/8f/y//D/7//v/+//7f/t/+3/7P/u/+7/7v/t
/+3/7//v/+7/7f/t/+3/7v/s/+v/6f/p/+v/6//r/+v/6//q/+r/6f/r/+v/6//r/+n/
6f/p/+n/6f/o/+j/6P/q/+r/6v/r/+n/6v/p/+n/6v/s/+7/8P/y/+//7//t/+3/8P/v
//D/8//y//H/8P/v/+//7//w//D/8v/z//L/8//u/+7/7v/u//D/7//r/+j/5f/l/+T/
4//l/+X/5v/n/+f/5//l/+P/5f/j/+L/4v/g/+D/4P/g/97/3v/e/93/3f/d/93/3v/g
/+D/4P/g/+D/4P/h/+H/4f/h/+H/4f/f/9//4P/g/+L/5v/p/+3/8//7/wYAEgAaACMA
JwAoAC8ANQA/AEwATAA8AB4A8v+2/23/GP/K/pb+g/6N/qf+wP7Z/vX+FP8z/1L/bf+O
/6j/uv/H/9P/2v/e/+b/6//w//L/8P/x//L/9f/1//f/+P/5//z//P/9//3//P/8//3/
/v/+//////////7///////////8CAAIAAgADAAUABgAHAAUABgAHAAcABwAIAAkACwAO
AA4ADgAOAA8AEAAQABIAEwAVABYAFgAUABUAFwAYABgAHAAeACAAIgAkACUAKAAqACwA
LQAwADUAOAA6ADsAQABCAEUASQBMAE4ATwBQAFIAVQBXAFgAVwBWAFYAVgBXAFcAVgBV
AFQAVABTAFMAUwBSAE8ATgBNAEoARgBEAD8APAA5ADYAMgAwACwAKAAmACMAIAAdABoA
FwAVABQAEwAPAA0ADAAIAAYABAADAAUABAADAAIAAQAAAP///v/+//3//P/8//z//P/9
/////f/8//z//P/9//3//f/7//n/+f/4//j/+f/6//r/+v/7//r/+v/6//z/+v/6//z/
+v/6//v/+//7//r/+v/6//3//f/9//3//P/7//r/+f/8//z//P/8//z//f/+//7//P/8
//v/+//7//3//v/+//////////7//v/+//7//v////////8AAP7//P/8//z//v/9//3/
/f/////////+//z//P/8//v//f///////v/8//v/+v/6//z/+//5//n/+f/5//n/+f/5
//j/+P/3//n/+f/5//n/+P/3//b/9f/1//T/9P/0//f/+P/5//v/+//8//3///8AAAIA
AgACAAIAAQABAP////8AAP//AAADAAMAAwADAAMAAQABAAIAAgABAAEA//////z//P/8
//z//v/9//n/9v/z//P/8v/x//H/8f/y//P/9f/1//P/8f/w/+3/6//q/+z/7P/s/+z/
7v/u/+7/7f/t/+3/7f/u/+7/7v/u/+7/7P/s/+3/7f/t/+3/7f/t/+//7//w//D/7v/w
//H/9f/7/wMACgAWACIAKQAvADAANQBBAE0AVABYAFQAPgAUAOL/o/9U//z+tv6P/ov+
nf62/s/+6/4O/y3/UP9x/47/qP++/8//2//i/+r/8v/3//j/+P/6//v//P///wEAAwAE
AAUABAAEAAUABQAIAAgACQAKAAoACwALAAsACgALAAsACwALAA4ADgAOAAwADQANAA0A
EAASABQAFQAVABYAFwAZABgAGAAYABgAGQAaABoAHAAdAB8AIAAgACIAIwAlACYAJgAq
ACwALgAwADIAMwA2ADgAOgA7AD4APwBCAEQARQBKAEwATwBTAFgAWgBbAFwAXgBhAGMA
ZABkAGQAZQBmAGkAaQBoAGcAZwBmAGQAYwBjAGIAXwBeAF0AWgBWAFQAUQBOAEsASABF
AEIAPQA4ADQAMQAuACsAKAAlACMAIgAhAB0AGwAaABYAFAASABEAEgASABIAEgAQAA4A
DAAKAAwACwAKAAoACQAIAAgACQAIAAYABQAEAAcABwAHAAUABwAHAAYABgAGAAYABQAE
AAUABAAEAAQAAgAAAAAAAgADAAQABgAHAAUABAAEAAQABAADAAIAAQACAAMABAAFAAYA
BgAGAAYABAAFAAYABgACAAIAAQABAAMABQAGAAYAAwADAAMAAgADAAQABQAGAAcABwAH
AAgABwAEAAMAAgADAAMABAAFAAMAAwADAAIABAAEAAQAAwADAAUABQAEAAIAAQAAAAAA
AAD///3//f/+////AAABAP///v/+//3//f/9//3//f///////////////v/+//7//P/8
//z//f8BAAIAAgAFAAYABwAIAAcABwAFAAUAAwABAAEAAwADAAMAAwADAAEAAQACAAIA
AwADAAEAAQAAAAAAAAAAAP7//f/5//b/8//z//L/8f/x//H/8v/z//X/9f/z//H/7//t
/+z/7P/s/+z/7P/s/+z/7P/s/+v/6//r/+v/7P/s/+z/7P/s/+7/7v/v/+//7f/t/+3/
7f/v/+//8P/w/+z/8P/z//X/+/8DAA4AGgAkAC0AMQAyADcAQQBLAFIAWABQADoAFADg
/53/UP/+/rz+lf6L/p3+uv7T/u3+CP8r/1D/b/+O/6r/vv/J/9P/4P/q//T/+//8//r/
/P/9//7/AQABAAMABAAFAAQABAAFAAUABgAGAAcACAAKAAsACwALAAwADQANAA0ADQAQ
ABAAEAAOAA8ADwAPAA8AEAARABEAEQASABMAFQAYABgAGAAYABkAGgAaABwAGwAdAB4A
HgAcAB0AHwAgACEAJgApACwALgAwADEANAA0ADYANwA6AD8AQgBEAEUARgBIAEsATwBS
AFQAVQBWAFgAWwBdAF4AXwBgAGIAZABlAGUAZABjAGMAYgBgAF8AXQBcAFkAWABXAFQA
UABOAEkARgBDAEAAQAA+ADoANgAyAC8ALAApACQAIQAfAB4AHQAZABcAFgAUABIAEAAP
ABEAEAAPAA4ADQAMAAsACgAIAAcABgAGAAcABgAGAAcABgAEAAMAAgAFAAUABQADAAUA
BQAEAAQAAwAEAAQABAADAAIAAgACAAIAAAAAAAIAAAAAAAEAAQADAAIAAgACAAMAAwAD
AAMAAQABAAEAAQADAAQABQAGAAQABQAGAAYABAAEAAMAAwAFAAcACAAIAAUABQAFAAQA
BAAEAAQABAAFAAUABQAGAAYABAAEAAQABQAFAAYABwAGAAUABAACAAIAAgACAAEAAwAF
AAUABAABAAEAAQACAAQAAwABAAEA//////////8BAAAAAAD//wEAAQABAAEAAwADAAMA
AwADAAIAAgACAAIAAgACAAMAAwAEAAcACAAKAAoACgAKAAsACwAJAAkABwAFAAUABwAF
AAUABQAFAAUABQAGAAYABQAFAAMAAwABAAIAAwAEAAMAAQD8//j/9//3//b/9f/1//X/
9v/3//f/9//1//P/9f/z//L/8v/w//D/8P/w//D/8P/w/+//7//v/+//8P/w//D/8P/w
//L/8v/z//P/8f/x//H/8f/v/+//8P/w/+7/8P/3////BQANABwAKAAuADUAOQA+AEUA
TwBTAFoAWgBIACQA8v+4/2//HP/U/qT+j/6b/rX+zP7j/v/+IP9D/2j/if+k/7z/zv/Z
/+P/7v/0//j/+//8/wAAAAABAAIABQAFAAcACAAJAAgACAAJAAkADAAMAA0ADgAOAA8A
DwAPABAAEQARABEAEwAWABYAFgAWABcAFwAXABUAFgAXABcAFwAYABkAGwAcABwAHAAc
AB8AIAAgACIAIQAjACQAJAAkACUAJwAoACgALAAuADAANAA2ADcAOgA6ADwAPQBAAEUA
SABKAEsATABOAFEAVQBYAFoAWwBcAF4AYQBjAGQAZgBmAGcAaABoAGcAZQBjAGQAZABj
AGMAYgBgAFwAWgBZAFYAUgBQAE8ATABJAEYAQgBAADwAOAA2ADMAMAAtACoAJwAlACQA
IwAfAB0AHAAYABYAFAATABMAEgARABAAEQAQAA8ADgAQAA8ADgAOAA0ADAAMAA0ACwAK
AAoACgALAAsACwAJAAkACQAIAAgACQAKAAoACgAJAAgACAAIAAYABAAEAAYABgAGAAcA
BwAHAAYABgAGAAkACQAJAAkABwAHAAcABwAIAAgACAAIAAYABwAIAAgACQAKAAoACwAK
AAsACwAKAAcABwAHAAYABwAIAAkACgAJAAkACQAKAAoACAAIAAgACAAHAAcABwAFAAUA
BQAEAAQABAAEAAMAAwAFAAUABAAFAAUABQAGAAQAAwABAAEAAgADAAQABQAFAAQABAAD
AAMAAwADAAMAAQABAAEAAQADAAIAAgACAAQABAAEAAUAAwACAAUABwAIAAkACgALAAwA
CwALAAkACQALAAkACQALAAkACQAJAAkABwAHAAgACAAJAAkABwAHAAIAAgACAAIAAgAB
AP3/+v/5//n/+P/3//f/9//4//n/+//7//n/9//1//P/8v/y//T/9P/0//T/8v/y//L/
8f/z//P/8//0//L/8v/y//L/8//0//b/9//1//X/9f/1//T/8//z//L/+P/4//v///8F
AAsAFgAiAC4AOQA/AEAARwBPAFMAWgBaAEwAMgAIANL/jf8+//D+tv6X/pf+rf7E/tv+
+f4a/zv/Xv9//5z/tP/I/9f/4f/m/+z/9v/9/wAAAgACAAMABAAHAAcACQAKAAsACgAK
AAsACwANAA4AEAASABEAEQAQAA8AEgATABMAEwATABYAFgAWABQAFQAVABUAEwAUABUA
FQAWABgAGgAdABwAHAAcABwAHQAeAB4AIAAhACMAJAAkACQAJQAnACgAJgAqACwALgAy
ADQANQA4ADoAPAA9AEAAQwBGAEgASQBKAEwATwBTAFYAWABZAFoAXABfAGEAYgBiAGIA
YwBkAGUAZQBkAGMAXwBeAFwAWwBcAFwAWgBaAFkAVgBSAFAASwBIAEUAQgBBAEAAPQA6
ADYAMwAwAC0ALAApACcAJgAjAB8AHQAcABgAFgAUABMAEwASABEAEAAPAA4ADQAMAA4A
DQAMAAwACQAIAAgACQAJAAgACAAIAAsACwALAAkACAAHAAUABAAGAAgACQAKAAkACAAI
AAgACAAGAAYACAAGAAYABwAHAAcABgAGAAYABQAFAAUABQAFAAUABQAFAAYABgAGAAYA
BAAFAAYABgAFAAYABgAHAAkACwAMAAwACQAJAAkACAAIAAgACAAIAAcABwAHAAgACAAG
AAYABgAIAAcABwAHAAUABQAFAAQABgAGAAYABQAEAAUABAACAAEAAQABAAIABAADAAEA
AQD//////////wEAAAAAAP/////////////9//3//f/9//7//v///wAAAAAAAAAAAgAE
AAYACAAJAAkABwAHAAYAAwACAAMAAwADAAMAAwADAAMABAAEAAMAAwABAAEAAAAAAAAA
AAD///3/+P/0//T/9f/1//X/9f/1//b/9//3//f/9f/z//H/7//u/+7/7P/s/+z/7P/t
/+7/7//v/+//7//v//D/8P/w//D/8P/w//D/8f/x//D/7//u/+3/7v/v//H/8v/y//L/
8//z//f///8IABQAIgAtADcAOgA7AEMASwBUAFgAVABGACgA/P+9/3D/Gv/Q/qH+kf6b
/rT+z/7r/gb/I/9G/2X/fv+a/7T/xf/R/9z/5v/u//H/9P/2//j/+f/6//3//v8BAAMA
BQAEAAQABQAFAAYABgAHAAgABgAHAAcABwAKAAsACwALAAoADAALAAoACgALAAsACwAM
AA4AEAARAA4ADgAOAA8AEgASABIAEgARABIAEgAUABUAFwAYABgAGgAbAB0AHgAbAB4A
HwAgACMAJgAoACwALAAuAC8AMgA0ADYANwA3ADwAPgBBAEUARgBIAEkASgBMAE8AUQBS
AFIAUgBTAFQAVQBVAFQAUwBTAFIAUABPAE8ATgBLAEoASwBIAEQAQgA/ADwAOQA2ADUA
NAAxAC4ALAApACYAIwAeABsAGQAYABcAEwARABAAEAAOAAwACwAJAAgABwAGAAcABgAF
AAQAAgABAAAAAAD///7//v///////v/+//7//f/9//3/+//8//3//f/+//7//v/9//z/
/P/8//3//v/+//z//P/+//3//P/8//v//f/8//z//P/8//v/+v/5//r/+//8//3//P/8
//z//P/6//v//P/8//z//P/7//v/+//9//7//v/9//3//f/8//z//P/8//z//P/7//r/
+v/8//r/+v/6//r/+f/5//n/+f/5//n/+P/2//b/9v/1//P/9f/1//T/8//z//P/9P/0
//P/8f/x//P/8//z//P/8//y//L/8f/v/+//7//v//D/8f/y//P/8v/w/+//7v/y//T/
9P/z//L/9P/0//T/9P/0//X/9P/1//X/8//z//X/8//z//P/8//z//P/9P/0//X/9f/z
//P/8v/y//L/8v/w/+//6//o/+X/5f/k/+P/5P/l/+f/6f/n/+f/5f/j/+P/4f/g/+D/
3v/e/97/3v/e/97/3v/d/9//3//f/+D/3v/e/97/3v/g/+D/4f/h/9//3//f/9//3f/d
/97/3v/i/+L/4//j/+n/8f8AAA4AGAAhACcAKAArADUAPwBEAEQAPAAoAAYA2P+X/0L/
6P6m/of+hf6V/rL+zf7p/gb/I/9A/1v/dv+S/6j/uf/F/87/1v/e/+P/5v/o/+j/6f/q
/+3/6//t/+7/7//w//D/8f/x//L/8v/z//T/9P/1//X/9f/2//f/9//3//f/+v/6//r/
+P/5//n/+f/5//r/+//7//v//P/9////AAAAAAAAAAD//wAAAAACAAEAAwAEAAQABgAH
AAkACgALABAAEwAWABcAGAAYABoAHAAeAB8AIgAjACYAKAApAC0AMAA0ADkAOgA8AD0A
PgBAAEMARQBGAEgASABJAEoASQBJAEgARwBHAEYARABDAEQARABCAEIAPwA8ADgANgA2
ADQAMgAwAC0AKgAlACAAIAAdABoAFwAUABEADwAOAAsABwAFAAQAAwACAAEAAQAAAP7/
/P/6//v/+v/5//j/9v/1//T/9P/x//D/8P/x//T/9P/1//b/9P/z//L/7//y//P/8//0
//P/9P/0//T/9f/0//T/9P/2//T/9P/2//T/9P/1//X/9//2//b/9v/3//f/9//3//f/
9//3//f/+P/4//j/+P/2//f/+P/4//b/9v/1//X/9//5//r/+v/4//f/9v/0//T/9P/0
//T/9v/3//j/+v/6//j/+P/4//b/9f/1//X/8//z//P/8v/z//T/9f/1//X/9//3//b/
8//z//P/9P/0//P/8f/x//H/8f/x//H/8v/y//P/8//z//P/8//z//H/8f/x//H/8v/y
//P/9P/0//T/+P/5//z//v/+//7//v/9//3/+//7//v/+f/5//v//f/9//3//f/5//n/
+v/6//n/+f/3//f/9f/2//f/+P/6//n/9f/y/+//7//u/+3/7v/v//H/8//y//H/7v/r
/+v/6f/o/+j/6P/o/+j/6P/o/+j/6P/n/+n/6f/p/+r/6P/o/+j/6P/o/+j/6f/p/+n/
6f/p/+n/6//r/+z/7P/q/+z/7//z//v/BQAOABgAIgAtADEAMgA7AEcAUQBYAFgASgAq
AP7/yP+F/y7/2P6a/oP+jf6p/sb+3/77/hz/O/9a/3v/mv+0/8T/z//Z/+L/6v/y//n/
+v/6//r/+//8//////8BAAIAAwAGAAYABwAHAAcABgAGAAYACAAJAAkACQAKAAsACwAL
AA0AEAAQABAAEAARABEAEQARABIAEwATABMAFAAVABcAGAAYABgAGAAbABwAHAAeAB0A
HwAgACAAIgAjACUAJgAoACwALgAwADIANAA1ADgAOQA6ADoAPABBAEQARgBHAEsATgBS
AFcAWwBeAGAAYgBiAGUAZwBoAGgAaABpAGoAagBpAGcAZQBlAGYAZgBnAGkAaABlAGQA
YgBeAFkAVgBTAFAATQBKAEgARgBCAD4AOwA3ADMALwAuACsAKQAoACcAIwAhACAAHQAa
ABcAFQAXABYAFQAUABUAFAATABIAEgARABAAEAANAAwADAANAA0ADAAMAAwADQANAA0A
CwANAA0ADAAMAAsADAAMAAwACwAKAAoACgAKAAgACAAKAAoACgALAAsACwAKAAoACgAL
AAsACwALAA0ADQANAA0ADgAOAA4ADgAMAA0ADgAOAAwADAALAAsACwANAA4ADgALAAsA
CwAKAAsADAANAA4ADwAPAA8AEAAOAAwADAAMAAwACwALAAsADQANAA0ADAAOAA4ADgAN
AAsADQANAAwACQAJAAkACgAMAAsACQAJAAkACQAJAAkABwAGAAYABQAGAAcACAAJAAcA
CQAJAA==
         </WaveFormData>
      </LeadData>
      <LeadData>
         <LeadByteCountTotal>10000</LeadByteCountTotal>
         <LeadTimeOffset>0</LeadTimeOffset>
         <LeadSampleCountTotal>5000</LeadSampleCountTotal>
         <LeadAmplitudeUnitsPerBit>4.88</LeadAmplitudeUnitsPerBit>
         <LeadAmplitudeUnits>��V</LeadAmplitudeUnits>
         <LeadHighLimit>2147483647</LeadHighLimit>
         <LeadLowLimit>268435456</LeadLowLimit>
         <LeadID>V4</LeadID>
         <LeadOffsetFirstSample>0</LeadOffsetFirstSample>
         <FirstSampleBaseline>0</FirstSampleBaseline>
         <LeadSampleSize>2</LeadSampleSize>
         <LeadOff>FALSE</LeadOff>
         <BaselineSway>FALSE</BaselineSway>
         <ExcessiveACNoise>FALSE</ExcessiveACNoise>
         <MuscleNoise>FALSE</MuscleNoise>
         <LeadDataCRC32>330904109</LeadDataCRC32>
         <WaveFormData>
9v/2//f/9//5//n/+f/5//j/+P/7/wAABQAMABgAJAAyAD4ATQBgAHQAhwCeALgAzADO
ALsAiwBHAO//h/8v//X+1/7X/uT++P4Q/y//TP9m/4H/mv+x/8P/0P/a/+T/6//w//P/
9P/1//n/+f/7//z//f///wAAAAAAAAIAAgACAAMAAwAEAAQAAgACAAMAAwAFAAYABgAG
AAUABgAHAAcABwAHAAcABwAKAAoACwALAAoACQAJAAoADQANAA0ADQAQABEAEQARABIA
EwATABQAFAAUABYAFwAWABgAGQAdAB4AIAAjACYAKAAqACoALAAxADMANQA3ADgAOgA9
AEIAQgBEAEcASwBPAFEAVQBWAFcAWQBbAFwAXABdAFwAXABeAF4AXgBeAFsAWgBZAFkA
WQBXAFUAUgBPAEsASABGAEIAPwA8ADgANgA0ADIALwAqACcAJQAiACEAHQAbABoAGgAY
ABYAFAASABEAEAAPAA8ADQANAAsACwAKAAkACQAKAAoACgAKAAgACAAGAAYABQAFAAMA
AwAFAAUABAAEAAMAAwAEAAQAAgAAAAAAAAD///7//f/9/wEAAQABAAEAAwADAAMAAgAA
AAEAAQABAAMAAwACAAIAAAAAAP///v///wAAAQACAAIAAQABAAIAAgACAAMAAwADAAMA
AgACAAIAAwADAAMAAQABAAEAAgAEAAMAAwADAAEAAAAAAAEAAwADAAEAAQD+//7/////
/wEAAgACAAIAAAD////////9//3//f/9//3//f/9//3//f/8//z//P/6//v/+//7//v/
+//5//j/+P/4//j/+P/6//r/+//7//r/+f/5//j/+f/5//r/+v/9////AgACAAIAAgAC
AAAA///+//3///8AAAAAAAABAAEAAQABAAEAAQACAAIABAAEAAUABQABAAEAAQABAP3/
/P/4//X/9f/2//b/9//3//j/+f/5//n/+f/3//X/8f/x//D/7v/w//H/8f/x//D/8P/w
/+//7f/t/+7/7v/u/+3/7f/u/+//8P/x//L/8P/w//D/8f/v/+//7//v//H/8v/0//f/
+v///woAGAAkADAAPgBRAGQAdgCJAKIAtgC8ALYAnQBrAB0Au/9Z/w3/3/7N/tX+5v76
/hL/Mf9Q/2z/g/+Y/6v/v//Q/9r/4v/n/+z/7//y//P/8//z//X/9v/5//v//P/8//r/
/P/8//z//f/9//7//v/8//z//f/9//7/AAABAAIAAQACAAMAAwADAAMAAwADAAQABAAF
AAUABQAFAAYACAAHAAcABwAHAAoACwALAAsACgALAAsADAAOAA4AEAARABIAFAAVABkA
FwAYABoAHAAgACIAIgAkACUAJwApACsAMAAyADUAOgA6ADwAPwBDAEUARwBLAEwATQBP
AFEAUgBVAFcAVwBYAFcAVgBVAFQAUwBSAFEAUQBNAEsASQBGAEcAQwBAAD4AOgA3ADQA
MAAsACoAKAAlACIAHwAdABoAGQAVABMAEgAQAA4ADAAKAAoACQAIAAcABwAFAAUAAwAD
AAIAAQABAP7//v/+//7/AAAAAP7//v8BAAEA///////////+//7/+//7//z//P/8//r/
+v/6//r/+v/6//v//P/7//r/+f/7//v/+//6//r/+//7//v/+//7//r/+v/7//z//P/8
//z//P/8//z/+v/5//n/+v/8//z//f/9//7//////wAAAAABAAEAAQD///////8AAP7/
/f/9//3////+//7////9//3/+//7//r/+v/7//v/+f/6//r/+v/7//v//P/9//v/+//7
//v/+v/5//j/9//1//T/9P/0//T/9f/1//X/9v/3//b/9v/0//T/9P/0//T/9P/1//X/
9//3//j/+P/3//f/+P/4//f/+f/8//z//P/8//z//v/9//z/+//7//z//P/8//z/+//6
//n/+v/7//3//v/+//7///////v/+//7//v/+//6//b/8//w//D/7//v/+3/7v/v/+//
8f/x/+//7f/p/+n/6P/m/+f/6f/q/+v/6v/q/+r/6f/n/+f/6P/o/+j/5//n/+j/6v/q
/+r/6v/q/+r/6v/r/+v/6//r/+v/6//q/+r/7f/0//f//P8KABoAJAAuAD0AUgBmAHkA
jgCmALgAvACrAIMARQDv/43/M//1/tH+y/7Y/uj+/v4Z/zr/WP9z/4r/o/+3/8T/0P/Y
/9//5P/p/+z/6//t/+3/7//w//P/9f/2//b/+P/6//r/+v/5//n/+v/6//z//P/9//3/
/P/8//v/+v/8//7/AAABAAEAAQABAAEAAQAAAAAA//8AAAEAAwAGAAcABwAHAAcACAAJ
AAkACQAKAAsACwAMAAwADAAOAA8AEgAUABUAGQAXABgAGgAcABwAHgAeACAAJAAnACoA
LQAtAC4AMAA0ADcAOgA+AEMARwBJAE0ATgBPAFEAUwBUAFUAVwBXAFgAVgBWAFYAVgBX
AFYAVQBVAFIATwBMAEgASQBFAEIAQAA+ADsAOAA0ADIAMAAuACsAJgAjACEAHgAfABsA
GQAYABYAFAASABAAEAAPAA4ADQALAAkACQAHAAgACAAIAAkABwAGAAUABAAGAAYABAAE
AAUABQADAAMAAgABAP///v//////AAAAAAIAAAAAAAAA///+//3//f8BAAEAAQABAAAA
///+//z//v///////////////v/+/wEAAgACAAIAAAAAAAAAAAAAAP////8AAAIAAgAD
AAMAAwADAAIAAgACAAMAAwADAAMAAwADAAQAAgABAAEAAQACAAIAAwAFAAMAAwABAAEA
AAAAAAEAAQAAAAAA///+/wAA///////////////////9//3//f/9/////v/+//7//P/9
//3//f/9//3/+//6//r/+v/6//r/+v/6//v/+//5//n/+v/6//v/+//+/wQABAAEAAQA
BAADAAEA///9////AAAAAAAAAwADAAMAAwADAAMABAAEAAIAAgADAAMAAQABAAEAAQAB
AAAA/P/5//j/+P/3//f/9//4//n/+f/3//f/9f/z//P/8//y//D/7//v/+7/7f/u/+7/
7v/t/+//7//w//D/8P/v/+//8P/u/+7/7v/u/+z/7P/s/+3/7f/t/+3/7f/v/+z/7v/x
//b/+/8AAAoAGAAqADgARQBWAGwAgQCUAKwAvADCALsAmQBbAAUAn/89//f+0f7L/tb+
5v76/hn/Nv9Q/2n/hP+b/63/vP/K/9T/2//i/+f/6P/p/+3/7f/v//D/7//x//L/8v/0
//b/9v/2//X/9f/2//b/+P/4//n/+f/3//j/+P/4//n/+v/7//v/+f/5//n/+f/8//z/
/f/9//3//f/+/wAA///////////+/////////wAAAQABAAIABAAEAAYABwAGAAgACQAN
AAwADAANAA4AEgAUABQAFgAbAB0AHwAhACQAJgApAC4ALwAwADIANQA5ADsAPwBAAEMA
RQBHAEgASwBNAE0ATgBNAEwASwBKAEsASgBJAEkARwBFAEMAQAA/ADsAOAA2ADIALwAs
ACgAJAAiACAAHQAcABkAFwAUABEADQALAAoACAAGAAQAAgACAAEAAAD///3/+//7//n/
+v/6//r/+//4//j/+P/4//r/+v/4//j/+f/5//f/9//1//X/9P/0//P/8//0//T/9v/0
//T/9P/z//L/8f/x//H/8f/x//H/7//v/+//7v/v//H/8v/z//P/8//y//L/9f/2//b/
9v/0//T/9P/0//X/9f/2//j/9v/2//f/9//5//n/+P/4//b/9//3//f/+f/5//n/+v/6
//n/+f/5//f/9v/2//f/9f/1//P/8//w//D/8f/x//H/8v/y//L/8//z//T/9f/y//H/
8P/v//H/8f/x//H/7//u/+7/7v/u/+//7//v/+//7//t/+z/7P/s/+z/7P/s/+z/7f/t
/+//7//w//D/7//x//D/8v/y//L/8v/0//P/8v/x/+//8P/w//D/8//z//P/8//x//H/
8v/y//T/9P/1//X/8f/x//H/8f/t/+z/6P/l/+b/6P/p/+v/6P/o/+j/5//p/+n/5//l
/+X/5f/k/+L/4P/h/+H/4f/g/+D/4P/f/9//3//g/+D/4P/f/9//4P/e/97/3v/e/+D/
4P/g/+H/4//j/+P/4//h/+D/4P/j/+b/6//y//z/CgAaACgAOQBOAGQAewCaAMIA2ADW
AMMAnwBdAPP/e/8Z/9n+uf63/sT+1P7s/gn/JP9A/13/eP+T/6X/sv++/8b/zf/Y/93/
3v/h/+L/4f/i/+L/4//l/+b/5v/o/+r/6v/q/+n/6f/q/+r/6v/q/+v/6//r/+z/7P/s
/+r/6v/q/+n/7P/t/+7/7//u/+7/7//v/+//7//w//L/8f/x//H/8f/w//H/8f/x//P/
9f/2//j/+v/6//z//f/9//7//v8BAAEAAgAEAAYACAAKAAoADAARABMAFQAXABoAHAAf
ACQAJgAoACsALwAvADEANQA2ADoAPQBAAEIAQwBFAEUARgBEAEQARABEAEMAQgBBAEEA
QQA/AD0AOgA4ADMALwAsACwAKQAmACIAHAAaABgAFQASAA8ADQAKAAcAAwABAAAA/v/8
//r/+P/4//f/9v/1//f/9f/1//P/8v/w/+7/7f/u/+7/7v/u/+//8P/v//D/8P/v/+z/
6//r/+v/6v/q/+n/6f/q/+r/6//q/+v/7P/q/+j/5v/l/+j/6f/q/+v/6f/p/+n/6P/m
/+f/5//n/+j/6f/p/+r/6v/q/+n/6P/q/+r/6v/q/+z/6//r/+z/6//q/+r/6f/p/+n/
6P/o/+b/5//n/+f/6f/p/+n/6v/t/+3/7v/v/+7/7P/r/+v/6//r/+n/6f/q/+r/6//r
/+n/6v/q/+r/6v/p/+n/6f/n/+f/5//n/+f/5//n/+f/5f/k/+T/5P/m/+f/5//n/+f/
5//l/+T/5v/m/+b/5v/m/+b/5//n/+X/5f/k/+T/5v/n/+j/6f/q/+r/6f/o/+f/6P/q
/+v/7P/r/+v/6//r/+v/6//s/+z/7//w//L/8//v/+//7//v/+//7v/q/+f/5v/m/+X/
5f/l/+b/5//n/+f/5//l/+P/4f/h/+D/3v/e/9//3//f/97/3v/e/93/3f/d/97/3v/e
/93/3f/e/97/3v/e/97/4P/g/+D/4f/f/9//3//f/+H/5P/m/+f/6v/t//b/BAASACAA
MABHAFwAcgCNAK4AzADcANoAuwCFADUAy/9d/wX/z/67/sP+0v7m/gD/Hf84/1T/b/+K
/6H/s//A/8r/0P/V/9z/4f/m/+f/6P/n/+j/6P/r/+3/7v/u/+7/8P/w//D/8f/x//L/
8v/y//L/8//z//P/9P/0//T/8//0//X/9f/2//f/+P/5//j/+P/5//n/+f/5//r//P/9
//3//f/9//z//f/9//3/AAABAAEAAgACAAIABAAFAAQABgAHAAsADQAOABAAEgASABQA
FAAWABsAHQAfACEAJgAoACsAMAAyADQANwA7AD0APwBDAEQARwBJAEsATABLAE0ATQBO
AE8AUABRAFIAUQBQAE8ATwBNAEsASQBGAEUAQQA+ADwAOAA1ADIALgAqACgAJgAjACIA
HwAdABoAGQAVABMAEgAQAA4ADAAKAAoACQAIAAcABQADAAMAAQADAAIAAQABAAIAAgAC
AAIAAAAAAP7//v8BAAEA//////7//f/7//r/+//7//z//P/8//r/+v/6//v/+v/5//n/
+//7//v/+//7//v/+//6//r/+//7//v/+//7//r/+v/7//z//P/8//7//v/+//7//P/7
//v//P/8//z//f/9///////+//7//P/9//3//f////////8AAP7//f/9//3//v/+////
AQABAAEA//////7//v////////8AAAAAAAD+//3//f/9//3//f/9//3/+//7//v/+//7
//r/+v/6//r/+//7//v/+f/5//f/9v/2//b/9v/2//n/+v/8//3//f/9//7//v/+/wAA
AAAAAAAA/v/9//z/+//9//7//v/+/////////////f/9//7//v/+//7/////////////
/////f/8//j/9f/y//L/8f/x//H/8v/z//P/9f/1//P/8f/s/+v/6f/m/+f/6f/q/+v/
7P/s/+z/6//r/+v/7P/s/+z/6//r/+z/6v/q/+r/6v/q/+r/6v/r/+3/7f/t/+3/7f/u
/+7/7//0//f//P8IABYAIgAuAD0AUABqAIMAnAC2ANAA1gDBAJcAWQABAJX/Nf/x/sv+
xf7S/uT+/P4Z/zj/Vv9z/4r/o/+3/8b/0P/Y/9//5v/p/+r/6//t/+3/7//w//H/8//0
//T/9P/2//b/9v/5//n/+v/6//r/+v/7//v/+f/6//r/+v/7//z//f/9//3//f/9//3/
//8AAAIAAwADAAMABAAGAAUABQAFAAUABAAFAAUABQAIAAkACQAKAAoACgAMAA0ADAAO
AA8AEwATABQAFgAYABoAHAAcAB4AIQAjACUAJwAsAC4AMQA2ADgAOgA9AEEAQwBFAEkA
SgBNAE8AUQBSAFUAVwBXAFgAVgBWAFYAVgBXAFYAVQBVAFUAUwBRAE4ASwBHAEQAQgBA
AD0AOgA2ADAALgAsACkAKAAlACMAIAAfABsAGQAYABQAEgAQAA4AEAAPAA4ADQALAAkA
CQAHAAkACAAHAAcABAAEAAQABAADAAIA///+/wAAAQAAAAEAAQABAAAAAAD/////AAAA
AAIAAAAAAAAA/f/8//v/+/////////////3//f/9//z/+//7//r/+f/6//v/+//8//3/
/v/+//7//v/+//7//v/9//v/+v/6//v//P/+/////v/9//v/+v/7//3//v//////////
/wAA///9//z/+//8//z//f////3//f/7//v/+//8//7//////wAAAAAAAP7//f/9//3/
+//7//v/+//9//3//f/9//v/+v/6//r/+v/7//v/+//9//3/+//6//z//P/8//z/+//6
//r/+f///////v8AAAAAAAAAAAEAAQABAAEAAAAAAP///v////////////////8AAAAA
AAAAAAEAAQABAAEAAQABAP3//P/4//X/8v/y//H/8f/x//L/8//z//X/9f/z//H/7f/t
/+z/6v/o/+n/6f/p/+j/6P/o/+f/5//n/+j/6P/o/+f/5//o/+r/6v/q/+r/6v/q/+r/
6//r/+v/6//r/+n/7P/u/+//8v/3//7/CAAUACIALgA5AEwAYgB3AJAAqAC+AMIAswCH
AEUA8f+L/y//7/7L/sf+1v7o/v7+Ff82/1j/cf+K/6P/s/+8/8b/0v/b/+b/6//q/+v/
7f/t/+//8P/x//P/9P/0//L/9P/0//T/9f/1//b/9v/3//j/+v/7//v//P/8//z/+//8
//3//f/9//3//f/9//z//P/9//3//f/9//7/AAACAAMABAAFAAYABwAHAAcACAAJAAkA
CgAJAAgACQAJAAwADgAPABMAEwAUABYAGAAYABoAGgAcACAAIwAmACkAKwAsAC4AMgA2
ADgAOwA/AEEAQwBHAEgATQBPAFEAUgBTAFUAVQBWAFYAVgBWAFYAUwBSAFEAUQBRAE8A
TQBKAEcAQwBAAD4APQA7ADkANgAyADAALgArACYAIwAhAB4AHQAZABcAFgAUABIAEAAO
ABAADwAOAA0ACwAJAAkABwAHAAYABQAFAAQABAAEAAQAAgACAAAAAAABAAEA/////wAA
AQABAAIA/////wAAAAAAAP7//v/+//3//P/7//v/+//7//v/+//9//3//f/8//z//f/9
//3//P/7//n/+P/6//z//f/+//7//v/+//7//P/7//v//P/9//7/AAABAP/////+//7/
/P/9//3//f////////8AAAAA////////AQAAAAAAAQD//////f/9//z//P/9//3//v8A
AAEAAgAAAP///////////////////f/9//3//f////7//v/+//7/////////AQABAP//
/v8AAAAAAAAAAP7//v///////f///wAAAAABAAIAAwAEAAYABQAEAAMAAQACAAIAAgAD
AAMAAwADAAMAAwAEAAQAAgACAAMAAwADAAMAAwADAP///v/6//f/9v/2//X/9f/1//b/
9//3//X/9f/z//H/8v/z//P/8v/x//H/8P/v/+7/7v/u/+3/7f/t/+7/7v/w/+//7//w
//L/8v/y//L/8P/w//D/8f/x//H/8f/x/+3/7v/0//n//P8BAA4AGgAmADAAPABPAGQA
eACLAKQAvADGALoAlwBfABMAs/9R/wf/2/7P/tn+5v74/hL/L/9O/27/i/+i/7f/xf/O
/9j/4v/p/+r/6//u//H/8//z//X/9v/1//f/+P/4//j/+v/6//r//f/9//7//v/8//z/
/f/9//3//v/+//7///8AAAEAAQADAAMAAwADAAIAAgADAAMAAwADAAQABgAJAAkACQAJ
AAgACQAJAAkADAANAA0ADgAMAAwADgAPABAAEgATABcAGAAaAB0AIAAgACIAIgAkACcA
KQArAC0AMAAyADUAOgA6ADwAPwBDAEUARwBLAEwATwBRAFMAVABUAFUAVABUAFUAVgBX
AFgAVQBUAFMAUwBTAFEATwBMAEkARQBCAEAAPgA7ADgANAAyADAALgArACgAJQAjACAA
HwAbABkAGAAWABQAEgAQAA4ADQAMAAsADQALAAsACQALAAoACQAJAAgACAAIAAgABgAG
AAQABAAHAAcABQAFAAUABQAEAAQAAwADAAQABAACAAAAAAAAAP3//P/7//v//f/9//3/
/f/7//v/+//6//z//f/9//3//f/9//z//P/9//7//v/+//7//v/+//7//////wAAAgAB
AAAAAAD///3//f/8//z//f///wAAAQABAAEAAQACAAIAAQABAAEA///+//7/////////
/f/9//z//P/9//3//f/+//7//v/+//3//f/9//v/+//7//v//P/9//7////9//z//P/8
//r/+//7//v//f/9//v/+v/6//r/+v/6//z//P/9//3/+//7//z//P/+/wAAAAAAAAAA
AgABAAAA/////wAAAAAAAAEAAQABAAEA/////wAAAAACAAIAAwADAP///////////f/8
//j/9f/0//T/8//z//P/9P/1//X/9f/1//P/8f/t/+3/7P/q/+v/7f/u/+//7P/s/+z/
6//p/+n/6v/q/+r/6f/p/+r/7P/s/+z/7P/s/+z/7P/t/+v/6//r/+v/8f/w//D/9f/4
//v/AgAOAB4ALgA4AEUAWgBwAIEAmACwAL4AvACnAHkAMwDZ/3X/I//r/tP+1f7i/vL+
DP8r/0j/Zv+B/5r/r/+//87/1v/a/+H/6P/t//L/9f/2//X/9v/2//n/+//8//z/+v/8
//z//P/9//3//v/+//3//P/8//v//v8AAAEAAgADAAQABQAFAAUABQAFAAUABQAEAAQA
AwAGAAcACQAMAAwACwAKAAkACgALAAsACwAOAA8ADwAQAA4ADgAQABEAEAASABMAFwAX
ABgAGgAcACAAIgAiACQAKQArAC0ALwAxADIANAA4ADwAPgBBAEUARwBJAE0ATgBRAFMA
VQBWAFkAWwBbAFwAWwBaAFkAWABaAFoAWgBbAFkAVwBVAFIATwBLAEgARgBFAEMAQQA+
ADgANgA0ADEAMAAtACsAKAApACUAIwAiAB4AHAAaABgAGAAXABYAFQAVABMAEwARABEA
EAAPAA8ADAAMAAwADAANAA4ADQAOAA8ADwANAA0ADAALAAkACAAKAAsADQAOAAwACgAK
AAoACwAKAAkACQAKAAkACAAHAAcABwAHAAYABgAHAAcABwAHAAcABgAGAAUABgAGAAYA
BAAEAAQABAAFAAUABgAIAAoACgALAAsACQAJAAgACAAIAAkACQAJAAkACQAJAAoACgAJ
AAkACQAJAAgACAAJAAcABwAFAAUABQAGAAgACQAIAAgABwAGAAYABQAFAAUABAAFAAYA
BwAEAAMAAgABAAIAAgADAAQAAgADAAMAAwAFAAUAAwACAAQABAAEAAQAAgAEAAQABwAI
AAkACgAKAAkACAAHAAUABgAGAAYABQAFAAUABQAFAAUABgAGAAYABgAHAAcABwAHAAcA
BwADAAIA/v/7//r/+v/5//n/+f/6//v/+//5//n/9//1//P/8//y//D/7v/v/+//7//v
//D/8f/x/+//7//w//D/8P/v/+//8P/y//L/8v/y//H/8P/v/+//8f/x//H/8f/x//L/
8v/z//T/9//8/wYAFAAmADYARQBWAGwAgwCaALQAygDYANMAtQB9ACcAuf9P/wH/0f7H
/tL+5P74/hH/MP9S/23/gv+b/7H/wP/K/9T/3f/m/+n/6v/r/+3/7f/v//D/9P/3//n/
+v/4//r/+v/6//v/+//8//z/+v/6//v/+//9//7//v/+//7//v/+//3//f/9//3//f//
/wAAAgADAAAA/////wAAAgADAAQABQAFAAUABAADAAYABwAHAAgACgAKAAwADQALAAwA
DAAPABAAEgAVABgAGgAcABwAHgAfACEAIwAlACgAKgAtADIAMgA0ADcAOwA/AEEARQBG
AEkASwBNAE4ATwBRAFEAUgBSAFIAUgBSAFMAUgBRAFEATwBNAEsASABHAEMAQAA+ADwA
OQA2ADIAMAAuACwAKQAkACEAHwAcABkAFQATABIAEgAQAA4ADAAKAAkACAAHAAkABwAH
AAUAAwACAAEAAQD+//7//v/+/wAAAAD+//7//f/9//v/+//9//3//P/8//n/+f/6//r/
+//6//v//P/7//r/+f/5//r/+f/4//f/9//3//f/9v/0//X/9f/1//b/9//3//j/9//4
//j/+P/4//j/+P/4//j/9//3//j/+P/4//n/+f/7//v/+v/6//r/+//7//v/+v/5//j/
+P/6//n/+f/5//n/+P/4//n/+//7//n/+f/3//b/9v/1//X/9v/2//b/9P/z//P/8//y
//P/9P/1//X/9f/1//X/8//y//L/8v/w//H/8f/x//L/8//y//L/8P/w//D/8P/0//b/
9f/z//T/9P/0//T/9P/2//X/9P/z//P/9P/0//T/8//z//P/8//1//X/9v/2//b/9v/3
//f/9//3//f/9//0//L/7f/p/+j/6P/n/+f/6P/q/+z/7f/r/+v/6f/n/+X/5f/k/+L/
4P/h/+H/4f/g/+D/4P/f/+H/4f/i/+L/4f/f/97/3v/g/+D/4P/g/+D/4P/g/+H/4f/h
/+H/4f/h/+L/4v/h/+T/6f/y//7/DAAaACoAOwBSAGoAgwCcALgAzgDYAM0ApwBlAAEA
h/8f/9v+tf6v/r7+0v7q/gf/JP9A/1n/cP+J/53/rv+6/8L/y//S/9X/2P/b/93/3f/f
/+D/4P/h/+H/4P/i/+T/5P/k/+X/5f/m/+b/5P/k/+X/5f/l/+b/5v/m/+n/6v/r/+v/
6f/p/+n/6f/o/+j/6f/p/+n/6f/q/+z/7//v/+//7//u/+//7//v//D/8f/x//L/9P/0
//b/9//4//r/+/////3//v8AAAIAAgAEAAQABgALAA0ADwARABYAGAAbACAAIAAiACUA
KQArAC0AMQAyADcAOQA7ADwAOwA9AD0APgBAAEAAQABAAEAAQABAAEEAPQA7ADkANgA2
ADMAMQAwACwAKQAmACIAHgAcABoAFwAUABEADwAMAAkABQADAAIAAgAAAP7//P/6//n/
+P/3//f/9f/1//P/8//y//H/8f/u/+7/7v/u/+//8P/v//D/8P/v/+z/6//s/+3/7f/u
/+3/7f/u/+7/7P/q/+r/6v/q/+r/6v/r/+z/6//q/+n/6//r/+v/6v/o/+n/6f/p/+f/
5//m/+b/5//o/+j/6P/o/+j/6P/o/+f/5f/k/+T/5v/m/+f/5//m/+X/4//i/+D/4f/h
/+H/5P/l/+b/6P/o/+f/5//n/+X/5P/k/+X/4//j/+H/4f/h/+L/5P/l/+P/5P/k/+T/
4v/h/+H/4f/f/9//3//f/9//3//f/9//4P/g/+H/4v/g/+H/4f/h/+D/3//c/9r/2//c
/93/3v/g/+D/4f/j/+T/5v/m/+b/5v/k/+P/4v/h/+H/4v/i/+L/4//j/+P/4//j/+P/
5P/k/+T/5P/l/+X/4//j/+P/4//j/+L/3v/b/9r/2v/Z/9n/2//c/93/3f/d/93/2//Z
/9f/1//W/9T/0v/T/9P/0//S/9L/0v/R/9P/0//U/9T/1P/T/9P/1P/U/9T/1P/U/9L/
0v/S/9P/1f/V/9X/1f/R/9L/1v/X/9z/4//o//L/AgAUACAAMQBKAGQAewCYALQAxgDC
AKUAcwAtAMf/Vf/7/sH+qf6x/sT+2P7w/g//LP9I/2X/gP+X/6X/sP+6/8L/yf/S/9f/
2v/Z/9v/2//d/97/3//h/+L/4v/k/+b/5v/m/+b/5f/l/+T/5f/m/+j/6f/r/+z/7P/s
/+v/7P/t/+3/7//v/+//7//w//D/8f/x//H/8f/y//T/9f/1//X/9f/2//f/9//3//j/
+f/5//r//P/8//7///8CAAQABQAJAAcACAAKAAwADAAOAA4AEAAVABcAGQAbAB8AIgAm
ACwALgAwADMANwA5ADsAPwBAAEEAQwBFAEYARQBHAEcASABLAEwATQBOAE8ATgBNAE0A
SwBJAEcARABDAD8APAA6ADgANQAyAC4AKAAmACQAIQAgAB0AGwAYABkAFQATABIADwAM
AAkABgAHAAcABwAHAAcABQAFAAMAAwACAAEAAQD+//7//v/+//7//v/8//z//f/9//v/
+//9//3//P/8//v/+//8//z//P/6//r/+v/5//j/9//3//f/9//3//f/+f/5//n/+P/4
//n/+f/5//v/+//6//r/+f/6//r/+v/6//r/+v/6//z/+//7//z/+v/6//v/+//5//n/
+P/4//n/+//8//3//f/9//3//v/8//v/+//7//n/+P/4//n/+v/7//r/+//8//z//f/9
//3//v/+//7//f/7//r/+f/6//v//P/9//3//f/9//3/+//6//r/+v/8//3//f/9//3/
///9/w==
         </WaveFormData>
      </LeadData>
      <LeadData>
         <LeadByteCountTotal>10000</LeadByteCountTotal>
         <LeadTimeOffset>0</LeadTimeOffset>
         <LeadSampleCountTotal>5000</LeadSampleCountTotal>
         <LeadAmplitudeUnitsPerBit>4.88</LeadAmplitudeUnitsPerBit>
         <LeadAmplitudeUnits>��V</LeadAmplitudeUnits>
         <LeadHighLimit>2147483647</LeadHighLimit>
         <LeadLowLimit>268435456</LeadLowLimit>
         <LeadID>V5</LeadID>
         <LeadOffsetFirstSample>0</LeadOffsetFirstSample>
         <FirstSampleBaseline>0</FirstSampleBaseline>
         <LeadSampleSize>2</LeadSampleSize>
         <LeadOff>FALSE</LeadOff>
         <BaselineSway>FALSE</BaselineSway>
         <ExcessiveACNoise>FALSE</ExcessiveACNoise>
         <MuscleNoise>FALSE</MuscleNoise>
         <LeadDataCRC32>1227528705</LeadDataCRC32>
         <WaveFormData>
8//z//P/8//z//T/9P/0//D/8v/0//f/+P/7/wMAEgAhADMATQBsAIgAqQDRAP0AIgE0
AS0BAwG2AE4A1P9o/xz/9f7z/gb/Fv8s/0L/WP9t/4T/m/+v/77/yf/U/93/4v/o/+j/
6f/s/+//8P/x//L/9P/1//X/9v/4//r/+v/7//n/+f/6//r/+P/6//r/+v/7//v/+//7
//v//P/8//z//P/8//3//f////////8AAP///v/9//3///8AAAEAAgAFAAUABQAFAAQA
BQAFAAYABgAGAAYABwAHAAgACQAKAA0ADwAQABEAFAAVABYAGAAaAB0AHwAhACUAKAAq
AC4ALwAxADUAOQA9AEIARwBKAEwATwBSAFMAVQBWAFYAVgBYAFkAWwBcAFoAWQBYAFcA
VwBWAFQAUgBNAEoARwBEAEAAPQA6ADUAMgAwAC8ALQAoACUAIgAgAB4AGwAYABcAFwAV
ABMAEQAPAA0ADQAMAA0ADAAKAAoACAAHAAYABgAHAAYABgAHAAUABAAEAAQAAgACAAEA
AQADAAEAAQAAAP7//v/+//7//P/8//v/+v/5//f/9//4//r/+v/7//v/+v/7//z//f/7
//v/+//6//z//f/9//3//P/7//r/+f/6//v//P/+//z//P/8//z//f/9//7//v8AAAAA
AAAAAP7//v///////f/+//////////////////7//f/8//v/+//8//3//f/8//v/+//6
//z//f/9//3//P/7//v/+//7//n/+f/6//r/+v/6//r/+P/3//f/9//4//j/+P/4//j/
+P/2//T/9f/1//X/9f/3//b/9v/4//j/9//3//b/9v/3//f/9//6//r//P/+//7//v/+
//3//P/7//r/+v/7//z//v/+//7//v///wEAAQABAAMAAwADAAQABAACAAEAAAAAAP//
+//3//X/9P/1//T/9f/3//j/+P/5//f/9v/1//P/8f/v/+//7v/w//D/8P/w/+//7//u
/+7/7v/u/+//7//v/+7/7v/v//D/8f/y//P/8f/x//H/8f/v/+//8P/w//T/9P/2//b/
9f/4////CQAYACcAPQBdAHwAmgC9AOUACwEiASgBGQHlAIwAGgCi/0T/Bv/v/vn+DP8e
/zL/Sv9i/3n/jv+h/7P/xP/R/9z/4f/o/+z/7v/v//D/8f/y//P/9P/4//n/+f/6//j/
+v/6//v/+//7//z//P/5//r/+f/4//r/+//8//3//f/+//7//v/8//z//f/9////////
/wAAAgACAAIAAwACAAIAAgACAAQABQAGAAcABwAHAAYABgAIAAgACAAJAA0ADgAPABAA
DwARABIAEwAWABcAGAAaABwAHwAhACMAJwAqACwAMAAxADMANwA7AEAARABIAEoATgBR
AFQAVQBYAFoAWwBcAFsAWwBcAFwAWwBbAFsAWwBXAFYAVABSAE8ATABJAEYAQgA/ADwA
NwAzADAALgArACgAJQAiACAAHgAbABgAFwAXABUAEwARABEADwAPAA4ADQAMAAoACgAK
AAkACAAIAAcABgAGAAcACQAIAAgACAAIAAgABwAHAAcABQAFAAQAAgACAAIAAgAAAAAA
///+//7//f/+/wAA///+//7//f/8//3//v///wEAAQABAAAA/v////////8BAAEAAQAB
AAEAAQABAAIAAQAAAP///v8BAAEAAgACAAMABAAFAAYACAAIAAkACQAIAAgACAAHAAUA
BQAFAAUABQAFAAUABQAGAAYABgAFAAMAAwAEAAQAAgADAAMAAwAFAAUABgAHAAUAAwAD
AAQAAwACAAEAAAD+//3//f/9//z//P/8//z//f/+//3//P/7//v/+//7//r/+P/3//j/
+//7//z//P/6//v/+//7//r//P/+//7//v/+//7//P/8//z//P/9//3//f/+//z//P/8
//3//v///wAAAwADAAMABAAEAAMAAQD///7////9//v/+//3//f/9f/1//X/9v/2//f/
+f/4//f/9f/x/+//7//u/+//8P/x//L/8f/x//D/8P/w//D/8f/x/+//7v/u/+//8f/x
//H/8f/x//H/8f/x//H/8f/y//L/8v/y//D/8v/3//j/+f8DABQAIQAvAEkAaACKAKkA
zwD3ABwBLgEpAQUBwgBgAOb/ev8o//v+8/4E/xT/Jv8+/1b/b/+G/5v/r//A/83/2P/f
/+b/6v/u/+//8P/x//L/8//0//f/+f/6//z//P/+//7////9//3//v/+//3/AAABAAIA
AQABAAEAAQACAAQABQAGAAYABgAHAAcABQAFAAUABgAIAAgACAAJAAoACgAKAAoADQAN
AA0ADQAMAA0ADQAOABAAEAAQABEAEwAUABUAFgAXABkAGgAbABwAHQAeACAAJAAnACkA
KwAsAC4ALwAyADcAOQA9AEEARgBKAE4AUABSAFUAWABZAFwAXgBfAGAAXwBfAGAAYABj
AGMAYwBjAGAAXgBbAFgAVgBUAFIAUABMAEkARgBBADsAOAA2ADMALgArACgAJgAiAB8A
HAAbABsAGQAXABUAEwARABEAEAAPAA4ADAAMAA0ADQANAA4ADAAKAAkACQAJAAgACAAI
AAgACAAHAAcABAABAAAA/v8AAAAAAAAAAAIAAgABAAAA///9//3//v8AAAAAAQABAP3/
/f/9//3//////////v/8//3//f/9//7///8AAAEAAQABAAEAAgAAAAAAAAAAAAMAAwAE
AAQABAAEAAQABAAGAAYABwAHAAcACAAJAAkABwAHAAcABwAJAAkACQAJAAgACAAIAAcA
BQAFAAYABgAEAAUABQAFAAQAAwADAAMABAADAAQABgAEAAQABAAEAAQAAwADAAMABAAE
AAQABAAEAAQAAgAAAAAAAQACAAMAAQAAAAAAAgABAAEAAgACAAIAAwAFAAgACAAIAAgA
CAAGAAYABgAGAAUABQAFAAYABwAIAAkACwALAAsACwANAA0ADQAOAA4ADAALAAoACgAI
AAUAAgABAP/////9//3///8AAAAAAQAAAP7//P/5//f/9f/1//T/8v/y//L/8v/x//H/
8P/w//H/8v/0//X/9f/0//T/9f/1//X/9f/1//P/8//z//P/8//z//T/9P/0//L/8v/2
//f/+P/5//3/DAAhADUATQBsAIwArwDTAP0AHgE2ATkBHQHcAHgA+v+A/yL/8f7r/v7+
DP8e/zb/Tv9j/3b/j/+l/7b/w//O/9f/4P/k/+j/5//m/+j/6v/s/+7/7v/v/+//8P/w
//L/8v/z//P/8//0//T/9P/2//b/9v/1//X/9f/1//f/+P/4//j/9//2//b/9f/2//f/
+P/6//r/+v/6//v//P/8//z//P/8//v/+v/5//z//f/9//7//v/+//7//////wAAAQAC
AAEAAwAEAAUABwAJAAsADgAQABMAFQAXABsAHgAgACQAJgAnACoALQAyADYAOgA8AEIA
RQBIAEkATABOAE8AUABPAE8AUABQAE8ATwBPAE8ATwBOAEwASgBFAEIAPwA8ADgANQAy
AC0AKQAmACQAIQAeABsAGAAWABQAEQAOAA0ACQAHAAUAAwADAAEAAQAAAP3//P/6//r/
/P/7//r/+v/5//j/+P/5//v/+v/6//r/+P/4//f/9//3//X/9f/0//T/9P/0//T/9P/0
//P/8v/z//H/8f/y//D/8P/x//H/7f/t/+3/7f/v/+//7//u/+7/7//v/+//7//v/+//
7//t/+3/7f/u/+//8P/x//L/8f/x//L/8v/0//T/9P/0//L/8v/z//P/8//0//X/9f/1
//X/9f/1//T/8//y//H/8P/w//D/7//t/+3/7v/u//D/8f/x//H/8v/x//H/8f/v/+3/
7f/u/+7/7v/u/+7/7v/t/+3/7f/s/+z/7P/s/+7/7v/s/+r/6f/p/+n/6f/p/+j/6P/q
/+3/7f/u/+7/7P/v/+7/7v/u/+7/7v/w//D/8P/w/+3/7f/t/+7/7//w//H/8//y//H/
8P/x//P/8//0//T/8v/x//D/8P/u/+v/6P/n/+f/6f/p/+v/6P/o/+f/5//p/+j/5//l
/+X/4//j/+L/4f/g/9//3v/d/93/3P/c/9z/3P/d/93/3f/c/9z/3f/b/9v/2//b/93/
3f/d/93/3//f/+D/4P/g/97/3v/g/+H/4P/f/+f/9v8HABkAMwBWAHoAnwDTAAkBNAFG
AUMBJwHgAGoA3P9g/wb/2f7b/ur+9v4K/yD/NP9L/2b/f/+V/6b/sf+4/7//xv/Q/9b/
1//a/9r/2v/a/9r/2v/b/9v/3P/e/+D/4P/h/+H/4f/i/+L/4P/i/+L/4v/h/+H/4f/h
/+D/4P/f/97/4f/i/+T/5f/l/+X/5f/m/+T/5P/k/+X/5P/k/+T/5P/j/+P/4//j/+X/
5//o/+r/7P/s/+z/7f/s/+z/7P/s/+//8f/y//P/9P/1//b/+P/8////AQADAAUACAAK
AA4AEQATABcAGwAcACAAJAAmACwALwAyADMANgA4ADkAOgA5ADkAOgA6ADkAOQA5ADkA
OQA4ADYANAAwACwAKAAkACQAIQAeABkAFwAUABIADwAMAAkABgAEAAAA/f/6//n/+f/3
//X/8//z//H/8f/w//D/8P/v//D/7//t/+v/6v/q/+r/6//t/+//7v/u/+7/7P/s/+v/
6//r/+n/6f/o/+b/5v/m/+b/5//o/+j/6P/m/+P/4v/i/+T/5P/l/+X/5f/l/+X/5f/k
/+P/4v/g/+H/4//k/+X/4v/h/+D/3//h/+H/4f/i/+L/4v/i/+L/4f/h/+L/4v/i/+L/
4v/i/+D/4P/h/+H/4//k/+X/5f/o/+n/6v/r/+r/6f/o/+f/5v/m/+b/5f/n/+f/6P/o
/+b/5//n/+f/5v/l/+X/5f/j/+H/4f/i/+T/5P/k/+T/5P/j/+P/4//k/+T/5P/k/+L/
4v/g/97/3v/f/+D/4f/j/+L/4v/k/+H/4f/g/+D/4v/j/+T/5f/m/+T/5P/k/+T/5P/l
/+b/6P/m/+b/5v/n/+n/6f/p/+v/7P/t/+//8P/u/+3/7P/s/+7/6//o/+f/4//j/+H/
4f/h/+L/4v/j/+X/5P/j/+H/3//d/93/3P/a/9r/2v/a/9v/2//a/9r/2v/a/9v/2//b
/9r/2v/b/9v/2//b/9v/3f/d/93/3f/b/9v/3P/c/9z/4P/i/+L/4//i/+X/7f/8/w0A
IwBDAGYAiACxAOUAFQE4AUgBOQEHAbQAPgC6/0r/AP/j/u3+/P4M/x7/Nv9I/1//dv+P
/6P/sP+9/8b/y//O/9T/2v/f/+D/4P/g/+D/4P/i/+P/4//k/+b/6P/o/+n/6P/n/+f/
5v/m/+j/6P/o/+f/5//n/+f/5//o/+j/6P/q/+r/6//r/+v/6//r/+z/7P/s/+z/7f/w
//D/8P/w/+//7//v/+//8v/z//P/9P/y//L/8v/z//X/9v/3//j/+f/7//z//f/8//3/
/v8AAAQABwAJAAsADQAQABIAFgAbAB0AIQAlACYAKgAuADAAMgA1ADgAOQA6ADwAPQA+
AEAAQQBDAEQARQBFAEUARQBDAEIAQAA+ADsAOAA1ADIAMAAtACoAJQAhAB4AHAAZABgA
FQASABAAEAANAAoACQAFAAMAAQD//wEA//////7/+//6//j/+P/6//n/+P/4//n/+P/4
//n/9//2//b/9v/4//j/9//3//b/8//y//D/8v/y//L/8v/y//L/8f/w//D/7//w//L/
8P/w//H/8f/v/+//7//v//H/8f/x//D/7v/v/+//7//x//H/8f/x//H/8f/x//L/8f/w
/+//7v/w//H/8//0//T/9P/0//T/8v/y//P/8//z//T/9f/1//P/8//z//P/9P/1//b/
9//4//j/+P/3//X/9f/2//b/+P/5//n/+f/2//X/9f/1//f/9f/1//b/9P/0//T/9P/0
//P/8//z//T/9P/0//T/8v/y//D/7v/v/+//7//v//L/8v/z//b/9//3//j/+v/4//r/
+v/6//r/+P/4//j/+P/4//n/+v/8//7//v/+////////////AQD/////AAAAAAIAAQAA
AAAAAAD9//r/+f/1//X/8//z//P/9P/0//X/9//2//X/8//w/+3/7P/q/+z/7P/s/+z/
7P/t/+3/7v/s/+z/7f/t/+3/7P/s/+3/7P/r/+r/6f/r/+v/6//r/+v/6//s/+z/7v/u
/+z/7v/x//L/8f/3/wYAEwAjADsAWgB+AKMAywD5ACIBOgE3ARUB2AB0APj/gv8u//v+
7/4A/xD/JP86/1D/Z/+A/5X/qf+8/8n/0v/X/+D/5P/m/+f/5v/p/+r/6//s/+7/7//v
//D/7v/w//D/8f/z//P/9P/0//T/9v/2//b/9v/1//T/8//1//b/9v/2//T/9P/1//X/
9v/3//j/+v/6//r/+v/7//r/+v/6//r/+f/5//n/+f/4//n/+f/6//r/+v/6//v//f/+
////AAD//wEAAgADAAQABQAGAAgACAALAA0ADwATABYAGAAcAB8AIQAlACkAKgAuADIA
NAA4ADsAPgA/AEQARgBHAEgARwBHAEgASABJAEkASQBJAEkASABGAEQAQwBAAD0AOgA4
ADUAMgAtACcAJAAiAB8AHgAbABgAFgAUABEADgANAAkABwAFAAMABAADAAQABAABAAAA
/v/+/wAA///+//7/+//6//r/+//5//j/+P/4//n/+v/6//v/+//5//n/+P/4//j/+P/4
//j/+P/3//b/8//x//H/8v/z//T/9v/3//P/8//z//P/8f/x//H/8P/y//P/8//z//X/
9f/1//X/9f/1//X/9v/z//L/8f/w//T/9f/3//j/9//2//X/9P/2//b/9//3//f/+P/5
//n/+P/3//b/9f/2//f/+P/5//b/9v/2//X/9v/3//n/+v/6//v/+//7//j/9//3//f/
+f/3//f/+P/6//r/+v/6//j/9//3//f/+P/4//j/+P/5//r/+f/4//n/+f/5//n/+f/4
//j/+v/9//3//P/9//7///8AAAIAAgACAAIA////////AAAAAAAAAAABAAEAAQABAAMA
BQAFAAYABgAGAAUABAAEAAQAAQD+//3/+f/5//f/9//3//j/+P/5//v/+v/5//f/9f/z
//P/8v/w//D/8P/w//H/8f/w//D/7v/u/+//7//x//D/8P/x//H/8f/x//H/8f/x//H/
8f/x//H/8v/y//D/8v/0//b/9//4//v/AwAOAB0ALQBDAGAAgACjAMkA9QAaATABLQEJ
AcQAYgDq/3r/Kv/5/vP+BP8Y/yj/Ov9U/23/hP+b/7H/vv/F/87/2f/i/+r/8P/v//D/
7//w//H/8v/0//X/9f/2//b/+P/4//n/+f/5//r/+v/5//z//f/+//3//f/9//3//f/+
//7//v/8//z//f/9//v/+//7//z//v/+//7///8CAAIAAgACAAMAAwADAAMABAAFAAUA
BgAFAAQAAwADAAYACAAKAAwADQAPABAAEQAQABEAEgAUABgAGwAdAB8AHwAiACQAKAAt
AC8AMwA3ADgAPABAAEIARwBLAE8AUQBUAFYAVwBYAFkAWQBaAFoAWwBbAFsAWwBZAFgA
VgBUAE8ATABJAEYARwBFAEMAPwA7ADgANgAzAC4AKwAoACYAJAAhAB4AHQAZABcAFQAT
ABQAEwAUABQAEQAQAA4ADgAOAA0ADAAMAA0ADAAMAA0ADAAKAAkACAAIAAgABwAHAAgA
BwAIAAgABgAGAAYABgAEAAQAAwACAAEA/////wAAAAAAAAEAAQD//////////wEAAQAB
AAAA/f/9//z/+//+////AAABAP///////wAA/v/+//7//v8CAAMABQAGAAQABAAEAAQA
AwACAAIAAQADAAQABQAFAAUABQAFAAUABwAHAAcABwAEAAQABAADAAEAAQACAAIAAwAF
AAYABwAEAAMAAwADAAUAAwADAAQAAwACAAEAAAABAAEAAgADAAQABAAEAAQABgAGAAQA
AgACAAMABAAFAAUABAAEAAYABQAHAAgACgAKAAoACgAKAAwADAAMAAwACwALAAsADAAM
AAwADAANAAsACwALAA0ADQANAA4ADgAQAA8ADgAOAAwACQAGAAUAAwADAAEAAQABAAIA
AgADAAEAAAD///3//P/7//z//P/6//r/+v/6//n/+f/4//j/9v/2//f/9//5//j/+P/5
//v/+//7//v/+//7//v/+//5//n/+v/6//b/9v/8/wAAAQAAAAcAEwAiAC8ARQBhAIIA
ogDFAO8AGQEyATQBGwHhAIoAGACi/0b/Cv/5/gX/FP8i/zj/Tv9m/4H/nP+x/8P/zv/V
/97/5//u//D/8P/z//b/9//4//n/+v/6//v/+//8//r//P/8//3//////wAAAAD+/wAA
AAAAAP//////////AQACAAIAAgAEAAQABQAFAAMAAwADAAQAAgACAAIAAwAGAAYABgAG
AAcABwAHAAcACgALAAsADAAKAAoACgALAA0ADgAPABAAEwAVABYAFwAWABcAGAAaABwA
HwAhACMAJQAoACoALgAxADMANwA7AD4AQgBGAEgATABPAFIAUwBVAFYAVgBWAFgAWQBb
AFwAWwBbAFsAWwBZAFgAVgBUAE8ATABJAEYARABBAD4AOQA1ADIAMAAtACoAJwAkACIA
IAAdABoAGQAXABUAEwARABEADwAPAA4ADQAMAAoACgAKAAkACAAIAAcABgAGAAcABQAE
AAQABAAGAAYABQAFAAUAAwADAAIAAgACAAIAAgAAAAAA///+//v/+f/5//r//P/8//3/
/f/7//v/+//7//3//f/9//z/+v/7//v/+//9//3//f/9//3//f/9//7/AAAAAAAAAAAA
AP/////+//7//v/+//7//v/+//////8BAAIAAwADAAEAAQABAAEAAQABAAEAAQACAAIA
AgABAP////8AAAAAAgADAAMAAwACAAEAAQABAP///f/9//7/AAAAAAAAAAAAAP//////
//7//v/+//7//v/+//z/+v/6//v//P/9/////v/+/wAA/f/9//7/AAAAAAIAAgACAAIA
AgACAAIAAgADAAMAAwAEAAQABAAEAAUABQAFAAUABwAHAAcACAAIAAYABQAEAAQABAAB
AP7//f/5//n/9//3//n/+v/6//v/+//6//n/9//z//H/8f/w//L/8v/y//L/8f/x//D/
8P/w//D/8f/x/+//7v/u/+//8P/x//L/8//x//H/8f/x/+//7//w//D/9P/0//T/9v/3
//b/+f///xAAJQA3AE8AcACQAK8A1wD/AB4BLgEjAfcAqgBAAMb/YP8Y//X+9/4G/xb/
LP9E/1r/cf+M/6H/s//C/83/1v/Z/97/5P/o/+3/7v/t/+7/7//w//L/8//z//T/9P/2
//b/9//3//f/+P/4//T/9v/2//b/+f/5//n/+f/7//z//P/8//z//P/9//3/+v/5//j/
+P/5//r/+//9//z//P/8//z/+//7//v/+//+//////8AAAAAAAAAAAEAAQACAAMABAAH
AAkACgALAA4ADwAQABIAFgAZABsAHQAeACAAIQAkACkAKwAvADMANgA6AD4AQABEAEcA
SgBLAFAAUgBTAFQAVABTAFMAUgBUAFUAVgBXAFUAVABSAFAASwBIAEUAQgBBAD8APQA5
ADMAMAAuACsAKgAnACQAIgAeABsAGAAXABUAEwARAA8ADQALAAsACgAJAAgABgAGAAYA
BQAEAAQAAwACAAIAAwAFAAQABAAEAAQABAADAAMAAgD///7//P/+/wAAAgAEAAMAAgAA
AP7////9//3//v/8//z//f/9//n/+f/5//n/+f/5//n/+P/4//n/+f/5//f/9//3//f/
9//3//f/+P/5//r/+//8//////8AAAAA///+//3//P/8//z//f/9//3//v///////f/9
//3//f////////////z//P/8//v//P/9////AAD//////v/9//z/+//7//v/+//5//n/
+v/4//j/+P/4//n/+f/6//v/+v/6//r/+v/6//r/+P/2//j/+f/6//v/+f/4//r//f/+
////AAAAAAAAAAAAAP3//f/9//7//v/+//7////9//3//f////3//f/+//7/////////
AAD///v/9//1//X/9f/z//P/8//0//T/9f/z//L/8f/v/+3/6//r/+r/6f/o/+f/5v/o
/+n/6f/q/+r/6v/r/+v/6f/o/+j/6f/p/+n/6f/p/+f/5//n/+f/6f/p/+r/6v/o/+r/
6v/q/+v/6v/p/+///P8RACUAOwBaAHwAnwDHAPMAHgE+AUcBMwH4AJYAFACS/yr/6f7d
/u7+AP8S/yb/PP9V/27/g/+Z/6r/t//A/8n/1P/Y/9r/3f/c/9//4P/h/+L/5f/n/+j/
6v/o/+r/6v/r/+v/6//s/+z/6v/s/+z/7P/t/+3/7f/t/+v/7P/s/+z/7P/s/+3/7f/u
/+//8P/y/+//7v/t/+3/7//w//H/8v/y//H/8P/v//H/8//0//b/+P/4//j/+f/5//j/
9//2//r//f///wEAAAABAAIABAAEAAcACQALAA8AEgAUABgAGQAbAB8AIwAoACwAMAAy
ADYAOQA8AD0AQABCAEMARABHAEcASABIAEcARwBHAEcARwBGAEQAQgA/ADwAOQA2ADYA
MwAwACsAKQAmACQAIQAdABkAFQASABAADQAKAAkABwAFAAMAAQD///3//f/8//3//P/6
//r/+P/3//b/9v/3//b/9v/3//b/9P/z//L/8v/y//H/8f/y//H/8v/y//H/8P/v/+7/
7//w//D/8P/x/+//7//w/+3/7P/s/+v/6//r/+v/6//q/+n/6P/m/+n/6//s/+3/7P/r
/+r/6f/p/+n/6f/q/+z/7P/s/+z/6//r/+z/7P/u/+7/7v/u//D/8P/x//H/7//u/+3/
6//u/+//8P/x/+//7//v/+//7//w//H/8f/w/+//7//u/+7/7//v/+//7v/t/+3/7f/v
/+3/7f/u/+7/7v/u/+7/7v/t/+3/7f/s/+z/7P/s/+3/7v/t/+z/7f/t/+3/7f/t/+7/
7v/s/+z/7v/u/+7/7v/w//D/8P/w/+//7//v//D/8P/w//D/8f/z//P/8//1//X/9f/2
//b/9//3//f/+P/1//H/7f/r/+f/5//l/+X/5//q/+z/7//u/+z/6v/n/+X/4//j/+L/
4P/g/+D/4P/f/9//3v/e/+D/4P/h/+H/4P/e/93/3f/f/9//3//f/93/3f/d/93/3f/d
/97/3v/i/+T/4v/g/+H/4v/l/+3/+v8LAB8AOQBcAIIAqQDTAAEBLAFKAVEBNwH2AIgA
+v92/xj/3/7Z/u7+/v4Q/yj/Pv9T/2r/ff+R/6T/sf+8/8X/zv/U/9b/1//a/9v/3P/d
/97/3v/f/9//4P/g/+L/4v/j/+P/4//k/+T/4v/k/+T/5P/l/+X/5f/l/+f/6P/o/+j/
6P/o/+n/6f/p/+n/6f/q/+j/6P/o/+n/7P/s/+z/7P/t/+3/7f/t/+7/7//v//D/8P/w
//D/8f/1//b/9//4//n/+//8//3//P/9//7/AAACAAUABwAJAA0AEAASABYAFwAZAB0A
IQAkACgALAAuADQANwA6ADsAPAA+AD8AQABDAEMARABEAEcARwBHAEcARQBEAEIAQABA
AD4APAA6ADYAMwAwACsAJwAkACIAHwAcABkAFgAUABIADwAMAAsACwAJAAcABQADAAEA
AQAAAP///v/8//z//P/7//r/+v/3//b/9v/3//j/+P/5//r/+f/4//b/9f/4//f/+P/4
//b/9v/2//b/9v/2//X/9P/0//P/9P/2//T/9P/1//X/9f/1//X/9f/1//X/9f/0//L/
8//z//P/8//z//P/8//z//P/8//0//L/8v/y//L/8//z//T/9P/z//L/8f/w//D/8P/x
//H/8v/0//b/9//5//n/+f/5//f/9//3//f/+P/4//j/9//5//n/+v/6//r/+//7//v/
+v/5//n/+f/5//f/9//4//j/+P/4//j/+f/5//r/+//6//r/+v/6//j/+P/2//T/9v/3
//j/+f/3//j/+v/8//7/AAAAAAAAAAD+//7//v/+//3//f/9//7/AAAAAAAAAQD/////
//8BAAEAAQACAAIABAADAAIAAgAEAAEA/v/9//n/+f/3//f/+f/6//r/+//5//j/9//1
//P/8f/x//D/7v/u/+7/7v/t/+3/7P/s/+7/7v/v/+//7f/s/+z/7f/t/+3/7f/t/+v/
6//r/+v/7f/t/+7/7v/o/+r/7P/u/+//8P/x//X/BgAbAC0ASQBsAJIAtwDlABUBOAFG
ATsBDwHGAFQAzv9e/xD/6/7x/gj/Fv8o/z7/VP9p/4D/mf+t/7r/wf/K/9H/2P/e/+L/
4//i/+P/5P/l/+b/5v/n/+f/6P/q/+z/7P/t/+z/6//r/+r/6//u/+//8P/w/+//7v/t
/+3/7v/u/+7/7v/u/+//7//v/+//7//w//D/8P/w//H/8v/y//L/8v/z//P/8//z//L/
8//z//T/9P/0//T/9f/3//j/+f/6//v//f/+////////////AAACAAUABwAJAA0AEAAS
ABYAGQAbAB8AIwAmACoALgAwADMANQA3ADcAOgA8AD0APgBAAEEAQwBEAEcARwBHAEcA
RQBEAEIAQAA7ADgANQAyADAALQAqACUAHwAcABoAFwAVABMAEQAQAA4ACwAIAAcABAAB
AP7/+//8//v//P/8//v/+v/4//j/+P/3//b/9v/z//L/8v/z//P/8v/y//L/8v/y//H/
8f/z//H/8f/w//D/8P/w//D/7v/u/+3/7P/r/+n/6f/q/+r/6v/r/+v/6f/p/+n/6f/n
/+f/5//m/+T/5f/l/+X/5f/l/+X/5f/j/+P/4//k/+b/5v/m/+b/5f/l/+b/5v/m/+b/
5v/m/+f/6P/q/+v/7f/u/+//7//t/+3/7f/t/+v/6//r/+v/7f/u/+//7//x//H/8v/y
//D/8f/x//H/7v/t/+3/7f/u/+3/7v/w//D/8P/w//D/7v/t/+3/7f/w//D/8P/w/+7/
8P/u/w==
         </WaveFormData>
      </LeadData>
      <LeadData>
         <LeadByteCountTotal>10000</LeadByteCountTotal>
         <LeadTimeOffset>0</LeadTimeOffset>
         <LeadSampleCountTotal>5000</LeadSampleCountTotal>
         <LeadAmplitudeUnitsPerBit>4.88</LeadAmplitudeUnitsPerBit>
         <LeadAmplitudeUnits>��V</LeadAmplitudeUnits>
         <LeadHighLimit>2147483647</LeadHighLimit>
         <LeadLowLimit>268435456</LeadLowLimit>
         <LeadID>V6</LeadID>
         <LeadOffsetFirstSample>0</LeadOffsetFirstSample>
         <FirstSampleBaseline>0</FirstSampleBaseline>
         <LeadSampleSize>2</LeadSampleSize>
         <LeadOff>FALSE</LeadOff>
         <BaselineSway>FALSE</BaselineSway>
         <ExcessiveACNoise>FALSE</ExcessiveACNoise>
         <MuscleNoise>FALSE</MuscleNoise>
         <LeadDataCRC32>1857188583</LeadDataCRC32>
         <WaveFormData>
7//v/+//7//t/+7/7v/v/+3/7v/v//H/7//v//T///8NABsAMwBOAGsAigCxAOMACgEk
ASQBBQHKAHIACACs/23/Sv9F/1L/Xf9p/3j/gv+P/6D/sv/C/83/1v/d/+T/6f/r/+3/
7v/v//H/8v/z//T/9//4//j/+P/6//r/+//7//3//f/+//7/+v/8//z//P/8//z//P/7
//3//v/+//7//v/+///////9//3//f/9//v/+//7//z///////////8AAAEAAgADAAIA
AgADAAMAAwADAAMAAwAEAAQABgAHAAgACgAMAA4AEgATABQAFQAVABgAGgAcAB4AIAAi
ACcAKAApACwAMAA0ADgAPQBBAEIARABHAEoASQBMAE0ATwBTAFMAVABUAFQAUwBSAFAA
UABQAE4ASwBJAEYAQwA/ADkANgA1ADQAMAAuACsAKAAlACMAIQAfABsAGAAVABQAEwAR
AA8ADgALAAoACgAJAAoACQAIAAgABgAEAAQAAwADAAQABgAHAAcABgAGAAYABQAEAAEA
AAACAAIAAgACAAIAAQABAAEAAgACAAIAAAAAAP///v/+/wAAAAAAAAEAAgACAAIAAwAC
AAIAAgACAAIAAwADAAIAAAABAAEAAAADAAQABgAHAAUABQAFAAUABwAGAAYABwAIAAgA
CQAJAAsACwALAAsACQAJAAoACgANAA0ADQAOAA0ACwAKAAoADAAMAAsACgAJAAgABgAF
AAgACQAKAAsACQAJAAkACAAHAAcABwAHAAcABwAHAAcABQAFAAUABQAFAAUABQAFAAUA
BQAFAAUAAwACAAIAAgAEAAUABgAHAAcABwAHAAYABgAGAAYABwALAAsADgAOAA4ADgAO
AA0ADAALAAoACwALAAwADQAQABAAEgASABAAEAASABIAEwAVABYAFwAWABYAFQASABEA
DwAMAAoADAAMAAsACgAKAAoACwALAAkABwAGAAQABAACAAIAAQADAAMAAwADAAMAAwAD
AAIAAAABAAEAAQAAAAAAAAAAAAIAAwAEAAUAAQABAAEAAQABAAEAAgACAAUABQAGAAUA
AQABAAMADAAZACUAOQBVAHIAjQCyAN8ABwEkATQBLAEDAboAVgDs/5z/af9U/1n/Zv9x
/3v/iP+Y/6n/uP/G/9L/3//s//H/9v/7//3//f8AAAEAAQACAAMABAAHAAgACAAIAAYA
BgAHAAcACQAJAAoACgAGAAgACAAIAAoACgAKAAkACQAKAAoACgAIAAgACQAJAAkACQAJ
AAkACwALAAsADAALAAsACwALAA0ADQANAA0ADQAMAAwACwANAA0ADQANABAAEAASABMA
EQASABMAFAAYABkAGgAbABwAHgAfACAAJAAmACgALQAuAC8AMgA2ADsAPgBCAEUASABK
AE0AUABRAFQAVQBXAFcAVwBYAFgAVwBXAFcAVgBVAFQAUQBNAE0ASgBHAEMAPwA8ADsA
OgA1ADIALgAqACcAJQAjACEAHwAcABkAGAAXABUAEwASABMAEgASABEADgANAAwADAAM
AAoACgAJAAYABgAHAAcABwAGAAYABgAIAAgABgAGAAYABgAGAAYABAADAAMAAwAGAAYA
BgAEAAYABQAEAAQAAgACAAIAAwADAAIAAQABAAAAAAAAAAAAAAABAAEAAAACAAMAAwAC
AAIAAgADAAMAAQABAAEAAQADAAIAAgADAAUABgAIAAkACQAJAAkACQAJAAkACgAKAAkA
CQAJAAoACgAJAAkACgAKAAoACQAIAAoACgAJAAkACQAJAAkACQAKAAsADAAMAAkACQAJ
AAkABwAHAAcABwAFAAUABQAFAAUABQAFAAUABgAHAAgACQAIAAYABQAEAAUABQAFAAUA
CAAJAAoACgAIAAgACAAJAAkACwAMAAwADAAMAAwADAAMAAwADAAOAA0ADQANAA0ADAAN
AAwADgAOABAAEAASABMAEwATABEAEgASABAAEAAPAA0ADAAKAAoACQAIAAgACAAJAAkA
CwAJAAgABgACAAAAAAD//wIAAwAEAAUAAwADAAMAAgAAAAEAAQABAAAAAAAAAAAAAwAD
AAMAAwADAAMAAwADAAMAAwAEAAQABQABAAAAAQAFAAMAAQAIABUAHwArAEEAYAB/AKAA
xwDzABwBNgE4AR0B6ACSACgAyP+D/1r/Uf9c/2f/c/9+/4z/nf+u/77/zv/Z/+b/7//0
//f/+//9//7//f/9//7///8AAAMABAAEAAQAAgACAAMAAwABAAEAAgACAAAAAgACAAIA
AQAAAP///f///wAAAAAAAAAAAAABAAEAAAD///7//f////////8AAAEAAQABAAEAAQAB
AAEAAQAAAAAAAQABAAMAAwADAAMABAAEAAYABwAFAAYABwAIAAkACQAJAAkADQAQABIA
FAAVABYAFwAbACAAIQAkACgALQAwADQANwA6ADwAPwBCAEMARgBHAEkASgBJAEkASABL
AEsASwBKAEcARgBDAD8APgA8ADoANwAzADAALwAuACkAJgAiAB4AGwAZABcAFQATABAA
DQAMAAsACQAHAAYAAwACAAIAAQAAAP///v/+/////v///////P/8//3//f/9//z//P/8
//z//P/6//r/9//2//X/9P/1//X/9v/3//j/+P/4//b/9P/z//L/8v/0//T/9P/1//P/
8v/x//H/8v/y//L/8v/y//P/8//y//T/9f/1//T/9P/0//X/9f/z//P/8//z//T/9P/1
//f/9v/2//f/9//3//f/9//3//n/+f/6//r/+v/5//j/+P/4//f/9//4//b/9v/1//T/
9P/0//P/8//1//X/9f/1//X/9f/1//T/9P/1//b/9//1//X/9f/1//P/8//z//P/8f/x
//H/8f/v/+//7//v/+//7v/u/+7/7f/t/+3/7f/t/+3/7f/s/+7/7v/w//T/9P/0//T/
9P/z//L/8f/w//L/8f/x//H/8//0//f/+P/4//j/+v/6//r/+//7//v/+f/6//r/+P/3
//X/8v/w/+7/7v/t/+z/7v/u/+//7//u/+v/6f/m/+T/4v/i/+H/3//f/9//3//f/9//
3//e/+D/4f/h/+H/3v/e/97/3v/d/93/3f/d/9n/2f/Z/9n/2f/Z/9r/2v/b/9f/2P/b
/9v/1//T/9T/4f/1/wkAHwA8AFsAfgCnANMA+gAYASIBDwHcAIoAHACw/13/Lv8n/zL/
O/9F/1T/YP9r/3z/kP+e/6n/tP+9/8T/yf/N/8//zP/L/8z/zv/Q/9L/0//U/9T/1P/W
/9b/1//X/9f/1//Y/9j/1//a/9v/3P/a/9r/2v/Z/9v/3P/c/9z/2//a/9r/2f/a/9v/
3P/d/9//3//f/+D/4f/h/+H/4f/f/9//3//f/+D/4P/h/+H/4//j/+P/4//i/+L/5P/l
/+P/5P/l/+b/6//t/+//8f/3//7/BAAKAA8AFAAZACEAIgAjACYAKgAvADIANgA5AD4A
QABDAEYASABMAE4AUQBSAFEAUQBQAFEAUQBRAFAAUQBSAFEATwBNAEoARwBDAD0AOgA5
ADgAMgAwAC0AKgApACcAJQAjACEAHgAbABoAGAAVABIAEAAPAA4ADgANAAwACwAKAAoA
CgAIAAgABwAGAAYABwAHAAgACAAJAAoACAAIAAYABgAGAAYABgAGAAYABQAFAAUABAAE
AAQAAgACAAEAAAAAAAAAAAAAAAEA/v/8//r/+f/7//z//f/+//7///////7/AAABAAEA
AAD///7//v/9//7///8AAAEAAQAAAAAAAQACAAIAAwADAAEAAQABAAEAAwADAAQABAAF
AAUABQAGAAQAAwADAAQAAgACAAEAAAD+//7//f/9////////////AQABAAEAAAD9//3/
/f/9///////////////////////9//3//f/9/////////////f/8//z//P/9//3//f/9
//7///8AAAAAAAACAAIABAAEAAQABAAEAAQABAAEAAMAAQAAAP//AQACAAUABgAEAAQA
BgAGAAYABwAHAAcABgAGAAUAAgABAP///P/6//7/AAABAAIAAAD+//3/+//8//v/+//6
//r/+P/4//f/9v/1//T/8//1//X/9f/0//L/8//z//P/9P/0//T/9P/0//P/8v/x//H/
8f/x//H/8v/z//X/9v/3//P/8P/x//H/7//t/+7/+f8FABMAKQBGAGcAjgC/APkAKAFC
AUgBNQECAaYANgDO/33/UP9L/1T/V/9f/2r/cP9//5b/qv+8/8n/0P/V/9r/3//n/+v/
6v/t/+v/7P/t/+7/7f/u/+7/7v/v//D/8v/z//H/8f/y//L/8v/0//T/9P/0//T/9P/z
//L/8v/x//D/8//0//b/9//1//X/9f/1//X/9f/1//b/+f/5//n/+f/3//f/9//3//n/
+v/8//3//v///wAAAQAAAP7//v/9////AAABAAIABAAFAAYABwAJAAwADgAQABAAEgAU
ABkAHAAdACAAJAAlACgALAAvADQANgA5ADwAPwBCAEMARQBGAEUARQBEAEcARwBHAEYA
RgBGAEQAQQA9ADoANwAzADAALgAuAC4ALAAqACcAJAAfAB0AGwAZABUAEgAPAA4ADgAN
AAwADAAJAAgACAAHAAgABwAGAAYABQACAAEA/////wAAAgADAAQABAAFAAYABQAEAAEA
AAAAAAAAAAAAAP7//f/9//3///8AAAEAAAD///3/+//6//v//P/9////AQAAAP//////
//7//f/8//7///////7/+//7//r/+P/5//r//P/9//3//f/9//3//f/8//z//f/8//z/
/f/9//v/+//7//v//P/9////AAAEAAUABgAIAAcABQAEAAQAAgACAAEAAAABAAIAAgAD
AAMAAwADAAMAAwADAAMAAgD//////////wEAAQABAAEAAQABAAEAAQABAAEAAQABAAEA
AQABAAEAAQAAAAAAAAAAAP///v/9//7////+//z/AAABAAIAAwAEAAIAAgACAAIAAwAD
AAQABQAFAAQABQAEAAQABAAGAAYACQALAAwADQAMAAwACwAIAAgABwAFAAQAAwACAAAA
/v/+//7///////3/+//6//j/+P/2//b/9f/z//P/8//z//L/8f/w/+7/7v/v/+//7//u
/+7/7v/u/+3/7f/t/+3/7f/t/+3/7f/r/+v/7P/s/+3/7f/u/+//7f/n/+f/7P/1/wEA
EwAvAEwAawCUAMUA9QAeATQBMAENAc4AdgAOALL/b/9U/1f/YP9l/23/eP+A/43/nv+w
/8D/y//U/9v/3P/f/+P/5//s/+v/6f/q/+v/7P/v//D/8P/w/+7/7v/v/+//7f/t/+7/
7v/u//D/8P/w/+7/7v/u/+3/7//w//D/8P/y//L/8//z//H/8f/x//H/8//z//P/9P/1
//X/9f/1//X/9f/1//X/+P/4//n/+f/3//f/9//3//r/+v/8//3//f/+////AAAAAAEA
AgADAAcACgAMAA4ADgAQABIAFwAaABsAHgAiACUAKAAsAC8AMAAyADUAOAA3ADoAOwA9
AEEAQQBCAEIARQBFAEUARABGAEYARABBAD8APAA5ADUAMwAwAC8ALgApACYAIgAeABsA
GQAXABUAFQASAA8ADgALAAkABwAGAAcABgAGAAUABAADAAIAAgAEAAIAAgABAAIAAgAD
AAMAAgAAAP///v/9//z/+f/4//X/9P/z//L/8v/x//H/8f/y//L/8v/w//L/8f/w//D/
7v/u/+7/7//v/+7/7f/t/+7/7v/u/+7/7P/t/+3/7P/u/+//7//u/+7/7v/v/+//7f/t
/+3/7f/u/+7/7//x//D/8P/x//H/8f/x//H/8f/y//P/9f/2//P/8f/v/+7/7f/r/+r/
6v/q/+r/6f/o/+b/5v/l/+X/5//n/+f/5//m/+X/5P/i/+P/4//j/+P/4f/h/+H/4f/h
/+H/4f/h/+H/4f/h/+H/3//f/9//3//d/9z/3P/c/97/3//g/+H/4v/h/+T/5P/k/+T/
5P/k/+T/4v/i/+L/4v/k/+P/4//j/+T/5P/m/+b/5P/k/+b/5v/l/+X/5P/j/+X/5v/m
/+T/4//h/97/3P/a/9r/2f/Y/9j/2P/Z/9n/2f/X/9b/1P/R/87/zf/L/8z/zf/O/8//
0f/R/9H/0P/O/8//z//P/87/zv/O/87/zv/N/8z/y//K/8v/zP/N/8//z//Q/9D/0f/P
/87/z//R/8//y//O/9n/4//v/wMAHgA9AGAAhwCzAOAA/gACAe0AvgBwAAoArP9n/zz/
Lf80/z3/R/9U/17/a/98/4z/nP+p/7L/uf++/8P/xf/H/8j/xf/H/8j/yf/K/83/zv/O
/87/zP/M/83/zf/P/8//0P/Q/87/0P/Q/9D/zv/O/87/zf/N/87/zv/O/8z/zP/N/83/
z//P/8//z//P/8//z//Q/8//z//P/8//zf/N/83/zf/O/87/z//P/8//z//P/8//0P/Q
/9L/0//T/9T/1f/W/9b/1//Y/9n/2v/c/93/3v/g/+L/5P/p/+z/7f/w//T/9//6//7/
AQAEAAYACQAMAA4AEgAUABcAFwAXABgAGAAbABsAGwAaABwAHAAaABcAFQASAA8ACwAI
AAYABgAGAAEA/v/6//b/9P/z//L/8f/x/+7/6//q/+j/5f/i/+D/4P/g/+H/4f/g/9//
3v/e/+D/3v/e/93/2v/a/9v/2//Z/9j/2P/Y/9n/2v/Z/9r/2v/a/9r/2v/c/9v/2//b
/9z/3P/c/9r/2v/Z/9j/2P/Z/9r/2//d/9v/2v/Z/9n/2f/Y/9f/1v/X/9n/2v/a/9z/
3f/d/9z/3P/c/93/3f/a/9n/2P/X/9r/2v/b/93/3P/c/93/3f/d/93/3f/d/9//3//g
/+D/3v/d/9z/3P/e/93/3f/e/9z/3P/b/9r/3P/c/9v/2//f/9//3//f/9z/2//a/9j/
2f/Z/9n/2f/b/9v/2//b/9n/2f/Z/9n/1//X/9f/1//Y/9n/2v/b/9v/2v/a/9r/2v/Z
/9j/1//a/9v/2v/b/9z/3f/e/+D/4P/g/+D/3v/d/93/3f/e/97/4P/g/+D/4P/i/+L/
5P/l/+X/5f/l/+b/5v/k/+H/3//c/9r/2P/Y/9f/1v/W/9b/1//X/9n/1//W/9T/0v/Q
/9D/z//P/8//z//P/9H/0f/R/9D/0P/R/9H/0f/S/9L/0v/S/9P/0//T/9P/0//T/9P/
0//T/9P/1P/U/9H/0//W/9X/1f/V/9X/1v/h/+3/+/8NACgARQBmAI0AuwDkAAIBBgHt
ALYAZAD+/6D/X/82/y3/OP9F/03/VP9i/3P/gv+U/6b/sf+0/7v/xP/N/9P/1f/W/9X/
1f/W/9f/2P/Z/9r/2v/a/9r/2v/b/9v/3f/d/97/3v/d/+D/4f/i/+D/4P/g/9//3f/e
/97/3v/e/97/3//f/9//3//f/9//3f/d/93/3v/h/+H/4f/h/+H/4f/h/+H/4v/i/+P/
4//h/+H/4f/h/+P/5P/n/+n/6//s/+3/7v/u/+//8P/x//X/+P/6//z//f/+////AwAI
AAkADAAQABEAFAAYABsAHwAiACYAKgArAC4ALwAxADMAMwA0ADQANQA1ADUANAA0ADQA
MgAvAC8ALAApACUAJAAiACIAIgAcABoAFwAUAA8ADQALAAkACQAGAAMAAgD///3/+//6
//r/+v/7//v/+v/5//j/+P/6//j/+P/3//j/+P/5//n/+P/2//X/9P/1//b/9f/2//f/
+P/5//r/+v/5//n/+f/4//j/+P/2//j/9//2//b/9v/2//b/9//5//j/9//3//r/+v/6
//r/+f/5//j/9v/5//v//P/8//r/+v/7//v/+f/5//n/+f/7//z//v8BAAIAAgADAAMA
AgABAAAA//8CAAMABQAGAAcABwAHAAgACAAHAAcACAAHAAYABAACAAQABAADAAMABwAH
AAcABwAHAAcABwAGAAcABwAHAAcABQAFAAUABQAHAAcABwAHAAgACQAKAAsADQANAA0A
DQAPAA4ADgAOAA0ADQANAA0ADgAPABIAEgASABIAEgASABQAFAAUABQAEgARABEAEQAS
ABIAFAAUABQAFAAWABYAFgAXABcAFwAYABoAGwAaABkAFwAUABIAEgASABEAEAAQABAA
EQARAA8ADQAMAAoACwAKAAsACwAJAAkACQAJAAkACQAJAAgACgALAAsACwAKAAoACgAK
AA0ADQANAA0ADQANAA0ADQANAA0ADgAOAAsACwAOABMAEwAPABEAGgAnADMARQBfAH4A
nQDCAO0AGwE6AUQBNAEJAcAAXgD4/6r/d/9m/2//dv99/4n/lv+k/7f/zP/c/+r/8//6
////BgALAAkACQAMAA0ADwAQABEAEgASABIAEQAQAA4ADgAPAA8ADwAPABAAEAAMAA4A
DgAOAA4ADgAOAA0ADwAQABAAEAAOAA4ADwAPAA8ADwAPAA8ADQANAA0ADgARABEAEQAR
ABEAEQARABEAEgASABMAEwATABMAEwATABQAFAAWABcAGQAaABsAHAAcAB0AHgAfAB8A
IgAkACYAJgAoACoALwA0ADUAOAA8AD8AQgBGAEkATgBQAFMAVgBVAFgAWQBbAF4AXwBh
AGIAYQBhAGEAYABiAGIAYABdAFkAVgBTAE8ASwBIAEcARgBAAD4AOwA4ADUAMwAxAC8A
LQAqACcAJgAlACMAIQAgAB8AHgAeAB0AHQAdAB0AHgAeABwAHAAbABwAHAAdAB0AHAAa
ABkAGAAaABoAGAAYABgAGAAYABgAGAAXABcAFwAWABYAFgAUABIAEQAQABAAEgASABIA
EwARABAADwAPABIAEgASABIAEAARABEAEAAQABEAEQAQABAAEAARABEAEwATABMAEwAS
ABAADwAPAA4ADgAPAA8ADwAPAA8ADwAPAA8AEAAQAA8ADwAPABAAEAAPAA8AEAASABIA
EQAQABAAEAAPAA8AEQARABEAEQARABEAEQAQAA0ADQANAA0ADgAPABAAEQAPAA8ADwAP
AA0ADQANAA0ADQANAA0ADQAPAA4ADgAOABEAEQARABEAEAAPABAAEgASABQAFAAUABQA
FAAUABQAFAAWABUAFQAVABYAFgAYABgAGAAYABoAGgAaABsAGwAbABkAGgAaABgAGQAX
ABQAEgAQABAADwAOAA4ADgAPAA8AEQAPAA4ADAAIAAYABgAFAAcABwAHAAcABQAFAAUA
BAACAAMAAwADAAIAAgACAAIABQAFAAUABQABAAEAAQABAP////8AAAAABQAFAAYABwAF
AAEA//8CAA8AIQAxAEkAaACFAKQAzwD7ACIBNgE2ARUB1gB4AAwAtP93/1b/V/9i/2v/
d/+E/5L/of+2/8b/1P/f/+j/7f/w//P/9//7//7////9//7///8AAAEAAgACAAIABAAE
AAUABQAFAAUABgAGAAEAAgABAAAAAQACAAMAAwAFAAYABgAGAAQABAAFAAUABAADAAIA
AQACAAMABAAGAAcABwAHAAcABgAFAAQAAwAGAAYABwAHAAcABwAHAAcABgAGAAgACQAL
AAwADQAOABAAEQASABMAEwAWABgAGgAbABwAHQAhACUAJwArADAAMwA2ADoAPQBAAEIA
RQBIAEkATABNAE8ATgBNAE0ATABQAFEAUgBSAFIAUgBQAE0ASQBGAEMAPwA8ADoAOgA6
ADMAMAAsACgAJwAlACMAIQAfABwAGQAYABUAEwARABAADQAMAAwACwAIAAcABgAGAAYA
BAAEAAMAAAAAAAEAAQACAAIAAwAEAAYABgAEAAQAAQAAAP///v8BAAEAAgADAAMAAgAB
AP7/AAD///7//v/8//z//P/9//v/+v/5//n/+v/6//r/+v/4//n/+f/4//b/9//3//b/
9P/0//X/9f/2//f/+P/5//r/+v/7//3/+//6//r/+f/7//v/+//7//v/+//8//z//P/7
//r/+v/8//v/+//8//r/+v/5//j/+f/6//r/+//8//v/+v/5//n/+f/5//j/9//3//f/
9//2//X/9P/z//b/9//4//n/+f/5//n/+f/4//f/9v/1//b/9v/3//j/9f/1//j/+v/6
//r/+v/8//z//P/8//r/+f/5//n/+v/6//z//P/8//z//v/+//z//f/9//3//v8AAAEA
AAD+//v/9//0//X/9v/2//b/9v/2//f/9//3//X/9P/y/+7/7P/s/+v/6f/p/+n/6f/r
/+v/6//q/+j/6f/p/+n/5v/m/+b/5v/p/+n/6f/p/+f/5//n/+f/5//n/+j/6P/l/+f/
5v/l/+X/4f/d/97/5//3/wcAGwA4AFcAegCjANEAAgEoATgBKwH8AKwAQgDU/3n/Pv8v
/zz/R/9P/1j/Yv9x/4T/lP+k/7P/vv/D/8j/0f/V/9f/2P/X/9f/2P/Z/9r/3P/e/9//
4P/e/97/3//f/9//3//g/+D/3P/e/97/3v/g/+D/4P/f/97/3v/d/9z/3v/e/9//3//g
/+H/4v/j/+D/3//e/97/4f/h/+H/4f/f/9//3//f/+H/4v/k/+X/5f/l/+X/5f/k/+L/
4v/h/+P/5v/p/+z/7P/t/+7/7//w//L/8//0//b/+P/6////AAABAAQACAANABAAFAAX
ABoAHAAfACIAJQAoACkAKwAtAC0ALgAuAC0ALQAtACwALAAsACoAJwAnACQAIQAdABsA
GAAXABYAEAAOAAsACAAEAAEA/v/7//v/+P/1//T/8//x/+//7v/r/+r/6v/p/+j/5//m
/+b/5P/i/+L/4f/g/+D/4f/h/9//3v/e/97/3v/e/9z/3P/d/97/3//g/97/3f/d/93/
4f/i/+P/4v/k/+P/4v/i/+D/4P/g/+H/4//i/+H/4f/g/+D/4P/g/+L/5f/n/+j/5v/n
/+f/5v/m/+b/5//n/+j/6f/q/+v/6//q/+r/6//u/+7/7//v//H/8f/x//H/7//v//D/
8P/z//P/8//0//T/8//z//T/9v/2//X/9P/y//L/8f/x//P/8//z//P/8//z//P/8v/z
//P/8//z//X/9f/1//X/8//z//P/8//x//H/8f/x//L/8//0//X/8//y//L/8v/1//X/
9f/x//L/9P/0//T/9P/2//b/9v/2//b/9f/1//X/9P/0//b/9v/4//j/+v/6//r/+//7
//v//f/+//7//P/6//f/8//w/+7/7v/t/+z/7//w//L/8//x/+//7v/s/+r/6P/o/+f/
5f/l/+X/5f/n/+f/5//m/+b/5//n/+f/5P/k/+T/5P/l/+X/5f/l/+X/5f/l/+X/5f/l
/+b/5v/p/+n/5v/j/+P/4//j/+b/7//5/wkAHwA+AGEAhgCvAN8ADgEyAUIBMwEEAbAA
RADa/4f/UP9D/1D/Wf9h/2r/dv+D/5D/nv+s/7v/xv/P/9b/2f/d/9//4v/j/+P/5P/l
/+b/5v/m/+X/5P/m/+b/5//n/+f/5//o/+j/5v/o/+j/6P/q/+r/6v/p/+v/7P/s/+z/
6v/q/+v/6//p/+n/6f/p/+n/6f/p/+r/6//r/+v/6//r/+v/6//r/+r/6v/r/+v/6//r
/+v/6//u/+7/8P/x//H/8v/z//T/9f/1//X/9f/2//j/+f/6//7/AAACAAcACAAJAAwA
EAARABQAGAAbAB4AIAAjACYAJQAoACkAKwAtAC0ALgAuADEAMQAxADAALwAuACsAJwAo
ACYAJAAhABsAGAAXABYAEAAOAAsACAAFAAMAAQD///v/+P/1//T/8//x/+//7v/s/+r/
6f/n/+b/5f/k/+T/5P/i/+L/4f/e/97/3//f/+D/4P/h/+L/4f/g/93/3P/e/97/3v/e
/9z/2//b/9v/3P/c/9z/2v/c/9v/2v/a/9j/2P/Y/9n/2f/Y/9f/1//Y/9j/2P/Y/9f/
1//W/9T/1P/V/9X/1P/U/9T/1f/V/9T/0//S/9H/0v/S/9P/1f/V/9T/1P/T/9P/0//T
/9P/1P/V/9f/2P/Z/9n/2f/a/9j/1//X/9j/2P/Y/9f/1v/X/9j/2P/Z/9n/2f/Z/9n/
1//X/9f/1v/X/9f/1//X/9X/1f/V/9X/1v/X/9j/2f/Z/9n/2f/Z/9b/1f/U/9P/1P/U
/9X/1v/X/9f/2f/b/9z/3v/e/97/3v/e/97/3v/e/97/3f/d/93/4P/g/+L/4v/g/+D/
4v/i/+D/4f/h/+H/4//k/+T/4v/j/+H/3v/c/9r/2v/Z/9j/2f/a/9z/3f/b/9n/2P/W
/9T/0v/S/9H/0//T/9P/0//R/9H/0f/Q/9H/0//U/9X/1P/U/9T/1P/T/9P/0//T/9L/
0//U/9X/1//X/9j/2P/T/9X/1v/V/9f/1f/R/9L/3//v////FwA2AFcAegCnANkA/gAW
ARYB+QDCAGgA/P+i/2P/QP9B/07/Vf9d/2j/cP99/5D/ov+y/7n/vv/F/8r/z//T/9f/
2v/X/9f/2P/Z/9r/2//c/9z/3P/d/97/4P/h/9//3//g/+D/3//i/+P/5P/k/+T/5P/j
/+P/5P/k/+T/5P/k/+X/5f/l/+X/5f/l/+f/5//n/+j/6f/p/+n/6f/r/+v/6//r/+v/
6v/q/+n/6//r/+v/6//t/+7/8f/z//P/9P/1//b/9f/1//X/9f/3//r//P/+/wIABAAG
AAsADgAPABIAFgAXABoAHgAhACIAJAAnACoAKQAsAC0ALwAyADMANQA2ADkAOQA5ADgA
OAA4ADYAMwAxAC4AKwAnACQAIgAiACIAHQAaABYAEgAQAA8ADgANAAsACAAFAAQAAgD/
//z/+v/6//r/+//7//r/+f/4//j/9v/0//T/8//y//L/8//z//P/8v/y//L/8v/y//D/
8P/y//L/8v/y//L/8f/x//H/8P/w//D/7v/u/+3/7P/s/+7/7v/u/+//7f/s/+v/6//u
/+7/7v/u/+7/7//v/+7/7v/v/+//7v/s/+z/7f/t/+3/7f/t/+3/7//u/+7/7//v/+7/
7v/t/+7/7//w//H/8f/x//L/8v/y//H/8P/w//D/7//v//D/8f/y//L/8v/z//T/9P/1
//X/9f/1//X/8//z//P/8v/y//P/9P/1//P/8//z//P/8f/x//H/8f/y//P/9P/1//P/
9f/z/w==
         </WaveFormData>
      </LeadData>
   </Waveform>
</RestingECG>
