# Supplementary material for: Detection of Left Atrial Enlargement Using a Convolutional Neural Network-Enabled Electrocardiogram
Source: Front Cardiovasc Med. 2020 Dec 17;7:609976. doi: 10.3389/fcvm.2020.609976 (PMC7773668; doi:10.3389/fcvm.2020.609976)
Supplement: Supplementary file 3 [file Data_Sheet_3.ZIP › normal2/1802017540_5463_00000007.XML]

<?xml version="1.0" encoding="Windows-1252"?>
<!DOCTYPE RestingECG SYSTEM "restecg.dtd">
<RestingECG>
   <PatientDemographics>
      <PatientID>1802017540</PatientID>
      <PatientAge>78</PatientAge>
      <AgeUnits>Years</AgeUnits>
      <Gender>Female</Gender>
      <PatientLastName>linnv</PatientLastName>
   </PatientDemographics>
   <TestDemographics>
      <DataType>Resting</DataType>
      <Site>1</Site>
      <AcquisitionDevice>MAC55</AcquisitionDevice>
      <Status>Unconfirmed</Status>
      <Priority>Normal</Priority>
      <AcquisitionTime>09:32:03</AcquisitionTime>
      <AcquisitionDate>03-28-2017</AcquisitionDate>
      <CartNumber>1</CartNumber>
      <AcquisitionSoftwareVersion>009C</AcquisitionSoftwareVersion>
      <XMLSourceVersion>MAC5000 v1.0</XMLSourceVersion>
   </TestDemographics>
   <RestingECGMeasurements>
      <VentricularRate>71</VentricularRate>
      <AtrialRate>71</AtrialRate>
      <PRInterval>156</PRInterval>
      <QRSDuration>72</QRSDuration>
      <QTInterval>396</QTInterval>
      <QTCorrected>430</QTCorrected>
      <PAxis>45</PAxis>
      <RAxis>49</RAxis>
      <TAxis>14</TAxis>
      <QRSCount>12</QRSCount>
      <QOnset>222</QOnset>
      <QOffset>258</QOffset>
      <POnset>144</POnset>
      <POffset>194</POffset>
      <TOffset>420</TOffset>
      <ECGSampleBase>500</ECGSampleBase>
      <ECGSampleExponent>0</ECGSampleExponent>
   </RestingECGMeasurements>
   <Diagnosis>
      <Modality>Resting</Modality>
         <StatementCount>4</StatementCount>
         <LabelText>12SL Õï¶Ï³ÂÊö</LabelText>
      <DiagnosisStatement>
         <StmtFlag>ENDSLINE</StmtFlag>
         <StmtText>ñ¼ÐÔÐÄÂÉ</StmtText>
      </DiagnosisStatement>
      <DiagnosisStatement>
         <StmtFlag>ENDSLINE</StmtFlag>
         <StmtText>µçÑ¹·ûºÏ×óÐÄÊÒ·Ê´óµÄ×îµÍ±ê×¼£¬²»³ýÍâÊÇÕý³£±äÒì</StmtText>
      </DiagnosisStatement>
      <DiagnosisStatement>
         <StmtFlag>ENDSLINE</StmtFlag>
         <StmtText>ST ¶ÎÒì³££¬²»³ýÍâÑóµØ»Æ×÷ÓÃ</StmtText>
      </DiagnosisStatement>
      <DiagnosisStatement>
         <StmtFlag>ENDSLINE</StmtFlag>
         <StmtText>Òì³£ ECG</StmtText>
      </DiagnosisStatement>
   </Diagnosis>
   <Waveform>
      <WaveformType>Rhythm</WaveformType>
      <WaveformStartTime>0</WaveformStartTime>
      <NumberofLeads>8</NumberofLeads>
      <SampleType>CONTINUOUS_SAMPLES</SampleType>
      <SampleBase>500</SampleBase>
      <SampleExponent>0</SampleExponent>
      <HighPassFilter>16</HighPassFilter>
      <LowPassFilter>150</LowPassFilter>
      <ACFilter>NONE</ACFilter>
      <LeadData>
         <LeadByteCountTotal>10000</LeadByteCountTotal>
         <LeadTimeOffset>0</LeadTimeOffset>
         <LeadSampleCountTotal>5000</LeadSampleCountTotal>
         <LeadAmplitudeUnitsPerBit>4.88</LeadAmplitudeUnitsPerBit>
         <LeadAmplitudeUnits>¦ÌV</LeadAmplitudeUnits>
         <LeadHighLimit>2147483647</LeadHighLimit>
         <LeadLowLimit>268435456</LeadLowLimit>
         <LeadID>I</LeadID>
         <LeadOffsetFirstSample>0</LeadOffsetFirstSample>
         <FirstSampleBaseline>0</FirstSampleBaseline>
         <LeadSampleSize>2</LeadSampleSize>
         <LeadOff>FALSE</LeadOff>
         <BaselineSway>FALSE</BaselineSway>
         <ExcessiveACNoise>FALSE</ExcessiveACNoise>
         <MuscleNoise>TRUE</MuscleNoise>
         <LeadDataCRC32>3883904173</LeadDataCRC32>
         <WaveFormData>
/f8AAAEAAwABAP3/+v/4//z///8DAAgABgAEAAQAAAD6//j/9v/4//v/+f/4//v/+f/2
//b/9f/0//L/8f/w//D/7//s/+v/7//y//f/+//5//b/8//x//L/9v/1//P/8P/v//D/
7//x//H/7//u//z/9f/1//j/8f/p/+z/8f/1//3/CgAbAC8ARQBYAGUAbAB1AHkAdgBu
AGQAVwBCAC0AHwAYABEACAALAAwAAgD3//H/7//1/wEAAAD8//7/+v/2//P/8//z//X/
9P/z//L/8f/x//H/8f/v//D/8//0//H/8f/0//X/9v/3//f/9//4//f/9//2//j/+v/3
//f/9//3//f/9//2//T/9P/1//X/+P/4//j/9//1//b/9//3//b/9//5//3/////////
///8//n/+v/5//f/+f/5//n/+v/7//z//f/7//v//P/9//7//f/7//j/+//8/wAAAQD9
//r//P/+//z/+//6//r//v8DAAUABgADAAUABgABAAEAAgADAAQAAgABAAEABAAFAAYA
BwAHAAkACgALAAwACwALAAoADQAKAAcAAwACAAYABwAIAAwACQAGAAUABQAIAAcACAAI
AAgABgAFAAUABAAEAAUAAAAAAAAA///+//v/+f/2//X/+f/+/wAAAAD+//3/+v/5//r/
9//2//b/9//3//j/+f/3//b/9f/0//f/+f/5//n/+//7//n/+f/3//n/+f/5//f/9P/z
//P/9v/4//X/9f/4//3/+//5//j/9f/w/+v/7//x//P/9v/3//f/9//3//f/+f/5//j/
9v/2//X/9f/z//T/9//3//T/8P/z//T/9v/4//n/+//6//z//P/8//z//P/8//v//P/8
//z//v8AAP7//P/8//3/AAADAAIA/v/9////AgACAAIAAgABAAIAAgACAAIABAADAAMA
BQADAAEAAQACAAMAAwACAAIAAgABAAAA//8BAAMABAAGAAQAAgAAAP7/AAABAAEABgAH
AAcABQAFAAUACAAIAAgABwAHAAYABgAHAAcAAwACAAYABwAIAAkACgAKAAoACAAHAAQA
AwADAAUABwAHAAYABQAGAAsADQARAA8ADQAMAAwADQAOAA8ADgALAAsACgAMABAAEwAU
ABMAEwAUABUAFQAUABQAEwASABIADgAIAAQABgAKAAwACwAJAAsACwAIAAYABQAFAAQA
AgACAAMAAwADAAMAAgACAAQABQAFAAQAAwADAAMABgAEAAEAAQABAAMAAwADAAMABQD8
//7/AwADAP7/9//3/wAACQALAAsAGAArAEMAWwBwAHkAeAB7AH8AggB8AHAAXwBMADMA
IwAcABcAGAAbABQADAAJAAUAAQAFAAkACgAJAAwACQAGAAEAAQABAAMAAQABAAEAAQAC
AAMABAADAAEAAwADAP////8CAAMABAAGAAUABAAEAAIAAwADAAYACAAFAAUABQAEAAMA
AgAAAAIAAgADAAMABQAGAAcABwAFAAQAAwABAAAAAQADAAcACAAJAAoACwAHAAMAAwAB
AAEABQAHAAkABwAFAAMAAQABAAMABgAJAAkACQAIAAYABwAIAAwADQALAAgACgAMAA4A
DQAMAAwADQAPAA4ADAAKAA0ADwALAA4AEAASABQAEgARABEAFAATABQAFQAVABIAEgAS
ABIAEgATABMAFwAVABMAEAAQABMAFQAXABwAGwAYABcAFwAXABUAFQAUABIAEAAPAA8A
EAASABUAEgAOAA4ADQAMAAoACQAHAAcACwAOAA4ADAAKAAkABgAFAAgABQAEAAQACAAL
AA8AEwARAA4ACwAIAAcABwAFAAMACgALAAoACwAKAAsACgAJAAkABgAFAAUABgAIAAUA
BQAIAA0ACwAJAAkACQAHAAUABQAFAAUABgAGAAUABAADAAMABQAFAAQAAwACAAAA//8C
AAYADAAPAAwACAALAAwADgAOAA0ADQAMAAwACgAIAAsADgARABMADwAOAA0ADgAOAAwA
CgAKAAoADAAOAAwACAAHAAkADAAMAA4AEAARAA4ADgAOAA4ADQALAAoACwANAAsACwAM
AAsACwAKAAoADgAPABAAEQAOAAsABwAEAAYACAAKAAwADAALAAkADAANAA0ACwALAA0A
CgAKAAgACAAIAAgABgAGAAQAAwAFAAcACgAPAA0ACwAIAAUABQALAA4AEwARABEAEgAU
ABMAEgARAA4ADwARABIAFgAWABcAFgATABQAFAAUABMAEwAUABQAFAAUABAACgAGAAgA
DAAOAA0ACgALAAoABgAIAAcABwAGAAYABgAHAAcAAwABAP7//P8BAAUACAAKAAYABQAE
AAYAAAD7//n/9//7//3///8BABEAEAAEAAEAAQD+/wMAAwAAAAMABwAPABwALQBDAFcA
aABvAHQAgQCFAHoAaABkAGMAVAA3ACMAIAAbABQADwAOAAwABQAFAAkACQADAPr/+v/+
//z/+v/6//v//P///wEAAQABAAEAAwADAAMAAQD9//3/+//1//n//v8BAAQAAQD///3/
/P/+//////8CAAQAAQABAAEAAAD///7//P/6//r/+//7//z//P/8//v/+P/4//j/9//4
//v///8FAAEA///9//v/+//5//v/+//7////AQADAAEAAQABAAEA/f/9//7///8EAAUA
BQAEAAIAAgAFAAUAAQD+/wAAAgAAAP///v/+/wEABQAGAAYABgAJAAsABwAJAAoACwAM
AAoABwAFAAYACQAMAA8AEQARABIAEwAUABIAEQAPABEAEAAPAA0ADgANAAsACQAKAA0A
DAANAA8ADQAJAAcABAAHAAYABgAHAAkACgAMAAgABgAGAAUABAACAAEA////////AgAC
AAAAAQABAP////8AAP3//P/8//n/9//2//X/+v/8//7/AAABAAEA///9/wAA///8//v/
+P/5//j/9//5//j/+f/7//r//P/5//n/+P/7//f/8//3//n/+f/5//j/9//2//b/+v/7
//z//f/5//n/9//0//j/+v/7//3/+//6//v/+f/5//b/+v/8//r/+v/5//n/+f/6//n/
+P/7//z//f/9//z//P/8//7/+//4//X/9P/2//r//v/+//n/+f/8/wAA/f/8//v/+f/2
//b/9v/2//j/9//3//n/+v/5//r//P/5//f/9P/y//b/+f/8/////P/7//n/+P/4//j/
+P/4//j/9//1//j/9v/1//L/8f/x//b/+P/6//n/+f/4//j/+//7//n/+P/4//j/9//2
//X/9P/2//j/+P/5//v/+//8///////9//r/9//0//f/9//5//r/+//9/wAA/v/+//7/
/P/9////AAAEAAIAAwACAP///f/8//v/+f/7//7/AAACAAEA/v/5//b/+f/+/wEAAQD7
//v/+f/0//P/8f/w/+7/7P/s/+3/7f/s/+3/7f/u//D/8f/x//D/8v/z//T/+P/z/+//
7v/t//H/8f/x//H/7//s/+7/7//t/+z/6//p/+7/9f/5////CgAdADEASwBeAGcAagBt
AG8AagBgAFQARQA0ACUAHwAaAAsA/P/z/+z/6v/v//X/+f/5//f/+P/1//j/9f/y/+7/
7f/s/+3/8P/x//L/8//w/+//7v/r/+3/7//v/+v/6P/q/+r/6v/t/+//8f/0//H/8f/w
//L/9P/x//H/8f/x//H/8f/w//H/8v/0//X/9P/0//T/8//y//L/8v/x//H/8f/y//X/
9P/z//L/8f/y//H/9P/1//b/+f/6//v/+P/1//L/7//x//P/9v/5//3///8AAAAA/f/8
//7//f/8//r//f8AAP7/+//4//b/+////wAAAAD+/wEAAwD//wAAAgAEAAYABQADAAIA
BAAFAAYABwAHAAoADAAOABAADQANAAwADwAMAAkABQAEAAcABwAHAAoACgAIAAgACQAN
AA0ADwAQAA4ACgAHAAUAAwAEAAYAAgAEAAYABwAIAAcABwAGAAcABgAIAAcABAADAAMA
AQABAAMA///9//z/+//7//z//f/8//z//P/8//v/+//5//f//f/9//v/+//5//n/9//1
//r/+v/8//////8AAPz/+//9/wEA/v/7//z/+//4//X/8//z//P/9P/2//f/+P/5//b/
9//2//T/9f/2//b/9//1//b/+f/5//r/9v/5//r/+//8//z//f/7//z/+//6//z//v8A
AAEA///+//3//v/8//r/+P/4//X/9v/3//T/9v/5////BgABAAAA///9//r/+v/6//r/
/P/7//v//f/+//3//v8AAP7/+//3//T/+f/7//3////8//v/+f/4//n/+v/7//z/+//5
//b/+P/8//3//P/9//z/AAABAAIAAgABAP///v8LAPv//f8AAAIAAgACAAIABAAGAAYA
BwAFAAUABgAJAAgABQABAP3//f8BAAIABQAIAAkACwAOABAAEAAQAA4ACgAHAAMAAgAI
AA8AFAAXAAwAAgD4/+3/7//y//T/9v/7//z/+//8//j/+v/6//f/8P/v/+z/5v/t//P/
+v8AAAMABgAKAA0ABQD///j/8v/2//n/+//8//P/6//j/97/4P/f/+H/4//q/+3/8P/z
/9n/xP/K/+H/zf+k/7n/7//6/+X/2f/f//D/BQAVACUARABbAFAASQBnAGgAPgA6AFsA
TAAdAAcAAgD5/wIAFQASAAYA9//l/93/5//r/+r/7f/y//H/8P/0//n//v8FAAMAAwAD
AAMACQANABEAEwALAAUA/f/x//L/9v/4//r/+P/1//L/8P/y//P/8//2//r/+f/7//3/
/P/7//r/+P/z//D/7v/r//D/9P/4//v/+P/4//j/9//6//3/AQAHAAoACwAMAA0AEAAP
ABIAEwANAA0ACwAJAA8AEwAXABsAFAARAA8ADQARABMAFAAUABUAFgAaABsAGwAYABoA
HAAgACEAIgAkACMAIwAgABwAHgAhACMAHwAcABwAHAAcACAAIwAnAC4AKgAoACYAIwAg
ACAAIAAgACIAIwAjACcAKQArACwAMAAoACEAGgAWABcAFgAXABkAGgAZABoAGgAbABoA
GgAbABgAGAAZABQAEAAQAA8ADgAOAA0ACwALAAsADAAKAAYABgAHAAYABwAJAAUAAwAC
AAMAAwAEAAUABAAEAAQABAAAAP///P/5//r/+f/2//X/9//7//3////9//j/9f/z//X/
+P/2//f/+v////3/+/8BAAMAAwADAAUABwAJAAwADgAPABAAEQARABMAEwASABUAFgAW
ABcAGgAcACAAIQAeABoAHQAeAB0AHAAaABkAGAAaABoAGgAZABoAGwAbABgAGAAYABoA
HAAcABwAHgAdAB4AHwAcABcAFwAaAB4AGgAaABoAGQAaABoAGgAaABkAFwAWABcAGQAX
ABcAGAAaABsAGwAcABoAGQAYABcAFwAXABYAFgAYABgAGAAYABUAEwAQABIAFwAZABkA
GwATABAAEAATABQAFQAWABQAFAASABEAEAAPAA8AEQAUABUAFQAVABAAEwATABUAEwAT
ABQAFgAYABgAGAAWABQAFQAVABgAHAAfACAAHwAdABwAGwAZABwAHgAfACAAHwAcABcA
FAAUABYAFgATABIAFQAWABQAEAANAAsACAALAA4AEgAVABIAEQAPAA4ADQANAAwACgAI
AAcABgAIAAkACQAMAA8ADwAPAA8ADwANAAwADAANAAkABgADAAEAAgAFAA8AFwAgACcA
OQBTAHAAgwCKAI8AlwCWAI4AgABxAFoAQwA3ADAAIwAYABcAFgAQAAsADwATABEADQAO
AAwAEAAOAAwACQAJAAkACwAJAAkACQAJAAcABwAHAAUACAALAAwACQAGAAgACAAIAAkA
CQAJAAoACAAJAAkADAAKAAcABwAHAAcABwAHAAYACQAKAAwADQALAAoACQAHAAcACAAJ
AAkABgAFAAUABwAJAAkACQAJAAcABQAHAAcABwAJAAkACQAHAAcABwAHAAcABwAIAAkA
CgALAAsACgAMAAwADwAPAAwACAAJAAoADAANAA4AEAAPABEAEAAOABAAEwAVABEADwAQ
ABEAEgAUABMAEwAWABcAGAAZABkAFgAWABYAFgAUABUAFQAZABUAEwAQABAAEwAVABcA
HAAaABgAGAAZABYAEwASABAAEgAQAA8ADwAMAAwADQAIAAgACAAHAAYABgAHAAcACQAI
AAgABQAAAAEAAwADAAUACAAFAAQABAACAAEAAQABAAAAAAAAAAAA/v/9//r/9//8//3/
/P/9////AQABAAEA///8//v/+//8//7/+//7////AwAAAP3/AQABAP///f/9//3//f/+
//z/+//6//n/+//9//3//P/7//r/+P/3//f/+P/7//v/+P/0//f/+P/4//j/9//3//n/
/P/9//7//P/8//z/+//8//z//P/+//z/+v/4//j/+v/8//7//P/5//n//P8AAP7//v/+
//3/+//6//n/+P/6//v//f8BAP7/+//6//r//f/9//z//P/9//3//f/9///////+//7/
/P/8//z//P/6//n/9//6//v/+//5//n///8CAAIAAAD+//z/+v/6//r/+P/3//n/+//+
/wMAAwABAP7/+//5//3//v8BAP////8AAAIABAAEAAQAAgABAAEAAAACAAUABwAHAAUA
BQAGAAcABwAJAAoACgAKAAoACAAEAAIA//8AAP//+//5//v/+//4//b/9f/1//T/9//6
//7/AQD8//v/+f/4//r/+//7//r/+P/3//b/+P/5//f/+P/5//r/+f/4//f/9//6//7/
+//1//T/9f/1//r/AQAHAA0AFAAhADcAUQBmAHEAdAB3AHUAbgBkAFoASQAyAB8AEQAM
AA0ADgAJAAQABgAFAP//+f/3//X/9P/1//r/+f/4//P/8//z//X/+P/5//r/+//9//3/
/f/7//r/+//6//X/9f/4//n/+v/4//f/9v/2//n/+//8/wAA/v/5//f/9f/0//P/8v/w
//X/+P/8///////+//3/+//6//r/+v/5//j/+f/7/////f/9//3//f////3///////z/
/f/8//v/+f/5//n/+f/1//X/9v/3//z//f/9//z/+v/6//3//f/7//j/+v/8////////
/wAAAgAFAAUABAABAAMABAD//wEAAgADAAQAAgABAAEABAAFAAYABwAHAAQABAAEAAQA
AgADAAMABwAJAAkACAAKAAoACQAIAAoADAAKAAoACwAKAAcABgAEAAQAAgABAAEAAQAC
AAQAAAD8//z/+//6//n/+f/4//n/+f/6//j/9P/2//n/+v/9//3/+f/3//b/9//3//j/
+f/6//r/+v/6//v/+//5//f/+v/5//b/9f/z//X/9f/1//b/9P/0//X/+P/6//f/9//2
//n/9f/x//T/9f/0//P/8f/x//H/8v/z//P/8//z//P/9f/1//T/9v/2//X/9f/3//j/
+//7//r/9v/5//r/+P/4//f/9//4//r/+v/6//r/+v/6//n/9v/2//b/+P/5//j/9//4
//f/+P/5//b/9f/1//j//P/6//r/+v/5//b/9v/2//b/9f/z//L/8//0//P/9P/2//n/
+//8//7//f/7//n/9//4//n/+f/6//r/+v/6//r/+f/3//T/9v/5//n/9//3//v/9P/w
//T/9v/3//j/+f/6//z//P/6//n/9v/1//X/9//5//n/+P/3//X/+f/6//3/+//7//z/
/v/7//r/+f/2//n//f8AAAYABAAFAAQAAQAAAAAAAAD//wAAAgADAAQABQACAP3/+v/2
//j/+P/1//X/9//3//T/8v/x//H/8P/w//D/8f/x/+//7//u/+7/8v/z//P/8v/z//P/
8//2//L/7//v/+//8f/x//H/8f/v/+7/7v/v//H/6v/n/+n/7P/t//H/9/8CAB0AOQBL
AF4AbwByAG8AbwB0AHQAagBZAEIAKwAfABoAEQAIAAcABAD+//v/9//1//X/9f/0//P/
9v/z//D/7f/t/+3/7//x//H/8f/x/+//7//v/+3/7f/v/+//6//u//L/9P/2//X/8//x
//D/7v/v/+//8v/y/+//7//v//H/8f/x//D/8v/y//P/8//y//D/7v/r/+7/8v/2//n/
9v/1//X/9//1//X/9f/1//P/8f/z//P/8v/1//b/9//3//f/9//3//X/9f/2//f/+f/5
//j/9v/4//j/+//7//j/9P/1//b/9v/1//T/9P/4//v/+//6//v///8CAP///f/+////
AAD9//v/+v/8/wEABAAHAAkABwAGAAUABAACAAMAAwAHAAMAAQD+//7/AAABAAIABgAH
AAYABwAJAAYAAwACAAAAAQAAAAAAAQD//wAAAgD+//z//P/7//r/+//7//r/+//8//7/
/f/6//n/+f/3//f/+P/1//T/9P/1//X/9v/3//j/+P/4//j/9//3//X/8//5//n/9//3
//X/9//3//f/9//0//P/8//2//r/+f/7//r/+//1/+//9P/1//T/8//1//X/9f/2//X/
8//x/+//8//3//n/+v/3//b/9P/z//H/8v/1//X/9P/w//P/9P/0//T/8//z//b/+P/4
//j/9//4//n/+f/4//j/+P/6//z/+v/4//j/9//4//n/9v/x//H/9P/4//f/+P/5//n/
+f/6//v//P/6//f/9f/1//j/+f/8/wAAAAD///3//P/6//n/+P/3//f/9//2//b/+P/6
//z//v/7//n/9v/4//n/+f/3//f/9v/6//v//P/7//v/+v/6//3//f/7//r/+P/5//j/
+v/6//r/+v/6//j/+P/2//X/9v/3//n//f///////v/9//z//////wEA/f/7//r/+v/9
/wAAAwAEAAQABQAFAAgABwAHAAUAAQACAAQABgAHAAYABgAFAAQABgAEAAAA/v/+/wAA
AAD9//n/+f/3//L/9f/1//b/9v/0//T/9f/1//T/9f/1//b/9//3//b/9P/z//P/8//2
//X/8//0//X/9f/1//X/9f/1//L/8v/1//f/8v/p/+f/6v/r//H/AQASAB0AJwA/AFgA
ZwB0AH8AgwB+AHYAbABdAEoANQAlAB4AFwAQAA8ADAACAPv/+f/1/+//8f/6//j//P/6
//j/9f/1//X/9//1//X/9f/1//T/8//y/+//8P/z//T/8f/v//L/8//0//f/9//3//j/
+P/5//n//P/7//f/9v/1//X/9f/1//T/9v/2//f/9//2//b/9v/1//f/+P/5//n/9v/1
//X/9//6//v//P/9//r/9//4//f/8//1//X/9f/3//n/+//9//r/+f/5//n//P/9//3/
/P/6//r//f/9//v/+P/6//z/+v/5//j/+P/8///////+////AwAGAAMAAgACAAIAAgAD
AAMABAAIAAcACAAJAAkABwAGAAUABAAFAAcACAANAAsACQAGAAYACQAJAAkADAAKAAYA
BAADAAUABQAHAAgACAAGAAUABQAEAAQABQAAAP//AAAAAAAA+//5//b/9f/4//z//f/8
//r/+f/2//X/+f/3//f/+P/5//n/+v/7//r/+v/6//r/+//7//n/9//6//n/9v/1//b/
+f/6//v/+P/0//L/8f/0//b/8//z//f/+//4//X/+P/5//j/9//2//X/9P/0//P/8//z
//P/9P/3//j/+P/1//T/8v/x/+//8P/z//P/9f/y//b/+P/4//j/9//3//b/+P/4//j/
9//4//n/+f/6//r/+v/8//v/+P/1//T/9f/4//v/+v/0//P/9f/4//f/+P/5//n/+f/6
//v//P/4//X/8//z//T/8//0//b/+f/5//j/+P/3//f/9//3//r/+//7//z/+//6//n/
+P/4//f/9f/4//n/+f/3//f/9f/0//L/9v/4//r//P/+//3//P/5//f/9//3//j/+//9
//3//P/7//j/+//7//3//////wAAAgAAAAAAAAD+/wAAAQABAAQABwAJAAkABwAEAAQA
BAADAAMABAAEAAQABgAEAAAA/v/6//z//P/5//f/+f/5//b/+f/5//r/+v/5//j/+P/3
//b/9//3//j/+P/3//X/8v/y//P/9P/4//X/8f/w/+//8//1//f/+f/x//L/8v/1//X/
9P/x//H/8P/z//v/BQAWACcANwBNAGIAbQByAHUAcQBoAF4AVgBHAC4AGQAPAA4ADQAI
AAEA/v/4//X/8//v/+///f8EAAEAAgD9//j/9f/1//X/9//2//X/9P/z//H/8f/x/+//
8v/1//b/8//z//b/9//4//b/9f/0//T/8//z//L/9P/1//P/9P/1//P/8//z//L/8//0
//b/9//1//T/8//x//P/9v/5//v/9v/1//X/9//4//n/+v/7//r/9//4//f/9f/3//f/
9//4//n/+v/7//b/9f/1//X/+P/5//n/+P/4//j/+//7//r/+P/7//7/AAD///7//v8C
AAUABQAEAAIAAwADAP3//v8AAAIABAAEAAMAAwAGAAcACAAJAAkACAAIAAgACAAIAAkA
CQANAAkABwAEAAQABQAFAAUACAALAAoACwANAAsABwAFAAIABAACAAEAAQADAAQABgAC
AP7//v/9//z//P/7//n/+f/9/wAAAAD+//z/+//4//f//f/7//v//P/3//X/9P/z//b/
+P/6//z/+v/5//b/8//4//n/+P/5//j/+f/4//f/9//0//P/8//2//j/9f/1//X/+f/2
//P/9v/3//b/9f/0//P/8v/y//T/9f/2//f/9f/3//f/9v/3//j/+P/5//j/+P/6//n/
+v/2//n/+v/5//j/9v/1//b/+P/4//j/+f/6//v/+//5//j/9//4//n/+P/3//j/9f/2
//f/9P/z//X/+v8AAPz//P/8//v/+P/4//j/+P/6//n/+f/7//r/9//2//b/+f/5//j/
+P/4//f/9v/1//X/9f/0//T/9f/2//f/+P/4//f/9f/4//v/+//5//n/9f/4//j/+P/7
//v/+v/6//j/9//0//L/+P/3//L/9f/2//f/+P/6//r/+P/3//X/9f/2//n//P/9//3/
/f/5//v/+v/7//7///8BAAQAAgAAAP7/+v/8//3//f8AAAIABQAGAAUABAAEAAQAAwAC
AAIAAQAAAAQAAgD+//z//P/+//7/+//5//v/+//4//n/+f/6//r/9//0//L/7//w//H/
8f/y//b/9//3//b/8//z//P/9v/y/+//7//v//L/8//0//X/8f/y//D/7//v//T/9f/1
//T/9f/5/wUAFAAhADMATQBmAG8AbgB3AHsAdABqAGIAVwBEAC8AIwAcABMADAAJAAgA
AAD7//f/9f/x/+v/6v/s//L/8v/y//H/8//1//n/9//1//P/8f/x//H/8f/v//L/9f/2
//P/8f/0//X/9v/1//P/8f/w//L/8//z//b/9v/z//P/8//1//X/9f/0//T/9P/1//X/
9v/2//b/9f/3//j/+f/5//X/8//y//P/8f/x//H/8f/1//X/+f/7//j/+f/4//f/+f/5
//n/+f/2//X/9f/1//n/+//8//z/+//6//z/+//7//j/+v/8//7//f/8//z/+//9//z/
+v/9/wEABAABAP//AAABAAIABQAFAAYACgAGAAQAAgD//wEABAAHAAoACgALAAsADwAK
AAcAAwACAAQABQAGAAoACQAGAAUABQAGAAUABgAGAAQAAgABAAEAAwAEAAYAAgD+//7/
/f/8//r/+f/3//f/9//6//r/+P/6//v/+v/7//z/9//0//L/9P/1//f/+f/5//j/9//2
//j/+f/4//f/+//7//n/+f/3//n/+f/5//f/9P/z//P/9P/2//P/8//3//v/+P/1//X/
9f/z//H/8f/x//H/8v/y//H/8P/v//H/8//z//L/9P/0//P/8//1//b/+f/5//X/8P/y
//L/9P/0//P/8//0//b/9v/2//X/9v/3//f/9f/0//P/9P/3//b/9f/2//b/+P/6//j/
8v/x//P/9v/2//b/9v/1//L/8v/y//L/8//z//T/9//2//P/8v/y//T/9f/1//b/9//3
//f/9//5//n/+P/4//X/9P/z//L/8//z//L/9v/1//X/8//z//H/9P/0//T/8//z//L/
8v/3//f/9P/y//L/8v/y//X/9v/1//X/9P/z//P/9f/4//n/+f/5//X/9//2//f/+f/7
//7/AgAAAAAAAAD+//3//f/8//7/AQADAAMAAQAAAAAAAAD//wEAAgACAAIABgAEAAAA
/v/7//z/+//3//X/9//3//T/8v/x//H/8P/x//L/9P/1//H/8f/w//D/7//v/+7/7P/w
//P/9v/8//b/8f/v/+3/7//v/+//7//x/+7/8P/z//H/7v/r/+v/7P/t//P/AQAMABUA
JQA7AFQAZQBuAHcAeQB0AGwAaABbAEQALQAdABAACQAMABMADAACAPv/9f/x/+//7//w
//D/9P/y//D/7f/t/+3/7//x//H/8f/x//H/8f/x/+//7f/t/+v/5f/n/+z/7//y//D/
7f/q/+j/7P/v//H/9v/1//H/8P/v//D/8f/y//L/8P/u/+3/6//u/+7/7v/t//D/8v/0
//X/8v/x//H/8//w/+//7v/t//D/7//y//P/7//x//H/8f/y//P/9P/1//L/8f/x//H/
8v/x/+//7P/x//T/+v/9//n/9v/4//r/9//1//P/8v/0//f/9//2//f/+//+//v/+P/4
//j/+P/4//f/9//6////AgAFAAcABAACAAAA/v8AAAEAAQAFAAUAAwAAAAAAAQABAAEA
BAAEAAIAAgADAAIA///+//z//P/6//n/+f/2//b/9//y//L/9P/1//b/9v/1//P/8//3
//r/+v/4//T/8//w/+//8//x//H/8v/w/+//7//v//L/8v/y//L/8//z//H/7//y//H/
7v/t/+3/7//v/+//7v/q/+j/5//r/+7/7P/t/+//8//w/+3/7//v/+3/6//p/+n/6f/q
/+3/7f/t/+3/7v/x//L/8v/v/+7/7P/r/+f/5v/n/+X/5//m/+z/8P/u/+7/7f/t//D/
9v/0/w==
         </WaveFormData>
      </LeadData>
      <LeadData>
         <LeadByteCountTotal>10000</LeadByteCountTotal>
         <LeadTimeOffset>0</LeadTimeOffset>
         <LeadSampleCountTotal>5000</LeadSampleCountTotal>
         <LeadAmplitudeUnitsPerBit>4.88</LeadAmplitudeUnitsPerBit>
         <LeadAmplitudeUnits>¦ÌV</LeadAmplitudeUnits>
         <LeadHighLimit>2147483647</LeadHighLimit>
         <LeadLowLimit>268435456</LeadLowLimit>
         <LeadID>II</LeadID>
         <LeadOffsetFirstSample>0</LeadOffsetFirstSample>
         <FirstSampleBaseline>0</FirstSampleBaseline>
         <LeadSampleSize>2</LeadSampleSize>
         <LeadOff>FALSE</LeadOff>
         <BaselineSway>FALSE</BaselineSway>
         <ExcessiveACNoise>FALSE</ExcessiveACNoise>
         <MuscleNoise>TRUE</MuscleNoise>
         <LeadDataCRC32>481546302</LeadDataCRC32>
         <WaveFormData>
DwAOAA4ADgAKAAcAAgAAAAUABAAEAAQAAQABAP7//f/6//n/+P/3//n/+f/7//3//P/6
//j/8//y//D/7//v/+7/7f/s/+v/7//y//j//P/6//f/9f/z//X/+P/4//P/8P/w//D/
8f/v//D/8v/0/wAA9v/6/wQABgALABYAHQAjACsANQBCAFgAbAB8AJUAsAC9AMIAxgC0
AHwATgA/ADcAKwAcABQAEgAOAAcA/v/0//D/8f/4/wMA///7//j/9v/z/+7/7v/u/+7/
8P/v/+//7//t/+z/6v/n/+n/6//s/+7/7v/u//D/8P/y//L/8f/x/+//7//x//T/9P/z
//H/8f/z//P/8//z//H/7//t/+v/7P/t/+7/7v/u/+7/7//w//D/8P/w//L/8//z//T/
9P/x//D/7//u//H/8f/x//H/8v/z//X/9v/1//T/9P/1//X/9f/1//X/9v/4//r/+//4
//j/+P/6//7/+//5//n//P///wQABQAEAAMABQACAAAAAAADAAUABQACAAAAAwAKAAoA
CgAKAAoADAAMAAwADQANAA4AEQAPAAoABgAGAAkACwAOABIADwAOAA4ADQANAA0ADQAN
AAwADAANAA4ACwALAAoABwAFAAYACAAJAAMAAQD///7/AwAHAAcABwAFAAUAAwADAAIA
AQD9//v//P/8//3//v/9//3/+//7//7//v///wAAAQABAP//AAD///3/+v/9//r/+P/3
//b/+P/5//n/+v/+//7//v/9//n/9//0//D/8v/3//r//f///////v/+//7/AAD+//7/
/P/8//v/+f/8//3///8CAAAA+//7//v//f/+/wAAAAD+/wIAAAD+////AAD///7////+
/wEABAADAAEAAAD/////AAABAAIA/////wIABQAFAAUABQAEAAQABAAEAAUABAACAAEA
AwABAP////8AAAMAAwADAAIAAAD+//z//P/+//7/AAACAP7//P/6//j/+//7//3/AAAC
AAQABQAGAAQABAADAAMAAgACAAEAAQAAAAEAAAD8//z///8AAAEAAgAHAAcABgAGAAUA
AwABAAQABQAHAAgACQAJAAsACwALAAwADAANABAAEwAXABkAGwAYABUAEAAMAA8AEgAV
ABcAEgASABIADgALAAgABwAHAAAA/f/7//n//f///wEAAQABAAEAAQAAAP7/+f/4//b/
9P/1//X/9f/3//f/9v/2//n/+v/6//n/+//7//v//v/9//f/9v/2//j/+//5//r/AQD2
//T/9v/6//r/+v8HABoAKwAvACsALwBCAF4AbgB+AJMAqgC3AMQAzgC0AHAAPgA7ADsA
NQAuACQAIAAcAAsA/P/6//r/+f/8///////8//r/+f/3//H/8P/v/+7/8f/x//L/8//z
//T/9P/z//H/8f/w//D/8P/w//L/8v/y//L/8f/x//P/8//1//j/9v/1//P/8//x//H/
8f/x//H/8f/x//H/8v/z//T/9P/x//D/8P/w//D/8P/w//L/9P/1//f/+P/2//T/8v/w
//L/8//0//X/8//x//D/7v/u/+7/7//x//T/9f/2//f/+P/6//z//f/5//j/9//4//z/
+//7//3//P/7//z/+f/6//v////+/wAAAgAHAAsACQAEAAAAAQAGAAYABgAGAAQABgAG
AAYABwAHAAgACwAKAAYAAwAEAAUABQAGAAgACQAKAAwADQAKAAkACAAHAAcABgAGAAYA
BgAHAAcABQACAAIAAwADAP7//f/8//z//v////z/+f/7//v/+f/5//v/+//4//f/+f/8
/wAABAADAAEA/f/7//n/9v/0//L/9f/3//f/+v/6//n/9//7//f/9P/y//D/8v/z//P/
9P/3//j/+f/5//f/9//2//T/8v/1//b/9//3//X/8v/w//T/9v/0//T/8//y//D/7f/x
//X/+v8AAP3/+f/6//v/+//6//r/+P/2//r/+P/2//v//v///wAA/v/8//7/AAD+//3/
/f/9//v/+v/5//j/8//z//b/+f/8//3//v/+//3//P/7//v/+v/4//f/+f/7//n/+f/6
//n/+f/5//j/+//8//3/AAD9//j/9f/y//T/9v/4//r/+//5//n/+v/9//7//v/+//z/
+v/4//b/9v/2//b/+f/5//j/+P/6//v//P8CAAEAAQAAAP//AgAFAAYABwAHAAgACgAO
ABAAEwAUABUAFAATABAADgAOAA4ADgANAAcABgAFAAAAAAD+//7////7//n/+P/3//r/
+//8//v/+//7//v/+v/3//P/8//y//T/9f/1//X/8//x/+7/7P/y//b/+f/7//j/9//2
//j/9f/t/+r/6P/r/+//7v/w/wkABgD4//b/+P/6/wIADQAWABsAJQAxAD0ATABcAGYA
egCTALAAxwDSAMYAlgBcAE4AUwBDAC0AJAAcABYADgADAPr/+P/6//v/+P/z/+3/6//q
/+r/6f/n/+j/6f/q/+3/7f/u/+//7//w//D/7//r/+n/5v/k/+n/7P/x//T/8P/u/+v/
6f/r/+v/7f/w//D/7//t/+3/6v/p/+j/5//p/+v/7f/v/+z/6//q/+j/6v/q/+v/7P/u
/+7/7v/w/+3/6//q/+j/6v/q/+r/6v/s/+3/7v/v/+//7//w//D/7f/s/+z/7f/w//H/
8v/z//H/8v/z//P/7//u/+3/7v/z//H/8P/x//X/9//7//v/+f/5//z/+v/7//z/AAAD
AP//+v/2//f/AAACAAQABgAIAAoACgAKAAkABwAGAAcADAAKAAkADAAHAAMAAAD+/wEA
BAAIAAsACQAHAAUAAwAEAAQABQAGAAgACQAJAAcAAwACAAIAAQAAAP///v/+/wAAAQD+
//v/+//7//n/+f/8//3/+//7//b/8v/v/+z/8v/3//r////9//z//P/8//r/+f/2//b/
9f/z//D/8//2//b/9//4//n/+f/4//j/9//0//H/7f/w//P/9f/2//H/8//z//P/9f/1
//T/9P/z//T/8f/w//X/+P/6//v/+f/3//b/9v/5//f/+v/9//r/+P/3//T/9v/6//j/
9v/6//z//P/8//r/+P/6//z/+v/5//n/+f/7//z//f/+//v/+//+/wEA/v/9//z/+v/3
//b/9f/1//j/+P/5//3////9//3//v/7//n/9//0//f/+v/9/wIAAQD+//3//P/+//7/
/v/+//z/+f/4//j/+P/4//f/9v/4//r/+//9//z//P/7//v//P/9//7//v/8//z/+//6
//n/+P/9////AAACAAMAAwADAAgABwAHAAYABQAEAAUABAADAAQABgAJAA4AEgAVABYA
FwAUABMAEAAOABAAEAAQAA8ACQAGAAMA/P/9//z//f////r/+f/5//n//f///wEAAQD/
//3/+//4//f/8//z//L/7//v/+7/7f/w//H/8f/y//T/9P/z//H/9f/3//n//v/8//X/
8//y//X/9//0//T/9//0//b/9v/4/wIACAANABgAIwArADEAPQBQAGIAdACIAKEAuADB
AMgAyACkAGQAQAA/ADsALwAkABoADAD+/+//7P/0//r//f/6//n/+//3//b/9v/1//D/
7v/s/+r/7v/v//H/8//w//D/7//t/+3/7f/s/+z/6f/o/+n/6P/r/+7/8P/z//L/8f/y
//T/9v/1//P/8//y//H/8P/v//D/8f/y//P/8f/x//H/8P/w//D/8f/y//H/8P/v//D/
7v/t/+3/7P/v//D/8f/y//P/8//z//P/8P/v/+//7v/w//D/8f/z//X/9//5//v/+P/4
//j/9//4//j/+P/6//n/9f/y//H/9v/5//7////9//3/AAD+////AAAEAAcABAAAAP3/
//8GAAYABgAGAAcACgALAAwACwAJAAgACQANAAoACAAKAAgABQADAAIABQAIAAwADwAO
AA0ADAALAAcABgAGAAYABgAHAAcABQABAAAAAAD//wAAAQACAAQABQAHAAUAAwABAAEA
/////wEAAQD+//3/+v/6//v//P/9//3/+//7//n/+P/4//j/+f/5//f/+P/2//P/7//x
//T/9v/5//z//P/7//n/+P/4//j/+P/3//X/9f/0//L/8f/z//P/8//1//X/9P/0//T/
9v/0//T/9//4//j/9//2//X/9f/2//f/9f/4//v//f/8//z/+v/4//z/+v/4//v//v//
/wAA/v/8//7/AAD///3//P/7//f/9v/1//T/9f/5/wAABwAFAAMAAQD+//3//P/7//v/
/P/8//3/AQAAAP3//P/8//3//f/9//z//P/8//z//v/8//r/+v/6//r/+v/6//r/+P/1
//T/9P/4//z///8CAP7//P/5//f/+v/6//n/+f8CAP///v8AAP3//P/7//r//f/9//z/
/P/+////AAAGAAUABQAEAAMABQAHAAcABwAFAAQABAAGAAoADQAOAA8ADwAPAA0ADAAK
AAoACgAJAAMAAgABAPz/+v/4//j/+f/6//v//f////r/9//0/+//8f/x//H/8P/x/+//
8f/y//T/9//5//v/+P/3//X/9P/3//j/+P/3//X/9f/1//j/+P/z//P/9P/0//X/8f/w
//P/9v/4//T/7v/q/+7//f8SAB0AIwApADEAQgBWAGYAeACNAKQAswC6ALwAsACAAEoA
OQA5ADEAIgAWABAADAAHAPz/9P/0//H/6v/p//H/8f/y//T/9f/w//D/8P/w/+7/7f/t
/+3/7//w//D/7//u/+3/6//q/+3/7v/x//L/8P/w/+//7//u/+3/7v/w//L/8f/v/+//
7f/t/+3/7f/v/+//7//v/+3/7f/t/+z/6v/q/+v/7P/t/+7/7//y//T/9f/3//j/9v/2
//b/9v/0//P/8v/x//P/9f/4//r/+//6//r/+//5//n/+f/5//v//P/9//3//P/8//z/
/v8CAP///f/9//3///8DAAMAAAD//wEA/v/+//7/AQADAAYABgAHAA0AEAAOAAwACgAI
AAoACgAKAAwACwALAA0ADwAMAAoADAAKAAkACQAKAAgACAAJAAkACgALAAwADQAJAAgA
CAAIAAoACwALAAkABQAEAAQAAwADAAMAAwAEAAYABwAEAAEAAwADAAEAAQADAAMAAAD/
/wAAAAABAAIABQAFAAMAAwACAAAA///+//z/+f/0//L/9//7//7/BwADAAAA/v/8//n/
9//0//L/9v/4//r/+//7//v/+v/4//b/+f/6//v/+//7//r/+v/7//z/+f/4//z//v//
/////v/9//3//v8AAP3///8BAP7//P/7//j/9v/6//j/9v/5//z//f/+//r/+P/6//z/
AAABAAMABQACAAIAAgACAP3//f8AAAMAAwADAAMAAgD///7//f/9//3//P/8/////f/7
//v//P/+////AAAAAP7//v/+/wAA/v/8//z//P/9//7///8AAPz/+f/4//j//f8AAAIA
BAD8//r//P/9//7///8AAAIAAQD///7//f/9//3/AgADAAUABgAHAAYABwAGAAUABAAE
AAUACAAMAA8AEAARABEAEQAPAA4ADwAQABEAEQAMAAwADAAIAAYABAAEAAUA/v/7//n/
9//5//n/+f/3//n/+f/5//j/9P/v/+7/7P/u//H/8//1//P/8//y//L/9P/0//P/8f/v
/+3/6//s//H/7//y//b/9f/3//T/9P/z//T/9v/0//L/9P/4////CAARABcAHwAjACwA
QgBaAG4AfwCQAKEArAC0AK4AhABEACcAJwArACQAFAAIAAgAAwD4//b//P////j/8f/v
/+7/7v/v/+//7v/u/+7/7v/r/+n/6P/n/+n/6v/q/+n/6//r/+r/6v/p/+j/6f/o/+n/
6v/q/+v/6f/p/+v/7v/s/+v/6f/p/+f/5//n/+f/6v/r/+z/7f/r/+v/6//q/+r/6v/r
/+z/6//q/+n/6v/s/+v/6//q/+z/7P/s/+z/7//v/+//7//s/+v/6//q/+r/6v/r/+3/
7v/v//D/8f/v//D/8f/x//L/8v/y//T/9//1//T/9f/2//f/+v/5//n/+f/8//r/+f/4
//r/+//+//z/+////wMAAgABAAAAAAACAAIAAgACAAEAAQADAAIA/v/7//z/AAABAAMA
BgAFAAQABAADAAEAAQABAAEAAQAAAAAAAAD+///////9//z//v8BAAMA///9//v/+v/7
//v/9//z//f/+f/5//v/+//7//j/9//0//T/9f/2//T/8//w/+//7//u/+7/7v/x//H/
7//w//H/8f/w//X/8//y//L/8v/y//H/7//u//L/9P/2//f/9//3//b/9P/v//H/8f/x
//P/8//y//L/8//0//H/8P/z//T/9P/z//X/9f/2//j/9v/x//H/8f/y//L/8//y//T/
+v/6//r/+f/6//n/+P/3//b/+f/8//v/+f/4//f/9//4//n/+v/1//X/+P/7//v/+//7
//r/9//2//X/9f/2//b/9//7//r/9//2//b/+f/5//n/+P/4//j/+P/6//z/+v/6//r/
+f/4//f/9v/2//X/9v/4//j/+P/3//b/+P/8//z/+//6//n/+P/5//n/+P/4//3///8B
AAgABgAFAAMAAQABAAMAAwADAAIAAgADAAYACQANAA8AEQAOAA0ACgAIAAkACgALAAsA
CgAKAAoABgAFAAIAAQABAAAA/////////v/9//z/+f/2//X/9P/y//D/6//q/+j/6//v
//L/9f/y//H/7//u//P/9P/0//P/8v/x//D/8v/z/+//8P/y//H/8//w//D/7//y//L/
7v/u//j/AgALABQAHQAjACkALwA8AFAAaACEAKEAtgC/AMQAuACIAE4AOgA9ADkAKwAg
ABoAFAAGAPv//v8EAP7/9f/u/+n/5f/n/+j/6v/r/+b/5v/m/+b/5//n/+j/6f/r/+z/
7P/r/+n/6f/o/+j/5v/m/+j/6P/q/+r/6f/p/+n/6f/r/+7/7P/r/+n/6f/n/+X/4//h
/+X/6f/t//H/8P/v/+7/7P/r/+r/6v/q/+3/7v/v//L/8P/v/+//7v/u/+7/7v/u//H/
8f/x//H/7v/t/+3/7P/r/+r/6v/r/+3/7//x//P/8v/y//L/8f/y//L/8v/0//j/9//3
//n/+f/7///////+//3////8//z//P///wEAAQD+//z///8CAAIAAgACAAAAAgACAAIA
AgABAAEAAwAHAAYABgAKAAgABwAHAAgACAAIAAkACQAIAAcABgAFAAMAAgACAAIAAgAD
AAMAAQD+//7///////z/+//6//r/+//7//f/8//2//n/+v/9//v/+f/0//H/8v/0//f/
+v/6//n/9v/1//f/9v/2//b/+P/3//T/9P/z//H/7v/x//L/8v/z//T/9P/z//H/8P/w
//D/8P/v//D/8f/x//D/6//t/+3/7f/x//H/8P/w//H/8v/v/+7/8v/0//X/9f/3//f/
+P/6//n/9f/2//f/+f/4//j/9v/2//r/+P/2//j/+v/6//r/+P/2//j/+v/4//f/9//3
//j/+P/4//j/8//z//b/+f/7//v/+//6//f/9v/1//X/9P/y//H/8//0//P/9P/2//j/
+f/6//r/9//2//X/9v/4//j/+v/8//r/+v/6//r/9//1//X/9v/3//j/+P/4//b/8v/x
//P/9v/4//j/+P/4//3//f/8//z//P/7//r//v8AAAEAAQABAAMABQAFAAUABAAEAAUA
CAAIAAkACAAHAAwADwAQABIAEAAOAAwACQAEAAQABAAAAAAA/v/+/////P/7//v/+//4
//f/9v/z//H/8f/x//D/8P/t/+7/7v/t/+3/7P/r/+v/6//q/+r/7v/w//H/8f/v/+//
7//y//T/7//v//D/8f/z//D/8P/v/+7/8P/y//b/+P/8/wcADgARABkAIQArAEYAZgB0
AIIAnwCyALMAtgDAAK4AdgBMAEMAOQAlABYADgAKAAgAAwD8//j/+P/1//T/8f/v/+3/
7P/s/+v/6v/q/+r/6v/s/+v/6//r/+v/7P/s/+v/6//r/+r/6v/t/+7/8f/y//D/8P/v
/+//7P/r/+z/7v/v/+//7v/v/+3/7f/t/+3/7f/t/+3/7f/r/+v/6//q/+7/8P/z//b/
9f/0//P/9P/y//H/8f/w/+7/7v/u/+7/8f/z//X/9//0//P/8//y//L/8v/z//X/9P/1
//b/9//3//j/+f/5//b/9v/2//j/9//z//D/7//z//f//f///wEAAQAEAAIAAAAAAAMA
BQADAP7/+v/7/wUACAALAA4ADQAOAA0ADAAMAAsACwANAAwACAAFAAYACAAJAAsADgAO
AA4ADwAPAA4ADQAMAAsACwAKAAoACgAIAAkACQAHAAYABgAHAAcABgAFAAQABAAGAAcA
BAABAAMAAwABAAEAAgABAP3/+//7//z//v8AAP/////9//3/+//6//r/+v/7//v/+f/6
//j/9//1//n/+//6//r/+v/9//3//P/8//z/+v/4//X/+P/5//n/+P/3//n/+f/5//j/
9//1//T/+f/8//v//P/8//z/+//5//n/+f/6//z/+v/3//n/+//9//z//P/6//z/AAD+
//z/AAACAAIAAgAAAP7/AAACAAAA/////////v/+//7//v/6//n/+//9//7///8AAAAA
AAAAAAAAAQD9//r/+P/5////AQAFAAoACQAHAAUAAgAAAAAAAAACAAIAAAAAAAAAAQAC
AAMABAACAP///v/+////AAAAAAAAAQACAAIAAwACAAIAAQABAAIAAwAEAAQAAAD+//7/
AAAAAAAAAAAAAAMAAwACAAIABAAFAAYADAALAAsACgAJAAoADQAOAA8ACgAGAAMAAgAI
AA8AFAAZABsAGwAZABgAEwAQAA0ACQAIAAoADAAKAAYAAgAAAP///////wAAAQD/////
///9//r/+f/4//b/9//1//f/+P/3//f/9v/1//j/+f/5//r/+v/6//n/9//3//f/9//6
//z/+f/7//7//v////v/+v/7//z//P/8//z//v8AAAUADAAVACEAMwBDAEoAVgBoAHgA
iwCoAL8AxgDGALwAjABOADcANwAxACYAHgAaABoAEwAGAAIAAAD5//L/8//5//j/+P/5
//n/9v/2//b/9v/1//P/8v/x//H/8v/y//H/8f/x//D/8P/w//D/8v/y//T/9v/3//n/
9//3//n//P/6//n/9//3//X/9f/1//X/9//3//f/9//1//X/9f/0//T/9P/1//b/9P/0
//T/9v/4//f/9//2//j/+P/4//j/9v/1//T/8//0//X/9//4//f/9v/2//f/+P/5//r/
+//7//z//f/9//r/+v/6//z/+//3//T/8//3//v/AQADAAUABQAIAAYAAwACAAQABQAI
AAYABQAJAAwADAAMAAwACgAMAAwADAAMAAsACwANABEADgAMAA4AEAAPAA8AEAANAAoA
CAAFAAoADQAQABMADgAMAAsACgAIAAkACQAHAAYABgAHAAcAAwABAP///v8DAAcABwAH
AAQAAQD8//n//f////7///8AAAIABQAIAAcABQABAP//AQAAAAAAAAD9//v/9//2//n/
+//8/wMAAAD+//3//P/8//v/+f/4//3//v//////AQABAAAA/v/7//3//f/9//7//f/7
//r//f8AAP//AAD//wAAAAD///7//f/9//7/AAD//wMABwAGAAQAAwAAAAAABAACAAAA
BAAGAAYABgAFAAQABwAKAAkABwAGAAUABgAGAAYABgAAAP//AQADAAQABQAGAAYABwAG
AAUABQADAAAA/v///wIAAQACAAQAAwADAAMAAgABAAAA//8AAAIAAgAEAAYABAAEAAQA
BAADAAEAAQACAAAAAAD///7/AAAAAPv//v8AAAIABAAGAAgABwAFAAQAAwADAAMACAAK
AAsACwALAAkACwALAAsACgAKAAsADgAQABMAFAAVABcAFwAVABQAFAAUABQAEwAQABAA
EAAMAAgABAACAAEA/////wAAAQD////////9//v/+//7//r/+//5//v//P/5//n/+P/3
//r/+//7//z//P/6//f/8//z//P/8//2//j/8//z//T/+P/7//n/+v/x//T/+P/8/wAA
BAAKAA8AEgAXACMALQA/AFQAZABwAIYAowC6AMMAyADAAJoAYABGAEMAOwAxACwAIgAW
AAwABQAAAP7/+v/z//L//f8BAP3/+v/4//X/8v/y//L/8v/x/+//7v/t/+//8P/w/+//
8f/x//D/8P/y//L/9P/0//P/8v/w/+//7v/t/+7/8P/x//H/8P/x//D/7//u/+3/8P/x
//L/8//w/+//7v/s/+//8P/y//T/8f/w/+//8P/z//P/9P/0//L/8v/y//L/8f/x//H/
8f/x//H/8v/y//H/8P/w//H/8P/x//L/8//1//b/9//3//f/+P/5//z//P/5//f/9//6
//3/AgADAP///f/+//r//f/+/wIABQAHAAQAAgAFAAgACAAIAAgACgAMAAwADAAKAAkA
CQALAAsACAAGAAgACgAJAAkACgAKAAoACwALAAkACQAJAAkABgAEAAMAAgADAAUABgAF
AAQABAAFAAUAAAD///7//v8CAAUABAADAAAA///8//v/AAABAP/////8//r/+f/4//r/
+//6//v/+//6//r/+v/8//v/+P/4//j/9//1//n/9v/0//P/8v/z//P/8v/y//f/+P/5
//n/9//3//b/9P/x//P/8//z//j/+f/5//r/+//8//n/+P/7//z//P/7//n/+f/6//z/
/P/5//v//f/7//r/+v/4//j//P/6//j/+//+////AAD9//r/+//8//3//f/+////+//6
//n/+P/3//n//v8DAAMAAwADAAIA///+//3//f////7//v8BAAAA/f/8//z/+//7//v/
+v/7//z//f8AAP///P/7//r/+//8//3//v////3//f/+//3//v/+//7/AAAAAP////8A
AAAA//////3//f/9//z/AAAAAPj/+f/6//v//P8AAAEAAQACAAIAAQAAAAQABwAJAAoA
CwAKAAsACgAJAAoACgALAA4ADQAPAA8ADwAPAA8ADQAMAA4ADgAOAA0ADAAMAAwACAAD
AP7/+//5//j/+f/7//3//f/9//3/+//9//3//f/8//v/9//3//b/8//z//L/8f/y//P/
8//0//j/+v/7//v/+P/3//b/+P/6//X/9f/2//n/+//4//j/9//4//j/9v/4/wAACgAV
ABwAIwArADUAQQBSAGIAcACIAJ8AsgC7AL4AvACeAGgASABBADcAIwAYABYAFAAOAAUA
/v/6//j/8//u/+f/4//m/+r/7//z//L/8v/y//L/7//t/+z/6//s/+7/7//v//H/8f/w
//D/7v/u//D/8P/u/+7/7f/t/+7/7//y//b/9P/z//H/8f/x//H/8f/x//P/8//z//P/
8//z//P/8v/w//D/8f/y//D/8P/w//L/8f/v/+7/7P/v//L/9f/4//j/9//2//X/9f/1
//b/9v/1//T/9P/1//b/9//4//n/9//4//n/+f/2//b/9v/4//z/+f/3//f/9//5//3/
/f//////AgAAAAIAAgAFAAcACAAGAAUACQAKAAgABgAEAAgADAAOABAAEAAPAA8AEQAQ
AAwACQAKAAsACwAMAA4ACwAKAAoACQALAA0ADwARAA4ADAALAAoACwANAA4ADQAIAAgA
CQAJAAQAAwACAAIABwAJAAcABQAFAAUAAwADAAQAAwD///3///8AAAIABAADAAEA/f/7
////AAACAAQAAwABAP3//P/9//3//P8BAP7//P/7//r/+f/5//j/+P/8//z//P/7//v/
+//6//j/9//5//n/+f/4//f/9f/0//j/+v/4//j/+f/6//r/+f/7//v//P/+//z/+f/7
//3//f/8//z/+v/6//7//P/6////AgADAAQAAAD8//z//P//////AAABAAAAAAAAAAAA
/P/7//3////////////+//v/+v/5//n//P/8//3/AQD+//v/+v/6//7///8AAAAAAAAA
AAAAAgAAAP7//v/+//z//P/8//z/+//5//n/+v/5//r/+v/6//v//P/8//3//f/8//r/
+f/8//v/+P/6//r/+v/6//v/+//6//r/+f/5//n//v8AAAMABQAHAAUABQADAAEABAAG
AAkADgANAA0ACwAJAAsADQANAA4ADAAMAAwACwAGAAYABgACAAEA/v/9//3/+P/3//f/
9//6//v//P/7//r/+f/4//b/9//z//P/8v/1//f/+P/5//f/9f/y//D/8//0//T/8//0
//X/9v/6//r/9f/1//b/+f/7//j/+P/3//T/9v/4//j/+P/8/wUAEAAXACEALwA3AEAA
UABkAHYAiQCeALEAtACwAKYAgABGACkALwAvABoADAAOABQADQACAP7//P/3//T/8//x
//D/8P/x//H/8P/w//D/8P/u/+3/7f/t/+//8P/w/+//7P/r/+n/6P/q/+z/8P/y//D/
7v/r/+n/7f/v//P/+P/1//P/8P/v//D/8f/y//P/8f/v/+3/6//s/+3/7v/u//D/8P/x
//L/8P/w//D/8v/y//H/8f/w//D/8P/w//D/8f/x//H/8f/x//H/8v/y//H/8P/w//H/
7//v/+//7//x//T/9//5//n/+v/7//7//P/3//P/8f/x//P/9//3//r/+/////7/+v/4
//n/+f/8//r/+f/9/wUABgAHAAgABQAGAAUABAAFAAUABgAJAAoABgADAAQABQAFAAYA
CAAIAAgACQAJAAgABwAGAAUAAQAAAAAAAAD9//3//P/5//n//P8AAAMAAAD///7//v8B
AAMAAQD///3//f/7//v///////z/+//5//j/+P/4//v/+//5//n/+//6//r/+v/4//f/
9P/0//b/9f/z//f/9f/y//D/7v/y//P/8//0//T/9P/0//P/9P/1//X/9P/v//H/8f/x
//X/9f/0//T/9//6//n/+v/4//j/9//1//T/8//z//T/9//1//j/+//7//r/+v/4//b/
/P/+/w==
         </WaveFormData>
      </LeadData>
      <LeadData>
         <LeadByteCountTotal>10000</LeadByteCountTotal>
         <LeadTimeOffset>0</LeadTimeOffset>
         <LeadSampleCountTotal>5000</LeadSampleCountTotal>
         <LeadAmplitudeUnitsPerBit>4.88</LeadAmplitudeUnitsPerBit>
         <LeadAmplitudeUnits>¦ÌV</LeadAmplitudeUnits>
         <LeadHighLimit>2147483647</LeadHighLimit>
         <LeadLowLimit>268435456</LeadLowLimit>
         <LeadID>V1</LeadID>
         <LeadOffsetFirstSample>0</LeadOffsetFirstSample>
         <FirstSampleBaseline>0</FirstSampleBaseline>
         <LeadSampleSize>2</LeadSampleSize>
         <LeadOff>FALSE</LeadOff>
         <BaselineSway>FALSE</BaselineSway>
         <ExcessiveACNoise>FALSE</ExcessiveACNoise>
         <MuscleNoise>TRUE</MuscleNoise>
         <LeadDataCRC32>285609356</LeadDataCRC32>
         <WaveFormData>
9//3//j/+f/7//v/+//8//7//v/+//7///////////8BAAMABQAGAAYACAAIAAkACgAK
AAkACAAGAAYABwAIAAYABwAHAAcACQAKAAwADQAMAAsACwAKAAwADQANAA0ACgAKAAsA
CwAJAAkACQAJAA4ADgAUABkAIgAtADcAPABEAE0AUwBPADsAEADo/83/tv+Z/3z/ZP9W
/1X/W/9f/2r/f/+S/6P/tf/F/9X/4v/o/+//9/8BAAYABwAIAAkACwALAAsACwALAA0A
CwALAAsACwALAAsACwALAA0ADgAOAA4ADAAMAAwADQAPAA8ADwAPAA0ADQANAA4AEAAQ
ABAAEAAOAA4ADQANAAsADAAMAAsADQANAA0ADQANAA0ADQAMAA4ADwAPAA8ADwAPAA8A
DgAOAA4ADgANAAoACgALAAsACwALAAsACwAMAA0ADQAOAAsACgAJAAgACgAKAAoACgAL
AAsACwAMAAoACAAHAAcACQAKAAoACQAGAAYABgAFAAcABwAHAAUAAgD///////8DAAMA
AgAAAAEAAQABAAAA/v/+//7//v/7//v/+//7//z//P/9//3/+v/6//r/+v/8//z//P/8
//z//P/+//7//v/+//////8AAAAAAgADAAIAAQAAAP//AgAEAAUABwAGAAUABAADAAQA
BAADAAMAAwADAAMABAACAAIAAgACAAQABAAEAAQABAAEAAQABAACAAIAAgACAAQABAAE
AAQAAgADAAMABAAFAAYACAAJAAYABQAEAAMABgAHAAgACQAJAAkACAAIAAcABwAHAAYA
CAAIAAcABwAJAAoACgAKAAkACAAHAAUABgAIAAkACgAJAAgABwAGAAYABgAGAAYACAAI
AAgACAAHAAYABQAEAAYABQAFAAUABQADAAYABgAGAAYABgAGAAYABgAGAAYABgAFAAUA
BQAGAAYABQAFAAMAAwAEAAQABAAEAAQABQADAAMAAwADAAEAAAAAAAAAAAABAAIABAAE
AAQABQAFAAUABQAEAAQABAAEAAQABAACAAMABQAFAAIABAAEAAQABAAEAAQABAAEAAQA
BQAFAAcABwAHAAcABwAJAAgACAAIAAcABwAFAAQAAwABAP3/+f/0//L/8f/x//P/9f/4
//n/+//8//z//P/6//r/+//7//v/+//9////AwAEAAQABgAEAAUABgAGAAUABAAEAAQA
AwAEAAQABQAHAAcABgAGAAcABwAHAAcACAAIAAgACQAHAAcABgAGAAcABwAHAAcABwAF
AAgADAAOABMAHAAlAC8AOAA8AEEARwBJADkAFADs/8//uv+j/4j/cv9s/2//a/9n/3D/
g/+S/5//sf/H/9f/4P/m/+//9//7/wAAAwAEAAUABwAHAAUABQAFAAcACQAJAAkACQAJ
AAkACQAJAAkACgAKAAoADAAMAAwADQANAA0ADQANAAwACwAKAAoADAAMAAwADAAMAAwA
CwALAAsADAAMAAsADAANAA4ADwAOAA0ADAAKAAoACwALAAsADAANAA4ADgALAAoACQAH
AAkACgAMAA0ADAALAAoACQALAAsACgAKAAoACgAKAAoACAAIAAgACAAJAAkACQAKAAwA
CgAJAAkABwAIAAgABwAEAAQABAADAAMAAwADAAEAAgD///////8AAP///f/6//v/+//7
//r/+v/6//r/+v/4//f/9v/1//X/9v/4//n/9v/2//b/9v/4//j/+P/4//j/+P/6//r/
+v/6//v/+//+//7/AAABAP//////////AQACAAIAAwABAAEAAQABAAIAAgABAAEAAgAD
AAQABgAFAAQAAwACAAAAAAAAAAAAAQACAAMABAACAAIAAgACAAIAAgACAAIAAgADAAMA
BAAGAAYABwAHAAUABQAFAAUABQAFAAUABQAFAAUABAAEAAMAAwADAAIAAAAAAP////8C
AAQABQAGAAUABAADAAEAAQACAAIAAgAAAAAAAAAAAAEAAgADAAQAAgACAAIAAgACAAIA
AgACAAIAAQABAAEAAAD9/////v///wAAAQACAAIAAgACAAIAAgABAAEAAQACAAIAAQAB
AAEAAQACAAIABAAEAAQABQACAAEAAAD//wAAAAABAAIAAwADAAMABAACAAIAAwADAAMA
AwAEAAIAAgACAAIAAgACAAIAAgAEAAUABQAHAAgABwAGAAUABwAGAAYABgAHAAcABQAE
AAIA///6//X/8//y//L/8//0//X/9//3//X/9v/2//b/+P/4//n/+f/3//f/+f/7//7/
AAABAAQAAgADAAQABAABAAAAAAAAAAMABAAEAAUAAgABAP///v8BAAMABQAHAAcABgAF
AAUAAgABAP///v8BAAEAAQABAAcABQAEAAgADgAXACAAKwA1ADgAQABJAEsAQwAnAPz/
2P/B/6z/k/96/2D/VP9X/1v/X/9w/4X/kv+f/6//w//T/9r/4v/t//X/+f/6//n//P/9
//////8AAAEAAgAFAAQAAwACAAEAAgADAAQABQAEAAQAAwACAAMABAAFAAcABQAFAAUA
BQAHAAcABwAIAAgACAAIAAgABwAGAAQAAwAEAAYABwAHAAUABQAFAAUABQAFAAUABAAF
AAcACAAJAAcABwAHAAYABAAEAAQAAwAEAAQABQAFAAUABQAFAAUAAwADAAIAAgADAAQA
BQAGAAQABAAEAAQAAwADAAMABAAGAAQAAwADAAEAAgACAAEAAgACAAIAAQD////////9
//z/+f/5//n/+//7//r/+P/3//f/9//2//b/9v/2//b/9//3//f/9//1//T/9P/z//T/
9P/0//T/9P/0//T/9P/2//b/+P/4//n/+v/8//3//P/8//7///8BAAEAAQABAAEAAgAC
AAMAAwADAAMAAwACAAIAAQABAP///////wAAAwAEAAUABgAEAAQABAAEAAQABAAEAAQA
AwACAAEAAAADAAQABQAGAAQABQAFAAYABQAEAAQAAwAFAAUABQAFAAUABQAFAAUABgAH
AAcACAAIAAcABgAEAAcACAAIAAkABwAIAAgACAAIAAgACAAHAAcACAAIAAgABgAGAAYA
BgAGAAYABgAGAAYABgAGAAYABAAEAAQABAAFAAUABgAHAAUAAwAGAAYABAAEAAQABAAE
AAQABAAEAAQAAwADAAMABgAGAAUABQADAAMABAAEAAYABgAGAAcABwAHAAcABwAFAAQA
BAAEAAMAAwADAAQABAAEAAUABQAHAAcABgAGAAYABgAGAAYABAAFAAUABQAHAAgABgAG
AAYABgAIAAgACAAIAAgACQAJAAsADAALAAoACQAJAAgACAAIAAsACwAJAAgABQADAP//
+//4//b/9f/1//b/9//5//n/9//4//j/+P/6//r/+//7//v/+//9////AgAEAAUACAAH
AAcABwAGAAUABAAEAAQABQAGAAYABwAHAAcABgAGAAcABwAHAAcACgAKAAoACwAKAAkA
BwAGAAkACQAJAAkACQAHAAgACgASABsAJgAxADkAQABIAE8AUQBJACkA/v/c/8H/qP+L
/27/WP9Q/1P/V/9f/3L/if+c/6n/tf/D/9H/3v/o//P//f8BAAQABQAEAAUABwAHAAUA
BQAFAAcACAAJAAoACwAJAAkACQAJAAkACgAKAAoACQAIAAcABwAKAAsADAANAAsACwAL
AAwADAAMAAwADAAMAAwACwALAAsADAAMAAsACwALAAsACwALAAsACwAKAAoACwALAAsA
CQAJAAkACAAIAAgACAAHAAgACAAJAAkABwAHAAcABwAHAAcABgAGAAgACAAIAAgABgAG
AAYABgAHAAcABwAIAAYABAADAAMABQAGAAYABQAEAAQABAADAAEAAQABAP//AAD9//3/
/f/9//3//P/6//v/+//7//r/+v/6//r/+v/5//n/+f/5//X/9P/0//P/9P/2//j/+v/5
//j/9//2//b/9v/4//j/+v/6//v/+//5//j/+f/5//r/+//8//3//f/+//7/////////
//////7//v/9//3/////////AAD+//7//v/+//7//v/+//7//v/+//7//v/8//z//P/8
////AAABAAIAAAABAAEAAgAAAAAAAQABAAEAAQABAAEAAQABAAEAAQACAAMAAwAEAAMA
AwADAAIAAgACAAEAAQABAAIAAgACAAIAAgACAAEAAwAEAAQABAACAAIAAgACAAIAAgAC
AAIAAgACAAIAAgAAAAAAAAAAAAAA////////AAD//wMABAACAAIAAgACAAIAAgACAAIA
AgABAAEAAQACAAIAAQABAAEAAQACAAIAAgACAAIAAwAFAAUABQAFAAQAAgABAAAAAQAB
AAEAAgADAAQABgAHAAQAAwABAAAAAgACAAIAAgD8/wEAAwAEAAMAAgABAAAA/v/+//7/
/v8AAAEAAQADAAcABwAHAAcABQAEAAQABAAHAAcABQAEAAUAAwD///v/+v/4//f/9//0
//P/8//x//T/+P/7//7//f/8//z/+//5//n/+//9//7//v/9//7/AgAFAAgACgAHAAQA
AgAAAAMABgAIAAsADQANAAwADAALAAsACwALAA8AEAARABMAEQARABAAEAAQAA8ADgAN
ABUAHQAYAA4AFgAnACYAIwAzAEIASgBRAFcAVwBFACIA+P/X/8b/sf+M/3D/aP9n/1//
Yf90/4v/nv+t/7f/v//N/9r/5v/1//3//f8CAAkACAAJAAsACwAIAAcABgAHAAcABwAH
AAcABQADAAEA//8CAAYACQAMAAoACgAKAAsADAANAA4ADwAPAA8ADwAQAAwACgAIAAYA
CQAKAAoACwALAAwADAALAAkABwAFAAMABAAFAAYABgADAAMAAgABAAMABQAHAAgABQAE
AAMAAQAAAAAAAQABAP//////////AQABAAAAAAAAAAAAAAAAAAAAAAAAAAAA/f/9//3/
/v/8//r/+f/5//n/+v/6//n/+P/4//j/9//3//f/9//1//b/8//z//P/9f/1//T/8v/x
//H/8f/w//L/8v/y//L/8P/v/+7/7f/v//D/8v/z//D/8P/w//D/8P/w//D/8P/u/+7/
8P/w//L/8v/z//P/9P/0//b/9//4//n/+v/7//n/+v/6//v//f/9//3//f/+//7//f/9
//v/+//7//z//P/8//z//P/8//z//P/8//r/+v/6//r//f/+////AAAAAAAAAAAAAP7/
/////wAAAAAAAAEAAQD///////////3//f/9//3/+//7//r/+v/9//3//f/8//r/+v/5
//n/+f/6//r/+v/6//r/+v/5//f/+P/4//j/+P/4//j/+P/4//j/+P/4//r/+v/6//r/
/P/8//z//P/6//n/+f/5//n/9//6//r//P/8//z//P/8//z//P/8//r/+f/5//n/+v/6
//n/+f/7//v//P/8//r/+v/6//v/+//7//v/+//9//z//P/8//n/+f/5//r/+//8//7/
///9//v//P/+//7//v/+//7//v/+//7//P/9//3///8DAAMAAwADAAMAAgACAAIABQAF
AAMAAgADAAEA/f/5//X/8v/w/+//8v/z//X/9f/1//b/9v/2//T/9P/1//X/9f/1//f/
+f/5//r/+v/8//3///8BAAIA///+//7//v8BAAIAAgADAAMAAwACAAIAAQABAAEAAQAA
AAAAAAABAAIAAwADAAQABQAFAAUABQAFAAUABgAGAAYACwAUAB0AJwAwADQANwA9AEMA
PwAmAPz/1/++/63/mP9+/2z/af9t/2X/Yv9z/4b/lf+l/7f/x//W/97/6f/x//X/+v/7
//7///8BAAEAAQABAAEAAwAFAAUABQAFAAUABQAFAAUABQAGAAYABgAGAAYABgAHAAcA
BwAHAAcACQAJAAkACgAJAAgABwAGAAgACAAHAAcABwAIAAgABwAHAAcABwAHAAcABwAH
AAYABAAFAAUABQAHAAcABwAGAAYABgAGAAUABAAEAAUABQAFAAUABQAFAAUABQAEAAQA
BgAGAAYABgAEAAQABAAEAAEAAQABAAIAAwACAAIAAwABAAIAAgABAAIAAgACAAEA////
/////f/9//v//P/9//3//f/8//r/9//3//f/9v/4//j/+P/4//X/9f/1//X/9P/0//X/
9f/2//b/9v/2//T/9P/0//T/9f/2//n/+v/4//j/+f/5//j/+P/6//v//f///wEAAwAC
AAIAAQABAAMAAwADAAMABAAEAAMAAwAFAAUABQAGAAUABAADAAIABAAEAAQABAAGAAYA
BgAGAAYABgAGAAYABgAGAAYABgAGAAcABwAIAAgACAAJAAkABwAHAAcABwAHAAcABwAH
AAcABwAGAAYABwAHAAcABgAGAAYABQAFAAUABgAGAAYABgAGAAYABQAFAAYABgAGAAgA
CAAIAAgABgAGAAYABgAIAAgACAAIAAgACAAIAAgACAAHAAcABwAHAAUACAAIAAYABgAG
AAYABgAGAAYABgAIAAcABwAHAAYABgAFAAUABQAFAAYABgAEAAQABAAFAAcABwAHAAcA
CQAIAAgACAAFAAUABQAGAAYABgAHAAcABwAJAAoACQAIAAcABgAIAAgACAAIAAgACQAJ
AAsADQANAA0ADQANAAwADAAMAA0ADQALAAoACQAHAAMA///6//j/9//3//r/+//9//3/
/f/+//7//v/+//7///////////8BAAMAAwAEAAQABgAGAAcACAAIAAcABgAGAAYACQAK
AAoACwAJAAkACAAIAAkACQAJAAkACAAIAAgACQALAAsACgAKAAsACwALAAsACwANAAwA
DgAUAB0AJgAvADkAPgBEAEsATwBHACsAAgDi/83/uP+f/4b/dP9w/3H/bf9r/3r/i/+a
/6n/vf/R/93/5v/u//X/+////wAAAwAGAAcACQAJAAkACQAJAAsADQANAA0ADQANAA0A
DQANAAsADAAMAAwADAAMAAwADQALAAsACwALAA0ADQANAA4ADAAMAAwADAALAAoACAAH
AAkADAAOAA8ADQANAA0ADQANAA0ADQAMAAwADQANAA0ACwALAAsACgALAAwADQANAAoA
CgALAAsACwALAAsACwAJAAkACAAIAAgACAAIAAgACgAKAAoACgAJAAkACQAKAAoACAAH
AAcABwAIAAgABwAEAAQABAADAAMAAwADAAEAAAD9//3//f///////v/8//v/+//7//r/
+P/4//j/+P/4//n/+v/7//n/+P/4//f/+P/4//j/+P/2//b/9v/2//j/+P/6//r/+//8
//7///////7///////////////////8AAAAAAQACAAMABAAFAAQABAADAAMAAwADAAMA
BAAGAAYABgAGAAQABAAEAAQABgAGAAYABgAGAAYABgAGAAYABgAGAAYABAAFAAUABgAG
AAYABwAHAAcABwAHAAcABQAFAAUABQAFAAUABAAEAAUABQAFAAQABAAEAAMAAwADAAQA
BAAEAAYABgAGAAUABAAEAAMAAgAEAAQABAAEAAQABAAEAAQAAgACAAIAAgADAAQABQAG
AAQAAwADAAMAAwABAAQABAAGAAYABgAGAAQABAAEAAQABgAFAAUABQAGAAYABQAFAAUA
BQAGAAYABgAGAAYABwAHAAcABwAHAAkACAAIAAgABQAFAAUABgAGAAYABwAHAAkABwAG
AAYABgAGAAYABgAGAAcACAAJAAoACAAJAAkACwANAA0ADQANAA0ADAAMAAwADwAPAA0A
DAAIAAUAAAD7//v/+v/6//v/+v/7//3//f///wAAAAAAAAAAAAABAAEAAwADAAUABwAI
AAgABwAIAAYABwAIAAgACQAIAAgACAAHAAgACAAJAAsACwAKAAoACwALAAsACwAOAA4A
DgAPAA0ADQAMAAwACwALAAsACwALAA0ADgAQABIAGwAkADEAOwBAAEoAUwBVAE8ANQAI
AOD/x/+s/4v/cP9a/07/Uf9X/13/bv+D/5T/pf+3/8f/2//m/+z/9f/9/wMABgAHAAYA
BwAJAAkACQAJAAkACwANAA0ADQANAAsACwALAAsACwAMAAwADAAOAA4ADgAPAA8ADwAP
AA8ADQANAA0ADgAQABAAEAAQAA4ADgANAA0ADQAOAA4ADQALAAsACwALAA0ADQANAAwA
DAANAA0ADQANAA0ADQAMAAwADAAMAAsADAAMAA0ADQALAAsACwALAAsACwAKAAoACgAK
AAoACgAMAAwADAAMAAkACQAJAAoACAAGAAUABQAGAAgACQAJAAgACAAIAAcABQAFAAUA
AwACAP///////wIAAwADAAIAAQABAAEAAAD+//7//v/+//3//f/9//3//P/8//3//f/+
//7//v/+//z//P/8//z/+v/6//z//P/+//7//////wAAAAACAAMAAQABAAEAAQABAAIA
AgADAAMAAwADAAMAAgACAAEAAQABAAEAAQACAAIAAgACAAIAAAAAAAAAAAACAAIAAgAC
AAIAAgACAAIAAgACAAIAAgADAAUABgAIAAcABgAGAAUABQAFAAUABQAHAAcABwAHAAUA
BQAEAAQABgAHAAgACAAIAAgABwAHAAUABgAGAAYABgAGAAYABQAFAAYABgAGAAYABgAG
AAYABAAEAAQABAAEAAQABAAEAAYABgAGAAYABAADAAMAAwADAAEABAAEAAQABAAEAAQA
BAAEAAQABAACAAEAAQABAAMABAAEAAUABQAFAAYABgAEAAQABAAFAAMAAwADAAMABQAE
AAQABAABAAEAAQACAAQABAAFAAUABQAFAAQABAAEAAQABAAEAAQABQAFAAUAAQABAAEA
AAACAAIAAgACAAQABAAEAAQABAAFAAUABwAHAAcABwAHAAcABgAGAAYABQAFAAMAAgAE
AAMAAAD9//n/9v/0//P/8v/z//X/9f/3//j/+P/4//j/+P/5//n/+f/5//v//f8BAAIA
AgAEAAIAAwAEAAQAAwACAAIAAgAFAAYABgAHAAcABwAGAAYABwAHAAcABwAGAAYABgAH
AAkACQAIAAgACQAJAAkACQALAAkACgAKAAoADwAaACMALQA2AD4ARQBLAE0AQQAgAPL/
z/+6/6X/jP9w/1z/W/9f/1//Zv95/47/n/+x/7//z//c/+b/7f/z//n/AAADAAQABQAH
AAcABwAHAAcACQAJAAkACQAJAAkACQAJAAkACQAKAAoACgAIAAgACAAJAAoACwAMAA0A
DQANAA0ADgAMAAwADAAMAAwADAALAAsADQAOAA4ADQALAAsACwALAA0ADQANAAwACgAL
AAsACwANAA0ADQAMAAoACgAKAAkACAAIAAkACQAKAAsADAANAAwACwAJAAgACgAKAAoA
CgAIAAgACAAIAAkACQAJAAoACAAGAAUABQAFAAYABgAFAAQABAAEAAMAAQABAAEA//8A
AP//AQADAAMAAwACAAAA/f/9//3//P/6//r/+v/6//v/+//7//v/+P/4//n/+f/6//r/
+v/6//r/+v/6//r//P/8//7//v/+//7///////7//v8AAAEAAwADAAMAAwABAAIAAgAD
AAMAAwADAAMABAAEAAMAAwAFAAUABQAGAAYABgAGAAYABAAEAAQABAADAAIAAQAAAAIA
BAAGAAgABwAGAAUABAAEAAUABQAGAAQABAAFAAUABwAHAAcABwAFAAUABQAFAAcABwAG
AAYACQAJAAkACAAHAAYABAADAAUABgAGAAYABgAGAAYABQAFAAYABgAGAAQABAAEAAQA
BgAGAAYABgAGAAYABgAGAAYABgAGAAYABgAFAAUABQAFAAMABgAGAAQABAAEAAQABgAG
AAYABgAGAAUABQAFAAQABAADAAMABAAFAAcACAAHAAYABQAFAAcABwAHAAcABwAGAAYA
BgADAAMAAwAEAAQABAAFAAUABwAFAAIAAgADAAQABQAGAAYABgAGAAYABgAHAAcACQAL
AAsACwALAAoACAAHAAYABwAHAAUABAAFAAMA///7//j/9v/1//X/9v/3//n/+f/5//r/
+v/6//r/+v/7//v/+//7//3//////wAAAAACAAIAAwAEAAQABQAEAAQABAADAAQABAAF
AAcABwAGAAYABQAFAAUABQAIAAgACAAJAAcABwAGAAYABwAHAAcABwAHAAkACgAOABIA
GwAkACsAMwA8AEIASQBPAEkALQAEAOT/z/+8/6f/iv9y/2z/bf9n/2P/cv+F/5j/pf+3
/8n/2f/g/+j/7f/z//n/AgAFAAUABQAGAAUABwAHAAcACQAHAAcABwAHAAkACQAJAAkA
CQAKAAoACgAKAAoACgALAAoACQAIAAcACQAJAAkACgAKAAoACgAKAAoACgAJAAkACQAK
AAoACQAHAAcABwAHAAkACQAJAAgABgAHAAcABwAIAAkACgAKAAoACgAKAAkABgAGAAcA
BwAHAAcABwAHAAUABQAEAAQABAAEAAQABAAEAAQABAAEAAMAAwADAAQABgAEAAMAAwAC
AAIAAQD///7//v/+//3//f/9//3/+//8//n/+f/5//n/+f/4//b/9//3//f/9v/0//T/
9P/0//P/8//z//P/8v/y//P/8//y//L/8v/y//L/8v/y//L/8v/y//T/9P/2//b/9//3
//j/+P/6//v//f/9//3//f/9//7//v//////////////AAAAAP/////9//3//f/+/wAA
AAAAAAAA/v/+//7//v8AAAAAAAAAAAAAAAAAAAAA/v/+//7//v8AAAEAAQACAAQABAAF
AAUAAwADAAMAAwACAAEAAAD//wAAAQABAAIAAwADAAMAAgAAAAAA/////wEAAgACAAIA
AgACAAIAAQAAAAAA///+/wAAAAAAAAAAAAAAAAAAAAAAAAAAAAAAAAIAAgACAAIA///9
//z/+//+//3/AQACAAAAAAAAAAAAAAAAAAAAAAACAAEAAQABAAAAAAD//////////wAA
AAACAAIAAgADAAEAAQABAAEAAwACAAIAAgABAAEAAQACAAAAAAABAAEAAQABAAAAAAAA
AAAAAAAAAAAAAQABAAEAAQABAP7///8AAAEAAgACAAIAAgACAAIAAwADAAUACQAJAAkA
CQAIAAYABQAEAAYABwAGAAYAAwABAP3/+f/0//L/8f/x//T/9f/3//f/9//4//j/+P/2
//b/9//3//n/+f/7//3///8AAAAAAgACAAMABAAEAAMAAgACAAIAAwAEAAQABQADAAMA
AgACAAQABQAGAAcACAAIAAgACQAHAAcABgAGAAcABwAHAAcACQAJAAgACgAOABcAIgAt
ADcAPgBGAEsATQBDACEA9P/S/73/pv+L/27/Vv9Q/1f/W/9h/3L/if+a/6n/uf/H/9f/
4v/o//H/9//7//z//f///wEABAAFAAcABwAHAAkABwAHAAcABwAJAAkACQAJAAkACgAK
AAoACAAIAAgACQAJAAkACQAJAAkACQAJAAoACgAKAAoACgAMAAwACwALAAkACgAKAAkA
CwALAAsACwAJAAkACQAIAAYABwAHAAcABwAHAAcABgAHAAgACQAJAAYABgAHAAcACQAJ
AAkACQAIAAcABQAEAAYABgAGAAYABgAGAAYABgAFAAUABQAGAAgABgAFAAUABAAEAAMA
AQACAAIAAgABAAEAAQABAP//AAD9//3//f/9//3//P/6//r/+//8//z//P/8//z//P/5
//n/+f/5//j/+P/5//n/9v/2//b/9v/2//b/9v/2//j/+P/6//r/+P/4//n/+f/4//j/
+v/7//v/+//7//v/+//8//z//f////////////7//v/9//3//f/9//3//v/+//7//v/+
//7//v/+//7//v/+//7//v/+//7//v/+//7//v/+//7//v//////AAD+//7//////wAA
AQACAAMAAwADAAMAAwADAAMAAgACAAMAAwADAAIAAgACAAEAAQADAAQABAAEAAIAAgAC
AAEAAwAEAAQABAAEAAQABAAEAAIAAgACAAIAAgACAAIAAgAEAAQABAAEAAQAAwADAAMA
BQADAAYABgAEAAQABAAEAAYABgAGAAYABAADAAMAAwACAAIAAQABAAIAAwAFAAYABAAE
AAQABQAFAAUABQAFAAUABAAEAAQAAwADAAMABAAEAAQABQAFAAMAAwACAAIABAAEAAQA
BAAEAAMABAAEAAQABAAEAAQABAAEAAQAAgADAAMABQAJAAkACQAJAAkACAAIAAgACQAJ
AAcABgAIAAcABAABAP7//P/7//v/+f/5//r/+f/7//z//P/8//r/+v/7//v/+f/5//v/
/f///wAAAAACAAQABQAGAAYABwAGAAYABgAFAAYABgAHAAcABwAGAAYABQAFAAUABQAI
AAgACAAJAAoACwALAAwACwALAAsACwAJAAkACgAKAA4AEwAaACMALQA0ADwAQwBJAEsA
QwAmAPr/2f/C/63/lP96/2j/Z/9p/2X/av99/47/nf+v/8H/0//g/+j/7//1//v/AAAD
AAQABQAHAAcABwAHAAcACQAJAAkACQAJAAsACwALAAsACQAKAAoACgAMAAwADAANAAsA
CwALAAsADAANAA4AEAAOAA4ADgAOAA4ADgANAA0ADQAOAA4ADQALAAsACwALAAwADQAO
AA4ADQANAAwACwALAAsACwAKAAsADAANAA0ADAAMAA0ADQALAAsACwALAA0ADQAMAAwA
CwAKAAkACAAJAAoACwAMAAkACQAJAAoACgAIAAcABwAHAAgACAAHAAYABgAGAAUAAwAD
AAMAAQACAP///////wMAAwACAAAA/f/9//3//P/8//z//P/8//3//f/9//3/+v/6//v/
+//4//j/+P/4//r/+v/6//r/+P/4//r/+v/6//r/+//7//z//P/+//////////////8B
AAIAAgADAAMAAwADAAMABQAGAAYABwAGAAUABAAEAAYABgAGAAYABAAEAAQABAAEAAQA
BAAEAAQABAAEAAQAAgACAAIAAgADAAUABgAIAAgACAAJAAkACQAJAAkACQAHAAcABwAH
AAcABwAGAAYACQAJAAkACAAIAAgABwAHAAYABgAFAAQABwAIAAkACQAIAAgABwAGAAQA
BgAIAA==
         </WaveFormData>
      </LeadData>
      <LeadData>
         <LeadByteCountTotal>10000</LeadByteCountTotal>
         <LeadTimeOffset>0</LeadTimeOffset>
         <LeadSampleCountTotal>5000</LeadSampleCountTotal>
         <LeadAmplitudeUnitsPerBit>4.88</LeadAmplitudeUnitsPerBit>
         <LeadAmplitudeUnits>¦ÌV</LeadAmplitudeUnits>
         <LeadHighLimit>2147483647</LeadHighLimit>
         <LeadLowLimit>268435456</LeadLowLimit>
         <LeadID>V2</LeadID>
         <LeadOffsetFirstSample>0</LeadOffsetFirstSample>
         <FirstSampleBaseline>0</FirstSampleBaseline>
         <LeadSampleSize>2</LeadSampleSize>
         <LeadOff>FALSE</LeadOff>
         <BaselineSway>FALSE</BaselineSway>
         <ExcessiveACNoise>FALSE</ExcessiveACNoise>
         <MuscleNoise>TRUE</MuscleNoise>
         <LeadDataCRC32>2276523540</LeadDataCRC32>
         <WaveFormData>
/P/9////AQACAAEA///+////AAABAAIAAgACAAEA////////AAAAAAAA///+//7/////
//7//v/7//v/+//7//v/+//7//v//P/9//7////+//3//f/8//3///8AAAEA///+//3/
/P/8//z//P/8////AAAFAA4AHAAyAE0AaQCAAI4AkACCAGoAUQA8ACAA///c/7v/nP+A
/3T/aP9S/0b/Uf9q/4b/mv+r/77/y//T/93/6f/z//r/+//7//v//v/+/////////wEA
AQAAAP///v///////////wEAAQABAAIAAgADAAMAAwAEAAQABQAFAAMAAwADAAQABQAG
AAcACAAHAAcABwAHAAYABgAGAAUABwAHAAcABwAGAAcABwAHAAkACQAJAAoACwALAAsA
CwAJAAkACgAKAAoACgALAAsADQANAA0ADwARABEAEQARABAAEAAPAA8AEQASABMAEwAT
ABMAFQAVABUAFQAVABYAGAAZABsAGwAYABgAGgAaABwAHAAcABwAHAAcABwAHAAdAB4A
HgAeACAAIAAeAB4AHgAeAB4AHQAaABkAGQAZABkAGAAYABcAFgAUABIAEAAQABAAEAAQ
ABAADwAOAA4ADAAMAAwACgAIAAgACAAHAAYAAwACAAAAAwAEAAUABgAEAAEAAAD/////
///9//3//v/+//7//v/9//3//P/8//7//v/+//7//P/8//z//P/8//z//P/8//z//P/8
//z//P/8//3//f///wAAAAAAAP///v/9//z//f/+////AAAAAAEAAQABAP//AAAAAAAA
AQABAAEAAQABAAEAAgACAAEAAQAAAP//AAABAAIAAgAAAAEAAQABAP//AAABAAEAAgAC
AAIAAgAAAAAAAAAAAAEAAQABAAEA/v/+////AAACAAIAAQABAP7//v/////////+//7/
/v///////v/+//7//v/+//7//P/8//z//P/+//7//v/+//v/+v/6//n/+v/7//z//f/8
//z//P/8//7//v/9//3//v/+//z//P/5//z//v/8//r//P/8//z//P/7//v//P/8//7/
/v///wEAAQABAAEAAQACAAIAAgAEAAMABAAEAAQABAADAP//+//1//T/9P/1//j/+//+
/////P/8//z//P/6//r/+v/6//v/+f/5//n//P/8//z/+//4//j/+f/5//r/+v/5//n/
9//3//f/9//3//f/9//3//n/+f/5//n/+P/4//j/+f/5//n/+P/4//b/9v/2//b/+P/2
//f/+v///woAFgAqAEcAZQB6AIgAjACCAGgATQA2ABoAAQDs/8n/ov+K/4D/bv9O/zz/
Sf9g/3b/kv+v/8T/zf/T/93/5//t//L/9f/1//X/+P/4//f/9//3//n/+v/6//r/+v/7
//v/+//7//v/+//7//z//v/////////+//7//////////////wAAAgACAAIAAgABAAEA
AQABAAAAAAAAAP//AgADAAQABQAFAAUABAADAAMAAwADAAQABgAHAAgACQAGAAUABQAE
AAcACAAKAAsACgAJAAgACQALAAsACwALAAkACgAKAAsACwAMAA0ADQANAA0ADwAPABEA
EQARABIAEQARABIAEQAQABAAEgASABQAFAAUABQAFgAWABYAFgAWABYAFQAUABQAFAAS
ABIAEAAQABAADwAOAA0ADQANAA0ADAAMAAsACQAIAAcABgAHAAYABQAEAAQAAwACAAIA
AgACAAIAAAACAAIAAgABAP///f/9//z//v/+//7//v/9//v/+//7//v/+//5//n/+f/6
//v//P/8//v/+f/4//j/+P/4//j/+v/6//r/+v/4//j/+P/4//j/+P/4//j/+P/4//n/
+f/7//z//P/8//z//P/8//z//P/8//z//P/6//v/+//7//n/+v/6//r/+f/5//n/+f/6
//v//f/+//z//f/9//3//f/9//3//P/6//v/+//7//3//v///////v/+//7//v/8//z/
/P/8//3//f/9//3/+//6//r/+v/9//7//v////z//P/9//3//f/8//z//P/9//3//P/8
//z//P/8//z//v/+//7//v/9//z/+//6//z//P/9//3//f/9//3//f/8//z//P/8//7/
/v/+//z//P/8//z/+//7//z//P/9//7/AAADAAIAAQAAAP//AQACAAMABgAHAAgACAAI
AAYAAwD9//f/9v/2//f/+f/7//3///////z//P/8//z//P/8//z//P/7//n/+f/5//z/
/P/8//v/+P/4//n/+f/4//j/9//3//n/+f/5//n/9v/1//T/8//2//f/+P/5//j/+P/4
//n/+P/3//X/9P/0//T/9P/0//z/+v/1//j/AQAOACAAOABRAGkAfACIAIQAcgBYAEMA
MAAWAP3/5P+//5j/gP94/2b/TP9G/1f/bv+G/5z/sf/A/8n/0f/d/+f/7f/w/+//8P/v
//H/8P/x//H/8f/z//T/9P/0//T/9//3//f/9//1//X/9f/2//f/+f/6//v/+//6//r/
+f/7//v/+//8//z//P/8//z//P/7//r/+f/7//z//f/9//3//f/9//3//P/9//3//f//
//////8AAP///////////f/9//7//v8AAAAAAQABAAMAAwADAAUABAADAAIAAQACAAQA
BQAHAAUABgAHAAcACQAJAAsACwALAAsACwAMAAoACwANAA0ADAAMAA4ADgAOAA4ADgAO
AA4ADgAOAA4ADwAQABAAEAAQABAADgAOAAwADAAMAAsACwALAAwADQAKAAgABwAFAAcA
BgAFAAQAAQAAAP///v8AAP///v/+/wAAAAAAAP7//v/+//7//f////3//f/8//z//P/8
//z/+//5//n/+f/5//n/9//3//T/9P/0//T/9v/3//f/+P/6//r/+v/6//j/+P/4//j/
9//2//X/9P/3//j/+f/6//j/+P/5//n/+P/4//f/9v/3//j/+f/6//j/+P/4//j/+v/7
//v/+//6//r/+f/4//r/+//8//3/+//7//z//P/6//v/+//7//3//f/9//z//P/9//3/
/f/9//7///////7//v/+//7//P/8//z//P/8//3//v////7//v///wAA/v/+//3//f/8
//z//f/9//3//P/8//z//v//////AAD///7//f/8//3//v///wAAAAAAAAAAAAD+//7/
//////3//f/9//3//P/8//z//P/9//7//v////7//v/8//z//f/+//7//v/+//7//v/+
//7//v//////AAAAAAIAAgADAAUABgAFAAQAAwACAAIAAgAEAAcACAAIAAgABwAFAAAA
+//5//j/+P/5//v//f///////P/8//z//P/+//7//v/+//3/+//7//v//f/+///////8
//z//f/9//z//P/7//v/+f/5//n/+f/5//n/+f/5//v/+//7//v//P/8//z//f/7//v/
+v/6//z//P/8//z/+v/6//v//v8FABIAJgA8AFcAcwCIAI4AiAB2AF4ASQA2ABYA8//Q
/63/jP92/27/Xv9I/0j/X/96/47/nP+t/7z/x//T/+H/7//1//j/+f/6//n/+//6//n/
+f/5//v//v/+//7//v/9//3//f/9/////////wAA//////7//f///wAAAgADAAEAAQAB
AAIAAgACAAIAAgADAAMAAwADAAQABAAEAAMABQAFAAUABQAEAAUABQAFAAUABQAFAAYA
BQAFAAUABQAFAAUABgAGAAgACAAJAAkABwAHAAcACQALAAsACwALAA0ADgAOAA8ADgAO
AA4ADQAOAA8AEgATABEAEQARABIAEgATABUAFQAWABYAGAAYABgAGAAYABgAGAAYABgA
GAAXABgAGAAYABoAGgAYABgAFgAWABYAFQAWABUAFQAVABEAEAAQAA8AEAAQABAAEAAO
AAwACgAIAAoACQAIAAgABgAGAAYABAABAAAA///9/////f/9//z//v/+//7//v/9//v/
+//7//n/+f/3//f/+P/4//j/+P/5//n/+P/4//b/9v/2//b/+P/4//j/+P/3//b/9f/0
//f/+P/5//r/+v/6//v/+//5//r/+v/6//r/+v/6//r/+P/4//j/+P/6//v/+//7//n/
+v/6//r/+//7//v/+//7//v//P/8//z//f/9//3//////////v/8//3//f/9//3//v//
/////v/+//7//v/8//z//P/8//v/+//7//v/+//8//7/AAD+//7//f/9//z//P/9//3/
/f/8//z//P/9//3//P/8//7//v/+//7//f/8//v/+v/8//z//P/8//v/+v/6//n/+P/5
//r/+//9//7///8AAP3//P/6//n/+v/6//j/+P/5//z/+v/8//v/+v/5//j/9//3//j/
+P/6//r/+//9/wEAAQABAAEA/v/+//7/AAABAAIAAgACAAMAAwAAAP3/+f/4//j/+f/5
//n/+f/3//j/+v/8//7///8AAAEAAgD///3//f/9//z//P/8//v/+//8//7////6//j/
9f/z//T/9f/2//f/9//3//f/9//1//X/9f/1//n//P///wMAAQABAAAAAAD+//7//v/+
/wgADgALAAAABwAYABwAJABDAGkAhACWAJwAkAB4AF8ASgAwABMA9v/N/6T/kP+A/2r/
Uv9M/1n/cP+I/5j/pf+4/8f/z//f/+3/7//0//3//v/9/////v/6//n/+P/5//v//P/9
//7/+//5//f/9f/6//3/AAAEAAMAAwACAAEABAAEAAUABQADAAMAAwAEAAMAAgABAAAA
AwADAAMAAwAFAAYABwAHAAUAAwABAP//AQADAAQABQAEAAMAAgACAAYABwAIAAkABwAF
AAQAAgAAAAAAAQABAAMAAwADAAUABgAHAAgACQAHAAgACAAJAAkACgALAAsACQAJAAsA
CwALAAsACwAMAAoACwANAA0ADAAMAA4ADgAQABAAEAAQABAAEAAQABAAEwAUABQAFAAS
ABIAEAAQABAAEAAQAA8ADAALAAsACwAMAAwADQANAAwACgAIAAYABwAGAAUABAAEAAMA
AgACAAAAAAAAAP7//P/8//z/+//+//3//v/+//z//P/8//z/+//5//n/+f/5//n/9//3
//b/9v/2//b/9//3//b/9v/2//b/9v/2//T/9P/0//T/9//4//n/+v/6//r/+v/6//n/
+P/4//f/9//4//j/+P/4//j/+P/4//f/9v/1//T/8v/z//P/8//z//T/9P/0//P/8//z
//P/8//z//T/9P/y//P/8//z//P/8//z//L/8v/z//P/8//z//T/9f/1//b/9v/2//b/
+P/4//j/+P/2//X/9P/z//T/9P/1//b/9v/2//X/9f/0//T/9f/1//X/9P/0//T/8//z
//L/8v/0//T/9P/0//T/9P/0//T/9P/0//T/9P/0//T/9f/1//P/8//z//P/9f/2//f/
+P/0//L/8v/z//T/9f/2//X/9f/2//b/9v/2//f/+f/9//3//f/9//z//P/8//7///8A
AAAAAAACAAEA/f/5//P/8v/y//P/9//5//v/+//4//j/+P/4//j/+P/4//j/9//1//X/
9f/0//T/9P/z//T/9P/1//X/8v/y//H/8f/z//P/8//z//X/9f/1//X/9P/z//L/8f/y
//L/8v/z//X/9f/0//T/9P/0//T/9P/2//b/9f/0//X//P8KABwAMwBRAGoAfgCOAI4A
egBdAEAAKAANAPb/3/+2/47/fP9y/1b/NP8z/0j/YP96/5n/sv+//8X/0f/d/+X/6v/v
//H/8f/0//T/8//z//P/9f/2//b/9v/2//f/9//3//f/+f/5//n/+v/6//v/+//7//r/
+v/7//v//P/9//7/AAD///7//f/8////////////AAAAAAAA/////////////wAAAQAB
AAEAAQABAAEAAgABAAEAAQABAAMAAwAEAAQABAAEAAUABQAFAAUABQAHAAcABwAHAAcA
CQAKAAoACwAJAAoACwALAAkACQALAAsADAANAA4AEAAOAA8AEQARABAAEAASABIAFAAU
ABQAFAAUABQAFAAUABUAFgAWABYAFAAUABIAEgAUABQAFAATABAADwAPAA8ADQAMAAwA
CwANAAwACwAKAAcABgAFAAQABQAFAAUABgAFAAQAAwAAAAAAAAAAAP//AQABAAMABAAB
AAAA///+//7//f/+//////////3//f/6//r/+v/6//n/+f/4//j/+P/4//j/+P/6//r/
+v/6//z//P/8//z/+v/6//r/+v/8//z//f/9//3//v/+//7//P/8//z//P/+//7//v/+
//z//f/9//3///8AAAAAAAD///////////3//f/+//7/AAABAAEAAQD////////+/wAA
AQABAAEA//8AAAEAAQACAAIAAgACAAAAAAAAAAAA/////////////wAAAgAEAAIAAgAB
AAEA/v/+//////8BAAAAAAAAAP/////+//7//v/+//7//v/+//7//v/+//7//v/+//7/
/v/+///////9//3//f/9//z//P/8//z//v8AAP7//f/8//v/+v/9//3//v/+/wAAAAAB
AAMABAADAAIAAQACAAIAAgAEAAUABgAGAAYACAAHAAMA///6//j/9//3//v//f//////
/v/+//7//v/8//z//P/8//z/+//8//3//f/8//v/+f/4//j/+f/5//j/+P/3//f/+P/5
//r/+//5//n/+f/5//n/+f/5//n/+P/4//j/+f/5//n/+P/4//j/+P/4//j/+P/6//v/
/v8DABIAIgA6AFUAbwCAAIoAhgByAFYAQQAuABYAAQDo/7//nP+K/4L/aP9I/0T/V/9s
/4T/pP+9/8r/0f/b/+P/6f/v//L/8//1//X/+P/4//f/9//3//n/+v/6//r/+v/9//3/
/f/9//v/+//7//z//v/////////+//7//////wEAAQABAAIAAAAAAAAAAAAAAP///v/9
/wAAAgAEAAUAAwADAAMAAwACAAMAAwADAAQABQAGAAgACAAHAAYABQAHAAcACAAIAAgA
CAAJAAkACQAJAAkACwAJAAkACQAJAAkACgAKAAsADQAOAA8ADwAPAA8AEQARABEAEQAR
ABIAEAARABMAEwASABIAFAAUABYAFgAWABYAFAAUABQAFAAVABYAFgAWABQAFAASABIA
EAAQABAADwARABEAEgATABAADgANAAsACwAKAAkACAAJAAgABwAGAAYABQAEAAQABgAG
AAYABAAEAAQABAADAAMAAQABAAAAAAAAAAAAAAAAAP//AAABAP/////9//3//v/+//7/
/v/9//3//P/8//z//P/8//z//P/8//z//P/+//7//v/+//7//v/+//7//v/+///////9
//7//v/+//7//v/+//7//v/+//7//v/8//3//f/9//3//v/+//7/////////////////
AAAAAAAAAQABAAEA/////////v8AAAEAAQABAP//AAABAAEAAAAAAAAAAAACAAIAAgAC
AAEAAQABAAEAAAAAAAEAAgAEAAQAAwADAAEAAAAAAP/////+//7//v///////v/+/wAA
AAAAAAAAAAAAAAAAAAAAAAAAAAAAAAAAAAABAAEA//////////8AAAAAAAAAAAAA/v/9
//3//P/+//7//v/+/wEAAQACAAIAAAAAAAEAAwAFAAUABQAFAAQABAAEAAYABwAIAAgA
CAAHAAUAAAD7//j/+P/5//v//f///wEAAQAAAAAAAAAAAAAAAAAAAAAAAAD//wAAAQD/
//7//f/7//r/+v/7//v//P/8//v/+//5//n/+f/5//v/+//7//v/+//7//v/+//8//z/
/P/9//3//f/8//z//P/8//z//P/8//z//f/+/wMADAAeADgAUQBrAIQAjgCIAHoAZgBP
ADgAHAD1/9D/sf+S/3j/bv9k/07/Rv9X/3D/iP+a/63/wP/N/9P/3//r//P/9v/3//f/
9//6//r/+f/5//n/+//+//7//v/+//3//f/9//3//f/9//3//v///wEAAgADAAMAAgAC
AAEAAQABAAEAAgAEAAQABAAEAAUABQAFAAUABAAEAAQAAwADAAMAAwADAAUABwAIAAkA
BwAHAAcACAAHAAcABwAHAAkACQAKAAoACgAKAAsACwALAAsACwANAA0ADQANAA0ADwAQ
ABAAEQARABIAEwATABEAEQATABMAFQAVABUAFgAYABkAGwAbABwAHAAeAB4AHgAeAB4A
HgAdABwAGwAaAB4AIAAhACIAIgAiACAAIAAeAB4AHgAdABwAGwAbABsAGwAaABoAGQAb
ABoAGQAYABUAFAATABIAEAAPAA4ADgAOAA4ADgAMAAsACgAJAAcABwAFAAUABAACAAIA
AgACAAEA//////////////3//f/8//z//P/8//3//f/8//z/+v/6//r/+v/6//r/+v/6
//z//P/8//z/+v/6//r/+v/7//z//v////7//v/9//z//v/+//7//v8AAAAAAAAAAP3/
/f/8//v//P/+////AAABAAEAAQABAP////8AAAAAAAABAAEAAQABAAEAAQAAAAIAAwAD
AAMAAQACAAMAAwAAAAAAAAAAAAIAAgACAAIA///////////+//7///8AAAAAAAD/////
/v/+//////////7//v/+/wEAAQAAAAAA/v/+//7//v/+//7//v/+//7//v/+//7//v/+
///////7//v/+//7//z//P/8//z//v/+//3//f/8//z/+v/6//3//v/+//7//P/6//r/
/P/8//z//P/8//3//f/+//7//v/+////AQABAAEAAQABAAIAAgACAAQABAAEAAMAAgAF
AAUAAgD///n/+P/4//n/+f/7//3//f/+//7//v/+//z//P/8//z/+//5//n/+f/6//r/
+v/5//j/+P/5//n/+P/4//f/9//5//n/+f/5//n/+f/5//n/9//3//f/9//6//r/+v/7
//v/+//6//r/+v/6//r/+v/8//r/+//6//v/AgAQACQAOwBXAHIAiACUAIwAdABXAEAA
KAAJAOr/zf+m/4T/dv9u/1b/QP9D/1z/dv+O/6P/uP/F/83/1//h/+n/8v/3//f/9//6
//r/+f/5//n/+//8//z//P/8//3//f/9//3//f/9//3//v/+/////////wIAAgADAAMA
AwADAAMABAAEAAQABAAEAAUABQAFAAUABgAGAAYABQAFAAUABQAFAAYABwAHAAcABwAH
AAcACAAJAAkACQAJAAkACQAKAAoACAAIAAkACQAKAAsADAAPAA4ADQAMAAsADAAOAA8A
EQAPABAAEQARABEAEQATABMAEwATABMAFAAUABUAFwAXABYAFgAYABgAGAAYABgAGAAa
ABoAGgAaABsAHAAcABwAGgAaABgAGAAYABgAGAAXABYAFQAVABUAFQAUABQAEwARABAA
DwAOAA8ADgANAAwADAALAAoACgAIAAgACAAGAAYABgAGAAUABQADAAMAAgAAAAAAAAAA
AP///f/9//3//f/9//v/+//8//z//P/8//3//f/8//z/+v/6//r/+v/4//j/+P/4//n/
+v/7//z/+v/6//r/+v/6//r/+//7//n/+v/6//r//P/8//z//P/6//r/+v/6//z//f/9
//3//f/+//7//v/7//v/+//7//3//f/+//7//v/////////////////+//7/////////
//8AAAEAAQAAAAAAAAAAAP7//v/+//7////////////+//7///8AAP7//v/9//3//v/+
///////9//z//P/8//v/+//6//r/+//8//3//v/8//z//P/8//7//v/+//7//P/8//3/
/f/7//v/+//7//z//P/8//z//v/8//n/+v/7//z//f/+//3//f/+//7//v/+////AQAD
AAMAAwADAAAAAAAAAAIAAwAEAAQABAAGAAUAAQD9//n/+P/4//n/+//9///////+//7/
/v/+//z//P/8//z/+//5//n/+f/6//r/+v/5//j/+P/5//n/+P/4//f/9//3//f/9//3
//n/+f/5//n/9//3//f/9//6//r/+v/7//n/+f/4//j/+v/6//r/+v/2//j/+//8/wUA
EgAiADgAUQBrAH4AigCIAHgAWgBFADYAHgAJAPL/zf+k/47/hv9s/0r/Qv9X/3D/hv+g
/7v/yv/P/9f/3//n/+//9v/5//r/+f/7//r/+f/5//n/+//8//z//P/8//v/+//7//v/
/P/9//7/AAAAAAEAAQABAAAAAAABAAEAAQABAAEAAgACAAIAAgACAAEAAQABAAEABAAE
AAQAAwABAAEAAQABAAQABQAFAAUAAwADAAMABAAHAAcABwAHAAcABwAIAAgABgAGAAcA
BwAHAAcABwAJAAcABwAHAAcACQAKAAoACwALAAwADQANAA0ADQAPAA8ADwAPAA8AEAAQ
ABEAEwATABAAEAASABIAFAAUABQAFAAUABQAFAAUABMAFAAUABQAFAAUABIAEgASABIA
EgARABAADwAPAA8ADwAOAA4ADQALAAoACQAIAAcABgAFAAQABAADAAIAAgAEAAQABAAC
AAIAAgACAAEAAwABAAEAAAD+//7//v/+/////f/9//3//f/9//v/+//4//j/+P/4//v/
+//6//r/+P/4//j/+P/6//r/+v/6//r/+v/6//r/+P/4//j/+P/6//r/+//7//3//v/+
//7//v/+//7//v/9//z/+//6//z//f/9//3///8AAAAAAAD9//3//f/9//3//f/+//7/
/v/////////9//3//f/8//7///////////8AAAEAAQD+//7//v/+/wAAAAAAAAAA/v/9
//z/+//7//z//v8AAP7//v/9//3//P/8//3//f////7//v/+//3//f/8//z//P/8//z/
/P/8//z//P/8//z//P/8//z//v/+///////7//v/+//7//z//P/8//z//P/8//v/+//8
//z/+v/6//n/+v/6//r/+v/6//j/+v/6//r/+v/7//v//P/8//z//P/9////AwADAAMA
AwAAAAAAAAACAAUABgAGAAYABgAFAAEA/f/4//b/9f/1//j/+//+/////P/8//z//P/7
//r/+f/4//n/9//3//f/+v/6//r/+f/4//j/+f/5//j/+P/3//f/9//3//f/9//5//n/
+f/5//v/+//7//v/+v/6//r/+//5//n/+P/4//r/+v/6//r/+v/6//n//P8BAA4AJAA8
AFcAcQCGAIwAhAB0AFwARQAyABQA8f/Q/6//jP92/3D/Xv9I/0r/Yf96/5D/oP+v/8D/
y//T/9//6f/v//D/8f/1//X/+P/4//n/+f/5//v//P/8//z//P/9//3//f/9////////
/wAA//////7//f/+//7//////wEAAQABAAIAAgACAAIAAgADAAMAAwADAAQABAAEAAMA
BQAFAAUABQAEAAUABQAFAAMAAwADAAQABQAFAAUABQAGAAcACQAKAAgACAAJAAkACwAL
AAsADQALAAsACwALAA0ADgAOAA8ADQAOAA8ADwAPAA8AEQARABMAEwATABQAEgATABUA
FQAVABYAGQAaABoAGgAaABoAHAAcABwAHAAbABwAHAAcAB4AHgAcABwAHAAcABwAGwAY
ABcAFwAXABYAFgAXABcAFQAUABMAEgARABAADwAOAA4ADQAMAAwACgAKAAoACAAHAAYA
BQADAAMAAQABAAAA/v/+//7//v////3//f/9//v/+//5//n/+P/4//j/+P/3//f/9v/2
//j/+P/4//j/+P/4//j/+P/4//j/+P/4//j/+P/4//j/+P/4//n/+f/3//j/+P/4//n/
+v/7//z//P/8//z//P/6//v/+//7//3//v/+//7//f/9//3//f//////AAAAAP7/////
/////////////v8AAAEAAQABAAEAAgADAAMAAAAAAAAAAAAAAAAAAAAAAP//////////
AAAAAAEAAgAAAAAA/////wAAAAABAAEAAQAAAAAAAAAAAP///f/8//3//v///wAA/v/+
//7//v8AAAAAAAAAAP7//v///////f/9//3//f/+//7//v/+//7//v/9//3//v/+//z/
/P////7//v/+//7//v/+//////8AAAAA///+//7///8CAAMABAAFAAQABAAEAAYABQAG
AAYABgAJAAkABgADAAEAAAAAAAEAAAABAAIAAQACAAIAAgACAAEAAAD///7//f/7//v/
+//8//z//P/7//r/+v/7//v/+v/6//n/+f/5//n/+f/5//n/+f/5//n/9//3//f/9//4
//j/+P/5//r/+//7//z/+v/6//r/+v/6//r/+//8//3/BAASACIAOwBXAHAAhgCQAIwA
eABbAEIAKgANAPL/1f+u/47/gP92/1r/QP9F/1r/cv+O/6f/vP/J/9H/2//j/+3/8v/1
//X/9f/4//j/+f/5//n/+//6//r/+v/6//z//f/+/////v/9//z//P/9////AAABAAEA
AAAAAP//AAABAAIABAACAAIAAgACAAMAAwADAAMABAAEAAQAAwADAAMAAwADAAQABQAF
AAUABQAFAAUABgAHAAcABwAHAAkACQAKAAoACAAIAAkACQAJAAkACQALAAsACwALAAsA
CQAKAAoACwAMAA4AEAARABEAEQATABMAEQARABEAEgASABMAFQAVABQAFAAWABYAFgAW
ABYAFgAWABYAFgAWABgAGgAbABwAGwAaABcAFgAWABYAFgAVABYAFQAVABUAEwASABIA
EQAPAA4ADQAMAA0ADAALAAoACAAHAAYABgAGAAYABgAEAAYABgAGAAUABQADAAMAAgAE
AAQABAAEAAIA///+//3///////3//f/6//r/+v/6//3//f/8//z/+v/6//r/+v/6//r/
+v/6//z//P/8//z/+//6//n/+P/5//r//P/9//3//v/+//7//v/+//7//v/8//z//P/8
//z//f/9//3///8AAAAAAAD///////////7//f/9//z//f///wAAAQD////////+//7/
//8BAA==
         </WaveFormData>
      </LeadData>
      <LeadData>
         <LeadByteCountTotal>10000</LeadByteCountTotal>
         <LeadTimeOffset>0</LeadTimeOffset>
         <LeadSampleCountTotal>5000</LeadSampleCountTotal>
         <LeadAmplitudeUnitsPerBit>4.88</LeadAmplitudeUnitsPerBit>
         <LeadAmplitudeUnits>¦ÌV</LeadAmplitudeUnits>
         <LeadHighLimit>2147483647</LeadHighLimit>
         <LeadLowLimit>268435456</LeadLowLimit>
         <LeadID>V3</LeadID>
         <LeadOffsetFirstSample>0</LeadOffsetFirstSample>
         <FirstSampleBaseline>0</FirstSampleBaseline>
         <LeadSampleSize>2</LeadSampleSize>
         <LeadOff>FALSE</LeadOff>
         <BaselineSway>FALSE</BaselineSway>
         <ExcessiveACNoise>FALSE</ExcessiveACNoise>
         <MuscleNoise>TRUE</MuscleNoise>
         <LeadDataCRC32>4184039753</LeadDataCRC32>
         <WaveFormData>
AQABAAQABAACAAIAAQABAAEAAQABAAIAAQABAP///v/8//z//P/7//r/+P/4//j/+v/6
//n/+P/1//X/9f/1//T/8//y//H/9P/z//b/9//2//X/9P/z//b/9//3//f/8//z//T/
9P/y//L/9P/0//j/+P/8/wYAFAAqAEwAdACVAKYAqgCiAJYAigB7AGAANQAMAOr/xv+m
/5X/g/9g/zn/KP81/1H/cf+P/6v/vf/I/9P/3//o//H/8v/y//T/9f/2//b/9f/1//f/
9v/3//f/9//3//f/9//3//n/+v/6//r/+v/8//z/+//9//7//v////3//f/+////AQAB
AAEAAQD///////8AAAIAAgACAAEAAwAFAAMAAwACAAMAAwADAAUABQAGAAcABwAHAAcA
BwAIAAgACAAIAAcABwAIAAgACgALAAwADgAQABAAEQARABEAEAAQABAAEwAUABUAFgAW
ABcAGQAZABgAGAAYABoAHAAdACEAIwAiACIAIwAjACUAJgAnACcAJQAlACUAJgAoACgA
KAAoACoAKgAqACoAKQAnACYAJQAjACAAIAAgAB4AHQAeAB8AHAAaABgAFwAYABcAFgAV
ABQAEwASABEAEAAPAA4ADQALAAsACwALAAkACAAGAAIABAAEAAQABAABAP///v/+//7/
/f/7//j/+P/5//v//P/7//r/+f/4//v//P/8//3/+//7//v/+//7//v/+//7//j/+P/4
//j/+P/5//n/+P/5//v//P/9//v/+f/3//X/+P/5//v//P/+//7//v/+//7//f/8//v/
/v/+//7//v/+//7///8AAP7//v/+//7///8BAAIAAwACAAIAAQAAAAIAAgADAAMAAgAC
AAMAAwADAAMAAQABAAMAAwADAAMAAgABAAAAAAACAAIAAQABAP3//f///////v/+//7/
/P/8//3//f/9//3//f/9//z/+v/6//r/+v/8//z//P/8//r/+f/4//f/+f/6//v//P/7
//v/+//8//7//f/8//z/+v/6//r/+v/3//n//f/8//r/+v/6//r/+v/9//3//f/9//7/
/v8AAAIAAQACAAIAAgAEAAQABAAEAAQABAAFAAYACAAIAAYAAwACAAEAAQABAAYABgAG
AAYABQAFAAQAAwAAAAAAAQABAP///v/8//z//f/9//3//P/7//r/+f/4//n/+P/3//f/
9f/1//X/9f/3//f/9//1//n/+f/5//n/9//3//j/+f/5//n/9//3//j/+P/4//j/+v/4
//b/+v8AAAgAGAAwAFQAegCZAKwAsgCsAJ4AjgB3AFQALQAMAOj/vP+Y/4X/bf9C/yH/
Hv8v/0n/a/+T/7H/wf/M/9v/5f/s//H/9P/2//j/+f/6//r/+f/5//v//v////////8B
AAEAAQABAAEAAgACAAIABAAGAAYABQAFAAYABgAHAAYABQAFAAUABwAHAAcABwAHAAcA
BwAIAAgACAAIAAcACgANAAwADQALAAsACgAJAAsACwAMAA0ADgAPABAAEQARABAADwAO
ABIAEwAVABYAFQAVABUAFgAYABgAGQAZABgAGAAZABoAGwAcAB0AHgAeAB8AIQAhACQA
JAAkACYAJQAlACgAKQAoACgAKQApACoALAAuAC8ALwAvAC8AMAAuAC4ALgAuACwALAAs
ACwAKgApACkAKQAnACQAJAAkACMAIQAhACEAHQAcABsAGwAYABcAFgAVABYAFQAUABMA
EgARABAADwAOAA8AEAARAA4ADgANAAoACgAKAAoACgAKAAkACQAKAAoACQAHAAQABgAH
AAkACgAHAAYABQAEAAQABAADAAMABQAFAAUABQADAAMAAwADAAIAAgACAAIAAAABAAEA
AAADAAUABgAHAAcABwAHAAcABQAFAAYABgAIAAgACAAIAAgABwAGAAUABgAGAAYABgAI
AAgACQAKAAgACAAIAAgACgALAAsACwAKAAoACQAIAAoACgALAAsACAAIAAkACQAJAAkA
BwAHAAcABwAHAAcABAADAAIAAgAFAAYABgAHAAUABQAHAAcABAAEAAQAAgAEAAUABQAF
AAMAAwADAAIABAAEAAQABAADAAIAAQAAAAEAAQABAAEAAgACAAIAAgACAAEAAAAAAAAA
AQACAAEAAAD///7//f/9//3//f8BAAIABQAIAAYABgAFAAQABgAGAAYABgAKAAoACwAM
AAwACgAGAAEAAQABAAIAAwAEAAQABAAEAAEAAQAAAP//AAAAAAEAAQD+//z/+f/4//n/
+f/5//j/9v/2//b/9v/1//T/8//z//P/8//z//P/8v/x//D/7f/x//P/9f/3//T/8//z
//P/8v/x/+7/7f/w//D/8P/w//j/9v/y//L/+v8IABoAOABaAH4AlwCmAKgAngCSAIoA
eQBWADMAFgDu/77/nP+N/3H/Rv8l/yT/N/9T/3P/k/+r/7n/xP/T/93/5P/n/+b/5P/m
/+f/6P/p/+n/6v/t/+7/7//v/+//8P/x//L/8//y//L/8f/w//L/9P/0//P/8//0//T/
9f/1//X/9v/3//f/9//3//f/9//3//f/+P/6//r/+v/5//n/+//5//n/+v/7//v/+//7
//v//P/9//3//f/9//3//f/8//v/+v/9//3//v/+//z//f/+/wAA/v/+//////8BAAIA
BAAGAAUABgAHAAgACAAJAAsACwAMAAwADAAOAA8ADwASABMAFAAUABUAFQATABQAFQAV
ABcAFwAXABgAGAAYABgAGAAWABYAFgAWABQAEwATABMAEQAOAA4ADgAJAAcABwAHAAUA
BAADAAMAAAD///7//f/+//3//P/7//z/+//6//n/9v/3//j/+f/4//j/9//0//P/8v/x
//D/8v/x//H/8v/w/+//7f/q/+n/6f/q/+r/6//s/+3/7v/u/+7/7f/t/+3/7f/t/+3/
6v/p/+j/5//p/+r/6//s/+r/6//r/+r/6f/p/+j/5//o/+n/6v/r/+n/6f/q/+r/6//s
/+3/7v/u/+3/7P/r/+3/7v/v//D/7v/u/+//8P/w//D/8P/w//L/8//z//P/8f/y//L/
8v/y//L/8//z//L/8v/z//P/8f/x/+//7//y//P/9P/1//P/8//z//T/8v/y//H/8f/v
/+//8f/x//D/8P/w/+7/8f/z//T/9f/y//H/8P/u/+//8P/x//L/9P/0//T/9P/x//H/
8f/x//D/8P/w//D/8P/v/+7/7v/v/+//7//w//L/8v/y//L/8v/x//D/8P/w//D/8P/w
//D/8P/x//H/8f/x//P/9P/3//r/+v/6//n/+P/4//j/+P/4//v//P/+/wAA///+//v/
9//4//f/9//3//r/+v/6//r/+P/3//X/8//z//T/9v/3//X/9P/y//L/8//z//P/8v/w
//D/8P/w/+3/7P/r/+v/6//r/+v/6//r/+v/6//p/+v/6//r/+v/7f/t/+7/7//t/+3/
6//r/+3/7v/v//D/7P/q/+z/7v/0/wIAGAAyAFgAfgCZAKQAoACWAIwAggBzAE4AIQD8
/9r/tv+a/4f/cf9K/yv/Kv8//1n/c/+P/6X/s//C/9P/3//m/+n/7P/r/+z/7P/s/+z/
6//r/+3/8P/x//H/8f/x//H/8f/x//H/8v/y//L/8f/y//H/7//x//T/9v/5//j/9//3
//f/9//3//f/9//5//n/+f/6//r/+v/6//n/+//9//v/+//8//3//f/9//v/+//8//3/
/f/9//3//f/+//7//v/+/wEAAQACAAIAAQABAAEAAgAEAAQABQAFAAcACAAKAAwADAAM
AAwADAAOAA8AEQARABEAEAAPABAAEgATABcAGQAaABoAGwAbABsAHAAdAB0AHQAdAB0A
HgAeAB4AHgAeAB4AHgAeAB4AHAAbABsAGwAbABgAGAAYABMAEQARABEAEgASABIAEwAP
AA0ACwAJAAoACQAIAAcABAADAAIAAQD9//3//f/9//z//P/7//j/+P/4//j/+P/2//X/
9f/2//T/8//x/+7/7v/v//H/8v/w//D/8P/w//D/8P/v/+//8f/x//H/8f/w/+//7v/t
/+//8P/x//L/8P/x//H/8P/u/+//7//v//H/8f/x//H/7//v//D/8P/y//L/8v/y//H/
8f/x//H/8v/y//L/8v/0//T/9f/2//X/9P/z//L/9f/3//j/+f/4//j/9//2//b/9v/3
//f/+P/4//n/+f/4//f/9P/z//P/8//z//P/9P/1//b/+P/2//b/9f/1//X/9f/3//f/
9P/0//T/8v/0//X/9f/1//X/9f/1//T/8v/y//L/8v/0//T/9P/0//L/8f/w/+//8P/w
//D/8P/z//P/8//0//H/7//t/+z/7f/u/+//8P/v//H/8f/y//D/8P/w//D/8P/v/+7/
7f/w//D/8v/0//f/+P/4//j/9v/2//b/9v/2//b/9//4//z//P/6//f/9//3//j/+f/5
//j/9//2//n/+//8//3//v/+///////7//r/+P/4//b/8//w/+z/7v/w//L/9P/v/+z/
6f/n/+r/6//s/+3/7//v/+//7f/t/+3/7f/t//L/9f/5//3/+v/5//b/9f/0//T/9P/0
//z/BAAAAPb//P8OABQAHABCAHQAmwCwALYArACcAI4AfwBkAD0AGADu/8T/qv+T/3X/
Vv87/y7/Of9T/2v/g/+f/7P/wP/R/9//4v/p//L/8P/y//P/9P/x/+//7v/v//H/8//0
//X/8v/v/+z/6f/v//T/+P/8//v//P/7//n/+f/6//r/+//7//v//P/9//r/+f/4//f/
+P/5//r//P///wAAAQABAP/////7//n/+//9//7////8//v/+//7//7///8AAAEA///+
//3//P//////AAAAAAAAAQACAAQABAAEAAUABQAGAAYABwAIAAkACgALAAwACgALAA0A
DQAOAA4ADgAQAA8ADwASABMAEgASABMAEwAVABYAFwAXABkAGQAZABoAGwAcAB0AHgAb
ABoAGQAYABoAGQAZABkAFAAQAA8ADgAPAA8AEQATAA8ADgANAA0ADAALAAoACQAIAAcA
BgAFAAYABQAEAAMA//////////8BAAIAAgAAAP3//P/7//r/+v/5//n/+v/6//n/9//0
//H/8f/y//L/9P/0//T/9P/0//T/8//z//H/8f/x//H/9P/1//b/9//2//b/9v/2//X/
9f/0//L/9P/1//X/9f/1//X/9f/1//T/8//z//L/8P/w//D/8P/v/+//7//v//D/8P/w
//D/8P/w//H/8v/y//L/8v/y//D/8f/x//H/8f/y//L/8v/y//L/8//z//T/9P/1//X/
9v/3//b/9//1//X/9f/1//X/9f/1//b/9P/0//P/8//z//P/9f/1//T/9P/0//L/8v/z
//P/8//z//P/8//y//D/8P/w//D/8v/y//L/8v/z//P/8//z//D/8P/w//D/8v/z//T/
9v/w/+//7v/v//D/8f/y//P/8//z//P/9P/0//b/+P/7//z//P/8//r/+v/6//r//P/8
//3//v8BAAIAAQD///3/+//6//n//f/+////AAD9//3//P/7//r/+v/7//v/+f/4//b/
9v/0//P/8v/w//L/8v/y//L/8P/u/+z/6//t/+3/7f/t/+//7//v/+3/7v/t/+z/6//r
/+v/7P/t/+//7//t/+3/7v/u/+7/7v/w//L/8P/u/+z/8v8AABQAMABWAHkAlgCmAKgA
nACKAHcAXAA1ABQA+P/Q/6L/hf9x/0z/H/8M/xn/Mf9P/3P/k/+p/7b/xf/T/9z/4f/m
/+j/6v/r/+z/6v/p/+n/6//t/+//8P/x//H/8f/x//H/8//0//T/9P/y//T/9P/z//P/
9P/0//X/9//3//j/+f/4//f/9v/1//b/9//4//r//P/8//z/+//5//v/+f/5//v//f/+
/////v/9//3//f/9//3//f/9/wAAAAAAAAAAAQABAAIAAgACAAMABAAGAAQABAAFAAUA
CAAIAAkACgAJAAoACwAMAAoACwANAA0ADwAQABEAFAATABMAFgAXABYAFgAXABcAGQAa
ABsAGwAbABsAGwAcAB4AHgAeAB4AHQAcABsAGgAYABcAFwAXABcAFAAUABQADwANAA0A
DQANAAwACwALAAcABQADAAEAAQABAAEAAQAAAP///v/9//r/+//8//3//v8AAAEAAAD+
//z/+v/4//n/+f/6//z//v/9//v/+P/3//f/+P/4//b/9v/2//b/9v/2//X/9f/1//X/
9f/1//f/9//3//f/9v/2//b/9v/2//f/9//2//j/+f/5//n/+f/5//n/+f/7//v//P/8
//r/+v/6//r//P/9//7////+//7//v/+//7//v///wAAAgACAAIAAgAAAAEAAQABAAMA
BAAEAAQAAgACAAMAAwAEAAQABQAFAAMAAwABAAEA//////////8AAAEAAgAEAAMAAgAA
AP///f/9//////8AAAAAAAD+//z//f/9//3//f/9//3//P/+//7//v/+//7//v/+//7/
///////////8//z//P/8//3//f/9//7//v8BAAAA///+//3//P///////////wIAAgAE
AAYABgAGAAUABAAGAAYABgAGAAYABgAHAAgACwAMAAsACQAHAAUABAADAAcACAAJAAoA
CQAJAAgABwAEAAQABQAFAAQABAADAAQAAwABAP///P/8//z//P/8//3//P/7//v/+//7
//v/+//9//3//f/7//z/+//6//n/+f/5//r/+//9//3/+//7//r/+v/6//r//v/+/wAA
AAAGABIAJgBAAGYAjACnALAAsACkAJYAiABzAE4ALQAOAOT/tv+a/4n/Z/86/yH/Jv89
/13/hf+l/7v/yf/W/+H/5//u//P/9v/4//r/+//8//z/+//7//3/AAABAAEAAQADAAMA
AwADAAQABAADAAIABAAGAAYABQADAAQABAAFAAUABQAGAAcABwAHAAcABwAGAAUABAAE
AAkACgALAAsACgALAAgABwAIAAkACQAJAAsACwAMAA0ACwALAAsACwANAA4ADwAQAA8A
DwAQABAAEAARABIAFAASABIAEwATABQAFAAVABYAGQAaABsAHAAaABsAHQAdACAAIAAg
ACIAIgAhACMAIwAiACIAIwAjACUAJgAnACcAJgAlACQAJAAmACYAJgAmACQAJAAkACQA
IQAfAB4AHQAeABwAHQAeABgAFQAUABMAEQAQAA8ADwAOAA0ADAALAAwACwAKAAkACQAJ
AAkACQAFAAUABQAFAAUABgAGAAQAAwACAAEAAAACAAEAAQACAAIAAQD///z//f/9//7/
/v/+//7//v/+//7//v/9//3/+//7//v/+//9//3//f/9//z//P/8//z/+v/7//v/+v/8
//3//f/9//v/+//7//v//f/9//7//v/8//z//P/8//3//f/9//3/AAAAAAAAAAD+//7/
//8AAAIAAgACAAIAAAABAAEAAQABAAIAAgACAAIAAgADAAMAAAAAAAEAAQADAAMAAQAB
AP//////////////////AAACAAIAAQABAP7//f/+//3//P/8//z/+v/6//v/+//7//3/
/f/9//z//P/8//z//P/8//z//P/8//3//f/9//3/+v/6//r/+v/7//v/+//8//z/+f/4
//j/+P/4//j/+P/4//r/+//8//3//f/8//3//v8BAAIAAgACAAAAAAAAAAAABAAEAAUA
BgAHAAYAAwD//wAA////////AgACAAIAAgABAAEAAAD///7//v///////v/+//3//v/7
//n/9//0//b/9v/2//b/9f/0//P/8//x//H/8f/x//P/8//z//H/8f/x//H/8f/z//P/
9P/1//P/8//x//H/9P/0//T/9P/2//b/9v/2//j/AAAUADAAVAB4AJcApgCkAJ4AmgCO
AH8AYgA1AA4A7v/O/7L/of+L/2L/Of8s/z3/W/95/5X/sf/B/8j/1f/h/+r/7f/w/+7/
8P/x//L/8P/v/+//8f/z//X/9v/3//X/9f/1//X/9f/2//b/9v/3//r/+//7//n/+v/6
//v/+f/5//r/+//9//3//f/9//3//f/9//7/AAAAAAAA///9/////f/9////AQACAAMA
AwADAAQABQADAAMAAwADAAQABAAEAAQABwAHAAgACAAIAAkACgAMAAwADAANAA0ADgAO
AA8AEAATABQAFQAWABQAFQAXABcAGAAYABgAGgAbABsAHgAfACIAIgAjACMAJQAmACcA
JwAmACUAJAAkACYAKAAqACwAKwAqACkAKAAmACUAJQAlACUAIgAiACIAHwAdAB0AHQAc
ABwAHAAdABsAGQAXABUAEgARABAADwAPAA8ADwAPAAkACQAJAAkACAAIAAcABAADAAIA
AQAAAAAA/////wAAAAD///3/+v/5//n/+v/6//z//P/8//z/+//6//j/9//3//f/9//3
//f/9//3//f/9v/2//b/9v/4//n/+f/4//f/9//2//X/9//3//f/9//3//f/+P/4//f/
9v/1//T/+P/5//r/+//6//r/+v/6//r/+v/7//z//P/8//z//P/8//3//f/9////AAAA
AAAA/v/+///////8//z//f/9//7////+/////v/9//z/+//7//v/+//8//7//v/9//3/
+f/5//v/+//6//r/+v/4//n/+//8//3/+//7//v/+v/6//r/+v/6//j/+P/4//j/+P/5
//r/+//3//b/9f/0//f/9//3//j/+v/5//j/+P/2//b/9v/2//n/+f/5//r/9P/0//T/
9P/2//b/9v/2//n/+f/5//n/+v/6//z//v/9//7//v/+//7//v/+//7//v/+////AAAD
AAQAAwABAP7//f/9//3//v/+//7//v///////v/9//r/+v/7//v/+f/4//b/9v/2//X/
9P/y//L/8v/y//L/8f/w/+//7//x//H/8f/x//H/8f/x/+//7//v/+//7//x//H/8v/z
//P/8//x//H/9P/0//T/9P/2//b/9v/0//L/+v8IABwAOgBgAIUAogCwAKoAnACMAH0A
ZAA9ABgA+P/Q/6j/j/+B/2D/N/8k/y3/Rf9j/4P/of+1/8L/z//b/+L/7f/y//L/9P/1
//b/9v/1//X/9//4//n/+f/5//n/+f/5//n//f/+//7//v/8//7//v/9////AAAAAAEA
AQABAAIAAwADAAMAAwADAAMAAwADAAQABgAGAAYABQAFAAcABQAFAAgACQAJAAkACQAJ
AAoACwANAA0ADQANAAwADAAMAAwACwALAAwADAANAA8AEQAUABMAEgASABEAFAAUABUA
FgAXABgAGQAaABgAGQAbABsAHAAcABwAHgAdAB0AIAAhACQAJAAlACUAJQAmACcAJwAn
ACcAJwAoACoAKgAqACoAKQAoACcAJgAmACUAJQAlACMAIAAgACAAHwAdAB0AHQAbABoA
GQAZABYAFQAUABMAEwATABMAEwASABEAEAAPAA0ADQANAA0ADQAOAA4ADAALAAoACQAI
AAYABQAFAAYACAAHAAUAAgADAAMABAAEAAQABAAEAAQAAgACAAEAAQD//////////wEA
AQABAAEA/v/+//7//v8AAAEAAQAAAAAAAQABAAEAAwADAAMAAwABAAEAAgACAAQABAAE
AAQABwAHAAcABwAGAAYABgAGAAYABgAHAAgACgAKAAoACgAJAAkACAAHAAgACgALAAwA
CgAKAAsACwAKAAoACwALAAsACwAJAAkACwALAAsACwAJAAkACQAKAAgACAAHAAcABwAH
AAkACQAIAAgACAAGAAQABQAFAAUABgAHAAgACAAGAAYABgAGAAgACAAIAAgABQAFAAUA
BQAEAAQABAAEAAUABQAFAAYABAADAAAAAgAFAAYABwAIAAcABwAHAAcABgAGAAgACgAN
AA4ADgAOAA0ADAALAAoADAAMAA0ADgASABIAEAANAAwACwALAAsAEAAQABAAEAAOAA0A
CwAJAAgACAAJAAkABwAGAAQABAAEAAMAAgAAAAIAAgACAAIA///+//3//f/9//3//f/9
//////////3//v/9//z/+//9//3//v////3//f/7//v//v/+//7//v/8//7//v8AAAgA
FAAmAEAAYgCGAKEAsACyAKgAmACMAHkAVgA3ABoA8P++/5z/i/9r/zr/If8o/z//Xf9/
/6H/uf/F/9L/3f/l/+7/9//8//v//P/8//z//P/7//v//f/+////////////////////
AQACAAIAAgACAAQABAADAAIAAgABAAEAAwADAAQABQADAAMAAwADAAMAAwADAAQABgAG
AAYABQADAAUAAwADAAYABwAHAAcABQAFAAYABwAIAAkACgALAAoACgAKAAoACQAJAAoA
CgAMAA0ADgAQAA8ADgAOAA0ADgAOAA8AEAARABIAEwAUABIAEwAVABUAGAAYABgAGgAa
ABkAGwAbABoAGgAbABsAHQAeAB8AHwAfAB8AHwAgACAAIAAgACAAHgAeAB4AHgAcABsA
GwAbABkAFgAWABYAEwARABEAEQANAAwACwALAAgABwAGAAUABAADAAIAAQABAAEAAQAB
AP////////////8AAAAA/v////7//f/8//z/+//7//z//P/7//n/9v/1//X/9v/2//j/
+P/4//j/9v/2//X/9f/3//f/9//3//f/9//3//f/9P/0//T/9P/2//f/9//2//j/+f/5
//n/+f/5//n/+f/3//f/+P/4//r/+v/6//r//P/9//7///////7//f/8//7//v///wAA
AAAAAAAAAAD//////v/9////AAAAAAAA/v/+///////+//7//////wEAAQD//////P/7
//r/+f/6//v//P/+//z//P/7//v/+f/5//v/+//8//z//P/6//n/+f/4//f/+f/5//n/
+P/4//j/+P/4//j/+P/4//j/+f/5//n/+f/2//b/9v/2//f/9//3//j/+P/3//b/9v/4
//j/+P/4//f/9//3//j/9v/0//T/9f/2//f/+P/3//f/9//3//b/9v/4//r//P/+////
AAD+//7//v/+/wIAAgADAAQABAAEAAIA///8//v/+//7////AAABAAIA//////7//f/7
//r/+v/5//n/+P/2//b/+P/3//b/9P/0//T/9P/0//H/8P/v/+//7//v/+//7//x//H/
8f/v//P/8//z//P/8f/x//L/8//z//P/8f/x//T/9P/0//T/9v/0//T/9P/4/wQAHAA6
AF4AhACfAKgApACcAJAAhABxAEwAIQAAAN7/tv+c/5H/d/9M/y//MP9H/2P/f/+Z/7H/
v//K/9X/4f/o/+v/7P/u//D/8f/y//T/8//z//X/9P/1//X/9f/3//f/9//3//n/+v/6
//r/+P/6//r/+f/5//r/+v/7//3//f/+/////f/9//3//f////////8AAAAAAAAAAP//
//8BAP////8AAAEAAQABAAEAAQACAAMAAwADAAMAAwAFAAYABwAIAAcABwAIAAgACgAL
AAwADgANAAwADAALAA0ADgAQABIAEQASABMAFAASABMAFQAVABcAGAAZABwAHAAbAB0A
HQAgACAAIQAhACEAIgAjACMAJQAlACUAJgAmACYAJgAmACYAJgAmACYAJgAlACUAJQAj
ACAAIAAgAB8AHQAdAB0AGwAaABkAGQAWABUAFAATABIAEQAQAA8ADgANAAwACwAHAAcA
BwAHAAYABgAFAAIAAQAAAP///v/+//3//f/+//7//f/7//j/9//3//j/+P/4//j/+P/4
//j/+P/3//f/9//3//f/9//1//X/9f/1//T/9P/0//T/9v/3//f/9v/0//X/9f/1//b/
9//4//n/9//3//j/+P/4//j/+P/4//n/+f/5//n/+P/4//j/+P/5//r//P/+//z//P/8
//z//P/9//3//f///wAAAAAAAP7//v///////v/+/////////////f/9//3//f/9//3/
////////AAD+//7//f/9//3//f///////v/+//7//P/7//v/+v/5//r/+//8//z/+v/6
//r/+v/8//z//P/8//n/+f/5//n/+P/4//j/+P/5//n/+f/6//r/+f/4//j/+v/6//r/
+v/7//v/+v/6//r/+v/6//v/+//7//v/+//6//v//P/+/wAAAQACAAIAAgACAAIABAAE
AAUABgAKAAoACAAFAAYABQAFAAUABwAGAAUABAAEAAUABQAFAAMAAgACAAEA/f/8//r/
+v/8//v/+v/4//j/+P/4//j/+f/4//f/9//1//X/9f/1//X/9f/1//P/9P/z//L/8f/z
//P/9P/1//b/9//2//f/9v/2//b/9v/2//j/+P/4//j//v8MAB4APABiAIcAogCwAKwA
oACQAH0AYAA3ABAA8P/I/6D/if95/1b/L/8g/yn/Pf9f/4X/pf+5/8b/0f/b/+T/7f/y
//L/9P/1//b/9v/1//X/9//4//n/+f/5//r/+//8//3//v/+//3//P/9/wAAAQABAAAA
AAD/////AQABAAIAAwADAAMAAwADAAMAAwADAAQABgAGAAYABQAFAAcABQAFAAgACQAJ
AAkACQAJAAoACwAJAAkACQAJAAsADAANAA4ADQANAA4ADgAOAA8AEAASABQAFAAVABUA
EwASABIAEgAUABYAGAAaABoAGwAdAB0AHgAeAB4AIAAfAB8AIgAjACQAJAAlACUAJQAm
ACcAJwApACkAKQAqACwALAAsACwAKwAqACkAKAAmACUAJQAlACUAIgAiACIAHwAdAB0A
HQAZABgAFwAXABgAFwAWABUAEgARABAADwAQAA8ADgANAAwADQAOAA8ADgAOAA0ACgAM
AAwADAAMAAsACQAIAAgACQAJAAgABgADAAMABAAEAAYABgAGAAYABgAGAAUABQADAAMA
AwADAAUABQAFAAUAAwACAAEAAAABAAMABAAEAAYABwAHAAcABwAHAAcABwAHAAcACAAI
AAgACAAIAAgACwALAAsACwAMAAwADAAMAAsACgAKAAoACwAMAA0ADgAMAA0ADQANAA0A
EAASAA==
         </WaveFormData>
      </LeadData>
      <LeadData>
         <LeadByteCountTotal>10000</LeadByteCountTotal>
         <LeadTimeOffset>0</LeadTimeOffset>
         <LeadSampleCountTotal>5000</LeadSampleCountTotal>
         <LeadAmplitudeUnitsPerBit>4.88</LeadAmplitudeUnitsPerBit>
         <LeadAmplitudeUnits>¦ÌV</LeadAmplitudeUnits>
         <LeadHighLimit>2147483647</LeadHighLimit>
         <LeadLowLimit>268435456</LeadLowLimit>
         <LeadID>V4</LeadID>
         <LeadOffsetFirstSample>0</LeadOffsetFirstSample>
         <FirstSampleBaseline>0</FirstSampleBaseline>
         <LeadSampleSize>2</LeadSampleSize>
         <LeadOff>FALSE</LeadOff>
         <BaselineSway>FALSE</BaselineSway>
         <ExcessiveACNoise>FALSE</ExcessiveACNoise>
         <MuscleNoise>TRUE</MuscleNoise>
         <LeadDataCRC32>389953922</LeadDataCRC32>
         <WaveFormData>
AQABAAEAAgAAAP///v/+/wAA/v/+//3//f/8//z/+v/5//j/9//2//X/9P/z//P/9P/0
//L/8f/u/+7/7v/t/+v/6//r/+v/7v/v//D/8f/w/+//7v/t/+7/8P/x//L/8f/w/+//
7//t/+3/7f/v//P/8P/w//H/8//+/w8AKQBFAGYAhwCxAOYAIwFgAYoBlgGUAYwBcQFD
AQoBxwB1AAkAp/9+/4j/n/+0/8T/zv/T/9n/4P/p/+7/7v/s/+v/6v/p/+j/5v/m/+f/
6P/o/+j/6P/m/+b/5v/m/+n/6f/p/+n/6v/q/+r/6v/q/+r/6//r/+v/7P/s/+3/7f/t
/+3/7f/t/+3/7f/t/+3/7f/t/+z/7v/u/+//7//u/+7/7v/u//D/8P/w//D/8v/y//L/
8v/y//L/8v/z//L/8//z//P/9f/1//f/9//3//f/+P/4//n/+P/3//j/+//7//z//P/+
////AAABAAEAAQABAAIABQAGAAgACQAIAAkACgAKAAwADgAQABAADgAPAA8AEAAUABUA
FQAVABcAFwAWABYAFQAVABUAFQARABAAEAAPAA8ADwAQABEADwAOAA0ADAAOAA0ADQAN
AAoACgAKAAgABQAFAAUAAwACAAEAAAD///7//f/8//n/+v/7//z/+//6//n/+P/3//f/
9v/0//P/8//z//P/8//z//P/8v/y//T/9P/0//T/8v/y//L/8P/w//D/8P/v/+z/7P/r
/+v/7v/u/+z/7P/v/+//7v/u/+v/6v/p/+j/6v/r/+z/7f/s/+z/7P/r/+v/7P/s/+3/
6//s/+z/7P/s/+z/7P/t/+v/7P/t/+3/7v/v//D/8f/y//H/7//u//D/8P/w//D/8P/w
//H/8v/y//H/8f/x//H/8v/y//L/7//v//H/8f/y//P/8//y//D/8P/w//D/8P/w//D/
8P/u/+7/7v/t/+//7//v/+//7f/s/+z/7v/w//D/8P/w/+//7f/s/+v/7f/t/+7/7//t
/+7/7v/u/+7/7f/t/+3/6//r/+v/6//o/+v/7//t/+r/7P/s/+z/7P/t/+7/7v/u/+z/
7f/u//D/8//z//P/8//y//L/8v/y//P/8//z//X/+f/6//r/+v/4//f/9v/1//b/+P/5
//n/+P/4//j/9v/0//P/8//y//L/8P/v/+7/7v/u/+7/7v/r/+v/7P/s/+r/6f/o/+j/
5v/l/+X/5f/l/+X/5f/l/+f/5//n/+f/5//n/+f/6P/q/+r/6v/q/+r/6//r/+v/7f/p
/+f/6v/s/+v/7f/6/xEALQBJAGgAiQC1AOoAJwFcAXoBgAF8AXABTwEfAeQAnQBFAN3/
kf94/37/lf+y/8T/zP/R/9n/3v/h/+T/5v/l/+X/5f/l/+L/4P/g/+H/5f/m/+f/6P/m
/+b/5v/m/+f/5//n/+f/6v/q/+r/6v/o/+j/6f/p/+f/6P/o/+n/6v/r/+z/7f/s/+v/
6v/p/+v/6//r/+r/7f/u//D/8f/x//D/7//u//D/8P/w//D/9P/0//T/9P/z//L/8f/x
//T/9f/1//X/9//3//n/+f/5//n/+v/6//r/+v/6//z//////wAAAAAAAAEAAgADAAcA
BwAHAAgABwAIAAoACwAKAAsADAAMAA8AEgAVABYAGAAZABkAGgAaABsAGwAbABwAGwAZ
ABgAGQAZABkAGQAZABgAGAAXABYAFQAVABUAEwASABEAEAAQAA8ADwAPAAwADAAMAAoA
CAAHAAYAAwADAAMAAwADAAEAAQABAP//AQABAAEA///9//3//f/9//3//P/6//n/+v/7
//z//f/7//v/+v/6//j/+P/4//j/+P/4//j/9v/2//b/9v/1//L/8v/x//H/9P/0//L/
8v/1//X/9P/0//L/8v/y//L/8f/x//H/8f/y//L/8v/x//H/8v/y//P/8v/y//H/8P/x
//L/8//1//P/9P/1//X/9f/1//X/9f/3//f/9v/2//j/+P/4//j/9v/2//f/+P/6//n/
+f/5//j/+P/3//b/8f/x//P/8//1//f/+P/4//b/9v/2//b/9v/2//b/9v/2//b/9v/1
//P/8//z//P/9f/0//T/9v/z//L/8f/w//H/8f/y//P/8//z//T/9f/z//T/9P/0//T/
9f/0//L/8v/y//L/8//0//T/9P/1//f/+f/8//z/+//6//n//P/8//z//P////////8B
AAEAAgACAAIAAQABAAEAAQABAAIAAgABAP7//v/+//z//P/7//v/+v/4//b/9f/0//T/
9P/0//T/8f/x//L/8v/w/+//7v/u/+7/7f/t/+3/7P/r/+r/6f/s/+3/7v/v/+3/7f/t
/+7/6//q/+n/6P/q/+v/6//r//P/8f/r/+7/7v/v//X/AgAZADMAUQB0AJ0AywAIAUkB
hAGgAaoBrAGcAXEBOQH6ALMATwDZ/4//fv+M/6P/uv/G/87/1f/f/+T/5f/k/+T/4f/h
/+H/4f/j/+L/4//l/+b/5v/m/+b/5v/m/+b/5v/m/+X/5P/j/+X/5v/n/+j/6P/o/+n/
6f/p/+r/6v/r/+v/6//r/+v/6f/p/+n/6f/s/+3/7v/u/+z/7P/t/+3/7v/u/+7/7v/w
//D/8P/w//D/8P/w//D/7v/u/+7/7//y//P/8//z//P/8//1//X/8//z//T/9P/4//j/
+P/6//v/+//8//z//v///wAAAQADAAMAAwAEAAUABgAIAAkACgALAAwADAAOABAAEgAS
ABIAEwATABQAGAAZABkAGQAbABsAGgAaABkAGQAZABkAGQAYABgAFwAUABMAEwATABUA
FAATABIAEQAPAA4ADQAMAAwADAAKAAkACQAJAAcABgAFAAQAAwABAAEAAQD///3//f/9
//v/+//7//v/+//9//z/+v/5//j/9//2//X/+P/5//n/+v/6//r/+v/6//n/+P/3//T/
8v/y//L/8f/z//T/9P/1//T/9P/y//L/8P/v/+3/7P/t/+7/7//w/+//7//v/+//8v/y
//L/8f/v//D/8P/x//P/9P/0//T/8v/y//L/8//z//T/9f/1//f/9//3//f/9//3//b/
9v/4//j/+P/4//j/+P/5//r/+P/3//f/9//4//r/+//8//n/+f/7//v/+v/7//v/+v/4
//j/+P/4//j/+P/4//j/+v/6//r/+f/3//f/9//3//j/+P/5//z/+v/6//r/+v/6//n/
+f/5//j/9//3//f/9f/2//b/9v/3//f/+P/5//f/9//3//f/+P/5//n/+f/5//j/9v/2
//b/9v/5//r/+v/6//z//f/+/wAA///////////+//7//v/+/wEAAQABAAMABQAGAAYA
BgAEAAMAAgABAAIABAAFAAUAAwACAAEA/v//////AAAAAAAA/v/9//z//f/8//v/+v/4
//f/9//2//T/8//y//L/8P/v/+//7//x//H/8f/x//H/8f/x//H/8//z//P/9P/z//L/
8f/w//L/8//z//P/8//z//P/8v/0//f//f8IAB0AOQBXAHYAmwDLAAQBRwGCAZ4BogGg
AZABbwE5AfoAsQBRAOP/l/+I/5j/qf+6/8j/0P/Z/+X/7P/v//D/8P/t/+3/7f/t/+r/
6P/o/+n/7P/s/+z/7P/q/+r/6v/q/+v/6//r/+v/6//q/+n/6P/q/+z/7//x/+//8P/w
//H/8f/x//H/8f/v/+//7//v//H/8f/x//D/8v/y//P/8//y//L/8v/y//L/8v/y//L/
8v/y//L/8v/0//T/9P/1//b/9//3//f/9f/1//f/9//5//n/+v/6//7//v/+/wAAAAD/
/////v///wEAAwAFAAYABQAEAAQABwAIAAoACwAMAA0ADgAOAA4AEAASABIAEgATABMA
FAAWABcAFwAXABkAGQAYABgAFwAXABcAFwAXABYAFgAVABIAEQARABEAFAAUABQAFAAT
ABEAEAAPAAwADAAMAAoACQAJAAkABwAFAAMAAQD//wEAAQABAP//AQABAAEA///9//3/
/f/9//v/+v/4//f/9//3//f/9//3//f/9v/2//b/9v/2//b/9v/2//b/9P/y//L/8v/x
//P/9P/0//X/9P/0//L/8v/z//P/8v/y//D/8P/w//D/8f/x//H/8f/y//L/8v/x/+//
8P/w//H/7//w//D/8P/w//D/8P/x//H/8v/z//P/9f/1//X/9f/1//X/9P/0//X/9v/3
//j/+P/4//n/+v/4//f/9//3//X/9v/2//b/9v/3//r/+//7//v/+v/4//j/+P/4//j/
+P/4//j/+P/2//b/9v/1//f/9//3//f/9f/0//T/9v/2//b/9v/2//T/8//z//P/9P/z
//P/8//1//b/9v/2//X/8//y//H/8//z//P/8//y//X/9f/2//T/9P/0//T/8v/y//H/
8P/x//P/9f/4//n/+f/5//n/+P/4//j/+P/3//f/9//5//v//P/8//z//v///wAAAQD+
//7//f/7//7/AAACAAIAAgABAAEAAAD+//z/+//6//b/9P/y//D/8v/z//X/9v/y/+//
7P/q/+3/7f/u/+//8f/x//H/8f/v/+//7//v//P/9f/3//r/+f/4//f/9v/1//X/9P/z
//v/BQADAPb/+P8DAP3/+P8NADEAUQBsAI0AsQDgABsBVgF+AZABkgGAAWUBRQEOAb8A
cwAbAL//kv+S/6H/sP/C/8z/0//h/+r/5//q//D/7f/t/+3/7f/p/+b/5f/l/+j/6P/o
/+j/5v/k/+L/4P/l/+f/6f/r/+z/7P/s/+z/7P/s/+3/7f/r/+z/7P/t/+z/6//q/+n/
6//r/+v/6//v/+//7//u/+v/6v/q/+n/7P/s/+z/7P/q/+r/6v/q/+7/7v/u/+7/7f/s
/+v/6//q/+v/6//r/+v/6//t/+3/7v/v//H/8v/z//L/8f/y//P/8//0//T/9P/1//b/
9//4//f/9v/2//f/+P/6//v/+v/7//z//P/+/wAAAgACAAQABQAFAAYACAAJAAkACQAJ
AAkACAAIAAkACQAJAAkABgAEAAMAAQACAAMABQAHAAUABAADAAIAAgABAAEAAQD+//7/
/v/8//3//f/9//v/+P/3//b/9f/2//f/+P/3//X/9f/1//P/8//z//P/8//z//L/8P/v
/+//7//v/+//7//v/+7/7v/w//D/8P/w/+//7v/t/+r/7P/u//D/8f/w//D/7//v/+//
7v/r/+r/7f/t/+z/7P/q/+r/6v/q/+j/5//m/+X/5P/k/+T/4//j/+T/5P/l/+P/5P/k
/+T/5P/k/+T/5f/l/+b/5//n/+X/5f/l/+X/6f/p/+j/6P/q/+r/6v/q/+r/6v/r/+z/
7v/t/+3/7f/t/+7/7v/u/+3/7f/v/+//7v/v/+//7v/s/+z/7P/s/+z/7P/s/+z/7P/s
/+z/6//r/+v/6//r/+v/6v/q/+z/7P/s/+z/7P/u/+3/7f/t/+z/6//r/+v/7P/u/+//
8P/s/+v/6v/s/+z/7P/s/+3/7v/u/+7/7v/v//D/8v/z//P/8//z//T/9P/0//T/9f/1
//X/9//7//z//P/8//n/+f/5//n/+v/8//3//f/6//r/+v/4//j/9//3//b/9v/0//P/
8v/x//D/7//u/+3/7f/u/+7/6//p/+f/5v/n/+f/6P/p/+n/6f/p/+n/5//n/+f/5//m
/+X/5P/k/+X/5v/n/+j/6P/p/+n/6f/r/+v/6//q/+j/6f/t//T/BQAbADMAUABvAJEA
vADrACIBSgFYAVoBVAE7AQ8B1gCVAE0A9/+p/4T/gP+L/6D/tP/A/8n/0//c/9//4v/i
/+H/4f/h/+H/4v/g/+D/4f/i/+L/4v/i/+L/4v/i/+L/5f/l/+X/5f/k/+T/5P/k/+T/
5P/l/+X/5//o/+j/6f/o/+f/5v/l/+f/5//n/+f/6f/p/+n/6P/q/+r/6//r/+z/7P/s
/+z/6v/q/+r/6v/s/+z/7P/s/+z/7P/s/+3/8P/x//H/8f/v/+//8f/x//H/8f/y//L/
9P/0//T/9v/3//f/+P/4//j/+f/6//v/////////AAD//wAAAgADAAQABQAGAAYABAAG
AAgACAAKAAsACwAMAA4ADwAPAA8ADwAPAA4ADgAPAA8ADwAPAAsACgAKAAkACAAHAAcA
BwAHAAYABQAEAAIAAQABAAEAAgACAAIAAAD+//3//P/5//r/+f/4//f/+f/7//3//f/8
//v/+v/3//n/+f/5//n/+v/6//n/+f/4//f/9v/1//P/8//y//L/9P/0//T/9P/y//L/
8v/w//L/8v/y//H/8P/w/+//7//w//D/7v/u//H/8f/w//D/8P/w//D/8P/x//H/8f/x
//D/8P/w/+//8f/y//L/8//z//T/9P/0//L/8v/y//P/9f/2//f/9//3//f/9//3//v/
+//6//r/+v/6//r/+v/5//r//P/+//z/+//7//v/+v/6//n/+P/2//f/+v/7//v/+//6
//j/9P/0//T/9P/1//b/9//4//j/+P/4//f/9f/1//X/9f/1//T/9P/2//T/9P/0//T/
9v/1//X/9f/0//P/8//z//X/9v/2//b/+P/5//j/9f/0//P/8v/1//b/9v/2//f/+f/7
//7//P/7//r/+f/7//z//f/+//3//f/9////AwAEAAQABAABAAEAAQABAAMABAAEAAMA
AgACAAIAAAD+//3//f/8//7//P/7//r/9//2//X/9P/y//H/8f/w//H/8f/x//L/8v/x
//H/8f/x//H/8f/x//D/7//u/+3/7//v/+//8P/y//L/8v/y//D/8f/x//H/8f/z//P/
8v/y//X//f8KACEAPwBfAHwAoQDTABABTwGCAZYBmgGUAX4BVQEfAeIAlwAxAMf/jf+E
/5T/rf/C/87/1v/f/+X/6v/r/+r/6v/r/+v/6//r/+r/6P/o/+n/7P/s/+z/7P/u/+7/
7v/u/+3/7f/t/+3/7v/u/+7/7v/w//D/8f/x/+//8P/w//H/8f/x//H/8f/v/+//7//v
//L/8//0//T/8v/y//P/8//0//T/9P/0//X/9v/3//j/+f/4//f/9v/3//j/+f/7//r/
+//7//v/+//7//3//f/9//3//v/+/wAAAAAAAAIABQAFAAYABgAEAAUABgAHAAoACwAM
AA4ADQAOABAAEQAQABEAEgASABIAFAAWABYAFgAXABcAGAAYABkAGQAZABkAGQAYABgA
FwAXABcAFwAXABYAFgAVABIAEQARABEAEQAQAA8ADgAMAAsACwALAAoACgAKAAgACQAJ
AAkABwAGAAUABAADAAMAAwADAAEA/////////f////////////3//P/6//n/+v/7//z/
/f/7//v/+v/6//r/+v/6//r/+v/6//r/+P/4//j/+P/3//j/+P/3//f/9v/2//T/9P/1
//X/9P/0//b/9v/2//b/8//z//P/8//0//T/9P/z//P/9P/0//X/9f/2//b/9v/2//b/
9v/3//f/+P/5//n/+f/5//n/+f/7//v/+v/6//r/+v/6//r/+v/6//v//P/8//v/+//7
//v//P/8//z/+f/5//v/+//8//3//f/8//j/+P/4//j/+P/4//j/+P/4//j/+P/3//n/
+f/5//n/9//2//b/+P/4//j/+P/4//j/9//3//f/9v/1//X/9f/1//b/9v/2//j/9f/1
//X/9v/2//b/9v/2//n/+v/6//r/+f/5//n/+v/9//3//f/9//7//v/+//7/////////
AQACAAIAAQAAAAAAAQACAAMAAwAEAAQAAwABAAAA///8//7//f/9//z//v/8//v/+v/4
//b/9P/y/+//7//w//D/8P/v/+7/7v/s/+v/6//r/+v/6//r/+v/7f/t/+3/7f/t/+3/
7f/u/+7/7v/u/+7/7P/t/+3/7f/v/+//8f/w/+7/7f/z//7/EQArAEcAZgCLALsA9gA3
AXQBmgGkAZ4BlAF7AUsBDAHFAGsA+f+d/4L/kP+l/7r/yv/U/9n/3//m/+v/7P/s/+r/
6f/o/+f/5v/k/+T/5f/o/+j/6P/o/+b/5v/m/+b/5//n/+f/5//q/+r/6v/q/+r/6v/r
/+v/6f/q/+r/6//t/+3/7f/t/+3/7f/t/+3/7f/t/+3/7P/s/+z/7f/t/+//8P/x//L/
8v/y//L/8v/y//L/8v/y//L/8v/y//P/9P/1//X/9f/1//X/9//3//n/+f/6//r//P/8
//z//v//////AAAAAAAAAQACAAMAAwADAAMABAAHAAgACgALAAwADQAOAA4ADgAQABIA
EgAQABEAEQASABcAGQAaABsAHAAbABkAGAAXABcAFwAXABUAFAAUABMAFAATABMAEwAV
ABQAEwASABIAEQARABEADgAOAA4ADAALAAsACwAJAAgABwAGAAUAAwADAAMAAQD/////
///9//3//f/9//3//f/8//r/+f/5//n/+f/5//v/+//6//r/+P/4//j/+P/4//j/+P/2
//b/9v/2//X/9v/2//X/9f/2//b/9P/0//T/8//x//D/8v/y//L/8v/x//H/8f/x//H/
8P/v/+3/7v/w//H/8//x//L/8v/y//L/8v/y//P/8//0//X/9f/1//X/9f/1//n/+f/4
//j/+P/4//j/+P/4//j/+f/6//z/+//7//v/+v/6//n/+P/1//X/9//3//j/+f/5//j/
+P/4//j/+P/2//b/9v/2//f/+P/5//n/+f/5//n/+f/3//b/9v/4//b/9v/2//b/+P/3
//f/9//2//X/9f/1//X/9v/2//b/+P/3//f/9//3//f/9//3//b/9//3//f/9f/0//T/
9P/0//T/9P/0//X/9v/2//b/+P/5//r//P/9//3//f/9//z//P/8//z//P/7//r/+/8A
AAIAAwAEAAEAAQABAAEAAAAAAP///f/9//7////+//3/+//6//j/+P/2//X/9P/1//T/
8//y//H/8f/y//L/8P/v/+7/7v/w/+//7//v/+//7//v/+//7//v/+//7//t/+3/7f/u
//D/8P/w//D/8P/x//H/8f/z//P/8//y//D/7//z//z/CwAhAD8AYACDAKUA0gAHAUIB
bgF+AYIBegFjATkB/gC9AHMAFwC//47/iP+Z/7D/wv/O/9X/3f/k/+X/6v/u/+v/6//r
/+v/6v/o/+j/6f/s/+z/7P/s/+z/7P/s/+z/7f/t/+3/7f/s/+z/7P/s/+7/7v/v/+//
7//w//D/8f/z//P/8//z//H/8f/x//H/8//z//P/8v/0//T/9f/1//b/9v/2//b/9v/2
//b/9v/4//j/+P/4//b/9v/2//f/+P/5//n/+f/6//v//v////3//f/+//7/AAAAAAAA
AgABAAEAAgACAAIAAwAEAAUABwAHAAcACAAJAAoADAANABAAEQASABIAEQASABMAEgAU
ABUAFQAWABgAGQAZABkAGgAZABcAFgAWABcAGAAZABcAFgAWABUAFAATABMAEwASABAA
DgAMAA0ADQAOAA8ADgAOAA4ADAANAA0ADQALAAwACwAKAAkACQAJAAkABwAHAAcABwAF
AAQAAwACAAEAAgACAAEAAQABAAEAAQABAAMAAwACAAIAAAAAAAAAAAD///7//f/6//z/
/P/8//v/+v/6//n/+f/4//j/9v/2//j/+f/5//r/+v/6//r/+v/3//f/9//3//r/+v/6
//n/9//4//j/+f/7//z//P/8//z//P/8//3//f/+///////9//3//f/9/wEAAQAAAAAA
AgACAAIAAgAAAAAAAQACAAAA////////AQACAAIAAgD/////AQABAAEAAQAAAP7///8A
AAEAAgAAAAAAAAAAAAAAAAAAAP////////////////7//v8AAAAAAAAAAAAAAAD/////
//8AAP////////3//v/+//7//v/9//v//P/9//7///8AAP//AAAAAAAAAgADAAQABgAF
AAUABQAFAAYABgAGAAYABwAHAAcACQANAA4ADgAOAA0ADQANAA0ACwAMAAwACwAKAAoA
CgAIAAgABwAHAAYABAACAAEAAAABAAAA///+//3//f/+//7/+v/5//j/+P/6//n/+f/5
//n/+f/5//n/9//3//f/9//3//f/9//4//j/+P/4//j/+v/7//v/+//5//v//f/8//7/
//8DAA4AIwA9AFsAfgCpANcAEAFRAYoBogGoAaYBkgFnATEB9gCrAEEA1f+Z/5D/nP+x
/8b/0v/a/+P/6f/s//H/+P/4//b/9f/0//P/9P/y//L/8//y//L/8v/y//L/8v/y//L/
9f/1//X/9f/0//T/9P/0//T/9P/1//X/9f/2//b/9//3//f/9//3//f/9//3//f/+f/5
//n/+P/2//b/9//3//r/+v/6//r/+v/6//r/+v/8//z//P/8//z//P/8//3//P/9//3/
/f/9//3///////////8AAAAAAAAAAAAAAgADAAMABAAEAAYABwAIAAkACwALAAsADAAN
AA4AEAARABAAEQASABIAFAAWABgAGAAWABcAFwAYABoAGwAbABsAGwAbABoAGgAZABkA
GQAZABcAFgAWABUAFAATABMAEwARABAADwAOAA4ADQANAA0ACgAKAAoACAAJAAkACQAH
AAgABwAGAAUABQAFAAUAAwADAAMAAwABAAMAAwADAAMAAwACAAAA///9//3//f/9//7/
/////wAA///+//3//P/+//7//v/8//r/+v/6//n/+P/4//f/9//4//j/9v/2//j/+f/5
//r/+v/6//r/+v/3//f/9//3//r/+v/6//n/+//8//z//f/7//z//P/8//7//v/+////
/f/+///////9//3//f/9/wEAAQAAAAAAAgACAAIAAgAAAAAAAQACAAIAAQABAAEAAAAA
AP///v/8//3/AAABAAEAAQAAAP7//f/+////AAAAAAAAAAAAAP7//v/+//3//f/9//3/
/f/9//z//P/+//z//P/8//z//v/9//3//f/8//v/+//7//v//P/8//z//P/7//v/+//7
//v/+//7//r/+//7//v/+//8//r//P/8//z//P/9//7//v/+//z//f/+/wAAAwADAAMA
AwACAAIAAgACAAUABQAFAAcABwAIAAgACAAHAAcABwAHAAkACgAKAAkABgAGAAYABAAD
AAEAAAD+/wAA/v/9//z//f/8//v/+v/7//v//P/8//j/9//2//b/9v/1//X/9f/1//X/
9f/1//f/9//3//f/9//3//f/+P/2//b/9v/2//j/+f/5//n/+f/5//n/+P/2//n/AQAO
ACMAQQBfAH4AowDTAAwBSQGAAZoBngGaAYoBZwE1AfgArQBNAOP/nf+O/6L/t//G/9T/
3P/j/+n/7v/x//D/7v/u/+//8P/x//L/8P/w//H/8v/y//L/8v/0//T/9P/0//X/9f/1
//X/9f/0//P/8v/y//L/8//z//X/9v/2//f/9f/1//X/9f/3//f/9//3//f/9//3//b/
+P/4//n/+f/4//j/+P/4//j/+P/4//j/+v/6//r/+v/7//z//f////7/////////////
/wEAAQABAAEAAgACAAQABAAEAAYABQAFAAYABgAIAAkACgALAA0ADQANAA4ADQAOABAA
EQASABMAFAAUABQAFgAYABgAGAAZABkAGgAaABsAGwAbAB8AHwAeAB4AHQAdAB0AHQAb
ABoAGgAZABoAGQAZABkAFwAWABUAFAAWABUAFQAVABQAFAAUABIAEQARABEADwAOAA0A
DAALAAkACQAJAAcACQAJAAkABwAFAAUABQAFAAUABAACAAEAAwADAAMAAwACAAEA///+
////AAABAAIAAAAAAAAA/v/+//7//v/9//z//P/7//v//P/8//r/+v/7//v/+v/6//z/
/P/8//z/+//7//v/+//6//r/+v/5//v//P/8//3/+//8//z//P/9//7///8BAP//AAAB
AAEAAQABAAEAAQADAAMAAgACAAMABAAFAAYABAAEAAUABgAGAAUABQAFAAMABAAEAAQA
AwADAAUABQAEAAUABQAEAAQABAAEAAQABgAGAAYABgAEAAQABAADAAUABQAFAAUABQAE
AAQABgAEAAQABAAEAAQAAwADAAMABAADAAMAAwADAAQABAAEAAIAAQABAAEAAwADAAMA
AwAEAAUABAAEAAQABAAEAAUABgAGAAYABQAFAAUABgAKAAsADAANAAwADAAMAAwADQAN
AA0ADwAPABAAEAAQABAAEQASABMAEwAUABQAEwASABIAEgAQAA4ADQANAAwACgAIAAcA
BgAGAAYABgAGAAUABQAGAAYABAADAAIAAgAEAAMAAwADAAIAAQAAAP////////////8B
AAEAAQACAAQABAAEAAQABAAFAAUABQAFAAUABQAEAAQABQAJABAAHwA1AFMAcgCRALMA
4AATAUwBdgGEAYQBegFjATsBBgHFAHsAJQDR/57/lv+p/8L/2P/k/+n/8f/2//v/AAAA
AP3//f/9//3//v/8//z//f/+//7//v/+/wAAAAAAAAAAAAD///7//f8AAAAAAAAAAAAA
AAABAAEAAwAEAAQABQAFAAUABQAFAAUABQAFAAUABwAHAAcABgAGAAYABwAHAAoACgAK
AAoACAAIAAgACAAMAAwADAAMAAwADAAMAA0ADAANAA0ADQANAA0ADwAPABEAEQASABIA
EwASABEAEgAUABUAFwAYABoAGwAcAB0AHgAdABwAHAAdAB4AIAAhACQAJQAmACYAJQAm
ACcAJgAmACcAJwAoACsALQAuAC8ALgAtACsAKgAqACsALAAtAC0ALAAsACsAKAAnACcA
JwAmACQAIgAgACIAIQAhACEAIAAgACAAHgAfAB8AHwAdAB8AHwAfAB8AHQAdAB0AGwAe
AB8AIAAfAB4AHQAcABsAHQAcABoAGQAXABcAFwAXABoAGwAbABwAGQAYABcAFgAYABgA
GAAWABYAFgAWABUAEwASABAADwATABQAEwAUABMAEwASABIAFAAUABQAFAATABMAEwAT
ABYAFgAWABUAFwAYABgAGQAZABoAGgAaABoAGgAaABsAGwAcAB0AHQAdAB0AHQAdAB8A
IQAiAA==
         </WaveFormData>
      </LeadData>
      <LeadData>
         <LeadByteCountTotal>10000</LeadByteCountTotal>
         <LeadTimeOffset>0</LeadTimeOffset>
         <LeadSampleCountTotal>5000</LeadSampleCountTotal>
         <LeadAmplitudeUnitsPerBit>4.88</LeadAmplitudeUnitsPerBit>
         <LeadAmplitudeUnits>¦ÌV</LeadAmplitudeUnits>
         <LeadHighLimit>2147483647</LeadHighLimit>
         <LeadLowLimit>268435456</LeadLowLimit>
         <LeadID>V5</LeadID>
         <LeadOffsetFirstSample>0</LeadOffsetFirstSample>
         <FirstSampleBaseline>0</FirstSampleBaseline>
         <LeadSampleSize>2</LeadSampleSize>
         <LeadOff>FALSE</LeadOff>
         <BaselineSway>FALSE</BaselineSway>
         <ExcessiveACNoise>FALSE</ExcessiveACNoise>
         <MuscleNoise>TRUE</MuscleNoise>
         <LeadDataCRC32>1556245740</LeadDataCRC32>
         <WaveFormData>
DQANAA4ADwANAAoACgAKAAoACgAKAAsACQAJAAgABgAFAAQABAADAAIAAgAAAAAAAAD/
//7//f/6//r/+v/5//n/+f/5//j/+v/7//3//v/7//v/+v/5//v//P/8//z/+v/6//r/
+//5//r/+v/6/wAA/f/7//r/9v/4/wIAFwAyAFUAggC8AAMBWQGxAfIBFwImAiYCDwLW
AX0BGwG3AEsA7P/C/8j/1v/f/+j/7P/t//D/9P/6//z//P/6//n/+P/3//X/8//z//T/
8//z//T/9P/z//L/8f/x//L/9P/0//T/8v/y//P/8//z//P/9P/1//T/9P/z//P/9P/1
//f/+P/2//T/9v/3//b/9v/4//b/9v/3//j/+f/4//n/+f/4//r/+//7//z//f/9//3/
/P/8//z//P/8//v/+//7//z//v/+////AQACAAIAAwADAAAAAAABAAMABgAHAAcABwAG
AAcABwAIAAkACQAKAAsADQAPABAAEQAQABEAEwAUABUAFgAWABcAGAAYABgAGwAeAB8A
HwAfACAAIQAiACMAIQAhACIAIgAgAB4AHQAdAB8AHgAeAB4AHAAcABwAGwAaAB0AHgAd
ABsAGwAbABoAGAAYABcAFgAVABQAFAASABEAEAANAAsADAANAA4ADQALAAoACQAIAAgA
BwAGAAUABwAHAAcABwAFAAUABQAFAAYABwAGAAcABwAHAAYABQAHAAcABwAFAAQAAwAA
AP7/AAABAAEAAAACAAMAAwADAP///P/7//r/+//8//7////////////+//3//f/9//3/
/f/9//3//f/9//3//f////3//f/9//3/AQACAAQAAgAAAAAAAQACAAMAAwADAAQABAAE
AAMAAwADAAQABAAEAAQABAAFAAUAAwABAAQABgAIAAcABwAHAAUAAwAFAAUABQAEAAQA
BAAEAAQABAAEAAIAAgABAAEAAQAAAAAAAAACAAIAAgADAAIAAAD///7/AQAAAAEAAwAC
AAEAAQAAAAAAAAABAAIAAgABAP///v/7////AgAAAP7/AAAAAAAAAAABAAIAAwAFAAUA
BAADAAQABQAFAAYABgAIAAgACAAIAAYABwAHAAkADAAOAA4ADgAOAA0ADAALAA0ADwAQ
AA4ADAAMAAsACgAJAAkACQAJAAgABgAFAAQABgAFAAQABAACAAIAAgABAAAA///+//7/
/f/7//r/+f/7//r/+f/5//z//P/8//3/+//7//v//P/+//7//v/+//z//f/9//7/AAD8
//7////9//r/9P/4/wYAHwA8AGEAkADOAB0BdQHJAQICIQIuAiQCAQK+AWMB/QCVACUA
1v/C/8b/0v/j/+7/8v/z//b/+P/4//r/+P/5//n/+f/5//X/8//z//T/9v/3//n/+v/3
//b/9f/1//b/+P/4//j/+f/6//z//f/7//v//P/9//v/+v/4//f/+f/7//7/AAD9//r/
+//7//z//P/+//z//f///wEAAwADAAMAAgAAAAAAAQABAAIAAwADAAMAAgAAAAAAAAAA
AAQABQAGAAgABgAGAAcACQAKAAoACwALAAgACAAJAAsADgAPAA8ADwASABMAEwAUABUA
FQAWABcAFQAXABgAGQAZABkAGgAaAB4AIAAhACMAJwAoACkALQAvAC8ALgAtACsAKwAr
ACsAKwArACwALAAsACoAKQApACsAKgAqACoAKQAoACcAJQAlACcAJwAlACQAIwAiACAA
HQAcABoAGAAYABgAGQAYABcAFgATABEAEwATABMAEQAOAA4ADgAOAA4ADQAMAAsADAAN
AA4ADwAOAA0ADAALAAsACwAJAAkACQAJAAgABwAHAAcABwAFAAMAAwABAAAAAAABAAEA
AAACAAMAAwADAAIAAAAAAAAAAAAAAAEAAQABAAEAAQAAAP3//f/9//3//f/9//3//f/+
////AAADAAMAAwADAAMABQAGAAgABgAEAAQABQAGAAkACQAJAAoACQAIAAYABQADAAQA
BAAEAAIAAgADAAMAAAD9////AAADAAMABAAFAAMAAQADAAMAAQAAAAAAAAAAAAAAAAAA
AAAAAAD/////AAAAAAEAAgD///7//f/9//7//v///wAAAgAAAAAAAQD/////AAAAAP//
AAAAAP7//v/+//7//v/+//7///8BAAIAAwAGAAYABQAFAAQABgAGAAYABgAIAAkACQAL
AAoADAAMAAwADQANAA0ADQAMAA0ADQAKAAoACgAJAAgABwAHAAcABwAFAAIAAAD+////
/////wAA/P/8//z/+//8//v/+v/6//r/+f/5//n/+P/2//T/8//1//b/9//5//j/9//2
//b/9f/0//P/8v/0//X/9f/2//7/+v/0//X/8//w//D/9v8EABsAOABlAJoA2gAtAYkB
3QEQAi8CPgIyAgMCtAFVAfUAhwATAMz/wP/I/9D/2f/e/97/4//q/+z/7P/q/+b/4//j
/+P/4//k/+P/5P/m/+b/5f/l/+T/5f/k/+P/4//h/+L/4f/g/+L/4v/j/+P/4//j/+T/
5f/k/+T/4//j/+X/5f/m/+b/5P/i/+T/5f/m/+b/6P/m/+X/5f/l/+X/5P/l/+X/5P/m
/+f/5//o/+f/5//n/+b/5P/k/+T/5P/m/+f/6P/q/+j/6P/p/+v/6v/q/+v/6//r/+z/
7v/x//D/8f/x//H/9P/1//X/9v/3//f/+P/5//v//f/+////AAABAAMABAAFAAYABgAH
AAgACAAIAAsAEAARABEAEQATABMAEwATABMAEwAUABQAFQAUABQAFQAUABIAEQAQABIA
EgASABEADQAPAA8ADQANAA0ADQAMAAoACgAJAAgABwAGAAYABAACAAIAAAD/////////
//3//P/8//z//P/+//3//P/7//n/+f/5//n/+v/7//z//f///////f/9//3//f/8//v/
+v/5//j/9f/3//n/+f/6//j/+f/5//j/9//3//b/9f/1//T/9f/2//T/9P/1//X/9//3
//f/9v/1//X/9f/1//j/+f/6//v/+f/5//n/+//7//v/+//7//v//P/+//z//v/+////
AAABAAEAAQACAAIAAgABAAEA//8AAAAAAAABAAIABAAFAAUAAwAGAAgABwAFAAQAAwAD
AAEAAwADAAMAAgACAAIAAwAEAAUABgAFAAQAAgABAAIAAgADAAQABAAEAAQABQADAAIA
AgACAAQAAgACAAMAAQABAAIAAgACAAIAAwAEAAMAAwACAAIAAQABAAIAAgACAAQAAgAC
AAIAAgAEAAQABAAFAAgACAAIAAoACQAJAAoACgAIAAgACAAIAAoACwALAA0ADgAQABAA
EAAPAA8ADwAPABAAEQARAA4ADAAMAAsACgALAAsACwALAAoACAAHAAYACAAHAAYABgAC
AAIAAgABAAAA///+//7//P/7//v/+//9//z/+//7//z//P/8//3//f/9//3//v/9//z/
+//6//v//f/+/wAA/v/8//z/+//5//r/+v/8/woAIwBAAGcAnADaACsBhQHZAQ4CJwIy
AioCAwK8AVsB9wCPACMA2v/K/9L/2P/d/+L/6P/t//T/+v/8//z/+v/4//f/9v/1//P/
8f/x//L/8//z//T/9P/1//T/8//z//L/9P/0//T/8f/w//D/7//v//H/9P/3//b/9v/1
//X/9//3//j/+P/2//T/9v/3//b/9v/4//b/9v/3//j/+f/4//n/+f/4//b/9//3//j/
9//3//f/9v/4//j/+P/4//v/+//7//z/+//6//r/+//+//7/////////AAACAAUABQAF
AAQAAwAGAAcABwAIAAgABwAHAAcACAALAA0ADwAQABEAEwAUABUAFgAWABcAGAAYABgA
GwAcAB0AHQAdAB8AHwAfAB8AHwAfACAAIAAiACAAHwAfAB4AHAAbABoAHQAeAB8AHwAc
AB0AHAAZABkAGQAZABgAFwAWABQAEgANAAwADAAKAAwADAAKAAkACQAJAAkABwAGAAYA
BgAGAAYABQAEAAMAAwADAAMAAwADAAMAAwADAAMAAwABAAEAAwADAAIAAQAAAP///v/7
//7////+//7//P/9//3//P/6//v/+//7//z/+v/6//r/+f/4//j/9//5//n/+f/4//f/
9//3//f/9//3//f/9//3//f/9//5//f/9//3//f/+v/8/////v/8//z//f/+////////
/wAAAAAAAP/////9//7//v/+//7//v///////v/9/wEABAACAAEAAQABAAMAAQADAAMA
AQAAAAAAAAAAAAAAAAAAAAIAAgABAAEA///+//7//v8AAAAAAAABAAAA/v/9//z//v/8
//z//f/+////AQACAP7//P/7//r//f/9//z//P/9////AAAAAP7//v/+//7//P/8//z/
/f8AAAAAAAACAAUABQAGAAYABAAEAAQABAACAAMAAwAFAAYACAAIAAgACgALAAwADQAN
AA0ADAAIAAwADgAPABAADwAPAA8ADwAMAAoACQAIAAYAAwAAAP7//v8AAAIAAwAAAP3/
+v/4//v/+//8//3//v/+//7///////7//f/9/wAAAwAGAAoABwAGAAUABAADAAMAAgAC
AAoAFAASAAUABQAOAAIA9v8EACMAQABfAIgAvAD/AFMBqwHsARcCLAIkAgsC4gGPAR0B
vQBfAAIA1v/Y/9z/3//m/+z/7//6/wAA/P/8/wIAAAD///7//f/4//X/9P/0//b/9//5
//r/9//0//H/7//y//b/+P/6//j/+P/5//n/9f/1//b/9//4//j/9//3//X/9f/2//b/
9//2//n/+//+//7/AAD+//r/+f/4//f/+v/7//v/+v/5//n/+P/4//r/+//8//z/+//6
//n/+P/5//n/+f/6//j/+P/5//v//P/8//3//f/8//z//f////7/////////AAABAAEA
AgACAAEAAQABAAEAAwAEAAUABgAHAAkACgALAAwADAANAA8AEAARABUAFgAXABcAFwAX
ABcAFwAXABcAFwAYABgAFQASABAADwATABQAFgAYABYAFgAWABUAEwAVABUAEwARABEA
EQAQABAAEAAPAA4ACwAKAAoACAAJAAoACQAJAAcABwAHAAUABQAGAAcACAAGAAUABAAD
AAEAAQABAAEAAwADAAMAAwADAAMAAQABAP/////+//3///8BAAMAAwABAAEA///+//z/
/f/9//z//P/9//3//f/8//r/+v/6//n/+P/4//f/9v/1//T/8v/x//H/8f/x//P/8//z
//P/8f/x//H/8//z//P/8//z//P/9P/2//T/9f/2//j/+v/5//n/+f/6//z//P/7//v/
/f/+//7//v/+//7///////3/+//+/wAAAAD///////////3//////////v/+//7//v/+
//7//v/+//7//f/9//z/+v/5//j/9//2//X/9f/z//L/8v/y//H/7v/t/+3/7//v//D/
8P/r/+j/6P/p/+r/6//s/+r/6v/q/+v/7P/s/+z/7v/x//H/8v/y//D/8P/w//D/8P/x
//H/8//2//j/+P/4//j/9//2//X/9//5//r/+P/4//j/9//2//X/9f/1//X/9P/y//H/
8P/u/+3/7P/s/+z/7P/s/+v/6f/n/+X/5P/l/+X/5v/n/+n/6P/n/+f/5v/m/+b/5//l
/+X/5f/m/+f/6P/p/+r/6v/r/+v/7P/s/+z/7P/p/+f/5P/i/+b/7v8BABgANQBcAIwA
xwAPAWEBpgHRAeYB7AHVAaABTwHtAIkAKQDa/7b/tP+6/8P/zv/U/9f/3v/k/+b/6P/o
/+X/5f/l/+X/5f/j/+P/5P/l/+X/5v/m/+X/5P/j/+P/5P/m/+b/5v/m/+b/5//n/+X/
5f/m/+f/6v/q/+n/6f/n/+f/6P/o/+r/6P/q/+v/7P/s/+7/7P/r/+v/6//r/+7/7//v
/+7/7P/t/+3/7v/v/+//7//u//D/8P/w//D/8//z//P/9P/0//T/9f/3//b/9v/3//f/
9//4//r//f/8//3//f/9//7//////wAAAwADAAQABQAFAAcACAAJAAoACwANAA4ADwAQ
ABAAEQASABIAEgAVABYAFwAXABcAGQAZABkAGQAbABsAHAAcABoAGAAXABcAFQAUABQA
FAAWABYAFgAVABEAEwATABEAEQARABEAEAANAAwACgAIAAcABgAGAAQACAAKAAoACwAI
AAcABgADAAMABAAFAAYACAAHAAYABQAEAAMAAgABAP//////////AAABAAAAAQABAAEA
AAD///3//f/9//v/+//7//n/+P/6//v/+//6//r/+//7//v//P/6//r/+v/8//z//f/9
//v/+//7//r/+v/7//z//f/9//3//f/9//v/+//7//3//v///wAAAQABAAIABAACAAMA
BAAGAAgACAAHAAYABgAIAAgABwAHAAYABgAFAAQAAgACAAMAAwACAAEABQAIAAUAAwAC
AAEA///9//////8BAAIABAAGAAUABAADAAIAAAAAAP////8BAAAAAAAAAAAAAAAAAAEA
AQAAAAAAAAAAAP7//v///wEAAQACAAIABQAEAAIA///+//3//P/9//7///8BAAMABAAF
AAgABgAFAAUABAAFAAYABwAIAAcABwAGAAcACQAMAA0ADgANAA0ADQANABAAEQARAA4A
DgAOAA0ADAAJAAkACQAJAAoACAAHAAYABQADAAEAAAD8//z//P/7//v/+//7//z//v/9
//3//f/9//z/+//7//v/+v/5//n/+v/7//z//v/+//7//v/+//3//f/8//z//P8AAP7/
/f/5//b/9P/8/w4AKQBMAHUAqgDuAEMBoQHvAR4CNQI6AiYC8wGmAUUB3wBrAAEAyv/G
/87/2v/l/+r/7P/x//T/9P/2//b/9P/z//P/8//z//H/7//v//D/8//z//T/9P/1//T/
8//z//H/8v/x//D/8v/y//P/8//x//H/8v/z//T/9P/z//P/8//z//T/9P/z//D/8f/x
//X/9v/5//j/9f/1//X/9f/0//X/9f/0//X/9//4//r/+v/5//j/9v/3//j/+f/6//n/
+f/5//r/+v/6//v//f/+//7//////wAAAAABAAMABAAFAAUABQAEAAUABQAGAAgACQAL
AA0ACwANAA4ADwAQABEAEwAUABUAFgAWABcAFgAWABYAGQAcAB0AHQAdABsAGwAbABsA
GQAZABoAGgAdABwAHAAdABwAGgAZABgAGAAYABgAFwATABUAFQATABMAEwATABIAEAAQ
AA8ADgALAAoACgAIAAoACgAIAAcABQAFAAUAAwAEAAQABAAEAAIAAQAAAP//////////
//8BAAEAAQABAAEAAQD//////f/9//z/+//7//v/+//5//v/+//5//j/+P/5//n/+P/2
//f/9//3//b/9P/0//T/9P/0//X/9f/z//P/8//y//L/8//0//X/9//3//f/9//3//f/
9//5//v/+//7//v//P/8//3/+v/8//z//f/+//3//f/9//7//P/8//v/+//9//7//v/+
//7//v//////+//5//z//v8AAP////////7/+//8//v/+//6//r/+v/6//r/+v/6//z/
/P/7//v/+//6//r/+v/8//z//P/9//3//P/8//z/+v/4//j/+f/5//n/+v/6//v/+P/4
//b/+P/4//j/+P/4//r/+v/6//v/+v/6//r//P//////AAAAAP7//v/+//7/AAABAAEA
AwACAAQABAAEAAUABQAFAAUABgAHAAcABAAEAAQAAwACAAEAAQABAAEAAgAAAP///v/9
//v/+f/4//b/9v/2//X/9P/z//L/8v/w/+//7//v//H/8P/v/+//8P/w//D/8f/x//H/
8f/y//L/8v/y//L/8v/z//P/9P/0//b/9v/z//H/7P/q//D//P8RAC4AUwCAAL4ADQFl
AbcB8gERAhwCGgIBAsIBZQEBAZ0ALwDY/7z/xv/Q/9n/4v/k/+X/6P/s//D/8P/u/+v/
6//r/+v/6f/n/+f/6P/p/+n/6v/q/+n/6P/n/+f/5v/o/+j/6P/q/+r/6//r/+n/6f/q
/+v/6v/q/+n/6f/q/+v/7f/u/+7/7P/u/+//7//u/+//7P/r/+v/6//r/+3/7//w//D/
7v/v/+//8P/x//H/8f/w//D/8P/w//D/8//z//P/9P/0//T/9f/3//b/9v/3//f/+P/4
//n/+//8//3//f/9//z//f/9//7//f/9//7///8BAAMABAAFAAgACQALAAwACwAMAAwA
DQAMAAwADAAPABMAFQAWABcAFwAXABcAFwAXABcAGAAYABYAFAATABMAFQAUABQAFAAW
ABYAFgAVABEAEwATABEAEQARABEAEAAQABAADwAOAAsACgAKAAgACAAIAAYABQADAAMA
AwABAAIAAgACAAIAAgABAAAA///9//3//f/9/////////////f/9//v/+//9//3//P/7
//v/+//7//n/+f/5//f/9v/4//n/+f/4//X/9f/0//P/8//y//P/9P/y//L/8//z//L/
8f/w/+7/8P/x//L/8//z//P/8//z//H/8f/x//P/9f/1//X/9f/2//b/9//0//X/9v/4
//r/+f/5//n/+v/6//r/+f/5//v//P/8//z/+//6//r/+f/5//f/+v/8//z/+//7//v/
+//5//v/+//5//j/+P/4//n/+v/7//z//P/8//v/+//5//j/+P/4//r/+v/6//v/+//6
//r/+v/4//b/9v/3//n/+f/6//r/+//6//r/+v/7//v/+v/6//n/+f/6//r/+P/1//f/
+P/4//j/+P/4//r/+v/6//v//P/8//z//v//////AAAAAAAAAAAAAAAA//////7///8B
AAQABQAGAAcABwAHAAcABgAHAAcABAAEAAQAAwACAP///////////v/8//v/+v/8//v/
+v/6//j/+P/4//f/9v/1//T/9P/2//X/9f/1//X/9P/z//P/9P/0//T/9f/1//X/9f/2
//T/9P/0//T/9v/3//f/+P/4//r/+v/1//H/8P/w//L/+v8LACgASwB0AKgA5wA1AYkB
0AH7ARACFAL/AcoBdwETAbEATQD0/8b/wv/M/9f/3v/i/+f/7P/u//D/9P/0//H/8f/x
//H/8f/v/+//8P/v/+//8P/w//H/8P/v/+//7v/w//D/8P/w//D/8f/x/+//7//w//H/
9P/0//P/8//1//X/9v/2//T/8v/0//X/9v/2//j/9v/1//X/9f/1//b/9//3//b/+P/5
//n/+v/5//n/+f/4//j/+P/4//j/+f/5//n/+v/7//z//v8BAAEAAAAAAP//AAAAAAEA
AwADAAMAAgABAAQABQAFAAYABwAHAAgACQAJAAsADAANAA4ADwARABIAEgASABEAEQAU
ABQAFAAXABoAGwAbABsAGQAZABkAGQAbABsAHAAcABwAGgAZABkAGQAYABgAGAAVABQA
EwARABAAEwAUABMAFQAVABUAFAAUABQAEwASAA8ADgAOAAwADgAOAAwACwAJAAkACQAH
AAQABAAEAAQABAADAAIAAQADAAMAAwADAAMAAwADAAMAAwADAAEAAQAAAP///f/7//v/
+//7//n/+f/5//f/9v/1//X/9P/y//T/9f/1//X/9P/y//L/8v/x//D/8P/v//D/8f/y
//L/8f/x//H/8f/z//P/8//z//X/9f/1//f/9f/1//X/9f/0//T/9f/y//P/9P/2//j/
9//3//f/+P/2//b/9f/1//X/9v/2//b/9//4//r/+//3//X/+P/6//n/9//2//X/9v/1
//j/+f/5//j/+P/4//b/9v/2//b/9v/2//X/9f/3//b/9v/2//j/+P/4//n/+P/2//X/
9P/2//T/9P/1//X/9f/2//b/9f/y//D/8P/z//T/9f/2//b/9v/2//f/+P/4//j/+v/7
//v//P/8//r/+v/6//r/+v/7//v//f///wIAAwAEAAQAAwACAAEAAgADAAMAAAAAAAAA
///+//3//f/9//3/+v/4//f/9v/2//X/9P/0//T/9P/0//P/8P/v/+7/7v/w/+//7//v
//H/8P/v/+//7//u/+3/7f/t/+3/7f/u/+7/7v/u/+7/7//x//L/9P/y//L/8v/x/+//
7P/o/+7//P8VADYAYQCYANoAKwGJAd0BEAIrAjYCJALxAaQBRwHhAGkA+f/C/77/xP/M
/9X/3P/g/+P/6P/o/+z/8P/w/+7/7f/s/+v/6f/n/+f/6P/p/+n/6v/q/+n/6P/n/+f/
6v/s/+z/7P/q/+r/6//r/+n/6f/q/+v/7P/s/+v/6//r/+v/7P/s/+z/6v/s/+3/7v/u
//D/7v/t/+3/7f/t//D/8f/x//D/7v/v/+//8P/y//P/9P/0//T/9P/0//T/8//z//P/
9P/2//b/9//5//n/+P/4//f/+P/4//n/+//8//3//f/9/wAAAQABAAIABQAFAAYABwAF
AAcACAAJAAoACwANAA4ADwAQABAAEQASABIAEgAVABgAGQAZABkAGwAbABsAGwAZABkA
GgAaABoAGAAXABcAFwAWABYAFgAUABQAFAATABEAEwATABEAEQARABEAEAAQABAADwAO
AA0ADAAMAAoACgAKAAgABwAJAAkACQAHAAYABgAGAAYABgAFAAQAAwABAAEAAQABAAMA
AwADAAMAAQABAP////8BAAEAAAD///3//f/9//v/+//7//n/+P/5//v//P/8//z//f/9
//3//v/8//z//P/6//r/+//7//3//f/9//z//P/9//7//////////////wEAAQABAAMA
AwADAAMAAwAEAAQABQACAAQABAAFAAYABQAFAAUABgAGAAYABQAFAAcACAAIAAgABQAE
AAQAAwAEAAMABwAKAAkABwAGAAUABwAFAAcABwAJAAgACAAIAAcABgAFAAQABgAGAAUA
BQAFAAQABAAEAAQABAAEAAUABQAEAAQABAAGAAQABAAFAAUABQAGAAYABQAEAAQABAAF
AAUABAAEAAMAAwAEAAQABAADAAIABAAEAAQABAAGAAYABgAHAAYABgAGAAgACwALAAwA
DAAKAAoACgAKAAwADQANAA8ADgAQABAAEAAPAA8ADwAPABIAEwATABAAEAAQAA8ADgAM
AAsACgAJAAoACAAHAAYACAAHAAYABgAEAAQABAADAAIAAQAAAAAAAAD///////////7/
/f/9/wAAAAAAAAEAAQABAAEAAgAAAAAAAAAAAAIAAwADAAQABAAEAAIA///9//r//P8C
ABIAKwBMAHMApADkADEBhwHZAQoCIQIsAiIC+wG2AVcB8wCLACMA3v/Q/9z/5P/r//L/
9P/3//r//v8AAP7//P/9//3//f/9//3/+//7//z/+//7//z//P/9//z/+//7//z//v/+
//7//P/8//3//f/9//3//v///wAAAAD//////////wAAAAACAAAAAgADAAMAAgADAAAA
AAABAAIAAwACAAMAAwACAAAAAQABAAIAAwADAAMAAgAFAAYABwAIAAcABwAHAAgACAAI
AAkACwALAAoACgAJAAkACgAMAA8ADgAPAA8ADwAQABEAEQASABUAFQAWABcAFQAXABgA
GQAaABsAHQAeAB8AIAAgACEAIgAiACIAJQAnACcAJgAlACYAJwAoACkAKwArACwALAAr
ACgAJgAlACcAJgAmACYAJgAmACYAJQAjACUAJQAjACUAJQAlACQAIgAiACEAIAAfAB4A
HgAcABwAHAAaABkAGQAZABkAFwAYABgAGAAYABYAFQAUABMAFQAVABUAFQATABMAEwAT
ABUAFQATABMAEwATABIAEQARABEAEQAPAA8ADwANAAwADAANAA0ADAAKAAsACwALAAsA
CgALAAwACgAKAAsACwAJAAkACQAIAAgACQAKAAsACQAJAAkACQAKAAsADAAPAA0ADQAN
AA0ADwAQABIAEAASABIAEwAUABUAFQAVABYAFgAWABUAFQAVABYAFgAWABYAFgAXABcA
FQATABYAGAAYABcAFwAXABkAFwAZABkAGQAYABgAGAAXABYAFQAUABUAFgAWABcAFwAW
ABYAFgAYABgAGAAZABcAFgAWABYAGAAWABYAFwAXABcAGAAYABUAFAAUABQAFwAXABYA
FgAZABkAGAAYABgAGAAYABgAGAAYABkAGQAYABcAGAAdAB8AIgAkACMAIgAhACAAIAAh
ACEAIwAiACQAJAAkACcAJwAnACcAKgArACsAKAAoACgAJwAmACMAIwAjACMAIAAeAB0A
HAAeAB0AHAAcABoAGgAaABkAGgAZABgAGAAaABkAGQAZABcAFgAVABUAFAAUABQAFQAX
ABcAFwAYABoAGgAaABoAGAAZABkAGgAaABoAHAAbABkAGAAWABYAHgAvAEoAawCUAMgA
BwFVAakB8gEbAi4CMgIbAuoBmQE3AdMAcQAYAOb/3v/q//v/BgAMAA0AEAASABYAGAAa
ABgAFwAWABUAEwARABEAEgARABEAEgASABQAFAAUABUAEwAUABMAEgATABQAFgAXABMA
EwAUABUAGAAYABcAFwAXABcAGAAYABgAFgAYABkAGgAaABwAGgAbABsAGwAbABwAHQAd
ABwAGgAbABsAHAAfAB8AHwAeAB8AIAAhACIAIgAhACAAIAAgACAAIQAjACIAIgAjACMA
IgAiACMAJQAnACkAKgArACwALQAtAC4ALQAtAC4ALwAvADEAMgAzADQANQA3ADgANwA4
ADgAOQA8ADwAPAA/AEMARQBGAEcARgBFAEQAQwBFAEUARgBGAEYARABDAEMAQQBAAEAA
QAA9ADwAOwA5ADoAPQA+AD0AOwA7ADsAOgA8ADwAOwA6ADgAOAA5ADgAOAA4ADYANQA2
ADcAOAA3ADUANAAzADIAMgAxADAALwAxADEAMQAxADIAMwA0ADUAMwAxAC0AKwAsAC0A
LQAtAC0ALQAtACsAKgApACYAJAAnACkAKgAqACgAKQApACkAKAAmACYAJgAoACgAKQAp
ACsAKwArACoAKwArACsAKwAsAC0ALgAvAC0ALQAtAC8AMQAxADEAMQAxADIANAAyADIA
NgA3AA==
         </WaveFormData>
      </LeadData>
      <LeadData>
         <LeadByteCountTotal>10000</LeadByteCountTotal>
         <LeadTimeOffset>0</LeadTimeOffset>
         <LeadSampleCountTotal>5000</LeadSampleCountTotal>
         <LeadAmplitudeUnitsPerBit>4.88</LeadAmplitudeUnitsPerBit>
         <LeadAmplitudeUnits>¦ÌV</LeadAmplitudeUnits>
         <LeadHighLimit>2147483647</LeadHighLimit>
         <LeadLowLimit>268435456</LeadLowLimit>
         <LeadID>V6</LeadID>
         <LeadOffsetFirstSample>0</LeadOffsetFirstSample>
         <FirstSampleBaseline>0</FirstSampleBaseline>
         <LeadSampleSize>2</LeadSampleSize>
         <LeadOff>FALSE</LeadOff>
         <BaselineSway>FALSE</BaselineSway>
         <ExcessiveACNoise>FALSE</ExcessiveACNoise>
         <MuscleNoise>TRUE</MuscleNoise>
         <LeadDataCRC32>1436795883</LeadDataCRC32>
         <WaveFormData>
DQANAA4ADgAOAA0ADQAMAA0ADAANAA4ADQALAAoABwAIAAcABwAGAAUAAwADAAMAAwAD
AAEAAAD+//3//P/6//j/+f/5//n/+v/7//z//v/9//z//P/7//z//f/+/////v/9//z/
+//7//v//P/8/wIA/v/9//r/9P/0//v/CQAeADsAYwCVANUAIAFrAacBzAHfAeUB2gGv
AWABBwG5AG8ALwAOAAgACAAHAAUAAQD+//v/+//9/wEA/f/7//r/+v/4//X/9P/0//X/
9P/0//T/9f/1//T/8//z//P/8//z//P/8//1//X/9P/2//b/9v/2//T/9P/0//b/+P/4
//j/+P/3//b/9v/3//j/9//2//X/9//3//f/9//2//b/9f/0//X/9//4//n/+f/5//n/
+f/4//j/+P/4//f/+P/4//j/+v/6//v//P/+//7//v/+//3//P/6//n/+//+/wAAAQD/
////AQABAAEAAQACAAQABgAHAAgACAAGAAcACAALAA0ADgAQABEADwAPAA8AEAATABUA
FgAWABYAFwAaABsAGgAaABkAGQAXABUAFQAXABYAFgAXABkAFwAXABcAFgAXABgAGQAa
ABkAGAAVABIAEgASABEAEAANAA0ADQAMAAoACAAHAAUABwAIAAoACwAIAAYAAwACAAQA
BAADAAMAAgACAAIAAgACAAEA///+/wEAAQAAAAEA///////////9//3//f/9//v/+v/6
//n/+f/5//n/+f/6//r/+//8//j/9//2//T/9v/3//f/9v/2//b/9f/1//T/9P/0//X/
8//z//P/8//x//H/9P/2//T/9P/0//P/9P/1//f/+P/2//f/9//3//n/+f/7//v/+P/4
//j/+f/7//v/+//7//v/+//7//v/+P/4//j/+f/7//v/+//8//r/+P/4//n/+f/5//j/
+P/4//j/+P/4//j/+P/4//j/9//1//T/9v/4//b/9f/1//P/8//0//T/9f/1//b/9//1
//X/9v/2//f/9//4//n/+P/3//b/9f/x//T/+P/3//T/9P/0//T/9P/2//b/9v/2//b/
9v/3//n/+v/6//r/+v/8//z//P/8//r/+v/7//3/AAABAAEAAgABAAEAAAD//wIAAgAC
AAEAAQAAAAAA/v/8//z//P/7//v/+f/4//f/+P/4//j/9//2//X/9P/z//P/8v/x//H/
8P/u/+3/7f/v/+//7f/t/+7/8P/x//L/8v/x//D/7//v/+//7//v/+3/7f/t/+3/7v/s
/+7/8P/v/+r/5P/k/+3///8WADUAXwCZAN8AMAF7AbMB1AHjAd8ByAGTAToB3wCPAEMA
DQD4//T/9P/3//f/8//y//H/7f/r/+n/6//q/+r/6//q/+X/5P/k/+X/6P/o/+j/6f/n
/+b/5f/l/+X/5f/l/+X/5//p/+n/6P/q/+r/6v/q/+j/5v/k/+T/5//o/+n/6v/o/+b/
5f/l/+f/5//n/+f/6v/r/+z/7f/t/+z/6v/o/+j/6f/p/+n/6//r/+v/6//o/+j/6P/o
/+v/7v/w//L/7//u/+7/7v/w//D/8P/w//D/8P/v/+//8v/0//X/9f/1//X/9//3//n/
+f/6//z/+v/7//z//P/7//v/+//9/wAAAgAFAAcACAAJAAoADAAOAA8ADwAOAA0ADQAP
AA8ADwAQABAAEQAPAA0ADQAPAA4ADgAPABEAEAAPAA4ADAAOAA4ADgAOAAwADAAKAAgA
BgAGAAUABAADAAMAAwACAP7//P/7//n/+v/6//v/+//5//j/9v/2//b/9v/1//X/9f/2
//f/+P/4//f/9f/0//b/9f/z//P/9f/1//X/9f/x//H/8f/x/+//7v/u/+3/6//r/+v/
6//s/+z/7f/u/+3/7f/t/+z/6v/r/+v/6v/s/+z/6//r/+r/6v/q/+v/6//r/+v/6//r
/+v/7v/w//D/8P/w/+//8f/x//L/8v/y//P/8//z//X/9f/3//f/9P/0//T/9f/1//X/
9f/1//X/9f/1//X/8//y//H/8f/0//X/9v/4//b/9P/0//X/9f/1//T/9P/0//T/9P/0
//T/9P/0//T/9f/1//b/+v/3//T/8v/x//L/8//1//b/+P/3//f/9//1//X/9v/2//b/
9//4//b/9v/2//b/9v/2//b/9v/3//j/+v/9//3//P/7//r/+//8//3//v8AAAAAAQAD
AAIAAwADAAQABgAHAAcABwAHAAYABQADAAMAAgACAAAAAAAAAAAA///9//v/+v/5//z/
/P/8//v/+v/5//j/9//3//b/9f/1//X/9P/0//X/9P/z//D/7//x//T/9v/4//b/9f/0
//P/8f/x//H/8f/z//P/8//z//z/+v/0//L/8//u/+z/8P/3/wcAIABDAHEAqQDxAEAB
hwG3AdYB5wHhAcIBgQEqAdsAkwBHABUABgAAAPz/+//z/+//8v/z//X/8//v/+v/6f/o
/+j/5v/l/+b/6P/r/+v/6v/p/+n/6//q/+n/6f/n/+f/5//n/+f/6f/p/+j/6v/q/+r/
6v/o/+j/6P/q/+r/6v/q/+r/5//m/+b/5//p/+n/6f/p/+n/6f/p/+n/6v/q/+n/6P/q
/+v/6//r/+v/6//r/+v/6P/o/+j/6P/p/+r/6v/q/+z/7P/t/+7/7v/u/+7/7v/y//L/
8f/x//D/8v/z//P/9f/1//f/9//1//X/9v/4//r/+//8//z//v///wAAAwADAAQABgAH
AAcABwAHAAgACwANAA4ADgAQABEAFAAVABMAFAAUABUAFwAVABUAFwATABIAEgATABMA
EwATABIAEAAQABAAEAASABIAEAAOAAwADAALAAoACQAJAAkACAAFAAQABAADAAMAAgAC
AAEAAQAAAP7//v8AAAAA//////z//P/8//z/AQABAAAAAAABAAEAAAABAP//////////
+//7//v/+//+//7///////3//f/9//3//P/6//n/+P/4//n/+v/6//j/+f/5//j/+f/6
//r/+//5//j/9//3//r/+//8//3/+f/5//z//v/+//7//v/9//////8AAAAAAAABAAEA
AQABAAEAAwADAAQABAAEAAUABAADAAIAAQACAAMABAAFAAQABAAEAAUAAwADAAMABAAE
AAIAAgADAAMAAwACAAIAAwAEAAUABgADAAIAAQAAAAMAAwAEAAgACAAGAAUABQADAAMA
BAAEAAQAAwADAAMAAQABAAIAAgAEAAMAAwADAAMAAwADAAMAAQACAAIAAwAGAAYABAAE
AAQABAAGAAYABgAGAAgACAAJAAsACwAKAAkACAAIAAgACAAIAAoACgALAA0ADgAPAA8A
EAAQABEAEQARABAAEAAQAA8ADQAMAAwACgALAAwADQANAAsACQAIAAcACAAIAAgABwAG
AAUABAADAAEAAAD//////f/8//z//f/9//3/+//7//v//P/8//z//f/9//3//f/7//v/
+//7//z//f/+/////v/8//z//P/5//j/9v/4/wEAEQAoAEkAdwCvAPUARAGLAbsB2AHn
AeUBzgGRATgB4wCdAFcAJQAUAA4ABgABAP3/+//+/wEAAwADAAEA///7//r/+v/4//f/
9v/2//f/9v/2//b/9//3//b/9f/1//X/9f/1//X/8v/z//L/8P/y//T/9v/4//f/9v/1
//b/+P/4//j/+P/3//b/9v/3//f/9//3//f/+f/5//n/+f/6//r/+f/4//j/+f/5//n/
+v/5//j/9//4//j/+P/4//v//P/8//z/+f/4//j/+P/5//r/+//8/wAAAAD///////8A
AAAA//8AAAEABAAFAAQAAwADAAQABgAHAAgACAAKAAsADAAPAA4ADgAPAA8AEQARABEA
EgATABUAFgAWABcAFwAZABkAFwAYABgAGQAZABcAFwAZABUAFAAUABUAGAAZABoAGgAZ
ABgAFwAWABYAFgAUABIAEAAQAA8ADgAJAAkACQAIAAcABgAGAAUABwAGAAYABQAFAAQA
AgACAAAAAAD/////AAAAAAAAAAACAAEA///+/wAA///9//3////////////8//v/+v/5
//z//P/9//3/+//7//v/+//6//j/9//2//f/9//3//b/9f/1//T/8v/z//T/9P/1//X/
9P/z//P/8//z//P/8//z//P/9v/4//X/9P/z//H/8//1//j/+v/4//n/+f/5//n/+f/7
//v/+v/6//r/+//5//n/+f/5//v/+//7//v//P/8//z//f/9//3//f/+//7//P/8//3/
/f/9//z//P/+//7//v/+//7//v/+//7//P/7//v//v8AAP7//f/9//z/+//7//r/+v/5
//n/+f/6//v//f/+//3/+//6//n/+f/5//n/+f/5//z//P/+//3//P/7//r/+P/4//j/
+P/5//r//P///wIAAgACAAIAAQAAAP///v/8//z//f///wIAAwADAAQABwAJAAoACwAK
AAoACgAJAAwADgARABIAEQAQAA8ADQALAAkACAAHAAUAAgD///v//P/9//7////7//j/
9f/z//b/+P/7////AQABAP/////7//r/+P/2//z///8CAAUAAgABAAAA///9//3//f/9
/wYAEAAOAAAAAQAIAPz/7P/5/xEAKABBAGcAkwDPAB4BawGlAdAB6QHnAdgBvQFwAQUB
twB7AD8AHgAWAAwAAwABAP3//P8BAAMA/////wMA///+//7//P/4//b/9f/1//j/+v/8
////+//4//X/8//1//X/9f/1//P/9f/1//T/8//y//H/8P/y//L/8v/0//P/8v/x//D/
8v/y//P/9f/5//n/+f/5//f/9f/z//H/8//0//T/9P/z//P/8v/x//T/9f/2//f/9f/0
//P/8v/z//T/9P/0//L/8v/z//T/9v/2//b/9v/3//b/9P/z//T/9v/3//f/9f/1//f/
9//1//X/9v/4//j/+f/6//r/+v/7//z//////wAAAgADAAUABQAFAAYACQALAAwADAAJ
AAkACwALAAsADAAMAA0ACgAHAAYABwAJAAoADAAPAA8ADwAPAA4ADgAOAA4ADgAOAA4A
DAAKAAoACgAJAAgABQAFAAUABAAEAAQABQAFAAMAAgACAAEAAwACAAAAAAD+//7//f/9
//r/+v/6//r/+//7//r/+v/7//v/+v/7//n/+f/5//n/+v/7//z//f/7//r/+v/5//f/
9//3//f/9//2//b/9v/3//f/9//2//T/8//x/+7/7v/u/+3/7f/t/+z/6//r/+n/6f/p
/+n/5//n/+r/7P/q/+r/6v/p/+n/6f/q/+r/7f/v//D/8f/v/+//8f/x//D/8P/w//H/
8//z//P/8//x//H/8f/x//L/8v/y//P/8f/x//H/8v/0//L/8v/z//H/8f/w//D/8P/w
//D/8P/y//L/8v/y//H/7//u//D/8v/w/+//7//x//H/8v/y//D/7//v/+//8P/x//P/
9P/w/+//7v/v//D/8f/y//L/8v/y//L/8v/y//P/9f/2//b/9v/2//b/9v/2//b/9v/2
//f/+f/8//3//f/+//z//f/9//3///8AAAEAAQD///7//v/8//z//P/8//v/+//5//j/
9//1//T/8//x//P/8//z//P/8P/u/+z/6//u/+7/7//x//H/8f/v/+//7v/u/+3/7P/r
/+v/6//r/+z/7f/u/+//7//v/+//7//y//L/8P/u/+v/6P/k/+b/6//3/woAIQBDAG8A
pQDqADUBdwGiAbsBxQG6AZMBSAHrAJUATwAZAP7/9v/y//P/8f/t/+z/7f/v/+//7//v
/+3/7P/s/+r/6f/o/+j/6f/o/+j/6P/p/+n/6P/n/+f/6P/p/+r/6//p/+v/6//q/+j/
6P/o/+j/6f/q/+v/7v/t/+z/6//q/+r/6v/r/+3/7//v/+//7//t/+3/7f/t/+//8P/w
//D/7v/v/+//7//x//H/8f/x//L/8v/y//L/8f/y//L/8v/0//T/9f/2//T/9P/0//T/
+P/4//f/9//4//r/+//7//v/+//9//3//v///wEABAACAAMABAAEAAYABwAIAAsACQAK
AAwADQANAA0ADQAOABEAEwAUABQAEwATABUAFQAVABYAFgAXABUAEwATABUAEwASABIA
EwAVABUAFQAUABMAEgARABAAEQASABEAEAANAAwACgAIAAMAAwADAAIABQAGAAgACQAI
AAYABQADAAUABAACAAIABAAEAAMAAwABAAAA///+/wAA///9//z//f/9//z//f/9//3/
/f/9//v/+//7//v/+f/4//j/9//3//f/9//3//f/9v/2//b/9//3//f/9v/4//n/+f/4
//f/9v/0//P/9f/2//f/+f/3//f/9//3//P/8//2//j/+//8//3//f/7//v//P/8//3/
//8AAAEA/v/9//7//f///wAAAQADAAAA///+//3/+//7//v/+//9//7///8BAP7//f/8
//z/+//4//f/9//5//v//P/+//z//P/8//z/+f/4//f/9v/3//f/+P/8//z/+v/5//n/
+f/5//r/+v/4//f/9//3//f/9//4//j//P/7//j/9//2//X/9P/2//b/9v/2//n/+v/8
///////+//3//P/+//7//v/+//v/+v/6//v//f///wAAAgAAAAEAAQABAAQABAAEAAMA
AQAAAAAA/v/+//7//v/9//3/+//6//n/9//2//X/8//x//H/8f/x//H/8P/v/+//8f/w
//D/8f/x//H/7//v/+z/7P/r/+r/7P/t/+7/7//v/+//7//v/+7/7f/s/+v/7P/w//D/
7v/r/+b/4v/m//P/BwAiAEcAdQCxAPsATgGVAcMB3AHlAdsBuAFxARYBwQBzAC0ABQD6
//j/+P/1//H/8f/y/+//7f/v/+3/7f/r/+r/6v/o/+f/5v/m/+f/6v/q/+r/6//r/+r/
6f/p/+f/5//n/+f/5//p/+n/6P/o/+j/6P/o/+r/6v/q/+z/6v/q/+r/6v/n/+b/5v/n
/+v/7f/v//H/8P/v/+7/7f/w//D/7//u//D/8f/x//H/8f/x//H/8f/x//L/8//0//T/
9P/z//L/9P/0//X/9v/2//b/9v/2//r/+v/5//n//P/+///////9//3//////wAAAQAD
AAYABgAHAAgACAAIAAkACgANAA0ADgAQABEADwAPAA8AEAAVABcAGAAYABcAFwAZABkA
FwAYABgAGQAaABkAGgAdABoAGAAXABcAGQAZABkAGAAYABgAGAAYABYAFgAUABIAEAAQ
AA8ADgAJAAkACQAIAAcABgAGAAUABAACAAEA//8BAAAA/v/+//7//v/9//3//P/8//z/
/P/9//3//P/8//z/+//5//n/+f/5//n/+f/3//f/9//3//X/9P/0//P/8//z//P/8//z
//L/8v/y//H/8f/x//D/8P/x//H/8P/w//D/7//v//D/8P/w//H/8//z//P/8//x//H/
9P/2//b/9v/2//X/8//z//T/9P/1//f/+P/5//j/9//4//f/9v/2//b/9//5//n/+f/5
//f/9//3//f/+P/4//j/+f/5//n/+f/6//j/9v/2//f/9//3//b/9v/0//T/9P/0//b/
9v/2//b/9P/z//P/9v/4//b/9f/1//X/9f/2//b/9P/z//P/8//1//X/9v/2//b/8//z
//P/9P/0//T/9P/0//X/9v/3//j/9//2//b/9//6//r/+v/6//r/+v/6//r/+v/6//v/
/f/8//3//f/+//7/////////AAAAAAAA//////7//v/8//z//P/8//v//f/7//r/+f/4
//b/9P/x//H/8f/x//H/7//u/+3/7f/t/+z/7P/t/+//7//t/+3/7f/u/+7/7v/v/+//
7//v/+3/7f/t/+3/7f/t/+3/7f/w//D/8P/u/+n/5P/i/+b/7//9/xQAMQBXAIsA0QAa
AWEBmQG4AccByQG8AY8BPAHjAJ0AVwAbAAQAAAD8//v/+f/1//D/7//v//H/8f/v/+v/
6v/q/+j/5f/k/+T/5f/o/+j/6P/p/+f/5v/l/+X/5//n/+f/5//n/+n/6f/o/+b/5v/m
/+b/6P/o/+j/6v/q/+r/6v/q/+n/6P/o/+n/6//r/+v/6//p/+n/6f/p/+v/7P/s/+z/
7P/t/+3/7f/t/+3/7f/t/+7/7v/u/+7/7f/u/+7/7v/w//D/8f/y//L/8v/y//L/9P/0
//P/8//0//b/9//3//X/9f/3//f/9//3//j/+v/8//3//v/+/wAAAQACAAUAAwAEAAYA
BwAGAAUABAAEAAoADQAPABAADQANAA8ADwAPABAAEAARAA8ADQANAA8ADwAOAA4ADwAR
ABEAEQAQAA4ADgAOAA4ADgAOAAwACgAMAAwACwAKAAUABQAFAAQABQAEAAQAAwABAAAA
AAD//wEAAAD+//7//P/8//v/+//6//r/+v/6//3//f/8//z/+v/5//f/9//5//n/+f/5
//n/+f/5//n/9//2//b/9f/3//f/9//3//b/9P/z//L/8//z//P/8v/y//P/8//y//H/
8P/u/+3/7//w//H/8//x//H/8f/x/+//7//y//T/8v/y//L/8f/x//H/8v/y//X/9//4
//n/+P/3//j/9//4//j/+P/5//n/+f/5//n/9//3//f/9//4//j/+P/5//n/+f/5//r/
+v/4//j/+f/5//n/+P/4//r/+v/6//r//P/8//z//P/7//n/+P/6//z/+v/5//n/+//7
//z//P/5//f/9v/1//b/9//5//r/+v/5//n/+f/5//n/+f/5//f/+P/4//n/9v/0//X/
9v/4//j/+P/4//r/+v/6//r//P/8//3////+//7//v/+//7//v/+//7//P/8//3///8B
AAMABAAGAAQABQAFAAUABQAEAAMAAQADAAIAAgAAAP7//v/+//3////9//z/+//5//j/
9//1//f/9//3//f/8//y//H/8f/z//L/8v/z//H/8f/v/+//8f/y//L/8v/x//H/8f/x
//H/8f/x//H/8//z//P/8//2//b/9P/y/+3/6v/o/+j/7f/7/w4AKwBRAH0AtwD8AEkB
iQG0Ac0B1wHKAaUBWAH7AKsAZwAtAAoAAAD8//v/9//z//L/8//z//H/8//1//H/8P/w
/+7/7f/s/+z/7f/t/+z/6//r/+v/6v/p/+n/6//r/+v/6//p/+v/6//q/+z/7P/s/+z/
7P/s/+z/7v/u/+7/7v/u/+3/7P/s/+3/7f/t/+3/7f/t/+3/7f/t//D/8P/v/+7/7v/v
/+//7//x//H/8f/x/+7/7v/u/+7/7//w//D/8P/x//L/9P/2//P/8v/x//D/9P/0//P/
8//y//T/9f/1//f/9//5//n/9//3//j/+v/6//v//P/8//7///8AAAMAAgACAAMAAwAF
AAUABQAGAAkACwAMAAwACQAJAAsACwALAAwADAANAA0ACwALAA0ACwAKAAoACwAKAAkA
CAAGAAYABgAGAAYACQAKAAkACAAIAAgABwAGAAMAAwADAAIAAQAAAAAA//////7//v/9
//v/+v/4//j/+v/6//n/+f/2//b/9v/2//f/9//2//b/+P/3//X/9f/0//P/8v/x/+//
7//v/+//8f/w//D/7//v/+//7//v/+//7v/u/+7/7f/t/+3/7P/q/+n/5//k/+j/6v/r
/+3/7P/s/+z/7f/r/+v/6//r/+r/6//v//L/8P/w//D/7//v/+//8P/w/+//8f/y//P/
8f/x//P/8//y//L/8v/z//P/8//z//P/9f/1//X/9f/y//L/8v/z//L/8f/w//D/8//y
//P/9f/z//P/8v/y//L/8v/y//L/9P/0//T/9P/y//H/8f/0//b/9P/z//P/8f/x//L/
8v/y//H/8f/x//H/8f/y//L/8v/v/+3/7P/u//D/8v/0//T/9P/0//T/9P/0//X/9//4
//j/+P/4//b/9v/2//b/9v/2//f/+f/8//3//f/+//7/////////AAAAAAAA///9//z/
/P/6//r/+v/6//n/+f/3//b/9f/1//T/8//x//P/8//z//P/7//u/+3/7f/v/+7/7v/v
//H/8f/v/+//7f/u/+7/7v/v/+//7//v/+7/7f/s/+v/7v/v//D/8f/w//D/8P/u/+3/
6P/k/+b/8f8BABwAQQBvAKkA8QBCAYkBuwHYAeUB3wG6AXUBIAHNAHsAMwANAAQAAAD8
//n/9f/x//D/7//v//P/9//3//T/8v/x/+7/7f/s/+z/7f/s/+z/7P/t/+3/7P/r/+v/
7P/t/+7/7//t/+//7//u/+z/7P/s/+z/7v/u/+7/8P/w//D/8P/w//H/8P/w//H/8//z
//P/8//x//H/8f/x//P/9P/0//T/8v/z//P/8//2//f/+P/5//j/+P/4//j/9//4//j/
+P/6//r/+//8//r/+v/6//r//v/+//3//f/+/wAAAQABAAMAAwAFAAUABwAHAAgACgAI
AAkACgAKAAoACwAMAA8AEQASABQAFQAVABUAFQAWABcAGQAaABoAGwAbAB0AHQAbABwA
HAAdAB0AGwAbAB0AHQAcABwAHQAbABsAGwAaABoAGgAaABoAGAAYABYAFAAWABYAFQAU
ABEAEQARABAAEQAQABAADwAPAA4ADgANAA0ADAAKAAoACgAKAAkACQAGAAYABgAGAAkA
CQAIAAgACAAHAAUABQAFAAUABQAFAAMAAwADAAMAAgAAAP///f/+////AAABAAEAAAAA
AAAAAQABAAEAAAD+///////+////AAAAAAEABAAEAAQABQADAAMAAwADAAMAAwAGAAgA
CAAIAAgABwAFAAUABgAGAAcACQAKAAsACQAJAAsACwAIAAgACAAJAAsACwALAAsACgAJ
AAgABwAHAAgACQALAAkACQAJAAoACgAIAAgACQALAAsACgAKAAgACAAIAAgACAAIAAgA
CAAIAAcABwAKAAoACAAHAAcACQAJAAoACgAIAAcABwAHAAkACQAKAAoACgAJAAkACQAJ
AAkACQAJAAcACAAIAAkACAAIAAYACAAIAAgACAAKAAoACgAKAAgACAAJAAsADQAOAA8A
EAAOAA4ADgAOABAAEAARABMAEgATABMAFAAUABUAFQAVABgAGAAYABcAFQAUABQAEgAR
ABAADwANAA8ADQAMAAsADQAMAAsACQAJAAkACQAJAAcABgAFAAUABQAEAAQABQAFAAUA
AwADAAUABgAGAAYABQAFAAUABQADAAMAAwADAAQABQAGAAcACAAGAAQABAD///z//P8C
AAsAHQA2AFUAgQC3APkARAGLAbsB1gHjAeEByAGPATgB5QCdAFsALQAcABgAFAARAA8A
CwAIAAcABwAHAAMAAQAAAAAAAQAAAP7//v///wEAAQAAAP////8BAAAA/////wAAAQAC
AAMAAgADAAIAAAAAAAAAAAAAAAIAAgACAAQAAgACAAIAAgACAAIAAwAFAAYABQAEAAMA
BQAFAAUABQAGAAYABQAEAAIAAwADAAMABQAFAAUABQAFAAYABwAIAAcACAAIAAgACgAK
AAsADAAKAAoACgAKAA4ADgANAA0ADQAOAA4ADQALAAsADQANAA8ADwAQABIAEAARABIA
EgAUABUAFgAZABcAGAAaABsAGwAbABsAHAAdAB8AIAAgACEAIQAjACMAJQAmACYAJwAm
ACMAIgAjACMAIgAiACMAIwAjACMAIgAiACIAIgAiACQAJAAiACAAIAAgAB8AHgAbABsA
GwAaABkAGAAYABcAFwAWABYAFQAXABYAFAAUABQAFAATABMAEgASABIAEgAUABMAEQAQ
ABEAEQAQABEAEQARABEAEQAPAA8ADwAPAA8ADgAOAA0ADQANAA0ADQAMAAoACQAIAAgA
CQAKAAoACAAJAAkACAAGAAYABQAFAAgACAAIAAkABwAHAAcABwAGAAcACwAOAA0ADAAL
AAkACwALAAwADAALAA0ADgAPAA8ADwARABEAEAAQABAAEQARABEAEQARABEAEQARABEA
EgASABIAEwARABEAEQASABQAEgASABMAEwATABIAEgARABAADwAOAA8AEAARABIAEQAP
AA4AEAARABAAEAARABEAEQASABIAEgARABEAEQARABEAEgASABAADwAPAA8ADwAPAA8A
DwARABAAEAASABIAEgASABIAEgASABIAEQAQABAAEQAUABYAGAAaABkAGAAXABYAFgAW
ABcAGQAYABkAGQAaABwAHQAdAB0AHwAgACEAIQAfAB4AHgAcABsAGgAZABcAGQAXABYA
FQAXABYAFQATABMAEwATABMADwAOAA0ADQAPAA4ADgAPAA4ADQAKAAkABwAIAAgACAAK
AAsADAANAA4ADwAQABEADwAPAA8ADwAMAA4ADgAOAAsACgAGAAQACQAVACgARQBpAJcA
zwAWAWMBpQHSAekB8QHmAcEBeAEZAcUAfwBHACAAFAAUABcAFwATABAADwANAA0ADwAP
AAsACgAKAAgABQAEAAQABQAGAAYABgAHAAkACAAHAAcABgAFAAQAAwAEAAcACAAIAAYA
BgAGAAYACAAIAAgACgAIAAgACAAIAAkACAAIAAkACwALAAsACwAJAAkACQAJAAoACgAJ
AAgABgAHAAcABwALAAsACwALAAsADAANAA4ADgAOAA0ADAAMAAwADQAOAA4ADgAOAA4A
DgAOAA0ADQARABQAFgAXABUAFQAXABcAFQAVABYAGAAYABkAGgAaABwAHQAeACEAIQAi
ACQAJQAjACMAIwAkACgAKwAtAC4ALAArACwAKwAtAC4ALgAvAC8ALQAtAC8ALAAqACkA
KQAoACcAJgAkACYAKAAqACwAKwAqACcAJAAlACYAJgAmACUAJQAlACQAIQAgACAAHwAh
ACAAIAAfAB4AHAAZABgAGgAaABkAGQAaABoAGgAaAB0AHQAcABwAGQAXABQAEwAUABUA
FgAXABcAFwAXABcAFAASABEADwARABEAEQARABMAEgASABIADwAPAA8ADgAQABEAEQAQ
ABAAEAAPAA8AEgASABIAEwAVABUAFQAVABIAEQATABQAFQAWABcAFwAVABUAFgAWABUA
GQAcAA==
         </WaveFormData>
      </LeadData>
   </Waveform>
</RestingECG>
