# Supplementary material for: Detection of Left Atrial Enlargement Using a Convolutional Neural Network-Enabled Electrocardiogram
Source: Front Cardiovasc Med. 2020 Dec 17;7:609976. doi: 10.3389/fcvm.2020.609976 (PMC7773668; doi:10.3389/fcvm.2020.609976)
Supplement: Supplementary file 3 [file Data_Sheet_3.ZIP › normal2/1802017543_5462_00000006.XML]

<?xml version="1.0" encoding="Windows-1252"?>
<!DOCTYPE RestingECG SYSTEM "restecg.dtd">
<RestingECG>
   <PatientDemographics>
      <PatientID>1802017543</PatientID>
      <PatientAge>71</PatientAge>
      <AgeUnits>Years</AgeUnits>
      <Gender>Female</Gender>
      <PatientLastName>ouyanliandi</PatientLastName>
   </PatientDemographics>
   <TestDemographics>
      <DataType>Resting</DataType>
      <Site>1</Site>
      <AcquisitionDevice>MAC55</AcquisitionDevice>
      <Status>Unconfirmed</Status>
      <Priority>Normal</Priority>
      <AcquisitionTime>09:29:25</AcquisitionTime>
      <AcquisitionDate>03-28-2017</AcquisitionDate>
      <CartNumber>1</CartNumber>
      <AcquisitionSoftwareVersion>009C</AcquisitionSoftwareVersion>
      <XMLSourceVersion>MAC5000 v1.0</XMLSourceVersion>
   </TestDemographics>
   <RestingECGMeasurements>
      <VentricularRate>67</VentricularRate>
      <AtrialRate>67</AtrialRate>
      <PRInterval>156</PRInterval>
      <QRSDuration>70</QRSDuration>
      <QTInterval>408</QTInterval>
      <QTCorrected>431</QTCorrected>
      <PAxis>47</PAxis>
      <RAxis>28</RAxis>
      <TAxis>37</TAxis>
      <QRSCount>11</QRSCount>
      <QOnset>225</QOnset>
      <QOffset>260</QOffset>
      <POnset>147</POnset>
      <POffset>201</POffset>
      <TOffset>429</TOffset>
      <ECGSampleBase>500</ECGSampleBase>
      <ECGSampleExponent>0</ECGSampleExponent>
   </RestingECGMeasurements>
   <Diagnosis>
      <Modality>Resting</Modality>
         <StatementCount>5</StatementCount>
         <LabelText>12SL ��ϳ���</LabelText>
      <DiagnosisStatement>
         <StmtFlag>ENDSLINE</StmtFlag>
         <StmtText>�������</StmtText>
      </DiagnosisStatement>
      <DiagnosisStatement>
         <StmtText>���ų�</StmtText>
      </DiagnosisStatement>
      <DiagnosisStatement>
         <StmtText>ǰ���ļ�����</StmtText>
      </DiagnosisStatement>
      <DiagnosisStatement>
         <StmtFlag>ENDSLINE</StmtFlag>
         <StmtText>�����䲻ȷ��</StmtText>
      </DiagnosisStatement>
      <DiagnosisStatement>
         <StmtFlag>ENDSLINE</StmtFlag>
         <StmtText>�쳣 ECG</StmtText>
      </DiagnosisStatement>
   </Diagnosis>
   <Waveform>
      <WaveformType>Rhythm</WaveformType>
      <WaveformStartTime>0</WaveformStartTime>
      <NumberofLeads>8</NumberofLeads>
      <SampleType>CONTINUOUS_SAMPLES</SampleType>
      <SampleBase>500</SampleBase>
      <SampleExponent>0</SampleExponent>
      <HighPassFilter>16</HighPassFilter>
      <LowPassFilter>150</LowPassFilter>
      <ACFilter>NONE</ACFilter>
      <LeadData>
         <LeadByteCountTotal>10000</LeadByteCountTotal>
         <LeadTimeOffset>0</LeadTimeOffset>
         <LeadSampleCountTotal>5000</LeadSampleCountTotal>
         <LeadAmplitudeUnitsPerBit>4.88</LeadAmplitudeUnitsPerBit>
         <LeadAmplitudeUnits>��V</LeadAmplitudeUnits>
         <LeadHighLimit>2147483647</LeadHighLimit>
         <LeadLowLimit>268435456</LeadLowLimit>
         <LeadID>I</LeadID>
         <LeadOffsetFirstSample>0</LeadOffsetFirstSample>
         <FirstSampleBaseline>0</FirstSampleBaseline>
         <LeadSampleSize>2</LeadSampleSize>
         <LeadOff>FALSE</LeadOff>
         <BaselineSway>FALSE</BaselineSway>
         <ExcessiveACNoise>FALSE</ExcessiveACNoise>
         <MuscleNoise>FALSE</MuscleNoise>
         <LeadDataCRC32>3392436566</LeadDataCRC32>
         <WaveFormData>
+P/4//j/+P/2//b/9v/2//j/+P/4//j/9v/2//b/9v/3//j/+f/6//j/+P/4//j/9v/2
//b/9v/4//j/+P/4//j/+P/4//j/+v/6//r/+v/5//j/9//2//f/+P/5//r/+v/6//r/
+v/4//j/+P/4//r/+v/6//r/+P/4//j/+P/2//b/9v/2//n/+v/7//z/+v/5//n/+f/6
//r/+v/6//j/+f/5//n/+//7//v//P/9//3//v////3//v/+////AQACAAIAAgADAAMA
AwADAAMABQAGAAYACAAGAAYACAAHAAcACAAKAAcABwAHAAUAAwADAAIA///+//7////9
//7//v/9//z/+//6//n/+P/3//f/9//3//f/+P/5//n/+P/4//j/9//4//n/+f/6//f/
9//4//j/9//9//z/+v/8//z//f8EAA4AFwAhADEARQBaAGsAdgB9AH8AcwBaAEAAMgAs
ACAACwD4/+n/3//d/97/4//q/+//9f/4//f/9f/3//f/+f/5//f/9//3//b/9v/3//X/
9f/1//X/9v/4//n/+P/2//b/9//3//j/+P/3//f/+f/5//n/+f/4//f/+P/3//b/9//5
//r/+v/6//r/+f/3//j/+f/5//v/+//7//v/+v/5//j/9//4//r/+//8//v/+v/5//n/
+v/6//v//f/9//3//f/9//v/+//7//z//f///wAAAQAAAP///v/+/wAAAQABAAEAAQAB
AAIAAgD//wAAAQADAAYABgAHAAgABwAIAAkACgAJAAoACgALAA4ADgAPAA8ADwAQABIA
EgAVABcAFwAVABMAFAAVABUAFwAXABYAFgAUABMAEwAUABQAFAAUABQAFQAVABUAEwAQ
AA8ADgANAA0ADAALAAkACwAKAAgABwAGAAUAAgABAAAAAQABAAIAAAD///7//P/9//7/
//8AAAAA/v/8//z/+v/6//v/+//7//v/+//7//n/+f/5//n/+//6//r/+v/7//z//f/+
//v/+v/6//n/+f/6//v//P/6//r/+v/6//j/+P/4//j/+//8//3//v/7//r/+//6//v/
/P/+/////P/8//3//f/9//3//f/+//7//v/+/////f/9//3//f/+////AAABAP/////+
//7//////////////////v/9//v//f/9//3///////7//v/9//z//P/+//7//f/7//r/
+//8//3//v/7//v//P/8//z//P/8//z/+//7//r/+v/5//n/+f/5//r/+//8//3/+//6
//r/+f/5//r/+v/4//r/+v/6//r/+//7//v/+v/6//v/+//7//n/+P/5//j/+v/6//j/
+P/4//j/+f/5//n/+v/8//z//P/8//z/+//6//n/+//7//z//f///wAAAQABAAEAAAAA
AAEAAwAEAAUABQACAAEAAAD//wMABAAEAAQAAgACAAQABQAHAAgACgAHAAcABwAFAAUA
AwACAP///f/+//7/+//6//j/9//2//b/9v/2//b/9f/3//f/9//2//b/9v/1//X/9P/1
//X/9f/2//b/9//3//b/9v/1//X/9//0//j/+v/6//3/BAAIAA8AGQAnADcATABhAG4A
dQB3AHMAZABMADwALgAkABUABADx/+P/3f/i/+X/6P/r/+//8v/1//P/7//v//D/8f/w
//H/8//y//L/8//x//H/8f/x//P/9P/0//L/8v/y//P/8//z//L/8P/v//D/8f/y//P/
8//z//X/9f/z//P/9P/0//L/8v/y//H/8f/y//P/8//z//P/8//z//P/8//z//P/9P/2
//f/+P/2//b/9v/3//X/9P/0//X/9f/1//X/9f/z//P/8//0//f/+f/6//v/+P/3//b/
9v/4//n/+f/5//n/+f/6//r/+v/8//7/AQAAAP7//f/8//3//v///wAAAwAEAAQABQAG
AAYABwAHAAUABgAIAAgACgANAA4ADQALAAwADQANAA8ADwAOAA4AEAAPAA8AEAAPAA4A
DQAMAA0ADQANAAsACQAHAAUAAwAFAAQAAwABAAMAAgAAAP///v/9//r/+f/4//n/+f/6
//f/9//3//b/9v/2//b/9v/3//b/9f/2//X/9P/0//P/9f/1//X/9f/1//X/9f/1//P/
8v/y//L/8v/y//L/8v/y//L/8//z//L/8v/y//L/8v/y//L/8v/0//T/9P/0//L/8v/y
//L/8v/y//T/9P/2//b/9//3//T/9P/1//X/9//3//f/+P/2//b/9v/3//f/9//3//f/
+f/5//n/+f/3//f/9v/2//n/+f/5//n/9//3//b/9f/1//f/9//3//n/+f/4//j/9f/0
//T/9v/3//f/9v/2//j/+P/4//j/9f/1//b/9v/4//j/+P/4//f/9//2//b/9//3//f/
9//3//f/9//3//T/9P/1//X/9//4//j/9v/2//b/9v/2//X/9f/1//T/9P/1//X/9f/0
//T/9v/2//j/+P/4//f/8//0//T/9P/0//T/9P/1//b/+P/2//b/9v/2//f/9//3//f/
+f/5//r/+//5//r/+//7//7//v///wEAAgACAAIAAQABAAEAAQABAAEAAgACAAIAAgAC
AAQABQAFAAYACAAFAAMAAwABAAEAAgACAAAA///8//z/+f/4//b/9f/0//T/9v/2//b/
9f/0//P/8v/w//P/9P/0//X/9v/3//f/9//2//T/8//x//P/9P/0//X/7//w//T/9P/2
//v/AAAEAA8AGwAjADMASABbAG4AewCDAH8AcABYAD4ALAAiABcABADz/+X/3f/g/+P/
5v/p/+3/7v/v//H/8//z//H/8f/v/+//7f/s/+z/7f/w//H/8v/z//L/8v/x/+7/8P/w
//H/8f/w//D/7//v/+3/7f/t/+3/7v/v//L/8//v/+//8P/w//L/8v/y//H/7//w//H/
8f/x//H/8f/x//P/8//z//P/8f/y//L/8v/y//L/8v/z//X/9P/0//X/8//z//P/8//z
//P/8//0//T/9f/1//X/9//3//f/+P/2//f/9//3//f/9//4//j/+P/6//z////9//z/
/P/8////AAABAAIAAwAEAAQABQAEAAQABQAFAAYACAALAAwADAANAAwACQALAAwADQAN
ABEAEQAQABAADwANAAwADAAOAA4ADgAOAAsACwALAAkACgAJAAgABwAHAAYABQADAAMA
AgAAAP////////3//f/7//v/+v/6//n/+f/5//j/+P/4//j/+P/4//b/9P/0//b/9v/3
//f/9f/1//X/9f/1//X/9f/1//P/8v/y//L/9P/0//T/9P/0//T/9f/1//T/9P/0//T/
9P/0//T/9P/2//b/9v/2//T/9P/0//T/9P/0//b/9v/2//b/9//3//b/9v/3//f/+f/5
//n/+v/4//j/+P/5//n/+f/5//n/9//3//f/9//4//n/+f/6//v/+//7//v/+f/5//j/
9//5//v/+//7//n/+f/4//j/+f/4//j/+v/7//v/+v/6//j/+P/4//j/+f/5//r/+v/6
//r/+v/6//n/+f/4//j/+//7//v/+//6//n/+P/3//f/+P/6//v/+v/6//n/9v/4//j/
+P/4//n/+f/5//j/9v/3//f/9//3//j/+//8//v/+v/5//f/9//3//j/+v/6//r/+v/3
//f/9//4//n/+v/7//z//P/7//r/+f/7//v//P/9////AAABAAEAAAAAAAEAAwAGAAYA
BgAFAAMAAwADAAMABQAGAAYABgAGAAYACAAJAAgACAAJAAUABgAHAAYABwAFAAQAAQD/
//7//v/7//r//P/7//r/+v/4//j/+P/3//n/+f/5//j/+P/4//f/9//4//n/+f/5//n/
+P/4//f/9f/2//b/9//5//r/+v/8//z///8IAAwAEQAdAC0APwBQAGUAdgCBAIEAfQBq
AFIAPAAwACYAGQAGAPH/4f/b/9z/4f/m/+v/7//0//f/9f/3//f/9//3//X/9f/3//b/
9v/3//X/9f/1//X/9//4//j/9v/2//b/9//3//b/9v/1//X/9//3//f/9//3//f/+f/5
//f/9//4//j/+P/4//j/9//3//j/+f/5//n/+f/5//n/9//3//f/9//5//r/+v/6//r/
+v/6//v/+//6//r/+//9//3//f/9//z/+//6//r/+//9//7///////////8AAP7/////
////AAABAAMABAABAAIAAwAFAAYABgAHAAgABwAIAAkACgAKAAoACQAJAAsADAAOAA8A
DwAQABIAEgATABUAFQATABUAFgAXABcAFwAXABYAFgAWABUAFQAWABQAFAAUABQAFQAV
ABUAEwASABEAEAAPAA8ADgANAAsACQAIAAYABQAFAAUAAwADAAIAAwADAAQAAQABAAEA
AAAAAAAAAAAAAAAA/v/8//z//P/8//3//f/9//3//f/9//v/+//7//v//P/8//3//v/8
//z//P/8//v/+v/6//n/+//8//3//v/+//7//v/+//z//P/8//z//v/+//7//v/9//z/
/f/8////AAACAAMAAQAAAAAA//8BAAEAAQACAAIAAgACAAMAAQABAAEAAQADAAMAAwAD
AAEAAQAAAAAA//////////8CAAMAAwADAAIAAwACAAEAAwADAAIAAgD///7//v8AAAEA
AQAAAAAAAAAAAAAAAAD9//3//v/+////AAABAAIA//////7//v//////////////////
////AAAAAAEAAQABAAIAAgAAAP///v/9//z//////////v8AAAEAAQABAP///v////7/
AAAAAAAA//////3//v/+//7//v/+/////////wAA/v/+//7//v8BAAEAAQABAAEAAQAC
AAMAAQACAAMAAwAEAAQABQAHAAcABgAFAAMABAAFAAYABwALAAwADAAMAAgACAAKAAsA
CwAMAA4ACwAKAAkABgAFAAYABgAEAAMAAgACAP///v/8//v/+v/6//z//P/8//v/+f/5
//n/+P/6//r/+f/5//j/+f/5//n/+//6//r/+f/3//j/+P/5//n/+v/4//j//P8DAAgA
DgAXACMAKwA5AE4AZQByAH0AgQB7AGQATAA6ACwAIAATAAQA8f/h/9//5P/n/+r/7f/v
//L/9f/5//f/+f/5//n/9//3//b/9P/z//P/9P/1//b/9//2//b/9f/y//L/8v/z//P/
9v/2//X/9f/1//X/9f/1//f/9//5//n/9v/1//X/9P/2//b/9v/1//X/9v/3//f/9f/1
//X/9f/3//f/9//3//b/9v/1//T/9f/2//f/+f/5//j/+P/5//f/9//3//f/+f/5//n/
+v/4//n/+f/5//n/+f/5//r/+P/5//n/+f/5//n/+v/6//r//P/+/wEAAQAAAAAAAAAB
AAIAAwAEAAMABAAEAAUABgAGAAcABwAIAAoADQAOAAwADQAMAAkADAAOABAAEQASABEA
DwAOABAADwAPABAAEAAQABAAEAANAA0ADQALAAoACQAIAAcABwAGAAUAAwABAAAA/v/9
//7////+/////P/7//n/+P/5//n/+f/4//b/9v/2//b/+P/2//T/9P/1//b/+P/5//b/
9f/0//P/9f/1//X/9f/1//T/9P/0//L/8v/y//L/9P/0//X/9f/0//T/9P/0//T/9P/0
//T/9P/0//T/9P/0//T/9P/0//b/9v/4//j/9//2//b/9f/1//b/+P/5//f/9//3//j/
9v/2//b/9//5//n/+f/5//n/+f/5//n/+f/5//j/+P/5//n/+f/5//n/+f/4//f/+f/7
//v/+//6//n/9//2//b/9v/3//r/+v/5//f/9v/2//b/9v/2//f/9//4//j/9v/2//b/
9v/3//f/9v/2//f/9//3//f/9//3//f/9//2//b/9//3//f/+P/4//b/9v/2//b/9v/3
//f/9//2//b/9//3//f/9v/2//j/+P/3//b/9f/z//T/9f/2//f/9P/0//f/9//2//b/
9v/2//b/9//3//f/+P/3//b/9f/0//b/9//4//n/9//3//j/+f/7//z//f/9//7//v//
/wEAAQAAAP///f/+////AAABAAIAAgABAAAA/v/+/wAAAQADAAQABgADAAMAAwABAAEA
///+//v/+f/0//L/7f/q//D/8//2//r/9//2//X/8//x/+//7f/q/+r/6v/p/+n/7f/v
//D/8f/w/+7/7f/r/+n/6v/q/+v/5f/w//T/8P/y//f/+v8IAB8AJQAdACEAPgBbAGwA
dQB9AHcAZABGAC4AJAAgABMAAADz/+P/2f/a/9//2v/Z/+H/7P/v/+3/6//r/+3/7f/r
/+v/6v/o/+f/5//p/+v/7f/v/+3/7v/u/+z/7P/s/+3/7f/u/+7/7f/t/+z/6//q/+n/
7P/t//D/8f/t/+3/7v/u//D/8P/w/+//7f/u/+//7//x//H/8f/x/+//7//v/+//7f/u
/+7/7v/v//D/8f/z//P/8v/y//P/8f/x//H/8f/z//P/8//0//L/8//z//P/9f/1//X/
9v/2//f/9//3//f/9//4//j/+P/6//z////9//z//P/8//3//v///wAAAQACAAIAAwAE
AAQABQAFAAQABAAFAAQACAALAAwACwANAA4ADwAPAA8ADwAOAA4ADAALAAsADAAOAA4A
DgAOAAsACwALAAkACwALAAsACwAIAAYABAABAAIAAgABAAEAAQABAP/////7//v/+v/6
//v/+//7//r/+f/4//f/9v/5//j/9//4//b/9v/3//f/9f/1//X/9f/2//f/+P/5//f/
9v/2//b/9v/2//b/9v/2//b/9//3//T/9P/0//T/9f/2//f/+P/2//b/9v/2//j/+P/4
//j/9v/2//j/+P/2//b/9//3//f/+P/6//v/+v/5//j/+P/6//r/+v/7//v/+//7//v/
+//7//v/+//9//3//P/8//z/+//6//n/+v/7//v/+//7//3//f/9//v/+//6//r/+//6
//r//P/9//3//P/8//z//P/8//z//f/9//7//v/9//z/+//6//r/+//7//z//P/7//r/
+f/8//3//v////z//P/9//3/+//8//z/+v/8//z//P/8//3//f/9//z//P/9//3//f/+
//7/AAAAAP7//v/+//3//f/9//3//f/6//r//f/9//v//v8CAAAAAAD///7//f/8//3/
/f/9//7//v/+//7//v/9//3//f/9//7///8BAAMAAwAEAAUABQAGAAYABwAJAAoACgAK
AAkABwAHAAcABwALAAwADAAMAAoACgAMAA0ADQAOABAADQANAA0ACwALAAsACgAHAAUA
BAAEAAEAAAD+//3//P/8//z//P/8//v//f/9//3//P/8//z/+//7//z//f/9//3////+
//7//f/7//z//P/9//3/AAAAAAAA/v8BAAYAEAAbACcANQBJAF4AcQCAAIsAiQB7AGQA
TgA6ADAAJgAVAAIA8f/j/93/4P/n/+7/9f/5//j/+f/7//v/+//9//3/+//7//r/+P/3
//f/9//3//f/9//4//r/+//6//j/+P/5//n//P/8//v/+//5//n/+f/5//f/9//5//n/
+v/7//3//v/9//z/+//5//n/+v/7//v/+//7//v/+//5//n/+f/5//r//P/9//7/+//6
//n/+f/7//z//v8BAAAA///+//3//f/9//3//v8AAAEAAQABAP///////wAAAAABAAEA
AQADAAMABAAEAAAAAgAEAAcACQAIAAgACAAHAAgACQAKAAsADAAMAA0AEAAQABEAEQAR
ABIAFAAUABUAFwAXABUAFQAWABcAFwAZABkAGAAYABgAFwAXABgAFgAWABYAFgAXABcA
FwAVABIAEQAQAA8AEAAQABAADwANAAwACgAJAAkACQAHAAcABAADAAEAAAAAAAEAAgAC
AAQABAAEAAQAAwAAAP3//P/+//7///////////////////////////8BAAAAAAAAAP//
/v/9//z//P/8//3//f/9//7///8AAP///v/9//z//f/+////AAD+//7//v/+//7//v8A
AAAAAAAAAAEAAQD+//7//////wEAAQABAAIABAAEAAQABQADAAMAAwADAAMAAwADAAMA
AQABAAAAAAADAAMAAwADAAMAAwACAAEA//8BAAEAAQADAAMAAgACAP///v/+/wAAAwAD
AAIAAgACAAIAAgACAP////8AAAAAAgACAAIAAgAAAP///f/8//7///8AAAEAAQABAAEA
AQD+//7/////////AAAAAP7//v/+//7//v/////////+//7//////////v/+/wAAAAD+
//7//v/9//3//f/9//3//v/+/wEAAQD///7/AAD+//7//v/+/////////wAA///+//3/
/P////////////////8AAAEAAQACAAMAAwAGAAYABwAJAAcABgAFAAMABQAFAAUABQAI
AAoACwAMAAgACAAKAAsACwAMAA4ACwAJAAkABwAHAAkACAAFAAMABAAEAAEAAAD///3/
+//6//v//P/9//3//P/7//r/+P/5//r/+v/7//r/+//7//v/+//6//r/+f/7//z//P/9
//v/+P/4//r//v8DAAoAEgAbACMALQA/AFIAZQB2AIEAgwB7AGgATgA6ACwAIAAVAAQA
9f/n/+P/5P/n/+r/7//z//T/9//5//f/+f/5//n/9//3//f/9v/2//f/9//3//f/9//3
//j/+P/2//b/9v/3//f/9v/2//X/9f/1//X/9f/1//f/9//5//n/9f/1//b/9v/4//j/
+P/3//f/+P/5//n/9//3//f/9//4//n/+v/7//j/+P/3//b/9//4//n/+//5//j/+P/5
//n/+f/5//n/+//7//v//P/8//3//f/9//v/+//7//z//P/9//3//f/7//v//P/8//v/
/v8BAAUABAACAAEAAAADAAQABQAGAAcACAAIAAkACgAKAAsACwANAA4AEAAQABAAEQAQ
AA0ADwAQABEAEQARABEAEAAQABIAEQARABIAEgASABIAEgAPAA8ADwANAA4ADQAMAAsA
CwAKAAkABwAFAAQAAgABAAMAAwABAAEA/f/9//z//P/9//3//f/8//r/+v/6//r/+v/4
//b/9v/4//j/+f/5//f/9//3//f/9//3//f/9//3//b/9v/2//T/9P/0//T/9v/2//f/
9//0//T/9P/0//X/9v/3//j/9v/2//b/9v/0//T/9P/0//b/9v/4//j/9v/2//f/9//4
//j/+f/5//n/+f/5//r/+v/6//r/+//9//3//f/9//z/+//6//n/+v/7//v//P/7//v/
+//7//v/+//6//n/+//9//3//f/8//v/+f/4//n/+P/4//r/+f/5//j/+P/4//j/+P/4
//n/+f/6//r/+P/4//j/+P/5//n/+P/4//n/+f/5//n/9//3//f/9//4//j/+f/5//f/
+P/4//b/+P/4//j/+P/5//n/+f/4//b/9//3//f/9//4//v//P/7//r/+f/3//n/+f/5
//n/+P/4//v/+//3//j/+P/4//j/+P/3//f/9//4//b/9v/2//b/+P/5//r/+//6//n/
+f/5//r//P/+////AgACAAMABQAFAAQAAwABAAMAAwADAAMABAAEAAMAAgABAAIABQAH
AAYABgAHAAMABQAFAAMAAwAFAAQAAQD///z//P/5//j/+P/3//b/9v/2//b/9v/1//X/
9f/1//T/9v/2//X/9f/1//X/9P/z//T/9P/1//X/8//0//T/9f/z//T/9P/4//r///8E
AAoAEwAdAC0APQBQAGcAeACBAIcAgwBsAE4ANgAoACIAGQAGAPP/5f/f/97/3//k/+v/
7//w//H/8//z//P/8//z//H/8f/z//L/8v/z//H/8f/x//H/7//w//D/7v/w//D/8f/x
//L/8v/x//H/8//z//P/8//x//H/8//z//H/8f/y//L/8v/y//L/8f/x//L/8//z//X/
9f/1//X/8//z//P/8//x//L/8v/y//T/9P/0//X/8//y//L/8//1//X/9f/1//X/9f/1
//b/9v/3//f/9//3//f/9//4//b/9//3//f/+P/5//v//P/4//r//P////3//P/8//z/
/v8AAAIABAAEAAQAAwADAAUABgAIAAkABwAIAAoACgALAA0ADQALAA0ADgAPAA8AEAAP
AA0ADAANAA0ADgAQABAAEAAQABAADgANAAwACQAJAAkACQAJAAcABgAFAAMABQAEAAIA
AQABAAEA//////v/+//6//r/+//7//v/+v/4//j/+P/4//r/+P/2//b/9v/2//f/9//1
//X/9f/1//f/9//3//f/9f/0//T/9P/2//b/9v/2//T/9P/1//X/9v/2//b/9v/2//b/
9v/2//T/9P/0//T/9f/2//f/+P/2//b/+P/4//b/9v/3//f/+P/4//n/+f/3//f/9//4
//r/+v/6//v/+f/5//n/+f/3//f/9//3//j/+f/5//r/+f/5//n/+f/7//v/+v/5//n/
+//7//v/+//7//r/+v/7//r/+v/8//z/+//5//j/+v/6//r/+v/7//v//P/8//r/+v/6
//r/+v/7//v//P/8//v/+v/5//v/+//7//v/+v/6//v/+//5//r/+v/4//n/+v/7//z/
+//7//v/+v/8//3//f/9//r/+v/8//z/+v/6//r/+f/6//v//P/9//r/+v/9//3//f/8
//7/AAD8//r/+v/6//r/+//7//v//P/8//z//P/8//v/+//7//v//P/9////AQD//wAA
AQABAAIAAgADAAUACAAIAAgABwAHAAcABwAHAAkACgAKAAoACAAIAAoACwALAAwADgAL
AAsACwAJAAkACwAKAAcABQACAAIA///+//3/+//5//j/+v/6//r/+f/6//v//P/8//r/
+v/5//n/+v/7//v/+//7//r/+v/5//n/+v/6//v/+//8//7//P/+////BAAQABkAIQAt
AD8AVABnAHgAgQCDAH0AagBQADoALgAkABUAAADv/9//2//g/+f/6v/v//P/9P/1//f/
+f/5//n/+f/3//f/9f/0//T/9f/2//f/+P/5//f/+P/4//b/9P/0//X/9f/4//j/9//3
//f/9//3//f/9f/1//f/9//3//f/+P/4//j/+P/4//f/+P/6//z//f/7//n/9//1//b/
9//4//n/+f/6//r/+v/4//j/+P/5//r/+v/7//3/+//7//v/+//9//3//f/+//z//f/9
//3//f/9//3//v8AAAEAAQABAP////8AAAAA/v8AAAIABQAFAAQABAAEAAMABAAFAAYA
CAAKAAsADQANAAwADAALAA0ADgAQABAAEQATABMAEQAPABAAEQARABQAFQAVABYAFAAT
ABMAFAAUABQAFAAUABUAFQAVABMAEQAPAA0ACwANAAwACwAJAAkACAAGAAUABQAFAAMA
AwACAAMAAwAEAAEA///9//r/+//8//3//v/+//z/+v/6//r/+v/7//v/+//7//v/+//5
//n/+f/5//v/+v/6//r/+P/4//j/+P/6//r/+//7//r/+v/6//r/+P/4//j/+P/6//r/
+v/6//j/+P/4//j/+v/6//z//P/+//7///////z//P/9//3//f/9//3//v/+//7//v//
/////////////////////////////v/+/////////////f/9//z/+//9//////////3/
/f/8//z//f/8//z//v///////v/+//3//P/7//r/+v/7//3//v/8//z//P/8//3//f/8
//z//f/9//3//f/8//v/+v/5//r/+v/7//v//f/+//7//P/7//r/+f/4//r/+//8//z/
+v/7//v/+//4//j/+v/6//r/+v/6//n/+f/5//n/+f/6//r//f/9//z/+v/5//j/+f/5
//v//P/6//r/+v/6//f/9//3//j/+v/6//r/+v/7//v/+//7//v/+//8//3//f/+////
///+//7///8BAAQABAAEAAMAAQABAAEAAQADAAQABAAEAAQABAAGAAcABQAGAAgABQAF
AAUAAwADAAEAAAD9//v//P/8//n/+P/4//f/9v/2//T/9P/0//P/9P/1//b/9v/0//T/
8//z//T/9f/1//X/9f/0//T/8//z//T/9P/1//X/9v/6//r/+v/9/wQACgAVACEAMQBF
AFoAawB2AH0AeQBpAFAAOgAsACQAGgALAPj/5f/Z/9f/3v/j/+b/6f/t//D/8f/z/+//
7f/u/+//7v/v//H/8P/w//H/7//v/+//7//x//L/8v/w/+7/7v/v/+//8P/w/+//7//t
/+3/7f/t/+3/7f/v/+//7v/v//H/8v/x//D/7//t/+//8P/x//H/8f/x//H/8f/v/+//
7//v/+//8P/w//D/8P/w//D/8f/z//L/8v/z//H/8f/x//H/8f/x//H/8v/0//X/9f/1
//T/8//y//L/9P/1//X/9f/3//f/+P/4//X/9v/3//n/+//6//r/+v/6//r/+v/6//3/
/v/+////AAAAAAEAAQABAAIABAAEAAUABwAHAAUABQAGAAcABwAHAAcABgAGAAcABwAI
AAoACQAIAAcABgAGAAcACAAHAAQAAwACAAEAAQAAAP///f/9//z/+v/5//f/9//1//X/
9P/1//X/9v/z//P/8//y//D/8P/w//D/8P/u/+z/7P/s/+z/7f/t/+//7//v/+//7f/t
/+3/7f/t/+z/7P/s/+z/7P/s/+z/6v/q/+v/6//s/+z/7P/s/+r/6v/q/+r/7P/s/+z/
7P/u/+7/7v/u/+3/7P/t/+z/7//w//L/8//v/+7/7v/t/+//7//v//D/7v/u/+7/7//v
/+//7//v//D/8f/y//P/8v/x/+//7v/x//H/8f/x//H/8f/w/+//7v/v/+7/7f/u/+//
7//w/+3/7P/s/+7/7//v/+7/7v/u/+7/7v/u/+v/6//s/+z/7f/u/+//8P/u/+3/6//q
/+3/7f/t/+3/7f/t/+3/7f/q/+r/6//r/+z/7v/v/+7/7P/s/+z/7P/t/+3/7f/s//D/
8f/r/w==
         </WaveFormData>
      </LeadData>
      <LeadData>
         <LeadByteCountTotal>10000</LeadByteCountTotal>
         <LeadTimeOffset>0</LeadTimeOffset>
         <LeadSampleCountTotal>5000</LeadSampleCountTotal>
         <LeadAmplitudeUnitsPerBit>4.88</LeadAmplitudeUnitsPerBit>
         <LeadAmplitudeUnits>��V</LeadAmplitudeUnits>
         <LeadHighLimit>2147483647</LeadHighLimit>
         <LeadLowLimit>268435456</LeadLowLimit>
         <LeadID>II</LeadID>
         <LeadOffsetFirstSample>0</LeadOffsetFirstSample>
         <FirstSampleBaseline>0</FirstSampleBaseline>
         <LeadSampleSize>2</LeadSampleSize>
         <LeadOff>FALSE</LeadOff>
         <BaselineSway>FALSE</BaselineSway>
         <ExcessiveACNoise>FALSE</ExcessiveACNoise>
         <MuscleNoise>FALSE</MuscleNoise>
         <LeadDataCRC32>934967345</LeadDataCRC32>
         <WaveFormData>
CgAKAAoACgAKAAoACgAKAAgACAAIAAgACgAKAAoACgAIAAgACAAIAAYABgAGAAYACAAI
AAgACAAKAAoACgAKAAoACgAKAAoACAAIAAgACAAKAAoACgAKAAwADAAMAAwACQAIAAcA
BgAHAAgACQAKAAoACgAKAAoACAAIAAgACAAIAAgACAAIAAoACgAKAAoACgAKAAoACgAK
AAoACgAKAA0ADQANAA0ADgAQABEAFAAVABYAGAAaABoAGwAbAB0AHQAcABwAGgAcAB0A
HQAdABwAGwAaABkAFgAWABcAFwAaABoAGQAYABIACwAJAAgACgALAAwADgARABEAEQAP
AAsACgAIAAcABwAGAAYABgAFAAUABQAFAAcABwAHAAgABgAGAAQABgAGAAYABgAGAAkA
CgALAAwACgAMAAgAAAAAAAQABgANABQAGgAgACEAJQA1AEoAXgB2AIwAkgCOAIQAcABP
ACkADQD+//D/5v/n/+f/6f/w//n//P///wMACAAMAA0ADQAMAAwACwAJAAkACQAKAAwA
DAALAAsACQAJAAkACgAMAAwADAAMAAwADAALAAsACwALAA0ADQALAAsACwAMAAoACQAJ
AAkACgAMAA0ADgAKAAwADQANAA4ADgAOAA4ADAAMAAwADAAMAAwADAAMAA0ADgAPABAA
DwAPAA8ADwAPAA0ADQAPABEAEAAQABAAEQARABEAEQATABMAEwATABMAEwATABQAEgAS
ABIAEwATABMAFAAUABYAFgAYABgAGAAZABkAGQAYABoAGgAaABoAGwAcAB4AHAAdAB0A
HQAeAB8AHwAfACEAIgAiACMAJgAmACQAJgAlACQAJAAjACMAIwAjACMAIgAiACIAIAAh
ACEAIQAfABwAGwAaABkAGgAaABcAFwAUABMAEQARABAADwAPAA4ADgANAA0ADQAOAA0A
DgAPAA0ACwALAAsACQAJAAkACQALAAsACwALAAkACQAJAAkACgAKAAoACgAKAAoACgAL
AAwADAAMAAwADAAMAAwADQANAA0ADQAOAAwADAALAAsADgAOAA8ADwAOAA4ADgAOAA4A
DwAQABAADAAMAA0ADQAPAA8AEAAQAA4ADgAOAA4ADgANAA0ADQAPAA8ADwAPAA8ADgAN
AA0ADQAOAA4ADQALAAsACwALAAsACwAMAAwACwALAAsACwAIAAgACAAIAAoACgAKAAoA
CAAIAAkACQAKAAoACgAKAAgACAAIAAkACwALAAkACQAIAAgACAAHAAcACAAIAAgACAAH
AAcABwAFAAUABgAGAAUABQAFAAUABQAFAAUABQAEAAQAAwACAAEAAQACAAIAAwAEAAIA
AgACAAIAAwAEAAUABgAEAAQABAAFAAUABQAFAAYABgAHAAoADQAPABIAFQAWABUAFQAX
ABcAGAAYABYAFgAWABUAFAASABMAEgARAA4ADQANAAwADAANAA0ADQALAAMAAgACAAMA
AwADAAQABQADAAMAAQD//wAA/v/9//3//P/8//z//f/9//3//f/9//v/+//8//z//P/6
//z//P/+//7//v/+//z//P/8//z//P/2//j/+v/8//z/AQAIAAwADgAVABkAIQA2AEwA
YgB0AIAAgAB2AGwAUwArAAkA+P/q/9z/1//Z/9v/3P/j/+z/8//1//r//v////3//P/8
//v/+//7//v//P/9//7//v////3//f/9//7//v/+//7//v/8//z/+//7//v/+//9//3/
////////AAAAAP//////////AAAAAAAA/P/+///////+//7//v/+/wAAAAAAAAAAAAAA
AAAAAAAAAAAAAAAAAAAA///+//3////9//3///////7//v/+////////////////////
//////////8AAAAAAAAAAAEAAwADAAQABAADAAIAAwACAAQABQAFAAUABgAIAAgACAAG
AAcACAAKAAoACwALAAsADgAPAA8ADwANAA4ADgAPABAAEAAOABAADgAOAA8ADwARABEA
EQARAA8ADgANAAoACQAJAAkABwAIAAcABgAFAAQABAABAAEAAAD///3//f/6//n/+f/4
//j/9//3//f/9//1//X/9f/1//P/8//z//P/8//z//P/8f/x//H/8f/y//P/9P/1//T/
9P/0//T/8v/y//L/8//1//b/9//4//b/9v/2//f/9//3//f/+P/4//j/9//3//b/9v/3
//f/+v/6//r/+v/4//n/+v/6//j/+P/5//n/+f/5//r/+v/6//r/+v/6//r/+f/5//n/
9//3//f/9//5//j/9//3//f/+P/4//f/9f/1//X/9f/3//f/+P/4//f/9//3//f/9P/0
//T/9P/2//b/9v/2//b/9v/3//f/9v/2//b/9v/0//T/9P/1//X/9f/z//P/9P/0//T/
8//z//T/9P/0//b/9f/1//X/8//z//T/9P/1//X/9f/1//P/8//z//P/8f/y//L/8v/y
//P/9f/2//X/9f/1//X/8f/y//T/9P/0//T/8//y//H/8P/z//T/9f/3//X/9f/1//b/
9v/3//r//f8AAAIABAAEAAMAAwAFAAUABgAGAAQABAADAAMAAwACAAEAAAD///z//v//
////AAD+//3//P/5//X/9P/0//X/9f/1//b/9//3//f/9f/z//L/8P/v/+//7P/s/+z/
7f/t/+3/7f/t/+7/7//x//L/8v/w//L/8v/y//L/8v/y//D/8P/w//D/8P/w//D/7v/y
//b/9//6/wIACAALAA8AFwAoAD4AVABkAHAAdgBwAGIATQApAAUA7P/a/8z/yf/L/83/
0P/Z/+L/6f/r/+7/8v/1//P/8v/y//H/8//z//P/9P/0//T/8//z//X/9f/1//b/9P/0
//T/9P/0//T/8//z//H/8f/z//P/8//z//P/9P/0//P/8//z//P/9P/0//T/8v/0//X/
9f/2//b/9v/2//T/9P/0//T/9f/2//f/+P/4//j/+P/4//f/9//3//f/+f/3//f/+f/3
//b/9v/2//n/+f/5//n/+P/3//b/9f/3//f/9//4//b/9v/2//f/9//3//j/+P/6//r/
/P/8//z//f/9//3//v8AAAAAAAD+////AAACAAIAAwADAAMABAAFAAUABQAHAAgACAAJ
AAoACgAIAAoACAAIAAkACQALAAsACwALAAgACAAIAAYAAwADAAMAAQACAAEAAAD//wAA
AAD9//3/+v/5//f/9//2//X/9f/0//T/8//z//P/8//x//H/8f/x/+//7//v/+3/7f/t
/+3/7f/t/+3/7f/r/+v/6//r/+z/7P/s/+z/7f/u/+//8f/w//D/8P/w//D/8P/w//H/
8f/x//H/8v/y//L/8f/x//L/8v/z//P/9P/0//T/9P/2//f/+P/4//T/9P/1//X/9v/3
//n/+v/6//r/+v/6//j/9//3//f/9//3//f/9//5//j/9//3//b/9v/1//P/9f/1//X/
9f/z//P/9P/0//X/9f/1//X/8v/y//L/8v/y//L/8v/y//L/8v/z//P/8P/w//D/8P/y
//T/9v/5//f/9//1//X/9P/0//T/8//z//T/9P/0//L/8f/x//H/8//z//T/9P/z//P/
8//z//P/8//z//P/8//0//T/9P/x//H/8v/y//P/8//z//P/9f/z//D/8v/y//L/8v/y
//L/8v/y//L/8v/y//P/8//z//P/9P/2//f/+v/9//7/AAACAAIABQAFAAcABwAGAAYA
BAAEAAUABQAFAAQAAQAAAP///P/+//////8AAAAA///+//v/8//y//L/8//1//X/9v/3
//f/9//1//P/8v/w/+//7//u/+7/7v/v/+//7//v/+//7//v//D/8P/w/+7/8P/w/+7/
7v/u/+7/8P/w//D/8P/s/+r/7P/u/+7/7v/z//j//v8CAAcACwAVACYAOgBQAGQAcABy
AGoAXgBHACEA///s/97/zP/H/8v/zf/Q/9n/4P/l/+X/6v/0//f/9v/0//P/8f/x//H/
8f/y//L/8v/x//H/8f/x//H/8v/y//L/8v/y//L/8v/x//H/7//v//H/8f/z//P/8//0
//L/8f/x//H/8//0//T/9P/y//T/9f/1//L/8v/y//L/8v/y//L/8v/y//L/8v/y//T/
9P/0//T/9f/1//X/9f/1//P/8//1//X/9P/0//T/9f/1//X/9f/3//f/9//3//f/9//3
//j/9v/2//b/9//4//n/+//8//v/+v/7//r//P/9//3//f/9//7//f/8//3///8BAAQA
AgADAAMAAwAEAAUABQAFAAYACAAJAAsADAAMAAoADAALAAoACgAJAAkACQAJAAkACAAI
AAgABgAHAAcABwAFAAQAAwACAAEA/v/+//v/+//8//v/+f/5//j/9//3//b/+P/3//f/
9//1//P/8//z//P/8f/x//H/8//z//P/8//x//H/8f/x//H/8f/x//H/8//0//X/9v/1
//T/8//z//T/9P/0//T/9P/0//T/9f/1//X/9f/2//j/+P/3//f/9v/2//f/9//4//j/
+P/4//n/+//9//7/+v/6//v/+//7//v//P/8//z//P/8//z//P/7//v/+//7//v/+//7
//v/+v/5//n/9//4//j/9//4//n/+v/7//n/+f/6//r/+f/5//n/+f/4//j/+P/4//j/
+P/4//j/9v/2//f/9//2//b/9v/2//b/9v/2//f/9//3//X/9f/2//b/9v/1//P/9P/0
//T/9f/1//b/9//1//X/9v/2//P/8//z//P/9f/1//X/9f/z//T/9P/0//P/8//0//T/
8//z//P/8//x//H/9v/0//T/9P/0//L/8v/y//L/9P/0//T/9f/1//X/9f/2//b/9//6
//3//v8AAAIAAgABAAEAAwADAAIAAgAAAAAAAwADAAMAAgABAAAA///8//r/+//7//z/
/P/7//r/9//z//L/8v/z//P/8//0//X/9f/1//P/8f/u/+z/6//r/+j/6P/o/+n/6//r
/+v/6//p/+n/6v/q/+r/6P/q/+r/7P/s/+z/7P/q/+r/6v/q/+z/7v/q/+j/6P/q/+v/
8P/8/wIAAwAFABMAKAA+AFQAZgBuAGwAZABYAD0AFQD3/+b/1P/C/73/w//H/8z/1//e
/+H/4//o/+z/7f/t/+z/7P/r/+n/6f/p/+r/6v/q/+n/6f/p/+n/6f/q/+r/6v/q/+r/
7P/s/+v/6//p/+n/6//r/+n/6f/p/+r/6v/p/+n/6f/r/+z/7P/s/+j/6v/r/+v/6v/q
/+r/6v/q/+r/6v/q/+r/6v/q/+r/6v/q/+r/6v/r/+v/6//r/+3/6//r/+3/7f/s/+z/
7P/r/+v/6//r/+3/7f/t/+3/6//r/+v/7P/u/+7/7v/v/+3/7f/u/+7/7//w//P/9P/y
//P/8//z//T/9v/2//b/9v/3//j/+v/4//n/+f/5//z//f/9//3//f/+//7////+//7/
/P/+/wAAAAABAAEA//////////8AAAAAAAD+//v/+//7//n/+P/3//b/9f/0//T/8f/x
//L/8f/v/+//7P/r/+v/6v/o/+f/5//n/+f/5f/l/+X/5f/j/+P/4//l/+X/5f/l/+P/
4//j/+P/5f/l/+X/5f/k/+T/5P/k/+T/5P/k/+X/5P/k/+T/5P/m/+b/5v/n/+f/5//n
/+j/6P/o/+f/5//o/+j/6f/p/+r/6v/q/+r/6v/r/+z/7P/q/+r/6//r/+v/6//s/+z/
7P/s/+z/7P/q/+n/6f/p/+r/6//s/+3/6//q/+n/6f/p/+r/6v/p/+n/6f/p/+n/6f/p
/+r/6v/p/+n/6f/p/+r/6v/q/+r/6P/o/+j/6P/q/+r/6//r/+j/6P/o/+j/6f/q/+v/
7f/r/+v/6f/p/+z/7P/s/+v/6//s/+z/7P/q/+n/6f/p/+z/7f/v//D/7f/t/+3/7f/v
/+//7//v//H/8v/y//L/8f/x//L/8v/z//P/8//z//T/9f/2//f/+/////3/+//4//v/
/P/9//7//P/8//z//P///wAAAQADAAQABQAGAAgADQAPABMAFwAaABwAHgAeAB8AHwAh
ACEAIgAkACQAJgApACkAKQAoACkAKAAnACQAJQAnACgAKgAsACsAKgAnACQAJAAlACcA
JQAlACYAJwApACkAJwAlACYAJAAjACMAIgAiACIAIwAjACMAIwAjACQAJQAnACgAKAAm
ACgAKAAoACgAKAAoACoAKgAqACoAMAAsACwAKgAoACoALwA0ADwAQgBFAEkAUQBkAHwA
jgCeAKoArACmAJoAhQBhAD0AKAAWAAYAAQABAAUADAATABoAHwAlACgALAArAC0ALAAs
ACsAKwArACsALAAqACoAKQApACsAKwArACwAKgAqACoAKgAqACoAKQApACcAJwApACkA
JwAnACcAKAAoACcAJwAnACUAJgAmACYAIgAkACUAJQAkACQAJAAkACQAJAAkACQAJAAk
ACQAJAAiACIAIgAiACMAIwAjACMAIQAfAB8AIQAfAB4AHgAeAB8AHwAfAB8AHQAdAB0A
HQAdAB0AHQAeAB4AHgAeAB8AHQAdAB4AHgAeAB4AIAAgAB4AHwAfAB8AIAAiACIAIgAi
ACMAJAAmACYAJwAnACcAKAApACkAKQAnACgAKAApACwALAAqACwAKgAqACsAKwApACkA
KQApACoAKgAqACgAJQAlACUAIwAgAB8AHgAdAB4AHgAbABsAGAAXABUAFQAWABUAFQAU
ABMAEQAQAA8ADwANAA0ADQAPAA0ADQANAAsACwALAAsADQANAA0ADQALAAsACwALAAwA
DAAMAAwADAAMAAwADQAMAAwADAAMAA4ADgAOAA8ADQANAA0ADgAOAA4ADQANAA4ADgAP
AA8ADgAOAA4ADgAOAA8AEAAQAA4ADgAPAA8AEQARABIAEgAQABAAEAAQABAADwAPAA8A
DwAPAA8ADwAPAA4ADQANAA0ADgAOAA0ADQANAA0ADQANAA0ADgAOAA8ADwAPAA8ADQAM
AAsACgAKAAoACgAKAAwADAANAA0ADAAMAAwADAAKAAoACgALAAsACwAJAAkADAAMAAwA
CwAJAAoACgAKAAkABwAGAAUABwAHAAgACAAHAAcABwAHAAcABwAHAAcABwAIAAgACAAJ
AAkACgAKAAkACQAJAAkABwAHAAcABwAHAAcABwAHAAcACAAKAAgABgAGAAYABgAGAAgA
CAAIAAgABgAGAAYABwAJAAkACQAKAAwADQAQABMAFAAWABgAGAAZABkAGwAbABgAGAAW
ABYAGQAZABkAGAAVABQAEwAQABAAEQARABIAFAATABIADwAHAAYABgAHAAkACQAKAAsA
CQAJAAcABQAEAAIAAQABAAAAAAAAAAEA//////////8BAAEAAgACAAIAAAACAAIAAgAC
AAIAAgAAAAAAAAAAAP7/AgACAAAA/v8AAAcADAASABgAGwAfACsAPgBWAGwAegCCAIAA
eABoAE0AJwALAPz/7P/c/9f/2f/d/+b/8f/2//X/+/8CAAIAAQADAAIAAgABAAEAAQAB
AAIAAgACAAEAAQABAAEAAQACAAIAAgACAAIAAgACAAEAAQD/////AQABAP///////wAA
AgABAAEAAQABAAIAAgACAP3//v/+//3//f/+////AAAAAAAAAAAAAAIAAgACAAIAAgAC
AAIAAgABAAEAAQABAAEA/////wEAAwACAAIAAgADAAMAAwADAAMAAwADAAMAAwADAAMA
BAAEAAQABAAFAAUABQAGAAYABgAGAAgACAAKAAsACwALAAoADAAMAAwADgAPABAAEgAS
ABMAEwATABIAEwATABMAFQAWABYAFwAWABYAFAAWABgAGAAZABkAGQAZABkAGQAWABYA
FgAUABMAEwATABEADgANAAwACwAMAAwACQAJAAgABwAFAAUAAgABAAEAAAABAAEAAgAD
AAEA/////////f/7//v/+//9//3//f/9//v/+//7//v//f/9//3//f/+//7//v/+//z/
/P/8//3//v/+//7//v/+//7//v///wEAAQABAAIAAAAAAP////8AAAAAAQABAAIAAgAC
AAIAAgADAAQABAACAAIAAwADAAEAAQACAAIABAAEAAQABAAEAAMAAwADAAEAAQABAAEA
AwACAAEAAQABAAIAAgABAAEAAQABAAEA/////wAAAAD///////////7//v/+//7//v/+
//7//v/+//7///////z//P/8//z//P/8//z//f/9//3/+//7//z//P/8//v/+//8//z/
/P/8//v/+//7//v/+//8//z/+//7//v/+//9//3//f/9//v//P/8//z//f/9//7//v/7
//v/+//7//v/+//7//v/+//7//v/+//7//z//v/+//7//v/+//3//P/7//r/+v/6//r/
+//7//v/+//8//7///8CAAUABgAIAAoACgAJAAkACwALAAoACgAIAAgACQAJAAkACAAJ
AAgABwAEAAIAAwADAAQABAADAAIA///5//j/+P/5//n/+f/6//v//f/9//v/+f/4//b/
9f/1//T/9P/0//X/8//z//P/8//x//H/8v/y//P/8v/1//b/9P/0//T/9P/0//T/9P/0
//T/9P/y//D/8v/2//v//v8EAAgACQAPAB0AMgBGAFwAbAB0AHYAcABgAEMAHwABAPD/
4P/O/8v/zf/P/9b/3//m/+f/7f/w//L/9f/1//T/9P/z//X/9f/1//b/9P/0//P/8//z
//P/8//0//T/9P/0//T/8v/y//H/8f/w//H/9P/1//P/8//z//T/9P/z//P/8//z//T/
9P/0//L/9P/1//X/9P/0//T/9P/0//T/9P/0//L/8v/y//L/8v/y//L/8v/z//P/8//z
//X/8//z//X/8//y//L/8v/1//X/9f/1//P/8//z//P/9f/1//X/9v/2//b/9v/3//f/
9//4//j/9v/2//j/+P/4//n/+f/5//r//P/8//z//P/9//7/AAAAAAEAAQABAAQABQAF
AAUABAAEAAMAAwAGAAYABAAGAAYABgAHAAcACQAJAAkACQAIAAgACAAGAAMAAwADAAEA
AAD///7//f/+//7/+//7//z/+//5//n/9v/1//X/9P/0//P/8//z//H/7//v/+//8f/v
/+//7//t/+3/7f/t/+7/7//w//H/7//v/+//7//w//D/8P/w//L/8v/y//P/8//y//H/
8P/y//L/8v/z//X/9f/1//b/9P/0//P/8//0//T/9f/1//T/9P/0//T/9v/3//j/+P/4
//j/+f/5//f/9//4//j/+v/6//r/+v/4//f/9//3//f/9//3//f/9//2//X/9f/1//b/
9v/1//f/9//3//f/9f/1//b/9v/1//X/9f/1//b/9v/2//b/9f/0//P/8v/0//T/9f/1
//T/9P/0//T/9P/0//T/9f/z//P/8f/x//P/9P/1//X/9f/2//b/9v/2//X/9f/1//P/
8//0//T/9f/1//X/9f/z//P/8//z//X/9v/2//b/9f/1//b/9v/1//X/9f/1//X/9f/1
//X/9f/1//X/9f/3//j/9v/2//b/9v/0//T/9P/0//b/9v/2//f/9//3//f/+P/4//n/
/P///wIABAAGAAYABwAHAAkACQAIAAgABgAGAAcABwAHAAYAAwACAAEA/v8AAAEAAQAC
AAIAAQAAAP3/+f/4//j/+f/3//f/+P/5//n/+f/3//X/9P/y//H/8f/v/+7/7f/t/+7/
7//w//H/7//v//D/8P/w/+7/8P/w//D/8P/w//D/8P/w//D/8P/y//D/8P/w/+7/8v/3
//z/AAAGAA0AEQAZACwAQABUAGQAbgBuAGgAWgBBAB0A///q/9T/yP/F/8f/yf/Q/9n/
4v/n/+v/7v/w//P/8//y//L/8f/x//H/8f/y//L/8v/x//H/8f/x//H/8v/w//D/8P/w
//L/8v/x//H/8P/x//T/9f/0//P/8v/y//T/8//z//P/8f/y//L/8v/y//T/9f/1//b/
9v/2//b/9P/0//T/9P/0//T/9P/0//L/8v/y//L/9f/1//X/9f/1//P/8//1//f/9v/2
//b/9//3//f/9//1//X/9f/1//X/9f/1//b/+P/4//j/+f/3//f/+P/4//r/+v/8//z/
+//7//r/+f/7//7///8AAAAAAQACAAQAAgADAAMAAwAGAAcABwAHAAcACAAIAAkACgAK
AAgACgAKAAoACwALAAkACQAJAAkACgAKAAoACAAHAAcABwAFAAUABQAFAAUAAgACAP//
///+//3/+//7//z/+//7//r/+P/3//f/9//5//f/9//3//f/9f/1//X/8//z//P/8//z
//P/8//z//H/8f/x//H/8//0//X/9v/0//T/9P/1//b/9v/2//b/9//4//n/+//6//n/
+P/4//n/+v/6//v//P/8//3//f/8//z//P/8//z//f/+//7//P/8//3//f/9//3//v/+
//7//v/+//7//v/9//3//f/9//3//f/9//3//P/7//v//P/+///////9//3//f/9//3/
/f/+//7////////////8//z//P/8//7//v/+//7//v/+///////+//7//v/+//7//v/+
//////////3//f/+//7//v/9//3//v/+//7//v/9//3//f//////AAAAAP3//f/9//3/
/v///wAAAQD//wAAAAAAAP3//f/+//7/////////////////////////////////+//8
/wIAAgD8//3//v///wAAAAAAAAAAAAAAAAAAAAABAP///////wAABAAFAAgACwAMAA4A
EAAQABEAEQATABMAEgASABAAEAATABMAEwASABAADgAMAAgACgALAAsADAAMAAsACgAH
AP///v/+////AAABAAMABQAFAAUAAwABAP///P/6//n/+P/4//j/+f/6//v//P/9//v/
+//8//z//P/6//z//P/8//z//P/8//z//P/8//z/+P/8//7//P/8//z/AQAGAA4AEgAT
ABUAHwA0AEwAYgB2AIAAgAB6AGwATwAnAAsA+v/q/9r/2f/d/9v/3v/p//L/9f/5//7/
AAADAAAA/v/9//v//P/9//7/AAD+//7//f/9/////////wAAAAAAAAAAAAD+//7//f/9
//v/+//9//3/////////AAAAAP//////////AAAAAAAA/P/+///////+//7//v/+/wAA
AAAAAAAA/v/+//7//v/+//7//v/+////////////AQD/////AQABAAAAAAAAAAEAAQAB
AAEAAQABAAEAAQABAAEAAQACAAIAAgACAAMAAwADAAQABAAGAAYACAAIAAYABwAHAAcA
CgAMAAwADAAMAA0ADgAQABIAEwATABMAEwATABIAEQASABQAFQAXABgAGAAWABgAGAAY
ABkAGQAZABkAGQAZABoAGgAaABgAFwAXABcAFQAUABMAEgARABAAEAANAA0ADAALAAkA
CQAJAAkACgAKAAgABwAHAAcABwAFAAUABQAHAAUABQAFAAQAAwACAAEAAgADAAQABQAF
AAUABQAFAAYABgAGAAYABgAGAAYABwAKAAoACgAKAAoACgAKAAsADQANAA0ADgAMAAwA
CwALAA4ADgAPAA8ADgAOAA4ADgAQABEAEgASABAAEAARABEAEAAPAA8ADgAPABAAEQAS
ABIAEQARABEADwAPAA8ADwARABAADwAPAA8AEAAQAA8ADwAPAA8ADwAPAA8AEAAQAA8A
DwAPAA8AEAAQABAAEAAOAA4ADgAOAAwADAANAA0ADgAOAA4ADgAOAA4ADgAPAA8ADwAN
AA0ADgAOAA4ADQANAA4ADgAOABAADwAPAA8ADQANAA4ADgANAA0ADQANAA0ADQANAA0A
DQAOAA4ADgALAAsADAAMAA0ADQANAA0ACwALAAsACwALAAsACwALAAsADAAOAA4ADgAO
AA4ADgAMAAwADAAMAAwADAAMAAwADgAOAA4ADwAPAA8ADwAQABIAEwAWABkAGAAaABwA
HAAfAB8AIQAhAB4AHgAcABwAHQAdAB0AHAAZABgAFwAUABYAFwAXABgAGAAXABYAEwAN
AAwADAANAA8ADwAQABEAEAAPAAwACQAKAAgABwAHAAgACAAIAAkABwAHAAcABwAJAAkA
CgAKAAgABgAIAAgABgAGAAYABgAJAAoACwAMAAoACAAGAAQABgAMABMAGAAeACQAJQAp
ADcATgBkAHgAiACMAIoAfgBsAEkAIwANAPz/6v/i/+X/5//p//D/9//6//v/BQAQAAwA
CQALAAoACgAJAAoACwAMAA4ADAAMAAsACwAJAAkACQAKAAwADAAMAAwADAAMAAsACwAL
AAsADQANAAsACwALAAwADAALAAsACwANAA4ADgAOAAoADAANAA0ADgAOAA4ADgAOAA4A
DgAOAA4ADgAOAA4AEAAQABAAEAARABEAEQARAA8ADQANAA8AEQAQABAAEAARABEAEQAR
AA8ADwAPAA8AEQARABEAEgAUABQAFAAVABUAFQAWABYAFAAUABYAFgAYABkAGQAZABoA
HAAcABwAHAAdAB4AIAAiACMAIwAjACIAIwAjACMAJQAmACYAJwAoACgAJgAoACgAKAAp
ACkAKQApACkAKQAoACgAKAAmACcAJwAnACUAJAAjACIAIQAgACAAHQAdABwAGwAZABkA
GgAZABkAGAAWABUAFQAVABcAFQAVABUAEwARABEAEQASABMAFAAVABMAEwATABMAFQAV
ABUAFQAWABYAFgAWABYAFgAWABcAGgAaABoAGgAYABgAGAAZABkAGQAZABoAHAAcABsA
GwAaABoAGwAbAB4AHgAeAB4AHgAfACAAIAAeAB4AHwAfAB8AHwAgACAAHgAeAB4AHgAf
AB8AIAAhAB8AHwAfAB8AIQAgAB8AHwAfACAAIAAfAB8AHwAfAB8AHQAdAB4AHgAdAB0A
HQAdAB0AHgAfACAAHgAeAB4AHgAeAB4AHwAfACAAIAAgACAAHgAeAB4AHwAfAB8AHQAd
ACAAIAAgAB8AHQAeAB4AHgAgAB8AHwAfAB8AHwAgACAAHwAfAB8AHwAfAB8AHwAfACEA
IgAeAA==
         </WaveFormData>
      </LeadData>
      <LeadData>
         <LeadByteCountTotal>10000</LeadByteCountTotal>
         <LeadTimeOffset>0</LeadTimeOffset>
         <LeadSampleCountTotal>5000</LeadSampleCountTotal>
         <LeadAmplitudeUnitsPerBit>4.88</LeadAmplitudeUnitsPerBit>
         <LeadAmplitudeUnits>��V</LeadAmplitudeUnits>
         <LeadHighLimit>2147483647</LeadHighLimit>
         <LeadLowLimit>268435456</LeadLowLimit>
         <LeadID>V1</LeadID>
         <LeadOffsetFirstSample>0</LeadOffsetFirstSample>
         <FirstSampleBaseline>0</FirstSampleBaseline>
         <LeadSampleSize>2</LeadSampleSize>
         <LeadOff>FALSE</LeadOff>
         <BaselineSway>FALSE</BaselineSway>
         <ExcessiveACNoise>FALSE</ExcessiveACNoise>
         <MuscleNoise>FALSE</MuscleNoise>
         <LeadDataCRC32>3852039589</LeadDataCRC32>
         <WaveFormData>
/v/+//7//v/+//7//v/+/wAAAAAAAAAA/v/+//7//v/+//7//v/+/wAAAAAAAAAAAAAA
AAAAAAAAAAAAAAAAAAAAAAAAAAAAAAAAAAAAAAAAAAAAAAAAAP7//v/+//7//v/+//7/
/v/+//7//v/+/wAAAAAAAAAAAAAAAAAAAAAAAAAAAAAAAAAAAAAAAAAA/v///////v/+
/////////////////wEAAQABAAIABAAFAAYABgAGAAYABQAFAAQAAQD///z/+//9//v/
+//6//j/9//2//X/8v/x//H/8v/0//b/9v/1//X/9f/0//T/9f/3//j/+f/5//v//P/8
//z//P/8//3//f/9//3//f////////8AAP7//v/+//7//v/+//7/////////////////
//8AAAAAAAACAAQABgAKAAkACQAJAAMA+v/w/+n/3v/W/8v/wP+1/67/sP+z/7T/tf+5
/7//xv/P/9f/3f/d/93/4//t//L/9//7////AQADAAQABAAFAAUABQAHAAcABwAIAAgA
CAAIAAcABwAIAAgACQAHAAcABwAGAAYABgAGAAcACQAJAAoACgALAAsACwALAAkACQAJ
AAgACgAKAAoACgAIAAgACAAIAAgACAAIAAgABwAHAAcABwAIAAgACAAIAAUABQAEAAQA
BgAHAAcABwAHAAcABgAGAAYABgAFAAUAAwAEAAQABAAFAAUABQAFAAQABAAEAAQABAAE
AAQAAwADAAMAAQABAAIAAgACAAIAAAAAAP/////9//3//f/9//3//f/7//v//f/8//z/
/P/9//3//f/9//v/+//6//n/+f/5//r/+v/7//v/+//7//r/+f/4//f/+f/5//n/+v/8
//z//f/9//z//P/8//3//v/+/////////wAAAAAAAAMAAwADAAMAAwADAAQABAAEAAQA
BAAEAAQABAAEAAQABAAFAAUABQADAAMAAwADAAMAAwADAAMAAwAEAAQABAAGAAUABQAG
AAUABAADAAIABAAEAAQABAAGAAYABgAHAAYABgAFAAUABwAHAAcABQADAAUABQAFAAcA
BwAHAAcABgAGAAYABgAEAAQABAAEAAYABgAGAAUABQAFAAUABQAFAAUABQAFAAMAAwAD
AAIABAAEAAQABAAEAAQABAAFAAMAAwADAAMABAAEAAQABAACAAMAAwADAAMAAwADAAIA
AgADAAMAAwACAAIAAgACAAQABAAFAAUABQAFAAUABQAFAAUABQAFAAUABQAFAAUABQAF
AAUABQAFAAUABQAFAAUABQAFAAUABQAFAAUABQAFAAUABQAFAAUABQAFAAUAAwAEAAQA
BAAEAAQABQAFAAQABAAFAAUABQAFAAMAAwAFAAUABQAGAAgACQAKAAoACgAIAAkACQAI
AAcABQACAAEAAQD9//3//P/6//n/+P/3//b/9//3//j/+P/6//r/+f/5//v/+v/6//v/
+//8//3//f/9//7//v/+////AAACAAMAAQABAAEAAQADAAMABAAEAAQABAAEAAQABAAE
AAUABQAFAAUABQAFAAMABAAEAAQABAAEAAgACgALAA8ADwALAAIA+v/z/+r/4P/T/8b/
uf+u/67/sf+y/7X/t/+7/8D/y//T/9n/3f/d/+P/7//2//n//f8DAAUABwAIAAgACQAJ
AAkACQAJAAkACgAKAAoACgAJAAsADAAMAA0ACwALAAsACgAKAAoACgALAA0ADQAOAA4A
CwALAAsACwANAA0ADQAMAAwADAAMAAwADAAMAAwADAAKAAoACgAKAAkACQAJAAkACgAK
AAoACgAJAAkACAAIAAYABwAHAAcABwAHAAYABgAGAAYABQAFAAcACAAIAAgABQAFAAUA
BQAEAAQABAAEAAQABAAEAAMABQAFAAMAAwACAAIAAgACAAIAAgABAAEA////////////
/////f/9//3//P/8//z/+//7//v/+//9//3//P/7//n/+f/6//r/+f/5//n/+f/5//n/
+f/5//v/+//7//z/+v/6//v/+//8//z//P/9//7//v////////8AAAAAAAADAAMAAwAD
AAEAAQACAAIABAAEAAQABAAEAAQABAAEAAIAAwADAAMAAwADAAMAAwAFAAUABQAFAAMA
BAAEAAQABAADAAMABAAEAAQABAAEAAYABgAGAAYABgAGAAYABwAGAAYABQAFAAcABwAH
AAUAAwAFAAUABQAHAAcABwAHAAYABgAGAAYABAAEAAQABAAEAAQABAADAAMAAwADAAMA
BQAFAAUABQAFAAUABQAEAAQABAAEAAQABAAEAAQABQAFAAUABQAFAAYABgAGAAYABgAH
AAcABwAFAAUABQAEAAQABQAFAAUABAAEAAQABAAEAAQABQAFAAUABQAFAAUABQAFAAUA
BQAFAAUABQAFAAUABQAFAAUABQAFAAUABQAFAAUABQAFAAUABQAFAAUABwAHAAcABwAF
AAUABQAFAAUABAAEAAUAAwAEAAQABAAEAAQABQAFAAQABAAFAAUABQAFAAUABQAHAAcA
CQAKAAwADQAOAA4ADgAMAAsACwAKAAkABwAEAAMAAwABAAEAAAD+/////v/9//z/+f/5
//r/+v/8//z/+//7//v/+v/6//v/+//8//3//f8BAAIAAgACAAIAAgADAAMAAwADAAMA
AwABAAEAAgACAAQABAAEAAQABAAEAAUABQADAAMAAwADAAUABgAGAAYABgAEAAQABgAJ
AA0ADwALAAIA+P/x/+j/3P/R/8T/t/+u/6z/r/+y/7X/t/+7/8L/y//R/9X/2f/d/+P/
6//y//n//f///wEABQAGAAYABwAHAAcABwAHAAcACAAJAAoACwALAAsADAAMAA0ACwAL
AAsACgAKAAoACgALAAkACQAKAAoACwALAAsACwALAAsACwAKAAoACgAKAAoACgAKAAoA
CgAKAAoACgAKAAkACQAJAAkACAAIAAgACAAJAAkACAAIAAgACQAJAAkABwAHAAYABgAG
AAYABQAFAAMABAAEAAQAAwADAAMAAwAEAAQABAAEAAIAAgACAAEAAwADAAEAAQACAAIA
AgACAAAAAAD////////////////9//3/+//7//3//P/8//z/+//7//v/+//7//v/+v/5
//n/+f/6//r/+f/5//n/+f/5//n/+f/5//n/+f/5//r/+v/6//v/+//8//z//P/9//7/
/v//////AQACAAIAAgABAAEAAQABAAEAAQACAAIAAgACAAIAAgACAAIAAgACAAIAAwAD
AAMAAQABAAEAAQACAAMABAAFAAMABAAEAAQABAADAAMABAAEAAQABAAEAAIAAgACAAIA
BAAEAAQABQAGAAYABQAFAAUABQAFAAMABQAHAAcABwAFAAUABQAFAAQABAAEAAQABgAG
AAYABgAEAAQABAADAAMAAwADAAMAAwADAAMAAwADAAMAAwACAAIAAgACAAIABAAEAAQA
BQAFAAUABQAFAAQABAAEAAQABAAFAAUABQAFAAUABQAEAAQABQAFAAUABAAEAAQABAAC
AAIAAwADAAUABQAFAAUABQAFAAUABQADAAMAAwADAAUABQAFAAUABQAFAAUABQAFAAUA
BQAFAAUABQAFAAUABQAFAAUABQAHAAcABwAHAAcABgAGAAcABwAHAAYABgAGAAYABgAF
AAUABAAEAAUABQAFAAUABwAHAAkACQAHAAgACgALAA4ADgAOAAwACQAJAAgABwAHAAQA
AwADAAMAAwACAAAA/f/8//v/+v/5//n/+v/6//z//P/7//v/+//6//r/+//7//z//f/9
////AAAAAAAAAgACAAMAAwABAAEAAQABAAEAAQACAAIAAgACAAIAAgACAAIAAwADAAQA
BQAGAAcABgAGAAUABAACAAIACAAKAA0ADQANAAkABAD6//H/6P/e/9X/yP+7/7L/sv+3
/7j/u/+9/8H/yv/V/9v/3//h/+H/5f/v//b/+//7////BQAHAAgACAAJAAkACQAJAAkA
CQAKAAwADAAMAAsACwAMAAwADQANAA0ADQAMAAwADAAMAA0ADwAPABAAEAANAA0ADQAN
AA0ADQANAAwADAAMAAwADAAMAAwADAAMAA4ADgAOAA4ACwALAAsACwAMAAwADAAMAAsA
CwAKAAoACgALAAsACwALAAsACgAKAAwADAALAAsACQAKAAoACgAJAAkACQAJAAoACgAK
AAoADAAMAAwACwALAAsACQAJAAoACgAKAAoACAAIAAcABwAHAAcABwAHAAcABwAFAAUA
AwACAAIAAgABAAEAAQABAP/////+//3//////wAAAAABAAEAAQABAP//////////////
////AAACAAIAAwADAAIAAgACAAMABAAEAAUABQAFAAYABgAGAAkACQAJAAkABwAHAAgA
CAAIAAgACAAIAAgACAAIAAgACgALAAsACwAJAAkACQAJAAkACQAJAAkACQAKAAoACgAK
AAkACQAKAAoACgAKAAoADAAMAAwADAAKAAoACgALAAoACgAJAAkACgALAAwACwAJAAsA
CwALAAsACwALAAsADAAMAAwADAAKAAoACgAKAAoACgAKAAkACQAJAAkACQAJAAkACQAJ
AAkACQAJAAgABgAGAAYABgAIAAgACAAJAAkACQAJAAkACgAKAAoACgAIAAkACQAJAAcA
BwAHAAYACAAJAAkACQAIAAgACAAIAAgACAAJAAkACQAJAAkACQAJAAkACQAJAAsACwAL
AAsACQAJAAkACQAJAAkACQAJAAkACQAJAAkACQAJAAkACQAJAAkACQAJAAkACQAJAAkA
CwAKAAoACwALAA0ACgAKAAoACgAKAAsACwAKAAoACwALAAsACwALAAsADQANAAsADAAO
AA8AEAAQABAADgAPAA8ADgANAAsACAAHAAcAAwADAAIAAAD///7//f/8//3//f/+//7/
AAAAAP////////7//v///wEAAgADAAMABQAGAAYABgAEAAQABQAFAAYABwAIAAkACQAJ
AAoACgAIAAgACAAIAAgACAAJAAkACQAJAAkACQALAAwADAAMAAwADAAOAA4AEwAVABMA
DQAGAPz/9f/s/+L/1f/I/7//tv+2/7n/vP+9/7//w//M/9X/2//h/+P/4//p//P/+v//
/wEAAwAHAAsADAAMAA0ADQANAA8ADwAPABAAEAAQABAADwANAA4ADgAPAA8ADwAPAA4A
EAAQABAAEQAPAA8AEAAQAA8ADwAPAA8ADwAPAA8ADgAQABAAEAAQAA4ADgAOAA4ADgAO
AA4ADgANAA0ADQANAAwADAAMAAwADQANAAwADAAMAA0ADQANAAsACwAKAAoADAAMAAsA
CwALAAwADAAMAAkACQAJAAkACgAKAAoACgAKAAoACgAJAAkACQAHAAcABgAGAAYABgAG
AAYABQAFAAUABQAFAAUABQAFAAMAAwADAAIAAgACAP//////////AQABAAAA////////
AAAAAP3//f/9//3///////////////////8AAAIAAgADAAMAAgACAAIAAwAEAAQABQAF
AAUABgAGAAYABwAHAAcABwAHAAcACAAIAAgACAAIAAgABgAGAAYABgAGAAcABwAHAAcA
BwAHAAcACQAJAAkACQAJAAoACgAKAAgABwAHAAgACgAKAAoACgAKAAoACgAKAAoACgAK
AAsACgAKAAkACQAJAAkACQAHAAcACQAJAAkABwAHAAcABwAIAAgACAAIAAgACAAIAAgA
CAAIAAgABwAHAAcABwAHAAcABwAHAAcABwAHAAcABgAIAAgACAAIAAYABgAGAAcABQAF
AAUABQAGAAYABgAGAAQABQAFAAUABQAFAAUABAAEAAUABQAFAAYABgAGAAYABAAEAAUA
BQAFAAUABQAFAAUABQAFAAUAAwADAAMAAwAFAAUABQAFAAMAAwADAAMAAwADAAMAAwAD
AAMAAwADAAMAAwADAAMAAQABAAEAAQABAAAAAAABAP/////////////9//3/AQACAAEA
AAD///7///////7//v/+//3//P/7//v/+//9//3//f/+/wAAAQABAAAA///8//v/+//6
//n/9f/y//H/8f/v/+//7v/s/+v/6v/p/+j/5f/l/+b/5v/o/+j/5//n/+X/5P/k/+X/
5//o/+n/6f/t/+7/7v/u/+v/6v/q/+n/6//r/+v/6//t/+3/7v/u//D/8P/w//D/7f/s
/+z/6//t/+3/7f/t/+//8P/w//D/8v/u/+z/8P/z//X/9//z/+b/3P/b/9b/xv+5/67/
o/+a/5r/nf+i/6P/pf+l/67/t/+7/8H/x//J/83/2f/g/+P/5f/r//H/8f/y//L/8//z
//P/8//z//P/9P/0//T/9P/z//P/9P/0//X/9//3//f/9v/2//b/9v/3//f/9//4//j/
9f/1//X/9f/1//X/9f/0//b/9v/2//b/9v/2//b/9v/0//T/9P/0//X/9f/1//X/9P/0
//T/9P/1//X/9P/0//T/9f/1//X/9f/1//T/9P/2//b/9f/1//X/9v/2//b/9f/1//X/
9f/2//b/9v/2//b/9v/2//X/9//3//X/9f/2//b/9v/2//T/9P/z//P/8//z//P/8//z
//P/8f/x//P/8v/y//L/7//v/+//7//v/+//7v/t/+3/7f/u/+7/7f/t/+3/7f/t/+3/
7f/t/+3/7f/t/+7/7v/u/+//7//w//D/8P/x//L/8v/z//P/8//0//T/9P/1//X/9f/1
//P/8//0//T/9v/2//b/9v/0//T/9P/0//b/9//3//f/9f/1//X/9f/1//X/9f/1//X/
9v/2//b/9v/1//X/9v/4//j/+P/4//j/+P/4//j/+P/4//j/+f/8//z/+//7//n/+f/5
//f/9//5//n/+f/5//n/+f/5//r/+v/6//r/+v/6//r/+v/4//j/+P/3//n/+f/5//n/
9//3//f/9//5//n/+f/4//j/+P/4//j/+P/4//j/+f/3//f/9//3//j/+P/4//j/+P/5
//n/+f/5//n/+f/4//j/+f/5//n/+v/6//r/+v/4//j/+f/5//n/+f/5//n/+//7//v/
+//7//v/+//7//v/+//7//v/+//7//v/+//7//v/+//7//n/+f/5//n/+f/5//n/+f/7
//v/+//7//n/+P/4//n/+v/7//z//f/7//v/+//7//v/+v/6//z//P/8//z//P/8//3/
/f/8//z//f/9//3//f/9//3/////////AAACAAMABAAEAAQAAgABAAEAAAD///3/+v/5
//n/9//3//b/9P/z//L/8f/w//H/8f/y//L/8v/y//H/8f/x//D/8P/x//X/9v/3//f/
9//4//j/+P/4//j/+f/5//n/+f/5//n/+//7//z//P/8//z//P/8//z//P/9//3//f/9
//3//f/9//7//v/+//7//v8CAAQAAwAFAAUA///2/+7/5//g/9T/yf+8/7H/qv+q/6//
sP+x/7X/u//E/83/0//X/9f/1//f/+n/8P/z//f/+////////v8AAAEAAQABAAMAAwAD
AAQABAAEAAQAAwAFAAYABgAHAAYABQAEAAIABAAEAAQABQAGAAcACQAKAAcABwAHAAcA
BQAFAAUABAAGAAYABgAGAAYABgAGAAYABgAGAAYABgAHAAcABwAHAAcABgAFAAQABQAF
AAQABAAEAAUABQAFAAYABwAHAAgABwAGAAQAAwADAAQABAAEAAEAAQABAAEAAgACAAIA
AgACAAIAAgABAP/////9//3//v/+//7//v/8//z/+//7//v/+//7//v//f/9//v/+//5
//j/+P/4//n/+f/5//n/9//3//b/9f/1//X/9v/2//P/8//z//P/9P/1//b/9//5//n/
+f/6//n/+P/4//f/+P/4//j/+f/7//z//v//////AAAAAAAAAQABAAEAAQD/////AAAA
AAIAAgACAAIAAgACAAIAAgAAAAEAAQABAAMAAwADAAMAAwADAAMAAwADAAQABAAEAAQA
AwADAAQABAAEAAQABAAGAAYABgAGAAQABAAEAAUABAAEAAMAAwAFAAUABQADAAEAAwAD
AAMAAwADAAMAAwAEAAQABAAEAAIAAgACAAIAAgACAAIAAQABAAEAAQABAAMAAwADAAMA
AwADAAMAAgACAAIAAgACAAIAAgACAAMAAQABAAEAAQACAAIAAgACAAAAAQABAAEAAQAB
AAEAAAAAAAEAAQABAAAAAAAAAAAAAAAAAAEAAQADAAMAAwADAAMAAwADAAMAAwADAAMA
AwABAAEAAQABAAMAAwADAAMAAQABAAEAAQADAAMAAwADAAMAAwADAAMAAwADAAMAAwAD
AAIAAgADAAEAAQABAAEAAQABAAEAAQADAAIAAgAAAAAAAAAAAAMAAwACAAIAAwADAAMA
AwADAAMABQAFAAcACAAKAAsACgAKAAoACAAJAAkACAAHAAMAAAD/////+//7//r/+P/5
//j/9//2//X/9f/2//b/+v/6//n/+f/3//b/9v/3//n/+v/7//v///8AAAAAAAAAAAAA
AQABAP///////////////wAAAAD+//7//v/+/wAAAAABAAEAAQABAAEAAQADAAQABAAE
AAQABAAEAAYACQAJAAsABwD+//T/6//k/9r/z//A/7X/sP+w/7X/uP+5/7f/vf/G/8//
1f/Z/9v/3f/j/+3/9P/5//v///8DAAUABgAGAAcABwAHAAcABwAHAAgACgAKAAoACQAL
AAwADAANAA0ADQANAAwACgAKAAoACwALAAsADAAMAAsACwALAAsACwALAAsACgAKAAoA
CgAKAAoACgAKAAoACgAKAAoACgAJAAkACQAJAAoACgAKAAoACQAJAAgACAAIAAkACQAJ
AAcABwAGAAYACAAIAAcABwAHAAgACAAIAAUABQAFAAUABgAGAAYABgAEAAQABAADAAUA
BQADAAMAAgACAAIAAgACAAIAAQABAAMAAwADAAMAAgABAP7//f/9//z//P/8//v/+//7
//v/+//7//r/+f/7//v//P/8//n/+f/5//n/+f/5//n/+f/5//n/+f/6//r/+v/7//v/
/P/8//z//f/8//z//f/9//7/AAABAAIAAQABAAEAAQABAAEAAgACAAIAAgACAAIAAgAC
AAIAAgACAAMAAwADAAMAAwADAAMAAwADAAMAAwADAAQABAAEAAQAAwADAAQABgAGAAYA
BgAEAAQABAAEAAQABAAEAAUABgAGAAUABQAFAAUABQADAAMABQAFAAUABQAFAAUABQAE
AAQABAAEAAQABAAEAAQABAAEAAQAAwAFAAUABQAFAAMAAwADAAMAAwADAAMAAgAEAAQA
BAAEAAQABAAEAAUAAwADAAMAAwACAAIAAgACAAIAAwADAAMAAwADAAMAAgAAAAEAAQAB
AAEAAgADAAQAAgACAAMAAwADAAMAAwADAAMAAwADAAMAAwADAAMAAwADAAMAAwADAAMA
AwADAAMAAwADAAMAAwABAAEAAQABAAEAAQABAAEAAQABAAEAAQADAAIAAgADAAEAAQAB
AAEAAQABAAEAAQABAAIAAgACAAIAAgADAAMAAgACAAMAAwADAAMAAwADAAUABQAFAAYA
CAAJAAoACgAKAAgABwAHAAYABQADAAAA//////3//f/8//r/9//2//X/9P/z//P/9P/0
//j/+P/3//f/9v/0//P/8//1//b/9//3//n/+v/6//r//P/8//3//f/9//3//f/9//3/
/f/+//7/AAAAAAAAAAACAAIAAwADAAEAAQABAAEAAQACAAIAAgACAAIAAgAEAAcACQAL
AAUA/P/y/+n/4P/W/8v/wP+z/6z/rP+v/7T/tf+1/7n/xP/L/8//1f/Z/9v/3//p//D/
9f/5//3///8DAAQABAAFAAUABQAHAAcABwAIAAgACAAIAAcABwAIAAgACQAJAAkACQAI
AAgACAAIAAkABwAHAAgACAAJAAkACQAJAAkACQAJAAgACAAIAAgACAAIAAgACAAIAAgA
CAAIAAgABwAHAAcABwAGAAYABgAGAAcABwAGAAYABAAFAAUABQAFAAUABAAEAAYABgAF
AAUAAwAEAAQABAADAAMAAwADAAIAAgACAAIAAgACAAIAAQADAAMAAQABAAAAAAAAAAAA
//8AAAAAAQD///////////3//f/7//v//f/8//z//P/7//v/+//7//v/+//6//n/+f/5
//r/+v/5//n/+f/5//v/+//7//v/+f/5//n/+v/8//z//f/9//z//P/8//3//v/+////
/////wAAAAAAAAEAAQABAAEAAQABAAIAAgAAAAAAAAAAAAAAAAAAAAAAAgADAAMAAwAB
AAEAAQABAAEAAQABAAEAAQACAAIAAgAAAP////8AAAIAAgACAAIAAgACAAIAAgACAAIA
AgADAAIAAgABAAEAAwADAAMAAQABAAMAAwADAAMAAwADAAMAAgACAAIAAgAAAAAAAAAA
AAIAAgACAAEAAQABAAEAAQABAAEAAQABAAEAAQABAAAAAgACAAIAAgAAAAAAAAABAAEA
AQABAAEA/v/+//7//v8AAAEAAQABAP////////7//v////////8AAAAAAAAAAP7//v//
////////////////////////////////////AQABAAEAAQD/////////////////////
/////////////////////wEAAQABAAEA///+//7//////////////wEAAQABAAEA//8A
AP7/AAAAAP7//v/+//7///////7//v8BAAEAAQABAP////8BAAEAAwAEAAYABwAKAAoA
CgAIAAcABwAGAAUAAQD+//3//f/7//v/+v/4//f/9v/1//T/8//z//T/9P/0//T/8//z
//P/8v/y//P/9f/2//f/9//5//r/+v/6//z//P/9//3/+//7//v/+//9//3//v/+//z/
/P/8//z//v/+//////8BAAEAAQABAP//AAAAAAAAAAACAAIABAAFAAUABQAFAP7/9P/t
/+T/2P/N/8L/t/+u/67/s/+4/7n/u/+9/8L/zf/V/9v/3f/d/9//6f/y//X/+f/9////
AQACAAIAAwADAAMABQAFAAUABgAEAAQABAADAAQABgAHAAkABwAHAAcABgAIAAgACAAJ
AAcABwAIAAgABwAHAAcABwAHAAcABwAGAAYABgAGAAYABgAGAAYABgAIAAgACAAIAAUA
BQAFAAUACAAIAAgACAAJAAkACAAIAAYABwAHAAcABQAFAAQABAAEAAQAAwADAAMABAAE
AAQAAwADAAMAAwACAAIAAgACAAIAAgACAAEAAQABAP////8CAAIAAgACAAAAAAD/////
/f/9//3//f///////f/9//v/+v/6//r/+f/5//n/+f/5//n/+P/3//f/9//4//j/+f/5
//n/+f/3//f/9//3//n/+f/5//r/+P/4//n/+f/8//z//P/9//7//v///////f/+//7/
/v8BAAEAAQABAAEAAQACAAIAAgACAAIAAgAAAAAAAAAAAAIAAwADAAMABQAFAAUABQAF
AAUABQAFAAUABgAGAAYABgAFAAUABgAGAAYABgAGAAYABgAGAAYABAAEAAQABQAGAAYA
BQAFAAUABQAFAAMAAwAFAAUABQADAAMAAwADAAQABAAEAAQABAAEAAQABAACAAIAAgAB
AAEAAQABAAEAAwADAAMAAwABAAEAAQAAAAIAAgACAAIAAAAAAAAAAQABAAEAAQABAAAA
AAAAAAAAAAABAAEAAQABAAEAAQAAAAAAAQABAAEAAgACAAIAAgACAAIAAwADAAMAAwAD
AAMAAwADAAMAAwADAAMAAwADAAEAAQABAAEAAwADAAMAAwADAAMAAwADAAMAAwADAAMA
AwADAAMAAwABAAEAAQABAAIAAgADAAUAAwADAAMAAwADAAMAAwADAAMAAgACAAIAAgAC
AAIAAgACAAIAAgACAAEAAQAAAAAAAQABAAEAAQADAAMABQAFAAUABgAIAAkACAAIAAgA
BgADAAMAAgABAAEA/v/9//3/+//7//r/+P/3//b/9f/0//X/9f/2//b/9v/2//X/9f/1
//T/9P/1//n/+v/7//v//f/+//7//v/8//z//f/9//3//f/9//3//f/9//7//v/+//7/
/v/+//7//v////////////////8BAAIAAgACAP7/AAACAAYABwAHAAcAAQD4/+7/5f/a
/9D/xf+4/63/qv+u/7H/sv+z/7X/uf/C/8v/0f/V/9X/1//f/+n/8P/1//n/+//9////
/v/+/////////wEAAQABAAIAAAAAAAAA//8BAAIAAgADAAMAAwADAAIAAgACAAIAAwAD
AAMABAAEAAEAAQABAAEAAwADAAMAAgACAAIAAgACAAAAAAAAAAAAAAAAAAAAAAABAAEA
AQABAAAAAAAAAAAA//////7//v/+///////////////+//7//P/8//v/+//7//z//P/8
//3//f/9//3//P/8//z//P/8//z//P/7//v/+//5//n//P/8//z//P/6//r/+f/5//f/
9//3//f/+f/5//f/9//1//T/9P/0//P/8//z//P/8//z//L/8f/z//P/9P/0//P/8//z
//P/8//z//P/8//x//H/8f/y//T/9P/1//X/9P/0//T/9f/4//j/+f/5//n/+v/6//r/
+f/5//n/+f/5//n/+v/6//r/+v/6//r/+v/6//r/+v/6//v/+//7//v/+//7//v/+//7
//v/+//5//r/+v/6//z/+//7//z//P/8//z//P/8//z//P/8//r/+v/6//v//P/8//v/
+//9//3//f/7//n/+//7//v/+//7//v/+//6//r/+v/6//r/+v/6//r/+v/6//r/+f/5
//n/+f/5//n/+f/5//n/+f/5//n/+P/4//j/+P/4//j/+P/4//n/9//3//f/9//4//j/
+P/4//j/+f/5//n/+f/5//n/+P/4//n/+f/5//r/+v/6//r/+P/4//n/+f/5//n/+f/5
//n/+f/5//n/+//7//v/+//7//v/+//7//3//f/9//3/+//7//v/+//5//n/+f/5//v/
+//5/w==
         </WaveFormData>
      </LeadData>
      <LeadData>
         <LeadByteCountTotal>10000</LeadByteCountTotal>
         <LeadTimeOffset>0</LeadTimeOffset>
         <LeadSampleCountTotal>5000</LeadSampleCountTotal>
         <LeadAmplitudeUnitsPerBit>4.88</LeadAmplitudeUnitsPerBit>
         <LeadAmplitudeUnits>��V</LeadAmplitudeUnits>
         <LeadHighLimit>2147483647</LeadHighLimit>
         <LeadLowLimit>268435456</LeadLowLimit>
         <LeadID>V2</LeadID>
         <LeadOffsetFirstSample>0</LeadOffsetFirstSample>
         <FirstSampleBaseline>0</FirstSampleBaseline>
         <LeadSampleSize>2</LeadSampleSize>
         <LeadOff>FALSE</LeadOff>
         <BaselineSway>FALSE</BaselineSway>
         <ExcessiveACNoise>FALSE</ExcessiveACNoise>
         <MuscleNoise>FALSE</MuscleNoise>
         <LeadDataCRC32>2892951105</LeadDataCRC32>
         <WaveFormData>
+P/4//j/+P/2//b/9v/2//b/9v/2//b/9v/2//b/9v/2//b/9v/2//b/9v/2//b/9P/0
//T/9P/2//b/9v/2//b/9v/2//b/9v/2//b/9v/2//b/9v/2//T/9P/0//T/9v/2//b/
9v/2//b/9v/2//b/9v/2//b/+P/4//j/+P/2//b/9v/2//j/+P/4//j/9f/0//P/8v/0
//T/9f/1//f/9//3//n/+P/4//f/+P/7//z//f/+////AAABAAIAAAAAAP///v////7/
/P/8//v/+v/6//j/9v/1//X/9P/0//X/9f/z//L/7//t/+3/7f/v//D/8P/u/+//8P/w
/+//7v/t/+3/7P/s/+v/6//r/+v/7P/s/+r/6f/p/+r/7P/s/+z/7P/s/+z/7f/t/+v/
6//r/+v/7f/w//P/+f8AAAsAFwAcABEA/f/q/9b/xv+//7r/qv+U/4f/gf92/2X/Vv9R
/1H/S/9G/0b/Rv9P/2D/ev+Z/7P/xf/R/9z/4//m/+f/6f/r/+z/7f/w//D/8f/x//H/
8f/z//T/9f/1//X/9f/1//X/9f/1//X/9f/1//X/9f/2//b/9v/2//b/9v/2//b/9v/2
//f/9//3//f/9//3//f/9//3//f/9//3//f/+P/4//f/9//6//r/+v/6//j/+P/5//n/
+//7//z//P/8//z//P/8//z//f/9//3//////wAAAAAAAAEAAQACAAAAAAABAAMABQAG
AAYABgAHAAgACQAKAAwADgAPABAAEQARABIAFAAVABYAFwAYABgAGQAaABsAGgAaABoA
GwAbABsAHAAcABwAHAAcABwAGgAaABoAGQAZABkAFwAWABQAEwASABEAEAAPAA4ADgAM
AAsACgAJAAkABwAGAAUABAAEAAMAAAAAAP7//f/8//v/+//6//n/9//2//b/9v/4//b/
9v/1//f/9//3//f/9f/1//T/9P/1//X/9f/1//X/9P/0//T/9P/1//X/9f/4//j/+P/4
//f/9//4//j/+P/4//j/+f/5//r/+v/6//r/+v/7//v//f/9//3//f/7//z//P/8//z/
/P/9//3//////////////////////wEAAQABAAAA/v/+//7//v8AAAAAAAD///3//f/9
//3//f/9//3//P/+//7//v/+//v/+//7//v//f/9//3//f/9//z//P/8//z/+//7//z/
/P/8//z//P/7//v/+//7//v/+//7//v/+f/5//n/+f/5//n/+f/5//z//P/6//r/+P/4
//j/+P/6//r/+v/6//j/+P/4//j/+P/4//j/+P/6//r/+v/6//j/+f/5//j/+P/4//j/
+P/4//j/+P/4//j/+P/6//v/+//7//n/+f/7//v//v/+/wAAAQAEAAUABgAHAAYABwAI
AAgACQAJAAkACQAGAAQABAADAAQABAACAAAA//////7//v8BAAEA///+//3/+//7//v/
+//8//z//P/7//z//P/7//v/+//8//z/+//5//j/9//5//r/+v/6//n/+f/6//r/+v/6
//r/+v/6//v/+//7//n/+f/5//n/+v/9/wEACgAVACMALAAlABEA/P/m/9b/z//I/7j/
oP+T/43/hv91/2b/X/9d/13/WP9U/1T/W/9s/4T/o/+9/9H/3f/o//H/9v/3//n/+//8
//3/AAAAAAEAAQABAAEAAwAEAAUABQAFAAUABQAFAAUABQAFAAUABQAFAAUABgAGAAYA
BgAGAAYABgAIAAgACAAJAAcABwAHAAcABwAHAAcABwAHAAcABwAHAAgACAAHAAcACgAK
AAoACgAKAAoACwALAAkACQAKAAoACgAKAAoACgAKAAsACwALAA0ADQAOAA4ADAANAA0A
DgAOAA4ADwARABEAEgASABIAEwAUABUAFgAWABgAGQAaABsAGwAcAB4AHwAgACEAIgAk
ACUAJgAnACYAJgAmACcAKQApACoAKgAqACoAKgAqACgAKAAoACcAKQApACcAJgAkACMA
IgAhACAAHwAeAB4AGgAZABgAFwAXABUAFAATABIAEgARAA4ADgAMAAsACgALAAsACgAJ
AAUABAAEAAQABAACAAIAAQACAAMABAAFAAMAAwACAAIAAwADAAMAAwADAAIAAgACAAIA
AwADAAMABgAGAAYABgAFAAUABgAGAAgACAAIAAkABwAIAAgACAAIAAgACQAJAAsACwAL
AAsACQAKAAoACgAMAAwADQANAAsACwALAAsACwALAAsACwALAAsACwAKAAoACgAKAAoA
DAAMAAwACwALAAsACwALAAsACwALAAoACgAKAAoACgAJAAkACQAJAAkACQAJAAkACQAI
AAgACAAIAAcABwAIAAgACAAIAAgABQAFAAUABQAHAAcABwAHAAUABQAFAAUABQAFAAUA
BQAIAAgABgAGAAQABAAEAAQABgAGAAYABgAGAAYABgAGAAYABgAGAAYACAAIAAgACAAG
AAcABwAGAAgACAAIAAgABgAEAAYABgAGAAYABgAGAAYABgAGAAcABwAHAAUABQAHAAcA
CAAIAAoACwAMAA0ADgAPABIAEwAUABQAFAATABIAEQAQAA4ADgANAAwADAAKAAgABQAF
AAQABAAFAAUAAwACAAEA//////////8AAAAAAAABAAIAAgABAAAA//////7//v/9//3/
/f/7//z//P/8//3//f/+//7//v/+//7//v/8//3//f/9//3//f/9//3//v///wEABgAT
ACEALAArABkAAADq/9b/y//E/7b/oP+R/4v/iP95/2j/W/9Z/1n/WP9U/1D/U/9m/4D/
m/+3/8v/2f/k/+3/8v/1//f/+f/6//v//P/8//3//f/+////AgAEAAMAAwADAAMABQAF
AAUABQAHAAcABwAHAAUABgAGAAYABgAGAAYABgAGAAYABgAHAAUABQAFAAUABwAHAAcA
BwAHAAcABwAHAAgACAAHAAcABgAGAAYABgAGAAYABwAHAAcABwAIAAgABgAGAAYABgAI
AAkACQAJAAkACQAKAAoADAANAA0ADgAOAA4ADwARABAAEAAPAA4ADwAQABEAEgASABQA
FQAWABcAFwAYABoAGwAcAB0AHgAeAB8AIAAhACQAJAAkACUAJQAlACYAJgAmACYAJgAm
ACYAJgAmACUAJQAlACMAIgAkACMAIgAhAB4AHQAcABwAGgAZABgAFwAXABUAFAATABEA
EAAOAAoADAAKAAkACAAHAAcABgAFAAMAAgACAAIABAACAAIAAQAAAP///v/9///////+
//7///////////8BAAAAAAAAAAAAAQABAAEAAgACAAIAAgAFAAUABgAGAAQABAAEAAUA
BQAGAAYABgAGAAYABwAHAAYABQAEAAMABAAGAAcACAAGAAYABwAHAAcABwAHAAcABwAH
AAcABwAFAAUABQAEAAQABAAEAAQABAAEAAQAAwADAAMAAwADAAMAAwADAAIAAgACAAIA
AgADAAMAAwADAAEAAQABAAEAAQAAAAAAAAAAAP////8AAAAAAAAAAAAA///////////9
//3//f/9////////////AQABAAEAAQABAAAA/f/8//3//v///wAA/v/+//7//v/+//7/
/v/+//7//v/+//7//v/+//7//v8AAAEAAQAAAP7//v/+//7//v/+//7//v/+//7//v/8
//z//P/8//z//f/9//3//f/9//////8AAAAAAgADAAQABQAGAAcABgAHAAgACAAKAAkA
CAAHAAQAAgACAAEAAAAAAP7//P/9//3//P/8//3//f/7//r/9//1//X/9f/3//j/+P/4
//n/+v/6//n/+v/5//n/+P/2//X/9f/1//f/+P/4//j/9//3//j/+P/4//j/+P/4//r/
+//7//v/+v/5//j/9//4//n///8IABMAHwAmACMAEQD8/+j/2P/N/8r/vP+m/5f/j/+I
/3v/av9h/1//W/9Y/1T/UP9V/2T/ev+Z/7X/y//X/+T/7f/w//P/9//5//r/+//+//7/
//////////8BAAIABQAFAAUABQAHAAcABwAHAAYABQAEAAMABAAGAAcACAAIAAgACAAI
AAgACAAIAAkACQAJAAkACQAHAAcABwAHAAgACQAKAAsACwAKAAgABwAKAAoACgAKAAgA
CAAJAAkACQAJAAoACgAMAAwADAAMAAwADQANAA0ADQANAA4ADgAOAA8ADwAQABAAEAAR
ABMAFQAWABYAFgAVABYAFwAYABoAHAAdAB4AIQAhACIAJAAlACYAJwAoACgAKQAqACsA
LAAsACwALQAtAC0ALgAuAC4ALgAuAC4ALgAuAC4ALQAtAC0AKwAqACgAJwAmACUAJQAl
ACUAJgAkACMAIgAhAB8AHQAcABsAGgAaABkAFgAWABQAEwASABEAEQAQAA8ADQAMAAwA
DAAMAAoACgAJAAcABwAHAAcABwAHAAYABgAFAAUABQAFAAcABgAGAAYABgAHAAcABwAK
AAoACgAKAAsACwAMAAwADAAMAAwADQALAAwADAAMAAwADAANAA0ADQANAA0ADQALAAwA
DAAMAA4ADgAPAA8ADwAPAA8ADwAPAA8ADwAPAA8ADwAPAA4ADgAOAA4ADgAOAA4ADgAN
AA0ADQANAA0ACwALAAsACgAMAAwADAAMAAkACQAJAAkACQAJAAkACQAJAAgACAAIAAoA
CQAJAAoACgAKAAoACgAJAAkACQAJAAsACwALAAsACwALAAsACwALAAsACwALAA4ADgAM
AAwACgAKAAoACgAKAAoACgAKAAwADAAMAAwACgAKAAoACgAMAAwADAAMAAoACwALAAoA
DAAMAAwADAAMAAwACgAKAAoACgAKAAwADAAMAAwACgALAAsACwALAAsADQANABAAEAAS
ABMAEgATABQAFQAYABkAGgAaABoAGQAYABcAFgAUABQAEwASABIAEAAOAAsACwAKAAoA
DQANAAsACgAHAAUABQAFAAcACAAIAAgACwAMAAwACwAIAAcABwAGAAgABwAHAAcABQAG
AAYABgAFAAUABgAGAAgACAAIAAgABgAHAAcABwAJAAkACQAJAAoADQAPABgAIwAxADYA
MQAdAAYA8v/k/9v/1P/C/7D/pf+h/5j/h/92/23/bf9p/2b/Yv9k/23/fv+W/7X/z//h
/+v/9v///wYACQAJAAsADAANAA4ADgAPAA8AEQARABMAFAAVABUAFQAVABUAFQAVABUA
FQAVABUAFQAVABYAFgAWABYAFgAWABYAFgAWABYAFwAXABcAFwAXABcAFwAXABcAFwAX
ABcAFwAYABgAFwAXABYAFgAWABYAFgAWABcAFwAXABcAGAAYABgAGAAYABgAGAAZABkA
GQAZABkAGgAaABoAGwAbABwAHAAcAB0AHwAdAB4AHgAeAB8AIAAhACIAIAAiACMAJAAn
ACcAKAAqACsALAAtAC4ALgAvADAAMQAyADIAMgAzADEAMQAyADIANAA0ADQANAAyADIA
MgAxADEAMQAvAC4AMAAvAC4ALQArACkAJwAmACYAJQAkACMAIQAfAB4AHQAaABoAGQAW
ABgAFgAVABQAEgARAA8ADQANAAwADAAMAAwACgAKAAkABwAHAAcABwAJAAkACAAIAAcA
BwAHAAcACQAIAAgACAAIAAkACQAJAAgACAAIAAgACwALAAwADAAMAAwADAANAA0ADgAO
AA4ADgAOAA8ADwAPAA8ADwAPAA8AEAAQABAAEAAQABEAEQARABEAEQARABEAEQARABEA
EQARABEAEAASABIAEgASABAAEAAQAA8ADQANAA0ADQAPAA8ADwAOAAwADAAMAAwADQAN
AA0ADQALAAsACwALAAsACgAKAAoACgAJAAkACgAIAAgACAAIAAgACQAKAAsACQAJAAkA
CQAJAAkACQAJAAkACQAJAAkACAAIAAYABgAIAAgACAAIAAYABgAGAAYABgAGAAYABgAG
AAYABgAGAAQABAAEAAQABAAFAAUABAACAAIAAgACAAIAAgACAAIAAAD+//z/AAAAAP7/
/v/+//7//v/+//7//v/9//3//P/7//3//f//////AAAAAAIAAwADAAMAAwADAAYABwAI
AAgABwAFAAMAAQAAAP7//v/9//z//P/6//j/9f/1//T/9P/z//P/8f/w/+3/6//r/+v/
7//w//D/8P/x//L/8v/x/+3/6//q/+j/6f/p/+r/6//r/+z/7P/s/+v/6//s/+z/6//q
/+n/6P/o/+n/6f/p/+v/6//r/+v/7P/p/+n/9P8BAA0AGAATAPv/5P/W/8b/u/+y/6b/
kP+B/33/eP9p/1b/S/9H/0n/Rv9C/0D/R/9Y/3D/j/+p/7v/x//U/9//5P/l/+X/5//o
/+n/7P/s/+3/7f/t/+3/7//w/+//7//v/+//8P/x//L/8//z//P/8//z//H/8v/y//L/
8v/y//L/8v/y//L/8v/z//X/9f/1//X/8//z//P/8//1//X/9f/1//b/9v/1//X/9P/0
//T/9P/1//b/+P/5//f/9//4//j/+P/4//j/+P/6//v/+//7//v/+//8//z//P/9//3/
/v8AAAAAAQADAAMABAAEAAQABwAIAAkACgAIAAoACwAMAA8ADwAQABIAEQASABMAFAAW
ABcAGAAZABwAHAAcAB0AGwAbABwAHAAcABwAHAAcABwAHAAcABsAGwAbABkAGAAYABcA
FgAVABQAEwASABIAEAAPAA4ADQANAAsACgAJAAYABgAFAAIABAACAAEAAAD9//3//P/7
//n/+P/4//j/9v/0//T/8//x//H/8f/x//P/8//y//L/8f/x//H/8f/z//L/8v/y//D/
8f/x//H/9P/0//T/9P/1//X/9v/2//b/9v/2//f/+f/6//r/+v/6//r/+//7//n/+f/5
//n/+//8//z//P/7//r/+v/5//v/+//7//v/+//7//v/+//5//n/+f/4//r/+v/6//r/
+P/4//j/9//5//n/+f/5//n/+f/5//j/9v/2//b/9v/3//f/9//3//X/9f/1//X/9//2
//b/9v/2//X/9f/2//b/9v/2//b/9//3//f/9//3//f/9//3//f/9//3//f/+f/5//n/
+f/5//j/9f/0//b/9v/2//b/9v/2//b/9v/4//j/+P/4//b/9v/2//b/9v/2//b/9v/2
//f/9//2//b/9v/2//b/+P/4//j/+P/4//j/+P/4//j/+f/5//n/+P/4//j/+P/4//b/
9v/2//b/+P/5//n/+f/5//n/+//7//r/+v/8//3/AAABAAIAAwAEAAUABgAGAAgABwAG
AAUAAgAAAAAA///+//7//P/6//n/+f/4//j/+P/3//T/8v/x/+//7//v//H/8v/y//L/
8f/y//L/8f/y//H/8f/w//D/7//v/+//7//w//D/8P/x//H/8v/y//L/8v/y//L/8v/z
//P/8//z//P/8//z//T/9//9/wQADwAdACQAGwAHAPL/4P/Q/8f/wP+w/5z/kf+L/4L/
df9k/13/Xf9Z/1T/UP9O/1P/Zv+C/6H/u//N/9n/5P/t//D/7//z//X/9v/3//z//P/9
//3//f/9////AAD//////////////////////////////////wAAAAAAAAAAAAAAAAAA
AgACAAIAAwABAAEAAQABAAEAAQABAAEAAwADAAMAAwAEAAQAAwADAAIAAgACAAIAAgAC
AAMAAwADAAMABAAEAAYABgAGAAYABAAFAAUABQAFAAUABgAGAAUABQAEAAQABgAGAAcA
CQAHAAgACAAIAAcACAAJAAoACwAOABAAEgARABEAEgAUABUAFgAXABgAGAAZABoAGwAa
ABoAGgAbABsAGwAcABwAHAAcABwAHAAcABwAHAAbABsAGwAZABgAGAAXABYAFQAWABUA
FAAUABAADwAOAA0ACwAJAAgABwAIAAgABwAEAAIAAAD///7///////7//f/5//j/+P/4
//r/+P/4//f/+f/5//n/+f/3//f/9v/2//f/9//3//f/+f/4//j/+P/4//n/+f/5//j/
+P/4//j/+f/5//r/+v/8//z//P/9//v//P/8//z//v/+//////////////////3//v/+
//7//v/+////////////////////////////AQABAAEAAAD+//7//v/+/wAAAAAAAP//
///////////////////+//7//v/+//7//f/9//3//f/9//3//f/9//3//P/8//z//v/9
//3//v/+//7//v/+//3//f/9//3////////////9//3//f/9////////////AAAAAP7/
/v/8//z//P/8//7//v/+//7//P/8//z//P/9//7///8AAP7//v/+//7//v///////v8A
AAAAAAAAAAAAAAAAAAAAAAAAAAAAAAAAAP//AAAAAAAAAAAAAAAAAAAAAAAAAAABAAEA
AQABAAEAAwADAAQABAAGAAcABgAHAAgACQALAA0ADwAQAA4ADQAMAAsACAAGAAYABQAF
AAYABQAEAAIAAQD///7/AQABAP///v/7//n/+f/5//v//P/8//z//f/+//7//f/8//v/
+//6//r/+f/5//n/9//4//j/+P/3//f/+P/4//r/+v/6//r/+v/7//v/+//9//3//f/9
//z///8BAAoAFQAjACwAJwATAPz/5v/U/83/xv+2/6T/mf+V/4z/ff9q/1//Yf9d/1j/
Vv9W/1//bv+I/6X/wf/T/9//6v/z//j/+f/7//3//v///wAAAAABAAEAAgADAAYACAAJ
AAkACQAJAAsACwALAAsACwALAAsACwAJAAoACgAKAAwADAAMAAwACgAKAAoACwALAAsA
CwALAA0ADQANAA0ADQANAA0ADQAOAA4ADQANAA4ADgAOAA4ADgAOAA8ADwARABEAEgAS
ABAAEAAQABAAEgATABMAEwARABEAEgASABIAEwATABQAFgAWABcAGQAXABgAGAAYABkA
GgAbABwAHAAeAB8AIAAhACEAIgAkACcAKAApACoAKAApACoAKwAuAC4ALgAvAC8ALwAw
ADAAMAAwADAAMAAwADAAMAAvAC0ALQArACoALAArACoAKQAoACcAJgAmACQAIwAiACEA
HwAdABwAGwAZABgAFgASABQAEgARABAADQANAAwACwALAAoACgAKAAoACAAIAAcABQAF
AAUABQAFAAUABAAEAAUABQAFAAUABwAGAAYABgAGAAcABwAHAAgACAAIAAgACQAJAAoA
CgAKAAoACgALAAsADAAMAAwADAAMAA0ADQANAA0ADQANAA0ADgAOAA4ADgAOAA8ADwAR
ABEAEQARAA8ADwAPAA8ADwAPAA8ADgAOAA4ADgAOAA4ADgAOAA0ADQANAA0ADQANAA0A
DQAMAAwADAAMAAwADQANAA0ADQAMAAsACgAJAAsACgAKAAoACgAJAAkACgAIAAgACAAI
AAkACQAJAAkABwAHAAcABwAHAAcABwAHAAcABwAHAAcACAAIAAYABgAHAAgACQAKAAgA
CAAIAAgACAAIAAgACAAIAAgACAAIAAgACAAIAAgACAAJAAkACAAIAAgACAAIAAgACAAI
AAgACAAIAAgACAAIAAgACAAIAAgACAAIAAgACAAIAAgACQAJAAkACwALAA0ADQAMAAwA
DgAPABAAEQASABMAFgAXABgAGAAWABUAFAATABQAEgASABEADgAOAAwACgAHAAcABgAG
AAkACQAHAAYAAwABAAEAAQADAAQABAAEAAUABgAGAAUABgAFAAUABAAEAAMAAwADAAIA
AgABAAAAAQABAAIAAgACAAIAAgACAAIAAwADAAMAAwADAAMAAwAEAAUACQAQAB0AKwA0
AC0AFwD+/+r/2v/R/8z/vP+o/5n/lf+O/3//bP9h/2H/Yf9e/1r/Wv9f/3L/jP+p/8H/
1//l//D/9//8////AAABAAEAAQAEAAQABQAFAAUABQAHAAgABwAHAAcABwAJAAkACQAJ
AAcABwAHAAcABwAIAAgACAAKAAoACgAKAAgACAAIAAkACQAJAAkACQAJAAkACQAJAAkA
CQAJAAkACgAKAAkACQAKAAoACgAKAAoACgALAAsACwALAAwADAAMAAwADAAMAA4ADwAP
AA8ADwAPABAAEAAQABEAEQASABAAEAARABMAFQAWABYAFgAXABgAGQAaABgAGgAbABwA
HwAfACAAIgAhACIAIwAkACQAJQAmACcAKgAqACoAKwArACsALAAsACwALAAsACwALAAs
ACwAKwAtAC0AKwAqACwAKwAqACkAJwAlACMAIgAiACEAIAAfABsAGQAYABcAFAAUABMA
EAAQAA4ADQAMAAsACwAKAAkACQAIAAgACAAIAAYABgAFAAUABQAFAAUABwAHAAYABgAF
AAUABQAFAAcABgAGAAYABgAHAAcABwAGAAYABgAGAAkACQAKAAoACgAKAAoACwANAA4A
DgAOAAwADAANAA0ADwAPAA8ADwAPABAAEAAQABAAEAARABEAEwATABMAEwASABEAEAAP
AA8ADwAPAA4AEAAQABAAEAAOAA4ADgANAA8ADwAPAA8ADQANAA0ADAAKAAoACgAKAAsA
CwALAAsACQAJAAkACQAJAAgACAAIAAgABwAHAAgABgAGAAYABgAFAAUABQAFAAMAAwAD
AAMAAwADAAMAAwABAAEAAQABAAIAAgAAAAAAAgACAAIAAgAAAAAAAAAAAAAAAAAAAAAA
/v/+//7//v/+//7//v/+//7///////7//P/8//z//P/+//7//v/+//7//v/+//7//v/9
//v//f8AAP7//v/+//7//v/+//7//v8AAAEAAQABAP////8BAAEABAAEAAYABwAIAAkA
CgALAAwADQAOAA4AEAAPAA4ADQAMAAoACgAJAAoACgAIAAYABwAHAAYABgAHAAcABQAE
AAEA////////AQACAAIAAgADAAQABAADAAQAAwADAAIAAAD///////8BAAIAAgACAAEA
AQACAAIAAgACAAIAAgACAAMAAwADAAMAAwADAAMABAAHAAkAEAAdACkAMgAxACEACgD4
/+j/2//U/8b/sv+l/53/mP+J/3j/bf9p/2X/Xv9c/1z/Yf9w/4j/pf/B/9f/4//u//f/
/P///wMABQAGAAcACgAKAAsACwAJAAkACwAMAA8ADwAPAA8ADgANAAwACwAMAA0ADgAP
AA0ADgAOAA4ADgAOAA4ADgAOAA4ADgAPAA0ADQANAA0ADwAPAA8ADwANAA0ADQANAAwA
DAALAAsADgAOAA4ADgAMAAwADQANAA4ADwARABIAEQAQAA8ADgAOAA8ADwAPABEAEQAS
ABIAEAARABEAEgAQABAAEQATABMAFAAUABQAEwAUABUAFgAYABoAGwAcABsAGwAcAB4A
HQAeAB8AIAAiACMAJAAlACQAJAAkACUAJQAlACYAJgAkACQAJAAkACYAJgAmACUAJQAl
ACMAIgAiACEAIAAfACAAHwAeAB4AHAAbABoAGQAZABcAFgAVABIAEgARAA4ADgAMAAsA
CgAJAAkACAAHAAUABAAEAAQABAACAAIAAQD//////////wEAAQAAAAAA////////////
//7//v/+/wAAAQABAAEAAQAAAP///v8BAAEAAgACAAIAAgACAAMAAQACAAIAAgAEAAQA
BQAFAAUABQAFAAUAAwAEAAQABAAGAAYABwAHAAUABQAFAAUABQAFAAUABQAFAAUABQAE
AAQABAAEAAQABgAGAAYABQADAAMAAwADAAMAAwADAAIAAgACAAIAAgADAAMAAwADAAUA
BQAFAAUAAwACAAIAAgAEAAMAAwAEAAIAAgACAAIAAwADAAMAAwADAAMAAwADAAEAAQAB
AAEAAwADAAMAAwACAAIAAAAAAAAAAAAAAAAAAAAAAAAAAAD+//7//v/+////AAABAAIA
AgACAAIAAgABAAEAAAD+////AAABAAIAAAAAAAAAAAACAAIAAgACAAAAAQABAAEA/v8A
AAAAAAAAAAAAAAAAAP7//v/+//7/AAABAAEAAQABAAEAAwADAAQABAAGAAcACAAJAAoA
CwAKAAsADAAMAA4ADQAMAAsACAAGAAYABQAEAAQAAgAAAAEAAQAAAAAA//////3//P/7
//n/+f/5//v//P/8//z/+//8//z/+//8//v/+//6//j/9//3//f/+f/6//r/+v/5//n/
+v/6//j/+P/4//j/+P/5//n/+f/7//v/+//7//r//f8FAA4AGwAlACoAHQAHAPL/3v/Q
/8v/wP+s/5r/k/+N/4L/cf9i/13/Xf9Z/1b/VP9W/2H/dv+S/7H/yf/b/+f/7P/z//j/
+f/5//v//P/9/wAAAAABAAEAAQABAAMABAADAAMAAwADAAMAAwADAAMAAwADAAMAAwAF
AAYABgAGAAQABAAEAAQABgAGAAYABwAGAAUABAADAAMAAwADAAMABQAFAAUABQAGAAYA
BQAFAAYABgAGAAYABgAGAAcABwAFAAUABgAGAAgACAAIAAgABgAHAAcABwAJAAkACgAK
AAoACwALAAwADAAMAA0ADwAPABAAEAAQABEAEgATABQAFgAYABkAGgAZABkAGgAcAB0A
HgAfACAAIgAjACQAJQAmACYAJgAnACcAJwAoACgAJgAmACYAJgAoACgAKAAnACkAKQAn
ACYAJAAjACIAIQAiACEAIAAgAB4AHQAcABsAGQAXABYAFQAUABQAEwAQAA4ADAALAAoA
CQAJAAgABwAFAAQABAAEAAQAAgACAAEAAQABAAEAAQABAAEAAAAAAAEAAQABAAEA///+
//7//v/+/////////wIAAgACAAIAAQABAAIAAgACAAIAAgADAAEAAgACAAIABAAEAAUA
BQAHAAcABwAHAAYABgAFAAQABgAGAAcABwAHAAcABwAHAAcABwAHAAcABwAHAAcABgAG
AAYABgAGAAYABgAGAAUABQAFAAUABQAFAAUABQAEAAQABAAEAAQAAQABAAEAAQADAAMA
AwADAAMAAgACAAIAAgABAAEAAgAEAAQABAAEAAEAAQABAAEAAwADAAMAAwABAAEAAQAB
AAEAAQABAAEAAgACAAAAAAAAAAAAAAAAAAIAAgACAAIAAAAAAAAAAAAAAAAAAAAAAAIA
AgACAA==
         </WaveFormData>
      </LeadData>
      <LeadData>
         <LeadByteCountTotal>10000</LeadByteCountTotal>
         <LeadTimeOffset>0</LeadTimeOffset>
         <LeadSampleCountTotal>5000</LeadSampleCountTotal>
         <LeadAmplitudeUnitsPerBit>4.88</LeadAmplitudeUnitsPerBit>
         <LeadAmplitudeUnits>��V</LeadAmplitudeUnits>
         <LeadHighLimit>2147483647</LeadHighLimit>
         <LeadLowLimit>268435456</LeadLowLimit>
         <LeadID>V3</LeadID>
         <LeadOffsetFirstSample>0</LeadOffsetFirstSample>
         <FirstSampleBaseline>0</FirstSampleBaseline>
         <LeadSampleSize>2</LeadSampleSize>
         <LeadOff>FALSE</LeadOff>
         <BaselineSway>FALSE</BaselineSway>
         <ExcessiveACNoise>FALSE</ExcessiveACNoise>
         <MuscleNoise>FALSE</MuscleNoise>
         <LeadDataCRC32>1124844148</LeadDataCRC32>
         <WaveFormData>
+P/4//j/+P/2//b/9v/2//b/9v/2//b/9v/2//b/9v/2//b/9v/2//b/9v/2//b/9P/0
//T/9P/2//b/9v/2//T/9P/0//T/9P/0//T/9P/2//b/9v/2//T/9P/0//T/9P/0//T/
9P/y//L/8v/y//T/9P/0//T/9P/0//T/9P/y//L/8v/y//P/9P/1//b/9f/0//P/8v/0
//T/9P/1//X/9f/1//b/9P/0//b/9//5//r/+//8//3//v///wAAAQABAAAA//8AAAAA
AAAAAP7//f/8//v/+P/3//f/9//3//f/9//1//T/8f/v/+3/7//w//D/8f/x//L/8v/y
//D/8P/v/+//7f/r/+r/6v/s/+z/7f/t/+r/6v/q/+r/6v/q/+r/6//t/+3/7f/t/+v/
6//s/+z/7P/u//D/8v/4//7/BgANAA0ABwAEAAMA//8FABAAEgAQABMAEwAKAPn/5v/O
/7T/mf+C/2//Zf9n/3X/if+h/7j/x//R/9r/4v/l/+b/6P/p/+n/6f/q/+r/6v/s/+z/
7P/s/+z/7f/t/+7/7v/u/+7/7v/u/+v/6//r/+z/7P/s/+z/7P/s/+z/7P/s/+r/6//r
/+r/7P/t/+3/7f/r/+v/6//r/+v/6//r/+v/6//r/+v/6//r/+v/6//r/+v/7P/s/+z/
7P/s/+z/7P/s/+z/7P/s/+z/7f/t/+3/7v/u/+//7//v/+//7//w/+//7//v//D/8v/y
//P/8//z//T/9P/1//b/+P/5//r/+v/6//z//f/+//7///8AAAEAAgADAAQABQAGAAYA
BgAHAAcABwAHAAcABwAHAAcABwAHAAgACAAGAAYABgAFAAMAAwABAAAAAgABAAAAAAD+
//z/+//6//j/9//2//X/9v/2//X/8//x//D/7//u/+//7v/t/+3/6v/p/+j/5//o/+j/
5//n/+n/6f/p/+n/5v/m/+b/5v/m/+b/5v/m/+b/5v/m/+b/5v/n/+f/5//p/+n/6f/q
/+j/6f/p/+r/7P/s/+z/7v/u/+7/7v/u/+3/7f/t/+3/8P/w//D/8P/w//D/8f/x/+//
7//v//D/8v/y//L/8v/w//D/8f/x//H/8f/w//D/8P/w//D/8P/y//H/8f/x//H/8f/x
//D/8P/w//D/8P/w//D/8P/v/+//7//v/+7/8P/w//D/8P/u/+7/7v/u/+7/7f/t/+3/
8P/w/+//7//v/+//7//v/+//7//v/+//7//v/+7/7v/v/+//7//v//H/8P/w//D/8P/w
//D/8P/y//L/8v/x/+//8P/w//D/8v/x//D/8P/y//P/8//z//L/8v/x//H/8f/w//D/
8P/w//D/8P/w//D/8P/y//L/8//z//H/8f/y//L/8v/0//X/9//6//v//P/9//7///8A
AAEAAwACAAEAAAD+//7//v/+//3//P/7//j/+f/5//n/+f/5//n/9//2//X/8//x//P/
9P/0//X/9f/2//b/9v/0//T/8//z//P/8f/w//D/8P/w//H/8f/w//D/8P/w//D/8P/w
//H/8f/z//P/8//z//H/8v/y//L/8v/y//b/+v8CAAwAEwATAA8ACgAHAAUACQAQABQA
FAAVABcAEgAFAPT/4v/K/7H/mP9//23/a/95/43/o/+6/83/2f/i/+r/7f/w//L/8//z
//P/9P/0//T/9v/2//b/9v/2//f/9//4//j/+P/4//j/+P/3//f/9//4//b/9v/2//b/
+P/4//j/+P/4//n/+f/4//j/+f/5//n/9//3//f/9//5//n/+f/5//n/+f/5//n/+//7
//v/+//5//r/+v/6//r/+v/6//r/+v/6//r/+v/6//v/+//7//z//P/9//3//f/9//3/
/v////////8AAAIAAgADAAMAAwAEAAQABQAGAAgACQAKAAwADAAOAA8ADgAOAA8AEAAT
ABQAFQAWABUAFgAWABYAGwAbABsAGwAbABsAGwAbABsAGwAcABwAHAAcABwAGwAbABsA
GQAYABgAFwAWABYAFAASABEAEAAOAA0ADAALAAwADAALAAkABwAGAAUABAAFAAQAAwAD
AAAA///+//3//v/+//3//f/9//3//f/9//z//P/8//z//P/8//z//P/8//z//P/8//7/
////////////////AAAAAAEAAQACAAIAAgACAAQABAAEAAQABAAFAAUABQAFAAgACAAI
AAgABgAGAAcABwAJAAkACQAKAAgACAAIAAgACAAIAAkACQAJAAkACAAIAAgACAAIAAgA
CQAJAAoACwAJAAkACQAIAAYABgAGAAYACAAIAAgABwAFAAUABQAEAAYABgAGAAYABgAG
AAYABgAGAAUABQAFAAYABgAFAAUABQAFAAUABQAFAAUABQAFAAUABQAEAAQAAwADAAMA
AwAEAAQABQAGAAUABAADAAIABAAEAAQAAwADAAQABAAEAAQAAwACAAIABAAFAAUABQAF
AAQAAgABAAMABAAEAAQABAAEAAQABAAEAAQABgAGAAYABgAEAAQABQAFAAUABQAGAAYA
BgAIAAkACwAMAA0ADgAPABIAEwAUABUAFQAUABMAEgAQABAAEAAQABEAEAAPAAwACQAJ
AAkACQALAAsACQAIAAUAAwABAAMAAgACAAMAAwAGAAYABgAEAAIAAQABAAEAAQAAAAAA
AAD+///////+//7//v/+//7/AAAAAAEAAQD/////////////AAAAAAAAAAAAAAAABAAK
ABYAHwAhAB0AGAATAA8ADwAWABoAGgAdACEAHgAVAAQA8P/Y/7//qP+T/3v/df+D/5f/
q//C/9X/4//q//L/9//6//r/+//7//v/+v/6//r//P/9//7///8AAP////8AAAAAAAAA
AAAAAAABAAEAAQACAAEAAAD///7/AAAAAAAAAAAAAAEAAQAAAP7/////////AQABAAEA
AQD//////////////////////////////////wAAAAAAAAAAAAAAAAAAAAAAAAAAAAAC
AAMAAwADAAIAAgADAAMABQAFAAUABgAHAAcABwAIAAkACAAIAAcACQAKAAoACwAKAAwA
DQAOABAAEAASABMAFAAUABUAFgAVABYAFwAYABsAHAAcABwAHwAfAB8AHwAfAB8AHwAf
AB8AHwAgACAAIAAgACAAHwAhACEAHwAeABwAGwAaABoAGAAWABUAFAAUABMAEgARAA8A
DgAMAAkACAAIAAgACAAHAAYABQAFAAQAAwACAAEAAgACAAEAAQD//////////wAAAAAA
AAAA/v/+//7//v8AAAAAAAAAAP7/////////AQABAAEAAgACAAMAAwAEAAIAAgACAAQA
BgAGAAYABgAHAAcABwAHAAcABgAFAAQABQAGAAgACQAHAAcABwAIAAYABgAGAAYABwAI
AAoACwAJAAkACAAIAAgACAAIAAgABgAFAAUABQAHAAcABwAGAAYABgAGAAYABgAGAAYA
BQAHAAcABwAGAAYABgAGAAYABAAEAAQABAAEAAMAAwADAAQABAADAAMABQAFAAUABQAD
AAMAAwADAAMAAwACAAIAAwADAAMAAwABAAAAAAAAAAEAAgADAAQAAgACAAIAAQADAAQA
BAAEAAQAAwACAAIAAgADAAMAAwAEAAQAAwADAAEAAgACAAIAAgACAAIAAgACAAIAAgAC
AAIAAgACAAIAAgADAAMAAwADAAQABAACAAQABQAHAAoACwAMAA0ADAANAA4ADwAQABAA
EAAQABAAEAAQABAADQAMAAsACAAHAAcABwAHAAcABwAFAAQA///9//v//f8AAAAAAQAB
AAIAAgACAAAAAAD////////7//r/+v/6//z//f/9//z//P/8//z//P/8//z//f/9////
/////////f/+//7//v/8//z/AAAEAAwAFAAbAB0AGwAWABMADwARABoAHgAeAB0AIQAe
ABEAAADs/9T/uf+i/43/ef9z/3//k/+p/8L/0//d/+j/8v/1//b/+v/7//v/+//6//r/
+v/8//z//P/8//z//f/9//7//v/+//7//v/+//3//f/9//7/AAAAAAAAAAD+//7//v/+
/wAAAQABAAAA/v/////////9//3//f/9//7///8AAAEAAAD///7//f//////////////
AAAAAAAAAAAAAAAAAAACAAIAAgACAAAAAQABAAEAAgACAAMAAwADAAMAAwAEAAUABQAF
AAYACAAIAAkACQAJAAoACgALAAwADgAPABAADgAOABAAEQAUABQAFQAWABcAGAAZABoA
GgAaABkAGAAdAB0AHQAdAB0AHQAdAB0AGwAbABwAHAAeAB4AHgAdABsAGwAZABgAGgAZ
ABgAGAAWABQAEwASABAADwAOAA0ADAAMAAsACQAJAAgABwAGAAUABAADAAMAAgABAAAA
///+//7//f/9//3//f/9//3//P/8//z//P/6//r/+v/6//z//P/8//z//P/9//3//f/9
//3//f/+//7//////wAAAAAAAAAAAgACAAIAAgACAAMAAwADAAMABAAEAAQABAAEAAQA
BQAFAAUABQAFAAYABgAGAAYABgAGAAYABwAHAAcABwAGAAYABgAGAAYABgAGAAUABQAF
AAUABQAFAAQABAAEAAQABAAGAAYABgAFAAMAAwADAAIABAAEAAQABAACAAIAAgACAAIA
AQABAAEABAAEAAMAAwABAAEAAQABAAEAAQABAAEAAwADAAIAAgABAAEAAQABAAMAAgAC
AAIAAgACAAIAAgACAAIAAgABAAEAAgACAAIABAADAAIAAgACAAMAAwADAAIAAgABAAEA
AQACAAIAAgACAAQAAgACAAIAAgACAAIAAgACAAIAAAAAAAEAAQADAAMABAAEAAQABgAH
AAkACgALAAwADQAOAA8AEAARABEAEAAPAA4ADgAOAA4ADgAPAA4ADQAKAAcABwAHAAcA
BwAHAAUABAABAP///f///wIAAgADAAMABAAEAAQAAgAAAP///////////v/+//7//v//
/////v/+//7//v/+/wAAAAABAAEA//////////8BAAIAAgACAAIABAAEAAgAEAAaAB8A
IQAdABgAFQATABcAHgAiACQAJwApACQAFQAAAOr/0v+3/57/h/95/3v/h/+b/7P/yv/b
/+X/7P/2//v//v/+/////////wAAAAAAAAIABAAEAAQABAADAAMABAAEAAQABAAEAAQA
AwADAAMABAAEAAQABAAEAAQABAAEAAQAAgADAAMAAgAEAAUABQAFAAUABQAFAAUABQAF
AAUABQAFAAUABQAFAAUABQAFAAUAAwAEAAQABAAGAAYABgAGAAYABgAGAAYABgAHAAcA
BwAGAAYABwAHAAkACQAJAAoACwALAAsADAAMAAwADQANAA8AEAAQABEAEQASABIAEgAU
ABQAFgAXABgAGAAZABoAHQAeAB8AIAAhACIAIgAiACMAIwAjACMAJQAlACUAJQAlACUA
JgAmACQAJAAkACMAJQAlACMAIgAgAB8AHgAeAB4AHAAbABoAGAAXABYAFQAUABQAEwAR
ABEAEAAPAA4ACwAKAAkACQAIAAcABgAFAAYABgAFAAUABQAFAAUABQAEAAQABAAEAAQA
BAAEAAQABAAEAAQABAAEAAUABQAFAAUABQAFAAYACAAJAAkACgAIAAgACAAKAAoACgAK
AAoACwALAAsACwAKAAoACgAKAAwADAANAA0ADQANAA0ADgAMAAwADAAMAA4ADgAPAA8A
DQANAAwADAAOAA4ADgAOAAwACwALAAsADQANAA0ADAAMAAwADAAMAAoACgAKAAkACwAL
AAsACgAIAAgACAAIAAgACAAIAAgACgAJAAkACQAIAAgABwAHAAkACQAJAAkABwAHAAcA
BwAHAAcABgAGAAcABwAHAAcABQAEAAQABAAGAAYABgAGAAQABAAEAAMAAwAEAAQABAAE
AAMAAgACAAIAAwADAAMABAAEAAMAAwACAAIAAQAAAAIAAgABAAAAAAD9//3///8CAAEA
AAD///7//v/+//7//v/8//z//f/9//3//f/+//7//v8AAAEAAwADAAMAAwADAAYABwAI
AAkACAAGAAQAAgAEAAQABAAEAAIAAAD+//r/9//3//f/9//3//f/9f/0/+//7f/r/+3/
8P/w//H/8f/0//T/9P/y//D/7f/r/+n/6P/o/+n/6v/q/+v/6//q/+z/7P/s/+z/6//q
/+r/6f/r/+v/6//r/+3/7v/u/+7/7v/q/+j/7v/2/wAACQAJAAEA+v/9//3/+/8AAAYA
CAALAA0ADAABAO7/2P++/6f/kv95/2P/Yf9v/4P/mf+w/7//y//W/+D/5f/m/+b/5//n
/+f/6P/o/+j/6v/q/+r/6v/q/+v/6//s/+z/7v/u/+7/7v/t/+3/7f/u/+7/7v/u/+7/
7v/u/+7/7v/s/+3/7f/s/+7/7//v/+//7//v/+//7//v/+//7//v//H/8f/x//H/7//v
/+//7//x//L/8v/y//L/8v/y//L/8v/y//L/8v/y//P/8//z//T/9P/1//X/9f/1//X/
9v/5//n/+f/6//r/+v/7//v//f/+//7////+/wAAAQACAAMABAAHAAkACAAIAAkACgAL
AAwADQAOABAAEgATABQAFgAVABQAEwAUABUAFgAXABUAFQAWABYAFgAWABYAFQAVABUA
EwASABIAEQAQABAAEAAOAA0ADAAKAAkACAAHAAYABgAFAAMAAwACAAEAAAD9//z/+//7
//r/+f/4//f/+P/4//f/9//2//X/9P/z//T/9P/0//T/8v/y//L/8v/0//T/9P/0//L/
8//z//P/9f/1//X/9v/2//f/9//4//b/9v/2//j/+v/6//r/+v/7//v/+//7//z//P/8
//z//v/+///////+//3//P/8//3//v///wAAAAAAAAEAAQABAAEAAAAAAAAAAAAAAAAA
/v/9//3//f/9//3//f/8//7//v/+//7//v/+//7//f/9//3//f/8//z//P/8//z//v/+
//7//v/8//v/+//7//z//P/7//v/+//7//v/+//7//v/+//7//3//f/8//z//f/9//3/
/f/7//r/+v/6//r/+v/6//r/+v/6//r/+f/5//r/+v/6//r/+f/4//j/+P/5//n/+f/6
//r/+f/5//f/+P/4//j/+f/6//r/+v/4//n/+f/5//n/+v/6//r/+v/6//r/+v/6//r/
+v/6//r/+v/6//v/+//7//v//P/8//z//v///wEAAgADAAQABQAGAAcACAAJAAsACgAJ
AAgABgAGAAYABgADAAIAAQD+//////////////////3//P/5//f/9f/3//j/+P/5//n/
+v/6//r/+P/4//f/9//3//X/9P/0//T/9P/1//X/9P/2//b/9v/2//b/9v/3//f/9//3
//f/9//3//j/+P/4//b/+P/6/wAABgAQABcAFwATAA4ADQALAA8AFgAYABgAGQAbABYA
BwD0/+D/yP+t/5T/f/9v/2//ff+R/6n/wv/R/9v/5v/u/+//8P/0//X/9f/1//b/9v/2
//j/+P/4//j/+P/5//n/+v/6//j/+P/4//j/9//3//f/+P/6//r/+v/6//j/+P/4//j/
+v/7//v/+v/6//v/+//7//n/+f/5//n/+//7//v/+//7//v/+//7//v/+//7//v/+//8
//z//P/6//r/+v/6//z//P/8//z//P/9//3//f/+//7///////3//f/9//7/AQABAAEA
AgAEAAQABQAFAAMABAAEAAUABgAIAAkACgAKAAoADAANAA4ADgAPABAAEwAUABUAFgAV
ABYAFgAWABsAGwAbABsAGQAZABkAGQAZABkAGgAaABoAGgAaABkAFwAXABUAFAAVABUA
FQAWABQAEgARABAADgANAAwACwAMAAwACwAJAAcABgAFAAQABQAEAAMAAwAAAP///v/9
//z//P/7//v/+//7//v/+//6//r/+v/6//r/+v/6//r/+v/6//r/+v/8//3//f/9//v/
+//7//z//P/9//3//v8AAAAAAAACAAAAAAAAAAAAAwADAAMAAwAEAAQABAAEAAIAAgAD
AAMABQAFAAUABgAEAAQABAAEAAYABgAHAAcABQAFAAQABAACAAIAAgACAAMAAwAEAAUA
AwADAAMAAgACAAIAAgACAAIAAgACAAEA/////////v8AAAAAAAAAAAAAAAAAAAAAAgAB
AAEAAQAAAAAA////////////////AQABAAEAAQD//////v/+/wEAAQABAAEAAQAAAAAA
AAD+//7//v/+/wAAAAAAAP///f/+//7//v////////8AAP7/////////AAAAAP////8B
AAIAAgACAAAAAAD///7/AAABAAEAAQABAAIAAAAAAAAAAAAAAAAAAAAAAAAAAAAAAAEA
AQABAAEAAgACAAQABgAHAAkACgALAAwADQAOAA8AEAARABEAEAAPAA4ADAAMAAwADAAN
AAwACwAIAAcABwAHAAcABwAHAAUABAABAP///f///wAAAAABAAEAAgACAAIAAAAAAP//
//////3//P/8//z//P/9//3//P/6//r/+v/6//v//P/+/////f/9//3//f///wAAAAAA
AAAAAAACAAYADgAWAB8AIQAdABYAEwARABMAHgAgACAAIwAnACQAFwACAOz/1P+5/57/
if95/3n/h/+Z/7H/yP/Z/+P/7v/2//n//P/+/////////wAAAAAAAAIAAgACAAIAAgAD
AAMABAAEAAQABAAEAAQAAwADAAMABAAEAAQABAAEAAQABAAEAAQABAAFAAUABAAEAAUA
BQAFAAUABQAFAAUABQAFAAUABQAFAAUABQAFAAUABQAFAAUABQAGAAYABgAIAAgACAAI
AAYABgAGAAYACAAJAAkACQAKAAoACwALAAsACwALAAwADQANAA0ADgAOAA4ADwAPABEA
EgASABMAEgAUABUAFgAWABYAGAAZABsAHAAeACAAHwAgACEAIgAjACQAJAAkACcAJwAn
ACcAJwAnACcAJwAnACcAKAAoACYAJgAmACUAJgAnACYAJgAmACUAJAAkACIAIAAfAB4A
HgAdABwAGwAZABgAFgATABIAEgASABIAEAAOAAwACwAMAAsACgAJAAoACgAJAAkACAAH
AAYABQAGAAYABgAGAAYABgAGAAYABgAGAAYABgAGAAcABwAHAAUABQAFAAYACAAJAAkA
CgAIAAgACAAKAAwADAAMAAwACwALAAsACwAMAAwADAAMAAwADAANAA0ADQANAA0ADgAM
AAwADAAMAA4ADgAPAA8ADQANAAwADAAOAA4ADgAOAA4ADQANAA0ACwALAAsACgAMAAwA
DAAMAAoACgAKAAkACwALAAsACgAIAAgACAAIAAgACAAIAAgACgAJAAkACQAIAAgABwAH
AAcABwAHAAcABwAHAAcABwAJAAkACAAIAAkACQAJAAkABwAGAAYABgAIAAgACAAIAAYA
BgAGAAUABwAIAAgACAAIAAcABgAGAAQABQAFAAUABgAGAAUABQAFAAYABgAGAAYABgAF
AAQABAAFAAUABQAFAAYABgAGAAYABgAEAAQABAAEAAQABAAFAAUABwAHAAgACAAIAAoA
CwANAA4ADwAQABEAFAAVABYAFwAVABQAEwASABIAEgASABIAEQAQAA8ADAAJAAkACQAJ
AAsACwAJAAgAAwABAP//AQACAAIAAwADAAQABAAEAAIABAADAAMAAwADAAIAAgACAAEA
AQAAAP7/AAAAAAAAAAAAAAAAAQABAAEAAQABAAEAAQACAAIAAgACAAIABAAIABAAGgAh
ACMAHQAWABMAEQARABoAHgAgACEAIwAgABUAAgDq/9T/vf+m/4//e/97/4n/nf+x/8j/
2//n//D/9v/9//7///////7//f8AAAAAAAACAAIAAgACAAIAAwADAAQABAAGAAYABgAG
AAMAAwADAAQABAAEAAQABAAGAAYABgAGAAQABQAFAAQABAAFAAUABQAFAAUABQAFAAUA
BQAFAAUABQAFAAUABQADAAMAAwADAAUABgAGAAYABgAGAAYABgAIAAgACAAIAAgACQAJ
AAkACQAIAAgABwAJAAkACQAKAAkACQAJAAoADgAOAA8ADwARABIAEgATABMAFAAUABQA
FQAWABkAGwAaABoAGwAcAB0AHgAfACAAIwAkACQAJAAlACUAJQAlACUAJQAlACUAJQAl
ACYAJgAmACYAJgAlACcAJwAlACQAIgAhACAAIAAiACAAHwAeABoAGQAYABcAFAAUABMA
EQAPAA4ADQAMAAsACgAJAAkACAAHAAYABQAEAAQAAwADAAMAAwADAAMAAgACAAIAAgAC
AAIAAgACAAQABAAEAAQAAgADAAMAAwADAAMAAwAEAAYABwAHAAgABgAGAAYACAAIAAgA
CAAIAAkACQAJAAkACgAKAAoACgAKAAoACwALAAsACwALAAwADgAOAA4ADgANAAwADAAL
AA0ADQAMAAwADAAMAAwADAAMAAsACwALAAsACwALAAoACgAKAAoACgAIAAgACAAHAAkA
CQAJAAgABgAGAAYABgAGAAYABgAGAAYABQAFAAUABgAGAAUABQAFAAUABQAFAAUABQAF
AAUABQAFAAQABAAFAAUABQAFAAUABAAEAAQABAAEAAQABAAEAAQABAADAAUABgAGAAYA
BgAFAAQABAAEAAUABQAFAAYABgAFAAUAAwAEAAQABAAEAAQAAwACAAQABQAFAAUABQAE
AAQABgAIAAUABAADAAIAAgACAAIAAgAEAAQABQAFAAMAAwAEAAQABgAIAAkACwAMAA0A
DgAPABAAEQASABMAEwASABEAEAAQABAAEAAQABEAEAAPAAwACwALAAsACwALAAsACQAI
AAMAAQD//wEAAgACAAMAAwAGAAYABgAEAAIAAQABAAEA///+//7//v/+///////+//7/
/v/+//7/AAAAAAEAAQD/////////////AAAAAAAAAAACAAIABgAMABYAHQAhAB8AGAAX
ABUAFQAcACIAIgAlACcAJAAZAAYA8P/U/7n/oP+J/3f/df+B/5X/q//E/9X/4f/s//T/
9//6//z//f/9//3/AAAAAAAAAgAAAAAAAAAAAAMAAwAEAAQAAwACAAEAAAABAAEAAQAC
AAIAAgACAAIAAgACAAIAAgACAAMAAwACAAAAAQABAAEAAwADAAMAAwABAAEAAQABAAMA
AwADAAMABQAFAAUABQADAAQABAAEAAYABgAGAAYABAAEAAQABAAEAAUABQAFAAYABgAH
AAcABwAHAAcACAAJAAkACQAKAAwADAANAA0ADQAOAA4ADwAQABIAEwAUABIAEgAUABUA
GAAYABkAGgAbABwAHQAeAB0AHgAeAB4AIQAhACEAIQAhACEAIQAhACEAIQAiACIAIgAi
ACIAIQAhACEAHwAeACAAHwAeAB4AHQAaABgAFgAVABUAFQAVABQAFAATABEADwAOAA0A
DAANAAwACwALAAkABwAFAAMAAwAEAAQABQAEAAMAAgABAAIAAgACAAIAAAAAAAAAAAAA
AAAAAAAAAAIAAwADAAMAAQABAAEAAgACAAMAAwAEAAQABAAEAAYABAAEAAQABAAHAAcA
BwAHAAgACAAIAAgACAAIAAkACQAJAAkACQAKAAgACAAIAAgACgAKAAsACwAJAAkACAAI
AAgACAAIAAgACgAJAAkACQAHAAcABwAGAAYABgAGAAYABgAGAAYABQAFAAUABQAEAAYA
BgAGAAYABAAEAAQABAAEAAMAAwADAAQABAADAAMAAwADAAMAAwADAAMAAwADAAEAAQAA
AAAAAwADAAMAAwABAAAAAAAAAAIAAgACAAIAAgACAAIAAQD//wAAAAAAAAEAAQABAAIA
AgADAAMAAwADAAIAAAD//wEAAgACAAIAAgACAAEAAAACAAMAAwADAAIAAgABAAAAAAAA
AAEAAgAAAAAAAAAAAAAAAAAAAAAAAAAAAAEAAQADAAMABAAEAAQABgAHAAkACgALAAwA
DQAMAA0ADgAPAA8ADgANAAwADAAMAAwADAALAAoACQAGAAcABwAHAAcABQAFAAMAAgAB
AP///f///wAAAAABAAEAAAAAAAAA/v/+//3//f/9//n/+P/4//j/+v/7//v/+v/6//r/
+v/6//j/+P/5//n/+//7//v/+//7//z//P/8//z//P8AAAYAEAAYAB0AHQAXABIADQAN
ABcAHgAcABwAIQAhABoACQD0/97/wv+p/5L/ff9z/3n/if+f/7f/zv/d/+f/7P/y//f/
9v/2//f/9//3//n/+v/7//7//P/8//z//P/9//3//v/+//7//v/+//7//f/9//3//v8A
AAAAAAAAAP7//v/+//7/AAABAAEAAAD+////////////////////////////////////
//////////////////8AAAAAAAAAAAAAAAAAAAIAAgACAAIAAAABAAEAAQAEAAQABQAF
AAMAAwADAAQABQAFAAUABgAKAAoACwALAAkACgAKAAsADAAOAA8AEAAQABAAEgATABQA
FAAVABYAFwAYABkAGgAbABwAHAAcACEAIQAhACEAIQAhACEAIQAhACEAIgAiACAAIAAg
AB8AIQAhAB8AHgAeAB0AHAAcABoAGAAXABYAFAATABIAEQAQABAADwANAAsACgAJAAgA
CQAIAAcABwAGAAUABAADAAAAAAD////////////////+//7//v/+//7//v/+//7//v/+
//7//v/8//3//f/9//7///8AAAIAAAABAAEAAgACAAIAAgAEAAIAAgACAAIABQAFAAUA
BQAGAAYABgAGAAQABAAFAAUABwAHAAcACAAGAAYABgAGAAgACAAJAAkACQAJAAgACAAG
AAYABgAGAAYABQAFAAUABQAFAAUABAAEAAQABAAEAAQABAAEAAMAAQABAAEAAAACAAIA
AgACAAIAAgACAAIAAAD///////8CAAIAAQABAP//////////AQABAAEAAQD//////v/+
/wEAAQABAAEAAQAAAAAAAAAAAAAAAAAAAAIAAgACAAEA//8AAAAAAAAAAP///v/+/wAA
AwABAA==
         </WaveFormData>
      </LeadData>
      <LeadData>
         <LeadByteCountTotal>10000</LeadByteCountTotal>
         <LeadTimeOffset>0</LeadTimeOffset>
         <LeadSampleCountTotal>5000</LeadSampleCountTotal>
         <LeadAmplitudeUnitsPerBit>4.88</LeadAmplitudeUnitsPerBit>
         <LeadAmplitudeUnits>��V</LeadAmplitudeUnits>
         <LeadHighLimit>2147483647</LeadHighLimit>
         <LeadLowLimit>268435456</LeadLowLimit>
         <LeadID>V4</LeadID>
         <LeadOffsetFirstSample>0</LeadOffsetFirstSample>
         <FirstSampleBaseline>0</FirstSampleBaseline>
         <LeadSampleSize>2</LeadSampleSize>
         <LeadOff>FALSE</LeadOff>
         <BaselineSway>FALSE</BaselineSway>
         <ExcessiveACNoise>FALSE</ExcessiveACNoise>
         <MuscleNoise>FALSE</MuscleNoise>
         <LeadDataCRC32>3244888133</LeadDataCRC32>
         <WaveFormData>
9v/2//b/9v/1//T/8//y//T/9P/0//T/8//y//H/8P/y//L/8v/y//L/8v/y//L/8P/w
//D/8P/y//L/8v/y//D/8P/w//D/7v/u/+7/7v/w//D/8P/w/+//7v/t/+z/7v/u/+7/
7v/t/+z/6//q/+v/7P/t/+7/7v/u/+7/7v/s/+z/7P/s/+7/7v/u/+7/7f/s/+v/6v/t
/+3/7f/t/+//7//v/+//8P/w/+//8P/x//L/8//0//X/9v/3//j/+v/6//r/+v/5//n/
+f/5//n/+f/5//f/8v/y//H/8f/w//D/8P/u/+7/6//o/+j/6f/q/+v/7P/s/+z/7P/s
/+r/6f/o/+j/6P/m/+b/5v/k/+T/5P/k/+T/5P/k/+X/4//j/+P/4v/l/+f/6P/p/+f/
6P/o/+j/4v/k/+X/5//o/+r/8P/1//v/AQAIAA4AEgAgADUASABWAGUAbQBpAF8ATQAt
AAEA2P+3/5j/hv+G/4//mf+p/7v/x//O/9X/3P/h/+L/4//j/+P/4//j/+P/4//j/+L/
4v/i/+L/5P/l/+X/5f/k/+T/5P/j/+L/4f/g/97/4P/g/+D/4P/f/9//3//f/+H/4f/h
/+H/4f/i/+L/4f/f/9//3//f/+H/4f/h/+D/3//f/97/3f/g/+D/4P/g/97/3v/e/97/
4P/g/+D/4P/g/+D/4P/g/97/3//f/9//4v/i/+L/4v/g/+D/4P/h/+P/4//j/+P/5P/k
/+T/5f/m/+X/5P/j/+b/6f/r/+3/6//r/+3/7v/t/+3/7//w//L/8//0//X/9P/1//b/
9//3//f/9//3//j/+P/4//n/9//4//j/+P/6//r/+v/6//j/9//3//f/9//2//b/9v/0
//L/8f/x//D/7//u/+7/7f/s/+z/6v/o/+f/5v/k/+T/5P/j/+P/4v/h/+D/3v/f/9//
3//d/93/3v/f/+D/3v/e/97/3v/f/9//3//f/93/3f/e/97/4P/g/+D/4P/g/+H/4f/h
/+D/4f/h/+H/4v/j/+T/5//l/+X/5v/m/+T/5P/k/+T/5v/n/+j/6f/q/+r/6//r/+v/
6//s/+z/7P/s/+z/7P/t/+7/7v/t/+3/7f/t/+3/7f/t/+z/7P/s/+z/7P/s/+z/6//r
/+v/6//q/+r/6v/s/+z/7f/t/+v/7P/s/+v/7P/s/+z/6//p/+n/6f/p/+r/6v/o/+j/
6//s/+z/7P/s/+v/6//q/+z/7P/t/+3/6//r/+r/6v/q/+v/6//q/+z/7P/s/+z/6v/q
/+r/6v/s/+z/7P/s/+v/6//r/+v/7f/s/+z/7P/u/+7/7v/u/+z/7f/t/+3/7v/u/+z/
7P/s/+z/7P/s/+z/7f/v/+//7//v/+3/7f/t/+//8v/y//T/9f/4//n/+v/7//r/+//8
//z//v/+//7//f/9//3//f/9//3//f/7//j/+P/3//f/+P/4//j/9v/0//P/8P/w//H/
8P/x//L/8v/y//L/8v/w//D/8P/x//L/7v/u/+7/7v/w//D/8P/w//D/8P/x//H/7//v
/+7/7v/x//H/8f/x//D/8P/w//D/8P/x//P/9P/2//z/AwAHAAsAEgAYAB4AKAA7AE4A
XgBrAHUAeQBzAGcATwApAPz/2f+0/5j/kP+X/6X/tf/H/9f/4P/n/+7/7//w//H/8f/x
//H/8v/z//T/9f/0//T/9P/0//T/9f/1//X/9v/2//b/9f/1//X/9f/0//b/9v/2//b/
9f/1//X/9f/1//X/9f/1//X/9v/2//X/9f/1//X/9f/3//f/9//2//b/9//3//f/+v/6
//r/+v/6//r/+v/6//j/+P/4//j/9v/2//b/9v/2//f/9//3//r/+v/6//r/+P/4//j/
+f/7//v/+//7//7//v/+//////////////8BAAMABAAFAAcABwAJAAoACQAJAAsADAAO
AA8AEAARABAAEQASABMAFQAVABUAFQAWABYAFgAXABUAFgAWABYAGAAYABgAGAAYABcA
FwAXABUAFAAUABQAFAASABEAEQAOAA0ADAAMAAsACgAKAAgABgAFAAQAAgACAAIAAQAB
AP////////7//////////f/+//7//v/+//z//P/8//z//f/9//3//f/9//3//v/+//7/
/v/+//7//v////////8AAAEAAQABAAMAAwADAAUAAwADAAQABAACAAIAAgACAAQABQAG
AAcABgAGAAcABwAHAAcACAAIAAgACAAIAAgACQAKAAoACQAJAAkACQAJAAkACQAIAAgA
CgAKAAoACgAIAAcABwAHAAcABgAGAAYABgAGAAcABwAFAAYABgAFAAYABgAGAAUABQAF
AAUABQAGAAYABAAEAAUABgAGAAYABAADAAMAAgAEAAQABQAFAAUABQAEAAQABAAFAAUA
BAAGAAYABgAGAAQABAAEAAQABAAEAAQABAAFAAUABQAFAAUABAAEAAQABgAGAAYABgAF
AAUABAADAAQABAAEAAQABAAEAAQABAAEAAQABgAGAAYABwAFAAUABQAFAAMAAwADAAUA
CAAIAAoACwAMAA0ADgAPABAAEQASABIAEgASABIAEQARABEAEQARABEAEQAPAAwADAAL
AAsADAAMAAwACgAIAAUAAgACAAMAAgADAAQABAAGAAYABgAEAAMAAgACAAIAAAAAAAAA
AAAAAAAAAAAAAP7//v//////AQABAAAAAAD//////////wAAAAAAAAAAAAD/////AAAC
AAgADwAVABkAHAAgACQALAA9AE4AXgBtAHkAfwB5AG0AVwAzAAoA5//I/6b/mP+j/7H/
vf/P/9//6P/v//b/+//8//3//f/9//3//f/9//3//f8AAAAAAAAAAP7//////////v/+
//7//f/////////+//7//v/+//7////////////9//3//f/9//3//v/+//3/////////
///9//3//f/8//7//////////v/+//7//v/+//7//v/+/wAAAAAAAAAAAAAAAAAAAAAA
AAEAAQABAAAAAAAAAAAAAAAAAAAAAQADAAMAAwADAAQABAAEAAUABwAHAAcABwAHAAkA
CgALAAsACwANAA4ADwAPABEAEgAQABEAEgATABYAFwAYABkAGQAZABkAGQAaABoAGgAb
ABsAHAAcABwAHAAcABwAHAAeAB0AHQAdABwAGgAZABgAFgAUABMAEwASABEAEAAQAA0A
DAAMAAoACAAHAAYABAADAAIAAAD//wEAAQABAAAAAQABAAEA///+//7//v/+//7//v/+
//7//f/9//3//f/9//3//v/+//7//v/+//7/AAABAAEAAQAAAAEAAQABAP///////wEA
AwADAAQABAAGAAYABgAGAAYABQAEAAMABgAGAAcABwAFAAUABgAGAAQABAAEAAQABQAG
AAYABQAHAAcABwAHAAcABwAGAAYABAAEAAQABAAGAAUABQAFAAUABAAEAAQAAwACAAIA
AQADAAQABAADAAIAAgACAAEAAQABAAEAAQAAAAAA/v/+//3//v/+//7/AAD//////v8A
AAAAAQABAAAA///9//z//P/9//3//P/+//7//v/+/wAAAAAAAAAA/v/+//7//v//////
/////wEAAAAAAAAA/v/+//7//v/+/////////wAAAAAAAAAAAAD+//7//P/8//z//P/8
//z//P/9//7///8AAAEA////////AQAAAAAAAgADAAQABQAGAAcABgAHAAgACAAKAAoA
CgAJAAkACQAJAAkACQAJAAcABAAGAAUABQAGAAQABAACAAAA+//4//j/+f/8//3//v/+
//7//v/+//z/+f/4//j/+P/2//b/9v/2//f/+P/5//r/+f/4//j/9//5//n/+P/4//n/
+f/5//n/+v/6//r/+v/4//f/9//6//z/AAAHAA0AFQAaAB4AIgAsAD0ATgBcAGkAdQB3
AHEAZQBNACkA/v/b/7r/nP+S/5v/p/+3/8v/2//i/+v/8P/z//T/9//3//f/9//1//X/
9f/1//b/9v/2//b/9v/3//f/9//4//j/+P/3//X/9f/1//T/9P/0//T/9P/z//P/8//z
//X/9f/1//X/9f/2//b/9f/1//X/9f/1//f/9//3//b/9P/1//X/9f/2//b/9v/2//T/
9P/0//T/9v/2//b/9v/2//b/9v/2//T/9f/1//X/+P/4//j/+P/4//j/+P/5//r/+f/4
//f/+f/6//v//f/9//3//f/9//3///8AAAEAAQABAAMABAAFAAUABwAIAAgACQAKAAsA
CgALAAwADQANAA0ADQANABAAEAAQABEAEQASABIAEgASABIAEgASABAADwAPAA8ADwAO
AA4ADgAOAAwACwALAAgABwAGAAYABQAEAAQAAgAAAP///v/8//3//P/6//n/+f/5//n/
+P/1//X/9f/z//T/9P/0//T/9P/0//T/9P/z//P/8//z//P/8//0//T/9P/0//T/9P/2
//f/9//3//b/9//3//f/9//3//f/+f/5//n/+v/6//j/+P/4//j/+//7//v/+//6//r/
+//7//3//f/+//7//v/+//7//v/9//7//v/9//////////////////7//v8AAAAAAAAA
AP7//f/9//3/+//6//r/+v/7//z//v////7//v/9//v/+//8//3//f/9//3//f/9//z/
/P/6//r//f/+//7//v/9//v/+v/4//r/+v/7//v//f/9//z//P/8//3//f/8//z//P/8
//z/+v/6//r/+v/7//z//f/+//3//f/9//3//f/8//z//P/+//7//v/+//3//f/8//v/
/P/8//z//P/8//7//P/8//z//P/8//7//v/+/////f/9//3//f////////8BAAAAAAAC
AAMABgAHAAgACQAKAAsADAAMAAwADAAMAAsACwALAAsACwALAAsACQAGAAYABQAFAAYA
BgAGAAQAAgD///z//P/9//7///8AAAAAAgACAAIAAAD9//z//P/8//z//P/8//z//P/8
//z//P/6//r/+//7//3//f/8//z//f/9//3//f/+//7//v/+//7////9//7/AgAIAA0A
EwAZAB4AJAAqADYASQBaAGwAewCHAIcAfQBtAFMAKQD+/9v/uP+e/5z/pf+x/8H/0//h
/+j/7//2//v//v/9//3//f/9//3//f/9//3//v/+//7//v/+/////////wAAAAAAAP//
/////////v/+//7//v/+/////////////////////////wAAAAD//wEAAQABAAEAAQAB
AAEAAAACAAMAAwADAAMAAgABAAAAAAAAAAAAAAAAAAAAAAAAAAAAAAAAAAAAAAABAAEA
AQACAAIAAgACAAIAAgACAAMAAwADAAMAAwAGAAYABgAHAAkACQAJAAkACQALAAwADQAN
AA0ADwAQAA8ADwARABIAFAAVABYAFwAYABkAGgAbABkAGQAZABkAGwAcAB0AHwAdAB4A
HgAeACAAIAAgACAAIAAfAB8AHwAdABwAHAAcABwAGgAZABkAGAAXABYAFgATABIAEgAQ
ABAADwAOAAwADQAMAAoACQAHAAcABwAGAAcABwAHAAUABAAEAAQABAAEAAQABAAEAAMA
AwADAAMAAwADAAQABAAEAAQABAAEAAQABQAFAAUACAAJAAkACQAHAAcABwAJAAkACQAK
AAoACgAKAAoACgALAAsACwALAAwADAANAA0ADQANAA4ADgAOAA4ADgAOAA8AEAAQAA8A
DQANAA0ADQAPAA8ADgAOAAwADAAMAAwADgANAA0ADQANAAwADAAMAAwADAANAA0ACwAM
AAwACwAKAAoACgAJAAkACQAJAAkACgAKAAgACAAHAAgACAAIAAkACQAKAAoACAAIAAkA
CQAJAAkACAAIAAgACQAJAAgABgAGAAYABgAGAAYABgAGAAYABgAGAAYABQAFAAUABQAF
AAQABAAEAAIAAgACAAIAAgADAAMAAwACAAIAAgACAAQABAAEAAQAAgD/////AQACAAEA
AAD///7//v/+//7////9//3//f/9/////////wEAAAAAAAIAAwACAAMABAAFAAYABwAI
AAgABwAGAAUAAwAFAAUABQAFAAQAAwAAAPz//P/7//v//P/6//r/+P/2//P/8P/w//H/
9P/1//b/9v/2//b/9v/0//D/7v/t/+z/6//s/+3/7v/u/+7/7v/u//D/8P/x//H/7v/t
/+v/6v/t/+3/7f/t//D/8P/w//D/8P/r/+n/7P/w//b//f8BAP//BAAOABYAHAArAD4A
UABdAGcAawBlAFkAQQAbAPT/0/+u/47/hP+P/5n/q/+9/8n/0v/d/+b/6f/q/+n/6f/p
/+n/6//r/+v/6//q/+r/6v/q/+r/6//r/+v/7P/s/+z/6//r/+v/6//q/+z/7P/s/+z/
6//r/+v/6//r/+v/6//r/+3/7v/u/+3/7f/t/+3/7f/t/+3/7f/s/+7/7//v/+//7v/u
/+7/7v/w//D/8P/w//D/8P/w//D/7v/u/+7/7v/w//H/8f/x//L/8v/y//L/8v/y//L/
8//1//X/9f/1//b/9v/2//f/+//7//v/+//5//v//P/9//////8BAAIAAQABAAMABAAE
AAUABgAHAAoACwAMAA0ACwALAAsACwAOAA4ADgAPAA0ADgAOAA4ADgAOAA4ADgAQAA8A
DwAPAA0ADAAMAAwACwAKAAoACwAJAAcABQAEAAMAAgACAAAAAAD///7//P/7//r/+P/3
//f/9//3//b/9f/1//X/8//w//D/8P/w//L/8v/y//L/8f/x//H/8f/x//H/8v/y//D/
8P/w//D/8v/z//P/8//0//X/9f/1//P/8//z//X/9//3//j/+P/4//j/+P/4//n/+f/5
//n/+v/6//v/+//5//n/+v/6//z//P/8//z//f/+//7//f/9//3//f/9//3//f/8//z/
+v/6//r/+v/6//n/+f/5//v/+v/6//r/+v/6//v/+//7//z//P/7//r/+v/6//n/+//7
//v/+//7//r/9//2//j/+v/7//z/+v/5//n/+P/2//b/9//3//n/+f/4//j/+v/7//v/
+v/5//j/9//2//j/+P/4//j/+P/4//j/+P/7//v/+//7//v/+v/6//r/+P/4//j/+P/6
//v/+//7//j/+P/4//j/+P/4//j/+P/4//f/9//3//j/+v/4//j/+P/6//r/+v/6//j/
+P/4//n/9//3//f/9//5//n/+f/7//z//P/+/////v///wAAAQADAAUABwAIAAgACAAI
AAcABQAFAAUABQADAAMAAQD+//////8AAAIAAgACAAAA/v/7//j/+P/5//j/+f/6//r/
/P/8//z/+v/3//b/9v/2//b/9v/2//b/9P/0//T/9P/0//T/9f/1//f/9//2//b/9//3
//f/9//2//b/9v/2//b/9//5//r//v8EAAsADwARABYAHAAiACwAPwBSAF4AawBzAHUA
bQBfAEUAGwDy/8//rv+U/5L/nf+r/7v/z//b/+L/6f/w//H/8P/y//P/9P/1//P/8//z
//P/9v/2//b/9v/2//f/9//3//f/9v/1//P/9f/1//X/9P/0//T/9P/0//X/9f/1//X/
9f/1//X/9f/3//j/+P/3//X/9f/1//X/9f/1//X/9P/y//P/8//z//b/9v/2//b/9//4
//n/+v/3//b/9f/0//X/9v/3//j/9v/3//f/9//6//r/+v/6//r/+v/6//v//f/9//3/
/f8AAAAAAAABAAIAAQAAAP//AQADAAQABQAFAAUABwAIAAcABwAJAAoACwANAA8AEQAQ
ABEAEgATABUAFQAVABUAFgAWABYAFwAXABgAGAAYABYAFgAWABYAFAATABMAEwAVABQA
FAAUABAADgANAA0ADAALAAoACgALAAoACgAIAAYABQAEAAIAAgACAAEAAQD////////+
//v/+//7//n/+f/6//v//P/6//r/+v/6//n/+f/5//n/9//3//j/+P/5//r/+//8//z/
/f/9//3//P/9//3//f/9//3//f////////8AAAAAAgACAAIAAgADAAMAAwADAAQABAAF
AAUABQAFAAYABgAEAAQABAAEAAUABgAGAAUABwAHAAcABwAFAAUABAAEAAYABgAGAAYA
BgAFAAUABQADAAIAAgACAAIAAgADAAMAAQACAAIAAQABAAIAAwADAAEAAQABAAEABAAE
AAIAAgADAAQABAAEAAQAAwADAAIAAgACAAMAAwADAAMAAgACAAIAAwADAAIABAAEAAQA
BAAEAAQABAAEAAQABAAEAAQABAADAAIAAQACAAIAAwAEAAQABAAEAAQAAgADAAMAAwAE
AAQABAAEAAQABAAEAAQABgAFAAUABQAEAAQABAAEAAQABAAEAAQABAAEAAUABQAFAAUA
BQAFAAUABQAHAAoACgAMAA0ADgAPABAAEQASABMAFAAUABIAEgASABEAEQARABEAEQAT
ABMAEQAOAA4ADQANAA4AEAAQAA4ADAAHAAQABAAFAAgACQAKAAoACgAKAAoACAAFAAQA
BAAEAAQABAAEAAQABAAEAAQABAACAAIAAwADAAQABQAFAAYABQAFAAUABQAIAAgACAAI
AAYABQAFAAYACgAOABUAHQAjACgALAAwADoATQBgAHAAfwCJAIsAhQB3AFsAMwAIAOP/
wv+o/6L/rf+5/8n/3f/r//L/+f8AAAMABgAFAAUABQAFAAUABQAFAAUACAAIAAgACAAG
AAcABwAHAAgACAAIAAcACQAJAAkACAAIAAgACAAIAAkACQAJAAkACQAJAAkACQALAAwA
DAALAAsACwALAAsACwALAAsACgAKAAsACwALAAoACgAKAAoACgAKAAoACgAMAAwADAAM
AAoACgAKAAoADAANAA0ADQAMAAwADAAMAA4ADgAOAA8ADwAPAA8ADwAQABAAEAARABMA
EwATABMAEwAVABYAFwAXABcAGQAaAB0AHQAfACAAHgAfACAAIQAiACMAJAAlACUAJQAl
ACUAJgAmACYAJwApACoAKgAqACgAKAAoACgAKgApACkAKQApACgAKAAoACYAJAAjACMA
IgAhACAAIAAeABwAGwAYABoAGQAYABYAEwASABAADwARABEAEQAQAA8ADwAPAA0ACgAK
AAoACgAMAAwADAAMAAsACwALAAsACwALAAwADAAMAAwADAAMAAoACwALAAsADgAPAA8A
DwANAA0ADQAPABEAEQASABIAEAAQABAAEAARABEAEQARABIAEgATABMAFQAVABYAFgAU
ABQAFAAUABMAFAAUABMAEwATABMAEwAVABUAFAAUABIAEgASABIAEgARABEAEQATABIA
EgASABAAEAARABEAEQASABIAEQAOAA4ADgANAA0ADQANAA0ADwAQAA8AEAAPABAAEAAQ
ABAADwAPAA4ADAAMAA0ADQANAA0ADAAMAAwADQANAAwADAAMAAwADAAOAA4ADgAOAAwA
DAAMAAwADQANAA0ADQANAAwADAAMAAwADAAMAAwADAANAA0ADQAMAAwADAAMAAwADAAM
AAwADAALAAsACwAKAAoACgAKAAoACgAKAAoACgALAAsACwALAAsADQANAA0ADwAOAA4A
EAARABIAEwAUABUAFgAXABgAGAAYABgAGAAXABcAFwAXABcAFQAVABMAEAAQAA8ADwAQ
ABIAEgAQAA4ACQAGAAYABwAIAAkACgAKAAoACgAKAAgACQAIAAgACAAIAAgACAAIAAcA
BgAFAAQABAAEAAUABQAFAAUABAAEAAUABQAFAAUABgAGAAYABgAIAAkABwAIAAoAEAAV
ABsAHwAiACYAKgA0AEcAWgBoAHUAfwCBAHsAbQBTAC0ABgDl/8T/pv+g/6v/t//F/9f/
5//w//n//v8DAAQABAADAAIAAQADAAMAAwADAAQABAAEAAQAAgADAAMAAwAEAAQABAAD
AAMAAwADAAIABAAEAAQABAADAAMAAwADAAMAAwADAAMAAwAEAAQAAwADAAMAAwADAAUA
BQAFAAQABAAFAAUABQAFAAQAAwACAAIAAgACAAIAAgACAAIAAgACAAIAAgACAAQABQAF
AAUABAAEAAQABAAEAAQABAAFAAUABQAFAAUACAAIAAgACQAJAAkACQAJAAcACQAKAAsA
DQANAA8AEAAPAA8AEQASABIAEwAUABUAFgAXABgAGQAZABkAGQAZABoAGgAaABsAGwAc
ABwAHAAcABwAHAAcAB4AHQAdAB0AHAAaABkAGAAXABYAFgAXABQAEwASABIADwAOAA4A
DAAKAAkACAAGAAUABAACAAEAAwADAAMAAgD////////9//7//v/+//7//v/+//7//v/9
//3//f/9//////8AAAAA/v/+//7//v/+/////////wIAAwADAAMAAQABAAEAAwADAAMA
BAAEAAQABAAEAAQABwAHAAcABwAGAAYABwAHAAcABwAIAAgACAAIAAgACAAHAAgACAAH
AAkACQAJAAkABwAHAAYABgAGAAYABgAGAAgABwAHAAcABQAEAAQABAAEAAQABQAFAAUA
BgAGAAUABAAEAAQAAwADAAMAAwADAAQABAACAAIAAwAEAAQABAACAAEAAQAAAAEAAgAE
AAUAAwADAAIAAgACAAMAAwACAAQABAAEAAQABAAEAAQABAACAAIAAgACAAMAAwADAAMA
AwACAAIAAgAEAAQABAAEAAQABQAFAAUABAAEAAQABAACAAIAAgACAAIAAQABAAEABAAE
AAQABgAIAAcABgAFAAQAAwACAAEAAQADAAMAAwADAAMAAwADAAUABgAGAAgACQAMAA0A
DgAPAA4ADwAQABAAEAAQABAADwARABEAEQARABEAEQAPAAwADAALAAsADAAOAA4ADAAK
AAUAAgACAAMABgAHAAgACAAGAAYABgAEAAEAAAAAAAAAAAAAAAAAAAACAAIAAgACAAAA
AAABAAEAAwADAAIAAgACAAEAAAD//wAAAAAAAAAAAgABAAEAAAAEAAoADwAXABsAIAAm
ACwANABDAFYAZgB1AIEAhQB/AHEAVwAxAAYA3/++/6T/nP+l/7H/v//R/+H/6v/x//j/
+//+//////////////////////8AAAAAAAAAAAIAAwADAAMAAgACAAIAAQADAAMAAwAC
AAAAAAAAAAAA//////////8AAAEAAgADAAEAAgACAAEAAQABAAEAAQABAAEAAQAAAAAA
AQABAAEABAAEAAQABAAEAAQABAAEAAYABgAGAAYABQAEAAMAAgAEAAUABQAFAAYABgAG
AAYABgAGAAYABwAJAAkACQAJAAoACgAKAAsACwALAAsACwALAA0ADgAPAA0ADQAPABAA
EgATABYAGAAYABkAGgAbABoAGwAcAB0AHQAdAB0AHQAcABwAHAAdAB4AIAAhACIAIgAi
ACIAIgAgAB8AHwAfACEAIAAgACAAHgAcABsAGwAaABkAGAAYABcAFgAWABQAEgARABAA
DgAOAA4ADQANAAwACwAKAAgACQAJAAkABwAGAAYABgAGAAYABgAGAAYABwAHAAcABwAH
AAcACAAIAAgACAAIAAgACAAJAAkACQAKAAsACwALAAwADQAOABEAEAAPAA8ADgAQABAA
EAAQABEAEQARABEAEgASABMAEwATABMAFAAUABIAEgASABIAEwAUABQAEwATABMAEwAT
ABEAEQAQABAAEQASABMAFAASABEAEQARABMAEgASABIAEQAQABAADwAPABAAEAAPAA8A
EAARABEADwAPAA8ADwAOAA4ADAAMAA0ADgAOAA4AEAAPAA8ADgAOAA4ADwAPAA0ADQAM
AAwADgAPAA8ADgAOAA4ADgAOAA4ADgAOAA4ADgAOAA4ADgANAA0ADQANAA4ADgAPABAA
EAAQABAAEAAOAA8ADwAPABAAEAAQABAADgAOAA4ADgAQAA8ADwAPAA4ADgAOAA4ADQAP
AA4ADgAOAA4ADgAOAA4ADgAOAA8ADwAPAA8ADwAPAA8ADwARABIAEgAUABUAGAAZABoA
GwAaABsAHAAcABwAHAAcABsAGwAbABsAGwAbABsAGQAWABgAFwAXABgAFwAWABMAEAAO
AAwADQAPABAAEQASABIAEAAQABAADgAPAA4ADgAOAAoACgAKAAoACgAKAAoACgAKAAoA
CwALAAsACwAKAAoACwALAAsACwAOAA4ADgAOAA4ADQAPABAAFAAaAB8AJQArAC4AMgA6
AEoAXQBuAHwAiQCRAJEAhwB1AFMAJwAAAN//vP+q/67/uf/F/9f/6//3//7/AwAIAAsA
DAALAAsACwALAA0ADQANAA0ADAAMAAwADAAOAA8ADwAPABAAEAAQAA8ADQANAA0ADAAN
AA4ADwAQABAADwAOAA0ADgAPABAAEQAPABAAEAAPAA8ADwAPAA8AEQARABEAEAAOAA8A
DwAPABIAEgASABIAEAAQABAAEAAQABAAEAAQABIAEgASABIAEAARABEAEQAUABQAFAAU
ABIAEgASABMAFQAVABUAFQAYABgAGAAZABkAGQAZABkAGwAdAB4AHwAdAB0AHwAgACEA
IQAjACQAJAAlACYAJwAoACkAKgArAC0ALQAtAC0ALgAuAC4ALwAtAC4ALgAuADAAMAAw
ADAAMAAvAC8ALwAtACwALAAsACwAKgApACkAKAAnACYAJgAlACQAJAAiACAAHwAeABwA
HQAcABoAGQAXABcAFwAWABUAFQAVABMAFAAUABQAFAASABIAEgASABIAEwAUABUAEwAT
ABQAFAAUABQAFAAUABYAFwAXABcAFgAXABcAFwAZABkAGQAbABsAGwAcABwAHAAcABwA
HAAfAB8AHwAfAB4AHgAfAB8AIQAhACIAIgAgACAAIAAgACEAIgAiACEAIwAjACMAIwAh
ACEAIAAgACAAIAAgACAAIAAfAB8AHwAhACAAIAAgACAAIAAhACEAHgAeAB0AGwAbABwA
HQAdAB8AHwAfAB8AHgAeABwAHAAdAB4AHgAeAB4AHQAdABwAHgAeAB8AHwAfAB8AHgAe
AB4AHwAfAB4AIAAgACAAIAAfAB4AHQAcAB4AHgAeAB4AHQAdAB0AHQAdABwAHAAcAB4A
IAAeAA==
         </WaveFormData>
      </LeadData>
      <LeadData>
         <LeadByteCountTotal>10000</LeadByteCountTotal>
         <LeadTimeOffset>0</LeadTimeOffset>
         <LeadSampleCountTotal>5000</LeadSampleCountTotal>
         <LeadAmplitudeUnitsPerBit>4.88</LeadAmplitudeUnitsPerBit>
         <LeadAmplitudeUnits>��V</LeadAmplitudeUnits>
         <LeadHighLimit>2147483647</LeadHighLimit>
         <LeadLowLimit>268435456</LeadLowLimit>
         <LeadID>V5</LeadID>
         <LeadOffsetFirstSample>0</LeadOffsetFirstSample>
         <FirstSampleBaseline>0</FirstSampleBaseline>
         <LeadSampleSize>2</LeadSampleSize>
         <LeadOff>FALSE</LeadOff>
         <BaselineSway>FALSE</BaselineSway>
         <ExcessiveACNoise>FALSE</ExcessiveACNoise>
         <MuscleNoise>FALSE</MuscleNoise>
         <LeadDataCRC32>3770712168</LeadDataCRC32>
         <WaveFormData>
9P/0//T/9P/y//L/8v/y//L/8v/y//L/8P/w//D/8P/y//L/8v/y//D/8P/w//D/8P/w
//D/8P/y//L/8v/y//D/8P/w//D/8P/w//D/8P/w//D/8P/w/+7/7v/u/+7/7v/u/+7/
7v/u/+7/7v/u//D/8P/w//D/8P/w//D/8P/w//D/8P/w//D/8P/w//D/7v/u/+7/7//v
/+//7//v//H/8f/x//L/8f/x//D/8f/y//P/9P/1//j/+f/6//v//P/8//v/+//6//r/
+//7//v/+//7//n/+P/3//b/9v/3//f/9//1//T/8f/u/+7/7v/w//D/8P/x//H/8f/w
/+3/7P/r/+r/7P/r/+r/6v/q/+r/6v/q/+n/6f/q/+r/6v/q/+r/6v/s/+z/7P/t/+v/
6//r/+v/6f/r/+3/7P/s/+z/8P/3/wEADQAcACcANQBNAG0AiQCeALIAvgC+ALcApQCD
AE8AFQDd/6z/j/+Q/53/qP+3/8j/1P/b/+H/5v/o/+j/6P/o/+f/5//n/+f/5//n/+f/
5//n/+f/6P/o/+n/6f/p/+n/6f/p/+b/5v/m/+b/5v/m/+b/5v/m/+b/5v/m/+b/5v/m
/+b/6P/o/+j/6P/m/+b/5v/n/+f/5//n/+f/5f/l/+X/5f/n/+f/5//n/+X/5f/l/+X/
5//n/+f/6P/q/+r/6v/q/+j/6P/p/+n/6f/p/+r/6v/s/+z/7P/t/+v/7P/t/+3/7//v
/+//7//w//H/8f/y//T/9v/4//n/9//4//n/+v/9//7///8BAAIAAwAEAAUABAAFAAUA
BwAIAAgACQAJAAoACwALAAsADAAMAAwADQANAA0ADQANAAkACQAJAAkABwAHAAcABgAF
AAMAAgABAP7//f/8//z/+v/5//j/9v/y//L/8f/u//D/7//u/+3/7P/r/+r/6f/q/+r/
6v/q/+n/6f/q/+r/5//n/+f/5v/o/+j/6P/p/+f/5//n/+f/6f/p/+n/6v/q/+r/6v/q
/+v/6//r/+v/7f/t/+7/7v/v/+//7//v/+3/7v/u/+//8f/x//L/8v/y//L/8//z//P/
9P/0//T/9v/2//f/9//1//b/9v/2//b/9v/2//X/9f/1//X/9f/1//X/9f/1//X/9f/1
//T/9v/2//b/9v/2//b/9v/2//T/8//z//P/8//z//P/8//z//P/8//z//T/9P/0//T/
9P/0//T/9P/y//L/8v/y//T/9P/z//P/8//z//P/8//z//T/9P/0//T/9P/z//P/8//z
//P/8//z//P/8//z//P/8//z//P/8//z//P/8//1//X/9f/0//T/9P/0//T/9P/0//T/
9P/0//T/9P/0//X/9f/1//X/9f/1//X/9f/2//b/9//3//n/+v/9//7///8AAP//AAAB
AAIABAADAAMAAgACAAMAAwADAAEAAQD///7////+//7///8BAAEA///+//v/+P/4//j/
+v/6//r/+//7//v/+v/5//r/+f/4//j/9f/0//T/9P/2//b/9v/1//X/9v/2//b/9v/2
//b/9v/2//b/9//3//X/9f/1//X/9f/1//b/+P/4//z/AwAJABMAIAAtADsAUQBrAIcA
ogC4AMYAygDHAL0AowB3AD8ABwDQ/6P/mP+j/7L/vf/O/9z/5f/r//D/8v/0//T/9P/z
//P/8//z//P/8//z//P/8//z//T/9P/1//X/9f/1//X/9f/0//T/9P/0//L/8v/y//L/
9P/0//T/9P/0//T/9P/0//T/9P/0//T/8v/y//L/8//z//P/8//z//X/9f/1//X/9//3
//f/9//1//X/9f/1//X/9f/1//b/9v/2//b/9v/0//T/9f/1//f/9//4//j/+P/4//j/
+f/5//r/+//7//3//f/9//3//v//////AAACAAQABgAHAAcACAAJAAoACQAKAAsADQAP
ABEAEwAVABYAFwAXABkAGgAaABsAGwAcAB0AHQAdABwAHAAcAB0AHwAfAB8AHwAfAB8A
HwAfABsAGwAbABoAFwAVABQAEwAQAA8ADgAOAA4ADQAMAAoABgAGAAUAAgAEAAMAAgAB
AAAA///+//3//P/8//z//P/7//v//P/8//v/+//7//r//P/8//z//f/7//v/+//7//v/
+//7//z//P/8//z//P/7//v/+//7//3//f/+//7//f/9//3//f/9//7//v///wEAAQAC
AAIAAAAAAAEAAQADAAQABAAEAAQABAAFAAUABQAGAAYABgAGAAYABgAFAAUABQAFAAUA
BwAHAAcABwAFAAUABQAEAAQABAAEAAQABAAEAAQABAACAAEAAQABAAMAAwADAAMAAwAD
AAMAAwACAAIAAgACAAIAAgACAAIAAgACAAIAAgACAAIAAQABAAEAAQABAAEAAQACAAIA
AgACAAIAAQABAAMAAwADAAMAAQABAAEAAQABAAEAAQABAAEAAQABAAEAAwADAAMAAgAA
AAAAAAAAAAAAAAAAAAAAAAAAAAAAAAAAAAAAAgACAAMAAwABAAEAAQABAAEAAQACAAIA
AwADAAUABgAHAAgACQAKAAsADAANAA4AEAAPAA8ADgAOAA8ADwAPAA8ADwANAAwACwAK
AAoACwALAAsACQAIAAMAAAAAAAAAAgACAAIAAwAFAAUABAADAAIAAQAAAAAA/f/8//z/
/P/8//z//P/7//v//P/8//z//P/8//z//P/8//z//f/9//3//f/9//3//f/7//r/+v/8
/wIABwAPABcAIgArADcASQBjAH8AlgCsAL4AxADFALkAowB7AEcAFQDg/63/mv+l/7b/
wf/S/+L/6f/v//L/9v/4//j/+P/3//f/9f/1//X/9f/3//f/9//3//b/9v/3//f/9//3
//f/9//4//j/+P/4//j/+P/4//j/+P/4//j/+P/4//j/+P/4//b/9v/2//b/+P/4//j/
+f/3//f/9//3//f/9//3//f/9//3//f/9//3//f/9//3//n/+f/5//r/+P/4//j/+P/6
//r/+//7//n/+f/6//r/+v/6//r/+//9//7//////wAA///+//3/AAABAAEAAgACAAQA
BgAHAAcACAAJAAoADQAOAA8AEQARABEAEQARABQAFQAVABcAGAAYABkAGQAaABsAGwAb
ABwAHAAcAB0AGwAbABsAGwAbABsAGwAbABcAFwAXABYAFQATABIAEQAQAA8ADgAOAAoA
CQAIAAYABgAGAAUAAgAAAP///v/9//7//f/8//v//P/8//z//P/5//n/+v/6//n/+f/5
//j/+P/4//j/+f/5//n/+f/5//n/+f/5//r/+v/6//r/+v/7//v/+//7//n/+f/6//r/
/f/9//3//f/9//7//v////3//f/+//7/AAAAAAEAAQD//wAAAAAAAP7//v//////AQAC
AAIAAgACAAIAAgABAAEAAQABAAEAAQABAAEAAQABAAEAAQAAAAAAAAAAAAAA/v/+//7/
/v8AAP///////////////////f/9//3//f/8//z//P/8//7//v/+//7//v/+//7//v/+
//7//f/9//3//f/9//3//f/+//7//v/8//z/+//7//3//f/9//3//f/9//3//f/7//v/
+//7//3//f/9//3/+//7//v/+v/7//z//f/+//z//P/8//z//v/8//z/+v/6//r/+v/6
//r/+//7//3//f/9//3//f/9//7//v/9//3///8AAAEAAgADAAQAAwAEAAUABgAIAAcA
BwAGAAYABwAHAAcABwAHAAUABAAFAAQABAAFAAMAAwABAAAA/f/6//r/+v/8//z//P/9
//3//f/8//v//P/7//r/+v/3//b/9v/2//j/+P/4//f/9f/2//b/9v/4//j/+P/4//r/
+v/7//v/+f/5//n/+f/3//X/+P/6//r//v8DAAsAFwAiAC0AOQBNAGkAhQCaAK4AvgDE
AMEAtwCfAHMAPQAHANL/pf+W/6X/sv+9/87/3v/l/+3/9P/0//b/9v/2//X/9f/z//P/
8//z//X/9f/1//X/9v/2//f/9//3//f/9//3//T/9P/0//T/9P/0//T/9P/0//T/9P/0
//T/9P/0//T/9P/0//T/9P/0//T/9P/1//f/9//3//f/9v/1//T/8//1//X/9f/1//X/
9f/1//X/9f/1//X/9v/4//j/+P/4//j/+P/5//n/+f/5//r/+v/6//r/+v/7//v//P/9
//3///////////8CAAMAAwAEAAIABAAGAAcABwAIAAkACgALAAwADQAPABAAEQASABMA
EgATABMAFQAYABgAGQAZABoAGwAbABsAHAAcABwAHQAdAB0AHQAdABkAGQAZABkAGQAZ
ABkAGAAXABUAFAATAA4ADQAMAAwACgAJAAgABgAGAAYABQACAAAA///+//3//P/7//r/
+f/6//r/+v/6//f/9//4//j/9//3//f/9v/2//b/9v/3//f/9//3//f/+f/5//n/+v/6
//r/+v/6//v/+//7//v/+//7//z//P/7//v/+//7//v//P/8//3//////wAAAAD+//7/
////////AAAAAAAAAAAAAAEAAQABAAIAAgACAAQABAAEAAMAAwADAAMAAwADAAMAAwAD
AAMAAwADAAIAAAAAAAAAAAACAAIAAgACAAIAAQABAAEAAwADAAMAAwABAAEAAQABAAAA
AAAAAAAAAAAAAAAAAAAAAAAAAAAAAAAAAAD//////////////////wAAAAAAAAIAAgAB
AAEA////////////////////////////////AQABAAEAAQABAAEAAQAAAP7//v/+//7/
AAAAAAAAAAAAAAAA/v8AAAAAAAAAAAAAAAABAAEA//////////8BAAEAAgACAAMAAwAF
AAYABwAIAAkACgALAAwADQAOAA4ADQANAAwADAANAA0ADQANAA0ACwAKAAkACAAIAAkA
CQAJAAcABgADAAAAAAAAAAIAAgACAAMABQAFAAQAAwAAAP///v/+/////v/+//7//v/+
//7//f/9//7//v/+//7//v/+//7/AAAAAAEAAQABAAEAAQABAAEAAQAAAP7/AgAGAAsA
EwAfACoAOQBJAF0AeQCVALAAxgDUANYA0wDDAKUAdQA9AAUAzv+n/6L/sf+8/8v/3P/q
//H/9f/6/wAAAAAAAAAA//////3//f/9//3////////////+//7/////////////////
AAAAAAAAAAD+//7//v/+/wAAAAAAAAAAAAAAAAAAAAAAAAAAAAAAAAIAAgACAAMAAQAB
AAEAAQADAAMAAwADAAIAAQAAAP//AQABAAEAAQABAAEAAQACAAIAAgACAAIAAgACAAMA
AwADAAMABAAEAAQABAAEAAUABQAGAAcABwAJAAkACQAJAAoACwALAAwACgAMAA4ADwAR
ABIAEwAUABUAFgAXABkAGgAbABwAHQAeAB8AHwAhACIAIgAjACMAJAAlACUAJQAoACgA
KAApACcAJwAnACcAJwAnACcAJwAlACUAJQAkACMAIQAgAB8AHAAbABoAGgAWABUAFAAS
ABIAEgARAA4ADgANAAwACwAKAAkACAAHAAYABgAGAAYAAwADAAQABAAFAAUABQAEAAIA
AgACAAMAAwADAAMAAwAFAAUABQAGAAQABAAEAAQABwAHAAcABwAFAAUABgAGAAcABwAH
AAcACQAKAAoACwAJAAkACgAKAAoACgALAAsACwAMAAwADAAMAAwADQANAA0ADgAOAA4A
DgAOAA4ADQAPAA8ADwAPAA0ADQANAA0ADQANAA0ADAAMAAwADAAMAAoACgAKAAoADAAL
AAsACwALAAsACwALAAsACwALAAsACgAKAAoACgAIAAgACAAIAAoACgAKAAoACAAIAAcA
BwAHAAcABwAHAAcACAAIAAgABgAGAAUABQAHAAcABwAHAAUABQAFAAUABQAFAAUABQAF
AAUABQAFAAMAAwADAAIABAAEAAQABAACAAIAAgACAAIAAgACAAIAAgAAAP7/AAACAAEA
AAD///7//v/+///////9//3//f/9//3//f/+//7//////wEAAgACAAIAAgACAAUABgAH
AAgABwAFAAQAAgACAAMAAwADAAMAAwABAAAA/f/8//z//f/9//3/+//6//X/8v/y//L/
9P/0//T/9f/3//f/9v/1//H/7//t/+z/7f/s/+z/7P/u/+7/7v/t/+3/7v/u/+7/7f/s
/+v/6v/s/+z/7f/t/+//7//v/+//7f/r/+j/6v/s//D/9//7////CgAbACsAOwBTAHEA
igCcAKwAtACxAKcAjQBjAC8A/f/E/5X/iv+V/6L/sf/C/87/1f/d/+T/6P/o/+b/5v/l
/+X/5//n/+f/5//l/+X/5f/l/+T/5P/l/+X/5v/n/+j/6f/m/+b/5v/m/+b/5v/m/+b/
5v/m/+b/5v/m/+b/5v/m/+j/6P/o/+j/5v/m/+b/5//n/+f/5//n/+n/6f/p/+n/5//n
/+f/5//p/+n/6f/p/+n/6f/p/+r/6f/o/+f/5v/n/+j/6v/r/+v/6//s/+z/7P/s/+z/
7f/t/+7/7//v//H/8f/x//H/9P/1//X/9v/0//b/+P/5//v//P/9//7//f/+////AQAC
AAMABAAFAAcACQAKAA0ADAAMAA0ADQAOAA8ADwAPAA4ADgAOAA8ADwAPAA8ADwANAA0A
DQANAA0ADQANAAwACwAJAAgABwAEAAMAAgACAP7//f/8//r/+v/6//n/9v/0//P/8v/x
//L/8f/w/+//7v/u/+7/7v/r/+v/7P/s/+3/7f/t/+z/7P/s/+z/7f/t/+3/7f/t/+v/
6//r/+z/7v/u/+7/7v/v/+//7//v/+//7//w//D/8//z//P/8//z//T/9P/1//P/8//0
//T/9P/0//X/9f/z//T/9P/0//b/9v/3//f/9//4//j/+P/2//b/9v/1//f/9//3//f/
9//3//f/9//3//f/9//2//b/9v/2//b/9v/2//b/9v/2//X/9f/1//X/9f/1//X/9f/1
//X/9f/0//T/9P/0//T/9P/0//T/9P/0//T/9P/y//L/8f/x//L/8//0//X/9f/2//b/
9v/0//T/8//z//P/8//z//P/9f/1//X/9f/1//X/9f/1//X/9f/1//X/9f/1//X/9P/2
//b/9v/2//T/9P/0//T/9v/2//b/9v/2//b/9v/2//b/9v/2//b/9P/2//b/9v/2//T/
9P/1//X/9//3//f/9//3//f/+P/4//f/9//5//r/+//8//3//v8BAAIAAwAEAAQAAwAD
AAIAAAABAAEAAQD//////f/8//z//P/9//////////3//P/5//b/9v/2//j/+P/4//n/
+f/5//j/9//2//X/9P/0//X/9P/0//T/8v/y//L/8f/x//L/8v/y//L/8v/y//L/9P/0
//X/9f/1//X/9f/1//P/8//2//b/9v/8/wMACwATAB4ALQA7AE8AawCFAJoArgC6AL4A
uQCrAI0AXwAnAPH/vv+Z/5T/o/+y/8H/0v/e/+P/6//w//D/8P/y//L/8f/x//H/8f/x
//H/8//z//P/8//y//L/8//z//H/8f/x//H/8P/w//D/8P/y//L/8v/y//L/8v/y//L/
8v/y//L/8v/y//L/8v/y//L/8v/y//P/8//z//P/8//z//P/8//z//P/8//z//P/9f/1
//X/9f/z//P/8//0//b/9v/2//b/9v/2//f/9//3//f/+P/4//j/+P/4//n/+//8//3/
/f/9//3//f/9//7//////wAAAAACAAQABQAFAAYABwAIAAkACgALAA0AEAARABIAEwAS
ABMAEwAVABgAGAAZABkAGAAZABkAGQAaABoAGgAbAB0AHQAdAB0AGQAZABkAGQAYABkA
GgAaABcAFQAUABMAEAAPAA4ADgAMAAsACgAIAAYABgAFAAIAAgABAAAA///+//3//P/7
//z//P/8//z/+//7//z//P/5//n/+f/4//r/+v/6//v/+f/5//n/+f/5//n/+f/6//r/
+v/6//r/+//7//v/+//9//3//v/+//////////////8AAAAAAQABAAEAAgACAAIAAgAD
AAMAAwAEAAQABAAEAAQABQAFAAUABgAGAAYABgAGAAYABQADAAMAAwADAAUABQAFAAUA
BQAFAAUABAAEAAQABAAEAAQABAAEAAQAAgABAAEAAQADAAMAAwADAAEAAQABAAEAAgAC
AAIAAgACAAIAAgACAAIAAgACAAIAAgACAAEAAQABAAEAAQABAAEAAgACAAIAAgACAAEA
AQADAAMAAwADAAMAAwADAAMAAQABAAEAAQADAAMAAwADAAMAAwADAAIAAgACAAIAAgAE
AAQABAAEAAIAAgACAAIAAgACAAIAAgAEAAIAAgACAAIAAgACAAIAAgADAAMAAwADAAMA
AwADAAMABAAEAAcABwAJAAoACwAMAA0ADgANAA4ADwAQABAADwAPAA4ADgAPAA8ADwAR
ABEADwAOAA0ADAAMAA0ADQANAAsACgAFAAIAAgACAAYABgAGAAcABwAHAAYABQACAAEA
AAAAAP///v/+//7/AAAAAAAA///9//7//v/+/wAAAAAAAAAAAAAAAAEAAQADAAMAAwAD
AAMAAwACAAAAAgAGAA0AFwAhACwAOQBHAFsAdwCTAKwAwgDQANYA0QDDAKUAdwA/AAkA
0v+r/6T/s/++/83/3v/s//H/9//+/wAAAAAAAAAA////////////////AQABAAEAAQAA
AAAAAQABAAEAAQABAAEAAgACAAIAAgACAAIAAgACAAIAAgACAAIAAgACAAIAAgACAAIA
AgACAAIAAgACAAMAAwADAAMAAwADAAMAAwADAAMAAwADAAMAAwADAAMAAwADAAMAAwAE
AAIAAgACAAIABAAEAAUABQAFAAUABgAGAAYABgAGAAcABwAIAAkACQAJAAkACQAJAAwA
DQANAA4ADAAOABAAEQARABIAEwAUABYAGAAaAB0AHAAdAB4AHwAgACEAIQAjACQAJAAl
ACUAJgAnACcAJwAoACgAKAApACcAJwAnACcAJgAnACgAKQAlACUAJQAkACMAIQAgAB8A
HAAbABoAGgAWABUAFAASABIAEgARAA4ADAALAAoACQAKAAkACAAHAAYABgAGAAYAAwAD
AAQABAADAAMAAwACAAIAAgACAAMAAwADAAMAAwABAAEAAQACAAIAAgACAAIABQAFAAUA
BQADAAMABAAEAAUABQAFAAUABQAGAAYABwAHAAcACAAIAAgACAAJAAkACQAKAAoACgAK
AAoACwALAAsADAAMAAwACgAKAAoACQALAAsACwALAAkACQAJAAkACQAJAAkACAAKAAoA
CgAKAAgACAAIAAgACAAHAAcABwAFAAUABQAFAAcABwAHAAcABgAGAAYABgAGAAYABgAG
AAYABgAGAAYABAAEAAMAAwAFAAUABQAFAAUABgAGAAYABgAGAAUABQAFAAUABQAFAAUA
BQAFAAUABQAFAAUABQAFAAUABQAFAAUABQAFAAQABAAEAAQABAAEAAQABAAEAAIAAgAC
AAIAAgACAAIAAgACAAIAAgACAAIAAgACAAIAAwADAAMAAwADAAMABQAFAAYABgAFAAUA
BwAIAAkACgALAAwADQAOAA8AEAAQAA8ADwAOAA4ADwAPAA8ADQANAAsACgAJAAgACAAJ
AAsACwAJAAgAAwAAAAAAAAACAAIAAgADAAMAAwACAAEAAAD///7//v////7//v/+//z/
/P/8//v/+//8//z//P/8//z//P/8//z//P/9//3//f/9//3//f/9//3//P/8//7/AgAJ
ABEAGwAkAC8AOwBPAGsAhQCcALAAvADCAL8AsQCVAG0AOwAHANL/p/+c/6v/uP/F/9b/
5P/r//H/9v/6//r/+P/4//f/9//3//f/9//3//n/+f/5//n/+P/4//n/+f/5//n/+f/5
//j/+P/4//j/+v/6//r/+v/6//r/+v/6//r/+v/6//r/+v/6//r/+v/6//r/+v/7//v/
+//7//v/+//7//v/+//5//n/+f/5//v/+//7//v/+f/5//n/+v/6//r/+v/6//z//P/9
//3/+//7//z//P/+//7//v////3//v//////AQABAAEAAQACAAMAAwAEAAIABAAGAAcA
BwAIAAkACgALAAwADQAPABAAEQASABMAFAAVABUAFwAYABgAGQAZABoAGwAbABsAHAAc
ABwAHQAbABsAGwAbABoAGwAcAB0AGQAZABkAGAAXABUAFAATABAADwAOAA4ADAALAAoA
CAAGAAYABQACAAAA///+//3//f/9//3//f/8//z//P/8//n/+f/6//r/+//7//v/+v/4
//j/+P/5//v/+//7//v/+f/5//n/+v/4//j/+P/4//r/+//8//3/+//7//z//P/9//3/
/f/9//3//v/+/////////wAAAAAAAAAAAQABAAEAAgACAAIABAAEAAUABQADAAQABAAE
AAQABAAEAAMAAwADAAMAAwADAAMAAwADAAMAAwADAAIAAgACAAIAAgACAAIAAgACAAQA
AwADAAMAAQABAAEAAQABAAEAAQABAAAAAAAAAAAAAAAAAAAAAAAAAAAAAAAAAAIAAgAB
AAEAAQABAAEAAQABAAIAAgACAAAAAAD/////AQABAAEAAQABAAEAAQABAP//////////
//////////8BAAEAAQAAAAAAAAAAAAAAAAAAAAAAAAAAAAAAAAAAAAAAAAAAAAAAAgAA
AAAAAgAEAAMAAgABAAAA/v/+//////8BAAEAAQABAP////8AAAAAAwADAAUABgAHAAgA
CQAKAAsADAANAA4ADgANAA0ADAAMAA0ADQANAA0ADQALAAoACwAKAAoACwALAAsACQAI
AAUAAgACAAIABAAEAAQABQAFAAUABAADAAIAAQAAAAAA/f/8//z//P/+//7//v/9//v/
/P/8//z//f/+////AAD///7//v/9/////////////f/9//7//P/+/wIABwARABsAJgAz
AEEAUwBtAIkAoAC2AMYAzgDLAL0AowB3AD8ABwDS/6n/oP+r/7j/w//W/+T/6//x//b/
+P/8//z//P/7//v/+//7//v/+//7//v/+//7//z//P/9//3//f/9//3//f/8//z//P/8
//r/+v/6//r//P/8//z//P/+//7//v/+//z//P/8//z//P/8//z//f/7//v/+//7//3/
/f/9//3//f/9//3//f/9//3//f/9/////////wAA/v/+//7//v/8//z//f/9//////8A
AAAAAAAAAAAAAQABAAIAAwADAAUABQAFAAUABgAHAAcACAAGAAgACgALAAsADAANAA4A
EQASABMAFQAUABUAFgAXABgAGQAZABsAHAAcAB0AHQAcAB0AHQAdACAAIAAgACEAIQAh
ACEAIQAdAB0AHQAdAB0AHQAdABwAGQAXABYAFQATABMAEwAUABAADwAOAAwACgAKAAkA
BgAIAAcABgAFAAIAAQAAAP//AAAAAAAAAAD9//3//v/+//3//f/9//z//P/8//z//f/7
//v/+//7//3//f/9//7//v/+//7//v////////////////8AAAAAAQABAAEAAQADAAQA
BAAFAAUABQAGAAYABgAGAAcABwAHAAgACAAIAAYABgAHAAcABwAIAAgACAAIAAgACAAH
AAcABwAHAAcACQAJAAkACQAHAAcABwAGAAYABgAGAAYABAAEAAQABAAGAAUABQAFAAUA
BQAFAAUAAwADAAMAAwACAAIAAgACAAIAAgACAAIAAgACAAIAAgAEAAQAAwADAAEAAQAB
AAEAAQACAAIAAgAAAAAA/////wEAAQABAAEAAQABAAEAAQD//////////wEAAQABAAEA
AQABAAEAAAAAAAAAAAAAAAAAAAAAAAAAAAAAAAAAAAACAAIAAgACAAAAAAAAAAAA/v8A
AAIAAgAAAAAAAAAAAP7//v//////AQABAAEAAQABAAEAAgACAAMAAwAFAAYACQAKAAsA
DAAMAAwADAAMAAwACwALAAoACgALAAsACwALAAsACQAIAAkACAAIAAkABwAHAAUABAAD
AAAAAAAAAAIAAgACAAMAAQABAAAA///+//3//P/8//n/+P/4//j/+v/6//r/+f/5//r/
+v/6//j/+P/4//j/+P/4//n/+f/7//v/+//7//n/+f/6//r//P8CAAkAEwAfACoANwBH
AGEAfwCXAKwAwADKAMwAwwCvAI0AWQAhAOv/uP+d/6L/r/+6/8v/3P/o/+//8//2//r/
+P/4//j/9//3//f/9//3//f/9f/1//X/9f/4//j/+f/5//n/+f/5//n/9v/2//b/9v/2
//b/9v/2//b/9v/2//b/+P/4//j/+P/4//j/+P/4//j/+P/4//n/+f/5//n/+f/5//n/
+f/5//n/+f/5//n/9//3//f/9//3//f/9//4//j/+P/4//j/+P/4//n/+f/5//n/+v/6
//r/+v/6//v/+//8//3//f///////////wAAAQABAAIAAgAEAAYABwAHAAgACQAKAAsA
DAANAA8AEAARABIAEwAUABUAFQAXABoAGgAbABsAGgAbABsAGwAcABwAHAAdAB0AHQAd
AB0AHQAdAB0AHQAZABkAGQAYABcAFQAUABMAEAAPAA4ADgAOAA0ADAAKAAYABgAFAAIA
AgABAAAA//8AAP///v/9//r/+v/6//r/9//3//j/+P/5//n/+f/4//r/+v/6//v/+f/5
//n/+f/3//f/9//4//r/+v/6//r/+f/5//n/+f/7//v//P/8//v/+//7//v//f/+//7/
////////AAAAAP7//v//////AQACAAIAAgACAAIAAwADAAMABAAEAAQABgAGAAYABQAD
AAMAAwADAAMAAwADAAMAAwADAAMAAgACAAIAAgACAAIAAgACAAIAAAD/////////////
/////////////////v/+//7//v8AAAAAAAAAAP7//v/+//7/AAAAAP/////9//3//f/9
//3//v/+//7//v/+//3//f/9//3//f/9//3//f/9//3//f/9//3//f/9//3//f/9//3/
///9/w==
         </WaveFormData>
      </LeadData>
      <LeadData>
         <LeadByteCountTotal>10000</LeadByteCountTotal>
         <LeadTimeOffset>0</LeadTimeOffset>
         <LeadSampleCountTotal>5000</LeadSampleCountTotal>
         <LeadAmplitudeUnitsPerBit>4.88</LeadAmplitudeUnitsPerBit>
         <LeadAmplitudeUnits>��V</LeadAmplitudeUnits>
         <LeadHighLimit>2147483647</LeadHighLimit>
         <LeadLowLimit>268435456</LeadLowLimit>
         <LeadID>V6</LeadID>
         <LeadOffsetFirstSample>0</LeadOffsetFirstSample>
         <FirstSampleBaseline>0</FirstSampleBaseline>
         <LeadSampleSize>2</LeadSampleSize>
         <LeadOff>FALSE</LeadOff>
         <BaselineSway>FALSE</BaselineSway>
         <ExcessiveACNoise>FALSE</ExcessiveACNoise>
         <MuscleNoise>FALSE</MuscleNoise>
         <LeadDataCRC32>4245374007</LeadDataCRC32>
         <WaveFormData>
+v/6//r/+v/4//j/+P/4//j/+P/4//j/+P/4//j/+P/4//j/+P/4//j/+P/4//j/9v/2
//b/9v/4//j/+P/4//b/9v/2//b/9v/2//b/9v/4//j/+P/4//b/9v/2//b/9v/2//b/
9v/0//T/9P/0//b/9v/2//b/9v/2//b/9v/2//b/9v/2//j/+P/4//j/9//2//X/9P/2
//b/9v/2//b/9v/2//f/9f/1//b/+P/5//r/+//8//3//f/9////AgACAAEAAAAAAAAA
AAAAAP7//v/+//7////+//7////9//3//f/8//z/+f/3//f/9//4//n/+f/3//f/9//2
//X/9P/z//H/8f/w//D/8P/y//L/8v/y/+//7//w//D/8P/w//D/8P/y//L/8v/y//D/
8P/w//D/8P/y//L/8v/w/+7/7v/2////CgAXACQAMABGAGMAfgCTAKUAsQC1ALEAnwB/
AFAAIAD2/83/sv+y/73/wv/N/9n/4//m/+j/7P/u/+7/7v/u/+7/7v/s/+z/7P/s/+r/
6v/q/+r/6//t/+//8P/u/+7/7v/s/+z/7P/s/+z/6v/r/+v/6//p/+n/6f/p/+v/6//r
/+v/7f/t/+3/7f/r/+v/6//r/+v/7P/s/+v/6//r/+v/6//t/+3/7f/t/+z/6//q/+n/
6v/r/+z/7f/r/+z/7P/s/+z/7P/s/+3/7f/t/+3/7f/v/+//8P/x/+//8P/w//D/8P/x
//L/8v/y//P/8//0//X/9v/3//f/+P/4//r/+//+//////8AAAIAAwADAAQABAAEAAUA
BgAJAAkACgAKAAkACgAKAAoACAAJAAkACgAMAAwADAAMAAoACgAKAAkACQAIAAcABwAG
AAUABAADAAIAAQD///7////+//3/+v/3//X/8//x//H/8f/x//H/7//u/+7/7v/w/+7/
7f/t/+//7//v/+//7f/t/+3/7f/v/+//7//v/+7/7f/t/+z/6//r/+v/6//s/+3/7v/v
/+7/7v/v/+//7//v/+//7//y//L/8v/y//H/8f/y//L/8//0//b/9//1//b/9v/2//b/
9v/3//f/9//4//j/+P/4//j/+P/4//j/+P/4//j/+P/4//j/+P/2//f/9//2//b/9v/2
//b/+P/4//j/9//3//f/9//3//b/9f/0//P/9P/1//b/9v/0//T/9P/0//b/9v/2//b/
9v/2//b/9f/z//P/9P/0//b/9f/1//X/8//y//L/8//1//b/9v/1//X/9f/1//X/8//z
//P/8//z//P/8//z//P/8//z//L/8v/z//P/8//1//X/9P/z//P/9P/0//T/9P/2//T/
9P/0//T/9P/0//T/9P/0//T/9P/0//L/8v/z//P/9f/2//j/+f/6//v//P/9//v/+//9
//7/AAD///7//v/+//7//v/+//7//v/+//3//P/8//3//f///////v/8//v/+f/5//n/
+P/5//n/+f/5//n/+P/3//j/9//1//X/8v/y//L/8v/0//T/9P/z//H/8v/y//L/8v/y
//L/8v/y//L/8v/y//L/8v/y//L/8v/y//T/8v/w//L/+P/9/wgAFQAgACwAQABbAHYA
jQChAK8AswCzAKsAkwBqADgADgDj/77/tP+7/8T/y//X/+H/6P/s//D/8v/y//D/8P/w
//D/8P/w//D/8P/w//D/8P/w//L/8//0//T/8v/y//L/8P/w//D/8P/w//D/8f/x//H/
7//v/+//7//x//H/8f/x/+//7//v/+//7//v/+//7//v//D/8P/v/+//7//v/+//8P/x
//L/8//x//H/8f/x/+//7//v/+//8f/y//L/8v/y//L/8v/z//P/8//z//P/8//z//T/
9f/1//b/9v/2//b/9//4//j/+P/5//n/+v/7//z//f/9//7//v8AAAEAAgADAAMABAAI
AAkACQAKAAoACgALAAwADwAPABAAEAAPABAAEAAQABIAEwATABQAFAAUABQAFAAUABQA
FAATABEAEAAPAA8ADgANAAwACwAKAAkABwAGAAcABgAFAAIAAAD///7//f/+//3//P/7
//n/+P/4//j/+P/2//X/9f/3//f/9//3//X/9f/1//X/9//3//f/9//1//X/9v/2//f/
9//3//f/9//3//f/9//2//b/9//3//n/+f/5//n/+P/4//j/+P/5//n/+v/6//z//P/9
//3/+//8//z//P/+//7/////////AAAAAAAAAAAAAAAAAAAAAAAAAAAAAAAAAAAAAAAA
AgADAAMAAgAAAAAAAAAAAAAAAAAAAP/////////////9//3//f/9//////////7/AAAA
AAAAAAD+//7//v/+//7//v/+//3//f/9//7//v8AAP////////3//P/8//3//f/+//7/
/f/9//3//f/9//3//f/9//3//f/9//3//f/7//v/+//6//r/+//7//v//P/9//3//f/7
//z//P/8//z//P/8//v/+//6//z//P/8//z//v/+//7//v/8//z//P/8//z//P/9//3/
/f/+/wAAAQAAAAEAAgADAAUABQAHAAgACAAHAAYABgAIAAgACAAIAAgACAAIAAcABAAE
AAUABQAHAAcABgAEAAEA////////AAABAAEAAQABAAEAAAD///7//f/7//v/+v/6//r/
+v/4//j/+P/3//f/+P/4//j/+v/6//r/+v/5//j/9//2//j/+P/4//j/+P/4//b/9P/0
//b//P8DAAwAFQAgACoAOgBRAGwAhQCbAKsAswCzAKsAlQBwAEIAGADx/8j/uP/B/8r/
z//b/+f/7P/w//L/9v/4//j/+P/4//j/9//2//X/9P/z//T/9f/2//T/9f/2//b/9v/2
//b/9P/0//T/9P/0//L/8//z//P/9f/1//X/9f/1//X/9f/1//X/9f/1//X/9f/1//X/
9f/1//b/9v/1//X/9f/1//X/8//z//P/8//1//X/9f/1//X/9f/1//X/8//0//T/9P/2
//b/9v/3//X/9f/1//X/9//3//j/+f/5//r/+v/6//j/+f/6//r//P/9//3//v/9//7/
/////wIAAgAEAAUABgAHAAcACAAIAAkACQAKAA4ADgAPABAAEQARABIAEgATABQAFAAU
ABQAFQAVABYAFAAUABQAFAAWABYAFgAVABUAFAATABMAEgARABAADwAOAA0ACwAKAAcA
BgAFAAIAAwADAAMAAwAAAP///v/9//3//P/8//z//v/8//v/+//5//n/+f/5//v/+//7
//v/+f/5//n/+f/7//v//P/8//v/+//7//v/+//7//v/+//8//z//f/9//v/+//7//v/
/v/+//7//v//////AAAAAP7//v//////AQACAAIAAgAAAAAAAQABAP//AAAAAAAAAQAC
AAMABAACAAIAAgACAAQABAAEAAQAAgADAAMAAgACAAIAAgACAAIAAgACAAEA////////
//8BAAEAAQABAAEAAQABAAAAAAAAAAAAAAD+//7//v/+/wAAAAAAAP//AQABAAIAAgAA
AP///////////v/+//////8AAAAA///9//3//f/9//7///8AAAEAAAD///7//f//////
///+//7///////////////7//f/+/wAAAQACAAEAAAD///3//f////7//v/+//7//v/8
//z//P/8//7//v/+//7//v/+///////9//7/AAABAAQABQAGAAcABwAHAAkACgAMAAsA
CgAKAAgACAAIAAgACAAIAAgABwAIAAgACQAJAAcABwAGAAQAAQD///////8AAAEAAQAB
AP/////+//3//f/9//z//f/6//r/+v/6//r/+v/6//n/+f/6//r/+v/6//r/+v/6//z/
/P/8//z/+//6//n/+P/4//j/+v/6//r/+v/+/wUAEAAbACYAMgBEAF0AeACNAKEAsQC3
ALcArwCZAHAAQAAUAOv/xP+4/8H/yP/P/9v/6f/u//T/+P/4//j/+v/6//r/+v/4//j/
+P/4//b/9v/2//b/9v/3//j/+P/4//j/+P/2//b/9v/2//b/9v/3//f/9//1//X/9f/1
//f/9//3//f/9//3//f/9//3//f/9//3//f/+P/4//f/9f/1//X/9f/3//f/9//3//X/
9f/1//X/9f/1//X/9f/3//j/+P/4//j/+P/4//n/+f/5//n/+f/3//f/+P/5//v//P/8
//z//v///wAAAAD+//////8AAAEAAgADAAMABgAGAAgACQAIAAkACQAKAAwADQANAA4A
DgAOAA8AEAATABMAFAAUABUAFgAWABYAFgAXABcAGAAYABgAGAAYABYAFgAWABUAFwAW
ABUAFQAUABMAEgARAA4ADQALAAoACwAKAAkABgAGAAUABAADAAAA///+//3/+//6//r/
+v/8//r/+f/5//n/+f/5//n/9//3//f/9//5//n/+f/5//f/9//4//j/+f/5//n/+f/5
//n/+f/5//j/+P/5//n/+f/5//n/+f/6//r/+v/6//v/+//8//z//v/+///////9//7/
/v/+/wAAAAABAAEA//8AAAAAAAAAAAAAAAAAAAIAAgACAAIAAAAAAAAAAAACAAMAAwAC
AAIAAgACAAIAAQAAAP///f////////////3//f/9//3//v///wAAAAD+//7//v/+//7/
/v/+//7/AAAAAAAA///9//3//v/+//7//f/9//3//f/8//z//f/9//7//v/9////////
/////f/9//3//f////////////////////7//P/9//3//f///////v/9//3//v/+//7/
AAAAAAAA/////////v/+//7//v/+/wAAAAAAAAAA/v/+//7//v/+//7//////wEAAgAE
AAUABgAHAAgACQAJAAkACwAMAAoACQAIAAgACQAKAAsADAAMAAwADAALAAgACAAJAAkA
CQAJAAgABgADAAEAAQABAAIAAwADAAMAAwADAAIAAQAAAP///f/9//7//v/+//7//P/8
//z/+//9//7//v/+//7//v/+//7//P/8//z//P/+//7//v/+//7//v/8//r//P/+/wAA
CQAWAB8AKgA4AEwAZQCCAJsAsQC9AMEAvwCzAJUAagA4AA4A4//E/77/yf/Q/9f/4//t
//L/9v/6//7//v/8//z//P/8//r/+v/6//r/+v/6//r/+v/4//n/+v/6//r/+v/6//j/
+P/4//j/+P/4//n/+f/5//n/+f/5//n/+f/5//n/+f/5//n/+f/5//v/+//7//v/+f/6
//r/+f/7//v/+//7//n/+f/5//n/+//7//v/+//7//v/+//7//n/+v/6//r/+v/6//r/
+//7//v/+//7//v/+//8//3//f/+//7//v/+////AAAAAAIAAwADAAQABAAEAAQAAwAG
AAYACAAJAAoACwALAAwADgAPAA8AEAASABIAEwAUABUAFQAWABYAGQAaABoAGgAaABsA
GwAcABoAGgAaABoAHAAcABwAGwAZABgAFwAXABgAFwAWABUAFAATABEAEAANAAwACwAI
AAoACQAIAAcABAADAAIAAQABAAAAAAAAAAAA/v/9//3/+//7//v/+//9//3//f/9//v/
+//7//v//f/9//7//v/9//3//f/9//3//f/9//3//v/+///////9//3//f/9//7//v/+
//7/AQABAAIAAgACAAIAAwADAAMABAAEAAQAAgACAAMAAwAFAAYABgAGAAYABgAGAAYA
BgAGAAYABgAIAAgACAAIAAYABwAHAAYABgAGAAYABgAGAAYABgAFAAUABQAFAAUABQAF
AAUABQAFAAUABQAEAAQABAAEAAQABAAEAAQABAAEAAQABAADAAUABQAGAAYABQADAAIA
AQADAAIAAgADAAEAAgACAAEAAQABAAEAAQADAAMAAwADAAIAAQAAAP//AQABAAEAAAD+
///////////////+//3///8AAAAAAAD+//7//v/9//3//f/9//3//P/6//n/+//8//r/
+v/6//r/+v/6//r/+v/4//j/+P/4//j/+P/5//n/+f/6//z//f/9//3//f/9//////8B
AAIAAQD///3//P/+//7//v/+//z//P/8//v/+P/4//n/+f/3//f/9v/0//H/7//v/+//
8v/z//P/8//z//P/8v/x/+3/6//o/+f/5//o/+n/6v/q/+r/6v/p/+v/7P/s/+z/6f/o
/+f/5v/o/+j/6P/o/+n/6v/r/+z/6v/m/+T/5P/m/+j/7P/x//b///8QACAALABDAGAA
eQCNAJsAoQChAJkAgQBYACwABADZ/7L/qP+v/7b/v//L/9P/2P/e/+b/5v/m/+b/5v/m
/+b/5v/m/+b/5v/k/+T/5P/k/+L/4//k/+T/5f/m/+f/5v/k/+T/5P/k/+b/5//n/+f/
5v/l/+T/4//j/+P/4//j/+X/5f/l/+X/5f/l/+X/5f/l/+b/5v/l/+f/5//n/+f/5f/l
/+X/5f/n/+f/5//n/+f/5//n/+f/5//o/+j/6P/o/+j/6P/p/+n/6f/p/+n/6f/p/+r/
6//r/+z/7P/s/+z/7f/u/+7/8P/x//H/8v/x//L/8//z//b/9v/4//n/+P/5//n/+v/8
//3//f/+/wEAAgAEAAYABQAFAAYABgAJAAoACgAKAAgACQAJAAoACgAKAAoACgAKAAoA
CgAJAAkACAAHAAcACAAHAAYABQAEAAMAAQAAAP///v/9//r//P/7//r/+f/2//X/9P/z
//X/9P/0//T/9P/y//H/8f/w/+//7v/t/+//7//v/+//7f/t/+3/7f/t/+3/7v/u/+//
7//v/+//7//v/+//7//y//L/8//z//H/8f/x//H/9P/0//T/9P/1//X/9v/2//T/9P/1
//X/9//4//j/+P/3//b/9v/1//f/+P/4//j/+v/6//r/+v/6//r/+v/6//r/+v/6//r/
+P/5//n/+P/6//r/+v/6//r/+v/6//n/+f/5//n/+f/5//n/+f/5//f/9//3//b/9//4
//n/+v/4//j/+P/4//j/+P/4//f/9//3//j/+P/4//f/9//3//j/+P/5//v/+//8//z/
+//5//n/+f/5//n/+f/5//n/+f/5//n/+f/7//v/+//6//j/+f/5//n/9//3//b/9f/2
//j/+f/6//j/+P/4//f/+P/5//r/+//6//r/+f/5//n/+f/7//v/+v/4//j/+P/4//r/
+v/6//r//P/8//z//P/6//r/+//7//n/+v/8//3//v///wAAAQADAAMABQAGAAYABQAE
AAQAAgACAAIAAgACAAIAAgABAAIAAgADAAMAAQABAAAA/v/9//v/+//7//z//f/9//3/
+//7//r/+f/6//n/9//3//b/9v/2//b/+P/4//j/9//1//b/9v/2//b/9v/2//b/9v/2
//b/9v/2//b/9v/2//b/9v/4//b/9P/2//z/AwAOABsAJgA0AEgAYQB6AI8AoQCvALMA
swCnAIsAXgAwAAYA2f+6/7b/wf/I/9P/4f/p/+7/8v/2//T/9P/2//b/9v/2//b/9v/2
//b/9P/0//T/9P/0//X/9v/2//T/9P/0//L/9P/0//T/9P/2//f/9//3//X/9f/1//X/
9//3//f/9//1//X/9f/1//X/9f/1//X/9//4//j/9//1//X/9f/1//f/9//3//f/9f/1
//X/9f/1//X/9f/1//f/+P/4//j/9v/2//b/9//5//n/+f/5//f/9//4//n/+//8//z/
/P/8//3//v/+//z//f/9//7/AQACAAMAAwACAAIABAAFAAgACQAJAAoADAANAA0ADgAQ
ABAAEQASABUAFQAWABYAFgAWABUAFAAVABcAGAAaABgAGAAYABgAFgAWABYAFQAWABYA
FgAXABQAEwASABEAEAAPAA0ADAANAAwACwAIAAYABQAEAAMAAgABAAAA///9//z//P/8
//7//P/7//v//f/9//3//f/7//v/+//7//3//f/9//3/+//7//z//P/9//3//f/9//3/
/f/9//3//P/8//3//f///////////wAAAAAAAAAAAQABAAIAAgAEAAQABQAFAAMABAAE
AAQABAAEAAUABQAFAAYABgAGAAgACAAIAAgABgAGAAYABgAGAAYABgAGAAgACQAJAAgA
BgAGAAYABgAGAAYABgAFAAUABQAFAAUAAwADAAMAAwAFAAUABQAEAAQABAAEAAQABAAE
AAQABAAEAAQABAADAAMAAwAEAAQABgAFAAUABQAFAAQABAAFAAUABgAGAAUABQAFAAUA
BQADAAMAAwADAAUABQAFAAUABAADAAIAAAABAAMABAAFAAMAAwACAAEAAQACAAIAAgAE
AAQABAADAAMAAwADAAMABAAEAAMAAwAFAAMAAgACAAIAAgACAAIAAgACAAIAAgACAAIA
AgACAAIAAwADAAUABgAIAAkACAAJAAoACwANAA0ADwAQAA4ADQAMAAwADgAOAA4ADgAQ
ABAAEAAPAAwADAANAA0ADQANAAwACgAFAAMAAwADAAYABwAHAAcABwAHAAYABQACAAEA
/////wAAAAAAAAAA/v/+//7//f/9//7//v/+/wAAAAAAAAAAAAAAAAAAAAACAAIAAgAC
AAIAAAAAAP7//v/+/wQADwAaACMALgA6AEwAZwCEAJ0AsQC9AMUAwwC3AJsAbgA+ABQA
6f/I/8D/y//S/9n/5//v//T/+P/8//7//v/+//7//v/+//z//P/8//z/+//8//3//v/8
//3//v/+/wAAAAAAAP7//P/8//z//P/8//3//f/9//3//f/9//3/+//7//v/+//9//3/
/f/9//3//f/9//3//f/+//7//f////////////3//f/9//3/////////////////////
//3//v/+//7/AAAAAAAAAQABAAEAAQABAP////8AAAEAAQACAAIAAgACAAMABAAEAAYA
BwAHAAgABwAIAAkACQAKAAoADAANABAAEQARABIAEgATABMAFAAYABgAGQAaABkAGQAa
ABoAHQAeAB4AHgAeAB8AHwAgAB4AHgAeAB4AIAAgACAAHwAdABwAGwAbABwAGwAaABkA
GAAXABUAFAARABAADwAMAA4ADQAMAAsACAAHAAYABQAFAAQABAAEAAQAAgABAAEA////
//////8BAAEAAQABAAEAAQABAAEAAQABAAIAAgABAAEAAQABAP//////////AgACAAMA
AwABAAEAAQABAAQABAAEAAQABQAFAAYABgAEAAQABQAFAAUABgAGAAYABgAGAAcABwAF
AAYABgAGAAgACAAIAAgACAAIAAgACAAIAAgACAAIAAYABwAHAAYABgAGAAYABgAIAAgA
CAAHAAUABQAFAAUABwAHAAcABwAGAAUABAACAAQABAAEAAQABgAGAAYABgAFAAQAAwAB
AAMAAwAEAAQABAADAAMAAwADAAIAAgADAAMABAAEAAMAAwADAAMAAwADAAMAAwADAAEA
AQABAAEAAwADAAMAAgACAAMAAwADAAMAAwACAAEAAwAEAAQABAAEAAQABAADAAMAAwAD
AAMAAgACAAEAAQABAAIAAgACAAIAAgACAAIAAgACAAIAAgACAAIABAAEAAUABQADAAQA
BgAHAAoACwAMAA0ACwALAA0ADgAOAA0ADAAMAA4ADgAOAA4ADQAMAAsACQAIAAgACQAJ
AAsACwAKAAgAAwABAAEAAQAEAAUABQAFAAUABQAEAAMAAgABAP/////+//7//v/+//7/
/v/+//3//f/+//7//v/+//7//v/+//7//v/+//7//v/+//7//v/8//z/+v/6//r//P8C
AAkAFAAdACgAMgBEAF0AeACRAKUArwC1ALUAqQCRAGoAPgAWAOv/xv++/8f/zv/T/9//
6//y//b/+v/8//z/+v/6//r/+v/6//r/+v/6//r/+v/6//r/+P/5//r/+v/8//z//P/6
//r/+v/6//r/+v/7//v/+//7//v/+//7//n/+f/5//n/+//7//v/+//7//v/+//7//3/
/v/+//3/+//7//v/+//5//n/+f/5//v/+//7//v/+//7//v/+//7//z//P/8//z//P/8
//3/+//7//v/+//8//3///8BAP7//v/9//z//v///wAAAAAAAAEAAQACAAMABAAFAAUA
CAAIAAoACwALAAsACgAKAA4ADwAPABAAEgASABMAFAATABMAFAAUABcAGAAYABgAFgAX
ABcAGAAaABoAGgAaABwAHAAcABsAGQAYABcAFwAYABcAFgAVABIAEQAPAA4ADQAMAAsA
CAAKAAkACAAHAAQAAwACAAEAAwACAAIAAgACAAAA/////////////////f/9//3//f/9
//3//f/9//////8AAAAA///////////9//3//f/9/wAAAAABAAEAAQABAAEAAQAEAAQA
BAAEAAMAAwAEAAQABAAEAAUABQAFAAYABgAGAAYABgAHAAcACQAKAAoACgAIAAgACAAI
AAgACAAIAAgABgAGAAYABgAGAAcABwAGAAgACAAIAAgACAAIAAgABwAFAAUABQAFAAcA
BwAHAAcABQAFAAUABAAGAAYABgAGAAQABAAEAAQABgAGAAYABQAFAAUABgAGAAYABQAF
AAUABwAGAAYABwAFAAYABgAFAAUABQAFAAUABQAFAAUABQAFAAUABQAFAAUABQAFAAQA
BAAFAAUABQAFAAUABAADAAUABgAGAAYABgAGAAYABQAFAAUABQAFAAYABgAFAAUABwAH
AAUABwAIAAcABgAFAAQABAAEAAQABAAGAAYABgAGAAQABAAFAAUABgAIAAsADQAOAA8A
EAARAA8ADwARABIAFAATABIAEgASABIAEgASABAAEAAQAA8AEAAQABEAEQARABEAEAAO
AAsACQAJAAkACgALAAsACwALAAsACgAJAAgABwAFAAUABAAEAAQABAAEAAQABAADAAEA
AgACAAIABAAEAAQABAAEAAQABAAEAAQABAAEAAQABAAEAAIAAAAAAAAABAANABoAJQAy
AEAATgBnAIAAmQCvAL0AxQDDALkAnwB0AEQAGADv/87/xP/N/9T/3f/n//H/9v/8//7/
AAACAAAAAAAAAAAAAgACAAIAAgAAAAAAAAAAAAAAAQACAAIAAgACAAIAAAACAAIAAgAC
AAEAAQAAAP//AQABAAEAAQABAAEAAQABAAEAAQABAAEAAQABAAEAAQABAAIAAgABAAEA
AQABAAEAAQABAAEAAQD//////////wAAAQACAAMAAQACAAIAAgAAAAAAAAABAAMAAwAD
AAMAAwADAAQABQADAAQABAAEAAQABQAGAAYABgAHAAcACAALAAwADQANAA0ADAANAA0A
EAARABEAEgASABMAEwAUABYAFgAXABgAGwAbABwAHAAbABwAHAAcAB4AHwAfACAAHgAe
AB4AHgAeAB4AHgAdAB0AHAAbABsAGgAZABgAFwAYABcAFQAUABMAEgARAA4ADgANAAwA
CwAKAAkACAAHAAUABAAEAAQABgAEAAMAAwABAAEAAQABAAEAAQABAAEA////////////
////AAAAAAAAAQACAAMAAQABAAEAAQAAAAAAAQABAAMAAwADAAMABAAEAAQABAAFAAUA
BgAGAAYABgAHAAcABwAIAAgACAAIAAgACQAJAAcACAAIAAgACgAKAAoACgAIAAgACAAI
AAoACgAKAAoACgALAAsACgAIAAgACAAIAAoACgAKAAkABwAHAAcABwAHAAcABwAHAAcA
BwAHAAYABAAEAAQABAAGAAYABgAGAAYABgAGAAUAAwADAAQABAAGAAUABQAFAAMAAgAC
AAMABQAGAAYABQADAAMAAwADAAMAAwADAAMABQAFAAUABQADAAMAAwACAAQABQAFAAUA
AwADAAIAAQABAAIAAgACAAQABAAEAAMAAQABAAEAAQAEAAQAAwADAAEAAQABAAEAAQAD
AAMABAAEAAQABAAEAAIAAgACAAIABAAEAAQABAAEAAQABQAFAAUABgAIAAkACgALAAwA
DQALAAsADQAOAA4ADQAMAAwADAAMAAwADAAMAAwADAALAAwADAANAA0ACwALAAoACAAH
AAUABQAFAAYABwAHAAcABwAHAAYABQAEAAMAAQABAP///v/9//z//f/+/////////wAA
AAAAAP7//v/+//7//v/+//7//v8AAAAAAAAAAAAAAAD+//7//v8AAAYAEQAcACkANABC
AFoAdQCOAKMAswC9AMEAvQCtAIkAWgAsAAIA1//A/8T/zf/U/9//7f/1//r/+v/+/wAA
AAD+//7//v/+//7//v/+//7//P/8//z//P/+////AAAAAAAAAAAAAP7//P/8//z//P/+
//////////3//f/9//3///////////////////////3//f/9//3///8AAAAA///9//3/
/f/9/////////////f/9//3//f/9//3//f/9////AAAAAAAA/v/+//7///8BAAEAAQAB
AP////8AAAEAAQACAAIAAgAEAAUABgAGAAQABQAFAAYACQAKAAsACwAKAAoADAANAAwA
DQANAA4AEgATABMAFAAUABQAFQAWABgAGQAbABwAGwAcABwAHAAcAB0AHQAeACAAIAAg
ACAAHgAeAB4AHQAfAB4AHQAdABwAGwAaABkAGAAXABUAFAAVABQAEwAQAA8ADQALAAkA
CgAJAAgABwAHAAYABgAGAAYABAADAAMAAwADAAMAAwADAAMAAwADAAUABQAFAAUAAwAD
AAQABAADAAMAAwADAAUABQAFAAUABAAEAAUABQAHAAcABwAHAAYABgAGAAYABwAHAAgA
CAAKAAoACwALAAkACgAKAAoADAAMAA0ADQALAAwADAAMAA4ADgAOAA4AEAAQABAAEAAO
AA4ADgAOAAwADQANAAwADgAOAA4ADgAOAA4ADgANAA0ADQANAA0ACwALAAsACwALAAsA
CwAKAAoACgAKAAoACgAKAAoACgAMAAwADAALAAsACwAMAAwADgANAA0ADQALAAoACgAL
AAsADAAMAAsACwALAAsACwAJAAkACQAJAAoACwAMAA0ACwALAAsACgAKAAsACwALAA0A
DQAMAA==
         </WaveFormData>
      </LeadData>
   </Waveform>
</RestingECG>
