# Supplementary material for: Detection of Left Atrial Enlargement Using a Convolutional Neural Network-Enabled Electrocardiogram
Source: Front Cardiovasc Med. 2020 Dec 17;7:609976. doi: 10.3389/fcvm.2020.609976 (PMC7773668; doi:10.3389/fcvm.2020.609976)
Supplement: Supplementary file 3 [file Data_Sheet_3.ZIP › normal2/1802017544_5458_00000002.XML]

<?xml version="1.0" encoding="Windows-1252"?>
<!DOCTYPE RestingECG SYSTEM "restecg.dtd">
<RestingECG>
   <PatientDemographics>
      <PatientID>1802017544</PatientID>
      <PatientAge>75</PatientAge>
      <AgeUnits>Years</AgeUnits>
      <Gender>Male</Gender>
      <PatientLastName>huangshixu</PatientLastName>
   </PatientDemographics>
   <TestDemographics>
      <DataType>Resting</DataType>
      <Site>1</Site>
      <AcquisitionDevice>MAC55</AcquisitionDevice>
      <Status>Unconfirmed</Status>
      <Priority>Normal</Priority>
      <AcquisitionTime>09:14:01</AcquisitionTime>
      <AcquisitionDate>03-28-2017</AcquisitionDate>
      <CartNumber>1</CartNumber>
      <AcquisitionSoftwareVersion>009C</AcquisitionSoftwareVersion>
      <XMLSourceVersion>MAC5000 v1.0</XMLSourceVersion>
   </TestDemographics>
   <RestingECGMeasurements>
      <VentricularRate>68</VentricularRate>
      <AtrialRate>68</AtrialRate>
      <PRInterval>178</PRInterval>
      <QRSDuration>94</QRSDuration>
      <QTInterval>394</QTInterval>
      <QTCorrected>418</QTCorrected>
      <PAxis>71</PAxis>
      <RAxis>-59</RAxis>
      <TAxis>50</TAxis>
      <QRSCount>11</QRSCount>
      <QOnset>213</QOnset>
      <QOffset>260</QOffset>
      <POnset>124</POnset>
      <POffset>171</POffset>
      <TOffset>410</TOffset>
      <ECGSampleBase>500</ECGSampleBase>
      <ECGSampleExponent>0</ECGSampleExponent>
   </RestingECGMeasurements>
   <Diagnosis>
      <Modality>Resting</Modality>
         <StatementCount>3</StatementCount>
         <LabelText>12SL ��ϳ���</LabelText>
      <DiagnosisStatement>
         <StmtFlag>ENDSLINE</StmtFlag>
         <StmtText>�������</StmtText>
      </DiagnosisStatement>
      <DiagnosisStatement>
         <StmtFlag>ENDSLINE</StmtFlag>
         <StmtText>������ƫ</StmtText>
      </DiagnosisStatement>
      <DiagnosisStatement>
         <StmtFlag>ENDSLINE</StmtFlag>
         <StmtText>�쳣 ECG</StmtText>
      </DiagnosisStatement>
   </Diagnosis>
   <Waveform>
      <WaveformType>Rhythm</WaveformType>
      <WaveformStartTime>0</WaveformStartTime>
      <NumberofLeads>8</NumberofLeads>
      <SampleType>CONTINUOUS_SAMPLES</SampleType>
      <SampleBase>500</SampleBase>
      <SampleExponent>0</SampleExponent>
      <HighPassFilter>16</HighPassFilter>
      <LowPassFilter>150</LowPassFilter>
      <ACFilter>NONE</ACFilter>
      <LeadData>
         <LeadByteCountTotal>10000</LeadByteCountTotal>
         <LeadTimeOffset>0</LeadTimeOffset>
         <LeadSampleCountTotal>5000</LeadSampleCountTotal>
         <LeadAmplitudeUnitsPerBit>4.88</LeadAmplitudeUnitsPerBit>
         <LeadAmplitudeUnits>��V</LeadAmplitudeUnits>
         <LeadHighLimit>2147483647</LeadHighLimit>
         <LeadLowLimit>268435456</LeadLowLimit>
         <LeadID>I</LeadID>
         <LeadOffsetFirstSample>0</LeadOffsetFirstSample>
         <FirstSampleBaseline>0</FirstSampleBaseline>
         <LeadSampleSize>2</LeadSampleSize>
         <LeadOff>FALSE</LeadOff>
         <BaselineSway>FALSE</BaselineSway>
         <ExcessiveACNoise>FALSE</ExcessiveACNoise>
         <MuscleNoise>FALSE</MuscleNoise>
         <LeadDataCRC32>3662860577</LeadDataCRC32>
         <WaveFormData>
EAAQABAAEAAQABAAEAAQABMAFAAVABYAGAAYABgAGAAYABgAGAAYABoAGgAaABoAGAAY
ABgAGAAaABoAGgAaABkAGAAXABYAFAAUABQAFAATABIAEQAQAA0ADAALAAoACAAIAAgA
CAAFAAQAAwACAAEAAAD///7/AAAAAAAAAAD///7//f/8//7//v/+//7//P/8//z//P/8
//z//P/8//z//P/8//z/+v/6//r/+v/7//z//f/+//z//P/8//z//P/8//z//P/+//7/
/v/+//3//P/7//r/+//8//3//v/8//z//P/8//r/+v/6//r//P/8//z//P/8//z//P/8
//7//v/+//7//P/8//z//P/8//z//P/8//7//v/+//7//P/8//z//P/+//7//v/+//z/
/P/8//z//P/8//z//P/+//7//v/+//z//P/8//z//v/+//7//v/8//z//P/8//z//P/8
//z//v/+//7//v/9//z/+//6//v//P/9//7//P/8//z//P/8//z//P/8//7//v/+//7/
/f/8//v/+v/7//z//f/+//3//P/7//r//P/8//z//P/8//z//P/8//r/+v/6//r/+//8
//3//v/8//z//P/8//z//P/8//z//v/+//7//v/9//z/+//6//v//P/9//7//v/+//7/
/v/+//7//v/+/wAAAAAAAAEAAQACAAMABAAGAAYABwAHAAUABgAGAAcACAAIAAgACAAK
AAoACQAIAAUAAQD+//z/+//7//z//f/7//v/+//7//v/+//7//r//P/8//v/+//7//r/
+f/4//n/+f/6//v/+f/5//r/+v/4//n/+f/5//r/+v/6//r/+P/5//n/+f/7//v/+//7
//v/+f/3//f/9v/2//b/+P/6//3/AQAGAAoADwAaACUAMgA4ADsAPQA9ADAAIQAWAA4A
BgD9//n/9//z//H/8f/y//T/9P/y//T/+P/7//3//f/9//z//P/9//7//v///wEA////
//3//v////////////////8BAAEA//8BAAEAAQACAAIAAgAAAAIAAgD+/wAAAAAAAAMA
BAAEAAMAAwADAAMAAwABAAEAAgADAAUABQAEAAQAAgACAAMAAwAFAAUABQAFAAUABAAE
AAUABAAEAAYABgAHAAgACQAKAAgACQAKAAoACwANAA4ADgAOAA4ADgARABAAEAAQABAA
EwAUABQAFAAUABUAFgAXABoAGgAaABoAGQAZABkAGQAZABkAGgAaABwAHAAcABsAGQAZ
ABkAGQAaABkAFwAXABcAFQAUABMAEQAPAA8ADQAPAA4ADAAKAAkABgAFAAMABAAEAAMA
AwACAAEAAAAAAP3//f/9//3//f/9//3//P/5//n/+f/6//z//P/7//v//P/8//z//P/5
//n/+f/5//v//P/8//r/+P/4//n/+f/7//v/+//7//n/+f/5//n/+f/5//n/+f/6//r/
+v/5//f/9//3//f/+v/6//r/+v/4//f/9//3//f/+P/5//n/+P/5//r/+//4//j/+P/5
//r/+v/6//n/+f/4//j/+f/3//f/9//3//n/+f/5//f/9f/1//b/9//3//f/9//3//f/
9f/1//b/9f/1//X/9f/3//b/9v/1//P/8//1//X/9//3//b/9v/3//f/9v/2//T/9f/2
//b/+P/4//j/+P/1//T/9P/1//b/9v/2//b/9f/2//b/9//1//X/9f/0//T/9f/1//X/
8v/y//P/9P/1//X/9f/1//f/9f/1//X/9f/1//X/9P/2//b/9v/0//T/9P/0//T/9f/2
//b/9v/2//b/9v/2//b/9v/1//T/9v/2//b/9v/1//b/9f/z//X/9v/2//f/9//2//T/
9P/0//T/9v/2//f/+f/6//v//P/8//z//f/9//3//v/+////AAD+//7//v/+/wAA///+
//z/9//1//T/8v/x//H/8f/x//P/8//z//P/8v/x/+//7v/v/+//8P/y//D/8P/w//D/
7//v/+//7f/v//D/8P/w/+//7//v/+7/8P/w//D/8P/x//H/8f/x/+//7//v/+3/8//z
//H/8P/u/+z/7P/u//H/9f/6/wIACQAQABsAJAAsADEANwA3ACwAHwASAAgAAAD3/+//
6//r/+n/7f/u/+z/6v/q/+j/6P/t//H/8//1//b/9v/1//b/9v/1//X/9//3//f/+P/5
//n/9//3//f/9//5//n/9//5//n/+f/6//r/+P/2//j/+P/3//r/+//8//z//P/7//n/
+v/7//z//f/7//v//P/9//3//f/8//z//v/+/////////////////wEAAAAAAAEAAAAA
AAIAAgACAAIAAgACAAMABQAHAAgACAAJAAkACAAJAAoACwAPAA4ADgAOAA4ADwAQABAA
EAARABMAFQAXABcAFgAVABQAFgAXABgAGQAXABcAGAAYABYAFgAWABUAFgAXABgAGQAW
ABUAEwATABMAEQAQAA8ADwANAA0ACwAJAAgABgAEAAQAAgACAAEA/v/+//3//f/+//3/
/P/8//v/+//7//v/+f/5//n/+P/4//n/+v/8//v/+v/4//f/+v/6//r/+v/5//n/+f/5
//n/+v/6//j/+v/6//v/+//6//n/+P/3//n/+f/5//n/+f/5//n/+f/6//r/+v/5//n/
+f/5//n/+P/4//j/+P/5//n/+v/7//n/+v/7//v/+f/5//n/+f/5//r/+//9//v/+v/5
//f/+f/4//j/+f/5//n/+f/5//n/+f/5//f/+f/5//r/+//6//n/+P/3//j/9//4//r/
+v/5//j/9//5//j/+P/3//n/+f/7//v/+P/3//X/9P/2//f/9//4//b/9//4//j/9v/2
//b/9v/2//b/9//5//n/+P/3//b/9f/2//b/9//2//f/+P/4//f/9//2//X/9f/2//j/
+v/6//n/+P/3//j/9//4//n/+f/5//n/+P/2//b/9v/0//X/9v/3//j/+P/4//f/9v/4
//j/+P/4//n/+v/6//r/+P/6//z//P/8//z//P/8//v/+v/6//v//v///wAAAAD+////
/////wIAAgADAAQABAAEAAQABAACAAEAAAD+//3/+//6//j/9f/1//X/9f/1//X/9f/1
//b/9//3//j/9v/1//X/9v/0//T/9P/0//X/9f/1//P/8//0//T/9P/1//X/9f/0//L/
8v/y//L/9f/1//X/9f/1//X/9f/z//H/8//z//T/9P/0//T/9v/5//n//v8GAAsAFAAf
ACgALgAzADcAMwAoAB0AFAAMAAQA/f/3//H/7//v/+v/6v/s/+7/7P/u//D/8//z//P/
9f/2//b/9//4//r/+f/5//n/9//3//j/+f/5//n/+f/5//n/+f/5//f/+f/5//n/+v/6
//r/+P/6//r/+P/6//r/+v/7//z//P/7//n/+f/5//n/+v/7//3////9//3//P/8//z/
/P/9//3///////////////7//v///wAAAAACAAIAAgACAAIAAgACAAMABAAEAAcACQAK
AAoACAAIAAgACwALAAwADQAOAA8AEAAQABAAEAARABIAEwAWABYAFgAWABUAFQAVABUA
FwAXABgAGAAWABYAFgAVABUAFQAVABUAFgAVABMAEwARAA8ADgANAA0ACwALAAkABwAG
AAQAAgACAAAAAAD/////AAAAAAEA/v/9//z//P/9//3//f/9//v/+//7//r/+//7//v/
/P/8//z/+//7//r/+v/6//r/+//7//v/+//7//z//P/6//r/+v/7//v/+//7//v/+//5
//n/+f/5//v/+//7//v/+v/6//r/+f/7//v/+//7//z//P/8//z/+v/5//n/+f/7//z/
/f/9//v/+//7//v/+v/6//r/+//+//7//v/9//v/+v/6//v//f/9//3//f/9//3//f/7
//n/+f/6//v//f/9//3//f/7//n/+f/6//3//f/9//3//f/8//z/+//5//n/+//7//3/
/f/8//z/+f/5//j/+P/6//v//P/8//r/+v/6//r/+//6//r/+//6//r/+v/6//r/+v/5
//n/+v/7//z//P/7//v/+v/5//r/+v/7//z//f/9//3//f/7//n/+f/5//r/+//8//z/
/P/8//z/+v/6//r/+v/6//3//v/+//7//f/8//v/+v/9//7//v/+//z//P/8//z//P/8
//7//v/+//7//v/+//z//P/9////AgADAAQABAAEAAUABQAFAAQABAAFAAYACAAIAAgA
CAAIAAcABgAEAAEA///+//z/+//7//v/+//7//v/+//7//v/+//6//r/+P/3//f/+P/6
//r/+v/6//n/+f/5//f/9//4//j/+P/7//v/+//6//j/+P/4//j/+//7//v/+//5//n/
+f/3//X/9//3//j/+P/4//j//P/9////BgAMABEAHAAnADAANAA5ADsANQAmABsAFAAO
AAQA/f/3//P/8f/v//H/9P/2//b/9P/2//b/+f/7//n/9//6//r/+//+/wAA///9//3/
+//7//z//f/9/////////////v/9//r/+//9//3//v/+//z/+v/8//z//P/+//7//v//
/wAAAAD///3//f/9//3//////wAAAQABAAEAAAAAAAAAAAABAAEAAwADAAMAAwABAAAA
AAABAAMABAAHAAgABwAGAAUABAAEAAUABgAGAAkACwAMAAwADAAMAAwADwAPABAAEQAS
ABMAFAAUABQAFAAVABYAFwAaABoAGgAaABkAGQAZABkAGwAbABwAHAAaABoAGgAZABkA
GQAZABkAGgAZABcAFwAVABMAEgARABEADwAPAA0ACwAKAAgABgAGAAQABAADAAMABAAE
AAUAAwABAP///v////////////3//f/9//z/+//7//v//P/+//7//f/9//z//P/8//z/
/f/9//3//f/7//z//P/6//r/+v/7//v/+//7//v/+//5//n/+f/5//r/+//8//3//P/8
//z/+//7//v/+//7//z//P/8//z/+v/5//n/+f/7//z//f/9//3//f/9//3/+v/6//r/
+//8//z//P/7//v/+v/6//v//f/9//3//f/7//v/+//5//n/+f/6//v//f/9//3//f/7
//n/+f/6//3//f/9//3/+//6//r/+f/5//n/+//7//3//f/8//z/+f/5//j/+P/6//v/
/P/8//r/+v/6//r/+f/4//j/+f/8//z//P/8//j/+P/3//f/+v/7//z//P/5//n/+P/3
//j/+P/5//r/+//7//v/+//5//f/9//3//r/+//8//z/+v/6//r/+P/4//j/+P/4//n/
+v/6//r/+v/6//r/+v/7//z//P/8//z//P/8//z/+v/8//z//P/8//z//P/6//r/+//9
/wAAAQACAAIAAgADAAMAAwAEAAQABQAGAAgACAAIAAgABgAFAAQAAgD9//v/+v/4//n/
+f/5//n/9//3//f/9//4//n/+f/6//j/9//3//j/+P/4//j/+P/3//f/9//1//P/9P/0
//T/9v/3//j/+P/2//b/9v/2//f/9//3//f/9//3//f/9f/z//X/9f/0//L/9P/2//b/
+f/9/wIABgAPABoAIwAuADYAOQA7ADUAJgAZABAACAAAAPn/9f/v/+v/6//r/+z/8P/y
//D/8P/0//X/9//3//X/9v/4//n//P/+//3/+f/7//v/+v/6//r/+f/7//v/+//7//n/
+f/3//n/+//7//z//P/8//r//P/8//j/+v/6//r//f/+//7//f/7//v/+//7//3//f/+
//////////7//v/8//z//f/9/wEAAQABAAEA///+//7///8CAAIABAAEAAQABAAEAAQA
BAAFAAYABgAHAAkACgAKAAgACAAIAAsADQAOAA8AEAARABIAEgASABAAEQASABMAFAAU
ABQAFAAVABUAFQAVABUAFQAWABYAFgAWABYAFQATABMAEwATABMAEwASABMAEgAPAA0A
CwALAAkACQAHAAcABgAEAAIAAAD+//7//f/8//z/+//7//j/9//2//b/9//3//f/9//1
//X/9f/0//P/8//z//T/9P/0//P/8//y//L/8v/y//L/8//0//X/8//0//T/8v/w//D/
8f/x//P/8//z//P/8//z//P/8//z//P/8//z//T/9P/0//P/8f/x//H/8f/0//T/9P/0
//T/8//z//P/8//0//X/9f/x//H/8f/x//D/8P/w//H/8v/y//L/8f/x//D/8P/x//H/
8f/x//H/8f/x//H/7//v/+//8P/x//P/8//z//P/8f/v/+//8P/x//H/8f/x//H/8P/w
/+//7f/t/+//7//v/+//7v/u/+//7//u/+7/7v/v//D/8P/w//D/8P/w/+3/7P/s/+3/
8P/w//D/8P/u/+7/7f/t/+7/7//w//D/7//v/+7/7f/s/+z/7f/u//H/8f/x//H/7//t
/+3/7f/s/+3/7v/u/+7/7v/u/+z/7P/s/+z/7P/v//D/8P/w/+7/7v/u/+7/7//w//D/
8P/y//D/8P/w//D/7v/u/+//8f/0//X/9v/2//T/9f/1//X/+P/4//n/+v/4//j/+P/4
//j/9//2//T/8f/v/+7/7P/q/+n/6P/n/+j/6f/q/+v/6f/p/+j/6P/o/+f/5//o/+j/
6P/o/+j/5f/l/+X/4//l/+b/5v/m/+f/5//n/+b/5v/m/+b/5v/n/+f/5//n/+b/5f/k
/+H/5f/n/+f/5v/k/+L/4v/k/+n/7f/w//b///8KABMAHAAgACUAKwArACAAEwAIAAAA
9v/t/+X/3//d/93/3//g/+D/4P/e/9z/3v/j/+X/5//p/+z/6v/p/+r/7P/r/+n/6//r
/+v/7P/t/+3/6//r/+v/6//r/+v/6f/r/+3/7f/u/+7/7P/q/+z/7P/s/+7/7v/u/+3/
7v/u/+3/7f/t/+3/7f/v/+//8P/x/+//7//u/+7/7//w//L/8//0//P/8v/x//P/8v/y
//P/9P/0//b/9v/2//b/9v/2//j/+f/6//r/+v/7//v/+v/8//z//P///wEAAgADAAQA
AwAEAAQABAAGAAcACAAJAAoACgAKAAoACQAJAAkACQAKAAsADQAOAA4ADgAOAA0ADwAP
AA8ADwAMAAsACQAJAAkABwAGAAUABAADAAQAAwACAAAA/f/6//v/+v/7//v/+P/4//f/
9//0//P/8v/y//P/8//z//P/8f/x//H/8P/w//H/8v/0//L/8v/x//H/8v/y//L/8v/z
//P/8//z//H/8v/y//D/8f/y//T/9f/1//X/9f/1//X/9f/1//X/9//3//f/9//2//b/
9v/1//f/9//3//f/9v/2//b/9v/4//f/9//3//f/+P/5//n/9//3//f/9//3//j/+f/7
//r/+v/6//n/+f/4//j/+f/7//v/+//7//n/+f/5//f/+P/5//v//f/8//v/+v/5//v/
+f/5//r/+//7//v/+//5//j/+P/3//n/+f/7//v/+f/5//j/+P/5//n/+P/4//j/+f/6
//r/+P/4//j/+P/4//j/+f/7//v/+v/5//j/+P/4//f/9//6//v//P/8//n/+f/4//f/
9//4//r//P/8//v/+v/5//v/+f/5//n//P/9//7//v/9//z/+//4//n/+v/7//z//P/8
//v/+v/8//z//P/8////AAD+//z//P/8//z//v/+////AQAAAAEAAgACAAAAAQABAAEA
AwAEAAYACAAHAAYABQAEAAYABQAEAAIA///9//z/+v/7//v/+//7//v/+//7//v/+f/5
//j/+P/6//n/+f/6//r/+v/6//r/9//3//f/9f/2//j/+f/6//r/+f/4//b/9//4//n/
+v/5//n/+f/5//f/9//3//X/+f/5//n/9v/2//T/9P/4////AwAIABAAGQAiACsAMAAy
ADUANwAxACQAGwAUAAoAAAD7//X/8//z//P/9f/2//T/8v/y//T/9v/3//n/+//7//z/
/v/9/wAA/v/7//v//f//////AAABAAEAAAD///7//f///////f////////8AAAAA/v/8
//7//v/9/wAAAQACAAIAAgABAP//AQABAAEAAQABAAEAAgADAAEAAQAAAAAAAQACAAQA
BQAEAAMAAgABAAIAAgADAAUABgAGAAgACAAGAAYABgAGAAcACQALAAwADAANAA0ADAAO
AA4ADgARAA8AEAARABIAEwAUABQAFAAWABcAGAAZABgAGAAYABgAGwAbABsAGwAZABkA
GgAaABoAGgAaABkAGwAbABsAGwAZABcAFAATABUAEwASABEADwANAA0ACwALAAoACAAG
AAgABgAGAAUAAgACAAEAAQABAAEAAQACAP///////////f/9//3//P/8//3//v8AAP7/
/v/9//3/AAAAAAAAAAD///////////3//v/+//z//f/+/wAAAQAAAP///v/9////////
///////////////+//7//v/9//7///8AAAEAAQAAAP///v8AAP//////////AAABAAEA
/////////////wAAAQADAAMAAgABAP//AAAAAAEAAwABAAEAAQABAAEAAQABAP//AQAB
AAIAAwACAAEAAAD//wAA//8AAAIAAQABAAEAAQABAAAAAAD//wEAAQADAAMAAgABAP//
/v/+//////8AAAAAAQACAAIAAAAAAAAAAAAAAAAAAQADAAMAAgABAAAAAAAAAP/////+
////AAAAAP/////+//3///8AAAIABAADAAEA///9/wAA//8AAAEAAAABAAIAAgAAAAAA
AAD+////AAABAAIAAgACAAEAAAAAAAAAAAAAAP//AAAAAAAAAAAAAAAAAgAEAAIAAgAC
AAIAAAAAAAEAAwAGAAcACAAIAAYABwAHAAcACgAKAAsADAAMAAwADAAMAAwACwAKAAgA
BQADAAIAAAD///////////3//f/9//3///////7//v/8//v/+//8//7//v/+//7//f/9
//3/+//7//z//P/8//3//f/9//z/+v/6//r/+v/9//3//f/9//v/+//7//n/+f/7//v/
/P/8//z/+v/8//////8EAAwAFQAeACcAMAA2ADkAPQA3ACwAIQAYABAACAADAP3/+f/x
/+3/8//2//j/+v/4//j/+v/7//v/+//7//z//v///wAAAAABAP/////9//3//v//////
AQABAAEAAQD//////f///wEAAQACAAIAAAD+/wAAAAD+/wAAAAAAAAEAAgACAAEA////
//////8AAAEAAwAFAAMAAwACAAIAAgACAAMAAwAHAAcABwAHAAUABAAEAAUACAAIAAoA
CgAKAAoACgAKAAoACwAMAAwADgARABMAFAASABIAEgAVABcAGAAZABoAGQAaABoAGgAa
ABsAHAAdACAAIAAgACAAHwAfAB8AHwAhACEAIgAiACAAIAAgAB8AHwAfAB8AHwAgAB8A
HQAdABwAGQAXABUAFQATABMAEQARABAADgAMAAwACgAKAAkACAAIAAcABwAEAAMAAgAC
AAMAAwADAAMAAQABAAEAAAABAAEAAQACAAIAAgABAAEAAQAAAP///v/+////AAABAP//
AAAAAP7/AAAAAAEAAQABAAEAAQABAP//////////AQABAAEAAQAAAAAAAAD//wEAAQAB
AAEAAgACAAIAAgAAAP///////wEAAgADAAMA///////////+//7//v///wIAAgACAAEA
///+//7///8BAAEAAQABAP////////3//f/9//7///////////////3/+//7//z/////
///////9//z//P/7//v/+//9//3///////7//v/7//v/+v/6//z//f/+//7//P/8//z/
/P/7//r/+v/7//z//P/8//z/+v/6//n/+f/6//v//P/8//v/+//6//n/+P/4//n/+v/7
//v/+//7//v/+f/5//n/+v/7//z//P/6//r/+v/4//r/+v/6//r/+//8//z//P/7//r/
+f/4//3//P/+//7//P/8//z//P/8//z//P/9////AAABAAIAAgAAAAEAAQABAAMABAAG
AAgABgAGAAYABgAIAAcABgAEAP///f/8//r/9//3//f/9//5//n/+f/5//f/9//2//b/
+P/3//f/+P/2//b/9v/2//X/9f/1//P/9P/2//f/+P/4//f/9v/0//b/9v/2//b/9f/1
//X/9f/z//P/8//x//f/9//3//T/8v/w//D/9P/1//f//v8GAA0AFAAdACQALAAzADsA
OQAuACEAFAAMAAIA9//x/+3/6//t/+3/7v/u/+7/7v/s/+7/8f/1//X/9//6//r/9//4
//j/9f/3//n/+//5//r/+//7//r/+f/4//f/+P/5//j/+//5//n/+v/6//r/+P/6//r/
+v/8//z//P/8//z/+//5//v/+//7//v/+//7//z//f/7//v/+v/6//v//P/+////AAD/
//7//f/+//7///8BAAEAAAABAAAAAAAAAAAAAAABAAMABQAGAAQABQAFAAQABQAGAAcA
CwAJAAoACwAMAAsADAAMAAwADgAPABAAEQAQABAAEAAQABIAEwAUABUAEwATABQAFAAS
ABIAEgARABMAEwATABMAEQAPAAwACwAMAAsACwALAAkABwAHAAUAAwACAAAA/v////7/
//////3//P/6//n/+P/3//b/9v/1//X/9f/1//X/9f/1//T/9f/1//X/9v/0//T/8//z
//T/9P/0//T/8//z//P/8//x//L/8v/w//H/8v/0//X/9P/z//L/8f/z//P/8//z//P/
8//z//P/8v/y//L/8f/z//P/8//z//L/8v/y//L/9P/z//P/8//x//L/8//z//H/8f/x
//H/8f/y//P/9f/1//T/8//x//L/8v/z//X/9P/z//L/8f/x//H/8f/v//D/8f/z//X/
8v/x//D/7//w/+//8P/y//H/8f/x//H/8f/w//D/7//v/+//8f/x//H/8f/w//D/8P/x
//H/8v/x//H/8f/w/+//7v/t/+z/7P/s/+3/7//v/+7/7f/s/+v/7P/s/+3/7v/v//D/
8P/t/+3/7P/r/+z/7P/t/+7/7v/t/+z/6//s/+v/7P/t/+z/7f/u/+7/7v/u/+7/7P/t
/+7/7//w/+//7v/s/+z/7v/u/+7/7v/u/+7/7//x//D/8f/y//L/9P/1//X/9f/0//T/
9f/2//j/+P/4//j/9v/1//T/8v/t/+v/6v/o/+n/6f/p/+n/5//n/+f/5//p/+n/6P/o
/+b/5f/l/+b/5P/k/+T/5P/l/+X/5f/j/+H/4v/i/+L/5f/l/+X/5P/k/+T/5P/k/+P/
4//j/+P/5f/l/+X/4//j/+H/4f/i/+L/4P/k/+j/6//t//L/+P///wgAFQAgACgALQAt
ACMAEAADAPz/8v/s/+X/4f/h/9//3f/d/9z/2v/Y/9r/3v/i/+X/5f/l/+X/5P/k/+f/
6P/o/+n/6//p/+f/5//o/+n/6f/p/+n/6f/p/+n/6f/n/+n/5//n/+j/6P/p/+j/6//s
/+j/6v/q/+r/6//s/+z/6//r/+v/6//r/+n/6f/q/+v/7f/t/+z/7P/s/+z/7f/t/+//
7//v/+//8f/w//D/8f/w//D/8v/y//T/9P/0//T/8v/z//T/9P/3//n/+v/6//n/+P/3
//n/+f/6//v//P///wAAAAAAAP7///8AAAEAAgACAAIAAgADAAMAAwADAAEAAQACAAIA
AwAEAAUABQADAAMAAwADAAIAAQD////////9//z/+//5//f/9//1//f/9v/0//L/8P/u
/+7/7f/s/+z/6//r/+r/6f/o/+j/5//n/+f/5//p/+n/6f/o/+X/5f/l/+b/5v/m/+X/
5f/m/+b/5v/m/+X/5f/l/+X/5//o/+j/5v/k/+T/5f/l/+f/5//n/+f/5f/l/+X/5f/l
/+X/5f/l/+j/6P/o/+f/5v/l/+T/4//m/+b/5v/m/+b/5f/l/+X/4//k/+X/5f/k/+X/
5v/n/+T/5P/k/+X/5v/m/+b/5f/l/+T/5P/l/+X/5f/l/+X/5f/l/+X/4//j/+P/5P/l
/+P/4//j/+P/4//h/+H/4v/j/+P/4//j/+X/5P/k/+P/4f/h/+P/4//j/+P/4v/i/+P/
4//i/+L/4P/h/+L/4v/i/+L/4v/i/9//3v/e/9//4f/i/+P/5P/i/+L/4f/h/+D/4f/i
/+L/4f/h/+D/3//e/97/3//g/+P/4//j/+P/4//h/+H/4f/g/+H/4v/i/+T/5P/k/+L/
5P/k/+T/5P/l/+b/5//o/+b/5v/n/+n/6P/p/+r/6v/s/+3/7f/t/+z/7P/t/+7/7v/u
/+7/7v/w/+//7v/s/+n/5//m/+T/5f/l/+X/5f/k/+P/4v/h/+P/4//i/+L/5P/j/+P/
5P/j/+L/4f/g/+H/4f/h/9//3f/e/97/3v/h/+H/4f/g/+D/4P/g/+D/3//f/9//3//h
/+H/4f/f/9//3//b/9z/3v/e/97/4v/n/+v/7v/y//n/BAANABQAGgAhACMAGwAMAP//
9v/w/+j/4f/d/93/2//b/9n/2P/Y/9j/2P/a/97/4f/j/+X/4//e/97/4f/g/+D/4f/j
/+H/4f/g/+D/4P/f/9//3//f/9//3//f/93/3//d/93/3v/e/+D/3v/g/+D/3P/e/97/
3v/f/+D/4P/f/9//3//f/9//3//f/+D/4f/j/+P/4v/i/+H/4P/g/9//4//j/+P/4//j
/+L/4v/j/+P/4v/j/+L/4//k/+X/5v/k/+X/5v/m/+n/6//s/+z/6v/q/+r/7f/r/+z/
7f/u//H/8v/y//L/8P/x//L/8//0//T/9P/0//X/9f/1//X/8//z//T/9P/2//b/9v/1
//P/8//z//P/9P/z//H/8f/v/+3/7P/r/+n/5//n/+X/5f/k/+L/4P/e/9z/3P/b/9z/
3P/b/9v/2v/Z/9j/2P/X/9f/1//X/9f/1//X/9b/0//T/9P/1P/W/9b/1f/V/9T/1P/U
/9T/0//T/9P/0//V/9b/1v/U/9L/0v/T/9P/1f/V/9X/1f/T/9P/0//T/9P/0//T/9P/
1v/U/w==
         </WaveFormData>
      </LeadData>
      <LeadData>
         <LeadByteCountTotal>10000</LeadByteCountTotal>
         <LeadTimeOffset>0</LeadTimeOffset>
         <LeadSampleCountTotal>5000</LeadSampleCountTotal>
         <LeadAmplitudeUnitsPerBit>4.88</LeadAmplitudeUnitsPerBit>
         <LeadAmplitudeUnits>��V</LeadAmplitudeUnits>
         <LeadHighLimit>2147483647</LeadHighLimit>
         <LeadLowLimit>268435456</LeadLowLimit>
         <LeadID>II</LeadID>
         <LeadOffsetFirstSample>0</LeadOffsetFirstSample>
         <FirstSampleBaseline>0</FirstSampleBaseline>
         <LeadSampleSize>2</LeadSampleSize>
         <LeadOff>FALSE</LeadOff>
         <BaselineSway>FALSE</BaselineSway>
         <ExcessiveACNoise>FALSE</ExcessiveACNoise>
         <MuscleNoise>FALSE</MuscleNoise>
         <LeadDataCRC32>4154639087</LeadDataCRC32>
         <WaveFormData>
HgAeAB4AHgAiACQAJgAoACgAKAAoACgAKQAqACsALAAtAC4ALwAwAC4ALgAuAC4ALwAw
ADEAMgAxADAALwAuACwALAAsACwALAAsACwALAAqACgAJgAkACIAIgAiACIAHgAcABoA
GAAXABYAFQAUABEAEAAPAA4ADQAMAAsACgAIAAgACAAIAAcABgAFAAQABAAEAAQABAAE
AAQABAAEAAMAAgABAAAAAQACAAMABAADAAIAAQAAAAIAAgACAAIABAAEAAQABAADAAIA
AQAAAAEAAgADAAQAAwACAAEAAAACAAIAAgACAAIAAgACAAIAAAAAAAAAAAADAAQABQAG
AAUABAADAAIABAAEAAQABAAEAAQABAAEAAIAAgACAAIAAwAEAAUABgAFAAQAAwACAAQA
BAAEAAQABAAEAAQABAADAAIAAQAAAAEAAgADAAQAAwACAAEAAAACAAIAAgACAAIAAgAC
AAIAAAAAAAAAAAACAAIAAgACAAEAAAD///7/AAAAAAAAAAAAAAAAAAAAAP7//v/+//7/
//8AAAEAAgABAAAA///+/wAAAAAAAAAAAAAAAAAAAAD+//7//v/+////AAABAAIAAQAA
AP///v8AAAAAAAAAAAAAAAAAAAAA/v/+//7//v///wAAAQACAAQABAAEAAQABwAIAAkA
CgAMAAwADAAMAAoADAAPABMAGQAdAB4AGwAXABYAFgAXABwAHgAeABsAGAAYABUAEgAO
AAwACwAIAAcABQACAAAA/P/7//v/+v/6//r/+f/5//r/+f/5//n/9//3//f/9//4//j/
+P/4//f/9//2//X/9v/2//X/9f/2//b/9v/2//T/9P/1//X/9//3//f/9//0//T/9f/1
//X/9f/5//z/AQAFAAgACgAQABUAGAAYABsAHwAnADMAPgBCAEYARAAoAO//v/+t/6f/
oP+a/5P/if9//3r/df90/3b/gP+Q/6D/q/+0/8D/z//Y/9//5P/p/+z/7f/t//D/8v/1
//n/+//9//3//v/+//7/AAD+/////////wIAAgACAAIAAAAAAAAAAQAEAAQABAAEAAQA
BAAEAAQAAgADAAMAAwAEAAUABgAIAAUABAADAAMABQAGAAcACAAIAAkACQAKAAkACgAK
AAoACwANAA4AEAANAA4ADgAOABAAEgATABQAEwAUABYAFwAWABcAGgAaABwAHgAgACEA
IQAiACIAIwAmACgAKAAoACkAKQApACsAKwArACwALAAtAC0ALQArACkAKgAqACoAKwAs
ACwALAApACgAKAAnACQAJAAkACIAIQAgACAAHwAcABsAGQAXABcAFgAUABIAEAAOAA0A
DQAKAAkACQAHAAgABwAGAAYAAwACAAEA//8AAAEAAQACAAAA//////////////////8B
AAAAAAAAAP///v/9//z//f/+////AAD+//7//v/+//7//v//////AQAAAAAAAAD+//7/
/v/+//////8AAAEAAAAAAAAAAAD//////v/9////AAABAAMAAAAAAP///v8AAAAAAAAB
AP////8BAAIAAQAAAP///P/+//7///8AAP7////+//z//v/////////+//3//f/+//7/
/P/8//z/+//8//3//v/9//z/+//6//r/+f/6//r/+v/6//z//P/6//r/+f/5//n/+f/6
//z/+//6//n/9//3//j/+f/5//n/+f/7//v/+f/5//n/+f/5//r/+P/7//n/+P/3//b/
9v/3//j/+P/2//b/+P/4//r/+P/4//f/+f/5//n/+f/3//f/9//2//f/+P/3//j/+P/4
//j/9//4//j/9//2//f/9//6//v/+P/4//f/9v/5//r/+//9//3///8AAAAA//8AAAEA
AgADAAQABAAHAAsAEAATABMADwAMAA4ADwARABQAFAAUABEADgAQAA0ACgAIAAQAAwAA
AP7//f/5//b/9P/1//X/9P/0//P/8f/w/+7/7//v/+//7//u/+3/7P/r/+z/6//q/+r/
7f/t/+3/7v/t/+v/6v/o/+n/6v/r/+z/6v/r/+v/6//r/+v/6//q/+z/7f/t/+3/6f/p
/+r/7//3//z/AgAIAA0ADAAKAAsACwARAB8ALgA4ADwAOgAiAOv/t/+d/5f/lv+U/5P/
i/+B/3j/c/9s/2r/cv+C/5T/o/+s/7T/vf/E/8v/0v/X/9z/4//l/+b/6P/n/+n/6//t
/+3/8f/y//P/9v/0//X/9f/1//T/9P/0//T/9f/2//f/+f/3//b/9f/0//f/+P/5//r/
+P/5//n/+f/5//n/+f/6//z//P/8//3/+//6//n/+P/7//3//v8AAP//AAAAAAAA/v//
////AAACAAQABQAGAAUABgAGAAYACQAKAAwADQAMAA0AEAAQABEAEgATABMAFgAYABkA
GwAbABwAGwAaABwAHQAeACEAIQAhACIAIgAhACEAIQAfACAAIgAjACQAIQAgAB4AHAAe
AB4AHwAfAB0AHAAbABgAGAAWABUAEwATABMAEgARAA0ADAAKAAgABwAGAAYABwAFAAMA
AgD///7//f/8//z/+//8//3//f/8//v/+f/4//n/+f/6//v/+v/5//j/9//5//j/+P/4
//j/+P/4//j/9//2//X/9P/1//b/9//4//b/9v/3//f/9//2//b/9v/3//j/+f/6//j/
9//3//f/+f/6//v//P/9//3//P/7//r/+v/6//v/+//8//z//P/5//j/9//3//j/+f/8
//7//f/8//v/+P/5//j/+P/4//v//f/9//z/+f/5//j/9//5//n/+v/8//v/+P/3//b/
9f/2//f/+P/4//j/+P/4//X/8//z//L/8//0//f/+P/3//b/9P/z//P/8//0//b/+P/4
//j/9//0//T/9P/z//X/9f/3//f/9v/1//T/8//z//T/8v/1//b/9v/2//b/8//z//P/
8v/z//T/9//4//n/9v/1//P/9f/1//X/9f/2//f/+P/4//f/9v/z//L/9P/2//j/+f/6
//r/+f/4//v/+//+////BAAEAAUABAACAAIAAgACAAUACQAOABQAFQAVABEADgAOAA8A
EQAUABYAFgATABAADgALAAgABgAGAAUAAgAAAP3/+f/2//T/8//z//L/8v/0//P/8//y
/+//7//v/+//8f/x//H/8f/u/+3/7P/s/+3/7f/t/+7/8P/v/+//7v/t/+z/6//q/+3/
7//w//H/8P/v/+7/7P/u/+//7//v//H/8f/0//X/+f/+/wAABgANABIAEAAPABMAGwAl
ADAAOgBAAEIAKADr/7f/o/+d/5r/mv+X/43/h/+C/3v/dP90/3z/iv+a/6P/rv+4/8P/
zv/X/9r/3f/e/+P/5f/o/+z/7//x//P/9f/1//T/9P/0//b/9//5//r/+//7//r/+f/4
//r/+v/6//v//v/+//7//v/8//z//P/8//3///8AAAEAAAD///7//v/+//7//v///wIA
AgACAAIAAAABAAEAAgAFAAYABgAGAAQABQAFAAYABgAIAAkACgANAA4ADgAOAA0ADgAQ
ABEAFAAVABgAGAAZABoAGwAbABwAHgAfACEAJAAmACYAJgAlACUAJQAnACgAKQArACwA
KwArACsAKQApACoAKgAqACwALAArACoAJwAmACYAJQAmACYAJgAkACIAIAAfAB0AGwAb
ABoAGQAZABgAFgAUABAADgANAA0ADgANAA0ACwAIAAcABgAGAAYABgAGAAUABwAHAAYA
BgAFAAMAAgABAAMAAwADAAMAAQAAAAAAAAACAAIAAgACAAQABAAEAAQAAwACAAEAAAAC
AAIAAwADAAMAAgACAAIAAgACAAIAAgAEAAMAAwADAAIAAgACAAIABAAFAAUABQAEAAQA
BAAFAAMABAAEAAQABAAEAAQABQADAAMABQAGAAgACAAIAAYABQAEAAQABAADAAUABQAE
AAUABQAEAAMAAQABAAIABAAGAAQABAAEAAIAAgACAAIAAwACAAEAAAAAAP//AAAAAP7/
/v8AAAAAAgACAAEAAQAAAP////8AAAAAAAAAAP////8AAAEAAQAAAP//AAD//wEAAQAB
AAEAAAAAAP3///8AAAAAAAAAAAAAAQACAAIA///+/////v8CAAAAAAD/////////////
/v///wAAAAACAAIAAAAAAAAAAAAAAP//AQACAAIAAgABAAEABAAFAAYACAAJAAoAEAAQ
ABAAEAAOAA4ADgAOABEAFQAaACAAIQAhAB0AGgAaABsAHQAgACIAIgAfABwAGgAXABQA
EgASABEADgAMAAcAAwAAAP7//f/9//z//P/+//3//f/8//n/+f/5//n/+//7//v/+//4
//f/9v/2//f/9//3//j/+v/5//n/+P/2//b/9v/2//j/+f/5//n/9//3//f/9v/4//n/
+f/5//v//f/+/wEABQAIAAwAFAAbABwAHAAfACMALQA3AEIASABOAEgAIgDj/7n/q/+j
/5r/lv+R/4X/f/98/3f/cv94/4L/kv+g/63/uv/K/9f/3v/j/+j/6//u/+//8f/0//j/
+//7//3///////7//v/+/wAAAgADAAMAAwACAAIAAgACAAIAAgACAAMABgAGAAYABgAF
AAQAAwACAAMABQAGAAcABQAFAAUABgAGAAYABgAHAAgACAAIAAgABgAHAAcACAALAAwA
DAAMAAwADQANAA4ADgAQABEAEgAVABYAFgAWABUAFgAYABkAHAAdACAAIAAfACAAIQAh
ACQAJgAnACkAKgAsACwALAArACsAKwAtAC8ALwAwADAALwAvAC8ALQAtAC4ALgAuADAA
MAAvAC4AKwAqACoAKQAqACoAKgAoACQAIgAhAB8AHQAdABwAGwAZABgAFgAUABAADgAN
AA0ADgANAA0ACwAIAAcABgAGAAQABAAEAAMABQAFAAQABAADAAEAAAD//wEAAQABAAEA
///+//7//v8AAAAAAAAAAAAAAAAAAAAA///+//3//P/9//7/AAABAP///v/+//7/AAAA
AAAAAAACAAEAAQABAAAAAAAAAAAAAwADAAIAAQAAAAAAAAABAP//AAAAAAAAAAAAAAAA
AQAAAP//AAAAAAEAAgADAAIAAQAAAAAAAAABAAMAAwACAAMAAwACAAEAAAD/////AAAB
AAAAAQACAP7//v/+//7//v/+//7//v/+//3//v/+//z//P/+//7/AAAAAP/////8//v/
+//8//7//v/+//3//v/+//7//f/7//v//f/9/////////////v/+//v//f/8//z//P/8
//3//f/9//z/+v/6//z//P8AAP7//v/9//v/+//7//v/+v/7//z//P/+//7//P/8//z/
/P/8//v//f/+//7//v/9//3/AAABAAQABgAHAAgACgAKAAwACQAIAAcABgAJAA0AEgAY
ABsAGwAXABQAEgATABUAGAAcABwAGQAWABUAEQANAAoACgAJAAYABAADAP///P/6//f/
9//2//b/+P/3//f/9v/z//P/8//z//X/9f/1//X/9P/z//L/8v/x//H/8f/y//P/8//0
//T/8//y//H/8P/y//P/8//z//H/8f/x//D/8P/x//H/8f/z//X/+P/7////AgAGAAoA
EQAUABQAFQAbACUALwA4AEAAQgA+ABoA3/+1/6n/of+Y/5T/jf+B/3n/dv9x/3D/cv9+
/47/nv+p/7D/vv/N/9b/3f/g/+X/6P/p/+n/7P/u//P/9f/3//n/+f/4//j/+P/6//z/
/f/9//3//v/+//7//v/9//z/+//7//7//v/+//7//f/8//v/+v/8//3//f/9////////
/wAA/v/+//7///8CAAIAAgACAAEAAQAAAAAAAwAEAAQABAAGAAcABwAIAAYACAAJAAoA
DAAOAA8AEAAQABAAEQARABIAEwAWABYAFwAYABkAGQAYABoAGwAdAB8AIgAjACQAJAAj
ACIAIwAlACUAJgAmACUAJQAlACMAIwAkACQAJAAmACYAJQAkACEAIAAgAB8AIAAgACAA
HgAaABgAFwAVABEAEQAQAA8ADgAOAA0ADAAJAAYABAADAAQAAwADAAEAAAD///7//v/6
//r/+v/5//r/+//7//z/+//5//j/9//5//n/+f/5//n/+P/4//j/9v/2//b/9v/3//j/
+f/6//n/+P/3//b/+P/4//n/+f/5//j/+P/4//j/+P/4//j/+f/5//r/+//4//j/+P/4
//v/+//6//n/+P/4//j/+f/3//j/+P/4//r/+v/6//v/+P/3//j/+P/6//r/+v/4//n/
+P/4//j/+P/5//j/9v/4//n/+f/5//j/9//3//j/+v/4//j/+P/2//b/9v/2//f/9v/1
//T/9v/1//b/9v/1//T/9f/0//b/9v/1//X/9P/z//P/9P/0//T/9P/z//P/9P/1//X/
9P/z//T/8//z//P/8//z//T/9P/x//P/9P/0//T/9P/1//X/9f/0//P/8v/z//L/9v/0
//T/8//z//P/8//z//P/8//z//L/8//0//P/9P/y//L/8v/x//b/+P/5//r/AQABAP7/
/f/+//7//v/+//7/AgAFAAkADgARABEADQAKAAwADQAPABIAEgASAA8ADAAOAAsACAAG
AAQAAwAAAP7/+f/1//L/8P/w//H/8f/y//H/7//u/+z/7f/t/+3/7f/r/+v/6//r/+r/
6f/o/+j/6v/r/+z/7v/t/+v/6v/o/+r/6v/q/+r/6v/r/+v/6//p/+n/6f/o/+r/6//r
/+v/6//r/+r/7f/z//j//v8EAAsADgAMAAkACwATAB0AKgAyADoAOgAiAOn/s/+d/5f/
lP+S/5H/i/+D/37/d/9u/2z/cv+A/5T/of+q/7T/v//I/83/0v/V/9r/3//j/+b/6v/r
/+z/7f/u/+3/7//w//H/9P/0//X/9f/1//X/9P/z//L/9f/2//f/+f/5//j/9//2//j/
+P/4//j/+P/5//n/+f/3//f/9//4//n/+v/7//3//f/8//v/+v/7//3//v8AAP//AAAA
AAAA/v//////AAABAAQABgAIAAgACAAHAAYABwAIAAoACwAOAA8AEgASABEAEgATABMA
FQAYABoAHQAcAB4AHgAeAB8AHwAfACEAIwAjACQAJAAlACUAJQAjACYAKAApACoAKQAo
ACYAJAAlACQAJAAjACIAIgAiACAAHAAaABkAFwAWABcAFwAXABMAEgAQAA4ADAAKAAkA
CQAIAAcABwAFAAIAAQAAAAAA//8AAAEAAQD//////v/+//7//f/9//3//f/9//3//f/8
//r/+f/4//v//P/9//7//P/8//z//P/8//z//P/8//z//P/9//3/+//6//r/+v/9//7/
//8AAP7//f/9//3//f/+////AAADAAMAAgABAP7//v/+////AQACAAIAAgABAAAA////
/wEAAQADAAQAAgACAAIAAAD///7//v/+/wEAAwADAAIA//////7//f/9//3//v8AAAIA
AAAAAAAA/P/8//z//P///wAAAQACAP///f/9//z//P/8//7//v8AAAAA//////z/+//7
//z//v/+//7//f/8//z//P/7//3//f/////////////////8//z/+f/7//3//v///wAA
/f/9//3//P/8//z//v/+/wAA/v/+//3/+//7//v/+//+////AAAAAP7//v/8//z//v8A
AAIAAwAGAAgACQAKAAcACQAKAAsADAANAA4AEgAVABkAHgAfAB8AGwAYABoAGwAdACAA
IQAgABwAGAAZABcAFQAUABEADwALAAgABQABAP7//P/+//////8AAP3/+//6//j/+P/5
//r/+//5//n/+f/5//j/9//2//b/9//3//f/+P/2//X/9f/0//X/9v/3//j/9v/3//f/
9//3//f/9//2//f/+f/6//v/+f/5//z///8FAAoAEAAYAB0AGgAWABcAIQAtADsARgBO
AFAAPAACAMX/q/+n/6P/pP+k/53/k/+L/4T/ff94/4D/jv+g/67/t//C/8z/1f/a/9//
5P/p//D/8//1//b/+v/7//z//f/+//3///8AAAEABAACAAMAAwADAAIAAgACAAIAAwAE
AAUABwAHAAYABQAEAAUABgAHAAgACAAJAAkACQAHAAcABwAIAAkACgALAA0ADQAMAAsA
CgAMAA0ADQAOAA0ADgAOAA4ADgAPAA8AEAASABQAFQAWABYAFgAVABQAGAAaAB0AHwAe
AB8AIgAiACEAIgAjACMAJQAoACoALQAtAC4ALQAsAC4ALwAwADMAMQAxADIAMgAxADEA
MQAvADEAMgAyADIAMQAwAC4ALAAsACwALQAtACoAKgAqACgAJgAkACMAIQAhACEAIAAf
ABwAGgAXABQAEwASABIAEwAQAA8ADwANAAwACwAKAAoACgAKAAoACQAIAAcABQAEAAYA
BQAFAAUABQAFAAUABQAFAAQABAAEAAYABgAGAAYABQAEAAMAAgAEAAQABAAEAAIAAgAD
AAMAAwACAAIAAgADAAQABQAGAAQAAwADAAMABQAGAAcACAAIAAcABQADAAIAAgACAAMA
BQAGAAYABgADAAIAAQABAAMAAwAFAAYABAAEAAQAAgADAAIAAgACAAMABQAFAAQAAQAB
AAAA//8AAAEAAwAGAAQAAgACAAIAAAAAAAAAAAACAAIAAgACAP///f/9//z//v/+/wAA
AAAAAAAA//////7//f/9//7/AAAAAAAA///8//z//P/7//3//f///////f/9//3//f/+
//7/+//9//7//v/+//7//P/7//r/+P/5//r//f/+/////P/7//n/+f/5//n/+f/8//3/
/v/+//3//P/5//j/+f/6//v/+//7//z//P/8//3//f8AAAEABgAIAAcABgAGAAQABAAE
AAQABwALABAAFgAZABkAFQASABIAEwAVABgAHAAcABkAFgAVABEADQAKAAkACQAHAAYA
AQD9//r/+P/3//f/9v/2//b/9f/1//T/8f/x//H/8f/z//P/8//z//D/7//u/+7/7//v
/+//8P/w/+//7//u/+z/7P/s/+z/7f/v//D/8f/v/+//7//u/+7/7//v/+//8//z//T/
9//7//7/AgAKABMAFAAUABUAFwAfACkANgA+AEQAQgAiAOX/tf+j/5n/kv+O/4f/ff91
/3L/a/9o/2r/dv+E/5b/o/+w/8D/zf/U/9n/3P/f/+D/4//n/+r/7v/x//H/8//1//X/
9P/0//T/9v/3//n/+v/7//n/+P/3//b/9//4//n/+//6//r/+v/6//j/+P/4//j/+f/7
//z//f/8//v/+v/6//z//P/8//3//v/+//7//v/8//3//f/+/wEAAgACAAIAAgADAAMA
BAAEAAYABwAIAAsADAAMAAwACwAMAA4ADwASABMAFgAWABUAFgAXABcAGgAcAB0AHwAg
ACIAIgAiACEAIQAhACMAJAAlACcAKAAoACcAJgAjACMAJAAkACQAJAAkACMAIgAfAB4A
HgAdAB4AHgAeABwAGAAWABUAEwARABEAEAAPAA0ADAAKAAgABAACAAEAAQACAAEAAQD/
//3/+//5//j/+P/4//j/9//3//f/9v/2//T/8//z//P/9f/1//X/9f/z//L/8v/y//T/
9P/0//T/9P/0//T/9P/y//L/8v/y//T/9P/1//X/8//y//L/8v/0//T/9P/0//b/9f/1
//X/9P/0//T/9P/2//f/9//3//T/9P/0//X/9f/2//b/9v/2//b/9v/3//b/9f/2//b/
+P/4//j/9v/1//T/9P/0//P/9f/1//T/9P/1//X/9f/0//P/8//0//b/9P/0//T/8v/y
//L/8v/y//L/8v/y//L/8f/y//L/8P/w//L/8v/0//T/8//z//D/7//v//D/8v/y//L/
8f/y//L/8v/x/+//7//x//H/8//z//P/8//w//D/7f/v//L/8v/y//L/8f/x//H/8P/u
/+7/8P/w//T/8v/y//H/7//v/+//7//w//H/8v/y//L/8v/w//D/7//w//H/8f/2//j/
+f/6//3/+//8//v//P/9//7///8AAAAAAwAHAAwADwAPAAsACAAKAAsADQAQABAAEAAN
AAoACwAJAAcABgADAAEA/f/6//n/9f/y//D/8f/x//D/8P/v/+3/7P/q/+z/7f/u/+//
7v/t/+z/6//q/+n/6P/o/+v/6//r/+z/6//p/+j/5v/n/+j/6f/q/+j/6f/p/+n/6//r
/+v/6v/q/+v/6//r/+n/6f/q/+//9f/6/wAABgALAAwACgAHAAsAEwAhACwAOAA8ADwA
JgDt/7f/n/+X/5L/kP+N/4X/ef9y/23/Zv9k/27/gP+S/6H/qv+2/8H/yv/R/9T/1//e
/+P/5f/o/+r/6//s/+3/7v/t//H/8v/z//b/9P/1//X/9f/2//b/9v/2//j/+P/4//n/
+f/4//f/9v/3//j/+f/6//j/+f/5//n/9//3//f/+P/6//r/+v/7//v/+v/5//j/+f/7
//z//v///wAAAAAAAAAAAQABAAIABAAGAAcACAAIAAgABwAGAAgACgANAA8ADgAPABIA
EgATABQAFQAVABcAGgAcAB8AHQAeAB0AHAAeAB8AIAAjACEAIQAiACIAIwAjACMAIQAj
ACQAJAAkACMAIgAgAB4AHgAeAB8AHwAcABwAHAAaABgAFgAVABMAEwATABIAEQAOAAwA
CQAGAAUABAAEAAUAAgABAAEA///+//3//P/8//v//P/9//3/+v/5//f/9v/3//f/+P/5
//j/9//2//X/9f/0//T/9P/1//b/9//4//f/9v/1//T/9f/2//f/+P/2//b/9//3//f/
9v/2//b/9//4//n/+v/5//f/9v/1//f/+P/5//r/+f/5//j/9//4//j/+P/5//n/+v/6
//r/9//2//X/9f/2//f/+v/8//v/+v/5//b/9f/0//T/9P/1//f/9//2//X/9f/0//P/
9f/1//b/+P/3//T/8//y//L/8v/y//L/9v/2//b/9v/0//H/8P/u/+//8P/z//T/8v/y
//H/8f/y//H/8f/y//L/8v/y//H/7v/u/+7/7f/u/+//8v/z//L/8f/w/+//8P/w/+3/
7//w//D/8P/w/+3/7f/t/+z/7f/u//H/8v/y//D/8P/v/+//7//v/+//8v/z//T/9P/1
//b/9f/2//3//v///wAA///+//3//P8AAAMABwAMAA8ADwALAAgABgAHAAkADAAQABAA
DQAKAAoABwAEAAIA/v/9//r/+P/3//P/8P/u/+z/6//p/+j/6f/p/+r/6v/r/+v/6//r
/+r/6f/o/+f/5//n/+f/6P/m/+X/5P/k/+f/5//o/+j/5v/m/+b/5v/m/+f/5//n/+n/
6f/p/+j/5//n/+b/5f/n/+v/8P/1//n/+v/8/wIABQAGAAYACQAPABkAJQAuADIANAAk
APL/u/+f/5n/lf+U/5L/if+B/3n/dv9z/3D/dP+C/5L/nv+j/6z/tv+//8j/0f/Y/9v/
3v/f/9//4P/i/+X/6f/r/+3/7f/u/+7/7v/w/+7/7//v/+//8f/y//P/9P/z//L/8f/x
//P/9P/1//b/9P/0//T/9P/0//X/9f/1//f/9//3//j/9//2//X/9f/5//r/+//8//v/
+//6//r/+//8//z//P/9////AAACAP//AAAAAAAAAgAEAAUABgAFAAYACAAJAAoACwAO
AA4AEQASABMAEwARABIAEgATABUAGAAZABoAGwAbABsAHQAbABsAHAAcAB0AHQAdABsA
GQAaABoAGgAcABwAGwAaABsAGgAaABkAGAAYABgAFgAUABIAEQAPAAsACwAKAAkACAAI
AAcABgACAAAA//////7//f/9//v//P/7//r/+v/2//b/9v/1//f/9//2//b/9P/z//P/
8//z//P/8//z//T/9P/1//b/9P/0//T/9P/2//b/9v/2//b/9v/2//b/9P/0//X/9f/3
//b/9v/2//T/9P/0//T/9f/1//b/9//3//j/+f/6//n/+f/4//f/9//4//n/+//4//j/
9//2//f/+P/5//v/+v/5//r/+v/4//j/+P/2//b/9v/3//j/9v/3//b/9P/2//f/9//3
//b/9f/1//b/9P/y//L/8v/x//L/8//0//X/9P/z//L/9P/z//T/9P/y//L/9P/0//T/
9P/z//P/9P/z//P/9P/z//L/8f/v/+//8P/x//H/8f/x//P/8//x//H/8f/x//H/8v/w
//P/8//y//H/8P/w//H/8v/y//D/8P/y//L/9P/y//L/8f/y//P/9P/1//b/9//4//j/
/v8AAAAAAgABAAAA///+/wAAAwAHAAwAEgATABAADgALAAsADAAOABEAEgAQAA4ADgAL
AAgABgACAAEA/v/8//v/9//0//L/7v/t/+v/6v/r/+v/7P/s/+v/6//r/+v/6f/p/+n/
6f/q/+n/6P/o/+j/5//m/+b/5//n/+j/6P/m/+b/5v/m/+b/5//n/+f/6f/p/+n/6P/n
/+f/5v/l/+n/6//w//X/9//6//z/AgAHAAgACAANABUAHwArADYAPAA+AC4A+P+9/6H/
m/+X/5b/kv+J/33/d/90/23/bP9y/4L/kv+c/6H/rP+4/8P/zP/T/9j/3f/g/+H/4f/i
/+T/5//r/+3/7//v//D/8P/w//L/8v/z//P/8//0//T/9P/0//L/8v/y//P/9v/2//b/
9v/0//T/9P/0//b/9//3//f/+f/5//n/+v/5//j/9//3//r/+v/6//r/+P/5//n/+v/7
//z//P/8//7//////wAA/v8AAAEAAgAEAAYABwAIAAcACAAKAAsACgALAA4ADgAQABIA
FAAVABUAFgAWABcAGQAcAB0AHgAdAB0AHQAfAB0AHQAeAB4AIQAhACEAHwAeAB4AHQAc
AB4AHgAdABwAGwAaABoAGQAWABYAFgAUABMAEgASABEADgANAAsACQAIAAgABwAGAAIA
AAD//////P/7//v/+f/5//n/+f/6//f/9v/1//P/9f/1//T/9P/y//H/8f/x//P/8//z
//P/8//y//L/8v/w//D/8P/w//L/8v/y//L/8v/y//L/8v/w//D/8f/x//L/8v/z//T/
8v/w/w==
         </WaveFormData>
      </LeadData>
      <LeadData>
         <LeadByteCountTotal>10000</LeadByteCountTotal>
         <LeadTimeOffset>0</LeadTimeOffset>
         <LeadSampleCountTotal>5000</LeadSampleCountTotal>
         <LeadAmplitudeUnitsPerBit>4.88</LeadAmplitudeUnitsPerBit>
         <LeadAmplitudeUnits>��V</LeadAmplitudeUnits>
         <LeadHighLimit>2147483647</LeadHighLimit>
         <LeadLowLimit>268435456</LeadLowLimit>
         <LeadID>V1</LeadID>
         <LeadOffsetFirstSample>0</LeadOffsetFirstSample>
         <FirstSampleBaseline>0</FirstSampleBaseline>
         <LeadSampleSize>2</LeadSampleSize>
         <LeadOff>FALSE</LeadOff>
         <BaselineSway>FALSE</BaselineSway>
         <ExcessiveACNoise>FALSE</ExcessiveACNoise>
         <MuscleNoise>FALSE</MuscleNoise>
         <LeadDataCRC32>1761155998</LeadDataCRC32>
         <WaveFormData>
CgAKAAoACgAHAAYABQAEAAYABgAGAAYABQAEAAMAAgAAAAAAAAAAAAAAAAAAAAAA///+
//3//P/+//7//v/+//z//P/8//z//v/+//7//v///wAAAQACAAIAAgACAAIAAwAEAAUA
BgAGAAYABgAGAAYABgAGAAYACAAIAAgACAAHAAYABQAEAAUABgAHAAgABwAGAAUABAAE
AAQABAAEAAYABgAGAAYAAwACAAEAAAADAAQABQAGAAUABAADAAIABAAEAAQABAAGAAYA
BgAGAAUABAADAAIAAwAEAAUABgAFAAQAAwACAAQABAAEAAQABgAGAAYABgAFAAQAAwAC
AAMABAAFAAYABQAEAAMAAgACAAIAAgACAAQABAAEAAQAAwACAAEAAAACAAIAAgACAAAA
AAAAAAAAAAAAAAAAAAABAAIAAwAEAAMAAgABAAAAAQACAAMABAACAAIAAgACAAIAAgAC
AAIABAAEAAQABAADAAIAAQAAAAEAAgADAAQAAgACAAIAAgACAAIAAgACAAQABAAEAAQA
AwACAAEAAAADAAQABQAGAAQABAAEAAQABAAEAAQABAAFAAYABwAIAAcABgAFAAQABwAI
AAkACgAIAAgACAAIAAgACAAIAAgACgAKAAoACgAJAAgABwAGAAcACAAJAAoACAAIAAgA
CAAGAAYABgAGAAcACQAKAAoABwADAP///v//////AAABAP//AQD+//3/+v/6//r/+//8
//z//P/9//3//f/8//3///8AAAEAAQD+//7//v/+//7//v//////AQABAP////////7/
/v/+////AAAAAAEAAAAAAAAAAQAAAAAAAQABAAIAAQACAAMAAgABAAAA//8BAAIAAgAD
AAMAAwABAP////8EAAoADwARAA8ADwANAA0ADwAMAAQA9//l/9b/zf/O/9z/6f/n/9n/
y/++/7T/q/+n/6f/qf+p/63/uf/J/9n/5//2/wEADQAWAB0AHgAcAB4AHgAeAB8AHQAZ
ABUAEwARABAAEgARABAAEAARABAAEAAQAA8ADwAQABAAEQASABMAEgARABIAEgARABIA
EgASABIAEwATABMAEwAUABMAEQAQABMAFAATABMAEgASABIAEQAUABQAFAASABMAEgAS
ABIAEgASABIAEQASABIAEwASAA8ADwAQABEAFAAUABQAEwAUABIAEQARABAAEAAPAA4A
DwAOAA4ADgAKAAkACQAIAAkACgAJAAgACAAIAAcABwAGAAYABQAEAAUABAAFAAYABAAD
AAIAAgAFAAYABgAGAAgACAAIAAgACQAKAAsACgALAAwADQAOAA0ADAAMAAwAEAAQABAA
DwAOAA0ADQANAA0ADQAMAAsADgANAA4ADgAMAAsADAALAA0ADQANAA0ADAAMAAwACgAL
AAsACgAJAAoACwAMAA0ADAALAAoACgAMAAwADAAMAA4ADQANAA0ADQAMAAwACwAOAA4A
DgAOAAwACwALAAsADQANAA0ADAANAAwADAAOAA0ADAALAAoACwAMAAwADQAMAAwACwAJ
AAoACwALAAwADAALAAsADAALAAkACAAIAAkACQAKAAoACQAIAAcABgAKAAoACgAIAAoA
CgAIAAgABwAHAAcACQAKAAoACgAKAAgABwAGAAYABwAJAAkACQAIAAYABgAGAAQABQAH
AAcABgAHAAgACAAGAAUABQAGAAgACAAHAAYACAAHAAYABgAFAAUABgAFAAYABgAHAAgA
BQAEAAMABAAIAAgABgAFAAcABwAGAAYABQAGAAYABQAHAAcACAAJAAcABgAFAAUABgAH
AAcABQAGAAUABQAFAAYABQAGAAYABwAGAAkACgAHAAYABwAGAAgACQAJAAkADQAMAAkA
CAAHAAYACAAJAAkACgAJAAYABgAGAAMAAwADAAMABgAEAAQABAADAAIAAgABAAEAAQAC
AAQABQAFAAcACAAGAAYABQAEAAUABgAHAAgABwAHAAYABQAGAAUABgAIAAgACQAKAAoA
CAAHAAcABgAHAAgACgAMAAsACwAKAAkACAAJAAoACwAJAAkACQAKAAgABwAHAAcADQAP
AA8ADQAMAA4AEQATABUAFwAZAB0AHwAcABQABwDz/+L/2f/c/+r/+f/7/+//3//O/8D/
tf+x/7P/t/+7/7//x//T/9//6f/0/wEACwAYACMAKgAqACgAJgAiACEAIQAhACAAHwAe
AB4AGwAZABcAFgAWABYAFwAYABcAFwAYABgAFgAWABYAFAAVABgAGgAbABkAGAAXABYA
FgAXABgAGQAZABkAGAAYABgAGAAWABUAFgAYABoAGwAaABgAFgASABMAFAAWABgAGAAY
ABgAFwAXABYAFgAUABQAFQAXABkAFwAWABUAEwATABIAEgATABEAEgASABIAEgAQAA8A
DgAOAA8AEQASAA8ADgALAAgACQAKAAoACwAJAAoACgAKAAYABAAEAAQABgAHAAgACgAJ
AAgABgAEAAcACAAJAAoACgAMAA4ADgAMAAwADAAMAA8AEAASABQAEwASABEADwAPAA8A
EAARABAAEQARABEADwANAA0ADAAMAA0AEAARAA4ADQAMAAsACwAMAA0ADAAMAA0ADQAN
AAsACwALAAsADAANAA4AEAAPAA4ADQAMAA0ADQAOAA8AEAAQABEAEQARABAADwAOAA4A
DwARABMAEAAPAA4ADAANAAwADAAOAA4ADgAOAA4ADAAMAAsACwANAA4ADgANAAsACwAK
AAoADAALAAsADAAKAAkACQAKAAgABwAHAAYABwAIAAkACgAJAAgABwAEAAcACAAHAAgA
BwAHAAcACQAHAAYABQAEAAQABQAGAAgACAAJAAgABwAHAAYABwAIAAcABwAIAAcAAwAD
AAMAAgACAAMABQAIAAcABgAEAAIAAwADAAMABAACAAMABQAFAAMAAgACAAIABAAEAAQA
BgAFAAQAAQD//wAAAQABAAIAAAACAAMAAwACAAEAAQABAAIAAgACAAMAAQABAAAA/f//
////AAABAAEAAQADAAQAAAAAAAAAAgACAAIAAgACAAIAAQD///7//f/6//r/+v/5//n/
+f/5//n/9v/1//T/9f/2//j/+f/3//X/9P/0//b/9//6//z/+v/6//n/+P/2//b/9v/2
//f/+f/6//v/+v/3//b/9v/4//n/+v/6//r/+f/5//j/9v/2//f/+P/5//v//P/9//j/
9//2//X/9v/3//j/+v/4//f/9//3//X/9f/1//n//v8CAAcABQADAAEAAQADAAcABAD8
/+//2f/G/7v/vP/O/9//3//X/8v/wP+0/6n/o/+j/6n/rf+z/73/z//d/+X/7v/1//3/
BAAPABYAGgAaABwAGgAXABMAEQANAAsACQAIAAoACQAIAAgABgAEAAMAAgAFAAUABgAG
AAYABgAGAAQAAgAEAAUABQAIAAgACAAIAAYABQAEAAMABwAHAAYABgAIAAgABgAFAAMA
BAAFAAUABgAGAAYABAADAAIAAgACAAMABAAFAAUABQAEAAQAAgD/////AAABAAQABAAE
AAMAAAD+//3//f/9//7//v/+//7//P/7//r/+P/3//f/9v/3//j/9//2//X/9P/y//H/
8f/y//L/8v/w/+7/7v/u/+v/6//r/+z/7//w//D/8P/u/+7/7v/u//L/9P/2//b/9v/2
//b/9v/2//b/9//4//z//P/8//v/+P/3//f/9//6//v/+//7//n/9//3//b/9f/1//f/
9//5//n/+f/5//f/9v/1//L/9v/3//f/9//3//f/9//3//b/9f/0//T/9//4//n/+v/5
//f/9v/1//f/+P/6//v/+v/6//r/+v/3//f/+P/5//r/+//8//z/+f/4//j/+v/6//r/
+v/6//r/+v/5//n/9//4//j/9//4//n/+f/6//f/9f/0//T/9v/1//X/9v/2//X/9f/0
//L/8v/y//L/9v/2//b/9P/y//L/8P/w//P/8//z//X/9f/0//P/8v/x//H/8f/y//P/
9f/1//X/8v/w//D/8P/w//H/8//z//H/8f/x//D/7f/t/+7/8P/x//L/8v/y//H/7//t
/+z/7f/v//L/8//x//D/8P/w/+7/7v/u//D/8v/y//D/7//t/+3/7P/s/+7/8P/x//H/
7v/t/+3/7f/s/+z/7P/t//D/8f/x/+//7P/r/+v/6//v/+//8f/y//L/8P/y//L/8P/w
//L/9P/0//T/9P/0//T/8//x//D/7//s/+z/7P/t/+3/7f/t/+3/6v/p/+j/6f/q/+z/
7f/r/+n/6P/o/+r/6//u//D/8P/w/+//7v/s/+z/7P/s/+7/7//v/+//7f/r/+v/7P/t
/+//8f/y//D/7//v/+7/7v/u/+//8P/y//P/8//z//D/7//u/+3/7v/v//D/8v/y//H/
8f/x/+//7//x//X/+P/+///////9//v/+//9////+v/u/93/x/+2/6//uP/K/9X/z//B
/7P/qP+e/5P/kf+R/5X/m/+l/7P/w//R/9//6P/z////CgANABAAEAASABIADgALAAcA
AwABAP///f/8//3//f/9//7/+//6//r/+v/9//3//v/+//z//P/8//r/+P/6//v/+//+
//7//v/+//v/+//7//v//f/9//z//P/+//7//P/7//n/+v/7//v//v/+//7//P/7//r/
+v/6//v//P/9//3////+//7//P/5//n/+v/7//7//v/+//3/+v/4//f/9//5//r/+v/6
//r/+P/3//b/8//z//T/9P/1//b/9f/0//P/8v/w/+//8f/y//L/8v/w/+7/7v/u/+v/
6//r/+z/7//w//D/8P/u/+7/7v/u//L/9P/2//b/9v/2//b/9v/0//T/9f/2//r/+v/6
//n/9v/1//X/9f/4//n/+f/5//n/9//3//b/9f/1//f/9//5//n/+f/5//f/9v/1//L/
9v/3//f/9//3//f/9//3//X/9f/1//b/9//4//n/+v/5//f/9v/1//j/+P/5//n/+P/4
//j/+P/3//f/+P/5//v/+//7//r/9//2//b/+P/6//r/+v/6//j/+P/3//f/9//4//j/
9//5//n/+P/4//f/9f/0//T/9f/1//b/+P/2//X/9f/0//L/8v/y//L/9v/2//b/9P/y
//L/8P/w//P/8//z//X/9f/0//P/8v/x//H/8f/y//P/9f/1//X/8v/w//D/8P/y//P/
9f/1//P/8//z//L/7//v//D/8v/0//T/8//y//D/7//u/+7/8P/x//P/8//x//D/8P/w
/+7/7v/u//D/9P/0//L/8f/v/+//7v/u//D/8v/z//P/8v/x//H/8f/u/+7/7v/v//L/
8//z//H/7v/t/+3/7f/x//H/8//0//T/8v/0//T/8P/w//L/9P/0//T/9P/z//P/8v/y
/+//7P/s/+z/7f/t/+3/7f/u/+r/6P/m/+n/6v/s/+3/6v/p/+n/6v/t/+3/7//w//D/
8P/v/+7/7f/s/+v/6v/r/+3/7v/v/+3/6//r/+z/7P/t/+7/7v/v/+//8P/w/+//7v/u
/+7/7//x//L/8//v/+//7//v/+//7//v//D/8v/x//H/8f/v/+//7//x//T/+v//////
/f/7//v//f/9//r/8v/j/9H/wv+5/7z/zP/V/9H/xf+3/6z/oP+V/5P/kf+T/5f/nf+p
/7v/y//X/+T/7//5/wIABwAKAAoACgAMAAoACQAFAAEA/f/7//n/+P/7//v/+//8//n/
+P/4//j/+f/5//r/+v/8//z//P/6//n/+v/6//n/+//8//3//v/8//v/+v/5//v/+//6
//r/+//8//v/+//6//r/+v/5//v//P/9//z/+//6//r/+v/5//r/+//7//3//P/8//r/
9//3//j/+f/8//z//P/7//j/9v/1//X/9f/2//b/9v/4//b/9f/0//H/8f/y//L/8//0
//P/8v/w//D/7//v/+//8P/w//D/8P/u/+7/7v/s/+v/6v/q/+z/7v/v//D/7v/u/+7/
7v/w//L/9P/0//b/9v/2//b/9f/0//T/9P/4//j/+P/3//b/9f/1//X/9P/1//X/9f/3
//X/9f/0//H/8f/z//P/9f/1//X/9f/y//L/8v/w//L/8//z//P/9f/1//X/9f/0//P/
8v/y//P/9P/1//b/9P/z//P/8//0//T/9f/1//b/9v/2//b/8//z//T/9f/3//f/9//2
//P/8v/y//T/9P/0//T/9P/0//T/8//z//H/8v/y//H/8v/z//P/9P/y//H/8f/y//L/
8f/x//L/9P/z//P/8v/w//D/8P/w//P/9P/1//T/8//y/+//7v/x//H/8f/z//P/8v/x
//D/7//v/+//8P/z//X/9f/1//L/8P/w//D/8v/z//X/9f/1//X/9f/0//H/8f/y//T/
9f/2//b/9v/2//X/9P/0//X/9//6//v//P/8//3//v/8//z//P/+/wEAAgABAAEAAgAD
AAMABAAHAAoADAANAA0ADQAOAA8ADgAOAA4ADwARABMAFAATABQAEwATABMAEwAVABkA
HAAeAB4AHgAeAB4AHwAfAB4AHgAcABoAGwAcABgAFwAWABUAGQAWABUAFAASABIAEwAT
ABIAEQARABIAFAAVABgAGgAZABgAFgAUABUAFgAXABgAGAAZABkAGQAXABUAFQAWABgA
GQAaABoAGAAXABcAFgAXABgAGgAcABsAGwAaABkAFwAXABcAFwAZABkAGQAaABgAFQAT
ABEAEwAVABcAFwAWABYAFwAZABkAFwAZAB0AIQAgABgACwD3/+T/2f/c/+z/+//9//X/
5//W/8b/uf+1/7n/wf/L/9f/5//7/wcAEQAaACMALQA4AEMASgBMAEgARgBEAD8APQA9
AD0AOwA5ADgANQAzADEAMAAvAC4ALgAuADAAMQAzADQANAA0ADQAMgA0ADgAOwA9AEAA
QABAAEAAQQBBAEEAQQBDAEMAQgBCAD8APAA3ADMAMAAwADAALwArACgAJQAgAB4AHAAb
ABoAGQAaABsAGwAZABYAFAAQABEAEQASABMAEQAQAA8ADQAKAAgABwAHAAcACAAIAAgA
BwAEAAIAAAABAAEAAgACAAAAAAD+//z/+v/6//n/+f/7//z//P/8//n/9v/1//T/9f/1
//X/9v/2//b/9f/0//T/9P/0//T/+P/6//z//P/7//r/+f/4//n/+v/8//7//v/+//7/
/f/+//3//f/9//7//////////v/7//r/+P/4//n//P/9//z/+//6//n/+P/4//j/9v/4
//n/+f/5//j/9//2//X/9v/3//j/+v/4//j/+P/4//j/9//3//f/+v/6//v/+//7//r/
+f/4//n/+f/6//v/+f/5//n/+P/3//b/9v/4//r/+v/6//r/9//2//T/8//1//b/9v/1
//X/9f/0//T/9P/z//P/9P/2//X/9f/2//P/8f/w/+7/8f/y//P/9P/1//T/8//w//L/
8v/w//D/8//z//P/9f/0//L/8P/u/+7/7//w//L/8P/x//D/7//w/+7/7v/u//D/8f/z
//P/8P/v/+7/7P/s/+3/7//y//H/8P/u/+z/7f/t/+3/7v/w//H/8//z//D/7v/t/+z/
7f/u/+//8v/x//D/7f/r/+3/7f/s/+z/7v/w//H/8f/v/+3/7P/r/+3/7v/v//H/8f/x
//D/7f/t/+3/7v/v//X/8//0//H/8P/v/+7/8f/x//D/8P/t/+r/6v/q/+n/6f/p/+n/
7P/q/+r/6v/p/+j/6P/n/+j/5//n/+j/6f/p/+v/7P/r/+r/6P/m/+n/6v/r/+z/6//r
/+r/6f/q/+n/6v/s/+r/6//s/+z/6v/p/+n/6P/r/+z/7v/w/+3/7f/s/+v/6v/r/+z/
7f/t/+3/7f/u/+z/6//r/+v/7//v//H/8//0//b/9//1//X/9//9/wEA/f/y/+L/y/+3
/67/r//A/9T/2f/P/8H/s/+m/5r/k/+X/53/o/+p/7P/wf/L/9P/2//k/+//+/8GAA0A
EAAMAAoACAAEAAEAAQD///7//f/8//z/+f/3//X/9P/0//T/9f/2//X/9f/2//b/9P/0
//T/8v/z//b/+P/5//n/+P/3//b/9//3//f/9//5//n/+P/4//b/9v/0//P/9P/2//j/
+f/3//b/9f/y//T/9P/1//b/9f/2//f/9//1//T/9P/y//T/9f/3//n/9//2//X/8//z
//L/8v/z//P/9P/0//T/8//w/+7/7P/u/+//8f/y/+//7v/r/+j/6f/q/+r/6//r/+z/
7P/s/+j/5v/m/+b/6P/p/+r/7P/q/+r/6f/o/+n/6v/r/+z/7v/w//L/8v/w//D/8P/w
//H/8v/0//b/9f/0//P/8f/x//H/8v/z//T/9f/1//X/8//x//H/8P/w//H/9P/1//L/
8f/w/+//7//w//H/8P/y//P/8//z//H/8f/x//H/8v/z//T/9v/z//L/8f/w//H/8f/y
//P/9P/0//X/9f/0//T/9P/0//T/9f/3//n/9v/1//T/8v/y//L/8//2//b/9v/2//b/
9f/0//L/8f/y//T/9f/1//T/8//x//D/8v/x//H/8v/y//H/8f/y//D/7//v/+7/7//w
//H/8v/x//D/7//s/+//8P/v//D/7//v/+//8f/w/+7/7P/q/+v/7f/v//L/8f/x/+//
7f/t/+z/7f/u/+7/7//x//H/7f/t/+3/7P/s/+3/7//y/+//7v/s/+r/6//r/+v/7P/s
/+3/7//v/+v/6v/q/+r/6//s/+3/8P/v/+7/6//p/+r/6//r/+z/6v/s/+3/7f/q/+n/
6f/p/+v/7P/t/+//7f/t/+z/6f/r/+v/7P/t/+3/7f/v//D/7P/s/+7/8P/w//D/8P/w
//D/8P/v/+3/7P/q/+j/6f/q/+n/6f/p/+n/6//o/+f/5v/o/+j/6f/p/+f/5f/k/+T/
5v/n/+r/7P/q/+r/6f/o/+j/6P/o/+j/6v/r/+v/6//p/+f/5//o/+r/6//s/+z/6v/p
/+n/6P/o/+j/6f/q/+z/7f/t/+3/6f/p/+n/6f/q/+v/7P/u/+3/6//q/+n/6f/r/+3/
7//y//b/9//3//X/9f/1//n/+//4/+7/3//H/7T/q/+w/8L/0f/N/8H/sf+k/5j/jf+J
/4v/i/+R/5v/qf+5/8f/0//e/+v/9/8CAAkACgAKAAwACgAGAAMA///7//v/+f/3//b/
+P/3//b/9v/z//L/8v/y//T/9f/3//j/9//2//X/8v/y//T/9f/1//f/+P/5//r/+P/3
//b/9f/5//n/+P/4//j/+P/2//X/8//0//X/9f/4//j/+P/2//X/9P/0//T/9//4//n/
+f/3//b/9v/0//P/8//0//X/9v/2//b/9f/y//D/7//v//H/8v/y//L/8v/w/+//7v/r
/+v/7P/s/+7/7v/s/+r/6f/o/+b/5f/n/+j/6P/o/+b/5P/k/+T/4//j/+P/5P/l/+b/
5v/m/+T/5P/k/+T/6P/q/+z/7P/q/+r/6v/q/+r/6v/r/+z/7v/u/+7/7f/q/+n/6f/p
/+z/7f/t/+3/7P/p/+j/5v/n/+f/6f/p/+n/6f/p/+n/5v/m/+b/5P/o/+n/6f/p/+f/
5//n/+f/5f/l/+X/5v/n/+j/6f/q/+n/5//m/+X/5//o/+r/6//p/+j/5//m/+X/5f/m
/+f/6f/p/+n/6P/m/+T/4//k/+X/5v/n/+j/5//m/+T/4//j/+T/5P/j/+X/5f/k/+T/
4//h/+D/4P/h/+H/4v/k/+P/4f/g/97/4P/g/+D/4P/i/+L/4v/g/97/3v/c/9z/3//f
/9//4f/g/97/3P/a/9v/2//b/9z/3f/f/9//3//d/9r/2f/Y/9n/2//e/9//2//b/9v/
2v/Z/9n/2v/c/9z/3P/b/9r/2P/X/9b/1v/X/9n/3P/d/9n/2P/Y/9j/1v/W/9b/2P/c
/9z/2v/Z/9j/1//V/9T/1f/Y/9r/2//Y/9f/1//X/9b/1v/W/9f/2P/Z/9n/1//W/9X/
1f/V/9n/3f/d/9z/2v/Z/9j/1//W/9j/2f/Z/9r/1//U/9T/1P/S/9H/0P/P/9T/0v/S
/9L/0P/O/83/y//N/83/zv/Q/9H/0f/T/9T/0//S/9D/zv/P/9D/0f/S/8//z//O/83/
zv/N/87/0P/Q/9H/0v/S/9D/z//P/87/z//Q/9L/1P/R/9H/0P/P/87/z//Q/9H/0f/R
/9H/0v/Q/8//z//P/9H/0//T/9P/0v/U/9f/1//Z/93/3//h/+X/4P/Y/8v/t/+k/5v/
nP+q/7v/vf+v/5//jv+A/3X/b/9x/3X/ef99/4X/kf+d/6n/tv/D/9H/4P/p/+z/7P/q
/+b/5P/j/+H/4f/h/9//3f/c/9r/2f/Y/9j/2f/Y/9j/2P/Z/9n/2v/a/9j/2P/Y/9b/
2f/c/97/3//f/97/3f/c/9//4f/j/+X/6f/p/+j/6P/p/+r/6f/p/+z/7v/w//H/8P/w
//D/7v/x//L/9P/2//n/+v/7//v//f/8//z/+v/7//3/AAADAAMAAgABAP//AAAAAAEA
AwADAAQABAAEAAIAAAD///7/AQADAAYACAAKAAoACAAGAAkADAAOABEAFAAWABcAGAAY
ABgAGgAcAB4AHwAgACIAIgAiACEAIAAhACIAIwAkACYAKAAqACoAKgAqACoAKgAuADAA
MwA2ADYANgA2ADUAOQA7AD4AQQBEAEUARQBFAEcARQBFAEQARwBJAE0ATwBPAE8ATwBP
AFIAVABWAFYAWQBbAFwAXQBfAF8AXwBfAGIAZQBoAGwAbQBuAG8AcAB0AHUAdwB5AHsA
fAB+AH8AgACAAIAAgACAAIEAgwCFAIMAgwCDAIIAggCCAIMAhgCEAIQAhACEAIIAggCB
AIEAgwCEAIQAgwCAAH8AfQB8AH4AfQB9AH4AfAB7AHsAfAB7AHkAeAB2AHkAegB7AHwA
fAB6AHgAdAB3AHgAdwB4AHoAewB8AH8AgACAAIAAgACCAIMAhACGAIQAgwCAAH0AfgB8
AHwAfAB7AHsAfAB7AHgAdwB2AHQAcwBzAHQAdgByAHAAbQBqAGoAaQBoAGgAZwBnAGgA
ZwBiAGAAXwBeAGAAYABgAGIAYABeAFoAVwBXAFcAVgBWAFUAVgBWAFUAUQBPAE4ATQBN
AE4ATwBRAEwASQBHAEQARABEAEQARABDAEMAQgBCADwAOAA3ADYANwA3ADcANwA3ADIA
LwAsACwALAAtAC0AKgApACkAKgAqACkAKgAqACwALAArACoAKAAmACQAIgAkACUAJQAl
ACUAIwAjACQAIwAjACMAIgAjACMAJAAkACMAIgAiACIAIgAjACMAIwAhACEAIQAhAB8A
HwAfACAAIQAhACIAIwAhAB8AHwAfACQAKgAtAC8ALwAtAC0ALwAtACgAIAATAAEA9P/z
//7/CgALAAMA9//r/+D/1v/N/8v/zf/N/9H/1//n//X/AQANABgAHwAnADAANwA6ADoA
OgA8ADwAOwA5ADcANAAxAC4ALAAuAC0ALAAsACsAKgAqACoAKgApACkAKAArACwALQAs
ACsALAAsACsALgAuAC4ALgAtAC0ALQAtAC4ALQArACoALQAuAC0ALQAqACoAKgApACwA
LAAsACoAKwAqACoAKgAqACoAKgApACoAKgArACoAJwAnACgAKQAoACgAKAAnACgAJgAl
ACUAJAAkACMAIgAjACIAIgAiACAAHwAfAB4AIAAgAB4AHAAcABwAGwAbABoAGgAZABgA
GQAYABkAGgAWABUAFAAUABcAGAAYABgAGgAaABoAGgAaABwAHgAeAB8AIAAhACIAIAAg
ACEAIgAkACQAJAAjACQAIwAjACMAIgAjACMAIwAkACMAJAAkACIAIQAiACEAIwAjACMA
IwAkACQAJAAiACMAIwAiACEAIgAjACQAJQAiACEAIAAgACIAIgAiACIAJAAjACMAIwAj
ACIAIgAhACQAJAAkACQAIgAhACEAIQAjACMAIwAiACEAIAAgACIAIQAgAB8AHgAhACIA
IgAjACAAIAAfAB0AHwAfAB4AHgAgAB8AHwAgAB8AHQAcABwAHQAdAB4AHgAdABwAGwAa
AB4AHgAeABwAHgAeABwAHAAcABsAGgAbABwAHAAcABwAGQAZABkAGgAbAB0AHQAdAB4A
HAAcABwAGwAbABwAGwAcAB0AHgAeABwAGwAbABwAHgAeAB0AHAAeAB0AHAAcABoAGwAd
AB0AHgAeAB8AIAAdABwAGwAcAB4AHgAcABsAHQAdABwAHAAbABwAHAAbAB0AHQAeAB8A
HgAcABwAGgAbABwAHQAeAB8AHwAeAB4AGQAWABYAFgAWABcAGAAZABoAFgAUABIAEwAU
ABYAFwAWABUAFQAWABYAFQAWABYAFwAYABgAGAAXABYAFQAUABUAFwAYABkAFwAVABUA
FgAUABUAFgAWABcAFwAYABgAFwAWABYAFgAYABkAGQAZABcAFwAXABcAFgAVABQAFAAV
ABUAFgAXABUAFQAVABcAHAAiACUAJQAlACMAIwAlACEAGAAMAPn/5f/a/9n/5v/4//3/
8f/j/9f/zv/E/7//v//D/8X/yf/T/+H/7//7/wcAEgAbACMALAAxADIAMgA0ADQAMgAx
AC8AKwAoACUAIgAgACIAIQAgACAAIQAgACAAIAAgAB8AHwAeAB8AIAAhACAAHQAeAB4A
HQAfACAAIQAiACEAIQAhACEAIgAhAB8AHgAfACAAHwAfAB0AHgAfAB8AIAAgACAAHgAf
AB4AHgAeAB4AHgAeAB0AHgAeAB8AHgAbABsAHAAdAB4AHgAeAB0AHgAcABsAGwAZABoA
GgAaABwAGgAZABgAFgAVABUAFAAVABYAFQAUABQAFAATABMAEgASABEAEAARABAAEQAS
ABAADwAOAA4AEQASABIAEgASABIAEgASABIAFAAWABYAFwAYABkAGgAYABgAGQAaABwA
HAAcABsAGgAZABkAGQAZABkAGAAXABoAGQAaABoAFwAXABkAGQAbABsAGwAbABoAGgAa
ABgAGAAZABkAGQAaABsAHAAdABwAGwAaABoAHAAcABwAHAAeAB0AHQAdAB0AHAAcABsA
IAAgAA==
         </WaveFormData>
      </LeadData>
      <LeadData>
         <LeadByteCountTotal>10000</LeadByteCountTotal>
         <LeadTimeOffset>0</LeadTimeOffset>
         <LeadSampleCountTotal>5000</LeadSampleCountTotal>
         <LeadAmplitudeUnitsPerBit>4.88</LeadAmplitudeUnitsPerBit>
         <LeadAmplitudeUnits>��V</LeadAmplitudeUnits>
         <LeadHighLimit>2147483647</LeadHighLimit>
         <LeadLowLimit>268435456</LeadLowLimit>
         <LeadID>V2</LeadID>
         <LeadOffsetFirstSample>0</LeadOffsetFirstSample>
         <FirstSampleBaseline>0</FirstSampleBaseline>
         <LeadSampleSize>2</LeadSampleSize>
         <LeadOff>FALSE</LeadOff>
         <BaselineSway>FALSE</BaselineSway>
         <ExcessiveACNoise>FALSE</ExcessiveACNoise>
         <MuscleNoise>FALSE</MuscleNoise>
         <LeadDataCRC32>4203446462</LeadDataCRC32>
         <WaveFormData>
JgAmACYAJgAoACgAKAAoACsALAAtAC4ALAAsACwALAAsACwALAAsACwALAAsACwAKQAo
ACcAJgAmACYAJgAmACQAIgAgAB4AHQAcABsAGgAZABgAFwAWABQAEgAQAA4ADAAMAAwA
DAAKAAgABgAEAAMAAgABAAAA/v/+//7//v/7//r/+f/4//n/+v/7//z/+//6//n/+P/4
//j/+P/4//j/+P/4//j/9//2//X/9P/1//b/9//4//b/9v/2//b/+P/4//j/+P/6//r/
+v/6//j/+P/4//j/+f/6//v//P/6//r/+v/6//z//P/8//z//P/8//z//P/6//r/+v/6
//z//P/8//z/+//6//n/+P/4//j/+P/4//j/+P/4//j/9//2//X/9P/1//b/9//4//f/
9v/1//T/8v/y//L/8v/0//T/9P/0//P/8v/x//D/8f/y//P/9P/z//L/8f/w//D/8P/w
//D/8v/y//L/8v/x//D/7//u/+//8P/x//L/8f/w/+//7v/w//D/8P/w//D/8P/w//D/
7//u/+3/7P/t/+7/7//w/+7/7v/u/+7/8P/w//D/8P/y//L/8v/y//H/8P/v/+7/8P/w
//D/8P/u/+7/7v/u//D/8P/w//D/8P/w//D/8P/u/+7/7v/u/+//8P/x//L/8P/w//D/
8P/w//D/8P/w//D/8P/x//L/8P/v/+7/7v/v//D/8f/0//X/9P/y/+7/7v/u//D/8f/1
//X/9P/0//L/8P/t/+v/7P/t/+3/7f/s/+v/6f/o/+v/6//r/+v/6//r/+v/6//p/+n/
6f/p/+z/7P/s/+v/6f/p/+n/6f/p/+r/6//r/+z/6//r/+v/6f/p/+r/6v/s/+z/7P/s
/+z/6v/q/+j/6P/p/+3/9P/6/wEACwAWACgAOwBKAFIATAA7ACsAIQAfACQAGgD6/9D/
pv+D/2b/T/9D/0n/Vv9h/3P/i/+h/7T/yv/e//D/AAALABMAGQAaABoAGwAaABkAFwAU
AA8ADQAIAAUABgAGAAYABQAFAAQABAAEAAIAAgACAAMABAAFAAUABgAEAAUABQAFAAYA
BgAGAAcABwAHAAgACAAIAAgACQAJAAoACwAMAA0ACwANAA0ADQARABEAEQARABIAEgAU
ABUAFAAUABUAFwAbABsAHAAcABoAGwAcAB0AIAAiACQAJQAlACUAJQAlACcAKAApACoA
LAAtAC4ALgAtAC0ALQAuAC4ALwAvAC8ALgAtACwALAAtACwAKwAoACcAJwAnACcAJgAl
ACMAIgAjACIAIAAfACAAHQAbABsAGgAZABcAFAAUABMAEgARAA4ADQAMAAsADAAKAAcA
BgAFAAQABAAEAAMAAgABAP///////wAAAQD///7////+/////v/8//z//P/8//z//f/7
//v/+//7//z//f/+/////v/+//3//P/9/wAA//8AAAAAAAABAAEA/////wEAAQACAAIA
AwAEAAMAAwADAAMABQAFAAQAAgACAAIAAwADAAIAAgACAAEAAwACAAIAAwABAAIAAgAB
AAEAAQAAAAAAAgABAAEAAwABAAAA/v/8//v//f/9/////P/9//3//P/+//3//P/7//v/
+//8//7//v/9//z/+v/5//r/+v/7//v/+//6//n/+//6//n/+f/3//f/+P/6//j/+P/3
//f/+f/5//n/+f/4//f/9//3//n/+P/3//f/9//2//b/9v/3//f/9v/0//X/9f/2//f/
9f/0//X/9P/2//f/9f/2//b/9v/2//b/9v/2//X/8//0//X/9v/3//b/9f/1//X/9v/2
//b/9P/0//T/9P/1//T/9P/0//X/9//3//X/9f/z//T/9f/1//j/+P/4//b/+v/4//f/
9v/1//T/9f/3//n/+v/7//r/+v/6//j/+P/6//z//v/9//r/+P/3//j/+P/5//r/+v/7
//v/+f/2//T/8//z//L/8f/x//L/8v/z//X/9P/z//L/8f/z//P/8//z//P/8//z//T/
8v/y//H/8f/y//P/9P/1//X/9f/0//L/9P/1//b/9//2//b/9f/0//L/8v/y//L/9v/2
//T/8P/v//H/9v/8/wUADQAaACwAQQBQAFgAWABLADcALQAtADIAKgAOAOT/uP+R/3L/
Wf9L/0//XP9n/3X/if+f/7L/xP/W/+r/+v8JABcAHwAgAB4AGwAaABkAFwAWABMAEQAM
AAkABQAEAAMAAQADAAIAAgACAAIAAgACAAMAAwADAAIAAgAEAAUABQAFAAQABAAEAAUA
BgAHAAkACgAKAAoACwALAAsACwALAAsADAAPABAAEQASABEAEAAPABEAEgAVABcAGgAa
ABsAHQAfAB8AIAAgACIAIwAkACUAJQAmACcAJwAqACsALAAtAC8AMAAxADIAMgAzADQA
NAA2ADcAOAA6ADkAOQA4ADcANwA3ADcAOAA4ADgAOAA2ADYANQA0ADMANQA1ADQANAAy
ADAALQArAC0AKwAqACsAKgApACcAJAAfAB0AGwAZABcAFwAXABcAFQASAA4ADAANAAwA
DAAMAAsACgAJAAcABAADAAMAAwACAAIABAAEAAEAAAD+//7/AAAAAAAAAQD/////////
//////////////8AAAAAAAD//wAA/f/8//z//P/9//3//P/7//z/+//5//j/+P/4//j/
+f/6//v/+v/5//f/9P/2//b/9//3//b/9v/2//X/9v/0//P/8//0//b/9//3//T/8//x
//D/8f/x//L/9f/0//T/8//y//D/8f/w//H/8f/z//T/9P/y//H/8P/v/+//8f/0//j/
9//3//f/9v/2//b/9f/1//j/+f/5//n/9//2//X/9f/3//f/+P/6//r/+v/5//n/+//7
//v/+//9//3//v////3//P/7//v//v/+////AAABAAEAAAD+//3//f/+////AgACAAQA
BAAEAAMA///+////AAABAAIAAwAEAAQAAwADAAMAAwADAAUABQAGAAcABwAGAAUAAgAF
AAYABwAJAAgACAAIAAkACQAJAAsADAAMAAwADAAMAAoACwAMAAwADQAMAAwADAAMAAwA
DgAQABAADwAMAAoACwAOABAAEwASABAADwANAA4ADAALAAsACwAKAAkACQALAAoACgAL
AA0ADQANAA0ACwALAAsACwANAA0ADQAOAA4ADgANAA0ADQANAA0ADQAQABEAEQAQAA4A
DQAMAAsADAAOAA8AEAAOAA4ADgAOAAwADAAMAAwADQAPABIAFAAXAB0AKAA6AE0AWABc
AFgARQAvACcAKQAwACoAEgDs/8b/o/+G/2//Zf9t/3j/gf+P/6f/vf/Q/97/7P/6/wYA
EwAdACcAKgAqACsAKAAlACEAHgAdABsAFgATABIAEgASABEAEAAOAA0ADAANAA4ADwAR
AA8ADwAOAA4ADAANAA0ADQAOAA4ADgAPAA4ADQANAAwADgAOAA8ADwANAA0ADQANAAsA
DQANAA0AEAARABIAEwATABIAEwATABYAFgAXABkAGAAXABcAFgAWABcAGAAZABoAHAAe
AB8AHgAdABwAGwAdAB4AHwAgACEAIQAhACAAHQAdAB0AHgAeAB8AHwAfAB0AGwAZABgA
GgAaABoAGAAUABMAEgARAA8ADwAOAA4ADwAOAAwACwAJAAUAAgABAAEAAQAAAP7//f/7
//n/9//2//X/9P/z//T/8v/v/+7/7P/q/+n/6P/m/+b/5v/l/+T/4//j/+P/4P/g/+L/
4v/j/+L/4P/g/9//3v/d/93/3//f/9//3//f/9//3//f/9//4P/g/+D/4P/i/+D/4P/e
/97/3//f/9//3//h/+H/4f/g/+D/4P/e/9//4P/h/+H/4f/g/97/3P/c/93/3f/e/97/
3v/d/97/3P/b/9v/2//c/9z/2//b/9v/2v/a/9f/1f/U/9X/1v/W/9X/1P/T/9P/0f/R
/8//0f/S/9L/1P/T/9L/0f/N/83/zv/Q/9H/0f/R/9D/0P/Q/8//z//O/8//z//P/9H/
0P/P/8//zv/N/83/zv/O/87/zf/N/83/zf/N/83/y//L/8z/zf/P/87/zf/N/8v/yv/K
/8r/zP/N/83/zP/M/8v/y//L/8v/yv/L/8r/y//L/8j/yP/G/8b/xv/G/8n/yv/K/8n/
x//H/8f/x//F/8X/xv/H/8j/yP/I/8b/xP/E/8T/xf/G/8b/xv/H/8n/yf/H/8f/xf/G
/8f/yP/I/8j/yP/I/8f/x//H/8b/x//G/8b/xv/E/8T/xv/I/8b/xf/C/8D/wf/E/8b/
yf/G/8T/w//B/8H/wP/A/8H/v/++/73/vf+9/7z/vP+9/7//v/+//7//vv+9/7z/u/+9
/73/vf++/7z/vP+7/7v/uf+5/7n/uf+8/73/vf+8/7v/u/+7/7v/vf++/77/vv+8/7z/
vP+8/7z/uv+6/7z/vf/B/8b/yv/P/9n/5v/6/w0AFgAWAAoA9f/l/9//5f/q/97/vP+S
/2z/S/8s/xn/E/8d/yz/Pf9R/2X/d/+M/57/rv++/8z/2f/h/+P/5P/i/+H/3v/b/9f/
1P/U/9P/z//N/9D/0v/U/9X/1v/W/9f/2P/W/9b/1v/X/9X/1f/U/9T/0//T/9L/0f/U
/9b/2P/b/93/3//i/+T/5//o/+r/6//n/+X/4//h/97/3//e/93/4v/j/+T/5f/n/+j/
6//t/+z/7P/t/+//8P/v/+//7v/u/+//8P/x//T/9v/4//n/+f/5//n/+f/8//7/AAAC
AAQABQAGAAYABgAHAAgACgAMAA0ADQANAAwACwAKAAoADgAOAA4ADAAMAAsACgAJAAoA
CwALAAwADwASABQAFwAZABcAFgAXABQAEwARAA4ACAAFAAIA///8//v/+v/5//b/9P/x
//D/7v/s/+v/6v/s/+z/7P/r/+j/5//n/+f/6P/o/+r/6v/q/+r/6f/q/+j/6P/o/+n/
6v/r/+z/7f/t/+3/7f/t/+3/7v/u/+7/8P/y//D/8P/w//D/8f/x//L/8//2//f/9v/0
//P/8v/x//H/8f/x//P/8//y//D/7v/u/+//7//x//L/8//z//L/8P/v/+//8P/y//P/
8//0//P/8f/w/+7/7f/t/+//8v/y//H/8P/v/+//7f/t/+v/7f/u/+7/8P/v/+7/7f/p
/+n/6v/s/+3/7f/t/+z/7P/s/+v/6//q/+v/6//r/+3/7P/r/+v/6f/p/+r/7P/u/+7/
7f/t/+3/7f/t/+3/7f/t/+7/7//x//D/7//v/+//7v/u/+7/8P/x//H/8P/u/+3/7f/t
/+z/7P/u/+7/8P/x/+//8P/u/+7/7v/u//H/8v/y//H/8f/x//H/8f/x//H/8v/z//T/
9P/0//L/8P/w//D/8f/0//T/9P/1//X/9f/z//P/8//0//T/9v/2//b/9v/0//X/9v/2
//f/9v/2//b/9v/2//j/+v/4//f/9P/y//P/9v/4//v/+f/4//j/9//2//T/8//z//X/
9P/z//P/8v/w/+//7//w//H/8v/z//H/8f/x//H/8//z//P/9P/0//T/8//z//H/8f/x
//H/8//1//b/9v/z//P/8//z//X/9v/2//b/9v/2//b/9v/y//L/8v/y//P/+f/+/wIA
CQATACIANABJAFYAXABUAD8ALwAnACcAKgAcAPr/0P+o/4f/av9T/03/Vf9i/2//g/+b
/6//xv/c/+z//P8MABkAHwAjACQAJgAlACQAIQAdABoAFwAVABAADQANAA4ADwAPAA0A
DAAMAAwADgAOAA4ADwAPAA8ADgAOAAwADQANAA0ADwAQABEAEwASABEAEQAQABIAEgAT
ABMAFAAVABYAFwAVABcAFwAXABoAGwAcAB0AHAAcAB4AHwAgACAAIQAjACUAJQAmACYA
JgAnACgAKQAsAC4AMAAxAC8ALwAvAC8AMwA0ADUANgA2ADcAOAA4ADcANwA3ADgAOgA7
ADsAOwA4ADcANgA2ADYANgA2ADQANAAzADIAMQAwAC8ALQAsAC0ALAAqACkAKAAlACMA
IwAjACMAIgAgAB8AHQAbABkAGAAXABYAFQAWABQAEQAQAA0ADAAMAAwADAAMAAwACwAK
AAkACQAJAAcABgAHAAYACAAIAAcACAAGAAYABgAHAAcABwAHAAcACQAJAAkACQAHAAgA
CAAIAAoADAAKAAoACAAIAAkACQALAAsADQANAA0ADAAMAAwACgALAAwADQAPAA8ADgAM
AAoACgALAAsADAAMAAwACwALAAoACgALAAkACgAKAAkACQAJAAgACAAGAAUABQAHAAgA
CAAHAAYABAAFAAQABQADAAUABgAGAAgABwAGAAUAAQABAAIABAADAAMAAwACAAEAAgAC
AAMAAQABAAAA//8CAAIAAgADAAIAAQABAAIAAAAAAP////8BAAEAAQABAAAA////////
AQAAAP/////9//z//P/8//7///////7//v/9//3//f/8//z//v/+/wEAAQD+//7//v/+
//7//v///wAAAAD///3//f/9//3/+//7//z//f8AAAAAAAD+//7//v/+////AAAAAAIA
AwACAAEAAAD///7//v///wAAAAABAAAAAAAAAP7//v8AAAIABAADAAAA/v/8//7///8B
AAEAAAAAAP//AAD+//3//f/7//r/+f/5//v/+v/6//v/+f/5//n/+f/5//n/+f/5//v/
+//7//z/+//6//j/9//4//n/+v/7//r/+//7//r/+f/5//n/+f/7//z//P/8//r/+v/6
//r//P/8//z//P/7//3/AAAGAA0AFQAiADYASwBcAGQAYgBTAD0ANQA1ADoAMgAYAPD/
xP+f/3z/Yf9V/1v/aP91/4P/mf+v/8D/0v/i//D/AAAPAB0AJwAqACgAJQAkACEAHQAc
ABwAGwAXABUAEwASABEADwANAAwADAAMAA4ADgAOAA8ADgANAAsACgALAA0ADgAPAA8A
DgANAA0ADwAPABAAEAASABIAEwATABEAEQARABEAEgAVABYAFwAYABcAFgAVABYAFgAY
ABkAHAAcAB0AHwAgAB8AHwAeACEAIwAlACcAJwAoACkAKQArACsAKwArAC8AMAAxADIA
MQAxADEAMAAyADMANAA2ADQANQA1ADUANgA1ADQANAA2ADYANgA0ADAALwAuAC0ALwAv
AC4ALgArACoAKAAnACgAJQAjACMAIwAjACIAIAAdABsAGQAXABcAFwAXABcAFgAUABEA
EAAPAA4ADgAOAA4ADgAOAA0ACAAHAAcABwAIAAgACgAKAAkACAAGAAYABgAGAAYABwAJ
AAkACQAJAAgABwAGAAUABgAIAAkACgAIAAoACAAIAAgACAAJAAkACwALAA0ADQAMAAoA
CQAIAAoACwAMAA0ACwALAAoACAAKAAoACwALAAwADAAMAAsACgAIAAcABwAIAAoACwAL
AAgABwAFAAQABgAFAAUABwAGAAYABQAEAAEAAQD/////AQADAAQABAACAAEAAAD/////
//8AAAIAAQABAAEAAAD+//7//f/9//7//////////f/8//v/+//7//v//P/+//7//v/9
//3//P/7//r/+f/7//v//P/9//v/+v/5//n/+//6//r/+v/6//v/+//6//j/9//3//f/
+v/6//z//P/7//v/+P/4//j/+P/4//j/+//8//z/+//6//n/+P/3//j/+f/7//3//f/8
//v/+P/6//r/+v/7//7//v/+//v/+v/5//j/+P/5//r/+v/3//b/9v/2//b/9v/4//r/
/P/7//j/9v/1//b/9v/3//j/+P/5//n/9v/0//P/8//z//L/8f/x//P/8v/y//P/8f/x
//H/8f/z//P/8//z//P/8//z//T/8//y//D/7//w//H/8v/z//P/8//y//D/8P/x//L/
8//z//T/9P/0//L/8v/y//L/9v/2//T/9P/1//v/AAAEAA0AGQAsAD4ASQBMAEYANAAf
ABcAGQAjACQAEADq/8L/oP+B/2j/X/9l/3P/fv+N/6P/tf/F/9T/5P/y/wAADgAbACMA
IwAiACAAHwAcABkAFwAWABUAEwAOAAsACQAIAAcABQAHAAYABgAGAAQABAAEAAUAAwAD
AAIAAgADAAUABgAHAAcABgAFAAUABgAHAAkACgAKAAoACwALAAkACQAJAAkACwANAA0A
DQANAA0ADQANABAAEAASABMAEgASABMAFQAWABUAFQAUABUAFwAZABsAGwAcAB0AHQAe
AB8AIAAhACMAJAAlACYAJwAnACcAJgAmACcAKAAqACgAKQApACkAKgApACgAKAApACgA
JwAkACIAIQAgAB8AIQAhACAAIAAcABoAFwAVABUAEwASABMAEwATABIAEAAPAA0ACwAJ
AAkACQAJAAkABgAEAAEAAAABAAAAAAAAAAAAAAAAAP///P/7//v/+//8//z//v/+//v/
+v/4//j/+f/6//v//f/7//v/+//7//v/+//7//v//f/+//7//v/9//7/+//6//v//P/+
/////f/9//////////7//v/+/wAAAQACAAMAAgABAP///P/9//7/AAABAAAAAAAAAP//
/v/8//v/+//8//7///////z/+//5//j/+f/5//r//f/9//z/+v/4//f/9//1//X/9//5
//r/+v/5//f/9f/z//L/8//1//j/+P/3//b/9P/0//T/8//z//T/9f/1//X/8//y//H/
8f/z//P/9P/2//T/9P/z//P/8f/x//H/8f/x//H/8v/z//H/8P/v/+//8P/w//H/8v/y
//P/8//y//D/7//v/+//8v/y//T/9P/0//P/7//u/+//8P/x//L/8f/y//L/8f/v/+//
7//v//H/8f/y//P/8//y//H/7v/v//D/8f/z//L/8v/y//P/8f/x//P/9f/0//T/9P/0
//T/8v/z//T/9P/1//T/9P/0//L/8v/0//b/+P/3//T/8v/y//T/9f/3//X/9P/0//P/
8//y//L/8//x//D/7//v//H/8P/w//H/8f/x//H/8f/v/+//7//v//D/8f/y//T/8//y
//D/7//x//H/8f/x//L/8//z//L/7//v/+//7//w//L/8//0//L/8v/y//L/8v/y//L/
8v/z//f//P8AAAcADwAcADAARQBSAFQATAA5ACUAHQAfACgAIAACANj/rv+L/2z/U/9N
/1f/Zv91/4n/n/+x/8b/2v/s//z/DAAZACEAIwAmACYAIwAgAB0AGQAWABQAEwAPAA0A
DAAMAAwACwAJAAgACAAIAAkACgALAA0ACwALAAoACgAKAAsACwALAA0ADgAPABEAEAAP
AA8ADgASABIAEwATABMAEwATABMAEwAVABUAFQAXABcAFwAXABYAFgAYABkAHAAcAB0A
HwAfAB8AIAAgACIAIwAkACUAJAAmACgAKQApACkAKQApACwALgAwADIAMwAzADMAMgAz
ADMAMwA0ADYANwA3ADcANAAzADIAMgA0ADQANAAyAC4ALQAsACsAKwArACoAKgArACoA
KAAnACUAIQAeAB0AHwAfAB4AHAAbABkAFwAVABMAEwATABMAEgAQAA0ADAAJAAgACAAI
AAgACAAIAAcABAADAAMAAwAAAAAAAgACAAMAAgAAAAAA/v/+//7///8BAAEAAQABAP//
//////////8AAAAAAAACAAQAAgACAAAAAAABAAEAAwADAAUABQADAAIAAgACAAIAAwAE
AAUABQAFAAQAAgAAAAAAAQABAAQABAAEAAMABAACAAEAAQAAAAIAAwADAAQAAwABAAAA
AAD/////AQACAAIAAQAAAP/////9//3//f///wAAAAAAAP///v/9//v/+//8//7//f/9
//3//P/8//z/+//7//r/+//7//v//f/8//v/+//6//n/+f/6//z//P/7//v/+f/5//n/
+f/5//n/+v/7//v/+v/5//n/9//2//b/9v/6//v/+//6//j/9//3//f/+P/4//r/+v/7
//v/+P/4//b/9v/2//b/+f/6//r/+f/3//f/9//3//f/9//4//n/+v/6//r/+P/4//j/
+P/5//z//v/+//3//P/6//r/+v/6//z//f/+//7//f/8//z//P/6//r//P/+/wEAAQD/
//7/+//8//z//f/+//7///////z/+v/5//n/+P/2//T/8//0//T/9f/3//X/9f/1//X/
9//3//f/9//1//X/9f/2//b/9v/1//X/9v/3//j/+f/5//n/+P/2//b/9//4//n/9//4
//j/+P/2//b/9v/2//r/+v/4//b/9f/3//z/AgAJABMAIgA0AEcAVgBeAFwASwA3AC0A
KwAwACwAEADm/7j/k/90/1v/Tf9T/2D/bf99/5H/pf+4/8z/4P/y/wYAFwAjACcAJgAm
ACMAIgAfAB8AHAAaABkAFQATABEAEAAPAA0ADgAOAA8AEAAQABAAEAARAA8ADwAOAA4A
DwARABIAEwASABIAEgATABUAFQAWABYAFgAWABcAFwAXABcAFwAXABkAGwAbABsAGwAb
ABsAGwAeAB4AIAAhACAAIAAhACMAIwAjACQAJAAlACcAKQArACkAKgArACsALAAtAC4A
LwAxADIAMwA0ADUANQA1ADQANgA3ADgAOgA3ADcANgA1ADUANQA1ADYANwA2ADUAMgAw
AC8ALgAtAC0ALQAsACwAKQAoACYAJQAlACMAIgAjACEAIQAgAB4AHQAbABkAFwAXABcA
FwAXABUAEgAOAAwADAAMAA0ADgAMAAwADAALAAYABQAFAAUABQAGAAkACgAIAAYAAwAC
AAMABAAFAAcABwAHAAcABwAHAAcABwAHAAkACgAKAAoACQAKAAcABgAHAAgACgALAAkA
CQALAAsACwAKAAoACgAKAAsADAANAAwACwAJAAYABwAIAAoACwALAAoACQAHAAgABgAF
AAUACAAKAAsACwAIAAcABQAEAAUABQAGAAkACQAIAAYABAACAAMAAgADAAMABQAGAAYA
BAADAAIAAQAAAAEAAwAGAAQAAwACAAAAAAAAAP////8CAAMAAwADAAIAAAD+//3/////
/wAAAgABAAAA/v/9//3//f/9//3//////wAAAQAAAP7//P/7//z//P/9//7//v//////
/v/8//v/+//7//7//v8AAAAAAAD///v/+v/7//z//f/+//3//v/+//3///////////8B
AAEAAgADAAIAAAAAAAAAAgACAAIAAgACAAMABAAEAAEAAAAAAAAAAQACAAUACAAHAAUA
AQD+////AgAEAAcABgAEAAMAAQAAAP7//f/9//7//v/+/////v/8//v/+//9//3//f/9
//3//f/9//3/+//7//v//P/9//7//v////7//f/8//v//v///////v/9//3//f/9//v/
/P/8//z//v/+//7//v/8//r/+P/4//3/AwAKABAAFwAfAC4AQgBTAFwAYgBcAEkAOwA3
ADkANAAcAPb/zP+o/4v/cv9h/2H/a/9y/33/kf+r/8H/1P/k//T/BAAOABkAIwApACgA
KAApACoAJwAlACIAHQAbABYAEwAUABQAFAATABMAEgASABIAEAAQABAAEQATABMAEgAS
ABAAEQARABEAFAAUABQAFQATABMAFAAUABQAFAAVABUAFgAXABgAGQAYABkAGAAXABsA
GwAbABsAGgAaABwAHQAcABwAHQAfACMAIwAkACQAIgAjACQAJQAmACgAKgArAC0ALQAt
AC0ALQAuAC8AMAAyADMANAA0ADEAMQAxADIAMgAzADMAMwAyADEAMAAwADEAMAAvACwA
KwArACsAKwAoACcAJQAkACUAJAAiACEAIgAfAB0AHQAbABsAGgAYABgAFwAWABUAEwAR
AA8ADQANAAwACgAKAAkACAAIAAgABgAGAAYABQADAAMABAAFAAMAAgADAAIAAwACAAAA
AAACAAIAAgADAAEAAQABAAEAAwADAAMAAwABAAIAAgACAAQABgAEAAQABAAEAAUABQAD
AAMABQAFAAYABgAHAAgABwAHAAcABwAJAAkACAAGAAQABAAFAAUABAAEAAQAAwAFAAQA
BAAFAAMABAAEAAMABQAFAAQABAACAAEAAQADAAMAAgAAAP7//f//////AQD+///////+
/////////////f/9//7/AAAAAP///v/8//v//P/8//3//f/9//z/+//8//z//P/9//v/
+//8//7//f/8//r/+f/6//v//P/9//z/+//7//v//f/8//v/+//7//r/+v/6//v/+//6
//j/+f/5//r/+//5//j/+f/4//v/+//4//j/+P/4//j/+P/3//j/+P/3//j/+f/6//v/
+f/3//b/9v/4//j/+P/4//j/+f/6//r/9//2//b/9v/4//j/+v/8//v/+f/1//L/9P/2
//f/+f/5//j/+P/3//T/8v/x//H/8v/y//L/8//y//D/7//v//H/8f/x//H/7//v/+//
7//v/+//7//w//L/8v/x//H/8P/v/+7/7f/w//H/8f/w/+//7//v/+//7f/u/+7/7v/w
//D/8P/w/+z/6v/q/+z/7//3//7/BAALABUAJAA0AEEARgBEADYAIwAZABkAHwAgAAwA
6P/A/57/gf9q/13/Y/9t/3j/hf+Z/6//wf/S/+L/8v8AAAwAFQAdAB8AHgAgAB8AHgAb
ABkAFgARAA8ACgAHAAYABgAGAAUABQAEAAQABAAEAAQABAAFAAcABwAGAAYABAAFAAUA
BQAIAAgACAAJAAkACQAKAAoACwAKAAoACQAKAAsADAANAAsADQANAA0AEQARABEAEQAS
ABIAFAAVABQAFAAVABcAGQAZABoAGgAaABsAHAAdAB4AIAAiACMAIwAjACMAIwAlACYA
JwAoACoAKwAsACwAKwArACsALAAsAC0ALQAtACoAKQAoACgAKAAoACgAJgAlACUAJQAl
ACQAIwAhACAAIQAgAB4AHQAcABkAFwAXABYAFQATABAADgANAAwACwAKAAkACAAHAAcA
BgAEAAQAAwACAAIAAgAAAAAAAAD///////8AAAEA/f/8//3//P/8//z/+//8//z//P/8
//3/+//7//v/+//8//3//v////3//v/+//7/AAACAAAAAAAAAAAAAQABAP////8BAAEA
BQAGAA==
         </WaveFormData>
      </LeadData>
      <LeadData>
         <LeadByteCountTotal>10000</LeadByteCountTotal>
         <LeadTimeOffset>0</LeadTimeOffset>
         <LeadSampleCountTotal>5000</LeadSampleCountTotal>
         <LeadAmplitudeUnitsPerBit>4.88</LeadAmplitudeUnitsPerBit>
         <LeadAmplitudeUnits>��V</LeadAmplitudeUnits>
         <LeadHighLimit>2147483647</LeadHighLimit>
         <LeadLowLimit>268435456</LeadLowLimit>
         <LeadID>V3</LeadID>
         <LeadOffsetFirstSample>0</LeadOffsetFirstSample>
         <FirstSampleBaseline>0</FirstSampleBaseline>
         <LeadSampleSize>2</LeadSampleSize>
         <LeadOff>FALSE</LeadOff>
         <BaselineSway>FALSE</BaselineSway>
         <ExcessiveACNoise>FALSE</ExcessiveACNoise>
         <MuscleNoise>FALSE</MuscleNoise>
         <LeadDataCRC32>2527697869</LeadDataCRC32>
         <WaveFormData>
UABQAFAAUABRAFIAUwBUAFgAWgBcAF4AXgBeAF4AXgBgAGAAYABgAGIAYgBiAGIAYABe
AFwAWgBaAFoAWgBaAFgAVgBUAFIAUABOAEwASgBHAEYARQBEAEAAPAA4ADQAMQAwAC8A
LgApACYAIwAgAB4AHAAaABgAFwAWABUAFAASABAADgAMAA4ADgAOAA4ACwAKAAkACAAI
AAgACAAIAAgACAAIAAgABwAGAAUABAAHAAgACQAKAAkACAAHAAYACAAIAAgACAAKAAoA
CgAKAAkACAAHAAYACQAKAAsADAALAAoACQAIAAoACgAKAAoADAAMAAwADAALAAoACQAI
AAsADAANAA4ACwAKAAkACAAIAAgACAAIAAgACAAIAAgABwAGAAUABAAFAAYABwAIAAUA
BAADAAIAAgACAAIAAgACAAIAAgACAAEAAAD///7///8AAAEAAgABAAAA///+//7//v/+
//7//v/+//7//v/9//z/+//6//v//P/9//7//f/8//v/+v/8//z//P/8//z//P/8//z/
+//6//n/+P/7//z//f/+//3//P/7//r/+v/6//r/+v/8//z//P/8//v/+v/5//j/+//8
//3//v/7//r/+f/4//r/+v/6//r//P/8//z//P/7//r/+f/4//v//P/9//7//v/+//7/
/v/+//7//v/+/wAAAAABAAQAAwADAAIAAgADAAMABAAHAAUABQAEAAIA/v/+////AAAC
AAMAAgAAAPz/+//3//T/9v/2//f/9v/z//H/8P/w//D/8P/w//H/8//y//H/8f/w//D/
7//u//H/8f/y//L/8P/w//D/8f/x//H/8f/y//T/8//y//L/8f/x//D/8P/x//L/8//z
//P/8f/v/+3/7//z//v/AgANABoAKwA8AFYAdACWALMAwgC8ALIAqgCdAIAAVAAfAOT/
pv9t/z7/FP/8/v3+Bf8N/xz/Of9Y/3j/lP+q/8H/0//h/+v/8v/1//r//v8BAAMABAAE
AAIAAQACAAEABAAFAAYABwAIAAgACQAJAAoACQAKAAoADQAOAA8AEAAOAA0ADgAOABEA
EgASABIAEwATABMAFQATABQAFQAWABcAGAAaABsAGwAaABsAGwAeAB8AHwAgACEAIQAi
ACQAJQAlACcAJgAoACoALAAvAC8ALwAxADIANgA4ADkAOgA8AD0APwBCAEUARQBGAEcA
SABLAE0AUABQAFAAUABSAFQAVABUAFQAUwBTAFMAUwBRAFEAUQBOAE0ATQBNAEwASQBH
AEYARABEAEMAQgA/AD4APAA5ADcANQAwAC4AKwArACkAJwAlAB8AHAAaABgAFwAVABIA
EgAQAA4ADAALAAoACAAHAAQABgAFAAQABAADAAIAAQAAAAIAAgABAAAAAQABAAAAAAAA
AAAA///+/wEAAgADAAMAAgACAAEAAAAEAAQABAAEAAQAAwADAAQAAwACAAIAAgADAAQA
BQAGAAQAAwADAAMABAAFAAUABgAGAAUABQAGAAYABQAEAAMABAAEAAQABQAEAAMAAgAC
AAMAAwAEAAUAAQABAAEAAQD////////+/wAA//8AAAEA/v/9//3//P/9//3//f/9//3/
/P/8//3//P/7//r/+f/6//r/+//8//n/+P/3//f/+//5//j/+P/4//j/+P/4//j/+P/3
//b/9v/3//b/9//2//X/9f/1//f/9v/1//X/9f/1//X/9v/2//X/9P/z//T/8//0//T/
8//z//T/9P/2//X/9P/0//T/8v/y//X/9f/0//P/8v/z//T/9f/2//P/8v/z//L/9v/2
//b/9f/0//P/8//z//T/9P/0//T/9f/2//f/9//2//X/9v/2//j/+v/7//r//P/8//v/
+v/5//j/+//9/wEAAgABAAEAAgACAP////8BAAEABAAEAAMAAgD//////////wAA///9
//3/+//4//b/9f/0//T/8v/w//D/8f/z//T/8f/w//D/7//v/+//8P/x//D/8P/w//D/
7f/t/+z/7P/t/+7/8P/x/+7/7f/t/+z/7f/u//D/8v/y//H/8f/w//D/8P/v/+//8//1
//P/8f/x//f//v8HABQAJQA6AFQAdACSAK8AwgDAALIArAClAI4AZAAzAPr/uP99/0r/
Hv8C/wH/Df8T/yD/Nf9Q/2z/hP+a/7H/xf/X/+f/8v/1//b/+P/5//v//v8AAAEAAQAD
AAMAAgABAAAA//8DAAQABgAHAAcABwAJAAoACgAKAAoACgAMAA0AEAASABAAEAAPAA4A
EgATABQAFwAWABYAFgAWABYAFgAXABcAGQAaAB0AHwAdAB0AHAAcAB4AHwAhACQAJAAl
ACgAKAApACoAKwAtADAAMQA0ADYANwA4ADgAOAA7AD0AQABEAEYARwBJAEsASwBNAE4A
UABSAFQAVgBaAFcAVgBVAFQAVgBXAFgAWQBYAFcAVgBSAFAATwBOAEwASwBLAEwATABI
AEUAQgA9AD0APAA6ADkAOAA0ADMAMQAsACkAJgAjACEAIAAgACAAGwAXABIAEAARABAA
DwAPAAwACgAJAAYABQADAAEAAAABAAIAAwAEAAEAAAD+//z//P/9//3//v/9//7//v/+
//7//v/+//3///8AAAAAAAD///7//f/8//////8AAAIAAAAAAAEAAgAAAAAAAAAAAAAA
AQADAAUAAgABAP///v//////AAACAAEAAQABAAEAAQAAAP////8AAAEAAgAEAAEA///+
//3//P/9//7////9//3//f/8//v/+f/5//n/+//7//z//P/5//f/9f/z//b/9v/3//n/
9//3//f/9//1//T/9P/0//b/9v/2//f/9//z//D/7v/v//D/8f/y//L/8v/x//D/7//v
/+3/7f/u/+//8f/z//D/7v/s/+v/7P/t/+7/8P/v/+//7//v/+3/6//r/+r/7P/t/+//
8P/t/+v/6f/o/+n/6P/p/+3/7P/s/+z/7P/q/+r/6v/q/+r/6v/s/+z/6//q/+n/5//p
/+n/6v/r/+v/7P/t/+7/6v/s//D/8v/w//D/8P/w/+7/7//y//L/9f/1//b/9v/z//P/
9f/1//X/9P/y//D/8v/z//T/9f/z//H/7v/t/+//7P/q/+n/5v/m/+T/4v/h/+H/4v/i
/+T/5P/l/+X/4//h/+D/3//h/+L/4//k/+H/4f/g/+D/4P/g/+H/4f/j/+P/5P/k/+L/
4P/f/97/4P/h/+P/5P/k/+T/4//j/9//3//h/+P/6f/x//j///8MABsALgBIAGwAigCj
ALIAqACWAJAAiQB0AFAAIwDq/6r/b/86/wz/9v75/gP/C/8c/zf/Vv9w/4b/nP+t/73/
zf/d/+r/7//0//j/+f/3//b/9v/3//f/+f/5//3//f/9//3//P/8//3//f8BAAEAAwAE
AAQABAAEAAQAAwADAAUABgAJAAoACgAKAAoACQAIAAkACgAMAA4AEAAOAA4ADwAPABAA
EAASABMAFgAXABcAGAAYABcAFwAYABsAHQAhACIAIwAkACUAJwAmACcAKgAsAC8AMgA0
ADYANwA3ADgAOgBAAEEAQwBFAEUARwBIAEoASwBMAE0AUABRAFIAUwBUAFEAUQBRAFEA
UQBRAFEATgBMAEsASgBIAEQAQwBDAEIAQgBBAEAAPQA5ADYAMgAvAC4AKgApACcAJAAh
AB4AGwAWABQAEwASABIADwALAAoABwAEAAEA//8AAAAAAQAAAP3/+//5//j/+P/4//j/
+P/6//r/+f/4//b/9f/z//L/9P/2//f/+P/2//b/9v/1//P/9P/0//T/9//4//n/+v/4
//f/9//4//n/+v/8//7//P/8//z//P/7//v//P/9//7//////wAA///9//z//P//////
/////////v/9//3/+//7//v//P/+//3//f/9//r/+f/4//f/+P/5//r/+v/5//f/9//3
//b/9f/1//T/9f/1//X/9f/y//D/7//v//D/8f/y//P/7//u/+7/7v/s/+z/7P/t//H/
7//u/+7/7P/s/+z/7P/v//D/8P/w/+3/7f/r/+v/6f/p/+r/6//s/+z/7P/t/+n/6f/p
/+r/7f/t/+3/7f/t/+v/6//q/+j/6f/r/+z/7v/t/+z/7P/r/+j/5//p/+z/7P/s/+z/
6v/q/+r/6v/o/+j/6v/q/+z/7P/s/+v/6P/n/+f/5//r/+z/7f/u/+7/7v/u/+3/7f/t
/+//8v/y//L/8v/y//H/8f/z//L/9f/1//b/9v/z//P/9f/1//X/9P/y//D/8v/z//T/
9f/0//H/7f/r/+z/6v/p/+n/6P/o/+b/5P/h/+H/4v/i/+P/5P/m/+f/5f/j/+L/4f/j
/+T/5f/m/+P/4//i/+L/4v/i/+P/4//l/+X/5v/m/+T/4v/h/+D/4v/j/+X/5v/k/+T/
4//j/+H/4f/h/+P/6f/x//j/AQAQACEANgBUAHgAmACvALIApgCaAJIAhwBqAEAADQDO
/47/U/8e//b+6P7x/vv+Cf8g/z3/Wv94/5L/pv+7/83/2f/j/+j/7//0//b/9f/1//T/
9P/z//P/9f/1//n/+f/5//n/+P/4//n/+f/9//3///8AAP7//v/+//7//////wEAAgAF
AAYABgAGAAYABQAEAAUACAAKAAwADgAOAA4ADwAPAA4ADgAQABEAFAAVABUAFgAVABUA
FgAYABwAHQAgACAAIQAiACMAJQAkACUAKAAqAC0AMAAyADQANQA1ADYAOAA9AD8AQgBF
AEUARwBIAEoASwBMAE0AUABSAFIAUgBSAE8ATwBPAE8AUQBRAFEATgBMAEsASgBIAEQA
QwBDAEIAQwBBAD8AOwA5ADYAMgAvAC8ALAAsACsAJgAjACAAHQAZABYAFAASABEADwAM
AAwACQAGAAMAAQADAAIAAgAAAP///f/7//r/+P/4//j/+P/5//r/+v/6//f/9//2//b/
+f/6//r/+v/4//j/+P/3//f/+P/4//j//P/8//z//P/7//n/+P/4//n/+v/8//7//f/8
//v/+v/5//n/+v/7//z//f/9//7//f/7//r/+v/9//3//f/9//v/+v/5//n/+f/5//n/
+v/7//v//P/9//r/+f/4//f/+P/5//r/+v/5//f/9//3//X/9f/2//b/+P/3//b/9f/0
//L/8f/x//P/8//z//P/8f/w//D/8P/w//D/8P/x//X/8//y//L/7v/u/+7/7v/x//L/
8v/y//H/8f/v/+//7f/t/+7/7//w//D/8P/x/+7/7f/s/+z/7//v/+//7//v/+3/7f/s
/+r/6//t/+7/8P/v/+7/7v/t/+r/6f/r/+7/7v/u/+7/6v/q/+r/6v/q/+r/7P/s/+7/
7v/u/+3/6v/p/+n/6f/t/+7/7//w//D/8P/w/+//7f/t//D/8f/y//P/9P/z//P/9f/0
//f/9//4//j/9//3//n/+f/3//b/9P/y//P/9f/3//n/+P/1//H/7//x/+7/7P/r/+r/
6v/o/+b/4//j/+T/5P/l/+b/6P/p/+b/5f/l/+X/5v/m/+b/5v/n/+f/5v/m/+P/4v/i
/+H/5P/l/+f/6P/l/+T/5P/k/+X/5f/m/+b/6P/o/+f/5//j/+P/5f/n/+v/8//6/wUA
EgAhADYAUgB0AJYAsQC6ALAAogCaAIkAaAA8AAcAzP+Q/1n/KP8A//D+8/79/gf/Gv83
/1b/dv+O/6T/u//L/9n/4//o/+3/8v/2//f/+f/4//b/9f/1//f/9//6//v//P/9//3/
/P/8//v//////wEAAgACAAIAAgACAAEAAQADAAQABgAIAAkACgAKAAkACAAJAAsADAAN
AA4AEAAQABEAEQARABAAEQARABMAFQAWABgAFwAXABgAGgAcAB0AIAAgACMAJAAlACcA
JwAnACkAKgAtADAAMgA0ADUANQA2ADgAPAA9AD8AQQBDAEUARgBIAEgASABIAEoASwBM
AE0ATgBMAEsASgBJAEkASQBJAEYARgBFAEQAQgA+AD0APQA8ADwAOwA6ADcANAAyAC8A
LQAuACoAKQAnACYAIwAgAB0AGQAWABQAEgATABEADgAOAAoACAAGAAUABQAEAAQAAgAD
AAEA///+//z//P/8//z//f/+//7//v/8//v/+f/4//v//P/8//z//P/8//z/+//7//z/
/P/8/wAAAAAAAAAA/v/9//3//v8AAAAAAQACAAIAAgACAAIA/////wAAAQACAAMAAwAE
AAEA///+//7/AQABAAEAAQACAAIAAgADAAIAAQAAAAAAAQABAAIAAwAAAP///v/9////
//////7////9//3//f/7//v//P/8//3//f/9//3//P/6//n/+f/7//v/+//7//v/+v/6
//r/+f/4//f/9//6//n/+f/6//b/9v/2//b/+f/6//r/+v/7//v/+f/5//j/9//3//f/
+P/4//j/+f/1//X/9f/2//f/9//3//f/+f/3//f/9v/1//X/9v/2//j/9//2//b/9P/y
//L/9f/2//b/9v/2//b/9v/2//b/8//y//P/8v/1//b/9//3//b/9f/1//X/9//6//v/
/P/8//v/+v/5//j/+P/5//z//P//////AAAAAP3//f//////AAAAAP///v/9//3//f/9
/////f/6//n/+//4//b/9f/z//L/7//s/+z/7f/v//D/7f/s/+z/6//r/+v/7P/t//D/
8P/w//D/7v/t/+v/6v/r/+z/7v/v/+7/7f/t/+z/7f/s/+z/7P/t/+3/7v/u/+3/7P/q
/+n/7f/x//H/8f/z//X/+v8DABAAIQA0AFAAcgCUALEAwgC+AK4ApgCfAIYAXgAvAPb/
tP95/0L/FP/6/v3+B/8P/xz/N/9U/2z/gv+W/6v/v//R/+H/7v/1//b/+P/3//f/+P/6
//3//f////////////////8AAAAAAQABAAUABQAHAAgABwAGAAUABAAIAAkADAAOAA4A
DgANAAwADQANAA0ADwARABIAEwAUABMAEgASABEAEwAUABcAGQAYABkAGQAaABsAGwAc
AB4AIgAjACYAJgAmACYAJgAnACkAKwAvADIAMgA0ADUANgA4ADkAOwA+AEQARQBHAEkA
SABJAEkASgBOAFAAUgBWAFQAVABUAFQAUwBTAFMAUwBUAFUAVgBUAFEATwBNAEoASQBJ
AEoASgBHAEUAQwA/ADwAOgA3ADUANQAyADIAMQAtACkAJQAhAB8AHgAeAB4AGwAXABIA
EAAOAAwACgAJAAsACgAKAAgABgADAAAA/v///wAAAQACAAEAAAD+//z/+//7//r/+v/9
//7//v/+//3//P/7//n/+v/8//3//v////7//f/8//7//f/9//7/AAAAAAEAAgD///7/
/f/8//7///8BAAMAAgABAP///v8AAP////8AAAMAAwADAAMAAAD+//z/+//+////AAAC
AAEA///+//3/+//7//v/+//9//3//f/8//r/9//2//X/9//3//j/+P/2//X/9P/z//P/
8v/y//P/9f/1//X/9f/y//D/7//u/+//8P/x//P/9P/x/+//7v/u/+7/7v/u/+//8P/w
//D/7v/t/+r/6f/q/+v/7f/v/+7/7P/q/+n/6P/p/+r/7P/t/+3/7f/t/+z/6f/o/+b/
5//p/+z/7v/t/+v/6f/o/+r/6P/o/+v/7P/s/+z/7P/p/+j/5//m/+f/6P/r/+z/7f/s
/+v/6f/r/+v/7P/t//H/8v/w/+//7v/t/+z/7//x//X/9v/2//X/9f/0//P/8//1//X/
9v/2//X/9P/x//H/8f/x//L/8f/v/+//7f/q/+j/5//k/+T/4v/g/+L/4//l/+b/4//i
/+L/4f/i/+H/4f/h/+L/4v/i/+L/3//f/97/3v/f/+D/4v/j/+D/3//f/97/3v/e/9//
4P/f/9//4P/g/+D/4P/f/9//4//j/+P/4//n/+3/9v8BABQAKQBGAGYAhACaAKUAnACK
AIYAggBzAFQAKADv/67/cP83/wb/7v7y/v/+Cf8X/zD/S/9k/3r/jv+k/7f/yf/Z/+X/
6v/r/+z/7P/t/+3/7v/y//X/9f/3//f/9//1//P/8f/1//b/+P/5//r/+f/6//r/+v/6
//r/+v/8//3/AAACAAAAAAD///7/AAABAAIABQADAAQABQAGAAQABAAFAAUACQAKAA0A
DwAPAA8ADgAOABAAEQATABYAFgAXABoAGgAbABwAHQAfACMAJQApACwAKwAsACwALAAx
ADMANgA6ADwAPQA/AEEAQQBDAEQARgBIAEoATABQAE8ATgBNAEwATABNAE4ATwBOAE0A
TABIAEYARQBEAEIAQgBBAEEAQAA8ADkANgAxADEAMAAuAC0AKgAmACUAIwAeABsAGAAV
ABMAEgASABIADwALAAYABAADAAIAAQABAP///v/+//z/+//5//f/9v/3//j/+f/6//f/
9v/0//L/9P/1//X/9v/1//b/9v/2//T/9P/0//P/9P/2//f/+P/3//b/9f/0//X/9f/2
//j/+P/4//n/+v/4//j/+P/4//r/+//9/////v/9//v/+v/7//v//P/+//3//f/9//3/
+//6//n/+f/6//v//P/+//v/+f/4//f/+P/5//r/+//6//n/+P/2//f/9f/1//X/9//3
//j/+P/3//X/8//x//L/8v/z//X/8//z//P/8//v/+7/7v/u//H/8v/z//X/9P/x/+//
7v/v//D/8f/y//L/8v/x//D/7//v/+3/7f/u/+//8f/z//L/8P/u/+3/7P/t/+7/8P/v
/+//7//v/+3/6//r/+r/7f/v//L/9P/x/+//7f/s/+3/7P/t//H/8P/w//D/8P/s/+z/
7P/s/+3/7v/x//L/8v/w/+7/6//t/+3/7v/v//H/8v/z//T/8v/0//T/9//4//b/9v/2
//b/9P/1//j/+P/6//v//f/+//z/+//8//v//P/8//v/+v/6//v//P/9//v/+f/2//X/
9v/0//P/8//x//D/7f/q/+v/6//s/+z/7P/s/+3/7f/r/+n/6P/n/+v/7P/t/+7/6//r
/+r/6v/q/+r/6//r/+v/6//s/+z/6f/o/+j/6P/q/+v/7f/u/+3/7P/q/+n/6f/r/+v/
7f/x//f//P8FABIAIwA6AFYAeACaALUAvACyAKIAmgCPAHgAUAAdAOD/nv9h/yz/AP/u
/vX+Af8N/yT/P/9c/3z/lv+q/7//0//h/+3/9P/5//z//v/9//3//P/6//3//f//////
AwADAAMAAwADAAIAAgABAAUABQAHAAgABgAGAAYABgAHAAcACQAKAAwADgAPABAAEAAP
AA4ADwAQABIAFAAWABQAFAAVABUAFgAWABgAGQAcAB0AHQAeAB0AHQAeACAAJAAlACgA
KAAoACgAKAApACwALQAwADIANAA2ADcAOAA5ADkAOgA8AEEAQwBGAEkARwBJAEoATABP
AFAAUQBUAFYAVgBWAFYAVABTAFIAUQBSAFMAVABSAE4ATQBMAEoASABHAEcARgBHAEUA
QwA/AD0AOgA2ADMAMwAwADAALwArACcAIwAfABwAGgAZABgAFgATAA8ADgAMAAoACAAH
AAkACAAIAAYAAwABAP///v/+//7//v/+/wAAAAD///7/+//7//r/+v/9//7//v/+//z/
/P/8//v/+//8//z//P8AAAAAAAAAAP///f/8//z//f/+/wAAAgABAAAA///+//3//f/+
////AQABAAAAAAD+//3//f/+/wEAAQABAAEA///+//3//f/9//3//f/+/wAA////////
+//7//v/+//8//3//v/+//v/+f/5//n/9//3//j/+P/6//n/+P/3//X/9P/0//X/9v/3
//j/+f/1//T/9P/0//T/9P/0//X/9//1//T/9P/y//L/8v/y//T/9v/3//j/9f/1//P/
8//z//P/9P/1//X/9P/z//P/7//v/+//8P/z//P/8//z//H/7//v/+7/8P/x//P/9P/0
//P/8v/y//D/7v/u//H/9P/0//T/9P/y//L/8v/y//L/8v/0//T/9P/0//T/8//0//P/
8//z//n/+v/7//r/+v/5//j/9//2//f/+f/9//7//f/9//7//v/9//3//////wIAAgAB
AAAA/v/9//z/+//+//3/+//7//n/9v/0//P/8v/y//D/7v/v/+//8P/w/+3/7P/s/+v/
7f/t/+7/7//v/+7/7f/s/+v/6//q/+r/6//s/+7/7//s/+v/6//q/+z/7P/t/+7/7f/t
/+7/7v/s/+z/6//r/+//7//v/+3/7f/v//j/AQAOACEANgBQAG4AkACrALwAuACqAKQA
mwCEAFwAKwDu/6z/cf8+/xL/+P75/gX/Df8a/zH/TP9o/4T/mv+x/8n/3f/r//L/9f/2
//b/+f/5//z//v8BAAEAAwADAAQAAwACAAEAAwAEAAYABwAHAAcACQAKAAgACAAIAAgA
CgALAA4AEAAQABAADwAOABAAEQASABUAEwAUABUAFgAUABQAFQAVABcAGAAbAB0AHQAd
ABwAHAAeAB8AIQAkACQAJQAoACgAJwAoACkAKwAtAC8AMwA2ADUANgA2ADYAOQA7AD4A
QgBFAEUARgBHAEUARwBIAEoATABOAFAAVABRAFAATwBOAE4ATwBQAFEAUABPAE4ASgBI
AEcARgBEAEMAQwBEAEQAQgA/ADwANwA5ADgANgA1ADIALgAtACsAKgAnACQAIQAfAB4A
HgAeABsAFwASABAADwAOAA0ADQALAAoACgAIAAcABQADAAIAAwAEAAUABgADAAIAAAD+
/wAAAQABAAIAAgACAAEAAAAAAAAAAAD//wAAAgADAAQAAwACAAEAAAABAAEAAgAEAAIA
AgADAAQAAgACAAIAAgACAAMABQAHAAQAAwABAAAAAwADAAQABgAGAAUABAADAAMAAgAB
AAEAAwADAAMABAADAAEAAAD///7///8AAAEA/////////v/9//v/+//7//z//f///wAA
/f/7//n/9//6//r/+//9//z/+//6//n/9//2//b/9v/3//j/+f/7//r/9//1//T/9f/2
//f/+P/2//b/9f/0//P/8//x//H/8v/z//X/9//2//T/8v/x//L/8//0//b/9v/1//T/
8//z//H/8f/w//H/8//2//j/9f/z//H/8P/z//L/8//3//f/9v/1//T/8v/y//L/8v/1
//b/+f/6//j/9v/2//b/9//4//n/+v/6//v//v/+//3//f/+//7/AAABAAQABQACAAAA
/f/6//v//f///wEA///9//r/+f/4//T/8f/v//H/8v/x//D/7v/t/+3/7P/u/+7/7//v
/+7/7f/t/+3/7P/s/+z/7P/s/+3/7f/u/+3/7P/s/+v/7f/t/+7/7v/t/+z/7P/s/+v/
6//s/+z/7f/u/+7/7//t/+v/6f/r//H/+/8GABEAIAAvAEYAYgCCAKAAuQDAALQAqgCk
AI0AZAA2AP//wv+G/1X/KP8I/wL/Cf8N/xX/Kv9J/2j/gv+Y/67/wf/P/9v/5//u//P/
9v/8////AQACAAAAAAD//wAA//8CAAMABAAFAAYABgAHAAcACAAHAAgACAAJAAoACwAM
AAwACwAMAAwADgAQABEAEgARABEAEQATABEAEgATABQAFQAWABgAGQAZABgAGQAZABsA
HQAeACAAHwAfACAAIgAjACMAJQAkACYAKAAqAC0ALAAtADAAMgA0ADYANwA4ADwAPQA/
AEIARQBFAEYARwBIAEsATQBQAE4ATgBOAFAAUQBSAFMAVABRAFEAUQBRAFAATwBOAEoA
SwBLAEsASgBFAEMAQgBAAEEAPwA9ADkAOAA2ADMAMQAwACwAKwApACcAJQAjACEAGwAY
ABYAFAATABEADgAOAAwACgAIAAcABQAEAAQAAgAEAAMAAgACAP///v/9//z//v/+//3/
/P/9//3//P/8//v//P/8//z//f/+///////8//z/+//6//7//v/+//7//v/9//3//v/+
//7///8AAAEAAgADAAQAAgABAAEAAQACAAMAAwAEAAIAAQABAAIAAQABAAEAAQAEAAQA
BAAFAAIAAQAAAAAAAQABAAIAAwD///////////7//f/8//r//P/7//z//f/6//n/+f/4
//n/+f/5//n/9//2//b/9//2//X/9P/z//T/9P/1//b/9f/0//P/8//3//X/9P/0//L/
8v/y//L/8v/y//H/8P/y//P/8v/z//L/8f/x//H/8//y//H/8f/v/+//7//w//D/7//u
/+3/8P/v//D/8P/v/+//8P/w//L/8f/w//D/8P/u/+7/8f/x//D/7//u//D/8v/0//b/
9P/y//D/8v/z//T/9f/2//T/9f/4//j/9//3//j/+P/4//n//P/9//z/+v/3//T/9v/3
//j/+f/5//f/9P/z//H/7v/s/+v/6//s/+v/6v/o/+f/5//m/+f/6P/q/+v/6P/n/+f/
5//m/+b/5v/m/+b/5//n/+j/5//m/+b/5f/n/+f/6P/o/+f/5v/m/+b/5f/l/+b/5v/o
/+j/5//n/+X/4//j/+X/6//1/wAADQAaAC0ARgBkAIIAnACtAKoAmgCSAJAAfwBeADAA
+f+4/3r/Rf8W//r+/P4F/wv/Ff8u/0v/aP+C/5r/sP/B/9H/3f/n/+z/8f/2//r/+//9
//7//P/8//v//P/7////////////AAAAAAEAAQABAAEAAwAEAAUABgAHAAgABgAFAAYA
BgAIAAoACwAMAAsACwALAA0ADQAOAA8AEAARABIAFAAVABUAFAAVABUAGAAZABkAGgAb
ABsAHAAeAB8AHwAhACAAJAAmACgAKwArACsALQAuADIANAA1ADYAOgA7AD0AQABDAEMA
RABFAEgASwBNAFAATgBOAE4AUABRAFIAUwBUAFEAUQBRAFEATwBPAE8ATABLAEsASwBK
AEcARQBEAEIAQwBBAD8AOwA4ADYAMwAxAC4AKgApACcAJQAjACEAHwAZABYAFAASABEA
DwAMAAwACAAGAAQAAwABAAAAAAD+/////////wAA/f/8//v/+v/8//z/+//6//v/+//6
//r/+f/6//r/+v/7//z//f/9//r/+v/5//j/+//8//3//v/+//3//f/+//z//P/9//7/
AgACAA==
         </WaveFormData>
      </LeadData>
      <LeadData>
         <LeadByteCountTotal>10000</LeadByteCountTotal>
         <LeadTimeOffset>0</LeadTimeOffset>
         <LeadSampleCountTotal>5000</LeadSampleCountTotal>
         <LeadAmplitudeUnitsPerBit>4.88</LeadAmplitudeUnitsPerBit>
         <LeadAmplitudeUnits>��V</LeadAmplitudeUnits>
         <LeadHighLimit>2147483647</LeadHighLimit>
         <LeadLowLimit>268435456</LeadLowLimit>
         <LeadID>V4</LeadID>
         <LeadOffsetFirstSample>0</LeadOffsetFirstSample>
         <FirstSampleBaseline>0</FirstSampleBaseline>
         <LeadSampleSize>2</LeadSampleSize>
         <LeadOff>FALSE</LeadOff>
         <BaselineSway>FALSE</BaselineSway>
         <ExcessiveACNoise>FALSE</ExcessiveACNoise>
         <MuscleNoise>FALSE</MuscleNoise>
         <LeadDataCRC32>1767844137</LeadDataCRC32>
         <WaveFormData>
LgAuAC4ALgAwADAAMAAwADMANgA5ADwAPAA8ADwAPAA+AD4APgA+AD8AQABBAEIAQAA+
ADwAOgA7ADwAPQA+ADoAOAA2ADQAMgAyADIAMgAvAC4ALQAsACcAJAAhAB4AHAAcABwA
HAAZABYAEwAQAA0ADAALAAoACQAIAAcABgAEAAIAAAD+////AAABAAIAAAD+//z/+v/6
//r/+v/6//z//P/8//z/+f/4//f/9v/5//r/+//8//r/+v/6//r/+v/6//r/+v/8//z/
/P/8//v/+v/5//j/+//8//3//v/9//z/+//6//v//P/9//7/AAAAAAAAAAD9//z/+//6
//3//v///wAA///+//3//P/8//z//P/8//7//v/+//7/+//6//n/+P/5//r/+//8//v/
+v/5//j/+P/4//j/+P/6//r/+v/6//f/9v/1//T/9//4//n/+v/4//j/+P/4//j/+P/4
//j/+P/4//j/+P/3//b/9f/0//f/+P/5//r/9//2//X/9P/0//T/9P/0//b/9v/2//b/
9f/0//P/8v/0//T/9P/0//L/8v/y//L/9P/0//T/9P/1//b/9//4//X/9P/z//L/9f/2
//f/+P/1//T/8//y//T/9P/0//T/9v/2//b/9v/1//T/8//y//b/+P/6//z/+v/6//r/
+v/6//r/+v/6//v//P///wIAAQABAAEAAAAFAAQABQAHAAYABwAGAAMAAAAAAAEAAQAC
AAIAAAD///r/+f/1//L/8v/y//P/8f/u/+7/7v/u/+7/7v/u/+7/7v/u/+//8P/t/+z/
7P/r/+7/7v/v//D/7//t/+z/7P/s/+3/7f/t/+//7f/t/+3/7P/r/+v/6//u/+//7v/v
/+7/7P/r/+v/7f/z//z/BwASAB8ALAA3AEUAWgB4AJYArgC0ALMArgCQAE4ACADU/6r/
hP9l/0n/Mf8j/yH/Iv8k/y7/Qv9c/3n/kf+l/7f/x//P/9X/2//g/+X/6//u//H/8//z
//H/8//y//P/9//4//n/+//7//v/+//8//z/+//8//v//v//////AAD+/////v/9/wIA
AgACAAIAAgABAAEABAADAAIABAADAAYABwAIAAoABwAGAAcABwAKAAoACgALAAsACwAM
AAwADQAOAA8ADwASABQAFQAWABQAFQAXABcAGwAdAB0AHgAfAB8AIAAiACQAJQAnACgA
KgAtADAAMwAxADIAMgAxADQANwA4ADcANwA2ADYANgA0ADQANQA1ADUANQAzADIAMAAv
AC0ALAAuACwALAAqACcAJQAjACEAHgAbABcAFAAVABMAEQAPAAsACAAHAAQABQADAAIA
AAD///3/+//7//n/+P/3//b/9//2//b/9v/0//P/8v/x//P/8//z//L/8f/y//L/8//1
//T/8//0//P/9P/2//f/9v/1//X/9P/4//j/9//3//X/9P/0//X/9P/0//X/9P/2//f/
+P/4//X/9P/1//X/+f/5//f/9//5//f/9//3//b/9v/2//X/9//2//j/+v/3//b/9//3
//j/+f/4//j/9f/0//T/9f/z//L/8//x//H/8f/y//T/8v/w/+//7//w//D/7//v//D/
8P/w//H/8v/x//L/8f/x//D/8v/z//D/8P/w//H/8v/y//H/8f/y//L/8v/y//H/8f/y
/+7/8f/x//L/8v/v/+7/8P/v//D/8P/v//D/8v/y//L/8v/x//D/8P/v/+3/7//x//L/
7//v/+//7v/w//H/8P/w//D/7//v/+//7//v/+7/7f/u/+//8f/z//D/7//w/+//8f/x
//H/8P/w//H/8f/z//P/8//y//D/8//0//X/9v/1//T/9P/z//b/9//3//j//P/6//n/
+P/3//b/+f/8////AgADAAQABAAGAAMAAgACAAEABgAHAAYABAABAAEAAAD//wEA///+
//3/+//4//b/9f/y//L/7//u/+//8P/x//L/7//u/+3/6//t/+7/7//w/+7/7//v/+//
7P/s/+z/7P/u/+//8f/y//D/7//u/+3/7v/v//D/8f/w//D/8P/v/+3/6//r/+r/8v/z
//P/8//1//j/AQAMABkALAA7AEsAYgB6AJQAqACwALEAsACcAGQAIADq/77/lv9x/1X/
Pf8t/yv/MP8w/zj/Rv9c/3X/if+Z/63/vf/L/9n/4f/m/+f/6f/q/+3/8f/1//b/+f/5
//v//P/6//j/9//5//v//f8AAAAA//8AAP//AQABAAAAAAACAAUABgAHAAYABAACAAAA
BAAFAAcADAALAAoADAALAAkACQAJAAoADQAOABEAEwASABAADgANAA8AEQAUABYAFwAY
ABkAGQAXABgAGAAYABwAHwAjACUAJQAlACMAIgAoACkAKwAuAC8AMQA0ADYANgA3ADgA
OQA6AD4AQQBDAEMAQwBBAD0APwBAAEIARABCAEIAQwBDAEAAPwA8ADoAPAA9AD0APgA8
ADgANgAyADEAMQAxADEALwAtACoAKAAmACMAIAAdAB0AHAAdABwAGQAVABIADgAOAA0A
DAANAAoACgAKAAoABgAEAAMAAgAEAAUABgAHAAMAAQD///z//P/+////AQADAAIAAQAC
AP///v/+//3/AAABAAMABAAEAAIA///9/wAAAAABAAMAAgACAAMAAgD////////+/wEA
AgAFAAcABwAFAAEA//8BAAEAAwAFAAYABgAGAAUABQACAAIAAgAFAAYACQALAAcABQAB
AP7///8AAAIABQACAAIABAADAP7/+//5//j/+v/6//v//f/6//j/9f/z//b/+P/6//3/
/v/9//7//f/7//j/+P/3//r//P/+/wEA///8//j/9f/3//j/+f/6//v/+//8//j/+v/5
//n/+P/5//r//v////3/+v/2//T/9//4//n/+v/7//r/+v/5//f/9//3//b/9//5//v/
/P/5//f/8//w//H/8f/y//P/9P/1//X/9f/2//X/9f/1//f/9//5//n/+P/3//b/9P/1
//f/+P/7//3//f/8//r/+P/6//7/AgACAAIAAgACAP//AAABAAIABQAGAAYACAAGAAYA
BwAHAAcABwAFAAIABAAFAAUABQACAP3/+f/1//b/9P/z//P/9P/0//H/8P/w//D/8P/w
//H/8v/z//P/7//u/+3/7P/v//H/8v/z//H/8P/v/+7/6//r/+z/7P/w//H/8v/z//D/
7//u/+3/7//w//H/8f/x/+//7//u/+r/6//v//P/+f8AAAcAEAAdACwAOwBRAGwAigCq
AMIAyADHAMQArABsACQA8P/G/57/d/9V/zf/J/8j/yT/JP8u/0b/YP93/4n/mf+p/7f/
w//T/9//5P/n/+3/8P/x//H/8f/y//X/9f/3//v//P/9/////v/9//z//P/+////AgAD
AAMAAwACAAIAAQADAAMAAwAIAAgACAAIAAcABQAEAAYABwAIAAwADQALAAsACwAMAAoA
CgAMAA0ADgAOAA4ADwANAA0ADgAOABMAFgAZABsAGQAaABoAGgAZABsAHgAfACQAJwAo
ACoALAArACsALAAwADMANwA6ADoAOwA8AD0APQBAAEIAQwBHAEkASQBHAEUARABEAEQA
RgBGAEcARwBEAEMAQAA+ADsAOwA6ADoAOwA6ADsAOgA0ADEALgArACwAKwApACgAJAAh
AB4AGwAWABQAFAASABIADwANAAoACAAFAAIAAQADAAQABQAGAAIAAAD///7/+//7//v/
+//8//3//v/+//v/+v/4//f//P/8//z//v/7//r/+v/5//f/9//4//j/+//8//z//f/6
//j/9//3//j/+v/9//7//f/9//3//P/6//r//P/9/wAAAQAAAAEAAAD9//z/+//9//7/
/////////P/8//z/+f/4//n/+f/6//v/+v/6//n/+P/4//n/+//8///////9//v/+v/6
//j/+P/5//v//P/8//v/+//3//b/9f/1//n/+f/7//v/+f/2//b/9f/z//T/9f/3//n/
+P/2//X/8v/y//L/8v/0//X/9//0//T/8//z//L/8P/w//P/8//0//T/8//0//D/7v/s
/+r/7f/u//D/8f/u/+//8P/w/+7/7//w//D/9P/1//T/9P/z//H/8P/v//L/8//z//P/
8v/x//H/8f/v/+//8f/x//L/8//0//T/8f/x//D/8f/2//f/9//2//b/9v/2//b/9f/2
//j/+v/6//r/+v/6//n/+v/7//z/+//8//z//v/+//7//////wEAAQD///z///8BAAIA
AwABAP3/+v/3//n/9v/0//P/8v/y/+//7v/t/+z/6//q/+v/7P/t/+3/6v/q/+r/6v/r
/+3/7v/v/+z/7P/s/+z/6f/p/+r/6v/s/+3/7v/v/+n/5//l/+P/5P/m/+j/6f/q/+n/
6v/q/+j/6f/r//H/9/8AAAcAEgAfAC4APQBRAHAAkgCuALwAvgC5AK4AiABCAAIA0v+q
/4D/W/87/yH/Gf8Z/xz/JP82/07/aP+D/5f/p/+3/8f/z//X/9//5v/r/+3/7v/v/+//
7f/w//P/8//1//n/+v/7//3/+//5//f/9v/5//n/+//7//v/+//6//r/+//9//3//f8B
AAIAAwAEAAMAAQAAAAIAAwAEAAgACQAJAAkACQAKAAgACAAKAAsADQAOAA8AEQAQAA8A
DwAOABIAFAAWABcAFwAYABgAGAAXABkAHAAdACAAIwAkACYAJgAlACUAJgAsAC8AMwA2
ADQANQA2ADcANwA6ADwAPQBBAEMAQwBBAD8APgA+AD4APwBAAEIAQwBAAD8APAA6ADkA
OQA4ADgAOgA4ADgANgAyAC8ALAApACkAKQAoACgAJQAhAB0AGQAWABQAFAASABMAEQAQ
AA4ACgAHAAQAAwADAAQABQAGAAIAAAD///7//f/9//3//f/////////+//r/+v/5//n/
/v/+//7/AAD9//z//P/7//n/+f/6//r//v/+//3//f/8//r/+f/5//v//P/+//7/+//7
//v/+v/4//j/+v/7///////9//3/+//5//n/+f/8//7/AAABAP///P/8//z/+v/6//z/
/f/+/////v/+//v/+v/6//v/+//8///////9//v/+v/6//j/+P/5//v//f/8//r/+f/2
//b/9v/3//n/+f/7//v/+//4//j/9//1//b/9//5//v/+v/4//f/9f/0//P/8v/2//f/
+f/2//b/9f/1//T/8v/y//X/9f/2//b/9f/2//X/9P/z//L/9v/2//f/9//z//P/8//y
//D/8f/y//L/9P/1//T/9P/z//H/8P/v//T/9f/1//X/8v/x//H/8f/v/+//8f/x//L/
8//0//T/8f/x//D/8f/2//f/9//2//j/+P/4//j/9f/0//j/+v/6//r/+v/5//r/+//8
//7/AAABAAQABAAEAAUABQAEAAMAAAD8////AQACAAMAAQD9//r/9//3//T/8v/x//L/
8v/v/+7/7f/s/+v/6v/t/+7/7//v/+3/7P/r/+r/7P/t/+3/7f/u/+7/7v/u/+z/6//r
/+r/7P/t/+7/7//s/+v/6v/p/+v/7P/t/+3/7//t/+3/7P/o/+n/6//v//f/AAAJABIA
HwAqADcASQBiAIAAngCyALQAsQCmAH4AOgD2/8j/ov9+/1//Q/8r/x//Hf8g/yT/Mv9I
/2b/gf+V/6f/tf/D/8//1f/b/+D/5//r/+7/7//v/+//7v/x//H/8//4//j/+P/5//j/
9//2//b/+P/5//z//f///////v/+//7////+//3/AgACAAIAAgAAAP////8CAAIAAgAF
AAUABwAHAAcACAAHAAYABwAHAAsADAANAA8ADgANAA0ADAAOABAAEgATABUAFgAWABYA
FAAVABcAFwAaAB0AHgAgACEAIQAiACQAJwApACwALgAwADEAMgAzADIANAA1ADUAOQA7
ADsAOQA3ADYANgA2ADYANgA3ADcAOAA3ADQAMgAvAC8ALgAuAC8ALgAvAC4AKQAnACUA
IwAkACMAIQAgAB4AGwAYABUAEAAOAA4ADAAPAA0ADAAKAAcABQADAAMAAgACAAIAAgAC
AAAA///+//z/+//6//n//P/9//7//v/7//r/+P/3//r/+v/6//z/+v/6//v/+//6//n/
+f/4//v//P/8//3//P/6//n/+f/5//r//P/8//3//f/9//z/+//6//v/+//+/////v//
//7/+//6//n//f/+//////8BAP7//v/+//v/+v/7//v//f//////AAD+//z/+//7//v/
/P///////P/7//v//P/7//r/+v/7//7//v/9//3/+//6//n/+f/6//n/+v/5//r/+P/5
//n/9v/2//b/9//5//r/+v/7//n/+P/3//b/+P/5//v/+P/6//n/+f/4//f/9v/4//f/
+v/6//n/+v/5//j/9//2//j/+P/5//n/9//3//f/9v/1//X/9f/0//j/+f/4//j/9v/1
//X/9f/2//f/9//3//j/9//3//f/9P/z//T/8//1//f/+f/6//n/+f/4//n/+v/9////
AgACAP///v/9//z//v8AAAIABAAHAAgACAAKAAcABgAGAAUACAAJAAgABgAFAAUABAAD
AAQAAQD///3//v/8//v/+//3//b/8v/w//P/9P/1//b/9f/0//P/8f/w//D/8P/w//L/
8//z//P/7//u/+3/7P/u/+//8f/y//L/8f/w/+//7f/t/+3/7f/w//L/9P/1//L/7//u
/+z/7v/z//X/9//5//7/AwAMABsAKgA5AE0AZgCAAJwAsAC2ALUAsgCaAGAAHgDq/8D/
mP9z/1P/N/8n/yf/Kv8u/zb/SP9g/3f/if+Z/6v/uf/H/9X/3//m/+n/6//s/+v/7f/x
//T/9//3//n/+v/6//r/+//7//v/+//8//7///8CAAMAAAD///3//P8AAAMABAAFAAUA
BAADAAIABAADAAMABgAHAAgADAANAAoACQAIAAgACQAKAA0ADwAOAA4ADgAPAA8ADwAQ
ABAAFAAWABgAGQAYABgAFwAWABoAHQAhACMAJAAlACQAJAApACkAKgAsADEAMwA2ADgA
NQA1ADUANQA4ADwAPwBBAEIAQwBCAD8AQABAAEEAQgBEAEQARQBFAEMAQQA9ADoAOgA7
ADsAPAA6ADgAOAA2ADMAMQAvAC0ALQAtACwALAApACUAIQAdABsAGgAbABoAGQAVABIA
DgAPAA0ACwALAAwADAAMAAwABwAEAAIAAAACAAMABAAFAAIAAQAAAP7//v/+//3//f8B
AAIAAwAGAAAA/v/9//v//P/9////AAABAAAA/v/9/////v/+//////8AAAIAAgAAAP//
/v/8////AAADAAUABAADAAAA//8AAP//AAABAAEAAgADAAMAAQD+//7//v8BAAIABQAH
AAQAAwAAAP7//f/8//z//f///wAAAwADAP3/+//6//r//f/+/wAAAwABAP7/+v/3//j/
+P/4//n/+//7//3//f/5//b/9v/1//f/+P/5//v/+v/4//X/8//0//T/9P/0//b/9//5
//b/9f/z//L/8P/z//T/+P/5//j/9v/z//L/8v/y//L/8v/2//b/9//3//H/8f/x//D/
8f/z//X/9v/2//X/8v/w//L/8f/x//H/9P/1//X/9f/z//H/8P/v//L/8//2//f/9v/1
//T/8v/z//X/9v/5//z//f/8//v/+v/5//j/+//+/wEABAAEAAQAAwAEAAEAAAAAAP//
BAAFAAQAAgAAAP///f/7//z/+//7//v/+v/2//P/8f/u/+7/6//q/+3/7v/v//D/7v/s
/+r/5//n/+j/6f/q/+r/6//r/+v/6P/o/+j/6P/o/+n/6//s/+v/6f/n/+X/5P/l/+b/
5//p/+r/6//r/+r/5//m/+T/7P/t/+//7//z//j/AwAUACUANgBLAGcAhgCiALgAvgC+
AL0ArgB4ADIA+P/K/57/cv9L/y3/Hf8d/yP/Jv8w/0T/Wv9w/4H/k/+j/7X/xf/T/93/
4f/k/+X/5//m/+f/6f/t/+//8//0//f/+P/2//T/8//2//f/+P/6//n/+f/7//v/+//7
//r/+v/8////AAABAAEAAAD///7//////wAABAACAAIABQAFAAMAAwADAAQABwAIAAsA
DQALAAoACQAJAAoACwANAA4ADgAQABIAEwARABIAEgASABUAGQAeACEAIgAjACIAIgAm
ACcAKQAsAC8AMQA0ADYANQA1ADUANQA3ADwAQABDAEEAQQA/ADsAPQA+AEAAQgBAAEAA
QQBBAD8APQA5ADYAOAA5ADkAOgA4ADQAMgAuAC4ALQAsACsAKQAnACQAIgAeABsAGAAV
ABUAFAAVABQAEgANAAkABAAGAAUABAAFAAIAAgACAAIA/v/8//v/+v/8//3//v////3/
+//5//b/9v/4//n/+//7//r/+f/6//f/9v/2//X/+P/5//v//P/8//r/9//1//j/+P/5
//v/+f/6//z//P/5//n/+f/4//n/+v/9///////9//n/9//5//n/+//9//7//v/+//3/
/f/6//r/+v/7//z///8BAP///f/5//b/9//4//r//f/8//z//v/9//n/9//2//b/+f/6
//z////9//r/9v/z//X/9v/3//n/+v/5//r/+f/3//T/9P/z//T/9v/4//v/+P/2//P/
8f/z//T/9f/2//f/9//4//T/8v/x//H/8P/x//L/9v/3//b/9P/x//D/8f/y//P/9P/0
//T/9f/1//H/8f/x//D/8f/z//X/9v/0//P/8P/u//H/8f/y//P/9f/1//T/8//w/+//
7//v//D/8f/0//X/8v/x//D/7v/v//H/8v/1//b/9//3//b/9P/2//j/+v/8//z//P/8
//z/+f/6//v//P8AAAIAAwAGAAMAAgACAAEABQAFAAMAAAACAAMAAwADAAAA/f/7//n/
+v/4//f/9//1//T/8P/u/+7/7v/u/+7/8P/w//D/7//t/+z/6//q/+3/7//w//H/7//u
/+3/7P/t/+3/7v/u//H/8f/x//H/7v/t/+z/6//s/+7/8P/x/+//7f/t/+z/7P/t/+//
8//5/wAABQAOAB0AKgA5AE8AagCIAKQAuAC6ALUArgCOAE4ACgDY/7D/hv9h/0H/Jf8X
/xn/HP8k/zT/TP9m/4H/lf+n/7f/xf/R/9v/4//q/+//8f/y//H/8f/x//T/9//3//n/
/P/8//z//f/8//v/+v/6//7///8CAAMAAgABAP///v///wEAAQABAAYABgAGAAYABAAD
AAMABgAHAAgADAANAAwACwAKAAoACgAKAAwADQAQABAAEAARABAADwAPAA4AEQAUABcA
GQAYABgAFwAWABkAGwAeAB8AIQAjACMAJAAmACUAJQAmACoALQAxADQAMgAzADQANQA1
ADgAOgA7AD8AQQBBAD8APQA8ADwAPAA9AD4AQABBAD8APQA5ADYANwA3ADYANgA4ADYA
NgA0ADAALQAqACcAKQApACgAKAAjAB8AGwAXABYAFAAUABIAFAARAA8ADAAKAAcABAAD
AAMABAAFAAYAAgAAAP///v/7//v/+//7//3//f/9//z/+P/4//f/9//8//z//P/+//n/
+P/4//f/+f/5//r/+v/8//z/+//7//r/+P/3//f/+P/6//3//v/8//v/+v/4//r/+v/8
//3///////3//f/7//n/+f/5//3//v///////f/6//r/+v/6//r//P/9///////9//z/
+f/4//j/+f/7//z///////v/+f/4//j/+P/4//n/+//9//z/+v/5//b/9v/2//f/+f/5
//v/+//5//b/9v/1//X/9v/3//n/+//6//j/9//1//T/8//y//X/9//6//j/9v/1//X/
9P/0//T/9//3//n/+P/2//b/9f/0//P/8v/1//b/+P/5//X/9f/1//T/9P/1//b/9v/5
//n/9//2//T/8//z//P/9v/3//f/9//0//P/8//z//X/9f/3//f/+f/5//n/+P/2//f/
9//5//z///8BAAAA/v/9//z/+//6//v//v8BAAQAAwAEAAQABgAEAAQABQAFAAoACwAK
AAgABgAFAAMAAQADAAEAAAD///3/+v/4//f/9P/0//H/8P/x//L/8//0//H/8P/v/+3/
7//w//H/8v/w//H/8f/x/+7/7v/u/+7/7v/v//H/8v/w/+//7v/t/+7/7//w//H/7//w
//H/8f/v/+3/7f/s//L/8//1//P/9f/4////CgAZACoAOQBLAGAAeACSAKYArgCtAKoA
mABiABwA5P+6/5D/af9N/zX/Jf8l/yr/Lv82/0b/XP91/4n/m/+v/8X/1f/f/+X/6P/n
/+n/6v/t/+//8//2//n/+f/7//v/+v/5//n//P/9//7/AAD/////AQABAAEAAQAAAAAA
AgAFAAYABwAIAAYABAACAAUABQAGAAoACAAIAAsACwAJAAkACQAKAAsADAAPABEADwAO
AA0ADQAQABEAEwAUABUAFgAXABcAFQAWABYAFgAaAB0AIQAjACMAIwAhACAAJgAnACkA
LAAuAC8AMQAyADAAMQAyADMANgA6AD0APwA/AD8APQA5ADwAPAA9AD4APQA8ADwAOwA4
ADcANAAyADQANQA1ADYAMwAwAC8ALAAsACsAKgApACgAJwAlACQAIAAdABoAFwAWABYA
GAAYABUAEQAOAAoADAALAAoACwAJAAgABwAGAAQAAgABAAAAAAABAAIAAwAAAP///v/8
//v//P/8//3//v/+//7/AAD9//z//P/7//z//f///wAA///+//z/+//9//7/AAADAAIA
AgADAAIAAAD///7//P/9//7/AQADAAMAAQD9//v//f/9////AQACAAIAAgABAAEA/v/+
//7///8AAAMABQACAAEA/v/8//3//v8AAAMAAAAAAAIAAQD9//v/+v/6//3//v8AAAMA
AQD+//r/9//3//j/+f/7//z/+//8//v/+//4//j/9//4//r//P////3/+v/2//P/9P/2
//j/+v/7//v//P/4//j/9//3//b/9//4//z//f/6//j/9f/0//f/+P/5//r/+//6//r/
+f/3//f/9//2//f/+f/7//z/+v/5//b/9P/3//f/+P/5//v/+//6//n/+P/3//f/9//5
//v///8BAP///f/7//z///8AAAEAAgAEAAYACAAKAAoACgAJAAoACQAKAAwADQANAAsA
BwACAAUABwAIAAkABgADAAEA///+//r/9//1//b/+P/3//j/9//2//X/9P/2//b/9v/1
//T/9P/0//T/8f/x//D/7//w//L/9P/2//L/8f/x//D/8//z//P/8//x//H/8f/x/+//
8P/x//H/9P/z//T/9P/y//H/8f/1//3/BgAPABwALQA4AEUAVwByAI4AqgC6ALwAuwCs
AHgALgDy/8b/oP9+/2P/Sf83/y//Mf8w/zL/Pv9Y/3T/if+b/63/vf/H/9H/2//h/+b/
6//x//T/9f/3//X/9f/3//b/9//8//z//P/9/////////wAA/////wEAAQADAAMAAgAC
AAEAAwADAAMACAAIAAgACAAGAAUABQAIAAYABgAJAAkADAANAA4AEAANAAwADQANAA8A
EAARABMAEwATABQAFAATABQAFQAVABgAGgAbABwAHAAdAB8AHwAiACUAJgAoACkAKQAq
ACwALQAvADIANAA2ADcAOAA5ADgAOgA7ADsAPwBBAEEAPwA/AD4APgA+ADsAOgA6ADkA
OQA5ADcANgAzADMAMgAyADQAMgAyADAALwAtACsAKQAnACUAIgAgACEAHwAdABsAFQAS
ABEADgAPAA0ADAAKAAkABwAFAAUAAgACAAIAAgACAAAA///+//v/+//7//v/+//7//v/
+v/5//r/+v/7//z/+v/4//j/9//4//r/+//4//f/9//2//v//P/8//3/+//6//r/+//6
//r/+//6//z//f/+//7/+//6//v/+////////f/9/////f/9//3//P/8//z/+//9//z/
/v8AAP3//P/9//3///////3//P/7//r/+v/7//r/+v/8//v/+v/5//n/+v/3//b/9v/3
//j/+P/3//f/+P/4//j/+f/5//f/9//1//X/9P/2//f/9v/2//b/9//5//j/9v/1//T/
9P/0//T/8//z//T/8P/z//P/9P/0//H/8P/y//H/8v/y//H/8v/y//L/8v/y//P/8v/y
//H/7//x//P/9P/x//H/8f/w//L/8//y//L/8P/v/+//7//v/+//7v/t/+//8f/0//f/
9f/x//H/8v/1//b/9//4//j/+v/8//7//P/8//v//P/9//7/AAABAAAA///8//j/+f/7
//z//f/8//n/9//1//P/8P/u/+3/7f/u/+z/7P/p/+j/5//m/+f/6P/p/+n/5v/m/+b/
5v/k/+X/5f/l/+X/5v/n/+j/5v/l/+X/5P/l/+X/5f/l/+P/4//j/+P/4//k/+X/5f/m
/+X/5v/m/+L/4f/h/+X/7f/4/wMAEgAjADIAQwBbAHYAlACwAL4AwAC/ALAAfAAwAPD/
wv+W/27/Tf8x/yH/Hf8f/xz/Iv80/0z/aP9//5H/o/+z/7//yf/R/9X/2v/h/+X/6P/p
/+v/6//r/+3/7P/t//L/8v/y//P/8//z//P/9P/z//H/8f/v//L/8//z//T/8v/z//L/
8f/1//b/9//4//r/+f/5//z/+v/6//3//f8AAAEAAgAEAAMAAgADAAMABQAGAAcACQAJ
AAkACgAKAAkACgALAAsADgAQABEAEgASABMAFQAVABkAGwAbABwAHwAfACAAIgAlACcA
KgAsAC0ALwAxADMAMAAyADMAMwA2ADkAOgA5ADcANgA2ADYANAA0ADUANQA1ADUAMwAy
ADAALwAtACwALgAsACwAKgAlACMAIQAfABwAGwAZABgAFwAVABMAEQALAAgABwAEAAUA
AwACAAAA/f/7//n/+f/3//b/9f/0//T/9P/1//b/8v/x//D/7//w//H/8v/y//D/8P/v
/+//7//u/+3/7v/u/+7/7//v/+3/6//q/+j/6//s/+z/7f/v/+7/7v/v/+3/7v/w//D/
8//z/w==
         </WaveFormData>
      </LeadData>
      <LeadData>
         <LeadByteCountTotal>10000</LeadByteCountTotal>
         <LeadTimeOffset>0</LeadTimeOffset>
         <LeadSampleCountTotal>5000</LeadSampleCountTotal>
         <LeadAmplitudeUnitsPerBit>4.88</LeadAmplitudeUnitsPerBit>
         <LeadAmplitudeUnits>��V</LeadAmplitudeUnits>
         <LeadHighLimit>2147483647</LeadHighLimit>
         <LeadLowLimit>268435456</LeadLowLimit>
         <LeadID>V5</LeadID>
         <LeadOffsetFirstSample>0</LeadOffsetFirstSample>
         <FirstSampleBaseline>0</FirstSampleBaseline>
         <LeadSampleSize>2</LeadSampleSize>
         <LeadOff>FALSE</LeadOff>
         <BaselineSway>FALSE</BaselineSway>
         <ExcessiveACNoise>FALSE</ExcessiveACNoise>
         <MuscleNoise>FALSE</MuscleNoise>
         <LeadDataCRC32>697211893</LeadDataCRC32>
         <WaveFormData>
EAAQABAAEAAQABAAEAAQABUAGAAbAB4AHgAeAB4AHgAfACAAIQAiACQAJAAkACQAIQAg
AB8AHgAhACIAIwAkACAAHgAcABoAGQAYABcAFgAVABQAEwASAA4ACgAGAAIAAAAAAAAA
AAD7//j/9f/y/+//7v/t/+z/6v/q/+r/6v/m/+T/4v/g/+H/4v/j/+T/4v/g/97/3P/c
/9z/3P/c/93/3v/f/+D/3v/c/9r/2P/a/9z/3v/g/93/3P/b/9r/3P/c/9z/3P/e/97/
3v/e/9v/2v/Z/9j/2v/c/97/4P/e/9z/2v/Y/9r/2v/a/9r/3P/c/9z/3P/Z/9j/1//W
/9n/2v/b/9z/2f/Y/9f/1v/Y/9j/2P/Y/9r/2v/a/9r/2P/W/9T/0v/U/9b/2P/a/9j/
1v/U/9L/1P/U/9T/1P/W/9b/1v/W/9T/0v/Q/87/0P/S/9T/1v/T/9L/0f/Q/9D/0P/Q
/9D/0v/S/9L/0v/Q/87/zP/K/8z/zv/Q/9L/z//O/83/zP/O/87/zv/O/9D/0P/Q/9D/
zf/M/8v/yv/N/87/z//Q/8//zv/N/8z/zP/M/8z/zP/O/87/zv/O/8z/yv/I/8b/yP/K
/8z/zv/L/8r/yf/I/8j/yP/I/8j/yf/K/8v/zP/J/8j/x//G/8j/yv/M/87/zf/M/8v/
yv/M/8z/zP/M/83/z//Q/9P/0P/R/9P/0v/U/9X/1v/Y/9f/1//W/9T/1P/V/9X/1P/V
/9X/1P/S/83/y//J/8X/xv/G/8j/x//F/8P/wv/B/8H/wv/C/8H/wv/A/8H/wv+//77/
vv+9/8D/wf/C/8H/vv+9/73/vv+9/73/v/+9/8D/wP/A/8H/vf+8/7v/u/+9/77/v//A
/8D/vP+6/7n/vf/D/8r/0v/c/+j/8//4/wMAEgAsAEcAXgBqAHAAagBHAAEAt/+H/2v/
Uv8+/zH/JP8d/xv/Gf8Z/yL/M/9G/13/cf+A/47/l/+e/6L/pP+p/67/tf+6/7v/vf+7
/7n/uv+7/7v/v//A/8H/wv/C/8L/w//D/8L/wf/A/8D/wv/D/8X/xv/E/8P/w//B/8P/
xP/F/8X/xv/G/8f/x//H/8X/xf/D/8X/x//J/8v/yf/H/8f/xv/J/8z/zP/L/8r/yv/K
/8v/yv/K/8r/y//O/8//0P/R/87/zv/O/83/0//W/9b/1v/Y/9n/2v/c/9z/3f/f/+H/
5f/n/+j/6v/p/+n/6f/o/+//8P/w/+//8f/x//H/8f/w/+//8P/v/+//8P/x//L/7v/s
/+r/6P/p/+n/6f/n/+j/5f/k/+L/3v/d/93/3P/a/9r/2//a/9P/zv/L/8r/zv/O/87/
z//P/9H/z//O/9D/0P/R/9L/1f/W/9f/1v/U/9L/zv/M/9D/0v/W/9r/3f/e/9//4P/e
/9v/1//S/9b/1v/W/9X/0v/S/9H/0f/X/9T/1//Y/9T/0//S/9L/0v/R/9L/z//U/9b/
2P/b/9n/2//c/9z/4v/l/+r/8P/1//f/9//7//7//v/8//z///8BAAIAAgAAAP//+//6
/wMACgAQABYAFgAWABgAGAAVABIAEAAQABEAEQATABcAGQAbABoAHAAgACEAIAAfAB4A
HwAeAB0AGgAWABMAEAAQABAAEQAUABYAEwARABAAFwAbAB0AHgAeAB8AHwAfAB0AGgAc
ABwAHwAgACEAIQAcABoAGgAYABkAGQAZABkAGQAYABQAFQASABEADgANABAAEgATABQA
DgAOAA4ACgANAA8AEQATABMAEgAOABAADgAOAA0ADQAPABEAFAAYABQAEAAOAAsADwAR
ABEAEwASABIAFAAWABMAEgAQAA0ADQAPABMAGAAWABYAEAAMAA8AEQAUABcAGwAYABUA
FAATABIAFQAXABsAHQAdACAAIAAfAB0AHQAeAB4AIQAjACQAJgAjACEAHgAcAB8AHwAe
AB4AHAAaABYAFAARABAADAAKAAsADQAPABMAEQAOAAoABwAGAAgACgAMAAoACwALAAsA
CQAJAAcABgAHAAkADAAPAAsACwAHAAUACAAJAAsADQANAA0ADgANAAoACQAIAAgADgAS
ABEAEQARABQAGAAiADAAQQBMAFsAagB+AJMApgC0ALgAugClAGkAIQDt/8v/rv+W/4P/
eP9x/3P/ef97/4D/i/+a/6n/uf/G/9b/5f/w//r/AAABAAIAAwACAAUACwARABQAFgAY
ABkAGAAWABQAEgAUABYAGQAbABsAGwAbABwAHAAbABsAGgAcAB8AIwAlACIAIAAeABsA
HAAeACEAIwAkACMAJAAjACEAIQAhACEAIwAlACkALAAqACoAJwAjACYAKAAqAC0ALgAu
AC4ALwAvAC8ALwAvADIANgA6AD0APAA8ADkANgA6AD0AQABEAEUARwBKAE0ATQBNAEwA
TABPAFMAVwBaAFwAWgBXAFMAVQBXAFkAWwBbAFsAXQBdAFkAWABXAFYAWQBaAFsAXABY
AFUAUgBNAFAATwBQAFAASwBJAEgARgBAAD4APQA6ADoAOAA4ADoANwAyAC0AKQApACsA
KQAoACcAJgAmACYAIwAiACEAHgAgACIAIgAkACIAHgAcABoAGwAcAB0AHgAeAB0AGwAY
ABgAGAAYABcAGgAcAB0AHwAfABgAFwAUABUAFwAZABwAGgAZABoAFwAXABYAFQAVABgA
GwAdAB4AGgAXABYAFgAaABsAGgAdABwAHAAaABoAGgAbABsAGgAdAB8AHgAgAB4AHAAZ
ABYAGQAaAB0AHgAdABwAHAAeABkAFwAXABkAHAAdABsAHAAdABsAFwATABYAGQAaABsA
GQAYABgAGAAVABQAFAAWABoAGQAZABoAGQAXABMADgATABUAFgAXABQAEgAVABYAFQAU
ABMAEQASABQAGAAaABYAEwAQAA0AEQASABAAEwATABMAEQARAA8AEAAQABAADwASABUA
FAARAA8ADQALAA8AEAAOABIAEAAQAA8ADwAOAA0ADQAOAA8ADgAPAA8ADAALAAgABwAK
AAwAEAAUABMAEgAQAA0ACwANABEAFgAWABYAFgAWABQAEwAUABMAFwAaABoAGQAXABcA
GAAYABcAFwAWABYAGgAbABsAHAAYABUAEQAOAA4ADgAMAAwACAAIAAUABAABAAEAAQAD
AAUABgAGAAcAAQAAAP///v8BAAMABAAFAAIAAQD+//z/+f/5//r/+//9/wEAAQADAP//
/f/8//v//v///wEAAQAAAP///v/+//j/+v/9/wEABwAMABIAGAAiAC0AOABHAFwAeACV
AK4AugC8ALgAmQBVAA0A3f/B/6b/kP97/2r/X/9d/1//Yf9q/3v/kP+j/6//uv/E/8v/
1P/e/+j/7f/y//f/+v/5//f/9//4//r//P/9/wEAAgADAAQAAQAAAAAA//8CAAMABAAG
AAYABQAFAAQAAgADAAUABQAHAAgACQAJAAUABAAEAAMABgAHAAoACwALAAsACwALAAkA
CQALAAwAEAAUABUAFQARABAADwAPABIAFAAWABkAGQAZABkAGQAYABoAHAAdACIAJgAn
ACgAJQAlACUAJgAqAC0AMQA1ADYANwA3ADgANwA5ADsAPABCAEQARQBFAEIAQQBAAD8A
QgBDAEYARwBEAEIAQAA+ADwAPAA8ADwAPQA9AD0AOwA4ADMAMAAsACsAKwAsACwAJwAk
ACIAHgAcABgAFgAWABgAFgAUABMADwANAAcAAgAFAAYACAAKAAgABgAEAAAA/v/+//z/
/P////7///8AAP3//P/7//r//P/9//3//P/9//z/+//5//f/+P/4//n////8////AAD9
//v/+f/4//r/+//+//3//f/8//v/+//6//v/+//6//v/+//9/wAA/f/7//f/9//7//z/
+//8//z//f/9//z/+//7//j/+P/6//z//f/+//r/+P/4//b/+P/4//n//P/5//f/9//5
//j/9//z//L/+P/5//j/9//1//X/8//x//P/9P/2//j/9f/0//T/9v/2//P/8f/w//T/
9f/0//L/8v/x/+//7f/v/+7/8v/0//T/8v/w/+3/6v/q/+z/7P/u/+//8P/x//D/7v/p
/+n/6//t/+3/7//u/+7/7f/s/+j/6v/s/+r/7P/t/+7/7//u/+z/5//o/+v/7P/s/+3/
7P/r/+v/7P/q/+j/6P/n/+n/6//r/+3/6v/o/+j/6P/p/+r/6v/p/+n/6f/r/+7/6f/q
/+v/8P/w//D/8P/w/+7/7f/u/+3/8v/2//f/9//1//X/9v/2//b/9f/z//L/9P/1//X/
9v/y/+//6//o/+r/6v/o/+j/5P/k/+H/4P/d/93/3f/f/+H/4v/i/+P/3f/c/9v/2v/d
/9//4P/h/9//3//d/9z/2f/Z/9r/2//c/9//3v/f/9v/2f/Y/9f/2f/b/97/3//c/9v/
2v/a/9b/1v/Z/9//5f/q//D/+P8CAA0AFgAnAEAAXgB3AIoAkACOAIIAVQALAMv/o/+J
/3D/XP9H/zj/Mf8x/zP/Of9I/1v/cP+D/5P/nv+m/7H/uP++/8b/zf/S/9X/1v/T/9H/
0f/S/9T/1v/X/93/3v/f/+D/3v/c/9v/2f/c/93/3v/g/97/3f/d/9z/3P/d/9//3//h
/+L/4//j/9//3v/e/93/4P/h/+T/5f/j/+P/4//j/+H/4f/j/+T/5v/q/+v/6//n/+b/
5f/l/+j/6v/s/+//7f/t/+3/7f/s/+7/8P/x//f/+v/6//r/+f/5//n/+v/+/wEABQAJ
AAgACQAJAAoACQALAA0ADgAVABYAFgAVABQAEwASABEAFAAVABgAGQAVABQAEwASABAA
EAAQABAAEgARABAADQAJAAUAAwAAAP////8AAAAA+//4//b/8v/w/+z/6v/q/+v/6v/p
/+n/5f/j/93/2P/Z/9r/3P/e/9v/2v/Z/9b/1P/U/9L/0v/V/9T/1f/W/9T/0v/Q/87/
0P/R/9H/0P/Q/9D/0P/P/83/zv/O/8//0//Q/9P/1P/R/8//zf/M/87/z//S/9H/z//O
/83/zf/L/83/zv/O/9D/z//Q/9L/0f/P/8v/y//P/9D/z//Q/8//z//O/8z/zf/N/8r/
yv/M/87/z//Q/87/zP/M/8r/zP/M/83/0P/L/8n/yf/L/8n/yf/G/8b/yv/L/8r/yf/H
/8f/xf/D/8b/xv/H/8j/xv/E/8P/xP/G/8P/wf/A/8T/xf/E/8L/wf/B/8D/v//B/8D/
xP/G/8b/xP/C/7//vP+8/77/vv/A/8H/wv/D/8L/wP+7/7v/vf+//7//wf++/77/vf+8
/7j/uv+8/7r/u/+9/7//wf/A/77/uf+6/7v/vP+8/73/vP+7/7v/vP+6/7j/uP+3/7r/
u/+6/7v/uv+4/7j/uP+5/7r/uv+5/7n/uf+7/77/t/+4/7z/vf++/7//wP++/73/vv+9
/8H/xP/E/8P/xf/F/8b/xv/E/8P/wf/A/8T/xf/F/8b/wv+//7v/uP+5/7j/tf+0/7T/
tP+x/7D/rP+r/6r/q/+v/7D/sP+x/63/rP+r/6r/rP+t/63/rf+v/6//rf+s/6j/p/+n
/6f/qv+t/6z/rf+p/6f/pv+l/6j/qf+r/6v/qv+p/6j/qP+i/6L/o/+n/6//tv+8/8b/
zv/X/+D/7f8AABwAOQBMAFYAVABIAB0A0/+P/2f/S/82/yT/E/8G///+/f79/gP/DP8h
/zj/Tf9d/2j/dP99/4T/iP+O/5X/nP+f/6D/of+h/5//nv+g/6L/o/+p/6r/q/+s/6n/
qP+o/6f/qf+p/6n/qv+s/6v/q/+q/6j/p/+n/6X/qf+q/6v/q/+n/6b/pv+l/6n/qf+r
/6v/q/+r/6v/q/+q/6n/qv+q/6z/sP+x/7H/r/+u/63/rf+x/7L/s/+1/7b/t/+4/7n/
uf+6/7v/u//B/8b/yP/K/8j/yf/K/8z/0P/T/9f/2//g/+P/5f/o/+n/6//t/+7/9f/4
//r/+//7//v/+//7/wEAAwAHAAkACgAKAAoACgAJAAgABwAGAAoACwAMAAsACwAJAAkA
CAAJAAkACgAKAAsADAAOAA4ADQAKAAkACgAJAAYAAwABAP7//f/4//T//f8EAAwAFAAR
ABAADwAMAAkACAAFAAQACAAIAAoADAAGAAAA+v/0/+7/6f/j/9z/2//Y/9X/0f/R/9L/
0v/T/9r/2v/g/+T/4f/h/+H/4v/q/+//9v/5/wMADAAVAB8AHAAdAB0AHAAeAB0AHgAg
ABUACwD///f/8P/q/+L/3P/V/9H/zP/G/8H/vf+2/7L/sv+y/7H/sP+s/6j/pv+i/6H/
oP+g/6L/nf+b/5v/nf+Z/5f/kv+Q/5f/mf+Z/5n/lv+X/5b/lf+X/5b/lv+W/5f/lv+W
/5j/mv+X/5X/lP+Z/53/n/+g/6L/o/+j/6P/pv+m/6v/rv+y/7L/sv+x/7D/sP+y/7L/
tP+3/7r/vf++/77/u/+9/8H/w//D/8X/xv/I/8n/yv/H/8j/yf/G/8f/yf/L/83/yv/I
/8P/xP/F/8b/xv/H/8v/zf/Q/9T/1//W/9f/1//c/+H/5P/p/+v/7P/v//L/9P/4////
AQACAAEAAAD///7/AgADAAYABwANABIAFAAVABMAEwAUABQAGQAbABwAHgAeAB0AGwAa
ABoAGQAXABYAGAAYABYAFgARABAADAAKAA0ADwARABUAEwASABAADwANAA4ADwAQABEA
EwAUABUAEQAPAAsACAAJAAsADgARABAAEQAOAA0ADgANAA0ADQARABMAFgAXABMAEQAP
AA4AFAAYABsAHQAfACAAIgAqADYAQwBQAF8AdACKAKEAtAC+AMAAvgCjAGcAIQDx/8//
tP+e/4n/eP9x/3P/d/99/4T/k/+k/7P/v//K/9b/4//u//r/BAAJAAwACwAKAAkACwAP
ABEAFAAXABkAGQAYABcAFgAYABgAGQAZABwAHQAeACAAHgAbABkAFgAYABsAHwAhAB8A
HgAdABsAHAAcAB0AHQAiACMAJgAnACUAIwAhAB8AIQAjACcAKgAoACoAKQAnACgAKAAo
ACkALAAuADAAMwAwAC8ALgAtADIANgA6AD0APQA+ADwAOgA7AD0APwBCAEcASQBMAE8A
TQBNAEwATABPAFMAVwBaAFwAXABbAFkAWwBbAFsAWwBeAF8AYgBjAGAAXgBcAFoAXQBe
AF8AYABgAF8AXgBbAFoAVwBWAFQAUwBTAFQAVABNAEoASABEAEQAQgBCAEQAQgA+ADoA
NwA2ADcANAAyADMANAA2ADgAMwAwAC0AKAAsAC4ALgAwAC8ALAArACoALAAsACwALAAw
ADEAMQAwAC4ALAAqACcAKwAuADAAMwAzAC4ALwAuAC0ALQAtAC4AMQAxADMAMQAwAC4A
LAArAC4AMQAzADQAMQAvAC8AMAAxADEALwAxADQANAAyADIAMAAxADEAMAAxADMAMgA0
ADIAMgAxADAALgAuADAAMAAyADIAMwA2ADEALQArACsALwAxADAAMgAyADEALgArACsA
LQAtAC0AMAAwADEAMgAvACwAKgAqAC8ALQAsACwAKwArACkAJgAqACsAKwArACsAKgAu
ADAALwAsACkAJQAoACoALgAwAC0AKwApACcAJgAmACMAJQAnACkAKQArACkAKAAmACQA
JAAoACwALAAoACcAJgAlACgAKAAlACgAKQAqACoAKwApACcAJgAmACgAKAAqACsAKQAp
ACcAJwAnACgAKwAuADQAMgAwAC4ALAAqACgAKwAtADEAMwA1ADgAOAA3ADYANQA1ADQA
OQA7ADwAPgA8ADkANQAyADMAMwAyADIALwAuACsAKgAnACYAIgAgACMAJQAnACsAKQAm
ACIAHwAeACAAIgAkACIAIwAjACMAIgAhAB4AHAAfACEAJAAnACMAIwAfAB0AHwAfACAA
IQAgACEAIwAjACAAHwAeAB4AJAAmACcAKQApACwAMgBAAFAAXQBwAIUAngC4AM0A1gDc
AN4AygCRAEkAEwDx/9P/tv+e/4v/gv+F/4n/jf+X/6T/s//C/8//2//o//T/AwAOABYA
GgAdABwAGwAaABsAHwAlACgAKgAsAC0ALgAsACoAKAArACwALgAvAC8ALwAvADAALgAt
AC0ALAAuADEANQA3ADYANAAyAC8AMQAyADQANQA2ADUANgA1ADMAMwAzADMANgA3ADoA
PAA7ADwAOgA3ADgAOgA8AD8APwBAAEEAQwBBAEEAQQBBAEQASABMAE8ATwBQAE4ATABQ
AFMAVgBaAFsAXQBgAGMAYQBhAGAAYABlAGkAbQBwAHAAbgBrAGcAaQBrAG0AbwBvAG8A
cQBxAG4AbABqAGgAawBsAG0AbgBqAGcAZABfAGEAXwBfAF4AWgBZAFkAWABRAE4ATABI
AEgARgBGAEgARABAADwAOQA6ADsAOAA2ADQANAA1ADYANAAyADAALAAuADAAMAAyADAA
LAAqACgAKQAqACsALAAsACsAKQAmACYAJgAmACUAJwAqACwALwAuACgAKAAmACgAKQAq
ACwAKwArAC0AKwAqACgAJgAlACcAKwAuADAALAApACgAKAAqACsAKgAtAC4ALgAsACwA
KwArACoAKAArAC0ALAAuACsAKgAoACYAJwAoACsALAApACgAKAAqACcAJQAlACcAKgAr
ACkAKgArACkAJQAhACQAJwAoACkAJwAmACYAJgAkACIAIQAiACgAJwAnACgAJgAlACIA
HgAhACMAJAAlACIAIAAjACQAJAAiACAAHQAeACAAJAAmACIAIQAgAB8AIgAiAB8AIQAh
ACEAHwAfAB0AHgAeAB4AHwAiACUAJAAhAB8AHQAbAB8AIAAeACIAIAAgAB8AHwAcABsA
GwAcAB4AHgAgACEAHgAdABoAGQAdAB4AIQAkACIAIgAhAB8AHQAdACEAJAAmACgAKAAo
ACgAJQAjACMAIQAlACoALAAtACoAKQApACgAKgArACsALAAtAC0ALAAsACoAJwAjACAA
IQAiACEAIgAdABwAGAAWABUAFQAVABcAGgAaABkAGQAVABQAEwASABUAFwAYABkAGAAX
ABQAEgATABMAFAAVABUAFwAVABUAEwARABAADwATABUAGAAZABUAEwARABAADgAQABMA
GQAdACAAJAAsADYAQwBOAF0AdACQAKsAvgDEAMIAugCVAFEADwDl/8f/rP+W/4H/cP9n
/2f/a/9v/37/k/+o/7v/y//U/+D/6f/0//z/AgAJAA4AEQAQAA8ADwAPABIAFAAWABcA
HAAcABwAHAAbABoAGgAZAB4AHwAgACIAIQAfAB4AHAAcAB0AHwAfACIAIgAiACEAHQAc
ABwAGwAgACEAJAAlACQAIwAiACEAIQAhACMAJAAnACoAKgApACcAJgAlACUAKgAsAC4A
MQAwAC8ALgAtADAAMgA0ADUAOQA8ADwAPAA6ADsAPAA+AEIARQBJAE0ASwBLAEoASgBN
AE8AUQBSAFcAWABYAFcAVgBVAFQAUwBWAFcAWgBbAFgAVgBUAFIAVABUAFQAVABWAFUA
VABRAE0ASQBHAEQARABFAEcASABCAD4AOwA2ADMAMAAvADAAMgAwAC4ALQApACcAIQAc
AB8AIAAiACQAIAAeABwAGAAaABoAGAAYABkAGAAZABoAFwAWABUAFAAYABkAGQAYABkA
GAAXABUAFQAWABYAFwAcABgAGgAaABYAFQAUABQAGAAZABwAGwAZABgAFwAXABcAGQAa
ABoAGgAZABoAHAAaABkAFgAXABsAHAAbABwAGQAZABgAFgAWABcAFQAWABkAGgAaABoA
GAAWABYAFAAVABYAGAAcABgAFQAUABUAFwAXABQAFAAYABkAGAAXABUAFQATABEAFAAU
ABUAFgAUABIAEQASABUAEwASABIAFAAVABQAEgASABEADwANAA4ADgATABYAFAASABAA
DQANAA4AEQASABIAEwAUABUAFAASAA0ADQARABMAEwAVABIAEgARABAADgAQABIAEAAQ
ABEAEgATABIAEAALAAwADwAQABAAEQAQAA8ADwAQABAADgAOAA0AEAARABAAEQARABAA
EQASABQAGAAZABkAFgATABIAEQAQABQAFQAYABkAGQAcABwAGwAaABkAGQAYABsAHQAe
ACAAHQAbABgAFgAZABkAGAAYABYAFAAQAA4ACwAKAAYABAAGAAcACAALAAgABgADAAEA
AAACAAQABgAEAAUABQAFAAQAAwAAAP7///8BAAQABwADAAMA///9/wAAAQADAAUAAwAD
AAQAAwAAAP///v/+/wQABgAHAAcABQAIAAwAFAAkADMAQABNAFwAbgCFAJgAogCmAKYA
kQBVAA0A2f+1/5j/fv9r/17/V/9X/13/Yf9o/3P/gv+T/6P/sv/C/9P/4v/q/+7/7//w
//H/8P/z//f/+//+/wAAAgADAAQAAgAAAP7/AAACAAUABwAHAAcABwAIAAcABQAEAAIA
BAAHAAsADQAKAAgABgADAAQABgAJAAsADAALAAwACwAJAAkACQAJAAsADQARABQAEgAS
AA8ACwAMAA4AEAATABQAFAAUABUAEwATABMAEwAXABoAHQAfAB4AHgAbABgAGgAdACAA
JAAmACcAKQArACsAKwAqACoALQAxADUAOAA6ADgANQAxADMANQA3ADkAOgA5ADoAOQA1
ADQAMwAyADUANgA3ADgANAAxAC4AKQAqACkAKgAqACYAJQAlACQAHwAcABoAFgAWABQA
FAAWABIADgAKAAcABwAJAAcABgAEAAQABQAGAAMAAgABAP7/AQACAAEAAgD///z/+//6
//v//P/9//7//v/9//v/+P/6//r/+v/5//r//P/9////AAD6//r/+P/5//v//f8AAAAA
//8AAP3//f/8//v/+//9////AAAAAPz/+f/4//j//P/9//z////+//7//P/8//v/+//6
//j/+//9//z//v/9//z/+v/4//n/+v/9//7/+//6//r//P/5//f/9//5//z//f/7//z/
/f/7//f/8//1//n/+//9//3//P/8//z/+f/4//j/+v////3//P/8//v/+f/1//D/9P/3
//n/+//4//b/+f/6//r/+P/2//P/9f/2//n/+v/2//X/9P/z//f/+P/2//n/+P/3//T/
8//x//L/8v/y//P/9v/5//j/9P/z//L/8f/z//T/8v/2//T/9P/z//P/8f/x//L/9P/2
//b/+P/5//X/8//x//L/9P/2//j/+v/9//3//////wAAAgABAP//AgADAAUABgAFAAMA
AAD+/wAAAQABAAIAAQD///z/+v/4//b/8v/w//D/8v/x//L/7v/t/+z/7f/w//D/7//v
/+7/7v/u/+7/7f/t/+z/6//t/+//7//w/+3/6//q/+n/6v/t/+z/7f/s/+v/6//r/+n/
6f/q/+n/6v/r/+z/7v/o/+b/5f/p//H/+P8CABAAHAAjACwAOQBOAGgAgwCWAKAAogCQ
AFUABQDJ/6X/i/94/2r/Xf9U/1P/U/9R/1H/Wv9t/4L/lf+l/7T/vv/H/8z/1P/Y/9v/
4v/n/+z/7f/v/+3/7f/u/+//7//0//T/9P/0//b/9v/3//f/9//3//f/+P/5//n/+v/6
//n/+f/6//n/+//8//3//f/8//z//f/9//7//f/+//3///8BAAMABQACAAEAAgACAAUA
CAAIAAcACAAIAAgACQAIAAgACAAJAA0ADwARABMAEQASABMAEwAZABwAHAAcAB4AHwAg
ACIAIgAjACUAJwArAC0ALgAwAC4ALwAwADAANwA4ADgANwA1ADUANQA1ADQAMwA0ADMA
MwA0ADUANgA0ADIAMAAuADAALwAuACsAKgAnACYAJAAgAB8AHwAeABsAGgAaABgAEQAM
AAkACAAJAAgABwAHAAMAAwD///z//P/8//3//v8AAAAAAAD+//z/+v/2//T/9//2//f/
+P/2//b/9v/2//T/8//x/+7/8v/0//b/9//1//T/8v/x//X/8v/1//b/9f/1//X/9v/2
//X/9v/z//X/9v/3//n/9f/1//T/8v/z//P/9f/4//n/+f/3//n/+P/4//b/9v/3//n/
+v/6//b/9f/x//D/9P/2//f/+P/2//b/+P/4//b/9P/z//T/8//z//X/+f/1//P/7v/s
//L/8//y//H/7//x//H/8f/v/+7/7v/u/+//8P/y//b/9f/x/+7/7P/v//H/8f/w//H/
8f/w/+//7P/q/+3/7v/y//L/8v/x/+3/7P/t/+z/7v/v//D/8f/w//D/7f/v/+7/7f/q
/+n/6//u//D/8v/u/+7/7v/q/+z/7f/u/+//7//u/+r/7P/q/+r/6f/p/+3/7//y//b/
8P/s/+r/7P/u//D/8v/0//X/9f/3//f/+P/6//n/9//6//v//f/+//3/+//4//b/+P/5
//n/+v/5//f/9P/y//D/7v/q/+j/6P/q/+n/6v/n/+X/4//j/+X/5v/m/+f/5P/k/+T/
5P/j/+P/4v/h/+T/5f/k/+T/4P/f/9//3//g/+P/4v/j/+L/4f/h/+H/4f/h/+L/4f/h
/+H/4f/i/97/3P/b/9//5f/u//j/BgAUAB0AKAA5AFAAbACHAJoApACkAJQAWQAJAM3/
p/+J/3T/Yv9T/0z/Sf9J/0f/Sf9W/2n/fP+P/5//rv+4/8H/xP/K/87/0//Y/9//4v/l
/+X/5f/j/+T/5f/l/+n/6v/r/+z/6v/q/+v/6//r/+v/6//s/+//7//w//D/7f/t/+7/
7f/x//L/8//z//D/8P/x//H/8v/x//L/8f/y//P/9P/1//L/8f/y//L/9P/4//n/+f/6
//r/+v/7//z//P/8//3///8BAAMABQAEAAQABAADAAgADAANAA4ADgAPABAAEgATABUA
GAAbAB0AHwAgACIAIAAhACIAIgAoACoAKwArACkAKQApACkAKAAnACgAJwAnACgAKQAq
ACgAJgAkACIAIwAjACMAIQAeABsAGgAYABUAEwASABAADwAOAA4ADAAFAAAA/f/8////
/v/9//3/+v/5//T/8P/v/+7/7v/u/+//8P/x//D/7v/s/+j/5v/o/+j/6v/s/+v/6v/p
/+j/6P/n/+X/4v/m/+j/6v/r/+f/5v/k/+P/6f/m/+n/6v/n/+f/5//o/+j/5//o/+X/
7f/u/w==
         </WaveFormData>
      </LeadData>
      <LeadData>
         <LeadByteCountTotal>10000</LeadByteCountTotal>
         <LeadTimeOffset>0</LeadTimeOffset>
         <LeadSampleCountTotal>5000</LeadSampleCountTotal>
         <LeadAmplitudeUnitsPerBit>4.88</LeadAmplitudeUnitsPerBit>
         <LeadAmplitudeUnits>��V</LeadAmplitudeUnits>
         <LeadHighLimit>2147483647</LeadHighLimit>
         <LeadLowLimit>268435456</LeadLowLimit>
         <LeadID>V6</LeadID>
         <LeadOffsetFirstSample>0</LeadOffsetFirstSample>
         <FirstSampleBaseline>0</FirstSampleBaseline>
         <LeadSampleSize>2</LeadSampleSize>
         <LeadOff>FALSE</LeadOff>
         <BaselineSway>FALSE</BaselineSway>
         <ExcessiveACNoise>FALSE</ExcessiveACNoise>
         <MuscleNoise>FALSE</MuscleNoise>
         <LeadDataCRC32>3620194549</LeadDataCRC32>
         <WaveFormData>
GgAaABoAGgAcABwAHAAcAB8AIgAlACgAKAAoACgAKAApACoAKwAsAC0ALgAvADAALQAs
ACsAKgAtAC4ALwAwAC0ALAArACoAKQAoACcAJgAlACQAIwAiAB8AHAAZABYAFAAUABQA
FAAQAA4ADAAKAAcABgAFAAQABAAEAAQABAAAAP7//P/6//3//v///wAA/f/8//v/+v/6
//r/+v/6//r/+v/6//r/+f/4//f/9v/5//r/+//8//n/+P/3//b/+P/4//j/+P/6//r/
+v/6//n/+P/3//b/+f/6//v//P/5//j/9//2//j/+P/4//j/+f/6//v//P/7//r/+f/4
//v//P/9//7//f/8//v/+v/6//r/+v/6//z//P/8//z/+//6//n/+P/5//r/+//8//v/
+v/5//j/+P/4//j/+P/6//r/+v/6//f/9v/1//T/9v/4//r//P/5//j/9//2//j/+P/4
//j/+P/4//j/+P/3//b/9f/0//f/+P/5//r/+f/4//f/9v/2//b/9v/2//j/+P/4//j/
9//2//X/9P/1//b/9//4//b/9v/2//b/9v/2//b/9v/4//j/+P/4//f/9v/1//T/9//4
//n/+v/5//j/9//2//b/9v/2//b/9//4//n/+v/5//j/9//2//n/+v/7//z/+v/6//r/
+v/8//z//P/8//3//v///wMAAQADAAIAAgADAAQABQAGAAUABgAGAAYAAwADAAUAAwAE
AAQABAADAP3/+//4//X/9f/2//b/+P/2//T/8//y//L/8//z//L/8//z//P/8v/v/+//
7v/t//L/8f/y//L/7//v/+//7//w//H/8f/x//L/8//y//P/8P/w/+//8P/x//L/8v/y
//H/7//v/+//8f/2//v/AwALABMAGgAcACIALAA7AE4AYgBuAHQAcABPABAA0P+t/5r/
iv+C/3r/c/9u/2z/bP9s/3P/f/+Q/6L/sf++/8r/0f/Y/9r/3f/g/+T/6//w//H/8v/x
//D/7//w//H/9f/2//b/9//3//j/+P/4//j/+P/4//f/+v/7//v/+//6//r/+//6//7/
/v/+//7//P/+//7//v/+//3//v/9/wAAAQACAAIA//////////8BAAIAAwAEAAQABAAE
AAUABAAFAAcABwAIAAoACwAMAAoACwALAAwADgARABIAFAAXABcAGAAaABwAHAAeAB4A
IAAiACMAJgAkACQAJgAlACcAKQAqACwALQAtAC0ALQAuAC0ALQAsAC4ALgAvAC8AKwAq
ACoAKQApACoAKQApACcAJQAkACIAIAAdABwAGQAZABgAFwAWABIAEAAOAAsADQALAAkA
CQAHAAUAAwACAAAAAAAAAP//AQABAAEAAQD+//3//P/6//3//v/+///////9//3//f/8
//z/+//6//3//f/+//7//P/7//v/+v/7//v/+//7//v/+v/6//r/+P/4//n/+f/8//3/
/v/9//z/+//6//n//f/9//3//f/9//z//P/9//v/+//8//3///8AAP/////+//3//f/8
//7///8AAAEAAAD////////9//3//f/9//7///8AAP///v/+//7//f/+/////v//////
/f/9//7//P/7//v/+//+//7///8AAP3//f/8//r/+//8//3//f/7//v/+//8//r/+v/6
//r/+v/8//3////9//3//P/6//v//P/7//v/+//7//v//P/8//v/+//6//v/+//9////
/f/8//z/+v/7//r/+v/7//3//f/9//7//f/8//v/+v/5//v//v8CAP7//P/8//v//v8A
AP3//f/8//z//P/8//v/+//7//z//f/+///////9//3//v/+/wEAAwAEAAUABwAGAAUA
BAADAAIABQAGAAoADAANAA0ADgAOAAwADAAMAA0AEQASABMAEwARABEADQALAA0ADQAM
AAoACQAHAAUAAwAAAP7//v/9////AAABAAIAAAD///3/+//8//3//f/+//3//f/9////
+//7//r/+f/8//3//v8AAP///f/7//n//P/7//z//f/8//z//v/+//z/+//6//n//f//
//////8CAAMABQANABkAJAAsADQAPABHAFgAZgByAHgAeABjACwA7P/F/67/nv+Q/4b/
f/98/37/gP+C/4f/kf+c/6j/tf/A/8z/1//g/+j/7//w//D/8f/y//X/+P/9/wEAAQAD
AAUABgAEAAEA//8CAAQABQAGAAUABgAHAAcABQAFAAQAAwAGAAgACwAMAAwACgAIAAYA
BwAKAAsADAAMAAsADAALAAsACwALAAoACwANAA8AEQAQAA4ADAAKAAwADgAQABMAEgAT
ABUAFQATABQAFAAUABgAGwAdACAAHQAdABsAGgAdAB8AIgAmACcAKAArACwAKwAsACwA
LgAwADIANgA3ADUANQA0ADQAOAA5ADoAOwA7ADsAPAA8ADkAOAA4ADcANwA4ADoAOwA4
ADYAMgAvAC8ALwAwADAALQArACsAKQAlACIAHwAcABwAHAAcABsAGAAVABIAEQAQAA8A
DgAOAAwADAAMAAsACAAHAAYABQAIAAkACgAKAAgABgADAAEABAADAAQABQADAAQABAAE
AAIAAQABAAAAAAABAAMABAACAAEAAAD//wIAAgADAAQAAgACAAMAAwABAAEAAQD//wEA
AwAFAAcABwAFAAMAAQACAAIAAwAFAAMAAwAEAAUABAAEAAIAAQAFAAcACgAMAAkABwAF
AAMABQAFAAYABwAFAAUABQAFAAMAAwADAAEAAgAEAAYABwAGAAUAAgABAAUAAwADAAQA
AgABAAEAAQD///7//v/+////AQACAAIAAQAAAP///f/+////AAACAAEAAAD///7//v/+
//3//f///wEAAgACAP///v/7//n/+v/7//z//v/9//3//v/+//3/+//7//v//f/+/wAA
AAD///z/+v/5//r/+//8//7////+//3//P/3//f/+P/6//n/+v/9/////v/+//n/9//5
//r/+//8//z//f/+/wAA/P/+/wAABAAEAAQABAAEAAMAAgAEAAQABwAHAAgACAAIAAgA
CAAJAAgACAAIAAcACAALAAoACwAHAAUAAgD+//7//f/8//v/+v/4//j/9//0//T/9P/0
//b/9//3//f/9P/z//H/8P/z//P/8//1//H/8f/w/+//7f/t/+3/7v/y//P/9P/1//L/
7//u/+3/7//w//P/9P/y//H/8P/v/+v/7f/v//P/+P/9/wEABwAPABYAHAAiADAARQBa
AGwAeAB8AHgAWwAeAN7/u/+o/5z/kP+E/3v/dv90/3T/dP97/4n/mP+m/7H/uP/A/8f/
zv/Y/93/4v/o/+v/7P/r/+r/6//t/+3/7//x//b/9v/1//X/9P/0//P/8v/0//b/+P/5
//v/+//6//n/9//4//r/+v/+//7//v/+//v//P/7//r//f/9///////9//3//f/8//r/
+//8//3/AQACAAMABAABAAAA/////wEAAwAGAAcABwAIAAgACAAHAAkACgAMAA4AEQAS
ABQAFAATABMAFAAZABoAHQAeAB8AIAAgACIAIQAiACUAJQAnACkAKgAsACwAKwAqACkA
LQAtAC4ALgArACoAKgApACgAKAApACkAKQAqACkAKQAkACEAHwAcABwAGwAcABsAFgAU
ABIAEAANAAwACwAJAAsACQAHAAcABAABAP7//P/9//7///////z/+//6//n/9//3//f/
9v/3//j/+P/5//j/9f/0//P/9P/2//f/+P/2//X/9f/0//H/8f/y//L/9P/1//b/9//2
//T/8//y//P/9P/2//f/9//3//f/9f/1//X/9f/1//j/+f/6//v/+P/2//X/9f/2//f/
+f/7//r/+v/4//f/9//3//j/+P/7//v/+//7//n/9//2//X/9v/3//j/+f/3//f/9//1
//P/9P/1//X/+P/5//j/+f/5//X/8//y//X/9f/2//f/9f/0//T/9P/y//P/8//y//P/
9P/1//X/9P/z//L/8v/z//T/9f/2//T/9P/z//P/8v/z//P/8v/z//T/8//z//L/8f/w
//D/8//z//T/9P/z//H/8f/x//D/8P/x//D/8//y//L/8//y//H/8P/w//T/9P/0//T/
8f/x//L/9P/x//D/8f/x//T/9v/z//P/8f/w/+//7v/v//H/8//2//b/9v/2//X/8//z
//b/+P/6//r/+v/6//n/+P/6//r//////wAAAAAAAAAAAAABAAAAAAAAAP//AAADAAIA
AwABAP///P/4//j/9//2//X/8v/w//D/7//s/+z/7P/s/+7/7//v/+//7v/t/+v/6v/s
/+3/7v/x/+//7//u/+3/6//r/+v/7P/u/+//8P/x//D/7f/s/+v/7f/u//H/8v/w/+//
7v/t/+v/6//t//P/+P/9/wMACQARABYAGgAkADQASQBcAGwAcgByAGoAQQD+/8j/rf+c
/47/gv94/23/aP9o/2j/bv95/4n/mv+q/7f/wP/I/9H/1v/a/+H/5v/q/+3/7v/t/+z/
6//v/+//8f/z//j/+P/3//f/9v/2//X/9P/2//j/+v/7//n/+f/4//f/9//4//r/+v/9
//7///8AAP3//v/9//z//////wEAAQABAAEAAQAAAP7///8AAAEAAwAEAAUABgADAAIA
AQABAAMABQAIAAkABwAIAAgACAAHAAkACgAMAA4AEQASABQAFAATABMAFAAYABoAHgAg
ACEAIgAiACQAIwAkACcAJwArAC0ALgAwAC4ALQAsACsALgAvADEAMgAxADAAMAAvACwA
LAAtAC0ALgAuACwAKwAnACUAJAAiACIAIQAiACEAHQAaABcAFAARABAADwANAA4ADQAM
AA0ACgAHAAQAAgAEAAQABAADAAIAAQAAAP///f/9//3//P/9//7//v////7/+//6//n/
+//8//z//P/6//n/+f/4//f/9//4//j/+//7//v/+//6//j/9//2//f/+P/6//v/+f/5
//n/9//5//n/+f/5//3//f/9//3//P/6//n/+f/6//v//f///////v/7//n/+f/5//r/
+v/8//3//v////3/+//6//n/+v/7//z//f/7//v/+//5//n/+v/7//v//P/9//z//f/8
//n/+P/4//v/+//8//3/+//6//r/+v/4//n/+f/4//n/+v/7//v/+P/3//b/9v/5//r/
+//8//j/+P/3//f/9v/3//f/9v/5//r/+f/5//b/9f/0//T/9v/3//n/+v/5//f/9//3
//b/9v/3//b/+f/4//j/+f/2//X/9P/0//j/+P/4//j/9f/1//b/+P/0//T/9v/3//j/
+v/3//f/9//2//X/9P/1//f/+f/8//z//P/8//v/+f/5//z//f/+////AAD///7/AAAA
AAUABQAGAAYACAAIAAgACQAHAAYABQADAAYACQAIAAkABQADAAAA/P/9//v/+f/3//j/
9v/2//X/8//y//H/8P/0//X/9f/1//T/8//x//D/8f/x//H/8//y//P/8//z//D/7//u
/+7/8v/z//T/9f/0//H/8P/v//L/8v/0//T/9v/1//T/8//x//H/8//3//z/AQAHAA8A
FwAcAB4AJgAyAEUAWgBqAHQAdgBsAEEA/v/I/6v/mv+O/4T/fP91/27/bP9s/3D/d/+H
/5r/rP+5/8T/zP/T/9j/3P/h/+b/7P/v//L/8//0//H/8f/x//P/9f/5//r/+v/7//n/
+v/6//r/+//8//3//f/+//////////7//v////7/AQACAAMABAABAAIAAQAAAAMAAwAF
AAUABwAHAAcABgAFAAUABQAFAAcACAAJAAoACQAIAAcABwAKAAsADQANAA8AEAAQABAA
EAARABEAEgAUABcAGAAaABkAGQAaABwAHwAgACMAJAAlACYAJgAoACcAKAArACsALQAv
ADAAMgAyADEAMAAvADMAMwA0ADQAMwAyADIAMQAuAC4ALwAvAC8AMAAvAC8ALAApACcA
JAAkACMAJAAjACAAHgAcABoAFgAUABIADwAQAA8ADgAPAAwACQAGAAQABgAGAAYABQAG
AAUABAADAAIAAQAAAP7/AQACAAIAAwACAP///v/9////AAAAAAAAAgABAAEAAAD+//3/
/f/8//7///8AAAEAAAD+//3//P/9//7/AAABAAEAAQABAP///f/9//3//f8AAAEAAgAD
AAIAAAD/////AQABAAIAAwAGAAYABAADAAEAAQACAAIABAAFAAYABwAEAAMAAwADAAUA
BQAFAAUABwAHAAcABQAEAAQABAADAAQABQAEAAUABgADAAIAAgAEAAMAAwADAAUABAAE
AAQAAwADAAIAAAACAAQABgAHAAQAAwACAAIABAAEAAQABAADAAQABAAFAAIAAwADAAIA
BAAGAAYABwAGAAUABAAEAAUABQAGAAYABwAFAAUABQACAAIAAwACAAUABAAEAAUAAwAD
AAMABAAGAAYABgAGAAUABQAGAAgAAwACAAMAAwAHAAoACAAJAAkACAAHAAYACAALAAwA
DgAOAA0ADAALAAoACgAKAA0ADgATABMAFAAUABMAEgARABEAFQAWABcAFwAWABcAFAAT
ABQAEwARAA4ADgANAAwACwAHAAQAAwABAAMABAAFAAYABAADAAEA/////////v/+/wAA
AQACAAUAAAD///3/+//9////AQAEAAIAAQAAAP//AQD///////8BAAIABQAGAAQAAQD+
//v/AQADAAUABwAIAAsACwARABsAJAAsADQAQgBTAGIAcgB6AH4AfABjACoA7P/H/7T/
pP+W/4r/gf9+/3z/gP+E/4v/lf+i/7D/u//C/8z/1//g/+j/8f/2//j/9//4//f/+P/7
//7///8CAAUABgAGAAUABQAFAAYABgAGAAkACgALAAsACAAHAAUAAwAGAAgACwAMAAsA
CgAJAAgACAAKAAoACgANAA0ADwAPAA4ADQAMAAoACwANAA8AEQARABAADwAOABAAEAAQ
ABEAFAAVABcAFwAUABQAEwASABYAGQAbAB4AHgAfAB4AHgAfAB8AIAAiACYAKAAsAC4A
LAAsACsALAAuADAANAA1ADQANQA1ADYANwA3ADcANwA6ADsAPQA+ADoAOAA3ADUANwA4
ADoAOwA5ADgANQAzADEALwAuACwALAArACwAKwAlACIAHwAcABwAHAAcABsAGgAXABQA
EwARAA8ADQAMAA4ADgAOAA0ACQAHAAUAAwAGAAcACAAIAAUABAACAAEAAwABAAEAAQAC
AAQABQAGAAQAAQD///z//f///wIABAACAAEAAAD//////v/+//7///8AAAIAAwAAAP//
/v/7//7///8AAAEAAgABAAAA//8BAAAAAAABAAEAAQACAAMAAQAAAP3/+//+////AQAC
AAIAAQAAAP///P/7//v/+//+////AAABAP///f/7//f/+v/8//7////+//3/+v/5//3/
+//7//z//f/9//7////9//r/+P/2//f/+f/6//r/+f/4//f/9f/1//X/9f/2//f/+P/5
//r/9//2//T/8//0//f/+f/6//n/+P/1//P/8//z//P/9P/1//X/9v/2//P/8f/x//H/
8v/0//f/+P/1//L/8P/v//H/8f/x//L/9v/2//b/9v/y//H/8f/y//H/8v/1//f/9//4
//T/8//0//T/9P/0//r/+f/4//X/9P/z//L/9f/2//r//P//////AAAAAP7//v/+////
AQACAAMAAwAAAAEA/v/9//3//f/8//r/+f/3//X/8//x/+7/7f/r/+3/7v/v//D/7v/t
/+v/6f/s/+3/7f/u/+7/7f/s/+3/6f/p/+j/5//q/+v/7P/u/+3/6//p/+f/6P/n/+j/
6f/q/+r/7P/s/+r/6f/o/+f/7f/t/+//7//y//P/+f8DAA8AFgAiADAAQABRAGAAagBy
AHQAYgArAOj/wP+t/5r/iv9+/3T/bf9u/3D/dP94/4X/kf+c/6T/rf+4/8L/zf/W/9z/
4f/i/+T/4//i/+H/5P/p/+3/7f/v//H/8f/w/+7/7f/w//L/8//0//P/9P/1//X/8//z
//L/8f/0//b/+f/6//n/+P/3//b/9f/4//n/+v/7//v//f/9//z/+//6//j/+//9////
AQD///7//f/8////AAABAAMAAgADAAUABQADAAQABAAEAAgACwANABAADgAPAA4ADgAS
ABMAFQAYABkAGgAdAB4AHQAeAB4AIAAkACYAKgArACoAKQAnACYAKAApACoAKwAtAC0A
LgAuACsAKgAqACkAKQAqACwALQApACgAJQAjACIAIQAhACAAHwAdAB0AGwAXABQAEQAO
AA0ADgAPAA8ADQAJAAUAAwACAAEAAAAAAP7//v/+//3/+v/5//j/9//6//v//P/8//n/
+P/2//X/9v/1//b/9//1//b/9v/2//T/8//z//L/9P/1//f/+P/2//X/9P/z//T/9P/1
//b/9v/2//f/9//1//X/9f/z//X/9//5//v/+v/5//j/9//4//j/+f/7//v/+//8//3/
+//6//f/9f/3//n//P/+//3/+//5//f/9//3//j/+f/5//n/+f/5//f/9//3//X/+P/6
//z//f/7//n/9f/z//b/9f/2//j/+P/3//f/9//2//T/8//y//X/9//4//j/9//2//X/
8//0//X/9v/4//b/9v/2//b/8v/y//H/8f/0//f/+f/6//f/9v/z//H/8v/z//T/9v/1
//X/9v/2//P/8f/x//H/8v/0//f/+P/3//T/8v/x//L/8//0//b/9v/2//b/9v/x//H/
8v/0//P/9P/3//n/+P/4//P/8f/1//b/9//4//j/+f/6//z/9v/2//r//f/+//7//v/+
//7//f/8//7//v8CAAMABQAGAAUABAADAAMABgAGAAYABQAHAAkABwAHAAUAAwAAAPz/
/v/9//z/+//5//b/9f/z//L/8v/y//L/9f/1//T/8//y//H/7//u//D/8f/y//X/8v/x
/+//7f/v/+//7//w//H/8f/x//H/7//t/+3/7f/v//D/8//0//L/8f/w/+//7f/v//P/
9//8////AQAJAA8AFgAcACYANABHAFoAagByAHQAbABLAAwA0v+z/6L/kv+E/3j/bf9o
/2j/av9u/3n/if+Y/6r/tf+8/8b/z//W/9z/4//o/+z/7//u/+//7v/t//H/8f/z//X/
+v/6//n/+f/4//j/9//2//j/+v/8//3/+//7//r/+f/5//r//P/8/wAAAAAAAAAA/f/+
//3//P/+////AgADAAEAAQABAAAAAAABAAIAAwAGAAYABgAGAAUABAADAAMABwAJAAwA
DQAMAAwACwAKAAsADQAOABAAEwAVABUAFgAWABUAFQAWABoAHAAgACIAIQAiACIAJAAl
ACYAKQApACsALQAuADAAMAAvAC4ALQAxADEAMgAyAC8ALgAuAC0ALgAuAC8ALwAuAC4A
LAArACcAJQAkACIAJAAjACQAIwAfABwAGQAWABMAEgARAA8AEQAPAA0ADQAKAAcABAAC
AAMABAAFAAUAAwABAP///f/////////+/wAAAAD//////v/7//r/+f/6//z//f/+//z/
+//7//r/+f/5//r/+v/8//3//v////z/+v/5//j/+//8//7////+//3//P/5//v/+//7
//v////////////+//z/+//7//z//f///wEAAQAAAP3/+//9//3//v/+////////////
/f/7//r/+f/8//3//v////7//f/8//n/+f/6//v/+//8//3//P/9//7/+//6//r/+//7
//z//f/7//r/+v/6//r/+//7//r/+//8//3//f/6//n/+P/4//v//P/9//7/+v/6//n/
+f/5//v//P/8//7//v/8//v/+v/5//j/+P/6//v//f/+//3/+//7//v/+f/6//z//P/+
//z/+//7//r/+f/4//j//P/8//z//P/3//f/+P/6//j/+P/6//v//P/+//v/+//6//r/
+v/6/wAAAQAEAAIAAgD///7//f/8////AAAEAAYACQAJAAoACgAJAAgABwAHAAoADAAO
AA8ADQANAAkABwAJAAkACAAGAAMAAQD///3/+v/4//j/9//3//j/+f/6//j/9//1//P/
9v/3//f/+P/4//f/9v/3//X/9f/0//P/9v/3//j/+v/5//f/9f/z//b/9f/2//f/9v/2
//j/+P/2//X/9P/z//n/+//7//v//P/9/wEABwATAB4AJgAsADYAQwBSAGAAagBwAHAA
XQAmAOj/v/+m/5T/hv96/3P/cP9y/3b/eP99/4f/lP+i/6//uv/G/9X/4P/m/+v/7P/s
/+3/7v/x//T/9//7//v//f///wAA/v/7//n//P/+////AAD//wAAAQABAP/////+//3/
AAACAAUABgAGAAQAAgAAAAEABAAFAAYABQAFAAcABwAGAAUABAACAAUABwAJAAsACQAI
AAcABgAHAAgACQALAAwADQAPAA8ADgAOAA0ADAAOABEAEwAWABQAFQAUABQAGAAZABsA
HgAfACAAIwAkACQAJAAjACQAJgAoACwALQAtAC0ALAAsAC4ALwAwADEAMQAxADIAMgAv
AC4ALgAtAC0ALgAwADEALwAuACsAKQAoACcAJwAmACMAIQAhAB8AGgAYABYAFAATABQA
FQAVABIADwAMAAsACgAJAAgACAAGAAYABgAFAAIAAQAAAP//AAABAAIAAgAAAP7/+//5
//z/+//8//3/+//8//z//P/6//n/+f/4//r/+//9//7//f/7//n/9//6//r/+//8//r/
+v/7//v/+f/5//n/9//6//v//P/9//3/+//5//f/+v/6//v//f/7//v//P/9//3//P/5
//f/+f/7//7/AAD///3/+//5//n/+f/6//v/+//7//v/+//5//n/+f/3//r//P/+////
/P/7//j/9//6//n/+v/8//r/+f/5//n/+f/4//j/+P/5//v//P/8//n/+P/3//X/+P/5
//r//P/7//r/+f/4//b/9v/1//X/9v/5//v//P/7//r/9//1//j/+f/6//z/+//7//z/
/P/5//f/9//3//j/+v/9//7//f/6//j/9//4//n/+v/8//z//P/8//z/+f/5//r//P/9
//7/AQADAAAA/v/9//7/AQACAAMABAAGAAYACQAKAAwACwALAAoACwAMAA0ADwANAAwA
CwAJAAoADQAMAA0ADAALAAkABgAEAAEA/v/7//3//P/9//3/+f/4//f/9v/6//v/+//7
//v/+//6//r/+v/5//j/+f/5//v//P/9//r/+f/4//j/+//7//v/+//7//n/+f/5//n/
+P/5//j/+//7//v/+//5//f/9//7/wAABQANABkAIwAoACoAMgA+AFEAZAB2AH4AgABw
ADsA9v/G/63/nv+U/47/iP+D/4L/gv+A/4D/h/+X/6j/tv/B/8z/1v/d/+L/5v/p/+z/
8P/1//r//f/+//3//f/9////AQAEAAQAAwADAAUABgAGAAYABgAGAAYABQAGAAcABwAH
AAYABgAHAAYACgAKAAoACgAIAAoACgAKAAkACQALAAsADAANAA4ADgAMAA0ADgAPABEA
EgATABQAEgASABIAEwATABMAFAATABYAGAAZABoAGgAbABsAHAAfACEAIQAiACUAJQAm
ACgAKgAqACwALAAwADIAMwA2ADQANAA2ADUANwA5ADoAPAA8ADsAOgA5ADoAOQA5ADgA
OQA6ADwAPQA5ADgAOAA3ADYANgA0ADMAMwAxADAALgArACkAKQAnACUAJAAjACIAHAAa
ABgAFQAXABUAEwATABMAEQAPAA4ADQAMAAsACQALAAsACwALAAgABwAGAAQABQAGAAYA
BwAHAAUABQAFAAQABAADAAIABQAFAAYABgAEAAMAAwACAAUABQAFAAUABQAEAAQABAAC
AAIAAwADAAYABwAIAAcABQADAAEA//8CAAMABAAFAAcABgAGAAcABQAFAAYABwAKAAoA
CAAHAAQAAwADAAIABAAFAAYABwAGAAUABQAFAAMAAwADAAMABAAFAAYABQACAAIAAgAB
AAMAAwABAAEAAwABAAEAAgABAP///v/9////AAACAAQAAgABAP///P/9//7/////////
/////wAA///+//3//P/9//7//v////z//f/9//z//f/+//3//f/7//v/+//8//z/+//7
//r/+//7//3////9//z//P/6//3//P/8//3/+//7//v//P/7//r/+f/4//j/+////wQA
/v/8//r//P///wAAAQACAAIAAgAFAAYACAAHAAcABgAJAAoACwANAAwACgAIAAUABgAJ
AAgACQAIAAcABQACAP///f/7//n/+f/4//n/+f/1//T/8//y//X/9f/0//P/8//z//L/
8v/x//H/8f/z//T/9f/1//X/8v/x//D/8P/z//P/8//z//P/8f/x//H/8P/w//L/8v/z
//P/8//z//H/7//v//H/9v/9/wUADwAZACAAJAAuADwATwBkAHQAfgCCAHAAOwD0/8b/
rf+e/5L/iv+C/33/fP96/3j/ev+D/5H/ov+y/73/yP/Q/9f/2v/e/+H/5v/q/+//8v/z
//T/8//0//P/9P/1//r/+v/5//n/+f/6//r/+v/5//r/+//7//7//////////P/8//3/
/P///wAAAQACAAAAAgACAAIAAgABAAIAAQACAAMABAAEAAMAAwADAAMABQAGAAcACAAI
AAgACAAJAAkACQAKAAkADAAOAA8AEAAOAA8ADwAQABIAFQAWABgAGQAZABoAHAAeAB4A
IAAgACIAJAAlACgAKAAoACoAKQArAC0ALgAwAC8ALwAvAC8ALwAvADAAMAAwADAAMQAx
AC0ALAAsACsAKwAsACsAKwAnACUAJAAiAB8AHQAdABsAGwAaABkAGAASABAADgALAAwA
CwAKAAsABwAFAAMAAgAAAAAAAAD//wEAAQABAAEA///9//v/+P/7//z//P/9//v/+f/5
//n/9//4//j/+P/7//v//P/8//j/9//3//b/+f/5//n/+f/5//j/+P/4//b/9v/3//f/
+//7/w==
         </WaveFormData>
      </LeadData>
   </Waveform>
</RestingECG>
