# Supplementary material for: Detection of Left Atrial Enlargement Using a Convolutional Neural Network-Enabled Electrocardiogram
Source: Front Cardiovasc Med. 2020 Dec 17;7:609976. doi: 10.3389/fcvm.2020.609976 (PMC7773668; doi:10.3389/fcvm.2020.609976)
Supplement: Supplementary file 3 [file Data_Sheet_3.ZIP › normal2/1802017546_5466_0000000B.XML]

<?xml version="1.0" encoding="Windows-1252"?>
<!DOCTYPE RestingECG SYSTEM "restecg.dtd">
<RestingECG>
   <PatientDemographics>
      <PatientID>1802017546</PatientID>
      <PatientAge>70</PatientAge>
      <AgeUnits>Years</AgeUnits>
      <Gender>Female</Gender>
      <PatientLastName>fangqingya</PatientLastName>
   </PatientDemographics>
   <TestDemographics>
      <DataType>Resting</DataType>
      <Site>1</Site>
      <AcquisitionDevice>MAC55</AcquisitionDevice>
      <Status>Unconfirmed</Status>
      <Priority>Normal</Priority>
      <AcquisitionTime>09:43:17</AcquisitionTime>
      <AcquisitionDate>03-28-2017</AcquisitionDate>
      <CartNumber>1</CartNumber>
      <AcquisitionSoftwareVersion>009C</AcquisitionSoftwareVersion>
      <XMLSourceVersion>MAC5000 v1.0</XMLSourceVersion>
   </TestDemographics>
   <RestingECGMeasurements>
      <VentricularRate>68</VentricularRate>
      <AtrialRate>68</AtrialRate>
      <PRInterval>176</PRInterval>
      <QRSDuration>76</QRSDuration>
      <QTInterval>370</QTInterval>
      <QTCorrected>393</QTCorrected>
      <PAxis>60</PAxis>
      <RAxis>62</RAxis>
      <TAxis>45</TAxis>
      <QRSCount>12</QRSCount>
      <QOnset>226</QOnset>
      <QOffset>264</QOffset>
      <POnset>138</POnset>
      <POffset>190</POffset>
      <TOffset>411</TOffset>
      <ECGSampleBase>500</ECGSampleBase>
      <ECGSampleExponent>0</ECGSampleExponent>
   </RestingECGMeasurements>
   <Diagnosis>
      <Modality>Resting</Modality>
         <StatementCount>2</StatementCount>
         <LabelText>12SL ��ϳ���</LabelText>
      <DiagnosisStatement>
         <StmtFlag>ENDSLINE</StmtFlag>
         <StmtText>�������</StmtText>
      </DiagnosisStatement>
      <DiagnosisStatement>
         <StmtFlag>ENDSLINE</StmtFlag>
         <StmtText>���� ECG</StmtText>
      </DiagnosisStatement>
   </Diagnosis>
   <Waveform>
      <WaveformType>Rhythm</WaveformType>
      <WaveformStartTime>0</WaveformStartTime>
      <NumberofLeads>8</NumberofLeads>
      <SampleType>CONTINUOUS_SAMPLES</SampleType>
      <SampleBase>500</SampleBase>
      <SampleExponent>0</SampleExponent>
      <HighPassFilter>16</HighPassFilter>
      <LowPassFilter>150</LowPassFilter>
      <ACFilter>NONE</ACFilter>
      <LeadData>
         <LeadByteCountTotal>10000</LeadByteCountTotal>
         <LeadTimeOffset>0</LeadTimeOffset>
         <LeadSampleCountTotal>5000</LeadSampleCountTotal>
         <LeadAmplitudeUnitsPerBit>4.88</LeadAmplitudeUnitsPerBit>
         <LeadAmplitudeUnits>��V</LeadAmplitudeUnits>
         <LeadHighLimit>2147483647</LeadHighLimit>
         <LeadLowLimit>268435456</LeadLowLimit>
         <LeadID>I</LeadID>
         <LeadOffsetFirstSample>0</LeadOffsetFirstSample>
         <FirstSampleBaseline>0</FirstSampleBaseline>
         <LeadSampleSize>2</LeadSampleSize>
         <LeadOff>FALSE</LeadOff>
         <BaselineSway>FALSE</BaselineSway>
         <ExcessiveACNoise>FALSE</ExcessiveACNoise>
         <MuscleNoise>FALSE</MuscleNoise>
         <LeadDataCRC32>2234252513</LeadDataCRC32>
         <WaveFormData>
///////////+//v/9v/y//P/8//z//P/8//z//X/8v/y//L/9P/0//L/8v/y//H/8//u
/+7/8f/z//H/9P/6/wMADAAiAEQAWABiAG0AeQCHAJAAjQCJAIUAcwBPACwAFAD7/+T/
3v/i/+X/6P/v/+7/6v/s//D/7//x//L/8//x/+//7//v//H/9P/3//r//P/3//b/9//3
//n/+v/1//T/9//3//f/9v/0//X/9//1//D/8//0//T/8//z//X/9f/3//f/9//3//f/
9//5//n/+v/7//3//v/8//z//P/8//v/+//9//7///8AAAEAAgAAAP7/AwAFAAYABQAF
AAQABAAFAAYABgAGAAcACwALAAwADgAPABQAFgAVABUAGAAbABwAHQAfAB8AIQAgAB0A
GwAdAB4AHgAdAB0AHQAhACUAIwAjACIAIAAgACAAHgAcABsAGwAaABwAHQAeABsAFgAR
AAoACAAIAAkACwALAAsACgALAAoABAABAP///f/7//z//P/8//r/+v/4//f/9f/3//f/
9v/2//n/9//0//D/8//z//P/8f/x//H/8f/x//L/8//1//j/+P/1//X/9f/1//b/8//x
//D/8P/v//T/9v/4//n/9//2//X/9P/y//P/9P/0//f/9//2//X/8//u/+7/8P/1//j/
+v/7//f/9f/1//P/9f/1//b/+f/2//T/8//y//X/9f/1//X/9v/1//X/9v/0//P/8//0
//b/9f/1//b/+P/4//j/+P/1//T/9P/2//n/9v/z//L/9f/4//r//f/8//v//f/8//r/
+P/2//L/9P/1//X/9P/z//b/+f/4//j/+P/4//n/9//1//X/9//4//X/8//z//f/+P/3
//j/9P/2//X/8//1//X/9v/2//b/9f/1//b/9//3//j/+v/5//j/9//2//j/+P/4//f/
9//4//r//P/5//j/9//0//L/8v/y//L/8v/z//X/9f/2//b/9v/2//T/8f/x//X/+f/3
//f/9v/y//T/9v/2//j/+v/6//r/+v/5//j/9//2//X/9f/0//H/8P/z//j/+f/6//r/
+v/4//b/9//3//j/+v/6//z//P/6//v//v///wIAAgACAAUABgADAAQABwAGAAUABAAF
AAUAAQAAAAAA/v/9//3//P/5//b/9v/1//X/9P/0//T/9f/1//T/9P/0//P/8v/x/+//
8f/x/+//8f/x//L/8//w/+//7v/v/+3/7v/v//L/9f/2//f/+P/1//H/8P/s/+//9f/z
//D/+v8HAA4AIAA8AFQAYgBtAHsAiQCQAIsAhQB9AGkASQAuABoAAQDo/9z/3P/f/+L/
6f/s/+r/6P/o/+f/7//4//X/8f/x//H/8f/z//X/9f/1//T/8P/w//L/8//1//b/8f/w
/+//7f/r/+j/7f/x//b/9//0//f/+P/4//b/9f/2//X/9f/1//X/9f/1//X/9//3//j/
+f/7//z//P/8//z//P/7//v//f/+//z//P/8//z/+v/4//3///8BAAEAAgACAAQABQAG
AAYABAAFAAkACQAKAAwADQASABAADwAPABIAEgASABIAEwAZAB0AHgAdABoAGwAbABoA
HAAdAB4AIwAjACEAIQAgAB4AHgAeABwAGgAZABkAGAAXABcAFwATABIADwAKAAoABwAF
AAQAAQAAAP7//v/8//z//f///wEA/f/8//r/+P/0//T/8v/x/+//8f/x//D/8f/1//T/
8v/u//H/8f/x//D/7//u/+3/6v/q/+r/6//s/+z/6f/p/+z/7//z//P/9P/0//X/9f/z
//L/8f/v//H/8v/z//T/8f/x//H/8P/y//H/7//t/+7/6v/r/+7/8P/w/+//7f/r/+v/
7f/t/+3/7f/u//H/7//u/+7/7v/z//P/8//z//L/8f/x//L/9P/z//P/9P/0//P/8//0
//H/8P/v/+7/7v/u/+//8v/z//D/7f/s/+7/7v/t/+3/7f/t//D/8P/y//L/8v/w//H/
8//0//T/7//w//H/7v/v//D/8f/z//X/8//z//X/9//z//D/7//y//L/8P/w/+3/8P/w
/+//7//v//D/8P/t/+v/6v/q/+3/7f/u//D/8f/y//P/9P/y//L/8v/x//H/8v/0//b/
9P/y//D/7P/t/+7/7//w/+7/7//x//H/9P/y//D/8v/y//L/8v/y//L/8v/y/+//7//u
/+v/6v/t//L/8//0//T/9P/y//P/9f/2//j/+f/4//n/+P/3//f/+f/5//3//v///wMA
AQD9//3////8//v/+v/7//v/+f/6//z/+v/5//n/+P/z//D/8P/v/+3/7P/s/+z/7f/t
/+z/7P/t/+3/7f/t//D/8//0//P/8P/v/+//7//t/+3/7f/v/+r/6v/q/+z/7v/u/+7/
7v/1//f/7v/u/+//6f/n//L/AAADAAgAIgBCAFgAZgBxAHkAfwCAAHkAdwBtAFMAMwAY
AP7/5f/Y/9T/1v/b/+L/6//w/+7/5v/g/+X/6f/u//H/8//y//H/8P/x//H/8f/x//D/
7//w//P/9f/3//j/8//y//D/7//u/+z/8P/z//f/9//z//X/9f/0//P/8//1//X/9P/z
//L/8f/0//X/+P/5//f/9//4//j/+v/6//r/+v/5//n/+//8//3//v///wAA/v/8/wEA
AwAEAAMAAwACAAIAAwAEAAQAAQABAAQAAwAGAAoADQAUABMAEQAQABIAFQAWABcAGQAY
ABkAFwATABQAFwAZABoAFwAXABcAGwAdABsAGwAaABwAHAAcABoAGAAXABcAFgAVABUA
FQARABEADwALAAwABwAFAAQAAQACAAAAAAD+//n/9//2//X/9f/2//b/9v/z//L/7//t
/+3/7//v/+7/8P/z//H/7v/u//H/8f/x//L/8//0//X/8//y//H/8f/w//D/7f/t/+//
8f/0//P/8v/y//P/8//z//L/8f/v/+3/7P/r/+r/7P/t/+7/7v/y//P/8//z/+//6v/q
/+z/8P/y//P/8//z//P/9f/1//L/7//t/+3/7v/u/+//8P/1//X/9f/1//L/8f/x//L/
8P/v/+//8P/w/+//7//w/+7/7v/u/+7/7//u/+7/8P/y//D/7v/u//L/9P/1//f/9v/1
//f/9v/1//T/8//w//D/8f/x//D/7v/w//L/8P/y//L/8v/z//D/7f/s/+3/8//x//D/
8f/0//T/8v/y//H/9P/0//P/8v/x//H/8P/w/+//7//w/+//7f/s/+z/7f/u/+//8P/y
//T/9v/3//X/9P/0//T/8v/y//L/8P/w//D/8P/w//T/8//x//H/8v/w//D/8P/w//D/
8P/w//D/8f/z//T/8//v//H/9f/1//H/8P/v/+z/7//x//L/9P/3//j/+//8//r/+//+
////AgACAAIABQABAPv/+f/5//v/+//7//3//P/5//n/+v/4//f/9//2//b/9P/1//X/
8f/u/+z/6v/u/+//7//w/+//7//v/+//8f/z//P/8f/w/+//7//v/+z/6//q/+v/6v/q
/+r/7P/v//D/8f/y/+3/7//o/+b/7//5//X/7v/u//P/AAAaADIAPgBGAF8AdwB/AIQA
hQB9AHUAYwBHAC4AFgD7/+j/3P/W/93/4v/n/+z/7P/o/+b/5//p/+j/6//p/+r/6//s
/+//7//v/+//7v/u/+7/8P/x//D/8P/q/+j/7P/v//L/9P/y//P/9f/z//D/8//0//T/
8f/x//P/8//z//P/8//z//H/8f/z//P/9f/1//b/9v/0//L/8P/u//H/9f/7/wAA+//6
//n/+P/7//r/AAADAAMAAwAEAAQAAgABAAAA/v///wEABgAHAAkACgAKAA4ADgANAA0A
EAAPAA4ADQANABIAFwAZABkAFgAXABcAFgAXABkAGwAhACEAHwAfAB4AHgAeAB4AHAAc
ABsAGwAaABYAFQAUAA8ADwANAAkACgAIAAcABwAFAAQAAgACAAAA+v/5//n/+f/2//b/
9f/0//P/9P/z//P/8f/z//P/8v/y//X/8//w/+z/7//v/+//8f/z//X/9//0//L/8P/v
//P/9v/2//n/+P/3//f/8//x//D/8P/v//L/9P/2//f/9P/0//T/9P/x//H/8f/w//X/
9//4//n/8//s/+r/6v/x//T/9v/3//P/8//1//X/8f/v/+7/7//x//L/9P/2//f/9//3
//f/9f/z//L/8v/1//X/9v/4//j/9//3//j/+v/6//r/+v/3//b/9v/4//r/+P/2//b/
+P/6//v//f/4//X/9f/y//L/8v/y//D/8f/z//T/9P/2//r//v/+//v/+v/5//n/+P/1
//T/9f/7//n/+P/5//r/+v/4//j/8//2//b/9f/3//f/+P/4//j/9//3//j/9v/1//X/
9v/2//b/9v/2//T/9P/0//P/8v/y//P/9P/3//j/+f/4//f/9v/1//T/9f/3//r/+//4
//j/+P/4//j/9f/1//n/+//1//D/8P/w//D/8P/0//T/9P/0//T/9f/1//P/8//3//3/
///8//r/+P/0//f/+f/6//z//f/8//3//P///wEABQAHAAgACAAIAAsACAADAAIAAwAF
AAUABQAHAAcAAwACAAIA///9//z/+v/3//T/9P/z//H/8P/w//D/9P/1//X/9v/1//X/
9f/1//f/+f/5//f/9v/1//X/9f/0//P/8v/z//L/8v/y//T/9P/0//T/9P/z//H/9v/2
//H/8f/3//r//P8DAAwAKABQAGYAbAB3AIUAjwCUAI8AgwB5AGUAQQAkABAA9f/i/9z/
4v/r//D/8//w/+z/7v/0//f/8f/u//H/9f/z//P/8//1//X/9f/1//T/8f/w//H/8f/2
//r/+P/6//n/9//1//L/9f/3//r/+f/1//f/9//2//f/9//5//n/+f/5//n/+f/5//n/
+//7//j/9//3//b/+//+/wEABAABAAEAAwAEAP///v/9//z//P/6////AQAEAAUABwAI
AAgACQAKAAoACgALAA8ADwARABIAEgAWABQAEwATABYAGgAaABoAGwAdAB8AHgAbABsA
HQAeAB4AHwAfAB8AIwAlACMAIwAiACAAIAAgAB4AHwAfACAAIAAbABkAFwARABMAEwAR
ABQAEAANAAsABwAHAAYABwAGAAAA/////////P/8//v/+v/3//b/8//x//P/9f/1//T/
8//1//L/7v/t//H/8v/z//T/9f/2//f/9v/2//b/9//3//b/8v/x//T/9f/3//X/8v/y
//P/8//z//L/8f/v//H/9P/3//r/+f/5//n/+P/6//n/9//1//P/7v/u//D/8//0//T/
8//z//P/9f/1//H/7//u/+//8//0//b/+P/5//n/+f/5//b/9f/1//b/9P/z//P/9P/2
//X/9f/2//T/9P/0//T/9P/0//X/+P/+//z/+v/6//X/8v/u/+v/7f/v//T/9v/4//j/
+P/2//P/8//y//D/7//y//X/9P/2//b/9v/3//f/9f/1//f/+v/3//X/9f/5//r/+f/6
//X/+P/4//f/9f/1//b/9v/2//X/9f/2//j/9//3//j/9v/2//b/9v/1//T/8//x//L/
8v/z//T/8f/w/+//7P/z//j//f8CAP7//f/9//v/+P/4//j/+P/0//X/9//3//j/9v/2
//b/9v/2//b/9v/2//j/+f/5//f/8v/z//b/9f/0//T/9P/y//b/+f/7//7/AAAAAAIA
AgAAAAEABAAFAAQABAAEAAcACgAHAAgACwAIAAcABgAHAAcAAwACAAIA/f/7//r/+P/1
//L/8v/x//L/8v/z//T/9f/1//T/9P/z//P/8//z//X/9//3//X/9v/1//X/9f/1//X/
9f/3//T/9P/0//b/8v/w/+7/7P/t//H/9v/6//v/9//1//z/CAAPABgAKgBGAF4AcAB9
AIkAmQCeAJUAiwB7AF8ARwA2AB4A/f/m/+D/4v/n/+z/7f/u//D/8v/y//P/8//y//f/
+//3//X/8//z//D/7//u/+z/7v/w//T/9//8//7/+v/6//n/+f/5//j/9f/1//b/8//y
//X/9v/2//X/9f/3//f/+P/5//r/+//9//3///////7//f/9//z/+v/6//r/+v/8//3/
AAACAP7//v/+//7//P/4//v/+/8CAAcADQASAA4ADQAMAAoACgALAA8ADwAPABAAEAAU
ABUAFQAWABoAGQAWABMAEQAYAB0AHwAfAB8AIQAiACIAIwAjACMAJwAmACMAIgAgACMA
JAAlACQAIgAfAB0AGgAcAB0AHgAbABYAEwAOAA4ADQANAA4ADQAJAAYABQACAP////8A
AAEA/f/8//r/+P/4//j/9v/1//T/9f/0//L/9P/3//X/8v/0//n/+//9//n/9//1//P/
8v/y//L/8//y//D/6//p/+7/8//5//v/+P/4//n/+f/5//j/9//1//T/9P/0//T/9v/3
//j/+P/6//n/9//1//b/8v/z//b/9f/0//L/7//u/+//8v/z//X/9f/2//n/9v/0//P/
8v/2//f/+P/5//f/9f/0//T/9v/1//X/9v/4//f/9//4//b/9P/y//D/8f/y//T/+P/6
//j/9v/2//X/9P/y//H/8v/z//f/+P/4//j/+P/2//j/+f/5//j/9f/2//f/9P/0//T/
9P/1//b/9f/2//n/+f/1//L/8f/1//b/9f/2//L/9P/z//H/8v/z//X/9v/3//f/+P/6
//j/9f/z//L/8//0//X/9v/z//L/8f/v//H/8v/0//b/+P/4//j/9v/1//T/8//y//D/
8f/z//P/9P/0//L/8v/y//L/9v/2//b/9v/2//f/9//1//X/9//7//v/+f/4//f/9P/0
//X/9f/2//r/+v/8//z/+//7//3//f///wAAAQAFAAUAAQABAAMABQAFAAUABwAEAP//
/f/8//r/+f/5//j/9f/y//L/8f/y//L/8//0//P/8//y//L/8//z//P/8//w//H/8P/t
/+3/7f/u/+//8f/x//H/8//w//D/8P/y//L/8v/y//L/8//z//L/9v/1/+//6//y//r/
//8IABgAMgBOAGAAZwBxAIEAigCLAIsAgwBpAEcAJgAOAPf/4v/a/9z/2//g/+v/8P/w
/+7/7P/t//H/8v/v//H/8f/x//H/8//z//P/8//y/+7/7v/w//H/8//0/+//7v/z//X/
9//4//f/9//4//X/8//3//n/+v/3//f/+f/5//v/+//7//v/+//7//3//f/9//3//v/+
//3//P/7//r/+P/5//z//v///wAAAQACAAEA/v8CAAMABAADAAMAAgAFAAcACQAKAAsA
DQASABMAEQAQAA4AEAATABMAFAAYABwAHAAcAB0AHgAfAB0AGQAcAB8AIQAiACEAIQAh
ACUAJgAjACIAIAAjACQAJQAkACEAHwAeABwAHQAdAB0AGQAUABEADAAMAAwACwALAAkA
BgAEAAQAAgAAAP////////z//P/7//r/+P/4//b/9f/3//n/+f/4//b/+f/3//T/9f/5
//r/+//3//X/8//x//H/8v/z//X/9v/2//P/8//z//P/9P/x//L/8v/z//P/9P/0//T/
8//z//T/9f/2//b/9//4//j/+P/3//X/8//y/+7/7//y//P/9P/0//P/8//z//X/9f/1
//X/9v/5//f/9v/2//b/9//1//P/8f/z//P/9P/2//f/9//4//r/+P/3//f/+P/2//b/
9v/2//f/9v/2//j/+//4//X/9P/y//L/8f/x//P/8//2//b/+P/4//j/9v/3//n/+v/6
//X/9v/3//T/9f/2//f/+f/4//X/9P/1//r/9//1//X/9v/2//T/9P/z//b/9v/1//P/
8//0//T/9P/z//P/9P/z//H/8P/w//H/8v/z//T/9//4//n/+f/1//T/9P/0//L/+v/4
//b/9P/y//T/9P/0//T/9f/3//j/9//y//P/9v/1//f/+P/5//j/9P/z//H/8P/z//T/
9//4//n/+////wEAAQAAAP//AQABAP3//f///wAAAQACAAUA///5//b/9P/2//f/+f/6
//b/8v/x/+//7f/s/+z/7P/u/+//7//w/+7/7f/s/+v/7v/x//L/8f/u/+3/7f/t/+//
7//v//H/7f/s/+v/7P/w//L/9P/2//X/7f/s/+z/6f/l/+v/9P/2//X/BAAgADoATgBe
AGsAdQCBAIgAgwB3AG0AWwA9ACAACADx/+L/2v/Y/93/5v/p/+r/5v/k/+r/7//v//D/
8f/z//L/8f/w//H/8//z//P/8v/u/+7/8P/x//b/+P/0//T/8//z//P/8v/y//P/9f/z
//H/9f/3//j/9P/z//T/8//0//X/9v/3//n/+f/7//v/+f/5//r/+v/3//b/9f/0//j/
+/8AAAQA///+//3//P////7/BAAHAAgABwAHAAYABAAFAAYABgAEAAUACQAJAAoADAAN
ABIADwANAAwADgAQABAAEAARABcAGwAcABsAGwAdAB4AHgAcABsAGgAdACAAHwAgACAA
HwAeAB0AGgAcABsAGwAaABsAGwAbABcAEQANAAcABgADAAEAAAD9/wAAAAACAAIA/P/7
//v/+//2//b/9f/0//L/8v/w/+//8f/1//f/+P/2//f/8//u/+3/8f/y//P/8f/x//H/
8f/w//D/8P/x//T/9P/x//H/8f/x//L/7//w//D/8f/x//L/8v/y//H/7//u/+3/7P/v
//H/8//0//n/+f/4//f/8//u/+7/8P/x//L/8v/x/+3/7f/v/+//7v/t/+3/7//x//D/
8P/w//H/8f/x//H/8v/x//H/8v/0//P/8//0//H/7//u/+7/8P/y//T/9v/0//L/8f/y
//j/9v/0//T/8//y//D/7//y//P/9//4//f/9v/1//L/9P/1//X/9P/w//L/9P/y//H/
8P/v/+//8f/x//P/9//4//X/8//z//X/9P/x//D/8P/0//X/9f/0//P/8//y//T/8//z
//T/8f/v/+7/7v/x//L/8//0//b/9v/2//X/8//y//L/8v/0//T/9P/y/+r/8P/v/+7/
7f/s//H/9P/3//r/+P/3//X/8f/v//H/9f/1//L/8v/y//D/8v/z//P/9P/2//b/+P/4
//b/9//6//v//P/8//z///8BAP3//f////z/+//6//v/+//5//r//P/4//f/9//2//P/
8P/w/+//8f/w//D/8P/v/+//7v/u/+//7//v/+//7f/v/+//7f/q/+n/6f/p/+r/6//s
/+//7P/s/+z/7v/w//D/8P/w/+f/5f/o/+r/7f/v/+//8P/4/wEACgAWACgAQABSAGEA
cQCBAIwAjQCBAHEAYQBNADIAEgD1/+T/2P/Y/+H/6P/n/+b/6P/q/+7/8f/t/+j/5//t
/+7/7//w//P/8f/x//H/8P/r/+r/6//r//D/9P/y//T/9P/z//L/8P/v/+//8P/t/+z/
8f/0//b/9P/z//T/8//0//X/9v/3//b/9f/2//X/8//z//T/9P/1//b/9//4//j/+f/8
//7/+v/6//r/+v/4//b/+//9/wAAAQADAAQABgAHAAgACAAHAAcACgAJAAcACAAIAAwA
CgAJAAkADAAQABIAFAAXABgAGwAbABkAGQAbABwAHAAcAB0AHgAjACIAHwAeABwAHAAc
ABwAGgAbABsAHAAcABkAGQAZABUAEAANAAgACAAHAAcACAAHAAYABAAEAAIAAAD/////
///+//7//f/8//n/+P/1//P/9f/3//f/9v/4//v/+f/2//H/8//y//H/8v/z//T/9f/z
//L/8f/x//X/9v/0//X/8//z//T/8f/x//L/9P/1//T/9P/0//P/8P/w//D/8P/x//P/
9f/2//r/+//7//v/+P/y//H/8v/3//j/+P/3//X/9f/3//f/9f/z//L/8//z//L/8v/y
//X/9f/1//X/9P/z//P/9P/1//X/9v/4//X/8//y//L/8//0//X/9v/0//L/8f/y//j/
9v/0//T/9//4//j/+f/3//f/+v/6//n/+P/3//T/9P/1//X/9P/y//T/9v/0//T/9P/0
//X/8//x//H/8//0//H/7//v//P/9P/z//T/8v/2//f/9//0//P/8//y//T/8//z//T/
8v/x//H/8v/z//T/9f/2//b/9v/2//X/8f/w//D/8P/x//L/8//y//H/8P/v/+7/9v/1
//f/9v/z//L/8f/w//L/8v/y//L/9f/3//j/9//0//X/+P/3//j/+P/4//b/9P/1//X/
9v/4//j/+v/6//z//f8AAAEA///+//3///8AAP3//v8BAAEAAQABAAMAAgD/////AAD8
//v/+//6//X/8v/y//H/8//y//L/8v/z//P/8v/y//H/7//t/+v/7f/x//P/8//v/+3/
7P/r/+z/7f/u//H/7//w//H/9P/x//D/7//u/+//7//s/+7/8f/v/+3/9P/4//3/DAAk
AEYAXgBqAHUAgQCLAIwAiwCDAHcAZQBDAB4ACgD//+b/1P/a/+P/6P/t/+z/5v/k/+j/
7//x//D/8f/x/+//7//v//H/8f/x//H/8P/v//D/8//1//b/9v/w/+7/8v/z//T/9P/x
//H/8v/v/+3/8f/z//T/8//z//X/9f/z//P/8//z//P/8//1//X/9//3//j/+P/5//r/
+//8//r/+//+/wAA/P/6//j/9v/4//b/+//9/wAAAQADAAQABgAHAAgACAAGAAcACwAL
AAkACgAKAA4AEAAPAA8AEgAUABQAFAAVABoAHQAdABsAGwAdAB4AHgAbABsAGwAfACAA
HQAcABoAGwAcAB0AHAAeAB0AHQAcABwAHQAeABsAFAAPAAgABgAFAAUABgAFAAQAAgAC
AAAA+f/3//b/9f/y//L/8f/w/+//8P/v/+//7f/v/+//7v/x//X/9P/y/+//8f/w/+//
7f/t/+3/7f/t/+7/7//x//L/8v/v/+//7v/t/+3/6f/q/+r/6//r/+7/8P/y//P/7//u
/+3/7P/t/+//8f/y//T/8//x/+//7//q/+r/7P/u/+7/7f/r/+v/6//t/+3/7f/t/+7/
8f/v/+z/6v/o/+7/7//w//H/8v/x//H/8v/u/+v/6f/o/+v/6//s/+7/8P/w//D/8P/t
/+z/7P/u//L/8P/u/+7/8P/w/+//7//u/+3/7//u/+//8P/x//D/7//v/+7/7P/o/+r/
7P/q/+z/7P/s/+3/7f/r/+v/7f/u/+v/6f/p/+v/6v/n/+b/5//s/+7/7//s/+v/6//q
/+j/5//n/+j/6v/r/+3/8P/u/+z/6v/o/+r/7P/u/+//7f/s/+z/7P/s/+z/6v/q/+r/
6v/q/+r/6v/q/+r/6//r/+n/6f/r/+//7//t/+z/6//o/+b/5//n/+j/7f/u//H/8v/y
//P/9v/3//b/9v/2//n/+f/1//X/9//4//n/+v/9//r/9f/z//L/8P/v/+//7v/q/+b/
5f/j/+b/5v/n/+j/6P/n/+X/5P/m/+f/6P/p/+n/6//r/+n/5v/l/+X/5f/n/+f/5//p
/+P/4v/h/+L/4v/i/+L/4v/j/+X/6v/q/+f/6f/t/+j/5v/1/wYAGAAqAD4ATgBZAGUA
bwB2AHUAaQBpAGcASwAkAAQA6f/U/8r/0P/Z/97/4//i/+D/4v/g/93/4f/o/+f/4//k
/+X/5v/p/+j/5//m/+T/4//k/+f/6f/s/+7/6v/q/+n/6f/p/+j/6v/r/+3/6//o/+v/
7P/s/+3/7f/v/+//7P/r/+r/6f/p/+n/6//r/+7/7//x//L/8P/u/+z/6v/o/+n/7P/u
//H/9P/3//r/+P/2//v//f/8//v/+//6//r/+//8//z//P/9/wEAAQD//wAAAAAEAAUA
BQAGAAoACgAKAAoACwANAA8ADgALAA4AEQATABQAEAAPAA4AEQAQAA0ADAAKAA0ADgAP
AA4AEgATABUAFgAUABMAEgANAAkABQD///7//P/7//v/+f/2//T/9P/y/+7/7f/t/+3/
6v/q/+n/6P/o/+j/5v/l/+X/5//n/+b/5v/p/+f/5P/h/+P/4v/h/+L/4//k/+X/4//i
/+H/4f/f/97/2v/Z/9//4//o/+n/5f/k/+T/4//i/+L/4v/h/+L/4v/i/+L/4f/h/+H/
4P/h/+H/4P/f/97/2v/b/97/4//k/+T/4//f/9//4f/h/+L/4f/h/+P/4v/g/9//3v/h
/+H/4f/h/+H/4f/i/+T/4v/h/+H/4v/h/9//3v/e/+H/4v/j/+T/4f/g/+D/4v/l/+L/
3//e/+D/4P/f/9//4f/h/+T/5P/k/+T/5P/i/+L/4//j/+L/4P/i/+T/4v/i/+L/4v/j
/+P/4f/h/+P/5P/f/9v/2f/d/97/3f/e/9z/4P/h/+H/4f/h/+L/4v/f/93/3P/c/9//
3//g/+L/4P/g/+D/4P/g/9r/1v/Z/9z/3//i/+P/4v/h/+D/4v/j/+P/4f/d/9//4//j
/+T/5P/k/+L/4P/h/+H/4v/i/+L/5P/k/+f/6f/t/+//7f/s/+v/7f/s/+f/5v/n/+v/
7f/v//P/7v/p/+f/5v/k/+P/4//i/+D/3v/f/9//3//e/97/3v/c/9v/2f/Y/9v/3f/f
/+H/3f/d/9v/1//Y/9f/1//X/9j/2f/a/93/2P/Y/9j/2v/Z/9j/1//W/9f/2f/e/97/
2//b/9v/4v/q/+3/7P/6/xoANgBEAEsAVwBlAGwAbwBrAGMAUQAzABQA+v/h/87/xP/A
/8f/zv/P/8r/zP/S/9L/0//T/9D/0f/X/9f/1//X/9n/2f/Z/9n/2P/U/9T/1v/X/93/
4P/d/97/2//Z/9f/1P/Y/9v/3//f/9v/3f/d/9z/2f/Z/9v/2//d/93/3f/d/93/3f/f
/9//3f/d/97/3v/d/9z/2//a/9j/2f/c/97/4P/i/+T/5v/m/+T/6f/r/+v/6f/o/+b/
5v/n/+j/6P/m/+f/6//r/+z/7v/v//T/9P/z//P/9v/4//j/+P/5//r//f/9//v//f//
/wAAAAD+//3//P///wAA/f/8//r///8CAAUABgACAP///f/6//n/+f/5//X/9P/x/+z/
7P/k/w==
         </WaveFormData>
      </LeadData>
      <LeadData>
         <LeadByteCountTotal>10000</LeadByteCountTotal>
         <LeadTimeOffset>0</LeadTimeOffset>
         <LeadSampleCountTotal>5000</LeadSampleCountTotal>
         <LeadAmplitudeUnitsPerBit>4.88</LeadAmplitudeUnitsPerBit>
         <LeadAmplitudeUnits>��V</LeadAmplitudeUnits>
         <LeadHighLimit>2147483647</LeadHighLimit>
         <LeadLowLimit>268435456</LeadLowLimit>
         <LeadID>II</LeadID>
         <LeadOffsetFirstSample>0</LeadOffsetFirstSample>
         <FirstSampleBaseline>0</FirstSampleBaseline>
         <LeadSampleSize>2</LeadSampleSize>
         <LeadOff>FALSE</LeadOff>
         <BaselineSway>FALSE</BaselineSway>
         <ExcessiveACNoise>FALSE</ExcessiveACNoise>
         <MuscleNoise>FALSE</MuscleNoise>
         <LeadDataCRC32>2723788953</LeadDataCRC32>
         <WaveFormData>
6//r/+v/6//o/+X/4f/d/97/3v/e/97/3f/c/9v/2v/b/93/3//g/9//3v/d/9r/1v/X
/9n/3P/g/+T/6f/r//T/+/8KACQAQgBaAG0AgQCdALUAzADsAAAB6gCvAHMATwA5AB4A
CgAEAAMABAAFAAUAAAD8//f/8//x/+3/6f/k/+L/3//d/93/4P/i/+P/4//g/+D/4P/h
/9//4P/g/97/3v/c/97/3v/f/+H/4//k/+L/4P/e/9r/2v/b/+D/4f/f/9//3//d/9v/
3v/f/9//4P/h/+P/5P/i/+L/4//k/+T/5v/m/+b/5P/l/+X/5f/n/+j/6f/t/+3/7v/u
//D/8f/x//D/7//v//D/8//1//f/+v/8/wAAAAACAAMABQAKAAoACgAMAA8AEAAQABEA
DgAQABAADwAPAA8AEAASABMAFAAVABcAFwAWABUAFgAUABMAEAAQABEAEQAQAA8ADAAI
AAIA/v/+//z/+v/5//3//P/9//3/+P/0//L/8P/v/+//7P/r/+v/6v/o/+b/5f/l/+T/
4P/g/+H/4f/f/97/3v/f/9//3v/d/93/3P/c/9z/3P/d/9v/2//b/9v/2//c/97/3v/e
/97/3v/e/+L/5P/l/+b/4//h/97/3P/b/9z/3f/c/97/3//g/+D/3//g/+L/5P/k/+T/
4//i/+D/4P/j/+P/4//i/+L/4//k/+X/5f/l/+T/5P/k/+T/5//n/+X/5P/k/+X/5v/m
/+X/4v/j/+P/5//p/+z/7v/r/+j/5//n/+T/4v/h/+D/5//p/+n/6f/m/+X/5//m/+b/
5v/n/+f/5f/j/+L/4v/j/+T/5v/n/+X/5//n/+b/5f/k/+H/4v/j/+T/5f/m/+b/5v/m
/+X/5P/l/+T/4//k/+P/4//j/+P/4v/g/+D/4v/m/+r/7P/o/+f/5v/l/+P/4//j/+P/
5f/m/+j/6f/o/+X/5v/l/+P/5f/m/+b/5v/n/+f/6P/m/+T/5P/k/+H/4f/h/+L/5f/l
/+X/5P/i/+P/5//w//T/8P/u/+z/6v/r/+r/6f/o/+j/6P/o/+f/6f/t/+//7//w//H/
8v/z//L/9P/1//X/9P/0//f/+v/5//n/+//7//z//f///wIABgAFAAYABwAHAAYABQAC
AAAA/v/4//X/8//y//H/8P/t/+v/6P/l/+P/4v/h/9//3f/c/9v/2//c/9v/2v/Z/9z/
3f/e/97/3f/c/9z/3P/c/9z/3P/c/97/3v/f/+D/4//k/+X/5v/m/+T/3//V/9b/2v/g
/+n/9f8AAAsAFAAoAD4AVgBpAIMAoQC9ANYA7gD8AOgAswB7AFsARwAwABoAEgATAAwA
CQAJAAYAAgD9//n/+//7//X/8P/s/+n/5//n/+n/6v/q/+n/5//m/+X/5f/n/+j/6P/m
/+X/4v/j/+L/5f/n/+n/6v/q/+r/6v/o/+f/5//r/+v/6v/p/+j/5f/l/+j/6f/p/+z/
7f/v//D/7P/s/+3/7v/u//D/8P/w//D/8f/x//H/8f/y//P/9//3//j/+P/6//z//f/9
//3/+//8////AQADAAQABAAGAAgACgALAA0ADgAOAA4AEAAUABYAFwAZABkAHAAdAB0A
HwAfACAAIgAiACIAIgAjACEAIAAfACAAHwAfAB0AHgAcABsAGQAXABcAFAAPAAwACwAK
AAkACQAHAAQAAwABAAEAAAABAAIA/v/9//n/9//z//L/8P/u//D/8f/x/+7/7v/v/+//
7f/r/+r/6v/p/+v/6//s/+z/6v/o/+b/5f/l/+X/5f/l/+v/7v/y//T/9P/0//T/9P/0
//T/8//y//P/8//y//L/7//w//H/8P/v/+//7//u/+3/7v/w//L/9v/2//X/9P/x//D/
8v/x//D/8P/x//P/9v/3//f/9//2//b/9v/2//f/9//1//T/9f/3//n/+v/4//b/+P/5
//j/9//3//b/9v/2//j/+//4//b/9f/0//P/8f/t/+n/7P/v//X/+P/4//j/+f/5//v/
+f/4//j/9f/0//T/8//z//X/9f/0//b/+P/4//z/+P/2//T/8v/z//T/9f/1//b/+f/6
//v/+P/1//P/8f/v/+7/7P/s/+//8v/1//b/9v/3//j/+f/2//X/9P/z//P/9P/2//f/
9v/z//T/8//v//H/8v/y//X/9//4//r/+v/0//L/8P/w//D/8P/1//b/9//4//j/+P/4
//f/9//7//3//f8AAAEAAgADAAIABAAFAAUAAwACAAQABgAHAAcACQAJAA4AEQAVABoA
HAAZABgAFwAXABYAFQASAA0ACgADAP///f/8//v/+v/3//X/8v/v/+7/7v/u/+3/7f/s
/+v/6//t/+3/7f/t/+v/6//r/+r/7P/s/+3/7v/u/+7/7v/u/+z/6v/p/+j/6//s/+3/
7v/y//D/6//r/+b/5P/s//v/AwAIABEAJAA+AFgAbgCHAKUAwQDbAPgAEAEUAfQAuwCD
AF0ASwA4ACgAJAAhABwAHQAbABIACAAFAAMABwALAAkABgACAP3/+f/3//f/9v/0//H/
8//0//X/9//2//b/9f/y//L/8P/y//L/9P/1//b/9v/3//j/+f/4//T/8//2//X/9f/1
//X/8//0//j/+v/7//j/9//3//b/9v/4//v//v/8//z/+v/4//n/+//8//3//v8AAAIA
BwAFAAYABgAIAAgACQAJAAkACAAIAAoACwAQABQAFwAcABwAHAAbABsAHgAeAB4AIAAi
ACIAIQAhAB8AIgAjACMAIwAjACQAJgAnACgAKQArACsAKgApACoAKAAnACQAJAAjACMA
IgAhACMAIgAfAB4AGQAWABMAEQARAA4ADQALAAkABgAFAAQAAQABAP7//f/8//z/+//6
//r/+//7//j/9f/1//T/8f/z//T/9v/3//j/+f/7//z/+f/4//f/9//3//f/9//3//n/
+v/8//z/+v/6//r/+v/4//j/9//2//T/8//x//D/8P/y//T/9P/2//f/+P/4//b/9v/3
//j//P/8//v/+v/9//7/AgADAAAA/v/9//3//P/9//3//f/+//7//v/+//7//f/6//j/
+v/7//z//P/8//r//P/9//z/+//7//r/+//6//v//f/7//r/+v/6/wEAAwADAAMAAgAB
AAMAAgD///7//v/9//3/+//6//r/+P/4//n/+f/5//v/+//6//r/+v/4//r//P/+/wAA
AgD///7//f/7//r/+//6//n/+//7//z//f/+//7//f/+//v/+v/5//b/9//5//v//f/9
//3//f/9//r/+v/7//v/+//5//v/+//4//n/+f/4//b/+f/5//r/+v/4//j/+P/4//z/
/P/8//z/+//8//3//f///wMABQAFAAIAAQAAAP//AQAEAAYABwAHAAgADAAQAA8ADwAR
ABEAEgATABUAGAAbABkAGQAZABgAGAAYABYAFQAUAA8ADQAJAAYAAwAAAPz/+//5//f/
8//y//H/7//x//D/7//v/+//7//v/+//8f/x//H/8P/u/+z/6//q/+z/7P/s/+z/6f/o
/+j/6P/q/+z/7v/w//L/8P/p/+P/7P/0//T/9f/9/wAAAwAWADIARgBaAHUAkwCxAM0A
5gAAAQ4BBAHZAJ8AbwBVAEQAMAAkACEAHAAZABkAEgAMAAsABwADAP//+//2//b/8//x
//H/9P/0//P/8f/u/+7/7v/v/+7/7v/t/+r/7P/s//D/8v/x//H/8f/w//L/8v/y//D/
7//v//P/8//x//H/8f/v/+3/8P/x//H/7//v//D/8P/s/+z/7f/u//P/9v/3//j/9//3
//b/9f/4//z/AAAHAAMAAgAAAAAA//////7//f8BAAQACQANAAsADAAMAA4AEAASABMA
FQAWABQAEgASABYAGAAZABsAGQAcAB0AHQAfACEAJAAoACoAKgAqACsAKQAoACcAKAAm
ACUAIgAiAB8AHwAeAB0AHwAcABcAFAAVABQAEwATABEADgANAAsABwAEAAMAAgABAAEA
/v/9//3//P/6//j/+P/5//n/9v/0//X/9f/z//D/8P/x//H/9P/1//f/+P/0//L/8P/v
//L/9f/4//v/+v/4//f/9P/y//L/8v/y//X/9v/2//b/9v/1//P/8v/0//b/+P/4//n/
+f/5//j/9f/0//T/9P/5//r/+v/6//j/+P/7//v/+f/4//j/+f/5//n/+P/3//n/+v/7
//z/+//7//n/+P/6//v//P/8//7//P/+////AQABAAIAAgD+//z//P/9//z/+v/5//j/
/v////7//f/7//n/+v/4//f/9v/2//X/9//3//j/+v/9//7/AAABAPz//f/8//r/+v/6
//j/+v/8//z//P/8//z//P/8//v/+v/7//r/+f/4//f/9//3//j/+P/3//j/9f/2//f/
9v/3//f/9//3//X/9f/1//X/8v/y//P/8//1//X/+f/7//X/9f/0//L/9f/3//j/+v/5
//b/9f/0//P/8//z//T/9f/z//D/8P/w//D/8P/0//T/9P/0//X/9v/3//f/+P/9/wAA
AQAAAP///v/9//7/AAABAAEA/v/+/wEABAAGAAcACgALAAsACwAMAA4AEwARABEAEQAS
ABIAEgAQAA0ACgADAP//+v/4//b/9P/w/+//7f/r/+f/5v/l/+P/5v/m/+b/5//p/+n/
6f/p/+n/6f/p/+j/5f/k/+T/5P/m/+b/5v/m/+T/5P/l/+b/5v/m/+b/5v/o/+j/5//j
/97/5P/u//H/9f/8/wUAHgBAAFoAbgCDAJkAswDTAPAAAAEAAeAApQBvAE8AOwAmABYA
FAATABIAEwAPAAgABAADAP//9//z//P/8P/w/+3/6//r/+z/7P/r/+n/5//m/+X/5f/o
/+r/6//q/+j/5v/o/+j/5v/n/+j/6P/m/+b/5v/k/+T/5f/q/+v/7f/t/+3/6//r/+7/
7//v/+z/6//r/+r/6v/s/+//8v/z//T/8//y/+//7//u/+3/7//w//H/9f/4//r/+//+
//7/////////AQACAAUABwAGAAYABQAGAAoADAANAA8AEAAQABAAEgAVABYAFgAXABkA
HAAdAB0AHAAbABsAHAAdAB4AHwAhAB8AHgAdAB4AHwAfAB0AHgAcABsAGQAXABgAFgAS
ABAADgAMAAoACQAIAAQAAgD///3/+v/5//j/9f/1//L/8f/t/+z/6v/o/+v/7f/u/+z/
6f/p/+j/5f/i/+L/4//j/+X/5//q/+z/6//q/+n/6f/p/+n/6f/p/+n/6P/o/+b/5f/m
/+f/6P/o/+j/5//m/+r/6//r/+z/6v/s/+7/7v/u/+3/7P/q/+b/5v/n/+j/6v/q/+n/
6P/q/+r/7f/t/+j/5v/l/+X/6f/t//D/8//x//D/7//u/+3/7f/r/+r/6P/p/+r/6v/r
/+r/7f/v/+z/6//r/+r/6f/o/+n/6//t/+z/7P/s/+r/5//i/93/4P/j/+n/7P/r/+r/
6v/p/+f/5f/k/+T/5f/m/+j/6f/l/+f/5//m/+f/6P/n/+r/6f/o/+f/5v/o/+j/6P/n
/+X/5//n/+f/5P/j/+P/4//k/+T/4//k/+L/5P/m/+b/4//j/+P/4//h/+H/4f/h/9//
3v/e/93/2//Z/9v/2//d/+P/6P/s/+n/6f/o/+j/5//k/+P/4v/i/+P/4v/i/+L/5P/k
/+T/5P/k/+T/5P/k/+f/6P/p/+n/5v/p/+r/6f/n/+X/4//h/+b/7P/x//X/8v/y//X/
+P/7//v//f/9//3//f/+/wAAAwABAAEAAQACAAIAAgAAAPv/+P/x/+3/6P/m/+T/4v/i
/+H/3//d/9v/2v/Z/9f/1//W/9X/1f/X/9f/1//X/9n/2f/Z/9j/2f/Y/9j/2P/Y/9j/
2P/Y/9j/2P/Z/9r/1f/S/8//zP/M/9L/2//l/+L/2v/c/+P/6f/y////EgAsAEoAZgB5
AIsAowC/ANwA7ADsAM4AmwBtAE8ANQAcAAoABAABAAAAAQADAAAA/P/3//H/7//r/+n/
6P/j/9//3P/b/9v/2v/Y/9X/2f/c/9//4//i/+L/4f/e/9z/2v/c/9z/3P/d/97/3v/c
/9z/3P/a/9v/2//f/9//4f/h/+H/3//f/+L/4//j/+X/5f/m/+b/4v/i/+P/5P/k/+b/
5v/m/+b/5//n/+f/5P/i/+D/4f/n/+7/9P/8//v/+f/2//P/9P/2//r//f///wAAAAAC
AAIABAAFAAcABwAGAAUABgAMAA4ADwARABEAFAAVABUAFwAXABgAGgAXABYAFQAVABkA
GgAbAB4AGAAVABAADgARABMAFAAVABQAEAAKAAYABwAGAAUABQACAP7//P/5//T/8P/u
/+z/7P/t/+v/6//p/+j/5v/k/+P/4//i/97/4f/j/+T/4//j/+T/5v/n/+b/5f/l/+T/
4v/g/97/3f/c/9v/2v/Z/9//4v/m/+j/5v/m/+b/5v/l/+b/5v/m/+T/4//h/+D/4f/k
/+f/6P/p/+n/6f/o/+T/5P/l/+b/5//m/+T/4v/k/+T/5//n/+X/5P/k/+X/6P/p/+n/
6f/q/+r/6v/q/+v/6//p/+j/5v/n/+j/6P/q/+j/6v/r/+v/6//s/+z/6P/m/+b/5//o
/+j/6f/q/+z/6//o/+X/5//n/+r/6v/s/+z/7f/t/+//7f/s/+z/7P/s/+3/7f/q/+v/
6v/o/+n/6v/p/+z/7P/s/+z/7P/q/+r/6v/p/+n/6//r/+v/6P/n/+f/5//o/+j/5//o
/+j/6v/s/+z/6//r/+v/6//p/+n/6f/p/+r/6v/r/+v/7f/r/+3/7f/r/+3/7v/u/+3/
7f/s/+z/6v/q/+z/7P/s/+z/7f/s/+v/6v/t//D/8//1//P/9//5//n/+//7//v/+//+
/wAAAQABAP7//v8BAAQABAADAAQAAwAFAAcACgAOAA8ADQANAA0ADgAOAA4ADAAJAAYA
///7//r/+P/2//T/8P/v/+3/6//s/+z/7P/r/+v/6v/p/+n/6v/p/+j/5//n/+f/5//m
/+P/4v/i/+L/5f/m/+f/6P/o/+j/6f/q/+j/5v/k/+L/5P/o/+v/6//o/+T/6P/v//n/
AAAHABQAKABEAF4AdQCNAKsAwwDkAAQBEAH8AM0AlQBpAFEAOgAiABYAFQAUABUAGQAU
ABIAEQAJAP//+//5//z//P/5//f/9//2//T/8f/t/+z/7P/s/+3/7P/s/+v/6P/r/+z/
8f/0//L/8f/w/+7/7v/u/+7/7P/v//H/9//5//b/9f/0//H/8//2//f/9//2//X/9f/0
//D/8P/x//L/9P/2//b/9v/3//n/+v/7//j/+P/4//v//f/+//7/AAADAAUABgAHAAgA
CgAOABEADwAOAAwADAAPABIAFAAXAB0AHgAfACIAIQAeABoAFwAbACAAIwAlACcAJwAo
ACoAKAAoACgAKQAqACoAKgAsACkAJwAjACIAJQAnACgAKQAnACIAGwAWABYAFAASABEA
FAASABIAEQANAAoACQAIAAkACQAGAAUAAgAAAP3/+v/7//3//v/8//7///////3//P/8
//3//f/6//n/+f/4//f/9v/1//X/9v/3//j/+f/7//z//v/+//v/+v/5//j/+v/8//3/
/v8AAP///f/8//z//v8AAAAAAQABAAEAAAD+//7///8AAAIAAgABAAAAAgACAAUABQAD
AAIAAgADAAQABQAFAAUABAAEAAQABAAGAAcABgAGAAYABwAIAAgACAAGAAgACQAJAAkA
CgAKAAcABAADAAMABAAEAAUABgAHAAcABQADAAUABQAIAAgABgAGAAcABwAIAAcABwAI
AAYABgAHAAcABwAJAAkACAAHAAYAAwAEAAQABAAEAAQAAgACAAIAAQAEAAcACAAJAAUA
AwACAAEAAgACAAEAAgAAAAIABAAEAAMAAwADAAMABgAHAAgACQAFAAQABAADAAMABAAE
AAQABAAEAAYABgAGAAYACAAKAAwADQAMAA8AEAAPABEAEQARABEADwAQABAADwAMAAwA
DwASABUAFwAbAB0AHAAdAB8AIgAjACEAIQAhACUAJgAnACYAIAAaABAACQAKAAoACgAK
AAcABQACAP///f/8//v/+f/5//j/9//3//n/+f/5//n/+//7//v/+v/4//b/9f/0//L/
8v/y//L/9P/0//X/9v/6//z//v8AAPb/8v/z//f/8v/w//j/AwAFAAgAFwAuAEYAXAB4
AJEAqQDFAOEA+gAOARoBCAHTAJkAcwBdAEYAMgAoACUAIgAhACEAHAAYABsAFwAPAA0A
CwAMAAcAAwAAAP//AgACAAEA///9//z/+//7//z//v////7//P/6//z//P/6//v//P/8
//3//v////7/+v/5//z/+//9//3//f/7//n//P/9//3//////wAAAAD9//z//P/8/wAA
BAAGAAgABwAHAAYABQAHAAgACQANAAsADAAMAA4ADgAPAA8ADwAPABAAEwAVABMAFAAU
ABYAGgAcAB0AHwAgACAAIAAiACYAKAApACsALQAwADEAMQAwAC8ALwAwAC4ALgAuAC8A
MAAwADAAMgAwAC8ALAAsACwALQAtAC0AKwAoACMAIAAdABoAFwAVABkAGAAZABkAEwAQ
AA8ADgALAAsACAAHAAYABgAFAAQAAgADAAMAAAD+///////9//z//P/9//3/+//7//z/
/P/8//z//P/9//3//f/9//3//f/+/wAAAAD8//z//P/8//v//P/8//z//P/7//n/+P/7
//7/AQACAAUABQAFAAQA///+//7//v8AAAAA///+/wAAAAADAAMAAAD+//3//f/+////
/////wIAAgACAAIAAQABAP///v8AAAEAAgACAAAA/P/8//v///8BAAQABgABAP7//f/9
//7//v///wAABQAFAAMAAQABAAEABAAEAAMAAgACAAEAAQD///7//v/9//z//P/7//n/
+//7//r/+//8//v//v8AAAAAAAAAAP///v/9//v/+//9//3//f/9//3//v///////v/8
//z/+v/8//7//v/7//v/+//7//z//f/+/////P/8//3//f/6//f/+P/3//v/AAD8//r/
+P/2//r//P/+/wAA//8AAAEAAQADAAcACQAJAAcABwAHAAcACgAMAA0ADQALAAoADAAO
AA8ADwARABEAEgATABUAGAAdABsAGwAbABsAGgAZABYAFAASAAwACQAEAAIAAAD+//3/
/f/8//v/9//2//X/8//1//T/8//z//P/8//z//P/8f/x//H/8P/t/+z/7P/s/+3/7v/v
//D/7v/u/+//8P/u/+7/7v/u/+z/6v/t/+3/6v/u//b//f8BAAYAEQAgADIASABgAHcA
kQCvAMcA4gD6AAwBBgHfAKEAaQBPAEAALgAkACMAJAAjACEAHAAYABMACwAFAAEAAQAA
AAAA/f/7//v/+//6//j/9f/z//L/8f/x//T/9v/3//b/9P/y//T/9P/0//X/9v/2//b/
9v/2//T/9f/1//n/+f/4//f/9v/z//P/9v/3//f/9f/1//b/9v/1//b/+P/6//r//P/8
//z/+f/5//j/9//1//b/9//7////AgAEAAgACAAJAAkACQAGAAYACAAJAAsADAAMAA4A
DQAOAA4ADwAVABgAGwAgACAAIAAfAB8AIgAmACgAKQAnACcAKAAqACgAKAAoACkAKgAq
ACoALAAsACsAKAAoACcAJwAmACUAIgAeABgAFAATABIAEQARABIAEAAQAA8ACwAIAAcA
BgAFAAUAAgABAP///v/8//r/+P/5//n/9v/4//n/+f/3//P/8v/y//H/8v/z//X/9v/z
//L/8f/x//L/8//0//X/9f/2//j/+P/z//L/8f/w//L/9P/1//b/8//x/+7/7P/t//D/
8//0//j/+f/6//r/9//2//b/9v/5//r/+v/6//f/9v/4//f/9f/0//T/9f/0//X/9f/1
//b/9v/2//b/9//3//X/9P/2//f/+P/4//f/9P/1//X/9//3//j/+P/1//L/8f/x//T/
9v/5//z///////3/+//4//f/+f/4//b/9v/3//f/9f/z//L/8v/w//D/8f/x//H/8//z
//L/8v/y//D/8v/y//L/8v/y//D/8P/w/+//8P/z//T/9f/y//H/8f/x//H/8P/u/+7/
7P/u//D/8P/t/+3/7f/t/+//7//v/+//7v/u/+//7//v/+3/7//v/+3/7//w//D/8v/v
/+3/7P/s/+z/7P/s/+7/7v/u/+7/8//2//n/+//4//v//P/7//n/+f/5//n/+f/6//r/
+f/6//r//f8AAAMAAwAFAAUABAAFAAcACgAMAAkACAAHAAkACgALAAoABwAEAP3/+f/4
//b/9P/y/+7/7f/r/+n/6f/o/+f/5f/j/+L/4f/h/+H/4f/h/+H/3//f/9//3v/f/97/
3v/e/97/3v/e/97/4P/g/+H/4v/h/+D/3//e/9z/3P/d/9//3v/e/+T/7//x//T/AQAY
ADYAUABiAHUAkQCpAMEA3gDyAPQA2gClAGcASQBBACgADgAKAA8AEAAPAAsACAAGAAEA
+f/z//H/7//q/+n/5//m/+f/5v/m/+X/4//j/+T/5f/n/+X/5v/m/+T/5P/i/+T/5P/j
/+P/4//i/+L/4v/i/+D/4v/j/+j/6f/n/+f/5//l/+P/5v/n/+f/6P/p/+v/7P/s/+z/
7f/u/+7/8P/w//D/7v/v/+//7//s/+z/7P/v//H/9P/2//r//v///////////wAAAwAF
AAMABAAEAAYACAAKAAsADQASABIAEgAUABUAFgAWABcAGQAcAB0AHQAdAB0AHgAgAB4A
HgAeAB8AIgAiACIAJAAgAB8AHAAcABsAGwAaABkAGQAWABEADgAOAAwACgAJAAkABgAF
AAMA/v/6//j/9v/1//X/8v/x//D/8P/v/+7/7f/t/+z/6P/p/+v/7P/r/+r/6v/r/+v/
6v/p/+n/6P/q/+r/6v/r/+v/6//r/+v/6v/q/+v/6v/m/+T/4v/g/+b/6v/t//D/7v/t
/+v/6v/s/+7/8P/w/+//7//v/+7/6v/q/+v/7P/u/+7/7f/s/+z/7P/v/+//7//u/+7/
7//u/+//7//v//L/8v/y//L/8f/x/+//7v/s/+3/7v/u/+//7v/x//P/9f/1//b/9v/z
//D/7//v//H/8P/w//D/9f/1//P/8f/u/+3/7//u//H/8v/0//X/9P/x/+//7v/r/+r/
6v/p/+r/7//y//T/8f/w/+3/7v/w//D/8P/w/+3/7P/r/+n/6//v//H/8//z//P/9P/1
//D/7P/n/+T/6f/u//P/9v/y//H/8P/v//D/8f/y//P/9P/0//X/9f/1//L/8P/w//D/
8P/0//T/9P/0//P/9P/1//X/9//7//3//f////////////7//v/9//v//f8AAAYADAAK
AAkACgAJAAoACwANABAAFAATABQAFQAWABYAFgAUAA8ADAAFAAEA/P/6//j/9v/1//X/
9P/z/+//7v/t/+v/6f/o/+f/5//s/+3/7v/v/+7/7f/s/+r/6v/q/+v/7P/q/+r/6v/q
/+n/6P/o/+j/6//s/+3/7v/o/+j/7//t/+T/6P/y//n//f8IABMAIAAwAEgAYgB5AJUA
swDNAOgA+gAMAQgB2QCTAGUAUQA4ACIAHgAhACAAHwAZABYAGgAVAAsABwAFAP//+v/4
//X/8//z//f/+P/4//f/+P/4//j/+f/4//j/9//0//f/9v/5//r/+f/5//n/+P/2//b/
9v/0//T/9f/6//v/+f/5//n/9//3//r/+//7//3//f/+//7/+v/6//v//P/8//z/+v/4
//3/AQAEAAcABwAIAAkADQAMAAwACwAMABAAEQARABEAEQASABUAFwAVABYAFgAYABoA
HAAdAB8AIAAgACAAIgAmACgAKQArACkALAAtAC0ALQAtAC4AMAAvAC4ALQAtAC4ALgAu
ADAAMQAzADMANgAyADEALwAtAC0AKgAlACIAIwAiACEAIQAgABwAGgAXABYAFAAUABQA
EgARAA0ACwAHAAYABAACAAIAAwADAAAAAQADAAQAAwACAAIAAwADAAEAAQACAAIABAAE
AAQABQACAAEAAAD//wMABgAKAAwABwAGAAUABAADAAQABAAEAAcABwAGAAYAAwAEAAUA
BAAEAAMAAgAAAAAAAgAFAAgACgAKAAkACAAIAAgACwALAAkACAAIAAkABwAHAAYABQAH
AAgACQAKAAwADQAMAAwACQAJAAkACAAKAAgACgALAAkACQAKAAoACwAKAAsADQALAAgA
BgAEAAcABwAFAAMABgAHAAsADAAKAAoACwALAA0ACwAKAAoADAAMAA0ADQAKAAsACgAI
AAYABgAEAAYABAAEAAQABAAGAAYABgAFAAMABQAFAAUABQAFAAYABwAGAAQAAQAAAAEA
BAAHAAgABwAHAAcABwABAP///v8AAAIABAAGAAgACAAIAAgACQAKAAsACwAMABEAFAAV
ABMAEwATABMAEgAUABUAFQAUABQAFwAaABsAGwAdAB0AHgAfACEAJAAkACEAIAAfACMA
JgApACoAJgAiABoAFQAQAAwACAAEAAYABwAHAAcAAwACAAEA///9//z/+//7////////
/////f/7//n/9v/4//j/+f/6//n/+P/3//b/9//4//r//P/6//r/+v/6//r//P8DAAMA
AAAAAAQADQARABIAFwAmADoAVgBwAIkAoQC9ANsA9AAMARoBEgHnALEAhQBrAFQAPAAu
AC0ALAArACkAJgAkAB8AGQARAA0ACwAIAAcABQAEAAUABAAEAAMAAQD9//z/+//7//3/
AAACAAIAAAD8//z/+v/+/wEABAAGAAUABAADAAAA/f/9/wEAAQABAAEAAQD/////AgAD
AAMABQAFAAYABgACAAIAAwAEAAQABAACAAAABQAJAAwADwANAA4ADwATABAAEAAPABAA
FAAVABUAFQATABQAFwAZABoAHAAdACAAIwAmACgAKwAtACwAKwAsADEAMgAyADMAMgA0
ADQAMwAzADMANAA2ADUANAAzADMANwA6AD0AQgA/AD0AOQA4ADcANwA2ADUANwA0AC8A
LAAoAA==
         </WaveFormData>
      </LeadData>
      <LeadData>
         <LeadByteCountTotal>10000</LeadByteCountTotal>
         <LeadTimeOffset>0</LeadTimeOffset>
         <LeadSampleCountTotal>5000</LeadSampleCountTotal>
         <LeadAmplitudeUnitsPerBit>4.88</LeadAmplitudeUnitsPerBit>
         <LeadAmplitudeUnits>��V</LeadAmplitudeUnits>
         <LeadHighLimit>2147483647</LeadHighLimit>
         <LeadLowLimit>268435456</LeadLowLimit>
         <LeadID>V1</LeadID>
         <LeadOffsetFirstSample>0</LeadOffsetFirstSample>
         <FirstSampleBaseline>0</FirstSampleBaseline>
         <LeadSampleSize>2</LeadSampleSize>
         <LeadOff>FALSE</LeadOff>
         <BaselineSway>FALSE</BaselineSway>
         <ExcessiveACNoise>FALSE</ExcessiveACNoise>
         <MuscleNoise>FALSE</MuscleNoise>
         <LeadDataCRC32>196851745</LeadDataCRC32>
         <WaveFormData>
CwALAAwADAAMAAsACwALAAkACQAJAAkACwAMAAwADAAKAAoACgAKAAoACgALAAsABwAK
AA0ADgASABMAEAAMAAoABwD+/+z/2v/P/8P/sf+k/5r/j/+O/5b/n/+u/8L/0v/e/+v/
7//m/9z/4v/p//L//P8CAAUACQALAAsACwAJAAsADAANAA0ADgAQABEAEQARABIAEwAT
ABEAEQARABEAEQARABEAEQATABMAEgASABEAEQARABAAEgATABQAFAARABEAEwATABQA
FAATABMAEgASABMAEwAPAA8AEAAQABIAEQASABIAEQAQABAADwARABAAEAAQAA8ADgAN
AAwADQANAA0ACwAJAAoACgAJAAkACQAJAAgABwAGAAYABwAHAAUABAAEAAUABgAHAAgA
BgAFAAQAAwD//////////wMABAACAAMAAwADAAMAAwADAAMAAgACAAQABAAGAAcABwAH
AAcACQAIAAkACgALAA8AEAASABMAEwATABMAEwATABIAEQARABAAEAAQABAAEAARABEA
EAAOAA4ADgAOAA4ADgAOAA4ADwAPABAAEQAPAA8ADwAQAA8ADQAMAAsACQAJAAkACQAK
AAsADAANAA8ADwAQABAADQANAA0ADQAPAA8ADwAPAA8ADgANAAwADQAOAA8ADwANAA0A
DgAOAAwACwALAAsACwALAAsACwAMAAwADAAMAAwADAAMAAwACgAKAAkACQAIAAgACAAJ
AAoACQAKAAsADQANAA4ADgAOAA4ADgANAAwACgAJAAgACQALAAwADQALAA4ADAALAA0A
DQANAA0ACgAIAAYABQAIAAgACAAIAAkACgALAAwACgAKAAoACwALAAsACwALAA0ADQAN
AAsACwALAAwADAAJAAkACgAKAAwACwALAAoACAAJAAoACgAHAAcABwAHAAoACgAKAAkA
CAAIAAgACAAIAAkACQAJAAcABwAHAAcACQAJAAsADAAKAAkACQAIAAcABgAFAAQABwAJ
AAsADAAIAAYABwALAA4ACwAKAAkACAAHAAcABwAHAAgACQAKAAsADgARABEAEQAPAA4A
CwALAAwADQAMAAsABgAEAAQABAABAAAA///9//z//P/+///////9//3//f/+//7/////
///////+//z//v//////AAAAAAEAAQABAP//AAABAAEAAwADAAIAAgAAAAEAAAAAAAEA
AgACAAMABQAFAAUABQADAAMABAAEAAYABgAGAAYABgAGAAYABwAFAAUABgAHAAoADgAR
ABIACgAEAAMA/P/u/9r/y/+//6//nv+U/43/iv+I/5H/pv++/9L/3v/n/+//6P/a/9r/
4//s//b//P8BAAUABQADAAUABwAHAAgACQAJAAkACgAKAAkABwAIAAkACQAJAAkACQAJ
AAcABwAHAAcACgALAAsADAANAA8AEQASAA4ADQAMAAoACQAJAAsACwAKAAoACQAJAAkA
CgAMAA0ACQAJAAoACgAJAAcABwAGAAgACAAJAAkABwAEAAIAAAACAAQABgAIAAYABQAE
AAEAAQACAAIAAQAAAAEAAgACAAEAAAAAAAEAAAD9//v/+v/7//z//f/+//3//f/9//3/
/P/9//7///////7/+v/5//v/+//7//v/+v/7//v//P/+//7/AAABAAMAAwADAAUAAwAD
AAMAAwAFAAYACAAJAAsACwALAAsADAAMAAwADQAMAAwADAAMAAsACwAKAAgACQAKAAsA
DAAKAAoACgAKAAoACQAJAAkABwAHAAcACAAGAAUABQAFAAkACwANAA8ADQANAA0ADQAM
AAsACwAKAAkACQAJAAkACQAJAAkACQAKAAoACgAKAAwADAAMAAsACwALAAwADAAKAAkA
CQAJAAcABwAHAAcACgAKAAoACgAMAAwADAAMAA4ADgANAA0ADAAMAAwADQALAAkACQAJ
AAkACQAKAAoACgAKAAoACQAJAAgACAAIAAcABwAGAAUABQAIAAYABQAIAAkACgALAA0A
DAALAAsACwAKAAkACAAIAAgACAAIAAoACgAKAAsACAAHAAYABQAHAAcABwAFAAMAAwAE
AAQABAAFAAcACAAHAAUABAACAAQABQAGAAYABwAHAAcABwAHAAYABQADAAMABAAFAAYA
BAAFAAUABQAFAAUABQAFAAMAAwAFAAYAAAABAAQAAgACAAIAAgAEAAUABgAHAAcABwAH
AAcACAALAAsACwAMAAwACgALAAsACwAJAAcAAwAAAP///v////7//f/7//r/+v/8//3/
///9//3//f/8//z//f/9//7//f/7//j/+//9//7/AAD+//////////3//v//////////
//7//v/9//////8AAAMABAAEAAUABQAFAAUABQACAAEAAQAAAAIAAgACAAIAAQAAAP//
//8FAAUACAAJAAoADgANAAoABAAAAP3/9v/o/9b/w/+1/6f/nv+Y/5H/iP+I/5f/sv/M
/97/7v/7//f/4v/U/9j/4//u//b/+v/7//3////9//3/AwAFAAYABwAHAAUABgAGAAUA
BQAGAAcABwAJAAkACQAJAAcABwAHAAcACAAJAAkACgAJAAkACQAIAAUABQAFAAQAAwAD
AAUABQAIAAgABwAHAAgACAAJAAkABQAFAAYABgADAAEAAQAAAAAAAAABAAEAAQAAAAAA
AAACAAIAAgACAP7//f/8//n/+f/6//r/+f/4//n/+v/6//n/+P/4//n/9//1//T/9P/0
//T/9P/0//T/8//y//H/8f/z//X/9//2//b/8//z//H/8f/x//H/8v/z//P/9P/0//T/
9v/3//r/+//8/////f/9//3//f8AAAAAAQABAAMAAwADAAMAAwACAAEAAQADAAQABQAG
AAUABQAEAAIAAQAAAP///v8BAAIAAwAEAAYABQAFAAUABQAFAAUABgAGAAUABQAFAAQA
AwACAAEAAwADAAMAAwABAAEAAgACAAMAAwADAAMAAgABAAAA//8DAAQABQAGAAQABAAE
AAMABQAFAAYABgAIAAcABwAHAAYABQAEAAMABQAGAAcACAAFAAQAAwACAAQABAADAAMA
BAAEAAQABQAEAAEAAAD//wAAAQADAAQABgAGAAYABQADAAIAAgACAAMABQAGAAcABgAI
AAUAAwAFAAUABQAFAAMAAgABAAEAAAAAAAAAAAACAAIAAgACAAAAAAAAAAEAAgADAAQA
BQAHAAcABwAFAAIAAQABAAAAAAABAAMABAAEAAMAAwACAAAAAQACAAIA//////////8B
AAIAAwADAAQABAAEAAQABgAHAAcABwAGAAUABAADAAEAAQADAAYABgAGAAYABgAGAAkA
CQAJAAkACQAJAAkACQAMAA8ADwAPAA4ADAAIAAcACgALAAoACQAEAAIAAgACAAIAAgAC
AAEA///+///////+//v/+v/5//z//P/9//3/AgADAAMAAgABAAEAAAAAAAIAAwADAAMA
AQACAAMAAwAFAAUABAAEAAcACQAJAAoACQAIAAYABQAHAAcABwAHAAcABwAIAAgABgAG
AAYABgAJAAoACwANAA0ADQAMAAsAEAAWABcAFgAQAAYAAQAAAPz/7P/V/8f/vf+s/6L/
mf+S/5L/mf+q/8D/0v/g/+v/9f/w/97/2v/l//D/+v8AAAcACQALAAkABwAJAAwADgAQ
ABEAEQASABIAEQAPABAAEQARABIAEwAUABUAFAATABIAEQAUABUAFQAWABQAFQAWABYA
FQAVABUAFAATABMAFQAVABUAFAASABEAEAAQABEAEQARABEAEgASABIAEQASABIAEQAQ
ABAADwAPAA4ADgAOABAAEAAQABAADQANAA0ACwAMAA4ADwAPAAwACwAKAAgACQAIAAgA
CQAHAAUABAAEAAYABgAGAAYABQAFAAUABQAFAAUABQAFAAYABgADAAMABQAFAAUABQAF
AAUABAAEAAQABAAGAAcACAAHAAYABwAKAAsADAANABAAEAARABEAEQARABEAEQAQAA4A
DAALAA0ADgAPABAADgAPAA8ADgAOAA4ADgAOAAwADAAMAAwADAALAAsACwANAA0ADQAO
AA4ADQANAA0ADAALAAoACQAJAAkACQAJAAsACwAMAAwACwALAAsACwAJAAkACQAJAAwA
DAAMAAwACgAKAAoACQALAAsADAAMAA4ADQANAA0ADAALAAoACQAMAAwADAAMAAsACgAJ
AAgACAAIAAcABwAKAAoACgALAA0ACwALAAsACwALAAwADAAMAAwADAALAAsACgAKAAoA
CgALAAsACwAIAAoABwAFAAcABwAHAAcACQAIAAcABwAKAAoACgAKAAgACAAIAAgABgAG
AAYABwAIAAkACgALAAkACQAJAAcABQAFAAYABgAFAAUABgAGAAgABwAHAAYACAAJAAoA
CgAIAAcABgAFAAYABgAGAAUABAAEAAQABAAFAAcACAAJAAgABwAGAAUABwAHAAkACgAH
AAUABAACAAMABAAFAAYABAAFAAYABAAEAAQABAAHAAcABwAHAAUABQAFAAUACQANAA4A
DwAOAAwACAAHAAkACQAHAAUAAgAAAAAAAAABAAAA///9//z//P/+/////P/5//j/9//6
//r/+//7//3//f/8//r/+v/7//v//P/9////AAABAAAAAAAAAP///f/9//z//P/+/wEA
AgAEAAIAAgABAAEAAQABAAEAAQD/////AAAAAAIAAgACAAIAAgACAAIAAwABAAEAAAAD
AAYADAANAAoAAgD8//n/9P/k/9D/xf+5/6f/nv+Y/4n/fv+C/5P/rP/A/8r/1v/l/+X/
1v/Q/9r/5f/u//j//v8BAAEA/////wEAAwAHAAgACQAJAAcACAAIAAcABgAGAAYABQAG
AAcACAAJAAcABwAHAAcACQAJAAgACAAHAAcABwAGAAMAAwADAAIABQAHAAsADQALAAoA
CAAHAAYABgAHAAcABQAFAAYABgAHAAUABQAEAAMAAgACAAEAAQAAAAAAAAACAAIAAgAC
AAMAAwADAAEA//8AAAAA///9//3//f/8//n/+P/4//n/+//5//j/+P/4//j/+P/4//f/
9//3//f/9f/1//X/9f/2//b/8//z//P/8//z//P/9f/3//j/+v/5//j/+f/5//z//f/+
/wEAAgADAAQABQAEAAQABQAFAAcABwAHAAcABQAEAAMAAwAGAAYABgAGAAYABwAHAAYA
AwACAAEAAAACAAIAAgACAAUABQAGAAcABwAHAAcACAAGAAUABQAFAAMAAwADAAMAAwAD
AAMAAwABAAEAAgACAAQABQAGAAcABQAFAAUABQAEAAQABAAEAAIAAgACAAEAAgADAAUA
BgAHAAcACAAJAAgABwAGAAUABwAIAAkACgAIAAgACAAIAAYABgAFAAUACAAIAAgACQAJ
AAcABwAHAAcABwAIAAgACAAIAAgABwAHAAYABgAGAAUABQAEAAMABgAKAAkACQALAAsA
CwALAAgABgAEAAMABQAGAAcACAAKAAoACgAKAAoACgAKAAsACQAJAAkACQALAAsACwAJ
AAcABwAIAAgACQAJAAoACgAKAAkACQAIAAYABwAIAAgABwAHAAcABwAIAAgACAAHAAYA
BgAGAAYABAAFAAUABQAIAAkACgALAAsACwANAA4ACwAJAAgABgAKAAwADAAKAAoACgAK
AAoACgAJAAkACQAJAAgACQAKAAsADgARABEAEQAPAA4ACwALAA0ADQALAAkACQAIAAkA
CgAIAAYABAABAP7//v8AAAEAAwABAAEAAQAAAAAAAQABAAEAAQAAAP7//v//////AAD+
/////////wAAAgAEAAUAAwADAAIAAgAEAAcACAAKAAgACAAHAAcABQAFAAUABQAFAAUA
BgAGAAgACAAIAAgABQAEAAMAAwAFAAUACAANABAAEAARAAwABgAGAAUA/P/q/9T/yf+/
/63/nv+a/5P/jP+M/5f/rP/A/87/3P/n/+v/4P/Y/97/6f/0//z/AAADAAcACwALAAkA
CQAJAAoACwALAAsADAAMAAsADQAOAA8ADwANAA0ADQANAAsACwALAAsACwALAAoACgAM
AA0ADgAOAA0ADQANAAwACwALAA0ADQAQABAADwAPAA0ADAAMAAsACwALAAwADAAJAAcA
BwAGAAYABgAHAAcABAACAAEAAAAEAAYACAAKAAcABwAHAAUABQAGAAYABQADAAMAAwAC
AAAA/v/9//3//f/7//r/+v/9//7///8AAAAA///+//3//f/9//3//f/+//7/+//7//v/
+//7//v/+//7//r/+v/9//7/AQADAAUABQAFAAcACAAJAAoACwAKAAoACwALAA0ADQAN
AA0ADwAOAA0ADQAOAA4ADgAOAAwADQANAAwADAAMAAwADAAOAA4ADgAOAA4ADQANAA0A
CwALAAsADAAKAAkACQAJAAsACwALAAsADQANAA0ADQAMAAsACwAKAAsACwALAAsADAAN
AA4ADwAPAA4ADQAMAA4ADgAOAA0ADAALAAsACgAKAAkACQAJAAwADQAOAA8ADwAOAA0A
DAAMAAwADAAMAA0ADgAOAA8ADgAOAA4ADwANAAsACwALAAsACwAMAAwADAAMAAwACwAN
AAwADAAMAAsACwAKAAkACgAOAA0ADQAMAAsACgAJAAoACgAKAAsADAAMAAwADAALAAoA
CQAIAAoACgAKAAsACQAJAAkACQAHAAcABwAFAAUABQAGAAYABQAFAAYABgAIAAcABwAG
AAYABwAIAAgACQAJAAkACQAJAAgABwAFAAQABAAEAAQABgAHAAcABwAFAAUABQAFAAMA
AwAFAAYABAAEAAQABAAEAAQAAwADAAMAAwAHAAkACwANAA4AEQARABEADwAOAAsACwAJ
AAkABwAFAAIAAAAAAAAAAQAAAP///f/+//7/AAABAP///f/9//3//P/8//3//f//////
/v/8//r/+//7//z//v////////8BAAIAAwADAAMAAwACAAIAAQADAAMABAAEAAQAAwAD
AAEAAQABAAEABAAFAAcACAAHAAYABQAEAAIAAgACAAMABwAHAAYABQAEAAgACwAKAAgA
CgAHAAAA9P/g/8v/v/+z/6T/nP+Z/5L/jv+V/6j/wP/S/+L/8f/7//T/4v/c/+H/6P/w
//j///8DAAMAAwAFAAMABQAGAAcABwAHAAgACAAHAAkACgALAAsACgAJAAgABwAJAAsA
DQAPAAwACwAJAAgACAAJAAoACgALAAsACwAKAAkACQALAAsADAAMAAsACwAIAAgACQAJ
AAcABwAIAAgABwAFAAUABAACAAIAAwADAAYABgAHAAgABQAEAAMAAgADAAMAAwABAAEA
AgACAAEA/f/9//3//P/9//z//P/9/////f/8//z/+//6//n/+P/3//f/9//3//j/+f/6
//v//P/8//n/+f/4//f/9v/1//T/9f/1//b/9v/2//j/+f/+////AAADAAIAAwAEAAUA
BAAEAAUABQAHAAcABwAHAAcABgAFAAUABAAEAAQABAAFAAcACAAIAAYABgAGAAYACAAI
AAgACAAGAAUABQAFAAMAAwADAAQABQAFAAYABwAGAAUABAADAAUABQAFAAUABQAFAAYA
BgAFAAUABQAFAAUABQAFAAUABgAGAAYABgAGAAYABgAFAAIAAQABAAAAAQABAAIAAwAF
AAUABQAFAAQABAAEAAQABgAGAAYABgAFAAQAAgABAAIAAgACAAMAAwABAAEAAQAAAP//
///+/wAAAAAAAP/////+//7//v/+/////////wEABAACAAEAAAD///7//f/+//7//v//
/wIAAgACAAIAAQAAAP///v/+//7//v////z/+//6//n/+v/7//z/+//7//v//P/8//7/
//8BAAIAAQD///7//P/8//3//v/+//3//f/9//3//v/+//7//f/6//r/+v/6//7/AAD9
//z/+//6//7///8AAAEAAgADAAQABQAFAAcABgAFAAcABgADAAMAAgABAP7/+//6//j/
+P/4//n/+P/3//X/8v/y//T/9f/2//X/9v/3//b/9v/3//f/+v/7//v/+v/8//3//f/+
//z/+//5//f/+P/6//z//f///////v/+//3//////wAAAAAAAP/////+//3//P/7//7/
//8BAAIAAAAAAAAAAAAAAAAAAAABAAMAAQACAAEAAgAGAAsACAACAPz//f/6/+r/1P/F
/7n/qf+c/5b/jf+I/4j/k/+o/77/zv/c/+3/8f/i/9T/1v/f/+T/6v/0//3//f/9////
//8BAAUABgAHAAcABQAGAAYABQAFAAYABwAHAAUABQAFAAUABwAHAAcABwAHAAcABgAG
AAgACQAKAAoACQAJAAkACAAGAAUABgAFAAYABgAFAAUABgAGAAcABwAEAAMAAwACAAIA
AQACAAIAAgACAAMAAwAFAAQABAAEAAMAAgABAAAA/////////f/7//z//P/7//n/+f/5
//j/+P/4//n/+//7//n/+P/4//b/9v/2//b/+f/5//n/+f/1//X/9f/1//b/9v/z//P/
9f/1//X/9f/0//X/9f/2//j/+P/6//v//P/7//r/+//8//3//v///wIAAgADAAMAAwAD
AAMAAwAFAAQAAwADAAQABAAEAAQABAAFAAUABAAEAAQABAAEAAQABAAEAAQAAgABAAEA
AQADAAMAAwAEAAYABQAFAAUABQAFAAUABQADAAMAAwADAAUABQAGAAYAAgABAAAA//8C
AAMABAAFAAYABgAGAAYABgAGAAYABQAFAAUABgAGAAQAAwADAAMAAwADAAMAAwACAAIA
AgACAAQABAAEAAQABAAEAAMAAwAEAAQABAAFAAQAAQAAAP//AQADAAYACAAFAAQAAwAB
AAIAAgADAAQAAgADAAMAAwADAAYABAADAAEAAQABAAEAAQAAAP////8CAAIAAgACAAEA
AAD///7///8AAAEAAwAFAAUABQAFAAMAAwADAAEAAQABAAIAAgABAAEAAgACAAMAAwAE
AAQAAgADAAQABAABAAEAAQABAAAAAAAAAP////8AAAEAAgABAAEAAAD//wcABgADAAIA
AQAAAAQABQAGAAcABwAHAAcABwAIAAsACwALAAsACgAHAAcABwAHAAUAAwACAAAAAAAA
AP3//P/7//n/+P/4//r/+//9//v/+//7//r/+v/7//v///////7//P/6//v/+//8//7/
/////////f/+///////9//3//P/8////AQABAAIAAAAAAP////8BAAEAAQABAAEAAQAC
AAIAAgACAAIAAgAEAAQABAAFAAUAAwAAAP//AgAIAA0AEAAKAAYAAwAAAPT/3v/L/8H/
tf+m/5r/kf+I/4j/j/+e/67/vv/M/9v/5//k/9b/0v/d/+T/7P/0//3/AQADAAUABQAH
AAYABgAGAAUABQAGAAYABQAFAAYABwAHAAgACQAKAAsACgAJAAgABwAHAAcABgAGAAcA
CQALAAwACQAJAAkACAAHAAcACQAJAAwADAALAAsACQAIAAgABwAHAAcACAAIAAcABQAF
AAQABAAEAAUABQAFAAQABAAEAAQABAAEAAQABAAFAAYABQAEAAQAAwABAP////////7/
/f/8//z//f/9//v/+v/6//z//P/8//z//f/9//3//f/6//n/+P/3//v//P/6//v/+f/5
//n/+f/6//v/+//8//r/+v/8//3//f/9//3///8BAAMABQAHAAgACAAJAAkACQAJAAkA
CQAJAAgABwAHAAoACgAKAAoADAANAA0ADAAJAAgABwAGAAkACgALAAwACgAJAAkACQAJ
AAkACQAKAAwACwALAAsACgAJAAgABwAJAAkACQAJAAsACwAMAAwACgAJAAgABwAHAAcA
BwAHAAoACgAKAAoADQAOAA8ADwANAA0ADgAOAA0ACwAKAAkACQAJAAkACQAJAAgABwAG
AAkACgALAAwACgAKAAkACQAKAAoACgALAA0ACwALAAsACQAJAAoACgAIAAgACAAHAAgA
CAAJAAoADAANAA0ADQAMAA4ACwAJAAcABwAHAAcACgAKAAoACwALAAoACQAIAAoACgAK
AAoACgAKAAoACwAJAAkACQAJAAkACQAJAAcACQAJAAoACgALAAsADAAMAAwACwALAAoA
CQAJAAkACAAJAAkACQAJAAsADAANAA0ACgAKAAoACgAIAAkACQAJAAkACQAJAAkACwAJ
AAkACgAIAAgACAAIAAYABQAEAAMABgAJAAwADwARABUAFgAXABUAFAARABEADwAPAA0A
CwAIAAYABgAGAAUABAADAAEA/f/8//3//f/+//3//v///wAAAAABAAEABQAFAAQAAgAE
AAUABQAGAAUABQAEAAMABAAGAAgACQAIAAcABQAEAAcACQAJAAoACAAIAAcABwAHAAcA
BwAHAAkACQAKAAoACQAIAAcABgAIAAgACAAJAA0ADwAOAA0ACgAMABEAEAAKAAQAAwAC
APT/3P/L/7//sf+k/57/l/+O/5D/nf+w/8D/zP/c/+v/7f/g/9r/4v/p/+z/9P8AAAUA
CQALAAsADQAPAA8AEAARABEADwAQABAADwAPABAAEQARAA8ADwAPAA8AEAARABIAEwAQ
AA8ADQAMAAwADQAOAA4ADgAPABAAEAAPAA8AEQARABIAEgARABEAEQASABQAFQASABEA
EQAQABEADwAPAA4ADAAMAA0ADQAMAAoACQAIAAoACgAKAAoACQAJAAkABwAJAAoACgAJ
AAcABwAHAAYABQAEAAQABQADAAEAAAAAAAAAAAAAAAAAAgADAAQABQABAAEAAQABAAIA
AgD///////////////8AAAEAAQACAAQABAAGAAcACQAJAAkACwAOAA8AEAARABEAEAAQ
AA8AEQARABEAEQATABIAEQARAA8ADgANAAwADwARABIAEgAUABQAFAAUABIAEgASABIA
EQAPAA4ADQAQABEAEgAUABQAEwATABMAEQARABEAEQAOAA0ADAALAA8AEQAUABYAFAAT
ABIAEQATABMAEwATABIAEgASABIAEAAQABAADwAPAA8AEAAQABIAEQARABEAEwATABMA
EwATABIAEQAQABAAEAAQABAAEQASABIAEwATABIAEQARABIAEQASABMAEwATABQAFAAU
ABQAFAATABEAEAAQABAAEAARABEAEQARABQAEgARAA8ADwAPAA8AEAAQABAAEQAQABAA
EAAQABAAEAAQABAAEgASABIAEwATABMAEwATABEAEQARAA8AEAARABMAFAASABEAEQAQ
AA4ADQANAAwADgARABQAFgATABMAEwATABQAFAAUABMAEgASABIAEgAQAA4AEAAQABAA
EAARABEAEQARABQAFQAWABcAFwAZABgAFwAXABYAEwATABMAEwARAA8ADgAMAAwADAAJ
AAgABwAFAAYABgAIAAkACwAJAAkACQAKAAoACwALAAoACQAHAAQABQAHAAgACgAMAA0A
DQANAAwADAAMAAsADQANAAwADAALAA0ADQAOAAwADAALAAsADQANAA0ADQANAA0ADgAO
AA8AEAARABIAEQAQAA8ADwATABMAFAATABYAGAAZABYAEgAMAAsACAD8/+b/0//D/7X/
pv+e/5X/iv+Q/6f/wv/W/+L/7v/7/wEA+P/o/+j/8f/4//7/BAAHAAkACwANAA0ADwAR
ABIAEwATABUAFgAWABUAFQAWABcAFwAVABUAFQAVABUAFQAVABUAFwAXABYAFgAUABUA
FgAWABYAFwAYABgAFAATABQAEwAUABQAEwATABQAFAAVABUAEwATABQAFAARAA8ADwAO
ABEAEgAUABUAFAASABEAEAAQABAAEAAQAA8ADwAPAA0ADwAQABAADwAMAAsACgAIAAkA
CAAIAAkACQAHAAYABgAGAAYABgAGAAUABQAFAAUABQAFAAUABQADAAIA/v/9////AQAD
AAUACAAJAAkACgAIAAgACgALAAsACwALAA0AEAARABIAEwASABIAEwATABMAEwATABMA
EwASABEAEQAUABQAFAAUABYAFwAXABYAFgAWABYAFgAVABQAEwASABUAFQAWABcAFgAV
ABQAFAASABEAEQARABMAFQAXABkAGQAZABkAGQAXABcAGAAYABMAEQAPAA0AEAARABIA
EwAWABYAFgAWABYAFgAWABUAFwAXABgAGAAWABUAFQAVABcAFwAXABcAGAAYABgAGAAX
ABYAFQAUABUAFgAWABcAGAAYABgAGQAXABUAFQAVABUAFQAWABYAFwAYABkAGQAXABYA
FgAWABQAFQAVABUAFwAaABgAFwAYABkAGgAbABkAGAAXABcAGgAaABoAGgAZABgAFwAW
ABgAGAAYABkAGQAZABkAGQAZABkAGQAXABgAGQAbABwAGgAZABkAGAAWABUAFQAUABUA
FwAZABoAGQAZABkAGQAaABwAHgAbABoAGQAYABsAGwAbABsAHgAfACAAIQAgACMAIwAj
ACMAIgAfAB8AHgAdABoAFwAUABIAEgASABMAEgARAA8ADwAQABMAFQAVABMAEwATABYA
FgAXABcAGAAXABUAEgAQABEAEQASABQAFQAVABUAFgAYABoAGwAbABsAGgAaABsAHQAd
AB4AHgAeAB0AHQAcABsAGgAZABsAGwAcABwAHAAcABwAHAAcABwAHAAdABkAGwAgACEA
IgAkACkAKgAkACAAHwAcABAA+v/n/9n/y/+8/7b/r/+m/6L/p/+6/9D/5P/y////CQAG
APj/8v/5/wIACAAQABUAFQAXABkAGwAfACMAJAAlACUAJQAmACYAJQAjACQAJQAlACcA
JwAnACcAJQAlACUAJQAoACkAKQAqACgAKQAqACoAJgAlACQAIgAjACUAKQArACwALAAr
ACsAKAAoACkAKQAlACUAJgAmACYAJQAmACYAKAAoACkAKQArACoAKgAqACgAKAAoACgA
JQAlACUAIwAlACYAJgAlACEAIQAhACAAIQAiACQAJwAlACMAIgAiACEAIAAfAB4AIAAh
ACIAIwAfAB8AHwAfACAAIAAdAB0AHgAfACAAIQAgACEAIQAiACQAJAAmACcAKAAnACYA
JwAmAA==
         </WaveFormData>
      </LeadData>
      <LeadData>
         <LeadByteCountTotal>10000</LeadByteCountTotal>
         <LeadTimeOffset>0</LeadTimeOffset>
         <LeadSampleCountTotal>5000</LeadSampleCountTotal>
         <LeadAmplitudeUnitsPerBit>4.88</LeadAmplitudeUnitsPerBit>
         <LeadAmplitudeUnits>��V</LeadAmplitudeUnits>
         <LeadHighLimit>2147483647</LeadHighLimit>
         <LeadLowLimit>268435456</LeadLowLimit>
         <LeadID>V2</LeadID>
         <LeadOffsetFirstSample>0</LeadOffsetFirstSample>
         <FirstSampleBaseline>0</FirstSampleBaseline>
         <LeadSampleSize>2</LeadSampleSize>
         <LeadOff>FALSE</LeadOff>
         <BaselineSway>FALSE</BaselineSway>
         <ExcessiveACNoise>FALSE</ExcessiveACNoise>
         <MuscleNoise>FALSE</MuscleNoise>
         <LeadDataCRC32>1205494788</LeadDataCRC32>
         <WaveFormData>
7v/v/+//7//w//D/7//v/+3/7f/t/+3/8P/w//D/8P/u/+7/7v/u/+z/7f/t/+7/7v/v
//L/9f/7/wIABwAPACQARABpAIMAfwBkAEYALgAfAAsA5//C/6f/iP9s/2H/Wv9K/0L/
T/9i/3z/lf+s/8L/0v/Z/+H/6P/u//H/9v/6//v//v//////AwAEAAQAAwADAAMABQAF
AAUABwAHAAcABwAHAAgACgAKAAoACgALAAkACQAKAAoACwAOAA8AEAAPAA8AEAAQABIA
EwATABQAFQAVABcAFwAXABkAGwAcAB8AIAAgACEAIQAiACIAIwAmACgAKwAvAC8ALwAv
ADIANQA3ADkAOwA7AD0AQQBCAEYASABKAEwATwBRAFQAVwBYAFkAWwBcAGEAYgBjAGUA
ZgBmAGcAaABmAGYAZgBoAGoAaQBoAGgAaABmAGMAYABfAF4AXQBYAFQAUABNAEkARQBB
ADwAOAA1ADIALgAqACYAIgAeABsAFgASABAADQAKAAgABQACAAAA/v/8//r/+//7//z/
+//4//f/9v/0//P/8//y//L/8//z//L/8v/y//L/8v/y//L/8v/x//H/7//v/+//7//x
//H/8f/y//T/9P/0//T/8v/y//L/8v/0//X/9f/2//T/9P/1//X/9//5//n/+P/3//b/
9f/0//X/9f/1//X/9v/3//j/+f/4//n/+f/5//f/+P/4//j/+P/4//b/9v/2//b/9v/1
//b/9//4//n/+f/5//r/+v/4//f/9v/2//b/9v/0//T/9v/2//b/9f/2//b/9v/2//T/
9P/0//T/8//y//H/8f/y//L/8v/y//D/8P/v/+//8P/x//L/8//x//H/8f/x//L/8v/x
//H/8v/y//L/8f/x/+//7//x/+//7v/t/+3/7//v/+7/7v/u/+7/7v/u/+//7//v/+7/
7P/s/+z/7P/v/+//7//v/+//7//u/+7/8P/w//D/8f/w//D/7v/u/+v/6v/r/+r/6//t
/+7/7//t/+v/7P/y//L/8f/w/+//7v/t/+3/7f/t/+3/7f/u/+//8P/x//H/8f/x//D/
7//v//H/8f/w/+//7v/u/+7/7v/s/+z/7P/s/+3/7f/u/+7/7v/s/+r/6v/q/+z/7f/v
/+//7v/s/+r/6v/q/+n/6P/n/+X/5f/k/+P/4//j/+T/5P/k/+T/5P/k/+T/5P/j/+X/
5v/m/+X/5f/l/+X/5f/j/+T/5P/k/+X/5v/n/+j/6P/o/+n/6f/m/+j/6f/q/+//8//8
/wMACQAWADAAUwB3AH0AZgBGACwAFQADAOf/wv+h/4T/av9d/1b/Rv84/z//Uv9o/4H/
mP+w/8j/0//Z/+D/5P/l/+r/8P/y//b/+P/5//v//P/8//v//f/9/////////wEAAQAB
AAAA/////wAAAQACAAMABQAFAAUABgAGAAQABgAGAAYABwAHAAgACAAIAAkACQAKAAwA
DQAQABEADwARABMAFAAVABYAFgAXABsAHAAcAB0AHgAeAB8AIQAkACUAJgAqACsALQAv
ADEAMQAzADcAOAA8AD4AQABCAEUARwBKAE0AUABRAFMAVABXAFgAWQBbAFwAXABdAF4A
XwBgAGEAZABjAGEAXwBeAGAAXgBbAFgAVwBWAFUAUABOAEoARwBDAEEAPQA4ADQALgAq
ACUAIAAdABoAFwAVABIADgAMAAkABwAGAAQAAgAAAP7//P/6//n/9//2//P/9P/1//b/
9v/0//P/8f/w//P/8//y//L/8v/y//L/8v/v/+7/7P/r/+7/7//w//H/8f/x//H/8v/w
//D/8P/w//L/8v/y//L/8v/z//P/9P/0//T/9f/1//X/9//3//b/+P/4//j/+P/3//f/
9//3//X/9f/1//X/9//5//r/+//5//r/+v/6//z//P/6//r//P/8//z/+//5//n/+f/5
//n/+f/6//r/+v/5//j/+P/6//r/+P/4//r/+v/6//n/+P/4//j/+P/4//j/+P/4//n/
+P/3//f/9v/2//b/9v/4//j/9//3//f/9//3//f/9f/1//X/9f/2//b/9f/1//T/9P/0
//P/9P/z//T/9//2//T/8v/x//T/9f/1//b/9v/2//b/9v/2//X/9P/y//P/9P/1//b/
9f/1//X/9f/1//X/9P/0//b/9v/2//f/9P/2//j/9v/2//b/9v/1//X/9f/1//X/9f/2
//f/+v/7//v/+//9//z/+//7//v/+//6//n/9v/2//b/9v/2//b/9v/2//f/9//4//j/
+P/2//T/9P/4//r/+//9//r/+P/1//L/8v/y//H/8P/w/+//8P/w/+//7//v//D/7//w
//H/8v/y//L/8v/x//P/9P/0//P/9f/1//X/9f/0//T/8//y//T/9P/0//T/8v/y//P/
8//0//L/9f/6//3/AQAIAA0AEwAkAEQAaQCFAH8AYgBEACwAGQAHAOf/wv+h/4L/bv9l
/1z/UP9S/13/aP98/5P/rP/I/9r/3//j/+z/8P/z//T/+v8AAAQABgAHAAcACAAIAAcA
CQAJAAsACwALAA0ADQANAA0ADQAOABAADgAOAA4ADwAPAA8AEAAQABAAEgASABIAEQAR
ABIAEgAWABcAFwAYABsAGwAdAB0AHQAfACEAIgAgACAAHwAfACMAJAAkACUAJwAoACoA
LQAvADEAMwA4ADgAOQA6ADsAPQA/AEMARABHAEoATQBQAFIAUwBVAFcAXABdAF8AYABh
AGIAYwBlAGgAaABpAGoAagBqAGoAbABsAGsAagBqAGoAaABlAGIAXwBeAF0AWABUAFAA
TQBJAEcAQwA+ADoANAAwACsAJgAlACIAHwAdABoAFgAUABEADAAKAAcABAAFAAQAAwAC
AAAA//////3//f/9//3//P/7//v/+v/6//v/+//6//r//P/8//z//P/7//r/+P/3//n/
+f/5//n/9//3//f/+P/6//r/+v/6//z//P/8//z/+//7//r/+v/7//z//v////z//f/8
//r/+//8//3//v////////////3//f/9//3/AAABAAEAAQD//wAAAAAAAAIAAgAAAAAA
BAAEAAQAAwACAAEAAAD//wEAAQACAAIAAgABAAAAAAAAAAAA/v/+/wIAAgACAAEA/v/+
//7//v8AAAAAAAAAAP3//P/7//v//P/8//z//P/8//z/+//7//n/+f/5//n/+v/7//z/
/f/6//r/+f/5//n/+P/3//X/9//1//X/9//5//j/9//3//n/+f/4//j/9v/2//b/9v/3
//f/9//2//b/9v/2//b/9//3//f/9//3//f/9v/2//j/9v/2//f/9v/4//j/+P/4//n/
+f/5//n/9//3//j/+f/6//v/+//7//n/+P/3//f/+P/5//n/+f/2//b/9v/2//b/9v/2
//b/8//z//T/9P/0//L/8P/w//L/9P/1//f/+P/4//f/9v/z//L/8P/u/+//7f/t/+z/
6v/r/+z/7v/u/+7/7v/u/+3/7v/v/+//7//w//D/7//x//H/8f/x/+//8P/w//D/8P/w
//D/8P/y//L/8//z//T/9P/z//T/9//9/wIACQARABoALgBRAHkAhwByAFQAOgAlABEA
9f/S/6//jv9u/1//XP9Q/0b/Tf9c/3D/hf+g/7r/0P/b/+P/6P/u/+//8P/2//z/AAAC
AAMABQAGAAYABQAFAAUABwAHAAgACwAMAA0ADAALAAsADAAOAA4ADgAPAA8ADwAQABAA
EAASABIAEgAVABUAFgAWABcAFwAWABYAFwAXABkAGQAZABsAHQAeACEAIgAiACMAJQAm
ACYAJwAnACgAKgAtADAAMQAyADYANQA3ADkAOwA+AEEARgBIAEoATABOAFAAUQBTAFYA
WQBcAF0AXwBgAGMAZABlAGcAagBqAGsAbABtAG4AbwByAHAAbwBuAG4AcABuAGsAaABm
AGQAYgBcAFoAVgBTAE8ASwBHAEIAPgA5ADYAMgAuACoAJgAiAB8AHAAYABYAEwAOAAwA
CQAGAAgABgAEAAIAAAD//////f/9//3//f/8//v/+//6//r/+f/5//j/+P/4//j/+P/4
//r/+v/5//n/+f/5//n/+f/5//n/+f/6//j/+P/4//j/+P/4//j/+P/4//n/+f/6//r/
+v/7//v/+//9//3//P/8//z//P/8/////////////f/9//3//f/+////////////AAAA
AAAAAAAAAP7//v8CAAIAAgABAP///////////////wAAAAAAAP///v/+//7//v/8//z/
AAAAAAAA///9//z/+//6//z//P/8//z/+f/4//f/9//4//j/+P/4//r/+v/5//n/+P/3
//b/9f/2//f/+P/5//j/+P/3//f/9//2//X/8//1//P/8//1//X/9P/z//P/9//3//b/
9v/0//T/9P/0//P/8//z//L/9P/0//T/9P/1//X/9f/1//P/8//y//L/8//0//X/9//3
//b/8//y//T/9P/2//b/9P/z//T/9P/0//T/9P/3//f/9//3//X/9f/2//f/+v/7//v/
+//7//r/+f/5//n/+f/4//f/9P/0//T/9P/0//T/9P/0//X/9f/2//b/9P/y//D/8P/y
//T/9f/3//f/9v/0//L/8P/w/+//7v/v/+3/7f/s/+v/6//r/+z/6//s/+3/7v/t/+7/
7//v/+3/7v/u/+3/7v/v//D/8f/v//D/8P/w//D/8P/w//D/8v/y//P/8//w//D/8f/0
//n///8GAAsAFQAqAE4AdQCLAH8AZABKAC4AHQAJAOP/vP+b/3z/aP9j/1r/Sv9I/1f/
av+C/5v/tP/K/9z/5f/r//D/8P/z//b/+v8AAAQABgAHAAgACAAHAAUABQAFAAcABwAI
AAsADAANAAwACwALAAwADgAOAA4ADwAPAA8AEAAQAA4AEAAQABAAEwATABQAFAAUABUA
FQAWABkAGQAbABsAGQAbAB0AHgAhACIAIgAjACUAJgAmACcAJwAoACoALQAwADEAMgA2
ADcAOQA7AD0APwBBAEUARgBIAEoATABOAFEAUwBWAFkAXgBfAGEAYgBjAGQAZQBnAGgA
aABpAGoAbABsAGwAbgBsAGsAagBqAGgAZgBjAGAAYQBgAF8AWgBUAFAATQBJAEcAQwA+
ADoANQAyAC4AKgAmACIAHgAbABgAFAASAA8ACgAIAAUAAgAEAAIAAAD+//7//f/9//v/
+f/5//n/+P/2//X/8//y//X/9f/0//T/9v/2//b/9v/2//b/9f/1//P/8//z//P/9f/1
//X/9v/0//T/9P/0//X/9v/3//j/9//3//b/9v/2//b/9//3//f/+f/5//j/9v/2//b/
9v/4//n/+v/7//r/+f/4//f/+f/7//z//f/9//7//v/+//z//P/6//r//v/+//7//f/7
//v/+//7//v/+//8//z//P/7//r/+v/4//j/9v/2//r/+v/6//n/9v/2//b/9v/4//j/
+P/4//f/9v/1//X/9P/0//T/9P/2//b/9f/1//X/9f/1//X/9f/1//X/9f/0//T/8//z
//L/8v/y//H/8//x//H/8//z//L/8f/x//P/8//y//L/8P/w//D/8P/v/+//7//u//D/
8P/w//D/7v/t/+z/6//t/+//8P/y//D/8P/w//H/8f/w/+3/7P/w//T/8v/u/+7/7v/u
/+7/7v/x//H/8f/x/+//7//w//H/8v/z//P/8//x//D/7//v//D/8f/x//H/8P/w//D/
8P/u/+7/7v/u/+3/7f/u/+7/7v/s/+r/6v/q/+z/7f/v//H/8P/u/+z/6P/o/+f/5v/n
/+X/5f/k/+T/5f/m/+j/5v/m/+b/5v/n/+j/6f/p/+j/6P/n/+X/5//n/+f/5//n/+j/
6P/o/+j/6P/o/+j/6P/o/+n/6f/o/+b/6//y//H/8f/4////CQAgAEIAaQCDAHkAXgBA
ACgAFQAHAOf/vP+Z/3r/ZP9Z/1D/QP86/0f/Xv92/4//qP+8/8z/1f/d/+T/6P/r//D/
9P/1//j/+f/5//v//P/8//v//f/9///////9//////////////8AAAIAAAAAAAAAAQAD
AAMABAAEAAQABgAGAAYABwAHAAgACAAKAAsACwAMAA0ADQAPAA8ADwARABMAFAATABQA
FAAVABcAGAAYABkAGQAaABwAHwAhACMAJQAqAC0ALwAxADMAMwA1ADkAOgA8AD4AQABC
AEMARQBIAEsATQBNAE4ATgBUAFYAWABbAFwAXABdAF4AXgBeAF4AYABgAF8AXgBeAF4A
XABZAFYAUwBSAFEATABJAEYARABBAD8AOwA2ADIALQAqACYAIgAeABoAFgATAA4ACgAI
AAUABAACAP///P/6//j/9v/0//L/8f/x/+//7f/t/+3/7P/t/+3/7P/s/+v/6//q/+r/
6v/q/+r/6v/q/+r/6f/p/+n/6f/p/+n/6v/r/+z/7v/t/+z/6//q/+z/7P/s/+z/7P/t
/+3/7v/s/+z/7f/t/+//8f/x//D/7v/u/+7/7v/x//H/8f/x//P/8//z//P/8//z//L/
8f/z//T/9P/0//b/9v/0//T/9f/0//P/8f/z//P/8//z//H/8f/y//L/9P/z//L/8v/y
//L/8P/w//D/8P/w/+//7//w//H/8v/w//D/8P/w//H/8P/v/+//7v/u/+7/7v/u/+7/
7f/t/+3/7f/t/+3/7f/t/+3/7f/s/+z/6//r/+z/7P/s/+v/6//p/+n/6//t/+z/6//r
/+3/7f/s/+z/7P/s/+z/7P/r/+v/6//q/+z/7P/s/+z/6//r/+v/6//p/+n/6P/o/+n/
6v/r/+3/7v/s/+z/7P/s/+z/7f/t/+3/7f/t/+3/7v/v//D/8f/x//H/8//y//H/8f/w
/+//7f/r/+z/7P/s/+z/7P/s/+z/7P/r/+v/7P/s/+z/6v/o/+j/6v/s/+3/7//x//D/
7v/s/+j/6P/n/+b/4//h/+H/4P/h/+P/5f/o/+j/6P/o/+j/5//o/+n/6f/r/+z/7P/r
/+r/6f/o/+f/6v/s/+3/7v/t/+z/6//q/+z/7P/t/+3/7v/s/+v/7P/v//f//v8DAAkA
FgAuAFMAdQCBAGwAUAA2AB8ADwD3/9T/r/+M/3L/Zf9a/0z/RP9L/1z/bv+B/5b/rv/E
/9H/2//k/+r/7f/u//D/9v/6//z//f8AAAIAAwADAAEAAQADAAMAAgADAAIAAQAEAAUA
BwAKAAgACAAIAAkABwAHAAgACAAKAAwADAAMAA0ADQAOAA4AEAARABEAEgARABEAEwAT
ABMAFQAXABgAGwAcABwAHQAfACAAIAAhACEAIgAkACcAJgAnACgALAAtAC8AMQAzADcA
OQA9AD4AQABCAEQARgBJAEsATgBRAFIAUwBVAFYAWwBcAF0AXwBiAGIAYwBkAGYAZgBm
AGgAaABnAGYAZgBkAGIAXwBcAFsAWgBZAFQAUgBOAEsARwBDAD8AOgA2ADMAMAAsACgA
JAAgABwAGQAYABQAEgAPAAwACgAHAAQABAACAAAA/v/+//3//f/7//n/+f/5//j/+f/5
//j/+P/3//f/9v/2//X/9P/z//L/8//0//T/9f/z//P/8//z//X/9f/1//b/9P/0//T/
9P/0//T/9P/0//X/9//4//r/+f/4//j/9//5//v/+//6//j/+P/4//j/+f/5//n/+f/7
//v/+//7//r/+//7//v//P/+////AAD///7/+//6//7//v/+//3////////////+//3/
/f/8//7//f/8//z//v/+//z//P/9//z/+//5//n/+v/7//z/+v/6//r/+v/6//r/+v/7
//r/+v/6//r/+P/4//f/9//5//n/+f/5//j/9//2//X/9v/2//X/9f/2//b/9v/1//b/
9f/2//n/+f/4//f/9//4//f/9f/0//X/9v/3//j/9//3//f/9v/2//b/9v/2//f/9v/0
//T/9P/0//f/9//3//f/+f/5//r/+//5//n/+P/3//j/+P/4//n/+P/3//X/8//y//L/
8v/y//X/9v/3//j/9v/1//X/9P/2//T/8v/y//T/9v/3//n/+f/4//b/9P/0//T/8//y
//D/7f/s/+r/7P/t/+7/8P/s/+z/7P/s/+3/7v/v/+//8f/y//L/8f/v/+//7//v//H/
8v/y//L/8f/w/+//7v/v//D/8v/z//T/8v/z//T/+f/9/wIACQATACAAQABnAIMAgQBo
AEoALgAbAAkA6//G/6P/gP9o/13/VP9K/0r/Vf9k/3j/j/+m/77/zv/X/+H/6P/s//H/
9P/6//3/AAABAAEAAwAEAAQAAwAEAAUACAAJAAcACQAJAAkACQAJAAoADAAKAAoACgAL
AAsACwAMAAwADgAQABAAEAARABEAEgASABIAEwATABQAFQAVABcAFwAXABkAGwAcAB8A
IAAgACEAIQAiACIAIwAnACgAKgAtACwALQAuADIAMwA1ADcAOQA7AD0AQQBCAEIARABG
AEgATABPAFMAVwBaAFsAXQBeAF8AYABhAGMAZgBmAGcAaABmAGYAZgBoAGoAaQBoAGgA
aABmAGMAYABdAFwAWwBWAFQAUABNAEkARAA/ADkANAAvACwAKAAkACEAHgAbABkAFAAQ
AA4ACwAJAAgABgAEAAIAAAD+//z//v/9//3/+//3//f/9//2//f/9//2//b/9f/1//T/
9P/0//T/9P/0//b/9v/1//X/9f/1//X/9f/z//P/8//0//X/9v/3//j/9//2//X/9P/2
//f/9//4//b/9v/3//f/+f/7//v/+v/6//r/+v/6//n/+f/5//n/+v/7//z//f/9//3/
/P/7//3//v/+//7/AAAAAP7//v////7//f/7//3//f/9//3//////wAAAAD///3/+//6
//v//P/7//z//f/8//v/+f/5//r/+//8//v/+v/5//j/+f/4//f/9//4//j/+P/4//b/
9v/1//X/9//3//f/9//1//X/9f/1//b/9v/1//X/9v/2//b/9f/z//H/8f/z//T/9P/0
//X/9f/1//T/9P/y//L/8v/y//X/9f/1//T/9P/0//T/9P/z//P/8//z//X/9P/z//L/
8f/w//T/9f/2//f/9f/1//b/9//4//n/+f/5//v/+v/5//n/9//3//b/9f/2//b/9v/2
//X/9P/z//L/8v/z//X/9v/2//T/8v/y//L/9P/1//f/+P/4//f/9v/x//D/7v/s/+3/
6//r/+r/6v/r/+z/7v/q/+r/6v/q/+3/7v/v/+//7f/u/+7/7f/v/+//7//v/+3/7v/u
/+7/7v/u/+7/7v/u/+7/7//v//L/8v/x/+7/7//1/wAACQANABgAMgBVAHkAhQB0AFYA
PgAnABUA+//W/7P/lP9y/13/Vv9Q/0b/Sf9Y/2z/g/+a/7L/yv/X/93/5P/q/+//8v/2
//n//P/9//3/AQACAAIAAQABAAEAAwADAAUABwAHAAcABQAFAAYACAAIAAgACAAJAAsA
CwAMAAwADAAOAA4ADgANAA0ADgAOABIAEwATABQAEwATABUAFQAXABkAGwAcABsAHAAc
AB0AIQAiACIAIwAlACYAKAArACsAKwArAC4AMAAzADYAOQA5ADsAPwBAAEQARgBIAEoA
SwBNAFAAUwBXAFkAXABeAF8AYABhAGMAaABoAGkAagBoAGgAaABqAGwAawBqAGoAaABm
AGMAYABhAGAAXwBaAFYAUgBPAEsARQBBADwAOAA3ADQAMAAsACgAJAAgAB0AGgAWABQA
EQAMAAoABwAEAAYABAACAAAAAAD//////f/6//n/+P/2//f/9//2//b/9f/1//T/9P/0
//T/9P/0//b/9v/1//X/9f/1//X/9f/1//X/9f/2//b/9v/2//b/9P/0//T/9P/2//f/
9//4//f/9v/2//X/9v/5//r/+v/8//z//P/8//z/+//6//n/+//7//v/+//7//v/+v/5
//r//P/9//7//P/8//r/+v/6//r/+v/5//r/+//8//3//P/7//v/+v/6//n/+P/4//r/
+v/4//j/+v/6//r/+f/4//j/+P/4//b/9v/2//b/9v/2//b/9//3//b/9f/0//b/9v/1
//X/9//3//f/9//2//X/9P/z//T/9P/z//P/9P/0//T/8//1//P/8//1//X/9P/z//P/
9P/z//H/8P/x//L/8//0//P/8//z//L/9P/0//T/9P/0//P/8v/x//H/8f/w//D/8v/y
//D/8P/w//D/8P/w//H/8f/x//H/8v/z//X/9//2//f/9//3//j/+P/4//n/9v/1//P/
8f/y//L/8v/y//T/9P/0//T/8v/x//H/8P/w/+7/7P/s//D/8v/z//X/9f/0//L/8P/u
/+7/7f/s/+n/5//n/+b/5//p/+v/7v/r/+r/6f/o/+r/7P/u/+//7v/u/+3/6//r/+v/
6//r/+3/7v/u/+7/7v/u/+7/7v/s/+z/7f/t//D/8v/x//L/8f/1//7/BwARACYASABx
AIsAgQBgAEIALAAbAAkA6f/E/6P/gv9s/2H/VP9E/0L/T/9k/37/mf+u/8D/0P/b/+P/
6P/s//H/9P/2//r//v8AAAEAAQACAAIAAQADAAMABQAFAAQABQAEAAMABAAFAAcACgAI
AAgACAAJAAcABwAIAAgACgAMAAwADAANAA0ADgAOABIAEwATABQAFQAVABcAFwAVABcA
GQAaAB0AHgAeAB8AHwAgACAAIQAjACQAJgApACoAKwAsADAAMQAzADUANwA3ADkAPQA+
AEAAQgBEAEYASwBNAFAAUwBUAFUAVwBYAFsAXABdAF8AZABkAGUAZgBlAGQAYwBkAGUA
ZQBlAGYAZABiAF8AXABbAFoAWQBUAFAATABJAEUAQwA/ADoANgAzADAALAAoACMAHgAZ
ABUAFAAQAA4ACwAIAAYAAwAAAP///P/5//b/+P/3//f/9f/z//P/8//y//H/8f/w//D/
7//v/+7/7v/w//D/8P/w//H/8v/y//P/8f/x//H/8f/u/+3/7P/s/+//8P/x//L/8P/w
//D/8P/y//P/8//0//L/8v/z//P/8f/z//P/8v/z//T/9f/2//b/9f/0//P/9P/1//b/
9//3//f/9v/1//f/+P/4//j/+v/6//j/+P/5//j/9//1//b/9//4//n/9//3//j/+P/4
//f/9v/2//b/9v/0//T/9v/2//b/9f/1//b/9//4//f/9v/1//T/9f/0//P/8//2//b/
9v/2//T/9P/z//P/9f/1//X/9f/1//X/9f/1//P/8v/w/+//8f/y//P/8//z//H/8f/z
//L/8P/u/+3/8f/z//T/9v/1//T/8//y//P/8//z//L/8v/y//L/8v/1//T/8v/y//L/
8v/y//H/8P/v//L/8//1//f/9v/3//f/9//3//b/9f/1//X/9f/0//P/8v/y//L/8v/y
//L/8v/y//H/8f/y//L/8v/w/+7/7v/x//T/9v/5//j/9v/z//D/8P/w/+//7v/t/+v/
6//q/+j/6f/q/+z/7P/s/+z/7P/t/+7/7//v/+//8P/w/+//7//v/+//7//v//D/8P/w
//L/8v/y//L/8f/w//D/7//y//L/9f/4//n//f8CAAkAEQAgAD4AZwCHAIkAbgBOADYA
HwALAO//yP+p/5L/ev9r/17/Tv9I/1P/Zv96/5H/qv/A/9L/3f/j/+j/7v/x//b//P8A
AAQABgAHAAcACAAIAAcACQAJAAsACwAJAAsACwALAA0ADQAOABAADgAOAA4ADwAPAA8A
EAAQABEAFAAVABYAFgAVABUAFAAWABcAFwAYABsAGwAdAB0AGwAdAB8AIAAhACIAIgAj
ACYAKAApACsALAAsAC0ALwAyADMANAA4ADcAOQA7AD0AQABDAEgASgBLAEwATQBOAFMA
VQBYAFsAXABdAF8AYABlAGYAZwBpAGwAbABtAG4AbABsAGwAbgBsAGsAagBqAGsAagBo
AGYAYwBiAGEAXABYAFQAUQBNAEkARQBAADwAOQA2ADIALgAsACgAJAAhABwAGAAWABMA
EQAQAA4ADAAKAAgABgAEAAQAAwADAAEAAQABAAEAAAD9//3//P/8///////+//7//P/8
//z//P/+//7//f/9//7///8AAAEA////////AAAAAAAAAAAAAP7//v/+//7//v//////
AAACAAIAAwADAAEAAwADAAIAAwAEAAUABgAHAAcABwAHAAYABQAEAAMABgAHAAcABwAF
AAYABgAGAAkACgAJAAoADAAMAAwACwAJAAkACQAJAAsACwAMAAwACgAJAAgACAAJAAoA
CQAKAAsACgAJAAcABgAGAAYABgAHAAgACQAKAAkACAAHAAcACAAIAAgACAAIAAgABwAH
AAcABwAHAAcABwAHAAcABwAGAAYABQAFAAcACAAJAAkABwAFAAUABwAJAAgABwAHAAcA
BwAGAAYABgAGAAYABgAFAAkACgAJAAgABwAGAAcABwAHAAcACAAJAAsADQAMAA0ADQAN
AA0ADAALAAsACwALAAoACQAGAAYABgAGAAgACAAIAAgABwAHAAgACAAIAAYABAAEAAgA
CgALAA0ADQAMAAoACAAEAAQAAwACAAEA//////7/AAABAAIABAACAAIAAgACAAMABAAF
AAUABQAGAAYABQADAAMAAwADAAUABgAGAAYABgAGAAYABgAEAAQABQAFAAYABgAHAAoA
DQAPABQAGwAjADAASgBtAI0AmQCIAGgATgA5ACcADwDo/8X/pP+G/3f/cv9m/1z/Zf92
/4r/n/+4/87/4v/t//X//P8CAAcACgAMABIAFgAYABkAGwAcABwAGwAbABsAHQAdAB8A
IQAhACEAIQAhACIAJAAkACQAJAAlACUAJQAmACYAKAAqACoAKgAqACkAKQAoACwALQAt
AC4ALwAvADEAMQAxADMANQA2ADcAOAA4ADkAOQA6ADoAOwA+AEAAQwBHAEcARwBHAEoA
SwBNAE8AUQBWAFkAXgBgAF8AYABhAGIAZgBpAG0AcQB2AHcAeQB6AHsAfAB9AH8AhACE
AIUAhgCEAIQAhACGAIYAhQCEAIQAhgCEAIEAfgB7AHoAeQB0AHEAbgBsAGkAZABfAFkA
VABRAA==
         </WaveFormData>
      </LeadData>
      <LeadData>
         <LeadByteCountTotal>10000</LeadByteCountTotal>
         <LeadTimeOffset>0</LeadTimeOffset>
         <LeadSampleCountTotal>5000</LeadSampleCountTotal>
         <LeadAmplitudeUnitsPerBit>4.88</LeadAmplitudeUnitsPerBit>
         <LeadAmplitudeUnits>��V</LeadAmplitudeUnits>
         <LeadHighLimit>2147483647</LeadHighLimit>
         <LeadLowLimit>268435456</LeadLowLimit>
         <LeadID>V3</LeadID>
         <LeadOffsetFirstSample>0</LeadOffsetFirstSample>
         <FirstSampleBaseline>0</FirstSampleBaseline>
         <LeadSampleSize>2</LeadSampleSize>
         <LeadOff>FALSE</LeadOff>
         <BaselineSway>FALSE</BaselineSway>
         <ExcessiveACNoise>FALSE</ExcessiveACNoise>
         <MuscleNoise>FALSE</MuscleNoise>
         <LeadDataCRC32>1271140412</LeadDataCRC32>
         <WaveFormData>
3//f/9//3//d/93/3f/c/9z/3P/b/9v/3P/d/93/3P/c/93/3f/d/93/3f/e/97/2v/c
/9//4f/n/+7/+v8LACYASQB4AK4A0gDfAOgA9wAMARwBGAERAf8AzgCIAEcACQC//4f/
eP+J/6P/t//I/9f/4v/l/+b/6v/q/+r/6//s/+7/7f/u/+3/7//v/+7/7v/u/+7/8P/w
//D/8v/y//L/8//z//T/9P/0//X/9//3//X/9//3//j/+v/8//3//f/8//z//P/8//3/
//8AAAEAAQACAAMABAACAAMABQAGAAoACwAMAA4AEAAPABAAEQATABUAGAAbABsAHAAe
AB8AIwAlACcAKgAsAC4AMAAyADYAOAA5AD4APwBCAEUASABJAEsATQBPAFMAVgBZAFsA
WwBeAF4AXgBeAF4AYABiAGIAYgBgAF8AXgBeAF4AWwBbAFoAWQBVAE8ASwBHAEMAPgA6
ADUALgAqACYAIgAeABsAFwATABAACgAGAAIA/v/7//f/9f/z//H/7//s/+v/6//r/+n/
5//k/+T/4//j/+P/4v/h/+H/4f/h/+H/3//f/9//3//h/9//3//f/9//3f/c/9z/3P/d
/97/4P/h/+H/4f/h/+H/4f/h/+H/4f/i/+L/4//j/+H/4f/h/+L/5P/l/+X/5f/l/+T/
4//i/+T/5P/l/+X/5f/l/+b/5v/m/+f/5//m/+T/5f/m/+b/5P/k/+P/4//k/+X/5f/k
/+X/5f/m/+b/6P/p/+n/6P/m/+X/5f/l/+P/4v/i/+P/5f/l/+T/4//l/+b/5v/m/+T/
5P/j/+P/4v/h/+H/4f/g/+D/3//e/97/3//f/9//3//f/9//3//f/9//3//f/97/3v/e
/97/3v/f/9//3v/e/9z/3P/d/93/2//Z/9v/2//c/9z/3P/e/97/3f/d/9v/2//b/9v/
2//b/9v/2//b/9v/2//b/9v/2//b/9v/3P/c/9z/3P/c/9z/3P/c/9n/2f/Y/9f/2P/a
/9v/2//b/9n/2//h/+L/3//e/93/3P/b/93/3f/d/97/3f/c/9v/3//g/+H/4f/h/+H/
4P/g/+H/4v/j/+L/4P/g/+H/4f/f/9//4P/g/+L/4v/k/+T/5P/i/+D/4P/h/+T/5f/l
/+X/5f/h/9//3//d/9v/2v/Y/9f/1v/V/9L/0v/T/9P/1f/V/9T/1P/U/9X/1P/T/9X/
1f/V/9X/1P/U/9T/0//R/9L/0//T/9P/1P/W/9f/1//X/9f/2P/W/9j/2P/Z/9n/3//o
//b/BQAYADUAYACWAMAA0QDaAOkA+gAKAQ4BBQHzAMgAiABJAA0Axf+D/2r/e/+R/6X/
tP/F/9b/2//e/+D/4P/g/+P/5v/n/+f/6f/p/+n/6f/o/+j/6P/o/+r/6v/q/+z/7P/s
/+v/6//s/+z/7f/v//L/8//z//X/9f/2//T/9v/3//f/9v/2//b/9v/3//n/+v/7//7/
AAACAAQAAwADAAQABAAHAAcABwAIAAsACwANAA8AEAARABMAFQAWABgAGwAdAB8AIQAj
ACYAJwAqAC0AMAA0ADYANwA8AD0AQABDAEYASwBNAE8AUQBTAFYAWQBbAF0AYABgAGAA
YgBiAGQAZgBmAGYAZABjAGQAZABkAGEAXQBcAFsAVwBSAE8ATABJAEQAQAA7ADQALgAq
ACYAIgAfABsAFwAUABAADAAIAAQAAwD///3/+//3//X/8v/x/+//7//t/+v/6//s/+z/
7f/s/+r/6P/n/+j/6f/q/+n/6f/p/+n/6//o/+f/5v/l/+j/6P/p/+r/6v/q/+v/6//q
/+n/6P/n/+j/6f/q/+v/7P/s/+3/7f/t/+3/7f/u//D/8f/x//H/8P/w//D/8P/w//D/
8f/x//H/8f/y//L/9P/1//X/9P/0//X/9v/2//j/+P/3//f/+P/5//n/+P/3//f/+P/4
//r/+//7//r/+P/3//f/9//5//j/+P/5//v/+//6//n/9//4//j/+P/6//r/+f/5//j/
9//3//f/+P/4//f/9v/2//f/9//3//f/9//3//f/9f/1//X/9f/2//b/9v/2//b/9//3
//b/+P/2//b/9//3//X/8//1//f/+P/4//j/+v/6//n/+f/3//f/9//3//f/9//3//f/
+f/5//n/+f/3//f/9//3//j/+P/4//j/+P/4//j/+P/4//j/+P/3//n/+f/5//n/+f/5
//n//f/+//////8BAAEAAAAAAP7//v/+//z//v/+//////8BAAEAAgACAAAAAAACAAIA
BAACAAAAAAADAAYABwAHAAUAAwD9//n/+P/3//b/9v/1//X/9f/1//P/8v/y//H/8v/z
//P/9P/0//X/9P/z//X/9f/1//X/9v/2//b/9f/z//T/9f/1//b/9v/3//f/9//3//f/
+P/4//b/9v/9/////f8IABgAJwBAAGkAoADYAPYA+wAAAQ0BHgEsASoBGQH3AMAAgABD
AAEAt/+L/4b/l/+t/7//1P/p//b/+f/8//7//v/+/wEABAAHAAcACQAJAAsACwAKAAoA
CgAKAAwADAAKAAwADAAMAA8ADwAQABAADgAPABEAEQARABMAEwAUABQAFgAXABcAFgAW
ABYAFgAZABsAHAAdAB8AIAAhACIAJAAlACcAKAAoACcAJgAmACoAKwAuADEAMgAzADUA
NwA5ADwAQABDAEMARQBHAEoATABOAFAAUgBWAFoAXQBkAGUAaABrAG4AcQBzAHUAdwB3
AHoAfQB/AIMAhgCGAIYAiACIAIoAjACMAIwAigCJAIYAhgCGAIMAfwB+AH0AeQBzAG8A
awBnAGIAXgBZAFIASwBGAEEAPAA3ADMALwAsACgAJAAgABwAFwATABEADwAOAA0ACwAL
AAkACQAHAAUABgAGAAUABQAFAAQAAwADAAMAAwADAAEAAwADAAMABQAEAAMAAgABAAMA
AgACAAIAAQAAAAAA//8BAAEAAQABAAEAAQABAAEAAAAAAAEAAQADAAMAAwAEAAIAAwAD
AAMABAAEAAQABAAGAAYABwAHAAUABQAGAAYACAAJAAkACAAGAAcACAAIAAYABgAFAAUA
CAAJAAkACAAGAAUABQAEAAYABwAHAAYACAAHAAcABwAGAAQAAwADAAUABQAEAAMAAwAE
AAQABAAEAAQAAwADAAAA////////AgACAAEAAAD+//////////3//f/9//3//v///wAA
AQD///7//f/8//r/+//7//r//P/6//r/+//8//v/+v/9//7//v/9//z/+v/6//n/+f/5
//n/+f/5//n/+f/5//n/+f/5//n/+f/5//n/+f/5//j/+v/4//r/+v/4//j/+P/4//n/
+//7//v//P/7//r/+f/7//z//f/9//3//f/8//z//v/+//7//P/8//z//f/9//3//f/+
//7//P/8//7//v8AAP7//P/8//v//v//////AAABAP7//f/5//f/9f/0//D/7//u/+3/
7P/s/+3/7f/t/+3/7P/s/+3/7//v/+//7f/t/+3/7f/u/+7/7v/t/+3/7v/v/+//7P/s
/+3/7f/v/+//7//w//L/8P/u/+//8//3//z/CAAZACwARQB0ALQA5ADzAPgAAwEUASIB
JgEdAQsB4gCiAGEAJQDd/5n/ev+F/5v/r//E/9n/6v/v//L/9P/0//T/9f/2//v/+//9
//3///////7//v/8//z//v/+////AgADAAQABAADAAMAAgACAAMABQAFAAMABQAFAAYA
BgAIAAkACQAJAAoACwAMAAsADQAOAA8ADwAQABEAEgASABMAFQAWABsAGwAbABwAHQAd
AB8AIQAkACUAJwApACoALAAvADEAMQAzADUAOAA9AEAAQwBGAEgASgBLAFAAUQBUAFcA
WgBfAGEAYwBlAGUAaABrAG0AbwByAHIAcgB1AHYAeQB8AHoAegB4AHcAdgB2AHYAcwBu
AGwAagBlAGAAXQBaAFcAUABMAEcAQAA8ADgANAAwACoAJQAgABwAFgASAA4ACgAFAAEA
///9//3/+//4//f/9f/1//P/8f/u/+7/7f/t/+3/7P/r/+v/6//r/+v/6f/n/+f/5//p
/+v/6//r/+v/6//q/+r/6v/q/+r/6//r/+r/6f/o/+f/6f/p/+n/6f/o/+j/6f/p/+n/
6f/p/+r/7P/t/+3/7f/s/+z/7P/s/+z/7P/t/+3/7f/t/+7/7v/s/+3/7f/s/+7/7//w
//D/7v/u/+3/7f/w//H/8f/w/+3/7f/u/+7/7v/v/+//7v/u/+3/7f/t/+v/6v/q/+v/
7P/t/+3/7f/q/+r/6f/o/+j/6P/n/+f/6P/n/+f/5//o/+j/5//m/+b/5//n/+f/5v/l
/+T/4//k/+X/5v/n/+b/5v/m/+b/5P/l/+X/5P/k/+L/4v/j/+X/4//h/+P/4//k/+T/
5P/i/+L/4f/h/+H/4f/h/+H/4f/h/+H/4f/j/+P/4//j/+L/4f/g/9//4v/i/+L/4v/i
/+L/4v/i/+L/4//j/+P/4f/g/+D/4P/g/+D/4P/j/+X/5f/l/+b/5f/k/+P/5//o/+n/
6f/p/+n/6P/o/+j/6P/o/+b/5P/k/+X/5f/n/+f/6P/o/+j/6P/q/+r/6P/m/+T/5P/l
/+j/6f/p/+n/6f/l/+P/4f/f/93/3P/c/9v/2v/Z/9f/1v/W/9X/1//X/9b/1v/V/9f/
1//X/9b/1f/U/9P/1P/U/9T/0//R/9L/0//T/9L/0v/T/9P/0//T/9P/1P/Q/9D/0P/R
/9P/2f/k//D/AQAcAEUAfgCyAMwA2QDiAPEAAgEQAQoB+wDbAKIAXgAhAN//l/9p/2j/
ff+T/6X/uP/H/9L/1f/Y/9j/1v/W/9n/2v/d/93/3//f/9//3//e/97/3P/c/97/3v/f
/+L/4//k/+P/4//k/+T/5P/l/+f/5//n/+n/6f/q/+n/6v/q/+n/6//s/+3/7v/u/+//
7//v//H/8v/z//T/8v/z//X/9v/7//v/+//8//3//f///wEABAAFAAcACQAKAAwADwAR
ABMAFQAXABoAHQAgACMAJgAmACgAKQAuADEANAA3ADoAPgBBAEQARwBHAEoATQBPAE8A
UgBSAFIAUwBUAFcAWgBYAFgAVgBVAFQAVABUAFEATwBOAE0ASQBDAD8AOwA3ADQAMAAr
ACQAHgAaABYAEgANAAkABQACAP7/+v/2//L/7f/p/+f/5f/j/+H/3v/d/93/3f/b/9n/
1v/W/9X/1f/T/9L/0f/R/9P/0//T/9H/0//T/9P/1f/T/9P/0//T/9H/0P/Q/9D/0v/S
/9P/0//R/9H/0f/R/9L/0//U/9X/1P/U/9X/1f/V/9X/1f/W/9T/1f/V/9X/1P/U/9T/
1P/V/9b/2P/Z/9b/1f/V/9T/1//Z/9r/2v/Y/9n/2v/a/9j/2P/X/9f/2P/Z/9n/2P/X
/9f/2P/Y/9j/2f/Z/9j/1v/V/9X/1f/V/9T/1P/V/9X/1f/U/9P/0//U/9T/1P/U/9T/
0//T/9L/0f/R/9H/0P/Q/8//zv/Q/9H/0f/R/9H/0f/R/9H/z//P/8//z//Q/9D/0P/Q
/87/z//P/87/0P/O/87/z//P/83/y//N/83/zv/O/87/zv/O/83/zf/N/83/zf/N/83/
zf/N/83/yv/J/8j/x//J/8v/zf/P/87/zv/O/87/zf/M/8v/yv/M/8//zf/J/8r/yv/K
/8r/yv/J/8v/y//L/8v/y//L/8v/zf/O/8//z//O/83/y//K/8z/zv/Q/9D/zv/O/8//
z//P/8//0P/Q/87/zv/Q/9D/0P/O/8z/zP/L/87/z//P/8//z//L/8n/x//F/8P/wv/A
/7//vv+9/7z/vP+9/73/vf+9/7z/vP+9/7//v/+//73/vf+9/73/vf++/7//v/+9/77/
v/+//8D/wP/B/8H/v/+//7//wP++/77/wv/J/8f/x//Q/9z/7f8IAC0AYACUALQAvwDI
ANcA6gD8AP4A8QDXAKQAYAAfAOH/mf9l/1z/b/+F/5n/qP+3/8D/w//G/8r/yv/K/8n/
zP/M/8v/zP/L/83/zf/M/8z/zv/O/9D/0P/P/9D/z//O/9H/0f/S/9L/0P/R/9P/0//V
/9f/1//Y/9f/2P/Y/9f/2P/Y/9j/2P/b/93/3v/f/+D/4P/g/+D/4v/j/+X/5v/o/+f/
5v/m/+v/6//t/+//7//v//D/8f/0//j//f8BAAEAAwAFAAgACQAMAA8AEgASABQAFQAa
AB0AIAAjACYAKAApACoAKwAuADIANgA5ADsAPgA+AD4APgA+AEAAQgBDAEQAQwBDAEIA
QgBCAD8AOwA6ADkANQAwAC0AKgAnACMAIAAcABYAEAAMAAgABAD///v/9//0/+//6v/l
/+D/3v/b/9r/2f/V/9P/0P/P/83/zf/L/8n/yP/I/8f/x//J/8j/x//H/8X/xf/F/8P/
xf/F/8X/x//G/8X/xP/D/8T/xP/F/8b/yP/I/8n/yf/H/8f/x//H/8n/yf/J/8n/yv/K
/8v/y//J/8n/yf/K/8z/zf/N/83/zP/M/8z/zP/O/87/z//P/8//z//Q/9D/0P/R/9H/
0P/Q/9H/0v/S/9T/1P/T/9P/0v/T/9P/0v/R/9H/0v/S/9L/0//T/9L/1P/T/9P/0//T
/9L/0v/T/9H/0f/Q/8//0f/S/9L/0v/U/9T/0//T/9T/0//T/9P/0v/S/9H/0P/Q/9H/
0f/R/9H/0f/R/9H/z//P/8//z//O/87/zv/O/87/z//P/87/zv/M/8z/zf/Q/8//zv/R
/9H/0v/S/9L/0v/S/9H/0f/R/9H/0f/R/9H/0f/R/9H/z//P/8//z//N/83/zf/N/87/
zv/O/87/0P/O/9D/0P/Q/9D/z//R/9H/0f/R/9H/0f/R/9X/1v/X/9f/2f/Z/9j/2P/Y
/9j/2P/W/9b/1v/X/9f/2f/Z/9r/2v/a/9r/3P/c/9z/2v/Y/9j/2//e/9//3//d/93/
2f/X/9X/0//R/9D/zP/L/8r/yf/J/8r/zP/N/87/z//P/9D/z//R/9H/0f/Q/8//zv/N
/8j/xv/E/8H/xP/G/8j/yf/I/8j/yf/J/8v/y//L/8z/zP/M/8z/y//N/9X/3P/m//f/
DAApAFYAjgC6AM8A2ADjAPAAAAEKAQUB7QC+AIAAQQADALv/d/9e/23/hf+Z/7D/yf/Y
/+H/6P/o/+T/5P/l/+T/6P/p/+z/7f/t/+3/7P/s/+z/7P/u/+7/7P/u/+7/7v/z//X/
+P/6//j/+f/7//v/+f/7//v//P/8//7/////////AAABAAIAAwAFAAYABwAIAAgACAAI
AAoACwANAA4AEQARABEAEgAXABcAGQAbABwAHQAfACEAIgAkACcAKQArAC0ALwAyADcA
OgA9AEAAQgBEAEUASgBPAFIAVQBYAFsAXQBfAGEAYwBmAGkAawBvAHIAcgByAHMAdAB3
AHoAegB6AHgAdwB1AHQAcwBvAG8AbgBtAGkAZQBhAF0AWQBTAE4ASABAAD4AOgA2ADIA
KwAnACMAIAAaABYAEgAOAAsABwAFAAMAAQD///z/+//5//n/9//1//T/9P/z//P/9f/0
//P/8//z//P/8//x//D/7//u/+//8P/x//L/8//z//L/8v/y//L/8v/z//P/8//z//P/
8//x//H/8f/x//T/9P/1//X/8//z//P/9P/0//X/9f/1//T/9P/0//T/9v/2//f/9//3
//f/+P/4//j/+f/5//j/+f/7//3//v/7//r/+P/3//r/+//7//r/+//7//z//P/7//v/
+v/4//r/+f/5//n/+v/6//v//f/8//v/+f/3//n/+v/6//r/+P/4//f/9//3//f/+P/5
//j/+P/3//b/9P/1//X/9f/1//X/9f/1//P/8//z//P/8v/y//L/8v/y//P/8//y//T/
8v/y//P/9P/z//L/9f/0//T/8//y//T/9P/z//P/9f/1//X/9f/0//P/8v/x//P/8P/w
//D/8P/w//H/8//z//P/9//3//f/9//4//j/+P/3//f/9//2//b/9v/2//b/9P/0//T/
9f/1//b/9//5//r/+f/4//n/+P/6//j/9v/2//f/+v/7//v/+f/5//X/8//z//H/7//u
/+v/6f/n/+X/5f/m/+j/6f/m/+X/4//i/+T/5//o/+n/6f/p/+n/6f/m/+b/5v/l/+f/
6P/p/+n/5//m/+b/5f/m/+f/6P/q/+r/6v/o/+f/7f/x//j/BgAXAC4AUwCIAMIA6ADx
APQA/QAQAR4BHAEPAfUAvgB6AD0A//+z/33/dP+F/5n/rf/E/9f/3v/l/+z/8P/w//D/
8f/0//b/9f/2//X/9//3//b/9v/4//j/+v/6//r//P/8//z//f/9//7//v/+////AQAB
AP//AQABAAIABAAGAAcABwAEAAQABAAEAAcACQAKAAsACwAMAA0ADgAMAA0ADwAQABUA
FQAVABYAGQAZABsAHQAgACEAIwAlACQAJgApACsALwAxADMANgA5ADwAPwBCAEMARABE
AEgATgBSAFYAWgBdAF8AYQBjAGUAaABrAG0AbwByAHIAcgBwAHAAcgB0AHQAdAByAHEA
cgByAHIAbwBrAGoAaQBlAF8AWwBXAFMASwBGAEAAOAA0ADAALAAoACMAHwAbABgAEwAO
AAkABAADAP///f/7//f/9f/y//H/8P/x//D/7//u/+7/7f/t/+3/7P/r/+v/6f/p/+n/
5//n/+f/5//p/+n/6f/p/+n/6f/o/+j/6P/m/+b/5//n/+n/6f/p/+n/5//n/+f/5//q
/+r/6//r/+n/6f/p/+r/6v/r/+v/6//q/+r/6v/q/+z/7P/t/+3/7f/t/+7/7v/t/+3/
7P/q/+v/7f/v//D/8P/w/+//7//u/+//7//u/+3/7f/u/+7/8P/x//H/8P/u/+3/7f/t
/+//7v/u/+//7f/t/+z/6//r/+z/7P/s/+r/6v/p/+n/6f/p/+r/6//q/+r/6f/o/+b/
5//n/+f/6P/p/+r/6//p/+n/6f/p/+r/6v/q/+r/6P/p/+n/6P/o/+b/5v/n/+j/5//m
/+n/6f/q/+r/6v/o/+j/5//n/+f/5//n/+f/5//n/+f/5//l/+X/5f/l/+n/6P/n/+b/
5f/k/+f/6f/p/+n/6f/p/+n/6f/t/+7/7//v/+//7//u/+7/7v/u/+7/7P/s/+z/7f/t
/+3/7f/u/+7/7v/u//D/8P/w/+7/7P/s/+v/7v/v/+//8P/x/+7/7f/q/+f/5P/i/+L/
4f/g/9//3v/e/9//3//f/9//3v/e/93/3//f/9//3f/d/93/3f/e/97/3v/d/93/3v/f
/9//3v/e/9//3//f/9//3//g/+D/4v/g/9//3//j/+7//P8JABwAPQBoAJ4AzADhAOoA
9QAGARYBHAETAQUB4gCiAFsAHQDb/5X/cv97/5H/pf+4/8v/2v/j/+T/5v/o/+r/6//s
/+3/7f/v/+//7//v/+7/7v/u/+7/8P/w//D/8v/y//L/8f/x//L/8v/y//P/9f/1//X/
9//3//j/9v/4//n/+f/6//r/+v/6//3///8AAAEAAgACAAIAAgAEAAUABwAIAAkACQAJ
AAoACwALAA0ADwARABMAFgAZABoAHAAfACEAIwAlACcAKgAsAC4AMAAyADYAOAA5AD4A
QABCAEQARgBMAE8AUgBVAFUAWABbAF0AXwBiAGIAYgBiAGIAZABmAGgAaABmAGUAZABk
AGQAYQBfAF4AXQBZAFQAUQBOAEsARgBCAD0ANgAyAC4AKgAmAB8AGwAXABQAEAAMAAgA
BAD///v/+f/3//f/9f/y//H/7//v/+3/6//p/+j/5v/l/+f/5v/l/+X/5f/l/+X/4//j
/+P/4//l/+X/5f/l/+X/5f/k/+T/5P/k/+T/5f/l/+X/5f/l/+X/4//j/+P/4//k/+T/
5f/l/+X/5f/l/+b/5//p/+r/6//s/+z/7P/s/+v/6v/q/+n/6f/p/+r/6v/o/+n/6f/o
/+r/6//s/+z/6v/q/+n/6f/q/+v/6//q/+n/6f/q/+r/6v/r/+v/6v/o/+f/5//n/+n/
6P/o/+n/6v/r/+v/6//q/+r/6f/o/+b/5v/l/+X/5f/l/+b/5//m/+b/5f/k/+T/5f/l
/+X/5f/l/+X/5f/j/+P/4//j/+L/4v/i/+L/5P/l/+X/5P/k/+L/4v/j/+X/4//h/+P/
4v/i/+H/4P/i/+L/4f/h/+H/4f/h/+H/4//j/+P/4//h/+H/4f/h/+H/4f/h/+H/4v/i
/+D/4P/g/+D/4P/g/9//4f/h/+H/5P/l/+b/5//n/+j/6f/p/+v/6//q/+r/6P/o/+j/
5v/o/+j/6f/p/+n/6f/q/+r/6f/o/+n/6P/o/+b/5P/k/+f/6v/r/+v/6//r/+f/5f/j
/+H/3//e/9r/2f/Y/9f/1//Y/9r/2//a/9n/1//W/9n/2//b/9v/2v/Z/9j/1//X/9j/
2f/Z/9n/2v/b/9v/2v/a/9v/2//b/9v/2//c/97/4P/g/9//3f/h/+z/+v8NACYASwCA
ALgA1ADZAOIA9QAKARoBGgENAfEAwAB6ADkA+f+x/33/dP+J/6H/tf/G/9H/2v/h/+T/
5P/k/+T/5f/m/+v/6//t/+3/6//r/+r/6v/q/+r/7P/s/+r/7P/s/+z/7//v//D/8P/u
/+//8f/x/+//8f/x//L/9P/2//f/9//4//j/+P/4//n/+//8//3//f/+////AAAAAAEA
AwAEAAcABwAHAAgACQAJAAsADQAOAA8AEQATABQAFgAZABsAHwAhACMAJgAoACoALAAu
ADAAMgAzADgAOQA8AD8AQgBHAEkASwBNAE8AUgBVAFcAWQBcAFwAXABcAFwAXgBgAGEA
YgBhAGEAXgBeAF4AWwBZAFgAVwBTAE0ASQBFAEEAPQA6ADYAMAAsACgAJAAgABoAFQAQ
AAwACgAGAAIA/v/9//n/9//1//L/7//r/+n/6f/p/+f/5f/k/+T/4//j/+P/4v/h/+H/
4f/h/+H/3//h/+H/4f/j/+X/5f/l/+X/4//i/+L/4v/h/+D/4P/f/+L/4//k/+X/5f/l
/+X/5f/m/+b/5//n/+f/5//n/+j/6P/p/+n/6f/q/+r/6v/q/+j/6P/p/+n/6//r/+z/
7P/q/+v/6//q/+z/7f/u/+7/8P/w/+//7//v/+//7v/s/+3/7f/u/+7/7v/v/+//7v/u
/+3/7f/t/+3/7P/s/+3/7f/t/+z/6//t/+7/7v/u/+z/7P/r/+v/6v/p/+n/6f/s/+z/
6//q/+j/6f/p/+n/6//r/+v/6//r/+v/6//r/+j/6P/o/+j/6f/r/+z/7P/q/+j/6P/p
/+f/5f/j/+X/6v/s/+3/7v/s/+z/6//r/+v/6//r/+v/6//r/+v/6//r/+z/7P/s/+z/
7P/q/+v/6v/p/+3/7f/t/+3/8f/y//P/8//x//H/8P/w//L/8v/y//D/8v/y//P/8//x
//H/8v/y//T/9P/2//b/9P/y//D/8P/y//b/+P/5//j/9//y/+//7//t/+v/6v/q/+n/
6P/n/+j/6P/p/+n/5//n/+b/5v/n/+n/6f/p/+n/6f/p/+n/6v/q/+r/6f/p/+r/6//r
/+v/7P/u/+//7v/t/+z/7P/s/+7/8P/z//P/9f/+/w4AHQAwAFUAiADAAOgA8wD4AAMB
EgEgASQBGQEBAdYAmABXABUAyf+L/3r/j/+n/7v/zv/f/+z/8//2//j/+v/6//3//v8B
AAEAAwADAAUABQAEAAQABAAEAAYABgAEAAYABgAGAAkACQAKAAoACgALAA0ADQANAA8A
DwAQABIAFAAVABUAFAAUABQAFAAVABcAGAAZABsAHAAdAB4AHgAfACEAIgAjACMAIwAk
ACoAKwAuADEAMAAxADMANQA4ADoAPQA/AD8AQQBDAEYASwBOAFEAVABUAFYAVwBcAGEA
ZABnAGoAbwBxAHMAdQB5AHwAfwCBAIMAhgCGAIYAhgCGAIgAigCKAIoAiACHAIgAiACI
AIUAgwCCAIEAfQB1AHEAbQBpAGIAXgBZAFIAUABMAEgARAA9ADkANQAyAC0AKAAjAB4A
HgAbABoAGQAVABMAEAAPAA0ADQALAAkACQAKAAoACwAKAAgABgAFAAYABwAIAAcABQAF
AAUABwAHAAcABwAHAAoACgALAAwACgAKAAsACwAJAAkACQAJAAkACQAJAAkACAAIAAkA
CQALAAsACwAMAA4ADwAPAA8AEAAQABAAEAARABIAFAAVABQAEwATABIAFAAVABUAFAAS
ABMAFAAUABUAFgAWABcAGAAZABkAGAAVABUAFgAWABgAGQAZABgAGAAXABcAFwAZABgA
GAAZABcAFwAWABUAFQAWABYAFgAYABgAFwAXABYAFQAVABUAGAAYABcAFgAWABcAFwAX
ABcAFwAXABcAFQAVABUAFQAWABYAFgAWABgAGQAZABgAFgAUABQAFQAXABUAEwAVABUA
FgAWABYAFgAWABUAFQAVABcAGAAWABYAFgAWABoAHQAeAB8AIwAjACMAIwAkACQAJAAj
ACEAIQAgACAAIgAiACIAIAAeAB4AHwAfACEAIQAiACIAIAAgACIAIgAiACAAHgAeACAA
JAAmACcAJQAlACEAHwAbABkAFwAWABQAEwASABEAEgASABMAEwATABMAEgASABMAFQAV
ABUAEwATABMAEwASABIAEgARABMAFAAVABUAFgAWABcAFwAVABUAFQAWABQAFgAYABkA
GwAbACIAMABBAFYAdQCiANoACAEbASABJwE0AUgBTgE/ASsBBAHGAIEARwADAL3/oP+t
/8X/2//y/wEADgAVABoAHAAeAB4AIQAiACcAJwApACkAKwArACoAKgAoACgAKgAqACwA
LgAuAC4ALwAvADAAMAAwADEAMwAzADMANQA1ADYANgA4ADkAOQA2ADYANgA2ADgAOwA9
AD8APwBAAEEAQgBAAEEAQwBEAEcARwBHAEgATQBNAE8AUQBUAFUAVwBZAFgAWgBdAF8A
YQBjAGUAaABsAHAAdAB4AHkAegB6AH4AggCGAIoAjgCRAJMAlQCXAJsAngChAKMApQCo
AKgAqACoAKgAqgCsAKwArACqAKkAqQCqAKsAqQCmAKQAogCdAJkAlQCRAI0AhwCCAHwA
dABwAA==
         </WaveFormData>
      </LeadData>
      <LeadData>
         <LeadByteCountTotal>10000</LeadByteCountTotal>
         <LeadTimeOffset>0</LeadTimeOffset>
         <LeadSampleCountTotal>5000</LeadSampleCountTotal>
         <LeadAmplitudeUnitsPerBit>4.88</LeadAmplitudeUnitsPerBit>
         <LeadAmplitudeUnits>��V</LeadAmplitudeUnits>
         <LeadHighLimit>2147483647</LeadHighLimit>
         <LeadLowLimit>268435456</LeadLowLimit>
         <LeadID>V4</LeadID>
         <LeadOffsetFirstSample>0</LeadOffsetFirstSample>
         <FirstSampleBaseline>0</FirstSampleBaseline>
         <LeadSampleSize>2</LeadSampleSize>
         <LeadOff>FALSE</LeadOff>
         <BaselineSway>FALSE</BaselineSway>
         <ExcessiveACNoise>FALSE</ExcessiveACNoise>
         <MuscleNoise>FALSE</MuscleNoise>
         <LeadDataCRC32>1309933632</LeadDataCRC32>
         <WaveFormData>
4P/g/+D/3//f/9//3//f/9//3//d/93/3f/e/97/3v/e/97/3v/e/97/4P/g/9//2//c
/+D/3v/h/+r/9P8EABwAOgBiAJYAyQDvABIBPQFwAZ4BvAHUAdIBmAE1AcsAdQAgANv/
vv/I/9f/3//m/+3/8f/v/+7/7f/t/+z/6P/m/+P/4//j/+P/5f/m/+X/5f/l/+X/5f/l
/+X/5v/m/+X/5//n/+f/5//n/+f/6P/p/+r/6f/q/+n/7v/v//D/8f/w/+//7//w//L/
8//0//b/9f/2//b/9//3//f/+P/7//3//v///wAAAAAAAAAA//8CAAQACQAOAA0ADAAP
ABAADgASABUAFQAWABkAHAAgACAAJAAlACkALgAuADEAMwA0ADcAOQA8AD4AQABBAEMA
RQBHAEgASABGAEcASQBLAE8ATwBQAFEATgBLAEgARgBIAEgARwBFAEQAPwA7ADcAMgAu
ACoAJgAlACIAHQAXABUAEgAOAAoACAAEAAEA/v/6//b/9P/x/+7/6//p/+f/6f/p/+n/
5v/k/+L/4f/h/+T/4v/h/+D/4P/e/+D/4f/f/+D/4P/f/97/3v/f/+H/3//d/93/2//e
/9//4f/j/+P/4v/h/+D/3v/f/9//4P/i/+L/4v/i/+L/4v/j/+P/5f/o/+j/6P/m/+X/
5f/k/+b/5f/j/+P/5v/n/+f/5//p/+n/5//n/+n/6f/p/+n/6f/q/+r/6f/n/+f/5v/k
/+X/6P/q/+v/7f/u/+7/7v/r/+z/7f/s/+n/6f/p/+r/6//q/+j/6f/p/+v/7P/t/+z/
6//p/+b/5f/m/+f/6f/p/+j/6P/o/+j/5//n/+b/5f/m/+j/6v/o/+f/5v/k/+T/5f/o
/+v/6f/p/+j/6P/l/+H/5P/n/+j/6P/m/+b/5v/m/+b/5v/m/+b/5f/l/+X/5v/m/+T/
5P/k/+T/5P/m/+f/6P/o/+X/5P/k/+T/5P/k/+T/5P/k/+T/5P/k/+L/4f/h/+D/4v/l
/+X/5f/j/+L/5P/s/+7/7P/q/+j/5v/k/+T/5f/m/+T/5P/k/+X/6P/q/+v/7P/q/+r/
6v/q/+z/7f/t/+3/7P/s/+7/7//u/+3/7f/s/+//8P/z//b/9P/y//H/8f/0//f/+P/4
//j/9v/y/+//7v/s/+n/5//o/+f/5v/k/+L/4f/f/97/4f/h/+H/4f/g/+D/3//e/97/
3//g/+H/4f/h/+H/3//f/+H/4v/i/+T/5P/k/+T/5P/k/+b/5v/h/+H/4v/i/+L/5f/u
//z/CgAcADQAWACKAL8A6wAQATsBbAGYAboB0AHQAaYBSwHnAJEAPADp/8L/xv/V/93/
5v/v//X/9f/0//P/7//u/+7/8P/v/+//7//v/+z/7P/q/+n/6//r/+v/6//u//D/8f/x
/+7/7f/s/+v/7f/v//L/9f/2//X/9v/1//f/9//3//f/9f/1//b/+P/5//n/+f/6//7/
AgAFAAkABgAFAAUABwAGAAYABgAGAAsADAANAA0ACwAMABAAFAAYABgAHAAeABwAIAAj
ACMAJgApACwAMAAyADYANwA7ADwAPAA/AEEAQwBHAEoATgBQAFIAUwBVAFkAWwBcAFwA
XgBfAGEAYwBjAGMAZABlAGUAYwBhAGAAYABgAF8AXQBaAFUAUQBNAEsASABFAEIAPQA6
ADUALwArACgAJAAgAB0AGgAYABYAFAAQAA4ACwAIAAUAAwABAP////////z//P/8//3/
//8AAPz/+f/2//f/9v/5//v/+//8//z/+//4//j/+f/7//z/+//8//v//f/9//7////+
//z/+v/4//n/+//8//7/AAAAAAAAAAAAAAAAAQABAAMABgAGAAYABQAFAAYABgAGAAUA
AwADAAYABwAHAAcACwALAAkACQAHAAcABwAHAAoADAANAA0ADQANAAwACgAIAAoACwAL
AA8AEAAQABAADwAQABEAEAANAA0ADQAOABAAEAAPABEADwAPAA4ADQAPABEAEgASABIA
EgASABMAEQAQABAAEAARABEAEgASABAAEAARABIAFAATABIAEAAPAA8AEQATABUAFQAU
ABQAEgAPABMAFwAXABYAEwASABUAFgAXABgAGAAYABcAFwAZABoAGgAYABYAFgAWABYA
GQAbAB0AHgAZABgAGAAYABoAGgAaABoAFAAUABgAGwAcAB0AHgAcABwAHQAeAB4AHgAe
AB8AIwAkACQAJAAlACYAJwAoACQAIwAhAB8AIQAiACUAJwAoACkAKwAsACsAKgArACwA
LAAqACkAKQArAC8AMQAyAC8AKgAjAB0AHQAcABoAGQAaABsAHAAcABgAFwAVABQAFwAZ
ABsAHQAaABgAFQASABMAEwATABMAFQAVABUAEwASABMAEwASABQAFAAUABQAFgAWABgA
GAAVAA0ADgAWABgAEQAYACYANgBQAHYAqgDqAB8BRQFuAaMB3AEOAjYCRAIuAuYBfQEP
AakASAD7/+L/7P/7/wMACgAVABsAGwAcABkAEQAMAA4ADgAPAA8ADwAPAAwADAAKAAkA
CQAJAAkACQAJAAoACgAJAAgABwAGAAUABQAFAAYABwAIAAcACAAHAAcABwAHAAcABgAF
AAUABgAGAAUABAAEAAQABgAHAAkABwAHAAgACwAJAAgABwAGAAoADAAOAA8ADAAMAA8A
EgAUABQAGAAaABkAHAAeAB0AGwAdAB8AIgAkACoALQAzADMAMgA0ADUAOQA9AEAARABF
AEYARgBHAEsATQBOAE4ATgBPAFEAUwBUAFMAUwBTAFEATwBNAEwASwBKAEgARQBEAD8A
OwA3ADMALgApACQAHgAaABQADQAHAAQAAAD8//r/9v/z//D/6v/m/+T/4f/h/9//3v/d
/9r/2f/Y/9T/0//S/9L/0//U/9L/0f/Q/9L/0P/S/9P/0f/S/9L/0f/Q/9D/0f/T/9P/
0f/R/8//zv/N/83/zf/Q/9D/0P/Q/87/z//P/9D/zf/M/8v/yv/M/87/0f/T/9H/0v/Q
/87/z//P/9D/0P/T/9P/0v/T/9P/0//S/9H/1f/V/9P/0//T/9P/0//T/9T/1P/T/9H/
0//V/9b/1v/S/9L/0f/P/9P/1P/U/9T/0//U/9X/1P/R/9H/0f/S/9X/1P/S/9P/0v/T
/9P/0//T/9P/0v/Q/9D/0P/Q/9H/0f/Q/9D/0P/P/8//0P/Q/8z/zP/N/87/0f/R/9H/
0P/O/83/zv/P/9H/0f/Q/9D/z//L/87/0f/Q/9D/zv/O/8//0P/R/9L/0f/Q/87/zf/P
/9D/0P/O/87/zv/O/87/zP/N/87/zv/O/87/z//Q/87/0P/Q/9L/0v/R/9D/z//O/8//
0P/S/9T/0v/S/9L/0//V/9b/1v/W/9X/1P/T/9L/0//V/9b/1//U/9T/1v/X/9f/1//Y
/9j/2v/a/9z/3v/g/97/3f/d/93/3//f/97/4f/g/93/2//Y/9b/0//R/87/zf/M/8r/
y//L/8r/yv/J/8n/yf/J/8v/zP/M/8z/y//L/8v/y//J/8n/yf/H/8f/yf/K/8r/zP/M
/8z/zP/O/87/0P/Q/9H/0f/M/8z/0v/T/9T/4P/w/wIAGABEAIIAvwDtABYBRQF6Aa4B
1gHyAfgB0gF3AQsBpwBGAOf/rv+s/7v/w//O/9v/4//l/+T/4f/d/9z/3P/a/9v/2//b
/9v/3P/c/9r/2f/Y/9f/1v/V/9f/2v/c/93/2v/Z/9j/1//Z/9v/3v/h/+L/4f/i/+H/
5f/l/+X/5f/n/+f/6P/q/+r/6f/o/+j/6P/q/+v/7f/r/+v/7P/v//H/8v/z//T/9f/2
//f/9//4//r///8EAAUABAAHAAgACAAMAA8ADwARABUAGQAeAB4AIgAjACcAKQAoACoA
KwAvADMANgA6ADsAPAA8AD0AQQBDAEQARABHAEkATABPAE4ATQBNAE0ATwBNAEsASgBH
AEYARABBAEEAPQA6ADcAMgAuACoAJgAhAB4AGQATAA8ADAAIAAQAAAD8//n/9v/x/+z/
6f/l/+b/4//h/9//3f/d/93/2v/a/9j/1//X/9n/1v/U/9L/1P/S/9T/1f/V/9b/1v/V
/9T/1P/V/9f/1//V/9X/0//V/9X/1v/X/9b/1P/S/9D/0f/T/9T/1v/W/9b/1v/W/9b/
1v/X/9f/1//a/9r/2v/X/9f/2P/Y/9v/2//a/9v/2//b/9r/2f/d/93/2//b/93/3f/d
/93/3v/e/93/2//e/9//3//e/93/3v/e/93/4P/g/9//3v/e/+D/4v/i/97/3f/c/9z/
3//e/9z/3f/a/9v/2//b/93/3f/c/9r/2f/a/9v/3f/d/9z/3P/c/93/3f/e/97/2//a
/9r/2v/d/93/3f/c/9v/2//d/9//3f/d/9z/3P/a/9f/2//f/9//3v/b/9r/2//c/93/
3v/c/9z/2//b/9v/3P/c/9r/2v/a/9r/2v/c/93/3v/e/9z/3P/d/97/3v/e/97/3v/c
/9z/3P/c/93/3f/e/97/3v/b/9r/3P/c/9z/3P/d/97/4P/i/9//3v/d/93/4P/i/+P/
5P/k/+T/5P/k/+b/5//n/+f/5P/k/+b/5//m/+X/5f/k/+b/5v/o/+r/6P/m/+X/5f/m
/+n/6v/q/+r/6P/k/+H/3v/c/9n/1//Y/9f/1v/U/9P/0//S/9L/0f/R/9H/0f/T/9T/
1P/U/9L/0f/Q/8//0P/R/9L/0f/P/9H/0v/S/9T/1P/U/9T/1v/W/9j/2P/T/9P/0P/Q
/9L/2f/i/+7//v8UADYAZgCeANEA+QAiAU0BfgGqAcgB0gG8AXIBDQGrAFcABADF/7T/
vv/L/9P/3v/n/+v/6//o/+X/3//c/9z/3P/c/93/3v/f/97/3v/c/9v/2v/Z/9j/1//Z
/9z/3v/f/93/3f/d/93/3//f/+D/4f/j/+P/5f/l/+X/5f/l/+X/6P/p/+v/7v/u/+3/
7P/s/+z/7v/v//H/7//v//D/8//0//T/9P/0//f/+P/5//n/+f/6//7/AgAGAAYACgAM
AAwAEAATABMAFAAXABoAHgAeACIAIwAnACgAKAArAC0AMQA1ADgAPAA8AD4APwBBAEMA
RQBGAEYASABJAEsATQBMAEsASwBLAE0ASwBJAEgASABIAEcARQBCAD0AOQA1ADMAMAAt
ACoAJgAiABwAFQATABAADAAIAAQAAAD9//r/9v/y//D/7f/u/+v/6f/n/+X/5f/l/+L/
4f/g/+D/4f/j/+D/3v/c/97/3P/e/9//4f/i/+L/4f/g/+D/4f/j/+H/3//f/93/3//f
/+D/4f/f/97/3f/c/97/4f/j/+b/5f/k/+P/4v/h/+L/5P/l/+T/5v/l/+T/4//j/+T/
5P/n/+f/5v/n/+f/5//m/+X/6v/r/+r/6//r/+v/6//r/+z/7P/r/+n/7P/t/+3/7P/r
/+z/7P/r/+3/7v/u/+7/7f/u/+//7v/s/+v/6v/q/+v/6v/o/+n/6f/r/+z/7f/t/+3/
7P/q/+r/6v/q/+v/6f/o/+j/6P/p/+n/6v/q/+j/6P/p/+r/7P/r/+r/6P/p/+n/6//t
/+r/6f/n/+b/5f/j/+j/7f/r/+r/5//m/+j/6P/o/+j/6P/o/+f/5//l/+b/5v/k/+X/
5v/n/+j/5v/l/+T/4v/k/+b/6f/s/+v/6v/p/+j/5//m/+X/5P/p/+3/7P/o/+j/5//m
/+X/5P/l/+b/6P/q/+n/6P/n/+f/6f/q/+r/6v/o/+j/6P/o/+v/7f/u/+//7v/u//D/
8f/v/+//8P/w//D/8P/y//T/9P/y//H/8f/w//P/9P/0//b/9P/w/+3/7P/q/+f/5f/k
/+P/4v/g/9//3//e/97/3f/d/93/3f/f/+D/4P/g/9//3//f/9//3f/d/93/2//d/9//
4P/g/9//3v/d/9z/3P/c/97/3v/f/9//4P/m/+T/4f/o//T/BAAcADwAaACcAMkA6wAQ
ATkBZAGSAbQBwgG0AXgBFQGzAGUAGgDX/8D/yv/X/93/5v/t/+//7f/u/+3/6//q/+j/
5v/j/+P/4//j/+L/4v/g/9//4f/h/+H/4f/g/+L/4//j/+P/4//j/+P/4//j/+T/5f/l
/+X/5//n/+n/6f/p/+n/6f/p/+r/7P/v/+//7//w/+3/7v/u/+//8f/x//L/9f/1//T/
8//y//X/9v/3//f/9v/2//n//P///wAABQAIAAgADAAPAA8ADgARABQAGAAWABoAGwAf
ACMAJAAoACsAKQArACwALgAxADQANgA5ADsAPQA+AD4APAA9AD8AQQBFAEUARgBHAEUA
QwBBAEAAPwA+ADwAOQA5ADUAMgAvAC0AKgAnACQAHwAcABcAEQANAAoABgACAPz/+P/1
//L/7//s/+v/6f/n/+P/4P/d/9//3//f/9z/2v/Y/9f/1//c/9r/2f/Y/9f/1P/V/9X/
1//Y/9j/1//W/9b/1//Z/9f/1f/V/9P/1f/X/9r/3f/c/9r/2P/W/9b/1//X/9j/2f/a
/9v/3P/X/9b/1v/V/9j/3P/d/97/2//b/9z/3P/d/93/3P/d/93/3f/c/9v/3//f/93/
3f/e/9//4P/h/+H/4v/i/+H/3//f/97/3P/d/+D/4v/j/+L/4v/h/+D/4v/k/+b/5v/k
/+P/4v/i/+L/4P/d/93/3//h/+L/4//l/+X/5P/i/+L/4v/i/+P/4//i/+L/4v/h/+H/
4v/i/+D/4P/h/+L/4v/h/+D/3v/f/9//4f/j/+H/4f/g/+D/3//b/97/4f/k/+T/4v/i
/+L/4v/i/+L/5P/k/+P/4//h/+L/4v/g/+L/4v/i/+L/4v/j/+T/5P/h/+D/4P/g/+H/
4v/j/+T/6P/m/+T/5P/k/+T/5v/m/+f/6P/m/+b/5v/n/+n/6v/q/+r/6v/q/+r/6v/q
/+v/6//r/+j/6P/q/+v/7P/t/+//8P/y//L/9P/2//T/8v/x//H/9P/3//j/+P/3//T/
7//r/+z/6v/n/+X/4v/h/+D/3v/e/9//3//g/+P/4//j/+P/5f/m/+b/5v/j/+P/4//j
/+P/4//j/+H/4v/l/+f/6P/m/+b/5v/m/+j/6P/q/+r/7f/p/+T/4v/k/+v/9P8AABAA
IgA6AGAAlADPAP8AKgFZAYYBtgHoAQgCBgLUAXcBCwGpAE4A+f/O/9D/2//h/+j/8//5
////BAD///n/9P/y//T/9P/1//b/9//3//j/9//3//f/9//3//f/9f/2//b/9f/3//n/
+//9//z/+//7//v//////wEAAQABAAEAAQABAAIAAwAFAAgACgALAAwADgALAAwADAAN
AA8ADwAQABMAFgAWABYAFgAZABoAGwAbABsAHAAgACQAJAAkACgAKgAsADIANwA5ADgA
OwA+AEIAQgBGAEcASwBOAE4AUQBTAFcAWwBeAGIAYgBkAGUAZwBsAG8AcQByAHUAdwB6
AH0AfgB9AH0AfQB5AHUAcQBuAHEAcgByAHEAbgBpAGUAYQBbAFYAUQBMAEwASgBGAEEA
OgA2ADEALAAmACIAHwAcABgAFAASAA8ADgALAAkABwAHAAcABwAEAAIAAAD/////BAAC
AAEAAAAAAP7/AAABAAAAAAD///3//f/+/wAAAwACAP///v/7//3//f/+////AAAAAAAA
AAD9//3//P/8//3//v///wAA/v/+//////8AAAIAAQAAAP7//f/9//z//v/9//v/+//9
////AAABAAEA///7//n//f///wEAAwACAAAA/f/5//z//f/9//z//P/+///////9//z/
+v/4//j/+v/8//z//P/9//7/AAD+//r/9f/z//X/9//4//n/9//3//b/9P/z//T/9f/3
//X/9P/0//T/9P/z//P/8v/w//D/8f/y//H/7//t/+r/6//r/+3/7//s/+v/6f/o/+f/
4//m/+n/6//s/+v/7P/r/+r/6f/o/+j/6P/n/+f/5//o/+j/5v/j/+L/4f/g/+L/4v/g
/+D/4P/g/+D/4P/h/+L/4//k/+X/5//o/+j/5//m/+T/5P/k/+T/4v/j/+P/4//k/+T/
5v/n/+n/6f/q/+r/5//m/+f/6P/p/+j/6P/p/+j/6//s/+z/6v/o/+T/4f/h/+D/3v/d
/9r/1//U/9D/0P/R/9H/0v/Q/8//zv/N/87/0P/R/9L/0v/T/9T/1f/T/9H/z//L/87/
0f/T/9T/0//S/9H/0P/Q/9D/0v/S/9n/2f/U/8z/0P/X/9z/6P/6/xIAMABgAKAA3QAH
AS4BXQGYAc4B8gEIAv4BvAFPAeEAfwAcAMv/rv+4/8P/zf/a/+X/4//j/+j/5//h/+D/
4P/g/9z/2//a/9n/2f/a/9n/2f/c/93/3v/f/97/4P/h/+H/3//f/9//3//f/9//4P/h
/+P/4//l/+X/6P/p/+r/6//o/+f/5//o/+v/6//r/+z/7P/u/+//8f/v/+//8P/z//f/
+P/5//r//P/8//z/+//8//7/AwAIAAcABgAJAAoACwAQABQAFQAYABsAHgAiAB8AIgAi
ACUAKgAsADEANQA1ADkAPABAAEIARABFAEcATABPAFEAUgBPAE8AUABRAFMAUwBUAFUA
VwBVAFMAUgBQAFAATwBNAEgAQwA/ADsAOgA2ADIALgApACQAHQAVABEADgAKAAYAAgD+
//v/+P/0//D/7v/r/+r/5//l/+P/4//j/+P/4P/g/97/3f/d/+D/3v/d/9z/2v/Y/9r/
2//b/9z/3P/b/9r/2v/b/93/3//d/93/2//Z/9n/2v/b/9z/3P/c/9z/2//b/9r/2v/d
/97/3//g/97/3v/f/9//3//i/+L/4v/g/9//3//e/9//3//e/9//4v/j/+P/4//k/+P/
4P/f/+H/4f/h/+H/5f/m/+b/5f/k/+P/4f/e/9//4v/k/+X/5v/m/+X/5P/i/+T/5v/m
/+X/5f/l/+b/5v/k/+H/4f/h/+P/5P/l/+P/4//i/+D/3//g/+H/4//j/+L/4v/i/+D/
3//f/97/3f/e/+D/4v/k/+P/4v/g/9//3//h/+P/4//j/+L/4v/h/93/4P/j/+T/5P/i
/+L/5P/k/+T/5P/m/+b/5f/l/+P/5P/k/+L/4P/g/+D/4P/g/+H/4v/i/+T/4v/h/+D/
3//e/+D/4v/l/+j/5//m/+X/5f/p/+r/6v/q/+z/7P/s/+z/7P/t/+3/7f/s/+z/7v/v
/+//7//w//D/8v/y//T/9v/1//L/8P/v/+//8f/x//D/8v/y//D/7//t/+r/5v/j/+T/
4//i/+D/3f/d/9z/3P/d/93/3f/d/93/3v/e/97/3f/d/93/3f/d/93/3f/b/9v/3f/e
/97/3v/e/97/3v/c/9z/3v/e/9//4f/g/97/2v/b/+T/8P/8/xAALgBUAIYAvQDrABQB
QQFyAaQBzgHsAfYB2AGBAQ8BqwBUAP//xv/A/83/1//g/+n/8f/z//D/7//v/+7/7P/q
/+j/5//m/+X/5//o/+f/5//l/+X/5f/l/+b/6P/p/+n/6f/p/+n/6f/p/+n/6v/r/+3/
7f/v/+//8f/x//H/8f/v/+//8P/y//X/9f/1//b/8//0//T/9f/4//n/+/////7//v/+
//7///8AAAEAAQACAAQACQAOAA4ADgASABQAFAAYABsAGwAaAB0AIAAkACYAKgArAC8A
MAAwADMANQA4AD0AQQBGAEYASABJAEsATwBRAFIAUgBSAFMAVQBXAFkAWQBaAFsAWwBZ
AFcAVgBYAFgAVwBVAFEASwBGAEEAQAA8ADgANAAxAC4AKQAjAB8AHAAYABQAEgAOAAsA
CAACAP7//P/5//j/9f/z//H/8f/x//H/7v/q/+j/5//n/+z/6v/p/+j/5v/k/+b/5//n
/+j/6P/n/+j/6P/p/+v/6v/n/+b/4//l/+X/5v/n/+n/6P/n/+b/5P/l/+X/5v/m/+b/
5v/m/+T/5P/l/+X/5//q/+r/6v/p/+n/6v/q/+j/5//l/+X/6P/p/+n/6f/q/+n/5v/l
/+f/5//n/+f/5//o/+j/5//p/+n/6P/m/+j/6v/r/+v/6//q/+j/5v/k/+b/6P/o/+f/
5//n/+j/6f/o/+b/5//l/+f/6P/p/+j/5//l/+L/4v/k/+b/6f/o/+b/5f/k/+X/5f/m
/+b/5f/m/+j/6v/q/+n/6P/m/+P/4//l/+f/6f/p/+j/6P/n/+P/5v/p/+r/6v/o/+j/
5//m/+X/5P/l/+b/5v/n/+X/5v/m/+T/5v/m/+b/5v/m/+f/6P/o/+T/5P/l/+b/5v/m
/+T/5P/m/+b/5v/m/+b/5v/n/+j/6f/q/+v/7f/u/+7/7f/s/+7/7v/u/+7/7P/t/+3/
7f/u/+7/8P/x//H/8f/y//L/8f/w//H/8v/0//L/8f/x//T/9//4//j/9//0/+//6//r
/+r/6P/n/+T/4//i/+D/4P/h/+H/4v/g/9//3v/d/9//4P/g/+D/3f/d/93/3f/f/9//
3//d/9//4f/i/+L/4P/g/+D/4P/g/+D/4v/i/+X/5f/m/+L/4P/h/+r/9v8IACAAQABu
AKQA0wDzABYBRQF4AaYBygHaAcwBjAEnAb8AawAaANf/wP/M/9v/4//q/+//8//1//L/
7//t/+z/6v/q/+v/6//r/+v/6v/q/+j/5//n/+f/5//n/+f/6P/o/+f/6P/p/+r/6//p
/+n/6v/r/+z/6//s/+v/7//v/+//7//t/+3/7v/w//P/8//z//T/8v/0//X/9//5//n/
+v/9/wAAAAAAAAAAAAAAAAAA//8BAAIABgAKAAsACgANAA4AEAAUABcAFwAYABsAHgAi
ACEAJAAkACcAKwAsADAAMwAzADcAOgA+AEAAQgBDAEUASABLAE0ATgBLAEsATABNAFEA
UQBSAFMAUQBPAE0ATABKAEoASQBHAEUAQQA+ADsAOgA2ADIALgArACgAIwAdABcAFAAQ
AAwABgACAP///P/7//j/9//1//H/7f/q/+f/6f/p/+n/5v/m/+T/4//j/+b/5P/j/+L/
4v/g/+L/4//h/+L/4v/h/+H/4v/k/+f/5f/j/+P/4f/g/9//3//f/+H/4v/j/+T/5P/l
/+X/5v/o/+j/6P/o/+b/5v/n/+f/5//q/+r/6v/n/+f/6P/o/+j/5//l/+X/5//p/+r/
6//t/+3/6//r/+v/6//r/+v/7//w//D/7//t/+3/7P/q/+z/7v/v/+//7v/u/+3/7P/u
//D/8v/y/+//7//v//D/8P/u/+v/6//t/+//8P/x/+//7//u/+z/7P/s/+z/7f/v/+7/
7v/u/+7/7f/t/+z/7f/u//D/8v/w/+//7v/s/+n/6f/r/+3/7//x//L/9P/v/+v/7v/x
//D/7v/q/+j/7P/u//D/8v/y//L/8f/x//H/8v/y//D/8P/w//D/8P/y//L/8//0//X/
9v/y//D/7//u/+//8P/x//P/9v/4//n/+v/4//j/+P/4//b/9//3//f/9//4//v//f/8
//v/+//6//3//v8BAAQAAwAAAP7//f8BAAUABwAIAAYAAgD8//f/9//2//T/8//0//P/
8v/w//D/8f/x//L/8v/x//D/7//x//L/8v/y//H/8f/x//H/8f/x//H/7//t/+//8P/w
//P/9P/1//b/9P/0//b/9v/x//P/+P/6//r/+/8AABAAIAA0AFIAgAC6APMAGwE+AW0B
oAHQAfoBFgISAuABfQEPAasATAD1/9D/3P/v//f/AgALABEADwAMAAsADQAOAA4ACAAG
AAUABAADAAMABAADAAMABAAFAAYABwAFAAYABgAFAAgACQAKAAsADQANAA4ADwAQAA8A
EAAPABIAEwAUABUAFAATABMAFAAVABUAFQAWABcAGgAcAB8AHQAbABoAGwAdAB4AHwAg
ACYAKAAqACsAKgAqAC0AMAAzADQAOQA8ADkAPAA+AD0AQABFAEoAUABNAE4ATABNAFIA
VABZAF0AYQBlAGgAbABwAHIAcwB1AHgAewB9AH4AfAB9AH8AgQCAAH8AfwB/AIAAfwB+
AH4AfAB8AHsAeQB2AHEAbQBpAGUAYABbAFYAUQBOAEkAQwA/ADwAOAA0AC0AKAAkACAA
HwAcABsAGQAWABMAEQAPAA0ADQANAAoACQAIAAgACQAIAAQAAQD+/wIAAgAGAAkABgAG
AAUAAwACAAIAAwAFAAYABQAGAAUAAwADAAQABQAFAAQAAwACAAMABQAGAAgABQAEAAMA
AgAAAAAAAQABAAMABgAGAAYABQAFAAYABgAHAAcABgAHAAUABQAEAAMABgAHAAYABwAE
AAMAAgABAAUABgAGAAUABwAHAAYABAABAAIAAgABAAQABAADAAIAAAACAAQABAAFAAUA
BQAGAAMAAAD8//v//f///wAAAQADAAMAAgAAAP3//P/7//v//f/8//z//P/9//3//v/+
//z//P/9//7//f/7//n/9v/2//f/+v/9//7//////wAA+//1//b/9//6//r/+P/4//r/
+v/6//r/+P/4//f/9//5//j/+P/4//j/+P/4//b/9v/3//j/+f/6//v//f/+//7//f/8
//7//v/+//7///8BAAIAAwD///7///////////8AAAAA/v/+/wAAAgACAAAA/////wMA
BwAJAAoACQAGAAEA/f/6//j/9f/z//P/8//z//L/8P/v/+3/7P/t/+3/7f/t/+3/7v/u
/+7/7f/t/+3/7f/t/+3/7f/r/+v/7f/u/+7/8P/w//D/8P/w//D/8v/y/+n/7f/y//L/
8P/t//L/AAAUACoARgBsAKQA3wARATwBZQGYAdQBAgIcAiAC/AGfAS0BxwBmAAMAyv/M
/9//7//+/wEA///9//7////7//z//v/+//v/+//7//v//P/8//r/+f/3//f/9//3//r/
/P/9//3/////////////////AAABAAMAAwAFAAUABwAHAAcABwAGAAUABQAGAAkACQAJ
AAoACgAMAA0ADwAOAA0ADQAPABIAEgASABIAFQAWABcAFwAZABwAIgAoACgAJgAoACgA
KAAsAC8ALwAyADcAPABCAEAAQgBBAEMASgBMAFEAVQBWAFkAWwBeAGEAZABmAGkAawBt
AG4AbgBuAG8AcQBzAHMAcwB0AHUAeAB3AHYAdgB0AHIAbwBrAGkAZQBiAF8AWwBWAFEA
TABFAA==
         </WaveFormData>
      </LeadData>
      <LeadData>
         <LeadByteCountTotal>10000</LeadByteCountTotal>
         <LeadTimeOffset>0</LeadTimeOffset>
         <LeadSampleCountTotal>5000</LeadSampleCountTotal>
         <LeadAmplitudeUnitsPerBit>4.88</LeadAmplitudeUnitsPerBit>
         <LeadAmplitudeUnits>��V</LeadAmplitudeUnits>
         <LeadHighLimit>2147483647</LeadHighLimit>
         <LeadLowLimit>268435456</LeadLowLimit>
         <LeadID>V5</LeadID>
         <LeadOffsetFirstSample>0</LeadOffsetFirstSample>
         <FirstSampleBaseline>0</FirstSampleBaseline>
         <LeadSampleSize>2</LeadSampleSize>
         <LeadOff>FALSE</LeadOff>
         <BaselineSway>FALSE</BaselineSway>
         <ExcessiveACNoise>FALSE</ExcessiveACNoise>
         <MuscleNoise>FALSE</MuscleNoise>
         <LeadDataCRC32>440824726</LeadDataCRC32>
         <WaveFormData>
8v/z//P/8v/v//H/8P/u/+7/7P/s/+3/7v/u/+7/7v/u/+//7//v/+3/7v/v/+//7f/v
//D/8P/x//b/AAAPACUAQABkAJQAyADwABQBPgFzAaABwQHaAdoBpQFEAeEAjQBCAP7/
3//n//L/9//7////AAD+//z/+f/4//f/9f/y//H/8P/v/+7/7//w//H/8P/u/+//8P/w
//D/8v/y//L/8P/w//H/8//z//P/8//x//D/8P/x/+7/8P/y//P/9P/x/+7/7f/s/+7/
7//x//L/8//y//H/8P/u/+7/8P/x//T/9v/2//j/9//2//b/9v/4//r/+//9//7//f/9
//3/AAABAAIABQAGAAgACwAMAA8AEgATABcAGQAcAB0AHwAgACEAIwAkACcAKQArAC4A
LgAwADMAMwAyADIAMwA2ADUANgA3ADgANgA0ADMAMgAxADEAMQAvACwAKQAlACMAHwAa
ABcAEwAQAA0ACgAFAAEAAAD9//n/9//z//H/7v/r/+j/5f/j/+D/3v/Z/9j/1//W/9b/
1f/T/9L/0f/Q/9L/0v/R/8//zf/P/8//z//O/87/zv/N/83/zf/P/8//zf/M/8v/yv/L
/83/zv/Q/9L/0v/Q/9D/zv/Q/9H/0v/U/9T/1P/U/9L/0v/T/9P/1P/Z/9r/2P/X/9b/
1f/U/9X/1f/V/9X/1//X/9j/2P/Y/9n/2f/Z/9n/2v/a/9v/2//b/9v/2//a/9r/2f/X
/9r/2//c/97/4f/h/+H/4f/g/+D/4P/i/9//3v/c/9v/3f/e/97/3f/f/+D/4P/h/+D/
3v/d/9z/2//b/9z/3P/c/9z/2//b/9v/3P/c/9z/3f/e/+D/4f/f/9//3//e/+D/4P/h
/+H/4P/g/9//3f/a/9r/2v/b/9z/3P/a/9r/2v/a/9v/3P/b/9v/2//b/9v/2//a/9r/
2f/Z/9r/2v/b/9v/2//a/9b/1f/W/9b/1//Y/9j/2f/Z/9r/2v/a/9f/1//W/9b/2v/d
/93/2//b/9v/2//i/+T/4f/g/9//3v/e/9//4P/g/93/3f/d/9z/3v/g/+D/4P/g/+D/
4P/g/+H/4v/j/+X/5f/j/+X/5//m/+X/5f/n/+r/6v/r/+3/7v/u/+3/7f/x//L/8//z
//H/7//s/+n/5//o/+f/5v/j/+H/4P/f/93/2//a/9j/2P/Y/9j/2f/W/9b/1v/V/9b/
1P/X/9f/1v/W/9T/1P/V/9b/1v/W/9f/2P/a/9v/2f/Z/9r/2//V/9X/1f/W/9b/1//e
/+j/9f8JACAAQgByAKgA1gD+ACoBWwGKAa0BxgHMAaEBSAHjAI8APgD0/8v/zf/c/9//
4//p/+z/6v/o/+f/5P/j/+P/5P/k/+T/5P/k/+P/4v/h/97/3v/f/+D/4P/i/+T/5P/k
/+L/4P/f/9//4P/h/+L/4f/j/+T/5v/k/+L/4v/h/+D/3v/c/9z/3P/d/93/3v/e/+T/
5v/o/+r/7P/s/+7/7//u//D/8P/y//T/9P/1//b/9P/2//f/+f/9//3//v///wIAAwAE
AAcADAAOABEAEgAVABgAGQAdAB4AIgAkACcAKgArAC0ALgAxADMANQA4ADwAPgBBAEEA
QABAAEEARABDAEQARQBGAEgARgBFAEQAQQBBAEEAPwA7ADcAMgAvACwAKAAmACMAHQAZ
ABUADwAMAAoABgABAP//+//5//b/9f/y/+//7f/r/+r/5v/m/+X/5P/k/+P/4//k/+X/
5v/l/+T/4v/f/+D/4//k/+X/5v/m/+b/5f/k/+P/5P/j/+T/5P/k/+T/5P/l/+X/5v/l
/+T/4f/g/+D/4v/j/+T/5v/m/+b/5v/k/+T/5f/l/+X/6f/p/+b/5v/m/+b/5v/l/+X/
5f/l/+f/5//o/+j/6v/r/+v/6//p/+r/6v/r/+3/7f/t/+3/7f/u/+7/7f/t/+3/7f/u
//H/8f/x//H/7//u/+3/7v/v//D/8P/x//L/9P/1//X/8v/y//H/8f/z//T/9v/4//X/
9f/2//b/+P/4//f/9//5//r/+v/6//n/+P/4//f/+P/5//r/+v/6//r/+//7//n/+v/6
//n/+f/6//v//f/+//7//P/8//3//v8AAAIAAgABAAAA///9//3//P/8//n/+f/6//r/
/f///wEAAgD+//3//v/+//3//v/+////+//+/wIAAwAEAAUABgAHAAcABwAGAAQABQAG
AAYABgAIAAgACAAKAAoACgAKAAgACAAIAAkACwAJAAsADQANAA0ADgARABAADgANAA0A
EAAQAA8ADwATABQAFQAVABMADwAKAAUABAAEAAIAAAACAAEAAQABAP3/+//6//j/+//8
//3////9//z/+//5//v/+v/+/////v/+//z//P/7//z//P/8////AAACAAMABQAFAAYA
BwAFAAEAAQAKAA4ACQAMABgAJwA/AGAAkADKAAIBLAFWAYwBxwH6AR8CMAIgAtkBbgED
AacATgAGAO3/9f8AAAUACwATABgAFgAUABMADAAHAAcACgALAAwADQAOAA0ADAALAAgA
CgALAAwADAAKAAwADAAMAAwADAANAA8ADgANAAwACQAJAAoADAAKAAwADgAPABAADwAM
AAsACgAMAA0ADwAQABQAFAAUABQAFAAUABYAFwAWABgAGAAaABsAHAAeACAAIAAiACMA
JQApACkAKgArADAAMQAyADUANQA2ADgAOAA8AEAAQgBHAEkATABNAE8AVABVAFcAWABX
AFkAWwBeAGIAZABnAGcAaABoAGkAbABsAGwAbABsAGwAagBpAGgAZQBlAGUAYwBdAFkA
VABRAE0ASABFAEEAOwA3ADMALQAmACQAIAAbABsAFwAVABIADwAMAAkABwAFAAQAAAAA
AP3//P/8//v/+//6//n/+P/4//j/9//1//X/9//3//f/9v/2//b/9f/0//P/9P/z//X/
9P/z//L/8P/x//H/8v/0//T/8v/y//H/8v/y//L/7//u/+3/7P/t/+7/8P/x//D/8//y
/+7/7v/u/+7/7v/v/+//7//v/+3/7f/u/+7/7//x//L/8//y//L/8f/x//H/8f/x//H/
8f/y//L/8f/u/+3/7P/s//D/8f/y//P/8P/w//D/8v/x//D/7v/t/+7/8P/x//H/8f/y
//L/8//z//L/8v/y/+//7//w//D/7v/u/+3/7f/t/+7/7v/u/+z/7P/t/+3/7v/v//D/
8P/t/+z/7P/r/+v/7P/s/+v/6v/q/+r/6//s/+z/6v/q/+v/7P/u//D/8P/v/+7/7f/v
/+//7v/u/+//7//w//D/7//v/+//7v/s/+3/8P/y/+//8P/y//P/8v/w//D/8P/w//D/
8f/y//L/8v/z//T/9P/0//b/9v/2//T/9P/0//T/9v/2//b/9//0//H/8v/z//T/9f/3
//v/+//6//r/+//6//r/+f/5//n/+v/7//v//v/9//v/+f/2//b/9P/y//D/7f/r/+n/
6P/n/+f/5v/m/+b/5v/n/+f/6P/p/+n/6P/m/+n/6f/m/+b/5P/k/+T/5P/j/+L/4v/i
/+P/4//k/+X/5//p/+f/5//l/+b/6v/r/+z/9P8DABMAKgBOAIYAwADwABwBTAGDAbYB
3wH8AQYC5QGMASEBvwBmABIA3f/Z/+T/6//x//v//v/+//r/9//y/+//7//w//D/8P/w
//D/8P/w//D/7v/u/+//8P/w//H/9P/1//b/9f/0//T/9f/3//f/9//1//X/9v/4//b/
9v/4//n/+v/8//r/+v/6//r/+f/5//j/+v/6//r/+v/4//j/+v/7//7/AAAAAAIAAQAA
AAAAAAABAAQABgAJAAsACwAMAA0ADgAPABAAEwAWABgAGwAcAB8AIgAjACcAJwAqACsA
LQAwADEAMwA0ADUANwA5ADwAPAA+AEEAQQBCAEQARwBMAEwATABMAEwATABKAEkASABF
AEUARQBDAEAAPQA5ADcAMwAuACsAJwAkACEAHgAZABIAEAAMAAcABQABAP///P/2//L/
7v/r/+v/7P/q/+z/6f/o/+j/5//l/+T/4//i/+D/4P/f/93/3//h/+H/4f/k/+T/5P/j
/+X/5f/n/+f/5//m/+X/5P/k/+X/5f/m/+T/5P/i/+L/4v/k/+X/5v/m/+b/5v/m/+j/
6P/p/+n/6f/t/+3/6v/r/+z/7f/u//D/8f/y//P/8f/x//L/8v/y//P/8//z//H/8v/y
//P/8//z//P/8//1//b/9v/1//P/8//z//T/9v/3//j/+f/6//r/+v/8//v/+v/4//f/
+f/6//r/+f/2//b/9f/1//X/9P/0//T/9f/1//b/9v/2//b/9f/1//P/9P/0//T/8//y
//L/8f/y//P/9P/0//T/9P/1//X/9f/2//b/9f/2//b/9v/3//j/+P/2//b/+P/4//n/
+v/5//n/+f/5//v/+//6//r/9//3//j/+P/7//v/+//6//n/+f/7//z/+//8//z//f/9
//7//v/+//3//f/8//z/AAABAAAAAAAAAAAAAAACAAMABAAEAAMAAwADAAIABAAGAAYA
BgAGAAYABgAGAAgACAAIAAkABwAFAAcACQAJAAkACgANAA0ADAAMAA0ADAAMAAsACwAP
ABAAEQARABEADwAMAAkABAAEAAIAAAABAP///v/9//z/+//7//r//P/8//z//f/9//7/
//////3/+v/8//v//P/8//r/+v/5//r/+v/6//z//P/9//3/+//7//z//f/7//n/9//2
//j//f8EAA4AGwAxAFAAfAC0AOgAEgE6AWgBlwHEAeEB8AHcAZcBNAHVAIUAOAD8/+n/
8f/6////BQALAAwACgAIAAUA/v/9//v//P/8//z//P/8//r/+v/6//j/9//3//f/9v/3
//r/+//8//r/+v/7//3//f/9//3/+//9//7/AAD+//v//P/8//z////+////AAAAAP//
///+/wIAAgACAAIAAgACAAQABQAGAAgACAAKAAoACgALAAwADAAOAA8AEQAUABUAFwAZ
AB4AHwAgACMAJAAmACkAKgArAC4ALwAzADQAOAA6AD0AQgBDAEUARgBJAEsATQBQAFAA
UgBVAFUAVwBYAFoAXgBcAFwAXABcAFwAWgBZAFgAWABZAFoAWQBVAFEATABJAEgARABC
AD8AOwA3ADMALQAoACYAIgAdABsAFwAVABIADwAMAAkABwAHAAYAAgACAAEAAAAAAP//
+//6//n/+P/2//b/9f/z//T/9//4//n//P/8//z/+//4//f/+P/3//X/9P/z//L/8//1
//b/+P/2//b/9P/0//X/+P/6//z/+v/6//r/+v/8//z//f/9//r//f/8//j/+P/4//j/
+P/6//v//P/9//r/+f/5//j/+//9//7////9//7//v////3//f/9//3//v8AAAEAAQD/
//////8AAAMAAwADAAMAAAAAAAAAAgABAAAA/v/9////AAAAAP////8AAAAAAQABAAAA
AAAAAP7//f/9//z//P/8//v/+//9//7//v/+//7//v//////AQABAAEAAAAAAAAAAQAB
AP//AAAAAP//AAAAAAAAAQAAAAAA/v/+//7//v///wAAAQABAAEAAQADAAMAAgACAAEA
AQACAAIAAAD///7//P/8////BAAIAAYABgAFAAUABAAEAAMAAgAHAAkABgAEAAIAAgAC
AAIAAgAEAAUABgAGAAUABQAFAAQABAAGAAYABgAFAAQAAwACAAUABgAHAAkACQAHAAkA
CwAJAAkACgANAAsACgAKAAsADAAMAAsACwALAAwADQANAA8ADQAKAAcABAAEAAIAAAD/
//3//P/7//z/+//7//r/+v/6//r/+//8//7/AAABAP7//P///////v/+//z//P/9//7/
/v/+//3//P/8//v/+//7//z//f/7//n//f8AAP7/+/8AAAwAGwAvAEwAdACmANgA/gAg
AUoBdwGkAckB3AHSAZkBNgHZAI0ARgAGAO3/9f/+/wEABQALAAoACAAGAAUAAgABAP//
/v/9//z/+//6//r/+v/6//j/+P/5//r/+v/5//r/+f/4//j/+P/5//v/+//7//v/+f/5
//r//P/6//j/+v/7//z//P/6//r/+v/9//3//v/+//7//v/+//7/AAAAAAIAAwABAAIA
AQACAAIAAgADAAQAAwAEAAQABQAJAAsADgARABYAFwAYABsAHQAeACAAIAAfACIAIwAn
ACoALgAwADMANAAzADMAMgA3ADsAPwBEAEUARgBIAEcASABIAEkATABPAFAAUQBSAFAA
TgBNAEwASQBJAEkARwBEAEEAPQA7ADgANAAyAC8AKwAnACMAHQAaABgAFAAPAAwABwAE
AAAAAAD+//z/+//3//b/8v/y//L/8v/z//P/8f/w/+//7v/u/+7/7f/r/+n/6//r/+v/
7v/u/+7/7f/r/+v/7f/t/+3/7P/r/+r/7P/v//H/9P/y//L/8P/w/+7/8P/x//L/8v/y
//L/8v/v/+7/7v/t/+7/8//0//L/8P/w//D/8P/x//H/8f/x/+//7//w//D/8P/x//H/
8f/x//L/8v/z//P/8//z//P/8//0//T/8//z//P/8//0//X/9f/1//X/9f/2//f/+v/5
//j/9v/1//T/9P/z//H/8//0//T/9f/3//b/9v/2//X/9f/2//b/+P/4//f/9//1//b/
9v/2//X/9P/0//P/8f/x//H/8P/w//D/8f/x//H/8v/y//H/8v/y//L/8//1//b/9f/2
//b/9v/3//j/+f/5//n/+f/4//f/9f/0//P/8//0//T/9f/1//X/9P/v/+//8f/y//T/
9v/3//n/+//6//j/+P/4//j/+v/7//z//P/7//v/+//6//r//P/8//z/+v/6//r/+v/4
//j/+P/5//v/+f/7//3//v///wEABQAFAAQABAAFAAYABgAFAAUABwAIAAkACQAIAAUA
AQD9//r/+v/4//b/8//x//D/7//w/+//7//u//D/8P/w//H/8v/0//b/9//0//L/9f/1
//H/8P/t/+z/7//y//T/9v/2//b/9//3//f/9//4//n/+f/1//X/9P/0//n/AAAIABUA
JwBAAGIAkgDKAPwAJAFUAYcBugHnAQgCCgLdAYABEwG1AGAAFADp/+v/+P/3//n///8C
AAYACAAHAAAA+//3//T/9f/2//f/+P/6//r/+v/4//j/+f/6//r/+P/4//b/9P/3//r/
/v8DAAAA///+//v/+//8//7//P/8//7///8AAAMAAgADAAQABQAFAAYABgAHAAYABQAE
AAUABgAJAAsADAAOAA4AEAAQABAAEQASABIAFAAVABcAGQAZABoAGwAfACEAIwAnACwA
LgAxADIANQA4ADkAPQA+AEIARABHAEoASwBNAE4AUABTAFYAWgBZAFoAXABbAF4AYABj
AGgAaABoAGgAaABkAGAAXQBaAFoAWwBcAFsAVQBRAEwASQBCADwAOAAzADEALwAtACkA
IwAgABsAFQAQAAsACAAEAAIAAAD+//3/+f/4//T/9P/z//L/8v/x//H/8P/v/+7/7//w
//D/7//s/+3/7P/r/+r/6v/q/+n/6f/p/+v/6//p/+j/5//m/+b/5//n/+j/6v/q/+j/
6P/l/+b/5v/m/+f/6P/p/+r/6P/o/+n/6f/p/+3/7f/q/+j/6P/o/+j/5//n/+f/5//q
/+v/7f/u/+v/6//q/+n/6//u//D/8//v/+3/6//p/+3/8P/y//P/8//z//P/9P/0//P/
8v/x//P/9P/1//j/+v/6//n/+f/3//b/9P/x//P/9P/0//X/9f/0//T/9P/1//X/9v/2
//j/+P/3//f/9v/2//X/9P/2//b/9//3//b/9f/0//L/8//0//b/9//1//b/9v/1//b/
9v/2//f/+//8//v//P/7//r/+v/6//v/+//7//v//P/9//3//v/8//v/+//6//3//P/7
//r/+f/4//r/+//8//z//v///wAAAAD//wAA///+/wAAAAAAAAAAAAAAAAAAAQADAAEA
AwAFAAcABwAIAAsACQAIAAgACQALAAwADAANAA8AEAARABEADwANAAoABwAGAAYABAAC
AP//+//4//X/9f/1//b/9v/0//T/9P/1//X/9v/3//f/+P/2//n/+f/2//b/9P/0//f/
+P/4//j/9//2//b/9f/2//f/+f/7//v//f/7//b/9v/7/wIADAAdADEASgB2ALAA7AAa
AUQBdAGvAeABBQIeAhYC2QFwAQUBpwBQAAgA6//v//j//f8FAA0ADAAKAAwACQAEAAMA
BQAEAAIAAAD+//z//P/8//z/+v/9////AQACAAIABAAEAAQAAgACAAMABQADAAMAAwAB
AAIABAAHAAYACAAKAAsADAALAAgABwAGAAkACQAKAAoADAAMAAwADAAKAAoADAANABAA
EgASABQAEgASABMAFAAWABgAGQAbABwAGwAbABsAHwAhACMAJwAoACoALQAuAC0AMAAx
ADUAOgA+AEAAQwBEAEUARwBIAEkASwBNAFAAUgBUAFcAVwBVAFQAVABWAFcAWABZAFoA
WgBYAFcAVgBTAFMAUwBRAE0ASQBEAEEAPQA4ADUAMQAtACkAJQAfABwAGgAWABEADQAJ
AAcABAABAP7/+//5//f/9v/y//L/8v/y//P/8//v/+7/7f/s/+v/6v/o/+X/4v/j/+L/
4f/i/+L/4v/h/+H/4f/j/+P/5f/k/+P/4v/h/+H/4P/g/+L/4v/g/+D/3v/g/+H/4v/i
/+L/4v/i/+L/4v/j/+P/4//n/+f/5P/i/+L/4v/i/+X/5f/l/+X/5//n/+j/6P/n/+f/
5v/l/+f/6P/o/+n/6f/p/+n/6f/p/+r/6v/p/+n/6f/p/+r/7v/v//D/8f/u/+7/7v/w
/+7/7v/t/+3/6//s/+z/6//p/+r/6v/r/+v/6v/q/+r/6//r/+z/7P/q/+r/6f/p/+j/
6P/n/+b/6P/o/+n/6f/p/+n/6f/o/+r/6v/r/+v/6f/q/+r/6f/n/+b/5f/l/+f/6P/n
/+j/6P/o/+n/6v/p/+n/6f/p/+f/5//m/+b/5//n/+j/6P/o/+f/5v/k/+X/5v/l/+T/
4//i/+X/5//p/+r/6P/p/+r/6v/r/+7/7//w//D/8P/w//D/8P/w//D/8f/x/+//8f/z
//H/8f/y//X/9//2//b/9//4//j/9//3//f/+P/5//n//P/7//n/9//z//L/7//s/+v/
6f/o/+f/5P/j/+P/4v/i/+L/4v/j/+P/5P/l/+X/5P/i/+X/5f/k/+T/4v/i/+H/4v/i
/+L/5P/k/+X/5f/l/+X/5v/n/+n/6f/n/+T/4v/j/+j/9P///xMALABOAHoAsADiAAoB
OAFrAZ4BxwHmAfIB1wGEARUBswBkABYA3//V/+D/5//r//P/+P/4//b/8//w/+//7f/q
/+n/6P/n/+b/6P/o/+j/5v/l/+X/5f/k/+b/6P/o/+j/6P/o/+n/6//p/+n/6f/n/+n/
6v/s/+r/6P/q/+v/7P/q/+j/6P/o/+r/6//t/+7/7f/s/+v/6v/s/+7/8v/1//X/9v/1
//b/9v/2//f/+P/5//z//v8BAAUABQAGAAcADAANAA4AEQASABQAFwAYABsAHgAfACMA
IwAmACcAKQAvADEANAA2ADcAOQA7AD4APgBAAEMAQwBEAEQARQBIAEsATABNAE4ATABK
AEkASABJAEkASQBHAEEAPQA4ADUAMQAsACkAJQAgAB0AGgAVABIAEAAMAAcABwADAAEA
/v/6//b/8v/v/+//7v/q/+r/5//m/+b/5f/i/+D/3v/c/93/3v/e/93/3f/f/9//3//g
/+D/4P/f/+H/4f/j/+P/4f/g/9//3v/e/9//3//g/+D/4P/e/97/3v/g/+H/4v/i/+L/
4v/i/+L/4v/j/+P/5v/r/+z/6v/s/+z/7P/s/+r/6f/o/+f/5//n/+j/6P/m/+f/5//n
/+f/6P/o/+n/6//r/+v/6//r/+z/7P/r/+v/6//r/+z/6//r/+v/6//q/+r/6v/s/+z/
7P/r/+v/7P/u/+//7//v//D/8P/x//D/7v/t/+z/7P/t/+//8P/u/+7/7f/t/+//8P/w
//D/8P/w//H/8f/v/+//7//u/+7/7v/v/+//8f/y//L/8f/w//D/8P/x//D/8P/u/+7/
7f/s/+z/7P/r/+v/6//r/+v/6//q/+r/6//r/+z/7P/t/+3/7f/s/+v/6//t/+7/7f/s
/+z/7P/s/+z/7P/s/+3/7f/t/+z/7f/v//H/8v/x//L/8f/w//L/8v/y//L/8P/w//D/
8f/x/+//8f/z//X/9f/2//n/+P/2//X/9f/2//b/9f/1//f/+P/5//n/9//1//L/7//t
/+7/7f/s/+n/5//m/+X/5v/l/+X/5P/j/+L/4f/h/+P/5P/l/+X/4f/e/+D/3//e/97/
3P/c/9//4P/g/+D/3v/e/9//3//f/9//4P/h/+P/5f/j/+D/3P/d/+T/8P8BABUAMgBc
AJAAwgDkAAoBOgFtAZwBwQHUAcgBjQEsAccAdQAsAO7/1f/d/+j/7f/x//P/9P/2//T/
7//s/+v/6//q/+z/7P/s/+z/6v/q/+r/6P/m/+f/6P/o/+b/6P/o/+j/6f/q/+z/7//u
/+3/7P/p/+n/6v/s/+r/6v/s/+3/7v/s/+r/6v/q/+z/7f/v//D/8P/w//D/8P/x//L/
9f/3//j/+v/6//z/+//6//r/+v/8//7///8BAAEAAQACAAMACAAJAAoADQAOABAAEwAU
ABMAFgAXABsAHAAgACIAJQAqACsALQAuADEAMwA1ADgAOgA8AD8APwA8ADwAPQBAAEEA
QgBDAEQAQgBAAD8APgA9AD0APQA7ADoANwAzADEALgAqACgAJQAiAB8AHAAXABEADgAJ
AAMAAwD///3/+v/3//T/8f/v/+3/7P/o/+j/6P/o/+n/6f/n/+b/5f/k/+T/5P/j/+H/
4//l/+X/5f/o/+j/6P/n/+j/6f/s/+3/6//q/+n/6P/n/+f/5v/m/+j/6v/q/+z/6v/s
/+3/7v/w//D/8P/w/+//7v/u/+3/7f/x//H/7v/u/+7/7v/u/+3/7f/t/+3/7v/v//H/
8v/y//P/8//z//H/8v/y//P/9P/1//b/9//0//T/8//x//L/8//0//b/9f/1//X/9f/1
//b/9//6//j/+P/3//f/9f/2//b/9f/1//b/9v/3//f/9v/2//b/9f/1//b/9v/4//j/
9//3//X/9v/2//b/9//4//r/+//7//v/+//6//n/+P/4//f/+f/8//7////9//z/+//7
//n/+P/1//T/9v/4//v//v/9//3//f/9//3//f/8//z/+//7//z//P8BAAAAAAAAAAAA
AAAAAP///v/8//7/AQAEAAYABgAIAAgACAAGAAYABgAGAAYABgAGAAcACAAHAAoADQAM
AAsACwANAA4ADgAPABEAEgASABEAEQAUABYAGAAZABkAFwAUABEAEAAQAA4ADAALAAkA
CAAHAAgABwAHAAYABgAGAAYABwAFAAYABwAHAAQAAgAFAAUAAgACAAAAAAABAAIAAgAC
AAUABgAIAAkABgAFAAUABQADAAcACwAMAAwACwAOABwAKwA9AFoAgAC2AO4AGgE+AWwB
owHUAf8BHAIcAusBiAEbAbsAaAAcAPf///8OABMAFwAdAB4AGgAWABUAFgAXABcAFAAT
ABIAEQAQABIAEgASABAAEQATABUAFgAUABYAFgAWABgAGAAZABsAGwAbABsAGQAZABoA
HAAaABwAHgAfACAAHgAcABwAHAAcABsAGwAaACAAIgAkACYAJQAkACUAJQAoACoAKgAs
AC4AMAAzADYANQA2ADYANwA8AD0APwBBAEMAQwBDAEUASwBOAFIAVABSAFQAVABXAFsA
YABjAGcAagBrAG0AbgBzAHcAewCAAIIAhACHAIcAhACEAIUAiACHAIgAiQCKAI0AjACM
AIwAiQCJAIkAhwCFAIEAfAB5AHUAcABtAGkAZQBhAF0AVwBQAE4ASgBFAEEAPQA7ADgA
NgA0ADIAMQAvAC4AKgAqACcAJgAmACUAJQAkACMAIgAgAB4AGwAXABkAHQAfACEAIgAi
ACIAIQAiACMAJgAnACcAJgAlACQAJQAnACgAKgAoACgAJgAmACQAJgAnACgAKAAoACgA
KAAmACYAJwAnACcAKwArACgAKgAqACoAKgArACsAKwArACkAKQAqACoAKwAtAC4ALwAu
AC4ALQAtAC8AMQAzADUANQA2ADYANQAzADEALwAuADAAMQAyADMAMAAwADAAMgA0ADYA
NwA5ADgAOAA3ADUANQA2ADYANwA5ADgAOAA4ADUANQA2ADYANgA2ADUANQA2ADgAOQA6
ADoAOgA7ADsAOgA5ADgANgA5ADoAPAA9AD8AQABAAD8APAA6ADgANwA7ADwAOwA8AD0A
PgBAAEIAQQBBAEEAQQBBAEMAQgBCAEIAQgBCAEEAQQBBAEAAQgBFAEgASgBJAEoASQBI
AEYARgBGAEYARwBIAEkASwBKAEcASABJAEsASwBMAE8ATgBMAEsASwBMAEwASwBLAE4A
UABSAFMAUwBRAE4ASwBGAEYARABCAEMAQQBAAD8APgA9AD0APAA8ADwAPAA9AD8AQABB
AEEAQgBAAEMAQwBAAEAAPgA+AEEAQgBCAEIARABEAEUARQBHAEcASABJAEMAQwBHAEgA
RgBFAEgAVABlAHsAlgC4AOgAJAFWAYABrAHjAR4CSwJmAm4CTQL0AYUBIwHKAHIAPwA9
AEwAVQBdAGEAXgBaAFoAWQBYAFUAVQBWAFgAWABYAFgAVgBWAFYAVABSAFMAVABUAFYA
WABYAFgAWgBaAFsAXQBdAF0AXQBbAF0AXgBgAF4AXgBgAGEAYgBhAF4AXQBcAF4AXwBh
AGIAZABkAGQAZABiAGIAZABlAGcAagBrAG4AbgBuAG8AcABzAHYAeAB7AHsAewB8AH0A
ggCDAIQAhwCNAJAAlACWAJQAlgCWAJkAngCiAKQApwCqAKsArQCuALIAtQC4ALwAvQC+
AMAAvwC+AL4AvwDCAMMAxADFAMYAyQDIAMgAyADEAMMAwgC/AL4AuwC3ALUArgCoAKQA
nwCcAA==
         </WaveFormData>
      </LeadData>
      <LeadData>
         <LeadByteCountTotal>10000</LeadByteCountTotal>
         <LeadTimeOffset>0</LeadTimeOffset>
         <LeadSampleCountTotal>5000</LeadSampleCountTotal>
         <LeadAmplitudeUnitsPerBit>4.88</LeadAmplitudeUnitsPerBit>
         <LeadAmplitudeUnits>��V</LeadAmplitudeUnits>
         <LeadHighLimit>2147483647</LeadHighLimit>
         <LeadLowLimit>268435456</LeadLowLimit>
         <LeadID>V6</LeadID>
         <LeadOffsetFirstSample>0</LeadOffsetFirstSample>
         <FirstSampleBaseline>0</FirstSampleBaseline>
         <LeadSampleSize>2</LeadSampleSize>
         <LeadOff>FALSE</LeadOff>
         <BaselineSway>FALSE</BaselineSway>
         <ExcessiveACNoise>FALSE</ExcessiveACNoise>
         <MuscleNoise>FALSE</MuscleNoise>
         <LeadDataCRC32>763470738</LeadDataCRC32>
         <WaveFormData>
9f/1//X/9P/0//T/8v/y//L/8v/y//L/8//z//P/8//x//P/8//y//L/8v/y//L/8v/y
//L/8v/y//f//v8LABwAMQBNAHYAoADFAOIABwEzAVkBdAGLAZABaAEaAckAiABNABYA
+P/4/wAAAwADAAUABQABAP///v/8//r/+P/3//b/9v/1//T/9P/1//P/9P/z//P/9f/1
//P/9f/1//T/9P/0//T/9P/0//T/9f/1//T/8//z//P/9f/2//j/+P/2//X/9f/1//f/
+P/5//r/+v/5//n/+f/5//n/+//8//3//v///wEA/////wEABAAFAAYABwAIAAYACQAK
AAsADgAQABEAEwASABUAFgAXABwAHQAgACIAIgAkACcAKgArACwALAAvADIAMwA0ADYA
OAA6ADsAPQA9AD0APQA+AEEAQQBAAEAAPwA/ADwAOQA7ADsAOwA4ADcANQAzAC4AKwAo
ACQAIAAdABoAFwAUABEAEAAPAA0ACgAHAAQAAgD8//n/+P/2//T/8v/x//D/8P/w/+7/
7v/s/+z/6//r/+3/7f/s/+v/6v/q/+r/6//t/+z/6//q/+z/6//p/+n/5//n/+f/6v/s
/+r/6f/p/+n/6v/s/+7/7P/s/+v/6f/p/+r/7P/u/+z/7P/u/+7/7v/w//L/8P/t/+3/
7P/q/+v/6//r/+v/6//s/+3/7v/v/+//7//u/+z/7P/r/+v/7P/s/+z/7P/r/+v/6v/o
/+r/7P/u//D/8f/y//P/8//y//P/8//y/+//7v/t/+3/7//w//D/7f/t/+//8v/z//H/
8P/w/+//7f/r/+v/7P/s/+v/6//r/+v/7P/s/+v/6//s/+3/7f/s/+z/7f/t/+//7//v
/+//7//u/+z/6//q/+j/6v/q/+j/5v/m/+b/6P/q/+r/6f/p/+n/6v/r/+v/6//q/+n/
6f/p/+n/6v/o/+j/6P/o/+T/5P/k/+T/5P/l/+b/6//s/+r/5//l/+P/4//i/+H/4v/j
/+b/5f/l/+X/5f/r/+z/6//q/+n/6P/n/+f/5//o/+b/5v/m/+f/5//p/+n/6f/p/+n/
6f/p/+z/7P/s/+z/7P/s/+z/7//u/+7/7//x//L/8//0//X/9//3//b/9v/2//f/+P/4
//j/9//z//D/8P/v/+7/7P/q/+j/5f/k/+H/4f/g/9//4P/h/+P/5P/h/+H/4P/f/+D/
4P/g/97/4P/g/+D/4P/e/9//3//f/+H/4f/j/+P/4P/g/+D/4P/g/+D/4P/g/+D/4v/n
/+7/+f8GABkANQBcAIoAsQDUAPkAIQFJAWoBfwGEAWYBGgHJAIYASQAMAOb/5P/u//H/
8f/z//X/8//x/+7/6v/o/+j/6f/n/+j/6P/o/+f/5//k/+T/4//j/+X/5f/n/+n/6f/o
/+f/5v/l/+T/5//o/+r/6//t/+3/7v/v/+z/7P/t/+z/7P/r/+v/6//s/+7/8P/y//b/
9//5//v/+f/5//v//P/6//r/+v/7//3//f///wIAAgACAAIAAgAEAAcACAAJAAoADAAN
AA8AEQAVABcAGQAcAB0AIAAiACYAKAArAC4AMAAwAC8AMQAzADUANwA6AD0AQABCAEUA
RQBFAEUARgBHAEcARgBGAEcARwBEAEEAQgBDAEQAQgBBAD8APQA4ADUAMgAuACoAJgAi
AB4AGgAYABYAFAARAA0ACwAJAAgABwAFAAUABAAAAP7//f/8//r/+v/4//j/+//8//z/
/f/7//n/9v/z//P/9P/1//f/+P/4//j/+P/2//X/8//z//T/9f/2//r//P/6//n/+f/3
//b/9v/2//j/+P/3//X/9//4//r//P/7//r/+//6//r//P/+//z//P/9//3//P/7//v/
+//7//z//P/8//z//P/9//7//v/+//7//f/9//7//v/+//7/AAABAAEAAAAAAAAAAAAA
AAAAAAAAAP///f///wAAAAAAAAAAAAABAAMABAAEAAEA/v///wEAAQADAAIAAgABAAEA
/////wAAAgABAAEAAQABAAIAAgABAP7//v/+//3//f/+/wAAAQAAAP///v/9//z//P/7
//v/+//6//3//v/8//r/+v/6//7/AAAAAP///////wAAAQD//////v/9//z/+//6//r/
/f/+////AAD+//7//v/+//z/+//6//3/+v/8/wAAAgACAAIAAgACAAEAAAAAAP7//v/+
////AQADAAMAAwAFAAUABQAFAAYABgAGAAYACAAIAAgACwAKAAoACwANAAsACwALAAsA
DwAPAA4ADgAQABEAEgASAA8ADQAIAAQABgAFAAQAAgACAAIAAQACAP/////+//3//f/9
//7//v/9//3//P/7//3//v////7//P/8//z//P/5//n/+P/3//j/+f/8//3//P/8//z/
/P/6//b/9v/8/wAA/v8BAAwAFwAoAEMAZQCUAMQA5wAKATUBZQGRAa4BvQG0AYABLgHb
AJIATQAUAPr/+P8AAAMABwALAA8AEQANAAoABgACAAAAAQADAAQABAAEAAMAAwAAAAAA
/////wEAAQABAAMAAwACAAIAAgACAAIAAAAAAAEAAQABAAEAAgADAAQABgAJAAoABwAF
AAQAAwAEAAYACAAKAA0ADQAOAA8ADQANAA8AEAAOAA4ADgAPABEAEQATABYAFwAYABkA
GgAaAB0AHgAfACIAJAAlACcAJgApACoAKwAvADEANQA4ADgAOgA9AEAAQwBEAEQARwBI
AEkASgBMAE4AUABRAFMAVgBXAFgAWgBaAFkAVwBWAFkAWQBWAFMAUwBTAFMAUABNAEsA
SQBEAEEAPgA6ADYAMAAsACgAJAAiACAAHgAbABkAFwAVABQAEAANAAwACgAIAAYABQAE
AAQABAACAAIABAAEAAMAAwABAAEAAAD///7//v/+////BAAEAAQABAACAAEA/////wEA
AQABAAQAAwAAAP7//f/9//7/AAACAAAAAAD///3//P/8//3//v/+//7/AAAAAP7/AAAC
AAAAAAABAAEAAAABAAEAAQABAAAAAAAAAAAABAAFAAYABgAEAAQAAwADAAQABAAEAAQA
BgAHAAcABgADAAIAAQAAAAQABgAIAAkABgAHAAcABgADAAIAAQABAAIABAAFAAMAAQAD
AAYABwAFAAQABAADAAMAAQABAAIAAgABAAEAAQABAAIAAgABAAEAAgADAAMABAAEAAUA
BQACAAEAAAD//wAAAAD//////f/8////AAD///7///8AAAEAAgABAP///f/9//7/////
/////v/9/////////wAA/v/+//7//v/+//7//v/+///////9////AAD///7//f/8////
/////wAA/v/+//7//////wEAAQABAAEAAQABAAEABAAEAAQABAADAAIAAQADAAYABgAH
AAkACQAJAAkACQAKAAkABwAGAAoACwAMAAwADQANAAoACAAFAAMAAQD+//3//P/6//r/
9//3//b/9f/1//X/9v/2//T/9f/1//X/9v/2//b/9P/2//b/9v/2//X/9f/0//P/8v/x
//L/8f/z//T/9f/2//j/9v/0//L/9P/2//f//P8HABQAIwA/AGwAnADFAOoAEQE/AWkB
igGjAa4BlgFSAfsArgBtACwA/v/0//r//f8BAAkACQAHAAUAAgD+//z/+v/7//v//P/8
//z/+f/5//b/9v/z//P/9f/1//b/+f/6//r/+f/4//f/9v/3//j/+v/7//n/+f/6//v/
/f/+/wAAAAD+//3//f/9//v//P/9//7//////wAAAQD/////AQACAAMABAAFAAcABQAF
AAcACgALAAwADQAOABAAEwAUABUAFwAYABgAGQAcAB8AIAAhACQAJQAoACoAKgAsAC8A
MgA3ADgAOAA7ADoAOwA8AD4AQABCAEMARQBIAEkASgBMAE0ATQBMAEwASwBLAEgARQBF
AEUARQBCAEEAPwA9ADgANQAyAC4AKgAnACQAIQAeABgAFgAUABEADQALAAkACAADAP//
/f/6//v/+v/6//r/+v/6//j/+P/3//b/9P/z//P/8//y//H/8P/w//D/8f/z//L/8f/w
//P/8//y//P/8f/x//H/9P/2//T/8//z//L/8v/z//T/9P/0//P/8f/y//L/8//0//L/
8v/0//T/8v/0//b/9P/y//P/8//y//L/8//0//X/9P/0//T/9P/0//X/9v/2//T/9P/z
//P/9v/2//b/9v/4//n/+f/4//f/9v/1//T/9//4//n/+f/3//n/+v/6//f/9v/1//X/
+P/6//v/+f/0//X/9//3//f/9v/2//X/9//1//X/9v/2//X/9f/1//X/9v/2//X/9P/0
//T/8//z//T/9v/3//X/9f/1//X/9v/2//X/9f/y//D/8v/y//P/8v/z//T/9P/2//b/
9f/z//P/9P/1//X/9f/0//P/8f/x//H/8v/z//T/9f/2//b/9v/2//b/8//z//P/9//3
//b/9P/z//T/9f/1//X/8//1//T/9P/0//T/9P/1//X/9f/2//T/9P/0//X/9v/5//r/
+//7//v/+//7//z//P/8//z/+v/6//r//f/+//7///8BAAMAAwADAAMABAADAAEAAAAE
AAUABgAGAAYABQABAP7//f/7//n/9v/3//b/9P/0//L/8f/v/+3/7//v//D/8P/u/+//
7//v/+z/7P/s/+r/6//s/+3/7v/s/+3/7f/t/+3/7f/v/+//8P/w//D/8P/u/+r/6P/o
/+r/7v/1//z/BwAYAC8AVQCCAK4A0QD0ABkBQwFnAYIBkQGCAUwB/ACzAHQANwAGAPL/
9P/6//v//f8BAAEA///9//r/9v/0//L/8//x//L/8v/y//H/8f/u/+7/6//r/+3/7f/v
//H/8f/w/+7/7v/u/+7/8P/w//H/8f/x//H/8v/z//D/8P/x//D/8f/x//L/8//x//L/
8//0//X/9f/2//f/9f/1//f/+P/6//r/+v/7//v/+//9/wAA//8AAAEAAgAEAAcACAAJ
AAoADAANAA8AEAATABQAFQAWABcAGgAcAB4AIAAjACYAKwAsACwALwAwADEAMgA0ADQA
NgA3ADkAPAA9AD4AQAA/AD8APgA+AD8APwA8ADkAOwA7ADsAOAA1ADMAMQAsACoAKAAl
ACIAHgAaABYAEgAQAA4ADAAJAAUAAwABAAAA+v/3//b/9P/0//L/8f/w/+7/7v/s/+z/
6v/q/+n/6f/n/+f/5v/l/+f/6P/p/+v/7P/s/+z/7P/q/+n/5//n/+f/5//n/+r/7P/q
/+n/6f/o/+j/6f/q/+v/7P/s/+v/6v/q/+v/7P/q/+r/7P/s/+v/7P/t/+r/6v/r/+v/
6v/s/+3/7v/v/+3/7P/r/+r/7f/v//H/8v/w//D/7//v/+//7v/t/+z/7v/v/+//7v/s
/+z/7P/s/+//8P/x//H/8P/x//H/8P/t/+z/6//r/+3/7v/u/+v/6//t//D/8f/w/+7/
7f/r/+v/6f/p/+r/7P/r/+v/6//t/+7/7v/t/+z/7P/s/+v/7P/s/+3/7f/t/+3/7f/t
/+z/7P/r/+v/6f/o/+v/7P/q/+j/6P/o/+n/6v/p/+f/5//n/+j/6f/p/+n/6P/n/+f/
5//n/+j/5f/k/+P/4v/k/+b/6P/q/+n/6f/p/+3/7P/q/+f/5f/q/+v/6//n/+b/5v/m
/+b/5v/n/+f/5//o/+j/6P/o/+n/6f/r/+v/6//q/+n/6P/n/+n/6v/r/+z/7v/u/+7/
8f/x//D/8P/x//H/8f/x//H/8//z//L/8v/y//P/9P/0//T/8//v/+z/6f/n/+X/4v/j
/+L/4P/g/+H/4f/g/9//3f/d/97/3v/g/+H/4f/h/97/3v/e/9z/3P/c/9z/3P/c/93/
3f/d/9v/2//d/93/3P/c/9z/3P/c/9z/3v/i/+D/3P/h/+j/9f8GAB8APwBoAJQAtQDS
APUAHQFFAWYBdwFyAUQB9ACpAGwAMwD+/+T/5v/s/+3/7//x//H/7//t/+r/6P/o/+b/
5f/i/+L/4f/g/9//3//c/9z/3P/d/+D/4f/g/+H/4P/e/+D/4P/g/+D/4P/g/+H/4f/f
/9//4P/h/9//4P/i/+L/5P/j/+P/4//j/+T/5f/m/+b/5f/l/+X/5//n/+n/6v/p/+j/
5//n/+n/6f/r/+7/7v/u/+7/7v/w//X/+P/7//3//v/+////AgAFAAYABwAJAAkACwAM
AA4AEAATABYAFwAWABQAFQAaAB0AIAAkACYAKAApACsAKgArACwALgAxADEAMAAwAC8A
LwAsACkAKwArACsAKAAnACUAIwAeAB0AGgAWABIAEAAMAAgABAAAAP7//P/5//T/8f/u
/+z/6f/n/+f/5v/i/+D/3//e/+D/4P/e/97/3P/c/9v/2//Z/9n/2P/X/9b/1v/W/9f/
2v/a/9r/2v/Y/9f/1f/V/9f/1//X/9r/3f/c/9z/3f/a/9r/2//c/9z/3P/b/9n/2v/a
/9v/3P/b/9r/2//a/9z/3v/g/97/3P/d/93/3P/c/93/3v/f/+D/4P/g/+D/4P/h/+L/
4v/i/+L/4f/h/+P/5P/l/+b/5v/n/+f/5v/k/+T/5P/k/+f/6P/p/+n/6//t/+7/7v/s
/+r/6P/n/+f/6P/o/+X/5f/n/+r/6//p/+j/6P/n/+r/6f/q/+z/7v/t/+3/7f/r/+z/
7P/r/+v/7P/t/+3/6//q/+r/6f/n/+f/5//n/+r/6v/p/+n/5//m/+n/6v/r/+r/6//s
/+z/7v/u/+3/7f/t/+7/7//u/+3/6//p/+v/6//r/+z/6v/q/+r/6v/m/+b/5v/m/+f/
6f/r//H/8v/w//D/8P/w//D/7//v/+//8P/v/+7/7f/t/+//8f/x//H/8f/x//H/8f/x
//D/7//u//D/8P/w//P/9f/2//j/+//7//v/+//7//3//f/8//z//v///wAAAAD///3/
+P/0//P/8f/v/+z/7P/s/+v/7P/p/+n/6P/n/+X/5f/m/+b/5//p/+r/6//q/+r/6v/o
/+X/5P/j/+L/5f/n/+j/6f/n/+f/6f/p/+r/6v/q/+r/6P/m/+b/5P/m/+r/7//0////
EAAlAD0AYgCQALsA3gADAS0BVwF+AZsBoAF+ATYB3wCUAFUAGADy/+7/9v/1//P/9f/3
//X/+f/2//L/8P/s/+v/7f/u/+7/7v/w//H/7//w/+3/7f/v/+//7P/t/+z/6v/t//D/
8//2//T/9P/1//X/8//x//D/7//x//L/9P/0//f/9//4//n/9//4//n/+v/6//n/+f/5
//r/+//+/wAAAAAAAAAAAQADAAMABQAIAAkACgALAAwACwANAA0ADQASABQAFQAXABsA
HwAhACMAJAAlACgAKgAqACwALwAyADMANAA0ADcAOgA9AEAARABFAEYARgBHAEkASwBN
AFAAUQBRAFAAUABQAE8ASwBHAEoASwBMAEoARQBDAEEAPAA5ADYAMgAuAC0AKgAnACQA
IAAeABwAGQAVABEADQAKAAkABwAHAAYAAgAAAP///v/9//z/+f/4//r/+v/5//n/+v/7
//v/+//6//r/+v/7//v/+v/5//j/+f/5//j/+f/5//n/+f/8//z/+v/5//n/+P/4//n/
+v/6//r/+f/3//n/+v/8//7//v/+/wAAAAD//wAAAQD+//3//f/8//r/+v/7//z//f/9
//7///8AAAEAAQABAAAAAQACAAIAAwACAAAA/v/8//7/AQADAAQAAgACAAIAAgACAAIA
AgABAAMABQAGAAYABwAGAAUABQACAAIAAQD9//7/AQAFAAcABQAEAAQAAwAEAAMABAAG
AAgABwAHAAcABQAEAAIA//8AAAIABAAFAAMAAgACAAEAAQABAAEAAQACAAIAAQABAAAA
/v8AAAAAAQAAAAEAAgABAAIAAQD//wEAAQACAAMAAwADAAIAAQD///////8AAAIAAgAB
AAAA///+/wAAAQACAAQABgAGAAYABwAEAAUABAADAAQABQAGAAcABwAGAAUABAAGAAYA
BgAJAAwADAANAA8ADQANAA0ADQAPAA8ADgAOABAAEQASABIAEgARAA0ACgALAAkABwAE
AAAA/v/7//r/+v/7//v/+//5//n/+v/6//j/+f/5//n/+v/6//r/+P/6//r/+v/6//j/
+f/5//n/+P/3//j/9//5//r/+//8//z//P/8//j/+P/8/wEACAAVACQANwBXAIYAtgDd
AP4AJwFVAX8BnAGxAbABhAEwAd0AlgBTABoA/v/8/wIAAwAHAA0ACwAJAAkABgAEAAIA
BAADAAAAAAD///7/+//7//j/+P/6//v//v//////AQABAAAA///+//3//P/6//r/+//7
//3//f/+////AQACAAQABAADAAEAAAD//wAAAgAEAAYABQAFAAYABwAFAAUABwAIAAkA
CgALAA0ACwALAA0AEAARABIAEwAUABMAFQAVABUAGQAcAB4AIQAiACUAJgAnACgAKQAs
AC4AMQA0ADgAPAA9AD4APgBBAEIAQwBEAEYASgBMAE0ATwBNAE0ATQBOAFEAUQBQAFAA
UwBTAFAATQBLAEsASwBIAEUAQwBBADwAOQA2ADIALgAsACgAJAAgAB4AHAAaABcAFAAR
AA4ADAAIAAUABAACAP7//P/7//r//P/8//r/+v/6//r/+f/5//f/9//2//X/8v/y//L/
8//2//b/9v/2//b/9f/z//P/9f/1//X/+P/2//T/8//z//T/9P/1//b/9f/0//L/7//v
//D/8v/0//L/8v/0//T/9P/2//j/9v/1//X/9P/y//P/8//z//P/8//0//X/9v/3//f/
9//2//j/+P/3//f/+P/4//j/+P/2//f/9//2//T/9P/0//T/+P/6//z//f/6//v/+//6
//v/+v/5//n/9//4//j/9f/z//X/+P/5//f/9v/2//X/9v/1//b/+P/2//X/9f/1//P/
9P/0//P/9P/2//j/+f/2//b/9//3//X/9f/1//X/9v/2//X/9f/0//L/9P/0//X/9P/1
//b/9v/4//j/9//2//X/9f/1//X/9f/0//P/9f/1//X/9v/1//T/8//y//T/9v/0//T/
9P/0//b/9//4//r/+P/4//j/+f/5//v/+//7//v/+//7//v//P/8//z//P/6//r/+v/9
//7//v///wEAAwADAAMAAwADAAMAAgACAAQABQAGAAYABwAHAAQAAgAAAP3/+v/2//X/
9P/y//L/8//z//L/8f/x//H/8v/y//D/8f/x//H/7v/u/+7/7P/s/+z/7P/s/+r/6//r
/+v/7f/t/+//7//w//D/8P/w//L/8v/y/+7/7P/s//H/+P8BABAAJQA9AGIAjgC3ANoA
/wArAVUBdgGPAZwBigFKAfMApgBrAC4AAADy//b/+f/9/wEAAQABAP///P/6//j/+P/1
//T/9P/z//L/8v/z//H/8v/v/+//8f/x//H/8//z//L/8v/y//L/8v/y//L/8//z//T/
9f/3//n/+P/4//n/+P/2//X/9f/1//b/+P/6//z/+v/5//n/+f/6//v//v8AAP7//v/+
/////////wEABAAFAAYABwAIAAgACwAMAA0AEAASABMAFQAUABcAGAAZABwAHQAgACIA
IgAkACcAKgAwADIAMwA3ADgAOQA6ADwAPgBAAEEAQwBDAEMAQwBEAEcARwBGAEYASQBJ
AEYAQwBFAEUARQBCAD8APQA7ADYAMwAwACwAKAAkACAAHAAYABYAFAASAA8ADQALAAkA
CAADAP///f/6//n/+P/4//j/+P/4//b/9v/z//L/8P/v//H/8f/w/+//7v/u/+7/7//x
//D/7//u//H/8f/w//H/7//v/+//8v/y//D/7//v/+//8P/y//T/8//y//D/7f/u/+7/
7//w/+7/7v/w//D/8f/0//f/9v/2//f/9//2//T/8//y//H/8f/y//P/9P/z//P/8//y
//P/9P/0//X/9v/2//b/9v/1//X/9P/y//T/9P/0//T/9f/2//f/9//1//X/9P/y//L/
8v/y//P/9f/2//b/8//x//P/9v/3//b/9P/z//H/9P/z//T/9v/0//P/8//z//P/9P/0
//P/8//0//X/9f/z//L/8v/x//H/8f/x//H/9P/0//P/8//x//D/8//0//L/8P/w//D/
8f/y//H/7//x//H/8v/z//H/8f/w/+//8P/x//L/9P/y//L/8v/y//D/8P/w//D/8f/x
/+//7v/w//D/8P/w//H/8f/x//L/9P/0//T/9f/z//X/9f/1//b/9//4//n/+f/4//f/
9v/2//b/9v/5//z//P/9/////v/9//z/+//+//////8AAAAAAQACAAIAAgABAP3/+v/6
//n/+P/2//T/8v/v/+7/7f/t/+z/6//p/+n/6v/q/+z/7f/t/+3/6//q/+n/5v/o/+j/
6P/o/+r/6//r/+v/6f/p/+v/6//s/+z/7P/s/+7/7v/u/+r/5v/m/+3/9v8DABIAKQBL
AHgAoAC9ANwABwExAVkBeAGLAYQBVgEGAbUAdgA9AAgA7P/w//j/+f/7//n/+f/5//f/
9P/y//L/8P/v/+//8P/w//D/7//v/+z/7P/r/+v/7f/t/+r/6//q/+j/6//s/+3/7v/t
/+z/7P/r/+r/6f/p/+n/6f/q/+z/7P/s/+v/6//r/+z/7v/w//L/8//z//T/9f/1//X/
9//4//j/+P/4//n/9//3//n//P/7//z//f/+//7/AQACAAMABgAIAAkACwAMAA8AEAAR
ABQAFQAYABoAHAAeACEAJAAnACgAKAArAC0ALwAxADQANgA4ADkAOwA7ADsAOwA8AD0A
PQA8ADwAPQA9ADoANwA3ADcANwA0ADMAMQAvACoAKQAmACIAHgAbABgAFQASAAwACgAI
AAUAAQD///3//P/4//X/9P/y//D/7v/t/+z/7v/u/+z/7P/q/+r/6f/p/+j/5//l/+P/
4//k/+X/5//o/+j/6P/o/+v/6//q/+v/6f/p/+n/7P/p/+b/5P/j/+T/5v/p/+z/7P/s
/+v/6f/q/+r/6//s/+r/6v/s/+z/6//s/+3/6v/q/+v/6//q/+f/5//n/+f/6f/q/+v/
7P/s/+3/7v/u/+7/7v/t/+3/7//w//H/8v/v/+//7v/s/+7/7v/u/+7/7f/u/+//7//v
//H/8v/y//H/8P/v/+//7//w//D/7f/s/+//8//1//T/8v/x/+//8f/v/+//8P/w/+//
7//v/+3/7v/u/+3/7//w//H/8f/w//D/8f/x//D/7//u/+3/8P/y//P/9f/w/+7/8P/w
/+z/6v/q/+r/7//y//P/8//y//H/8f/x//H/8f/w/+//7f/t/+3/7v/y//T/8v/y//L/
8v/y//H/8P/w//L/9P/2//n/9//5//n/+f/3//f/9//3//j/+P/4//j/+v/6//r//f/9
//z//P/9//7///8AAAEAAwADAAIAAgAGAAcACAAIAAYABQABAP7//f/7//n/9v/3//b/
9P/0//P/8//y//H/8//z//T/9P/0//X/9f/1//L/8v/y//D/7v/u/+7/7v/w//H/8f/x
//L/8//2//f/9P/0//T/9P/y//b/+v/8//r/+P/7/wQADwAeADMAUQB8AKoAzwDuABMB
QQFrAZABpwGsAYwBPAHjAJgAVwAcAPr//P8GAAkADQANAAsACQAFAAQABAAEAAQAAwAB
AAIAAgACAAEAAQD+//7//////wEAAQABAAMAAwACAAAAAAAAAAAAAQACAAQABQAFAAUA
BgAHAAkACgAMAAwACgAJAAkACQAIAAgACAAIAAsADQAQABMAEQARABMAFAAWABYAFgAX
ABkAGwAfACQAIgAiACIAIgAjACcAKQArACsALAAsAC0AMQA1ADcAOQA7ADsAPQA+AEIA
RABHAEoASwBMAEwATwBUAFcAWgBeAGAAYgBjAGUAZABjAGIAYgBlAGUAZABkAGgAaQBn
AGUAZQBlAGUAYgBfAF0AWwBWAFMAUABMAEgARgBCAD4AOgA2ADQAMgAvACwAKQAmACQA
IwAhACEAIAAgAB4AHQAcABoAGgAYABgAGAAYABcAFwAVABMAEAANAA4AEAASABUAFwAW
ABUAFAAXABcAFgAXABUAFQAVABgAGQAYABgAGQAWABYAFwAYABYAFgAVABMAEwAUABYA
GAAYABgAGgAaABgAGgAcABoAGgAbABsAGgAbABsAGwAbABoAGgAaABoAHAAdAB4AHgAd
ABwAGgAZABwAHgAgACIAIgAjACMAIgAgAB4AHAAaAB4AIAAiACMAIQAhACAAHgAfACAA
IQAjACEAIgAiAB8AHQAfACIAIwAjACIAIgAhACEAHwAfACAAIAAfAB8AHwAhACIAIgAh
ACEAIgAjACMAIQAgACAAHwAhACEAIQAhACMAJAAkACUAIQAeAB8AHgAdABwAHQAeACAA
IgAiACEAIQAhACIAIwAjACMAJAAjACIAIQAgACAAHwAeAB4AIgAkACYAKQAnACkAKQAp
ACgAJwAmACUAJwAoACkAKgAoACgAKAArACwALAAtAC8ALwAvAC8ALwAxADEAMAAwADQA
NQA2ADYANgA1ADEALgAtACsAKQAmACMAIgAgACAAHwAfAB4AHQAfAB8AIAAgACAAIQAh
ACEAIgAiACIAIAAfAB4AHQAcAB4AHwAfAB8AHwAfACEAIQAiACIAIgAiABwAHgAgACAA
IAAeAB8AKAA1AEYAWwB1AJoAygD1ABgBOwFpAZcBvAHTAd4BxgGCASsB3gCZAFQAKgAi
ACoAMQA1ADcANQAzADEALgAsACoAKAAnACkAKgAqACoAKQApACYAJgAlACUAJwAnACkA
KwArACoAKAAoACgAKAAqACoAKwArAC0ALQAuAC8ALwAwADIAMgAvAC0ALAArACwALgAw
ADIAMQAxADIAMwAxADEAMwA0ADUANgA3ADkAOwA7AD0AQABBAEIAQwBEAEMARQBFAEUA
SABKAEsATQBPAFMAVQBXAFkAWQBbAFwAYABiAGUAaABtAG4AbgBxAHMAdQB3AHoAegB8
AH0AfwB/AH8AfwCAAIMAgwCCAIIAhgCHAIUAgwCCAIEAgAB8AHoAeQB4AHQAbgBqAGUA
YABeAA==
         </WaveFormData>
      </LeadData>
   </Waveform>
</RestingECG>
