# Supplementary material for: Detection of Left Atrial Enlargement Using a Convolutional Neural Network-Enabled Electrocardiogram
Source: Front Cardiovasc Med. 2020 Dec 17;7:609976. doi: 10.3389/fcvm.2020.609976 (PMC7773668; doi:10.3389/fcvm.2020.609976)
Supplement: Supplementary file 3 [file Data_Sheet_3.ZIP › normal2/1802017547_5460_00000004.XML]

<?xml version="1.0" encoding="Windows-1252"?>
<!DOCTYPE RestingECG SYSTEM "restecg.dtd">
<RestingECG>
   <PatientDemographics>
      <PatientID>1802017547</PatientID>
      <PatientAge>67</PatientAge>
      <AgeUnits>Years</AgeUnits>
      <Gender>Male</Gender>
      <PatientLastName>luzhixiong</PatientLastName>
   </PatientDemographics>
   <TestDemographics>
      <DataType>Resting</DataType>
      <Site>1</Site>
      <AcquisitionDevice>MAC55</AcquisitionDevice>
      <Status>Unconfirmed</Status>
      <Priority>Normal</Priority>
      <AcquisitionTime>09:22:16</AcquisitionTime>
      <AcquisitionDate>03-28-2017</AcquisitionDate>
      <CartNumber>1</CartNumber>
      <AcquisitionSoftwareVersion>009C</AcquisitionSoftwareVersion>
      <XMLSourceVersion>MAC5000 v1.0</XMLSourceVersion>
   </TestDemographics>
   <RestingECGMeasurements>
      <VentricularRate>58</VentricularRate>
      <AtrialRate>58</AtrialRate>
      <PRInterval>162</PRInterval>
      <QRSDuration>154</QRSDuration>
      <QTInterval>462</QTInterval>
      <QTCorrected>453</QTCorrected>
      <PAxis>31</PAxis>
      <RAxis>-27</RAxis>
      <QRSCount>9</QRSCount>
      <QOnset>211</QOnset>
      <QOffset>288</QOffset>
      <POnset>130</POnset>
      <POffset>190</POffset>
      <TOffset>442</TOffset>
      <ECGSampleBase>500</ECGSampleBase>
      <ECGSampleExponent>0</ECGSampleExponent>
   </RestingECGMeasurements>
   <Diagnosis>
      <Modality>Resting</Modality>
         <StatementCount>3</StatementCount>
         <LabelText>12SL ��ϳ���</LabelText>
      <DiagnosisStatement>
         <StmtFlag>ENDSLINE</StmtFlag>
         <StmtText>����Ķ�����</StmtText>
      </DiagnosisStatement>
      <DiagnosisStatement>
         <StmtFlag>ENDSLINE</StmtFlag>
         <StmtText>����֧��������</StmtText>
      </DiagnosisStatement>
      <DiagnosisStatement>
         <StmtFlag>ENDSLINE</StmtFlag>
         <StmtText>�쳣 ECG</StmtText>
      </DiagnosisStatement>
   </Diagnosis>
   <Waveform>
      <WaveformType>Rhythm</WaveformType>
      <WaveformStartTime>0</WaveformStartTime>
      <NumberofLeads>8</NumberofLeads>
      <SampleType>CONTINUOUS_SAMPLES</SampleType>
      <SampleBase>500</SampleBase>
      <SampleExponent>0</SampleExponent>
      <HighPassFilter>16</HighPassFilter>
      <LowPassFilter>150</LowPassFilter>
      <ACFilter>NONE</ACFilter>
      <LeadData>
         <LeadByteCountTotal>10000</LeadByteCountTotal>
         <LeadTimeOffset>0</LeadTimeOffset>
         <LeadSampleCountTotal>5000</LeadSampleCountTotal>
         <LeadAmplitudeUnitsPerBit>4.88</LeadAmplitudeUnitsPerBit>
         <LeadAmplitudeUnits>��V</LeadAmplitudeUnits>
         <LeadHighLimit>2147483647</LeadHighLimit>
         <LeadLowLimit>268435456</LeadLowLimit>
         <LeadID>I</LeadID>
         <LeadOffsetFirstSample>0</LeadOffsetFirstSample>
         <FirstSampleBaseline>0</FirstSampleBaseline>
         <LeadSampleSize>2</LeadSampleSize>
         <LeadOff>FALSE</LeadOff>
         <BaselineSway>FALSE</BaselineSway>
         <ExcessiveACNoise>FALSE</ExcessiveACNoise>
         <MuscleNoise>FALSE</MuscleNoise>
         <LeadDataCRC32>621033735</LeadDataCRC32>
         <WaveFormData>
1v/W/9b/1v/W/9b/1v/W/9T/1P/U/9T/1P/U/9T/1P/V/9b/1//Y/9r/2v/a/9r/2//c
/93/3v/g/+L/5P/m/+n/6v/r/+z/7//w//H/8v/1//b/9//4//v//P/9//7//v/+//7/
/v/+//7//v/+////AAABAAIAAAAAAAAAAAAAAAAAAAAAAP///v/9//z//f/+////AAD/
//7//f/8////AAABAAIAAAAAAAAAAAD///7//f/8//z//P/8//z//P/8//z//P/7//r/
+f/4//v//P/9//7//f/8//v/+v/7//z//f/+//3//P/7//r/+v/6//r/+v/6//r/+v/6
//r/+v/6//r/+v/6//r/+v/8//z//P/8//r/+v/6//r//P/8//z//P/7//r/+f/4//r/
+v/6//r//P/8//z//P/6//r/+v/6//v//P/9//7//f/8//v/+v/8//z//P/8//r/+v/6
//r/+//8//3//v/+//7//v/+//v/+v/5//j/+f/6//v//P/6//r/+v/6//z//P/8//z/
/v/+//7//v/9//z/+//6//z//P/8//z/+v/6//r/+v/6//r/+v/6//v//P/9//7//f/8
//v/+v/6//r/+v/6//v//P/9//7//P/8//z//P/+//7//v/+//z//P/8//z//P/8//z/
/P/7//r/+f/4//n/+v/7//z//f/+////AAD+//z/+v/4//v//P/9//7//f/8//v/+v/7
//z//f/+/wEAAgADAAQAAQAAAAAA////////AAABAAEAAQACAAIAAwAEAAQABAAIAAgA
CAAJAAcACAAIAAgACAAIAAgACAAJAAkACQAHAAQAAgACAAIABAADAAIAAgD///z/+v/4
//n/+v/+////+//6//j/9v/3//n/+v/6//z/+//7//n/+P/3//f/9v/4//n/+f/4//f/
9//3//j/9v/2//b/9P/6/////v/+/wMABQAHABIAHAAjACoALwA1ADcAOgA8AD4ARABK
AFQAYABoAGoAaABoAGsAbgBuAG0AbQBxAHIAbQBtAG0AbQBrAGsAbABqAGwAagBmAGYA
YwBaAFcAWwBdAFsAWABVAFIAUgBQAEwASwBNAEsARQA9ADQAMAAqAB4ADQAIAAkABwAD
AAIA/P/3//P/8v/x/+//7v/x//H/8v/z//D/7P/r/+r/7P/s/+3/7f/v/+7/7f/t/+v/
6//r/+v/7P/s/+3/7f/s/+r/6P/n/+n/6v/q/+r/6//r/+v/6f/n/+b/5f/k/+X/5v/l
/+j/6P/m/+b/5v/l/+T/4//i/+T/4//j/+T/4//h/+D/4P/h/9//4P/g/93/3P/Z/9b/
2f/a/9v/2//a/9n/2P/Z/9j/1f/V/9b/1v/W/9b/1v/W/9X/1f/V/9X/1//X/9f/2v/c
/9//4f/g/9//3//i/+L/5P/k/+T/5f/n/+j/6//u//D/8f/z//T/9f/2//f/9//5//n/
+f/8//3//f/+//z//P/9//3/////////AAACAAEAAAD+//3//f/+//3/AAABAAEA/v/+
//7//v/+//z//P/8//z//f/9//3//f/6//r/+v/6//v/+//7//n/+f/5//n/+v/6//r/
9//5//r/+//9//7/+f/3//b/9f/2//X/+f/7//n/+f/5//j/9//2//b/+P/6//r/+//9
//z/+v/4//b/+P/4//f/9P/4//j/9//3//X/9//3//n/+f/3//b/9v/4//j/+P/4//j/
+P/4//j/9//2//X/9P/2//f/+P/5//f/9//4//n/9v/0//H/8//3//f/+f/8//r/+f/5
//n/+v/6//f/+v/9//r/+v/6//f/9//3//n/+f/4//b/9v/1//X/9f/2//j/9//1//f/
+f/5//j/9//z//P/9f/3//f/9//3//r//P/6//r/+v/5//j/9//3//n/+v/6//v/+P/2
//T/8v/1//f/+P/6//j/9//0//D/8//0//X/9v/4//j/+P/4//j/+P/4//j/+P/4//j/
+P/6//r/+v/6//j/+P/4//j/+v/6//r/+v/4//b/9P/y//b/+P/6//z/+v/6//r/+v/5
//j/9//2//j/+f/6//v/+v/7//v/+//8//z//f/+//7//v8AAAAAAQADAAQABgAFAAQA
AwACAAQABAAFAAUABQADAAIAAAD+//7//v/9//3//v/+//z/+P/2//b/9v/3//f/9v/2
//b/9v/3//n/+P/2//X/8//1//P/8//z//b/9v/2//f/9P/y//D/7//5//z/9P/y//b/
9v/2//f/+v/8//3/BwAPABIAFAAZACAAJwAtAC8ANAA4ADoAPgBIAE4AUgBWAFwAYABe
AF8AaABqAGUAZQBlAGQAZQBnAGcAYwBjAGMAZABkAGAAWgBaAF4AWQBUAFEAUQBRAFEA
TgBLAEoASgBIAEgASwBHAEMAQQA3ACwAJAAgABoAFQAOAAcAAwD///j/7v/x//X/9P/z
//H/8P/w/+//7//v/+3/6v/q/+r/6P/o/+n/6f/r/+r/6f/p/+v/6//r/+v/6f/o/+j/
5//p/+j/5//n/+n/6v/q/+r/6P/n/+b/4//j/+T/5f/m/+X/5P/h/+L/4P/e/97/3v/g
/+L/5P/m/+P/3//c/9r/3P/d/9//4v/f/9v/2v/Y/9j/2P/W/9T/1f/W/9f/1//U/9P/
0v/T/9P/0f/S/9T/0v/S/9L/0v/U/9P/0//T/9X/1//X/9f/1v/W/9f/1//Z/9n/2v/e
/+D/4v/i/+L/4//l/+b/6f/o/+r/6//t//D/8f/y//P/8//1//X/9f/2//f/9//4//r/
+v/7//v/+//7//v//P/6//n/+P/2//f/+f/8//3//f/9//z/+P/2//b/9v/2//n/+v/7
//z/+P/3//b/9f/1//b/9//4//n/+f/5//f/9f/1//X/9v/4//j/9f/3//b/9f/1//T/
9f/1//b/9//2//P/9f/1//X/9f/1//T/9f/0//T/9v/0//L/8f/x//P/9P/1//b/9//2
//T/8P/y//L/8f/x//L/9f/2//n/9//1//T/9P/y//L/8v/y//D/8P/w//D/8f/y//P/
9P/1//X/9f/1//P/8//0//X/9f/0//L/9f/3//X/9f/2//j/9//3//f/9//2//L/9P/3
//T/9P/0//X/9f/1//f/9f/0//L/8v/z//P/8//0//b/9f/z//X/9v/1//P/8f/w//H/
9P/3//P/8//z//b/9v/0//T/9P/2//b/9v/3//f/9v/0//P/9v/2//b/9v/1//X/9P/0
//L/8//0//b/9v/2//b/9v/0//T/9P/0//b/9v/2//b/9f/0//P/8v/0//T/9P/0//b/
9v/2//b/9P/0//T/9P/0//T/9P/0//L/8v/y//L/8//0//X/9v/2//b/9v/2//X/9P/z
//L/9f/2//f/+P/3//b/9f/0//f/9//3//f/+v/7//v/+//8//z//f/+//7//v8AAAAA
/v//////AAAAAAAAAAAAAAIAAgADAAMAAQD///7//P/+//7//v/9//v/+v/4//T/8//y
//P/9P/3//f/9v/2//P/8v/y//P/9P/0//X/9f/z//H/8f/x//L/8v/y//P/8//y//H/
8f/t//D/9v/4//T/8P/0//v//P/2//f//f8FABAAGAAhACgALQAzADkAPAA+AEAASABQ
AFgAXgBkAGIAYgBqAHMAdABwAG8AcQBxAHIAcQBxAG8AbQBtAG0AbgBwAHAAbABoAGYA
YQBcAF8AYwBfAFkAWABVAFIAVABWAFIATwBJAEMAPwA3ACwAJgAiABoADwAIAAUAAQD9
//z/+v/1/+3/7//v/+7/7v/s/+v/6//r/+v/6P/o/+j/6P/o/+n/6f/p/+j/5//n/+X/
5f/l/+X/5//o/+r/6//q/+j/5v/l/+X/5v/m/+b/5//n/+f/5f/i/+L/4v/i/+L/4v/g
/+L/4v/g/+D/4P/g/+D/4P/g/9//3f/c/9z/2v/Z/9n/2v/a/9f/1//W/9j/2P/W/9T/
0v/S/9L/0f/T/9P/0//V/9D/zf/N/87/z//Q/9H/0v/Q/8//z//P/9H/0//T/9P/1f/W
/9j/2f/W/9X/1f/Y/93/4P/h/+L/4f/j/+T/5//q/+z/7f/v//D/8f/y//P/8//1//X/
9f/3//n/+v/8//r/+v/7//v/+//7//v//P/8//v/+v/4//j/+f/7//v//v///////P/5
//j/9//2//f/+P/5//r/+f/5//n/+f/2//b/9v/2//r/+//8//v/+v/5//j/+P/6//r/
9//5//n/+f/6//r/9//1//T/8//0//P/9//5//f/9//3//b/8//y//L/9P/3//b/9v/3
//b/9v/2//b/+P/4//f/9P/0//T/8//z//H/8//z//X/9//1//T/9P/0//T/9P/0//X/
9v/3//j/9//2//X/9P/2//f/+P/5//f/9//4//n/+P/2//P/9f/1//P/8//0//b/9f/1
//X/+P/4//X/+P/9//r/+v/6//f/9f/z//P/9v/2//X/9v/3//f/9//4//j/9//1//f/
+f/5//j/9//z//P/9f/3//f/9//3//r/+v/4//j/+P/4//j/+P/5//j/+P/3//f/9//2
//X/9P/3//n/+v/8//z/9f/0//j/9v/2//b/9v/4//j/+P/4//b/9v/2//b/9//4//n/
+v/5//j/9//2//j/+P/4//j/9v/2//b/9v/0//T/9P/0//f/+P/5//r/+f/4//f/9v/4
//j/+P/4//b/9v/2//b/9v/2//b/9v/3//j/+f/6//j/+P/4//j/+v/6//r/+v/6//r/
+v/7//v/+//7//z//v///wAAAgAAAAEAAgACAAAAAgACAAIABQAFAAYABgAEAAQABAAE
AAYABwAHAAcABwAGAAQABAACAAIAAQAAAAIAAQD+//z/+f/4//f/+f/7//r/+v/5//j/
+P/5//n/9v/2//X/9f/1//X/9f/2//b/9v/3//f/9v/1//X/9f/0//L/8P/0//r/+v/1
//T/+v///wMACwAQABYAHwAmAC0ANQA3ADoAQABGAEgASgBQAFwAaABqAGoAcgB3AHgA
eAB1AHUAdwB6AHcAdQB3AHcAcwBxAHIAcgBwAGwAbABuAG0AaABjAGMAYQBfAF4AXQBe
AGAAXABWAFMAUwBPAEkARQBAADYALgAiABcAEAAJAAMA///8//r/9f/z//L/8f/v/+7/
8P/v/+//7//w/+7/7//w/+7/7P/r/+n/6//q/+n/6f/p/+n/6f/p/+b/5v/n/+f/6P/o
/+j/6f/o/+j/5//m/+b/5//o/+f/5f/k/+P/4v/i/+L/4P/i/+P/4v/j/+T/5P/k/+T/
5P/j/+H/4P/g/9//3f/c/9z/3P/Z/9n/2P/b/9z/2//a/9n/2P/X/9X/1f/V/9X/1//U
/9H/0f/S/9H/0P/P/87/0f/R/9L/0//S/9P/0v/R/9P/1P/W/9f/2f/Z/9r/3v/g/+L/
4v/i/+P/5f/m/+n/6f/q/+r/6//v//H/8//1//f/+f/5//n/+P/5//n/+v/8//z//f/9
//z/+//6//r/+//7//v/+v/4//n/+//7//z//f/9//r//f/+////AAD+//z/+v/4//j/
+f/6//v/+v/6//r/+v/5//n/+f/3//n/+f/5//r/+P/4//X/9//5//n/+v/6//j/9//3
//f/9f/z//b/9//4//n/+v/6//j/9v/1//b/9v/0//P/8//2//b/9v/2//j/+P/3//T/
9v/2//X/9f/0//X/9P/1//b/9f/1//b/9v/2//b/9v/2//b/9v/2//j/+P/4//j/9v/1
//T/8//2//f/+f/7//r/+P/1//f/9//1//X/9v/4//f/9//3//f/9v/y//T/+v/4//n/
+v/3//f/9//5//f/9v/0//T/9//3//f/+P/1//P/8P/x//X/9//4//n/+f/5//v//f/4
//f/9v/4//n/+P/5//r/+f/4//f/9//4//j/9//3//f/9v/1//T/9v/3//f/+P8AAP//
9v/y//P/9P/1//b/+P/4//j/+P/3//b/9f/0//b/9v/2//b/+P/4//j/+P/2//b/9v/2
//f/+P/5//r/+v/6//r/+v/4//j/+P/4//j/+P/4//j/+P/4//j/+P/6//r/+v/6//z/
/P/8//z/+//7//v/+//9////AAABAP///v/+//7/AQACAAUABgAEAAUABQAGAAYABgAG
AAYABgAGAAcABwAFAAMAAgAAAP7//v/+//3//v/+//3/+v/6//j/+P/4//3//f/8//z/
+v/4//f/9//4//j/+f/5//n/9//3//f/9//2//X/9f/2//b/9v/3//P/8P/0//j/9v/2
//T/9f/6/wAAAQADAAkAEAAaAB8AJAAtADUANQAwADAAOABAAEQATABSAFYAWgBYAFoA
XwBgAGIAYwBjAGEAYABfAGEAYwBhAFkAWwBeAF4AXgBcAFYAUgBTAFIATQBNAE0ASwBI
AEkASABIAEwASgBFAD0ANwA5ADMAKAAiAB4AGAAPAAQA//////3/+v/4//f/9f/z//H/
7v/s/+//7//w//H/7//s/+z/7P/s/+z/7f/t/+3/7P/r/+v/6f/p/+n/6f/q/+r/6//r
/+3/7P/r/+v/6f/q/+r/6v/o/+f/5v/j/+T/5P/k/+T/5//o/+f/6v/p/+b/5f/k/+T/
5P/k/+T/5f/j/+L/4v/i/+H/4f/i/+T/4f/h/+D/3v/e/9z/2v/a/9r/2v/Z/9v/2//b
/93/2P/V/9X/1v/X/9j/2f/a/9f/1f/U/9P/1v/Z/9r/2//d/97/4P/h/9//3//g/+T/
6P/q/+r/6v/r/+3/7v/x//D/8v/z//X/+P/5//r/+//8//3//P/7//7//////wAAAAAA
AAEAAQD///////8AAAIAAQAAAP7//P/9//////8BAAMABAACAAAAAAAAAAAAAAAAAAAA
AAABAAEAAQABAP///v/9//z//f/9//3/+//8//3//v8AAP///v/6//v//v///wEAAgD/
//3//P/7//n/9//6//v//v///wAAAAD+//z/+//8//z/+v/5//n//P/8//z//P/+//7/
/f/6//z//P/7//v/+v/7//r/+//8//v/+//8//r/+v/6//r//P/8//z//P/7//r/+f/4
//v/+//7//v/+f/5//r/+//7//r/+P/7//v/+f/5//r/+v/5//n/+f/8//z/+f/8//7/
+v/5//j/+f/5//n/+//9//z/+v/6//n/+f/5//r/+v/5//f/+f/7//v/+v/5//X/9f/3
//n/9//3//f/+v/6//j/+P/4//j/+P/4//n//P/8//v/+//5//j/9//2//j/+f/5//r/
+v/5//j/+P/4//j/+P/4//n/+v/7//z/+//6//n/+P/6//r/+v/6//j/+P/4//j/9v/2
//b/9v/5//r/+//8//r/+v/6//r/+v/6//r/+v/4//j/+P/4//b/9v/2//b/+P/6//z/
/v8AAAAAAAABAP///////wAAAQABAAEAAgAAAAEAAgACAAQABgAGAAYABwAHAAgACAAI
AAgACAAIAAgACQAJAAkACQAIAAYABgAGAAYABQAEAAIAAQD+//z/+v/6//r//f////7/
/v/9//v/+v/6//n/+P/4//f/9//0//P/8v/y//T/9P/1//X/9v/1//X/9f/4//j/+P/0
//b/+P/5//r/+v/9/wMACwASABgAHQAmACsALwA1ADoAPABAAEYASgBSAFoAYABiAGQA
ZABpAHIAdgB1AHMAcQBwAG8AbQBrAG0AcQBxAG4AbgBsAGoAagBoAGEAXgBbAF0AYQBh
AFoATwBMAFIAVgBWAFEATwBLAEcAPwA4ADAAJAAaABUADgAHAAUAAQD6//b/9//1//P/
8//y//L/9P/z//P/8//u/+r/6f/o/+n/6v/s/+3/6//q/+n/6f/n/+f/5//n/+j/6P/p
/+n/6f/o/+f/5//p/+r/6v/q/+f/5//n/+X/4v/i/+L/4v/k/+T/4v/k/+L/4P/g/+D/
4f/i/+P/5P/i/9//3f/c/9z/2//b/9z/3P/Z/9n/2P/W/9b/1P/S/9P/1P/V/9X/1f/V
/9X/1//S/8//z//Q/9D/0P/Q/9D/0P/P/8//z//R/9P/0//T/9P/1P/W/9f/1//X/9j/
3P/e/+D/4P/g/9//4f/i/+X/5v/o/+n/6//q/+v/7P/t//D/8//0//X/+P/5//n/+v/4
//j/+f/5//v/+//7//z//v/9//z/+v/4//n/+//7//r/+//7//j/9v/2//b/9v/5//r/
+//8//v/+//7//v/+f/4//f/9v/1//X/9f/z//T/9f/2//j/+v/6//f/+f/3//f/+P/4
//b/9f/1//X/9v/1//n/+//4//f/9v/0//T/9P/1//j/+P/2//X/9f/0//T/9P/0//n/
+v/6//j/+f/4//b/9f/3//n/+f/7//n/9//2//b/9v/2//b/9v/4//j/+P/4//b/9v/2
//b/9//3//f/9//5//n/+v/7//v/+v/4//v/+//5//n/+v/6//n/+f/5//v//P/6//7/
AQD+//7//v/6//n/+P/5//v//P/8//7//f/9//3//v8AAP///f///////f/6//f/9//3
//n/+//6//v//P8AAP///P/7//r//P/8//z//f/8//z/+//7//3//P/7//r//P/9//3/
/v/6//3/9v/0//b/+P/6//z//P/8//z//P/7//r/+f/4//r/+v/6//r/+P/4//j/+P/4
//j/+P/4//b/9v/2//b/+P/4//j/+P/6//r/+v/6//j/+P/4//j/+P/4//j/+P/4//j/
+P/4//n/+v/7//z//////////////////v/9/wAAAAABAAIAAgACAAQABAACAAMAAwAE
AAYABgAGAAYABAAEAAUABQAHAAUABAACAAIAAgACAAEAAAAAAP///P/8//r/+v/6//r/
+f/3//b/9//2//b/9//3//b/9v/1//X/8//z//P/9v/2//b/9//5//j/9//3/+//9P/4
//j/+P/4//T/8//2//b/+f8DAA0AGAAeACUAKgAtADMAPQBAAD4AQgBMAFYAXABeAGAA
aABsAHAAdwB+AH4AewB7AH0AeABzAHcAewB5AHcAeQB8AHoAdgByAG4AcABvAGgAYwBp
AGsAZQBgAF0AWgBaAFwAWgBZAFkAVQBPAEcAPgA2ACoAIAAbABYAEQALAAMA/P/4//X/
8//z//P/8v/y//L/8f/x//H/8f/u/+7/7v/s/+z/7f/t/+3/7P/r/+v/7f/t/+3/7f/q
/+r/6//r/+n/6P/n/+f/6P/q/+v/7P/q/+n/6P/l/+b/5v/m/+b/5v/m/+T/5v/m/+T/
5P/k/+b/5v/m/+b/5P/h/9//3v/f/9//4P/i/+L/3//f/97/3f/c/9n/1v/X/9j/2f/Z
/9n/2f/Z/9v/1v/T/9P/1P/S/9L/0v/S/9T/0//T/9P/1f/X/9f/1//W/9b/1//X/9r/
2//d/+L/4v/k/+T/5P/j/+X/5v/p/+v/7v/w//P/9P/1//b/9//5//v/+//7//r/+//7
//z//P/8//3//f/+////AAACAAEA///9//r/+v/7//3//f/8//3//f/6//v//P/9//7/
/v/+//7//v/8//v/+v/5//v//P/9//7//P/7//r/9//5//n/+f/6//v//P/6//3/+v/5
//n/+P/3//f/+P/5//j/9f/3//f/9//3//f/9v/2//b/9//6//f/9P/y//H/9f/2//f/
+P/4//j/9//0//b/9v/1//X/9//5//n/+//5//f/9v/2//f/+P/5//r/9//2//X/9P/2
//b/9v/2//j/+f/6//v/+f/3//b/9f/3//j/+P/9//v/+f/5//r/+f/3//b/9f/3//j/
9v/6//r/9v/1//T/9v/3//j/+//9//z/+v/6//n/+f/5//r/+v/5//f/+f/7//v/+v/5
//n/+f/7//3/+v/5//j/+v/6//j/+P/4//v//P/9/////v/8//n/9//4//j/+P/4//r/
+//7//z/9v/5//r/AAACAAIAAgACAAAA/v/8//r/+//8//3//v/8//z//P/8//7//v/+
//7/AAAAAAAAAAD9//z/+//6//z//v8AAAIAAQAAAP///v/8//z//P/8////AAABAAIA
AAAAAAAAAAAAAAEAAQABAAAAAAAAAP//AgAEAAUABwAKAAoACgAMAAoACAAHAAUABwAI
AAkACgAJAAgABwAHAAkACQAHAAYABgAGAAYABgADAAIAAgABAP7//P/6//r/+v/9//3/
/P/8//v/+v/6//3//f/8//z/+f/5//f/9//5//r/+v/6//v/+//6//n/+//5//j/+v/8
//z/+v/6////AAAAAP//AwANABYAIAApAC4AMQA1ADcAOAA8AEQASgBMAFIAXABeAFoA
XABiAGkAbABsAGsAaQBlAGIAZQBpAGsAaQBlAGcAbABoAGIAZABiAF4AWwBaAFkAWQBV
AFEAUABRAFAATABMAE4ATQBJAEcAQQA1AC4AJgAeABoAFwAQAAkABQABAAAA/v/7//n/
9//3//b/9v/4//f/9//3//X/8v/y//L/8//0//b/9//1//L/7//t/+//8f/z//X/8f/w
//D/7//x//D/7//v//D/8v/z//T/8v/x//D/7f/u/+7/7v/u/+7/7v/s/+7/6//o/+f/
5v/p/+r/6//s/+v/6f/o/+j/6P/n/+f/6P/m/+P/4//i/+T/5P/i/+D/4P/g/+D/3//d
/93/3f/f/97/2//b/9z/2v/a/9r/2v/c/9v/2//b/93/3//f/9//3f/e/+D/4f/j/+P/
5P/o/+j/6v/q/+r/7f/v//D/8//0//b/9//5//j/+f/6//v//f/////////+//////8A
AAIAAgADAAMAAwADAAMABAAEAAMAAgAAAP7///8BAAEABAAFAAUAAgAEAAQABAAEAAEA
AAD///7/AAABAAIAAwAAAAAAAAAAAAIAAwAEAAMAAgABAAAAAAACAAIA//8BAAAA////
//7//f/9//7///////3/AAABAP////////7//f/8//z//v/9//r/+P/3//v//P/9//7/
AgACAAEA/v/+//z/+f/3//n//f///wMAAgD///3//P/+//7//v/+/wAAAAAAAAAA/v/+
//7//v////////////7//f/9//3////+//z////9//v/+//8//z/+//7//v//v/+//v/
/v8BAP7//v/+/////////wEAAQAAAP7//v/+//3//P/8///////+/wEAAAD///3/+//6
//v//v8BAP3//f/9/wAAAAD+//7//v8AAAAAAAABAAEAAAD+//3/AAAAAAAAAAAAAAEA
AQACAAAA///+//7///8AAAEAAgAAAAAAAAAAAAIAAgACAAIAAgACAAIAAgAAAAAAAAAA
AAIAAgACAAIAAgACAAIAAgABAAAA///+//7//v/+//7//v/+//7//v8AAAAAAAAAAAAA
AAAAAAAAAgACAAIAAgADAAQABgAHAAQAAwADAAMABgAHAAkACgAIAAgABwAGAAoACgAK
AAsADAAOAA8AEAAPAA4ADQAMAA8ADwAPAA0ACgAIAAgACAAIAAcABgAGAAcABAACAAAA
/v/+/wEAAQABAAIAAgACAAIAAwADAAIAAAD//////f//////AAAAAP7///////7/////
////AAAAAPz//P/+//7/AQAKAA4ADwAPABMAFgAeACsANAA7AEEARQBGAEgAUABUAFoA
YABmAGoAcAB0AHQAdQB8AH4AewB5AH0AgAB9AHsAewB5AHcAdQB0AHQAeAB2AHAAbgBr
AGgAaQBpAGMAXQBcAF8AXgBeAGIAYgBfAFkAUQBHAEEAOgAwACwAJgAbABIACwAHAAUA
AgD+//v//////////v/+//z/+f/3//X/9v/0//X/9v/0//T/9f/1//P/8v/x//H/8v/z
//T/9f/y//L/8//z//X/9P/z//P/8f/y//L/8v/x//H/8f/v//D/8P/w//D/7//u/+v/
7P/t/+z/7f/u/+3/7P/r/+r/6v/p/+n/6v/o/+f/5//o/+b/4//j/+L/5f/m/+X/5P/h
/+D/3//d/9v/2//b/93/3P/Z/9n/2v/a/9r/2v/a/9r/2f/Z/9n/2//d/93/3f/f/+D/
4v/j/+L/4f/h/+T/5v/o/+j/6P/r/+3/7v/x//D/8v/z//X/+P/5//r/+//8//3//P/7
//z//f/9//7/AQACAAQABQACAAEAAAAAAP7//f/8//r//f///wIAAwACAAEA///6//v/
/P/9//7//v/+//7//v/7//v/+//7//j/+P/4//j/+f/5//n/9//5//n/+f/6//j/+P/1
//f/+f/5//r/+v/3//X/9P/z//P/8f/0//X/9v/3//j/+P/0//L/8f/y//P/8v/y//P/
8v/y//L/8v/y//L/8f/u//L/8v/x//H/7v/v/+7/7//x/+//7v/u/+7/7v/u/+7/7v/u
/+7/7v/v//D/8f/y//H/7//t/+v/7f/t/+7/7//t/+z/6v/t/+//7f/t/+7/7P/r/+v/
6//q/+r/5//q/+//7P/s/+z/6f/p/+n/6//o/+b/4//i/+X/5//p/+z/6//p/+b/5//p
/+n/6P/n/+P/4//l/+f/5P/j/+L/5P/l/+T/5f/m/+T/5P/k/+X/5P/k/+P/4//j/+L/
4f/g/+D/4f/h/+L/4P/j/+L/4P/i/+L/4v/i/+L/4v/i/+L/4P/g/+D/4P/e/97/3v/e
/97/3v/e/97/3v/e/97/3v/c/9z/3P/c/9r/2v/a/9r/3P/c/9z/3P/e/97/3v/e/9z/
2v/Y/9b/2P/Y/9j/2P/Y/9j/2P/Y/9j/2P/Y/9j/2//c/93/3v/d/9z/2//a/9z/3P/c
/9z/3P/c/9z/3P/e/97/3v/e/+D/4P/g/+D/3v/e/97/3v/g/+D/4P/g/97/3v/e/97/
3P/c/9z/3P/b/9r/2f/Y/9f/1v/V/9T/0f/Q/8//zv/O/87/zv/O/87/zv/O/87/zf/M
/8v/yv/K/8r/yv/K/8j/yP/I/8j/x//G/8X/xP/G/8b/xv/G/8j/yP/I/8j/y//M/83/
zv/S/w==
         </WaveFormData>
      </LeadData>
      <LeadData>
         <LeadByteCountTotal>10000</LeadByteCountTotal>
         <LeadTimeOffset>0</LeadTimeOffset>
         <LeadSampleCountTotal>5000</LeadSampleCountTotal>
         <LeadAmplitudeUnitsPerBit>4.88</LeadAmplitudeUnitsPerBit>
         <LeadAmplitudeUnits>��V</LeadAmplitudeUnits>
         <LeadHighLimit>2147483647</LeadHighLimit>
         <LeadLowLimit>268435456</LeadLowLimit>
         <LeadID>II</LeadID>
         <LeadOffsetFirstSample>0</LeadOffsetFirstSample>
         <FirstSampleBaseline>0</FirstSampleBaseline>
         <LeadSampleSize>2</LeadSampleSize>
         <LeadOff>FALSE</LeadOff>
         <BaselineSway>FALSE</BaselineSway>
         <ExcessiveACNoise>FALSE</ExcessiveACNoise>
         <MuscleNoise>FALSE</MuscleNoise>
         <LeadDataCRC32>2890270597</LeadDataCRC32>
         <WaveFormData>
4P/g/+D/4P/e/97/3v/e/+D/4v/k/+b/5f/k/+P/4v/m/+j/6v/s/+//8P/x//L/8v/y
//L/8v/2//r//v8CAAMABAAFAAYACQAKAAsADAAOABAAEgAUABQAFAAUABQAFQAWABcA
GAAVABQAEwASABQAFAAUABQAEgASABIAEgAPAA4ADQAMAAoACgAKAAoACgAKAAoACgAI
AAgACAAIAAsADAANAA4ADQAMAAsACgAIAAgACAAIAAcABgAFAAQABgAGAAYABgAEAAQA
BAAEAAQABAAEAAQABgAGAAYABgAGAAYABgAGAAQABAAEAAQABAAEAAQABAACAAIAAgAC
AAMABAAFAAYABQAEAAMAAgADAAQABQAGAAYABgAGAAYABAAEAAQABAAGAAYABgAGAAUA
BAADAAIABQAGAAcACAAIAAgACAAIAAYABgAGAAYABwAIAAkACgAIAAgACAAIAAYABgAG
AAYABwAIAAkACgAIAAgACAAIAAYABgAGAAYACAAIAAgACAAKAAoACgAKAAoACgAKAAoA
CAAIAAgACAAJAAoACwAMAAsACgAJAAgACgAKAAoACgAKAAoACgAKAAoACgAKAAoADAAM
AAwADAAJAAgABwAGAAkACgALAAwADAAMAAwADAAKAAoACgAKAAwADAAMAAwACQAIAAcA
BgAEAAQABAAEAAYACAAKAAwACgAKAAoACgAIAAgACAAIAAoACgAKAAoACAAIAAgACAAK
AAwADgAQABIAEgASABIAEQARABEAEQAPAA8AEQARABIAEgATABIAFAAUABMAEwARABEA
EQARABMAEgASABUAFAATABIAEgAUABIAEQAOAA0ACwALAA0ACwALAAsACgAKAAcABQAF
AAIAAgAEAAQAAQAAAP///f///wIABAAGAAQABAACAAIABQAFAAQABAAEAAQAAwACAAIA
AgACAAIABgAFAAMA//8EAAsADAAOABcAHwAlAC4AOABAAEkATABNAFAAVABbAF0AXgBe
AGMAawBxAHYAfQB/AIEAhACDAH8AfQCBAH0AcABjAFsATgA+ADAAIQASAAUA9//q/+X/
4P/S/8r/x//B/7r/r/+k/6H/o/+l/6z/s/+7/8L/xv/J/8//2P/f/+X/5f/p//L/8//1
//X/8f/r/+j/6P/p/+n/6v/s/+3/7f/t/+v/6v/p/+n/6v/q/+j/6P/p/+n/6f/q/+r/
6v/p/+n/6P/n/+f/6P/m/+X/5f/k/+T/5P/m/+P/4v/i/+L/4P/i/+H/4f/g/+D/3//f
/+D/4P/e/97/4P/f/9z/2//a/9v/2v/Z/9n/3P/d/93/3P/c/9n/2f/Z/9j/2P/X/9T/
1//Y/9n/2v/W/9X/1//Z/9f/1f/Y/9n/1//X/9j/2//c/9z/3P/d/97/4f/h/+H/4//m
/+r/7f/t/+3/8P/z//P/9P/0//T/9//6//7///8CAAQABgAIAAcACQAJAAoADAANAA4A
DwANAA0ADQAMAAsADAAMAAsACgALAAwADQAMAAkABgAFAAUABgAGAAYACAAHAAYABAAE
AAUABQAEAAIAAQABAAAA/////wEAAQACAAIAAQAAAP///f/8//v//f/9//3//f/9//v/
+v/5//v/+//8//z/+//6//r/+f/2//b/9//5//r/+v/6//n/+P/2//j/+P/7//v//P/+
//7//f/8//v/+//6//j/9v/4//r/+v/4//r//P/8//z/+//5//j/9//5//z//v8AAPz/
+//6//v/+v/6//n/+f/9//7//f/9//v/+//8//z//P/5//n/+v/8//3//P/9//v/+//+
///////7//v//P/8//z//f/9//3//P/8//3/+//6//r/+P/7//v/+f/7//z/+//8//7/
///+//z/+v/8//z//P/8//v/+//9////AQAAAAAAAAD///3//P/7//7//f/+/wEAAAD+
//3/+//7//v/+//7//v//f/7//r/+//8//3//v/8//z//P/8//3//v///wAA/f/8//v/
+v/9//7///8AAAAAAAAAAAAA///+//3//P/8//z//P/8////AAABAAIABQAGAAcACAAH
AAYABgAFAAYABwAIAAkADQANAA0ADAAJAAYABwAGAAYABwAIAAkACwALAAsACgAHAAkA
CAAHAAkADAAOAA4ACgAGAAQAAQABAAMAAwADAAQABAADAAEA/v/9//n/+P/8//z//P/8
//z/+//7//z/+v/6//r/+v/6//r/+//7//j/+P/5//r/+P/4//j/+P8AAAAA+P/3//v/
/f8AAAMACAAMAA8AGQAjACQAKgA2AEUAUABRAE4ATgBTAFUAWABcAGMAZwBrAHQAewB9
AHsAggCBAH0AgQCFAIMAegBzAGUATgA6ACwAHwAUAAUA9f/o/9//1P/I/77/tf+z/7T/
rf+i/5v/m/+f/6T/rf+z/7r/wv/H/8v/0v/X/93/5f/n/+j/7f/x/+3/5//n/+r/6P/n
/+X/5P/n/+n/6v/r/+r/6P/m/+X/5P/k/+L/4v/j/+X/5//q/+n/6P/m/+X/5P/j/+P/
5P/k/+P/4//i/+D/4P/i/9//3//g/+H/4P/g/9//3//e/9z/2//b/9z/2//Y/9f/2P/Z
/9j/2f/a/9n/2P/X/9f/2P/Z/9n/2P/a/9f/1//X/9b/1v/V/9L/1P/U/9T/1P/V/9X/
2P/b/9b/0//V/9X/1v/X/9n/3f/e/97/3v/f/+H/4//i/+H/5P/m/+n/6//q/+n/6//t
//P/9v/4//r/+f/8/wAAAQABAAIAAwAEAAcACwANABAADwANAAsACQAKAAsADAAMAAwA
DgAPAA8ACQAJAAkACQAKAAkACAAJAAgACAAHAAYACAAHAAYABAADAAMAAgAAAAEAAQAC
AAIA/////wEAAQD+//7//f/8//////8AAAEAAAD///7//f////3//P/7//3//f/+//7/
/f/8//z/+//6//r/+//9//z//P/8//v/+v/4//r/+v/8//v/+//8//v/+//7//v//P/8
//v/+v/4//r/+v/4//r//P/8//z//f/9//7////7//r/+P/2//b/9//4//v//P/8//v/
+//6//r/+P/3//r//f8BAAQAAQD9//z//P///////f/9//////8CAAMAAAD7//r/+v/9
//7/AAABAAAA/v/9//3////+//7//P/9//3/+//9/////f/9//7/AAAAAP///v/8//z/
/P/8//3//f///wEAAAD+//3//P/+//3//f/9/wEA/////wEA///+//7//f/9//3//f/9
//3//f/9//z//P/8//z//P///wAAAQACAAEAAAD///7/AAAAAAAAAAAAAAAAAAAAAAAA
AAAAAAAAAAAAAAAAAAD///7//f/8//z//P/8//z//f/+////AAD+//7//v/+/wEAAgAD
AAQABQAGAAcACAAIAAgACQAJAAsACwALAAsACwALAAsACgANAAwADwAQAA4ADQAMAAsA
CwALAAsACgAKAA0ADQANAAsADAAMAAoACwAIAAcABQADAAUABQAFAAUABAACAP///v//
//3//v////7//f/8//7//f/9//7//v/+//7//v/+//7///////z//P/9//7//P/8//z/
/P/+/wIABgAFAP//+/8AAAcACgAMABMAGwAjACoAMgA+AEkASABJAFAAWABbAFkAWgBe
AGEAYwBpAHAAdwB9AIMAggB7AHkAdwB1AHEAaABdAFEAQAAyACQAFwAMAAEA8//o/9//
2P/S/8z/yf/B/7j/rf+i/5//qf+x/7b/uf+7/7z/wv/J/8v/1P/h/+n/7f/t//L/8//x
//H/8f/t/+r/7P/t/+3/7v/r/+v/6v/p/+v/6v/p/+n/7P/s/+r/6v/p/+n/6f/q/+r/
6v/p/+n/6v/p/+n/6v/p/+f/5v/k/+b/5v/o/+X/5P/k/+T/4v/k/+P/4//i/+H/3//e
/97/3//e/9//4v/g/97/3v/e/93/3P/b/9v/3v/f/9//3v/d/9n/2P/X/9n/2v/a/9j/
1v/W/9b/1v/V/9X/2P/b/9n/1//a/9v/2//b/9z/3//e/97/3v/f/+L/5f/l/+X/5v/o
/+v/7f/r/+v/7v/x//T/9v/3//j/+//+/wIAAwAHAAgACQAKAAgACwAMAA4AEQARABEA
EQARABEAEQAQAA4AEAARABEADwAPAA8ADwANAAsACQAJAAoADAANAA4ADAALAAoACAAG
AAcABwAGAAgABwAHAAYAAwADAAUABQAGAAYABQAEAAYABQAFAAUAAwADAAMAAwAHAAUA
BAADAAEAAQACAAIAAQAAAAAA///8//z//f///wIAAgACAAEA///8//3//P//////AAAC
AAMAAwADAAMAAwACAAAA/v8AAAIAAgAAAP//AAD///7/AAD///////8BAAIAAgACAP//
/////wEAAAAAAP////8DAAQAAwADAAAAAQADAAQABAABAAEAAgACAAEA/v/9//////8C
AAMAAwD/////AAABAAIABAAFAAQAAgABAAEAAQAAAAAA/v8DAAMAAQADAAMAAQABAAIA
AgACAAEAAAACAAIAAgACAP////8BAAMABQAEAAQABAAEAAMAAwADAAMAAQABAAMABQAE
AAQAAwADAAMAAwADAAcAAwADAAgABQAEAAMAAgAAAAAAAAAAAAEAAgADAAQAAgACAAIA
AgAEAAQABAAEAAYABgAGAAYABQAEAAMAAgAEAAQABAAEAAQABAAEAAQABAAEAAQABAAE
AAQABAAEAAMAAgABAAAAAQACAAMABAAEAAQABAAEAAcACAAJAAoADAAMAAwADAAKAAsA
CwALAAwADQAOABEADwAPAA4ADgANABAAEQARABAADwAOAA0ADwAPAA4ADgATABMAEwAT
ABMAEgAPAA0ADAALAAkACQAJAAkACQAJAAoACAAFAAMAAwAAAAAAAgACAAIAAgACAAMA
AwAEAAQAAgACAAIAAAD+///////+/wEAAwAFAAYAAwACAAEAAAAAAP7///8DAAcACAAB
AAIACAARAB0AJwAuADQAPgBHAE4ATQBKAEwAVwBdAFwAXABfAGUAbQBwAHUAfQCDAIAA
fwB9AHsAewB3AGwAYQBZAEoAPAAwACEAFAAHAPv/7v/j/97/2v/U/83/x//C/7v/sP+p
/6n/qf+q/7P/vf/E/8j/0f/X/9r/3//j/+f/7//y//X/9f/z/+//6//o/+n/6//s/+7/
7v/v/+//7//x//D/7//v/+//7v/r/+r/6f/p/+n/6v/s/+z/6//r/+j/5//n/+j/6P/n
/+f/5v/m/+b/6P/l/+T/5P/k/+L/4P/f/9//3v/g/9//3//g/+D/3v/e/+D/4//i/+P/
5P/g/97/3P/b/9r/2//b/9r/2//Z/9r/2//Z/9r/2v/Y/9n/2v/b/9z/2v/Z/9v/3f/Y
/9X/1//X/9n/2f/a/93/3v/e/97/3//g/+P/4//j/+P/5P/m/+f/6P/p/+3/8f/2//j/
+f/6//n/+v/8//v/AAACAAQABgAEAAcACAAKAA0ADQANAA0ADQANAA0ADAAKAAwADQAN
AAsACwALAAsACQAHAAUABQADAAQABAAEAAUABQAFAAQABAAFAAUABAAEAAMAAwACAAAA
//8AAP//AAAAAP///v/+//3//f/9//v/+//7//v//f/7//r/+f/7//v//P/8//3//P/8
//v/+P/4//n/+//8//z//P/7//z/+v/8//z/+v/3//X/9P/2//f/+P/5//z//P/7//r/
+f/6//n/9v/3//r/+//8//v/+f/4//f/+f/6//r/+v/5//n/+f/7//v/+v/4//f/+f/6
//n/+f/3//n//P/+//7/+//7//z//f/9//v/+//5//n//P/9//3/+f/5//r//P/8//3/
/f/9//z//P/9//3//P/8//r//P/7//j/+f/3//X/9f/2//v//P/8//z///8AAAEAAgAA
AP//AAABAP///v/+//7/AAD////////+//v/+v/7//3//P/8//v//P/9//7///8DAAEA
+//4//r//P/+/wAA/v/+//7//v/9//z/+//6//v//P/9//7//P/8//z//P/9//7///8A
AAAAAAAAAAAAAAAAAAAAAAAAAAAAAAAAAP7//v/+//7/AgAEAAYACAAHAAYABQAEAAUA
BgAIAAkACwALAAsACwALAAsACwAKAAgABgAIAAgACAAJAAoACwALAAsACwAKAAwADwAP
AA8ADAAMAAsACAAIAAYABgAFAAQABQAEAAMABQAEAAIA/////////P/8/wAAAAAAAAAA
AAD/////AAD///7//f/8//z//P/9//3/+v/6//v//P/8//z//P/8//7//v8CAAUAAQD7
//j/+/8CAAwAFQAfACcALgA2ADwARQBQAFMAUgBSAFkAXwBeAF4AYQBlAGkAcAB5AH8A
hQCGAIcAhQCFAIEAfQB0AGsAYwBQADgAKAAbABAAAQDx/+D/1f/S/8z/wP+5/7P/qv+f
/5T/k/+b/6X/rP+x/7H/tP++/8f/yf/Q/9v/5f/n/+f/6v/t/+v/6f/p/+f/5v/m/+f/
5//o/+r/6//r/+v/6//q/+n/6f/q/+r/6P/o/+X/5f/l/+b/6P/o/+f/5//k/+P/4//k
/+X/5f/m/+b/5f/k/+X/4f/e/97/3v/c/93/3f/e/97/4P/f/9//4P/e/9z/3P/e/97/
3P/c/9z/3f/c/9v/2//c/93/3f/c/9r/1//X/9f/2f/a/9r/2P/a/9r/2v/a/9f/1//a
/93/2//Z/9z/3f/b/9v/3P/f/9//3v/d/93/4//n/+j/6f/q/+z/7//x//P/8//2//n/
+//8//z//P/+/wIABwAJAAsADAANAA4ADAAPABAAEgAVABUAFQAVABQAEwASABAAEgAU
ABUAFQATABMAEwATABAADQAKAAkACgAMAA0ADgAOAA0ADAAKAAoACwALAAoACgAJAAkA
CAAFAAUABwAHAAgACAAHAAYABQADAAIAAQAEAAUABgAHAAgABQADAAEAAgADAAUABgAF
AAQABAADAAAA/v/9//3/AgAEAAYABwAFAAIAAwACAAAA/////wAABAAFAAYABwAHAAYA
BAACAAQABgAGAAQAAgAEAAQABAAGAAUABQAFAAUABgAGAAYAAwADAAMABQAEAAQAAwAD
AAYABgAEAAMAAgADAAUABgAFAAMABAAGAAUABQADAAMAAwADAAYABwAIAAUABgAIAAYA
BAADAAEAAwAEAAYACQAHAAYABgAEAAcABwAFAAcABwAFAAUABgAGAAYABQAEAAQABAAE
AAQAAwADAAUABwAJAAgACAAIAAgABwAHAAcACQAHAAcACQAHAAYABgAFAAMAAwADAAMA
BQAFAAcACAAHAAYABQAEAAUABgAHAAgABgAGAAYABgAEAAQABAAEAAYABgAGAAYABQAE
AAMAAgADAAQABQAGAAcACAAJAAoABwAGAAUABAAFAAYABwAIAAYABgAGAAYACAAKAAwA
DgARABMAFAAVABQAEwASABMAFQAVABQAFAAQABIAEgARABEAEQARABEAEgATABMAFAAV
ABUAFQAVABgAGAAWABUAFAATABEAEQAQAA8ADgANAA0ADAAKAAkACAAEAAMABAAFAAYA
BwAIAAUABQAGAAYABAAEAAQAAgACAAMAAwACAAAAAQACAAIABAAEAAQABAAKAAgABQD/
/wEABAAHAAoAEAAXACEAJwAqADIAPABJAFIAUwBWAFoAXwBhAF4AXABfAGkAbwB0AHsA
gQCHAIwAiQCFAIMAgwCBAHoAbwBlAFgASgA4ACUAFgALAAEA+P/t/+T/3P/U/8v/x//E
/7n/qP+f/6f/s/+2/7n/vf/A/8b/y//T/9r/3//l/+3/8f/w//P/9f/x/+//8f/y//L/
8//z//T/8v/z//P/8//x//D/7//v//D/8P/u/+7/7f/t/+3/7v/u/+7/7f/t/+r/6f/p
/+r/7f/t/+7/7v/t/+z/7f/p/+j/6P/o/+b/5v/l/+X/5P/i/+H/4f/i/+T/4v/i/+T/
5P/i/+L/4v/h/+D/3//f/+D/4f/h/+D/3//b/9r/2f/a/9z/3f/c/9z/3P/c/9z/2//b
/97/4f/e/9v/3f/d/9v/2//c/9//4f/i/+P/5f/n/+n/6P/n/+j/6v/t/+//8f/x//T/
9//5//r/+v/6//3/AAAEAAUABgAGAAYABgAGAAkACgAMABAAEQASABMAEQARABEAEAAS
ABQAFQAVAA8ADwAPAA8AEAAPAA4ADwAPABAAEAAQAA0ACwAJAAYABwAJAAoACgAMAAsA
CwAKAAkACQALAAsACAAIAAcABgADAAEAAAD//wEAAwAFAAcABwAFAAQAAwABAAEAAgAC
AAMAAgACAAEAAAAAAAEAAwAEAAQABAADAAQAAgAEAAQAAgABAAEAAgADAAMAAwADAAYA
BgAFAAQAAgAEAAQAAgAEAAYABgAGAAYABQAFAAUABwAIAAgACAAFAAUABQAHAAgACAAH
AAcABgAGAAQAAwAEAAcACwAOAA4ACwALAAwACgAJAAYABQAIAAkADQAPAA8ACwALAAwA
DgAOAA8ADwAMAAoACQAJAAsACgAKAAgADAANAAwADwAPAA0ADQAOAA0ADAAKAAgACgAK
AAoACgALAAsADQAPAA8ADgAOAA4ADAALAAsACwANAAsACwANAA8ADgAOAA0ADAALAAoA
CQALABEACQAKAAwADAAMAAwADAAMAAwADAAMAAwADAAMAAsACgAJAAgACQAKAAsADAAL
AAoACQAIAAgACAAIAAgACQAKAAsADAAKAAoACgAKAAwADAAMAAwADAAMAAwADAANAA4A
DwAQABEAEgAUABUAEwATABMAEwAXABcAFwAWABQAEgAUABQAEwATABMAEwAVABUAFQAU
ABMAFQAUABMAFAAWABcAFgAUABAADgALAA0ADwAPAA8AEQAQAA4ACwAHAAcABAAEAAYA
BgAGAAYABQADAAIAAgAEAAQABAAEAAQABAAFAAUABAAEAAUABgAHAAgACQAKAAIABAAE
AAMABQAHAAYABwAKAA4AEwAdACcAMAA4AEIATwBUAFUAVgBaAFcAVwBeAGIAaQBpAGsA
dAB/AIMAhQCGAIMAfwCBAIUAfQBwAGkAYQBQAD4AMgApAB4AEwAFAPj/7//m/9z/1v/T
/9H/zP/D/7b/r/+v/7P/tP+5/8H/xP/K/9P/2//g/+H/5f/t//H/9P/5//f/9f/1//X/
8P/v/+//7v/u/+//8f/y//P/9f/0//P/8//x//D/7f/s/+7/7//w//L/8f/w/+7/7f/u
/+3/7f/u/+z/6//r/+r/6v/q/+z/6f/o/+j/6P/m/+T/4//j/+L/5P/j/+P/5P/m/+T/
5P/m/+T/4v/i/+L/4f/g/9//3//f/9//3v/c/93/2//c/93/2//c/9z/2v/a/9r/2v/a
/9z/3f/h/+X/4P/b/9v/2f/Z/9n/2v/d/9//4P/h/+P/5f/n/+b/5f/m/+j/6//t/+7/
7//z//f/+P/6//v//P/7//7/AgADAAUABgAHAAgACwAPABEAFAATABEADwANAA8ADwAP
AA4ADgAQABEAEQANAA0ADQANAA8ADQALAAsACQAIAAYABAAFAAUABQAEAAUABwAIAAgA
BgAFAAUABAACAAEAAgABAAIAAgABAAAAAAD///////8BAAEAAQABAAEA///+//3//f/9
//7//v/9//z//P/7//j/+P/5//v//P/8//z/+//6//j/+v/6//j/9//3//j/+f/5//n/
+f/6//r/+f/4//r//P/8//r/+P/6//r/+v/7//v//P/9//v//P/8//z/+f/5//n/+//8
//z/+//7//z//P/6//n/9//5//z//v/+//v/+//8///////9//3//P/7//3//f////v/
+//8//r/+v/7//v//f/8//z//f/+//7////+///////9/////v/7//r/+v/9//7//v/+
//z//P/8//z/+f/5//v//f////7//v/+/wAA///////////9//3////9//z//P/7//z/
/f/+/////f/9//3/AAACAAIAAgACAAAAAAAAAAAA/v/+//7//v/+//7//v/+/wAAAAAA
AAAAAgACAAIAAgAAAAAAAAAAAAIAAgACAAIAAAAAAAAAAAACAAIAAgACAAUABgAHAAgA
CgAKAAoACwAKAAkACAAHAAcACQAJAAkACQAKAAkADAAKAAkACQAJAAkACQAJAAkACAAI
AAsACwALAAsADAAMAAwACwAIAAcABQAFAAcABwAHAAcABgAEAAAA/f/8//j/+v/8//z/
/P/+//7//f/9//z//P/8//z//P/6//r/+//7//r/+v/7//7//v/+//7/AgAAAPz//P/9
//v/+/8AAAcACgAMAA0AEwAdACQAMgBCAE8AUgBRAFIAVABZAFsAXABcAGEAawBvAG4A
eQCBAIUAhACDAIEAgwCBAHsAdABvAGMAUAA6ACgAHwAQAAEA9//s/+H/2P/O/8L/t/+x
/6r/o/+g/53/nf+j/6r/sf+1/7z/wv/H/8//1P/X/+H/6//r/+r/7f/v/+3/7f/t/+r/
6P/p/+n/6v/q/+v/6//r/+3/7P/r/+v/7P/s/+r/6v/n/+f/5//o/+n/6v/q/+v/6f/n
/+b/5v/o/+f/5//m/+b/5v/o/+X/5P/k/+T/4v/g/9//3//e/+D/3//f/+D/3//c/9v/
3P/e/9z/3P/c/9z/3P/c/93/3f/d/9z/2v/a/9f/1//X/9j/2v/b/9r/2f/Y/9f/1v/X
/9f/2v/d/9r/1//Z/9n/2P/X/9f/2f/c/97/4P/j/+P/5f/k/+P/5f/o/+z/7//v/+//
8v/1//j/+v/7//z///8CAAYABwAHAAgACQAKAAwADwAQABIAEQARABEAEQAPAA8ADwAO
AA8AEgAUABUADgANAAwACwAMAAsACgALAAgACAAHAAYACQAJAAkACAAKAAsACwAKAAgA
BQADAAAAAQADAAcACQAFAAQAAgAAAAMAAwAEAAUAAwADAAMAAwAEAAEA///9//////8A
AAAAAQAAAAAA///+//7///8BAAIAAgACAAEA///8//3//P/8//v/+//8/wAAAQACAAMA
BAAEAAMAAgABAAIAAQD+/wAAAgACAAIABAADAAMAAwABAAIAAgACAAMAAwADAAUABgAG
AAUABQAEAAQAAgABAP//AQAEAAYABgADAAMABAAEAAMAAAD//wAAAQAFAAcABQABAAEA
AgAFAAYACAAJAAcABgAGAAcABQAEAAQAAgAFAAUAAwAFAAcABQAFAAYABgAGAAUABAAE
AAQABAAEAAMAAwAFAAcACAAIAAkACgAIAAcABwAHAAkABwAHAAkACwAKAAoACQAHAAcA
BwAHAAkACQAJAAYACAAIAAgACAAKAAoACgAKAAgACAAIAAgACgAKAAoACgAMAAwADAAM
AAsACgAJAAgACQAKAAsADAALAAoACQAIAAgACAAIAAgACQAKAAsADAALAAoACQAIAAwA
DgAQABIAEgASABIAEgAUABUAFgAXABcAFwAZABkAFgAUABMAEAATABQAFAAVABQAEwAS
ABEAFAAUABUAGQAXABcAFwAYABYAFAATABAAEAAPABAAEwARABEAEQAQAA4ACwAJAAkA
CAAIAAoACgAIAAgACAAHAAgACgALAAwACwAKAAcABgAIAAkACQAKAAsADAAMAAwACwAK
AAkACAAIAAcABwALAAoADQAWACAAIwAlACsAMgA+AE4AWQBaAFcAWgBgAGMAZQBoAGwA
bwBxAHUAfACDAIMAhQCKAI0AjQCNAI0AhQB0AGcAWwBMAD4AMgAlABoAEQABAPD/5//i
/9z/2P/T/83/wv+5/7D/q/+t/7X/vv/H/83/0P/S/9n/2//e/+f/7//x//X/+v////3/
+//1//H/8v/z//X/9v/4//b/9//3//f/9//2//X/9f/3//j/9//4//T/8//y//L/8//0
//T/9f/1//X/9v/4//f/9f/0//L/9P/0//b/8//w//D/8P/u//D/7//v/+7/7v/t/+3/
7v/s/+r/6v/s/+7/7P/s/+z/6f/o/+f/5//m/+f/5//m/+n/5//o/+n/5//o/+j/5v/m
/+b/5v/m/+T/4//l/+f/5v/j/+X/5f/m/+f/6f/t/+z/6v/o/+f/7P/x//P/9f/0//b/
+f/7//n/+f/8////BAAGAAcACAAHAAoADgAPABMAFAAVABYAFgAZABoAHAAcABsAGgAZ
ABwAHQAeAB4AHAAeAB8AHwAdAB0AHQAdABoAFwAUABMAFgAYABkAGgAaABkAGAAWABUA
FQAUABIAFQAVABYAFgASABEAEgARABAAEAAPAA4AEQARABIAEwASABEAEAAPABIAEQAR
ABEAEAAPAA8ADgALAAoACgAJAAoADAAPABMAEwASABEADwAOAAwADgAOAA4ADQANAA4A
DwAPAA8ADwASABIAEQAQAA4AEAAQAA4ADgAQABAAEAAQAA8ADwAPAA8AEAAQABAAEQAR
ABEAEwAUABQAEwATABYAFgAUABMAEgATABUAFgAUABEAEQASABQAFQAUABUAEgARABMA
EwAUABEAEgAUABYAFgAXABcAFQAUABQAFQATABIAEgAQABQAFQAUABcAFwAVABUAFgAX
ABYAFAASABQAFAAUABQAEwATABUAFwAVABQAFAAUABUAFQAWABcAFwAVABUAFwAXABYA
FgAVABcAFwAXABcAEwAVABUAFgAXABgAGQAaABgAGAAYABgAFgAWABYAFgAYABgAGAAY
ABYAFgAWABYAGQAaABsAHAAZABgAFwAWABYAFgAWABYAFwAYABkAGgAaABoAGgAaABoA
GgAaABoAGQAYABcAFgAYABgAGAAYABoAHAAeACAAIwAkACUAJgAmACYAJgAmACYAJgAm
ACYAJAAkACQAJAAmACYAJgAmACMAIgAhACAAIwAkACUAJgAmACYAJgAmACQAJAAkACQA
IgAiACIAIgAfAB4AHQAcAB4AHgAeAB4AGwAaABkAGAAYABgAGAAYABoAGgAaABoAFwAW
ABUAFAAWABgAGgAcABoAGgAaABoAGAAYABgAGAAZABoAGwAcABwAHAAcABwAIQAmACsA
MAA2AA==
         </WaveFormData>
      </LeadData>
      <LeadData>
         <LeadByteCountTotal>10000</LeadByteCountTotal>
         <LeadTimeOffset>0</LeadTimeOffset>
         <LeadSampleCountTotal>5000</LeadSampleCountTotal>
         <LeadAmplitudeUnitsPerBit>4.88</LeadAmplitudeUnitsPerBit>
         <LeadAmplitudeUnits>��V</LeadAmplitudeUnits>
         <LeadHighLimit>2147483647</LeadHighLimit>
         <LeadLowLimit>268435456</LeadLowLimit>
         <LeadID>V1</LeadID>
         <LeadOffsetFirstSample>0</LeadOffsetFirstSample>
         <FirstSampleBaseline>0</FirstSampleBaseline>
         <LeadSampleSize>2</LeadSampleSize>
         <LeadOff>FALSE</LeadOff>
         <BaselineSway>FALSE</BaselineSway>
         <ExcessiveACNoise>FALSE</ExcessiveACNoise>
         <MuscleNoise>FALSE</MuscleNoise>
         <LeadDataCRC32>2961410893</LeadDataCRC32>
         <WaveFormData>
mACYAJgAmACaAJwAngCgAJ4AngCeAJ4AngCeAJ4AngCcAJoAmACWAJIAkACOAIwAiQCG
AIMAgAB6AHYAcgBuAGgAZABgAFwAVwBSAE0ASABCAD4AOgA2ADIALgAqACYAIQAeABsA
GAAWABQAEgAQAA0ADAALAAoACQAIAAcABgAEAAQABAAEAAMAAgABAAAAAgACAAIAAgAA
AAAAAAAAAAIAAgACAAIABAAEAAQABAACAAIAAgACAAMABAAFAAYABgAGAAYABgAGAAYA
BgAGAAkACgALAAwACgAKAAoACgALAAwADQAOAAwADAAMAAwADAAMAAwADAANAA4ADwAQ
ABAAEAAQABAAEgASABIAEgASABIAEgASABQAFAAUABQAFAAUABQAFAATABIAEQAQABIA
EgASABIAEAAQABAAEAAQABAAEAAQABIAEgASABIAEQAQAA8ADgAQABAAEAAQAA4ADgAO
AA4ADgAOAA4ADgAOAA4ADgAOAAsACgAJAAgACQAKAAsADAAKAAoACgAKAAoACgAKAAoA
CAAIAAgACAAHAAYABQAEAAYABgAGAAYABAAEAAQABAACAAIAAgACAAQABAAEAAQAAwAC
AAEAAAACAAIAAgACAAAAAAAAAAAAAAAAAAAAAAACAAIAAgACAAIAAgACAAIABAAEAAQA
BAACAAIAAgACAAIAAgACAAIABAAEAAQABAABAAAA///+/wEAAgADAAQABAAEAAQABAAE
AAQABAAEAAUABgAHAAgABQAFAAUABwAIAAkACQAKAAoACQAIAAUABwAHAAcAAwAAAP3/
+v/5//n/+v/6//r//f/+/wAAAAD+//3//P/8//v/+//8//7//v/+//7//v/+////AQAC
AAIAAgACAAMAAQD///////8AAAAAAQABAAQABAAEAAMAAQACAAIAAgAFAAUABQAGAAQA
BAAEAAYABQAGAAwAEwAbACkANgAzABkA7//C/5z/f/9f/zz/Hf8F/+v+zP6w/pr+h/50
/mr+a/5r/mT+Yv5g/l7+Wv5X/lb+VP5U/lf+W/5j/mr+d/6F/pL+nf6q/r3+0f7k/vP+
AP8M/xv/Kf83/0P/Uv9g/2v/c/9+/4b/jf+Y/6P/rf+3/8X/1P/e/+X/7P/1//7/BwAS
ACAAKQAuADAALwAxADEANQA5ADkAOwA8ADsAOwA7ADwAQQBCAEMAQwBGAEYARwBHAEgA
RwBHAEgASwBMAE0ATgBNAE0ATQBPAFAAUQBSAFQAUwBUAFUAVgBXAFgAWQBaAF0AXwBh
AGIAYwBkAGUAZwBnAGkAagBtAHAAcQB0AHYAdgB3AHoAfQCAAIIAgwCGAIQAhgCIAIoA
jACPAJAAkgCWAJcAmQCaAJkAmQCbAJwAngCeAJ8AnwCfAJ0AnQCcAJoAmQCYAJYAlQCU
AJEAkACLAIgAgwCBAH4AeQB2AHEAagBmAGAAWgBXAFMATgBJAEQAPwA7ADYALwArACcA
IwAgAB0AGgAXABQAEQAPAAwADAALAAsACAAIAAcABQAEAAEAAAAAAAEAAgADAAMAAwAB
AAEAAQABAP////8AAAAAAAABAAIAAwABAAEAAQABAAQABQAFAAQABAAFAAUABQAFAAYA
BgAGAAkACQAJAAkABwAHAAgACAAIAAgACQAKAAgACAAIAAgACgAKAAoACgAMAAwADAAM
AAwACwAKAAkADAAMAAoACgAJAAkACQAJAAkACQAJAAoACgAKAAoACQALAAoACgAKAAsA
CwALAAoACAAIAAcABwAJAAkACQAIAAgACQAJAAcABQAFAAUABQAIAAgABwAHAAUABQAF
AAQABgAGAAYABgAGAAYABgAGAAMAAwACAAIABQAFAAUAAwABAAEAAQACAAQABAAEAAQA
BAAEAAMAAgAAAAAA/////wIAAwADAAMAAQAAAAAA//////////8BAAMAAwACAAIAAAAA
AP////8CAAIAAgACAAIAAgABAAAAAgACAAIAAgAEAAQABAAEAAIAAgACAAIAAgACAAIA
AgACAAIAAgACAAIAAgACAAIAAgACAAIAAgAAAAAAAAAAAAMABAAFAAYABgAGAAYABgAE
AAQAAwADAAUABwAIAAkABwAIAAgABwAHAAUABgAHAAUAAQD+//v/+v/5//n/+v/4//j/
+f/6//z//P/6//n/+v/6//v/+//6//z//P/8//7//v/+////AQACAAIAAgACAAMAAwAB
AAIAAwAFAAYABgAFAAUABAAGAAUABQAGAAYABgAHAAcABQAGAAYABgAKAAoACQAMABAA
EwAbACUAMgA1ACEA9//O/6j/if9p/0b/Jf8R//v+4P7E/q7+nf6I/nj+c/5x/mz+av5q
/mj+ZP5f/lr+WP5W/lf+Xf5l/m7+ef6J/pb+of6u/r3+0f7k/vX+Bv8U/yP/L/89/0n/
Vv9k/2//ef+C/4z/k/+c/6X/r/+3/8P/0v/e/+f/8v/7/wQACwAUAB4AJwAuADIAMQAz
ADMANwA5ADkAOwA8AD0APQA9AD4APwBAAEEAQQBAAEAAQQBBAEUARQBGAEgASABIAEgA
SABJAEkASQBLAE4ATwBQAFIAUQBSAFMAVABWAFgAWgBcAFwAXQBeAF4AYQBiAGMAZQBp
AGsAbABvAHAAbwBwAHAAdAB1AHgAewB6AHwAfQCAAIAAggCEAIYAiACLAIwAjgCOAI8A
kQCSAJUAlQCXAJgAmACYAJkAmQCZAJcAlwCWAJYAlQCUAJIAjgCMAIgAhgCFAIIAfQB7
AHYAcQBuAGkAYwBgAFsAVgBRAE0ASABDADwANwAzAC4AKgAnACQAIQAcABkAFgATABIA
DwANAAoACgAJAAkABgAEAAMAAQAAAAEAAAAAAAEA//////7//f///////////wEAAQAC
AAIA//////////8BAAEAAQABAAIAAwADAAIAAAABAAEAAQABAAIAAgACAAMAAwADAAMA
BAAFAAcACAAHAAYABgAGAAgACAAIAAgACAAIAAgACAAIAAgACAAIAAsACwALAAsACgAK
AAgACAAJAAkACQAJAAsACwALAAwACgAKAAoACQALAAoACgAKAAoACQAIAAYACAAIAAcA
BwAHAAcABwAGAAQABQAFAAMABQAFAAUABQAEAAQAAwADAAUABQAFAAQAAgACAAIAAgAA
AAAAAAAAAAEAAQAAAAAA/////////f/9//3//f/+//7//v/+//7//v/+//3//P/+//7/
/f/9//z//f/9//3//f/8//z/+//9//3//f////3//f/8//z//v/+//3//f/9//z/+//6
//r/+v/7//7//P/8//z//P/6//r/+v/6//r/+v/6//r/+v/6//r/+v/6//r/+v/6//z/
/P/8//z/+v/6//r/+v/8//z//P/8//r/+v/6//r//P/8//z//P/8//z//P/8//r/+v/6
//r/+//8//3//v/+//7//f/9////AQACAAMABQAGAAYABQAEAAEAAQABAP//+//4//X/
8P/v/+//8P/w//D/8f/y//T/9P/y//H/8P/w//H/8f/0//b/9v/2//T/9P/0//X/+f/6
//r/+v/4//n/+f/3//X/9f/2//b/+f/5//r/+v/4//f/9//4//r/+v/7//v/+//8//z/
/P/8//7/AQAGAAwAEwAdAC0AMgAhAP3/zf+k/4L/Y/9D/yL/Bf/r/s3+rv6W/oL+cf5i
/l7+Xf5b/lT+VP5S/k7+Sv5H/kr+SP5I/k/+Vf5b/mT+cf5//or+l/6o/rv+z/7e/u3+
+v4K/xf/Jf8x/z//TP9Y/2P/b/94/4D/if+U/5//qf+z/7//zP/W/93/5v/x//r/AwAO
ABoAIQAmACYAJQAnACcAKwAtAC0ALwAwADEAMQAxADIAMwA0ADUANQA4ADgAOQA5ADoA
OQA5ADoAPAA+AEAAQgBBAEEAQQBDAEYARwBIAEoASwBMAE0ATgBNAE4ATwBQAFMAVQBX
AFgAWQBaAFsAXQBdAF8AYABjAGcAZwBpAGoAagBrAG4AcQBzAHYAeAB8AHwAfgCAAIIA
ggCFAIYAiACLAI0AkACSAJMAkwCVAJYAmgCaAJsAmwCZAJcAlwCWAJQAkwCSAJAAkACO
AIoAiACEAIAAegB3AHUAcQBvAGsAYwBgAFsAVgBTAE8ASgBFAEAAOwA3ADIAKwAnACMA
HwAcABkAFgATABAADQALAAgABAADAAMAAAACAAEA///+//3//P/8//3//f/9//z/+//5
//n/+f/5//n/+f/6//r/+f/5//n/+f/5//n/+f/5//z//f/9//z//P/9//3//f/9//7/
/v/+/wEAAQABAAEA/////wAAAAAAAAAAAQACAAIAAgACAAIAAgACAAIAAgAEAAQABAAE
AAQAAwACAAEABAAEAAIAAgACAAEAAAD//wEAAQABAAIAAgACAAIAAQD///7//v/+/wEA
AQABAAAA/v/+//3//f/////////+//7///////3//f/9//3//f/+//7//f/9//3//f/9
//z//v/+//7//v8AAAAAAAAAAP7//f/7//r//f/9//3/+//5//n/+f/6//r/+v/6//r/
/P/8//v/+v/4//j/9//3//r/+//7//v/+//6//r/+f/7//v/+//9//v/+//6//r//P/8
//v/+//+//7//v/+//7//P/7//z//v/+//7//v/+//7//v/+//z//P/8//z//P/8//z/
/P/6//r/+v/6//r/+v/6//r/+v/6//r/+v/6//r/+v/6//v//P/9//7//P/8//z//P/+
//7//v/+//z//P/8//z/+v/6//r/+v/8//z//P/8//z//P/8//z//v/+//7//v/+//3/
/f/9////AAABAAEABAAEAAMAAgD///////////n/9v/z//D/8f/x//L/8v/w//H/8v/0
//X/9P/0//T/8v/z//P/9P/2//b/9v/2//f/+P/6//3//f/8//v/+v/8//3//P/9//3/
/v/+/////f/+//7//v//////AAAAAP7/////////AgACAAIAAgACAAMABAAKABEAGQAn
ADQANQAfAPP/wv+a/3n/Wf82/xf//f7h/sT+qP6S/n3+av5e/l/+Yf5e/lr+XP5Y/lL+
Tf5O/kz+TP5P/lX+W/5k/m/+e/6E/pH+nv6v/sH+1P7l/vT+Av8P/xn/Jf8z/0D/UP9d
/2f/cP96/4P/jP+X/6P/r/+7/8r/1v/d/+T/7f/2////CAAUAB8AJgAqACkAKwArAC8A
MwAzADUANgA4ADkAOgA8AD4APgA+AD0AQABAAEEAQQBBAEEAQgBEAEMARABFAEYASABJ
AEoATQBMAE0ATgBQAFMAVABVAFYAVQBWAFcAWABbAF0AXwBgAGIAZABmAGkAagBrAGsA
bQBxAHEAcwB0AHYAdwB6AH0AfgCAAIEAhACGAIgAigCMAIwAjwCQAJIAlgCXAJkAmgCb
AJsAnQCeAKAAoAChAKEAogChAKIAogCgAJ8AngCcAJsAmgCXAJYAkQCOAIkAhwCGAIEA
fgB5AHUAcgBtAGgAYQBdAFgAUwBQAEsARwBCADsANwAzAC8ALAApACYAIwAgAB0AGwAY
ABUAEwASAA4AEAAPAA0ADAALAAoACgALAAsACwAKAAkACwALAAsACwAKAAkACQAIAAgA
CQAKAAsACQAJAAkACQAKAAsACwAKAAwADQANAA0ACwAMAAwADAAPAA8ADwAPAA0ADQAO
AA4ADAAMAA0ADgAPABAAEQASABAAEAAQABAAEgASABIAEgATABMAEwATABYAFgAUABQA
FQAVABUAFQAUABMAEgASABQAFAAUABMAEwASABIAEgATABMAEwASABQAFAATABMAEQAR
ABEAEAASABMAEwARABEAEQARABEAEgASABEAEQARABEAEQAQAA4ADgAOAA4ADwAQABEA
EgARABEAEAAQAA8ADwAPAA0ADwAPAA8AEAAPAA4ADQAMAA8AEAAQABAAEAAQAA8ADwAP
AA8ADgANAA8ADgAOAA0ACwALAAsADQANAA0ADAAMAAwADAALAAsADAAMAAwADAAOAA4A
CwAKAAoACgAKAAoADAAMAAwADAAKAAoACgAKAAoACgAKAAoACwAMAA0ADgANAAwACwAK
AAwADAAMAAwADAAMAAwADAAKAAoACgAKAAwADAAMAAwADAAMAAwADAAOAA4ADgAOAA4A
DgANAA0ADQAPABAAEQARABIAEgARAA4ACwALAAsADQAJAAYAAwAAAP////8AAAAAAAAB
AAIABAAEAAIAAQD+//7//////wAAAgACAAIAAgACAAIAAwAFAAYABgAGAAcACQAKAAkA
CAAHAAcABgAJAAkACgAKAAwACwALAAwACgAKAAsACwANAA4ADgAOAA4AEAATABgAHAAh
ACkAMwA6ADcAHwD5/9L/rv+R/3X/VP83/yH/C//s/tL+vv6t/pz+kP6L/on+gv5+/nz+
ev50/m/+bv5s/mr+a/5x/nf+gP6L/pf+ov6x/r7+0/7l/vT+A/8U/yL/Mf8//03/W/9o
/3b/gf+J/5L/mv+h/6j/sf+9/8n/1f/i/+r/8//8/wMADAAVACAAKgAzADgAOAA3ADkA
OQA9AEEAQQBDAEQAQwBDAEMARABHAEgASQBJAEwATABNAE0ATQBNAE4AUABRAFIAUwBU
AFUAVQBVAFcAWABZAFoAXABdAF4AXwBgAF8AYABhAGIAZABnAGoAbABtAG4AbwBxAHEA
cwB0AHcAewB7AH0AfgB+AH8AggCFAIYAiACJAIwAjACOAJAAkgCSAJUAlgCYAJwAnQCf
AKAAnwCfAKEAogCkAKQApQClAKMAoQChAKAAogChAKAAngCcAJoAlgCUAJEAjgCJAIcA
hAB/AHwAdwBxAG4AaQBkAF8AWwBWAFEATABHAEMAPgA5ADUAMQAtACwAKQAmACMAIAAd
ABsAGAAWABUAFQASABIAEQAPAA4ADQAMAAwADQAPAA8ADgANAAsACwALAAsACwALAAwA
DAANAA0ADQANAAsACwALAAsADgAPAA8ADgAOAA8ADwAPAA0ADgAOAA4AEQARABEAEQAP
AA8AEAAQABAAEAARABIAEgASABIAEgASABIAEgASABIAEgASABIAEQARABEAEQAUABQA
EgASABEAEQARABEAEQARABEAEgAUABQAFAATABEAEAAQABAAEwATABMAEgAQABAADwAP
ABEAEQARABAAEAARABEADwANAA0ADQANABAAEAAPAA8ADQANAA0ADAAMAAwADAAMAAoA
CgAKAAoACQAJAAgACAALAAsACwAJAAkACQAJAAoACAAIAAgACAAKAAoACQAIAAgACAAH
AAcACAAJAAkACQAHAAYABgAFAAUABQAFAAcABwAHAAYABgAEAAQAAwADAAUABgAHAAgA
BgAGAAUABAAEAAQABAAEAAYABgAGAAYABAAEAAQABAAGAAYABgAGAAQABAAEAAQABAAE
AAQABAAGAAYABgAGAAUABAADAAIAAgACAAIAAgACAAIAAgACAAIAAgACAAIAAwAEAAUA
BgAEAAMAAwADAAcACAAJAAkACgAKAAkACAAFAAUABQAFAAEA/v/7//j/9f/1//b/9v/2
//f/+P/6//z/+v/5//j/9v/3//f/+P/8//z//P/8//r/+v/7//3/AAAAAAAAAAD/////
/f/9////AAAAAAEAAQACAAIAAgD/////AAAAAAIAAwADAAMAAgACAAIAAgAGAAcACAAO
ABMAGwAlADAAMwAfAPn/yv+k/4X/Z/9E/yH/B//v/tL+tv6i/o/+ev5s/mn+af5g/lz+
XP5c/lr+Vf5S/k7+Tv5P/lX+W/5i/m3+e/6I/pP+nv6v/sP+1v7l/vT+BP8R/x//L/89
/0r/VP9h/23/eP+C/4n/lP+f/6n/sf+9/8z/1v/d/+j/8//8/wMADgAYACEAKAAqACsA
LQAtADEAMwAzADUANgA1ADUANQA2ADsAPAA9AD0APgA+AD8APwBBAEEAQgBEAEUARgBH
AEgASQBJAEkASwBMAE0ATgBQAFEAUgBTAFQAVQBWAFcAWABbAF0AXwBgAF8AYABhAGMA
ZwBpAGoAbQBtAG0AbwBwAHIAcwB2AHkAegB8AH0AgAB+AIAAggCEAIgAiwCMAI4AkACR
AJMAlACVAJUAlwCYAJwAnACdAJ0AnQCbAJsAmgCaAJkAmACWAJQAkgCOAIwAiQCGAIEA
fwB+AHkAdgBxAGkAZgBhAFwAVwBTAE4ASQBCAD0AOQA0ADEALQApACUAIgAfABwAGQAV
ABEADgAKAAoACQAJAAYABAADAAEAAAD///7//v/////////+//3//f/9//3//f/9//3/
/v/+//3//f/9//3/+//7//v/+//6//v/+//6//r/+//7//v//P/+////AAD/////////
//////8AAAAAAgACAAMABAADAAIAAQAAAAEAAgADAAQAAgACAAIAAgADAAMAAwADAAYA
BgAEAAQAAwADAAMAAwAFAAUABQAGAAUABAADAAEAAwACAAIAAgADAAMAAwACAAIAAgAB
AAEAAwADAAMAAgAAAAEAAQD//wEAAQABAAEAAgACAAEAAQD////////+/wAAAAAAAAAA
AAAAAAAAAAD9//3//P/8//////////3/+//7//v//P/8//z//P/8//z//P/7//r/+v/6
//n/+f/8//3//f/9//v/+v/6//n/+v/7//z////9//3//P/8//z//P/7//v//v/+//7/
/v/6//z/+//6//z//P/8//z//P/8//z//P/6//r/+v/6//z//P/8//z//P/8//z//P/+
//7//v/+//z//P/8//z//v/+//7//v///wAAAQACAAAAAAAAAAAAAgACAAIAAgACAAIA
AgACAAIAAgABAAEAAwAFAAYABwAHAAgACAAHAAgABQAFAAUABAD///v/9//0//P/8//0
//T/9P/1//b/9v/2//T/8//0//T/9f/1//T/9v/2//b/+P/4//j/+f/7//z//P/8//r/
+//7//n/+//7//z//P/7//v//P/8//r/+f/5//r/+//8//7////9//7//v/+//z//v8B
AAQACAANABMAHwAsACsAFQDr/7z/lP91/1X/MP8P//X+2/68/qD+jP55/mj+Xv5b/ln+
Vv5U/lb+Vv5U/k/+TP5K/kr+S/5R/ln+ZP5v/nv+iP6R/p7+r/6//tD+4f7w/v7+Df8b
/yf/M/8+/0r/V/9j/27/ev+D/5D/mf+h/6v/t//E/87/1//i/+3/9P/9/wQAEAAbACIA
JgAnACkAKQAtAC0ALQAvADAAMwAzADMANAA5ADoAOwA7ADwAPAA9AD0AQQBBAEIARABD
AEQARQBGAEcARwBHAEkATABNAE4AUABQAFAAUABQAFMAVABVAFYAVQBXAFkAWgBbAFwA
XQBfAGMAZQBmAGkAagBpAGoAagBuAG8AcgB1AHQAdgB3AHoAegB8AH4AgACEAIcAiACK
AIwAjQCPAJAAkQCRAJMAlACUAJQAlQCVAJYAlQCWAJYAlgCVAJQAkgCOAIwAiACGAIQA
ggB+AH0AeABzAHAAawBlAGIAXQBYAFUAUQBMAEcAQAA7ADcAMgAvACsAJwAjAB8AGwAX
ABMAEgAPAA0ACgAIAAcABwAEAAQAAwABAAAAAQAAAAAAAQABAAEAAAD/////////////
/////wAAAAD9//3//f/9////////////AAABAAEAAAAAAAEAAQABAAMABAAEAAQAAwAD
AAMAAwADAAMABAAEAAQABAAFAAYACAAIAAgACAAKAAoACgAKAAkACAAHAAYACAAJAAoA
CwAKAAoACAAIAAsACwALAAsADQANAA0ADgANAAwACwAJAAsACgAKAAoACQAJAAkACAAK
AAoACQAJAAsACwALAAoACQAJAAgABQAGAAcACAAJAAgACAAHAAcABQAFAAUABAAFAAYA
BwAIAAcABgAFAAQABAAFAAUABgAFAAUABQADAAMAAwADAAQAAgACAAIAAgACAAIAAQAA
AAIAAgABAAEAAAABAAEAAQABAAAAAAD//wEAAQABAAMAAgABAP///v8AAAAA/////wAA
AAAAAAAA/v8AAP//AgACAAIAAgACAAEAAAD///7///8AAAEAAgAAAAAAAAAAAP7//v/+
//7/AAAAAAAAAAD+//7//v/+/wAAAAAAAAAAAAAAAAAAAAAAAAAAAAAAAAEAAgADAAQA
AgACAAIAAQADAAMABQAGAAUABQAGAAYABgAGAAQABQAFAAUAAQD+//n/9v/1//X/+P/4
//j/+f/6//z//P/6//n/+P/4//n/+//8//7//v/8//z//P/8////AQACAAIAAAAAAAEA
AQABAAEAAQACAAIAAwADAAQAAgACAAEAAQAEAAQABAAFAAMAAwAEAAQABAAGAAgACwAO
ABQAGQAhAC8ANAArAAsA4/+8/5z/f/9h/z7/If8L//P+2P6+/qz+m/6I/n7+e/53/m7+
bv5u/mz+aP5j/mD+Xv5a/l3+Y/5r/nT+gf6P/pr+pf60/sX+1/7o/vn+CP8Y/yf/Nf9B
/03/XP9o/3P/e/+E/4z/lf+e/6n/s/+7/8n/1v/e/+f/8v/7/wQACwAUAB4AJQAsACwA
LQAvAC8AMwA1ADUANwA4ADkAOQA5ADoAPwBAAEEAQQBAAEAAQQBBAEUARQBGAEgARwBI
AEkASgBNAE0ATQBPAFIAUwBUAFYAVgBWAFYAVgBZAFoAWwBcAF0AXwBhAGIAYwBkAGUA
ZwBrAG0AbgBxAHEAcQBzAHQAdgB3AHoAfQB+AIAAgQCEAIQAhgCIAIoAigCNAI4AkACQ
AJEAkwCUAJYAlwCaAJwAnQCcAJwAmwCbAJkAmQCYAJgAlwCWAJQAkACOAIoAiACFAIIA
fQB7AHgAcwBwAGsAZwBkAF8AWgBVAFEATABHAEAAOwA3ADIALwArACcAIwAgAB0AGgAX
ABYAEwARAA4ADAALAAsACAAGAAUAAwACAAMAAgACAAMABQAFAAQAAwABAAEAAQABAAEA
AQACAAIAAQABAAEAAQABAAEAAQABAAIAAwADAAIAAgADAAMAAwAFAAYABgAGAAYABQAE
AAMABQAFAAYABgAGAAYABwAIAAYABgAGAAYACAAIAAgACAAGAAYABgAGAAkACQAJAAkA
CAAIAAYABgAHAAcABwAHAAkACQAJAAoACAAIAAgABwAHAAYABgAGAAcABwAHAAYABgAG
AAUABQAHAAcABwAGAAUABQAEAAEAAwADAAMAAwAEAAQAAwADAAEAAQABAAAAAgACAAIA
AgABAAAA///+//7//////wAA/////////f/9//3//f/+/wAAAAAAAAAA/v/+//3//P/9
//7//v/////////+//3//f/8//z/+//8//3//v8BAAAA///9//z//v/+//3//f/8//z/
/P/8//r/+v/7//z//v/+//7//v/8//z//P/8//z//P/8//z//P/8//z//P/6//r/+v/6
//z//P/8//z/+v/6//r/+v/6//r/+v/6//z//P/8//z//P/8//z//P/+//7//v/+//z/
/P/8//z//v/+//7//v/9//3//f///wAAAQABAAIABAADAAIA///+//3//P/3//T/8f/u
/+3/7//w//D/8P/v//D/8v/y//D/7//u/+7/7f/t/+7/8P/w//D/8P/w//L/8//1//b/
9P/0//T/9f/3//X/9f/1//T/9P/1//X/9P/0//T/8//1//b/9v/2//X/9f/1//b/+P/4
//j/+v/7//7/AgAJABUAIwAqAB0A8//D/5r/eP9X/zf/GP///uf+yf6s/pb+gP5t/lz+
WP5b/lf+Uv5S/lL+TP5I/kX+RP5C/kT+S/5R/ln+ZP5v/nv+hP6P/qD+tf7J/tj+6f72
/gT/Ef8f/yn/Nf9E/1T/X/9p/3T/gP+H/5D/mf+h/6//vf/I/9L/2//k/+v/8v/7/wgA
EgAbAB4AIAAhACMAIwAnACgAJwAoACgAKgArACwALgAwADAAMAAvADIAMgAzADMANwA3
ADgAOgA6ADoAOgA6ADwAPQA+AEEAQQBBAEEAQgBFAEYARwBIAEsATABNAE4ATQBPAFEA
UgBVAFYAVwBZAFoAWwBbAF0AYQBhAGMAZABmAGcAagBtAG4AcABxAHQAdQB4AHsAfgB/
AIEAgQCCAIQAhQCHAIgAiQCJAIsAjACOAI4AjwCPAI8AjQCNAIwAigCJAIgAhgCGAIQA
gAB+AHkAdgBxAG8AagBlAGIAXQBYAFYAUgBOAEcAQwA+ADkANAAvACsAJgAfABsAFwAT
ABAADQAKAAcABgADAAEA/v/6//n/+f/2//j/9//1//T/8//y//L/8//x//H/8P/v//H/
8f/x//H/7//v//D/8P/v/+//7//v/+3/7f/t/+3/7P/t/+3/7P/u/+//7//v/+3/7v/u
/+7/7//v/+//7//v/+//8P/w//D/8P/x//L/8v/y//L/8v/x//D/7//u/+//8P/x//L/
8//z//P/8//y//L/8P/w//P/8//z//P/8f/x//H/8v/0//T/9P/z//P/8v/y//L/8//z
//P/8v/0//T/8//z//H/8f/x//D/8P/x//H/7//v/+//7//v//D/8P/v/+//8f/x//H/
8P/u/+7/7v/u//D/8P/w//D/7//v/+7/7v/t/+3/7f/r/+7/7//w//L/8f/w/+//7v/w
//D/7//u/+7/7v/t/+3/7P/t/+3/7f/u/+7/7//v/+3/7f/t/+//7//v/+7/7v/w//D/
7//v/+7/7v/u/+7/8P/w/+//8P/u/+7/7v/u//D/8P/w//D/8P/w//D/8P/u/+7/7v/u
//D/8P/w//D/7v/u/+7/7v/w//D/8P/w//D/8P/w//D/8P/w//D/8P/y//L/8v/y//H/
8P/v/+7/8P/w//D/8P/w//D/8P/w//D/8P/w//D/8f/y//P/9P/y//L/8v/y//X/9v/3
//j/+v/6//r/+v/5//j/9//2//L/8P/u/+z/6f/o/+f/5v/o/+j/6P/o/+j/6P/o/+j/
6P/o/+j/6P/q/+r/6v/q/+z/7P/s/+z/7f/u/+//8P/u/+7/7v/u/+7/7v/u/+7/8P/w
//D/8P/w//D/8P/w//L/8v/y//L/8v/y//L/8v/z//T/9f/2//3/BAALABIACQAAAPf/
7v/T/w==
         </WaveFormData>
      </LeadData>
      <LeadData>
         <LeadByteCountTotal>10000</LeadByteCountTotal>
         <LeadTimeOffset>0</LeadTimeOffset>
         <LeadSampleCountTotal>5000</LeadSampleCountTotal>
         <LeadAmplitudeUnitsPerBit>4.88</LeadAmplitudeUnitsPerBit>
         <LeadAmplitudeUnits>��V</LeadAmplitudeUnits>
         <LeadHighLimit>2147483647</LeadHighLimit>
         <LeadLowLimit>268435456</LeadLowLimit>
         <LeadID>V2</LeadID>
         <LeadOffsetFirstSample>0</LeadOffsetFirstSample>
         <FirstSampleBaseline>0</FirstSampleBaseline>
         <LeadSampleSize>2</LeadSampleSize>
         <LeadOff>FALSE</LeadOff>
         <BaselineSway>FALSE</BaselineSway>
         <ExcessiveACNoise>FALSE</ExcessiveACNoise>
         <MuscleNoise>FALSE</MuscleNoise>
         <LeadDataCRC32>1320121167</LeadDataCRC32>
         <WaveFormData>
1gDWANYA1gDaANwA3gDgAOMA5ADlAOYA5wDoAOkA6gDoAOgA6ADoAOUA5ADjAOIA3wDc
ANkA1gDRAMwAxwDCALsAtgCxAKwApQCeAJcAkACHAIAAeQByAGsAZABdAFYATgBIAEIA
PAA2ADIALgAqACUAIgAfABwAGQAWABMAEAANAAwACwAKAAcABgAFAAQABAAEAAQABAAD
AAIAAQAAAAIAAgACAAIAAgACAAIAAgABAAAA///+/wAAAAAAAAAAAAAAAAAAAAAAAAAA
AAAAAAEAAgADAAQABAAEAAQABAAFAAYABwAIAAgACAAIAAgACAAIAAgACAAJAAoACwAM
AAwADAAMAAwADAAMAAwADAAOAA4ADgAOAA4ADgAOAA4ADgAOAA4ADgANAAwACwAKAAoA
CgAKAAoACgAKAAoACgAKAAoACgAKAAoACgAKAAoACQAIAAcABgAIAAgACAAIAAYABgAG
AAYABgAGAAYABgAGAAYABgAGAAUABAADAAIABAAEAAQABAAEAAQABAAEAAIAAgACAAIA
AgACAAIAAgAAAAAAAAAAAAIAAgACAAIAAAAAAAAAAAAAAAAAAAAAAAIAAgACAAIAAAAA
AAAAAAAAAAAAAAAAAAAAAAAAAAAAAAAAAAAAAAACAAIAAgACAAEAAAD///7/AAAAAAAA
AAAAAAAAAAAAAAAAAAAAAAAAAgACAAIAAgABAAAA///+////AAABAAIAAAAAAAAAAAAC
AAIAAgACAAMABAAFAAYABAAEAAQABgAJAAoACwANAA8AEAAQAA8ADwARAA8ADQAMAAkA
CQAJAAkACAAHAAcABwAHAAcACAAIAAYABAAEAAMAAgACAAMAAwAFAAUABAAEAAQABAAD
AAQAAwADAAQAAgAAAAAAAAAAAAAAAAABAAEAAQABAAAA/v/+//7//v8BAAEAAQABAP//
/////wEAAgAHAA8AGgAkAC4ANQArAAcA1P+k/4L/Zf9G/yD/+v7e/sH+nP53/lj+Q/4u
/iL+Iv4f/g/+BP4A/vv98f3i/dT9y/3J/cz91P3c/ej99/0F/hL+Iv40/kv+ZP58/o3+
mv6s/r/+1f7r/v3+EP8i/zT/RP9W/2X/dv+G/5X/ov+s/7v/zP/X/93/5//w//z/CAAW
ACYAMQA2ADgAOAA5ADwAPgBDAEUARwBIAEYARwBJAEoATQBQAFMAUwBUAFYAVwBXAFkA
WgBbAFwAYABhAGMAZQBlAGUAZQBmAGcAagBsAGwAcABxAHQAdAB0AHgAegB7AH0AgACD
AIUAiACKAI0AjwCQAJIAlgCYAJoAnACfAKEAowClAKgArACvALAAswC3ALYAuQC7AL0A
wADEAMcAygDOANEA1ADWANgA2QDaAN0A3gDgAOEA4wDkAOUA5gDmAOQA5QDlAOMA4wDj
AOIA4QDcANkA1QDRAM4AyQDFAL8AtwCxAK0ApgChAJoAlACNAIUAfgB2AG8AZwBgAFcA
TwBKAEQAPwA7ADMALgArACYAIwAgABwAGgAWABQAEQAOAAoACQAHAAcACQAIAAYABAAE
AAQAAwACAAAAAAAAAAAA//////7//v/9//3//f/+//7//v/+//7//v/+//3//f8AAAAA
AAAAAAEAAQABAAEAAAAAAP///v8AAAAAAQABAAAAAQABAAEAAQABAAEAAQADAAQABQAG
AAYABgAFAAQABwAHAAcABwAHAAYABgAGAAYABwAHAAcABgAGAAYABgAIAAcABwAHAAcA
BwAHAAYABQAFAAUABQAGAAYABQAFAAUABQAFAAMAAQABAAEAAQACAAMAAwAEAAIAAQAB
AAEAAQABAAEAAQABAP////////z//P/9//3//f/+///////9//3//f/9////////////
/////////f/8//z/+//6//v/+//7//z//P/8//z//P/6//r/+f/5//v//P/8//3//P/6
//n/+f/7//v/+//6//r/+//5//r/+v/6//r/+v/8//z//P/8//r/+v/6//r/+v/6//r/
+v/6//r/+v/6//r/+v/6//r/+v/6//r/+v/4//j/+P/4//n/+v/7//z//v/+//7//v/8
//z//P/8//7/AAACAAIAAAABAAMABAAEAAMAAwAFAAUAAwACAP///////////v/9//3/
/f/9//3//v/+//z//P/8//v/+v/4//n/+f/7//v/+v/6//r/+v/5//j/9//1//b/9v/0
//X/9v/3//j/9v/3//f/9//3//b/9v/2//j/+P/5//n/+P/3//b/9f/5//v/+v///wcA
DgAWAB4AJQAdAP//0P+m/4T/Zf9I/yT//v7i/sn+qP6D/mb+Uf48/iz+Jv4h/hX+Cv4E
/v/99f3o/db9y/3H/cj90P3a/eT98/0B/g7+HP4u/kP+XP50/on+mP6q/r/+0/7n/vn+
Cv8a/yz/Pv9Q/2H/bv9+/4v/mP+i/6//vv/L/9X/3//q//T//v8MABgAIQAoAC4ALgAv
ADIANAA3ADkAOwA8ADwAPQA/AEAAQQBEAEcARwBGAEgASQBJAE0ATgBPAFAAUABRAFMA
VQBYAFkAWgBcAF0AYABiAGIAYgBjAGYAZgBpAG4AcQBzAHQAdgB4AHkAfAB+AIEAgwCI
AIoAjgCQAJEAkgCUAJUAmACbAJ8ApAClAKYAqQCtAK4AsQCzALUAuAC8AL8AwgDEAMcA
ygDMAM8A0QDTANcA2ADaANsA3QDeAN8A4ADgAOIA4wDjAOEA3gDdANsA2QDXANUA0gDP
AMoAxQDBALsAtQCvAKsApACdAJYAkACJAH8AeABwAGkAZABeAFYATwBJAEIAPAA3ADEA
LAApACQAHwAcABgAFgASABAADQAKAAoACQAHAAcABQAEAAIAAAAAAAAA///+/wAAAAAA
AAAA/f/9//z//P/7//v/+//8//z//P/8//z//P/8//v/+//+//7//v/+//3//f/9//3/
/v8AAAEAAgAAAAAAAQABAAIAAwADAAMAAwADAAMAAwAEAAQABAAEAAUABgAGAAYABQAF
AAUABQAHAAYABgAGAAgACQAJAAkACAAIAAgACAAIAAcABwAHAAcABwAHAAYABwAHAAcA
BwAGAAYABQAFAAUABQAFAAMABQAFAAUABQAFAAUABAAEAAYABQAFAAUABAADAAIAAQAB
AP///////wAAAAABAAEA/v/+//7//f///////////////////////f/9//3/+//9//7/
/v/+//3//f/9//7//v/+//7//v8AAAAA//////7//v/9//3////+//7////9//3//f/8
//z//f/9//7//v/+//7//v/8//z//P/8//7//v/+//7//P/8//z//P/+//7//v/+//7/
/v/+//7//P/8//z//P/+//7//v/+//z//P/8//z//v/+//7//v/+//7//v/+//7//v/+
//7///8AAAEAAgACAAIAAgACAAIABAAGAAYACAAJAAsADAAKAAkACQALAAkABwAGAAMA
AwADAAMAAgABAAEAAQABAAEAAgACAAAA/v/+//3//P/+//////8BAP///v/+//7//v/9
//z/+//9//7//v/8//r/+v/6//r//P/9//3//f/7//r/+v/6//r/+v/7//v/+//7//v/
+//7//v/AAAHAA8AGAAiAC4ALQATAOH/rv+I/2z/S/8q/wL/4P7E/qX+gP5d/kT+Mf4g
/hz+Gv4P/gH+/P36/fP95/3Y/cz9x/3H/c791v3e/ez9+f0F/hL+JP44/lH+av5+/o3+
nP6u/sP+1/7r/vv+Dv8e/zD/Qv9W/2f/dP+C/5H/oP+s/7n/xv/R/9n/4//u//r/BgAW
ACQALQAyADIANAA1ADgAOgA7AD0APwBAAEIAQwBFAEYARwBKAE0ATQBOAFAAUQBRAFMA
VABVAFYAWgBbAF0AXwBeAF8AYABiAGMAZgBoAGgAbABtAHAAcABwAHQAdgB3AHsAfgCB
AIMAhACGAIkAiwCOAJAAlACWAJgAmgCdAJ8AoQCjAKYAqgCtAK4AsQC1ALgAuwC9AL8A
wADEAMcAygDOANEA1ADWANcA2QDbAN8A4QDkAOYA6QDoAOkA6gDqAOoA6wDrAOkA6ADn
AOUA4wDeANsA1wDTANIAzQDJAMMAuwC1ALEAqgCjAJwAlgCPAIcAgAB4AHEAaABiAFoA
UwBPAEgAQgA9ADUAMAAtACgAIwAgABwAGgAWABQAEQAOAA4ADQALAAsACwAKAAgABgAC
AAIAAQAAAAIAAgACAAIAAQABAAAAAAD9//3//f/+/wAAAAAAAAAAAAAAAP////8AAAAA
AAAAAAEAAQABAAEAAQACAAIAAgAEAAQABQAFAAQABQAFAAUABQAFAAUABQAIAAgACAAI
AAkACgAKAAoACwALAAsACwALAAoACgAKAAoACwALAAsADAAMAAwADAAMAAsACwALAA0A
DQANAAwACQAJAAkACQAMAAwACwALAAsACwALAAkABwAHAAcABwAJAAkACAAIAAYABQAF
AAUABwAHAAcABwAJAAcABwAHAAUABAAEAAMABAAEAAQAAwABAAEAAQABAAEAAQABAAEA
AQABAAEA/////wAAAAAAAAEAAQABAAIAAAAAAAAAAAAAAAAA/////wAAAAD////////+
//7///8BAAEAAQAAAAIA/////wAAAAAAAAAAAAAAAAAAAAAAAP7//v/+//7/AAAAAAAA
AAD+//7//v/+/wAAAAAAAAAAAAAAAAAAAAD+//7//v/+/wAAAAAAAAAA/v/+//7//v8A
AAAAAAAAAP7//v/+//7//v/+//7//v8AAAAAAAAAAAIAAgACAAIABAAEAAQABAAEAAQA
BAAEAAgACgAKAAoADQAPABAAEAANAA0ADwANAAsACgAHAAcABwAHAAYABQADAAMAAwAD
AAYABgAEAAIAAAD///7//v//////AQABAAIAAgACAAIA///+//3//f8AAAAA/v/+//7/
/v/+//7//f/9//3//f/+//7//v/+//z//f/9//3////////////9//7/AQAJABQAIAAq
ADEALQALANb/pP9+/13/PP8W//D+0v6z/pD+a/5M/jX+Iv4U/hT+Ff4J/vz9+v33/e39
4P3S/cf9w/3I/dD92P3i/fH9//0K/hj+Kv4//lj+cP6B/pL+pP61/sf+2/7v/gD/FP8o
/zr/Sv9d/2z/fP+L/5r/pv+1/8b/0f/X/+H/7P/2/wAAEAAeACkAMgA2ADYANwA6ADwA
PwBBAEMARABFAEcASgBMAEwATgBQAE8AUgBUAFUAVQBXAFgAWQBaAFoAWwBdAF8AYgBj
AGQAZgBlAGgAagBqAG4AbwByAHIAcgB2AHgAeQB7AH4AgQCDAIYAiACLAI0AjgCQAJQA
lgCaAJwAnwChAKEAowCmAKoArQCuALEAtQC4ALsAvQC/AMAAxADHAMoAzgDRANQA1gDX
ANkA2wDfAOAA4gDjAOUA5wDpAOsA7ADqAOsA6wDpAOoA6QDnAOUA4QDfANwA2QDWANEA
zQDHAMMAvQC5ALIAqQCiAJwAlQCPAIgAgAB5AHIAbABkAF0AVQBOAEgAQwA9ADgANQAw
ACoAJgAhAB4AGgAYABUAEgAQAA8ADQANAA0ADAAKAAgACAAIAAcABgAFAAQAAwACAAMA
AwACAAIAAQABAAEAAgAAAAAAAAAAAAIAAgABAAEAAAAAAAAAAAADAAMAAwADAAEAAgAC
AAIAAgACAAMAAwAGAAcABwAHAAUABQAFAAUACAAIAAgACAAHAAgACAAIAAkACQAJAAkA
CQAIAAgACAAGAAcABwAHAAoACgAKAAoACgAJAAkACQALAAsACwAKAAkACQAJAAkACAAI
AAcABwAJAAkACQAHAAcABwAHAAcABQAFAAQABAAGAAUABQAFAAQAAwACAAEAAgABAAIA
AwACAAIAAwADAAAAAAAAAP//AQABAAEAAQAAAP///v/9//7///8AAP///f/+//7//v/9
//3//f/+//7//v/+//7//P/8//v/+//+//7//f/9//v/+v/6//v//f/9//3//P/+//3/
+//6//r/+v/6//r//P/8//z//P/6//r/+v/6//z//P/8//z//P/8//z//P/6//r/+v/6
//z//P/8//z//P/8//z//P/6//r/+v/6//z//P/8//z//P/8//z//P/+//7//v/+//7/
/v/+//7//v8AAAIAAgACAAMABQAGAAQAAwADAAUABQADAAIA///9//3//f/8//v/+//7
//v//f/+//7//P/4//j/9//2//j/+f/5//v/+f/4//j/+P/4//f/9v/1//f/+P/4//b/
9P/0//T/9P/2//f/9//3//f/9v/2//b/9P/0//X/9f/3//f/9//3//X/9//8/wMACwAS
ABoAJAAlABcA9f/I/6D/gP9j/0j/JP8A/+b+y/6k/n3+Yv5N/jr+Lv4q/iP+E/4G/gL+
+/3v/eD91P3L/cf9yv3S/dz96P3z/f/9Dv4g/jL+S/5m/nr+i/6c/rD+xf7b/u/+//4S
/yT/Nv9G/1r/af90/4D/jf+e/6r/t//G/8//2f/j/+z/9v8CABIAHgAnACwALgAuAC8A
MgA0ADcAOQA7ADwAPAA9AD8AQABBAEQARwBHAEgASgBLAEsASwBMAE0ATgBQAFEAUwBV
AFYAVwBYAFoAWwBeAGAAYABiAGMAZgBmAGYAagBsAG0AcAB0AHgAewB8AH4AgQCDAIQA
hgCKAIwAkACSAJUAlwCXAJkAnACgAKMApACnAKsArACvALEAswC0ALgAuwC+AMIAxQDI
AMoAywDNAM8A0wDWANgA2QDbANoA2wDcANwA3gDfAN8A3QDcANsA2QDXANMA0QDOAMsA
yADDAL8AuQCzAK0AqQCiAJsAlACOAIcAgQB6AHIAawBkAF4AVgBPAEsARAA+ADkAMQAs
ACkAJAAhAB4AGgAYABQAEgAPAAwACAAHAAUABQAHAAYABAACAAAAAAD///7//v/+//7/
/v///////v/+//3//f/9//7//v/+//7//v/+//7//f/9//7//v/+//7/AQABAAEAAQD/
/wAAAAAAAAIAAgADAAMABAAFAAUABQADAAMAAwADAAQABAAEAAQABQAGAAYABgAJAAkA
CQAJAAcABgAGAAYABgAHAAcABwAIAAgACAAIAAYABQAFAAUABwAHAAcABgAFAAUABQAF
AAYABgAFAAUABQAFAAUAAwADAAMAAwADAAMAAwACAAIAAgABAAEAAQABAAEAAQABAP//
/f/9//3//P/8//3//f/+//7//v/9//3//f/9//3//f/9//3//f/9//3//f/7//n/+v/6
//r/+//7//v//P/8//z//P/8//r/+v/5//n//P/8//v/+//7//r/+v/7//v/+//7//r/
/P/7//v/+v/6//r/+v/6//z//P/8//z/+v/6//r/+v/8//z//P/8//r/+v/6//r/+v/6
//r/+v/8//z//P/8//r/+v/6//r/+v/6//r/+v/4//j/+P/4//r/+v/6//r/+//8//3/
/v/+//7//v/+/wIABAAEAAQABAAFAAUABAAFAAUABwAFAAUABAABAAEA//////7//f//
/////////wAAAAD+//z//P/7//r/+v/7//v//f/9//r/+v/6//r/+v/6//r/+//6//r/
+P/4//j/+P/4//j/+f/5//n/+f/4//j/+P/4//r/+//7//v/+f/5//n/+f/7//7/AQAH
ABIAHAAkACkAIwAHANb/qP+E/2f/SP8k//z+3v7F/qL+ff5e/kn+Mv4k/iL+H/4P/gL+
/v37/fP95v3U/cn9xf3I/c791v3i/fH9//0M/hr+Kv4//lj+cP6B/pL+ov61/sv+4f7z
/gL/FP8k/zj/TP9d/2z/fP+L/5j/pP+v/8D/y//T/93/6v/0//7/DAAYACMALAAwADAA
MQA0ADYAOQA7AD0APgA+AD8AQQBCAEMARgBJAEkASgBMAE0ATQBPAFAAUQBSAFQAVQBX
AFkAWgBbAFwAXgBhAGQAZgBmAGgAaQBsAGwAbABwAHIAcwB3AHoAfQB/AH4AgACDAIUA
igCMAJAAkgCSAJQAlwCZAJsAnQCgAKQApwCoAKsArwCwALMAtQC3ALwAwADDAMYAyADL
AM4A0ADRANMA1QDZANsA3gDgAOMA4gDjAOQA5ADmAOcA5wDlAOQA4wDhAN8A3QDbANgA
1QDSAM0AyQDDAL0AtwCzAKwApwCgAJoAkwCJAIIAegBzAGwAZgBeAFcAUQBKAEQAPwA3
ADIALwAqACMAIAAcABoAFgAUABEADgAKAAkABwAHAAcABgAEAAIAAAAAAP///v/+//7/
/v/+//3//f/8//z/+//7//v//P/8//z//P/8//z//P/7//v//v/+//7//v/9//3//f/9
//3//v/+//7/AAAAAAEAAQAAAAEAAQABAAMAAwADAAMABAAEAAQABAADAAQABAAEAAcA
BwAHAAcABwAGAAYABgAIAAkACQAJAAgACAAIAAgACAAHAAcABwAJAAkACQAIAAUABQAF
AAUABgAGAAUABQAFAAUABQADAAMAAwADAAMAAwADAAIAAgACAAEAAQABAAMAAwADAAMA
AwABAAEAAQD+//7/////////AAABAAEA//////////////////////////////3/+//8
//z//P/8//3//v8AAP///v/9//z//v/+//3//f/+//7//f/9//3//P/8//3/////////
/v/8//3/+//6//v//P/9//7//P/8//z//P/6//r/+v/6//z//P/8//z/+v/6//r/+v/8
//z//P/8//r/+v/6//r//P/8//z//P/+//7//v/+//z//P/8//z//v/+//7//v8AAAAA
AAAAAAIAAgACAAIABAAGAAgACAAGAAcACQAKAAwACwALAA0ACQAHAAYAAwADAAMAAwAC
AAEAAQABAAEA//8AAAAA/v/+//7//f/8//r/+//7//3////+//7//v8AAP///v/9//z/
/P/7//j/+v/6//r/+v/4//n/+f/5//n/+P/4//j/+v/6//v/+//7//v/+//7//n/+//+
/wEACQASABoAJAAtACMAAQDO/57/eP9Z/zj/EP/q/sz+r/6M/mX+SP4z/iL+FP4Q/g3+
//32/fT98f3p/dz9zP3D/b/9xP3K/dT94P3x/f39CP4Y/ij+Pf5W/mz+ff6Q/qD+s/7H
/t3+7f78/g7/IP80/0j/W/9s/37/i/+Y/6T/sf/A/8v/0//f/+r/9P8AAAwAGAAlAC4A
MgA0ADUAOAA6ADsAPQA/AEAAQgBDAEUARgBHAEoATQBNAE4AUABRAFEAVQBWAFcAWABY
AFkAWwBdAF4AXwBgAGIAZQBoAGoAagBqAGsAbgBuAHIAdgB4AHkAeQB8AH8AgQCEAIYA
iQCLAI4AkACUAJYAlgCYAJsAnQChAKMApgCqAKsArACvALMAtgC5ALsAvQDAAMQAxwDK
AM4A0QDUANYA2QDbAN0A4QDiAOQA5QDnAOgA6QDqAOoA7ADtAO0A6wDoAOcA5QDjAOAA
3wDdANsA1gDRAM0AxwDBALsAtwCwAKsApACeAJcAjQCGAH4AdwBwAGoAYgBbAFMATABG
AEEAOwA2ADMALgAnACQAIAAeABgAFgATABAADgANAAsACwAJAAgABgAEAAQABAADAAIA
AgACAAIAAgD//////v/+/////////wAA/v/+//7//v/+//7//f/9/wAAAAAAAAAAAAD/
//7//f///wAAAAAAAAAAAAABAAEAAgADAAMAAwAFAAUABQAFAAUABAADAAIABQAGAAYA
BgAHAAcABwAHAAcABgAGAAYACAAJAAkACQAJAAgABwAGAAgABwAHAAcABQAFAAUABAAF
AAUABQAFAAYABgAFAAUAAwADAAMAAQADAAMAAwADAAMAAwACAAIAAAD///////8BAAEA
AQABAP///f/9//3//v/+///////+//7//v/9//v/+//7//v/+//7//v/+//7//v/+//5
//n/+v/6//r/+f/5//n/+v/4//j/+P/4//r/+v/5//n/+P/4//f/9//3//b/9v/3//f/
9//3//b/9v/3//f/+P/4//j/+P/4//f/9v/1//T/9f/2//f/+P/2//b/9v/2//b/9v/2
//b/9v/2//b/9v/0//T/9P/0//X/9v/3//j/9v/2//b/9v/2//b/9v/2//f/+P/5//r/
+v/6//r/+v/8//z//v8AAP7//v///wEAAgACAAEAAQADAAEA///+//v/+//7//v/+v/5
//n/+f/5//n/+v/6//j/9v/2//X/9P/0//X/9f/1//X/9P/0//b/9v/1//T/8//z//T/
9P/y//L/8v/y//L/8v/z//P/8f/x//D/8P/x//L/8//1//P/8//z//P/8//z//X/+v8B
AAcAEAAaACQAIwANAOX/uP+S/3L/V/84/xL/7v7U/rf+kv5v/lb+P/4s/iT+IP4X/gf+
/P36/fP96f3a/cz9w/2//cL9zP3W/eL98f39/Qz+Hv4w/kf+YP50/oX+mP6s/sH+1/7p
/vn+DP8g/zL/Qv9U/2X/cv+A/4//mv+k/7P/wv/L/9P/3//q//T/AAAMABgAIQAmACYA
KAApACwALgAvADEAMwA0ADYANwA5ADoAPQBAAEMAQwBDAEQARABDAEcASABJAEoASgBL
AE0ATwBSAFMAVABWAFkAXABeAF4AXgBfAGIAYgBkAGgAagBrAG0AcABzAHUAdAB2AHkA
ewCAAIIAhgCIAIgAigCNAI8AkwCVAJgAnACdAJ4AoQClAKYAqQCrAK0AsgC2ALkAvAC9
AL8AwQDCAMcAyQDLAM8AzgDQANEA0wDUANUA1gDWANYA1wDXANUA0gDRAM8AzQDLAMkA
xgDDAMAAuwC3ALEAqwClAKEAmgCTAIwAhgB/AHUAbgBmAF8AWgBUAEwARQA/ADgAMgAt
ACcAIgAfABoAFwAUABAADgAIAAYAAwAAAAAA///9//3//f/8//r/+P/4//j/9//2//T/
9P/0//T/9f/1//T/9P/z//P/8//0//T/9P/0//T/9P/0//P/8//2//b/9v/2//b/9f/0
//P/9P/2//f/+P/4//j/+f/5//j/+f/5//n/+//7//v/+//7//r/+f/4//r//P/9//7/
/f/9//3//f/9//z//P/8//7////////////+//3//P/+//3//f/9//3//f/9//z/+//7
//v/+//8//z/+//7//n/+f/5//f/+f/5//n/+f/5//n/+P/4//j/9//3//f/9//3//f/
9//3//X/9f/1//b/9v/3//f/9P/0//T/8//z//P/8//z//X/9f/1//X/9P/z//L/7//w
//L/8//0//H/8f/x//L/8v/y//L/8v/0//T/8//z//L/8v/x//H/8//y//L/8//x//H/
8f/w//D/8f/x//D/8v/y//L/8v/w//D/8P/w//L/8v/y//L/8P/w//D/8P/w//D/8P/w
//L/8v/y//L/8P/w//D/8P/w//D/8P/w//D/8P/w//D/8P/w//D/8P/w//D/8P/w//D/
8P/w//D/8f/y//P/9P/0//T/9P/2//j/+P/4//n/+//8//z/+//5//v/+f/3//b/8//z
//P/8//y//H/8f/v/+//7//w//D/7v/s/+z/6//q/+r/6//r/+3/7f/s/+z/7P/s/+v/
6v/p/+n/6v/q/+j/6P/o/+j/6P/o/+n/6f/p/+n/6P/o/+j/6P/o/+f/5//n/+f/6f/p
/+n/6//u//P/+/8GAA4AGAAZAAEAzf+Y/3T/Vv81/xL/7v7Q/rb+lf5u/k3+Nv4f/g7+
DP4K/v/98/3w/er93/3R/cL9tP2t/bH9uv3C/cz93P3r/fP9AP4Q/iT+P/5Y/mr+ef6K
/pz+sf7F/tf+5/76/hD/Iv80/0j/Wf9m/3T/gf+M/5j/p/+0/73/x//R/9r/5P/w/wAA
DAAVABoAHAAcAB0AIAAiACMAJQAnACgAKgArAC0ALgAuADAAMgAxADQANgA3ADcAOwA8
AD0APgA+AD8AQQBDAEQARQBGAEgASQBMAE4ATgBQAFEAVABUAFYAWgBcAF0AXQBgAGMA
ZQBoAGoAbQBvAHAAcgB2AHgAfAB+AIEAgwCDAIUAiACMAI8AkACTAJcAmQCdAKAAowCk
AKgAqwCuALAAswC2ALgAuwC9AL8AwwDGAMgAyQDLAMwAzQDOAM4AzADNAM0AywDMAMsA
yQDHAMEAvwC8ALkAtACvAKsApQCgAJsAmACSAIoAggB7AHMAbQBmAF4AVwBOAEgAQAA5
ADMALAAmACEAHQAYABUAEAAKAAYAAQD+//z/+v/3//T/8v/x/+//7//t/+z/6v/o/+j/
6P/n/+b/5v/m/+b/5v/l/+X/5P/k/+P/4//j/+T/5P/k/+T/5P/k/+T/4//j/+T/5P/k
/+T/5f/l/+X/5f/l/+b/5v/m/+j/6P/p/+n/6v/r/+v/6//p/+n/6f/p/+z/7P/s/+z/
6//s/+z/7P/t/+3/7f/t/+//7v/u/+7/7P/t/+3/7f/u/+7/7v/u/+7/7f/t/+3/7f/t
/+3/7P/s/+3/7v/v/+//7v/s/+v/7f/t/+3/6//p/+n/6f/p/+n/6f/o/+j/6v/p/+n/
6f/n/+f/5//n/+n/5//n/+f/5v/m/+f/5//k/+T/5P/j/+T/5f/m/+f/5v/l/+T/4//l
/+X/5f/j/+H/4v/i/+L/4f/h/+H/4v/k/+T/5P/k/+L/4v/h/+H/5P/k/+P/4//j/+L/
4v/j/+H/4f/h/+D/4v/j/+P/4v/i/+L/4v/i/+L/4v/i/+L/4P/g/+D/4P/g/+D/4P/g
/+L/4v/i/+L/4v/i/+L/4v/g/+D/4P/g/+D/4P/g/+D/4P/g/+D/4P/i/+L/4v/i/+H/
4P/f/97/4P/g/+D/4P/g/+D/4P/g/+L/4v/i/+L/4//k/+X/5v/m/+b/5v/m/+n/6v/r
/+z/7v/u/+7/7v/u/+7/7v/u/+3/7P/r/+r/6f/o/+f/5v/m/+b/5v/m/+T/5P/k/+T/
4v/i/+L/4v/i/+L/4v/i/+L/4v/i/+L/4P/g/+D/4P/e/97/3v/e/97/3v/e/97/3v/e
/97/3v/e/97/3v/e/97/3v/e/97/3v/e/97/3v/h/+L/4//k/+7/9v/+/wYA9v/m/9b/
xv+r/w==
         </WaveFormData>
      </LeadData>
      <LeadData>
         <LeadByteCountTotal>10000</LeadByteCountTotal>
         <LeadTimeOffset>0</LeadTimeOffset>
         <LeadSampleCountTotal>5000</LeadSampleCountTotal>
         <LeadAmplitudeUnitsPerBit>4.88</LeadAmplitudeUnitsPerBit>
         <LeadAmplitudeUnits>��V</LeadAmplitudeUnits>
         <LeadHighLimit>2147483647</LeadHighLimit>
         <LeadLowLimit>268435456</LeadLowLimit>
         <LeadID>V3</LeadID>
         <LeadOffsetFirstSample>0</LeadOffsetFirstSample>
         <FirstSampleBaseline>0</FirstSampleBaseline>
         <LeadSampleSize>2</LeadSampleSize>
         <LeadOff>FALSE</LeadOff>
         <BaselineSway>FALSE</BaselineSway>
         <ExcessiveACNoise>FALSE</ExcessiveACNoise>
         <MuscleNoise>FALSE</MuscleNoise>
         <LeadDataCRC32>141820588</LeadDataCRC32>
         <WaveFormData>
ygDKAMoAygDQANQA2ADcAOAA4gDkAOYA6wDuAPEA9AD3APgA+QD6APwA/AD8APwA+gD6
APoA+gD2APIA7gDqAOYA4gDeANoA0wDMAMUAvgC2AK4ApgCeAJYAjgCGAH4AdABsAGQA
XABWAFAASgBEAD8AOgA1ADAALAAoACQAIAAdABwAGwAaABcAFAARAA4ADgAOAA4ADgAL
AAoACQAIAAYABgAGAAYACAAIAAgACAAGAAQAAgAAAAEAAgADAAQAAgACAAIAAgAEAAQA
BAAEAAUABgAHAAgACAAIAAgACAAJAAoACwAMAAwADAAMAAwADAAMAAwADAANAA4ADwAQ
ABAAEAAQABAAEgASABIAEgASABIAEgASABIAEgASABIAFAAUABQAFAATABIAEQAQABIA
EgASABIAEAAQABAAEAAQABAAEAAQABAAEAAQABAADgAOAA4ADgAOAA4ADgAOAA0ADAAL
AAoACgAKAAoACgAIAAgACAAIAAUABAADAAIAAwAEAAUABgAEAAQABAAEAAIAAgACAAIA
AgACAAIAAgAAAAAAAAAAAAIAAgACAAIAAQAAAP///v/+//7//v/+////AAABAAIAAAAA
AAAAAAAAAAAAAAAAAAAAAAAAAAAAAAAAAAAAAAACAAIAAgACAAEAAAD///7///8AAAEA
AgAAAAAAAAAAAAIAAgACAAIABAAEAAQABAABAAAA///+/wEAAgADAAQAAgACAAIAAgAD
AAQABQAGAAcACAAJAAoACAAIAAkACwANAA8AEgAUABIAEwATABMAFAAUABQAEgARABIA
EwAVABQAEwAQAA4AEAAQABEAEQAPAA4ACwAJAAkACAAIAAkACQAKAAoACQAIAAYABAAD
AAMABAADAAMAAgAAAP///v8AAAAAAQABAAMAAwACAAEAAAD//////v///wEAAgADAAAA
AAABAAEAAAAEAA4AGQAlADMAOAApAAcA2P+z/5X/ff9j/0L/Hf/9/t7+u/6T/nP+WP49
/iv+If4X/gb+9v3t/eL90v24/aD9kf2P/Zn9pv2w/bv9zP3Y/eH97P36/RH+LP4//k3+
WP5p/n7+lv6u/sH+0P7i/vH+Bv8b/y7/Q/9V/2n/e/+H/5b/qv+3/7//yf/W/+T/9P8G
ABcAIgAoACkAKAApACoALwAxADUAOAA7ADkAOgA7AD0APwBCAEIAQwBHAEgASQBKAEoA
SwBLAEsATwBRAFMAVgBVAFUAVQBXAFgAWgBdAF4AXwBgAGEAYwBiAGQAZQBoAGsAbQBw
AHIAcwB0AHcAeAB7AH0AgACBAIcAiQCLAIsAjACOAJAAlACaAJsAngCgAKIAowClAKYA
qwCvALMAtgC6AL8AwwDJAMoAywDQANUA2wDdAOIA5ADoAOsA7ADvAPEA9AD1APcA+gD8
AP0A/wD+APsA+gD4APkA9gDyAO8A6QDkAN4A1wDRAMsAxQC+ALQArACkAJoAkQCIAH4A
dgBxAGgAYABaAFEASQBDAD0AOgA1AC8AKwAnACIAHgAbABYAEwAQAA4ADQAMAAsACgAJ
AAcABQAFAAMAAgABAAEAAgABAAAA///+//3//P/7//v//P/8//3/+//6//r/+//9//3/
/v/+/wAAAAAAAAAA///+//3//P//////AAAAAP//////////AAAAAAIAAgADAAQABQAG
AAYABQAEAAUACgAKAAkACQAJAAgACAAJAAkACwAMAAwADAAMAAwADAAMAAwACwALAA4A
DgAOAA4ADAAKAAkACAAKAAoACgAKAAwACwALAAsACQAHAAYABQAHAAgACAAJAAYABgAG
AAYABgAGAAYABgAGAAYABgAGAAQAAwACAAEABAAEAAMAAgAAAAAAAAAAAAAAAAAAAAAA
AgACAAEAAQD//////v/+/wEAAQABAAEAAwADAAEAAQAAAAAAAAABAAIAAwADAAQAAwAB
AAAAAAACAAIAAgACAAEAAQD+//7/AAAAAAAAAAACAAIAAgACAAAAAAAAAAAAAAAAAAAA
AAAAAAAAAAAAAP7//v/+//7//v/+//7//v/8//z//P/8////AAABAAIAAgACAAIAAgAC
AAIAAgACAAMABQAGAAcACAAIAAcABwAJAAkACgAKAAoACAAGAAYABgAHAAcABwAHAAYA
BgAGAAUABQAFAAQABAADAAIAAgABAAEAAAAAAAIAAQABAAAA/f/9//z//P/3//X/9P/y
//P/9P/1//b/9v/1//T/8//0//P/8//z//T/9P/0//X/9P/z//H/8P/3//n/+P/8/wQA
DQAXACEAKAAfAAEA2v+3/5n/f/9j/0T/H////uT+wf6d/nv+Xv5B/in+G/4R/gD+8v3p
/eD90v26/Zr9hf2B/Yf9lP2i/bH9wP3K/dP93P3q/f/9Gv4x/kH+UP5j/nj+kP6m/rf+
xv7W/un+/v4X/yz/P/9R/2H/cf99/4z/nv+t/7v/y//Y/+L/8P/+/w0AGAAgACcAKgAr
ACwAMQAwADMANQA3ADcAOAA5ADsAPQBAAEAAQQBDAEQARQBGAEgASwBNAE8ATwBPAE8A
UABTAFMAUwBVAFYAWABbAFwAWwBcAF0AXwBhAGQAZgBqAGsAawBsAGwAcQByAHUAdgB7
AH0AgACBAIQAhQCGAIUAiwCOAJEAlgCZAJkAmwCcAJ8AoQCkAKYAqwCvALMAtgC4ALsA
vQDBAMUAxwDNANMA1QDXANwA3gDkAOcA6ADrAPEA9AD1APcA9QD2APYA9wD5APcA9wD2
APQA8ADrAOcA5ADgANsA1QDPAMkAwwC8ALMAqgChAJYAjwCIAIAAegByAGgAXwBYAFMA
SwBFAD8AOgA1AC8AKwAnACIAHgAbABkAFwAVABQAEQAOAAsACAAJAAcABQAFAAUABAAD
AAMAAAD///7//f////////////7//v/9//3//f/8//z//f/9//3//v/+//z//P/8//z/
//8AAAEAAgACAAEAAQAAAAMAAwADAAMABAAEAAYABgAFAAQAAwACAAYABwAIAAsACwAK
AAgABwAJAAgACAAJAAsADQAOAA4ADAAMAAwADAAMAAwACwALAAoACgAKAAoACgAKAAsA
DAAMAAwADAAMAAoACQAJAAkACQAJAAoACwALAAoACAAHAAgACAAIAAgABgAGAAYABgAC
AAIAAgACAAIAAwAEAAUABQAEAAIAAAACAAIAAgACAAQABAAEAAQAAgACAAEAAQACAAMA
AwAEAAQAAwACAAEAAwADAAEAAQACAAIAAgADAAEAAQAAAAAAAQABAAIABAADAAIAAQAA
AP//AQAEAAQABAAEAAQABAADAAIAAQAAAAEAAgADAAQAAwACAAEAAAACAAIAAgACAAIA
AgACAAIAAAAAAAAAAAABAAIAAwAEAAMAAgABAAAAAgACAAIAAgAEAAQABAAEAAIAAgAC
AAIABQAGAAcACAAIAAgACAAIAAsADQAOAA8AEwAUABQAFQATABMAFAAUABYAFAASABIA
EAARABEAEQAPAA4ADgAOABEAEQARABAACwAJAAcABgAIAAkACQAKAAgABwAHAAYABwAH
AAYABgAGAAUABQAEAAMAAgABAAAAAwADAAMAAwACAAEAAQABAAAAAAAAAAEAAwADAAIA
AgD//wEABgAMABQAHwArADUAMgAZAO3/xP+l/4v/cf9X/zT/D//x/tL+q/6J/mv+Uv49
/jH+J/4Z/gj+/v33/ez92P2+/ar9of2n/bP9vv3I/df95P3q/fX9Av4W/i/+SP5V/mH+
bv5//pT+qv6+/s/+3v7s/v3+Ev8p/z7/T/9h/3P/gf+P/6D/sP+7/8P/0f/c/+r/+v8M
ABsAJgAqACkAKgArACwAMQAyADUANwA5ADkAOgA7AD0APwBCAEIAQwBFAEYARwBIAEcA
SQBKAEsATQBPAFEAVABTAFMAUwBVAFgAWgBdAF4AXwBgAGEAYwBiAGQAZQBoAGwAbQBv
AHAAcwB0AHcAeAB5AHsAfgB/AIUAhwCJAIkAigCMAI4AkgCYAJkAnACeAJ8AoQCkAKYA
qQCtALEAtAC5AL0AwADFAMYAxwDMANEA1wDZAN4A4ADjAOUA5QDnAOsA7gDvAPEA8QDy
APIA8wDwAO0A7ADqAOsA6ADkAOEA2gDWANEAywDHAMEAuwC0AKwApACcAJIAiACAAHcA
cABqAGIAWwBWAE0ARQA/ADkANgAxACsAJwAjAB4AGgAXABEADwANAAwADAAKAAgABgAF
AAMAAQABAAMAAgABAAEAAAD///7//f/8//v/+v/5//n/+v/6//v/+f/4//j/+f/5//n/
+v/6//r/+v/6//r/+P/4//j/+P/7//v//P/8//z/+//6//n/+v/6//z//P/9//7///8A
AAEAAQABAAMABgAGAAUABQAFAAQABAAFAAMABQAGAAYABgAGAAYABgAEAAQAAwADAAYA
BgAGAAYAAwACAAIAAgADAAQABQAGAAYABQAFAAUAAgABAAEAAQAEAAQAAwADAAAAAAAA
AAAAAgACAAIAAgACAAIAAgACAP7//f/8//v//f/+//7//v/9//z/+//6//z//P/8//z/
/P/8//v/+//5//n/+P/4//v/+//7//v/+f/5//f/9//6//r/+v/7//v/+//6//r/+P/3
//f/+P/6//r/+v/6//v/9//2//j/+P/4//j/+P/4//j/+P/4//j/+P/4//j/+v/6//r/
+v/5//j/9//2//f/+P/5//r/+v/6//r/+v/4//j/+P/4//r/+v/6//r/+P/4//j/+P/6
//r/+v/6//r/+v/6//r/+P/4//j/+P/7//z//f/+//z//P/8//z///8AAAEAAgACAAIA
AgADAAUABgAHAAkACwAMAA4ADwAOAA4ADQAMAAwACgAKAAoACwALAAsACQAGAAYABgAH
AAgACQAJAAcAAwABAAAAAAABAAEAAgACAAEAAQAAAP///f/8//z/+v/8//3//f/+//3/
/P/7//v/+//7//v/+v/7//v/+//8//v/+v/6//n/+//6//r/+//5//j/+v8CAA8AGwAn
ADAAKQAJANz/s/+T/3f/Xf8+/xv/+/7c/rv+l/53/lr+P/4r/iP+Hf4O/v79+f3w/d79
yP2u/Z/9m/2n/bb9wP3N/dr95P3r/fT9Av4X/jD+R/5T/mD+b/6A/pL+pv63/sr+2v7t
/v7+Ff8o/zv/Tf9f/2//f/+O/6D/r/+3/8H/zv/Y/+b/9v8HABQAHgAhACAAIQAiACcA
KAArAC0ALwAyADQANgA5ADgAOgA5ADkAPQA+AD8AQAA/AEEAQgBDAEIAQwBEAEYASABJ
AEoATQBMAE4AUQBSAFUAVgBXAFkAWQBaAFoAXABeAF8AYQBiAGYAaABsAG4AcABxAHMA
cwB5AHsAfQB9AH4AgACCAIYAigCLAI4AkACVAJcAmgCcAJ0AoQClAKgAqwCvALIAtwC4
ALkAvgDDAMcAyQDOANAA1wDbAN0A4QDiAOQA5ADlAOYA6ADpAOsA6wDpAOkA6ADpAOYA
4gDfANwA2ADTAM0AxQC/ALkAsgCtAKYAnwCWAI4AhgB9AHYAbQBkAFwAVgBRAEkAQwA9
ADcAMQAqACUAIwAeABoAFwATABEADwAOAAwACgAIAAYABwAFAAMAAwAAAP7//P/7//v/
+//7//v/+f/5//n/+f/3//b/9P/z//X/9P/0//X/9P/z//P/8v/z//T/9f/2//X/9P/z
//L/8//z//T/9P/2//f/+P/5//j/+P/6//r/+//8//3//v////////8BAAIAAgABAAEA
AwACAAIAAwACAAMAAwACAAUABgAHAAgACAAIAAcABwAIAAgACAAIAAkACAAIAAgABwAG
AAUABAAGAAUABQAFAAQAAwADAAMAAgACAAEAAQABAAIAAwAEAAMAAgABAAAAAQACAAMA
BAABAAEAAQABAAAAAAD///7/AAAAAAAAAAD9//z/+//6//3//v/+/////f/9//z//P/7
//v/+//7//3//f/7//v/+//6//n/+f/7//v/+v/6//r/+f/5//r/+P/4//j/+P/9//3/
+v/4//b/9v/2//b/+P/4//j/+P/4//j/+P/4//r/+v/6//r//P/8//z//P/6//r/+v/6
//z//P/8//z/+v/6//r/+v/6//r/+v/6//v//P/9//7//v/+//7//v8BAAIAAwAEAAIA
AgACAAIABQAHAAgACQALAAwADAANAAwACwALAAoACwAKAAkACgAJAAkACAAHAAcABgAG
AAYABwAHAAcABgADAAEA///+/wAAAQABAAIAAgABAAEAAAABAAEAAAAAAP////8AAAAA
/v/+//7//v8AAAEAAgADAAIAAQABAAEAAgACAAIAAwAFAAUABAAEAAEABQAIAA4AGAAj
AC0ANwA4ACkABQDe/73/of+J/3H/UP8r/w3/7P7D/pv+ef5c/kH+Lf4h/hX+Av7w/ef9
3P3I/a79lP2F/YP9jf2a/ab9s/3A/cr91f3k/fT9D/4q/j3+S/5a/m/+hv6g/rb+yf7a
/u7+//4U/yv/QP9T/2P/df+H/5f/qP+4/8P/zf/b/+b/8P8CABYAIwAuADIAMwA0ADUA
NgA7AD4AQQBDAEUAQwBEAEUARwBJAEwATABNAE8AUABRAFIAUQBTAFQAVQBYAFkAWgBc
AFsAWwBbAF0AXgBgAGMAZABlAGYAZwBpAGkAagBqAGwAcQBzAHYAeAB5AHoAfQB+AIEA
gwCGAIcAiwCNAI8AjwCSAJQAlgCaAKAAoQCkAKYAqQCrAK4AsACzALcAuwC+AMMAxwDK
AM8A0QDRANUA2QDfAOEA5gDoAOoA7QDuAPEA9wD6APsA/QD/AAABAAEBAf8A/QD9APwA
+wD4APQA8QDsAOgA4wDdANUAzwDJAMIAugCyAKoAoACXAI4AhAB8AHcAbgBmAGAAWQBR
AEsARQA+ADkAMwAvAC0AKAAkACEAGwAZABcAFgAVABQAEwASAA8ADQALAAsACwAKAAkA
CQAKAAkACAAHAAYABQAEAAMAAwAEAAQABQAFAAQABAAFAAUABQAGAAYABwAIAAkACgAI
AAgACAAIAAsACwAMAAwADwAPAA8ADwAOAA4AEAAQABIAEgASABIAEQARABEAEwAWABYA
FQAVABUAFAAUABUAEwAVABYAFgAYABgAGAAYABYAFgAVABUAGAAYABgAGAAVABQAFAAU
ABQAFAAUABQAFgAVABUAFQASABEAEQARABIAEgARABEADgAOAA4ADgAOAA4ADgAOAAwA
DAAMAAwACQAJAAkACQAMAAwACwAKAAoACgAKAAoACgAKAAoACgAKAAoACQAJAAcABwAG
AAYACQAJAAkACQAJAAkABwAHAAgACAAIAAkACwALAAoACgAJAAcABgAGAAcACAAJAAoA
CQAJAAgACAAKAAoACgAKAAoACgAKAAoACAAIAAgACAAJAAoACwAMAAsACgAJAAgACAAI
AAgACAAKAAoACgAKAAoACgAKAAoACgAKAAoACgAIAAgACAAIAAoACgAKAAoADQAOAA8A
EAAQABAAEAARABUAFgAXABkAGAAYABkAGQAZABoAGgAaABoAGAAYABgAGAAXABYAEwAU
ABQAFAAVABUAFQAUABEAEQAPAA4ADgANAA0ADgAOAAsACwAKAAkACwAKAAoACAAHAAcA
BgAGAAYABgAGAAcABwAHAAcABgADAAMAAwAEAAYABgAHAAcABQAEAAQABQAJAAoADgAU
AB8AKwA1ADoAMwAVAOr/xf+p/4//df9W/zH/D//y/s/+qf6J/m7+U/49/jP+Kf4W/gb+
/f30/eb90P20/Z/9m/2j/a79uP3F/db94v3r/fb9BP4X/jL+R/5T/mD+cf6G/p7+tv7H
/tb+5P7x/gb/H/82/0n/W/9v/3//i/+a/6r/t//B/83/3P/o//b/CAAXACIAKAAtAC4A
LwAwADUAOAA7AD0APwA9AD4APwBBAEUASABIAEkASQBKAEsATABLAE0ATgBPAFIAUwBU
AFYAVQBVAFUAVwBZAFwAYABiAGEAYgBjAGUAZABmAGcAagBuAG8AcQByAHQAdAB2AHYA
egB9AIEAgwCFAIcAiQCJAIwAjgCQAJQAlgCXAJoAnACdAJ8AogCkAKgArQCyALYAtwC7
AL4AwwDGAMcAzADRANcA2QDeAOAA4gDlAOYA6QDvAPIA8wD1APUA9gD2APcA9wD1APUA
9AD1APIA7gDrAOYA4gDdANcA0wDNAMcAwAC4ALAAqACeAJgAkACHAIAAewByAGoAZABc
AFMATABFAEIAPQA3ADMALwAqACYAIwAdABsAGQAYABYAFAASABAADQALAAkACQAKAAoA
CgALAAgABwAGAAUABQAFAAUABQAEAAQAAwADAAEAAAAAAAEAAwADAAQABAACAAIAAgAC
AAQABAAEAAQABwAHAAgACAAIAAcABgAFAAcACAALAAwACgAKAAoACgALAAsACwANABIA
EgARABEADwAOAA4ADwARABMAFAAUABIAEgASABIAEgASABEAEQASABIAEgASAA8ADgAO
AA4AEAAQABAAEAAQAA8ADwAPAA4ADQANAA0ADgAOAA0ADQAMAAwADAAMAAwADAAMAAwA
DAAMAAwADAAJAAkACQAJAAwADAALAAoACAAIAAgACAAKAAoACgAKAAgACAAHAAcABwAH
AAYABgAJAAkACQAJAAgABwAEAAMABgAGAAYABwAFAAUABAAEAAYABQAFAAYABgAGAAYA
BgADAAMAAgAAAAMABAAFAAYABAAEAAQABAAEAAQABAAEAAYABgAGAAYABQAEAAMAAgAE
AAQABAAEAAIAAgACAAIABAAEAAQABAAGAAYABgAGAAUABAADAAIABQAGAAcACAAKAAoA
CgAKAAoACgAKAAoADAAPABEAEwAUABQAEwATABQAFQAXABgAFgAUABIAEgAQABEAEQAR
ABEAEAAQABAAEAAPAA4ADAALAAkABwAGAAQABQAFAAYACAAHAAcABgAHAAcABgAGAAMA
AQAAAP7///8AAAEAAgABAAEAAQABAAAA////////AgACAAIAAwABAAEAAAAAAP//AQAE
AAgADgAXACEAKwAyACkACQDe/7n/m/9//2P/Qv8d//3+4v7B/pv+ff5i/kn+Nf4p/h3+
Dv4C/v399v3o/dL9uP2n/aX9rf26/cj92f3q/fT9+/0G/hL+Jf48/k/+Xf5q/n3+kP6k
/rr+yf7U/uL+8f4I/x//Nv9L/13/b/99/4n/lv+o/7X/v//L/9r/5v/y/wAADwAcACQA
JwAqACsALAAxADAAMwA1ADcAOQA6ADsAPQBBAEQARABFAEUARgBHAEgASwBNAE4ATwBO
AE8AUABSAFMAUwBTAFUAWABaAF0AXgBeAF4AXgBfAGEAZABmAGoAagBrAG0AbgBxAHIA
dQB2AHsAfQCAAIEAhACFAIYAhQCJAIwAjwCUAJcAlwCZAJoAmwCdAKAAogCnAKsArwCy
ALMAtwC6AL8AxADFAMoAzwDRANMA2ADaAOAA4wDkAOcA6wDuAO8A8QDvAPAA8ADxAPIA
8QDyAPIA7wDsAOgA5QDiAN4A2QDTAM4AyQDEAL4AtACsAKQAmgCTAIwAhAB+AHUAbABk
AF4AVwBPAEkAQwA+ADkAMwAvACkAJAAgAB0AGwAZABcAFgASABAADgAMAAsACQAHAAcA
BwAGAAUABQADAAEA///9//7///8AAAEA/v/+//3//f/9//z//P/9//////8AAAAA///+
//3//P/+//7//v/+//7//f/9//z//f/9//3//f8AAAAAAgACAAEAAAD///7/AAABAAIA
BQAHAAYABAADAAUABAAEAAUABwAJAAoACgAJAAgABwAGAAcACAAIAAkACQAIAAcABgAH
AAYABgAGAAgACAAIAAgABwAFAAQAAwAFAAUABgAHAAcABgAEAAMAAAAAAAAAAAACAAIA
AgACAP///v/9//z//P/9//7////+//7//f/8//7//v/+//7//v/+//7//v/8//z/+//7
//3//f/8//z/+//7//v/+//7//v/+f/5//v//P/9/////v/9//v/+v/7//v//P/+//z/
/P/8//z/+f/5//r//v/8//z//P/8//v/+v/5//j/+f/6//v//P/7//r/+f/4//b/9v/2
//b/+P/4//j/+P/3//b/9f/0//X/9v/3//j/9v/2//b/9v/4//j/+P/4//n/+v/7//z/
+v/6//r/+v/8//3///8AAAAAAQABAAAAAwADAAMABAAGAAYABAACAAEAAAAAAP//AQD/
//7//v/+//////////7/+//5//f/+P/4//n/+f/3//b/9P/z//T/8//z//L/8P/u/+3/
7f/u/+7/7v/u/+7/7//v/+//7f/s/+v/6//s/+7/7//w/+//7//v/+7/7v/v//H/9v/+
/wYADwAbACUAJAANAOX/wP+j/4n/cf9X/zL/C//r/sz+pf6B/mP+RP4p/hf+Df79/ej9
2v3V/cr9uP2c/YL9df1z/X39iv2W/aX9tP28/cf91P3k/f39Fv4n/jX+SP5f/nb+jv6k
/rX+xv7a/uv+Av8Z/zD/Q/9V/2f/df+B/5L/pP+t/7n/yf/U/+L/8v8CAA0AFgAcAB0A
IAAhACIAJwAoACsALQAvAC8AMAAxADMANwA6ADoAOwA6ADoAOgA6ADwAPwBBAEMAQgBD
AEQARgBHAEcARwBJAEwATgBRAFIAUgBSAFIAUwBWAFgAWQBcAF4AXwBhAGIAZQBmAGkA
agBuAHEAdQB3AHkAewB9AH0AgQCEAIcAjACOAI8AkgCUAJcAmQCcAJ4AowCnAKsArgCw
ALMAtQC5AL4AvwDEAMkAywDNANIA1ADYANsA3ADfAOMA5gDnAOkA5wDoAOgA6QDrAOkA
6QDoAOUA4gDeANsA1gDSAM0AxwDBALsAtQCuAKUAnACTAIgAggB6AHEAagBhAFgAUABK
AEMAOwA1AC8ALAAnACEAHQAYABIADQAJAAcABQADAAIAAgAAAP7//P/5//f/9f/1//X/
9P/z//P/9P/z//L/8f/x//H/8f/x//L/8v/x//H/8f/w//D/8f/z//P/9P/0//L/8v/y
//L/8//0//X/9v/3//f/+P/4//f/9//3//f/+f/6//3//v/7//r/+f/4//z//f/+/wEA
AwACAAAA///9//z//P/9////AQACAAIAAQAAAP///v8AAAAA/////wAAAAAAAAAA///+
//7//v8AAAAAAAAAAP///f/8//v/+//7//z//f/8//z/+//7//j/+P/4//j/+f/6//v/
/P/4//j/+P/4//n/+f/5//n/+P/4//f/9v/0//T/9P/0//X/9v/3//j/9//2//T/8//0
//X/9f/2//X/9f/1//X/9//3//X/9f/4//j/+P/5//j/9//1//T/9f/1//b/+P/2//b/
9v/2//X/8//0//b/+P/4//j/+P/3//b/9f/0//b/9v/2//b/9v/2//b/9v/0//T/9P/0
//b/9v/2//b/9P/0//T/9P/2//b/9v/2//T/9P/0//T/9P/0//T/9P/1//b/9//4//b/
9v/2//b/+f/6//v//P/8//z//f////////8AAAAAAQADAAQABQAFAAQAAwAAAP//AAAB
AAMAAwADAAEAAAD+//7//////wEAAAD9//v/9//2//b/9//5//r/+v/5//n/+P/3//f/
9f/0//H/7//w//D/8f/y//D/8P/x//H/8//z//L/8f/x//H/8v/y//D/8f/x//H/8f/y
//T/9f/2//z/BAARAB0AJQAmAA0A4f+2/5X/ef9f/0P/Iv8D/+X+xP6f/n3+Xf5A/in+
Hf4X/gn++P3y/ef91v2+/aL9jP2F/Y39nf2q/bb9x/3S/dj93/3q/f79Gf40/kH+Tf5e
/nH+hv6a/qz+vf7M/uD+9f4M/yP/Nv9H/1f/Z/9z/4P/lP+k/6//uf/F/87/2v/q//r/
CQAUABoAGwAcAB0AHgAjACMAJQAmACcAKAAqACwALwAwADIAMQAxADUANgA3ADgAOwA9
AD4APwA+AD8AQABCAEUARQBFAEcARgBIAEsATABNAE4ATwBRAFQAVgBXAFoAWgBbAF0A
XgBjAGQAZwBoAGoAawBtAG0AcwB1AHcAdwB6AHwAfgCCAIQAhQCIAIoAkACTAJcAmgCc
AJ8AogCkAKcAqwCuALMAtgC3ALwAwQDDAMUAygDMANIA1QDWANkA2wDeAN8A4QDjAOQA
5ADlAOMA4QDhAOAA3QDaANYA0wDPAMwAyADDALwAtQCuAKYAoACYAJAAhgB+AHYAbQBm
AF0AVABMAEYAQgA7ADYAMQArACUAHgAZABYAEgAPAA0ACQAHAAUABAAAAP7//P/6//v/
+f/3//f/9f/0//P/8//0//P/8v/x/+//7//v/+//8P/w/+//7//x//D/8P/x//D/7//v
/+7/7//w//H/8v/w//D/8P/w//H/8f/y//L/9f/1//X/9f/z//L/8//y//P/9P/1//b/
9//3//f/+f/7//r/+P/3//r/+v/7//3//P/9//3//P/9//7///8AAP7//v/9//3//P/8
//z//P/+//7///8AAP3//P/7//r/+//7//z//f/6//n/+f/5//j/+P/3//f/+P/4//j/
+P/3//b/9f/0//X/9v/3//j/9f/1//X/9f/1//T/8v/w//L/9P/2//j/9f/0//P/8v/0
//T/8//z//P/8//y//L/8f/x//H/8f/0//X/9P/1//X/9P/z//P/9f/1//T/9P/0//P/
8//0//T/9P/0//T/9f/3//b/9P/y//L/8v/y//T/9P/0//T/8v/y//L/8v/w//D/8P/w
//L/8v/y//L/8P/w//D/8P/y//L/8v/y//L/8v/y//L/8P/w//D/8P/x//L/8//0//H/
8P/v/+7/8P/w//D/8P/w//D/8P/w//L/8v/y//L/9f/2//f/+P/2//b/9v/2//j/+v/8
//7/AAAAAAAAAAAAAAAAAAAAAP7//v/+//7//P/8//z//P/8//z//P/8//r/+v/6//r/
+f/4//f/9v/2//b/9v/2//T/9P/0//T/9P/0//T/9P/x//D/7//u/+7/7v/u/+7/8P/w
//D/8P/u/+7/7v/u//D/8P/w//D/8P/w//D/8P/x//L/8//0//3/BgAPABgACgD8/+7/
4P/I/w==
         </WaveFormData>
      </LeadData>
      <LeadData>
         <LeadByteCountTotal>10000</LeadByteCountTotal>
         <LeadTimeOffset>0</LeadTimeOffset>
         <LeadSampleCountTotal>5000</LeadSampleCountTotal>
         <LeadAmplitudeUnitsPerBit>4.88</LeadAmplitudeUnitsPerBit>
         <LeadAmplitudeUnits>��V</LeadAmplitudeUnits>
         <LeadHighLimit>2147483647</LeadHighLimit>
         <LeadLowLimit>268435456</LeadLowLimit>
         <LeadID>V4</LeadID>
         <LeadOffsetFirstSample>0</LeadOffsetFirstSample>
         <FirstSampleBaseline>0</FirstSampleBaseline>
         <LeadSampleSize>2</LeadSampleSize>
         <LeadOff>FALSE</LeadOff>
         <BaselineSway>FALSE</BaselineSway>
         <ExcessiveACNoise>FALSE</ExcessiveACNoise>
         <MuscleNoise>FALSE</MuscleNoise>
         <LeadDataCRC32>3379058478</LeadDataCRC32>
         <WaveFormData>
BAAEAAQABAAHAAoADQAQAA4ADgAOAA4AEwAWABkAHAAeACAAIgAkACcAKAApACoAMAA0
ADgAPAA8ADwAPAA8AEAAQgBEAEYARgBGAEYARgBDAEIAQQBAAEAAQABAAEAAPAA4ADQA
MAAvAC4ALQAsACoAKAAmACQAIAAeABwAGgAaABoAGgAaABUAEgAPAAwADQAOAA8AEAAP
AA4ADQAMAAkACAAHAAYACQAKAAsADAAIAAYABAACAAMABAAFAAYABQAEAAMAAgABAAAA
///+/wAAAgAEAAYAAgAAAP7//P/+/wAAAgAEAAIAAgACAAIAAQAAAP///v8AAAIABAAG
AAMAAgABAAAAAwAEAAUABgAGAAYABgAGAAQABAAEAAQABgAIAAoADAAKAAgABgAEAAcA
CAAJAAoADAAMAAwADAALAAoACQAIAAsADAANAA4ADAAKAAgABgAJAAoACwAMAAoACgAK
AAoACQAIAAcABgAJAAoACwAMAAgABgAEAAIABAAGAAgACgAIAAgACAAIAAcABgAFAAQA
BgAIAAoADAAIAAYABAACAAUABgAHAAgABgAGAAYABgAFAAQAAwACAAQABgAIAAoACAAG
AAQAAgADAAQABQAGAAYABgAGAAYABQAEAAMAAgAEAAYACAAKAAYABAACAAAAAwAEAAUA
BgAEAAQABAAEAAIAAgACAAIABQAGAAcACAAEAAIAAAD+/wAAAgAEAAYABgAGAAYABgAE
AAQABAAEAAgACgAMAA4ACgAIAAgABwALAA0AEAARABMAEwASABIAEgATABMAEgAWABcA
FgAXABQAEgAQAA8AEAATABYAFwAXABQAEgAQAAwACwAKAAoADQAOAA4ADwAJAAcABAAD
AAYABwAIAAgABQAFAAIAAgAAAAEAAwADAAYABwAHAAcABAABAP///v8AAAEAAwAEAAIA
AgABAAEA/v/+/wQACwAVAB8AJAAkAB0AFgAUABYAHAAmACsAKgAmABwADwACAPn/7v/q
/+z/7//x//H/8P/u/+n/3f/L/7b/qf+p/63/rf+t/67/qv+i/5b/k/+R/5P/mf+Y/43/
g/97/3n/fP+B/4P/gv+C/4D/hf+J/43/lP+d/6n/sP+z/7v/wv/D/8P/xP/K/9P/3P/q
//n///8BAP//+//6//r/+/8AAAEAAgAEAAIAAQABAAEAAAABAAEAAgAFAAcABwAJAAcA
BQADAAEABAAGAAkACwAKAAcABQAEAAMAAwADAAIABQAGAAYABgACAAEA///+/wEAAwAE
AAUABAADAAIAAgACAAEAAQABAAMABAAEAAMA///+//7//f8BAAIAAwAEAAIAAAD+//3/
/f/+////AAACAAMABAAFAAIAAQABAAIABgAIAA4ADwAPABAAEQATABYAGQAbABsAIwAm
ACoALgAsAC4ALwAyADkAPAA/AEIAQABBAEIARABCAEQARQBFAEoASABIAEcAQwA/ADwA
OAA5ADcANwA0ADAALQAqACgAJQAkACQAIgAhACEAHgAcABYAEwAPAA0AEAAQABAAEQAO
AAwACgAJAAgABwAGAAUABwAHAAcABwADAAEA///9/wAAAQACAAMAAQD//////v/8//z/
/P/8//7////+//7/+//5//f/9v/3//j/+v/7//n/+P/4//f/9f/2//f/9//6//z//f//
//3//P/6//n//P/9//7////+//7//v/+//3//f8AAAAAAgADAAMAAwAAAP/////+/wEA
AgADAAQAAgABAAEAAQABAAIAAgADAAYABgAHAAcAAgAAAP///f8BAAMABQAHAAQAAwAC
AAIAAQABAAEAAAADAAQABAAFAAEA///+//7/AAABAAIAAgAAAP/////+//z//f/9//7/
AQACAAIAAwD///3//P/8//7///8BAAIAAgABAAAAAAD+//3//f/8////AQABAAIAAAD9
//v/+v///wAAAQACAAMAAAD9//r//P/8//z//P/+/wAAAgAEAAIAAAD+//z//f/+////
AAD+//7//v/+//z//P/8//z//f/+////AAD+//z/+v/4//z//v8AAAIAAgACAAIAAgAA
AAAA/v/+/wMABQAJAAsACwAJAAcABQAGAAgACwAPAA8ADgAOAA0ACwALAAsACgAKAAsA
DAAPAA8ADQALAAYACAAIAAcACQAGAAYABQAEAAUABQACAAEAAAABAAIAAwD///z/+f/3
//j/+v/8///////9//v/+f/6//n/+P/3//r//P/+/////P/6//b/9P/5//3//v/+/wAA
AwAFAAcADgAUABMAFgAcAB4AIAAiACEAIAAaABYADQAGAP//9v/s/+b/4f/f/+H/5P/o
/+n/4//T/7j/of+Z/5f/mf+d/6T/pv+e/5T/jf+F/3//g/+E/3//ef93/3n/fP99/3n/
dP9w/27/d/+F/5H/mv+j/6f/qv+p/6v/sP+3/73/xv/Q/9X/3v/m/+3/7//z//f/+f/6
//z///8AAP///v/+//z/+//7//v//f///wAAAgABAP//+//5//v//f///wEA///+//7/
/f/9//v/+v/6//3///8BAAIAAAD+//v/+P/7//3//v8AAAAA///9//v//P/7//r/+v/+
////AQADAAEA/v/6//X/9//6//7/AQAAAP7//P/6//v/+v/5//n/+v/8//7/AAD///3/
+//5//v//f8AAAQABAAEAAgABwAJAAoACwANABQAGQAdAB8AIwAiACIAIgAnACwAMAA2
ADcAOAA5ADoAOgA7ADwAPgA/AEIARABFAEUAQAA9ADkAOQA5ADoAOgA5ADUAMwAuACwA
KQAmACQAIgAiACMAIgAdABsAFgASABIAEwATABUAEwAQAA0ACwAIAAYABAADAAYABwAI
AAkABAABAP7/+//7//3///8BAAAA///+//3/+//5//n/+P/5//r/+//8//v/+f/1//L/
9f/3//n//P/5//j/+P/3//f/9v/2//X/+P/6//z//f/6//j/9f/z//f/+v/8/////v/9
//z/+//6//r/+v/6//z//f8BAAIAAAD///3/+//+////AQACAAEAAAD///7/AAD/////
//8AAAIAAwAFAAMAAAD+//v//v8AAAMABQAEAAMAAgABAAIAAQAAAAAAAAABAAIAAgD/
//7//P/7//7///8BAAQAAgABAAAA/v/+//3//f/8////AQACAAQAAgAAAP3/+//8//3/
//8CAAAA//////7//v/9//z//P8AAAEAAwAEAAEA///7//j//P/9////AgABAAAA///+
//n/+v///wIAAgACAAIAAgAAAP7//P/6//7/AAACAAQAAQAAAP///v8AAAAAAAAAAAEA
AgADAAQAAgAAAP7//P/+/wAAAgAEAAEAAAD///7/AAAAAAAAAAABAAIAAwAEAAEAAAD/
//7/AgAEAAYACAAGAAYABAAEAAYABwAKAAsADgAPABAAEQANAAwADAANAA8AEAASABMA
EQARABEAEAAPAA8ADwARABQAFQAWABQAEAAMAAcABQAHAAoADAAOAAwACwAHAAUAAwAD
AAMAAwAFAAQAAwADAP///v/9//3/AAABAAIAAwAAAP///v/9//z//P/8//v///8AAP//
AAD5//n/+v/+/wQACwATABkAHgAYABEADAAOABIAGgAiACMAIAAYAA4AAwD4/+3/6P/q
/+7/8f/x//P/9P/w/+n/3f/J/7r/t/+5/73/vf+9/7r/tP+q/6b/pf+j/6v/rf+m/5n/
j/+L/4n/jv+R/4//jP+I/4r/kf+V/5n/oP+p/6//tv+5/73/wv/D/8X/yP/M/9f/5P/y
//v///////v/+f/4//j/+f/+////AAACAAEA///+//3//v//////AAACAAMAAgADAAEA
///9//v//v8AAAMABQAEAAEA///+//7///8AAAAAAgACAAEAAAD+//3/+//6//3///8A
AAEA/v/9//z//P/9//3//v///wIAAgABAP//+//6//r/+f/9//7///8AAP3//P/7//v/
+f/6//v//P8AAAEAAgADAAAA/////wAABgAIAA4ADwANAA4ADwARABMAFwAaABsAIgAk
ACcAKgApACoAKgAsADMANgA5ADwAOQA5ADkAOgA8AD4APwA/AEMAQAA/AD0AOgA3ADUA
MgA1ADMAMwAwAC0AKQAlACIAHwAeAB4AHAAbABsAGAAWABMAEQAOAA0AEAAQABAAEQAN
AAoABwAFAAUABQAFAAUABQAFAAUABQAAAP///v/9////AQADAAUAAgD///7//P/8//z/
/P/8///////9//z/+P/3//b/9v/5//r//P/9//v/+v/6//n/+f/6//v/+//9//7//v//
//z//P/7//v/AAABAAIAAwABAAAA///+//3//f8AAAAABAAFAAUABQACAAEAAQAAAAUA
BgAHAAgABQADAAIAAQADAAQABAAFAAYABgAHAAcAAwACAAIAAQAEAAUABgAHAAUAAwAB
AAAAAgADAAQABAAHAAgACAAJAAQAAQD///7/AQADAAUABgADAAEAAAD+/wAAAQABAAIA
AwAEAAQABQACAP///f/8/wAAAQADAAQAAwABAP///v//////AAAAAAIAAwACAAIA///9
//z//P8BAAIAAwAEAAUAAAD9//z//f/+////AAABAAIAAwAEAAIAAAD+//z//v8AAAIA
BAABAAAA///+/wAAAAAAAAAAAQACAAMABAACAAAA/v/8//7/AAACAAQAAwACAAEAAAAA
AAAAAAAAAAEAAgADAAQAAQAAAP///v8AAAIABAAGAAQABAAEAAQABQAGAAcACAAJAAgA
CQAMAAsADAALAAsADwARABMAFAARABEAEgASABAAEQARAA8AEQATABQAFQARAA8ADwAP
ABEAEwASABIADwALAAoACQAIAAgACAAHAAoACAAIAAcAAwABAP///f8AAAEAAwACAAEA
AAAAAAEA/////////v8AAAAAAAABAAAA///9//z//v/+/wAAAQD///z/+v/8/wEACQAR
ABoAIAAfABoAFgASABIAFgAbABwAGgAWAA0ABAD5/+z/4v/i/+X/6//x//b/+P/1/+n/
1f++/6//r/+1/7v/v//C/8D/tP+q/6X/of+h/6f/qv+j/5v/lf+P/4r/i/+L/4r/iv+M
/5H/mf+d/6D/pf+r/7D/tf+7/8L/x//J/8z/0P/R/9j/5P/v//n///8BAP///v/+////
AAD///7//v8CAAMABQAHAAQAAwABAAAABAAFAAQABQADAAMAAwADAAEAAAAAAP//AwAD
AAQABgAEAAMAAgAAAAMABAAEAAQAAQABAAAAAAD//////v/9/wAAAQACAAQAAwABAAAA
//8BAAIAAgABAP7//v/////////+//3//P///wAAAQADAP///v/9//z/AAABAAIAAwAD
AAMABAAGAAYABgAKAAkADQAQABMAFwAXABkAGgAZACAAIgAlACgAJwAqACwAMAAzADQA
NQA2ADoAPQBAAEQAQABAAD8APQBBAEAAQQBBAEEAPwA+ADwAOwA3ADUAMAAwAC8ALgAu
ACcAJAAiAB4AHwAfABwAGgAYABcAFQAVABQAEgAQAA8ADgAOAA4ADwALAAkABwAFAAYA
BwAIAAkABwAHAAcABwAEAAMAAgABAAEAAQADAAQAAgAAAP7//P8AAAEAAAAAAP3//f/9
//7/+//6//r/+f/9//7/AAABAP///v/9//v//f/+//7//////wAAAAABAAAA///+//3/
/v8AAAIABAABAP//AAD+/wEAAwAEAAUABQAFAAYABgAHAAYABQAEAAYABwAJAAsACQAI
AAYABQAIAAgACQAJAAYABgAHAAcACAAHAAYABQAGAAcACAAKAAYABQAEAAIABAAGAAcA
CQAIAAcABwAIAAYABQAEAAIABAAFAAcACAAEAAMAAQAAAAIABAAFAAcABAADAAMABAAE
AAMAAwACAAQABQAGAAgABQADAAIAAAAEAAUABAAEAAQAAwADAAQABQAEAAMAAgALAAoA
BwAEAAMAAgABAAAAAwAEAAUABgAEAAQABAAEAAIAAgACAAIABQAGAAcACAAEAAIAAAD+
/wAAAgAEAAYABgAGAAYABgAFAAQAAwACAAUABgAHAAgABQAEAAMAAgAGAAgACgAMAAoA
CgAIAAgACQAJAAsACwAQABEAEgATABAADgANAA0AEQASABQAFQARABEAEQAQAA0ADQAN
AA8AEgATABQAEgANAAoABgAFAAYACAAJAAoACQAJAAYABQACAAEAAAD//wIAAgACAAMA
/f/8//v/+/8AAAEAAgADAAAA///+//3/+//8//3//f8BAAIAAQACAP3/+//8/wAABgAL
ABMAHQAiACIAHQAYABgAHAAkACwAMwAyAC4AIgARAAIA9f/q/+T/5P/l/+X/5f/k/+D/
2f/L/7X/nP+N/4v/j/+R/5H/kP+K/37/dv9z/3P/d/99/3r/b/9n/2H/Yf9m/2n/bf9w
/3D/dP99/4f/i/+S/5v/o/+s/7P/uf/A/8H/w//G/8r/0//g//D/+/8BAAEA///9//z/
/P/9/wAAAQACAAQAAgABAAEAAQAAAAEAAQACAAQABQAEAAUAAgABAAAA//8BAAIABAAF
AAMAAQAAAAAA/v///wAAAAADAAQABAAEAAAA///9//z/AQADAAQABQAEAAMAAgACAAAA
////////AwAEAAQAAwD///7//v/9////AAABAAIA///+//3//f/7//z//f/+/wIAAwAE
AAUAAgABAAEAAgAIAAoAEAARAA8AEAARABMAFQAZABwAHQAmACgAKwAuAC4AMAAxADQA
OQA8AD8AQgBCAEMARABGAEUARgBGAEUASABGAEYARQBAAD0AOwA4ADkANwA3ADQAMAAt
ACoAKAAkACIAIQAeAB0AHQAaABgAEwARAA4ADQAOAA4ADgAPAAoACAAGAAUABAADAAIA
AQADAAMAAwADAP7//f/8//v//P/9//7////7//n/+f/4//f/9v/1//T/9//5//n/+v/2
//X/9P/0//X/9v/4//n/+f/4//j/9//1//b/9//3//n/+v/6//v/+P/4//f/9//8//3/
/v////z//P/8//z//P/7//3//P8AAAEAAQABAP7//f/9//z///8AAAEAAgAAAP//////
//3//v/+////AgACAAMAAwD///7//v/9/wEAAQABAAEAAAD///7//v/8//3//v/+/wAA
AAD//////f/7//r/+v/+////AAAAAP7//f/9//z/+v/7//v//P///wAAAAABAP7/+//5
//j/+v/7//3//v/+//3//P/8//z/+//7//r//v////7//v/7//n/+P/4//3//v///wAA
AQD+//v/+P/6//r/+v/6//z//v8AAAIAAAD+//z/+v/8//7/AAACAP///v/9//z/+v/6
//r/+v/9//7///8AAP3//P/7//r/+//8//3//v/8//z//P/8//z//P/8//z//v8AAAIA
BAADAAAA//8AAAQACAAKAA0ADAALAAoACAAIAAkACwAMAA4ADwAPAA0ACgAJAAcABQAI
AAkADAAPAA4ADQAJAAYABgADAAMAAwAGAAYABgAFAAQAAAD+//v//v///wAAAQD///3/
/P/4//j/+P/5//v//P/9//7//v/6//j/9v/1//n/+//8//7//f/6//n/9//1//b/+v8A
AAcADQARABQAFAARAA4AEAAUABoAIAAlACIAGgAQAAUA+v/z/+z/5v/m/+f/5//l/+T/
5P/j/93/z/+8/63/p/+p/6f/p/+q/6r/pP+g/5v/l/+Z/53/mv+R/4f/gf9//4T/i/+N
/4j/gv98/3//if+R/5j/o/+v/7T/tf+3/7r/u/+7/8D/yP/R/9z/6v/z//X/9//1//T/
9P/1//f//P/9//7/AAD+//v/+f/3//n/+//8//7///////3//f/8//v/+v/5//v//P/+
/////v/7//n/+P/5//v//f/+//7//v/9//z/+f/5//j/+P/9////AAABAP7/+//4//b/
+v/7//3////+//7//f/7//j/+P/5//n/+//8//3//v/8//r/+P/3//j/+v/8//7/////
///////8//v/+//8/wIABAAKAAsACgAKAAoACwARABUAGAAZAB0AHgAgACIAIgAkACUA
KAAvADIANQA4ADcANwA3ADgAOgA8AD0APQA/ADwAOwA5ADcANQA0ADIANQAzADMAMAAr
ACcAIwAgAB4AHgAfAB4AHAAbABcAFAAQAA8ADQANAA4ADgAOAA8ACwAIAAUAAwAEAAUA
BgAHAAYABQAEAAMAAAD///7//f/+////AAABAP7/+//6//j/+f/6//v//P/9//3/+//6
//j/9//2//b/+P/6//3////9//r/+P/1//j/+v/8//3//P/8//v/+//6//r/+f/5//3/
//8BAAMA///+//3//P/+////AwAEAAMAAwACAAEA/////wAAAAADAAQABQAGAAMAAQAA
AP//AAACAAMABQAFAAQABAADAAAAAAABAAEABAAFAAYABwAFAAMAAQAAAAEAAwAFAAYA
BgAGAAUABQABAP///v/+/wEAAwAFAAYAAwABAAAA/v///wEAAgAEAAIAAgABAAEA/v/9
//3//v8CAAMABQAGAAQAAQD+//z/AAABAAMABAADAAMAAQAAAP7//f/9//7/AwAEAAUA
BgABAP7/+//8//7/AAACAAQAAgACAAIAAgABAAAA///+/wAAAgAEAAYABAACAAAA/v8B
AAIAAwAEAAIAAgACAAIAAAAAAAAAAAACAAQABgAIAAYABAACAAAAAwAEAAUABgAIAAgA
CAAIAAgACAAGAAYACgANABIAFQATABEADwANAA4AEAATABcAFwAWABYAFQARABEAEQAQ
ABEAEwAVABkAFwAVABMADgAOAA4ADQAPAA4ADgANAAwACQAJAAYABQAFAAcACQALAAcA
BAABAP///v8AAAIABQAGAAUABAADAAAA///+//3///8CAAUABwAEAAIA/v/8//3/AQAE
AAYACgANAA8AEQAWABgAFwAWABoAHAAeAB4AHwAYABIADAAFAAAA+//0//D/7P/n/+X/
5f/q/+7/8f/r/9v/yP+5/7X/s/+z/7n/wP/E/77/uP+1/63/qf+p/6j/n/+Z/5f/mf+c
/53/mf+Q/4j/hP+L/5f/of+s/7X/uf+6/7n/u/++/8H/xf/O/9b/3//o/+7/9f/3//v/
+//9//7/AAADAAMAAwADAAQAAwABAAAA//8CAAUABwAKAAkABwADAAEAAwAFAAcACQAJ
AAgACAAHAAUAAwACAAIABAAHAAoADAAIAAYAAwAAAAMABQAGAAgACQAJAAgABwAEAAMA
AgACAAYABwAJAAsACgAIAAUAAQACAAQABwAJAAkACAAHAAYABAACAAAA//8BAAQABwAK
AAkABwAFAAMABgAHAAkADAAOAA4AEgARAA8AEAARABMAGgAfACMAJQAnACYAJgAmACkA
LgAyADgAOwA8AD0APgA8AD0APgBAAEMARgBIAEkASABEAEIAPwBAAD8APwA+AD0AOQA3
ADIAMAAtACoAKAAoACgAKQAoACIAHwAZABQAFAAVABUAFwAVABQAEwATAA4ADAAKAAkA
CwANAA8AEQANAAkABQABAAMABQAHAAkACAAHAAYABQABAP/////+/wAAAgAEAAYABAAB
APz/+P/5//v//f8AAP///v/+//3//f/8//z/+//+/wAAAgADAAAA/v/7//n/+//+/wAA
AwAEAAMAAgABAP7//v/+//7/AQADAAgACgAHAAUAAgD//wIAAwAFAAYABgAGAAYABgAE
AAMAAwADAAUACAAKAA0ACQAGAAQAAQACAAQABwAJAAoACQAIAAcABAADAAIAAgAFAAcA
CQAKAAgABgADAAEAAgADAAUACAAIAAcABgAEAAIAAQABAAAAAwAFAAYACAAGAAQAAQD/
/wAAAQADAAYABgAFAAUABAACAAEAAAAAAAMABQAIAAoABwAFAAEA/v8BAAEAAgAEAAUA
BAADAAIA/f/+/wEABgAGAAYABgAGAAIAAAD+//z//v8AAAIABAAEAAQABAAEAAMAAgAB
AAAAAwAEAAUABgAEAAIAAAD+/wEAAgADAAQAAgACAAIAAgAAAAAAAAAAAAQABgAIAAoA
BwAGAAUAAgAFAAgACgAOAA4ADwAOAA0ADwAOAA4ADwASABQAFQAXABMADwANAAsADgAP
ABEAEwAUABUAFAATAA4ADAAKAAcACAAJAAsADAAJAAcABgACAAMAAwAFAAcABAADAAEA
///9//r/+v/6//7/AQACAAMAAQD+//v/+P/5//v//v8BAAAAAAD///z/9v/3//v//v8E
AAgACwARABUAGAAUABEAEgAYAB4AJAAqACkAIgAYAAwAAQD4/+//5v/i/+D/3f/Z/9X/
1v/W/9X/yf+z/5z/i/+H/4X/hf+H/4j/hv9+/3j/df9x/3P/df9w/2X/Yf9j/2f/bP9v
/23/av9m/2j/cf99/4n/lv+h/6f/qv+r/6//sv+1/7n/wv/M/9X/4v/s//P/9f/1//P/
8//0//b/+f/9//3//f/+//3/+//6//n//P///wEABAABAP//+//5//z//f/+////AAAA
AAEAAQD///3//P/8////AQADAAQAAQAAAP7//P/8//3//f/+/wAAAQABAAEA///9//v/
+v/9////AgAFAAIAAAD9//n/+//8//7///8AAAAAAAAAAP7//P/6//n//P/+/wAAAgAA
AP///v/9//7///8BAAQABwAIAA0ADQALAAwADQAPABQAGQAdAB8AIgAiACMAJAAoACwA
LwA0ADgAOgA8AD4AOwA7ADsAPAA+AEIARQBHAEUAQAA9ADkAOAA3ADcANgA2ADMAMgAu
ACkAJQAhAB4AHgAeAB8AHgAaABcAEQAMAAsACwAKAAsACwAKAAkACQAFAAIA///9//7/
//8AAAEA///9//v/+f/4//n/+v/7//v/+//7//v/+P/1//T/8v/0//b/+P/6//n/9//z
//D/8v/z//T/9v/2//b/9//3//T/8v/x/+//8v/0//b/9//1//T/8v/x//T/9v/3//n/
+//7//v/+//3//b/9f/0//j/+f/9//7//P/7//n/9//5//n/+v/6//7//v/+//7/+//5
//j/9//5//z//v8BAP///P/6//f/+f/6//z//f/9//3//f/9//n/9//1//T/9v/5//z/
/v/7//r/+P/3//n/+f/6//z//f/9//3//P/5//f/9v/0//b/+f/7//7//P/6//f/9f/3
//f/+P/6//v/+//8//z/+//5//f/9v/6//v//f/+//3/+//3//T/9//3//j/+v/8//z/
/P/8//X/8v/z//b/+f/6//v//P/5//j/9//2//j/+P/4//j/+v/6//r/+v/5//j/9//2
//n/+v/7//z/+f/4//f/9v/4//j/+P/4//r/+v/6//r/9//2//X/9P/2//j/+v/8//v/
+v/5//j/+v/8//7/AAD//wAAAwAFAAQAAwADAAEABQAHAAgACgAJAAkACAAGAAkACQAH
AAcACAAIAAgACQAHAAcABwAFAAcABgAGAAYAAAD///7//v///wAAAAABAAAA///9//3/
+//5//f/9P/3//n/+P/6//j/9//3//X/9v/3//f/9//3//f/+P/6//f/9f/0//L/9P/2
//f/+f/6//j/+P/9/wUADQAWABgAEwAQAA4ADAAOABIAFQAUABAACgADAPj/6//e/9r/
2v/d/+H/5//q/+j/3//P/7X/oP+Z/5//pf+p/6//sv+s/6D/lv+N/43/k/+Z/5T/jf+J
/4X/g/+C/33/ef94/3r/gv+N/5f/m/+g/6P/pf+k/6n/sf+4/7//w//G/8j/zf/W/+D/
6f/v//P/9f/y//L/8//1//P/8f/v/+7/8v/z//X/9//2//X/8//y//X/9f/z//P/9P/1
//b/9//2//T/8//x//P/8//0//b/8//z//P/8v/0//T/8//y//L/8//z//T/8v/x/+//
7f/w//H/8v/0//P/8f/w/+//8v/y//H/7//v//D/8v/z//L/8P/u/+z/7v/w//L/9f/z
//L/8f/w//P/8//z//P/9f/1//b/+P/5//j/+//5//3/AAADAAcACQALAAwACwASABQA
FwAaAB0AIAAiACYAKAAoACgAKAAsAC8AMgA2ADQANAAzADEANAAyADIAMQAxAC8ALgAs
ACkAJQAjAB4AIAAfAB4AHgAZABYAFAAQAA8ADwAMAAoACQAJAAgACQAHAAQAAQD/////
AAABAAMAAQD///3/+//7//v/+//7//v/+//7//v/+P/3//b/9f/1//X/9//4//b/9P/y
//D/8v/z//L/8v/z//P/8//0//H/8P/w/+//8//0//b/9//1//T/8//x//P/9P/0//X/
9//4//j/+f/5//f/9f/z//b/+P/6//z/+//5//r/+P/6//v/+//7//3//f/+//7//f/8
//v/+v/+////AQADAP///v/8//v//v/+//////8AAAAAAQABAAEA///9//v//v///wAA
AgAAAP///v/8////AAAAAAEAAgABAAEAAgD///3/+//4//v//f8AAAIAAAD///3//P/9
//7//v///wAA/////wAA///9//z/+v/+////AAACAAEA///+//z//v////7//v8AAP//
//8AAP///v/9//z/AwAEAAUAAgD///7//f/8////AAABAAIAAAAAAAAAAAD///7//f/8
//7/AAACAAQAAQAAAP///v8AAAAAAAAAAAAAAAAAAAAA///+//3//P8AAAIABAAGAAIA
AAD+//z//f/+////AAACAAIAAgACAAAAAAAAAAAAAwAGAAkADAAJAAgABwAGAAgACgAM
AA4AEAAQABAAEAAOAA4ADgAOABEAEgATABQAEQAQAA8ADgAPABAAEQASABQAFAAUABQA
EAAOAAwACgALAAwADQAOAAwACgAIAAYABgAGAAYABgAEAAQABAAEAAEAAAD///7/AAAC
AAQABgADAAIAAQAAAAEAAgADAAQAAgACAAIAAgAAAAAAAAAAAAcADAARABYAFgAWABYA
FgAUAA==
         </WaveFormData>
      </LeadData>
      <LeadData>
         <LeadByteCountTotal>10000</LeadByteCountTotal>
         <LeadTimeOffset>0</LeadTimeOffset>
         <LeadSampleCountTotal>5000</LeadSampleCountTotal>
         <LeadAmplitudeUnitsPerBit>4.88</LeadAmplitudeUnitsPerBit>
         <LeadAmplitudeUnits>��V</LeadAmplitudeUnits>
         <LeadHighLimit>2147483647</LeadHighLimit>
         <LeadLowLimit>268435456</LeadLowLimit>
         <LeadID>V5</LeadID>
         <LeadOffsetFirstSample>0</LeadOffsetFirstSample>
         <FirstSampleBaseline>0</FirstSampleBaseline>
         <LeadSampleSize>2</LeadSampleSize>
         <LeadOff>FALSE</LeadOff>
         <BaselineSway>FALSE</BaselineSway>
         <ExcessiveACNoise>FALSE</ExcessiveACNoise>
         <MuscleNoise>FALSE</MuscleNoise>
         <LeadDataCRC32>3389180352</LeadDataCRC32>
         <WaveFormData>
vP+8/7z/vP+//8D/wf/C/7//vv+9/7z/vv/A/8L/xP/H/8j/yf/K/83/zv/P/9D/1v/a
/97/4v/j/+T/5f/m/+z/8P/0//j//P/+/wAAAgAEAAYACAAKAA4AEAASABQAEwASABEA
EAARABIAEwAUABIAEgASABIAEAAOAAwACgALAAwADQAOAAsACAAFAAIAAwAEAAUABgAF
AAQAAwACAAAAAAAAAAAAAQACAAMABAAAAP7//P/6//3//v///wAA/f/8//v/+v/5//j/
9//2//n/+v/7//z/+P/2//T/8v/1//b/9//4//b/9v/2//b/9f/0//P/8v/0//b/+P/6
//f/9v/1//T/9//4//n/+v/4//j/+P/4//b/9v/2//b/+P/6//z//v/6//j/9v/0//b/
+P/6//z//P/8//z//P/7//r/+f/4//r//P/+/wAA/v/8//r/+P/7//z//f/+//3//P/7
//r/+v/6//r/+v/9//7///8AAPz/+v/4//b/+P/6//z//v/8//z//P/8//r/+v/6//r/
/f/+////AAD+//z/+v/4//v//P/9//7//P/8//z//P/5//j/9//2//j/+v/8//7/+//6
//n/+P/7//z//f/+//3//P/7//r/+P/4//j/+P/7//z//f/+//z/+v/4//b/+P/6//z/
/v/8//z//P/8//v/+v/5//j/+v/8//7/AAD8//r/+P/2//r//P/+/wAA///+//3//P/+
//7//v/+/wAAAgAEAAYABAACAAAA/v8EAAYABwAIAAcABwAHAAcABgAIAAgACAALAAwA
DQAOAAsACQAIAAcACgALAA4ADwAPAA0ACwAJAAcABAADAAIABQAGAAUABgAAAP7/+//6
//3//v///////P/7//r/+f/3//j/+v/6//3//v/+//7/+//5//f/9f/4//r//P/9//v/
+//6//r/9//3//v///8GAA0AEgATABUAFwAdACcANQBFAFIAWwBfAF8AXQBbAF0AXwBk
AG4AeQCCAIwAlACZAJ0AnwCbAJQAkgCYAJoAmACTAJEAjACAAHkAdgBzAHIAcABnAFkA
SAA5AC8AKQAmAB4AFQALAAEA/P/6//X/8v/0//P/8f/q/+b/4//b/9P/zv/O/9D/1P/e
/+X/5//l/+H/3//d/9z/3f/f/+D/4f/i/9//3v/e/97/3P/c/9z/3f/i/+H/4f/h/97/
3f/b/9r/3f/g/+L/5P/i/+D/3v/d/9n/2f/a/9z/3f/c/9z/3P/Y/9j/1//X/9j/2f/a
/9r/1v/V/9T/1P/R/9H/0//T/9T/0f/R/9D/zf/K/8f/xf/I/8n/yf/I/8T/w//B/8D/
v/+9/73/vf+//77/vf+9/7n/t/+2/7X/tv+4/7r/u/+5/7n/uf+6/7r/u/+//8L/xv/L
/8//0v/Q/9P/1P/Y/97/4v/m/+n/6//v//L/9f/5//3/AAADAAgACwAOAA8ADwAOAA4A
DQARABIAEwAUABMAEwASABIAEgASABMAEwAUABQAEgASAA4ADAAKAAgACQAKAAsACgAJ
AAcABgAGAAQABAAEAAQABwAGAAYABgADAAEAAAD+/wAAAgAEAAYAAgAAAAAA/////wAA
AAAAAAEAAAABAAEA/v/8//r/+P/5//r/+//8//n/+f/4//j/9v/2//f/9//5//r//P/9
//v/+f/4//f/+f/6//v//P/7//v/+v/6//n/+v/8//3//////////v/9//z/+//7//3/
/v///////f/7//v//P/8//3//f/+////AAABAAAA/v/8//r/+v/8//7/AQADAAEA///9
//z/+//7//3//f8AAAEAAQABAP///f/7//r//f/+/wAAAQD+//3//f/+//7//v/+//7/
AAABAAAAAQD+//3//P/7//3//v8AAAEA/v/9//3//v/8//z//v/+/wEAAQABAAIA///9
//v/+v/8//3/AAD///7//P/3//T/9//4//n/+v/9//7///8AAP3//P/7//r/+//8//3/
/v/9//z/+//6//j/+P/4//j/+//8//3//v/8//r/+P/2//r//P/+/wAA/v/+//7//v/+
//7//v/+/wEAAgAGAAgABgAEAAMAAQAEAAUABwAKAAkACAAHAAYACAAIAAgABwAIAAkA
DAANAAwACwAKAAcABwAHAAgACAAFAAQABQAEAAQABAABAAAAAAAAAAAAAAD8//n/9v/z
//b/9//5//z/+//6//n/+P/5//j/9//3//r/+//8//7//f/7//f/9f/6//z//f//////
//8AAAEACAAPABcAIQAvADcAPwBHAFAAVwBdAGEAYwBpAGsAbQBwAHIAdQB8AIgAlgCh
AKsAsQCtAKIAmACWAJYAlgCXAJ0AnACSAIkAgAB5AHAAbABlAFsAUgBHAD0ANwAuACAA
EwAFAPv//v8EAAUACAAGAAMA+//w/+b/4//f/93/4P/i/+D/4v/m/+X/4//l/+X/5//n
/+j/6//p/+j/5//m/+X/5P/k/+T/5//o/+n/6//q/+f/5f/j/+X/5//o/+r/6f/o/+b/
5P/l/+T/4//j/+L/4//l/+j/5v/i/9//3P/e/+D/4f/j/+D/3//e/9z/3P/b/9r/2v/a
/9v/3v/f/9v/1f/S/87/0f/S/9P/1f/S/9H/z//M/8r/yf/H/8b/yP/H/8j/yf/G/8L/
vv+7/7z/vf+//8H/vv++/77/vf+//7//v//A/8X/x//M/9D/0P/R/9H/0P/T/9n/3f/k
/+b/6P/q/+v/7//z//b/+f/+/wMABwALAA0ADQANAAsADwASABYAGQAbABoAGQAYABkA
GQAYABgAGgAaABsAGwAYABYAEgAQABAAEgAUABYAFAASABAADAANAAsACgAKAAsADAAN
AA4ADAAIAAUAAgAEAAUABwAIAAUABAADAAIAAQAAAAEAAQADAAQABAAEAAEA/v/9//v/
/P/+/wAAAgD///7//f/8//3//f/8//z//f/+/wAAAQD///z/+v/3//n/+//+/wEA///+
//3//P/9//3//P/8//7/AAADAAUAAgABAAAA/v8BAAIAAwAFAAIAAgACAAEAAwABAAEA
AgAEAAUABQAGAAMAAgABAP7/AAACAAQACAAFAAQABAADAAMAAwADAAQABQAFAAcABwAF
AAMAAAD9////AQADAAYAAwACAAIAAQAAAP////8AAAMABAAFAAYABQADAP///f///wEA
AwAFAAMAAgACAAEAAgABAAEAAgAEAAQABgAGAAMAAQD///7///8BAAMABgAFAAMAAwD/
//z/AAADAAYABgAGAAYABgAEAAIAAAD+/wAAAgAEAAYABAAEAAQABAAEAAQABAAEAAUA
BgAHAAgABQAEAAMAAgAFAAYABwAIAAUABAADAAIABAAEAAQABAAGAAYABgAGAAMAAgAB
AAAABAAGAAgACgAJAAgABwAGAAgACAALAAwADgAOAA8ADwAOAA0ADQAOAA8AEAARABIA
EAAQABAADwAPAA8AEQARABQAFQAWABUAEAANAAsACAALAAwADwAQAA0ADAAIAAYABAAE
AAQABAAGAAUABAADAAEA///+//7/AQACAAMABAABAAAA//////3//f/9//7/AAABAAAA
AQD8//r//f8BAAMABwAMABMAFgAXABcAHQAnADEAPwBNAFoAXwBhAGEAXwBfAF8AZQBw
AHoAgwCMAJYAnACjAKkAqQChAKAAogCkAKYApAChAJ0AlACKAIcAhgCFAIIAfgBxAGEA
VABHAD0AOQA0AC4AIQAVAA8ADAAKAAcABgAGAAMA///6//L/6//l/9//3P/a/9z/5P/q
/+//7//t/+n/5//l/+T/5f/p/+r/6//s/+r/6P/n/+b/5v/m/+b/5//r/+n/6P/n/+b/
5f/j/+L/5v/o/+n/6v/o/+b/5P/j/+H/4f/i/+T/5v/k/+P/4v/f/97/3P/b/97/3//g
/+D/3f/b/9n/2P/X/9f/2f/Z/9r/1//X/9b/1P/S/9D/z//Q/9H/0f/Q/83/y//I/8b/
w//B/8H/wf/C/8L/wv/D/73/u/+6/7n/u/++/8H/w//A/7//vv++/8D/wf/F/8j/zP/P
/9H/0v/Q/9P/1P/Y/+D/5P/o/+v/7P/v//H/8//5//3/AAADAAkACwANAA0ADAAMAA0A
DQASABQAFgAYABYAFQATABIAEgASABMAEwAVABQAEQAQAA0ADAALAAoADQAOAA8ADgAM
AAkABwAGAAgACAAIAAgACgAIAAcABgACAAEAAQAAAAMABAAFAAYAAwAAAP///f/9//7/
/v/+/////v///////P/6//j/9v/4//r//P/+//z/+//5//j/9v/2//f/9//6//r/+//7
//j/9//3//f/+//8//3//v/6//n/9//2//f/+P/6//v//v///wAAAAD+//z/+v/5//v/
/v8BAAMAAAD9//z//P/+//////8AAAEAAgADAAIAAAD+//z//P///wAAAgADAAEA///9
//z//////wEAAQACAAMAAwADAAEA///9//z//v8AAAMABQABAP///v/+//7//v/+//7/
AAABAAAAAQD+//3//P/7////AAACAAMAAQD///7//v/+//7/AAAAAAIAAQAAAAAA/P/7
//r/+v/9////AwADAAQAAAD7//r//f/+////AAACAAIAAgACAAAA/v/8//r//P/+/wAA
AgAAAP7//P/6//v//P/9//7/AAAAAAAAAAD9//z/+//6//z//v8AAAIA///+//3//P/+
//7//v/+/wAAAAAAAAAA/f/8//v/+v/8//7/AAACAAAAAAAAAAAAAQACAAMABAAGAAYA
BgAGAAUABwAHAAYACAALAA0ADwAMAAwADQAMAAwADAAMAAwADQAOAA4ADwANAA0ACwAL
AA0ADwAPAA8ACgAIAAUABAAGAAgACAAGAAcABQAFAAQAAAD+//z/+v/9//7///8AAP7/
/f/9//7//P/8//z/+//9//3//v////3/+//6//n/+//7//3//v/8//f/9f/1//n//v8F
AAwAEwAXABsAIQAnAC8AOwBIAFUAWwBfAF8AYQBhAF8AYABoAHMAgACMAJoAowCpAKcA
nwCWAJIAlgCaAJwAnQCdAJgAjACDAH4AewB4AHYAcQBpAFwATwBBADcALgAoAB8AFwAR
AA4ADAAHAAIA/v/7//f/8v/u/+v/5//f/9r/2P/U/9T/2v/f/+X/5//n/+P/4f/g/+H/
4P/g/+D/4P/h/+L/5P/m/+L/4P/e/93/4v/h/+H/4f/h/+H/4P/g/9//3v/c/9r/3f/e
/9//4f/c/9v/2//c/93/3P/c/9z/2P/Y/9f/1//W/9X/1P/S/9L/0//U/9b/0//R/9H/
z//S/8//z//O/83/zP/L/8v/yv/J/8f/xP/F/8X/xP/E/8H/vf+7/7n/vP+8/7z/vf+4
/7f/t/+3/7b/tv+2/7X/t/+5/7v/vv+8/7v/vf++/8H/xf/I/8r/y//P/9H/1v/a/9z/
3v/f/+T/6f/t//H/8f/z//T/9f/7////AwAFAAkACgAMAA0ADwAOAA0ADAANAA8AEAAS
ABAADgANAAsADgAOAAwADAAIAAgACAAIAAgACAAIAAYABgAFAAUABgACAAAA/v/8/wAA
AAABAAIA/////wAAAAD///7//f/8//z//P/+////+//6//j/9v/4//j/+v/7//f/9v/1
//T/9P/0//T/9P/1//f/+P/6//j/9v/1//P/9v/2//f/9//1//X/9v/3//b/9v/2//b/
+P/5//n/+v/3//b/9v/1//f/+f/7//z/+v/6//r/+//5//r/+//7//3//f///wIA/v/9
//v/+v/8//7/AAAAAP7//v/+/wAA///+//7//f/+////AAACAAEA//////3///8BAAIA
AwACAAEAAAAAAP///v/+//3//v///wEABAAAAP7//P/6//3//////wEA////////////
//7//v/9//7///8BAAQAAgAAAAAA/v8BAAEAAQACAP///////wAAAAD//wAA/f8GAAYA
BQAAAP///v/9//z//v8AAAIABAADAAIAAQAAAAAAAAAAAAAAAwAEAAUABgACAAAA/v/8
////AAABAAIAAgACAAIAAgABAAAA///+/wEAAgADAAQAAQAAAP///v8CAAQABgAIAAYA
BgAGAAYABAAEAAcACAALAAwADgAPAAwACwALAAwADwAQABEAEgAQABAAEAAPAA8ADwAR
ABEAFQAVABUAEwAQAA0ACwAIAAkACgANAA4ACgAKAAcABgADAAIAAQAAAAIAAwAEAAUA
AQD///7//v8DAAQABQAGAAQAAgAAAP///f/9//3//v8CAAMAAgADAP7//P/9/wEABQAJ
AAwAEQAWABsAHQAhACkAMwBBAFEAYABpAG0AawBnAGUAZQBlAGwAdgB/AIgAkACYAJ0A
oQChAJ0AlgCSAJQAlgCUAJMAkQCGAHoAcwBwAG0AagBoAF8ATwA+AC8AIwAfABoAEgAJ
AAEA+//6//r/+f/4//j/9//1//L/7v/p/+H/2//Y/9b/2P/g/+r/7f/t/+v/5//l/+P/
4v/j/+f/6P/p/+r/5//m/+b/5v/m/+b/5v/n/+v/6f/o/+f/5v/l/+P/4v/k/+b/5//o
/+X/5P/j/+P/3//f/+D/4v/k/+L/4f/g/9v/2v/Y/9f/2f/b/93/3v/c/9v/2v/a/9b/
1f/W/9X/2P/V/9X/1P/S/9D/zv/N/87/z//P/87/yv/J/8f/xv/E/8H/wP+//8L/wv/C
/8P/vf+7/7r/uf+8/77/wP/B/8D/v/++/77/wv/D/8f/yv/O/9H/0//U/9T/1//Y/9z/
4v/m/+r/7f/v//P/9v/5//v///8CAAUACwANAA8ADwAQABAAEQARABUAFgAXABgAFQAV
ABQAFAATABIAEgARABIAEgAQABAACwAKAAkACAAJAAoACwAKAAcABQAEAAQAAgACAAIA
AgADAAIAAgACAP7//f/9//z//f/+////AAD8//r/+v/5//j/+P/3//b/+f/4//n/+f/3
//b/9f/0//X/9v/3//j/9//3//b/9v/1//T/9P/z//b/9v/3//f/9P/z//P/8//3//j/
+f/6//f/9//2//b/9f/2//j/+f/6//v//P/8//n/+P/3//f/+v/8//7////8//n/+P/4
//j/+f/5//r/+//8//3//P/7//r/+f/6//z//P/9//3/+v/5//j/+P/5//n/+//7//v/
+//6//n/+P/3//b/9v/4//r//f////3/+//6//r/+P/4//j/+P/8//3//P/9//v/+f/3
//X/+f/6//z//f/6//n/+f/6//j/+P/6//r/+//7//v//P/6//n/+P/4//z//f8AAP//
AAD8//n/+P/5//r/+//8//3//v///wAA/f/8//v/+v/9//7///8AAP///v/9//z/+v/6
//r/+v/8//7/AAACAAAA/v/8//r//f/+////AAD///7//f/8//z//P/8//z//v8AAAIA
BAADAAIAAQAAAAMABwAJAAoABwAHAAYABQAFAAYACAAIAAsADAANAA4ACwAKAAgABwAK
AA0ADgARABAADwAMAAkACQAIAAYABgAGAAgACAAGAAUAAQD///z///8AAAEAAgD///7/
/f/8//v/+//8//7/AAAAAAAA///7//n/+P/3//r/+//9/////v/7//r/+P/4//n/+///
/wMABgAJAAoADQARABcAIQArADcAQwBOAFUAWQBZAFkAWwBfAGMAZgBuAHcAfgCEAIwA
lQCdAKMAoQCaAJgAmACYAJYAkQCRAI4AiACBAH4AewB4AHYAbQBdAFIARQA7ADUAMgAs
AB8AEQABAP7/AAD///7/AgABAP3/9v/u/+f/3f/X/9b/2P/Y/97/5v/p/+f/4//f/+D/
3//f/+H/4//k/+X/5v/j/+D/3v/c/93/3v/f/+H/4//h/+D/3//d/93/3P/c/97/4P/h
/+L/3v/c/9r/2f/Y/9n/2//e/97/3P/b/9r/1v/W/9X/1f/Y/9n/2v/a/9X/0//R/9D/
0P/R/9T/1f/T/8//zv/M/8r/yP/G/8X/xv/H/8f/xv/B/7//vP+6/7v/u/+9/7//vf+8
/7v/u/+3/7X/tP+z/7b/uP+6/7v/uv+5/7j/uP+7/73/wv/G/8f/yf/K/8r/yf/N/8//
1P/a/97/4v/l/+T/5//p/+v/8f/1//j/+//9////AQABAAMABAAGAAcACwAMAA0ADgAM
AAsACQAIAAkACgAMAA0ADQAMAAkACAAEAAQABAAEAAUABgAHAAYABAABAP///v8AAAAA
AAAAAAAA/v/9//z/+f/5//r/+v/8//z//P/8//n/9v/1//P/9v/4//n/+v/5//b/9f/z
//D/8P/w//D/8//0//X/9v/y//H/7//u/+//8P/y//P/8f/w//D/7//t/+3/7v/v//P/
9P/1//b/8v/x/+//7v/y//T/9//5//j/9//2//T/8v/y//L/8//2//j/+v/7//n/9f/z
//L/8//1//b/+P/4//j/+P/2//T/9P/0//b/9//4//r/+//5//f/9f/0//j/+f/8//3/
/f/9//z/+//4//f/9v/2//j/+v/9////+//5//j/+P/5//r/+//8//z/+//4//f/9f/1
//X/9f/5//r//P/9//n/9//2//b/9//4//v//P/6//n/+P/4//X/9f/1//b/+P/5//z/
+//4//b/8//y//b/+P/6//z/+v/6//r/+v/5//j/9//2//j/+v/8//7/+//6//n/+P/5
//r/+//8//v/+v/5//j/+P/4//j/+P/6//z//v8AAPz/+v/4//b/+P/6//z//v/+//7/
/v/+//7//v/+//7/AQACAAYACAAFAAQABAADAAYABwAJAAwACwAKAAkACAAIAAgACAAH
AAgACQAMAA0ADQALAAkABQAFAAUABgAGAAUABAAFAAQAAAAAAP3//P/9//7///8AAPz/
+f/2//P/9P/1//f/+v/7//r/+f/4//f/9v/1//X/+P/5//r//P/5//f/8//x//T/9v/7
//3//f/9//z//f8AAAcADQAXACEAKwAzAD0ARABJAE0AUwBXAFkAXQBjAGgAbABtAHIA
fACIAJUAoQClAKEAmACUAJIAkACOAI8AkwCUAI4AiQCEAH0AdgBuAGcAXQBUAEsAQwA9
ADYAKgAbAA0AAwACAAYABwAIAAgAAwD5//D/6P/h/9v/1//Y/9z/3P/e/+D/3//d/93/
2//d/93/3v/h/+D/4P/g/+D/3f/c/9z/3P/e/+D/4v/l/+X/4f/e/9v/3v/f/9//4P/g
/+D/3//e/93/3P/b/9v/3P/d/9//4v/e/9r/1//U/9T/1v/X/9n/2P/X/9b/1P/Q/8//
zv/O/9D/0f/U/9X/0v/N/8v/yP/J/8r/y//N/8z/y//J/8b/wv/B/7//vv/A/7//wP/B
/7//vP+5/7f/t/+3/7j/uf+2/7b/tv+1/7X/tf+1/7b/uf+7/8D/xP/E/8X/xf/E/8f/
zf/R/9j/2v/c/97/3//h/+X/6P/r//L/9//7////AAABAAIAAQAGAAgACwANAA8ADgAN
AAwACQAJAAgACAAJAAoADAANAAoACAAEAAIAAgAEAAYACAAFAAQAAwAAAAEA///+//7/
//8AAAEAAgD+//r/9//0//f/+f/8//7/+//6//n/+P/0//L/8v/x//P/9v/4//r/9v/y
//D/7f/u//D/8v/0//P/8v/x//D/7//v/+7/7v/x//L/9P/1//P/8P/u/+v/7f/v//L/
9f/z//L/8f/w/+//7//u/+7/8v/0//f/+f/1//P/8f/u//H/8v/z//X/8//0//X/9f/3
//X/9f/2//f/+f/6//z/+P/2//T/8P/0//b/+P/8//v/+v/6//n/9//1//P/8v/1//f/
+//9//v/+f/2//P/9f/3//n//P/7//r/+v/5//j/9//3//j/+//8//3//v/9//v/9//1
//f/+f/7//3/+//6//r/+f/4//f/9//4//v//P///wAA/v/7//j/9v/4//n/+v/8//v/
+//9//v/9v/4//v/AAAAAAAAAAAAAP3/+v/3//T/+P/6//z//v/+//7//v/+//3//P/7
//r//P/+/wAAAgAAAP7//P/6//z//v8AAAIAAQAAAP///v/+//7//v/+/wAAAgAEAAYA
AwACAAEAAAADAAQABQAJAAkACAAHAAcACQAJAAkACgANAA4ADwAQAA4ADAAKAAgACQAL
AA0AEQAQABEAEAAPAA0ACwAJAAgABwAIAAkADAAKAAYABAD//wAAAAACAAQAAwACAAAA
/v/9//z/+//7//3/AAABAAIAAAD9//r/9//5//v//f/////////+//v/9//4//z///8D
AAUABQAIAAsAEAARABcAIQAtADkARwBTAFwAXwBfAF8AYQBjAGcAawBuAHQAeQCAAIYA
kACbAKUApwCjAJgAkACOAI4AigCLAIsAhAB8AHcAdABtAGgAYABXAEkAPAAzACsAJQAe
ABIABQD5//P/9P/4//v//v8AAP3/9f/s/+b/3//X/9X/1v/Y/97/5P/m/+f/4//j/+H/
4//j/+T/5//m/+b/5v/m/+P/4v/i/+L/5P/m/+j/6//p/+X/4v/f/+L/4//j/+T/4//k
/+T/5P/i/+D/3v/d/9//4f/k/+j/5P/g/93/2v/b/9z/3P/d/9v/2//b/9r/1//V/9P/
0v/T/9X/2f/b/9n/0//Q/8z/zP/M/8z/zf/N/83/zP/K/8b/xf/D/8L/w//D/8X/x//D
/8D/vf+7/7r/u/+9/7//vf++/7//v/+9/73/vf++/8P/xf/K/87/zf/P/9D/0P/U/9n/
3P/i/+f/6v/t/+//8P/z//X/9//+/wMABwALAA0ADQANAAsADgAQABMAFQAYABgAGAAY
ABYAFQATABIAEwAUABYAFwAVABIADQAKAAkACgALAAwADAAMAAwACgAIAAUAAwACAAMA
BAAFAAYABQACAAAA/v/+////AQACAAIAAgACAAIA///8//v/+f/8//7///8AAP3/+v/5
//f/+f/6//v//P/8//z//P/8//j/9//1//T/9v/4//v//f/7//j/9v/z//b/9//5//v/
/P/8//z//P/6//n/9//2//n//P8AAAMAAAD///7//P/+//7//v//////AAABAAEA///9
//3//v8BAAMABAAGAAQAAgAAAPz///8AAAEABAACAAIAAwADAAEA///9//z/AAABAAQA
BQACAAEA///9/wAAAQACAAQAAgACAAMAAwABAP///v/+/wAAAgAEAAYAAwABAP3/+//+
////AAABAAIAAgADAAMAAAD/////AAADAAQABwAIAAYAAwAAAP7/AAABAAIABAADAAMA
BQADAP7//P///wAAAgAEAAYACAAGAAQAAgAAAAEAAgADAAQABAAEAAQABAADAAIAAQAA
AAMABAAFAAYAAwACAAEAAAACAAIAAgACAAQABAAEAAQAAwACAAEAAAADAAQABQAGAAUA
BAADAAIABAAGAAgACgAKAAoACgAKAAoACgAJAAgACwANAA8AEQAQABAADgAMAA4ADgAO
AA4AEAAPAA8ADwAPAA0ADQALAA8ADwAPAA8ACwAIAAcABgAJAAoACQAKAAkACAAGAAYA
AwACAAEA//8AAAEAAgADAAAAAAABAAAAAgACAAEAAAABAAEAAQABAP7//v/+//3//f//
/wAAAgABAP3//f8BAAQADQAYAB8AIwAnAC0AMQA5AEcAVABdAGMAZwBpAGkAZwBlAGoA
cgB7AIgAlgCiAKkAqwClAJsAlACSAJYAmgCcAJ8AnQCUAIgAfwB4AHUAdgB0AGsAXwBU
AEkAPQA1ACoAHAATAA0ADQAOAA4ACwAIAAIA+//z/+z/6v/p/+X/4//g/9r/2P/c/+D/
4//n/+n/6//p/+f/5v/n/+b/5P/i/+D/4//k/+b/6P/m/+T/4v/h/+X/4//i/+H/4v/j
/+P/5P/j/+L/4P/e/9//4P/h/+P/3v/d/93/3v/g/97/3f/c/9z/3P/b/9v/2f/X/9X/
0v/U/9X/1v/Y/9X/0//T/9H/0v/P/8//zv/P/87/zf/N/8r/yf/H/8T/xP/F/8X/xv/C
/7//vv+9/77/vv++/7//vv+9/73/vf+6/7r/uv+5/7z/vf++/8D/wf/B/8T/xv/K/83/
z//Q/9P/1//Z/97/4f/i/+P/4//o/+//9f/7//v//f/+////BAAHAAoACwANAA4AEAAR
ABEAEAAPAA4AEQATABQAFgAUABIAEQAPABAAEAAOAA4ADgAOAA4ADgALAAoACQAGAAkA
CQAKAAwACgAIAAYABAAFAAQABAAEAAMAAwAEAAQAAQAAAP///v8AAAAAAgADAAEAAAD+
//z//f/8//3//f/8//z//P/8//v/+v/5//j/+f/7//z//v/6//j/9//1//j/+P/5//n/
+f/5//r/+//7//r/+f/4//v//f/+/wAA/f/8//z/+//8//3//v/+/wAAAAAAAAEA/v/+
//7//f8BAAEAAwAGAAIAAQD///7/AQACAAMAAgAEAAQABAAGAAMAAgACAAEAAgADAAQA
BgAFAAMAAwABAAIAAwADAAMABQAFAAUABgADAAIAAgABAAQABQAHAAoACAAGAAQAAgAE
AAUABAAFAAUABQAFAAUABQAEAAQAAwAEAAUABwAKAAgABgAGAAQABQAFAAUABgAHAAcA
BwAIAAgABwAIAAUADAAOAA0ACgAHAAYABQAEAAcACAAJAAoACgAKAAoACgAJAAgABwAG
AAkACgALAAwACQAIAAcABgAHAAgACQAKAAgACAAIAAgABgAGAAYABgAIAAoADAAOAAoA
CAAGAAQABwAIAAkACgAMAAwADAAMAAoACgAKAAoADQAQABMAFgATABIAEQAQABIAFAAW
ABgAGAAYABgAGAAYABgAGAAYABsAHAAdAB4AGwAaABkAGAAZABoAGwAcAB4AHgAeAB4A
HAAaABgAFgAXABgAGQAaABYAFAASABAAEAAQABAAEAAOAA4ADgAOAA0ADAALAAoADQAO
AA8AEAANAAwACwAKAAsADAANAA4ADAAMAAwADAAMAAwADAAMABEAFAAXABoAHwAiACUA
KAAuAA==
         </WaveFormData>
      </LeadData>
      <LeadData>
         <LeadByteCountTotal>10000</LeadByteCountTotal>
         <LeadTimeOffset>0</LeadTimeOffset>
         <LeadSampleCountTotal>5000</LeadSampleCountTotal>
         <LeadAmplitudeUnitsPerBit>4.88</LeadAmplitudeUnitsPerBit>
         <LeadAmplitudeUnits>��V</LeadAmplitudeUnits>
         <LeadHighLimit>2147483647</LeadHighLimit>
         <LeadLowLimit>268435456</LeadLowLimit>
         <LeadID>V6</LeadID>
         <LeadOffsetFirstSample>0</LeadOffsetFirstSample>
         <FirstSampleBaseline>0</FirstSampleBaseline>
         <LeadSampleSize>2</LeadSampleSize>
         <LeadOff>FALSE</LeadOff>
         <BaselineSway>FALSE</BaselineSway>
         <ExcessiveACNoise>FALSE</ExcessiveACNoise>
         <MuscleNoise>FALSE</MuscleNoise>
         <LeadDataCRC32>2754222249</LeadDataCRC32>
         <WaveFormData>
nv+e/57/nv+f/6D/of+i/5//nP+Z/5b/mP+a/5z/nv+e/57/nv+e/5//oP+h/6L/qP+s
/7D/tP+1/7b/t/+4/73/wv/H/8z/z//S/9X/2P/b/97/4f/k/+j/7P/w//T/9P/0//T/
9P/3//r//f8AAAAAAAAAAAAA/v/+//7//v8BAAIAAwAEAAAA/v/8//r//f/+////AAD/
//7//f/8//r/+v/6//r//f/+////AAD8//r/+P/2//n/+v/7//z/+//6//n/+P/1//T/
8//y//X/9v/3//j/9P/y//D/7v/w//L/9P/2//X/9P/z//L/8f/w/+//7v/x//L/8//0
//L/8P/u/+z/7v/w//L/9P/y//L/8v/y//H/8P/v/+7/8P/y//T/9v/y//D/7v/s/+7/
8P/y//T/9P/0//T/9P/y//L/8v/y//X/9v/3//j/9v/0//L/8P/y//T/9v/4//f/9v/1
//T/8v/y//L/8v/1//b/9//4//T/8v/w/+7/8P/y//T/9v/0//T/9P/0//L/8v/y//L/
9f/2//f/+P/2//T/8v/w//T/9v/4//r/+P/4//j/+P/1//T/8//y//b/+P/6//z/+v/4
//b/9P/3//j/+f/6//n/+P/3//b/9P/0//T/9P/2//j/+v/8//j/9v/0//L/9P/2//j/
+v/5//j/9//2//T/9P/0//T/9v/4//r//P/4//b/9P/y//b/+P/6//z/+//6//n/+P/4
//j/+P/4//z//v8AAAIA///9//z/+//+/wAAAQADAAEA/////wAAAAABAAEAAQADAAYA
CAAJAAUABAADAAMABQAHAAkACgAIAAcABgAEAAEAAAAAAAAABAAFAAQABAD+//z/+v/5
//v//P8AAP7//P/6//j/9//1//b/9//3//v//P/7//r/+P/1//P/8f/1//f/+//7//j/
9//2//b/8//0//f/+v///wMABQAHAAkADwAYACUAMwBEAFIAXwBnAGoAagBvAHcAfgCK
AJgApgCxALwAxgDNANUA3ADgAOYA7gD2APsA+wD3APUA7wDoAOYA6ADsAOwA6QDhANoA
zwDDALoAtwC2ALIAqwChAJYAjwCLAIYAggB/AH0AeABtAGEAVABDADIAIgAWABAADgAN
AAsAAwD7//T/7v/r/+n/6P/o/+j/6f/n/+P/4f/f/97/3P/c/9v/2//f/97/3v/e/9v/
2f/W/9L/2P/a/9v/2v/X/9X/0//S/9D/0P/Q/9H/0v/R/9D/0P/N/8r/yP/G/8n/yv/L
/8r/yP/H/8X/xf/D/8L/wv/B/8T/wv/B/8D/vf+5/7X/s/+2/7f/uP+2/7P/r/+r/6n/
pv+l/6X/pP+m/6b/pf+l/6H/nP+a/5j/m/+c/53/nf+b/5r/mP+X/5j/mP+b/53/of+k
/6f/qv+p/6n/qv+r/7L/tv+7/73/vv/D/8T/x//L/9D/1P/Z/9//4v/m/+n/6f/p/+z/
7f/y//f/+v/8//v/+//7//z//f/+/wEAAgADAAQABAAEAAEA///9//z/AAABAAIAAwD/
//3//f/9//v//P/8//3/AAD//wAAAAD9//r/+P/4//v//f8AAP//+//5//n/+P/2//f/
+P/4//v/+//8//v/+P/1//P/8v/1//f/+P/5//f/9f/z//H/7//w//D/8f/z//T/9f/2
//L/8P/v/+3/8f/y//P/9P/y//D/7//v/+//8f/z//T/9v/1//T/8//v/+7/7v/u//L/
9f/2//X/9P/y//H/8f/x//L/8v/z//T/9f/1//X/8v/w/+//7//y//T/9v/3//X/9P/y
//L/8f/z//T/9f/4//j/+P/4//X/8//y//L/9f/2//f/9//0//T/8//z//P/8//0//T/
9//4//j/+P/1//P/8v/x//T/9f/3//j/9f/0//T/9P/z//T/9P/1//f/+P/5//v/9v/z
//H/8f/0//X/9v/2//f/9P/u/+z/7f/u/+//8P/y//T/9v/4//b/9P/y//D/8v/0//b/
+P/1//T/8//y//L/8v/y//L/9f/2//f/+P/0//L/8P/u//H/9P/3//r/+f/4//f/9v/2
//b/9f/1//f/+f/8//7//P/7//n/9f/3//r//f8BAAAA///9//z//f/9//3//v8BAAMA
BQAHAAYABAACAP//AgACAAMABAACAAAA///9//3//P/5//j/+P/5//n/+v/6//T/8P/s
/+7/8f/0//j/9//1//T/8v/x//D/8f/x//T/9f/4//n/+P/z/+//6//y//T/9f/2//P/
8P/v//H/9f/7/wUAEwAgACkAMQA4AEAASQBTAFwAZgBxAHsAggCGAI4AlACbAKoAuADH
ANUA4gDoAOYA5ADmAOcA5wDrAPEA7wDsAOgA5ADgANoA1QDPAMwAyQDDALwAtQCwAKQA
lwCLAIIAgwCHAIoAigCFAH0AcgBhAFEARAA5AC4AJgAeABQADAAFAPn/8f/r/+r/6f/p
/+r/7P/p/+b/5P/f/93/2//Z/9j/2//c/9z/3f/b/9b/0v/O/9D/0//V/9b/1f/U/9L/
zv/O/83/zP/M/83/zv/P/9H/z//L/8f/xP/H/8j/yv/M/8r/yP/G/8L/wv/B/7//v/+/
/8D/wv/D/7//uv+2/7L/tP+1/7b/uf+3/7X/s/+u/67/q/+o/6f/qf+p/6r/qv+n/6L/
nP+X/5j/mP+b/57/m/+a/5n/l/+W/5b/lf+V/5j/mv+f/6P/of+g/5//nv+i/6f/rf+z
/7f/uP+6/7n/vP/B/8L/xf/M/9L/1//d/97/3v/f/9//5v/p/+//8//1//f/9//2//j/
+f/6//z//v8AAAQABgACAAAA/f/6//3///8BAAQAAQD///3/+//6//n/+v/7//z//v//
/wEA/f/5//f/9P/3//j/+v/+//z/+//7//f/9v/1//b/9v/3//n/+//8//r/9//1//H/
8//1//j//P/4//f/9f/z//T/8//y//H/8v/0//X/9//z//D/7f/q/+3/8P/0//f/9v/0
//L/8P/y//D/7//v//D/8//2//j/9v/z//D/7f/w//L/9f/4//X/9f/z/+//8P/w//H/
8//1//b/9v/3//X/8//w/+3/7//y//b/+//6//j/9v/z//T/9P/z//T/9f/3//j/+f/3
//T/8f/u//H/8//2//r/+P/2//T/8f/x//L/8v/z//b/9//5//r/+P/2//P/8P/z//X/
+P/7//n/9//2//T/9P/0//X/9v/5//r/+v/7//n/9v/z//H/8//1//j//f/7//n/9//0
/+//8v/2//r/+v/6//r/+v/2//T/8v/w//T/9v/4//r/9//2//X/9P/2//b/9v/2//n/
+v/7//z/+v/4//b/9P/3//j/+f/6//f/9v/1//T/9v/2//b/9v/3//j/+f/6//j/9v/0
//L/9f/4//v//v/9//z/+v/5//r/+//9//7/AAABAAEA///8//z//P/9/wEAAwAEAAYA
BQADAAEAAAAAAAEAAgADAAcACAAJAAkABgACAP///P/+/wAAAwAFAAAA/v/6//j/9//3
//b/9v/6//j/+P/4//T/8//y//L/9v/3//n/+v/2//T/9P/z//H/8f/z//P/9v/1//X/
9f/w/+7/8f/y//X/+v/9/wEAAwADAAUADQAYACUAMwBCAFIAWwBhAGQAaABvAHMAfgCO
AJoApgCzAL4AxgDPANcA3gDiAOgA8AD2APcA9QDzAO0A5wDiAOIA5gDoAOgA4wDZAM4A
xQC7ALYAtQC0ALAApwCdAJYAkwCNAIoAhACBAHsAdABpAFkASgA5ACoAHgAUAA4ADAAJ
AAUA/f/1/+7/6v/n/+X/5P/m/+b/5//l/+L/3//c/9r/3P/c/9v/2//f/9z/2v/Y/9T/
0//R/87/0//W/9j/2P/W/9P/0P/O/87/zv/O/8//0f/P/83/zP/I/8b/xf/E/8b/yP/K
/8r/xf/D/8D/v//A/8D/wf/B/8P/wP++/7z/uv+3/7T/s/+0/7X/tv+0/7H/rf+p/6f/
pv+l/6X/pP+l/6T/ov+h/5z/mP+X/5b/mv+c/57/n/+b/5r/mP+X/5j/mP+b/53/oP+i
/6T/pv+k/6X/p/+p/7L/tv+7/73/vf/B/8H/w//I/87/0//Z/+D/4v/l/+f/5//n/+r/
6//y//f/+v/8//z/+//6//r/+//8////AAABAAIAAgACAP///f/7//r//f///wEAAwAA
AP3//P/7//3//v/+////AQD//////v/6//j/9//4//v//f8AAP///P/5//j/9v/2//f/
+P/4//n/+f/6//n/9f/z//L/8v/1//f/+P/5//f/9f/z//H/8f/y//L/8//0//T/9P/0
//H/8P/w/+//8//0//X/9v/z//D/7v/t/+//8f/z//T/9f/1//X/9f/x//D/8P/w//P/
9//5//n/9//0//L/8f/y//T/9f/3//n/+f/4//f/8//y//L/8//3//j/+f/5//j/9v/z
//L/8//1//b/9//6//r/+v/6//f/9f/0//T/9v/4//r/+//3//b/9P/z//X/9f/2//b/
9//4//j/+P/1//P/8v/x//P/9f/4//r/+P/2//X/9P/1//b/9v/3//j/+P/4//n/9f/z
//L/8//3//n/+//8//v/9v/y//D/8//0//X/9v/3//j/+f/6//j/9v/0//L/9P/2//j/
+v/3//b/9f/0//b/9v/2//b/+P/4//j/+P/1//T/8//y//b/+P/6//z/+v/4//b/9P/1
//b/9//4//j/+P/4//j/9f/0//P/8v/2//j/+v/8//n/+P/3//b/9//4//n/+v/7//v/
/P/+//3//f/8//r///8BAAEAAwABAAEAAgACAAMAAwAEAAQABAAEAAUABgADAAIAAQAA
AAMABgAIAAoABQADAAEAAAAAAAEAAQD//wEA/////////P/4//X/9f/1//f/+f/7//j/
9//3//f/9//4//j/9v/1//b/9v/3//X/9f/z//P/9f/2//f/+P/2//P/8P/v//D/9f/5
////BQALABEAFgAdACcANgBGAFUAYQBqAG4AcwB3AHoAgACMAJoAqwC6AMgA0wDdAN4A
4ADgAOQA7ADzAPUA9wD3APEA6ADiAOAA4gDiAOEA3wDaANMAywDAALUAsACuAKkApQCg
AJ0AmwCUAIwAhQB9AHQAawBhAFYASQA6ACoAHAAQAAYAAwABAP3/+f/2//D/7f/r/+r/
6P/m/+X/4f/j/+P/4//k/+H/3v/a/9f/3P/a/9n/2P/X/9f/1v/U/9T/1P/T/9D/0v/T
/9T/1v/S/9D/zv/N/9D/z//O/87/y//K/8r/yv/H/8b/xf/C/8T/xf/F/8f/wv/A/7//
vf/A/77/vf+8/7v/uf+3/7f/tv+1/7T/sP+w/6//rv+v/6r/p/+l/6L/pf+k/6L/of+f
/5z/nP+c/5n/mP+X/5X/lv+Y/5n/m/+Y/5b/l/+X/5z/nv+g/6L/of+j/6b/qf+t/7D/
tP+1/7v/wf/D/8f/yP/K/8v/zf/U/9j/3f/h/+b/5//r/+3/8P/z//T/9P/3//n/+//+
//v/+v/7//r//P/+////AAD///////8AAAAA///+//3//f/9////AQD9//z/+v/5//v/
+//9//7//f/8//z//v/7//v//P/5//v/+//9//7/+v/5//j/9v/5//n/+v/5//b/9f/1
//b/8//z//L/8f/0//X/9v/3//P/8v/w/+//8v/y//L/8v/y//L/8//z//P/8v/x//D/
8v/y//P/9f/y//H/8P/u//L/8//0//X/8v/y//P/9P/0//X/9P/x//P/9P/2//n/9f/0
//L/8f/z//X/9v/3//T/9P/1//f/9//2//X/8//3//j/+P/6//f/9//2//X/+f/6//v/
/P/6//n/+f/6//n/+P/3//X/+P/6//v//f/6//f/9f/y//b/+P/5//r/+P/3//f/9//2
//X/9f/0//f/+P/6//z/+f/4//b/9f/4//j/+P/5//b/9f/1//f/+P/3//b/9P///wAA
/P/4//X/9P/z//L/9v/4//r//P/7//r/+f/4//b/9v/2//b/+f/6//v//P/4//b/9P/y
//b/+P/6//z/+//6//n/+P/2//b/9v/2//n/+v/7//z/+v/4//b/9P/3//r//f8AAP//
/v/8//v/+//7//z//P/+/wEAAwADAP///v/9//3/AAADAAUACAAGAAUABAAEAAIAAwAE
AAUACAAKAAwADQAKAAYAAwAAAAMABAAGAAcAAwACAP///v/7//v/+v/6/wAA/v/+//7/
+//5//f/9v/5//v//v8AAP3/+v/5//f/9v/1//b/9f/6//n/+f/5//T/8P/x//T/9//6
//3/AQADAAcACQAPABoAJQA1AEQAVABfAGcAagBqAG0AcwB8AIgAlgCiAK0AuADCAMkA
0QDaAN4A4gDoAPAA9QDzAPMA7wDpAOAA3gDgAOQA5ADfANkAzgDBALUArACnAKQAoACZ
AJEAigCHAIUAgAB8AHkAdQBwAGcAWQBKADkAKgAcABAACgAKAAkABQD///n/8v/t/+n/
5v/k/+X/5v/o/+f/4//h/9//3v/c/9z/2//b/+D/3v/d/9z/2P/X/9X/0v/W/9j/2f/Y
/9X/0//R/9D/zv/O/87/z//S/9H/0P/Q/83/yv/I/8b/yP/K/8z/zP/I/8f/xf/F/8P/
wv/C/8H/xP/C/8H/wP+8/7n/tv+1/7j/uf+6/7j/tf+x/63/q/+o/6f/p/+m/6n/qP+m
/6X/oP+c/5v/mv+d/57/n/+f/5z/nP+b/5v/nP+c/5//of+k/6b/qP+q/6j/qf+r/63/
tv+6/7//wf/D/8f/x//J/8v/0P/U/9n/3//i/+b/6f/p/+n/7P/t//T/+f/8//7//v/9
//z//P/7//z///8AAAMABAAEAAQAAQD///3//P8AAAEAAgADAAAA/f/8//v/+//8//z/
/f8AAP//AAAAAP3/+v/4//j/+f/7//7//f/5//f/9//2//T/9f/2//b/+P/5//v/+//4
//X/8//y//X/9//4//n/9v/1//T/8//z//T/9P/1//b/9v/2//b/9P/y//H/7//y//T/
9v/4//f/9P/y//H/7//x//P/9P/3//f/9//3//P/8v/y//L/9v/5//r/+f/4//b/9f/1
//P/9P/0//X/+P/5//n/+f/1//T/9P/1//f/+P/5//n/9//2//T/9P/z//X/9v/3//j/
+P/4//j/9f/z//L/8v/0//b/+P/5//f/9v/0//P/8//z//T/9P/3//j/+P/4//T/8//z
//P/9v/3//n/+v/4//b/9f/0//P/9P/0//X/+P/4//j/+f/1//P/8v/z//j/+f/6//r/
+f/2//L/8P/x//L/8//0//f/+P/5//r/+P/2//T/8v/0//b/+P/6//f/9v/1//T/9P/0
//T/9P/3//j/+f/6//j/9v/0//L/9P/2//j/+v/3//b/9f/0//b/9v/2//b/+P/6//z/
/v/7//n/+P/4//z///8BAAIAAAD///z/+//8//3///8AAAIAAwAFAAYAAgAAAP///v8C
AAQABgAIAAcABgAEAAIAAgABAAAAAAACAAMAAwABAP3/+f/3//X/9//4//r////7//n/
9//1//X/9f/2//f/+f/6//r/+P/0//L/7//t/+//8//1//n/9v/0//L/8P/u//H/9P/3
//r/+//7//n/+////wkAFgAhAC8APABIAFMAVwBcAGAAZwBzAHwAhgCQAJwApQCsALYA
wQDLANYA4ADkAOgA7gDxAO0A6QDrAOcA5ADkAOYA6ADkAOEA2QDQAMUAvQC4ALcAtgCy
AKcAmQCOAIcAhwCGAIYAhQCBAHgAbQBfAE4APQAuACIAGgASABIADwAHAP3/8//s/+n/
5//m/+b/6P/o/+n/5//j/9//2//Y/9v/3P/c/93/3f/a/9j/1v/T/9P/0v/Q/9T/1v/X
/9b/0v/P/8z/yv/N/87/z//R/8//zf/L/8r/x//G/8b/xv/J/8r/y//K/8b/w/+//73/
v//A/8L/w//C/77/u/+4/7f/tf+z/7P/tf+1/7X/sv+v/6v/p/+l/6f/p/+o/6j/pv+k
/6H/n/+c/5j/l/+W/5n/mv+b/5v/l/+W/5T/k/+V/5b/mv+d/53/nv+f/6D/n/+h/6T/
p/+u/7L/t/+5/7r/vf+8/73/xP/K/8//1f/Z/9r/3P/d/+D/4f/l/+f/7f/z//f/+v/5
//f/9f/0//j/+v/+/wAAAAAAAP///v/8//v/+v/6//7///8AAAEA/P/5//j/9//6//z/
/f////3/+//7//r/9//2//b/+P/6//v//f/7//j/9f/0//L/9f/3//n/+v/5//f/9v/z
//D/7//v//D/8v/1//f/+f/0//H/7v/r/+3/8P/y//X/8//y//H/8P/v/+7/7v/t//D/
8v/0//b/9P/w/+3/6//s/+//8v/0//L/8f/w/+//7v/u/+//8P/y//X/9v/1//P/8P/u
/+3/8P/y//P/9f/1//X/9P/z//D/8P/x//P/9f/2//f/9//0//L/7//u//D/8//1//f/
9f/0//P/8v/v/+//8P/y//X/9v/3//f/8//y//D/7//0//X/9//4//f/9v/0//L/7//v
//D/8f/z//X/+P/6//f/9P/y//D/9P/2//f/+f/4//b/9P/z//L/8f/x//P/+P/5//r/
+v/z//L/7v/u//L/9P/2//j/9v/2//b/9v/1//T/8//y//T/9v/4//r/9v/0//L/8P/y
//T/9v/4//b/9v/2//b/9P/0//T/9P/2//j/+v/8//n/9v/z//D/8v/0//b/+P/4//j/
+P/4//j/+P/3//f/+//9/wAAAgD+//3/+//3//n//P///wMAAwADAAIAAgAAAP///v/+
/wAAAwAGAAkABgAEAAIA//8AAAAAAQACAP///v/+//3/+//6//f/9v/4//n/+f/6//n/
9P/x/+7/8f/z//X/+P/4//f/9//2//L/8P/w/+//8f/z//f/+f/4//P/7//r/+7/8v/3
//j/9//2//H/7//z//f/AQANABwAJwAxADoAQgBLAFMAXABkAG8AdwCAAIoAkgCYAJ0A
qgC6AMkA1wDiAOYA5gDoAOoA6QDlAOcA7QDvAOwA6gDqAOYA4ADXANEAzADHAMUAwAC9
ALoAsgClAJcAjgCNAJEAkACOAI0AhQB4AGcAVwBKAD0AMgAqACIAGgASAAsA///1/+//
6v/p/+n/6v/s/+j/5v/l/+H/3f/b/9n/2P/b/9z/3P/d/93/2P/U/9D/0//V/9b/1v/W
/9b/1f/S/9H/z//N/8z/z//Q/9H/0//P/8v/x//E/8X/xv/I/8r/yf/I/8f/xP/A/7//
vf+9/77/wP/D/8X/wf+8/7j/tP+3/7f/t/+5/7j/t/+2/7L/rv+r/6j/p/+p/6n/qv+q
/6j/pP+f/5v/m/+a/5z/nv+b/5r/mf+X/5b/lv+V/5X/mf+a/57/of+g/57/nP+a/5//
o/+o/63/sP+y/7X/tf+4/73/vv/B/8j/zv/T/9n/3P/c/93/3f/k/+f/7f/x//L/9f/2
//b/9f/1//X/9v/5//z/AQAEAAAA/v/7//j/+f/7//3/AAD+//3//P/7//v/+f/5//n/
/P/+////AQD9//n/9//0//f/+P/6//7/+//7//z/+f/1//P/8//y//T/9//6//z/+f/1
//L/7f/v//H/9P/4//X/9f/0//P/8v/x//D/7//y//T/9f/3//P/8P/t/+r/7P/u//H/
8//x//D/7//u/+7/7P/r/+v/7f/x//X/+P/0//H/7v/r/+z/7v/x//T/8v/z//L/7//x
//D/8P/x//L/9P/1//f/8//x/+7/6//u//D/8//3//f/9v/1//P/8f/w/+7/7v/y//X/
9//5//X/8v/v/+z/7//x//T/+P/3//b/9f/z//L/8v/x//H/9v/3//n/+v/4//b/8//w
//H/8//2//n/9//1//T/8v/x//D/8P/w//P/9v/4//v/+P/0//D/7f/w//H/8//3//b/
9f/0//L/7f/w//T/+P/6//r/+v/6//f/9P/x/+7/8v/0//b/+P/2//b/9v/2//X/9P/z
//L/9f/2//f/+P/0//L/8P/u//H/9P/3//r/+f/4//f/9v/0//T/9P/0//b/+P/6//z/
+f/4//f/9f/4//r//P////3//P/8//v/+//7//z//f8AAAIABAAFAAQAAgD///z/AAAC
AAUACAAGAAYABQAEAAMAAgAAAP////8AAAEAAwABAP3/+v/1//b/9//5//r/9//5//X/
8//y//H/8f/x//X/9//4//r/+P/0//D/7v/v//H/8//3//T/9f/y//D/6//s//D/9f/4
//n/+P/3//f/+f/9/wMADwAeACsANwBEAE4AVQBZAF4AZABvAHkAggCMAJQAmgChAKwA
tgDFANMA3gDmAOYA5gDoAOcA5QDlAOcA5QDkAOQA5ADiANwA1QDNAMQAvQC1ALAArQCm
AJwAjwCDAHwAeQB7AH4AgAB/AHcAagBZAEsAPAAtACIAGgAUAA4ACgAFAPv/8f/r/+j/
6P/n/+f/6P/l/+T/5P/h/97/2//Y/9b/2v/c/93/3//d/9j/1P/Q/9L/0//T/9L/0//U
/9T/0v/P/83/y//K/87/0P/S/9X/0f/N/8n/xv/I/8j/yf/K/8j/yP/I/8b/w//B/77/
vf++/8D/w//F/8H/vP+4/7T/tv+1/7T/tf+1/7X/tf+y/67/q/+o/6f/qf+p/6r/qv+m
/6L/nf+Z/5n/mP+a/5z/mv+a/5r/mf+V/5T/kv+R/5b/mP+d/6H/n/+e/53/nP+f/6P/
qP+t/7P/tv+6/7v/u/+//7//wf/H/87/1P/b/9z/3P/d/93/4v/l/+v/7//x//X/9//4
//b/9f/0//T/9//6////AgD+//z/+f/2//b/9//4//r//f/9//3//f/4//X/9P/z//b/
+P/5//v/+P/1//T/8v/0//T/9f/4//j/+f/7//n/9P/x//D/7v/w//P/9v/4//T/8f/v
/+v/7P/t/+//8v/w//H/8f/x/+3/6//p/+f/6f/s/+7/8f/v/+z/6f/m/+j/6v/t/+//
8P/w//D/8P/t/+r/6P/n/+n/7f/x//T/8v/v/+z/6f/r/+z/7v/w/+//8f/x/+//7v/s
/+v/6//t//D/8v/1//H/7//s/+n/6v/s/+//8//z//L/8f/v/+3/7P/q/+r/7v/x//P/
9f/y//D/7v/s/+7/7//x//T/9P/0//T/8//v/+7/7P/r/+//8f/0//b/9P/y/+//7P/u
/+//8f/z//H/8f/y//L/8P/u/+3/7P/w//L/8//1//P/8P/t/+v/7P/t/+//8//0//P/
8v/w/+n/6P/o/+z/7v/w//L/9P/y//D/7v/s/+3/7v/v//D/8v/y//L/8v/v/+7/7f/s
/+7/8P/y//T/8f/w/+//7v/w//D/8P/w//D/8P/w//D/7f/s/+v/6v/u//D/8v/0//H/
8P/v/+7/7//w//H/8v/y//P/9f/3//f/9v/0//P/9//3//n//P/7//v/+v/5//v//P/8
//v//P/8//z//f/7//v/+//6//7///8AAAAA+//4//b/9P/3//f/9f/0//L/8v/y//P/
7v/s/+3/6P/q/+z/7v/x/+//7v/t/+v/7f/u/+3/7P/u/+3/7f/t/+3/6//r/+f/6f/r
/+3/8P/t/+j/5//o/+v/8//9/wUACwARABYAGwAlADIAQgBPAFsAZABqAG8AcwB2AHwA
hgCUAKUAtADEAM8A1QDYANgA2ADcAOQA6QDrAO0A7QDlAN4A2ADUANQA1ADVANEAygDF
ALsAsACpAKAAlgCPAIsAigCJAIkAhgB+AHUAawBeAFMASQA+ADMAKAAaAAwAAgD6//X/
7//t/+v/6v/m/+P/4f/g/93/2v/Y/9P/1P/V/9b/2P/V/9L/zv/L/87/zP/L/8r/yv/L
/8v/yv/L/8r/yP/E/8f/x//H/8j/xv/E/8L/wf/C/8H/wP/A/8H/wP/A/8D/vv+8/7r/
tv+4/7n/uf+7/7f/tP+y/6//sv+w/6//rv+v/63/q/+r/6j/p/+m/6L/o/+j/6P/pf+g
/53/m/+Y/5n/mP+W/5X/lf+S/5L/kv+P/47/jf+L/4z/jv+P/5H/j/+O/5D/kf+V/5b/
l/+Y/5r/nf+h/6X/p/+o/6r/qf+v/7f/u//B/8H/xP/G/8n/z//S/9b/2f/e/9//4//l
/+b/6f/q/+r/7//x//P/9v/z//L/8//y//P/9P/0//T/9P/1//b/+P/3//X/8//x//P/
8//1//f/9f/0//L/8f/y//H/8v/y//P/8v/y//T/8v/x//H/7f/u/+//8v/0//D/7//u
/+z/7//v//D/7//u/+3/7f/u/+v/6//q/+n/7P/t/+7/7//r/+r/6P/n/+r/6v/q/+r/
6v/q/+v/6//p/+j/5//m/+n/6v/s/+//7P/r/+r/6P/q/+v/7P/t/+z/7P/t/+7/7f/t
/+v/5//q/+z/7//z/+//7v/s/+v/7v/v/+//7//u/+7/7//x/+//7v/t/+v/7//w//D/
8v/w/+//7f/r/+7/7v/u/+7/7//v//D/8v/w/+7/7P/p/+v/7v/w//P/8v/v/+3/6v/s
/+7/7//w//H/8f/y//P/8f/v/+7/7P/v//D/8v/0//H/8P/u/+3/8P/w//D/8f/y//H/
8f/z//P/8f/v/+z/9f/4//b/9P/y//D/7v/s/+7/8P/y//T/8v/y//L/8v/x//D/7//u
//D/8v/0//b/9P/y//D/7v/x//L/8//0//L/8v/y//L/8P/w//D/8P/y//T/9v/4//T/
8v/w/+7/8f/y//P/9P/y//L/8v/y//L/8v/y//L/9v/4//r//P/6//j/9v/0//b/+P/6
//z//P/8//z//P/6//r/+v/6//7/AAACAAQAAgAAAP7//P///wAAAQACAAQABAAEAAQA
AgAAAP7//P///wAAAQACAP7//P/6//j/+P/4//j/+P/2//b/9v/2//X/9P/z//L/9f/2
//f/+P/2//T/8v/w//P/9P/1//b/9P/0//T/9P/z//L/8f/w//P/9v/5//z/AAACAAQA
BgAMAA==
         </WaveFormData>
      </LeadData>
   </Waveform>
</RestingECG>
