# Supplementary material for: Detection of Left Atrial Enlargement Using a Convolutional Neural Network-Enabled Electrocardiogram
Source: Front Cardiovasc Med. 2020 Dec 17;7:609976. doi: 10.3389/fcvm.2020.609976 (PMC7773668; doi:10.3389/fcvm.2020.609976)
Supplement: Supplementary file 3 [file Data_Sheet_3.ZIP › normal2/1802017550_5468_0000000D.XML]

<?xml version="1.0" encoding="Windows-1252"?>
<!DOCTYPE RestingECG SYSTEM "restecg.dtd">
<RestingECG>
   <PatientDemographics>
      <PatientID>1802017550</PatientID>
      <PatientAge>71</PatientAge>
      <AgeUnits>Years</AgeUnits>
      <Gender>Male</Gender>
      <PatientLastName>chenjianhai</PatientLastName>
   </PatientDemographics>
   <TestDemographics>
      <DataType>Resting</DataType>
      <Site>1</Site>
      <AcquisitionDevice>MAC55</AcquisitionDevice>
      <Status>Unconfirmed</Status>
      <Priority>Normal</Priority>
      <AcquisitionTime>09:49:39</AcquisitionTime>
      <AcquisitionDate>03-28-2017</AcquisitionDate>
      <CartNumber>1</CartNumber>
      <AcquisitionSoftwareVersion>009C</AcquisitionSoftwareVersion>
      <XMLSourceVersion>MAC5000 v1.0</XMLSourceVersion>
   </TestDemographics>
   <RestingECGMeasurements>
      <VentricularRate>90</VentricularRate>
      <AtrialRate>90</AtrialRate>
      <PRInterval>146</PRInterval>
      <QRSDuration>96</QRSDuration>
      <QTInterval>358</QTInterval>
      <QTCorrected>437</QTCorrected>
      <PAxis>62</PAxis>
      <RAxis>63</RAxis>
      <TAxis>69</TAxis>
      <QRSCount>15</QRSCount>
      <QOnset>209</QOnset>
      <QOffset>257</QOffset>
      <POnset>136</POnset>
      <POffset>190</POffset>
      <TOffset>388</TOffset>
      <ECGSampleBase>500</ECGSampleBase>
      <ECGSampleExponent>0</ECGSampleExponent>
   </RestingECGMeasurements>
   <Diagnosis>
      <Modality>Resting</Modality>
         <StatementCount>2</StatementCount>
         <LabelText>12SL ��ϳ���</LabelText>
      <DiagnosisStatement>
         <StmtFlag>ENDSLINE</StmtFlag>
         <StmtText>�������</StmtText>
      </DiagnosisStatement>
      <DiagnosisStatement>
         <StmtFlag>ENDSLINE</StmtFlag>
         <StmtText>���� ECG</StmtText>
      </DiagnosisStatement>
   </Diagnosis>
   <Waveform>
      <WaveformType>Rhythm</WaveformType>
      <WaveformStartTime>0</WaveformStartTime>
      <NumberofLeads>8</NumberofLeads>
      <SampleType>CONTINUOUS_SAMPLES</SampleType>
      <SampleBase>500</SampleBase>
      <SampleExponent>0</SampleExponent>
      <HighPassFilter>16</HighPassFilter>
      <LowPassFilter>150</LowPassFilter>
      <ACFilter>NONE</ACFilter>
      <LeadData>
         <LeadByteCountTotal>10000</LeadByteCountTotal>
         <LeadTimeOffset>0</LeadTimeOffset>
         <LeadSampleCountTotal>5000</LeadSampleCountTotal>
         <LeadAmplitudeUnitsPerBit>4.88</LeadAmplitudeUnitsPerBit>
         <LeadAmplitudeUnits>��V</LeadAmplitudeUnits>
         <LeadHighLimit>2147483647</LeadHighLimit>
         <LeadLowLimit>268435456</LeadLowLimit>
         <LeadID>I</LeadID>
         <LeadOffsetFirstSample>0</LeadOffsetFirstSample>
         <FirstSampleBaseline>0</FirstSampleBaseline>
         <LeadSampleSize>2</LeadSampleSize>
         <LeadOff>FALSE</LeadOff>
         <BaselineSway>FALSE</BaselineSway>
         <ExcessiveACNoise>FALSE</ExcessiveACNoise>
         <MuscleNoise>FALSE</MuscleNoise>
         <LeadDataCRC32>2279694022</LeadDataCRC32>
         <WaveFormData>
/P/8//v/+//8/////v////7//f/8//r/+//8//3//v8AAP3/+//2//T/9P/2//v/AQAM
ABcAIQAtADoARwBSAFwAZgBmAF0AUwBHADYAHgD//9//zv/D/77/wv/K/9D/1f/b/+H/
5v/s/+7/8v/1//r/+//6//j/+f/5//n/+f/8//7//v/+//7/+//6//r/+f/8//z//f//
//7//f/8//z//v/+//7///////////////7//f/8//v//f///wMABQADAAIAAgACAAEA
AQABAAIABQAGAAgACQAIAAcABgAFAAcACQAKAAoADAANAA0ADQAMAAwADQAPABAAEAAR
ABMAEgARABEAEAAUABUAFQAVABcAFwAZABkAFgAWABQAFAAWABUAFQAWABUAEgAQAA8A
EAARABIAEgAQAA8ADwAOAA0ADAAMAAsADQAOAA4ADgANAAsACgAKAAwACgAKAAkACAAH
AAYABAABAAEAAQACAAUABAAEAAUAAgAEAAEAAAADAAMAAwAEAAIAAQAAAP//////////
/////wAAAQADAAIAAQAAAP7///8AAAEAAgACAAIAAQD+//z//P/9//7///8AAAEAAwAB
AAEAAAAAAAIAAgAAAAAAAAAAAP////8AAAEAAgADAAEAAQABAAIAAgD///7//v8CAAIA
AgAEAAAA/////wAA///8//v/+/8BAAIAAQAAAP///v/+//7//f/9/wEAAgADAAQAAgAE
AAIAAQACAAMABgAHAAYACAAIAAgABwAHAAYABgAJAAkACQAJAAsADAAPAA0ADAAMAAwA
CwANAAwACQAIAAUAAgABAP3////+//3//f/7//r/+v/6//r/+v/6//r/+f/5//n/+//5
//n/+f/5//r/+v/7//z/9P/0//j/+f/5//j/+P/6//j/9f/3/wAACwAVACEAMgBBAE4A
WABeAFoAUQBJAEEAOgAqAA8A7f/U/8X/wP/C/8T/yv/R/9v/4f/m/+r/7P/s/+n/6v/v
//T//P8DAAUAAQD9//z/+//6//n/+P/7//z//v////3//P/8//3//v///wAAAgAAAAAA
AAABAP//////////AgADAAQABQAEAAMABAADAAIAAgADAAQABQAFAAUABgAEAAQABQAF
AAcACQALAA0ACgALAAsACgAMAA0ADQANAA4ADgAPABEAEAAOAA0ADQAQABMAFwAaABgA
FwAVABMAFQAVABcAFwAWABYAFAAUABQAEwATABQAFgAUABMAEwASABEAEAAOAA8ADwAQ
ABAAEAAQABEAEQAOAA4ADQAMAA0ADQAOABAADwAMAAsACQALAAsACwAKAAkACQAJAAoA
BwAEAAIAAQAEAAgABwAIAAYABQAEAAQABQAFAAUABQAFAAUABQAFAAQABAAEAAUACAAJ
AAoACgAJAAgABwAGAAcACAAIAAYACAAIAAkACgAJAAgABwAHAAkACQAIAAgABwAGAAMA
AgAFAAgACgANAAwACwAKAAkABQAFAAUABgAJAAcABwAIAAcABgAFAAYABwAHAAgACgAK
AAgACAAJAAgABwAGAAUADQAPAAwACQAIAAcABgAHAAgACAAJAA0ADgAPABAADgAOAAoA
BwAIAAkADAANABAAEgASABIAEQARABAAEAATABMAEwATABQAFAAWABMAFQAWABcAFwAV
ABQAEQAQAAwACgAKAAcACgAKAAoACwAJAAYABAACAAMABAAFAAYAAwADAAMABQADAAMA
AwADAAYABgAHAAgAAgAEAAYABwAFAAIAAgACAAAA//8DAAgADQAXACUAMAA9AEoAUgBY
AGAAXQBTAEkAQgA6ACcACQDs/9f/yv/E/8b/zP/X/+P/6//w//T/9P/2//n/+v/7//7/
BgAHAAUAAwADAAQAAwACAAEAAAADAAQABgAHAAQAAgABAAEAAwADAAMABAAHAAgACQAL
AAgABwAGAAUABgAHAAgACQAGAAUABgAFAAYABgAHAAgACgALAAwADgALAAoACgAJAAwA
DQAOAA8ADgAPAA8ADgAOAA8ADwAPABEAEgAUABcAFgAUABMAEwAUABUAFwAYABcAFwAW
ABUAFQAVABcAFwAXABgAFwAYABYAFQAVABYAGQAYABgAGQAWABUAFAASABQAEwATABIA
FAAUABUAFQARABAADgAMAA8ADwAQABIAEAAOAA4ADQANAA0ADQAMAAwADQAOABAADQAK
AAgABwAJAA4ADgAQAA0ACwAJAAgACwALAAsACwAMAA0ADgAPAA0ADAALAAsADgAPABAA
EAAOAAwACgAIAAsADAAMAAoADQAOABAAEgAQAA4ADAALAA0ADwAQABIAEQAQAA0ADAAP
ABAAEAARAA8ADwAPAA8ADQANAA0ADgARAA8ADwAQABAADgAMAAwADQANAA4AEAASABAA
EAARAA4ADQAMAAsADQAPABEAEwASABAADgAOAA4ADgARABIAEgATABEAEAAPAA4AEAAU
ABQAFQATABMAFQAVABMAFAATABIAFgAXABcAGAAXABcAFwAXABcAGAAbABkAGQAaABsA
GwAYABYAEgAQABAAEAASABEADwAMAAkABwAJAAgACAAIAAoACgAKAAoABgAFAAQABQAG
AAcACAAJAAYABAADAAIABAAEAAYABQADAAAA/P/8//7/AQAFAAoAEwAdACsANAA7AEQA
TABYAGIAXwBXAE8ARgA6ACMABwDu/9v/0v/O/9L/2P/d/+H/5//s//D/9P/2//f/+v/7
//z/AAADAAMA/////wAAAQACAAMABAACAAIAAwADAAEAAAAAAAEAAgADAAQABgADAAIA
AQABAAQABQAGAAcABQAFAAUABQACAAEAAgABAAMABAAGAAgABgAFAAQABAAHAAgACgAL
AAgABwAGAAUABwAJAAoACgAMAA0ADQANAAwACgAJAAkACwAKAAoACwAMAA0ADwAQABAA
EQARABEAEQARABMAEwASABIAEAAQABIAEQARABIAEAAOAA0ADQALAAsACwAKAAwACwAL
AAoABwAGAAYABQAHAAgACAAIAAgABwAHAAgABgAEAAQAAwAFAAUABQAEAAEAAQABAAIA
AwACAAIAAwABAAQAAgACAAIAAQAAAAAAAQABAAEAAQAAAP///v/9////AAABAAMAAAD/
//7//P///wAAAQACAAMABAAEAAIAAAD+//3//P/9//7///8BAAAA///9//z///8AAP//
AAADAAQABAAFAAQAAwACAAEAAQABAAEAAgADAP///f/8/wAAAAAAAAIAAQABAAIABAAC
AAAAAAABAAEAAQABAAEAAQABAAEAAQD+//z//v8AAAAAAAAAAAEAAgACAAMABgAGAAYA
BgAEAAYABAADAAMAAwAFAAUABwAKAAsADAAMAAsACQAIAAkACQAJAAkADQAOABEADwAL
AAoACQAHAAkACgAJAAoABQACAAEA/f/+//7//v////7//P/7//r/+f/4//f/9v/4//n/
+v/9//v/+//7//v//f/8//z//P/+//r/9v/1//X/9v/0//T/9v/5////BAAJABEAGwAo
ADkARgBUAFwAWgBPAEUAPwA2ACYADwD1/97/y//E/8T/xv/K/9H/1//h/+j/7P/u//D/
8//0//P/9P/0//f//f////3/+v/5//j/9//2//b/9v/3//f/+P/4//n/+//4//f/9v/2
//f/+P/5//v/+f/5//n/+f/8//3//v///wEAAQADAAMAAAD+//3//P8AAAEAAgAEAAMA
AgACAAEAAQABAAEAAQADAAUABgAGAAQABQAFAAUACAAIAAkACwAJAAgACAAJAAcABwAI
AAgADAANAA0ADQANAA0ADwAPABEAEgARABIAEQAPAA4ADgAMAAoACQAJAAsACwALAAoA
CQAHAAYABAAFAAYACAAJAAYABgAFAAQABAADAAMABAAGAAQABAADAAEAAQABAAAA////
////AAAAAP7//f/9//3/AAD+//7/AAD///7//v/8//v/+v/5//r/+//8//3/+v/6//r/
+//7//v/+//6//z//P/8//z/+//8//z/+v/7//z//v8AAP///v/9//3//f/9//z//P/9
//7//f/+//z//P/7//v//P/9//7////8//v/+v/6//7/+//6//r//v/+//7/AAD9//v/
+v/6//v/+v/7//3//f/9//3//f/7//v/+//7//v//P///wAA/P/6//j/9v/4//j/+//8
//3//v/+//7//f/9////AAABAAIAAgAEAAIAAQD/////AQABAAUACAAJAAoACAAHAAUA
BAAGAAcACAAJAAkACgANAAsACAAIAAgABwAJAAgABQAEAAAA/v/+//v//P/8//z//f/8
//r/+f/4//r/+v/6//r/+f/5//n/+//5//n/+f/5//r/+v/7//z//v/6//j/9f/3//j/
9v/2//j/+f/7/wAACQATAB8ALAA/AEwAVgBgAGIAWwBPAEMAOAAoAA8A8f/a/8v/wP+8
/7z/vv/F/9P/3f/k/+r/7v/w/+//8P/v//L/9v/3//f/9//3//j/+P/4//j/+P/4//j/
+f/5//n/+P/4//n/+P/3//b/9v/4//j/+P/5//n/+f/5//n/+f/5//n/+f/7//v//f/9
//v/+v/6//r//P/9//7/AAD+//7//////wEAAQABAAEA//8BAAIAAgAAAAEAAQABAAMA
BAAGAAkABwAEAAIAAQAFAAcACgAMAA0ADQAMAAsACQAJAAsACwANAA4ADQAOAA0ACwAK
AAoACgAIAAcABwAFAAUABQAEAAQAAwADAAIAAwAEAAYABwADAAIAAAD+/wAA/////wAA
AgAAAAAA///9//3//f/8//v/+//7//z//f/8//z//f/7//7//P/8//r/+f/4//j/9//3
//f/9//5//v//f////v/+v/5//n/9//3//f/9v/4//j/+P/4//v//P/8//r//P/8//3/
/v/7//r/+f/5//r/+//7//z//P/8//r/+v/6//r/+f/5//v//f///wEA/P/7//r/+v/9
//v/+//8//z//P/8//7/+v/5//n/+v/7//r/+//9//v/+//7//v//v///wAAAQD///7/
///+//b/+P/6//z//v8AAAEAAgACAAMAAgACAAIAAgADAAYABQAFAAQAAwAEAAMABQAI
AAkACgAJAAkACAAIAAcABwAHAAcADAAOABIAEQANAAwACwAJAAkACAAFAAQAAgAAAAAA
/f/9//z/+//7//v/+v/6//r/+f/4//f/9v/2//f/+P/7//f/9//3//f/9f/0//T/9P/6
//z//P/5//X/8v/y//D/8v/3////CgAPABcAJQA4AEcAUABcAGIAXABTAEkAPQAsABAA
6//P/8D/uf+4/7z/xP/I/83/0f/X/97/4v/m/+r/7//y//H/7v/w//H/7//v//X/+P/2
//b/9v/2//P/8v/y//H/8f/w//D/8f/z//P/8//0//P/8v/x//H/8v/z//T/9f/z//P/
8//z//b/9//6//v/+f/4//j/+P/4//f/9v/2//r//P///wEA/v/9//z/+//9////AAAA
AAAAAQABAAEAAgACAAMABQAHAAYABgAHAAYABQAFAAQACQALAAwADQALAAkACQAHAAgA
CAAGAAYABgAFAAUABgAFAAIAAAD//wMABQAHAAgABwAFAAQAAgABAAAAAAD/////AAAA
AAAA///9//z//P/+//z//P/7//n/+f/5//j/+f/5//n/+v/8//r/+f/5//b/+P/1//T/
9v/1//T/9P/3//f/9//3//b/9f/0//P/9f/2//f/+f/2//X/9P/y//b/+P/6//z/+v/6
//n/9v/2//b/9//4//r/+v/6//v/+v/5//f/9v/5//r/+f/6//r/+v/5//n/+f/5//n/
+f/5//n/+f/6//r/9//2//b/+v/6//r//P/4//f/9//4//r/+P/4//n/+//7//v/+//3
//X/9//7//7//P/8//z//P/6//r/+f/5//v//P/9//7/AAACAAAA///+//3//v/9////
AgADAAQAAgABAP///v8CAAMABAAFAAUABgAJAAcABAACAAAA/f8CAAQABAAGAAIA/v/8
//f/9//2//X/9f/3//b/9v/2//T/9P/0//T/9P/1//b/+f/0//P/8v/x//P/8v/y//L/
9v/0//T/8//v/+7/8P/w//D/8//1//r/AQALABUAIgA1AEIAUABcAF4AVQBHAD0ANAAi
AAcA6f/U/8P/tv+2/7r/wP/F/8v/0//a/+L/6P/q/+v/7P/r/+r/7P/x//P/8f/x//D/
8v/y//L/8v/y//L/8//z//X/9P/0//X/9P/z//L/8v/2//j/+v/9//r/+f/4//f/9//3
//f/9//4//n//P/9//v/+v/6//r//P/9//7/AAD///7//v/9//3//f/9//3//v8BAAMA
BAADAAMAAgABAAUABgAIAAsACAAGAAUABQAFAAUABgAGAAoADQAPABEADgANAA4ADQAN
AA4ADQAOAA4ADQANAA4ADAAKAAkACQALAAsACwAKAAkABwAGAAQABQAGAAgACQAGAAYA
BQAEAAQAAwADAAQABAACAAIAAQD////////+/////////wAAAAD+//3//f/7//7//P/8
//3//f/9//7//f/9//3//f////////////3//P/7//v/+f/5//n/+P/8//7/AAACAAAA
AAD///z//P/8//3//v/+//7//v/////////+//7/AAAAAP7//v/9//7//v///wEAAQAB
AAEA/f/9//3//v/+//v/+v/6//7//v/+/wAA/v/9//3//v/+//z//P/9//3//f/9//3/
+f/4//z//v8AAAIAAAAAAP////8CAAIAAgACAAIABAACAAEA/////wEAAQAEAAYABgAG
AAUABQAEAAQAAwADAAMAAwAFAAYACQAHAAgACAAIAAcACgAKAAgACAADAAAA///7//v/
+v/5//n/+v/6//v//P/5//j/9//2//j/+f/6//3/+f/5//n/+f/5//j/+P/4//z//P/6
//X/9f/0//L/8v/y//P/9f/8/wMADQAXACIALQA8AEoAVABcAFkATQBBADoAMAAdAAEA
4v/N/77/uP+8/8b/0f/X/9f/3P/m/+z/7v/z//b/8//0//b/9f/3//n/9//4//j/+P/4
//j/9v/2//f/9//6//r/+//9//z/+//6//r//P/8//z//f/9//3//f/9//z/+//6//n/
+f/5//v/+//7//z//v8AAP///////wAAAgACAAMAAwACAAEAAAD//wAAAwAFAAYABAAF
AAUABQAIAAgACQALAAkACAAIAAkACAAHAAcABgAKAA0ADwARAA4ADQAOAA0ADAAMAAoA
CgANAA0ADgAQAA0ACgAIAAcACAAJAAoACgAJAAcABgAEAAQABAAFAAUABAAEAAMAAgAC
AAEAAQACAAMAAgADAAMAAgABAAAA/v/+////AAACAP///P/6//n/+f/8//r/+v/8//v/
+v/6//v/+//7//v//f/9//3//f/8//z//P/9//z/+//6//j/+f/6//v//P/6//r/+f/2
//f/+P/6//z//v/+//7////9//3//P/8//z//P/6//r/+f/6//r/+//9//3//f/9//v/
+//7//z//P/5//j/+P/8//z//P/+//r/9//1//T/9v/2//j/+//7//v/+//7//j/9//2
//X/+v/+/wIAAAD4//b/9v/2//b/+f/6//r/+//6//r/+v/6//z//v/8//v//P/9/wAA
AQD+//7//P/6//7//////wAA//////////8CAAQACAAHAAgACAAIAAcABgAEAAAA/v/+
//z//P/5//j/9v/0//P/9f/0//T/9P/1//b/9//4//b/9f/0//X/9f/1//X/9f/1//T/
9P/0//L/8v/y//P/9//4//b/8v/y//H/8//6/wUADwAbACYAMQA+AEYATABMAEcAPwA5
ADIAJgARAPX/3P/H/8D/wP/C/8r/0//Z/93/4P/k/+b/5v/r//D/8//4//j/9f/z//H/
7//0//b/9v/2//b/9v/2//f/9//5//j/+P/5//n/+f/5//r/+P/2//T/8//2//f/+P/5
//f/9//3//f/9f/1//f/9//4//r//f8AAP///f/7//r/+v/6//v/+//9//3//f/9//z/
/f/9//z//v////////8AAAAAAQADAAQABAAFAAcABgAFAAUABAAEAAUABQAFAAYABwAK
AAsACAAIAAYABgAIAAcABwAIAAYABAADAAMAAgABAAAA/v8AAAEAAwAEAAEAAAAAAP//
AAAAAP///v/+//3//f/+//3/+v/5//f/+v/7//z//P/4//f/9v/2//n/+P/4//n/+f/8
//r/+v/5//f/9f/0//b/9//4//n/+P/3//b/9f/2//b/9v/3//f/9//3//b/9P/0//T/
9P/2//j/+f/4//f/9v/2//b/+P/4//j/+f/5//n/+P/4//f/9v/z//L/9v/4//n/+//5
//n/+f/5//f/9//3//j/+P/1//T/9P/2//b/9v/4//j/9//3//j/+P/2//b/9//1//X/
9f/1//T/8//y//H/8//0//f/+P/4//j/+P/4//b/9P/w//L/8v/y//L/9v/4//n/+//5
//j/9//2//n//P/7//v/+v/5//r/+f/4//r/+v/6//z//f/9//7//P/7//r/+f/8//7/
AgABAP7//v/+//3//f/8//n/+P/3//b/9//1//P/8v/x//H/8//y//L/8v/w//D/8P/w
//H/8f/x//P/8//z//P/8//w/+7/7f/s/+7/8P/0//X/8f/q/+r/6v/s//H/9//8/wcA
EQAZACIALwA8AEgAUgBQAE0ARwA9ADQAIgAHAOn/0v/D/7z/vv/E/8j/zf/T/9f/2v/e
/+T/6v/t//D/8//y/+7/6//r/+3/8//0//b/9v/2//b/9f/0//T/8//1//T/9P/1//P/
8//z//T/8v/y//L/8//0//X/9v/3//X/8//x/+//8f/z//f/+f/4//j/+f/6//r/+f/4
//j/+f/6//z//f/7//v/+//7//v//f/+//7//v////////////7//v///wMABAAGAAkA
CAAHAAcABgAGAAcABwAHAAcABwAJAAkABwAGAAMAAgADAAMABAAGAAYABAADAAMAAwAD
AAMAAgADAAMABAAEAAEAAAAAAP////8AAAAAAAD9//v/+v/6//z//P/+/////f/9//3/
/P/9//3//f/+//3/+v/4//f/+f/8//r/+v/7//v/+//8//z/+//6//n/9//3//f/9//5
//r/+//9//r/+f/4//b/+P/4//j/+P/4//j/9//0//T/9P/1//b/+P/6//z////8//v/
+f/4//n/+v/5//r/+//8//z//f/6//n/+P/3//X/9f/1//b/+//5//n/+v/8//z//P/+
//r/+f/5//r/+P/2//b/9//4//n/+v/7//r/+f/4//f/+P/4//r/+v/8//r/+P/2//j/
+P/4//j/+//8//z//f/9//z/+//6//v//v/9//3//////wEAAQABAAIAAQAAAAQABQAF
AAYABQADAAEA//8CAAQACAAHAAYABgAGAAUAAwACAP///v/9//z//f/7//j/9v/0//P/
9f/0//T/9P/0//T/9P/0//H/8f/x//P/8v/z//T/9f/0//L/8f/w//T/9v/2//f/8//u
/+z/6v/o/+v/8/8AAAsAEwAbACgAOQBCAEoAVABaAFUATwBHAD4ALAAPAO3/0v/D/7z/
vv/C/8T/yf/P/9X/3P/i/+T/5P/p//D/8//0//T/8//x//H/8f/w//D/8P/w//D/8v/y
//P/8//0//T/9f/3//f/9//3//j/9v/0//L/8f/z//X/9//5//f/9//3//f/9v/1//b/
9f/1//b/+P/6//n/+f/5//r/+//8//7////8//v/+v/5//r//f///wAAAQADAAQABQAF
AAQABAAFAAYABgAHAAkABgAFAAUABAAHAAkACgALAAsACwANAA0ACwAKAAcABgAHAAcA
CAAKAAgABgAFAAUABwAHAAcABgAEAAMAAwACAAIAAgADAAMAAwAEAAQABAACAAEAAQAC
AAAA/v/+//3//v///wAAAAD8//v/+v/6//3//P/8//3/+v/8//n/+P/4//f/9v/2//j/
+f/6//v/+f/5//n/+f/5//r/+//9//r/+f/4//b/+P/4//j/+P/7//z//P/6//n/+P/4
//j/+v/8//7/AQD+//3/+//6//z//P/6//r//f/+//7////9//v/+f/3//f/+f/7//7/
///7//n/+P/8//z//P/+//z/+//7//z/+f/2//X/9f/5//v//f////z/+//6//n/9v/2
//j/+P/+//7/+//6//n/+P/7//z//P/9/wAAAAAAAAAA//8AAP3/+//+////AgADAAEA
AgABAAAAAgADAAMABAAFAAUABQAFAAcACAALAAkACgAKAAoACQAGAAQAAAD+//z/+v/6
//f/9//2//X/9f/2//b/9//4//j/+P/4//j/9v/1//T/9f/1//X/9f/1//X/9P/0//T/
9P/0//T/9f/3//b/9P/0//D/8f/5/wAACwAZACcAOABHAFIAWgBeAFgASwBBAD0ANAAc
APv/3f/G/7f/tP+6/8D/yP/T/93/4//i/+D/4v/i/+X/7P/1//j/9v/3//f/9//1//L/
8P/w//D/8P/z//T/9v/3//T/8v/x//H/8//1//f/+v/5//j/9//3//X/9f/1//X/9v/3
//j/+f/4//f/+P/3//b/9v/3//j/+//7//v//P/8//z//f/9/wAAAQACAAMAAgADAAMA
AgACAAMAAwADAAYABgAHAAkACAAGAAUABQAGAAcACQAKAAoACwALAAsACwALAA0ADQAK
AAoACAAIAAYABQAFAAYACQAIAAgACQAIAAcABgAEAAYABQAFAAQABAAEAAUABQADAAIA
AAD+/wEAAQACAAQAAQD+//3/+//8//3//v/+//z/+//6//r/+v/4//f/9//4//z/+//8
//v/+f/3//b/+P/5//r/+//6//n/+P/3//b/9v/2//f/+v/7//z//P/5//j/9//2//j/
+v/7//r/+v/6//v//P/6//r/+v/7//z//f/9//7/+//6//f/9v/6//z//f////3//f/9
//3/+f/5//n/+v/9//v/+//8//v/+v/5//r/+//7//z//v/9//r/+f/5//f/9//3//f/
//8EAAIAAAD+//z/+//8//z//f8AAAAAAAAAAP//AAD9//v//v///wIAAwADAAQAAwAC
AAIAAQD///7/AQADAAUABwAGAAYACAAFAAcACAAJAAkABwAGAAMAAgD+//z//P/5//v/
+v/5//n/+P/2//X/9P/1//b/9//4//X/9f/1//f/8//z//P/8//2//b/9//4//j/9P/y
//H/8//w//D/8P/y//P/9f/4//3/CQAXACYANQBCAEwAVABWAFEARQA7ADYAKgARAPP/
2v/H/7j/tv+6/8L/y//T/9n/3P/g/+b/6v/r/+z/7f/y//b/9//3//n/9//y//T/9P/0
//T/9P/0//X/9f/1//T/9P/1//X/9f/1//b/9//4//n/+//4//f/9v/1//b/9//4//n/
9v/1//b/9f/2//b/9//4//n/+f/5//r/+f/4//j/9//6//v//P/9//3///8AAAAAAgAD
AAMAAwAGAAYABwAJAAYABAADAAMABAAFAAcACAAHAAcABgAFAAgACQAMAA0ADAAMAAoA
CgAJAAcABgAGAAgABgAFAAUABwAHAAcABgAEAAMAAwACAAQABAAFAAUABgAGAAUABAAG
AAUABQAGAAMAAAD///3//////////v////////8AAP///P/6//n/+//+//z//P/6//n/
+P/4//v/+//7//v//f/9//3//f/7//r/+f/5//r/+//8//z/+v/6//r/+v/7//z//P/6
//z//P/9//7/+//6//n/+f/8//3//f/+//z//P/6//r/+//8//z//f/9//3//f/9//v/
+//7//z//P/5//j/+P/8//z//P/+//7//f/9//7//P/6//r/+//6//n/+P/3//r/+//8
//3/9v/2//j/+P/4//j/+v/8//3////9//z/+//6//z//v/8//v//P/9/wAAAQAAAAAA
/v/8////AQACAAQAAgABAAAA//8DAAQABwAFAAIAAgACAAEAAQAAAP3//P/7//r/+//5
//j/9v/0//P/9v/2//f/+P/2//b/9v/2//P/8//z//X/9P/1//b/9//2//T/8//y//T/
8v/2//n/+f/4//T/8P/u/+//9f/8/wcAEQAbACgAMQA2AD4ASABOAEkAQQA/ADQAIgAJ
AO3/1P/F/77/vv/C/8r/0f/X/93/4v/k/+b/6P/t//L/8//0//b/9f/z//P/8//y//T/
9P/0//T/9v/2//f/9//1//T/9P/1//b/9//4//r/+P/2//T/8//0//X/9v/3//f/9//3
//f/9//3//n/+f/2//b/9//4//n/+f/5//r/+//8//7////+//3//P/7//v//f/+//7/
/v////////////7//v///wAAAAABAAMAAQABAAIAAgACAAMAAwADAAUABQAHAAcABAAC
AP7//P/+////AQAEAAYABAADAAMAAQABAAEAAAAAAP/////+//7//v//////AQACAAIA
AgD///3//P/8//7//P/8//v//f/9//3//P/4//f/9v/2//n/+P/4//n/9//6//j/+P/4
//f/9v/2//f/9//3//f/9f/1//X/9f/1//b/9//5//f/9//3//b/9v/2//b/9v/5//r/
+v/4//f/9v/2//b/9//4//n/+//6//n/9//2//b/9v/0//T/9v/4//n/+//4//f/9v/1
//X/9//5//z//f/5//f/9v/3//b/9f/2//X/9f/2//j/9//0//P/8//1//X/9f/1//P/
8//z//P/8P/w//L/8v/y//L/8v/y//D/8P/w//P/9f/1//X/9f/z//P/8//z//b/9v/2
//f/+P/4//j/+P/1//X/9f/0//n/+//+/wAA/v/9//v/+v/9//3//f/8//7//v////3/
+v/5/w==
         </WaveFormData>
      </LeadData>
      <LeadData>
         <LeadByteCountTotal>10000</LeadByteCountTotal>
         <LeadTimeOffset>0</LeadTimeOffset>
         <LeadSampleCountTotal>5000</LeadSampleCountTotal>
         <LeadAmplitudeUnitsPerBit>4.88</LeadAmplitudeUnitsPerBit>
         <LeadAmplitudeUnits>��V</LeadAmplitudeUnits>
         <LeadHighLimit>2147483647</LeadHighLimit>
         <LeadLowLimit>268435456</LeadLowLimit>
         <LeadID>II</LeadID>
         <LeadOffsetFirstSample>0</LeadOffsetFirstSample>
         <FirstSampleBaseline>0</FirstSampleBaseline>
         <LeadSampleSize>2</LeadSampleSize>
         <LeadOff>FALSE</LeadOff>
         <BaselineSway>FALSE</BaselineSway>
         <ExcessiveACNoise>FALSE</ExcessiveACNoise>
         <MuscleNoise>FALSE</MuscleNoise>
         <LeadDataCRC32>2512900845</LeadDataCRC32>
         <WaveFormData>
5v/m/+X/5f/o/+j/6P/o/+j/6P/n/+f/5//n/+f/5v/i/9//2//V/9P/1f/Z/9z/3v/h
/+b/8P/8/wwAHgAyAEgAXQBwAIIAggBrAEsAKQADAOP/zv+//7X/sf+o/6D/n/+l/63/
tf+9/8P/yf/N/9X/2f/e/+L/5f/n/+j/6f/n/+f/5//p/+r/6v/q/+r/6v/r/+v/6//r
/+v/6//r/+z/7v/v//D/8v/x//D/7//u//D/8P/w//L/8//1//b/9//1//X/9f/4//n/
+f/5//r//P/8//7//v8AAAAAAQACAAEAAAABAAEAAwAFAAcACQAIAAoADAANABAAEAAR
ABIAEwAVABcAGAAaABsAHAAdAB8AIQAiACMAIQAhACAAIAAfAB0AHAAbABwAHAAbABoA
GQAYABgAFwAXABUAFQAUABQAEgASABEAEQAPAA0ADQALAAsACwALAAcABgAFAAQAAAAA
AP/////+//3//f/8//z//P/9//3/+//8//z//P/9//z//P/8//r/+v/6//r/+P/5//n/
+f/5//n/+v/7//3//f/9//7//v/+//3//f/9//3//f/8//z//P/8//3/+//8//3//f/+
////AAABAP7//v/9//3/+v/6//v//f8AAAAAAAAAAP7//f/8//v//P/8//r/+v/6//r/
+//7//r/+f/5//n/9//2//b/9v/2//j/+f/6//v//P///wAAAQACAAUABgAGAAYACAAJ
AAoADQALAAsADQAOABMAEwASABEADgALAAoACQAHAAYABgAFAAgACgANAAwACAAGAAQA
AwAEAAMAAgABAP7/+//6//n/9P/w/+3/6v/t/+3/7v/u/+3/6//p/+j/6f/p/+r/6v/s
/+z/7P/s/+n/6f/p/+n/5//o/+z/6//l/9v/1f/V/9f/3P/g/+X/6v/y//7/CgAYACwA
RgBdAHIAhACMAH0AYQA/ABcA7//Y/8v/xf/D/7r/qv+l/6n/r/+z/7f/v//F/8v/zf/T
/9z/5P/r/+v/6v/r//H/7//v//H/8v/w//D/8P/w//T/9f/2//f/9//3//f/+P/4//f/
9v/2//j/+P/4//j/+v/6//r//P/+//////////3//f/9/wAA////////AAAEAAQABgAG
AAgACAAJAAoADAAMAA4ADwAQABEAEgATABIAFAAWABcAGgAaABsAHAAeACEAJAAmACYA
JwAoACkAKAApACkAKQArACsAKgAqACwAKwArACsAJwAmACQAIgAiACIAIwAjACMAIQAh
ACAAHgAcABwAGwAbABkAFwAXABcAFwAXABcAFwAWABUAFAAQABAADwAPAA4ADQANAAwA
CQAIAAgABwAHAAgACAAIAAkACAAIAAgACAAIAAgACAAGAAcABwAHAAYABwAJAAsADQAN
AA0ADgAMAAwACwALAAsACwALAAoADAAMAAwADQAPABAAEQARAA4ADQAMAAsADAAMAAsA
CwAMAA4AEQAVABMAEAANAAoACgALAAwADQAOAA4ADAAMAAoACgALAAsADAALAAsACwAJ
AAgACAAIAAoACgAKAAoADgAMAAoACAAIAAgACAAMAA4AEAASABQAFgAXABgAGAAZABoA
HQAbABsAHQAeACQAJQAlACUAIwAfAB0AGwAdABwAHAAbAB0AHgAgAB4AHQAcABsAGwAZ
ABcAFQATABAADQAMAAsACwAIAAYABAACAAEAAQAAAAAA///+//7//f/9//7//v/+//7/
/v/+//3//f/9//3///8AAAIA///5//H/6f/j/+P/6P/y//X/+v8CAA4AGAAkADQASgBl
AIAAlgCkAKMAjQBrAEMAFwD0/9//0//N/8b/vP+1/7f/vf/D/8X/y//V/9v/3//j/+j/
8P/3//f/+P/7/wEAAQABAAMABAADAAIAAQAAAP//////////AQABAAEAAgAGAAcACAAK
AAsACgAJAAgABgAGAAYACAAGAAcABwAHAAcABwAHAAoADAANAA4AEAAQABAAEgASABQA
FAAVABYAGAAYABoAGwAbABsAGwAbAB4AIAAiACMAJgAmACcAKAAnACkAKwAsAC4ALwAw
ADEAMgAzADMAMwAzADMAMgAyADMAMwA0ADUANAA0ADMAMgAwAC4ALQArACsAKQApACgA
KAAmACYAJQAlACMAIQAhAB0AHQAdAB0AHAAcABwAHAAYABgAFwAXABgAFwAXABYAFQAU
ABQAEwASABIAEQAQABAAEAARABIAEgASABIAEgASABMAEwATABEAEQASABMAEwATABMA
FAASABIAEQARABUAFQAVABQAFQAWABcAGQAYABgAGAAXABkAGQAZABkAFgAWABUAFQAU
ABQAFQAXABcAFgAVABQAFAAVABYAFwAXABYAEwASABAAEAARABEAEgARABEAEQATABIA
EgASABEAEAAPAA4ADwAQABEAEgAUABQAFAAUABQAFAAVABYAFwAYABkAGgAaABoAHwAh
ACMAJwAmACUAJgAmACsAKwAqACkAKAAlACQAIwAkACQAJQAlACMAIgAiAB4AHgAeAB4A
HwAfAB0AGwAZABYAEwASABEADQAKAAgABgAEAAMAAwACAAIAAQAAAAAA/////wAAAAAA
AAAAAAAAAP/////////////+//z/+f/1/+//5//l/+v/8v/0//X/+v8AAA4AHAAoADoA
UgBvAIYAmgCoAKkAlQBzAEsAIQD8/+P/1f/L/8L/uP+v/63/tf+9/8X/zf/V/9n/3f/h
/+b/8P/3//n//P/9/////v/9//7//v8AAAAAAAAAAP//////////////////AAADAAMA
AwAEAAQABAAEAAQABgAGAAYACAAHAAcABgAFAAYABwAIAAwADQANAA0ADgAQABAAEgAS
ABEAEAAQABAAFAAUABYAFwAYABkAGgAbABoAHAAeAB8AHwAeAB4AHgAiACUAKAAqACoA
KwAsAC0ALAAtAC0ALQAwADEAMQAyADEALwAuAC0ALAAsACsAKgApACgAKAAnACMAIQAh
ACAAIAAeAB4AHQAdABsAGQAZABkAGQAZABkAFQAUABMAEgAOAA4ADQANAA0ADQAOAA4A
CwAKAAoACQALAAwADAAMAAsACgAKAAoACQAIAAcABgAGAAcABwAHAAUABQAGAAcABQAF
AAUABgAJAAoACgALAAwACwAKAAgABgAGAAYABwAHAAgACQAJAAcABwAHAAcACQAKAAoA
CwAKAAoACwANAA0ADAALAAoACQAJAAkACQAJAAgABQAEAAYABgAHAAcABgAFAAUABQAH
AAYABgAGAAUABAADAAIABAAEAAQABAAEAAAAAAACAAIAAgACAAgACgAMAA4ADwAQABAA
EAAQABEAEgAVABYAFwAaABwAHQAdABwAGwAcABkAGAAXABUAFAAUABMAEQASABQAEgAR
ABAADwAPABEADwANAAsABgADAAIAAQABAP7//P/6//n/9//2//T/9P/z//L/8v/z//P/
9P/0//b/9v/2//b/8//z//P/8//x//D/7P/t/+v/5//h/9v/3f/i/+j/6//w//j/BgAU
ACQAOgBSAGcAeACIAJYAkQB5AFcAMQAFAOD/yf+9/7n/sv+q/6f/qf+x/7f/u//B/8n/
0f/b/+H/6P/q/+3/8//0//P/8f/v/+//8f/y//T/9P/0//T/9f/1//X/9f/z//P/8//0
//X/9f/1//b/+P/4//j/+P/6//z//v8CAAEAAQAAAP///f/9//3/AAABAAEAAQACAAQA
BAAGAAYABgAGAAcACAAJAAgACQAJAAsADQAPABEAEgAUABYAFwAYABgAGQAaABkAGwAd
AB4AHgAfACAAIQAmACkAKwAtACwAKwApACgAKAAnACcAJwAmACYAJQAkACEAIAAgAB8A
HwAdAB0AHAAbABgAFwAVABcAFQATABMAEwATABMAEwAPAA4ADQAMAAsADAAMAA0ACwAJ
AAgABgAHAAYABgAFAAUABgAGAAYAAwACAAIAAgACAAIAAgACAAAAAQABAAEA/////wAA
AQADAAMAAwAEAAIAAgABAAEABAAFAAYABgAGAAYABgAHAAYABgAGAAUABwAHAAcABwAG
AAYABQAFAAQABAAFAAcABgAEAAIAAAD//////////wIAAgAAAAAAAAAAAAEAAQACAAEA
AQABAP///v/+//7///8AAAEAAgAAAAAAAAAAAP///v/+//7//v/9//3//v/3//b/+P/6
//z//v8CAAQABgAIAAkACgAKAAoADgAPABAAEwASABEAEgASABYAFwAXABcAFAARABAA
DwAPAA4ADgANAA0ADgAQAA4ADQAMAAsACwAJAAcABQADAAEA////////+//4//b/9P/y
//H/8f/w//H/8f/x//L/8P/v/+//7v/v//D/8f/y//H/8f/x//H/8//y//D/7//v/+n/
3//b/93/4v/k/+n/7v/2/wIAEAAeADIASABfAHYAigCYAI8AdQBTACkA/f/g/83/w/+9
/7L/pv+h/6f/s/+3/7v/w//L/9P/2f/d/+T/7P/r/+f/6P/r/+3/8P/x//T/9v/1//T/
8//y//H/8f/x//H/8//z//P/9P/0//P/8v/y//X/9v/3//j/9//2//X/9v/4//n/+f/5
//f/9//3//r/+//7//v//P8AAAAAAgACAAIAAgADAAQABQAEAAUABQAIAAkACgALAAwA
DgAQABEAEQAQABAAEAATABcAGwAeAB0AHQAdAB0AIAAhACEAIQAjACMAIgAiACAAHwAf
AB8AHgAeAB0AHAAZABgAGAAXABcAFQAVABQAEgAQABAADwAPAA0ACwALAAcABwAHAAcA
BgAGAAYABgAEAAQAAwADAAEA///+//z///8AAAIAAwAAAAAA///+//r/+P/3//b/+f/6
//v//P/+//////////v/+//8//3/+//7//v//P/8//z/+//7/wAAAQACAAIAAQAAAP//
///9//7//////////////////v/+//3//f/8//z//f///wAAAAAAAAAA/f/9//3//f/+
//7//P/8//r/+v/7//v//P/7//v/+//5//j/+P/4//r/+v/6//r/+//8//3//v/7//r/
+v/6//f/+v/9//7///8AAAUABgAHAAgACwAMAAwADAAMAA0ADgARAA8ADwARABIAFQAV
ABQAEwAQAA0ADAALAAsACgAKAAkACgAMAA8ADgANAAwACwALAAoABwAEAAEA/v/7//r/
+f/4//b/9f/0//P/8f/w/+7/8P/v/+7/7v/v/+//8P/w/+7/7v/u/+7/7//v/+//7//v
//D/7v/p/+P/3//f/+H/4//m/+j/6f/s//b/BAAYACwAQgBcAG0AfACKAIIAZwBJACUA
+//d/8z/w/+9/7f/rP+k/6X/q/+x/7f/v//F/8v/0//Z/93/4P/m/+n/6f/s/+//7//t
/+3/7//w//D/8P/w//D/7v/t/+z/6//u/+//8P/y//L/8f/w//D/8v/y//L/8v/z//T/
9f/4//r/+//7//v/+//7//v//v/+//3//P/8////AAADAAQAAgACAAMABAAFAAQABQAF
AAgACQAKAAsADQAQABMAFQAUABQAFQAWABcAGQAbABwAIAAhACIAIwAjACMAIgAhACMA
IwAiACIAIQAfAB4AHQAcABwAGwAaABoAGgAbABsAGQAXABcAFgAUABIAEgARAA8ADQAL
AAsACwALAAsACwAIAAYABAACAAEAAgACAAMAAgABAAEAAAABAAAAAAD///7//v/9//z/
+f/4//j/+P/7//z//f/+//3//f/8//v/+f/5//r/+//7//v/+//8//7//v/9//3//f/9
//3//P/8//z//P/9//v//P/9//3//f/9//3//f/+//7//f/9//z//P/9/////f/8//v/
+v/3//f/9//3//v//P/7//z/+f/4//j/9//4//f/9//3//n/+P/4//j/9v/2//b/9v/2
//b/+P/6//z/+v/6//r/+v///wAAAQACAAMABAAEAAQABAAFAAYACQAJAAkACwAMAA8A
DwAOAA0ADAAJAAgABwAIAAgACQAJAAcACAAKAAgABgAEAAIAAQAEAAMAAgABAPz/+f/4
//f/9P/w/+3/6v/r/+v/7P/s/+z/6//q/+r/5//n/+j/6P/o/+j/6P/o/+X/5f/l/+X/
5//k/+j/5//j/93/2f/X/9f/2v/c/93/4P/q//b/BAAUACgAQABZAGwAfgCIAH0AYQA/
ABcA8//a/8v/wf+7/7b/rP+h/6P/qf+r/7H/u/+//8f/zf/T/9j/3v/j/+X/5P/j/+P/
5v/n/+r/7P/q/+r/6v/q/+r/6f/o/+f/6v/r/+z/7v/y//P/9P/2//X/9P/z//L/8v/y
//L/9P/0//X/9f/1//f/9//3//r/+f/5//n/+v/8//z//v/+//7//v///wAAAgACAAQA
BQAIAAkACgALAAwADgAQABEAEgASABMAFAATABUAFwAYABsAHQAfACEAIgAjACMAIwAj
ACMAIgAiACQAIwAjACMAIgAiACEAIAAfAB4AHgAdABsAGQAZABgAFgAUABQAEwARAA8A
DQANAAwADQAOAA8ACwAKAAkACAAHAAgACAAJAAcABQAEAAIABAAEAAUABQAEAAQAAwAC
AP///v/+//7/AAACAAQABgAEAAMAAQD///////8AAAEAAQABAAEAAgADAAQABAAFAAkA
CQAJAAgABwAGAAUABQAFAAYABwAHAAcABwAHAAcABgAGAAUABQAFAAYACAALAAoACAAG
AAQAAwADAAMAAwAEAAQAAgACAAAAAAABAAEAAQABAAIAAwAAAP7//f/8//3//v///wAA
/v/+/wIABAAGAAgACQAKAAsADAANAA4ADgAOAA8ADwAPABEAEwATABUAFgAbABsAGgAZ
ABgAFQAUABMAEQAQABAADwANAA4AEAAOABAAEAAQABEAEQAPAA0ACwAGAAMAAgABAP3/
+v/4//b/9v/1//X/9P/2//X/9P/0//H/8f/y//L/8v/y//L/8v/z//P/8//z//H/8v/w
/+//7f/p/+P/3f/b/9r/3P/h/+b/7v/+/w4AHAAsAEIAWQBuAIIAkgCVAIEAZQBDABcA
8P/X/8f/vf+8/7r/tf+z/7H/tf+7/7//xf/N/9X/1//g/+j/7f/v//D/7//x//L/8//2
//j/+P/4//j/+P/3//f/9//3//n/+f/5//r//f/9//3//v////7//f/8//z//P/8//7/
+//7//r/+f/9////AQAGAAUABQAFAAYABgAGAAgACAAIAAgACQAKAA4ADgAQABEAFAAV
ABYAFwAXABgAGQAZABoAGgAbABwAHQAfACEAIgAmACcAKAApACoAKwArACsAKgApACcA
JgApACkAKgArACoAKgApACgAJgAkACMAIQAhAB8AHwAeAB0AGgAZABcAGQAXABUAFQAV
ABUAFQAVABEAEAAPAA4ADAAMAAsACwAMAAsACwAKAAYABAADAAEABAAGAAcACAAEAAIA
AQAAAAIABAAGAAgABgAHAAcABwAFAAUABgAHAAUABQAFAAYABgAGAAUABQAHAAcABwAG
AAgACAAIAAkABwAIAAkACQALAAsACwALAAcABgAEAAMAAwAEAAYACQALAAoACQAIAAUA
BQAFAAUABgAGAAQABAAEAAQABQAFAAIAAQABAAEAAwACAAIAAgAEAAQABAAEAAMAAgAB
AAAA/v8AAAUABgAEAAYABgAGAAYACQAKAAsADAAPABAAEAAQABIAEwAUABcAFwAXABkA
GgAbABsAGgAZABYAEwASABEAEwASABIAEQAUABYAGQAYABYAFAASABEAEwARAA8ADQAJ
AAUAAwABAP3/+v/4//b/9//3//j/+P/4//f/9v/2//f/9//4//j/9//2//X/9P/1//X/
9f/1//X/9P/y/+//7f/p/+P/3//f/+T/6P/t//D/9v8EABAAIgA4AFAAZwB4AIoAmgCT
AHkAWQAzAA0A6v/V/8v/xf+8/7L/qf+r/7H/uf+//8f/zf/V/9v/3//m/+z/7f/t/+7/
8//3//X/9f/3//j/+P/4//j/+P/6//v//P/9//z/+//6//r/+//7//v//P8AAAAAAAAA
AP7//v/+/wAAAgADAAMAAwAFAAUABQAIAAkACQAJAAoACwAKAAsACgAMAAwADQAOABAA
EAASABMAEQARABEAEQAVABgAGwAdACAAIAAhACIAIgAjACQAJAAmACcAKAApACoAKwAr
ACsALAAtAC0ALgAsACsAKwArACgAKAAnACYAJQAkACQAIwAjACEAIQAgACAAHgAeAB0A
GwAZABcAFwAVABUAFQAVABMAEgARABAAEAAQAA8ADwAMAAsACwAKAAoACgALAAsACwAM
AAwADAAKAAgABwAGAAYABgAGAAYACAAJAAkACQAHAAcACAAJAAkACQAJAAoACAAIAAcA
BwAJAAkACQAIAAoACgAKAAsACQAKAAsACwALAAsACwALAAgACAAHAAcACAAIAAkACwAM
AAwADAAMAAoACQAIAAcABgAGAAQABAAFAAYACAAJAAcABQAEAAMABQAGAAgACgAIAAYA
BAACAAEAAAD///7/AAACAAUACAAHAAUABAAEAAMABQACAAIAAgACAAIACAAKAAwADgAP
ABAAEAAQABQAFQAWABkAFwAXABkAGgAdAB0AHAAbABoAFwAWABUAFQAUABQAEwARABIA
FAASABMAEgARABEAEAANAAoABwAFAAMAAwADAAEA/v/8//r/+P/3//f/9v/4//f/9v/2
//f/9//4//j/9v/2//b/9v/z//P/8//z//P/9P/2//X/7//l/+H/4f/l/+z/7v/v//L/
+v8GABQAJgA+AFgAbQCAAJYAogCVAHcAVwAvAAcA5v/R/8X/v/+2/6z/p/+p/7P/uf+9
/8f/0f/X/93/4//o/+j/6//v//T/9//3//X/9f/3//j/+v/6//r/+v/5//n/+f/5//n/
+f/5//r/+//7//v//P/8//z//P/8//z//P/8//7/AAABAAEAAQABAAEAAQAEAAUABQAF
AAYABgAGAAgACAAJAAoADAAOAA8ADgAPAA8AEAARABIAEwASABQAFgAXABkAGgAcAB4A
IQAjACUAJgAnACcAJwAnACoAKwArACsAKwArACoAKgApACcAJgAlACUAJgAmACYAJAAi
ACEAHwAeAB0AHgAeAB4AHAAcABsAGQAXABUAFQARABEAEQARABAAEAAQABAADAAMAAsA
CwALAAsADAAMAAkABgAEAAEAAwAGAAgACgAJAAgACAAIAAcABgAFAAQABgAHAAcABwAF
AAUABgAHAAcABwAHAAgABgAGAAUABQAFAAUABQAEAAYABgAGAAcACQAKAAsACwALAAsA
CwALAAoACgAJAAkACAAIAAkACwAKAAgABgAEAAIAAQAAAP//AwAGAAcACgAJAAgACAAH
AAQAAwADAAMABQAEAAQABAACAAIAAgACAAIAAgACAAIAAAAAAAEAAgABAAEAAgAEAAQA
BAAEAAQACQAKAAsADAANAA4ADgAOAA4ADwAQABMAFAAVABgAGgAdAB0AHAAbABoAFwAW
ABUAEwASABIAEQARABIAFAASABMAEgARABEAEQAPAA0ACwAIAAUABAADAP///P/6//j/
+P/3//f/9v/2//X/9P/0//X/9f/2//b/9f/0//P/8v/y//P/9P/1//f/9v/0//H/6//h
/93/2//d/+L/6v/x//b/+v8CABAAIgA2AEwAZQB6AIwAmgCVAHsAWQAxAAUA5v/R/8f/
w/+6/6z/o/+l/6//uf/D/8n/zf/T/9v/4f/m/+r/7f/x//T/9f/1//P/8f/x//D/8v/0
//b/+P/7//v/+//7//n/+f/5//r/+//7//v//P/+//7//v/+//7//v/+/wAA//////7/
/f/+////AAAEAAcABwAHAAgACAAIAAoACgAJAAgACAAIAAwADAAOAA8AEgATABQAFQAW
ABgAGgAbABwAHAAdAB4AHQAfACEAIgAkACUAJgAnACgAKQApACkAKwArACoAKgAoACcA
JwAnACYAJgAlACQAJQAkACQAIwAgAB0AHAAaABsAGgAbABsAGwAZABcAFwAXABcAFwAX
ABQAEgAQAA4ADQAOAA4ADwAMAAsACwAKAAkACAAIAAcABQAGAAYABgAFAAQABAAEAAQA
BAAEAAQABgAHAAcABwAFAAUABgAHAAUABQAFAAYABgAGAAUABQAJAAkACQAIAAgACAAI
AAkACwAMAA0ADQALAAsACwALAAoACgAJAAkACAAIAAkACwAKAAgABgAEAAUABQAFAAUA
BgAGAAQABAAGAAYABwAHAAQAAwADAAMAAQAAAAAAAAADAAQABQAGAAQABAAEAAQAAwAC
AAIAAgABAAQABgAGAAYABgALAAwADQAOABEAEgASABIAFAAVABYAGQAXABcAGQAaABsA
GwAaABkAGAAVABQAEwARABAAEAAPABAAEgAVABQAEQAQAA8ADwAOAAsACAAFAAQAAQAA
AP///P/4//X/8v/2//f/+f/6//n/9//1//T/9P/1//f/+P/2//b/9v/2//P/8//z//P/
9//4//b/8//t/+f/4f/j/+X/6v/u//P/+v8CAA4AHAAuAEQAXABzAIYAlACQAHkAWwAz
AAkA5//S/8f/w//B/7j/rv+v/7f/u/+9/7//x//N/9f/4//t//L/8P/x//P/9v/3//f/
9f/1//f/+P/4//j/+P/4//f/9//3//f/+v/7//z//v/+//3//P/8/wAAAAAAAAAA/v/+
//7/AAACAAMAAwADAAAA///+/wAABAAFAAYACAAMAAwADgAOAAwADAANAA4AEgASABQA
FQATABMAEwATABUAGAAbAB0AHgAeAB8AIAAfACEAIwAkACcAKQArAC0AKwArACoAKQAp
ACkAKAAoACgAJwAnACcAJwAoACgAKAAnACYAJgAlACEAHwAfAB4AIAAeAB4AHQAbABkA
FwAXABUAFQAVABUAFQAUABMAEgAQABAADwAPAA0ACwAKAAgACQAIAAgABwAHAAgACAAI
AAkACAAIAAgABgAGAAYABgAEAAUABQAFAAMAAwAEAAUABgAHAAgACgAIAAgABwAHAAkA
CQAJAAgACgAKAAoACwALAAwADQANAAsACwALAAsACgAKAAkACQAKAAoACwANAA0ADAAL
AAoACQAJAAkACQAJAAgABQAEAAUABgAIAAkACAAHAAcABwAGAAQAAwACAAQABAAEAAQA
CAAMAAoACgAKAAoADQAOAA8AEAARABIAEgASABQAFQAWABkAGwAbAB0AHgAfAB8AHgAd
ABoAFwAWABUAFwAWABYAFQAVABYAGAAWABUAFAATABMAEwARAA8ADQAKAAcABgAFAAEA
/v/8//r//P/7//v/+v/8//v/+v/6//f/9//4//j/+v/6//r/+v/5//n/+f/5//v/+v/4
//P/7//n/9//3f/j/+r/7v/x//T/+v8IABYAJAA2AE4AZQB6AI4AmgCTAHkAWQAxAAkA
7v/f/9P/zf/I/77/s/+z/7f/t/+7/8X/0f/b/+H/5f/q//D/8//1//j/+f/3//n/+f/7
//z/+//6//n/+P/7//v/+//7//v/+//7//z/////////AAAAAAAAAAAAAAAAAAAAAAIA
AgADAAMAAwADAAMAAwAGAAYABQAEAAQABgAGAAgACAAJAAoADAAOABIAEgAUABUAFgAX
ABgAGQAYABoAHAAdAB4AHgAfACAAHwAhACMAJAAmACcAKAApAC0ALwAwADEAMAAvAC0A
LAAsACsAKwArACcAJgAkACIAJAAkACUAJQAhAB8AHwAeACAAHgAeAB0AHwAdABsAGwAX
ABcAFwAXABUAFAATABIADgAOAA0ADQAOAA0ADQAMAAsACgAKAAkACAAIAAcABgAHAAYA
BgAGAAYABgAGAAYABAAFAAUABQAFAAUABgAHAAUABQAFAAYACAAIAAcABwAJAAkACQAI
AAgACAAIAAkABwAIAAkACQALAAsACwALAAwADAALAAsACQAIAAgACQALAAoACQAIAAgA
CQAKAAsACQAGAAEA/v8BAAQACAALAAgABwAHAAcABQAEAAQABAAEAAQABAAEAAQABAAE
AAQAAgAGAAcACAAJAAoADwAQABEAEgARABIAEgASABQAFQAWABkAGwAbAB0AHgAhACEA
IAAfACAAHQAcABsAGwAaABoAGQAXABgAGgAYABcAFgAVABUAFwAVABMAEQAMAAkACAAH
AAQAAAD9//r//f/9//7//v/8//v/+v/6//v/+//8//z/+//6//n/+P/3//f/9//3//v/
+P/4//f/8//r/+X/4//l/+r/8P/z//j/AAAOABwAKgA8AFQAcQCIAJwAqACfAH8AVwAt
AAUA6P/Z/83/xf++/7L/rf+v/7f/wf/H/8v/0//b/9//4f/o//D/8//1//r/+//7//n/
+f/7//z//f/+////AAABAAEAAQABAP///////wAAAQABAAEAAgACAAIAAgACAAQABAAE
AAYACAAJAAkACQAIAAcABgAIAAoACwAMAA4ADgAOABAAEAAOAA4ADwAQABQAFAAWABcA
FgAXABgAGQAaABwAHgAfAB4AHgAfACAAIQAjACUAJgApACsALQAvAC8ALwAuAC0AKwAr
ACoAKgAsACsAKwArACwALAArACoAKQAoACgAJwAkACEAIAAeAB8AHgAfAB8AHwAdABsA
GwAXABcAFwAXABcAFgAVABQAEAAQAA8ADwAOAA0ADQAMAAsACgAKAAkACQAKAAoACgAL
AAoACgAKAAkACAAHAAYABwAJAAoACwAHAAcACAAJAAsACwALAAwADAAMAAsACwALAAsA
CwAKAAwADAAMAA0ADQAOAA8ADwAPAA8ADwAPAAwADAALAAsADAAMAA0ADwAPAA4ADQAM
AA0ADQANAA0ADAAMAAoACgAIAAgACQAJAAgABwAHAAcACQAIAAgACAAGAAYABgAGAAYA
BgAGAAYABgAGAAcACAAHAAUABAAEAAYABwAJAAsADQAQABAAEQAPABEAEgATABYAFgAW
ABcAGAAYABkAGgAbABwAHQAeACAAIQAhACIAHgAaABkAGgAZABoAGgAbABgAGAAVABMA
FQAZAA==
         </WaveFormData>
      </LeadData>
      <LeadData>
         <LeadByteCountTotal>10000</LeadByteCountTotal>
         <LeadTimeOffset>0</LeadTimeOffset>
         <LeadSampleCountTotal>5000</LeadSampleCountTotal>
         <LeadAmplitudeUnitsPerBit>4.88</LeadAmplitudeUnitsPerBit>
         <LeadAmplitudeUnits>��V</LeadAmplitudeUnits>
         <LeadHighLimit>2147483647</LeadHighLimit>
         <LeadLowLimit>268435456</LeadLowLimit>
         <LeadID>V1</LeadID>
         <LeadOffsetFirstSample>0</LeadOffsetFirstSample>
         <FirstSampleBaseline>0</FirstSampleBaseline>
         <LeadSampleSize>2</LeadSampleSize>
         <LeadOff>FALSE</LeadOff>
         <BaselineSway>FALSE</BaselineSway>
         <ExcessiveACNoise>FALSE</ExcessiveACNoise>
         <MuscleNoise>FALSE</MuscleNoise>
         <LeadDataCRC32>1391825078</LeadDataCRC32>
         <WaveFormData>
+v/6//r/+v/7//z//f////3//f/9//3//P/8//z//P///wQACAAOABQAGwAeACEAJQAl
ACMAHwAbABUAEQAMAPz/7P/l/+H/3v/d/9n/2//e/9r/0P/H/7z/rP+j/6T/pf+j/6T/
rf+7/8f/1v/k/+3/9P/9/wEAAQABAAIAAgAFAAYABwAIAAkACAAIAAkACQALAAsACwAL
AAsADAAMAAwADAAMAA0ADQAMAAwADAAMAAwADAAMAAwADgANAA0ADQANAA0ADAAMAAwA
DAAMAAwADQAOAA8AEAAPAA8ADwAQAA4ADgAOAA4AEAAQABAAEAAOAA4ADgAOABAAEAAQ
ABAAEAAQABAAEAAQABAAEAAQABMAEwATABMAEwATABMAEwAVABYAFgAWABQAFAAUABQA
FgAWABYAFgAWABYAFgAVABQAEwATABIAEwAUABUAFQAVABUAFQAVABMAEwASABIAEgAS
ABIAEgATABIAEgASABQAEwATABMAEQARABEAEQATABMAEwAUABQAFAAUABQAFAAUABQA
FAAWABYAFgAXABcAFwAXABcAFwAXABcAFwAXABgAGAAYABYAFQAVABUAFwAXABcAFwAV
ABUAFQAVABUAFQAVABUAFQAVABUAFgAWABYAFQAVABUAFQAVABUAEwATABMAEwATABMA
EwATABUAFQAVABUAFQAUABQAFAAUABYAFgAWABYAFgAZABkAGQAZABsAGwAbABsAGQAa
ABoAHAAcABwAGwAbABsAGgAXABYAEwARAA8ADgAOAAsACQAGAAgACQAJAAoACgAKAAsA
CwALAAwADQAOAA8ADwAPABAAEAAQABAAEAAPAA8ADwAPAA0ADQAMAAwADAAMAAwADAAM
AA0ADQANAA8ADwAQABAADgAOAA8AEAAWABwAIgApACwALwAxADEAMQAvAC0AJwAhAB4A
FAACAPX/7f/q/+n/5//n/+r/6P/g/9n/0P/A/6//qv+t/6//rv+1/8H/z//a/+b/7//2
////CQANAA0ADgAQAA8ADgAPABAAEQASABIAEwATABMAEwATABMAEwAUABQAFAASABIA
EwATABIAEgASABIAEgASABIAEgASABEAEQARABEAEQAQABAAEgASABIAEgAQABAAEAAQ
ABEAEQARABIAEAAQABAAEAAOAA4ADgAOAA4ADgAOAA4ADAAMAAwADAAMAAwADAAMAAoA
CgAKAAoACwALAAsACwALAAsACwALAAsADAAMAAwADAAMAAwADAAMAAwADAAMAAwADAAM
AAsADQANAA4ADgANAAwACwAJAAoACwAMAA0ADQANAAwADAAMAAwADAAMAA0ADAAMAAwA
CwAJAAgABwAKAAsADAANAA0ADQANAA4ADQAMAAsACgAKAAoACgAKAAoACgAKAAsADQAN
AA0ADQANAA0ADQANAAwADAALAAoACgAJAAkACQAJAAkACQAJAAkACQAJAAkACQAJAAkA
CQAJAAkACQAKAAoACgAJAAkABwAHAAcABwAHAAcABwAHAAkACQAJAAkABwAHAAcABwAJ
AAgACAAIAAYABgAGAAYABAAEAAQABAAEAAQABAAHAAcABwAHAAcABwAHAAcABgAGAAUA
BgAIAAgABwAHAAcABgADAAIAAAD9//r/+P/6//f/9f/y//H/8f/w//D/8v/y//P/8//z
//T/9f/2//X/9f/1//b/9//4//n/+v/6//n/+P/3//f/9//2//b/+P/4//j/+P/2//f/
9//3//n/+f/6//r/+v/6//n/+v/+/wQACgARABgAGwAfACEAIQAhAB0AFwARAA4ABgD2
/+f/3f/W/9P/0//R/9L/1v/S/8n/wv+2/6X/mv+Z/53/oP+h/6n/tf/C/87/2f/i/+n/
8f/5//n/+P/4//v/+v/7//z//f8AAAAAAQABAP////////////8AAAAAAAAAAAAAAQAB
AAAAAAAAAAAAAAAAAAAAAAAAAP/////////////+//7/AAAAAAAAAAD+//7//v/+//3/
/f/9//7//P/8//z//P/8//z//P/8//z//P/8//z//P/8//z//P/8//z//P/8//r/+v/6
//r/+//7//v/+//7//v/+//7//n/+v/6//r//P/8//z//P/8//z//P/8//z//P/8//v/
/f/9//7//v/9//z/+//5//v/+//7//v/+f/5//j/+P/4//j/+P/4//n/+P/4//j/9v/1
//X/9f/3//f/9//3//f/9//3//j/9v/2//b/9v/4//j/+P/4//b/9v/2//f/9//3//f/
9//3//f/9//3//X/9v/2//b/+P/3//f/9//1//X/9f/1//f/9//3//f/9//3//f/9//1
//X/9f/2//b/9v/1//X/9f/1//X/9f/3//f/9//3//X/9f/1//X/9f/1//X/9f/3//b/
9v/2//T/9P/0//T/9v/2//b/9v/3//b/9P/0//T/9P/3//f/9//3//X/9f/1//X/9//4
//j/+v/6//r/+f/5//f/9v/z//L/8f/v/+3/7P/u/+v/6f/m/+X/5f/k/+T/6P/o/+n/
6f/n/+j/6f/q/+3/7f/t/+7/7v/u/+7/7v/v/+//7//v//H/8f/w//D/7v/u/+7/7v/u
/+//7//v/+//7//w//D/8P/w/+//8P/0//r/AAAHAA4AEwAXABkAGQAZABUAEQAJAAQA
/P/s/9v/0f/K/8X/w//B/8L/xP+8/7X/sP+k/5X/jv+R/5P/kP+T/53/rf+6/8b/z//Y
/+H/6//x//H/8v/y//P/8v/z//T/9f/2//b/9//3//X/9f/1//X/9v/4//n/+v/5//j/
+P/3//j/+P/4//j/+P/4//j/+P/2//X/9f/1//f/9//2//b/9v/2//b/9v/2//b/9v/2
//f/9//3//j/9v/2//b/9v/3//j/+f/6//j/+P/4//j/+P/4//j/+P/6//r/+v/6//r/
+v/6//r/+f/5//n/+f/7//v/+//7//n/+v/6//r//P/8//z//P/6//r/+v/6//z//P/8
//v/+//7//z//P/8//z//P/7//v/+//7//v/+f/5//j/+P/6//r/+v/6//n/+P/4//j/
+P/3//f/9//3//f/9//3//X/9f/1//b/+P/4//j/+P/2//b/9v/2//b/9v/2//f/9//3
//f/9//3//f/9//3//f/+P/4//j/+P/3//f/9//5//n/+f/5//n/+f/5//n/+f/5//n/
+f/7//v/+//8//r/+v/5//n/+f/5//n/+f/3//f/9//3//n/+f/5//n/+//7//v/+//5
//j/+P/4//j/+P/4//j/+v/6//r/+v/5//n/+v/8//z//P/8////////////////////
///9//7//v8AAAAAAAD//////f/8//n/+P/5//f/9f/0//L/7//t/+r/7P/t/+3/7v/v
/+7/7v/t/+//8P/x//L/8//z//P/9P/2//b/9v/2//X/9f/1//X/8//z//L/8v/0//T/
9P/0//b/9//3//f/9//3//j/+P/4//j/+f/6//7/AgAKABEAFgAZABsAHwAdABsAFQAR
AA0ACgD8/+b/2f/P/8j/x//F/8P/xv/C/7r/s/+s/57/k/+U/5f/mf+Y/5//rf+9/8r/
1v/h/+j/8f/3//n/+//8//z////+////AAABAAEAAAAAAP//AQABAAEAAQD//wAAAAAA
AAIAAgADAAMABAAEAAQABAAGAAYABgAGAAYABQAFAAUAAwADAAIAAgAEAAQABAAEAAQA
BAAEAAQAAwADAAMABAAGAAYABgAGAAYABgAGAAYACAAIAAgACAAKAAoACgAKAAgACAAI
AAgACgAKAAoACgALAAsACwALAA0ADQANAA0ADQAOAA4ADgAOAA4ADgAOAA4ADgAOAA4A
DgAOAA4ADQANAA0ADgAOAA4ADgAOAA0ADQANAA0ADQANAA0ADAAMAAwADAAMAAwACQAI
AAgACAAKAAkACQAJAAcABwAHAAcACQAJAAkACgAIAAgACAAIAAoACgAKAAoACgAKAAoA
CwALAAsACwALAAsACwALAAsACwAMAAwADAAOAA0ADQANAA0ADQANAA0ADQANAA0ADQAN
AA0ADQANAAsACwALAAwADgAOAA0ADQANAA0ADQANAAsACwALAAsACwALAAsACwALAAsA
CwALAAsACgAKAAoADAAMAAwADAAKAAoACgAKAAsACwALAAsACgAKAAoACwAJAAgACwAM
AA0ADgARABEAEQARABEAEQARABEAEQASABIAFAASABIAEQARABAAEAAOAA4ACwAJAAcA
BgAGAAMAAQD+//7//////wAAAAAAAAEAAQABAAIAAwAEAAUABQAFAAYACAAIAAgACAAJ
AAkACQAJAAkACQAIAAgACAAIAAgACAAIAAkACQAJAAkACQAKAAoACgAKAAsADgAQABYA
HAAjACgAKwAvAC8ALwAtACkAIwAfABwAEgAAAPP/7f/o/+f/5f/j/+T/5P/e/9X/zv++
/6//qv+t/6//rv+z/7//zf/c/+j/8f/4/wEACQANAAsADAAOAA8AEAARABIAEwASABIA
EwATABQAFQAWABcAFwAYABgAGAAWABYAFwAXABgAGAAYABgAFgAWABYAFgAYABcAFwAX
ABcAFwAWABYAFgAWABYAFgAYABgAGAAYABUAFQAVABYAFgAWABYAFgAUABQAFAAUABYA
FgAWABYAFAAUABQAFAAWABYAFgAWABYAFgAWABYAFQAVABUAFQAXABcAFwAXABcAGAAY
ABgAFgAWABYAFgAYABgAGAAYABYAFgAWABUAFQAVABYAFgAWABYAFgAVABUAFQAVABUA
FQAVABQAFAATABIAEQAQABEAEAAQABAAEAAPAA8ADwANAA0ADQANAAsACwALAAwADAAM
AAwADAAOAA4ADgAOAAwADAAMAA0ACwALAAsACwALAAsACwALAAsADAAMAAwADgANAA0A
DQALAAsACwALAAsACwALAAsACwALAAsACwAJAAkACQAKAAwADAALAAsACwALAAsACwAN
AA0ADQANAAsACwALAAsACwALAAsACwALAAoACgAKAAoACgAKAAoACgAKAAoACgALAAsA
CwALAAoACgAMAAwADAAMAA8ADwAPAA8ADQANAA0ADQAPABAAEAASABAAEAAPAA8ADQAM
AAkACAAFAAMAAQAAAP//+//4//T/9v/5//v//v/+//7///////3//v///wAAAQABAAEA
AgACAAIAAgACAAMAAwADAAMAAwADAAIAAgACAAIAAgACAAIAAwADAAMAAQABAAIAAgAE
AAYABwAKABAAGAAeACMAJgAnACkAKQAlACMAHQAZABcADgD+//D/6f/n/+b/5f/l/+f/
6P/e/9T/zf/A/7D/qf+q/6v/q/+u/7f/w//R/+D/6v/z//r/AQAFAAUABQAGAAgACwAK
AAsADAANAAwADAANAA0ACwALAAsACwANAA4ADgAOAAwADAANAA0ADgAOAA4ADgAMAAwA
DAAMAAwACwALAAsACQAJAAgACAAGAAYABgAGAAgACAAIAAgABwAHAAcACAAGAAYABgAG
AAYABgAGAAYABAAEAAQABAAEAAQABAAEAAQABAAEAAQABAAEAAQABAAFAAUABQAFAAUA
BQAFAAUAAwAEAAQABAAEAAQABAAEAAYABgAGAAYABgAGAAYABQADAAMABAAEAAYABgAG
AAUABQAFAAUABQAFAAUABAAEAAQABAAEAAQAAwACAAIAAgAEAAMAAwADAAEAAQABAAEA
AQABAAEAAgAEAAQABAAEAAIAAgACAAIABAAEAAQABQADAAMAAwADAAQABQAGAAcABQAG
AAYABgAEAAMAAwADAAQABQAGAAcABwAHAAcABwAHAAcABwAHAAcABwAHAAgACAAIAAcA
BwAHAAcABwAHAAcABwAHAAcABwAHAAcABwAHAAcABwAHAAUABAAEAAQABgAGAAYABgAG
AAYABgAGAAgACAAIAAgACAALAAsACwALAAsACwALAAsACwAMAAwADgAMAAwACwALAAoA
CgAIAAgABQADAAEAAAAAAP3/+//4//j/+f/5//r/+v/6//v/+//8//7/AAACAAMAAwAD
AAQAAgACAAIAAgAFAAUABQAFAAMAAwACAAIAAwAEAAUABgAGAAcABwAHAAUABQAGAAYA
CAAKAAsADAAOABQAGgAhACYAKQArACsAKwArACUAHwAZABgAEAAAAPP/7f/s/+v/5//l
/+j/6P/g/9n/0v/C/7H/qP+p/6v/rP+t/7f/yf/W/+T/7//2//v/AQAHAAkACgAKAAsA
DAANAA4ADwAOAA4ADwAPAA8ADwAPAA8ADQAOAA4ADgAOAA4ADwAPABAAEAAQABAADgAO
AA4ADgAOAA0ADQANAA0ADQAMAAwADAAMAAwADAAMAAwADAAMAAkACQAJAAoACgAKAAoA
CgAKAAoACgAKAAoACgAKAAoACgAKAAoACgAIAAgACAAIAAoACgAKAAoACQAJAAkACQAJ
AAkACQAJAAsADAAMAAwACgAKAAoACgAMAAwADAAMAAoACgAKAAkACwALAAwADAAMAAwA
DAALAAsACwALAAsADQANAAwADAAMAAwADAAMAAsACgAKAAoACwALAAwADQANAA0ADQAN
AA0ADQANAA4AEAAQABAAEAAQABAAEAAQABAAEAAQABEAEQARABEAEQATABMAEwATABEA
EgASABIAEgARABEAEQARABEAEQARABMAEwATABMAEQARABEAEQARABEAEQASABIAEgAR
ABEAEQARABEAEQAPAA8ADwAPABEAEQARABEAEQARABEAEQAPAA4ADgAOABAAEAAQABAA
DgAOAA8AEAARABIAFQAVABUAFQAVABUAFQAVABMAFAAUABYAFgAWABUAFQAVABQAEQAQ
AA8ADQALAAoACAAFAAMAAAAAAAEAAQACAAIAAgADAAMAAQACAAMABAAFAAUABQAGAAQA
BAAEAAQABQAFAAUABQADAAMAAgACAAIAAgACAAIABAAFAAUABQADAAMABAAEAAQABAAF
AAYACAAMABAAFwAeACMAJQAnACkAJQAlACEAGQAUABIABADx/+f/4v/h/+H/3f/c/97/
2v/T/8z/wP+x/6T/o/+n/6j/p/+t/7v/yv/W/+P/7P/x//n///8BAAAAAAABAAQABQAG
AAcABwAGAAYABQAGAAcACAAJAAcACAAIAAgACAAIAAkACQAIAAgACAAIAAYABgAGAAYA
BgAFAAUABQAHAAcABgAGAAYABgAGAAYABgAGAAYABgAFAAUABQAGAAQABAAEAAQABAAE
AAQABAACAAIAAgACAAQABAAEAAQAAgACAAIAAgAEAAQABAAEAAMAAwADAAMAAwADAAMA
AwAEAAYABwAIAAYABgAGAAYACAAIAAgACAAIAAgACAAHAAUABQAGAAYACAAIAAgABwAH
AAcABwAHAAcABwAGAAYABgAGAAYABgAFAAQABAAEAAQAAwADAAMAAwADAAMAAwADAAMA
AwAEAAYABgAGAAYABAAEAAQABAAGAAYABgAHAAUABQAFAAUABQAFAAUABQADAAQABAAE
AAQAAwADAAMABQAFAAUABQADAAMAAwADAAMAAwADAAMAAwADAAMABAAEAAQAAwADAAUA
BQAFAAUABQAFAAUABQADAAMAAwADAAMAAwADAAMAAwACAAIAAgAEAAQABAAEAAIAAgAC
AAIAAQADAAUABQAEAAIAAgACAAIABQAFAAUABQAFAAUABQAFAAMABAAEAAYACAAIAAcA
BwADAAIA///+/////f/7//r/+v/3//X/8v/y//P/8//0//b/9v/3//f/9//4//n/+v/7
//v/+//8//z//P/8//z//f/9//3//f///////v/+//z//P/8//z//v//////////////
AAAAAP7//P/9/wAABAAKABIAFwAcAB8AIwAlACMAIwAfABsAFQASAAgA9P/l/9v/1P/R
/8//z//Q/9T/zv/D/7z/sP+h/5r/n/+j/6L/pf+v/73/zP/Y/+P/6v/z//v///////7/
/v8BAAIAAwAEAAUABgAGAAcABwAHAAcABwAHAAcACAAIAAgABgAGAAcABwAIAAgACAAI
AAgACAAIAAgACAAHAAcABwAJAAkACAAIAAgACAAIAAgABgAGAAYABgAHAAcABwAIAAYA
BgAGAAYABgAGAAYABgAIAAgACAAIAAgACAAIAAgACAAIAAgACAAKAAoACgAKAAsACwAL
AAsACQAJAAkACQAJAAoACgAKAAoACgAKAAoACAAIAAgACAAKAAoACgAJAAcABwAIAAgA
CAAIAAgABwAFAAUABQAFAAMAAwACAAIABAAEAAQABAADAAIAAgACAAAA////////AAAB
AAIAAwABAAEAAQACAAIAAgACAAIAAgACAAIAAgAAAAAAAAABAAEAAQABAAEAAQABAAEA
AQADAAQABAAEAAQAAwADAAMAAwADAAMAAwAFAAUABQAFAAMAAwADAAMAAwADAAMABAAG
AAYABQAFAAMAAwADAAMABQAFAAUABQAFAAUABQAFAAMAAwADAAMAAwACAAIAAgACAAIA
AgACAAIAAgACAAIAAwADAAMAAwACAAIAAgADAAMAAwACAAIAAgACAAIABAAFAAYABwAF
AAUABQAFAAUABgAGAAgACAAIAAcABwADAAIA///+/////f/7//r/+f/1//L/7v/w//H/
8f/y//T/9P/1//X/8//0//X/9v/5//n/+f/6//r/+v/6//r/+//7//v/+//7//v/+v/6
//r/+v/6//r/+v/7//v/+//5//n/+v/6//r/+v/9/wAABAAIABAAFQAaAB8AIQAhACEA
HQAZABMAEQAKAPr/6P/b/9X/0P/N/8v/yf/M/8j/vv+5/7D/oP+X/5j/m/+Z/5r/of+t
/7v/yP/W/+H/6P/x//X/9//3//j/+v/7//z//f/+////AAAAAAEAAQABAAEAAQABAAEA
AgACAAIAAgACAAMAAwACAAIAAgACAAIAAgACAAIAAgABAAEAAQABAAEAAAAAAAAAAAAA
AAAAAAAAAAAAAAABAAEAAQACAAAAAAAAAAAAAgACAAIAAgAAAAAAAAAAAAEAAgADAAQA
BAAEAAQABAAEAAQABAAEAAUABQAFAAUABQAFAAUABQAFAAYABgAGAAYABgAGAAYABAAE
AAQABAAGAAYABgAFAAUABQAGAAYABAAEAAQAAwADAAMAAwADAAMAAwACAAIAAgACAAIA
AgABAAAAAAAAAAAA///////////////////9//3//f/+/wAAAAAAAAAA/v/+//7//v8A
AAAAAAABAAEAAQABAAEAAQABAAEAAQABAAIAAgACAAIAAQABAAEAAwADAAMAAwADAAMA
AwADAAMAAwADAAMABQAFAAUABgAEAAQAAwADAAMAAwADAAMABQAFAAUABQADAAMAAwAD
AAMAAwADAAMAAwACAAIAAgAEAAQABAAEAAQABAAEAAQAAwADAAMAAwAEAAQABAAEAAQA
BAAEAAQABgAHAAgACQAHAAcABwAHAAUABgAGAAgACgAKAAkACQAJAAgABQAEAAUAAwAB
AAAA///7//j/9P/0//X/9f/2//r/+v/7//v/+f/6//v//P////////8AAAAAAAAAAAAA
AQABAAEAAQADAAMAAgACAAIAAgACAAIAAgADAAMAAwADAAMABAAEAAYABgAHAAoADgAS
ABgAHwAkACcAKwAtAC0AKwAnACEAHQAaAA4A+v/t/+X/4P/h/9//3f/e/9z/1P/N/8b/
uP+n/6T/p/+p/6j/rf+5/8f/1P/i/+3/9v///wUACQAJAAgACAAJAAoACwAMAA0ADgAO
AA8ADwARABEAEQARABEAEgASABIAEAAQABEAEQASABIAEgASABIAEgASABIAEAAPAA8A
DwAPAA8ADgAOAA4ADgAOAA4AEAAQABAAEAAPAA8ADwAQABAAEAAQABAAEAAQABAAEAAQ
ABAAEAAQABAAEAAQABAAEAAQABAAEAAOAA4ADgAOABEAEQARABEAEQARABEAEQARABIA
EgASABQAFAAUABQAFAAUABQAFAAWABYAFgAVABMAEwAUABQAFAAUABQAEwAVABUAFQAV
ABMAEwASABIAEgASABIAEgARABAAEAAQAA4ADQANAA0ADQANAA0ADQALAAsACwAMAAwA
DAAMAAwADAAMAAwADAAMAAwADAANAAsACwALAAsACwALAAsACwALAAwADAAMAAoACQAJ
AAkACwALAAsACwANAA0ADQANAA0ADQANAA0ADQANAA0ADgAMAAwACwALAA0ADQANAA0A
DQANAA0ADQANAA0ADQANAAsACwALAAsACwAKAAoACgAMAAwADAAMAAwADAAMAAwADQAN
AA0ADQAOAA4ADgAOAA4ADgAPAA8ADwAPAA8ADwAPAA8ADwAQABAAEgAQABAADwAPAA0A
DAAJAAgABwAFAAMAAgACAP///f/6//v//f/+/wAAAgACAAMAAwADAAQABQAGAAcABwAH
AAgACAAIAAgACAALAAsACwALAAkACQAIAAgACgAKAAoACgAIAAkACQAJAAsACwAMAAwA
DAAMAA0AEgAWAB4AJAArADAAMwAzADMALwArACUAIQAhABgABgD2/+3/6f/o/+f/5f/n
/+j/4v/a/9H/xP+0/6v/rv+x/7H/tP+9/8v/1//k//D/+f8CAAkADQAPAA8AEAAUABUA
FAAVABYAFwAYABgAGQAZABcAFwAXABcAGQAaABoAGgAaABoAGwAbABoAGgAaABoAGgAa
ABoAGgAYABcAFwAXABUAFQAUABQAFgAWABYAFgAWABYAFgAWABUAFQAVABYAFgAWABYA
FgAYABgAGAAYABgAGAAYABgAFgAWABYAFgAYABgAGAAYABgAGAAYABgAFwAXABcAFwAX
ABcAFwAXABYAFgAVABQAFgAWABYAFgAUABQAFAAUABQAFAAUABMAEwATABQAFAASABIA
EgARABMAEwATABMAEQARABAAEAAQABAAEAAQAA8ADgAOAA4ADgANAA0ADQANAA0ADQAN
AA0ADQANAA4ADgAOAA4ADgAOAA4ADgAOAAwADAAMAA0ADgAPABAAEQAPAA8ADwAPABEA
EgASABIAEgARABEAEQAPAA8ADwAPABEAEQARABEADwAPAA8ADwAPAA8ADwAQABAAEAAP
AA8ADgANAAwACwANAA0ADQANAAsACwALAAsACwALAAsACwANAAwADAAMAAoACgAKAAoA
DAAOAA4ADgAOAA4ADwAPAA8ADwARABEAEQARAA8AEAAQABIAFAAUABMAEwARABAADQAM
AAkABwAFAAQABgADAAEA/v/+//////8AAAIAAgADAAMAAwAEAAUABgAHAAcABwAIAAgA
CAAIAAgACQAJAAkACQALAAsACgAKAAoACgAKAAoACAAJAAkACQALAAsADAAMAAwACgAL
AA4AEAAWABwAIwAqAC0ALwAxAC8ALQArACUAHQAcABQAAgDz/+v/6P/n/+f/4//m/+r/
5P/Z/9L/xP+x/6j/q/+v/67/sf+7/8n/1v/i/+3/9P/5/wMACQALAAwADAALAAoACwAM
AA0ADgAOAA8ADwARABEAEQARAA8AEAAQABAAEgASABMAEwAQABAAEAAQABAAEAAQABAA
EgARABEAEQAPAA8ADgAOABAAEAAQABAADwAOAA0ADAALAAsACwAMAAwADAAMAAwADgAO
AA4ADgAOAA4ADgAOAAwADAAMAAwADAAMAAwADAAMAAwADAAMAA0ADQANAA0ADQANAA0A
DQANAA4ADgAOAA4ADgAOAA4ADgAOAA4ADgAOAA4ADgANAA8ADwAQABAAEAAQABAADwAP
AA8ADwAPAA8ADwAOAA4ADgAOAA4ADgANAAwADAAMAA4ADQANAA0ADQANAA0ADQANAA0A
DQAOABAAEAAQABAADgAOAA4ADgAMAAwADAANAA8ADwAPAA8ADwAPAA8ADwANAA4ADgAO
AA4ADQANAA0ADQANAA0ADQAPAA8ADwAPAA8ADwAPAA8ADQANAA0ADgAOAA4ADQANAA0A
DQANAA0ADQANAA0ADQAPAA8ADwAPAA8ADwAPAA8ADwAOAA4ADgAMAAwADAAMAA4ADgAO
AA4ADwASABEAEAAPAA4AEAARABIAEwATABMAEwATABMAFAAUABYAFgAWABUAFQARABAA
DQAMAAwACwAKAAoACAAFAAMAAAAAAAEAAQACAAQABAAFAAUABQAGAAcACAAJAAkACQAK
AAoACgAKAAoACwALAAsACwANAA0ADAAMAAoACgAKAAoADAANAA0ADQANAA0ADgAOAAwA
DAANABIAFgAeACQAKQAuADEAMwA1ADMAMQAtACUAIQAcAA4A/P/v/+n/5v/l/+X/5f/m
/+T/3P/X/87/vP+v/6z/r/+x/7T/uf/F/9P/4P/s//f//P8FAA0ADwARABAADgAPABAA
EQASABMAFgAWABcAFwAVABUAFQAVABcAGAAYABgAFgAWABcAFwAWABYAFgAWABgAGAAY
ABgAGAAXABcAFwAXABcAFgAWABgAGAAYABgAFgAWABYAFgAXABcAFwAYABYAFgAWABYA
FgAWABYAFgAYABgAGAAYABYAFgAWABYAFgAWABYAFgAYABgAGAAYABkAGQAZABkAFwAX
ABcAFwAXABgAGAAYABgAGAAYABgAGAAYABgAGAAYABgAGAAXABcAFwAYABgAGAAYABgA
FwAXABcAFwAXABcAFwAWABYAFgAWABYAFgATABIAEgASABQAEwATABMAFQAVABUAFQAT
ABMAEwAUABYAFgAWABYAFAAUABQAFAAUABQAFAAVABUAFQAVABUAFQAVABUAFQAVABYA
FgAWABYAFQAVABUAFwAXABcAFwAVABUAFQAVABUAFQAVABUAFwAXABcAGAAWABYAFQAV
ABcAFwAXABcAGQAZABkAGQAXABcAFwAXABcAFwAXABcAGQAYABgAGAAaABoAGgAaABoA
GgAaABoAGQAZABkAGQAaABoAGgAbABsAGwAbABsAHgAeAB4AHwAfAB8AHgAeAB4AHQAd
ABwAHQAdAB8AHwAgACAAHgAcABoAGgAZABkAFQAUABUAFAARABAAEAAPABAAEAARABMA
EgASAA==
         </WaveFormData>
      </LeadData>
      <LeadData>
         <LeadByteCountTotal>10000</LeadByteCountTotal>
         <LeadTimeOffset>0</LeadTimeOffset>
         <LeadSampleCountTotal>5000</LeadSampleCountTotal>
         <LeadAmplitudeUnitsPerBit>4.88</LeadAmplitudeUnitsPerBit>
         <LeadAmplitudeUnits>��V</LeadAmplitudeUnits>
         <LeadHighLimit>2147483647</LeadHighLimit>
         <LeadLowLimit>268435456</LeadLowLimit>
         <LeadID>V2</LeadID>
         <LeadOffsetFirstSample>0</LeadOffsetFirstSample>
         <FirstSampleBaseline>0</FirstSampleBaseline>
         <LeadSampleSize>2</LeadSampleSize>
         <LeadOff>FALSE</LeadOff>
         <BaselineSway>FALSE</BaselineSway>
         <ExcessiveACNoise>FALSE</ExcessiveACNoise>
         <MuscleNoise>FALSE</MuscleNoise>
         <LeadDataCRC32>2457424960</LeadDataCRC32>
         <WaveFormData>
3//f/9//3//g/+H/4//k/+T/5P/l/+X/5//n/+f/5//r//D/9/8BAAoAFQAhAC4AQgBb
AHEAhgCYAK0AxADGAKoAjABsAEEAEwDi/5z/Rf/t/qX+hf6F/o/+nf62/tH+6v4C/xr/
OP9Y/3T/kP+q/77/zv/f/+n/6v/r/+3/7v/x//P/9f/5//v/+f/6//v/+//8//3//v//
/wEAAQABAAIAAgADAAMABAAFAAYABwAHAAcACQAJAAkACwAMAA0ADwAPABAAEAARABMA
EwATABUAGAAZABoAGwAaABsAHAAdACAAIQAjACQAKAArACwALQAuADAAMgAzADcAOQA7
AD0APQA+AD8APwA+AD4APgA+AEAAQABAAD8APQA6ADYANAAzADEALwAtACoAKQAmACMA
IgAhAB8AHgAeABwAGgAZABkAFwAWABUAFwAWABYAFAASABEAEAAPAA4ADQAMAAsACAAH
AAUABQACAAEA//////////////////////7//f/+//7//v/+/////////////////wAA
AAABAAMABAAFAAkACQAJAAoACgAMAA0ADgAOAA4ADwAPABAAEAAQABEAEQARABEAEgAQ
ABAAEAAQABAAEQARABEAEQAQABAAEAARABEAEAAQAA8ADwAOAA4AEAAQAA4ADQAMAAwA
DAAMAAwADAALAAsACgAJAAkACQALAAwADAAMAAwADAAKAAwADAAMAA4ADwAQABEADwAQ
ABAAEAARABEAEQARABMAEwASABIAEgASABEAEAANAAsACQAIAAoADAAMAAwACQAIAAgA
CAAGAAgACAAIAAcABwAGAAUABwAGAAUABQADAAMAAwACAAAA////////AQABAAEAAQAA
AAAAAAAAAAMAAwADAAMAAwADAAUACgAPABcAJAAvADcAQgBSAGkAfQCSAKgAuQDQANoA
yACoAIYAWwAtAAIAzP99/y3/4/61/q3+s/67/sr+4f76/hL/KP9C/2T/gv+e/7T/xv/U
/+X/+f8CAAUABQAGAAUAAwAFAAkACwANAA4ADwAPAA4ADwAQABEAEwATABMAFAASABMA
EwAUABUAFgAXABcAFwAZABkAGQAZABoAGwAdABsAHAAcAB0AHwAfAB8AIQAgACEAIgAj
ACYAJwAoACkAKgArAC0ALgAwADMANAA1ADYAOAA6ADsAPQA/AEEAQwBFAEYARwBHAEYA
RgBGAEYARQBEAEMAQQBCAEAAPQA8ADsAOQA3ADUANAAzADAALQAsACsAKQAoACYAJAAi
ACEAIwAhACAAHwAfAB4AHgAcAB0AHQAdAB0AHAAbABoAGQAYABcAFQAVABQAEwARABEA
EAAPAA4ADQAPAA8ADgANAA4ADgAOAA4ADgANAAwACwANAA0ADgAOAA4ADwAPAA8AEwAT
ABMAFAAUABYAFwAYABgAGAAZABkAGgAaABoAGwAbABsAGwAcABoAGgAaABoAGgAbABsA
GwAbABoAGgAaABkAGQAYABgAFwAXABYAFgAYABgAFgAVABYAFgAWABYAFgAWABUAFQAW
ABUAFQAVABQAEwARABAAEgATABAAEgASABIAEgASABQAFAAUABcAFwAXABcAFgAWABUA
FAAXABcAFwAXABcAFwAWABYAFgAWABUAFAATABEADwAOAAsADAALAAoACgAKAAsADAAK
AAwADAAMAAwACwAJAAcACQAIAAcABwAFAAUABQAEAAQAAwADAAMAAwADAAMAAwAEAAQA
BAAEAAUABQAFAAUABQAFAAUACAANABMAIAAtADcAQABMAF0AcwCIAJoArQDAANIAzgCy
AJQAbQA7ABAA6P+x/2f/G//d/r3+v/7H/sz+3f74/hL/KP9A/1r/ev+Y/7L/yP/W/+X/
9f8EAAcABwAIAAkABwAJAA0ADwARABIAEwATABMAEwATABMAEwATABMAFAAVABcAGAAa
ABoAGgAaABkAGQAbABsAGwAZABoAGwAdAB0AHgAeAB8AIAAhACIAJQAlACUAJQAlACYA
JwAoACkAKgArAC0ALgAuADEAMgAzADgAOgA8AD0APQA/AEEAQwBDAEQARQBFAEYARgBG
AEYARgBGAEYARQBEAEIAPwA+AD0AOwA5ADcANgA1ADIALwAuAC0AKwAqACgAJgAkACMA
IwAhACAAHwAdABwAHAAaABoAGQAYABcAGAAXABYAFQAUABMAEQARABAADwANAA0ADAAL
AAoACQAJAAkACAAHAAYABgAGAAYABQAFAAUABQAHAAcACAAIAAYABwAHAAcACQAJAAkA
CgAIAAoACwAMAAwADAANAA0AEAAQABAAEQAPAA8ADwAQABIAEgASABIAEAARABEAEQAP
AA4ADgAOAA8ADwAOAA4ADQANAAwADAAOAA4ADAALAAoACgAKAAoACgAKAAkACQAKAAkA
CQAJAAgABwAFAAQABgAFAAUABQAFAAQABAAEAAQABAAGAAgACAAIAAcABwAHAAcACQAK
AAoACgAJAAkACQAJAAcABwAGAAYACAAIAAcABgAEAAMAAgACAP//AAD///7//v/+////
AAD8//7//v/+///////+//3/+//6//n/+f/5//n/+f/4//j/9//3//f/9f/1//X/9f/2
//b/9v/2//f/9//3//f/9//3//f/+v///wcAEAAbACcAMAA8AFEAaQCAAJYApwC4AMQA
vgCiAIIAWwAnAPr/0P+X/03/A//F/qX+qf6z/r7+1f7u/gj/Hv82/1L/cv+O/6b/vP/M
/9v/6//4//v/+f/6//n/+//9/wEAAwADAAQABQAFAAUABQAFAAUABgAHAAgACgAIAAkA
CQAKAA0ADgAPAA8ADQAPAA8ADwANAA4ADwARABMAFAAUABUAFQAVABUAFwAYABkAGgAb
ABoAGwAcAB0AIAAhACMAJAAoACsALAAtAC8AMAAxADEAMwA1ADcAOQA6ADwAPgA/AD4A
PgA+AD4APgA+AD4APQA8ADoANwA2ADUAMwAxAC8AMAAvACwAKQAmACUAIwAiACAAHgAc
ABsAGQAXABYAFQAXABYAFgAUABIAEQAQAA8ADAALAAoACQAIAAcABQAFAAQAAwABAAEA
AgABAAAA/////////v/9//z//P/8//z//f/9//3//f/7//v//P/8//z//f/9//3/////
////AAD+/wAAAQACAAQABAAFAAUABAAEAAQABQAHAAcABwAIAAgACAAIAAgABgAHAAcA
BwAJAAgACAAIAAcABwAGAAYABwAHAAYABgAGAAYABAADAAQABAAEAAQABAAEAAMAAwAC
AAEAAQABAP/////+//7/AAD////////9//3//P/+//7//v/+//7/AAAAAAAAAQABAAEA
AQABAAIAAgACAAMAAwADAAMAAwADAAIAAgACAAIAAQAAAP3/+//5//j/+P/6//r/+v/3
//b/9v/2//X/+P/5//r/+f/5//j/9//3//b/9f/1//X/9f/1//T/8v/x//H/8f/x//H/
8f/x//T/9P/0//T/8//z//P/8//3//f/9//6////BwAUACEAKwA0AEYAXQB3AIwAoACx
AMQAygC4AJgAdgBFABMA6P+2/23/Gf/R/p/+lf6f/qv+vv7Z/vT+DP8k/z7/YP98/5T/
rv/C/9L/4//v//T/9//5//r/+//5//v///8BAP//AAABAAEABAAFAAYABwAGAAUABAAE
AAYABwAHAAgACQAKAAsACwANAA8ADwAPAA0ADgAPABEAEAAQAA8ADwARABEAEQATABYA
FwAYABkAGgAbABwAHQAgACEAIwAkACQAJwAoACkALAAuADAAMQAzADUANwA5ADkAOgA7
ADsAPAA8ADwAPAA6ADoAOgA5ADoAOAA1ADQAMwAxAC8ALQAqACkAJgAjACIAIQAfAB4A
GwAYABUAEwAVABMAEgARABEAEAAQAA4ADAALAAoACQAIAAcABgAFAAIAAQD/////AAD/
//3//f/8//v/+v/5//n/+f/4//f/9v/2//b/9v/0//P/8v/x//P/8//0//T/9P/1//X/
9f/2//X/9P/0//b/+P/5//r/+v/6//v/+//8//z//P/9//3//f/9//7//P/8//z//P/+
//////////3//P/8//z/+//7//r/+v/7//v/+v/6//r/+v/4//f/9//4//n/+v/4//j/
9//3//T/8//z//P/9f/1//T/9P/y//H/8f/x//P/8//0//T/9P/z//L/8v/w//D/8f/y
//P/9P/2//j/+P/4//n/+f/5//n/+//8//z//P/9//3//f/9//7//////wAA///+//z/
+v/1//P/8f/w/+7/8P/w//D/7f/s/+z/7P/s/+7/7v/u/+//7//u/+3/7f/s/+v/6//r
/+v/6//q/+r/6f/p/+n/6//r/+v/6//r/+r/6f/o/+n/6f/p/+n/6//r/+v/7v/1//3/
CAATAB0AKAA4AE8AZQB8AJIApQC6AMgAvACgAIAAWQApAPz/xv95/yH/0f6X/of+j/6X
/qb+vf7Y/vT+DP8o/0j/aP+E/5z/sv/C/9P/4//o/+n/6f/s/+//7f/v//P/9f/1//b/
9//3//r/+//8//3/////////AAAAAAEAAQACAAMABAAFAAUABQAHAAcABwAJAAoACwAN
AAwADAALAAsADQANAA0ADwASABMAFAAVABYAFwAYABkAHAAdAB8AIAAhACMAIwAjACgA
KgAsAC0ALQAvADEAMwA1ADYANwA3ADgAOAA4ADgANgA2ADYANQA2ADQAMQAwAC8ALQAr
ACkAJwAlACEAHQAcABsAGQAYABYAFAASABEAEwARABAADwANAAwADAAKAAgABwAGAAUA
BgAFAAQAAwAAAP///f/9//r/+f/3//f/+P/3//b/9f/z//P/8v/x//D/8P/w//D/8P/v
/+7/7f/u/+//8f/y//D/8f/x//H/9f/1//X/9v/2//j/+f/6//z//P/9//3//v/+//7/
///+//3//P/8//7//v/+//7/AAABAAEAAQD///7//v/+/wAAAQABAAIAAQABAAAAAAAA
AAAA/v/9//7//v/+//7//P/8//v/+//8//v/+//7//v/+//6//r/+v/5//n/+f/5//n/
+v/6//f/+P/5//r/+//8//7/AAAAAAAAAQABAAEAAQADAAQABAAEAAUABQAFAAUABQAF
AAQABAAEAAQAAwACAP7/+//4//b/+f/8//3//v/7//r/+v/6//r//P/8//z//f/9//z/
+//5//j/9//3//n/+f/5//j/+P/3//f/9//3//f/9//3//r/+v/6//r/+f/5//n/+f/7
//v///8GAA0AFwAgACkAMwBAAFYAbQCDAJgAqgDDANYAzgCyAJYAcABFABcA4v+U/z3/
6f6r/pn+nf6l/rX+zv7n/gD/GP8y/07/cP+O/6r/wP/S/+L/8//7//7//f///wIABQAF
AAcACwANAA0ADgAPAA8AEAARABIAEwAVABUAFQAWABQAFQAVABYAFwAYABkAGQAZABsA
GwAbABsAHAAdAB8AHwAgACAAIQAfAB8AHwAhACMAJQAnACkAKgArACwALQAuAC8AMQAy
ADYAOQA6ADsAPgBAAEIAQwBFAEcASQBLAEkASgBLAEsATABMAEwATABLAEoASQBHAEYA
RABBAEAAPQA7ADkANwA2ADUAMgAvAC4ALQArACoAKAAmACQAIwAhAB8AHgAdAB8AHgAe
ABwAGgAZABgAFwAWABUAFAATABIAEQAPAA8ADAALAAkACQAKAAkACAAHAAUABQAEAAMA
BAAEAAQABAAFAAUABQAFAAUABQAGAAYACAAJAAkACQAJAAkACQAKAAwADgAPABAAEAAQ
ABEAEQAQABAAEAARABMAEwATABQAEgASABIAEgAQABEAEQARABEAEAAQABAADwAPAA4A
DgANAA0ADAAMAAwADAAKAAkACAAIAAgACAAIAAgABwAHAAYABQAFAAUABQAFAAQABAAE
AAMAAQABAAIABAAEAAQABAAGAAgACAAIAAkACQAJAAkACQAKAAoACgAJAAkACQAJAAkA
CQAIAAgABgAGAAUABAD///3/+//6//r//P/8//z/+f/4//j/+P/3//r/+//8//v/+//6
//n/+P/2//T/8//1//X/9f/0//L/8f/x//H/8//z//P/8//0//T/9P/0//P/8//z//P/
9f/1//f/+v///wcAEgAdACcAMgBCAFcAbQCCAJQApwC+AM4AwgCkAIYAXQAvAAQAzv9/
/yv/3f6l/pf+nf6j/q7+xf7e/vT+Cv8i/0L/ZP+C/5r/sP++/83/3f/o/+n/6//s/+3/
7f/v//P/9f/z//T/9f/1//j/+f/6//v/+f/5//n/+v/7//3//v8AAP//AAABAAEAAAAB
AAAA//8BAAIAAwAFAAMABAAEAAUABwAHAAcACQAIAAkACgALAAoACwAMAA0AEAARABMA
FAAUABcAGAAZAB4AIAAiACMAIwAlACcAKQApACoAKwArAC4ALgAuAC4ALAAsACwAKwAq
ACgAJQAkACMAIQAfAB0AGwAZABUAEQAPAA8ADgAOAAwACgAIAAcACQAHAAYABQAFAAQA
BAACAAIAAQAAAP//AAD///7//f/8//v/+f/5//b/9f/z//P/8//z//P/8//x//H/8P/v
//D/8P/w//D/8f/x//H/8f/z//P/9P/0//T/9f/1//X/9//3//f/+P/6//z//f/+//z/
/P/9//3//P/8//z//f////////8AAP7//v/+//7//v////////////7//v/+//3//f/8
//z//f/9//z//P/8//z/+v/5//r/+v/6//r/+v/6//n/+f/4//f/9//3//f/9//2//b/
8v/0//X/9v/3//j/9v/4//j/+P/5//n/+f/5//v//P/8//z/+//7//v/+//9//3//P/8
//z//P/7//r/9//1//P/8v/y//T/9P/0//X/9P/0//T/8P/y//L/8v/z//P/8v/x//H/
8P/v/+//7//v/+//7v/u/+3/7f/t/+3/7f/t/+3/7v/u/+7/7v/v/+//7//v//H/8//z
//T/+f///woAFQAhACoAOABLAGMAdgCKAJ0ArgDCAMQAqgCMAGcAOQAOAOb/rf9h/xP/
z/6p/qn+r/60/sf+4v78/hD/Jv9A/2L/gP+c/7T/xP/R/+H/7v/1//X/9v/3//n/+///
/wEA//8AAAEAAQAEAAUABgAHAAcABwAHAAgACAAJAAkACgALAAwADQANAA0ADwAPAA8A
DwAQABEAEwAVABYAFgAXABcAFwAXABkAGgAbABwAHQAdAB0AHQAdACAAIQAjACQAJAAn
ACgAKQAqACwALgAvADEAMwA1ADcANQA2ADcANwA6ADoAOgA6ADwAPAA8ADsAOgA4ADUA
NAA1ADMAMQAvAC4ALQAqACcAJAAjACEAIAAeABwAGgAZABkAFwAWABUAFwAWABYAFAAS
ABEAEAAPABAADwAOAA0ADAALAAkACQAIAAcABQAFAAIAAQAAAP////////7//f/+//7/
/v/+/////////////f/9//7//v/+/////////wEAAQABAAIAAgAEAAUABgAGAAYABwAH
AAYABgAGAAcACQAJAAkACgAIAAgACAAIAAYABwAHAAcABwAGAAYABgAHAAcABgAGAAUA
BQAEAAQAAgACAAAA//8AAAAAAAAAAP7//v/9//3//P/7//v/+//9//3//P/8//v/+f/4
//f/9//7//z//P/6//j/+P/4//j/+P/6//r/+v/9//3//f/9//v//P/8//z//v///wAA
AQAAAP///f/8//7//v/9//z/+f/3//X/9P/0//b/9v/2//f/9v/2//b/8v/0//T/9P/z
//P/8v/x//H/8P/v/+//7//v/+//7v/w/+//7//v/+//7//v/+//8P/w//D/8P/x//H/
8f/x//H/7//x//T/+/8DABAAGwAjAC4APABRAGcAfACSAKUAtgDCALQAlAB0AEsAGQDu
/8b/h/89//P+t/6h/qf+r/68/tP+7P4I/xz/NP9S/3L/jv+m/7z/zP/b/+v/9P/1//P/
9P/1//X/9//7//3///8AAAEAAQAAAAEAAgADAAUABQAFAAYABAAFAAUABgAHAAgACQAJ
AAsADQANAA0ACwAMAA0ADwARABIAEgATABEAEQARABMAEgATABQAFQAWABcAGAAZABoA
GwAdAB4AIAAjACQAJQAoACoALAAtAC8AMQAzADUANQA2ADcANwA4ADgAOAA4ADoAOgA6
ADkANgA0ADEAMAAvAC0AKwApACgAJwAkACEAHgAdABsAGgAaABgAFgAVABMAEQAQAA8A
DwAOAA4ADAAMAAsACgAJAAYABQAEAAMABAADAAEAAQAAAP///f/9//r/+f/4//f/+f/5
//j/9//2//b/9v/2//f/9//3//f/9f/1//b/9v/0//X/9f/1//f/9//3//j/9v/4//n/
+v/8//z//f/9//z//P/8//3/////////AAACAAIAAgACAAEAAQAAAP//AQAAAAAAAAAB
AAEAAAAAAP/////+//7//v/+//z/+//6//r/+v/6//r/+v/5//n/+v/5//n/+f/3//f/
9v/2//b/9f/1//X/8//z//T/9P/z//P/8//0//L/8v/y//L/8v/y//L/8//2//f/+P/5
//n/+f/5//n/+v/6//r/+f/5//n/+f/5//n/+P/4//r/+v/5//j/8//x/+//7v/u//D/
8P/w/+//7v/u/+7/7P/u/+7/7v/x//H/8P/v/+3/7P/r/+v/6//r/+v/6v/q/+n/6f/p
/+n/6f/p/+n/7P/s/+z/7P/r/+v/6//r/+v/6//v//T/+/8DAAwAFwAhAC4APgBTAGsA
ggCWAKcAugC+AKYAiABmADcABQDc/6j/Xf8L/8H+kf6L/pX+n/60/s/+6v4C/xj/NP9U
/3L/jP+m/7r/yv/b/+f/6v/r/+3/7v/v//H/8//3//n/9//4//n/+f/6//v//P/9//3/
/f/9//7//v//////AAABAAIAAwADAAMABQAFAAUABwAIAAkACwALAAwADAANAAsACwAL
AA0AEAARABIAEwASABMAFAAVABYAFwAZABoAHgAhACIAIwAkACYAKAApAC0ALwAxADMA
MwA0ADUANQA2ADYANgA2ADYANgA2ADUANAAyAC8ALgAtACsAKQAnACYAJQAiAB8AHAAb
ABkAGAAWABQAEgARAA8ADQAMAAsACwAKAAoACAAIAAcABgAFAAYABQAEAAMAAgABAP//
///+//3/+//7//r/+f/4//f/+f/5//j/9//4//j/+P/4//f/9//3//f/9//3//j/+P/6
//v/+//7//v/+//7//z//P/+////AAAAAAAAAQABAAIAAgACAAMABAAFAAYACAAGAAYA
BgAGAAYABwAHAAcABwAGAAYABgAGAAUAAwACAAEAAQAAAAAAAQACAAEAAQAAAAAAAAAA
AAAAAAD//////v/9//3//f/9//3//P/8//z/+//7//v/+//7//z//P/7//v/+//6//r/
+v/6//r/+//+////AAD//////////wEAAgACAAIAAwADAAMAAwADAAMAAgACAAQABAAD
AAIA/f/7//n/+P/4//r/+v/6//v/+v/6//r/+P/6//r/+v/9//3//P/7//n/+P/3//f/
9//3//f/9v/4//f/9//3//X/9f/1//X/+P/4//j/+P/5//n/+f/5//v//f/9/wAABQAN
ABgAIwArADYASABfAHcAjgCiALUAygDWAMgAqACKAF8AMQAGANT/if8z/+H+qf6X/p/+
qf66/tP+7v4I/yD/Ov9a/3r/lv+y/8j/2P/p//f//v//////AgADAAMABQAJAAsADQAO
AA8ADwAQABEAEgATABUAFQAVABYAFgAXABcAGAAZABoAGwAbABsAHQAdAB0AGwAcAB0A
HwAhACIAIgAjACUAJQAlACcAJgAnACgAKQAqACsALAAtAC8AMQA0ADYAOgA9AD4APwBA
AEIARABFAEcASQBLAE0ATQBOAE8ATwBQAFAAUABQAFAAUABQAE8ATABKAEcARgBFAEMA
QQA/AD4APQA6ADcANgA1ADMAMgAuACwAKgApACcAJQAkACMAJQAkACQAIgAiACEAIAAf
ABwAGwAaABkAGAAXABUAFQASABEADwAPAA4ADQAMAAsACwALAAoACQAIAAgACAAIAAsA
CwALAAsACwALAAwADAAMAA0ADQANAA0ADQANAA4ADAAOAA8AEAARABIAFAAVABYAFgAW
ABcAGQAZABkAGgAaABoAGgAaABgAGQAZABkAGwAaABoAGgAaABkAFwAWABYAFwAXABgA
FgAWABQAEwAUABQAFAAUABIAEgARABEAEAAPAA8ADwARABEAEAAQABAADwAPAA8ADgAN
AA0ADAANAAwADAAMAAwADAAOABAAEAAQABMAEwATABMAEQASABIAEgATABMAEwATABMA
EwASABIAEAAQAA8ADgANAAsACQAIAAoADAAMAAwACQAIAAgACAAIAAoACgAKAAkACQAI
AAcACQAIAAcABwAHAAcABwAGAAYABQAFAAUABwAHAAcABwAGAAYABgAGAAkACQAJAAkA
CwANAA8AFAAbACcAMgA9AEUAVABmAH8AkwCoALwA0QDmAOAAxgCqAIQAVQAnAPj/sP9Z
/wX/wf6n/q3+tf7D/tr+9f4O/yr/Qv9g/4D/nP+2/87/4P/y/wMADQAOABEAEwAUABUA
EwAVABkAGwAdAB4AHwAfAB4AHwAgACEAIwAjACMAJAAkACUAJQAmACcAKAApACkAKQAr
ACsAKwApACoAKwAtACsALAAsAC0ALgAvADAAMwAyADMANAA1ADYANwA4ADkAPAA9AD8A
QABCAEUARgBHAEwATgBQAFEAUQBTAFUAVwBXAFgAWQBZAFoAWgBaAFoAWgBaAFoAWQBW
AFQAUQBQAE0ASwBJAEcASABHAEQAQQBAAD8APQA8ADwAOgA4ADcAOQA3ADYANQAzADIA
MgAwADIAMQAwAC8ALAArACoAKQAmACUAIwAjACAAHwAdAB0AHAAbABoAGQAbABsAGgAZ
ABgAGAAYABgAFwAXABcAFwAZABkAGgAaABgAGQAZABkAHQAdAB0AHgAcAB4AHwAgACAA
IAAhACEAJAAkACQAJQAkACMAIgAiACMAJAAlACYAIwAjACIAIQAjACIAIgAiACEAIQAg
ACAAHwAfAB4AHgAeAB4AHAAbABgAGAAYABgAGAAYABcAFwAUABMAEwATABEAEQAQABAA
EgAUABQAFAAUABQAEgAUABQAFAAVABUAFQAVABMAFAAUABQAFQAVABUAFQAXABcAFgAW
ABQAFAATABIAEQAPAA0ADAAMAA4ADgAOAA0ADAAMAAwADAAOAA4ADgAOAA0ACwAJAAsA
CgAJAAkACwALAAsACgAKAAkACQAJAAsACwALAAsACgAKAAoACgALAAsACwALAA0ADQAN
AA4AFQAdACYAMwA9AEoAWABtAIEAlgCqALsA0ADgANgAugCcAHUASQAeAPL/r/9f/xP/
2f7B/sf+y/7U/un+BP8c/zT/Sv9o/4r/qP/A/9T/5P/z/wMADgATABcAGAAXABUAFwAb
AB0AHQAeAB8AHwAiACMAJAAlACMAIwAjACQAJgAnACcAKAAnACgAKQApACkAKwArACsA
KwAsAC0ALwAuAC4ALQAtAC4ALwAwADMAMwAzADMAMwA2ADcAOAA5ADoAOwA9AD4AQABD
AEQARQBKAEwATgBPAE8AUQBTAFUAVQBWAFcAVwBYAFgAWABYAFgAWABYAFcAWABWAFMA
UgBRAE8ATQBLAEgARwBEAEEAQAA/AD0APAA4ADYANAAzADUAMwAyADEAMQAwADAALgAw
AC8ALgAtACwAKwAqACkAKAAnACUAJQAmACUAIwAjACAAHwAeAB0AHwAfAB4AHQAcABwA
HAAcAB0AHQAdAB0AHwAfACAAIAAeAB8AHwAfACIAIwAkACYAJAAmACcAKAAoACgAKQAp
ACwALAAsAC0AKwArACsALAAuAC4ALgAuACwALQAtAC0ALQAsACwALAArACsAKgAqACkA
KQAoACgAKAAoACYAJQAlACYAJwAoACgAKAAnACcAJgAlACUAJQAjACMAIgAiACQAIwAj
ACMAIwAmACUAJAAjACIAJAAmACYAJgApACkAKQApACcAKAAoACgAKwArACsAKwAqACkA
JwAmACcAKAAoACgAJQAjACEAIAAgACIAIgAiACEAIAAgACAAHgAgACAAIAAfAB8AHgAd
AB0AHAAbABsAGwAbABsAGgAcABsAGwAbABsAGwAbABsAHAAcABwAHAAdAB0AHQAdAB0A
HQAfACQAKwAzAEAASwBTAFwAbACDAJkArgDCANMA5ADmANIAtACUAGcANwAQAOT/pf9Z
/xP/5f7b/uP+6f72/g3/Jv88/1L/bv+M/6j/wv/c/+7//P8LABsAIgAjACEAIgAjACMA
JQApACsALQAuAC8ALwAuAC8AMAAxADMAMwAzADQAMgAzADMANAAzADQANQA1ADcAOQA5
ADkAOQA6ADsAPQA7ADwAPAA9AD8APwA/AEEAQgBDAEQARQBGAEcASABJAEoASwBNAE4A
UgBVAFYAVwBYAFoAXABdAF8AYQBjAGUAZQBmAGcAZwBoAGgAaABoAGoAagBqAGkAZgBk
AGEAYABfAF0AWwBZAFoAWQBWAFMAUABPAE0ATABKAEgARgBFAEUAQwBCAEEAQwBCAEIA
QAA+AD0APAA7ADoAOQA4ADcAOAA3ADUANQAyADEALwAvADAALwAuAC0ALwAvAC4ALQAq
ACoAKgAqACsAKwArACsALQAtAC4ALgAuAC8ALwAvADEAMQAxADIAMAAyADMANAA2ADYA
NwA3ADgAOAA4ADkAOQA5ADkAOgA6ADoAOgA6ADgAOQA5ADkAOwA6ADoAOgA6ADkANwA2
ADcANwA2ADYANwA4ADcANwA0ADQANAA0ADQANAAzADMAMgAxADEAMQAzADMAMgAyADIA
MQAxADEAMQAxADIAMgAxADEAMQAyADIAMgAyADIANAA2ADYANgA2ADYANwA3ADkAOQA5
ADkAOgA6ADsAOgA5ADgAOAA4ADkAOgA7ADoANwA3ADUANQAzADMAMwAzADUANAAyADIA
MgAyAA==
         </WaveFormData>
      </LeadData>
      <LeadData>
         <LeadByteCountTotal>10000</LeadByteCountTotal>
         <LeadTimeOffset>0</LeadTimeOffset>
         <LeadSampleCountTotal>5000</LeadSampleCountTotal>
         <LeadAmplitudeUnitsPerBit>4.88</LeadAmplitudeUnitsPerBit>
         <LeadAmplitudeUnits>��V</LeadAmplitudeUnits>
         <LeadHighLimit>2147483647</LeadHighLimit>
         <LeadLowLimit>268435456</LeadLowLimit>
         <LeadID>V3</LeadID>
         <LeadOffsetFirstSample>0</LeadOffsetFirstSample>
         <FirstSampleBaseline>0</FirstSampleBaseline>
         <LeadSampleSize>2</LeadSampleSize>
         <LeadOff>FALSE</LeadOff>
         <BaselineSway>FALSE</BaselineSway>
         <ExcessiveACNoise>FALSE</ExcessiveACNoise>
         <MuscleNoise>FALSE</MuscleNoise>
         <LeadDataCRC32>1196705809</LeadDataCRC32>
         <WaveFormData>
8v/y//H/8f/0//T/9P/1//P/8//z//P/9P/0//T/9P/3//n//f8CAAYADwAaACkAQABa
AHgAlQCyANYAAgElATcBRgFQAUUBIgHiAHcA6f9Q/9f+nv6V/pv+qv7B/tT+6P4A/xb/
M/9T/2//jP+l/7n/yf/a/+X/5//r/+7/7//y//X/9//5//v//P/9//7///8AAAEAAgAD
AAIAAwAEAAQABgAIAAgACAAJAAkACgAKAAsACwAMAAwADgAPABEAEwARABEAEgAUABIA
EwATABMAFgAYABoAGwAbAB0AHgAfACAAIQAiACMAJQAmACcAKAApACkAKwAsAC4AMAAy
ADMAMgAyADMAMwAzADMAMgAxADEALwAuACwAKAAnACUAIwAjACAAHgAaABYAFAARAA8A
DwANAAsACQAHAAQAAwADAAAA////////AQABAAEAAQD//wAAAAAAAP7//v/+//7//P/8
//z/+v/4//j/+P/3//j/9//3//b/9P/0//T/8//1//X/9f/2//b/9v/2//f/9f/1//X/
9v/3//j/+v/9//z//f/+////AQACAAMABAAFAAYABwAHAAcABwAJAAoADQANAA0ADgAN
AAwACwALAAsACwALAAsACQAJAAkACQAIAAgABgAFAAYABgAGAAYABAAEAAIAAgACAAIA
AgABAP///v/+//3//f/9//v/+////wAA/v/+//7//v/9//7//v/+/wAAAgADAAQAAgAD
AAQABAAEAAQABgAHAAkACQAJAAkABwAHAAUAAwACAAAA/v/8//z//////////f/6//r/
+v/6//r/+v/6//j/9//2//b/9v/1//T/8//w//D/7//u/+7/7v/u/+7/7//v//D/8P/w
//H/8f/x//P/8//0//T/8P/w//H/9f/5//7/BAANABgAJQA4AFIAbgCNALAA0AD8ACMB
OQFGAU4BRQEmAfIAmwAXAIL/+/6o/pP+mf6g/q/+wv7W/uz+BP8f/z//Xf96/5P/p/+3
/8r/2//l/+n/7P/v//L/8f/z//X/9//6//v//P/9//z//f/+////AAABAAIAAgACAAQA
BAAEAAUABQAGAAYABwAHAAgACAAJAAkACgALAAsACwAMAA4AEAARABEAEQARABIAEwAT
ABUAFwAYABkAGAAZABoAGwAfACAAIQAiACMAIwAlACYAKQAqACsAKwAuAC4ALwAvAC0A
LQAsACsAKQAnACYAJAAiACEAHwAdABsAGAAWABIAEAAOAAsACQAHAAUAAwABAAEA/v/9
//3//v/9//3//f/7//v/+//7//z//v///wAA/v/+//7//v/8//z//P/6//r/+v/6//n/
9v/1//X/9P/2//b/9v/1//P/8//z//T/8v/y//L/8//1//X/9f/2//b/9v/3//n//P/9
//7//////wAAAQACAAEAAgADAAMABQAFAAcACAAHAAcABwAIAAgACAAIAAkABwAHAAcA
BwAJAAkACQAJAAoACgAIAAcABgAGAAYABgAIAAgABgAGAAYABgAGAAUABQAEAAQAAwAD
AAMAAQABAP//////////AAAAAAAAAAAAAAAAAAADAAQABAAEAAUABgAGAAYABAAFAAYA
BgAIAAgACgALAA0ADQANAA0ACwALAAkABwAIAAYABAACAAEAAwACAAEAAgAAAAEAAgAC
AAIAAgACAAAA///+//7//f/9//3//f/7//r/+P/2//b/9v/2//b/9//3//j/+P/4//n/
+f/5//v/+//8//z/+v/6//v//f///wIACgATABoAJQA2AEwAZgCDAKQAxADqABcBNQFC
AUoBSQEyAQgBzwBvAOb/Vf/c/p3+mf6g/qf+uP7Q/uj+AP8X/zP/Vf92/5H/qf+7/8z/
3f/r//H/8v/3//j/+//9////AQAEAAUABgAHAAYABwAIAAkACgALAAwADAANABAAEQAS
ABEAEQASABIAEwATABQAFAATABMAFAAVABUAFQAWABgAGQAbABwAHQAeAB4AHgAdAB0A
HwAgACEAIgAjACQAJQAnACgAKQAqAC0ALQAvADAAMQAyADMAMwA1ADYAOAA5ADkAOQA4
ADcANwA1ADQAMgAwAC8ALQArACkAJgAkACAAIAAeABsAGQAVABMAEQAPAA0ACgAJAAkA
CAAHAAcABwAFAAUABQAFAAcACAAIAAgABgAGAAYABgAGAAYABgAEAAQABAAEAAMAAgAB
AAEAAAAAAAAAAAD///3//f/9//7//v/+//7///////////8AAAAAAAABAAMABgAHAAgA
CQAHAAgACQAKAAsADAANAA0ADgAPABIAFAAUABMAEgASABMAFAAVABcAFQAVABUAFQAT
ABMAEwATABYAFgAUABMAEAAQABAAEAASABIAEAAQAA4ADgAOAA0ADwAOAA4ADQAPAA8A
DQANAAwACwAKAAkACgAKAAoACgAKAAgACAAIAAgACAALAAwADAAMAA0ADgAOAA4AEAAR
ABIAEgAQABAAEgATABEAEQARABEAEgATABIAEQAQAA4ADAAKAAkACwAKAAkACgAIAAkA
CgAIAAgACAAIAAoACQAIAAgABAADAAIAAQAAAAAA///+/wAAAAAAAAAA/v/9//3//P/+
//////////////8AAAAA/P/+/wEAAQADAAgADAAVAB4AKQA4AE4AbACPALAA0AD0ABsB
NwFGAVIBUQE4AQwB0wBxAOj/Vf/Y/pn+k/6e/qv+wP7Y/u7+CP8f/z3/X/98/5f/r//B
/9L/4//v//X/+P/5//z///8BAAMABQAGAAcACAAJAAgACQAKAAsADgAPABAAEAAOABAA
EAAQABMAEwAUABQAFQAVABYAFgAVABUAFgAXABgAGQAbAB4AHAAdAB0AHQAfACAAIQAh
ACEAIwAkACUAJgAnACgAKQAtAC4ALwAwADEAMQAzADQANQA2ADcANwA6ADoAOwA7ADkA
OQA4ADcANwA1ADQAMgAwAC8ALQArACkAJgAkACAAIAAeABsAGQAVABMAEQAPAA0ACgAJ
AAkABgAFAAUABQAHAAcABwAHAAUABgAGAAYABgAGAAYABgAGAAYABgAEAAQABAAEAAMA
AgABAAEAAAAAAAAAAAD///3//f/9//7//v/+//7////9//3//f/+//7//v///wEAAAAB
AAIAAwADAAQABQAGAAkACgALAAsACwALAA0ADgAPAA8ADwAQABAAEAAQABEAEwATABMA
EwATABMAEwATABIAEgAQAA8AEAAQABAAEAAOAA4ADAAMAAoACgAKAAkACgAKAAsACwAJ
AAkABwAHAAcABwAHAAcABgAGAAYABgAGAAQABAAFAAYABwAIAAkACgAKAAoACwAMAAwA
DAAMAA0ADgAOAA4ADgAQABEAEQARABEAEQARABEADwANAAoACAAGAAQABgAJAAkACQAH
AAQABAAEAAUABgAHAAgABgAFAAQABAACAAEAAAD///7//v/9//z/+v/6//r/+v/5//n/
+v/6//z//f/9//3/+//7//z//P/+//7//////wEABgAOABcAIAAtAEAAXAB8AJ0AvADe
AAgBLwFFAVQBWgFPATAB/gCvADEAmv8J/6j+jf6V/qL+s/7K/uD++v4Q/y3/T/9t/4r/
o/+5/8v/3P/p/+3/8f/2//n/+v/7//3///8BAAAAAQACAAMABgAHAAgACQAJAAkACQAI
AAoADAAMAAwADwAPABAAEAARABEAEgASABMAEwAUABUAEwATABQAFgAWABcAFwAXABkA
GgAbABsAGQAbABwAHQAgACEAIgAjACMAJAAlACYAKwArAC0ALgAvADAAMQAxADAAMAAx
ADEAMQAxADAALwAvAC0ALAAqACoAKQAnACUAIwAgAB4AGgAWABQAEQAPAA0ACwAJAAcA
BQACAAEAAQD+//3//f/9//3//f/9//3//f/+//7//v/+//7//v/+//7//v/+//z//P/8
//z/+//6//n/+f/4//b/9v/2//X/9//3//f/+P/3//b/9f/1//X/9f/1//b/+P/4//n/
+//6//v//P/9//3//v///wAAAQACAAMAAwAFAAUABwAIAAcABwAHAAgACAAIAAgACQAL
AAsACwALAAkACQAJAAkACgAKAAgABwAIAAgACAAIAAYABgAEAAQABgAGAAYABQAFAAQA
BAADAAMAAwABAAEAAQABAAEAAQD+//7//v/+//7//v/+/////v/9//3//P/6//r/+//8
//3//v8BAAIAAgACAAMABAAEAAQABgAHAAgACAAGAAYACAAJAAsACwALAAsACQAJAAcA
BQAGAAQAAgAAAAAAAwADAAMAAQD+//7//v8AAAAAAAAAAAAA///+//7//P/7//r/+f/2
//b/9f/0//T/9P/0//T/9f/1//b/9v/0//X/9f/1//f/9//4//j/+P/4//n/+f/7//7/
BAALABQAIQA0AEwAaACHAKYAyADwABsBNwFIAVYBUwE6AQ4BwQBHAK7/Hf+4/pX+l/6g
/q/+wv7W/u7+Cv8j/0H/Y/9+/5n/rf+9/87/3//l/+n/7P/v//L/8f/z//X/9//4//n/
+v/7//z//f/+////AAABAAIAAgACAAQABAAEAAUABQAGAAYABwAHAAgACAAJAAkACgAL
AAkACQAKAAwADAANAA0ADQAPABAAEQARABEAEwAUABUAFgAXABgAGQAZABoAGwAcAB8A
HwAhACIAIQAiACMAIwAmACYAJwAnACcAJwAmACUAIwAhACAAHgAeAB0AGwAZABcAFAAS
AA4ACgAIAAUAAwADAAEA///9//n/9v/1//X/9v/1//X/9f/1//X/9f/1//X/9v/2//b/
+P/4//j/+P/2//b/9v/0//T/9P/0//P/9P/z//P/8v/w//D/8P/v/+3/7f/t/+7/7v/u
/+7/7//x//H/8f/y//D/8P/x//P/8v/z//T/9f/3//j/+f/6//v//P/9//3//////wEA
AgABAAEAAQACAAQABAAEAAUABwAHAAcABwAFAAUABQAFAAgACAAGAAUABAAEAAQABAAC
AAIAAAAAAAAAAAAAAP/////+//7//f///////f/9//v/+//7//v//P/8//z//P/8//z/
/P/9//n/+v/7//z//f/+/wEAAgACAAIAAwAEAAQABAAEAAUABgAGAAYABgAIAAkACQAJ
AAkACQAHAAcABQADAAEA/v/7//j/+////wAAAQAAAPz/+//6//r/+v/6//r//P/7//r/
+v/2//X/9P/z//T/9P/z//L/8v/y//L/8v/x//H/8v/y//L/8//z//P/8//z//T/9P/0
//b/+f/7//3/AgAIABEAHAArAEIAXgB4AJcAuADiAA4BKwE7AUwBTgE7ARABxABLALf/
JP+9/pj+l/6f/q7+w/7W/uz+Av8a/zn/Wf93/5D/p/+7/8v/2v/j/+f/6f/s/+//8v/z
//X/9//5//j/+f/6//v//v///wAAAQACAAMABAAEAAIABAAEAAQABwAHAAgACAAJAAkA
CgAKAAsACwAMAA0ADQANAA4AEAAPAA8ADgANABAAEgAUABUAEwAVABYAFwAYABkAGgAb
AB0AHgAfACAAIQAhACMAJAAlACYAJwAnACYAJgAnACcAJwAnACYAJQAjACEAIAAeABwA
GwAZABcAFQASABAADAAIAAYAAwABAAEA///9//v/+f/2//X/9f/0//P/8//z//T/9f/2
//f/9f/2//b/9v/2//b/9v/2//b/9v/2//T/8v/y//L/8f/y//H/8f/w/+//7v/t/+v/
6//r/+v/7P/u/+7/7v/v/+3/7f/t/+7/8P/w//H/8//y//P/9P/1//f/+P/5//r/+f/6
//v/+//7//v//f/+/wEAAQABAAIAAAAAAAAAAQABAAEAAQABAAEAAQABAAEAAAAAAP7/
/f/8//z//P/8//z//P/6//r/+P/4//j/9//5//j/+P/3//f/9//1//X/9f/1//X/9f/2
//T/9P/0//T/9v/2//b/9v/5//r/+v/6//v//P/8//z//v///wAAAAD+//7/AAABAAIA
AwAEAAUAAwADAAEA///+//z/+v/4//j/+//7//v/+P/0//P/8v/1//b/9//4//f/9f/z
//L/7v/t/+z/6//r/+z/7P/s/+v/6v/p/+j/6f/p/+r/6v/q/+v/6//r/+n/6f/q/+r/
7P/s/+//8f/z//b/+v8DAA4AGQAsAEQAYAB9AJwAvgDoABUBLwFAAUwBSQEwAQIBrwAx
AJj/C/+q/o3+j/6W/qP+uP7M/uL++P4R/y//Uf9w/4n/n/+v/8D/z//Z/9//4v/l/+j/
6f/r/+3/7//w//H/8v/z//b/9//4//n/+f/5//n/+P/7//7///8AAAEAAQACAAIAAgAB
AAEAAAACAAMABQAHAAcABwAIAAoACgALAAsACwANAA4ADwAPAA0ADwAQABEAFAAVABYA
FwAXABgAGQAaAB0AHQAfACAAIQAiACMAIwAiACIAIwAjACUAJQAkACMAIQAfAB4AHAAa
ABkAFwAVABUAEgAQAAwACAAGAAMAAQD///3/+//5//f/9P/z//P/9P/z//P/8//z//P/
8//z//H/8v/y//L/9P/0//T/9P/y//L/8v/w//D/8P/w/+//7//v//D/8P/u/+7/7v/t
/+3/7f/t/+7/8P/w//D/8f/x//H/8f/y//L/8v/z//X/9v/3//j/+f/7//z//f/+//3/
/v//////AQABAAMABAADAAMAAwAEAAQABAAEAAUABwAHAAcABwAFAAUABQAFAAYABgAE
AAMAAgACAAIAAgACAAIAAAAAAAAAAAAAAP//AQAAAAAA///9//3/+//7//v/+//7//v/
9v/4//n/+v/7//z//f/+//7//v8BAAIAAgACAAIAAwAEAAQAAgACAAQABQAHAAcABwAH
AAkACQAHAAUAAgAAAP7//P/8/////////////P/8//z//P/8//z//P/8//v/+v/6//b/
9f/0//P/9P/0//P/8v/w//D/8P/w//H/8f/y//L/8v/z//P/8//x//H/8v/y//T/9P/3
//f/+f/8/wAABwASAB0ALABCAF4AfQCeALwA3gAJAS0BPAFIAUkBNgEUAdsAfQD2/2P/
5P6d/pH+mP6h/rL+yP7e/vT+C/8n/0f/aP+F/5//sf/A/9H/3f/l/+r/7f/w//P/9f/3
//n/+P/5//r/+//+////AAABAAAAAQACAAIAAgAEAAQABAAFAAUABgAGAAcABwAIAAgA
BwAHAAgACQALAAsADAAOAAwADQANAA0AEQASABMAEwARABMAFAAVABgAGQAaABsAGwAc
AB0AHgAhACEAIwAkACcAKAApACkAKAAoACkAKQAqACsAKwArACsAKQAoACYAIgAhAB8A
HQAdABoAGAAUABIAEAANAAsACQAHAAUAAwD///z/+//7//r/+f/5//n/+//7//v/+//7
//z//P/8//z//P/8//z//P/8//z/+v/6//r/+v/5//j/9//3//b/9P/0//T/8//1//X/
9f/2//b/9v/2//f/9//3//f/+P/6//r/+//9//z//f/+////AQACAAMABAADAAQABQAF
AAUABQAHAAgACwALAAsADAAMAAwADAANAA0ADQANAA0ACwALAAsACwAMAAwACgAJAAoA
CgAKAAoACAAIAAYABgAIAAgACAAHAAUABAAEAAMABQAFAAMAAwADAAMAAwADAAAAAAAA
AAAAAAACAAQABQACAAIAAgACAAIABQAGAAYABgAHAAgACAAIAAYABwAIAAgACgAKAAwA
DQALAAsACwALAA0ADQALAAkABgAEAAIAAAACAAUABQAFAAUAAgACAAIAAAAAAAAAAAAA
AP///v/+//z/+//6//n/9v/2//X/9P/2//b/9v/2//X/9f/2//b/9v/3//f/9//3//f/
+P/4//j/+P/3//n//f8EAAoAEQAaACUANgBQAGwAiwCuANAA9gAdATUBQAFGAUEBKAH+
AL0AUwDG/zX/xP6R/pH+nP6r/r7+1v7u/gb/H/89/13/ev+V/63/vf/Q/+H/6f/r/+7/
8//0//X/9//5//v//P/9//7////+////AAABAAQABQAGAAYABAAGAAYABgAHAAcACAAI
AAsACwAMAAwACwALAAwADQAOAA8AEQAUABIAEwATABMAFQAWABcAFwAZABsAHAAdAB0A
HQAdAB0AIQAiACMAJAApACkAKwAsAC0ALgAvAC8AMgAyADMAMwAxADEAMAAvADEALwAu
ACwAKgApACcAJQAhAB4AHAAYABgAFgATABEADQALAAkABwAFAAIAAQABAAAA////////
/////////////wAAAAAAAP7//v/+//7///8AAAEAAAD+//7//v/9//z/+//7//r//P/8
//z/+//5//n/+f/6//z//P/8//3/+//7//v//P/8//z//f///wAAAQACAAMAAQACAAMA
BAAHAAgACQAJAAcABwAJAAoACwALAAsADAAOAA4ADgAPAA0ADQANAA0ADwAPAA8ADwAQ
ABAADgANAAwADAAMAAwADAAMAAoACgAIAAgACAAHAAcABgAGAAUABwAHAAUABQADAAMA
AwADAAAAAAAAAAAAAAAAAAAAAQD/////AAAAAP7////+//7//v/+//7/AAACAAMABAAD
AAQABAAEAAYABwAIAAgACAAIAAoACwALAAsACwALAA0ADQALAAkABwAEAAEA/v8AAAMA
AwADAAMAAAAAAAAA/v/+//7//v////////8AAPz/+//6//n/+P/4//f/9v/2//b/9v/2
//X/9f/2//b/9v/3//f/9//1//X/9v/2//b/+P/7//3/AQAEAAoAEQAcACsAPgBaAHgA
mQC6ANwABAEpAT0BSgFSAUcBKAH2AKUAJQCM///+oP6H/o/+nP6v/sb+3v72/g7/Kf9J
/2n/hv+f/7X/x//Y/+X/6f/t//D/8//2//n/+//9/////v///wAAAQACAAMABAAFAAQA
BQAGAAYABgAIAAgACAAJAAkACgAKAAkACQAKAAoADQANAA4ADwANAA0ADgAQAA4ADwAP
AA8AEwAUABUAFQAVABcAGAAZABoAGwAcAB0AHwAgACEAIgAjACMAJQAmACgAKgAsAC0A
LAAsAC0ALQArACsAKgApACkAJwAmACQAIgAhAB8AHQAbABgAFgASABAADgALAAkABwAF
AAMAAQABAP7//f/9//r/+f/5//n/+f/5//n/+f/5//r/+v/6//z//P/8//z//P/8//z/
+v/4//j/+P/3//j/9//3//b/9v/2//b/9f/z//P/8//0//T/9P/0//X/8//z//P/9P/2
//b/9//5//j/+f/6//v//f/+////AAD//wAAAQABAAMAAwAFAAYACQAJAAkACgAKAAoA
CgALAAsACwALAAsACwALAAsACwAKAAoACAAHAAYABgAGAAYACAAIAAYABgAGAAYABgAF
AAUABAAEAAMAAwADAAEAAQADAAMAAwADAAAAAAAAAAAAAAAAAAAAAQD/////AAD+//7/
/v/+//7/AAACAAMABAAFAAYABgAGAAYABwAIAAgACAAIAAoACwALAAsACwALAA0ADQAL
AAkABgAEAAIAAAD+/wEAAQABAAMAAAAAAAAA/v/+//7//v8AAP///v/+//r/+f/4//f/
9v/2//X/9P/0//T/9P/0//H/8f/y//L/9P/1//X/9f/1//X/9v/2//b/9v/3//n//f8A
AAQACwASAB8ANABOAGwAiwCsAMwA8gAdATcBRAFSAVEBOgEQAcUASwC0/x//tP6P/pP+
nP6t/sL+2P7u/gj/I/9B/1//fP+X/6//wf/S/+H/6f/r/+7/8f/y//P/9f/3//n/+//9
////AQAAAAEAAgADAAQABQAGAAYABgAIAAgACAALAAsADAAMAA0ADQAOAA4ADgANAA0A
DQAOAA8AEQAUABQAFQAVABUAFwAYABkAGQAXABkAGgAbAB4AHwAgACEAIwAkACUAJgAn
ACcAKQAqAC0ALgAvAC8AMAAwADEAMQAvAC8ALgAtAC8ALQAsACoAJgAlACMAIQAhAB4A
HAAYABYAFAARAA8ADQALAAkABwAFAAIAAQABAP///f/8//v//f/9//3//f///wAAAAAA
AAAAAAAAAAAAAAAAAAAA/v/+//7//v/9//7//f/9//z/+v/6//r/+f/5//n/+f/6//z/
/P/8//3//f/9//3//v8AAAAAAQADAAMAAwADAAMAAwAEAAUABgAJAAoACwALAAsACwAN
AA4AEQARABEAEgASABIAEgATABEAEQARABEAEwATABMAEwATABIADwANAA4ADgAOAA4A
DAAMAAoACgAKAAoACgAJAAcABgAGAAUAAwADAAEAAQADAAMAAwADAAIAAgACAAIAAQAA
AP////8BAAAAAgACAAIAAgADAAQABAAEAAcACAAIAAgABgAHAAgACAAKAAoADAANAA0A
DQANAA0ACwALAAkABwAGAAQAAgAAAAIABQAFAAUABQACAAIAAgAAAAAAAAAAAAAA///+
//7//P/7//r/+f/6//r/+f/4//j/+P/4//j/9//3//j/+P/4//n/+f/5//n/+f/6//r/
/P/8//v///8DAAoAEAAbACQAMwBKAGYAggChAMAA6AAWATcBSQFaAV4BSwEkAd4AbQDZ
/0L/zf6c/pn+of6u/sP+2v7u/gj/IP89/1v/ef+U/6v/v//R/+L/6//v//P/9v/3//j/
+f/7//3///8CAAMABAAFAAQABQAGAAcACAAJAAoACgAMAA4ADgAOAA8ADwAQABAAEQAR
ABIAEgARABEAEgATABEAEQASABQAFgAXABcAFwAZABoAGwAbABsAHQAeAB8AIAAhACIA
IwAlACYAJwAoACsAKwAtAC4ALQAuAC8ALwAwADAAMQAxADEAMQAwAC8ALQArACoAKAAk
ACMAIQAfABsAGAAWABIAEQAQAA4ADQAJAAcABQADAAEA/v/9//3//v/9//3//f/9//3/
/f/9////AAAAAAAA/v/+//7//v/+//7//v/8//z//P/8//v/+v/5//n/+P/4//j/+P/3
//f/9//3//j/+P/4//j/+f/7//v/+//8//z//P/9////AgADAAQABQADAAQABQAGAAcA
CAAJAAkACwALAA0ADgANAA0ADQAOABAAEAAQABEAEAAPAA4ADQAPAA8ADwAPABAAEAAO
AA0ADAAMAAwADAAOAA4ADAAMAAsACgAJAAcACQAIAAgABwAHAAcABQAFAAMAAwADAAMA
BAAGAAgACAAIAAgABwAIAAgACAAJAAoACgAKAAoACwAMAAwADAAMAA4ADwAPAA8ADwAP
AA0ADQALAAkACgAIAAYABAAEAAcABwAHAAcABAAEAAQABAAEAAQABAACAAEAAAAAAAAA
///+//3//v/+//3//P/8//z//P/8//v/+//8//z//P/9//3//f//////AAAAAAIAAAD/
/wEAAwAIABAAFwAiAC8AQABYAHQAkQCyANIA+AAlAUMBUAFcAVkBQAEWAc8AXwDO/z//
0v6l/qX+rP61/sj+3P70/gr/I/9B/2P/hP+d/7P/w//W/+f/8//5//7/AQAAAAEAAwAF
AAcACAAJAAoACwAOAA8AEAARABAAEQASABIAEwAWABcAGAAXABcAGAAYABkAGQAaABoA
GwAbABwAHQAbABsAHAAeAB8AIQAiACMAJAAkACQAIwAlACcAKAApACoAKwAsAC0ALwAw
ADEAMgA3ADcAOQA6ADsAPAA9AD0APgA+AD8APwA/AD8APgA9AD8APQA8ADoAOAA3ADUA
MwAvACwAKgAmACQAIgAfAB0AGwAZABcAFQARAA4ADQANAA4ADQANAA0ACwALAAsACwAN
AA4ADgAOAA4ADgAOAA4ADgAOAA4ADAAOAA4ADgANAAwACwALAAoACgAKAAoACQAHAAcA
BwAIAAgACAAIAAkACwALAAsADAAKAAoACwANABAAEQASABMAFQAWABcAGAAXABgAGQAZ
ABoAGwAeACAAHwAfAB8AIAAgACAAIAAhACEAIQAhACEAIQAhACEAIQAiACIAIAAfAB4A
HgAeAB4AHAAcABoAGgAbABwAHQAdAB0AHAAcABsAGwAbABkAGQAXABcAFwAXABYAFgAW
ABYAGAAaABgAGAAYABgAGwAcABwAHAAdAB4AHgAeAB4AHwAgACAAIgAiACQAJQAkACMA
IgAhACIAIwAiACEAIAAeABwAGgAaAB0AHQAdAB0AGgAaABoAGgAaABoAGgAaABkAGAAY
ABgAFwAWABUAFgAWABUAFAAUABQAFAAUABEAEQASABIAFAAVABUAFQAVABUAFgAWABYA
FgAZABsAHwAkACwAMwA6AEcAXAB4AJYAtwDaAPoAIAFDAVUBYAFmAVcBNgEGAb0ASQC2
/yv/zP6x/rf+wP7P/uT++v4S/yr/R/9l/4P/ov+7/9H/4f/0/wMACwAPABIAEQASABQA
FwAaAB0AIAAhACIAIwAiACMAJAAlACgAKQAqACoAKAAqACoAKgArACsALAAsAC8ALwAw
ADAALwAvADAAMQAzADMANAA2ADYANwA3ADcAOQA6ADsAOwA7AD0APgA/AEAAQQBCAEMA
RwBIAEkASgBNAE0ATwBQAFMAVABVAFUAVgBWAFcAVwBZAFkAWABXAFkAVwBWAFQAUQBP
AEwASQBJAEYARABAAEAAPgA7ADkANQAzADEALwAtACoAKQApACgAJwAnACcAJwAnACcA
JwAnACgAKAAoACgAKAAoACgAKgAqACoAKAAmACYAJgAlACYAJQAlACQAJgAmACYAJQAj
ACMAIwAkACYAJgAmACcAJwAnACcAKAAqACoAKwAtACwALQAuAC8ALwAwADEAMgA1ADYA
NwA3ADkAOQA7ADwAPQA9AD0APgA+AD4APgA/AD0APQA9AD0APgA/AEAAQQBBAEAAPQA7
ADsAPAA9AD4AQABAAD4APgA8ADwAPAA7AD0APAA8ADsAOwA7ADkAOQA5ADkAOQA5ADoA
OgA6ADoAOAA4ADgAOQA3ADcAOAA4ADgAOQA5ADoAOwA8ADwAPAA/AEAAQABAAEAAQQBB
AEEARABEAEMAQwBEAEIAQgBDAEcASABIAEgARQBFAEUARABCAEEAQAA/AEAAQAA/AD8A
PwA+AA==
         </WaveFormData>
      </LeadData>
      <LeadData>
         <LeadByteCountTotal>10000</LeadByteCountTotal>
         <LeadTimeOffset>0</LeadTimeOffset>
         <LeadSampleCountTotal>5000</LeadSampleCountTotal>
         <LeadAmplitudeUnitsPerBit>4.88</LeadAmplitudeUnitsPerBit>
         <LeadAmplitudeUnits>��V</LeadAmplitudeUnits>
         <LeadHighLimit>2147483647</LeadHighLimit>
         <LeadLowLimit>268435456</LeadLowLimit>
         <LeadID>V4</LeadID>
         <LeadOffsetFirstSample>0</LeadOffsetFirstSample>
         <FirstSampleBaseline>0</FirstSampleBaseline>
         <LeadSampleSize>2</LeadSampleSize>
         <LeadOff>FALSE</LeadOff>
         <BaselineSway>FALSE</BaselineSway>
         <ExcessiveACNoise>FALSE</ExcessiveACNoise>
         <MuscleNoise>FALSE</MuscleNoise>
         <LeadDataCRC32>3011514588</LeadDataCRC32>
         <WaveFormData>
8P/w//D/8P/y//P/9P/1//P/9P/0//T/8v/z//P/8//1//P/8P/t/+r/7P/1/wEAEwAr
AEcAZQCIALAA4gAQATsBZgGLAZ4BkAFbAfUAXwC6/z3/B//9/gH/Cf8S/xj/If8x/0L/
Vf9r/4L/mP+s/73/yf/W/93/3//h/+T/5//p/+3/7v/w//H/8P/x//L/8//0//T/9f/2
//f/9//5//n/+v/6//v//P////////////7//v/+////AQABAAEAAgACAAIAAwADAAIA
AgACAAMABgAIAAkACgAIAAkACwAMAAwADQAOAA8AEgATABQAFQAUABUAFQAWABkAGgAa
ABoAGAAZABkAGQAZABkAGAAYABkAGAAXABQAEQAPAA4ADAAKAAgABQACAP///f/6//j/
9//2//X/9P/0//L/8v/x/+7/7v/u/+7/8P/x//H/8f/y//L/8v/x/+//7//w//D/7//v
/+//8P/u/+7/7v/u/+//8P/x//L/8P/v/+7/7f/v/+7/7v/u/+//7//v//D/7//u/+7/
7f/v//D/8//1//T/9P/1//X/9f/2//j/+f/6//r/+//8//r/+//8//3//v///wIAAwAB
AAEAAgACAAIAAgACAAMAAQABAAEAAQABAAAA/////wEAAQABAAAA/f/9//z//P/8//z/
/P/8//r/+f/5//n/9v/1//T/9P/6//r/+v/6//r/+v/6//v/+//8//3//v8BAAIAAAAA
AAAAAQABAAIAAwAEAAQABgAHAAcABAAEAAMAAQABAP/////+//7/AAABAAEA/f/7//v/
+//7//v/+//7//f/9v/1//T/9P/y//H/8P/w/+//7v/u/+z/7P/s/+z/7P/s/+3/7f/r
/+v/6//s/+3/7v/v//H/7//t/+3/7//s/+n/6P/s//H/+/8LACEAOQBbAIIArADgABgB
SQF0AZ0BtgGyAYkBMwGnAPr/X/8J//X+9f77/gL/CP8P/x3/MP9D/1v/dP+K/5r/qf+1
/8T/0//d/+H/5P/l/+f/5//o/+r/6//u/+//8P/x//L/8v/z//T/9f/1//f/9//4//j/
+f/6//v/+//7//v//v/+//7///////////8AAP7//v//////AQACAAMABQAGAAYABQAE
AAUABwAKAAwACgALAAwADQAOAA8AEAARABIAEwATABQAFQAWABYAFgAZABsAHAAdABoA
GQAXABYAEwASABEADgAOAA0ADQAMAAkABgACAP7////9//r/+P/2//T/8v/w/+7/7P/s
/+v/6//s/+3/7v/t/+3/7P/r/+7/8P/y//P/8//z//T/9P/z//P/8//0//T/9P/0//T/
8//y//H/8P/w//H/8v/z//P/8v/y//L/8//z//P/9P/0//T/9f/1//X/9P/1//X/+f/6
//z//f/9//7/AAABAAAAAAABAAIAAgADAAQABQADAAMABQAFAAcABwAIAAgABgAGAAYA
BwAJAAkACQAJAAkACAAHAAcABwAHAAcABgAFAAUABAAEAAIAAgACAAIAAgABAAEAAQAC
AAEAAAAAAP7//v/+//7/AQAAAP7//v/+//7//v8AAAEAAQACAAMABAAHAAgABgAGAAYA
BwAHAAgACQAKAAwADgAPAA8ADAAMAAsACQAJAAcABwAGAAUABgAGAAUABAADAAQABQAF
AAUABQAFAAMAAgABAAAA///+//7//v/8//n/9v/0//T/9P/0//T/9v/2//f/9//1//X/
9f/2//f/+P/5//v/+f/5//f/9f/2//P/9P/0//X//f8JAB0ANQBTAHoAqADaABIBSQF6
AasB0gHgAc0BlQErAYoAz/85//P+6/7v/vb+/v4H/xX/Kv89/1H/av+E/5r/q/+5/8j/
1//j/+n/7P/v/+//7//w//L/8//1//f/+f/7//z//P/9//7//f/9//////8BAAIABAAG
AAUABQAFAAUABgAGAAYABwAHAAcABwAIAAYABgAHAAcACQAKAAsADQAOAA4ADQAMAA4A
DwARABIAEgATABQAFQAUABUAFgAXABkAGwAcAB4AHwAgACAAIAAiACMAIwAjACMAIwAi
ACIAHwAeAB0AGgAaABkAGQAYABUAEgAOAAoACwAJAAYABAAAAP7//P/6//b/9P/0//P/
8//0//X/9v/0//X/9f/1//f/+P/5//n/+f/5//r/+v/7//v/+//8//7//v/+//7//f/8
//v/+v/7//v/+//7//n/+P/4//j/+f/5//n/+v/7//z//v///////v//////AgACAAMA
AwADAAQABgAHAAYABgAHAAgACwANAA8AEQAQAA8AEAAPABAAEQATABQAEgASABIAEwAR
ABEAEQARABMAEgARABEADwAPAA8ADgAPAA8ADgAOAA4ADgAOAA4ADgANAA0ADQAOAA0A
DAAMAAkACAAHAAYABgAGAAcACQAJAAgABgAGAAYABgAJAAsADAAOAAwADAAOAA4AEAAQ
ABAAEQARABIAEwAUABIAFAAVABUAFgAWABUAEwATABEAEQAQAA0ADgAOAA0ADgANAA4A
DwAMAAsACgAJAAgACAAIAAgABgAEAAMAAgABAP///f/8//z//P/8//z/+v/6//v/+//9
//3//f/+//z//P/8//3/+//7//3/+//6//n/9v/0//f//f8JAB8APQBfAIYAsADgABgB
TwGCAbMB2gHoAdcBowE9AZwA3f8///P+6f7x/vj+BP8N/xv/LP8//1X/bv+G/5z/sf/B
/9D/3f/n/+v/7v/v//P/9//4//r/+//8//3//v///////v/+//7/AgADAAYABwAHAAYA
BgAGAAkACQAJAAkACgAKAAoACwAJAAkACQAKAAsADAAOAA8ADgAOAA4ADwARABIAEgAS
ABIAEwAVABYAFAAVABYAFwAaABsAHAAdABwAHQAdAB4AHwAgACAAIAAhACMAJAAlACMA
IwAiACIAIwAiACEAHgAdABsAGgAYABYAFAARAA4ADwANAAoACAAFAAIA///8//r/+P/4
//f/9P/0//T/9P/2//f/9//3//f/+P/5//n/+f/5//r/+v/9//3//f/+//z//P/8//z/
+v/6//r/+v/7//v/+//7//n/+P/4//j/+f/5//n/+v/4//j/+f/5//r/+v/8//3//P/8
//3//f/9//7/AAABAAQABAAFAAYABQAFAAUABQAHAAcACQAJAAkACQAKAAoACgAKAAoA
CwANAA0ADQANAAsACgAJAAkABwAHAAcABgAHAAcABgAGAAQABAAEAAQABgAFAAUABQAE
AAMAAgACAAIAAgACAAIAAwACAAIAAwD/////AAACAAIAAgACAAQABQAFAAYABgAGAAgA
CAAIAAgACAAJAAkACgALAAwADAAOAA8ADwAMAAwACwAJAAcABQAFAAQABgAIAAkACQAF
AAMAAwADAAUABQAFAAUAAQAAAP///v/+//z/+//6//j/9//2//b/8v/y//L/8v/0//T/
9f/1//f/9//3//j/9v/2//b/9//5//n/9//1//L/7//u/+7/8//9/w8AKQBFAGcAjgC4
AOwAJgFZAYgBsQHMAc4BrQFhAdsAKgB7/w3/7/7x/vn+AP8K/xP/I/80/0v/Y/98/5L/
qP+5/8f/0v/b/+H/5//q/+//8f/y//L/8//z//L/8//0//X/+P/4//n/+v/5//n/+//7
//7//v///wAAAQABAAEAAQACAAIAAgADAAQABQAGAAgABwAGAAYABQAIAAgACAAJAAsA
DAAMAAwACgALAA0ADgAQABEAEgATABIAEwAUABUAGAAZABkAGgAbABwAHAAcABwAHQAd
AB0AHwAfAB4AHgAdABwAGwAYABkAFwAWABQAEgAQAA0ACgAIAAUAAQD+//3//P/7//r/
9v/0//T/8//0//T/9P/0//T/9f/1//X/9f/2//f/9//5//n/+v/6//n/+f/5//r/+v/6
//r/+v/6//r/+v/6//n/+f/5//n/+//6//r/+v/5//n/+f/6//r/+v/7//v//P/8//7/
///+//7//////wAAAgAFAAcABwAGAAYABgAIAAkACgALAAsACwANAA0ACwALAAwADAAO
AA4ADgAPAA0ADQANAA0ADwAOAA0ADQALAAsACwAKAAkACQAIAAgACgAKAAoACgAIAAcA
BwAHAAgABwAGAAYABgAGAAYABgADAAIAAgADAAMAAwAEAAQAAwADAAIAAQD///7/AQAC
AAMABAAEAAUABQAGAAYABgAIAAgACgAKAAoACwAJAAoACwAMAA0AEAASABMADwAOAAwA
CQAIAAcACAAIAAYACAAJAAkABQADAAMAAwAEAAUABgAHAAMAAgABAAAA/v/8//v/+v/6
//n/+P/4//b/9v/2//b/9v/2//f/9//1//X/9f/2//j/+P/4//n/+f/5//n/9//0//P/
8P/w//X/AQAPACUAPQBbAH4ApgDWAAwBPwFsAZkBuAG8AaEBWQHfADYAj/8l/wP/A/8H
/wz/Ev8Z/yf/Ov9N/2X/fP+U/6b/tf/D/9D/3f/j/+X/6v/t/+//8f/y//T/9f/0//X/
9v/3//j/+P/5//r/+f/5//v/+//+//7///8AAAEAAQABAAEAAAAAAAAAAQACAAMABAAG
AAUABAAEAAMABgAGAAYABwAJAAoACgAKAAgACQALAAwADAANAA4ADwAOAA8AEAARABQA
FQAVABYAFgAWABUAFAAVABcAGAAZABkAGQAYABgAFQAUABMAEAAQAA8ADwAOAAsACAAE
AAAA///9//r/+P/4//b/9P/y/+7/7P/s/+v/7P/s/+z/7P/q/+v/6//r/+z/7P/s/+v/
7P/t/+//8P/w/+//7v/u//D/8P/w//D/8P/w//D/8P/t/+3/7f/t/+3/7P/s/+z/6//r
/+v/7P/t/+7/8P/x//H/8P/x//H/8v/y//P/8//1//b/+P/5//j/+P/5//r//P/9//7/
///9//3///////////8AAAAAAgACAAIAAwACAAEAAAD//wIAAgACAAMAAgABAAAA/v/9
//3//P/8//z//P/8//z/+v/5//n/+f/6//n/+P/4//b/9v/2//b/9//2//b/9//1//X/
9v/2//T/9P/2//b/9v/2//r/+//7//z/+v/6//z//P/+//7//v////3//v///wAA/v8A
AAEAAQACAAIAAQD///z/+f/4//b/9//6//z//f/5//f/9//3//X/9f/1//X/9f/0//P/
8v/u/+z/6//q/+z/6//q/+r/6v/q/+r/6v/o/+j/6f/p/+v/6//r/+z/6//q/+n/6f/p
/+3/7f/r/+j/5f/k/+j/7//9/xEAKwBFAGUAigC4AOoAGgFFAW4BjwGaAYABOwHFACUA
gv8b//n++f79/gf/DP8S/x3/Lf8+/1H/a/+C/5b/qv+3/8X/0P/X/9v/3f/e/+H/5f/n
/+j/6v/r/+r/6//s/+3/7v/u/+//8P/x//H/8//z//L/8v/z//T/9//3//f/9//2//b/
9v/3//n/+f/5//r/+P/4//n/+f/4//j/+P/5//z//v///wAA/v///wEAAgACAAMABAAF
AAYABwAIAAkACgALAAsADAANAA4ADgAOAAwADQANAA0ADQANAAwADAAJAAgABwAEAAUA
AwACAAAA/v/8//n/9v/z//H/7v/s/+v/6v/p/+j/5v/k/+T/4//g/+D/4P/g/+H/4//k
/+X/5v/m/+b/5f/n/+f/6P/o/+n/6f/p/+r/6P/o/+j/6P/q/+r/6v/q/+j/5//m/+X/
5//m/+b/5v/o/+n/6v/s/+v/6v/q/+n/7P/s/+7/7//u/+7/7//v//H/8v/0//X/9f/0
//T/9P/y//P/9P/1//f/9//5//n/9//3//j/+P/4//j/+P/5//n/+f/5//n/9//2//X/
9f/3//f/9//2//P/8//y//L/8v/y//L/8v/y//H/8f/x//D/7//u/+7/7v/u/+7/7v/v
/+z/7P/t/+7/8P/w//D/8P/w//H/8f/y//T/9P/2//b/+P/4//j/+f/4//j/+P/4//n/
/P/+/////P/8//v/+f/3//X/9f/0//b/+P/5//n/9v/z//L/8f/y//P/9P/1//H/8P/v
/+7/6v/o/+f/5v/o/+f/5v/m/+L/4v/i/+L/4//k/+b/5//l/+X/5f/m/+T/5P/k/+X/
6f/p/+f/5//k/+P/4P/g/+f/8/8BABUALQBNAG4AlgDIAAABMwFiAY8BrAGwAY8BQQG9
ABIAb/8N//H+8f73/v7+BP8J/xP/Iv81/0v/Zv9+/5T/pf+x/77/yf/R/9X/2v/d/9//
4//k/+b/5//m/+f/6P/p/+z/7P/t/+7/7f/t/+//7//x//L/9P/2//f/9//3//f/+P/4
//j/+f/7//v/+//8//r/+v/7//v//P/8//z//f/9//7//v/+//z//f///wAAAgADAAQA
BQAEAAUABgAHAAoACwALAAwADQAOAA4ADgANAA0ADAALAA4ADwAPABAADgAMAAoABgAD
AAEAAAD+//3//P/6//j/9f/z//D/7v/u/+z/6v/o/+b/5P/k/+P/5P/k/+T/5P/k/+X/
5f/l/+b/5v/m/+X/5v/n/+n/6v/p/+n/6f/q/+r/6v/q/+r/6//s/+3/7v/r/+v/6//r
/+3/7P/s/+z/6//r/+v/7P/t/+7/8P/x//L/8v/0//X/9P/0//X/9f/2//j/+//9//z/
/P/9//7//v///wAAAQD/////AQABAAEAAQACAAIAAwAEAAUABwAGAAUABAADAAEAAAD/
////AQABAAEAAAD9//3//P/8//7//v/+//7//P/7//v/+//8//v/+v/6//r/+v/6//r/
9//4//n/+v/7//z//v//////AAD+//7/AAAAAAIAAgACAAMAAQACAAMABAAGAAgACQAJ
AAgACAAHAAUAAwABAAEAAAACAAQABQAFAAMAAQABAAEA///////////9//z/+//6//j/
9v/1//T/9v/1//T/9P/w//D/8P/w//L/8v/z//P/8f/x//H/8v/y//L/8v/z//P/9f/3
//X/8v/v/+r/6v/v//f/AwAXADMAUQB0AJwAygACATsBbAGbAcQB2AHLAZcBNQGcAOP/
R//7/u/+8/76/gT/Df8V/yT/Nf9L/2T/fv+W/6f/tf/A/8//2//h/+b/6//v/+//8P/y
//P/8v/z//T/9f/3//j/+v/8//v/+//9//3//v/+////AAABAAEAAQABAAAAAAAAAAEA
AwADAAMABAAEAAQABQAFAAgACAAIAAkACQAKAAoACgAIAAkACwAMAA4ADwAQABEAEgAT
ABQAFQAWABcAFwAYABkAGgAaABoAGAAZABkAGQAaABsAGwAcABkAGAAXABQAEwARABAA
DgANAAwACgAIAAYAAwD///z/+v/4//b/9P/y//D/8P/v/+7/7v/u/+7/7v/v/+//7//x
//L/8//z//X/9f/2//b/9//3//f/+P/4//j/+P/4//b/9v/2//b/9f/1//X/9f/3//b/
9v/2//f/9//3//j/+P/4//n/+f/8//z//v////7//v//////AQACAAQABQAGAAYABwAI
AAgACQAKAAsADQANAA8ADwAPAA8AEAAQABAAEAAQABEADwAPAA8ADwARABAADwAPABEA
EQARABAADQANAAwADAAOAA4ADgAOAAwACwALAAsADAALAAoACgAMAAwADAAMAAoACAAH
AAcABwAJAAoACgAKAAgACAAIAAgACgALAAsADAAMAAwADgAOAAwADAAMAA0ADgAQABIA
FAARABIAEgARABMAFAAUABMADwANAA0ADAAKAAwADQANAA4ADQAOAA8ADQANAA0ADQAJ
AAgABwAGAAYABAADAAIAAAD///7//v/+//7//v/+//z//P/9//3/////////AAAAAAAA
AAABAP///f/9//3//v/9//r/+v/9/wUAEwApAEUAZQCOALoA8AAoAVsBigG5AdwB5gHN
AZEBHwF2ALv/L//3/vP++/4C/wz/Ff8l/zj/Sf9h/3r/kP+k/7n/yf/Y/+P/6//t//D/
8//1//f/+P/6//v//v///wAAAQAAAAAAAQACAAUABQAHAAcABgAGAAcACAAHAAcABwAH
AAkACgALAA0ADAALAAoACgALAAwADgAPAA4ADgAOAA8ADwAQABAAEAASABMAFQAWABQA
FQAWABcAFgAXABgAGQAbAB0AHgAgAB8AIAAgACAAIgAjACMAIwAhACEAIAAgACEAIAAf
ABwAGQAXABYAFAASABAADQAKAAkABwAEAAIA/v/8//r/+P/4//b/9v/1//T/9P/0//T/
8v/z//P/8//3//j/+f/5//j/9//3//b/+v/7//z//v/9//z/+//6//r/+v/6//r/+v/7
//z//f/7//r/+v/6//3//f/9//7//P/8//3//f/8//z//v///wIAAgADAAMAAgACAAMA
AwAGAAYABwAIAAYABwAIAAkACQAJAAsACwANAA0ADgAOAAwADAAMAA0ADwAPAA8ADwAP
AA4ADQANAA0ADQANAAwACwALAAoACgAIAAgACAAIAAgABwAHAAcACAAHAAYABgAEAAQA
BAAEAAMAAgACAAMAAQABAAIAAgAAAAEAAQABAAMAAgAAAAAAAAAAAAAAAwAFAAYACAAG
AAYACAAIAAkACgALAA0ADQAOAA8AEAAPABAAEAAPAA8AEAAQAA8ADAAJAAgABgAIAAoA
CwALAAsACQAJAAkACAAHAAYABQAEAAQABAAEAAAA/v/9//z//P/7//r/+v/4//j/+P/4
//j/+P/5//n/+//7//v//P/7//r/+f/5//n/+f/7//v/+v/3//L/8P/3/wMAFQAtAEsA
bwCWAMAA9AAqAV0BjAG3AdQB1gGzAWMB2wAmAHf/Df/x/vP++/4E/w7/Gf8p/zz/T/9n
/4D/lv+s/73/y//Y/+H/5//r/+z/7//z//X/9v/4//n/+P/5//r/+//8//z//f/+////
//8BAAEAAAAAAAEAAgAFAAUABQAFAAQABAAEAAUABwAHAAcACAAIAAgACQAJAAoACgAK
AAsADQAOAA4ADgAMAA0ADwAQABAAEQASABMAFgAXABgAGQAZABkAGAAYABoAHAAdAB4A
HAAdAB0AHQAdAB0AHAAcAB0AHAAbABgAFgATABEADgAOAAwACQAGAAUAAwAAAP7/+v/4
//b/9P/z//L/8//z//H/8P/v/+7/7//x//L/8//0//T/9P/z//T/9f/3//j/+f/5//n/
+v/4//j/+P/4//j/+P/4//j/+f/5//n/+f/5//j/+P/4//n/+f/5//r/+v/6//v/+//8
//z//v////7//v////////8AAAIAAwAEAAQABQAGAAYABwAIAAkACwALAA0ADQALAAsA
DAAMAA4ADgAOAA8AEQARABEAEQAQAA4ADAALAA0ADQANAAwADQANAAwADAAKAAoACgAK
AAoACQAJAAkACAAHAAYABgAIAAgACAAIAAUABAAEAAUABQAFAAYABgAGAAcABQAEAAQA
BAAEAAQABwAJAAoADAAKAAoADAAMAAwADAAMAA0ADwAQABEAEgAQABIAEwATABQAFAAT
ABEADQALAAsACgAIAAoACwALAAoACQAKAAsACgAJAAgABwAGAAYABgAGAAIAAAD///7/
/v/9//z//P/8//z//P/8//v/+v/6//n/+//7//v//P/6//r/+v/7//v/+//7//v/+v/3
//L/8v/1////DwAlAEMAYQCEAKwA3AAQAUEBbgGZAboBxAGrAWcB7QBCAJX/Jf///v/+
Bf8O/xb/Hf8p/zz/Uf9n/3z/kv+o/7v/y//Y/+H/5//p/+7/7//x//P/9P/2//f/+v/7
//z//f/8//z//f/+/wAAAQAEAAUABQAEAAQABAAHAAcABwAHAAgACAAIAAkACAAHAAYA
BgAHAAgACgALAAoACgAKAAsADQAOAA4ADgAOAA8AEQASABIAEwAUABUAGAAZABoAGwAb
ABsAGgAaAB0AHgAeAB4AHgAfAB8AHwAdAB0AHAAcAB0AHAAbABgAFQATABIAEAAQAA4A
CwAIAAcABQACAAAA/P/6//j/9v/2//T/9P/z//H/8P/v/+7/7//x//L/8//z//T/9f/1
//P/8//0//T/9v/3//j/+v/5//j/9//2//j/+P/4//j/9//3//f/9//1//T/9P/0//b/
9//4//r/+v/6//v/+//6//r//P/9//z//P/9//3//f/+/wAAAQAEAAQABQAGAAQABQAG
AAcACAAJAAwADQALAAsADAAMAAoACgAKAAsACwALAAsACwAJAAgABwAHAAkACQAJAAgA
BQAFAAQABAAEAAQABAAEAAQAAwADAAMAAQD///3//P/9//7///8AAP///v/+/////v/9
//3//P/+//7//v/+//7//v8AAAEAAQACAAQABAAGAAYABAAEAAQABQAHAAgACQAKAAkA
CgAKAAkACAAIAAcABQAFAAMAAwACAAIABAAFAAUAAwABAAEAAQD///////////3//P/7
//r/+v/4//f/9v/0//P/8v/y//L/8v/y//L/8v/y//P/8//x//H/8f/y//P/9P/1//f/
9f/1//X/8//y//H/8P/0//3/CQAbADMATwBvAJYAxAD8AC4BWwGIAakBtAGgAWMB9QBV
AKz/Nf8F/wH/A/8L/xD/GP8j/zX/SP9b/3P/iP+c/6z/u//J/9j/4f/l/+n/7v/t/+//
7//w//L/8//2//f/+P/5//j/+P/5//r//f/9//////8AAAAAAQACAAEAAQABAAEABAAE
AAQABQADAAMAAwAEAAIAAgADAAMABgAGAAYABwAHAAgACAAIAAoACwANAA4ADgAPABAA
EQAQABEAEgATABYAFwAXABgAGAAYABcAFgAYABkAGQAZABkAGQAYABgAFQAUABMAEAAP
AA0ADAAKAAYABAABAP7////9//r/+P/0//L/8P/u/+7/7P/s/+v/7P/s/+z/7P/s/+3/
7f/t//H/8v/z//P/8f/x//L/8v/z//P/8//0//T/9P/0//T/8v/y//L/8v/z//P/8//z
//P/8v/y//L/8//z//P/9P/1//b/+P/5//n/+P/5//n/+//8//7////+//7//////wAA
AAABAAIABAAFAAYABwAFAAUABwAHAAkACQAKAAoACAAIAAgACQAJAAkACQAJAAsACgAJ
AAkACAAHAAYABAAEAAUABQAGAAQABAAEAAQABAADAAMAAwAEAAMAAgACAAEAAAD///7/
AQAEAAQABAAEAAQABAAFAAUABgAIAAgACgAKAAgACAAIAAkACwAMAA0ADgAMAA4ADwAP
AAwADAALAAkACAAHAAgACAAGAAgACQAJAAcABQAFAAUABwAHAAcABwADAAIAAQAAAAAA
/v/9//z//P/7//r/+v/6//r/+v/6//r/+v/7//v/+f/5//n/+v/8//z//P/9//3/+//5
//f/9v/1//T/9v/9/wUAEwAnAEEAYQCGAK4A4AAcAVEBgAGtAdAB2AG9AX0BBQFcAKv/
Mf8F/wH/Bf8I/w7/Ff8l/zb/Sf9f/3j/kP+m/7n/xf/S/+H/6//v//T/9f/3//f/+P/6
//v//v///wAAAQAEAAQABQAGAAUABQAHAAcACQAKAAwADgANAA0ADQANABAAEAAQABEA
EQARABEAEgARABAAEAAPABEAEgATABUAFgAWABUAFAAVABcAGgAcABwAHQAeAB8AIAAh
ACIAIwAmACcAJwAoACcAKAAoACgAKgArACsAKwApACkAKAAoACcAJgAlACIAIwAhACAA
HgAaABgAFQASAA8ADQAKAAgACAAGAAQAAgD+//z//P/7//r/+v/6//r/+P/5//n/+f/8
//7/AAABAAMAAwAEAAQAAwADAAMABAAFAAYABwAIAAcABgAFAAQABAAFAAYABwAFAAQA
BAAEAAcABwAHAAgACgAKAAsACwALAAoACwALAA0ADgAQABEAEwAUABYAFwAWABYAFwAY
ABoAGwAcAB0AGwAbAB0AHQAgACEAIwAkACIAIgAiACMAIgAhACAAHwAgACAAIAAhAB8A
HwAfAB4AHwAfAB4AHgAeAB4AHgAeACAAHwAfAB8AHgAdABwAHAAaABoAGgAaABsAGgAa
ABsAHQAeAB4AHgAeAB4AIgAjACMAJAAiACIAJAAkACQAJAAkACUAJgAoACoALAArACwA
LAArACsALAAsACsAKQAnACcAJgAkACYAJwAnACcAJQAlACUAIwAjACMAIwAiACIAIgAi
AB4AHAAbABoAHAAbABoAGgAZABoAGwAcABkAGAAYABcAGQAZABkAGgAaABoAGgAbABsA
GwAdAB8AHgAbABoAGAAbACUANQBPAG8AlQC+AO4AIgFaAY8BwgHxAQ4CDgLrAZ0BFwFe
AKP/K/8L/w//Ff8g/yr/Nf9F/1j/b/+F/5z/tP/K/93/6//4/wUADQARABQAFQAVABkA
GgAcAB0AHwAhACMAJQAkACQAJQAmACgAKQAsAC0ALQAsACwALAAvAC8ALwAvADAAMAAw
ADEAMAAvAC4ALgAxADIANAA1ADQANAA0ADUANwA4ADgAOAA6ADsAPQA+ADwAPQA+AD8A
QgBDAEQARQBEAEUARQBGAEkASgBKAEoASgBLAEsASwBLAEsASgBKAEsASgBJAEYARABB
AD8APAA6ADgANQAyADMAMQAuACwAKQAmACMAIAAeABwAHAAbABoAGgAaABoAGwAdAB4A
HwAhACIAIwAjACMAIwAkACQAJwAnACcAKAAmACYAJgAmACYAJgAmACYAJwAnACcAJwAn
ACYAJgAmACkAKQApACoAKAAoACkAKQArACwALwAxADIAMgAzADMAMQAyADQANQA3ADgA
OgA8ADoAOwA8AD0APwA/AEEAQQBBAEEAQgBCAEIAQgBCAEMARQBFAEUARQBDAEIAQQBB
AEMAQwBDAEIAQgBDAEMARABDAEIAQQBAAEIAQQBBAEEAPgA9ADwAPAA+AD4APgA+AD8A
PgA+AD8APgA9AD0APAA8AD0APQA9ADwAPAA7ADwAPQA/AEEAQgBCAEMAQwBEAEQARQBF
AEYARwBHAEgASQBJAEkASQBJAEsATABNAE4ATABMAEsASgBIAEgASABIAEoASABIAEcA
SABHAA==
         </WaveFormData>
      </LeadData>
      <LeadData>
         <LeadByteCountTotal>10000</LeadByteCountTotal>
         <LeadTimeOffset>0</LeadTimeOffset>
         <LeadSampleCountTotal>5000</LeadSampleCountTotal>
         <LeadAmplitudeUnitsPerBit>4.88</LeadAmplitudeUnitsPerBit>
         <LeadAmplitudeUnits>��V</LeadAmplitudeUnits>
         <LeadHighLimit>2147483647</LeadHighLimit>
         <LeadLowLimit>268435456</LeadLowLimit>
         <LeadID>V5</LeadID>
         <LeadOffsetFirstSample>0</LeadOffsetFirstSample>
         <FirstSampleBaseline>0</FirstSampleBaseline>
         <LeadSampleSize>2</LeadSampleSize>
         <LeadOff>FALSE</LeadOff>
         <BaselineSway>FALSE</BaselineSway>
         <ExcessiveACNoise>FALSE</ExcessiveACNoise>
         <MuscleNoise>FALSE</MuscleNoise>
         <LeadDataCRC32>2631656853</LeadDataCRC32>
         <WaveFormData>
2f/Y/9j/2f/c/9z/3P/c/9r/2v/a/9r/2v/Z/9j/1//Y/9f/0v/K/8X/w//H/9H/4P/0
/wsAJgBFAGoAkwC6AOEABwElATYBLwEMAccAXQDZ/2//Pf8w/zL/Of89/0D/Rf9N/1j/
Zv9z/4X/lv+k/6//uP/A/8T/xP/F/8n/y//P/9P/1P/W/9b/0//U/9X/1f/X/9f/2f/Z
/9v/3P/c/9z/3P/c/93/3v/g/+H/4v/j/+P/4//k/+T/5v/n/+f/5f/i/+L/5P/n/+b/
5v/k/+H/4//l/+f/6f/o/+n/6v/q/+r/7P/t/+7/8P/x//P/9v/0//X/9f/1//b/+P/7
//7//f/8//v/+v/8//3//f/9///////+//7//P/7//n/9v/1//P/8//y/+//7f/r/+j/
5//k/+T/5P/j/+L/4f/h/+D/3//e/93/3f/e/9//3//e/93/3f/d/93/2//b/9r/2v/a
/9r/2v/Y/9j/1//V/9b/1v/X/9n/1v/V/9X/1P/W/9T/1P/U/9T/1P/V/9X/0//T/9L/
0f/T/9X/1//b/9n/2v/c/93/2//b/9z/3f/d/93/3v/e/+D/4f/g/97/4f/i/+T/5f/j
/+L/4v/i/+T/4//i/+L/5P/j/+P/4//l/+T/4f/h/+L/4v/j/+T/4P/f/97/3v/g/+D/
3//f/9//3v/d/9z/2//a/9r/2v/d/97/3v/e/97/3v/c/97/3v/h/+T/5f/m/+f/5f/l
/+X/5v/q/+r/7P/s/+7/7v/u/+7/7P/t/+3/6//s/+z/7f/u/+7/7//w//H/8f/u/+7/
7v/u/+7/7f/t/+v/6v/o/+b/5P/l/+X/5f/k/+P/4v/h/+L/4v/h/+D/4v/j/+T/5P/i
/+L/4v/i/+T/5v/p/+v/6f/p/+j/5f/i/97/2f/Z/9v/4f/s//z/EQAsAFEAeAClANQA
/QAjAUEBVgFVAToBAwGnACcAqf9f/0T/Qv9H/0v/Tv9T/1v/av94/4X/l/+k/7D/u//C
/87/2v/i/+X/5//p/+n/6v/q/+v/6v/r/+7/8f/z//H/8f/z//P/8//0//T/9P/2//b/
9//4//f/9//3//f/+v/7//3//v/8//3//f/7//z//P/+/wEAAgAEAAQAAwABAAEAAQAB
AAMABQAHAAgACAAKAAsADAAKAAsADQAQABIAEwATABMAEwAUABYAGAAaABwAHgAgAB8A
HwAeAB0AGwAbABoAGgAaABsAGwAaABYAEwASABAAEAAPAA4ADAAKAAYABQAEAAUABAAD
AAMAAwADAAMAAwABAAAA///9/wAAAQADAAUAAwABAAEAAAAAAAAAAAAAAAAAAgADAAMA
AAD+//3//f/+////AQACAAAA/v/+//7//P/8//3//f8AAAEAAQABAAAA///+////AgAE
AAcACQAJAAkACgALAAkACQAKAAoADwARABEAEAAOAA4ADwAPABIAEgATABQAEgARABAA
EAASABEAEQARABIAEgAQABEAEQAQABAAEAAPAA8ADwAQAA4ADgANAA0ADwAOAA0ADAAM
AAwADQAOAAsACgAKAAoADgAOAAwADAAMAAwADAAOABAAEAATABQAFQAWABcAFQAVABUA
FgAYABgAGgAaABsAHAAdAB4AHAAdAB0AGwAdABwAHAAcABsAGwAbABsAHQAaABoAGgAc
ABwAGwAbABgAGAAXABYAFQAVABQAEwARAA8ADQALAAwADAALAAoADAANAA4ADgAMAAwA
DAAMAA0ADgAQABEADwANAAoACQAGAAQAAQD9//v///8IABYAKwBEAGMAjAC7AOwAGQFB
AWcBhgGTAYgBYwEhAbUAKQCr/2r/Wv9d/2H/ZP9n/3H/gP+O/53/rf++/87/2f/i/+z/
+P8EAAcACQALAA0ADgAOAA8ADgAPABIAFQAXABcAFwAZABkAFwAYABgAGAAcABwAHQAe
AB0AHQAdAB0AHgAfACEAIgAhACEAIAAdAB4AHgAgACMAJgAoACgAJwAlACUAJQAlACgA
KQAqACoAKAAqACsALAAsAC0ALwAyADQANQA1ADUANQA2ADgAOgA7ADwAPQA+ADwAPQA9
AD0APQA9ADwAPAA9AD0APAA6ADYAMwAyADAAMAAvAC4ALAAqACYAJQAkACIAIAAeAB0A
HgAfACAAIQAfAB4AHQAbAB0AHQAeAB8AHQAbABsAGgAaABoAGgAaABwAHgAfAB8AHAAa
ABkAGQAbABsAHAAcABsAGAAXABYAFgAWABcAFwAZABsAHAAdABwAGwAaABsAHAAeACEA
IwAgAB8AHwAfACEAIQAiACIAJgApACoAKgApACgAKAAnACkAKgAsAC4ALAArACoAKgAo
ACcAJwAnACoAKgAoACkAKQAoACgAKAAnACcAJwAoACYAJgAlACUAJwAmACUAJAAkACQA
JQAmACIAIAAfAB4AHwAgACEAIgAiACAAHgAeAB4AHgAhACQAJQApACgAJwAmACUAJwAn
ACcAKAAoACgAKgAqACgAKAAoACgAKQArACwAKwApACgAKAAoACcAJwAnACcAKgAoACkA
KgAnACYAJAAjACMAJAAkACQAIAAfAB0AGwAaABkAGAAXABgAGAAXABYAFQAVABUAFAAW
ABYAFgAWABQAFAAVABUAEwATABQAFQASAA4ABwABAP//AQAKABoAMwBOAG0AlAC/AOwA
GwFHAW0BigGZAZIBcQEvAcMANwC1/27/XP9d/2P/av9v/3f/gv+Q/53/rf+8/8z/2//o
//L//P8CAAUABwAJAAkADQAOABAAEAAQABIAFAAVABQAEwAUABMAFgAYABkAGgAZABgA
GAAYABsAGwAbABsAGwAbABwAHAAbABsAGgAXABoAHAAgACUAIgAiACAAHQAeAB8AIAAh
ACQAJQAmACYAJAAmACcAKAAqACsALQAwAC8ALwAuAC0ALgAwADMANgA4ADgAOAA4ADYA
NwA3ADcAOQA5ADgAOAA1ADUANAAyADEALwAvAC4ALAArACoAKAAkACAAHwAeAB8AHgAd
AB0AGgAZABgAFwAWABYAFgAVABYAFwAZABsAGgAXABYAFAAVABYAFwAYABUAFgAWABUA
FAASABEAEQATABMAFAAUABMAEAAPAA4ADwAQABIAEwATABMAEgARABEAEQARABMAEQAS
ABQAFQATABMAFAAVABcAFwAYABgAGAAZABgAFgAXABgAGgAbABoAGgAbABwAHAAbABoA
GgAdAB0AHgAfAB0AHAAZABkAGwAaABoAGgAaABkAGAAYABYAFgAVABUAFgAWABYAFgAV
ABQAFAAUABUAFAAUABQAFAAUABQAFAASABAAEAARABIAEwAUABYAGAAYABsAGQAZABkA
GQAaABsAHAAeAB8AHgAfAB4AHwAgACEAIgAgACEAIQAfAB0AHAAcABwAHgAfACAAIQAg
ABwAGwAaABsAHAAcAB0AGwAaABgAFgAUABMAEQAPAA8ADwAPAA8ADQAMAAoACAAKAAsA
DAAMAAwADAAMAAwADAAMAA0ADQARAA8ADgALAAYAAAD7//n/+f8BABAAIgA5AFQAcwCY
AMUA9gAhAUkBawGCAYcBcgFBAesAbQDl/4n/ZP9g/2X/af9q/23/d/+E/5L/o/+z/8T/
1P/f/+b/7v/0//j//f8BAAUABQAFAAYACAAIAAcACAAJAAkACgALAA4ADwAMAAwACwAK
AA4ADgAPABAAEwATABMAEwATABMAFAAUABUAFwAYABcAFQAUABUAFwAYABoAGgAZABsA
GwAbABsAGgAbABwAHAAeACAAIQAiACAAIQAjACYAJgAnACcAJwApACoALAAuACwALAAs
ACwALQAvADAAMQAvAC8ALgAuAC8ALwAuACwAKQAnACcAJgAkACEAHgAaABsAGAAYABgA
FQAUABMAEwARABEAEQARABAAEAAQAA8ADQANAA4ADwARAA8ADwAOAAwADAAMAAwACwAM
AAwACwAKAAgABwAHAAUABQAGAAYACAAGAAYABgAFAAQABAADAAQABQAFAAUABQAFAAUA
BwAGAAYABwAHAAkACQAKAAsACQAJAAoACgALAA0ADQAMAA4ADgAPAA8ADQAMAAwADAAN
AA0ADQAOAAwACwALAAsADAAMAAoACwALAAoACgAKAAYABQAEAAQABQAGAAYABwAFAAQA
AwACAAMAAgACAAIAAwACAAIAAgD+//7//v/+/wAAAAAAAAEA/v/9//z//P/4//r/+//8
//3//v/8//7//v8BAAEAAQABAAEAAwADAAMABAADAAIAAwACAAMABAAFAAYAAwADAAIA
//////7//v/+//z//f/+/////v/6//n/+P/5//r/+v/7//n/+P/2//T/8v/x/+//7f/s
/+v/6v/p/+b/5v/l/+T/5v/n/+j/6P/n/+b/5f/k/+b/5v/n/+f/6f/n/+T/4f/c/9b/
0f/R/9P/2f/m//b/CQAgAD8AZACPALwA5wARATUBTAFTAUABEwHBAEkAw/9p/0b/QP9D
/0f/Rv9J/1P/YP9w/4H/kf+g/67/t//A/8r/0v/Y/9n/3//h/+P/5P/k/+X/5P/i/+T/
5v/n/+f/5//p/+n/5//o/+j/6P/q/+r/6//s/+v/6//r/+v/6//r/+z/7P/t/+//8P/v
/+3/7P/t/+//7//w/+//7f/t/+3/7f/t/+z/7f/u/+7/7v/w//H/8v/x//H/8v/0//T/
9f/1//X/9P/0//X/9v/2//b/9v/2//b/9//3//f/9P/z//H/8P/w//H/8f/w/+z/6f/o
/+b/4//h/9//3P/b/9j/2P/Y/9b/1P/S/9H/0f/R/9H/0f/O/87/zv/N/8v/y//M/83/
zv/N/87/zv/N/8z/y//K/8r/zP/N/83/zv/M/8v/y//K/8n/yf/I/8r/yP/I/8j/xv/G
/8f/x//K/8v/y//L/8v/y//L/83/y//M/87/z//R/9H/0v/T/9P/0//U/9T/1//Z/9n/
2P/W/9b/1//X/9b/1v/X/9j/2v/Z/9j/2P/Y/9f/1//X/9n/2v/Z/9v/2f/Y/9j/2P/Y
/9f/1v/W/9b/1v/V/9X/1f/U/9P/0v/S/9L/0//U/9L/0P/P/87/zv/O/87/zv/M/8z/
zP/N/8n/yP/K/8r/yv/K/8z/zv/O/9H/0P/P/87/zf/O/8//0P/S/9P/0v/T/9L/1P/U
/9T/1P/S/9P/0//R/87/zP/L/8r/y//N/8//0f/P/8z/zP/M/8z/zP/L/8v/yv/K/8n/
yP/C/8H/v/+9/73/vf+9/73/vv++/73/vP+6/7v/vP+8/73/vv+//8D/v/++/77/vf+/
/7//wP+9/7j/sv+t/63/tf/B/9L/5v/9/xoAPQBkAI8AuADfAAMBHQEqARkB7gCdACMA
of9J/yn/JP8q/zH/Nf80/zv/Rf9Q/1z/a/99/47/mv+l/67/tv+6/7z/vf+//8H/xf/F
/8b/yP/I/8X/xv/H/8f/x//H/8n/yf/L/8z/zP/M/8z/zP/N/87/0v/T/9T/1f/X/9f/
2P/Y/9n/2//c/9v/2v/a/9z/3//d/97/3f/b/93/3//h/+P/4v/j/+T/5P/m/+j/6f/q
/+r/6//t//D/7v/v/+//7//w//L/9f/4//f/9v/1//T/9f/3//j/+f/3//f/9v/2//P/
8//y//D/7//t/+3/7P/p/+f/5f/i/+P/4P/g/+D/4f/g/9//3//e/93/3P/b/9v/3P/d
/93/2//b/9z/3f/e/93/3v/e/+D/4P/g/+D/3//g/+D/3//g/+D/4f/j/+D/3//f/97/
3//e/9//4P/i/+L/4//j/+P/4//i/+H/5P/l/+b/6f/o/+j/6f/p/+r/6//t/+//7f/t
/+7/7v/u/+//7v/s/+3/7v/w//H/8f/w//D/8P/x//H/8f/y//T/8//z//P/9f/0//H/
8f/0//T/9f/2//T/8//y//L/8v/y//H/8f/z//L/8f/w//H/8P/w//D/8P/w//H/8v/w
/+7/7v/u//D/8f/y//P/9P/z//T/8//1//f/9//3//f/+P/5//r//P/7//r/+//6//z/
/v8AAAIAAAABAAEA//////7//v/+////AQADAAUABAAAAP///v8BAAIAAgADAAEAAAD+
//z/+v/5//f/9f/2//f/+P/5//f/9v/0//L/8//1//f/+P/2//b/9v/2//j/+P/5//n/
/f/7//r/9//0/+7/6f/n/+v/8/8AAA4AIwA8AFkAfgCrANgABQEvAVEBbAFxAVoBJwHN
AE8Azf95/1z/WP9f/2X/Zv9l/23/eP+E/5P/p/+4/8b/0//a/+T/7P/y//X/+f/7//3/
//8AAAIAAgACAAQABgAHAAkACQALAAsACQAKAAoACgANAA4AEAASABEAEQARABEAEQAR
ABIAEgAVABcAGAAXABYAFgAYABsAGgAcABwAGwAdAB0AHQAdAB4AHwAgACAAIQAkACYA
KAAnACcAKAAqACsALQAuAC8AMQAyADQANgA0ADQANAA0ADcAOQA6ADsAOgA5ADcANgA1
ADUANAAyADAALwAwADAALQArACkAJgAlACIAIgAiACEAIAAfAB8AHwAfAB8AHwAeAB4A
HgAdABsAGwAcAB0AHgAdAB4AHgAcABwAHAAcABwAHgAfAB8AHwAeAB4AHwAeAB0AHQAc
AB8AHgAfACAAHgAeAB8AHwAgACEAIQAhACMAIwAjACUAJAAkACUAJQAmACcAKQArACkA
KQAqACoALQAvAC8ALgAuAC4ALwAvAC4ALgAvADAAMQAxADEAMgAyADEAMQAxADMAMgAv
AC8AMAAwADEAMgAwAC8ALgAuAC8AMAAwADEALwAuAC0ALAAsACwALQAuAC8ALgAuAC4A
LAAsAC0ALgAvADAAMgA0ADQANwA1ADUANQA1ADgAOQA6ADwAOwA6ADsAOgA9AD4APwBA
AEAAQQBBAD8APQA8ADwAPAA9AD8AQQBDAEEAPgA+AD4AQABAAD8APwA8ADwAOwA6ADQA
MwAxAC8AMAAxADIAMwAwADAALwAuADAAMQAyADIAMgAyADIAMgAwADAAMQAxADUANwA4
ADcAMgAsACMAHwAfACUALgA+AFMAbACJAKwA1wAGATMBXQGDAaQBtwGwAY0BTQHlAFsA
2/+W/4L/hf+L/5L/k/+Z/6L/rv+9/83/4P/y////BgAQABoAIgAnACsALwAxADMANAA2
ADYAMwA0ADUANQA4ADkAPAA9ADsAPAA8ADwAPgA+AD8AQABBAEEAQQBBAEEAQQBCAEIA
RABFAEUAQwBCAEIARABHAEgASgBKAEkASwBLAEsASwBKAEsATABMAE0AUABSAFQAVABV
AFcAWgBYAFkAWQBZAFoAXABfAGIAXwBeAF0AXABeAGEAYwBlAGMAYwBiAGIAYQBhAGAA
XgBcAFsAXABcAFoAVwBUAFAATwBMAEwATABJAEgARwBHAEYARQBEAEMARABEAEQAQwBB
AEEAQgBDAEQAQwBEAEQARgBGAEYARgBFAEYARgBFAEIAQAA/AD8APwA/AEAAQABBAEAA
QQBCAEQARABFAEUARQBFAEQAQwBGAEcASABLAEgASABJAEkASgBLAE0ATwBPAE8AUABQ
AFEAUwBTAFIAVABUAFUAVQBUAFQAVQBWAFgAVwBWAFYAVgBVAFUAVQBWAFYAVABVAFYA
VgBXAFgAVgBVAFQAVABWAFYAVQBVAFMAUgBRAFAAUABQAFEAUgBSAFIAUwBUAFEAUABP
AE4AUABSAFQAVQBSAFAAUABQAFAAUgBUAFQAVwBXAFcAVwBXAFUAVQBVAFYAWQBaAF0A
XgBdAFwAWwBaAF0AXwBgAF8AXgBcAFsAWgBaAFsAXABdAF4AXABdAF4AXgBeAF0AXQBa
AFoAWQBYAFQAUwBRAE8ATQBNAE0ATQBNAE4ATgBOAEsASwBLAEoASgBKAEoASgBHAEYA
RgBFADsANwAyAC8AKgAkABsAEwANAA8AFgAkADcAUABvAJYAvwDsABUBOQFbAXQBfwFw
AUUB+wCFAPP/ff9G/zj/O/8//0L/Rf9N/1j/ZP9v/33/jP+a/6n/sv+8/8T/yv/J/8n/
y//N/83/zv/Q/9D/zv/Q/9L/0//Q/8//0P/P/8//0P/Q/9D/z//O/87/zv/N/83/zf/N
/87/z//R/9L/0f/R/9D/zf/P/9D/0//X/9b/1v/U/9H/0f/R/9H/0f/U/9X/1v/W/9X/
1v/W/9b/1v/X/9n/3P/e/9//3//f/9//4P/i/+T/5v/m/+b/5v/m/+f/5//n/+j/6f/p
/+r/6P/n/+X/4v/f/93/3f/c/9z/2//a/9j/1v/S/9H/0P/R/9D/z//P/87/zf/M/8v/
zP/M/8z/y//N/83/zv/P/83/y//L/8r/zf/O/8//0P/P/9D/0P/P/87/zP/L/8v/zP/N
/8//0P/O/8z/zP/M/8//0P/S/9P/0v/T/9P/0//T/9P/0//V/9X/1v/Y/9n/2P/X/9f/
1//Y/9n/2//c/93/3//f/97/4P/g/+H/4f/i/+L/4//k/+T/4//i/+L/4//j/+T/5f/n
/+b/4//j/+X/5P/k/+T/4//j/+P/5P/k/+T/4//j/+T/5P/k/+T/4//i/+L/4v/h/+D/
4P/g/9//4P/h/+L/4v/i/+L/4//h/+H/4f/i/+L/4v/g/+D/4P/g/+D/4v/m/+j/7f/s
/+v/6v/p/+r/6//s/+7/7v/u//D/8P/w//D/8P/w//H/8//0//P/8v/w/+//7v/v//H/
8//1//X/8v/y//L/8v/y//H/8f/y//L/8f/w/+r/6f/n/+X/5f/l/+X/5f/m/+b/5f/k
/+T/5f/m/+b/6P/o/+j/6P/n/+b/5v/l/+X/5//q/+n/5v/e/9f/0//V/9//7P8AABkA
NgBXAH4AqwDYAAMBKwFPAWgBbQFYASUBzQBJAL//Y/9C/0D/Rf9L/07/Vf9f/2z/ev+J
/5n/rP+6/8n/1P/c/+L/5v/n/+n/7f/v//H/8v/0//T/8v/0//b/9//3//f/+f/5//v/
/P/8//z//P/8//3//v8AAAEAAgADAAEAAQACAAIAAwAFAAYABQAGAAYACAALAAsADAAL
AAkADAANAA4ADwAOAA8AEAAQABAAEgATABQAFgAXABkAHAAZABkAGAAXABsAHgAiACYA
JgAmACYAJgAmACcAJwAnACkAKQAoACgAJgAlACMAIAAeAB0AHgAeAB0AGwAZABYAFAAQ
AA8ADgAOAA4ADgAPAAwACwAKAAkACQAKAAsACwAJAAkACgALAAwACwAMAAwADgAOAA4A
DgANAA4ADgANAA4ADAALAAsADQANAA4ADgAOAAwADAAMAA4ADgAPAA8ADwAPAA4ADQAP
AA8ADwARAA8AEAASABMAEwATABQAFQAXABcAGAAYABgAGQAYABYAGAAaAB0AHwAfAB4A
HgAeACAAHwAeAB4AIAAfAB8AHwAfAB4AGwAbABwAHAAdAB4AHQAdAB0AHgAeAB4AHQAd
AB8AHgAdABwAGQAYABgAGAAYABgAGQAaABgAGAAYABgAGAAYABgAGQAbABsAGQAYABYA
FgAWABYAGQAcAB0AIQAgAB8AHgAdAB8AHwAfACAAJAAkACYAJgAkACQAJAAkACUAJwAo
ACcAJAAiACEAIAAiACMAJAAlACcAJAAkACQAIwAiACAAHwAfACAAIAAgABoAGQAXABUA
FQAVABUAFQAWABYAFQAUABMAEwATABIAEwAUABUAFgAUABQAFQAVABUAFQAWABcAFAAO
AAcAAQABAAkAFAAoAD8AWAB1AJgAwwDwABcBPQFjAX4BiwF8AU8B/wCDAPv/m/90/27/
c/97/3z/f/+H/5T/ov+z/7//zv/e/+v/+P8CAAoADAAPAA8AEQATABUAFgAYABgAGgAc
AB4AHwAdAB0AHwAfACAAIgAjACQAJQAkACQAJAAmACcAKAApACkAKQAqACoAKAApACkA
JwApACoALQAxADAAMAAuACsALAAtAC4ALwAvAC8ALwAuAC4AMAAxADIANAA1ADcAOgA3
ADcANgA1ADYAOAA7AD4APAA8ADwAPAA6ADsAOwA7AD0APQA8ADwAOAA3ADUAMgAxAC8A
LwAuACsAKQAnACQAIgAeAB0AHAAdABwAGwAbABgAFwAWABUAFgAWABYAFQAVABUAFgAX
ABUAEwATABIAFQAWABcAGAAWABYAFQATABQAEgARABEADwAPABAAEAAOAAwADAAMAA0A
DgAQABEADwAPAA4ADQAOAA8AEAATABIAEgATABMAEQARABIAEwAVABUAFgAWABYAFwAW
ABQAFQAWABgAGQAYABgAGQAaABoAGQAYABgAGQAZABoAGwAZABgAFQAVABgAGAAZABoA
GgAZABgAGAAaABoAGQAZABsAGgAZABgAFQAUABQAFAAWABYAFwAYABYAFgAWABYAFQAU
ABMAEwAXABYAFgAWABYAFgAWABgAGAAbAB0AHQAdAB0AGwAbABsAHAAeAB4AIAAgACAA
IAAgACAAHwAfAB4AGwAcABwAHQAeAB4AHwAgACEAIQAeAB4AHgAcABwAGwAbABgAGAAX
ABYAEwATABIAEQAPAA8ADwAPAA8AEAAQABAAEAARABIAEgARABAADwAOAA8AEAASABMA
EQARABAADQAKAAYAAwADAAkAEQAeADIASQBmAIcAtADhAAwBMwFZAXMBfgFzAUwBAwGT
AA8Aqf99/3L/dP93/3v/fv+H/5P/oP+u/73/y//W/+L/7f/4/wQACgAOABMAFQAVABUA
FgAWABcAFgAYABoAHAAdABoAGQAaABkAGgAcAB0AHgAgACAAIQAiACIAIQAgAB8AIQAh
ACIAIgAgACEAIQAfAB4AHgAgACMAIgAkACQAIwAjACMAIwAjACUAJwApACoAKAAqACsA
LAAsAC0ALwAyADQANQA1ADUANAA0ADUANgA4ADgAOAA4ADoAOwA7ADsAOwA7ADoAOgA5
ADkAOAA2ADMAMQAxADAAMAAvAC4ALAAoACQAIwAiACMAIgAhACEAIwAjACMAIwAgACAA
IAAfACAAIQAjACUAIwAhACEAIAAhACIAIwAkACQAJgAnACcAJAAiACEAIQAiACMAJQAm
ACYAJAAkACQAJgAmACcAJwAoACkAKQApACkAKQApACsALQAuADAAMQAvAC8AMAAxADIA
MwA1ADYAOQA7ADsAOgA4ADgAOQA5ADsAPAA+AEAAPwA9ADsAOgA9AD0APgA/AEAAQAA+
AD8APQA8ADwAPAA7ADsAOwA8ADwAPAA7ADsAPQA8ADsAOgA6ADoAOwA8ADsAOgA6ADoA
PgBAAEIAQgBCAEIAQQBCAEEAQwBGAEcASABJAEcARwBHAEgATABMAE4ATgBPAFAAUQBS
AFEAUQBQAE0AUABQAFEAUgBSAFMAVABVAFUAUgBSAFIAVABUAFMAUwBRAFAATgBMAEsA
SwBKAEkARwBHAEcARwBIAEgARwBGAEcASQBLAEwASwBKAEkASABLAEwATgBPAE8ATQBM
AEkARgBCAD8AOwA/AEUAUABgAHMAjgCvANQAAwEyAV8BiQGtAcoB0wHCAZcBSwHRAEcA
3/+y/6r/rf+v/7L/tf+//8z/2v/r//v/CgAaACcAMAA6AEYATgBRAFUAVwBXAFkAWgBc
AFwAXgBgAGIAYwBlAGUAZwBnAGUAZgBmAGYAawBsAG4AcABwAG8AbgBtAHAAcQBzAHQA
dAB1AHUAcwB0AHQAdgB5AHoAfAB8AHsAeQB5AHkAeQB9AH8AgQCCAIQAhgCHAIgAigCL
AI0AkACRAJMAlACVAJMAlACWAJgAmQCaAJsAnACaAJsAmwCbAJsAmwCaAJoAmwCbAJoA
mACVAJMAkwCSAJAAjwCOAIwAiwCIAIgAiACFAIQAgwCDAIMAgwCDAIMAggCCAIIAgQCE
AIUAhwCJAIkAhwCHAIYAhgCGAIYAhgCHAIoAjACNAIsAiACGAIUAhwCHAIgAiACKAIgA
iACIAIoAigCLAIsAjgCPAI8AjwCOAI0AjACNAI4AkACTAJUAlwCXAJgAmQCbAJsAnACc
AKEAowCjAKIAoACgAKEAoQClAKYAqACqAKkApwClAKQAmgCPAIUAewBxAGgAXQBVAE8A
SABCADwANQAvACkAJAAgABwAFwATAAwABgAAAPr/8//s/+b/4P/Y/9L/zf/I/8T/wv/A
/77/uP+0/7H/sP+v/67/rP+u/67/sf+t/6v/qf+n/6b/pf+k/6T/pv+m/6j/qP+m/6T/
ov+g/6H/o/+k/6P/ov+g/5//nv+c/53/nv+f/5//nP+c/5z/nP+c/5v/m/+c/5z/m/+a
/5T/k/+R/4//kf+R/5H/kf+R/5L/kv+S/5H/kf+R/5D/kf+S/5P/lP+U/5T/lf+V/5f/
mf+a/5n/mP+U/4//if+H/43/mv+w/8v/6P8NADgAaQCWAMMA7QATASwBMQEcAesAkwAP
AH3/F//y/u7+8/77/gL/Cf8V/yL/MP8//0//YP9y/3//iv+W/6D/pv+p/6v/qf+r/7D/
sv+1/7b/t/+6/73/v/+9/73/v/+//8H/xP/G/8j/yP/I/8n/yv/N/83/zf/N/8//z//Q
/9D/0P/R/9H/z//S/9T/2P/d/93/3v/d/9v/3P/d/97/3//j/+X/5//o/+b/6P/p/+r/
6//t//D/9P/0//X/9f/1//j/+v/9/wAAAgACAAIAAgAEAAUABQAFAAgACQAJAAoACAAH
AAUAAgACAAEAAgACAAAA///+//z/+v/2//X/9P/0//T/9P/1//X/9f/1//X/9//4//n/
+f/7//v//P/9//3/+//7//r/+//8//3//v/9//7//v/9//3//P/8//3//////wAAAAAA
AP7//v/+/wEAAgAEAAUABAAFAAUABQAIAAkACgANAA0ADgAQABEAEQARABIAEwAWABcA
GQAaABwAHQAcABoAHQAeACAAIQAgACAAIQAiACIAIQAgACAAJAAlACcAKQAnACYAIwAj
ACYAJgAnACgAKQApACkAKgAoACgAJwAnACoAKgAqACoAKwAqACoAKgArACoAKgAqACoA
KgAqACoAKgAqACoAKwAtAC0ALQAuACwALAAuAC4ALwAyADMANAA2ADcANwA4ADoAOwA7
ADwAPQA/AEAAQQA/AD8APwA/AEEAQwBFAEcASABHAEcARwBGAEYARQBFAEgASQBJAEkA
SABJAA==
         </WaveFormData>
      </LeadData>
      <LeadData>
         <LeadByteCountTotal>10000</LeadByteCountTotal>
         <LeadTimeOffset>0</LeadTimeOffset>
         <LeadSampleCountTotal>5000</LeadSampleCountTotal>
         <LeadAmplitudeUnitsPerBit>4.88</LeadAmplitudeUnitsPerBit>
         <LeadAmplitudeUnits>��V</LeadAmplitudeUnits>
         <LeadHighLimit>2147483647</LeadHighLimit>
         <LeadLowLimit>268435456</LeadLowLimit>
         <LeadID>V6</LeadID>
         <LeadOffsetFirstSample>0</LeadOffsetFirstSample>
         <FirstSampleBaseline>0</FirstSampleBaseline>
         <LeadSampleSize>2</LeadSampleSize>
         <LeadOff>FALSE</LeadOff>
         <BaselineSway>FALSE</BaselineSway>
         <ExcessiveACNoise>FALSE</ExcessiveACNoise>
         <MuscleNoise>FALSE</MuscleNoise>
         <LeadDataCRC32>631017752</LeadDataCRC32>
         <WaveFormData>
IQAhACAAHwAgACEAIgAjACEAIQAhACEAIQAhACEAIAAiAB4AGgATAAsACAAMABEAHAAo
ADcASwBiAH8AoAC8ANsA+QASASEBHQEFAd0AnABHAPz/0v/C/8D/w//C/8L/w//I/8//
1//h/+r/9v///wYADgASABYAFgAXABoAGwAdAB4AHwAgACEAHwAfACAAIAAiACIAIgAi
ACMAJAAlACUAJAAkACQAJAAlACUAJQAmACYAJgAoACgAKgArACsAKwAqACwALAAuAC4A
LgAtAC0AMAAxADIAMgAxADEAMQAzADQANQA2ADYAOAA6ADsAPAA8ADwAPAA8AD4AQABC
AEQARQBEAEQARABGAEcARwBHAEgASABJAEkARgBFAEUARABCAEEAQAA/AD0APAA7ADoA
OgA6ADgAOAA3ADYANQA0ADEAMAAvAC8AMAAvAC8ALgArACsAKwAqACoAKQApACgAJgAm
ACUAJQAjACMAIgAhACIAIwAjACMAIAAgAB8AHgAeAB4AHgAeAB4AHgAeAB4AHAAcABsA
GwAdAB0AHQAeAB4AHgAeAB8AHwAfAB8AIAAeAB4AHgAfAB8AHwAfACAAIgAjACMAIwAj
ACIAIQAgACAAIAAfAB8AIAAgACAAIAAgACAAHwAfAB4AHgAeAB4AHAAcABoAGgAaABoA
GgAaABkAGQAZABkAFQAVABUAFQAZABoAGAAYABgAGAAYABkAGAAXABgAGgAbABwAGgAa
ABoAGwAbABwAHAAeAB4AHgAeAB8AHQAdABsAGwAbABsAGwAbAB0AHwAfAB8AHQAcABsA
GgAZABkAGQAXABMAEwASABAAEAAOAA0ADAALAAkACQAJAAcABwAHAAcABgAFAAUABQAF
AAUABQAFAAcABwAHAAcABQACAAIAAAD8//X/7//u/+7/8f/4/wQAEQAlAEAAXQB+AKAA
vwDdAPQAAwEHAfUA1QCgAE0A+v/C/6j/nv+f/57/nP+f/6b/rf+3/7//yP/S/9n/3v/k
/+z/9v/6//3//v8BAAEAAAABAAIAAwADAAMABAAEAAIAAgACAAIABQAGAAcABwAIAAgA
CAAIAAkACQAJAAoADAAMAA4ADgAOAA8ADwAPAA4AEAAQABIAEwAUABQAFQAWABcAGAAY
ABsAGwAbAB0AHQAdAB0AHAAeACAAIQAiACUAJgAnACgAKAAoACgAKAAtAC4AMAAyADIA
MwAzADMAMwAyADIAMQAyADEAMQAwAC8ALQArACkAKwAqACkAKAAkACQAIgAiACEAIAAf
AB4AHwAeAB0AHQAbABkAGAAWABcAFwAXABYAFgAVABUAFAASABIAEQARABEAEQAQAA8A
DgANAAsACQAKAAwADQAOAAoACgAKAAoACQAIAAcABgAIAAgABwAHAAUABQAFAAYABwAI
AAkACwAJAAkACQAKAAkACAAHAAcACQAJAAkACgAIAAkACQAJAAoACgAKAAoACAAIAAcA
BwAIAAgACAAIAAYABgAFAAUABAAEAAQABAAEAAQAAgACAAAAAAAAAAAA////////////
//////////7//f/8//v//f/8//z/+v/6//r/+v/5//v/+//7//z//v///wAA///+//3/
/f/9//7//v8AAAAAAAAAAAEA//////3//f/9//3//f/9//z//f/8//v//P/8//z//P/7
//v/+//5//X/9f/0//L/8f/w//D/8P/s/+n/6P/n/+X/5f/l/+X/5f/l/+b/5//l/+X/
5f/l/+f/5//n/+f/5f/i/+L/4P/c/9f/0//M/8j/y//Q/9r/6f/5/xAAKwBOAHIAkwCx
AM4A5QDvAOkA0wCsAG0AGADE/5D/ev91/3b/dP9z/3r/g/+J/5H/mv+m/6//uP++/8b/
zv/U/9f/2P/Z/9n/2f/Z/9n/2f/b/9v/3P/c/9z/3P/c/9z/3f/e/9//3//h/+L/4//k
/+T/4//i/+L/5P/k/+b/5v/k/+X/5f/l/+T/5v/m/+j/6//s/+z/7f/t/+3/7f/s/+7/
7//w//P/8f/x//H/8P/w//L/8//0//b/+P/6//z/+//8//3//v8CAAIAAwAEAAUABQAE
AAMABgAGAAcABwAIAAcABwAGAAUAAwABAP//AQAAAP///v/6//r/+P/4//X/9P/z//L/
8//y//H/8f/v/+3/7P/q/+r/6//s/+z/6//p/+j/5v/m/+b/5f/l/+f/5//m/+X/4//j
/+L/4f/h/+L/4v/i/97/3v/e/97/3v/e/97/3v/g/+D/3//f/93/3f/d/97/4P/g/+D/
4f/f/9//3//g/+D/4P/g/+H/4v/j/+T/5v/l/+X/5P/j/+X/5v/n/+j/5v/m/+X/5f/k
/+T/5P/k/+b/5v/l/+X/4//i/+H/4P/i/+L/4P/g/+D/4P/g/+D/3//f/9//3//f/9//
3//f/97/3f/c/9v/3f/c/9z/3P/c/9r/2P/Y/9j/2P/b/93/3f/d/93/3v/e/97/4P/g
/+D/4f/h/+L/4v/k/+P/4v/h/+H/4//j/+H/4f/h/+H/4f/h/9//4f/h/+H/4f/i/+P/
5P/i/+H/4P/d/9z/3f/d/9z/2P/W/9X/1P/R/8//z//P/9H/0f/R/9H/zv/N/83/zf/P
/8//z//P/83/zf/N/83/y//M/8z/zP/I/8X/vf+2/7L/tf+8/8b/1//p/wAAHQA8AF4A
fwChAL4A0wDfAN0AyQCgAGEADAC4/4L/bP9l/2j/aP9n/2z/c/97/4P/jP+W/5//qP+u
/7b/vv/E/8f/yP/J/8n/yv/L/8z/zf/N/83/zv/O/87/zv/O/87/0f/S/9P/0//S/9L/
0v/S/9X/1f/V/9b/2P/Y/9r/2v/a/9v/2//b/93/4P/h/+T/5P/k/+P/4//l/+f/6f/q
/+v/6//r/+3/7v/v//D/8P/y//T/9f/2//X/9v/3//j/+f/6//v//P8AAAAAAQACAAIA
AwADAAMABQAGAAgACQAIAAcABwAGAAgABwAGAAUABQAEAAMAAgAAAAAA/v/+//v/+v/5
//j/9//2//X/9f/0//P/8//y//P/8//z//L/8P/v/+//7v/w//D/7//v/+//7//u/+3/
7f/t/+z/6//r/+z/7P/s/+j/6P/o/+j/6P/o/+j/6P/m/+b/5f/l/+X/5f/l/+b/5v/m
/+b/5//n/+f/5//o/+r/6v/q/+v/6f/p/+n/6v/q/+v/6//r/+z/7P/s/+z/7P/s/+v/
6//u/+7/7v/u/+z/7P/r/+v/6v/q/+r/6v/o/+j/5v/m/+b/5v/m/+b/5//n/+f/5//l
/+X/5f/l/+X/5f/l/+X/5f/k/+T/5P/i/+D/4v/k/+T/5P/k/+f/6f/p/+n/6f/q/+r/
6v/q/+r/6v/r/+n/6v/q/+z/7f/u/+//8f/v/+//7f/t/+v/6//r/+v/7P/v//D/8f/u
/+7/7v/u/+7/7//w/+//6//r/+r/6P/m/+T/4//i/+H/3//f/9//3v/d/9z/2//b/9v/
3P/d/9//3//f/9//3f/d/93/3f/f/97/3P/a/9b/z//J/8T/xP/J/9L/3v/v/wEAGAA1
AFYAegCdALsA0gDlAOsA4QDDAJIARwDu/6z/iv+A/3//fv98/33/gv+J/5P/m/+m/7L/
u//C/8j/zv/S/9b/2f/a/93/3f/e/9//4P/h/9//3//g/+D/4f/i/+P/5P/k/+T/5P/j
/+X/5v/n/+j/6v/r/+z/7v/u/+7/8P/w//L/8//z//P/9P/2//b/+P/5//r/+v/7//z/
/f/+//7//f/9//3///8CAAMABAAEAAQABgAHAAgACQAKAAsADAANAA4ADwAQABAAEAAR
ABIAFgAXABcAFwAYABgAGQAZABkAGQAaABoAGAAXABYAFQATABIAEQAQAA8AEAAPABAA
DQAMAAsACgAKAAoACgALAAoACQAJAAgABwAHAAcABgAGAAUABQAEAAYABgAFAAUABQAF
AAQAAwAFAAUABAADAAEAAgACAAIAAQACAAMABAACAAIAAgACAAIAAgABAAEAAQABAAEA
AgACAAIAAgADAAUABQAFAAYABAAEAAQABQAHAAcABwAIAAoACwALAAsACgAKAAoACgAM
AAwACwALAAoACgAKAAoACgAKAAkACQAKAAoACgAKAAoACgAIAAgACgAKAAoACgAJAAkA
CQAJAAcABwAHAAcABwAHAAcABwAFAAQABAAEAAYABgAGAAYABgAFAAQAAwABAAIABQAG
AAcACAAHAAkACQAJAAsADAAMAAwADgAOAA4ADwAPABAAEAASABMAFAAVABcAFgAVABIA
EQARABEAEQARABMAFQAVABUAEgASABIAEgASABMAFAATABEAEQAQAA4ADgAMAAsACgAJ
AAcABwAHAAUABQAFAAUABgAFAAUABQAFAAUABQAFAAcABwAHAAcACQAIAAgABgACAP3/
9f/y//L/9/8AAAwAGQArAEAAWwB8AJ4AvQDdAPoADQEVAQkB7QC+AHMAHADa/7r/rv+t
/6z/qP+p/7D/uf/B/8v/1P/e/+f/8P/2//z/AgAGAAcACgALAA0ADAANAA4ADwAPAA8A
EAAQABIAEgASABIAEgASABIAEQAUABQAFAAUABcAFwAXABgAGAAYABoAGgAbAB0AHgAf
AB8AIAAfACAAIwAkACQAJQAmACcAKAAoACkAKQApACsALAAtAC4ALgAsAC4ALwAwADMA
NAA1ADYANgA2ADYANgA6ADoAOwA8AD4APwA/AD8APgA+AD8APwBBAEEAQgBCAEQAQwBC
AEEAPwA+AD0APAA6ADoAOAA4ADcANgA1ADQANQA0ADMAMwAwAC8ALwAuACsAKwArACoA
LAArACsAKgAoACgAJwAnACcAJwAmACUAJwAnACYAJQAjACQAJAAkACQAJAAkACQAIgAi
ACIAIgAjACQAJAAlACMAIwAjACQAJAAkACQAJQAlACUAJQAmACYAJgAmACcAKQApACkA
KgApACkAKAAnACgAKAAoACgAKQAqACoAKwAqACoAKgAqACwALAArACsAKgAqACoAKgAq
ACoAKAAoACYAJgAmACYAJwAnACcAJwAnACcAJwAnACYAJQAkACMAJQAkACQAJAAkACQA
JAAkACMAIgAkACQAJAAkACUAJwAnACcAJwAoACgAKAAqACoAKgArACkAKgAqACwALAAs
ACwALQAtAC0AKwArACoAKQAoACcAKgAtAC4ALwAtACwAKwAqACkAKQApACcAJQAlACQA
IgAgAB4AHQAcABsAGQAZABkAGQAZABkAGQAYABcAFwAXABkAGQAZABkAGAAXABYAFQAX
ABgAFgASAAwABQD///7/AgAJABYAIgAzAEcAYgCBAKAAwADfAPkADgEXAQ0B8wDFAHgA
IQDi/8L/uP+4/7v/uv+4/7v/wv/L/9H/2//m//D/+f8CAAgADAAQABIADwAQABMAFwAW
ABcAGAAZABcAFwAYABgAGgAaABoAGgAbABwAHQAdAB0AHAAbABoAHAAdAB4AIAAgACAA
IgAiACQAJQAlACUAJAAmACYAKAAoACgAJwAnACkAKwAtAC4ALQAtAC0ALwAyADMANAA0
ADIANAA1ADYANwA4ADkAOgA9AD4APwBAAEAAQABBAEIARABFAEUARQBEAEQARQBFAEQA
QwBDAEIAQgBBAEAAPwA+ADwAOgA4ADcAOAA3ADgANwA2ADUANAAxADAALwAvAC8ALwAw
ADAALQAtAC0ALAAsACsAKwAqACoAKgApACkAKAAnACUAIwAkACUAJQAlACQAJAAjACIA
IAAgACAAIAAiACIAIgAiACAAIAAfAB8AIAAhACIAJAAiACIAIgAjACMAIwAjACQAIgAi
ACIAIwAjACMAIwAkACQAJQAlACUAJQAkACMAIgAkACQAIwAjACQAJAAkACQAIgAiACEA
IQAiACIAIgAiACAAIAAeAB4AHgAeAB4AHgAdAB0AHQAdABsAGwAbABsAHQAdAB0AHQAb
ABoAGAAaABoAHAAcABwAHAAcAB0AHAAbAB0AHgAeAB4AIAAgACAAIQAgACAAHwAgACEA
IgAjACUAIwAjACEAIQAhACEAIQAhACMAJQAlACUAIQAgAB8AHgAgACEAIgAhAB0AHQAc
ABoAFwAUABIAEAAQAA8AEAARABAADwAOAA0ADQANAA4ADwANAA0ADQANAAsACwALAAsA
DQAOAAwACgAGAP//9//0//T/+f8CAAwAGwAtAEIAXQB+AKAAwQDhAPoADwETAQUB5wC0
AGUAEADS/7b/qv+r/6z/qv+p/6z/s/+5/8H/zv/Y/+P/6v/w//b/+v/+/wEABAAFAAUA
BgAHAAgACQAJAAkACgAKAAwADAAMAAwACwAMAA0ADQAQABAAEAAQABEAEQARABIAEgAS
ABQAFAAWABcAFwAXABYAGAAYABoAGQAaABoAGwAcAB0AHgAeAB0AHQAdAB8AIgAjACQA
JAAiACQAJQAmACcAKAApACoALQAuAC8AMAAxADAAMAAwADUANwA4ADkANwA2ADYANQA2
ADUANQA0ADQAMwAyADEALwAuAC0ALAAsACwAKgAqACcAJgAlACQAIwAiACEAIQAgAB8A
HwAeAB0AHQAdABwAGgAZABkAGAAWABYAFQAVABUAFQAUABMAFAAVABUAFQAUABQAEwAS
ABAAEAAQABAADgAOAA4ADgAQABAADwAPAA8ADwAPABAADwAOAA0ADQAOAA8AEAASABAA
EAAQABEAEQARABEAEgASABMAEwATABIAEgASABIAEgASABEAEQASABIAEgASABIAEgAR
ABEAEAAQABAAEAAOAA4ADAAMAA4ADgAOAA4ACwALAAsACwAJAAkACQAJAAkACQAJAAkA
BwAIAAoACgAKAAoACQALAAsACwALAAwADAAMAA4ADgAOAA8ADgAOAA0ADgAPABAAEQAT
ABEAEQAPAA8ADQANAA0ADQAPABEAEQARABAAEAAQABAADwAPAA8ADQAKAAkABwAEAAIA
AAD///7////9//3//f/8//v/+v/5//r/+f/5//n/+f/5//n/+f/3//f/9//3//f/+P/4
//b/8v/t/+X/4P/e/9//5v/y/wEAEQAmAD8AXgCCAKMAwwDgAPcABQEBAe0AyACLADYA
4P+q/5L/jf+Q/5L/kf+S/5f/nf+n/7L/vv/J/9D/1v/c/+L/5v/p/+r/7f/x//L/8//0
//X/9P/z//P/8v/0//T/9P/0//X/9v/3//f/+P/4//j/+P/3//f/9//4//j/+P/6//r/
/P/9//3//f/8//7//v8AAAEAAgACAAMAAgADAAQABAADAAMAAwAFAAgACQAKAAoACgAM
AA0ADgANAA4ADwAQABEAEgATABQAFQAUABQAFAAZABsAHAAdAB0AHAAcABsAGAAXABcA
FgAXABcAFwAXABYAFAASABAADgAOAAwADAAJAAgABwAGAAUABAADAAMABAADAAMAAgD/
///////+/wAA//////7//P/8//v/+//5//n/+P/3//f/9//2//X/9P/0//P/8v/y//L/
8v/y//L/8v/y//L/8P/w/+//7//x//H/8f/y//D/8P/w//H/8//z//P/9P/y//L/8v/z
//P/8//z//T/9v/3//f/9//2//b/9v/2//b/9v/1//X/9P/0//T/9P/2//b/9f/1//T/
9P/0//T/8v/y//D/8P/y//L/8v/y//D/7//u/+3/7P/t/+7/7//x//H/8f/x/+7/7P/r
/+r/6v/q/+z/7v/s/+r/6v/q/+r/6//t/+3/7f/t/+7/7v/u/+z/7P/s/+3/7//w//D/
8v/x//D/7//v//L/8//y//P/8f/x//H/8f/x//P/8//z//T/9P/0//T/8f/x//H/7//t
/+3/7P/q/+b/5P/j/+L/3//d/93/3f/f/9//3//f/9z/2//b/9v/3f/d/93/3f/d/93/
3f/d/9v/2v/Y/9j/1v/R/8v/xP/C/8X/zP/Y/+n/+/8UADEAVAB4AJUAsQDMAN8A6QDj
AM0ApABfAAYAuP+K/3j/d/94/3b/ef+A/4f/jf+V/57/qP+x/7r/wv/I/87/0P/T/9T/
1f/X/9j/2f/a/9v/3f/d/97/3v/c/9z/3P/c/9//4P/h/+H/4P/g/+D/4P/h/+H/4f/i
/+b/5v/o/+j/6P/p/+n/6f/s/+7/7v/w//D/8P/v/+//8P/x//L/8v/1//X/9f/3//f/
9//3//b/9v/4//n/+v/7//z//f/+////AAABAAIABgAGAAcACAAIAAkACQAJAAwADAAN
AA0ADAALAAsACgAIAAcABgAFAAcABgAFAAQAAAAAAP7//v////7//f/8//v/+v/5//n/
9v/1//X/9P/1//X/9f/0//L/8f/x//D/8f/y//L/8//z//P/8v/x//H/8f/w/+//8f/y
//L/8v/w//D/8P/w//L/8v/y//L/8v/y//H/8f/x//H/8f/y//L/8v/y//P/8f/x//H/
8v/0//T/9P/1//P/8//z//T/9v/3//f/9//4//j/+P/4//b/9v/1//X/+P/4//j/+P/6
//r/+f/5//b/9v/2//b/9v/2//T/9P/0//T/9P/0//P/8//z//P/8//z//P/8//y//H/
8P/v/+//7v/u/+7/8P/w//D/8P/v/+//7//v/+//7v/s/+7/7v/u/+7/8f/z//P/8//x
//L/8v/y//T/9P/0//X/9f/2//b/+P/4//j/+P/5//v/+//5//n/+P/3//b/9f/2//n/
+v/7//r/+v/6//r/9//3//f/9f/0//X/9f/0//D/7v/t/+z/7f/r/+v/6//r/+v/6//r
/+r/6f/p/+n/6//r/+v/6//r/+v/6//r/+3/7P/u/+z/6P/h/9v/1P/U/9v/5P/w/wEA
EwAsAEkAbACMAK0AywDkAPkAAQHzANUAogBRAPj/uP+W/4z/jf+M/4r/jf+U/5v/pf+t
/7j/wv/N/9T/3P/i/+b/6P/p/+z/7//v//L/8//0//X/8//z//T/9P/0//T/9P/0//X/
9v/3//f/9v/2//b/9v/4//n/+v/8//3//P/9//z//f///wAAAQACAAQABAAGAAYABgAF
AAUABwAJAAsADAANAA0ADQAPAA4ADwAQABAAEgAUABUAFgAWABYAFgAWABgAGgAcAB4A
HgAeAB8AIAAiACMAIwAjACYAJgAnACcAJAAjACMAIgAkACMAIgAhACEAIAAfAB4AHAAc
ABoAGgAbABoAGQAYABcAFgAVABUAFAATABMAEgARABEAEQAQABEAEQASABIAEgASABEA
EQARABEAEAAPAA0ADQAMAAsADQAOAA4ADgAOAA4ADgAOAA4ADgAOAA4ADgAOAA0ADQAP
AA8ADwAQAA4ADgAOAA8ADwAPAA8AEAASABIAEgATABEAEQARABIAEwAVABYAFwAWABYA
FgAWABgAGAAXABcAGAAYABgAGAAWABYAFQAVABYAFgAWABYAFwAYABcAGAAWABYAFgAW
ABUAFQAVABUAEQARABEAEQATABMAEwATABEAEAAQABAAEgASABIAEgATABUAEwASABIA
EgASABIAFQAXABcAFwAXABgAGAAYABoAGgAaABsAHQAeAB4AIAAeAB4AHgAfACEAIQAf
AB8AHQAdAB0AHQAfACEAIQAhACAAIAAgACAAHQAdAB0AGwAaABsAGwAaABgAFgAVABQA
EwARABEAEQAPAA8ADwAPAA4ADQANAA0ADwAPAA8ADwAPAA8ADwAPAA0ADgAOAAwACAAD
AP3/+P/2//v/BAASACEAMwBIAGMAhgCmAMMA4wD+ABMBHwEXAf0AzACDACoA5v/C/7T/
tf+2/7T/s/+4/7//yf/T/9z/5P/v//j/AAAGAAwADgAPABAAEQATABIAEwAUABUAFgAX
ABkAGgAaABoAGgAaAB0AHgAfAB8AHgAeAB4AHgAgACEAIgAkACQAJAAmACYAJgAnACcA
JwApACwALQAwAC8AMAAwADEAMgAzADQANAA3ADcANwA5ADwAPQA+AD4AQABCAEMARABD
AEQARQBGAEkASgBLAEwATABMAE0ATgBQAFEAUQBRAFQAVABVAFUAUgBRAFEAUABSAFEA
UABPAE8ATgBNAEwASgBKAEgASABJAEgARwBGAEMAQgBBAEEAQgBBAEEAQAA/AD8APwA+
AD4APQA9ADwAPgA+AD0APQA7ADsAOgA5ADkAOQA4ADcANwA4ADgAOAA4ADgAOAA4ADgA
OAA4ADgAOAA4ADcANwA5ADkAOQA6ADgAOAA4ADkANwA3ADcAOAA5ADoAOwA9ADwAOwA6
ADoAOwA9AD4APwA+AD4APgA+AEAAQAA/AD8AQABAAEAAQAA+AD4APQA9AD0APgA/AEAA
PgA+ADwAPAA8ADwAPAA8ADsAOwA7ADsAOQA5ADkAOQA7ADsAOwA7ADkAOAA4ADgAOAA4
ADgAOAA5ADgAOAA4ADgAOAA5ADsAOwA7AD0APgA+AD4APgA+AD4APwA/AEAAQABCAEIA
QgBCAEMAQwBDAEEAQQBDAEMAQwBDAEEAQwBDAEMARABEAEQARABBAEEAQQA/AD0APQA8
ADoAOAA2ADUANAA1ADMAMwAzADMAMwAzADMAMgAxADEAMQAvAC8ALwAvADEAMQAxADEA
MQAwADAALAAoACMAHQAcACAAJwAwADwATQBjAHwAmwC+AN4A/QAXASwBNwExARkB8QCq
AFMADADm/9b/1P/V/9T/0v/X/+D/6f/v//f//v8IAA8AGAAgACYAKgAsAC8AMAAvAC8A
MAAxADIAMwA1ADUANgA2ADQANAA0ADQANQA2ADcANwA4ADgAOAA4ADkAOQA5ADoAPAA8
AD4APgA8AD0APQA9ADwAPgA+AEAAQwBEAEQARQBEAEUARgBGAEkASQBJAEsASgBLAEwA
TABOAFAAUQBSAFMAVABVAFYAVgBWAFYAVgBaAFoAWwBcAF4AXwBfAF8AXgBeAF8AXwBe
AF0AXQBcAFoAWQBYAFcAWQBYAFcAVgBSAFIAUABQAFEAUABPAE4ATwBOAE0ATQBKAEkA
SQBIAEkASQBJAEgARgBFAEUARABEAEQAQwBDAEMAQwBCAEEAPwA/AD4APQA/AEAAQABA
AD4APgA+AD4APgA+AD4APgBAAEAAPwA/AD0APQA9AD4AQABAAEAAQQBBAEEAQQBCAEQA
RABEAEUARQBFAEUARgBEAEUARQBFAEgASABIAEgARgBGAEUARQBIAEgASABIAEgASABH
AEcARABEAEQARABGAEYARABEAEIAQgBCAEIAQQBBAEEAQQBBAEEAQQBBAEAAPwA+AD0A
QQBCAEIAQgBCAEIAQQBDAEMAQwBDAEQARABEAEIAQgBCAEMARQBGAEYASABKAEoASgBL
AEkASQBHAEcASQBJAEkASQBJAEsASwBLAEgASABIAEgARwBHAEcARQBDAEMAQgBAAD4A
PAA7ADoANwA1ADUANQA3ADcANwA3ADYANQA1ADUAMwAzADMAMwA1ADUANQA1ADUANAAy
ADAALAAnACEAHAAeACEAKAAyAD8ATwBqAIUApgDKAOsACQEkATkBQQE3AR0B8gCpAFIA
CgDg/9D/zf/M/8z/zf/S/9v/4//r//b/AgALABIAGAAeACYAKgAtADAAMQAvADAAMQAy
ADMAMwAzADQANAA0ADQANAA0ADMANAA1ADUAOAA4ADgAOAA3ADcANwA4ADoAOgA8ADwA
PAA9AD0APQA8AD4APgBAAEMARABEAEUARQBFAEUARABHAEcARwBJAEoASwBMAEwATgBQ
AFEAUgBVAFYAVwBYAFcAWABZAFoAXABcAF0AXgBeAF8AXwBfAGAAYABhAGEAYgBhAGEA
YABgAF8AXgBdAFsAWgBZAFgAWABYAFYAVgBTAFIAUQBQAE0ATABLAEsASgBJAEkASABI
AEkASgBKAEgARwBHAEYARgBGAEUARQBHAEcARgBFAEQAQwBBAD8APwBAAEAAQAA+AD4A
PgA+ADwAPAA8ADwAPgA+AD0APQA8ADsAOgA6ADsAPAA9AD8APQA9AD0APgA+AD4APgA/
AD8APwA/AEAAPgA/AD8APwBAAEAAQABAAD4APgA9AD0APAA8ADwAPAA9AD4APgA/ADwA
PAA8ADwAOwA6ADcANgA3ADgAOQA6ADsAOwA7ADsANwA3ADcANwA1ADUANQA1ADcANgA2
ADYANgA0ADQANAA0ADQANwA5ADkAOQA5ADoAOgA6ADgAOAA4ADkAOwA8ADwAPgA9ADwA
OwA7ADwAPQA8AD0APQA9AD0APQA7AD0APQA9ADwAPAA8ADwAPQA9AD0AOwA7ADsAOgA4
ADQAMgAxADAAMQAvAC8ALwAvAC8ALwAvACwAKwArACsALQAtAC0ALQAtAC0ALQAtAC0A
LAAsACwAKAAjAB0AFgAUABcAIAAsAD0AUwBuAI0AsADSAPEAEQEqAT0BQQE3ARkB5gCX
AD4A9v/S/8T/xf/I/8j/y//S/9v/4//r//T//v8JABIAGAAgACgALAAtAC4ALQAvADIA
MwA0ADUANwA3ADgAOAA4ADgAOAA4ADsAPAA9AD0APAA8ADwAPAA/AD8APwBAAEAAQABC
AEIAQABBAEEAQQBDAEYARwBKAEsATABMAE0ATgBPAFAAUABTAFMAUwBVAFQAVQBWAFYA
VwBaAFwAXgBfAGAAYQBiAGUAZgBnAGgAbABsAG0AbgBwAHEAcQBxAHMAdAB2AHcAdABz
AHMAcgByAHEAcABvAHEAcABvAG4AagBqAGgAaABpAGgAZwBmAGcAZgBlAGUAZgBlAGUA
ZABjAGMAYwBiAGIAYQBhAGAAYgBiAGEAYQBhAGEAYABfAGEAYQBgAF8AYQBiAGIAYgBe
AF4AXgBeAF8AYABhAGIAYgBiAGEAYQBhAGEAYQBiAGMAZABlAGcAZQBlAGUAZgBnAGgA
aQBrAGsAawBrAGwAbgBvAG8AbwBuAG4AbgBuAG4AbgBtAG0AbwBwAHEAcgByAHIAcQBx
AHEAcgBzAHQAdgB2AHQAdAByAHIAcgByAHIAcwB0AHUAcwBzAHMAcwB1AHUAdQB1AHcA
dgB2AHYAdAB0AHQAdAB3AHcAdwB3AHUAdgB2AHYAeAB6AHsAfAB9AH0AfQB+AH4AfwB/
AH8AggCDAIUAhgCEAIQAhACFAIYAhwCIAIkAigCJAIkAigCMAIwAjACMAI8AjgCPAI8A
jgCPAA==
         </WaveFormData>
      </LeadData>
   </Waveform>
</RestingECG>
