# Supplementary material for: Detection of Left Atrial Enlargement Using a Convolutional Neural Network-Enabled Electrocardiogram
Source: Front Cardiovasc Med. 2020 Dec 17;7:609976. doi: 10.3389/fcvm.2020.609976 (PMC7773668; doi:10.3389/fcvm.2020.609976)
Supplement: Supplementary file 3 [file Data_Sheet_3.ZIP › normal2/1802017551_5471_0000000H.XML]

<?xml version="1.0" encoding="Windows-1252"?>
<!DOCTYPE RestingECG SYSTEM "restecg.dtd">
<RestingECG>
   <PatientDemographics>
      <PatientID>1802017551</PatientID>
      <PatientAge>70</PatientAge>
      <AgeUnits>Years</AgeUnits>
      <Gender>Female</Gender>
      <PatientLastName>lunmiaolian</PatientLastName>
   </PatientDemographics>
   <TestDemographics>
      <DataType>Resting</DataType>
      <Site>1</Site>
      <AcquisitionDevice>MAC55</AcquisitionDevice>
      <Status>Unconfirmed</Status>
      <Priority>Normal</Priority>
      <AcquisitionTime>09:58:17</AcquisitionTime>
      <AcquisitionDate>03-28-2017</AcquisitionDate>
      <CartNumber>1</CartNumber>
      <AcquisitionSoftwareVersion>009C</AcquisitionSoftwareVersion>
      <XMLSourceVersion>MAC5000 v1.0</XMLSourceVersion>
   </TestDemographics>
   <RestingECGMeasurements>
      <VentricularRate>62</VentricularRate>
      <AtrialRate>62</AtrialRate>
      <PRInterval>162</PRInterval>
      <QRSDuration>88</QRSDuration>
      <QTInterval>384</QTInterval>
      <QTCorrected>389</QTCorrected>
      <PAxis>51</PAxis>
      <RAxis>59</RAxis>
      <TAxis>72</TAxis>
      <QRSCount>10</QRSCount>
      <QOnset>219</QOnset>
      <QOffset>263</QOffset>
      <POnset>138</POnset>
      <POffset>191</POffset>
      <TOffset>411</TOffset>
      <ECGSampleBase>500</ECGSampleBase>
      <ECGSampleExponent>0</ECGSampleExponent>
   </RestingECGMeasurements>
   <Diagnosis>
      <Modality>Resting</Modality>
         <StatementCount>3</StatementCount>
         <LabelText>12SL ��ϳ���</LabelText>
      <DiagnosisStatement>
         <StmtFlag>ENDSLINE</StmtFlag>
         <StmtText>�������</StmtText>
      </DiagnosisStatement>
      <DiagnosisStatement>
         <StmtFlag>ENDSLINE</StmtFlag>
         <StmtText>�������� T ���쳣</StmtText>
      </DiagnosisStatement>
      <DiagnosisStatement>
         <StmtFlag>ENDSLINE</StmtFlag>
         <StmtText>�쳣 ECG</StmtText>
      </DiagnosisStatement>
   </Diagnosis>
   <Waveform>
      <WaveformType>Rhythm</WaveformType>
      <WaveformStartTime>0</WaveformStartTime>
      <NumberofLeads>8</NumberofLeads>
      <SampleType>CONTINUOUS_SAMPLES</SampleType>
      <SampleBase>500</SampleBase>
      <SampleExponent>0</SampleExponent>
      <HighPassFilter>16</HighPassFilter>
      <LowPassFilter>150</LowPassFilter>
      <ACFilter>NONE</ACFilter>
      <LeadData>
         <LeadByteCountTotal>10000</LeadByteCountTotal>
         <LeadTimeOffset>0</LeadTimeOffset>
         <LeadSampleCountTotal>5000</LeadSampleCountTotal>
         <LeadAmplitudeUnitsPerBit>4.88</LeadAmplitudeUnitsPerBit>
         <LeadAmplitudeUnits>��V</LeadAmplitudeUnits>
         <LeadHighLimit>2147483647</LeadHighLimit>
         <LeadLowLimit>268435456</LeadLowLimit>
         <LeadID>I</LeadID>
         <LeadOffsetFirstSample>0</LeadOffsetFirstSample>
         <FirstSampleBaseline>0</FirstSampleBaseline>
         <LeadSampleSize>2</LeadSampleSize>
         <LeadOff>FALSE</LeadOff>
         <BaselineSway>FALSE</BaselineSway>
         <ExcessiveACNoise>FALSE</ExcessiveACNoise>
         <MuscleNoise>FALSE</MuscleNoise>
         <LeadDataCRC32>3554492087</LeadDataCRC32>
         <WaveFormData>
DAAMAAwADAAOAA4ADgAOAA4ADgAOAA4ADgAOAA4ADgAQABAAEAAQAA4ADgAOAA4ADgAO
AA4ADgAOAA4ADgAOAAwADAAMAAwADgAOAA4ADgAMAAwADAAMAA4ADgAOAA4ADAAMAAwA
DAAKAAoACgAKAAsADAANAA4ADAAMAAwADAAKAAoACgAKAAoACgAKAAoACAAIAAgACAAK
AAoACgAKAAgACAAIAAgACQAKAAsADAALAAoACQAIAAgACAAIAAgACgAKAAoACgAIAAgA
CAAIAAoACgAKAAoACAAIAAgACAAIAAgACAAIAAkACgALAAwACgAKAAoACgAMAAwADAAM
AAoACgAKAAoADAAMAAwADAAMAAwADAAMAAoACgAKAAoADAAMAAwADAAKAAoACgAKAAgA
CAAIAAgACQAKAAsADAALAAoACQAIAAoACgAKAAoACgAKAAoACgAKAAoACgAKAAoACgAK
AAoACgAKAAoACgAKAAoACgAKAAoACgAKAAoACQAIAAcABgAIAAgACAAIAAYABgAGAAYA
CAAIAAgACAAIAAgACAAIAAYABgAGAAYACAAIAAgACAAHAAYABQAEAAUABgAHAAgABgAG
AAYABgAGAAYABgAGAAcACAAJAAoACgAKAAoACgAKAAsADAANAA8ADAAMAAwACgAKAAsA
CwAPABAAEAATABMAEgAQAA8AEQAUABcAGQAXABUAEgASAA8ADQANAAwADgAOAA4ADQAN
AA0ACwALAA0ADQAMAAoABgAGAAUABAD///////8AAAIAAgACAAIAAAD//////v8AAAEA
AQABAAAAAAD///7/AAAAAAAAAAADAAMAAwADAAEA+////wMABwAFAAgAEAAYAB8AMABH
AFcAagB9AI4AngCmAKYAlwB8AFoAPwAnAA8A+v/v/+3/7f/u/+7/7v/w//T/9f/3//z/
/f/1//X//v/6//T/+f////7////////////+//z//P/8//z//f///wAAAgABAAAA/v/9
/////////////v/+/////////wAA//8AAP7////+//3//v///wAAAAD+/////////wEA
AgACAAIAAQAAAP///v///wAAAgADAAIAAQAAAP//AQABAAEAAQAFAAUAAwAFAAMAAwAC
AAIABQAGAAYABgAFAAUABQAFAAYABgAGAAYACAAJAAkACQAJAAgABgAFAAgACgALAAsA
CQAJAAkACAAIAAkACwAMAAoACwALAAoACgAIAAgACAAIAAgACAAIAAYABgAGAAYABgAF
AAUABgAIAAgACAAIAAgACAAHAAcABgAGAAYABQAHAAYABAAEAAQABAAFAAUABwAHAAcA
BwAEAAEA///+/wAAAQACAAMAAQAAAAAAAAAAAAAAAAAAAP7//v/+//7/AAD///7//v8C
AAIAAgAAAAIA///9//z/+//7//7//v////3//f/+//3/+//6//n//P/9/wAAAQD+//z/
+//6//3//v///wAAAQABAP//AQAAAP7//f/9////AQABAAAAAQABAAMAAwD//wEAAgAC
AAQABQAFAAQAAgAAAP//AAACAAIAAgADAAMAAgACAAIAAQABAAEAAgABAAIAAgACAAIA
AQABAAEAAQABAAMAAwABAAAAAAABAP///P/8//7///8AAAEAAgD+//7/AAAAAAEAAQAC
AAIAAgACAAEA////////AQABAAAAAAAAAP///P/8//3//f/+////AAADAAEAAAAAAP7/
AAAAAAAAAQAAAAAA///+/wAA/v/+//7//v8AAAIAAwACAP///v/9////////////AQAB
AP/////+//7///////////8AAAAA/v/+//r/9//6//3//v///wAAAAAAAAAAAgADAAQA
BQAFAAQABAAEAAQAAgADAAMABQAEAAQABwAIAAoACQAJAAoACwAMAAwACwAMAAoACwAL
AAcABwAGAAYABAAEAAMAAwAFAAMAAwADAAMAAgAAAP7//v/9//z/+f/5//n/+v/6//r/
+v/6//r/+//7//r/+v/6//n/+P/4//n/+f/5//r/+v/6//r/+//5//n/+f/5//v/+//7
//3/AQAEAAoAEgAdACgANQBHAFgAZwB0AIIAkACUAIkAbABMADMAHQADAO7/4//h/+H/
4v/k/+z/7v/u/+3/7f/u/+3/8//5//r/9P/0//n/+//4//f/+P/5//r/+v/6//r/+v/6
//j/+f/5//r/+v/6//n/+f/5//n/+f/5//z//P/9//3//P/8//r/+v/5//v/+//7//v/
+//7//r/+v/7//v/+//9//7//v/+//z//P/8//z//P/8//3//f////////////3//f/9
//3///////3///8BAAEAAAAAAAAAAAD///7/AAABAAIAAwACAAIAAgACAAIAAwADAAMA
BgAGAAUABQAFAAYABgAFAAYABwAIAAgABwAHAAgACAAIAAkACQAIAAgABgAGAAYABQAE
AAMAAgADAAQABQAGAAYABQAFAAYABQAEAAMAAgAEAAQAAwADAAAAAAAAAP//AgACAAEA
AgABAAAAAAD//wEAAQABAAEAAQD///7//v/+//3//P/7//z//P/9//7//P/8//z//P/8
//z//P/8//7//f/8//z/+//6//n/9v/6//n/+f/6//f/9//6//r/+//5//n/+v/6//n/
+f/5//f/9//5//n/+//6//r/+v/5//j/9//2//j/+f/4//v/+//6//r/+//5//v/+//6
//v/+//9//3/+f/7//z//P/6//v/+//6//z//P/9/wAA///+//3//f/9//z//P/8//n/
+f/5//r//f/+//7//v/+//3//f/9//z/+//8//v//f/8//z//f/7//j/+P/6//r/+v/6
//r/+v/6//z//P/5//n/+v/6//z//P/7//n/9//3//n/+f/6//r/+v/5//r/+v/7//v/
+v/5//j/+f/7//r/+v/4//j/+P/4//n/9//4//j/+P/6//j/+P/4//f/+P/5//n/+//5
//n/+f/4//f/9v/1//n/+f/3//f/+P/4//n/+f/4//f/9//2//z//P/2//X/+P/4//j/
+P/4//j/+P/4//j/+P/4//j/+P/2//b/9v/2//n/+//9/////f/6//r/+v/8//z//f/9
//7//v/9////AQACAAIAAwAEAAYACAAJAAcABQACAAIAAwABAAEAAAD+//7//v/9//3/
/f/7//v//P/9//3//P/3//b/9P/y//D/8f/y//T/8v/y//L/8v/y//H/8f/w//L/8//z
//P/8v/y//H/8P/x//L/8//0//T/8//y//H/8f/z//P/8//z//f//v8GAAwAEQAeAC8A
QwBYAGsAfACIAI4AkgCJAHIAUAA1ACEABwDu/+P/4//h/97/4v/q/+z/6v/p/+n/6v/r
/+3/7f/o/+r/8P/z//P/8v/z//D/7//u/+z/7//w//H/8v/y//P/8//0//L/8v/x//H/
8v/z//T/9f/1//T/9P/z//P/9P/z//T/9f/3//f/9//2//X/9P/y//P/9f/2//f/9v/2
//X/9P/2//b/9v/2//b/9v/3//f/9//3//f/9//5//n/+f/5//r/+f/2//f/+f/5//j/
+P/7//z//P/8//z/+//6//n//P/8//z//P/6//v/+//7//3//v/+////AAACAAMAAwAC
AAEAAAD+//7///8BAAIAAQABAAAA/v////7///8AAAAAAAAAAAAA///+//3//P/9//3/
/v8AAP7//v/+//7//v/+//3//f/9//7//////////v/8//z//f/+/wAAAQD+//3//P/7
//z/+//7//z/+//7//v/+//7//r/+v/6//v//P/9//7/+//6//n/+P/5//n/+f/6//z/
/P/8//r/+//5//j/+P/5//n//P/8//n/9//3//j/+f/5//r/+//7//v//f/9//r/+P/3
//b/+f/6//v//P/8//v/+P/5//v/+v/6//v/+f/7//v/+v/5//n/+//7//v//f/+//7/
/f/9//z/+v/8//z//f8AAP7//v/+/////f/8//z//P/+////AAACAAAAAAD///7//f/9
//7///8BAAEAAwADAAIAAAD/////AQD+//7/AAD9//z/+//6//r//P8AAAIA/////wAA
AAD+//7//f/7//7///8CAAMAAQAAAP///f/+//7//////////////wEA///+//7//P/9
//7///8BAAAAAAD///7/AAD+//7//v/+/wAAAgADAAIA///+//3//v///wAAAQAAAP//
/P/7//v//P/+/////f/9//7//v/6//z/AAABAP7/AAAAAAAAAAD///7//f/8//3//v//
/wAA/v/+//7//v8AAAAAAAAAAAEABAAGAAgACAAHAAMAAgADAAQABQAHAAYABwAHAAYA
CQAKAAoACQAJAAoADAAOAA8ADwANAAoACgAJAAcABwAIAAgACAAIAAUABQAFAAMABAAF
AAYABgABAP7//f/7//v/+f/6//v/+//6//n/+P/2//b/9f/1//X/9v/4//n/9//2//T/
8f/y//T/9v/4//f/9//2//X/+f/3//H/9f/7//n/+/8CAAoAEAAZACoAPwBVAGgAeQCI
AJoAogCgAJUAfgBeAEEAJQALAPb/6f/j/+f/6P/q//D/8v/y/+3/6//u/+//7f/v/+7/
8P/0//f/9f/0//X/9P/z//L/8P/y//L/8v/y//L/8//z//T/9P/0//P/8//z//P/8//z
//L/8v/z//P/8//0//P/9P/z//X/9f/1//P/8//z//L/9P/1//X/9f/0//T/8//y//P/
9P/1//b/9P/0//X/9f/1//X/9f/1//f/9//3//f/+P/3//T/9f/3//f/9v/2//X/9v/2
//b/+f/5//n/+f/8//z//P/8//n/+f/4//f/+f/6//r/+//6//z//f/9//v/+//7//r/
+v/7//3//v/9//3//P/6//3//P/9//7//P/8//z//P/8//z//P/8//3//f/+/wAA///+
//3//P/9//7//v///wEAAgADAAMAAgAAAP3//P/9//7/AAABAP//////////AQD///7/
/v/9//3//f/9//3//P/8//z//v/+//7//v/8//z//P/8//3//f/9//7//v/+//7//P/9
//v/+v/6//r/+////wAA/v/7//r/+v/8//v/+//7//v/+//9//3//P/6//n/+P/5//r/
+//8//z/+//4//n/+f/4//j/+f/7//3//f/8//n/+f/7//v/+v/9////AAD9//3//P/6
//r/+v/7//7//f/8//v/+//9//z//P/8//z//f/+/wAA/v/+//3//P/7//v//P/9//3/
/f/////////+//7///8BAP7//v8AAP///v/9//z/+//8////AAD9//3//v/+//7//v/9
//v//P/9/wAAAQD///7//f/7//v//P/+////////////AQD///7//v/8//z//P/8//3/
+//8//z//P/9//z//f/+//z//v8AAAEA///9//3//f///////////wAA///8//v/+//8
//7////9//3//v/+//7//v/8//v//v/+//7//v/+//7//v/+//7/AAAAAAAAAAD///7/
/f/8//7//v/+//7///8AAAEAAgAAAAAAAgADAAYABwAHAAQABAAEAAQABAAFAAUABwAI
AAgACwAMAAwACQAJAAoADAAQABEAEQAPAAwADAALAAkABwAGAAYABgAIAAcABwAHAAQA
AwACAAEAAwACAAEAAgD///7/+//7//r/+v/5//j/+v/6//r/+f/5//j/+P/5//v/+//8
//z/+f/4//j/+P/4//j/+f/5//v/+//7//v/+f/7////AQAIAA4AGAAlADIAQwBbAGwA
fQCSAKQArACqAJ0AfgBcAEMAJwAJAPT/7//v/+v/7P/w//T/9P/w/+3/8//0//X/9//3
//D/8v/4//n/9//6/////v/9//z/+v/4//j/+P/4//r/+//7//z//v/+//3//f/9//3/
/f/9//7//v///////P/8//r/+v/7//3//f/9//3//f/9//z//P/9//3//f///wAAAAAA
AP7//v/+//7//v/+//////8BAAEAAQABAP//////////AwADAAEAAwABAAEAAAAAAAEA
AgACAAIAAwADAAMAAwAEAAQABAAEAAYABwAHAAcABwAGAAQAAwAGAAgACQAJAAcABwAH
AAYABwAHAAgACAAIAAkACQAIAAYABAAEAAQABQAGAAcACAAGAAYABgAGAAQAAwADAAQA
BQAGAAcACAAHAAYABAADAAUABgAHAAcABwAGAAQABAAEAAQABQAFAAcABwAHAAcABQAD
AAIAAgAFAAUABQAFAAUABAAEAAQAAgACAAIAAgAEAAQABAAEAAMAAQD///7/AgACAAIA
AAAFAAMAAgACAAAA//8BAAAAAAD//wAAAgABAP///v/9//3//f//////AQAAAAAAAAAA
AAAAAAAAAAEAAQD//wEA///+//7//////wEAAQAAAAEAAQADAAMAAQADAAQABAAGAAcA
BwAGAAMAAgACAAQAAgACAAIAAwADAAIAAgACAAEAAQABAAIABAAGAAcACAAEAAMAAwAD
AAMAAwAFAAUABQAEAAQABQAFAAIAAgAEAAIAAgACAAIAAAAAAAIAAgABAAEAAgACAAIA
AgABAP///////wEAAQAEAAQABAADAAEAAAAAAP//AQABAAEAAwAFAAQABAACAAAAAAAA
AAEAAwAEAAQABAACAAAAAAAAAAAAAgAEAAUAAwABAAEAAQABAAEAAQABAAUABQADAAMA
AAAAAAEAAQABAAEAAgACAAQABAACAAEA/v///wAAAQACAAQABAAEAAQAAwAEAAQABAAI
AAkABwAIAAYABgAGAAcABQAHAAgACAANAA4ADgANAAsADAAOABAAEQARAA8ADAAOAA0A
CwALAAgACAAIAAgACQAJAAkABwAGAAUABAACAAMAAgADAAMAAQD9//z/+//8//z//P/8
//3//v/+/////P/8//3//f/9//7//v/9//z//P/8//z//P/9//3//f/9//n//f8DAAEA
//8DAAwAFgAaACMAMgBHAFkAaAB5AIgAlgCaAJIAewBeAEIAKQANAPX/5v/f/+H/5//s
/+r/6v/w//b/8f/t/+7/8//5//v/+v/6//z/+//3//r////////////+//3//P/7//r/
/P/9//3//v/+//7//f/9//3//f/9//3//v/+///////+//7//P/8////AQABAAEA////
/////v/+/////////wEAAgACAAIAAgACAAIAAgAAAAAAAQABAAIAAwAEAAUABAADAAIA
AQAFAAUAAwAFAAUABQAEAAQAAwAEAAQABAAFAAUABQAFAAYABgAGAAYACAAJAAkACQAK
AAoACQAJAAgACgALAAsADQANAA0ADAAJAAkACgAKAAoACwALAAoACwAKAAsADAAKAAoA
CgAKAAoACgAKAAoACAAHAAcACAAIAAgACAAIAAoACgAJAAkACAAIAAgABwAIAAgABwAI
AAcABgAGAAUABQAFAAUABQAFAAMAAgACAAUABQAFAAUABQAEAAQABAAEAAQABAAEAAIA
AgACAAIAAgABAAAAAAACAAIAAgAAAAMAAQAAAAAA/f/9/wAAAAAAAP//AAACAAQAAwAD
AAMAAgABAAIAAQADAAIAAgACAAIAAgACAAIABQAFAAMABQADAAIAAgADAAMABQAFAAQA
BQAFAAcABwADAAUABgAGAAgACQAJAAgABQAEAAQABgAGAAYABgAHAAcABgAGAAYABQAF
AAUABgAHAAgACAAIAAQAAwADAAMAAwADAAUABQAFAAQABAAFAAMAAAAAAAIAAwAEAAUA
BgAEAAQABgAGAAQAAwADAAIAAwAEAAQAAwABAAEAAwADAAQABAAEAAMABAAEAAUABQAE
AAMAAgADAAQABAAFAAQAAgACAAIAAwADAAQABAAEAAQAAgACAAIAAQACAAMAAwAEAAMA
BAAFAAQAAwACAAEAAwADAAEAAQACAAIAAwADAAEAAQACAAIABAAEAAIAAQAAAAIAAgAC
AAIABAAEAAQABAAEAAQABAAGAAUABgAHAAcABQAGAAcACAAGAAcABwAJAAgACAALAAwA
DgANAA0ADgAQABIAEwATABEADgAOAA0ACwALAAoACgALAAwADAANAAwACQAIAAcABQAE
AAIAAAACAAEAAAD9//3//f/+//7/AAAAAAAAAAD9//3//P/8/////////wAAAAD///7/
/v/8//z//P/9///////////////9////AwAFAAgAEgAeACsAOABHAFsAbgB9AIwAmACe
AJ4AjQBqAEgAMQAZAAEA8P/r/+3/7//y//L/8v/y//L/9f/3//j/9f/1//v//P/6//r/
+//7//z////9//3//f/8//7//v/+//7//v//////AAAAAAAA//////3//f/9//3/AAAA
AAEAAQD+//7//P/8//3//////////////////v/8//3//f/9//7/AAABAAIAAQAAAP//
/v///wAAAgADAAEAAQABAAEAAQABAAEAAQAFAAUAAwAFAAUABQAEAAQABQAGAAYABgAG
AAUABAADAAUABgAHAAgABgAHAAcABwAIAAgABwAHAAgACgALAAsADQANAA0ADAAKAAkA
CQAIAAoACwALAAoACgAIAAgACAAKAAoACgAKAAkACAAHAAYABAADAAMABAAHAAgACQAK
AAgACAAHAAcABwAIAAkACQAHAAYABAAEAAQABAAFAAUABwAHAAcABwAFAAMAAgACAAQA
BQAGAAcABQAEAAQABAACAAIAAgACAAQABAAEAAQAAgABAAAAAAAEAAQABAACAAUAAwAC
AAIAAAD//wEAAAAAAP//AAACAAAA/////////////wEAAQABAAAAAAAAAP///v/9//z/
AAABAAAAAwACAAAA/////wAAAwAEAAQAAQABAAMAAwABAAMABAAEAAQABQAFAAQAAQAA
AAAAAgACAAIAAgADAAUABAAEAAQAAQABAAEAAgADAAQABAAEAAIAAQABAAEAAQABAAMA
AwADAAIAAgADAAMAAAAAAAIAAgACAAIAAgAAAAAAAgACAAEAAQACAAIAAgACAAEA//8B
AAEAAwADAAQABAAEAAMAAQAAAAAA//////////8BAAIAAgADAAIA///+//3//f/+/wAA
AQACAAIAAAAAAAAA/v8AAAIAAwADAAEAAQABAP//////////AwADAAEAAQD+//7/////
//////8AAAAABAAAAP7///8AAP7//v/+//7/AAAAAAAAAAD+//7//v/+////AAABAAIA
AQAAAP///v8AAAAAAAAAAAIAAgACAAIAAAAAAAIAAwAFAAcACAAGAAYABgAGAAYABQAF
AAcACAAIAAsADAAMAAkACQAKAAwAEAARABEADwAKAAoACQAHAAgACAAJAAoACAAHAAcA
BwAFAAUABQAFAAYABAACAAIAAQAAAP3//f/7//z//P/8//z//P/8//v/+f/4//j/+f/6
//v//f/+//3//P/8//z/+v/6//v/+//9//3//f/9//v/9//7/wEABAAMABgAIQAoADsA
UQBiAHUAhgCWAKYArACnAI4AbABNAC8AFQAAAPX/8//z//D/8v/0//L/8P/x//H/9P/5
//f/9//6//j/9v/3//n/+P/5//v/+//7//r/+v/6//r/+v/6//v/+//8//7//v/9//3/
+//7//v/+//+//7///////z//P/6//r//f/////////////////+//3//f/8//v//P/+
////AAD+//7//v/+//7//v/////////////////9//3//f/9/wAAAQAAAAMAAQABAAAA
AAABAAIAAgACAAUABQAFAAUABAAEAAQABAAGAAcABwAHAAYABgAFAAUABgAIAAkACQAH
AAcABwAGAAcABwAIAAgACgALAAsACgAKAAgACAAIAAYABgAGAAYABwAIAAkACgAJAAcA
BgAGAAgACAAIAAgACAAIAAcABwAHAAgACQAJAAsACgAIAAgABgAGAAcABwAHAAcABwAH
AAkABwAGAAYABwAHAAcABwAHAAYABgAGAAQABAAEAAQABgAGAAYABgAGAAUABAAEAAYA
BgAGAAQABwAFAAQABAABAAEABAAEAAUAAwADAAQABAADAAMAAwADAAMABQAFAAUABAAE
AAQAAgACAAIAAgAFAAUAAwAFAAUABAAEAAUABAAFAAQAAgACAAMABgAHAAQABQAFAAQA
BQAHAAgACAAGAAQAAwAEAAYABgAGAAcACQAIAAgACAAFAAUABQAGAAkACgAKAAoABgAF
AAUABQAHAAcACQAJAAkACAAIAAkABwAEAAQABgAHAAgACQAKAAYABgAIAAgABwAHAAgA
CAAKAAoACQAHAAYABQAGAAUACAAIAAgABwAGAAYABwAHAAUABQAFAAcACQAIAAgABgAG
AAYABgAHAAkACgAKAAoACAAGAAYABgAEAAYACAAJAAcABQAFAAUABQAFAAUABQAJAAkA
BwAHAAYABgAHAAcABwAHAAgACAAIAAgACgAJAAQABgAGAAYABgAHAAgACQAKAAkACAAH
AAYACAAIAAgACAAIAAgACAAIAAgACAAIAAgACAAIAAgACAAKAAoACgAKAAwADQAOAA8A
DwAMAAwADAAKAAoACwALAA4AEAARABUAFAAUABMAEwAWABgAGgAbABkAFwAUABQAFQAT
ABMAEgAQABAAEAAPAA8ADwANAA0ADwAPAA4ADAAIAAgABwAGAAMAAwADAAQABgAGAAYA
BgAEAAMAAwACAAIAAwADAAMABAAEAAMAAgACAAIAAgACAAQABQAGAAcABQADAAEAAQAF
AAkADgAWAB4AJQAyAEUAWQBsAH8AkgCkALIAtgCxAJoAdgBXAEEAKQASAP//9//1//r/
+v/4//r//P/7//f//P8FAAMA///+/wAA/v///wMACAAHAAQAAwACAAAAAgACAAIAAgAE
AAUABQAGAAQABAADAAMAAwADAAMAAwAEAAQABQAFAAQABAACAAIAAwAFAAUABQADAAMA
AwACAAMABQAGAAcABQAGAAYABgAEAAQABAAEAAYABgAHAAcABQAFAAUABQAHAAcABwAH
AAsACwAJAAsACgAJAAcABgAIAAoACwAMAAwACwAKAAkACwAMAA0ADgAMAA0ADQANABAA
EAAPAA8ADgAQABEAEQARABEAEQAQAA4ADQANAAwADQAPABAAEAAQAA4ADgAOABAAEAAQ
ABAADwAOAA0ADAAOAA0ADQAOAA4ADgAOAA4ADAAMAAsACwAMAA4AEAARAA8ADgAMAAwA
DAAMAA0ADQANAA0ADQANAA0ACwAKAAoADAANAA4ADwAOAAwACwAKAAwADAAMAAwADgAO
AA4ADgANAAsACQAIAAsADAANAAwADgALAAkACAAHAAcACgAKAAoACQAKAAwACwAJAAgA
BwAIAAkADAANAAwACgAJAAgACAAIAAgACAALAAsACQALAAkACAAIAAkACwANAA0ADAAJ
AAkACwALAAkACwAMAAwADgAPAA8ADgALAAoACgAMAA0ADgAPABEADwAOAA4ADgAPAA8A
DwAQABAAEAAPAA4ADAALAAsACwAMAA0AEAARAA8ADgAOAA8AEQAOAA4AEAAQABAAEAAQ
AAwADAAOAA4ADwAPABAAEAAQABAADwANAA0ADQAPAA8AEAAQABAADwAMAAwADQANAA8A
DwAPABEADwAOAA4ADAANAA4ADwARABEAEgASABIAEAAOAA4ADgAMAA4AEAARAA8ADQAN
AA0ADwAPAA8ADwARABEADwAPAAwADAANAA0ADgAPABEAEgASABAADAANAA4AEAAQABAA
EAAQABAAEAAQAA4ADgAOAA4AEAAQABAAEAAQABAAEAAQABIAEgASABIAFAAUABQAFAAU
ABQAFAAWABUAFgAXABcAFAAUABQAFAAVABcAGAAbABoAGgAdAB4AIAAfAB8AIAAiACQA
JQAlACIAHgAdABsAHAAdAB0AHgAdABwAGgAZABsAGQAZABkAGQAYABYAFAATABEADwAL
AAwADQAPABAADgAOAA4ADgANAA0ADAAMAA4ADwAQABIADwANAAsACgALAAwADQAPAA0A
DQANAA0ADwANAAsADwAXAB4AJgAuADUARgBdAHEAggCVAKgAuADAAL4ArwCMAGgATQA1
AB0ACgD///n/+f/8//7/AgAGAAQAAwAHAAoACQAHAAcACAAKAAwADQAPABAAEQAQAA8A
DgAMAA4ADgAOAA4AEAARABEAEgARABAADgANAA4ADwAQABEAEAAQABEAEQASABIAEAAQ
ABEAEwATABMAEQARABEAEAASABMAEwATABMAFAAUABQAFgAWABYAFgAWABYAFwAXABUA
FQAVABUAFgAXABgAGQAaABkAFgAXABkAGQAYABgAGwAcABwAHAAbABsAGwAbAB4AHgAe
AB4AHAAdAB0AHQAfACAAIAAhACIAJAAlACUAJAAjACIAIAAgACEAIwAkACIAIwAjACIA
IgAgACAAIAAhACIAIwAkACMAIgAhACAAIgAhACEAIgAiACIAIgAiACAAIAAfAB8AIAAi
ACQAJQAkACIAHwAeAB8AIAAiACMAIQAhACEAIQAhAB8AHgAeACAAIQAiACMAIgAgAB8A
HgAfACAAIQAiACIAIgAiACIAIQAfAB0AHAAgACAAIAAeACEAHwAeAB4AHwAfACIAIgAf
AB0AHQAeACAAHwAfAB8AHwAfACEAIQAfAB4AHgAeACAAIAAgACAAIQAhAB8AIQAhACAA
IAAhACIAJQAmACYAJAAjACQAIwAkACcAKQAqACcAJwAmACQAJQAkACQAJgAmACYAJgAn
ACcAJgAmACYAJwAnACcAKAAnACgAKAAoACgAJwAnACcAKAApACwALQArACgAJgAlACcA
JgAoACwAKwAqACkAKAAoACgAKgAqACkAKQAqACoAKAAoACcAJQAoACkALAAtAC0ALAAr
ACkAKgAqACsAKwArACsAKwAtACwAKgApACYAKQAqACsALQArACwALAAsACoAKAAoACgA
LAAyAA==
         </WaveFormData>
      </LeadData>
      <LeadData>
         <LeadByteCountTotal>10000</LeadByteCountTotal>
         <LeadTimeOffset>0</LeadTimeOffset>
         <LeadSampleCountTotal>5000</LeadSampleCountTotal>
         <LeadAmplitudeUnitsPerBit>4.88</LeadAmplitudeUnitsPerBit>
         <LeadAmplitudeUnits>��V</LeadAmplitudeUnits>
         <LeadHighLimit>2147483647</LeadHighLimit>
         <LeadLowLimit>268435456</LeadLowLimit>
         <LeadID>II</LeadID>
         <LeadOffsetFirstSample>0</LeadOffsetFirstSample>
         <FirstSampleBaseline>0</FirstSampleBaseline>
         <LeadSampleSize>2</LeadSampleSize>
         <LeadOff>FALSE</LeadOff>
         <BaselineSway>FALSE</BaselineSway>
         <ExcessiveACNoise>FALSE</ExcessiveACNoise>
         <MuscleNoise>FALSE</MuscleNoise>
         <LeadDataCRC32>697282654</LeadDataCRC32>
         <WaveFormData>
MAAwADAAMAAvAC4ALQAsACoAKgAqACoAJwAmACUAJAAhACAAHwAeABwAHAAcABwAGQAY
ABcAFgAUABQAFAAUABIAEgASABIAEgASABIAEgAQABAAEAAQABAAEAAQABAAEgASABIA
EgASABIAEgASABAAEAAQABAAEQASABMAFAARABAADwAOAA8AEAARABIAEQAQAA8ADgAP
ABAAEQASABIAEgASABIAEgASABIAEgAQABAAEAAQABAAEAAQABAAEgASABIAEgAUABQA
FAAUABQAFAAUABQAFAAUABQAFAASABIAEgASABIAEgASABIAEgASABIAEgAQABAAEAAQ
ABIAEgASABIAEAAQABAAEAAPAA4ADQAMAA4ADgAOAA4ADAAMAAwADAAMAAwADAAMAAwA
DAAMAAwADgAOAA4ADgAMAAwADAAMAAoACgAKAAoADAAMAAwADAAMAAwADAAMAAoACgAK
AAoADAAMAAwADAALAAoACQAIAAkACgALAAwACgAKAAoACgAKAAoACgAKAAoACgAKAAoA
CgAKAAoACgAMAAwADAAMAAoACgAKAAoACgAKAAoACgAKAAoACgAKAAgACAAIAAgACgAK
AAoACgAIAAgACAAIAAoACgAKAAoACwAMAA0AEgAUABUAFwAYABoAGgAbABwAGwAbABwA
HQAfAB8AHwAfACAAIAAfAB4AIAAeAB0AHQAdABwAGgAZABYAFAARAA4ACQAHAAQAAQAC
AAIAAwAGAAcABwAHAAQAAAAAAAAA/v/9//z//P/8//n/+P/4//n/+//7//v/+//7//v/
+//7//3//f/9//3//P/7//r/+f/7//v/+//7//z/+P/6//3/+P/v//D/+P8AAAsAHwAy
ADwASQBYAGkAfgCRAJ0AsADHAN0A4QC6AHYATgBGADYAKQApACcAJQAuAC4AIwAcAB8A
FwAJAAcACAD///r//v/+//z//P/9//z//P/6//n/+f/4//f/9//4//r/+//7//v/+v/6
//r/+v/6//r/+f/5//n/+v/8//z/+//6//f/+P/3//b/+P/5//r/+//7//v/+//7//3/
/v/+//7//v/9//z/+f/7//z//P/+//7/AAD+//7//v/+//7//v8CAAMAAwAEAAQAAgAC
AAIABAAEAAQABAAGAAcACAAIAAsADQAOABAAEQASABMAFAATABUAFQAWABcAGQAaAB4A
HwAfACAAIQAhACMAJQAmACQAJAAkACQAJgAnACgAKAApACkAKQApACcAJwAnACcAJQAk
ACEAIAAhACEAIAAfAB8AHgAcABwAGwAWABMAEgASABEAEgATABAADwAOAA0ADgANAA0A
DQALAAoACAAIAAgACAAHAAcABwAHAAcABwAHAAYABgAFAAUABQAGAAYABgAGAAUABQAF
AAUABQAFAAYABgAGAAYACAAHAAcABwAFAAUABgAGAAgACAAIAAgACAAIAAoACgAIAAcA
BwAHAAgACAAJAAoACwALAAwADAAMAAwADAAMAAoACgAJAAgACAAMAA8AEwAOAA0ADAAL
AAwADQAOAA8ADQAMAAwADQANAAsACwAMAAwADAAMAAwACQAJAAkACQAJAAoACgAIAAgA
CAAHAAcABwAHAAcACAAIAAgACAAIAAcABQAEAAMAAwAEAAUABAAEAAYABgAFAAMAAwAC
AAIABAAEAAMAAQABAAIAAgACAAQAAwADAAMAAgABAAAA///+////AgADAAEAAQABAP//
/f/9//7//v/8//z//P/8//3//f/9//3//P/8//3//f/9//3//f/9//3//f/8//z//f/9
//3//f/7//v/+//6//n/+f/5//r//f////z/+P/4//n/+v/7//z//P/8/wAABAAHAAkA
CgAKAAgACQAKAAsADAAOABAAEQARABEAEQATABQAFAAUABQAEAAPAA8ADwAQAA4ADQAM
AAsACQAHAAUAAQD8//f/9f/0//T/9v/3//n/+f/2//T/9P/0//L/8f/w//D/8P/v/+7/
7v/v/+//7//v/+//7//t/+3/7f/t/+v/6//r/+v/7P/t/+7/7//t/+3/7f/s/+7/8P/t
/+r/5//m/+r/9P8BAA0AHgAuAD0ASgBZAG4AgwCRAKIAuQDNANUAvAB8AEoAPAAuAB0A
GQAZABsAIgAkABkAEAANAAcAAwABAPr/7f/q//D/8v/u/+z/6//q/+r/6P/p/+v/7P/t
/+r/6v/r/+v/6P/n/+X/5P/n/+j/6f/q/+v/6//r/+z/7P/s/+v/6v/q/+z/7P/s/+n/
6f/p/+n/6v/r/+z/7f/r/+z/7P/s/+v/6//r/+n/6//s/+z/7v/t/+7/6//q/+z/7P/s
/+z/7f/t/+z/7P/v/+7/7//w//L/8v/y//L/9P/1//b/9v/3//n/+v/8//z//P/8//z/
//8BAAEAAgADAAUABgAKAAkACQAKAAsADQAPABEAEgASABIAEgASABIAEwAUABQAEQAR
ABEAEQARABEAEQARABMAEgAPAA4ADAALAAkABwAJAAgABgAGAAYAAgAAAAAAAQD/////
///8//v/+v/5//r/+f/5//n/+f/4//b/9v/0//T/8//z//P/8//z//P/8//y//L/8f/v
/+//8P/w//L/8v/x//H/7//v/+//7//u/+7/7v/u/+7/7f/t/+3/7//v//D/8P/w//D/
8P/w//D/8P/y//L/7//v//D/8f/z//L/8v/y//H/8f/y//L/9P/0//T/9P/1//b/9v/2
//T/9v/3//n/9//3//f/9//1//X/9f/1//f/+P/6//3//P/5//j/+P/2//b/9v/2//P/
8//z//P/8//0//T/8v/0//T/8//z//H/8f/x//L/8v/y//L/8v/y//H/8f/x//D/8P/w
/+7/8P/y//L/8f/v/+//7v/u//L/8v/x/+//8f/y//L/8v/w/+//7//v//H/8f/x//H/
7//v//H/8f/v/+//7//t/+7/7//x//L/8f/w/+//7v/v/+//7//v/+3/7v/w//H/7//v
/+//7//v/+//7v/u/+//7//v/+//7//v/+//7v/t/+3/7f/u//H/7//s/+z/8P/w//D/
8P/w/+7/7v/u/+7/8P/w//D/8P/u/+7/7v/y//n/+//+/wAA/v/+////AAD/////AAAB
AAMAAwADAAMABQAGAAYABgAIAAYABQAFAAMAAgAAAP//AAD+//v/+P/3//X/8v/v/+7/
7P/r/+z/7v/v//D/7v/q/+r/6v/o/+X/5P/k/+T/5P/k/+X/5//l/+X/5f/l/+X/5f/l
/+X/5//n/+f/5//l/+X/5f/l/+X/5f/l/+X/5P/m/+T/4//e/9v/3v/q//L/+/8LABwA
LAA9AE4AXwBwAIEAjwCkAL0AzwDVALQAbgBAADQAKAAXABMAEwAXABwAGAANAAgACQAD
AP//+f/u/+n/7P/s/+r/7P/u/+v/6v/q/+j/6P/p/+n/6f/o/+j/6f/p/+n/6f/o/+j/
6P/o/+j/6P/p/+n/6f/q/+r/6v/p/+j/6v/s/+z/7P/p/+n/6f/p/+v/6//r/+v/6f/q
/+r/6v/t/+3/7f/r/+v/7P/s/+7/7v/w/+7/7v/u/+7/7v/u//D/8f/x//L/8v/w//D/
8P/0//T/9P/0//b/9//4//j/+f/7//z//v/9//7///8AAAEAAwADAAQABwAJAAoADgAP
AA8AEAARABEAEwAVABYAFgAWABYAFgAYABkAGgAaABsAGwAbABsAGQAZABkAGQAZABgA
FQAUABUAFQAUABMAEgAQAA0ADAAOAAoACAAIAAUAAwADAAMAAgABAAAA///+//3//f/9
//3//P/6//r/+v/6//n/+f/5//n/+f/5//v/+v/6//n/9//3//j/+P/4//j/9//3//f/
9//3//f/+P/4//j/+P/4//f/9//3//n/+f/6//r/+v/6//r/+v/6//r//P/8//n/+f/6
//v//f/8//z//P/9//3//v/+//z//P/8//z/+//8//z//P/6//z//f////3//f/9//3/
/f/9//3//f/9//z//P/9/////f/9//7//v/+//7//v/9//3//f/9//3//v/+//z/+v/6
//n/+f/7//v/+//8//z//P/8//z/+//5//j/9//2//b/9v/0//X/+P/5//n/+f/5//j/
+P/4//j/9//1//X/9v/2//b/9v/1//X/9f/z//P/8//z//L/8//2//f/9f/1//X/8//1
//X/9v/2//b/9v/2//b/9f/1//X/9f/z//T/9v/3//X/9f/1//X/9//3//b/9v/1//X/
9f/1//P/8//z//L/8v/z//T/9v/z//P/9v/0//L/8//0//X/9v/0//T/9P/0//b/9v/2
//b/9v/2//b/9v/4//j/+P/4//7/AgADAAUABgAGAAYABwAGAAcABwAIAAsACwALAAsA
CQALAAwADAAMAAwACgAJAAkACQAIAAYAAwACAAAA/f/9//v/+v/4//T/8//x//D/9P/1
//X/9f/y//D/8P/w/+z/6//q/+r/7P/r/+r/6v/p/+n/6f/p/+v/6//r/+v/6v/p/+j/
5//o/+n/6v/r/+v/6//r/+v/7//s/+T/5v/p/+T/4f/o//L/+v8HABkAKAA0AEUAVgBn
AHoAiQCXAK4AywDfANUAnABaAD4ALgAaABcAGQATABcAGgAUAAsACgAJAAMA/f/3//D/
7//y//L/8P/w//D/7f/s/+z/6v/q/+v/6//r/+z/7P/t/+3/6//r/+r/6v/q/+r/6v/q
/+3/7f/t/+7/7P/s/+v/6v/s/+7/7v/u/+v/6//r/+v/7f/t/+3/7f/t/+7/7v/u/+3/
7f/t/+v/7P/u/+//8v/w//L/8P/w//L/8v/y//L/8v/z//P/9P/2//T/9P/0//f/+P/5
//r/+//7//v/+v/9////AAACAAMABAAFAAYABQAHAAcACAALAA0ADgASABEAEQASABMA
FAAXABoAHAAcABwAHAAcAB4AHwAgACAAHwAfAB8AHwAfAB8AHwAfAB8AHgAbABoAGwAb
ABoAGQAYABYAEwASABQAEAAOAA4ADAAJAAgABwAFAAUABQAFAAQAAwADAAMAAQAAAP7/
/v8AAAAA//////3//f/9//3////+//7//f//////AAAAAP7//v/9//3/////////////
//7//f/8//3//f/+/////////wAAAAD+//7//v/+//7//v8AAAAA/f/9//7///8BAAAA
AAAAAP////8AAAAAAAAAAAAAAAADAAQABAAEAAEAAgACAAMAAwADAAMAAwABAAEAAQAB
AAEAAAAAAAEAAQD/////AAACAAIAAgACAAEAAQABAAEA//8AAAAA/v/+//7//f/9////
/////wAAAAAAAAAAAAD+//3//f/9//7//v/+//z/+v/8//z/+//9//3//P/8//z//P/7
//n/+f/6//r/+v/6//n/+f/5//n/+f/5//n/+f/5//v/+//6//n/+P/1//f/9//4//j/
+P/4//j/+P/3//f/9//3//f/+P/6//v/+f/5//n/+f/7//v/+v/6//n/+f/5//n/+f/5
//n/+P/4//n/+v/8//v/+f/2//b/+P/6//r/+v/6//r/+v/6//r//P/8//z//P/8//z/
/P/8//r/+v/6//r/+//8//3//v8AAAQACAAJAAkACgAKAAoACwAMAA0ADQAMAA0ADQAN
AA8ADwARABIAEAAQABAADgALAAsACwAKAAoACQAIAAYAAQD+//v/+f/4//X/9f/0//P/
9P/0//P/9f/y//D/8P/x//D/8P/w/+3/7P/q/+j/6v/r/+v/6//r/+v/6//r/+v/6//r
/+v/7f/t/+3/7f/s/+v/6v/p/+n/6f/o/+j/6v/p/+T/4f/k/+z/+P8JABUAIgAyAEEA
TgBfAHIAfwCTAKwAwwDVAM0AlgBUADoAMAAcABMAFQATABcAHgAWAA0ADgAJAAEA/f/z
/+j/6f/w//D/8P/w//D/7f/s/+z/6v/q/+v/6//r/+r/6v/r/+v/7f/t/+z/7P/s/+z/
7P/s/+v/6//r/+z/7P/s/+v/6v/o/+r/6v/q/+v/6//r/+v/6//r/+v/6//s/+7/7//w
/+//7//v/+3/6//s/+z/7v/w//L/8P/w/+7/7v/u/+7/8P/x//H/8v/0//L/8v/y//T/
9P/0//T/+P/5//r/+v/5//v//P/+/wEAAgADAAQABQAHAAcACAAJAAsADAAQABEAEQAS
ABMAEwAVABcAGAAWABYAFgAWABoAGwAcABwAGwAbABsAGwAZABkAGQAZABkAGAAVABQA
FAAVABUAFQASABAADQAMAA4ACgAIAAgACQAHAAcABwACAAEAAAD///7//f/9//3////+
//z//P/7//r/+P/3//n/+f/5//n/+f/4//j/9//1//X/9v/2//b/9v/1//X/9f/1//X/
9f/4//j/+P/4//b/9f/1//X/9f/1//b/9v/2//b/9v/2//T/9P/2//b/9//3//j/+f/7
//r/+v/6//n/+f/6//r/+v/6//r/+v/7//z//P/8//r//P/9/////f/9//3//f/9//3/
/f/9//v/+v/6//v//f/7//v//P/+//7//v/+//z/+//6//n//P/+/////v/9//z/+v/5
//n/+f/5//r/+v/6//r/+v/8//v/+//7//r/+v/6//j/9v/4//j/9//1//X/9P/0//b/
9v/1//P/8//0//T/9P/1//X/9v/3//X/9f/1//X/9f/1//f/9//3//f/9//1//P/8//0
//T/9P/0//T/9P/z//P/8//z//L/8v/z//P/8//z//P/8//z//P/8v/y//H/8f/x//H/
8v/z//T/9P/x//H/8f/y//P/8//y//L/9P/y//L/8v/y//P/9P/1//b/+v/+////AQAC
AAIAAgADAAQABQAFAAYABQAFAAUABQAGAAkACwAMAAwADAAKAAkABwAHAAYABAADAAIA
AAD9//f/8//w/+z/7P/t/+3/7v/w//H/8f/x//D/7v/u/+7/6f/n/+X/5P/l/+X/5f/m
/+f/5//n/+f/6P/p/+r/6//q/+n/6P/n/+f/5//n/+f/5//n/+f/5//n/+T/6P/s/+f/
3P/Z/+L/6v/y////DwAgADAAQwBSAGcAegCFAJEAqgDDAM8AwwCKAE4AOgAuABwAGQAf
ABcAFwAgACAAEwAMAAUAAQD///n/8v/v/+z/6v/s/+7/7v/r/+r/6v/o/+r/6//r/+v/
6v/q/+v/6//r/+v/6v/q/+r/6v/q/+r/6//r/+v/7P/q/+r/6f/o/+r/7P/s/+z/6f/p
/+n/6f/q/+v/7P/t/+v/7P/s/+z/7v/v//D/7//u/+7/7f/u//D/8v/w//D/8P/w//D/
8P/w//H/8f/y//b/9P/0//T/9v/2//b/9v/4//n/+v/6//v//f/+/wAA//8AAAEAAgAE
AAcACAAKAAkACwAMABAAEQARABIAEwARABMAFQAWABUAFAATABIAFQAXABkAGgAZABkA
GQAZABcAFwAXABcAFwAWABMAEgAPAA8ADgANABAAEAAPABAADwAKAAcABgAHAAUABQAF
AAQAAwACAAEAAAD///////////7//P/8//r/+v/5//n/+f/5//n/+f/7//r/+v/5//f/
9//4//j/+v/6//n/+f/5//n/+f/5//j/+P/4//j/+v/5//n/+f/5//n/+v/6//v//P/9
//7//f/8//3//P/8//3///8BAAEAAAAAAAAA/////wAAAAACAAIAAgACAAEAAgACAAIA
AAACAAMABQADAAMAAwADAAQABQAGAAcABgAEAAMAAwAFAAMAAwAEAAIAAgACAAIAAwAD
AAMAAwACAAIAAQD+////AAAAAAEA////////AAAAAAAAAAAAAAAA////////AAAAAAAA
/v/+/wAAAAD///7//f/7//r//v/+//3/+//9//7//v/+//3/+//6//n/+v/7//z//f/5
//n/+//7//3//f/9//v/+//7//z//P/6//r/+v/6//n/+f/5//n/+P/4//n/+f/6//v/
/P/9//z/+//5//j/+f/5//n/+f/7//v/+//6//n/+f/5//r/+f/5//r/+v/6//r/+v/6
//r/+v/6//r/+v/7//z/AQAGAAUABwAIAAgACAAJAAoACwALAAwADQANAAwACwAKAAsA
DwAQABEAEgAOAA0ADQANAAwACgAJAAgABAABAP7/+//6//j/9v/3//T/9P/2//f/9v/1
//H/7v/w//D/7v/t/+z/7P/s/+v/7P/s/+3/7f/t/+3/7f/t/+3/7f/t/+3/7v/v//D/
8f/w/+//7v/t/+//7//v/+7/8P/u/+3/6P/l/+j/8v8CABEAIQAsAD4AUwBkAHMAhACR
AKcAwADVAN8A0wCaAFwAQgA2ACIAHQAfABsAHwAkACAAFwAUAA8AAwD9//v/9v/z//T/
9P/0//T/8v/x//D/8P/u//D/8f/x//H/8P/w//H/8f/x//H/8P/w//D/8P/w//D/8f/x
//H/8v/w//D/7//u//D/8v/y//L/8f/x//H/8f/v/+//7//v//H/8v/y//L/8f/x//H/
7//w//L/8//2//X/9v/z//L/9P/0//T/9P/2//f/9//4//r/+P/4//j/+v/6//r/+v/6
//v//P/8////AQACAAQAAwAEAAUABgAJAAsACwAMAAsADQAOABIAFQAVABYAFwAWABcA
GAAYABoAGgAaABoAHgAfACAAIAAfAB8AHwAfACEAIQAhACEAIQAgAB0AHAAeAB8AHwAf
AB0AHAAaABoAGgAWABQAFAATABEAEQARAA4ADQAMAAsADAALAAsACwANAAwACgAKAAwA
DAALAAsACQAJAAkACQALAAoACgAJAAkACQAKAAoACgAKAAkACQAJAAkACQAJAAwADAAM
AAwACgAJAAkACQALAAsADAAMAAwADAAMAAwADAAMAA4ADgAPAA8AEAARABAADgANAAwA
DgAPABEAEgARABAADwAOABAAEgATABQAEAASABMAFQATABMAEwATABMAEwATABMAEwAS
ABIAEwATABEAEQASABQAFAAUABQAEQARABEAEQARABIAEgAQABAAEAAPAA8ADQANAA0A
DgAQABAAEAAQAA4ADQANAA0ADAAMAAwACgAMAA4ADgANAAwACwAJAAgADAAMAAsACQAJ
AAoACgAKAAgABwAHAAcABwAHAAcABwAFAAUABwAHAAgACQAKAAkACAAHAAcABgAGAAYA
BgAGAAcABwAHAAcABgAGAAcABwAHAAcABwAHAAUABQAEAAQABQAFAAUABQAFAAUABQAE
AAMAAwADAAQABwAFAAQABgAGAAUABAADAAIABAAEAAQABAAEAAQABAAEAAQABAAEAAQA
BAAEAAQABAAEAAQABAAEAAUABgAHAAgACAAMABAAEQAVABYAFgAWABcAGAAZABkAGAAZ
ABkAGQAZABkAGwAcABwAHAAcABoAGQAZABkAGAAWABUAFAASABAADgAMAAsABwADAAIA
AAAAAAIAAwADAAEA/v/8//z//v/8//v/+v/6//r/+f/4//j/+f/5//n/+f/5//n/+f/5
//n/+f/5//n/+f/5//n/+f/5//n/+f/5//n/+P/4//j/8//y//H/8P/2/wQADwAbAC4A
PgBNAFwAawB+AI8AnwC0AM0A4wDrAMQAgABUAEgAOgAnACUAJQAjACgAJgAdABYAGwAX
AAsAAwACAP///P/8//z//P/6//v/+v/6//j/+P/5//n/+f/2//b/9//3//n/+f/4//j/
+P/4//j/+P/5//n/+f/6//r/+v/5//j/+v/8//z//P/7//v/+//7//n/+f/5//n/+f/6
//r/+v/9//3//f/7//r/+v/5//r//P/+//z//P/8//z//P/8//z//f/9//7/AQAAAAEA
AgACAAIAAgACAAYABwAIAAgACAAJAAkACgALAAwADQAOABEAEwATABQAFQAXABgAHAAd
AB0AHgAfACEAIwAlACYAJgAmACYAJgAoACkAKgAqACcAJwAnACcAKQApACkAKQApACgA
JQAkACMAIwAiACEAIQAgAB4AHgAcABgAFgAWABUAEwATABMAEAAPAA4ADQAMAAsACwAL
AA0ADAAKAAoACAAIAAcABwAHAAcABwAHAAUABAAEAAMAAwADAAQABAAGAAYABQAFAAMA
AwADAAMABAAEAAQABAAGAAUABQAFAAQAAwADAAIABAAEAAQABAACAAIABAAEAAUABQAG
AAcABQAEAAQABAAFAAUABgAGAAYABgAGAAYABQAGAAYABgAGAAgACQALAAcABwAHAAcA
CQAJAAkACQAHAAYABgAHAAkABwAHAAgACAAIAAgACAAFAAUABQAFAAUABgAGAAQABgAG
AAUABQAFAAUABQAGAAQABAAEAAQABAADAAMAAwAEAAQABAACAAIABAAEAAMAAQABAAAA
AAADAAQABAADAAIAAgABAAAAAgABAAEAAQABAAEAAQABAP3//f//////AQABAAEA//8B
AAEAAgACAAIAAgACAAIAAQABAAEAAQAAAAAAAQABAAEAAQABAAEA//////7//v//////
/////wEAAQABAAAA/f/9//3//v///wEAAgACAP7//v/+//7//v8AAAAAAAAAAAAAAAAA
AAAA/v/+//7//v///wAAAQACAAAAAAAAAAAAAAAAAAAAAAABAAIAAwAIAAoACwANAA4A
EAAQABEAEgARABEAEgATABUAFQAVABUAFQAWABYAFgAWABQAEwATABUAFAASABEAEgAQ
AA0ACgAFAAMAAAD9//3//P/8//7//////////P/6//r/+v/4//X/9P/0//T/9P/0//X/
9//1//X/9f/1//P/8//z//P/9f/1//X/9f/1//X/9f/1//f/9//3//f/+P/0//L/8//w
/+v/7v/2/wAACwAbACoANgBDAFQAZQB4AIcAlQCsAMcA3QDlAMYAhgBWAEYAMgAhACMA
IwAfACYAJgAbABIAFQAXAA8ABQAAAP///P/4//r//P/6//v/+v/6//j/+P/5//n/+f/4
//j/+f/5//v/+//6//r/+v/6//r/+v/7//v/+//8//z//P/7//r/+f/6//n/+P/3//f/
9//3//X/9f/1//X/8//0//T/9P/1//X/9f/z//H/8v/y//T/9P/2//T/9P/0//T/9P/0
//j/+f/5//r/+//4//f/9v/6//r/+v/6//z//f/+//7///8BAAIABAAEAAQABAAEAAYA
CQAKAAwADQAPABAAFAAVABUAFgAXABYAFwAYABgAGgAaABoAGgAcAB0AHgAeAB0AHQAd
AB0AHQAdAB0AHQAbABoAFwAWABUAFQAUABMAEQAQAA4ADgAQAAwACgAKAAkABwAHAAcA
AgABAAAA///+//3//f/9//3//P/6//r//P/8//v/+//7//v/+//7//n/+P/4//f/+f/5
//r/+v/5//j/9v/1//b/9//4//n/+P/4//j/+P/4//f/9//3//n/+f/6//r/+P/4//j/
+P/6//r//P/8//3//f/+/////v/8//v/+v/8//3///8AAAAAAAAAAAAAAQACAAIAAgAA
AAIAAwAFAAEAAQABAAEAAwADAAMAAwABAAAAAAABAAMAAQABAAIAAgACAAIAAgADAAMA
AwADAAEAAgACAAAAAAAAAP////////////8AAAIAAgACAAIAAAD///////8AAAAAAAD+
//z//v/+//3///////7//v8AAAAA///9//3//v/+//7/AAD///////////////////3/
/f///////////////f/9//3//v/+//7//v/+//7//f/9//3//f/7//z//v//////////
/////f/9//z//P/9//3//f/9//3//f/9//z//f/9//3//v///wEA/v/+//7//P/8//z/
/P/9//7///8AAAAAAAAAAAAAAAAAAAAAAAAAAAAAAAAAAAAAAAAAAAAAAQACAAMABAAG
AAYACgAOAA0ADwAQABAAEAARABIAEwAVABYAFwAXABUAFQAVABcAGgAaABoAGgAYABcA
FwAXABUAEgAQAA4ADgALAAgABQADAAAA/f/9//7//v8AAAEA//////z/+v/8//z/+v/5
//r/+v/6//n/9v/2//f/9//1//X/9f/1//j/+f/6//v/+v/5//j/9//1//X/9f/1//f/
9//3//b/+P/2//H/7v/t//L//P8GABEAIwA0AD4ATQBeAG8AggCRAKUAvgDVAOUA1wCe
AGIATAA+ACYAIwAnACEAJQAuACgAGwAaABsAFwAPAAkABAABAP7//v/+//7//v////7/
/v/8//v/+//6//n/+v/6//v/+//7//v/+v/6//r/+v/6//r/+//7//v//P/8//z/+//6
//r//P/8//z//P/9//7////9//3//f/9////AAAAAAAAAQABAAEA/////wAAAAACAAIA
BAACAAIAAgACAAIAAgAGAAcABwAIAAgABgAGAAYACgAKAAoACgAMAA0ADgAOAA0ADwAQ
ABIAFQAWABcAGAAbAB0AHQAeAB0AHwAgACQAJQAlACYAJwAnACkAKwAsAC0ALgAvADAA
MQAxADEAMAAxADEAMQAxADEAMQAxADEALwAuACsAKgApACkAKAAnACYAJAAhACAAIQAe
AB0AHgAbABkAGQAZABgAFwAWABUAFAATABMAEwATABIAEAAQABAAEAAPAA8ADQANAA0A
DQAPAA4ADgANAA8ADwAQABAADwAOAAwACwANAA0ADQANABAAEAAQABAADgANAA0ADQAN
AA0ADgAOABAAEAAQABAAEAAQABIAEgARABEAEgATABIAEAAPAA4AEAARABMAFAAUABQA
FAAUABcAGAAYABgAFAAWABcAGQAZABkAGQAZABcAFwAXABcAGQAYABgAGQAZABcAFwAY
ABYAFgAWABYAFQAVABUAFQAXABgAGAAWABgAGAAXABcAGQAZABkAGgAZABgAFwAWABcA
FwAYABkAFgAWABYAFAAWABgAGAAXABcAFwAWABYAGAAYABcAFQAXABgAGAAYABYAFQAV
ABUAFwAXABcAFwAVABUAFwAXABkAGQAZABcAFQAVABYAFgAWABYAFgAWABMAEwATABMA
FQAcAA==
         </WaveFormData>
      </LeadData>
      <LeadData>
         <LeadByteCountTotal>10000</LeadByteCountTotal>
         <LeadTimeOffset>0</LeadTimeOffset>
         <LeadSampleCountTotal>5000</LeadSampleCountTotal>
         <LeadAmplitudeUnitsPerBit>4.88</LeadAmplitudeUnitsPerBit>
         <LeadAmplitudeUnits>��V</LeadAmplitudeUnits>
         <LeadHighLimit>2147483647</LeadHighLimit>
         <LeadLowLimit>268435456</LeadLowLimit>
         <LeadID>V1</LeadID>
         <LeadOffsetFirstSample>0</LeadOffsetFirstSample>
         <FirstSampleBaseline>0</FirstSampleBaseline>
         <LeadSampleSize>2</LeadSampleSize>
         <LeadOff>FALSE</LeadOff>
         <BaselineSway>FALSE</BaselineSway>
         <ExcessiveACNoise>FALSE</ExcessiveACNoise>
         <MuscleNoise>FALSE</MuscleNoise>
         <LeadDataCRC32>1063334047</LeadDataCRC32>
         <WaveFormData>
8v/y//L/8v/0//T/9P/0//b/9v/2//b/9//4//n/+v/7//z//f/+/wAAAAAAAAAAAgAC
AAIAAgAEAAQABAAEAAQABAAEAAQABAAEAAQABAAEAAQABAAEAAIAAgACAAIAAgACAAIA
AgACAAIAAgACAAIAAgACAAIAAgACAAIAAgACAAIAAgACAAQABAAEAAQABAAEAAQABAAG
AAYABgAGAAQABAAEAAQABgAGAAYABgAEAAQABAAEAAYABgAGAAYABgAGAAYABgAEAAQA
BAAEAAQABAAEAAQABgAGAAYABgAGAAYABgAGAAYABgAGAAYABgAGAAYABgAGAAYABgAG
AAQABAAEAAQABAAEAAQABAAEAAQABAAEAAYABgAGAAYABgAGAAYABgAGAAYABgAGAAQA
BAAEAAQABgAGAAYABgAGAAYABgAGAAgACAAIAAgABgAGAAYABgAGAAYABgAGAAgACAAI
AAgACAAIAAgACAAGAAYABgAGAAgACAAIAAgABgAGAAYABgAGAAYABgAGAAYABgAGAAYA
BgAGAAYABgAGAAYABgAGAAYABgAGAAYABgAGAAYABgAGAAYABgAGAAYABgAGAAYABgAG
AAYABgAIAAgACAAIAAgACAAIAAgABgAGAAYABwANAA8AEQATABMAEgASABIAEQAPAAwA
CgAIAAQAAgABAAEAAQABAP///v/9//v/+//9//3//f///wAAAAAAAAAA/v/+//3//f//
/wAAAAACAAIAAwADAAMAAgACAAIAAgADAAMABAAEAAcABwAHAAcABwAHAAcABwAHAAcA
BwAIAAgACAAIAAgACQAJAAkACQAJAAkACgAKAAkABwAJAAwADgASABUAFwAbAB8AHwAe
ABsADgDz/9T/wf+8/7f/rf+l/5//mf+W/5T/g/9p/1j/Xf9t/37/j/+g/7T/x//W/+H/
6P/r//H//P8DAAkADAAPAA4ADgARABIAEwATABQAFAAUABUAFgAWABYAFgAWABYAFgAW
ABQAFAAUABUAFgAYABkAGgAYABgAFwAXABcAGAAYABgAGAAYABgAGAAYABgAGAAYABYA
FgAWABYAFAAUABQAFAAWABYAFgAWABUAFQAVABUAFQAVABUAFQAUABQAFAAUABIAEgAR
ABAAEAAQABAAEAARABAAEAAPAA0ADQANAAwADAAKAAoACQAIAAYABQAEAAQAAwABAAAA
/v/9//z/+//6//v/+//7//j/9//2//X/9P/0//T/8//y//L/8v/y//L/8f/x//H/8f/x
//H/8v/w//L/8//0//f/9//4//n/+v/7//z//f/9//3//////wEAAQADAAQAAgACAAIA
AgACAAIAAwADAAYABgAHAAcABAAEAAUABQAFAAUABQAFAAcABwAHAAcABwAGAAYABgAG
AAYABgAHAAcABwAHAAYABgAHAAgACAAIAAgABwAHAAkACgAKAAkACQAJAAoACgAKAAoA
CgALAAsACwAKAAoACAAIAAkACQAIAAgACAAIAAoACgAKAAoACAAHAAYABQAFAAUABQAF
AAYABwAIAAkABwAHAAcABwAHAAcABwAHAAcABgAGAAYABgAGAAcABwAHAAcABgAGAAYA
BgAFAAUABwAIAAgACQAJAAkACAAIAAYABgAGAAYACAAIAAkACQAGAAYABgAGAAYABgAG
AAcABwAHAAYABQAHAAcABwAHAAgACAAIAAgABgAGAAYABgAFAAUABQAFAAcABwAHAAgA
BgAFAAUABQAIAAgACAAJAAcABgAFAAUABwAIAAkACQAJAAgACAAIAAYABgAGAAYABgAG
AAYABgAIAAgACAAIAAkACQAJAAgACgAIAAYACAAKAAgACAAIAAgACAAIAAkADQANAA8A
EQARABEAEgATABMAEQAOAAwACgAFAAIAAAD//wEAAQD///7//f/7//v/+//7//v//f/+
//7//v/+//7/AAD///////////7////+/wEAAQABAAIAAAAAAAAAAQABAAIAAgADAAMA
AwADAAMAAwADAAMAAwAFAAUABgAGAAYABgAGAAcABQAFAAUABQAFAAYABgAFAAcABwAI
AAoADgAPABEAFwAfAB8AHAAZAAoA8f/U/73/tP+x/6n/of+d/5f/lP+S/4f/b/9e/1//
bf98/4//oP+w/8P/0v/d/+L/5//v//j//f8DAAwADwAOAA4ADQAOAA8ADwAQABAAEAAR
ABQAFAAUABQAFAAUABQAFAAUABQAFAAVABUAFgAWABYAFgAWABUAFQATABQAFAAUABYA
FgAWABYAFAAUABQAFAAUABQAFAAUABQAFAAUABQAFAAUABQAFAATABMAEwATABMAEwAT
ABMAEgASABIAEgASABIAEQAQABIAEgASABIAEQAQABAADwANAA0ADQAMAAwACgAKAAkA
CAAGAAUABAAEAAMAAQAAAAAA///+//3/+f/5//j/9//4//f/9v/1//T/9P/0//P/8v/y
//L/8v/w/+//7//v//H/8f/x//L/8v/0//X/9v/3//f/+P/5//r/+//8//3//////wEA
AQD/////AQACAAIAAgACAAIAAgACAAMAAwAEAAQABQAFAAQABAAFAAUABQAFAAUABQAH
AAcABwAHAAcABgAGAAYABgAGAAYABwAHAAcABwAGAAYABwAIAAgACgAKAAkACQAHAAgA
CAAHAAcABwAIAAgACgAKAAoACwAJAAkACAAIAAYABgAHAAcACAAIAAgACAAGAAYABgAG
AAUABQAFAAUABwAHAAcABwAFAAUABQAFAAUABQAFAAUABQAFAAUABQAHAAYABgAGAAYA
BgAHAAcABwAHAAYABgAIAAgABwAHAAUABgAGAAcACQAJAAgACAAGAAYABgAGAAYABgAH
AAcABgAGAAYABgAGAAYABgAHAAcABwAGAAUABQAFAAUABQAEAAQABAAEAAQABAAEAAQA
BQAFAAUABQAFAAUABQAGAAYABQAFAAUABgAGAAYABwAHAAYABQAFAAMABAAFAAUABQAE
AAQABAAEAAQABAAEAAYABgAGAAYABAAEAAQABAAFAAUABQAEAAYABAAEAAQABAAGAAYA
BgAGAAYABgAGAAYABAAEAAQABAAEAAQABAAFAAkACwANAA8ADwAOAA4ADgAPAA0ACgAI
AAYAAgAAAP///f/9//3/+//8//v/+f/5//f/9//3//n/+v/6//r/+v/6//r/+f/5//n/
+v/6//z//P/9//3//f/+//7//v/+//////8AAAAAAQABAAEAAQABAAEAAQABAAEAAQAB
AAIAAAAAAAAAAAADAAMAAwADAAEAAQACAAIAAQABAAMABAAGAAoADQARABkAHQAbABoA
FwAIAO3/zv+3/7D/p/+d/5X/i/+B/3z/eP9p/1H/SP9P/1//cP+F/5j/rP+9/8r/1f/c
/+P/6//y//f//f8CAAUABgAIAAcACAAJAAkADAAMAAwADQAMAAwADAAMAAwADAAMAAwA
DgAOAA4ADwANAA4ADgAOAA4ADgANAA0ADwAQABAAEAAOAA4ADgAOAA4ADgAOAA4ADgAO
AA4ADgAOAA4ADgAOAA4ADgAOAA4ADQANAA0ADQANAA0ADQANAAwADAAMAAwADAAMAAsA
CgAKAAoACgAKAAkACAAIAAcABwAHAAcABgAGAAQABAADAAQAAgABAAAAAAD///3//P/6
//n/+P/3//f/9//2//X/8v/x//D/7//u/+7/7v/t/+z/7P/s/+z/7P/r/+v/6//r/+v/
6//s/+z/7v/v//D/8f/x//L/8//0//X/9v/3//n/+f/7//v/+//7//3//v/8//z//P/8
//7//v///////v/+///////+//7//////////////////f/9//3//f////7//v/+//7/
/v/+/////f/9//3//P/8//3//v/+//7//v/9//3//f/+//7//f/9//3//v/+//z//P/8
//3///////7//v/+//7///////7//v/+//7//v/+//7//v/9//3//f/9//3//f/9//3/
/f/9//3//f/9//3//f/9//3//f/9//3//f/8//z//P/8//z//f/9//3//f/8//z//P/8
//v/+//7//z//P/9//3//f/8//z//P/8//z//P/8//z//f/9//7//v/+//7//P/8//z/
/f/9//3//P/7//3//f/9//3//P/8//z//P/8//z//P/8//3//f/9//3/+//7//v//P/8
//v/+//7//r/+v/6//v//P/8//z//f/7//z//f/9//3//P/8//z//P/8//z//P/8//z/
/P/8//z//P/8//z/+//7//v/+v/6//r//P/8//r//P/8//z//P/6//r/+v/6//z//P/8
//z//P/8//z//P/6//r/+v/6//z/AQAEAAcACAAHAAUABAAGAAUAAwAAAP7//P/4//b/
8//z//P/8//x//D/7//t/+3/7f/t/+3/7//w//D/8P/w//D/8P/v/+//7//w//D/8v/y
//P/8//z//T/9P/0//b/9//3//j/9v/3//f/9//5//n/+f/5//v/+//7//v/+//6//n/
+P/6//v/+//7//n/+f/5//r//P/7//n/+//+/wAABAAHAA0AEwAVABUAFAALAPb/1/+8
/6v/ov+X/43/gf9x/2P/Wv9W/0P/L/80/0v/Xf9u/4H/lv+s/73/yP/P/9b/3//n/+7/
9f/7//z///8CAAIAAQACAAMAAwAGAAYABgAHAAgACAAIAAgACAAIAAgACAAIAAgACAAJ
AAkACgAKAAoACgAKAAkACQAJAAoACgAKAAoACgAKAAoACgAKAAoACgAKAAoACgAKAAoA
CgAKAAoACgAKAAoACgAJAAkACQAJAAkACQAJAAkACAAIAAgACAAIAAgABwAGAAYABgAG
AAYABQAEAAQAAwAFAAUABQAEAAIAAAAAAP//AAD+//3//P/8//v/+f/4//j/9//2//X/
9f/1//T/8//w/+//7v/t/+3/7v/v/+//7P/s/+z/7P/s/+v/6//r/+v/6//r/+z/7P/u
/+//8P/z//P/9P/1//T/9f/2//f/+f/5//v/+//5//n/+//8//z//P/8//z//v/+////
///+//7///////7//v///////f/9//3//f/9//3//f/9/////v/+//7//v/+//7/////
///////+//7///8AAAAAAAAAAP////8BAAIAAgABAAEAAQACAAIAAAAAAAAAAQADAAMA
AgACAAAAAAABAAEAAgACAAIAAgACAAIAAgACAAEAAQABAAEAAwADAAMAAwABAAEAAQAB
AAEAAQABAAEA//////////8BAAAAAAAAAAAAAAABAAEA//////7//v8AAAAA////////
AAAAAAEA//////7//v/+//7//v/+//7//v///////v/+//7//v/8//z//P/9///////+
//3///////////////7//f/8//7//v/+//7//f/9//3//f/9//3//f/+/wAA////////
///+//3//f/9//z/+//7//v//P/9//3//f/8//z//P/+//7//v/+//z//P/8//z//P/8
//z//P/9//3//f/8//z//P/8//z//P/+//7//v/+//z//P/8//z//v/+//7//v/+//7/
/v/+//z//P/8//z//v/+//7//v8AAAEABQAHAAcACQAJAAgACAAIAAcABQAEAAIAAAD8
//r/+f/5//n/+//5//j/9//1//X/9f/1//X/9//4//j/9v/2//b/9v/3//f/9//4//j/
+v/6//v/+//7//z//P/+//7///////7//v//////AQABAAEAAQABAAEAAQABAAEAAgAC
AAIAAgACAAMAAwAFAAUABQAFAAYABgAFAAUABwAIAAwAEAATABcAHwAlACEAHgAXAAYA
6f/O/73/tv+x/6f/m/+P/4X/fv92/2P/T/9O/13/b/9+/5H/pv+6/83/2P/h/+j/8f/3
//z/AQAHAAoADQAQABAAEwAUABUAFQAWABYAFgAXABgAGAAYABgAFgAWABYAFgAYABgA
GAAZABsAHAAcABwAGgAaABkAGQAbABwAHAAcABwAHAAcABwAGgAaABoAGgAaABoAGgAa
ABwAHAAcABwAGgAaABoAGgAZABkAGQAZABoAGwAcAB0AHAAcABwAHAAaABoAGQAYABgA
GAAYABgAGQAYABgAFwAWABUAFAASABQAEgASABEAEAAOAA0ADAAOAA0ACwAKAAoACQAI
AAcAAwADAAIAAQACAAEAAAD///z//P/8//v//P/8//z//P/6//n/+f/5//v/+//7//z/
/v8AAAEAAgABAAEAAgADAAQABQAGAAcABwAHAAkACQAHAAcACQAKAAwADAAMAAwACgAK
AAsACwAOAA4ADwAPAA0ADAAMAAsADQANAA0ADQANAA0ADQANAA0ADAAMAAwADAAMAAwA
DQAPAA8ADwAOAA4ADwAQABAAEAAQAA8ADwANAA4ADgANAA0ADQAOAA4ADgAOAA4ADwAP
AA8ADgAOAA4ADgAPAA8AEAAQABAAEAAQABAAEAAQAA8ADwAPAA8ADQANAA0ADQANAA0A
DQANAA0ADQANAA0ADQANAA0ADQAPAA4ADgAOAA0ADAAMAAsADAANAA0ADgAMAAwACwAL
AAsADAAMAA0ADAALAAkACAAJAAoACwAMAAoACgALAAsACgAKAAoACgAKAAoACgALAAsA
CwAKAAkACwALAAsACwAKAAoACgAKAAoACgAKAAoACQAJAAkACQAHAAcABwAIAAoACQAJ
AAkACgAKAAoACwALAAoACQAJAAcACAAJAAkACQAIAAgACAAIAAgACAAIAAoACgAKAAoA
CAAIAAgACAALAAsACwAKAAoACAAKAAoACAAIAAgACAAIAAoACgAKAAoADQARABMAFQAV
ABUAFAAUABIAEQAPAAwACAAGAAIAAAAAAAEAAgADAP///v/9//v//f/9//3//f/9//7/
/v/+//7//v/+//3//////wAAAAAAAAAAAQABAAMABAAEAAQAAgADAAMABAAEAAUABQAF
AAUABQAFAAUABQAFAAUABQAGAAYABgAGAAYABwAHAAcACQAJAAkACgAIAAUABwAJAAwA
DAAQABUAGQAdAB0AGwAcABUA/v/f/8T/t/+y/6v/pf+j/53/l/+a/5T/ff9n/2D/af97
/4j/l/+s/77/zf/Y/9//5v/v//X//P8DAAkACgALAAwADgAPABAAEQARABAAEAAQABEA
EgASABIAEgAUABQAFAAUABIAEgASABMAEwAUABQAFAAUABQAEwATABMAFAAUABQAFAAU
ABQAFAAUABQAFAAUABQAFAAUABQAFAAUABQAFAASABIAEgASABEAEQARABEAEQARABEA
EQASABIAEgASABIAEgARABAADgAOAA4ADgAPAA4ADgANAAsACwALAAoACgAIAAgABwAI
AAYABQAEAAIAAQD///7//P/7//r/+f/3//f/9v/1//T/8//y//H/8P/w//D/7//w//D/
8P/w/+7/7f/t/+3/7//v/+//8P/w//L/8//0//X/9f/2//f/+P/5//r/+//7//v//f/9
//3//f///wAAAgACAAIAAgAAAAAAAQABAAIAAgADAAMAAgACAAMAAwADAAMAAwADAAMA
AwADAAMABQAEAAQABAACAAIAAgADAAUABQAFAAQABAAFAAYABgAGAAYABQAFAAMABAAE
AAMABQAFAAYABgAEAAQABAAFAAMAAwACAAIABAAEAAUABQAEAAQABAAEAAQABAAEAAQA
AwADAAMAAwABAAEAAQABAAEAAQABAAEAAwADAAMAAwADAAMAAwADAAEAAAAAAAAAAgAC
AAMAAwADAAMAAgACAAIAAgABAAEA//8AAAAAAQABAAEAAAAAAAIAAgACAAIAAAAAAAEA
AQACAAIAAgACAAAAAAAAAAEAAQABAAAA//8BAAEAAQABAAAAAAAAAAAAAAAAAAAAAAAB
AAEAAQABAP///////wAAAAD///////8AAAAAAAABAAEAAAD///////8AAAEAAQD///7/
/v/+//7//v/+//7/AAAAAAAAAAAAAAAAAAAAAAEAAQABAAAAAAAAAAAAAAD+/wAAAAAA
AAAAAAAAAAAAAAAAAAAAAQAFAAcACQALAAsADAAMAAwACwAHAAQAAgAAAPz/+v/5//n/
+f/5//f/9v/1//P/8//z//X/9f/3//j/9v/2//b/9v/4//f/9//3//b/9v/4//j/+//7
//v//P/+//7//v////7//v/9//3//f/9//3//f/9//3//f/9//3//f/+//7//v/+//7/
////////////////AAAAAP////8BAAIABgAKAAsADwAXABsAFwAUAAsA9P/T/7j/qf+k
/53/lf+N/4H/e/96/3L/W/9H/0j/Wf9p/3r/jf+g/7T/xf/Q/9n/3v/l/+//9v/7/wEA
BAAFAAYACAAHAAgACQAJAAoACgAKAAsADgAOAA4ADgAMAAwADAAMAA4ADgAOAA8ADwAQ
ABAAEAAOAA4ADQANAA8AEAAQABAAEAAQABAAEAAOAA4ADgAOABAAEAAQABAADgAOAA4A
DgAOAA4ADgAOAA8ADwAPAA8ADQANAA0ADQAOAA4ADgAOAA4ADgANAAwACgAKAAoACgAJ
AAgACAAHAAkACQAJAAgACAAGAAYABQAEAAIAAQAAAAAA///9//z//P/7//r/+f/1//X/
9P/z//T/8//y//H/8P/w//D/7//u/+7/7v/u/+z/6//r/+v/6//r/+v/7P/s/+7/7//w
/+//7//w//H/9P/1//b/9//3//f/+f/5//n/+f/7//z/+v/6//r/+v/6//r/+//7//z/
/P/9//3//P/8//3//f/9//3//f/9//v/+//7//v//f/8//z//P/8//z//P/9//3//f/9
//z/+v/7//z//P/+//7//f/9//3//v/+//3//f/9//7//v/8//z//P/9///////+//7/
/v/+///////8//z//P/8//7//v/+//7//f/9//3//f/7//v/+//7//v/+//7//v/+//7
//v/+//7//v/+//7//3//P/8//z/+v/6//v/+//9//3//P/8//r/+v/5//n/+f/6//r/
+//7//v/+v/6//r/+v/6//r/+v/6//v/+//6//r/+v/6//r/+v/6//v/+//7//r/+f/7
//v/+//7//z//P/8//z/+v/6//r/+v/7//v/+//7//n/+f/5//r/+v/5//n/+f/8//z/
/P/9//v/+v/5//n/+f/6//v/+//9//z//P/8//r/+v/6//r/+v/6//r/+v/6//r/+v/6
//v/+//7//r//P/8//z//P/8//r/+v/6//r/+v/6//r/+v/6//r/+v/6//z//P/8//z/
/P/8//z//P/8//z//P/8//r/+v/6//r/+v/7////AQADAAUABQAEAAYABgAFAAMAAAD+
//z/+P/2//X/9f/1//P/8f/w/+//7//v/+//7//v//H/8v/y//L/8v/y//L/8f/x//H/
8v/w//L/8v/z//P/8//0//T/9v/2//f/9//2//b/9//3//f/9//3//f/9//3//f/9//3
//j/+P/4//j/+P/5//n/+f/5//n/+f/6//r/+f/5//v/+v/+/wIABQAJAA8AFQATABIA
DwAAAOX/xv+v/6T/n/+T/4f/e/9t/2L/Xv9T/z3/NP9B/1X/aP95/4z/ov+z/8D/y//U
/9v/4f/q//H/9//6//3//v8AAAEAAgADAAMABAAEAAQABQAGAAYABgAGAAYABgAGAAYA
BgAGAAYABwAHAAgACAAIAAYABgAFAAUABwAIAAgACAAIAAgACAAIAAgACAAIAAgACAAI
AAgACAAIAAgACAAIAAYABgAGAAYABwAHAAcABwAFAAUABQAFAAYABgAGAAYACAAIAAcA
BgAGAAYABgAGAAUABAAEAAMAAwADAAMAAgACAAAAAAD///7//P/7//r/+v/5//f/9v/2
//X/9P/z//H/8f/w/+//7v/t/+z/6//q/+r/6v/p/+j/6P/o/+j/5v/l/+X/5f/n/+f/
5//o/+j/6v/r/+z/6//r/+z/7f/u/+//8P/x//P/8//1//X/9f/1//f/+P/4//j/+P/4
//j/+P/5//n/+v/6//v/+//6//r/+//7//n/+f/5//n/+f/5//n/+f/5//j/+P/4//j/
+P/4//n/+f/5//n/+P/2//f/+P/4//r/+v/5//n/+f/6//r/+f/5//n/+v/6//r/+v/6
//v/+//7//r/+v/6//r/+//7//r/+v/6//r//P/8//z//P/7//v/+//7//v/+//7//v/
+//7//v/+//7//v/+//7//v/+//7//v/+//6//r/+v/6//r/+//7//v/+//6//r/+v/6
//n/+f/5//r/+v/7//n/+f/4//j/+P/4//j/+P/6//r/+//7//r/+v/6//r/+v/6//r/
+//5//n/+P/3//f/9//3//f/+v/6//r/+v/4//j/+P/4//n/+f/5//n/+f/5//n/+v/6
//n/+f/5//r/+v/6//v/+f/4//f/9//3//j/+f/5//n/+P/4//j/+P/4//j/+P/4//j/
+P/4//j/+P/4//j/+f/5//n/+P/6//r/+v/6//j/+P/4//j/+P/4//j/+P/4//j/+P/4
//j/+P/4//j/+P/4//j/+P/4//r/+v/6//r/+P/4//j/+P/4//j/+P/5////AQADAAUA
AwACAAIAAgABAP///P/6//r/9v/0//P/8f/x//H/7//w/+//7f/t/+v/6//r/+3/7v/u
/+7/7v/u/+7/7f/t/+3/7v/u//D/8P/x//H/8f/w//D/8P/w//P/8//0//T/9f/1//X/
9f/1//X/9f/1//X/9f/1//b/9v/2//b/9v/1//X/9f/1//X/9f/2//b/9//3//f/+P/8
//7/AwAHAA0AEQARAA4ACwD+/+X/yP+v/6b/nf+T/4v/ff9v/2T/Xv9T/zv/Lv85/03/
Xv9x/4j/nv+v/7z/yf/S/9n/3//m/+3/8//2//f/+v/8//3//v//////AAAAAAAAAQAC
AAIAAgACAAIAAgACAAIAAgACAAIAAwADAAQABAAEAAQABAADAAMAAwAEAAQABAAGAAYA
BgAGAAYABgAGAAYABgAGAAYABgAGAAYABgAGAAYABgAGAAYABwAHAAcABwAHAAcABwAH
AAYABgAGAAYABAAEAAMAAgAEAAQABAAEAAMAAgACAAEAAQABAAEAAAAAAP7//v/9//7/
/P/7//r/+P/3//X/9P/0//P/8v/x//H/8f/w/+//7v/t/+z/6//q/+r/6v/p/+j/6P/o
/+j/6P/n/+f/5//n/+f/5//o/+j/6v/r/+z/7f/t/+7/7//w//H/8v/z//P/8//1//X/
9//3//n/+v/6//r/+v/6//r/+v/7//v//P/8//3//f/8//z//f/9//v/+//7//v/+//7
//v/+//7//r/+v/6//z//P/8//3/+//7//v/+v/6//v//P/8//r/+v/5//n/+f/6//r/
+f/7//v//P/8//z//P/8//3/+//7//r/+v/6//r/+//7//r/+v/6//r/+v/6//r/+v/5
//n/+f/5//n/+f/5//n/+//7//v/+//5//n/+f/5//n/+f/5//n/+f/4//j/+P/4//j/
+f/5//n/+f/4//j/+P/4//f/9//3//j/+P/5//n/+f/4//j/+P/4//j/+P/4//j/+f/5
//j/+P/4//j/9v/2//b/9//3//f/9v/1//f/9//3//f/9v/2//b/9v/2//b/9v/2//f/
9//3//f/9f/1//X/9v/2//X/9f/1//b/9v/2//f/9//2//X/9f/1//b/9//3//f/9v/2
//b/9v/2//b/9v/2//b/9v/2//T/9P/0//T/9f/1//X/9P/0//b/9v/2//b/9v/2//b/
9v/2//b/9v/2//T/9P/0//T/9v/2//b/9v/2//b/9v/2//j/+P/4//j/+P/4//j/+P/4
//j/+f/9/wEAAwAFAAUAAgACAAIAAQD///z/+v/4//T/8v/x//H/8f/x/+//7v/v/+3/
7f/t/+3/7f/v//D/8P/w//D/8P/w/+//7//v/+7/7v/w//D/8//z//P/9P/2//b/9v/3
//f/+P/4//n/9//3//f/9//3//f/9//3//f/9//4//j/+P/4//j/+f/5//n/+f/5//n/
+v/6//n/+f/7//z/AAAEAAcACwAPABEAEQAOAAcA9v/b/77/r/+q/6P/m/+T/4v/g/9+
/3b/X/9H/0L/Uf9j/3D/g/+Y/6z/vf/I/9H/2P/d/+X/7v/1//n//P/9//7/AAABAAIA
AwADAAYABgAGAAcABgAGAAYABgAIAAgACAAIAAgACAAIAAkACQAKAAoACgAIAAgABwAH
AAcACAAIAAgACAAIAAgACAAKAAoACgAKAAgACAAIAAgACAAIAAgACAAIAAgACAAIAAcA
BwAHAAcABwAHAAcABwAEAAQABAAEAAYABgAFAAQABAAEAAQABAACAAAA///9////////
//7//P/6//r/+f/5//j/+P/4//j/9//1//T/8v/x//D/7//v/+//7v/t/+z/6//q/+n/
6P/o/+j/5//k/+T/5P/k/+T/4//j/+P/5f/l/+X/5v/m/+j/6f/q/+3/7f/u/+//8P/x
//L/8//y//H/8v/x//P/8//1//b/+P/4//j/+P/2//b/9//3//r/+v/7//v/+P/4//n/
+f/5//n/+f/5//n/+f/5//n/+f/4//j/+P/4//j/+P/5//n/+f/5//j/+P/5//r/+v/6
//r/+f/5//f/+P/4//f/+f/5//r/+v/4//j/+P/5//n/+f/4//j/+P/4//n/+f/4//j/
+P/4//f/9v/1//T/9f/1//X/9f/1//X/9f/1//X/9f/1//X/8//z//P/8//z//P/8//z
//P/8v/y//L/8v/y//P/8//z//P/8v/y//T/9P/z//P/8f/y//L/8//y//H/7//u/+7/
7v/u/+7/8P/w//H/8f/w//D/8P/w//D/8P/w//H/7//v/+7/7f/v/+//7//v/+7/7v/u
/+7/7v/u/+7/7v/v/+//7//v/+3/7f/t/+7/7v/t/+3/7f/u/+7/7v/v/+3/7P/r/+v/
6//s/w==
         </WaveFormData>
      </LeadData>
      <LeadData>
         <LeadByteCountTotal>10000</LeadByteCountTotal>
         <LeadTimeOffset>0</LeadTimeOffset>
         <LeadSampleCountTotal>5000</LeadSampleCountTotal>
         <LeadAmplitudeUnitsPerBit>4.88</LeadAmplitudeUnitsPerBit>
         <LeadAmplitudeUnits>��V</LeadAmplitudeUnits>
         <LeadHighLimit>2147483647</LeadHighLimit>
         <LeadLowLimit>268435456</LeadLowLimit>
         <LeadID>V2</LeadID>
         <LeadOffsetFirstSample>0</LeadOffsetFirstSample>
         <FirstSampleBaseline>0</FirstSampleBaseline>
         <LeadSampleSize>2</LeadSampleSize>
         <LeadOff>FALSE</LeadOff>
         <BaselineSway>FALSE</BaselineSway>
         <ExcessiveACNoise>FALSE</ExcessiveACNoise>
         <MuscleNoise>FALSE</MuscleNoise>
         <LeadDataCRC32>2140654998</LeadDataCRC32>
         <WaveFormData>
9P/0//T/9P/2//b/9v/2//f/+P/5//r/+//8//3//v8BAAIAAwAEAAQABAAEAAQABgAG
AAYABgAEAAQABAAEAAQABAAEAAQABAAEAAQABAACAAIAAgACAAIAAgACAAIAAgACAAIA
AgAAAAAAAAAAAAAAAAAAAAAAAgACAAIAAgAEAAQABAAEAAQABAAEAAQAAgACAAIAAgAD
AAQABQAGAAQABAAEAAQABgAGAAYABgAGAAYABgAGAAYABgAGAAYACAAIAAgACAAIAAgA
CAAIAAgACAAIAAgACAAIAAgACAAIAAgACAAIAAoACgAKAAoACAAIAAgACAAIAAgACAAI
AAYABgAGAAYACAAIAAgACAAIAAgACAAIAAYABgAGAAYABgAGAAYABgAGAAYABgAGAAYA
BgAGAAYABgAGAAYABgAEAAQABAAEAAYABgAGAAYABAAEAAQABAAEAAQABAAEAAQABAAE
AAQABAAEAAQABAAEAAQABAAEAAQABAAEAAQABAAEAAQABAAEAAQABAAEAAQABAAEAAQA
AgACAAIAAgAEAAQABAAEAAIAAgACAAIABAAEAAQABAACAAIAAgACAAMABAAFAAYABAAE
AAQABAAEAAQABAAEAAYABgAGAAYABgAGAAYACAALAA4AEAARABEAEAAQAA8ADwANAAwA
CwAMAAoACgAKAAoACwAMAAwADAAMAAsACwAKAAkABwAHAAYABQAEAAMAAgABAAAA//8B
AAEAAQADAAQABAAEAAIAAQAAAAAAAAD+//7//v/+/////////////////////////wAA
AAAAAAAAAAAAAAAAAAAAAAAAAAAAAAEAAQABAAEA//8EAAkADwAcACwAQABaAHYAjgCo
ALwAtwCLAEwAJQAdAAsA2/+V/0n/Cf/i/sH+nP6F/ov+p/7Q/vj+Hf9B/2b/hv+b/6//
vf/F/9P/4//s//X//v8DAAYACgAKAAsADQAOABEAEgATABQAEwAUABUAFgAWABYAFgAW
ABYAFwAYABkAGQAZABkAGQAZABkAGQAZABoAGwAbABsAGwAcABwAHAAcAB0AHQAeABwA
HQAdAB0AHQAdAB4AHgAhACIAIgAiACIAIgAjACMAIQAjACQAJAAkACQAJAAkACUAJQAl
ACcAJwAnACgAKAAoACgAKAAoACcAJwAnACcAKQApACkAJwAlACQAIwAiACEAIAAfAB0A
GwAaABoAFwAXABQAEgAQAA0ACwAIAAYAAwABAP///f/9//v/+f/2//X/8//z//L/8v/y
//L/8v/0//X/9v/3//j/+f/6//v//P/9//7///8AAAAAAAACAAQABAAEAAQAAgACAAMA
AwADAAMAAwACAAIAAwADAAMAAgABAAEAAQAAAAAAAAAAAAIAAgACAAIAAAD/////////
////////////////////AQABAAEAAgACAAIAAgACAAIAAgADAAMAAwAFAAUABQAEAAQA
BAAFAAcABwAHAAgABgAGAAYABwAHAAcABwAHAAoACgAKAAoACAAIAAgACAAIAAkACQAJ
AAsACwALAAsACwALAAsACwALAAsACwALAAsACwAKAAoACQAJAAoACgAKAAoACAAIAAYA
BgAGAAYACAAIAAcABwAHAAcABwAHAAYABgAGAAYABgAGAAYABgAFAAUABQAFAAUABQAF
AAUAAwADAAIAAgAEAAQABAAEAAQABAAEAAMAAQABAAEAAQADAAMAAwADAAUABQAEAAQA
AgACAAIAAgADAAMAAgACAAQAAwADAAMAAwADAAMAAwADAAMAAgACAAIAAgACAAIAAgAC
AAIAAgACAAIAAgACAAIAAgACAAIAAgACAAEAAQAAAAIAAgACAAIAAgACAAQABwAKAAwA
DQANAAwADAALAAsACQAIAAcABgACAAIAAgAEAAcACAAIAAgABgAFAAUABAAFAAMAAwAC
AAMAAgABAAAA/f/8//v/+//7//v//f/+//7//v/8//v/+v/6//r/+v/6//r/+v/7//v/
+//7//v/+//7//v/+//8//z//P/8//z//P/8//z//P/8//z//P/9//3//f/9////AAAB
AAkAFgAmADgAUABsAIIAlgCqAKsAiQBQACcAHQARAOf/pf9X/xP/6P7L/qr+k/6V/q/+
0v72/h//Qf9i/4L/mf+r/7f/xf/T/9//5v/v//r///8CAAQABgAHAAkACgAJAAoACwAM
AA0ADgAPABAAEAAQABAAEAAQABEAEgATABUAFQAVABUAFQAVABUAFQAUABUAFQAVABUA
FgAWABYAFgAXABcAGAAYABkAGQAZABkAGQAaABoAGQAaABoAGgAaABoAGwAbAB0AHwAg
ACAAIAAgACAAIAAhACEAIQAjACMAIwAkACQAJgAmACYAJgAlACUAJQAlACUAJQAlACMA
IwAiACEAIAAhACAAHwAdABsAGgAaABcAFQASABAADgANAAsACAAGAAUAAwABAP///f/7
//n/9v/3//X/9f/0//L/8v/y//L/9P/1//b/9//4//n/+v/7//z//f/+////AgACAAIA
BAACAAIAAgACAAIAAgADAAMAAwADAAMAAgACAAMAAwADAAQAAwADAAMAAAAAAAAAAAAC
AAIAAgACAAIAAQABAAEAAQABAAEAAQABAAEAAQABAAEAAQABAAIAAgACAAIAAgACAAIA
AwADAAMABQAFAAUABAAEAAQABQAHAAcABwAIAAgACAAIAAkACQAJAAkACQAKAAoACgAK
AAwADAAMAAwACgALAAsACwALAAsACwALAAsACwALAAsACwALAAsACwALAAsACgAKAAkA
CQAKAAoACgAKAAgACAAIAAgACAAIAAgACAAHAAcACQAJAAkACQAGAAYABgAGAAYABgAG
AAYABwAHAAcABwAFAAUABQAFAAcABwAGAAYABAAEAAQABAAEAAQABAADAAMAAwADAAMA
AwADAAMAAwAFAAUABAAEAAIAAgACAAIAAwADAAIAAgAEAAMAAwADAAEAAQABAAEAAQAB
AAAAAAAAAAAAAAAAAAIAAgACAAIAAAAAAAAAAAAAAAAAAAAAAAIAAgABAAEAAgACAAIA
AgACAAIAAgACAAIAAgACAAIAAgACAAIAAgAEAAkADAAOAA8ADwAOAA4ADQANAAsACgAJ
AAYABAAEAAQACAAJAAoACgAKAAoACQAJAAYABQADAAMABAADAAIAAQAAAP///v/9//v/
+//7//3/AAAAAAAA/v/7//r/+v/6//r/+v/6//r/+//7//v/+//7//v/+//7//v//P/8
//z//P/8//z//P/+//7//v/+//z//f/9//3/+//9//7/AQAJABgAKgBAAFoAdACIAKAA
tACtAH8AQgAfABcABwDb/5n/R/8D/9j+t/6S/n3+hf6j/sj+9P4d/0H/Yv9+/5X/p/+1
/8P/0f/b/+b/8f/4//3/AgAGAAcABwAIAAgACwAMAA0ADgAPABAAEQASABIAEgASABIA
FAAVABYAFwAVABUAFQAVABUAFQAVABUAFgAXABcAFwAXABgAGAAYABgAGQAZABoAGQAZ
ABgAFwAYABkAGwAcABsAHAAcABwAHAAcAB0AHQAfACEAIgAiACAAIAAgACAAIQAhACEA
IwAlACUAJgAmACYAJgAmACYAJwAnACcAJwAlACUAJQAjACUAJAAjACIAHwAeAB0AGwAZ
ABgAGAAVABUAEgAQAA4ACwAJAAYABAADAAEA///9//v/+f/3//T/8//x//H/8P/w//D/
8P/w//D/8f/y//P/9v/3//j/+f/6//v//P/9//7//v/+/wAAAAAAAAAAAAD+//7/////
/wEAAQABAAAA/v/////////+//3//f/9//7//v/+//7//P/8//z//P/+//3//f/9//3/
/f/9//3/+//7//v/+//7//v/+//8//z//P/8//z//P/8//3//f/9//////////7//v/+
////AQABAAEAAgAAAAAAAAABAAMAAwADAAMAAgACAAIAAgAEAAQABAAEAAQABQAFAAUA
BQAFAAUABQAHAAcABwAHAAUABQAFAAUABQAFAAQABAADAAMABAAEAAQABAACAAIAAgAC
AAIAAgACAAIAAQABAAEAAQABAAEAAgACAAIAAgAAAAAAAAAAAAEAAQABAAEA////////
//8BAAEAAAAAAAAAAAAAAAAA/v/+//7//f////////////////////////////7//v/+
//7//v/+//3//f/8//z//f/9//7////9//3//f/9//3//f/8//z//v/+//7//v/8//z/
/P/8//7//v/+//7//P/8//z//P/6//z//f/9//z//v/+//7//v/8//z//P/8//z//P/8
//z//P/8//z//P/+//7//v/+/wAAAwAGAAgACQAJAAgACAAJAAkABwAGAAMAAgAAAAAA
AAACAAMABAAEAAQABAADAAMAAgABAP///f/8//v/+v/7//r/+f/4//X/9f/1//X/+f/6
//r/+v/4//f/9v/2//b/9v/2//b/9v/3//f/9//3//f/9//3//n/+f/6//r/+f/4//f/
9v/3//j/+f/6//j/+P/5//n/+//5//n//P8BAAsAGgAwAEYAZAB8AJQArAC2AJkAXwAq
ABcACwDx/8H/d/8h/+H+vP6Z/nT+Z/59/qf+1v7+/iP/R/9q/4b/mf+p/7f/xf/T/9//
6v/z//j/+//+/wAAAgADAAUABgAHAAgACQAKAAsADAANAA4AEAAQABAAEAAQABEAEgAT
ABMAEwATABMAEwATABMAEwAUABUAFQAVABUAFgAWABYAFgAXABcAGAAWABcAFwAXABkA
GQAaABoAGwAcABwAHAAcABwAHQAdABsAHQAeAB4AIAAgACAAIAAhACEAIQAjACMAIwAk
ACQAIgAiACIAIgAlACUAJQAlACMAIwAjACEAIQAgAB8AHgAdABwAGwAZABcAFgAWABMA
EwAQAA4ADAAJAAcABAACAAEA///9//v/+f/3//X/8v/z//H/8f/w//L/8v/y//L/9P/1
//b/9//4//n/+v/7//z//f/+////AAAAAAAAAgAEAAQABAAEAAIAAgADAAMAAwADAAMA
AgACAAMAAwADAAIAAQABAAEAAAAAAAAAAAAAAAAAAAAAAAIAAQABAAEA////////////
/////////wEAAQABAAIAAAAAAAAAAAACAAIAAwADAAEAAwADAAMAAgACAAIAAwAFAAUA
BQAGAAUABAADAAMABQAFAAUABQAEAAQABAAEAAQABAAEAAQABgAHAAcABwAFAAUABQAF
AAUABQAFAAUABQAFAAUABQAFAAUABAAEAAUABQAGAAYABAAEAAIAAgACAAIAAgACAAIA
AgABAAEAAQABAAEAAQACAAIAAgACAAAAAAAAAAAA///////////////////////////+
//7/AAAAAAAAAAAAAAAAAAD//////////////////////////////v/+//7//v/+//7/
/f/9//z//P/+//3//f/9//3//f/9//3//f/9//z//P/+//7//v/+//z//P/8//z//P/8
//z//P/8//z//P/8//z/+v/7//3//P/8//z//P/8//r/+v/6//r//P/8//z//P/8//z/
/P/8//7//v/+//7//v/+//7//v/+/wAAAwAGAAoACwALAAoACAAHAAcABQAGAAUABAAC
AAQABAAGAAcACAAIAAgACAAHAAcABgAFAAEAAQAAAP///v/9//z/+//8//v/+//7//v/
/f/+//7//P/6//n/+P/6//r/+v/6//r/+v/7//v/+//7//v/+//7//v/+//8//z//P/8
//z//P/8//z//P/+//7//v////3//f/9//3/AAAFAA8AHgAyAEgAaACEAJgAsgC+AKcA
bQA0AB0AFQD7/8n/ff8r/+/+yv6l/oD+df6H/q3+2P4C/yf/Tf9w/4r/n/+x/7//zf/Z
/+P/7v/3//7/AwAGAAgACgALAA0ADgAPABAAEQASABUAFgAXABgAFgAWABYAFgAWABcA
GAAZABsAGwAbABsAGQAZABkAGQAcAB0AHQAdAB0AHgAeAB4AHAAdAB0AHgAgACEAIQAh
ACEAIQAiACIAIwAkACQAJAAkACQAJQAlACUAJwAoACgAKAAoACgAKAApACkAKQArACsA
KwAsACwALgAuAC4ALgAtAC0ALQAtAC0ALQAtACsAKQAoACcAJgAlACQAIwAhAB8AHgAe
ABsAGQAWABQAEgARAA8ADAAKAAcABQADAAEAAQD///3/+v/5//f/9//2//b/9v/2//b/
+v/7//z//f/8//3//v///wIAAwAEAAUABgAGAAYACAAIAAgACAAIAAgACAAJAAkACQAJ
AAkACAAKAAsACwALAAgABwAHAAcACAAIAAgACAAGAAYABgAGAAYABQAFAAUABwAHAAcA
BwAHAAcABwAHAAcABwAHAAgACAAIAAgACAAIAAgACQAJAAcACQAJAAkACgAKAAoACwAL
AAsACwAMAAwADAAMAA0ADQANAA0ADQAQABAAEAAQAA4ADgAOAA4ADAANAA0ADQAPAA8A
DwAPAA0ADQANAA0ADwAPAA8ADwANAA0ADAAMAAsACwAMAAwADgAOAAwADAAKAAoACgAK
AAoACgAJAAkACQAJAAkACQAIAAgACAAIAAgACAAIAAgABwAHAAcABwAHAAcABwAHAAcA
BwAGAAYABgAGAAYABgAGAAYABgAFAAMAAwADAAMAAwADAAMAAwADAAMAAgACAAIAAgAC
AAIAAwADAAIAAgACAAEAAQABAAEAAQABAAEAAwADAAIAAgACAAIAAgACAAIAAgACAAIA
AAAAAAAAAAACAAIAAgACAAIAAAD//wEAAAACAAIAAgACAAQABAAEAAQABAAHAAoADAAN
AA0ADAAMAAkACQAHAAYABQAEAAIAAgAEAAYABwAIAAgACAAIAAcABwAGAAUAAwABAAAA
///+//3//P/7//r/+//7//v/+//9//7//v/+//z/+//6//r/+P/4//j/+P/6//v/+//7
//v/+//7//v/+f/5//r/+v/6//r/+v/6//z//P/8//z//P/8//3//f/9//3///8CAAcA
DwAeADAASABiAHoAjgCmALIAmwBnADIAGwATAPX/u/9v/yn/9f7U/rH+lP6P/qP+wf7o
/gz/L/9T/3b/kP+h/6//vf/L/9f/4//u//f//P///wIABAAGAAcACQAKAAkACgALAAwA
DQAOAA8AEAAQABAAEAAQABAAEQASABMAEwATABMAEwARABEAEQARABQAFQAVABUAFQAW
ABYAFgAUABUAFQAWABYAFwAXABcAGQAZABoAGgAZABoAGgAaABoAGgAbABsAGQAbABwA
HAAeAB4AHgAeAB8AHwAfACEAIQAhACIAIgAiACIAIgAiACMAIwAjACMAIQAhACEAHwAh
ACAAHwAeAB0AHAAbABkAFwAWABYAEwARAA4ADAAKAAcABQACAAAAAQD///3/+//5//f/
9f/y//P/8f/x//D/8P/w//D/8P/w//H/8v/z//T/9f/2//f/+P/5//r/+//8//z//P/+
//7//v/+//7//v/+///////////////+//7/////////AAD////////8//z//P/8//z/
/P/8//z//P/7//v/+//7//v/+//7//v/+//7//v/+//7//v//P/+//7//v/+//z//P/9
//3///8BAAEAAQD+//7//v///////////wAAAgACAAIAAwADAAMAAwADAAQABAAEAAQA
BAAEAAQABAAEAAUABQAFAAUABQAFAAUABQAFAAUABQAFAAUABQAFAAMAAwACAAIAAwAD
AAQABAAEAAQAAgACAAIAAgACAAIAAgACAAEAAQADAAMAAwADAAAAAAAAAAAAAgACAAIA
AgD///////////////////////////7//v/+//7//v/+//7//v/+//3//f/9//3//f/9
//3//f/9///////+//7//v/+//7//v///////v/+//z/+//7//v/+//7//v/+//9//3/
/P/8//r/+v/6//r//P/8//z//P/6//r/+v/6//r/+v/6//r//P/8//3/+//6//r/+v/6
//r//P/8//z//P/8//z//v8BAAQABgAHAAcACAAIAAcABwADAAIAAQAAAP7//v/+/wAA
AwAEAAQABAACAAEAAQAAAAEA//////7/+//6//n/+P/5//j/9//3//f/9//5//r/+v/6
//j/9//2//b/9v/2//b/9v/2//f/9f/1//X/9f/1//X/9f/1//j/+P/4//j/+P/4//j/
+P/4//j/+P/4//n/+f/5//n/+f/8/wEACwAcAC4ASABkAHwAkACmAKwAkwBZACYAFwAP
APP/u/9p/xv/5/7G/qH+gv5//pX+uf7i/gr/Lf9P/3D/iv+d/63/u//H/9X/4f/q//P/
+P/9//7/AgACAAMABQAGAAcACAAJAAoACwAMAA0ADgAQABAAEAAQAA4ADwAQABEAEwAT
ABMAEwARABEAEQARABQAFQAVABUAFQAWABYAFgAUABUAFQAWABYAFwAXABcAFwAXABgA
GAAZABoAGgAaABoAGgAbABsAGwAdAB4AHgAgACAAIAAgACEAIQAhACMAIwAjACQAJAAk
ACQAJAAkACcAJwAnACcAJQAlACUAIwAjACIAIQAgACEAIAAfAB0AGQAYABgAFQATABAA
DgAMAAsACQAGAAQAAwABAP///f/7//n/9//0//P/8f/x//D/8P/w//D/8P/w//H/8v/z
//T/9f/2//f/+P/5//r/+//8//z//P/+//7//v/+//7//v/+///////9//3//f/8//7/
/////////P/7//v/+//6//r/+v/6//r/+v/6//r/+v/5//n/+f/5//n/+f/5//f/9//3
//f/9//3//f/+P/4//j/+P/4//j/+P/5//n/+f/7//v/+//8//z//P/9//v/+//7//z/
/v/+//7////9//3//f/9/wAAAAAAAAAAAAAAAAAAAAAAAAEAAQABAAEAAQABAAEAAQAB
AAEAAQABAAEAAQABAAEAAQAAAAAA/////wAAAAACAAIAAAAAAP7//v/+//7//v/+//3/
/f/9//3//f/9//z//P/8//z//P/8//z//P/7//v/+//7//v/+//7//v/+//7//r/+v/6
//r/+v/6//z//P/8//v/+f/5//n/+f/5//n/+f/5//n/+f/4//j/+v/6//r/+v/7//v/
+v/6//r/+f/5//n/+f/5//n/+f/5//n/+P/4//j/+P/4//j/9v/2//b/9v/2//b/9v/2
//j/+P/4//j/+P/4//f/9//2//b/9v/2//b/9v/2//b/9v/2//b/9v/2//j/+P/4//j/
+P/4//j/+P/4//j/+P/4//j/+P/4//j/+P/6//3/AAACAAMAAwACAAIAAQABAP///v/9
//z/+v/8//z//v///wAAAAAAAAAA//////7//f/7//v/+v/5//r/+f/4//f/9v/1//X/
9f/z//X/9v/2//b/9P/z//L/8v/y//L/8v/y//L/8//z//H/8f/x//H/8f/x//H/8v/0
//T/9P/0//T/9P/0//T/8v/y//L/8//z//P/8//z//b/+f///w4AHgA0AFAAbACAAJoA
rgClAHcAOgAXAA8A///X/5X/Qf/3/sj+p/6C/mv+cf6R/r7+6P4P/zP/Vv90/4n/nf+t
/7n/x//V/97/5//u//P/9v/6//z//f///wAAAwAEAAUABgAHAAgACQAKAAoACgAKAAoA
CAAJAAoACwALAAsACwALAAsACwALAAsADgAPAA8ADwAPABAAEAAQAA4ADwAPABAAEgAT
ABMAEwATABMAFAAUABUAFgAWABYAFgAWABcAFwAVABcAGAAYABoAGgAaABoAGwAbABsA
HQAdAB0AHgAeACAAIAAgACAAHwAfAB8AHwAhACEAIQAfAB0AHAAbABoAGQAYABcAFQAT
ABIAEgAPAAsACAAGAAQABQADAAAA/v/7//n/9//1//X/8//x/+7/6//p/+n/6P/o/+j/
6P/o/+z/7f/u/+//8P/x//L/8//y//P/9P/1//j/+P/4//r/+v/6//r/+v/6//r/+//7
//v/+//7//r/+v/7//v/+//6//n/+f/5//j/+P/4//j/+P/4//j/+P/4//f/9//3//f/
9//3//f/9//3//f/9//3//f/9//4//r/+v/6//r/+P/4//n/+f/5//v/+//7//z//P/8
//3/+//7//v//P/+//7//v////3//f/9//3//v/+//7//v/+//7//v/+//7/////////
AQABAAEAAQD///////////////////////////7//v/9//3//v/+/wAAAAD+//7//P/8
//z//P/+//7//f/9//v/+//7//v/+v/6//r/+v/8//z//P/8//n/+f/5//n/+f/5//n/
+f/5//n/+P/4//j/+P/4//j/+P/4//j/9//3//f/9//3//f/9//3//f/9//3//b/9v/4
//j/+P/4//n/+f/4//j/+P/3//f/9//3//f/9//3//n/+f/4//j/9v/2//b/9v/4//j/
+P/4//j/+P/4//j/9v/2//b/9v/2//b/9//1//T/9v/2//b/9v/2//b/9v/2//T/9P/0
//T/9v/2//b/9v/2//b/9v/2//j/+P/4//j/9v/2//b/9v/4//j/+P/6//3/AAACAAMA
AwACAAIAAQABAP///v/9//7//P/8//z//v///wAAAAAAAAAA//////z/+//5//n/+P/3
//b/9f/0//P/8v/x//H/8f/x//P/9P/0//T/8v/v/+7/7v/u//D/8P/w//D/8f/x//H/
8f/v/+//7//v//H/8v/y//L/8P/w//D/8P/w//D/8P/w//L/8//z//P/7//v//L/9f/9
/wgAGgAyAEwAaAB+AJYArgCpAH0APgAVAAsA+f/R/5X/Rf/3/sb+pf5+/mP+Zf6D/q7+
3P4F/yv/UP9u/4X/mf+p/7f/w//P/9r/4//q/+//9P/4//r/+//9//7///8AAAEAAgAD
AAQABQAGAAYABgAGAAYABgAHAAgACQAJAAkACQAJAAkACQAJAAkACgALAAsACwALAAwA
DAAMAA0ADwAQABIAEAARABEAEQATABMAFAAUABUAFgAWABYAFgAWABcAFwAXABkAGgAa
ABoAGgAaABoAGwAbABsAHQAdAB0AHgAeAB4AHgAeAB4AHwAfAB8AHwAfAB8AHwAdAB0A
HAAbABoAGQAYABcAFQARABAAEAANAA0ACgAIAAYABQADAAAA/v/7//n/9//1//P/8f/v
/+z/6//p/+n/6P/o/+j/6P/o/+r/6//s/+3/7v/v//D/8f/0//X/9v/3//j/+P/4//r/
/P/8//z//P/8//z//f/9//3//f/9//z//P/9//3//f/6//n/+f/5//j/+P/4//j/+P/4
//j/+P/4//f/9//3//n/+f/5//n/9//3//f/9//3//f/9//4//j/+P/4//j/+P/4//n/
+f/5//v/+//7//r/+v/6//v/+f/5//n/+v/6//r/+v/7//v/+//7//v//P/8//z//P/6
//r/+v/6//z//f/9//3//f/9//3//f/9//3//f/9//3//f/9//3/+//7//r/+v/7//v/
/P/8//z//P/6//r/+P/4//j/+P/4//j/9//3//f/9//3//f/+P/4//j/+P/4//j/+P/4
//X/9f/1//X/9//3//f/9//1//X/9P/0//T/9P/0//T/9P/0//T/8//z//P/8//z//X/
9f/1//X/8//z//L/8v/0//T/9P/0//P/8//y//L/8v/x//H/8f/x//H/8f/x//P/8//y
//L/8v/y//L/8v/y//L/8v/y//L/8v/y//L/8v/y//L/8v/y//L/8f/x//L/8v/y//L/
8v/w//D/8P/w/+7/7v/u/+7/7//w//H/8v/w//D/8P/w//L/8v/y//L/9P/0//T/9P/2
//b/+P/7//z//v///////v/+//3//f/7//r/+f/4//b/9v/2//j/+//8//z//P/8//v/
+//6//f/9f/1//T/8//y//H/8P/t/+z/6//r/+3/7f/v//D/8P/w/+7/7f/q/+r/6v/q
/+z/7P/s/+3/6//r/+v/6//r/+v/6//r/+7/7v/u/+7/7v/u/+7/7v/u/+7/7v/u/+3/
7f/t/+3/7//w//X///8QACIAOgBUAG4AiACiAK4AlwBfACQACwABAOX/sf9l/xn/4f68
/pX+cP5j/nX+m/7E/uz+E/85/17/eP+L/53/q/+3/8P/0f/c/+X/7P/x//L/9P/2//f/
+f/6//v//P/9//7/AQACAAMABAACAAIAAgACAAQABQAGAAcABwAHAAcABwAHAAcABwAH
AAgACQAJAAkABwAIAAgACAAKAAsACwAMAAwADQANAA0ACwALAAwADAAPABAAEAAQAA4A
DgAPAA8ADwARABIAEgASABIAEgASABMAEwATABUAFwAXABgAGAAWABYAFgAWABcAFwAX
ABcAFQAVABUAEwAVABQAEwASABEAEAAPAA0ACgAIAAcAAwADAAAA/v/8//v/+f/2//T/
8f/v/+3/6//r/+n/5//k/+P/4f/h/+D/4P/g/+D/4P/g/+H/4v/j/+T/5f/m/+f/6v/r
/+z/7f/u/+7/7v/w//D/8P/w//D/8v/y//P/8//x//H/8f/w//D/8f/x//H/7v/t/+3/
7f/u/+7/7v/u/+7/7v/u/+7/7P/r/+v/6//t/+3/7f/t/+3/7f/t/+3/7f/t/+3/7v/s
/+z/7P/s/+z/7P/t/+3/7f/v/+//7//u/+7/7v/v/+//7//v//D/8P/w//D/8f/x//H/
8f/x//L/8v/y//L/8P/w//D/8P/y//P/8//z//H/8f/x//H/8f/x//H/8f/x//H/8f/x
/+//7//u/+7/7//v//D/8P/w//D/7v/u/+7/7v/u/+7/7P/s/+v/6//r/+v/6//r/+r/
6v/q/+r/6v/q/+r/6v/p/+n/6f/p/+n/6f/p/+n/5//n/+b/5v/m/+b/5v/m/+b/5v/m
/+X/5f/l/+X/5f/l/+X/5f/l/+X/5f/k/+T/5P/k/+T/5P/l/+X/5P/k/+L/4f/h/+H/
4//l/w==
         </WaveFormData>
      </LeadData>
      <LeadData>
         <LeadByteCountTotal>10000</LeadByteCountTotal>
         <LeadTimeOffset>0</LeadTimeOffset>
         <LeadSampleCountTotal>5000</LeadSampleCountTotal>
         <LeadAmplitudeUnitsPerBit>4.88</LeadAmplitudeUnitsPerBit>
         <LeadAmplitudeUnits>��V</LeadAmplitudeUnits>
         <LeadHighLimit>2147483647</LeadHighLimit>
         <LeadLowLimit>268435456</LeadLowLimit>
         <LeadID>V3</LeadID>
         <LeadOffsetFirstSample>0</LeadOffsetFirstSample>
         <FirstSampleBaseline>0</FirstSampleBaseline>
         <LeadSampleSize>2</LeadSampleSize>
         <LeadOff>FALSE</LeadOff>
         <BaselineSway>FALSE</BaselineSway>
         <ExcessiveACNoise>FALSE</ExcessiveACNoise>
         <MuscleNoise>FALSE</MuscleNoise>
         <LeadDataCRC32>3331218725</LeadDataCRC32>
         <WaveFormData>
AgACAAIAAgAEAAQABAAEAAUABgAHAAgACQAKAAsADAAPABAAEQASABIAEgASABIAEgAS
ABIAEgAUABQAFAAUABIAEgASABIAFAAUABQAFAASABIAEgASABIAEgASABIAEAAQABAA
EAASABIAEgASABIAEgASABIAEgASABIAEgASABIAEgASABIAEgASABIAEgASABIAEgAU
ABQAFAAUABIAEgASABIAEgASABIAEgAQABAAEAAQABAAEAAQABAAEgASABIAEgASABIA
EgASABIAEgASABIAEgASABIAEgASABIAEgASABQAFAAUABQAEgASABIAEgASABIAEgAS
ABIAEgASABIAFAAUABQAFAASABIAEgASABAAEAAQABAAEAAQABAAEAAQABAAEAAQAA8A
DgANAAwADgAOAA4ADgANAAwACwAKAAsADAANAA4ADAAMAAwADAAMAAwADAAMAA4ADgAO
AA4ADQAMAAsACgAKAAoACgAKAAoACgAKAAoACgAKAAoACgAKAAoACgAKAAgACAAIAAgA
CAAIAAgACAAKAAoACgAKAAgACAAIAAgACgAKAAoACgAIAAgACAAIAAoACgAKAAoACAAI
AAgACAAIAAgACAAIAAoACgAKAAoACgAKAAoADQAPABEAEwAVABUAFAAUABQAFAAUABQA
FAAWABUAFQAWABUAFwAYABgAGgAaABoAGQAXABUAEgARABEAEAAPAA4ADgAMAAoACAAI
AAgACAAKAAsACwALAAkABgAFAAQAAwACAAIAAgACAAQABAAEAAQABAAEAAQABAAEAAQA
BQAFAAUABQAFAAUABQAFAAUABQAEAAQABAAEAAQABAAGAAkACwARABwAMwBPAG0AjgCz
ANgA7gDwAOYA6QD6AAAB5wCuAGgAJADY/3v/LP8B//b+Av8i/0D/WP9z/5D/pf+z/8H/
zP/T/9v/5f/q/+//+P///wEAAwAEAAUABgAHAAcACAAJAAoACwAMAA0ADQANAA0ADQAM
AAwADQAPAA8ADQANAA0ADQANAA0ADQANABAAEQARABEADwAPAA8ADwAPAA8AEAAQABIA
EgASABIAEgARABAADwAQABIAEwAVABMAEgASABIAFAAWABYAFgAXABcAFwAXABcAFgAW
ABcAFwAXABcAFwAXABcAFwAXABcAGAAYABgAGQAZABoAGwAZABgAFwAWABgAFwAVABQA
EQAQAA8ADgAPAA4ADQAMAAsACAAIAAYABQADAAAA/v/+//z/+//4//X/9f/1//X/9f/z
//P/9f/4//n/+//8//3///8AAAEAAwAFAAUABgAHAAkACQAIAAkACwANAA4ADAAMAA0A
DgAMAAsACwALAAwADAAMAAwACwAKAAoACwALAAsACgAKAAoACgAKAAoACgAIAAgACAAH
AAgACAAHAAcABwAHAAcACQAJAAgACAAIAAgACQAKAAgACAAIAAgACQALAAwADAAKAAsA
CwAKAAoACwAMAAwADgANAAwADAANAA4ADgAOAA4ADwAPAA8ADwAPAA8ADwAQABEAEQAQ
ABAAEAAQABAADwAPAA8ADwAQABAADwAPAA0ADQAOAA4ADAAMAAwADAANAA0ACwAKAAgA
CQAJAAoACgAKAAkACAAGAAcABwAHAAcABwAHAAcACAAIAAcABwAFAAUABQAGAAgACAAH
AAYABAAEAAQABAAFAAYABgAGAAYABwAIAAkABwAHAAcABwAJAAkACQAJAAgACAAIAAkA
BwAHAAcACAAKAAkACAAHAAcABwAHAAgACAAIAAgABwAIAAgACAAJAAgACAAIAAgABwAG
AAUABQAGAAYABgAGAAcABwAHAAcACAAHAAcABgAEAAUABgAHAAgACAAIAAsADQAPABEA
EwATABAAEAAQABAAEgASABIAEgAQAA8ADwAPABIAFAAVABYAFAAUABMAEwASABAAEAAR
AA4ADQAMAAoACAAGAAQABAAEAAQABgAHAAcABwAFAAQAAwACAAEAAAAAAAAAAAAAAP7/
/v/+//7/AAAAAAAAAAAAAAEAAQABAAEAAQABAAEA////////AAAAAAAAAAAAAAIABAAD
AAUADQAcAC8ASwBtAI4AswDaAPQA+ADsAOkA+AACAe0AtABmABYAyP9x/yD/7/7i/vL+
Dv8s/0r/Z/+A/5f/qf+3/8L/zf/Z/+H/5v/r//T/+//9////AAABAAIAAwAEAAYACAAK
AAoACgAKAAkACwALAAsACgAKAAsADQANAA0ADQANAA0ADQANAA0ADQAMAA0ADQANAA4A
DwAQABEADwAPABAAEAASABIAEgASABMAEwATABMAEQASABIAEwATABIAEgASABQAFgAW
ABYAFQAVABUAFQAWABYAFwAZABkAGQAZABkAGgAbABwAHQAcABwAGwAaABwAGwAbABsA
GgAaABoAGgAaABkAFwAWABcAFgAVABQAEQAQAA8ADgANAAoACgAIAAYABQADAAIAAAD+
//3/+v/7//v/+//7//r/9//2//f/+v/7//3//v///wEAAgADAAMABQAFAAYACwANAA0A
DAAMAA0ADgAOAA4ADgAPABAAEAAPAA8ADwAOAA4ADgAOAA8ADgAOAA8ADgANAAsACgAM
AAwADAAMAAwACgAKAAoACQAKAAoACQALAAsACwALAAsACwAKAAoACgAKAAsADAAMAAwA
DAAMAAwADQANAAwADgAPAA8ADgAOAA8AEAAQABEAEQARABIAEwAUABQAFAAWABcAFwAX
ABcAFwAXABcAFgAXABcAFgAYABgAGAAYABcAFwAXABcAFgAWABUAFQAXABcAGAAYABYA
FgAWABYAFwAXABUAFAAUABUAFQAWABQAFAATABIAFAAVABUAFQATABMAEwATABIAEgAR
ABEAEQARABEAEgASABIAEQAQABAAEAAQABAAEAAQAA8ADgAPAA8ADwAPAA8ADwAPAA8A
DQANAA0ADQANAA4ADwARAA8ADwAPABAAEAAPAA4ADQANAA0ADQAOAA4ADgAOAA0ADAAM
AAwADQAMAAwADAAMAAwADAAMAA0ADgAOAA4ADgANAA0ADQANAA4ADQALAAwADgAMAAwA
DAAMAAwADAAMAAwADAAMAAwADAAMAAwADAAPABMAFQAXABkAGQAYABgAGAAYABgAGAAY
ABcAFQAUABQAFwAZABoAGgAaABoAGgAZABkAFwAUABMAFQAUABMAEgAQAA4ADAAKAAgA
CAAIAAoACwALAAsACQAGAAUABAADAAQABAAEAAQABAAEAAQABAAEAAQABAAEAAQABAAF
AAUABQAFAAUABQAFAAUABQAFAAQABAAEAAQABAAEAAQABwALABEAIAA3AFMAcwCSALsA
4AD4APgA7gDzAAYBCgH3AMAAcgAmANr/ff8m//f+6v74/hb/Nv9U/2//iv+d/63/u//G
/8//1//f/+j/7//2//v///8BAAEAAQABAAEAAwAEAAUABgAHAAgACQAJAAkACQAJAAgA
CQALAA4ADwANAA0ADQANAA0ADQANAA0ADAANAA0ADQANAA0ADQANAA0ADQAOAA4ADAAM
AAwADAAPAA8ADwAPAA8AEAAQABEAEQAQABAAEAAQABIAEgASABEAEQARABEAEwASABIA
EwAVABUAFQAVABUAFQAVABUAFwAYABgAGAAYABcAFwAXABYAFgAWABYAFgAVABMAEgAR
ABAADwAOAA0ADAALAAoABwAEAAQAAgAAAP///f/8//z/+v/5//b/9f/1//X/9f/3//X/
9f/3//b/9//5//r/+//9//7///8BAAMAAwAEAAUABwAHAAYACAAJAAoACgAIAAgACQAK
AAoACQAJAAkACAAIAAgACAAHAAYABgAHAAkACQAIAAgABgAGAAYABgAGAAQABAAEAAUA
BgAGAAUABQAFAAUABQAFAAUABAAEAAQABAAFAAYABAAEAAQABAAEAAUABQAEAAQABQAF
AAQABgAHAAgACAAIAAcABgAGAAcACAAIAAgACAAJAAkACQAJAAkACQAJAAwADQANAAwA
CgAKAAoACgANAA0ADQANAAwADAALAAsACwALAAwADAAMAAwADAAMAAsACwAJAAgACAAJ
AAkACgAIAAgABwAGAAYABwAHAAcABwAHAAcABwAGAAYABQAFAAUABQAFAAYABgAGAAUA
BAAEAAQABAAEAAMABAAEAAQABQAFAAUABQADAAMAAwADAAMAAwADAAMAAgACAAIAAwAD
AAMAAwAEAAQAAwACAAEAAwADAAMABAACAAIAAgABAAIAAgACAAMAAgACAAIAAgABAAAA
/////wAAAAAAAAAA///////////+////AQAAAAAAAAAAAAAAAAD+//7//v/+/wAAAAAA
AAAAAAAAAAAAAAAAAAAAAAAAAAUABwAJAAsACwALAAoACgAKAAoACgAKAAoACgAJAAkA
CAAJAAsADAAMAAwADAAMAAsACwAJAAYABQAFAAQAAwACAAAA/v/8//r/+v/6//r//P/9
//3//f/5//j/9//2//f/9v/2//b/9v/2//b/9v/2//b/9v/2//j/+P/4//n/+P/3//b/
9f/2//f/+P/5//f/+P/4//j/+P/4//j/+v/9////BwAYADEATQBtAJAAtQDWAOIA3ADa
AOcA+AD0AN0ApABYAA4AvP9f/xT/7/7s/gb/Jv9C/1r/df+O/53/q/+3/8D/yf/T/9v/
4v/p/+7/8f/z//X/9P/1//b/9//5//r/+//8//3//v///////////////v/+////AQAB
AAEAAQABAAEAAwADAAMAAwACAAMAAwADAAMAAwADAAMAAwADAAQABAAEAAQABAAEAAUA
BQAFAAUABQAGAAYABwAHAAYABgAGAAYACAAIAAgABwAHAAcABwAJAAgACAAJAAsACwAL
AAsACwALAAsACwANAA4ADgAOAAwACwALAAsADAAMAAwADAAKAAkABwAGAAcABgAFAAQA
AwACAAEAAAD///z//P/6//r/+f/3//b/9v/0//P/8P/x//H/8f/x//P/8f/x//P/9P/1
//f/+P/5//v//P/9//3//////wAAAwAFAAUABAAGAAcACAAIAAcABgAGAAYACAAHAAcA
BwAEAAQABAAEAAMAAgACAAMABQAFAAQABAACAAIAAgACAAMAAgADAAQAAwAEAAQAAwAD
AAMAAwADAAUABQAEAAQAAgACAAMABAAEAAQABAAEAAQABQAFAAQAAgADAAMAAgAEAAUA
BgAGAAQAAwACAAIAAwAEAAQABAAEAAUABQAFAAUABQAFAAUABgAHAAcABgAGAAYABgAG
AAcABwAHAAcACAAIAAcABwAHAAcACAAIAAgACAAIAAgABwAHAAUABAAEAAUABQAGAAYA
BgAFAAQABAAFAAUABQAFAAUABQAFAAQABAADAAMAAwADAAMABAAEAAQAAwACAAIAAgAC
AAIAAwAEAAQABAADAAMAAwADAAMAAwADAAMAAwADAAMAAwACAAIAAgADAAMAAwADAAQA
AgABAAAA//8BAAEAAQACAAIAAgACAAEAAAAAAAAAAQACAAIAAgACAAEAAAD/////AAAA
AAAAAAABAAEAAQABAAAA/////wIAAgACAAIAAgACAAEAAAD///7/AAAAAAAAAAACAAIA
AgACAAIAAgACAAIAAgACAAIAAgACAAUABwAJAA0ADwAPAA4ADgAOAA4ADgAOAA4ADgAN
AA8AEAARABMAEgASABIAEgASABEAEQAPAAwACwALAAoACQAIAAYABAACAAAAAAAAAAAA
AgADAAMAAwABAAAA///+//3//P/8//z//P/8//z//v/+//7//v/8//z//P/8////////
////////////////////AAAAAAAAAAAAAAAAAAABAAMADQAcADUAUwBzAJIAtQDWAOQA
3gDaAOcA+AD4ANsAoABYABIAvv9j/xr/+f72/gz/LP9I/2L/f/+U/6P/s//B/8r/0//b
/+H/6P/x//b/+//9/////v///wAAAQADAAQABQAGAAcACAAJAAkABwAHAAcABgAGAAcA
CQAJAAsACwALAAsACQAJAAkACQAMAA0ADQANAA0ADQANAA0ADQANAA4ADgAQABAAEAAQ
ABAADwAOAA0ADQAOAA4ADwARABAAEAAQABAAEgASABIAEwATABMAEwATABIAEgATABUA
FQAVABUAFwAXABcAFwAYABgAFwAWABcAFwAYABkAFwAWABUAFAAVABUAFAAUABMAEgAR
ABAADQAMAAsACgALAAgACAAGAAUAAwAAAP7/AAD+//3/+v/5//n/+f/5//v/+f/5//v/
/P/9////AAD//wEAAgADAAcACQAJAAoACwANAA0ADAAOAA8AEAAQABAAEAARABIADwAN
AAwACwANAA4ADwAQAA0ADAAMAA0ADwAPAA4ADgAOAA4ADgAOAA4ADAAMAAwADQAOAA4A
DQAPAA8ADwAPAA0ADQAMAAwADAAMAA0ADgAMAAwADAAMAA4ADwAPAA4ADgAPAA8ADgAO
AA8AEAAQABIAEQAQABAAEQASABIAEgASABMAEwATABMAEwATABMAFAAVABUAFAAWABYA
FgAWABUAFQAVABUAFgAWABUAFQATABMAFAAUABIAEgASABIAEgATABIAEgAQABEAEQAS
ABIAEgARABAAEgATABMAEwARABEAEQARABAAEAAPAA8AEQARABEAEgAQABAADwAOABAA
EAAQABAADwAQABAAEAARABEAEQARABAADwAOAA0ADwAPAA8ADwAOAA4ADgAPAA0ADQAN
AA4AEAAPAA4ADQANAA0ADQAOAA4ADgAOAA0ADgAOAA4ADwAOAA4ADgAOAA8ADgANAA0A
DgAOAA4ADgANAA0ADQANAA4ACwAJAAwADAAOAA4ADgAOABAAEAAQABAAEQATABUAFwAZ
ABkAGAAYABYAFgAWABYAFAAUABMAEwAVABcAGgAcABwAHAAcABwAGwAbABkAFgATABMA
EgARAA4ADAAKAAgABgAGAAYABgAIAAkACQAJAAcABgAFAAQAAwACAAIAAgACAAIAAgAC
AAQABAAEAAQAAwACAAEAAQADAAMAAwADAAEAAQABAAEAAwAEAAQABAAGAAQABgAIAAcA
CQAVACgAQwBfAH0AoADHAOgA9gDuAOQA7QD6APAAxwCAADIA6P+Q/zX/+v7n/uz+BP8k
/z7/Wv97/5T/pf+v/7v/xv/P/9n/4//s//P/+P/7//3//f8AAAEAAgADAAMABAAFAAYA
BQAGAAcABwAHAAcABwAGAAYABwAJAAkABwAHAAcABwAHAAcABwAHAAgACQAJAAkACQAJ
AAkACQAHAAcACAAIAAgACAAIAAgABwAHAAcABwAFAAYABgAHAAUABAAEAAQAAgAEAAQA
BAAHAAcABwAHAAcABgAGAAcABwAHAAcABwAJAAkACQAJAAoACgAJAAgACAAHAAcABwAE
AAQABAAEAAQAAwABAAAA///+//3//P/5//j/9//2//P/8P/w/+7/7P/r/+n/6P/m/+T/
4//g/9//3//f/9//3//d/93/3//g/+H/4//k/+f/6f/q/+v/6//t/+3/7v/v//H/8f/w
//L/8//0//T/9P/0//X/9v/0//P/8//z//T/9P/0//T/9f/0//T/9f/0//P/8f/w//L/
8v/y//L/8v/w//D/8P/v//D/8P/v/+//7//v/+//7f/t/+z/7P/t/+7/8P/y//D/8P/w
//D/8v/z//P/8v/0//X/9f/0//T/9f/2//b/9//3//f/+P/3//j/+P/4//r/+//7//v/
/f/9//3//f/8//3//f/8//3//v///wAAAAD///7//f/8//z/+//7//v/+//8//z/+v/6
//r/+v/7//v/+f/4//j/+f/5//r/+v/6//n/+P/4//n/+f/5//f/9//3//f/+P/4//f/
9//3//f/9//4//b/9v/1//T/9v/2//b/9v/1//b/9v/2//f/9//3//f/9//3//f/9//1
//X/9f/1//b/9v/2//f/9f/1//X/9v/4//f/9v/1//P/8//z//T/9P/0//T/8//0//T/
9P/1//T/9P/0//T/9f/0//P/8//0//T/9P/0//X/9f/1//X/9v/1//X/9P/0//b/9v/2
//b/9v/2//b/9v/2//b/+f/7////AQADAAMAAgACAAIAAgACAAIAAgACAAEAAQACAAMA
BwAIAAgACAAGAAYABQAFAAUAAgABAAEA/v/9//z/+v/6//j/9v/2//b/9v/4//n/+f/5
//f/9v/1//T/8//y//L/8v/y//L/8v/y//L/8v/y//L/8v/y//L/8//z//P/8//z//P/
8//z//P/8//0//T/9P/0//T/9P/2//f//f8HABwANwBXAHkAnADBAOAA7ADiAN4A7QD+
APYAzwCEADIA5v+Q/zX/9P7b/uT+/P4c/zr/Vv9v/4b/mf+n/7X/vv/H/9H/2f/g/+f/
7P/v//P/9f/0//X/9v/3//n/+v/7//z//f/+///////////////+//7///8BAAEAAwAD
AAMAAwABAAEAAQABAAQABQAFAAUABQAFAAUABQADAAMABAAEAAYABgAGAAYABQAFAAUA
BQAHAAgACAAJAAkACAAIAAgACAAKAAoACgANAA0ADQANAA0ADAAMAA0ADwAPAA8ADwAP
AA8ADwAPABEAEgASABIAEgARABEAEQAQABAAEAAQABAADwANAAwACwAKAAkACAAHAAYA
BQAEAAMAAAAAAP7//P/7//n/+P/2//T/8//w/+//7//v/+//7//t/+3/7//y//P/9f/2
//X/9//4//n/+//9//3//v///wEAAQAAAAAAAQACAAIAAgACAAMABAACAAEAAQABAAIA
AgACAAIAAQAAAAAAAQD//////v/+//7//v/+//7//v/8//z//P/9//7//v/9//3//f/9
//3//f/9//z//P/8//z//f/+//7//v/+//7//v///////v/+///////+//7///8AAAAA
AQABAAEAAgACAAIAAQAAAAEAAwAEAAUABQAFAAUABQAEAAUABQAEAAYABgAGAAYABwAH
AAcABwAIAAgABwAHAAcABwAIAAgABwAGAAUABAAEAAUABAAEAAIAAwADAAQABAAEAAMA
AgACAAMAAwADAAEAAQABAAEAAQACAAIAAwABAAEAAQACAAIAAgABAAAAAAAAAAAAAAD/
/wAAAAAAAAEAAQABAAEA/////////////////////wAAAAAAAAEA////////AAACAAEA
AAD//////////wAAAAAAAAAA///+//7//v////7//v/+//7////+//3//f/+//7//v/+
/////////////v/9//3//v/+//7//v/+//7//v/+//7//v/8//z//P/8//7//v/+//7/
/P/8//z//P/+//7//v/+//7//v/+//7//P///wEAAwAHAAkACQAIAAgACAAIAAgACAAI
AAgABwAHAAgACQALAAwADAAMAAwADAALAAsACQAGAAUABQAEAAUABAACAAAA/v/8//z/
/P/6//z//f/9//3/+//6//n/+P/3//b/9v/2//b/9v/2//j/+P/4//j/9v/2//b/9v/3
//f/9//3//n/+f/5//n/9//3//j/+P/6//r/+v/6//r/+//9/wMAEAAlAEMAYQCCAKUA
ygDgAOIA2gDhAPYA/gDtAMAAeAAsAN7/hf8u//v+7P76/hj/OP9Q/2v/hP+X/6X/tf/A
/8f/z//Z/+D/5//s//H/8//1//j/+f/6//v/+//8//3//v/9//7//////wEAAQABAAAA
/v///wEAAQADAAMAAwADAAEAAQABAAEABAAFAAUABQAFAAUABQAFAAUABQAGAAYACAAI
AAgACAAHAAcABwAHAAcACAAIAAkACQAIAAgACAAGAAgACAAIAAsACwALAAsADQAMAAwA
DQANAA0ADQANAA8ADwAPAA8ADwAQABAAEAASABEAEQARAA4ADgAOAA4ADgANAAsACgAL
AAoACQAIAAUABAADAAIAAwAAAAAA/v/8//v/+f/4//j/9v/1//L/8f/x//H/8f/x/+//
7//x//T/9f/3//j/+f/7//z//f///wEAAQACAAMABQAFAAQABAAFAAYABgAGAAYABwAI
AAgABwAHAAcACAAIAAgACAAHAAYABgAHAAUABQAEAAQABgAGAAYABgAGAAQABAAEAAUA
BgAGAAUABwAHAAcABwAHAAcABgAGAAYABgAHAAgABgAGAAYABgAGAAcABwAGAAgACQAJ
AAgABgAHAAgACAAKAAkACAAIAAcACAAIAAgACAAJAAkACQALAAsACwALAAoACwALAAoA
CwAMAA0ADgANAA0ADQANAA4ADgANAA0ADQANAA4ADgAMAAwADAAMAA0ADQALAAoACAAJ
AAkACgAKAAoACQAIAAgACQAJAAkACQAJAAkACQAKAAoACQAJAAkACQAJAAoACgAKAAkA
CAAIAAgACAAIAAcACAAIAAgACQAJAAkACQAHAAcABwAHAAcABwAHAAcABgAGAAYABwAF
AAUABQAGAAgABwAGAAUABQAFAAUABgAGAAYABgAFAAYABgAGAAcABgAGAAYABgAHAAYA
BQAFAAYABgAGAAYABwAHAAcABwAIAAcABwAIAAYACAAIAAgACAAIAAgACAAIAAYABgAG
AAYABgAGAAYABgAGAAYABgAGAAgACAAIAAgABgAGAAYABgAGAAYABgAJAA0ADwARABMA
EQAQABAAEAAQABAAEAAQABIAEQARABIAEwAVABYAFgAWABYAFgAVABMAEQAOAA0ADwAO
AA0ADAAIAAYABAACAAIAAgACAAQABQAFAAUAAwACAAEAAAD//wAAAAAAAAAAAAAAAAAA
AAAAAAAAAAAAAAAAAAABAAEA/////////////////////wIAAgACAAIAAAAAAAIAAwAF
AAkAFgArAEUAYwCCAKUAygDiAOQA3ADhAPQA/ADvAMQAggA6APD/mf9C/wv/+P4C/x7/
Pv9Y/3P/jv+f/63/vf/K/9H/1//f/+b/7f/0//f/+//9//7///8AAAEAAQACAAMABAAF
AAYABwAHAAcABwAHAAYABgAHAAkACQAJAAkACQAJAAsACwALAAsADgAPAA8ADwANAA0A
DQANAA8ADwAQABAAEAAQABAAEAARABEAEQARABMAFAAUABUAFQAUABQAFAAUABYAFgAW
ABcAFwAXABcAFwAWABYAFwAZABkAGQAZABkAGQAZABkAGwAcABwAHAAcABsAGwAbABoA
GgAaABoAHAAbABkAGAAXABYAFQAUABUAFAATABIADwAMAAwACgAKAAkABwAGAAYABAAD
AAAA//////////8BAP////8BAAAAAQADAAQABQAHAAgACQALAA0ADQAOAA8AEQARABAA
EQATABUAFgAUABQAFQAWABYAFQAVABUAFgAWABYAFgATABIAEgATABMAEwASABIAFAAU
ABQAFAASABAAEAAQABMAFAAUABMAEwATABMAEwATABMAEgASABIAEgATABQAEgASABIA
EgAUABUAFQAUABIAEwATABIAEgATABQAFAAWABUAFAAUABMAFAAUABQAFgAXABcAFwAV
ABUAFQAVABgAGQAZABgAGgAaABoAGgAaABkAGAAXABoAGgAZABkAFwAXABgAGAAYABgA
GAAYABkAGQAXABYAFAAVABUAFgAWABYAFQAUABQAFQAVABUAFQAVABUAFQAWABYAFQAV
ABUAFQAVABYAFgAWABUAFAAUABQAFAAUABMAFAAUABQAEwATABMAEwATABMAEwATABUA
FQAVABUAEgASABIAEwATABMAEwAUABQAEwASABEAEQARABEAEgAUABQAFAATABIAEgAS
ABMAFAAUABQAFAATABIAEQARABAAEAAQABAAEQARABEAEQASABEAEQAQABIAEgASABIA
EgASABIAEgASABAAEAAQABAAEgASABIAEgAQABAAEAAQABIAEgASABIAEgASABIAEgAU
ABQAFwAZABsAHQAfAB8AHAAcABwAHAAcABwAHAAcABsAGwAcAB0AIQAiACIAIgAiACIA
IQAhAB4AGgAYABcAFgAVABQAEgASABAADgAOAA4ADgAQABEADwAPAA0ADAALAAoACQAI
AAoACgAKAAoACAAIAAgACAAIAAgACAAIAAoACwALAAsACQAJAAkACQAJAAkACQAKAAoA
CgAKAAoACgAMAA0AEQAZACoAQQBdAHkAnADBAOAA7gDqAOYA8QAAAfoA3QCiAFwAFADC
/2n/Jv8F/wL/Gv84/07/av+H/6D/r/+9/8v/1P/b/+P/6//y//n/AAADAAUABwAGAAcA
CAAJAAkACgALAAwADwAQABEAEQARABEAEQAQABAAEQATABMAEwATABMAEwATABMAEwAT
ABQAFQAVABUAEwATABMAEwAVABUAFgAWABQAFAAUABQAFQAVABUAFQAVABYAFgAXABcA
FgAWABYAFgAYABgAGAAZABkAGQAZABkAGAAYABkAHQAdAB0AHQAbABsAGwAbAB0AHgAe
AB4AHgAdAB0AHQAeAB4AHgAeAB4AHQAbABoAFwAWABUAFAAVABQAEwASABEADgAOAAwA
CwAJAAYABAAGAAQAAwAAAP3//f/9//3//v/9//7/AQAAAAEAAwAEAAUABwAIAAkADQAP
AA8AEAASABMAEgAQABIAEwAUABQAFAAUABUAFgAWABUAFQAVABQAFAAUABQAEwASABIA
EwAVABUAFAAUABIAEgASABIAEgAQABAAEAATABQAFAATABIAEQAQAA8AEQARABAAEAAQ
ABAAEQASABAAEAAQABAAEgATABMAEgAQABEAEQAQABAAEQASABIAFAATABIAEgATABQA
FAAUABQAFQAVABUAEwATABMAEwAVABcAGAAYABcAFgAVABQAFQAVABUAFQAUABQAEwAT
ABMAEwAUABQAFAAUABQAFAATABMAEQAQABAAEQARABIAEgASABEAEAAPAA8ADgANAA8A
DwAPAA8ADAAMAAsACwALAAsACwAMAA4ADgANAAwACgAKAAoACgALAAwADAAMAAsACwAL
AAsACQAJAAkACQALAAsACwALAAoACgAKAAsACQAJAAkACgAMAAsACgAJAAkACQAJAAoA
CgAMAA==
         </WaveFormData>
      </LeadData>
      <LeadData>
         <LeadByteCountTotal>10000</LeadByteCountTotal>
         <LeadTimeOffset>0</LeadTimeOffset>
         <LeadSampleCountTotal>5000</LeadSampleCountTotal>
         <LeadAmplitudeUnitsPerBit>4.88</LeadAmplitudeUnitsPerBit>
         <LeadAmplitudeUnits>��V</LeadAmplitudeUnits>
         <LeadHighLimit>2147483647</LeadHighLimit>
         <LeadLowLimit>268435456</LeadLowLimit>
         <LeadID>V4</LeadID>
         <LeadOffsetFirstSample>0</LeadOffsetFirstSample>
         <FirstSampleBaseline>0</FirstSampleBaseline>
         <LeadSampleSize>2</LeadSampleSize>
         <LeadOff>FALSE</LeadOff>
         <BaselineSway>FALSE</BaselineSway>
         <ExcessiveACNoise>FALSE</ExcessiveACNoise>
         <MuscleNoise>FALSE</MuscleNoise>
         <LeadDataCRC32>3807371664</LeadDataCRC32>
         <WaveFormData>
AgACAAIAAgAEAAQABAAEAAQABAAEAAQABAAEAAQABAAEAAQABAAEAAIAAgACAAIAAgAC
AAIAAgABAAAA///+//7//v/+//7//v/+//7//v/8//z//P/8//z//P/8//z/+v/6//r/
+v/8//z//P/8//z//P/8//z/+v/6//r/+v/6//r/+v/6//r/+v/6//r/+v/6//r/+v/8
//z//P/8//r/+v/6//r/+v/6//r/+v/6//r/+v/6//r/+v/6//r/+//8//3//v/8//z/
/P/8//7//v/+//7//P/8//z//P/+//7//v/+/wAAAAAAAAAA///+//3//P/8//z//P/8
//z//P/8//z/+v/6//r/+v/6//r/+v/6//r/+v/6//r/+v/6//r/+v/6//r/+v/6//j/
+P/4//j/+v/6//r/+v/3//b/9f/0//X/9v/3//j/9v/2//b/9v/2//b/9v/2//j/+P/4
//j/9//2//X/9P/0//T/9P/0//T/9P/0//T/9P/0//T/9P/y//L/8v/y//L/8v/y//L/
8v/y//L/8v/y//L/8v/y//L/8v/y//L/9P/0//T/9P/z//L/8f/w//H/8v/z//T/8//y
//H/8P/w//D/8P/w//L/8v/y//L/8v/y//L/9f/5//v//f/9//3//f/9//3/+//8//z/
/P/9//7///8AAAEAAQACAAEABAAEAAMAAwABAP///f/9//z/+//5//j/+f/2//P/8v/0
//P/8//1//j/+f/5//b/8v/x/+7/7P/r/+v/6//r/+3/7f/r/+3/7//v/+//7//x//H/
8f/x//D/7//u/+3/7//v/+//7//t/+7/7v/u/+7/7v/w//D/7v/t//P/AAASACoASQBr
AIsAqwDEANcA8AAKARgBFAH6ANMApABWAO3/n/99/23/b/9//4//mv+o/7T/uf++/8j/
0P/S/9X/2f/b/9z/4v/n/+n/7f/s/+z/7P/s/+z/7P/u/+7/7v/u/+//7//v/+//7//v
//H/8f/y//L/8P/x//H/8P/u/+3/7f/u/+//8f/y//P/8v/x//D/7//v/+//8P/w//D/
8P/w//D/7//v//D/8P/z//P/8//z//L/8f/v/+7/7v/u//D/8P/z//P/8//y//D/8P/w
//H/8//z//P/8//0//T/9P/1//X/9v/2//f/+P/4//j/+f/4//j/+P/4//3///8AAAIA
///9//v/+v/6//v/+//7//v//P/7//z/+//6//j/9//5//j/9v/2//X/9P/0//T/8v/y
//H/8f/0//T/9v/3//f/9v/2//f/+//7//r/+v/4//j/+P/4//v//P/9//7//P/7//v/
+v/4//j/9//3//f/9//3//f/9//3//f/9//4//j/+P/3//f/9//2//b/9v/2//b/9v/2
//b/9v/1//P/8//y//L/8v/y//L/8v/z//T/9v/3//P/8//0//T/9v/3//f/9//5//n/
+f/5//n/+f/5//r/+v/6//r/+v/6//r/+//7//3///8AAAAAAAAAAAAAAgAAAAAAAQAB
AAMAAwACAAIAAgACAAIAAgABAAAA///+/wAA////////AAAAAAIAAgABAP///P/6//z/
/P/8//z/+//7//r/+f/5//n/+f/5//n/+f/5//n/+//7//n/+f/5//n/+f/5//v/+v/6
//r/+P/4//j/9//4//n/+v/7//v/+//6//r/+P/4//j/+v/6//r/+v/6//z/+//7//v/
+//8//z//P/6//n/+f/5//r/+v/6//r//f/9//3//f/7//v/+f/5//z//f/9//z/+v/6
//r/+v/3//f/+P/4//r/+v/6//r//v/8//v/9//2//f/+P/5//r/+v/6//3///8BAAMA
AwADAAEAAQABAAEABAAEAAQABAACAAIAAgAEAAYACQAKAAwACQAHAAYABQAHAAcACQAK
AAgABQADAAEA/P/5//j/+P/5//n/+//8//3//f/6//n/+f/3//b/9f/1//X/9f/1//X/
8//1//X/9f/1//X/9f/1//X/9f/1//f/9//3//f/+f/5//n/+f/4//j/+P/4//z/+v/4
//b/+f///woAHAA2AFcAewChAMUA4gD3ABABKgE+AUABIgHzALwAbgADAK3/gf9t/23/
f/+R/57/rP+4/8H/yP/O/9T/3P/l/+f/5f/o/+7/9f/3//X/+P/4//j/+P/5//r//f/+
//3//P/8//v/+//7//v/+//7//v//P/8//z//f/9//z//v/9//3//v/9//3//P/7//3/
/f/9//3//f/9//7//v/+//7//v/+//3//f/+//7/AQABAAEAAQD//////v/+/wAAAAAC
AAIAAwADAAMAAgAEAAQABAAFAAUABQAFAAUACQAKAAsADQAKAAoACQAJAAwADAAMAA0A
DAAMAAwADAAOAA8ADwAQABAADwAOAA4ADgAPAA8ADwAOAA4ADAAMAAoACgAJAAkABwAG
AAQABAAFAAQABAAEAAIAAgABAAEAAwAEAAcACQAJAAgACAAJAAkACQAIAAgACQAKAAsA
DAAMAAwADAAMAA4ADQANAAwADAAMAAsACwAJAAkACQAJAAgACQAKAAsACwAKAAkABwAJ
AAkACAAIAAYABgAGAAYABgAGAAYABQAGAAcABwAIAAgACAAIAAgABgAGAAcABwAHAAcA
CAAIAAYABwAHAAcACAAJAAoACwALAAsACwAMAA0ADgAPABAADgAOAA8ADwAQABEAEQAQ
ABIAEgASABQAEwASABIAEQATABMAEgASABQAFAAUABQAEwASABEAEAASABEAEQARAA4A
DgAQABAAEQARABAAEAAQABAAEAAQAA8ADwAOAA0ADgAPABAAEQAPAA8ADwAPAA0ADQAL
AAsACwALAAsACwANAAwADAAMAAwADAAMAAsACQAJAAkACQALAAsACgAKAAoACgAKAAwA
CgAKAAoACgAMAAsACwALAAkACgAKAAoADAALAAsACwAKAAoACgAKAA0ADQANAA0ADQAN
AAsACwAKAAsACwAKAAwADAAMAAwADQANAA4ADgAMAAwADAAMAA4ADAALAAsADgAMAAwA
DAAMAAwADAAMAAwADAAMAAwADAAMAAwADAAPABEAEwAVABUAFQAVABUAFQAXABgAGAAY
ABcAFgAVABQAFwAZABwAHQAcABwAGwAbABsAGQAXABcAGAAXABUAFAARAA4ACwAKAAoA
CQAJAAsADgAPAA8ADAAJAAkABwAGAAUABQAFAAUABQAFAAMABQAFAAUABQAFAAUABQAF
AAUABwAHAAcABwAHAAcABwAHAAUABgAGAAYABAAEAAYABgAEAAUADQAcADAASABnAIsA
tQDXAPAAAQEeAToBSgFGAS4BAQHOAIAAEwC9/5X/hf+B/5H/o/+w/77/yv/P/9b/3v/k
/+j/6//v//P/+P/8////AwADAAMAAgABAAAAAgACAAQABAAEAAQABQAFAAUABQAFAAUA
BwAHAAgACAAHAAcABgAEAAYABQAFAAYABgAHAAcABwAHAAcABwAHAAUABQAGAAYABAAE
AAQABAAEAAUABwAIAAcABwAHAAcABwAHAAYABgAGAAYACAAIAAcABwAHAAYACAAIAAgA
CQALAAsACwALAAoACgAKAAsADQAOAA4ADwAOAA4ADgAPABIAEgASABIAEgATABMAFAAU
ABMAEgASABIAEwATABMAEAAQAA4ADgAOAA4ADQANAA8ADgAMAAwACwAKAAoACgAMAAwA
CwALAAoACgAMAA0ADQAMAAwADQAPAA8ADgAOAA4ADgAOAA4ADgAOAA4ADgAOAA0ADQAM
AAwADAALAAsACwALAAsACwAJAAkACQAJAAwADAAMAAsACgAJAAcABgAIAAgACAAIAAYA
BgAGAAUABwAHAAYABgAGAAYABgAGAAQABAAFAAUABQAFAAYABgAEAAUABQAFAAUABQAF
AAUABwAHAAcACAAGAAYABgAGAAgACAAJAAkACAAJAAkACAAIAAgACAAKAAoACgALAAsA
CwALAAoACgAMAAwADAAMAAoACgAKAAoACgAJAAkACQAIAAgACgAKAAgABwAFAAQABgAG
AAYABgAHAAcABgAFAAUABQAFAAUABQAFAAUABQAFAAUAAwADAAUABQAFAAUAAwACAAIA
AgACAAIAAgABAAEAAQABAAEAAQABAAAAAAAAAAAAAAACAAAAAAAAAAAAAgABAAEAAQD/
/wAAAAAAAAAA////////AAAAAAAAAAD//////////wEAAQD/////AAABAAEAAAD+//7/
/v/+//////8AAAAA/v/+//7//v/8//z//f////7/AAAAAAAAAAD///7//f/8//7//v/+
//7//P/8//z//P/8//z//P/8////AQADAAUABQAFAAUABQAFAAUABgAGAAQABAAEAAQA
BAAGAAcACQAJAAoACgAJAAcABwAFAAMABQAEAAMAAQACAAEA/v/7//j/+P/3//f/+//8
//3//f/4//f/9//1//b/9f/1//X/9//3//f/9f/1//X/9f/1//X/9f/1//X/8//z//P/
8//1//X/9f/1//P/8//0//T/9v/0//L/9P/2//T/9f///w4AIgA8AFsAfwCfALsA0ADl
AAIBFgEgARwBBAHfAKgATADl/6P/hf95/4H/kf+b/6b/tP++/8P/zP/S/9b/2P/d/+H/
5f/o/+z/7f/t/+3/7v/u/+7/7v/w//D/8v/y//D/8P/x//H/8//z//P/8//z//P/9P/0
//T/9f/1//T/9v/1//X/9v/0//X/9f/1//X/9f/1//X/9f/1//b/9v/0//T/9P/0//X/
9f/2//b/9f/1//X/9f/3//f/9v/2//b/9v/4//j/9//3//f/9v/3//j/+f/7//v/+//7
//v//P/8//z//f///wAAAAABAAAAAAAAAAEABAAEAAQABAAEAAUABQAGAAYABQAEAAQA
BAAFAAUABQAEAAQAAgACAAQABAADAAMAAwACAAAAAAABAAAAAAAAAAAAAAD//////v/+
/wAAAQADAAIAAgADAAMAAwACAAIAAgACAAIAAgAAAAAAAAAAAP7//f/9//z//f/+//7/
///9//3//f/9//v/+//7//v//P/8//z/+//7//v/+v/6//z//P/8//z//P/8//z/+//7
//v/+v/6//z//P/8//z/+//6//r/+f/5//n/+v/6//j/+f/5//n/+f/5//n/+f/7//v/
+//8//r/+v/6//r//P/8//3//f/8//3//f/8//7//v/+/wAAAAAAAAEAAQD//////v/+
/wAAAAAAAAAA/v/+//7//v8AAP////////7//v8AAAAA/v/9//v/+v/8//z//P/8//v/
+//6//n/+//7//v/+//5//n/+f/5//n/+f/3//f/+f/5//n/+f/3//b/9v/2//b/9v/2
//X/9f/1//X/9f/z//P/8v/y//H/8v/z//b/9P/0//T/9P/0//P/8//z//X/9v/2//b/
9P/z//P/8//y//L/8v/y//H/8f/x//H/8//z//H/8f/y//P/8//y//D/8P/w//D/7//v
//D/8P/w//D/8P/w//D/8P/x//H/8P/y//L/8v/y//D/8P/w//D/8v/y//L/8v/y//L/
8v/y//L/8v/y//L/9P/0//T/9P/0//f/+f/7/////////////f/9//3//v/+//7//v/+
/wAAAAACAAMAAwADAAQABAABAAEAAQD///3//f/8//v/+f/4//f/9P/x//D/8P/v/+//
8f/y//P/9f/y//H/8f/t/+z/6//r/+n/6f/p/+n/6f/r/+v/6//r/+v/6//r/+z/7f/u
/+//7v/t/+z/6//r/+v/6//s/+z/7P/s/+z/7P/o/+b/6f/z/wQAGgAyAE8AbQCPAKsA
vADRAOwABAEOAQgB7gDHAJIAOADT/5f/ff9v/3X/h/+T/6D/rv+2/7v/wv/I/8z/0P/V
/9f/2//i/+T/5//p/+n/6P/o/+j/6P/o/+j/6v/q/+z/7P/t/+3/7f/t/+3/7f/r/+v/
7P/s/+z/7f/t/+z/7v/t/+3/7v/u/+//7//v/+3/7f/t/+3/7f/t/+7/7v/u/+7/7v/u
/+3/7f/u/+7/7//v/+//7//v/+//7v/u/+7/7v/w//D/8//z//P/8v/w//D/8P/x//X/
9f/1//X/9v/2//b/9//1//b/9v/3//r/+v/6//v/+v/6//r/+v/8//3//f/+/wAA///+
//7//v/////////+//7//P/8//r/+v/5//n/+v/6//n/+v/4//b/9f/0//X/9v/2//f/
9v/2//j/+f/3//b/9v/3//r/+//7//z//P/8//z//P/8//z//P/8//7//f/9//z/+f/4
//b/9f/2//f/+P/5//n/+f/5//n/+P/4//j/9//5//n/+P/4//j/+P/4//j/+P/4//j/
9//5//n/+P/4//X/9P/z//L/9P/0//X/9f/z//P/9P/0//b/9//3//f/9f/1//X/9f/3
//f/9//4//j/+P/4//j/9v/2//f/9//6//v/+//6//j/+P/4//r//P/8//3//f/7//v/
+v/6//z//P/8//z/+v/6//r/+v/8//v/+//7//n/+P/5//j/+f/5//j/+P/2//b/9v/2
//n/+f/4//f/+f/5//n/+f/5//n/+f/5//f/9//1//X/9v/3//j/+f/4//b/9f/0//X/
9v/3//f/9//3//f/9//4//n/+f/6//f/9v/1//b/+P/4//j/+P/4//f/9//3//f/+P/4
//j/+P/3//f/9//4//j/+P/4//f/9//3//f/+f/5//f/9//2//f/9//2//b/9v/2//b/
9v/3//n/+v/5//j/9//2//r/9v/z//X/9v/4//j/+P/4//r/+v/6//r/+//9////AQAB
AAEAAQABAAEAAQACAAIAAgACAAIAAgACAAQABQAHAAkACgAKAAkABwAHAAUAAwABAAAA
///9//z/+//4//X/9v/2//X/9f/3//j/+f/5//b/9f/1//P/8P/v/+//7//x//H/8f/v
//P/8//z//P/8v/x//D/7//y//P/9P/1//L/8f/w/+//8P/x//P/9P/2//T/9v/4//T/
7v/z////EgAmAEAAXwCDAKsAzQDmAPkAEgEiASoBGgH0AMMAhAAgALn/gf9x/23/d/+H
/5P/ov+2/8D/x//K/87/0v/Y/93/4f/n/+z/8P/z//P/7//w//D/8P/w//H/8v/1//b/
+P/4//n/+f/4//f/9v/1//f/9//4//j/9v/3//f/9v/4//f/9//4//b/9//3//f/+f/5
//n/+f/3//f/+P/4//b/9v/2//b/9//3//j/+P/7//v/+//7//n/+f/4//j/+P/4//r/
+v/9//3//f/8//7//v/+////AAD///7//f///wAAAQADAAEAAgACAAMABAAEAAQABQAG
AAYABgAGAAYABwAHAAgABgAFAAQABAAEAAUABQAFAAIAAgAAAAAAAgACAAEAAQD///7/
/P/8//v/+v/6//r/+P/4//f/9//6//r//P/9/////v/+////AQABAAAAAAACAAIAAgAC
AAAAAAAAAAAAAgABAAEAAAAAAAAA//////3//f/9//3//P/9//7////9//z/+//5//n/
+f/4//j/+v/6//r/+v/4//j/+P/3//n/+f/4//j/9v/2//b/9v/3//j/+v/7//j/9//3
//b/+f/7//z//f/9//3//f/9//z/+//6//r/+//8//3//v/+//7//////wAAAQABAAAA
AgACAAIABAACAAIAAwADAAQABQAFAAYABgAGAAYABgAGAAYABgAGAAgABwAHAAcABQAE
AAUABAAGAAUAAwACAAQABAAEAAQAAwADAAIAAQADAAMAAwADAAEAAQABAAEAAgADAAIA
AwADAAMAAwADAAEAAAAAAAAAAAAAAAAA//8BAAEAAQABAAEAAQAAAAAAAAAAAAAAAgAA
AAAAAAAAAAAA//////////8AAAAAAAACAAEAAQABAP///v/9//z/////////////////
/f/9//7///////7//v/+//7//v/9//3//v/+//7//v/+//7//v/+/////f/+//7//v/+
//7///8AAAEAAgAAAAAAAwAFAAUABwAHAAcACQAJAAkACQAIAAgACAAIAAgACAAIAAoA
DQAPAA8AEAAQAA8ADwAPAA8ADQANAAwACQAHAAYABQAEAAEAAAAAAP3//f///wAAAQAB
AP7//f////3//P/7//n/+f/5//n/+//5//v/+//5//n/+f/5//n/+f/5//n/+f/5//n/
+f/5//n/+f/5//r/+v/6//r/+P/4//b/9v/5/wUAGgAyAFAAcwCVALkA1wDsAAMBJAE6
AUIBMAEGAdMAlAAwAMv/j/95/3P/ff+P/53/qv+2/8D/xf/O/9T/2P/a/+H/5f/p/+7/
8P/1//f/9//3//b/9f/0//T/9P/2//b/+P/4//n/+f/5//n/+f/5//n/+f/6//r//P/9
//3//P/6//n/+f/6//z//f/9//3//f/9//3//f/9//3//v/+//7//v/+//7//f/9//7/
/v/9//3//f/9///////+//7//v/+/wAAAAABAAEAAQAAAAAAAAAAAAEAAwADAAMAAwAE
AAQABAAFAAcACAAIAAkACAAIAAgACQAKAAoACgAKAA4ADwAPABAADgANAAwADAAMAA0A
DQANAAwADAAKAAoACgAKAAkACQAHAAYABAAEAAUABAAEAAQABAAEAAMAAwAEAAQABgAH
AAUABAAEAAUABwAHAAYABgAEAAQABAAEAAIAAgACAAIAAgABAAEAAAAAAAAA/////wEA
AQABAAEA/f/9//3//f/+//7//v/9//v/+//6//r/+v/6//r/+v/8//z//P/7//n/+f/4
//j/+P/4//j/+P/6//r/+//7//f/9//4//j/+P/5//n/+f/5//n/+f/5//n/+f/5//r/
/P/8//z//P/7//r/+v/5//v//f/+//7//v/+//7/AAD+//7////////////+//7//v/+
//7//v8AAAAAAAAAAAIAAQABAAEA///+/////v8AAP///f/8//r/+v/6//r/+//7//r/
+f/7//v/+//7//n/+f/5//n/+//7//n/+f/5//n/+f/5//n/+P/4//j/+P/4//j/9//3
//f/9//3//n/+f/4//j/9v/2//b/+P/4//j/+P/4//j/9//3//f/9v/2//X/9P/2//X/
9f/1//T/9P/0//T/9f/1//X/9f/1//X/8//z//L/8//z//L/9P/0//T/9P/z//P/9P/0
//T/9P/0//T/9P/0//P/8f/y//L/8v/y//L/8v/y//L/8v/w//D/8P/w//L/8v/y//L/
8P/w//D/8P/y//L/8v/y//T/9P/0//T/8//1//b/9//7//v/+//7//v/+//7//z//P/8
//z//P/8//z//v///wEAAQACAAIAAwADAAMAAQD+//3/+//5//j/+P/4//b/8//y//L/
8f/v//H/8v/z//P/8P/v/+//7f/s/+v/6//r/+v/6//r/+v/7f/t/+3/7f/t/+3/7f/v
/+//7//v/+//7//v/+//7f/t/+3/7v/u/+7/7v/u/+7/7v/s/+3/8/8AABQALABHAGkA
iwCpAMIA1QDuAAwBHAEcAQwB6QC4AG4ABQCv/4f/d/9z/4H/kf+a/6j/tP+5/77/yP/Q
/9L/1f/X/9v/3v/i/+X/5//n/+j/6P/o/+j/6P/o/+r/6v/q/+r/6//r/+v/6//r/+v/
6f/p/+r/6v/q/+v/6//q/+r/6f/p/+r/6v/r/+v/6//r/+v/6//r/+v/6//s/+z/7v/u
/+7/7v/r/+v/7P/s/+3/7f/t/+3/7f/t/+z/7P/q/+r/7P/s/+3/7f/t/+z/7v/u/+7/
7//x//H/8f/x//L/8v/y//P/8//0//T/9f/4//j/+P/5//j/+P/4//j/+v/7//v//P/8
//v/+v/6//r/+//7//v/+v/6//j/+P/4//j/9//3//f/9v/0//T/8//y//L/8v/y//L/
8f/x//T/9P/2//f/+P/4//n/+//8//v/+f/4//j/+P/4//j/9v/2//b/9v/2//X/9f/0
//T/9P/z//P/8//z//P/8//x//H/8f/x//D/8P/w/+//8f/x//D/8P/u/+7/7v/u//D/
8P/w/+//7//v/+7/7v/u/+7/7v/u/+z/7P/t/+3/6f/p/+r/6v/s/+3/7f/t/+3/7f/t
/+3/6//r/+v/7P/u/+7/7v/u/+z/7P/t/+3/7v/v/+//7v/u/+7/7v/w/+7/7v/v/+//
8f/x//D/8P/u/+7/7v/u//D/8P/w//D/8v/x//H/8f/u/+7/8P/w//L/8f/v/+7/7P/s
/+z/7P/v/+//7v/t/+3/7f/t/+3/6//r/+v/6//s/+3/7P/t/+3/7f/t/+3/7f/s/+z/
7P/s/+z/7P/r/+v/6//r/+v/7f/t/+z/7P/q/+r/6v/s/+z/7P/s/+z/7P/r/+v/6//p
/+r/6v/q/+z/6//r/+v/6v/q/+r/6v/p/+n/6f/p/+v/6//p/+n/6P/p/+n/6P/q/+r/
6v/q/+f/5//o/+j/6P/o/+j/6P/q/+r/6//p/+j/6v/q/+r/6v/q/+r/6v/q/+n/6P/n
/+b/5//o/+n/6v/q/+r/6v/q/+r/6v/q/+r/6v/q/+r/6v/q/+r/6v/t/+//8f/z//P/
8f/x//H/8f/x//L/8v/y//L/8v/y//L/8v/z//X/9f/4//j/9//3//b/8//w/+//8P/v
/+3/7P/r/+j/5f/k/+L/4f/h/+P/5P/l/+X/4v/h/+H/3//e/93/3f/d/93/3//f/93/
3//d/93/3f/d/93/3f/d/93/3f/d/93/3f/d/93/3f/d/93/3v/e/97/3v/e/97/3v/e
/9//4//w/wIAGAAzAFMAcwCPAKgAuQDQAOwA+gD+APIA0wCoAGIA/f+r/4H/a/9n/3P/
gf+M/5r/pv+r/7D/uv/C/8b/x//J/83/0P/S/9X/2f/b/9r/2v/a/9r/2v/a/9z/3P/c
/9z/3f/d/93/3f/d/93/3f/d/97/3v/e/9//3//e/97/3f/d/97/3v/f/9//3//f/9//
3//f/+H/4f/i/+L/4v/i/+L/4v/j/+P/5P/k/+X/5f/l/+X/5f/l/+T/5P/m/+b/6P/o
/+f/5//n/+b/5v/m/+b/5//p/+n/6f/p/+j/6P/o/+n/6//s/+z/7f/s/+z/7P/t//D/
8P/w//D/9P/1//X/9v/0//P/8v/y//T/9f/1//X/9P/0//L/8v/y//L/8f/x//P/8v/w
//D/7f/s/+z/7P/u/+7/7f/t/+z/7P/u/+//7f/s/+z/7f/v/+//7v/u/+7/7v/u/+7/
7v/u/+7/7v/s/+v/6//q/+r/6v/p/+n/6//r/+v/6//p/+n/6f/p/+j/6P/o/+f/6f/p
/+j/6P/m/+b/5v/m/+f/6P/p/+n/5//n/+b/5v/m/+b/5v/m/+T/5P/l/+X/4//j/+T/
5P/k/+X/5f/l/+X/5f/l/+X/4//j/+P/5P/k/+T/5P/k/+T/5P/l/+X/5P/l/+X/5P/k
/+T/5P/m/+j/6P/p/+n/6f/p/+j/6P/o/+j/6P/o/+r/6v/q/+r/6P/n/+f/5//o/+j/
6v/q/+j/5//l/+T/5P/k/+T/5P/l/+X/5P/j/+P/4//j/+P/4//j/+P/4//j/+P/4f/h
/+H/4f/h/+H/4f/g/+D/4P/g/+D/4P/f/9//3//f/9//3//f/97/3v/c/9z/3P/e/97/
3v/e/97/3v/d/93/3f/d/97/3v/e/97/3f/d/93/3P/c/9z/3P/d/93/3f/d/93/3f/b
/9v/3f/f/+D/4P/e/97/3v/e/93/3f/e/97/3v/e/97/3v/e/97/3f/d/97/3P/c/9z/
3P/c/9z/3P/c/9z/3P/c/9z/3P/c/9z/3P/Z/9j/1//W/9f/2P/Z/9r/2v/a/9r/2v/a
/9r/3f/f/+H/4//j/+P/4f/h/+H/4f/j/+T/5f/m/+T/5P/k/+b/5//p/+n/6v/q/+n/
6f/p/+b/4//i/+D/3//d/9z/2//Y/9X/1P/U/9X/1f/X/9j/2f/Z/9b/1f/T/9H/0P/P
/8//z//P/8//zf/L/83/zf/P/8//z//P/8//z//P/8//z//P/8//z//N/83/zf/N/87/
zv/O/87/0P/Q/87/zP/P/9n/6P/8/xIAMQBTAHEAiwCgALUAzADgAOoA4gDIAKMAbAAQ
AK//d/9f/1P/Wf9n/2//fP+M/5j/nf+m/67/sv+0/7X/t/+7/8D/xv/J/8n/yf/I/8j/
yP/I/8j/yP/K/8r/zP/M/83/zf/N/83/zf/N/83/zf/O/87/zv/P/8//zv/O/83/zf/O
/87/z//P/8//zv/N/8z/y//N/83/zv/O/87/zv/O/87/zf/N/87/zv/P/8//z//P/8//
z//O/87/zv/O/9D/0P/P/8//z//O/87/zv/O/8//0//T/9P/0//U/9T/1P/V/9X/1v/W
/9f/2P/Y/9j/2f/c/9z/3P/c/9z/3f/d/97/3v/d/9z/3P/e/9//3//f/9z/3P/a/9r/
2P/Y/9f/1//Y/9j/1//Y/9X/1P/U/9T/1v/W/9X/1f/V/9T/1f/V/9X/1P/U/9X/1//X
/9b/1v/W/9b/1v/W/9b/1v/W/9b/2P/X/9f/1v/W/9b/1f/V/9P/0//T/9P/0f/R/9H/
0f/T/9T/1f/V/9T/0//R/9D/zv/O/87/zv/R/9L/0//T/9D/z//N/8z/zv/O/87/zv/Q
/9D/0f/R/83/zf/O/87/zP/N/83/zf/P/8//z//P/87/zf/M/8z/zv/O/87/zv/O/87/
z//P/9L/0//T/9L/0P/Q/9D/0v/U/9T/1f/V/9P/0//S/9L/0v/S/9L/0v/S/9L/0v/S
/9L/0f/R/9H/0v/S/9T/1P/S/9H/z//O/9D/0P/Q/9D/0f/R/9D/z//N/83/zf/N/87/
z//Q/9H/zv/N/8r/yf/K/8v/zP/N/8//zv/O/87/zf/M/8v/yf/K/8v/zP/N/8v/y//K
/8r/yP/I/8j/yv/K/8r/yv/K/8r/yf/J/8n/yP/I/8f/xv/I/8f/x//H/8j/yP/I/8j/
yf/H/w==
         </WaveFormData>
      </LeadData>
      <LeadData>
         <LeadByteCountTotal>10000</LeadByteCountTotal>
         <LeadTimeOffset>0</LeadTimeOffset>
         <LeadSampleCountTotal>5000</LeadSampleCountTotal>
         <LeadAmplitudeUnitsPerBit>4.88</LeadAmplitudeUnitsPerBit>
         <LeadAmplitudeUnits>��V</LeadAmplitudeUnits>
         <LeadHighLimit>2147483647</LeadHighLimit>
         <LeadLowLimit>268435456</LeadLowLimit>
         <LeadID>V5</LeadID>
         <LeadOffsetFirstSample>0</LeadOffsetFirstSample>
         <FirstSampleBaseline>0</FirstSampleBaseline>
         <LeadSampleSize>2</LeadSampleSize>
         <LeadOff>FALSE</LeadOff>
         <BaselineSway>FALSE</BaselineSway>
         <ExcessiveACNoise>FALSE</ExcessiveACNoise>
         <MuscleNoise>FALSE</MuscleNoise>
         <LeadDataCRC32>4143597836</LeadDataCRC32>
         <WaveFormData>
BAAEAAQABAAEAAQABAAEAAIAAgACAAIAAgACAAIAAgACAAIAAgACAAEAAAD///7/AAAA
AAAAAAD+//7//v/+//7//v/+//7//v/+//7//v/8//z//P/8//z//P/8//z//P/8//z/
/P/8//z//P/8//z//P/8//z//P/8//z//P/+//7//v/+/wAAAAAAAAAA/v/+//7//v//
/wAAAQACAAAAAAAAAAAAAgACAAIAAgAAAAAAAAAAAAAAAAAAAAAAAgACAAIAAgACAAIA
AgACAAIAAgACAAIAAgACAAIAAgACAAIAAgACAAQABAAEAAQABgAGAAYABgAGAAYABgAG
AAYABgAGAAYABgAGAAYABgAEAAQABAAEAAQABAAEAAQABAAEAAQABAAEAAQABAAEAAIA
AgACAAIABAAEAAQABAACAAIAAgACAAQABAAEAAQAAgACAAIAAgACAAIAAgACAAIAAgAC
AAIAAgACAAIAAgACAAIAAgACAAIAAgACAAIAAgACAAIAAgAEAAQABAAEAAQABAAEAAQA
BAAEAAQABAAEAAQABAAEAAQABAAEAAQABAAEAAQABAAEAAQABAAEAAQABAAEAAQABAAE
AAQABAAEAAQABAAEAAYABgAGAAYABgAGAAYACAALAAsADAANAA0ADQAMAAwADQANAA0A
DQANAA0ADQAOABAAEQATABMAEQATABMAEwASABAADwANAAwADAALAAoACgAHAAUABAAE
AAMAAwAEAAYABgAGAAQAAQABAAAA///8//z//P/8//z//P/8//z//f/9//3//f/+//7/
/v/+//7//v/+//7//v/+//7//v/+//7///////7//P/8//7/+//5//3/BwAXACsARQBn
AIYApQDAANgA9AALARkBGwELAe8AywCHACgA5v/M/77/vP/F/83/0P/a/+H/4v/j/+n/
7P/q/+z/7v/w//H/9f/5//v/+//8//z//P/8//v/+//7//v/+//8//z//f/9//3//P/8
//7//////////////////v/+//7//v/+//7//////////f/+//7//v//////////////
/////////f/+//7//v///wAAAgADAAIAAQAAAP///////wAAAAACAAMAAwADAAEAAgAC
AAIABAAEAAQABAAGAAYABQAFAAUABwAIAAgACwALAAwADgAOAA0ADAAMAA4AEAASABMA
EQARABMAEwATABQAFQAVABMAEwATABMAEgASABEAEQARABEAEQAQABAAEAAPAA8ADgAN
AA0ADQAOAA4ADgAOAA4ADgAOAA0ADQAMAAsACwALAAsACgAKAAsACwALAAsACAAIAAgA
BgAGAAUABQAFAAUABQAFAAQABAAEAAQABAADAAMAAwADAAMAAgACAAIAAgACAAEAAQAB
AAEAAQABAAEAAAAAAAAA//////////8BAAEAAQACAAIAAQABAAIABAAFAAUABAAEAAUA
BgAGAAgACAAIAAgACAAIAAgACQALAAsACwALAAsADQANAA0ADQANAA0ADQANAA4ADgAO
AAwADQANAA0ADgAOAA4ADgAMAAwADAANAA0ADQANAA0ADAAMAAwADAANAA0ADAALAAsA
CwALAAsACwALAAsACwAJAAkACQAJAAcABwAHAAgACQAJAAgACAAKAAkACQAJAAsADQAP
ABEAEQARABAAEAASABIAEgASABIAEgASABIAEAAQAA8ADwARABAAEAARAA8ADwAPAA8A
EQAQABAAEQAPAA4ADgAOAA4ADgANAA0ADgAPABAAEQARABEAEQAQAA4ADgAOAA4ADgAO
AA4ADQANAA0ADQANAA8ADwAPABAAEAAPAA8ACwAKAAsADAANAA4AEAAQABIAFQAVABYA
FwAXABcAFgAWABcAGQAZABkAGQAXABcAGAAaAB0AHwAfAB8AIAAfAB4AHAAdAB0AHAAc
ABoAGQAYABYAEQAPAA4ADgAPAA8AEAASABIAEgAQAA0ADQAMAAsACgAKAAoACgAKAAgA
CAAIAAcACQAJAAkACgAIAAgACAAIAAgACAAIAAgACAAIAAgACAAIAAkACQAIAAoACgAG
AAUABQAJABMAIQA1AFEAcQCUALkA1gDuAAoBIwExATUBIQH9ANUAkwA2AO7/zv/A/77/
x//P/9b/4P/n/+r/6//v//L/9v/6//z/+v/7/wEABQAFAAUABgAGAAYABgAHAAcABwAH
AAcACAAIAAkABwAHAAYABgAIAAkACQAJAAkACQAJAAgACgAKAAoACgAIAAkACQAJAAkA
CgAKAAoACQAJAAkACQAJAAkACQAJAAcACAAIAAgACgAKAAsACwAJAAkACQAJAAsACwAM
AAwADAANAA0ADQANAA4ADgAOAA4ADgAOAA4AEQASABIAEwARABMAFAAUABUAFQAWABgA
GQAZABkAGgAbABwAHQAdAB0AHQAfAB8AHwAgACEAIQAhACEAIQAhACAAIAAfAB8AHQAd
AB0AHAAcABwAGwAbABoAGQAZABkAHAAcABwAHAAcABwAHAAbABkAGAAXABcAGQAZABgA
GAAXABcAFwAXABYAFgAWABQAFAATABMAEwATABMAEwASABIAEgASABIAEQARABEAEQAT
ABIAEgASABAAEAAPAA8ADQANAA0ADQAPAA4ADgAOAA0ADQANAA0ADQANAA0ADgAMAAsA
CwAMAA4ADwAPAA4ADgAPABAAEAAQABAAEAAQABIAEgASABMAFQAVABUAFQAVABcAFwAX
ABUAFQAVABUAFQAWABYAFgAWABcAFwAXABYAFgAWABYAFAAUABQAFQAVABUAFQAVABQA
FAAUABQAFQAVABQAEwATABMAEwATABMAEwATABMAEwATABMAEwARABEAEQASABEAEQAQ
ABAAEgARABEAEQARABEAEQARABMAEwASABIAEAAQABAAEAAQABAAEAAQABAAEAAPAA8A
DQAMAAwADQAPAA8ADwAPAA0ADAAMAA0ADQAMAAwADAAOAA4ADQANAA0ADQANAA0ACwAL
AAsACgAMAAwADAAMAAwADAAMAAsACwALAAsACwAJAAkACQAKAAwADQALAAsADAAMAAwA
DAAMAAoACgAKAAoACgAKAAoACgAMAAwADAAOABEAEQASABMAEwATABIAEgATABMAEwAT
ABEAEQARABIAFgAXABkAGQAZABsAGwAbABoAGAAXABUAFAAUABMAEgAQAA0ACwAKAAgA
BwAHAAgADAAMAAwACgAFAAUABAADAAIAAgACAAIAAAAAAAAAAAABAAEAAQABAAIAAgAC
AAIAAgACAAIAAgAAAAAAAAAAAP7//v///////v/+//7//P/9//v///8LABsALwBLAG0A
kgC1ANAA5gACARsBKQEtAR0B/wDZAJcAOgDu/9D/wv++/8X/z//W/97/4//k/+X/6f/s
/+7/8P/w//L/9//5//v//f/9//r/+v/6//r//f/9//3//f/9//7//v////3//f/8//z/
/v/////////////////+//7//v/+//7//v/////////9//7//v/+/////////////f/9
//3//f///wAAAAAAAP7//v//////////////////////AAAAAP7/////////AQACAAIA
AgAEAAQABAAEAAYABgAFAAUABQAHAAgACAAJAAkACgAMAA8ADwAPABAAEQASABMAEwAT
ABMAFQAVABUAFgAXABcAFQAVABUAFQAWABYAFQAVABcAFwAXABYAFAAUABMAEwAUABMA
EwATABIAEgASABIAEAAQABAADwARABAADwAPAA0ADQAMAAwACwALAAsACwAKAAoACgAI
AAgABwAHAAcABwAHAAcABgAEAAQABAAEAAUABQAFAAUAAwACAAIAAgACAAIAAQABAAMA
AwADAAMAAwACAAIAAgABAAEAAQABAP///////wAAAAD/////AAD+///////+//7///8A
AAAAAAAAAAAAAAAAAAAAAAABAAEAAQABAAEA//8BAAEAAQADAAMAAwADAAMABAAEAAQA
BAAFAAUABQAEAAQABAAEAAQABAAEAAUAAwADAAMAAwAEAAQABAAEAAMAAwACAAEAAQAB
AAEAAQABAAEAAQABAAEAAQABAAEA////////AAD//////v/+//7//f/9//3//f/9//3/
/f/9//3//P/8//z//P/8//z/+v/6//r/+v/4//j/9//3//f/9v/2//f/9//3//f/9//3
//b/9v/3//f/9v/2//b/+P/4//f/9//1//X/9f/1//X/9f/1//T/9v/2//b/9v/0//T/
9P/z//P/8//z//P/8//z//P/9P/y//P/8//z//L/9P/0//T/9P/y//L/8v/y//T/9P/0
//T/9P/0//T/9P/0//T/9P/0//j/+//7//z//f/9//3//P/+//////////3//f/9//3/
/v8AAAEAAwABAAEAAwADAAMAAgAAAP/////+//7//f/8//r/9//1//T/9P/z//P/8v/0
//T/9P/w/+3/7f/s/+3/7P/s/+z/7P/s/+z/7P/s/+v/6//r/+v/7P/s/+z/7P/s/+z/
7P/s/+z/7P/s/+z/7P/s/+3/7//u/+z/7v/u/+v/6//x//3/DQAlAEEAYQCCAJ8AuADS
AOwA/wALAQ8BAQHlALkAaQAOANb/vv+y/7b/v//D/8b/zv/R/9L/1f/Z/9z/3P/e/+D/
5P/n/+f/6f/p/+n/6P/o/+j/6P/p/+n/6f/p/+n/6v/q/+v/6//r/+r/6v/q/+v/6//r
/+v/6//r/+r/6v/q/+r/6v/q/+v/6//r/+n/6v/q/+r/6f/p/+n/6f/p/+n/6f/p/+n/
6v/q/+r/6P/o/+n/6f/p/+n/6f/p/+n/6f/q/+r/6v/r/+v/6//r/+z/7P/s/+7/7v/u
/+7/7v/u/+3/7f/u//H/8//0//P/8//0//b/9//3//f/+P/5//r/+//7//v/+//9//3/
/f/+/////////////////wAAAAD//////f/9//3//P/8//z/+//7//z/+//7//v//P/8
//z//P/8//z//P/7//v/+v/5//n/+f/5//j/+P/3//f/9//3//T/9P/0//L/9P/z//P/
8//x//H/8f/w//L/8v/y//L/8f/x//H/8f/z//L/8v/y//T/9P/z//P/8f/x//H/8f/z
//L/8v/y//P/8//z//P/8f/x//H/8v/y//H/8f/y//D/8f/x//D/7v/v//D/8P/y//L/
8v/y//D/8P/w//H/8//z//P/8//x//P/8//z//P/8//z//P/8//0//T/9P/y//P/8//z
//T/9P/0//T/9P/0//T/9f/1//X/9f/1//T/9P/0//T/8//z//L/8f/y//P/9P/1//X/
9f/1//X/9f/1//X/9f/z//P/8//0//P/8//y//L/9P/z//P/8//x//H/8f/x//H/8f/w
//D/8v/y//L/8v/w//D/8P/w//L/8v/x//H/8f/w//D/8f/x//H/8f/x//P/8v/y//P/
8//y//L/8v/y//L/8f/x//H/8f/x//H/8f/x//H/8P/y//L/8v/y//D/8P/w/+//8f/x
//H/8f/x//H/8f/y//L/8f/x//P/8v/y//L/8v/y//D/8P/w//D/8f/y//P/9P/y//L/
8v/y//L/8v/y//L/9P/0//T/9P/0//b/+f/5//z//f/9//3//P/8//3//f/9//3//f/9
////AAACAAMAAwADAAMABQAFAAUABAACAAEA///+//7//f/8//r/9//1//T/9P/z//P/
9P/2//b/+P/2//P/8//y//H/8P/w//D/8P/w//D/7v/u/+3/7f/v/+//8P/w//D/8P/w
//D/8P/w//D/8P/y//L/8v/y//P/8//y//L/8v/w/+//7//z////EwApAEMAYQCAAJ8A
tgDOAOoA/wALAQ0B/QDhALUAZQAIANj/xP+4/7r/w//H/87/1v/Z/9r/3f/h/+L/5P/k
/+T/6P/r/+v/7f/x//H/8P/w//D/8P/v/+//7//v//H/8v/y//P/8//z//L/8v/y//P/
8//z//X/9f/1//T/8v/y//L/8v/y//P/8//z//H/8v/y//L/8f/x//H/8f/z//P/8//z
//H/8v/y//L/8v/y//P/8//1//X/9f/1//P/8//0//T/9v/3//f/9//1//b/9v/2//r/
+v/6//r//P/8//v/+//9////AAAAAAEAAQACAAQAAwADAAMABAAHAAgACQAJAAkACQAL
AAsACwAMAA0ADQANAA0ADQANAAoACgAJAAkACwALAAsACgAIAAgABwAHAAgABwAHAAcA
CAAIAAgACAAGAAYABgAFAAYABgAGAAcABQAFAAQABAADAAMAAwADAAQABAAEAAIAAAD/
///////////////+//7//v/+//7//f/9//3//f/9//z//P/8//7//v/9//3//f/9//3/
/f/9//z//P/8//v/+//7//v/+//7//v//P/8//v/+//8//z//f/9//z/+v/7//z//P/8
//z//P/8//7//v/+/////////////////wEAAQABAP//////////AQACAAIAAgACAAMA
AwADAAQABAAEAAQAAgACAAIAAwADAAMAAwADAAAAAAAAAAAAAwADAAIAAQD/////////
////////////AQABAAEAAQD///////8AAP/////+//7/AAD////////9//3//f/9////
///+//7//v/+//7//v/+//7//v/+//7//v/9//3//f/8//z//f////////////3//P/8
//3//f/8//z//P/8//z/+//7//3//f/9//3//f/9//3//P/8//z//P/8//z//P/8//v/
/f/9//3//f/7//v/+//8//z/+//5//v//P/8//z//P/8//7//v/+//7/AAADAAMABAAF
AAUABQAEAAQABQAFAAUAAwADAAMAAwAGAAgACQALAAsACwANAA0ADQAMAAoACQAHAAYA
BgAFAAIAAAD9//v//P/8//v/+//8//7//v/+//7/+//7//r/+P/2//X/9P/2//b/9v/2
//b/9f/1//X/8//0//T/9P/2//b/9v/2//b/9v/2//b/9v/2//b/9//3//b/+P/6//j/
8//z//3/CQAbADMAUQBzAJYAtwDSAOoABAEVARsBEwH3ANEAnQBFAOz/wv+2/67/tP+/
/8X/zP/W/9v/2v/b/93/4P/k/+j/6v/s/+//8f/x//P/8//y//L/8v/y//X/9f/1//X/
9f/2//b/9//1//X/9P/0//T/9f/1//X/9f/1//X/9P/0//T/9P/0//T/9f/1//X/9f/2
//b/9v/1//X/9f/1//X/9f/1//X/9f/2//b/9v/2//b/9//3//f/9//3//f/9//3//j/
+P/4//n/+f/5//n/+v/6//r//P/8//z//P8AAAAA//////3///8AAAAAAQABAAIABAAH
AAcABwAIAAkACgALAAsACQAJAAsACwALAAwADQANAAwACwAKAAkACgAKAAkACQAHAAcA
BwAGAAgACAAHAAcABgAFAAUABQAGAAYABgAGAAgACAAIAAcABwAGAAUABQAFAAUABAAE
AAEAAQABAAEAAgACAAIAAAACAAEAAQABAP////////7//v/+//7//v/9//3//f/9//v/
+v/6//r/+v/6//n/+f/3//f/9//3//f/9v/2//b/9f/1//X/9f/2//f/+P/6//j/9//3
//j/+v/7//v/+v/6//v//P/8//z//P/8//z//v/+//7/////////////////AQABAAEA
AwADAAMAAwABAAIAAgACAAQABQAFAAUABAAEAAQABAACAAIAAgADAAMAAwADAAMAAgAC
AAIAAgADAAMAAgABAAEAAQABAAEA//////////////////////3//f/9//7///////7/
/v8AAP////////3//f/9//3//f/9//z//P/+//7//v/+//7//v/+//7//v/+//3//f/9
//z//P/9//v/+//7//v/+//6//r/+//9//z//P/8//r/+v/5//n/+//7//v/+//9//3/
/f/8//r/+v/6//r//P/8//z/+//5//n/+f/5//n/+f/5//r//P/7//v/+//6//r/+v/6
//r//P/8//z//P/8//z//v8BAAEAAgADAAMABQAEAAQABQAFAAUABQAFAAUABQAGAAgA
CwANAA0ADQANAA0ADQAMAAwACwAJAAgABgAFAAQAAgABAP///v/+//3//f/+/wAAAAAA
AP7/+//7//r/+f/4//j/+P/4//j/+P/4//j/9//3//f/9//4//j/+P/4//j/+v/6//r/
+v/6//r/+v/6//r/+//7//r/+v/6//j/9f/3////DwAjAD0AWwB7AKAAvwDYAPIADgEh
ASsBIwEHAeEArwBZAAAA1P/C/7r/vv/H/8//1P/c/9//4P/j/+n/6v/q/+7/7v/w//P/
9f/3//f/9//2//b/9v/2//f/9//3//f/+f/6//r/+//5//n/+P/4//j/+f/5//n/+//7
//v/+v/4//j/+P/4//r/+//7//v/+f/6//r/+v/5//n/+f/5//v/+//7//v/+f/6//r/
+v/6//r/+//7//v/+//7//v//f/9//7//v/+//////////3//v/+//7/AAAAAAAAAAAC
AAIAAQABAAIABQAHAAgABwAHAAgACgALAAsACwAMAA0ADgAPAA8ADwAPABEAEQAPABAA
EQARABMAEwATABMAFAAUABMAEwARABEAEQAQABAAEAAPAA8ADgANAA0ADQAOAA4ADgAO
AAwADAAMAAsACwAKAAkACQAJAAkACAAIAAUABQAFAAUABAAEAAQAAgAEAAMAAwADAAMA
AwADAAIAAAAAAAAAAAD//////////////v/+//7//v/+//3//f/9//3//f/9//3//P/8
//z/+//7//v/+//7//v/+//8//z/+//7//z//P/9//3//P/8//3//v/+//z//P/8//z/
/f/+////AQAAAP///v/9//7/AQACAAMAAQABAAEAAQABAAIAAgACAAIAAwADAAMAAgAC
AAIAAgACAAIAAgADAAMAAwADAAMAAgACAAIAAgADAAMAAgABAP//////////////////
//8BAAEAAQABAP///////wAAAQABAAAAAAAAAP////////////////////////7//v/+
//7//v/+//7//v/+//7//v/+//3//f/9//z//P/9//3//f/9//3//f/8//z//f/9//z/
/P/8//z//P/7//v/+//7//v/+//7//v/+//6//r/+v/6//r/+v/6//r/+f/5//n/+f/5
//n/+f/5//r/+v/7//n/+f/6//r/+v/6//r/+v/6//r/+v/4//j/+P/4//r/+v/6//r/
+P/4//j/+P/6//r/+v/6//j/+P/4//j/+P/6//3//f8AAAEAAQABAAAAAAABAAEAAQAB
AAEAAQABAAIABAAFAAcABwAHAAkACQAJAAgABgAFAAMAAgACAAEAAAD+//v/+//6//r/
+f/3//j/+v/6//z/+v/3//f/9v/1//T/9P/y//L/8v/y//T/9P/z//P/8f/x//L/8v/y
//L/8v/y//L/8v/y//L/8v/y//L/8v/z//P/8v/y//T/8v/x//H/8//9/w0AIwA7AFkA
egCZALYAzgDqAAMBEwEbAREB+wDXAJUAOgDu/9D/wv+8/8P/y//O/9b/2//c/93/4f/m
/+b/5v/o/+r/6//t/+//7//x//D/8P/w//D/8f/x//H/8f/x//L/8v/z//P/8//y//L/
8v/z//P/8//z//P/8//y//L/8v/y//L/8v/z//P/8//z//T/9P/0//P/8//z//P/9f/1
//X/9f/z//T/9P/0//T/9P/1//X/9f/1//X/9f/1//X/9v/2//b/9//3//f/9//4//j/
+P/6//r/+v/6//z//P/7//v/+//9//7//v//////AAACAAEAAQABAAIABQAGAAcABwAJ
AAkACwALAAkACgALAAsACwALAAsACwAMAAwACwALAAsACwALAAoACAAIAAcABwAIAAcA
BwAHAAgACAAIAAgABgAGAAYABQAHAAYABQAFAAUABQAEAAQAAQABAAEAAQAAAAAAAAD+
//7//f/9//3//f/9//3//P/8//z//P/8//v/+//7//v/+//6//r/+v/6//r/+f/5//v/
+//7//v/+//6//r/+v/5//n/+f/5//n/+f/5//r/+v/5//n/+v/6//v/+//6//j/+f/6
//r/+P/4//j/+P/6//r/+v/7//n/+f/5//n/+//9//3//f/9//3//f/9//3//v/+//7/
/v/////////+//7//v/+//7//v/+///////////////8//z//P/8///////+//3//f/9
//3//f/9//3//f/9//3//f/9//3/+//7//v//P/9//3//P/8//z/+//7//v/+//7//v/
+//5//n/+P/4//j/+P/4//j/+v/6//r/+v/4//j/9//3//n/+P/4//n/+f/5//n/+f/5
//j/+P/5//n/+P/4//j/9v/2//X/9f/1//X/9f/1//X/9f/1//T/9P/0//T/9P/2//b/
9v/1//X/9f/1//X/8//z//P/9P/0//X/9f/1//T/9P/0//T/9P/0//T/9P/0//T/9P/0
//T/9P/0//T/9P/0//T/9P/0//T/9P/0//T/9P/0//T/9P/2//b/9v/4//v/+//8//3/
/f/9//z//P/9//3//f/9/////////wAAAAABAAMAAwADAAUABQAFAAIAAAD///3//P/8
//v/+v/6//f/9f/0//L/8f/x//L/9P/0//T/8v/v/+//7v/t/+z/7P/s/+z/7v/u/+7/
7v/t/+3/7f/t/+z/7P/s/+z/7P/s/+z/7P/s/+z/7P/s/+z/7P/t/+3/7P/q/+z/7P/r
/+n/6//1/wMAFQAvAE0AagCLAKQAvADWAO8A/wAHAQMB7wDPAJMAOADu/87/vP+0/7v/
wf/G/87/0//U/9X/2//g/+D/4P/g/+L/4//l/+f/6f/p/+j/6P/o/+j/6f/p/+n/6f/p
/+r/6v/r/+n/6f/o/+j/6P/p/+n/6f/p/+n/6f/o/+j/6P/o/+j/6P/p/+n/6f/p/+r/
6v/q/+v/6//r/+v/6//r/+v/6//t/+7/7v/u/+7/7v/v/+//7//v/+//7//v/+//8P/w
//D/8f/x//H/7//w//D/8P/y//L/8v/y//T/9P/z//P/8//1//b/9v/3//f/+P/6//v/
+//7//z///8AAAEAAQABAAEAAwADAAMABAAFAAUABQAFAAUABQAGAAYABQAFAAUABQAF
AAQABAAEAAMAAwAEAAMAAwADAAIAAgACAAIAAAAAAAAA//8BAAAA///////////+//7/
/f/9//3//f/6//r/+v/4//j/9//3//f/9//3//f/9v/2//b/9v/2//X/9f/1//X/9//2
//b/9v/0//T/8//z//X/9f/1//X/9f/0//T/9P/1//X/9f/1//P/8//z//T/9P/z//P/
9P/0//X/9f/0//T/9f/2//b/9P/0//T/9P/2//b/9v/3//X/9f/1//X/9f/3//f/9//1
//X/9f/1//f/+P/4//j/+P/5//n/+f/4//j/+P/4//r/+v/6//v/+f/5//n/+f/6//r/
+v/6//n/+f/4//f/9//3//f/9//3//f/9//3//f/9//3//f/9f/1//X/9v/3//f/9v/2
//b/9f/1//X/9f/1//X/9f/1//X/9P/0//b/9v/2//b/9v/2//b/9v/2//b/9f/1//f/
9v/2//f/9v/1//T/8//1//T/9P/1//X/9P/0//T/9P/0//P/8//z//P/8//z//P/8//z
//L/9P/0//T/9P/0//T/9P/z//P/8//z//P/8//z//P/9P/0//X/8//z//T/9P/0//T/
9P/y//L/8v/y//T/9P/0//T/9P/0//T/9P/y//L/8v/y//T/9P/0//T/9P/0//T/9P/2
//b/+P/7//v//P/9//3/+//6//r/+//9//3//f/9//3//f/+/wAAAwAFAAUABQAFAAUA
BQAEAAAA///9//z/+v/5//j/9v/1//P/8v/y//P/8//0//b/9P/0//L/7//t/+z/6//q
/+z/7P/s/+z/6v/q/+r/6f/p/+n/6f/q/+r/6v/q/+r/6v/q/+r/6v/q/+r/6v/q/+j/
6f/p/+j/6v/o/+b/5f/l/+3/+f8JAB8AOwBbAHoAlwCwAMgA4ADzAP8A/wDtANMApQBT
APr/zv+4/6z/sP+5/7v/wP/M/9H/0P/T/9n/2v/a/9r/3P/e/9//4//l/+X/5f/k/+T/
5P/k/+X/5f/l/+X/5//o/+j/6f/n/+f/5v/m/+b/5//n/+f/5//n/+f/5v/m/+b/5v/m
/+T/5f/l/+X/5P/k/+P/4v/j/+P/4//j/+P/4//j/+P/4//k/+T/5P/k/+T/5f/l/+P/
4//j/+P/5f/l/+b/5v/m/+f/5//n/+f/6P/o/+j/6v/q/+r/6v/q/+r/6f/p/+v/7f/u
/+7/7//v//D/8v/z//P/8//0//X/9v/3//f/9//3//n/+f/7//z//f/9//z/+//6//n/
+P/4//f/9//5//n/+f/4//b/9v/1//X/9v/1//X/9f/0//T/9P/0//L/8v/y//H/8//y
//H/8f/v/+//7v/u/+3/7f/t/+3/7P/s/+z/6v/s/+v/6//r/+n/6f/p/+j/5v/m/+b/
5v/n/+f/5//n/+f/5v/m/+b/5P/k/+P/4//k/+X/5v/n/+b/5P/j/+L/4//j/+P/4//j
/+P/4//k/+T/4//j/+T/4v/j/+P/4v/i/+P/5P/k/+L/4v/i/+L/5P/k/+T/5f/n/+f/
5//n/+f/6f/p/+n/5//n/+f/5//p/+r/6v/q/+n/6f/o/+f/5v/m/+b/5v/m/+b/5v/n
/+X/5f/l/+X/5P/k/+T/5P/l/+X/5P/j/+P/4//j/+P/4f/h/+H/4f/f/9//3//f/97/
3//g/+L/4v/h/9//3v/e/93/3f/d/9//3//f/9//3f/d/9z/3P/e/97/3v/e/9z/3P/c
/9z/3P/c/9v/2//d/9z/3P/d/93/3f/d/93/2//a/9r/2//b/9r/2v/a/9r/2v/Z/9n/
3f/d/w==
         </WaveFormData>
      </LeadData>
      <LeadData>
         <LeadByteCountTotal>10000</LeadByteCountTotal>
         <LeadTimeOffset>0</LeadTimeOffset>
         <LeadSampleCountTotal>5000</LeadSampleCountTotal>
         <LeadAmplitudeUnitsPerBit>4.88</LeadAmplitudeUnitsPerBit>
         <LeadAmplitudeUnits>��V</LeadAmplitudeUnits>
         <LeadHighLimit>2147483647</LeadHighLimit>
         <LeadLowLimit>268435456</LeadLowLimit>
         <LeadID>V6</LeadID>
         <LeadOffsetFirstSample>0</LeadOffsetFirstSample>
         <FirstSampleBaseline>0</FirstSampleBaseline>
         <LeadSampleSize>2</LeadSampleSize>
         <LeadOff>FALSE</LeadOff>
         <BaselineSway>FALSE</BaselineSway>
         <ExcessiveACNoise>FALSE</ExcessiveACNoise>
         <MuscleNoise>FALSE</MuscleNoise>
         <LeadDataCRC32>2834707</LeadDataCRC32>
         <WaveFormData>
NAA0ADQANAAyADIAMgAyADEAMAAvAC4ALAAsACwALAAqACoAKgAqACcAJgAlACQAJAAk
ACQAJAAjACIAIQAgAB4AHgAeAB4AIAAgACAAIAAfAB4AHQAcAB4AHgAeAB4AHAAcABwA
HAAaABoAGgAaABwAHAAcABwAHAAcABwAHAAcABwAHAAcABoAGgAaABoAGAAYABgAGAAZ
ABoAGwAcABoAGgAaABoAHAAcABwAHAAaABoAGgAaABoAGgAaABoAGwAcAB0AHgAdABwA
GwAaABsAHAAdAB4AHAAcABwAHAAaABoAGgAaABwAHAAcABwAGgAaABoAGgAaABoAGgAa
ABkAGAAXABYAGAAYABgAGAAYABgAGAAYABcAFgAVABQAFgAWABYAFgAUABQAFAAUABIA
EgASABIAFAAUABQAFAATABIAEQAQABEAEgATABQAEgASABIAEgAQABAAEAAQABIAEgAS
ABIAEQAQAA8ADgAQABAAEAAQAA4ADgAOAA4ADgAOAA4ADgAQABAAEAAQAA8ADgANAAwA
DgAOAA4ADgAMAAwADAAMAAoACgAKAAoADAAMAAwADAALAAoACQAIAAkACgALAAwACgAK
AAoACgAKAAoACgAKAAwADAAMAAwACgAKAAoACwAPABAAEAASABAAEAAPAA8ADQAPAA8A
DwAQABEAEgAUABMAFAAVABUAFwAYABgAGAAXABYAFAASABAAEAAQABAADwANAAsACQAI
AAYABQAGAAcACAAJAAkABgAFAAMAAAD///7//v//////AAAAAP///v/+//7//v8AAAAA
AAAAAP/////+//7//P/8//z//P///wAAAAD///7/+//7//z/+f/3//n///8IABQAKQBB
AFcAbwCGAJwAtgDIANcA4ADjAN4AzwChAFkAKQAZAAoA//////7//P/9////+//7////
/f/5//f/9//1//P/9v/5//z//v/9//z/+//6//j/+P/4//j/+//8//7//P/7//v/+v/4
//r/+v/7//v/+//7//v/+//4//j/9//3//n/+v/6//n/9//3//f/9//5//n/+f/5//r/
+v/6//r/9//3//f/9//6//r/+//7//r/+f/4//f/9//4//j/+P/4//n/+f/5//j/9//2
//b/+f/6//v//P/6//n/+f/5//r//P/+//7/AQACAAIAAgADAAMABAAFAAYABwAJAAwA
CgAKAAkACQAMAA0ADQANAA8ADwAPAA8ADQAMAAsACgALAA0ADwAQAA0ACwAKAAoACQAI
AAgACAAIAAgACAAHAAUAAwACAAEAAwACAAEAAQD///7//P/6//v/+//7//z//P/8//r/
+v/5//f/9v/2//n/+f/6//r/9//1//T/9P/0//X/9f/1//P/9P/0//P/8f/w//D/8f/z
//P/8//0//T/8v/x//H/8v/y//H/8f/x//L/8v/x//D/8P/x//P/9f/1//b/9v/y//L/
8v/y//X/9f/1//b/+P/4//j/+P/2//b/9f/1//f/+v/6//v/+f/4//j/+P/4//j/+f/6
//z//P/8//z/+v/6//r/+v/6//r/+//7//v/+v/4//j/+v/6//r//P/8//z/+//5//j/
9//2//X/9//3//j/+P/2//X/9f/z//X/9f/1//b/9//3//b/9v/0//P/8//z//X/9v/2
//b/9f/1//P/8f/z//P/8//1//X/9f/1//P/8v/x//H/8f/0//T/9f/2//X/9P/y//H/
8v/y//L/8v/1//X/9f/0//H/8f/x//H/8//z//P/9f/0//P/8P/u/+//7//w//D/8P/w
//D/8P/v/+7/7v/u//D/8f/y//P/8f/v/+3/7P/s/+7/7v/u/+7/8P/w//H/9f/2//b/
+P/4//r/+f/5//n/+v/5//j/9//3//f/+P/5//z//f/9/////f/8//v/+f/7//r/+f/6
//j/+P/4//X/8//x/+//7//u/+7/8P/w//D/8P/v/+3/7//u/+z/6//o/+j/6f/p/+r/
6v/p/+j/6v/q/+r/6v/o/+j/6P/p/+v/6v/q/+r/6P/o/+j/6f/q/+r/6f/o/+v/6//m
/+P/4f/j/+n/9P8CABcALQBFAGEAeACOAKQAugDLANYA1wDMALsAjwBJABMA/f/u/+X/
5//o/+b/5//n/+P/4f/j/+P/5f/n/+f/4//h/+T/5f/k/+T/5v/m/+b/5v/m/+b/5v/m
/+X/5v/o/+b/6P/p/+n/6P/n/+b/5v/l/+f/5//n/+f/5//o/+j/6f/o/+j/5//l/+b/
5//o/+n/5//n/+f/5//q/+r/6v/q/+n/6f/p/+n/6P/o/+n/6f/q/+v/7P/t/+z/7P/r
/+r/7P/t/+3/7f/t/+3/7f/u/+3/7v/v//D/8//z//T/9f/z//T/9f/0//b/+P/5//r/
+v/7//3////9//3//v8AAAMABAAEAAUABAAFAAUABQAJAAkACQAJAAkACAAHAAYABgAH
AAgACAAJAAcABgAGAAMAAgACAAIABAAEAAQAAwAFAAMAAgABAP///v/9//3//v/+//3/
/P/5//n/+f/6//r/+v/4//j/+f/3//b/9v/1//X/9v/2//b/9f/1//b/9f/1//T/8//1
//b/9v/1//X/9P/0//X/9P/z//L/8v/z//L/8v/z//P/8v/w/+//8f/y//L/8f/y//L/
8//1//P/8//0//T/8//0//X/9v/1//X/9f/2//f/+P/5//r/+v/6//n/+f/3//r/+v/7
//3//P/8//z/+v/6//v//P/+//7//v/+//7//v/+//7//f/8//z/+//8//z/+//8//r/
+v/6//z//v/+//3/+//7//v/+//7//n/+f/6//r/+//7//z/+//5//n/+f/6//v/+//6
//r/+v/5//n/+f/4//j/9//2//j/+f/4//f/9f/1//X/9//5//n/+f/3//f/9//4//n/
+f/4//j/+P/6//r/+f/5//j/+P/4//j/+//7//v/+v/5//n/+f/5//f/9//3//n/+v/7
//r/+v/3//f/+P/4//r/+v/6//r/+//6//r/+v/5//n/+f/5//v/+//7//r/+v/4//j/
+P/4//r/+v/6//r/+P/4//j/+P/6//r/+v/7/wEAAgACAAQAAwACAAAA//8BAAMAAwAD
AAEAAQABAAIABAAGAAgACQAJAAoACgAKAAcABgAEAAIABAAEAAQABAABAP///f/7//v/
+v/6//z//v/+//7//f/5//n/+P/2//f/9v/2//f/9v/2//X/8//0//T/9P/0//T/9P/0
//T/8//z//L/8v/z//T/9f/2//b/9v/1//P/8v/1//X/9P/z//H/9f/7/wIAEAAjADsA
VwBzAIoAngC2AMoA1QDiAOUA4gDTAKkAYwAtABcABgD5//f/+v/6//3//f/5//f/9//1
//X/8//x//H/8//2//f/+P/4//f/9v/1//T/8//0//X/9v/1//b/+P/2//T/9f/1//T/
9f/2//j/+f/4//f/9v/1//X/9v/2//f/9//4//j/9//3//f/9//3//n/+f/5//n/+f/4
//f/9v/2//f/+P/5//r/+v/7//v/+v/5//j/9//5//r/+v/6//j/+f/5//n/+f/5//n/
+v/7//z//f/+//7//f/9//3/AAACAAQABAADAAQABAAEAAgACQALAA0ACwALAAwADgAP
ABAAEAARABMAFQAWABcAGAAXABYAFQAYABgAGAAYABgAGQAaABoAGQAXABYAFgAWABYA
FwAYABUAFAATABEAEwARABAADwAPAA4ADQANAAsACgAIAAYABgAHAAgACgAHAAYAAwAC
AAIAAQABAAIAAwADAAQABAABAP///v/+/wEAAwAEAAUAAgACAAEA//8AAAAAAQADAAEA
AQABAAIAAgAAAP////8BAAIAAgADAAIAAgABAP//AAAAAAEAAwABAAEAAgACAAAAAAAA
AAAAAwADAAMABAACAAIAAgACAAQABAADAAMAAQAEAAQABQAFAAQABAAEAAUABgAIAAoA
CQAIAAcABgAFAAYABwAIAAgACAAJAAkABwAGAAQABAAFAAYABwAKAAkACAAGAAMABQAF
AAUABQADAAMABAAEAAQAAwADAAEAAgADAAQABgAEAAMAAQAAAAEAAQACAAMAAQACAAIA
AgADAAMAAQD//wAAAQACAAUABgAFAAQAAQABAAEAAgADAAIAAgADAAQAAgACAAEAAQAC
AAIAAgACAAEAAQABAAAAAAABAAIAAwABAAEAAQADAAEAAQD///7/AAABAAMABAAEAAIA
AAD+//7//v///wAAAAABAAIAAwD/////AQAAAAAAAgACAAIAAgABAAAA///+////AAAB
AAIAAAAAAAAAAAAAAAAAAAAAAAMABwAIAAgACQAIAAcABQAGAAcACgALAAkACQAJAAkA
DAANAA4ADwAPABEAEgASABEADwANAAoACQAKAAsADAAMAAkABwAFAAMAAwACAAIABAAE
AAQABAABAP/////+//3//f/9//7//f/9//7//v/9//z//P/8//7//v/+//7//f/9//z/
+v/7//z//f/+//z//f/+//7//f/8//v//f/+//v/+f/7/wEADAAcADEASQBhAHkAkACk
ALgAyADVAOIA6wDoANMAmQBVAC8AGwAIAAEAAwAAAAAAAwABAP3//f/9//v/+f/3//f/
+f/7//z/+//8//r/+P/4//j/+P/3//j/+f/6//n/+v/8//r/+v/7//v/+v/8//z//f/9
//v/+//7//v/+//8//z//f/+//7//f/7//v/+//7//v//f/9//3//f/8//z//P/8//z/
/f/+/////v/+///////9//3//f/9//7/AAABAAIAAQABAAAA//8BAAEAAQACAAEAAgAD
AAQABAADAAMAAwAGAAgACgAKAAkACgAKAAoADAANAA8AEQARABEAEgAUABUAFgAWABcA
GgAbABsAGwAbABsAGwAbAB4AHgAeAB4AHgAfACAAIAAhAB8AHgAeAB8AHgAeAB4AHQAc
ABsAGQAaABkAGQAZABcAFgAVABUAFQAUABIAEAAPAA8ADwAQAA8ADgALAAoADAALAAsA
DAAMAAsACwAKAAkABwAGAAYABwAJAAoACwAKAAoACQAHAAgACAAJAAsACwALAAsADAAM
AAoACQAJAAwADAALAAsACgAKAAkABwAHAAgACgANAAwACwALAAoACAAIAAgACAALAAsA
CwAMAAsACgAJAAgACQAKAAoACwAJAAwADAANAA0ADAAMAAwADgAOAA8AEAAPAA4ADQAM
AAsADAANAA4ADwAOAA4ADQAPAA4ADAAMAA4ADgAOABAADwAOAAwACQAKAAsADAANAA0A
DQAOAA4ADgANAA0ACwANAA0ADQAOAAwACwAJAAgACQAJAAoACwAJAAoACgAKAAsACwAJ
AAcACAAJAAoADQAMAAsACgAHAAkACQAKAAsACgAKAAsADAAMAAwACwALAAsADAANAA4A
DAALAAoACAAIAAkACgALAAkACQAJAAsACQAJAAcABgAIAAkACwAMAAwACgAIAAYABgAG
AAcACAAIAAkACgALAAcABwAJAAoACgAKAAoACgAKAAgACAAIAAgACQAKAAsADAAKAAoA
CgAKAAoACgAKAAoADAAMAAwADAAKAAsADwAQABIAFAAUABQAEQARABEAEwAVABUAFQAV
ABcAGAAZABoAGgAZABoAGgAcABwAGwAaABgAFgAWABYAFgAWABMAEQARAA8ADwAOAA0A
DgANAAwADgANAAsACwAKAAgABwAGAAQABQAFAAYACAAHAAYABgAEAAQABAAEAAYABgAH
AAcABgAGAAYABgAGAAYABwAIAAgABwAGAAUAAwACAP////8DAAsAGAAoADsATQBjAHkA
jgCmALwA0ADfAOwA7wDoANEAlQBRAC0AHwAQAAkACQAGAAYABwAFAAEAAwAFAAMAAQD/
//v/+//9//7///8AAAIAAAAAAAAAAAD8//z//P/8////AAACAAAA//////7//P/+//7/
/////wEAAQABAAEA/v/+//3//f///wAAAAD///3//f/9//3//f/9//3//f8AAAAAAAAA
AP3//f/9//3/AAAAAAEAAQD/////////////AAAAAAAAAAABAAEAAQD///////8AAAEA
AgADAAQABgAFAAUABQAEAAYACAAIAAoADAANAA4ADwAPABAAEQATABMAFAAWABUAFgAW
ABcAFgAXABcAFwAbABsAGwAbABoAGgAaABoAHAAdAB4AHgAbABkAGAAYABcAFgAWABYA
GAAYABgAFwAWABMAEQAPABEAEAAPAA8ADQAMAAoACAAJAAkACQAKAAoACgAIAAgABQAD
AAIAAgAFAAUABgAGAAUAAwACAAIAAgADAAMAAwABAAIAAgABAAEAAAAAAAEAAQABAAEA
AgAEAAIAAQABAAAAAAD/////AQACAAIAAQD///7//v////////8AAAAA/v/+//7//v//
//////8AAAIAAgACAAIAAAAAAP////8BAAQABAAFAAMAAgACAAIAAgACAAMABAAGAAYA
BgAGAAQABAAEAAQABAAEAAUABQAHAAYABAAEAAQABAAEAAYABgAGAAUAAwABAAEAAQAB
AAEAAQACAAIAAgABAAEA//8BAAEAAQACAAEAAQAAAAAA/v/9//3//f///wAAAAAAAP//
///9//v/+//7//v//f8BAAEAAQD///z/+//7//v//P/8//3//v/+//7//f/9//z//P/8
//z//f/9//3//P/7//v/+//7//3//f/9/////f/9//v/+v/5//n/+v/6//z//P/8//z/
+//6//r/+v/6//v//P/9//v/+f/5//j/+P/6//r/+v/6//z//P/8//z//P///////v8C
AAIAAgABAP////8BAAEA//////////8BAAMABQAHAAYABwAHAAYACAAHAAYABAAAAAAA
AAAAAP7/+//5//f/9//3//b/9v/4//j/+P/4//n/9//3//b/8v/x//D/8P/x//H/8v/y
//P/8v/y//L/8P/w//D/8P/y//P/8//y//D/8P/w//D/8v/z//T/9P/1//T/8//x/+7/
6f/p/+//9/8EABYAKwA/AFkAcwCIAKAAuADIANUA3ADXAMoAqQBpACcACQD9//D/7//z
//D/7v/x/+//6//p/+v/6//t/+v/6//r/+v/6v/r/+z/7v/u/+7/7v/u/+z/7P/s/+z/
6//s/+7/7P/s/+3/7f/s/+z/7P/t/+3/7f/t/+3/7f/s/+z/6//r/+3/7v/u/+3/7f/t
/+3/7f/r/+v/6//r/+7/7v/u/+7/7f/t/+3/7f/u/+7/7//v/+//7//v/+//7v/u/+3/
7P/t/+//8P/x/+//7//v//D/8f/y//P/9P/2//X/9f/1//X/9v/3//b/+f/6//r/+v/8
//3///8BAAEAAQACAAQABQAGAAYABwAHAAcABgAFAAcABwAHAAcABgAGAAYABgAEAAUA
BgAGAAYABQAFAAYABAACAAEAAAACAAIAAgABAP///f/8//v//f/8//v/+//9//z/+v/4
//X/9f/1//b/+P/4//b/9v/1//P/8v/y//H/8f/y//L/8v/x//H/8v/x//H/8P/v//H/
8v/y//H/7//u/+7/7//t/+3/7f/u/+7/7P/r/+v/6v/q/+n/6f/s/+7/7//v/+z/7P/t
/+//7//v//D/8P/w//D/8P/w/+//7//v//D/8f/y//P/9P/y//L/8f/x//H/9P/0//X/
9//2//b/9v/0//T/9f/2//j/+P/4//j/9v/2//b/9v/2//b/9//3//n/+P/2//b/9P/0
//T/9v/4//j/9//1//X/9f/1//X/9f/1//b/9v/2//X/9f/z//H/8f/x//L/9f/1//T/
9P/y//H/8f/x/+//8P/w//D/8//z//H/7//v/+//7//x//P/8//z//H/8v/x//H/8f/w
//D/8f/y//L/8v/x//H/8P/w//D/8P/z//P/8//y//H/8f/x//H/8f/x//H/8//1//X/
8//y/+//7//w//D/8v/y//L/8v/x//D/8P/w/+7/7//w//H/8//x//H/8P/u//D/8P/w
//D/8f/y//P/9P/z//L/8v/1//j/+P/6//r//P/7//v/+//7//v/+//7//3//f/+////
AAABAAEAAwAEAAQABAADAAIAAAD+//7//P/8//z/+f/4//f/9v/3//b/9v/4//j/+P/4
//f/9f/1//T/8v/x/+7/7v/v/+//8v/y//H/8P/u/+7/7v/u//D/8P/w//H/7//u/+7/
7v/u/+7/7v/v//L/8v/x//D/7//t/+r/5//n/+3/+f8GABYALQBDAFsAdQCMAKQAugDM
ANsA4gDdANAAtQB1ADMAEwAFAPj/9f/3//T/9P/1//H/7f/t//H/8f/v/+//7f/r/+v/
7P/r/+z/7v/u/+7/7v/u/+z/7P/s/+z/7//w//L/8P/u/+//7//u/+7/7v/v/+//8P/x
//L/8//x//D/7v/t//H/8v/y//H/8f/x//H/8f/x//H/8f/x//T/9P/0//T/8f/x//H/
8f/0//T/9f/1//X/9f/1//X/8//0//T/9P/2//f/9//3//X/9f/1//b/9//4//n/+v/6
//n/+f/5//r//P/+//7/AQACAAIAAgADAAMABAAFAAYABwAJAAwADQAOAA4ADwAOAA8A
DwAPABMAEwATABMAEgASABIAEgASABMAFAAUABMAEQAQABAADQAMAAwADAAMAAwADAAL
AAkABwAGAAUABwAGAAUABQAFAAQAAgAAAP///////wAAAAAAAP7//v/9//v/+v/6//v/
+//8//z/+//5//j/+P/2//f/9//3//f/+P/4//f/9f/0//T/9f/3//f/9//4//j/9v/1
//X/9P/0//P/8//0//b/9//3//T/9P/1//f/9f/1//b/9v/2//b/9v/2//X/9f/1//b/
9//4//n/+v/5//j/9v/1//b/+v/7//3/+//6//r/+v/6//r/+//8//z//P/8//z//P/8
//z//P/8//z//f/9//3//P/6//r/+v/6//r//P/+//7//f/7//r/+f/4//f/+f/5//r/
+v/6//n/+f/3//f/9//3//j/+//7//r/+v/4//f/9//3//n/+v/6//r/+//7//n/9//3
//f/9//5//v/+//7//n/+P/3//f/9//4//j/+f/6//j/+P/3//f/9v/2//b/9v/5//n/
+f/4//f/9//3//f/9//3//f/+f/5//n/9//2//X/9f/2//b/+P/4//j/+P/3//b/9v/2
//b/9//4//n/+f/5//f/9v/2//b/9v/2//b/+P/4//j/+P/3//b/9f/0//X/9v/3//j/
9v/2//b/9v/4//j/+P/4//r/+v/6//r/+f/5//z//P/9/wAAAQACAP///////wEA////
//////8AAAIABAAGAAYABQAGAAYABwAIAAgACAAEAAIAAgACAAQABAABAP///f/7//v/
+v/4//r/+v/6//z/+//5//n/+P/2//X/9P/0//X/9f/2//j/9//2//b/9f/0//P/8v/z
//T/9v/3//b/9v/2//b/9P/0//X/9v/4//f/9v/1//P/8v/v/+//8f/3/wQAEAAjADcA
TQBlAHoAkgCqAMAAzwDcAOMA4gDXAKsAYwAvABsADgABAP///v/8//v/+//3//P/9//5
//f/9f/z//H/8f/y//P/8v/y//T/9P/0//T/8P/w//D/8P/x//L/9P/y//T/9f/1//T/
8v/y//P/8//1//X/9f/1//L/8v/x//H/9f/2//b/9f/1//X/9f/1//P/8//z//P/9v/2
//b/9v/1//X/9f/1//T/9P/1//X/9//3//f/9//2//b/9f/0//X/9//4//n/9//3//f/
+P/5//r/+//8//7//f/9//3//f/+/////v8AAAIAAwAEAAUABQAGAAcACQAJAAoADAAN
AA4ADgAPAA4ADwAPAA8AEgATABQAFQAUABQAFAAUABYAFwAYABgAFwAVABQAFAATABIA
EgASABIAEgASABEADwANAAwACwALAAoACQAJAAsACgAIAAYAAwADAAMABAAEAAQAAgAC
AAEA///+//7/AQABAAIAAgADAAEAAAAAAP7///////////8AAAAA//////7//v//////
/////wAAAgAAAP/////+//7//f/9//7/AAABAAEA/v/+////AQD/////AAAAAAAAAAAA
AAAAAAD///7//v///wAAAQACAAEAAAD+//3///8CAAIAAwADAAIAAgACAAAAAAABAAIA
BAAEAAQABAAAAAAAAAAAAAQABAAFAAUABQAEAAIAAgAAAAAAAAACAAQABAADAAEA////
//////8BAAEAAgACAAIAAQABAP///f/9//3//v8BAAEAAAAAAP7//f/9//3//f/+//7/
/v///////f/7//v/+//7//3/AQABAAEA///8//v/+//7//7//v///wAA/v/+//3//f/8
//z//P/8//////////7/+//7//v/+//9//3//f/////////9//z/+//7//z//P/+//7/
/v/+//v/+v/6//r/+v/7//z//f///////f/8//z//P/8//z//P/+//7//v/+//3//P/7
//r/+//8//3//v/8//z//P/8//z//P/8//z//P/8//z//P/8//z//P/9/wMABAAEAAYA
BAAEAAMAAwAFAAcABwAHAAkACQAJAAoACQAKAAsACwANAA4ADgAOAA0ADAAKAAgACAAI
AAgACAAFAAMAAQD///3//P/8//7/AAAAAAAA///9//3//P/6//n/+P/4//n/+//8//z/
+//4//j/+P/4//r/+v/6//r/+f/5//j/+P/4//j/+P/4//v//P/8//v/+P/3//f/+P/3
//X/9//9/wYAEgAjADcASwBhAHgAkACmALoAyQDWAOEA4gDXALEAbwA5ACMAEAADAP//
/v/8///////7//n/+//9//v/9//1//X/9f/2//f/+v/6//j/+P/4//j/9v/2//b/9v/3
//j/+v/4//b/9//3//b/+P/4//n/+f/5//n/+f/5//j/+P/3//f/+//8//z/+//5//n/
+f/5//r/+//8//3//P/8//z//P/9//3//f/9/wAAAAABAAEA//////////8BAAIAAgAC
AAIAAwADAAMAAwADAAMABAAFAAYABwAIAAYABQAFAAUACAAKAAwADAANAA4ADgAOAA4A
DwARABMAFAAVABcAGgAZABoAGgAbAB4AHwAfAB8AIQAhACEAIQAgACAAIAAgACIAIwAk
ACQAIwAhACAAIAAgACAAIQAiACAAIAAgAB8AHQAbABoAGQAbABoAGQAZABcAFgAUABIA
EwATABMAFAASABIAEAAQAA8ADQAMAAwADwAPABAAEAANAAsACgAKAAoACwALAAsADQAO
AA4ADQALAAoACgALAA0ADQANAA4ADAAKAAkACQAMAAwACwALAAsADAAMAAsACAAIAAkA
CwANAA0ADgAOAAoACgAKAAoACwALAAsADAAOAA4ADgAOAAwADAALAAsADQAQABAAEQAQ
AA4ADQAMAA4ADgAPABAAEAAQABAAEAAOAA4ADgAOABIAEgATABMAEQAQAA4ADgAPABAA
EQAUABIAEgARAA8ADwAPAA8ADwAPAA8AEAAQABAADwAPAA0ADwAPAA8AEAARABEAEAAQ
ABAADwAPAA8AEQASABIAEgARABEADwANAA8ADwAPABEAEQARABEADwAQAA8ADwAPABAA
EAARABIAEQAQAA4ADQANAA4ADwAQAA8ADwAPAA4ACwALAAsACwANAA0ADQAPAA0ADQAL
AAoACgALAA0ADgAOAA4ADgAOAA0ADAAMAAwADgAPABAAEQANAA0ACwAMAAwADgAOAA4A
DgAMAAwADAAMAAwADAAMAAwADgAOAA4ADgANAAwACwAKAAsADAANAA4ADAAMAAwADAAM
AAwADQARABQAFAAWABYAFQATABIAEQAUABUAFgAXABUAFQAWABcAGgAbABsAHQAeAB4A
HgAdABoAGAAWABYAFgAWABYAEwARAA8ADQANAAwADAAOAA4ADgAOAA0ACwAJAAgABgAF
AAYABgAHAAcABgAGAAUABAAGAAYABgAGAAcACAAJAAsACgAIAAcABgAIAAgACAAJAAkA
CAAGAAQABQAFAAQAAQABAAUADQAWACQAOQBNAGMAfQCSAKgAvgDOAN0A6ADpAOQAzQCR
AFEAMQAfAA4ACQAJAAYABgALAAkABwAFAAcABwAFAAEA/////wEABAAHAAYABgAEAAQA
BAAEAAQABAAEAAQABQAGAAgABgAFAAUABAACAAQABAAFAAUABQAFAAUABQAEAAQAAwAD
AAUABgAGAAUAAwADAAMAAwAFAAUABQAFAAYABgAGAAYABwAHAAcABwAIAAgACQAJAAgA
BwAGAAUABwAIAAgACAAGAAcABwAHAAcABwAHAAgACwAMAA0ADgAMAAsACwALAA4AEAAS
ABIAEwAUABQAFAAWABcAGQAbAB0AHQAeACAAHwAgACAAIQAkACUAJQAlACUAJQAlACUA
JgAmACYAJgAmACcAKAAoACUAIwAiACIAIgAiACMAJAAiACIAIgAhAB8AHQAcABsAHQAc
ABsAGwAZABgAFgAUABUAFQAVABYAFAAUABIAEgATABEAEAAQAA8ADwAQABAADwANAAwA
DAANAA8AEAARAA8AEAAQAA8ADwAOAA4ADwAPAA8ADwAQAA4ADAALAAsADgAOAA0ADQAL
AAwADAALAAoACgALAA0ADQANAA4ADgAMAAwADAAMAA8ADwAPABAADgAOAA4ADgAQABAA
DwAPABEAFAAUABUAFAASABEAEAARABIAFAAWABUAFAATABIAEgASABIAEgAUABQAFQAV
ABMAEgAQABAAEgASABIAFAASABIAEQAPABEAEQARABEAEQARABIAEgAQAA8ADwANABAA
EQASABQAFAATABEAEAAQAA8ADwAPABEAEgASABIAEgARAA4ACwAOAA8AEAATABIAEQAQ
AA0ADgANAA0ADQAQABAAEQASABEAEAAOAA0ADgAOAA4ADgAPAA8ADwAOAA0ADQANAA0A
EQARAA==
         </WaveFormData>
      </LeadData>
   </Waveform>
</RestingECG>
