# Supplementary material for: Detection of Left Atrial Enlargement Using a Convolutional Neural Network-Enabled Electrocardiogram
Source: Front Cardiovasc Med. 2020 Dec 17;7:609976. doi: 10.3389/fcvm.2020.609976 (PMC7773668; doi:10.3389/fcvm.2020.609976)
Supplement: Supplementary file 3 [file Data_Sheet_3.ZIP › normal2/1802017552_5481_0000000S.XML]

<?xml version="1.0" encoding="Windows-1252"?>
<!DOCTYPE RestingECG SYSTEM "restecg.dtd">
<RestingECG>
   <PatientDemographics>
      <PatientID>1802017552</PatientID>
      <PatientAge>74</PatientAge>
      <AgeUnits>Years</AgeUnits>
      <Gender>Female</Gender>
      <PatientLastName>duxiujin</PatientLastName>
   </PatientDemographics>
   <TestDemographics>
      <DataType>Resting</DataType>
      <Site>1</Site>
      <AcquisitionDevice>MAC55</AcquisitionDevice>
      <Status>Unconfirmed</Status>
      <Priority>Normal</Priority>
      <AcquisitionTime>10:55:48</AcquisitionTime>
      <AcquisitionDate>03-28-2017</AcquisitionDate>
      <CartNumber>1</CartNumber>
      <AcquisitionSoftwareVersion>009C</AcquisitionSoftwareVersion>
      <XMLSourceVersion>MAC5000 v1.0</XMLSourceVersion>
   </TestDemographics>
   <RestingECGMeasurements>
      <VentricularRate>69</VentricularRate>
      <AtrialRate>69</AtrialRate>
      <PRInterval>140</PRInterval>
      <QRSDuration>80</QRSDuration>
      <QTInterval>390</QTInterval>
      <QTCorrected>417</QTCorrected>
      <PAxis>70</PAxis>
      <RAxis>56</RAxis>
      <TAxis>36</TAxis>
      <QRSCount>12</QRSCount>
      <QOnset>220</QOnset>
      <QOffset>260</QOffset>
      <POnset>150</POnset>
      <POffset>203</POffset>
      <TOffset>415</TOffset>
      <ECGSampleBase>500</ECGSampleBase>
      <ECGSampleExponent>0</ECGSampleExponent>
   </RestingECGMeasurements>
   <Diagnosis>
      <Modality>Resting</Modality>
         <StatementCount>2</StatementCount>
         <LabelText>12SL ��ϳ���</LabelText>
      <DiagnosisStatement>
         <StmtFlag>ENDSLINE</StmtFlag>
         <StmtText>�������</StmtText>
      </DiagnosisStatement>
      <DiagnosisStatement>
         <StmtFlag>ENDSLINE</StmtFlag>
         <StmtText>���� ECG</StmtText>
      </DiagnosisStatement>
   </Diagnosis>
   <Waveform>
      <WaveformType>Rhythm</WaveformType>
      <WaveformStartTime>0</WaveformStartTime>
      <NumberofLeads>8</NumberofLeads>
      <SampleType>CONTINUOUS_SAMPLES</SampleType>
      <SampleBase>500</SampleBase>
      <SampleExponent>0</SampleExponent>
      <HighPassFilter>16</HighPassFilter>
      <LowPassFilter>150</LowPassFilter>
      <ACFilter>NONE</ACFilter>
      <LeadData>
         <LeadByteCountTotal>10000</LeadByteCountTotal>
         <LeadTimeOffset>0</LeadTimeOffset>
         <LeadSampleCountTotal>5000</LeadSampleCountTotal>
         <LeadAmplitudeUnitsPerBit>4.88</LeadAmplitudeUnitsPerBit>
         <LeadAmplitudeUnits>��V</LeadAmplitudeUnits>
         <LeadHighLimit>2147483647</LeadHighLimit>
         <LeadLowLimit>268435456</LeadLowLimit>
         <LeadID>I</LeadID>
         <LeadOffsetFirstSample>0</LeadOffsetFirstSample>
         <FirstSampleBaseline>0</FirstSampleBaseline>
         <LeadSampleSize>2</LeadSampleSize>
         <LeadOff>FALSE</LeadOff>
         <BaselineSway>FALSE</BaselineSway>
         <ExcessiveACNoise>FALSE</ExcessiveACNoise>
         <MuscleNoise>FALSE</MuscleNoise>
         <LeadDataCRC32>3671439928</LeadDataCRC32>
         <WaveFormData>
5v/m/+b/5//p/+n/6f/q/+j/6P/o/+j/6v/q/+r/6v/p/+n/6v/r/+v/6//s/+z/7//w
//H/8v/x//H/8//z//X/9f/2//b/9v/2//X/9P/z//D/7//t/+z/6v/q/+n/5v/m/+b/
5P/m/+b/5v/n/+f/5//n/+b/5v/m/+b/5f/n/+f/6P/o/+f/5//l/+X/5//n/+n/6v/s
/+//8P/x//f/AgAPAB4ALwBBAFQAYgBsAHAAcQBzAHMAZgBRAEMAOgAqAAgA7f/n/+b/
5P/k/+j/7P/w//H/8P/w/+//7//v/+7/8P/w//D/8P/v/+7/7f/r/+3/7f/u/+7/7f/u
/+7/7v/v/+//7//w//L/8//z//T/8v/y//H/8f/z//P/9P/0//T/9f/1//X/9P/0//T/
9f/3//j/+f/7//n/+f/6//r/+//7//v/+//9//7//v/+//3//f/9////AAACAAMAAwAD
AAMAAgACAAIAAwADAAUABwAJAAoACwAJAAkACQAKAAsADAAOAA8ADwAPAA4ADgARABIA
EgASABMAFAAUABMAEwARABEAEgASABIAEgARABEAEQARABAADwAPAA8ADwAQABAADgAN
AAsACQAHAAUABwAHAAcABgADAAIAAAD//wAA/v/+//7///////3//P/7//r/+f/4//j/
+P/5//n/9//3//X/9P/1//X/9v/2//b/9v/1//X/9f/0//T/9P/2//b/+P/4//X/9P/0
//T/9v/2//f/9//1//X/9f/1//P/8v/y//L/8//0//X/9//1//X/9f/1//b/9v/2//f/
9f/1//b/9v/4//j/9//3//n/+f/6//r/+P/4//j/+P/6//n/+f/5//r/+v/6//r/+P/4
//f/9//5//n/+f/6//n/+P/3//b/9//3//f/9//5//n/+f/5//f/9//3//f/9//3//f/
9//0//P/8//z//X/9f/1//b/9v/2//b/9f/0//P/8v/x//L/9P/1//b/9P/0//T/8//1
//T/9P/1//X/9f/1//b/9P/y//L/8v/y//L/8//1//L/8f/w/+//7v/v//D/8f/w//D/
8P/w/+7/7v/u/+3/7v/v//H/8//y//H/8P/u//D/8P/w//D/7v/v/+//7//v/+//7v/t
/+3/7//y//H/8P/v/+7/7v/u/+7/7//w//D/8P/w//D/8P/w//H/8//z//P/9P/y//L/
8v/y//L/8v/y//L/9f/1//b/9//1//X/9v/2//n/+v/7//z/+//7//3//f//////AAAA
AAAAAAD///7////8//v/+f/2//T/9P/z//L/8v/y//D/8P/w//D/8f/z//P/8//y//H/
8P/v/+3/7v/v//H/8v/v/+//7f/t/+3/7f/t//D/8P/x//L/9f/7/wgAFwAoADkATwBk
AHIAeAB8AIEAgQB7AGwAWQBNAEAAKAAGAO//6//q/+j/6v/u//D/8v/z//T/9P/x//H/
8f/y//D/8P/w//D/8P/w//D/7//x//H/8v/y//H/8v/y//L/8//z//P/9P/y//P/8//0
//b/9v/1//X/9f/1//b/9v/6//v/+//7//n/+P/3//f/+v/6//r/+//7//v//P/8//v/
+//7//v///8AAAAAAAD///////8BAAAAAgADAAMAAwADAAIAAgAGAAcABwAJAAoACwAL
AAsACwALAAsADAANAA4AEAARABEAEQAQABAAEwAUABQAFAAVABYAFgAVABcAFQAVABYA
FgAWABYAFQATABMAEwASABEAEQARABEAEAAQAA4ADQAMAAsACgAJAAkACQAJAAgABwAG
AAQAAwACAAAAAAAAAAEAAQD///7//f/8//v/+v/6//r/+//7//v/+//5//j/9//3//j/
+P/4//j/9//3//f/9v/2//b/9//4//v//P/5//j/+P/4//j/+P/5//n/+f/5//n/+f/5
//j/+P/4//j/+P/4//n/9//3//f/9//4//j/+P/5//n/+f/6//r/+P/4//f/9//3//f/
+P/4//j/+P/4//j/+P/3//f/9//4//j/+P/4//b/9v/1//X/9//3//f/+P/2//b/9v/2
//X/9f/1//X/9//3//f/9//1//X/9f/1//X/9f/1//X/9P/z//P/8//z//P/8//0//T/
9P/0//P/8f/x//H/8f/x//L/8v/y//L/8v/y//H/8f/w//D/8f/x//H/8f/y//D/7v/u
/+7/8P/w//H/8//v/+//7//v/+3/7f/t/+3/7v/u/+7/7v/u/+7/7v/t/+//7//w//H/
7//v/+//7v/u/+7/7v/u/+7/7//v/+//7//v/+7/7f/v/+//7v/s/+z/7P/s/+r/6v/q
/+v/7v/u/+7/7v/t/+z/6//r/+3/7f/t/+7/7//w//H/8v/v/+7/7f/s/+//7//w//H/
8f/x//L/8v/1//b/9//4//j/9//4//f/+f/5//r/+v/8//z/+//6//n/9v/1//P/8v/w
//D/7//u/+7/7v/s/+r/6v/q/+v/6//r/+v/6v/q/+r/6v/p/+n/6f/q/+r/6//r/+n/
6f/p/+n/5//o/+r/6//u//P/+/8IABUAJAA1AEsAYAByAHwAggCFAIUAgwByAFsATQBA
ACQA/P/n/+f/5v/k/+b/6v/q/+r/7//0//T/8f/v/+//8P/w//D/8P/w//D/8P/w/+//
7f/t/+7/7v/x//L/8v/y/+//7//v//D/8P/x//H/8v/0//T/8//z//H/8f/y//L/9P/1
//X/9f/2//b/9v/3//j/+P/4//n/+f/5//r/+v/5//n/+f/5//3//v/+//7//f/9//3/
///+/wAAAQABAAMAAwACAAIABAAFAAUABwAKAAsACwALAAsACwALAAwADQAOABAAEQAR
ABEAEAAQABEAEgASABIAEwAUABQAEwATABEAEQASABQAFAAUABMAEQARABEAEAARABEA
EQARABIAEgAQAA8ADAALAAoACQAJAAkACQAIAAkACAAGAAUAAgAAAAAAAAABAAEA///+
//3//P/7//r/+P/4//n/+f/7//v/+f/4//f/9//4//j/+v/6//n/+f/3//b/9v/2//b/
9v/4//j/+P/4//n/+v/5//j/+P/3//n/+f/5//n/9//2//b/9v/4//j/+P/5//n/+f/5
//n/+P/4//j/+f/5//n/+v/6//j/+P/3//f/9//3//j/+P/6//r/+v/6//j/9//3//f/
+P/4//j/+P/4//j/9//3//X/9f/1//b/+P/4//j/+P/1//X/9f/1//f/9//3//f/9f/1
//X/9f/z//P/8//z//P/8//0//X/8//z//P/9P/2//b/9v/1//P/8//z//P/8f/y//L/
8v/y//L/8v/x//H/8P/w//H/8//z//P/9P/0//L/8v/y//L/8v/z//X/8//z//P/8//v
/+//7//v//L/8v/y//L/8P/w//D/7//v/+//8P/x//H/8f/x//D/8P/w//D/8P/y//H/
8f/y//D/8P/w//D/7v/u/+7/7//y//L/8v/y//D/8P/w//H/8f/x//H/8v/w//D/8P/w
//D/8P/w//D/8//z//T/9f/1//X/9v/2//f/+P/5//r/+f/5//v/+//7//v//P/8//7/
/v/9//z/+f/2//X/8//0//L/8v/x/+7/7v/u/+z/7v/u/+7/7//v/+//7//u/+z/7P/s
/+v/7f/t/+7/7v/r/+v/6f/p/+v/7f/t/+7/8v/z//L/9f8BAAwAFQAmADcARwBWAGQA
bABwAHMAcwBrAFgAQQAvACAABADk/9f/2//c/9j/3P/i/+b/6v/v//D/7v/v/+//7//w
//D/8P/w//D/8P/w//D/7//x//H/8v/y//P/9P/0//T/8//z//P/9P/0//X/9f/2//T/
9P/z//P/9f/1//b/9v/4//n/+f/5//f/9v/1//X/9//4//n/+//5//n/+v/6//v/+//7
//v//f/+//7//v/9//3//f///wAAAgADAAMAAQABAAAAAAACAAMAAwAFAAgACQAJAAkA
CQAJAAkACgANAA4AEAARAA8ADwAOAA4ADwAQABAAEAARABIAEgARAA8ADQANAA4ADgAO
AA4ADQANAA0ADQAMAAsACwALAAsADAAMAAoACQAIAAcABgAFAAcABwAHAAYAAwACAAAA
//8AAP7//v/+//3//f/7//r/+f/4//f/9v/4//j/+f/5//f/9//1//T/9f/1//b/9v/4
//j/9//3//f/9v/2//b/9v/2//j/+P/3//b/9v/2//b/9v/3//f/9//3//f/9//3//b/
9v/2//b/9v/2//f/9//3//f/9//4//j/+P/5//f/9//4//j/9v/2//X/9f/2//f/+f/6
//j/+P/4//j/+P/3//f/9//4//j/+P/4//b/9v/1//X/9//3//f/+P/4//j/+P/4//f/
9//3//f/9//3//f/9//3//f/9//3//f/9//3//f/9v/1//X/9f/1//X/9f/2//b/9v/2
//X/8//z//P/8//1//b/9v/2//T/9P/0//P/8//y//L/8//1//X/9f/2//T/8v/y//L/
8v/y//P/9f/z//P/8//z//H/8f/x//H/8v/y//L/8v/w//D/8P/v//H/8f/y//P/8f/x
//H/8P/w//D/8v/y//L/8v/y//L/8P/w//D/8f/y//L/8v/y//D/8P/w//H/8f/x//H/
8v/y//L/8v/y//D/8P/w//D/8//z//T/9f/z//P/9P/0//P/9P/1//b/+f/5//v/+//5
//n/+v/6//r/+v/5//j/9f/y//H/7//w/+7/7v/t/+7/7v/u/+z/6v/q/+r/6//t/+3/
7f/s/+r/6v/q/+n/6f/p/+r/6v/r/+v/6f/p/+n/6f/r/+r/7P/x//b//f8DAA4AGQAm
ADUARQBSAFoAXABcAFsAVwBHADAAHwAXAAQA5v/Y/9v/2f/Y/9z/3v/k/+r/6v/p/+z/
7v/t/+v/7f/s/+z/7P/s/+z/7v/u/+7/7f/t/+3/7v/u/+3/7v/u/+7/7//v/+//8P/w
//H/8f/y//L/8v/x//H/7//v//D/8P/0//X/9f/1//T/9P/0//X/9P/0//T/9f/3//f/
+P/4//f/9//3//f/+f/6//r/+v/7//v/+//9//z//v//////AQABAAAAAAAAAAEAAQAD
AAYABwAHAAcABwAHAAcACAAHAAgACgALAA0ADQAMAAwADQAOAA4ADgAPABAAEAAPAA8A
DQANAA4ADAAMAAwACwAMAA0ADgAOAAsACwALAAsADAAMAAoACQAIAAcABgAFAAMAAwAD
AAIAAwACAAAA///+//z//P/8//3//f/7//r/+f/4//f/9v/2//b/9//3//n/+f/3//b/
9f/1//b/9v/4//j/9//3//f/9v/2//b/9P/0//b/9v/3//b/9v/2//b/9v/3//f/9//3
//f/9//5//j/+P/4//j/+P/4//n/+//7//v/+//4//j/+P/5//v/+//8//z//P/8//v/
+//7//v//P/8//z//P/8//z//P/7//v/+//8//z//P/8//z//P/7//v/+//7//v//P/+
//7//v/+//v/+//7//v//f/9//3//f/7//v/+//7//v/+//7//v//P/7//v/+//7//v/
+//8//7//v/+//3//f/9//3//f/7//z//P/8//z//P/8//v/+//6//r/+//9//3//f/+
//7//P/8//z/+v/6//v//f/9//3//f/9//r/+f/4//f/+v/6//r/+v/6//r/+v/5//n/
+f/6//v/+f/5//n/+P/4//j/+P/4//r/+//7//v/+f/5//j/9//3//b/+P/4//j/+P/4
//j/+P/5//j/+P/4//j/+v/6//r/+//6//n/+P/4//n/+v/7//z/+//6//n/+P/5//n/
+v/7//3//f/+//7//v/+//7//v8BAAEAAwADAAMAAwAEAAQAAgACAAEAAAAAAP7//v/9
//v/+P/3//X/9v/2//b/9P/0//T/9P/1//P/8//z//L/8v/y//L/8f/v/+//8P/w//H/
8f/v/+//7//v/+//8P/y//P/9v/7/wMADgAbACoANwBHAFgAaABwAHQAeQB7AHUAZABR
AEEAOAAmAAgA8f/r/+z/6v/q/+z/7v/w//H/8v/0//P/8f/1//b/9f/0//P/8v/0//T/
9P/z//P/8//0//T/8//0//T/9P/1//X/9f/2//X/9f/0//T/9v/2//X/9f/z//P/9P/0
//T/9f/1//X/9v/2//b/9//2//b/9v/3//n/+f/6//r/+f/5//n/+f/5//r/+v/6//r/
+//8/////f/+//7//f8AAAEAAQACAAIAAwADAAUABAAFAAUABQAIAAkACgAMAAwADAAN
AA0ADwAPAA4ADgAPABAAEAAQABEAEgASABEAEwARABEAEgAQABAAEAAPABEAEQARABAA
DwAPAA8ADwAOAA4ADAALAAwACwAKAAkACAAHAAYABAAFAAQAAgABAAAA/v/+//7//f/9
//v/+v/7//r/+f/4//b/9v/3//f/+f/5//f/9v/3//f/+P/4//n/+P/2//X/9//2//b/
9v/0//T/9v/2//f/9v/2//b/9P/0//X/9f/1//X/9f/1//f/9v/2//b/9P/0//T/9f/3
//f/9//3//b/9v/2//f/9f/1//b/9v/4//j/9//3//b/9f/1//T/9f/2//f/+P/4//f/
9//3//b/9v/2//b/+P/4//f/9//3//f/9//4//j/+P/4//j/9//3//f/9//1//X/9f/1
//b/9//4//n/+P/3//b/9f/1//X/9v/3//X/9f/1//b/+P/4//j/9//3//f/9//3//b/
9v/1//T/9P/0//T/8//0//T/9f/3//X/9f/1//b/+P/2//b/9v/0//T/9f/3//f/9//3
//f/9f/1//X/9f/0//T/9P/0//X/9v/3//f/9v/1//X/9f/1//X/9f/0//b/9v/2//b/
9f/1//T/8//0//X/9f/1//X/8//0//X/9v/4//j/+P/4//f/9v/1//X/9v/2//b/9v/2
//b/9v/3//b/9f/0//T/9//4//n/+v/4//j/+P/4//f/9//4//n/+v/7//3//v/+//7/
/v/+/wEAAQADAAMAAwADAAQABAAEAAQAAwACAAIAAAAAAP///f/6//n/9//0//T/9P/y
//L/8v/y//P/8//z//P/8v/0//T/9P/z//L/8f/x//D/8f/x/+//7//v/+3/6//q/+z/
7//y//X/9/8CABEAHgAvAD8AUgBkAHIAfACDAIUAgwB6AGkAVQBIADwAIgD//+3/7v/q
/+b/6P/q/+r/7f/u//D/8f/v/+3/7P/s/+z/7P/s/+3/7v/v/+//7//v//D/8P/v//D/
8P/w//H/8f/x//L/8P/x//H/8v/0//T/8//z//H/8f/y//L/9v/3//f/9//2//b/9v/3
//f/9v/1//X/+P/5//v//P/8//v/+v/5//n/+v/6//r//P/9//7/AQD//wAAAAD//wAA
AQABAAIAAgADAAMABQAEAAUABQAFAAYABwAIAAoACQAKAAwADQAOAA8ADwAQAA8AEAAQ
ABAADwAQABAADwAQAA8AEAASABAAEAAQAA8AEQARABEAEAANAA0ADQANAA4ADgAMAAsA
DAALAAoACQAHAAcABwAGAAcABgAEAAMAAAD+//7//v/+//3/+v/4//j/+P/4//j/9v/2
//f/9//5//n/9//2//f/9//4//j/+P/4//f/9//5//j/+P/4//f/9v/3//b/9//2//b/
9v/0//T/9f/1//P/8//z//P/9P/0//X/9v/0//T/9P/1//b/9//4//n/9v/2//b/9//1
//X/9v/2//j/+P/3//f/9f/1//b/9v/2//b/9v/2//b/9f/1//X/9v/2//b/9v/3//j/
+P/5//f/9//3//j/+v/6//r/+v/3//f/9//3//X/9f/1//X/9//3//f/9//3//f/9//3
//b/9f/1//X/9f/1//X/9v/0//T/9P/z//X/9f/1//X/9f/2//b/9v/4//j/+P/3//f/
9v/2//f/9f/1//X/9v/2//T/9P/0//T/9P/1//f/9//3//f/9//z//P/8//z//T/9P/0
//T/9v/2//b/9f/z//P/9P/1//X/9f/1//T/9P/0//T/9P/y//P/9P/2//b/9v/2//T/
9P/0//X/9v/2//b/9v/2//b/9v/3//X/9f/1//b/+P/4//j/+P/2//b/9v/2//f/9//4
//n/+f/5//r/+v/5//r/+//8//7///8CAAMAAwADAAQABAAEAAQAAwACAAMAAAD///3/
+//4//f/9f/0//T/9P/y//D/8P/w//H/8f/x//H/8P/y//L/8v/x/+//7//w//D/7//v
/+3/7f/v/+//7f/u//D/7//w//X/+/8EABEAIAAxAEUAXABuAHwAiACLAIkAhQCAAG8A
WQBIADgAHAD7/+v/6v/q/+r/6v/s//D/8//y//L/8f/x//P/9P/z//L/8f/w//L/8v/y
//H/7//v//D/8P/v//D/8P/w//H/8f/x//L/8P/x//H/8v/0//T/8//z//H/8f/y//L/
8v/z//P/8//z//T/9f/3//f/9v/1//X/9v/3//n/+v/6//n/+P/3//n/+v/6//r/+//7
//v//f/7//z//P/7//7//////wAAAQABAAAAAQAEAAUABQAFAAcABwAHAAgABwAIAAoA
CwANAA0ADAAMAAsADAAMAAwADwAQABAADwAPAA0ADQAOAAwADAAMAAsADAANAA4ADgAM
AAsACgAJAAwADAAKAAkACgAJAAgABwAGAAUABAACAAMAAgAAAP///P/6//r/+v/7//v/
+f/4//n/+P/3//b/9f/0//T/8//1//X/8//y//H/8f/y//L/8v/y//H/8f/x//D/8P/w
/+7/7v/w//D/8P/w//H/8v/w//D/8f/x//H/8f/x//H/8//y//L/8v/w//D/8P/x//H/
8f/x//H/8P/w//D/8f/x//H/8v/y//L/8v/x//H/8f/x//L/8v/y//L/8v/y//L/8f/x
//H/8v/y//L/8v/y//L/8f/x//H/8f/x//L/8P/w//D/8P/v/+//7//v//D/8f/y//P/
8//z//P/8//x//H/8f/x//H/8f/y//P/8f/x//H/8v/w//D/8P/v//H/8f/x//H/8f/y
//L/8v/0//T/9P/z//L/8P/v/+//8f/x//H/8v/0//L/8v/y//D/8P/x//P/8//z//P/
8//v/+//7//v//D/8P/w//D/9P/y//H/8P/v/+7/7//w//H/8//y//L/8v/y//L/8v/y
//P/8//z//P/9P/y//L/8v/y//T/9P/0//T/9f/1//b/9//3//f/+P/4//v//P/9//7/
/f/9//////8BAAEAAgACAAAAAAD///7//f/6//n/9//2//T/9P/z//D/8P/w/+7/8P/w
//D/8f/x//H/8f/w//D/8P/w/+//8f/x//L/8v/w/+//7P/r/+3/7f/t/+7/8P/v/+7/
8f/3/wYAFQAiADMASQBeAG4AeACAAIUAhwCFAHoAYwBRAEQAKgACAOf/4//k/+D/4v/m
/+7/8v/z//L/9P/x/+//8f/0//L/8v/y//L/8P/w//D/7//x//H/8v/y//L/8v/x//D/
8P/x//L/9P/0//X/9f/2//b/9v/1//X/9f/1//b/9v/2//f/9//3//j/+P/4//n/+v/6
//r/+//7//v//P/8//////////////8AAAAAAAD///////8BAAIABAAFAAUABQAFAAQA
BAAIAAkACQALAAsACwAKAAkACwALAAsADAAPABAAEgATABIAEQAPAA4AEgAUABUAFgAU
ABQAEwARABMAEQARABIAEwAUABUAFQATABMAEwASABEAEQARABEAEQAQAA0ACwAMAAsA
CgAJAAsACwALAAoACAAGAAMAAQABAAAAAQACAAEAAQD///7//f/8//v/+v/6//r/+//7
//n/+f/3//b/9//3//j/+P/6//r/+f/5//n/+P/4//j/+P/4//r/+v/3//b/9v/2//f/
+P/6//v/+//7//v/+//7//r/+v/6//r/+v/6//v/+f/5//n/+f/6//r/+v/7//v/+//8
//z/+v/6//n/+f/6//v//f/+//z//P/8//z//P/7//v/+//8//z//P/8//z//P/7//v/
/f/9//3//v/9//z/+//6//n/+f/5//n/+v/7//z//f/8//v/+v/5//r/+//8//3/+v/5
//n/+f/5//n/+f/6//z//P/8//v/+f/5//n/+f/7//z//P/8//r/+v/6//n/+v/6//v/
/f/9//z//P/8//z//P/8//z//P/9//z//P/8//z/+v/6//r/+//7//v/+//8//z//P/8
//z//P/8//z//P/+////AQADAAUABQAGAAYABQAGAAcACAAHAAcACQAJAAoACwANAA4A
DAAMAAsACgAHAAQAAwABAAAA/v/+//3/+v/6//r/+P/6//r/+v/7//v/+//7//r/+P/4
//j/9//5//n/+v/6//f/9//1//X/9//5//n/+P/6//n/+v/9/wMADAAXACgAOwBNAGQA
dgCEAIwAkQCTAJEAggBrAFsATgA0AAwA8f/r/+z/6v/s//L/9v/4//n/+v/6//n/+f/7
//r/+v/6//r/+v/5//j/9//1//b/9//5//r/+//8//z//P/7//v/+//8//z//f/9//7/
/f/8//r/+f/7//v//P/8//z//f/9//3//P/8//z//f8AAAAAAAABAAEAAQACAAIAAQAB
AAEAAQADAAQABAAEAAMAAwADAAUABgAIAAkACQALAAsACgAKAAoACwALAA0ADgAPAA8A
DwAPAA8ADwAQABMAFAAWABcAFQAVABQAFAAXABgAGAAYABkAGgAaABkAFwAVABUAFgAW
ABYAFgAVABMAEwATABIAEQARABEAEQATABQAEwATABEADwANAAsADQANAA0ADAAJAAgA
BgAFAAYABAAEAAQABAADAAAA/v/9//z/+//6//z//P/9//3/+//7//n/+P/5//n/+v/6
//z//P/7//v/+f/4//j/+P/6//r//P/8//v/+v/6//r/+P/4//n/+f/7//v/+//7//n/
+P/4//j/+f/6//v//f/8//v/+v/5//r/+v/6//v/+//7//z//P/8//z/+//7//3//f/+
//7//f/8//v/+v/8//v/+//7//r/+v/6//r/+v/6//n/+f/7//v/+//8//v/+v/5//j/
+P/5//r/+//5//n/+f/5//n/+f/5//n/+//7//v/+//4//f/9//3//n/+f/5//r/+P/4
//j/9//3//f/9//3//j/+v/7//z/+v/6//r/+f/7//r/+v/7//n/+f/5//r/+P/2//b/
9v/4//j/+f/7//f/9//3//f/9//3//f/9//6//j/9v/2//b/9v/4//j/+P/5//j/+P/4
//j/+P/4//j/+f/5//n/+f/6//j/+P/4//j/+v/6//r/+v/7//v//P/9//3//f/+//7/
//8AAAEAAgADAAMABQAFAAcABwAIAAgABgAGAAUABAABAP7//f/7//r/+P/4//f/+P/4
//j/9v/2//b/9v/3//n/+f/5//j/9v/2//b/9f/3//f/+P/4//X/9f/z//P/8//1//X/
9v/4//v//v8BAAcAEgAhADAAPQBPAGIAdAB+AIAAgwCFAHsAZABNAD0ALAAMAOr/4f/l
/+T/4v/o//D/8v/2//f/+P/6//n/9//3//r/+v/6//r/+v/6//r/+v/5//n/+f/6//r/
+//8//z//P/7//v/+//8//z//f/9//7//v/+//3//f/9//3//v/+/wAAAQABAAEAAAAA
AAAAAQAEAAQABAAFAAQAAwADAAIABQAFAAUABQAFAAYABgAGAAcABwAHAAkACgAMAA0A
DQALAAsACgAKAAwADQANAA8ADgAPAA8ADwARABEAEQASABMAFAAWABcAFQAVABQAFAAV
ABYAFgAWABcAGAAYABcAFwAVABUAFgAWABYAFgAVABMAEwATABIAEwATABMAEwAWABYA
FAATABAADwAOAA0ADwAPAA8ADgANAAwACgAJAAoACAAIAAgABwAHAAUABAADAAIAAQAA
AAIAAgADAAMAAgABAP7//P/8//3///8AAAIAAgABAAEA///+//7//v///wAAAwAEAAEA
AAAAAAAAAgACAAMAAwABAAEAAQABAP///v/+//7///8AAAEAAwABAAEAAQABAAIAAgAC
AAMABQAFAAYABgAFAAQAAgABAAIAAwAFAAYABAAEAAQABAAEAAMAAwADAAQABAAEAAQA
AgACAAEAAQADAAMAAwAEAAIAAgACAAIAAgADAAQABQADAAMAAwADAAMAAwADAAMAAQAB
AAEAAQACAAEAAQABAAEAAQABAAIABAAEAAQAAwACAAEAAAD//wAAAgADAAQAAgACAAIA
AQADAAIAAgADAAMAAwADAAQABAACAAIAAgACAAIAAwAFAAEAAQABAAEAAQABAAIAAgAC
AAIAAgACAAIAAgADAAQABAAEAAQABAAEAAQABQADAAMAAwAEAAUABgAHAAgABwAGAAUA
BAAFAAUABgAHAAkACQAKAAoACQAKAAsADAAPAA8AEQARAA8ADwAQABAADgAOAA0ADAAL
AAgABwAFAAYABAAEAAMAAwAEAAUABAACAAIAAgADAAMAAwADAAIABAAEAAQAAwABAAEA
AgACAAMAAwABAAEAAwABAAMABAAGAAkADAARABkAJAAvADoASQBXAGQAbgByAHQAdQBx
AGMATgA7ADEAJAAGAPD/7//1//T/9P/4//r/AAAEAAUABgAGAAcABwAHAAgABgAGAAYA
BgAHAAgACQAJAAgABwAHAAYACQAKAAoACgAHAAcABwAIAAYABwAHAAgACQAKAAoACwAL
AAsADAAMAAwADQANAA0ADAAMAAwADQAMAAwADAANAA4ADwARABIAEgARABAADwARABIA
EgASAA8ADwAPABEAEwAWABgAGQAbABsAGgAaABwAHQAdAB8AHgAfAB8AHwAhACEAIQAi
ACIAIgAjACMAJQAlACQAJAAjACQAJAAkACUAJgAmACUAJQAjACMAJAAkACQAJAAjACUA
JQAjAA==
         </WaveFormData>
      </LeadData>
      <LeadData>
         <LeadByteCountTotal>10000</LeadByteCountTotal>
         <LeadTimeOffset>0</LeadTimeOffset>
         <LeadSampleCountTotal>5000</LeadSampleCountTotal>
         <LeadAmplitudeUnitsPerBit>4.88</LeadAmplitudeUnitsPerBit>
         <LeadAmplitudeUnits>��V</LeadAmplitudeUnits>
         <LeadHighLimit>2147483647</LeadHighLimit>
         <LeadLowLimit>268435456</LeadLowLimit>
         <LeadID>II</LeadID>
         <LeadOffsetFirstSample>0</LeadOffsetFirstSample>
         <FirstSampleBaseline>0</FirstSampleBaseline>
         <LeadSampleSize>2</LeadSampleSize>
         <LeadOff>FALSE</LeadOff>
         <BaselineSway>FALSE</BaselineSway>
         <ExcessiveACNoise>FALSE</ExcessiveACNoise>
         <MuscleNoise>FALSE</MuscleNoise>
         <LeadDataCRC32>2437937985</LeadDataCRC32>
         <WaveFormData>
9v/3//f/9//5//r//P/9/wAAAQACAAMABQAHAAgACQAHAAgACQAMAA4ADwAQABEAEQAP
AA4ACwAJAAoADAAOAA8ADQAJAAcABQAEAAMAAgABAAAAAAD+//z/+v/3//b/9v/1//T/
8//z//H/8P/w/+3/7P/s/+z/7v/u/+//7//t/+3/7f/s/+7/7v/u/+3/7f/s/+v/6f/m
/+T/6//3/wMADwAbACcAMgBAAE0AXwB2AIoAmgCtAMAAzgDUAMQAkwBkAE8ARwBHAEcA
PgA2AC8AKQAiABcADgAHAAAA+//6//r/+P/2//T/9P/x//D/8P/w//D/8P/w/+//7f/s
/+z/7P/t/+7/7//x//H/8f/x//H/8f/x//H/8f/w//D/8f/x//H/8f/x//H/8f/x//H/
8v/y//L/8v/z//P/8//z//T/9f/1//b/9v/4//j/+P/4//n/+v/6//v//f/9//3//f/9
//3//v/+//7/AAAAAAAAAAABAAIAAwAFAAcABwAIAAkACgALAA0ADgAOAA8ADwATABUA
FgAWABUAFQAWABYAFwAXABcAGAAYABgAGAAYABcAFwAXABcAFgAWABUAFQAYABgAFgAV
ABQAEwATABMAEQAQAA8ADgAPAA4ADgANAAwACwAKAAkABwAHAAUABAADAAMAAwADAAEA
AQABAAEAAQAAAAAA//8BAAEAAgACAAAAAAD/////AQABAAEAAgACAAIAAgACAAIAAgAC
AAIABAAEAAQAAwADAAMAAgACAAMAAwAFAAUAAgACAAIAAgAEAAQABAAFAAUABQAFAAUA
AwADAAMAAwAEAAYABwAJAAcABwAGAAYABgAGAAYABgAGAAYABgAGAAYABQAFAAYABgAF
AAQABAAEAAQABAAEAAIAAgADAAMABAAEAAQAAwADAAMAAQADAAEAAQABAAEAAAAAAAAA
/v/8//z//P/8//7//v/+//7//P/8//z//P/8//z//P/7//3//f/8//z/+v/6//r/+//5
//n/+f/5//f/9//3//f/+f/4//j/+P/2//b/9v/2//b/9f/1//X/9f/1//X/9f/z//P/
8f/z//P/8//0//T/9P/0//T/9P/y//L/8v/y//T/9P/z//P/8f/x//H/8f/x//H/8//1
//P/9f/0//L/8v/y//L/9P/0//T/9f/z//L/8v/y//T/9f/1//X/9//4//r/+//+////
AAABAAEAAwAEAAUABQAGAAcACgAMAA0ADgAPAA8ADQAMAAkABwAIAAoADAAOAAsABgAD
AP///v/9//z//f/8//z/+v/6//j/9f/0//T/8//y//H/8//x//D/8P/u/+z/6//q/+r/
6v/r/+v/7f/t/+3/7P/q/+r/6v/p/+v/6v/p/+f/5P/i/+n/9f8BAA0AFwAjADAAPABJ
AF0AdACIAJgAqwC8AMgAzACsAHcAUABBAD0AQQA/ADYALgAnACEAFgANAAQA///6//X/
9v/0//L/8P/u/+7/7f/s/+z/7P/u/+7/7v/t/+v/6v/q/+r/7P/s/+z/7f/t/+3/7f/t
/+3/7f/t/+3/8P/w//H/8f/v/+//7//v//H/8f/x//L/8v/y//L/8//x//H/8f/y//P/
8//0//T/9P/0//T/9P/3//j/+P/5//v/+//7//v/+//7//z//P/+/wAAAAAAAAAAAQAC
AAMABQAHAAcACAAHAAgACQALAAwADAANAA0AEAATABUAFgAVABUAFgAWABcAFwAXABgA
FgAWABYAFgAVABUAFQAVABYAFgAVABUAFAAUABIAEQARABEAEgATABIAEAAOAAwADQAM
AAwACwAKAAkACAAHAAUABQADAAIAAQABAAEAAQD//////////////v/+//3//f/9//7/
/v/8//z/+//7//3//f/9//7/AAAAAAAAAAD+//7//v/+/wAAAAAAAP////////7//v/9
//3//////wAAAAAAAAAA/v/+//7/////////////////////////AQACAAIAAwABAAEA
AAAAAAAAAAAAAAAAAgACAAIAAgAAAP////8AAAAA///+//7//v/+//7//v/+//7/////
//z//P/8//v//f/9//v//f/9//3//f/9//z//P/8//r/+v/6//r/+v/8//z//P/8//r/
+v/6//r/+v/6//r/+f/5//n/+P/4//j/+P/4//n/+f/5//n/+f/5//n/+f/5//n/+P/4
//j/+P/4//j/+P/4//f/9//3//X/9f/1//X/9f/1//P/9f/3//f/+P/4//b/9v/2//b/
9P/0//T/9P/1//b/9v/3//f/9//3//f/9f/1//f/+f/3//f/9v/0//T/9P/0//T/9P/0
//X/9f/0//T/9P/0//X/9f/1//f/+P/6//v//v///wAAAQABAAMABAAFAAUABgAHAAoA
DAANAA4ADwAPAA0ADAAJAAYABgAHAAgACwAJAAUAAwADAAIAAQAAAP///v/+//z/+v/4
//X/9P/0//P/8v/x//P/8f/w//D/7//u/+7/7v/s/+z/7f/t/+3/7f/t/+z/7P/s/+z/
6//v/+7/6//p/+j/5v/r//f/AwANABUAHQAqADgARQBVAGoAfgCOAKMAuADGAMgAqgB1
AE4AQQBBAEUAQwA6ADQAMQAnABwAFQAQAAcAAAD9//z//v/8//r/+P/4//X/9P/0//T/
9v/2//b/9f/1//T/9P/0//T/9P/0//X/8//z//P/8//z//P/8//z//b/9v/3//f/9f/1
//X/9f/3//f/9//4//r/+v/6//v/+f/5//n/+v/7//v//P/8//z//P/8//z//f/+//7/
//8BAAEAAQABAAMAAwAEAAQABQAIAAkACgALAAsACwALAA0ADwAPABAAEQASABMAFQAU
ABQAFQAVABcAGQAaABoAGwAbABwAHAAdAB0AHQAeAB4AHgAeAB4AGwAbABsAGwAbABwA
HAAdAB4AHgAcABsAGgAZABkAGQAbABoAGQAYABUAFAAUABMAFAATABIAEQAPAA8ADQAM
AAsACwALAAsACwALAAsACwAJAAgACAAHAAkACQAKAAoACAAIAAcABwAHAAcABwAIAAgA
CAAIAAgACAAIAAgACAAIAAgACAAHAAkACQAIAAgACAAHAAgABwAIAAgACAAIAAYABgAG
AAcABwAHAAcABwAHAAcABwAHAAgACgALAA0ACwALAAoACgAJAAgABwAGAAgACAAIAAgA
CAAHAAcACAAGAAUABAAEAAQABAAEAAQABAAEAAUABQAFAAYABwAHAAYABQACAAMAAgAB
AAAA/////wAAAQAAAP7//v/+//7/AAAAAAAAAAAAAAAAAAAAAAIAAgACAAEAAAD///3/
/P/7//r/+f/5//z//f/+/////f/9//3//f/7//r/+v/6//r/+v/6//r//P/7//v/+//5
//n/+f/5//f/9//1//f/9//3//j/+P/4//j/+P/4//j/+P/4//j/+v/6//n/+f/5//n/
+f/4//j/+P/4//j/9v/2//b/9//3//b/9v/2//j/+f/5//n/+f/6//z//f//////////
/wEAAwAEAAUABQAGAAcACgAMAA0ADgAPAA8ADQAMAAkACQAKAAwADgAQAA0ACAAFAAEA
AAD///7////+//7//P/5//b/8v/w//L/8f/w/+//7//t/+z/7P/p/+j/6P/o/+r/6v/r
/+v/6//r/+v/6v/q/+r/6v/p/+n/6P/n/+X/4v/e/+P/7f/5/wMADQAZACYAMgBBAFMA
ZAB2AIoAnwC2AMwAzgCuAHkAVABHAEcATQBJAD4ANgAzACcAHAAVAAwABQAAAP3/+P/0
//T/8v/w//D/7f/s/+z/7P/u/+7/7v/t/+v/6v/q/+r/6v/q/+r/6//r/+v/6//r/+v/
6//r/+v/7v/u/+//7//t/+3/7f/t/+3/7f/t/+7/8P/w//D/8f/x//H/8f/y//H/8f/y
//L/8v/y//L/8v/z//T/9P/1//X/9f/1//X/+f/5//r/+v/6//z//P/8//7///8AAAEA
AQADAAMABAADAAQABQAHAAoACgALAAsADQAPABAAEAANAA0ADgAOAA8ADwAPABAAEAAQ
ABAAEAANAA0ADQANAA0ADgAOAA8ADwAOAAsACQAKAAkACQAJAAkACAAHAAYABwAGAAYA
BQAEAAMAAgABAAAA///8//r/+//7//v/+//7//v/+//7//r/+P/3//X/9v/3//n/+v/6
//r/+f/5//f/9//3//j/+v/6//r/+v/4//j/+P/4//z//P/8//v/+f/5//j/+P/8//3/
AAABAP3//P/7//r/+v/6//r/+//8//3//v////7//f/8//v//f/+//7////9//3//P/8
//z//P/8//z/+v/6//r/+v/7//v//P/+//z/+//6//r/+v/6//r/+v/5//j/+P/3//b/
9v/2//X/9//3//X/9//3//f/9//3//T/9P/0//L/9P/0//T/9P/0//T/9P/0//L/8v/y
//L/9P/0//T/8//y//H/7//u/+7/7v/u/+//7//v/+//7//v/+//7//v//H/8P/w//D/
7f/s/+v/6v/r/+v/7P/t/+3/7f/t/+3/6//r/+n/6//r/+v/7P/s/+r/6v/q/+r/6v/q
/+r/6v/q/+z/7f/q/+r/6v/q/+r/6v/q/+r/6//r/+r/6v/q/+r/6//r/+v/7//w//L/
8//0//X/9v/3//f/+f/6//v//f/+////AgACAAMABAAFAAMAAQAAAP3//v8AAAMABgAE
AP//+P/z//L/8v/y//L/7//u/+7/7P/q/+j/5f/k/+T/4//i/+H/3//d/9z/3P/b/9r/
2v/a/9r/2v/b/9v/2//b/9v/2v/a/9r/2v/Z/9f/1P/R/8//zv/W/+H/7f/5/wUADwAd
AC4AQABXAG0AgACQAKQAuwDQANQAugCKAF0ARAA/AEEAPQAxACoAJAAbABMACAD///b/
7//o/+P/4v/i/+L/4P/e/97/3f/c/9z/3P/e/97/3v/d/9v/2v/a/9r/2P/Y/9j/2f/c
/93/3v/f/97/3f/c/9v/3v/e/9//3//f/9//3//f/9//3//f/+D/4P/g/+D/4f/h/+H/
4f/i/+L/4f/h/+D/4//k/+X/5v/l/+b/5v/n/+n/6f/p/+n/6//r/+z/7P/s/+7/7v/u
//L/8//0//X/9f/3//f/+P/7//z//f////7//v//////AwAFAAYABgAFAAUABgAGAAUA
BQAFAAYABgAGAAYABgAGAAcACAAJAAYABgAFAAUABAAEAAIAAQAAAP///////////v/9
//z/+f/4//j/9//4//f/9v/1//X/9f/z//L/8f/x//H/8f/v/+//7//v//H/8P/w/+//
7//v//D/8P/u/+7/7f/t/+//7//v//D/8P/w//D/8P/y//L/8v/y//L/8v/y//H/8//z
//L/8v/1//X/9//3//T/9P/0//T/9v/2//b/9//1//X/9f/1//f/9//3//f/9f/2//b/
9//5//n/+P/4//j/+P/4//j/+v/6//r/+v/4//f/9//4//j/9//2//b/+P/4//j/+P/4
//j/+f/5//j/+P/4//f/9//3//X/9//1//X/9f/1//b/9v/2//T/9P/0//T/9P/1//b/
9//4//f/9v/1//T/9P/0//T/8//1//X/9P/0//L/8v/y//P/8//z//P/8//1//X/9f/1
//X/9P/0//T/9P/0//T/9P/y//H/8f/x//P/8//z//P/8//z//H/8//1//X/9v/2//T/
9P/0//T/8v/y//L/8v/y//L/8f/x//P/8//z//P/8f/x//P/9f/z//L/8v/y//L/8v/y
//L/8v/z//P/8v/y//L/8v/z//P/8//1//b/+P/5//z//f/+/////f///wAAAQADAAQA
BQAIAAgACQAKAAsACwAJAAgABQADAAQABgAIAAoABwACAP/////+//3//P/5//j/+P/2
//b/9P/x//D/8P/v/+7/7f/r/+n/6P/o/+n/6P/o/+j/5v/m/+f/5//p/+n/6f/o/+j/
6P/o/+f/5f/k/+P/4f/e/97/5//z////CwAXACEAMABAAE8AYwB6AIwAmgCrALwAygDQ
ALoAhQBaAEkAQQA/AD8ANgAsACcAIwAYAA0ABgD///b/8f/y//L/8P/u/+z/7P/t/+z/
7P/s/+v/6v/p/+f/6f/o/+j/6P/m/+b/5v/n/+n/6f/p/+n/6f/p/+n/6f/o/+j/6f/p
/+n/6f/p/+n/6f/p/+n/6v/s/+z/7P/t/+3/7f/t/+7/7f/t/+7/7v/w//D/8P/w/+//
8P/w//H/8f/x//H/8f/1//X/9v/2//T/9v/2//b/+v/7//z//f///wEAAQACAAMABAAF
AAcACgAKAAsACwAMAA0ADQAMAAwADQAPABAAEQARABEAEgASABIAEgASABEAEQARABEA
EAAQAA8ADwASABIAEAAPAA4ADQANAA0ACwAKAAkACAAHAAYABgAFAAQAAwACAAEAAQAB
AP///v/7//v/+//7//v/+//7//v/+//6//r/+f/3//f/+P/4//r/+v/5//n/9//3//f/
+P/4//j/+P/4//j/+P/4//j/+P/4//j/9//5//n/+P/4//f/9//5//n/+v/6//r/+v/8
//z//P/9//v/+//7//v//f/9//3//f/7//z//P/9//3//f/8//z//v/+//7//v/8//z/
/P/8//7//f/9//7//P/7//r/+v/8//z//P/8//z//P/9//3/+v/6//r/+f/7//v/+f/7
//n/+f/5//n/+v/6//r/+P/4//j/+P/4//b/9v/2//b/9//4//n/+v/4//j/+P/3//f/
9//2//b/9v/2//b/9//3//f/9//3//f/9//3//f/9//2//b/9v/2//b/9v/2//j/9//3
//f/9//3//f/9//3//f/9f/3//X/9f/2//b/9v/2//b/9v/2//b/9v/2//b/9v/1//X/
9f/1//X/9f/z//P/9f/3//X/9f/1//f/+P/2//b/9v/2//b/9v/2//f/9//2//b/9v/0
//X/9f/1//n/+v/8//3/AAABAAIAAwADAAUABgAHAAcACAAJAAwADAANAA4ADwAPAA0A
DAAJAAcACAAKAAwADgALAAYAAwADAAIAAQAAAP3//P/8//r/+v/4//X/9P/0//P/8v/x
//P/8f/w//D/7//u/+7/7v/s/+z/7f/t/+//7//v/+7/7P/s/+z/6//r/+r/6f/n/+b/
5P/n/+///f8HABMAGwAqADgAQwBTAGoAggCSAKEAsgDCANAAyACfAGwATwBDAD8AQwBA
ADQALQAnAB4AFQAOAAUA/P/3//T/9P/0//L/8P/w//H/8P/w//D/7//u/+3/6//t/+z/
7P/s/+r/6v/q/+v/7f/t/+3/7f/t/+3/7f/t/+z/7P/t/+3/7//v/+//7//v/+//7//w
//D/8P/w//H/8f/x//H/8v/x//H/8v/y//T/9P/0//T/8//0//T/9f/1//X/9f/1//n/
+f/6//r/+P/6//r/+v/8//3//v////3//////wAAAwAEAAUABwAGAAYABwAHAAkACwAM
AAwADQANAA4ADgANAA0ADQAOAA4ADgAOAA4ADQANAA0ADQAMAAwACwALAA0ADgANAA0A
DAALAAsACwALAAoACQAIAAUABAAEAAMAAAD///7//f/9//3/+//6//f/9//3//f/9//3
//f/9//3//b/9v/1//X/9f/2//b/9v/2//X/9f/z//P/8//0//T/9P/0//T/8v/y//L/
8v/0//T/9P/z//X/9f/0//T/8//z//X/9f/0//T/9P/0//b/9v/2//f/9//3//f/9//3
//f/9//3//X/9v/2//f/9//3//b/9v/2//b/9v/2//b/9v/2//b/9v/1//X/9v/2//X/
9P/0//b/9v/2//b/9v/2//f/9//0//T/9P/z//P/8//x//P/8//z//P/8//z//T/9f/0
//P/8v/x//D/8v/y//L/8v/y//L/8v/y//D/8P/w/+//8P/x//H/8v/y//L/8v/z//H/
8f/x//H/8//z//P/8//x//D/8P/w//D/8P/w//D/8v/x//H/8f/v/+//7//v//H/8f/v
//H/7//v//D/8P/w//D/8P/w//D/8P/w//D/8P/w/+//7//x//H/8P/u/+7/7v/u//D/
8P/w//H/8f/w//D/8P/w//H/8f/x//P/9P/2//f//P/9//7//////wEAAgADAAEAAgAD
AAYABgAHAAgACQALAAkACAAFAAMABAAGAAgACQAHAAMAAQD9//z/+//6//f/9v/2//T/
8//y//D/8P/w/+//7v/t/+v/6f/o/+j/5//m/+b/5v/m/+b/5//n/+f/5//n/+b/5v/m
/+b/5f/l/+b/5f/l/+T/4P/h/+v/9/8BAAsAEwAeACwANwBHAFwAcgCCAJEAogC0AMIA
tACBAFIAQQA9ADkAOQA4AC4AJwAhABoADwAEAP3/9P/v//D/8v/y//D/7v/u/+z/6v/p
/+j/6P/o/+j/5//p/+j/6P/o/+b/5v/m/+f/6f/p/+n/6f/p/+n/6f/p/+j/6P/p/+n/
6f/p/+n/6f/p/+n/6f/q/+r/6v/q/+v/6//r/+v/7P/r/+v/7P/s/+7/7v/u/+7/7f/u
/+7/7//x//H/8f/x//X/9f/2//b/9v/4//j/+P/6//v//P/9//v//f/9//7///8AAAEA
AwACAAIAAwADAAUABwAIAAgACQAJAAoACgAJAAkACQAKAAoACgAKAAoACQAJAAkACQAK
AAoACQAJAAoACgAIAAcABgAFAAUABQAFAAQAAwACAAEAAAAAAP///P/7//r/+f/5//n/
9//2//P/8//z//P/8//z//P/8//x//D/8P/v//H/8f/y//L/8P/w/+//7//t/+3/7f/u
//D/8P/w//D/8P/w//D/8P/y//L/8v/x//H/8f/w//D/7//v//H/8f/w//D/8P/w//D/
8P/w//H/8//z//P/8//z//P/8//z//H/8v/y//P/9f/1//T/9P/y//L/8v/y//L/8v/y
//L/9P/z//P/9P/y//H/8P/w//L/8v/y//L/8f/w//D/7//v//D/8f/x//P/8//x//P/
8f/x//H/8f/y//L/8v/w//L/8v/y//L/8P/w//D/8P/u/+7/7v/u/+7/7v/u/+3/7v/v
/+//8P/w//D/8P/x/+//7//v/+//8f/x//H/8f/x//D/8P/w//D/8P/w//D/7v/t/+3/
7f/t/+3/7f/t/+//7//t/+//7//s/+7/7v/u/+7/7v/u/+7/7//v/+7/7v/u//D/8f/x
//H/8f/y//T/9f/4//n/+v/7//v//f/+/////f/+////AgAFAAcACQALAAkABwAGAAMA
BQAGAAgACgAKAAcAAgD///v/+v/5//j/+f/4//j/9v/z//D/7P/q/+z/6//q/+n/6f/n
/+b/5v/l/+T/5P/k/+b/5v/n/+f/5f/l/+X/5P/i/+L/4v/h/+X/5P/h/9//3P/a/93/
5//1/wEACwARABoAJgAxAD8AVABqAH4AjwCgALQAugCiAG0AQgAzADUAOwA7ADIAKAAh
ABsAEgAJAAAA+//0//P/8P/w/+7/7P/q/+r/6//q/+r/6v/o/+j/6P/n/+f/5v/m/+b/
6P/o/+j/6f/p/+n/6f/p/+n/6f/p/+n/6P/o/+n/6f/p/+n/6f/p/+v/6//r/+z/6//q
/+n/6f/r/+v/6//s/+//7//w//D/8P/w//D/8P/x//L/8v/z//P/8//z//P/9f/1//b/
9v/4//r/+v/6//r/+//8//3///8BAAEAAgADAAQABQAHAAYABgAHAAcACQALAAwADAAJ
AAkACgAKAA0ADQANAA4ADgAOAA4ADgANAA0ADQANAA4ADgANAA0ADQAMAAkABwAHAAcA
CAAJAAsACgAJAAgABwAGAAYABQAEAAMAAgABAAEAAQD///7//f/9//3//f/5//n/+f/5
//v/+v/6//n/+f/5//r/+v/6//r/+f/5//n/+f/5//r/+P/4//j/+P/2//b/9v/2//v/
/P/9//3//f/9//z//P/9//3///////3//P/7//r//P/8//z//f/7//v/+//7//v/+//7
//v//f/+//7//////////v/+//7//v/+//7//v/+//7//v/+//3//f/+/wAA///+//7/
/P/8//z//P/8//z//f/9//z//P/8//v//f/9//v//f/7//v/+//7//r/+v/6//j/+v/6
//r/+v/6//r/+v/6//r/+v/6//r/+v/6//r/+f/5//n/+P/4//r/+v/6//v/+//7//v/
+//7//r/+v/6//r/+v/4//j/+P/5//n/+P/4//j/+P/5//n/+f/7//z//v///wQABQAG
AAcABgAHAAcABwAIAAoADAAQABUAFwAZABsAGQAXABYAEwAUABYAGQAcABsAFwARAA0A
CgAIAAYABAAFAAQABAACAP7//P/5//j/+P/3//b/9f/1//P/8v/y//H/8P/w//D/8P/w
//H/8f/x//H/8f/w//L/8v/y//H/8f/w//H/7//s/+j/6//1/wEACQARAB0AJgAuADkA
SwBeAHIAhgCZAKwAvgDEALIAgQBQAD8AQwBJAEkAQgA6ADUAMQAmAB0AFAALAAYAAQD+
//7/+v/4//b/9v/1//T/9P/0//b/9v/2//X/9//2//b/9v/2//b/9v/3//X/9f/1//X/
8//z//P/8//0//T/9f/1//X/9f/1//X/9v/3//j/+v/8//z//P/9//3//f/9//7//v/9
//3//P/9//7///8AAP//AAAAAAEAAQABAAEAAQAFAAUABgAGAAYACAAIAAgACAAJAAoA
CwANAA8ADwAQAA8AEAARABMAFgAWABcAFwAZABsAHAAcABkAGQAaABoAGwAbABsAHAAc
ABwAHAAcABkAGQAZABkAGgAaABkAGQAcABwAGgAZABgAFwAXABcAGQAYABcAFgAVABQA
FAATABQAEwASABEADwAPAA0ADAALAAsACwALAAcABwAHAAcACAAIAAkACQAHAAcACAAI
AAgACAAHAAcACAAJAAoADAAKAAoACgAKAAgACAAIAAgADAAMAAwACwALAAsACgAKAAkA
CQALAAsACwAMAA0ADgAMAAwADAANAA0ADQANAA0ADQANAA0ADQAPABAAEAARABEAEQAQ
ABAADgAOAA4ADgAOAA4ADgAOAA0ACwAKAAoACwALAAsADAAMAAwADAAMAAwADAANAA0A
DgAOAA4ADQAKAAkABgAHAAkACQAJAAkACQAKAAsACgAIAAgACAAIAAYABgAGAAYACAAI
AAgACAAJAAoACwALAAkACQAIAAgACAAIAAgACQAJAAkACQAJAAcABwAHAAcABwAGAAYA
BgAHAAgACQAKAAgABwAHAAcABwAHAAcABwAFAAYABgAGAAYABgAHAAgACQALAAoACAAH
AAYACQALAAwADQANAA4AEAARABMAEwATABMAFQAXABgAGQAbABwAHQAgACQAJQAmACcA
JgAjACEAHQAgACIAJQAoACUAIQAbABcAFQAUABMAEgARABAAEAAOAAoACAAFAAQABgAF
AAQAAwADAAEAAAAAAAEAAAAAAAAAAAAAAAEAAQD////////+//7//v/+//3/AQAAAP//
+f/0//T/+/8FAA8AGQAhACsANgBAAE8AZwB+AJAAogC3AMoA3ADaALYAgQBeAFkAXwBl
AGEAVABOAEkAPwA2AC8AJgAfABoAFQAQAAwACgAIAAYABgAFAAQABAAEAAQABAAEAAMA
AwACAAIAAgAEAAQABAAFAAIAAQAAAP//AgADAAQABQAFAAQABAADAAUABQAFAAUABQAF
AAUABgAGAAYABgAHAAUABQAFAAYACAAJAAsADAALAAoACQAIAAsADAAMAA0ADwAPAA8A
DwARABEAEgASABIAFAAUABQAFAAVABYAFwAZABsAGwAcABsAHAAdAB8AHgAeAB8AHwAh
ACMAJAAkACUAJQAmACYAJQAlACUAJgAmACYAJgAmACUAJQAlACUAJgAmACUAJQAmACYA
JAAjACQAIwAjACMAJQAkACMAIgAhACAAIAAfABwAGwAaABkAGwAbABkAGAAVABUAFQAV
ABUAFwAZABsAGAAWABUAEwATABMAFAAUABUAFgAWABcAFQAVABUAFgAWABYAFgAWABcA
GAAZABoAHAAcABwAGwAZABkAGAAYABcAFwAZABkAGQAaABsAHAAcABwAHAAdAB0AHQAd
AB0AHQAdAB0AHQAfACAAIAAhACAAHwAdABwAHgAeAB4AHgAcABwAHAAcABoAGQAZABoA
GwAbABsAHAAbABoAGQAYABoAGgAbABsAHQAeAB8AHwAdABsAFwAXABoAGwAcAB0AGwAa
ABkAFgAYABgAGAAYABgAGAAYABgAGgAaABoAGgAaABoAGgAZABsAGwAaABoAGQAYABcA
FwAYABkAGgAbABkAGQAZABkAGwAaABoAGgAaABoAGgAaABgAFwAXABcAFQAXABgAGAAY
ABgAGAAYABgAGAAZABoAGgAbABwAGgAbABsAGwAeACAAIwAlACYAJwAoACkAKQArACwA
LQAvADAAMQA0ADgAOQA6ADsAOQA3ADYAMwA2ADgAOwA+ADoANQAuACkAKAAoACgAKAAm
ACQAIwAgAB4AHAAZABgAGAAXABYAFQAVABMAEgASAA8ADgAOAA4AEQASABQAFQATABMA
EwASABAAEAAQAA8ADQAMAAsACQAGAAoAEwAdACkANwBDAE8AXABsAIEAmwCuAMAA0gDn
AP4ADAECAdYAoQCAAHUAeQB7AHMAaABiAFkAUQBIAD8ANAAtACgAIQAeAB4AHQAcABsA
HAAbABoAGgAaABgAGAAYABcAGQAYABgAGAAWABYAFgAXABcAFwAXABcAGQAZABkAGQAa
ABoAGwAbABsAGwAbABsAGQAZABkAGgAcABwAHAAdAB8AHwAfACAAHwAfACAAIAAeAB4A
HgAeAB8AIAAgACEAJgAnACgAKQApACkAKgAqACwALgAuAC4AMAAxADIAMwAzADUANQA2
ADUANgA3ADkAOgA6ADsAOwA7AD0APgA+AD4APwBBAEIAQQBBAEEAQgBCAEIAQgBCAD8A
PwA/AA==
         </WaveFormData>
      </LeadData>
      <LeadData>
         <LeadByteCountTotal>10000</LeadByteCountTotal>
         <LeadTimeOffset>0</LeadTimeOffset>
         <LeadSampleCountTotal>5000</LeadSampleCountTotal>
         <LeadAmplitudeUnitsPerBit>4.88</LeadAmplitudeUnitsPerBit>
         <LeadAmplitudeUnits>��V</LeadAmplitudeUnits>
         <LeadHighLimit>2147483647</LeadHighLimit>
         <LeadLowLimit>268435456</LeadLowLimit>
         <LeadID>V1</LeadID>
         <LeadOffsetFirstSample>0</LeadOffsetFirstSample>
         <FirstSampleBaseline>0</FirstSampleBaseline>
         <LeadSampleSize>2</LeadSampleSize>
         <LeadOff>FALSE</LeadOff>
         <BaselineSway>FALSE</BaselineSway>
         <ExcessiveACNoise>FALSE</ExcessiveACNoise>
         <MuscleNoise>FALSE</MuscleNoise>
         <LeadDataCRC32>3386804034</LeadDataCRC32>
         <WaveFormData>
CAAIAAgACAALAAsADAANAA4ADwAPAA8AEQARABEAEQARABEAEAAPAAwACAAGAAUAAwAC
AAEAAQABAAEA//////////////////8AAAAAAAABAAEAAgACAAUABgAGAAcABwAHAAcA
BwAHAAcABwAHAAcACAAIAAgACAAJAAkACQAMAAwADAAMAAsACwALAAwACgAMAA4AFAAb
ACMAKQAvADIALQAgABcACQD3/+X/0/+8/6L/hv9s/1n/Vf9T/1P/W/9p/4P/of+z/7z/
x//U/93/6P/x//b//P8AAAQABwAIAAsADAANAA4ADwAOAA4ADgAOABAAEQASABIAEgAS
ABMAEwATABMAEwAUABQAFAAUABQAEwATABMAEgAUABQAFAAVABUAFQAWABYAFQAUABQA
FAAWABYAFgAWABQAFAAUABMAEgASABIAEgAUABUAFQATABEAEQARABEAEQARABEAEQAR
ABEAEQARABEAEAAQABAAEAAQABAAEAAPAA8ADgAOAAwADAAMAAwACwAJAAkACAAKAAoA
CgAKAAgACAAIAAgACAAHAAcABwAHAAcABwAHAAUABQAFAAUAAwADAAQABAAFAAUABQAF
AAQAAwADAAMABQAGAAcACAAGAAYABgAGAAYABgAGAAYABwAHAAcABwAHAAcABwAHAAcA
BwAHAAgABwAGAAUABAAFAAUABQAFAAMABAAEAAQABAAEAAMAAwAEAAQABAAFAAUABQAE
AAQAAgAEAAQAAwADAAQABAADAAMABAAEAAMABAAGAAcACAAGAAYABgAGAAgACAAIAAgA
CAAIAAgACAAIAAcABwAHAAcABwAHAAcACAAIAAgACAAJAAkACQAJAAkACQAJAAkACQAJ
AAkACQAJAAkACgAKAAoACgAKAAkACQAJAAkACgAMAA0ADQANAAsACwAKAAoACwAMAA0A
DwANAA0ADQALAA0ADgAOAA4AEAAQABAAEAAOAA4ADQANAA8AEAAQABAADwAOAA0ACgAK
AAwADAAMAAwADAAMAAwADgAOAA0ADQAMAAwADAALAAkACgAKAAoACQAJAAkACQAJAAkA
CQAJAAkACAAHAAYABgAGAAYABgAGAAYABgAGAAUABQAGAAYABAAFAAUABQAEAAQAAwAD
AAMABQAEAAQABAAEAAQABgAFAAUABQAEAAQABAAEAAQABAAEAAQAAwADAAQABQAGAAcA
BwAHAAUABQAFAAUABwAHAAYABQACAP7//P/7//f/9v/1//X/9f/1//P/8//z//P/8//z
//X/9v/2//b/9v/3//n/+v/9//7//v////////////////////////8AAAIAAwAEAAIA
AwADAAMABgAGAAYABgAHAAcABwAIAAgACgAMABIAGQAhACcALwAwACcAGgARAAEA6//Z
/8n/rv+Q/3L/Wv9P/03/S/9L/1P/af+H/6P/sf+6/8X/0v/b/+L/6//y//j//P8AAAEA
AgADAAQABQAGAAcACAAIAAgACAAIAAkACgAKAAwADAANAA0ACwALAAsADAAMAAwADAAM
AA0ADQANAAwADgAOAA4ADwANAA0ADgAOAA0ADAAMAAwADAAMAAwADAAMAAwADAALAAoA
CgAKAAoACgALAAsACQAJAAkACQAJAAkACQAJAAkACQAJAAkACQAHAAYABgAGAAgACAAI
AAgACQAJAAgACAAIAAgACAAIAAcABQAFAAQABAAEAAQABAAEAAQABAAEAAAA////////
//////////////////////7//f/9//z//f/9//3//f/8//v/+//7//3//v///wAA/v/+
//7//v/9//z/+//6//3//f/9//3/+//7//v/+//9//3//f/+//z//P/8//z//f/9//3/
/f/9//7//v/+//7//v/9//3//v/+//7//////////v/+//z//v/+//3///8AAAAA///+
//7//f/7//v//P/8//z//v/+//7//v/+//7//v/+/wAAAAAAAAAA/v/9//3//f//////
/////wAAAAAAAAAA//////////8BAAEAAQABAP//////////AQABAAIAAgACAAIAAgAB
AP///////wAAAgADAAMAAwADAAMAAgACAAIAAgACAAMAAwADAAMAAQD//wAAAAAAAAIA
AgACAAIAAAAAAP///////wAAAAAAAAIAAgACAAAA/v8AAAAAAAACAAIAAgACAAAAAAD/
////AgACAAIAAQABAAIAAgACAAEAAQABAAEAAwADAAMAAwACAAIAAgACAAIAAgACAAIA
AgACAAIAAgABAAEAAgACAAIAAwADAAMAAgACAAEAAQADAAEAAgAEAAQABAAEAAIAAQAB
AAEAAgACAAIAAgACAAIAAgACAAMAAwAEAAUABgAHAAcABwAHAAcABwAHAAkACQAIAAcA
BAAAAP7//f/5//j/9//3//f/9//1//X/9//3//f/9//3//j/+P/4//j/+f/7//z//f/+
//7///8BAAEAAQABAP////////////8AAAAAAAAAAAEAAQABAAIAAgACAAIAAQABAAEA
AgACAAIABAAIABEAFwAfACcALAAlABgADQD//+n/1//H/7L/mP98/2L/Uf9N/03/Uf9Z
/2f/g/+h/6//uP/D/87/0//c/+X/7P/0//r//P/9//7///8CAAMABAAFAAYABgAGAAYA
BgAHAAgACAAKAAoACwALAAsACwALAAwADAAMAAwADAAPAA8ADwAOAAwADAAMAA0ADwAP
ABAAEAAPAA4ADgAOAAwADAAMAAwADAAMAAwACwAKAAoACgAKAAsADQAOAA0ACwALAAsA
CwALAAsACwALAA0ADQANAA0ADQAMAAwADAAMAAwADAAMAAsACwAKAAoACAAIAAgACAAJ
AAcABwAGAAYABgAGAAYABgAGAAYABgAEAAMAAwADAAUABQAFAAUABQAFAAUABQAEAAMA
AwACAAMAAwADAAMAAgABAAEAAQADAAQABQAGAAQABAAEAAQABAAEAAQABAAHAAcABwAH
AAcABwAHAAcABQAFAAUABgAIAAgACAAIAAcABwAHAAcABwAIAAgACAAGAAYABQAFAAQA
BAAEAAUABQAFAAQABAAEAAYABgAFAAUABgAGAAUABQAGAAYABQAFAAYABgAGAAgACAAI
AAgABwAGAAUABAAEAAQABAAEAAQAAwADAAMABAAFAAYABwAIAAgACAAIAAUABQAFAAUA
BwAHAAcABwAFAAUABQAFAAUABQAGAAYABgAGAAYABQADAAMAAwAEAAYABwAHAAcABwAH
AAYABgAEAAQABAAFAAUABQAFAAMAAwAEAAQABAAEAAQABAAEAAQABAADAAMABAAGAAcA
CAAGAAYABgAEAAIABAAEAAQABgAGAAYABgAIAAgABwAHAAYABgAGAAUABQAGAAYABgAH
AAcABwAHAAcABwAHAAcABgAGAAYABgAGAAYABgAGAAYABgAGAAYABQAFAAYABgAIAAkA
CQAIAAgACAAIAAgACAAHAAcABwAGAAYABgAGAAYABgAGAAYABwAHAAgACQAIAAkACQAJ
AAsACwALAAsACwALAAoACQAGAAIAAAD//////v/9//3//f/9//v/+//6//n/+P/3//n/
+v/6//r//P/9////AAABAAIAAgADAAMAAwADAAMAAwADAAMAAwADAAQABAAEAAQABQAF
AAUACAAIAAgACAAJAAkACQAKAAoACgAMABAAFQAbAB8AIwAkAB0AFgALAP3/7f/d/9P/
yP+4/6L/iP91/23/b/97/43/nf+r/7f/vf/G/8//1v/d/+j/9f/6//z//v8AAAUABgAH
AAoACwAMAA0AEAAQABAAEAAOAA8AEAAQABIAEgATABMAEQARABEAEgAUABQAFAAUABQA
EwASABAAEAAQABAAEQATABMAFAAUABEAEAAQABAAEAAQABAAEAAQABAAEAAPAAwADAAM
AAwADgAPAA8ADQANAA0ADQANAAsACwALAAsACwALAAsACwANAAwADAAMAAsACgAJAAgA
BwAHAAYABgAGAAYABgAGAAUAAwADAAIAAgACAAIAAgAEAAQABAAEAAAA////////AAAB
AAIAAwABAAEAAQABAP////8AAAAAAQABAAEAAQACAAEAAQABAAEAAgADAAQAAgACAAIA
AgACAAIAAgACAAQABQAGAAcABQAFAAUABQAFAAUABQAGAAYABgAGAAYABQAFAAUABQAF
AAYABgAGAAYABgAFAAUABgAGAAYABwAHAAcABgAGAAQABgAGAAUABwAIAAgABwAGAAYA
BQADAAUABgAGAAYABAAEAAQABAAEAAQABAAEAAYABgAGAAYABAADAAMAAwADAAMAAwAD
AAYABgAGAAYABQAFAAUABQAFAAUABQAFAAMAAwADAAMABQAFAAYABgAEAAQABAADAAUA
BQAFAAYABAAFAAUABQAFAAUABAAEAAQABAAEAAUABwAHAAcABQADAAQABAAEAAQABAAE
AAQABgAGAAUABQAFAAYABgAGAAYABgAGAAQABAAGAAYABgAGAAYABgAGAAQABAADAAMA
BgAGAAYABQAFAAYABgAGAAMAAwADAAMABQAFAAUABQAGAAYABgAGAAYABgAGAAYABgAG
AAYABgAFAAUABgAGAAYABgAGAAYABgAFAAUABQAEAAQABAAEAAQABAAEAAQABwAHAAgA
CQAMAA0ADQANAAwACwAKAAkACAAHAAUAAwACAP7//P/7//n/+P/3//f/+f/5//f/9//3
//f/9//3//f/+P/4//j/+v/7//3//v/9//7//v///////////////////////////wAA
AAAAAAIAAwADAAMAAgACAAIAAgAFAAUABQAGAAYACAAMABIAGQAdACEAIwAcABEABAD5
/+v/2//N/7//rv+Y/4D/av9h/2P/a/95/4n/nf+r/7X/vf/G/8//2P/h/+r/8f/2//r/
/P8AAAMABAAFAAYABwAIAAkACgAKAAoACgAIAAkACgAKAAwADAANAA0ACwALAAsADAAM
AAwADAAMAA0ADQANAAwACgAKAAoACwALAAsADAAMAAsACgAKAAoADAAMAAwADAAMAAwA
DAALAAoACgAKAAoACAAJAAkABwAJAAkACQAJAAcABwAHAAcABwAHAAcABwAHAAYABgAG
AAYABgAGAAYABQAFAAQABAACAAIAAgACAAMAAQABAAAA/v/+//7//v/8//z//P/8//v/
+//8//3/+//7//v/+//7//v/+//7//n/+f/6//r//f/9//3//f/9//3//v////3//v//
/wAAAgACAAIAAgACAAIAAgACAAMAAwADAAMAAwADAAMAAwADAAMAAwAEAAQABAAEAAQA
AQABAAEAAQADAAQABAAEAAQABAADAAMABAAEAAQABQAHAAcABgAGAAIABAAEAAMAAwAE
AAQAAwABAAIAAgABAAMABAAEAAQABAAEAAQABAAEAAQABAAEAAQABAAEAAQABAADAAMA
AwADAAMAAwADAAQABAAEAAQAAQABAAEAAQADAAMAAwADAAMAAwADAAMAAgABAAEAAAAC
AAIAAgABAAMAAwADAAQABgAHAAcABwAFAAUABAAEAAIAAgACAAMABQAFAAUAAwABAAIA
AgACAAQABAAEAAQABAAEAAMAAwABAAIAAgACAAIAAgACAAAAAgAEAAQABAAEAAQABAAE
AAIAAgABAAEAAgACAAIAAQADAAQABAAEAAEAAQABAAEAAwADAAMAAwAEAAQABAAEAAIA
AgACAAIABAAEAAQABAADAAMABAAEAAQABQAFAAUABAAEAAMAAwABAAIAAgACAAIAAgAC
AAEAAQABAAIAAgACAAIAAgACAAIAAgABAAEAAgADAAYABwAHAAcABwAHAAcABwAFAAUA
BAADAAIA/v/8//v/9//2//X/9f/3//f/9f/1//P/8//z//P/8//0//T/9P/3//n//P/+
//7//v/9//3///////////////////////3//v/+//7//v/////////+//7//v/+/wEA
AQABAAIAAgAEAAYACgAPABcAHQAlACgAIQAUAAkA+//n/9P/wf+q/5D/dP9c/03/Sf9H
/0X/Tf9f/3n/l/+r/7b/wf/K/9P/3P/j/+b/7P/0//b/+f/8/////v///wAAAQAEAAQA
BAAEAAQABQAGAAYABgAGAAcABwAHAAcABwAIAAgACAAIAAgACQAJAAkACAAIAAgACAAJ
AAkACQAKAAoACQAIAAgACAAIAAgACAAIAAgACAAIAAcABgAGAAYABgAGAAcABwAFAAcA
BwAHAAcABQAFAAUABQAFAAUABQAFAAcABgAGAAYABQAEAAMAAgACAAMAAwAEAAIAAgAC
AAIAAwABAAEAAAAAAAAAAAAAAP7//v/+//7//v/9//3//f/7//v/+//7//n/+f/5//n/
+f/5//r/+v/5//n/+f/5//n/+f/6//v/+f/6//v//P/6//r/+v/6//z//P/8//z/+//7
//v/+//9//3//f/9//3//f/9//7//P/8//z//P/9//3//f/9//v//P/8//z//v/+//3/
/f/9//z/+//7//v/+//6//r/+f/8//3//f/7//z//P/7//v//P/8//v/+f/6//r/+v/8
//z//P/8//z//P/8//z//P/8//z//P/+//3//f/9/////////////v/+//7//v//////
//////3//f/9//3/////////////////AAAAAP7//v/+//3//v///wAAAgABAAEAAAD/
/wEAAQAAAAAA/v/+//7///8BAAEAAQD//wEAAgACAAIAAAAAAAAAAAAAAAAA////////
AAAAAAAAAAAAAAAA/v8AAAIAAgACAAIAAgACAAIABAAEAAMAAwACAAIAAgABAAEAAgAC
AAIAAQABAAEAAQABAAEAAQABAAIAAgACAAIAAAAAAAAAAAAAAAAAAAAAAAAAAQADAAQA
BAAFAAUABQAGAAYABQAFAAUABQAFAAUABgAGAAYABgAGAAYABQAFAAUABgAGAAYABgAI
AAgACAAIAAcABwAIAAkACgALAAsACwAMAA0ADgAPAA0ADQAMAAsACgAGAAQAAwD///7/
/f/9//v/+//5//n/+//7//v/+//7//z//P/8//7///8BAAIAAQACAAIAAwAFAAUABQAF
AAUABQAFAAUABQAGAAYABgAGAAcABwAHAAcABgAFAAQABgAHAAgACgAKAAwADgAOABUA
HwAnAC0ANgAzACgAHQARAP//6f/X/8L/pv+K/27/V/9P/0//S/9J/1f/cf+T/6//vP/H
/9L/2//i/+3/9P/6/wAABgAHAAgACwAMAA0ADgAPABIAEgASABIAEAARABIAEgASABIA
EwATABMAEwATABQAEgASABIAEgAVABUAFQAUABQAFAAUABUAFQAVABYAFgAXABYAFgAW
ABUAFAATABIAFAAUABQAEwAUABQAFAAUABIAEwATABEAEwATABMAEwATABMAEwATABMA
EwATABMAEwASABIAEgASABIAEgASABMAEwASABIAEgASABIAEgATABEAEQAQAA4ADgAO
AA4ADgAOAA4ADgAOAA0ADQANAAsACwALAAsADQANAA0ADQAMAAsACwAKAAsACwALAAsA
DAALAAsACwAIAAgACAAIAAoACgAKAAoACgAKAAoACgAJAAkACQAJAAkACQAJAAkABwAH
AAcACAAIAAgACAAIAAcABwAHAAcABQAGAAYABgAIAAgABwAHAAYABgAGAAcACQAJAAgA
CAAGAAgACAAHAAUABgAGAAUABwAIAAgABwAFAAYABgAGAAgACAAIAAgACAAIAAgACAAI
AAgACAAIAAgABwAHAAcABQAFAAUABQAGAAYABgAGAAcABwAHAAcABQAFAAUABQAFAAUA
BQAFAAMAAwAEAAQABAAEAAQAAwAFAAUABQAGAAUABQAEAAMABQAFAAQABAACAAIAAgAD
AAUABQAFAAMAAQACAAIAAgACAAIAAgACAAIAAgABAAEAAQACAAIAAgACAAIAAgAAAAAA
AgACAAIAAAAAAAAAAAACAAIAAQABAAAAAAAAAP//AQACAAIAAgABAAEAAQABAAEAAQAB
AAEAAgACAAIAAgAAAAAAAAAAAAIAAgACAAIAAQABAAIAAgAAAAEAAAACAAIAAgACAAIA
AQABAAEAAgACAAIAAgACAAIAAgACAAEAAQACAAMABgAHAAcABwAHAAcABwAHAAcABwAG
AAUABAAAAP7//f/5//j/9//3//f/9//1//X/9f/1//X/9f/1//b/9v/2//j/+f/7//z/
/f/+//7///8AAAEAAgADAAMAAwADAAMAAwAEAAQABAAGAAcABwAHAAgACAAIAAgACQAJ
AAkACgAKAAoACgAOABMAGwAlAC0ANAA1ACgAHQARAP//6//Z/8b/qv+M/3L/W/9R/0//
T/9R/1//ef+X/63/uP/D/9D/2//k/+v/9P/6/wIABgAHAAgACwAKAAsADAANABAAEAAQ
ABAADgAPABAAEAASABIAEwATABMAEwATABQAEgASABIAEgAVABUAFQAUABQAFAAUABUA
FQAVABYAFgAVABQAFAAUABQAFAAUABQAFgAWABYAFQASABIAEgASABIAEwATABEAEwAT
ABMAEwARABEAEQARABMAEwATABMAEQAQABAAEAAQABAAEAAQAA8ADwAOAA4ADgAOAA4A
DgAPAA0ADQAMAAoACgAKAAoACgAKAAoACgAKAAkACQAJAAkACQAJAAkACwALAAsACwAJ
AAkACgAKAAkACQAJAAkACgAJAAkACQAJAAoACwAMAAwADAAMAAwACgAKAAoACgALAAsA
CwALAA0ADQANAA0ACwALAAsADAAMAAwADAAMAAsACwALAAsACwAMAAwADAAOAA4ADQAN
AAwADAAMAA0ADQANAAwADAAMAA4ADgANAA0ADgAOAA0ADQAOAA4ADQALAAwADAAMAA4A
DgAOAA4ADgAOAA4ADgAMAAwADAAMAA4ADQANAA0ADQANAA0ADQAMAAwADAAMAAsACwAL
AAsADQANAA0ADQANAA0ADQANAAsACwAMAAwADAAMAAwACwANAA0ADQAOAA4ADwAPAA8A
DwAPAA4ADgAMAAwADAANAA0ADQANAAsACQAKAAoACgAMAAwADAAMAAwADAALAAsACwAM
AAwADAAMAAwADAAKAAoADAAMAAwADAAMAAwADAAMAAwACwALAAoACgAKAAkACwAMAAwA
DAAJAAkACQAJAAoACwAMAA0ADgAMAAoACgAKAAoACgAJAAkACQAMAAwADAAMAAoACgAK
AAoADQANAA4ADwAOAA8ADwAPABEAEQARABEAEwATABIAEQAMAAgABgAFAAMAAgABAAEA
//////3//f/9//3//f/9//3//v/+//7/AAABAAMABAAHAAgACAAJAAcABwAHAAcACQAJ
AAkACQAJAAoACgAKAAoACwALAAsADgAOAA4ADgANAA0ADQAOAA4AEAAQABIAGQAhACUA
KQAwADEAKAAdABEA///r/9v/yv+y/5b/ev9l/1//Yf9l/2v/d/+L/6P/s/++/8v/1v/f
/+r/8//4//7/AgAEAAcACAAJAAwADQAOAA8AEAAQABAAEAASABMAFAAUABIAEgATABMA
EQARABEAEgAUABQAFAAUABMAEwATABIAEwAUABUAFwAVABUAFgAWABUAFAAUABQAFAAU
ABQAFAASABIAEgARABIAEgASABIAEAARABEADwAPAA8ADwAPABEAEQARABEADwAPAA8A
DwAPAA4ADgAOABAAEAAQABAADwAPAA4ADgAOAA4ADgAOAA0ACwALAAoACgAKAAoACgAK
AAoACgAKAAgABwAHAAcACQAJAAkACQAHAAcABwAHAAcABwAIAAgABwAHAAcABwAGAAUA
BQAFAAUABgAHAAgABgAGAAYABgAGAAYABgAGAAkACQAJAAkABwAHAAcABwAJAAkACQAK
AAkACAAHAAYABwAHAAcABwAHAAgACAAIAAYABgAFAAUACAAIAAgACQAHAAcABgAGAAUA
CAAJAAkACQAKAAoACQAHAAgACAAHAAkACgAKAAoACAAIAAgACAAIAAgACAAIAAgACAAI
AAgABgAFAAUABQAHAAcABwAHAAYABgAGAAYABwAHAAcABwAJAAkACQAJAAgABwAGAAUA
BwAHAAgACAAIAAgACAAHAAcABwAHAAgACAAJAAkACQAJAAkACAAIAAoACgAKAAsACgAJ
AAgABQAHAAgACAAIAAgACAAIAAgABgAGAAUABQAFAAYABgAGAAYABgAGAAQABgAIAAgA
CAAIAAYABgAGAAYABgAEAAMAAwADAAYABgAGAAYABAAEAAQABAAFAAUABgAHAAoACwAL
AAsACwALAAsACwAMAA0ADQANAAcAAgD///3//P/8//z//f/7//v/+f/5//f/9//3//f/
+f/6//r/+v/6//v//f/+/wEAAgACAAMAAwADAAMAAwADAAMAAwADAAMABAAEAAQABAAF
AAUABQAIAAgACAAIAAcABwAHAAgACAAIAAwAEAATABkAHwAjACYAJwAiABcADQD7/+f/
1//I/7T/mP98/2X/Xf9f/2P/a/93/4v/n/+x/7r/xf/Q/9n/4v/t//L/+P/8//7/AQAE
AAcACAAJAAoACwAKAAoACgAKAAoACwAMAAwADgAOAA8ADwANAA0ADQAOABAAEAAQABAA
DwAPAA8ADgAQABAAEAARABEAEQASABIADwAOAA4ADgAQABAAEAAQABAAEAAQAA8ADgAO
AA4ADgAOAA8ADwANAAsACwALAAsACwALAAsACwANAA0ADQANAA0ADAAMAAwADAAMAAwA
DAALAAsACgAKAAwADAAMAAwADQALAAsACgAIAAgACAAIAAgACAAIAAgABgAFAAUABQAF
AAUABQAFAAUABQAFAAUAAwADAAQABAAFAAUABQAFAAQAAwADAAMABQAGAAcACAAHAAYA
BQAEAAUABgAHAAgACQAJAAkACQAJAAkACQAJAAkACQAJAAoACgAKAAoACgAJAAkACQAJ
AAkACgAKAAoACAAIAAcABwAIAAgACAAJAAsACwAKAAoACAAKAAoACQAJAAoACgAJAAsA
DAAMAAsACwAMAAwADAAKAAoACgAKAAgACAAIAAgACgAKAAoACgAJAAcABgAFAAYABwAI
AAkACAAIAAgACAAHAAcABwAHAAcABwAHAAcABQAFAAUABQAHAAcACAAIAAYABgAGAAUA
BwAHAAcACAAIAAkACQAJAAcABwAGAAYABgAGAAYABwAHAAcABwAFAAUABgAGAAYABAAE
AAQABAAGAAYABQAFAAcACAAIAAgABwAGAAUAAgAEAAYABgAGAAYABgAGAAYABAAEAAMA
AwAEAAQABAADAAMABAAEAAQABQAFAAUABQAHAAgABwAGAAUABAAGAAUABQAFAAYABgAG
AAYABAAEAAQABAAFAAUABgAHAAkACwAMAA0ADQANAA0ADQALAAsACgAJAAQAAAD+//3/
/P/8//z//f/9//3/+//7//n/+f/5//n/+f/6//r/+v/+////AQACAAEAAgACAAMAAwAD
AAMAAwAFAAUABQAFAAUABgAGAAYABAAFAAUABQAIAAgACAAIAAgABwAGAAYABgAIAAoA
EAAZAB8AIQAjACQAHQAUAAkA/f/v/93/0f/E/7L/nP+C/2//Z/9t/3v/i/+b/6n/t/+9
/8T/z//Y/+H/6v/z//j//P/+/wAAAQAEAAcACQALAA0ADwAPAA4ADQAMAA4ADwAQABAA
EgASABMAEwARABEAEQASABIAEgASABIAEQARABEAEAAQABAAEAARABMAEwAUABQAEgAQ
AA8ADgAPABAAEQASABIAEgASABEADgAOAA4ADgAOAA8ADwANAAsACwALAAsADAANAA4A
DwAOAA0ADAALAAsACgAKAAoACgAKAAoACgAJAAkACAAIAAgACAAIAAgABwAFAAUABAAG
AAYABgAGAAYABgAGAAYABAADAAMAAwABAAEAAQABAAMAAwADAAMAAQABAAIAAgADAAMA
AwADAAIAAQABAAEAAQACAAMABAACAAIAAgACAAQABAAEAAQABQAFAAUABQAFAAUABQAF
AAUABQAFAAYACAAIAAgACAAHAAcABwAHAAcACAAIAAgABgAGAAUABQAIAAgACAAJAAcA
BwAGAAYABgAIAAgABwAHAAgACAAHAAcACAAIAAcABQAGAAYABgAGAAYABgAGAAYABgAG
AAYACAAIAAgACAAGAAUABQAFAAcABwAHAAcABgAGAAYABgAFAAUABQAFAAcABwAHAAcA
BgAFAAQAAwAEAAUABwAIAAYABgAGAAUABQAFAAUABgAIAAkACQAJAAgABwAFAAQABQAG
AAcACQAHAAcABwAFAAcACAAIAAgACAAIAAgACAAGAAYABQAFAAcACAAIAAgACgAKAAoA
CAAGAAgACAAIAAYABgAGAAYABgAGAAUABQAGAAYABgAFAAUABgAGAAYABQAFAAYABgAG
AAYABgAGAAUABQAFAAYABgAGAAYABgAGAAYABgAHAAcACAAJAAwADQANAA0ACwALAAsA
CwAIAAcABQADAAAA/P/6//n/+P/4//j/+f/7//v/+f/5//f/9//3//f/+f/6//r/+v/+
////AQACAAEAAgACAAMAAQABAAEAAQABAAEAAQABAAMABAAEAAQABAAFAAUABQAGAAYA
BgAGAAcABwAHAAgACgAKAAwAEAAXAB0AIQAlACQAGwAOAAMA8//j/9f/yf+4/6T/jv94
/23/a/9t/3n/i/+f/7H/uf+9/8j/0//Y/+H/6v/x//j/+v8AAAQABwAIAAkACAAJAAoA
CwAMAAwADAAMAAwADQAOAA4ADgAOAA8ADwAPAA8ADwAQAA4ADgAOAA4AEQARABEAEAAO
AA4ADgAPAA8ADwAQABAAEQAQABAAEAAQABAAEAAQAA4ADgAOAA0ADAAMAAwADAAMAA0A
DQALAAkACQAJAAkACgALAAwADQANAA0ADQANAAsACgAKAAoACgAKAAoACgALAAsACgAK
AAgACAAIAAgACQAHAAcABgAGAAYABgAGAAQABAAEAAQABAADAAMAAwADAAMAAwADAAMA
AwADAA==
         </WaveFormData>
      </LeadData>
      <LeadData>
         <LeadByteCountTotal>10000</LeadByteCountTotal>
         <LeadTimeOffset>0</LeadTimeOffset>
         <LeadSampleCountTotal>5000</LeadSampleCountTotal>
         <LeadAmplitudeUnitsPerBit>4.88</LeadAmplitudeUnitsPerBit>
         <LeadAmplitudeUnits>��V</LeadAmplitudeUnits>
         <LeadHighLimit>2147483647</LeadHighLimit>
         <LeadLowLimit>268435456</LeadLowLimit>
         <LeadID>V2</LeadID>
         <LeadOffsetFirstSample>0</LeadOffsetFirstSample>
         <FirstSampleBaseline>0</FirstSampleBaseline>
         <LeadSampleSize>2</LeadSampleSize>
         <LeadOff>FALSE</LeadOff>
         <BaselineSway>FALSE</BaselineSway>
         <ExcessiveACNoise>FALSE</ExcessiveACNoise>
         <MuscleNoise>FALSE</MuscleNoise>
         <LeadDataCRC32>2755682769</LeadDataCRC32>
         <WaveFormData>
/f/9//3//f/9//3///8AAAAAAAABAAEA/////wAAAAAAAAAAAQABAP///f/7//n/+f/4
//j/9//1//X/9f/1//b/9//4//n/9//3//b/9v/1//X/9v/2//b/9v/2//b/9P/0//X/
9f/1//T/9P/0//T/9P/0//T/9P/0//T/9f/1//b/9//3//X/9f/1//X/9//4//v/AwAV
ACoAPABLAFUAVABJAEIAOgAmABQAAADY/6L/d/9Q/y3/Ev/0/uj++f4M/xj/Nf9b/3H/
g/+a/67/wP/P/9r/4P/p/+//8v/z//f/9v/4//r/+v/7//z//f/+/wAAAAACAAMAAgAD
AAQABAAEAAUABQAFAAgACAAIAAgABwAHAAcABwAKAAoACgALAA0ADQANAA0ACwALAAsA
DAAMAAwADgAOAA4ADgANAAwADwASABQAFgAZABoAGwAcABoAGgAaABwAHwAfACAAIgAh
ACIAIwAkACQAJQAnACgAKQAqACsALAAuAC4ALwAwADIAMwAzADMANAA1ADUANQA2ADYA
NwA4ADgAOAA4ADcAMwAzADIAMQAxADAALwAvAC4ALQArACkAKgApACcAJwAkACIAIAAf
AB0AGwAZABcAFAAUABMAEAAOAA0ACwAJAAcABgAFAAQAAQAAAP///v/7//r/+f/4//n/
+P/4//j/9v/1//X/8//z//L/8v/z//H/8f/w//D/8P/w//D/8P/w//D/8P/w//D/8P/w
//D/8f/x//H/8f/x//H/8v/y//L/8v/y//L/9P/0//X/9f/1//X/9f/1//X/9f/1//X/
9f/1//b/9v/1//X/9f/1//f/9//4//j/+P/4//f/9//3//b/9v/2//T/9f/1//T/9P/0
//T/9P/2//b/9v/1//P/8//z//P/8v/y//L/8v/0//T/9P/0//L/8f/x//H/8//z//P/
8//x//H/8f/w//D/8P/w//D/8P/w//D/8P/u/+3/7P/s/+7/7//v/+//7f/t/+3/7P/u
/+7/7v/u/+7/7v/u/+7/7P/s/+z/7P/s/+z/7P/s/+r/6v/q/+r/6v/q/+r/6v/s/+z/
7P/s/+//8P/y//P/8//z//P/9P/0//P/8//z//X/9P/0//T/8v/z//P/8//x//H/8f/x
//P/8//y//D/8P/w//D/8f/x//H/8f/x//H/8f/x//H/8f/x//H/8//z//X/9v/2//b/
9//3//f/9//4//j/+P/4//n/+f/3//X/8//x//H/8P/w/+//7f/t/+3/7f/v/+//7//v
/+3/7f/s/+z/6//r/+z/7P/s/+z/7P/s/+z/7P/t/+3/7f/s/+z/7P/s/+z/7P/s/+z/
7P/s/+3/7//w//H/8f/x//H/8f/x//H/9P/5/wMAFQAqADwATQBXAFQATQBKADwAJgAW
AP7/zv+a/23/SP8p/w7/8v7s/v/+EP8c/zv/X/91/4n/nv+w/8D/zf/Y/+L/6f/v//D/
8f/z//T/9v/4//j/+//8//3//v/8//z//v///wAAAQACAAIABAAFAAUABQAGAAYABgAG
AAgACQAKAAsADAAMAAwADQAPAA8ADwAPAA0ADQANAA4AEAAQABIAEgAUABQAEwASABQA
FgAXABgAGQAaABsAHAAcABwAHAAeACEAIQAiACQAIwAkACUAJgAoACkAKwAsAC0ALgAv
ADAAMgAyADMANAA2ADcANwA3ADgAOQA5ADkAOwA6ADoAOgA6ADoAOgA5ADkAOQA4ADcA
NwA2ADUANQA0ADMAMQAvAC4ALQArACsAKgAoACYAJQAjACEAHwAdABwAHAAbABgAFAAT
ABEADwALAAoACQAIAAcABgAFAAQAAQAAAP///v////7//v/+//z/+//7//n/9//2//b/
9//3//f/9v/2//T/9P/0//T/9v/2//b/9v/2//b/9v/2//X/9f/1//X/9f/1//b/9v/2
//b/9v/2//b/9v/3//f/9//3//f/9//1//X/9f/1//f/9//4//j/9//3//f/9//3//f/
+P/4//j/+P/3//f/9//2//b/9v/2//f/9//2//b/9v/2//b/9v/2//b/9f/z//P/8//z
//T/9P/0//T/9P/0//T/9P/y//H/8f/x//H/8f/x//H/8f/x//H/8P/w//D/8P/w//D/
8P/w//D/8P/v/+7/7v/u/+//7//v//H/8f/x//D/7v/u/+7/7v/u/+7/7v/u/+7/7v/u
/+7/7v/u/+7/7v/w//D/8P/w//D/8P/w//D/8P/w//D/8P/w//D/8f/x//H/8f/x//L/
8P/v/+//7//v/+7/7v/u//D/8f/x//H/7//v/+//7//v/+//8P/w//D/8P/w/+//7//v
/+//7//v/+//7//v/+//7//v/+//7//x//L/8v/y//P/8//x//H/8v/y//T/9P/1//X/
9f/z//H/7//t/+z/7P/r/+n/6f/p/+n/6//r/+v/6//p/+n/6P/o/+n/6f/q/+r/6P/o
/+j/6P/q/+r/6//r/+v/6v/q/+r/6v/q/+r/6v/q/+r/6v/r/+v/7P/t/+3/7f/t/+3/
7f/v//D/8//9/w8AIgA0AEcAVwBWAEsARgA8ACgAFgAEAN7/qv99/1L/L/8Q//T+7v4B
/wj/EP8v/1X/bf+D/5j/rP++/83/2P/g/+n/7f/w//P/8//1//j/+//8//3//v///wAA
AAAAAAIAAwAHAAkACwAMAA8AEQASABMAFQAWABcAGAAcAB0AHgAfACIAIgAiACMAJwAn
ACcAJwAnACcAJwAoACoAKgAsACwAMAAwAC8ALgAwADIAMwA0ADUANgA3ADgANgA2ADYA
OAA7ADsAPAA+AD8AQABBAEIAQgBDAEUARgBFAEYARwBIAEoASgBLAEwATgBPAE8ATwBQ
AFEAUQBRAFEAUABQAFAAUABQAFAATwBLAEsASgBJAEgARgBEAEMAQgBBAD8APQA8ADsA
OQA5ADgANgA0ADMAMQAvAC0AKwAoACgAJwAkACIAIQAfAB0AGQAYABcAFgAVABQAEwAS
ABEAEAAPAA4ACwAKAAoACgAKAAkACQAHAAcABgAGAAcABwAHAAYABgAGAAYABgAGAAQA
BAAEAAQABgAGAAYABgAFAAUABQAFAAUABQAGAAYACAAIAAgACAAGAAYABwAHAAkACQAJ
AAkACQAJAAkACQAHAAcACAAIAAUABQAFAAUABwAHAAgACAAIAAgABwAHAAcABgAGAAYA
BgAHAAcABgAGAAYABgAGAAYABgAGAAUABQAFAAUABQAEAAQABAAEAAYABgAGAAYABAAD
AAMAAwADAAMAAwADAAMAAwADAAIAAgACAAIAAgAEAAQABAAEAAIAAQAAAAAAAgADAAMA
AwADAAMAAwACAAAAAAAAAAAAAgACAAIAAgAAAAAAAAAAAAAAAAAAAAAAAAAAAAAAAAAA
AAAAAAAAAAIAAgACAAIAAAAAAAEAAQABAAEAAQACAAIAAQABAAEAAQAAAAAAAAACAAMA
AwAEAAIAAgACAAIAAQABAAEAAQABAAEAAQABAAEAAQABAAEAAQABAAMABAAEAAQABQAF
AAUABQAGAAYABAAEAAUABQADAAEA///9/////v/+//3//f/9//3//f/9//3//f/9//v/
+//6//r/+//7//z//P/8//z//P/8//z//P/9//3//f/8//z//P/8//z//P/8//z//P/8
//3//f/+/////////////////wEAAgAFAA8AHwAuADwATQBdAF4AVQBIADwAKgAcABAA
AADg/7X/iP9f/zT/Ev8Q/yX/Mv82/0v/Zf99/5P/pP+2/87/4f/s//L/9f/5//z/AQAB
AAQABgAIAAgACQAKAAsADAAMAAwADgAPABAAEQASABIAEgATABMAEwAWABYAFgAWABcA
FwAXABcAFgAWABYAFwAZABkAGQAZABkAGQAZABoAGgAaABwAHAAcABwAGwAaABoAHAAd
AB4AHwAgACEAIgAiACIAIgAkACUAJQAmACgAKAAoACgAKAAmACcAKQAqACsALAAtAC4A
LgAuAC8AMAA0ADUANQA1ADYANwA3ADcANwA2ADYANgA2ADYANgA1ADMAMwAyADEAMwAy
ADEAMQAuAC0AKwApACoAKQAnACcAJgAkACIAIQAhAB8AHQAbABwAHAAbABgAGAAXABUA
EwASABIAEgASABMAEgARABAADwAOAA0ADAANAAwADAAMAA4ADQANAAsACwAKAAoACwAL
AAsACgAKAAwADAAMAAwADAAMAAwADAAMAAwADAAMAAsACwALAAsADQANAA4ADgAMAAwA
DAAMAAwADAANAA0ADwAPAA8ADwAPAA8ADwAPAA8ADwAQABAADwAPAA8ADwAPAA8AEAAQ
ABAAEAAPAA8ADwAOAA4ADgAOAA8ADwAOAA4ADgAOAA4AEAAQABAADwAPAA8ADwAPAA4A
DgAOAA4ADgAOAA4ADgAOAA0ADQANAA0ADQANAA0ADQANAA0ADAAKAAoACgAKAAwADAAM
AAwADAALAAoACgAMAA0ADQANAA0ADQANAAwACgAKAAoACgAKAAoACgAKAAoACgAKAAoA
CgAKAAoACgAKAAoACgAKAAoACgAKAAoACgAKAAoACgAKAAoACwALAAkACQAJAAoACgAJ
AAkACQALAAoACgAKAAoACgAKAAoACQAJAAkACQALAAsACwALAAkACQAJAAkABwAHAAkA
CgAMAAwADQANAAsACwAMAAwACgAKAAsACwAIAAUAAgD//wEAAAAAAP//AAABAAIAAwAB
AAEAAQABAAEAAQAAAAAAAwADAAQABAADAAIAAQAAAAIAAgADAAMAAwACAAIAAgACAAIA
AgACAAIAAgACAAMAAQACAAMAAwADAAMAAwADAAUADAAVACUANQBCAFIAXwBdAFAARwA8
ACwAIAAUAP7/2P+u/4f/Xv81/xL/Cv8k/zn/Qv9U/2//h/+Z/6v/vv/S/+T/7//2//r/
/f8BAAQABwAHAAgACgAMAAwADQAOAA8AEAAQABAAEgATABQAFQAWABYAFgAXABcAFwAY
ABgAGAAYABkAGQAZABkAGAAYABgAGQAbABsAGwAbABsAGwAbABwAHAAcAB4AHgAgACAA
HwAeAB4AIAAhACIAIQAiACMAJAAkACQAJAAmACUAJQAmACgAKQAqACsALAAqACsALQAu
ADEAMgAzADQANAA0ADUANgA3ADcANgA1ADYANwA3ADcANwA2ADYANgA2ADYANgA1ADMA
MwAyADEALwAuAC0ALQAsACsAKQAnACYAJQAjACMAJAAiACAAHwAfAB0AGwAZABgAGAAX
ABQAFAATABEADwANAAwACwAKAAsACgAJAAgACQAIAAcABgAFAAQABAAEAAYABQAFAAMA
AwACAAIAAwABAAEAAAAAAAAAAAAAAAAAAAAAAAAAAAAAAAAAAAAAAP//////////AQAB
AAIAAgAAAAAAAAAAAAIAAgADAAMAAwADAAMAAwABAAEAAQABAAEAAQACAAIAAwADAAMA
AwABAAEAAgACAAQABAADAAMAAQAAAAAAAAAAAAEAAQAAAAAAAAAAAAAAAAAAAAAA////
//////////7//v/+//7//v/+//7//v/+//3//f/9//v/+//7//v//f/9//3//P/8//z/
/P/8//z//P/8//z//v/9//z//P/8//3//f/9//3//f/9//z//P/8//z//P/8//z//P/8
//z//P/8//z/+v/6//r/+v/8//z//P/8//v/+v/5//j/+v/6//r/+v/4//j/+f/5//n/
+f/5//r/+v/5//n/+f/5//j/+P/4//j/+f/5//n/+f/5//n/+f/3//j/+P/4//j/+P/3
//f/9//3//X/9f/1//X/9//3//f/9//1//X/9//4//r/+v/7//v/+//7//z//P/6//r/
+//7//n/9//1//P/8f/w//D/7//x//H/8f/x//P/8//z//P/8f/x//D/8P/x//H/8v/y
//L/8v/y//L/8v/y//P/8//z//L/8v/y//D/8P/w//D/8f/y//P/9f/0//T/9P/z//X/
9f/1//X/9//6//3/BwAZAC4AQABRAF0AWABNAEYAOAAiABIA/P/O/5z/c/9M/yv/Dv/y
/ur+/f4S/yL/P/9j/3n/jf+i/7b/xv/V/97/5v/t//X/9v/5//v/+v/8//7//v8BAAIA
AwAEAAYABgAIAAkACgALAAwADAAOAA8ADwAPAA4ADgAOAA4AEQARABEAEQAQABAAEAAR
ABMAEwATABMAFQAVABUAFgAWABYAGAAYABoAGgAZABgAGgAcAB0AHgAdAB4AHwAgACIA
IgAiACQAJQAlACYAKAApACoAKwAsACwALQAvADAAMQAyADMANAA1ADYAOAA6ADwAPQA9
AD0APgA/AD8APwBAAEAAQQBCAEAAQABAAD8APwA/AD4APQA7ADoAOQA5ADoAOQA3ADUA
NgA1ADMAMwAwAC4ALAArACsAKQAnACUAIwAiACAAHAAaABkAFwAVABEAEAAPAA4ACwAK
AAkACAAHAAYABQAEAAMAAgACAAIAAgABAAEA//////7//v////3//f/8//z//P/8//z/
/P/8//z//P/8//z//P/8//z//f/9//3//f/9//3//v/+//7//v/+//7//v/+////////
//////////3//f/9//3/+//7//z//P/9//3//f/9//v/+//8//z//P/8//v/+//7//r/
+v/6//r/+//7//r/+v/6//r/+v/6//r/+v/5//f/9//3//f/+P/4//j/+P/2//b/9v/2
//b/9f/1//X/9f/1//X/9f/1//X/9f/0//T/9P/0//T/8v/y//L/8v/0//P/8v/y//D/
8f/x//H/8f/x//H/8P/y//L/8v/y//D/8P/w//D/8v/y//L/8v/w//D/8P/w//D/8P/w
//D/8P/w//D/8P/w//D/8P/w//D/8P/x//H/7//v/+//8P/w/+//7//v//H/8P/w//D/
7v/v/+//7//x//H/8f/x//H/8f/x//H/8v/w//D/8P/w/+//7//v/+//7//v/+//7//x
//H/8f/x//H/8f/z//T/9P/0//X/9f/1//X/9v/2//b/9v/3//f/9//1//P/8f/v/+7/
7v/t/+3/7f/t/+3/7f/t/+3/7f/r/+v/6v/q/+n/6f/q/+r/6v/q/+r/6v/r/+z/7v/v
/+//7v/u/+7/7P/s/+z/7P/u/+7/7v/v/+3/7v/v/+//7//v/+//7//x//D/8//3/wUA
GgAuAEEAUQBYAE8ASgBGADQAHgAOAOr/tP+D/1z/Of8g/wT/6v7r/gL/EP8j/0f/Z/97
/5D/pP+0/8P/0P/Y/+P/6//w//H/8//0//b/+P/4//v//P/9//7//P/8//7///8CAAUA
CAAKAA0ADwAQABEAFAAUABQAFAAXABcAFwAXABgAGAAYABkAGQAZABkAGQAaABsAHAAe
ABwAHAAeAB4AIgAiACEAIAAiACQAJQAmACUAJgAnACgAKgAqACoALAArACsALAAuADEA
MgAzADQANAA1ADcAOAA5ADoAOwA8AD0APgBAAEIARABFAEUARQBIAEkASQBJAEsASgBK
AEoASgBKAEoASQBJAEkASABHAEUARABDAEMARABDAEEAPwA+AD0AOwA7ADgANgA0ADMA
MwAxAC8ALQArACoAKAAkACAAHwAdABsAFwAWABUAFAARABAADwAOAAsACgAJAAgABwAG
AAYABgAGAAUABQADAAEAAAAAAAEAAQABAAAAAAAAAAAAAAAAAAAAAAAAAAAAAgACAAIA
AgACAAEAAAD//wEAAQACAAIAAgACAAIAAgACAAIAAwADAAMAAwADAAMAAwADAAMAAwAD
AAMABAAEAAMAAwADAAMAAQABAAIAAgAEAAQAAwADAAMAAgACAAIAAgADAAMAAgAEAAQA
BAAEAAMAAgABAP//AQABAAEAAQAAAAAAAAAAAP7//v/+//7/AAD////////9//3//f/9
//v/+//7//r//P/8//z//P/8//z//P/8//z/+//6//r/+v/7//v/+//7//v/+//6//r/
+v/6//r/+v/6//r/+v/6//r/+v/6//j/+P/4//j/+v/6//r/+v/6//r/+v/6//j/+P/4
//j/+P/4//n/+f/3//f/9//4//j/9//3//f/+f/4//j/+P/4//n/+P/6//r/+v/6//f/
9//3//f/+f/5//n/+f/5//n/+f/5//n/+f/7//z//P/8//3//f/7//v//P/8//z//P/9
//3//f/7//n/9//3//b/9v/1//X/9f/1//X/9f/1//X/9f/z//P/8v/y//H/8f/y//L/
8P/w//D/8P/y//L/8//z//P/8v/y//L/8v/y//L/8v/y//L/8v/z//H/8v/z//P/9f/1
//X/9f/3//j/+f///w0AIAA0AEcAWwBiAFsAVABOADwAJgAYAPj/xP+R/2T/P/8k/wj/
8P73/gr/EP8l/0v/a/+D/5r/sP/A/8//3P/m/+//9f/6//3////+/wAAAgACAAQABgAI
AAoACgAKAAwADQAMAA0ADgAOABIAEwATABMAFAAUABQAFAAXABcAFwAXABgAGAAYABkA
GQAZABkAGQAbABsAGwAcABwAHAAeAB4AIAAgAB8AHgAgACIAIwAkACUAJgAnACgAKAAo
ACgAKgArACsALAAuAC8AMAAxADIAMgAzADUANgA5ADoAOwA8AD4APgA/AEAAQABBAEEA
QQBDAEUARgBHAEcARgBGAEYASABIAEgARwBHAEcARgBFAEMAQgBBAEEAQgBBAD8APQA8
ADsAOQA5ADgANgA0ADMAMwAxAC8ALQArACoAKAAkACQAIwAhAB8AGwAaABkAGAAVABQA
EwASABEAEAAPAA4ADQAMAAwADAAMAAsACwAJAAkACAAIAAkACQAJAAgACAAKAAoACgAK
AAoACgAKAAoACgAKAAoACgALAAsACwALAAsACwAMAAwADAAMAAwADAAMAAwADQANAA0A
DQANAA0ADQANAA0ADQANAA0ADgAOAA0ADQANAA0ADQANAA4ADgAQABAADwAPAA8ADgAO
AA4ADAANAA0ADAAMAAwADAAMAAwADAAMAAsACQAJAAkACQAIAAgACAAIAAoACgAKAAoA
DAALAAsACwAKAAkACAAHAAkACQAJAAgABgAGAAYABgAGAAYABgAGAAgABwAGAAYABAAF
AAUABQAFAAUABQAEAAQABAAEAAQABAAEAAQABAACAAIAAgACAAQABAAEAAQABAAEAAQA
BAACAAIAAgACAAIAAgACAAIAAgACAAIAAgACAAIAAQABAAEAAQABAAEAAQABAAEAAQAB
AAEAAwADAAUABgAEAAQABQAFAAcABwAIAAgABgAGAAcABwAHAAUAAwABAAEAAAAAAP//
AQABAAEAAQABAAEAAQABAP3//f/8//z/+//7//z//P/8//z//P/8//r/+v/7//v//f/8
//z//P/8//z//P/8//z//P/8//3//f/+///////9//3//f/9////AgADAAkAFwAsADwA
TQBjAGoAXwBYAFIAPgAqABoA/v/O/5v/bP9H/yb/CP/8/gn/Fv8W/y//V/91/4n/oP+2
/8r/2f/m/+z/8//5//z///8BAAIABAAGAAYABwAIAAkACgAKAAoADAANAA4ADwAQABAA
EAARABEAEQATABQAFQAWABcAFwAXABcAGAAYABgAGQAZABkAGQAZABkAGQAZABoAGgAa
ABwAHAAeAB4AHQAcABwAHgAfACAAIQAiACMAJAAkACQAJAAmACcAJwAoACoAKwAsAC0A
LgAuAC8AMQAyADEAMgAzADQANgA2ADcAOAA8AD0APQA9AD4APwA/AD8APwA+AD4APgA8
ADwAPAA7ADsAOwA6ADkAOQA4ADcANwA2ADUAMwAxADAALwAtAC0ALgAsACoAKQAnACUA
IwAhACAAIAAfABwAGgAZABcAFQAVABQAEwASAA8ADgANAAwACwAKAAkACAAHAAYABgAG
AAQAAwADAAEAAwACAAIAAwAFAAUABAAEAAMAAgABAAAAAAAAAAAAAAAAAAAAAAAAAAMA
AwADAAMAAwADAAQABAAEAAQABAAEAAQABAAFAAUABQAFAAUABQAFAAUABQAFAAUABQAG
AAYABQAFAAUABQAFAAUABgAGAAYABgAFAAUABQAEAAQABAAEAAUABQAEAAQABAAEAAQA
AgACAAIAAQABAAEAAQABAAAAAAAAAAAAAgACAAIAAgAAAP///////wEAAQABAAEA////
/////v/+//7//v/+//7//v/+//7//v/9//z//P/+//////////3//f/9//z//P/8//z/
/P/+//7//P/8//z//P/9//3//f/9//3//f/9//3//f/9//3//f/9//3///8AAAAAAAAB
AAEAAQABAAIAAgAEAAQABQAFAAEA///9//v/+//6//r/+f/7//v/+//7//n/+f/5//n/
9//3//b/9v/5//n/+v/6//j/+P/4//j/9v/2//f/9//3//b/9v/2//j/+P/4//j/+P/4
//j/+f/5//r/+//7//v/+//7//v/+//6////BQARACIANABHAF0AZgBhAFgAUAA+ACgA
GgAAANT/o/90/0v/KP8I//j+Bf8S/xL/Jf9N/2v/g/+Y/67/wv/T/+D/6P/t//P/+P/7
//3//v8AAAIAAgADAAQABQAGAAgACAAKAAsACgALAAwADAAOAA8ADwAPABAAEAAQABAA
EQARABEAEQAUABQAFAAVABUAFQAVABUAFQAVABUAFgAYABgAGgAaABwAHAAbABoAGgAc
AB0AHgAfACAAIQAiACIAIgAiACQAJQAlACYAKAApACoAKwAsACwALQAvADAAMQAyADMA
NAA0ADQANQA2ADYANwA3ADcANwA3ADYANQAzADIAMgAyADIAMgAyADEALwAvAC4ALQAt
ACwAKwArACgAJwAlACMAJAAjACEAIQAiACAAHgAdABkAFwAVABMAFAAUABMAEAAQAA8A
DQALAAkACAAHAAYABwAGAAUABAABAAAA///+/////v/+//7//v/9//3/+//9//z//P/9
//3//f/8//z//P/8//z//P/+//7//v/+//z//P/8//z//f/9//3//f//////AAAAAAAA
AAAAAAAAAAAAAAEAAQABAAEAAQABAAEAAQABAAEAAQABAAIAAgD//////////wEAAQAC
AAIAAgACAAEAAQABAAAAAAAAAAIAAwADAAIAAAAAAAAAAAAAAAAAAAD/////////////
AAAAAAAAAAAAAAAAAAAAAAAA///////////////////////////+/wAAAAAAAAAA/v/+
//7//v8AAP///v/+/wAAAQABAAEAAQABAAEAAAAAAAAAAAAAAAIAAgACAAIAAAAAAAAA
AAAAAAAAAAAAAAAAAAAAAAAAAgACAAIAAgACAAIAAgACAAIAAgABAAEAAQABAAEAAQAB
AAEAAQABAAEAAQABAAEAAwAEAAYABgAHAAcABQAFAAYABgAGAAYABwAHAAMAAQD///3/
/f/8//z/+//8//3//v////3//f/9//3/+//7//r/+v/9//3//v/+//7//v/+//7//v/+
//////////7//v/+//7//v/+//7//v/+//7///8BAAIAAwADAAMAAwADAAMAAwAEAAkA
EQAjADQAQgBVAGMAZABXAEwAQAAwACAAFAACAOL/tf+G/13/Mv8U/xb/K/8y/zb/T/9t
/4P/l/+q/77/1P/l/+7/9v/5//v/AAAFAAUACAAKAAwADAANAA4ADwAQABAAEAASABMA
EgATABQAFAAWABcAFwAXABoAGgAaABoAGQAZABkAGQAaABoAGgAbAB0AHQAdAB0AHQAd
AB0AHgAeAB4AIAAgACAAIAAfAB4AIAAiACMAJAAjACQAJQAmACYAJgAmACgAKQApACoA
LAAsACwALAAsAC4ALwAxADIAMQAyADMANAA2ADYANwA4ADoAOwA7ADsAOgA7ADsAOwA7
ADoAOgA6ADoAOgA6ADkAOQA5ADgANwA2ADQAMgAxADAALwAtACsALAArACkAKQAqACgA
JgAlACUAIwAhAB8AIAAgAB8AHAAcABsAGQAXABgAGAAYABgAFQAUABMAEgATABIAEQAQ
AA8ADgAOAA4AEAAPAA8ADQAOAA4ADwARAA8ADwAOAA4ADgAOAA4ADgAQABAAEAAQABAA
EAAQABAAEQARABEAEQARABEAEgASABAAEAAQABAAEgASABMAEwARABEAEQARABEAEQAR
ABEAEgATABUAFgATABMAEwATABEAEQASABIAEgASABEAEQARABAAEAAQABIAEwATABIA
EAAQABAAEAARABIAEwATABMAEwATABMAEAAQABAAEAASABIAEgASABAADwAPAA8AEQAR
ABEAEQAPAA8ADwAOAA8AEAARABIAEgASABIAEgAQAA8ADgAOAA8AEQASABMAEQARABEA
EAAQABAAEAAQABAAEAAQABAAEAAQABAAEAASABIAEgASABIAEgASABIAEAAQABIAEgAS
ABIAEgARABEAEQARABEAEQARABEAEwATABMAEwATABMAFQAWABQAFAAVABUAFQAVABYA
FgAUABQAFQAVABIADwAMAAkACwAKAAoACQAKAAsADAANAA0ADQANAA0ACwALAAoACgAM
AA0ADwAQAA4ADgAOAA4AEAAQABEAEQAPAA4ADgAOABAAEAAQABAAEAAQABAAEQARABIA
EwATABMAEwATABMAFwAYAB8ALQA9AEoAWABpAG0AZgBdAFQARgA2ACoAGgD8/9L/qf9+
/1f/MP8a/yr/Rf9Q/1z/df+P/6P/tf/G/9r/7v/9/wQACAALABEAFAAXABcAGAAaABwA
HAAbABwAHQAeAB4AHgAgACEAIgAjACQAJAAkACUAJQAlACYAJgAmACYAJwAnACcAJwAm
ACYAJgAnACkAKQApACkAKQApACkAKgAqACoALAAsAC4ALgAtACwALAAuAC8AMAAvADAA
MQAyADIAMgAyADQANwA3ADgAOgA6ADoAOgA6ADoAOwA9AD4APwBAAEEAQgBCAEIAQwBE
AEQARQBFAEUARgBHAEcARwBHAEYARgBGAEQARABEAEMAQwBDAEIAQQA/AD4APQA9ADwA
OwA5AA==
         </WaveFormData>
      </LeadData>
      <LeadData>
         <LeadByteCountTotal>10000</LeadByteCountTotal>
         <LeadTimeOffset>0</LeadTimeOffset>
         <LeadSampleCountTotal>5000</LeadSampleCountTotal>
         <LeadAmplitudeUnitsPerBit>4.88</LeadAmplitudeUnitsPerBit>
         <LeadAmplitudeUnits>��V</LeadAmplitudeUnits>
         <LeadHighLimit>2147483647</LeadHighLimit>
         <LeadLowLimit>268435456</LeadLowLimit>
         <LeadID>V3</LeadID>
         <LeadOffsetFirstSample>0</LeadOffsetFirstSample>
         <FirstSampleBaseline>0</FirstSampleBaseline>
         <LeadSampleSize>2</LeadSampleSize>
         <LeadOff>FALSE</LeadOff>
         <BaselineSway>FALSE</BaselineSway>
         <ExcessiveACNoise>FALSE</ExcessiveACNoise>
         <MuscleNoise>FALSE</MuscleNoise>
         <LeadDataCRC32>2314891645</LeadDataCRC32>
         <WaveFormData>
///+//7//////wEAAgADAAQABQAGAAYABwAHAAcABwAHAAgACAAJAAcABQAFAAQABQAE
AAMAAwACAAEAAAD//wAA/////////v/9//z/+//5//r/+//7//v/+f/3//f/9f/2//b/
9v/1//T/8//z//P/8//z//P/8f/x//L/8v/0//X/9v/2//X/9P/z//L/8//0//j///8P
ACAAMwBHAFgAYABlAGwAcwBuAGsAZABLACkADQDw/9P/s/+G/2T/Vv9J/zP/Nv9V/3D/
gv+V/6v/vf/O/9v/4v/q/+7/8P/x//X/9v/3//r/+v/6//r/+//7//3//f/9/////v8A
AAEAAQACAAIAAgADAAUABgAGAAcABgAGAAYABwAIAAgACAAJAAwADQAOAA4ADQANAAwA
DAANAA8AEAARAA8AEAAQAA8AEQATABQAFgAVABYAFwAYABkAGQAZABsAHgAfACEAIwAj
ACQAJQAmACkAKwAsAC0AMQAzADUANwA4ADkAOgA7AD8AQABCAEQARABFAEYARgBIAEgA
SABIAEoASgBJAEcARgBGAEUARABDAEIAQQBBAEAAPgA7ADgAOAA1ADUANAA1ADMAMQAv
ACwAKAAmACMAIQAfAB4AHAAYABYAFAASAA8ADgANAAsACQAIAAYAAwD///3//P/7//r/
+v/6//r/9v/2//X/9P/z//P/8//z//H/8f/x//H/8f/x/+//7//y//L/8//z//L/8v/y
//L/8v/y//L/8v/z//T/9P/0//T/9P/0//T/9//3//j/+P/3//f/9//3//f/9//3//j/
9v/3//f/9//5//j/+P/4//r/+v/7//v/+v/5//j/9//4//j/+P/4//j/+P/4//j/9v/2
//b/9v/2//b/9v/2//T/8//y//L/9P/0//T/8//z//T/9P/z//P/8//z//L/8v/y//L/
8v/y//L/8v/w/+7/7v/u/+7/7v/u/+7/7v/s/+v/6//r/+3/7f/t/+7/7P/s/+z/6v/s
/+z/7P/s/+3/7f/t/+3/7P/p/+j/6P/q/+r/6v/q/+j/6P/o/+j/6P/o/+j/6P/o/+j/
6f/p/+f/5//m/+b/6P/o/+j/6f/n/+f/5//n/+f/5//n/+f/5//n/+j/6P/m/+b/5v/m
/+j/6P/o/+b/5v/m/+b/5//m/+b/5//o/+j/6f/p/+f/5v/m/+f/6f/r/+z/7f/s/+3/
7v/u/+3/7f/t/+3/8f/y//L/8//x/+//7//u/+//7v/t/+3/6//r/+v/6//r/+n/6P/n
/+j/5//m/+X/4//k/+X/5f/l/+P/4f/h/+H/4v/i/+L/4f/g/9//3//f/9//3//f/9//
3//g/+D/4v/j/+T/5P/k/+T/5P/k/+P/5v/o//H/AQAUACcAPwBQAFYAWwBmAGsAaABl
AF4AQQAhAAUA6v/P/6//hP9k/1j/Qf8p/zT/Vf9u/4D/k/+l/7f/xP/P/9j/4P/k/+T/
5f/n/+r/6//u/+7/7v/u/+//7//v/+//7//x//L/9P/1//X/9P/0//T/9f/3//j/+P/5
//z//P/8//3//v/+//7///8AAAEAAgACAAEAAQAAAAAAAwAFAAYABwAFAAYABgAFAAcA
CQAKAAwADQAOAA8AEAARABEAEQATABYAFwAZABsAGwAcAB0AHgAfACEAIgAjACcAKQAr
AC0ALgAvADAAMQA1ADYAOAA6ADoAOwA8ADwAPgA+AD4APgBAAEAAPwA9ADwAPAA7ADoA
OwA6ADkAOQA2ADQAMQAuADAALQAtACwAKQAnACUAIwAhAB4AHQAbABcAFQAUABIAEAAO
AAwACgAGAAQAAgD///7//v/9//v/9//1//T/8//y//L/8v/y/+7/7v/t/+z/6//r/+v/
6//r/+v/6//r/+v/6//p/+n/7P/s/+3/7f/s/+z/7P/s/+r/6v/q/+r/7f/u/+7/7v/s
/+z/7P/s/+//7//w//D/7//v/+//7//v/+//7//w//D/8f/x//H/8f/w//D/8P/w//D/
8f/x//H/8f/x//H/8P/w//D/8P/y//L/8v/y/+7/7v/u/+7/7v/u/+7/7v/u/+3/7P/s
/+r/6v/q/+n/6//s/+z/6//p/+n/6f/o/+r/6v/q/+r/6v/q/+r/6P/m/+b/5v/m/+j/
6P/o/+j/5v/l/+X/5f/l/+X/5f/m/+b/5v/m/+T/5P/k/+T/5P/l/+X/5f/l/+X/4//j
/+T/5P/k/+T/5P/k/+T/5P/k/+T/5P/k/+T/5P/k/+X/5f/l/+X/5P/k/+T/5P/k/+X/
5f/l/+X/5f/l/+X/5f/l/+X/5f/m/+b/5f/k/+P/4v/k/+T/5P/k/+T/5P/k/+P/4v/i
/+P/4v/i/+P/4//j/+L/4v/j/+P/5f/m/+f/6v/r/+z/7P/p/+n/6f/p/+3/7v/u/+//
7//t/+3/7P/r/+r/6f/p/+f/5//n/+f/6f/n/+b/5f/k/+P/4v/h/9//4P/h/+H/4f/f
/93/3f/f/+D/4P/g/93/3P/b/9v/2//b/9v/2//b/9v/3P/c/97/3//g/+D/4P/g/+D/
4P/f/+D/4v/p//n/CgAdADUASABSAFUAXgBjAF4AXQBYAEMAJQAJAOr/z/+v/4L/ZP9Y
/zv/H/8s/0//aP98/4//of+z/8T/z//Y/97/4v/k/+X/5f/o/+n/7P/s/+7/7v/v/+//
8f/x//H/8//y//T/9f/1//b/9v/2//f/+f/6//r/+//8//z//P/9//7//v/+////AAAB
AAIAAgADAAMAAgACAAMABQAGAAcACQAKAAoACQAHAAkACgAMAA0ADgAPABAADwAPAA8A
EQASABMAFQAXABgAGgAcAB4AHwAhACIAIwAlACcAKQArACwALQAuAC8AMQAyADQANgA2
ADcAOAA4ADoAOgA6ADoAPAA8ADsAOQA4ADgANwA2ADMAMgAxADEAMQAwAC4ALAAuACsA
KwAqACkAJwAlACMAHwAcABsAGQAZABcAFgAUABIAEAAOAAwACQAIAAcABQAEAAQAAwAB
AP///f/8//v/+v/6//r/+v/4//j/9//2//X/9f/1//X/9f/1//X/9f/1//X/8//z//T/
9P/1//X/+P/4//j/+P/3//b/9f/0//f/+P/4//j/+P/4//j/+P/5//n/+v/6//3//f/9
//3/+//7//v//P/8//3//f/9//3//P/8//z//P/8//3//f////////////z//P/8//z/
/v/+//7//v/8//z//P/8//r/+v/6//r/+v/5//j/+P/4//j/+P/3//n/+v/6//n/9//3
//f/9v/4//j/+P/4//j/+P/4//b/9v/2//b/9v/2//b/9v/2//b/9f/1//X/9f/1//X/
9v/2//b/9v/0//L/8v/y//L/9f/1//X/9f/z//H/8f/y//L/8v/y//L/9P/0//T/9P/y
//L/8v/y//T/9P/1//X/8//z//L/8v/y//L/8v/z//P/8//z//P/8f/x//H/8f/z//P/
9P/2//X/9P/z//L/8//y//L/8//0//T/9f/1//P/8v/y//P/9f/3//j/+f/4//n/+v/6
//v/+//7//v//f/+//7///////3//f/8//3//P/7//v/+//7//v/+//5//f/9v/1//T/
8//y//H/8f/y//P/8//1//P/8f/x//H/8v/y//L/8f/w/+//7//v/+//7//v/+//7//w
//D/8P/x//L/8v/y//L/8v/y//H/9P/2////DwAeAC8ARwBcAGQAZQBmAGUAYgBhAF4A
UwBBACUAAADd/6//eP9W/0z/Of8n/zL/Uf9o/3z/kf+j/7n/zP/b/+L/5v/q/+7/8f/z
//X/9//7//z//P/8//3//f/+////AAADAAIABAAFAAUABgAGAAYABwAJAAoACgALAAwA
DAAMAA0ADAAMAAwADQAOAA8AEAAQABEAEQAQABAAEQATABQAFQATABQAFAATABUAFwAY
ABoAGwAcAB0AHgAfAB8AHwAhACAAIQAjACUAJQAmACcAKAArAC0ALgAvAC8AMQAzADUA
NgA3ADgAOQA7ADwAPgBAAEAAQQBCAEIAQgBCAEIAQgBCAEIAQQA/ADwAPAA7ADoAOQA4
ADcANwA0ADIALwAsAC4AKwArACoAKwApACcAJQAjACAAHwAdAB0AGwAaABgAGAAWABQA
EgARABAADwANAA4ADgANAAsACQAHAAYABQAGAAYABgAGAAYABgAFAAQAAwADAAMAAwAD
AAMAAwADAAUABQADAAMABAAEAAUABQAEAAQABAAEAAYABgAGAAYABwAIAAgACAAIAAgA
CAAIAAsACwAMAAwACwALAAsACwALAAsACwAMAAwADQANAA0ADQAMAAwADAAOAA4ADwAP
AA0ADQANAA0ADAAMAAwADAAMAAwADAAMAAwADAAMAAwADgAOAA4ADgAOAA0ADAAMAAwA
DAAMAAsADQAOAA4ADQALAAsACwAKAAwADAAMAAwADAAMAAwACgAKAAoACgAKAAwADAAM
AAwACgAJAAkACQALAAsACwAMAAwADAAMAAoACAAIAAgACAALAAsACwALAAsACQAJAAoA
CgAKAAoACgAIAAgACAAIAAoACgAKAAoACgAKAAsACwALAAsACgAKAAoACgAKAAsACQAJ
AAkACQAJAAkACQAIAAoACgAKAAoACQAIAAgACQAMAAwADQANAA0ADAAMAA0ADAANAA0A
DQAPABEAEwAUABEAEQARABEAEQASABIAEwARAA8ADwAOAA0ADAALAAsADAANAA4ADwAN
AAsACgAJAAgABwAGAAUABwAIAAkACQAIAAUAAgABAAMABAAEAAQAAwACAAEAAQADAAMA
AwADAAEAAQACAAIAAgADAAQABAAGAAYABgAGAAUACgAUACUANQBGAF0AcQB4AHYAdwB4
AHcAeAB5AGwAUwAxAA0A5v+z/3P/UP9U/07/O/9B/2D/e/+M/6D/tf/J/9v/6v/1//r/
/v8CAAYABwAJAAoACwAOAA4AEgASABMAEwATABMAEwAVABQAFgAXABcAGAAYABgAGQAZ
ABoAGgAbABwAHAAcAB0AHAAcABwAHQAgACEAIgAiACEAIQAgACAAIQAjACQAJQAlACYA
JgAlACUAJwAoACoAKwAsAC0ALgAvAC8ALwAxADAAMQAzADUANgA4ADoAPAA7AD0APgA/
AEEAQwBFAEcASABJAEoASwBLAEwATgBQAFIAUwBUAFQAUwBSAFEAUABSAFIAUQBPAEwA
TABLAEoARwBGAEUARQBGAEQAQQA+ADwAOQA5ADgANwA1ADMAMQAxAC4ALQArACcAJQAk
ACIAIgAgAB4AHAAZABgAFwAVABQAFAATABEAEAAPAA8ADwAMAAwADAAMAAwADAALAAoA
CQAJAAkACQAJAAkACQAJAAkACQAHAAcABgAGAAcABwAKAAoACgAKAAgACAAIAAgACwAM
AAwADAAMAAwADAAMAA0ADQAOAA4ADwAPAA8ADwANAA0ADQAOAA4ADwAPAA8ADwAOAA4A
DgAOAA4ADwAPAA8ADwAPAA8ADgAOAA4ADgAOAA4ADgAOAAwADAAMAAwACgAKAAoACgAM
AAsACgAKAAgACAAIAAcABwAIAAgABwAHAAcABwAGAAQABAAEAAQABgAGAAYABAAEAAQA
BAAEAAQABAAEAAQABAADAAMAAwADAAMAAwAEAAQABAAEAAIAAgACAAIAAgABAAEAAQAB
AAMAAQABAAIAAAAAAAAAAAAAAAAAAAAAAP7//v/+//7//v/+/////////////v/+//7/
/v/+///////////////9//3//f/9//////8AAAAA/v/+//7//v/8//z//v/+//7//v/9
//z//P/9//3//P/8//v//f/8//z//f/8//3//f/9/wAAAQACAAIAAQABAAEAAQADAAQA
BAAFAAUAAwADAAIA///+//3//f/9//3//f/9/////f/8//v/+P/3//b/9f/3//j/+f/5
//f/9f/z//P/8//0//T/9P/z//L/8f/x//H/8f/x//H/8f/x//L/8v/w//H/8v/y//T/
9P/0//T/9//4//r/AQARACQAOQBPAGAAaABtAHQAdQBuAGsAYABFACUACQDs/83/qf96
/1r/UP9D/zH/Ov9Z/3T/iP+Z/6v/vf/O/9n/4v/s//D/8v/z//X/9v/3//r/+v/+//7/
/////////////wEAAAACAAMAAwAEAAQABAAFAAYABgAFAAUACAAIAAgACQAKAAoACgAL
AAoACwAMAAwADwAPAA4ADgANAA8AEAARABEAEgASABEAEwAVABYAGAAYABgAGAAYABoA
GwAcAB8AHgAfACEAIwAlACYAJwAoACsALQAuAC8AMQAzADUANwA6ADsAPAA9AD0APgBA
AEIAQwBFAEcASABIAEgASABIAEoASgBJAEcASABIAEcARgBDAEIAQQBBAEEAQAA+ADwA
PAA5ADkAOAA1ADMAMQAvAC8ALAArACkAJgAjACEAHgAaABgAFgAUAA8ADgANAAsACQAI
AAYAAwADAAEAAAD///z//P/8//z/+v/6//n/+P/3//f/9//3//b/9f/0//P/9P/1//T/
9f/1//T/9P/z//b/9v/2//b/9v/2//b/9v/1//b/9v/2//j/+P/4//j/9//3//j/+P/5
//n/+f/5//n/+f/5//r/+v/7//v/+//9//z//P/8//r/+v/7//v/+//7//v/+//8//z/
/P/8//r/+v/6//r/+f/6//v//P/6//r/+v/6//j/9//2//b/+P/4//j/9//1//b/9v/1
//X/9f/1//T/9P/0//T/9P/0//T/9P/y//L/8v/y//L/8P/w//D/8P/x//H/8v/z//H/
8f/x//L/8v/y//L/8P/y//L/8v/y//D/7//u/+3/7v/t/+7/8P/u/+7/7v/u/+7/7v/u
/+7/8P/w//D/8P/u/+7/7//v//H/8f/w//D/7v/u/+7/7//v/+//7//v/+//7//v/+//
7f/t/+7/7v/u/+7/7v/u/+7/7v/u/+7/7v/u/+7/7v/u/+3/7P/s/+3/7P/s/+3/7f/v
/+7/7v/v/+3/7//w//H/8v/z//T/9P/1//X/9f/1//X/9v/2//f/+f/3//f/9v/z//L/
8f/x/+//7//v/+//8f/v/+7/7f/s/+v/6v/p/+n/6v/r/+v/6//p/+f/5//n/+j/6P/o
/+f/5v/l/+X/5f/l/+X/5f/l/+X/5v/m/+b/5//o/+j/6P/o/+j/6P/p/+j/6v/v//n/
DAAfADUASgBYAF8AZgBxAHAAawBoAFcANwAbAAAA5f/L/6j/fv9m/1n/Q/80/0X/Zv98
/43/n/+x/8L/z//a/+L/6P/s/+3/7//u/+//8v/y//T/9P/1//X/9f/1//X/9//2//j/
+f/5//r/+v/6//v//f/+//7///8AAAAAAAABAAIAAgACAAMABAAFAAYABgAJAAkACAAI
AAcACQAKAAsADQAOAA4ADQANAA8AEAASABIAEgASABIAFAAVABYAGQAYABkAGwAdAB8A
IAAhACIAJQAnACgAKQArAC0ALwAxADMANQA3ADkAOQA6ADwAPgA/AEEAQwBEAEQARABE
AEQARgBGAEUAQwBDAEQARABEAEEAQAA/AD8APwA+ADwAOgA6ADcANwA2ADUAMwAxAC8A
LQAqACkAJwAkACEAHwAcABoAGAAWABQAEAAOAAwACQAHAAYABAABAP///f/8//v/+P/4
//j/+P/2//b/9f/0//H/8f/x//H/8f/x//H/8f/y//P/8v/z//P/8v/y//H/9P/0//T/
9P/y//L/8v/y//H/8v/y//L/9P/0//T/9P/1//X/9v/2//f/9//3//f/9//3//f/+P/2
//f/9//3//n/+P/4//j/9v/2//f/9//5//n/+f/5//j/+P/4//j/+P/4//j/+P/4//j/
+P/4//f/9v/1//T/9f/1//X/9v/0//T/9P/z//P/9P/0//P/9f/1//X/9P/y//L/8v/y
//L/8v/y//D/8P/w//D/8P/u/+7/7v/u/+7/7f/t/+3/7f/t/+3/7v/w//D/8P/u/+7/
7v/u/+7/7//v/+//7//v/+3/7f/u/+7/7v/u/+7/7v/u/+7/7v/u/+7/7v/u/+z/7P/t
/+3/7//v/+7/7v/s/+z/7P/t/+3/7f/t/+3/7f/t/+3/7f/t/+3/7v/u/+7/7v/u/+3/
7P/s/+3/7v/u/+//7//v/+7/7v/v/+3/7//w//H/8v/z//T/9P/z//P/8//z//X/9v/2
//f/+f/3//f/9v/1//T/8//z//H/8f/x//H/8//x//D/7//u/+3/7P/r/+v/7P/t/+3/
6//p/+f/5//p/+r/6v/q/+n/6P/n/+f/5//n/+f/5//n/+f/6P/o/+j/6f/q/+r/6v/q
/+r/6v/r/+z/7P/x//3/DAAfADMATABaAF8AZABtAG4AaQBmAFcAOQAdAP7/4//J/6T/
fP9m/1X/N/8u/0f/aP9+/5H/pf+1/8b/1f/e/+b/7P/u/+//8f/w//H/9P/0//j/+P/5
//n/+f/5//n/+//6//z//f/9//7//v/+////AQACAAIAAwAGAAYABgAHAAYABgAGAAcA
CAAJAAoACgALAAsACgAKAAkACwAMAA0ADwAQABAADwAPABEAEgAUABMAFAAVABYAFwAX
ABcAGQAaABsAHQAfAB8AIAAhACIAIwAlACYAJwApACsALQAvADIAMwA0ADUANQA2ADgA
OgA7AD0APwBAAEAAQABAAEAAQQBCAEIAQQBCAEIAQQBAAD8APgA9AD0APgA8ADkANgA4
ADUANQA0ADMAMQAvAC0ALQAqACkAJwAjACEAIAAeAB4AHAAaABgAEwASABEADwAMAAwA
CwAJAAkABwAGAAUAAgACAAIAAgACAAIAAQAAAP3//f/9//3/+//7//v/+//8//3//P/9
//z//P/9//3//v/+//7//v/+//7//v/+////AAAAAAAAAgACAAIAAgABAAEAAgACAAUA
BQAFAAUABQAFAAUABgAEAAUABQAFAAcABgAGAAYABAAEAAUABQAFAAUABQAFAAQABAAE
AAQABAAEAAQABAACAAIAAgACAAAAAAAAAAAAAAD///7//v/8//z//P/7//3//v/+//3/
/f/9//3//P/6//r/+v/6//z//P/8//r/+P/4//j/+P/4//j/+P/4//r/+f/5//n/9//3
//f/+P/6//r/+v/4//b/9v/2//b/9//3//f/9//3//X/9f/2//b/9v/2//b/+P/4//j/
+P/2//b/9v/2//T/9P/1//X/9//2//b/9v/2//b/9f/0//T/9f/0//T/9f/1//X/9P/0
//X/9//5//r/+//6//v//P/8//3//f/9//3///8AAAAAAQABAP/////+/////v/9//3/
/f/9//3//f/9//v/+v/5//b/9f/0//P/8f/y//P/8//z//H/7//v/+3/7v/u/+7/7//u
/+3/7f/t/+3/7f/t/+3/7f/u/+7/7v/v//D/8P/u/+7/7v/u/+//8P/y//f/BQAUACMA
NwBQAGAAYwBoAG8AbgBlAGIAUwA3ABcA+P/b/73/kv9u/1z/Q/8l/yj/S/9o/37/k/+p
/7v/zv/b/+D/5v/o/+z/7//x//L/8//2//b/+P/4//n/+f/5//n/+f/7//z//v//////
/v/+//7///8DAAQABAAFAAQABAAEAAUACAAIAAgACQAIAAkACgAKAAsACwAKAAoADQAP
ABAAEQAPABAAEAAPABEAEwAUABYAFgAWABYAFgAXABcAFwAZABoAGwAdAB8AHwAgACEA
IgAlACcAKAApACkAKwAtAC8AMAAxADIAMwA3ADgAOgA8ADoAOwA8ADwAPAA8ADwAPAA8
ADwAOwA5ADoAOgA5ADgANwA2ADUANQA0ADIALwAsACwAKQApACgAJwAlACMAIQAhAB4A
HQAbABsAGQAYABYAFAASABAADgANAAwACwAJAAgACAAHAAUAAwABAAAA///+//7//v/+
//r/+v/5//j/+f/5//n/+f/7//v/+//7//r/+f/2//X/+P/4//n/+f/4//j/+P/4//n/
+v/7//z/+//8//z//P/8//z//P/8//3//f/+//7///////////////////8AAAAAAQAB
AAEA///+//7//v8AAAAAAQABAP///////////v/+//7//v/+//7//v/+//z//P/8//z/
/P/8//z//P/8//v/+v/6//r/+v/6//n/+f/6//r/+f/3//f/9//2//j/+P/4//j/9v/2
//b/9P/0//T/9P/0//b/9v/2//b/9P/z//P/8//z//P/8//0//T/9P/0//L/8v/y//L/
8v/1//T/8v/y//L/8v/z//L/8v/z//T/9P/1//X/8//y//L/8//1//f/+P/5//j/+f/6
//r/+f/5//n/+f/9//7//v///////f/9//z/+//6//n/+f/5//n/+f/5//n/9//2//X/
9P/z//L/8f/x//L/8//z//P/8f/v/+//7f/u/+7/7v/t/+z/6//r/+v/6//r/+v/6//r
/+z/7P/s/+3/7v/u/+7/7v/u/+7/7f/u//D/9/8BABAAIQA1AE4AXgBjAGgAbQBqAGMA
YABTADsAHQD6/9v/vf+Q/2j/WP9B/x//IP9D/2T/eP+N/6P/t//K/9f/3v/k/+j/7P/t
//H/8v/z//b/9v/2//b/9//3//n/+f/5//v/+v/8//3//f/+//7//v//////AAAAAAEA
AAAAAAAAAQAEAAQABAAFAAYABwAIAAgABwAHAAYABgAJAAsADAANAA0ADgAOAA0ACwAN
AA4AEAARABIAEwAUABUAFQAVABcAGAAZABsAHQAdAB4AHwAgACMAJQAmACcAKQArAC0A
LwAuAC8AMAAxADUANgA4ADoAOAA5ADoAOgA6ADoAOgA6ADwAPAA7ADkANwA2ADQAMgAz
ADIAMQAxADAALgArACgAKAAlACUAJAAlACMAIQAfAB0AGgAZABcAFgAVABUAFAASABAA
DgAMAAoACgAKAAkACAAIAAcABQADAAEAAAD///7//v/+//7//P/8//v/+v/7//v/+//7
//v/+//7//v/+f/5//f/9//5//r//P/9//z//P/8//z//P/8//z//P///wAAAAAAAP7/
/v/+//7/AAABAAMABAADAAMAAwADAAMAAwADAAQABAAFAAUABQAFAAQABAAEAAQABAAF
AAUAAwADAAMAAwACAAIAAgACAAQABAAEAAQAAgACAAIAAgACAAIAAgACAAAA///+//7/
//8AAAEAAQABAAIAAgABAP////////7/AAAAAAAAAAD+//7//v/8//7//v/+//7//v/+
//7//v/+//3//f/9/////////wAAAAAAAAAA/v/+//7//v/+/////////////f/7//v/
/P/+//7//v/+//z//P/8//z//P/8//z//P/+//7//P/8//z//P/9//z//P/9//7//v//
///////+//7//////wEAAgADAAQABQAGAAYABwAHAAcABwAJAAoACgALAAsACQAJAAgA
BwAGAAUABQAHAAcABwAHAAUAAwACAAEAAAD///7//f///wAAAQABAP///f/7//v/+//8
//z//P/7//r/+f/5//v/+//7//v/+//7//z//P/+////AAAAAP7//v/+//7///8AAAQA
DQAdACwAQQBXAGwAdABzAHQAdQBwAG0AagBhAE0ALwAKAOf/uf+E/2T/WP9B/zH/RP9l
/3r/jP+h/7f/zf/e/+n/8v/2//j//P///wMABgAHAAoACgAOAA4ADwAPAA8ADwAPABEA
EgAUABUAFQAUABQAFAAVABkAGgAaABsAGwAaABkAGQAaABoAGgAbAB4AHwAgACAAIQAh
ACAAIAAhACMAJAAlACMAJAAkACMAJQAnACgAKgApACoAKwAsAC0ALQAtAC8AMgAzADUA
NwA1ADYANwA4ADsAPQA+AD8APwBBAEMARQBGAEcASABJAEsATABOAFAATgBPAFAAUABQ
AFAAUABQAE4ATgBNAEsASgBKAEkASABFAEQAQwBDAEAAPgA7ADgAOgA3ADcANgA3ADUA
MwAxAC8ALAArACkAKAAnACcAJgAmACQAIgAgACAAIAAgAB8AHgAeAB0AGwAbABkAGAAX
ABYAFgAWABYAFQAWABYAFgAXABcAFwAXABUAFQAVABUAFwAXABUAFQAYABgAGQAZABgA
GAAYABgAGgAaABoAGgAbABwAHAAcABwAHAAcABwAHwAfACAAIAAgAB8AHgAdAB8AHwAf
ACAAIgAjACMAIwAhACAAIAAgACIAIgAjACMAIgAhACAAHwAgACAAIAAgACAAIAAgACAA
HgAeAB4AHgAgACAAIAAgACIAIQAgACAAHwAeAB0AGwAdAB4AHgAdAB0AHQAdABwAHgAe
AB4AHgAcABwAHAAaABwAHAAcABwAHgAeAB4AHgAdABsAGgAZABwAHQAeACAAHwAeAB0A
GgAbABwAHQAeAB8AHwAfAB8AHwAdAB0AHgAgACAAIAAgACAAIAAgACAAHgAeAB4AIAAg
ACAAIAAfAB4AHgAfACAAIAAhACEAIQAgACAAIQAhACMAJAAlACYAJwAoACgAKQApACkA
KQArACwALAAtACwAKQAoACYAJQAkACMAIwAkACUAJgAnACUAIwAiACEAIgAhACAAHwAh
ACIAIwAjACEAHwAdAB0AHwAgACAAIAAdABwAGwAbAB0AHQAdAB0AHwAfACAAIAAeAB8A
IAAgACAAIAAgACAAIwAkACoAOQBJAFoAbQCDAJAAkACRAJYAkwCQAJMAjgB5AFkANQAQ
AOP/p/90/2r/bP9b/1X/cP+P/6L/tv/J/93/8/8EAA8AFgAaAB4AJAAnACcAKAApACwA
LAAuAC4ALwAvADEAMQAxADMANAA2ADcANwA4ADgAOAA5ADoAOgA5ADkAPAA8ADwAPQA9
ADwAOwA7ADwAPQA+AD4AQQBBAEAAQAA/AEEAQgBDAEUARgBGAEUAQwBFAEYASABJAEoA
SwBMAE0ATQBNAE8AUgBTAFUAVwBZAFoAWwBcAF0AXwBgAGEAYwBlAGcAaQBqAGsAbABt
AG4AbgBvAHAAcABxAHIAcgBwAHAAcABwAHAAcABvAG0AbABsAGsAagBoAGYAZABjAGIA
YABfAA==
         </WaveFormData>
      </LeadData>
      <LeadData>
         <LeadByteCountTotal>10000</LeadByteCountTotal>
         <LeadTimeOffset>0</LeadTimeOffset>
         <LeadSampleCountTotal>5000</LeadSampleCountTotal>
         <LeadAmplitudeUnitsPerBit>4.88</LeadAmplitudeUnitsPerBit>
         <LeadAmplitudeUnits>��V</LeadAmplitudeUnits>
         <LeadHighLimit>2147483647</LeadHighLimit>
         <LeadLowLimit>268435456</LeadLowLimit>
         <LeadID>V4</LeadID>
         <LeadOffsetFirstSample>0</LeadOffsetFirstSample>
         <FirstSampleBaseline>0</FirstSampleBaseline>
         <LeadSampleSize>2</LeadSampleSize>
         <LeadOff>FALSE</LeadOff>
         <BaselineSway>FALSE</BaselineSway>
         <ExcessiveACNoise>FALSE</ExcessiveACNoise>
         <MuscleNoise>FALSE</MuscleNoise>
         <LeadDataCRC32>746292251</LeadDataCRC32>
         <WaveFormData>
CQAJAAgACAAKAAwADQAOAA8ADwAOAA0ADQAOAA8AEQARABIAFAAVABQAEwASABEAEwAR
ABEAEAAPAA8ADgANAA0ADQALAAoACgAIAAgACAAFAAQAAwACAAMAAgAAAAAA///+//3/
+v/7//n/+f/5//n/+f/5//n/9//3//f/9//5//n/+v/6//j/+P/4//b/9v/2//b/+P//
/wUADwAeADMASABgAH4AmwC1ANAA6gD7AAYBEQEaASEBHgEHAdcAlABAAOv/u/+8/8v/
0v/X/9//6P/u//P/9v/2//X/8//z//P/8//0//T/9P/z//P/8//z//X/9f/1//X/9P/1
//X/9f/1//X/9f/1//j/+P/4//r/+//6//j/9//5//r/+v/6//v//P/+//7//f/8//v/
+//9//3///////3//v/+//7//v/+/wAAAQADAAQABQAFAAMAAwADAAQABwAJAAsADAAM
AAwADAAMAA4ADwAQABMAFQAWABkAGwAcAB4AHgAeACAAIQAlACcAKAAqACoAKQAqACwA
LQAuAC0ALQAuAC4ALAArACsAKgApACoAKgAqACgAJwAnACcAJQAkACMAIgAhACAAHwAd
ABsAGAAWABMAEwASABEAEAANAAsACQAIAAcABQAEAAMAAQAAAP///v/8//n/9//2//b/
9v/2//b/9f/0//P/8v/x//D/8P/x//H/8f/x//D/7v/u/+//8P/w//H/8f/y//D/8P/v
/+//7//v//D/8P/x//H/8v/y/+//7//v//D/8v/z//T/9P/y//L/8v/x//H/8v/z//P/
8//z//P/9P/0//L/8v/y//T/9f/3//f/9f/0//T/9P/0//L/8v/0//T/9P/0//L/8v/x
//H/8f/z//T/9P/0//P/8f/w/+3/7v/u/+//8P/v/+//7//v/+3/6//q/+n/6v/q/+r/
6//q/+n/6P/l/+X/5f/l/+X/5f/l/+b/5v/m/+T/4//j/+T/5f/l/+X/5P/j/+L/4P/h
/+H/4f/h/+T/5P/k/+T/4//i/+D/3//g/+D/4f/i/+H/4P/f/97/4P/f/9//3//g/+D/
4P/g/9//3v/d/9z/3f/d/93/3f/b/9z/3P/c/93/3f/d/93/2//b/9z/3f/b/9v/2v/a
/9z/3v/e/9z/3P/c/9z/3P/b/9v/2//c/93/3f/d/93/3f/c/9z/3v/g/+H/4v/k/+X/
5f/l/+T/5P/k/+X/5//o/+r/6//p/+n/6f/p/+v/6f/p/+j/5v/n/+f/5//o/+f/5P/i
/+T/4v/i/+L/3v/e/97/3v/d/9z/2v/a/9z/3P/c/9r/2f/X/9f/1//X/9f/1//X/9X/
1f/V/9X/1v/X/9n/2v/Z/9j/1//U/87/zv/O/9D/0//Z/+f/+P8LACAANgBSAG8AiQCi
ALoAzQDWAN8A5gDrAOYAyQCVAE4A/P+x/5H/nP+p/6z/sf+3/77/xP/J/8r/zP/L/8n/
x//H/8f/yP/I/8j/yf/J/8n/yf/H/8f/x//H/8r/y//L/8v/yf/J/8n/yf/M/8z/zP/O
/87/zv/N/83/zf/O/87/zv/R/9L/1P/U/9L/0v/S/9P/1f/V/9f/1//X/9j/2P/Y/9b/
1v/Y/9n/2//c/93/3f/d/93/3f/e/9//4f/j/+T/5f/m/+f/6P/p/+n/6f/r/+//8P/z
//X/9P/2//b/9v/5//n//P/9//3/AAABAAEAAQACAAIAAgAEAAUABwAIAAcABQAEAAIA
AQACAAIAAgAAAP////////7//P/6//j/+f/4//f/9f/z//D/7v/r/+v/6v/p/+j/5f/j
/+H/4P/d/9v/2v/Z/9n/2P/X/9b/1P/R/8//zv/P/87/zf/M/8z/zP/M/8z/yv/I/8f/
x//J/8n/yf/I/8b/xv/H/8j/xv/H/8f/yP/I/8j/x//H/8X/xf/G/8b/yf/J/8r/yv/H
/8f/x//I/8j/yf/K/8r/yv/K/8r/yf/H/8j/yf/J/8r/y//M/87/zP/K/8r/yv/I/8n/
y//L/83/zP/M/8z/yv/I/8j/yv/M/8z/zP/K/8j/x//H/8f/x//I/8j/yP/I/8f/x//F
/8L/wv/D/8T/xf/F/8X/xf/E/8P/w//D/8L/wv/C/8P/w//D/8P/wf+//7//v/+//8H/
wf/C/8L/wP++/73/vf+8/73/vf+9/73/vf+9/7z/u/+7/7v/u/+8/7z/vP+8/7r/uv+5
/7n/uv+6/7v/vP+6/7r/uv+6/7r/uf+5/7n/uv+6/7r/uv+4/7j/uP+4/7n/uf+5/7n/
t/+4/7j/uP+3/7f/t/+3/7n/uf+6/7v/uv+5/7f/tv+2/7j/uv+4/7j/uP+4/7b/tf+1
/7X/tv+3/7f/t/+3/7f/tv+2/7b/uP+5/7r/vv+//7//v/++/77/vv+//8H/wv/E/8X/
w//D/8P/w//D/8H/wf/A/8D/wf/B/8H/wP+//7z/uv+6/7j/uP+4/7b/tv+2/7b/s/+y
/7D/sP+y/7L/sv+w/63/q/+r/6v/q/+r/6v/q/+r/6v/q/+r/6v/q/+s/6z/rv+u/67/
rP+s/6r/qv+u/7P/t//F/9j/6f/8/xAAKABBAFcAbgCEAJUAogCrALIAtwCyAJcAZQAi
ANL/i/91/4T/j/+S/5n/n/+k/6j/r/+y/7L/sf+x/6//r/+v/7D/sP+w/7H/sf+x/7H/
sf+x/7H/sf+0/7X/tf+1/7X/tf+1/7X/tP+0/7T/tv+6/7r/uf+5/7n/uv+6/7r/u/+8
/77/vv++/77/vv+//7//v//B/8H/wv/E/8X/xv/G/8b/yP/J/8v/zP/N/83/z//P/8//
0P/T/9X/1//Y/9z/3v/g/+L/5f/l/+X/5//s/+7/8v/1//b/+P/4//j//P/9/wEAAwAH
AAoACwALAAsADAAMAAwADgAPABEAEgASABEAEQAQAA8AEAAQABAAEQARABIAEwARABAA
DwAOABAAEAAQAA8ADAAKAAkABwAJAAgABwAGAAYABQAEAAQAAQD///7//f/9//z/+//6
//v/+f/4//j/+f/4//f/9v/2//b/9v/2//P/8v/y//P/9P/1//b/9v/0//T/9f/2//T/
9f/1//b/+P/4//f/9//1//X/9v/2//n/+f/6//r/+f/5//n/+v/4//n/+v/6//z//P/8
//v/+//8//3//f/9//3//f/+/wAA/v/+//7//v///wEAAQADAAIAAgACAAEA/v/9//7/
AAAAAAAA/v8AAP////////3//v/+//7//v/9//3/+//6//r/+//8/////////////P/7
//v/+//8//z//P/9//3//f/9//v/+f/5//n/+f/6//v//f/+/wAA/v/9//3//P/9//3/
/f/9//3//f/8//v/+//7//v//v/+//7//v/+//7//f/9//z//P/9//7//v/+//7//v/+
//3//f/9//7//v/+//7//v/+//7//v//////////////AAAAAAAA//////////////3/
AAACAAAAAAAAAAAA/v/9//3//f8AAAEAAQABAP/////+//7/AAACAAMABAAEAAUABQAF
AAQABAAEAAUACQAKAAwADQANAA0ADQANAA8ADQANAAwADAANAA0ADQAKAAkABgAEAAYA
BAAEAAQAAgACAAIAAgACAAIAAQACAAAAAAAAAP7//f/7//v/+//9//3//f/9//v/+//7
//v//f/9//7//v/+//7//v/8//7//v8AAAIABwAPAB0AMgBHAFwAcACEAJ0AtwDQAOYA
9QAGARMBHAEjARoB8QCtAGAADgDN/7//0P/X/9r/4//r//L/+v8DAAQAAgD//wEAAQAB
AAMABAAEAAQAAwADAAMAAwAFAAUABQAFAAgACQAJAAkACQAJAAkACQAMAAwADAAOAA8A
DgAMAAsADAAOAA8AEAARABIAFAAUABIAEgASABMAEwATABUAFQAVABYAFgAWABYAFgAY
ABkAHAAeACAAIQAfAB8AHwAgAB8AIQAjACQAJQAmACcAKAArACsAKwAtADEAMgA1ADcA
NwA4ADcANgA4ADkAPQA/AD8AQgBDAEMAQQBCAEIAQgBBAEEAQgBCAEAAPwA/AD4APAA8
ADsAOgA4ADcANwA3ADYANAAyADAALwAuAC0AKwAqACgAJwAlACcAJgAlACQAIQAfAB0A
HAAcABsAGwAbAB0AHAAbABoAGQAXABYAFgAWABYAFgAWABYAFgAWABYAEwASABIAEwAU
ABUAFgAWABQAFAAVABYAGAAZABkAGgAZABgAFgAVABcAFwAYABgAFwAXABgAGAAYABkA
GgAcABwAHQAeAB4AHAAcABwAGwAdAB4AHwAfACEAIQAhACIAIAAeAB4AHgAfACEAJAAl
ACQAIgAhACAAIgAgACAAIgAiACIAIgAgAB4AHQAdAB0AHgAgACEAIgAgAB8AHwAdAB4A
HgAfACAAIQAhACEAIQAeAB0AHQAdAB4AHgAeAB8AHwAfAB8AHQAbABsAGwAbABwAHQAf
ACAAHgAcABsAGwAeAB8AHwAfACEAIQAhACAAHgAdABwAGwAdAB4AHwAgACAAIAAfAB8A
HgAeAB8AIAAeAB4AHgAeAB8AHwAgACEAIgAiACIAIgAiACIAIgAiACMAIwAjACMAIgAi
ACEAIAAjACMAIQAeACEAIgAjACQAIwAhACAAHwAhACMAJAAlACMAIwAiACIAJAAmACcA
KAAsAC0ALQAtACoAKgAqACsALQAuADAAMQAzADMAMwAzADAALQAsACoALAAvADEAMwAv
AC0AKQAmACgAJgAmACYAJgAmACYAJgAiACAAHQAcAB0AHgAfAB4AGwAZABkAGQAZABkA
GQAZABsAGwAbABsAGwAbABwAHAAeAB4AHgAcABoAGgAeACYALQA5AE8AaACBAJoAtADQ
AO0ADwEyAUoBXQFqAXEBdgFlATAB7QCrAFIA8P/J/9//7v/t//T///8FAAwAFgAbABoA
GgAbABsAGwAZABsAHAAcABwAHwAfAB8AHwAdAB0AHQAdACAAIQAhACEAIQAhACEAIQAi
ACIAIgAkACgAKAAnACcAJgAmACUAJAAnACgAKgAqACoAKgAqACsAKwArAC0ALQAtAC4A
LgAuAC4ALgAwADEAMwA0ADUANQA3ADcANwA4ADcAOQA7ADwAPgBAAEIARABFAEUARQBH
AEkASgBNAE8AUABSAFIAUgBTAFMAVgBXAFkAXABdAF0AXABcAFsAWgBbAFsAXABcAFoA
WQBZAFgAVQBUAFIAUABSAFEAUQBRAE4ATABKAEgARQBEAEMAQQBAAD4APQA7ADoAOAA2
ADQANQAzADEAMAAuACsAKQAnACcAJgAlACQAJQAjACIAIgAhACAAHwAeACAAIAAgACAA
HgAcABsAGwAdAB0AHQAcABoAGgAbABwAGgAbABsAHAAeAB4AHQAdABsAGwAcABwAHQAd
AB4AHgAdAB0AHQAeABwAHQAeAB4AHwAgACEAIQAfACAAIQAhACEAIQAhACIAJAAiACIA
IgAgACEAIwAjACMAIgAiACIAIAAeAB4AIAAgACAAIAAeACAAHwAfAB8AHQAeAB4AHgAg
AB8AHwAdABoAGgAbABwAGwAbABsAGwAaABkAGQAZABYAFgAWABcAFwAXABcAFQATABMA
EwATABMAEwAUABQAFgAUABMAEwATABMAEgARABMAEwATABIAEQARABEAEQAQABAAEAAQ
ABAAEAAPAA8ADAAMAA0ADgAQABAAEAAQAA8ADQAMAAsADgAOAA4ADgAOAA4ADgAOAAsA
CwALAAsACwAMAAwADAAMAAsACgAJAAkACQAKAAsACwALAAoACgAIAAgACgAKAAoACgAI
AAcABwAHAAcABwAGAAUABgAHAAcACAAHAAgACAAIAAwADQANAA0ADgAOAA4ADwAQABAA
EQARABEAEQARABEADwANAA0ADAAKAAsACwALAAwACwAIAAYABQACAAEAAAD//wAAAQAC
AAAA/v/7//r/+v/6//r/+P/4//f/+P/5//b/9f/0//P/9P/1//b/9//2//X/9f/0//X/
9v/3//b/+P/4//b/+P/7/wEADwAkADsAUgBsAIgAowC7ANYA7gABAQ4BGwEkASkBIgEF
Ac8AhgAyAOH/uf/A/9H/1v/Z/+H/6P/u//P/9P/2//f/9f/3//f/9v/2//X/9P/3//f/
9//3//f/9//3//f/9//3//b/9f/2//f/+P/5//j/+P/4//r//P/8//v/+//7//z//P/8
//v//P/+//7/AAAAAAAAAQD/////AQABAAEAAgACAAIABAAEAAYABwAGAAYABgAFAAgA
CQAKAAwADAANAA4ADgAPABAAEQASABUAFQAVABcAFwAYABsAHQAgACIAIgAiACUAJQAo
ACkAKwAuAC8ALwAxADIAMgAyADEAMQAyADIANAAzADMAMgAwADAALwAuAC4ALQAtAC0A
KwAqACkAKAAlACQAIwAhACIAIAAfAB0AGwAYABUAEgARAA8ADQAMAAkABwAGAAUAAgAA
AP7//P/9//v/+v/6//f/9v/1//T/9P/0//T/9P/1//T/9P/1//T/8//y//D/7//w//L/
9P/z//P/8v/y//T/9P/z//P/8//z//T/9P/0//P/8//y//P/8//z//T/8//z//P/8v/0
//T/9P/z//X/9v/3//f/9v/1//T/9P/1//T/9f/2//T/9f/3//f/9//2//b/9v/4//b/
9v/4//b/9v/2//T/9v/1//X/9f/z//T/9P/0//T/8//z//H/8v/y//P/9P/0//P/8v/x
//H/8f/y//P/8P/w//D/8f/x//H/8f/v/+//7//v/+//7f/t/+7/7v/w/+7/7f/t/+3/
7f/s/+v/7f/t/+3/7P/t/+3/7f/t/+3/7P/r/+r/6//s/+z/7f/q/+r/6//s/+r/6v/q
/+r/6v/p/+n/6f/o/+j/6P/o/+n/6v/r/+z/6f/p/+n/6f/p/+r/6v/q/+n/6f/p/+n/
5//n/+j/6f/r/+v/6v/q/+r/6P/p/+n/6v/q/+r/6v/q/+j/5//n/+f/5v/n/+f/5//o
/+n/6f/q/+j/6v/r/+z/8P/x//H/8f/w//D/8P/x//H/8v/0//X/9//3//f/9//1//P/
8//y//D/8f/x//H/8v/x/+7/7P/q/+j/6P/o/+f/6P/p/+r/6P/m/+P/4v/k/+T/5P/i
/+H/3//f/9//3f/d/93/3f/e/9//4P/h/9//3//g/+D/4v/i/+L/4P/g/+D/4P/e/+H/
5//x/wAAFwAsAEIAWgB3AJEAqADCANcA5gDzAPwABQEGAf0A2wCgAFQAAwC//67/v//K
/83/0f/W/9z/4f/k/+b/5//n/+X/4//h/+L/4v/i/+P/4//j/+P/4//j/+P/4//i/+P/
4//j/+X/5f/l/+X/5P/k/+T/5v/o/+j/5//n/+f/6P/o/+j/6f/q/+z/7P/u/+7/7v/v
/+3/7f/v/+//8f/y//L/8v/y//L/9P/1//P/9P/1//X/9v/3//j/+v/5//v//f/+////
AAABAAIABQAFAAUABwAJAAoADQAPABIAFAAUABQAFwAXABoAGwAdACAAIQAhACEAIgAi
ACIAIwAjACQAJAAlACUAJgAmACIAIgAhACAAIgAhACEAIQAgAB4AHAAaABsAGgAZABcA
GAAWABUAEwAQAA4ADAAKAAkABwAFAAQAAQD///7//f/8//r/+P/2//f/9f/0//T/8v/w
/+7/7P/u/+7/7v/u/+v/6v/q/+v/6f/p/+n/6P/n/+j/6v/s/+n/6f/o/+j/6f/q/+r/
6//r/+v/7P/s/+z/6//r/+r/6v/r/+z/7v/t/+3/7f/s/+3/7v/v/+//7f/u/+//7//v
/+//7//w//L/8P/w//D/7//v//D/7//x//D/8P/w//D/7v/u//D/8P/w//D/7v/w/+//
7//v/+3/7v/u/+7/8P/v/+//7f/s/+z/7f/u/+7/7f/s/+v/7P/r/+v/6//o/+j/6P/p
/+n/6f/p/+f/6f/p/+n/6f/n/+f/6P/o/+r/6P/n/+f/5//n/+b/5f/m/+f/6P/o/+f/
5//n/+f/5v/m/+b/5v/o/+j/5//n/+T/5P/l/+b/6P/o/+j/6P/o/+f/5//n/+b/5v/m
/+b/6P/o/+j/6P/l/+X/5f/l/+X/5v/m/+b/5//n/+f/5//n/+X/5v/o/+j/6P/o/+j/
5//n/+f/5v/n/+f/5//p/+n/6P/o/+b/6P/p/+r/7v/v/+//7//u/+7/7v/v/+//8P/y
//P/9f/1//X/9f/z//H/8f/w//D/8f/x//H/8v/x/+7/7P/q/+j/6P/o/+j/6P/o/+j/
5f/k/+L/4v/k/+T/5P/i/9//3f/d/93/3f/d/93/3f/f/9//3//f/93/3f/e/97/4P/g
/+D/3v/g/97/3v/e/+H/5f/v//7/EwAmADgATgBnAH0AkgCsAL8AzgDZAOAA5wDoANsA
swB4AC4A4/+z/67/v//G/8v/0f/U/9r/3//k/+T/5f/j/+H/4f/f/+D/4P/g/+P/4//j
/+P/4f/h/+H/4f/i/+P/4//j/+X/5f/l/+X/5P/k/+T/5v/q/+r/6f/p/+n/6v/q/+r/
6f/q/+z/7P/u/+7/7v/v/+3/7f/v/+//8f/y//L/8v/w//D/8v/z//P/9P/1//X/9//3
//f/+P/4//n/+v/6//3//v///wAA////////AQAFAAYACQALAAwADgAOAA4ADwAPABIA
EwAVABgAGQAZABkAGgAaABoAGwAbABwAHAAcABsAGwAaABgAGAAXABYAGAAXABcAFwAV
ABQAEwASABEAEAAPAA0ADQAMAAwACwAKAAgABgAEAAQAAwACAAIA///9//z/+//5//j/
9//2//b/9f/1//b/8//y//H/8P/y//L/8v/y/+//7v/u/+//7//v/+//7v/t/+7/8P/y
//H/8f/w//D/8P/w/+//7//v/+//8P/w//H/8f/y//L/8//z//P/9P/z//P/8//y//T/
9P/0//P/8//0//X/9f/z//P/8//0//X/9P/1//b/9f/1//b/9f/2//b/9//4//b/9P/0
//b/9v/2//b/9P/2//X/9f/1//T/9P/z//L/9P/z//P/8f/w//D/8f/y//H/8f/x//H/
8v/x//H/8f/u/+7/7v/v//H/8f/x/+//7//v/+//7//t/+3/7v/u/+//7v/u/+//7//v
/+7/7f/v/+//7//u/+3/7f/t/+3/7v/u/+7/7v/u/+7/7f/t/+z/7P/t/+7/7v/u/+7/
7v/s/+v/6//r/+z/7P/s/+z/8P/u/+z/7P/s/+z/7P/r/+v/6//s/+3/7f/t/+3/7f/s
/+z/7v/w//H/8v/z//P/8v/x//H/8v/z//X/9f/2//j/+f/5//n/+f/5//v/+f/5//j/
+P/5//n/+f/6//n/9v/0//L/8P/w//D/7v/u/+7/7v/t/+z/6v/q/+j/6P/o/+b/5f/j
/+P/4//j/+P/4//j/+P/4//j/+P/5f/l/+b/5v/k/+T/5P/i/+L/5P/k/+b/6f/v//X/
BAAZACwAPgBUAG0AgwCYAK4AvwDMANUA3ADjAOQAzwCfAFwADADF/6f/tP/D/8b/zf/V
/9z/5P/n/+r/6P/l/+X/5f/l/+f/6P/o/+j/6P/n/+b/5f/l/+X/5f/l/+j/6f/p/+n/
5//n/+f/5//p/+r/6//u/+//7v/s/+v/7f/u/+7/7v/v//D/8v/y//L/8v/y//P/8//z
//X/9f/z//T/9P/0//T/9P/2//f/+f/6//v/+//5//n/+f/6//3///8BAAIAAgACAAIA
AgAFAAUABQAHAAkACgANAA8ADwAQAA8ADgAQABEAFQAXABgAGgAaABkAGQAaABoAGgAb
ABsAHAAcABsAGQAYABYAFQAWABYAFgAVABMAEgARAA8ADgANAAwACwAKAAkABwAGAAQA
AwABAAMAAgABAAAA///9//v/+v/7//n/+P/3//f/9v/1//T/8f/v/+7/7v/u/+7/7v/u
/+3/7P/r/+r/6//q/+r/6//t/+3/7f/s/+j/6P/p/+r/6v/r/+v/7P/q/+r/6f/p/+v/
6//s/+z/7f/t/+7/7v/r/+v/6//s/+7/7//w//D/8P/w//D/7//v//D/8f/x//P/8//z
//T/8v/w//D/8P/w//H/8//z//H/8P/w//D/8P/u/+7/8P/y//L/8v/w//D/7//v/+//
7f/u/+7/7v/u/+3/7f/r/+r/6v/r/+z/7f/t/+3/7f/q/+n/6f/p/+r/6v/q/+v/6//r
/+v/6f/p/+n/6f/p/+n/6f/q/+r/6P/m/+X/5f/m/+f/5//n/+f/5//n/+b/5f/l/+X/
5f/o/+b/5P/k/+T/5P/m/+X/5f/l/+b/5//n/+f/5//n/+b/5v/o/+r/6//s/+z/7f/t
/+3/6v/q/+r/6//v//D/8v/z//H/8f/x//H/8//x//H/8P/w//H/8f/x//D/7//s/+r/
6v/o/+j/6P/m/+b/5v/m/+P/4v/g/+D/3v/e/97/3P/d/9v/2//b/9v/2//b/9v/2f/Z
/9n/2f/b/9v/3P/c/9z/3P/c/9r/2v/Y/9r/3v/h/+X/7f/+/w8AIgA0AEgAXwB1AIoA
ngCvALwAxQDMANMA1AC/AI0ATAAAALn/m/+o/7f/uv+//8n/0P/Y/93/3v/c/9v/2//b
/9v/2//c/9z/3P/b/9v/2//b/93/3f/d/93/3v/f/9//3//f/9//3//f/+D/4P/g/+L/
4v/i/+H/4f/j/+T/5P/k/+P/5P/m/+b/5f/k/+P/4//k/+X/6P/p/+n/6v/q/+r/6v/q
/+z/7f/t/+7/7//v/+3/7f/t/+7/8f/z//X/9v/1//b/9//4//v/+//7//3//f/+/wEA
AwACAAQABAAEAAYABwALAA0ADAAOAA4ADQANAA4ADgAOAA8ADwAQABAADwANAAwACgAK
AAoACQAIAAYABQAFAAUABAACAAAA/v////7//f/7//r/+P/3//X/+P/4//j/+P/1//P/
8f/w//D/7//v/+//8P/w//D/8P/u/+v/6f/o/+r/6v/q/+r/6v/q/+r/6v/p/+j/6P/p
/+n/6f/p/+j/6P/o/+n/6v/q/+v/6//s/+r/6v/p/+n/6//r/+z/7P/t/+3/7v/u/+v/
6//r/+z/7f/v//H/8v/w//D/8P/v/+//8P/x//H/8//z//P/9P/z//D/7//u/+7/7//x
//H/8f/w//D/8P/w/+7/7v/w//D/8P/w/+7/7v/t/+3/7f/v//D/8P/w/+7/7f/t/+v/
7P/s/+3/7v/x//H/8f/x/+7/7f/t/+3/7f/u/+//8f/v/+//7//t/+3/7f/t/+3/7f/t
/+7/7v/s/+r/6f/p/+v/7f/u/+//7//v/+//7v/t/+3/7f/t/+7/7v/u/+7/7P/s/+v/
6//s/+z/7f/u//D/8P/w//D/7v/t/+3/7f/w//D/7v/u/+7/7v/w/+//7//v//D/8f/x
//H/8f/x//D/8P/y//T/9f/2//b/9//3//f/+P/4//j/+f/9//7/AAABAAAA///+//3/
///9//3//P/9////AAABAP7//f/6//j/+P/2//b/9v/0//T/9P/0//P/8v/w//D/8P/w
//D/7v/v/+3/7f/t/+//7//v/+//7f/t/+3/7f/v/+//8P/w//D/8P/w/+7/7v/u//L/
9v/5/wEADwAiADkATgBgAHQAiwCjALgA0ADlAPIA/QACAQkB/gDTAI0AQADw/7n/tf/K
/9H/zv/X/+P/6v/w//f/+v/2//P/8//1//f/+f/6//r/+v/5//n/+f/5//v/+//7//v/
/v/////////9//3//f/9/wEAAgADAAYABwAGAAQAAwADAAQABAAEAAcACAAKAAoACgAK
AAoACwALAAsADQANAAsADAAMAAwADgAOABAAEQASABQAFgAXABcAFwAXABgAGwAdAB8A
IAAfACAAIQAiACUAJQAlACcAKQAqAC0ALwAuADAAMAAwADQANQA5ADsAOwA8ADsAOQA5
ADoAOgA6ADkAOQA6ADoAOAA3ADcANgA2ADYANQA0ADAALQArACkAKQAoACcAJgAnACYA
JQAjACIAIAAfAB0AHgAeAB4AHgAeAB0AHAAcABwAGwAbABsAHQAcABsAGgAZABcAFgAW
ABYAFgAWABYAFgAWABYAFgAXABYAFgAXABcAFwAXABYAFgAWABcAGAAYABkAGQAaABoA
GgAZABkAGwAbABwAHAAdAB0AHgAeAB0AHQAdAB4AIAAhACIAIgAiACIAIgAhACEAIgAj
ACMAJgAnACgAKgAoACYAJgAmACQAJQAnACcAJQAkACQAJAAmACQAJAAmACgAKAAoACYA
JAAjACMAIwAlACYAJgAmACgAJwAnACUAIgAiACMAJAAlACUAJQAlACQAIwAjACMAJAAk
ACQAJQAkACMAIgAfACAAIQAiACMAJAAlACcAKAAnACQAIgAhACMAJQAmACcAJgAlACQA
IgAkACUAJgAnACgAKAAoACgAKAAoACcAJwAmACYAJwAoACgAKAAoACgAKAArACgAKgAq
ACoAKgAoACcAJwAnACoAKwArACsALQAtACwALAAuADAAMQAyADIAMwAzADMAMwA0ADUA
NwA5ADoAPAA9ADsAOwA7ADsAOwA5ADkAOAA5ADsAPAA9ADsAOQA1ADIAMwAyADMANAA0
ADQANAA0ADAALgArACoALAAsACwAKgAnACUAJQAlACYAJwAoACkAKwArACsAKwApACkA
KgAqACwALAAsACoALAAsACoALgA1AD8AUwBsAIEAmAC2ANIA6wALATABSgFdAWwBdQF+
AXcBTgENAccAdgAQANH/2f/u//H/9v8BAAcADAAWAB0AHAAaABsAGwAbABsAGQAaABoA
GgAbABsAGwAbABoAGQAYABcAGAAZABkAGQAbABsAGwAbABoAGgAaABwAHgAeAB0AHQAb
ABwAHAAcAB0AHgAgACAAIAAgACAAIQAgAB8AIAAfACAAIgAjACQAIgAiACQAJQAlACYA
JwAnACkAKQApACoAKwAtAC8AMAAzADQANQA2ADkAOQA5ADsAOwA8AD8AQQBCAEQARABE
AEMAQwBGAEcARwBKAEsASwBJAEoASgBKAEkASQBKAEoASQBHAEYARABAAEAAPwA+ADwA
PQA9AA==
         </WaveFormData>
      </LeadData>
      <LeadData>
         <LeadByteCountTotal>10000</LeadByteCountTotal>
         <LeadTimeOffset>0</LeadTimeOffset>
         <LeadSampleCountTotal>5000</LeadSampleCountTotal>
         <LeadAmplitudeUnitsPerBit>4.88</LeadAmplitudeUnitsPerBit>
         <LeadAmplitudeUnits>��V</LeadAmplitudeUnits>
         <LeadHighLimit>2147483647</LeadHighLimit>
         <LeadLowLimit>268435456</LeadLowLimit>
         <LeadID>V5</LeadID>
         <LeadOffsetFirstSample>0</LeadOffsetFirstSample>
         <FirstSampleBaseline>0</FirstSampleBaseline>
         <LeadSampleSize>2</LeadSampleSize>
         <LeadOff>FALSE</LeadOff>
         <BaselineSway>FALSE</BaselineSway>
         <ExcessiveACNoise>FALSE</ExcessiveACNoise>
         <MuscleNoise>FALSE</MuscleNoise>
         <LeadDataCRC32>3244787613</LeadDataCRC32>
         <WaveFormData>
/v/9//3//f/+////AAACAAEAAQABAAIABAAEAAQABAAEAAYABwAIAAcABwAIAAgACAAI
AAgABgAFAAYABQAEAAYABQAEAAIAAQAAAP///v/8//3//f/8//z/+v/4//j/9v/2//X/
9f/z//L/8f/x/+//7//v/+//8P/w//D/8P/w//H/8f/x//D/8P/v/+//7v/t/+v/7P/q
/+r/8P/+/w8AKABKAG8AlQC8AOUADQEuAUgBYgF6AY4BmQGLAVoBCgGiADIA6//l/+//
7v/s/+//9P/2//f/9//1//L/7//u/+7/6//r/+r/6v/o/+j/6P/o/+r/6f/o/+j/6f/p
/+n/6f/p/+r/6v/q/+v/6//s/+z/6v/r/+v/6//t/+3/7v/u/+3/7f/v/+//7f/t/+3/
7v/w//D/8P/y//L/8f/w//D/8v/y//L/8//z//T/9v/2//T/9P/0//b/+P/7//z//f/9
//3//v///wAAAQACAAQABQAIAAkACwALAAwADQAOABEAEwAUABcAFgAWABgAGAAaABwA
HQAeAB8AIAAgACAAHgAeAB8AHwAeAB4AHQAcABoAGgAZABgAGAAXABYAFgAWABUAEwAS
ABEAEAANAAwACgAJAAgABwAFAAQAAgAAAP///f/8//z/9//3//b/9f/y//H/7//v//D/
7//v/+//7f/r/+v/6v/q/+r/6v/q/+r/6v/q/+r/6v/q/+r/6v/q/+r/6v/q/+r/6v/q
/+r/6v/q/+v/6//r/+z/7P/s/+r/6//r/+v/6//s/+z/7P/r/+v/6//r/+3/7f/u/+7/
7f/t/+3/7f/u/+7/7v/v/+//7//w//D/7v/u/+7/7v/u/+7/7v/u/+//7//v/+//7f/s
/+z/6//t/+3/7f/t/+v/6//p/+n/6//r/+v/6//r/+v/6//r/+j/6P/o/+j/6P/q/+r/
6v/n/+f/5v/m/+b/5v/m/+b/5v/m/+b/5v/m/+X/5f/l/+f/5//o/+j/5//l/+T/4v/i
/+L/4v/i/+L/4v/j/+P/4//i/+L/4v/k/+T/5P/k/+L/4v/i/+L/4v/h/+D/4P/g/+H/
4f/h/9//4P/g/9//4f/h/+H/4f/g/+D/4f/h/+H/4f/h/+H/3//g/+D/4f/f/9//3//e
/+L/4v/i/+D/4P/g/+D/4P/g/+H/4f/h/+H/4v/i/+D/3//f/9//4v/j/+T/5v/n/+f/
5//o/+j/6P/o/+j/6v/s/+3/7v/t/+3/7v/u/+7/7v/u/+z/7P/u/+7/7v/u/+3/7P/q
/+v/6v/p/+j/5//n/+b/5P/k/+L/4P/g/+D/4P/f/9//3//e/93/3f/d/93/3f/d/9r/
2v/a/9r/3P/d/93/3f/e/97/3f/d/9z/2//b/9r/2P/a/+D/8P8FAB4AOgBfAIUAqADP
APUAFAEsAUIBWAFoAW0BWQEgAcwAZgAEANf/3f/l/+D/3v/h/+T/5v/n/+f/5f/i/9//
3v/e/93/3f/c/9z/2v/a/9r/2v/a/9n/2P/Y/9v/2//b/9v/2//c/9z/3P/b/9v/3P/c
/97/3//f/9//3//f/+D/4P/h/+H/4//j/+H/4f/h/+L/5P/k/+T/5v/l/+X/5f/m/+b/
5v/m/+f/6f/q/+z/7P/q/+r/6v/s/+z/7//w//H/8//z//T/9f/0//X/9v/4//n//P/9
////AQACAAMABAAFAAcACAALAAwADAAOAA4ADwAQABAAEAATABQAFAAUABIAEgATABMA
EgASABEAEAAQABAADwAOAAwACwAKAAoACgAJAAcABgADAAIA///+//7//f/8//v/+f/4
//b/9P/x/+//7v/u/+v/6//q/+n/5v/l/+P/4//i/+H/4f/h/+P/4f/h/+D/3v/e/97/
3v/g/+D/4P/g/97/3v/e/97/4P/g/+D/4P/g/+D/4P/g/97/3v/f/9//3//g/+D/4P/e
/9//3//f/+H/4v/i/+L/4//j/+P/4//h/+H/4v/i/+P/4//j/+P/4v/i/+L/4//j/+P/
5P/k/+T/5P/k/+T/4v/i/+L/4v/j/+P/4//j/+P/4v/i/+H/4f/h/+H/4f/h/+H/3//f
/9//3//f/9//3//f/9//3//e/97/3v/e/9z/3v/e/97/3f/d/9z/3P/a/9r/2v/a/9z/
3P/c/9z/2v/Z/9n/2f/Z/9n/2v/a/9r/2f/Z/9j/2P/Y/9j/2P/Y/9j/2f/Z/9f/1v/W
/9b/2P/Y/9j/2P/W/9b/1v/W/9j/1//W/9b/1v/X/9f/1//V/9b/1v/V/9f/1//X/9f/
1//W/9b/1f/V/9X/1f/V/9X/1v/W/9f/1f/V/9X/1P/U/9b/1v/W/9b/1v/W/9L/0v/T
/9P/0//T/9T/1P/U/9P/0//T/9T/1f/W/9j/2f/Z/9n/2v/a/9r/2v/a/9r/3P/d/97/
3//f/+D/4P/g/+D/4P/e/9z/3v/e/97/4P/f/97/3P/b/9r/2f/Y/9b/1//X/9b/1v/U
/9L/0v/S/9L/0f/R/8//zv/N/83/y//L/8v/y//K/8r/yv/K/8z/zf/N/83/zv/O/83/
zf/M/8v/yf/I/8r/yv/S/+D/8/8IACIAQwBlAIgAqwDNAOgAAgEYAS4BQgFHATMB/gCq
AEYA6v/F/8//1f/Q/9D/1f/W/9b/2f/Z/9f/1P/R/9D/0P/P/8//zv/O/8z/zP/M/8z/
zP/L/8r/yv/L/8v/y//L/83/zv/O/87/zf/N/87/zv/Q/9H/0f/R/9H/0f/S/9L/0f/R
/9P/0//T/9P/0//U/9b/1v/W/9j/1//X/9f/2P/Y/9j/2P/Z/9v/3P/e/97/3v/e/97/
4P/e/+H/4v/j/+X/5f/m/+f/6P/p/+r/7P/t//D/8f/z//X/9v/3//j/+f/7//z///8A
AAAAAgACAAMABAAEAAQABwAIAAgACAAGAAYABwAHAAYABgAFAAQABQAGAAYABgAHAAcA
BwAIAAoACQAHAAYAAwACAP///v8AAP///v/9//v/+v/4//b/9f/z//L/8v/v/+//7v/t
/+z/6//p/+n/6P/n/+f/5//n/+X/5f/k/+b/5v/m/+b/6P/o/+j/6P/m/+b/5v/m/+b/
5v/m/+b/6P/o/+j/6P/m/+b/5//n/+f/6P/o/+j/5v/n/+f/5//p/+r/6v/q/+3/7f/t
/+3/7f/t/+7/7v/t/+3/7f/t/+z/7P/s/+3/7//v//D/8P/w//D/8P/w/+7/7v/u/+7/
7//v/+//7//v/+7/7v/t/+3/7f/t/+3/7f/t/+v/6//r/+v/6//r/+3/7f/t/+3/7P/s
/+z/7P/q/+z/7P/s/+v/6//q/+r/6P/o/+j/6P/q/+r/6v/q/+r/6f/p/+n/6//r/+z/
7P/q/+n/6f/o/+b/5v/m/+b/6P/o/+n/6f/p/+j/6P/o/+r/6v/q/+r/6P/o/+j/6P/p
/+n/6f/q/+r/6//r/+v/6v/q/+n/5//p/+n/6f/p/+z/7P/t/+3/6//r/+v/6//p/+r/
6v/s/+r/6v/q/+r/5v/m/+f/5//n/+f/6P/o/+j/5//n/+f/6v/r/+z/7v/t/+3/7f/u
/+z/7P/s/+z/7v/w//H/8v/1//X/9v/2//j/+P/4//b/9P/2//b/9v/0//P/8v/w//H/
8P/v/+7/7P/t/+3/7P/r/+r/6f/q/+r/6v/p/+n/5//m/+X/5f/l/+X/5f/l/+T/5P/k
/+T/5P/l/+X/5f/o/+j/5//n/+j/5//n/+b/5v/o//L/AgAXADIAUgBzAJcAvgDnAAsB
KgFKAWgBggGYAZ0BdwEqAcYAUADu/9X/5f/n/+T/6v/v//L/9v/3//f/8//w/+//8P/u
/+//7//u/+7/7P/s/+z/7P/t/+3/7f/u/+//7//v/+//7//w//D/8P/z//P/9P/0//T/
9f/1//X/9f/1//b/9v/5//n/+//7//v/+//7//z/+v/6//r//P/7//v/+//8//3//v//
/wEAAwAEAAYABgAIAAgACAAKAAgACwAMAA0ADQANAA4ADwARABMAFQAYABcAGgAbAB0A
HQAeAB8AIAAhACMAJAAnACoAKgAsACwALQAuAC4ALgAvADAAMAAwAC0ALAAsACsAKgAq
ACkAKAAoACgAJwAmACQAIwAiACIAIAAfAB0AHAAdABwAGQAYABoAGQAYABcAEwASABAA
DgAOAA0ADQAOAAsACwAKAAkACAAHAAUABQAGAAUABQAFAAUAAwADAAIAAgACAAIAAgAE
AAQABAAEAAIAAgACAAIABAAEAAQABAACAAIAAgACAAQABAAFAAUABQAGAAYABgAGAAcA
BwAHAAgACgALAAwADAALAAoACQALAAsADAAMAA0ADQANAA0ACgAKAAoACwAOAA8AEQAS
ABEAEAAPAA4ADAAMAAwADAANAA0ADQANAA8ADgAOAA0ADwAPAA8ADwAPAA8ADQANAAsA
CwALAAsACwALAAsACwAMAAwADAAMAAwADgAOAA4ACwALAAoACgAKAAoACgAKAAwADAAM
AAwACgAJAAkACQALAAsADAAMAAwACwALAAoACgAKAAoACgAMAAwADQANAAsACgAKAAoA
DAAMAAwADAAKAAoACgAKAAwACwAKAAoADAANAA0ADQALAAwADAALAA0ADQANAA0ADAAM
AA0ADQANAA0ADQAMAA4ADgAOAA4ACgAKAAsACwAMAA0ADwAQABAADwAPAA8ADgAPABAA
EgAUABUAFgAYABcAFgAVABQAFgAYABkAGgAdAB0AHgAeAB0AHAAbABgAGQAcAB0AHgAc
ABsAGgAYABkAGAAXABYAFAAVABUAFAAQAA4ADAAMAA4ADgANAA0ACwAKAAkACQAJAAkA
CQAJAAgACAAIAAgACgALAAsACwAKAAoACQAJAAYABwAHAAgACAAQACIAOgBXAHoApADN
APsALgFbAX8BoAG8AdYB7gHuAcMBfQEiAaoAJADq//n/AwD7/wAACgALAA4AFAATABEA
DQAOAAsACgAMAAsACwAKAAoADAAMAAwADAAKAAkACAAIAAsACwALAAsACwAMAAwADAAP
AA8AEAAQABAAEQARABEAEAAPAA8ADgARABEAEwATABMAEwATABQAFAAUABQAFgAZABkA
GQAaABgAGAAYABkAGwAcAB4AHgAgACAAIAAiACAAIwAkACUAJgAnACkAKwAqACsALAAu
ADEANAA1ADcAOQA6ADsAPAA7AD0APgBBAEMARABHAEgARwBIAEgASABJAEoASgBKAEgA
SABJAEkARwBGAEQAQgBBAEIAQgBCAD8APQA7ADoAOgA5ADcANgAzADIALwAuAC0AKwAp
ACcAJwAmACQAIgAgAB0AGwAaABcAFwAWABUAFgAVABMAEwASABEAEQARABMAEQARABAA
DgAOAA4ADgAOAA4ADgAOAA4ADgAOAA4ADgAOAA4ADgAQABAAEAAQAA4ADgAPAA8ADwAQ
ABAAEAAOAA8ADwAPABEAEgASABIAEwATABMAEwARABEAEgASABMAEwATABMAEgASABIA
EwATABMAFAAUABYAFgAWABYAEgASABIAEgAVABUAFQAVABMAEgASABEADwAPAA8ADwAR
ABEADwAPAA8ADwAPAA8ADwAPAA8ADwAOAA4ADgAOAAoADAAMAAwACwALAAoACgAKAAoA
CgAKAAwADAAMAAwACgAJAAkACQAHAAcACAAIAAoACQAJAAgABgAGAAYABgAGAAYABwAH
AAkACAAIAAgABgAGAAYABgAGAAYABgAGAAYABQAEAAQABgAHAAcABwAFAAYABgAFAAMA
AwADAAMABAAEAAUABQADAAMAAwADAAEAAgACAAMAAwADAAMAAgAAAAAAAgACAAIAAgAA
AAAAAQABAAAA//////7/AAD////////+////AAACAAUABQAFAAYABgAGAAYABgAGAAgA
CQAKAAkACQAKAAoACAAIAAgABgAEAAYABgAGAAgABwAGAAQAAQAAAP///v8AAAEAAQAA
APz/+v/4//j/+P/4//f/9//1//T/8//z//H/8f/x//H/8v/y//L/8v/w//H/8f/x//T/
9P/z//P/8v/x//H/8P/u//D/+P8IAB0AOgBaAH0ApQDMAPUAHQE+AVoBdAGMAaABpQGR
AVgBAgGYACwA7f/t//f/9P/y//X/+P/6//v/+//7//j/9f/0//T/8f/x//D/8P/w//D/
8P/w//D/7//u/+7/7//v/+//7//v//D/8P/w/+//7//w//D/8v/z//P/8//z//P/9P/0
//P/8//1//X/9f/1//X/9v/0//T/9P/2//f/9//3//j/+P/4//j/+f/3//j/+v/6//v/
/P/9/wAA//8BAAEAAQADAAMABAAFAAYABwAIAAoACQAMAA0ADwATABQAFQAWABcAGQAa
AB0AIAAgACIAIgAjACQAJAAkACUAJgAmACYAKAAoACkAKQAmACYAJQAkACMAJAAkACQA
JAAjACIAIgAgAB8AHQAcABsAGgAXABYAEwARAA8ADQALAAoACAAGAAMAAQAAAAAA+//7
//r/+f/4//f/9f/1//T/8//z//P/8//x//H/8P/w//D/8P/w/+7/7v/u/+7/8P/w//D/
8P/w//D/8P/w//L/8v/y//L/8P/w//H/8f/x//L/8v/y//D/8f/x//H/8f/y//L/8v/z
//P/8//z//P/8//0//T/8//z//P/8//z//T/9f/3//X/9f/2//b/9v/2//b/9v/0//T/
9P/0//X/9f/1//X/9f/0//T/8//z//P/8//z//X/9f/z//P/8//z//P/8//x//H/8f/x
//L/8v/y//L/7v/w//D/8P/x//H/8P/w/+7/7v/u/+7/7P/s/+z/7P/u/+3/7f/t/+3/
7f/u/+7/7v/t/+3/7P/u/+7/7v/u/+z/7P/t/+3/7//u/+7/7v/t/+z/6//q/+z/7P/s
/+z/7P/r/+r/6v/q/+v/6//r/+3/7v/u/+3/6//r/+v/6//s/+z/7f/t/+z/6//q/+n/
6P/o/+f/5//p/+n/6f/o/+j/5v/m/+f/6P/o/+j/6P/o/+b/5v/n/+f/5//n/+j/6P/o
/+f/5//n/+b/5//o/+r/7f/t/+3/7v/u/+7/7v/u/+7/8P/x//L/8//z//T/9P/0//T/
9P/y//L/9P/0//T/9P/z//L/8P/v/+7/7f/s/+z/7f/t/+z/6v/o/+b/5v/m/+b/5f/l
/+X/5P/j/+P/4f/h/+H/4f/i/+L/4v/i/+D/4f/h/+H/5P/k/+P/4//i/+H/4f/e/97/
3v/i/+z///8WADAATwBzAJYAvQDjAAgBIgE8AVIBZgF1AXUBWAEWAbwAVgD9/+H/6//u
/+j/6//u/+7/8f/x//H/8P/t/+r/6P/n/+f/5v/m/+b/5v/m/+b/5P/j/+L/4v/j/+P/
4//j/+X/5v/m/+b/5f/l/+b/5v/m/+f/5//n/+f/5//o/+j/5//n/+n/6f/p/+n/6f/q
/+r/6v/q/+z/7f/t/+3/7v/u/+7/7v/v/+3/7v/w//D/8v/y//L/9P/z//X/9f/1//f/
9//4//n/+v/7//z//v///wIAAwAFAAcACAAJAAoACQALAAwADwASABIAFAAUABcAGAAY
ABgAGQAaABoAGgAaABoAGwAbABoAGgAZABgAFwAYABgAGAAWABUAFAAUABQAEwARABAA
EQAQAA0ADAAJAAcABQADAAMAAgAAAP7/+//5//j/+P/z//P/8v/x//D/7//t/+3/6v/p
/+n/6f/r/+n/6f/o/+b/5v/m/+b/5v/m/+b/5v/m/+b/5v/m/+b/5v/m/+b/6P/o/+j/
6P/m/+b/5//n/+X/5v/m/+b/6P/p/+n/6f/n/+j/6P/o/+v/6//r/+v/6f/p/+r/6v/p
/+n/6f/p/+r/6v/q/+v/6v/p/+n/6P/q/+r/6v/q/+r/6v/q/+r/6f/p/+n/6f/r/+r/
6v/p/+n/6f/p/+n/6f/p/+f/5//n/+f/5//n/+X/5f/l/+X/5v/m/+b/5v/i/+T/5P/k
/+X/5f/k/+T/5P/k/+T/5P/i/+L/4v/i/+L/4f/h/+H/4f/h/+L/4v/k/+P/4//i/+L/
4v/i/+L/4P/g/+H/4f/j/+L/4v/i/+D/4P/g/+D/4v/i/+L/4v/i/+H/4P/g/+D/4f/h
/+H/4f/i/+L/4f/f/9//3//f/+D/4P/h/+H/3//f/9//3//f/+D/4P/g/+D/4P/g/+D/
4P/h/+H/4f/h/+L/4v/i/+H/4f/h/+L/4//k/+b/6f/p/+n/6v/p/+j/5//m/+j/6v/r
/+z/7f/t/+7/7v/u/+7/7v/s/+r/7P/s/+z/7v/t/+z/6v/p/+j/5//m/+T/5f/l/+T/
5P/i/+D/4P/g/+D/3//f/93/3P/b/9v/2f/Z/9n/2f/a/9r/2v/a/9r/2//b/9v/3P/c
/9v/2//c/9v/2f/Y/9j/1v/a/+b/9/8KACIAPwBfAIIAowDHAOgABAEcATABQgFRAU0B
KgHkAIgAKADj/9X/4f/i/97/4//k/+b/5//p/+X/5P/h/+D/4P/d/93/3P/c/9z/3P/c
/9z/3P/b/9r/2v/b/9v/2//b/9n/2v/a/9r/2//b/9z/3P/e/9//3//f/9//3//g/+D/
3//f/+H/4f/h/+H/4f/i/+L/4v/i/+T/5f/l/+X/5v/m/+b/5v/n/+X/5v/o/+j/6v/q
/+r/7P/r/+3/7f/t/+//7//w//H/8P/x//L/9P/1//j/+f/7//v//P/9//7//f///wAA
AwAFAAYACQAKAAsADAAMAAwADQAOAA4ADgAMAAwADQANAA4ADgANAAwADAAMAAsACgAK
AAkACAAIAAgABwAFAAQABAAEAAIAAgAEAAMAAgABAAIAAgABAAAA///9//z//P/3//f/
9v/1//T/8//x//H/8P/v/+//7//v/+3/7f/s/+v/6v/p/+j/6P/o/+j/6P/o/+j/6P/o
/+b/5v/m/+b/5v/m/+b/5v/n/+j/6v/r/+v/7P/s/+z/7v/v/+//7//v//D/8P/w//H/
8f/x//H/7//v//D/8P/x//H/8f/x//L/8v/y//P/8f/x//L/8v/0//T/9P/0//L/8v/y
//L/8//z//P/8//z//L/8v/x/+//7//v/+//7//v/+3/7f/t/+3/7f/t/+v/6//r/+v/
6v/q/+r/6v/m/+j/6P/o/+n/6f/o/+j/5v/m/+b/5v/m/+b/5v/m/+b/5f/l/+X/5f/l
/+b/5v/m/+X/5f/k/+T/5P/k/+T/5P/k/+X/5f/l/+T/5P/k/+T/5P/k/+T/5P/k/+T/
5P/k/+P/4v/i/+L/4//j/+P/5f/k/+L/4v/i/+L/4v/i/+P/4//h/+H/4v/i/+T/4//j
/+P/5v/n/+j/6v/q/+n/6P/o/+r/6v/q/+r/6v/s/+3/7v/x//H/8v/y//L/8v/y//D/
8P/y//L/8v/y//H/8P/u/+v/6v/p/+j/6P/p/+n/6P/m/+T/4v/i/+D/4P/f/9//3//e
/93/3f/d/93/3f/d/9z/3P/c/9z/3P/d/93/3f/c/9z/2//b/97/3f/b/9r/2v/a/9z/
6P/7/xAAKABHAGkAigCtAM8A7AAIASABNgFMAVcBSQEWAcYAYgAAANP/2f/j/+D/4P/l
/+j/6v/r/+v/5//k/+H/4v/g/+H/4f/g/+D/3v/e/97/3v/e/93/3P/c/93/3f/d/93/
3f/e/97/3v/h/+H/4v/i/+D/4f/h/+H/4f/h/+L/4v/j/+P/5f/l/+X/5f/l/+b/6P/o
/+j/6v/q/+n/6P/o/+j/6P/o/+n/6f/q/+z/7P/s/+z/7P/u//D/8//0//X/8//z//T/
9f/4//n/+v/8//v//v///wEAAQACAAMABAAFAAcACAALAAoACgAMAAwADQAOAA4ADgAN
AA4ADgAOAA4ADgAPAA8ADgAOAA0ADAAKAAoACQAIAAgABwAGAAYABAADAAEAAAABAAAA
/f/8//z/+//6//n/9//2//T/8v/z//H/8P/w/+//7//u/+3/6v/p/+f/5//o/+f/5//n
/+X/4//j/+L/4v/i/+L/4v/k/+T/5P/k/+L/4v/i/+L/5P/k/+T/5P/i/+L/4v/i/+T/
5P/l/+X/5f/m/+b/5v/k/+X/5f/l/+f/6P/o/+j/5//n/+f/5//p/+n/6v/q/+n/6f/p
/+n/6P/o/+j/6f/p/+n/6v/q/+j/6P/o/+j/6P/o/+j/6P/p/+n/6f/p/+n/6P/o/+f/
5//n/+f/5//n/+f/5f/l/+X/5f/l/+X/5f/l/+X/5f/i/+L/4v/i/+L/5P/k/+T/4//j
/+L/4v/i/+L/4v/i/+D/4P/g/+D/4P/f/9//3//h/+H/4v/i/+D/3//f/97/3v/e/97/
3v/g/97/3P/c/9z/3P/c/9z/3f/d/93/3f/e/97/3v/d/93/3f/g/+H/4v/k/+P/4//j
/+T/4v/i/+L/4v/k/+b/5//o/+n/6f/q/+r/6v/q/+r/6P/q/+z/7P/s/+r/6f/o/+b/
5f/k/+P/4v/g/+H/4f/g/+D/3v/c/9z/2v/a/9n/2f/X/9b/1f/V/9X/1f/V/9X/1P/U
/9T/1P/W/9f/1//X/9b/1v/V/9X/1P/T/9P/1P/U/9L/1v/i//P/BgAeADsAWQB6AJsA
vwDcAPQADgEiATgBRwE5AQgBugBYAPb/xf/N/9f/1P/U/9v/3v/g/+H/3//d/9r/2f/W
/9b/1//X/9b/1v/V/9T/0//S/9T/0//S/9L/1f/V/9X/1f/T/9T/1P/U/9X/1f/W/9b/
1v/X/9f/1//X/9f/2P/Y/9f/1//Z/9n/1//X/9f/2P/a/9z/3v/i/+b/5//o/+r/6v/q
/+r/6//r/+z/7v/u/+7/7v/u//D/7v/x//L/8//z//P/9P/1//f/+f/7//7//f8AAAEA
AwADAAQABQAGAAcACQAKAA0ADQAMAA0ADAANAA4ADgAOABAAEgATABQAEwASABIAEQAR
ABIAEgASABAAEAAPAA4ADgANAAwADAAMAAsACQAIAAcABgADAAIABAADAAIAAQD9//z/
+v/4//n/9//2//b/9f/1//T/8//w/+//7f/t/+7/7f/t/+3/7f/r/+v/6v/o/+j/6P/o
/+r/6v/q/+r/6v/q/+r/6v/r/+z/7f/u/+3/7P/r/+r/6v/q/+v/6//r/+z/7P/s/+z/
7f/t/+3/7//w//D/8P/v/+//7//v/+//7//w//D/8//z//P/8//w//D/8P/x//H/8f/y
//L/8v/y//L/8v/y//L/8v/y//H/8f/x//H/7//u/+7/7f/t/+3/7f/t/+3/7f/r/+v/
7f/t/+3/7f/v/+//7//v/+3/7P/r/+r/6v/s/+z/7P/r/+v/6v/q/+j/6P/o/+j/6P/o
/+j/6P/q/+n/6f/p/+v/6//s/+z/7P/r/+v/6v/q/+r/6v/q/+r/6v/r/+v/6f/o/+j/
6P/q/+r/6v/q/+z/7P/s/+z/7P/r/+r/6v/s/+z/6v/q/+r/6v/q/+r/6//r/+n/6f/q
/+r/6v/p/+n/6f/s/+3/7v/w//P/8//z//T/8v/y//L/8v/0//b/9//4//n/+f/6//r/
+v/6//r/+P/5//z//f/+//3/+//5//b/9f/0//P/8v/y//P/8//y/+7/7P/q/+r/7P/s
/+v/6//r/+r/6f/p/+n/6f/p/+n/6P/o/+j/6P/q/+v/6//r/+n/6P/m/+X/5v/n/+n/
6P/m/+r/9P8EABsANABOAG8AkwC4AN8AAQEiAUABWgF2AYwBiwFhARIBrAA4AOL/1f/p
/+n/5P/q//P/9P/2//n/9//x/+z/6//q/+r/6//r/+r/6v/q/+r/6v/q/+r/6f/o/+j/
6f/p/+n/6f/r/+z/7P/s/+3/7f/u/+7/7f/t/+z/6//u/+//8f/y//T/9f/4//n/+v/7
//z//v8AAAAAAAACAAIAAQAAAAAAAQACAAMABQAHAAgACgAKAAgACAAIAAoADAAPABAA
EQAPAA8AEAARABAAEQASABQAEwAWABcAGQAZABoAGwAcAB0AHwAgACMAIwAiACMAIgAj
ACQAJAAkACMAJAAkACQAJgAmACcAJwAmACYAJQAkACEAIAAeABwAHgAdABwAHAAcABsA
GQAYABgAGAAWABYAFgAVABQAEwATABIAEAAOAA4ADQANAA4ADQANAAwACwAKAAkABwAH
AAQAAwADAAMABQADAAMAAgAEAAQABAAEAAIAAgACAAIABAAEAAQABAAEAAQABAAEAAIA
AgACAAIAAgACAAMAAwAFAAYABgAGAAYABwAHAAcABwAIAAgACAAJAAkACQAJAAkACQAK
AAoADAANAA4ADwAMAAwADAANAA0ADQAOAA4ADAAMAAwADAAKAAoACgAKAAwADQAOAA8A
DgAMAAsACQAKAAsADAANAA0ADQALAAsACQAJAAkACQALAAsACwALAAgACAAIAAgACAAK
AAoACgAHAAcABgAGAAgACAAIAAgACQAKAAsADAALAAkACAAHAAkACQAKAAoACgAJAAkA
CAAKAAoACgAKAAoACgALAAsACwAKAAoACgAMAAwADAAMAAwADAAMAAwACgALAAoADAAM
AAwADAAKAAoACwALAA0ADQAOAA4AEAAPAA8ADwAQABEAEgAUABUAFQAVABYAGAAYABgA
GAAaABwAHQAeAB4AHQAdABwAHAAcABwAGgAdACAAIQAiAB8AHQAbABgAGQAYABcAFgAW
ABcAFwAWABQAEgAQABAAEAAQAA8ADwALAAoACQAJAAsACwALAAsADAAMAAwADAAMAA0A
DQANAA4ADgANAA0ADgANAAsACgAKABAAHgAwAEkAbACSAL0A6QAaAUsBcwGUAbIBzgHo
AfIB1QGVAUIB1ABKAPL/8/8HAAMABAAOABEAEgAYABsAGQAVABQAEwASABIADwAPAA4A
DgAOAA4ADgAOABAADwAOAA4ADwAPAA8ADwAQABIAEwAUABMAEwAUABQAFgAXABcAFwAV
ABUAFgAWABUAFQAXABcAGAAZABoAHAAaABoAGgAcAB8AHwAfACAAIAAgACAAIQAfACAA
IgAiACMAJAAlACgAKAArACwALQAvAC8AMAAxADQANQA2ADgANwA6ADsAPQA9AD4APwBA
AD8AQQBCAEUARgBGAEgASABJAEoASgBKAEkASgBKAEoASQBIAEgARwBEAEQAQwBCAEAA
QABBAA==
         </WaveFormData>
      </LeadData>
      <LeadData>
         <LeadByteCountTotal>10000</LeadByteCountTotal>
         <LeadTimeOffset>0</LeadTimeOffset>
         <LeadSampleCountTotal>5000</LeadSampleCountTotal>
         <LeadAmplitudeUnitsPerBit>4.88</LeadAmplitudeUnitsPerBit>
         <LeadAmplitudeUnits>��V</LeadAmplitudeUnits>
         <LeadHighLimit>2147483647</LeadHighLimit>
         <LeadLowLimit>268435456</LeadLowLimit>
         <LeadID>V6</LeadID>
         <LeadOffsetFirstSample>0</LeadOffsetFirstSample>
         <FirstSampleBaseline>0</FirstSampleBaseline>
         <LeadSampleSize>2</LeadSampleSize>
         <LeadOff>FALSE</LeadOff>
         <BaselineSway>FALSE</BaselineSway>
         <ExcessiveACNoise>FALSE</ExcessiveACNoise>
         <MuscleNoise>FALSE</MuscleNoise>
         <LeadDataCRC32>595847627</LeadDataCRC32>
         <WaveFormData>
+P/4//j/+P/5//n//P/9//z//f/9//3//f/9//3//f/9////AAABAAIAAgADAAQABAAE
AAQABAADAAIAAwACAAMAAgACAAEAAQAAAP///v/9//3//f/8//v/+P/4//f/9v/2//X/
9P/z//P/8v/y//D/8P/w/+//7//v/+7/7v/w//H/8f/x//D/8P/v/+//7f/t/+z/6f/n
/+X/5//x////FQAwAE8AcACSALgA2wD3ABIBJwE8AU8BWwFTATIB8wCiAE0AFQAIAAoA
AwD9//3//v/+//7/+//5//X/8v/v//D/7v/u/+3/7P/p/+n/6P/n/+n/6f/p/+n/6f/p
/+n/6f/q/+r/6v/q/+r/6//r/+v/6v/q/+r/6v/s/+3/7f/t/+v/7P/u/+7/7P/s/+z/
7P/v/+//8P/w//D/8P/w//D/8f/x//H/8//z//P/8//0//L/8v/z//T/9P/3//f/9//2
//b/9//4//v//P/9//7//f/+////AAADAAQABQAGAAcACAAJAAsADAANAA4ADwAQABEA
EgASABQAFAAVABYAFAAUABQAFAAWABYAFgAVABQAFAATABIAEQARABEAEQARABAADwAO
AAwACwAJAAgACQAIAAgABwAEAAIAAQAAAAAA///+//3/+v/5//j/9//2//X/9P/z//P/
8//z//P/8v/y//H/8P/w/+//7//v/+//8P/w//D/8P/w//D/8P/x//H/8//z//H/8f/x
//H/8f/x//H/8f/z//P/8//0//T/8//z//P/8v/z//P/8//x//H/8v/y//L/8v/x//H/
8//z//P/8//z//T/9P/0//b/9v/2//b/9f/1//X/9P/1//X/9f/1//X/9f/2//b/9v/1
//X/9f/1//T/9P/0//L/8v/y//L/9P/0//P/8v/y//P/8//z//H/8f/x//D/8v/y//L/
8v/w//D/8P/u//D/8P/w//D/8P/w//H/8f/v/+7/7P/s/+//7//v/+//7f/t/+3/7f/s
/+z/7P/s/+7/7v/u/+7/7P/s/+v/6//r/+z/7P/s/+z/7P/s/+z/7P/s/+z/7P/q/+v/
6//r/+v/6//r/+r/7P/s/+z/7f/r/+v/6//r/+3/7f/t/+3/7v/v/+//8P/w/+//7v/s
//D/8P/u/+7/7v/u/+7/7v/u/+7/7v/w//D/8P/w//D/8P/w//D/8f/x//T/9f/2//f/
9//3//f/9//3//f/9//5//r/+//8//z//f/+//7//v/+//7//P/8//7//v8AAP7//f/7
//v/+v/5//j/9//3//f/9v/1//L/8v/x//D/8P/v/+7/7f/t/+z/7P/s/+z/7P/r/+v/
6//q/+r/7P/t/+3/7f/s/+z/6//r/+n/6f/o/+X/4//h/+f/8f8BABcAMABNAG4AjgCu
ANEA7wAGARkBLAE7AUMBOQEOAcsAegAvAAkACAAIAAEA/f/9//z//P/8//n/9f/z//D/
7//u/+z/7P/r/+r/6//r/+r/6f/n/+f/5//n/+n/6f/p/+n/6P/o/+j/6P/o/+n/6f/p
/+r/6v/q/+r/6v/r/+v/6//r/+z/7v/u/+7/7v/u/+7/8f/x//L/8v/y//L/8v/y//P/
8//z//X/9f/1//X/9v/2//b/9//4//b/+f/5//n//P/8//3//v/9//7///8AAAEAAgAD
AAQABQAGAAcACAALAAwADQAPAA4ADwAQABEAFAAVABYAFgAWABYAFwAYABgAGAAYABgA
GAAYABgAFwAYABgAFwAWABMAEwATABMAEwASABEAEAAOAA0ACwAKAAsACgAKAAkABgAE
AAMAAgAAAP///v/9//z/+//6//n/+P/3//b/9f/1//X/9f/1//f/+P/4//j/+P/3//f/
9//5//r/+v/6//n/+P/3//b/9//3//n/+f/3//f/9//3//f/9//3//f/+f/5//n/+v/4
//f/9//3//j/+f/5//n/+f/5//r/+v/6//r/+f/5//v/+//7//v/+f/6//r/+v/6//r/
+v/6//n/+f/5//j/+f/5//n/+f/5//n/+v/6//j/9//3//f/+f/4//j/+P/2//b/9v/2
//b/9v/1//T/9v/3//f/9//1//X/9f/0//T/9P/0//T/9P/0//T/8v/y//L/8v/y//L/
8v/z//P/8//y//D/8P/x//H/8f/x//H/8f/x//H/8P/w//D/8P/w//D/8P/w/+7/7v/t
/+3/7//w//D/8P/w//D/8P/w/+7/7v/u/+7/7v/v/+//7//v/+//7//u/+7/7v/u/+//
7f/t/+3/7f/t/+3/7f/t/+7/7//v//D/7//v/+//7v/w/+7/7v/w//D/8P/w/+7/7v/u
/+7/7v/u/+7/7v/u/+7/7v/u/+//7//y//P/9P/1//X/9f/1//X/9f/1//X/9//4//n/
+v/6//v//P/8//z//P/8//r/+v/8//z//v/8//v/+f/3//b/9f/0//P/8//z//L/8f/u
/+7/7f/u/+7/7f/s/+v/6//q/+r/6v/q/+r/6f/n/+f/5v/m/+j/6f/p/+n/6P/o/+f/
5//n/+f/5v/j/+H/3//l/+///f8RACYAQQBeAH4AoAC/ANsA8gAHARoBLQE3ASsBAAG7
AGoAIwAFAAYABgD///3//f/8//z//P/5//f/8//w/+3/7P/s/+z/6//q/+n/6f/o/+f/
5f/l/+X/5f/l/+X/5f/l/+b/5v/m/+b/6P/p/+n/6f/s/+z/7P/s/+r/6//r/+v/6//s
/+7/7v/u/+7/7v/u/+//7//w//D/8P/w//D/8P/x//H/8f/z//X/9f/1//b/9v/2//f/
+P/4//v/+//7//z//P/9//7///8AAAEAAgADAAQABQAGAAcACAAJAAoACwAMAA0ADwAQ
ABEAEgATABQAFQAWABYAGAAYABkAGgAYABgAGAAYABYAFgAWABUAFQAWABYAFgAXABcA
FwAXABUAFAATABIAEAAPAA0ADAANAAwADAALAAwACgAJAAgABgAFAAQAAwACAAEAAAD/
//7//f/8//v/+//7//v/+//7//r/+P/2//j/9//3//f/+f/6//r/+v/5//j/9//2//f/
9//5//n/+f/5//n/+f/3//f/9//3//f/9//3//j/+v/5//n/+f/4//n/+f/5//v/+//8
//z//v/+//3//f/7//v/+//7//v//P/8//z//P/8//z//P/////////+//3//f/9//3/
+//7//z//P/+//3//f/9//v/+v/6//r/+P/4//j/+P/6//r/+f/4//r/+//7//v/+//7
//v/+v/4//j/+P/4//j/+P/4//b/9v/2//b/9v/2//b/9//3//n/+P/2//b/9//3//f/
9//3//f/9//3//T/9P/0//T/9P/0//T/9P/2//b/9f/1//f/+P/4//j/9//2//X/9P/2
//b/9v/2//b/9//3//f/9f/1//X/9P/2//b/9v/3//f/9//3//f/9f/1//X/9f/0//P/
9f/2//b/9v/2//b/9v/2//b/9v/0//T/9P/0//b/9v/2//b/9//3//r/+//6//v/+//7
//v/+//7//v/+//9//7///8CAAIAAwAEAAYABgAGAAYABQAEAAUABAACAAAA///9//7/
/v/+//7//f/9//3//P/7//j/+P/3//b/9v/1//T/8//z//L/8v/y//L/8v/x//H/8f/w
//D/8P/x//H/8f/y//L/8f/x//P/8f/w/+3/6f/p//H//f8NACUAQABdAIAAogDGAOkA
BwEiATkBUgFpAXEBVwEaAccAaAAbAAMACgAGAP//AQADAAQABAAEAAEA+//5//b/9//2
//b/9v/1//T/8//z//L/8f/z//P/8//z//P/8//z//P/8v/y//L/8v/z//X/9v/3//b/
9v/2//b/9v/3//f/9//5//r//P/8//z//P/8//z//P/7//v/+v/8//z//P/8////////
/wEAAQABAAEAAgAEAAQABQAGAAQABwAHAAcABgAGAAcACAAKAAwADgAQAA8AEAARABIA
EwAUABUAFgAXABgAGQAbABwAHQAeAB8AIgAjACQAJAAkACQAJQAmACMAIgAhACAAIAAg
ACAAHwAeAB4AHQAcAB0AHQAdAB0AGwAaABkAGAAYABcAFQAUABUAFAAUABMAEQAOAAwA
CgAJAAkACQAJAAgABwAGAAUAAgABAAAA//////////////7//v/9//z//P/7//v/+//9
//7//v/+//z//P/8//z/+//7//3//f/7//v/+//7//3//f/9//3//f/9//3//v/+//3/
/f/9/wAAAQABAAEAAAD//////v8AAAAA/////wAAAQACAAMAAAAAAP///v///wAAAQAC
AAEAAQABAAAAAQABAAEAAQAAAP/////+/wAA////////AQAAAAAAAAAAAAAAAAAAAP7/
/v/9//z/+v/7//v/+//9//3//f/8//7//v/+//7//P/8//z/+v/8//z//P/8//z//P/9
//3//f/8//r/+v/8//3//v////3//f/9//3//P/8//z//P/+//7//v/+//7//v/9//3/
/f/+//7//v/8//z//P/8//r/+v/6//r/+//9//7////////////+//7//v/+/////f/9
//3//f/9//3////+//z//P/8//z//P/8//z//P/+//7//v/+//z//P/8//z//f/9/wAA
AQACAAMAAwADAAEAAQABAAEAAwAFAAYABwAKAAoACwAMAAoACgAKAAoACgAKAAwADAAM
AAoACQAHAAkACAAHAAYABAADAAIAAAD9//r/+v/5//r/+v/5//j/9//3//b/9v/2//b/
9v/1//X/9f/0//T/9v/3//f/9//4//j/9//3//P/8f/w/+v/6//x////EQApAEkAagCP
ALYA4gAIAScBQQFYAW8BhAGHAW0BOwH0AJkANgAFAAcACAD+////BQAFAAQABgAEAP//
+//7//z/+//6//r/+v/5//j/+f/5//j/9//3//f/9//3//f/9//3//f/+P/4//j/+P/4
//n/+f/5//r/+v/6//r/+P/5//n/+f/7//z//v/+//7//v/+//7//f/9//7//v///wAA
AQACAAEAAQABAAMAAwADAAMABAAGAAYABwAIAAgACwALAAsADgAOAA8AEAARABIAEwAU
ABcAGAAZABoAGwAcAB0AHgAeAB4AHgAfACMAJQAnACkAKAApACoAKgAqACoAKwAsACoA
KgAqACoAKAAoACgAJwAoACgAJwAmACMAIwAjACMAIwAiACEAIAAeAB0AGwAaABcAFgAW
ABUAFgAUABMAEgAPAA0ACwAJAAgABwAGAAUABgAFAAQAAwADAAMAAwADAAIAAgABAAAA
AAD//////////wAAAAAAAAAAAAAAAAAA/////wEAAQABAAEAAQABAAEAAQABAAEAAQAB
AAEAAgACAAEAAQABAAQABQAFAAUAAwADAAQABAAEAAQAAwADAAUABQAFAAUABQAGAAYA
BgAGAAYABgAGAAcABwAHAAYABQAFAAUABQAHAAcACAAIAAYABQAFAAUAAwACAAIAAgAC
AAIAAgACAAQABAADAAIAAgADAAMAAwABAAEAAQAAAAAAAAAAAAAAAAAAAAAA/v/+//7/
/v/+//7//v//////AQAAAP7//v/9//3//f/9/////////////P/8//z//P/8//z//P/8
//7//v/9//3/+//8//z//P/8//z//P/8//z//P/8//z/+v/7//v/+//9//3//f/8//r/
+v/6//v//f/9//3//f/7//v/+//7//r/+//7//z/+//7//v/+v/6//r//P/8//z//P/6
//r/+v/6//j/+P/4//j/+v/6//r/+v/7//v//v////7//////////////////////wEA
AgADAAIAAgADAAQAAgACAAIAAgACAAIABAAEAAQAAgABAP///f/8//v/+v/7//v/+//6
//f/9P/0//P/8v/y//H/8P/t/+3/7P/s/+r/6v/q/+n/6//r/+r/6v/o/+n/6f/p/+r/
6v/p/+n/6f/n/+b/5f/h/9//5f/v/wEAGQA2AFMAdACWALwA3wD/ABgBLQFCAVMBWwFP
ASgB4wCSAD8ACwACAAQA/f/3//f/+P/4//b/8//x/+//7P/r/+r/6P/o/+f/5v/n/+f/
5v/l/+X/5f/l/+X/4//j/+P/4//k/+T/5P/k/+L/4//j/+P/5P/k/+T/5P/k/+X/5f/l
/+X/5v/o/+j/6P/o/+j/6P/n/+f/6P/o/+r/6v/q/+r/6//r/+v/7f/r/+v/6//s/+7/
7v/v//D/7//x//D/7//y//L/8//0//X/9v/3//j/9//4//n/+v/9//7///8AAAEAAgAD
AAUACAAJAAoACwAMAA0ADgAOAA4ADgAPABAAEAAQABAAEAAQABAAEAAPABAAEAAPAA4A
DQANAA0ADQALAAoACQAIAAgABwAFAAQAAQAAAAAA///8//r/+f/4//T/8//y//H/8P/v
/+7/7f/u/+3/7P/r/+n/6f/p/+n/6P/o/+f/5v/o/+f/5//n/+X/5v/m/+b/6P/o/+j/
6P/n/+f/6f/p/+f/5//n/+f/5//n/+f/5//n/+f/5//o/+j/5//n/+f/6P/p/+n/6f/p
/+n/6v/q/+z/7P/r/+v/6//r/+v/6//t/+7/7v/u/+z/7P/s/+z/7f/t/+3/7P/t/+3/
7f/t/+3/7f/u/+7/8P/v/+//7//v/+7/7v/u/+7/7v/u/+7/7v/u/+3/7P/q/+v/6//r
/+3/7f/t/+z/6v/q/+r/6v/s/+z/7P/q/+r/6v/q/+r/6P/o/+n/6f/r/+r/6P/o/+n/
6f/p/+n/6f/p/+n/6f/o/+j/6P/o/+b/5v/m/+b/6P/o/+f/5//n/+j/6P/o/+j/6P/o
/+j/6P/o/+j/6P/m/+f/5//n/+n/6f/p/+j/5v/m/+b/5//n/+f/5//n/+f/5//n/+f/
5v/n/+f/6P/p/+n/6f/o/+j/6P/o/+n/6v/q/+r/6v/q/+j/6P/o/+j/6P/o/+j/6P/o
/+j/6P/o/+f/5//q/+v/7P/t/+3/7f/v/+//7//v/+//8f/y//P/8v/y//P/9P/2//b/
9v/2//T/9P/2//b/+P/2//X/8//z//L/8f/w//H/8f/x//D/7f/q/+r/6f/q/+r/6f/o
/+f/5//m/+b/5v/m/+b/5f/l/+X/5P/k/+L/4//j/+P/5v/m/+X/5f/j/+P/4v/h/9//
3f/d/+P/8f8DABoANQBSAHAAkAC1ANUA8AAHARwBLQE7AT8BLgH5ALAAYwAfAAQABgAF
APv/+f/6//r/+P/3//X/8//w/+3/7P/r/+r/6P/m/+f/5//m/+X/4//j/+P/4//l/+X/
5f/l/+b/5v/m/+b/5P/l/+X/5f/o/+j/6P/o/+b/5//n/+f/5//o/+r/6v/q/+r/6v/q
/+v/6//s/+z/7f/u/+//8P/v/+//7//x/+//7//v//D/8v/y//P/9P/y//X/9f/1//b/
9v/3//j/9//4//n/+v/9//7///8AAAEAAgADAAQABQAGAAcACQAKAAsADAANAA4ADwAQ
ABAAEQASABQAFgAWABYAFgAWABQAFAAUABMAEwAUABQAFAARABEAEQARABMAEgARABAA
EAAPAA0ADAAJAAgACAAHAAYABAADAAIAAAD///7//f/8//v/+v/5//j/9//2//X/8//z
//P/8//y//L/8f/w//H/8f/y//P/9f/2//b/9v/2//b/9v/2//P/8//1//X/9f/1//X/
9f/1//X/9f/1//P/8//z//T/9v/1//X/9f/0//X/9f/1//X/9f/2//b/9v/2//X/9f/1
//X/9f/1//X/9v/2//b/9P/0//T/9P/3//f/9//2//f/9//3//f/9f/1//b/9v/4//f/
9//3//X/9P/0//T/9v/2//b/9v/0//T/8//y//L/8//z//P/8//z//P/8v/y//L/8v/y
//L/8v/y//D/8P/w//D/8P/w//D/8f/x//H/8P/u/+7/8f/x//H/8f/x//H/8f/x//D/
8P/w//D/7v/u/+7/7v/w//D/7//v/+3/7v/u/+7/8P/w//D/8P/w//D/8P/w/+7/7//v
/+//8f/x//H/8P/u/+7/7v/v/+//7//v/+//7//v/+//7//u/+//8P/w//D/8P/w/+7/
7v/u/+7/8P/w//D/8P/w//D/8P/w/+//7//y//P/9P/1//X/9f/z//P/8//z//X/9//4
//n/+v/6//v//P/8//z//P/8//r/+v/8//z//v/8//v/+f/5//j/9//2//f/9//3//b/
9f/y//L/8f/w//D/7//u/+3/7f/s/+z/7P/s/+z/6//t/+3/7P/s/+r/6//r/+v/7P/s
/+v/6//r/+v/6P/n/+X/4f/j/+n/9/8JAB4ANQBQAG4AjACtAM0A5gD7ABABIQEvATMB
GAHfAJYASwATAAYACgAFAP////8AAP7//v/9//n/9f/0//H/8P/u/+7/7f/s/+3/7f/s
/+v/6f/p/+n/6f/p/+n/6f/p/+r/6v/q/+r/6v/r/+v/6//s/+z/7P/s/+z/7f/t/+3/
7f/u//D/8P/w//D/8P/w/+//7//w//D/8v/y//L/8v/z//P/8//1//X/9f/1//b/9v/2
//f/+P/2//n/+f/5//r/+v/7//z//P/8//z//P/+/wAAAgAEAAMABAAFAAYABwAIAAkA
CwAMAA0ADgAPABAAEQASABIAFAAUABUAFgAUABQAFAAUABYAFgAWABUAFgAWABUAFAAT
ABMAEwATABEAEAAPAA4ADgANAAsACgAJAAgACAAHAAgABgAFAAQAAgABAAAA///+//3/
/P/7//z/+//6//n/9//3//f/9//2//b/9f/0//b/9f/1//X/8//0//T/9P/0//T/9P/0
//P/8//1//X/9f/1//X/9f/3//f/9//3//f/9//3//j/+P/3//f/9//4//n/+f/5//n/
+f/6//r/+P/4//f/9//5//n/+f/5//n/+v/6//r/+P/4//j/+P/7//v/+//6//n/+f/5
//n/+f/5//r/+v/6//n/+f/5//f/9v/2//b/+P/4//j/+P/4//j/9//2//b/9//3//f/
+f/5//n/+P/2//b/9v/2//j/+P/4//b/9v/2//b/9v/0//T/9f/1//f/9v/0//T/9f/1
//X/9f/1//X/9f/1//T/9P/0//T/9P/0//T/9P/0//T/8//z//P/9P/0//T/9v/2//b/
9v/0//T/9P/0//T/9f/1//X/9//2//T/9P/0//T/9P/0//T/9P/y//L/8v/y//T/9P/0
//T/9f/1//j/+f/4//n/+f/5//v/+//7//v/+//9//7///8CAAIAAwAEAAIAAgACAAIA
BAAEAAYABgAGAAQAAwABAP///v/9//z//f/9//3//P/7//j/+P/3//T/9P/z//L/8//z
//L/8v/w//D/8P/v//H/8f/w//D/8P/x//H/8f/w//D/7//v/+//7//s/+v/5//l/+f/
7//9/w8AJAA9AFwAegCaALkA1QDuAAcBHAExAT8BNwESAc0AfAAxAAkACAAKAAUAAwAD
AAQABAAEAAEA/f/5//b/9f/0//T/9P/z//L/7//v/+7/7f/t/+3/7f/t/+//7//v/+//
7v/u/+7/7v/w//H/8f/x//D/8P/w//D/8v/z//P/8//x//L/9P/0//T/9P/0//T/9//3
//j/+P/2//b/9v/2//f/9//3//n/+f/5//n/+v/6//r/+//8//7/AQABAAEAAAAAAAEA
AgADAAQABQAGAAcACAAJAAoACwAMAA0ADgAPABAAEQATABIAEwAUABUAFgAXABgAGAAY
ABgAGQAaABgAGAAYABgAGAAYABgAFwAYABgAFwAWABUAFQAVABUAEwASABEAEAAQAA8A
DQAMAA0ADAAMAAsACgAIAAcABgAGAAUABAADAAIAAQAAAP///P/7//r/+f/7//v/+//7
//r/+v/5//j/+P/3//f/9//3//j/+P/4//b/9v/2//b/9//3//n/+f/4//f/9v/1//b/
9//4//n/+f/5//n/+v/6//n/+f/5//r/+//7//v/+f/5//r/+v/8//z/+//7//3//f/9
//3/+//8//z//P/8//z//P/8//3//f/9//z/+//7//v/+//7//v//P/8//r/+f/5//n/
+f/4//j/+P/4//j/+P/4//j/+P/3//b/+P/5//n/+f/3//f/9//2//b/9v/2//b/9v/2
//b/9P/2//b/9v/2//b/9v/3//f/9//2//T/9P/1//X/9f/1//P/8//z//P/9P/0//T/
9P/0//b/9f/0//P/8v/y//L/8v/y//L/8v/y//L/9P/0//T/9P/1//X/+P/5//j/+f/5
//n/+f/5//n/+f/5//v//P/9//7//v///wAAAAAAAAAAAAAAAAAAAgACAAQAAgABAP//
/f/8//v/+v/7//v/+//6//f/9P/0//P/8P/w/+//7v/t/+3/7P/s/+z/7P/s/+v/6//r
/+r/6v/q/+v/6//r/+r/6v/p/+n/6f/p/+j/6f/n/+P/4//t//n/CQAeADcAUgBwAI4A
rwDLAOQA+wAQASUBMwEtAQoBxwB2ACkAAQACAAYA///7////AAD+//7/+//3//P/8P/v
/+z/7P/s/+v/6v/p/+n/6P/n/+n/6f/p/+n/6f/p/+n/6f/q/+r/6v/q/+r/6//r/+v/
6v/q/+r/6v/q/+v/6//r/+v/7P/u/+7/7P/s/+z/7P/v/+//8P/w//L/8v/y//L/8v/x
//D/8f/z//P/8//0//T/9P/1//b/9v/5//n/+f/6//r/+//8//3//v///wAAAQACAAMA
BAADAAQABQAGAAkACgALAA0ADQANAA0ADQAOAA8AEAAQABEAEgAUABYAEwASABEAEAAS
ABIAEgARAA4ADgANAAwADQANAA0ADQANAAwACwAKAAgABwAFAAQABQAEAAQAAwACAAAA
///+//7//f/8//v/+v/5//j/9//2//X/9P/z//X/9f/1//X/9P/0//P/8v/y//H/8f/x
//H/8v/y//L/8P/w//D/8P/w//H/9P/1//T/8//y//H/8//z//P/8//z//P/8//0//T/
8//z//P/9P/1//X/9f/1//X/9v/2//j/+P/3//f/9//3//f/9//1//b/9v/2//j/+P/4
//j/9//3//f/9v/3//f/9//3//X/9f/2//b/9v/1//X/9f/1//T/9P/0//L/8v/y//L/
9P/0//P/8v/0//X/9f/1//P/8//z//L/9P/0//T/9P/y//L/8v/w//D/8P/w//D/8P/w
//H/8f/z//L/8P/w//L/8//0//X/8//z//P/8//y//L/8v/y//L/8v/y//L/8P/w/+//
7//v//D/8P/w//L/8v/y//L/8v/y//L/8v/0//T/8v/y//L/8v/y//L/8v/y//D/8P/w
//D/7v/u/+7/7v/x//H/9P/1//j/+f/5//n/9//3//f/9//5//v//P/9//7//v///wAA
/v/+//7//v///wAAAwAEAAMAAAD+//v//f/8//v/+v/7//v/+//6//b/8v/x/+//8P/w
/+//7v/v/+//7v/u/+z/7P/s/+v/6//r/+r/6v/s/+3/7f/t/+3/7P/q/+n/5//n/+j/
5//l/+X/6//5/wkAHQA2AFUAdACWALoA2wD5ABIBKwFCAVkBXQFBAQIBrwBQAAkA+f8A
APz/9f/5//3//P/8//z/9//z/+//7P/r/+z/7v/u/+3/7P/r/+v/6v/p/+n/6f/p/+n/
6f/p/+n/6f/s/+z/7P/s/+z/7f/t/+3/6//q/+n/6P/p/+v/7P/t/+//8P/y//L/8v/y
//L/8v/z//P/9P/0//T/9P/0//T/9v/3//j/+//7//v/+//8//v/+v/6//r/+////wAA
AQAAAAAAAQACAAUABgAHAAgACQAKAAsADAANAA4ADwAQABMAFAAVABcAFgAXABgAGQAZ
ABkAGQAYABgAGAAZABoAGgAaABoAGgAYABgAGAAXABQAFAATABIAEwATABMAEwAVABQA
EwASABAADwANAAwADAAMAA0ADQAOAAwACwAKAAoACQAIAAcABgAFAAQAAwACAAEAAAD/
//7//f/8//v//P/8//v/+v/9//3//v////7//v/9//z//P/8//z//P/9//3///////7/
/f/8//v//f/9//3//f////////8AAAAA////////AAABAAEAAQD/////AAAAAAIAAgAB
AAEAAwADAAMAAwACAAIAAQAAAAEAAgADAAQABAADAAIAAAD9//3//f/9//7///8BAAIA
AQD///7//f/+//7///8AAP7//v/+//7//f/8//r/+P/7//3//v////7//f/8//r//P/8
//z//P/6//r/+v/4//r/+v/6//r//P/8//3//f/7//r/+P/4//n/+f/5//n/+f/5//n/
+f/2//b/9v/2//j/+P/4//j/+P/4//f/9//5//r/+v/6//r/+v/6//r/+P/2//b/9//4
//n/+v/4//j/+P/4//r/+v/6//r//P/8//z//P/7//v//v///wIAAwADAAMAAwADAAMA
AwAFAAcACAAJAAgACAAJAAoACAAIAAgACAALAAwADwAQAA8ADAAKAAcABwAGAAUABAAF
AAUABQAEAAMAAAAAAP//AAAAAP///v/8//v/+f/4//r/+v/6//n/+f/5//j/+P/6//v/
+//7//z//P/7//v//f/7//j/8//x//P/+/8JAB0AOwBeAIEAqADSAPwAHwE5AVABaQGA
AYkBewFRARABtwBSAA8ACQAQAAgABQALAAsACgAMAAwACQAFAAMAAAD//wAA/v/+//3/
/P/9//3//P/7//v/+//7//v//f/9//3//f8AAAAAAAAAAP/////+//3///8AAAEAAgAA
AAEAAQABAAEAAgAEAAQABgAGAAYABgAGAAUABQAEAAUABgAHAAgABwAHAAcACQALAAsA
CwAMAAwADAANAA4ADgARABEAEQATABQAFgAYABkAGgAbABwAHQAeAB8AIAAfACAAIQAi
ACMAJAAlACcAKAApACoAKwAqACsALAAsACwALAAtAC4ALAAsACwALAAqACoAKgApACYA
JgAnAA==
         </WaveFormData>
      </LeadData>
   </Waveform>
</RestingECG>
