# Supplementary material for: Detection of Left Atrial Enlargement Using a Convolutional Neural Network-Enabled Electrocardiogram
Source: Front Cardiovasc Med. 2020 Dec 17;7:609976. doi: 10.3389/fcvm.2020.609976 (PMC7773668; doi:10.3389/fcvm.2020.609976)
Supplement: Supplementary file 3 [file Data_Sheet_3.ZIP › normal2/1802017564_5507_0000001I.XML]

<?xml version="1.0" encoding="Windows-1252"?>
<!DOCTYPE RestingECG SYSTEM "restecg.dtd">
<RestingECG>
   <PatientDemographics>
      <PatientID>1802017564</PatientID>
      <PatientAge>66</PatientAge>
      <AgeUnits>Years</AgeUnits>
      <Gender>Female</Gender>
      <PatientLastName>limuxian</PatientLastName>
   </PatientDemographics>
   <TestDemographics>
      <DataType>Resting</DataType>
      <Site>1</Site>
      <AcquisitionDevice>MAC55</AcquisitionDevice>
      <Status>Unconfirmed</Status>
      <Priority>Normal</Priority>
      <AcquisitionTime>10:30:30</AcquisitionTime>
      <AcquisitionDate>03-29-2017</AcquisitionDate>
      <CartNumber>1</CartNumber>
      <AcquisitionSoftwareVersion>009C</AcquisitionSoftwareVersion>
      <XMLSourceVersion>MAC5000 v1.0</XMLSourceVersion>
   </TestDemographics>
   <RestingECGMeasurements>
      <VentricularRate>56</VentricularRate>
      <AtrialRate>56</AtrialRate>
      <PRInterval>152</PRInterval>
      <QRSDuration>82</QRSDuration>
      <QTInterval>458</QTInterval>
      <QTCorrected>441</QTCorrected>
      <PAxis>78</PAxis>
      <RAxis>23</RAxis>
      <TAxis>33</TAxis>
      <QRSCount>9</QRSCount>
      <QOnset>218</QOnset>
      <QOffset>259</QOffset>
      <POnset>142</POnset>
      <POffset>191</POffset>
      <TOffset>447</TOffset>
      <ECGSampleBase>500</ECGSampleBase>
      <ECGSampleExponent>0</ECGSampleExponent>
   </RestingECGMeasurements>
   <Diagnosis>
      <Modality>Resting</Modality>
         <StatementCount>2</StatementCount>
         <LabelText>12SL ��ϳ���</LabelText>
      <DiagnosisStatement>
         <StmtFlag>ENDSLINE</StmtFlag>
         <StmtText>����Ķ�����</StmtText>
      </DiagnosisStatement>
      <DiagnosisStatement>
         <StmtFlag>ENDSLINE</StmtFlag>
         <StmtText>�ٽ� ECG</StmtText>
      </DiagnosisStatement>
   </Diagnosis>
   <Waveform>
      <WaveformType>Rhythm</WaveformType>
      <WaveformStartTime>0</WaveformStartTime>
      <NumberofLeads>8</NumberofLeads>
      <SampleType>CONTINUOUS_SAMPLES</SampleType>
      <SampleBase>500</SampleBase>
      <SampleExponent>0</SampleExponent>
      <HighPassFilter>16</HighPassFilter>
      <LowPassFilter>150</LowPassFilter>
      <ACFilter>NONE</ACFilter>
      <LeadData>
         <LeadByteCountTotal>10000</LeadByteCountTotal>
         <LeadTimeOffset>0</LeadTimeOffset>
         <LeadSampleCountTotal>5000</LeadSampleCountTotal>
         <LeadAmplitudeUnitsPerBit>4.88</LeadAmplitudeUnitsPerBit>
         <LeadAmplitudeUnits>��V</LeadAmplitudeUnits>
         <LeadHighLimit>2147483647</LeadHighLimit>
         <LeadLowLimit>268435456</LeadLowLimit>
         <LeadID>I</LeadID>
         <LeadOffsetFirstSample>0</LeadOffsetFirstSample>
         <FirstSampleBaseline>0</FirstSampleBaseline>
         <LeadSampleSize>2</LeadSampleSize>
         <LeadOff>FALSE</LeadOff>
         <BaselineSway>FALSE</BaselineSway>
         <ExcessiveACNoise>FALSE</ExcessiveACNoise>
         <MuscleNoise>FALSE</MuscleNoise>
         <LeadDataCRC32>1811139688</LeadDataCRC32>
         <WaveFormData>
4v/i/+L/4v/l/+b/5//o/+f/5v/l/+T/5f/m/+f/6P/m/+b/5v/m/+b/5v/m/+b/6P/o
/+j/6P/m/+b/5v/m/+b/5v/m/+b/5//o/+n/6v/o/+b/5P/i/+T/5v/o/+r/6P/o/+j/
6P/m/+b/5v/m/+b/6v/q/+z/6f/o/+T/4//n/+r/6//q/+v/6v/q/+n/6//p/+v/7v/s
/+v/6//q/+v/7f/w//T/8//z//L/8f/y//L/8f/u/+7/8P/x//P/9P/y//P/9f/0//L/
8P/u/+7/7v/u/+7/8P/v/+7/7f/s/+z/6//q/+j/5f/o/+z/6f/m/+f/5//p/+n/6f/p
/+n/5//l/+X/6v/q/+r/6v/0//D/6v/u/+r/5P/v//r/+v8DABIAHAAqAD8AVQBpAHwA
kQCdAJ8AqACoAJMAcwBUADYAHQALAP7/8//z//T/7//t//D/9P/2//b/9v/0/+j/7P/v
/+//7v/r/+z/7f/u/+3/7//v/+//7//s/+v/6P/n/+j/6//r/+3/7v/r/+v/7P/s/+n/
6//u/+3/6v/r/+z/7f/s/+v/7P/s/+//7//v/+3/7f/t/+3/8P/x//H/8f/0//X/9v/5
//b/9f/0//X/9//3//j/+P/1//T/9P/0//D/8v/2//b/+f/6//r/+//5//n/+P/4//v/
/f/+/wAA/v//////AAACAAIAAgADAAMAAwADAAQACAAIAAoACwAIAAoACQAKAAsADAAN
ABAADwAOABAAFAAWABgAGQAaABkAGwAcAB0AIQAiACMAIwAiACQAJQAmACgAKAAqACoA
LgAvAC8ALQAuADIAMQAsACwAMAAwAC8ALwAtAC0ALAAtACsAKwAqACkAKAAnACUAIwAi
ACIAIAAgAB8AHQAbABcAFAAUABQAEAANAAsACwAIAAgACAAHAAYABQADAAAABwALAAgA
CQAJAAkABgAGAAYABQAEAAIABAAFAAYABgAHAAUABAAEAAcACQAGAAYABwAHAAYABAAE
AAYACAAIAAYABAADAAMABgAEAAUACAALAAsACQAJAAkACAAHAAYACQALAAwADQANAAwA
CwAJAAcABwAGAAQACAALAA0ADgAMAAsACwAKAAcABwAIAAsACQAKAA0ADgAMAAoACQAJ
AAoACgAKAAoABwAGAAUAAwAFAAgACgAMAA4ADgAMAAoACAAGAAYABAAHAAgACgALAAgA
BQAGAAgACAALAAsABwAJAAkACQAIAAYABwAHAAcABgAHAAkADAAJAAgACAAHAAcACAAJ
AAkACQALAAgACAAHAAYABgAJAAkABAAGAAkABQAFAAYABgAGAAYABgAGAAYACQAIAAQA
AwADAAMABAAEAAQABgAFAAQABQAGAAcACAAKAAoACgAKAAoACgAKAAoACQAIAAcABgAE
AAQABAAEAAQABAAEAAQABAAEAAQABAAEAAQABAAEAAQABAAEAAQAAgACAAIAAgACAAIA
AgACAAUABgAHAAgABgAGAAYABgAIAAgACAAIAAsADAANAA4ADQAMAAsACgAJAAgABwAG
AAgACAAIAAgACwAMAA0ADgAKAAgACgAIAAoACgAKAAcACAAKAA0ADgAMAA4ADgAPABEA
EQAPABEAFgAWABUAFQATABIAEgATABkAGgAcAB0AGgAYABcAFQAUABYAGgAdAB0AHQAa
ABoAHQAdABwAGwAYABgAGAAYABsAHAAcABwAGQAUABIADwASABEADwATABQAEgAOAA4A
DQANAA0ADQALAAsACQAHAAUACAAIAAgADAASABAACAAGAAgACAANABYAHgAnADQASABe
AG0AdQCHAKIAtwDJAN0A5ADYAMUArQCQAG4ATwAvABoAGQAfABgAEwAXABgAGAAcABwA
FgAQABAAFAAVABUAFAARABMAEwATABEAEQARABEAEQATABMAEQARABAAEwATABUAFwAT
ABIAEgAQAA0ADwASABUAFAAXABoAGAAUABAADgATABcAGAAZABgAFwAWABUAGAAZABkA
GQAdAB0AHQAfABoAGQAYABkAGQAZABoAGgAbABoAGgAaABYAGAAcABwAHgAeAB0AHQAb
ABsAGgAaABoAGwAbABwAGgAbABsAHAAcABwAHAAdAB8AHwAfACAAIgAiACQAJQAjACYA
JgAoACgAKAAoACoAKAAoACsAMAAzADQANAA0ADQANQA1ADUAOQA6ADsAOwA8AD4APwBA
AD8APgA/AD4APQA9ADwAOQA9AEIAQgA+ADsAPgA9ADsANwA1ADUANAAzAC8ALQAqACsA
KgApACcAHwAcABoAFgAXABUAEgAPAA0ACgAKAAoACAAFAAMAAwAAAAAAAAD///7//f/7
//j/+v/9//n/+f/7//v/+P/4//f/9//3//b/+P/5//r/+v/5//f/9v/2//n/+//4//j/
+f/5//j/9v/w//D/8P/u//D/8P/x//P/8v/u/+3/7v/v/+//7f/t/+7/7v/u/+7/7v/v
/+//7//w//D/8P/v/+//7//u/+z/8P/x//H/8P/t/+3/7v/u/+7/7//x//X/8P/w//L/
8v/w/+7/7f/t/+7/7v/u/+7/7P/s/+z/6//s/+7/7//w//H/8P/t/+r/7P/s/+7/7v/s
/+z/7f/t/+v/6f/r/+7/7f/v/+7/6f/q/+v/7P/s/+v/6//q/+n/6f/p/+r/7P/n/+b/
5v/l/+P/5P/l/+X/5v/p/+f/6P/n/+b/5v/p/+v/5v/o/+v/5//n/+j/6P/p/+r/6//s
/+z/7//u/+r/6P/n/+b/5v/s/+r/7v/z/+7/7P/s/+z/7P/q/+r/6v/q/+z/7P/s/+z/
7v/u/+7/7v/v//D/8f/y/+//7v/t/+z/7v/u/+7/7v/w//D/8P/w/+7/7v/u/+7/8P/w
//D/8P/w//D/8P/w/+7/7v/u/+7/7//w//H/8v/y//L/8v/y//P/9P/1//b/+P/4//j/
+P/0//L/9P/y//X/9v/3//X/8v/y//P/8v/z//b/9//5//j/9//0//X/+v/6//n/+f/7
//z//v8BAAAA/v/9//v//v/+///////6//r//P/9//3//f/6//r//f///wAAAQD+//z/
+v/4//v//P/8//z/+v/2//X/8//z//H/7v/x//T/9P/y//T/8v/x//D/7//x//P/8//z
//H/8v/w/+7/8P/w/+b/6P/0//j/9P/5/wQADAAPABQAKABAAE0AWwBtAIIAkwCdAKMA
qACgAI0AdwBQADAAHQAJAPb/8f/z/+7/6f/z//z/+P/0//j//P/2//b/+v///////v/7
//j/9//2//P/9//5//v//f/6//n/9v/1//f/+//8/////v/5//f/9v/4//X/9//6//3/
/P///wIA///8//n/+P/7////AAABAAEAAQABAAEAAAABAAEAAQADAAMAAwAFAAUABQAF
AAcABgAFAAUABAAGAAYABwAIAAUABgAJAAgACQAKAAoACwAKAAsACwAMAAoACwALAAwA
CgALAAsADAAPABAAEQATABUAFQAVABYAFQAUABUAFQAVABgAGAAaABoAGgAaABwAGgAa
AB0AIgAkACYAJwAoACcAKQAqACsALQAuAC8ALwAyADQANQA2ADYANgA4ADgAOwA7ADoA
NwA2ADoAOQA0ADIANgA2ADUANAAzADQANAAxAC0AKwAoACUAIgAfABsAGQAYABgAFgAT
AA8ACgAFAAEA/v/+//7//P/5//f/9//2//b/9v/1//P/8f/u/+r/7v/x/+3/7f/s/+v/
5//m/+n/6f/p/+j/5v/n/+j/6P/n/+X/5P/k/+f/6f/m/+b/6f/p/+j/5v/k/+b/6P/o
/+n/6P/o/+n/6f/m/+b/6P/o/+f/5P/j/+X/5v/n/+j/5P/j/+H/3//j/+T/5f/l/+T/
4//h/97/4P/h/+H/4P/h/+P/5v/o/+X/4//i/+P/4f/i/+X/5v/l/+L/4P/f/9//3v/d
/9z/3v/g/+L/4//n/+r/7P/u/+n/5P/d/9b/1v/W/9j/2P/Z/9r/3P/d/9z/2//e/+L/
3//h/+D/2//f/+H/4//k/+T/5f/l/+X/4//j/+T/5v/l/+T/5P/j/+P/5P/l/+X/5f/n
/+T/5P/k/+T/5f/p/+j/4v/j/+X/5f/l/+b/5v/l/+T/4//i/+P/5//n/+T/5f/l/+X/
5v/m/97/4P/l/+T/5v/m/+b/5v/n/+j/6f/q/+j/5v/k/+L/5P/m/+j/6v/o/+j/6P/o
/+n/6v/r/+z/6f/o/+f/5v/o/+r/7P/u/+v/6v/p/+j/6v/q/+r/6v/s/+z/7P/s/+v/
6v/p/+j/6v/q/+r/6v/o/+j/6P/o/+j/6P/o/+j/6v/u/+7/8P/t/+z/6P/n/+z/8P/y
//L/8v/y//P/8//z//H/8//2//f/9//4//j/9//3//j/+v/8//3//f/9//r/+v/5//b/
9//6//z////9//r/+v/7//j/9v/0//L/9f/2//f/+P/2//X/9P/z//H/8v/y//L/7P/n
/+j/6v/s/+r/7P/t/+3/7f/t/+3/7//t/+v/6//w//D/8P/w//L/7P/u//T/7P/i//H/
AAAAAAUADAAWACgAOwBPAGUAfACNAJsAowCuALgArwCVAHQAXABFACcACAD3//P/9P/x
//P//P/4//D/8v/8//r/8P/s//D/8f/x/+//7//v/+//7f/x//H/8f/x//P/8//x//H/
8//3//j/+//4//P/8f/w//L/7//x//T/9P/y//T/9v/4//b/9P/0//X/9//2//X/8//z
//P/8//3//n/+v/7/////////wEA/v/9//z//f/+////AQACAP7//P/7//r/+f/8/wEA
AgAFAAYABgAHAAcABwAGAAYABwAJAAoADAAMAA0ADQAOABEAEgATABUAFgAXABgAGgAZ
ABgAGQAZABoAHgAfACIAJAAkACQAJgAmACYAKQAuAC0ALgAuAC4AMAAzADUANwA5ADoA
OwA7ADkAOgA6ADoAOwA8AD8AQABEAEUARQBDAEMARgBEAD4AQQBGAEcARwBEAEEAQAA+
AEAAPQA8ADoANgA0ADIALwApACgAKAAmACcAJQAiAB8AHQAaABoAGgAXABMAEAAPAA4A
DgAOAA0ACwAJAAYAAgAIAAsABwAHAAgABwADAAIAAwADAAMAAgAAAAEAAgACAAMAAQAA
AAAAAwAFAAIAAgAFAAUABAACAP//AAABAAAA///+//7////+//r/+f/6//z//f/8//3/
/P/6//j/9v/5//v//P/9//z//P/8//v/+//7//r/+P/4//n/+f/4//n/+f/6//r//P/9
////AwD///7////+//z/+v/5//n/+//8//3//v/+//7//v/9//v//P/8//z///8AAP//
/v/9//z//f/8////AgAGAAkABQABAAEAAgACAAUABQABAAQABQAGAAYABgAHAAcABwAH
AAcACAAKAAkACgAMAA0ACgAKAAoACQAMAA8ADQAOAAwADAANABEAEQAMAA4AEQARABEA
EgASABQAFAAUABQAFAAXABYAEgATABMAEwAUABYAGAAaABsAFgASABAADgAMAA4AEAAS
ABQAEwASABEAEAASABIAEgASABAAEAAQABAAEQASABMAFAATABIAEQAQABEAEgATABQA
EgASABIAEgAQABAAEAAQAA4ADgAOAA4ADgAOAA4ADgAQABAAEAAQAA4ADAAKAAgACgAK
AAoACgAKAAoACgAKAAoACgAKAAoACAAIAAgADAAJAAoACQAIAAcABwAIAAoACQAGAAcA
BgAHAAcABwAFAAQABgAFAAMAAQAAAAAAAQAFAAgACAAJAAcABwAGAAYABAAAAP//AAAA
AAEAAAD8//v/+//6//j/+P/4//n/+v/3//b/9f/z//T/9f/0//b/8v/w/+z/5//p/+z/
7P/q/+v/6//q/+n/6P/n/+b/4//k/+X/6f/q//D/7P/m/+T/5v/k/+T/6P/z//j/8v/3
/wQAFAAoADUAQQBZAHoAkQCbAKEAqgCwAKUAjQBsAEYALwAfAAAA5//n/+r/6//t/+7/
7v/u//D/6v/k/+b/7P/s/+v/6f/l/+j/6f/q/+n/6P/l/+L/3//h/+P/4//l/+b/6f/p
/+v/6f/l/+T/5P/l/+P/5v/q/+n/5v/n/+j/6//q/+n/6v/r/+3/7P/r/+n/6f/p/+n/
7f/v//D/8f/w/+//7v/v/+//8f/z//f/9//3//j/+P/0//L/8f/w/+//8v/3//j/+P/4
//f/9//2//X/8//y//T/9//5//z/+v/5//f/9v/8//7/AAADAP///f/7//r//v/+/wAA
AQD//wIAAgAEAAYABgAGAAgABwAGAAgADAAPABAAEAAQABIAFQAXABkAHQAeAB8AHwAd
AB4AHgAeABwAHAAeAB4AIgAjACMAIQAjACgAKAAkACQAKAAoACcAIwAhACEAIAAjACEA
IQAgABwAGgAYABUAEwASABIAEAANAAkABAD///7//P/9//7//P/5//f/9//0//T/9P/z
//T/8//x/+7/8f/z/+7/7f/w//H/7//w/+//7//v/+7/7v/v//D/8P/t/+v/6v/q/+3/
7//s/+z/7v/t/+v/6P/p/+7/8//2//T/8v/x//H/9P/y//P/9v/0//P/8P/v//L/8v/y
//L/9P/1//X/9f/1//T/8//x//L/8//z//L/9v/3//f/9v/z//P/9P/0//P/8//0//f/
8v/y//T/9P/1//T/9P/1//j/+P/4//j/+v/6//r/+f/4//j/9//2//r/+v/4//b/9//4
//v//P/6//r/+//7//f/9f/3//r//P//////+//9//3//f/8//z//f/9//3//P/9////
AgABAAAAAAD//wIABAAGAAcABgAHAAMAAgACAAIAAwAHAAoABgAJAA0ACgAJAAkACAAM
AA4AEAASABEAEwARAAwADgAPABAAEgAQABoAFAABAAoADAAMAAwADAAMAAwADAAMAAsA
CgAJAAgACwAMAA0ADgALAAoACQAIAAoACgAKAAoACQAIAAcABgAEAAQABAAEAAIAAgAC
AAIAAQAAAP///v8AAAAAAAAAAP///v/9//z/+//6//n/+P/5//r/+//8//j/9v/0//L/
9f/2//f/+P/4//j/+P/4//f/9v/5//j/+v/6//r/9//1//T/9P/y//D/8v/y//P/8//z
//H/8//0//T/8//z//D/7v/t/+3/8f/y//T/9f/1//T/9P/z//L/8v/0//X/8//x/+z/
6v/u/+//7//v/+//8P/x//L/7f/q/+b/4v/i/+D/4f/h/+D/3f/Z/9v/4P/g/97/4P/i
/+P/5P/l/+T/4//g/93/3//i/+L/4v/g/+L/5v/q/+z/5v/g/9f/3v/y//f/+P8IACAA
NQBNAF0AbAB/AI0AjQCQAJAAhQBnAEYAKgAVAAMA7v/l/+H/3v/h/+X/6P/s/+7/6v/o
/+j/5v/m/+z/7//x//H/7P/n/+L/2//d/93/3f/d/9//4f/h/+P/4v/l/+X/5//p/+X/
5P/k/+T/4f/j/+b/5P/i/+T/5v/n/+b/5f/m/+f/6f/o/+f/6v/r/+z/7f/u/+//7//v
/+3/6//p/+n/6f/p/+n/6//t/+3/7v/u/+3/7P/s/+z/7P/u//L/8v/w/+7/6//p/+7/
8f/z//b/9f/1//T/9P/0//X/9f/2//n/+v/7//3/+f/3//X/9P/3//j/+//9//3/AAAA
AAIAAQAAAP//AAADAAQACAAOAA0ADgAOAA4ADwARABIAEwAXABgAGQAZABkAGgAaABoA
HQAeACEAIgAfAB0AGgAVABsAIgAkACIAIQAkACMAIQAhAB8AHwAeAB4AGwAaABgAFQAS
AA8ACwAJAAoADAAMAAoABwADAP///f/6//r/+v/6//f/9f/1//L/8v/y//H/8f/v/+z/
6P/r/+3/6P/n/+r/6//p/+r/6v/p/+j/5v/o/+n/6v/q/+n/5//m/+b/5//p/+b/5v/q
/+v/6//q/+b/6P/q/+r/6P/m/+X/5f/p/+j/6v/u/+7/7f/q/+n/6v/q/+r/6v/s/+3/
7f/t/+z/7P/s/+v/7v/v/+//7v/v/+//7v/s/+v/6//s/+z/6//r/+z/7//q/+r/7P/s
/+3/7P/s/+3/7P/s/+z/7P/q/+r/6v/p/+f/6P/o/+j/6P/o/+b/5P/n/+j/6//s/+r/
6P/n/+X/5//n/+v/8P/v//H/8P/r/+r/6f/o/+b/5//p/+r/6//p/+n/6v/s/+f/5v/m
/+X/5//o/+n/6f/n/+n/5v/m/+j/6P/p/+3/7P/m/+f/6f/p/+n/6v/q/+z/7P/s/+z/
6//v/+//7P/q/+n/6P/o//b/7v/k/+n/8P/s/+r/6P/m/+n/6v/r/+z/6v/q/+r/6v/o
/+j/6P/o/+v/7P/t/+7/7v/u/+7/7v/t/+z/6//q/+j/6P/o/+j/6v/q/+r/6v/r/+z/
7f/u/+z/7P/s/+z/7v/u/+7/7v/u/+7/7v/u/+7/7v/u/+7/7v/u/+7/7v/v//D/8f/y
//H/8P/v/+7/7v/u/+7/7v/u/+7/7v/u/+7/7v/u/+7/7P/s/+z/8P/t/+7/7f/s/+r/
6//t//D/8f/w//P/9P/z//P/8//x//H/9P/0//P/9f/0//T/9f/2//j/9//3//j/+f/5
//r/9//0//T/9v/1//f/9//0//f/+f/6//r/9v/0//P/8v/1//b/9//3//L/7//q/+j/
6P/o/+b/4//m/+r/6//q/+n/6f/o/+f/6f/p/+n/5//l/+X/6P/o/+r/6v/q/+j/6v/o
/+j/6P/t//L/9v/9/woAGgAuAEMAUwBjAIAAmQCfAJsAqACwAKMAiQBuAE4AKwANAAAA
+//1//L/7//p/+r/7v/w//D/7v/q/+r/8P/y//H/7//r/+n/6f/p/+f/6//r/+v/6//n
/+X/4f/f/+L/5f/l/+f/6v/n/+f/6P/n/+P/5P/m/+T/4v/k/+b/5f/i/9//3v/h/+X/
5v/n/+f/5//n/+f/5v/n/+f/5//n/+f/5//p/+f/5//n/+n/6//r/+z/7P/q/+j/5//m
/+b/6v/w//L/8f/w/+7/7f/u/+//7//w/+//7//u/+7/8P/z//X/+P/1//L/7//t//L/
9f/4//z/AAAAAAIAAwACAAQAAwAEAAYABgAGAAgACAAIAAsAEAAPABAAEAAQABEAEwAU
ABUAGwAcAB0AHQAgACIAIwAkACEAIAAhACAAIgAjACMAIQAgACQAIwAeACAAJgAoACkA
JgAjACIAIAAiAB8AHgAcABwAGgAYABUADwAOAA4ADAAMAAsACQAHAAUAAgACAAIAAgD/
//3//f/+//7//v/9//n/9//0//D/8v/1//H/8f/1//X/8v/y//T/9f/2//b/9P/1//b/
9v/0//H/7//u//H/8//w//D/8//z//L/8P/u//D/8v/y//L/8v/z//X/9P/w/+//8P/x
//H/7//v/+//7v/t/+z/7f/v//D/8f/0//T/9P/z//L/8f/v/+z/8P/x//H/8P/v/+//
8P/w/+3/6//q/+v/6v/q/+z/7P/s/+r/6f/p/+v/7P/t/+7/7v/u/+7/7f/q/+j/5f/i
/+n/7P/t/+7/6//q/+v/6v/s/+z/7f/t/+r/5//o/+r/7P/v/+//6//t/+3/7f/s/+r/
6f/n/+X/5P/l/+f/6v/l/+T/5P/j/+P/5P/l/+X/4v/h/9v/2P/b/97/4v/p/+n/5P/m
/+n/5v/l/+X/5P/j/+L/4f/g/+P/5//n/+T/4//j/+P/5P/k/97/3P/l/+r/5v/k/+L/
4P/g/+D/4P/g/+D/4P/g/+D/4P/g/+D/4P/e/97/3v/e/9//4P/h/+L/4f/g/9//3v/g
/+D/4P/g/9//3v/d/9z/3v/e/97/3v/c/9z/3P/c/9r/2v/a/9r/3P/e/+D/4v/g/97/
3P/a/9v/3P/d/97/3f/c/9v/2v/c/9z/3P/c/9v/2v/Z/9j/1v/W/9b/1v/Z/9r/2//c
/9v/2v/Z/9j/2P/Y/9j/3P/a/9z/3P/c/9n/2f/a/9z/3v/c/97/3v/d/93/3f/b/9//
4v/i/+H/3//e/97/3//g/+L/4f/h/+P/5f/m/+j/5f/i/+L/5P/j/+X/5f/i/+T/5f/l
/+T/4f/g/+D/4P/i/+L/4v/h/+H/4f/f/+D/3P/a/9b/0f/V/9r/3P/c/97/3//f/9//
4P/h/+L/4f/f/9//4v/i/+D/4P/g/+T/5P/c/9j/3P/h/+j/8v/7/wQAFAAkADEAQwBZ
AHIAhwCRAJMAlACSAIEAbQBUADAAFQADAO7/4//h/+L/5//t/+z/6P/m/+j/6v/s/+r/
6P/r/+v/6v/n/+f/5//n/+X/5//n/+f/5//l/+X/4//j/+b/6f/p/+v/6//n/+b/5v/k
/+H/4//m/+T/4v/k/+b/6f/o/+f/6P/o/+v/6//r/+7/7//w//H/8f/x//D/7//x//H/
8f/z//P/8//z//X/9f/1//b/9v/3//b/9v/2//P/9P/3//b/9v/2//X/9f/5//v//P/+
//3//f/8//z///8BAAIABAAEAAIAAAD//wAAAQACAAQABAAEAAYABwAIAAwADQAQAA4A
DgAOABAAEgASABUAGgAdAB4AHgAeAB4AHwAfAB8AIwAkACUAJQAoACwALwAyAC8ALgAv
AC4AMAAxADEALwAxADYANgAyADMAOAA5ADkANwA1ADUANAAyAC8ALgAsACwAKgAoACUA
IwAiACIAIAAfAB0AGgAXABMAEAAQABAADwANAAwADQAPABAAEQARAA8ADQAKAAYACAAL
AAcABwALAAsACAAIAAkACQAJAAgACAAJAAoACgAJAAcABgAGAAsADQAKAAoADwAPAA4A
DAAKAAwADgAOAA8ADgAOAA8ADQAKAAoADAAOAA8ADgAPABEAEgATABQAEQARABAADwAS
ABIAEgARABIAEwATABIAEwATABIAEAAPAA8AEAAQABMAFQAYAB0AGAAWABYAFAASABAA
DwAPAA4ADgAOAA4AEAAQABAADwAOAA4ADQAMAAwADAAKAAgABwAGAAcABgAIAAgACQAJ
AAYAAwAEAAYAAAD9//f/7f/0//n//v8CAAAAAQABAAEA/v/9//3//v/5//j/+P/3//X/
9v/3//f/9f/3//T/9P/y//L/8//3//b/8P/x//P/8v/z//X/9v/0//L/8P/u//L/9//4
//b/9f/1//X/9v/6//T/7v/3//j/9//2//X/9P/y//D/7v/s//H/9v/7/wAA+v/2//L/
7v/t/+z/6//q/+v/7P/t/+7/7//w//H/8v/y//L/8v/y//L/8v/y//L/8f/w/+//7v/v
//D/8f/y//D/8P/w//D/8v/0//b/+P/4//j/+P/4//r/+v/6//r//f/+////AAD9//z/
+//6//3//v///wAAAgACAAIAAgADAAQABQAGAAcABgAHAAYABgADAAMABAAIAAgABgAI
AAgACQAJAAkACQALAA4ADgAOAA8ADwAQABMAFQAYABgAGgAbABwAHAAYABUAEAAOABQA
FwAbAB0AGgAaABsAGwAaABkAGAAYABoAGgAaABoAFgAUABIADgAQAA8ADgALAAUABwAK
AAoACwAOABAAEQATABMAEwATAA8ACwAJAAoADAAIAAYACgASABAADAAIAAYACQASAB4A
JwAuADwAUABhAHMAhwCaAKsAtwDHANQA0gC/AJ8AfgBmAFEANQAiABkAFwAYABkAGQAW
ABYAFgAQABAAFAAUABAADwANAAoABQAJAAsADQANAA8ADwAPAA8ADQANAAsACwAOABEA
EQATABAACwAJAAgACwAJAAwAEAAQAA4AEAASAA4ACgAGAAQACAALAAsACwAMAA0ADgAP
AA8ADwAOAA0ADwAPAA8AEQARABEAEQATABEAEQASABIAEwASABIAEgASABQAGAAYABcA
FgAUABMAFwAZABoAHAAbABsAGgAaABoAGwAbABwAIAAgACAAIQAfAB8AHwAgACQAJAAm
ACcAJwAqACoALAAsACwALAAuADAAMAAzADgAOQA6ADoAOgA6ADsAOwA7AEMARgBJAEsA
TABOAE8AUABOAE4AUABQAE8ATwBOAEsATQBSAFIATgBQAFQAVABTAE8ATQBNAEwATgBL
AEoASABGAEQAQgA/AD0APAA8ADoAOgA5ADcANQAxAC4ALgAuACoAJwAlACUAJQAmACcA
JwAjAB8AGgAUABoAHQAZABkAGQAZABYAFgAYABkAGgAaAB0AHwAhACIAHgAbABkAGAAd
AB8AHAAcACEAIQAgAB4AHAAeACAAIAAeABwAGwAbABkAFgAWABgAGQAZABcAFwAZABoA
GwAcABoAGwAbABsAGgAaABoAGQAZABkAGAAWABYAFwAXABYAFgAXABkAGgAWABUAFQAX
ABgAGgAeACAAHQAaABgAFwAZABoAGwAcAB4AHgAeAB0AGwAcABwAHAAfACAAHwAeAB8A
IAAjACQAIwAiACIAIQAgAB8AIgAmACMAJQAkAB8AIQAhACEAIAAdAB0AHAAbABsAGwAc
AB4AHQAcABwAGwAbABwAHQAdACAAIwAhACIAIgAiACMAJwAqACYAKQAtACwALQAvADAA
LgAsACoAKAAsADMANgA2ADUANQA1ADYAQgBEADoANwA6ADsAPAA9AD4AQQBCAEMARABC
AEIAQgBCAEUARgBHAEgASQBKAEsATABOAE4ATgBOAFAAUABQAFAAUABQAFAAUABSAFIA
UgBSAFQAVABUAFQAUgBQAE4ATABPAFAAUQBSAFQAVABUAFQAUQBQAE8ATgBQAFIAVABW
AFQAVABUAFQAVgBWAFYAVgBWAFYAVgBWAFYAVgBWAFYAWABYAFgAWABWAFYAVgBWAFkA
WgBbAFwAWwBaAFkAWABYAFgAWABYAFkAWgBbAFwAXQBeAF8AYABeAF4AXgBeAF8AYABh
AGIAYgBiAGIAYgBgAGAAYABgAGAAYABgAGAAYABgAGAAYABfAF4AXQBcAFkAWABXAFYA
VABUAFQAVABRAFAATwBOAE0ATABLAEoASABGAEQAQgA/AD4APQA8AD8AQABBAEIAPgA8
ADoAOAA5ADoAOwA8AD4APgA+AD4AOwA4ADUAMgA4AD4ARABKAFUAYABrAHYAjACgALQA
yADRAA==
         </WaveFormData>
      </LeadData>
      <LeadData>
         <LeadByteCountTotal>10000</LeadByteCountTotal>
         <LeadTimeOffset>0</LeadTimeOffset>
         <LeadSampleCountTotal>5000</LeadSampleCountTotal>
         <LeadAmplitudeUnitsPerBit>4.88</LeadAmplitudeUnitsPerBit>
         <LeadAmplitudeUnits>��V</LeadAmplitudeUnits>
         <LeadHighLimit>2147483647</LeadHighLimit>
         <LeadLowLimit>268435456</LeadLowLimit>
         <LeadID>II</LeadID>
         <LeadOffsetFirstSample>0</LeadOffsetFirstSample>
         <FirstSampleBaseline>0</FirstSampleBaseline>
         <LeadSampleSize>2</LeadSampleSize>
         <LeadOff>FALSE</LeadOff>
         <BaselineSway>FALSE</BaselineSway>
         <ExcessiveACNoise>FALSE</ExcessiveACNoise>
         <MuscleNoise>FALSE</MuscleNoise>
         <LeadDataCRC32>2223111098</LeadDataCRC32>
         <WaveFormData>
0v/S/9L/0v/S/9L/0v/S/9T/1P/U/9T/1P/U/9T/1P/S/9L/0v/S/9P/1P/V/9b/1P/U
/9T/1P/S/9L/0v/S/9T/1P/U/9T/0v/S/9L/0v/U/9T/1P/U/9T/1P/U/9T/1v/W/9b/
1v/Y/9j/2P/Y/9j/2v/a/9r/1f/X/9f/1P/Y/9z/3v/g/93/3v/d/9z/4f/i/+P/5P/j
/+P/4v/h/+P/5v/o/+v/6//s/+z/6//t/+z/7f/t/+v/6v/p/+j/5//i/9//3v/g/93/
3f/c/9n/1//X/9X/1P/U/9X/1f/V/9b/1v/S/9T/0//U/9b/1f/V/9b/2P/Y/9j/2P/Y
/9n/2f/Z/9n/3P/c/9z/3P/c/93/3//j/+L/5//v//T/9v/5/wQAFAAhAC4APgBPAGQA
fwCZAJ8AmQCUAHwAWAA0ABEA/f/0//D/9v/9//b/6P/q//L/8P/x//X/9P/r/+T/6v/r
/+v/6v/o/+j/6f/r/+z/6//q/+v/7P/s/+v/6P/n/+f/6f/p/+j/6P/j/+P/5v/p/+n/
6v/s/+r/6P/m/+b/6f/r/+v/7f/u/+3/6f/o/+v/6//s/+7/8P/w//D/8P/v//D/8P/u
//D/8P/y//T/8v/y//L/8v/z//P/9//3//b/9//9/wAA+//7//v/+//7//3/AAAAAP7/
/v/+//7/AQAFAAYABgAGAAYABgAGAAgACAAJAAsADQAOABAAEwASABEAEgASABQAFAAU
ABcAFQAVABUAGgAeACEAJAAlACQAJAAmACYAKAAqACsAKwAsAC4AMAAzADUANgA2ADUA
NQA4ADgAOAA2ADkAOQA3ADcANwA5ADkAOQA6ADsAPQA/ADwANwA2ADcANQA0ADQAMwAz
ADMAMgAyAC8ALAApACcAJwAmACUAIQAbABoAGgAYABcAFgAWABkAGQAVABIAFQAVABEA
EQATABMAEwATABIAEQAQAA8AEgASABMAFgAWABUAEgAUABMAEgARABAAEgASABMAEwAR
ABMAEwATABIAEgATABUAGAAYABkAGwAYABYAFQAUABQAFAAUABYAFQAZAB0AHQAaABkA
GQAYABwAHAAcABwAGwAcABsAFwAZABoAHAAcABwAHAAcABsAGQAaABoAGgAbAB0AHQAd
ABsAGwAaABcAFwAZABkAGQAbABwAHAAbABwAHQAcAB0AHAAbABkAGAAZABkAGQAYABUA
FQAYABkAGwAZABkAGQAZABgAFgAVABgAGQAaABkAFgAWABgAGAAWABYAFgAWABcAGQAa
ABkAHAAcABwAHAAbABgAFwAZABUAEwAVABcAFgAYABkAGQAZABoAGgAYABcAFwAXABYA
FQAVABYAFgAaAB0AFgASABYAFwAYABkAGgAaABoAGgAaABgAGAAYABgAGQAaABsAHAAY
ABYAFAASABUAFgAXABgAFwAWABUAFAAVABYAFwAYABsAHAAdAB4AGQAWABMAEAATABQA
FQAWABcAGAAZABoAGAAYABgAGAAZABoAGwAcAB4AHgAeAB4AHAAcABwAHAAaABoAGgAa
ABgAGAAYABgAGwAeACEAJAAfABwAGwAYABoAFwAZABkAGQAdACEAIwAhACAAIQAgACEA
JQAnACkAKwAsAC4ALwAtAC0ALgAuADEAMgA0ADUAMgAwAC0ALAAtAC4AMAAyADQAMwAu
ACsAKAAnACMAIgAgAB8AHQAdAB4AHgAfACEAIAAhACEAIAAdAB0AHAAdAB0AHQAcABwA
HQAaABkAGAAZABkAGgAbABoAHAAbABoAGgAeABkAEQAXACAAIwApADAANAA3AD4ATgBb
AF4AbACDAJ4AtQDHANEA0QDGAK4AiABgAD8ALQAgABYAGgAjACQAJAAoACYAJgApACsA
KAAdABoAJAAjACMAIgAgAB0AHQAeAB4AHgAcABwAHAAgACEAIAAhAB8AHwAdABoAGQAV
ABYAGgAcABsAGwAcABoAGgAaABwAHAAbABgAFwAbAB0AHAAeAB4AHQAdAB4AHQAcABsA
GgAcAB4AHwAeAB0AHAAdAB4AHAAcABwAHAAcAB0AIgAjACAAHwAjACQAIAAfAB4AHQAf
ACEAJAAkAB8AHgAdABwAHwAjACQAJAAkACQAJAAkACQAJAAlACcAKgAqACsALQAsACsA
LAAsAC4ALgAuADEAMwAzADMAOAA4ADkAOgA5ADkAOgA9AD4AQABCAEMAQwBDAEQARQBH
AEUARgBGAEUAQgBEAEMAQgBFAEkASgBJAEcARQBFAEMAPwA+AD0APQA/ADwANwA2ADYA
MwAxADAALQArACkAJgAiAB0AGAATABUAFQAUABMAEwAPABAAEgAOAAsACAAGAAgACQAG
AAQABgAFAAAA//8DAAMAAwADAAAA///+//3////+//7/AAAAAP///P/+/wAAAAAAAAAA
BAAEAAUABQD7//n/9f/x//D/8v/1//n/9//2//b/9//4//j/+f/6//n/+P/3//j/9f/3
//n/9//0//P/8//y//X/9v/3//j/9v/4//j/9f/3//j/+v/6//f/9v/1//P/8f/y//L/
8v/2//n/+v/7//r/+f/3//P/8//1//X/9f/3//j/+P/3//b/9f/y//H/8//z//L/8v/y
//H/8P/u/+v/6//u/+//7//t/+3/7f/u/+7/7f/t/+//7//v/+3/6f/o/+n/6P/m/+b/
5v/m/+j/6f/p/+f/5//m/+X/5P/m/+b/6P/t/+n/5//p/+v/5f/m/+b/5f/o/+r/6//q
/+f/5//n/+b/4//j/+T/5P/m/+X/5v/s/+r/6v/q/+r/6v/n/+b/5f/k/+b/5v/m/+b/
5//o/+n/6v/s/+z/7P/s/+v/6v/p/+j/6P/o/+j/6P/m/+b/5v/m/+j/6P/o/+j/5v/m
/+b/5v/o/+j/6P/o/+j/6P/o/+j/6P/o/+j/6P/q/+r/6v/q/+v/7P/t/+7/8P/w//D/
8P/t/+z/7f/s/+z/6f/r/+v/6P/r/+7/7//w//D/8v/y//H/8//z//P/9//4//r/+//6
//n/+f/4//n/+v/8//3////+//z//P/7//r/+v/6//z/+//2//P/8P/v/+v/6v/p/+n/
6P/p/+T/4v/h/+H/4v/l/+f/6P/m/+X/4//j/+L/4//j/+T/5P/i/+L/4v/j/+P/5P/l
/+L/5P/j/+L/6P/m/+H/5f/p/+b/6f/z//r//P8DAAwADgATACIANgBHAF4AeQCRAKEA
pwCcAIAAWgAsAAkA///8//T/8v/z/+r/6P/y//r/9v/x/+//8P/z//L/7v/t/+3/7P/q
/+v/6//s/+z/6//q/+v/7P/r/+n/5f/j/+f/6//t/+7/6//l/+T/5v/o/+f/5//o/+v/
7P/t//D/8P/v/+z/6//r/+v/6P/o/+z/7f/v//L/8P/w//D/8P/x//L/8v/w/+7/7v/w
//L/9P/0//T/9P/x//H/9f/1//H/8f/2//j/+P/5//r/+//5//v//v/+//7//v/+//7/
/P///////v8BAAIAAwAEAAUABgAIAAsACgAIAAcABwAKAA0AEgAWABMAEgARABMAEwAT
ABMAGAAbAB0AHwAfACAAIAAiACIAJwAqACwALQArACwALQAvADEAMgAyADEAMQA0ADQA
NAAzADUANAAxADIAMwA2ADcAMwAyADEAMQAzADAAKwAqACgAJQAjACIAHgAdABwAGgAW
ABMAEAANAAwACwAJAAcAAwD9//z//P/4//f/9v/2//n/+f/1//L/9//3//P/8//y//H/
8P/v//D/7//u/+3/6//q/+r/7P/s/+v/6P/q/+7/7v/u/+7/7//u/+7/7f/q/+3/7v/v
/+7/7v/v//H/7//u/+7/7//v/+7/7v/u/+z/7P/s/+7/6f/r/+3/6//p/+n/6v/q/+7/
7v/u/+7/6//s/+v/5//q/+z/7//w/+3/7P/r/+n/6//s/+z/7P/r/+3/7f/t/+3/7f/s
/+n/6f/r/+v/6//v//L/9P/1/+//6f/h/9v/3v/f/9//4P/k/+X/5v/m/+P/4//m/+f/
6P/n/+j/6f/s/+z/6//r/+n/6f/p/+f/5v/m/+j/6P/m/+b/5v/m/+n/6//s/+v/7P/s
/+z/7P/u/+z/7P/v/+z/6f/q/+v/6f/s/+7/7//t/+z/6v/m/+f/6f/r/+z/6f/p/+r/
6v/u/+f/5P/q/+z/7v/u/+7/7v/w//D/8P/w/+7/7P/q/+j/6//s/+3/7v/u/+7/7v/u
//D/8P/w//D/8P/w//D/8P/x//L/8//0//L/8v/y//L/8P/w//D/8P/x//L/8//0//L/
8P/u/+z/7f/u/+//8P/x//L/8//0//L/8v/y//L/8f/y//H/8P/w//P/9P/y//f/+v/7
//z//v8AAAAAAAABAAIAAwAEAAUABwAIAAkACQAKAAoACwALAAwADAALAAoACAAIAAcA
BwAIAAkACgAJAAQAAQAAAP7/+f/3//T/9f/z//P/8f/w//D/8f/x//b/+P/5//b/8//v
/+3/7P/u/+//8f/0//H/8P/v/+7/7v/v//D/8f/1//b/9//4//j/8//1//n/9v/x//v/
BgAIAAsAEAAaACcAMgBCAFUAYABxAJEArQCvAKYAlAByAEwAKwARAAIA9P/u//H/+P/4
//j//P/+//3//f/+//3/+P/2//n/+f/4//b/9f/1//b/9v/2//T/9P/0//f/9//1//X/
+P/7//z//P/5//P/8v/0//b/9f/1//b/9P/0//T/9v/4//n/+P/5//r/+f/1//T/9f/1
//b/+P/6//r/+v/6//7/AAABAAAA/v/8//z//P/+//7//v/+//3//f8BAAEAAQABAAYA
CAAFAAUABQAFAAYACQANAA4ADgAOAA4ADgARABUAFgAWABoAGgAaABoAGgAaABsAHQAe
AB4AHwAhACQAJQAoACoALAAsACwALwAvAC8ALwA0ADUANwA5ADkAOgA6ADwAPAA/AEIA
RABFAEQARABEAEUASABKAEsASwBLAE4ATgBOAE0ATwBOAEsATQBNAE8ATwBOAE4ATgBP
AE4ASgBEAEIAQAA9ADsAOgA5ADkAOQA4ADQAMQAuACsAKQApACgAJwAmACEAIQAiAB4A
GwAYABYAGAAZABYAFAAXABcAEwATABQAEwASABEAEAAPAA4ADQANAAwADAAOAA8ADwAN
ABAAEgASABIAEgATABIAEgARAAsACwAJAAcABwAIAAoADQALAAoACgALAAkACAAIAAgA
CAAIAAgACgAHAAkACwAJAAcABwAIAAgACAAIAAgACAALAA4ADwANAAoACgALAAoADAAM
AAwACwAJAAoACgAKAAsADQANAA0ACwALAAoABwAKAA0ADgAPAA0ADgAOAA0ADwAPAA0A
DQANAA0ADAAMABAAEQASABIADQALAAwACwAMAAsADAANABEAEgASABMAEwATABMAEQAP
AA4ADwAOABAAEgAUABYAFAAVABUAEwAYABgAGAAYABoAGAAYABsAGwAZABsAHQAcAB4A
HwAfAB0AHgAeABwAHgAfACAAIAAdAB0AHgAeACIAJwAkACAAHgAdABwAGwAaABwAHAAc
ABwAHgAeAB4AHgAeAB4AHgAeAB4AHgAeAB4AHQAcABsAGgAaABoAGgAaABwAHAAcABwA
HQAeAB8AIAAdABwAGwAaABgAGAAYABgAGgAaABoAGgAcABwAHAAcABkAGAAXABYAFQAU
ABMAEgATABQAFQAWABUAFAATABIAEAAQABAAEgATABQAEgAVABIADgAQABIAEQASABIA
FAAUABQAFwAYABcAFgAUABMAFQAVABUAFgAUABUAFgAYABkAGQAYABYAFQATABEAEAAO
AA4ADQAIAAUABAADAP//+//4//b/8//1//P/8v/y//T/9f/4//r/9v/w/+3/6f/r/+z/
7f/t/+7/8P/u/+7/7f/s/+r/6f/r/+v/7v/u//L/8P/u/+//7//r//D/+/8FAAAA9v/7
/woAGgAlACgALgA/AFoAcwCHAJsApQCgAIoAZgA+ABcAAwD8/+7/5v/t//T/8v/2//r/
9v/z//X/7v/n/+r/8P/v/+//7v/s/+n/6f/q/+r/5v/k/+T/5P/m/+f/5v/n/+f/6f/p
/+j/5//j/+T/6P/n/+X/5P/k/+b/6P/q/+7/7v/t/+r/6f/q/+n/5f/k/+b/5//p/+z/
6v/q/+r/6v/s/+7/7//u//D/8P/y//T/8v/y//L/8v/x//H/9f/1//L/8f/1//b/9P/1
//b/9//0//X/9//2//b/9v/2//b/9//7//z//P/9//z/+//6//r/+v/7//3//v/+////
AQAAAAEABAAGAAcACAAJAA0ACwAJAAcACgANAA8AEQARABEAEgAVABYAGwAeACAAIQAg
ACAAIAAhAB8AIAAgAB8AIgAmACcAKAAmACkAKQAnACcAJwApACkAKAAoACgAKQArACgA
IwAiACIAHwAdABwAGgAZABgAFgARAA0ACQAFAAgACQAJAAkABgD///3//P/8//v/+v/6
//3//f/5//b/+P/3//L/8f/0//X/9v/3//f/9//3//f/9f/y//D/8P/y//H/7v/w//X/
9v/3//j/9v/0//P/8f/u//H/8v/z//L/8v/z//X/9v/2//f/+f/5//j/+P/4//j/+P/4
//r/9v/3//j/9f/2//f/+f/6//v/+v/5//j/+//+/////f/6//r/+//6//n/+P/3//X/
9f/2//b/9v/1//f/9//3//r/+//7//n/+v/9//7////8//z/+//5//z//f/8//3//f/9
//z//P/7//v/+//6//j/+f/9/////v/7//r/+f/9//7//v////7//f/8//n/+f/6//3/
/v8BAAIAAwAEAAQABQAFAAMABAAEAAQABAAEAAIAAgAFAAUAAwAFAAcABQAIAAoACwAJ
AAoACgAIAAoACwAMAAwADQANAA4ADgAKAAsACgAIAAoACgAKAAoACgAIAAgACAAIAAkA
CgALAAwACQAIAAcABgAEAAQABAAEAAYABgAGAAYABAACAAAA/v/+//7//v/+//7//v/+
//7/+//6//n/+P/5//r/+//8//r/+P/2//T/8v/y//L/8v/w//D/8P/w//D/8P/w//D/
8f/y//P/9P/y//L/8v/y//L/8v/0//T/8v/v//H/8f/t/+//8f/x//L/8v/0//T/8v/1
//b/9//2//b/9//3//f/9//4//j/+P/4//n/+f/5//j/9v/2//f/9v/2//b/8//x/+v/
5//o/+f/4//i/+P/4//i/+P/3//c/9r/2f/b/93/3v/e/9r/2f/X/9f/2v/b/9v/3P/e
/9z/3P/c/9z/2//b/9v/2f/c/9z/3P/e/9z/4//p/+v/6P/j/9v/3v/q//P/+P8CAA8A
HAAuAEEAVgBxAIsAmQCTAIgAdABSACYAAwD1//D/5v/i/+f/5v/k/+r/8v/y/+//7f/q
/+n/6v/s/+3/7f/s/+r/5v/j/+H/3v/c/9r/2v/a/9v/2//Z/9n/3P/h/+T/5v/k/9//
3//i/9//3f/c/9z/3f/e/9//4v/j/+P/4f/h/+b/5//l/+b/5P/j/+P/5P/n/+j/6f/q
/+f/5v/k/+D/4f/i/+X/6P/q/+r/6v/q/+v/6//v/+//6//r//D/8v/v/+//7//v//H/
8//2//b/9P/0//T/9P/1//n/+v/6//z//P/8//z/+v/6//v//f/8//z//f///wEAAwAH
AAoACQAIAAcACQAMAA0ADgAUABYAFwAYABcAFgAWABgAGAAbAB4AIAAhACMAJAAlACcA
JQAmACYAJQAjACYAJgAmACkALQAuAC0AKgApACoAKQAnACgAKQArAC0AKgAlACQAJAAh
AB8AHgAcABsAGgAYABkAFwAVABMAFQAVABQAEwAOAAcABQAEAAQAAwACAAIAAQABAP3/
+v/7//v/9//3//v//f///wEA+//3//P/7//x//L/9P/4//r/+f/2//j/+v/6//r/+v/+
/wAAAwAFAP3//f/7//n/9//4//r//f/7//r/+v/7//3//v8AAAIAAQAAAP//AAD9////
AQD///3//f/+//7//v/+//7//v8BAAQABQADAAEAAgAEAAQAAAD+//z/+f/7//z//P/8
//v//f/9//3//v///////f/6//v/+v/5//n/+v/6//n/+f/5//f/9//5//n/+P/4//v/
+//7//r/+f/5//z//f/7//n/+f/5//r/+v/5//n/+//7//v/+f/2//b/+P/4//b/9v/2
//b/9v/3//f/9f/5//r/+//8//v/+P/3//n/+f/3//n/+//2//j/+f/5//n/+v/6//j/
/P///wIABAD+//v/+f/2//z/9f/s//L//P/6//j/9v/0//f/+v/9/wAA/v/8//r/+P/4
//j/+P/4//n/+v/7//z//v/+//7//v/7//r/+f/4//n/+v/7//z/+v/6//r/+v/9//7/
//8AAP7//v/+//7//P/8//z//P/9//7///8AAP///v/9//z///8AAAEAAgADAAQABQAG
AAIAAAD+//z//v/+//7//v/8//z//P/8////AAABAAIAAgACAAIABAACAAAA+//7//7/
/P8AAAQAAwAEAAQABgAIAAgACwAMAAsADAAMAA0ADQANAA0ADgAOAA8AEAASABMAEwAS
ABAADgANAAwADAAOAA4ADQAIAAUABAADAP///v/8//v/+f/8//v/+//8//n/9//3//b/
+f/2//b/9f/3//j/+f/5//f/+P/1//T/9f/2//b/9//5//n//P/8//j/+v/4//X/9//1
//r/BQAHAAwAEAARABgAJgAzADwASgBZAHIAlQCnAKUAnwCWAH4AXAA+ACMADwACAPz/
AAD///L/7v/4/wAAAgAHAAsABAD5//j/+v/5//n/+P/2//f/9//4//j/9v/0//T/9P/z
//P/8f/x//L/9f/2//b/9v/x//H/9P/0//P/8//0//L/8P/u/+7/8P/x//D/8f/x//H/
7v/u/+3/7f/u//D/8v/y//L/8v/x//L/8v/w//D/8P/y//T/9v/2//b/9v/0//P/9v/1
//X/9//+/wIA/P/7//r/+f/7//3/AAAAAP3//P/7//r//f8DAAYACAAIAAgACAAIAAgA
CAAJAAsADgAOAA8AEQAQABEAFAAWABYAFgAWABkAHAAdAB4AJAAnACkAKwArACcAJgAn
ACYAJwAqACwALQAwADIANAA3ADUANgA2ADUAMwA2ADYANgA2ADkAOQA3ADgAOQA8AD0A
OQA4ADcANwA6ADgANAA0ADIALwAtACwAKgApACgAJgAmACMAIAAdAB0AHQAcABsAHAAX
ABcAGAAUABMAEgASABMAEwAPAAwADQANAAkACQALAAsACwALAAwACwAKAAkACQAIAAgA
CgAIAAcABAAGAAYABgAGAAYABgAGAAcABwAEAAcACAAJAAYABgAHAAkACQAIAAgACQAI
AAYABQAEAAIAAgACAAQABAAHAAoACQAHAAcACAAIAAkACAAHAAYABwAKAAsACQAHAAgA
CgAKAAcABgAFAAMAAgACAAEAAAACAAUABgAHAAcABwAGAAMAAgADAAIAAQABAAIAAgAB
AAIAAwACAAMAAAD///3//P/+////AAAAAPz/+//9//3////9//3//f///wAAAAABAP//
//////3/+//6//v/+v/5//j/9//2//b/9//3//X/9v/2//b/9v/5//j/+f/9//j/9f/2
//f/8v/0//X/9f/3//j/+P/2//X/9f/1//T/9f/3//r//P/6//X/8P/0//b/9P/0//T/
9P/1//b/9//4//b/9v/2//b/+f/6//v//P/4//T/8P/s/+7/8P/y//T/8v/y//L/8v/w
//D/8P/w//D/8P/w//D/8//0//X/9v/y//D/7v/s/+//8P/x//L/8P/w//D/8P/w//D/
8P/w//D/8P/w//D/7v/u/+7/7v/v//D/8f/y/+//7v/t/+z/6v/q/+r/6v/r/+z/7f/u
//D/8P/w//D/7P/q/+j/6P/p/+r/6P/r/+3/6v/t//D/8P/w/+//8P/w//D/8//0//f/
+P/4//n/9//3//f/+P/3//f/9//4//v/+//6//j/9//1//P/8v/0//T/8//u/+v/6v/p
/+X/4v/g/9//3f/b/9n/2P/Y/9v/2//d/97/4P/c/9v/2f/Y/9j/2P/X/9v/3v/d/97/
3P/c/9v/2//a/9n/2//a/9r/4P/g/9v/2f/X/9r/4//p/+r/8P/3//z/AgALABgAKgA7
AE4AZwCBAI8AjwCEAGwAUAAsAAUA8f/u/+r/5v/j/9r/4P/q/+j/5v/j/+H/4v/l/+D/
2P/b/9v/2v/Y/9f/1//Y/9j/1f/S/9H/0P/T/9P/0f/R/9D/0//U/9T/1P/P/8//0v/Q
/8//z//Q/8//zv/N/87/z//P/83/zf/R/9H/zv/O/9H/0f/S/9T/0v/S/9L/0v/V/9b/
1v/U/9P/0v/T/9T/1f/W/9f/2P/W/9X/2P/X/9T/0//X/9j/1//Z/9v/3f/c/93/3//e
/9z/3P/c/9z/3v/j/+X/5v/n/+b/5f/k/+L/4v/j/+X/5P/k/+X/5//p/+v/7//y//D/
8P/w//P/9f/1//X/+v/+/wEABAAFAAIAAAAAAP7/AQAEAAYABwAIAAoADAAPAA0ADgAO
AA0ADgASABMAFAAUABcAFwAVABgAGQAcAB0AGQAYABcAFwAZABYAEQAQAA4ACwAJAAgA
CQAJAAkACAAIAAUAAgD////////+//3/+f/z//L/8v/z//P/8//0//T/8//u/+r/7//v
/+v/6//u/+//8P/x/+//7f/r/+n/6v/q/+v/7v/w/+//7P/u//D/8P/w//D/8v/y//P/
8//x//P/8//z//L/8v/z//X/8//y//L/8//0//T/9f/2//n/+v/7//7/+v/7//z/+f/5
//n/+v/6//3//v///wAA//8AAP//+//5//r//P/8//z//P/8//v/+//8//z//P/7//3/
/f/9//3//f/8//n/9//5//n/+f/5//r/+v/5//f/9//1//X/9P/z//H/8P/x//H/8f/w
/+v/6//u/+//7P/p/+j/5//o/+j/5//n/+f/5//n/+X/5f/m/+n/6v/o/+b/5P/i/+T/
5f/l/+P/5P/i/+D/3v/g/97/3v/h/93/2//d/9//2v/c/93/3f/b/9z/3P/a/9r/2//c
/9z/2f/Z/9r/2v/i/93/2v/g/97/2//a/9n/2P/Y/9j/2P/Y/9r/3P/e/+D/3f/c/9v/
2v/Z/9j/1//W/9j/2P/Y/9j/2v/a/9r/2v/c/9z/3P/c/97/3v/e/97/3f/c/9v/2v/c
/9z/3P/c/97/3v/e/97/3//g/+H/4v/j/+T/5f/m/+j/6P/o/+j/6P/o/+j/6P/o/+j/
6P/o/+n/6v/r/+z/7v/u/+7/7v/t/+z/6//q/+r/6v/q/+f/7P/t/+v/7//x//H/8f/w
//P/9P/1//n//P/9//7//v/9//3//f/9////AAACAAQACQALAAwADAAIAAYAAwAAAAEA
AgADAAMA///9//3//f/4//b/8//x//H/8f/v/+7/7v/v/+//8f/x//D/6//p/+r/6//t
/+//7//w//L/8P/u/+7/7v/t/+v/6//r/+7/9P/q/+L/5P/p/+3/8f/s/+3/+f/+/wQA
CwAOABIAGwAqAD4AUwBsAIUAmQCpAKsAnACAAFwAOAAbAAUA+P/0//D/6//u//T/9v/4
//7/+f/v//b////4/+z/6v/p/+f/5P/m/+f/6f/q/+j/5v/m/+b/6f/p/+f/5//q/+3/
7v/u/+r/5f/l/+j/5v/l/+X/5v/m/+b/5v/o/+j/5//k/+P/5v/n/+X/5v/m/+X/5f/m
/+j/6P/o/+j/5//o/+j/5v/n/+j/6//u/+3/7P/r/+r/6//r/+//7//r/+v/8P/y/+//
7//v/+//8v/1//n/+v/2//b/9v/2//T/9//3//b/+v/8//7/AAD+//7///8BAAIAAgAD
AAUACAAJAAwADgANAAwACwANAA8ADwAPABQAGQAbAB0AHQAdAB4AIQAiACQAJgAnACcA
KQAqACsALQAvADAAMAAvAC8AMgAyADIAMgA1ADUAMwAxADEAMwAzADAAMAAwADEANAAy
AC4ALgAwAC0AKwAqACcAJQAjACAAHwAdABsAGQAXABcAFgAVABUADwAOAA4ADgANAAwA
DAAKAAkABAAAAAMAAwD///////////////8CAAMABAAFAAIAAAD//wAA///9//n/+v/+
//7//v/+/wEAAgAEAAUAAwAFAAUABQD///7//v////3//P/8//3////+//7//v/8//z/
/P/+//3///8BAP///P/7//v/+v/8//z//P/8//z//v/+//v//f/+/wAAAAD///7//f/7
//z//v///wAAAAABAAAA/////////v/7//z///8AAAEA//8AAAAA//8BAAEA/////wAA
AQABAAIAAgABAAAA/v/8//3/AQADAAMAAQABAAEAAAD+//v/+f/6//v//P/7//j/+P/6
//r/+v/6//r/+v/6//v/+//5////AAABAAIAAQD+//3///8AAP//AgAFAAMABgAIAAkA
CQAKAAoACAAIAAkACgAKAA0ADwASABQAGgAbABoAFgAYABYAFgAWABYAGQAaABsAHAAc
ABwAHAAcAB8AIAAhACIAJAAkACQAJAAlACYAJwAoACYAJgAmACYAJAAkACQAJAAnACgA
KQAqACkAKAAnACYAJgAmACYAJgAoACgAKAAoACcAJgAlACQAJQAmACcAKAAmACYAJgAm
ACkAKgArACwALAAsACwALAArACoAKQAoACkAKgArACwALAAsACwALAAqACoAKgAqACwA
LAAsACwAKgAqACoAKgAsACwALAAsACwALAAsACwALwAwADEAMgA1ADYANwA4ADgAOAA4
ADgAOQA6ADsAPAA5ADgANwA2ADYANgA2ADYANAA0ADQANAAyADAALgAsACgAJgAkACIA
HgAcABoAGAAWABQAEgAQAA0ADAALAAoACAAIAAgACAAGAAYABgAGAAYABgAGAAYABQAE
AAMAAgADAAQABQAGAAQABAAEAAQAAQAAAP///v8DAAgADQASABkAHgAjACgAOgBMAF4A
cACAAA==
         </WaveFormData>
      </LeadData>
      <LeadData>
         <LeadByteCountTotal>10000</LeadByteCountTotal>
         <LeadTimeOffset>0</LeadTimeOffset>
         <LeadSampleCountTotal>5000</LeadSampleCountTotal>
         <LeadAmplitudeUnitsPerBit>4.88</LeadAmplitudeUnitsPerBit>
         <LeadAmplitudeUnits>��V</LeadAmplitudeUnits>
         <LeadHighLimit>2147483647</LeadHighLimit>
         <LeadLowLimit>268435456</LeadLowLimit>
         <LeadID>V1</LeadID>
         <LeadOffsetFirstSample>0</LeadOffsetFirstSample>
         <FirstSampleBaseline>0</FirstSampleBaseline>
         <LeadSampleSize>2</LeadSampleSize>
         <LeadOff>FALSE</LeadOff>
         <BaselineSway>FALSE</BaselineSway>
         <ExcessiveACNoise>FALSE</ExcessiveACNoise>
         <MuscleNoise>FALSE</MuscleNoise>
         <LeadDataCRC32>2363164717</LeadDataCRC32>
         <WaveFormData>
+v/6//r/+v/6//r/+v/6//j/+P/4//j/+v/6//r/+v/6//r/+v/6//r/+v/6//r/+v/6
//r/+v/6//r/+v/6//z//P/8//z/+v/6//r/+v/8//z//P/8//z//P/8//z/+v/6//r/
+v/6//r/+v/6//z//P/8//z//f/+//7////9//3//f/+//7/AAABAAMABQAHAAgACQAJ
AAkACAAHAAUABQAFAAMA///9//3/+//8//z/+//7//v/+v/6//r//f/9//3//f////3/
/P/8//v/+f/3//b/+P/4//j/+P/5//r//P/9//3//f/9//3//f/9//7//v/+//7//v/+
//3//f/9//v//f/+//7//v/+/wAAAQABAAYAEwAjADcATwBeAF8ATQA6ACQACgDo/8T/
pf+E/1b/Jv8N/wL//f4H/xL/HP8y/0//aP99/4//n/+u/7v/xf/R/9//5//q//D/8//y
//T/9f/3//j/+f/7//7//v/+/wAAAAAAAAEAAQACAAQABAAFAAYABAAEAAMAAwADAAMA
BAAEAAgACAAIAAgABgAGAAUABQAGAAYABgAGAAYABgAGAAYABwAHAAcACAAIAAgACAAI
AAYABwAIAAgACgAKAAoACQAJAAkACQAKAAsACwALAAsADQAOAA4ADgANAA0AEAAQAA4A
DgAPAA8ADgAOAA0ADQAOABAAEQASABAAEAAQABEAEgATABQAFQATABUAFgAWABMAEwAT
ABMAFAAVABYAGAAVABQAEgARABUAFQATABMAFQAVABMAEwATABMAEwASABMAEwATABMA
EgASABIAEQAOAA4ADgAMAAwACwAKAAoACgAIAAgACAAIAAYABgAHAAkACAAIAAkACAAG
AAUABAAGAAYABgAHAAcABgAGAAYABgAHAAcABwAHAAcABwAHAAcABwAFAAcACAAIAAUA
BQAFAAYABgAGAAcABwAHAAgACAAIAAkACQAFAAUABgAGAAgACAAJAAkACAAIAAgACAAI
AAgACQAJAAkACQAJAAkABgAGAAYABwAJAAoACgALAAoACgAKAAoACQAKAAsADQAMAAwA
CwAKAAsACwALAAsACwAMAAwADAALAAsACwAKAAoACwALAAsADAAMAAsACwAKAAoACQAI
AAoADAANAA0ADQALAAsACwALAAsADAAMAAwADAAKAAoACQAJAAoACgAMAAwADAANAAsA
CwALAAsACQAJAAkACAAKAAoACwALAAkACQAJAAoACwALAAsACwALAAoACgALAAsACwAL
AAsACwAMAAwACgAHAAcACQAJAAsADAAMAAwACgAKAAkACQALAAsACwALAAoACgAJAAgA
CQAJAAoACgAKAAoACgAKAAwACgAKAAoACgAKAAoACgAKAAgACAAIAAgACgAKAAoACgAI
AAgACAAIAAoACgAKAAoACgAKAAoACgAIAAgACAAIAAgACAAIAAgACgAKAAoACgAKAAoA
CgAKAAoACgAKAAoACgAKAAoACgAKAAoACgAKAAwADAAMAAwACgAKAAoACgAKAAoACgAK
AAoACgAKAAoACgAKAAoACgAKAAoACgAKAAgACQAKAAoADQANAA0ADQAMAAwADgAPABMA
FAAVABUAEwATABMAEgATABMAEwATABMAEQAPAA8ADAAKAAkABwAIAAkACQAKAAoACwAL
AAsACQAJAAcABgAGAAYABQAEAAYABgAGAAYABgAHAAgACgALAAsACwALAAkABwAHAAgA
CAAIAAgACAAIAAcABwAHAAcACQAKAAoACgAIAAwADQAPABIAHwAvAEUAWwBqAGkAWQBE
ADAAFgDy/8r/qf+G/1j/KP8N/wb/A/8J/xD/Hv86/1v/eP+L/5v/p/+2/8X/0//h/+3/
9f/6//z//f/8//7///8BAAQABQAHAAoACgAKAAwADAAMAA0ADQAOAAwADAANAA4ADgAO
AA0ADQAPAA8AEAAQABAAEAAQABAAEAAQAA8ADwAQABAAEAAQABAAEAAQABAAEQARABEA
EgASABIAEgASABAAEQASABIAEgASABIAEQATABMAEwAUABMAEwATABMAEwAUABQAFAAR
ABEAFAAUABQAFAAVABUAFAAUABMAEwAUABYAFwAYABgAGAAYABkAGQAZABkAGQAYABkA
GQAYABkAGQAZABkAFwAXABcAGAAYABgAFwAXABkAGQAXABcAFQAVABMAEwATABMAEwAS
AA8ADwAPAA8AEAAQABAADwAOAA4ADgAMAAwACwAKAAoACgAIAAgACAAHAAQAAwADAAUA
BAAEAAUABAACAAEAAAAAAAAAAAABAAEAAAAAAAAA/v////////8BAAEAAQABAP/////9
////AgACAP/////+//7//f/8//7///8AAAIAAAAAAAEAAQD9//3//v/+//7//v//////
/v/+//7//v/+//7///////3//f/9//3//P/8//z//f/+//7//f/9//7//v/+//7//P/8
//z//f///wAAAAAAAP////////////8AAAAAAAABAAEAAQAAAP7/////////AAAAAP//
//8AAAAA///+/wAAAgADAAMAAgD///7//f/9//3//v/+/wAAAAD+//7//////wAAAAD/
//7//f/9//3//f/9//3//////////v/8//z//f/9//3//f/9//7//f/9//3//f/9//z/
/P/9//3//f/9//3/+v/6//n/9v/3//f/+f/5//v//P/8//z/+v/6//n/+f/7//v/+//7
//v//P/8//z/+v/5//n/+P/6//r/+v/+//z/+v/6//r/+v/6//r/+v/6//r/+v/6//r/
+v/6//r/+v/6//r/+v/6//j/+P/4//j/+f/6//v//P/8//z//P/8//r/+v/6//r//P/8
//z//P/6//r/+v/6//r/+v/6//r/+v/6//r/+v/6//r/+v/6//z//P/8//z/+//6//n/
+P/6//r/+v/6//z//f/+//7//f/9//3//f/+//7/AAABAAMABAAFAAUABQAFAAUABAAF
AAUABQAFAAEA///9//3/+//6//r/+f/7//v/+v/6//z//f/9//3//P/7//j/9v/0//T/
8//y//X/9v/3//j/+P/5//r//P/7//v/+//7//3/+//7//z/+//6//n/+P/6//n/+f/5
//f/+f/6//r//v/+/wAAAwAFAAQACwAZAC0ARQBaAFsATQA6ACgAEgD2/9L/r/+Q/2r/
Pv8j/xT/C/8R/yD/Kv86/1v/cv99/43/n/+u/7n/w//N/93/5//s/+7/8f/w//L/8//1
//j/+f/7//7//v/+/wAAAAAAAAEAAQACAAIAAgADAAQAAgACAAEAAQADAAMABAAEAAQA
BAAEAAQABQAGAAYABwAHAAYABQAEAAYABgAGAAYABwAHAAcACAAGAAYABgAGAAgACQAK
AAoACgAKAAoACQALAAsACwAMAAsACwALAAsACQAKAAoACgAJAAkADAAMAAsADAAOAA8A
DgAOAA0ADQANAA4ADgAOAA4ADgAOAA8ADwAPAA8ADwANAA8AEAAQAA8ADwAPAA8ADQAN
AA0ADgAQABAADwAPAA8ADwANAA0ADQANAAsACwALAAsACwAKAAkACQAJAAkACAAIAAgA
BwAGAAYABgAEAAQAAwACAAIAAgAAAAAAAAACAAAAAAABAP///v/+////AQAAAAAAAAD+
//7//v///////v/+//7//v/////////////////////////9////AgACAP/////9//7/
/v/+/////////wAAAAAAAAEAAQD/////AAAAAAAAAAABAAEAAgACAAIAAgABAAAAAAD/
////////////AAAAAAAAAQACAAIAAQABAAEAAAD///7//P/8//z//f///wAAAAAAAP//
/////////f/+//7//v/////////+//z//f/9//3/AAAAAP////8AAAAA///+//7/AAAB
AAEA///9//3//f//////AAAAAP///v/7//r/+//7//z//P/+//7//v//////////////
/f/9//3//P/8//z//f/9//3//f/9//7//f/9//3//f////7//v////3//f/9//3//f/+
//7//P/9//3///////3//v/+//7/AAAAAP/////9//3//f/9////AAAAAAAA/f/9//7/
/v8AAAAAAAAAAAIAAAAAAAAAAAAAAAAAAAAAAAAAAAAAAAAA/v/+//7//v///wAAAQAC
AAIAAgACAAIAAgACAAIAAgACAAIAAgACAAIAAgACAAIABAAEAAQABAAEAAQABAAEAAIA
AgACAAIABAAEAAQABAAEAAQABAAEAAIAAgACAAIABAAEAAQABAADAAQABAAFAAcABwAH
AAgACAAKAAsADQAOAA8ADwAPABEAEQAQAA8ADQANAA0ACwALAAkACQAHAAQABAADAAMA
AwACAAIAAgAFAAUABQAFAAUAAwACAAIABAADAAIAAgABAAAA///+/wAAAgAFAAcABAAD
AAIAAQABAAEAAgACAAQABAAEAAQABQAFAAUAAwAEAAQAAwACAAQABgAHAAcADAAXACEA
MwBJAF4AaQBjAFAAOgAkAAgA5P+9/5r/cv9A/xf/BP/9/v/+Cv8U/yT/Qf9i/3v/jf+d
/6j/s//D/9X/4f/p/+7/8v/1//j/+v/7//3//P/9////AgACAAIABAAEAAYABwAHAAgA
CAAIAAkACgAIAAgABwAHAAkACQAKAAoADAAMAAwADAAKAAoACQAJAAsADAANAA4ADgAO
AA4ADgANAA0ADQAOABAAEAAQABAADgAPABAAEAAQABAAEAAPAA8ADwAPABAAEwATABMA
EwARABIAEgASABEAEQAUABQAEwAUABYAFwAWABYAFQAVABYAGAAZABoAGgAaABoAGwAZ
ABkAGQAZABkAGwAcABwAGwAbABsAGwAbABsAGwAcABwAHAAbABsAGwAbABkAGQAcAB0A
HAAdABsAGwAbABoAFwAXABcAFwAYABgAGAAXABQAFAAUABIAFAATABIAEgASABAAEAAQ
ABAADgAOAA8ADQAMAAwADQALAAoACgAKAAgACAAIAAkACwAKAAoACgAIAAkACQAJAAkA
CQAJAAkACQAJAAcACQAMAAwACQAJAAkACgAKAAoACAAHAAYABgAGAAYABwAHAAcABwAI
AAgABgAGAAcABwAGAAYABgAGAAQABAAFAAUABQAFAAUABQAGAAYABgAHAAgACAAHAAcA
BwAGAAUABAAEAAQABAAFAAcACAAIAAgABQAFAAUABQAHAAgACAAIAAUABQAFAAQABAAF
AAUABQAGAAYABQAFAAgACAAHAAYABgAIAAkACQAHAAUABQAFAAUABQAGAAYABgAGAAQA
BAAEAAUABwAIAAcABgAFAAUABwAHAAcABwAFAAUABQAEAAYABgAHAAcABQAFAAUABgAJ
AAkACQAJAAcABgAGAAcACQAJAAkACQAJAAoACgAIAAgACQAMAA0ACwAMAAwADAAKAAoA
CQAJAAsACwALAAsACwAMAAwADAALAAsADAAMAAwADAAKAAgADAAKAAoACgAKAAsADAAN
AA4ADAAMAAwADAAOAA4ADgAOAA4ADgAOAA4ADAAMAAwADAAOAA4ADgAOAAwADAAMAAwA
DAAMAAwADAAMAAwADAAMAAwADAAMAAwADAAMAAwADAAMAAwADAAMAAoACgAKAAoADAAM
AAwADAAKAAoACgAKAAsADAANAA4ADAAMAAwADAAKAAoACwAMAAoACwALAAsADQAOAA4A
EAAQABEAEQARABEAEQARABEAEAAPAA8ADwAPAA0ACwAJAAsACQAIAAgABAADAAIAAAAC
AAIAAwADAAEAAQABAP///v/+//7//f/8//z//P/8//z//P/9//7/AAABAAEAAQD/////
/f/9/wAAAAAAAAAAAAAAAP////////3///8AAAIAAgD+//7/AQABAAYAEQAdAC8ARQBY
AGMAVwBCACwAFgD+/9r/tf+S/2r/Ov8T/wL//f4D/w7/GP8m/0P/ZP97/4v/mf+o/7f/
w//P/9n/4//s//D/7//y//T/9f/3//j/+f/7//7//P/8//7//v8AAAEAAQACAAQABAAF
AAYABgAGAAUABQADAAMABAAEAAgACAAIAAgACAAIAAcABwAIAAgACAAIAAgACAAIAAgA
CQAJAAkACgAKAAoACgAKAAwADQAOAA4ADQAMAAsACQALAAsACwAMAA8ADwAPAA8ADQAO
AA4ADgANAA0AEAAQAA4ADgAPAA8ADgAOAA0ADQANAA4ADgAOAA4ADgAOAA8ADwAPAA8A
DwANAA8AEAAQAA8ADwAPAA8AEgATABQAFgAVABQAEgARABIAEQAOAA0ADwAPAA0ADQAP
AA8ADwAOAA0ADQANAA0ACgAKAAoACQAKAAoACgAIAAYABQAEAAQABgAEAAQABAAEAAIA
AgADAAMAAgACAAMABQAEAAQABAAEAAQABAAFAAUABAAEAAQABAAFAAUABQAFAAUABQAF
AAcABwAFAAcABwAGAAIAAQACAAQABQAGAAMAAwADAAQABgAGAAcABwADAAMABAAEAAQA
BAAFAAUABgAGAAYABgAGAAYABwAHAAUABQAFAAUABgAGAAYABwAIAAgABwAHAAYABgAG
AAYABgAGAAYABwAHAAgACAAIAAcABwAHAAcABwAIAAgACAAJAAkACQAIAAYABwAHAAcA
CgAKAAkACQAKAAoACQAIAAYACAAJAAkACwAJAAkACQAHAAcACAAIAAgACAAGAAYABgAH
AAkACgAIAAgACAAJAAkACQAJAAkACQAJAAkACAAKAAoACwALAAsACwALAAwADAALAAoA
CQALAAoACgALAA0ADQANAA0ADQAOAA4ADAALAAsADQANAA8AEAAQABAADgAOAA0ADQAP
AA8ADwAPAA8AEAAQABAADwAPABAAEAAQAA4ADgAQAA4ADgAOAA4ADgAOAA4ADgAOAA0A
DAALAAoADAAMAAwADAAKAAoACgAKAAoACgAKAAoACgAKAAoACgAKAAoACgAKAAoACgAK
AAoACgAKAAoACgAJAAgABwAGAAgACAAIAAgABgAGAAYABgAEAAQABAAEAAYABgAGAAYA
BgAGAAYABgAGAAYABgAGAAQABAAEAAQABgAHAAgACAAIAAcABgAFAAgACAAKAAsADQAO
AA8ADwAOAA0ADAAKAAwADQAOAA8ACwAHAAMAAQAAAAAAAQABAP/////+//7//v//////
//8BAAEA///+//z//P/7//r/+P/4//j/+P/6//v//P/+////////////AQD/////AAD+
//7//v/+/wAA/////////f///wAAAAD8/wAAAgADAAcADAATACEANQBLAF4AXwBPADwA
KgAUAPb/0P+r/4r/Yv80/xn/Dv8H/w3/GP8k/zj/Vf9u/4H/k/+h/67/u//H/9X/4f/p
/+z/8P/1//T/9v/3//n//P/9////AgAAAAAAAgACAAIAAwADAAQABAAEAAUABgAIAAgA
BwAHAAcABwAIAAgACQAIAAcABgAIAAgABwAHAAgACAAIAAgACgAKAAoACgANAA0ADQAO
AA0ADAALAAoACgALAAwADAAKAAoACgAJAAsACwALAAwADwAPAA8ADwAPABAAEAAQAA8A
DwASABIAEAAQABEAEQAQABAADwAPABAAEgATABQAEwASABEAEQASABMAFAAVABMAFQAW
ABYAFQAVABUAFQATABMAEwAUABYAFgAVABUAFwAXABUAFQATABMAEQARABMAEwATABIA
EQARABEAEQAQABAAEAAPAA4ADgAOAAwADAALAAoACgAKAAgACAAIAAoACAAIAAkABwAG
AAYABwAHAAYABgAGAAgACAAIAAkACwAKAAoACgAIAAkACQAJAAsACwALAAsACwALAAkA
CwAKAAoABwAHAAkACgAKAAoACwALAAsADAALAAoACgAJAAgACQALAAwACgAKAAsACwAI
AAgACAAIAAoACgALAAsADQANAA0ADQAKAAoACgALAAoACgAJAAkACgAKAAoACgAKAAoA
CgALAAsADAAMAAwACwALAAsACwALAAwADAAMAAsACwALAAoACgALAAsACwAKAAoACQAJ
AAwADAALAAoACAAKAAsACwALAAkACQAJAAkACQAKAAoADAAMAAoACgAHAAcACAAIAAgA
CAAIAAkABwAHAAcABwAJAAkACQAIAAYABgAHAAcABgAHAAgACgAKAAkACAAHAAkACAAI
AAkACQAJAAkACQAJAAoACgAIAAgACQAMAA0ADAAMAAsACgAKAAoACQAJAAkACQAJAAkA
CQAKAAoACgAHAAcACAAIAAoACgAKAAoACgAKAAoACgAKAAoACgAKAAoACgAKAAoACgAK
AAoACgAKAAgACAAIAAgACQAKAAsADAAKAAoACgAKAAoACgAKAAoACgAKAAoACgAKAAoA
CgAKAAoACgAKAAoACAAIAAgACAAKAAoACgAKAAwADAAMAAwADAAMAAwADAAKAAoACgAK
AAoACgAKAAoADAAMAAwADAAMAAwADAAMAAwADAAMAAwADAAMAAwADAAMAAwADQAOAA4A
DwAPAA8ADwAQABAAEgAVABcAGAAZABcAFwAXABcAFAATABMAEwAVABMAEQAPAA8ADQAM
AAwACQAJAAkACAAIAAgACQAJAAsACwALAAkABwAGAAUAAwADAAQABQAGAAYABgAHAAgA
CgALAAsACwAJAAkABwAHAAgACAAIAAgACAAIAAcABwAJAAcACQAKAAwACgAKAAoACwAP
ABQAHQAtAEUAXQBsAGkAWQBEADIAGgD0/8r/qf+E/1b/Kv8N//7+/f4F/xD/Hv84/1n/
eP+P/5//q/+4/8X/z//f/+3/9f/4//z/+//8//7///8BAAIAAwAFAAgACAAIAAoACgAM
AA0ADQAOAA4ADgAPABAADgAOAA0ADQALAAsADAAMAA4ADgAOAA4AEAAQAA8ADwAQABAA
EAAQABAAEAAQABAAEQARABEAEgAUABQAFAAUABMAEwATABIAEgASABIAEQASABMAFAAW
ABQAEwASABEAEwAUABQAFAATABMAFgAWABQAFAAVABUAFgAWABUAFQAXABgAGAAYABYA
FgAWABcAFwAXABcAFwAYABsAHQAeABsAGwAbABsAGwAbABsAHAAcABwAGwAbAB0AHQAb
ABsAHQAdABsAGwAbABsAGwAaABgAFwAWABUAFgAWABYAFQAWABYAFgAUABQAEwASABIA
EAAOAA4ADgAOAAwADAANAA0ADAAMAA0ACwAKAAoACgALAAwADQAPAA4ADAALAAoACgAL
AAsACwANAA0ADQANAA0ADQALAA0AEAAQAA0ADQALAAwADAAMAAkACQAJAAoADAAMAA0A
DQAJAAkACgAKAAoACgALAAsACgAKAAoACgAKAAoACwALAA0ADQANAA0ACgAKAAoACwAO
AA4ADQANABAAEAAQABAADgAOAA4ADwAOAA4ADQAMAAsACwALAAsACwAMAAwADAALAAsA
CwAKAAoACwALAAsADgAOAA0ADQAMAAwACwAKAAoADAANAA0ACwAJAAkACQAKAAsADQAO
AAwADAAKAAoABwAHAAgACAAIAAgACAAJAAsACwALAAsACgAJAAgABgAIAAgACQAJAAcA
BwAHAAgACQAJAAkACQAJAAgACAAJAAkACQAJAAkACwAMAAwACgAIAAcACAAHAAcACAAI
AAgACAAIAAcABwAHAAcABwAHAAkACgAKAAoACQAJAAoACgAKAAoACAAKAAoACAAIAAgA
CAAKAAoACgAKAAgACAAIAAgACAAIAAgACAAJAAoACwAMAAkACAAHAAYACAAIAAgACAAK
AAoACgAKAAgACAAIAAgABgAGAAYABgAHAAgACQAKAAgACAAIAAgACAAIAAgACAAIAAgA
CAAIAAgACAAIAAgACAAIAAgACAAIAAgACAAIAAgACAAIAAgACAAIAAgACAAIAAgACAAI
AAcABgAFAAQABQAGAAcACAAIAAgACQAKAAkACQAIAAcACQAKAAoADAANAA8AEAARAA8A
DwAPAA8AEAAPAA8ADwAOAAsACAAFAAUAAwACAAIAAQABAAEAAAAAAAAAAQABAAEAAQAB
AP///f/8//v/+f/6//r/+v/6//r/+v/7//z/AAABAAEAAQAAAP///P/7//r/+v/6//r/
/P/8//v/+//7//n/+//8//z//v8AAP7/+////wYADQAbAC0ARQBaAF0ATwA6ACgAEgD0
/9D/r/+S/2z/Ov8b/w7/B/8L/xb/Hv8u/0//bP99/4v/m/+o/7X/v//J/9X/4f/o/+z/
7//u//D/8f/z//T/9f/3//r//P/8//7//v/9//3//P/8//7//v///wAA/v/+//3//f/9
//3//v/+/wAAAAAAAAAA/v/+//3//f/+//7//v/+//7//v/+//7/////////AAACAAIA
AgACAP////////7/AAAAAAAA//////////8AAAEAAQABAAEAAQACAAIAAgD/////AgAC
AAAAAAABAAEABAAEAAMAAwABAAIAAgACAAIAAgACAAMAAQABAAEAAQADAAUABgAGAAUA
BQAFAAUAAwADAAMABAAEAAQAAwADAAcABwAFAAUABQAFAAMAAwABAAEAAQAAAAEAAQAB
AAEA/v/+//7//f/8//z//P/6//r/+f/4//j/+P/2//b/9v/4//b/9v/3//X/9P/0//X/
9//2//b/9v/4//j/+P/5//n/+P/4//j/+P/5//n/+f/7//v/+//7//v/+//5//v//P/8
//n/+f/7//z//P/8//v/+//7//z//v/+///////9//3//v/+//7//v//////AAAAAAAA
AAD+//7/////////////////AAAAAAAAAQAAAAAA/////wIAAgACAAIAAAAAAAAAAQAB
AAIAAgACAAMAAwADAAMAAwAEAAQABAADAAMAAwACAAAAAQABAAEAAgACAAEAAQACAAIA
AQAAAAAAAgADAAMAAwABAAEAAQABAAEAAgACAAIAAgAAAAAAAQABAAIAAgACAAIAAgAD
AAMAAwADAAMAAwADAAMAAgABAAAAAAD///3//f/9//7///////////8BAAAAAAABAP//
//////////8AAAAA/v/9//3///////3//v/+//7//v/+//3//f/9//3//f/9//v//P/8
//z//P/9////AAAAAPz//P/8//7//v/+//7//v8AAAAAAAAAAP7//v/+//7//P/8//z/
/P/6//r/+v/6//3//v///wAA///+//3//P/+//7//v/+/wAAAAAAAAAA/v/+//7//v8A
AAAAAAAAAP7//v/+//7/AAAAAAAAAAAAAAAAAAAAAAIAAgACAAIABAAEAAQABAAEAAQA
BAAEAAIAAgACAAIAAgACAAIAAgADAAQABQAGAAQABAAEAAUABAAEAAUABQAHAAcACAAI
AAoACwANAA4ADwAPAA8ADwARABAADwAPAA0ADQALAAkACAAJAAgACAAHAAUABAADAAIA
AgACAAMABAAFAAYABwADAAIAAgACAAMAAgACAAIAAAAAAAAAAQAAAAIAAwADAAQABQAG
AAUAAwAEAAQABAAEAAQABAADAAMAAwABAAMABAAAAAAABAAEAAcACwAQABcAKQBBAFcA
aABlAFMAPgAuABQA8v/K/6n/hP9W/yb/Cf/+/vv+Bf8Q/yD/Nv9Z/3b/hf+V/6X/sv+/
/8//2//j/+v/8P/0//f/+P/6//v//f/+////AQAEAAYABgAIAAgABgAHAAcACAAIAAgA
CQAKAAwADAALAAsACwALAAwADAAMAAwADAAMAAwADAALAAsADAAMAAwADAAMAAwADAAM
AA0ADQANAA4AEAAQABAAEAAOAA8AEAAQABAAEAAQAA8AEAARABIAFAAUABMAEgARABMA
FAAUABQAEwATABYAFgAUABQAFQAVABYAFgAVABUAFwAYABgAGAAYABgAGAAZABcAFwAX
ABcAFwAZABoAGgAaABsAHAAdAB0AHQAdAB4AHgAeAB0AHQAdAB0AGwAbABwAHQAcAB0A
HQAdAB0AHAAbABsAGwAbABwAHAAcABsAGAAYABgAFgAYABcAFgAWABYAFAAUABQAEgAQ
ABAAEQATABIAEgATABIAEAAPAA4ADgAOAA4ADwARABAAEAAQAA4ADwAPAA8AEQARABEA
EQAPAA8ADQAPABIAEgAPAA8ADwAQABAAEAANAA0ADQAOABAAEAARABEADwAPABAAEAAS
ABIAEwATABAAEAAQABAAEgASABMAEwATABMAEwATABEAEAAPAA8AEgASABEAEQAQABAA
EAAQABAAEAAQABEADwAQABAAEAAPAA8ADwAPAA8AEAAQABAADwAPAA8ADgAQABEAEQAR
ABAAEAAPAA8ADgAOAA0ADAANABAAEgATABIADwAOAA0ADwAPABAAEAAQABAADgAOAAsA
CwAMAAwADQAOAA8AEQAPAA8ADwAPAA8ADwAPAA4ADgAOAA8ADwALAAsACwAMAA8ADwAP
AA8ADQAMAAwADQAPAA8ADwAPAA8AEAAQAA4ADwAPABEAEQARABIAEgASABQAFAATABMA
FQAVABUAFQAVABYAFgAWABUAFQAWABYAFgAYABoAHAAaABgAGAAYABgAGgAaABoAGgAc
ABwAHAAcABoAGgAaABoAGwAcAB0AHgAeAB4AHgAeACAAIAAgACAAIAAgACAAIAAgACAA
IAAgAB4AHgAeAB4AIAAgACAAIAAgACAAIAAgACAAIAAgACAAIAAgACAAIAAgACAAIAAg
AB4AHgAeAB4AHwAgACEAIgAgACAAIAAgACAAIAAgACAAHgAeAB4AHgAfACAAIQAiACIA
IgAiACIAIgAiACIAIgAiACIAIgAiACMAJAAlACYAJgAmACYAJgAnACgAKQAqACsALAAt
AC4ALAAsACwALAApACgAJwAmACUAJAAjACIAIQAgAB8AHgAeAB4AHgAeAB4AHgAeAB4A
HQAcABsAGgAZABgAFwAWABgAGAAYABgAGgAaABoAGgAaABoAGgAaABgAGAAYABgAGAAY
ABgAGAAYABgAGAAYABYAFgAWABYAGQAcAB8AIgAzAEIAUQBgAFsAWABVAFIANgAaAP7/
4v/M/w==
         </WaveFormData>
      </LeadData>
      <LeadData>
         <LeadByteCountTotal>10000</LeadByteCountTotal>
         <LeadTimeOffset>0</LeadTimeOffset>
         <LeadSampleCountTotal>5000</LeadSampleCountTotal>
         <LeadAmplitudeUnitsPerBit>4.88</LeadAmplitudeUnitsPerBit>
         <LeadAmplitudeUnits>��V</LeadAmplitudeUnits>
         <LeadHighLimit>2147483647</LeadHighLimit>
         <LeadLowLimit>268435456</LeadLowLimit>
         <LeadID>V2</LeadID>
         <LeadOffsetFirstSample>0</LeadOffsetFirstSample>
         <FirstSampleBaseline>0</FirstSampleBaseline>
         <LeadSampleSize>2</LeadSampleSize>
         <LeadOff>FALSE</LeadOff>
         <BaselineSway>FALSE</BaselineSway>
         <ExcessiveACNoise>FALSE</ExcessiveACNoise>
         <MuscleNoise>FALSE</MuscleNoise>
         <LeadDataCRC32>2265643649</LeadDataCRC32>
         <WaveFormData>
7P/s/+z/7P/s/+z/7P/s/+z/7P/s/+z/7v/u/+7/7v/u/+7/7v/u/+7/7v/u/+7/7v/u
/+7/7v/s/+z/7P/s/+7/7v/u/+7/7v/u/+7/7v/u/+7/7v/u//D/8P/w//D/7v/u/+7/
7v/u/+7/7v/u//D/8P/w//H/8P/x//H/8f/x//H/8f/z//H/8//0//X/9//4//n/+//5
//n/+f/4//j/+f/5//j/8//z//P/8f/y//L/8//0//T/9P/0//T/9f/1//b/9v/0//L/
8P/v/+z/6//p/+j/6v/q/+r/7P/s/+z/7f/u/+7/7f/t/+3/7f/t/+7/7v/u/+7/7v/u
/+z/7P/s/+r/7//v/+7/7v/w//H/9P/3/wIAGAA+AHMAogC2AKkAiQBqAE0AJwD0/77/
kP9j/zT/Bv/m/tf+zf7I/sT+w/7O/u7+GP84/1H/a/+G/5v/rv+//9H/2P/e/+T/6v/r
/+z/7v/v//H/8//1//f/+P/5//r/+//8//3//f/+/wEAAgADAAMAAgACAAIAAgACAAIA
AwADAAcABwAGAAYABwAHAAcACAAIAAoACgAKAAoACwALAAsADAANAA0ADQAPAA8ADwAP
AA8ADwAQABAAEgATABUAFQAUABQAFQAXABUAFQAXABkAGwAbABwAHAAeAB8AIwAjACIA
IgAkACUAJAAkACQAJgAqACwALQAtAC4ALgAwADMANAA2ADkAOwA7ADwAPgA+AD4AQABB
AEIARgBHAEkASgBKAEoASgBJAE4ATwBPAE8AUgBSAFMAUwBRAFIAUgBRAFMAUwBTAFMA
UgBSAFEAUABLAEoASgBIAEcARgBCAEAAPgA8ADoAOQA1ADIALwAuAC0AKgApACkAJgAh
AB0AGwAaABcAFwAYABUAEQAOAA4ADQALAAoACAAJAAgABgAFAAMAAwACAAEAAQABAAAA
/f///////////wAAAAAAAAEA///////////8//z//P/9////AAAAAAAAAAAAAAAAAAAA
AAAAAAABAAIAAgACAAEA////////AQAFAAMAAwADAAUABQAFAAUABAAEAAUABQAGAAYA
BgAGAAYABgAFAAUACAAIAAgACAAGAAYABgAGAAcABwAHAAcACAAIAAcABgAEAAQAAwAD
AAMABAAEAAQABQAEAAQABAACAAIAAwADAAEAAQAAAAAAAAAAAAAAAAACAAEAAQACAAIA
AgABAAEA//////7//f///wEAAQD//////////wAAAAAAAAAAAAD+//7//v///wEAAQAA
AAAA/v///////f/7//v/+//8//3//v///wAA///+//z/+//9//7//v/8//3//P/7//3/
///8//z//f/9//z//f/+/wAA/v/+//7//v/8//z//P/8//z//P/8//z//v/+//7//v/8
//z//P/8//z//P/8//z//P/8//z//P/8//z//P/8//r/+v/6//r/+//8//3//v/8//z/
/P/8//7//v/+//7//v/+//7//v/+//7//v/+/wAAAAAAAAAA/v/+//7//v/+//7//v/+
//7//v/+//7//v/+//7//v/+//7//v/+//3//v//////AQABAAEAAQACAAEAAgACAAUA
BgAGAAYABwAHAAcABwAIAAgACQAJAAgABQAFAAUAAQABAAAAAAACAAIAAgACAAIAAwAD
AAQAAgAAAP7//P/9//z/+//5//j/+P/4//j/+v/6//r/+//8//z/+//7//v/+f/5//r/
/P/8//z//P/7//r/+f/4//j/+//7//r/+v/6//3/AgAFAA4AKABQAIMAsADEALMAkwB4
AFsANQAAAMb/lP9n/zz/DP/u/uH+2/7Q/sj+x/7U/vr+KP9K/2H/ef+Q/6n/vv/R/9//
6P/u//L/9v/3//j/+v/7////AQADAAUABgAHAAgACQAMAA0ADQAOAA0ADgAPAA8AEAAQ
ABAAEAAQABAAEQARABMAEwASABIAEwATABMAFAAUABYAFgAWABQAFQAVABUAGAAZABkA
GQAbABsAGwAbABsAGwAcABwAHAAdAB8AHwAgACAAIQAjACEAIQAjACUAIwAjACQAJAAk
ACUAKQApACoAKgAsAC0ALAAsACwALgAyADQANQA1ADYANgA4ADsAOwA8AD4APwA+AEAA
QwBEAEQARgBHAEgASABJAEsATABNAE4ATwBPAFIAUwBTAFMAVABUAFUAVQBTAFQAVABT
AFMAUwBTAFMAUgBSAFEAUABPAE4ATgBMAEkASABEAEIAPgA8ADoAOQA1ADIALwAuAC4A
KgAoACcAJAAfABsAGQAXABMAEgASAA8ACwAIAAgABwAFAAQAAgADAAIAAAD///3//f/8
//v//f/9//z/+f/3//f/9//3//j/+P/4//n/+//7//v/+//5//j/9//3//f/+P/4//j/
9v/2//b/9v/4//j/+P/5//j/+P/4//f/9//3//f/+f/5//f/9//3//n/+f/5//n/+v/6
//v/+//8//z//P/8//z//P/7//v//P/8//z//P/8//z//P/8//v/+//7//v/+v/6//n/
+P/4//j/9//3//n/+v/6//r/9//2//b/9v/2//b/9//3//f/9//2//b/9v/2//b/9v/1
//P/8v/y//T/9P/z//P/9f/1//T/8//x//P/8//x//H/8f/x//L/8v/y//L/8v/w//D/
8P/x//H/8f/w//D/7//v/+7/6//t/+3/7f/u//D/8P/w//D/7v/u/+3/7f/t/+7/7v/s
//D/8P/w//P/8P/s/+v/6//t/+z/7//w/+7/7v/u/+7/7v/u/+7/7v/u/+z/7P/s/+z/
7P/s/+z/7P/u/+7/7v/u/+7/7v/u/+7/8P/w//D/8P/u/+7/7v/u/+7/7v/u/+7/8P/w
//D/8P/u/+7/7v/u/+7/7v/u/+7/7v/u/+7/7v/s/+z/7P/s/+7/7v/u/+7/7P/s/+z/
7P/u/+7/7v/u/+//8P/x//H/7//v/+//7//x//H/8//0//X/9v/2//b/9//3//f/9//4
//j/+f/5//b/8//z//P/8f/x//D/8P/y//L/8v/y//T/9f/1//b/9P/y//D/7v/r/+r/
6f/n/+f/6P/p/+r/6v/q/+r/6//s/+z/6//r/+3/6//r/+z/6v/q/+r/6v/s/+z/7P/s
/+j/6//r/+r/7v/w//H/9v/5//7/EAAyAGUAmgC6ALMAlQB2AFsAOwAQANz/qP93/0r/
Hv/6/uH+0f7M/sz+yf7U/vj+Hv84/0//Z/+C/5f/qP+5/8v/2P/e/+L/5v/o/+r/7f/v
//P/9f/3//n/+v/7//z//f/8//3//f/+/wEAAgADAAMAAgACAAIAAgAEAAQABQAFAAUA
BQAEAAQABgAHAAgACgAJAAoACQAIAAoACwALAAsADAANAA0ADQANAA0ADQANAA8ADwAQ
ABAAEgATABUAFQAUABQAFQAXABUAFQAXABkAGQAZABoAGgAYABkAHQAdAB0AHgAhACMA
JAAkACQAJgAnACgAKAAnACoAKgAsAC8ALwAwADIAMwAyADQANwA4ADoAPAA9AD4APgA/
AEEAQgBFAEYARwBHAEgASQBJAEkASgBKAEsASwBLAEwATABLAEkASQBJAEkASgBKAEkA
SABDAEIAQgBAAD0APAA4ADYANgA0ADIAMQAxAC4AKwAqACcAIgAfAB0AHQAZABYAFQAR
AA0ADAAMAAsABwAEAAQABQADAAIAAAD///7//P/7//n/+f/4//f/+P/5//n/9//1//X/
9f/1//b/9v/2//f/9//3//f/9//2//b/9v/3//f/+P/4//j/+P/4//j/+P/2//b/9v/3
//r/+v/6//n/+f/5//n/+//9//v/+//7//v/+//7//v/+P/4//n/+f/6//r/+v/6//z/
/P/7//v//P/8//z//P/6//r/+v/6//n/+f/5//n/+v/6//n/+P/4//j/9//3//n/+v/6
//r/9//2//b/9v/2//b/9//3//P/8//y//L/8v/y//L/8v/z//P/9P/2//T/9P/z//P/
8//z//L/8f/z//X/9f/z//P/8//z//T/8v/y//L/8v/0//T/9P/1//P/8//y//L/8v/z
//P/8f/x//H/8f/y//T/9P/0//T/9P/0//P/8//z//T/9P/y//T/9P/0//f/9f/y//L/
8//z//T/8//0//T/9P/0//T/9P/y//L/8v/y//T/9P/0//T/8v/y//L/8v/0//T/9P/0
//T/9P/0//T/9P/0//T/9P/0//T/9P/0//T/9P/0//T/9v/2//b/9v/2//b/9v/2//T/
9P/0//T/9v/2//b/9v/2//b/9v/2//T/9P/0//T/9P/0//T/9f/0//X/9f/1//f/9//3
//n/+f/7//z//f/+//7//v///wEAAQABAAAAAAABAAEAAAD////////9//z/+v/5//j/
+v/6//r/+v/7//v//P/8//r/+P/2//X/9P/z//H/8P/u/+7/7v/w//H/8v/0//b/9f/z
//L/8f/v/+//8P/w//L/8v/y//L/9P/0//T/8v/0//P/8f/w//L/9f/4//n/BAAWADAA
XQCSALgAvQCnAIYAZwBJAB4A5v+s/3n/TP8g//b+3/7V/s7+yP7D/sb+3P4G/y7/Tf9n
/3z/kf+m/73/z//Y/+D/5v/q/+3/8P/0//f/9//5//v//f/+////AAABAAQABQAFAAYA
CQAKAAsACwALAAoACQAIAAgACAAJAAkADQANAAwADAALAAsACwAMAA4AEAAQABAAEgAT
ABMAEwASABMAEwATABUAFQAVABUAFwAXABgAGAAaABsAHQAdABsAGgAaABsAHQAdAB8A
IQAhACEAIgAiACIAIwAnACcAJwAoACsALQAuAC4ALgAwADIANAA1ADUAOAA4ADoAPQA7
ADwAPgA/AEAAQgBFAEYASABKAEsATABOAE8AUQBSAFMAVABVAFUAVgBXAFcAVwBZAFoA
XABdAFsAXABcAFsAWwBbAFsAWwBaAFoAWQBYAFUAVABUAFIAUwBSAE4ATABIAEYARABD
AEEAPgA7ADoAOAA0ADIAMQAtACkAJgAlACEAHQAcABwAHQAZABYAFgATABEAEAAOAA0A
DAAKAAkABwAHAAYABQAHAAcABgADAAMAAwADAAMAAAAAAAAAAQABAAEAAQABAAAAAAAA
AAEAAQACAAIAAgAAAAAAAAAAAAAAAAAAAAEAAAAAAAAA//8BAAEAAQADAAUAAwADAAMA
AQABAAEAAQAAAAAAAQABAAQABAAEAAQAAgACAAEAAQAEAAQABAAEAAMAAgABAAAAAQAB
AAEAAQACAAIAAQAAAAIAAgABAAEAAQACAAIAAgABAAAAAAAAAAAAAAABAAEA//////7/
/v8AAAAAAAAAAAAA/////wAAAAAAAP/////9//3//P/7//3///////3//f/9//3//v8A
AAAAAAAAAP7//v/+//////////7//v8AAAEAAQD//wEAAQABAAIAAgACAAIAAgAAAAAA
/////wEAAgACAAAAAAAAAAAAAwAFAAIAAgADAAMABAABAP7/AAAAAAAAAAAAAAIAAgAC
AAIAAAAAAAAAAAACAAIAAgACAAIAAgACAAIAAQAAAP///v///wAAAQACAAAAAAAAAAAA
AAAAAAAAAAAAAAAAAAAAAAAAAAAAAAAAAgACAAIAAgAAAAAAAAAAAP7//v/+//7//v/+
//7//v/8//z//P/8//3//v///wAA/v/+//7//v/8//3//v////////////////8BAAEA
AwACAAMABAAEAAQABQAFAAUAAwACAAIAAwAFAAQAAQABAAMAAQABAAAA///+//3//P/6
//r/+//7//z//P/6//j/9v/1//T/8//x//D/8P/w//D/8v/y//L/8//0//T/8//x//H/
7//v//L/8v/y//L/8v/y//L/8v/y//D/8//z//T/9P/w//H/9P/3/wAAEgAyAF0AkAC2
ALsAoQB+AF8APwAYAOT/rP95/0r/HP/0/t3+1f7O/sj+w/7E/tz+Cv8y/03/Y/9+/5X/
qv+7/8v/2P/g/+b/5v/q/+z/7//x//X/9//5//v/+v/7//z//f8AAAEAAQACAAUABgAH
AAcABgAGAAYABgAGAAYABwAHAAkACQAIAAgACQAJAAkACgAKAAwADAAMAAwADQANAA0A
EAARABEAEQARABEAEQARABUAFQAWABYAFAAVABcAFwAWABYAFwAZABsAGwAdAB8AHQAd
AB4AHgAgACEAJQAlACIAIgAkACUAJAAkACQAJgAoACoAKwArACwALAAuADEAMQAyADQA
NQA0ADYAOQA6ADwAPgA/AEAAQwBFAEgASgBJAEoASwBLAE0ATQBMAEsATgBOAE8ATwBR
AFIAUgBRAFEAUQBRAFEATgBOAE0ATABKAEoASwBKAEgARgBBAD4APgA8ADoAOQA5ADYA
MwAyAC4AKgAoACcAJwAjACAAHwAbABcAFgAWABUAEQAOAA4ADQALAAoACAAHAAYABAAD
AAUABQAEAAMAAAD///3/+f/6//v//P/9//z//P/8//3////////////8//z//P/9//v/
/P/8//z//f/+////AAAAAAAAAAABAAAAAAAAAP//AQABAAEAAwADAAEAAQABAAMAAwAD
AAMAAgACAAMAAwAEAAQABAAEAAIAAgABAAEAAgACAAIAAgACAAIAAgACAAEAAQABAAEA
BAAEAAMAAgACAAIAAQABAP//AAAAAAAAAQAAAAAAAAAAAAAAAQABAP/////+//7/AAAA
AAAAAAAAAP////8AAP7//v/9//3///////7//f/9///////9/////////wAA///+//3/
/P/+//7//v///wEAAQAAAAAAAAABAAEA//8BAAEAAQACAAIAAgACAAIAAAAAAP////8B
AAIAAgAAAAIAAgACAAUAAwAAAAAAAQADAAAAAQACAAIAAgACAAIAAgACAAIAAgACAAEA
AAD///7/AAAAAAAAAAD+//7//v/+/wAAAAAAAAAA///+//3//P/8//z//P/8//z//P/8
//z//P/8//z//P/6//r/+v/6//r/+v/6//r/+v/6//r/+v/5//j/9//2//f/+P/5//r/
+P/4//j/+P/4//j/+P/4//b/9v/2//b/9//4//n/+f/3//f/9//3//v/+//9//7//f/+
//7//v/9//3//f/9//3//v8AAAEA/f/5//j/9//3//f/9v/2//T/9P/0//T/9P/1//X/
9v/4//b/9P/y//H/8P/v/+3/6v/q/+r/6v/s/+z/7P/t//D/8P/v/+//7//t/+3/7v/s
/+z/7P/s/+7/7v/u/+7/7P/v/+//7v/s//D/8//0//v/BgAYADgAaQCeALwAsQCRAHQA
WQA3AAoA0v+e/2//QP8U//L+3/7R/sz+xv7F/tL+8v4a/zr/U/9t/4T/l/+q/7//z//Y
/97/5P/q/+z/7v/x//P/9f/3//n/+//8//3//v////7//////wAAAQACAAMAAwAEAAQA
BAAEAAYABgAHAAcABwAHAAYABgAJAAkACQAKAAgACgAKAAoADAANAA0ADQAQABEAEQAR
ABIAEQAQAA8AEQARABIAEgASABMAFQAVABQAFAAVABcAGQAZABsAHQAdAB0AHgAeAB4A
HwAjACMAIgAiACQAJQAmACYAJgAoACoALAAtAC0ALgAuADAAMwA1ADYAOAA5ADgAOgA9
AD4APgBAAEEAQgBCAEMARQBGAEkASgBLAEsAUABRAFEAUQBRAFAAUABPAE8AUABQAE8A
UQBRAFEAUQBOAE4ATQBMAEsASgBKAEgARQBEAEAAPgA+ADwAOgA5ADkANgAzADIALgAq
ACgAJwAnACMAIAAfABsAFwAWABYAFwATABAAEAANAAsACgAIAAgACAAHAAcABQAFAAQA
AwADAAMAAgD//wEAAQABAAEAAgACAAIAAwAAAP///v/9//3//v///wEAAQACAAIAAgAB
AAAA///+////AAABAAMABgAGAAYABQADAAMAAwAFAAUAAwADAAMAAwADAAMAAwAEAAQA
BQAFAAgACAAIAAgACAAIAAcABwAIAAgACAAIAAcABgAFAAQABQAFAAUABQAEAAQAAwAC
AAQABAADAAMAAwAEAAQABAABAAAAAAAAAAAAAAABAAEAAQABAAAAAAD+//7//v/+//7/
/f/9//7//v/+//3//f/9//3//P/7//v//f/9//v//f/9//3//v/8//z//P/8//z//P/8
//3/+//7//r/+v/6//v/+//5//r/+//8//7//P/8//z//P/8//z/+//7//v//P/8//r/
/P/8//z////9//r/+v/7//3//P/7//z//v/8//z//P/8//z//P/8//z//P/8//z//P/8
//z//P/8//z//P/8//z//v/+//7//v/8//z//P/8//z//P/8//z//P/8//z//P/8//z/
/P/8//z//P/8//z//P/8//z//P/+//7//v/+//7//v/+//7//v/+//7//v/8//z//P/8
//z//P/8//z//v/+//7//v/+//7//v/+//7//v/+//7//P/8//z//P/8//3//v//////
//////////8BAAEAAwAGAAcACAAIAAgACQAJAAkABwAGAAYABwAHAAYAAwADAAUAAwAD
AAIAAAAAAAAAAAAAAAAAAQABAAQABAACAAAA/f/7//n/9//2//b/9//4//b/+P/4//j/
+//8//z/+//5//n/9//3//j/+P/4//j/+P/4//j/+P/4//b/+f/5//z/+v/6//v//v8F
ABAAJgBOAIMAsgDCALMAkwB0AFsANwAAAMT/kv9j/zb/DP/u/t3+1f7O/sj+xf7Q/vb+
Jv9M/2f/ff+S/6X/uv/N/93/5v/u//L/9P/0//b/+f/7//v//f///wEAAgADAAQABQAI
AAkACQAKAAkACgALAAsADAAMAAwADAAKAAoACwALAA8ADwAOAA4ADwAPAA8AEAAQABIA
EgASABAAEQARABEAFAAVABUAFQAXABcAFwAXABcAFwAYABgAGgAbAB0AHQAeAB4AHwAh
ACAAHwAgACEAIQAhACIAIgAkACUAKQApACYAJgAoACkAKwAsAC0AMAAyADQANQA1ADQA
NAA2ADkAOQA6ADwAPQA/AEIARgBIAEcASABIAEgATABNAE8AUABRAFIAUwBTAFgAWQBZ
AFkAWABYAFkAWQBbAFwAXABbAFkAWQBZAFkAWgBaAFkAWABVAFQAVABSAFEAUABMAEoA
SABGAEQAQwA/ADwAOQA4ADgANAAyADEALQApACYAJQAkACEAIQAiACAAGwAXABYAFQAT
ABIAEAARABAADgANAA0ADQAMAAsACwALAAoABwAHAAcABwAHAAQABAAEAAUABQAFAAUA
BQAEAAQABAAFAAUABgAGAAYABgAGAAYABgAGAAYABgAHAAgACAAIAAcABwAHAAcACQAL
AAkACQAJAAoACwAMAA0ACwAKAAoACQAIAAgACAAIAAoACgAJAAkACAAIAAgACAAIAAgA
CAAIAAkACQAJAAkADAAMAAsACgAIAAgABwAHAAUABgAGAAYABQAEAAQABAAGAAYABwAH
AAUABQAEAAQAAwACAAEAAAACAAEAAQACAAIAAgABAAEAAQABAAAA//8BAAMAAwABAP//
/////wAAAAAAAAAAAAD+//7//v/////////+//7///8BAAIAAQAAAP///v/+//z//P/8
//z//v/+//3//f/7//z//P/6//7//v/+/wEAAQD+//7///8BAP7///8AAAIAAQAAAP//
/v8AAAAAAAAAAP7//v/+//7//v/+//7//v///wAAAQACAAEAAAD///7//v/+//7//v/+
//7//v/+//7//v/+//7//P/8//z//P/+//7//v/+//7//v/+//7//P/8//z//P/+//7/
/v/+//z//P/8//z//v/+//7//v/+//7//v/+//z//P/8//z/+v/6//r/+v/8//z//P/8
//r/+v/6//r//P/8//z//P/6//v//P/9//v/+//7//v//f//////AQAAAAEAAgACAAIA
AwADAAMAAwACAAIAAwABAAAA/f/9//3/+//7//r//P/8//z//P/6//r/+//7//z//P/6
//j/9f/z//H/7//v/+7/7v/u/+7/8P/w//D/8//0//T/8//y//H/7v/t/+7/7v/u/+7/
7v/u/+7/7v/u/+z/7//v/+7/8P/y//H/8P/1/wAAFAAyAGEAlgC6ALcAlwB4AF0APQAS
ANz/rP99/0z/Hv/6/uP+1f7Q/sr+w/7M/u7+GP82/03/Z/9+/5P/pv+3/8f/1P/c/+L/
5v/o/+r/7f/v/+//8f/z//X/+P/5//r/+//7//v/+v/6//v//P/9//3//v/+//7//v/8
//z//f/9/wEAAQAAAAAA////////AAAAAAIAAgACAAIAAwADAAMAAgADAAMAAwAHAAcA
BwAHAAgABwAHAAYABgAHAAkACQAKAAoACwANAA0ADQAPABEADwAPABAAEAAQABEAFQAV
ABQAFAAWABcAGgAaABoAHAAdAB4AHgAdACAAIAAiACUAIwAkACYAJwAqACwALwAwADAA
MgAzADQANQA1ADYANgA5ADoAOwA7AEAAQQBBAEEAQABAAEEAQQA/AEAAQAA/AEEAQQBB
AEEAPgA+AD0APAA7ADoAOgA4ADcANgAyADAALgAsACoAKQAnACQAIQAgAB4AGgAYABcA
FwATABAADwANAAkACAAIAAcAAwAAAAAAAQD///7//P/7//r/+P/3//f/9//2//X/9f/1
//T/8f/z//P/8//z//L/8v/y//P/9f/1//X/9f/0//T/9P/1//P/9P/0//T/9//4//n/
+v/4//j/+P/5//j/+P/4//f/+f/5//n/+//7//n/+f/5//r/+//8//3/+v/6//v/+//+
//7//v/+/wAAAAD//////v/+//7//v/+//7//v/+//v/+//7//v//v/+//3//P/8//z/
+//7//v//P/8//z//f/8//z//P/6//r/+//7//n/+f/4//j/+P/4//j/+P/4//f/9//4
//j/+P/3//f/+f/5//j/9//2//f/9v/z//H/8f/x//L/9P/0//T/9P/2//b/9v/3//T/
8//x//D/8v/z//P/8f/x//H/8f/y//D/8P/w//D/8P/w/+//7//v//D/8P/u/+//7v/t
/+//8P/u/+//8f/z/+7/7f/u//D/8P/w//D/8P/w//D/8P/w//D/8P/w//D/7v/u/+7/
7v/u/+7/7v/u/+//8P/x//L/8P/w//D/8P/w//D/8P/w//D/8P/w//D/8P/w//D/8P/y
//L/8v/y//D/8P/w//D/8v/y//L/8v/y//L/8v/y//T/9P/0//T/9v/2//b/9v/0//T/
9P/0//L/8v/y//L/8v/y//L/8v/1//b/9//4//f/9v/2//b/9//3//f/9//3//f/+f/5
//v//P/9//7//v/+//////8AAAEAAQACAAEAAQAAAP3//v////7////9//z/+//6//r/
+v/6//v//P/+/////v/6//j/9//2//f/9f/0//T/8v/y//T/9P/y//P/9P/0//T/9f/2
//X/8//0//T/9P/0//T/9P/0//T/9P/y//X/9f/w/+7/8v/1//j/AQAMAB4ARgB9AKwA
wACxAI8AcABVADMA/v/C/5D/Y/82/wr/6v7Z/tH+zP7I/sn+1P74/ib/Qv9Z/3X/jP+h
/7b/yf/V/9z/4v/o/+z/8P/y//X/9//5//v//f///wIAAwAEAAUABAAFAAUABgAFAAYA
BwAHAAoACgAKAAoADAAMAA0ADQAPAA8ADgAOABEAEQARABIAEQASABEAEAAQABEAEQAR
ABQAFQAVABUAGQAZABkAGQAaABkAGQAYABgAGQAbABsAGwAcAB4AIQAfAB8AIQAjACUA
JQAmACYAJAAlACkAKQAoACgAKgArAC0ALgAvADIANAA2ADcANwA4ADgAOgA9ADsAPAA+
AD8AQABCAEUARgBHAEoATABOAFAAUQBTAFQAVQBWAFcAVwBaAFsAWwBbAFwAXABdAF0A
XwBgAGAAXwBfAF8AXwBfAGAAYABfAF4AWQBYAFgAVgBVAFQAUABOAE4ATABKAEkARQBC
AD8APgA9ADoAOQA5ADYAMQAtACsAKQAlACQAJAAjAB8AHAAcABkAFwAWABQAFAAUABMA
EwASABEADwANAA8ADwAOAAsACwALAAsACwAIAAgACAAJAAsACwALAAsACgAKAAoACwAN
AA4ADgAOAA0ADAALAAoACwAMAA0ADwAQABAAEAAPAA0ADQANAA8AEQAPAA8ADwAPAA8A
DwAPAA4ADgAPAA8ADgAOAA4ADgAQABAADwAPAA4ADgAOAA4ADgAOAA4ADgAOAA8AEAAR
ABEAEAAOAAwADAAMAAsACwAMAA4ADwAQAA0ADAAMAAwADAAMAA0ADQANAA0ADAAMAAsA
CgAJAAgACQAJAAoADAAKAAoACQAJAAkACQAIAAcABwAJAAkABwAFAAUABQAGAAYABgAG
AAYABgAGAAYABwAJAAkACAAIAAgACQAJAAcACQAJAAkACgAKAAoACgAKAAwADAALAAsA
CwAMAAwACgAMAAwADAAPAA8ADAAMAA0ADQAOABEAEgASABAAEAAQABAAEgASABIAEgAU
ABQAFAAUABIAEgASABIAFAAUABQAFAAUABQAFAAUABYAFgAWABYAGAAYABgAGAAWABYA
FgAWABQAFAAUABQAFgAWABYAFgAWABYAFgAWABYAFgAWABYAGAAYABgAGAAYABgAGAAY
ABYAFgAWABYAGAAYABgAGAAYABgAGAAYABgAGAAYABgAGAAYABgAGAAYABgAGAAYABoA
GgAaABoAGgAaABoAGgAcABwAHAAcAB4AHgAeAB4AHAAcABwAHAAdAB4AHwAgACEAIgAj
ACQAJAAkACQAJAAjACIAIQAgAB8AHgAdABwAHAAcABwAHAAaABoAGgAaABoAGgAaABoA
GAAWABQAEgAPAA4ADQAMAA0ADgAPABAAEAAQABAAEAAQABAAEAAQAA8ADgANAAwADAAM
AAwADAAMAAwADAAMAA4ADgAOAA4AFAAaACAAJgBIAGoAjACuAKQAnACUAIwAYwA6ABEA
6P/J/w==
         </WaveFormData>
      </LeadData>
      <LeadData>
         <LeadByteCountTotal>10000</LeadByteCountTotal>
         <LeadTimeOffset>0</LeadTimeOffset>
         <LeadSampleCountTotal>5000</LeadSampleCountTotal>
         <LeadAmplitudeUnitsPerBit>4.88</LeadAmplitudeUnitsPerBit>
         <LeadAmplitudeUnits>��V</LeadAmplitudeUnits>
         <LeadHighLimit>2147483647</LeadHighLimit>
         <LeadLowLimit>268435456</LeadLowLimit>
         <LeadID>V3</LeadID>
         <LeadOffsetFirstSample>0</LeadOffsetFirstSample>
         <FirstSampleBaseline>0</FirstSampleBaseline>
         <LeadSampleSize>2</LeadSampleSize>
         <LeadOff>FALSE</LeadOff>
         <BaselineSway>FALSE</BaselineSway>
         <ExcessiveACNoise>FALSE</ExcessiveACNoise>
         <MuscleNoise>FALSE</MuscleNoise>
         <LeadDataCRC32>479453336</LeadDataCRC32>
         <WaveFormData>
5v/m/+b/5v/m/+b/5v/m/+b/5v/m/+b/6P/o/+j/6P/o/+j/6P/o/+b/5v/m/+b/6P/o
/+j/6P/m/+b/5v/m/+j/6P/o/+j/5v/m/+b/5v/m/+b/5v/m/+j/6P/o/+j/5v/m/+b/
5v/m/+b/5v/m/+j/6P/o/+n/6P/o/+j/6P/o/+n/6v/q/+j/6f/r/+z/7v/w//H/8v/z
//P/8//z//H/8f/y//L/8P/w//D/7//v/+//7f/t/+7/7v/u/+//7v/u/+3/7f/u/+v/
6P/n/+X/4//h/+D/4f/h/+H/4v/l/+X/5v/n/+X/4//j/+P/5P/k/+X/5f/n/+f/5//n
/+X/5f/l/+X/5f/m/+b/5v/n/+r/6//s//X/BwAlAE4AeACVAJkAkwCPAIkAfABqAFcA
TAA6ABcA5v+2/5H/Z/8//xr//P7w/gT/L/9O/2L/ef+Q/6T/tP/D/9H/1//a/+D/4//j
/+T/5f/l/+f/6v/q/+3/7f/u/+//8P/y//P/8//0//X/9f/3//j/9v/1//X/9f/1//X/
9v/2//r/+v/6//r/+//7//v/+//9//3//f/9//3//v/+//7///8AAAAAAQABAAIAAgAD
AAEAAQACAAMABgAHAAcABwAHAAcACQAJAAgACQALAAwADQAOAA8AEQARABIAFQAXABQA
FAAXABgAGQAZABkAGgAeACAAIQAiACEAIgAjACQAJwAoACkAKgArAC0AMAAxADAAMQAy
ADQANwA4ADkAOwA6ADsAPAA9AD4APwA/AD8AQgBCAEIAQwBBAEIAQgBCAEQARABEAEQA
RgBGAEUARABCAEAAPgA8AD0APAA6ADkANgA1ADMAMwAyADAALgAuAC8ALAAqACoAJwAj
ACAAHwAgABwAHAAaABgAFgATABEADgANAAsACgAKAAkABwAGAAQAAQD/////AQAAAP7/
/v/9//z//P/7//z//P/9//3/+//8//z//P/6//r/+v/7//v/+//7//v/+//7//v//f/9
//z//P/9//3////9//3/+//7//z//P/+////AAACAAQABAAEAAUAAwACAAIAAgADAAQA
BQAFAAIAAgACAAIABQAFAAUABQADAAMAAgABAAMABAAEAAQABAAEAAQAAwACAAMAAAD+
/wAAAQABAAEAAgABAAEA///9//3/AAD+//7//v/8//z/+v/7//v/+//8//z//P/8//z/
+//7//v/+f/4//f/9v/3//n/+v/7//r/+f/4//f/+P/5//r/+//5//n/+f/5//v/+//7
//r/+P/4//j/9//2//X/9P/0//f/+P/5//r/+f/4//b/9f/3//n/9//3//b/9f/1//b/
+P/2//b/9v/2//b/+P/6//r/+f/4//f/9v/2//b/9v/2//b/9v/2//b/+P/4//j/+P/2
//b/9v/2//j/+P/4//j/+v/6//r/+v/6//r/+v/6//j/+P/4//j/+v/6//r/+v/6//r/
+v/6//r/+v/6//r/+v/6//r/+v/6//r/+v/6//z//P/8//z/+v/6//r/+v/6//r/+v/6
//r/+v/6//r/+v/6//r/+v/6//r/+v/6//n/+v/6//r//P/8//3//v/9//z//P/9/wAA
AQACAAIABAAFAAUABQADAAMAAwAEAAUABAAFAAYABAADAAIA//8BAAAAAAAAAAEAAgAC
AAEA///+//v/+P/5//n/9//1//b/9f/1//X/9v/3//f/+P/5//n/9//3//X/9P/0//X/
9//3//f/9//1//X/9f/1//X/9f/2//b/9v/1//j/+//+/wMAGQA3AFwAggCbAJ8AmwCX
AJMAigB2AGEAVABGACcA9v/I/6X/f/9V/yz/Dv8C/xj/Q/9k/3j/i/+g/7T/yP/X/+H/
6f/u//D/8f/z//T/9f/1//f/+v/6//3/+//8//3//v8AAAEAAQACAAEAAQADAAQABAAD
AAMAAwADAAMABAAEAAYABgAGAAYABwAHAAcABwALAAsACwALAAsADAAMAAwADQAOAA4A
DwAPABAAEAARABEAEQASABMAFAAVABUAFQAVABUAFwAXABYAFwAZABoAGgAaABoAGwAb
ABwAHwAhAB4AHgAhACIAIwAjACMAJAAmACgAKQAqACsALAAtAC4AMQAyADMANAAzADUA
OAA5ADoAOwA8AD4APgA+AD4APwBCAEMARABFAEYARwBHAEcASABIAEgASQBJAEoASgBK
AEgASABIAEgASgBKAEkASABHAEYARQBEAEMAQgBAAD8APgA9ADsAOwA4ADYANAA0ADMA
MAAuAC4ALAAnACMAIQAgABwAHAAaABYAFAARAA8ADAALAAkACAAIAAcABQAEAAQAAQD/
///////+//z//P/5//j/+P/3//j/+P/5//n/+f/6//r/+v/2//b/9v/3//f/9//3//f/
9f/1//X/9//5//j/+P/5//f/+f/3//f/9f/1//b/9v/3//f/9//4//j/+P/4//n/+//6
//r/+v/7//z//f/9//r/+v/6//r/+f/5//n/+f/7//v/+v/5//f/+P/4//j/+v/6//r/
+f/3//n/9//2//j/+f/5//n/9v/1//X/8//z//P/9v/0//P/9P/z//T/8v/z//P/8//w
//D/8P/w//D/7//v/+//8P/w//D/8P/v/+//7v/t/+3/7f/t/+3/7//v/+//7//t/+3/
7f/t/+3/7f/t/+z/6v/q/+r/6f/n/+f/5//o/+n/6v/r/+z/6v/q/+n/6f/p/+v/6f/p
/+v/6//s/+7/7f/q/+n/6P/q/+r/7P/s/+z/6v/q/+r/6v/q/+r/6v/q/+r/6v/q/+r/
6v/q/+r/6v/q/+r/6v/q/+r/6v/q/+r/7P/s/+z/7P/q/+r/6v/q/+r/6v/q/+r/7P/s
/+z/7P/q/+r/6v/q/+r/6v/q/+r/6v/q/+r/6v/q/+r/6v/q/+z/7P/s/+z/6//q/+n/
6P/q/+r/6v/q/+v/7P/s/+z/6v/q/+v/7P/s/+z/7f/v//D/8f/y//L/8v/z//P/8//1
//X/9f/2//T/8v/y//L/8f/x//H/7//w//D/8f/y//P/9P/0//P/8v/w/+z/6P/n/+f/
5f/j/+P/4//k/+X/5v/n/+f/6P/p/+n/5//n/+f/5v/m/+f/5f/l/+X/5f/n/+f/5//n
/+X/5f/m/+b/6v/t/+7/8//0//f/BQAhAEgAdgCbAKUAnwCZAJUAjgB+AGkAWABCACEA
9P/E/5P/Z/9B/yD/AP/y/g7/Nf9Q/2L/ef+Q/6T/sv/D/9H/3f/i/+T/5//n/+j/6f/p
/+z/8P/x//X/9f/2//f/+P/2//f/9//4//n/+f/7//z//P/7//v/+//9//3//v/+//7/
/v/+//7/AAABAAIAAwAEAAMAAgABAAMABAAEAAQABQAGAAYABwAHAAgACAAJAAkACQAK
AAsADAANAA0ADQAPAA8AEQARABAAEQATABQAFAAUABQAFQAVABYAGQAbABkAGgAeACAA
IQAhACEAIgAjACQAJAAkACcAKAApACoAKwAsAC0ALgAvADEANAA1ADYANwA4ADoAOQA6
ADsAPQBAAEEAQgBDAEYARwBHAEcASABIAEgASQBJAEoASgBKAEgASABIAEgASgBKAEkA
SABGAEQAQgBAAD8APgA8ADsAOgA5ADcANwA2ADQAMgAyAC8ALAAqACoAKwAnACQAIwAh
ABwAGwAYABgAFgATABEADAALAAkACAAGAAUAAwACAAIA///9//3//v/+//3//v/8//r/
+f/3//j/+P/5//n/+f/6//r/+v/4//j/+P/5//v/+//7//v/+f/5//n/+//5//j/+P/5
//v//f/7//v/+//7//z//P/9//3//f/+//z//P/8//3/+//6//r/+v/7//z//f/9//z/
/P/8//z//f/9//3//f///////v/9//v//P/8//z//P/8//z/+//7//3/+//6//r/+//7
//v/+v/5//n/9//3//f/+v/4//T/9P/y//L/8v/z//P/8//0//T/9P/0//T/8//z//P/
8//y//H/8P/w//H/8f/x//H/8f/x//H/8f/x//H/8f/z//P/8//z//H/8f/x//D/8P/w
//D/7//v/+//7//w//D/8P/w//D/8P/w/+//7//v//H/7//v/+//7//w//L/8P/u/+7/
7v/u//D/7v/u//D/8P/w//D/8P/u/+7/7v/u//D/8P/w//D/7v/u/+7/7v/w//D/8P/w
/+7/7v/u/+7/7v/u/+7/7v/s/+z/7P/s/+z/7P/s/+z/7f/u/+//8P/w//D/8P/w/+7/
7v/u/+7/8P/w//D/8P/w//D/8P/w/+7/7v/u/+7/7v/u/+7/7//w//D/8P/w//D/8f/y
//L/9P/1//f/+P/5//r/+v/6//v/+//7//v/+//7//z//P/8//z//P/7//r/+f/2//X/
9f/2//f/+f/6//r/+f/5//j/9f/y//H/8f/v/+3/7P/q/+n/6P/o/+z/7f/v//H/7v/r
/+r/6f/o/+j/6f/p/+r/6//s/+3/7//v/+//7//u/+7/7f/s/+3/8P/x//L/+f8HABsA
PABoAIsAmwCdAJUAjwCKAH4AaQBWAEYAMQAKANb/rf+J/2H/Ov8Y//z+/P4f/0j/ZP95
/4z/nP+u/8X/0//Z/97/4v/l/+j/6v/s/+3/7f/w//D/8//1//b/9//4//r/+//7//z/
/f/9////AAD+//3//f/9//3//f/+//7/AgACAAIAAgACAAEAAAD//wIAAwAEAAUABQAG
AAYABgAHAAgACAAJAAkACgAKAAsACwALAAwADQAQABEAEQARAA8ADwARABEAFAAVABcA
GAAYABgAGAAZABcAGAAbAB0AHQAeACIAJAAlACUAJQAmACgAKgArACwALQAuAC8AMAAx
ADIAMwA0ADUANwA6ADsAPAA9AD4AQABBAEIAQwBFAEYARwBIAEkASABJAEkASQBPAFAA
UQBTAFIAUgBRAFAAUABQAFAAUABQAFAATwBOAE0ATABLAEoASwBKAEgARwBEAEMAQQBB
AEIAQAA+AD4AOwA4ADYANgA1ADEALgAtACwAKAAoACYAJAAiAB8AHQAYABcAFQAUABIA
EQAPAA4ADAAJAAcABwAJAAgABgAGAAUABAAEAAMAAAAAAAEAAQABAAIAAgACAAAAAAAA
AAEAAQABAAEAAQD///////8BAAEAAAAAAAEA//8BAP////8BAAEAAgACAAMAAwADAAQA
AwACAAEAAQABAAAAAAAAAAMABAAFAAUAAgACAAIAAgAEAAUABgAHAAYABQADAAEAAwAE
AAQABAAEAAQABAADAAMABQADAAIAAgADAAMAAwACAAEAAQD///////8CAAAAAAAAAP7/
/v8AAAEAAQABAP7//v/+//7/AAD////////9//z/+//6//z//f/9//3/+//7//v/+//9
//3//f/9//v/+//7//v/+//7//v/+v/7//z//f/9//3//f/9//7//v/+//7//v/8//z/
+//7//3////9//3//f/9//7/AAAAAP7//v/+/wAAAAD8//z//v/8//z//P/8//3//v//
/wAA///+//3//P/+//7//v/+//7//v/+//7//P/8//z//P/+//7//v/+//z//P/8//z/
/v/+//7//v/8//z//P/8//z//P/8//z//v/+//7//v/8//z//P/8//r/+v/6//r/+//8
//3//v/9//z/+//6//v//P/9//7//P/8//z//P/6//v//P/8//r/+v/6//v//v/+//7/
/////wAAAQACAAIAAgADAAMAAQABAAEAAQACAAIAAAAAAAIAAQABAAEA/f/9//z//P/6
//v//P/8//v/+//6//f/9v/1//X/8//x//D/7//v/+//8P/x//H/8P/x//H/7//v/+//
7v/u//H/8f/x//H/7//v/+//7//v/+//7//w//L/8v/v/+7/8//0//n/CQAhAEAAaACN
AJ8AmwCVAI8AiAB+AGsAWgBKAC8ABgDS/6f/g/9f/zj/Fv/8/gD/J/9O/2b/ef+Q/6T/
uP/J/9X/3//m/+r/6f/r/+z/7f/t//H/9P/0//f/9f/2//f/+P/6//v/+//8//////8B
AAIAAAD/////////////AAAAAAIAAgACAAIAAwADAAMAAwAFAAUABQAFAAUABgAGAAYA
BwAIAAgACQAHAAgACAAJAAoACwANAA8ADwAPAA4ADQAPAA8AEQARABQAFQAXABgAFwAW
ABUAFQAXABgAGwAdABoAGgAdAB4AHQAdAB0AHgAeACAAIQAiACEAIgAjACQAIwAkACUA
JgAnACkALAAtACwALQAuADAANAA2ADgAOwA7ADsAOwA7ADwAPQA9AD0AQgBCAEIAQwBF
AEYARgBGAEYARgBGAEYARABEAEMAQgBEAEQARABEAEIAQAA9ADsAPAA7ADkAOQA4ADYA
NAA0ADMAMAAuAC4ALwArACgAJwAkACAAIAAeABwAGgAXABUAEgARAA8ADgAMAAsACQAI
AAgABQADAAMAAgAAAP3//P/8//z//f/9//r/+v/7//v//f/+//7//v/8//z//P/9//v/
+//7//v//f/9//3///////7//v////3////9//3//////wAAAAD///////8AAAAAAAAA
AAEAAwACAAIAAgABAAIAAwADAAIAAgACAAIAAwADAAMAAwADAAMAAgABAAEAAgACAAIA
BAAEAAQAAwABAAMAAQAAAAAAAQABAAEAAAD//////f//////AgAAAP7//v/8//z//v//
///////+//7//v/+//7//f/9//3//f/8//v/+v/6//v/+//7//v/+//7//v/+f/5//n/
+f/7//v/+//7//3//f/9//z//v/+//7//f/9//3//f/+//7//v/+//7//P/8//v/+//9
/////f/9//3//f/+/wAAAAD+//7//v/+//z//P/+//z//v/+//7//v/+//7//v/+//3/
/P/7//r//P/8//z//P/6//r/+v/6//z//P/8//z/+//6//n/+P/4//j/+P/4//j/+P/4
//j/+P/4//j/+P/2//b/9v/2//b/9v/2//b/9P/0//T/9P/y//L/8v/y//P/9P/1//b/
9P/0//T/9P/0//T/9P/0//L/8v/y//L/8//0//T/9P/y//L/8//0//b/9v/3//n/+P/5
//r/+v/4//n/+f/5//r/+//8//7//P/4//b/9P/0//X/9v/1//X/9P/0//T/9f/2//b/
9f/3//b/8//w/+3/7f/r/+n/5v/l/+X/5f/m/+f/5//o/+v/6//p/+n/6f/o/+j/6f/n
/+f/5//n/+n/6f/p/+n/6f/p/+r/6v/o/+v/7v/x//b//f8LACUATAB4AJsAoQCZAJUA
kQCKAHoAZQBUAEAAHwDw/8L/l/9v/0f/IP8C//b+Cv8x/1D/aP99/5L/ov+0/8X/0//X
/9z/4v/l/+n/6v/r/+v/7f/w//D/8//z//T/9f/2//b/9//3//j/9//3//n/+v/8//v/
+//7//v/+//8//z//P/8//z//P//////////////////////AQACAAIAAgAFAAYABgAH
AAUABgAGAAcABwAHAAgACQAKAAsACwALAAsACwANAA0AEAARABMAFAAUABQAFAAVABUA
FgAZABsAGAAYABsAHAAdAB0AHQAeACIAJAAlACYAJQAmACcAKAAqACwALgAwADEAMwA2
ADcAOAA5ADoAPAA7ADwAPQA/AEIAQwBEAEUASABJAEkASQBLAEoASQBJAEsATABMAEwA
TABMAEwATABKAEoASQBIAEcARgBFAEQAQwBCAEAAPwA+AD0AOwA7ADwAOgA4ADgANwA0
ADIAMgAvACsAKAAnACYAIgAiACAAIAAeABsAGQAWABUAEwASABAADwANAAwADAAJAAcA
BwAFAAQAAgACAAMAAgACAAEAAAAAAAEAAQAAAAAA///+//3//v///wEAAQABAAEAAQAA
AP///v///wAAAAABAAMABQAHAAUABQADAAMABAAEAAMAAwADAAQABAAEAAQABQAHAAYA
BgAGAAkACgALAAsACgAKAAoACgALAAsACwALAAkACQAIAAcACQAKAAoACgAJAAgABwAF
AAYACQAIAAgABgAHAAcABwAGAAUABQADAAMAAwAGAAQABAAEAAIAAgAAAAEAAQABAAAA
AAAAAAAA/v/9//3//f/+//7//v/+//z//f/9//3////////////+//3//P/7//3//f/9
//3//f/9//3//P/8//z//P/7//z//f/+/wAA///+//3//P/8//z/+//7//v//f/7//v/
/f/9//7/AAD///z/+//6//z//P/6//z//P/8//z//P/8//z//P/8//z//P/8//z//P/8
//z//P/8//z//P/8//z//v/+//7//v/8//z//P/8//z//P/8//z//P/8//z//P/8//z/
/P/8//z//P/8//z//P/8//z//P/+//7//v/+//7//v/+//7//P/8//z//P/8//z//P/8
//r/+v/6//r//P/8//z//P/8//z//P/8//z//P/8//z/+v/6//r/+v/8//3//v/+/wAA
AAAAAAEAAAAAAAAAAQAFAAYABwAIAAYABgAHAAcABQAFAAUABQAIAAgABgAGAAgABwAH
AAcAAwADAAIAAgACAAMABAAEAAUABQAEAAEA+//5//j/9f/0//T/9P/1//X/9v/3//f/
+P/5//n/9//1//X/9P/0//X/9f/1//X/9//3//f/9//3//f/9//4//r/+v/5//r//f8C
AAkAGQA1AFwAhgCfAKEAmwCXAJMAjAB2AGEAVABCACMA+P/K/6H/e/9T/zD/EP8A/xj/
Q/9o/37/j/+k/7T/xP/V/+P/6//w//L/8f/x//L/8//z//T/9v/1//f/9//4//n/+v/6
//v/+//8//3//f///wAAAAD////////9//3//v/+/wIAAgACAAIAAQABAAEAAQAFAAUA
BQAFAAUABgAGAAYABwAIAAgACQAJAAoACgALAAkACQAKAAsADAANAA0ADQAPAA8AEQAR
AA8ADwAQABAAEgASABIAEwAPAA4ADwAPAAwADAAPABAAEwATABMAFAAYABoAGwAcABsA
HAAdAB4AHwAgACEAIgAlACcAKgArACoAKwAsAC4AMQAyADMANQA2ADcAOAA5ADwAPQA9
AD0AQABAAEAAQQBDAEQARABEAEMAQgBBAEAAQgBCAEEAQAA/AD4APQA8AD0APAA6ADkA
OAA3ADUANQAyADAALgAuAC8ALAAqACoAKQAlACIAIQAjACAAIQAgABsAGAAUABEAEAAP
AA0ADAAMAAsACQAIAAgABQADAAMAAwACAAAAAAD///7//v/9//v/+v/6//n/+f/6//r/
+v/4//j/+P/5//v/+//7//v/+f/5//n/+//7//r/+v/7//3////9//3//f/9//7//v//
//////8AAAIAAgACAAMAAQAAAAAAAAD//wAAAQABAAAAAAAAAAAAAQABAAEAAQADAAMA
AgABAAEAAgACAAIABAAEAAQAAwACAAMAAAD+//7//////////v/9//3/+//8//3/AQAA
AP7//v/8//z/+//7//r/+f/4//j/+P/4//r/+f/5//n/+f/4//f/9v/4//n/+f/5//f/
9//3//f/9//3//f/9//3//f/9//3//f/9//3//b/9//4//n/+f/2//X/9P/0//b/9v/2
//b/9v/2//X/9f/z//X/8//z//X/9f/2//j/+P/2//b/9v/4//b/9v/4//r/+f/4//f/
9v/4//j/+P/4//b/9v/2//b/9v/2//b/9v/3//j/+f/6//f/9v/1//T/9v/2//b/9v/4
//j/+P/4//b/9v/2//b/9v/2//b/9v/4//j/+P/4//j/+P/4//j/9v/2//b/9v/2//b/
9v/2//b/9v/2//b/+P/4//j/+P/2//b/9v/2//b/9v/2//b/9P/0//T/9P/2//b/9v/2
//T/9P/0//T/9v/2//b/9v/2//f/+P/4//f/9v/1//X/9//4//n/+//7//z//f/+//7/
/v///////f/9//3//f/9//z/+f/4//j/9//3//f/9v/3//f/+P/2//f/+P/4//X/9f/0
//H/7P/r/+v/6f/p/+j/5//n/+f/6P/p/+n/7P/t/+3/6//q/+n/5//m/+f/5//n/+f/
5//n/+f/5//n/+f/5//o/+j/6v/t/+z/6//w//n/BwAhAEYAcgCXAKMAnQCVAJMAigB6
AGcAWABGACMA9v/G/5v/df9N/yT/Av/w/gT/L/9O/2L/d/+M/57/rv+//8v/1f/a/+D/
4//l/+b/5//n/+f/6v/q/+3/7//w//H/8v/w//H/8f/y//P/8//1//b/9v/1//X/9f/1
//X/9v/2//j/+P/4//j/9//3//f/9//5//n/+f/5//n/+v/6//r/+f/6//r/+//8//7/
//8BAAAA////////AAABAAEAAQABAAEAAwADAAQABQAHAAgACAAIAAgACQAJAAoADQAP
AA4ADgARABIAEwATABMAFAAUABYAFwAYABkAGgAbABwAHQAeAB8AIAAjACUAKAApACoA
KwAsAC4ALQAuAC8AMQAyADMANAA1ADcAOQA6ADsAPAA8ADwAPQA9AD4APgA+AD4APgA+
AD4APAA8ADsAOgA5ADgANwA2ADUANAAyADEAMAAvAC0ALQAsACoAKAAoACcAJAAiACIA
IwAfABwAGwAaABYAFgAUABIAEAANAAsACgAJAAcABgAEAAMAAQAAAP7/+//5//n/+f/4
//b/9v/3//b/9v/1//b/9v/3//f/9//4//j/+P/0//T/9P/1//X/9f/1//X/9v/3//j/
+//5//j/+P/5//v//f/7//v/+//7//z//P/9//3//f/+/wAAAAAAAAEA///+//7//v8B
AAIAAwADAAIAAgACAAIAAwADAAMAAwADAAMAAgABAP//AAAAAAAAAgACAAIAAQD//wEA
///+//7/////////AAD//////f/9//3/AAD+//z//P/6//r/+P/5//n/+f/4//j/+P/4
//r/+f/5//n/+f/4//f/9v/0//X/9f/1//P/8//z//P/9f/1//X/9f/1//X/9f/1//T/
8//y//D/8f/y//P/8//x//H/8f/y//D/8P/w//D/8P/w/+//7//t/+//7f/t/+v/6//s
/+7/7//u/+//8P/y/+z/7P/u//D/7v/u/+7/7v/u/+7/7v/u/+7/7v/u/+7/7P/s/+z/
7P/q/+r/6v/q/+3/7v/v//D/7//u/+3/7P/s/+z/7P/s/+7/7v/u/+7/7P/s/+z/7P/t
/+7/7//w/+7/7v/u/+7/8P/w//D/8P/w//D/8P/w//L/8v/y//L/9P/0//T/9P/y//L/
8v/y//D/8P/w//D/8P/w//D/8P/z//T/9f/2//X/9P/0//T/9P/0//T/9P/1//b/9v/2
//f/+f/6//v//P/8//z//f////////////3//v/+//z///8AAAAAAQAAAP3//P/6//r/
+v/7//z//f/9//7//v/6//b/9P/z//L/8f/x//H/8P/v/+//7//t/+7/7//v/+7/7//w
//D/7v/v/+//7//x//H/8f/x/+//7//v/+//8v/u/+7/7//y//X//P8DABEALwBYAIIA
nQCfAJcAkwCRAIgAcgBdAE4APgAhAPL/wv+b/3f/T/8q/w7/AP8U/z//XP9w/4f/nP+u
/8D/0f/Z/9//5P/o/+v/7//w//H/8f/z//b/9v/5//v//P/9//7//P/9//3//v//////
AQACAAQAAwADAAMAAwADAAQABAAGAAYABgAGAAcABwAHAAcABwAHAAcABwAHAAgACAAI
AAkACgAKAAsADAAOAA8AEQAQAA8ADwAPABAAEQARABEAEwATABUAFQAUABUAFwAYABkA
GgAbAB0AGwAcAB8AIQAeAB4AIQAiACUAJQAlACYAJgAoACkAKgAtAC4ALwAwADAAMAAw
ADAAMwA1ADgAOQA7AD0APwBCAEEAQgBDAEUARgBHAEgASQBIAEkASQBJAE4ATgBOAE8A
TwBQAFAAUABSAFIAUgBSAFIAUgBRAFAATgBMAEoASABIAEgARwBHAEYARQBDAEMAQgBA
AD4APgA/ADwAOgA6ADkANQAyADEALgAqACoAKAAoACYAIwAhABwAGwAZABgAFwAXABYA
FgAVABEADgANAA8ADgAMAAwACwAKAAoACQAGAAYABwAHAAcACAAIAAgABgAGAAYABwAI
AAkACgALAAoACQAIAAkACwAKAAoACwALAA0ACwALAAkACQAKAAoACwALAAsADAAKAAoA
CgALAAsACgAKAAoACQAKAAsACwAKAAoACgAKAAsACwALAAsACwALAAoACQALAAwADAAM
AAwADAAMAAsACgALAAgABgAJAAsADAANAAsACQAIAAUABwAHAAoACAAIAAgABgAGAAUA
BQAEAAMAAwAEAAUABgAGAAUABQAFAAMAAgABAAAAAAABAAEAAQAAAP///v/9////////
///////////////////////+/wAAAAAAAP//AQABAAEAAgACAAIAAgACAAQABAADAAMA
AwAFAAMAAwAFAAUABgAIAAgABgAGAAYABgAGAAgADAAMAAsACgAJAAgACgAKAAoACgAM
AAwADAAMAAwADAAMAAwADwAQABEAEgASABIAEgASABIAEgASABIAEgASABIAEgASABIA
EgASABAAEAAQABAAEgASABIAEgAUABQAFAAUABIAEgASABIAEgASABIAEgASABIAEgAS
ABIAEgASABIAFAAUABQAFAASABIAEgASABIAEgASABIAEgASABIAEgAUABQAFAAUABYA
FgAWABYAFQAUABMAEgASABIAEgASABQAFAAUABQAFAAUABQAFAAWABYAFgAWABkAGgAb
ABwAHAAcABwAHAAaABoAGgAaABgAGAAYABgAFwAWABUAFAAUABQAFAAUABIAEgASABIA
EAAOAAwACgAIAAYABAACAAMABAAFAAYABAAEAAQABAAGAAYABgAGAAUABAADAAIAAAAA
AAAAAAAAAAAAAAAAAAIAAgACAAIACAAMABAAFAAvAEoAZQCAAIgAkACYAKAAkwCIAH0A
cgBlAA==
         </WaveFormData>
      </LeadData>
      <LeadData>
         <LeadByteCountTotal>10000</LeadByteCountTotal>
         <LeadTimeOffset>0</LeadTimeOffset>
         <LeadSampleCountTotal>5000</LeadSampleCountTotal>
         <LeadAmplitudeUnitsPerBit>4.88</LeadAmplitudeUnitsPerBit>
         <LeadAmplitudeUnits>��V</LeadAmplitudeUnits>
         <LeadHighLimit>2147483647</LeadHighLimit>
         <LeadLowLimit>268435456</LeadLowLimit>
         <LeadID>V4</LeadID>
         <LeadOffsetFirstSample>0</LeadOffsetFirstSample>
         <FirstSampleBaseline>0</FirstSampleBaseline>
         <LeadSampleSize>2</LeadSampleSize>
         <LeadOff>FALSE</LeadOff>
         <BaselineSway>FALSE</BaselineSway>
         <ExcessiveACNoise>FALSE</ExcessiveACNoise>
         <MuscleNoise>FALSE</MuscleNoise>
         <LeadDataCRC32>2852914227</LeadDataCRC32>
         <WaveFormData>
7P/s/+z/7P/q/+r/6v/q/+r/6v/q/+r/7P/s/+z/7P/s/+z/7P/s/+z/7P/s/+z/6v/q
/+r/6v/q/+r/6v/q/+z/7P/s/+z/6v/q/+r/6v/q/+r/6v/q/+r/6v/q/+r/6P/o/+j/
6P/o/+j/6P/o/+r/6v/q/+r/6v/r/+v/6//r/+v/7P/s/+r/6//t/+7/8f/x//H/8f/0
//T/9P/0//P/8//z//P/8f/x//H/8f/z//P/8//z//L/8v/y//L/8v/x//D/8P/v/+z/
6v/o/+T/4//i/+H/4//i/+L/4//j/+T/5P/l/+X/5f/k/+T/5P/k/+X/5f/m/+b/5v/m
/+T/5P/k/+T/5v/n/+f/5//o/+n/6v/p/+z/9v8HABsAMQBKAGMAfwCaALgA1gD0ABkB
QAFUAUYBFAHSAIoAOgDv/7P/h/9l/2L/e/+R/5v/qf+6/8b/zv/V/93/3//g/+P/5P/i
/+L/4v/j/+X/5f/n/+j/6P/o/+j/6P/p/+n/6f/p/+z/7P/u/+7/7P/q/+r/6//r/+v/
6//s/+3/7f/t/+3/7//v/+//7//t//D/8P/w/+//7//v/+//8v/y//L/8//2//b/9//3
//X/9f/2//b/+P/5//v/+//5//n/+v/8//v//P/9//3///8AAAMAAwADAAMABAAGAAQA
BQAHAAcABwAHAAgACAAKAA0ADwARAA8ADwAQABIAFAAVABYAFgAXABgAGAAYABgAGgAa
ABwAHwAfAB8AIAAhACIAIgAiACUAJQAlACYAKQApACkAKQAnACgAKQArAC0ALQAtAC0A
LQAtAC0ALQAqACoAKgApACgAJwAnACcAJwAkACQAJAAlACUAJQAlACUAIwAkACUAIwAg
AB4AHgAeAB0AHAAbABsAGAAVABMAEgASAA8ADgAOAAsACgAKAAoACAAEAAQABAADAAIA
AgACAAEAAAD///7///8AAAMAAQAAAAAAAAD+//7//////////////wAAAAAAAAAA////
//////8AAAAAAQABAAIAAAD///////8BAAIAAwAEAAUABQAFAAUABAAEAAQABQAFAAUA
BQAFAAMABQAFAAUABQAFAAcABwAFAAUABQAFAAQABAAEAAQABQAGAAYABAAEAAQABAAD
AAUABQAGAAYABAAEAAQABAACAAIAAwADAAIAAQD/////AQAAAAAAAAABAAEAAQACAAAA
/v/+/wAA/v/9//z/+//8//3//v/9//3//f/9//3//v/+//7//v/8//z/+v/6//3//f/9
//3//f/9//3//P/7//r/+v/5//j/+//8//3/+//6//j/9//5//r/+v/6//j/+P/4//j/
9//3//j/+P/4//j/+f/6//r/+P/4//j/+P/4//j/+P/4//j/+P/4//j/+P/4//j/+P/2
//b/9v/2//b/9v/2//b/+P/4//j/+P/4//j/+P/4//b/9v/2//b/+P/4//j/+P/4//j/
+P/4//j/+P/4//j/+P/4//j/+P/4//j/+P/4//r/+v/6//r/+P/4//j/+P/4//j/+P/4
//j/+P/4//j/+P/4//j/+P/4//j/+P/4//j/+P/5//n/+//7//v//P/7//r/+v/7//7/
//////////8AAAAAAAAAAAEAAQABAAIAAwAEAAUABAADAAIAAQADAAIAAgACAAIAAgAB
AAAA/v/9//r/+P/3//b/9v/2//f/9//2//b/9f/1//b/9v/3//f/9//2//b/9P/0//X/
9f/2//b/9v/2//b/9v/2//b/9v/3//f/9f/0//f/+v/5//z/BgAXACsAQQBWAGkAfwCY
ALIAzADqAAcBLAFEAToBCgHMAIoAQgD3/73/lf93/3T/i/+j/63/uf/I/9b/4v/p/+//
8//0//H/8P/w//D/8P/x//P/8//1//b/9v/2//b/9v/3//f/9//3//j/+P/6//r/+v/4
//j/+f/5//n/+f/6//v/+//7//v/+f/5//n/+f/7//7//v/+//3//f/9//3//v/+//7/
//8AAAAAAQABAAEAAQACAAIAAgADAAUABQAFAAUABgAIAAgACAAIAAcABQAGAAkACQAH
AAcACAAKAAoACwANAA0ADQANAA4ADgAOABEAEwAVABUAFQAWABgAGAAZABoAGgAbABwA
HAAcAB4AIAAgACIAJAAjACIAIgAkACYAJwAoACcAJwAnACgAKQApACkAKQApACoAKwAt
ACsAKwArACsALQAtAC0ALQAqACoAKgApACgAJwAnACcAKQAmACYAJgAmACUAJAAjACMA
IQAiACMAIgAeABsAGgAYABcAFgAVABUAEgAPAA0ADAAMAAkACAAIAAUABAAEAAQAAgD+
//7//P/7//r/+v/6//n/+P/3//b/9//4//v/+//6//r/+v/2//b/9//3//f/9//3//j/
9v/2//b/9f/1//X/9f/2//T/9f/1//b/9v/1//X/9f/4//j/+P/4//f/9//3//f/+P/4
//j/+f/7//v/+//7//r/+//6//n/+f/5//v/+//7//v/+//7//j/+P/4//j/+f/6//r/
+P/4//j/+P/3//f/9//4//j/9P/0//T/9P/0//T/9f/1//b/9f/z//P/8//y//L/8v/v
/+//7//w//L/8P/w//L/8v/x//D/7//v/+//7//t/+//7//v/+//7v/u/+7/7v/u/+7/
7P/s/+v/6//r/+v/6//r/+v/6v/q/+r/6//r/+v/7f/t/+3/6v/q/+n/6f/r/+z/7P/s
/+z/7P/s/+z/6f/p/+r/6v/q/+r/6//s/+r/6v/q/+r/6v/q/+r/6v/q/+r/6v/q/+r/
6P/o/+j/6P/q/+r/6v/q/+r/6v/q/+r/7P/s/+z/7P/q/+r/6v/q/+r/6v/q/+r/6v/q
/+r/6v/q/+r/6v/q/+j/6P/o/+j/6v/q/+r/6v/o/+j/6P/o/+n/6v/r/+z/6//q/+n/
6P/o/+j/6P/o/+n/6v/s/+3/6//r/+v/7P/s/+z/7f/v//L/8//z//P/8//0//T/9P/0
//X/9f/1//P/8//z//P/8//z//P/8//1//T/9P/0//b/9v/1//T/8//x/+3/6v/o/+b/
5f/k/+T/5f/l/+b/5f/l/+b/5v/l/+X/5f/k/+X/5P/l/+f/5v/m/+X/5P/m/+b/5v/m
/+T/5P/l/+X/6f/s/+3/8P/v/+7/9P8BABcAMQBOAGcAgwCiAMAA3gACAScBSgFcAU4B
IgHgAI4AOgDv/7X/h/9p/2r/g/+T/5v/qf+6/8b/zv/V/9//4//k/+X/5v/k/+T/5P/l
/+b/5//q/+z/6v/q/+r/6v/p/+n/6f/p/+z/7P/u/+7/7v/s/+z/7f/v/+//7//w/+//
7//v/+//8P/x//L/8//y//T/8//y//P/8//z//P/9P/0//T/9f/0//T/9f/1//f/9//4
//j/+v/7//3//f/7//v//P/+//7//v/+//3//f/+/wEAAQABAAEAAgAEAAYABwAJAAkA
CwALAAwADAALAA0ADgAPAA8ADwAQABIAEgATABQAFAAVABYAFgAWABcAGgAbAB4AHwAf
AB8AIAAiACQAJQAmACkAKQApACoAKwArACsAKwArACwALQAvAC0ALQAtAC0ALwAvAC8A
LwAsACwALAArACoAKQApACkAKQAmACYAJgAnACcAJwAnACQAIQAhACEAIQAeABwAHAAb
ABkAFwAVABMAEAANAAsACgAKAAcABgAGAAMAAgACAAAA/v/6//r//P/7//r/+v/3//X/
8//x//D/8f/y//X/9f/0//T/9P/y//L/8//z//P/8//z//T/9P/0//T/8//x//H/8f/y
//T/9f/1//b/9v/1//X/9f/2//b/9v/2//X/9f/1//X/9v/2//b/9//3//f/9//3//X/
9//3//f/9f/1//f/9//3//f/9//3//b/9v/2//b/9//4//j/9v/2//b/9v/1//X/9f/2
//b/8v/y//L/8v/y//L/8//z//H/7//s/+v/7f/s/+z/7P/t/+3/7f/u/+z/6v/q/+z/
7P/r/+r/6f/r/+v/6//p/+n/6f/p/+n/6P/o/+j/6P/q/+r/6P/o/+n/6f/p/+n/5//n
/+f/5v/m/+b/5//n/+X/5//n/+f/5v/m/+X/5f/l/+b/5v/m/+j/6P/o/+j/5f/l/+b/
5v/m/+j/5//m/+j/5v/m/+b/5v/m/+b/5v/m/+j/6P/o/+j/5v/m/+b/5v/m/+b/5v/m
/+b/5v/m/+b/5v/m/+b/5v/k/+T/5P/k/+T/5P/k/+T/5v/m/+b/5v/m/+b/5v/m/+T/
5P/k/+T/5v/m/+b/5v/o/+j/6P/o/+b/5v/m/+b/5v/m/+b/5v/m/+f/5//n/+n/6f/q
/+r/6v/r/+3/7v/v/+//7//v//L/8v/y//L/8f/x//H/8f/y//P/9P/1//T/8//y//H/
8v/y//L/8v/0//P/8v/y/+//7P/q/+j/6P/n/+b/5f/k/+L/4f/h/+T/5v/n/+n/5v/l
/+P/4v/g/+D/4f/h/+P/5P/l/+b/5v/m/+b/5v/l/+X/5P/j/+b/5//o/+f/7P/0//3/
DQAlADwAUQBnAIAAmAC2ANYA8wAUATQBQAEmAewAqgBiABUA0/+f/3f/Yv9r/4X/mf+l
/7D/uv/G/9X/3f/f/+D/4f/i/+T/5P/k/+X/5f/l/+f/6P/o/+j/6P/o/+v/6//r/+v/
6v/q/+z/7P/q/+j/6P/p/+n/6f/p/+r/7f/t/+3/7f/r/+v/6//r/+3/8P/w//D/7//v
/+//7//u/+7/7v/v//D/8P/x//H/8//z//T/9P/2//f/+f/5//j/9//3//j/+//8//3/
/f/9//7/AQABAP////8AAAIAAwAFAAgACQAJAAkACgAKAAoADQAPABEAEQARABIAFAAS
ABMAFAAUABcAGAAYABgAGgAcABwAHgAfAB8AHwAgACIAJAAlACYAJwAnACcAKAAtAC0A
LQAtACsALAAtAC8ALwAvAC8ALwAvAC8ALwAvAC4ALgAuAC0ALgAtAC0ALQAtACoAKgAq
ACkAKQApACkAKgAnACcAJwAnACQAIgAiACEAHwAdABsAHAAaABgAFwAVABQAEAAOAA4A
CwAKAAoACgAIAAQABAAFAAUABQAGAAYABQAEAAMA////////AQADAAIAAgACAAAAAAAB
AAEA////////AAD+//7//v/9//3//f/9//7//P/9//3//v8AAP///////wAAAAAAAAAA
///////////+//7//v///wEAAQABAAEA//8BAAEAAQADAAMABQAFAAEAAQABAAEAAgAC
AAIAAgADAAQABAACAAIAAgACAAEAAwADAAQABAACAAIAAgACAAAAAAABAAEAAAD///3/
/f/+//7///8AAP3//f/9//7//v/8//z//v/8//v/+v/5//v/+//7//n/+//7//v/+//8
//z//P/8//z//P/6//r/+//7//v/+//9//3//f/8//z//P/9//3/+//9//3//f/8//z/
+//7//v//P/8//z//P/8//z//P/9//3//v/+//7//v/7//r//P/6//r/+v/6//v//P/9
//7//f/8//v/+v/8//z//P/8//z//P/8//z/+v/6//r/+v/8//z//P/8//z//P/8//z/
+v/6//r/+v/6//r/+v/6//r/+v/6//r//P/8//z//P/6//r/+v/6//j/+P/4//j/+P/4
//j/+P/2//b/9v/2//f/+P/5//r/+P/4//j/+P/2//b/9v/3//f/9//3//f/+v/6//r/
+//8//z//P/7//3//f/+//7//f/8//z/+//9//3//f/9//3//f/9//3//P/7//n/+P/6
//r/+v/5//b/9v/1//L/8v/w/+7/7f/q/+n/6f/o/+j/6f/p/+r/6v/r/+v/6//q/+r/
6P/o/+v/6//s/+z/7P/s/+z/7P/s/+z/7P/t/+//7f/q/+v/7v/t//D/+v8FABUAKQBC
AFcAbQCEAJoAtgDYAPcAFgE0ATgBGgHcAJgAVAANAM3/nf93/2b/df+R/5//q/+6/8j/
0v/b/+H/5f/q/+v/6P/o/+j/6P/p/+n/6f/r/+z/7P/s/+z/7P/v/+//7//v//L/8v/0
//T/8v/w//D/8f/x//H/8f/y//P/8//z//P/8//z//P/8//z//b/9v/2//X/9f/1//X/
9v/2//b/9//4//j/+f/5//v/+//8//z/+v/7//3//f/9//3//v8AAAIABAAGAAcABgAG
AAgABwAJAAkACgAMAAoACwANAA0ADQANAA4ADgAOABEAEwAVABMAEwAUABYAFgAXABgA
GAAZABoAGgAaABoAHAAcAB4AJAAlACYAKAApACoAKgAqACkAKQApACoALwAvAC8ALwAv
ADAAMQAzADUANQA1ADUAMwAzADMAMwA0ADQANAAzADIAMQAxADEAMwAwADAAMAAvAC8A
LwAvADAALQAtAC0ALQAqACgAKAAmACUAJAAjACMAIAAdABsAGgAaABcAFgAUABEAEAAQ
ABAADgAKAAoACQAHAAUABAAGAAUABAADAAEAAQABAAMABQAEAAQABAAAAAAAAQABAAEA
AQABAAIAAwAEAAUABQAFAAUABQAGAAQABQAFAAYACAAHAAcABwAIAAgACAAIAAcABwAH
AAcACAAIAAgACQAJAAkACQAJAAgACQAIAAcABwAHAAkACQAJAAkACQAJAAgACAAIAAgA
CwAMAAwACgAIAAgACAAHAAUABQAGAAYABgAGAAYABgAGAAYABwAHAAYABQADAAMABQAE
AAQABAADAAMAAwAEAAQAAgACAAQAAgABAAAA//8BAAEAAQD//wEAAQABAAEAAQAAAP//
/v///wAA//8AAAEAAQABAAEAAQABAAEAAAACAAIAAwADAAEAAwADAAMAAgACAAEAAQAB
AAIAAgACAAIAAgACAAIAAQABAAIAAgAEAAAAAQACAAIAAgACAAIAAgAAAAAAAAAAAP//
/v/9//z//f/+////AAD///7//f/8//7//v/+//7//f/8//v/+v/6//r/+v/6//j/+P/4
//j/+P/4//j/+P/2//b/9v/2//j/+P/4//j/9v/2//b/9v/0//T/9P/0//T/9P/0//T/
9P/0//T/9P/0//T/9P/0//L/8v/y//L/9P/0//X/9f/0//P/8v/y//T/9P/1//f/9v/3
//f/9//1//b/9v/2//f/+f/6//v/+P/3//b/9f/3//f/9//3//X/9P/0//T/9P/0//P/
8v/0//P/8P/u/+z/6v/p/+j/5v/l/+P/4v/l/+X/5v/m/+f/5//n/+b/5v/k/+T/5f/j
/+T/5P/k/+b/5v/m/+b/5v/m/+f/5//l/+j/6//s/+//8v/4/wUAFwAxAEwAYwB7AJYA
tgDWAPoAGwE8AVABRAEYAdgAjgBAAPP/tf+L/2//av9//5X/o/+t/7r/xv/O/9n/3//h
/+L/4//m/+b/5v/m/+f/5//n/+n/6v/q/+r/6v/q/+n/6f/p/+n/6v/q/+z/7P/u/+z/
7P/t/+3/7f/t/+7/7f/t/+3/7f/v/+//7//v/+3/8P/w//D/7//v/+//7//y//L/8v/z
//P/8v/y//H/8//z//T/9P/0//X/9//3//X/9f/2//j/+v/8//7////9//7/AQABAAMA
AwAEAAYABAAFAAcABwAJAAkACgAKAAoADQAPABEADQANAA4AEAASABMAFAAUABcAGAAY
ABgAGAAaABoAHAAdAB0AHQAeACAAIgAjACQAJgAnACgAKgAsACsAKgApACkAKgArAC0A
LQAtAC0ALQAtAC0ALQAtACwALAAsACsAKgApACkAKQArACgAKAAoACsAKwArACsAKgAn
ACcAJwAlACIAIAAgAB4AHQAcABsAGgAYABYAFQASABIADwAOAA4ACwAKAAoACgAIAAQA
BAAEAAMAAgACAAAA///+//3//P/9//7/AQAAAP7//f/8//v//P/+////////////AAD/
//7//f/7//z//f/+/wAAAAABAAEAAgAAAP///////wAAAAAAAAAAAQABAAEAAQACAAIA
AgADAAUABQAFAAUAAwAFAAUABQAFAAUABwAHAAMAAwADAAMAAwAEAAUABgAGAAYABQAC
AAQABAAEAAMAAwADAAQABAAAAAAAAAAAAAAAAAABAAEAAgABAP/////9//z//P/8//v/
+//7//z/+v/4//j/+v/8//v/+v/5//n/+f/5//f/+f/5//n/+f/5//j/9//2//j/+P/2
//b/9//3//f/9//3//f/9//2//j/+P/5//n/9f/3//f/9//4//j/9//3//b/9v/1//T/
9f/2//f/+P/2//X/9f/0//b/9v/1//b/9v/2//b/9v/2//b/9v/2//b/9v/2//b/9v/2
//b/9v/2//T/9P/0//T/9f/2//f/+P/2//b/9v/2//T/9P/0//T/9P/0//T/9P/0//T/
9P/0//T/9P/0//T/8v/y//L/8v/0//T/9P/0//b/9v/2//b/9v/2//b/9v/0//T/9P/0
//T/9P/0//T/9v/2//b/9v/2//b/9v/2//b/9v/2//b/9f/0//P/8v/0//T/9P/1//f/
9//3//f/+P/4//j/+f/7//z//f/9//3//f/+//7//P/8//3//f//////////////////
/////f/9//z//P/8//z//P/7//z//P/7//j/9P/y//D/7//w/+//7//u/+7/7//v//D/
8P/x//H/8f/w//D/7v/u/+//7//w//D/8P/w//D/8P/w//D/8P/x//P/8f/y//P/9P/1
//r/AgAPACMAOQBOAGEAdwCOAKoAygDiAP0AIAE2AS4BBAHCAHwANADx/7v/j/9v/2z/
hf+f/63/t//C/87/1v/h/+f/6//s/+3/7P/s/+z/7P/t/+v/6//t/+7/8P/w//D/8P/x
//H/8f/x//L/8v/0//T/8v/w//D/8f/v/+//7//w//H/8f/x//H/8f/x//H/8f/x//T/
9P/0//P/8//z//P/9P/0//T/9f/2//b/9//3//f/9//4//j/+P/5//v/+//9//3//v8A
AAAAAAAAAP////8AAAMAAwAFAAUABgAIAAYABwAJAAkACwALAAwADAAMAA8AEQATAA8A
DwAQABIAEgATABQAFAAYABoAGwAcABoAHAAcAB4AIQAhACEAIgAiACQAJQAmACkAKQAp
ACoAKwArACsAKwAtAC4ALwAxAC4ALQAsACsALAAtAC4ALwAwADAAMAAvAC4ALQAtAC0A
LQAqACoAKgApACkAKQApACkAJwAoACkAKQAmACQAJAAlACUAJQAlACEAHgAbABkAGgAa
ABcAFgAWABMAEgASABAADgAKAAoADAALAAoACgAKAAkACAAHAAMAAwADAAUABQAEAAQA
BAACAAIAAwADAAMAAwADAAQABAAEAAQAAwADAAMAAwAEAAQABQAFAAYABAADAAMAAwAG
AAYABgAGAAkACQAJAAkABgAGAAYABwAFAAUABQAFAAUABwAHAAcABQAFAAcABwAHAAcA
BwAHAAgACAAIAAgACQAKAAoACAAGAAYABgAFAAMAAwAEAAQAAgACAAIAAgADAAQABgAH
AAYABQADAAMAAgAAAP///v/9//3//f/+//7//P/8//7//v/9//z/+//9//3//f/7//n/
+f/5//n/+v/6//r/+v/4//j/9v/2//f/9//3//f/+P/5//r/+v/3//b/9v/1//X/9//3
//f/9v/2//X/9f/z//T/9P/0//b/9v/2//b/9//3//j/+P/4//b/9f/2//j/9v/2//b/
9v/4//j/+P/4//f/9v/1//T/9v/2//b/9v/4//j/+P/4//X/9P/z//L/8v/y//L/8v/0
//T/9P/0//L/8v/y//L/8v/y//L/8v/0//T/9P/0//L/8v/y//L/9P/0//T/9P/y//L/
8v/y//L/8v/y//L/8v/y//L/8v/0//T/9P/0//L/8v/y//L/8P/w//D/8P/y//L/8v/y
//D/8P/w//D/8v/y//L/8v/y//L/8v/z//H/8f/x//H/9P/0//T/9f/1//b/9//3//n/
+f/6//r/+P/4//n/+f/3//f/9//3//f/9//3//f/+f/5//j/+P/4//j/+P/3//T/9P/z
//D/7P/q/+j/5//m/+X/5f/k/+T/5f/l/+b/5//p/+r/6//n/+b/4//i/+P/4//k/+T/
5P/k/+T/5P/m/+b/5v/n/+X/6f/q/+n/6P/p/+7/9v8DABcALQBIAGEAeQCSAK4AzgDu
ABMBOAFOAUQBGgHeAJYASgD9/7v/jf9p/2T/ff+R/5v/p/+2/8D/yv/T/9f/3f/g/+H/
5P/i/+L/4v/j/+H/4f/j/+T/5v/m/+b/5v/l/+X/5f/l/+T/5P/m/+b/6P/m/+b/5//l
/+X/5f/m/+n/6f/p/+n/6f/p/+n/6f/n/+r/6v/q/+v/6//r/+v/6v/q/+r/6//u/+7/
7//v/+3/7f/u/+7/7v/v//H/8f/x//H/8v/0//P/9P/1//X/9f/2//n/+f/5//n/+v/8
//r/+//9//3//////wAAAAAAAAMABQAHAAUABQAGAAgACAAJAAoACgANAA4ADgAOABAA
EgASABQAFgAVABQAFAAUABYAFwAYABoAGwAcAB4AHwAfAB8AHwAfACAAIQAjACMAIwAj
ACMAIQAhACEAIQAiACIAIgAhAB4AHQAdAB0AHwAcABwAHAAbABsAGwAbABoAFwAXABcA
GAAWABUAFgAUABMAEgARABEADgALAAkACAAIAAUABAAEAAEAAAAAAP7//P/4//j/+P/3
//b/9v/2//X/9P/z//P/8//z//X/9f/0//T/9P/0//T/9f/1//X/9f/1//b/+P/4//j/
9//3//f/9//4//j/+f/5//r//P/7//v/+//8//z//P/8/////////////v/+//7///8B
AAEAAQABAAEAAwADAAMAAQABAAMAAwADAAMAAwADAAAAAAAAAAAAAQACAAIAAAAAAAAA
AAD///////8AAAAA/v/+//7//v/+//7///////7//f/7//v/+//6//r/+v/5//n/+f/6
//z/+v/6//z/+v/5//j/9//1//X/9f/z//P/8//z//P/9P/0//T/9P/2//b/9P/0//T/
8//y//H/8f/x//H/8P/u/+7/7//v/+3/7//v/+//7v/u/+3/7f/s/+z/6//q/+j/6P/o
/+j/6P/p/+v/7P/u/+j/5//o/+z/6v/q/+r/6v/o/+j/6P/o/+b/5v/m/+b/5v/m/+b/
5v/k/+T/5P/k/+f/6P/p/+r/6f/o/+f/5v/m/+b/5v/m/+j/6P/o/+j/5v/m/+b/5v/o
/+j/6P/o/+b/5v/m/+b/6P/o/+j/6P/o/+j/6P/o/+r/6v/q/+r/7P/s/+z/7P/q/+r/
6v/q/+j/6P/o/+j/5v/m/+b/5v/p/+r/6//s/+r/6v/q/+r/6//r/+v/6//r/+z/7P/s
/+3/7//w//H/8f/x//H/8v/0//T/9P/1//P/8//z//P/9P/1//b/9//2//X/9P/y//T/
9P/0//T/9P/0//X/9f/w/+7/7P/q/+n/6P/n/+f/5v/m/+f/5//m/+b/5//n/+n/6P/o
/+b/5v/n/+f/6P/o/+j/6P/o/+j/6P/o/+j/6//l/+X/6P/p/+z/7//y//j/BwAdADUA
TABhAHUAjgCuAMwA6AAHASwBQgE6AQ4BzgCIADwA9f+7/5H/b/9s/4P/l/+h/6//vP/G
/9L/2//f/+H/4v/j/+T/5v/m/+b/5//l/+X/5//o/+n/6v/r/+z/7f/t/+3/7f/s/+z/
7v/u/+//7v/v//H/8f/x//H/8v/z//P/8//z//P/8//z//P/8v/0//P/8v/z//P/8//z
//T/9P/0//X/+P/4//n/+f/5//n/+v/6//j/+f/7//v//f/9//7/AAAAAAAAAAD//wEA
AgAFAAUABQAFAAYACAAGAAcACQAJAAoACwANAA4ADgARABMAFQAVABUAFgAYABYAFwAY
ABgAGwAcABwAHAAdACAAIQAkACUAJQAlACYAKAAqACsALAAtAC0ALQAuAC8ALwAvAC8A
MQAyADMANQA1ADUANQA1ADcANwA3ADcANQA0ADMAMQAxADEAMgAzADUAMgAyADIAMQAx
ADEAMQAxAC8AMAAxADEALgAsACwAKgApACgAJwAnACQAIQAfAB4AHgAbABoAHAAZABgA
GAAWABQAEAAQABIAEQAQABAAEAAPAA4ADQALAAsACwANAA0ADAAMAAwACgAKAAsACwAM
AA0ADgAQAA0ADAALAAkADAANAA4AEAAOAA8ADwAQAA4ADQANAA0AEAAQABAAEAAPAA8A
DwAPAA4ADgAOAA8ADwAPAA8ADwAPABEAEQARAA8ADwARABEAEgATABQAFQAVABYAFwAY
ABcAGAAYABYAFgAWABYAFQAXABcAGAAYABYAFgAWABYAFgAWABcAFwAYABcAFQAVABQA
EgARABAAEAARABIAFAASABAAEAASABAADwAOAA0ADwAPAA8ADQALAAsACwALAAwADAAM
AAwADAAMAAoACgANAA0ADQANAA0ADQANAAwADAAMAA0ADQANAA8ADwAPABAAEAAPAA8A
DwAQABAAEAASABIAEgASABMAEwAUABQAEgAUABUAGAAYABcAFgAVABQAFgAWABYAFgAY
ABgAGAAYABYAFgAWABYAGAAYABgAGAAYABgAGAAYABgAGAAYABgAGgAaABoAGgAcABwA
HAAcABsAGgAZABgAGQAaABsAHAAcABwAHAAcABwAHAAcABwAHAAcABwAHAAcABwAHAAc
ABoAGgAaABoAHAAcABwAHAAeAB4AHgAeABwAHAAcABwAHAAcABwAHAAeAB4AHgAeAB4A
HgAeAB4AHgAeAB4AHgAeAB4AHgAeAB8AIAAhACIAIgAiACIAIgAkACQAJAAkACUAJgAn
ACgAKAAoACgAKAAmACYAJgAmACYAJgAmACYAJAAkACQAJAAkACQAJAAkACMAIgAhACAA
HQAcABsAGgAWABQAEgAQABEAEgATABQAEgASABIAEgAUABQAFAAUABMAEgARABAAEAAQ
ABAAEAAQABAAEAAQABAAEAAQABAAFAAWABgAGgAqADgARgBUAGsAgACVAKoAyADkAAAB
HAEsAQ==
         </WaveFormData>
      </LeadData>
      <LeadData>
         <LeadByteCountTotal>10000</LeadByteCountTotal>
         <LeadTimeOffset>0</LeadTimeOffset>
         <LeadSampleCountTotal>5000</LeadSampleCountTotal>
         <LeadAmplitudeUnitsPerBit>4.88</LeadAmplitudeUnitsPerBit>
         <LeadAmplitudeUnits>��V</LeadAmplitudeUnits>
         <LeadHighLimit>2147483647</LeadHighLimit>
         <LeadLowLimit>268435456</LeadLowLimit>
         <LeadID>V5</LeadID>
         <LeadOffsetFirstSample>0</LeadOffsetFirstSample>
         <FirstSampleBaseline>0</FirstSampleBaseline>
         <LeadSampleSize>2</LeadSampleSize>
         <LeadOff>FALSE</LeadOff>
         <BaselineSway>FALSE</BaselineSway>
         <ExcessiveACNoise>FALSE</ExcessiveACNoise>
         <MuscleNoise>FALSE</MuscleNoise>
         <LeadDataCRC32>2005986</LeadDataCRC32>
         <WaveFormData>
5v/m/+b/5v/k/+T/5P/k/+T/5P/k/+T/5v/m/+b/5v/m/+b/5v/m/+b/5v/m/+b/5v/m
/+b/5v/k/+T/5P/k/+b/5v/m/+b/5v/m/+b/5v/m/+b/5v/m/+b/5v/m/+b/5P/k/+T/
5P/m/+b/5v/m/+b/5v/m/+b/5//o/+j/5//n/+j/6P/o/+f/5//p/+r/7P/t/+7/7//u
/+7/7v/u/+7/7//v/+//7f/t/+7/7v/v/+//7//v/+7/7v/v/+//7//u/+3/7P/u/+v/
6f/n/+T/4//j/+H/4//i/+L/4//k/+T/5P/l/+X/4//j/+P/5P/k/+X/5v/k/+T/5P/k
/+T/5P/k/+P/5f/l/+X/5v/m/+f/5//n/+b/7f/4/wgAGgAuAEkAawCQALUA2wADATIB
YAF5AXMBUgEcAdcAhQA0APP/xf+j/5n/qf+5/7z/xf/Q/9j/3f/i/+b/5v/m/+b/5//l
/+P/4//j/+P/5P/k/+T/5v/m/+b/5v/n/+f/5//n/+j/6f/p/+n/5//n/+f/5//n/+f/
5//n/+n/6f/o/+j/6v/q/+r/6//r/+v/6//r/+v/6//s/+z/7f/t/+7/7v/x//H/8f/x
//H/8f/w/+//8P/x//P/9P/y//P/9P/0//X/9f/2//f/+f/6//v/+//8//z/AAAAAP7/
/v8AAAIAAgACAAIAAgAFAAcACQAJAAkACQALAAwADwAPABEAEgAQABIAFQAVABQAFQAW
ABcAGgAbABwAHQAdAB4AHwAfACMAJAAkACQAJgAoACgAKQAnACkAKQApACsALAAvADAA
MAAxADIAMgAxADAALwAuAC4ALQArACsAKQApACkAKQAqACkAKQApACsAJwAnACcAJAAh
ACAAIAAgAB0AGwAaABgAFgATABEADgANAAwACgAJAAcABgAEAAEA///9//3////+//3/
+//6//r/+f/5//r/+v/7//v/+//7//v/+//3//f/+P/4//j/+P/5//n/+v/6//r/+v/6
//r/+v/7//v/+//7//v/+f/4//j/+v/9//3//f/9/////f///////v/+//////8AAAAA
AAAAAP3//f/+//7/AAABAAIAAgABAAEAAQAAAAAAAQABAAEA//8AAAAA//////7//f/9
//3//v/////////+//7//v/8//z//f/9//z//P/8//r/+v/6//r/+v/7//r/+//9//v/
+//6//r/+v/6//r/+f/5//n/+f/4//j/9//3//j/+v/6//r/+v/6//j/+P/5//n/+f/5
//n/+v/6//r/+P/1//X/9v/3//n/+f/5//n/+P/2//X/9P/1//b/9//4//j/9//3//b/
9f/1//X/9f/1//X/9v/3//j/9v/2//b/9v/2//b/9v/2//b/9v/2//b/9v/2//b/9v/0
//T/9P/0//T/9P/0//T/9P/0//T/9P/0//T/9P/0//T/9P/0//T/9v/2//b/9v/0//T/
9P/0//T/9P/0//T/9v/2//b/9v/2//b/9v/2//j/+P/4//j/9v/2//b/9v/0//T/9P/0
//b/9v/2//b/9v/2//b/9v/2//b/9v/2//T/9f/2//b/9//3//j/+P/2//f/9//5//z/
/f/9//3/+//8//z//P/+//7//////wEAAQABAAIAAQD///7//f////7//v/////////+
//3//P/8//n/9//3//b/9f/1//X/9f/0//T/8//0//T/9P/1//X/8//z//P/8v/y//P/
9P/0//T/9P/0//T/9P/0//X/9f/1//X/9P/y//X/9//1//b//f8KABgAKAA6AE8AbQCQ
ALEA1QD7ACQBUAFvAW8BUAEcAd8AkwBEAAMA1f+1/6f/tf/H/87/0//e/+b/7f/y//b/
+P/4//b/9f/z//H/8f/x//P/9P/0//T/8v/y//L/8v/z//P/8//z//T/9f/1//X/9f/1
//X/9f/1//X/9f/1//f/9//2//b/9v/2//b/9//3//f/9//3//n/+f/6//r/+f/5//r/
+v/7//v/+//7//z//f/9//3//////wAAAAD+////AAAAAAEAAQACAAMAAQACAAMAAwAA
AAAABAAEAAQABAAGAAgACAAIAAgACAALAA0ADwAPAA8ADwARABIAEwATABUAFgAUABYA
GQAZABoAGwAcAB0AHAAdAB4AHwAjACQAJQAlACcAKAAoACgAKAAqACoAKwArAC0ALQAt
ACwALAAuAC4ALgAvADAAMAAwADAAMAAwADAALwAtAC0ALQAtAC0ALQArACkAKAAnACkA
JQAlACUAIwAfAB0AHAAcABkAFwAWABQAEgAPAA0ACgAJAAgABgAHAAUABAACAAEA///9
//3/+//6//n/9//2//b/9f/1//X/9v/4//n/+f/5//n/+f/1//X/9v/2//T/9P/1//X/
9P/0//T/9P/y//L/8v/z//P/8//z//P/8f/w//D/8v/1//X/9f/1//X/8//1//X/9P/0
//X/9f/2//b/9v/2//X/9f/2//b/9v/3//j/+P/5//n/+f/4//f/9//2//X/9//4//j/
9//1//T/8//z//P/9P/1//X/8f/w//D/8P/w//D/8f/x//L/8v/y//D/8P/w//D/8P/u
/+z/7P/t/+3/7f/s/+z/7v/u/+7/7f/r/+v/6//q/+z/6//r/+z/7P/s/+z/7P/q/+j/
6P/p/+n/6f/p/+n/6P/o/+j/5v/l/+X/5v/n/+n/6f/p/+n/5//m/+b/5v/m/+b/5v/m
/+n/6f/q/+r/5v/l/+T/4//j/+P/5v/p/+b/5v/m/+b/5v/m/+b/5v/m/+b/5v/m/+b/
5P/k/+T/5P/m/+b/5v/m/+b/5v/m/+b/6P/o/+j/6P/m/+b/5v/m/+T/5P/k/+T/5v/m
/+b/5v/k/+T/5P/k/+T/5P/k/+T/5v/m/+b/5v/k/+T/5P/k/+b/5v/m/+b/5P/k/+T/
5P/k/+T/5P/k/+b/5//o/+j/5f/l/+b/5v/m/+f/5//p/+r/6//r/+v/6//s/+z/7P/u
/+7/7//v/+3/7f/t/+7/7v/t/+3/7f/v/+7/7v/v/+//7//u/+3/7P/s/+n/5//j/+L/
4f/h/+L/4//j/+T/5P/k/+P/4v/j/+P/4f/h/+P/4v/i/+P/4//i/+H/4P/i/+L/4v/i
/+H/4f/h/+H/5v/o/+n/6//r/+b/5//y/wIAFAAqAEcAawCUALkA4QAPATwBaAGBAXsB
XAEmAdcAgQAwAPH/wf+h/5v/q/+1/7j/wf/M/9T/2f/e/+L/5P/k/+T/4//j/+H/4f/h
/+P/5P/k/+T/5P/k/+T/5P/j/+P/4//j/+T/5f/l/+X/5f/l/+X/5f/n/+f/5//n/+f/
5//m/+b/5//o/+n/6//p/+n/6f/p/+v/6//s/+z/7f/t/+7/7v/t/+3/7f/t//D/8f/x
//H/8//z//T/9P/y//P/9P/0//b/9f/1//X/9//4//n/+f/4//j//P/8//7//v8AAAIA
AgACAAIAAgABAAMABQAFAAcABwAJAAoACQAJAAsADAAMAA4AEQARABMAFQAXABkAGAAZ
ABoAGwAfACAAIQAhACUAJgAmACYAKAAqACoAKwArAC0ALQAtAC4ALgAwADAAMgAzADQA
NAAyADIAMgAyADAALwAtAC0ALwAvAC8ALwAuAC0ALQAtACwAJwAmACUAJAAhACAAIAAd
ABkAFgAUABIAEAANAAsACAAHAAYABAABAP///v/8//v/+f/3//f/+f/4//f/9f/z//L/
8P/v//D/8P/x//H/8f/x//H/8f/v/+//8P/w//D/8P/x//H/8P/w//D/8P/u/+7/7v/v
//H/8f/x//H/8f/w//D/8v/z//P/8//z//H/7//x//H/8P/w//H/8f/0//T/9P/0//P/
8//0//T/8v/z//T/9P/z//P/8//y//L/8//z//P/8//0//T/8//z//L/8f/x//P/9P/1
//X/8f/w//D/8P/w//D/8f/x/+//7v/t/+r/6v/q/+r/6v/s/+r/6v/r/+v/6//q/+r/
6P/o/+j/5//p/+n/6f/o/+r/6f/p/+r/6P/o/+j/6P/p/+j/6f/r/+n/6f/p/+n/6P/o
/+j/5v/n/+f/6P/p/+f/5//n/+f/6f/o/+j/6P/o/+j/6P/o/+n/6f/q/+r/5//n/+f/
5//n/+n/5v/n/+r/6P/o/+j/6P/o/+j/6P/o/+j/6P/o/+j/5v/m/+b/5v/o/+j/6P/o
/+j/6P/o/+j/6P/o/+j/6P/m/+b/5v/m/+b/5v/m/+b/6P/o/+j/6P/o/+j/6P/o/+b/
5v/m/+b/6P/o/+j/6P/o/+j/6P/o/+b/5v/m/+b/6P/o/+j/6P/n/+j/6P/n/+n/6v/q
/+r/7f/t/+//8P/x//H/8f/x//L/8v/y//L/8P/x//H/8f/y//P/9f/2//P/8//z//P/
9P/0//X/9f/1//T/8//y//D/7f/r/+n/6v/p/+n/5//l/+T/5P/l/+f/6P/p/+v/6v/n
/+b/5f/i/+L/4//k/+X/5v/n/+j/6P/o/+j/5//l/+X/5f/m/+j/6//r/+n/7P/x//b/
AgAUACYAOQBVAHQAlQC5AOMADgE4AV0BbwFiATgB/wC3AGgAHwDn/73/of+h/7H/vv/F
/8z/0v/b/+T/6v/q/+z/6v/p/+r/6f/q/+v/6v/q/+n/6P/q/+r/6v/q/+v/6//r/+v/
7P/t/+3/7f/r/+v/6//r/+v/6//r/+v/7//v/+7/7v/t/+z/6//r/+z/7f/u/+//7//v
//D/8P/x//H/8v/y//P/8//z//P/9P/1//X/9f/3//f/+P/4//b/9//4//j/+//7//z/
/f/9//7//////wAAAAAEAAQABgAGAAgACgAKAAoACgAKAA0ADwARABEAEQARABMAFAAT
ABMAFQAWABYAGAAbABsAHgAfACAAIQAgACEAIgAjACcAKAApACkALAAsACsAKgAvADIA
MwA1ADMANQA1ADUANgA2ADgAOAA4ADkAOgA6ADgAOAA4ADgAOgA5ADcANwA3ADcANwA3
ADYANQA1ADUANQAxADEAMQAwAC0ALAAsACgAJQAjACIAIgAgAB0AGwAYABcAFgAUABMA
EQAQAA4ADQALAAkACQALAAoACQAHAAYABgAFAAUAAgACAAMAAwADAAMAAwADAAMAAwAE
AAQAAgACAAMAAwAAAAAAAAAAAAAAAAAAAAEAAQABAAEAAQABAAAAAAACAAMAAwADAAMA
AgD//wAA//8AAAAAAQABAAIAAgACAAIAAQABAAIAAgAEAAUABgAGAAQAAwACAAAAAgAD
AAMAAwADAAQABAADAAUABAADAAMAAwAEAAUABQADAAIAAgACAAIAAgADAAMAAgACAAIA
AAACAAIAAgACAAIAAAAAAAEAAQABAAAAAAD+//7//v/9//////////7//v/9//3//v8A
AAAAAAAAAP7//P/8//3//f/9//3//f8AAAAAAAD+//////8AAAEAAQABAAEAAQD///7/
/v/+/wAAAAAAAAAA/////wAAAAD//////////wEAAwD+//3/AAD+//7//v/+/wAAAAAA
AAAA/v/+//7//v8AAAAAAAAAAAAAAAAAAAAA/v/+//7//v8AAAAAAAAAAP7//v/+//7/
/v/+//7//v/+//7//v/+//7//v/+//7/AAAAAAAAAAD+//7//v/+//z//P/8//z//v/+
//7//v/9//z/+//6//v//P/9//7//P/8//z//P/6//r/+//8//r/+f/5//r//P/8//3/
/f/9//7///////////8AAAAA/v/+//7//////////////wAAAAD//////f/9//z//P/9
//3//f/8//v/+v/6//f/9//1//T/8//x/+//7//u/+7/7//w//D/8P/x//H/7//v/+//
7v/u/+//8P/w//D/8P/w//D/8P/w/+//7//v//H/8v/w//H/8//x//L/+f8CAAwAGgAs
AEMAXwCAAJ8AwwDtABgBQgFlAXEBYAEyAfMArwBiABsA5/+//6X/qf+9/8j/zf/Y/+L/
5//s//D/8v/0//T/8f/x/+//7//v/+//8P/w//D/7v/u/+7/7v/x//H/8f/x//T/9f/1
//X/8//z//P/8//z//P/8//z//X/9f/0//T/9P/0//T/9f/3//f/9//3//X/9f/2//b/
9//3//j/+P/5//n/+f/5//z//f/9//3/+//7//z//P/8//3//v/+/wMAAwAEAAUAAwAE
AAUABQAGAAYACgAKAAgACAAKAAwACgAKAAoACgANAA8AEQARABEAEQATABQAEwATABUA
FgAUABYAGQAZABgAGQAaABsAHgAhACQAJwAoACgAKAAnACkAKgAqACoALAAuAC4ALwAw
ADMANAA1ADYANgA4ADgANwA3ADcANgA4ADgAOAA4ADgANwA1ADUANwA3ADcANwA0ADMA
MwAzADMALwAvAC8AMAAtACwALAAoACUAIwAiACAAHgAbABkAFgAVABQAEgAPAA0ADAAK
AAsACQAHAAcABgAEAAIA//8AAAAA//////7//v/////////////////9//3//v/+//z/
/P/9//3//f/+////AAD+//7//v/////////////////+//7/AAABAAEAAQABAAEA//8B
AAEAAgACAAMAAwACAAIAAgACAAEAAQACAAIAAgADAAQABAAFAAUABQAEAAIAAwADAAMA
BQAGAAYABQADAAIAAQABAP//AAABAAEAAQAAAAAAAAAAAAAAAQABAP7//v/+//z///8A
AAEAAgAAAP7//v/////////+//7//v/+//7//f/9//3//f/8//7//f/9//7//f/8//v/
+v/7//r/+//9//3//f/9//3//v/+//7//P/9//3//v///////////////f/8//z//P/+
//7//v/+//////8AAAAA//////////////3//v////7//v/+//7//v/8//z//P/8//v/
+v/5//j/+v/6//r/+v/4//j/+P/4//j/+P/4//j/9v/2//b/9v/2//b/9v/2//T/9P/0
//T/9v/2//b/9v/1//T/8//y//T/9P/0//T/8v/y//L/8v/w//D/8P/w//D/8P/w//D/
8P/w//D/8P/w//D/8P/w/+7/7v/u/+7/8P/x//L/8v/w/+//7//u//D/8f/x//P/8v/z
//P/8//x//L/8v/y//T/9P/1//X/8v/x//D/8P/y//H/8f/x//H/8P/w//H/8f/x//D/
7//w//D/7f/r/+n/6P/n/+f/5P/j/+H/4P/j/+T/5P/k/+X/5f/j/+P/4//i/+L/4//i
/+L/4v/i/+L/4v/i/+L/4//j/+P/4//i/+b/5//p/+v/7P/t//j/BAAWACwARQBlAIoA
sQDbAAcBNAFeAXcBdQFWASIB2QCJADgA9f/H/6n/nf+n/7n/wP/H/87/1P/Z/+L/5v/k
/+T/5P/l/+X/4//j/+P/5f/m/+b/5v/k/+T/5P/k/+X/5f/l/+X/5P/l/+X/5f/n/+f/
5//n/+f/5//n/+f/6f/p/+j/6P/o/+j/6P/p/+n/6f/p/+n/6f/p/+r/6v/t/+3/7v/u
/+3/7f/t/+3/7v/v/+//7//v/+//8P/w//D/8f/y//L/9//3//j/+f/3//j/+f/5//n/
+v///wAA/v/+/wAAAgACAAIAAgACAAMABQAHAAcABQAFAAcACAALAAsADQAOAA4AEAAT
ABMAFAAVABYAFwAWABcAGAAZABwAHgAgACEAJQAmACYAJgAmACgAKAApACkAKwArACsA
LgAuADAAMAAwADEAMgAyADIAMgAyADIAMgAxAC8ALwAxADEAMQAxADAALwAvAC8ALQAp
ACkAKQAmACMAIgAiACAAHQAbABoAGgAYABUAEwAOAA0ADAAKAAsACQAIAAYABQADAAEA
AQABAAAA///9//z//P/7//v/+v/6//v/+//6//n/+P/3//b/9//5//r/+v/6//v/+//5
//j/9//2//f/+P/5//v//f/9//3//f/7//r/+v/8//v/+//7//v/+//5//v/+//8//z/
/f/9/wAAAAAAAAAA/////wAAAAD+////AAAAAP3//f/9//z//v/////////9//7//v/9
//7//v/+/////f/+///////9//z//P/8//z//P/9//3//P/8//z/+v/4//j/+P/4//j/
9v/2//f/9//3//b/9v/4//j/+P/3//X/9f/1//T/9v/1//X/9v/0//T/9P/0//T/8v/y
//P/8f/x//H/8f/y//L/8v/w//D/8f/z//X/8//z//P/8//z//L/8v/y//L/8v/y//L/
9f/1//b/9v/0//P/8v/x//P/8//y//P/9P/y//L/8v/y//L/8v/y//L/8v/y//L/8v/y
//L/8v/y//D/8P/w//D/8f/y//P/9P/y//L/8v/y//L/8v/y//L/8v/y//L/8v/y//L/
8v/y//D/8P/w//D/8P/w//D/8P/y//L/8v/y//T/9P/0//T/8v/y//L/8v/w//D/8P/w
//L/8v/y//L/8v/y//L/8v/y//L/8v/y//D/8P/w//D/7v/u/+7/7v/v//D/8v/0//T/
8//z//T/9P/0//X/9f/5//r/+//7//v/+//8//z/+v/6//r/+//7//v/+//7//7//v/9
//3/+//7//r/+v/7//v/+//6//v/+v/6//f/9P/x/+//7f/v/+3/7f/s/+z/7f/u/+7/
7v/v/+//7f/t/+3/7P/s/+3/7v/u/+7/7v/u/+7/7v/w/+//7//v//H/8P/y//H/8//z
//T/+f8EABIAJAA2AEkAZwCGAKsA0wD3AB4BSAFlAWUBSgEUAdEAhQA8AP//0f+t/6H/
r//D/8z/0f/Y/97/4//q//D/8v/w//L/7//v/+3/7f/t/+3/7v/u/+7/7v/u/+7/7v/v
/+//7//v//D/8f/x//H/7//v/+//7//t/+3/7f/t//H/8f/w//D/7v/u/+7/7//x//H/
8f/x/+//7//w//D/7//v//D/8P/z//P/8//z//T/9f/1//X/9//3//j/+P/6//v//P/8
//z/+//7//v//f/+//////8AAAAABAAEAAIAAgAEAAYACAAIAAgACAAJAAsADQANAA0A
DQAPABAAEQARABMAFAAWABgAGwAbABoAGwAcAB0AHgAfACAAIQAjACQAJQAlACsALAAs
ACwALAAuAC4ALwAxADMAMwAzADMAMgAzADIANAA1ADYANgA2ADYANgA2ADgANwA1ADUA
MwAzADMAMwAwAC8ALwAvADAALQAuAC8ALgArACoAKgApACcAJgAmACIAIAAdABsAGgAZ
ABgAFgAXABUAFAASABEADwANAA0ADQAMAAsACQAIAAgABwAHAAUABAAEAAMAAwADAAMA
AwABAAEAAgACAAIAAgADAAMAAgACAAIAAgACAAIAAgADAAUABQAFAAUAAwACAAIABAAF
AAUABQAFAAcABQAHAAcABQAEAAQAAwAEAAQABAAEAAMAAwAEAAQAAgADAAQABAAFAAUA
BQAEAAQABQAFAAUABwAIAAgABwAFAAQAAwADAAEAAgADAAMAAwACAAIAAgAEAAQABQAF
AAQABAAEAAIAAQAAAP///v/+//z//P/9///////+//7//P/8//z/+//9//3//f/8//r/
+f/5//r/+v/6//r/+v/6//j/+P/5//n/+f/5//n//P/8//z/+v/4//f/9//3//f/9//3
//f/9//2//b/9v/0//T/9P/0//f/9//4//j/9//3//f/9//5//f/9v/5//r/+f/4//f/
9v/4//j/+P/4//f/9v/1//T/9v/2//b/9v/4//j/+P/4//f/9v/1//T/9v/2//b/9v/2
//b/9v/2//T/9P/0//T/9P/0//T/9P/0//T/9P/0//T/9P/0//T/9P/0//T/9P/y//L/
8v/y//T/9P/0//T/9P/0//T/9P/2//b/9v/2//T/9P/0//T/8v/y//L/8v/y//L/8v/y
//D/8P/w//D/8f/y//P/9P/y//L/8//0//L/8f/x//L/9P/0//X/9f/1//b/9//3//f/
9//4//j/+v/6//r/+//6//n/+P/3//j/+P/3//f/+f/5//j/+P/3//f/9//2//X/9P/0
//H/7f/r/+r/6f/p/+f/5//m/+j/6f/q/+r/7P/t/+3/6//o/+f/5f/k/+P/5P/k/+T/
5v/m/+b/5v/o/+f/5//n/+f/6P/q/+n/5//p/+r/7//4/wYAGAAsAEUAZQCIAK0A1QAB
AS4BXAF5AXcBXgEsAecAmQBGAP3/y/+n/5v/qf+5/77/w//M/9L/2f/e/+D/4v/m/+b/
5//l/+P/4//j/+L/4v/h/+D/4f/i/+P/5P/k/+P/4v/h/+L/4//j/+P/4//j/+P/4//h
/+H/4f/h/+X/5f/k/+T/5P/k/+T/5f/l/+X/5f/l/+X/5f/m/+b/5f/l/+b/5v/p/+n/
6f/p/+n/6f/o/+f/6f/p/+r/6v/q/+v/7P/s/+3/7f/u/+//7//w//H/8f/w//D/9P/0
//L/8v/0//b/9//4//n/+v/5//v//f/9//3//f///wAAAQABAAMABAAEAAYACQAJAAoA
CwAMAA0ADAANAA4ADwARABIAEwATABgAGgAbABwAHAAeAB4AHwAhACMAIwAjACQAJAAm
ACYAJAAlACYAJgAoACgAKAAoACgAJwAlACUAJQAlACUAJQAkACMAIwAjACEAHQAdAB0A
HgAbABoAGgAaABcAFQAUABAADgALAAkACAAHAAYABAABAP///v/8//v/+f/3//f/9f/0
//P/8f/y//L/8f/x//L/8v/z//P/8//z//P/8//v/+//8P/w//D/8P/x//H/8f/y//P/
9P/0//T/9P/1//X/9f/1//X/9//2//b/+P/3//f/9//3//j/9//6//v/+P/4//n/+f/7
//z//f/+//3//f/+//7//v///wAAAAD////////+//z//f/9//3//f/+//7//f////7/
/f/9//v//P/9//3//f/8//z//P/8//z//f/9//r/+v/6//j/+P/4//j/+P/4//b/9v/3
//n/+f/4//j/+P/4//j/9//2//X/9P/y//L/8f/x//L/9P/0//T/9P/2//T/9P/1//L/
8f/w/+//8v/y//L/8P/v/+//8P/x/+//7//v/+//7//u/+7/7v/s/+z/7P/s/+v/6//s
/+z/7P/t/+7/7//x/+v/6v/t/+7/7P/s/+z/7P/u/+7/7v/u/+3/7P/r/+r/6v/q/+r/
6v/o/+j/6P/o/+v/7P/t/+7/7f/s/+v/6v/s/+z/7P/s/+7/7v/u/+7/7P/s/+z/7P/u
/+7/7v/u/+z/7P/s/+z/7f/u/+//8P/w//D/8P/w//L/8v/y//L/9P/0//T/9P/z//L/
8f/w//D/8P/w//D/7v/u/+7/7v/x//L/8//0//P/8v/x//H/8v/y//H/8f/y//L/8v/z
//P/9f/2//f/9//3//f/+P/6//r/+v/6//v/+//7//v//P/+///////+//3//P/6//r/
+//7//v/+//7//v//P/3//X/8//y//H/8f/v/+//7v/u/+//8P/u/+7/7//v/+//7//v
/+7/7v/v//D/8P/w//D/8P/w/+7/7v/t/+3/7//t/+z/7v/x//P/9f/2//n/BAAUACQA
OABPAGsAjACzANsAAQEsAVgBdQF1AVoBJAHjAJUASAAJANv/t/+p/7f/xf/K/9P/3P/i
/+n/8P/w/+7/7v/w//H/8//x//H/8f/v//D/8P/w//H/8v/z//T/8//z//P/8//y//P/
8//z//T/9f/2//f/9//3//f/9//5//n/+P/4//j/+P/4//n/9//3//f/9//3//f/+P/4
//n/+f/6//r//f/9//3//f/9//3//P/7//3//f/+//7/AAABAAIAAgAEAAMAAwADAAUA
BgAHAAcABgAGAAoACgAKAAoADAAOABAAEAAQABAAEwAVABcAFwAZABkAGwAcABsAGwAd
AB4AHgAgACMAIwAlACcAKQArACoAKwAsAC0ALwAwADEAMQAzADQANAA0ADYAOAA4ADkA
OgA9AD4APwA+AD4AQABAAEIAQwBEAEQAQwBCAEEAQABBAEEAQABBAEEAQQBBAEEAQAA/
AD8APwBAAD0APgA/ADwAOQA4ADgANgAzADEAMAAvAC4ALAArACYAJQAkACIAIgAhACEA
IAAeABsAGAAXABkAGAAXABUAFgAWABUAFQATABIAEgARABMAEwATABMAEQARABIAEgAU
ABQAFQAVABIAEgASABIAEwAUABUAFwAXABcAFwAXABUAFAAUABYAFwAXABcAFwAVABMA
FQAVABYAFgAXABcAFgAWABYAFgAXABcAGAAYABYAFwAYABgAFwAXABcAFgAYABkAGQAZ
ABkAGgAaABkAFwAWABUAFQAWABgAGgAbABcAFgAWABYAFgAWABcAFwAXABgAGQAYABcA
FgAVABQAFwAWABcAGQAYABcAFQAUABIAEgASABEAEwATABMAEgAQAA8ADwAQABAAEAAQ
ABAAEgAQABAAEQARABEAEQARABAAEAAQAA4ADgAPABEAEwARABEAEQARABIAEgATABQA
FAAUABQAFAAVABUAFgAWABcAFwAXABcAFwAZABoAHQAcABoAGgAaABoAGgAaABoAGgAb
ABwAHQAeABwAHAAcABwAHAAcABwAHAAeAB4AHgAeACAAIAAgACAAHgAeAB4AHgAeAB4A
HgAeAB4AHgAeAB4AIAAgACAAIAAgACAAIAAgACAAIAAgACAAIAAgACAAIAAgACAAIAAg
ACAAIAAgACAAIAAgACAAIAAgACAAIAAgACAAIAAgACAAIAAgACAAIAAiACIAIgAiACIA
IgAiACIAIgAiACIAIgAiACIAIgAiACQAJAAkACQAJAAkACQAJAAmACYAJgAmACkAKgAr
ACwAKgAqACoAKgAqACoAKgAqACgAKAAoACgAKAAoACgAKAAoACgAKAAoACcAJgAlACQA
IQAgAB8AHgAcABoAGAAWABgAGAAYABgAFgAWABYAFgAWABYAFgAWABQAFAAUABQAFAAU
ABQAFAAUABQAFAAUABQAFAAUABQAFwAYABkAGgAlADAAOwBGAGAAeACQAKgAzwD0ABkB
PgFSAQ==
         </WaveFormData>
      </LeadData>
      <LeadData>
         <LeadByteCountTotal>10000</LeadByteCountTotal>
         <LeadTimeOffset>0</LeadTimeOffset>
         <LeadSampleCountTotal>5000</LeadSampleCountTotal>
         <LeadAmplitudeUnitsPerBit>4.88</LeadAmplitudeUnitsPerBit>
         <LeadAmplitudeUnits>��V</LeadAmplitudeUnits>
         <LeadHighLimit>2147483647</LeadHighLimit>
         <LeadLowLimit>268435456</LeadLowLimit>
         <LeadID>V6</LeadID>
         <LeadOffsetFirstSample>0</LeadOffsetFirstSample>
         <FirstSampleBaseline>0</FirstSampleBaseline>
         <LeadSampleSize>2</LeadSampleSize>
         <LeadOff>FALSE</LeadOff>
         <BaselineSway>FALSE</BaselineSway>
         <ExcessiveACNoise>FALSE</ExcessiveACNoise>
         <MuscleNoise>FALSE</MuscleNoise>
         <LeadDataCRC32>3384686731</LeadDataCRC32>
         <WaveFormData>
5v/m/+b/5v/k/+T/5P/k/+T/5P/k/+T/5v/m/+b/5v/m/+b/5v/m/+b/5v/m/+b/5v/m
/+b/5v/k/+T/5P/k/+b/5v/m/+b/5v/m/+b/5v/o/+j/6P/o/+j/6P/o/+j/5v/m/+b/
5v/m/+b/5v/m/+b/5v/m/+b/6P/p/+n/6f/p/+n/6v/q/+j/6P/p/+v/7P/t/+//8P/w
//D/8P/w/+//7//w//D/8P/w//H/8f/x//H/8P/w//L/8v/y//P/8//y//D/8P/v/+3/
7P/q/+j/5v/m/+X/5v/l/+X/5//p/+n/6f/p/+b/5v/m/+b/5v/m/+f/6P/o/+f/5//n
/+X/5f/l/+X/5v/o/+n/6v/q/+v/6v/o/+b/6v/w//j/AQAOACQAQwBiAIAAoADEAO0A
FwEwATUBKwERAecAsABxADkAEgDz/9z/3//n/+X/5//s//D/7//x//L/8P/t/+7/7//t
/+z/6//q/+r/6v/q/+r/6v/p/+n/6f/n/+j/6P/o/+n/6v/r/+3/7P/p/+j/5//p/+n/
6v/q/+z/7f/t/+z/7P/s/+z/7P/r/+z/7P/s/+7/7v/u/+7/7v/v/+//8P/w//D/8f/x
//H/8v/y//L/9P/0//b/9v/z//P/9P/1//X/9f/3//f/+f/5//v/+//7//z//v/+//z/
/P////////8AAAAAAAADAAUABwAIAAYABgAHAAgACQALAA4ADwANABAAEgASABEAEgAU
ABUAGAAZABoAHAAbAB0AHgAfACIAIgAiACUAJgAnACgAKQAoACkAKwAsAC4ALwAwADEA
MQAzADMAMwAxADEAMgAyADQANAAzADMAMQAxAC8ALgAwAC8ALgAuAC8ALAArACsAKgAl
ACQAIgAhAB8AHgAcABoAFwAUABMAEQAQAA4ADAAMAAoACAAGAAUAAwACAAIAAwADAAAA
AAD+//////8AAP///v/+/wAAAAD////////8//z//f/9//3//v/+//7//v/+////////
//////////7//v/+//7//v/9//3//v8BAAEAAQABAAMAAwADAAMAAQABAAEAAQACAAIA
AgACAAIAAgACAAIABAAEAAUABQACAAIAAgABAAMABAAEAAQAAgACAAIAAQABAAEAAAAA
AAAAAgACAAIABAACAAIAAgAAAAAAAAAAAAAAAAAAAP7//f/9//7//v8AAAAAAAAAAP7/
/f/9//3//f/9//3//P/8//z//P/7//v/+v/6//v//f/9//3//f/7//v/+//7//3//f/9
//3/+//8//z/+v/4//j/+f/5//v/+//8//z/+v/4//j/+f/7//v/+//8//v/+v/6//n/
+f/5//r/+v/6//r//P/9//z/+v/6//r/+v/6//r/+v/6//r/+v/6//r//P/8//z//P/6
//r/+v/6//r/+v/6//r/+v/6//r/+v/6//r/+v/6//j/+P/4//j/+v/6//r/+v/6//r/
+v/6//r/+v/6//r/+v/6//r/+v/6//r/+v/6//z//P/8//z//P/8//z//P/6//r/+v/6
//r/+v/6//r/+v/6//r/+v/6//r/+v/6//r/+v/7//v//f/9//3//v/8//z//P/9/wEA
AQABAAIAAgACAAIAAgACAAMAAwAEAAUABgAHAAkACAAHAAYABAAGAAYABgAGAAcABwAG
AAQAAgABAP///v/9//7//f/+//3//P/7//v/+//7//v/+//7//r/+v/6//r/+P/4//n/
/P/8//v/+//5//n/+f/5//n/+f/6//r//P/8//3//v/8//z/AAAIABAAFwAiADQATQBs
AIgAqADMAPEAGQE2AT8BNQEdAfcAxACHAE0AJgAHAPL/7//5//n/9//8/wAAAwAFAAYA
BgADAAAA///9//z/+//6//r/+v/6//r/+v/5//n/+f/5//r/+v/6//j/+P/4//n/+//5
//n/+f/5//n/+v/6//j/+f/5//j/+P/4//j/+P/5//r/+v/6//z//P/8//z//P/9//3/
/v/+//7///////3//v/+//7//v/+/wAAAAD/////AAABAP////8BAAEA/////wEAAQAB
AAIABAAEAAQABAAHAAcABwAIAAgACAAJAAsADQAOAA4ADgAPABAAEgATABUAFQATABYA
GAAYABkAGgAcAB0AHAAdAB4AIAAjACUAJgAnACkAKAAnACkALAAtAC4ALwAuAC8AMQAy
ADEAMQAxADEAMwA1ADUANQA1ADUANgA2ADYANgA1ADUAMwAzADEAMAAuAC0ALAAsAC0A
KgApACkAJwAhAB8AHAAbABkAGAAWABYAEwAQAA8ACwAKAAgABgAIAAYABAACAAEA///+
//7///////z//P/5//n/+P/4//j/+P/5//z/+v/5//n/+f/2//b/9//3//X/9v/2//b/
9P/0//X/9f/1//X/9f/1//T/9P/0//T/9P/z//P/9P/1//X/9f/1//f/9//3//f/9//3
//f/9//4//j/+P/4//b/9v/2//b/9v/2//f/9//4//j/+P/3//X/9v/2//b/+P/4//j/
9//1//X/9P/0//T/9v/2//b/9f/y//H/8P/y//L/8v/y//L/8v/y//D/8f/x//L/8v/x
//D/7//u//D/7//v/+//8f/x//H/8P/u/+7/7v/t/+//7v/u/+//7//v/+//7//u/+3/
7P/r/+3/7f/t/+3/7P/s/+v/6P/o/+j/6f/p/+v/6//s/+z/6v/o/+j/6f/p/+n/6f/q
/+z/7P/t/+3/6v/p/+n/6P/o/+j/6v/t/+r/6v/q/+r/6v/q/+r/6v/q/+j/6P/o/+j/
5v/m/+b/5v/n/+j/6f/q/+j/6P/o/+j/6v/q/+r/6v/q/+r/6v/q/+j/6P/o/+j/6v/q
/+r/6v/o/+j/6P/o/+j/6P/o/+j/5v/m/+b/5v/m/+b/5v/m/+f/6P/p/+r/6f/o/+f/
5v/m/+b/5v/m/+j/6P/p/+n/5//n/+f/6P/q/+r/6v/r/+v/6//r/+z/7P/s/+z/7P/u
/+//7//w/+7/7v/u/+//7//v/+//7v/w//D/8P/w//P/8//y//D/7//t/+r/6P/k/+T/
4v/i/+T/5P/k/+X/5f/l/+X/5f/j/+L/4v/i/+T/4v/i/+P/5P/k/+P/4//j/+P/4//j
/+H/4f/i/+L/5v/o/+n/6v/q/+T/4v/o//L/+/8IACAAQQBiAIIApADIAPEAFwEuATUB
LwEVAeUAqABpADEACgDt/97/3//j/+H/4//o/+r/6f/r/+z/7v/t/+r/6f/o/+b/5P/i
/+P/5P/l/+b/5v/l/+X/5f/k/+T/4//i/+T/5P/k/+X/5//l/+X/5f/n/+f/6P/o/+f/
5//m/+T/5//o/+n/6v/q/+r/6f/o/+r/6v/q/+r/6v/r/+v/7P/q/+r/6//r/+3/7v/u
/+7/8P/w//L/8v/x//H/8v/z//H/8f/z//P/9f/1//f/9//3//j/+v/6//z//P//////
//8AAAAAAAAAAAEAAgACAAQABAAFAAYABgAHAAkACQAJAAwADgAOABEAEgAUABUAFAAV
ABYAGAAbAB0AHgAfACQAJAAkACcAKAApACoAKwAqACsALQAuAC4ALwAwADEAMwA1ADUA
NQA1ADUANgA2ADQANAAzADMANQA1ADMAMgAyADEAMAAwACwAKAAmACUAJAAfAB4AHAAZ
ABcAFgAUABAADQAKAAkABwAGAAQAAgAAAP7//P/6//v/+f/4//j/+f/5//b/9v/x//H/
8P/w//H/8P/w//L/8v/x//H/8f/w//D/8f/x//H/8v/y//L/8P/w//H/8f/v/+//7//v
//H/8v/z//T/9P/z//P/9P/1//X/9f/1//P/8//z//P/8//z//P/8//2//b/9v/2//T/
9P/0//T/9P/0//X/9f/2//b/9v/1//X/9v/2//b/9v/2//b/9f/1//X/9P/0//T/9v/2
//b/9v/0//T/9P/0//T/9P/0//P/8v/x/+7/7//v//D/8P/w//D/8P/w//D/7//v/+//
7//v/+//7v/w//D/8P/v//H/8P/w//H/8f/x//H/8f/x//H/8f/x/+//7//v/+//7//w
//D/7v/u/+7/7//v/+3/7f/u/+7/8P/u/+7/7//v/+//7//w//L/8v/z//P/7//v//D/
8P/w//D/7v/v//D/8P/w//D/8P/w//D/8P/w//D/8P/w//D/7v/u/+7/7v/w//D/8P/w
//L/8v/y//L/8v/y//L/8v/w//D/8P/w/+7/7v/u/+7/7//w//H/8v/y//L/8v/y//D/
8P/w//D/8v/y//L/8v/0//T/9P/0//L/8v/y//L/9P/0//T/9P/0//X/9f/1//X/9f/2
//b/9v/2//f/+f/5//n/+v/6//r/+v/6//r/+//7//z//P/+//7///////7//f/7//r/
/P/8//z//f////7//P/8//v/+f/4//b/9v/0//T/8//w/+//7//x//L/8//0//X/8f/w
/+//7v/u/+7/7//w//L/8f/x//H/8//z//P/8//y//L/8f/w//L/8//0//L/9P/4//j/
/v8JABIAIAA3AFQAcACQALQA2QD/ACABNQE1AScBBwHaAKMAZwA0ABEA9P/n/+v/8f/z
//L/8v/1//v//P/6//n/+P/1//X/9P/z//L/8v/y//L/8v/y//H/8f/x//H/8v/y//L/
9P/0//T/9f/0//H/8P/v//H/8f/y//L/8v/z//P/8v/y//L/8v/y//X/9v/2//b/9v/2
//b/9v/0//X/9f/2//b/9v/3//f/9//4//j/+P/6//r//P/8//n/+f/6//v//f/9////
////////AQABAAEAAgAEAAQABgAGAAkACQAJAAoACgAKAAsADQAPABAAEAAQABEAEgAQ
ABEAEwATABUAGAAaABoAGwAcAB4AHwAeAB8AIAAiACUAJwAoACkAKgAqACoALQAvADEA
MwA1ADUANQA2ADYAOAA5ADoAOwA7AD0APQA9AD0APQA+AD4APgA+AD0APQA7ADsAOQA4
ADoAOQA4ADgANQAyADEAMQAyAC0ALAAqACgAJQAjACAAIAAdABoAGQAVABQAEgAQABAA
DgAMAAoACwAJAAgACAAJAAkABgAGAAUABQAEAAQAAQAAAAAAAgACAAEAAQABAAAAAAAB
AAEAAQACAAIAAgD+//7///////3//f/9//3//v/+//7//v8AAP////8AAAEAAQABAAEA
AAD///7//f/9//3//f/9/wAAAAAAAAAA/v/+//7//v///wAAAgADAAEAAAD///3///8A
AAAAAAAAAAAAAAD////////+//7/AAACAAIAAgAAAP7//v/+//7//v/+//7//v/+//7/
/P/8//3///8AAP7//v/+//7//v/9//3//f/7//v/+//6//z//P/8//v//f/8//z//f//
//////////3//f/9//3//f/9//3//f///wAAAAD+//7//v///////////wAAAAAAAP7/
/v///wEAAQABAAIAAAAAAAEAAQABAAEAAgACAAIAAgAAAP//AAD+//7//v/+////AAAB
AAIAAQAAAP///v8AAAAAAAAAAAAAAAAAAAAA/v/+//7//v8AAAAAAAAAAAAAAAAAAAAA
AAAAAAAAAAD+//7//v/+//7//v/+//7//v/+//7//v/+//7//v/+//z//P/8//z//v/+
//7//v/9//z/+//6//v//P/9//7//f/8//v/+v/6//r/+v/7//v/+//7//v//P/8//z/
/P/7//3//f/9//7//v/+//7//P/8//3//f8AAAAAAAAAAP///////////P/8//z//P/8
//3//f/8//j/+P/3//X/9v/0//T/8v/w/+//7v/t/+3/7//v/+//7//v/+7/7v/s/+z/
6v/q/+z/7v/v/+//7f/t/+3/7f/t/+3/7f/u//D/7v/s/+3/7v/u/+7/8v/2//z/AwAO
AB4ANwBUAG4AjgC0ANsA/wAgAS8BLwEdAfkAygCTAFkAKAAFAOj/3//n/+v/6//w//T/
9f/1//b/9v/3//b/8f/v/+7/7f/s/+z/7P/s/+z/6v/p/+n/6f/r/+z/7P/s/+7/7v/u
/+//7//t/+3/7f/t/+3/7v/u/+z/7f/t/+z/7P/s/+z/7P/v//D/8P/w/+7/7v/u/+7/
7v/v/+//8P/w//D/8f/x//L/9P/1//b/9f/0//X/9P/z//P/9P/1//f/9//5//n/+f/5
//v/+//5//r//P/8//r/+v/9//3///8AAAAAAAD//wEAAwAEAAQABAAFAAYABgAHAAkA
CQAJAAwADgAOAA0ADgAQABEAFAAXABoAHgAeAB8AHwAfACEAIAAfACEAIgAjACQAJQAn
ACkALAAuAC4ALwAwADEALwAxADEAMQAzADMANAA0ADIAMgAxADEAMwAzADEAMAAuAC0A
LAAsACsAKAAnACcAKAAjACIAIAAdABsAGgAYABQAEQAOAA0ACwAKAAgABgAEAAIAAAD+
/////f/8//z/+v/5//X/9P/0//X/9f/2//X/9P/0//b/9v/1//X/9f/y//L/8//z//P/
9P/0//T/8//0//b/9//1//X/9f/1//b/9v/2//b/9v/1//X/9v/3//f/9//3//n/+f/5
//n/+f/5//n/+f/4//j/+P/4//b/9v/2//b/+P/4//n/+f/6//r/+v/5//f/+P/4//j/
+f/6//v/+//5//n/+P/4//b/+P/4//j/+v/4//j/+P/4//j/+P/4//b/9v/2//T/9v/3
//n/+v/4//j/+P/4//b/9f/1//X/9f/1//X/9P/2//b/9v/1//X/9P/0//X/8//z//P/
8//1//X/9f/1//f/9//3//f/9//4//j/9v/2//b/9//3//f/9//4//j/+P/2//b/9//3
//f/9//4//j/+P/5//n/+f/5//r/+v/6//j/+P/5//j/+P/4//j/+P/4//j/+P/4//f/
9v/1//T/9v/2//b/9v/0//T/9P/0//T/9P/0//T/9P/0//T/9P/y//L/8v/y//D/8P/w
//D/8v/y//L/8v/x//D/7//u//D/8P/w//D/8P/w//D/8P/v/+7/7f/s/+7/7v/u/+7/
7v/u/+7/7v/u/+7/7v/u/+z/7P/s/+z/7v/u/+//7//u/+3/7P/s/+7/7v/u/+//7//v
/+//8P/u/+7/7v/u/+//8f/y//T/8f/w/+//7//x//H/8f/w/+7/7v/u/+7/8f/x//D/
7v/w/+//7f/s/+j/6P/m/+b/4//i/+H/4f/l/+X/5f/l/+X/5P/k/+T/5v/k/+T/5f/l
/+T/4v/h/+P/4//j/+P/4//j/+T/5P/i/+T/5//q/+r/6v/o/+7/9P/9/woAHgA7AFwA
fACeAMYA7QARASgBMQEpAREB5QCwAHEANwAQAPX/3v/d/+X/5//n/+r/6v/r/+//8P/u
/+v/6v/r/+v/6v/p/+j/6P/o/+j/6P/o/+f/5//n/+X/5v/m/+b/5v/m/+b/5//p/+f/
5//n/+f/5//o/+j/5v/n/+f/5v/o/+j/6P/o/+n/6v/q/+r/6v/q/+r/6v/s/+3/7f/u
/+z/7P/t/+3/7f/u/+7/7v/s/+z/7v/u/+//7//w//H/8v/z//b/9//3//f/+f/5//n/
+v/8//z//P/8/////////wAAAAAAAAEAAwAFAAYABAAEAAUABgAHAAkADAANAAsADgAQ
ABAAEQASABQAFQAUABUAFgAYABsAHQAeAB8AIwAkACUAKQApACkAKQApACoAKwAtAC4A
MAAxADIAMwAxADMAMwAzADUANQA2ADYANgA2ADUANQA1ADUAMwAyADQAMwAyADIALwAs
ACsAKwAqACUAJAAiAB8AHQAcABoAGgAXABQAEwAPAA4ADAAKAAwACgAIAAYABQADAAIA
AgACAAEA/f/8//r/+//7//z/+//6//r//P/6//n/+f/5//r/+v/7//v/+//8//z//P/4
//j/+f/5//v/+//7//v//v/+//7//v/8//v/+//8//3//f/9//3/+//7//v/+//8//3/
/v///wAAAAAAAAAAAAAAAAAAAAAAAAAAAQABAAAAAAAAAP////8AAAAAAAD+//7//v/9
//7//////wAA/v8AAAAAAAD+//z//P/8//z//P/8//z//v/+//7//P/5//n/+v/6//r/
+v/6//r/+v/5//n/+f/7//v/+//6//j/+P/4//f/+f/4//j/+f/3//f/9//3//f/9//3
//f/9f/1//X/9f/1//b/9v/0//X/9v/4//n/+P/3//f/9v/4//b/9v/3//X/9f/1//b/
+P/4//n/+f/1//X/9v/2//j/+P/2//n/+v/4//j/+P/4//b/9v/2//b/+P/4//j/+P/4
//j/+P/4//b/9v/2//b/+P/4//j/+P/2//b/9v/2//b/9v/2//b/9v/2//b/9v/2//b/
9v/2//b/9v/2//b/9v/2//b/9v/2//b/9v/2//j/+P/4//j/+P/4//j/+P/4//j/+P/4
//b/9v/2//b/+P/4//j/+P/4//j/+P/4//b/9v/2//b/9P/0//T/9P/2//b/9v/3//n/
+f/5//n/+v/6//r/+v/9/////////wAAAAAAAAAA/v/+//////8AAAAAAAAAAAMAAwAD
AAMAAAAAAAAAAAAAAAEAAQAAAAAAAAD///3/+//4//f/9P/2//X/9P/z//P/9f/1//X/
9f/1//T/9P/0//T/8v/y//P/9P/0//P/8//z//P/8//1//X/9f/2//b/9v/2//X/9v/2
//b/+P/8/wYAEQAcACwARQBiAIAApADEAOcADwEsATMBKwERAecAtAB9AEcAHgD//+j/
5//z//f/8//2//j/9//7//7//P/7//r/9//3//b/9f/0//L/8v/y//L/9P/z//P/8//x
//L/8v/y//T/9P/0//X/8//x//H/8f/x//H/8v/y//L/8//z//L/8P/w//D/8P/x//L/
8v/y//L/8v/y//L/8v/z//P/9P/0//T/9f/1//P/9P/0//T/9v/2//j/+P/5//n/+v/7
//r/+f/6//n/+v/7//7//////wAAAgACAAAAAAADAAMAAwAEAAQABAAHAAkACwAMAAoA
CgALAAwACgALAA0ADQAOABIAFQAWABUAFgAYABkAGgAbABwAHgAdAB8AIAAhACYAJgAm
ACkAKgArACwALQAuAC8AMQAyAC8ALwAvAC8AMAAzADQANQA1ADUANgA2ADgAOAA3ADcA
NQA1ADMAMgAyADEAMAAwADEALgAtAC0ALAAnACYAJAAkACMAIwAiAB4AGwAYABcAFwAW
ABQAEgASABAADgAMAAsACQAIAAgACQAJAAYABgADAAMAAgACAP///v/+/wAAAgABAAEA
AQD+//7//////wEAAgACAAIA/v/+//////8BAAEAAQABAAIAAgACAAIAAAD/////AAAB
AAEAAQABAAMAAwADAAMAAgABAAAA//8AAAAAAAAAAAAAAAAAAAAA/v/+//////8AAAAA
AAD/////AAAAAAAAAgACAAIAAQD//////v/+//z//v/+//7//v/8//z//P/9//7///8A
AAAAAAAAAP7//P/7//v/+v/6//r/+v/6//z/+//7//v/+f/5//n/+P/6//r/+v/5//f/
9v/2//f/9//3//f/9//3//f/9//3//f/9//3//f/+P/6//v/+v/3//b/9v/1//X/9f/2
//b/9v/0//T/9f/z//P/8//0//b/9v/3//f/9f/1//b/9v/4//j/9v/5//j/9v/2//b/
9v/2//b/9v/2//T/9P/0//T/9v/2//b/9v/3//j/+f/6//f/9v/1//T/9v/2//b/9v/2
//b/9v/2//T/9P/0//T/8v/y//L/8v/0//T/9P/0//T/9P/0//T/9P/0//T/9P/0//T/
9P/0//T/9P/0//T/9v/2//b/9v/2//b/9v/2//T/9P/0//T/9P/0//T/9P/0//T/9P/0
//P/8v/x//D/8f/y//P/9P/y//L/8v/z//H/8f/x//H/8//0//X/9v/1//f/9//3//j/
+P/4//j/9v/2//f/9//4//j/+P/4//n/+f/5//n/+v/6//r/+v/4//n/+f/4//b/9v/1
//P/8f/u/+3/6v/q/+n/6P/n/+f/6f/p/+n/6v/r/+v/7P/r/+r/5//m/+X/5v/m/+X/
5//n/+f/5//n/+f/5//o/+b/6P/q/+f/5v/m/+j/6v/u//b///8MAB4AOwBYAHYAmgC+
AOcAEQEqATMBLwEZAfEAvAB7AD0AEgDz/97/3//j/+P/5f/m/+b/6f/p/+j/6v/r/+r/
6//p/+j/5//m/+X/5P/j/+L/4//j/+T/5f/k/+T/4//i/+L/4v/i/+P/4//h/+H/4f/f
/9//4P/g/+L/4//j/+L/4v/i/+L/4v/j/+T/5P/k/+T/5P/k/+T/4//j/+L/4v/j/+T/
5v/n/+b/5v/l/+T/5P/k/+b/5v/l/+X/5v/n/+f/5//p/+n/6//r/+3/7f/r/+z/7v/u
/+7/7v/x//H/8//0//T/9P/z//X/9//4//j/+P/5//r/+P/5//v/+//9/wAAAgACAAMA
BAAGAAcABgAHAAgACgALAA0ADgAPABQAFAAUABcAGAAZABoAGwAcAB0AHwAgACAAIQAi
ACMAIwAlACUAJQAlACUAJgAmACYAJgAlACUAJwAnACUAJAAkACMAIgAiAB8AHAAbABsA
HAAXABYAFAATABEAEAAOAAwACQAGAAUAAQAAAP7//P/+//z/+v/4//X/8//y//L/8f/x
/+7/7v/t/+3/7P/s/+3/7P/s/+7/7v/t/+3/7f/s/+z/7f/t/+v/7P/s/+z/7f/u//D/
8f/v/+//7//v//D/8P/w//D/8v/x//H/8v/z//P/8//z//X/9f/1//X/8//z//P/8//2
//b/9v/2//j/+P/4//j/+P/4//n/+f/4//j/+P/3//X/9v/2//b/+P/4//j/9//3//f/
9v/2//T/9v/2//b/9v/0//T/9P/2//b/9v/2//T/9P/0//L/8f/x//L/8v/y//L/8v/y
//L/8f/x//H/8f/x//H/8P/u/+7/7v/t/+3/7P/s/+3/7f/t/+3/7f/v/+//7//v/+7/
7f/s/+v/7f/u/+7/7P/s/+z/7f/t/+v/6//s/+z/7v/s/+z/7f/s/+v/6v/q/+j/6P/p
/+n/6v/r/+3/7v/u/+r/6v/p/+r/6v/q/+r/6v/s/+z/7P/s/+r/6v/q/+r/6v/q/+r/
6v/q/+r/6v/q/+v/7P/t/+7/7f/s/+v/6v/s/+z/7P/s/+7/7v/u/+7/7P/s/+z/7P/u
/+7/7v/u/+7/7v/u/+7/7//w//H/8v/y//L/8v/y//T/9P/0//T/9v/2//b/9v/0//T/
9P/0//L/8v/y//L/8v/y//L/8v/z//T/9f/2//T/9P/0//T/9f/1//X/9f/1//b/9v/2
//j/+f/7//v/+//8//z//P/+//7//v////3//v/+//7///8BAAIAAwACAAAA///+/wAA
AAABAAEAAgAAAAAA///7//r/+P/4//j/+P/3//b/8//z//X/9f/z//P/8//y//P/9P/1
//T/8v/z//T/9P/z//P/8//z//H/8f/x//H/9P/w//D/8v/z//b/+P/4//b//P8GAA8A
HAAuAEUAZACEAKYAygDvABcBMAE7ATEBGQHxAL4AhQBNACYABQDw/+//8//z//X/+P/6
//3//f/8//r/+f/4//f/9//2//X/9P/0//T/9P/0//b/9f/1//X/8//0//T/9P/0//T/
9P/1//b/9f/2//f/9//3//j/+P/4//n/+f/4//j/+P/4//j/9//4//j/+P/4//j/+P/4
//j/+f/5//r//P/8//3//f/7//z//P/8//r/+v/8//z//P/9////AQAAAP//AAD//wEA
AQADAAMAAwAEAAYABgAGAAYACQAJAAkACgAKAAoADQAPABEAEgASABIAEwAUABIAEwAV
ABUAFwAaABwAHAAfACAAIgAjACIAIwAkACYAKQArACwALQAuAC4ALgAxADIAMwA0ADUA
NgA3ADkAOgA6ADsAPAA9AD8AQQBBAEEAPwA/AEAAQABCAEIAQQBBAEMAQwBBAEAAQAA/
AD4APgA/ADwAOwA7ADoANQA0ADIALwAtACwAKgAqACcAJAAjAB8AHgAcABoAGwAaABkA
GAAVABMAEgASABEAEQAOAA4ADAANAA0ADgALAAoACgAMAA4ADQANAA0ADAAMAA0ADQAP
ABAAEAAQAA0ADAAMAAsADQANAA0ADQAOAA4ADgAOAA4ADQANAA4ADwAPAA8ADwANAA0A
DQANAA0ADQANAA0ADgAOAA4ADgAOAA4ADgAOAAwADAANAA0ADAAMAAwACwANAA4ADgAO
AAwADAAMAAsACwALAAoACgALAA4ADwAQAA4ADAAMAAwADgAOAA4ADgAOAA4ADgAMAAkA
CQAKAAoACwAMAA0ADgAMAAsACwALAAsACwALAAoACAAIAAgABwAFAAQABAAFAAcABwAH
AAcABwAHAAcABwAJAAkACQAJAAkACgAKAAgACgAKAAsACwALAAsADAAMAA4ADAAMAA0A
DQANAA0ADgAMAAwADQANAAwADQAPABAAEAAQABIAFQAUABIAEgASABIAFAAUABQAFAAU
ABQAFAAUABQAFAAUABQAFgAWABYAFgAWABYAFgAWABgAGAAYABgAGAAYABgAGAAWABYA
FgAWABYAFgAWABYAGAAYABgAGAAYABgAGAAYABgAGAAYABgAFgAWABYAFgAYABgAGAAY
ABgAGAAYABgAGgAaABoAGgAaABoAGgAaABgAGAAYABgAGAAYABgAGAAaABoAGgAaABoA
GgAaABoAGgAaABoAGgAaABoAGgAaABwAHAAcABwAHAAcABwAHAAeAB4AHgAeAB8AIAAh
ACIAIgAiACIAIgAgACAAIAAgACIAIgAiACIAIAAgACAAIAAgACAAIAAgAB0AHAAbABoA
GQAYABcAFgAUABIAEAAOAA8AEAARABIAEQAQAA8ADgAOAA4ADgAOAAwADAAMAAwACgAK
AAoACgAKAAoACgAKAAoACgAKAAoACwAMAA0ADgAUABoAIAAmADsATgBhAHQAlgC4ANoA
/AAPAQ==
         </WaveFormData>
      </LeadData>
   </Waveform>
</RestingECG>
