# Supplementary material for: Detection of Left Atrial Enlargement Using a Convolutional Neural Network-Enabled Electrocardiogram
Source: Front Cardiovasc Med. 2020 Dec 17;7:609976. doi: 10.3389/fcvm.2020.609976 (PMC7773668; doi:10.3389/fcvm.2020.609976)
Supplement: Supplementary file 3 [file Data_Sheet_3.ZIP › normal2/1802017565_5497_00000017.XML]

<?xml version="1.0" encoding="Windows-1252"?>
<!DOCTYPE RestingECG SYSTEM "restecg.dtd">
<RestingECG>
   <PatientDemographics>
      <PatientID>1802017565</PatientID>
      <PatientAge>71</PatientAge>
      <AgeUnits>Years</AgeUnits>
      <Gender>Male</Gender>
      <PatientLastName>liangguoxiong</PatientLastName>
   </PatientDemographics>
   <TestDemographics>
      <DataType>Resting</DataType>
      <Site>1</Site>
      <AcquisitionDevice>MAC55</AcquisitionDevice>
      <Status>Unconfirmed</Status>
      <Priority>Normal</Priority>
      <AcquisitionTime>09:59:23</AcquisitionTime>
      <AcquisitionDate>03-29-2017</AcquisitionDate>
      <CartNumber>1</CartNumber>
      <AcquisitionSoftwareVersion>009C</AcquisitionSoftwareVersion>
      <XMLSourceVersion>MAC5000 v1.0</XMLSourceVersion>
   </TestDemographics>
   <RestingECGMeasurements>
      <VentricularRate>91</VentricularRate>
      <AtrialRate>91</AtrialRate>
      <PRInterval>124</PRInterval>
      <QRSDuration>130</QRSDuration>
      <QTInterval>406</QTInterval>
      <QTCorrected>499</QTCorrected>
      <PAxis>43</PAxis>
      <RAxis>49</RAxis>
      <TAxis>-14</TAxis>
      <QRSCount>15</QRSCount>
      <QOnset>228</QOnset>
      <QOffset>293</QOffset>
      <POnset>166</POnset>
      <POffset>212</POffset>
      <TOffset>431</TOffset>
      <ECGSampleBase>500</ECGSampleBase>
      <ECGSampleExponent>0</ECGSampleExponent>
   </RestingECGMeasurements>
   <Diagnosis>
      <Modality>Resting</Modality>
         <StatementCount>4</StatementCount>
         <LabelText>12SL ��ϳ���</LabelText>
      <DiagnosisStatement>
         <StmtFlag>ENDSLINE</StmtFlag>
         <StmtText>�������</StmtText>
      </DiagnosisStatement>
      <DiagnosisStatement>
         <StmtFlag>ENDSLINE</StmtFlag>
         <StmtText>����֧��������</StmtText>
      </DiagnosisStatement>
      <DiagnosisStatement>
         <StmtFlag>ENDSLINE</StmtFlag>
         <StmtText>T ���쳣���ɿ���Ϊ�±��ļ�ȱѪ</StmtText>
      </DiagnosisStatement>
      <DiagnosisStatement>
         <StmtFlag>ENDSLINE</StmtFlag>
         <StmtText>�쳣 ECG</StmtText>
      </DiagnosisStatement>
   </Diagnosis>
   <Waveform>
      <WaveformType>Rhythm</WaveformType>
      <WaveformStartTime>0</WaveformStartTime>
      <NumberofLeads>8</NumberofLeads>
      <SampleType>CONTINUOUS_SAMPLES</SampleType>
      <SampleBase>500</SampleBase>
      <SampleExponent>0</SampleExponent>
      <HighPassFilter>16</HighPassFilter>
      <LowPassFilter>150</LowPassFilter>
      <ACFilter>NONE</ACFilter>
      <LeadData>
         <LeadByteCountTotal>10000</LeadByteCountTotal>
         <LeadTimeOffset>0</LeadTimeOffset>
         <LeadSampleCountTotal>5000</LeadSampleCountTotal>
         <LeadAmplitudeUnitsPerBit>4.88</LeadAmplitudeUnitsPerBit>
         <LeadAmplitudeUnits>��V</LeadAmplitudeUnits>
         <LeadHighLimit>2147483647</LeadHighLimit>
         <LeadLowLimit>268435456</LeadLowLimit>
         <LeadID>I</LeadID>
         <LeadOffsetFirstSample>0</LeadOffsetFirstSample>
         <FirstSampleBaseline>0</FirstSampleBaseline>
         <LeadSampleSize>2</LeadSampleSize>
         <LeadOff>FALSE</LeadOff>
         <BaselineSway>FALSE</BaselineSway>
         <ExcessiveACNoise>FALSE</ExcessiveACNoise>
         <MuscleNoise>TRUE</MuscleNoise>
         <LeadDataCRC32>3935075732</LeadDataCRC32>
         <WaveFormData>
9v/2//b/9v/4//j/+P/4//b/9v/2//b/9P/y//D/7v/x//L/8//0//P/8v/x//D/8//0
//X/9v/0//T/9P/0//T/9v/2//T/9P/2//b/9P/w/+7/6//q/+3/8v/2//j/+v/7//z/
/P/5//X/8v/v//H/8//0//P/9P/1//T/8//3//j/+//9//3//P/7//z/AQADAAYACQAN
AA4ADwARAA4ACQAEAP//AQABAAIAAgACAP///P/6//n/+P/5//r//v8AAAEAAQD4/+3/
5f/e/+L/5f/p/+z/7v/x//D/8f/x//H/8f/w//L/8//z//P/9//1//P/7f/q//H//v8K
ABcAKwBBAFYAbACEAJgAnQCYAIcAawBRADcADwDn/9D/w/+6/7D/nf+R/5r/ov+k/6f/
rP+x/6z/q/+r/6T/m/+a/5//of+f/6P/qf+n/6P/qP+u/63/sf+2/73/xv/N/9L/0//T
/9n/6v/3//P/8P/5//z/+P/1//H/7v/w//D/7//u//T/9//6//3/+v/3//P/8P/y//X/
+/8AAP/////9//z/+v/4//j/+//7//v//P/9//z/+v/5//n/AQAFAAcACwAKAAsACgAJ
AAcABgAHAAkADQARABYAHAAVABAACgAFAAgADAANABAAEgAUABUAFgATABMAEgASABYA
GAAYABgAGAAXABcAFwAcACAAIgAkACMAIQAeABsAGQAaABsAHAAfACAAIAAfAB4AHgAa
ABoAFAAPAAoABgAJAAoACwALAAsACAAHAAgABQACAP//+//4//b/9P/y//T/9v/4//v/
+//7//v/+//3//b/9f/0//L/8v/y//H/8//z//P/8//1//b/9//4//z//v//////9//x
/+v/5f/r//D/9P/4//j/+P/5//n/9v/2//b/9v/1//T/8v/w//b/9v/0//b/9v/2//b/
9//4//v//P/7//z///8AAPv/+f/3//T/7//t/+3/7P/w//H/8//1//b/9v/1//X/9f/2
//f/9//4//v//v////3//P/6//r/+//8//z//P8AAAIAAwAFAAcABwAGAAUACwARABUA
GQASAAsABAD+/wAAAAD///7////+//3//v/8//r/+P/1//f/9//1//b/8//z//L/8v/2
//n//f/9//v/+//7//v/8//u/+r/5f8DAPv/+//7//f/8v/t/+z/+P8JABUAIwAyAEIA
TABWAGUAegCLAI0AgQBtAFEANwAaAPf/2v/G/73/t/+w/6r/qv+t/6z/rf+w/7f/vf/C
/8P/uv+v/6n/rf+t/6n/qf+r/67/uP+//7v/uP+9/7z/uf++/8f/0f/Z/+L/5f/j/+b/
7f/w//P/9f/2//j//f/+//7//v/5//P/7f/n//H/9//8/wIA/v/9////AAD//////f/8
/wAAAAACAAcACQALAA4AEQALAAYAAgD//wAA///8//v/AgAHAAoADQALAAoACwANAAsA
CwAMAA4AFAAYABsAHwAaABoAFwAWABoAHAAdAB4AGAAVABEADgASABYAGAAaABsAGwAc
AB0AHQAeAB0AHAAfACEAIgAjAB4AHgAeAB4AHgAeAB0AGwAeACAAHgAgABwAGQAWABQA
GAAaABwAHQAaABQAEAAOAAkABAD///n/+v/8//7/AAD9//r/9//1//n/+//9////AAAA
AAAAAAD8//r/+P/1//b/9//4//n/+v/6//r/+v/7//z//P/7/wAAAwAGAAkAAgD+//n/
9P/2//j/+//9//n/+P/3//b//f/6//j//P///wAAAQACAPz/+P/2//L/8//2//v//v/9
//3//f/8//j/9//4//j/+//7//z//f/6//j/9f/z//j//P8AAAMA/////////f/7//z/
/P/+/wIABAAFAAYABQAGAAYABwAHAAcABgAFAAYACQAKAAsACQAJAAkACgANAAwACgAI
AAUAAgD///7/+//6//n/9//5//n/9//4//j/+f/5//r//P///wMAAwD9//n/9f/x//L/
8v/z//P/8//x//n//f/9//r/+//8//7/AQALABUAIAAwAEQAWgBxAIAAhwCNAIkAcwBX
AD8AIAD5/9z/yP/B/73/tP+s/6z/qf+i/6P/rv+5/73/vv+9/7j/sf+t/7H/tf+3/7v/
vf+4/7T/r/+p/6r/s/++/8f/0P/V/9f/2//i/+H/2//c/+P/8v/3//n/+v/8//7//v/9
//z//f/9//3//f///////v/+//v/+//+/wAAAwAFAAUABgADAAAA//8BAAAAAQADAAUA
BQAEAAQABQAJAAsACwANAAsACwAJAAcABAAEAAYACQAKAAsADQAQABQAFgAXABkAGQAc
ABwAHgAfACAAIAAgABwAGwAZABgAFwAYABcAFgAYABcAFwAXABgAGgAaABoAHgAhACMA
JQAkACQAJAAkACQAJAAjACEAIAAgABwAHAAbABkAFwAWABcAFgAVABMAEwAQAA8AEAAU
ABYAGAAZAA0ABAD7//L/9P/2//j/+//+////AAABAPz/+v/4//b/+f/6//v/+//5//n/
+f/5//f/9v/1//T/+f/8//7////8//v/+v/5//n/+v/6//r/+//8//7////9//z/+//6
//3//v/+//7/AAAAAAEAAgADAAQAAAD+//7//P/8//z//v/+//r/+f/4//b/+P/5//z/
/v/+//3//f/9//z//P/7//v/9v/0//L/7//y//f//P///wEAAgACAAQABAAEAAMAAgAH
AAoADAAPABEAEQAQAA8AFAAZABwAHwAWAA8ACAACAAQAAgD///z//f/+////AgD+//z/
+v/3//n/+f/3//j/+P/5//n/+v/5//n/+v/3//j/+f/6//v/+P/4//n/+f/7//v/9f/x
//X//P/9//z//P8HABkAJQA0AE4AZgByAIEAkgCVAIUAcQBdAEkAJQD4/9n/zP/G/73/
rf+k/6L/ov+p/67/rf+s/6//sf+0/7f/tP+v/6n/of+h/6X/pf+j/6j/qv+p/6//uP/D
/8r/zf/Q/9X/2//l//D/+f////r/7//q/+z/7f/t/+7/9f/4//r//P/7//v/+//7////
///+//7/AQADAAgADAAJAAcAAwAAAAEAAAABAAUAAwABAAAA//8EAAgADQATAA8ACwAF
AAEAAgADAAIAAQADAAYACwARAA8ADQAMAAwADwAQABAAEQASABYAFwAaABoAGgAZABgA
GAAZABkAGgAZABoAGQAYABwAHwAjACcAJAAkACIAIAAkACUAJQAlACYAKgAuADIAKgAi
ABkADwASABQAEgAUABUAFQAVABYAEwAQAA0ACQANAAwADQAQAA4ADAAKAAcAAwACAAEA
AAAAAAAAAAABAP7/+//4//X/9//4//n/+v/7//z//f/9//r/+f/4//f/9//4//n/+v/5
//r/+v/5//r/+//8//3//v8AAAEAAgD8//j/9f/x//L/8v/y//L/8//0//T/9P/2//j/
+f/7//r/+v/5//j/9P/2//r//f/+////AAD+//7/AAAAAPv/+P/3//T/9P/1//b/9v/0
//X/+P/6//n/9//2//X/9//4//j/+f/6//z//v////v//f///////P/8//v//P///wIA
BAAGAAYACAAJAAsACwAJAAYAAwAGAAsADgARABEAEQARABIAEgAQAA0ACgADAP7/+f/2
//j/+v/8//3/+P/1//D/7v/s/+3/7f/u//D/8//3//f/9//3//f/9//4//j/+f/5//P/
7//z//H/8f/4/wUAFAAmADcASQBVAGIAbAB8AJYAoQCQAHUAYwBNACMA9//X/8D/uf+0
/6j/nf+d/6L/pv+q/6v/qv+r/7L/uf+z/6z/qf+m/6P/n/+d/5//o/+l/6v/sP+0/7n/
vf++/7//wP/F/9T/3//j/+//+v/3//P/8P/1//7///////7//v/7//j/9P/w//P/9f/3
//n//v//////AAD/////AgAEAAUABQADAAIAAAD+//7/AQACAAMABQAHAAgACAAJAAsA
CAAFAAAA/f8BAAUABwAJAAoACgAMAA8AEgATABUAGAAXABYAFAATABEAFAAUABYAGAAa
ABsAHAAaABsAGwAcAB8AIgAjACQAIQAdABoAFwAWABgAGAAYAB4AIwAnACsAJQAkACMA
IgAiACIAIQAfAB8AIAAdAB4AHAAZABYAFAAXABgAGQAZABUADgAJAAYABAACAAAA/f/6
//r/+v/6//r/+v/6//v/+//7//v/+//5//j/9//2//j/+v/8//3/+//7//v/+//2//T/
8v/w//P/9v/4//n//P///wIABQAAAPz/9//y//P/9P/2//f/9f/0//P/8v/0//b/9//4
//r/+v/5//n//P/+////AAAMAAAA9P/z//L/8f/w//P/9P/3//j/9P/0//b/9v/1//X/
9f/0//X/9//7//7//v/9//3//f///wAAAAABAPz/+v/4//X/8//1//f/9//5//z//v8C
AAAAAAD///7//v8AAAEAAwAGAAcABwAHAAcACQAJAAkADAANAA4AEAANAAgAAgD8//7/
/v/+/wAAAAAAAAAA/////////f/+//r/9//z//D/7v/v//H/7//z//X/9//5//P/8P/u
/+v/6//t/+v/6f/t//b///8GAA4AGwArAD0AVAB0AJAAqAC1ALAAjwBpAEsALQALAOv/
0v/B/7z/tv+h/43/jP+a/6b/qf+s/6//sP+r/6v/rP+t/6b/p/+r/63/qf+l/6P/pf+g
/6D/rf+7/8D/w//I/8v/0P/V/9n/2f/g/+v/8//0//n/AAD+//3/+//6//v/+v/4//b/
+P/5//r/+//6//n/9//2//f/+f/+/wIABAAFAAQABAD+//j/9P/z//j/+////wMAAQAA
AAAAAQAGAAcABgAHAAgACQAIAAcACAAIAAoADQAPAA8AEAASABUAFgAWABcAFQAYABgA
GgAWABQAEQAOABEAEwAUABYAGgAcABwAHAAaABkAGQAZAB0AIAAhACIAIgAjACMAIwAe
AB4AHgAeAB8AIAAgAB8AHAAcABgAGAAXABUAEwASABAADgAMAAkACQAGAAUABgAJAAwA
DwARAAYAAAD6//T/9v/2//b/9//0//P/8v/x//P/9P/1//b/9v/2//b/9f/3//f/9//3
//b/9v/2//b/9v/2//X/8//2//f/+P/5//f/+P/4//j/8//y//L/8f/z//T/9f/2//X/
9v/2//b/9P/2//n//f8CAAIAAgACAAIA/v/6//j/9P/v/+7/7//u//D/8f/y//L/8P/x
//T/9v/0//P/8//z//P/9P/0//X/+P/6//z//f/5//n/+f/3//n/+v/6//z//v8AAAEA
AgAGAAgACQALAAwACwAJAAcABQAFAAMAAQAFAAcACQAMAA8ADgAMAAoAAwD+//n/9v/3
//j/+f/5//b/8//u/+z/7f/v//D/8v/w//H/8//x//H/8f/x//H/8//0//b/9//1//H/
6//r/+3/7v/v//b/AgATACMAMQA6AEgAYABwAHkAigCZAJEAdwBhAEkAJQD+/+H/0P/I
/7//rf+e/5j/lv+V/6L/tf+8/7v/vf++/8H/xP/B/7X/q/+n/6H/of+l/6j/qP+t/7P/
vP/D/8L/vf+8/8P/yf/H/8j/1f/n//r/BQAGAAQAAQD9//r/+f/4//b/9P/4//v//v8B
AAMAAwACAAIA+//1//L/7v/2//v//v8CAP///P/7//3/AAABAAMABQADAAIAAgADAAYA
BwAGAAcADgATABYAGQAPAAgAAwD//wEAAwAGAAoADgAQABEAEwAWABoAGwAeABwAHAAb
ABoAFQARAAwACAAQABYAGgAeAB0AGwAaABkAGgAcABwAHAAgACEAIQAhABwAGgAYABYA
GwAgACQAJwAhAB4AFwAUABUAFQAVABYAGAAYABgAFwASAAoABAAAAAAAAAAAAP///P/6
//j/9v/4//r//P////z/+//6//n/9v/0//L/8P/y//T/9v/3//j/+f/6//v/+P/4//j/
+P/4//j/9//1//f/+f/7//3//v8AAAEAAgD7//j/9v/z//L/8v/y//L/9f/2//b/9v/w
/+7/8//2//n//P/6//r//P/8//n/+P/5//j/+v/7//z//P/+////AgAEAP3/9//y/+3/
8f/2//r///8BAAIAAwADAP7//f/8//n/9v/2//X/9v/4//r/+//8//7/AAABAAMABQAF
AAQAAwAEAAcACAAJAAsACwALAAwADQAMAAoACAAHAAYABQAGAAEA/v/7//f/9//1//H/
8P/w//H/8f/y//b/+/8BAAMAAQD///3/+//3//T/8v/v//X/9//3//f/9//0//H/9P/+
/wsAEwAbAC4ARgBWAGoAfwCIAIsAhQBxAFsARwApAAAA4f/O/8L/u/+v/6b/qP+u/7P/
uP+5/7T/s/+5/7j/tf+0/7H/q/+p/63/r/+r/6v/rv+y/7n/v//E/8P/wv/H/87/0f/V
/9v/4v/n/+v/7P/z//b/9f/1//T/9P/4//r/+//8//v/+//7//v/BAAJAA0AEgALAAUA
AgD+//3/+//3//T/+P/6//7/BQABAP///v/9/wAAAgAFAAkACQAJAAcABwAJAAsACwAL
AA8AEgAXAB0AGgAXABUAFAASABAADQALAA4AEgATABYAFAAUABMAEgAWABkAGwAeAB0A
HgAdABwAGwAZABgAFwAcACAAIgAkACMAIwAiACEAIQAiACMAJAAhACAAHgAbABsAHAAZ
ABoAGwAZABcAFgATABIAEQAPABIAEAAQABIADwAOAA0ACwAGAAQAAgAAAP3//P/7//v/
+f/5//n/+f/8//7/AAACAP7//P/6//f/+f/5//n/+f/5//r/+//8//r/+v/5//f/+v/7
//z//f/6//r/+f/4//r//v8DAAcAAgAAAP7//P/5//j/9v/0/wAA/v/8//z//P/8//v/
+v/7//r/+v/8/wAAAgD+//v/+P/0//X/9//7//7//v/9//3//f///wAAAAABAP7//v/+
//3/+f/7//3//f/9//7//v8AAAQABgAHAAgACQAKAAoACwALAAsACgAJAAsADQANAA0A
EQATABUAGAAXABQAEAAMAAQA/P/0/+7/8//4//3/AQD///3/+f/4//r/+//7//z//P/9
/////f/5//f/9f/z//f//P8CAAcABQD5//P/7//p/+b/7//8/w4AGwAlADEARABWAGwA
hgCbAKAAmQCDAGkATwAtAAUA5v/P/8D/vv+3/6v/qP+s/7L/tf+4/7n/sP+r/63/sv+v
/6r/p/+p/63/r/+x/6//q/+u/7b/tf+1/7j/w//M/9P/2v/j/+X/4//q//H/7//w//f/
+P/7//v/+v/6////AgAEAAYABQADAAEA///+//v/9//0//n//f8EAAoADQANAAsACgAH
AAIA/////wMABQAIAAsACwAKAAoACwAKAAkABgAFAAoADQAOAA8ADQAMAA0ADwARABMA
FgAaABkAGgAaABsAGwAeAB4AIAAdABoAFgASABUAGQAcACAAJAAmACYAJgAmACUAJQAl
ACMAJAAjACIAJAAlACUAJQAiACIAIgAiACUAJgAmACUAJgAoACYAKAAiAB0AGAAUABYA
GAAaABsAFgAQAAwACgALAAwADQANAAkABgADAAAA/v/+//7///////////////3//P/7
//r//f/+///////9//3//f/9//r/+v/6//r//v8AAAEAAQD+//3//P/7////AgAEAAYA
BgAGAAcABwAAAPz/+P/0//n//v8CAAYA///6//T/7//7/wAAAAAAAP///v/9//z/+f/4
//n/+P/6//z/AAACAAAA///+//z//f///wMABgAIAAcABwAHAAMAAgAAAP///f/8//v/
+f/4//v//v//////AAAAAAIABwAMABAAFAAQAA4ACwAJAA0ADQAMAAsACwANAA0ADQAP
ABEAEwAWABUAEgAOAAoABgAEAAIAAgAGAAgACgALAAQA///4//T/9v/3//f/+P/3//f/
+P/1//j/+f/6//v//f/+/wAAAQD5//n/9//5//3//P///wwAGgAnADUATQBqAIAAmACs
ALMAogB/AGUAVwA1AAcA4//K/73/uP+w/6v/rf+u/6r/qP+r/7D/tf+2/7f/s/+s/6X/
ov+h/6P/qf+t/6//r/+z/7z/wP+//7//vv+9/8r/3f/i/+P/5//n/+z/8//1//D/7//w
//X/9//4//r/AAACAAMABAAHAAcABwAHAAcABQACAAAA/////wIABAADAAMAAQAAAAQA
BAAGAAsACwALAAwADQAOAA4ADwARAA8ADQAJAAcACwANAA0ADQAKAAoADAAPABEAEQAS
ABQAFwAYABgAGQAdACIAJAAoACMAIAAcABgAGgAdAB8AIgAjACQAIwAiAB8AHQAcABsA
HwAkACcAKgAqACkAJwAlACQAJAAkACQAJgAoACkAKQAmACQAHgAcAB4AHwAgACIAHwAc
ABkAFQARAAwACQAIAAgACAAIAAcABAACAAAA/v///wAAAQADAAEA///9//v//f/+////
AAD///7//f/7//j/9//2//X/+P/6//z//v8AAAIAAwADAAEA///9//v/+f/6//r/+v/6
//r/+//7//r/+v/6//r/+f/6//r/+v/4//j/9//3//v//P/8//z//v/8//b/9v/0//b/
9v/2//b/+P/6//7/AAD+//7/AAAAAPz/+//6//j/+P/5//z//v8BAAEAAgADAAAA/v/7
//n/9v/2//b/9f/5////BQAJAAYABgAFAAYABAACAP///P8AAAQABwALAAoACQAHAAUA
CAALAAwADQAKAAkACAAIAAoACAAFAAIA///8//n/+P/6//z//v///wAA///8//z/+//7
//r/+v/4//n/+//5//f/9f/z//H/8P/w//H/8f/z//P/7//z//X/8v/7/woAFgAjADcA
TwBkAHoAiACUAKEAngCJAG8AXQA/AA8A4//G/7P/rP+m/53/mf+i/6b/pv+p/6z/s//A
/8n/w/+y/63/rv+v/6//rf+t/6f/of+h/6j/sP+z/7n/wv/H/8j/zf/U/9f/2f/j//D/
9//7//7////+//v/+f/2//T/+P/6//v//P/7//v/+//7/wEAAwAEAAYAAQD//wAAAAAD
AAMAAQAAAAAA/v/+/wEAAAD///////8DAAQABgAJAA0ADwAPABEADgANAAoABwAIAAgA
CgANAAwACwALAAwAEQAUABYAGQAWABgAFwAYABoAGgAZABgAGgAdAB8AIgAiACIAIAAe
ACEAIwAmACkAJAAiAB4AGgAaABsAGwAbABsAHAAdAB4AHQAcABoAFwAZABwAGwAeAB8A
HQAbABoAFQASAA8ACwAMAAgABgAGAAgACAAIAAcABAACAAAA/v/+//7//v///wIAAwAE
AAUAAgAAAP7//P/6//j/9v/z//T/9f/2//f/9f/0//P/8v/0//b/9//3//j/+f/6//v/
+v/6//n/+P/4//j/+f/5//n/+v/7//z/9f/6//z/+v/7//z//f/+/wAAAAACAAIA/v/8
//z/+v/4//f/9v/0//L/8//2//j/+P/3//f/9//3//j/+P/5//f/+P/5//n/+f/7//3/
/f/9//7//v8AAAAAAAD///7/AgAEAAUABwAMAA8AEQATABIAEwASABEADAAHAAIA/v8C
AAIAAQAAAAAA/v/8//z//P/8//z/+//5//f/8//y//T/9f/1//b/9v/3//n/9//5//n/
+f/5//v//P/+////9//5//f/6//f/+L/5//w//z/BwALABUAIgA0AEgAXABtAHwAiwCR
AIkAdQBfAEsAKgADAOb/yv+1/7P/sP+q/6j/p/+m/6X/qv+9/8X/uv+x/7L/sf+v/7H/
s/+v/63/rf+u/7D/r/+v/7D/uf/A/8X/zP/V/9v/3f/a/93/5f/y//X/8v/3//n/+v/8
//3//v/+//7//P/7//r/+f/9////AAACAP3/+f/4//b/+//9//3//v////7///8DAAYA
BwAJAAsACAAGAAUABQAGAAUAAgABAAYACQAKAAsACgAKAAwADwANAA0ADgAQABEAEgAS
ABMAEQAUABQAFgAYABgAFwAWABoAHQAfACIAIQAiACEAIAAcABkAFwAVABcAGgAbABwA
HwAhACIAIwAgACAAIAAgAB8AIAAgAB8AHwAgAB0AHgAdABsAGQAYABUAFAATABEADgAI
AAQAAgAIAAwAEAATAAwACAAEAAAA/P/6//j/9//6//v//P/9//3//v///wAABAAGAAgA
CQABAPv/9f/v/+//8P/x//L/9v/4//n/+f/4//f/9v/1//b/+P/5//r/+f/6//z//f/7
//r/+f/4//v/AAAGAP7/9P/2//b/9v/2//z/AAAGAAoABAACAAIAAAD7//n/9//0//b/
9//6//z/+//5//j/9//5//r/+v/7//3//v///////P/9//7//f///wAAAAACAAEAAAD+
//z/AAAEAAcACwAPABEAEgATAA0ACwAHAAMABgAHAAgACgAIAAYAAwAAAAEAAAD//wAA
AAAAAAAA///+//3/+v/6//j/+f/5//r/9//3//j/9f/3//n/+//9//r/+v/7//v/BQAJ
AAEA8//x//L/8//4//z/+/8DABkALABAAFgAbAB9AJAAlwCHAHMAYwBPACsAAADj/8z/
vv+1/6v/ov+k/6z/tf+8/7v/wP/J/8//zP/H/8D/s/+p/6v/pf+X/5v/o/+k/6T/q/+z
/7r/wf/G/83/0P/R/9H/1//e/+f/7f/y//n//v/9//v/+P/2//r//P/9//7/////////
//8CAAMAAwAEAAcACwASABgAEAAJAAAA+P/6//r//P8BAAQABQAHAAkABgAEAAMAAwAD
AAMAAQABAAUABwAHAAcACQAMABEAFwAVABMAEgASABIAEgARABEAFQAaABwAIAAiACIA
IQAgAB0AGwAYABYAGQAcAB0AHgAgACEAIwAlACUAJgAlACQAIgAhAB8AHQAcABwAHAAc
AB4AIAAhACEAIgAiAB4AHgAgACEAIgAkAB4AGAASAAsADQAMAA0AEAAQABAAEAAPAAcA
BAABAP7/+//6//n/+f/6//v//P/9//7//v/+//7//P/8//z/+//9//3//f/9//7//v/+
//7/AAACAAMAAwACAAEAAAD///z/+v/3//T/8v/y//P/8//3//r//f8AAP///v/8//r/
/P/8//3//P/7//r/+f/4//v//P///wAAAQACAAUABgACAP///P/4//r//f8CAAYAAQD9
//r/9//1//T/8v/x//b/+v/+/wEA/v///wAA//8CAAQABQAIAAcACAAIAAgACQAKAAoA
CwAKAAkABwAFAAcACQAJAAkACgALAAwADgAPAA4ADAAKAAcABAABAAAA///+//3/+//7
//n/9f/0//f/+f/6//z//P/9/////f/8//v/+v/5//b/9v/3//f/6//z//P/7f/t//T/
/f8KABwAKwA7AE8AaACAAIoAhgCJAJIAgQBhAEkAKwAFAOX/0P/D/7z/sv+n/6P/pv+o
/6b/qf+y/7f/uP+z/6//rP+r/6r/p/+n/6f/qf+p/6X/pf+w/7r/vf+//8L/xf/K/9X/
3v/h/+H/4//k/+n/7//y//X//P///////v/+//7//v/9//z/AAABAAIAAwACAAEA///+
/wAAAQAFAAgABAABAPz/+P/8//z//v8DAAIAAwAFAAcABwAGAAYABwALAAsACQAJAAwA
DwAQABEADwAOAA8AEQAPAA8AEAASABQAFgAXABkAFQAWABQAFAAYABoAGwAcABkAGQAY
ABgAHQAgACEAIgAfAB0AHAAbAB4AIAAgACAAIwAlACYAJwAhACAAHwAeACMAJgAoACkA
JAAiABwAGgAbABkAFwAWABUAFAATABEAEAAMAAoACgAOABAAEgATAAQA+v/w/+b/6//w
//X/+//9//3//f/9//r/+P/2//T/+P/8/wAAAwD///3/+//5//b/9v/2//b/+f/6//r/
+f/3//f/9//3//n/+v/6//r/9v/2//f/9//3//j/+f/6/wAABAAHAAoAAwD+//j/8//x
//L/+v/3//b/9f/0//b/9v/4//j/+P/4//r/+v/4//f/9v/0//b/9//6//z//v/9//3/
/f/5//j/9v/1//j/+v/8//3/+//9///////9//7//v8AAAIABAAFAAYACAAKAAsADQAR
ABEAEAAPAAkABwADAP//AwAFAAcACgAMAAoABwAEAAEA/v/7//r//P/8//z/+//7//v/
+f/6//n/+f/4//j/9P/z//P/7//v/+//7//v//H/8v/0//X/9f/3//X/8f/z//b/+f8C
AAgADwAjAD8AUgBoAIAAlACfAKAAkQB3AF0AQQAZAPH/1v/H/8T/vP+p/6H/ov+a/5j/
nf+i/6n/rv+t/63/qP+l/6L/n/+b/5//n/+f/6H/pf+o/6z/s/+3/7z/wf/I/8//0P/T
/9v/4f/m/+v/6f/q//H/9v/3//f/9v/2//r//P/9//7/AQABAAEAAQD9//n/9P/w//P/
9f/6//7/AQABAP///v/8//r/+v/9////AQAEAAcABgAEAAMAAwAFAAUAAwADAAIAAwAC
AAEAAwAGAAsAEQAPAA0ADAAMAA8AEAAQABEAEgAWABcAGgAWABQAEQAOAA8AEQASABQA
GQAeACEAJAAiAB8AHQAbAB4AIAAgACAAJAAlACUAJQAdABoAFwAUABoAHgAhACMAHgAc
ABYAFAAVABMAEQAQABEAEAAPAA0ACgAGAAQABAAFAAYABwAHAP///P/5//b/9P/0//T/
9f/4//n/+v/7//j/+P/4//j/9v/0//L/7//1//n//f8BAP3/+v/3//T/8v/w/+3/6f/r
/+v/6//r/+7/8v/1//j/9P/0//X/9f/2//j/+v/8//n/9v/y/+7/8P/w/+//7//0//b/
9//4//n/+P/5//r/9//1//P/8P/v/+//7//y//T/8v/y//P/8//z//T/9P/y//H/7//t
/+v/7f/w/+7/8v/1//f/+P/2//X/9f/4//n/+f/7//3////+//3//f/7//v/+//7/wsA
DgAMAA==
         </WaveFormData>
      </LeadData>
      <LeadData>
         <LeadByteCountTotal>10000</LeadByteCountTotal>
         <LeadTimeOffset>0</LeadTimeOffset>
         <LeadSampleCountTotal>5000</LeadSampleCountTotal>
         <LeadAmplitudeUnitsPerBit>4.88</LeadAmplitudeUnitsPerBit>
         <LeadAmplitudeUnits>��V</LeadAmplitudeUnits>
         <LeadHighLimit>2147483647</LeadHighLimit>
         <LeadLowLimit>268435456</LeadLowLimit>
         <LeadID>II</LeadID>
         <LeadOffsetFirstSample>0</LeadOffsetFirstSample>
         <FirstSampleBaseline>0</FirstSampleBaseline>
         <LeadSampleSize>2</LeadSampleSize>
         <LeadOff>FALSE</LeadOff>
         <BaselineSway>FALSE</BaselineSway>
         <ExcessiveACNoise>FALSE</ExcessiveACNoise>
         <MuscleNoise>TRUE</MuscleNoise>
         <LeadDataCRC32>627589624</LeadDataCRC32>
         <WaveFormData>
+P/4//j/+P/2//T/8v/w//H/8v/z//T/8f/w/+//7v/s/+z/7P/s//D/8v/0//b/8v/w
/+7/7P/v//D/8f/y//T/9//2//X/7//w/+//7v/y//L/8v/v/+//7//v/+//9f/5////
AwD///v/9//x/+//8P/w//L/+P///wIABAAAAPz/+//8/wAAAgAFAAkADwARABIAEwAQ
AA0ADAAJAAcABQACAP7/+v/3//X/9P/3//f/+P/5//j/+f/5//n/+f/5//n/9v/w/+z/
6P/j/+T/4//i/+L/5//t//D/8v/w/+//7//r/+X/6P/r/+v/9v/2//X/8//t//D/+P/+
/wUAFAAqAEcAXgBwAHkAcwBbAEMAMgAsADMAMgAtACcAFwAHAPX/5f/e/+X/6f/k/+L/
4//g/9j/1P/S/9D/y//L/9b/3v/d/97/4v/i/+H/6P/u/+3/7//z//D/6//n/+P/3v/e
/+f/9v8DAP7/9v/6//b/8//w/+r/5//r//H/9v/2//f/9v/0//P/8v/y//H/7//y//f/
+P/6//j/9//2//T/9v/5//z//v/7//f/9P/y//H/8v/0//T/+f/8/wAABAABAP///f/7
////AQACAAUABAAFAAYACAAEAAAA///7//3/AAACAAQAAwD///////8BAAUACQALAAkA
BwAFAAEAAgAEAAYACAAMABAAEwAUAA8ADQALAAkADgASABcAGwAZABcAFQATABcAGgAc
AB8AGwAZABkAFwAUABUAFgAYAB0AIAAjACQAHQAZABQADgANAAoADQAQABQAFQAWABcA
FQAQAA4ADQAQABEAEgATABAACwAGAAIABAAHAAsAEwAUABQAFAAVABUAFQAWABcAFAAS
AA8ABwAIAAgACwANAA4AEAAUABYAGAAXABQAFAAPAAwACQAGABYAGgAcABoAGAAWABQA
EgATABUAEwAWABgAHwAkAB0AGgAVABAADQANAA0ADQAOABAAEgAWABYAFQAUABMAFQAZ
AB4AIgAfACAAIgAgACIAIwAiACQAJAAkACQAJQAoACsAKgAoACwALgAwADQAMgA1ADYA
NgAvACkAIgAcAB4AHgAdAB0AHQAaABkAFwAYABkAGgAbABUAEQANAAkACwAMAA0ADgAP
ABEAFgAYABYAFAARAA8ACQADAAQABQAZAA4ACgALAAkACQAMABAAGAAjACoALgA3AEQA
WgBxAIkAnQClAJQAegBfAEwASQBPAFEASQA5ACUAFgAJAPv/9v/4//f/9P/2//z/AAD+
//n/7f/g/9z/4//s//L/9P/1//j//v8BAP//+//6//v/+f/3//b/9v/1//b/9f/0//j/
AAAGAAgACAAFAAUABAAFAAUAAAD+//r/9f/x//j//P///wEA//8BAP///v8AAAEAAgAC
AP////////7/AwAHAAwAEgAKAAQA///4//b/9P/z//L/9v/7/wAABQABAP///P/7//3/
//8BAAQABgAGAAkACQAGAAYABQAEAAYABQAIAAsAAgD9//j/8f/3//3/AwAHAAUABAAD
AAIABAAGAAcABgAJAAsADQAPAAsACAAGAAMABwALAA8AEwARABIAEgATABEAEQATABMA
FAAZAB4AJAAdABgAEwAMAAoACwALAAoACQAEAAUABgAEAAMAAgABAAYABgAJAA0ACwAJ
AAcABQAIAAcABgAGAAIAAQABAAUABAAEAAQABQAIAAkACwANAA4AEAARAA0ACQAGAAYA
BQADAAQABwAIAAoACQAGAAYAFAAQAAgACAAJAAoACwAMAAoACwANAAsACgAIAAsADAAN
ABAAEQASAA4ADQAMAAsACAAIAAgACgANAA0ADQANAA4ADwARABIAEwAWABoAGgAbABsA
GQAaABsAHAAdAB8AJgArACwALAAoACQAIAAeAB0AIQAjACQAIAAfAB0AHAAaABoAGQAZ
ABsAGgAbABsAFAARAA4ACwAKAAsADAANAA4ADgAOAA4ADAANABEAEgAPAA4ADAALAAYA
AQADAAUABQAGAA4AFQAXABMAEAAOAAwADwAcACgAMwBGAGIAewCRAJ0AnQCUAIYAbwBg
AF8AXQBRADsAIwATAAwABQADAAYABgD7//L/8P/y//b/+P/5//n/+P/4//3/AgACAAQA
BQAGAAgACQAFAAUADAANAAsACQAEAP7/AQAKAA0ACAAGAAoAEAASABIADwAPABQAGQAd
ABwAGgAYABUAEwAVABYAFgAVABgAGwAaABoAFwAXABcAFgAXABkAGwAcABkAFwAWABYA
FgAWABcAFgAaABwAHwAiABsAFwATAA8AEgAVABcAGwAaABkAGAAYABsAHAAgACEAJQAo
ACoALAAoACMAIgAhACEAIwAlACUAIgAfABwAFwAXABgAGQAaAB0AIAAiACIAIAAhACIA
IwApACwAMAAzADAALwAuAC0ALQAuAC4ALwAwADEANAA1AC0AKwApACgALQAwADMANAA3
ADkAOgA6AC4AIgAcABYAHAAfACIAJQAiAB4AHQAdAB8AHwAfAB8AIQAfAB0AHAAZABkA
GgAfAB4AHAAaABkAGAAXABcAFwAaAB4AIQAfABsAGAAYABcAFwAYABsAHAAdAB0AGwAc
ABoAGAAWABQAGgAgACMAJAAlACYAIAAbABcADwATABQAGgAeABkAGAAVABIADwAPAA8A
DwASABYAGgAgAB0AGQAVABEAEQARABIAEgAVABoAIAAiACQAIwAgACAAIwAmACkALQAt
AC8ALQAqAC0ALgAvADIAMQAzADMAMgAoAB8AFQAMABEAFAAWABkAGAAUABIADwAPABEA
EwAVABEADwANAAsABwAGAAUABAAGAAkADwASAA8ADAAIAAUABgAFAAsAEQATAAgA/P/1
//f/AwAOABQAGAAhACgAKgAzAE4AaAB5AIkAlwCPAHgAYgBTAEwAQQAvACMAHQAXABEA
BgD9//X/6v/i/+H/4P/m/+7/9v/4//f/7//m/97/2f/e/+r/8v/5/wQAAgD3//H/8//0
//P/8f/1//r//v8BAAIAAQAAAPr/8P/u//T/9v/1//f/9//7//7//P/+//z/+f/3//3/
AAACAAMAAgADAAAA/v///wEAAwAEAP///f/7//j/9v/1//X/9v/9/wIACAAMAAUA/P/0
/+z/8P/z//b/+f/4//n/+f/7//r/+f/4//j//P/8///////8//z/+//6//3//f8BAAUA
AQD///3/+f/7//v/+//5//3/AgAHAAwACAAEAP//+P/8/wEABgALAAwADAANAA0ABQD/
//n/8//5//7/AgAHAAQAAwAEAAMAAQADAAUACAAGAAYABgAEAAIAAwADAAIAAgD+/wAA
AgAAAP3/+v/3//j/9v/3//n/+P/3//b/9f/4//f/9v/2//T/9f/3//3/9//0//H/7//0
//f/+/////z//P/7//X/9v/2//n/+//3//T/8//w/+z/6f/k/+L/6P/s//D/9P/y//L/
8f/v//D/8P/0//H/9v/0//L/8P/w//D/8P/z//f//P/9//f/8P/u/+r/6P/q/+r/6v/q
/+3/8P/z/+7/7P/q/+r/7v/x//T/9//1//X/9v/2//T/9v/5//j/+v/7//r//P/7//z/
/f///wQACQAKAAoABAD+//j/9P/0//f/+P/4//v//f/+/wAA/f/6//b/8//y/+7/7P/p
/+n/6f/p/+n/4//f/9v/1//Z/9r/2//c/9v/2//e/97/4f/i/+L/4//h/93/4P/j/9X/
0P/Y/9//5//v//j/AAAEAAcAEgAkADUAQgBWAGcAYwBFACkAHAAUAA0ACAD///X/6//j
/9n/zf/I/8P/wf/E/8b/yf/M/9T/0v/I/7r/tf+1/7z/xP/H/8z/1P/W/9X/0P/M/8n/
zf/P/87/x//F/8v/zP/E/8n/0v/V/9T/1v/e/+L/4f/e/9j/1f/T/9P/0v/M/9H/0v/S
/9P/0//U/9T/0//W/9v/3P/e/9r/2f/Y/9b/1f/V/9X/1P/W/9f/2f/c/9n/2P/Y/9b/
2P/W/9X/1P/R/9H/0f/R/9T/1f/V/9f/2P/b/97/4v/d/9j/1v/R/9T/2P/b/97/2//X
/9f/1//X/9n/2//b/97/4f/k/+X/3//a/9X/0P/U/9j/2//c/93/3//h/+P/5P/k/+X/
5f/o/+n/6v/r/+r/6v/p/+n/6//t//H/8//x//H/8f/y//D/7v/s/+j/6P/p/+n/6P/m
/+D/4P/g/+X/5//p/+v/6P/k/+P/4//l/+X/5f/l/+r/6//s/+7/6//p/+j/6//r/+r/
6f/p/+n/6f/q/+v/8f/2//r/+f/1//D/7v/r/+f/5v/n/+b/6P/p/+j/6v/o/+j/6P/o
/+z/7v/v/+//8f/0//v/+//6/+7/5v/o/+r/7P/u//D/8f/z//H/7v/q/+v/6v/t//L/
9f/4//P/8f/v/+3/8f/0//f//P/7//v/+//7//X/8//y//D/8//4//7/AAD+//3/+v/6
////AgAFAAkACgALAAgABAADAAAA/f/8//v///8BAAIA/v/9//v/+v/4//j/9//3//r/
+P/4//f/8//z//P/8//0//f/+v/9//P/7P/l/97/4v/l/+v/7v/v//D/8P/x/+j/4f/h
/+H/6f/s/+r/5//p/+3/9P/6/wAACQAUACQAOwBSAGQAcwB3AGcASQA0ACwAKwAsACcA
FwABAPX/8f/n/9r/2//j/+T/3v/Z/9j/1v/S/9L/2P/d/9v/2v/e/9v/1v/W/9z/4//k
/+T/5//t/+n/3v/X/9X/1//a/97/3//k/+n/6P/k/+T/6P/s/+z/6f/p/+n/6//s/+j/
5v/k/+H/3//j/+b/6P/p/+j/6f/m/+T/5f/n/+n/6v/l/+P/4f/e/9//3//g/+L/5P/m
/+n/6v/n/+T/4v/g/93/3f/d/93/4P/h/+H/4//f/93/2//a/+H/5P/q/+3/6P/m/+P/
4P/d/9n/2f/Z/93/4f/l/+f/5f/j/+H/3f/h/+T/5//q/+j/6P/n/+T/5v/p/+z/7//w
//D/8f/x/+//7f/r/+n/7f/y//b/+//2//P/8v/v/+z/7f/u//D/8//0//X/9P/3//n/
+v/6//b/8P/w//D/7f/p/+X/4f/k/+L/4//l/+r/6//s/+3/6v/n/+T/4v/n/+v/8P/5
//P/7v/p/+X/5v/n/+n/6//u//L/9f/z/+//6v/o/+X/6P/q/+7/8P/v/+3/6f/o/+v/
7P/t/+7/9v/0//P/8//y//P/9P/1//b/9f/1//b/8//s/+b/5f/i/+b/7P/w//T/8P/v
/+7/7f/s/+z/7P/u//L/9f/4//v/+f/5//r/+v/7//7/AgACAAQAAwAAAAAAAAACAAQA
BwAPABUAFwAYABIADAAGAAIAAAADAAQABAAFAAUABAAEAAYABgAFAAUAAgD+//z/+f/2
//X/9P/z//H/8f/x//H/8f/w/+//7v/r/+v/7v/u//D/8v/z//X/7//r/+7/8f/v//L/
9P/z/+//7//u//D/+v8LABwAKAAxAEIAXABpAG0AcwB1AGQATgBFAEYARQA9ADMAIwAT
AAMA8v/l/+P/5P/e/9//6P/o/+L/4v/m/+n/7//w/+j/4f/c/9L/zP/R/9z/5v/x//f/
+//6//P/4f/X/9j/2v/X/9z/6//8/wgADAAGAAIA/v/3//P/9f/5//z/+v/9//z/+v/5
//3/AAACAAMA/P/5//L/7P/v//P/9//6//v//f///wAA/f/7//r/+v/7//z//v/+/wEA
AgAEAAYABQAFAAUABQD5/+3/4P/V/8z/x//C/77/wP/A/8P/w//F/8b/xv/G/8D/uf+2
/7P/rv+t/6z/qf+s/63/rv+t/6v/rP+t/67/r/+w/7D/rv+s/6v/qv+p/6n/qv+s/63/
sf+z/7X/t/+1/7T/sv+x/7L/s/+2/7f/s/+z/7P/tP+y/7D/rv+q/6j/p/+l/6L/oP+c
/57/oP+l/6f/qf+r/6j/ov+f/53/oP+h/6L/o/+j/6H/n/+e/6D/o/+n/6//rf+s/6v/
q/+n/6P/oP+d/6P/qv+w/7H/sf+u/67/rf+q/6j/qP+m/6j/qf+o/6r/qP+m/6T/ov+m
/6r/rv+w/7L/tP+x/6//rv+p/6r/qv+v/7L/sP+y/7L/sv+x/7P/tf+3/7L/sP+u/67/
r/+v/6//r/+0/7n/v//E/7//vv++/7r/uv+5/7b/tv+7/77/wf/F/8f/yf/H/8T/yP/I
/8j/yv/F/8X/w//A/8L/w//D/8T/xf/G/8b/x//D/77/u/+3/7j/uf+6/7v/tf+x/63/
qf+o/6j/qP+o/6//tf++/8T/vv+4/7H/q/+p/6f/rP+x/7X/sP+o/6P/o/+p/67/uP/G
/8//zv/K/9f/8P8MACcAQwBPAEcANAAaAAEA+P/1/+3/4//Z/8//w/+4/6v/pf+i/5z/
m/+c/5z/oP+o/6j/of+Z/5D/iP+L/5j/oP+m/6v/sP+0/7X/tf+x/6z/q/+t/7X/uP+2
/7P/rv+t/6z/rP+2/77/wP/A/73/vf+7/73/vv+6/73/vv++/7//yP/O/9P/1//O/8n/
wP+4/7r/u/+8/7z/vP+9/77/vv/A/7//v//A/8T/xv/J/8r/yf/G/8T/wv/F/8n/zf/R
/9D/0f/R/9P/0f/R/9H/0v/Q/8z/y//H/8n/yv/K/8r/zv/N/9D/0//Q/9H/0v/R/9T/
1f/W/9X/1P/U/9T/1P/W/9j/2f/Y/9v/3//j/+f/5v/k/+P/4f/k/+X/5v/n/+r/7P/t
/+//6//p/+n/5//n/+v/7//0//L/8P/u/+r/7P/v//H/8v/w/+r/6v/q/+f/4//f/9v/
4P/g/+P/5//m/+X/5P/j/+T/4//i/+L/4v/j/+X/6//m/+T/4v/h/+X/5//q/+3/6v/q
/+n/4//k/+T/5//p/+v/7v/z//b/8//v/+n/5v/p/+r/6//s/+7/6P/o/+j/6P/o/+r/
7f/x//H/7//s/+7/7v/s/+7/7v/u/+7/7//w//H/8P/w//D/8v/4//v//v8BAPr/9//1
//L/9//8/wIABAACAAEA/v/+/wIABAAGAAkADgATABQAFAAQAAoABAAAAP//AwAFAAYA
CAAJAAkACgAIAAYAAwABAPz/9v/y/+3/7f/v//H/8//y//P/9P/1//X/9P/z//L/8P/v
//H/8P/w//D/7//v//D/7//1//v/+f/w/+7/7f/n/+f/7P/0/wAACwAQAB4ANwBOAGYA
fwCJAH0AZwBSAEIAOwA0AC0AIwARAP3/7//p/+b/5//t//L/8P/t/+j/3v/S/9L/1P/X
/9f/2v/k/+n/6P/q/+r/6f/u//b/9f/x//H/9v/1/+//6//u/+7/7f/0//3/+v/4//r/
9v/3//b/8v/x//n/AQAIAAoABwACAPz/9//3//b/9P/x//j///8CAAYAAgABAAAA/v/8
//3//v/+//7//f/9//7///8AAAIAAgACAAAA///+//3//f/9//3///8BAAIABQADAAMA
AwAEAAUABAAGAAUABwAKAAwADgAGAP3/+P/z//n/AQAJAA8ADAALAAoABwAJAAoACwAM
AA0ADgAOAAwACgAJAAgABwAMAA4AEQATABEAEQARABEAFAAYABsAHwAbABkAGQAXABUA
FQAVABYAFgAWABYAFAATABMAEgAQAA0ACAAJAAoACwALAAsACwAJAAQAAgABAAYABwAI
AAkACQAHAAUABAAGAAcACQAPAA4ADAAKAAkACAAHAAcABwALAA4AEAANAAwACgALAAsA
DQAOABEAEgANAAkAAwAAAAIABAAGAAgABQAEAAIA//8IAAgABAAAAAEAAgADAAQABAAF
AAcABQABAP7/AAAAAAQACAAKAAwACAAHAAYABQAIAAoADAAQABAADwAOAA0ABgADAAEA
/v8DAAoAEgAWABIADwAKAAgADgAUABoAIQAhACEAHQAYABMADgAJAAYABwALAA0ADgAO
AA0ACwAKAAoACgAJAAkACwAIAAcABQABAAEAAQABAPz/+//6//n/8//w/+3/6v/s/+3/
8f/y//X/9v/2//f/9f/x//T/9//3//r//P/9////+//4//7/BgAPABoANgBXAGwAegCF
AHsAWwA3AC4ANAAzACgAHQALAPf/6//j/+P/6v/v/+n/4v/g/+H/3v/a/9r/1v/Q/83/
z//W/97/4f/i/+T/5P/r//T/9v/1//P/6//g/9//4//h/+D/4v/j/+j/8f/w/+b/3v/a
/9//4v/i/+X/7P/z//n/+v/4//T/7//r//D/8v/z//P/8v/z//D/7v/s/+v/6v/o/+z/
8f/2//r/9v/z//H/8P/0//j//f8AAP3/+P/0//D/7v/t/+z/6//u//H/8//3//H/7//t
/+z/8v/0//n/+//9/wAAAgAEAP//9//z/+//8//5////AwD///v/9//x//L/9P/2//j/
+//+/wAAAAD8//v/+v/5//3/AAAEAAcABAADAAIAAQAEAAYABwAJAAsADQARABMACwAJ
AAcABgAGAAYABgAEAAAA///9//r/+//4//v//v////////////r/9P/x/+//9//7////
AwD+//n/9P/w/+7/7//x//f/9v/2//b/9//3//f/+P/5//n//P/+//v/9f/w/+7/6//t
//D/9f/4//j/9//0//T/8f/w/+//7v/y//T/9f/1//L/8P/y/+3/8v/2//T/9v/0//D/
7v/s/+r/7P/v//P/8//z//L/9v/4//P/8v/v/+z/7v/x//T/9//2//b/9v/4//X/8//x
/+//7v/v//H/8v/2//r///8AAAMAAwABAAIA/v/8//r/+f8AAAUABgAGAAcABAABAAAA
+//7//n/9v/3//n/+v/8//v/+v/4//f/9P/w/+7/6//t//H/9f/5//T/8f/u/+v/7f/u
/+//8P/s/+v/7f/s/+r/6P/l/+P/4v/h/+f/7f/f/9r/2P/h/+3/8f/8/wgACAAFAAwA
HgA3AFAAZABxAHMAZQBNADoAMgArACAAFQAHAPn/8//t/+P/2v/V/8//yP/I/8//3P/s
//b/7P/W/8f/xf/K/9L/1//c/+D/3v/b/97/3P/V/9X/3f/g/9//4f/j/+D/2v/X/9z/
4//o/+7/9P/2//P/7v/m/+H/4P/j/+X/4v/l/+b/5v/n/+n/6v/q/+n/6P/p/+b/5P/l
/+X/5f/k/+H/3//d/9r/3f/f/+L/5v/k/+T/5f/k/+f/6P/q/+z/6P/n/+b/5f/i/+H/
3//f/+D/4//m/+r/6f/o/+r/6f/p/+r/6v/q/+r/5//o/+n/6f/r/+3/7f/v//H/8//z
//D/8P/w//D/7f/s/+r/5v/o/+n/6v/r/+r/6v/r/+v/7f/v//H/8//z//T/9P/1//j/
+f/8//3/9v/1//T/9P/x//D/7//s//H/9f/4//r/8v/q/+j/5v/q/+v/7P/t//D/7v/v
//H/7v/r/+j/5f/m/+X/5P/k/+D/3//f/+P/4//i/+H/4f/i/+P/5f/n/+X/5v/m/+H/
4v/i/+X/5//k/+L/4v/g/+P/5f/l/+j/6v/s/+r/4v/k/+T/5P/k/+j/6//v/+//6f/i
/+D/3P/f/+L/4//k/+H/4f/h/+H/4P/g/+D/4v/n/+n/6//t/+f/4//g/9z/4v/o/+//
8v/z//P/8f/y//D/8P/w//H/+v8BAAQABgAHAAQAAQAAAAAAAwAEAAQA+//1/+7/6P/p
/+r/6v/r//D/8P/y//P/7//t/+v/6f/m/+X/5P/j/+T/5P/k/+T/4//j/+b/5v/o/+r/
6//t/+j/4//l/+f/4f/m/+r/3//T/9H/1P/c/+b/8f/6/wAADQAgADoAUwBhAG0AcQBs
AFwASwBCAEUARQA5ACcABwDr/+T/4//f/+D/4P/V/8j/xv/S/9T/yv/F/8n/zP/O/83/
0P/Q/8j/x//O/9j/4f/l/+X/5v/j/+H/3f/a/9z/3f/c/+H/7P/y/+z/5P/o/+j/5f/l
/+v/8f/2//b/8v/s/+X/3//m/+r/7f/v/+3/7f/p/+b/5f/l/+X/5P/n/+v/7//y//D/
7//v//D/7v/u/+//7v/v/+7/7v/u/+z/6//q/+n/7f/x//T/+f/1//P/8f/w//D/8P/z
//P/9P/2//f/+P/0/+//7v/t//T/+/8CAAcABAABAP7/+f/1//T/8//y//f/+v/8//z/
+f/5//n/+f/9/wAABAAHAAQAAwACAAEAAwAGAAgACwAMAA0AEAARAAgABQACAAAAAgAC
AAIAAAAFAAkADAAOAAcAAAD///7//f/9//3//f/6//b/9f/1//z///8CAAUABgAFAAQA
BAD+//n/9f/1//b/9v/2//f/9v/1//X/9f/3//r//P/5//j/9v/3//f/9//4//v//P//
/////f/+//j/+v/+//r/9v/4//r//P/+////AQAEAAMAAQD+/wAAAAD+//7//P/6//b/
9f/0//P/9//6//3/AgD///3/+//5//r//f8BAAQABQAIAAwADAAKAAkABgAGAAkADAAP
ABMAFQAXABUAEgAWABgAGgAeABYAEwAOAAgABQADAAAA/v8BAAQABgAJAAUAAAD9//n/
+//9////AQD+//3//P/7//X/8v/v/+z/7v/x//f/+v/3//b/9P/z//P/8f/2//v/CQAK
APz/5//f/+X/6v/0//7/AQAEAAwAGQAuAEgAXwBzAIkAhwBwAFgASQBCADMAIQAVAAcA
9//x/+z/5f/f/+D/3v/Z/9b/3v/s//j/+P/x/+X/0v/E/8f/xP+6/8b/3f/k/+b/5//j
/9//3v/f/9//4//m/+b/5//m/+X/5P/i/+T/6v/t/+7/7P/t/+z/7//x/+7/7//u/+z/
6//y//b/+f/7//3////9//z/+P/3//b/9P/y//H/8P/u//H/8f/y//T/9//4//r/+v/1
//D/7P/o/+v/7//z//f/+f/7//z////7//n/9//2//n/+v/+/////v/+//3//P8AAAEA
BgALAAUAAQD9//f/+f/7//3//f8CAAYACgAOAAsACAAEAP7/AAADAAYACQAHAAYABgAF
AAgACQAKAAsADgASABUAGQAYABcAGAAXABIAEQAQABAAEQASABMAEgAQABEAEQAQABAA
DAAOABAADAAHAAIA/f8DAAQACAANAA0ACwAJAAcACQAHAAUABAAGAAkADQAVABAADAAI
AAUACwAPABQAGQAVABQAEgALAAcAAgAAAP3///8CAAcACgAIAAcABAAEAAcACgANABAA
FAAQAAsACAAJAAoACwAMAA8AEwAYABkAFQASABQAFAAUABYAFgAWABQAFQAWABcAEwAS
ABEAEgAVABUAFQAVABQAFQAXABgAHgAkACsALgAuAC0AKgAqACoALAAuADEANwA7ADsA
OgAzACwAJQAgACIAJwAqACwAKAAnACUAJAAlACYAJgAnACoAKAAoACcAIAAdABoAFwAY
ABkAGgAbABsAGgAZABgAGAAZAB0AHgAfACAAIAAhABkAEwAUABUADwAYABwAGwAbAB8A
IgAqADQAPwBOAGgAiQCiAKgAmwCPAIMAbQBWAFIAUwBOAEUAOQAnABUADQAJAAYACwAL
AAYABAAJAAwABgD+//j/+P/5////BAAIAAkACgAMAAgACQAQABgAGwAbABkAEgALAAkA
CwAKAAQABwAMABEAGAAYABQAEAAUABQAEQARABYAGwAfAB4AHAAaABcAFQAYABoAGwAb
ABwAHwAeAB4AFwATAA8ACgAPABUAGwAgABwAGQAXABYAGgAcAB8AIAAhACAAIAAgAB0A
HQAdAB0AIAAjACUAKQAiAB8AHAAaACAAIgAnACkAJwAmACQAIgAjAB8AHwAfACIAJQAo
ACkAKAAnACYAIwAjACQAJQAmACkAKgAqACgAJgAnACgAKQAsAC4AMQAzADUANQA1ADUA
NAA2ADcAOQA5ADkAOwA7ADQAMwAyADIANQA4ADsAPAA6ADsAOwA6AC8AJAAfABoAIAAl
ACoALwAsACgAJwAnACsAKwArACsALAArACoAKgApACkAKgAvACoAKAAmACUAJAAjACMA
IwAoACwALwAtACoAJgAlACMAJAAmACoALAAuAC0AKgAqACwALgAwADIAMQAwAC4AKwAi
AB4AIgAiACIAIgAiACYAKQAtAC0AKQAkACQAIgAkACgAKgAsACcAJwAnACcAJwAoACkA
LAAtAC0ALQAtACkAKQAqACoALgA0ADsAPgA8ADkANAAyADYAOAA6AD0AQgBHAEgASABD
AD4AOQA2ADEAMQAvACwALQAtACwALAAsACwAKwArACwAKgAqACkAJQAjACEAHwAiACUA
KAArACUAIgAfABwAGAAXABkAGAAaABwAHQAfABoAFQAXABkAGwAkACgAIwAjACUAJgAo
ACgAKQA2AFIAawCAAJQAnwCbAIsAdwBkAFwAWwBaAFEAQwAzACkAGwAPAA4AEQALAAQA
AgABAAIAAgD+//r/+P/3//n//v8CAAMAAgACAAYACwAOABAAFQAXABUAEAANAAkAAwAC
AAYACQAQABUAFgASABAADgAOAA4ACwALABIAGQAfACAAHgAaABUAEQAPAA4ADAAJAAsA
DwAPABAADwAPAA8ADgARABMAFQAWABMAEQAQABAAEQASABQAFAAWABQAEwASAAwACQAG
AAMACQAPABQAGwATAA8ACwAIAA4AEAAVABcAGQAaABoAGgAWAA8ADAAJAAwAEQAWABkA
GQAZABkAFwAVABYAFwAYABwAHgAfAB4AHQAdAB0AHQAbABoAGgAZABsAHQAfACEAIQAi
ACIAIwAjACMAJQAlACAAHwAeAB4AIAAiACQAJAAhACEAIAAeABsAFgAXABgAFwAXABcA
FwAZABYAFgAXABsAHQAfACEAHQAXABEADAASABcAHQAnACAAHAAYABUADwALAAgABQAK
AA4AEQAPAA8ADgAQABEAEQASABUAFgAaABsAGgAcABUAEAALAAYACgAOABEAEwAQABAA
FAARABIAFAAaABwAGQAXABMADwAKAAgABwAKAA0ADwARABMAEQAOAAkACwAKAAwACwAL
AAwADQANABAAEgASABEAEQAUABkAHAAhACAAHgAcABwAHwAgACAAIgAjACMAIwAjACYA
IgAgAA==
         </WaveFormData>
      </LeadData>
      <LeadData>
         <LeadByteCountTotal>10000</LeadByteCountTotal>
         <LeadTimeOffset>0</LeadTimeOffset>
         <LeadSampleCountTotal>5000</LeadSampleCountTotal>
         <LeadAmplitudeUnitsPerBit>4.88</LeadAmplitudeUnitsPerBit>
         <LeadAmplitudeUnits>��V</LeadAmplitudeUnits>
         <LeadHighLimit>2147483647</LeadHighLimit>
         <LeadLowLimit>268435456</LeadLowLimit>
         <LeadID>V1</LeadID>
         <LeadOffsetFirstSample>0</LeadOffsetFirstSample>
         <FirstSampleBaseline>0</FirstSampleBaseline>
         <LeadSampleSize>2</LeadSampleSize>
         <LeadOff>FALSE</LeadOff>
         <BaselineSway>FALSE</BaselineSway>
         <ExcessiveACNoise>FALSE</ExcessiveACNoise>
         <MuscleNoise>TRUE</MuscleNoise>
         <LeadDataCRC32>204792132</LeadDataCRC32>
         <WaveFormData>
LgAuAC4ALgAwADAAMAAwADAAMAAwADAALwAuAC0ALAAtAC4ALwAwADAAMAAwADAAMAAw
ADAAMAAyADIAMgAyADAAMAAvAC4ALwAvAC8ALwAtACwAKgAqAC0ALQAuAC4ALwAwADEA
MgAwAC4ALAAqAC0ALQAtAC0AKgApACgAJwAnACcAJwAnACkAJwAmACMAIwAfAB0AHQAd
ABsAGQAYABMAEgARABAAEgASABMAFQAZABsAHgAhACEAIwAlACYAJwAoACkAKgAmACIA
IAAeAB8AIAAgACEAJgAmACYAJgAkACQAJAAkACYAJwAoACkALQAxADcAOgA2ADMALgAv
ADgAQgBCADsANwAvACEAFQARABUAHQAiACgAOABNAFwAawB6AIkAlwCiAKsAtwDAAM0A
2gDmAPQA+wAAAQQBDQEXAR8BHgEcARwBFwEQAQUB9gDfAMoAuQCpAJsAjAB/AHcAcQBk
AFkAVwBWAFAATgBOAEwASQBHAEMAQgBAAD4APgA+AD4APAA7ADsAOgA5ADgANwA3ADYA
NgA2ADgAOAA3ADYANAA0ADMAMgAwADMAMwAzADAAMAAuAC4AMAAwADAAMQAwAC0ALAAq
ACcAJwAnACcAKQAnACYAJgAjACEAHgAbABoAGQAZABgAGQAYABUAFQASABAAEAAPAA0A
DQANAAsACwAKAAkACAAJAAkACAAHAAYABQAEAAIAAwACAAIAAgACAAQABQAGAAcACAAJ
AAwACwAMAAwADgASABQAFgAYABsAHQAeACAAHwAiACQAJAAiACIAIgAiACMAJQAoACkA
KwArACwALQArACsAKgAqACgAKAAoACkAKQApACkAKQAsACwALAAuADAAMAAxADEAKwAl
ACIAIQAkACYAKAAqACkAKQApACcAJgAlACQAIwAhACEAIgAjACMAIgAiACQAJAAkACQA
JgAmACYAJQAkACMAIwAjACEAIQAgAB4AHAAdAB0AHgAeAB4AHgAeACAAIAAgACAAIAAh
ACEAIQAhACEAIQAhACEAIQAhACEAIwAjACEAIAAeAB0AGgAZABgAFQASAA8AEQAQABEA
EgANAAwACQAHAAsADAANAA8AEwAVABcAGQAYABgAGAAYABgAGAAWABYAGAAYABgAFwAX
ABoAGgAaABoAGgAaABoAGAAWABUAFAAfAB0AHQAfACIAKAAtACwAKQAkACAAHgAdABcA
DQABAPf/6f/b/9f/3v/o/+z/7//+/xUAJAAxAD8AUABdAGcAagBxAH4AiACUAJ8ArgC4
AL0AvQDBAMoA0gDUANEA0gDRAMwAxwC+AKsAkwB9AGwAXQBNAEEAOgA1AC0AIAAWABIA
EAAMAA0ADQALAAwADAAKAAoACgAGAAIA///9////AQADAAUAAwACAAIAAgAAAAAA///+
////AAAAAAAAAgAFAAUABQACAAAA/P/6//r/+v/6//v//P/7//z//P/5//n/+f/5//f/
9f/0//T/9P/1//X/9f/z//H/8P/u/+//7v/r/+v/5//k/+P/4f/j/+P/4//h/+P/4v/h
/+D/3//f/97/3f/d/93/3f/c/9v/2v/a/9r/2f/a/9r/2v/c/97/4P/k/+L/5P/l/+j/
7P/u//D/8v/y//P/8//0//H/8v/y//D/8//0//X/9v/0//X/9//3//n/+f/6//v//f/9
//z//P/4//j/+P/5//n/+f/5//n/+P/4//j/+v/4//j/+f/5//n/9//4//v/+v/4//b/
9P/1//X/9f/z//T/8//y//H/8//x//D/8v/0//T/9P/0//L/8P/u/+v/7f/t/+7/7//v
/+//7v/s/+v/6//q/+r/6v/q/+r/6v/o/+j/6P/o/+n/6//s/+3/6//r/+v/6//p/+n/
6f/p/+z/7f/s/+z/6f/n/+P/4f/g/93/2v/X/9j/1v/W/9b/0//U/9P/0//X/9j/2f/b
/9z/3f/e/9//4v/i/+L/4v/k/+T/4v/i/+L/4v/i/+H/4v/m/+f/6P/l/+T/4//i/+L/
4v/j/+T/5f/l/+X/5//u//T/+//6//P/7P/o/+T/4f/f/9n/0f/J/73/q/+l/67/uP+8
/73/zP/f/+z/+f8PACAALQA5AD4AQQBIAFYAYgBvAH4AigCPAJEAlwCiAKYApgClAKgA
owCaAJMAggBpAFMAQwA4AC0AHwATAAoAAwD7/+7/5P/g/+D/4v/i/+H/3v/e/9z/2v/a
/9r/2f/W/9T/0//V/9X/1f/V/9T/0v/R/9D/0v/S/9H/0P/Q/9D/z//O/83/z//O/83/
zv/O/8z/zP/K/8r/yv/L/8r/x//G/8T/wf/B/8H/wf/B/7//vv++/7//v/++/73/vv+9
/73/vP+5/7j/tf+1/7L/sP+w/6//rf+t/63/q/+r/6r/qf+o/6f/p/+m/6X/p/+n/6f/
pv+l/6T/pP+k/6L/pP+l/6b/pf+m/6f/qv+o/6r/q/+u/7D/sv+0/7b/uP+7/73/wP/C
/8b/yf/K/8j/xv/E/8L/w//F/8j/yf/L/8v/zP/N/8v/y//K/8r/yf/K/8v/zf/P/8//
z//P/8//zv/N/87/zv/O/8//z//P/8v/yv/L/8z/zP/M/8z/z//P/8//zf/M/8v/yv/J
/8j/yf/L/83/y//M/8z/zP/M/8z/y//K/8n/x//H/8f/yP/J/8j/x//F/8L/xP/F/8X/
xv/G/8b/xv/G/8b/xv/G/8b/x//J/8r/y//O/8//0P/R/9T/1f/W/9f/1f/V/9P/0v/R
/8//y//J/8v/yf/H/8X/xv/E/8T/xP/A/8D/vv+9/7//wP/B/8P/yP/L/87/0f/Q/9D/
0P/Q/9D/0P/O/87/z//Q/9H/0f/Q/9L/0f/Q/9L/0v/S/9L/0P/Q/9H/0v/T/9H/0f/X
/+D/6v/p/+L/2//Y/9j/1v/T/8//yf/D/7f/qf+j/6v/tv+6/77/y//e/+3//v8PAB8A
LAA3AD0ARgBTAGIAbgB6AIcAkgCWAJ0AqQCxALAAqgCqAK0ApgCdAJIAfQBkAFMARwA5
ACoAGQARAAsAAgD5//P/7v/q/+j/4v/e/9z/2//Y/9j/2f/Y/9n/2v/Y/9b/1f/V/9X/
1f/V/9X/1//Y/9r/3P/c/9z/2//a/97/4v/l/+j/6//x//T/9//5//z//f8AAP7//P/6
//n/+f/3//f/9v/3//f/9//3//X/8//y//L/7//v/+7/7f/u/+3/7f/s/+v/6v/n/+f/
5v/k/+T/4//h/+H/4f/f/+L/4v/i/+L/3//f/97/3f/d/93/3f/c/9z/3P/d/97/2//a
/9j/1v/Y/9r/3P/g/+L/5P/l/+j/5//o/+n/6v/u//H/8//2//X/+P/6//r/+//8//3/
/v8AAAEAAwADAAEAAQACAAMABAAFAAUABgAFAAYABwAJAAgABwAGAAUACAAIAAgACgAI
AAgACQAJAAgABQAFAAcACwAMAA0ADgALAAkABwADAAMAAwADAAMAAgADAAUABwAJAAgA
CAAIAAcACAAJAAkABwAGAAYABwAIAAkACgAKAAoACgAJAAcABQAEAAMABAAFAAUABAAE
AAUABQAGAAQABAAEAAQABgAGAAYABgAIAAkACQAJAAkACQAJAAkACAAHAAYABQAFAAUA
AwACAP///f/5//f/9f/z//H/7//x//D/8f/y//P/9v/3//n//P/+/wAAAwACAAMABAAF
AA0AFAAbACIAJQAmACUAJgAoACgAKAAnACgALAAtAC4ALgAuAC4ALgAuAC4ALwAwADMA
NwBBAEcASABEAD8APAA7ADgANgAsAB8AFQALAAEA+////wsAEQASAB4AMgBBAEwAXQBs
AH0AiwCWAJ8AqwC6AMkA1ADiAPAA9wD8AAYBDwETAQ8BDgEKAQIB+wDwAN0AxgCzAKQA
lwCHAHUAZgBfAFkATwBGAEMAQwBAADwAOgA6ADoAOgA5ADYANgAzADAALwAuADAALgAt
AC0ALwAvAC8ALwAtACwALAAsAC4ALgAtACwALwAwADAAMAAwADMAMwAzADIAMgAwADAA
LgAsACoAKQApACcAJwAmACcAJwAnACcAJwAlACQAJAAhACEAIAAfAB4AHQAdABwAHQAc
ABkAGQAaABgAGAAXABUAFQAVABMAEgAQAA4ADAALAAsACgAJAAsACwALAAoACQAIAAgA
CAAIAAoACwAMAA8AEAARABQAFAAWABcAGgAeACAAIgAkACQAJQAlACYAJAAmACcAJgAp
ACoAKwAsACoAKwAtAC0ALQAtAC4ALwAtAC0ALAAsACwALAAsAC0ALQAtAC0ALQAtACwA
KwAsACwALAAtAC0ALQArACwALwAvAC4ALQAsAC0ALQAtACsAKgApACgAJwAoACkAKwAt
ACwAKgApACgAJwAoACkAKQArACYAIgAgACAAIAAgAB4AHgAeAB0AHAAbABsAGwAdAB0A
HAAaABwAHQAdAB4AHAAcABwAHAAbABoAGQAYABUAFQAUABMAEwATABMAEwAWABcAGAAZ
ABcAFwAVABQADwANAAkABwAHAAUAAwABAAIAAAAAAAAAAwAGAAcACQAIAAgACAAJAA0A
DwARABMAFAAUABQAFAAXABgAFwAYABYAFAASAA8AEAAUABUAFgAYABgAGAAYABcAFgAW
ABYAGQAdACMAKwAwAC4AKQAiAB0AGgAWABAACQADAPv/8f/p/+n/6//v//D/+P8MACEA
LgA7AEwAXQBpAHAAdwCDAJIAoQCuAL4AzADVANgA4ADtAPUA9QD2APYA8gDrAOIA1QC+
AKUAlgCJAHsAawBcAFMASwBDADYALQApACgAJgAmACgAKAAnACUAIQAgAB8AHAAbABoA
HAAaABkAGQAXABcAFwAXABgAGAAZABoAHAAcABsAGgAYABYAEwAQABIAFQAVABUAFAAU
ABIAEgASABIAEgATABUAEwATABIAEQARABEAEQARAA8ADgAOAA8ADwAOAA0ACgAJAAkA
CAAGAAQAAAD//wAA/v/+//3//////////f/7//r/+f/4//n/+f/4//f/+f/5//n/+P/1
//T/9P/0//T/9v/3//j/+f/6//v//v8AAAIAAwAGAAgACgAMAA4ADwARABIAFAAYABwA
HwAgAB8AHgAdABwAHgAfACEAIQAhACEAIgAjACMAIwAiACIAIwAkACUAJwAnACcAJwAn
ACcAJgAlACYAJAAkACUAJQAkACEAIQAjACMAJAAlACYAJQAjACEAHQAeAB0AHAAbABoA
GwAdAB8AGwAaABwAHgAeAB4AHgAeAB4AHAAaABgAFQASABEAEQARABQAFQAVABQAEwAT
ABIAEgAQABAAEAAQABAAEAAQABAAEgATABMAEwARABEAEQARABEAEQARABEAEwATABEA
EAANAAsABwAFAAQAAQD+//v/+v/4//j/+P/6//z//P/9/wEAAgADAAUABgAHAAgACQAM
AAwADAAMAAkACAAFAAQABgAGAAYABQAFAAgACAAIAAYABgAGAAYABgAGAAcACAAFAAcA
CQANABQAGgAdABoAFQAUABIADgAHAAEA9//r/93/z//J/8n/0P/Y/9z/5//+/xMAIgAz
AEEATgBXAF0AYgBrAHoAigCWAKMAsAC6AL8AxQDPANYA1ADQAM0AygDHAMQAuwCsAJMA
fwBxAGIAUQA/ADUALAAfABUADgAMAA4ADgAMAAoACQAGAAYAAwAAAP///v////7//v//
////////////+v/2//P/8P/0//b/9//4//b/9v/1//T/9P/3//f/9//0//T/8v/y//L/
8v/y//P/9f/1//f/+P/1//X/9f/1//f/9//4//r//P/9//3//f/9//3//v/+//v/+v/3
//f/9P/y//L/8f/y//P/9P/z//X/9P/z//L/7//v/+7/7f/t/+3/7f/s/+n/6P/o/+j/
6v/u//H/9P/0//T/9P/2//f/+v/8/wAAAgAEAAYACAAGAAcABwAIAAkADAAOAA4ADgAO
AA4ADgAOAA8AEQARAA0ACwAKAAkABgAFAAMAAgACAAIAAgADAAUABQAFAAUAAwACAAEA
AgAAAAAAAQABAAEA//8AAAMABAAEAAQABAADAAEA///7//v/+//7//v/+//7//z//f/7
//r//P/8//z//P/8//z//P/7//r/+f/5//n/+v/7//v/+v/6//v/+//8//r/+P/2//T/
9//4//n/+v/7//3//v////3/+//5//f/9//3//f/9//5//n/9//2//X/8//v/+3/6//p
/+f/5f/k/+L/4v/i/+T/5v/m/+f/5//o/+n/6//u//H/9P/3//X/9P/z//L/8v/y//D/
8P/w//D/8P/v//L/9v/3//j/9//2//X/9P/z//L/8v/y//P/8//3//v/AgAIAAkACAAB
APz/9v/y/+//6f/f/9X/y/+7/7P/t//C/8j/zP/Z/+7///8OAB0AKwA6AEUATQBUAGEA
bgB4AIAAiwCYAKAAowCpALEAtgC2ALYAtwCyAK0AqACdAIwAeQBlAFUARgA3ACsAIQAa
AA8ABQD+//j/9P/0//T/8//x/+3/7P/s/+r/6v/q/+r/6P/n/+f/6v/r/+z/7f/p/+b/
5P/i/+H/4P/e/9z/3//g/+D/4P/d/9//3v/d/97/3v/c/9z/2v/a/9r/2//Z/9f/1//W
/9b/1//Y/9n/1//V/9T/1P/P/83/yv/H/8f/x//I/8j/xf/E/8H/wf/B/8D/wf/B/8D/
v/++/7v/uv+4/7b/tP+2/7f/t/+3/7b/tf+0/7L/sf+w/7D/sP+u/7D/sf+y/7P/tP+1
/7j/uf+8/77/wv/G/8j/yv/M/8//0f/S/9T/1f/Y/9r/2v/a/9r/2v/a/9r/2//d/93/
3f/d/97/3//g/+H/4f/i/+L/4v/i/+P/4//j/+P/4//k/+T/5P/m/+b/5v/n/+f/6f/p
/+z/8f/x//L/8//0//f/9//3//X/9v/1//T/8//v/+//8P/x//P/8v/w//D/8P/w/+7/
7v/u/+3/7f/t/+7/7//u/+3/6//o/+r/6//r/+z/7P/s/+z/7P/u/+7/7v/u/+z/7f/t
/+3/6//r/+v/6//t/+3/7f/t/+3/7f/r/+r/5v/j/97/2//Z/9f/1f/T/9T/0v/S/9L/
0//W/9f/2f/Z/9r/2//d/93/3f/d/93/3//g/+H/4v/k/+T/4v/i/+D/4P/g/9//3//i
/+L/4v/h/+D/3//e/+H/4v/k/+b/5//j/+f/7f/y//b/8//w/+3/7P/o/+T/3//T/83/
x/+5/63/r/+5/8D/vv/E/9X/6P/3/wgAGQApADoAQwBLAFYAZQBwAHoAhACPAJYAngCn
ALEAtwC0ALAAsACrAKIAmQCKAHMAXABLADsALQAgABUADQAHAPz/8f/r/+j/4v/g/+D/
4P/e/93/2v/a/9z/2v/a/9r/2f/W/9T/0//Q/8//zv/N/87/zv/P/9D/0v/S/9H/0P/P
/87/zP/K/8z/z//P/8//zv/O/8z/zP/K/8r/yv/L/83/y//L/8r/yP/H/8b/xf/G/8X/
xf/G/8X/xf/E/8P/wv/B/8H/wP+8/7r/tv+1/7f/tv+3/7f/t/+3/7f/tf+1/7T/s/+y
/6//r/+u/63/rf+t/63/rP+p/6j/qP+o/6r/rP+t/67/sv+0/7b/uv+3/7j/uP+6/73/
wP/D/8b/xv/H/8f/yP/L/87/0P/Q/9L/0v/S/9L/0P/R/9P/0//V/9X/1v/X/9X/1f/U
/9T/0//U/9X/1//X/9f/1//X/9f/1v/V/9b/1v/W/9f/1//X/9P/0v/T/9X/1v/X/9j/
2f/Z/9n/1//V/9P/0f/P/8//0f/U/9f/0//Q/87/zP/R/9D/0f/S/9L/0v/S/9L/0P/Q
/9D/z//R/9P/1v/Z/9v/3f/e/97/4P/h/+H/4v/j/+T/5f/m/+T/5P/k/+T/4v/j/+P/
4//j/+P/4//j/+P/4//j/+P/5P/l/+T/5P/d/9n/0//P/8//zf/L/8n/yv/I/8j/yP/J
/8z/zf/P/9H/0v/T/9X/2//f/+P/5//x//r/AwAMAAoACgAIAAgACAAIAAgABwAJAAwA
DAAMAAwADAAMAAwADQAOABAAEgATABkAIQApACwAJgAhAB4AHQAaABYAEgANAAUA/f/x
/+f/5f/p//H/9v/8/w4AIQAsAD0ATABdAG8AfgCFAI8AmgCpALYAxADSANkA4ADmAO8A
8QDxAPAA8gDuAOkA3gDNALgAowCQAH8AbQBdAFAASwBDADsAMAAnACMAIgAgABwAGAAY
ABkAGQAXABgAGAAWABYAFgAZABgAGAAZAB0AHwAhACMAIwAiACIAIgAkACQAIwAiACQA
JAAjACIAIQAjACIAIQAhACIAIQAiACEAIAAfAB8AHwAdAB0AHAAZABkAGQAZABoAGQAZ
ABoAGQAZABgAFwAYABcAFwAWABQAEgAOAA0ADQAMAA0ADQALAAsACwAJAAsACgAJAAgA
CAAJAAkACQALAAsACwAKAAsACgAKAAoADAAOAA8AEAAPABAAEQAUABcAGgAcACAAIAAi
ACQAJgAlACcAKAAqACsALgAwADAAMQAyADMANAA0ADUANwA3ADcANwA4ADkAOwA7ADoA
OgA4ADgAOAA5ADcANwA3ADcAOgA6ADoAPAA8ADwAPQA9AD0AOQA4ADkAOgA6ADoAOgA7
ADsAOwA5ADoAOQA4ADcANwA3ADgAOQA3ADYANgA2ADUANgA3ADcANwA2ADQAMwA0ADQA
NAA0ADQANQA2ADcANwA0ADMAMwAzADUANQA0ADIAMgAzADMANAA2ADYANgA2ADUANAAz
ADIAMAAxADEAMQAzADUANwA5ADgANwA2ADUAMQAvACsAKAAmACUAIgAhACAAHQAaABcA
GQAYABkAGgAYABoAGgAbAB8AIAAhACMAJQAnACkAKwArACoAKQAoACoAKgAoACgAKAAo
ACgAJwAlACgAKAAoACYAJgAmACYAJAAkACUAJgAnAC0AMwA7AEAAOgA1ADIALwAsACgA
JAAdABUACQD5/+//8f/5/wEABAAMAB4ALwA6AEkAWgBpAHcAgACJAJMAoACtALgAyADa
AOUA5gDmAPEA+QD7APgA+AD2AO0A5ADXAMYAsQCcAI8AgwBzAGQAWQBRAEcAOgAxADEA
MAAuACwALgAsACgAJQAgAB4AIAAeAB4AHgAcABoAGQAZABkAGQAZABkAFwAWABYAFgAW
ABYAFQAUABQAFAATABIADwARABAADwAPABAADwAQABIAEgASABMAEAANAAwACgAIAAcA
BgAFAAMAAQAAAAAAAQABAAAA///+//3//f/8//v/+v/3//f/+P/2//b/9f/z//P/8//x
//P/8v/x//D/7v/t/+v/6f/o/+f/5v/k/+b/5v/n/+j/5//o/+j/6P/q/+z/7v/y//D/
8v/z//b/9v/2//b/9v/5//v//P/+////AgAEAAQABQAGAAcACAAKAAsADQANAA0ADQAO
AA8ADwAPAA4ADgAKAAoACgALAA0ADQANAA0ADAAMAAwADgAMAAwADQANAAwACQAJAAsA
DAAMAAwADAAMAAsACgAHAAgACQAKAAsACQAJAAoACAAJAAoACwAMAA4ADgAOAA0ACwAJ
AAgABwAJAAkACAAGAAYABwAHAAgABgAGAAYABgAHAAgACQAKAAgACQAJAAkACwALAAsA
CwANAA0ADQANAAsACwAJAAgABgAFAAIAAQD///3/+//5//b/9P/0//T/8v/y//D/7//y
//T/9v/5//n/+//9////AQACAAMABAACAAIAAAAAAAAAAAAAAP////8CAAIAAgACAAIA
AgACAAQABAAFAAYAAwAFAAUAAwACAAoAEwAWABUAEAAIAAQAAQD9//f/7f/j/9X/yf/D
/8j/0v/a/93/7P8FABQAHQAtADwASwBZAGAAZQBuAHgAhACTAKIAqgCtALEAtwDCAMgA
ygDJAMYAxQDAALsAsgCdAIcAdQBmAFsATQA/ADYALwAjABgAEgAOAAgABAAFAAUAAwAE
AAQAAgACAAIA///8//r/+f/6//v//P/9//n/9v/0//L/8//0//T/9P/2//b/9f/0//L/
9f/1//X/9f/2//X/9v/0//T/9P/1//X/8//z//L/8f/x//H/8f/v/+3/7P/s/+v/6//q
/+n/5v/l/+X/5P/j/+L/3//f/9//3v/f/9//3v/d/9z/2f/Y/9b/1P/S/9P/0//S/9H/
0f/R/9H/0P/P/87/zv/O/8v/zP/M/8z/zf/O/8//0v/Q/9L/0//W/9f/2P/Z/9r/2//d
/97/4P/k/+j/6//s/+z/7P/s/+z/6//r/+z/6//s/+3/7//x//L/8//z//T/9f/2//f/
+f/1//P/8f/v/+7/7v/u//D/8f/y//T/9f/1//H/8P/x//H/8v/z//T/9f/1//X/8//0
//P/8v/x//P/9f/4//X/8v/w//D/8P/w//P/9P/1//X/9P/z//P/8//y//H/7//s/+7/
7//v//D/7v/u/+7/7v/w//D/8P/w//L/8//z//P/8f/x//H/8f/y//P/9P/1//P/8//x
//D/7v/t/+r/6f/r/+n/5//l/+L/3v/c/9r/3P/e/97/3//j/+T/5f/n/+n/6//t/+//
8P/w//D/8P/w//D/7v/u/+7/7v/u/+3/6//u/+7/7v/w//D/8P/w//D/8P/x//L/9f/3
//X/9f/8/wYACQAEAP3/9P/w/+7/7f/p/+H/2//P/8H/u/+9/8b/zv/O/9n/7P/9/wwA
HQAtADoARwBNAFYAYwB0AH4AiACZAKgArACvALUAuwC+ALwAuACzALAArQCkAJUAgABr
AFsATwBCADUAJwAfABgADQADAPz/+v/4//r/+v/5//f/8//y//L/8P/w//D/8P/u/+3/
7f/v/+//7//v//D/8P/x//L/7v/s/+n/5v/o/+j/5//m/+j/6//r/+v/6P/o/+b/5v/m
/+b/5v/n/+b/4//i/+D/4f/h/+H/4f/f/93/3P/c/9n/2f/Y/9f/2P/X/9f/1v/X/9b/
0//T/9D/zP/K/8f/yP/J/8r/yf/L/8r/yf/I/8X/xf/E/8P/wv/B/8D/vv+9/7z/vP+8
/77/wP/B/8L/wf/C/8P/xv/H/8r/zP/Q/9D/0P/Q/9D/0v/V/9f/2v/d/+D/4v/i/+L/
4v/i/+L/4v/j/+X/5f/l/+X/5v/n/+f/5//m/+b/5f/m/+f/6f/n/+f/5//n/+j/6P/o
/+r/7P/s/+3/7f/s/+f/5f/l/+b/5v/m/+b/5f/l/+X/4//k/+X/5v/n/+P/4//k/+X/
5f/m/+T/5P/k/+T/5P/k/+T/5P/k/+P/4//j/+T/5f/j/+P/4v/g/+L/4//j/+T/4v/i
/+L/4v/h/+D/3//e/9//4f/i/+P/4//j/+P/4//k/+X/5v/n/+X/5f/j/+L/3v/b/9b/
0//R/8//zf/L/8v/yv/L/8z/zv/Q/9D/0f/V/9b/1//Z/9n/2//d/9//3v/e/97/3v/e
/97/3P/c/93/3v/f/9//3//i/+L/4v/g/+D/4P/g/+D/4P/h/+L/3//l/+3/8//4//T/
8f/u/+3/7P/q/+b/4f/Z/83/uf+r/6//u//B/8D/yP/a/+3//v8NAB4ALwA/AEoAUQBb
AGgAdQCCAJIAoAClAKgAsgC/AMUAwwC+AL4AugCzAKgAlwCCAG8AXgBPAD8ALwAiABsA
FQALAP7/9f/x/+7/7P/u/+7/7v/u/+3/6v/q/+3/7P/t/+7/7//u/+7/7//v/+//7//v
//H/8P/w//D/7//u/+z/6v/r/+z/7P/s/+r/7f/t/+3/7v/u/+z/7P/q/+r/6v/r/+3/
6//r/+r/5//n/+f/5//l/+P/4v/i/+P/4//i/+H/3//d/9z/2v/a/9r/2P/Z/9j/1v/W
/9X/1//X/9f/1f/T/9L/0f/Q/8//z//O/83/z//P/8//zv/N/8z/zP/M/83/0P/S/9T/
0//U/9X/2P/Y/9r/2//e/+D/4v/k/+b/5//p/+r/7P/u//L/9f/2//P/8P/t/+r/7P/v
//P/9f/3//f/+P/5//f/9//2//b/9v/4//r//f/7//v/+//7//v/+v/5//r/+P/4//n/
+f/4//X/9f/3//f/+P/5//r/+v/5//j/9f/1//X/9f/1//X/9//6//3/+f/2//T/8v/x
//D/8v/y//L/8v/y//L/8v/y//H/8f/x//L/8//z//P/8v/w//D/8f/x//L/9P/0//T/
9P/y//L/8v/y//P/9f/2//f/9//3//f/9//3//f/9//3//f/9//1//T/7//t/+n/5//n
/+X/4//h/9//3P/b/9r/2//e/9//4f/k/+b/6P/r/+v/7f/v//H/8v/y//L/8v/0//T/
8v/y//D/8P/w/+//7f/w//D/8P/w//D/8P/w//L/8v/z//T/9//7/wEABwAMAAwABwAA
APv/+P/4//T/7f/l/93/0f/F/8P/zf/V/9b/2v/q////DgAfADAAPQBNAF4AZwBtAHgA
hQCUAKQAtgDBAMYAzgDZAOMA4wDgAOAA3gDbANQAxwCwAJkAiAB3AGcAVQBGAD0AMwAp
ACAAFwAVABIAEAAOAA4ADgAMAAsACAAIAAoACAAIAAgABgAEAAMAAwAAAP///v/9//7/
/v///wAAAQACAAIAAgAAAAAA///+//7/AQABAAEAAgACAAAAAAAAAAAAAAABAP///f/9
//z//P/9//7////9//v/+v/6//r/+//7//v//P/7//v/+v/3//b/8//z//L/8P/w/+//
8v/z//T/8//x//D/7//u/+3/7f/s/+v/7P/t/+7/7v/q/+j/5//m/+n/7P/u//D/7//w
//H/9P/2//j/+f/8/wAAAgAEAAYABwAJAAoADAAPABIAFAAUABYAFgAWABYAFAAVABcA
FwAYABkAGwAdAB8AHwAeAB4AHAAcABwAHQAfACEAIwAlACQAIgAgACAAHQAcABwAGwAa
ABcAFwAZABwAHgAgACIAIQAhACEAHwAgACEAIgAjACAAHwAfAB8AHQAcABwAHAAdAB4A
HwAfACAAIAAhACEAIAAeABwAGwAbABoAGwAcABwAHAAcAB0AGwAbABwAHQAbABsAGwAb
ABsAHAAcABwAHQAeAB8AHwAeAB4AHgAfACEAIQAhACEAIwAhAB8AGwAXABUAEwARABMA
DgAMAA==
         </WaveFormData>
      </LeadData>
      <LeadData>
         <LeadByteCountTotal>10000</LeadByteCountTotal>
         <LeadTimeOffset>0</LeadTimeOffset>
         <LeadSampleCountTotal>5000</LeadSampleCountTotal>
         <LeadAmplitudeUnitsPerBit>4.88</LeadAmplitudeUnitsPerBit>
         <LeadAmplitudeUnits>��V</LeadAmplitudeUnits>
         <LeadHighLimit>2147483647</LeadHighLimit>
         <LeadLowLimit>268435456</LeadLowLimit>
         <LeadID>V2</LeadID>
         <LeadOffsetFirstSample>0</LeadOffsetFirstSample>
         <FirstSampleBaseline>0</FirstSampleBaseline>
         <LeadSampleSize>2</LeadSampleSize>
         <LeadOff>FALSE</LeadOff>
         <BaselineSway>FALSE</BaselineSway>
         <ExcessiveACNoise>FALSE</ExcessiveACNoise>
         <MuscleNoise>TRUE</MuscleNoise>
         <LeadDataCRC32>3771841693</LeadDataCRC32>
         <WaveFormData>
8v/y//L/8v/0//T/9P/0//L/8v/y//L/8f/w/+//7v/w//D/8P/w/+7/7v/u/+7/7v/u
/+7/7v/u/+7/7v/t/+3/7f/t/+3/7//v/+7/7f/t/+v/6f/p/+v/7P/u/+//7//v//D/
8f/u/+3/7P/r/+7/7//x//L/8v/y//P/9f/3//f/+f/6//z//P/6//f/9//1//L/8f/w
//H/7//u/+3/7f/s/+v/6//r/+3/7f/u//D/8//0//b/9//3//X/9f/1//X/9f/y/+//
6//p/+r/7P/t/+7/8P/z//L/8//z//T/9P/z//T/9v/5//z/AwALABkAIQAlACcALgA3
AEcAYAB4AI8ApACyAK8AnACKAHAARQAXAO3/zf+7/7v/yP/f//X/BAAQACIAOwBSAGkA
ewCLAJgAnQCXAI8AjACMAIYAdABmAF4AUABBADcAJwAPAP7/9P/u/+f/4v/i/+T/5f/m
/+j/8v///wUABgAKAA0ACwAKAAkACAAHAAcABgAFAAYABwAIAAkACQAJAAkACQALAAsA
CwAMAAwADQAPAA0ACwALAAwADAANAA4ADgAPAA8AEAAQABAAEwATABMAFAASABMAEwAT
ABEAEQASABMAFAAVABYAFwATABIAEAAOAA4ADgAOAA4AEAAQAA4ADQALAAkACwALAAsA
CwALAAsACQAJAAkACAAKAAoACgAJAAgABwAGAAUABAAFAAcACAAIAAgACAAKAAwADgAQ
ABAAEAAPAA8ADgAPABEAEgAUABYAFQAUABMAEwATABMAEgAPAA0ADAAKAAoACwALAAsA
DAALAAsACwAJAAgACAAJAAgACAAHAAYACAAIAAgACAAHAAcACAAJAAoADAAMAAwACQAG
AAIA//8BAAMABwAJAAoABwAHAAcABQAFAAMAAwADAAUABAACAAMAAQAAAAIAAgACAAIA
AwADAAMAAwABAAEAAQAAAP3//f/7//n/9//4//j/+f/7//r/+f/5//v/+//7//v/+f/7
//v//P/+//7//v///////////wEABAAEAAQAAgAAAAEAAAD+//v/+f/5//b/9f/2//j/
+f/1//P/8f/x//P/8//0//b/+P/4//n/+f/5//j/9//2//X/9P/z//H/8f/x//L/8v/y
//P/9f/z//X/9f/2//b/8//x//D/8P/4//f/+f/9/wUAEQAbAB4AHwAlAC4APABNAGAA
cAB9AIgAhgB2AGUAUQAxAA8A6//R/8L/v//H/97/+P8KABMAHgAvAEcAXQBuAH8AjQCX
AJQAigCGAIgAhgB4AGgAYQBXAEsAQQA4ACYADgD///T/6v/i/+H/5P/o/+r/5//p//D/
+P/9/wAAAgAEAAYABgAHAAcABwAFAAMAAQD//wUABwAJAAsACQAJAAkACgAIAAkACwAJ
AAoACwANAA4AEQASABIAEwAQABAADwAOAA8ADwAPABAAEQATABQAFQATABMAFAAVABMA
EwATABMAFQAWABYAFgAUABQAFAAUABQAFAASABEADwALAAsACQALAAsACwALAAsACwAL
AAoACgAKAAoACQAJAAkACQAJAAcABwAIAAgABgAGAAYACAAMAA4AEAAQAA8ADwAQABAA
EwAVABYAGAAYABcAFgAVABQAEwASABAAEAAPAA8ADgANAA0ADAALAAwACwALAAsADQAM
AAwADQAMAAoABwAEAAUABgAHAAgABwAHAAgACQAIAAoACgAKAAsADAAMAA0ACQAHAAcA
BQAHAAUABgAHAAUABQADAAMABgAFAAUABgAIAAgACAAIAAUAAwABAP//AAABAAIAAgAC
AAMAAgABAAAAAAD/////AQAAAP/////9//3//f/9////AQABAAIAAAAAAAAAAQACAAEA
AAABAAMABAAFAAQAAwADAAEA/v/7//n/+f/2//L/8v/z//P/8f/x//H/8//1//X/9v/4
//b/9v/3//f/9f/0//P/8v/z//L/8f/v/+3/7f/u/+7/7//x//T/8//w/+//7//u/+//
7//w//L/8v/x//H/9/8BAA0AFwAcABkAGwAiAC4AQQBWAGwAfwCMAI4AgABxAF0APQAX
AO3/zf+4/6v/sf/M/+r/+v8FABAAHQAzAEcAWABpAHkAfwB8AHQAcgBwAGoAXABQAEcA
OwAtACEAEgD6/+j/3//c/9j/1v/V/9b/2v/c/93/3f/k/+7/9//7//z//f/+//z//f/9
//3//f/9//3//f8BAAEAAQABAP///////wAAAgADAAUAAwABAAEAAgACAAEAAgACAAMA
AwAEAAQABAAHAAcABwAIAAcABwAGAAUABQAFAAYABwAHAAcABwAHAAkACgAKAAoACgAK
AAoACgAMAAwACgAJAAcABQAHAAcABgAFAAQAAwADAAMAAwACAAIAAgACAAEAAgADAAQA
BQABAAEAAgACAAAAAAAAAAIAAgAEAAYABgAGAAUABQAEAAYABwAHAAgACgAJAAgABwAI
AAkACgAKAAUAAQD+//r/+f/5//j/9//4//f/9//3//X/9P/0//X/9v/2//X/9P/2//b/
9v/2//P/8//0//X/+P/6//r/+v/4//j/9//3//f/9//5//n/+//5//r/+//7//v/+f/5
//r//f/9//z//f/+//7//v/+//7/+//7//v/+//9//3//f/8//n/+f/3//X/9v/4//n/
+//7//r/+f/5//n/+f/5//n/9//5//n/+v/7//z//f///wMAAwADAAUABAAEAAQAAgAB
AAEA///8//3/+//7//j/+P/4//n/+f/1//P/8f/x/+//7//w//L/8//0//b/9//z//L/
8f/w/+//7v/t/+v/6//r/+z/7P/q/+v/7f/r/+v/6//s/+z/6f/p/+r/7P/s/+v/7f/3
/wUAEQAVABIADwAXACgAPABTAG4AggCRAJQAiAB0AFsANQAJAN3/t/+f/5b/n/+5/9D/
4P/s//n/DgAnAEEAUQBgAG0AcQBrAGYAZgBiAFQAQAA0ACoAGwANAAEA7//Y/9D/zv/L
/8T/wv/G/8n/zP/O/9T/3f/n/+z/7P/r/+z/7P/s/+z/7f/v//D/8f/x//H/8f/x//P/
8//z//P/9v/3//j/+v/5//n/+v/3//f/9//4//j/9//4//j/+f/7//7/AAACAAEA///9
//z//P/9//3//f/+////AQADAAIAAQAAAP///f/+//7//v8AAAAAAAAAAAAAAAD+//3/
+//5//v/+//9//3//f/9//7///8AAAAAAAAAAAAA//8BAAEAAQABAAIAAwAFAAYABAAC
AAAAAAAEAAYACAAIAAoACwANAA4ADQANAAwADAAPAA8ADwAPAA0ADQANAAwACwAJAAgA
BgAHAAcABgAFAAMAAQAAAP//AAAAAAEAAwACAAIAAQAAAAAAAAAAAAAAAQABAAIAAwAC
AAQABAAEAAYABgAFAAUABwAHAAkACQAFAAEAAAD//wAAAQAAAAEAAAADAAMAAgACAAEA
AgADAAIAAgACAAIAAQD//wAAAQACAAMABAAFAAUABQAFAAIAAQAAAP7/AAABAAAA///9
//7//v////7//P/6//n/+//7//v/+//5//v/+//8//7//v/+////AAD///7///8AAAAA
AAD+//n/+f/3//T/8f/v/+//7P/s/+7/8f/z//P/8//z//X/9//3//j/+v/3//b/9v/1
//P/8v/x//D/7//u/+3/6//p/+n/6v/q/+z/7f/v/+3/7f/t/+7/7v/t/+3/7v/w//T/
+/8LABcAGwAbAB0AJAAzAEsAZAB6AI0AngCiAJkAiABsAEQAFQDl/7n/nf+T/5n/rv/H
/9n/6P/6/xAALQBEAFUAYwBvAHgAcwBrAGcAZABYAEQANgAoABgACgD9/+v/1//J/8b/
wP+6/7f/tv+4/77/w//G/9L/4P/n/+f/5v/o/+n/6v/q/+r/6v/n/+f/5v/l/+X/5f/l
/+X/5//n/+f/5//n/+f/5//o/+b/5//p/+f/5//n/+j/6P/n/+j/6P/p/+n/6v/q/+r/
6P/n/+b/5v/n/+n/6v/r/+v/6//s/+3/7//v/+//7//t/+7/7v/u/+z/7P/s/+z/7v/u
/+z/6//t/+v/7f/t/+3/7f/t/+3/7P/r/+r/6P/o/+j/6P/n/+n/6f/p/+n/6f/p/+r/
6v/r/+z/7f/w//D/8v/0//T/8//z//T/9P/1//f/+P/6//f/9f/z//H/8P/v/+7/7P/q
/+n/6f/o/+X/5f/k/+P/5f/j/+L/4f/h/+D/4P/h/+L/4v/h/+D/4v/i/+L/4v/f/9//
4P/h/+D/4v/i/+L/5f/m/+b/5//k/+P/5P/j/+T/4f/h/+H/4f/h/9//3//e/+H/4f/g
/+H/3//f/9//4v/i/+L/4v/l/9//3P/a/9r/2v/a/9v/2//b/9v/3f/d/93/3P/d/93/
2//Z/9z/3v/f/+H/4//i/+H/4f/i/+P/5P/l/+f/6f/p/+r/7f/u/+//8f/3//n/+///
/wAAAAAAAP7/+//7//n/9v/3//f/+f/4//n/+v/8//3/AAABAAIABQAEAAMAAwAEAAUA
BgAIAAkABwAGAAUABAAEAAQABAADAAEA///+//z//P/9/////f/+////AQACAP////8A
AAIABAALABcAJQAvADEAMwA6AEUAVwBwAIoAowC6AMoAyQC8AKgAhABRACEA8//V/8f/
x//W/+3/AwASABwALgBJAGYAfQCNAJ0ArACtAKUAnwCgAJoAjAB8AHAAYgBQAEMAMwAd
AAcA/P/6//T/7f/s/+z/6v/n/+b/6P/w//3/BQAIAAoADQANAAwACwAKAAkACQAIAAcA
CQAJAAkACQAKAAkACAAHAAgACQAKAAwADgAPABEADwANAAsACgAIAAoADAANAA8ADQAO
AA4ADgARABEAEQASABQAFQAVABUAFwAXABgAGQAbABsAGwAbABkAGgAaABoAGgAaABoA
GgAZABgAFQATABUAEwAVABUAFQAVABUAFQAUABMAEgAQABIAEgASABEADwAPAA8ADwAM
AAsACwAKAAsADAANABAAEgAUABYAFgAXABcAGAAYABYAFwAXABgAGAAXABYAFQAYABkA
GgAaABYAEwARAA4ADQANAAwACwANAAsACgAJAAsACgAKAAsADAAMAAsACgAKAAoACgAK
AAkACQAKAAsACwAMAAsACgAKAAoACQAJAAkACQALAAsACAAFAAUABQAHAAcABQAFAAYA
CQAJAAgABwAHAAcACQAMAAoACgAKAAoABwAFAAMAAQAAAP///v/8//7////+//3/+//8
//z//f/9//z/+//7//3//f/9//3///8BAAEAAgABAAAA/////wEAAQABAAMABQAGAAcA
BgADAAMAAQD+//v/+f/5//b/8v/y//P/8//1//X/9f/3//n/+f/6//z/+//6//r/+f/5
//j/9//2//T/8v/w/+3/7v/v//H/8v/w//H/8//x//H/8f/y//L/8//z//T/9v/0//X/
+f8BAA0AGQAfACAAJQAvAD4ATgBhAHQAhgCRAJIAhgB2AF8APQAZAPP/z/+//7j/v//V
/+7/AAAIABEAHgA3AFEAaQB6AIkAlQCXAJIAjgCOAIoAegBoAFoATQBDADsAMQAeAAgA
+P/x/+j/3v/Y/9f/2P/W/9b/2f/j//D/+v///////v/9//z/+//7//r/+f/6//v//P/9
////////////+//5//f/9v/4//v///////7//f/9//z//f/+//7////9//7//v/+////
/////wAAAwAFAAYABwAHAAcACAAJAAwADQAOAA8AEgAUABUAFgAXABgAGQAaABgAGAAW
ABUAFAARABIAEQAUABUAFgAXABcAFwAXABYAFQAUABMAEQASABMAFAAVABEAEQASABIA
FAAWABgAHAAcABwAHAAaAB0AHQAeAB4AIQAjACQAJgAjACEAHwAdAB0AHQAdABwAGgAZ
ABkAGAAZABkAGAAXABcAFQAUABMAEQAQABAAEQASABIAEQAQABIAEgASABIADwAPABAA
EQARABIAEQAQABIAEgARABEAEQARABMAEwARAA0ADAALAA0ADQALAAsACwANAAwACgAJ
AAgACAAIAAgACAAJAAkACQAJAAgABwAGAAQABgAHAAYABQAFAAYABgAHAAQAAgAAAP//
AgADAAQABQAFAAcABwAIAAUABAADAAMAAwADAAMABQAGAAYABgAEAAIAAwACAAAA/f/7
//v/+P/2//b/9//3//n/+f/5//v/+f/5//r//P/9//7/AAABAP7//P/6//j/9f/0//P/
8f/x//H/8v/y//P/9f/4//f/9f/1//b/9v/0//P/8//0//T/9f/5/wMADwAZAB0AHgAh
ACcAMAA+AFUAagB6AIcAigB6AGoAVwA5ABUA8//V/8H/uP+9/9P/7P/8/wgAEwAiADsA
UwBjAG4AewCFAIMAfAB4AHgAcgBmAFgATgBBADMAKQAfAA4A/P/w/+f/3v/Y/9j/2f/a
/9r/2v/d/+P/7P/0//f/+P/4//j/+P/6//v/+//7//v/+//7//v/AAABAAIAAwABAP//
/f/8//r/+//9//v//P/9////AAAAAAAA/////wAAAgADAAQABQAFAAUABgAGAAcABwAH
AAgACQALAA0ACwALAAsACwAIAAgABwAGAAgACAAIAAgABgAGAAQAAwAEAAMABgAHAAUA
BQAFAAUAAgABAAAA/v///wAAAQABAP///////////////wAAAAD+//7//v8AAAAAAgAE
AAQABQAFAAYABgAEAAUABQAGAAgABwAGAAUABQAFAAUABAABAP///v/8//n/+f/4//f/
9//1//T/8//2//b/9//5//f/9v/0//L/8v/y//L/8v/y//P/9f/3//b/9v/0//L/9P/0
//P/8//x//H/8//z//P/8f/y//P/8f/x/+//7//v//H/8P/u//H/8v/w//D/8P/w/+3/
7f/t/+3/7//v/+//7v/r/+v/6f/n/+n/6v/q/+v/7f/s/+v/6//t/+3/7f/t/+v/7f/t
/+7/7P/s/+z/7f/v/+//7//x//L/8v/y//D/6//r/+n/5v/l/+P/4//g/97/3v/f/9//
4P/h/+L/5f/k/+P/4//k/+H/4P/g/9//4P/g/+D/4P/f/97/3f/b/9n/2f/a/9r/2v/b
/93/2//a/9n/2f/Y/9r/2//d/+D/4P/f/+X/7//5////AQAEAA8AGwAsAEQAWwBwAIYA
kwCOAH4AagBJAB0A7//B/6H/k/+S/6X/v//W/+T/8v8BABoANQBFAFMAXgBlAGUAYQBe
AFwAVABEADQAKAAcAA0A///x/9//zv/E/77/u/+6/77/wP/F/8b/xv/O/9f/3f/i/+b/
6f/q/+r/6v/q/+z/7f/t/+3/7f/t/+3/7f/u/+3/7P/r/+7/7//w//L/9P/1//f/9f/0
//P/8//y//X/9v/2//f/+f/6//r/+v/6//n/+P/4//n/+//8//3//P/7//v/+//8//3/
/v//////AAAAAAAAAAAAAAAAAAD///7/+//5//z/+//+///////////////9//3//f/8
//r/+v/6//n/+f/5//n/+f/3//f/+P/4//n/+v/7//7/AAACAAQABAACAAEAAQAAAAEA
AwAEAAYABQADAAEA///////////+//3/+//6//j/9f/1//T/8//1//P/8v/x/+//7v/u
/+//8v/y//H/8P/w//D/8P/w/+3/7f/u/+//8P/y//L/8v/w//D/7//v//H/8f/z//P/
8//x//L/8//x/+//6//p/+v/7//w//D/7P/p/+j/5//q/+z/7P/s/+r/6v/q/+r/5//n
/+f/5//n/+f/5//m/+b/5//m/+X/5v/o/+n/6//t/+z/6//r/+j/5//m/+X/4//l/+X/
5v/o/+j/6P/p/+3/7f/t/+//8//0//X/9P/t/+v/5//i/+P/4f/h/97/3v/e/9//3//g
/+H/4v/l/+X/5f/m/+j/6P/o/+n/6f/n/+b/5f/k/+L/4P/e/9v/2//b/9z/3P/c/93/
3//d/93/3f/e/97/3v/f/+H/5P/m/+3/+f8HAA0ADQANABgAJwA5AFAAbACHAJwAqgCl
AJQAfABWACkA+//L/6n/m/+Z/6z/xf/b/+7/AAASACsARABXAGcAdQCCAIEAeQBzAG4A
ZABSAEIAOAAsABwADwABAO3/3f/S/8r/wP+9/8L/yP/K/8v/zv/S/9z/5//r/+r/6v/r
/+3/7v/v//D/8v/z//P/8//1//X/9f/1//X/9f/1//X/8//z//P/9P/2//f/+f/3//j/
+f/7//z//f/+//7///8AAAIAAwAEAAQAAwACAAIAAwAFAAYABwAFAAUABgAHAAgACQAK
AAsACQAKAAoACgALAAwADQAOAAwADAAKAAkACgAJAAwADQALAAsACwALAAsACwALAAoA
CwAMAA0ADQAOAA8AEAARABEAEQASABIAFQAWABcAGgAbABwAHQAcAB0AHQAeAB4AHQAd
ABwAHAAZABcAFQATABMAEwATABIAEAAPAA8ADgANAA0ADAALAAoABwAFAAMAAwACAAIA
AwADAAIAAAD+//7//v/+//7//v///wEAAwACAAQABAAEAAMAAgAAAP///f/9//////8A
AP3//f/9//3//f/7//v/+//9//z/+v/7//n/+f/5//r/+v/6//r/+//7//f/9v/2//b/
9v/2//b/+P/5//r/+//6//n/+P/2//f/9//1//P/8//0//T/9f/2//b/9v/3//b/9f/0
//P/8f/z//P/9P/1//b/9//5//n/+f/5//v/+v/4//b/8v/x//H/7//s/+r/5//m/+L/
4//k/+b/5//l/+X/5f/n/+f/5//o/+r/6v/q/+v/6//n/+b/5f/k/+T/5P/k/+P/4//j
/+T/5P/k/+X/5//l/+P/4//k/+T/4//j/+T/5v/q//P//f8NABcAFQAXAB4AKwA9AFQA
bgCDAJYAnACTAIAAbABMACEA9f/N/6//o/+j/7T/zf/j//L//v8SACsARABZAGkAeQCI
AIsAgwB5AHgAdgBqAFgATABAADAAIQATAAMA7//g/9z/1v/P/8z/zv/Q/9H/0P/S/97/
6f/x//T/+P/3//T/8v/w/+7/8P/x//H/8f/x//H/8f/x//P/8//z//P/8//z//P/9P/0
//X/9//1//b/9//5//r/+P/4//f/9//4//r/+//8/////////wAA/f/9//z/+//5//n/
+v/7//n/+f/5//n/+//8//z//P/8//z//P/8//z//P/6//n/+v/5//z//f/7//v/+//7
//z//f/+//7/+//6//n/9//3//f/9//3//b/9//5//r/+P/4//j/+v/+/wAAAgACAAUA
BQAGAAYABQAFAAQABAAGAAUABAADAAUABQAFAAQAAwABAAAA/v///////v/9//7//f/9
//3/+//6//r/+//7//r/+P/2//j/+P/4//j/9f/1//b/9//2//j/+P/4//n/+v/6//v/
+v/5//r/+f/4//X/9f/1//b/9//2//f/9P/1//X/9P/2//b/9v/2//X/9f/1//X/8v/x
//D/7v/u/+//7v/t/+v/7P/s/+3/7f/s/+v/6//t/+3/7f/t/+v/7f/t/+7/7v/u/+7/
7//v/+//7//x//L/8v/y//D/7v/v/+7/7P/t/+v/6//o/+X/5P/k/+P/4f/f/93/3f/e
/9//4f/k/+T/5P/l/+X/5P/k/+T/5P/h/+D/3//d/9v/2//c/9z/3v/f/+H/3//d/93/
3v/e/97/3//h/+T/4v/j/+P/4//p//P/AQAIAAsADwAUACAALwBCAFYAZwByAHAAYgBR
AD0AHwD9/9v/v/+w/6n/q//A/9r/7v/5/wQAEwApAD0ATgBhAG8AdwByAGwAaABqAGgA
XABMAEEANwArACEAFgACAOz/3//Y/9L/zv/L/8r/zP/K/8n/zf/U/9z/4f/l/+b/5//o
/+r/6//r/+v/6v/p/+j/5//q/+v/7P/t/+v/6f/n/+b/6f/r/+7/7f/t/+3/7v/u/+//
8P/w//H/7//w//D/8P/v/+//7//w//L/8//z//P/8f/x//L/8//x//H/8f/x//H/8v/y
//L/8P/w//D/8P/y//L/8P/v//H/7//x//H/8P/v/+7/7f/r/+v/6//q/+j/6P/o/+f/
6f/p/+n/6f/p/+n/6v/q/+r/6v/q/+z/7P/u//D/8P/x//H/8v/y//D/8f/x//L/8v/x
//D/7//y//P/9P/0//P/8f/w/+7/7P/r/+n/5//o/+f/5//n/+j/6P/p/+v/7v/u/+3/
7P/o/+b/5P/i/+P/4//k/+X/5v/o/+j/6P/m/+b/5f/l/+f/5//p/+n/6v/n/+f/5//n
/+f/5f/l/+b/6f/r/+j/5v/k/+T/5P/k/+X/5//p/+v/6v/p/+j/5v/j/+P/4f/f/+H/
4v/i/+P/4f/g/9//3//g/+H/4v/j/+H/4//j/+T/5P/k/+T/5f/n/+f/5//p/+n/6P/n
/+T/4v/j/+L/4P/h/9//3//c/9f/1v/W/9X/1v/X/9j/2//Z/9n/2v/c/97/3v/f/9//
3f/c/9v/2v/X/9b/1f/T/9X/1f/W/9b/1f/V/9b/0//U/9X/1//Y/9f/1//Y/9r/3v/h
/+H/5f/x////AwAEAAMACQAUACYAOwBUAGwAfQCCAHgAaABRAC8ABwDf/7n/n/+W/5v/
r//K/9z/6P/z/wQAIQA5AEkAVgBlAG0AawBiAF4AWgBQAEIAMgAiABcADQABAPH/4P/Q
/8j/xf/A/77/vv/B/8L/wv/E/8n/0f/c/+T/6f/n/+b/5f/k/+T/5f/l/+X/5//n/+f/
5//n/+f/5//n/+r/6//s/+7/6//p/+j/4//l/+X/5v/m/+n/6v/q/+v/6v/q/+n/6P/p
/+n/6f/q/+j/6f/p/+n/6v/r/+3/7//t/+3/7f/t/+v/7P/s/+z/7f/u/+//8P/y//L/
8P/v/+z/6f/q/+n/6v/r/+z/7f/t/+3/7f/s/+z/7P/s/+v/6P/n/+b/5f/j/+P/5P/k
/+X/5v/n/+r/6f/q/+v/6v/u/+//8f/y/+7/7f/r/+r/6v/p/+j/5//p/+n/6f/o/+P/
4f/g/97/2//b/9r/2f/b/9n/2P/X/9f/1v/W/9f/2P/Y/9f/1v/Y/9j/2P/Y/9r/3f/h
/+X/5//q/+v/7P/s/+z/6//r/+n/6f/r/+v/7P/p/+n/6f/t/+//7//x/+//8f/w/+7/
7//v/+//7v/s/+z/7P/s/+3/7f/t/+3/7//v/+//7v/r/+v/6f/n/+n/6v/q/+v/6f/o
/+f/5//l/+X/5f/l/+f/6f/p/+r/6v/q/+r/6//t/+3/7f/v//D/8P/w/+7/6v/p/+b/
4v/h/9//3//c/9v/3P/e/9//3//f/9//4f/j/+P/5P/m/+X/5P/k/+P/3//e/93/3P/d
/9z/2//Z/9v/2//c/9z/3P/d/9//3f/d/93/3v/e/93/3f/e/+D/4P/p//X/AQAHAAcA
CwAUACEANQBMAGYAfwCWAKAAlQCEAHQAVAAlAPf/y/+p/5n/l/+o/8H/2f/q//b/CAAh
ADgASwBbAGsAdABzAGsAZwBoAGAATgA8ADIAJgAWAAkA+f/n/9n/0v/M/8b/w//G/8r/
0P/R/9D/1P/e/+f/7f/y//T/8//2//b/9v/2//b/9//3//f/+f/5//n/+f/6//n/+P/3
//n/+f/5//r/+f/5//r/9//6//v//f/+////AAAAAAEAAQACAAIAAgADAAMAAwAEAAYA
BwAHAAcABQAFAAYABwAFAAUABQAFAAcACAAIAAgABwAGAAUABAAFAAYABQAFAAMAAQAD
AAMABQAFAAUABQAFAAUABQAEAAQABAAEAAMABAAFAAYABwAFAAUABgAGAAcACAAJAAwA
CwAMAA0ADAALAAsADAAMAAwADQANAA4ADAALAAoACQAHAAcABwAGAP//+f/0/+7/7//x
//L/8//1//P/8v/x//H/8P/w//H/9P/0//P/8v/w//D/8P/w/+3/7f/u/+//8P/y//L/
8v/y//L/8f/x/+//7//x//H/8v/v/+//7//x//H/7//v//H/9f/2//b/8//v/+3/6//q
/+z/7v/s/+z/7P/s/+3/7f/t/+3/7f/t/+3/7P/s/+3/7P/r/+v/7P/s/+3/7f/s/+v/
6//p/+n/6f/p/+v/7f/t/+7/8P/w//D/8f/z//P/8//1//b/9v/2//T/8f/x/+//7P/r
/+n/6f/m/+P/4v/i/+H/4v/j/+T/5//p/+n/6v/s/+r/6v/r/+v/6f/o/+f/5v/m/+b/
5v/l/+P/4//k/+T/4v/j/+X/4//l/+X/5v/m/+f/5//o/+r/7P/x//3/CQAVABcAGQAe
ACcANwBQAGwAhQCcAK4AsQCiAJIAeABLABkA5//B/63/qf+2/83/4f/y/wIAEgAnAD4A
VQBnAHkAhgCJAIMAfQB6AHQAZgBSAEYAOgAqAB0ADwD5/+f/3P/Y/9D/y//M/9L/1P/X
/9j/3v/o//P/+f/8/wAAAQAAAAAAAAAAAAIAAwADAAMABQAFAAUABQAFAAMAAQD//wAA
AQACAAQABQAHAAoACQAHAAcACAAIAAsADAAMAA0ADwAQABAAEAATABMAEwAUABQAFQAV
ABUAFgAXABkAGwAaABkAGAAXABkAGgAaABoAHAAcABwAHAAbABoAFwAVABUAEwAVABUA
GAAZABoAGwAZABkAGQAYABoAGgAaABkAHAAdAB4AHwAcABsAGwAaABwAHgAgACQAIwAk
ACUAJAAlACUAJgAmACgAKQApACoAKgApACgAJwApACkAKQAoACQAIQAfABwAEgALAAMA
+//4//X/8//x//D/7v/t/+3/7f/s/+r/6P/r/+z/7f/u/+r/6f/p/+n/5//o/+f/5v/m
/+b/5f/l/+b/5//q/+v/7P/p/+n/6f/q/+v/6v/r/+r/6//p/+b/5//l/+X/5f/m/+b/
5v/m/+b/5//o/+j/5f/k/+P/4v/k/+T/5P/k/+L/4v/j/+P/4//j/+P/4//j/+P/4v/i
/+T/5P/k/+T/6P/p/+v/7P/r/+v/6//t/+//8P/x//L/8v/y//P/8//v/+3/6//p/+3/
6v/m/w==
         </WaveFormData>
      </LeadData>
      <LeadData>
         <LeadByteCountTotal>10000</LeadByteCountTotal>
         <LeadTimeOffset>0</LeadTimeOffset>
         <LeadSampleCountTotal>5000</LeadSampleCountTotal>
         <LeadAmplitudeUnitsPerBit>4.88</LeadAmplitudeUnitsPerBit>
         <LeadAmplitudeUnits>��V</LeadAmplitudeUnits>
         <LeadHighLimit>2147483647</LeadHighLimit>
         <LeadLowLimit>268435456</LeadLowLimit>
         <LeadID>V3</LeadID>
         <LeadOffsetFirstSample>0</LeadOffsetFirstSample>
         <FirstSampleBaseline>0</FirstSampleBaseline>
         <LeadSampleSize>2</LeadSampleSize>
         <LeadOff>FALSE</LeadOff>
         <BaselineSway>FALSE</BaselineSway>
         <ExcessiveACNoise>FALSE</ExcessiveACNoise>
         <MuscleNoise>TRUE</MuscleNoise>
         <LeadDataCRC32>1931037279</LeadDataCRC32>
         <WaveFormData>
AgACAAIAAgADAAQABQAGAAUABAADAAIAAQAAAP///v///wAAAQACAAAAAAAAAAAAAgAC
AAIAAgACAAIAAgACAAIAAgABAP//AAABAAIAAQD///7//f/9//7/AAABAAIAAwAEAAUA
BQAEAAMAAwACAAMABQAHAAgACAAIAAgACgALAA0ADwARABIAEgASABIAEgASABAAEAAP
ABAADAAMAAsACQAIAAcABwAHAAgACQAKAAsADAANAA0ADAAKAAkACQAIAAcABQACAP7/
+v/4//r/+//8//7/AAABAAEAAAAAAAEAAQABAAMABAAEAAUACwAQAB0AKQAzAEQAWwB3
AJQAuwDrAB8BTAFrAXABVgExAQgBzgCHADgA6f+t/5X/m/+v/7//yP/U/+f//v8UACYA
NwBGAFEAUwBLAEAAOAA0AC4AJgAeABcAFQAQAAwAAgDv/9z/2P/Y/9X/1f/c/+H/4//m
/+z/9v8EAAsADwAUABYAFQAUABMAEgAQABIAEwATABUAFgAXABkAGgAZABgAGQAaABsA
GwAaABsAHQAeAB8AIAAhACEAIQAjACQAJQAnACYAJgAmACgAKgAsAC0ALwAuAC8AMAAx
ADAAMQAxADIAMwA0ADYANwA1ADQAMwAxAC8AMQAxADIANAA0ADIAMgAyADAAMAAxAC8A
LwAwADAALwAuAC0ALQAwADAAMAAwAC0ALQAsACwALQAuADAAMwAzADUANwA4ADsAPAA9
AD4AOwA6ADkAOQA6ADsAOgA7ADoAOQA4ADYAMwAyADEALgAqACoAJwAlACQAIwAjACQA
JAAkACMAIwAhACAAHwAfAB0AHAAbABoAGwAbABoAGgAbABsAGgAaABoAGwAbABwAGQAW
ABMAEAAUABUAFQAZABkAGAAYABgAFwAVABQAEwARABEAEQARABIADwAOABAAEAAQABAA
EAAQABAADwALAAsACwALAAkACQAIAAcABgAFAAUABAAEAAQABAAEAAMAAwADAAQAAgAC
AAMABAAGAAgACAAIAAkACAAIAAgACwAMAAwADAANAAwADQAMAAoACAAIAAMABQAGAAYA
BwAEAAEA/v/8//3//f/9//3//v///////v/7//r/+P/2//P/8v/w/+7/7P/r/+v/6//u
/+7/7//v/+7/7v/v/+//6//r/+r/6P/z//H/8v/3//v/BQAQABkAJwA8AFUAcQCVAMAA
7wAaAToBRQE2ARQB7QC6AHsAMwDl/6P/f/99/5L/qP+z/7r/xv/a//P/BgAVACUAMQA2
ADIAJgAeABoAFgANAAUA/v/6//j/9//0/+j/0v/F/8H/vP+5/73/xP/K/87/0P/V/93/
6P/u//H/9P/3//r//P/+///////+//z/+v/5//3///8BAAUABQAFAAQAAgAEAAUABQAF
AAcACQAKAAsADQAOAA8AEQAPAA4ADQAOAA8AEAAQABEAEwAVABcAGQAXABkAGgAcABoA
GgAbABsAHAAeACAAIQAgACEAIAAgACAAIAAeAB4AGwAYABcAFwAXABcAGAAYABgAGAAY
ABkAGAAYABgAGAAWABcAFwAYABgAGAAZABsAGgAbABwAHAAfACAAIQAiACIAIgAiACMA
JAAlACQAJQAkACMAIgAgABwAGgAYABQAEwAUABIAEQANAAsACgAKAAkACAAGAAUABwAG
AAUABQABAAAA///+///////+//7///////7//v/+//////8AAAEAAgADAAQAAgD///v/
+//9//z//P/8//z/+//7//v/+//5//n/+v/6//r/+v/6//b/9P/y/+//8P/x//L/8//x
//H/8P/v/+z/6//r/+r/6v/q/+r/6v/n/+f/5//o/+n/6v/s/+7/7f/u/+3/7P/u/+7/
7//w//P/9P/0//T/9P/y//L/8P/w/+7/7v/p/+j/6P/n/+f/5v/l/+T/5P/n/+f/5//n
/+f/5//m/+T/4//i/+D/3v/d/9z/2v/Y/9b/1f/V/9X/2P/Y/9n/2f/V/9T/1P/T/9P/
1f/W/9b/1//V/9j/2//j/+v/9v///wkAGgAzAFEAcwCgANUACAEyAUUBPgEiAf0AxgCD
ADUA3/+N/1n/T/9o/4L/jf+Y/6b/tP/J/9z/7f/7/wkADgAIAPz/9P/w/+r/4f/b/9b/
0v/O/8n/wP+u/57/mf+d/57/n/+j/6j/rP+y/7T/t/+//8z/1v/a/9z/3v/g/97/4P/h
/+H/4v/i/+L/4//l/+X/5f/n/+b/5//n/+b/6f/r/+z/7f/s/+3/7f/t/+3/7v/v//H/
9P/0//T/9v/5//r/+v/7//v/+//7//v/+f/7//z//v8AAAAAAQABAAIABAAGAAcABwAJ
AAkACgAKAAoACAAIAAYABAAEAAUAAwADAAQABAAFAAQAAwADAAIAAgACAAIAAwAFAAYA
CAAGAAYABwAJAAgACQAKAAoACQAKAAsADAALAAoACQAJAAkACQAHAAcACAAHAAYABAAF
AAQAAwAAAPn/+P/0//H/7//t/+z/7P/r/+r/6P/n/+X/5P/j/+P/5P/k/+T/5P/l/+X/
5P/k/+P/4//i/+L/4//l/+b/6P/n/+b/5f/k/+b/5f/j/+X/5//m/+b/5v/k/+P/4//j
/+T/5f/m/+f/5v/o/+b/5v/m/+b/5P/k/+T/4//i/+P/5P/l/+H/4f/g/9//4f/h/+L/
4v/g/+D/4P/g/9//3//f/+D/3v/e/9//4P/i/+T/5P/k/+f/6P/q/+z/7P/s/+v/6v/r
/+r/6//q/+r/6P/o/+P/5P/k/+P/4//h/9//3f/c/93/3f/d/93/3//h/+L/4v/g/97/
2//Y/9f/1v/U/9L/0v/R/9H/0f/Q/9D/0f/R/9L/0v/T/9P/0f/T/9T/1P/V/9X/1v/d
/+n/9/8AAAsAGwA2AFMAdwCrAOQAGQFCAVQBRwEmAfoAwwCAAC8A0f+B/1X/U/9p/3z/
iP+V/6T/uP/S/+f/9P///wkACQACAPr/9P/u/+T/2v/R/83/yP/C/77/s/+i/5r/nv+f
/53/nv+l/6n/rv+0/77/yP/X/93/3v/e/97/3v/e/97/3//i/+T/5f/m/+b/5v/n/+f/
5//n/+n/6//t/+7/7v/s/+3/7f/t/+7/7//v/+//7//w//H/8//3//j/+f/8//v/+v/4
//f/+P/5//r/+//9////AAACAAAAAAABAAEAAQACAAMAAwAFAAcABwAIAAgACAAGAAYA
BgAEAAQABQADAAMABAAEAAUABAADAAMAAgACAAIAAgACAAMAAwAEAAcACAAKAA0ACQAJ
AAkACAALAAwADQAOAA8AEAARABMAEAAPAAwACwANAA0ADQAMAAsACgAJAAYABAAEAAEA
///9//v/+v/6//j/9v/z//H/8v/y//L/8//y//L/8v/y/+//7//u/+7/8f/x//D/8P/w
//H/8f/y//T/9P/0//T/9f/1//T/9//0//L/8f/w//L/8f/x//H/8f/x//H/8f/y//H/
8f/y//D/8P/w//D/8P/t/+7/7//w//H/8v/y//L/8v/x/+7/7f/s/+v/6//r/+r/6f/p
/+n/6v/q/+r/6v/q/+r/6f/p/+n/6v/s/+z/7f/u/+7/8P/w//D/8P/w//H/8v/z//T/
9P/0//L/8P/w/+7/7f/q/+n/4//k/+b/5//p/+v/6//r/+z/7f/t/+3/7f/q/+n/5//k
/+P/4v/g/97/3f/c/9r/2P/W/9X/1f/V/9n/2v/c/93/2v/a/9v/2//b/93/3v/e/+P/
5//y////CQAXACwARwBnAI4AwQD1ACMBSAFbAVIBMAEFAdAAjgA9AOL/lf9p/2P/df+H
/5X/pP+4/83/5v/6/wgAEwAeACUAHQATAAwABgD+//L/6P/g/9v/1//S/8b/tv+t/6z/
rv+s/6v/sf+2/73/w//K/9b/5v/u/+//8f/y//T/9v/2//b/9v/1//b/9v/1//b/9v/2
//f/+//7//v//f/8//3//f/8//7/////////AAABAAEAAQAFAAYABwAJAAoACgAKAAwA
CgAKAAkACQAMAA0ADgAPAA8AEQASABQAFgAWABcAFwAWABYAFgAVABMAFQAVABYAFgAW
ABQAFAAUABIAEgATABMAEwAUABQAEQAQAA8ADwAOAA4ADgAOAA8AEQASABQAFgAWABcA
GQAXABkAGwAcAB8AIAAhACIAIQAgAB8AHwAhACEAHwAfAB0AGwAZABYAEgAQAA4ACgAJ
AAoACAAHAAQAAQD///7//f/8//r/+f/3//b/9f/1//T/9P/0//T/9f/1//T/9P/y//H/
7//u/+//8f/y//T/9v/2//b/9v/z//H/7v/v//H/8P/w//D/7v/t/+3/7f/v/+//7//v
/+7/7f/t/+7/7v/u/+7/7v/y/+3/6v/o/+j/6P/o/+r/6v/q/+n/6f/p/+n/6f/n/+f/
5v/l/+f/5//o/+j/6P/o/+j/6P/p/+n/6f/q/+n/6P/o/+j/6P/q/+r/6v/t/+7/8P/y
//H/8v/y//L/8P/u/+7/7P/q/+j/6P/j/+P/5P/k/+X/5v/n/+j/6v/q/+n/6P/n/+n/
6f/o/+b/5f/k/+L/4P/e/97/3f/c/9v/2f/Y/9f/1v/W/9f/1//X/9j/2v/b/9n/2//c
/9z/3f/f/+j/9f8DABEAJAA7AFMAcACZAM0A/wAuAU0BTgE2AREB4ACeAFEA/v+x/3v/
Z/9v/4P/k/+a/6b/uf/U/+7//v8NAB4AKQAnABsAEgAQAAoAAAD2//D/6f/h/9z/1P/C
/6//qP+q/6b/pf+p/67/s/+5/7r/vP/I/9b/4f/j/+j/7P/q/+r/6v/q/+j/6v/r/+v/
7P/s/+z/7f/t/+3/7f/v//H/8//0//T/9f/3//j/+f/4//f/9f/z//b/+P/6//3//P/8
//z//v///wAAAAABAAQABQAGAAcACQALAAwADgAPABAAEgATABUAFgAXABcAFwAZABkA
GgAZABgAFQAUABYAFAAUABUAFwAXABgAGAAVABQAEwATABYAFgAWABYAFwAZABoAHAAa
ABoAGwAdAB8AIQAjACQAJwAoACkAKgAsACwALAAtACsAKwApACkAKAAnACYAJAAlACYA
JwAmAB8AHgAaABcAFQATABIAEgARABAADgANAA0ADAALAAsADAAMAAwADAANAA0ADAAM
AAsACwAKAAoACgALAAsADAAMAAwADAAMAAwACwAJAAsACQAIAAgACAAIAAcABwAHAAUA
BQAFAAUAAgABAAMABgAGAAYABgAGAAYABAACAAAA/f/5//n/+f/5//j/+f/5//n/9//3
//j/+P/4//j/+P/4//f/9//3//j/+v/6//v//P/7//z/+//6//z//P/9//7/AAACAAMA
BAAEAAIAAgAAAP7//P/8//f/9f/0//L/8f/z//P/8//0//f/9//3//f/9f/1//T/8v/z
//L/8P/u/+r/6P/l/+L/5P/j/+P/4//m/+b/5//n/+b/5v/n/+f/5f/n/+j/6P/l/+X/
6P/v//f/BQAQAB0AMQBMAGkAhwCvAOAADQEyAUIBOQEcAfIAvwCAADkA6/+n/3v/cf+F
/57/qP+t/7T/xv/g//n/DAAdACsAMwAyACgAIgAeABYACgD///f/8P/s/+z/6f/c/8j/
uv+5/7f/rv+t/7P/uP+4/7z/wv/P/9//6v/w//D/8P/w//D/7//w//D/7//x//L/8//1
//X/9f/1//f/9P/z//H/7v/z//f/+v/9//3//f/8//v///8AAAEAAwACAAIAAgAEAAUA
BgAGAAcACgANABAAEwATABUAFgAYABoAHAAfACEAIwAmACkAKwAsAC8AMAAyADIAMgAw
ADAALwAsACsAKwAsAC0ALwAwADEAMAAvAC8ALgAuAC4ALgAwADEAMQAyADEAMAAwADEA
NAA3ADoAPAA6ADoAOgA6ADwAPAA8AD0AQABBAEAAQQA9ADsAOQA2ADUANAAzADAALQAu
ACwAKwArACkAKAAoACUAJAAiACEAHwAeAB0AHQAcABwAHAAcAB0AHQAcABwAHAAbABkA
GAAYABkAGQAaABwAHAAcABwAHgAdABsAHQAcABoAGQAYABgAFwAXABcAFwAXABcAFwAU
ABQAFgAWABYAFgAWABYAFgAVABEAEQARABEAEAARABEAEQARABEAEgASAA4ADAAKAAgA
CQALAA0AEAAOAA4ADwAQAA0ADgANAAwADgAOAA8AEAAPABAAEAAQABEAEAARABAAEAAO
AA4ACQAGAAYABQAFAAcABwAHAAgABwAHAAcABwAKAAsACwAKAAYABAABAP7/+f/4//b/
9P/2//X/9f/1//j/+P/5//n/9v/2//f/9//0//X/9f/0//X/9//6/wEACwAXACAAKQA5
AFIAawCJALcA7AAbAUIBWAFPATQBDgHdAJ4AVwAHALn/hf95/4v/ov+u/7f/xP/Y//D/
BwAUAB8AKwAxAC4AJAAaABQADgAGAP//+f/w/+z/6v/n/9z/0P/G/8P/v/+6/7//w//G
/8r/zv/U/93/6f/y//b/+P/4//j/+P/6//z//f/9//3//P/7//v/AAABAAIABQAEAAMA
AQD+//7/////////AQADAAQABQAGAAYABgAHAAoACgAKAAwADQAOAA4ADwAOAA8AEAAR
ABIAFQAXABoAGQAYABgAFwAWABYAFgAVABcAGQAZABoAGAAYABYAFgAXABYAFwAZABcA
FwAYABgAFgAUABIAEQATABQAFQAWABMAEwASABIAEgASABMAFQAUABUAFgAWABYAFgAW
ABYAFgAWABYAFwAXABcAFQAVABYAFQAUABIADwAOAA0ACgAEAAQAAQD///v/+f/4//j/
9//2//T/8//2//b/9v/3//X/9P/z//L/8f/x//D/8P/y//P/8//0//P/8//y//L/8v/y
//L/8v/y//H/7//x//L/8v/z//T/9P/z//P/8//y//H/8P/v//L/8v/w//D/8P/w/+7/
7v/u/+3/7P/t/+7/7//r/+v/6v/p/+v/6//s/+z/7P/s/+z/7P/t/+3/7f/u/+z/7P/t
/+7/7P/u/+7/7v/w//D/8f/y//X/9v/2//b/9P/y//L/8P/u/+z/7P/n/+j/6P/n/+f/
6v/r/+z/7v/u/+3/7P/r/+n/5//k/+D/4v/i/+H/4P/d/9z/2v/Y/9j/1//X/9f/2P/Y
/9n/2f/X/9b/1v/V/9f/2//e/+D/4f/d/+D/5f/v//f/AgAVAC8ATABtAJcAzQACATMB
VgFaAUMBHAHqAKsAXgADAKf/Z/9P/1v/df+G/5L/of+0/8z/4v/x//z/BwALAAcAAAD6
//T/7P/i/9r/0//P/8r/xP++/7H/pP+c/5z/nf+h/6j/r/+z/7j/vP/E/9D/1//b/+L/
5P/l/+b/5//o/+j/6v/r/+v/6v/q/+r/6//s/+v/6v/r/+3/7//w//D/8v/z//P/8//z
//P/8v/x//X/9v/3//n/+v/6//r//P/7//z//P/9/wAAAQACAAMAAQADAAQABgAHAAgA
CgALAAsADAANAA0ACwANAA0ADgANAAwACQAIAAkACAAJAAsACwALAAwADAALAAoACQAJ
AAkACAAHAAYACAAJAAkACgAKAAoACwANAA8AEQATABQAFwAYABkAGgAXABYAFQAVABcA
FwAVABUAEwARAA8ADAALAAoACQAGAAQABAABAP///P/5//f/9v/3//b/9P/z//H/8P/v
/+//8P/w//D/8P/x//H/8P/w//D/7//t/+z/7f/v//D/8v/w//D/8P/w//P/8//y//X/
9f/0//T/9P/x/+//7v/t/+//8f/z//X/8v/v/+3/7P/u//D/8P/w//D/8P/w//D/7//u
/+3/6//s/+3/7v/v/+3/7f/s/+v/7f/t/+7/7v/w//D/8P/w/+3/7f/t/+7/7P/s/+3/
7v/v//L/8//0//j/+P/5//r//v8AAAEAAgD+//r/+P/0//b/9P/0/+//7v/u/+3/7f/u
/+//8P/y//P/8//z//P/8f/x//D/7v/v/+7/7P/q/+f/5v/k/+L/4v/h/+H/4f/i/+L/
4//j/+L/4v/j/+P/5f/n/+j/6P/p/+//+P8DAA0AFwAoAEEAXQB+AKkA3wAVAUQBYwFk
AUoBIQHqAKwAYwAIALP/ef9j/3H/h/+V/6T/tv/L/+D/9P8EABMAIAAnACUAGQAQAAgA
/v/0/+z/6P/l/+H/3P/U/8T/t/+y/7L/rv+v/7f/wP/F/8v/0P/W/+D/7P/x//H/8v/0
//f/+P/5//r/+P/6//v/+//+//7//v///wAA///+/////v///////v///wEAAgADAAQA
BQAFAAUABwAIAAkACwAOAA4ADgAQAA4ADgANAA0AEAARABIAEwARABMAFAAWABgAGAAZ
ABkAGQAaABsAGwAdAB8AHwAgAB8AHgAbABoAGwAaABsAHQAcABsAGwAaABkAGAAXABcA
GQAaABsAHAAcAB0AHQAeACAAIAAhACMAJQAnACkAKgApACoAKwAsAC8AMAAxADMAMwAz
ADEAMQAvAC0AKwAoACcAJgAlACIAIAAgAB0AGwAbABkAGAAYABUAFAASABEAEwASABEA
EQAOAA4ADgAOAA0ADQAMAAwADwAPAA4ADgAQABEAEQASABAAEAAQABAAEgARAA8AEQAR
ABAAEAAQABAADwAPAA8ADQANAA0ADQAMAAsACwAMAAwADAAMAAwADAALAAcABQAGAAYA
BgAGAAYABwAIAAkACQAHAAcABwAHAAcABwAGAAUABQAFAAYABgAIAAgACAAIAAUABQAF
AAYABgAGAAcACAAKAA4AEAASABMAEgASABIAEQAQAA4ADAAMAAoACgAIAAUAAgABAPv/
/f/+//7////9//3//f/+/wEAAQABAAEAAQABAAAA/v/7//r/+P/2//b/9v/1//T/8v/x
//H/8f/y//L/8//z//L/8v/z//P/8v/z//P/8v/3//3/BgAVACEAKwA8AFUAbwCQALsA
8QAhAUoBYQFaATwBFwHoAKoAYQAMAL//i/95/4X/m/+r/7b/xv/b//T/CAAaACkAOABD
AEMAOQAsACgAJAAeABQACgADAP3/9v/y/+b/0//G/8b/xv/D/8X/yP/N/8//1P/a/+T/
8v/7////AgAEAAIAAAD+//z//f8AAAIAAwAEAAQABAAFAAcABwAHAAkACAAJAAkACAAK
AAsACwALAAwADQANAA0ADgAOAA4ADwASABIAEgAUABcAGAAYABkAGQAZABkAGQAXABkA
GgAcABoAGgAbABsAHAAeACAAIQAfACEAIQAiACAAIAAeAB4AIAAeAB4AHwAeAB0AHQAc
AB4AHgAeAB8AHgAcABoAGAAWABcAFwAYABkAGgAcAB8AHgAfACAAIAAkACYAKAAqACoA
KgAqACsAKgApACYAJQAmACUAJAAiACMAIgAhAB4AHAAcABkAFwAXABUAFAAUABMAEgAQ
AA8ADwAOAA0ADQALAAoACQAIAAgACQAJAAoACwALAAoACgAKAAsACwAMAA4ADgAOAA4A
DgANAAsADQANAAwADAAMAA4ADQANAA0ACQANAA0ADAAMAAwADAAMAAwADAAMAAsABwAH
AAcABwAHAAcABgAFAAQAAwADAAIAAgACAAIAAgADAAMAAwAEAAIAAgADAAQABAAGAAYA
BgAIAAgACQAKAAsADAAMAAwADgAMAAwACgALAAoACwAHAAUABAACAAEA///9//v/+v/8
//3//v/////////+//z//P/8//v/+v/1//T/8v/w/+7/7f/t/+3/7v/u/+//7//u/+7/
7//v//H/8//0//T/8//z//T/8//1////DgAZACcAOABPAGkAiQC2AOkAGAE6AUsBPgEi
Af0AyACLAEMA8/+t/3//df+G/57/q/+0/8L/0v/n//r/CwAfAC0AMAAoAB4AGAAUABAA
CQABAPj/8v/w/+//6v/a/8j/v/+//77/u/+9/8L/xP/G/8j/z//Z/+T/6v/u//D/8v/0
//b/+P/5//n/+f/4//f/9//6//v//P////7//f/7//j/+v/9////AQAAAAEAAQABAAUA
BgAHAAkACAAIAAgACgAKAAoACQAJAAwADQAOAA8ADQAPABAAEgASABIAEwATABEAEgAT
ABMAEQATABMAFAAWABYAFAAUABUAFAAVABcAFgAVABUAFAARABAADwAPAA4ADgAOAA4A
EAARABEAEgARABAAEAARAA8AEQATABQAFQAWABcAGAAYABgAGAAZABcAFwAVABUAFAAT
ABIAEAAQABAAEAAOAAgACAAFAAMAAAD9//v/+v/7//r/+P/3//f/9v/1//X/9v/2//b/
9v/z//H/7v/s/+3/7f/s/+z/7f/v//D/8v/w//D/8P/w//L/8f/v//H/8//y//L/8v/w
/+//7//v/+//8f/1//H/7v/s/+z/7P/s/+//8P/x//H/7f/t/+3/7f/p/+n/6P/n/+n/
6f/q/+r/6f/o/+f/5v/m/+f/6P/q/+r/6v/r/+z/6v/s/+z/7P/u/+7/7//w/+//8P/w
//D/8f/w//H/8P/y//D/8P/r/+j/5v/j/+H/4v/j/+T/5v/l/+X/5f/l/+b/5//n/+b/
5f/k/+L/4P/d/9z/2v/Y/9j/1//X/9f/1//W/9b/1f/V/9b/2P/Z/9n/2//c/9z/3//h
/+L/4f/r//f/AgALABkAMABLAG0AmwDWAAsBOgFSAVEBNgEOAdkAmABNAPH/m/9j/1X/
Z/+A/4z/l/+m/7r/1v/t//r/CQAXABsAFAAIAAAA+P/w/+j/3f/T/87/zP/I/8H/tP+o
/6b/p/+n/6j/rf+x/7T/uP+8/8T/0f/d/+b/6v/q/+r/6v/q/+z/7v/v/+//8v/y//L/
8//z//P/8//1//f/+f/6//r/+P/3//X/8//0//X/9f/1//j/+v/8///////+//3//v8B
AAIAAgADAAIAAwAEAAUABwAJAAoADAAOAA4ADwAPAA0ADgAPAA8AEAATABQAFgAUABQA
EgASABEADgANAA0ADgAPABEAEgARABAADwAPABAAEAAQABAADwAPAA4ADgAOAA4ADwAR
ABMAFQAXABgAFwAYABkAGgAbABwAHQAfABwAGwAYABcAFwAXABcAFgAVABQAEwAQAAoA
CgAHAAUAAQD///7//v/7//r/+P/3//f/9v/1//X/9P/0//T/9P/x//H/8P/w//P/8//y
//L/9P/1//X/9v/1//T/8//y//D/7//t/+//7f/s/+z/7P/v/+//8P/x//D/7//u/+3/
7v/v/+3/7v/s/+z/7P/s/+r/6v/q/+n/6v/r/+z/7f/q/+n/5//l/+f/5//o/+j/5v/m
/+b/5v/j/+P/4//k/+b/5v/n/+j/6P/q/+r/6v/s/+z/7f/u/+//8P/w//D/7//s/+v/
6P/m/+T/5P/f/9//4P/g/+H/4f/h/+H/4v/j/+P/4//j/+P/4//i/+D/3v/c/9n/1v/V
/9T/0v/Q/9H/0f/S/9P/0v/S/9P/0//S/9L/0//T/9P/1f/W/9b/1f/Z/+L/6//1/wEA
EgArAEkAagCVAMsAAwE2AVMBUgE6ARcB6ACoAF0ABACp/2f/Tf9X/2//f/+M/5z/sf/G
/9z/7P/7/wgADwALAAEA+v/2//D/4v/W/9D/zf/J/8L/uv+u/6P/nP+c/5z/m/+h/6j/
r/+1/7b/vP/I/9L/2f/d/+D/5P/m/+b/5v/m/+T/5v/n/+f/6f/q/+v/7f/u/+3/7P/t
/+7/7//v/+7/7v/v/+//7//y//P/8//z//X/9v/3//n/+v/6//r//P/9//7//v///wEA
AwAFAAcABQAHAAgACgAIAAgACQAJAAsADAANAA0ADAANAAwADAANAA4ADQAOAAwACgAK
AAsADQANAA4ADgALAAoACQAJAAwADAAMAAwADQAPABAAEgAQABAAEQATABYAGQAcAB4A
HgAeAB4AHgAcABwAHAAdAB0AHQAbABsAGgAZABgAFgAXABYAFQASAAsACAACAP3//f/9
//7/AAD///7//P/7//n/+P/3//f/+f/6//v//P/5//n/+P/4//f/9//2//b/+P/5//n/
+v/4//j/+P/4//n/+f/4//v/+f/4//j/+P/6//n/+f/5//z//f/+////+//5//j/+P/2
//b/+P/3//b/9f/0//T/9P/0//P/8v/z//T/9f/z//P/8v/x//H/8f/y//L/9P/0//T/
9P/y//H/8P/w//H/8v/0//b/9v/4//j/+P/6//r/+//8//3//v/+//7//v/8//z/+v/6
//j/+P/z//D/8P/v/+//8f/x//H/8v/1//X/9f/1//P/8//y//D/7//u/+z/6v/o/+j/
5//m/+b/5f/l/+X/5P/k/+X/5f/k/+T/5f/l/+f/6f/q/+r/7f/x//j/AQANABkAKAA9
AFcAcgCbAM8AAwE0AVsBZgFSATEBBgHOAIMAMADX/5P/c/93/4v/mf+m/7b/yf/c//L/
BAATACIALQAvACcAHgAYABAABgD8//T/7f/p/+b/3v/O/73/uP+4/7b/tf+5/8D/xf/J
/87/1P/g/+z/8//3//r//P/+//7//v/+/wAAAgADAAMABAAEAAQABQAFAAMAAQABAAQA
BQAFAAQABwAJAAoACwAKAAsACwALAA8AEAARABMAFAAUABQAFgAXABgAGAAZABoAGwAc
AB0AHQAfACAAIgAgACAAIQAhACMAJAAlACUAJwApACkAKgAsACwAKgAqACwAKgAqACsA
LQAvADIANAAxADAALwAvADEAMgAzADQANQA3ADgAOgA5ADgAOAA5ADwAPwBCAEQARgBI
AEoATABPAFAAUQBTAFUAVQBTAFMAUgBRAFAATgBPAE4ATQBKAEgASABFAEMAQAA9ADsA
OgA8ADwAOwA7ADkAOAA3ADcANAA0ADQANAA3ADkAOgA8ADoAOQA3ADYANAA1ADUANgA0
ADQANAA0ADYANwA3ADsAOQA4ADgAOAA5ADkAOgA7ADoAOQA4ADcANAAzADMANAA2ADYA
NgA2ADcANwA8AEEAQAA+AD0AOgA3ADUANAA1ADIALwAuAC4ALgAtAC0ALgAtAC0ALAAq
ACoAKwArACsALgAvADAAMgAyADIAMwA0ADYANwA4ADgAOwA8ADwAPAA8ADoAOAA2ADsA
OAA2AA==
         </WaveFormData>
      </LeadData>
      <LeadData>
         <LeadByteCountTotal>10000</LeadByteCountTotal>
         <LeadTimeOffset>0</LeadTimeOffset>
         <LeadSampleCountTotal>5000</LeadSampleCountTotal>
         <LeadAmplitudeUnitsPerBit>4.88</LeadAmplitudeUnitsPerBit>
         <LeadAmplitudeUnits>��V</LeadAmplitudeUnits>
         <LeadHighLimit>2147483647</LeadHighLimit>
         <LeadLowLimit>268435456</LeadLowLimit>
         <LeadID>V4</LeadID>
         <LeadOffsetFirstSample>0</LeadOffsetFirstSample>
         <FirstSampleBaseline>0</FirstSampleBaseline>
         <LeadSampleSize>2</LeadSampleSize>
         <LeadOff>FALSE</LeadOff>
         <BaselineSway>FALSE</BaselineSway>
         <ExcessiveACNoise>FALSE</ExcessiveACNoise>
         <MuscleNoise>TRUE</MuscleNoise>
         <LeadDataCRC32>1006043851</LeadDataCRC32>
         <WaveFormData>
+v/6//r/+v/8//z//P/8//r/+v/6//r/+P/4//j/+P/6//r/+v/6//n/+P/3//b/9//4
//n/+v/4//j/+P/4//f/9//3//f/9//3//f/9v/y//L/8v/y//P/9P/2//f/+P/5//r/
+//4//f/9v/1//b/+P/6//v/+//7//3//f8AAAAAAgADAAIAAwAEAAQABAADAAMAAgAE
AAIAAQAAAP3/+//6//n/+f/5//v/+//8//z//P/7//r/+v/4//b/9v/2//T/8//v/+v/
6P/l/+b/5//o/+n/7P/s/+z/7P/q/+r/6v/r/+7/7//v/+//8//1//r/BgAVAC0ATABq
AIgArgDiAB0BTAFpAWgBQwEIAcsAigBMAAkAwP+G/2z/a/9z/3r/ff+G/5T/qP+3/8T/
0f/d/+b/7P/p/+D/1f/N/83/zP/I/8n/y//N/8//zf/B/7b/tf+5/7n/vP/C/8X/yf/N
/9L/3f/o/+3/7//z//X/9P/0//P/8v/x//P/8//0//X/9v/3//r/+//6//n/9v/3//j/
/f/+//7/AAAAAP///f/8//z//P/+////AQACAAEAAQAAAAAAAQACAAQABwAGAAcABwAI
AAgACAAHAAgACQAMAA0ADgAMAAsACQAIAAkACQALAAsADQANAAwACwALAAsACwALAAoA
CgALAAsACQAJAAkACQAKAAsADAAPAA4ADgAOAA0AEAAQABMAFAAXABgAGwAbAB8AIAAh
ACEAIAAfAB4AHAAcABwAGwAbABoAGgAXABQAEwARAA0ACgAIAAcABgAFAAMAAQABAAAA
AAABAAEAAQD+//z//P/7//v/+v/6//r//P/8//v/+//7//v/+//9///////+//7/+v/4
//b/8//3//n/+//9//7//v/+//7/+v/5//n/+v/4//n/+f/5//n/9//2//f/+P/5//r/
/P/7//v/+//7//v/+//7//n/9v/1//T/8v/y//L/8//1//X/9f/1//X/9f/1//X/9f/1
//b/9//3//n/+f/7//n/+v/6//z//f/+////AAABAAIAAgADAAIAAQD+//z/+//8//z/
/f/5//f/9f/1//f/9v/2//b/+P/4//n/+P/1//P/8f/t/+z/6//q/+r/5//n/+f/5//n
/+j/6P/o/+j/6P/o/+j/5//m/+X/4//t/+v/6//s/+z/8f/7/wYAHAA8AGAAggCrAN4A
GwFOAXEBgAFnATIB9ACzAHAAKgDY/4v/Xf9S/13/aP9q/27/e/+M/5//rf+4/8b/0//a
/9v/1f/L/8T/wv+9/7v/uf+5/73/w//E/8H/t/+x/7D/sP+v/7X/vf/E/8f/yv/P/9f/
3//l/+n/7P/u//D/8//1//X/9v/z//L/8f/y//j/+v/8//z/+//6//3//P/6//z//P/7
////AAACAAQABAAFAAcACAAIAAcABQAEAAYABgAHAAkADQAPABAAEgATABQAFAAWABUA
FgAVABQAFwAZABoAHAAbABsAHQAdABsAGwAaABkAFwAXABcAFwAaABoAGwAbABsAGwAb
ABsAGQAZABkAGwAbABwAHQAdACAAIAAjACQAJAAkACYAJQAnACgAKQApACkAKQApACgA
KgAqACkAKQAmACYAIwAgAB0AGwAXABQAEgARABAADwALAAkACQAIAAcABwAGAAUABgAE
AAQAAwACAAAA///+/wAAAAD/////////////AQACAAEA///+/wAAAgAEAAUAAwABAP//
/f8AAAAAAAAAAP7//f/9//7//v//////AgACAAIAAgACAP///f/8//v//P/9//7/////
//7///8AAP7//P/6//n/+//7//v/+//6//n/+P/3//r/+//9/////v////7//////wAA
AAACAAUABgAHAAgACAAIAAcABwAIAAcABAACAP7//v/9//3/+//7//v//f////7//v/+
//v/+v/6//j/+P/3//b/8//v/+3/6//q/+n/6f/p/+n/6//s/+z/7P/q/+j/5v/k/+X/
5v/n/+f/6//p/+v/6v/s/+//9f8CABQAMABUAHYAmwDQABMBVAGDAZoBiwFcAR4B1wCO
AEYA7P+P/0//PP9H/1j/Xv9k/2//fP+L/5v/qP+0/8H/yv/L/8P/uf+y/7D/sf+v/6//
r/+z/7P/sP+n/6H/of+m/6j/rf+z/7f/vv/D/8b/x//P/9n/4//o/+r/6//s/+v/7f/t
/+7/8P/w//D/8v/0//T/9P/y//D/8P/0//T/9f/4//n/+f/5//j/+P/4//j/+f/7//z/
//////7//v///wAAAgAFAAUABQAEAAQAAwAEAAQABgAIAAoACgAKAAwADQANAA4AEQAR
ABMAEwAVABUAFAATABIAEQAQAA8ADgAOAA8ADwARABEAEQARABAADwAOAA8AEAASABQA
FQAWABYAGQAaABkAGgAdAB0AHQAeAB8AHwAdAB0AHQAcABwAHAAbABsAGgAaABcAFAAV
ABUAEwASAA0ACQAFAAEA///9//3//P/7//v/+v/5//b/9P/0//P/9f/0//T/9P/2//b/
9f/1//T/8//y//P/9//3//b/9v/0//T/9P/z//P/8//z//P/9v/2//b/9v/y//H/8f/y
//T/9f/1//X/9f/2//b/9v/2//b/9P/z//P/8//1//X/9f/1//L/8P/w//D/8v/y//L/
8//x//H/8f/x//H/8f/x//H/8P/v/+//7//w//P/9P/3//j/+v/7//7//v/+//7//v//
/wAAAAABAAAA///8//r/+v/6//n/+f/1//P/8f/x//H/8P/w//D/8f/y//T/9P/x/+//
7f/p/+f/5f/j/+L/4//j/+P/4//h/+L/4v/i/+P/5P/l/+b/5f/m/+f/5//n/+X/4//m
/+z/9/8DABQALgBQAHAAmADRABQBTwF4AYcBcAE3AfIAsABzACwA1P+A/1H/Rf9O/1n/
YP9o/3b/hf+a/6n/s/+8/8j/y//I/8H/u/+1/7L/rv+r/63/rf+v/7H/rf+k/6H/qf+t
/67/sP+1/7v/v//E/83/2P/h/+f/5//n/+f/6P/o/+j/7P/v//D/8v/w//D/8P/y//X/
9P/z//D/8//0//n/+v/5//r/+f/3//n/+P/4//j/+P/5//v//P8AAAEAAQACAAEAAAAA
AAEAAAABAAEAAgAFAAYABgAIAAYACAAIAAgACQAJAAgACAAKAAsADgAPAA8ADwAOAA0A
DQANAA0ADQAMAAwADQANAA8ADwAPAA8ADwAPAA8AEQARABIAEwATABUAFgAaABwAGQAY
ABkAFwAbABwAHQAdAB4AHwAgACAAHQAcABoAGQAZABoAGAAWABQAEwAQAA4ADQALAAkA
BwAHAAUABQAEAAAA///9//v/+//6//v/+//7//r/+v/6//j/+P/3//f/+f/5//n/+//8
//v/+f/4//r/+v/6//n/+v/7//z//f/8//r/+P/2//f/9//4//r/+P/5//n/+f/7//v/
+v/6//r/+//7//v/+P/3//j/+f/6//v//P/8//v/+//7//j/9//2//X/9f/0//X/9v/0
//T/9P/1//X/9f/1//X/9//3//f/9//5//n/+v/7//3//////wEA//8AAAAAAgAFAAYA
BwAIAAcABgAEAAMAAQD///v/+P/4//r/+//9//3//f/9////AQAAAAAAAAD8//r/+f/2
//b/9f/0//H/8f/v/+3/7P/p/+n/6f/p/+z/7v/v//D/7v/u/+7/7v/v//D/8f/x//P/
8f/3/wIADgAhAD8AYAB+AKQA2AASAUEBZAFxAVwBJwHkAKUAbAAqANn/kP9o/1z/Yf9p
/3L/ff+M/57/sP+//8j/0f/d/+T/4v/b/9L/zf/L/8f/wv++/7//w//F/8H/uf+1/7b/
uf+7/7v/vv/C/8v/0f/V/+D/7f/y//P/8//1//n/+//8//z//P/7//v/+f/4//r/+v/6
//z/AAAAAAAA/v/8//z/AAAAAAAAAgACAAEAAQAAAAAAAAACAAMABQAGAAcABwAGAAYA
BQAEAAQABQAGAAcABwAIAAkACgAKAAwADgAQABAAEAAPAA8ADgAOAA0ADQAPAA8AEQAR
ABAADwAPAA8ADwAPABAAEAARABEADwAPAA8ADwANAA0ADQAPABAAEgAUABUAFgAWABkA
GgAbABwAHwAfACIAJAAmACcAJQAlACUAJAAkACQAIwAjAB4AHgAbABgAFwAVABEADgAO
AA0ADAALAAcABQAFAAQAAwADAAIAAQAAAP7//v/9//v/+v/6//r//P/8//v/+//6//n/
+P/5//3//f/8//z//f/+///////8//v/+v/5//r/+v/6//r/+P/3//f/+P/4//n/+f/5
//n/+f/4//j/+P/5//n/+f/+//n/9v/1//T/8//y//T/8//z//P/9f/1//X/9f/y//D/
8P/w//H/8v/z//X/9f/1//X/9f/1//X/9f/1//P/8//0//X/8//1//X/9//6//z//f8A
AAAAAAAAAAAAAAAAAP/////8//v/+P/2//b/9v/1//X/9v/3//j/+//4//b/9f/0//T/
9P/1//T/8P/v/+7/6//s/+v/6v/q/+j/5//m/+X/4//k/+T/5P/l/+b/5//o/+j/6P/o
/+f/5f/n/+n/9P8CABMAKwBIAGQAggCqAN4AFwFEAV0BXgE3AfoAtwB2ADQA7f+q/3j/
ZP9l/2v/cv93/37/jv+i/7X/wv/N/9v/5v/m/9//1v/R/83/yf/I/8b/w//D/8X/w/+7
/6//rP+v/7H/sf+4/7z/v//D/8f/yv/T/97/5f/p/+3/8f/y//L/8f/w/+7/7//u/+7/
8P/w//D/8v/1//T/8//w//H/8v/3//j/+P/6//r/+f/2//T/8//y//f/+f/8//7//v/9
//v/+v/8//z//f///wIAAwADAAQAAwAEAAQABgAIAAoACgAKAAsACwAKAAoACwALAA0A
DQAMAAsACQAHAAcABwAHAAcACQAKAAwADQAMAAsACgAJAAoACwAMAA8AEQASABMAEwAT
ABIAFAAUABcAGAAbABsAHQAeAB8AHwAfAB8AHwAeAB4AHgAdAB0AGgAaABcAFAAWABcA
FgAWABAADQAKAAcABwAFAAUABAADAAMAAgABAAAA/v/+//3////+//7//v/+//7//f/9
//v/+//7//3//f/9//z//P/+//7//v/9///////////////+//3//P/7//v//P/+//z/
/f/9//3//f/9//7/AAAAAAAAAAAAAAAA/f/7//r/+f/3//f/9//3//f/9v/3//j/9//2
//X/9f/3//f/9//3//f/9//3//f/+P/5//v//f/8//3//P/9//3//v/+/wAAAwAEAAUA
BgAGAAYABQAFAAQAAwAAAP7/+//6//j/9//4//n/+v/9/////v/+//7//P/6//n/9v/1
//X/9f/z//D/7f/q/+j/5f/l/+X/5f/m/+j/6f/q/+j/6P/o/+j/6f/q/+v/6//r/+v/
6f/q/+7/9/8FABgANABYAHoAnADLAAQBPQFkAXMBZAE1AfYAsgBxACwA4v+a/2n/W/9m
/3H/dP90/3z/if+c/6//v//O/9r/4f/k/9//2f/T/8z/xP/B/7//uf+7/8H/xf/C/7n/
sf+x/7L/sP+x/7f/vf++/8H/yP/T/+H/6//v//D/8P/v/+7/7P/t/+z/7P/v//D/8f/0
//r/+v/6//j/9P/y//T/8v/0//j/+v/7//n/+P/4//j/+v/7//3//v///////v/+/wAA
AAABAAMABgAJAAsADgANAA4ADgAQABIAFgAYABoAHQAfACAAIgAkACUAKAApACsAKwAq
ACkAJgAlACQAIwAmACgAKwAtAC0ALQAtAC0AKwArACsALQAvADAAMQAxADAAMAAzADQA
OAA6AD4APwA+AD4APgA9AD4APwBAAEAAQQBCAEIAQwA/AD4AOgA2ADYANQAyADAALwAt
ACsAKQApACcAJwAmACMAIwAiACEAHwAcABsAGQAaABoAGwAcAB4AHgAdAB0AHAAbABoA
GwAbABsAGgAaABsAHAAdAB0AHwAfAB8AHwAdABwAGwAaABoAGQAZABoAGgAbABsAGwAZ
ABgAGQAaABsAHAAcABsAGwAbABkAGQAZABkAGQAYABkAGgAcABwAHAAdABsAGQAXABUA
GAAZABoAGwAbABsAHAAdABoAGwAaABsAGwAcABwAHgAdAB4AHwAgACEAIgAiACMAIAAf
ABwAGgAYABgAFwAXABgAGQAaAB0AGwAaABoAGgAcABwAHQAcABcAFQATAA8ACwAJAAcA
BgAFAAUABQAFAAYACAAJAAoACAAIAAgACAAGAAYABgAFAAcABwAHAAoADgATAB0AMABM
AG4AjgCyAOcAKgFnAZgBrwGkAXUBOAHyAK0AagAYAL7/ff9n/2z/df98/4L/jv+f/7L/
w//N/9b/4v/r/+z/4//d/9f/1P/Q/8//y//J/8v/z//R/9D/zf/J/8n/yP/I/83/0//X
/9r/3//k/+3/9////wUABQAGAAYABgAJAAsACwAMAAoACgAKAAwAEQASABMAEgAPAA4A
EQAQAA8AEAAPAA0AEAAQABEAEgATABMAFAAUABYAFwAXABgAGgAaABsAHQAdAB0AHAAc
AB4AIAAhACQAIgAkACQAJAAkACMAIQAgACIAIwAmACcAJgAlACMAIQAiACMAJAAlACUA
JAAkACMAIQAhACEAIQAiACMAJAAnACYAJgAmACUAKAAoACsALAAsACwALgAtAC0ALgAv
AC8ALwAvAC8ALgAsACwAKwArACoAKgAnACQAIgAhAB4AHAAXABUAEwARAA8ADQANAAwA
CQAJAAgABwAHAAYABwAHAAYABAADAAIAAAAAAP////8AAAEAAgAFAAUAAwAAAP7///8A
AAEAAQABAAEAAQABAAQABAAEAAQAAgABAAEAAgD//////v/9/wEAAgAAAAAAAAAAAP7/
/f/9//3//v///wAAAQD+//z//P/8//z//P/8//3//f/9//3//f/9//3//f/9//3//f/+
/////f//////AQADAAQABAAGAAkACgALAAwACwAKAAgABwAGAAUAAgAAAP7//v/9//3/
/v///wAAAwADAAIAAgACAP///P/6//b/9f/1//X/8//z//H/7//u/+3/7f/t/+3/7f/u
/+7/7v/t/+z/6//q/+7/8P/y//P/8//v/+3/7v/y//v/DQAmAEgAagCMALoA+QA0AWkB
jAGNAWIBIwHeAJwAVwAEAKj/Zv9J/0v/Vv9h/2r/dv+G/5f/qP+1/7//xv/O/8//yv/D
/73/uf+2/7L/sf+1/7f/t/+3/7P/qv+n/6n/rf+y/7r/wf/F/8n/zP/T/97/4f/l/+v/
7f/v//D/8P/w//H/8//z//T/8v/y//L/9P/1//T/8//w//H/8v/3//j/+P/6//r/+f/3
//b/9v/2//r/+//9//7///////7//v/8//z//f///wIAAwADAAQABAAEAAMABAAFAAgA
CQAKAA0ADQAMAAwADQANAA8ADwAOAA0ACwAJAAoACwAMAA0ADgAOAA8ADwAPAA8ADwAP
AA4ADQAMAA0ADwAQABEAEQAQABAAEwAUABcAGAAbABsAHwAgACEAIQAeAB0AHAAaABsA
HAAcAB0AGQAYABQAEAASABEADgAMAAsACQAHAAUAAgD///7//P/9//3//P/7//j/9v/2
//X/9//2//b/9v/2//b/9f/1//T/8//y//P/9//3//b/9v/2//b/9v/1//b/9//4//n/
+v/6//r/+v/3//X/9P/0//f/+f/6//v/+f/3//T/8v/0//f/9//4//b/9v/2//b/9P/z
//P/8//0//X/9v/3//T/8v/y//L/9P/0//T/9f/3//f/9//3//b/9f/0//P/8//z//T/
9f/3//n/+f/7//v//P/8//7/AgAEAAYACAAEAAIA///9//7//f/6//j/+P/4//f/9//4
//n/+v/9//v/+v/6//r/+f/4//j/9v/2//X/9P/x/+3/6//p/+j/5//n/+f/5//n/+j/
6P/o/+r/6v/q/+r/7f/u/+//7//v/+//8//6/wYAFQArAEoAagCKALQA8AArAVoBcwFu
AUEB/gC7AH4AQAD1/6b/bv9Y/1v/Y/9q/3f/hv+U/6T/sf++/8n/1f/e/+D/2f/Q/8f/
wf+//7z/vP+//8P/xf/D/7v/tf+y/7P/s/+1/7z/xP/H/83/0//Y/9//6P/t/+v/7f/v
//P/9P/0//T/8//1//X/9v/4//j/+P/6//v/+v/5//b/9v/2//r/+v/6//z//P/7//3/
/P/8//z//P/9////AAABAAEAAAAAAP///v/+////AgADAAMABAADAAQABAAGAAYACAAI
AAgACwALAAoACgANAA0ADwAPAA0ADQAMAAsACwALAAsACwAMAAwADQANAAwACwAKAAkA
CgALAAwADwAPABAAEQARABQAFAAXABgAGQAaAB0AHQAdAB4AHwAfACIAIwAkACQAIgAi
ACEAIQAcABwAGQAWABYAFQASABAADwANAAsACQAJAAcABwAGAAMAAwACAAEAAgAAAAAA
//////7//v/+//z//P/7//v//P/9//7/AQABAAEAAAAAAP7//v/+//3//v///wAAAQAA
AAAAAAAAAP7//f/9//7//v///////////////v/+//7/////////AgD///v/+f/6//z/
/P/8//z//f/9//7////+//3//P/7//v/+v/7//z//P/8//z//f/9//3//f/9//v/+//7
//v/+//7//z//f8BAAUABwALAAoACgAJAAoACgAKAAoACgAMAAwACwALAAcABQABAP7/
//8AAAAAAQAAAP///v///wEAAAAAAAAA///+//7//P/6//n/+P/1//T/8//y//L/8f/x
//H/8f/x//L/8v/y//D/8P/w//D/8P/w//D/7//z//f/+f8CABAAIQA5AFgAdACWAMYA
/gA3AWQBeQFqATkB/gDBAIAAQAD1/6z/eP9i/2H/bf9y/3v/iP+a/6z/u//I/9P/3//q
/+7/6f/c/9X/0//T/9D/zP/J/8n/yf/J/8f/v/+6/73/wf+//8D/xv/J/83/0f/Y/+P/
7v/1//n/+//7//v/+v/4//b/+P/7//z//v/+//7//v8AAAQABAAEAAIAAAAAAAQABAAC
AAQABAADAAQABAAFAAYABwAHAAgACAAKAAsACwAMAA8AEAASABUAFAATABEAEAARABIA
EgAUABIAFAAUABQAFgAXABcAGAAXABcAGQAZABkAGQAYABcAGQAZABkAGQAZABgAGAAX
ABoAGwAcAB0AHAAbABoAGwAZABoAGwAbAB0AHgAiACQAJAAkACYAJQAqACwALgAvAC8A
LwAvAC4AKwAqACgAJwAlACYAJAAiACIAIQAeABwAGwAZABcAFQAVABMAEwASABEAEQAQ
AA8ADgAMAAwACwAKAAgABwAGAAcACAAIAAkACQAJAAkACwAMAAsACQAIAAsADAANAA0A
DQANAA0ADQANAAwACwAKAAkACQAKAAwACgALAA0ADAANAA4ADwAQABAADwAPAA8ADgAN
AAwACwAMAAoACgAKAAgACAAIAAkACQAJAAkACQALAAsACwALAAkACQAKAAsACwANAA0A
DwAPABAAEAASABEAEgATABQAFQAWABYAFwAYABkAGAAYABUAFAASABEADQALAAkACQAM
AAwADQAOAA8ADgAOAAwADAALAAoABwAEAAEA/v/8//v/+//7//v/+//8//z//P/8//z/
/P/8////AAABAAEAAQADAAMA/v/6//3/CQAYAC4ASgBqAIoArQDiACUBYgGNAZ4BjQFe
ASAB2wCYAFIA/v+p/2//XP9l/3L/dv98/4f/mP+p/7X/wv/U/+P/6P/l/93/1//S/9D/
zf/J/8X/x//L/8//0P/L/8P/wf/C/8T/x//L/9H/1P/X/9r/4f/r//P/9//7//7/AAAC
AAUABwAHAAgABgAGAAYACAAMAAwADAAKAAcABgAJAAgACwAOAA8ADwAPAA4ADgAOABIA
EwAVABYAFwAXABYAFgAUABQAFQAXABkAGwAcAB4AHQAeAB4AIAAgACIAIgAiACUAJQAk
ACQAIwAjACUAJQAmACcAJwAnACgAKQAqACsAKwAqACoAKQAoACcAJgAlACUAJQAlACcA
KQAqACsAKwAqACoALQAuAC0ALgAxADEAMQAyADMAMwAxADEAMQAwADAAMAAvAC8AKgAq
ACcAJAAlACUAIwAiAB8AHQAbABkAFgATABIAEAARABEAEAAPAA4ADAAMAAsADQAMAAwA
DAAKAAgABQADAAMAAwADAAUACQAJAAgACAAGAAYABgAFAAYABwAIAAkACgAKAAoACgAI
AAcABwAIAAoADwARAA0ACAAKAAoACgAKAAsACwAMAA0ACwAJAAcABQACAP7//P/6//j/
+P/4//n/9v/1//T/8//z//P/8//z//H/8f/y//P/8f/z//P/9f/z//T/9P/2//T/9P/0
//T/9f/2//b/9//2//X/8v/w/+z/6v/n/+X/5//n/+f/6f/n/+b/5v/m/+f/5v/m/+T/
4f/f/93/2f/X/9X/0//S/9H/0f/R/9H/0P/Q/8//zv/P/9D/0f/S/9P/1P/V/9X/1//Z
/9f/0v/W/93/6f/6/xIAMgBSAHgArwD0ADcBaAGDAX4BUQEMAcgAhQA+AOb/iP9H/y3/
MP8//0j/Tv9c/2//hv+X/6H/rv+8/8X/wv+5/6//p/+k/6T/n/+X/5n/of+h/6H/nP+X
/5n/n/+g/6L/qf+t/6//tP+7/8L/y//V/93/4//k/+T/4//i/+X/5//n/+j/6v/q/+r/
7P/v/+7/7f/q/+3/7v/z//T/8f/w/+3/6f/s/+z/7f/u//L/8//1//b/9f/1//T/9P/1
//b/+P/7//v/+//6//r//P/+////AgACAAQABAAEAAUABQAEAAQABgAHAAoACwALAAsA
CgAJAAgABwAGAAUABwAIAAoACwALAAsACwALAAkACQAJAAsACQAKAAsACwAMAAwADwAQ
ABMAFAAXABcAFwAYABkAGQAaABsAHAAcABoAGAAVABMAEQASABAADgAOAA0ACgAIAAUA
AwABAP//+//5//n/+P/1//X/9P/z//T/8v/y//H/8f/w//D/8P/u/+7/7f/t/+//7//v
//H/8//z//L/8v/y//L/8v/x/+//7//v/+//7v/u/+7/7v/v/+//8P/y//D/8f/x//H/
7//v//D/8v/w//D/8P/w/+7/7f/t/+3/8P/x//L/8//x/+7/7f/s/+3/7v/v//H/8P/v
/+7/7f/s/+v/6v/p/+r/6//t/+//8f/z//P/9f/1//b/9v/4//n/+v/7//z/+//6//j/
9//0//P/8P/u/+3/7v/u/+//7//v/+//8f/z//L/8v/y/+//7v/u/+z/6P/n/+b/4//j
/+H/3//e/9//3//f/9//3//g/+D/4P/g/+D/4P/g/+H/4v/j/+P/4f/h/+P/6P/w/wEA
GwA8AFwAfgCuAOoAKQFcAXsBdAFJAQwByQCIAEgA+f+i/2D/RP9F/0//Wv9j/27/fv+O
/53/qP+1/8P/zP/K/8X/vv+5/7X/s/+u/6z/rf+x/7H/r/+r/6f/pv+n/6f/qf+w/7b/
v//D/8X/yv/R/9r/4f/l/+f/6//t/+7/7v/u/+3/7//v//D/8P/w//D/8v/1//T/8//w
//L/8v/2//b/8//0//P/8f/y//L/8//0//T/9f/3//j/+f/5//j/+P/6//r/+//9/wAA
AQABAAIAAgACAAEAAgAAAAIAAgACAAQABQAFAAYABAADAAQAAwAGAAcABwAHAAUABQAF
AAUACAAIAAkACQAHAAcABwAHAAcABwAHAAkACgAMAA4ADwAOAA4AEQASABQAFgAaABsA
HAAcABwAGwAbABsAGwAaABoAGgAZABkAFAAUABEADgAPAA8ADQAMAAYAAQD8//f/9//3
//n/+v/7//v/+v/5//b/9P/0//P/9v/2//f/+P/2//b/9f/1//P/8//z//X/9//3//b/
9v/0//T/9P/z//X/9f/1//X/9P/0//T/9P/0//P/8//0//f/+f/6//v/+f/3//T/8v/y
//P/9P/y//L/8v/y//L/8f/x//H/8//z//P/8//0//L/8v/y//L/8v/y//P/8//z//P/
8//x//H/8f/x//L/8//1//f/9//5//n/+//7//z//P/+////AAABAAIAAAAAAP////8A
AP///P/6//f/9v/0//P/9f/1//X/9//5//j/+P/4//X/9P/0//L/8P/v/+7/6//s/+v/
6v/q/+f/5//n/+f/5f/m/+b/5v/m/+b/5v/m/+n/6v/r/+v/6//t/+//9P/+/w0AIQA8
AFoAdgCeANIADQE+AV8BZgFFAQwBzQCQAFIADQC+/4D/YP9d/2X/av9x/37/jv+c/6n/
tv/B/8//2v/g/9v/0v/L/8X/wf++/7z/u/+7/7//v/+5/6//rP+t/6v/q/+u/7b/t/+5
/7v/vv/F/8z/z//R/9P/1f/W/9b/1f/U/9T/1f/U/9T/1P/U/9T/1v/W/9T/0v/O/87/
zv/S/9L/1P/W/9b/1f/V/9T/1P/U/9b/1//Z/9r/2//b/9r/2v/a/9r/2//d/9z/3f/d
/97/4f/i/+L/5P/j/+T/4//i/+T/5f/l/+b/5f/l/+f/5//n/+f/5v/l/+P/4//j/+P/
5//o/+r/6//p/+n/6f/p/+v/6//r/+3/7//w//H/8f/v/+7/8P/w//P/9v/7//3//f/+
//////8BAAEAAQAAAAEAAgACAAMAAAAAAP3/+v/8//v/+P/2//X/8//x/+//6//p/+n/
6P/o/+n/6f/p/+b/5P/k/+P/4f/g/+D/4P/k/+b/5//p/+j/5//m/+f/5v/l/+P/4v/i
/+L/4v/h/+T/5f/m/+f/6P/o/+j/6P/p/+n/6v/s/+n/6f/o/+f/5//n/+b/5v/o/+n/
6f/p/+n/6f/q/+v/6f/p/+j/5//p/+n/6f/p/+f/5f/l/+X/5//n/+f/5//m/+b/5v/m
/+b/5v/n/+f/6//s/+z/7P/s/+3/7f/v//D/8v/z//T/9v/3//b/9//3//b/9f/0//j/
9v/y/w==
         </WaveFormData>
      </LeadData>
      <LeadData>
         <LeadByteCountTotal>10000</LeadByteCountTotal>
         <LeadTimeOffset>0</LeadTimeOffset>
         <LeadSampleCountTotal>5000</LeadSampleCountTotal>
         <LeadAmplitudeUnitsPerBit>4.88</LeadAmplitudeUnitsPerBit>
         <LeadAmplitudeUnits>��V</LeadAmplitudeUnits>
         <LeadHighLimit>2147483647</LeadHighLimit>
         <LeadLowLimit>268435456</LeadLowLimit>
         <LeadID>V5</LeadID>
         <LeadOffsetFirstSample>0</LeadOffsetFirstSample>
         <FirstSampleBaseline>0</FirstSampleBaseline>
         <LeadSampleSize>2</LeadSampleSize>
         <LeadOff>FALSE</LeadOff>
         <BaselineSway>FALSE</BaselineSway>
         <ExcessiveACNoise>FALSE</ExcessiveACNoise>
         <MuscleNoise>TRUE</MuscleNoise>
         <LeadDataCRC32>3014743881</LeadDataCRC32>
         <WaveFormData>
+P/4//j/+P/5//r/+//8//r/+v/6//r/+f/4//f/9v/3//j/+f/6//n/+P/3//b/+P/4
//j/+P/2//b/9v/2//b/9v/2//b/+P/4//j/9v/1//P/8v/w//H/8//0//b/9//4//n/
+v/5//f/9v/2//n/+f/6//r/+f/5//v/+//+////AAABAAIAAgACAAQABAAEAAQABAAE
AAMAAgD///7//f/8//v//f/9///////////////9//v/+f/4//X/9f/2//T/8v/u/+v/
6P/n/+n/6f/p/+n/6//s/+z/7P/s/+z/7P/s/+7/7//v/+//7P/p/+v/8f/+/xUANgBV
AHYAnwDUABABQwFkAWsBTQEVAc0AiABMAA4Av/98/1n/Tv9R/1T/Uv9T/2H/cf99/4j/
lP+d/6T/qv+q/6T/nf+Z/5v/nP+a/5//pP+n/6n/q/+q/6j/rP+x/7L/uP+//8T/yP/N
/9L/3f/n/+r/6//v//T/8v/x//H/8f/w//H/8P/v//H/8v/z//X/9f/1//X/9v/4//j/
+f/8//z//P/8//z/+v/5//n/+f/8//3//v8AAP/////+//7///8CAAUABwAGAAgACQAK
AAoACgAJAAoADgAQABIAFAASABEADwAOABEAEgATABQAFwAXABcAFwAYABgAGAAaABoA
GwAcABwAGgAbABsAGQAaAB0AHwAgAB8AHwAgACAAIgAiACIAIwAkACYAJwAnACkAKQAp
ACcAIwAhACAAHgAeABwAGwAZABcAFAASABAADQAKAAgABQAFAAIA/v/8//v/+//7//r/
+//7//z/+//5//b/9f/z//P/8//z//P/9f/1//T/8//z//P/8//z//X/9v/2//b/8v/w
/+7/7P/w//L/9P/2//j/+P/4//j/9v/0//P/8v/x//H/8v/y//P/7//u/+//8P/x//L/
9P/0//T/9P/y//L/8v/y//D/8P/v/+//7P/s/+3/7f/u/+7/7v/u/+7/7v/t/+3/7P/t
/+3/7v/u/+//7//x//H/8v/z//T/9f/2//b/9v/6//r/+v/6//r/+P/3//b/9v/3//j/
+f/1//P/8f/x//P/8//z//P/9P/1//T/9P/w/+7/7f/p/+f/5//m/+X/4//j/+P/4//l
/+X/5v/m/+b/5v/m/+b/5P/i/+H/3//n/+T/5f/l/+P/4P/h/+j///8gAEcAbACYAM8A
DgFFAW8BgwF5AUwBCgHAAH8APgDn/47/U/86/zj/P/89/zv/Q/9U/2T/b/92/4T/jv+W
/5n/lf+P/4z/jP+L/4r/i/+N/5P/lv+c/57/n/+g/6L/o/+o/7D/uf/A/8P/x//M/9H/
2f/e/+L/4//l/+f/6v/t/+7/7//s/+r/6P/n/+7/8f/0//j/9f/0//T/9v/0//T/9P/0
//b/9//5//v//P/9//7/AAD//////v/+//7/AAACAAMABQAIAAoADAANAA4ADgAQABAA
EAAQABAAFQAXABgAGgAZABoAGwAcABsAGwAbABsAGgAaABoAHAAeAB8AIAAgACIAIwAj
ACEAHwAhACIAIgAkACUAJwAoACkAKgArAC0AKwAsACwAKwAtAC0ALQArACgAJwAnACYA
JQAkACQAIwAfABwAGgAYABQAEAANAAkACAAGAAMAAgD9//3//f/8//z/+//7//n/+v/4
//j/9//0//P/8v/x//L/8//z//P/8f/x//H/8f/v//D/8P/w//L/9P/2//j/9P/y//D/
7v/v//D/8f/y/+//7v/u/+7/8f/x//D/8v/0//T/9P/0//L/8P/u/+z/7//w//H/8v/y
//L/8f/x/+//7v/u/+3/7v/u/+7/7v/s/+z/6//r/+3/7//w//L/8f/x//D/8f/v//D/
8f/y//X/9v/2//b/+P/4//j/+P/6//j/9//2//P/8//z//P/8f/x//H/8//1//X/9f/1
//H/8f/v/+7/7f/s/+z/6f/m/+X/4//h/9//3//f/9//4P/h/+P/5P/i/+D/3v/c/9z/
3P/d/93/4f/g/9//3//d/9r/2//i//X/EAA1AFgAfgC1APoAOwFvAYsBiQFkASYB2gCV
AFQA+/+W/03/Kv8q/zH/M/8z/zv/Rv9S/13/av92/4L/iv+N/4n/gf9+/37/gf+C/4X/
if+L/4z/jv+M/4v/kP+W/53/pP+s/6//tv+7/73/wP/F/8//2P/c/93/3//h/9//4f/h
/+H/5P/k/+T/5f/n/+f/5//o/+b/5v/n/+r/6//s/+3/7v/u/+3/7f/t/+7/7//w//L/
8//z//L/8v/0//b/+P/5//j/+v/7//z/+//8//z//v8BAAIAAwAEAAgACQAJAAoADQAO
AA8AEAARABEAEQARAA4ADgAOABAAEQARABEAEAASABMAEwARAA8AEQASABIAFQAXABoA
HAAeAB4AHgAfAB4AIAAhACEAIQAhACEAHwAdABsAGgAYABgAFgAVABMAEwAQAA4ADAAL
AAoACgAJAAUAAAD6//b/8//z//P/8v/0//P/8//x/+//7P/r/+n/6v/r/+z/7f/v/+//
7v/t/+v/6//r/+v/7P/u/+//8P/v/+7/7f/s/+z/7P/s/+z/7f/u/+//8P/t/+z/7P/s
/+//7//w//D/7//w//D/8P/w//D/7v/u/+7/7v/w//D/8P/w/+z/7P/r/+v/6//s/+7/
7//u/+7/7v/u//D/8P/v/+//7f/t/+z/7P/t/+//8P/z//X/9v/3//j/9//4//j/+P/7
//z//f/+//7//P/7//r/+P/5//r/+//5//f/9f/1//P/8//z//P/9P/1//T/9P/v/+7/
7v/r/+r/6f/n/+X/5f/l/+X/5f/j/+P/5P/k/+X/5v/n/+j/5//m/+b/5f/n/+b/4//h
/+P/6P/x/wIAGwA6AF0AhgC+AAEBPAFnAXsBcQFBAfgAsAB2ADcA4P+J/1D/Of84/z7/
P/9B/0v/Wf9q/3T/f/+I/5D/lv+W/5P/j/+N/4z/iv+L/47/j/+T/5f/mP+Y/5z/pf+s
/7D/s/+4/7z/wf/I/8//2f/i/+f/5f/k/+X/5f/m/+f/6v/t/+7/7//u/+7/7v/v/+//
7//v//D/8f/y//T/+P/4//j/+P/4//n/+f/6//v//v///wAAAgAHAAkACgAMAAoADAAO
AA8ADgAQABEAEgAWABgAGQAcABsAHAAdAB4AHgAfAB8AIAAkACYAKAAqACsAKwArACsA
KwAsAC0AMAAwADEAMgAyADMANQA2ADUANQA3ADgAOAA4ADkAOwA8AD4AQABCAEUAQgBC
AEEAPwBBAEEAQQA/AEEAQQBCAEIAPwA8ADoANwA4ADYANQA0ADAALgAtACsAKwAoACQA
IgAgACEAIgAiAB8AHQAcABkAGQAYABkAGQAZABkAGQAZABgAFwAVABMAFgAXABgAGQAY
ABgAFwAWABgAGAAYABgAGgAaABoAGgAYABYAFAASABQAFAAVABYAFgAVABUAFAAUABUA
FgAXABcAFwAYABgAFAATABQAFQAWABcAGAAYABgAGAAYABUAFAATABIAEQASABIAEwAS
ABIAEwATABQAFAAUABQAFgAWABUAFQAWABcAFwAYABoAGwAbAB0AHAAcABwAHAAeACAA
IQAiACIAIgAiACIAIQAeABwAGgAZABsAHQAfAB0AHQAdAB8AHwAfAB8AHwAcABsAGAAW
ABMAEgASAA8ADgANAAsACQAHAAcABwAHAAoACwANAA4ADAAMAAwADAAMAAwADQANAA0A
CgAJAA0AFQAoAEUAZgCFAK4A4QAaAUwBbwGCAXcBRwH/ALkAggBGAPb/qf96/2X/Yv9p
/2z/cP95/4n/l/+j/6z/tP+7/8b/yP/E/7z/u/+5/7n/tv+0/7n/vv/B/8P/xf/G/8z/
0P/T/9b/2P/d/+b/7P/x//r/BQALAAoACQANABAAEQARABIAEwAQABEAEAAPABAAEAAQ
ABEAFQAVABUAFgAUABQAFQAYABoAGgAaABoAGgAZABkAGQAaABsAHAAeACEAIQAgACAA
HQAeAB8AHwAgACIAIwAkACUAJgAmACgAKQAqACsALAAsAC0ALQAuAC4ALgAuAC4AMQAx
ADEAMQAyADIAMgA0ADQANQA2ADYANAA1ADUAMwAzADUANgA2ADkAOwA+AEAAQABAAEAA
QQBCAEQARQBFAEcARwBHAEUAQgBBAEEAQABAAD4APQA7ADcANAAyADAALQAqACgAJQAk
ACIAHwAeABsAGwAbABoAGgAZABkAFwAUABIAEgARABEAEQARABEAEwATABIAEQAQAA8A
DgANAA8AEAAQABAAEQASABMAFAASABAADgAMAAwADAAMAAwACwAKAAoACgALAAsADAAM
AAsACwALAAsACwALAAwADAAQAAsACAAGAAYABgAGAAYABgAGAAYACAAIAAgACAAEAAQA
AwADAAUABgAIAAkACAAIAAgACAAKAAoACQAJAAkACQAIAAgABgAHAAcACQAKAAwADgAQ
AA8AEAAQABAAEAAQABAAEAAOAAwACwAKAAcABwAHAAcACgALAAwADwANAAsACQAHAAYA
BwAGAAYAAQAAAAAA/f/7//v/+v/5//j/9//2//X/8//z//T/9P/1//b/9//4//f/9v/2
//X/8//y//P/9f///xAAKQBGAGMAhACtAOQAHAFLAWoBbwFRAREBxQB+AEIAAAC3/4D/
Zf9a/13/Yv9g/1//a/99/43/mP+k/6//uP+6/7b/sP+t/6v/q/+s/6z/rf+w/7P/tf+x
/7D/sv+6/73/wP/I/83/0P/W/9n/3v/l/+3/9P/3//v//v/9//3//v////z//f/8//v/
/f/+////AQACAAEAAAAAAAEAAgAEAAgACgAKAAoACgAHAAUABAADAAcACQALAA4ADQAN
AAwADAAOABAAEgATABQAFgAXABgAGQAaABoAHAAdAB4AHwAgACAAIQAhACIAJQAmACcA
KAAoACcAJgAlACQAJAAkACYAKgArACwALAAqACsAKwApACsALQAuAC4AMgAzADUANgA0
ADQANAA1ADYAOAA5ADkAOQA5ADkANwA2ADUANQA0ADAALgAtACsAKQAmACQAIgAjACIA
IgAhAB4AGgAVABIAEQARABEAEAAOAA0ADQALAAoACAAIAAcACQAJAAkACQALAAsACgAJ
AAcABwAHAAcABQAGAAYABgAHAAgACQAKAAoACgAKAAoACAAIAAgACAAIAAgACQAKAAoA
CQAJAAgABwAHAAkACwAMAAwADAAMAAwACQAIAAcABgAGAAYABgAGAAYABgAFAAUAAgAC
AAMAAwAEAAQABAAEAAQABAADAAMABQAHAAgACgAJAAkACAAJAAkACgALAAwADwAQABAA
EAAUABQAFAAUABQAEgARABAADAALAAoACQALAAsACwANAA8ADwAPAA8ADAALAAgABgAE
AAQABQADAP///f/6//f/9f/1//X/9f/2//f/+f/6//j/+P/4//j/+v/6//v/+//7//r/
9//1//P/9v///xIALwBWAHkAngDOAAsBRgFzAYkBhwFfARwB0ACMAE8AAgCt/3T/Wf9Y
/17/Xf9X/1n/Zf90/4T/k/+g/6r/sv+2/7X/sf+t/6j/pP+l/6L/of+l/6v/sP+y/7L/
sf+2/7r/u//A/8b/y//M/8//1//k/+//9//6//v/+//8//3/+v/7//r/+f/7//z//f//
/wIAAwAEAAYAAwAAAP7//v8AAAIABAAGAAQAAwADAAMABgAHAAgACgALAAsACgAKAAoA
DAAOAA8AEgAWABkAHAAbABwAHAAeACEAJAAnACoALwAxADIANAA2ADgAOgA8AD8APwA/
AD8AOwA6ADkAOgA+AEEARABGAEYARwBHAEUARQBHAEgASABMAE0ATwBQAE4ATgBOAE8A
UgBUAFUAVQBUAFMAUgBPAFAATwBPAE4ATQBMAEwASwBGAEIAPwA8ADoAOAA3ADUANQAy
AC4ALAApACkAKQAoACcAJQAkACEAHgAcABwAGwAdAB0AHQAdAB8AHwAeAB0AHAAbABoA
GQAbABwAHAAcABwAHAAcABwAHgAeAB4AHgAbABoAGQAYABcAFgAWABYAFwAXABgAGAAX
ABYAGAAYABgAGAAaABoAGgAaABkAGAAXABYAFQAWABYAFwAYABgAGQAZABgAFgAUABIA
FQAWABYAFwAYABkAGQAaABcAFwAWABcAFQAWABcAGAAXABgAGAAYAB0AHgAfACAAHwAc
ABoAGAAXABcAFwAXABgAGQAaAB0AGwAbABsAGwAaABsAGgAaABQAEgARAA0ACgAJAAcA
BQADAAMAAwADAAQABQAHAAgACAAIAAgACAAFAAQABAADAAUABgAFAAMAAQAAAAcAGAA3
AFoAewCiANoAHwFgAZEBsQGxAY8BUAEEAcAAgwAwAM3/gv9b/1L/WP9Z/1f/X/9v/37/
jP+V/57/pv+s/7D/r/+p/6f/pv+m/6f/qP+n/6n/rf+w/7b/uv+//8L/xP/F/8r/0P/V
/9r/3//n/+z/8//7/wAAAQABAAIAAwAFAAcABwAHAAYABgAGAAcADAANAA4AEAAOAAwA
CwAMAAoACgAKAAoADAANAA8AEQASABEAEAAQABIAEwATABQAFgAYABoAGwAZABoAGgAa
AB4AIAAhACQAJAAkACQAJAAjACMAIgAiACQAJgAoACoAKgApACgAJwApACoAKwAuAC0A
LQAtACwAKgArACsAKQAsAC8AMQAyADIAMQAxADAAMQAyADMANQA1ADYANgA1ADMAMwAz
ADEAMAAvAC8ALgAqACgAJwAlACQAIgAhACAAHAAaABkAFwATABAADAAKAAcABwAHAAYA
BAADAAMAAQABAAAAAQABAAAA///+//3//f/9//z/+//8//3//v////z//P/7//r/+//8
//3//v/8//z//P/8//7//v/+//7//f/8//z//P/6//n/+f/4//v//P/8//z//P/8//r/
+v/6//r//P/8//z//P/4//j/9//3//j/+P/5//n/+v/6//r/+v/8//z/+//7//r/+//7
//z/+v/7//v//f///wAAAQACAAUABgAGAAYABQAEAAMAAgACAAAA///+//v/+//7//v/
/P/9//7/AQD///////////v/+f/1//L/8v/y//P/8f/u/+3/6//p/+f/5//n/+f/6f/p
/+r/6v/n/+b/5f/k/+j/6v/t/+//7//o/+P/3//b/+D/8f8KAC0AUABzAKAA3gAbAVAB
dwGBAWMBJQHYAJQAWAAJAKz/Zf8+/zH/OP9A/0H/R/9V/2X/cv98/4X/jP+S/5b/lv+R
/43/i/+M/4r/jf+S/5f/l/+b/5z/nP+e/6P/qP+w/7f/vP/E/8f/zP/R/9f/3P/f/+P/
6P/p/+n/6v/r/+3/7//v/+//8P/w//D/8f/y//H/8P/w//H/8v/0//j/+P/4//j/+P/2
//X/9f/1//r/+//8//7///////7//v/8//7/AAABAAIABAAFAAYABQAGAAYACAAKAAwA
DgAQABAAEQARABIAEQASABMAFAAUABMAEgARABMAFAAVABgAGAAZABoAGgAcAB0AHQAb
ABoAGwAbABoAHAAdAB8AIAAeAB4AHgAfACAAIgAjACMAJQAlACUAIwAfAB0AHAAaABsA
GgAaABkAFAAQAA0ACgAJAAgACAAHAAcABAAAAP7/+f/5//n/+P/4//f/9//1//L/8P/w
/+//8f/x//H/8f/x//H/8P/v/+3/7f/t/+3/7v/w//H/8v/w//D/8P/w//L/8v/y//L/
9P/0//T/9P/x/+7/7P/q/+3/7//y//T/7//t/+v/6f/t//H/8v/y//D/8P/w//D/7//u
/+3/7P/v//D/8f/y//D/8P/v/+//8P/w//H/8f/0//T/9P/0//P/8v/w/+//8P/x//H/
8v/y//P/8//1//X/9v/3//j/+//+/wAAAgACAAAA/v/8//z/+v/5//j/9//3//f/9//4
//n/+v/9//v/+//7//v/9//3//X/9P/y//L/8//x/+z/6//p/+f/5//n/+f/5//p/+n/
6v/q/+r/6v/q/+r/6//s/+7/7//t/+z/6//t//P/AgAZADgAVwB4AKMA3gAYAUkBZgFp
AUcBAwG1AHYAQgD4/6f/bP9N/0T/S/9Q/1T/W/9n/3P/f/+K/5T/nf+m/6z/qP+i/5v/
l/+Z/5r/nP+h/6b/q/+t/6//rv+y/7T/tf+6/8L/yf/O/9T/2f/e/+P/6//w/+//8f/y
//T/9f/3//n/+f/7//v/+//8//z//P/9//3//f/9//7//P/8//3/AAACAAIAAgACAAQA
AwADAAMABAAFAAYACAAJAAkACAAIAAcACAAJAAkACgAMAA0ADgANAA4ADgAQABMAFAAV
ABYAFgAXABcAGAAbABwAHQAeAB4AHQAcABsAGwAcAB0AIAAgACEAIgAiACAAIQAhAB8A
IgAlACcAKAAoACkAKwAsAC4ALgAuAC8AMgA0ADUANQAzADMAMwAxADIAMQAxADAAMAAu
AC0AKwAnACQAIgAgAB4AHAAbABkAGQAWABIAEAAOAA8AEAAQAA4ADQANAAsACgAIAAgA
BwAHAAcABwAHAAcABwAGAAUABwAHAAcABwAJAAoACgAKAAkACAAHAAYABwAIAAkACgAH
AAYABQAEAAEAAAAAAAAAAwADAAQABAADAAMAAwADAAUABQAGAAYABgAFAAEA//8AAAIA
AgACAAIABQAGAAcACAAHAAYABQAEAAMABAAEAAUABAAEAAUABQAGAAYABgAGAAYABgAF
AAUABQAFAAQABAAIAAsADQARABAAEAAQABAAEAAQAA8ADgARABIAEwAUABEADgAMAAoA
CgALAAwADQAMAAsACgALAA0ADQANAA0ACwALAAkACAAFAAQABAABAAEAAQAAAP///f/9
//3//f/9//3//v/+//z//P/8//z/+v/6//v/+/////7/+////wkAGAAxAFIAcQCUAMUA
AAE8AWsBhAF/AVcBGQHRAJIAWAAOALv/gP9h/1b/W/9g/2D/Z/91/4f/kf+c/6b/sf+6
/8L/vv+0/6//sf+z/7T/sv+x/7T/tf+3/73/vv/A/8T/y//M/9D/1f/a/97/4f/o//P/
/f8CAAUABwAKAAkABwAGAAUABwAJAAkACQAKAAoACgALAA8ADwAPABAADgAOAA8AEgAQ
ABAAEAAQABEAEQASABMAFQAVABUAFgAaABsAGwAcAB0AIAAjACUAJAAkACMAIgAjACQA
JAAmACUAJgAnACgALAAtAC0ALgAtAC4ALwAwADEAMQAxADEAMgAyADIANAA1ADUANQA0
ADYAOQA7ADsAOgA7ADsAOgA7ADsAPAA8AD8AQABBAEMAQQBCAEIAQQBCAEMARABDAEIA
QQBBAEAAPQA6ADgANQAzADAALgAsACoAKAAnACUAJQAiAB4AHAAbABsAGwAaABgAFwAX
ABUAFAASABIAEQAQAA8ADgANAA4ADwAPAA8ADwAPAA8ADwANAA4ADgAOAA8AEAARABIA
EAAQABAAEAAOAA4ADgAOAA4ADgAPABAACwANABAAEgASABIAEgASABQAFAAUABQAEwAS
ABEAEAAOAA4ADQANAAwADAANAA0ADAAMAAwADAAOAA4ADQANAA4ADwAPABAADgAPAA8A
EQARABIAEwAUABMAFAAUABQAGAAYABgAGAAaABoAGwAcABcAFwAXABcAEwARAA8ADwAQ
ABEAEgATABEAEQAPAA4ADQAMAAwACQAFAAMAAAD9//v/+//7//v/+//7//z//P/8//z/
/P/8//3//v8AAAEAAQACAAEA+//z//D/9f8AABUAMgBVAHgAoADXABwBXQGNAaUBoQF8
AToB8ACrAGoAEwC0/2//TP9G/0//T/9P/1X/ZP9w/3v/hv+Y/6T/qP+p/6f/o/+e/57/
n/+e/53/of+l/6r/rv+u/6//sv+4/73/wv/K/8//1P/V/9n/4P/p/+//8v/1//f/+v/9
////AQABAAEAAAAAAAAAAQAEAAUABgAIAAYABAADAAQABwAIAAkACgAKAAkACQAJAA4A
DwAQABIAEQARABAAEAAOABAAEgATABQAFgAXABgAGQAaABoAHAAdAB4AHwAgACIAIwAj
ACQAIwAkACUAJgAqACsALAAtAC4ALgAuADAAMQAxADEAMAAuAC8ALwAtACsALQAuAC4A
MgAzADUANgA2ADYANgA3ADcAOAA4ADcAOQA5ADkANwA0ADMAMwAyADAALgAtACsAKAAk
ACEAHgAdABwAHAAbABcAFAAQAA4ACQAJAAkACAAKAAkACQAHAAYABAAEAAMABQAFAAUA
BQABAP///P/5//n/+f/5//n//P/+////AAD///7//f/8//7//v/+//7/AAAAAAAAAAD+
//z/+//6//3/AQAEAAIA/v/+//7//v/+/wEAAgADAAQAAwACAAEAAAD8//z/+//7//z/
/P/9//3//f/8//v/+v/9//7//v////7//////wAAAAABAAEAAwADAAQABQAGAAYABgAF
AAQABwAIAAkACgAMAAoACQAIAAIAAQAAAP//AAABAAIABQADAAMAAwADAAIAAwACAAIA
/v/8//v/9//0//P/8f/v//H/8f/x//H/8P/v/+//7v/w//D/8P/w//D/8P/x//H/9f/2
//P/6//p/+r/8f8AABkAOABZAIAAuAD7AEABcwGTAZcBdwE0AegApgBrABYAsf9o/0H/
Nv88/0H/Qf9J/1v/bv98/4X/kv+e/6T/pv+h/5v/lf+S/5b/k/+O/5P/mf+b/5z/ov+k
/6n/sP+0/7v/wP/E/8f/zP/R/9f/4P/p//H/9P/z//P/9P/1//f/+f/5//n//P/8//z/
/f/+//3//P/8////AAACAAYAAwAAAP3/+v/7//v//P/9/wIAAwAEAAYABgAFAAMAAgAE
AAYACAAJAAcACAAIAAgACgAMAA0AEAARABIAEwAUABQAFQAVABYAGAAaABwAHgAfAB8A
HwAfAB0AHAAbABwAIAAhACIAIgAiACMAIwAhACMAJQAmACYAJQAlACYAJgAoACgAKAAp
ACwALgAvAC8ALQAtAC0AKwAtAC0ALgAuACoAJgAjAB8AHgAcABsAGgAYABYAFQATAA8A
DAAIAAYAAwADAAMAAgABAP///v/7//z/+v/6//n/+f/5//n/+f/3//f/9v/1//b/9//4
//n/+f/6//r/+v/4//j/+P/4//b/9v/2//b/9P/0//T/9P/1//b/+P/6//j/9//3//b/
9//3//n/+v/5//j/9//2//b/9v/2//b/9//4//n/+v/3//b/9P/z//P/9P/2//f/9//2
//X/9P/z//L/8P/v//L/8//z//T/9P/1//X/9//3//j/+f/6//3//v/+//7////+//3/
/P/6//j/9//2//X/9f/1//X/9f/1//X/9//5//n/+f/5//X/9f/z//L/7f/s/+z/6f/m
/+X/4//h/+L/4//k/+X/5f/l/+b/5v/k/+T/5P/k/+b/5v/n/+f/4//i/9//3f/h//D/
CwAsAE0AcACfANoAGAFPAW4BcQFRARUBywCIAE4ABACr/2b/Qf80/zn/QP9E/0n/Vf9l
/2//eP+E/4//mv+c/5j/lP+T/5H/j/+O/47/k/+Y/5n/nf+f/6L/pv+o/63/sv+2/7//
xv/K/8v/0P/X/93/4v/n/+v/7P/v/+//8P/x/+//8f/x//H/9P/0//T/9f/1//X/9f/2
//b/9v/3//r/+f/4//f/9v/5//n/+v/7//z//f/+/wAAAQABAAAAAAAAAAIABAAFAAYA
CAAJAAoACQAKAAoADAALAAwADQAOABAAEQARABIAEgASABIAEgAUABUAFgAXABQAFAAU
ABYAGgAbABwAHAAaABsAGwAZABsAHQAeAB4AIgAjACUAJgAmACYAJgAnACoALAAtAC0A
LAArACoAJwAkACMAIwAiACIAIAAfAB0AGQAWABQAEgARABAAEAAPAAkABAD+//r/+f/7
//3//v/+//3//f/7//r/+P/4//f/+v/7//z//f/7//v/+v/5//f/9//3//f/+f/6//r/
+v/5//j/9//2//j/+P/4//j/+P/4//j/+P/5//j/+P/4//r/+//9//7/+//5//f/9f/1
//X/+P/2//b/9v/2//b/9v/2//b/+P/4//j/+P/2//b/9f/1//b/9v/3//f/+P/4//j/
+P/2//b/9f/1//f/+f/6//z//P/9//3////9//7///8AAAMABAAEAAQABgAGAAYABgAG
AAQAAwACAP3//f/9//3/////////AQABAAEAAQABAP7//f/6//j/9//2//b/8//x//H/
8P/v/+//7//v/+//7f/t/+7/7v/u/+7/7v/u//D/8P/x//H/8f/w/+//7f/x//7/EwAw
AE0AbACTAMgAAgE1AVgBZQFRARkB0wCOAFQAFADF/4L/Xf9Q/1H/VP9W/1v/Zf9x/33/
iP+Q/53/pv+u/6z/qP+h/5//n/+e/57/n/+k/6v/rf+t/67/sP+0/7f/uP/A/8f/zP/S
/9X/2v/h/+n/7P/v//P/9v/3//f/+P/5//v//f/9//3/AAAAAAAAAQABAP///f/8//7/
/v///wIABAAEAAQABAAEAAMAAwADAAYABwAIAAoACQAJAAgACAAIAAoADAANAAwADgAP
ABAAEwAUABQAFgAWABYAFgAWABgAGQAZABoAGwAcAB0AHgAdAB0AHQAdABwAHAAcAB4A
IQAjACUAJgAkACUAJQAjACUAJwAoACgALAAtAC8AMAAtACwAKwArAC8AMgA0ADUANAAz
ADIALwAvAC8AMAAwAC8ALgAuAC0AKQAmACQAIgAhACAAIAAfAB8AHAAYABYAEwATABMA
EgAUABMAEwARAA4ADAAMAAsACwALAAsACwANAA8AEAARABAADwAOAA0ACwAMAAwADAAK
AAoACgAKAAsADAANAA4ADgAOAA4ADgAPAA4ADgAOAA4ADQANAAwACwALAAsACwANAA0A
DgAOABAADwAPAA8ADAAMAAwACwAMAA4ADwAQAA8ADAALAAoADAANAA4ADwAOAA4ADgAN
AA0ADgAOAA8AEgAVABYAFwAWABYAFgAYABsAHAAeACEAJQAlACQAIwAjACMAIwAjACYA
JgAkAA==
         </WaveFormData>
      </LeadData>
      <LeadData>
         <LeadByteCountTotal>10000</LeadByteCountTotal>
         <LeadTimeOffset>0</LeadTimeOffset>
         <LeadSampleCountTotal>5000</LeadSampleCountTotal>
         <LeadAmplitudeUnitsPerBit>4.88</LeadAmplitudeUnitsPerBit>
         <LeadAmplitudeUnits>��V</LeadAmplitudeUnits>
         <LeadHighLimit>2147483647</LeadHighLimit>
         <LeadLowLimit>268435456</LeadLowLimit>
         <LeadID>V6</LeadID>
         <LeadOffsetFirstSample>0</LeadOffsetFirstSample>
         <FirstSampleBaseline>0</FirstSampleBaseline>
         <LeadSampleSize>2</LeadSampleSize>
         <LeadOff>FALSE</LeadOff>
         <BaselineSway>FALSE</BaselineSway>
         <ExcessiveACNoise>FALSE</ExcessiveACNoise>
         <MuscleNoise>TRUE</MuscleNoise>
         <LeadDataCRC32>3101432481</LeadDataCRC32>
         <WaveFormData>
AAAAAAAAAAACAAIAAgACAAIAAgACAAIAAQAAAP///v///wAAAQACAAAAAAAAAAAAAAAA
AAAAAAD+//7//v/+//7//v/+//7/AAAAAAAA///9//z/+v/5//v//P/8//3//v///wAA
AQD///3/+//5//r//P/9//7//v/+//7/////////AAABAAIAAwAGAAgABwAIAAgACAAJ
AAgABwAHAAUABAAEAAQABgAGAAcACAAIAAgABgAFAAIAAAD///3//f/9//3/+//2//T/
8f/w//H/8//0//X/9//4//n/+v/5//n/+f/5//j/+P/5//n/9f/x/+7/7v/1/wYAGwAz
AEkAZQCMALcA4AD8AAoBAQHgALEAgABeADgAAADO/6//mv+U/4//hP98/4T/jf+T/5f/
n/+k/6j/qf+r/6f/ov+g/6X/p/+n/6v/sP+y/7X/t/+6/7v/v//D/8j/zP/R/9T/1v/a
/97/5//w//H/8f/2//f/9//2//b/9f/1//X/9P/0//X/9v/3//n/+f/4//j/9//5//n/
+//7//z//P/8//z//P/8//z//P/9//3///8AAP7//v///wAAAQACAAMABgAFAAYABwAH
AAYABwAHAAkADQAPABAAEgAOAA4ADQALAAwADQAOAA8AEAAQABEAEwARABIAEgASABYA
FgAXABcAFQAWABcAGAAYABkAGQAZABkAGgAbABwAGgAaABwAHAAfAB8AHgAeACAAIAAe
AB0AGgAYABUAEAARABAADwAOAAwACgAHAAYAAgACAAEA/v/+//z/+f/4//j/+P/4//j/
+v/6//f/9//0//P/8v/y//H/8f/w//D/8P/w/+//7//x/+//7//w//D/8P/x//H/7//t
/+v/6f/r/+3/7//x//L/8//0//T/8f/w/+//7//u/+7/7v/u//D/7v/u//D/8P/w//D/
8v/y//L/8v/y//L/8v/y/+//7v/u/+3/6//r/+z/7P/t/+3/7f/t/+//7//v/+//7//v
//D/8P/w//L/8v/y//P/9f/1//b/9f/1//X/9//4//n/+v/6//z/+//6//n//P/9//3/
/v/8//r/+P/3//j/+P/4//b/+P/4//f/9//y//D/7v/s/+r/6f/p/+j/6P/o/+n/6f/p
/+r/6v/q/+j/6f/p/+n/5v/k/+P/4//t/+v/6//o/+T/3//a/93/7f8FAB8AOgBbAIIA
rgDYAPkAEAEXAQQB3ACqAIIAYAAnAOb/sv+T/4L/fv90/2n/af9x/3n/fv+E/43/k/+Z
/5z/mP+T/5H/kf+T/5T/lv+X/5v/nv+l/6v/q/+u/7D/s/+4/77/xv/K/83/0v/V/9v/
3v/j/+f/6P/q/+v/7f/v//D/8v/u/+z/6v/p/+3/8P/0//f/9P/z//T/8//0//T/9P/0
//f/+P/5//r/+f/5//v//P/7//r/+v/6//r/+v/6//z/AAACAAQABQAGAAcABwAJAAkA
CQAIAAgACwAOABAAEQASABMAFAAVABUAFAAUABUAEwAUABQAFAAYABgAGQAZABsAHAAd
AB4AHQAdABwAGwAeACAAIgAkACQAJAAmACYAJgAlACMAIgAkACQAIgAhAB4AHgAdABoA
GgAaABoAGgAXABQAEAAOAAkACAAGAAIAAwACAAAAAAD9//z/+//6//z//P/5//n/+v/5
//j/+P/2//X/8//y//P/9P/0//X/9f/z//P/9P/0//T/9f/1//j/+f/6//v/+f/3//X/
8//2//f/+P/4//b/9v/2//f/+P/4//j/+v/6//r/+v/6//n/+P/3//b/9//4//n/+v/7
//r/+v/5//j/9//3//b/9//3//f/9//1//X/9f/1//b/9//5//r/+v/8//z//P/7//3/
/f/+/wEAAQABAAMAAgADAAQABAAEAAMAAgABAAMAAwACAAIAAAAAAAAAAQAEAAQABAAC
AAMAAgAAAP//+//6//n/+P/3//X/9P/y//L/8v/z//P/9P/2//f/+P/2//X/8//x//P/
8v/y//P/9f/z//P/8v/w/+v/6P/t//f/CwAjADoAVQB8AKoA2gABARwBJQEYAfYAxACa
AHYAQQD8/77/mf+M/4r/gP93/3f/e/+B/4b/jP+V/53/of+k/6L/nf+b/5v/n/+i/6T/
p/+p/6r/q/+t/6//tP+6/8H/xv/M/87/0v/Z/9r/2//f/+b/7f/x//L/9P/1//T/9f/1
//b/+P/4//j/+f/6//r/+//7//n/+f/7//v//v/+//7//v/+//7//v/+//3//f///wAA
AgACAAMABAAGAAYABgAIAAgACAAIAAcACAAJAAkACwAOAA8ADwAQABIAFAAVABUAFgAX
ABgAGQAbABoAGgAbABkAGgAaABoAGgAaABsAGwAbABwAHQAeABwAHQAdAB0AIAAiACQA
JgAmACYAKAAoACcAJwAmACYAKAAoACYAJQAjACIAIAAcAB0AHAAbABoAGAAWABMAEgAR
ABIAEgAQAAwACAADAAAA/v/+//7//v/+//7/+//7//r/+f/4//j/+f/5//j/+P/6//r/
+f/5//n/9//3//j/+P/4//n/+f/3//f/9//3//X/9f/1//X/+P/5//r/+v/4//j/+P/5
//r/+v/6//r//P/+//z//P/8//z/+v/6//r/+v/7//z//f/+//v/+v/6//n/+//7//z/
/P/9//3//f/9//3//f/9//3//P/7//v/+v/7//7///8AAAMABQAFAAYABgAFAAQABQAH
AAkACwAMAAwACwAKAAkACwALAAoACgAIAAYABAADAAIAAgACAAAAAQACAAIAAwAAAP7/
/P/6//n/9//2//T/9P/0//X/9f/z//T/9P/0//T/9f/1//X/9//2//b/9//3//P/7//s
/+z/7f/y//3/DQAhADkAVAB7AKoA2AD4AA0BEAH7AMwAnAB6AFgAHgDh/7T/mP+N/4j/
gP96/3v/g/+L/5H/lv+c/5//o/+l/6T/oP+f/5//n/+f/6L/pv+p/63/sP+x/7f/v//G
/8r/zf/Q/9T/2P/e/+X/7P/x//P/8v/v//D/8P/x//H/9f/3//j/+v/4//j/+P/5//r/
+v/7//v//v///wIAAwADAAIAAQAAAAAAAAAAAAAA/////wEAAgAFAAYACAAKAAcABgAF
AAYABQAGAAcABwAKAAsACwANAA4ADwAPABAADwAQABAADwASABMAFAAVABcAFgAWABcA
FwAYABgAGAAYABgAGQAZABoAHAAeACAAHgAfAB8AHwAhACIAIwAkACUAJgApACoAJwAl
ACIAIAAhACIAIQAhACEAIgAiACAAHgAcABoAGAAZABgAFgAWABIAEgARAA4ADgAMAAkA
CAAIAAgACAAIAAUABAAAAP//AQABAAEAAgADAAMAAgACAAAAAAD/////AAD//wAAAgAA
AAAAAQABAAMAAwADAAMABAAFAAYABwAFAAMAAQD+/wAAAAAAAAEAAgACAAIAAgAEAAQA
BAAEAAQABQAFAAUAAwABAAIAAwAEAAUABgAGAAYABgAGAAMAAgABAAAAAAAAAAEAAQAB
AAEAAgACAAMAAwADAAMABQAFAAUABQAFAAUABgAGAAgACgAKAAoACgALAAoACgAMAA0A
DgARABAAEQASABIAEQAPAA0ACwAOAA8ADwAQABAAEAAQABEAEgASABIAEAAOAAwACQAH
AAcABgAFAAQAAQD///7//P/8//z//f/9//7/AAABAAIAAAABAAEAAQABAAAAAAABAP//
+//5//r//v8LAB4ANQBLAGUAiQCyANUA8gAGAQoB8wDEAJUAcgBQABwA5v++/6X/mv+a
/5P/jP+Q/5j/of+l/6v/r/+0/7r/vf+5/7X/tP+0/7X/tf+1/7f/uv/A/8X/yf/M/9H/
1f/Z/9r/2v/d/+b/7P/u//b///8CAAEA//8CAAUABgAGAAcABwAFAAUABAAEAAUABgAH
AAkADAAMAA0ADQALAAsADQANAA4ADgAOAA4ADgAOAA4ADgAPAA8AEQASABIAEgATABQA
EQAQAA8AEAARABIAEwATABYAFwAXABkAGgAbABsAHAAaABwAHQAdABwAHQAeAB8AIQAg
ACAAIQAhACIAIgAiACQAJAAlACUAJAAkACQAJAAkACUAJQAlACgAKgAsAC4ALAAsAC4A
LgAvAC8ALgAuADAAMAAuAC0AKgAqACkAJgAmACYAJgAmACMAIAAcABoAFwAWABQAEAAR
ABAADgAOAAwADAAMAAwADAAMAAkACQAIAAcABgAGAAcABwAGAAYABgAGAAUABQADAAEA
AQACAAQABAAFAAUABwAHAAcABwAFAAMAAQD//wAAAQACAAIAAAAAAAAAAQAEAAQABAAE
AAQABAAEAAQABgAHAAcABwALAAUAAgACAAIAAgACAAIAAgACAAIABAAEAAQABAADAAIA
AgABAAMAAwAEAAQABwAHAAcABwAHAAcABwAHAAYABQAFAAQABAAGAAYABgAJAAsACwAM
AA0ADQANAA8ADgAPABAAEAAQAA8ADgANAA0ADQAMAAwADQAOAA8AEQAPAA4ADQAKAAsA
CgAIAAcABwAGAAUABAACAAEAAQAAAP3//P/8//v/+f/6//r/+v/8//3//f/9//v/+v/6
//v/9//1//H/8P/0/wEAEgAnADkATwBvAJQAvQDkAP4ADAEDAd4ApwB2AFIAKgD0/8r/
r/+c/5j/lf+K/4D/hv+R/5n/n/+n/67/tP+1/7P/r/+u/6z/rf+v/7H/sf+0/7b/uf+7
/77/wf/J/8v/zv/U/9f/3P/g/+L/5v/r//L/9//5//z////+//7////////////+//7/
AAAAAAAAAQABAAAAAAD//wAAAQAEAAUACAAIAAgACAAEAAIAAAD+/wIAAwAGAAgACAAI
AAkACgAMAAwADAAOAA8AEAARABEAEgATABMAFQAWABcAFwAYABgAGgAbABsAHAAdAB4A
HwAdABwAHAAdABsAHAAcABwAHwAgACIAIwAiACIAIgAiACMAJQAmACcAKQAqACsALAAq
ACoALAAsAC0ALQAsACwALAAsACoAKQAoACgAJwAkACEAIAAfAB4AHAAaABcAFgAVABYA
FgAUABAADgALAAoACgAKAAoACgAIAAgABQAFAAQAAwACAAIAAwADAAIAAgAEAAQAAwAD
AAMAAQABAAIAAAAAAAEAAQABAAEAAQABAAEAAQABAAEA/////////v///wAAAQADAAMA
AgABAAAA/v/+//7/AgACAAQABAAEAAQAAQAAAP///v/8//z//P/8//z//P/9//3/+//7
//z//P/7//v/+//7//v/+//7//v//P/9////AAD+/wAAAAAAAP//AQABAAIABAAFAAYA
CQAKAAsADAAMAAoACQAIAAcABAADAAEAAAADAAQABQAHAAoACgAKAAgABQAEAAIAAQAA
AAAAAAAAAPz/+f/3//T/8//y//L/8f/y//T/9f/2//T/9f/1//X/9//2//b/9//3//X/
8//w/+r/6f/u//v/DwArAEUAXgCBAK4A2gD8ABEBHAENAeYAsACGAGYANAD5/8j/qv+b
/5j/jP9+/3v/f/+F/4//mP+g/6X/q/+v/67/qv+n/6P/of+j/6L/ov+n/63/sP+1/7f/
uf++/8L/wf/G/8z/0P/S/9X/2v/j/+3/9P/1//T/9P/1//X/9P/1//X/9v/2//b/9v/3
//n/+v/8//3/+//5//n/9//6//z//v8AAP///v/9//z//////wEAAgACAAIAAwAEAAYA
BgAGAAgADAAOABAAEQAUABUAFQAXABsAHQAeACAAIgAmACkAKwAtAC8AMQAzADUANAA0
ADUAMwAyADAALgA0ADYAOQA7ADsAPAA9AD4APgA/AD8APwBDAEQARQBGAEQARABGAEYA
SQBJAEgASABHAEYAQwBBAEEAQgBCAEAAQABAAEAAQAA6ADYAMQAuACwALAArACgAJwAm
ACQAJAAiACIAIgAiACEAIAAcABsAGAAXABYAFgAZABkAGAAYABgAGAAXABcAFwAVABUA
FgAYABgAGQAZABkAGQAZABkAGwAbABsAGwAaABkAGAAWABQAFAAUABUAFgAWABYAFgAU
ABQAFQAWABcAGAAaABoAGgAaABkAGAAXABYAFgAWABcAFwAXABcAGAAYABcAFQATABEA
EwAVABcAGQAXABcAGAAYABcAGAAXABYAFQAXABcAGAAXABcAFwAZABsAHQAfACAAHgAd
ABwAGwAZABkAGAAYABkAGgAbAB0AIAAgACAAHgAfAB4AHAAbABYAFAASABAADQALAAoA
CAAGAAYABwAHAAgACgALAAwACwALAAoACQAHAAYABgAHAAkACQAHAAQAAAD9//7/CQAf
ADcATQBoAJEAwgDwABoBNQFCATUBEgHiALgAlgBgABsA3v+4/6P/mv+S/4j/if+T/5v/
o/+m/6r/r/+1/7f/tv+y/6//r/+x/7X/tv+2/7X/uf++/8X/y//R/9T/1P/Z/97/4v/k
/+j/7f/y//f//f8CAAUABAAEAAUABQAHAAkACgAMAAoACgAKAAsADwAQABIAEwARAA8A
DwANAAwADAAMAAwADwAQABEAEgASABEAEgASABQAFAAVABYAGAAYABgAGgAZABoAGwAb
AB0AHwAgACMAIwAjACIAIgAgACIAIwAjACUAJwApACsAKQAoACgAKQAqACwALQAuAC4A
LgAvAC8ALgAuAC4ALgAxADMANAA1ADYANgA2ADYAOAA4ADoAOgA6ADkANwA2ADYANgA0
ADMAMgAyADEALgArACoAKQAoACgAJgAjACIAHgAeAB0AGgAWABQAEQAQAAwADAAMAAwA
CgAKAAcABwAJAAkACQAKAAoACQAHAAYABAAEAAMAAwAGAAUABgAIAAUABAAEAAMABQAF
AAUABQAFAAUABQAFAAcABwAHAAYABgAGAAYABwAFAAQAAwACAAYABgAGAAYABgAGAAQA
BAAEAAQABQAGAAcACAAFAAQABAADAAMAAwAEAAQABQAFAAUABQAHAAcABwAHAAUABQAG
AAYABgAIAAgACAAHAAkACQAKAA0ADQANAA8ADgAPABAAEAAOAA0ADAALAAsACwAKAAoA
DQAOAA8AEQAQABAAEAAOAAsACAAEAAEAAgACAAIAAgD///3//P/6//j/+P/5//n/+f/6
//r/+v/5//n/+P/3//n/+v/8///////5//X/8P/o/+v/9P8HAB8ANwBNAG4AlwDCAOoA
DAEbARIB7QC8AJAAbgA+AP7/yf+k/5L/jf+K/4T/gv+H/4//lf+b/6D/ov+l/6n/q/+o
/6b/pf+l/6f/qf+u/7D/sf+3/7z/vf+//8P/yv/Q/9X/2P/e/+L/5P/r//D/7//x//b/
9//6//r/+//7//z//f/9//7//v/+//7////9//z//P/7//z//f8AAAEAAgACAAIAAgAA
AAAAAAAAAAIAAwAGAAgABgAGAAcACAAGAAYABgAIAAsADAANAA0ADQANAAwADQAPABEA
EgAUABQAFgAXABcAFgAXABgAGQAXABYAFgAXABgAGgAbABwAHgAeAB8AHwAfACAAIQAi
ACEAIQAgAB8AIwAkACUAJgAmACYAKAAoACsAKwAqACoALAAsACoAKQAlACQAIgAeACAA
IAAgACAAHQAaABYAFAAUABQAEwAQABAADgALAAoABgAGAAYABgAGAAYAAwADAAAA///+
//7/AQABAAAAAAAAAAAA//////3/+//7//z//v/+///////9//3//f/9//7///8AAAEA
AwADAAMAAgAAAP7//P/7////AAABAAIA/v/8//r/+P/8///////+//7//v/+//7//f/8
//v/+v/9//7///8AAP3//P/8//v//P/9////AAABAAEAAQABAAAA///+//3//f/9//7/
/v8AAAIAAgACAAMABQAFAAYACgALAAwADwAOAA0ADAAKAAwACwAKAAkABwAHAAYABgAJ
AAoACwANAA0ADAALAAgABwAGAAQAAwACAAIAAgACAP3/+//6//j/9v/2//f/9//5//r/
+v/6//j/+f/5//n/+v/6//v//f/5//f/9f/0//b///8OACMAOQBPAG0AlgDDAOYAAAEM
AQEB1gChAHgAWgAsAPL/xP+n/5b/kv+R/4z/iv+Q/5X/mf+f/6f/rP+y/7X/tf+x/6z/
qv+t/63/r/+1/7r/vv/B/8f/yP/L/83/z//S/9j/3//i/+j/7P/u//P/+v/7//n/+v/9
////AAACAAMAAgADAAMABAAGAAYABgAHAAcABgAGAAUAAwADAAUABQAGAAYABgAGAAYA
BgAGAAYABQAFAAcACAAIAAgACQAKAAcABgAFAAYABQAGAAcABwAIAAkACQALAAwADQAN
AA4ADAAOAA8ADwASABMAFAAVABQAEgARABEAEgAUABUAFgAWABYAFwAXABYAFgAWABYA
GQAbABwAHQAfACAAIQAiACAAIAAiACIAJQAlACQAJAAkACQAIgAhACIAIgAhAB4AHQAc
ABsAGgAWABQAEQAQAA4ADgANAAoACgAIAAUABAAEAAQABAAEAAQABAABAAEAAAD///7/
/v/+//3/+//6//r/+v/5//n//P/7//z//v/+//7///////7//f/8//v//f/9//3//f/9
//3//f/8//n/+P/3//f/+v/6//r/+v/8//z//P/8//r/+//7//v/+//5//f/9f/2//j/
+P/4//j/+//8//3//v/9//z/+//6//v/+v/6//n/+f/5//r/+v/8//3//v////7//f/8
//v/+v/5//n/+P/8/wAAAgAEAAQABQAEAAQABAADAAIAAwAFAAcACQAKAAcABQADAAEA
AgADAAMABAACAAIAAgADAAQABAAEAAIA///+//z/+//7//r/+f/4//b/9f/1//T/9P/0
//X/9f/z//T/9P/0//L/8//z//P/8f/w//D/8f/x/+//6f/o/+7/9/8IACEANwBRAHMA
nADJAOwABgEMAf0A2ACnAH4AXgAuAPL/wv+h/4z/iP+D/3r/eP+A/4n/j/+T/5v/ov+o
/63/q/+h/57/oP+j/6X/pf+n/6j/qP+r/7H/tv+5/7//xf/I/8r/z//S/9T/2P/c/+X/
7P/v//H/9v/3//b/9P/z//H/8//1//b/+P/2//b/9v/3//v//P/+/////v/9//7//f/8
//z//P/8//3//v///wAA/v/9//7//v///wAAAgAEAAcACAAJAAwACwAKAAkABwAGAAcA
BwAJAAoACwALAAwADwASABQAFQAUABUAFgAXABkAGAAYABkAGQAaABoAGgAaABoAGwAb
AB8AIgAlACgAJQAlACQAIwAiACIAIgAiACUAJgApACoAKAAnACUAJAAnACgAJwAnACgA
KAAnACQAIAAeABwAGgAYABYAEwASABAAEAAPAAwADAAKAAcABgAGAAYABgAGAAQABAAB
AAEAAAD///7//v/+//3/+//6//z//P/7//v//f/7//v//P/7//r/+v/5//z//f/+////
///////////9//3//f/8//3//v///wEA+v/8//z//v///wAAAQACAAIAAgACAAIAAQAA
AP///v/9//z//P/7//n/+f/6//r/+//7//v/+//9//3//f/9//z/+//7//r/+v/8//z/
/P/9//////8AAAAA///+////AQADAAUABgAJAAkACQAJAAgABwAFAAQAAgAAAP7//f//
/wAAAQAAAAEAAAD+//3/+//6//n/+P/z//H/8P/u/+z/7P/t/+3/6//s/+z/7P/u/+//
7//v//D/8P/x//P/8//z//H/7P/i/9//3v/l//X/CQAhADgAVQB8AK4A3gADARwBJwEY
AfQAwgCYAHIAOwD2/77/l/+E/37/dv9t/23/c/95/3z/hP+R/5n/mf+a/5j/lf+T/5X/
lf+U/5T/mf+d/6L/p/+p/6v/sP+2/7v/wv/I/8z/0P/R/9T/2f/f/+L/4//m/+j/6//t
//D/8f/x//L/8f/w/+//7//y//L/8//z//L/8f/y//H/9P/0//T/9P/2//b/9v/2//n/
+f/7//z/+v/6//v//P/8//z//P/+////AAABAAEAAgADAAMABQAGAAcABwAIAAgACgAL
AAsACgALAAwADQAQABAAEQATABUAFgAWABYAFwAWABYAFQATABQAFQAWABYAFwAXABcA
GwAcAB0AHgAeAB4AIAAgAB8AHwAeAB4AIAAgAB4AHQAcABwAGwAYABYAFAASABAADQAK
AAYABAAFAAYABgAEAAAA/v/7//r/9//2//X/9P/0//T/8f/x//H/8f/x//L/8//z//L/
8v/w/+7/6//p/+v/6f/p/+r/6//s/+7/7//t/+3/7f/t/+//7//v/+//8P/x//L/8v/x
//D/7//v//D/9P/2//T/8P/w//D/8P/w//L/9P/2//j/9//2//X/9P/x//D/8P/v//H/
8f/y//L/8f/x//H/8f/y//P/9P/1//P/8//0//T/9P/2//b/9v/3//n/+f/6//n/+f/5
//v//f///wEAAgAEAAMAAgABAP7//f/7//r/+//8//3///8AAAAAAAD+/////v/8//v/
+f/4//f/9v/z//H/8P/u/+7/7v/v/+//7v/u/+3/7P/t/+//8P/x//H/8P/w//H/8//1
//H/6P/i/+P/5v/x/wEAFQArAEYAawCaAMwA9AAPAR4BEwHsALoAlAB0AD4A+f/A/5r/
hf+A/3j/cP9x/3v/hf+N/5T/mv+h/6f/qf+m/6D/m/+Z/5v/m/+Y/5z/o/+l/6j/rf+x
/7f/vP/A/8X/yv/O/9L/1v/Z/97/5f/r//D/9f/1//T/9P/z//T/9f/1//b/+P/4//j/
+f/6//r/+//7//z//f8AAAEA/v/8//r/+P/5//r/+//8//7///8CAAQAAwACAAIAAgAE
AAQABAAGAAYABgAGAAUABwAJAAoADQAOAA8ADwAQAA4AEAARABEAEgATABQAFQAXABYA
FgAXABYAFgAVABQAFwAYABoAGwAbABwAHQAeAB4AHwAfAB8AIAAgACAAIAAgACAAIgAi
ACUAJQAkACQAJAAkACIAIQAhACIAIgAgABwAGgAYABYAFQAUABIAEgAQABAADwAMAAgA
BgADAAIA/v/+//7//v/+//7/+//7//z/+//6//r/+f/5//j/+P/4//j/9//3//n/9//3
//j/+v/6//v/+//5//n/+f/5//j/9//2//X/8//z//P/8v/1//b/9//5//n/+P/3//b/
9v/4//b/9v/2//b/9v/2//j/+P/4//j/+v/6//r/+v/3//b/9v/1//b/9//5//r/+P/3
//b/9f/z//P/8//z//T/9f/3//j/+P/6//r/+v/7//3//f/+/////////wEAAQABAAEA
AAD+//3//P/7//3//f/8//z//v/+//7///8AAAAAAAD+//v/+v/4//f/8//y//H/8P/t
/+v/6v/o/+n/6v/s/+3/6//s/+z/7P/q/+v/6//r/+3/7P/s/+3/6f/n/+P/3v/e/+f/
+P8PACcAPwBfAIoAtQDeAPgAAAH1ANYAowB4AFgAKgDu/7z/mf+E/37/ff92/3L/ev+B
/4X/if+R/5j/nP+f/53/m/+a/5r/mf+Z/5v/n/+i/6T/qf+t/7T/t/+5/7//wv/G/8v/
0v/W/9j/2v/d/+L/5//p/+z/7f/w//D/8f/x//D/8f/x//L/9P/0//T/9f/1//T/9P/z
//X/9f/3//f/9//2//X/9P/2//b/9v/2//f/9//5//r//P/8//3//v/+//7//v8AAAMA
BAAFAAUABAAFAAUABwAGAAcABwAIAAgACgALAAsACQAJAAkACQAMAAwADQAPAA0ADgAO
AA4AEgASABMAEwASABIAEgASABQAFQAVABUAGQAaABsAHAAcABwAHgAeACEAIQAgACAA
HwAeABsAGQAYABgAFwAUABMAEgARABAADgAMAAkACAAHAAgACAAGAAAA/P/3//T/9P/2
//j/+v/6//r/9//3//b/9f/0//T/9v/3//f/+P/2//b/9f/1//P/8f/x//L/9P/0//X/
9f/z//P/8//z//P/8//z//P/8//z//P/8v/0//T/9P/1//f/+P/5//r/+P/2//T/8v/y
//P/9P/0//T/9P/0//b/9v/2//b/+P/4//j/+P/3//b/9v/1//X/9f/2//b/+f/5//n/
+f/4//f/9v/1//b/9//5//r/+v/8//z//P/9//////8AAAMAAwADAAUABgAHAAgACAAI
AAcABgAFAAQAAwABAAAAAgACAAIAAwAEAAQABAACAP///v/8//v/+//6//n/+P/2//X/
9f/0//T/9P/1//X/8//0//T/9P/y//P/8//z//T/9P/1//f/9//1//P/7v/u//X/BAAX
ACsAPwBZAIAAqQDQAO4A/gD7ANwArwCAAF4AOAACAND/sf+e/5T/kf+K/4b/iP+P/5P/
mf+f/6T/rP+x/7H/rf+q/6j/qf+p/6v/rf+y/7b/uf+9/8D/w//H/8n/zP/S/9n/2v/e
/+L/5v/r//L/8//1//j/+//8//z//f/9/wAAAQABAAIABAAEAAQABQAEAAIAAQD//wEA
AQADAAMABQAGAAcACAAGAAYABgAGAAcABwAJAAoACAAIAAkACgAMAAwADAAOAA8AEAAR
ABEAFAAVABUAFwAXABcAFgAWABYAGAAZABkAGgAbABwAHQAdABwAHAAdAB0AHgAeAB4A
IQAiACQAJQAjACQAJQAmACgAKQApACkALQAuAC8AMAAtACwALQAsADAAMQAxADIAMQAw
AC0AKwArACwALAAqACsAKgApACgAJAAiAB8AHgAeAB4AHQAaABoAGAAVABQAEAAQABAA
EAASABIADwAPAA4ADQAMAAwADQANAAwADAAOABAAEQATABAADQAMAAwACwAKAAoACQAL
AAsACwALAAwADQAOAA8ADwAPAA8ADgAPABAAEQATABEAEAAPAA4ADgAOAA4ADgAOAA8A
DwAPABEAEQARABEAEAAQABAADwARABEAEgASABAAEAAPAA8AEQARABEAEgASABIAEQAR
AA8ADwAQABEAFQAWABYAFgAWABYAFgAXABkAGgAbAB0AHgAeAB4AHgAfAB4AHQAcACEA
IAAeAA==
         </WaveFormData>
      </LeadData>
   </Waveform>
</RestingECG>
