# Supplementary material for: Detection of Left Atrial Enlargement Using a Convolutional Neural Network-Enabled Electrocardiogram
Source: Front Cardiovasc Med. 2020 Dec 17;7:609976. doi: 10.3389/fcvm.2020.609976 (PMC7773668; doi:10.3389/fcvm.2020.609976)
Supplement: Supplementary file 3 [file Data_Sheet_3.ZIP › normal2/1802017570_5486_0000000U.XML]

<?xml version="1.0" encoding="Windows-1252"?>
<!DOCTYPE RestingECG SYSTEM "restecg.dtd">
<RestingECG>
   <PatientDemographics>
      <PatientID>1802017570</PatientID>
      <PatientAge>83</PatientAge>
      <AgeUnits>Years</AgeUnits>
      <Gender>Male</Gender>
      <PatientLastName>heweiji</PatientLastName>
   </PatientDemographics>
   <TestDemographics>
      <DataType>Resting</DataType>
      <Site>1</Site>
      <AcquisitionDevice>MAC55</AcquisitionDevice>
      <Status>Unconfirmed</Status>
      <Priority>Normal</Priority>
      <AcquisitionTime>09:19:29</AcquisitionTime>
      <AcquisitionDate>03-29-2017</AcquisitionDate>
      <CartNumber>1</CartNumber>
      <AcquisitionSoftwareVersion>009C</AcquisitionSoftwareVersion>
      <XMLSourceVersion>MAC5000 v1.0</XMLSourceVersion>
   </TestDemographics>
   <RestingECGMeasurements>
      <VentricularRate>86</VentricularRate>
      <AtrialRate>86</AtrialRate>
      <PRInterval>204</PRInterval>
      <QRSDuration>124</QRSDuration>
      <QTInterval>408</QTInterval>
      <QTCorrected>488</QTCorrected>
      <PAxis>50</PAxis>
      <RAxis>35</RAxis>
      <TAxis>47</TAxis>
      <QRSCount>14</QRSCount>
      <QOnset>230</QOnset>
      <QOffset>292</QOffset>
      <POnset>128</POnset>
      <POffset>175</POffset>
      <TOffset>434</TOffset>
      <ECGSampleBase>500</ECGSampleBase>
      <ECGSampleExponent>0</ECGSampleExponent>
   </RestingECGMeasurements>
   <Diagnosis>
      <Modality>Resting</Modality>
         <StatementCount>6</StatementCount>
         <LabelText>12SL Õï¶Ï³ÂÊö</LabelText>
      <DiagnosisStatement>
         <StmtFlag>ENDSLINE</StmtFlag>
         <StmtText>ñ¼ÐÔÐÄÂÉ</StmtText>
      </DiagnosisStatement>
      <DiagnosisStatement>
         <StmtFlag>ENDSLINE</StmtFlag>
         <StmtText>ÓÒÊøÖ§´«µ¼×èÖÍ</StmtText>
      </DiagnosisStatement>
      <DiagnosisStatement>
         <StmtText>¿ÉÄÜ</StmtText>
      </DiagnosisStatement>
      <DiagnosisStatement>
         <StmtText>ÏÂ±ÚÐÄ¼¡¹£ËÀ</StmtText>
      </DiagnosisStatement>
      <DiagnosisStatement>
         <StmtFlag>ENDSLINE</StmtFlag>
         <StmtText>£¬ÄêÁä²»È·¶¨</StmtText>
      </DiagnosisStatement>
      <DiagnosisStatement>
         <StmtFlag>ENDSLINE</StmtFlag>
         <StmtText>Òì³£ ECG</StmtText>
      </DiagnosisStatement>
   </Diagnosis>
   <Waveform>
      <WaveformType>Rhythm</WaveformType>
      <WaveformStartTime>0</WaveformStartTime>
      <NumberofLeads>8</NumberofLeads>
      <SampleType>CONTINUOUS_SAMPLES</SampleType>
      <SampleBase>500</SampleBase>
      <SampleExponent>0</SampleExponent>
      <HighPassFilter>16</HighPassFilter>
      <LowPassFilter>150</LowPassFilter>
      <ACFilter>NONE</ACFilter>
      <LeadData>
         <LeadByteCountTotal>10000</LeadByteCountTotal>
         <LeadTimeOffset>0</LeadTimeOffset>
         <LeadSampleCountTotal>5000</LeadSampleCountTotal>
         <LeadAmplitudeUnitsPerBit>4.88</LeadAmplitudeUnitsPerBit>
         <LeadAmplitudeUnits>¦ÌV</LeadAmplitudeUnits>
         <LeadHighLimit>2147483647</LeadHighLimit>
         <LeadLowLimit>268435456</LeadLowLimit>
         <LeadID>I</LeadID>
         <LeadOffsetFirstSample>0</LeadOffsetFirstSample>
         <FirstSampleBaseline>0</FirstSampleBaseline>
         <LeadSampleSize>2</LeadSampleSize>
         <LeadOff>FALSE</LeadOff>
         <BaselineSway>FALSE</BaselineSway>
         <ExcessiveACNoise>FALSE</ExcessiveACNoise>
         <MuscleNoise>FALSE</MuscleNoise>
         <LeadDataCRC32>1761040621</LeadDataCRC32>
         <WaveFormData>
1v/W/9b/1v/T/9L/0f/Q/9L/0v/S/9L/0v/S/9L/0v/Y/9z/4P/k/+j/7P/w//T/9f/2
//f/+P/7//z//f/+/wAAAAAAAAAA/v/+//7//v8AAAAAAAAAAAAAAAAAAAAAAQACAAMA
BAADAAIAAQAAAAAAAAAAAAAAAgACAAIAAgACAAIAAgACAAQABAAEAAQABAAEAAQABAAH
AAgACQAKAAoACgAKAAoACwAMAA0ADgARABIAEwAUABIAEgASABIAEwAUABUAFgAXABgA
GQAaABoAGgAaABoAHAAcABwAHAAbABoAGQAYABgAGAAYABgAGAAYABgAGAAXABYAFQAU
ABMAEgARABAADgAMAAoACAAIAAgACAAIAAYABgAGAAYAAwACAAEAAAD9//z/+//6//r/
+v/6//r/+//8//3//v/7//r/+f/4//f/9v/1//T/9//4//n/+v/4//j/+P/4//n/+v/7
//z/+//6//n/+P/4//j/+P/4//n/+v/7//z//P/8//z//P/6//r/+v/6//z//P/8//z/
+//6//n/+P/5//r/+//8//z//P/8//z//P/8//z//P/6//r/+v/6//j/+P/4//j/+v/8
////AQD//wEAAQAAAAIAAwAFAAUABQAIAAoACAAGAAcABwAJAAwADQANAA4ACQAGAAUA
BAABAAEAAgAAAPz//P/8//v/+f/2//T/8v/z//P/9P/1//P/8//y//L/9P/y//H/8f/z
//T/9P/0//L/8f/x//H/8f/x//H/8f/x//D/7v/t//H/8//0//X/9f/0//T/9P/y//L/
8v/y//T/9P/0//T/8//z//L/8v/0//P/8v/y//L/8//0//X/8v/2/wIADwAgADcATwBo
AH8AjgCSAIUAaQBDACYAFAD9/9z/vf+u/6v/qf+s/7n/w//D/8H/xf/H/8f/x//H/8f/
y//P/87/0P/V/9L/yf/F/8f/w//D/8T/yf/K/8r/zf/T/9L/zP/N/9j/4//t//L/8v/w
/+v/7//x//H/8f/y//T/9v/9//j/9v/1//X/9v/3//r/+//5//n/+f/5//b/9v/3//j/
+P/3//f/+P/6//r/+v/5//f/+P/5//n/+//7//z//v/7//r/+//7//z//f/+////AAAA
AAAAAQAEAAIAAgAEAAQABAAEAAQABAAGAAYABwALAAwADAAMAA8AEQARABEAEgASABIA
FAATABMAEQAUABQAFAAVABUAEwATABUAFgAUABIAEgASABMAFAAUABQAEwATABMAEwAQ
AA8ADgAMAAoACAAGAAYABQACAAEAAQACAAIAAwABAP/////+//v/+f/4//X/9P/0//b/
8//z//P/9P/2//f/9v/1//T/9P/y//L/8v/y//H/8f/z//D/8v/z//P/8//x//D/8P/x
//L/8v/x//H/8//z//P/8//z//P/9P/0//b/9v/2//b/8//y//L/8//z//L/8v/0//T/
9P/0//X/9f/1//X/9v/3//j/+v/7//n/+P/0//X/9v/3//j/+//7//v//f/7//r/+v/7
//3//f/9/wAAAgAAAAAAAQABAAMAAwADAAQABAACAAAA/f/8//f/9f/5//j/+P/6//j/
9f/y/+7/7//u/+7/7f/w//H/8//1//L/8v/x/+7/8P/x//L/9P/x//D/7//t/+//7//v
/+//8f/x//L/8v/u/+3/7f/t//D/8f/y//L/8v/y//L/8v/y//L/8v/y//D/8P/w//H/
7//w//D/7//2//L/9v/5//j/+f/8//7/BgAVACYAPQBbAHgAhwCIAIQAbQBFAB8ADAD6
/9//xP+x/6b/qf+v/7L/uf/B/8X/xf/J/8v/yf/H/8f/xf/F/8n/zP/O/83/yv/J/8X/
wf+//7//xP/N/9D/zP/P/9X/0v/O/9H/2v/h/+X/6v/s/+z/7f/v//H/8f/x//P/9P/1
//v/+P/2//X/9f/z//P/9f/1//n/+//9/////P/8//3//v/8//v/+//8//z//P/8//v/
+f/6//v/+//8//3///8CAP3//P/9//3//f/9//3//f///wAAAQADAAQAAgACAAQACAAI
AAgACAAKAAwADAANAA8AEAAQABAADwARABEAEQASABIAEgAUABcAFwAVABgAFgAUABMA
EQARABMAFwAaABkAFgAVABQAFgAWABUAFAAVABUAFQAVABIADwAMAAgACQAIAAcACAAI
AAYABgAHAAUABAAEAAEA//////7/+//6//r/+P/4//r//P/5//n/+P/4//n/+f/2//X/
9P/0//T/9P/0//T/9//3//n/9v/2//f/9//3//X/9P/0//X/+P/4//f/9//4//n/+v/7
//v/+f/4//b/+f/6//v//P/4//b/9f/1//f/9v/2//j/+P/4//j/+f/3//f/9//4//z/
AAADAAAA/f/8//v/+v/8//3//v8BAAMAAgACAAMAAwADAAMABgAIAAYABgAHAAYABwAG
AAUAAgACAAAA/v8AAAIAAAABAP7/+v/3//b/+P/3//b/9P/1//T/9P/z//X/9f/2//f/
9//4//j/9v/1//X/9f/2//T/9P/0//P/9f/1//X/9f/z//P/9P/0//X/9f/2//f/9//3
//f/9v/0//T/9P/0//b/9v/2//b/8//y//H/8f/z//b/+P/5//j/8v/y//n//P/9/wIA
CgASACEANABHAF8AdgCFAIoAeABXADMAFwD+/+T/y/+2/6v/rv+3/8H/xP/D/8X/w//D
/8f/y//L/8//0f/N/8v/y//M/8j/xf/M/9H/y//F/8n/zf/K/8f/zP/Q/9P/0//U/9j/
3//m/+v/5//o/+7/8v/z//P/9f/1//X/8f/w/+//8//0//T/9f/3//f/9//5//n/9//3
//f/9//0//T/9f/2//T/8//z//T/9v/4//r/+//6//r/+v/5//f/9//4//r/+f/6//3/
///9//3//f/9//7//v/+////AAD+//7/AAAEAAQABAAEAAgACgAKAAsADAAMAAsACgAN
AA8ADwAPABIAEgASABQAFwAXABUAGAAXABYAFgAVABEAEQATABQAFwAWABcAGAAVABQA
EgAQABEAEQARABEAEAAPAA4ADAALAAgABQAEAAUAAgABAAEAAwACAAIA///9//3//P/5
//v//P/7//z/+v/6//X/8//1//b/+P/5//f/9f/z//L/8v/y//L/8v/1//X/9//0//L/
8//z//P/9f/0//T/9f/0//T/8//z//P/8//z//P/9//3//j/+P/1//T/8//y//P/9P/2
//n/9v/0//P/9P/0//T/9P/1//f/+f/7//7/+//4//b/8//z//T/9P/0//j/+P/4//j/
9//6//j/+P/4//j/+v/7//z////8//r/+f/5//z//f/+/wIAAgAAAAAAAQADAAUABQAF
AAQABAACAAAA/v/+//r/+f/6//j/9//4//b/9f/0//L/8v/y//P/8//x//H/8v/z//P/
9P/0//L/8f/x//H/8v/w//D/8P/v/+//7//v/+//8f/x//L/8v/v/+//8P/x//L/8//0
//T/8f/w/+//7v/w//D/8P/w//H/8v/z//X/8//0//T/8//0//T/9P/z//j/+//8/wIA
EAAjADgATwBlAHgAgwCAAHQAWQA1AB0ADgDu/8v/uv+z/67/q/+x/7z/xf/J/8v/y//J
/8v/y//J/8n/yf/L/8v/zP/K/8f/xP/L/83/x//J/8v/yP/L/9L/1P/T/9P/1v/W/9v/
5P/t//H/8v/y//D/8f/z//X/9f/1//T/9P/0//n/9v/0//P/8//0//X/+P/5//r/+//8
//3/+f/4//j/+P/6//n/+f/6//r/+v/6//n/+//8//3//f/7//v//P/+//r/+v/8//3/
///////////+//7//v///wMAAgADAAYABgAGAAYABgAGAAgACAAJAAwADgAPABAAEAAR
ABAADwASABIAEgAUABgAGQAYABwAGQAYABgAFwAUABMAFAAUABQAEgASABIAEwAUABQA
FAATABMAEwATAA8ADQALAAgACgAIAAYABgAHAAQAAwADAAMAAgACAP///f/9//z/+f/4
//j/9v/2//j/+v/3//f/9v/2//f/9//2//X/9P/0//X/9v/3//j/9//1//X/8P/z//X/
9v/3//b/9P/z//P/9P/0//P/8//0//X/9v/3//j/9//3//b/+P/4//j/+P/1//T/9P/1
//f/9v/2//j/+v/6//r/+//4//f/9v/2//j/+P/5//n/9//4//j/+P/6//r/+v/6//r/
+f/5//r/+v/5//j/9//7//r/+//8//3//v/8//v/+v/7//3//v8AAAMABAADAAIABAAI
AAYABgAHAAgACwAMAA0ACwAKAAcABAAEAAQAAAD///3/+v/4//j/+//7//v/+v/2//T/
8//x//H/8f/y//P/9v/4//n/+P/1//P/8f/w//P/9P/1//X/9P/z//L/8f/y//P/9f/2
//P/8//0//X/8v/x//D/7v/w//L/9P/2//T/9P/0//T/8//y//H/8f/y//T/9f/1//L/
8P/w//P/9P/3/wAAEAAeACMALgBHAGUAfgCNAJAAhABrAEMAJQAQAPT/0//A/7P/rv+x
/7n/wv/F/8f/x//J/8n/yf/N/9H/0//R/8//zf/M/8z/yf/I/8v/0f/L/8H/w//M/8//
zv/O/8//z//O/9b/5f/q/+v/6//q//D/9v/1//X/9//3//f/9P/0//T/+f/5//j/+P/5
//f/9//5//n/+f/5//n/+f/3//b/9v/2//f/9//4//r//P/8//z/+//6//r/+v/5//r/
+//9/wAA/f/8//3//f///////////wIAAgACAAMABQACAAEAAgAEAAQABAAEAAkADAAN
AA8ADwAOAAwACgAOABEAEgATABQAFAAUABYAFgAVABIAFAAVABYAGAAZABUAFQAXABgA
GgAYABgAGAAYABgAFwAWABIAEQAQAA8AEQARABEAEAAOAAwACgAKAAsACAAHAAcABQAE
AAQAAQD//////v/7//v//P/7//z/+//8//j/9//4//j/+f/5//j/9//2//b/9P/0//T/
9P/3//f/+f/2//b/9//3//f/9//2//b/9//6//r/+f/5//j/9//2//X/+f/5//r/+v/8
//z//P/8//r/+P/3//f/+P/4//n//P/5//j/9//3//j/+f/6//z/+//6//r/+f/5//r/
+v/6//r/+v/6//r/+//7//z//v/9//v//f8AAP3//P/7//r//f///wEABQAFAAQABAAF
AAQAAwACAAQACAAIAAoADQAMAA0ADAALAAsADAALAAoACAAIAAQAAwACAP7/+//6//3/
/f/9//z/+//6//r/+f/3//f/+P/5//b/9v/1//L/8v/z//T/9v/2//b/9v/1//P/8//z
//P/8f/x//L/8v/1//f/+v/9//n/9//1//L/9P/2//j/+v/5//j/9//2//j/+P/4//n/
+f/6//r/+f/y//D/8P/1/wIABwAGAAQACAAVACYAOQBTAHAAiwCaAJ4AkQBxAEcAKAAS
APf/3P/H/7r/r/+x/7j/vf+//8H/wf/J/9P/1f/R/8//0f/R/9P/2P/c/9v/0v/L/8v/
y//J/8f/yP/N/9L/1P/V/9f/2P/e/+H/3v/j/+v/7v/w//T/9//7//3//f/9//n/+P/3
//v/+v/6//v//f/9//3///////3//f/9//3//P/8//3//v/+//3//f/+/wAAAgAEAAUA
AgACAAIAAQD/////AAACAAEAAgAFAAcABgAFAAQAAwAGAAYABgAHAAgABgAGAAgACAAI
AAgACAALAA4ADwARABEAEgASABIAFAAXABgAGQAXABYAFQAWABcAFwAVABgAGgAaABsA
GwAaABsAHgAgACAAHgAeAB4AHAAcABsAGgAZABkAGQAZABcAFwAXABYAFQASAA8ADgAO
AAwADAANAAsACAAGAAEAAwAFAAYABQADAAIA///+/wAAAgD/////AAAAAAEAAQD///3/
+//6//r/+v/6//r/+//7//3/+v/4//n/+f/5//r/+v/7//3//P/8//v/+//7//v/+//7
//7///8BAAIA///+//3//P/9//z//P/9//3//P/8//7/AAAAAAAAAQABAAEAAQACAPr/
/P8DAAMAAgACAAIAAgACAAMAAwADAAUABgAGAAcACQAKAAkACAAKAAwACgAKAAsACwAN
AA0ADQALAAoABwAEAAYABgACAAEA///8//r/+v/6//n/+P/2//j/+P/5//n/9v/1//X/
9f/4//r/+//6//f/9//3//j/+P/4//j/9//5//n/+f/5//j/9//3//b/9v/3//n/+//4
//f/9v/0//b/9v/2//b/+f/6//v//P/7//r/+f/5//r//P/9//3/+P/2//r/+//6//n/
/v8IABgAIwAuAEMAXwB4AIkAjgCEAG0AUQA1ABoAAgDn/8j/s/+u/7P/uf/C/8n/x//F
/8v/z//N/9H/1//V/9H/z//T/9b/1P/N/8z/0f/N/8v/0f/T/9D/zf/Q/9D/0f/T/9b/
3P/n//D/8//x//L/9P/0//X/+f/7//v/+//4//j/+P/9//3//P/8//3/+//7//3//f/9
//3//f/9////AAACAAQAAwABAAAAAAD+//7//v/9//7/AAACAAMAAgABAAEAAgABAAIA
BQAHAAYABQAEAAMABQAGAAcACQAMAAoACgAMAAwACgAIAAYADAAQABIAFQAUABQAEwAS
ABUAFwAXABcAGAAYABgAGgAZABkAFwAaABwAHAAdAB0AGwAbAB0AHgAcABoAGgAaABoA
GgAZABgAFwAXABcAFwAVABUAFQAUABQAEgAQABAADAAIAAYABQAIAAgACQAHAAYABQAD
AP////8AAP//AAD//wAA/P/7//r/+v/7//v/+//7//v//P/8//z//P/8//3//f////z/
+//7//r/+f/7//r/+v/7//3//v/+/////f/7//n/9//8////AwAGAAQAAgAAAP7//f/8
//z//f/+//7///8CAAEAAAD/////AQABAAEAAgAOAAgA/v///wAAAQACAAQABQAGAAkA
BwAGAAYABwALAAsACwAOABIAEAAQABEADgAPAA4ADQAMAAwACgAIAAoACgAGAAUAAwAA
AP7//v8AAP///v/8//n/+P/4//f/+P/5//v//f///wAAAAD+//3//f/9//7//P/8//z/
+//5//n/+f/5//v/+//8//z/+f/5//r/+//8//3//v/+//3//P/7//r//P/8//z//P/8
//z//P/9//v//P/8//v/+v/+/wAAAwAKAAkACAAOABoAJwA6AFcAcwCEAIsAhgB2AF0A
SQAtABAA9P/Z/8L/uf+4/7n/vf/G/83/zf/T/9v/3//d/9v/1f/T/9f/2//Z/9r/2v/Z
/9b/1//T/83/zf/V/97/3//a/9z/3//b/9z/5v/n/+b/8f/7/wAAAgAEAAUABQAFAAMA
AQD+//7//v8DAAQABAAFAAcABgAFAAYABQAFAAUABQAFAAYABgAHAAgACgAJAAkACgAI
AAgACAAHAAUABgAHAAcACAAJAAsADgAMAAwADgAPAA0ADQANAA0AEAAQABAAEQARAA4A
DQAOABIAFAAWABgAGAAaABoAGwAcABwAGwAaAB0AHwAfAB8AIAAgACAAIgAjACMAIQAk
ACYAJgAnACcAJQAlACcAKAAnACQAIwAiACIAIgAhACAAHwAfAB8AHwAeAB0AHAAaABgA
FgAUABQAFgAUABQAFQAUABIAEQANABAAEQARAA8ACgAIAAQAAgAEAAgABwAJAAYABgAH
AAcABgAFAAQABAAGAAYABgAGAAQAAwAEAAAAAQADAAQABQAHAAYABgAHAAYABAABAP//
AQADAAUABwAHAAcACAAIAAgACAAIAAgACAAIAAkACwAKAAgABwAIAAgACAAIAAkADQAP
ABEADgAIAAsADAANAA4AEQARABEAEwARABAAEAARABMAEwATABYAGAAWABYAFwAZABsA
GwAbABoAGgAYABYAFAAUABAADwAPAAwACgAKAAoACQAIAAYABgAGAAcABwAEAAMAAwAD
AAUABgAGAAQAAwADAAMABAAEAAQABAADAAUABQAFAAUABQAFAAYABgAFAAUABgAHAAkA
CQAJAAgABQAEAAMAAgAAAAAAAAAAAAEAAgADAAUABwAIAAgABwACAAYADAATABAADwAS
ABoAIgAxAEAAUwBvAIoAmQCeAJQAewBZADsAIgAMAO3/0v+//7r/v//F/8r/0//V/9X/
3//j/+H/4f/h/9//3//h/+P/5v/m/+P/4P/b/9f/1f/X/9n/3P/f/+D/3v/j/+n/6P/q
//f/AgADAAUABgAEAAYABwAHAAkACQAJAAoACgAKAA8ACwAKAAoACwANAA0ADwAPAA4A
DQAMAAsADAAMAA0ADgAPAA8AEAASABEAEAAPAA0ADgAQABIAEwARABEAEgAUABAAEAAS
ABMAEwATABMAEwAUABQAFAAVABkAGAAZABwAHgAeAB4AHgAeAB4AHAAbACAAIgAjACQA
JQAnACcAJwAoACgAKAAqACwALQAsADAALQAsACwAKwAqACsALgAwAC8ALAArACoAKgAq
ACkAKAApACkAKQApACUAIwAhAB4AIAAgACAAIgAgABwAGgAZABsAGgAaABcAGQAZABgA
FQAQAA4ACgAIAAwAEAAPABEADwAOAA4ADQANAA0ADQAOAAoACAAGAAQACQALAA8ADgAQ
ABEAEQARAA8ADAAKAAkACwAMAAwADQANAA0ADQANAAwACwALAAoADAAOABAAEgAOAAwA
CwALAA4ADgAPABIAEAAQABAAEQAQAA8ADgAOABQAFgANAA8AFgATABIAEQAQABQAFQAW
ABkAGQAYABgAGQAbABsAGwAeAB4AHAAcAB0AGwAdAB0AHQAeACAAIAAgAB0AHAAXABUA
FQASABAAEAASABEAEAAOAAwACgAJAAcACAAJAAsADQALAAwADAAKAAkACQAJAAoACgAK
AAoACQAJAAkACQAJAAkACQAKAAoACQAJAAoACwAJAAcABQACAAQABgAIAAoACgAKAAoA
CgAMAAwADAANAAwADAALAAkABgAGAAgACwAOAA8AEAAWACQALwA8AFEAZQB+AJsAsACw
AJsAdwBPADQAIgADAOD/z//I/8X/y//O/8//0f/Z/9//3//f/+P/5//l/9//2//h/+b/
5v/n/+z/5f/Z/9X/1f/V/9z/4//k/+T/5//p/+j/7P/x//j/+f/3/wAACgAMAA0ADAAN
AAwACwAIAAgACAANAA4ADgAPABEADgANAA4ADQAPAA8ADwAPAAwADAANAA4ADAALAAsA
DAANAA4ADwAPAA8AEAARABEAEQARABIAFAAQABAAEgATABEAEQARABEAFQAWABcAGQAa
ABYAFAAUABkAGgAbABwAHAAeAB4AHwAhACIAIgAiACQAJwAoACkAKQAoACcAKAApACkA
JwAqACwALAAtAC0AKwArAC0ALgAsACoAKgAqACoAKgApACgAKQApACkAKQAoACcAJgAk
ACIAIAAeAB4AHwAcABsAGwAXABQAEgANABAAEwAVABUAEQAQAA0ADAAKAAwACQAJAAgA
CAAJAAkACgAJAAgACAAIAAgACAAIAAkACQALAAgABwAHAAYABQAIAAgACQALAAsACgAI
AAcACAAJAAoACwAMAAsACwAKAAgACAAIAAgACQAKAAwADwAOAAwACwAMAA4ADAAKABEA
EAANAAwACwAKAA4ADwAQABMAFQAUABQAFQAWABUAFAAWABsAGgAbAB0AHAAdABwAGwAa
ABoAGAAWABQAFAAQAA8ADwAMAAoACgAMAAsACgAIAAUABAAEAAMAAwADAAQABQAFAAYA
BgAEAAMAAwADAAQABAAEAAQAAwAAAP///v/9//7///8BAAIAAwADAAQABQAEAAMAAgAA
AAEAAgADAAQAAwACAAEAAAADAAQABQAHAAYABgAFAAMABAAAAPz/AQAIAAcABAAOABwA
KQA2AEsAZQCAAJMAnACaAIMAWwA5ACIACgDt/9D/wf++/7//v//G/83/zf/L/9P/3f/f
/93/2f/X/9X/1//Z/9z/4P/f/9r/1//X/9X/0//V/9j/2f/W/9j/3//j/+L/4P/f/+j/
+f/7//b/+v/+/wMABwAJAAkACQAEAAIAAAADAAQABAAFAAcABwAHAAkACQAHAAcABwAH
AAYABgAHAAgACAAHAAcACAAIAAgACAAHAAUABgAHAAcACAAJAAsADgAMAAwADgAPAA8A
DwAPAA8AEAAQABAAEQASABAAEAASABYAFgAWABYAFgAYABgAGQAaABoAGQAYABwAHwAg
ACEAIAAgACAAIgAjACMAIQAkACIAIgAjACMAIwAjACUAJgAoACYAJgAmACMAIgAgAB4A
GwAbABsAGwAcAB0AHgAeAB0AGgAXABYAFgAUABQAFQAUABIAEQANAAwACwAJAAUABwAI
AAcACAAHAAgABAADAAMABAAGAAcABAADAAIAAgACAAIAAgACAAYABwAKAAgABgAFAAMA
AQADAAQABgAJAAgABgADAAEAAgADAAQABQAFAAUABgAGAAQABAAEAAQABAAEAAUABwAF
AAQABAAGABAADgALAAoACQAIAAsACwALAA0ACwAKAAoACwAQABEAEgAWABUAEAANAAsA
DwATABUAFwAVABQAEQAOAA4ADgAKAAkACgAIAAcACAAHAAUAAwAAAAEAAAAAAP//////
/wAAAQABAAIAAgAAAP3//f/9//7//v/+//7//f8AAAEAAgADAAIAAQABAAAA/////wAA
AQABAAEAAQAAAP3//P/7//r//f/+////AAAAAAAAAAABAP//AAAAAP//AgAAAAQACwAK
AAcADAAUABoAIwA4AFUAbwCAAIkAjACCAG8AUQAzABoAAADh/8j/t/+w/73/yf/S/9n/
2f/T/9v/4f/Z/9H/0//Z/9v/2//f/+L/4v/b/9T/1//d/9f/z//R/9j/2//c/9r/2f/f
/+b/7P/v//T/+/////7/+P/6/wUABAAFAAQAAwADAAQABQALAAgABgAFAAUABwAHAAkA
CQAIAAcABgAFAAcACAAKAAwADAALAAsADAAJAAgABwAFAAYACAAKAAsADQANAA4AEAAM
AAwADgAPAA0ADQANAA0ADgAOAA4ADwASABAAEAASABUAFgAXABgAGAAaABoAGwAfACAA
IAAgAB4AHwAeAB0AIAAgACAAIgAkACUAJAAoACUAJAAkACMAIwAjACUAJgAoACYAJgAm
ACgAKAAnACYAIQAfAB0AGwAdAB0AHQAcABwAGgAYABgAFgASABAADwAQABAAEQAPAA8A
DwAOAAsADAAMAAoACgAIAAoABwAHAAUABAAEAAMAAwADAAMABAAEAAQABAAEAAcABwAJ
AAYABgAHAAcABwAHAAYABgAHAAkACgAKAAsABwAFAAMAAQAHAAkADAAOAA0ADAALAAoA
BwAGAAYABwAJAAgACAAKAAwADAAKAAcAAgAFAAgACwAOAAwACwAKAAsADAAMAA0ADwAR
ABEAEQAUABYAFAAUABUAFwAZABkAGQAWABYAFAASABAAEAAMAAsADAAKAAkACgAIAAcA
BgAEAAAA/v/9//v//P/9////AQACAAQABQAEAAIAAQAAAAAA/v/+//7//f//////////
//////8AAAAAAQABAAIAAwADAAMAAwACAAAAAAAAAAAAAAAAAAAAAAACAAIAAgADAAIA
AgABAP//BgAAAAAABQAKAAkACgAMABgAKwA6AEsAZwCEAJEAkgCKAHcAUwA1ACQACgDt
/9j/w/+y/7X/w//K/9H/1//X/9P/0//X/9f/2f/b/9//4f/b/9j/3P/d/9b/0//R/8//
0f/R/9T/3f/e/9r/2//Z/9z/5v/v//L/9f/3//j//P/8//3/AAADAAQABQAGAAYABgAL
AAcABAACAAEAAwADAAUABQADAAMAAwADAAQABAAFAAYACAAHAAcACAAHAAYABQADAAQA
BgAIAAkABwAHAAgACgAGAAYACAAJAAoACwAMAA0ADQAMAAsACwAOAAwADAAOABIAEgAS
ABIAFAAWABYAFwAZABoAGgAaABoAGwAaABkAGwAcAB0AIAAfAB8AHQAgACAAIAAhACEA
IgAjACYAKAAkACAAHgAcAB8AIAAgACAAHQAdAB0AHQAbABkAFwAUABUAFAATABQAEgAO
AAwACwANAAwADAAJAAkACQAIAAUABAAEAAIAAgAEAAYAAwADAAAAAAABAAEAAgABAAAA
AAAAAAAAAAAAAAEAAQADAAAAAAABAAEAAQAAAP7//f/9////AAAAAAEAAwADAAMAAwAE
AAMAAwACAAMABAAFAAYABQAEAAQABQADAAIAAgAEAAMAAgABAAEAAgADAAQABgACAAYA
BwAIAAkACgAJAAcABQAFAAcACAAKAA0AEQARABEAFAAUABIAEgATABUAFwAXABcAFQAU
ABEADgAPABAADQANAAsACAAGAAYABgAFAAQAAgABAAAAAAD///7//f/9//3/AAACAAMA
AgD+//3//P/8/wAAAgAEAAUAAgABAAAA///9//3//v/+//v/+//8//3//////////v8A
AAIABAAGAAMAAgABAAAA/v/+//7///8BAAQABgAHAP7/BAAEAAMABAAHAAoAEgAcACsA
QABTAGcAgACVAJgAlACBAF8APwAoABQA8f/Q/8P/wP+9/8X/0P/R/8//0//V/9f/3f/d
/9//5f/l/9v/2f/e/+L/4f/c/9n/3f/f/9//2//a/9n/1v/Y/9v/3//m//D/9f/2//3/
AQAAAAIAAgD9/wEABQAHAAkABgAGAAYACwAJAAgACAAJAAcABwAJAAkACwALAAsACwAN
AA4AEAASABEADwAOAA4AEAAQABAADwAPABAAEQARABAADwAPABAADAAMAA4ADwASABMA
FAAVABYAFgAWABcAHAAaABoAHAAcABwAHAAcACAAIgAiACMAJQAmACYAJgAlACcAJwAn
ACkAKgArAC4ALwAvAC0AMAAuAC4ALwAvACwAKwAsACwALgAuADAAMgA0ADQAMwAyACcA
KwAtAA==
         </WaveFormData>
      </LeadData>
      <LeadData>
         <LeadByteCountTotal>10000</LeadByteCountTotal>
         <LeadTimeOffset>0</LeadTimeOffset>
         <LeadSampleCountTotal>5000</LeadSampleCountTotal>
         <LeadAmplitudeUnitsPerBit>4.88</LeadAmplitudeUnitsPerBit>
         <LeadAmplitudeUnits>¦ÌV</LeadAmplitudeUnits>
         <LeadHighLimit>2147483647</LeadHighLimit>
         <LeadLowLimit>268435456</LeadLowLimit>
         <LeadID>II</LeadID>
         <LeadOffsetFirstSample>0</LeadOffsetFirstSample>
         <FirstSampleBaseline>0</FirstSampleBaseline>
         <LeadSampleSize>2</LeadSampleSize>
         <LeadOff>FALSE</LeadOff>
         <BaselineSway>FALSE</BaselineSway>
         <ExcessiveACNoise>FALSE</ExcessiveACNoise>
         <MuscleNoise>FALSE</MuscleNoise>
         <LeadDataCRC32>3024130071</LeadDataCRC32>
         <WaveFormData>
DAAMAAwADAAPABAAEQASABAAEAAQABAAEgAUABYAGAAVABIADwAMAAkABgADAAAA/v/+
//7//v/9//z/+//6//7/AAACAAQAAgAAAP7//P/+//7//v/+/wAAAAAAAAAA/f/8//v/
+v/7//z//f/+//3//P/7//r//f/+////AAAAAAAAAAAAAP///v/9//z/AAACAAQABgAE
AAQABAAEAAIAAgACAAIABwAKAA0AEAANAAwACwAKAAsADAANAA4AEAASABQAFgAWABYA
FgAWABkAGgAbABwAGwAaABkAGAAbABwAHQAeAB0AHAAbABoAFwAWABUAFAAWABgAGgAc
ABYAEgAOAAoADAAMAAwADAALAAoACQAIAAYABgAGAAYABgAGAAYABgABAP7/+//4//z/
/v8AAAIAAQAAAP///v/7//r/+f/4//n/+v/7//z/+//6//n/+P/7//z//f/+//z//P/8
//z/+f/4//f/9v/6//z//v8AAP///v/9//z///8AAAEAAgAAAP7//P/6//z//P/8//z/
/v/+//7//v/7//r/+f/4//z//v8AAAIA///+//3//P/6//r/+v/6/wAABAAIAAwADAAM
AA4ADwAUABQAFAATABMAFAAUABIADgAOAA4ADAAKAAYABgAIAAYABAAAAAAA+//5//T/
8v/v/+7/7//v//L/8//0//X/9P/z//D/8f/u/+v/5v/o/+v/7P/r/+z/7//w/+3/7P/t
/+v/6f/p/+z/7P/s/+3/7f/r/+f/5f/o/+r/7P/n/+z/7v/v//D/6//r/+v/7P/t/+7/
8P/x/+7/7f/s/+r/6v/s/+z/7P/q/+r/5//n/+X/5P/g/+H/6P/v/+3/7P/u/+v/6//6
/wsAFAAiADEAMQAYAAQAAAAEAAoACgAOAA8ACQAIAAoABwABAP7/CAAKAAIAAAAGAAcA
BgAFAAEAAgAGAAMA/v8EAAsABQD8/wAACAAGAPz///8LAA8ACgAGAAMA+f/z//X/9P/u
/+n/8f/v//H/8f/v/+//7//x//P/7//v//H/8f/x//H/8f/w//D/8f/w//D/8P/x//T/
7//s/+//7v/u//L/8//0//b/9f/y/+//8P/w//H/8//w/+7/8f/0//b/8//y//P/9f/3
//n//f/9//r/9P/3//j/9//4//r///////////8AAAEAAQABAAQABwAFAAgACwALAAkA
DAAOAAwACgAJAAwADwATABYAEQAPABAADwARAA4ADgAOABAAEAAOAA4ACwAKAAoACgAL
AAsACwAIAAYABQAEAAIAAgACAAEAAQD9//n/+f/5//f/+f/5//P/9v/5//j/+f/0//D/
7P/p/+7/8v/1//j/9f/z/+//7v/u/+7/7v/u//D/8f/y//L/7v/v//D/7//v/+7/7v/w
//P/8//y//P/8v/y//H/8f/1//X/8//z//P/8v/x/+//8f/y//P/9P/x//D/8v/y//L/
8f/v/+7/8//0//X/9//4//v//v/+/wUACgAIAAkACgALAAwACwAJAAkABgAJAAkACgAM
AAoACAAGAAYABgAEAAAA+v/5//r/+f/4//L/8v/w/+//7P/s/+3/7v/v/+//7v/t/+r/
6f/m/+P/4f/j/+T/5f/g/+T/5v/m/+b/5v/o/+j/5P/i/+X/5f/k/+X/5P/i/+T/5f/o
/+n/5f/l/+b/6P/p/+P/5P/k/+b/5v/j/+P/5f/m/+b/5v/p/+n/6f/p/+j/5v/l/+b/
5//o/+n/6v/z/+f/3f/g/+D/4f/m/+v/8f/u/+T/6f/7/wwADQASACYAMQAfAAgAAgAC
AAQACgAOAAoABQADAAgACgAFAAEABAAAAPb/+v8IAAgAAwAIAAUA+//2//b/+/8AAAAA
/f/9/wIAAAACAAIA/P/7/wUABwAEAAYAAQD1/+3/6f/o/+T/5f/u/+3/8P/x//D/7//u
/+//8P/t/+7/8f/t/+v/6f/n/+v/7v/y//T/9v/2//f/+v/1//D/8f/u/+z/8P/x//L/
9f/1//P/8f/y//L/8//1//L/8P/z//b/9v/z//L/8//1//X/9f/3//3//P/4//3//f/7
//v//P8DAAUABwAJAAkACQAIAAcABgAHAAMABAALAA0ADQASABMAEAANAAsADgAPABEA
EgASABMAFwAZABgAFAATABIAFAAUABIAEgARABAAEAAQAAwACwAKAAYACAAHAAYABAAG
AAYABQAFAAMA////////+v/7//r/8//3//v/+//9//r/+P/2//X/9P/0//P/8v/0//X/
9P/2//b/9P/y//D/9P/1//b/9v/x//P/9f/1//P/8v/y//T/9P/z//H/8f/y//T/9f/3
//n/+f/3//f/9v/2//b/9f/z//L/8f/w//L/9P/5//z/+P/1//H/7v/3//r//f8BAAoA
CwAMAAoACAAIAAgACAANAA8AEwAUABEADwAOAA4AEAAQABAAEgAQAAwABgD+//v/+v/3
//T/8f/y//H/8f/w//D/8f/y//P/8//y//H/7v/t/+r/5//m/+f/5//n/+T/6P/q/+r/
6P/o/+r/6v/o/+b/6f/p/+f/6f/p/+j/6f/p/+v/6//p/+n/6v/s/+z/5f/l/+T/6P/q
/+n/6//q/+r/6f/o/+n/6f/p/+n/6P/m/+X/5v/p/+r/6//s/+v/6//r/+r/6v/r/+r/
6f/h/97/5P/3/wkAFgAbACgAMgAlAAkA/P/+/wAABgAMAAoAAgABAAUABgAEAP3/+/8E
AAgABgACAAAAAgAFAAAA+//3//b//v8FAAQA+v/3/wEACAAGAAYABgAEAAcACQADAAAA
/v/9//P/6f/z//j/7v/n/+7/6//s/+v/7f/t/+3/7//v/+v/6//t/+z/6//q/+n/6//u
//L/9P/w/+z/6f/o/+n/6P/t/+7/7P/w//H/8v/y//H/7v/r//D/8v/1//n/8f/s/+z/
7P/y//H/8v/1//L/8f/w//H/9//2//L/9//7//v//f8AAP///f/7//n//P///wEAAwAE
AAUAAQACAAYABwAGAAoAEQASABMAFQATABEAEAAOAA8AEQAWABkAFwAUABQAFAASABAA
DAAKAAsADAAOABAACgAHAAQA/v8BAAEAAQAAAP///v/8//v/+//5//v//f/7//3//f/3
//P/8//v/+3/7//w//H/8//z//T/9P/0//L/7//q/+j/7v/w//L/9P/z//H/7//s/+v/
7//z//X/8v/w/+//8P/y//H/7//v//D/8v/z//X/9f/z/+//7f/x//L/8//z//L/8v/y
//L/8P/u/+//7v/w//H/8f/y//P/8v/x//H/8v/z//T/8v/v/+7/7v/w//b/9//4//b/
CAAOAAoACAAGAAQACQALAA8AEAAOAA0ADQAOAA4ADAAKAAoACwAKAAcAAgD+//7//P/6
//X/9P/x/+//7f/s/+z/7P/t/+3/7P/r/+z/7f/s/+v/5f/l/+T/4//f/+L/4//i/+P/
5P/n/+j/4v/g/+P/4//l/+f/5//m/+X/5f/n/+f/4//j/+T/5v/p/+X/6P/q/+f/5v/i
/+H/4//k/+T/5P/j/+P/4//j/+b/5v/n/+r/6P/o/+j/6P/j/+H/4f/e/+D/6f/s/+n/
5//o/+b/6//1/wAADwAiADIAKQANAPr/AAAEAP7/CAAWAAgA+f///wwACAD9//f/9v/6
/wIABAAEAAAAAQAAAP3////4/+z/8/8EAAgABQAHAAYAAgAEAAYADAARAAkAAwACAPr/
8f/t/+//7//s/+7/8f/1//H/8f/v/+z/6//q/+v/7v/r/+z/7//v/+//7//v//D/8v/1
//b/8v/w/+//8P/q/+b/6P/m/+j/7v/x//T/9P/z//D/7f/u/+7/7//x//H/8P/0//j/
+f/1//P/8//2//f/+P/7/wAA/v/5//3//f/7//v//P8CAAMABAAFAAUABQAEAAMABwAJ
AAYACAAMAA0ADAAQABIAEgASABMAFAAVABcAGAATABEAEgARABIAEAARABIAEAAQAA4A
DgAPAA4ADgAOAA0ADQANAAoABwAFAAMAAAACAAQABQAHAAQA///+//3/+P/5//j/8f/z
//f/9//5//b/9P/y//H/8v/0//X/9v/z//H/7f/s//D/8v/0//b/9f/1//X/9P/u/+//
8P/v//D/8P/x//T/8v/x/+//7//x//L/8v/z//r/+//6//v/+v/4//b/8//z//T/9f/2
//P/8v/0//T/9//3//b/9v/3//b/9f/1//T/9f/2//T/9P/0//X/+P/4//f/9v/y//P/
+P/5//f/9//4//n/+v/+/wAAAwAEAAUABgAGAAcACgAKAAoACQAJAAoADQAMAAsADAAK
AAgABAD+//7//v/8//r/+f/6//n/+f/v/+r/5v/i/+b/6f/r/+3/8f/z//P/8//r/+n/
5v/j/+P/6P/r/+z/6v/q/+z/7P/n/+T/5v/l/+f/6f/p/+j/5P/j/+T/4//m/+n/7f/y
/+//5//m/+T/5//o/+b/5//n/+j/6P/o/+v/6//r/+v/6f/o/+j/6v/n/+b/5f/k/+X/
4f/j/+T/4v/n/+7/8f/t/+T/6P/3/wEADgAfACgAKAAnABMAAAAEAAoABgAMABIABAD5
/wEACgD8//P/AQAGAAQACAAKAAIAAAABAPj/9f///wYACAADAPz/9v/5//v/+P/+/wYA
CgAIAAcACwADAPb/9v/3//X/8f/t/+7/9P/1//f/8f/v/+v/7f/v//H/9f/z/+3/6//r
/+3/7f/t/+3/8P/y//X/9v/w/+z/6f/o/+r/6v/w//L/7//y//L/8v/y//H/7v/r//H/
8v/0//f/8v/u/+//8P/1//P/8//1//j/+f/6//3//P/4//H/8//4//n//P8AAAEAAQAB
AAEAAgADAAMAAwAHAAkABgAIAAkACQAHAAoAEAAQABAAEQAQAA8ADwAOAA8ADwASABMA
FQASABIAEgAQABAADgAOAA0ADAAMAAwACQAJAAkABgAHAAcABwAGAAgACAAHAAcAAgD9
//z/+//7//3//f/3//b/9//0//P/9v/2//b/9//1//b/9v/2//b/9f/y//L/9//4//n/
+v/2//P/8P/s/+z/8f/2//n/9//2//b/+P/3//X/8v/x//T/9v/3//n/+P/1//D/7f/0
//j//P////z/+v/4//b/+P/4//v//P///////v/+//z/+P/0//H/9v/5//z//P/4//b/
9f/2//f/9f/z/+7/8v/6//7////+/wIABAAEAAcACAAJAAoADwARABUAFgAUABEADwAO
ABAADgAMAAwADwAOAAsABgADAAIA///8//v//P/7//v/8//w/+7/7P/v//H/8v/z//X/
9//3//f/8f/x//D/7//r/+7/7//u/+r/6P/o/+b/5//o/+7/8f/v/+//7f/q/+v/6//t
/+3/7f/t/+7/8P/0/+//8f/y//L/8v/v/+//7f/u/+7/7v/x//H/8f/x//H/8P/w//L/
9P/0//T/9P/1//H/5//q//D/8f/0//H/5//s/+7/8f/9/wgAEQAcACYALwArABoACgAI
AA4ADgAOABIACQD//wgADgAJAAkADAAOAAwABAACAAgABwAEAAsAFQAcABYAAwD8/wAA
/f/9/wYADgAQABYAFAAJAAcADQAWABYABwD5//v//f/8//7//f////n/9//z//X/9f/1
//f/9f/x//H/8//2//f/+P/5//j/+P/5//j/9v/0//P/9P/0//T/+v/8//f/+v/6//r/
+//7//n/9//5//j/+P/5//b/9P/3//r//v/9//7/AQD///3/+//7/wEAAAD8/wEAAQAB
AAMABgAHAAUAAwABAAUACQAMAA8ADgAPAAsADAAPAA8ADQAQABIAEgASABMAEwATABQA
FAAVABcAHAAfABwAGAAXABYAGAAaABoAHAAYABYAFQAUABMAEwATABAAEgARABAADgAK
AAgABQADAAQAAQACAAMABAAHAAgAAwD/////+//5//z//v8AAAMAAAAAAP///v8AAP//
/P/8//3//P/7//r/+v/5//j/9v/1//n//f////7//P/7//z//P/7//n/+f/4//j/9//3
//7////+////AgACAAIAAQD9//z/+//6//v//P8AAAIAAAD///3//P8AAAAAAAABAAgA
DwAaABwAEAAOAAwACgAIAA8AEwAZABwAGwAZABgAGAAXABQAEQAQABIAEAAMAAYAAgAA
APz/+P/4//r/+v/7//X/9P/0//T/+P/5//n/+f/5//n/9//1/+//7f/q/+f/5//s/+//
8P/v//D/8//0/+7/7P/v/+//7//x//H/8P/v/+//8f/x/+//7//w//L/8//t/+7/7v/w
//D/7f/t/+3/7v/u/+7/8P/x//L/8//z//L/8v/0//L/8v/y//L/7//r//H/+P/4//X/
8P/x//X/7v/o//H/AQAMABUAIgAuADEAIwASAAwADgASABQAFgAUAA0ABQAIAAoAAwAD
ABQAGgAUABYAFgAOAAkACgAHAAkABAD+/wkAFgAUAAkABQAQABIADAAMAA4ADQATABkA
DgAIAA0ABwD9//3//v/4//f//f/5//n/9//5//n/+f/7//7/+//8/////P/5//b/8//1
//j//P/+//v/+v/6//z/+v/4//z//P/5//z//P/8///////9//v//v/+////AQD9//r/
/P/+/wAA/f/8//3///8BAAMABwAHAAQA/v8BAAMAAwAFAAgADQAPABEAEwAQAA8ADQAL
ABAAEwARABQAEwARAA0ADgAWABgAGgAdABsAGwAcABwAGwAbAB4AHwAfABwAHAAcABoA
GgAYABgAFwAWABYAFgAUABMAEgAOABAADwAOAAwACgAKAAkACQAHAAMAAwADAAEAAwAD
AP3///8BAP/////9//z/+//7//z//v///wAA///9//n/+P/9//7///8AAP///f/7//j/
9//5//v/+//8//z//f8AAP7//f/7//v/+f/6//r/+/8BAAMAAwAFAAQAAgAAAP3//v/+
//7//v/8//r/+//6/wAAAwAFAAgACwAKAAkACQAWABkAFAAUABQAFAAUABcAGQAdAB4A
HAAZABcAFgAZABgAFwAYABcAFAAPAAgABgAGAAQAAgD8//z/+v/5//j/+P/5//r/+v/7
//v/+//6//n/9v/z/+//7//u/+3/6//w//P/9P/0//T/9v/2//T/8v/1//X/8v/z//L/
8P/w//H/9P/1//L/8f/x//L/9v/x//P/9P/2//b/8//z//D/8P/v/+7/8f/z//X/9//0
//L/8f/y//T/9P/0//T/8f/7//f/7v/u//X//v/7/+//8P/2////DwAWABcAIAAwAC8A
HwAQABAAEgAOAA4AFAASAAMA/f8KAA4ACwARABYAEgAQABAADAAMABMAEgARABMADgAI
AAsADAAGAAcAEQAaABwAGAASABAADQALAA0AEgAMAAEABQAJAAUAAAACAAMABQABAAEA
///9//3//f////7/+f/4//n//f///wEAAwAAAP7//f/6//3//v8AAAQAAgAAAAQABAD/
/wAA/v/8/wAAAQAAAP//AQAAAAAAAQD///7/AgAGAAkABwAHAAkACAAHAAYABwAMAAoA
BQAJAAsACwANABAAEwATABMAEwAWABcAFwAXABkAGwAYABoAGwAbABkAHAAfAB4AHQAd
ACAAIQAjACQAJQAlACgAKQAmACIAIQAgACEAIgAhACIAHwAcABoAGAAYABkAGgAYABoA
GQAYABYAFQAUABIAEQASAA8AEAARAA0ADQALAAMAAgADAAAA//8EAAYACAALAAgABgAD
AAAAAgADAAIABAADAAIAAQAAAAMAAwADAAIAAAADAAYABwAGAAQAAwAEAAYABQADAAMA
AgACAAEAAQAHAAkACQALAAkACAAHAAUABgAGAAYABgAGAAYACQAKAAsACwAKAAoADgAi
ACoAHwAWABkAGgAbABwAHgAfACIAIgAjACMAJAAmACMAIAAdABwAHAAaABYAEAAPABAA
DwAOAAcABgADAAEAAAAAAAEAAgACAAMAAwADAAUABQADAAEA//////7//f/4//z//v/+
//n/+P/5//j/9P/y//X/9f/4//3/AAACAP7/+//6//f/9v/3//n//P8BAP3/AAACAP7/
/P/3//X/9v/4//n/+v/4//f/9v/1//b/9v/3//r/+//8//3//v/1//f//f/+//7/AwAG
AAUA///4//b/AwARABAAFwAwAEgAPwApABYAEgAUABQAGAAcABQAEQANAAoADgANAAsA
EgAWABQAGgAgABoAFQASAAsACwASABoAFwASABYAFwAbABoAEgASABQAFAAZACUAJQAY
ABIAEQARAA8AAQD6/wYABwAKAAUABAABAAAA///+////AQD//wEABQAFAAUABQAFAAIA
AgADAAIAAwACAAIABAADAAIABwAIAAQABgAFAAQACQAJAAcABQAIAAgACQALAAkABgAI
AAoACgAHAAYABwAIAAkACgANABIAEAALAA8ADwAPABEAFAAVABUAFQAVABQAFQAVABUA
GgAdABsAHgAhACEAHwAiACMAIgAhACEAJAAlACcAKAAkACMAJQAlACcAJAAkACQAJAAk
ACIAIgAhACAAIAAgACEAIQAhAB4AHAAZABYAEgAUABYAFwAZABYAEQAQAA8ADgARABIA
DQAMAA0ACgAJAAcABgAFAAUACAAKAAsADAAKAAkABgAGAAQAAgAAAP7/AwAFAAcACAAF
AAcACQAJAAoACgALAA4ACwAJAAYABQAFAAYABgAHAAkACQAHAAcACQAKAAsACwAIAAgA
CAAIAAoACgANAA4ACwAJAAYABAAJAAoACwANABAAFQAUABYAGAAZABoAGwAcAB4AHwAi
ACIAIwAjACQAJgAoACYAJAAkACIAHgAYABAAEgAUABQAFAAOAAwACAAFAAMAAgACAAIA
BgAHAAcABwAEAAMAAAD9//z///8BAAMA/f/+//3/+v/5//r//f/+//v/+v/+/////P/9
//z/+v/6//v//v////r/+f/5//r////7//7/AAD9//z/+P/3//X/9v/2//b/+v/9/wAA
AwAAAP7//f/+//7//v/+//7/+//7/wEAAAD0/+//+v8DAP3/+v/+/wEA//8EABEAJgA4
AEMANQAcABQAGgAYABoAIgAgABMAFQAaABQAEwAdAB4ADgAIABQAGgAUABMAGAAdAB0A
GgAWABUAFgAQAAcACwAYAB4AIAAgAB4AFQAXAB8AGgASABMACQD7////BAAAAAEABQAB
AAEA//8BAAEAAQADAAUAAQABAAMAAwADAAMAAwABAAIABAAEAAIAAAD//wAA///+/wMA
BAD//wAA/v/8/wEAAwADAAMAAwACAAIAAwACAAAAAwAGAAcABQAFAAcABwAHAAcACQAO
AAwABwALAAsACwANABAAEQAPAA0ACwAOABEAEwAVABQAFQARABIAGQAbABsAIAAgAB4A
HAAbAB4AHwAhACIAIQAhACQAJQAjAB4AHAAaAB4AIAAgACIAIAAeAB0AHAAZABkAGQAW
ABcAFwAXABYAFgAWABUAFQARAAsACQAHAAcACQAJAAMABQAHAAUABQAGAAYABgAHAAMA
AgAAAP7/AQADAAMABgAGAAQAAgAAAAIAAwAEAAQAAwAFAAcABwAFAAIAAAAAAAEAAQAA
AAEAAQACAAIAAwAFAAUAAwADAAUABgAHAAcABAACAAAA/v8CAAYADQASABUAEwAQAAwA
EgAUABQAFAAUABgAGwAgACIAHwAdABwAHAAdABwAGwAcABsAGAATAAwACwAMAAsACgAE
AAQAAgABAPr/+P/3//b/+////wIABQADAAEA/f/5//f/+f/6//v/+P/8//7//v/5//b/
9f/y//H/8v/4//v/+P/3//T/8P/x//H/8//z//P/8//0//b/9v/x//P/9P/1//b/9P/1
//T/9P/z//L/9f/1//X/9f/3//b/9v/4//f/9v/1//T/8//3//f/8v/w//H/7v/r/+//
9P/0//X/AQAOABUAHgAyADsALQAWAAoADgAUABIAFAAWAA0ABwAMAAwACQALABQAGAAS
AAwADgAMAAkACgANABMAEgAEAP3/CgAOAAUABQAMABgAHAAUABAAFQAVAA0ACgAKAAsA
CwADAP3/+v/2//3/AAD7//r/9//5//n/+f/7//r/9f/0//X/+P/5//r/+//6//r/+//6
//f/9v/2//j/+P/4//7/AAD6//z/+//6//7////+//3////+//7////7//j/+v/8/wIA
AQACAAUAAgABAAAAAQAFAAQAAAAFAAcABwAJAAwADAAJAAYAAwAJAA0AEAATABMAEwAO
AA4AEwATABEAFAAaABoAGgAbABoAGQAZABgAGQAZABwAHQAdABoAGgAaABkAGAAVABQA
FAAUABUAFgAUABMAEgAOAA8ADwAPAA4ADAAMAAsACwALAAcABwAHAAQABQAEAP3///8B
AP////8AAAAAAAABAAAAAAD///7/AAD///z//P8AAAAAAAAAAP////////7//f///wEA
AQD+//z/+//8//z/+//5//n/+v/8//3///8AAP///P/7//7/AAACAAMA///+//3//P8A
AAIABwAKACEAGgAXABQAEQAOABQAFwAcAB4AGwAZABgAGAAYABYAFAAUABQAEgAOAAgA
BQAEAAEA/v/+/wAAAAABAPz/+v/5//j/+f/5//j/9//5//v/+//7//T/8f/t/+n/6f/u
//H/8v/x//L/9f/2/+7/6v/r/+n/6//v//H/8v/v/+//8f/x//L/8//1//j/+P/x//H/
8P/y//L/7//v/+3/7v/u/+7/7f/t/+3/7f/x//L/9P/4//X/9P/z//L/7//n/+3/9v/0
//P/9v/5//X/7P/m/+//DQAeACMAKgAyADUAIQAEAP7/BgAKAAwADgASABcAEQAOABQA
DwAJAA4AEgAUABgAEAAKAAsACAAHAA0ADAAEAAkAEgASAA8ACQAIAA4AEAAOAA4AEQAX
AB0AHAAUAA0ABwAHAP//6P/s/wMABQD///3/+f/3//f/9//5//r/9//4//v/+P/3//b/
9f/1//b/+P/4//n/+v/8/wAA/f/6//3//P/5//z//P/8//7//f/6//f//f/+/wAAAwAA
AP7/AQAEAAUAAQD/////AwAFAAcACwAJAAQA/P/9/wIABQAKABAAEQAPAA0ACwAPABEA
EgATABUAFwAUABYAFgAVABIAFAAbABwAHQAfAB0AHQAeAB4AGgAZABsAGwAdABwAHgAg
AB8AHgAbABoAFwAWABYAFgAVABUAFQASABAADwAOAAwADQAOAA4ADwAKAAUABAADAAQA
CQAMAAkABgAHAAQAAwACAAAA/v/9////AgAEAAYAAgD///r/+P/9//7///8AAAQABQAG
AAYAAQABAAEA//8BAAIABAAIAAYABQADAAMAAQAAAP7//f8EAAcACAALAAkABgADAP//
AQACAAMABAADAAIABAAEAAcADQAUABgAGAAWABYAFgAWABYAFwAaABoAHAAdAB8AIgAg
ABwAGAAWABgAGAAWABIADgAOAAwACgAFAAQAAQD///7//v///wAA///9//r/9//6//v/
+v/5//H/7//s/+n/6f/w//X/+P/4//j/+v/6//T/8P/x/+//8f/z//P/8v/x//H/8//z
//P/8//0//b/+v/1//f/+P/1//T/8P/v//D/8v/z//T/9f/1//X/9f/z//L/8v/0//L/
8v/y//L/8//r/+n/7P/y//f//P/7//n/+P/y/+//AQAWACMAKgA0ADkAJwAOAAgADAAO
ABIAGAAQAAkADQAQABAADwANAAwADAAIAA4AGgAYABUAFgAFAPn/BgAQAA0AEAAQAAcA
BwAOABAADgAOABIAFwATAA0ADgAMAAEA+f/3//X/9P/6////BQABAAEA///7//n/9//3
//j/9f/2//n/9//3//f/9//1//b/+P/4//r/+v/7//7/+v/2//j/9v/0//j/+f/6////
///9//v/+//6//r/+//6//j/+//+/wAA/f/8//3/////////AQADAAAA+v/9//////8B
AAQACgALAAwADQALAAsACgAJAA4AEQAPABIAEwATABEAFAAVABQAEwATABcAGQAcAB4A
GgAZABsAGwAaABYAFQAUABYAFgAUABQAEQAQABAAEAARABEAEQAOAAwACwAKAAgACQAK
AAoACwAHAAEA///9//3/AQADAP//AQADAAEAAQD9//r/9//1//n//P/+/wAA///9//n/
+P/4//j/+P/4//3///8BAAIA+//5//f/8//3//j/+v/+//z/+//5//n/9//4//j/+f//
/////f/9//3//P/7//n//P/+/wAAAgD///z//P/6//r/+f/3//b///8CAAUACQAGAAoA
DgAQABIAFAATABMAFQAUABMAEQAQABAAFAAUABQAFgAWABQAEAAKAAYABgAEAAIA/v/+
//z/+//2//T/8//y//b/9//3//f/9//3//X/8//v/+//7v/t/+v/8P/z//T/8P/u/+7/
7P/r/+r/7v/v//P/9//5//r/8//v/+3/6f/p/+v/7v/y//D/6f/p/+j/7P/u/+3/7//w
//L/8//0//P/8f/v/+3/7//u/+7/8P/w//D/8P/w//P/9f/x//L/8v/t/+r/6//x//L/
8P/z//v/CgAbACIAKAAzACsADAACABIAGAAWACAAGgAFAP//DAAOAAUAAwAIAA4AEAAO
ABAAEgANAAgAAwAFAAgACAANAA4ACAALAA8ACgAIAAoACgAMABEAEwARAAwABgABAP3/
+////wQA+v/z//n/9f/1//P/9//5//v////9//f/9f/1//P/8//z//P/9P/2//n/+v/7
//r/+v/8//j/9v/6//r/9//6//r/+v/9//3/+//5//z//P/9////+v/2//f/+P/9//3/
//8DAAEA///9//3/AQAAAPz/AQAGAAcACgAOAA0ACwAJAAcACgANAA8AEQAQABEADQAO
ABEAEQAPABIAFwAYABkAGwAYABcAFwAWABcAFwAaABsAHAAaABsAHAAbABoAFwAWABkA
HgAaAA==
         </WaveFormData>
      </LeadData>
      <LeadData>
         <LeadByteCountTotal>10000</LeadByteCountTotal>
         <LeadTimeOffset>0</LeadTimeOffset>
         <LeadSampleCountTotal>5000</LeadSampleCountTotal>
         <LeadAmplitudeUnitsPerBit>4.88</LeadAmplitudeUnitsPerBit>
         <LeadAmplitudeUnits>¦ÌV</LeadAmplitudeUnits>
         <LeadHighLimit>2147483647</LeadHighLimit>
         <LeadLowLimit>268435456</LeadLowLimit>
         <LeadID>V1</LeadID>
         <LeadOffsetFirstSample>0</LeadOffsetFirstSample>
         <FirstSampleBaseline>0</FirstSampleBaseline>
         <LeadSampleSize>2</LeadSampleSize>
         <LeadOff>FALSE</LeadOff>
         <BaselineSway>FALSE</BaselineSway>
         <ExcessiveACNoise>FALSE</ExcessiveACNoise>
         <MuscleNoise>FALSE</MuscleNoise>
         <LeadDataCRC32>1553559521</LeadDataCRC32>
         <WaveFormData>
qgCqAKoAqgC0ALwAxADMAMoAyADGAMQAsgCiAJIAggBsAFgARAAwACcAHgAVAAwACgAI
AAYABAACAAIAAgACAP///v/9//z/+v/6//r/+v/4//j/+P/4//b/9v/2//b/9//4//n/
+v/4//j/+P/4//b/9v/2//b/9P/0//T/9P/x//D/7//u//D/8P/w//D/7f/s/+v/6v/q
/+r/6v/q/+n/6P/n/+b/4//i/+H/4P/e/97/3v/e/9z/2v/Y/9b/1P/U/9T/1P/T/9L/
0f/Q/8//zv/N/8z/zv/O/87/zv/N/8z/y//K/83/zv/P/9D/1P/W/9j/2v/c/9z/3P/c
/9//4v/l/+j/6f/q/+v/7P/u//D/8v/0//X/9v/3//j/+v/6//r/+v/9//7///8AAP7/
/v/+//7/AAAAAAAAAAAAAAAAAAAAAP///v/9//z///8AAAEAAgAAAAAAAAAAAAIAAgAC
AAIAAAAAAAAAAAD+//7//v/+////AAABAAIA///+//3//P/+//7//v/+//7//v/+//7/
/P/8//z//P/+//7//v/+//z//P/8//z//v/+//7//v/+//7//v/+/wAAAAAAAAAAAQAC
AAIAAwAAAAAAAAD//wAA/v/+//v/+f/1//T/8//w/+7/6//q/+z/7v/w//L/8f/y//L/
8//1//X/9//4//j/+P/6//v//f/8//z//P/9//7/AAABAAAA//////////////////8C
AAMABAAFAAMAAwADAAMABQAFAAQABAACAAEAAQACAAQABAAEAAQABAAEAAQABAACAAIA
AgABAAMAAwAEAAQAAQABAAIAAgADAAMAAwADAAEAAwAFAAQAAgAEAAYABAAAAAQAAgD4
/+7/5v/g/+T/9v8KABYAGAAaACIALQA7AEwAUgBPAE8AUwBWAFoAXgBmAHEAegCBAIcA
kACYAJsAngCmALEAvADIAMkAyQDOAMkAvACwAKQAlAB/AGkAUwBAAC0AHQAPAAsABwAE
AAQAAgABAP////////7//f/9//v/+f/4//j/+P/4//j/9//5//j/9//3//X/9P/z//D/
8//0//T/9P/y//L/8v/y//D/8P/x//H/8f/x//H/8P/u/+7/7v/u/+7/7f/r/+v/6v/p
/+b/5f/l/+X/5f/l/+T/4v/h/9//3f/d/9z/2v/Z/9f/1//V/9T/0v/R/9H/z//P/87/
y//N/83/zf/M/8v/yv/J/8j/yP/I/8j/yP/I/8j/yv/M/83/zv/P/9H/0//U/9b/2P/X
/9j/2//e/9//4f/j/+X/6f/q/+v/7f/v//H/9P/0//P/9f/1//b/9f/1//X/9v/3//j/
+v/8//7//f/9//7//v/+/////////////////////v/8//v//v8AAAEAAgABAP///v/9
//3//f/9//7/AAD///3//f/9//z/+//6//z//f/+/wAA///+//z/+//8//z//P/6//j/
+v/7//3//P/7//r/+f/8//3//v///wAAAAAAAP7//v/+//7//v//////AAAAAP///f/6
//f/8//x/+3/7v/t/+3/7v/s/+7/7v/u//D/8P/x//L/8f/x//L/8f/1//j/+//+/wAA
AQAAAP7//P/8//z//P/+////AAABAAEAAQAAAP//AQABAAMAAwADAAMAAwADAAEAAQAB
AAEAAgACAAIAAQAAAAAA///+/wAAAAAAAAAAAAAAAAAAAAAAAP///////wAAAAD/////
/v/+//3//f///wMABQADAAEABAAIAAQAAAD+/wAA/v/4//L/7P/m/+b/8v8GABIAFgAW
ABoAJgA3AEUATABMAEkASwBPAFQAWgBiAG4AcwB6AIMAiwCMAJIAmQCgAKgAsQC8AMYA
xwDFAMIAuwCwAKIAlACCAG0AVwBFADQAHwALAAMABQADAAAAAgAAAP///f/9//v/+v/5
//n/9//1//T/9P/0//T/9P/z//b/9v/2//f/9//2//X/8v/0//T/8//y//L/8v/y//L/
7//u/+7/7f/t/+3/7f/s/+z/7P/s/+z/6v/p/+f/5//n/+f/5f/l/+L/4f/g/9//4P/e
/93/2//a/9n/1//U/9b/1f/W/9X/0//Q/87/zf/L/8v/yv/H/8j/yf/K/8r/yf/I/8f/
xv/I/8j/yP/I/8r/yv/M/87/zf/O/8//0f/T/9T/1v/Y/9f/2P/b/97/4f/j/+X/5//p
/+r/6//t/+//8f/0//T/9//5//n/+v/5//n/+f/6//z//P/9//7//v/9//3//v/8//z/
/f/9///////////////+//z/+//9//7//v/+//7//f/9//3/////////AAAAAP///f/9
//v/+v/5//j/+P/5//r//P/6//r/+f/5//j/+P/4//b/+P/6//v//f/6//n/+P/3//n/
+////wAAAgACAAIAAgAAAP///f/8//z/+//5//b/8v/t/+r/5f/o/+n/6//u/+z/7v/u
/+7/7f/s/+z/7P/v//H/9P/1//X/9v/3//j/+//9//3//P/6//r/+v/6//v/+//7//v/
/v/////////+//3//v/9////////////AQABAAEAAQD+//7//v/9//3//v/+//7//v/+
//7//v/+//7//v/+//7//f/9//3//P/8//v/+////wAAAAABAP///f/7//3//f8AAAIA
BAAEAAQAAgD8//L/6v/m/+T/7P8CABQAGAASABIAHAAqAD0ASQBQAFAATQBNAFUAWABY
AGIAcAB5AIIAiQCPAJIAlgCdAKAAqgC7AMQAyADJAMcAvACrAJwAjgB6AGYAUQBDADMA
IAAPAAUAAQD7//3/AAD+//7//f/7//v/+P/2//T/8//0//P/8//0//L/8v/y//H/8P/u
/+z/6//t/+7/7//u/+z/7P/r/+r/7P/s/+z/7P/q/+r/6//r/+j/5//m/+T/5f/m/+f/
6P/k/+P/4f/h/+H/4f/f/9//3P/b/9r/2f/Y/9b/1f/T/9X/1f/U/9L/0P/N/8z/yf/K
/8j/x//H/8f/x//G/8P/wf/B/8H/wP/C/8L/wv/C/8H/wP+//77/wf/C/8X/yP/J/8r/
y//N/83/zv/Q/9L/1f/W/9n/3P/b/93/3//h/+X/5v/n/+n/6//t//D/8P/w//H/8P/w
//L/9f/4//z/+f/4//j/+P/6//n/+f/6//r/+v/7//v/+f/5//n/+f/8//z/+//7//r/
+v/5//j/+f/5//r/+//7//v/+//8//v/+f/2//X/9//4//n/+v/4//f/9v/2//b/9v/1
//X/9P/0//T/8v/y//T/9f/3//f/9//3//f/9v/1//T/8//2//b/9v/1//b/9v/2//b/
+v/6//z//P/8//z//P/9//3//v/7//n/9v/y//L/7//u/+v/6P/n/+f/6P/p/+z/7f/u
/+3/7P/s/+z/6v/r/+3/7f/x//L/8//0//f/+f/5//j/+v/6//r/+v/7//v/+//7//r/
+//7//v//f/9///////+//3//P/7//v/+//7//v/+//8//3//f/8//z/+//6//3//v//
/wAA/f/8//v/+v/8//v/+//7//z//P/7//v/+v/6//n/+f/7//3//f/9//v//v8AAP7/
/P/+/wAA/v/2/+z/5v/i/+z/AAAQABQAEgAWACAALgA9AEkATgBIAEcASwBRAFoAYABo
AHIAeQCAAIkAkQCUAJYAnQCmALIAvwDIAMoAxQDDALoAqwCeAI4AeABgAE8APwAnAA4A
BQAFAAMA//////7//P/6//n/9//3//X/9P/z//P/8f/v/+7/7v/w//D/8P/v/+//7v/t
/+3/7f/s/+v/6P/r/+z/7P/s/+n/6P/n/+b/5f/m/+j/6f/n/+f/5//m/+X/5P/j/+L/
4v/j/+P/5f/j/+P/4f/h/97/3f/c/9v/2//a/9r/2f/Y/9f/1f/S/9P/0f/R/8//zP/K
/8n/yf/J/8n/yP/F/8f/x//H/8b/xv/G/8b/xv/I/8j/yP/I/8b/xv/I/8r/zP/O/9D/
0//V/9b/2P/a/9r/2v/c/97/4f/j/+X/5//p/+r/6//t/+3/7//y//L/9f/3//f/+P/3
//f/9//4//r/+v/7//z//P/7//v//P/6//r/+//7//z//f/+///////+//z/+//+/wAA
AQACAAAA////////////////AAACAAEA//////7//v/+//7/////////AAD+//7//f/9
//z//P/8//r/+v/8//3////+//3//P/7//z//f/+/////v/+//7//f////7//f/8//3/
/f/7//z//v/9//7///8CAAIABAAEAAQABAABAAEAAAAAAAMAAwACAAAA/f/5//f/8//w
/+//7//w//D/8v/y//L/8P/w//H/8v/z//X/+P/5//j/+P/4//j//f///////v8AAAAA
AAAAAAAA///+//3///8BAAIAAwACAAEAAgABAAMAAwADAAMAAwADAAMAAwAAAAAAAAD/
/wAAAgADAAQAAwACAAEAAAACAAIAAgACAAQAAwADAAMAAwACAAAA//8BAAIAAgADAAMA
AQD///////8EAAoACgAGAAQAAgD+//b/8P/q/+b/7v8CABIAGAAWABYAHAAsAD0ASQBQ
AFAATQBPAFUAWABeAGYAcAB3AH4AhwCRAJYAmACXAJwAqAC5AMYAzgDNAM0AxgC5AKoA
mACGAHIAXwBNADsAJAARAAsAAwD9/wEABAAAAAAA///9//3/+v/4//b/9f/2//X/9f/2
//b/9v/2//X/8//y//H/8f/0//T/9P/y//D/8P/v/+7/8P/w//D/8P/u/+7/7//v/+v/
6//r/+r/7P/s/+z/7P/s/+v/6f/p/+f/5//l/+X/5v/l/+T/4//g/97/3f/b/93/3f/c
/9r/1//V/9X/0//U/9L/0f/R/9H/0f/Q/83/zP/L/8r/yP/K/8r/yv/K/8r/yv/K/8r/
yP/I/8r/zP/O/9D/0v/V/9T/1P/V/9b/2P/a/97/4v/h/+P/5f/n/+f/6P/p/+v/7v/x
//X/9v/1//f/9//4//r/+//8//7//f/8//z//P/+//3//f/+/wAAAAABAAEAAAD///7/
/f///wAAAAABAP//AAAAAAAAAAD///////8BAAEAAQACAAEA///8//v///8AAAEAAgAB
AAEAAQACAAEAAAD+//3//f/+/////v/9//7//v///wEAAQABAAEAAAD///7//f8AAAAA
AAD//wAAAAAAAAAAAAD///z//P8FAAcABQAEAAQABAAEAAQABQAFAAQABAAFAAUABAAC
AP//+//5//X/9P/z//P/9P/x//L/8f/w//L/8v/z//T/9f/3//r/+//7//r/+f/4//7/
AQACAAIAAQAAAP///v///////////wIAAwADAAMAAgABAAIAAQADAAMAAwADAAIAAQAA
AP///v/+//7//f/+/wAAAQACAAEAAAD///7///8AAAEAAgAAAP///////wIAAgABAAEA
AAAAAP/////7//v//f///wEAAgAEAAgACAAEAAAA/v/4//L/7v/o/+b/7P/8/wwAFAAU
ABYAHgAtAEEAUABSAE0ASwBNAFAAVgBcAGYAcQB6AIMAiwCSAJQAkwCYAKAArQC8AMgA
zQDNAMwAwwC2AKgAngCQAH8AaQBVAEIAKwAXAAkAAQD//wAABAACAAEA//////z/+v/4
//f/+P/3//f/+P/3//b/9f/z//H/8P/v/+//8f/y//P/8v/w//D/7//u/+//8P/x//L/
7//u/+7/7f/t/+3/7f/s/+z/7P/s/+z/6f/n/+T/4//m/+f/5v/n/+X/4//h/9//3v/c
/9v/2f/a/9v/2//a/9j/1f/U/9H/0v/Q/8//z//M/8v/yf/F/8X/xf/F/8T/xv/G/8b/
xv/F/8T/w//C/8P/xP/H/8r/yv/K/8r/y//L/8z/zv/Q/9P/1P/X/9r/2f/b/93/3//i
/+T/5v/p/+r/6//t/+z/6//t/+3/7v/v//H/8//2//T/9P/1//b/9//3//j/+v/6//r/
+//7//n/+f/5//n/+//8//z//f/6//r/+f/4//r/+f/5//n/+//7//v//P/8//v/+f/5
//z//P/8//z/+f/5//n/+v/4//j/9//3//j/+P/4//b/+P/6//v//f/7//v/+//7//f/
9//7//v//P/9//7///8AAP7//f/7//r/+f/3//T/8P/x/+3/6//n/+f/5//o/+r/6v/s
/+z/7P/q/+r/6//s/+3/7//y//P/9//4//n/+v/5//n/9//0//b/+P/6//z/+v/5//j/
9//5//v//P/9//v/+//9//3/+//7//v/+//8//3//v////z//P/8//v//f/+//7//v/8
//z//P/8//r/+v/6//r/+//7//z//f/+//7//f/9//z//P/7//v//f/7//v/+//5//z/
AAAEAAIAAgACAP7/9v/s/+L/3P/e/+7/BAASABYAFAAWACAAMQA/AEYASgBNAE8AUQBS
AFIAVgBkAG8AdgB/AIkAkACSAJUAmgCgAKkAtgC+AMMAxQDCALkAqgCcAI4AfABlAE8A
QwA4ACcAEQAHAAEA/f/8//z//P/7//n/+f/3//b/9f/1//P/8f/w//D/8v/y//L/8f/w
/+7/7P/r/+3/7v/v/+7/7v/u/+3/7P/q/+r/6v/q/+r/6v/r/+v/5//n/+f/5v/m/+b/
5v/m/+T/4//h/+H/4f/h/9//3//g/9//3v/d/9n/1v/U/9H/0v/T/9P/0v/P/83/zf/L
/8r/yP/H/8f/xv/H/8f/xf/C/8H/wP++/8D/wP/A/8D/wP/A/8D/wP++/77/wP/C/8X/
xv/H/8n/yf/K/8z/zv/R/9L/1f/Y/9v/3f/f/+H/4v/i/+L/4//m/+n/7f/u/+//8f/x
//L/9P/1//b/+P/3//b/9v/2//b/9f/1//b/9//4//r/+//4//f/9v/1//f/+P/4//n/
9//4//j/+P/3//X/9P/z//b/9//4//r/+f/3//T/8//1//b/9//4//X/9f/1//b/9P/0
//P/8//1//b/9//2//P/9P/0//X/9f/1//X/9f/7//v/+v/4//j/+P/4//n/+f/4//j/
9v/1//P/8P/u/+n/5v/h/+L/4//l/+j/5v/o/+j/6P/q/+r/6//s/+z/7f/v/+//7//w
//H/8v/3//n/+f/4//j/+P/4//j/+f/5//n/+f/8//3//f/9//v/+//9//3//f/9//3/
/f/8//v/+v/5//n/+v/7//v/+f/6//r/+v/8//z//P/8//7//v/+//7//P/7//v/+//+
//7//f/9//7//v/9//3/+//9//3///8DAAAAAAACAAAAAAAAAPz/9v/u/+r/5v/s/wAA
EgAWABQAFAAcAC4APwBLAFAAUABNAE0AUwBYAF4AaAB0AH0AgACHAI8AlACUAJsApACw
AL8AyADIAMUAvwC4AKsAoACUAIIAbgBZAEUAMwAcAAcAAQABAP////8AAAAA/f/7//j/
9//1//T/8//z//b/9f/1//b/8//y//H/7//w//D/8P/x//L/8v/y//D/7v/u/+3/7P/t
/+7/7//w/+3/7P/s/+v/6v/r/+z/7P/q/+r/6v/q/+b/5f/j/+P/5P/l/+T/5f/j/+H/
3//d/93/3P/c/9v/2f/Z/9j/1v/U/9H/0P/N/83/zP/M/83/yf/J/8j/xf/H/8f/x//G
/8b/xv/G/8b/xP/E/8T/xP/F/8b/yf/M/8v/zP/N/8//0//U/9b/2P/Z/9r/3f/g/+H/
4//l/+f/6//s/+3/7//w//H/8//y//b/+f/6//z/+//7//v//P/8//z//f/+/wAA////
/wAA///+//7//f/+////AAABAAAAAAD///////8AAAAAAAACAAEAAQABAP///////wAA
AgABAP////8AAAAAAAAAAP///////wAAAAAAAP/////8//z//P/6//v//v8AAAMABQAD
AAEAAQACAAMABAAFAAYABwAHAAYABgAFAAMAAAD8//v/9//1//H/8f/x//L/9P/0//b/
9v/2//j/+P/5//r/+P/5//v/+////wAAAQACAAMABQAFAAQABAAEAAQABAAFAAUABQAF
AAQABQAFAAUABgAHAAoACwAKAAkACAAHAAgACQAKAAsADAAMAAwACwAKAAoACQAIAAoA
CgAKAAoACAAIAAgACAAIAAcABwAHAAgACAAHAAcACAAIAAcABwAHAAkACwALAAkABgAK
AAwADAAMAAwABAD+//7/+P/w//L/BAAaACAAIAAiACgANABDAE8AVgBYAFcAVwBbAGQA
agB2AIIAiQCMAJUAnwCiAKYArQCyALwAywDUANQA1QDTAMoAvQCwAKAAjgB4AGEATwA7
ACIAEwAPAA0ADQAPAA4ADAAIAAcABQAFAAUABAADAAMAAwABAAAAAAAAAAAAAAD/////
/v/9//3//P/8//z/+v/7//z//P/8//v/+v/5//j/+P/4//n/+f/3//f/9//2//T/9P/0
//T/9P/z//H/8f/x//H/7//v//D/7//u/+3/7P/q/+n/5//m/+X/4//g/+H/3//f/93/
3P/a/9n/2f/Z/9n/2P/V/9f/1//X/9b/1f/U/9P/0v/V/9b/1//Y/9f/1v/X/9j/2f/a
/9v/3f/g/+L/5f/o/+f/6P/r/+7/8P/z//b/+f/6//r/+v/7////AQAEAAQABQAHAAcA
CAAFAAUABQAGAAkACgAMAA4ADAALAAsADAAMAAwADQANAA8ADwAPAA8ADgAOAA0ADQAP
ABAAEAAQAA8ADQAMAAsADQANAA0ADgAQAA8ADQANAA4ADgAOAA4ADQANAA0ADgAMAAwA
CwALAAsADAANAAwADAAOAA8AEQAOAA0ADAALABEAEQARABUAFgAVABQAEwASABIAEwAT
ABQAFAATABEADgAPAAsACQAFAAIAAQABAAIAAQACAAEAAAACAAIAAwAEAAQABQAHAAcA
CAAIAAgACAAOABEAEgASABEAEAAPAA4AEgATABQAFQAUABUAFQAVABMAEwAVABUAFQAV
ABUAFQATABMAEwATABMAFAAVABUAFQAWABYAFgAUABQAFAAUABYAFgAWABYAFAATABMA
EwAWABYAFQAVABUAFAASABEAEQATABMAEwAVABoAGgAaABgAFAASABIADgAGAAIAAAD+
/wQAFAAkACoAKAAqADIARwBZAGIAZgBlAGMAZQBoAG4AdgCEAIsAkACZAJ8ApACoAKsA
sAC4AMcA1ADcAN8A4wDeANUAyAC6AKwAngCJAG8AWwBKADEAHQAZABkAEwAUABgAFQAT
ABAADwALAAoACQAJAAwACwALAAwACQAIAAcABQAHAAYABQAFAAYABgAGAAQAAgACAAEA
AAABAAIAAwAEAAEAAAAAAP///////////v/8//z//P/8//j/9//1//X/9//3//X/9f/x
/+//7f/r/+v/6v/q/+n/6//r/+r/6P/l/+P/4//h/+H/4P/g/+H/3P/b/9n/1f/W/9f/
2P/Y/9b/1v/W/9b/1P/U/9T/1P/W/9b/2P/a/9n/2v/b/93/4v/k/+f/6v/q/+r/7P/u
/+3/7//x//P/9f/2//f/+f/5//v//v/+/wIABQAGAAgABgAHAAgACgAIAAgACQAKAAsA
CwAMAA4ADAAMAA0ADQAOAA8AEAARABAAEAAPAA8ADQAOAA4ADgAQAA8ADwAPAA0ADQAN
AA4ADgANAAsACwAMAAwADAAMAAkACQAJAAoADQAOAA4ADwAMAAwADAAKAAgADAARABUA
FAATABIAEQAQAA8ADwAOAA4AEAAPAA0ACgAGAAEA/v/5//n/+f/6//z//P/+//7//v/8
//z//f/+////AQAEAAUABgAGAAYABgALAA0ADQAMAAoACgAKAAoACwALAAsACwAPABEA
EgATABAADwAQAA8AEQARABEAEQAQAA8ADgANAA0ADgAPAA8ADwAQABAAEAAPAA4ADQAM
AA0ADgAPABAADgANAA0ADQAQABAADwAPABAAEAAPAA8ADwAPAA0ADQANAAwADAAQABIA
EAAOAA4ABgD+//r/+P/4/wIAEgAeACQAIgAkADQASQBZAF4AXgBbAFkAWQBcAGQAbAB4
AIEAhgCNAJUAmgCcAJ0AoACqALsAzADUANUA1QDSAMUAtgCoAJoAiAB3AGMAVQBCACkA
EwALAAsACQAGAAgABwAHAAYABwADAAAA/f/7//z/+//7//z//P/8//z/+//5//j/9//3
//j/+P/4//b/9P/0//P/8v/z//T/9f/2//L/8v/z//P/8f/x//H/8P/w//D/8P/w/+z/
6//p/+n/6//r/+n/6f/m/+X/5P/j/+T/4v/h/9//3f/d/9z/2v/Y/9X/1P/R/9P/0v/S
/9P/0f/R/9D/zf/L/8v/y//K/8r/yv/K/8r/yP/I/8j/yP/J/8r/zf/Q/9D/0P/Q/9H/
0f/S/9T/1v/a/9z/4P/k/+T/5f/m/+f/6v/s/+7/8f/z//X/+P/4//f/+f/5//r//P/9
//7/AAAAAAAAAQACAAQAAwADAAQABAAEAAUABQADAAMAAwADAAYABgAFAAUAAgACAAEA
AAACAAEAAQABAAEAAQABAAIAAwADAAIAAwACAAIAAgACAP///////wAAAQACAAIAAwAE
AAQABAACAAYABAAGAAYABgAGAAMAAwACAAIAAAD///3/+v/8//n/+P/1//P/8f/w//D/
8v/0//T/9P/y//L/8//0//b/9//5//n//f/+////AAAAAAEAAAD+/wEAAgADAAQAAwAD
AAMAAwACAAMAAwADAAQABQAIAAkACAAHAAYABQAGAAcACAAJAAcABgAFAAMABQAGAAYA
BgAGAAYABgAGAAUABAADAAIABQAFAAYABwAGAAYABQAFAAQABAADAAMACQAJAAkACQAF
AAQACAAIAAYABAAGAAQA/P/2//D/7P/u//z/EgAgAB4AHAAkADAAPwBLAFYAWABVAFMA
WQBeAGAAaAB0AHsAgACLAJUAnACcAJ8ApgCuALsAxgDMAM0AyQDCALcAqgCcAIoAdABf
AEsAPQAuABkADQAJAAcABQACAAAA//////7////9//z/+//7//r/9//1//T/9f/2//f/
9//3//b/9f/1//b/9v/2//T/9v/2//X/9P/z//L/8f/w//D/8P/x//H/7//v/+//7v/s
/+z/7P/s/+z/6//p/+n/6P/n/+T/4//k/+P/4v/h/+L/4P/f/93/2//b/9r/2P/X/9X/
1f/T/9D/zv/N/83/zP/N/83/y//J/8n/yf/I/8b/xv/G/8b/x//I/8n/yv/I/8j/yv/M
/8//0P/R/9P/0//U/9b/2P/b/9z/3//i/+X/5//p/+v/6//s/+3/7//z//X/+P/4//f/
+f/5//r//P/9//7/AAACAAIAAwAEAAMAAQAAAAAAAgACAAMAAwADAAMAAwADAAIAAgAB
AAEAAwAEAAQABAACAAEAAQABAAEAAQABAAIAAAD///3//f/+//7//v/+/////////wAA
/v/+//3//f/+//7//v/8/wAAAAD///3//v8BAAIAAwAEAAMAAwACAAIAAAD///3/+v/7
//f/9f/x/+//7f/s/+z/7//y//P/9P/z//L/8v/y//H/8f/y//H/9v/4//r//P/9////
///+/wAAAAAAAAAAAQABAAEAAQAAAAEAAQABAAMAAwAFAAUAAwADAAMAAwADAAMAAwAD
AAIAAgACAAEAAQACAAIAAgAEAAQABAAEAAMAAgABAAAAAAD///////8CAAIAAQABAAAA
AAD/////AwAFAAcABwADAAIABgAEAAIAAgAGAAQA/v/2//D/7P/s//j/DAAaABwAHAAi
ADAAPwBJAFAAUgBTAFUAWQBcAGQAagB0AH0AhACLAJUAnACeAKMAqgCyAMEAzADOAM0A
zwDIALkArACgAIwAdgBhAEsAOQAmABMACQAHAAUABQAGAAYAAgABAP////////7//f/9
//3/+//6//r/+P/4//j/9//5//j/9//3//f/9v/1//L/8//0//T/9P/y//L/8v/y//L/
8v/z//P/8//z//P/8v/x//D/7//u/+3/7f/s/+3/6//r/+n/6f/o/+f/5v/l/+b/5P/j
/+H/3//f/97/3P/d/9v/2//Z/9j/1v/V/9X/1f/V/9T/0f/T/9P/0//S/9D/0P/Q/9D/
0//U/9X/1v/U/9T/1v/Y/9n/2v/b/93/4f/i/+T/5v/l/+b/6f/s/+7/8f/0//f/+P/4
//j/+f/9////AgACAAMABQAFAAYABAAFAAYACAAKAAoACwAMAAoACQAJAAoACgAKAAsA
CwANAA0ADQANAA0ADAAKAAkACgAMAA0ADgAMAAsACwALAAsACwALAAwADQANAAwADQAN
AAwACwAKAAoACwAMAA4ADQAMAAoACQAJAAoACwAKAAoADAANAA8ADQANAA0ADQAPABAA
EgASABIAEgAPAA8ADgAOABAAEQARABAADgAJAAYAAQD+//3//f/+/wAAAgACAAIAAQAA
AAAAAAAAAAEAAwADAAMABAAFAAYACwANAA0ADAAMAAwADAAMAAsACwALAAsADQAPABAA
EQAQAA8AEAAPABAAEQASABMAFQAVABUAFQASABIAEgARABMAFAAUABQAEwASABEAEAAS
ABIAEgASABIAEQARABEAEgASABEAEQAUABQAEwATABEAEQARAA0ACwAOABIAFgAWABYA
FgASAAoAAgD4//T/+v8KAB4ALAAqACYAKgA4AEkAWQBiAGYAYwBhAGUAagBsAHIAgACN
AJIAlwChAKYAqgCrALAAvADLANgA3gDhAOEA2gDNAL4ArgCeAIoAdQBhAE8AOgAlAB0A
GQARAAsADgASABAADwANAA0ACQAIAAcABwAJAAcABgAGAAYABgAGAAUABQAEAAMAAwAC
AAIAAgAAAAAAAAD///7/AAAAAAAAAAD+//7///////v/+//7//r//P/8//z//P/4//f/
9f/1//f/9//1//X/9P/z//L/8f/w/+7/7f/r/+v/6//q/+j/5//l/+X/4//i/+D/3//f
/9//3//e/9v/2f/Z/9n/2P/a/9r/2v/a/9j/2P/Y/9j/2P/Y/9r/3P/e/+D/4v/l/+H/
4v/m/w==
         </WaveFormData>
      </LeadData>
      <LeadData>
         <LeadByteCountTotal>10000</LeadByteCountTotal>
         <LeadTimeOffset>0</LeadTimeOffset>
         <LeadSampleCountTotal>5000</LeadSampleCountTotal>
         <LeadAmplitudeUnitsPerBit>4.88</LeadAmplitudeUnitsPerBit>
         <LeadAmplitudeUnits>¦ÌV</LeadAmplitudeUnits>
         <LeadHighLimit>2147483647</LeadHighLimit>
         <LeadLowLimit>268435456</LeadLowLimit>
         <LeadID>V2</LeadID>
         <LeadOffsetFirstSample>0</LeadOffsetFirstSample>
         <FirstSampleBaseline>0</FirstSampleBaseline>
         <LeadSampleSize>2</LeadSampleSize>
         <LeadOff>FALSE</LeadOff>
         <BaselineSway>FALSE</BaselineSway>
         <ExcessiveACNoise>FALSE</ExcessiveACNoise>
         <MuscleNoise>FALSE</MuscleNoise>
         <LeadDataCRC32>2165939902</LeadDataCRC32>
         <WaveFormData>
nACcAJwAnACXAJQAkQCOAIEAdgBrAGAASQA0AB8ACgD7/+7/4f/U/9v/4P/l/+r/7f/u
/+//8P/x//L/8//0//P/8v/x//D/8v/y//L/8v/w//D/8P/w//D/8P/w//D/8f/y//P/
9P/y//L/8v/y//L/8v/y//L/8v/y//L/8v/w//D/8P/w//H/8v/z//T/8//y//H/8P/x
//L/8//0//L/8v/y//L/8P/w//D/8P/y//L/8v/y//H/8P/v/+7/8P/w//D/8P/w//D/
8P/w/+7/7v/u/+7/8f/y//P/9P/y//L/8v/y//X/9v/3//j/+//+/wEABAAEAAQABAAE
AAgACgAMAA4AEAAQABAAEAARABIAEwAUABIAEgASABIADwAOAA0ADAAOAA4ADgAOAAwA
CgAIAAYABgAGAAYABgAEAAQABAAEAAEAAAD///7/AgAEAAYACAAHAAYABQAEAAYABgAG
AAYABgAGAAYABgAEAAQABAAEAAUABgAHAAgABQAEAAMAAgAEAAQABAAEAAQABAAEAAQA
AgACAAIAAgAEAAQABAAEAAMAAgABAAAAAgACAAIAAgACAAIAAgACAAIAAgACAAIABAAG
AAkACwALAAsACwALAA4ADQANAAsACgALAAsABwAEAAEAAgACAAYABwAGAAQAAAD+//3/
/f/6//j/9//2//T/9P/1//X/9v/2//X/9f/3//f/9//3//T/8//z//L/8v/y//L/8v/1
//b/9//4//X/9P/z//L/8v/z//T/9f/z//P/8//z//X/9f/1//T/9P/0//T/9P/0//T/
9P/0//b/9v/2//b/9f/0//P/8//1//X/9f/1//X/+P/8//7/AgAPACQANQBLAG8AlAC3
ANQA4ADbAM8AvwCqAI4AYgAeAN7/xP/F/9r/9/8QACQANAA8AEUATQBZAGgAcwB+AIcA
kgCYAJgAlwCXAJYAlgCTAIcAfAB2AGkAVgBFADkAIgAIAO//2v/M/83/1v/d/+P/5//r
/+3/7//v/+//7//w//H/8v/z//L/8f/x//D/7//v//D/8P/w//H/8f/x//D/7v/t/+z/
7f/v//D/8f/v/+//7//t/+3/7v/v/+//8P/w/+//7v/u/+7/7v/v//H/8P/w//D/7//u
/+z/6v/r/+3/7v/v/+//7//v/+7/7P/s/+z/7P/u/+3/7f/t/+3/7f/t/+3/7f/t/+3/
7P/u/+7/7v/t/+v/6//s/+z/6//r/+3/7f/t/+//8P/y//H/9P/2//b/+P/7//z//f/8
//7/AQACAAUACAAJAAsADQANAA0ADQARABEAEQARABAAEAAOAA4ADAAJAAgABgAHAAgA
CAAJAAUABAADAAMAAwACAAIAAgACAAIAAQABAAAA///+//3/AAABAAIAAwACAAEAAAD/
////////////AAABAAIAAwACAAEAAQAAAAMAAwAEAAUAAwACAAAA//8BAAEAAQABAP//
/////wAA/v/+//7//v8BAAMABAAFAAUAAwAEAAQABAAEAAQACAAJAAoACwAKAAkACAAF
AAIA///9//3//v/5//n/+f/7//7///////7//P/7//r/+P/3//T/8v/1//b/9//4//j/
9//1//T/8f/x//H/8f/y//P/9P/1//P/8v/x//D/8f/y//P/9P/0//T/9P/0//L/8v/x
//H/8//z//P/8//y//H/8P/v//D/8P/x//L/8P/w//D/8P/w//D/8P/w//L/8v/y//L/
7//v/+7/7f/v//H/9//6//z/BAAOABsAKAA7AFkAfQCgAMMA2ADWAMcAtQCfAIIAXAAe
ANr/uv+8/8v/5v/9/w4AHAAoADIAPQBJAFcAYABnAHIAeQB6AHgAfgCBAH0AeAB6AHUA
aQBeAFQARwA4ACsAGwAGAPD/3f/M/8T/xf/M/9X/3f/h/+f/6f/p/+n/6f/p/+v/6//r
/+v/6f/p/+r/6v/p/+n/6v/q/+v/7f/u/+//7f/s/+z/7P/s/+3/7f/t/+//7//v/+3/
6//s/+3/7f/u/+7/7f/s/+r/6v/q/+v/7f/s/+z/7P/s/+z/6//q/+j/6f/p/+n/6//r
/+v/6v/p/+j/5//m/+n/6f/q/+v/6v/p/+j/5//l/+X/5f/k/+X/5v/n/+f/5P/j/+P/
4v/l/+X/5//n/+n/6//s/+7/7f/w//L/8v/0//f/+P/5//j/+v/9//7/AAACAAIAAwAH
AAcABwAHAAcABwAHAAcACAAIAAYABgAEAAEAAAD+/wAAAAD//////f/8//v/+//6//j/
9//2//f/+P/4//n/+P/3//b/9f/3//f/9//3//f/9//3//f/+f/5//n/+f/7//v/+//7
//r/+f/5//j/+v/5//n/+f/6//r/+f/5//f/9//3//f/+f/5//n/+v/5//j/9//2//b/
+////wAAAAAAAAAAAAD///////////////////3/+v/1//H/7//y/+//8f/z//X/+P/5
//n/9v/y/+//7P/u/+//7v/u/+z/7P/s/+z/7//v/+7/7v/t/+3/7f/t/+v/6//r/+v/
7v/u/+7/7v/t/+z/6//q/+v/7P/t/+7/7v/u/+3/7f/r/+v/6//r/+v/6//r/+v/6f/o
/+j/6P/q/+r/6v/q/+r/6v/q/+r/6P/o/+j/6P/r/+3/7v/v/+3/6//t//D/9P8AABAA
IQA2AE0AawCLAKwAwwDMAMYAtQClAI0AZgAqAN7/rv+o/7b/zf/s/wUAEAAaACQAKgAx
AD8AUQBeAGcAcABzAHAAcAByAGsAaQBuAGwAYwBZAFAAQgAvAB4ADQD5/+b/1P/H/8L/
xP/L/9L/1f/V/9v/4f/j/+X/5f/l/+X/5P/j/+L/4f/i/+P/5f/m/+X/5f/m/+b/4//j
/+L/4f/k/+T/5f/m/+X/5f/k/+P/5f/l/+X/4//j/+T/5f/l/+X/5P/i/+D/4//k/+X/
5//m/+T/4//i/+T/5P/j/+L/4v/j/+P/4//h/+H/4f/g/+H/4v/j/+T/4//h/+D/3//f
/9//3//f/+D/4f/i/+L/4P/g/+D/3//h/+H/4v/i/+L/4f/i/+H/4v/l/+f/6v/r/+7/
8P/w//D/8//0//X/+P/6//3//v/+/wAAAAABAAMAAwADAAMABQAFAAUABQACAAIAAAAA
AAIAAQACAAIAAAD+//v/+f/4//j/+P/5//n/+P/4//j/9v/2//X/9f/3//f/9//3//b/
9f/0//P/9P/1//b/9//3//f/9//3//b/9f/0//P/9P/1//f/+P/3//X/9P/z//b/9v/1
//X/9f/1//X/9f/z//P/8//0//b/9v/2//b/8//z//L/8f/x//P/8//z//P/8//z//P/
8//y//X/9v/3//j/+//7//v/+//6//n/+P/1//X/8//y//P/8P/r/+v/6//x//T/9f/1
//X/8v/w/+7/7P/r/+j/5v/p/+r/6//s/+v/6//q/+r/6f/p/+n/6f/r/+v/6//r/+v/
6v/p/+j/6//s/+3/7v/t/+z/6//q/+r/6v/p/+n/6//r/+v/6//q/+n/6P/n/+r/6v/r
/+z/6//q/+n/6P/q/+r/6v/q/+r/6v/q/+r/6P/p/+n/6f/r/+3/7//0//j//v8OAB0A
MABLAHEAlwC6ANMA2gDQAL8AqwCRAGwAMgDo/7j/sP+4/9H/8P8DABAAHgAsADYAQwBR
AF8AaABxAHoAgQB+AH4AgAB9AH8AgAB6AG8AYQBWAEgANQAmABMA+f/g/9D/w/++/8L/
zf/W/9v/3//h/+P/4//j/+P/4//j/+P/4//j/+P/4f/h/+L/4v/i/+P/5f/m/+T/5f/l
/+X/4//i/+L/4v/l/+f/6P/p/+b/5f/k/+H/4v/k/+b/5//o/+j/5//m/+X/5P/j/+P/
5v/m/+f/6P/m/+b/5f/k/+L/4//j/+P/5f/l/+X/5P/i/+L/4v/i/+P/4//k/+X/5P/j
/+L/4f/j/+P/4//i/+T/5P/k/+P/4//j/+T/5P/n/+f/6f/p/+j/6f/p/+r/7P/w//P/
9P/2//n/+v/7//v//P/+//7/AgAEAAQABQAHAAcABwAHAAcABwAHAAcACAAIAAYABgAD
AAEAAQAAAAIAAgABAAEA///+//3//f/7//r/+v/6//z//P/7//v/+v/5//j/9//6//v/
/P/9//z/+//6//n/+f/5//n/+f/7//v/+//7//n/+f/6//r//P/7//v/+//6//r/+f/5
//n/+f/5//n/+f/5//n/+v/5//j/9//2//j/+f/5//n/+P/5//j/9//3//f/9//3//f/
9f/0//T/9P/1//b/9//5//r/+//8//3//v///////////wIAAwAEAAMAAgD///3//f/8
//f/9//3//n//P/9//3/+//4//b/9P/1//X/8//y//D/7v/s/+r/7v/v/+//8P/v/+//
7//v/+z/6//q/+n/7f/u/+//8P/v/+7/7f/s/+7/7v/u/+7/7v/u/+3/7f/r/+v/6//r
/+z/7f/u/+//7v/s/+v/6v/s/+z/7P/s/+z/7P/s/+z/6v/q/+r/6v/r/+3/7v/v/+3/
7f/t//D/9v8AABIAIwA0AEkAZwCJAKwAzQDaANQAyQC9AKEAfgBMAAIAxv+4/8L/2f/2
/w8AHgAsADYAPgBJAFkAZwBwAHsAhgCRAJQAjgCKAIcAhwCMAI4AhwB7AHIAYgBPADoA
JQANAPb/3v/P/8r/zP/T/9r/2//b/+H/5//n/+n/6f/p/+n/6P/n/+b/5f/m/+f/6f/q
/+n/6f/q/+r/6f/p/+j/5//o/+j/6f/q/+n/6f/o/+f/6f/p/+n/5//p/+r/6//r/+v/
6v/o/+b/6P/o/+j/6f/p/+j/6P/o/+b/5v/l/+T/5f/n/+j/6f/o/+f/5v/k/+T/5P/k
/+T/4v/h/+H/4f/j/+P/4//j/+X/5f/l/+T/4f/g/9//3f/g/+H/4//k/+P/4//l/+X/
5f/n/+j/6v/t//D/8v/y//P/9f/1//X/+f/8/wAAAgADAAQAAwADAAUABQAFAAUACQAJ
AAkACQAGAAYABAAEAAYABQAGAAYAAwACAAAA//////7//f/9/////v/+//7//f/8//r/
+f/6//v//P/9//v/+//7//v/+//7//v/+//9//3//f/9//z/+//6//n//P/9////AAD/
//3//P/7//z//P/7//v//f/9//3//f/8//v/+v/6//v//P/9//7/+//7//r/+f/7//3/
/f/9//v/+//7//v/+//5//j/+P///wEA/f/8//7//v/+//7/AgADAAQABQAIAAkACgAJ
AAYAAwABAAEAAQD9//7///8BAAIAAQD//wAA/v/9//z/+f/5//f/9v/0//L/8P/u//L/
8//z//T/8f/x//H/8f/x//H/8f/x//T/9P/0//T/8v/y//L/8v/z//T/9f/2//T/9P/z
//P/8f/x//H/8f/y//P/9P/1//L/8P/v/+7/8f/y//P/9P/z//L/8f/w//L/8v/y//L/
8v/z//P/8//t/+3/8f/0//r/AAAIABcAKgA3AEsAawCOALUA2ADiANsA0QC/AKQAggBS
AAoA0v/C/83/5v///xIAIgAuADYAQQBNAF0AbgB3AIAAiwCUAJQAjgCLAI0AkACSAJEA
iQB8AHAAYQBQAD0ALwAcAAYA7//c/87/y//S/9f/2f/f/+f/7f/v/+//7//v/+7/7f/s
/+v/7v/v//H/8v/w/+//7//u/+7/7//v/+//8f/w//D/8P/u/+//7//v//D/8f/y//H/
7v/u/+7/7f/u/+7/7f/s/+3/7v/v//H/7v/s/+v/6v/t/+7/7v/u/+z/7f/t/+3/6//r
/+v/6v/t/+7/7//w/+3/6//q/+n/6v/r/+z/7f/s/+v/6v/o/+j/6P/o/+f/6P/p/+v/
7P/q/+n/6v/p/+z/7//x//T/8v/0//X/9P/2//n/+v/7//7/AAADAAQABAAGAAYABwAK
AAsADAANAA0ADQANAA0ADgAOAAwADAAMAAsADAAMAAoACAAFAAMABAAEAAQABQADAAIA
AgACAAAAAAD/////AQABAAEAAQAAAP///v/9////////////////////////////////
/wEAAQACAAIAAAD///////8AAAAA////////////////AQABAAEAAgACAAIAAgACAPz/
/f///wEAAgAFAAYABwAIAAcABwAHAAcABQAFAAUAAwAAAP3/+//7//z/9//3//f//P8A
AAIAAwD///r/9v/y//L/8//y//L/9P/0//T/9P/y//H/7//u/+//8f/z//X/8//x/+//
7f/x//L/8//0//T/9P/0//T/8//y//H/8P/z//T/9P/1//T/8//y//H/8//z//P/8//x
//D/8P/w/+//7v/t/+z/7//w//H/8v/w//D/8P/w//D/8f/x//H/8//x//H/9P/2//7/
DAAdAC4AQwBdAH0AngC9AM4AzADDALUAowCKAGIAIgDa/7j/uv/J/+T///8WACYALAAw
ADcAPwBNAFwAZwBwAHkAfAB6AHoAewB1AHAAcgBtAGUAXgBUAEcANgAjABUAAADq/9f/
zv/M/83/0v/Z/93/3//h/+f/6f/p/+n/6f/r/+v/6//r/+n/6f/q/+r/6//r/+z/7P/r
/+v/6v/p/+z/7P/t/+7/7f/t/+z/6//r/+v/6//p/+v/7P/t/+3/7f/s/+r/6P/q/+r/
6v/r/+n/6P/o/+j/6v/q/+n/6P/q/+v/6//r/+n/5//l/+L/5f/m/+f/6P/o/+f/5//n
/+X/5f/l/+X/5//n/+f/5v/l/+T/4//h/+P/4//k/+T/5//n/+n/6f/n/+n/6v/s/+3/
8P/y//L/8//1//X/9f/3//r//v8AAAIABAAEAAUABAADAAIAAQAGAAcACAAJAAYABgAE
AAQABQADAAMAAgAAAAAA//////3//P/7//v//P/8//3//v/7//r/+P/3//j/+f/6//v/
+f/5//n/+f/3//f/9//3//j/+f/6//v/+v/5//j/9//4//n/+//8//r/+f/5//n/+v/6
//n/+f/6//v//P/9//r/+f/4//j/+f/6//v//P8AAP///v/+//7//v/+/wAAAQACAAMA
AQABAAEA///9//n/9v/1//f/8//0//X/+P/6//r/+f/5//b/9P/y//H/8f/v/+7/7P/s
/+z/7P/u/+//7//w/+3/7f/t/+3/7//v/+//7//w//D/8P/w/+7/7v/u/+7/8P/w//D/
8P/v/+7/7P/r/+z/7f/u/+//7f/t/+3/7f/v/+7/7v/u//D/8P/w//D/7//u/+3/7P/u
/+7/7v/u/+7/7//v/+//6//t/+//9v/+/wQAEAAjADQATQBtAJEAtADRANoA0gDBAK8A
lQBwADYA7P+6/7T/vv/V//T/DQAYACAAKgA0AD0ATQBfAGoAbwB2AHsAfAB6AHoAewB7
AHwAegBtAF0AUgBEADUAKAAXAAUA8v/e/83/yP/G/8n/0v/b/+P/5//p/+3/7P/r/+r/
6f/p/+n/6f/p/+r/6//t/+7/6v/p/+n/6P/p/+v/7P/t/+3/7P/s/+z/6v/r/+v/6//t
/+3/7f/r/+r/6v/q/+n/7f/u/+7/7v/t/+z/6//r/+n/6P/o/+j/6f/q/+r/6v/p/+n/
6P/n/+r/6//s/+z/6v/q/+r/6v/o/+f/5//n/+n/6f/p/+n/5//n/+f/5v/o/+j/6P/n
/+n/6f/q/+r/6v/p/+r/6f/q/+3/7//y//L/9P/1//T/9//7//3//////wAAAgACAAQA
BgAGAAcACwALAAsACwAMAAsACgAJAAkACgAJAAoABwAFAAUABAACAAIAAQABAAAAAAAA
AAEA/v/8//v/+v/9//7//v////7//f/8//v//f/9//3//f////////////3//f/9//3/
////////////////AAAAAAAA////////AAAAAP/////+//3//P/7//z//f/+/wAAAgAA
AP7//v/+/wAAAgAEAAYACAAJAAoACwAIAAcABgADAAQAAQD//////v/5//n/+f///wIA
AwADAP///P/6//j/9f/1//P/8v/z//T/9f/2//X/9f/0//T/8//z//P/8//z//P/8//z
//L/8v/y//L/8//0//X/9v/1//T/8//y//P/9P/0//X/9f/1//X/9f/z//P/8//z//T/
9P/1//b/9P/0//T/9P/y//L/8v/y//P/9P/1//b/9P/1//X/9f/1//n//f8AAAIABgAS
ACUAOABRAHEAkQC2AN8A7gDkANMAwwCrAIoAWAAQANL/vP/C/9X/8v8PACAALAA4AEYA
UQBhAHMAfACBAIwAlwCWAJYAmACVAJUAlgCSAIUAewBwAGAATQA6ACcADwD2/97/z//M
/9D/1//e/+P/6//v/+//8f/v/+//7//v/+3/7f/t/+3/6//r/+z/7P/r/+v/7P/s/+7/
7//v/+//7f/s/+z/7P/t/+//8P/x//D/7//u/+v/7f/u/+//7//u/+7/7f/s/+r/6v/q
/+v/7f/s/+z/7P/s/+z/6//q/+z/7f/t/+3/7f/t/+3/7P/r/+r/6f/o/+n/6f/q/+v/
6f/p/+n/6f/p/+n/6f/o/+n/6v/r/+v/6v/p/+n/6P/q/+v/7v/v/+7/7//v//D/8f/0
//b/9v/6//3//v////7/AAADAAQACAAKAAoACwAMAAsACgAJAAsACwALAAsADAAMAAoA
CgAIAAUABAACAAMABAAEAAUAAQAAAP////////7//v/+//7//v/9//3//f/9//3//f//
//////////7//f/8//v//f/9//3//f/9//3//f/9//v/+//8//z//f/9//7////9//z/
+v/5//z//f/+/////f/9//3//v/9//z/+//6/wAAAQABAAEAAgAAAAAAAAAAAAQABQAG
AAcABwAHAAcABQAFAAMAAgADAAIA/f/9//3///8AAP///f/9//z//P/8//j/9//0//L/
8P/w//D/8P/0//X/9f/2//T/8//y//H/8v/z//T/9f/2//b/9v/2//T/9P/0//T/9v/2
//b/9v/0//T/8//z//X/9f/1//X/9f/1//X/9f/z//L/8v/y//T/9P/0//T/8v/y//L/
8v/z//T/9f/2//T/9f/1//X/8//z//P/9v/+/wgADgAbACwAPQBVAHkAngDDAOIA7ADl
ANMAvQCiAIAASAD+/8z/xP/R/+j/BQAaACgANAA+AEkAVwBpAHQAfQCIAI8AlACWAJYA
lQCVAJgAmgCTAIcAgAB0AGEATgA7ACkAGAAAAOP/0v/Q/8//1P/f/+X/6f/v//X/8//z
//P/8//y//H/8P/v//H/8//2//j/9f/z//L/8P/w//H/8f/x//P/8v/y//L/8f/x//D/
7//y//P/9P/z//L/8v/y//H/9P/0//P/8v/y//L/8v/z//H/8P/w//D/8f/y//L/8v/v
/+//7v/t/+//7//v/+7/7v/u/+7/7v/w/+//7//v//H/8f/x//H/7v/t/+z/6v/t/+7/
7//v/+//7//w//D/7//v//H/8f/z//X/9v/4//j/+v/7//r///8DAAUABwAGAAgACwAM
AAwADgAOAA8AEwATABMAEwATABMAEwATABMAFAATABQAEQAPAA8ADgAMAAwACwALAAoA
CgAKAAsACgAIAAcABgAHAAgACAAJAAcABwAHAAcABQAFAAUABQAGAAcACAAJAAcABwAH
AAcABwAHAAcABwAHAAcACAAIAAYABQAFAAUACQAKAAoACwAKAAkACAAHAAMABQALABAA
DgAOAA4ADgAOAA8ADwAPAA8AEAARABIAEQAPAAsACAAHAAgAAwADAAMABQAIAAkACQAH
AAQAAgAAAAEAAQD///7//f/8//v/+v/8//3//f/+//z/+//6//n/+f/5//n/+f/8//7/
AAACAAAA/v/8//r//f/+////AAD9//z/+v/5//n/+f/5//n/+v/7//z//f/6//j/9//2
//f/+P/5//r/+P/4//j/+P/6//r/+v/6//r/+//7//v/+//3//f//P8CAAQADgAhADQA
QwBhAIMApADHAOAA5ADXAMUArQCOAGwALgDm/8b/zP/d//T/CwAeACoAMAA4AEUAUwBh
AG4AdQB6AIUAigCEAIIAgwCDAIQAjACHAHkAcABkAFMAQAAvACEADgD6/+n/3P/U/9P/
1P/b/+P/5//r/+//8v/z//T/9f/y//H/8P/v//D/8f/z//T/8//z//T/9P/0//X/9f/1
//f/9v/2//b/9P/1//X/9f/3//f/9//1//T/9P/0//P/9P/0//P/8v/0//T/9P/1//X/
9P/0//T/9v/2//X/9P/z//P/8v/x//L/8//0//T/8v/y//L/8v/v/+3/7P/r/+7/7//w
//H/7//v/+//7v/u/+7/7v/t/+//7//w//D/8P/v//D/7//w//P/9f/4//j/+v/7//r/
+v/9//7///8DAAYACgAMAA0ADgANAA0AEAARABIAEwAUABMAEgARABAAEAAOAA4ADgAN
AA4ADgANAAwACgAJAAoACgAKAAsACQAIAAgACAAGAAYABQAFAAYABwAIAAkABgAFAAQA
AwAEAAUABgAHAAUABQAFAAUABwAHAAcABwAFAAUABgAGAAUAAwACAAEABQAGAAYABwAH
AAcABwAHAAcABgAIAAoADAAOAA4ADQAMAAsACQAJAAkABwAJAAcABgAHAAMA/f/8//v/
AAAEAAYABwADAAAA/v/8//3//f/7//r//P/8//z//P/8//v/+f/4//j/+f/6//v/+f/5
//n/+f/4//j/+P/4//n/+v/7//z/+//6//n/+P/5//r/+v/7//r/+f/4//f/9//3//f/
9//5//j/+P/4//X/9P/z//L/9f/2//f/+P/4//j/+P/4//f/9//2//X/+//7//3/AAAC
AAYAFAAlADQARwBrAI0ArgDPAN4A2gDLALUAowCIAFYADgDS/77/wv/T//L/DwAeACoA
NAA6AEEATQBdAGYAawB2AIEAhACCAIIAfwB9AH4AfgB3AGsAYABWAEUAOAAnABEA/P/o
/9f/0P/Q/9f/4P/j/+n/7f/t/+//8P/x//L/8//z//P/8//z//L/8f/x//D/8v/z//X/
9v/1//X/9P/z//T/9P/1//b/9P/1//X/9f/z//P/8//x//L/9P/2//f/9v/2//X/9P/0
//T/9P/1//X/9P/0//T/8v/y//H/8P/x//P/9P/1//P/8//z//L/8v/y//L/8v/y//H/
8f/x//D/7//u/+3/7v/v//D/8P/w//D/8P/v/+3/7f/u/+7/8P/x//T/9f/z//X/9v/4
//v//v8AAAAAAAADAAQABQAGAAgACwAMAA8AEgATABUAFAATABIAEQAUABUAFgAXABUA
FAARABAAEQAPAA8ADgAOAA4ADQANAAkACAAHAAcACAAIAAkACgAKAAoACQAJAAcABwAH
AAcACAAJAAoACwAJAAkACQAJAAkACQAJAAkABwAHAAcABwAJAAkACgAKAAwACwALAAsA
CwAKAAgABwAJAAkACQAJAAsACwAHAAQABgAIAAoADAAOABEAEQARABEADwAPAA8ADQAN
AAsACgALAAcAAQAAAP//BAAIAAoACwAJAAYABAACAP7//f/6//j/+v/8//7/AAAAAP//
/f/8//3//f/9//3//f/9//3//f/8//z//P/8//7//v/+//7//P/8//z//P/+//7//f/9
//3//f/9//3/+//7//v/+//+//7///8AAP3//P/7//r//P/8//z//P/8//z//P/8//z/
/f/9//3///8DAAUACAAIAA4AGAAlADYATQBtAJMAtgDXAOwA7ADfAMkAswCYAHAALADm
/8r/zP/Z//T/DwAkADYAQABIAFMAXwBtAHoAfwCMAJcAmACWAJoAmwCXAJoAmACNAH8A
eABqAFUARgA1AB0ABADu/9n/1P/a/+H/5P/r//H/9f/5//n/9//3//f/9//5//n/+f/5
//f/9//4//j/9//3//j/+P/4//n/+f/5//f/9v/2//b/9//5//r/+//5//n/+f/3//f/
+P/5//n//P/8//v/+v/5//j/9//3//j/+P/5//r/+P/4//f/9v/2//f/9//3//n/+f/5
//j/+P/4//j/+P/6//n/+f/5//f/9//3//f/9//3//f/9v/4//j/+P/3//X/9f/2//b/
+P/5//z//f/7//3//v8AAAEABAAGAAYACQANAA8AEQARABIAFAAUABcAGgAbAB0AHAAb
ABoAGQAcAB0AHgAfAB4AHgAcABwAGQAXABcAFgAYABgAFwAXABMAEgARABEAEwASABIA
EgAUABQAEwATABIAEQAQAA8AEgATABQAFQAUABMAEgARABEAEQARABEAEwATABMAEwAR
ABEAEgASABMAEwAUABUAFQAUABIAEQATABMAEwATABMAEwATABQAEgASABIAEgAUABQA
FQAWABcAGAAZABkAGQAZABsAHQAfAB8AHQAZABYAFQAUAA8ADwAPABMAFgAXABcAFQAS
ABAADgANAA0ACwAKAAgACAAIAAgACgALAAsADAAJAAkACQAJAAcABwAHAAcACQAKAAsA
DAALAAoACQAIAAkACgALAAwADgAOAA0ADQAMAAsACgAJAAsACwALAAsACQAIAAgACAAJ
AAoACwAMAAwADAAMAAwACgAKAAoACgAMAA0ADQANAAsACwALAAoADgAWACQAOQBMAGEA
fwCfAMIA5QD6APwA8wDjAM8AtACGAD4A+P/a/9z/7/8OACsAPgBKAFYAXgBnAHMAhQCU
AJ0ApACvALQAsgCwAK8AsQC2ALQArwCjAJgAiAB1AGAASwA1AB4ACADz/+r/7P/x//j/
/f/9//v/AwALAAsACwALAAsACgAJAAgABwAHAAcACAAIAAkACQAKAAoACAAJAAkACQAK
AAoACwAMAAsACwAKAAkACgALAAwACwALAAwADQANAA0ADAAKAAgACwAMAA0ADwAMAAoA
CQAIAAsADAAMAAwADAANAA0ADQAMAAsACgAIAAkACgALAAwACgAJAAkACQALAAsACwAL
AAsACwALAAoACAAIAAgABwAIAAkACwAMAAwACwAMAAsADQAPABAAEgAUABgAGwAcABgA
GQAeAA==
         </WaveFormData>
      </LeadData>
      <LeadData>
         <LeadByteCountTotal>10000</LeadByteCountTotal>
         <LeadTimeOffset>0</LeadTimeOffset>
         <LeadSampleCountTotal>5000</LeadSampleCountTotal>
         <LeadAmplitudeUnitsPerBit>4.88</LeadAmplitudeUnitsPerBit>
         <LeadAmplitudeUnits>¦ÌV</LeadAmplitudeUnits>
         <LeadHighLimit>2147483647</LeadHighLimit>
         <LeadLowLimit>268435456</LeadLowLimit>
         <LeadID>V3</LeadID>
         <LeadOffsetFirstSample>0</LeadOffsetFirstSample>
         <FirstSampleBaseline>0</FirstSampleBaseline>
         <LeadSampleSize>2</LeadSampleSize>
         <LeadOff>FALSE</LeadOff>
         <BaselineSway>FALSE</BaselineSway>
         <ExcessiveACNoise>FALSE</ExcessiveACNoise>
         <MuscleNoise>FALSE</MuscleNoise>
         <LeadDataCRC32>2514532534</LeadDataCRC32>
         <WaveFormData>
XgBeAF4AXgBZAFYAUwBQAEgAQAA4ADAAIQASAAMA9P/p/+D/1//O/9P/2P/d/+L/5P/m
/+j/6v/t/+7/7//w/+//7v/t/+z/7v/u/+7/7v/u/+7/7v/u/+z/7P/s/+z/7//w//H/
8v/w//D/8P/w//D/8P/w//D/8v/y//L/8v/w//D/8P/w//P/9P/1//b/9P/0//T/9P/3
//j/+f/6//r/+v/6//r//P/8//z//P///wAAAQACAAAAAAAAAAAAAwAEAAUABgAIAAgA
CAAIAAgACAAIAAgACQAKAAsADAAKAAoACgAKAA0ADgAPABAAEwAUABUAFgAUABQAFAAU
ABcAGAAZABoAGAAYABgAGAAYABgAGAAYABcAFgAVABQAEQAQAA8ADgAQABAAEAAQAAwA
CgAIAAYABgAGAAYABgAFAAQAAwACAP///v/9//z/AAACAAQABgAFAAQAAwACAAMABAAF
AAYABgAGAAYABgAFAAQAAwACAAQABgAIAAoABwAGAAUABAAGAAYABgAGAAYABgAGAAYA
BAAEAAQABAAGAAYABgAGAAQABAAEAAQABAAEAAQABAAEAAQABAAEAAQABAAEAAQACAAK
AA4AEAAQABEAEQARABQAEwAUABQAFQAWABQAEgAMAAoACQAJAA4ADwAMAAkABgAEAAEA
AQD///7//f/9//z//P/8//v//P/7//v/+//8//z//P/7//j/9//3//b/+P/4//j/+P/5
//r/+//8//r/+f/4//f/+P/4//n/+v/5//j/9//2//j/+P/3//f/+f/5//r/+v/4//j/
+P/4//r/+v/6//r/+f/4//f/9//5//j/+P/4//b/+v/9////BwAWADAARQBhAI0AxgD5
ACQBLwEfAQcB5gC6AIgAVwAYANX/rf+l/7X/0//v/wgAGwAgACIALAA6AEMASwBRAFoA
YgBqAGwAbABsAGoAaABkAFoAUgBPAEMANQAsACMAFAAAAO//4v/W/9b/3P/k/+v/8P/y
//T/9v/2//b/9f/3//n//f////7//f/8//v//P/9//3//f/+//7/AAAAAP3//P/6//n/
/f/+////AQAAAP///v/9//////8AAAAAAQABAAEAAQD/////AAAAAAIAAwADAAMAAgAC
AAIAAgAEAAUABwAIAAcACAAIAAgABwAIAAgACAAJAAoADAAMAAwADgAOAA4ADgAOABAA
EAARABIAFAAVABUAFAAUABQAFgAWABcAFwAXABkAGQAZABwAHQAeAB8AHgAgACEAIgAh
ACEAIwAkACcAJwAnACcAKAAoACYAJgAoACgAKAAmACMAIgAhACAAHAAaABgAGAAaABgA
GAAWABQAEwASABIADgAOAA4ADgANAAwADAAMAAgABwAGAAUACAAJAAwADQAKAAgABwAG
AAYABgAGAAgACQAKAAkACgAKAAkACAAHAAkACwANAA4ADAAKAAgABwAKAAoACgAMAAwA
CgAMAA0ACwALAAwADAAQABIAFAAXABUAEwAUABQAFAAUABQAGQAaABsAHQAbABsAGwAZ
ABkAGAAWABYAEQAOAAwADAANAA8AEQARAA8ACwAIAAYAAgABAAAA/v8AAAEAAwAEAAMA
AQD///3//P/7//n/+P/7//v//P/9//z/+v/4//b/9//4//n/+v/4//j/9//3//X/9f/1
//T/9f/2//f/+P/3//b/9f/0//T/9f/2//f/9//2//X/9P/2//b/9v/2//b/9v/2//b/
8//z//L/8P/y//b/+v/8////BwATACIANgBPAHkArQDmABsBNAErAREB7wDCAI4AXAAd
ANb/p/+Z/6X/v//Z//H/BAANABQAHgAsADgAOwA/AEUASgBMAE4AUgBUAFAATABIAEQA
PAAyAC0AJQAbABQACQD6/+r/3f/S/8r/yv/O/9j/4f/m/+j/7P/s/+z/7P/r/+7/7//y
//P/8f/x//H/8f/y//P/8//z//X/9v/5//r/+P/4//f/9//4//j/+P/5//v/+//7//v/
+f/5//r/+v/9//3//f/9//v/+//8//z//v////////8AAAAAAAAAAP////8AAAAAAwAE
AAQABAADAAQABAAEAAYACAALAAwACwAMAAsACgAKAAoADAAMAA0ADgAQABEADwAOAA4A
DgAPABAAEgATABUAFwAXABcAFwAXABcAFwAaABwAHQAeAB4AHQAeAB4AHQAdAB0AHQAg
ACAAHgAeAB0AHAAbABgAGQAYABcAFgATABAADQAMAA4ADAAMAAoACgAJAAgACAAFAAQA
AwACAAIAAgADAAQAAgABAAAA//8BAAEAAwADAAMAAgACAAIAAgACAAIABAAGAAYABAAE
AAQAAwACAAEABAAFAAYABgAHAAYABQAFAAUABAADAAQABgAEAAYABwAFAAUABgAGAAkA
DgARABIAEgASABIAEgASABIAEgATABMAEwATABEADgAKAAUAAgADAAIAAgAEAAUABwAJ
AAkAAwD9//j/9P/1//f/+f/6//f/9//4//j/+P/3//b/9f/1//X/9P/0//T/8//z//P/
9v/2//b/9v/z//L/8f/w//H/8v/y//P/8//z//P/8v/w//D/8P/w//D/8P/w//D/7//v
/+//7//u/+7/7v/u/+7/7v/u/+7/7f/s/+v/6v/s/+//8f/y//D/7v/u//D/9/8HABsA
MABMAGsAmQDNAAIBJwEuASEBBQHfAKoAcgAyAN//nP+D/4f/n//B/9//8f/4////AgAK
ABoAKAAxADcAPwBEAEAAQgBCADwAOAA8ADwAMgAsACQAGQANAAEA9v/p/9z/0v/J/8T/
xP/K/9D/0v/T/9r/4v/k/+b/5v/m/+X/5P/j/+T/4//k/+X/5v/n/+b/5//n/+f/5f/k
/+X/5P/n/+j/6P/p/+f/5v/l/+X/5v/n/+j/6f/r/+v/7P/s/+r/6f/o/+f/6v/r/+3/
7v/t/+3/7P/r/+3/7v/v//D/7//v//D/8P/v//D/8P/w//L/9P/1//b/9v/2//f/9v/2
//j/+P/4//n/+v/9//7//f/8//z/+//8//z//f/+//z//P/9//3/AQADAAMAAwAFAAcA
CQALAAkACgAKAAoACwALAA0ADgAOAA0ADAALAAwADAAKAAoACgAKAAoACAAGAAQAAgAA
AAEAAAD//wAA/v/6//j/9P/1//X/9f/2//T/9P/0//T/8f/w//D/8P/x//H/8f/x//D/
7//w/+//8f/w//D/8P/y//L/8v/0//P/8v/v/+7/8v/z//T/9f/z//P/8//y//P/9P/1
//f/9//2//X/9v/1//L/8//z//P/8//0//T/8f/w/+//7//v/+//7//v//D/8f/y//T/
8v/0//X/9v/3//j//P/8//z//f/6//n/+P/1//j/+P/3//j/8v/u/+v/6v/t/+//8f/x
/+3/6f/m/+T/4P/f/97/3P/e/9//4f/i/+D/3//e/93/3f/d/9z/3P/c/9v/2//b/9r/
2v/a/9r/3f/e/9//4P/d/9z/2v/Z/9v/2//b/9r/3P/c/9z/3P/b/9r/2f/Y/9r/2//c
/93/3f/c/9v/2v/c/9z/3P/c/9z/3P/c/9z/2v/b/9v/2v/c/+D/4P/i/+n/8/8FABwA
NABZAI0AywAGASsBLgEbAf0A0wCaAGIAJADV/5b/e/97/5P/s//N/+H/7v/1/wAADgAa
ACIAKQAvADcAPAA8AD4APgA8ADoAOgA0ACwAIgAaABEABQD7/+7/3f/K/77/t/+y/7b/
vv/I/8z/z//S/9T/1v/W/9b/1v/V/9f/1//Z/9n/2P/X/9b/1f/X/9n/2v/b/9r/2v/c
/9z/2v/a/9n/2f/d/97/3//h/97/3f/c/9v/3P/d/9//4P/f/9//3//f/9//3//g/+D/
4//l/+b/5//n/+b/5f/k/+P/4//k/+T/5//o/+j/6P/n/+j/6P/o/+r/7P/v//D/7//w
/+//7v/w//D/8v/y//T/9P/1//X/9P/0//X/9v/3//j/+v/7//v/+//5//f/+//9////
AQACAAQABQAGAAQAAwAEAAQABwAHAAcABwAIAAgABgAGAAQABAAEAAIAAwACAAEAAAD8
//r/+P/4//r/+P/4//b/9P/z//L/8v/u/+7/7v/u/+//7v/u/+7/6//r/+v/6//u/+//
8v/z//D/7v/t/+z/7P/s/+z/7v/v//D/7//w//D/7//u/+3/8P/x//L/8v/v/+7/7f/t
/+7/7v/u//D/8P/u//D/8f/w/+//7//u/+//8P/x//P/8P/v/+7/7f/t/+3/7f/u/+7/
7P/r/+r/7P/s/+z/6//z//T/9f/2//f/+P/4//j/+P/5//3///8BAAEAAAD+//v/+v/4
//b/9f/2//X/9//5//n/9f/x/+7/7P/p/+n/6f/o/+X/4//i/+D/4v/j/+T/5f/j/+P/
4v/i/+H/3//e/93/4f/i/+P/5P/j/+L/4f/g/+L/4v/h/+H/4//j/+P/4v/h/+D/3//e
/+H/4v/j/+T/4v/h/+D/3//g/+D/4P/g/+D/4P/g/+D/3v/e/97/3v/f/+H/4v/i/97/
3v/c/97/5f/z/wkAIAA2AFEAewCxAOoAGwEmARkBAwHjAKwAdAA8AO//qv+L/4n/nf+9
/9v/7/8AAAUACAAUACQALgA1ADsAQwBMAFAATABIAEYARABIAEgAQgA6ADIAJQAXAAkA
+v/p/9r/yv+//7r/vP/C/8j/yP/J/9D/1v/W/9f/2P/Z/9n/1v/V/9b/1f/W/9f/2P/Z
/9r/2//b/9v/2f/Y/9n/2P/Z/9r/2v/b/9r/2v/a/9v/3f/d/93/3f/f/9//4P/g/+D/
3//e/93/3//f/+D/4P/g/+H/4f/h/+L/4v/i/+L/5f/l/+b/5v/m/+b/5f/k/+b/6P/p
/+r/6P/o/+n/6P/p/+z/7f/u/+7/7v/w//D/7f/s/+z/6//t/+7/8P/y//D/8P/x//H/
9f/3//f/9//5//v//f////3//v/+//7/AgADAAYACAAIAAcABgAFAAgACAAGAAYABwAI
AAkACAAHAAYABQAEAAUABAADAAQAAQD+//3/+v/6//n/+P/4//f/+P/5//r/+P/2//X/
9P/1//f/+f/7//r/+f/6//n/+f/4//j/+P/6//r/+v/8//n/+P/1//T/9//5//v//f/7
//v/+//6//f/9v/1//X/+P/4//j/+v/5//b/9//3//n/+f/6//r/+f/4//f/9//1//X/
9f/1//P/8//z//T/8v/w/+//7v/6//z/+v/4//r/+v/6//r//f/+////AQAEAAUABgAF
AAQAAgD///7////+//7/AAD////////9//z/+f/3//b/8f/x//H/8P/s/+v/6//q/+z/
7f/u/+//7v/t/+v/6v/s/+v/6//r/+7/7v/u/+7/7f/s/+v/6v/t/+7/7v/v/+3/7f/t
/+z/7P/s/+z/7P/u/+7/7v/u/+z/6//q/+n/7P/s/+z/7P/q/+r/6v/q/+v/7P/t/+7/
7P/t/+3/7P/m/+b/6v/u//H/+f8DABYALAA/AFkAgQC2APEAIAEpARcB/wDcAKYAcAA7
APj/uf+d/5//tf/P/+X/+v8JAAwAFAAgADAAPQBDAEkAUABYAFgAVABUAFQAVABYAFYA
TgBEADkALQAhABgADQACAPL/4//U/8j/xP/K/87/0f/W/97/5v/o/+j/6P/n/+b/5f/m
/+X/5v/n/+j/6f/p/+n/6P/n/+b/5v/o/+j/6v/q/+n/6f/q/+r/6v/r/+z/7f/u/+//
7P/r/+v/6v/t/+3/7f/t/+7/7//x//L/8P/v/+3/6//t/+7/7//w/+//7//w//D/8f/y
//L/8v/2//j/+f/6//n/+P/4//b/+f/8//3//v/9//z//f/8//z//P/9//3/AQACAAQA
BgAFAAQABAADAAYACQAKAAsACgALAAwADQANAA4ADgAOABEAEQATABQAFQAVABUAFQAX
ABgAFwAYABcAFgAVABIAEwASABEAEAAPAA4ADQAOAAsACAAHAAQABQAFAAUABgAEAAQA
BAAEAAEAAAAAAAAAAAABAAIAAwABAP/////9//7//v///wAAAAAAAAAAAgAAAAAA/v/+
/wAAAQACAAMAAwADAAMAAgACAAIAAgADAAIAAgACAAQABQAEAAcACQAJAAkACgAKAAUA
BgAJAAsADAAOABAAEgAUABQAFAAUABUAEwATABMAEQAPAA4ADAAMAAsACAAGAAYACgAN
ABAAEQAJAAMA/v/6//v//f///wAA/////wAAAAD+//v/+P/1//f/+f/6//z/+P/1//P/
8f/2//j/+v/8//r/+v/6//r/+f/4//b/9f/4//n/+v/6//n/+P/3//b/+P/4//j/+P/1
//X/9f/1//X/9P/z//L/8//0//X/9v/4//j/+P/4//f/9//2//T/9v/0//L/9P/3/wMA
EwAqAEAAWwB9AKkA4AATASgBHwELAfEAyACUAGIAIQDW/6X/l/+h/7v/2//3/wwAEQAS
ABgAIgAsADcAPwBFAE4AUgBQAFAAUABKAEYARABCADwANAAvACcAHQAOAAUA+P/o/9v/
1v/U/9T/1v/e/+H/5P/o/+7/8P/w//D/7//x//H/8//z//P/8//z//P/9v/3//f/9//1
//T/9f/0//f/+P/4//n/+P/4//j/+f/3//f/9//3//f/9//4//j/9//3//f/9//4//n/
+//8//v/+//6//n//P/8//z//P/+////AQACAP///v/8//r//v8AAAEAAgABAAIABAAE
AAIABAAEAAQABgAGAAgACAAFAAQABAADAAUABgAIAAoACgAKAAsACwAMAA0ADAALAA0A
DwARABMAEwAUABQAFAAXABcAGQAaABkAGQAZABkAFwAWABMAEgAVABYAFwAWABMAEgAR
ABAAEAAOAAwADAALAAgABwAEAAQAAwACAAIAAwAEAAUABgADAAAA/v/8//3///8BAAMA
AQABAAMAAwACAAAA///+////AAABAAQAAQAAAP3//P8AAAEAAgADAAMAAwADAAIAAwAC
AAEAAQACAAIAAgAEAAMAAAABAAEABAAFAAcACAAPAA4ACgAKAAoACgAKAA8AEAARABMA
EQARABEADwAMAAoABwAGAAQAAgABAAIAAQADAAUABQADAP///P/6//f/9//3//b/9f/1
//b/9v/4//f/9v/1//P/8//y//L/9P/z//P/8//y//L/8v/y//D/8P/w//D/8v/y//H/
8f/w/+//7v/s/+3/7v/v//D/7v/u/+7/7v/v/+//7//v//L/8v/y//L/8f/w/+//7v/w
//D/8P/w/+7/7//v/+7/7P/u//D/9P/9/wcAGQAuAEYAZQCTAM8ACAEzAToBKQELAeEA
rAB2ADYA5/+k/4v/jf+j/8X/4f/z//z/AwAKABgAJgAyADkAOwA/AEQARABEAEYARABE
AEYAQgA4ACwAIAAXABEACQD+//H/5v/W/8v/xP/C/8T/zv/W/9//5P/o/+r/6P/o/+j/
5//l/+X/5//n/+r/6//s/+3/6v/p/+f/5f/o/+j/6v/q/+z/7P/r/+v/6v/q/+r/6//t
/+3/7f/t/+v/6//s/+z/7v/v//D/8f/v/+//8P/w/+7/7//v/+//8f/y//P/9P/y//H/
8f/w//T/9v/3//j/+f/6//r/+v/6//r/+//6//z//v/+//7//v/+/wAAAAACAAIAAwAD
AAIAAgADAAQABAAEAAUABQAJAAsACwALAAoACwAMAA0AEAASABMAFAAUABMAFAAUABUA
FQAVABUAGAAYABYAFgAVABQAEwAQABIAEgASABIADwAMAAkACAAGAAQABAACAAQAAwAC
AAIA///+//3//P/8//z//f/+//v/+//7//v/+//7//3//f/+//7///8AAP///v/9//7/
AAAAAP7//v8BAAEAAQABAAEAAQABAAAAAAAAAAAAAQD///7//f/+/wEAAAADAAUABwAH
AAYABgAIAAkACgALAAwADwAQABEAEwARABEAEQAPAA8ADgAMAAwABwAEAAIAAgAEAAcA
CgALAAUAAQD+//z/+P/3//b/9P/2//f/+f/6//j/9//2//X/9f/1//T/9P/0//P/8//z
//T/9P/0//T/9v/2//b/9v/1//T/8v/x//L/8//0//T/9v/2//b/9v/1//T/8//y//L/
8//0//X/8//y//H/8P/y//L/8v/y//T/9P/0//T/8v/z//P/8v/0//b/+v/8////BwAX
AC4ASABnAJMAxwAGAT0BTgE5AR8B+wDIAJAAWAANAMb/nf+X/6f/xf/l////DAAVAB4A
LAA6AEgATQBRAFkAYgBkAGQAZgBkAGAAYABaAFAASABAADcALQAfABIAAQDw/97/0f/M
/9D/1P/c/+L/6f/u/+7/8P/u/+7/7v/t/+//7//x//H/8f/x//H/8f/0//X/9f/1//b/
9v/4//j/9//2//T/8//3//j/+f/7//j/9//2//X/9v/3//n/+v/5//n/+f/5//n/+f/6
//r//P/9//3//f/8//z//P/8//////8AAAAAAQACAAIAAgAAAAAA///+/wAAAgAFAAYA
BAAGAAYABgAIAAgACgAKAAsADAAOAA8ADQAMAAwADAAPABAAEgATABIAEwASABEAFAAV
ABYAFwAaABwAHQAeABwAGwAcABwAIAAhACIAIwAhACAAHQAcAB4AHgAeABwAGwAaABkA
GAATABAADQAMAA8ADgAPAA4ADQALAAkACAAIAAgACAAIAAkACAAIAAgABQAFAAUABQAH
AAcACQAJAAgABgAFAAQABgAGAAYACAAIAAgABgAGAAcABwAHAAcACAAJAAoACgAHAAYA
BQAFAAcACAAJAAwADAAKAAwADQAKAAkACQAIAA0AEAARABMAEgAQABAAEAAQABUAFgAX
ABkAFwAXABcAFQAWABYAFQAWABMAEAAOAA4ADQANAA0ACwAJAAcABgAGAAAA///+//z/
+f/5//r/+v/8//3//v////3/+//4//b/+f/5//r/+//6//r/+v/6//j/+P/4//j/+v/6
//n/+f/4//f/9v/0//f/+P/5//r/+f/4//f/9v/1//X/9f/1//j/+P/4//j/9v/2//b/
9v/3//j/+f/6//n/+f/4//b/9v/2//b/+P///wkAFQAiADYATQBrAJsA1AANATQBOQEl
AQUB2gCmAHQAOwDy/7n/o/+p/7//3f/1/wgAFQAcACQANABEAEsATwBVAFwAYABiAGQA
ZABiAGYAZgBeAFYAUABFADkALQAgABMACAD4/+H/1v/W/9T/1v/g/+f/6P/u//b/9f/0
//P/8f/v/+//8f/x//P/9f/3//n/+P/3//X/8//2//b/+P/4//b/9v/1//X/9f/0//P/
8//2//f/+P/5//j/9//3//b/+P/5//r/+//5//n/+v/6//j/+f/5//n//P/8//z//P/7
//v//P/8////AAAAAAAAAwAEAAQABAADAAQABgAGAAgACgAKAAoABwAGAAcABgAJAAoA
DAANAA4ADgAPABAADgAOAA8ADwATABUAFQAVABQAFQAWABcAGwAeACAAIgAiACEAIgAi
ACEAIQAhACEAIgAiACAAIAAeAB4AHgAcAB0AHgAfACAAHAAaABgAGAAXABQAEwAQABEA
EQARABIADgAOAA4ADgAPAA4ADgAOAA0ADQANAA0ADAALAAwACwANAA4AEAASABEAEAAP
ABAAEAAQAA4ADgAPAA8ADwAPAA4ADwAQABAAEQASABMAFQATABIAEQASAA4AFAAaAB8A
HgAcABwAHAAcAB4AHgAeAB8AIAAhACIAIQAeABwAGQAYABcAFAASABIAEgATABQAEwAP
AAsACAAGAAQABQAGAAYABAADAAMAAgACAAEAAAD///7//f/7//r//P/7//v/+//+/wAA
AgAEAAAA/v/8//r//f/+//7////+//3//P/6//r/+v/6//r/+//8//3//v/7//n/9//1
//f/+P/5//r/+P/4//j/+P/5//r/+//8//z//f/9//z//P/4//j//P8BAAcAEQAoAEAA
VwB9AK0A5AAZATYBNQEfAf0AzgCWAGYAJwDe/7H/qf+1/83/5////xAAFQAYACQANgBE
AEsATQBTAFoAXgBcAFoAXABaAF4AYABcAFQATABDADUAKQAeABMACAD8//H/5v/g/9z/
3v/k/+v/8P/2//r/+//8//3//f/7//v//f/9/wAAAQACAAMAAgADAAMAAwAEAAQABgAG
AAYABgAFAAUABAAEAAQABQAHAAcABwAHAAcABwAIAAgABwAHAAcABwAKAAsADQAOAAwA
DQANAA0AEAAQABAAEAAQAA8ADwAOABEAEgASABIAEQASABIAEgASABIAEwASABUAGAAZ
ABoAGAAYABoAGgAYABgAGQAZABwAHAAdAB4AHAAcAB0AHQAgACMAJAAlACUAJQAlACUA
IwAkACQAJAAnACkALQAwAC8ALwAvAC8AMQAyADEAMgAxADAALwAsACsAKgApACgAKAAm
ACQAJAAjACAAHwAcAB0AHQAdAB4AHAAcABwAHAAZABgAGAAYABgAGQAaABsAGAAXABgA
FwAZABgAGAAYABgAGAAYABoAGgAaABgAGAAZABkAGQAZABcAFwAXABYAFwAYABkAGwAc
ABwAHAAeACAAHgAhACIAIwAkACUAJAAjACMAIwAjACMAIQAiACIAIQAiAB0AGAAUABIA
FgAZABwAHQAXABMAEAAOAAsACwALAAoACwALAAwADAAJAAcABQADAAQABQAFAAYABAAD
AAMAAwAEAAQABAAEAAYABgAGAAYABAAEAAMAAwAGAAcACAAIAAUABAADAAIAAgACAAIA
AgABAAEAAQABAP///v/9//z///8AAAEAAgACAAIAAgACAAEAAQAAAP7/BAAEAAYACAAJ
ABEAIwA4AE4AaQCVAMsABAE1AUoBPQEjAf0AzgCaAGAAFQDO/6f/nf+r/83/7/8FABQA
GwAeACYANAA+AEEARQBPAFgAWgBcAFwAWABUAFQAUgBMAEQAPAA1ACsAIwAYAAkA+P/s
/+H/2v/a/+D/5v/q/+3/8v/0//b/+f/6//v/+//9//3///////z/+//6//n/+//9//7/
//////7////+////AAAAAAEAAgACAAIAAwACAAEAAAD//wAAAQADAAQABQAFAAUABQAE
AAMAAwACAAQABQAFAAUABAAEAAQABAAIAAkACwAMAAsADAAMAAwADQAOAA4ADgAPABAA
EgASAA8AEAAPAA4AEQASABUAFgAVABQAFAATABIAEgATABQAFwAYABoAGwAbAB0AHQAd
AB8AIQAjACUAJQAmACYAJgAnACcAKQAqAC0ALQAtAC0AKwAqACcAJgAnACgAKQAoACUA
JAAjACIAIQAgAB8AIAAgAB4AHgAcABsAGQAXABYAFQAWABcAGAAVABQAFAAUABMAEwAT
ABMAFQAVABcAFwAVABQAFAAUABUAFgAXABoAGAAYABYAFgAZABkAGQAZABgAGQAaABoA
FwAWABUAFQAZABoAGwAeAB4AIAAeAB0AHgAgACIAJAAmACgAKAAoACkAJwAnACcAJQAm
ACYAJQAmACAAHAAZABgAGgAdACAAIQAdABkAFgAUABAADwAOAAwADgAPABEAEgAQAA8A
DgANAA8ADwAOAA4ADgANAA0ADQAOAA4ADgAOABAAEAAQABAADgAOAA0ADQAPAA8ADwAO
AAwADAAMAAwADAAMAAwADAAOAA8AEAARABAADgAMAAoACgAKAAoACgALAAwADQAOAAwA
DQANAAwAEAASABQAFAAVAB0AKwA+AFQAcwCfANMAEAFFAWABWwE/ARsB6gC2AIAAOwDu
/8H/sf+7/9f/9/8TACoAMQA0AEAATABYAF8AZQBrAHQAdgB2AHoAegB2AHgAdABqAGIA
XABTAEcAPQAyACEAEAAAAPH/7P/y//j//P8CAAkADgAQABIAEgASABIAEQATABMAFQAV
ABMAEwATABMAEgATABMAEwAUABQAFgAWABUAFAASABEAFQAWABcAGQAYABcAFgAVABcA
FwAYABgAGwAbABsAGwAaABkAGQAYABkAGwAcAB0AHQAcABsAGgAdAB0AHgAeACEAIgAi
ACIAIQAiACIAIgAkACYAKQAqACgAKgAqACoAKgAqACwALAAsACwALQAtACwALAAtAC4A
MQAyADQANQA2ADcANgA1ADcAOQA7AD0AQABCAEMARABEAEMARABEAEYARwBIAEkARwBG
AEMAQgBFAEYARwBGAEMAQgBBAEAAPAA6ADgAOAA5ADgAOQA4ADcANQAzADIAMgAyADIA
MgAyADIAMwA0ADIAMQAwAC8AMAAxADQANQA0ADIAMQAwADIAMgAyADQANgA2ADQANAA0
ADMAMgAxADMANQA3ADgANQA0ADMAMwA0ADQANAA2ADYANAA2ADcANQA1ADYANgA7ADwA
PQA+AD8AQABCAEIAQgBDAEcASQBLAEsASgBIAEUARABCAEAAPwBAAD8AQQBDAEMAPwA7
ADgANgAxADEAMQAwAC0ALQAuAC4AMQAxADEAMQAwAC8ALQAsACwAKwArACsALwAwADEA
MgAvAC4ALQAsAC8AMAAwADEAMQAxADEAMAAuAC4ALgAuADAAMAAwADAALQAtAC0ALQAv
ADAAMQAyADIAMgAyADIAMgAyADIAMgAzADUANgA2ADQAMgAyADAANQA/AFEAZgB+AJ0A
wwD1AC4BYwF8AXUBYQFDARQB4gCoAGEAGgDv/+P/8/8RADEASQBaAGMAaABwAHwAjACX
AJsAnwCqAK4ArgCuAKwArgCwAKwAqACgAJYAiQB7AG8AYABPAEAAMAAjABwAHAAgACgA
LAAtACwANAA8AD4APgA+AD0AOwA7AD0APQA/AD8APwA/AEAAQQBBAEEAQABAAEIAQgBC
AEIAQQBBAEAAQABAAEEAQgBDAEQARQBFAEUARgBGAEUARQBFAEUASABJAEsATABLAEsA
SgBJAEsATABNAE4ATQBNAE4ATgBNAE4ATgBOAFAAUgBTAFQAVABUAFUAVABUAFYAVgBW
AFgAWABaAFoAWQBYAFgAVwBZAFoAXABeAFwAXABdAF0AYQBjAGMAYwBnAGkAawBtAGoA
agBtAA==
         </WaveFormData>
      </LeadData>
      <LeadData>
         <LeadByteCountTotal>10000</LeadByteCountTotal>
         <LeadTimeOffset>0</LeadTimeOffset>
         <LeadSampleCountTotal>5000</LeadSampleCountTotal>
         <LeadAmplitudeUnitsPerBit>4.88</LeadAmplitudeUnitsPerBit>
         <LeadAmplitudeUnits>¦ÌV</LeadAmplitudeUnits>
         <LeadHighLimit>2147483647</LeadHighLimit>
         <LeadLowLimit>268435456</LeadLowLimit>
         <LeadID>V4</LeadID>
         <LeadOffsetFirstSample>0</LeadOffsetFirstSample>
         <FirstSampleBaseline>0</FirstSampleBaseline>
         <LeadSampleSize>2</LeadSampleSize>
         <LeadOff>FALSE</LeadOff>
         <BaselineSway>FALSE</BaselineSway>
         <ExcessiveACNoise>FALSE</ExcessiveACNoise>
         <MuscleNoise>FALSE</MuscleNoise>
         <LeadDataCRC32>3100784751</LeadDataCRC32>
         <WaveFormData>
FAAUABQAFAAQAA4ADAAKAAkACAAHAAYA/P/0/+z/5P/e/9r/1v/S/9b/2P/a/9z/3v/e
/97/3v/i/+T/5v/o/+X/5P/j/+L/4//k/+X/5v/n/+j/6f/q/+n/6P/n/+b/6P/q/+z/
7v/t/+z/6//q/+v/7P/t/+7/7//w//H/8v/w/+7/7P/q/+3/8P/z//b/8//y//H/8P/y
//T/9v/4//n/+v/7//z/+v/6//r/+v/9/wAAAwAGAAUABAADAAIABgAIAAoADAAPABAA
EQASABAAEAAQABAAFAAWABgAGgAXABYAFQAUABUAFgAXABgAGQAaABsAHAAYABYAFAAS
ABUAFgAXABgAFQASAA8ADAAOAA4ADgAOAA0ADAALAAoABgAEAAIAAAADAAQABQAGAAMA
AAD9//r//P/8//z//P/8//z//P/8//j/9v/0//L/9v/6//7/AgAAAP7//P/6//v//P/9
//7/AAAAAAAAAAD9//z/+//6//7/AAACAAQAAgAAAP7//P/9//7///8AAAIAAgACAAIA
AAD+//z/+v/8//7/AAACAAAA/v/8//r//P/8//z//P/9//7///8AAAAAAAAAAAAABQAI
AAwAEQAOAA4ADgANAA4AEQASABMAFAAUABMAEQAKAAUAAwAFAAYACAAIAAcABAAAAPz/
+//7//v/+//7//3//f/9//v/+v/3//b/9P/3//f/+f/7//f/9//1//P/9f/1//b/9v/4
//n/+//8//j/9v/0//L/9P/2//n//v/7//j/+f/4//v//P/9//7///8AAAAAAQD9//3/
+//4//n/+v/8/////f/6//f/9f/2//f/+f/6//z//f/9//7/AgAPACAALwBAAGEAiwC1
ANIA0wC/AKQAdAAtAPL/1//G/7D/of+k/6//uf/I/+H/8//1//f/AAAMABIAFQAWABoA
IgAqAC0ALQAsACsAKQAkAB8AHQAfAB0AFgAVABMACAD7//H/6v/j/+P/5v/p/+//7v/u
/+r/6P/n/+f/6f/t/+//8v/0//H/8f/w/+7/7v/v//D/8P/w//D/8P/x/+//6//p/+j/
6//s/+3/7P/s/+r/6P/k/+j/5//o/+r/6//r/+z/7P/o/+j/6v/q/+v/7v/x//L/8P/w
/+v/6f/r/+3/8P/y//X/9//5//r/9v/0//L/9P/5//3/AQADAAQAAwAEAAMAAwAEAAcA
BwAIAAoADAARAAwADQANAA0AEwAUABUAFQATABIAEgASABQAFgAYABYAFAAUABQAFAAR
AA4ADAALAA0AEQAPABMADQAIAAYABQAGAAYABwAHAAMAAwACAP3/+f/3//f/9//2//f/
+f/7//j/9P/0//P/8f/x//L/8v/0//T/8//y/+7/7P/q/+j/6v/t//H/9//y/+//7v/u
/+7/7v/u/+//9P/2//b/+P/2//P/8P/u//H/9P/4//v/9//0//H/7v/v//D/8v/z//P/
9P/3//f/9P/z//L/8v/2//r//f///wEA/v/+//z//P/8//z/AQAFAAcACgAJAAcAAwAD
AAYABwAIAAgABAABAP7/+//6//3/+v/4//j/9f/0//L/7f/r/+n/5//q/+3/8P/z//D/
7f/s/+n/6P/m/+T/4f/m/+n/7P/x/+z/6f/m/+P/5v/o/+n/6//q/+r/6v/q/+n/6P/m
/+T/6P/s/+7/7v/t/+z/6//q/+z/7v/w//L/8P/v/+7/7//u/+z/6f/o/+z/7//w//D/
7f/r/+n/5//u//b/+v/5//n//P8CAA0AHAAtAEwAdwCpANMA5ADVALkAjABAAPX/zv+9
/6b/lv+Z/6L/rf+5/8r/3f/l/+3/9/8GABAAEAAPAA4ADgAOABAAFwAdAB4AGwAXABIA
DQALAAkABwAEAAMAAwD8//f/8f/m/93/1//Y/9//6f/u//D/7v/s/+v/6//t//H/8//2
//j/9//3//b/9P/z//P/8//y//b/+P/6//3/+//3//X/9P/5//r/+//6//7//v/+//z/
/v/7//r/+v/+////AQACAP///v////7//v8AAAIAAgADAAYABAAFAAUABQAGAAYACQAL
AA0ADgANAAwACwAOABAAEwAWABcAGwAbAB0AHQAaABoAHAAbAB0AIAAjACkAIwAjACIA
IQAnACgAKQApACsAKgAqACoAJwAoACkAJgAoACoALAAuACkAJAAgAB0AIAAjACAAIwAh
AB4AHgAfABoAGAAXABUAFgAXABcAEwAPAAsACQAHAAYABwAJAAsACgAGAAYABQACAAEA
AQAAAAIABAAFAAYABAACAAAA/v8AAAEAAwAHAAUAAwADAAQAAgACAAIAAwAFAAYABQAG
AAQAAwACAAIAAgACAAMAAwAEAAQABAAEAAMAAgACAAEAAgAEAAgACQAGAAUABAAEAAoA
DgATABIAEQAQAA8ADgAPABEAEQASABQAFQAUABcAEgAPAAwACAAKAAkACAAHAAUACQAH
AAYAAAD7//j/9P/0//f/+v/9//v/+f/3//X/9//1//X/8//1//T/8//x//D/7//u/+//
8v/z//T/9f/y//D/7f/r/+//8P/x//L/8v/y//H/8P/v//D/7//s/+//8P/x//L/8P/w
//D/8P/w//H/8v/1//f/9v/0//T/8//z//H/7v/w//P/9v/5//b/9P/w/+//9f8EABYA
KQA+AFUAdgCjANUA7wDwAN0AuwB4ACQA5//E/6H/hv+G/5P/ov+1/8//4P/l/+f/6//z
/wIADAASABUAHAAeABwAGgAXAA8ADgATABkAGAAZABcAEwALAAIA/f/3//T/8f/v/+7/
6//r/+z/6f/n/+z/9P/4//n/+f/6//3/+v/5//n/+P/5//v//P/8//z//f/+//7/+v/4
//b/9f/4//n//P8AAP7//P/6//b/+v/8//7//v8DAAEAAQACAAAA//////7///8CAAcA
CgAGAAYABgAEAAgADAALAA0ACwALAAwADAALAAsACwAKAA0AEAATABoAGQAZABkAFwAZ
ABkAGwAbAB4AIAAkACUAIgAiACIAJQAkACcAKQArACwAKgAoACUAKQAqACwALgArACwA
LQAqACcAJgAlACQAJgAmACcAKQAlACUAHwAfABwAGAAXABcAFgAWABcAFwATABEADgAH
AAgACQAMAA8ACAAFAAMAAQACAAAAAgADAAMAAwAEAAQAAQAAAP7//P///wAAAQACAP//
/f/8//3//v/9//7/AAAAAAAAAAABAAAA/v/6//j//f///wEABAACAAAA///9////AAAB
AAIAAAAAAAEAAQD///7////9/wAAAQACAAQAAAD+//v/9//4//r/+//9////AQAEAAcA
AwACAAYACAAKAAwADwARABEAEgARAA8ACwALAA8AEQATABQAEAALAAYAAQAEAAkACAAI
AAQA///8//j/8v/x//D/7//y//X/+P/7//n/9f/z/+//8P/w//D/7//v/+//7//x/+3/
6//p/+f/7P/u/+//8f/u/+z/6v/o/+n/6v/q/+r/7P/u/+7/7P/q/+j/5v/k/+f/6v/t
//D/7f/r/+n/6f/q/+r/6f/q/+v/7f/t/+z/6f/p/+n/6f/u//L/8v/z//X/+v8GABcA
KgBHAHIAqwDfAPcA8ADVAK8AagAQANX/vv+n/47/iv+P/5r/p/+7/9D/2//j//H/AQAK
AAwACgALAA4AEAASABYAGQAZABgAFwATABAACwALAA0ACQAGAAEA9//u/+f/4//e/93/
4//s//H/8//y//D/7v/u/+3/7f/v//H/8//2//j/9v/1//P/8P/z//X/9//4//r/+v/6
//v/+f/1//P/8v/2//j/+v/6//j/9v/0//D/9v/1//b/+P/5//n/+v/6//X/9P/1//T/
9v/6//7/AAD+//7/+f/3//n/+//+/wAAAgADAAQABAACAAIAAgAGAAoADQAQABEAEAAP
ABAADwAQABIAFgAXABkAGgAbAB8AGAAZABkAGQAeACAAIgAjACAAHgAdABwAHQAgACMA
IgAiACIAIgAiAB4AGgAXABUAGQAdABsAHwAbABYAFAATABAAEAARABEAEQARABAACwAI
AAUABAADAAIAAwAFAAcABQAAAP///f/9//3//v/+/wAAAAD///7//f/8//v/+v/9////
AgAHAAMA///9//z//v/+//7///8CAAIAAAAAAP7//f/8//z//v8AAAMABQABAAAA///+
/wAAAAABAAEAAQACAAUABQADAAEA///+/wEABAAGAAcAAwACAAAA////////AAABAAMA
AgABAAEA//////////8LAAwADgAOAA4ADgAOAA8ADgAOABIAFQAWABsAFwAVABMAEAAQ
AA8ADgANAA0AEQAPAA4ACgAFAAIA/v/+////AAABAP3/+//5//f/+f/5//v/+//5//j/
9//1//T/8//y//P/9f/3//n/+//6//j/9f/z//X/9v/3//j/+v/6//n/+P/2//b/9P/w
//T/9v/4//r/9v/0//L/8P/y//P/9P/3//f/9v/0//T/8v/z//L/8P/y//X/+P/7//T/
8v/u/+3/8f8AABQAJQA2AEkAZACNAL8A4wDoANUAvwCMADoA9f/S/7X/mP+S/5v/qv+7
/9H/6P/1//X/9f///xAAFgAaAB8AJAAoACgAJAAhAB0AHAAhACUAJAAjACEAHQAVAA4A
AwD5//L/7f/r/+z/6//r/+7/6f/l/+z/8v/y//P/8//0//f/9f/z//L/8P/y//P/8//y
//T/9f/2//b/9P/y//D/7//x//H/8//2//X/9P/z//D/9P/0//T/8v/3//X/9f/2//T/
8//z//L/9P/2//r//P/4//j/+P/2//j/+v/3//f/+f/7//7/AAD+//3//P/6//3/AAAD
AAoACQAJAAkABwAKAAsADgAPABAAEgAWABcAFQAUABMAFQATABcAGgAdAB0AHAAbABkA
HAAcAB0AHgAfACIAJQAkACAAHgAcABoAHQAeACAAIwAhACEAGwAbABoAFgAVABUAFgAW
ABcAFwASABEADwAJAAoACwAOABEADAAJAAcABQAGAAIAAgABAAIAAwAFAAYAAgAAAP3/
+v///wIABQAIAAUAAwACAAMAAwABAAEAAgAEAAQABAAFAAQAAgD+//z/AQADAAUACAAF
AAQABAADAAEAAAD///7///8AAAIAAwAAAP7//v/7//3///8BAAQA///+//z/+f/5//r/
+v/7//v/+//8//3/+v/4//b/9f///wMAAwACAAAAAAAAAAAAAwAFAAUABgALAA0ADQAR
AAwACQAGAAIABgAHAAgACQAGAAcAAgD+//7/+//6//j/9f/1//X/9f/x/+//7f/r/+//
7//x//H/7//s/+n/5f/n/+n/6//v/+//7//v/+//7P/q/+f/5f/o/+r/7P/u/+3/7P/q
/+j/6v/s/+z/6v/s/+z/7P/s/+r/6P/m/+T/5//p/+v/7//s/+r/5//m/+n/6//r/+r/
6//r/+v/6//i/+L/5v/p/+//9P/+/wsAGgAlADQATQB3AKkAzADPAL0AogBsABsA3P/B
/67/mv+Z/6b/sf+3/8b/2f/j/+P/6f/4/wYAFAAZABwAHAAcABgAFQAXABoAHwAjACQA
HwAbABcAEQAMAAcABQAAAPv/+f/y/+f/3//e/93/3f/i/+r/8v/0//P/8//1//L/7//t
/+r/7v/x//P/9P/x//H/8f/w//L/8v/y//P/9v/1//b/+P/4//b/9P/w//b/+P/6//r/
+//3//X/9P/3//f/+P/4//j/+v/+/wAA+//6//n/9v/5//7//v8BAAAAAQADAAQAAwAD
AAMAAgAGAAgACgAQAAwACwAKAAcADQAPABMAFQATABIAEwARABMAFAAVABkAFwAbAB4A
IQAhACAAHwAdACEAIgAkACYAJAAkACQAIAAgACAAIAAgACAAIAAhACMAIQAhABsAGwAc
ABoAGwAdABgAFgAVABMAEwATABIADQAOAA0ADgAPAAgABQADAAEABAACAAQABQADAAMA
BAAEAAIAAgABAAAAAAAAAAAAAAD8//v/+//9//3//f///wIAAQAAAP////8AAAAA/v/+
/wEAAwAFAAgABAACAAEA//8AAAIABAAGAAIAAAD///3/AAACAAYABwAJAAkACQAKAAIA
BAAHAAkACgANABAAEwAWABMAEwARABAAEQARAA8AEQARABEAEQAQAA0ACQAFAAEABAAL
AAwADgAHAP//+f/y//T/9//6//3//f/9//3//f/6//X/8v/t//H/9P/3//n/9f/x/+3/
6//t/+//8f/z//b/9v/1//X/9P/y//D/7v/y//T/9f/2//L/8v/w/+z/8f/y//P/9P/x
//D/7//u/+z/6//q/+v/7v/w//H/9P/x//H/7//s/+3/7f/t/+3/8P/u/+z/6f/n//D/
AAATACYAOQBQAHMAoQDHANQAxQCvAIwASAD7/87/tf+a/4j/i/+U/5//s//Q/+X/5//n
/+3/9P/6/wIACQAMABAAEgAQAA8ADwAMAAcABQAIAAcABwAJAAkAAgD5//H/6v/f/9v/
3v/h/93/3v/f/9//3v/g/+T/5//n/+j/6//r/+v/7P/s/+n/6f/o/+b/6P/r/+7/8P/u
/+z/6v/p/+v/6//t//D/8f/w/+//7P/t/+z/6//o/+7/7f/u//D/7v/t/+3/7P/s/+7/
8v/0//L/8v/y//D/8P/y/+//7//0//f/+//+//z/+f/2//L/9v/4//r/AAABAAMABQAF
AAUABQAHAAcACgAMABAAEQAPAA4ADQAPAA4AEQATABUAGAAYABgAFwAWABQAEwASABQA
GAAcABwAGQAYABcAFgAWABQAEwATABMAFQARABMADAAGAAMAAQAEAAYACQALAAUAAwAA
APn/+f/5//v//f/5//f/9v/1//L/7v/u/+3/8f/z//b/+P/z//D/7P/o/+z/7v/w//L/
8f/x//L/9f/y/+//7v/u//D/8v/0//f/9v/0//D/7v/x//P/9f/4//b/9v/3//f/9P/0
//T/9P/3//j/+v/7//n/+P/5//f/+//9////AgAKAAoABgAFAAQAAwACAAUACQALAA4A
DQANAAsADQAKAAkACAAGAAYAAwAAAP3/+/////3//P/8//n/+P/2//P/8//z//P/8f/x
//H/8f/y//H/8v/x/+//7P/p/+X/6f/r/+3/8f/w/+//7v/t/+z/7P/r/+v/7//w//H/
8v/u/+z/6f/m/+r/7v/w//D/8f/w/+//7v/u/+7/7v/u//D/8f/y//X/8//w/+z/6v/s
/+//8P/w/+//7//v/+//6v/q/+z/9f/9/wQAEAAfAC4AQwBoAJsA0QD1APQA3QC1AHIA
GgDZ/7z/of+K/4j/lf+g/7H/x//W/9v/3f/l//f/CAASABQAEwASABIAEAAQABMAFwAa
AB0AHQAYABEACQAFAAMAAgD///v/+P/z/+v/5P/d/9n/3v/l/+//9v/4//r/9//1//T/
9f/z//P/9P/0//b/+f/7//z/+v/5//j/9v/3//j/+f/7//v/+f/5//r/+v/6//r/+P/7
//z//f/8//3/+f/3//b/+f/7//7/AAD9//z//f/8//r//P/+//7/AQAEAAIAAwACAAEA
AQAAAAYACQAMAA4ADAAMAAwAEAAOAA8AEAAPABQAFQAYABkAGAAYABoAGQAcAB4AIAAl
ACEAIwAkACUAJwAmACUAIwAlACYAKAAqACgAKAAoACQAJgAoACoALAAnACQAIgAhAB8A
IQAdAB8AHQAaABoAGwAXABYAFgAVABQAFQAVABEADgALAAoACQAGAAUABQAFAAcABAAF
AAUAAgD///3/+v/9//7//v/+//z//P/8//z/+//7//z///8AAP//AAACAP///P/5//f/
+v/8//z//v/9//3//f/+//3//P/8//v//f/+////AAD8//r/+f/3//n//P8BAAMABwAD
AAMAAgACAAUABgAHAAgADAAPABAAEgAPAA0ACQAJAAoACwAMAAwACAADAP7/+f/7/wEA
AQACAP//+//5//b/8P/v/+7/7f/x//P/9f/3//X/8f/v/+v/7v/u/+7/7f/t/+3/7f/v
/+z/6//q/+n/7P/u/+//8f/u/+z/6v/o/+r/7P/t/+7/7v/w//D/7v/u/+z/6v/o/+r/
7P/u//D/7P/r/+r/6//s/+z/6//s/+//8f/x//D/7f/t/+3/7f/w//T/9v/1//X/+P8E
ABcAKgBBAGIAjwDDAO8A8gDXALkAggAwAO3/zP+3/5z/jv+T/5r/o/+7/9T/4f/p//P/
AQAQABgAGAAVABgAHAAeACQAKQApACYAIwAdABYAEwATABUAEQAMAAcA///2/+v/5f/g
/9//4f/o/+3/9f/4//b/9P/z//H/8P/x//P/9f/4//r/9//3//b/9P/2//f/+P/4//r/
+v/6//v/+P/1//T/9P/6//z//v/+//7//P/6//b/+v/5//r//P/9//3//v/+//n/+P/5
//j/+v/+/wIABAACAAIA/f/7////AQAEAAYABgAHAAgACAAFAAQAAwAGAAsADwATABUA
FgAVABYAFQAVABYAGQAZABwAHgAgACUAHQAdABwAGwAhACQAJwApACcAJAAiACAAIgAk
ACYAJAAkACQAJAAkACAAHAAZABcAGwAfAB0AIQAcABYAEwARABIAEgATABMAEwATABIA
DQAJAAUAAwABAAIAAwAFAAcABAD+//z/+f/6//v//f/+//7//v/9//z/+//6//n/+P/6
//v//f8BAP3/+f/3//b/9//4//n/+//+//7//P/8//r/+f/4//j/+v/8////AQD+//z/
+v/4//n/+v/8//3///8AAAMAAwAAAP3/+v/4/wIABgAHAAkACAAFAAQAAwACAAcACwAN
ABAAEAAPAAwADQALAAsACwAKAAkABwAFAAMA//8BAP3/+v/8//v//P/8//f/9f/z//H/
8P/v/+7/7f/x//H/8//z/+//7P/p/+X/5//p/+v/7//u/+3/7P/r/+r/6v/p/+n/7P/u
//D/8v/v/+z/6P/k/+b/6v/s/+z/7P/s/+z/7P/p/+j/5//m/+f/6f/r/+//7v/s/+n/
6P/s/+//8P/w/+7/7f/s/+v/6P/q/+z/7f/x//z/BgAPABwAKwA8AF0AiQC5ANoA2QDB
AJ4AXAANANr/w/+s/5z/nf+q/7X/wf/O/93/5//r//P/BAAWABwAHwAeABwAGgAaAB8A
IQAiACUAJwAiAB0AGQAVAA8ACgAHAAMAAgD7/+3/5v/j/93/2P/f/+X/6P/w//j/9v/z
//H/8f/u/+3/7f/s//D/8//1//b/8//x/+//7P/v//D/8f/z//H/7//v//D/8f/w/+//
7P/w//L/9P/0//T/8f/w//D/9P/1//f/+P/2//b/+P/4//f/+P/5//j/+v/+//3////8
//v/+//6////AQADAAQAAgACAAIABgAEAAUABgAFAAoACwAOAA8ACwAKAAsACQALAA4A
EQAXABUAFwAYABkAGQAYABcAFQAZABoAHAAeABsAGgAZABQAFgAYABoAHAAXABQAEgAR
AA8AEQANAA8ADwAMAAwADQAJAAgACAAHAAgACQAJAAUAAQD////////6//n/+f/5//r/
+P/6//v/+P/3//f/9v/5//r/+v/6//j/+P/4//j/9P/z//P/9f/3//f/+f/8//n/+P/3
//f/+v/6//j/+P/5//n/+f/6//j/+P/5//n/+//+/wEABAABAP7//P/5//n/AAAJABEA
EAAOAAwACgAIAAsADQANAA4AEQARAA8AEQAOAA0ADAAKAAoACQAIAAcABAAHAAQAAgAB
AP3/+//4//f/+f/7//3/+f/3//X/8//2//X/9v/1//L/8P/u/+v/7f/t/+3/7//z//X/
9//5//b/8v/t/+n/7f/w//P/9v/0//L/7//s/+7/8P/w/+7/8f/y//P/9P/w/+7/7P/q
/+v/7f/v//P/8v/w/+3/7P/w//P/9P/0//P/8//z//P/8P/s/+r/7//3//z/BgAXACoA
NwBMAG0AmwDJAOAA2QDDAJwATgD7/9L/vf+m/5j/n/+u/7n/xf/Y/+n/6//r//n/DAAW
ABoAGQAcACAAHgAaABkAGwAeACMAJwAoACUAHwAXAA8ADAAHAAEA/v/7//n/9v/v/+n/
5P/l/+n/7v/0//j/+f/5//r//f/5//f/9v/0//b/+f/7//z/+//7//v/+v/7//z//f//
/wEA/////wAA/v/8//r/9v/6//z//v/+//7/+//6//r/+//7//z//P/+/wAABAAGAAQA
BAAEAAIABQAIAAYABwAHAAcACAAIAAwADQAOAA4ADwAQABEAFgATABMAEwARABcAGQAd
AB8AHAAcAB4AHQAbABwAHQAhACAAIwAlACcAJwAmACUAIwAmACgAKwAuACoAKgAqACYA
JgAmACYAJgAnACYAJgAnACQAJQAgACEAIQAgACIAJQAgAB4AHQAbABkAGQAYABMAEwAT
ABUAFwAQAA0ACwAJAAsACgANAA8ADAALAAsACgAMAAwACwAKAA0ADgAPABAACwAJAAgA
CQALAAsADQAQAA4ADgAOAA8AEAAQAA4ADgAPAA8ADwAQAA8ADgAOAA0AEAASABQAFgAY
ABgAGQAZABkAGgAeACAAIgAkACMAIwAhACAAIQAhAB8AIQAiACMAJAAkAB8AGQATAA0A
EgAZABoAHAAWABEADgAKAAcABwAHAAcACAAJAAoACwAJAAUAAwD//wIAAgACAAEA////
////AQD//////////wMABgAIAAsACQAIAAcABgALAA4AEAASAA4ADgAMAAgACAAIAAgA
CAAJAAoACwAMAAcABQADAAMABQAGAAYACAAHAAkACQAIAAYABQAEAAMACgAMAAoABwAF
AAwAHAAxAEIAVwB4AKcA2wAFAQwB9wDXAKAAUAALAOL/x/+w/6L/o/+s/7v/1f/u////
AwAFAA8AGgAgAB4AHwAkACwAMAAyADUAMQAsACkAKQAoACcAJwAnACUAIgAdABMACgAD
AP///P/9////AgADAAUABgAGAAQABgAHAAkADQAOAA8AEQASAA4ADQALAAgADAAPABIA
FAASABAADgANABAADwAQABIAFAAUABQAEgASABAADgAKAA8ADwARABQAFAATABMAEgAQ
ABAAEgASABUAGAAbABwAGQAYABIADwATABcAHAAgAB8AHwAfAB4AIAAgACAAJAAnACkA
KwArACkAJwAnACUAKAAsADIANQA0ADQANAA3ADMANQA2ADcAPAA+AEAAQQBAAD4APQA8
AD8AQgBFAEQAQwBCAEEAQAA/AD4APgA/AEAAQwBAAEMAPgA4ADUAMwA0ADYAOQA7ADUA
MwAwACkAKQAnACcAJwAmACUAJQAlACIAHAAaABcAGQAbAB4AIAAfAB4AHAAaABgAGAAY
ABgAGAAZABsAHwAaABcAFgAWABkAGgAbAB0AGwAaABcAFgAXABcAFwAYABsAHAAeAB8A
HAAaABgAFgAYABoAHQAfACEAIAAdAB0AHgAiACQAJgAoACkAKwArACwAKwApACUAJQAn
ACkAKwAsACgAIwAeABkAHAAhACAAIAAdABkAFwAUAA0ACwAJAAcACwANAA8AEQAPAAsA
CQAFAAgACAAIAAcABQAFAAUABwAGAAUABAADAAYACAAJAAsACAAGAAQAAgADAAQABAAE
AAQABgAGAAQABQAEAAMAAgAGAAgACgAMAAkABwAFAAUABgAGAAUABgAHAAkACQAIAAYA
BQAEAAMACgAOAA4ACwAJAAwAGAAlADYAUQB0AJ8A1QADARAB/wDhALAAYAATAOr/1f+6
/6r/q/+w/7v/y//m//3/AwAFABMAIAAkACYAJQAoAC4ALgAwADcANwA0ADMALwAqACcA
KQAnACUAIgAfABUADAABAPf/9P/1//n//P8BAAUACAAKAAgABgAFAAUABwAKAAsADQAO
AAsACwAKAAgACgALAAwADAAMAAwADAANAAwACQAIAAgADgAQABIAEgASABAADgAKAA4A
DQAOABAAEQARABIAEgAPAA4ADwAOABAAFAAYABoAGAAYABMAEQATABUAGAAaABwAHQAe
AB4AHQAcABsAHgAiACUAKAApACgAJwAoACcAKgAsADAAMQAvADAAMQA1AC8AMQAyADMA
OgA8AD4APwA+ADwAOwA6ADwAPgBAAD4AQABAAEAAQAA9ADoAOAA3ADgAOwA4ADsANgAw
AC0AKwArACwALgAvAC0ALQAsACcAJAAhACAAHwAeAB8AIQAjAB8AGgAZABcAGAAZABsA
HAAeAB4AHQAcABkAGAAXABYAGAAbAB8AJQAhAB0AGwAaAB0AHgAfACEAJAAkACIAIgAh
AB8AHQAcAB4AIAAjACUAIQAgAB8AHgAfACAAIgAjACMAJAAnACcAJgAlACQAJAAsAC4A
MAAwADAAMAAuAC8ALgAuADQANwA4AD0AOgA3ADQAMAAvAC0AKwApACsALwAtACwAJwAh
AB0AGAAYABkAGgAbABoAGQAYABcAGAAXABgAFwAWABQAEgAPAA0ADQANAA8AEgATABQA
FQAUABIADwANABAAEgAUABYAFgAWABUAFAARABIAEQAOABMAFAAVABYAFAASABAADgAO
AA8AEAATABUAFAASABIAEQARAA8ADAAOABEAFAAXABQAEAAOAAkACwAUACQANwBKAF0A
dgCZAMcA7wD+APMA4QC+AHYAKwD8/9//xP+4/73/zP/b/+3/BAATABcAFwAdACgANgBC
AEUARgBIAEoASABHAEMARgBJAEkASgBJAEcAQQA5ADIAKQAhABwAFwATABAAEQARABIA
EwAPAA4AFAAcAB8AHwAgACMAIQAfAB4AHAAdAB8AIAAgACIAIwAkACQAIgAgAB4AHQAf
AB8AIQAkACMAIgAhAB4AIwAkACUAJAApACcAJwAoACYAJQAlACQAJQAoAC0AMAAsACwA
LAAqAC0AMAAuAC8AMwA1ADgAOgA6ADkAOAA2ADoAPAA+AEQAQwBDAEMAQQBEAEUASABJ
AEoATABQAFEATwBOAE0ATwBPAFMAVgBZAFoAWABWAFMAVgBWAFcAWABbAF4AYQBgAFQA
UgBWAA==
         </WaveFormData>
      </LeadData>
      <LeadData>
         <LeadByteCountTotal>10000</LeadByteCountTotal>
         <LeadTimeOffset>0</LeadTimeOffset>
         <LeadSampleCountTotal>5000</LeadSampleCountTotal>
         <LeadAmplitudeUnitsPerBit>4.88</LeadAmplitudeUnitsPerBit>
         <LeadAmplitudeUnits>¦ÌV</LeadAmplitudeUnits>
         <LeadHighLimit>2147483647</LeadHighLimit>
         <LeadLowLimit>268435456</LeadLowLimit>
         <LeadID>V5</LeadID>
         <LeadOffsetFirstSample>0</LeadOffsetFirstSample>
         <FirstSampleBaseline>0</FirstSampleBaseline>
         <LeadSampleSize>2</LeadSampleSize>
         <LeadOff>FALSE</LeadOff>
         <BaselineSway>FALSE</BaselineSway>
         <ExcessiveACNoise>FALSE</ExcessiveACNoise>
         <MuscleNoise>FALSE</MuscleNoise>
         <LeadDataCRC32>1240370681</LeadDataCRC32>
         <WaveFormData>
AgACAAIAAgD+//z/+v/4//z//v8AAAIA/P/4//T/8P/w//D/8P/w//P/9v/5//z//P/8
//z//P8BAAQABwAKAAgABgAEAAIAAwAEAAUABgAIAAgACAAIAAUABAADAAIABQAIAAsA
DgALAAoACQAIAAoACgAKAAoADAAMAAwADAAJAAgABwAGAAkADAAPABIAEQAQAA8ADgAQ
ABIAFAAWABkAGgAbABwAGgAaABoAGgAeACIAJgAqACoAKgAqACoALAAuADAAMgA1ADYA
NwA4ADcANgA1ADQANwA6AD0AQAA8ADoAOAA2ADgAOAA4ADgAOgA6ADoAOgA2ADIALgAq
ACsALAAtAC4AKgAmACIAHgAcABwAHAAcABsAGgAZABgAEwAQAA0ACgANAA4ADwAQAAsA
CAAFAAIABAAEAAQABAACAAIAAgACAP7//P/6//j//P8AAAQACAAEAAIAAAD+/wEAAgAD
AAQABgAGAAYABgADAAIAAQAAAAMABgAJAAwACAAGAAQAAgADAAQABQAGAAgACAAIAAgA
BgAEAAIAAAAEAAYACAAKAAgABgAEAAIAAwAEAAUABgAIAAgACAAIAAcABgAFAAQACAAM
ABAAFgATABMAEgASABMAFAAVABYAFwAZABoAFgAPAAsACwAKAA4AEAAQAA4ACAAGAAEA
AAACAAMAAwADAAQABAAEAAEA/f/8//r/+f/8//3///8BAP7//P/5//f/+f/5//r/+v/7
//7///8AAPv/+f/4//b/9//6//3/AwD///z/+v/5//v/+//8//z//f/+//7////8//r/
+P/2//j/+f/8//3/+//5//b/9P/1//b/9//4//r/+v/6//r/+/8DABQAJwBAAGIAkAC/
AN8A6QDYALwAgwAwAOz/z//B/6v/lf+T/5j/nP+q/8D/1P/X/9j/3//o/+v/7P/s/+//
9P/7/wAAAgACAAEA/v/5//L/8v/4//j/9v/5//n/9P/q/+T/4//i/+X/7P/z//f/+P/3
//P/8v/y//L/8f/2//n//P8BAP7//f/8//z//P/8//z//f///wAAAAAAAP7//P/6//j/
/f///wIABAABAAAA/////wEAAgACAAIABQAHAAgACQAGAAYABgAGAAkACgAMAA4ADQAL
AAsACQALAA4AEAARABUAGAAaABwAHAAZABYAGAAZABwAIwAoACYAKAArACoALQAtACoA
KgAuADIAMwA3ADMAMQAxADAANAA2ADgAOgA3ADYAOQA4ADkAOAA5ADcANwA2ADUANAAw
AC0AKwAoACgAKgApACsAJgAjAB4AGwAdAB0AGgAZABgAGAAUABEADQALAAgABwAHAAgA
CgAMAAgABQADAAIAAAAAAAAAAAABAAEAAQABAP3/+v/5//T/+P/5////AwD///3/+//8
//z/+v/6//r//f8AAAMABgAEAAMAAAD8////AgAFAAkABgADAAAA/f/9//7///8AAAEA
AwAGAAoACQAHAAUAAwAJAAsAEAASABMADQAKAAoACgAKAAoADQASABUAGQAVABQAEgAQ
ABMAFAAVABcAFwASAA8ADQAOAA4ADQAMAAwACgAJAAoABAACAAAA//8DAAUABgAIAAcA
AwABAAAA/P/7//n/9//8////AwAGAAIA///8//n//v8AAAAABAABAAAA/v/9//z/+v/2
//T/9//9//7/AAD+//3/+//5//3//v///wAA/f/9//7//v/9//z/+v/5//z//f/+////
/P/6//j/9v/8/wIABgAGAAYACgAPABcAJgA7AFoAiAC+APEABQH7AN4AqABRAPj/zP+9
/63/m/+X/53/oP+m/7b/xv/O/9X/4v/x//j/9//0//L/8f/u//H//P8EAAQAAQD+//n/
9P/y//T/9P/2//v//f/8//r/9v/v/+j/5//u//f///8EAAcABwAEAAQABAADAAUABwAJ
AA0ACwALAAsADAALAAoACQAJAAwAEAATABYAEwAQAA0ACgAOAA8AEQASABQAFAAUABUA
EgASABEAEAAWABkAGwAdABsAGgAZABgAGQAaABwAHgAfAB8AIQAhAB8AIAAgAB8AIgAm
ACkALAAtACsAKQAsAC0ALgAzADYAOQA8AEAAQAA+AD0AOQA4AD0AQgBEAEkARgBDAEIA
QABCAEQARgBIAEcARgBJAEgAQwBAAD8AOwA9AD4APwBAADsANwA0ADAALwAwAC4ALwAu
AC0AKgApACUAIwAeABsAHQAeABsAGQAWABMADwANAA8AEAASABQAEQAPAA4ADgALAAoA
CQAIAAsADQAPABEADAAKAAoABgAHAAcADAAPAA0ADQANABAADQAKAAkACAALAAwADQAO
AAwADQAMAAoACwAMAA0ADwARABEAEQARAA8ADgANAAwADgARABUAGgAXABUAEwARABcA
HQAiACIAHwAeAB0AHAAaABwAHAAdAB8AIgAkACYAIQAeABsAGQAbABgAFwAXABkAGgAa
ABoAFgAQAAsACAAJAAwADwATABAADQAJAAYABwAFAAUABgAHAAcABgAFAAQAAwADAAIA
AwAFAAcACQAHAAQA///+/wEAAgACAAMABgAGAAQABAABAAMAAAD+/wEAAwAEAAUAAwAC
AAEAAAABAAMABgAIAAYABgAFAAUABQADAAEA//8DAAYACQAMAAgABAAAAAAABgASACMA
NQBOAGcAiAC6AO4ADwEVAQUB4ACSADEA7P/K/63/k/+L/5P/mf+o/8D/0P/W/9b/2f/e
/+n/8v/3//r//v////7/+//6//b/9P/3//r//f/+/wAA/v/6//T/8f/v//D/9P/2//n/
+v/7//z/+f/1//r/AQADAAUACAALAA0ACQAHAAUABQAGAAcACAAKAAwADAAMAA0ACQAI
AAYABAAHAAoADQAQAA0ACwAKAAgACgAMAA4AEQATABQAFAAUABIAEQAPAA0AEAAUABgA
HAAaABgAFwAWABkAGwAfACEAIAAiACMAIwAhACIAIgAiACgAKwAuADYAMgAwADIAMgAz
ADYAOgA6AD0APwA+AEAAQQBCAEAAQQBCAEMARgBIAEUARABDAEIAQwBEAEkASgBHAEQA
QwA/AD0AOgA3ADQANQA1ADYANgAxAC4AKAAlACQAIwAgAB8AIQAhAB4AHQAaABgAEgAN
ABAAEQARABMADgAKAAcABAAGAAUABQAGAAYABgAGAAYAAwABAP///f/+/wAABAAEAAEA
/f/+//3//v///wAABAAEAAIAAgACAAAA/v/8//r//v8DAAYACAAGAAQAAgABAAQABQAG
AAcACAAIAAgACAAGAAUABQAGAAgACQAKAAsACQAFAAQAAAACAAMABAAGAAsADgANAA0A
CgAKAA4AEAASABQAFQAYABkAGwAYABYAEwAQABUAGAAbAB8AGwAUAA8ACwAOABAAEQAS
ABAADAAJAAgAAgAAAP7//f8AAAMABQAIAAcAAwABAAAAAQABAAAA////////AAAAAPz/
+//6//n//v8AAAAABAACAAAA/f/7//3//v/9//7///8DAAIAAgD+//3/+//5////AgAF
AAgABQADAAIAAAADAAQABAAFAAUABQAFAAUAAQAAAP///v8EAAgACgAKAAoADgAXACcA
PgBdAIoAxAD8ABkBFwH/ANQAhAAfAOD/yP+1/53/kf+R/5X/nP+s/77/yv/Q/93/6v/x
//D/7f/s/+7/7//y//n//P/8//r/9//2//P/8v/0//j/+P/4//f/8//u/+z/7P/p/+r/
8//8/wEAAwACAP///f/7//z//f/9////AQADAAcABQADAAEAAAADAAQABQAHAAcACAAI
AAgABgAEAAIAAAAEAAcACwAOAAsACAAFAAMABgAIAAkACgAOAA8ADwAPAAwADAAMAAwA
EAASABUAGAAXABUAFQATABYAGAAZABkAHAAeAB8AIAAhAB8AHQAgACEAJAArADAALAAs
AC0AKgAsAC0AKwAsADAANAA1ADkANQAzADMAMgA1ADgAOwA+ADsAOAA5ADYANwA2ADcA
NQA1ADQAMwAyAC0AKQAmACIAJAAmACUAJwAkACEAHAAZABcAFwAUABMAEwAUABEADwAM
AAkABQADAAMABAAGAAgABAABAP///v/+//7//v/+/////////////P/6//r/9v/4//n/
//8DAP///f/7//z//v/8//z//P/9//7///8AAP3//f/7//j//P/+/wAAAwABAP///f/7
//z//P/8//z//v///wEABAAAAP3/+v/3//z//f8BAAIA/f/7//n/+P/6//z/+v/5//r/
+v/6//n/+P/4//n/+f8FAAgACAAIAAgACAAFAAYABQAFAAgADAAPABIADgAMAAoACQAL
AAgABwAHAAkACgAKAAoABQAAAPz/+v/4//r//P////z/+f/1//L/9f/z//P/9P/1//X/
9P/z//H/7//u/+z/7v/x//T/9//2//T/8P/w//H/8v/y//P/9v/2//T/9P/w//H/7f/q
/+7/8f/z//X/8v/w/+7/7P/u/+//8f/y//T/9P/z//P/8//x/+//7f/w//L/9P/2//L/
7v/q/+j/7P/6/w0AHwAyAEcAZgCQAMYA7wD3AOsA1ACWADcA6v/I/6//kf+F/4n/j/+c
/7D/xP/O/87/zf/W/+H/6P/p/+7/8v/1//b/8//w/+z/6v/t//D/8//0//T/9P/w/+z/
4//f/97/3v/g/+X/6P/r/+z/5//l/+z/7//x//T/9v/4//n/9//1//P/8//1//X/9f/2
//f/+P/5//v/9//2//T/8v/0//b/+P/6//n/9//2//T/9v/2//b/9//5//r/+v/6//j/
9//1//P/9f/4//v//v/7//r/+v/6//3//f//////AQAEAAYABwAEAAQAAwACAAcACQAL
ABIADwAOABEAEgATABYAGgAaABwAHQAbABwAGwAcABoAGwAdAB8AIwAmACMAIgAhACAA
IAAgACQAJAAkACQAJgAlACEAHgAbABgAGwAbABwAHAAYABYAEQAPAA8ADQAJAAcACgAL
AAkACQAGAAQA/v/5//v//f/+/wEA+//4//b/9P/0//P/8//0//X/9v/3//j/9f/z//H/
7//x//T/+f/6//b/8//1//X/9f/1//X/+P/6//j/+P/4//b/9P/y//D/9f/5//v//P/5
//j/9//3//j/9//2//X/9//4//n/+v/3//X/9P/0//f/+f/7//3/+v/3//f/9P/1//X/
9f/2//j/+v/4//f/9f/0//P/8f/8/wAAAQAAAP3//P/7//r/+//+////AQADAAYACAAK
AAUAAgD///3/AwACAAMABQACAAAA/f/6//n/9v/0//T/8v/y//L/8//v/+3/6v/o/+r/
6f/q/+z/6P/n/+X/4//k/+X/5//o/+r/6//s/+3/6//o/+P/4v/m/+j/6f/r/+n/6P/l
/+T/5v/p/+f/5v/p/+v/7P/t/+v/6P/l/+L/5P/n/+v/7v/r/+r/6P/n/+v/6//r/+v/
7P/s/+z/7P/i/+L/5P/o/+z/8v/7/wUAFAAhADIATgB6ALEA2wDjANQAtgB1ABYAzv+x
/5//i/+F/4//lv+Y/6T/tP+8/73/wP/N/9r/5f/o/+r/6f/o/+P/4P/i/+b/7//y//P/
8P/u/+z/6v/o/+X/5//o/+r/6v/p/+L/3//e/93/3f/i/+v/8//z//T/9f/1//P/8f/v
/+//8f/z//X/+P/3//b/9f/1//P/9P/0//T/9v/4//r//P/5//f/9v/0//j/+v/8////
+//6//j/9v/4//n/+f/5//z//v8AAAIA///8//r/+P/8////BAAHAAUABgAGAAUABQAG
AAYABgALAA0ADwAWABAADgAQABAAEwAYAB4AIAAeAB0AGQAYABsAHgAeACEAIwAlACkA
LAAqACgAJgAkACYAKAAuADAALQAqACkAJQAmACYAJgAmACYAJQAlACQAHwAeABoAGQAb
ABsAGQAZABYAEwANAAkACgAKAAYAAwAFAAUABAAFAAAA/P/5//b/9//3//j/+v/5//j/
9//2//P/8//z//P/8v/y//T/8v/u/+v/7f/t/+//8f/z//j/9f/y//H/8P/w//D/8P/w
//L/9f/2//b/9P/y//D/7//z//X/9//5//X/9P/z//L/9P/1//f/+v/7//v/+//7//P/
9f/2//j//P///wIABQAIAAQABAACAAEAAQACAAIAAgACAAIAAgADAAAA+v/2//P/+P/8
////AgD8//T/7f/o/+f/6v/t//H/8f/x//D/8P/t/+f/4//g/+P/5//q/+3/5//j/+D/
3P/e/+H/5P/n/+n/6v/p/+z/6v/o/+X/4//n/+r/6//u/+v/6//m/+L/5f/n/+j/6f/p
/+j/5//m/+T/4//j/+L/5//q/+z/7//u/+v/6P/l/+X/5v/n/+j/7v/q/+b/4v/i/+r/
9/8JAB4ANwBQAHQApADRAOEA1wDEAJgARwDw/8D/p/+P/3f/c/93/37/jv+q/77/wP+/
/8L/xf/K/9H/1v/a/93/4P/h/+L/4P/e/9n/2P/X/9j/3P/g/+T/4P/Z/9X/0v/O/8z/
0//a/93/3P/f/9//3v/f/+P/5P/m/+j/6f/p/+n/6f/r/+j/5//m/+b/6P/q/+z/7//s
/+r/5//k/+b/6P/q/+z/7P/r/+v/6v/o/+j/6P/p/+v/7v/w//L/8P/v/+3/6//s/+7/
8P/y//D/8P/x//L/8v/x//L/8f/1//r//v8BAP3//P/6//j//v///wAABgAFAAYACwAO
AAwADgARABAAFAAXABcAGgAbABwAGgAbABwAHQAgACIAJAAkACQAJAAhACAAIwAiACQA
JAAmACUAIwAgAB0AGgAaABkAGQAYABYAFgATABMADwALAAUAAQAGAAkACQALAAgABgAA
APv//P/9//3////7//r/+v/6//f/8//w/+7/8v/0//b/+P/z//H/7//t//D/8v/2//b/
9//1//j/+f/2//X/9P/2//r/+v/8//7//P/6//j/9v/4//v//P/8//3//v///wEAAQD/
//3/+//8//7/AAACAP///f/8//z/AAABAAIAAwAPAA0ACAAFAAQAAwACAAQACAAKAA0A
DQAOAA4ADgANAAwACwALAAsABgADAAEAAAAAAP///v/+//z/+//8//b/9v/2//f/9v/1
//P/8v/1//P/8//0//H/7//s/+n/6//t//D/8v/v/+//7//v/+//7v/r/+z/7//w//D/
8f/w/+7/6v/o/+r/7//v//D/7//v/+7/7f/s/+z/7P/s/+3/7//y//T/8v/w/+3/6//w
//H/8v/z//D/8P/w//D/6P/q/+z/9P/8/wIACwAZACwAQwBoAJ4A1gD/AAUB8QDIAHwA
FwDO/7D/m/+D/33/g/+L/5b/pv+0/7j/uP/B/9L/3//o/+n/6P/m/+P/4v/j/+b/6v/u
//H/8P/t/+j/4v/g/+L/5P/l/+n/6v/q/+b/4f/c/9v/3v/l/+3/9P/3//n/9//2//X/
8//x//H/8f/z//f/+f/7//7/+//4//X/8//2//j/+f/6//j/+P/4//j/9//3//j/+P/7
//z//f////3//P/6//j//P///wEAAwAAAAAAAAAAAP///v/+//7/AwAFAAkACwAIAAgA
BwAFAAkADgASABYAGAAXABYAGgAXABYAGQAaABwAIAAlACYAJgAlACEAIAAlACoALAAx
ADAALwAwADAALgAuAC4ALgAvADAANQA2ADIALgAsACcAKQAqACsALAAoACUAIwAgABwA
HAAZABkAGgAZABYAFQARAA8ACgAHAAgACgAIAAcAAwABAP7//f/9//z//P/8//3//f/+
/wAA/f/6//f/9P/1//f/+f/7//n/+P/5//b/9//1//j/+f/8//3//v8CAP//+v/3//T/
+P/6//z//v/9///////+//z//P/8//3/AAABAAIAAwAAAP7//P/6//z///8DAAgACwAJ
AAUABQAEAAcACAAJAAoADQAQABEAEwAPAA4ADAAKAAwADgAQABMAEQAKAAUAAQAEAAYA
BwAIAAYAAgD///7/+P/2//T/8//3//n/+v/8//r/9f/y//D/8P/x//H/8f/x//H/8v/y
/+7/7f/s/+v/7v/w//D/9P/y//D/7f/r/+7/8P/w//L/8v/1//P/8v/v/+//7v/t//H/
8v/z//T/7//t/+z/6v/t/+7/7v/v//L/8//0//X/8f/w/+//7v/y//b/+v/6//j/+P8D
ABMAKABBAGQAkgDMAPsAAwHvAM4AkAAzAOb/xP+z/5v/if+H/4f/jP+c/7D/vv/E/83/
2v/n/+z/6f/k/+b/6f/s//H/+P/4//T/8f/s/+f/5P/m/+r/7P/s/+v/6f/k/97/2v/Z
/9z/4f/m/+3/9f/4//P/8f/v//D/8f/x//P/9f/3//v/+f/3//X/9P/2//b/9v/3//j/
+v/7//z/+v/4//b/9P/4//v///8CAAAA/v/8//v//v8AAAEAAgAGAAcABwAHAAQABAAE
AAQACAAKAA0AEAAPAA0ADQALAA8AEgAUABUAGAAaABsAHAAcABkAFgAYABkAHAAjACgA
JwAoACoAKAArACsAKAAoAC4AMgAzADcANAAxADAALgAxADQANwA6ADcANAA1ADIAMQAw
ADEALwAwADAAMAAwACsAJwAkACAAIgAkACMAJQAgAB0AGAAVABYAFwAVABUAFQAWABMA
EQAMAAkABQADAAYACAALAA4ACwAHAAQAAgAEAAQABAAEAAUABQAFAAUAAwACAAMAAAAD
AAMACAALAAcABQADAAQABwAGAAcACAAKAAoACgAKAAkACQAHAAQABgAIAAoADQALAAkA
BwAFAAcACAAJAAoACwANABAAFAARAA0ACQAFAA8AFQAWABgAFgATABIAEQAQABIAFgAY
ABsAGgAaABkAGAAYABgAGAAZABwAGAAWABUAFAASAA8ADAANAAwADAAOAAcABgAFAAUA
BAADAAEAAAADAAMABQAIAAIA///7//f/+//9/wAAAgD///////////3//P/5//r//v8A
AAEAAwABAP7/+f/2//j//f/9//7//P/9//3//f/7//r/+f/4//v//f8AAAIAAAD+//v/
+f/+////AAABAP///v/9//z/9P/2//j/+v8AAAoAEwAbACYANQBIAGoAmgDPAPMA9wDm
AL4AcwAYANr/w/+x/5//nf+l/6r/rv+8/8j/0P/T/9r/6//6////AAD+//v/9v/3//z/
AAACAAcACAAFAAIAAAAAAPz//P/7//v//v/+//b/8//0/+//7v/1//v/AAAHAA8ADQAM
AAsACQAHAAUAAwADAAgACwAOABIADwAMAAkABwAIAAoACwAMAA4ADgAOAA4ADAALAAsA
CgAOABAAEgAVABMAEgAQAA4AEQATABQAFQAUABQAFAAUABIAEgATABQAGAAZABwAHQAa
ABoAGQAXABoAHgAhACQAJQAlACUAKgAnACYAKQAqAC4AMgA3ADgANQAzAC4ALAAyADYA
NwA7ADsAOwA9AD4AOwA6ADkAOAA6ADwAQgBEAD4AOgA4ADMANwA4ADkAOgA4ADUAMwAw
AC0ALAAoACcAJwAnACUAJQAhAB8AGgAXABoAHAAaABkAFwAVABIAEQAMAAoACQAIAAkA
CQAKAAwACgAIAAYABAAFAAcACQALAAgACAAKAAgABgADAAUABQAHAAkACwAQAA4ACgAI
AAYABwAIAAkACgAJAAsACwAKAAgACAAIAAkADgARABQAFwATABAADQAKAAgADwAZACAA
IAAeABwAGgAYABYAGAAYABkAHAAeAB8AIAAeABwAGgAZABwAGAAWABUAFAAUABMAEgAS
AA4ACwAKAAgACgAMAA8ACwAJAAYABAAHAAUABQAGAAMAAQD+//v//f/9//7//v8BAAMA
BQAHAAQAAAD6//j//P8AAAMABwAEAAIA/v/8//z////9//z//v8BAAMABQADAAAA/f/6
//3///8CAAQAAQAAAP7//f8AAAEAAgADAAQABAAEAAQA/v/6//j//v8EAAoAEQAhADIA
QwBaAH4AsADjAP8A/QDoALgAYQACAND/u/+l/5f/mf+l/6r/sv/E/9L/0v/R/97/7//4
//v//v/+/////v/7//r/+v8AAAUACAAJAAoACAAEAPz/+v/3//f/+P/8//7//f/8//f/
9v/3//n//v8FAAkACgAMAA4ADwAMAAkABgAFAAkACwANABAADgAMAAoACQALAAwADAAM
AA0ADgAPABAADwANAAwACgANAA4ADwARAA4ADgANAAwADgAPAA8ADwARABQAFwAaABgA
FgAVABQAFgAXABoAGwAZABoAGgAZABsAHgAgACIAJwAnACcALAAoACYAKAAoACsAMAA2
ADgAOAA3ADMAMgA0ADYANQA3ADoAOwA+AEAAPgA8ADoAOAA8AD4ARABGAEIAPgA8ADcA
NQA0ADMAMgA0ADMAMwAyAC4ALAAnACUAJgAnACYAJwAjACEAHAAZABgAGAAUABEAEwAV
ABYAGQAUABAADQAKAA0ADQAOABAADQAMAAsACgAJAAkACQAJAAsADAAPAA4ACQAFAAYA
BQAJAAsADQASABAADgAOAA4AEAAQABAAEAARABMAEwASABAADgAMAAsAEQATABUAFwAY
ABgAGAAYABgAGgAeACAAIgAkACIAIgAgAB8AHwAgACAAIAAiACQAJgApACYAHgAYABMA
GQAeACIAJgAhABwAGAAWABQAFAAUABUAGAAZABkAGgAWABEADgAMAA0ADwAQABEAEAAP
AA8ADgAMAAsACgAJAAwADgAOABIAEAAOAAsACQANABAAEQAUABIAEwAPAAwADgAPAA8A
DwARABIAEwAUABAADQALAAgADAAOAA8AEQASABEAEAAPAAwADAAMAAwAFAAUABQAEAAO
ABIAHwAzAEYAXwCEALIA7AAZASMBEwH0ALIAVwAIAOD/x/+t/5n/k/+X/6L/uP/Q/+D/
5P/n/+7/9//6//X/9v/6/wEABgALABAADAAIAAUAAgABAAIABAAGAAoACgAJAAEA/P/6
//r/+//+/wMACAAJAAkADAAHAAUABwAKAA0ADwASABMAFAAXABQAEQAOAAwADwASABUA
GQAXABYAFAASABMAFAAVABYAGAAZABsAHAAaABgAFgAVABcAGgAcAB4AHwAfAB4AHQAb
ABwAHQAeACAAIgAlACgAJQAjACMAIQAlACoALgAxADEAMgAyADIAMwAzADMAOAA4ADoA
QABEAEAAQABBAD4ARABHAEcASgBKAEwASwBNAEsASwBNAE4AUgBUAFYAWABVAFIAUwBQ
AFIAUgBUAFMAUQBOAEsASABHAEUARABCAEEAQgBAAEEAPQA5ADMALwAxADMAMgAzAC8A
LgApACUAJQAlACQAJQAkACQAJQAmACMAHwAcABoAHQAeAB8AIAAdAB0AHQAdABoAGgAc
ABoAGwAbACAAIwAfAB0AGwAcAB4AHgAgACIAIQAgAB8AHgAeAB8AHgAcAB4AIAAiACUA
IwAhAB8AHQAfACIAJQAoACwAKQAlACIAJAAoACoALAAuADAAMgAyADMALwAuACwAKgAt
ADAAMwA3ADMALAAnACMAJwAqACwALgAsACgAJQAkAB4AHAAaABkAHQAfACAAIgAfABsA
GQAYABgAGQAZABkAFwAXABgAGAAWABUAFAATABcAGAAXABoAGAAWABMAEQATABQAEwAU
ABQAFwAVABQAEwATABIAEQAWABgAGgAcABcAFQAUABIAEwAUABQAFQAVABUAFQAVABMA
EgARABAAGAAcAB4AGgAWABgAIQAtAEAAXQCAAKwA5gAVASkBHQEAAcgAbwAYAOz/1//B
/63/p/+n/6r/tv/O/+T/6P/r//j/AwAGAAUABAAGAAkACgAPABQAFgAUABMAEAALAAgA
DAAQABAAEgATAA8ACgAEAP7///8EAAkADgATABcAGAAZABkAGAAYABgAFwAbAB0AHwAj
ACAAHwAeAB4AHgAeAB4AHwAhACIAIgAiACEAIAAfAB4AIgAlACkALAAoACYAJAAjACQA
JgAnACgALAAtAC0ALQArACoAKQAoACwALgAxADQAMgAxADIAMQA0ADYANwA3ADoAPAA9
AD4APgA9ADwAQABBAEQASwBQAE0ATgBQAE4AUgBTAFEAUgBVAFgAWABbAFgAVwBYAFgA
WwBeAGEAZABgAF4AYABeAF0AXABdAFsAXABcAFwAXABZAFUAUgBOAFAAUgBRAFMATwBL
AEUAQQBEAEUAQwBDAEIAQgA+ADsAOQA3ADQAMwAzADQANgA4ADUAMQAuACwALQAuAC8A
MAAxADEAMQAxAC0ALAAtACoALAAtADMANwAzADEALwAwADEAMAAxADIAMwA0ADUANgA1
ADUAMwAwADMANgA5AD0APAA5ADYAMwA1ADYANwA4ADYANwA5ADwAOgA5ADgANwA/AEIA
RABEAEQARABCAEIAQAA/AEQASABLAE4ASgBIAEYARQBGAEIAQAA/AEMARABEAEQAPwA6
ADYANAAyADQANgA5ADYANQAzADIANQAzADMANAAxADEAMAAvACwAKwArACoALQAvADEA
MwAyADAALAAsAC8AMAAwADEANAA0ADIAMgAuAC8AKwAoACoALQAvADEALwAuAC0ALAAu
AC8AMQAyADQANAAzADMAMgAxADAALwAxADQANwA6ADYAMgAuACoALAA2AEUAVQBoAH8A
mAC8AOwAGQEtAScBGAHsAJsARgASAPf/3//P/83/1//i//D/BAAQABQAEwAYACEALgA3
ADoAPAA/AD4APQA8ADgAOgA9ADwAPwBAAEAAQAA8ADgAMQAtACwALgAwADMANAA5ADoA
OQA1ADAANwA/AEEARABHAEkARwBFAEMAQwBFAEUARQBGAEcASABJAEsASABIAEcARgBK
AEwATgBQAE8ATQBMAEoATQBOAE8AUQBTAFQAVABUAFQAUwBRAE8AUwBWAFkAXABaAFgA
VwBWAFoAWwBeAF8AYgBkAGUAZQBjAGQAZABkAGkAawBtAHQAbwBuAHEAcgBzAHYAegB6
AH4AfwB9AH4AfwCAAH4AfwCBAIMAhwCKAIkAiACHAIYAhgCGAIoAigCKAIoAjACLAIEA
fgCBAA==
         </WaveFormData>
      </LeadData>
      <LeadData>
         <LeadByteCountTotal>10000</LeadByteCountTotal>
         <LeadTimeOffset>0</LeadTimeOffset>
         <LeadSampleCountTotal>5000</LeadSampleCountTotal>
         <LeadAmplitudeUnitsPerBit>4.88</LeadAmplitudeUnitsPerBit>
         <LeadAmplitudeUnits>¦ÌV</LeadAmplitudeUnits>
         <LeadHighLimit>2147483647</LeadHighLimit>
         <LeadLowLimit>268435456</LeadLowLimit>
         <LeadID>V6</LeadID>
         <LeadOffsetFirstSample>0</LeadOffsetFirstSample>
         <FirstSampleBaseline>0</FirstSampleBaseline>
         <LeadSampleSize>2</LeadSampleSize>
         <LeadOff>FALSE</LeadOff>
         <BaselineSway>FALSE</BaselineSway>
         <ExcessiveACNoise>FALSE</ExcessiveACNoise>
         <MuscleNoise>FALSE</MuscleNoise>
         <LeadDataCRC32>846986055</LeadDataCRC32>
         <WaveFormData>
4v/i/+L/4v/g/+D/4P/g/+L/5P/m/+j/5f/k/+P/4v/j/+T/5f/m/+j/6v/s/+7/7//w
//H/8v/1//b/9//4//f/9v/1//T/9v/2//b/9v/2//b/9v/2//b/9v/2//b/+f/6//v/
/P/6//r/+v/6//r/+v/6//r//P/8//z//P/6//r/+v/6//z//v8AAAIAAAAAAAAAAAAC
AAQABgAIAAoACgAKAAoADAAMAAwADAAPABIAFQAYABgAGAAYABgAGgAcAB4AIAAjACQA
JQAmACgAKAAoACgAKQAqACsALAAqACoAKgAqACoAKgAqACoAJwAmACUAJAAiACAAHgAc
ABsAGgAZABgAFAASABAADgAMAAwADAAMAAsACgAJAAgABgAEAAIAAAACAAIAAgACAAAA
/v/8//r//P/8//z//P/7//r/+f/4//f/9v/1//T/+P/6//z//v/7//r/+f/4//r/+v/6
//r/+v/6//r/+v/6//r/+v/6//3//v///wAA///+//3//P/+//7//v/+//z//P/8//z/
+v/6//r/+v/8//z//P/8//z//P/8//z//v/+//7//v/+//7//v/+////AAABAAIABAAG
AAgACgAJAAoACQAHAAgACgAMAA0ADgARABAADgAKAAkACAAIAAsACwALAAkABAABAAAA
/v/8//z//f/9//v/+//7//n/9v/1//X/9f/3//X/9f/2//P/8v/y//H/8//z//L/8v/z
//T/9v/3//X/9f/1//X/9//3//f/9//1//X/9P/0//j/+f/6//z//P/8//z//f/7//v/
+//7//z//P/9//7/+//6//n/+P/7//r//f/+//z//P/9//z//f8DAA4AGwAqAEAAXwCB
AJ0AqwCnAJwAegA7AAgA8//q/9j/x//C/8L/wP/H/9f/4f/h/+D/5P/r/+7/7v/w/+//
8f/1//b/9v/2//f/9f/y/+7/7//z//P/8f/z//X/9P/w//H/8f/w//X/+f/8/////v//
//3//f/9//////8AAAIABAAHAAUABQAEAAQABAADAAIAAgAEAAQABgAGAAUABQAEAAMA
BQAGAAgACQAHAAcABwAIAAgACQALAAwACgAJAAkACQAJAAsADAAOABAAEQARABIAEQAQ
AA8ADwATABYAFwAXABgAGgAcABwAHAAcABsAHAAfACEAJgApACkAKgAtAC0ALAAsAC4A
MAAxADIAMwAzADUANQA4ADkAOQA5ADkAOAA4ADcANwA3ADgANwA2ADcANgAyAC8ALAAp
ACYAJgAmACMAIQAhACAAHwAdABoAFwAXABcAFgAVABEAEAANAAsACAAIAAcABgAGAAUA
BQAGAAUABAADAAIAAgACAAIAAgAAAAAAAAD+//v//P/9//r//P///wEAAgABAAAA////
//3//v/+//7///8AAAEABQACAAEA/f/8////AAACAAMAAQABAP///f/8//3//f/7//3/
/f8CAAMAAwACAAEAAQADAAUABgAHAAkABgAGAAYABgAGAAYACQAKAAsADgANAAsACgAK
AA0ADQANAA8ADQAKAAcABwAFAAYABgAFAAYAAwD///3//P/6//n/+P/8//3//P/9//r/
9//z//H/8P/v/+7/6//v//L/9P/2//T/8//y//H/8f/y//P/9P/0//P/8v/x//D/7//u
/+3/7v/v//D/8f/u/+7/7//v//H/8v/y//L/8v/z//P/8//x//H/8P/w/+//8P/w//D/
8P/w//D/7v/0//b/+P/2//P/9v/7/wMADAAZAC4ASgBzAJsArQCtAKMAhABEAAEA4P/X
/8z/vP+1/7b/sv+0/7//y//P/9P/2v/k/+n/5v/k/+T/4f/d/9//6P/s/+r/5//l/+L/
4P/h/+P/5f/l/+f/6f/q/+r/6f/n/+b/5f/p/+z/8f/y//P/9f/z//P/9f/1//X/9v/3
//n/+f/5//j/+P/6//n/+P/4//n/+v/9//7/+//7//r/+f/5//r//P/9//v/+//7//z/
+//7//z//P//////AAABAAAAAQABAAIAAgADAAMABAAEAAQABAAFAAUACAAJAAkADAAO
ABAAEAARABIAEgAUABgAGQAdAB8AIQAiACUAJQAlACQAJQAmACcAKAApACkAKAAnACkA
KQAtAC0ALQAsACwAKwArACsAKQAnACUAJQAnACQAIgAgABsAGAAYABgAFwAVABUAFAAT
ABEADgALAAcABwAGAAUABQAEAAEA///9//z/+v/4//r/+f/5//r/+f/4//f/9v/0//T/
9P/0//b/9v/2//T/8//0//X/8v/z//X/9v/2//X/9P/z//P/9f/2//b/9v/2//b/9v/5
//n/+f/2//b/+P/4//n/+f/4//n/+P/3//b/9//3//X/9v/3//3////+//z/+v/5/wIA
BwAJAAgABQAEAAMAAgAEAAQABAAGAAcABwAIAAoACQAHAAUABQAFAAIA////////AAAA
AP///f/5//T/8f/0//T/9f/2//b/9f/y//H/8//x/+7/7f/v/+//7//t/+3/7v/u/+7/
8f/x//H/8f/u/+z/6v/o/+z/7f/u/+//7//v/+//7//s/+v/6v/p/+r/6v/r/+v/6//s
/+z/7P/t/+//8P/x//D/7//t/+z/6//s/+z/7P/v//D/8f/w//D/7v/s/+z/7//2//3/
CQAaACsAQgBmAI0AqQCzALEAmwBmAB4A6//U/8P/sP+m/6n/qP+s/7r/w//H/8n/zf/Q
/9j/3f/e/97/3v/d/9v/2//c/9z/3P/f/9//3v/e/+H/4f/h/9//3//h/+L/5P/l/+X/
6P/r/+3/7P/p/+z/8f/z//X/9f/3//f/9f/0//P/8//2//f/9//4//j/9//2//b/9f/0
//X/9P/1//f/+P/5//b/9v/3//f/+f/5//n/+v/6//v//f/+//z/+//7//v//P///wEA
BAACAAMAAwAEAAcACAAJAAsACgAMAAwACwAMAA4AEAAQABQAFgAXABoAGQAZABwAHQAf
ACAAIwAjACcAKAArAC4ALAAsACwAKwArACsALgAvAC8ALwAvAC4ALwAvADAAMQAwAC0A
KgApACcAJAAiACAAIAAeAB8AIAAbABcAFQASABQAEwARAA8ADQANAAwACwAJAAgABQAD
AAMABAAEAAQAAAD9//v/+v/7//z//f/+//z//P/8//z//P/8//z/+v/6//z//v/8//v/
+//6//j/+f/6//v//f/7//z//P/8//r/+v/6//3/AAABAP//AAD///7//v/9////AQAB
AAEAAQABAAAA/f/9//3/AgADAAUABAADAAMAAAD///3/+//9//7//v///wEAAgACAAMA
AwAEAAUABgAHAAgACgAKAAoADAALAAkACAAIAAwADQAOABEADgAKAAYABQAHAAgACAAH
AAYAAwD///3//P/6//n/+P/8//3//P/9//3/+//4//f/+f/5//n/9//1//b/9v/2//b/
9f/0//P/9P/2//j/+v/4//f/9v/1//X/9f/1//X/9f/1//X/9f/z//L/8v/x//T/9v/3
//j/9//3//b/9f/2//f/9//4//j/+P/3//b/9v/2//b/9P/2//j/+P/4//n//P8DAA8A
HAAxAE4AdgCfALcAvQC5AKUAbAAiAPP/4v/V/8L/tv+z/7L/sv++/8v/0f/T/9v/5P/m
/+f/5v/m/+b/5//p/+v/7P/s/+r/6f/r/+z/6v/t//P/8//z//H/7//s/+7/8f/v//D/
9//7//7//f/8//n/+//7//v//f/9//3//v///wEA//////7//v8AAAEAAgAEAAQABAAG
AAYABQAFAAQAAwAFAAYACAAJAAcABQADAAIAAwAFAAgACgAIAAcABwAHAAYABwAHAAgA
CwANAA4AEAAOAA4ADgAPAA8AEgATABMAFQAYABsAHAAdAB4AHgAgACQAJQApACsAKgAq
ACwAKwAuAC4AMAAyADUANgA3ADcANwA3ADoAOwA9AD0APQA8ADsAOQA4ADcAOAA3ADYA
NwA5ADYANAAyAC4AKgApACgAJwAlACUAJAAkACMAIQAfAB0AHQAcABsAGQAYABUAEwAR
ABAADgAMAA4ADQANAA4ADQAMAAsACgAKAAoACgAKAAgACAAIAAYABAAGAAgABgAIAAsA
DQAOAA0ADAALAAsACwAMAAwADAAKAAoACgANAAsACwAIAAgACwAMAA4ADwAOAA8ADgAN
AAwADQANAAsADQANABIAEwASABAADgANAA8AEQASABMAEAAQAA8ADwANAA4ADgAPAA4A
DQALAAoADQANAA0ADQAUABYAGAAYABgAGAAWABYAFgAYABsAGwAcAB4AHQAbABkAGQAZ
ABgAFwAZABcAGAAYABcAGAAVABEADwAPAA4ADgAOAA0ADQALAAsADgANAAsACwAKAAkA
CAAFAAMABAAEAAQABgAHAAgACQAHAAYABQAEAAYABwAIAAkABwAHAAcABwAFAAUABQAF
AAUABgAIAAkABwAIAAgACAAKAAsACwALAAsACwAKAAoACgAKAAkACAALAAwADQAMAAoA
CAAGAAYACQASABsAJwA0AD8AUgByAJsAuwDJAMcAvwCUAEwAFQD+/+//3P/S/9P/0P/S
/9z/6f/v/+//7//4/wIABQAEAAQABAAFAAcABQAEAAIAAgAFAAcACAAIAAcABwAJAAcA
AwADAAQABAAFAAkADAAPABEADgANABIAFQAVABUAFQAXABcAFQAUABMAEwAVABcAGAAa
ABwAGwAaABoAGQAYABkAGAAZABsAHAAdABwAHAAdAB0AHwAfAB8AIAAeAB8AIQAiACAA
HwAfAB8AIAAjACUAKAAnACcAJgAmACcAKAApACsAKwAuAC8ALwAuADAAMgAyADYAOAA5
ADwAPQA9AEAAQQBBAEIARQBFAEgASABKAEwATABMAEwASwBMAE0AUQBTAFQAUwBSAFAA
UgBRAFEAUQBSAFEAUABRAE4ASgBHAEQAQwBCAEQARgBAAD0APAA6ADoAOQA3ADUAMwAz
ADIAMQAxADAALQArACsALAAsACwAKgAnACUAJAAkACQAJAAkACQAJAAkACQAIQAgAB8A
HAAfACIAJQAkACIAIwAjACIAJAAkACQAJQAlACYAJgAmACQAJAAkACcAKgArACkAKgAp
ACgAKAAnACUAJwAnACcAKAApACkAJwAmACUAKQApACsAKgApACkAJwAnACYAJQAnACgA
KAApACgAKAAnACcAJQAlACQAJAAtAC8ALwAuAC4ALgAuAC4ALwAwADEANAA1ADUANgA4
ADcANQAzADMANgA2ADYAOQA3ADYANAAxADIALwArACkAKQAoACgAKAAnACcAJQAlACcA
JwAmACcAJAAjACIAHwAgACIAIwAkACMAIwAjACMAIQAgAB8AHgAhACEAIQAhACEAIQAh
ACEAIgAjACQAJQAmACYAJwAnACYAJgAlACQAJQAnACgAKQAoACcAJQAkACYAKAApACoA
KAAoACgAJgAiACQAKAAqACkAKgAvADUAQABLAFYAaACHALEA0wDdANkAzACgAFcAJAAT
AAgA+v/x//T/9P/u//P/AQAHAAcADAAUABsAHgAeAB4AHwAfABsAGgAcAB4AIwAjACAA
HgAdAB0AHQAbAB0AHwAgACAAIQAhAB4AHQAhACAAHwAiACcALQAsACsALAArACkAKAAn
ACcAKQArACwALgAsACsAKgAqACgAKAAqACoAKwAtAC4ALwAsACwALQAtAC4ALwAwADIA
MAAvAC8ALgAuAC0ALQAtAC8AMQAyADQAMQAxADAAMAAyADQANgA5ADoAPAA8ADsAOQA6
ADsAOgA/AEIARABIAEgARwBJAEkASgBMAFAAUQBRAFAAUQBSAFEAUgBTAFMAVQBVAFgA
WQBaAFkAWABWAFkAWQBaAFsAWQBXAFUAVQBXAFQAUgBQAE8ATABMAEwASQBHAEcARgBG
AEUAQwBBADwAOwA5ADcAOAA4ADYANQA0ADQAMwAyAC8ALQAsACwALgAuAC4ALgAqACoA
KgAqACgAKAAoACYAJgAoACoAKAAmACcAJwAmACkAKgArAC0ALAAsACsAKgAqACoAKgAt
AC8ALwAsACwALgAuAC8ALwAxADMAMwAzADEAMQAwAC0AMAAxADcAOQA4ADYANAAzADAA
NQA3ADcAOAA6ADwAPgBAAD4APgA+AEAAPgA9AD0APgA/AD8APwBBAD8APAA5ADkAOgA8
AD0APQA4ADMALQApAC0ALgAwADIAMQAxAC8ALwAsACkAJQAjACUAJwApACkAJQAkACIA
IAAjACUAJwApACoAKgAqACoAKgApACgAJwAoACkAKgArACgAJwAmACUAJwAoACoAKwAo
ACgAJwAmACYAJwAnACcAKAApACkAKgAqACoAKQAoACoAKgAqACgALAAoACYAJgAjACgA
MQA9AEwAWwBsAIIApwDLANsA3QDZAL4AggA/ABwADwD+/+z/5//o/+j/7v8BAA8ADQAJ
AAwAEAAVABwAHgAgACEAHwAfACAAIAAeABsAGQAYABgAGQAdACEAIQAfAB8AIAAcAB0A
IwAoACkAKQAqACkAKgAtAC8AMQAxADMAMwAyADIAMgAzADIAMwAzADQANgA1ADQANAAy
ADIANAA0ADcAOQA6ADsAOQA4ADgANwA3ADcANwA4ADoAOwA9AD4APAA7ADsAOwA8AD8A
QQBEAEEAQQBAAEAAQQBCAEMARQBHAEoASwBLAEkASgBLAEoATQBOAE4AUABMAEkASQBH
AEUARgBJAEkASABIAEoATABLAEoASQBHAEcARwBKAEsATABLAEoASABIAEcARwBHAEUA
QwBBAEEAPwA8ADoAOAA4ADYANwA4ADQAMQAwAC4ALAApACUAIQAgACEAIQAhAB0AHAAZ
ABcAFgAWABUAFAARAA8ADgAOAAwADAAMAAwACwAMAA0ADgAMAAoACAAEAAcACgANAAwA
CgALAAsACgAMAAwADAANAA4AEAARABIADwAOAA0ADwAQABEADwAQAA4ADgAPAA8ADwAR
ABEAEQAUABUAFQATABEADwASABEAFAAUABQAFQAeAB8AHgAbABoAGQAYABkAGgAbAB4A
IQAhACIAJAAjACMAIwAlACAAHAAYABcAFwAYABgAFwAYABUAEQAPAA8ADgAOAA4ADQAN
AAsACwALAAkABgAFAAMAAwADAAEAAgAEAAUABgAFAAUABQAFAAQABAAEAAQABQAFAAUA
BQADAAMAAwADAAQABQAGAAcABAAEAAUABQAFAAYABgAGAAYABwAHAAcABwAHAAYABgAJ
AAoACgAKAAgACAAIAAYABgAGAAYACgAPABIAFwAjADAAQQBYAH4ApwDFANEAywCzAIIA
OgAHAPT/5f/S/8r/yf/G/8j/1P/f/+P/4//r//T/+v////7//P/6//n/+//7//r/9v/w
/+n/5f/g/9r/1//Z/93/3//d/9//4v/i/9//3f/a/9f/1//c/+H/4v/h/+H/4P/f/+D/
3//e/97/3v/f/+L/4//j/+T/4v/f/9z/2v/c/9z/3v/e/97/3//f/9//3v/e/9//3//h
/+H/4f/i/+H/4f/i/+L/5f/l/+b/5//k/+X/5f/m/+T/5f/l/+b/6f/q/+v/7f/t/+7/
7f/r/+7/8v/2//j/9//4//j/+v/7//v//v///wEAAgAFAAUACAAIAAoADAANAA4ADwAP
AA8ADwASABMAFAATABIAEAAQAA8ADwAPAA8ADQALAAsADQAKAAgABgABAP7//v/+//z/
+f/4//b/+P/3//X/8//w/+//7f/r/+r/6v/o/+f/4//i/+D/3v/g/9//3//g/+D/4P/g
/+D/3f/c/9v/2v/b/9z/3f/c/9r/3P/e/9z/3f/f/+D/4P/g/+D/4P/h/+D/4P/f/97/
4f/i/+P/5//n/+f/5P/k/+b/5v/n/+f/5//p/+n/6f/n/+f/5v/j/+b/5//t/+//8f/w
/+//8f/y//P/9P/1//b/9//4//n//P/7//n/+P/4//n/+f/5//v/9//0//H/8f/y//T/
9f/1//L/7//r/+n/5//m/+b/5v/o/+n/6P/p/+j/5f/h/9//4P/h/+L/4f/h/+L/4v/i
/+H/4f/h/+H/4v/i/+L/4v/g/9//3v/d/+D/4f/i/+P/4//j/+P/4//g/+D/4f/h/+H/
4v/i/+L/3//f/97/3f/e/9//3//g/+P/5P/k/+T/5P/k/+T/4v/m/+b/6P/o/+X/5v/t
//n/CAAZACoARgBxAJcApQChAJUAbAAoAPH/2P/N/7r/qv+n/6L/oP+q/7n/v//B/8X/
0P/Y/9v/2v/Y/9j/2f/Z/93/4P/e/9r/2f/V/9L/0v/V/9n/3f/d/9v/3f/c/9r/3f/d
/9z/3//h/+T/6//s/+v/6//r/+v/7f/t/+7/7v/u/+//7v/v/+//8P/y//H/8P/w//D/
8P/y//L/8f/x//D/7//v//D/8v/z//L/8f/w//D/8f/z//b/+P/2//X/9f/1//P/9f/2
//j/+v/7//v//P/6//r/+v/7//7/AgAEAAUABAAGAAgACAAHAAgACAAKAA4ADwATABUA
EwAUABcAFwAaABoAHAAeACEAIgAjACMAIgAhACMAIwAnACcAJwAmACUAIwAiACEAIwAh
AB8AHwAfABwAGgAYABUAEgASABIADwANAA0ADAAJAAcABAABAAAAAQABAAEA/f/8//n/
9//z//L/8P/u//H/8f/y//T/8f/w/+//7v/u/+7/7v/u/+7/7v/u/+z/7v/w//L/8P/y
//P/8//y//D/8P/w//H/8//0//T/9P/0//T/9P/3//X/9f/y//L/8//0//b/9//0//X/
9P/z//X/9//4//f/9//3//z//f/6//j/9v/1//z//////wEAAAAAAAAAAAAAAAMABAAF
AAgABgAFAAUABgAJAAkACQALAAkABgADAAMAAAAAAP///f8AAP///f/9//v/+P/2//T/
9f/1//P/8//2//X/8//z//D/7//u/+v/7v/w//H/8v/x//H/8f/x//D/8P/w//D/8//z
//P/8//x/+//7f/r/+7/7//w//H/7v/u/+//7//t/+7/7v/u/+//8f/y//P/8f/x//D/
8P/y//T/9f/2//P/8v/x/+7/7v/u/+7/7v/x//j///8DAA4AFwAkADgAWQB/AJsAowCh
AI4AWgAXAO7/3//U/8T/v//A/7z/uv/D/8//0//V/9r/5v/v//D/7v/u/+v/6f/p/+z/
7v/s/+3/7f/o/+j/6//t/+3/7//v/+//8v/w/+v/6f/u/+3/7f/y//n/+v///wMAAQD/
/////f/7//r/+f/5//3///8AAAIA///9//v/+v/8//z//v/+//z//f/9//3//v/+////
//8AAAEAAgAEAAIAAwAFAAYACAAHAAcABwAFAAcACAAKAAgACQAJAAoACwAMAA0ADwAO
ABAAEAAPABEAFAAXABgAGgAcAB0AIAAfAB8AIgAjACQAJgAqACsAKwAqACsALAAuADAA
MgAzADEAMQA0ADUANwA3ADcANgA4ADcANwA3ADUAMwAxADEAMgAwAC8ALgApACYAJgAm
ACQAIQAgAB4AIAAfAB0AGwAYABcAFQATABMAFAATABMADwAOAAwACgAHAAUABAAEAAUA
BgAHAAgACAAIAAgACAAJAAoACwAKAAgACgAMAAoABwAHAAYABAAGAAgACgANAAwADAAL
AAoACgAKAAoADQAMAAsABwAGAAgACAAJAAkACwAPABEAEwAQAA8ADQAJAA0AEQAYAB0A
HAAZABgAFwAWABYAFgAWABgAGQAZABoAHAAbABsAGwAdABsAGAAVABUAFAAUABMAEQAS
AA8ACwAJAAsACgAKAAoACgAJAAYABQAGAAUAAwADAAIAAQAAAP3//f/+//7//v8AAAEA
AgADAP///v/9//z///8BAAMABQADAAEA///9//7///8AAAEAAQACAAQABQADAAIAAAD+
////AQACAAMAAAD///3//P8AAAIAAwAEAAMAAgABAP7//v/8//z/AAADAAQABwARAB4A
KwA6AFQAeQCfALcAuwC1AJgAWAARAPL/5//W/8r/x//K/8T/xv/T/93/3f/d/+j/8v/5
//j/9v/2//f/9//3//j/+P/6//3//f/8//r/+//7//n/+f/5//f/+P/8///////8//v/
+//+/wEABgAJAAkACwALAA0ADQAKAAoACgALAA4ADwAPABAADwANAAsACgALAAwADwAQ
AA8ADwAOAA0ADAAMAA0ADQAPAA8ADwAQAA8ADwAQABAAEgARABEAEQATABUAFgAYABYA
FwAXABgAGgAaABoAGwAaABwAHAAbAB0AIAAjACQAJQAmACYAKAApACkALAAtADAAMgA2
ADcANQA0ADUANgA1ADYANwA3ADkAOQA8AD0APgA9ADwAOgA+AD8AQQBDAEEAPQA5ADcA
NQAyADAALgAuACwALQAuACwAKQAoACYAKAAnACUAIwAfAB0AGgAXABcAFgATABEAEwAU
ABQAFAAQAA0ACwAKAAsADAANAA4ACgAKAAoACgAMAAwADAAKAAwADgAQAA4ACwALAAoA
CAALAAwADQAPAA8AEAAQABAAEAAQABAAEwASABEADQAMAAwADAANAA0AEAATABQAFQAW
ABcAFwAVABsAGgAbABwAHQAeAB0AHAAbABwAHgAdAB0AHgAhACEAIQAjAB4AGgAWABUA
GAAaABsAGwAZABUAEAANAA4ADgAPABAADwAPAA0ADQAMAAkABQADAAYABwAIAAcABgAG
AAUABAADAAMAAwADAAMABAAFAAYABAADAAIAAQAEAAUABgAHAAYABQAEAAMAAwAEAAYA
BwAFAAYABgAGAAQAAwABAP//AgADAAMABAAFAAYABgAGAAQABAAEAAIACAAIAAYABAAD
AAgAEQAdACgANwBOAHAAmQC/AM0AywC9AJIATgARAPT/4//S/8D/uf+6/77/yv/Z/+H/
4//j/+j/8P/z//D/7v/y//X/9//3//r/+v/2//X/9f/2//b/9//3//n//f/9//n/+P/6
//v//f8AAAMABQAEAAUABgAFAAUACAAJAAwADQAOAA4ADgAPAAwACwAJAAgACgALAAwA
DgAMAAwADgAOAA8AEQASABMAEgASABMAEwARABEAEQASABQAFQAXABgAGAAXABcAFwAX
ABkAGgAcAB4AHwAfACAAHwAeAB0AHQAgACQAJgAnACgAKgAsACwALwAwADAAMgAyADMA
NwA5ADgAOAA6ADkAPQA+AEEARABDAEQARQBFAEUARQBIAEkATABNAE4ATgBNAEsASgBJ
AEoASQBIAEkASABEAEEAPgA8ADoAOwA8ADoANwA2ADQAMwAxAC4AKwAqACsAKwArACkA
KAAlACMAJAAkACMAIgAhAB8AHgAeAB0AHAAbABoAGwAcAB0AHgAeAB4AHgAcABoAHAAe
ABwAHQAfACAAIAAgACAAIAAhACMAJAAkACQAIwAiACEAIwAlACUAIgAiACMAJAAmACcA
JgAnACYAJQAnACkAKgApAC0ALQAsACsALAAuADAAMgA0ADQANAA0ADYANgA1ADUANgA5
ADkAOQA7ADcANAAxADEAMwA0ADQAMwA0ADEALQArACgAJgAlACQAJgAnACYAJwAlACMA
IAAfACAAIQAiACEAIAAgAB8AHgAdAB0AHQAdAB4AHgAeAB4AHQAdAB0AHQAfAB8AHwAf
AB8AHwAfAB8AIAAgACEAIQAiACQAJQAmACMAIwAiACEAIwAjACIAIgAhACIAIgAiACQA
JAAkACIAJgAoACgAJgAjACYALQA1AEAAUQBmAIQAqwDPAOMA5wDdALwAfAA7ABoADQD8
/+7/5//i/97/5P/1/wMAAwADAAwAEgATABQAFAAWABcAFQAVABoAHAAaABsAGQAWABYA
GwAdAB0AIQAjAB8AHgAeAB0AHwAiACUAJQAmACkALAAtAC0ALQAtAC8ALwAvADAAMQAz
ADMAMwAyADIAMgAxADAAMAAyADIANAA0ADMAMwAyADEAMwA0ADYANwA2ADUANAA0ADYA
NwA5ADoAPAA7ADsAOwA5ADsAPAA+AEAAQQBBAEIAQABAAEAAQQBFAEgASQBJAEoATABO
AE4ATwBQAFAAUgBWAFcAWwBdAF0AXgBhAGEAZABkAGYAaABoAGgAaABnAGkAaQBsAG0A
cQBxAHEAcABvAG0AbABrAGwAawBqAGsAbQBqAGgAZgBjAGAAYABgAF8AXQBdAFwAWgBX
AFMATwBQAFEAUQBRAE0ATABJAEcARgBGAEUARABGAEUARQBGAEUARABDAEIAQQBCAEMA
RABEAEQARABCAEAAQgBEAEIARQBHAEgASABHAEYARQBFAEYASABJAEoASgBKAEoATQBM
AEsARwBGAEkASgBMAE0ATABNAEwASwBOAE8ATwBNAEsASwBQAFEAUQBQAE8ATwBUAFgA
WABYAFgAWABaAFoAWgBcAF4AXwBhAGQAYgBhAGAAYQBgAF4AXABdAF0AXgBeAF0AWgBX
AFMAUQBTAFIAUgBSAFMAUwBRAFEAUgBRAE8ATwBNAE0ATQBLAEkASgBKAEoATABNAE4A
TwBMAEwATABMAE8AUQBTAFUAUwBTAFMAUwBRAFEAUQBRAFIAUgBTAFMAUQBSAFIAUgBT
AFUAVgBXAFcAVwBWAFYAVQBWAFYAVgBZAFoAWwBaAFoAWABYAFQAVQBaAGEAbQB4AIkA
mgC0ANcA+wANAREBDQH2ALoAewBYAEcAOAAsACkAKgAoACwANwA/AEEAQwBGAE4AVQBc
AFwAWgBZAFkAWQBYAFgAWgBbAFsAWgBcAF0AWwBdAF8AWwBbAFwAXgBfAF8AYABjAGcA
aABlAGIAZwBvAG8AbwBxAHEAbgBuAG4AbwBuAG8AbwBwAHIAcQBwAHAAcgByAHQAdAB2
AHcAdwB3AHUAdAB0AHMAdgB3AHgAegB6AHsAfQB+AHwAewB7AHsAfAB/AIEAhACDAIMA
ggCCAIQAhgCIAIsAiwCOAI8AjwCOAJAAkgCSAJQAlgCXAJoAmgCbAJ8AoQCjAKQApwCn
AKoAqgCsAK4ArQCuAK8ArwCwALEAtQC3ALgAtwC2ALQAtQC1ALYAtwC5ALcAtQC1AK8A
rgCwAA==
         </WaveFormData>
      </LeadData>
   </Waveform>
</RestingECG>
