# Supplementary material for: Detection of Left Atrial Enlargement Using a Convolutional Neural Network-Enabled Electrocardiogram
Source: Front Cardiovasc Med. 2020 Dec 17;7:609976. doi: 10.3389/fcvm.2020.609976 (PMC7773668; doi:10.3389/fcvm.2020.609976)
Supplement: Supplementary file 3 [file Data_Sheet_3.ZIP › normal2/1802017572_5502_0000001D.XML]

<?xml version="1.0" encoding="Windows-1252"?>
<!DOCTYPE RestingECG SYSTEM "restecg.dtd">
<RestingECG>
   <PatientDemographics>
      <PatientID>1802017572</PatientID>
      <PatientAge>75</PatientAge>
      <AgeUnits>Years</AgeUnits>
      <Gender>Female</Gender>
      <PatientLastName>chenlixia</PatientLastName>
   </PatientDemographics>
   <TestDemographics>
      <DataType>Resting</DataType>
      <Site>1</Site>
      <AcquisitionDevice>MAC55</AcquisitionDevice>
      <Status>Unconfirmed</Status>
      <Priority>Normal</Priority>
      <AcquisitionTime>10:15:19</AcquisitionTime>
      <AcquisitionDate>03-29-2017</AcquisitionDate>
      <CartNumber>1</CartNumber>
      <AcquisitionSoftwareVersion>009C</AcquisitionSoftwareVersion>
      <XMLSourceVersion>MAC5000 v1.0</XMLSourceVersion>
   </TestDemographics>
   <RestingECGMeasurements>
      <VentricularRate>66</VentricularRate>
      <AtrialRate>66</AtrialRate>
      <PRInterval>144</PRInterval>
      <QRSDuration>82</QRSDuration>
      <QTInterval>442</QTInterval>
      <QTCorrected>463</QTCorrected>
      <PAxis>68</PAxis>
      <RAxis>50</RAxis>
      <TAxis>-1</TAxis>
      <QRSCount>11</QRSCount>
      <QOnset>222</QOnset>
      <QOffset>263</QOffset>
      <POnset>150</POnset>
      <POffset>210</POffset>
      <TOffset>443</TOffset>
      <ECGSampleBase>500</ECGSampleBase>
      <ECGSampleExponent>0</ECGSampleExponent>
   </RestingECGMeasurements>
   <Diagnosis>
      <Modality>Resting</Modality>
         <StatementCount>4</StatementCount>
         <LabelText>12SL ��ϳ���</LabelText>
      <DiagnosisStatement>
         <StmtFlag>ENDSLINE</StmtFlag>
         <StmtText>�������</StmtText>
      </DiagnosisStatement>
      <DiagnosisStatement>
         <StmtText>ST����</StmtText>
      </DiagnosisStatement>
      <DiagnosisStatement>
         <StmtFlag>ENDSLINE</StmtFlag>
         <StmtText>T ���쳣���ɿ���Ϊ�±��ļ�ȱѪ</StmtText>
      </DiagnosisStatement>
      <DiagnosisStatement>
         <StmtFlag>ENDSLINE</StmtFlag>
         <StmtText>�쳣 ECG</StmtText>
      </DiagnosisStatement>
   </Diagnosis>
   <Waveform>
      <WaveformType>Rhythm</WaveformType>
      <WaveformStartTime>0</WaveformStartTime>
      <NumberofLeads>8</NumberofLeads>
      <SampleType>CONTINUOUS_SAMPLES</SampleType>
      <SampleBase>500</SampleBase>
      <SampleExponent>0</SampleExponent>
      <HighPassFilter>16</HighPassFilter>
      <LowPassFilter>150</LowPassFilter>
      <ACFilter>NONE</ACFilter>
      <LeadData>
         <LeadByteCountTotal>10000</LeadByteCountTotal>
         <LeadTimeOffset>0</LeadTimeOffset>
         <LeadSampleCountTotal>5000</LeadSampleCountTotal>
         <LeadAmplitudeUnitsPerBit>4.88</LeadAmplitudeUnitsPerBit>
         <LeadAmplitudeUnits>��V</LeadAmplitudeUnits>
         <LeadHighLimit>2147483647</LeadHighLimit>
         <LeadLowLimit>268435456</LeadLowLimit>
         <LeadID>I</LeadID>
         <LeadOffsetFirstSample>0</LeadOffsetFirstSample>
         <FirstSampleBaseline>0</FirstSampleBaseline>
         <LeadSampleSize>2</LeadSampleSize>
         <LeadOff>FALSE</LeadOff>
         <BaselineSway>FALSE</BaselineSway>
         <ExcessiveACNoise>FALSE</ExcessiveACNoise>
         <MuscleNoise>FALSE</MuscleNoise>
         <LeadDataCRC32>3824658895</LeadDataCRC32>
         <WaveFormData>
/P/8//z//P/6//r/+v/6//r/+v/6//r/+v/6//r/+v/5//j/9//2//j/+P/4//j/+f/6
//v//P/7//r/+f/4//r/+v/6//r/+f/4//f/9v/3//j/+f/6//z//P/8//z/+//6//n/
+P/6//r/+v/6//r/+v/6//r/+P/4//j/+P/5//r/+//8//z//P/8//z/+//6//n/+P/6
//r/+v/6//v//P/9//7//P/8//z//P/7//r/+f/4//r/+v/6//r/+f/4//f/9v/3//j/
+f/6//j/+P/4//j/+P/4//j/+P/6//r/+v/6//f/9v/1//T/9f/2//f/+P/2//b/9v/2
//j/+P/4//j/+v/6//r/+v/5//j/9//2//j/+P/4//j/+P/4//j/+P/4//j/+P/4//j/
+P/4//j/9//2//X/9P/1//b/9//4//b/9v/2//b/9P/0//T/9P/1//X/9v/3//f/+P/3
//b/9v/3//j/+P/1//X/9v/2//b/9v/1//X/9v/3//j/+v/3//b/9v/3//f/+P/6//v/
+v/9//7//v8BAAEAAQACAAQABAAGAAgABgAGAAUABAAFAAQAAAD9//j/+P/4//j/9v/1
//P/8v/0//b/9//4//b/9//1//H/9P/1//b/9v/6//n/9//z//L/9v/2//L/9P/4//v/
/P8BAAkAEAAXACkARgBjAHoAigCTAJ4ApwCkAJsAigB1AGYAXQBIACoAEwADAPL/5v/m
/+j/6v/u/+//7P/s/+//8f/u/+3/7P/r/+v/6//q/+r/7f/t/+3/7f/q/+n/6f/q/+r/
6f/p/+r/6//s/+3/7f/r/+3/7f/t/+z/6//p/+j/6v/q/+j/6v/o/+j/6f/p/+n/6v/r
/+z/6//q/+n/6P/p/+n/6v/q/+z/7P/s/+z/6//r/+v/6v/s/+v/6//q/+z/7P/s/+z/
7v/t/+n/6v/u/+//7v/v/+//7v/t/+v/7P/t/+7/7v/t/+3/7//x//L/8v/w//L/8f/x
//D/8P/y//P/8//0//b/9v/2//f/+//7//v//P/6//3//f/9//////8AAAEA//8AAAEA
AQABAAEAAgACAAQABAAEAAUAAwADAAQABAAFAAQABwAIAAgABwAEAAMABwAIAAgABwAG
AAYABAAEAAUABAABAP//AgACAAIAAwAAAP////////7//f/9//z//P/7//v//P/7//j/
9//2//j/+f/6//z/+//6//r/+f/7//v/+f/3//n/+P/1//T/9f/1//X/9v/5//r/+//8
//r/+P/2//b/+P/3//X/9f/4//j/+f/5//f/9//4//j/9v/2//T/9P/4//r/+v/5//f/
9//5//n/+P/7//z//f/5//j/9//1//b/+P/5//r//P/8//v/+v/6//j/+v/7//v/+//7
//v/+P/2//X/9P/4//r//P/+//v/+f/4//f/+f/5//n/9//1//j/+P/4//j/+P/3//X/
+f/5//n/+f/6//r/+v/5//n/+f/5//n/+P/4//n/+f/4//f/9f/0//X/9f/2//j/9v/1
//X/9f/4//j/+P/4//r/+v/7//v/9//1//P/8P8AAPz/+P/8//z/+f/4//f/9v/2//b/
9v/2//b/9v/2//b/9v/1//X/9f/2//j/+P/4//f/9//3//b/9//3//j/+P/6//r/+f/5
//f/9//3//j/+v/6//v//f/3//b/9v/1//f/+//9//7/AQABAAEAAgAEAAQABgAIAAgA
CAAHAAYAAwACAP7/+//5//r/+//8//r/+f/3//b/+P/4//f/9v/4//v/+//5//f/9//3
//b/+P//////9//y//b/+P/6//z//P/7//7/AwAFAA4AGQAnADYASwBkAHwAiwCOAI0A
kgCPAIIAbwBcAEsAPgAyACEABwDy/+b/5P/m/+r/7P/v//D/9P/z//H/8P/x//L/8//y
//H/7//u//L/8//0//X/8v/x//H/8v/y//H/8f/y//D/8P/w/+//7f/v/+//7//w//H/
8f/y//D/8P/u//D/8v/y//P/8//w//D/8P/w//L/8v/y//L/8f/x//L/8v/w//D/8P/w
//H/8//1//b/9P/z//P/8v/w//D/8P/w//X/9f/y//T/8//z//H/8f/1//b/9//3//X/
9f/1//T/9P/1//j/+//6//r/+P/6//n/+f/4//j//P/9//3//v/8//z//P/9/wAAAQAC
AAQAAgAFAAUABQAHAAcACAAJAAsADAANAA0ADAALAAsACgAIAAgACAAJAAwADQAPABAA
DgAKAAoACAAKAAsACgALAA0ADgAOAA0ADAAMAAoACgAOAA4ADAALAAoACAAGAAUABQAF
AAYABwAFAAMAAgAAAAEAAQACAAQAAgAAAAAAAAAAAP///v/+////AAACAAMAAQABAP//
/f/+//7//P/8//3//f/9//7/AAAAAAAAAAD+//7//v8AAAAA///9//3/AQACAAQABQAD
AAMABAAEAAIAAgAAAAAAAgAEAAQAAwAEAAUACAAJAAQABQAEAAMAAgACAAIAAQABAAIA
AgACAAQABAADAAIAAgAAAAIAAwABAAEAAQABAAMAAgACAAIAAAAAAAAAAAACAAEAAQAB
AAEAAQABAP///f8AAAAAAAABAAIAAgABAAIAAQAAAP//AQACAAMAAwACAAEAAAD///7/
/v//////AAABAAEAAgABAP///v/+//////8AAAEABAACAP7//v8AAAEAAgADAAQAAwAC
AAEAAAAAAAAAAAAAAAIAAQABAAEAAQACAAEAAAAAAAEAAgACAAEAAQACAAIAAgACAAEA
AQACAAMABAAGAAUABAAEAAUABAAEAAUABQAGAAkACgAKAAoACQAIAAgADAAMAA4AEAAO
AA4ADQAMAAwADAAJAAcAAgACAAIAAgD//////v/+////AAAAAAAA//8BAAAA/f/9//3/
/f/8/wIA///9/////v/+/wIAAAD+/wAAAQACAAsAEwAWABcAJwA+AFEAaACAAI8AlgCd
AKAAmQCOAH8AbgBfAFAAPAAlABMA/v/w/+7/9P/2//b/+f/2//T/9f/3//X/9f/1//X/
9v/3//f/+P/3//f/9//3//b/9f/1//b/9v/1//X/9v/0//T/9P/z//X/9//3//f/9v/1
//P/8v/z//T/8//2//b/9v/3//f/9P/0//T/9P/1//b/9//4//b/9f/1//T/9v/2//b/
9v/0//X/9v/2//T/8//z//L/9P/0//T/9P/3//f/9P/2//f/9//1//X/9//4//n/+f/3
//f/9//2//b/9//6//3//P/8//r//P///////v/+/wAAAQABAAIAAQAAAP////8DAAMA
AwAEAAIABQAFAAUABwAHAAgACQAJAAoACwALAAkACQAKAAoADQAOAA8AEQAPAA0ADAAK
AAwADAAQABIAEQARAA8ADwAPABAAEAAPABAAEAAOAA4ADwAOAAsACQAKAAoACgALAAgA
BwAHAAcABgAFAAUABAAGAAUABQAGAAUAAgABAAAAAgABAAAAAAAAAAAAAQABAP/////9
//v///8AAP//AAD+//3//P/8////AAABAAIAAQAAAP//AAACAAEA/////wIAAgADAAMA
AAD//////v///wAA//8AAAEAAgABAP///////wEAAQABAAMAAwADAAAAAAAAAP//AQAC
AAIAAgAAAAAA///+/wAA/v8AAAEAAQABAAEAAQD///7//v/+//7//v/+//7//////wAA
AQAAAP///v/7//3/AAAAAAAA/v/+//3/+//+////AAABAP///v/9//v//f/9//3//f/9
//7/AAABAP///f/6//j/+//7//z//v/8//v/+//7//z//P/8//z//P/8//3//f/9//3/
/f/8//7//v/+//7/+//6//n/+P/5//n/+f/5//z//P/7//v//f/9//3//v/8//r//P/6
//r/+v/6//r/+v/6//r//P/8//z//P/6//n/+f/5//r//P/8//z//P/9//7//v/6//n/
+f/4//v//P/8//3/+//7//v//P/8//z//f////7//v////////8BAAEAAAABAAEAAQAC
AAUABgAJAAwACgAKAAkACAAHAAYAAgD///r/+v/6//r/+v/7//v//P/6//r/+f/4//j/
+//7//n/+f/5//n/+P/6//v/+//9//7//P/+//z/9v/4////AgAJAA8AGAAlADsAVgBv
AHwAiACXAKYApwCgAJcAhgBzAGAASwA4ACQADwD7//D/8P/w/+7/7v/u/+3/7v/u//H/
8f/x//H/8f/x/+//7//u/+7/8f/x//H/8f/w/+//7//w/+7/7f/t/+7/7//w//H/8f/u
/+//7v/t/+7/7//v//D/8P/w/+7/8P/u/+7/7//v//D/8P/w//D/7v/u/+7/7v/t/+3/
7v/u/+//8P/x//L/8P/v/+7/7P/v/+//8P/w/+//7v/t/+z/8P/x/+//8v/x//H/7//v
//D/8P/w/+//8//1//f/+P/1//P/8//z//b/9v/0//b/9f/1//T/9P/4//n/+f/6//z/
/P/8//3//P/7//r/+v/7////AAABAP////8AAAEAAwAEAAUABQAHAAcACAAIAAcABgAF
AAUABwAHAAgACAAIAAYACAAIAAcABwAFAAUACQAKAAoACQAIAAgABgAGAAgACAAGAAUA
BQAEAAMAAwACAAEAAQABAAIAAQABAAAA///9//z//P/+//z//P/8//z/+//6//r/+P/4
//n/+f/6//v/+v/5//v/+v/3//b/+P/5//r//P/6//r/+v/6//j/+P/4//r//P/7//n/
+f/5//j/+P/3//n/+f/6//r/+v/6//j/+P/4//r/+v/5//j/+f/8//3/+P/5//j/9//5
//r/+//7//n/+v/6//r/+v/6//n/+P/5//j/+//9//r/+f/4//f/+P/4//n/+v/8//z/
/P/8//n/9//2//X/9v/3//j/9//1//j/+P/4//r/+v/5//f/9//3//f/9//4//j/+P/3
//n/+f/5//n/9v/2//f/9//5//n/+P/4//b/9f/1//b/9P/z//P/8//1//b/9//4//b/
9v/3//f/9//3//f/9v/0//T/9P/0//T/9P/0//T/9P/1//b/9//2//b/9f/1//f/9//3
//j/9v/0//T/8v/0//X/9v/3//j/9//2//X/9P/0//T/9P/0//X/9v/3//j/9f/0//L/
8f/z//T/9v/2//j/9//3//f/9f/z//L/8v/0//b/9v/1//f/9//3//f/9//2//X/9f/5
//b/9v/3//f/+P/7//z//f///wAAAQD//wAA//8AAAMABAAFAAUAAgABAAAA/P/5//b/
9v/2//j/9//3//b/9f/0//P/8f/x//L/9v/3//P/8//z//P/8P/w//H/8f/1//T/9P/2
//b/8v/y//n//P/9/wUAFAAdACkAPgBXAGoAegCLAJYAlwCSAIsAfABjAFAAPwAwACAA
DQD5/+r/5P/i/+L/5v/m/+P/6P/s/+v/5f/m/+n/7P/v/+7/7f/r/+r/7f/t/+3/7f/q
/+n/6f/q/+n/5//m/+b/5//o/+n/6f/p/+v/6//r/+v/6//q/+r/7P/s/+r/7P/u/+7/
7//v/+z/7P/s/+z/7P/s/+z/7P/s/+3/7//w/+//7v/t/+z/7P/t/+7/7v/u/+3/7f/s
/+7/7v/u/+7/8//z//D/8v/x//H/7//v//P/9P/1//X/9P/z//L/8P/v/+//8f/z//X/
9v/1//j/9//3//b/9v/6//v/+//8//z//P/8//3/////////AAD+/wEAAQABAAEAAQAC
AAMABQAGAAcABwAHAAcACAAIAAYABgAGAAcABwAHAAgACAAKAAgACgAKAAkACQAHAAcA
CQAKAAoACQAGAAYABAAEAAkACgAJAAkABwAGAAUABQAEAAMAAwADAAIAAQABAAAA/v/9
//3//v8AAP7//v/+//z/+//6//r/+v/6//v/+//9//3/+//5//r/+v/4//j/+f/5//n/
+v/8//z//P/8//r/+v/6//z//v/9//v/+//6//r/+//7//3//f/+//7//P/8//r/+v/+
/wAAAAD///3//f///////P/9//z/+//7//z//f/9//3//v/+//7//f/8//r/+P/7//r/
/f////3//f/9//3//f/8//z//P/7//r/+f/4//r/+f/5//n/9//3//f/9f/3//r/+v/6
//r/+v/5//f/+f/5//n/+f/4//j/+P/3//n/+f/5//n/9//2//b/9f/4//n/+f/6//f/
9f/0//T/9v/1//X/9f/4//j/+P/4//f/9v/2//X/9v/3//j/+P/3//b/9f/0//T/9P/0
//T/8//3//r/+P/4//j/+P/3//b/9f/0//T/9P/0//T/9v/1//X/9f/4//r/+v/6//j/
9//2//T/9v/3//n/+v/7//r/+P/3//f/9//3//j/+v/6//v//f/4//j/+f/5//r//f/+
//7/////////AAABAAAAAQACAAMABAAEAAQABQAEAAAA/f/6//r/+v/6//n/+f/4//j/
9//2//T/8v/z//f/+P/3//f/9//3//b/8v/z//X/9f/4//b/8v/4//r/8P/v//7/BwAH
AAoADwAXAC4ARwBaAGwAfwCKAJUAnACVAIQAcQBkAFUARAA4ACcAEwD+/+r/4v/m/+j/
5v/r//L/8v/v//H/8f/x//H/8f/w/+//7f/s/+v/6//r/+v/7P/r/+v/7P/u/+3/7f/u
/+z/7P/s/+v/6//t/+3/7f/v/+//7v/u/+z/7P/q/+z/7v/u/+//7//s/+z/7P/s/+z/
7P/s/+z/6//r/+z/7P/u/+7/7v/u/+7/7//w//D/7v/t/+3/7P/t/+7/7//w//L/8f/t
/+7/7//v/+3/7f/x//L/8//z//H/8f/x//D/8f/x//P/9f/2//b/9P/2//n/+f/4//j/
/P/9//3//v/7//r/+f/5//3//f/9//7/AAADAAMAAwADAAMABAAFAAMABAAFAAUABQAF
AAYABgAHAAgACQALAAsACwAMAAwACwAIAAkACAAKAAsACgALAA0ADgAOAA0ADAAMAAoA
CgAMAAwACgAJAAkACAAHAAcACAAHAAcABwAGAAUABQAEAAIAAQABAAIAAAD+//7//v/+
//3//P/8//3//v8AAAEA//////3/+/8AAAAA/v/+//3//f/9//7//P/8//z//P///wAA
AQAEAAIA///7//n/+//8//7/////////AAAAAAAAAAD+//7/AgAEAAQAAwAAAP//AAD/
//7/AQACAAMAAgACAAIAAQAAAAAA///+////AAAAAAAAAAD+/wAAAQD/////////////
/v/+//7//P/8//z//P/+//3//f/9//3//f/9//v/+//+//7//v/8//z/+//5//v/+//7
//v//P/8//z/+//5//n/+f/5//r/+v/7//v//f/9//z//P/6//n/+f/6//z/+//7//v/
+f/4//f/9v/4//j/+f/5//n/+f/5//j/+P/4//j/+P/6//r/+v/6//f/9//3//f/+v/6
//n/+f/7//n/+P/6//r/+v/6//r/+v/6//r/+P/4//j/+P/4//f/9//3//r//P/8//z/
+v/5//j/9v/3//f/+P/4//r/+v/5//n/+f/5//n/+v/4//j/+f/7//r/+v/7//v//v8B
AAIAAgAFAAUABQAGAAYABgAIAAoACAAIAAcABgAFAAQAAAD9//r/+v/6//r/+//7//r/
+v/5//j/9v/0//b/+f/5//f/+f/5//n/+P/6//n/9//7//7/+P/2//j/9v/6/wMABgAN
ABMAGAAjADsAVgBrAHwAjgCfAKgAqwCkAJcAhgBxAFwASwA8ACoAEQD9//D/7P/s/+z/
5v/o/+//8v/w//P/8//v/+//7//v//H/8f/w//D/8//z//P/8//w/+3/6//q/+3/7f/u
//D/7//u/+3/6//t/+//7//v/+//7//u/+7/7v/u/+z/7v/w//D/8f/x/+//7v/t/+z/
7v/u/+7/7v/t/+3/7v/u/+z/7P/s/+z/7f/v//H/8v/x/+//7v/s/+3/7v/v//D/8v/x
/+3/7v/t/+3/6//r//D/8v/0//X/8v/x//D/7v/v/+//8f/z//T/9P/y//T/9//3//b/
9v/2//f/9//4//r/+v/6//v//f/9//3//v/+/wEAAQABAP////8AAAEAAgAEAAYABwAF
AAUABgAGAAYABgAGAAcABQAFAAYABgAGAAQABgAGAAkACQAHAAcABwAIAAgABwAIAAgA
BgAGAAgACAAGAAUABQAEAAMAAwACAAEAAQABAAAA//////7//v/9//3//v8AAP7//v/+
//z/+//6//r//P/8//3//f/7//v/+f/3//r/+v/4//j/+//7//v//P/7//r/+f/4//n/
+v/7//7//f/7//j/9//6//r/+//7//z//f///wAA/f/8//n/+P/7//7///////z/+//8
//v/+//9//3//f/+//7//v/9//z//P/7//r//f/+//7//v/9//r/+//7//v/+//7//v/
/f/8//z//P/6//r/+v/6//v/+//8//3/+//7//v/+f/3//r/+v/6//v//P/8//v//P/7
//r/+f/7//z//f/9//7///8AAAEA/v/8//v/+f/6//v/+//8//7//f/9//7//P/7//v/
+//8//z//P/8//r/+v/7//v/+//7//v/+v/4//j/+P/4//r/+v/6//z//P/8//z/+v/6
//r/+v/6//r/+v/6//r/+f/5//n/+v/8//z//P/7//v/+//6//n/+f/6//r//P/8//v/
+//7//v/+//8//r/+v/7//3/+//8//7//////wEAAQAAAAMAAwADAAQABQAEAAUABgAH
AAgACAAIAAYABAD///v/+f/6//v//P/7//v/+v/6//r/+v/5//j/+v/9//3/+//5//n/
+f/4//D/+f/7//X/+P/8//z//P/6//r//f8EAAkADQAOABkALQBEAFkAbAB8AIkAkgCX
AJIAiQB+AGsAVgBJADoAJgATAAMA9P/o/+L/5P/o/+z/7//w/+7/7//z//P/8//z//P/
8f/x//D/8P/v/+//7//v/+//7//w//L/8P/v/+//8P/y//L/8v/x//D/8f/w/+//8P/x
//H/8v/w//D/7v/w//D/8P/x//H/7v/u/+7/7v/v//D/8f/y//P/8//0//T/8//y//H/
8P/y//P/9P/0//L/8f/x//D/7v/u/+7/7v/z//P/8P/y//X/9f/z//P/8//0//X/9f/z
//P/8//y//P/8//1//f/+P/4//b/+P/4//f/9f/0//j/+f/5//r//P/8//z//f/9//3/
/f/+/wAAAwADAAMAAwADAAQABQAFAAYABwAHAAUABQAGAAYABAAEAAQABQAGAAcACQAK
AAkABgAHAAYACQAJAAcABwALAAwADAALAAgACAAGAAYACAAIAAYABQAFAAQAAwADAAIA
AQABAAEAAgABAAEAAAD///3//P/8//7//P/8//z/+v/5//j/+P/4//j/+f/5//v/+//5
//f/+P/4//b/9v/6//v//P/+//z//P/8//z/+v/6//r//P/9//3//P/9//z//P/9//3/
/////wAAAAAAAAAA/v/+//7/AAAAAP///////wEAAQD+/////v/9//3//v///////f/+
//7//v8AAAAA///+//7//P/+/////v/9//z/+//9//z//P/8//z//P/8//z/+v/5//n/
+f/5//n/+f/3//f/+v/6//r/+v/6//n/9//7//v/+//7//r/+v/6//n/+f/5//n/+f/4
//j/+f/5//v/+//6//r/+P/3//f/+P/5//n/+v/7//z//P/8//z/+//6//r/+f/5//n/
+f/4//r/+v/8//r/+P/4//j/+P/6//r/+v/6//r/+v/6//r/+//7//z//f/9//7//f/8
//v/+//7//r/+f/5//r/+v/6//r/+f/5//v/+//7//z/+//6//r/+//6//r/+//7//3/
AQADAAQAAgABAAAAAAADAAQABwAKAAoACgAJAAgABQAEAAAA/f/8//z//P/8//r/+f/3
//b/+P/6//v//P/6//v/+f/1//b/9//4//j/+v/9//n/9//4//j/9v/4//r/+v///wQA
CQALAA4AFQAlAEQAYQBwAHwAjQCaAJ0AmACRAIIAbQBeAFMARAAwABkAAwD0/+r/6P/q
/+z/7v/x//b/9P/x/+//7v/v//D/8f/y//P/8//0//L/8f/w/+//7//v//D/8v/0//P/
8//0//P/8v/x/+//8P/z//T/9f/0//P/8f/w//H/8v/x//T/8//y//L/8f/y//L/8v/y
//T/9P/0//T/8f/x//L/8v/y//L/8v/y//L/8//0//T/9P/z//P/8v/0//T/9P/0//X/
9f/y//T/9f/1//P/8//3//j/+f/5//n/+f/5//j/9f/1//f/+f/6//r/+P/6//n/+f/4
//j//P/9//3//v8AAAAAAAABAAUABQAFAAYAAwAFAAQAAwAEAAUABwAJAAgACAAIAAcA
CQAJAAoACgAMAAwADAANAAwACwALAAoACwAKAA0ADgANAA0ACwALAAsADAAMAAsACwAM
AAsADAANAAwACQAHAAgACAAIAAkABgAFAAUABQADAAEAAAD+//////8AAAIAAQD+//3/
/P/+//3//P/8//z//P/9//3//f/9//v/+f/9//7//f/+//7//f/8//z//v/+//7//v/8
//z//P/+//7//f/7//v//f/+/wAAAQAAAP/////+////AAD//wAA//8AAP///f/8//3/
AAABAP//AQABAAEA///+//3/+//9//7//v/+/wAAAAD///7//f/6//v/+//8//3//v//
//3//P/8//z//P/8//z//P/8//v/+//7//v/+//7//n/+//+//7//v/9//z/+v/3//v/
+//7//v//v/+//7//f/8//v/+v/5//r/+v/7//v/+f/5//j/+P/5//n/+v/8//v/+f/4
//f/+v/6//r/+v/6//r/+//7//v/+//7//r/+v/6//r/+v/8//z//P/8//n/+f/5//f/
+v/6//r/+v/6//n/+P/3//b/9//4//n/+v/4//f/9//3//j/+v/6//r/+f/5//n/+P/3
//f/+P/4//z//P/7//v/+f/5//n/+v/6//r/+//9//v//P/+/////v8BAAIAAgADAAMA
AwAEAAgACAAKAAwACwAKAAgABgAEAAIA/f/5//b/9v/2//b/9//5//r//P/5//j/9v/0
//T/9//3//X/9//3//f/9v/2//X/9//5//r/9v/y//T//P/8//3/AgAHAAsAGAAtAEEA
WABvAIQAkgCbAKQApQCeAI8AfABrAFgAQwAuABoABQDv/+b/6P/q/+r/6v/q/+n/7P/u
/+//8f/v/+//7//v/+7/7f/r/+r/7P/t/+7/7//r/+n/6P/o/+n/6f/q/+z/7P/s/+z/
6//p/+v/6//r/+v/6//q/+r/7P/s/+r/7P/q/+r/6//r/+v/7P/t/+7/7P/s/+z/7P/p
/+n/6v/q/+z/7P/s/+z/6v/r/+z/7P/t/+3/7v/u/+v/6v/p/+j/7f/t/+r/7P/u/+//
7v/v//D/8P/w/+//8P/x//L/8v/v/+//8f/z//b/9v/0//b/9//3//b/9v/4//n/+f/6
//z//P/8//3//v/9//z//P/8/////////wAAAQADAAUAAwAEAAUABQAHAAcACAAIAAcA
BgAFAAUABwAHAAgACAAIAAYACAAIAAkACQAHAAcABwAIAAgABwAGAAYABAAEAAgACAAG
AAUAAwACAAEAAQACAAEAAQABAAAA//////7//P/7//v//P/8//r/+v/6//z/+//6//r/
+f/4//j/9//5//v/+//7//v/+v/3//b/+P/5//r//P/7//r/+f/4//r/+v/6//z//P/7
//n/+f/5//j/+P/3//j/+f/7//z//P/8//r/+v/8//7//v/9//v/+//9//3/+v/7//r/
+f/5//r/+//7//n/+v/6//r/+P/4//f/9v/3//b/+f/7//n/+f/5//n/+f/4//j/+P/4
//j/+P/4//j/9//3//f/+f/5//n/9//1//j/+P/4//j/+P/3//X/9//3//f/9//2//b/
9v/1//f/9//3//f/9P/0//X/9f/3//f/9v/2//b/9f/1//b/9P/z//P/8//2//b/9v/2
//T/9P/1//X/8//z//P/8v/0//T/9P/0//T/9P/0//T/9P/1//b/9//3//b/9P/z//X/
9f/1//b/9v/0//T/9P/0//T/9P/0//T/9P/2//b/9v/2//T/8//z//P/9v/4//j/+P/2
//X/9P/y//L/8//1//b/9//2//T/8//0//X/9v/4//j/+P/5//v/9v/2//f/9//4//v/
/P/8/////////wAA///+////AAACAAQABQAGAAUABAAAAP3/+f/4//f/9v/1//X/9P/0
//T/9P/z//L/9P/3//f/9f/z//P/8//y//D/8//z//X/9v/2//j/+v/4//T/9f/4////
BQAMABMAHwAyAE0AZgB2AIMAjACTAJIAiwCCAG8AVAA/ADgAKgAVAAEA8v/k/97/4P/m
/+r/5//i/+b/7f/x/+7/7f/s/+v/7f/t/+z/7P/s/+v/6v/p/+b/5f/l/+b/5//n/+j/
6v/q/+r/6v/p/+j/6f/o/+f/6P/p/+n/6v/o/+j/5v/o/+r/6v/r/+v/6f/o/+f/5v/o
/+j/6P/o/+f/5//o/+j/6v/q/+r/6v/q/+v/7P/s/+r/6f/p/+j/6v/q/+r/6v/t/+3/
6v/s/+v/6//p/+n/7f/u/+//7//u/+3/7P/q/+r/6//u//H/8P/w/+7/8P/x//H/8P/w
//T/9f/1//b/9f/0//P/8//3//f/9//4//j/+//7//v/+f/5//r/+//9//7/////////
//8AAAAA/v/+//7/////////AAAAAP7//P/+//7/AAABAAAAAQADAAQABAADAAIAAgAA
AAAAAgACAAAA//////7//f/9//7//f/9//3/+//5//j/9v/4//f/9//4//b/9P/0//T/
9v/3/w==
         </WaveFormData>
      </LeadData>
      <LeadData>
         <LeadByteCountTotal>10000</LeadByteCountTotal>
         <LeadTimeOffset>0</LeadTimeOffset>
         <LeadSampleCountTotal>5000</LeadSampleCountTotal>
         <LeadAmplitudeUnitsPerBit>4.88</LeadAmplitudeUnitsPerBit>
         <LeadAmplitudeUnits>��V</LeadAmplitudeUnits>
         <LeadHighLimit>2147483647</LeadHighLimit>
         <LeadLowLimit>268435456</LeadLowLimit>
         <LeadID>II</LeadID>
         <LeadOffsetFirstSample>0</LeadOffsetFirstSample>
         <FirstSampleBaseline>0</FirstSampleBaseline>
         <LeadSampleSize>2</LeadSampleSize>
         <LeadOff>FALSE</LeadOff>
         <BaselineSway>FALSE</BaselineSway>
         <ExcessiveACNoise>FALSE</ExcessiveACNoise>
         <MuscleNoise>FALSE</MuscleNoise>
         <LeadDataCRC32>3256041613</LeadDataCRC32>
         <WaveFormData>
/v/+//7//v/8//z//P/8//7//v/+//7//f/8//v/+v/8//z//P/8//7//v/+//7//f/8
//v/+v/7//z//f/+//7//v/+//7//v/+//7//v8AAAAAAAAAAP7//v/+//7///8AAAEA
AgAAAAAAAAAAAAAAAAAAAAAAAgACAAIAAgAAAAAAAAAAAAIAAgACAAIAAAAAAAAAAAAA
AAAAAAAAAAAAAAAAAAAA///+//3//P/9//7///8AAP///v/9//z//P/8//z//P/+//7/
/v/+//3//P/7//r//P/8//z//P/7//r/+f/4//r/+v/6//r/+v/6//r/+v/4//j/+P/4
//r/+v/6//r/+P/4//j/+P/6//r/+v/6//r/+v/6//r/+P/4//j/+P/5//r/+//8//v/
+v/5//j/+v/6//r/+v/6//r/+v/6//j/9//2//b/9//4//n/+v/4//n/+v/6//z//v8A
AAEAAAACAAIABAAFAAcABwAIAAsADQANAA4ADAAMAAwADgAQABEAEQARABEAEgASABMA
EgARABAADwASABIAEgATABMAEQAQAA8ADgALAAgABQACAAIAAgAAAPz/+//6//r/+v/5
//n/+P/1//T/8//z//L/8v/y//L/8v/y//L/8v/y//D/8P/w//H/7//x//X//f8KAA4A
EQAeAC4AQQBQAF8AdQCKAKAAtgDIANUA4ADgAMMAkAB2AG0AWQA6AB8ACwABAP7/AAAE
AAUAAQD8//f/8f/t/+r/6P/l/+P/4v/h/+D/4P/f/9z/3f/g/9//3//e/93/3P/b/93/
3f/d/93/3//g/+H/4v/f/9//3v/c/9v/2//b/9v/3P/c/9z/3P/c/9z/3P/c/97/3v/d
/93/2//a/9n/2P/Z/9r/2f/a/9z/3P/e/97/2//a/9r/2v/c/93/3v/f/97/3f/c/9v/
3P/e/9//4P/e/97/3v/g/97/3f/d/97/3//g/+L/4//i/+P/4v/h/+T/5P/l/+X/5f/m
/+j/6P/o/+n/6f/r/+3/7f/u/+7/7//x//H/8f/y//T/9f/2//b/9//4//f/+P/4//j/
+f/7//v//P/+//z//P/9////AQABAAAAAAAAAAAAAQABAAIAAgACAAIAAgACAAIAAwAB
AAIAAgACAAUABQADAAUAAwADAAMAAwACAAIAAgACAAIAAwAEAAUAAwACAAEA//8AAAAA
AAABAAIAAgACAAIA///+//3//P/9//7///8AAP///v/9//z//P/8//z//P//////////
//7//v/+//7/AAABAAEAAgABAAEAAQABAAMAAwADAAMAAwADAAMAAwADAAMAAgABAAEA
AgADAAQAAgACAAMAAwAFAAUABAAEAAIAAQABAAEAAQABAAEAAAAAAAEAAQD/////AAAA
AP////////////////7//v/+//v/+//7//v//P/9//3//v/+//7//v/+//z//f/9//v/
/f/9//3//f/9//z/+//5//v/+//7//v/+v/3//j/+P/6//n/+f/3//n/+f/4//j/+P/4
//f/9//5//r/+v/5//n/+f/5//j/9v/5//n/9//8//r/+f/7//j/+P/4//j/+P/6//n/
+P/4//j/+P/4//j/+P/5//r/+v/6//z//v///wAAAgACAAQABQAHAAcACAAHAAkACQAK
AAwADAAMAA4ADgAPAA8ADwARABIAEgATABcAFwAXABcAFwAWABUAFQAXABUAFAATABEA
DQAJAAUABAAEAAQAAgAAAP///v/+//z/+f/3//T/9P/0//T/9f/y//L/8v/y//D/8P/w
//D/9P/y//L/8P/t/+v/6f/t//n/AgAIAA0AFgAiAC8APABLAF8AdgCQAKgAvADNAOAA
6ADTAKQAfABvAGkAVgA7ACUAEQAEAP7//P/9/wMABgABAPn/8f/q/+b/4//h/+D/3//f
/+D/4P/e/97/4P/e/93/2//b/9v/2//d/93/3f/d/9r/2v/a/9r/3P/d/93/3P/b/9v/
2//b/9r/2v/a/9r/2v/a/9r/2v/a/9r/2f/Z/9z/3P/c/9z/2v/a/9j/2P/a/9r/3P/c
/9v/2v/a/9r/2//b/9v/2//c/93/3v/f/97/3v/d/9z/3v/e/97/4P/g/9//3//g/97/
3v/f/9//4f/j/+P/4//j/+L/4v/h/+L/5P/n/+j/5v/n/+f/6f/p/+n/6v/q/+3/7//v
/+//7//w//D/8P/y//X/+P/5//j/+P/4//n/+f/5//r//P/+//7///8BAP/////+//7/
AAAAAAEAAQAAAAAAAAAAAAAAAAAAAAEAAwAEAAQABAADAAMAAQADAAMAAwADAAMABAAE
AAQABAADAAMAAwADAAQABAAEAAMAAQAAAP////8AAAAAAAAAAAAAAAAAAAAA/v/+//7/
/v8AAAAAAAAAAP7//v/+//7/AQABAAEAAQACAAIAAgACAAIAAwADAAQABQAFAAUABQAF
AAUABQAFAAcABwAHAAcACAAJAAkACQAGAAYABgAGAAgACAAJAAkABwAHAAYABgAHAAcA
CAAJAAcABwAHAAYABgAHAAcABQAFAAYABgAFAAMAAwADAAMABQAEAAQABAAFAAUABQAF
AAMAAwACAAIAAgACAAIAAgACAAMAAwABAAMAAwADAAMABAAEAAQAAwABAAEAAQABAAIA
AQAEAAYABQADAAIA//8DAAMAAgACAAIAAgABAAEAAwACAAIAAwAEAAIAAgACAAIAAgAB
AAAAAAACAAIAAgACAAAAAQACAAIAAgAEAAYABwAJAAwADQAQAA4ADwAOAA4AEgAVABYA
GAAXABYAFQAWABYAFwAXABcAGQAaABoAGwAaABkAGAAXABgAGAAYABkAGAAVABMAEQAR
AA8ADQALAAoACgAKAAgABAADAAIAAgADAAEAAAD+//v/+v/5//n/+v/6//r/+v/4//j/
+P/4//j/9v/0//b/9//1//f/+//9/wQADgAVABwAKAA5AEgAVQBpAH4AlACqAMAA0wDk
AO4A3wC0AIoAeQBxAFwAPwAnABUADgAKAAgACwALAAgAAwD7//f/9v/y/+7/6//p/+f/
5f/m/+b/5P/m/+j/5v/l/+X/5f/l/+X/5f/l/+X/5f/m/+b/5v/m/+T/5f/l/+T/4//j
/+P/4//m/+b/5v/m/+T/5P/k/+T/5v/m/+X/5f/k/+T/5P/k/+b/5v/k/+T/5f/k/+X/
5P/j/+L/4v/i/+X/5f/l/+X/4//j/+P/4//l/+b/5v/m/+b/5v/m/+j/6P/n/+f/6P/q
/+r/6//r/+r/6//q/+n/6//s/+7/7//t/+7/8P/w/+7/7//v//H/8v/z//X/9v/4//n/
+P/3//n/+v/6//r/+//9//////8AAAAAAAABAAMAAwAEAAYABAAEAAUABwAHAAcABgAG
AAgACAAJAAkACAAIAAgACAAIAAgACAAJAAcACAAIAAgACQAJAAcACQALAAsACwALAAsA
CgAJAAgACAAJAAoACwAIAAgACAAHAAkACAAHAAcACAAIAAgACAAGAAYABgAGAAYABgAG
AAYABAAEAAQABAAGAAYABgAGAAcABwAHAAcACAAIAAgACAAIAAkACQAKAAkACQAJAAkA
CwALAAsACwALAAsACwALAAoACwALAAsADAAMAAwADAAKAAoACwALAA0ADQAMAAwADAAL
AAsACwAJAAkACQAIAAoACwALAAkABwAIAAgABwAJAAkACQAJAAcABgAGAAYABQAFAAUA
BQAGAAcABwAIAAUABAADAAIAAwAFAAYABQAFAAUABQAFAAUABAADAAEAAgADAAQABQAD
AAEAAwAEAAQAAwADAAEABQAFAAQABAACAAIAAQABAAIABAAFAAUABAADAAIAAAACAAUA
BQADAAIAAgADAAMAAgABAAAAAAACAAIAAgACAAAAAAAAAAAAAgACAAMAAwAAAAAAAgAA
AAAAAAAAAAIAAQAAAAAAAAAAAAAAAAD+////AAAAAAIABAAGAAcABgAIAAgACgANAA8A
DwAQAA8AEQARABIAEgASABIAFAAWABcAFwAXABcAGAAYABkAGQAZABkAGQAZABgAFwAX
ABcAFQAUABMAEgAPAAwACQAEAAQABAACAAIAAQAAAAAA///9//z/+v/3//b/9f/1//X/
9v/3//j/9//2//X/9P/2//b/9v/2//X/9f/1//n/AQAOABYAHQAoADoARwBWAGsAfwCS
AKwAwgDUAOMA6gDeAK8AhAB0AGsAUwA4ACEADwAFAAIABAAGAAMAAQD8//f/9f/x/+z/
6v/l/+P/4v/h/+P/5P/k/+L/4v/k/+L/4f/f/9//3//f/+H/4f/h/+H/3v/e/97/3v/g
/+H/4f/g/9//3//f/9//3v/e/97/3v/e/97/3v/e/97/3v/d/93/3v/e/97/3v/e/97/
3P/c/9z/3P/e/97/3v/e/9//4P/g/9//3v/d/9//3//f/9//3//g/+D/4P/g/+D/4P/i
/+T/4//j/+T/4v/i/+P/4//l/+f/5//n/+b/5v/n/+f/5//o/+r/6v/s/+3/7f/v/+3/
7f/u/+7/8f/z//P/8//z//T/9P/0//X/9//5//n//P/8//z//f/7//v//P/+//7//v//
/wEAAQABAAAAAAD+//7//////wIAAgACAAIAAgACAAIAAwADAAQABAAEAAUABQADAAUA
AwADAAMAAwAGAAYABgAGAAMAAwADAAMAAwAEAAUABQADAAIAAQABAAAAAAAAAAAAAgAC
AAIAAgAAAAAAAAAAAAIAAgACAAIAAAAAAAAAAAD//////////wIAAgACAAIAAAABAAEA
AgAFAAUABQAFAAUABQAFAAUAAwADAAMAAwAFAAcACAAJAAYABgAGAAYABAAEAAUABQAH
AAcABgAGAAQAAwADAAMABQAFAAUABAACAAMAAwABAAMABAAEAAMAAwADAAMAAwABAAAA
AAAAAAEAAQABAAEAAQABAAAAAAAAAAAAAAAAAAAAAQABAP///f/9//3//f///wAAAQAB
AAAA///+//3////9////AAAAAP/////9//3//f/8//z//v/+//3//f/7//z//P/7//3/
/f/9//z//P///////f/8//z//f/9/////////wAA///+//3//P/+//7//v/+//z//P/9
//3//P/8//7////+//z//P/8//z//P/8//z//P/+//7//f/8//r/+v/6//r/+v/6//v/
/P/8//z//v8AAP//AAACAAIABAAFAAcABwAKAAsADQANAA4ADgAOAA4AEAAQABEAEQAR
ABEAEgASABQAFwAYABkAGAAXABUAEwATABMAEQAQABEAEAANAAoABQACAAIAAgACAAAA
///+//3/+//4//b/9P/z//L/8f/z//L/8v/y//D/8P/w//D/8v/y//L/8v/w/+//7f/t
//P//f8IAAwAEQAcACgANwBEAFcAbQCCAJoAsgDGANcA4gDcALkAiABwAG8AXwBGAC8A
GwAJAAAAAAAAAP/////+//n/9f/x/+z/6P/k/+H/3//d/9//4P/g/97/3f/e/9v/2f/b
/9v/2//b/93/3f/d/93/2//a/9n/2P/a/9v/2//a/9n/2f/Z/9n/2v/a/9r/2v/c/9z/
3P/c/9v/2v/Y/9f/2v/a/9r/2v/a/9r/2P/Y/9n/2P/Z/9j/2P/Y/9n/2v/a/9n/2P/X
/9n/2f/Z/9n/2//c/9z/3P/b/9r/2f/a/9z/2//b/9z/2v/a/9v/2//c/9//4P/h/+D/
4P/h/+H/4f/i/+T/5P/m/+f/5//p/+j/5//n/+b/6f/r/+v/6//t/+7/7v/u/+//8f/z
//P/9P/0//T/9f/0//P/8//0//b/9v/3//n/+f/5//j/+P/4//j/+f/5//z//P/8//z/
+v/6//r/+//9//7//v/+//3//f/7//3///////////8CAAIAAgACAP//////////AAAA
AAAA//////7//f/9//3//P/7//r//P/8//z//P/6//r/+v/6//z//P/8//z//P/8//z/
/P/7//v/+//7//7//v/+//7//P/9//3//v8BAAEAAQABAAEAAQABAAEAAQABAAEAAQAC
AAMAAwADAAAAAAAAAAAAAQACAAQABQAEAAMAAQAAAAAA////////AQABAAEAAAD+////
///9//7/AAABAAEA///////////9//z//P/8//3//f/9//3//f/9//z//P/8//z//P/8
//z//f/9//v/+//7//v/+//+//7//v/9//z/+//6//n/+v/5//z//v/8//v/+//5//n/
+f/4//j/+f/6//r/+//6//r/+f/3//j/+f/6//r/+f/7//r/9//2//b/9//3//n/+f/5
//r/+P/4//j/+v/6//r/+v/6//n/+P/4//j/+P/4//j/+P/5//r/+v/4//r//P/9////
AgADAAYABgAHAAYABgAJAAsACwAMAA4ADgAOABAADwAPAA4ADQANAA4ADgAPABEAEQAR
ABEAEQAQAA8ADwARAA8ADgANAAwACQAGAAMAAAAAAAAA/v/+//3//P/8//n/9//2//T/
9f/0//P/8//w//D/8P/w//D/8P/w//D/8v/y//L/8P/t/+n/6//v//P//P8IAA8AFAAe
ACsANgBFAFsAcgCGAJ4AtgDHANYA4gDbALYAiAB1AHEAYABFACkAEwAEAP7/AAADAAMA
AgD///n/8//s/+j/5f/j/+L/4f/h/+L/4v/g/97/4P/e/93/3//f/9//3//d/93/3f/d
/9z/3P/c/9z/3v/f/9//3v/b/9v/2//b/9z/3P/c/9z/3P/c/9z/3P/c/9z/2//b/97/
3v/e/97/3P/c/9r/2v/e/97/4P/g/93/3P/c/9z/3f/d/93/3f/f/9//3//f/93/3v/e
/97/4P/g/+D/4v/g/9//3//g/+L/4v/j/+P/4//l/+X/5f/k/+T/5f/l/+X/5v/o/+j/
6P/p/+n/6//t/+3/7v/u//H/8//z//P/8//0//T/9P/1//f/+f/5//r/+v/6//v/+f/5
//r//P/+//7///8BAP/////+//7/AAAAAAEAAQACAAIAAgACAAAAAAAAAAEAAgAEAAUA
BgAFAAUAAwAFAAcABwAHAAcABgAGAAYABgAFAAUABQAFAAYABgAGAAUABQAEAAMAAwAE
AAQABAAEAAQABAAEAAQABAAEAAQABAAGAAYABgAGAAQABAAEAAQABwAHAAcABwAGAAYA
BgAGAAYABwAHAAgACQAJAAkACQAHAAcABwAHAAkACQAJAAkACAAJAAkACQAKAAoACgAK
AAoACgALAAsACQAJAAgACAAKAAkACQAJAAkACQAJAAgABgAHAAcABQAHAAgACAAHAAUA
BQAFAAUABwAGAAYABgAFAAUABQAFAAUABQAEAAQABgAGAAYABgAFAAUABAABAAIAAwAE
AAUABQAEAAMAAQADAAMAAwADAAMAAQADAAQAAgABAAEA//8DAAMAAgACAAIAAgABAAEA
//8AAAAA//8BAAEAAQAAAP//AQAAAP3//f/+/wAAAQD///////8AAP7//v/+//7/AAAA
AAAAAAAAAP7//v///wAAAQACAAAA///+//7//v/+//7//v/+////AAAAAAAAAgAEAAUA
CAAKAAoADAALAA0ADQAOAA8AEQARABIAFAAUABQAFgAUABUAFQAVABUAFgAWABcAGwAb
ABsAGwAZABgAFwAXABkAFwAWABUAEQANAAkABQADAAQABQAEAAQAAwACAAIA/v/7//n/
9v/4//j/+P/5//b/9v/2//b/9v/2//b/9v/4//j/9v/0//P/8f/1////CQASABYAHQAq
ADoARwBUAGkAgQCYALAAxADSAOEA5gDWAKcAfgByAGsAUwA2AB8ADQADAAIAAgAGAAcA
BQD+//n/9//x/+r/5v/l/+P/4v/h/+L/5P/l/+T/4v/k/+L/4f/h/+H/4f/h/+H/4f/h
/+H/4P/g/+D/4P/g/+H/4f/g/9//3//f/9//4P/g/+D/4P/g/+D/4P/g/97/3v/d/93/
4P/g/+D/4P/e/97/3P/c/+D/4P/i/+L/3//e/97/3v/f/9//3//f/9//3//f/9//3f/e
/97/3v/g/+D/4P/i/+L/4f/h/+L/4P/g/+H/4f/j/+X/5f/l/+T/5P/l/+X/5//o/+r/
6v/o/+n/6f/r/+3/7f/u/+7/8f/z//P/8//x//L/8v/y//X/9//5//n/+v/6//r/+//7
//v//P/+//7//v///wEAAAD///3//P/9//7/AAABAAAAAAAAAAAAAgACAAIAAwADAAQA
BAAEAAMAAwABAAMABQAFAAUABQAEAAQABAAEAAEAAQABAAEAAQACAAMAAwACAAAA/v/9
////AAABAAIAAAAAAAAAAAD+//7//v/+/wAAAAAAAAAA/v/+//7//v8BAAEAAQABAAAA
AAAAAAAAAgADAAMABAADAAMAAwADAAEAAQABAAEAAgADAAQABQAFAAUABAADAAAAAAAA
AAAAAwAEAAYABwAFAAMAAAD+/wEAAQACAAMAAQABAAEAAAD+///////9//7/AAABAAEA
AAD///7//f/+//7///8AAP3//f/9//3//f/9//z//P/8//z//P/8//z//f/9//v//f/9
//3//f/8//z//P/7//z//f/+/////P/5//r/+v/8//v/+//5//v/+//6//r/+v/6//n/
+f/5//r/+v/5//v/+//7//r/+f/7//r/9//4//j/+f/5//n/+f/4//j/+P/4//j/+v/5
//j/+P/2//b/9v/2//b/9//4//j/+v/8//7//////wAA//8AAAQABwAIAAoACgALAAoA
CgAKAAoACgAMAA4ADwAPAA8ADgAOAA0ADQAQABEAEgATABIAEAAOAA0ADQALAAoACQAK
AAcABAABAP7//v/+//z/+v/5//j/+P/3//X/9P/y//H/8P/v/+//7v/u/+7/7v/s/+z/
7P/s/+7/7v/w/+7/6//r/+v/7f/1/wAABgALABYAJgAxAD4ATQBlAHwAkgCqAMIA0QDc
AOAAxQCQAHAAaQBfAEoAMwAfAA0AAAD+//7///////z/+f/1/+//6v/k/9//3f/c/9v/
3f/e/97/3P/b/9z/2f/X/9n/2f/Z/9n/2//b/9v/2//Y/9j/2P/Y/9j/2f/Z/9j/1//X
/9f/1//Y/9j/2P/Y/9r/2v/a/9r/2P/Y/9f/1//a/9r/2v/a/9r/2v/Y/9j/2P/Y/9r/
2v/b/9r/2v/a/9n/2f/Z/9n/2//b/9v/2//Z/9r/2v/a/9z/3P/c/97/3v/d/93/3v/d
/9z/3P/b/9z/3//g/+H/4P/g/+H/4f/h/+L/5P/k/+b/5//n/+n/5//n/+j/6P/r/+3/
7f/t/+//8P/w//D/7//x//P/8//2//b/9v/3//b/9f/1//b/+P/4//n/+//5//n/+P/4
//j/+P/5//n//P/8//z//P/6//r/+v/7//3//v/+//7///////3//////////////wAA
AAAAAAAA/f/9//3//f/8//z//P/7//v/+v/5//n/+P/4//j/+P/6//r/+v/6//j/+P/4
//j/+v/6//r/+v/6//r/+v/6//v/+//7//v//v/+//7//v/8//3//f/+/wAAAQACAAMA
AQABAAEAAQD//////////wIAAwADAAMAAAAAAAAAAAAAAAAAAQABAAMAAwACAAIAAQD/
//7//f/+////AAAAAP7///////3///8AAAAA///9//3//f/9/////v/+//7/////////
///+//3/+//6//z//P/8//z/+v/7//v/+f/7//v/+//7//z//P/8//v/+f/5//n/+f/7
//n/+//8//z/+//7//n/+//7//r/+v/8//z/+//7//r/+v/5//f/+P/5//r/+v/4//v/
+//5//j/+P/5//r/+v/6//r/+v/6//n/+P/4//n/+v/7//z/+v/7//z//P/8//7/AAAB
AAIABAAEAAYABQAHAAcACAAKAA0ADgAQAA4ADgAOABAAEAARABEAEQATABQAFAAVABYA
FQAUABMAFAAUABQAFQATABEAEAAPAAwACQAGAAMAAQACAAMAAgD///3/+//6//v/+f/4
//b/9f/0//P/8//y//L/8v/y//L/8v/y//L/8v/u/+7/7v/v//H/8//1//3/BgAMAA8A
GAAmADUARABVAG0AhACaALAAxADRANwA3gDFAJQAeABzAGUASAAvABkABwACAAIAAgAF
AAUAAAD5//P/7//q/+j/5f/j/+L/4f/g/+D/3//c/97/4P/e/93/3v/f/+D/4f/g/9//
3v/d/97/3v/e/97/3P/d/93/3P/d/93/3f/d/97/3v/e/97/3f/c/9v/2v/b/9z/3P/d
/9z/3P/c/9z/3P/c/9r/2v/c/9z/3v/e/93/3P/c/9z/3f/d/93/3f/b/9v/2//b/93/
3v/e/97/3v/e/97/4P/e/93/3f/e/9//4P/i/+P/4f/j/+P/4//k/+T/5f/l/+f/6P/q
/+r/6f/p/+j/6f/s/+3/7//w//L/8//y//H/8//0//T/9P/z//X/9//3//j/+P/4//n/
+//7//z//v/+//7///8BAAEAAQAAAAAAAgACAAMAAwADAAIAAQAAAAIAAgACAAMAAQAC
AAIAAgADAAMAAQADAAUABQAFAAUABAAEAAQABAAFAAUABQAFAAIAAgACAAEAAQAAAP//
//8AAAAAAAAAAAAAAAAAAAAAAAAAAAAAAAACAAIAAgACAAAAAAAAAAAAAwADAAMAAwAC
AAIAAgACAAMABQAGAAgABgAFAAQAAwAFAAUABQAFAAcABwAHAAcABwAHAAYABQAFAAYA
BwAIAAgACAAJAAkABwAHAAYABgAIAAcABwAHAAUABQAFAAQABgAHAAcABQADAAQABAAD
AAMAAwADAAMABQAEAAQABAABAAEAAQABAAMAAwACAAIAAgACAAIAAgACAAMAAwABAAMA
AwADAAMAAwACAAEA//8BAAEAAQABAAEA//8BAAIAAgABAAEA//8BAAEAAAAAAAAAAAD/
////AQACAAIAAQD////////+//7/AQABAP//AAAAAAEAAQD///////8AAAIAAgACAAIA
AgABAAAA///+/////////wAAAAAAAAAAAAD+////AAAAAAEABAAHAAkACQAKAAkACgAN
AA8ADwAQAA8AEQARABIAEAAQABAAEgATABUAFgAXABYAFgAVABUAGQAZABkAGQAZABgA
FwAXABUAEwASABEAEAANAAoABwAEAAQABAACAAIAAQAAAAAA///9//z/+v/3//b/9f/1
//b/9v/2//b/9P/0//T/9P/2//j/+P/0//P/8//3//3/BwAOABQAHQAsADwASQBYAGsA
fwCUAKwAwgDQANsA3gDCAJEAdABuAF8AQwAqABkACQABAAIABAAEAAEA/f/4//X/8f/t
/+r/6P/l/+P/4v/h/+H/4v/i/+D/4v/k/+L/4f/g/9//3v/d/97/3//g/+H/3v/e/97/
3v/e/9//3//e/93/3f/d/93/3P/c/9z/3P/e/97/3v/e/97/3v/d/93/3v/e/97/3v/g
/+D/3v/e/9//3v/f/97/3//e/97/3v/d/93/3f/d/9//3//f/9//4f/i/+L/4v/i/+L/
4v/k/+b/5f/l/+b/5P/k/+X/5f/l/+f/5//n/+r/6v/r/+v/6f/q/+z/7P/u/+//7//x
//H/8f/y//L/8//1//X/9f/2//j/+f/6//j/+f/6//n//f/+////AQD/////AAACAAAA
AAABAAMABQAFAAQABAADAAIAAgABAAQABAAEAAQABAAEAAQABQAFAAYABgAGAAkACQAH
AAkABwAHAAcABwAIAAgACAAIAAcABwAHAAcABgAGAAYABQAHAAYABQAFAAUABAADAAIA
BAAEAAQABAAEAAQABAAEAAQABAAEAAQABgAGAAYABgAFAAUABQAFAAYABgAGAAYABAAF
AAUABgAHAAcABwAHAAkACQAJAAkACAAHAAYABQAIAAkACQAJAAgACAAIAAgABgAGAAcA
BwAJAAkACAAIAAcABQAEAAMABAAFAAYABgAEAAUABQADAAMABAAEAAMABQAFAAUABQAD
AAIAAgACAAMAAwADAAMAAQABAAAAAAAAAAAAAAAAAAIAAwADAAEAAAD///7//f///wAA
AQABAAAA///+//3//v/9/wAAAgACAAEAAQD////////+//7/AAAAAP///////wAAAAD/
//////////7//v8BAAEA///8//z//f/9//7///8AAAIAAQAAAP///v/+//7//v/+/wAA
AAABAAEA/P/+//7//v/+//7//v/9//z//P/8//z//P/8//7///8AAAAAAAACAAQABQAE
AAYABgAIAAsADQANAA4ADQAPAA8AEAASABIAEgAUABQAFQAVABUAFwAYABgAGQAdAB0A
HQAdABsAGgAZABkAGQAXABYAFQAUABEADgALAAgACAAIAAYAAwABAP///v/7//n/+P/2
//b/9v/2//f/9v/2//b/9v/0//T/9P/0//j/+v/4//L/8f/x//H/8//9/wYADAARABoA
KAA1AEIAUQBlAH4AlACsAMIA0wDiAOoA1QCiAHwAcwBvAFgAQQApABcACgAGAAQABQAH
AAgAAwD///n/8v/u/+r/5//l/+P/4//k/+T/4v/g/+L/4P/f/9//3//f/9//4f/h/+H/
4f/g/+D/4P/g/+D/4f/h/+D/3//f/9//3//i/+L/4v/i/+D/4P/g/+D/4v/i/+H/4f/k
/+T/5P/k/+L/4v/g/+D/4v/i/+T/5P/l/+T/5P/k/+P/4//j/+P/5f/l/+X/5f/l/+b/
5v/m/+b/5v/m/+j/6P/n/+f/6P/m/+b/5//n/+n/6//r/+v/6v/q/+v/6//r/+z/7v/u
//D/8f/x//P/8f/x//L/8v/1//f/9//3//f/+P/4//j/+f/7//3//f/+//7//v//////
//8AAAIABAAEAAUABwAFAAUABAAEAAQABAAFAAUACAAIAAgACAAGAAYABgAHAAkACgAK
AAoACQAJAAcACQALAAsACwALAAoACgAKAAoABwAHAAcABwAHAAgACQAJAAcABgAFAAUA
BgAIAA==
         </WaveFormData>
      </LeadData>
      <LeadData>
         <LeadByteCountTotal>10000</LeadByteCountTotal>
         <LeadTimeOffset>0</LeadTimeOffset>
         <LeadSampleCountTotal>5000</LeadSampleCountTotal>
         <LeadAmplitudeUnitsPerBit>4.88</LeadAmplitudeUnitsPerBit>
         <LeadAmplitudeUnits>��V</LeadAmplitudeUnits>
         <LeadHighLimit>2147483647</LeadHighLimit>
         <LeadLowLimit>268435456</LeadLowLimit>
         <LeadID>V1</LeadID>
         <LeadOffsetFirstSample>0</LeadOffsetFirstSample>
         <FirstSampleBaseline>0</FirstSampleBaseline>
         <LeadSampleSize>2</LeadSampleSize>
         <LeadOff>FALSE</LeadOff>
         <BaselineSway>FALSE</BaselineSway>
         <ExcessiveACNoise>FALSE</ExcessiveACNoise>
         <MuscleNoise>FALSE</MuscleNoise>
         <LeadDataCRC32>3254024091</LeadDataCRC32>
         <WaveFormData>
BgAGAAYABgAGAAYABgAGAAQABAAEAAQABgAGAAYABgAGAAYABgAGAAgACAAIAAgACAAI
AAgACAAIAAgACAAIAAoACgAKAAoACgAKAAoACgAIAAgACAAIAAgACAAIAAgACAAIAAgA
CAAIAAgACAAIAAgACAAIAAgACAAIAAgACAAIAAgACAAIAAYABgAGAAYABwAIAAkACgAI
AAgACAAIAAYABgAGAAYABgAGAAYABgAIAAgACAAIAAgACAAIAAgACAAIAAgACAAGAAYA
BgAGAAgACAAIAAgABgAGAAYABgAIAAgACAAIAAgACAAIAAgABgAGAAYABgAIAAgACAAI
AAYABgAGAAYABgAGAAYABgAGAAYABgAGAAYABgAGAAYABgAGAAYABgAEAAQABAAEAAYA
BgAGAAYABgAGAAYABgAEAAQABAAEAAQABAAEAAQABgAGAAYABgAGAAUABQAFAAYABgAH
AAkACgAKAAoACwANAA4AEQASABMAEwATABQAFgAWABUAFQAWABUAEwANAAgABQABAP3/
+//4//b/9f/0//P/8//y//P/8//0//X/9f/2//j/+f/6//v//P/9////AQACAAIAAgAC
AAIAAgACAAMAAwADAAMAAwADAAMAAQAAAAAAAAACAAIAAAACAAQAAQAGABAAFgAZABsA
HQAbABoAGAARAAUA8P/Y/8X/tf+p/5b/hP99/4T/lP+n/6//sP+8/87/1//Z/9n/1//b
/+T/7P/x//b/+f/9//3//v8BAAIAAwADAAYABgAGAAgACQAJAAkACQAKAAsACwALAA0A
DQANAA4ADAANAA0ADQAOAA4ADgAOAA0ADQANAA4ADgAOAA4ADgAQABAAEAAQAA8AEAAQ
ABAAEQASABMAFAASABIAEgASABQAFAAUABQAEgASABIAEgASABIAEgASABMAFAAVABYA
FQAUABMAEgASABIAEgARABIAEgASABIAEAAQABAAEAAQAA8ADgAOAA4ADgAOAA4ADgAO
AA4ADQANAA0ADQALAAkACAAIAAgABwAGAAYABQAEAAQAAwACAAQAAwACAAIAAQABAAEA
AAD9//3//f/8//v/+//8//z/+v/6//n/+f/7//n/+P/4//v/+//7//v/+v/5//j/9//4
//n/+//8//z//f//////AAAAAAAAAAABAAEAAgADAAMAAgADAAIABAAFAAUABAAEAAYA
BgAGAAYABwAIAAgACAAIAAgACAAIAAgACAAJAAsADQANAAwACgALAAsACgAKAAoACAAK
AAwADAALAAsACwALAAwADAAMAAwACwALAA0ADQANAA0ADwAPAA8ADwAOAA0ADAAKAAwA
DAAMAAwACwALAAoACgAMAAsACwAMAAoACgAKAAoADAAMAAwADAAKAAoACgAKAAoACgAJ
AAkACwAMAAwADAAKAAoACgAKAAwACwALAAsACgAKAAoACgAMAAwADAALAAkACgAKAAkA
CQAKAAsACwALAAoACgAKAAoACgAKAAsADQAMAAsACwALAAsACgAJAAsACwAKAAoACwAL
AAsACwALAAsACwAKAAoACgAKAAkACwAMAAwADAAJAAsADgAMAAoADAAMAAwADAAKAAoA
CgAKAAwADAAMAAwACgAJAAkACQAMAAwADQAPABAAEAAQABEAEQASABUAFgAXABcAFwAY
ABYAFgAVABUAFQAVABQADwAOAAsABwADAAEA/v/8//v/+v/5//n/+P/3//f/+P/5//3/
/v8AAAEAAAABAAIAAwAHAAkACgAKAAoACgAKAAoACAAJAAkACQAJAAkACQAJAAoACgAL
AAwACgAKAAoADAAQAA8ADgAQABYAGwAdAB8AIQAiACAAGwAPAAAA6v/T/7//r/+i/5T/
h/+K/5j/qf+3/8T/zP/U/+P/8//5//X/7//s//D/9//6//3/AQADAAYACQAKAAsACwAO
AA4ADgAQAA8ADwAPAA8ADgAPAA8ADwARABEAEQASABQAFQAVABUAFAAUABQAFAATABMA
EwAUABQAFAAUABQAFAAUABQAFAAVABYAFgAWABYAFgAWABYAFgAWABYAFgAWABYAFgAW
ABYAFgAWABYAFgAWABYAFgAWABYAFgAWABYAFgAWABYAFAAUABQAEwAUABQAFAAUABQA
FAAUABQAFAATABIAEgASABIAEgASAA4ADgAOAA0ADQANAA0ACwANAAwADAAMAAkACAAI
AAcABgAGAAUABAACAAEAAAAAAP////////7//////////v/7//v//P/8//r/+v/5//n/
+v/5//n/+v/5//n/+f/5//n/+f/5//n/+f/5//r/+v/6//v//f/9//7//v/+//7/AQAB
AAIAAwACAAIABAAEAAQABQAFAAQABgAIAAgACAAGAAcACAAIAAgACAAIAAgACAAIAAgA
CQAJAAsACwAKAAoACwALAAoACAAIAAYACAAJAAoACgALAAsACwAMAAwACwAKAAgABwAJ
AAkACQAJAAcABwAHAAcABwAHAAcABgAGAAYABgAGAAcABwAGAAYACAAHAAcACAAGAAYA
BgAGAAYABgAGAAYABgAGAAYABgAIAAgABwAHAAcACAAIAAgABgAGAAYABgAIAAcABwAH
AAYABgAGAAYABgAGAAYABQAFAAYABgAFAAUABgAHAAcABQAEAAQABAAFAAYABwAJAAcA
BgAFAAUABgAHAAcABwAHAAcABgAGAAUABQAFAAUABwAHAAUABAAEAAQABAAEAAQABgAG
AAYABgAEAAQABAAEAAYABQAFAAUABgAGAAcACQAKAAoACgALAA0ADgARABIAEQARABEA
EgAUABQAEwATABAADQAJAAEAAAD9//n/9f/0//L/8f/x//H/8f/y//L/8v/z//X/9//5
//r//P/9//z//f/+////AQADAAQABAAEAAQABAAEAAQABQAFAAUABQAFAAUABQAFAAQA
BAAEAAQABAAEAAQABAADAAQACgAQABcAGwAbABkAGAAWABUACwD8/+j/0f+9/6//ov+M
/33/fv+K/5v/q/+0/7z/yP/X/+H/4//h/93/3v/k/+3/8v/3//n/+//+/wEAAgADAAMA
BgAGAAYACAAHAAcABwAHAAoACwALAAsACQAJAAkACgAKAAsACwALAAwADAAMAAwACwAL
AAsADAAMAAwADAAMAAwADAAMAAwADQAOAA4ADgAOAA4ADgAOAA4ADgAOAA4AEAAQABAA
EAAOAA4ADgAOAA4ADgAOAA4AEAAQABAAEAAOAA4ADgAOAA4ADgAOAA0ADAAMAAwADAAM
AAwADAAMAAwACwAKAAoADAAMAAwADAAKAAoACgAJAAcABwAHAAUABwAGAAYABgAFAAQA
BAADAAAAAAD///7/AAD///7//v/9//3//f/8//v/+//7//r/+f/5//r/+v/4//j/9//3
//n/9//2//b/9f/1//X/9f/1//X/9f/1//f/9//4//j/9v/3//n/+f/8//z//P/8//3/
/f/+////AAAAAAIAAgACAAMAAwACAAAAAgACAAIAAgADAAQABAAGAAYABgAGAAYABgAG
AAcABwAJAAkACAAIAAkACQAIAAgACAAGAAgACgAKAAkACQAHAAcACAAIAAgACAAHAAcA
BwAHAAcABwAJAAkACQAJAAcABwAHAAYABgAGAAYABgAHAAcABgAGAAYABQAFAAYABgAG
AAYABgAGAAYABgAGAAYABgAGAAYACAAIAAcABwAHAAgACAAIAAgACAAIAAgACAAHAAcA
BwAIAAgACAAIAAoACgAKAAkABwAIAAgABwAHAAgACQAJAAkACAAIAAgACAAIAAgACQAJ
AAgABwAHAAgACQAJAAkACQAJAAgACAAJAAkACQAJAAkACQAJAAgACgAKAAoACQAHAAgA
CAAIAAsACwAKAAoACgAKAAoACgAJAAkACQAJAAoACgAKAAoACAAJAAkACQAKAAwADAAK
AAoACgAKAAgACAAIAAgACgAKAAoACgAKAAkACQAJAAoACgALAA0ADgAOAA4ADwATABQA
FwAYABkAGQAZABoAGAAYABcAFwAYABcAFQAPAAwACQAFAAEA///8//r/+f/7//v//P/8
//r/+f/5//n/+//8//7///8CAAMABAAFAAUABwAIAAgACgAKAAoACgAIAAkACQAJAAkA
CQAJAAkACwAKAAoACgAKAAoACgAKAAwADwASABgAHgAhACEAIQAfACAAHgAVAAMA7v/Y
/8f/uf+p/5b/iv+L/5b/pv+z/7v/wv/M/9r/4//j/+H/4f/n//D/9v/5//z///8BAAUA
CAALAAwADQANAAwADAAMAA4ADwAPAA8ADwASABMAEwATABMAEwATABQAFAAVABUAFQAU
ABQAFAAUABUAFQAVABYAFgAWABYAFgAWABYAFgAWABcAGAAYABgAFgAWABYAFgAYABgA
GAAYABgAGAAYABgAGAAYABgAGAAYABgAGAAYABgAGAAYABgAGAAYABgAGAAYABgAGAAX
ABgAGAAYABgAFgAWABYAFgAYABcAFgAWABQAFAAUABQAEwAUABUAFQAUABMAEgAPABEA
EAAQABAADQAMAAwACwAKAAoACQAIAAoACQAIAAgABwAHAAcABgAFAAUABQAEAAMAAwAE
AAQABAAEAAMAAwADAAEAAAAAAAEAAQABAAEAAQABAAEAAQABAAEAAgACAAIAAwAFAAUA
BgAGAAYABgAFAAUABgAHAAoACgAMAAwACgALAAsACgAKAAwADAAMAAwADQAOAA4ADAAM
AAwADAAOAA4ADgAPAA8AEQARABAAEAARABEAEAASABIAEAASABAAEAAPAA8ADwAPABAA
EAAQABAADwAPABEAEQARABEADwAPAA8ADwAPAA8ADwAOABAAEAAQABAAEQARABAAEAAO
AA0ADQAOAA4ADgAOAA4ADgAOAA4ADgAOAA4ADgAOABAAEAAPAA8ADQAOAA4ADgAMAAwA
DAAMAA0ADQAOAA8ADwAOAA0ADAAMAAwADAALAA0ADgAOAA0ADQAOAA8ADwANAAwADAAM
AA4ADgAOAA8ADwAOAA0ADQAMAA0ADQANAA8ADwAOAA4ADQANAA0ADQANAA0ADQAMAAoA
CgAKAAkACwAMAAwADAANAA0ADAAMAAwADAAMAAwADQANAA0ADQAMAAwADAAMAAwADQAN
AA0AEAAQAA4ADgAMAAoACgAKAAoACwAMAA0ADgAMAAwADAAMAAwADAAMAAwADAAMAAsA
CwANAA4ADgAPABEAEgASABIAEQATABQAFwAaABsAGwAbABoAGgAaABkAGwAaABkAFwAT
ABAADQAJAAUAAwAAAP7/+//7//v//P/+//3//f/+//7//////wAAAQACAAMABAAHAAkA
CwAMAAwADAAMAAwADAAMAA0ADQALAAsACwALAA0ADQAMAAwACgAKAAoACgAKAAwADwAS
ABYAHAAhACEAIQAjACIAHAAXAA0A+P/g/8//v/+t/5z/kP+N/5T/pP+1/8H/yP/S/97/
7f/3//f/8f/v//L/9v/9/wAAAwAFAAkAEAASABIAEgARABAAEAAQABIAEwATABMAEwAU
ABUAFQAVABUAFQAVABYAFgAXABcAFwAUABQAFAAUABcAFwAXABgAFgAWABYAFgAWABYA
FgAWABcAGAAYABgAGAAYABgAGAAYABgAGAAYABgAGAAYABgAGAAYABgAGAAYABgAGAAY
ABgAGAAYABgAGAAYABgAGAAYABgAGAAXABYAFgAWABYAFgAWABYAFgAWABUAFAAUABIA
EgASABIAEQASABMAEwARABEAEQAPAA8ADgAOAA4ACwAKAAoACQAIAAgABwAGAAYABQAE
AAQAAQABAAEAAAABAAEAAQAAAP////8AAAAAAAAAAP////8BAP///v/+//3//f/9//3/
/f/9//3//f/9//3//v/+//7///8BAAEAAAAAAAAAAAADAAMABAAFAAQABAAGAAYABgAH
AAcABgAHAAoACwAMAAwADQAOAA4ADAAMAAwADAAMAAwADAANAAsADQANAAwADAANAA0A
DAAMAAwACgAMAAwADAALAAsADQANAA4ADgAMAAwACwALAA0ADQANAA0ADAALAAoACQAJ
AAkACQAIAAoACgAKAAoACwALAAoACgAKAAkACQAKAAgACAAIAAgACgAKAAoACgAIAAgA
CAAIAAgACAAHAAcACAAKAAsADAAKAAoACgAKAAoACQAJAAkACgAKAAoACgAKAAoACgAJ
AAkACgAKAAkABwAIAAkACQALAAoACgAKAAgACAAIAAkACQAIAAcABwAIAAkACQAJAAkA
CQAIAAgABwAHAAcABwAJAAkACQAIAAgACAAIAAcACQAKAAoACgALAAsACgAKAAoACgAK
AAoACwAJAAgACAAIAAgACAAIAAgACAAIAAgACAAIAAgACAAHAAcABwAIAAgACQALAAwA
DAAMAA0ADQAOABEAEgAVABUAFQAWABQAFAATABMAEAAPAA0ABwAEAAEA/f/5//n/9v/0
//P/8//z//T/9P/1//X/9v/3//n/+v/8//3//f/9//3//f8BAAMABAAEAAYABgAGAAYA
BAAFAAUABQAFAAUABQAFAAMAAgACAAIABAAEAAQABgAGAAcABgAIAAwAFQAbABkAFwAY
ABgAFwAPAP7/6v/V/8P/s/+m/5b/hf+A/4r/m/+n/7T/vP/E/9P/4//p/+f/4//g/+T/
7f/0//f/+f/9/wAAAwAEAAUABQAIAAgACAAKAAsACwALAAsACgALAAsACwANAA0ADQAO
AAwADQANAA0ADAAMAAwADAANAA0ADQAOAA4ADgAOAA4ADgAOAA4ADgAPABAAEAAQABAA
EAAQABAAEgASABIAEgARABAADwAOABAAEAAQABAAEAAQABAAEAAOAA4ADgAOABAAEAAQ
ABAAEAAQABAADwAOAA4ADgAOAA4ADgAOAA4ADAALAAoACgAKAAoACgAKAAoACgAKAAkA
CQAJAAkABwAHAAYABgAGAAMAAgACAAEAAgACAAEAAAD+//3//P/8//3//f/9//z/+//7
//v/+v/3//f/+P/4//j/+P/3//f/9//1//T/9P/3//f/9//3//X/9f/1//X/9f/1//b/
9v/2//f/+f/5//r/+v/6//r/+//7//z//f/+//7/AAAAAP7///////7/AAACAAIAAgAA
AAEAAgACAAIAAgACAAIAAgACAAIAAwADAAUABQAEAAQABQAFAAQABAAEAAIABAACAAIA
AQABAAMAAwAEAAQAAgACAAEAAQADAAMAAwADAAEAAQABAAEAAQABAAEAAAACAAIAAgAC
AAEAAQAAAAAAAgABAAEAAgACAAIAAgACAAIAAgACAAIAAAAAAAAAAAACAAIAAQABAAEA
AgACAAIAAAAAAAAAAAACAAEAAQABAAAAAAAAAAAAAgACAAIAAQABAAIAAgABAAAAAAAA
AP//AAAAAAEAAgACAAIAAgADAAEAAAD/////AAABAAEAAQABAAEAAAAAAAEAAQABAAEA
AQABAAEAAAAAAAAAAAD/////AAAAAAAAAQABAAAAAAACAAIAAgACAAIAAQAAAP////8A
AAEAAgACAAMABAADAAIAAQAAAAAAAAAAAAAAAAAAAAAAAAAAAP///////wIAAgADAAUA
BgAGAAYABwAJAAoADQAOAA8ADwAPABAAEAAQAA8ADwAPAA8ADgAJAAUAAQD8//f/9f/y
//D/7//v/+//8P/w/+//7//w//H/8//0//b/9//4//n/+v/7////AQACAAIAAQAAAP//
/v/+///////////////////////+//7//v8AAAAAAAAAAAAAAwAGAA4AFAAVABcAGQAZ
ABYAFAANAPv/5P/Q/7//r/+f/4z/gv+D/47/nv+r/7H/tv/A/87/1//Z/9f/1//b/+T/
7P/v//D/8//3//v/AAABAAIAAwADAAQABAAEAAYABwAHAAcABwAIAAkACQAJAAkACQAJ
AAoACgALAAsACwAKAAoACgAKAA0ADQANAA4ADgAOAA4ADgAOAA4ADgAOAA0ADgAOAA4A
DgAOAA4ADgAQABAAEAAQAA4ADgAOAA4ADgAOAA4ADgAOAA4ADgAOAA4ADgAOAA4AEAAQ
ABAAEAAQABAAEAAPAA4ADgAOAA4ADgAOAA4ADgAOAA0ADAAMAAwADAAMAAwACgAKAAoA
CQAJAAkACQAHAAcABgAGAAYABQAEAAQAAwAEAAQAAwACAAAA///+//7//////////v/7
//v/+//6//f/9//4//j/+f/6//r/+//5//f/9v/2//f/9//3//f/9//3//f/9//5//n/
+v/6//r/+//9//3//P/8//z//P//////AAABAAAAAAACAAIAAgADAAMAAgACAAQABAAE
AAIAAwAEAAQABgAGAAYABgAGAAYABgAHAAUABwAHAAYABgAHAAcABgAGAAYABAAGAAgA
CAAHAAcABwAHAAgACAAKAAoACQAJAAcABwAHAAcABwAHAAcABwAHAAcABwAGAAYABgAG
AAYABQAFAAQABAAGAAUABQAGAAYABgAGAAYABgAGAAYABgAEAAQABAAEAAYABgAFAAUA
BQAGAAYABgAEAAQABAAEAAYABQAFAAUABAAEAAQABAAEAAQABAADAAMABAAEAAMAAwAE
AAUABQAFAAQABAAEAAYABgAGAAcABgAEAAIAAQAEAAUABQAFAAMAAwACAAIABQAFAAUA
BQADAAMAAwACAAQABAAEAAMAAwAEAAQABAADAAMAAgACAAQABAAEAAQABAAEAAQAAgAC
AAIAAgAEAAQABAAEAAQAAwADAAMABAAEAAUABwAKAAoACgALAAwADAAOAA4AEQARABEA
EgAQABAADwAPAAsACQAGAP///v/7//f/8//z//D/7v/t/+//7//w//D/8f/x//L/8//1
//b/+P/5//r/+//8//3//f///wAAAAACAAIAAgACAAAAAQABAAEAAQABAAEAAQADAAIA
AgACAAIAAAAAAAIAAgABAAQACAAOABUAFQATABUAGAAWAA8ABQDw/9r/xf+1/6f/mP+M
/4X/jP+c/6v/t/++/8b/0P/f/+v/7//t/+n/6P/q//H/9P/3//v//f8AAAMABAAFAAUA
BAAEAAQABgAIAAkACgALAAsACwAKAAkACwALAAsADAAMAA0ADQANAAwADAAMAAwADQAN
AA0ADgAOAA4ADgAOAA4ADgAOAA4AEQASABIAEgAQABAAEAAQABAAEAAQABAAEgASABIA
EgAQABAAEAAQABAAEAAQABAAEgASABIAEgAQABAAEAAQABAAEAAQAA8ADgAOAA4ADgAO
AA4ADgAOAAwACwAKAAoADAAMAAwADAAKAAoACgAJAAkACQAJAAcABwAGAAYABgAFAAQA
BAADAAIAAgABAAAAAAD///7//v/9//3//f/8//v/+//7//r/+f/5//r/+v/6//r/+f/5
//n/9//2//b/9f/1//X/9f/3//f/9//3//f/9//4//j/+P/5//v/+//8//z//P/8//3/
/f/+////AAAAAAIAAgACAAMAAwACAAIABAAEAAQABAAFAAYABgAGAAYABgAGAAgACAAI
AAkABwAJAAkACAAIAAkACQAIAAgACAAGAAgABgAGAAUABQAHAAcACAAIAAYABgAFAAUA
BwAHAAcABwAFAAUABQAFAAUABQAFAAQABgAGAAYABgAGAAUAAwACAAQAAwADAAQABAAE
AAQABAAEAAQABAAEAAQABAAEAAQABAAEAAMAAwAFAAYABgAGAAQABAAEAAQABAADAAMA
AwAGAAYABgAGAAUABAADAAEAAwAEAAQAAwADAAQABQAFAAUABAAEAAQABgAGAAYABwAF
AAQAAwADAAQABQAFAAUABQAFAAQABAAFAAUABQAFAAUABQAFAAQABAAEAAQAAwAFAAYA
BgAGAAcABQAEAAQABAAEAAQABAAGAAYABgAGAAQABAAEAAQABgAFAAUABQAGAAYABwAJ
AAgACAAIAAkADQAOABEAEgARABEAEQASABQAFAATABMAEQAPAAwABQACAP//+//3//f/
9P/y//H/8f/x//L/8v/z//P/9P/1//f/+P/6//v//P/9//7///8BAAMABAAEAAIAAgAC
AAIAAgADAAMAAwAFAAUABQAFAAMAAgACAAIAAgACAAQABAAEAAcACgAOABQAGQAZABsA
GwAaABgAEwAHAPL/2v/J/7v/rf+c/4r/g/+I/5T/pf+z/7r/wv/O/93/5f/j/+H/3//i
/+r/8//2//f/+////wIAAwAEAAUABQAIAAgACAAKAA0ADQANAA0ADAANAA0ADQANAA0A
DQAOAA4ADwAPAA8AEAAQABAAEAAPAA8ADwAQABAAEAAQABAAEgASABIAEgASABIAEQAQ
ABIAEgASABIAEgASABIAEgASABIAEgASABIAEgASABIAEAAQABAAEAASABIAEgASABIA
EgASABIAEgASABIAEQAQABAAEAAQAA4ADgAOAA4ADwAPAA8AEAAOAA4ADgAOAA4ADgAO
AA0ACwALAAsACQAHAAYABgAGAAcABgAGAAUABAAEAAMAAgAEAAMAAgACAAEAAQABAAAA
/f/9//3//P/9//3//v/+//z//P/7//v/+//5//j/+P/7//v/+//7//n/+f/5//n/+//7
//z//P/6//v//f/9//7//v/+//7/AQABAAIAAwACAAIABAAEAAQABQAFAAQABAAGAAYA
BgAIAAkACgAKAAgACAAIAAgACAAIAAgACQAHAAkACQAIAAgACQAJAAgACgAKAAgACgAK
AAoACQAJAAcABwAIAAgACgAKAAkACQAHAAcABwAHAAcABwAHAAcACQAJAAkACAAGAAYA
BgAGAAcABwAGAAYACAAHAAcACAAIAAgACAAIAAgACAAIAAgACAAIAAgACAAKAAoACQAJ
AAgACAAHAAYACAAIAAgACAAIAAcABwAHAAYABgAGAAYACAAIAAgABwAFAAYABgAFAAUA
BgAHAAcACQAIAAgACAAGAAYABgAHAAkACAAHAAcABgAHAAcABwAHAAcABgAGAAkACQAJ
AAkABwAHAAcABgAIAAgACAAHAAUABgAGAAYABwAHAAYABgAGAAYABgAGAAcABwAHAAcA
CAAGAAYABgAGAAQABAAEAAQABgAGAAYABgAIAAcABwAHAAYABgAHAAkADAAMAAwADQAN
AA4AEQASABUAFQAVABYAFgAWABUAFQASABEADwAJAAYAAwD///v/+f/2//T/8//1//X/
9v/2//P/8//0//X/9//4//r/+//+////AAABAAEAAwAEAAQABAAEAAQABAAEAAUABQAF
AAMAAwADAAMABQAEAAQABAAEAAQABAAEAAYACQAQABgAGgAdAB0AGwAbABoAFgALAPn/
4v/O/73/rf+d/47/hv+J/5j/qP+1/7n/wv/M/9j/3//h/93/2//h/+z/8v/1//j/+f/9
/wEABAAFAAYABwAHAAgACAAIAAoACQAJAAkACQALAA0ADgAPAA4ADQAMAAwADgAPAA8A
DwAOAA4ADgAOAA8ADwAPABAAEAAQABAAEAAQABAAEAAQABEAEgASABIAEAAQABAAEAAS
ABIAEgASABIAEgASABIAEAAQABAAEAASABIAEgASABQAFAAUABQAEgASABIAEgASABIA
EgARABAAEAAQABAAEAAQABAAEAAQAA8ADgAOAA4ADgAOAA4ADAAMAAwACwALAAsACwAJ
AAkACAAIAAgABwAGAAYABQAEAAQAAwACAAIAAQAAAAAA/////////v/////////+//3/
/f/+//7//P/8//v/+//9//v/+v/6//n/+f/5//n/+//7//v/+//5//n/+v/6//z//f//
////AAAAAAAAAAD/////AAABAAQABAAGAAYABgAHAAcABgAEAAYABgAGAAYABwAIAAgA
CAAIAAgACAAIAAgACAAJAAkACwALAAoACAAJAAkACAAKAAoACAAKAAgACAAHAAcACQAJ
AAoACgAKAAoACQAJAAkACQAJAAkACQAJAAkACQAJAAkACQAIAAoACgAKAAoACQAJAAgA
CAAIAAcABwAIAAgACAAIAAgABgAGAAYABgAHAAgACQAKAAgACAAHAAcABwAIAAgACAAK
AAoACgAKAAgABwAHAAcACAAIAAgACAAIAAgACAAHAAcACAAIAAcACQAKAAsACwAJAAgA
CAAIAAoACgAKAAsACQAIAAcABwAIAAkACQAJAAsACwAKAAoACQAJAAkACQALAAsACwAK
AAoACgAKAAkACQAKAAoACgAJAAkACAAIAAkACgALAAwACwALAAsACwAMAAwADAAMAAoA
CwALAAsADgAOAAwADAAMAAwADAAMAAwADAAMAAwADAAMAAwACwALAAsADAAMAA0ADwAS
ABIAEgATABMAFAAXABgAGwAbABsAHAAaABoAGQAZABoAGQAXABEAEAANAAkABQADAAAA
/v/9//v/+//8//z/+//7//z//f/+//7//////wIAAwAEAAUACQALAAwADAAOAA4ADgAO
AA4ADwAPAA8ADwAPAA8ADwAPAA4ADgAOAA4ADgAOAA4AEAARABIAFAAaAB8AIwAlACUA
JAAiAB0AEwAEAOz/2f/J/7n/rP+c/5X/mP+i/7H/wf/M/9L/3P/r//n//f/5//X/8v/0
//n/AAAHAAkACQAKAA8AEAARABEAEgASABIAFAAXABcAFwAXABYAFwAXABcAFwAXABcA
GAAYABkAGQAZABgAGAAYABgAGQAZABkAGgAYABgAGAAYABkAGgAbABwAHQAeAB4AHgAd
ABwAGwAaABsAHAAdAB4AHAAcABwAHAAcABwAHAAcABwAHAAcABwAGgAaABoAGgAcABwA
HAAcABwAHAAcABsAGAAYABgAGAAaABoAGgAaABgAFwAWABYAGAAYABgAGAAWABYAFgAV
ABUAFQAVABMAEwASABIAEgARABAAEAAPAA4ADgANAAwADAALAAoACgAJAAkACQAIAAcA
BwAHAAYABQAFAAYABgAGAAYABQAFAAUAAwACAAIABQAFAAUABQAFAAUABQAFAAMAAwAE
AAQABgAHAAkACQAIAAgACAAIAAsACwAMAA0ADgAOABAAEAAOAA8ADwAOAA8AEgATABQA
FAATAA==
         </WaveFormData>
      </LeadData>
      <LeadData>
         <LeadByteCountTotal>10000</LeadByteCountTotal>
         <LeadTimeOffset>0</LeadTimeOffset>
         <LeadSampleCountTotal>5000</LeadSampleCountTotal>
         <LeadAmplitudeUnitsPerBit>4.88</LeadAmplitudeUnitsPerBit>
         <LeadAmplitudeUnits>��V</LeadAmplitudeUnits>
         <LeadHighLimit>2147483647</LeadHighLimit>
         <LeadLowLimit>268435456</LeadLowLimit>
         <LeadID>V2</LeadID>
         <LeadOffsetFirstSample>0</LeadOffsetFirstSample>
         <FirstSampleBaseline>0</FirstSampleBaseline>
         <LeadSampleSize>2</LeadSampleSize>
         <LeadOff>FALSE</LeadOff>
         <BaselineSway>FALSE</BaselineSway>
         <ExcessiveACNoise>FALSE</ExcessiveACNoise>
         <MuscleNoise>FALSE</MuscleNoise>
         <LeadDataCRC32>1838825829</LeadDataCRC32>
         <WaveFormData>
DgAOAA4ADgAOAA4ADgAOAAwADAAMAAwADgAOAA4ADgAQABAAEAAQABEAEgATABQAFAAU
ABQAFAAWABYAFgAWABgAGAAYABgAFgAWABYAFgAYABgAGAAYABgAGAAYABgAGAAYABgA
GAAYABgAGAAYABYAFgAWABYAFgAWABYAFgAWABYAFgAWABUAFAATABIAEwAUABUAFgAV
ABQAEwASABAAEAAQABAAEAAQABAAEAAQABAAEAAQABAAEAAQABAADgAOAA4ADgAOAA4A
DgAOABAAEAAQABAADwAOAA0ADAAOAA4ADgAOAA4ADgAOAA4AEAAQABAAEAAQABAAEAAQ
AA4ADgAOAA4AEAAQABAAEAAOAA4ADgAOAA4ADgAOAA4ADgAOAA4ADgAMAAwADAAMAA0A
DgAPABAADgAOAA4ADgAMAAwADAAMAA0ADQAOAA4ADAAMAAwADAAMAAwADAAMAAwADAAO
AA8ADwAPAA8ADwARABMAFAAVABgAGAAZABkAGwAbABsAGQAZABkAFgAQAAwACQAHAAYA
CAAHAAcACAAGAAUABQAGAAkACgAMAA8ADQAMAAwACwALAAsACwAKAAoACgAMAAwACwAL
AAkACQAIAAgACAAIAAgACAAIAAgABgAGAAYABgAIAAgACAAJAAsACgASACAAMAA/AE8A
XQBoAHUAewB8AHoAcgBnAFQAPwAhAPb/z/+8/8H/0f/P/8L/vP+3/6r/mv+M/33/gf+a
/7j/y//W/+L/6f/u//L/9f/4//r/+//9/////v/+/////////wAAAAD+/////////wEA
AQABAAEAAAAAAAAA//8BAAEAAQACAAAAAAAAAAAAAAAAAAAAAAAAAAAAAAABAAEAAgAC
AAEAAQACAAQABQAEAAQABAAEAAYABQAEAAQAAwAEAAQABAAEAAQABAAEAAUABQAGAAYA
BgAGAAUABAAGAAYABgAGAAgACAAJAAoACgAJAAgACQAKAAsADAANAAwADgAOAA4ADwAR
ABMAFAAUABUAFwAYABcAFwAXABcAGQAZABsAGwAZABoAGgAaABwAHAAdAB0AHQAdAB0A
HQAcABwAGwAbABoAGQAYABgAGAAXABcAFgAXABcAFgAWABkAGQAZABkAFwAXABcAFwAZ
ABkAGgAaABgAGAAYABgAGAAXABcAFgAUABQAFAATABEAEQAPAA8AEAAPAA8AEAAPAA4A
DQAMAA0ADQAOAA4ADAANAA0ADAAMAA0ADQANABAAEgASABIAEQARABAAEAASABIAEgAT
ABQAFAAVABUAFQAVABQAEwAVABUAFQAVABYAFgAWABUAGAAaABsAHAAbABkAGAAXABcA
FgAWABYAFQAVABUAFAAUABQAEwATABUAEwATABMAEwASABIAEgAQAA8ADwAPABAAEAAQ
AA8ADQANAA0ADQAJAAkACQAJAAsACwALAAsACQAIAAgACAAJAAkACQAJAAcABwAHAAcA
BwAGAAYABgAGAAUABQAFAAMAAwADAAMABQAFAAUAAwABAAMAAwADAAEAAQABAAAAAgAC
AAIAAgAAAP////////7//v/9//3//f/+//7////7//v////9//z//v/+//7//v/7//v/
/P/8//z//P/8//z/+//6//n/+P/6//r//P/9//3//f/9//3///8BAAIAAwAEAAQABQAF
AAUABQAFAAMABQAFAAIA/P/7//n/+P/4//b/9f/1//b/9v/1//X/9v/1//b/+P/7//7/
/v///////f/9//3//P/7//r/+//6//v/+//5//n/+P/4//j/+P/6//r/+v/6//j/+P/4
//j/+P/4//r/+////wIABAAMABoAKQA3AEMATgBZAGMAZgBmAGAAVwBKADsAJQACANf/
sv+j/6n/sf+u/6r/q/+q/6L/lP+H/33/hP+Y/7H/xP/S/9v/4v/m/+v/7v/w//H/8//1
//T/9P/1//P/8//0//T/8v/z//P/8//1//X/9f/1//b/9v/2//X/9f/1//X/9v/2//b/
9v/2//b/9v/2//b/9v/2//b/9//3//j/+P/3//T/9P/1//X/9f/2//f/+P/4//f/9v/2
//f/+P/4//j/+P/4//j/+P/3//f/+P/4//f/+P/4//j/+P/4//j/+P/4//j/+f/6//n/
+f/5//v/+//7//v/+//8//7//v/+//z//f/+//7//v///wEAAgADAAMAAwADAAQAAwAE
AAMABQAGAAYABgAFAAQABAADAAUABQAFAAUAAgACAAEAAQAAAP///v/+//7//f/9//z/
+//7//r/+v/7//v/+//7//v/+//7//v/+f/5//r/+v/8//z//P/8//z/+//7//r/+v/6
//r/+f/7//v/+f/5//j/9//3//j/+P/4//j/+P/3//f/+P/4//r/+//7//r/+v/7//v/
+//6//z//P/8//7//////wAA/v/+//7///8AAAAAAQABAAAAAQABAAEA//////////8C
AAIAAgABAP//AAAAAAAAAgABAAEAAQABAAAAAAAAAP////////7//P/8//v/+//6//f/
9v/1//f/9v/2//b/9P/z//P/8//y//L/8v/x//L/8//0//X/8//z//P/8//1//X/9f/1
//P/8v/y//L/8f/x//H/8f/x//H/8f/x//H/8P/w//D/8v/x//H/8f/z//P/8//z//H/
8f/x/+//8f/z//P/8//z//P/8//y//D/8P/w//D/9P/z//H/8f/w//L/8v/y//L/8//z
//T/9P/z//L/8f/w//L/8v/y//L/8v/y//T/9f/3//f/9//3//f/+f/6//v//P/8//3/
/f/+////AAD///z/+//3//D/8P/t/+v/6v/s/+v/6//s/+r/6f/p/+r/6//s/+7/8f/x
//D/8P/v/+//7//v/+7/7v/u//D/8P/t/+3/6//r/+z/7P/s/+z/7P/s/+z/7P/s/+z/
7P/s/+7/8P/w/+3/7//w//L//P8MABsALQA5AEAARwBVAFoAWgBUAE8ARgA1ACEA/v/P
/6j/mf+f/6f/pP+g/6H/oP+U/4b/d/9t/3L/jP+n/7j/xv/P/9T/2P/d/+D/4v/j/+X/
5//m/+b/5//l/+X/5v/m/+n/6//s/+3/7//v/+//7//w//D/8P/v//D/8f/y//T/8//y
//H/8P/y//L/8v/y//D/8P/w//H/8//0//T/8//0//T/9f/1//T/9P/0//T/9v/1//T/
9P/1//b/9v/2//b/9v/2//b/9//3//j/+P/3//j/+P/4//r/+v/6//r/+P/4//n/+v/7
//v/+//9//3//f/9//3/AAACAAIAAgAEAAUABgAGAAYABwAJAAoACwALAAsACwANAA0A
DwAPAA8AEAAQABAAEgASABMAEwATABMAEwATABAAEAAPAA8AEAAPAA4ADgAOAA0ADQAM
AA0ADQAMAAwADQANAA0ADQALAAsACwALAAwADQAPABAADwAOAA0ADAAMAAsACwAKAAgA
CAAIAAcABQAFAAMAAwAEAAMAAwAEAAIAAgACAAIAAwADAAQABAAEAAUABQAEAAYABwAH
AAcABgAIAAgACAAKAAsACwAMAAwADAAMAA0ADgAOAA8ADwAPAA8ADgANAA4ADwAQABEA
EQAQAA8ADQANAA4ADgAOAAwACwALAAsACwAKAAoACgAJAAkACQAIAAYABgAFAAUABwAF
AAUABQAFAAQABAAEAAQAAwADAAMAAgACAAIAAQABAAEAAQABAAEAAQABAAEA////////
//////7//v/+/////////////f/9//3//f/9//z//P/8//7//f/9//3//f/9//3//f//
///////9//v//f/9//3/AAABAAIAAgADAAQABQAGAAYABQAFAAUABgAGAAUABQAEAAQA
AwADAAUABQAFAAUABgAFAAUABQADAAMAAwADAAUABQAFAAUAAgACAAIAAQABAAMABAAE
AAQABAAEAAIAAQABAAAAAAAAAAAAAAAAAAAAAAAAAAIAAgAEAAUABQAFAAUABQAHAAkA
CgALABAAEAARABEAEQARABEADwAPAA8ADAAGAAQAAQD///7//P/7//v//P/+//3//f/+
////AAACAAUABQAEAAQAAwAFAAUABQAEAAMAAgADAAIAAQABAP/////+//7//v/+//7/
/v/+//7/AAAAAAAAAAAAAP7//v///wMACAAQAB4ALgA/AEsAVQBiAG8AdQB0AHIAagBZ
AEYALQAHANz/v/+0/7//yf+9/7T/sv+r/5r/jP9+/3P/f/+e/7j/xf/O/9j/3f/i/+j/
6//s/+7/7//x//H/8P/w//H/8f/x//L/8v/y//P/8//z//H/8f/x//H/8v/y//L/8f/x
//H/8f/y//L/8v/y//L/8v/y//L/8v/w//D/8P/x//P/9v/4//n/+v/6//v/+//8//7/
AAACAAQAAwACAAIAAwAEAAQABAAEAAQABAAEAAUABQAGAAYABQAGAAYABgAIAAgACAAI
AAgACAAJAAoACQAJAAkACwANAA0ADQANAA4AEAAQABAAEgATABQAFAAUABUAFwAYABsA
GwAbABsAGwAbAB0AHQAdAB4AHgAeACAAIAAhACEAIAAfAB4AHQAeAB4AHQAdAB4AHQAc
ABwAHAAbABsAGgAbABsAGgAaABkAGQAZABkAGwAbABsAGwAZABkAGgAaABoAGgAaABoA
GgAZABkAGAAWABYAFgAVABcAFwAVABUAEgARABEAEgASABIAEgASABEAEQASABIAEQAR
ABAADgAQABEAEQARABAAEgASABIAFAAVABUAFgAWABYAFgAXABkAGAAYABcAGAAZABkA
GQAXABcAFwAXABgAGAAYABcAFwAYABgAGAAWABUAFQAVABcAFgAWABYAFQAVABUAFAAS
ABIAEQARABMAEQARABEADwAOAA4ADgAQAA8ADwAPAA4ADgAOAA0ADQANAA0ADQALAAsA
CwALAAsACwALAAsACwAKAAoACgAHAAcABwAHAAcABwAHAAcACQAIAAgACAAGAAUABQAF
AAUABQAFAAUAAwADAAMAAQADAAUABQAFAAUABQAFAAQAAgACAAIAAgACAAEAAQABAAAA
AAD/////AQACAAIAAwABAAEAAQABAAAA////////AQABAAEAAQD/////////////AAAB
AAEAAQABAAIAAAD+//7//v/+//7/AAAAAAAAAAAAAP////8AAP7//v/+//7//v/+//7/
/v/+//7//v8AAAEAAwADAAMAAQABAAMABAAHAAoACgALAAsACwALAAsACQAJAAkABgAC
AAAA/f/7//n/+P/2//X/+P/4//f/9//4//n/+v/8//3//f/8//z//P/9//7////9//z/
+//8//7//f/9//v/+//6//r/+v/4//j/+P/4//r/+v/6//r/+P/4//j/+P/5//3/AgAI
ABQAJAA1AEEASQBWAGEAZwBsAGwAZABVAEYANQAVAOr/w/+s/6n/tf+1/67/qv+r/6L/
kv+C/3X/d/+K/6L/t//G/9L/2f/e/+b/7f/u//D/8f/z//H/8P/w//H/8//z//T/9P/y
//P/8//z//X/9f/1//X/9P/0//T/8//x//H/8f/y//P/9P/1//b/9P/0//T/9P/0//T/
9P/1//X/9v/2//X/9P/0//X/9f/1//b/9//4//j/9//2//b/9f/2//b/9v/4//j/+P/4
//f/9//4//j/+f/6//r/+v/6//r/+v/6//r/+v/7//z//f/9//3////9//3//f/9//7/
AAAAAAAAAgADAAQABAACAAMABQAGAAkACQAJAAkACgAJAAoACQALAAwADAAMAAoACgAL
AAsACQAJAAkACQAKAAoACQAJAAYABQAEAAQABAADAAMAAgD//////v/+////////////
////////////////AAAAAAAAAAAAAAAAAAD//////v8AAAAAAAD//wEAAQD//////v/9
//3//v/+//7//v/+//////8AAAAA/v///////v8AAAEAAQABAAEAAgABAAAAAQADAAQA
BgAEAAQABAAFAAoACgALAAsADgAPAA8ADwANAA0ADQANABAAEAAQAA8ADwAQABAAEAAQ
AA8ADwAPABAAEAARABIADwAPAA8ADgAQABAADwAPAA8ADQANAA0ADQAMAAwADAAOAA0A
DQANAAoACgAKAAkACwALAAsACwAJAAkACQAJAAgABwAGAAUABwAGAAYABgADAAMAAwAD
AAUABQAFAAUABQAEAAQABAAGAAUABQAFAAMAAwADAAMAAQABAAEA//8AAAMABAAFAAUA
BQAFAAQABAAEAAQABAAGAAUABQAFAAIAAgABAAEAAwAEAAQABQAFAAUABQAFAAQAAwAD
AAMABwAFAAQABAAEAAQABAAFAAUABgAGAAYABgAGAAYABAAEAAQABAAGAAYACAAJAAsA
CwALAAsACwANAA4ADwASABIAEwATABMAEwATABEAEQARAA4ACAAGAAMAAQAAAAAA////
/wAA/v/9//3//v/+//7///8BAAMAAgACAAEA/////////v/+//7/AAAAAAEAAQD/////
AAAAAAAAAAAAAAAAAAAAAP7//v/+//7/AAAAAAAAAQADAAQACAAOABoAKwA9AEkAUABb
AGcAcABwAGoAYwBYAEsAOQAcAO//xv+r/63/t/+2/7D/r/+w/6b/mv+L/4H/gv+U/6//
xP/S/93/5P/q/+//8v/0//X/9//4//j/+f/7//v/+//8//z/+//7//r/+f/7//v/+//7
//r/+v/6//n/+f/5//n/+v/6//r/+v/6//j/+P/4//j/+v/6//r/+//5//r/+v/5//r/
+v/7//v/+//8//3//v/8//v/+v/6//3//v/+//7//P/8//z//P/9//3//v/+////AAAA
AAAA/v/+//7//v8AAAAAAQACAAMAAwADAAUABQAFAAUABQAEAAYABgAGAAYABwAIAAgA
CgALAA0ADgAPAA8ADwAPABEAEQATABMAEwAUABQAFAASABIAEwATABQAFQAWABcAFgAW
ABUAFQASABEAEAAQABIAEQARABAADQANAAwADAAPAA8ADwAPAA0ADQANAA0ADQANAA4A
DgAOAA4ADgAOAA4ADQANAAwADgAOAA4ADQALAAsACQAJAAgABwAHAAgACAAIAAgACAAF
AAUABgAGAAgACQAJAAgACAAJAAkACQAKAAwADAAMAA4ADwAPABAAEAAQABAAEQATABIA
EgARABQAFQAVABUAFQAVABUAFQAYABgAGAAXABYAFgAVABQAFgAVABUAFQAVABQAFAAU
ABEAEQARABAAEgASABEAEQARAA8ADwAPABEAEAAQABAADgANAA0ADQAMAAwADAALAA0A
DQANAA0ACQAJAAkACQAJAAkACQAJAAcABgAGAAYABQAFAAUABQAHAAcABwAHAAYABAAD
AAIABQAFAAYABwAFAAUABQAFAAMAAwADAAEAAgAFAAYABwAGAAUABAACAAQABAAEAAQA
BAADAAMAAwACAAIAAQABAAEAAgACAAMAAwADAAMAAwADAAMABAAFAAUABQAFAAUAAwAD
AAMAAwAFAAYABgAFAAQAAwACAAEAAQACAAIAAgACAAIAAgACAAIAAgACAAQABAAGAAcA
BwAHAAcABwAHAAkACgALABAAEAARABEAEQARABEADwARABEADgAIAAQAAQD///7/AAD/
////AAAAAP////8AAAEAAgAEAAcACQAIAAgABwAHAAcABwAGAAYABgAIAAgABQAFAAMA
AwACAAIAAgACAAQABAAEAAQAAgACAAIAAgACAAQABAADAAUACgAUACAAMgBBAFEAXQBq
AHcAfQB+AHgAbgBfAEwAMwARAOj/yf/C/83/0//H/7z/uP+v/5z/kP+E/3n/g/+g/7r/
yf/U/9z/4//q//D/9f/2//j/+f/7//v/+v/6//v/+f/5//r/+v/6//v/+//7//v/+//7
//v/+v/6//r/+f/7//v/+//8//3//v///wAA/v/+//7//v8AAAAAAAABAP//AAAAAP//
/v/+/////////wAAAQACAAAA///+//7/AQACAAIAAgACAAIAAgACAAEAAQACAAIAAwAE
AAQABAAEAAQABAAEAAQABAAFAAYABQAFAAUABwAHAAcABwAHAAoADAAMAAwACgALAAwA
DAAOAA8AEQASABEAEQARABEAEwATABUAFQAXABgAGAAYABcAFgAWABUAFwAXABcAFwAU
ABQAEwATABAADwAOAA4ADgANAA0ADAAJAAkACAAIAAsACwALAAsACwALAAsACwAJAAkA
CgAKAAoACgAKAAoACQAHAAYABAAGAAYABgAFAAUABQADAAMAAgABAAEAAgACAAIAAgAC
AAEAAQACAAIABAAFAAUABAAGAAcABwAHAAYACAAIAAgACAAJAAkACgAKAAoACgALAAwA
DAANAA0ADAANAA0ADQANAA0ADQANAA4ADgAOAA0ADQAOAA4ADgAOAA0ADQANAA0ADAAM
AAwACQAJAAkACAAKAAoACQAJAAcABQAFAAUABwAGAAYABgAGAAUABQAFAAIAAgACAAEA
AwADAAMAAwD////////////////////////+//7//v/9//3//f/9//3//f/9//3//f/8
//z//P/8//v/+//7//3//f/9//3/+//7//v/+f/5//v/+//7//n/+f/5//j/+f/6//v/
/P/6//n/+f/5//r/+v/5//n/+f/6//r/+//5//n/+f/5//r/+f/4//j/+P/4//j/9//3
//j/+P/4//j/+P/4//j/+P/4//j/+P/4//r/+/////////////3///8AAAEABgAGAAcA
BwAHAAcABwAFAAQAAwD///j/+P/1//P/8v/0//P/8//0//T/8//z//T/8//0//b/+f/3
//b/9v/1//X/9f/1//T/9P/0//b/9v/3//f/9f/1//L/8v/y//L/9P/0//T/9P/2//b/
9v/2//b/8v/y//X/9//6/wAADAAaACsANwA/AEYAVwBjAGgAaABiAFUARgA1AB0A9v/L
/6z/o/+t/7H/rv+o/6X/oP+U/4L/c/9z/4L/mP+t/77/yP/R/9r/3v/j/+f/6v/s/+//
7v/s/+v/6//t/+3/7v/u/+z/7f/t/+3/7f/t/+3/7f/u/+7/7v/t/+3/7f/t/+7/7v/u
/+7/7v/w//D/8P/w/+7/7v/u/+//8f/y//L/8f/u/+7/7//v/+//8P/x//L/8v/x//D/
8P/v//D/8P/w//D/8P/w//D/8f/x//L/8v/x//L/8v/y//L/8v/y//L/8P/w//H/8v/1
//X/9f/3//b/9f/0//P/9v/4//j/+P/4//n/+v/6//j/+f/7//z//f/9//3//f/9//3/
////////AAAAAAAAAAAAAAEAAQD//////////wAAAAD//////P/7//r/+v/6//n/+f/4
//f/9//2//b/9f/1//X/9f/3//f/9//3//X/9f/2//b/+P/4//j/+P/6//n/+f/4//j/
+P/4//f/+f/5//f/9//4//f/9//4//j/+P/4//j/9//3//j/+P/2//f/9//2//j/+f/5
//n/+P/6//r/+v/6//v/+//8//z//P/8//3////+//7//f8AAAEAAQABAP//////////
AAAAAAAA/////wAAAAAAAP7//f/9//3////+//7//v/7//v/+//6//z//P/7//v/+//5
//n/+f/5//j/+P/4//r/+f/5//n/9v/2//b/9f/1//X/9f/1//P/8//z//P/8//z//P/
8//1//T/9P/0//H/8f/x//H/8f/x//H/8f/x//D/8P/w//D/7//v/+//8f/x//H/8f/x
//H/8f/v/+//8f/x//H/8f/x//H/8P/w//D/8P/w//D/7//v/+//8P/w/+//7//v//D/
8P/x//H/7//v/+7/7v/u/+7/7v/u/+//8f/y//H/8P/v/+7/7//w//H/8v/y//L/9P/1
//X/9f/1//X/9//5//r/+//8//z//f/9//////////3/+//7//j/8v/w/+3/6//q/+z/
6//r/+z/6v/p/+n/6v/t/+7/8P/z//P/8v/y//H/8f/x//H/8P/w//D/8v/y/+//7//t
/+3/7v/u/+7/7v/u/+7/7v/u/+z/7P/s/+z/7v/u/+7/7//v//T/+v8GABYAJwA3AEEA
TABXAGEAZABkAFwAUQBGADkAHQDy/8X/qv+j/63/sf+q/6j/p/+g/5D/gv9x/2//gP+c
/7P/wv/O/9X/3P/g/+X/6P/q/+v/7f/v/+7/7v/v/+3/7f/u/+7/7v/v/+//7//v/+//
7//v//D/8P/w/+//7//v/+//8P/y//L/8v/y//L/8v/y//L/9P/0//T/9f/0//T/8//x
//H/8v/0//X/9P/0//T/9P/0//P/8v/y//P/9P/0//T/9P/0//T/9P/1//X/9v/2//X/
9v/2//b/+P/4//j/+P/4//j/+f/6//n/+f/5//v//P/9//7////+/wAAAAAAAAIAAwAE
AAQABgAHAAkACgAJAAkACQAJAA0ADQAPAA8ADwAQABAAEAASABIAEwATABUAFQAVABUA
EgASABEAEQARABEAEQASABIAEQARABAAEQARABAAEAARABEAEQARABEAEQARABEAEwAT
ABQAFAASABIAEgASABIAEQARABAAEAAQABAADwANAA0ACwALAAwACwALAAwACgAKAAoA
CgAJAAkACgAKAAoACwALAAoACAAJAAkACQAIAAoACgAKAAoACwALAAwADAAMAAwADQAO
AA4ADwAPAA4ADwAPAA8AEQARABEAEQASABIAEgARABEAEgASABIAFAATABMAEwARABAA
EAAQABEAEQARABAADgAOAA0ADQAPAA0ADQANAA0ADAAMAAwACgAJAAkACQAJAAoACwAL
AAkACQAJAAkACQAJAAkACQALAAsACwALAAoACAAHAAYABgAHAAgACQAHAAcABwAHAAkA
CAAIAAgACAAHAAcABwAFAAUABQAFAAYABwAIAAcABQAHAAcABwAFAAUABQAEAAUABgAH
AAgABgAFAAUABQAGAAYABQAFAAUABgAGAAcABQAFAAUABQAFAAUABgAHAAUABQAFAAcA
CAAGAAYABgAGAAMAAwAEAAQABAAEAAQABAAEAAQABAAEAAQABAAGAAcACwALAAsACwAJ
AAsADAANABAAEAARABEAEQARABEADwANAA0ACgAEAAQAAQD///7//P/7//v//P/+//3/
/f/+/wEAAgAEAAcABAACAAEA//8AAAEAAgACAAAAAAACAAIAAQABAP////8AAAAAAAAA
AP7//v/+//7/AAAAAAAAAAAAAP7//v8BAAMACgAYACYAMgBBAE8AWQBmAHMAdQB0AHIA
aABXAEQAJwABANj/v/+8/8f/y/+//7j/tP+l/5D/gv90/2//f/+c/7b/xf/Q/9j/3f/i
/+r/7//y//T/9f/3//X/9P/0//X/9P/z//P/8v/0//X/9f/1//T/8//y//H/9P/0//T/
8//z//P/8//0//T/9P/0//T/9P/0//T/9P/y//L/8v/z//P/9P/0//P/8v/y//P/8//z
//T/9f/2//b/9f/0//T/9P/0//P/8v/0//T/9P/0//X/9f/2//b/9//4//j/+P/4//j/
+P/4//j/+P/5//r//f/9//3//////////////wAAAgACAAIABAAFAAYABgAGAAcACQAK
AAsACwALAAsADQANAA8ADwAPABAAEAAQABAAEAARABEADwAPAA8ADwAQABAADwAPAA4A
DQAMAAwACgAJAAkACAAIAAkACQAKAAoACQAIAAcACAAJAAoACwAKAAkACQAIAAgACAAI
AAgACgAJAAkACAAGAAYABgAFAAcABwAFAAUABAADAAMABAACAAIAAgACAAMAAwAEAAQA
AgADAAMAAgAEAAUABQAFAAYACAAIAAgABgAHAAcACAAKAAoACgALAA0ADAAMAAsADgAP
AA8ADwANAA0ADQANAAwADAAMAAsADQAOAA4ADgAMAAsACwALAA0ADAAMAAwACQAJAAkA
CAAIAAgABwAHAAcABQAFAAUABQAEAAQABAAEAAMAAwADAAAAAAAAAP///f/9//3//f/9
//3//f/9//3//f/9//3//f/8//z//P/7//v/+//7//n/+f/5//n/+//6//r/+v/4//f/
9//3//f/9//3//f/9//3//f/9f/1//f/9//3//f/9//3//b/9P/0//T/9P/2//X/9f/1
//T/9P/z//P/8//0//T/9f/z//P/8//z//D/7//v/+//8f/x//H/8f/v/+//7//v/+3/
7v/v/+//8f/y//H/8P/v/+7/7f/t/+7/7v/u/+7/7v/u/+7/7v/u/+7/7v/u//D/8f/z
//P/8//z//H/8//0//X/+v/6//v/+//5//n/+f/3//n/+f/2//D/7P/p/+f/5v/m/+X/
5f/m/+b/5f/l/+b/5//o/+r/7f/v/+7/7v/t/+3/7f/t/+z/6v/q/+z/7P/t/+3/6//r
/+j/6P/o/+j/6v/q/+r/6v/q/+r/6v/q/+r/6v/s/+3/7f/w//L//P8KABsAKwA5AEAA
SwBVAFoAXABYAE0APgAxAB0A+v/N/67/of+j/6n/qP+k/6H/nP+S/4L/cf9t/3b/iv+h
/7L/wP/P/9T/2P/d/+L/5P/l/+f/5//m/+b/5//p/+n/6v/q/+v/7f/u/+//8f/x//H/
8f/y//L/8v/x//H/8f/x//L/8v/y//L/8v/w//D/8P/w//D/8P/w//H/8//0//T/8//w
//D/8f/x//H/8v/z//T/8v/x//D/8P/x//L/8v/y//L/8v/y//L/8f/x//L/8v/z//T/
9P/0//L/8v/y//L/9P/0//X/9v/3//f/9//5//f/9//3//f/+v/8//z//P/6//v//P/8
//z//f///wAAAwADAAMAAwAEAAMABAADAAMABAAEAAQABAAEAAUABQAFAAUABQAFAAQA
BAADAAMAAgABAAAAAAAAAP/////+//v/+//6//r/+f/5//n/+f/5//n/+f/5//n/+f/6
//r//P/8//z//P/8//v/+//6//r/+v/6//n/+v/7//r/+//4//f/9//4//r/+v/6//r/
+f/3/w==
         </WaveFormData>
      </LeadData>
      <LeadData>
         <LeadByteCountTotal>10000</LeadByteCountTotal>
         <LeadTimeOffset>0</LeadTimeOffset>
         <LeadSampleCountTotal>5000</LeadSampleCountTotal>
         <LeadAmplitudeUnitsPerBit>4.88</LeadAmplitudeUnitsPerBit>
         <LeadAmplitudeUnits>��V</LeadAmplitudeUnits>
         <LeadHighLimit>2147483647</LeadHighLimit>
         <LeadLowLimit>268435456</LeadLowLimit>
         <LeadID>V3</LeadID>
         <LeadOffsetFirstSample>0</LeadOffsetFirstSample>
         <FirstSampleBaseline>0</FirstSampleBaseline>
         <LeadSampleSize>2</LeadSampleSize>
         <LeadOff>FALSE</LeadOff>
         <BaselineSway>FALSE</BaselineSway>
         <ExcessiveACNoise>FALSE</ExcessiveACNoise>
         <MuscleNoise>FALSE</MuscleNoise>
         <LeadDataCRC32>1184291276</LeadDataCRC32>
         <WaveFormData>
GAAYABgAGAAYABgAGAAYABYAFgAWABYAGAAYABgAGAAaABoAGgAaABwAHAAcABwAHAAc
ABwAHAAeAB4AHgAeAB8AIAAhACIAIgAiACIAIgAiACIAIgAiACIAIgAiACIAJAAkACQA
JAAkACQAJAAkACIAIgAiACIAIgAiACIAIgAhACAAHwAeABwAHAAcABwAHgAeAB4AHgAd
ABwAGwAaABgAGAAYABgAGAAYABgAGAAWABYAFgAWABgAGAAYABgAFwAWABUAFAAUABQA
FAAUABYAFgAWABYAFQAUABMAEgASABIAEgASABIAEgASABIAEgASABIAEgASABIAEgAS
ABAAEAAQABAAEAAQABAAEAAQABAAEAAQABAAEAAQABAAEAAQABAAEAAOAA4ADgAOABAA
EAAQABAADgAOAA4ADgAOAA4ADgAOABAADwAPAA8ADwAPAA8AEAAOAA0ADQANAA0ADwAQ
ABEAEgATABMAEwAVABYAFwAYABwAHAAdAB0AHAAcABwAHAAcABwAGwAYABYAFAATABMA
FAATABMAFAASABAAEAARABUAFQAWABYAFgAVABQAEwARABIAEgAQAA4ADgAPAA8ADwAN
AAwACwAJAAkACQAJAAkACQAJAAkABwAHAAcABwAJAAkABwAJAAkABwAKABcAJQAzAEYA
VwBnAH4AjwCZAKYAsgC7AMEAwwDBALcArACtALoAvQCpAI4AfABeACwA+P/I/57/kP+m
/77/zP/V/9//5f/p/+7/8f/0//b/9//5//f/9v/2//b/+P/4//j/+P/3//f/9//2//b/
9//3//f/9//3//f/9//3//f/9//3//X/9f/1//X/9f/1//X/9f/1//X/9f/1//f/9//3
//f/9f/1//X/9f/1//b/9v/2//b/9v/2//b/9v/2//b/9v/2//b/9v/2//f/9//3//j/
9v/2//b/9v/4//n/+f/6//r/+v/7//v/+v/6//z//P/9/wAAAQACAAIAAgACAAMABQAG
AAcABwAHAAkACgALAAoACwAMAA0ADgAPABAAEQASABIAEgATABUAFQAVABYAFgAWABcA
FwAVABQAFAAUABQAEwATABMAEwATABMAEQATABIAEgASABQAFAAVABUAFAAUABQAFQAW
ABcAGAAZABoAGgAcABwAGwAbABwAHQAcABwAHAAcABsAGwAaABkAGQAaABoAGgAZABkA
GAAWABYAFwAYABkAFwAWABYAFwAXABcAGAAYABsAGwAcABwAGwAcABsAGgAbABsAGwAc
AB8AHwAfACAAHwAgACAAIAAgACAAIAAgACAAIQAhACEAIwAjACMAIwAhACEAIQAgACAA
HwAeAB4AHgAeAB0AHAAaABoAGgAaABkAGQAZABgAGgAYABgAGAAVABUAFAAUABQAFAAT
ABMAEwATABMAEwASABAAEAAQABEAEQAQABAADgAOAA4ADgAPAA8ADwAOAAwADAAMAAwA
DAAMAAwADAALAAsACwALAAsACwALAAsACgAKAAkACQAJAAkACQAJAAwADAALAAoACgAK
AAsACwAIAAgACAAIAAYABgAGAAUABwAIAAgACAAGAAYACAAIAAgACAAIAAgACAAGAAUA
BQAFAAUABQAFAAYABgAFAAUABQAFAAcACAAJAAgACQAJAAkACwAMAA0ADgAQABAAEQAR
ABIAEgASABIAEgASABEADgAOAAwACwALAAkABwAGAAYACAAGAAYABwAHAAcACAAIAAsA
CwALAAsACgAKAAkABgAEAAQABQAFAAMAAQAAAP///f/9//3//f/9//3//f/9//3//f/9
//3//f/9//3///8DAAEAAgAJABUAJQA0AEUAVQBoAHsAhwCOAJgAoQCnAKcAowCZAIYA
dQByAHsAfwBuAFoATgA4AA4A1v+g/37/ev+Q/6b/t//D/83/1f/a/+H/5v/o/+n/6//t
/+z/7P/s/+z/7P/s/+z/6//r/+v/6v/s/+3/7f/t/+3/7f/t/+3/7f/t/+3/7f/t/+3/
7f/t/+3/7f/t/+3/6//r/+v/6//r/+v/6//r/+v/6//r/+v/6//s/+z/7P/s/+z/7P/s
/+z/7P/s/+z/7P/s/+z/7P/t/+3/7f/u/+7/7v/u/+7/7v/v/+//8P/w//D/8f/x//L/
8v/0//T/9P/2//b/9v/3//j/+f/7//n/+v/7//v//f///wAAAQACAAMABAAFAAUABQAF
AAUACAAIAAgACQAHAAcABwAIAAgACAAJAAkACQAIAAgACAAGAAUABQAFAAMAAwADAAEA
AwACAAIAAgAAAAAAAQABAAAAAAAAAAEAAgADAAQABQAGAAYACAAIAAkACQAKAAsADAAM
AAwADAANAA0ADAALAAsADAAMAAwADAANAA0ADAALAAsACwALAAsACgAKAAsACwALAAwA
DAANAA0ADgAOABAAEgASABIAEgARABAAEAASABMAFAAWABUAFgAWABYAFAAUABQAFAAW
ABcAFwAXABcAFwAXABcAFwAXABcAFgAWABUAFAAUABYAFgAVABQAFAAUABQAFAATABMA
EwASABIAEAAQABAADwAPAA4ADgAOAA4ADQANAA0ADQANAA0ADAAKAAoACgALAAsACgAK
AAgACAAIAAgACQAJAAkACAAIAAgACAAIAAgACAAIAAgABQAFAAUABQAHAAcABwAHAAYA
BgAFAAUABQAFAAUABQAGAAYABQAEAAQABAAFAAUABgAGAAQABAAEAAQABAAEAAQABgAF
AAUABQAEAAMAAgACAAQAAwADAAMABQAHAAgACQAKAAsACwALAAsADAANAA4AEAAQABEA
EQAUABQAFAAUABMAEgAQAAwADAAKAAkACQAIAAcABwAIAAYABAAEAAUABQAFAAYABgAI
AAcABgAFAAMABAAEAAIAAgACAAMAAwAFAAMAAgABAP//////////////////////////
////////AQD///3///////7/BwATACMANABFAFEAYAB1AIcAjgCYAKcArwCxALMApwCU
AIcAhgCNAI8AfgBqAF4AQgASANz/qv+C/37/lv+u/73/yf/T/9n/3v/l/+j/6v/r/+3/
7//u/+7/7v/s/+z/7P/s/+//7//v/+7/7P/t/+3/7f/t/+3/7f/t/+//7//v/+//7f/t
/+3/7f/v/+//7//v/+3/7f/t/+3/7//v/+//7//v/+//7//v/+3/7v/u/+7/8P/w//D/
8P/w//D/8P/w/+7/7v/u/+7/8f/x//H/8v/w//D/8P/w//L/8//z//T/9P/0//X/9f/2
//b/+P/4//j/+v/6//r/+//8//3//////wAAAQABAAEAAwAEAAUABgAHAAgACQAMAA0A
DgAPAA4ADgAOAA8AEQARABEAEgAQABAAEQARABMAEgASABIAEgARABEAEQAPAA8ADwAN
AA8ADgAOAA4ADAAMAA0ADQAOAA4ADgAPABAAEQASABMAEgASABQAFAAVABUAFgAXABYA
FgAWABYAFwAXABYAFQAVABYAFgAWABQAFQAVABQAFQAVABUAFQAVABQAFAAVABUAFQAW
ABYAFwAXABgAGAAYABoAGgAaABsAGwAbABwAHwAfAB8AIAAgACAAHwAeAB8AIAAhACIA
IAAhACEAIQAjACMAIwAjACEAIQAhACAAIAAfAB4AHgAgACAAHwAeABwAHAAcABwAGwAb
ABsAGgAcABoAGgAaABcAFwAWABYAFgAWABUAFQAVABUAFQAVABYAFAAUABQAEwATABIA
EgASABIAEgASABEAEQARABAAEAAQABAAEAAQABAAEAAQAA8ADwAPAA8ADwAPAA8ADwAO
AA4ADQANAA0ADQANAA0ADgAOAA0ADAAMAAwADQANAAwADAAMAAwADAAMAAwACwALAAwA
DAAMAAwADAAMAAwACwALAAsACwAMAAwADAALAA0ADQAOAA4ACwAKAAoACgAMAAwADAAM
AAwADAAMAAoACQAJAAkACQAJAAkACgAKAAkACQAJAAsADQAOAA8AEAARABEAEQATABQA
FQAWABgAGAAZABkAGgAaABoAGgAaABoAGQAWABQAEgARABEAEAAPAA8AEAASABAAEAAR
ABMAEwAUABQAEgARABAADwAPABAAEAAOAAwADAANAA0ADQALAAoACQAHAAcABwAHAAcA
BwAHAAcABwAHAAcABwAHAAcABQAFAAcACQAOABkAKQA7AEoAWwBvAIQAkwCdAKoAuAC9
AMEAwQC3AKkApgCtALgAswCXAIIAcgBMABQA5P+2/5D/kP+s/8L/zP/V/93/4//n/+z/
8f/y//T/9f/3//X/9P/0//T/9P/0//T/9P/1//X/9f/0//T/9f/1//X/9f/1//X/9f/z
//P/8//z//P/8//z//P/9f/1//X/9f/z//P/8//z//X/9f/1//X/8//z//P/8//1//b/
9v/2//T/9P/0//T/9v/2//b/9v/2//b/9v/2//X/9f/1//b/+P/4//j/+P/4//n/+f/6
//r/+v/7//v/+v/6//z//P/8//7//v/+/wEAAgADAAUABQAGAAcABwAHAAkACgALAAwA
DQAOAA8ADgAPABAAEQASABIAEgATABUAFQAVABYAFAAUABUAFQAVABQAFAAUABQAEwAT
ABMAEQARABEADwARABAAEAAQABAAEAARABEAEgASABIAEwAUABUAFgAXABYAFgAYABgA
GQAZABoAGwAaABoAGgAaAB0AHQAcABsAGQAaABoAGgAaABsAGwAaABsAGwAbABsAGwAa
ABoAGwAbABsAHAAcABsAGwAcABwAHgAgACAAIAAfAB8AHwAgACEAIQAhACIAIwAkACQA
JAAmACYAJgAmACQAJQAlACUAIwAjACMAIwAjACMAIwAiACQAIwAiACIAIgAiACEAIAAe
AB4AHgAeAB8AHwAfAB4AHAAaABoAGgAZABkAGAAYABgAGAAXABcAFwAXABcAFwAWABQA
FAAUABUAFQAUABQAEgASABIAEgARABEAEQAQABIAEgASABIAEAAQABAAEAAPAA8ADwAP
AA8ADwAPAA8ADgAOAA0ADQANAA0ADQANABAAEAAPAA4ADAAMAA0ADQAMAAwADAAMAAoA
CgAKAAkACwAMAAwADAAMAAwADAAMAAsACwALAAsACgAKAAoACQAJAAkACgAKAAgACAAJ
AAoADAAMAAoACwAIAAgACAAIAAgACAAIAAgACAAIAAgABwAHAAcABwAHAAcACAAIAAcA
BwAHAAcACQAKAA0ADgAPAA8ADQAPABAAEQAUABYAFgAXABUAFgAWABYAFgAWABYAFQAS
ABAADgANAA0ADAALAAsADgAOAAwADAALAA0ADQAOAA4ADgANAAwACwALAAwADAAKAAgA
CAAJAAkACQAHAAYABQADAAMAAwABAAEAAQABAAMAAwADAAMAAQABAAEAAQADAAMABQAK
ABMAIQAzAEIAUQBjAHYAgwCPAJwApgCtALMAtQCtAJsAjgCJAI4AlQCJAHQAZABSACoA
9P++/5D/gP+Q/6b/uP/F/9H/1//b/+T/7f/v//D/8P/x//H/8P/w//D/8P/w//D/8P/x
//H/8f/w//D/8f/x//H/8f/x//H/8f/v/+//7//v//H/8f/x//H/7//v/+//7//x//H/
8f/x/+//7//v/+//7//v/+//7//t/+7/7v/u//D/8P/w//D/8P/w//D/8P/w//D/8P/w
/+//7//v//D/8v/y//L/8v/w//H/8f/y//L/8v/z//P/9v/2//j/+P/2//j/+P/4//n/
+v/7//3//f/+/////////wEAAgADAAQABQAGAAcABgAHAAgACQAKAAoACgALAAsACwAL
AAwACgAKAAsACwALAAoACgAKAAgABwAHAAcABwAHAAcABQADAAIAAgACAAIAAgADAAMA
BAAEAAQABQAEAAUABgAHAAgACAAKAAoACQAJAAoACwAOAA4ADgAOAA0ADQAMAAsADQAO
AA4ADgAMAA0ADQAMAA0ADQANAA0ADwAOAA4ADwAPAA8AEAAQABEAEQASABIAFAAWABYA
FgAVABUAFQAWABcAFwAXABgAGQAaABoAGgAaABoAGgAaABoAGwAbABsAGQAZABkAGQAZ
ABkAGQAYABoAGQAYABgAGAAYABcAFgAWABYAFgAWABMAEwATABIAEgAQABAAEAARABEA
EAAQAA4ADgANAA0ADwAPAA8ADwAOAAwADAAMAAsACwAKAAoADAAMAAwADAAJAAkACQAI
AAgACAAIAAgACAAIAAgACAAHAAcABwAHAAcABwAHAAcABAAEAAMAAwAFAAUABQAFAAYA
BgAFAAQABAAEAAUABQAEAAQABAAEAAIAAgACAAEAAQACAAIAAgAEAAQABAAEAAEAAQAB
AAEAAgACAAAAAAAAAAAAAAACAAEAAQABAAEAAQABAAIAAgABAAEAAQABAAMABAAFAAYA
BwAHAAcACQAKAAsADAAOAA4ADwAPABAAEAAQABAADgAOAA0ACgAIAAYABQAFAAYABQAF
AAYABAACAAIAAwADAAMABAAEAAYABQAEAAMAAQACAAIAAAAAAAAAAQABAAEA///+//3/
+//7//v/+//7//v/+//7//n/+f/5//n/+//7//v/+//7//v//P8BAAkAGwAuADsASQBa
AHEAgQCKAJIAnQClAKkAqwClAJQAgwB8AIMAiwB8AGYAWABEABoA5P+w/4b/dv+K/6L/
tf/B/8v/0//Y/9//4v/k/+X/5//o/+j/6f/q/+r/6v/q/+r/6f/p/+n/6P/q/+v/6//r
/+v/6//r/+v/6//r/+v/6//r/+v/6//r/+n/6f/p/+n/6//r/+v/6//r/+v/6//r/+v/
6//r/+v/6//s/+z/7P/q/+r/6v/q/+z/7P/s/+z/7P/s/+z/7P/r/+v/6//s/+7/7v/u
/+7/7P/t/+3/7v/w//D/8f/x//L/8v/0//T/9P/2//b/9v/1//b/9//5//n/+v/7//v/
+//9//7///8CAAMABAAFAAQABQAGAAcACgAKAAoACwALAAsACwAMAAwADAANAA0ADQAM
AAwADAAKAAkACQAJAAkACQAJAAcABQAEAAQABAAEAAQABQAFAAQABAAEAAUABgAHAAgA
CQAKAAoADAAMAA0ADQAOAA8ADgAOAA4ADgAPAA8ADgANAA8AEAAQABAADgAPAA8ADgAN
AA0ADQANAA8ADgAOAA8ADwAPABAAEAARABEAEgASABIAFAAUABQAFwAXABcAGAAXABcA
FwAYABkAGgAaABoAGgAaABoAGgAcAB0AHQAdABsAGwAbABsAGwAbABsAGgAcABsAGgAa
ABgAGAAXABYAGAAYABgAGAAXABcAFwAWABYAFAAUABQAEwATABIAEgAQABAADwAPAA8A
DwAPAA8AEAAOAA4ADgAPAA8ADgAOAAwADAAMAAwADQANAA0ADAAMAAwADAAMAAoACgAK
AAoACwALAAsACwAJAAkACQAJAAgACAAHAAcACQAJAAkACQAIAAgABwAGAAgACAAJAAkA
CAAIAAgACAAIAAgACAAHAAcACAAIAAgACAAIAAgACAAJAAkACQAJAAgACAAIAAcABwAH
AAgACAAIAAoACAAGAAYABgAGAAYABQAFAAUABQAFAAUABgAGAAUABQAFAAUABwAIAAkA
CgALAAsACwAPABAAEQASABQAFAAVABUAFgAWABYAFgAWABYAFQASAA4ADAALAAsACwAL
AAwADgANAAoACQAJAA0ADQAOAA4ADgANAAwACwAJAAoACgAIAAgACAAJAAkABwAFAAQA
AwABAAEAAQABAAMAAwADAAMAAQABAAEAAQABAAMAAwABAAEABQAKABUAJQA1AEQAVwBr
AIAAkQCbAKYAsgC5AL8AvwC5AK8AqgCxAL4AtQCZAIIAbgBGABAA4P+y/47/jv+o/7z/
yP/R/9n/3//l/+r/7f/v//D/8P/x//H/8P/w//D/7v/u/+7/7v/v/+//7//u/+7/7//v
/+//7f/t/+3/7f/v/+//7//v//H/8f/x//H/7//v/+//7//v/+//7//v/+//7//v/+//
7//v/+//7//v//D/8P/w/+7/7v/u/+7/8P/w//D/8P/w//D/8P/w/+//7//v//D/8v/y
//L/8v/w//H/8f/y//T/9P/1//X/9v/2//j/+P/2//j/+P/4//v//P/9/////f/+////
//8BAAMABAAFAAYABwAIAAkACgALAAwADQAOAA4ADgAPAA0ADQANAA4AEAAQABEAEQAP
AA4ADgAOAA4ADQANAA0ADQANAA0ACwALAAoACgAKAAwADAANAA0ADAAMAAwADQAOAA8A
EAARABIAEgAUABQAEwATABQAFQAYABgAGAAYABcAFwAWABUAFQAWABYAFgAUABUAFQAU
ABMAEwATABMAFQAUABQAFQATABMAFAAUABUAFQAWABYAGAAaABoAGgAZABkAGQAaABsA
GwAbABwAHQAeAB4AHgAeAB4AHgAeABwAHQAdAB0AHwAfAB8AHwAfAB8AHwAeAB4AHQAc
ABwAGgAaABkAGAAYABgAGAAYABUAFQAVABQAFQAUABUAFgATABMAEgASABAAEAAPAA8A
EQARABEAEQAOAAwADAAMAA0ADQAMAAwADgAOAA4ADgALAAsACwAKAAoACgAKAAoACgAK
AAoACgAJAAkACQAJAAsACwALAAsACAAIAAcABwAJAAkACQAJAAgACAAHAAYACAAIAAkA
CQAGAAYABgAGAAYABgAGAAUABQAGAAYABgAEAAQABAAEAAUABwAGAAYABgAGAAYABAAD
AAMAAwAFAAUABQAGAAQAAwADAAMABQAHAAgACQAKAAsACwALAAsADAANAA4AEAAQABEA
EQASABIAEgASABIAEgARAA4ADAAKAAkACQAKAAkACQAKAAgABgAGAAcABwAHAAgACAAI
AAcABgAFAAUABgAGAAQAAgACAAMAAwAFAAMAAgABAP3//f/9//3//f/9//3//f//////
/////////f/9/////////wYADwAbACsAOgBHAFcAbgCBAI0AlgCiAKkArQCvAKsAnQCM
AIEAgACJAIUAcABeAE4AMgAAAMT/kP96/4T/mv+u/73/x//P/9f/3v/j/+f/6v/s/+//
7f/s/+z/7P/u/+7/7v/u/+//7//v/+7/7P/t/+3/7f/v/+//7//v/+3/7f/t/+3/7//v
/+//7//v/+//7//v/+//7//v/+//7//v/+//7//t/+3/7f/t/+//8P/w//D/8P/w//D/
8P/u/+7/7v/u/+//8P/x//L/8f/x//H/8v/y//L/8v/y//D/8f/x//L/8v/y//P/8//2
//b/+P/4//b/+P/4//j/+f/6//v//f/9//7/////////AQACAAMABAAFAAYABwAGAAcA
CAAJAAoACgAKAAsACwALAAsADAAKAAoACwALAAsACgAKAAoACAAHAAcABwAFAAUABQAD
AAMAAgACAAIAAgACAAMAAwACAAIAAgADAAIAAwAEAAUACAAIAAoACgAKAAsADQAPAA4A
DgAOAA4AEQARABAADwAPABAAEAAQABAAEQARABAAEAARABIAEwATABIAEgATABMAEwAU
ABQAFQAVABYAFgAWABgAGAAYABkAGQAZABoAGwAbABsAHAAdAB4AHgAeAB4AHgAeAB4A
HgAfAB8AHwAfAB8AHwAfAB8AHwAfAB4AHgAdABwAHAAaABoAGQAYABoAGgAaABoAGQAZ
ABkAGAAYABYAFgAWABUAFQAUABQAFAAUABMAEwATABMAEwATABIAEAAQABAAEQARABAA
EAASABIAEgASAA8ADwAPAA4ADgAOAA4ADgAOAA4ADgAOAA0ADQANAA0ADwAPAA8ADwAM
AAwACwALAA0ADQANAA0ADgAOAA0ADAAKAAoACwALAAwADAAMAAwADAAMAAwACwALAAwA
DAAMAAwACgAKAAoACgAKAAoACgAMAAsACwALAAkACQAJAAoACgAJAAkACQALAA0ADgAP
AA4ADwAPAA8AEwAUABUAFgAYABgAGQAZABoAGgAaABoAGAAYABcAFAAUABIAEQARAA4A
DQANAA4ADgAMAAwADQAPAA8AEAAQABAADwAOAA0ADQAOAA4ADAAMAAwADQANAAsACQAI
AAcABQAFAAUABQAHAAcABwAHAAcABwAHAAcABwAFAAUABQAFAAkADAATACEAMQBCAFEA
YQB2AIcAkwCeAKgAsQC7AL8AuwCtAJ4AlQCaAKEAmQCAAHIAXgA4AAIAzv+e/4T/kv+s
/8D/z//X/93/4//q/+//8P/y//P/9f/3//b/9v/2//b/9v/2//b/9//3//f/9v/2//f/
9//3//f/9//3//f/9//3//f/9//3//f/9//3//f/9//3//f/+f/5//n/+f/3//f/9//3
//n/+f/5//n/9//4//j/+P/4//j/+P/4//r/+v/6//r/+P/4//j/+P/7//v/+//8//r/
+v/6//r//P/9//3//v/+//7///////7//v8AAAAAAQAEAAUABgAFAAYABwAJAAsADAAN
AA0ADQAPABAAEQAQABEAEgATABYAFwAYABkAGgAaABoAGwAbABsAGwAcAB4AHgAfAB8A
HQAcABwAHAAcABsAGwAbABkAGQAZABcAGQAYABgAGAAYABgAGQAZABgAGAAYABkAHAAd
AB4AHwAeAB4AIAAgACEAIQAiACMAJAAkACQAJAAlACUAJAAjACMAJAAkACQAJAAlACUA
JAAlACUAJQAlACUAJAAkACUAJQAlACYAJgAnACcAKAAoACgAKgAqACoAKwArACsALAAt
AC0ALQAuAC8AMAAwADAAMgAyADIAMgAwADEAMQAxADMAMwAzADMAMwAzADMAMgAwAC8A
LgAuADAAMAAvAC4ALAAsACwALAAtAC0ALQAsACwAKgAqACoAKQApACgAKAAoACgAJwAn
ACUAJQAlACUAJQAkACUAJgAlACUAJAAkACQAJAAkACQAJQAlACUAJAAiACIAIgAiACQA
JAAkACQAIwAjACMAIwAhACEAIQAhACIAIgAhACEAIQAhACEAIQAgACAAHwAeACAAIAAh
ACEAIAAgACAAIAAiACIAIgAhAB8AIAAgACAAIAAgACAAIAAfAB8AHwAfACAAIAAgACEA
IAAgACAAIAAgAB4AHQAdAB0AHQAdAB0AHgAgAB8AHwAfAB8AIQAiACMAJgAnACcAJwAp
ACoAKwAsAC4ALgAvAC8AMAAwADAAMAAuAC4ALQAqACoAKAAnACcAJgAlACUAJgAoACYA
JgAnACkAKQAqACoAKQAnACUAIwAkACYAJwAmACIAIgAjACMAIwAhACAAHwAfAB8AHwAf
AB0AHQAdAB0AHwAfAB8AHwAfAB0AHQAdAB8AIwAuADkARQBVAGYAdQCLAJ4AqQC1AMQA
0ADVANkA2QDPAMUAxADLANQAxwCtAJwAhABWAB4A7v/C/6j/sP/K/97/6P/x//n//f8B
AAgACwAMAA4ADwARAA8ADgAOAA4ADgAOAA4ADgARABEAEQAQAA8ADwAOAA0ADwAPAA8A
DwAPAA8ADwAPAA8ADwAPAA8AEQARABEAEQAPAA8ADwAPABEAEQARABEADwAPAA8ADwAR
ABIAEgASABAAEAAQABAAEAAQABAAEAASABIAEgASABMAEwATABQAFAAUABQAFAAUABUA
FQAWABYAFgAXABcAGAAYABoAGgAcAB4AHgAeAB8AIAAhACMAIwAkACUAJQAlACcAKAAp
ACwALQAuAC8ALgAvADAAMQAyADIAMgAzADMAMwAzADQANAA0ADUANQA1ADQANAA0ADIA
MQAxADEAMQAxADEALwAxADAAMAAwAC4ALgAvAC8AMQAyADMANQA0ADUANgA3ADoAOgA8
ADwAOwA7ADwAPQA8ADwAPAA8AD8APwA+AD0APQA+AD4APgA8AD0APQA8ADwAPQA+AD8A
PwA+AD4APwA/AD8AQABAAEEAQQBCAEIAQgBEAEQARABHAEcARwBIAEcARwBHAEgASwBM
AEwATABMAEwATABMAEwATQBNAE0ATQBNAE0ATQBLAEsASwBKAEwASwBKAEoASgBKAEkA
SABGAEYARgBGAEUARQBFAEQARABCAEIAQgBCAEMAQwBEAEMAQgBAAD8AQQBBAEEAQQBC
AEAAQABAAD8APwA+AD4AQABAAEAAQAA/AD8APwA+AD4APgA+AD4AQABAAEAAQAA9AD0A
PQA9AD0APQA9AD0APgA+AD0APQA9AD0APQA9AEAAQAA/AD4APAA8AD0APQA+AD4APgA+
AD4APgA+AD0APwBAAEAAQAA+AD4APgA+AD0APQA9AD0AQABAAEAAPwA/AD8AQABAAEAA
QABBAEIAQgBCAEAAQABAAEAAQgBBAEEAQQBBAEEAQQBCAEIAQQBBAEEAQwBFAEYARwBI
AEkASQBJAEkASgBLAEwATwBQAFIAUwBTAFIAUQBQAFEAUgBSAFAATgBMAEsASwBMAEsA
SwBMAEwASgBKAEsATQBNAE4ATgBQAE8ATgBNAE0ATgBOAEwASgBKAEsASwBNAEsASgBJ
AEUARQBFAEUARwBHAEcARwBHAEcARwBHAEcARwBHAEcASQBJAEwAVQBhAHEAggCTAJ8A
sgDFANMA3ADmAPMA9wD7APkA7QDcANEA0ADVANMAxACyAKIAiABaACAA6v/M/87/5P/4
/wUAEwAhACcALAAxADUAOAA6AD0APQA8ADwAPAA9AD4APwBAAD8APwA/AD4APgA/AD8A
PwBBAEEAQQBBAD8APwA/AD8AQABBAEIAQwBDAEMAQwBDAEMAQwBDAEMARQBFAEUARQBF
AEUARQBFAEcASABIAEgARwBGAEUARABGAEYARgBGAEYARgBGAEYASQBJAEkASgBKAEoA
SgBKAEwATQBNAE4ATgBOAE8ATwBQAFAAUgBSAFIAVABUAFQAVwBYAFkAWwBZAFoAWwBb
AF0AXwBgAGEAZABlAGYAZwBmAGcAaABpAGoAagBqAGsAawBrAGsAbABsAGwAbQBtAG0A
bABsAGwAbABrAGsAawBrAGsAawBpAGcAZgBmAGYAZgBmAGcAZwBoAGgAaABpAGoAawBs
AG0AcABwAHIAcgBzAHMAdAB1AHgAeAB4AHgAewB7AHoAeQB7AHwAfAB8AH4AfwB/AH4A
fQB9AA==
         </WaveFormData>
      </LeadData>
      <LeadData>
         <LeadByteCountTotal>10000</LeadByteCountTotal>
         <LeadTimeOffset>0</LeadTimeOffset>
         <LeadSampleCountTotal>5000</LeadSampleCountTotal>
         <LeadAmplitudeUnitsPerBit>4.88</LeadAmplitudeUnitsPerBit>
         <LeadAmplitudeUnits>��V</LeadAmplitudeUnits>
         <LeadHighLimit>2147483647</LeadHighLimit>
         <LeadLowLimit>268435456</LeadLowLimit>
         <LeadID>V4</LeadID>
         <LeadOffsetFirstSample>0</LeadOffsetFirstSample>
         <FirstSampleBaseline>0</FirstSampleBaseline>
         <LeadSampleSize>2</LeadSampleSize>
         <LeadOff>FALSE</LeadOff>
         <BaselineSway>FALSE</BaselineSway>
         <ExcessiveACNoise>FALSE</ExcessiveACNoise>
         <MuscleNoise>FALSE</MuscleNoise>
         <LeadDataCRC32>4169455043</LeadDataCRC32>
         <WaveFormData>
DgAOAA4ADgAOAA4ADgAOAAwADAAMAAwADAAMAAwADAAKAAoACgAKAAsADAANAA4ADgAO
AA4ADgAOAA4ADgAOAA8AEAARABIAEAAQABAAEAASABIAEgASABIAEgASABIAFAAUABQA
FAAUABQAFAAUABIAEgASABIAEgASABIAEgAQABAAEAAQAA4ADgAOAA4AEAAQABAAEAAO
AA4ADgAOAAwADAAMAAwACgAKAAoACgAKAAoACgAKAAoACgAKAAoACgAKAAoACgAKAAoA
CgAKAAoACgAKAAoACQAIAAcABgAIAAgACAAIAAgACAAIAAgACAAIAAgACAAIAAgACAAI
AAYABgAGAAYACAAIAAgACAAGAAYABgAGAAYABgAGAAYABgAGAAYABgAEAAQABAAEAAYA
BgAGAAYABgAGAAYABgAGAAYABgAGAAUABQAFAAUABwAGAAYABgAGAAYABgAGAAUABwAH
AAcACwALAAsACwAMAA4ADwAQAA8ADwAPABAAEgASABIAEgARABEAEQAPABEAEQARABEA
EQARABEAEgAQAA8ADwAPABAAEQASABQAEgAQAA8ADAAKAAsACwAIAAcABwAHAAcABgAF
AAMAAgAAAP///v/+/////////////f/9//z//P/+//7//f/9//3/+f/6/wIACAASAB4A
KwA9AFIAagCCAJ4AvgDhAAABGwEyAUMBUgFdAVgBNwERAfMA2QCvAHgAQgAOAOD/z//Z
/+X/5//p/+r/6v/q/+r/6P/q/+r/6v/q/+f/5v/l/+X/5v/m/+b/5v/k/+T/5P/j/+X/
5f/l/+X/5f/l/+b/5v/k/+T/4v/i/+L/4v/i/+L/4v/i/+L/4//j/+P/4//j/+P/4//j
/+L/4v/i/+L/4v/g/+H/4f/h/+P/4v/i/+L/4v/i/+L/4v/g/+H/4f/h/+P/4//j/+P/
4f/h/+L/4v/h/+H/4v/i/+X/5f/l/+X/5f/k/+T/5P/m/+b/5//n/+b/5//o/+n/6f/r
/+z/7P/u//D/8f/y//H/8v/z//T/9//3//j/+f/6//n/+f/5//v//P/9//3//f/9////
////////AAAAAAAA//////////8AAAAAAAACAAEAAQACAAQABAAFAAUABgAGAAgACQAK
AAoADAANAA0ADgAQABEAEAAQABAAEAAQABAAEAARAA8ADwAPAA8ADgAOAA4ADgAOAA0A
DQANAA0ADAAMAAwADAAMAAwADAAMAAwADAAMAA4ADgAPAA8ADgAOAA0ADAANAA0ADQAN
AA4ADgAOAA4ADgAOAA4ADgAOAA8ADwAQAA4ADgAOAA4ADwARABIAEwARABEAEQAQAA4A
DgAOAA4ADQANAA0ADQAMAAwADAALAAwADAAMAAwACwALAAsACwAIAAcABwAHAAgACAAI
AAcABwAIAAgACAAHAAYABgAFAAUABgAGAAUAAwADAAMAAwAFAAUABAAEAAIAAgACAAEA
AQABAAEAAQABAAAAAAAAAAAAAAAAAAEAAwABAAAAAAAAAP///v/9////AAAAAP//////
///////8//z//f/9//3/+//7//z//v/+//7//v/8//z//v/+//z//P/8//z//P/7//v/
+//7//v/+v/6//r/+v/6//r/+v/5//v/+//7//3//f/9//3//v8AAAEAAgADAAMAAwAE
AAYABgAGAAYABQAFAAUAAwAFAAUABQAFAAQAAwACAAIAAwADAAQABQADAAMAAwAEAAUA
BAAEAAIAAAABAAEA/v/7//v/+//7//r/+f/3//b/9P/z//L/8v/x//H/8f/x//H/8f/w
//D/8P/w/+//8f/z//H/8P/w//b/AAAKABcAKQA8AFQAaAB+AKAAxwDoAAcBIAE5AUwB
WwFgAVUBOQEbAQMB7QDEAIwARgD+/8f/u//H/9H/1//a/9r/2v/a/9z/2//a/9n/2P/Y
/9j/2P/Z/9f/1v/V/9T/1P/U/9T/0//V/9X/1f/V/9X/1f/W/9b/1P/U/9L/0v/U/9T/
1P/U/9L/0v/S/9P/0//T/9P/0//T/9P/0//S/9L/0v/S/9L/0v/T/9P/0//T/9L/0v/S
/9L/0v/S/9L/0P/R/9H/0f/T/9P/0//T/9P/0//U/9T/0//T/9T/1P/T/9P/0//T/9b/
1v/X/9j/1v/W/9f/1//Y/9n/2v/b/9v/3f/e/97/4P/i/+P/5P/l/+b/5//o/+f/5//o
/+n/7f/t/+7/7//v//D/8f/x//H/8f/z//P/8//z//T/9P/0//P/8//z//H/8v/y//L/
9P/z//P/9P/0//T/9f/1//T/9P/2//f/+P/4//r/+//7//z//v///wAAAAAAAAAAAgAC
AAIAAwADAAMAAwADAAAAAAAAAAAAAAD///////////7//v/+//7//v/+//7//v/+//7/
/v/+//7//////wEAAgACAAIAAQABAAEAAQAEAAQABAAEAAYABgAGAAYABAAFAAUABgAG
AAYABgAGAAYABwAHAAcABwAHAAcABgAGAAYABgAGAAcABwAHAAcACAAIAAgABwAGAAYA
BgAGAAUABQAFAAUABAADAAMAAwACAAIAAgABAAEAAgACAAIAAQAAAAAA/////wAAAAD/
//3//f/9//3///////7//v/+//7//v/9//3//f/9//3//f/8//z//P/8//z//P/9////
/f/8//z/+//7//v/+//7//z//P/7//v/+//7//v//v/8//3/+//8//r/+v/6//r/+//7
//v/+//5//j/+P/4//r/+v/6//r/+//9//3//f8BAAEAAQABAAAAAgADAAQABQAFAAUA
BgAIAAgACAAIAAcABwAHAAUABwAHAAcABwAHAAcABwAIAAYABQAFAAUABQAFAAUABgAG
AAQAAwAAAAAAAQABAP7////////////+//3/+//6//r/+f/4//j/9//3//f/9//3//f/
9v/2//b/+P/3//X/8//z//L/9P/6/wIADgAbACkAOABQAGoAgACgAMkA7gALASgBPwFO
AV8BZgFbAT8BHQEHAe0AwgCEAEIAAgDP/8H/z//Z/9v/4P/i/+D/4P/g/+D/4P/g/+D/
4f/g/9//3//c/9z/3P/c/9z/3P/c/9v/2//b/9v/2//b/9v/3P/c/9z/3P/a/9r/2v/a
/9r/2v/c/9z/3P/d/9v/2//b/9v/2//b/9v/2v/c/9z/3P/c/9z/3f/d/93/3f/c/9z/
3P/c/9z/3P/c/9z/3f/d/93/3f/d/93/3f/b/9v/3P/c/9z/3f/f/+D/3//f/9//3//g
/+D/4f/i/+L/4v/j/+P/5P/l/+b/5//n/+n/6v/q/+r/7P/t/+7/7//w//H/8v/1//X/
9v/3//f/9//4//n/+//8//3//f/9//3///////////8AAAAAAAD///////8BAAIAAgAC
AAIAAQABAAIAAAAAAAEAAQACAAIABAAFAAgACAAKAAsACQAKAAwADQAOAA4ADgAOABAA
EAAQABEADwAPAA8ADwAOAA4ADgAOAAwACwALAAsADQAMAAwADAAMAAwADAAMAAwADAAM
AAwADAAMAA0ADQAPABAAEAAQAA8ADwAPAA8AEgASABIAEgATABIAEQAQABIAEwATABQA
FAAUABQAFAAUABUAFQAVABUAFQAVABQAFAAUABQAFAATABMAEwATABIAEgASABEAEAAQ
ABAAEAAPAA8ADwAPAA4ADQANAA0ADAAMAAwACwALAAwADAAMAAsACgAKAAkABwAIAAgA
BwAJAAkACQAJAAkACQAIAAgACAAIAAgABwAHAAcABwAHAAcABgAGAAYABAAEAAQABQAH
AAUABAAEAAUABQAFAAUABQAGAAYABQAFAAUABQAFAAQABAAFAAUABQADAAMABAACAAIA
AgACAAQABAAEAAQABAADAAMAAwACAAIAAQABAAIAAwADAAQAAgABAAEAAgABAAQABAAC
AAIAAgACAAEAAQABAAEAAwACAAIAAgACAAIAAgACAAMABQAFAAUABwAHAAcABwAKAAwA
DQAOAA0ADQANAA4ADgAOAA4ADgAPAA8ADwANAA8ADwAPAA8ADQANAA0ADgAQAA8ADwAP
AA8ADwAPABAADgAMAAsACAAIAAkACQAGAAUABQAFAAUABAADAAEAAAAAAP///v/+//3/
/f/9//3//f/9//z//P/8//z/+//7//n/+//8/wIACgAWACQAMQBFAF4AdACMAKwAzgDv
AAwBJwE4AUsBXAFlAVYBMQELAfEA1wClAGoAMgD+/9T/z//d/+X/5f/n/+j/6P/m/+j/
6P/o/+j/6P/o/+f/5v/l/+X/5P/k/+T/5P/k/+T/5P/j/+P/4//j/+P/4//j/+T/5P/i
/+L/4P/g/+L/4v/i/+L/4v/i/+L/4//j/+P/4//j/+P/4//j/+L/4v/i/+L/4v/k/+X/
5f/l/+P/4v/i/+L/5P/k/+T/5P/i/+P/4//j/+P/4//j/+P/4//j/+T/5P/l/+X/5v/m
/+f/5//n/+f/5v/m/+f/6P/o/+j/6f/p/+r/6//s/+3/7f/v//D/8P/w//L/8//0//X/
9v/3//j/+f/5//r/+//9//3//v//////AAABAAEA/////wEAAQADAAMABAAEAAQAAwAD
AAMAAwAEAAQABAAEAAMAAwAEAAQABAAFAAUABgAGAAgACQAKAAoADAANAA0ADgAQABEA
EgASABIAEgASABIAEgATABUAFQAVABUAFAAUABQAFAAUABMAEwATABMAEgASABIAEAAQ
ABAAEAAQABAAEAAQAA4ADgAPAA8AEQASABIAEgATABMAEwATABIAEgASABIAFAAUABQA
FAAUABUAFQAWABYAFgAWABYAFgAXABcAFwAXABcAFwAWABYAFgAWABYAFQAVABUAFQAS
ABIAEgARABIAEgASABIADwAPAA8ADwAQAA8ADwAPAAwADAAMAAsACwAMAAwADAALAAoA
CgAJAAsADAAMAAsACQAJAAkACQAHAAcABgAGAAgACAAIAAcABwAHAAcABwAHAAYABgAG
AAYABgAGAAcABQADAAIAAgAFAAUABQAFAAUABgAGAAUABQAFAAUABQAEAAQABQAFAAMA
AQABAAIABAAEAAQABAAEAAQABAAEAAIAAQABAAEAAgACAAEAAQAAAAEAAQACAAIAAQAB
AAIAAwAEAAQAAwAAAAAAAAAAAAAAAgACAAIAAgABAAEAAAD//wEAAQAAAAAAAAAAAAAA
AAD+////AQABAAMABQAFAAUAAwAEAAYABwAKAAsACwALAAoACgAKAAoADAANAA0ADQAL
AAsACwALAAkACQAJAAkACgAKAAkACQAJAAkACQAJAAoACgAIAAcABAAEAAUABQACAAEA
AQABAAEAAAD///3//P/6//n/+P/2//f/9//3//n/+f/5//j/9v/2//b/9f/1//X/9f/2
//r/AgAMABYAIwA3AEwAYAB2AJQAuADbAPwAGQEuAT8BVAFfAVgBPwEdAQMB7wDNAJoA
XAAYAN7/xf/L/9f/2f/d/97/3v/c/+D/5P/j/+L/4f/g/9//3v/d/93/2v/a/9r/2v/a
/9r/2v/Z/9v/2//b/9v/2f/Z/9r/2v/a/9r/2P/Y/9r/2v/a/9r/2P/Y/9j/2f/Z/9n/
2f/Z/9n/2f/Z/9j/2P/Y/9j/2P/W/9f/1//X/9f/1v/W/9b/1v/W/9b/1v/W/9f/1//X
/9f/1//X/9f/1//X/9j/2P/X/9f/2P/Y/9n/2f/Z/9n/3P/c/93/3v/c/9z/3f/d/97/
3//g/+H/4f/j/+T/5P/k/+b/5//o/+n/6v/r/+z/7P/r/+v/6//v/+//8P/x//H/8v/z
//P/8//z//X/9f/1//X/9v/2//b/9f/1//X/8//0//T/9P/0//P/8//0//T/9P/1//X/
9v/2//j/+f/6//r//P/9//3//v8AAAEAAAAAAAAAAAAEAAQABAAFAAUABQAFAAUABAAE
AAQABAAEAAMAAwADAAMAAgACAAIAAAAAAAAAAAAAAAAAAAAAAAAAAAABAAEAAgAEAAUA
BgAFAAUABQAFAAgACAAIAAgACgAKAAoACgAIAAkACQAKAAwADAAMAAwACgALAAsACwAL
AAsACwAKAAwADAAMAAwACQAJAAkACQAIAAgACAAHAAYABgAGAAYABQAFAAUABQAEAAMA
AwADAAIAAgACAAEAAQACAAIAAgABAAAAAAD///3//v/+//3////////////9//3//P/8
//7//v/+//3/+//7//v/+//9//z//P/8//z//P/8//3/+//5//j/+P/7//v/+//7//v/
/P/8//v/+//7//v/+//6//r/+//7//n/9//3//j/+P/4//j/+P/6//r/+v/6//r/+f/5
//n/+v/4//b/9v/2//b/9v/5//n/+f/5//n/+P/4//j/+P/4//j/+P/5//v/+//7//3/
/f/9//3//v8AAAEAAgADAAMAAwAEAAQABAAEAAQABQAFAAUAAwABAAEAAQABAAIAAwAE
AAYABQADAAIAAQD///////8AAAEAAAAAAP7//P/9//3/+v/7//v/+//7//r/+f/3//b/
9P/z//L/8v/z//P/8//z//H/8f/w//D/8v/y//H/8f/x//H/8P/u//L//P8KABMAHwAw
AEgAYgB4AJQAtwDeAP8AGgEzAUgBWQFkAV8BRQEhAQUB7wDIAJIAUAAOANX/vf/H/9P/
1//a/9z/3P/c/9z/2v/a/9r/2v/a/9r/2v/b/9j/2P/Y/9j/1v/W/9b/1f/W/9f/2P/Z
/9f/1//Y/9j/2P/Y/9b/1v/W/9b/1v/W/9b/1v/W/9f/1//X/9f/1//Z/9n/2f/Y/9b/
1v/W/9b/2P/Z/9n/2f/X/9b/1v/W/9j/2P/Y/9j/1v/X/9f/1//X/9f/1//X/9n/2f/a
/9r/1//X/9j/2P/b/9v/2//b/9z/3P/d/97/3v/e/9//3//g/+H/4v/j/+H/4//k/+T/
5v/o/+n/6v/r/+z/7f/u/+3/7f/u/+//8//z//T/9f/1//b/9//3//n/+f/7//v/+f/5
//r/+v/6//n/+f/5//v//P/8//z/+v/5//n/+v/6//r/+//7//z//P/+/////v/+/wAA
AQADAAQABgAHAAgACAAIAAgACgAKAAoACwAJAAkACQAJAAoACgAKAAoACgAJAAkACQAH
AAYABgAGAAgACAAIAAgACgAKAAoACgAKAAoACwALAAsADAAMAAwADQANAA0ADQAMAAwA
DAAMABAAEAAQABAADgAPAA8AEAASABIAEgASABAAEQARABEAEwATABMAEgASABIAEgAS
AA8ADwAPAA8AEAAQABAADwAOAA4ADgAOAA0ADQANAA0ADAALAAsACwAKAAoACgAJAAsA
DAAMAAwACwAKAAoACQAHAAgACAAHAAcABwAHAAcABwAHAAYABgAIAAgACAAHAAUABQAF
AAUABwAGAAYABgAGAAYABgAHAAUAAwACAAIABQAFAAUABQADAAQABAADAAMAAwADAAMA
BAAEAAUABQAFAAMAAwAEAAQABAAEAAQABAAEAAQABAAEAAMAAwADAAQABAADAAMAAgAD
AAMABAAEAAUABgAEAAQABAAEAAMAAwADAAMABQAEAAQABAAEAAQABAAEAAUABwAHAAcA
CQAJAAkACQAKAAwADQAOAA8ADwAPABAAEAAQABAAEAARABEAEQAPAA4ADQAMAAsADgAP
ABAAEgARAA8ADgANAA8ADwAPABAADgAMAAsACAAKAAsACwAIAAkACQAJAAkABwAFAAIA
AAD+//3//P/8/////////////f/9//z//P/+/wAA///7//v/+//8/wAACgAWACIAMQBF
AF4AeACQAKoAzADtAAoBIQE2AUkBWAFfAVABJwEBAecAywCZAGAALAD8/9b/0f/d/+X/
5f/n/+j/6P/o/+r/6P/m/+b/5v/m/+X/5P/j/+P/4v/i/+L/4v/k/+T/5P/j/+H/4f/h
/+H/3//f/+D/4P/g/+D/3v/e/9//4P/h/+L/4P/g/+D/4f/h/+H/4f/h/+H/4f/h/+D/
4P/g/+D/4P/g/+H/4f/h/9//3v/e/97/3v/e/97/3v/e/9//3//f/9//3//f/9//3//f
/+D/4P/f/9//4P/g/+H/4f/h/+H/5P/k/+X/5v/k/+T/5f/l/+b/5//o/+n/6f/r/+z/
7P/s/+7/7//w//H/8v/z//T/9f/1//b/9//5//n/+v/7//n/+v/7//v//f/9///////9
//3//v/+/wAA//////////8AAAAAAAD+//3//f/+/wAAAAABAAEAAAAAAAIAAwAGAAYA
CAAJAAkACgAMAA0ADAAMAAwADAAQABAAEAARABEAEQARABEAEAAQABAAEAAOAA0ADQAN
AAsACgAKAAoADAAMAAwADAAKAAoACgAKAAoACgALAAsADQAOAA4ADgANAA0ADQANAA4A
DgAOAA4AEAAQABAAEAAQABEAEQASABAAEAAQABAAEgATABMAEwATABMAEwASABAAEAAQ
ABAADwAPAA8ADwAOAA4ADgANAAoACgAKAAoACwALAAsACwAKAAkACQAJAAYABgAGAAUA
BwAIAAgACAAHAAYABgAFAAUABgAGAAUABQAFAAUABQADAAMAAgACAAIAAgACAAEAAQAB
AAEAAQABAAAAAAAAAAIAAgACAAMAAQD///7//v////////////3//v/+//3/////////
///+//7///////3/+//7//z//v/+//7//v/8//z//P/8//7//f/+//z//P/8//z//P/7
//r/+f/7//r/+v/6//r/+v/6//r/+//9//3//f8BAAEAAQABAAEAAgACAAIABQAFAAUA
BgAGAAYABgAGAAcABwAHAAUAAwADAAMAAwAFAAUABQAGAAQAAwADAAMAAwADAAMABAAC
AAAA///8//7///////z/+f/5//n/+f/5//n/+P/4//T/8//y//L/8f/x//H/8f/z//P/
8v/y//L/8P/x//H/7//t//D/9P/6/wQAEAAZACkAQgBaAHAAigCsANEA8AANASYBOwFQ
AV0BXgFJASkBDQH1ANkArABuACYA4v+//8H/zf/V/9n/2v/Y/9j/2P/Y/9r/2v/a/9r/
1//W/9X/1f/W/9b/1v/W/9T/1P/U/9P/0//T/9P/0//V/9X/1v/W/9T/1P/S/9L/1P/U
/9T/1P/U/9T/1P/V/9P/0//T/9P/1f/V/9X/1P/U/9T/1P/U/9T/1f/V/9X/1f/U/9T/
1P/S/9L/0v/S/9T/1f/V/9X/1f/V/9X/1f/V/9X/1v/W/9P/0//U/9T/1f/V/9X/1f/Y
/9j/2f/a/9j/2P/Z/9n/3P/d/97/3//f/+H/4v/i/+D/4v/j/+T/4//k/+X/5v/p/+n/
6v/r/+3/7f/u/+//7//w//H/8f/x//H/8//z//P/8//0//T/8v/x//H/8f/x//L/8v/y
//D/7//v//D/8P/w//H/8f/0//T/9v/3//b/9v/4//n/+//8//7///8AAAAAAAAAAAIA
AgACAAMABQAFAAUABQAEAAQABAAEAAIAAQABAAEAAwACAAIAAgACAAIAAgACAAIAAgAC
AAIABAAEAAUABQADAAQABAAEAAUABQAFAAUACAAIAAgACAAMAAwADAAMAAoACwALAAwA
DgAOAA4ADgAMAA0ADQANAA0ADQANAAwADgAOAA4ADgALAAsACwALAAoACgAKAAkACAAI
AAgACAAHAAcABwAHAAYABQAFAAUABAAEAAQAAwAFAAYABgAGAAMAAgACAAEAAQACAAIA
AQADAAMAAwADAAEAAQAAAAAAAgACAAIAAQABAAEAAQABAAEAAAAAAAAAAgACAAIAAwAB
AP///v/+//////////////8AAAAA///9//3//f/9//7//v/////////9//3//v/+//7/
/v/+/wAAAAD+//7//v/+//7//v////////////3//P/8//z//v/+//7//v///wEAAQAB
AAMAAwADAAMABAAGAAcACAAJAAkACQAKAAwADAAMAAwADQANAA0ACwAJAAkACQAJAAkA
CQAJAAoACAAHAAcABwAJAAkACQAKAAoACAAHAAQABAAFAAUAAgABAAEAAQABAAAA///9
//z/+v/5//j/+P/5//n/+f/5//n/+f/4//j/+v/4//f/9//3//f/+P/6/wAACgAYACMA
MwBKAGAAeACSALQA1wD6ABkBMgFDAVYBYwFgAUsBKQELAfUA0wCeAGIAIgDo/8f/y//Z
/9//4//k/+T/5P/k/+T/5P/k/+T/5P/j/+L/4f/h/+D/4P/g/+D/4P/g/+D/3//f/9//
3//f/9//3//g/+D/4P/g/97/3v/g/+D/4P/g/+D/4P/g/+H/4f/h/+H/4f/f/9//3//e
/+D/4P/g/+D/4P/h/+H/4f/j/+L/4v/i/+L/4v/i/+L/4P/h/+H/4f/j/+P/4//j/+H/
4f/i/+L/4//j/+T/5P/l/+X/5f/l/+b/5v/n/+j/6v/q/+v/6//q/+v/7P/t/+//8f/y
//L/8P/y//P/9P/z//T/9f/2//n/+f/6//v//f/9//7//////wAAAQABAAMAAwAFAAUA
AwADAAQABAAGAAUABQAFAAMABAAEAAQABgAFAAUABgAGAAYABwAHAAgACAAKAAsADAAM
AA4ADwAPABAAEgATABQAFAAUABQAFgAWABYAFwAXABcAFwAXABYAFgAWABYAFgAVABUA
FQAXABYAFgAWABYAFgAWABYAGAAYABgAGAAYABgAGQAZABkAGgAaABoAGwAbABsAGwAc
ABwAHAAcAB4AHgAeAB4AIAAhACEAIgAgACAAIAAgACAAIQAhACEAIQAhACEAIAAgACAA
IAAgAB8AHwAfAB8AHgAeAB4AHQAeAB4AHgAeAB0AHQAdAB0AHAAbABsAGwAcABwAHAAb
ABoAGgAZABgAGAAYABkAGQAXABgAGAAXABcAFwAXABcAFwAXABYAFgAWABYAFgAVABUA
FQAVABUAFwAWABYAFgAWABYAFgAXABcAFQAUABQAEwATABMAEwATABQAFAATABUAFQAV
ABUAFAAUABUAFQAVABMAEwAUABQAFAAUABQAFAAUABQAFAAUABMAEwATABIAFAATABUA
FAAUABQAFAAUABMAEwATABMAEwASABIAEgAUABQAFAAUABMAFQAVABUAGQAZABkAGQAa
ABwAHQAeACEAIQAhACIAIgAiACIAIgAhACEAIQAfACEAIQAhACEAHwAfAB8AIAAgAB8A
HwAfACEAIQAhACIAIQAeABwAGAAaABsAGwAYABcAFwAXABcAFgAVABMAEgASABEAEAAQ
ABAADwAOAA0ADgAPAA8AEAAQAA4ADQANAA0ADwAUABoAIAAsADgARQBbAHIAiACeAMAA
5AABARwBMwFEAVcBZAFhAUgBIwEHAfEAzwCZAGIALgAAAOT/5f/z//n/+//7//z/+v/4
//r/+v/6//r/+v/6//n/+P/3//f/9P/0//T/9P/2//b/9v/1//P/8//z//P/9f/1//b/
9v/2//b/9P/0//T/9P/0//T/9P/0//T/9f/z//P/8//z//X/9f/1//T/9P/0//T/9P/0
//X/9f/1//X/9P/0//T/8v/y//L/8v/0//X/9f/1//X/9f/1//X/9//3//j/+P/3//f/
+P/4//f/9//3//f/+P/4//n/+v/8//z//f/9//7///8AAAEAAQADAAQABAACAAQABQAG
AAkACgALAAwADQANAA4ADwAPAA8AEAARABEAEgATABMAFQAVABcAFwAVABUAFgAWABYA
FQAVABUAEwAUABQAFAAWABUAFQAWABYAFgAXABcAGgAaABwAHQAeAB4AIAAhACEAIgAk
ACUAJgAmACYAJgAmACYAJgAnACcAJwAnACcAJgAmACYAJgAmACUAJQAlACcAJgAmACYA
JgAmACYAJgAmACYAJgAmACYAJgAnACcAJQAmACYAJgApACkAKQApACgAKAAoACgALAAs
ACwALAAqACsAKwAsACwALAAsACwALAAtAC0ALQArACsAKwAqACwALAAsACwAKwArACsA
KwAqACoAKgApACgAKAAoACgAJQAlACUAJQAmACUAJQAlACIAIgAiACEAIQAiACIAIgAi
ACIAIwAjACEAIgAiACEAIwAjACMAIwAhACEAIAAgACAAIAAgAB8AIAAhACIAIwAiACAA
HwAeAB4AHgAeAB8AIQAfAB4AHgAfAB8AHwAfAB8AIAAgAB8AHQAdAB0AHQAeAB4AHwAf
AB8AHQAdAB4AHgAeAB4AHgAeAB4AHgAeABwAGwAbABsAHgAeAB0AHQAcAB0AHQAeAB4A
HQAdAB4AIQAgAB4AHgAeAB4AHwAfAB8AHwAfAB4AHgAeACAAIAAgACAAHwAhACEAIQAk
ACUAJgAnACcAKAAoACgAKgArACwALgAsACwALAAsAC8ALwAvAC0AKwArACsAKwAtAC0A
LQAuAC4ALQAtAC0ALwAvAC8AMAAwAC4ALQAqACgAKQApACYAJwAnACcAJwAmACUAIwAi
AB4AHQAcABwAHQAdAB0AHQAfAB8AHgAeAB4AHgAfAB8AHQAdABwAHgAkAC4AOABFAFMA
aACAAJYArgDOAPUAGAE3AVABZQF4AYkBjAF5AVkBPQEpAQ0B4ACoAGQAIADz/+//+/8B
AAUACgAOAAwACAAKAAoACgAKAAoACQAIAAcABwAIAAgACAAIAAYABgAGAAUABQAFAAUA
BQAFAAUABgAGAAYABgAEAAQABQAGAAcACAAGAAYABgAHAAcABwAHAAcACQAJAAkACAAG
AAYABgAGAAgACQAJAAkABwAGAAYABgAIAAgACAAIAAgACQAJAAkACQAJAAkACQALAAsA
DAAMAAsACwAMAAwADQANAA0ADQAOAA4ADwAQABAAEAARABEAEgATABQAFQAXABkAGgAa
ABoAHAAdAB4AHwAgACEAIgAjACMAJAAlACcAJwAoACkAKQAqACsAKwArACsALQAtAC0A
LQAuAC4ALgAtAC0ALQAvADAAMAAwAC4ALQAtAC4ALgAuAC8ALwAwADAAMgAzADQANAA2
ADcAOQA6ADwAPQBAAEAAQABAAEIAQgBCAEMARQBFAEUARQBGAEYARgBGAEYARQBFAEUA
QwBEAA==
         </WaveFormData>
      </LeadData>
      <LeadData>
         <LeadByteCountTotal>10000</LeadByteCountTotal>
         <LeadTimeOffset>0</LeadTimeOffset>
         <LeadSampleCountTotal>5000</LeadSampleCountTotal>
         <LeadAmplitudeUnitsPerBit>4.88</LeadAmplitudeUnitsPerBit>
         <LeadAmplitudeUnits>��V</LeadAmplitudeUnits>
         <LeadHighLimit>2147483647</LeadHighLimit>
         <LeadLowLimit>268435456</LeadLowLimit>
         <LeadID>V5</LeadID>
         <LeadOffsetFirstSample>0</LeadOffsetFirstSample>
         <FirstSampleBaseline>0</FirstSampleBaseline>
         <LeadSampleSize>2</LeadSampleSize>
         <LeadOff>FALSE</LeadOff>
         <BaselineSway>FALSE</BaselineSway>
         <ExcessiveACNoise>FALSE</ExcessiveACNoise>
         <MuscleNoise>FALSE</MuscleNoise>
         <LeadDataCRC32>1061601492</LeadDataCRC32>
         <WaveFormData>
GAAYABgAGAAWABYAFgAWABUAFAATABIAEgASABIAEgASABIAEgASABQAFAAUABQAEgAS
ABIAEgAUABQAFAAUABYAFgAWABYAFgAWABYAFgAWABYAFgAWABgAGAAYABgAGAAYABgA
GAAaABoAGgAaABgAGAAYABgAGgAaABoAGgAYABgAGAAYABcAFgAVABQAFgAWABYAFgAU
ABQAFAAUABIAEgASABIAEgASABIAEgASABIAEgASABIAEgASABIAEgASABIAEgAQABAA
EAAQABAAEAAQABAADgAOAA4ADgAQABAAEAAQABAAEAAQABAADgAOAA4ADgAOAA4ADgAO
AAwADAAMAAwADAAMAAwADAAMAAwADAAMAA4ADgAOAA4ADgAOAA4ADgAMAAwADAAMAA4A
DgAOAA4ADAAMAAwADAAMAAwADAAMAAwADAAMAAwADAAMAAsACwAMAAwADAAMAA0ADQAP
AA8AEQARABEAEQARABMAFAAUABQAFgAWABYAFgAXABcAFwAWABYAFQAVABUAFQAVABUA
FgAXABkAGgAYABgAGAAYABoAGwAcABwAGQAYABcAFAASABMAEwARAA4ADgAOAA4ADwAO
AAwACgAKAAcABwAHAAcABwAHAAgACAAHAAYABgAGAAYABQAFAAYAAAD+/wQABwANABcA
JQA0AEsAaACEAKcA0wADASwBUgFyAYoBngGmAZcBbAE8ARMB6wC5AH4ARwAWAO//3//n
/+//8P/y//T/9P/0//L/8v/y//H/8f/x/+//7v/u/+//7//u/+7/7f/t/+3/7f/t/+3/
7f/t/+3/7f/t/+3/7f/s/+z/7P/s/+r/6v/r/+v/6//r/+v/6//r/+v/6//r/+v/6//r
/+r/6P/o/+j/6P/o/+j/6P/o/+r/6v/q/+r/6v/q/+r/6v/q/+r/6v/q/+r/6//r/+v/
6f/p/+n/6f/p/+r/6//r/+v/6//r/+z/7P/s/+3/7v/w//H/8f/y//P/8//y//H/8v/0
//X/9v/5//r/+//8//v//P/9//7/AQACAAQABQAFAAUABQAFAAgACQAKAAsACwAMAA4A
DgAQABEAEQARAA8ADwAQABAAEAARABEAEQATABMAEwATABYAFwAYABgAFgAWABYAGAAa
ABsAGwAcABwAHQAdAB0AHAAcABwAHAAaABoAGgAaABgAFwAWABYAFwAWABYAFQAVABUA
FQATABQAFAAUABQAEgASABIAEQAQABAAEQASABIAEgASABIAEAAQABEAEQARABEAEQAR
ABIAEgASABIAEQASABIAEgAQABAAEQARABAAEAAQABAAEQATABQAFQATABMAEwATABEA
EQARABEAEwASABIAEgASABIAEQARABMAEgASABIAEAAQAA8ADwAPAA4ADgAOAA8ADwAP
AA8ADgAOAA4ADgAMAAwACwALAAsACwALAAsACQAJAAkACAAKAAoACQAJAAkACQAJAAkA
CQAJAAkACQAIAAgACAAIAAYABgAGAAYACAAIAAYABgAFAAUABQAFAAUABQAFAAUABwAH
AAcABwAFAAQABAAEAAQABAAEAAQABgAGAAYABgACAAIABQAFAAIABAAEAAQABAAEAAQA
BAAEAAIAAgABAAEAAgACAAIAAgADAAMABQAFAAcABwAHAAcABwAJAAoACgAKAAwADAAM
AAwADQANAA0ADAAMAAsACwANAA0ADQANAAsACwAMAAwADQAOAA8AEAAOAA8AEAAQABEA
EAAPAAwACgALAAsACQAGAAYABgAGAAMAAgAAAP7//v/7//v/+//7//v/+//8//z/+//6
//r/+P/6//n/+//8//r/+P/4//f/+/8BAA0AHgAzAEoAZgCHALUA6wAeAUoBcAGQAawB
wgG/AaIBdAFHASEB9QC8AIEAQgABANX/y//V/9z/4P/i/+L/4v/k/+T/4v/h/+H/4f/g
/+D/4f/j/+L/4P/f/93/3f/d/93/3f/f/9//3//f/9//3//f/9//3v/e/97/3v/e/97/
3//f/93/3f/d/93/3f/d/93/3f/d/93/3f/c/9r/2v/a/9r/3P/c/9z/3P/c/9z/3P/c
/9z/3P/c/9z/3P/c/9z/3P/c/93/3f/d/9//3//f/9//3f/e/9//3//d/93/3f/e/+D/
4P/h/+L/4v/j/+P/5P/m/+f/5//n/+b/6P/p/+r/7f/u/+//8P/z//T/9f/2//X/9v/4
//n//P/9//7////+////AAABAAMABAAGAAYABgAHAAcABwAHAAcACAAIAAYABwAHAAcA
CAAJAAoACwAKAAsADAAMAAwADAAMAA4ADgAPAA8AEAAOAA8ADwAPABAAEAAQABAAEAAQ
ABAAEAAOAA0ADAAMAAsACgAKAAkACQAJAAkABwAEAAQABAAEAAQABAAEAAMAAgACAAMA
BAAEAAQABAAEAAYABgAHAAcABQAFAAUABQAIAAgACAAIAAkACgAKAAoACAAIAAkACQAM
AAwADAAMAAwADQANAA0ADwAPAA8ADwANAA0ADQANAA8ADgAOAA4ADgAOAA0ADQANAAwA
DAAMAAwADAALAAsACwAKAAoACgAJAAkACQAJAAgACAAIAAgACAAIAAcABwAHAAcABwAH
AAcABwAHAAYABgAGAAUABQAFAAUABQAFAAUABQAFAAUABAAEAAQABAAGAAYABgAGAAYA
BgAEAAQAAwADAAMAAwADAAMAAwADAAMAAwADAAMABQAEAAIAAgACAAIAAgACAAIABAAE
AAQABAACAAIAAQABAAIAAgACAAIAAwADAAUABQAJAAkACQAJAAcACQAKAAoACgAMAAwA
DAAOAA8ADwAPAA4ADgANAA0ADQANAA0ADQAPAA8AEAAQAA4ADgAOAA4ADAANAA4ADgAP
AA4ADQAKAAoACwALAAkABgAGAAYABgAFAAQAAgAAAAIA/////////f/9//3//v/+//3/
/P/8//z//v////3//P/6//j/+P/5////BwARABwALwBIAGYAhQCxAOcAGgFEAWoBigGi
AbYBtwGcAXABRQEhAfUAvgB9AEAABwDb/9H/3f/k/+b/6v/s/+r/6v/q/+r/6f/p/+n/
5//m/+b/5//l/+T/5P/j/+X/5f/l/+X/5f/l/+X/5f/j/+P/4//j/+L/4v/i/+L/4v/i
/+P/4//l/+X/5f/l/+P/4//j/+P/4//j/+P/4v/k/+T/5P/k/+T/5P/k/+T/5P/k/+T/
5P/k/+T/5P/k/+L/4v/i/+L/5P/l/+X/5f/j/+P/4//j/+X/5v/n/+f/5f/l/+X/5v/o
/+j/6f/q/+j/6f/p/+r/7P/t/+3/7f/u//D/8f/y//P/9P/1//b/+f/6//v//P/9//7/
AAABAAIAAwAEAAUABgAHAAgACQAJAAoADAAMAAwADQANAA0ADwAPABAAEAAQABEAEQAR
ABEAEQARABEAEgATABQAFAAUABQAFAAWABYAFwAXABgAFgAXABcAFwAYABgAGAAYABYA
FgAWABYAGAAXABYAFgAVABQAFAATABEAEQARAA8ADgAOAA4ADgAOAA4ADgANAAwADAAN
AA4ADAAMAAwADAAOAA4ADwAPAA8ADwAPAA8AEgASABIAEgASABIAEQAQABIAEgATABMA
FAAUABQAFAAUABUAFQAVABUAFQAVABUAFQAVABUAFQAVABQAFAAUABIAEgARABEAEwAS
ABIAEgASABIAEQARAA8ADgAOAA4ADwAPAA8ADwAOAA4ADgAOAA4ADgANAA0ADQANAA0A
DQANAA0ADQAMAAwADAALAAsACQAJAAkACQALAAsACwALAAoACgAKAAoACAAIAAgACAAK
AAoACAAIAAkACQAJAAkACQAJAAkACQAHAAcABwAHAAkACAAIAAgACAAIAAgACAAGAAYA
BgAGAAgACAAHAAcABwAHAAcABwAFAAUABQAFAAcABwAIAAgABwAGAAQAAwAFAAcACAAG
AAYABgAGAAQABAAEAAQABgAGAAUABQAEAAQABAAEAAcABwAJAAkACwALAAsACwALAA0A
DgAOABAAEgASABIAEAARABEAEQASABIAEQARABEAEQARABEAEQARABIAEgAUABQAFAAU
ABIAEwAUABQAEwASABEADgAOAA8ADwANAAoACgAKAAoACQAIAAYABAAEAAEAAQABAAEA
AQABAAIAAgABAAAAAAAAAAAA//////7//P/8//7/AwANABcAJQA4AFMAcACOALUA5QAR
AToBXgF4AZABpgGoAY0BXAEuAQcB3wClAGgAMwAEAN//2f/l/+v/7P/u/+7/7P/s/+z/
7P/s/+v/6//r/+n/6P/o/+n/6f/o/+j/5//n/+f/5//n/+f/5//n/+f/5f/l/+X/5f/m
/+b/5v/m/+b/5v/n/+f/5f/l/+X/5f/l/+X/5f/l/+X/5f/l/+T/5P/k/+T/5P/m/+b/
5v/m/+T/5P/k/+T/5v/m/+b/5v/m/+b/5v/m/+T/5f/l/+X/5f/l/+X/5f/l/+b/5//n
/+n/6f/p/+r/6P/o/+n/6v/q/+v/6//s/+7/7//v/+//8P/y//P/9P/1//b/9//4//n/
+v/7//z/+//8//7///8AAAEAAgADAAYABwAIAAkABwAIAAoACgAKAAsACwALAA0ADQAO
AA4ADAANAA0ADQAPAA8ADwAPAA4ADwAQABAAEAAQABAAEgASABMAEwAUABYAFwAXABcA
GAAYABgAGAAXABYAFQAUABUAFQAVABYAEwASABIAEQARABEAEQAPABAAEAAQABAADgAO
AA4ADQAOAA4ADwAQAA4ADgAOAA4ADgAOAA8ADwAPAA8ADwAPABAAEAAQABAAEQASABIA
EgASABIAEwATABQAFAAUABQAEgATABMAEwARABEAEQARABMAEwATABMAFQAUABQAFAAT
ABIAEAAPABAAEAARABIAEAAQAA8ADwAPAA4ADgAOAA0ADQANAA0ADAAMAAwADAAMAAwA
CwALAAsACwALAAsACQAJAAkACAAIAAgABwAHAAkACQAJAAkACQAJAAkACQAIAAgACAAI
AAgACAAIAAgABgAGAAQABAAHAAcABwAHAAcABwAHAAcABQAFAAUABQAFAAQABAAEAAIA
AgACAAIABAAEAAQABAAEAAQAAwADAAMAAwADAAMAAwADAAMAAwADAAMABAAEAAIAAgAB
AAEAAwAFAAUAAwACAAIAAgACAAIAAgACAAIAAgACAAIAAgACAAAAAAAAAP////8AAAAA
AAAAAAEAAQADAAUABwAHAAcABQAFAAcACAAKAAoADAAMAAoACgALAAsADQAOAA4ADQAN
AA0ADQANAAsACwALAAwADAAMAAwADAAMAAwADQAOAA4ADQAMAAsACgAKAAsACwAHAAQA
BAAEAAQAAwACAAAA/v/+//v/+//5//n/+f/5//z//P/7//r/+v/6//r/+f/5//r/+P/2
//j/+/8BAAkAFQAoAD8AWAB2AJ0A0QABAS4BWAF2AZABqAG0AaEBeAFKASMB+wDJAI4A
UQAWAOP/z//V/93/3v/i/+T/5P/i/+T/6P/n/+X/5P/j/+H/4P/g/+H/3//e/97/3f/f
/9//3//f/+H/4f/h/+H/3//f/9//3//e/97/3v/e/97/3v/f/9//3f/d/93/3f/d/93/
3f/d/93/3f/d/9z/3P/c/9z/3P/c/9z/3P/c/9z/3P/c/9z/3P/c/9z/3P/c/9z/3P/c
/9z/3f/d/93/3f/d/93/3f/d/97/3//f/9//3//f/+D/4v/i/+P/5P/i/+P/4//k/+b/
5//n/+f/6P/q/+v/7P/t/+7/7//w//H/8v/z//T/8//0//b/9//6//v//P/9//z//f/+
//////8AAAIAAgAEAAUABQAFAAUABQAGAAYABAAFAAUABQAFAAUABQAFAAQABQAGAAYA
CAAIAAgACgAKAAsACwAMAAwADQANAA0ADAAMAAwADAAMAAwADAAMAAoACQAIAAgACQAI
AAgABwAHAAcABwAFAAQABAAEAAQAAgACAAIAAQACAAIAAwAEAAQABAAEAAQABgAGAAcA
BwAFAAUABQAFAAgACAAIAAgACQAKAAoACgAIAAgACQAJAAwADAAMAAwADAANAA0ADQAN
AA0ADQANAA0ADQANAA0ACwAKAAoACgAMAAwACwALAAkACAAIAAgACAAIAAcABwAHAAYA
BgAGAAUABQAFAAUABgAGAAYABgAGAAYABQAFAAMAAwADAAMAAwADAAMAAgACAAIAAQAB
AAEAAQABAAEAAQABAAEAAQAAAAAAAAAAAAAAAAAAAAAA/v/+//z//P//////////////
//////////////////////7//v/+//z//P/8//z//v/+//7//v/+//7//f/9//3//f/9
//3////9//z/+v/6//r/+v/8//z//P/8//z//P/7//v//P/8//z//P/9//3//////wEA
AQABAAEAAQADAAQABAAGAAgACAAIAAYABwAHAAcACAAIAAcABwAFAAUABQAFAAYABwAJ
AAoACAAIAAgACAAGAAcACAAIAAkACAAHAAQABAAFAAUAAwAAAAAAAAAAAP///v/8//r/
+v/3//f/9//3//f/9//4//b/9f/0//T/9v/4//f/9//2//T/9P/w/+//9f///wcAEAAj
ADwAWgB5AJ0AzwAEATIBWgF8AZgBrgG3AaQBegFLASMB+wDEAIcASAANAN3/y//R/9z/
3v/i/+L/4v/i/+L/4P/f/9//3//e/97/3//h/9//3v/e/93/3f/d/93/3f/f/9//3//f
/93/3f/d/93/3P/c/9z/3P/e/97/3//f/93/3f/d/93/3f/d/93/3f/d/93/3f/c/97/
3v/e/97/3v/e/97/3v/d/9z/2//a/9v/3P/d/97/3v/e/97/3v/c/93/3f/d/93/3f/d
/93/3f/e/9//3//f/9//3//g/+L/4v/j/+T/4v/j/+P/5P/m/+f/5//n/+b/6P/p/+r/
7f/u/+//8P/x//L/8//0//X/9v/4//n/+v/7//z//f/8//3//v///wEAAgAEAAQAAgAD
AAMAAwAFAAUABgAGAAgACQAJAAkABwAHAAcABwAIAAkACgAKAAgACAAIAAoACgALAAsA
DAAOAA8ADwAPAA4ADgAOAA4ADgAOAA4ADgAOAA0ADAAMAA0ADAAMAAsACwALAAsACQAG
AAYABgAGAAYABgAGAAUABgAGAAcACAAIAAgACAAIAAgACAAJAAkACQAJAAkACQAIAAgA
CAAIAAsADAAMAAwADAAMAA0ADQAOAA4ADgAOAAwADQANAA0ADwAPAA8ADwARABEAEQAR
AA8ADgAOAA4ADgAOAA0ADQANAAwADAAMAAwADAALAAsACwAKAAoACgAJAAkACQAJAAgA
CAAIAAgACAAIAAcABwAHAAcABwAHAAcABwAHAAYACAAIAAcABwAHAAcABwAHAAUABQAF
AAUABgAGAAYABgAEAAQABAAEAAQABAACAAIABQAFAAUABQADAAMAAwADAAMAAwADAAMA
BQAEAAQABAAEAAQABAAEAAQABAAEAAQABAAEAAMAAwADAAMAAwADAAMAAwADAAMAAwAD
AAQABAACAAQABAACAAIAAgACAAIAAgACAAIAAgACAAEAAQACAAIAAgACAAMAAwAFAAUA
BwAHAAcABwAHAAkACgAKAAwADgAOAA4ADAANAA0ADQAQABAADwAPAA4ADQAMAAsADAAN
AA8AEAAOAA4ADgAOAA4ADwAQABAADwAOAA0ACgAKAAsACwAJAAgACAAIAAgABQAEAAIA
AAAAAP3//f/9/////////wAA/v/9//z//P/+/wAA///9//r/+v/4//r/AQAJABMAIwA2
AE8AbACKALEA3wALATIBVAFwAYYBmAGaAXsBSgEcAfkAzwCVAFoAKQD+/93/2f/h/+f/
6P/q/+r/6v/q/+r/6v/o/+f/5//n/+X/5P/k/+X/5f/k/+T/4//j/+P/4//j/+P/4//j
/+P/4f/h/+H/4f/g/+D/4P/g/+L/4v/j/+P/4//j/+P/4//j/+P/4//j/+P/4//j/+L/
4P/g/+D/4P/g/+D/4P/g/97/3v/e/97/4P/g/+D/4P/g/+D/4P/g/+D/4f/h/+H/4//j
/+P/4//h/+L/4//j/+P/4//j/+T/5P/k/+X/5v/m/+f/5//o/+r/6//r/+v/7P/u/+//
8P/x//L/8//0//P/9P/1//b/+f/6//z//f/8//3//v////7///8AAAEAAwAEAAYABgAE
AAUABQAFAAUABQAGAAYACAAJAAkACQAHAAcABwAHAAgACQAKAAoACgAKAAoADAAOAA8A
DwAQABAAEQARABEAEAAQABAAEAASABIAEgASABIAEQAQABAAEQAQABAADwANAA0ADQAL
AAoACgAKAAoACgAKAAoACQAIAAgACQAKAAgACAAIAAgACgAKAAsACwAJAAkACQAJAAoA
CgAKAAoACwAMAAwADAAMAAwADQANAA4ADgAOAA4ADgAPAA8ADwAPAA8ADwAPAA0ADQAN
AA0ADwAOAA4ADgAMAAwACwALAAkACAAIAAgACQAKAAoACwALAAoACgAKAAcABwAHAAcA
CAAIAAgACAAGAAYABQAFAAUABQAFAAUABQAFAAUABAAEAAQAAwADAAMAAwADAAMAAwAD
AAMAAwACAAIAAgACAAIAAgACAAIAAgACAAAAAAABAAEAAQABAP//////////AQABAAEA
AQABAAAAAAAAAP7//v/+//7/AAAAAAAAAAD+//7//f/9//////8AAP7//v/+//7//P/8
//z//P/+//7//f/9//7//v/+//7//////wEAAQADAAMAAwADAAEAAwAEAAQABAAGAAYA
BgAGAAcABwAHAAgACAAHAAcABQAFAAUABQAHAAcACAAIAAgACAAIAAgACAAJAAoACgAJ
AAgABwAEAAQABQAFAAMAAAAAAAAAAAABAAAA/v/8//r/9//3//f/9f/1//X/9v/2//X/
9P/0//j/9v/1//f/9P/y//L/9P/1//n/AQALABwANQBQAG4AkQDBAPUAJAFOAXIBkAGq
AbgBrwGIAVoBMQEJAdcAnABfAB4A5f/J/83/1//a/97/3v/e/97/3v/e/+D/3//f/9//
2//a/9r/2//d/9z/3P/b/9v/2//b/9v/2//b/9v/2//b/9v/2//b/9r/2v/a/9r/2v/a
/9v/2//Z/9n/2f/Z/9v/2//b/9v/3f/d/93/3P/a/9r/2v/a/9r/2v/a/9r/2v/a/9r/
2v/a/9r/2v/a/9z/3P/c/9z/3P/d/93/3f/d/93/3f/d/9v/3P/d/93/3f/d/93/3v/g
/+D/4f/i/+D/4f/h/+L/5P/l/+X/5f/m/+j/6f/q/+v/7P/t/+7/7//w//H/8v/z//T/
9v/3//r/+//8//3//v///wAAAQD//wAAAgACAAQABQAFAAUAAwADAAQABAAEAAUABQAF
AAUABQAFAAUABgAHAAgACAAIAAgACAAKAAoACwALAAwADAANAA0ADQAQABAAEAAQAA4A
DgAOAA4ADgANAAwADAALAAoACgAJAAcABwAHAAUABgAGAAYABgAGAAYABgAFAAQABAAF
AAYABgAGAAYABgAGAAYABwAHAAcABwAHAAcACgAKAAoACgALAAwADAAMAA4ADgAPAA8A
EAAQABAAEAAQABEAEQARABEAEQARABEAEQARABEAEQAPAA4ADgAOAA4ADgANAA0ADwAO
AA4ADgAOAA4ADQANAA0ADAAMAAwACQAJAAkACQAKAAoACgAKAAgACAAHAAcABwAHAAcA
BwAJAAkACQAIAAYABgAFAAUABQAFAAUABQAFAAUABQAFAAQABAAEAAQABgAGAAYABgAE
AAQAAgACAAMAAwADAAMAAwADAAMAAwABAAEAAQABAAMAAgACAAIABAAEAAQABAAEAAQA
BAAEAAYABAADAAIABAAEAAQABAAGAAYABgAGAAUABAACAAEABAAEAAQABAAFAAUABwAH
AAkACQAJAAkACQALAAwADAAMAA4ADgAOAA4ADwAPAA8AEAAQAA8ADwAPAA8ADwAPAA8A
DwAQABAADgAOAA4ADgAQABEAEgASABEAEAAPAAwADAANAA0ACwAKAAoACgAKAAcABgAE
AAIAAgD///////8BAAEAAQACAAAA///+//7/AAD+//3//f/8//z//P/6//3/BQANABkA
KAA/AFoAdgCZAMcA+QAqAVIBdAGOAaYBsgGlAYABVAErAQUB0wCYAF0AJADv/9X/2//l
/+j/6v/s/+r/7P/s/+z/6v/p/+n/6f/p/+j/6P/p/+n/6P/o/+f/5//n/+f/5//n/+f/
5//n/+f/5//n/+f/5v/m/+b/5v/m/+b/5//n/+f/5//n/+f/6f/p/+n/6f/n/+f/5//m
/+j/6P/o/+j/5v/m/+b/5v/o/+j/6P/o/+j/6P/o/+j/5v/m/+b/5v/o/+n/6f/p/+n/
6f/p/+n/6f/q/+v/6//t/+3/7f/u/+z/7P/t/+7/8P/x//H/8v/y//P/8//z//b/+P/5
//r/+f/6//v//P/9//7///8AAAMABAAGAAcABgAHAAgACQAKAAsADAANAA8AEAASABIA
EgATABMAEwATABMAFAAUABQAFQAVABUAFQAVABUAFQAUABUAFgAWABgAGAAYABoAGgAb
ABsAHAAcAB0AHQAdAB4AHgAeAB4AHAAcABwAHAAeAB0AHAAcABsAGgAaABkAGQAZABkA
FwAYABgAGAAYABgAGAAYABcAGAAYABkAGgAYABgAGAAYABgAGAAZABkAGQAZABkAGQAc
ABwAHAAcABsAHAAcABwAHgAeAB8AHwAeAB4AHgAeAB4AHwAfAB8AIQAhACEAIQAfAB8A
HwAfACEAIAAgACAAHgAeAB0AHQAfAB4AHgAeAB4AHgAdAB0AGwAaABoAGgAbABsAGwAb
ABgAGAAYABgAGgAaABkAGQAZABkAGQAZABcAFwAXABYAGAAYABcAFwAXABcAFwAXABcA
FwAXABcAFgAWABYAFgAWABYAFgAWABgAGAAWABYAFQAVABUAFQAVABUAFQAVABcAFwAX
ABcAFQAUABQAFAAUABQAFAAUABQAFAAUABQAFAAUABMAEwATABMAEwATABUAFQAVABUA
FgAUABQAFAAUABIAEgASABIAFAAUABMAEwAUABQAFAAUABUAFQAXABcAGwAbABsAGwAb
AB0AHgAeAB4AIAAgACAAHgAfAB8AHwAeAB4AHQAdAB8AHwAfAB8AHQAdAB4AHgAgACAA
IAAgACAAIQAiACIAIAAeABwAGAAaABsAGwAZABYAFgAWABYAFQAUABIAEAASAA8ADwAP
AA0ADQANAA4AEAAPAA4ADgAQAA4ADQANAAwADAAOABAAEwAdACkANwBMAGUAfgCeAMkA
+QAjAUYBZgGAAZgBpAGYAXMBRgEgAf0AzQCTAFwAKwAEAOv/6//1//v//P/+//7//P/6
//z//P/8//v/+//7//n/+P/4//n/9//2//b/9f/3//f/9//3//X/9f/1//X/9//3//f/
9//2//b/9v/2//b/9v/3//f/9//3//f/9//1//X/9f/1//f/9//3//b/9v/2//b/9v/4
//j/+P/4//j/+P/4//j/9v/2//b/9v/4//j/+P/4//r/+//7//v/+//7//v/+//5//r/
+//7//v/+//7//z//P/8//3//v8AAAEAAQACAAQABQAFAAUABgAIAAkACgAJAAoACwAM
AA8AEAARABIAEwAUABYAFwAYABkAGgAbABoAGwAcAB0AHwAgACIAIgAiACMAIwAjACEA
IQAiACIAIAAhACEAIQAiACMAJAAlACQAJQAmACYAKAAoACgAKgAqACsAKwAsACwALQAt
AC0ALgAuAC4ALgAuAC4ALgAuAC4ALQAsACwAKwAqACoAKQArACsAKwApACoAKgAqACoA
KAAoACgAJwAoACgAKQAqACoAKgAqACoAKAAoACkAKQArACsAKwArACoAKgAqACoALQAu
AC4ALgAuAC4ALwAvAC4ALgAuAC4AMAAxADEAMQAvAC8ALwAvAC8ALwAvAC8AMQAwADAA
MAAuAC4ALQAtAC0ALAAsACwALAAsACsAKwArACoAKgAqACcAJwAnACcAKAAoACgAKAAo
ACgAJwAnACcAJwAnACcAKQApACkAKAAmACYAJQAlACUAJQAlACUAJwAnACcAJwAkACQA
JAAkACYAJgAmACYAJgAmACQAJAAlACUAJQAlACUAJQAlACUAJQAlACUAJQAnACYAJgAm
ACYAJgAmACYAJgAmACYAJgAmACYAJQAlACMAIwAjACMAJQAlACUAJQAlACUAJgAmACgA
KAAnACcAKQAqACkAKAAnACYAKAAoACgAKAAoACgAJwAnACgAKAAoACgAKQApACsAKwAt
AC0ALQAtAC0ALwAwADAAMgA0ADQANAAyADMAMwAzADYANgA1ADUANQA1ADUANQA1ADUA
NgA2ADgAOAA4ADgAOAA5ADoAOgA5ADgANwA0ADQANQA1ADMAMgAyADIAMgAxADAALgAs
ACoAJwAnACcAJwAnACcAKAAqACkAKAAoACgAKAAnACcAJgAmACQAJAAnACsAMwA9AEwA
YQB6AJYAuQDnABsBTAF2AZwBugHWAeoB5wHCAZIBawFHARUB2gCfAGAAJQADAAEACQAQ
ABIAGAAcABoAFgAWABYAFQAVABUAEwASABIAEwAVABQAFAATABMAEwATABMAEwATABMA
EwAVABUAFQAVABIAEgASABIAFAAUABUAFQAVABUAFQAVABUAFQAVABUAFgAXABgAGAAW
ABYAFgAWABYAFgAWABYAFAAUABQAFAAWABYAFgAWABYAFgAWABYAFgAXABcAFwAZABkA
GQAZABkAGgAbABsAGwAbABsAHAAeAB4AHwAgAB4AHwAfACAAJAAlACUAJQAmACgAKQAq
ACsALAAtAC4AMQAyADMANAAzADQANgA3ADoAOwA8AD0APAA9AD4APwBBAEIARABEAEIA
QwBDAEMARQBFAEYARgBIAEkASQBJAEcARwBHAEcASgBLAEwATABMAEwATABOAE4ATwBP
AFAAUgBTAFMAUwBUAFQAVABUAFYAVgBWAFYAVgBVAFQAVABTAFIAUgBRAFMAUwBTAFEA
UABOAA==
         </WaveFormData>
      </LeadData>
      <LeadData>
         <LeadByteCountTotal>10000</LeadByteCountTotal>
         <LeadTimeOffset>0</LeadTimeOffset>
         <LeadSampleCountTotal>5000</LeadSampleCountTotal>
         <LeadAmplitudeUnitsPerBit>4.88</LeadAmplitudeUnitsPerBit>
         <LeadAmplitudeUnits>��V</LeadAmplitudeUnits>
         <LeadHighLimit>2147483647</LeadHighLimit>
         <LeadLowLimit>268435456</LeadLowLimit>
         <LeadID>V6</LeadID>
         <LeadOffsetFirstSample>0</LeadOffsetFirstSample>
         <FirstSampleBaseline>0</FirstSampleBaseline>
         <LeadSampleSize>2</LeadSampleSize>
         <LeadOff>FALSE</LeadOff>
         <BaselineSway>FALSE</BaselineSway>
         <ExcessiveACNoise>FALSE</ExcessiveACNoise>
         <MuscleNoise>FALSE</MuscleNoise>
         <LeadDataCRC32>1725704930</LeadDataCRC32>
         <WaveFormData>
FAAUABQAFAASABIAEgASABEAEAAPAA4AEAAQABAAEAAOAA4ADgAOABAAEAAQABAADgAO
AA4ADgAOAA4ADgAOABAAEAAQABAAEAAQABAAEAASABIAEgASABIAEgASABIAFAAUABQA
FAAUABQAFAAUABQAFAAUABQAFAAUABQAFAASABIAEgASABIAEgASABIAFAAUABQAFAAS
ABIAEgASABEAEAAPAA4ADgAOAA4ADgAOAA4ADgAOAA4ADgAOAA4ADAAMAAwADAAMAAwA
DAAMAA4ADgAOAA4ADQAMAAsACgAMAAwADAAMAAwADAAMAAwADAAMAAwADAAKAAoACgAK
AAgACAAIAAgACgAKAAoACgAKAAoACgAKAAoACgAKAAoACgAKAAoACgAIAAgACAAIAAoA
CgAKAAoACAAIAAgACAAIAAgACAAIAAkACQAJAAkACQAJAAkACQAJAAkACQAJAAcACAAK
AAoACwALAAsACwAOAA4AEAAQAA4AEAAQABAAEAAQABAAEAARABIAEgAQABAAEQARABEA
FAAUABUAFQATABMAEwATABUAFgAXABcAFQAUABMAEgASABIAEQAOAA0ADAAMAAwADQAM
AAkACQAFAAQABAADAAUABQAFAAYABQADAAIAAQADAAIAAgACAAEA/f/9//////8EAAwA
FwAmADsAVgBxAJQAwADxABsBQwFkAXwBkAGaAYcBYQE3ARIB6AC0AH4ASwAfAPv/6//v
//T/8//2//j/+P/2//T/8//z//P/8//z//D/7//v/+//7//v/+3/7f/t/+3/7v/u/+7/
7v/t/+3/7f/t/+3/7v/u/+7/7v/t/+v/6//r/+v/6//r/+v/7P/s/+z/6//r/+v/7P/s
/+v/6//r/+v/6//r/+v/6//r/+3/7f/t/+3/6//r/+v/6//r/+v/6//r/+v/6//s/+z/
7P/s/+z/7P/s/+3/7f/t/+3/7f/t/+7/7P/t/+7/7v/x//H/8v/y//H/8//z//P/9P/1
//f/9//3//n/+v/7//v//P/9//7/AQACAAMABAAEAAUABQAHAAgACQAJAAoADQAOAA8A
EAAQABEAEQARABIAEgASABMAEwAUABQAFAAVABUAFQAVABYAFgAYABgAFgAWABcAFwAZ
ABkAGgAaABgAGAAZABkAGAAYABgAFwAXABYAFQAUABIAEQARABAAEgASABAAEAAPAA8A
DgANAA8ADgAOAA4ADgANAA0ADAAKAAoACgAKAAwADAAMAA0ADAALAAoACQAJAAkACQAJ
AAoACgAKAAoACQAKAAoACwALAAsACwALAAoACgALAAwADgAOAA4ADgAOAA4ADQANAA0A
DQANAA0ACwALAAsACwALAAsACwALAAsACwALAAoACQAJAAkACQAJAAgACAAIAAoACgAJ
AAkACgAKAAsACwAJAAgABwAHAAcABwAHAAcABQAFAAUABQAHAAYABgAFAAUABQAFAAUA
BQAFAAUABQAFAAQABAAEAAIAAgAEAAQABQAFAAQABAACAAIAAgADAAMAAgABAAEAAwAD
AAMAAwABAAEAAQABAAEAAAAAAAEAAQABAAEAAQD/////AQABAAAAAAAAAAAAAAD/////
/////////////////f/9//3//f/9//7/AAAAAAEAAQABAAEABAAEAAYABgAEAAYABgAG
AAYABgAGAAYABwAIAAgABgAIAAkACQAJAAkACAAIAAcACAAJAAoACwALAAwADQANAA8A
DgANAAwACgAKAAkABgADAAIAAgACAAEAAAD9//3/+f/4//j/9//3//f/9//4//j/9//3
//f/9//2//b/+P/7//f/9f/z//H/8v/2////DgAhADgATwBuAJ4A1QAJATcBXgF+AZgB
qgGnAYkBXwE6ARQB5ACqAHEAOQAFAOH/1f/Y/93/4P/k/+T/5P/k/+X/5P/j/+L/4f/i
/+H/4f/h/+D/3//c/9v/2//b/9z/3P/e/97/3f/d/9//3//f/+D/3v/e/97/3f/d/93/
3f/d/93/3f/d/97/3v/e/93/3f/d/97/3v/d/9v/2//b/9v/3f/d/93/3f/b/9v/2//b
/9v/2//b/9v/2//b/9v/2//d/93/3v/e/97/3v/e/97/3P/d/93/3f/d/93/3f/e/97/
3//g/+D/4f/h/+L/4v/l/+f/5//n/+b/5//p/+n/6//t/+7/7//x//L/8//0//P/9P/1
//b/+v/7//v//f/8//3//f/+////AAABAAIAAwAFAAYABwAGAAYABgAHAAcACAAIAAgA
CwALAAsACwAKAAoADAAMAAwADAANAA0ADQANAA4ADgAMAAwADQANAAwADAAMAAsACwAK
AAkACAAIAAcABwAGAAQABAACAAIAAQABAAAA///9//z//P/8//z/+//7//r/+v/6//r/
+v/6//r/+v/7//3//f/9//3/+//7//v/+//+//7//v/+////AAAAAAEAAQABAAEAAQAC
AAIAAwAEAAQABAAEAAQABgAGAAUABQADAAMAAwADAAUABQAFAAUABwAHAAcABwAFAAUA
BQAEAAUABQAFAAUABQAEAAQABAACAAIAAQABAAIAAgADAAMAAQAAAP////8BAAEAAQAB
AAEAAQABAAEAAQAAAAAA//////////////3//f/9//3////+//7//v/+//7/AAAAAP//
///+//7//v/+//7///////7//f/9//3//f/9//3///////3//f/+//z//P/8//z//P/9
//7////9//3//f/9//3//f/9//3///8AAAIAAgADAAMAAwADAAQABAAGAAYABAAGAAYA
BgAIAAgACAAIAAcACAAIAAYACAAJAAkACQAKAAoACwALAAsACwALAAsACwAMAA0ADQAN
AAwACwAKAAoACgAJAAYABQAEAAQABAADAAIA/////////v/+//3/+//7//v//P/8//v/
+//7//v//P/8//r/+f/3//f/9//3//j//v8HABAAHwA4AFMAcACaANMABQEvAVYBdgGO
AaABoQGDAVsBOgEUAegAsAB1AD8ADQDp/93/5P/p/+r/7P/u/+z/7P/t/+v/6//r/+v/
6v/p/+n/6f/n/+f/5f/l/+f/5//o/+j/5v/m/+X/5f/l/+X/5f/m/+b/5v/m/+X/5f/l
/+X/5f/n/+f/5//o/+b/5v/l/+X/5//o/+j/5//p/+n/6f/p/+f/5//n/+f/5//n/+f/
5//n/+f/5//n/+f/5//n/+f/6f/p/+r/6v/p/+j/5//m/+j/6f/p/+n/6f/p/+n/6v/s
/+3/7v/u/+3/7f/u/+7/7//x//H/8f/y//P/9f/1//f/+f/6//v/+//8//3//v8BAAIA
AwAEAAYABwAHAAkACgALAAsADAANAA4ADwAQABAAEQARABEAFAAUABQAFQAVABYAFgAW
ABcAFwAXABcAGAAYABoAGgAYABgAGQAZABsAGwAcABwAGgAaABsAGwAaABoAGgAZABkA
GAAXABYAFgAVABUAFAAUABQAEgASAA8ADwAOAA0ADwAOAA4ADgAOAA0ADQAMAAwADAAM
AAwADAAMAAwADQANAA0ADQANAA0ADQANAA0ADgAOAA4ADgANAA4ADgAPABEAEQARABEA
EAAQABEAEgASABIAEgASABQAFAATABMAEwATABMAEwATABMAEwATABEAEQARABEAEQAR
ABEAEAARABEAEQARAA8ADgAOAA4ADgAOAA0ADQAMAAwADQANAA8ADgANAA0ACwALAAsA
CwALAAsACwALAAsACgAKAAkACQAJAAkACQAJAAkACQAJAAkACAAIAAgABgAGAAgACAAH
AAcABgAGAAgACAAIAAkACQAIAAcABwAHAAcABwAHAAcABwAHAAcABwAGAAYABwAFAAUA
BQAFAAcABwAHAAcABQAFAAUABgAGAAYABgAFAAcABwAHAAcABwAGAAUABAAGAAgACAAG
AAYABgAGAAUABQAFAAUABQAFAAUABQAFAAUABQAFAAUABgAIAAgACQAJAAkACQAKAAoA
DAAMAA4AEAAQABAADgAOAA4ADgAPABAAEAAOAA4ADwAPAA8AEAAQABEAEQARABEAEQAR
ABEAEgATABMAEwASABEAEAAQABAADwAMAAsACgAKAAoACQAIAAUABQADAAIAAgABAAEA
AQABAAIAAgABAAEAAQD//wAA/v/+//3//f/7//v//f8EAA4AGQAqAEMAXAB7AKQA1AAB
ASsBTwFqAYIBlgGYAXsBUQEpAQIB2ACgAGgANwANAO3/5f/t//D/7//u/+7/7v/s/+7/
7f/r/+v/6//r/+r/6f/p/+n/6f/p/+f/5//n/+f/6P/o/+j/6P/n/+f/5//n/+f/6P/m
/+b/5v/l/+f/5//n/+f/5//n/+f/6P/m/+b/5f/l/+f/6P/o/+f/5f/l/+X/5f/n/+f/
5//n/+X/5f/l/+X/5//n/+f/5//l/+X/5f/l/+X/5f/m/+b/5v/m/+b/5v/m/+f/5//n
/+n/6f/p/+r/6P/p/+r/6v/r/+v/7P/s/+3/7//v/+//8P/x//P/8//z//X/9v/3//n/
+v/7//z/+//8//3//v8AAAEAAQADAAYABwAHAAgABwAIAAkACgAKAAsACwALAAwADAAM
AA0ADQAOAA4ADgAPAA8ADwAPAA4ADgAQABAAEgASABMAEwATABMAFAAUABIAEgATABMA
FAAUABQAEwATABIAEQAQABIAEQARABAADgAOAAwADAALAAsACgAJAAkACAAIAAgACAAH
AAcABgAIAAgACAAIAAYABgAGAAcABwAHAAcABwAHAAcABwAHAAgACAAIAAgACQAKAAoA
CwALAAsACwALAAoACgALAAwADAAMAAwADAAMAAwACwALAA0ADQANAA0ADQANAA0ADQAM
AAsACgAJAAsACwALAAoACQAJAAkACQAJAAgACAAIAAYABgAFAAUABgAGAAcABwAFAAQA
AwADAAUABQAFAAUAAwADAAMAAwADAAIAAgABAAMAAwADAAMAAwADAAMAAwADAAIAAgAC
AAIAAgAEAAQAAQABAAAAAAACAAIAAgADAAMAAgABAAEAAQABAAEAAQABAAEAAQABAP//
/v/+////AQABAAEAAQABAAEAAQABAP///////wAAAgACAAIAAQABAAEAAQABAAAAAAAA
AAAAAAAAAAEAAgAAAP7//v/+//7/AAAAAAAAAAD+//3//f/9//3//f/9//3//f/9//3/
/f//////AAACAAIAAwADAAMAAQACAAIABAAEAAQABgAGAAYABgAGAAYABgAHAAgACAAI
AAgACQAJAAcACAAIAAkACwALAAsACwALAAsADAANAAsACwAKAAkACAAIAAgABwAEAAMA
AgACAAIAAQAAAP3//f/7//r/+v/3//f/9//3//r/+v/5//n/+f/5//j/+P/4//n/9//1
//P/8//4//7/BwAYAC0ARABhAIwAvgDvAB0BRwFmAYIBnAGmAZEBZwFBARwB8gC8AIQA
SwAXAO3/2//d/+L/4//k/+b/5v/k/+b/6f/o/+f/5v/l/+L/4f/h/+H/4f/h/9//3//f
/9//4P/g/+L/4v/h/+H/3//f/9//4P/g/+D/4P/f/9//3//f/9//3//f/9//4P/g/+D/
3//f/9//4P/g/9//3//f/9//3//f/9//3//f/93/3f/d/93/3//f/9//3//d/93/3f/d
/93/3f/e/97/4P/g/+D/4P/g/+H/4f/h/9//3//f/+D/4v/j/+T/5P/j/+P/5P/k/+f/
6f/p/+n/6v/r/+3/7f/r/+3/7v/v//H/8v/z//T/8//0//X/9v/6//v/+//9//7/////
/wAA//8AAAEAAgAEAAUABQAFAAYABgAGAAcABwAIAAgACAAHAAcABwAHAAYABgAIAAgA
CQAKAAwADQANAA0ADgAOAAwADAANAA0ADAAMAAwACwALAAoACQAIAAgABwAHAAYABAAE
AAIAAgADAAMAAgABAP///v/+//7//v/9//3//P/8//z//P/8//z//P/8//3/////////
///9//3//f/9//7//v/+//7/AQACAAIAAwABAAEAAQABAAQABAAFAAYABAAEAAQABAAG
AAYABQAFAAUABQAFAAUAAwADAAMAAwADAAMAAwADAAEAAQABAAAAAQABAAEAAQABAAAA
AAAAAP7//v/9//3//v/+//////////7//f/9//3//f/9//3//f/9//3//f/7//r/+v/5
//v/+//7//v/+//7//v/+//7//r/+v/6//j/+P/6//r/+f/5//j/+P/4//j/+P/5//v/
+v/5//n/+f/5//n/+f/5//n/+f/5//f/9v/2//f/9//3//f/9//5//n/+f/5//n/+f/5
//r/+v/6//j/9v/2//b/9v/3//f/9//3//f/9//3//f/9//3//f/9//5//r//P/8//3/
/f/9//3//v/+/wAAAAAAAAIAAgACAAAAAAAAAAAAAQACAAIAAAAAAAEAAQABAAQABAAF
AAUAAwADAAMAAwADAAQABQAFAAUABAADAAIAAgACAAEA/v////7//v/+//3//P/5//n/
9//2//b/9f/1//X/9f/2//T/8//z//P/9f/0//T/9P/z//P/8f/v/+v/8P/2//v/BAAT
ACoARQBiAIgAuQDtAB0BSAFoAYQBmAGfAYsBYwE8ARYB7AC2AHsARQARAOn/1//a/9//
4P/i/+T/5P/k/+P/4f/h/+H/4f/i/+H/4f/h/9//3//d/93/3f/d/97/3v/g/+D/3//f
/93/3f/d/97/3v/e/97/3f/f/9//3//f/93/3f/d/97/4P/g/9//3//f/+D/4P/f/9//
3//f/9//3//f/9//3//d/93/3f/d/9//3//f/9//3//f/9//3//f/9//4P/g/+D/4P/g
/+D/3v/f/9//3//h/+H/4f/i/+T/5f/m/+b/5f/l/+b/5v/l/+f/5//n/+j/6f/r/+v/
7f/v//D/8f/z//T/9f/2//X/9v/3//j//P/9//3////+//////8AAAMABAAFAAYABAAF
AAUABQAGAAYABgAHAAkACgAKAAoACQAJAAkACQAKAAoADAAMAAwADAANAA0ADQANAA4A
DgAQABAAEQARAA4ADgAOAA0ADwAOAA0ADAAKAAkACQAIAAgACAAGAAYABQAFAAQAAwAB
AAAAAAAAAAIAAQABAAAAAAAAAAAAAAAAAAAAAAABAAEAAQABAAEAAQABAAEAAQACAAIA
AgACAAMABAAEAAUABQAFAAUABQAGAAYABwAIAAYABgAGAAYACAAIAAcABwAJAAkACQAJ
AAcABwAHAAcACQAJAAkACQAHAAcABwAGAAUABQAFAAUABQAEAAQABAAEAAQAAwADAAIA
AgADAAMAAwACAAEAAQABAAEAAQABAAEAAQABAAEAAQAAAAAA//////////////3//f/9
//3////+//7//v/8//z//v/+//3//f/8//z//v/+//7////9//z/+//7//3//f/9//3/
/f/9//3//f/9//z//P/9//3//f/9//3//f/9//3//f/9//3//f/+//z//P/8//v/+//7
//v/+//8//7//v/8//z//P/8//v/+//7//v/+//7//v/+//7//v/+//7//v//P/+//7/
//////////8AAAAAAgACAAIABAAEAAQABAAEAAQABAAFAAYABgAEAAIAAwADAAMABQAG
AAgACQAHAAcABwAHAAcACAAJAAkACQAIAAcABgAGAAYABQACAAEAAAAAAAAA/f/8//n/
+f/3//b/9v/1//f/9//3//j/+P/3//f/9//3//j/+P/0//P/8f/x//H/9f/6/wIAEQAi
ADkAVABxAJgAxgDzAB0BQQFcAXQBhgGGAWkBOwETAe4AwgCMAFYAKwADAOX/3//j/+b/
5//o/+b/5v/m/+b/5f/m/+f/6P/p/+v/7f/w//P/8f/x/+//7//v/+//8P/w//D/8P/v
/+//7v/t/+z/7P/s/+z/7P/r/+3/7f/t/+3/7f/t/+3/7v/s/+z/6//r/+v/7P/s/+v/
6//r/+v/6//p/+n/6f/p/+f/5//n/+f/6f/p/+n/6f/p/+n/6f/p/+n/6f/q/+r/6v/q
/+r/6v/q/+v/6//r/+v/6//r/+z/7v/v//D/8P/v/+//8P/w//H/8//z//P/8v/z//X/
9f/3//n/+v/7//v//P/9//7/AQACAAMABAAEAAUABQAHAAYABwAHAAgACwAMAA0ADgAM
AA0ADQANAA4ADgAOAA8AEQASABIAEgASABEAEAAPABIAEgAUABQAFAAUABUAFQAVABUA
FgAWABYAFgAXABcAFgAWABYAFQAVABQAEwASABIAEQARABAAEgASABAAEAAPAA8ADgAN
AA0ADAAMAAwADAALAAsACgAKAAoACgAKAAoACgAKAAsACQAJAAkACQAJAAkACQAJAAoA
CgAKAAoACwAMAAwADQANAA0ADQANAAwADAANAA4ADAAMAAwADAAOAA4ADQANAA0ADQAN
AA0ADQANAA0ADQANAA0ADQANAAwACwAKAAgACAAJAAoACwAJAAgACAAIAAgACAAHAAcA
CAAIAAkACQAHAAYABQAFAAUABQAFAAUABQAFAAUABQADAAIAAgABAAMAAwADAAMAAwAD
AAMAAwABAAAAAAAAAAIAAgAEAAQAAQABAAAAAAACAAIAAgADAAEAAAD/////AQABAAEA
AQD//////////wEAAAAAAAEAAQABAAEAAQD//////////wEAAQAAAAAAAAAAAAAA/f/9
//3//f////////////////////////8AAAIAAgAFAAUABQAFAAUABAAFAAQABAAGAAYA
BgAIAAgACAAIAAcACAAIAAYABgAHAAcABwAKAAoACwALAAsACwALAAsACwAMAA0ADQAL
AAoACQAIAAgACAAHAAQAAwACAAIAAgADAAIA//////v/+v/6//n/+f/5//n/+v/6//n/
+f/5//v/+P/4//r/9//3//f/8//x//T/+v8BABAAJwBAAF0AgACwAOcAFwFBAWYBhAGc
AaoBnQF5AU8BKgEAAcwAlABZACEA8//b/9v/4v/j/+b/5P/k/+T/5P/j/+X/5f/l/+X/
4v/h/+H/4f/j/+P/4f/h/9//3//g/+D/4P/g/9//3//h/+H/4f/i/+D/4P/g/9//4f/h
/+H/4f/f/9//3//g/+L/4v/h/+H/4f/i/+L/4f/f/9//3//f/+H/4f/h/+H/4f/h/+H/
4f/f/9//3//f/+H/4f/h/+H/4f/h/+L/4v/k/+T/5P/k/+P/4//i/+H/4//j/+P/5P/k
/+X/5v/m/+f/5//o/+j/6f/r/+v/6//s/+3/7//v/+//8f/y//P/8//0//X/9v/5//r/
+//8//7//////wEAAgADAAMABAAFAAYABwAIAAgACQAJAAkACAAIAAgACQALAAwADAAM
AAsACwALAAsADAAMAA4ADgAQABAAEQARAA8ADwAQABAAEAAQABEAEQASABIAEgARABEA
EAAPAA4ADAALAAsACgAKAAoACAAIAAcABwAGAAUABQAEAAQABAAEAAMAAwACAAIAAgAC
AAIABAAEAAQABQAFAAUABQAFAAUABQAFAAUACAAIAAgACAAJAAoACgALAAkACQAJAAkA
CgAKAAsADAAMAAwADAAMAAwADAALAAsACwALAAsACwALAAsACwALAAsACwALAAsACwAL
AAsACgAJAAkACQAJAAkACAAIAAgACAAIAAcABwAGAAYABwAHAAcABgAFAAUABQAFAAUA
BQAFAAUABQAFAAUABAAEAAMAAwADAAMAAwADAAMAAwADAAMAAgACAAIABAAEAAYABgAD
AAMAAgACAAIAAgACAAMAAwACAAEAAQABAAEAAQABAAEAAQABAAEAAQAAAAAAAQADAAMA
AwADAAMAAwABAAAAAgACAAIAAgACAAMABAAFAAQAAwACAAEAAwADAAMAAwADAAQABgAG
AAUABQAFAAUACAAIAAoACgAIAAoACgAKAAwADAAMAAwADQAOAA4ADAAMAA0ADQANAAwA
DAANAA0ADQANAA0ADQAPABAAEQARABEAEAAPAA4ADgAOAA0ACgAJAAgACAAIAAUABAAB
AAEAAQAAAAAA//////////8AAP7//f/9//3////+//7//P/9//3/+//5//n//v8EAA0A
HAAvAEYAYwCIALQA5QAXAUMBZAF+AZYBogGRAW0BRwEiAfoAyACQAFkAJwD9/+f/5//s
/+//8P/w//D/7v/u/+//7f/t/+3/7f/s/+v/6//r/+v/6//p/+n/6f/p/+r/6v/q/+r/
6f/p/+n/6f/p/+r/6v/q/+r/6f/p/+n/6f/p/+n/6f/p/+r/7P/s/+v/6//p/+r/6v/p
/+v/6//r/+v/6f/p/+n/6f/r/+v/6//r/+v/6//r/+v/6f/p/+n/6f/r/+v/7P/s/+r/
6v/q/+r/7P/t/+3/7f/v/+//7//w/+7/7//w//D/8//z//T/9P/1//f/9//3//j/+f/7
//v/+f/7//z//f///wAAAQACAAUABgAHAAgACAAJAAkACwAOAA8ADwAQAA8AEAARABIA
EgATABMAEwAWABYAFgAXABcAGAAYABgAFwAXABcAFwAYABgAGgAaABoAGgAbABsAGwAb
ABwAHAAcABwAHQAdABwAHAAcABsAGwAaABkAGAAaABkAGQAYABgAGAAWABYAFQAVABQA
EwAVABQAFAAUABQAEwATABIAEgASABIAEgASABIAEgATABMAEwATABMAFQAVABUAFQAW
ABYAFgAWABcAGAAYABkAGQAZABkAGQAYABgAGQAaABoAGgAaABoAHAAcABsAGwAZABkA
GQAZABkAGQAZABkAGQAZABkAGQAZABkAGQAYABkAGQAZABkAFwAWABYAFgAYABgAFwAX
ABQAFAAVABUAFwAWABUAFQAVABUAFQAVABMAEwATABMAFAAUABUAFQATABMAEwATABUA
FQAVABUAFQAUABQAFAASABIAFAAUABUAFQAUABQAEgASABIAEwATABIAEQARABMAEwAT
ABMAEQARABEAEQATABIAEgATABMAEwATABMAEwATABMAEwARABEAEQASABAAEgASABMA
EgAQABAAEAAQABEAEQARABEAEQARABEAEQATABMAEwATABEAEgAUABQAFwAXABcAFwAW
ABYAGAAYABoAHAAcABwAHAAcABwAHAAbABwAHAAaABwAHQAdAB0AHgAeAB8AHwAhACEA
IQAhACEAIgAjACMAIgAgAB4AHAAeAB4AHQAaABkAGAAYABgAFwAWABMAEwARABAAEAAP
AA0ADQANAA4AEAAPAA8ADwAPAA4ADAAMAAsACwAPAA0ADwAWACAAKwA+AFcAbgCNALoA
6gAVATsBXQF2AY4BnAGOAWsBQwEfAfoAygCUAGAAMwAPAPn/9f/7/wAA//8AAAAA/v/+
//7////9//3//f/9//z/+//7//v/+//7//n/+f/7//v//P/8//v/+v/4//f/+f/5//n/
+v/6//r/+v/5//n/+f/5//n/+f/5//n/+v/6//r/+f/5//n/+v/6//n/+f/5//n/+f/7
//v/+//7//n/+f/5//n/+f/5//n/+f/7//v/+//7//v/+//8//z//v/+//7//v/+////
//////3//f/9//7/AAABAAIAAgADAAMABAAEAAUABwAHAAcACAAJAAsACwAJAAsADAAN
AA8AEAARABIAFQAWABcAGAAaABsAGwAdAB4AHwAfACAAIQAiACMAJAAkACUAJQAlACQA
JAAkACUAJQAmACYAJgAnACcAJwAnACgAKAAqACoAKgAqACsAKwArACsALAAsAC4ALgAv
AC8ALAAsACwAKwArACoAKQAoACoAKQApACgAKAAoACYAJgAlACUAJAAjACUAJAAkACQA
JAAjACMAIgAiACIAIgAiACIAIgAiACMAIwAjACMAIwAlACUAJQAlACQAJAAkACQAJwAo
ACgAKQAnACcAJwAnACgAKAApACoAKgAqACoAKgAqACoAKQApACkAKQApACkAKwArACsA
KwApACkAKQApACkAKQApACgAJwAnACcAJwApACgAKAAoACYAJgAlACUAJAAkACUAJQAn
ACYAJQAlACUAJQAlACUAJQAlACUAJQAnACYAJgAlACMAIwAjACMAJQAlACUAJQAjACIA
IgAiACQAJAAmACYAJQAlACQAJAAiACIAIgAjACUAJAAjACMAIwAjACMAIwAlACUAJQAl
ACUAJAAkACUAJQAlACUAJQAlACUAJQAlACMAIwAjACQAJgAmACYAJQAlACUAJQAlACYA
JgAmACYAKAAqACkAKAAnACYAJwAnACcAJwAnACcAJwAnACkAKQApACkAJwAoACoAKgAt
AC0ALQAtACwALAAuAC4AMAAyADIAMgAwADAAMAAwADMANAA0ADIAMgAzADMAMwA2ADYA
NwA3ADcANwA3ADcAOQA6ADsAOwA7ADoAOQA4ADgAOAA3ADQANQA0ADQANAAxADAALQAt
ACkAKAAoACcAKQApACkAKgAqACkAKQApACsAKgAoACgAKQAnACUAIwAjACYALAAzAEIA
VQBsAIUAqADWAAsBPQFrAZIBsAHKAdoB1QGzAYkBZgFAAQwB0gCZAGMALwATAA8AFAAX
ABgAHAAgAB4AGgAZABkAGQAZABkAGAAXABcAFwAZABkAFwAXABcAFwAYABgAGAAYABcA
FwAXABcAFwAYABgAGAAYABcAGQAZABkAGQAbABsAGwAcABoAGgAZABkAGwAcABwAGwAb
ABsAGwAbAB0AHQAdAB0AGwAbABsAGwAbABsAGwAbABsAGwAbABsAGwAbABwAHAAeAB4A
HgAeAB4AHwAfAB8AIQAhACEAIgAiACMAJAAkACUAJQAmACYAKQArACsAKwAsAC0ALwAv
AC8AMQAyADMANQA2ADcAOAA7ADwAPQA+AEAAQQBBAEMAQgBDAEMARABHAEgASQBKAEoA
SwBLAEsATABMAEwATQBPAFAAUABQAFEAUQBRAFEAUgBSAFQAVABWAFYAVwBXAFcAVwBY
AFgAWgBaAFsAWwBaAFoAWgBZAFsAWgBZAFgAWABXAFcAVgBUAFQAUgBSAFMAUwBSAFEA
TwBOAA==
         </WaveFormData>
      </LeadData>
   </Waveform>
</RestingECG>
