# Supplementary material for: Detection of Left Atrial Enlargement Using a Convolutional Neural Network-Enabled Electrocardiogram
Source: Front Cardiovasc Med. 2020 Dec 17;7:609976. doi: 10.3389/fcvm.2020.609976 (PMC7773668; doi:10.3389/fcvm.2020.609976)
Supplement: Supplementary file 3 [file Data_Sheet_3.ZIP › normal2/1802017574_5493_00000013.XML]

<?xml version="1.0" encoding="Windows-1252"?>
<!DOCTYPE RestingECG SYSTEM "restecg.dtd">
<RestingECG>
   <PatientDemographics>
      <PatientID>1802017574</PatientID>
      <PatientAge>70</PatientAge>
      <AgeUnits>Years</AgeUnits>
      <Gender>Male</Gender>
      <PatientLastName>lihaiqian</PatientLastName>
   </PatientDemographics>
   <TestDemographics>
      <DataType>Resting</DataType>
      <Site>1</Site>
      <AcquisitionDevice>MAC55</AcquisitionDevice>
      <Status>Unconfirmed</Status>
      <Priority>Normal</Priority>
      <AcquisitionTime>09:49:00</AcquisitionTime>
      <AcquisitionDate>03-29-2017</AcquisitionDate>
      <CartNumber>1</CartNumber>
      <AcquisitionSoftwareVersion>009C</AcquisitionSoftwareVersion>
      <XMLSourceVersion>MAC5000 v1.0</XMLSourceVersion>
   </TestDemographics>
   <RestingECGMeasurements>
      <VentricularRate>84</VentricularRate>
      <AtrialRate>84</AtrialRate>
      <PRInterval>152</PRInterval>
      <QRSDuration>100</QRSDuration>
      <QTInterval>370</QTInterval>
      <QTCorrected>437</QTCorrected>
      <PAxis>83</PAxis>
      <RAxis>82</RAxis>
      <TAxis>76</TAxis>
      <QRSCount>13</QRSCount>
      <QOnset>212</QOnset>
      <QOffset>262</QOffset>
      <POnset>136</POnset>
      <POffset>185</POffset>
      <TOffset>397</TOffset>
      <ECGSampleBase>500</ECGSampleBase>
      <ECGSampleExponent>0</ECGSampleExponent>
   </RestingECGMeasurements>
   <Diagnosis>
      <Modality>Resting</Modality>
         <StatementCount>2</StatementCount>
         <LabelText>12SL ��ϳ���</LabelText>
      <DiagnosisStatement>
         <StmtFlag>ENDSLINE</StmtFlag>
         <StmtText>�������</StmtText>
      </DiagnosisStatement>
      <DiagnosisStatement>
         <StmtFlag>ENDSLINE</StmtFlag>
         <StmtText>���� ECG</StmtText>
      </DiagnosisStatement>
   </Diagnosis>
   <Waveform>
      <WaveformType>Rhythm</WaveformType>
      <WaveformStartTime>0</WaveformStartTime>
      <NumberofLeads>8</NumberofLeads>
      <SampleType>CONTINUOUS_SAMPLES</SampleType>
      <SampleBase>500</SampleBase>
      <SampleExponent>0</SampleExponent>
      <HighPassFilter>16</HighPassFilter>
      <LowPassFilter>150</LowPassFilter>
      <ACFilter>NONE</ACFilter>
      <LeadData>
         <LeadByteCountTotal>10000</LeadByteCountTotal>
         <LeadTimeOffset>0</LeadTimeOffset>
         <LeadSampleCountTotal>5000</LeadSampleCountTotal>
         <LeadAmplitudeUnitsPerBit>4.88</LeadAmplitudeUnitsPerBit>
         <LeadAmplitudeUnits>��V</LeadAmplitudeUnits>
         <LeadHighLimit>2147483647</LeadHighLimit>
         <LeadLowLimit>268435456</LeadLowLimit>
         <LeadID>I</LeadID>
         <LeadOffsetFirstSample>0</LeadOffsetFirstSample>
         <FirstSampleBaseline>0</FirstSampleBaseline>
         <LeadSampleSize>2</LeadSampleSize>
         <LeadOff>FALSE</LeadOff>
         <BaselineSway>FALSE</BaselineSway>
         <ExcessiveACNoise>FALSE</ExcessiveACNoise>
         <MuscleNoise>FALSE</MuscleNoise>
         <LeadDataCRC32>1854463373</LeadDataCRC32>
         <WaveFormData>
GgAaABoAGgAaABoAGgAaABUAEAALAAYACQAMAA8AEgAPAAwACQAGAAcACAAJAAoABgAE
AAIAAAD+//z/+v/4//r//P/+/wAA/v/8//r/+P/7//z//f/+//z//P/8//z/+//6//n/
+P/8//7/AAACAP7//P/6//j/+v/8//7/AAAAAAAAAAAAAP3//P/7//r//v8AAAIABAAC
AAAA/v/8////AAABAAIAAgACAAIAAgD///7//f/8////AgAFAAgABQACAP///P8AAAIA
BAAGAAQABAAEAAQAAQAAAP///v8DAAYACQAMAAkABgADAAAAAgAEAAYACAAGAAYABgAG
AAQABAAEAAQABgAIAAoADAAJAAYAAwAAAAIABAAGAAgABwAGAAUABAADAAIAAQAAAAMA
BAAFAAYAAgAAAP7//P///wAAAQACAAAAAAAAAAAA///+//3//P8AAAIABAAGAAIAAAD+
//z///8AAAEAAgACAAIAAgACAP///v/9//z/AAACAAQABgACAAAA/v/8////AAABAAIA
AAAAAAAAAAD///7//f/8/wAAAgAEAAYAAgAAAP7//P/+/wAAAgAEAAQABAAEAAQAAgAA
AP7//P8AAAIABAAGAAIAAAD+//z//v8AAAIABAAEAAQABAAEAAEAAAD///7/AAACAAQA
BgAEAAIAAAD+/wEAAgADAAQAAgACAAIAAgABAP///v/+/wIAAwAFAAgABgAEAAEA/v/+
/wAAAgAFAAUABQAHAAcABAACAAAA/v8CAAMABQAJAAcABAAEAAEAAwAFAAYABwAHAAcA
BwAGAAMA///7//n/+//+/wEABQADAAAA/f/5//z//P/9//7//v/+////AQD+//v/+v/4
//r//f8BAAQAAQD+//z/+f/7/wAABAAFAAMA///6//r/+f/6//7/BwAOABAAEQAPABEA
EgASABUAGwAhACUAIQAVAAwACAAEAAIABgAMAA4AEAASABAADgAMAAQAAAAAAAIAAgAF
AAkABwADAP7/+v/3//n//f8BAAMAAAAAAAIAAgD///3/+//5//z//v8AAAIA///+//7/
/v8AAAAA/v/+////AQACAAQAAAD+//z/+f/9////AgAEAAEAAQAAAP////////7//f//
/wIABQAIAAUAAgD///v//v8BAAQABwAGAAUAAwACAAIAAgABAAEAAwAEAAcACQAFAAMA
AQD+/wEAAwAGAAkABgAFAAMAAgAEAAMAAgABAAQABQAHAAoABwAEAAEA/f8BAAQACAAL
AAkACQAHAAUABQAFAAMAAwAFAAYACAAKAAgABQAAAPz/AAABAAIABAAEAAQAAwACAAIA
AgAAAP//AgAEAAUABwAEAAAA/f/6//7/AAADAAYABQAEAAIAAAD///7/+//6//7/AAAD
AAYAAgAAAP7//P/+/wAAAwAHAAQAAgAAAP3/AAD//wAAAQABAAIAAwAHAAQAAQD+//r/
/P/+/wEABQACAAAA/v/9///////9//z/AAACAAUACAADAAEA/v/6//z//v8BAAQAAwAB
AAAA/////////f/8////AAACAAMAAAD+//v/9v/5//z///8CAAIAAgABAAAA/v/8//z/
/P///wAAAQADAP3/9//3//r//v8AAAIABAABAP///v/8//v/+//8//3///8AAAEAAAD/
//7//v/9//7/AQACAAMAAAD///7//v/7//v//f/+/wEABQAGAAcAAwAAAP3/+////wEA
AgADAP7/+//6//j/+v/6//v//P///wAAAAABAPz/+v/4//b/+P/7////AQD+//3/+//5
//j/+P/3//b/+P/7//3////4//T/8//3//v//v8AAAEAAgACAP//+v/6////CQATABoA
GgAXABUAEwAPAAsACwAGAAYADgASAA4ACgAIAAQAAAACAAYADAAQAAwABgAEAAAA+f/1
//f/+/8AAAQABQD9//f/9//3//j/+P/6//r//v///wAAAQD+//z/+v/4//v//P/+/wAA
/v/+//z//P/7//v/+v/6//z//v8AAAEA///9//z/+v/9////AAABAP/////+//3/+//8
//3//v///wAAAQABAP7//f/8//v///8BAAIABAABAAAA/v/9//7//v8AAAEAAgADAAQA
BAAAAP3/+//5//7/AQADAAYABQADAAEA///+//3//f/+/wAAAgAEAAUAAgAAAP///f8A
AAMABAAFAAQAAwAAAP///v/+////AAACAAMAAgACAAAA/f/6//j/+//+/wAAAgAAAAAA
/v/9//v//P/8//3//v/+////AAD8//r/+f/4//v//v8AAAIAAQAAAP3//P/6//r/+//8
////AAABAAIA///8//r/+f/7//7/AQADAAIA///+//3/+v/6//r//f8AAAEAAgACAP//
/P/6//n//f/+////AQD//////f/8//r/+v/7//z//f///wAAAAD8//r/+f/4//v//f8A
AAMAAgABAP7//P/6//r/+//7//7/AAABAAAA/v/8//r/+P/8//7///8AAP///P/7//r/
9P/2//r//P/+/wAA/v/9//3//P/7//v//P/9/wEAAgADAAIA///8//r/9//6////AgAF
AAEA///9//z/+f/5//v//P/9/wEAAgADAAAA/v/8//v//f///wAAAQD9//v/+//6//n/
+P/4//j/+v/8//3////6//j/9v/0//b/+f/9/////P/7//n/9//3//j/+P/4//v//f/+
////9v/0//X/9f/1//r/AAAFAAYAAgD9//r//P8BAAkADwAWABwAHQAbABcAEQAPAA8A
DAAKAA4AFAASAA4ADgAKAAYABgAIAA4AEAAQAA4ACAACAPn/9//5//v//v8CAAMA///9
//n/9f/1//b/+f/6//7///8AAAEA/P/6//j/9v/4//r//f8AAP7//v/8//z/+//7//r/
+v/9//7///////v/+f/4//b/+f/9/wAAAwAAAP///f/7//n/+v/7//z//v8AAAIAAwD/
//3/+//5//3///8AAAIAAAAAAP/////8//z//v///wEAAwAFAAYAAgD///3/+//+/wEA
AwAGAAUAAwABAP///////wAAAgADAAQABQAFAAAA/v/9//v///8DAAUABwAFAAUAAwAD
AAAAAAABAAIABgAHAAYABgAEAAEA/v/8////AgAEAAYAAwACAP///f/7//z//P/9////
AAACAAQAAQD+//z/+v/+/wAAAQACAAAAAAD+//7//P/8//3//v8BAAIAAwAEAAEA/v/8
//v//P/+/wAAAQD///3//f/9//r/+v/6//3///8BAAMABAD///z/+v/5//7/AAACAAUA
AgABAP7//P/6//r/+//8//7/AQADAAQAAQD+//z/+v/+////AQADAAIAAQD+//z/+v/6
//v/+//9/wAAAgACAP7//P/6//j/+//+/wAAAgAEAAIA/v/2//T/+P/6//z//v/+////
AQACAP///f/8//v/AAACAAQABAAAAP7//f/7//z///8AAAEAAgABAAAAAAD8//v//P/8
//7/AwAFAAcABAACAAAA//8BAAEAAAD///7//f/+//7//P/6//n/+P/8//7///8BAP7/
/P/6//j/+P/5//v/+//8//3//f/9//n/+P/2//T/+P/7//3////8//j/8//z//P/9P/6
/wEABAAEAAMAAgACAAEABQALABQAHgAjACEAHwAfABkADwAIAAoAEAAUABgAHAAYAA4A
BgAGAAYACgAOAA4ADAAKAAQA+//3//X/9f/4//r///8DAAMA///7//f/9v/3//b/+//9
////AQD+//z/+v/4//n/+v/8//7/AAAAAP7//v/8//v/+f/4//z//v8AAAEA///9//z/
+v/8//3//f/9/wAAAQABAAEA/v/8//r/+P/7//7/AQADAAEA///9//v//f///wAAAgAD
AAQABAAFAAAA/v/+//3/AQADAAUABgADAAEAAAD//wAAAQABAAIAAwADAAMAAwABAP//
/v/+/wAAAgAEAAUAAQAAAAAA//8BAAMAAwADAAQABQAEAAUAAAD+//3//P8AAAMABAAG
AAQAAQD+//z//v8AAAEAAgAEAAQAAgABAP7//v/9//3/AAAAAAEAAgD+//z/+//6//3/
/v/+//7///8AAP//AAD+//z/+//6//7/AAACAAQAAQD+//z/+//9//7//////wAA//8A
AAEA/v/8//r/+////wEAAwAEAAEA/v/8//v//v/+//7///8CAAMAAgACAAAA/v/9//z/
/v8BAAMABAABAP7//P/6//3//f/+////AAABAAAAAAD+//z/+//5//3/AAACAAIAAAD+
//z/+v/9//7//v/+/////v///wAA/f/8//v/+//9////AQACAP7/+//5//j/+//8//3/
/v/+////AQACAP3/+//6//n//v8AAAIAAgD///7//v/9//3/////////////////AAD9
//v/+//6//7/AwAFAAcABAACAAAA/////////v/9//z/+//8//z/+f/4//j/+P/6//z/
/f////v/+v/5//j/+P/5//v/+//6//v/+//7//n/+P/2//T/+P/7//3////8//j/8//x
//H/9v/8/wMACAAIAAUABAAEAAMABwARABoAIgAjAB8AHQAbABEAAwD+/wQADAAQABYA
GAAQAAgAAgACAAQACAAIAAoACgAGAP7/+f/3//P/9f/4//z/AQAFAAEA/f/7//f/9v/3
//b/+//9////AQD+//z/+v/4//r/+v/7//z//f/+//3//v/8//v/+f/4//r//P/+////
/v/9//3//P/8//3//f/9/wAAAQABAAEA/f/8//v/+v/8//7/AAABAAAA///+//3//v//
////AAACAAIAAQABAP///v//////AQADAAUABgADAAEAAAD//wAAAQABAAIABQAFAAUA
BQABAP///v/+/wIABAAGAAcAAwACAAIAAQABAAMAAwADAAQABQAEAAUAAQAAAAAAAAAD
AAUABQAGAAMAAQD///7//f/+//7//v8BAAIAAQABAP3//P/6//n//f/+/wAAAgAAAP7/
/f/8//3//v/+//7/AQACAAEAAgD+//z/+//6//z//v8AAAIAAAD+//3//f/7//z//f/9
//////8BAAMA/v/8//r/+//9////AQACAP7//P/7//v//P/8//z//f///wEAAQACAP7/
/P/7//r//v8BAAMABAABAP7//P/6//3//f/+////AgADAAIAAgD+//z/+//5//3/AAAC
AAIA///+//3//P/7//z//P/8//7//v8AAAIA/v/8//r/+f/9////AQACAP///f/8//3/
9//8/wAAAgAEAAQABAAEAP///f/8//r//f///wIABQACAAAA/v/6//z//P/9//3///8D
AAUABwADAP//+//4//r//f8CAAYAAwAFAAQAAwADAAIAAQABAAIAAwADAAMA/f/5//f/
9P/3//r//v8CAAAA/v/7//n/+v/6//r/+v/7//3/AAABAPz/+f/1//H/9f/6//7/AgD+
//3/+//5//T/+P/9////AQACAAAA///8//r/+/8AAAgADwAXABsAHgAeABcAEwARABUA
EQALAAoADgAMAAYABgAGAAQAAgAEAAoAEAAQAAgABAAAAPz/+P/5//3/AQADAAIA/v/7
//f/9f/z//X/+P/6//7/AAD///3/+//5//r/+v/6//r/+//8//7/AAD+//z/+P/2//r/
/f///wIA///+//3/+//7//v//P/8////AQACAAMA///9//r/9//7//7/AQAEAAEAAAD/
//3//f/9//3//f8BAAMABAAGAAQAAgD///3//v8AAAQABwAEAAMAAgAAAAAA////////
AgAFAAcACgAHAAMA///7//7/AQAFAAoABwAGAAUAAwAEAAQABQAFAAYACQAKAAsABwAF
AAEA//8BAAQACAAMAAoABwACAP7/////////AAACAAQABQAGAAIAAAD8//n//f8AAAIA
BQADAAAA/v/8//v/+v/6//r//f8AAAIABAAAAP7/+v/4//z//v8BAAQAAgAAAP7//P/9
//z//P/9//7/AAACAAMAAQD9//v/+f/8//7/AAAFAAMAAQD///z//f/8//z//f8BAAIA
AwAFAAIA///6//b/+f/8/wAABAACAAEA///8//3//P/8//z//v///wEAAwD///3/+f/2
//n//P8AAAMAAQAAAP7/+v/8//z//P/8//7/AAABAAIAAAD8//r/+P/8//7/AAADAAEA
/f/3//b/+P/6//z//v8AAP////8AAAAA/P/7//v/+/8AAAIABAAEAAAA/v/9//v//v8B
AAIAAwACAAEAAAAAAPz/+//8//z//v8DAAUABwAFAAIA///9/wAAAQABAAEA///9//3/
/P/5//j/+P/4//r//P/9////+v/4//b/9P/3//n//P/9//3//f/8//v/+f/4//b/9P/4
//v//f////r/9v/z//H/8//4//7/AQACAAIAAwD+//r/+/8DAAsAEgAYAB0AGwAZABUA
DwALAAIA/P8CAAoADgAMAAoABgACAAAAAgAEAAoADAAKAAQAAAD9//f/8//3//z//v8B
AAMA///7//n/9//2//f/9v/7//3///8BAPz/+v/4//b/+f/6//z//v8AAAAA/v/+//z/
+//5//j/+//+/wEAAwD///3//P/6//z//f/9//3///////7//f/6//r/+v/6//7/AAAC
AAMA///9//v/+f/7//3//v8AAAIAAgABAAEA/f/8//3//f///wEAAwAEAAIA///9//v/
/f///wAAAgAEAAMAAgABAP///f/8//z///8CAAUABwABAP7//P/5//v///8BAAMABQAF
AAMAAwD///7//v/+/wMABQAFAAYAAgD///z/+v/+/wAAAQACAAIAAgAAAP///f/8//r/
+f/7//z//v8AAP3//P/8//z//f/+//7//v8AAAAA/v/+//v/+v/6//r//P/+/wAAAgD/
//z/+v/5//r//P/+////AQD////////7//r/+f/7//3///8BAAIA/f/6//j/9//7//z/
/f///wEAAQD///7/+v/4//f/9v/5//3/AAACAP7//P/7//r//f/9//7//////////f/8
//n/+P/4//f/+f/8//7//v/7//r/+f/4//r//P/9//7/AAD+//7//v/8//r/+P/3//3/
BAABAAAA///+//v/+f/4//b/+P/7////AwAAAP7//P/4//v//P/+////AQADAAMAAwAA
AP3/+v/4//v//f8BAAQA//////z/+f/9//7///8BAAEAAQAAAP//+//3//X/8v/1//j/
/P8AAPz/+v/3//X/9//4//n/+v/6//v//f/9//r/+f/3//X/9//6//z//v/6//n/9//1
//T/+P/7///////+//r/9//2//b/+f8AAAYACwAPAA0ACgAMAA8ADwAPAA8AEQARAAoA
BAAEAAIA/P8AAAYACAAIAAwADAAKAAYAAAD+//z//P/9/wEAAwAFAAAA/P/3//P/8f/1
//n/+v/8/wAAAgD+//v/+P/1//j/+v/8//7//v/+////AAD+//z/+P/2//r//f///wIA
/v/8//r/9//6//v//f/+//7//////////P/7//n/9//7//7/AQAEAAAA/v/8//n/+v/7
//z//f8AAAEAAQACAAAA/v/7//n/+//+/wMABwADAAEA///8//7///8BAAMABAAFAAUA
BgACAP///P/5//z///8DAAgABAACAAAA/f/9//7/AAABAAMABQAFAAUAAwABAP3/+//9
/wAABAAIAAUAAwD///z//v///wAAAgADAAQABAAEAAAA/v/6//f/+v/+/wEABQABAP7/
/P/6//z//P/9//7///8AAAAAAAD+//z/+P/2//n//P8AAAQAAAD+//z/+v/8//z//f//
/wEAAgADAAMA///7//n/9//5//z///8FAAIA///8//j/+f/6//z///8AAAAAAAABAP7/
/f/6//j//P/+/wEABAAAAP///f/6//r/+v/7//z//////wAAAQD///3/+f/2//r//P//
/wEA/f/8//r/9v/4//r//P/+/wMAAAD+//r/9v/3//j/+f/6//3///8CAAQAAAD9//v/
+f/9//7////+//7//v///////v////7//f////////8AAP3/+//7//r//P8BAAMABQAD
AAIAAQABAP7//f/7//n/+//7//3//v/6//j/9//2//j/+v/7//3/+v/6//r/+v/3//f/
+P/3//n/+//8//3/+v/4//X/8v/0//f/+f/7//7/+v/5//H/7//0//z///8CAAQABQAE
AAIAAQABAAkAEAAYACEAIwAhAB8AGwAPAAIAAgAKABIAFgAYABYAEAAKAAQAAgAEAAYA
CAAKAAgAAgD///v/8//v//L/9v/7////AwABAP3/+P/2//b/9P/3//n/+//9//v/+v/5
//j/9v/2//f/+P/6//z//P/+//z/+//5//j/+v/8//7////+//3//f/8//v/+//6//n/
/f///wAAAQD9//z/+//6//3//v///////////////////////v/+/wAAAgADAAUAAAD+
//7//f///wEAAwAEAAIAAQABAAEA//////7//v8CAAMABAAFAAEA///+//7/AQACAAMA
AwAAAAAAAQABAP7////+//3/AQADAAMABQACAAAA///+/wIAAwACAAIAAAD///7//v/+
//7//f/8//7/AAAAAAEA///+//z/+//+//7///8AAP///v/+//7//f/8//r/+P/7//7/
//8CAP///P/6//j/+v/8//7/AAD9//z//P/9//z//P/8//v//f/9////AQD8//r/+P/5
//v//f///wAA/f/8//z//f/7//r/+f/5//3//////wAA/P/6//n/+P/6//3///8AAP3/
/P/8//z/+v/5//n/+f/9//////8AAP7//P/7//n//P/+/////v/8//z//P/8//r/+v/5
//j/+//8////AgD6//b/9P/2//j/+v/8//z//f///wAA+//5//j/9//8//7/AAAAAP3/
/P/8//v/+//9//3//f////////8AAPv/+f/5//j/+/8BAAQABwAFAAIA///9//3//f/8
//v//P/7//z//P/4//b/9f/0//b/+P/5//v/+f/4//f/9v/2//f/+f/5//j/+f/5//n/
9v/2//X/9P/2//n/+//9//z/+P/z//H/8//2//r/AQAGAAYAAwAAAAAAAQAFAA8AGAAe
ACEAHwAdABkAEQAFAAAABAAMABYAGgAaABIACAAAAAAABAAIAAwADAAMAAoAAAD1//P/
9f/3//j//P8BAAMAAQD9//n/9//2//f/9v/7//3///8BAP3//P/7//r//P/8//3//v//
/wAA//8AAP7//f/7//r//v8AAAIAAwABAP///v/8//7/////////AAABAAEAAQD+//7/
/v/+/wIABAAGAAcABQADAAEA//8CAAMAAwAEAAUABgAGAAcAAgAAAAAA//8DAAUABwAI
AAUAAwACAAEABAAFAAUABgAHAAcABwAHAAUAAwACAAIABAAGAAgACQAFAAQABAADAAMA
BQAFAAUACAAJAAgACQAGAAQAAwACAAcACQAJAAoABgADAAAA/v8BAAIAAgACAAUABgAF
AAUAAwACAAAA//8BAAIABAAGAAIAAAD///7///8AAAAAAAADAAQAAwAEAAAA/v/9//z/
AAACAAQABgACAAAA////////AAABAAEABAADAAQABQAAAP7//P/9/wEAAwAFAAYAAgAA
AP////8AAAAAAAABAAQABQAEAAQAAAD+//3//P8AAAMABQAGAAQAAgABAAAA/////wAA
AQAEAAUABAAEAAIAAAD///3///8CAAQABAABAAAA///+////AAAAAAAAAwACAAMABAAB
AAAA/////wIAAwAEAAQAAQD///7////5//z/AgAGAAYABgAGAAYAAQD///7//P///wEA
BAAHAAYABAACAP7///8AAAIAAwAFAAcABwAHAAQAAQD+//z//v8BAAYACgAIAAkABwAF
AAUABAADAAMABAAFAAUABQABAP3/+//4//z//v8BAAQAAgAAAP3/+//7//z//f/+/wAA
AQADAAMA///9//r/9//7//7/AAACAAAA///9//v/+P/+/wEAAwAFAAQAAAD///7//v//
/wQADAAVABkAGwAcAB4AHQAZABkAHQAbABUAEAASABAADAAOABAADAAKAAwAEgAUABIA
EAAKAAQA/v/8//3/AQAFAAkABgACAP3//f/5//n//f/+/wAABAAGAAMAAQD///3//f/+
////AAABAAIABAAGAAIAAAD8//r//v8BAAMABgADAAIAAQD//wEAAQACAAIABQAHAAgA
CQAFAAMAAAD9/wEABAAHAAoACAAGAAQAAQADAAMAAwADAAUABwAIAAoABgAEAAEA//8B
AAQACQANAAoACQAIAAYACAAHAAcABwAJAAsADAAOAAoABwAEAAEABAAHAAsAEAAOAAwA
CgAHAAgACAAJAAkACwANAA0ADQALAAkABQADAAYACAALAA4ADQALAAcABAAFAAUABQAG
AAkACgAKAAoACAAGAAIA//8BAAQABgAJAAYABAADAAIAAwACAAIAAgAEAAYABwAIAAYA
BAAAAP7/AQAEAAgADAAIAAYABAACAAEAAAAAAAEABAAGAAgACQAFAAEA///9////AgAF
AAsABwAFAAMAAAAAAAAAAQADAAUABgAHAAkABQADAP///P8AAAIABQAIAAYABQADAAAA
AAAAAAEAAgAEAAUABwAJAAUAAwD///z///8CAAYACQAFAAQAAgD+////AAABAAIABAAG
AAcACAAEAAAA/v/8/wAAAgAEAAcABAADAAIAAAABAAEAAgAFAA0ADAAJAAYAAwAAAAAA
AQADAAQABgAHAAkACwAJAAYAAwD+/wEABAAIAAsACQAJAAcABQAEAAMAAgACAAQABQAI
AAoABgAHAAUAAwAGAAgACgANAAsACQAGAAMAAwABAAEAAAABAAIABAAGAAIAAAD9//v/
/f8AAAMABgAEAAMAAwABAAEAAQAAAP//AAACAAMABAACAAEA///9/wAAAgAHAAkAAwD+
//r/+f/+/wQACQAMABAAFQAZABcAEgASABUAGwAhACUAIwAbAA4ABAAEAAYACAAOABIA
FAAUABIADgAMAAgABAAEAAYABgAJAAsACQAFAAAA/P/7//3//f///wUABgAGAAgACAAG
AAMAAAD9/wAAAgAEAAYAAwACAAIAAgACAAIAAAAAAAIABQAHAAoABQACAP//+//+/wEA
BQAIAAUABQAEAAMAAwADAAIAAQAFAAgACwAOAAkABgADAP//AgAFAAgACwAKAAkABwAG
AAYABgAFAAUABgAIAAwADwAMAAkABgACAAcACQAMAA8ADAALAAkACAAIAAcABgAFAAgA
CQALAA4ACwAIAAUAAQADAAYACgANAAwADQAMAAsACQAJAAcABwAIAAoADQAQAA4ACwAG
AAIABwAJAAsADgALAAoACAAGAAQABAACAAEABQAIAAoADQAKAAYAAwAAAAIABAAHAAoA
CQAIAAYABAAEAAQAAgACAAUABgAIAAoABgAEAAIAAAACAAQABwALAAkACAAHAAUABQAD
AAMAAwAEAAYACAANAAgABQACAP7/AQAEAAgADQAMAAoACAAHAAUABQADAAIABAAGAAkA
DAAJAAcABAAAAAMABAAGAAgACAAHAAcABwAFAAUAAwACAAQABgAJAAsACAAGAAMA/v8B
AAQABwAKAAgACAAHAAYABAACAAIAAgAKAAwACgAIAAYABAACAAMABQAIAAoABwAHAAgA
CQAIAAYABAAAAAUACAAMAA8ACwALAAkABwAHAAcABwAIAAkACQALAAwACAAJAAcABQAI
AAoADAAPAAsACQAGAAMABAADAAQABAAGAAYABwAIAAYABAABAP//AQAEAAcACgAGAAUA
BQADAAIAAwADAAMABAAGAAcACAAEAAMAAQD//woADAALAAsABwACAAAAAQAEAAoADwAU
ABYAFwAVABUAFAAWABkAHwAlACcAJQAfABYACgAGAAoADgASABoAHgAcABgAFAAQAAwA
CgAOABAAEgATABEACwAHAAQAAgAFAAcABwANABMAEAAOAA4ADAAJAAcABQADAAYACAAK
AAwACgAIAAcABgAHAAgABwAIAAkACwAMAA4ADAAKAAgABQAJAAsADgAQAAwACwAJAAcA
CgALAAsACwALAAwADQAOAA0ADAALAAkADQAPABEAEwAQAA8ADQAMAA0ADgAOAA8AEAAQ
ABIAEwARAA8ADQAKAA8AEQAUABcAFQATABAADgARABEAEQARABMAEwAUABYAEgAQAA4A
CwANABAAFAAXABMAEwARAA8AEgATABIAEwAUABQAFQAWABUAEwAPAAwADwARABMAFgAU
ABIADwAMAA0ADgANAA0ADgAQABEAEwARAA4ADAAKAA0ADgAQABIADwAOAAwACgANAA4A
DQAOABAAEAARABIAEAAOAAwACgAMAA4AEQAVABEAEAAPAA0AEAAPABAAEQASABIAEgAV
ABEADwANAAoADgAQABMAFwAVABIADwANABAAEQAQABAAEgASABMAFAASABEADwAMAA8A
EAASABQAEQAPAA4ADQAQABEAEAAQABIAEgATABMAEQAQAA4ACgANABAAEwAWABMAEgAQ
AA4AEQAQABEAEgAUABQAFAAVABMAEQAPAAwADwARABQAGQAWABQAEQAOABEAEgASABMA
FQAVABYAFwATABEADwANABAAEwAWABkAFwAYABYAFAAVABYAFgAXABQAFAAVABUAEQAP
AA0ACgAPABEAFAAXABIAEAAOAAwACgAOABQAFwAaABYAFAASABAADgAOAA4ADgARABIA
EwAUABAADgAMAAoADgAQABIAFAAUABQAFAAUABUAFgAXABgAHgAkACoAMAAuAC4ALgAu
ACsAKgApACgAKAAoACgAKAAlACQAIwAiACMAJAAlACYAIQAcABcAEgAVABYAFwAYABoA
GgAaAA==
         </WaveFormData>
      </LeadData>
      <LeadData>
         <LeadByteCountTotal>10000</LeadByteCountTotal>
         <LeadTimeOffset>0</LeadTimeOffset>
         <LeadSampleCountTotal>5000</LeadSampleCountTotal>
         <LeadAmplitudeUnitsPerBit>4.88</LeadAmplitudeUnitsPerBit>
         <LeadAmplitudeUnits>��V</LeadAmplitudeUnits>
         <LeadHighLimit>2147483647</LeadHighLimit>
         <LeadLowLimit>268435456</LeadLowLimit>
         <LeadID>II</LeadID>
         <LeadOffsetFirstSample>0</LeadOffsetFirstSample>
         <FirstSampleBaseline>0</FirstSampleBaseline>
         <LeadSampleSize>2</LeadSampleSize>
         <LeadOff>FALSE</LeadOff>
         <BaselineSway>FALSE</BaselineSway>
         <ExcessiveACNoise>FALSE</ExcessiveACNoise>
         <MuscleNoise>FALSE</MuscleNoise>
         <LeadDataCRC32>1973989309</LeadDataCRC32>
         <WaveFormData>
XgBeAF4AXgB2AI4ApgC+AL4AvgC+AL4AqQCWAIMAcABkAFgATABAADUALAAjABoAFQAQ
AAsABgACAAAA/v/8//b/8v/u/+r/7P/s/+z/7P/p/+j/5//m/+j/6P/o/+j/6v/q/+r/
6v/n/+b/5f/k/+b/6P/q/+z/6//q/+n/6P/p/+r/6//s/+7/7v/u/+7/7f/s/+v/6v/t
/+7/7//w/+7/7v/u/+7/7//w//H/8v/z//T/9f/2//T/9P/0//T/+P/6//z//v/+//7/
/v/+/wEAAgADAAQABQAGAAcACAAIAAgACAAIAAwADgAQABIAEQAQAA8ADgAPABAAEQAS
ABQAFgAYABoAGQAYABcAFgAZABoAGwAcABgAFgAUABIAEQAQAA8ADgAMAAwADAAMAAgA
BgAEAAIAAwAEAAUABgADAAIAAQAAAP7//v/+//7///8AAAEAAgD///7//f/8////AAAB
AAIAAQAAAP///v/+//7//v/+////AAABAAIA///+//3//P///wAAAQACAP///v/9//z/
/P/8//z//P/+//7//v/+//z//P/8//z///8AAAEAAgAAAP7//P/6//z//P/8//z//P/8
//z//P/7//r/+f/4//v//P/9//7/+//6//n/+P/5//r/+//8//z//P/8//z/+f/4//f/
9v/5//r/+//8//v/+v/5//j/+f/6//v//P/9/wEABAAHAAcACAAGAAIABgAJAAwAEQAQ
ABMAFAATABAADAAMAAwADQAQABMAFgAVABQAEwAQABEADwAPAA8ADAALAAgABQADAAAA
+//4//n/+P/4//n/9//1//P/8P/y//H/8P/v/+z/7P/r/+r/6f/q/+r/6//t/+3/7f/t
/+r/6f/o/+X/5//q/+z/7//v/+3/6P/m/+L/4P/c/9j/0v/M/8z/0P/X/+P/+f8aAD0A
XAB7AJYArQDBANMA3wDbANEAxgCyAJcAgQBxAGQAVABBAC8AKgApACcAIQAaABEACAAA
AP3/+v/5//b/9f/0//L/7//p/+j/6P/o/+b/5f/o/+j/6f/r/+j/5f/i/9//4P/h/+P/
5v/l/+X/5v/m/+X/5f/l/+P/5v/p/+r/6//o/+f/5f/k/+b/6P/q/+z/7P/t/+7/7v/t
/+3/6f/n/+n/7P/u//H/8f/w//D/7//v//D/8P/x/+//8v/z//T/+P/4//j/+P/5//v/
/v8AAAAAAAD+//3///8AAAEABAAFAAcACQAKAAkACQAIAAYABwAKAAsADAAOAA4ADQAM
AA8AEQASABMAEAAPAA8ADwATABEADwAOAA8AEAARABEADQAHAAMA/f///wAAAQADAAIA
AQAAAAAA/v/9//z/+v/7//v/+//8//r/+v/5//r/+P/5//v//f/7//r/+P/3//n/+f/5
//n//P/7//z//v/7//n/+f/1//b/9v/3//j/+P/5//n/+f/3//b/9v/1//b/9//4//n/
9//2//b/9f/4//f/+P/4//X/9f/0//P/9f/1//T/9P/2//f/+P/5//f/9P/y/+//8f/x
//L/9P/z//P/8//z//H/8P/u/+3/8P/y//X/9//z//P/8f/v//D/8P/v//D/8v/y//L/
8//x//D/7v/s//T/9f/y//D/7v/u/+7/7v/z//f/+////wAAAAD+//7//v/+/wAAAQAJ
AA0ADwAQAAkACAAHAAQACAAKAAwADgAOAA4ADAAKAAcABgAFAAMABAADAAIAAQD9//f/
8//w/+z/6//r/+r/6f/o/+b/5v/l/+T/4//j/+X/5v/n/+b/5f/j/+L/4f/h/+H/4f/h
/9//3//d/93/3v/e/9//3//n/+j/5P/g/9r/0P/I/8L/wP/A/8j/0//f/+//DAAxAFIA
awCIAKUAuwDLANkA3wDVAMwAvACdAH0AaQBeAFQARQAxACIAFwARAA0ABgABAAAA/P/5
//j/7//m/+P/4P/c/93/4f/m/+T/5P/i/+H/3v/c/9v/2//c/93/3v/f/93/2//a/9r/
3f/d/97/3v/d/93/3f/b/9n/2//b/9v/4P/j/+X/6P/l/+T/4//i/+L/4//k/+T/5//p
/+f/5//k/+T/4//j/+b/6P/r/+3/6//q/+j/5//o/+z/7v/w//L/8v/y//L/8v/z//X/
9v/3//j/9//3//j/+P/4//r//f///wEAAgD//////v/8//z//v/+//7/AgAEAAUABgAE
AAUABQAFAAYABwAJAAsACwAJAAcABgAFAAQAAwABAAQAAwAEAAMAAAD+//z/+//7//v/
+//8//z/+//6//j/9//1//P/8v/0//b/9//6//T/8//z//P/9f/2//b/9//3//f/9//3
//b/8//y//L/9f/3//v/+//6//j/9//2//j/+f/5//n/+f/4//j/9//1//X/9f/1//f/
+P/6//v/+v/3//b/9P/1//f/+P/5//f/9//2//b/9P/z//L/8f/0//b/+f/7//j/9f/z
//L/9P/1//b/9//2//b/9f/1//P/8v/y//H/8//1//X/9f/z//L/8P/w//L/8v/y//P/
9f/0//T/9P/0//T/+f/7//3///8DAAQAAwAEAAMABAAHAAkADwARABEAEAAKAAoACgAI
AAsADgARABQAFgAWABQAEgAMAAoACAAFAAgABwAGAAUAAQD7//f/9P/y//H/8f/w/+3/
7P/q/+r/6f/o/+f/5//p/+r/6//q/+f/5f/k/+P/5f/l/+X/5f/n/+f/5f/l/+X/5P/k
/+P/6f/q/+r/5P/e/9T/zv/K/8b/wv/G/9H/2//r/wQAIwBCAF0AfACfALcAxwDRANEA
xwC6AKwAkQBvAF0AWABSAEUAMwAmABsAFQANAAYAAwAAAP7////8//f/8P/r/+j/6P/p
/+v/7P/r/+r/5//l/+T/4v/h/+H/4v/j/+T/5f/j/+H/4P/g/+T/5f/n/+j/5//n/+f/
5f/k/+X/5P/j/+X/5//o/+r/6P/o/+j/6P/o/+n/6v/q/+3/7//t/+3/7P/s/+v/6//u
//D/8//1//P/8v/w/+//8f/0//X/9v/4//j/+P/4//b/9//5//r//f8AAAEAAwADAAIA
AQACAAUABwAJAAoADAANAA0ADAALAAwACwAKAA8AEAAQABAADwAPAA4ADQAOAA8AEQAT
ABUAEwARABAADQAMAAsACQAMAAsADAALAAYABAACAAEAAQABAAEAAgACAAEAAAD+//z/
+//6//r//P/+////AgD9//v/+v/5//r//P/9/////f/9//3//f/7//n/+f/6//z//f8A
AP///v/8//v/+v/8//3//f/9/////v/+//3//P/7//r/+f/9//7/AAABAP7/+//6//j/
+f/7//z//f///////v/+//z/+//6//n/+//8//7////+//v/+f/4//v/+//7//v//P/8
//v/+//5//j/+P/3//n/+//7//v/+v/4//X/9P/0//b/+P/5//r/+v/6//r/+v/9////
AQADAAkACgAJAAoACgAKAAwADQASABUAFgAWABAAEAAQAA4ADgAQABIAFAAVABYAFQAU
AA4ADAAKAAcACAAHAAYABQAAAPv/+P/2//T/8//z//L/8v/y//H/8v/u/+z/6v/p/+v/
7P/t/+z/6v/p/+n/6f/n/+f/5//n/+r/6//q/+v/6f/o/+j/5//p/+r/6v/o/+L/2P/O
/8b/wP/A/8j/1//n//3/HgA9AFgAdwCWALEAwwDPANMAzwDJAMAAqACDAGkAXwBWAEoA
PQAvACgAIQAVAAkABAADAAQABgAHAAQA///4//H/7P/q/+v/6//s/+7/7v/s/+v/6P/m
/+X/5f/o/+n/6v/r/+j/5//n/+j/6P/n/+f/5v/q/+v/7P/r/+j/6f/o/+f/6//t/+7/
8P/v/+7/7f/s/+z/7f/u/+7/8f/z//H/8f/w//D/7//v//H/8v/0//X/9f/2//b/9//1
//j/+f/6//3//v///wAA/////wAAAAADAAYABwAJAAoACgAKAAwADAANAA4ADgARABMA
FAAUABEAEgARABAAFgAYABkAGgAYABkAGQAZABgAFwAXABcAGgAZABgAGAAVABIADwAL
AA4ADQAOAA0ACQAIAAcABwAEAAMAAgACAAMAAwADAAIAAQD///3//P///wAAAAACAP7/
/f/9//3/+//8//z//f/+////AAABAAAA/f/8//z//v///wIAAQD///7//v/+//z//f/9
//3/AAAAAAEAAQD+//3//P/7//3//v8AAAEA///9//3//P/6//v/+//7//z//f/9//7/
/P/7//r/+f/7//z//v////3/+//6//r/+f/5//n/+f/7//z//P/9//r/+P/3//X/9v/5
//r/+//5//j/9v/2//b/9v/2//f/+f/6//r/+v/4//f/9v/2//X/+f/7//z//P/8//z/
/P///wEAAwAFAAkACgAJAAoACAAIAAoACwARABMAEwASAA4ADgAOAAwADAAOABAAEgAT
ABQAEwASAA0ACgAHAAMABgAFAAQAAwD+//n/9v/0//D/7//v/+7/7//w//D/8v/u/+z/
6v/p/+v/7P/t/+z/6v/p/+n/6f/n/+f/5//n/+r/6//q/+v/6f/o/+j/5//n/+r/6v/k
/97/1v/O/8T/wv/G/87/3f/x/w0ALgBLAGgAhQCiALUAxQDPAM8AyQDBALAAkgB1AGcA
XwBUAEYAOQAvACoAIQATAAsABgADAAQABgAFAAIA/f/2/+//6v/o/+f/6f/s/+7/7v/s
/+v/6P/m/+X/5f/m/+f/6P/p/+j/5//n/+j/5//n/+j/6P/q/+v/7P/r/+j/6f/o/+f/
6f/r/+z/7v/s/+z/7P/s/+r/6//s/+z/7v/x//D/8f/w//D/7//v//H/8v/0//X/9f/2
//b/9//1//j/+f/6//3//v///wAA/////wAAAAADAAYABwAJAAgACAAIAAoACgALAAwA
DAAPABEAEgASABEAEgARABAAFAAWABcAGAAWABcAFwAXABUAFQAWABcAGgAZABgAGAAU
ABIAEAANAA4ADQAOAA0ACQAIAAcABwAEAAMAAgACAAMAAwADAAIA///9//v/+v/8//7/
//8CAP7//f/9//3//f/+//7///8AAAEAAgADAAAA/f/8//z//v///wIAAQD///7//v/+
//z//f/9//3/AAAAAAEAAQD+//3//P/7//7//v/////////9//3//P/6//v/+//7//z/
/f/9//7//P/7//r/+f/8//z//f/9//3/+//6//r/+v/5//j/9//4//r/+//9//n/+P/4
//f/+P/7//z//f/7//r/+P/4//b/9v/2//f/+P/6//v//P/4//f/9v/2//n/+f/7//z/
/f/7//j/9v/5//r/+//8/wIABQAIAAsADAAKAAYABAAIAAoADgARABIAEwASABAADAAM
AAwACgAPABIAFQAYABQAEgAOAAoACAAIAAgABwAHAAUAAwABAPz/9//0//L/8//z//T/
9P/y//D/7f/s/+7/7v/u/+//7//u/+3/6v/q/+n/6f/p/+r/6//s/+3/6v/p/+b/5f/n
/+j/6v/r/+3/6v/m/97/2P/S/9D/zP/M/87/1v/d/+v/AwAiAEEAYACBAKAAtwDHANEA
zwDFALkAqgCSAHkAbwBpAF4ASgA3ACkAJAAfABsAFQAQAA0ACgAIAAMA/P/3//L/8f/y
//L/8f/x/+z/6f/o/+X/4//l/+b/6P/r/+n/6f/p/+n/5v/l/+X/5v/q/+v/7f/u/+z/
6//q/+f/6P/r/+z/7f/t/+3/7P/s/+r/6v/q/+r/7P/v//L/9P/z//P/7//t//D/8v/z
//X/9v/2//f/9//2//b/9f/1//j//P/+/wAAAAD+//z/+v/9////AgAEAAQABgAGAAcA
CAAIAAgACgAMAA8AEgAUABMAEwASABAAEgAUABQAFAAVABYAFgAWABYAFwAXABcAGAAZ
ABsAHQAcABkAFgAUABQAFAAUABMAEQAPAA8ADQAKAAgABgAFAAcABwAHAAgABgADAAAA
/P////////8AAAAAAAD//wAA/P/7//v/+//8//7///8BAP7//f/8//v//v/9//7/AAD/
////AQD///7//P/7//r//f///wAAAQD///z/+v/3//j/+f/6//v//P/8//3//f/8//n/
+P/2//j/+//9/////f/7//j/9v/3//f/9//3//b/9v/3//f/+f/3//b/9v/4//n/+v/7
//j/9v/z//H/8v/0//f/+f/2//f/9v/1//P/8v/w//D/9P/2//j/+//3//b/9P/y//D/
8//0//b/9v/0//T/9P/0//n/+//9////AwAEAAMABAAEAAQABgAHAAwADwAQABAACwAK
AAkABgAKAAwADgAQABEAEgARABAADAAKAAgABQAHAAUAAwABAP//+//5//j/9f/z//L/
8P/x//D/7v/u/+v/6P/l/+P/5//o/+n/6P/m/+X/5f/l/+X/5f/l/+X/5v/n/+b/5//n
/+b/5v/l/+f/6P/o/+b/4P/a/9L/zv/K/8b/yP/R/9n/5//+/x8AQABdAHoAlwCxAMsA
3wDrAOkA2gDIAK0AjwB1AGYAYABTAEEAMgAlAB8AGwAUAA0ABgACAP///P/7//b/7//s
/+r/6f/n/+b/5v/m/+T/4//g/97/3f/d/+D/4f/i/+P/3//d/9z/3P/e/9//4f/i/+X/
5f/l/+P/4P/h/+D/3//i/+P/4//k/+T/5P/k/+T/5P/l/+b/5v/p/+v/6f/p/+j/6P/n
/+f/6v/q/+v/6//p/+r/6v/r/+3/8P/x//L/8v/y//L/8v/w//H/8//0//f/+v/7//3/
/f/8//v//P/8//3//v/+////AQACAAIAAAACAAIAAgAHAAgACAAIAAoACwALAAsACgAJ
AAkACQAMAAsACgAKAAoACgAKAAkACwAJAAkABwACAAAA/v/9//7//f/8//z//v/9//z/
+v/3//X/8//y//f/+v/8/wAA+//5//j/9//1//b/9v/3//f/9//3//f/9v/z//L/8v/2
//f/+v/5//f/9v/2//b/9v/3//f/9//4//j/+f/5//f/9f/z//H/8//0//b/9//3//X/
9f/0//T/9f/1//X/9f/1//T/9P/y//H/8P/v//L/9P/3//n/9v/z//H/8P/x//H/8f/x
//H/8v/y//P/7//s/+r/5//q/+//8v/1//f/9v/0//T/8v/w/+7/7f/t/+7/7v/u/+r/
7P/t/+7/7//w//b/+f/8////AAD+//r/+P/7//7/AwAHAAkACwALAAoABgAGAAYABAAG
AAgACgAMAAwADAAKAAgACAAIAAgABwAEAAEA/v/7//b/8f/u/+z/6//r/+z/7P/o/+b/
4//i/+T/5P/k/+X/4//i/+H/3v/f/9//4P/h/+L/4//k/+X/4f/f/9v/2f/c/97/4f/j
/+P/4v/e/9r/1v/S/87/yv/G/8T/xv/N/9n/6f8GACkATABtAIwAqwC9AMkA0wDTAMkA
wACyAJkAeQBhAFYASgA3ACcAHAAVABEADwAIAAEA+v/0/+//7P/r/+r/5//o/+j/5//l
/+L/4f/g/93/2//e/97/3//h/9//3//f/9//3v/d/93/3v/g/+H/4//k/+P/4f/f/9v/
3f/h/+P/5f/j/+P/4v/i/+L/4v/i/+L/5f/n/+n/6v/o/+n/5v/l/+j/6v/r/+3/7f/s
/+z/6//r/+z/7P/t/+//8v/z//T/8//y//H/8P/y//X/+f/8//v//P/7//v//P/8//z/
/v8AAAMABgAIAAUABQAEAAIABQAIAAkACgAKAAoACQAIAAgACQAJAAkACgALAA0ADwAO
AAsACAAGAAcACAAJAAkABwAFAAUAAwABAAAA/////////////wAA/f/7//n/9v/5//n/
+f/6//j/+P/3//j/9P/z//P/8//0//b/9//5//b/9f/0//P/9f/1//f/+v/6//n/+v/3
//X/9P/0//T/9f/3//j/+f/2//T/8//x//P/9f/3//n/+f/4//j/9//3//X/9f/0//X/
9//4//n/9v/1//P/8v/0//X/9v/3//f/9v/2//X/9f/z//L/8v/0//X/9v/3//P/8v/w
/+//8f/y//T/9f/0//X/9P/z/+3/7v/y//T/9v/3//j/+f/6//z//f/+////BAAGAAYA
CAAIAAgACgALAA8AEQARABAADAAMAAwACgALAAwADQAOABEAEgARABAACgAIAAYAAwAF
AAMAAQD///z/9//0//L/7f/r/+r/6P/p/+r/6v/s/+r/6P/m/+X/5v/m/+b/5P/m/+X/
5f/l/+P/4f/f/93/3//h/+H/4//j/+L/4v/h/9//4P/g/97/2v/U/8z/wv+6/7r/wv/R
/+P//f8eAD8AXAB7AJgArQC9AMcAywDHAMEAtgCYAHUAXQBRAEYAPAAxACcAIAAZAA8A
BQD+//v/+v/8//3/+v/3//L/6//m/+L/4f/h/+T/5f/m/+X/5f/i/+D/3//f/+H/4f/h
/+H/4v/h/+H/4v/i/+H/4f/g/+P/5f/n/+f/5P/l/+T/4//m/+f/5//o/+r/6v/q/+r/
5//n/+f/5v/p/+3/7f/v/+7/7v/t/+3/8P/w//H/8f/z//T/9P/1//L/9P/0//T/+f/6
//v//P/6//v//f/+/wAAAgACAAMABgAGAAYACAAGAAcACAAIAAoADQAPABAADwAQAA8A
DgARABIAEgASABQAFQAVABUAFAATABMAEwAXABUAEwASABAADgAMAAkACwAJAAkABwAH
AAYABQAFAAEA///9//z//////////v/9//v/+f/4//v//P/8//7//P/7//v/+//4//j/
9//3//r/+//8//3//P/5//j/+P/7//v//f/7//3//P/8//z/+f/5//j/9//5//r//P/9
//r/+f/4//f/+v/6//v/+//9//v/+//6//f/9//2//X/+P/5//n/+v/4//f/9v/1//b/
9v/3//f/+f/3//b/9v/2//X/9P/z//X/9v/2//f/9f/0//T/8//x//P/8//z//T/9P/z
//T/8//y//H/8f/1//j/+P/4//j/+P/4//v//f///wEABwAIAAcACAAIAAgACgALABEA
EwATABIADAAMAAwACgAKAAwADgAQABAAEAAOAAwACAAGAAQAAQACAAEAAAD///r/9f/y
//D/7v/t/+3/7P/s/+z/6//s/+r/6P/m/+X/5//o/+n/6P/o/+f/5//n/+X/5f/l/+X/
5v/n/+b/5//l/+T/5P/j/+X/6P/m/+T/3P/U/8r/wv+8/77/yv/X/+v/BwAoAEMAYgCB
AJ4AswDDAMsAzQDJAMMAtgCWAHMAYwBbAFAAQgAzACsAJgAdABEABwACAAEAAgAEAAMA
AgD7//T/7f/q/+b/5//n/+r/7P/s/+r/6f/o/+b/5f/l/+b/5//o/+n/5v/l/+X/5v/l
/+X/5v/m/+r/6//s/+v/6v/r/+r/6f/s/+3/7f/u/+7/7v/u/+7/7P/t/+7/7v/w//P/
8v/z//L/8v/x//H/8//0//b/9//3//j/+P/5//j/+v/6//r///8AAAEAAgABAAEAAgAC
AAUACAAJAAsADAAMAAwADgAOAA8AEAAQABEAEwAUABQAEwAUABMAEgAWABgAGQAaABoA
GwAbABsAGgAZABkAGQAdABsAGQAYABYAFAASAA8AEAAPABAADwALAAoACQAJAAYABQAE
AAQABQAFAAUABAADAAEA///+/wEAAgACAAQAAgABAAEAAQAAAAAA/////wAAAQACAAMA
AgD///7//v8BAAEAAwABAAEAAAAAAAAA/v////////8CAAIAAwADAAAA///+//3///8A
AAIAAwABAP/////+//z//f/9//3/AAABAAEAAgD+//3//P/7//3//v8AAAEA///9//z/
/P/8//v/+v/5//r//P/9////+//6//r/+f/7//3//f/9//v/+v/4//j/+P/4//j/+f/6
//z//f/+//z/+//6//r/+//7//3//v/9//v/+P/2//n/+v/7//z/AQAFAAkADQANAAwA
CQAIAAoADAAQABMAFgAXABYAFAAOAA4ADgAMABEAFAAXABoAGAAWABIADgAOAA4ADgAN
AAsACQAHAAUAAgD9//r/+P/3//f/+P/4//b/9P/x//D/8P/w//D/8f/w//D/8P/u/+z/
6//r/+v/7v/v//D/8f/w/+//7P/r/+3/7v/w//H/8//w/+z/5P/e/9j/1P/Q/9D/0v/Y
/9//6////yAAPQBcAH8AogC5AMsA1QDVAMsAwQC2AKAAhwB5AHUAagBWAEEAMQAqACcA
IQAbABgAFQASAA4ACQAEAP//+v/5//r/+v/5//f/9v/z//L/7//t/+7/7v/v//H/7//v
/+//7//u/+3/7f/u//D/8f/z//T/8v/x//D/7f/w//P/9P/1//X/9f/0//T/8v/y//L/
8v/1//f/+f/6//n/+f/1//P/9v/4//n/+//7//r/+v/5//n/+v/6//v//P8AAAIABAAE
AAIAAAD+/wEAAwAGAAgACAAKAAoACwAOAA4ADgAQABIAFQAYABoAGAAXABUAEgAVABgA
GQAaAB0AHgAeAB4AHAAdAB0AHQAeAB8AIQAjACIAHwAcABoAGgAaABoAGQAXABUAFQAT
AA8ADgANAA0ADQANAA0ADgALAAkABwAEAAcABwAHAAgABwAIAAgACgAFAAMAAgABAAMA
BgAIAAsACQAHAAUAAwAGAAUABgAIAAYABQAGAAMABQAEAAQABAAFAAcACAAJAAcABAAC
AP//AgADAAQABQAFAAQABAADAAEA//////7/AQADAAQABQACAAEA///+//7///8AAAEA
AQAAAAAA//////3//P/8//7///8AAAEA/f/8//r/+f/5//r//P/9////AQABAAEAAAD+
//v/+v/7//z//f////v/+v/4//b/+f/7//3/AAAAAP//AAAAAPX/9v/4//r//P/+/wMA
BQAHAAkACgAKAAgACAAKAAwAEAATABQAFQAUABIAEAASABQAFAAVABYAFwAYABgAGAAW
ABQAEwAUABUAFQASAA0ACAADAAEA/f/7//r/+v/5//n/+P/1//T/8v/y//P/9P/1//f/
9f/y/+//6v/t/+3/7v/v/+//7//v/+//7f/t/+v/6//t/+7/8P/x/+v/6P/m/+T/4P/e
/97/2v/W/9T/1P/b/+f/+/8cAEEAYgB/AJoAswDFANMA4QDnAOEA1gDGAKsAjwB9AHAA
ZABPAD0AMgAtACsAKQAgABcADAACAP///v/9//r/+f/4//T/7//r/+r/6v/q/+j/5//o
/+j/6f/r/+r/6f/o/+f/6f/p/+r/7P/q/+n/6f/o/+f/5//n/+X/5v/p/+r/6//p/+n/
6P/o/+v/7P/t/+7/7P/t/+7/7v/x//P/8f/x//T/9v/3//n/9v/0//P/8f/y//T/9f/3
//f/+v/7//z//f/8//v/+v/9////AgAEAAMABAADAAMABgAGAAYACAALAA0ADwAQAA0A
DQAMAAoACwAOAA8AEAASABIAEQAQABMAFQAWABcAFQAVABYAFwAbABkAFwAWABUAFAAT
ABEADwANAA0ACwAMAAwADAANAAoACQAIAAgABwAFAAMAAAADAAMAAwAEAAIAAgABAAIA
/////wAAAQD//wAAAAABAAEAAQABAAEAAwABAAEAAgABAP/////7//7/AAADAAYABQAF
AAQAAwAAAP7//f/7//7///8AAAEAAQAAAAAA//8CAAEAAgACAP/////+//3///////7/
/v8AAAEAAgADAAEA/v/8//n//f/9//7/AAD///////////z//P/7//v//f/+/wAAAQD9
//3/+//5//v//P/8//7//P/8//z//f/z//T/9v/6//z//v8AAAEAAwAFAAcACgAKAAgA
CAAKAAwAEAATABUAFwAXABYAFQAWABcAFgAWABgAGgAcAB4AHgAcABoAGAAYABgAFwAU
ABEADgALAAsABwAFAAQAAAD9//v/+P/3//b/9P/0//b/9v/2//f/9P/y//D/7P/u/+//
8f/z//D/7//u/+3/7//v/+3/7f/x//L/9P/1/+3/7P/s/+7/7P/q/+b/4P/Y/9L/0P/V
/9//7/8KAC0AUABvAIwAqQDBAM8A2wDjAOEA2gDMALEAjwBzAGYAXABPAEEANgAvACsA
JwAgABcADAAEAAMAAgADAAQAAQD+//r/9f/x//D/8v/y//D/7//y//L/8//1//P/8f/v
/+3/7v/v//H/9P/y//H/8f/w//H/8f/x/+//8f/1//f/+f/2//X/8//y//T/9v/4//r/
+f/5//n/+P/5//v/+f/5//r//P/9/////f/8//z/+//9/wAAAgAFAAIABAAEAAQABgAG
AAYABgAJAAsADgAQABAAEAAOAA0AEQASABMAFgAVABcAGQAaABgAGQAZABgAGwAeAB8A
IAAfAB4AHAAaAB4AIQAjACUAIwAjACQAJQAlACMAIQAgACEAIgAjACMAIQAdABsAFwAX
ABgAGQAbABcAFQATABIAEgARABAADgAPAA8ADwAQAA8ADgAMAAwADAANAA8AEQAQABAA
DwAPAA8ADwAPAA8AEgARABIAFAATABEAEQANABAAEAARABIAEQARABAADwARABAAEAAP
ABAAEQASABMAEgAQAA8ADQAPAA8AEQASABAAEQARABEADwAPAA4ADgAQABEAEgATABIA
EAAPAA0ADwAPABAAEgASABEAEAAPAA4ADgANAA0ADQAOABAAEQAPAA8ADQALAA0ADgAO
ABAADwAOAA0ADQAQABIAEwAUABgAGwAeACIAIAAfACAAIAAjACUAKAAqACkAKgArACwA
KQAoACgAKQAsAC0ALgAwAC4AKwApACYAJQAlACQAIgAgAB4AHAAZABcAEQAOAAoACgAJ
AAgACQAFAAUAAgD///////8BAAMABwAFAAIA//8AAAEAAgADAAQABAAEAAQABAADAAIA
AQAAAAMABAAFAAYAAAD8//j/9P/u/+r/5v/i/+z/9v8AAAoAJwBEAGEAfgCXALAAyQDi
AN8A3ADZANYAwQCuAJsAiAB7AG4AYQBUAEkAQAA3AC4AKgAoACYAJAAgABwAGAAUABAA
DgAMAA==
         </WaveFormData>
      </LeadData>
      <LeadData>
         <LeadByteCountTotal>10000</LeadByteCountTotal>
         <LeadTimeOffset>0</LeadTimeOffset>
         <LeadSampleCountTotal>5000</LeadSampleCountTotal>
         <LeadAmplitudeUnitsPerBit>4.88</LeadAmplitudeUnitsPerBit>
         <LeadAmplitudeUnits>��V</LeadAmplitudeUnits>
         <LeadHighLimit>2147483647</LeadHighLimit>
         <LeadLowLimit>268435456</LeadLowLimit>
         <LeadID>V1</LeadID>
         <LeadOffsetFirstSample>0</LeadOffsetFirstSample>
         <FirstSampleBaseline>0</FirstSampleBaseline>
         <LeadSampleSize>2</LeadSampleSize>
         <LeadOff>FALSE</LeadOff>
         <BaselineSway>FALSE</BaselineSway>
         <ExcessiveACNoise>FALSE</ExcessiveACNoise>
         <MuscleNoise>FALSE</MuscleNoise>
         <LeadDataCRC32>3457108667</LeadDataCRC32>
         <WaveFormData>
SABIAEgASAAWAOb/tv+G/1r/Lv8C/9b+4f7s/vf+Av8a/zL/Sv9i/3b/iv+e/7L/v//K
/9X/4P/n/+7/9f/8/wIACAAOABQAFQAWABcAGAAZABoAGwAcAB0AHgAfACAAIAAgACAA
IAAiACIAIgAiACIAIgAiACIAJAAkACQAJAAmACYAJgAmACYAJgAmACYAKAAoACgAKAAo
ACgAKAAoACkAKgArACwALgAuAC4ALgAwADAAMAAwADEAMgAzADQANAA0ADQANAA2ADYA
NgA2ADgAOAA4ADgAOAA4ADgAOAA4ADgAOAA4ADYANgA2ADYANQA0ADMAMgAwADAAMAAw
AC0ALAArACoAKAAoACgAKAAlACQAIwAiACIAIgAiACIAIAAgACAAIAAfAB4AHQAcABwA
HAAcABwAGgAaABoAGgAcABwAHAAcABwAHAAcABwAHAAcABwAHAAeAB4AHgAeACAAIAAg
ACAAHgAeAB4AHgAeAB4AHgAeAB4AHgAeAB4AIAAgACAAIAAeAB4AHgAeACAAIAAgACAA
IAAgACAAIAAgACAAIAAgACAAIAAgACAAHgAeAB4AHgAcABwAHAAcABwAHAAcABwAHAAc
ABwAHAAcABwAHAAcABwAHAAcABwAHAAcABwAHAAcABwAHAAcABwAHAAcABwAHAAcABwA
HAAaABoAGgAaABwAHAAcABwAHgAeAB4AHgAgACAAIQAhACMAJgAoACkAKQAqACoAKgAq
ACgAJgAkACMAIQAfAB0AGQAZABoAGgAaABgAGAAZABsAGwAbABsAGwAbABsAHAAdAB4A
HgAeAB4AHgAeAB4AHgAeAB4AHgAeAB4AHQAdAB4AHgAeAB4AHgAeAB4AHgAeAB4AHgAf
AB8AHwAfAB8AHQAdAB0AHQAdABwAHgAgACMAKQAtAC4AMwA5AD8ARABKAFQAYABvAIAA
fwBjADUAAADK/5H/W/8o/wD/7/73/g//If8s/0D/Wf9w/4H/kP+g/7H/wf/P/93/5//u
//P/+v8BAAoADwASABUAFwAaABsAGwAeAB4AHwAeAB8AIAAhACQAJAAkACYAJgAlACUA
JgAmACYAJgAmACcAJwAnACcAJwAnACcAJwAoACgAKAAoACgAKAAoACkAKQAqACoAKgAq
ACsAKwArACoAKwArACsALAAsAC0ALgAsACwALgAuACwALQAuAC8ALwAwADAAMgAwADAA
MAAxADEAMQAyADIAMQAwAC8ALQAsACwALAAsACwAKwAqACkAJgAlACUAJAAkACMAIQAg
ACAAHQAdABwAGgAZABkAGAAZABcAFgAVABUAFAATABIAEwAUABUAFAAUABQAFAAUABQA
FAAUABMAEwAUABQAFQATABMAFAAVABcAFgAWABYAEwATABMAEwAWABYAFgAWABgAFwAX
ABcAFQAWABcAGAAWABYAFgAWABQAFAAVABYAFQAVABUAFQAXABcAFwAXABUAFQAVABYA
FgAWABYAFQAUABQAFQAWABUAFQAVABQAFAAUABMAEwATABMAEwATABUAFQAVABUAEwAS
ABIAEgASABIAEgASABQAEwATABMAEQARABEAEQASABIAEgARABAAEAARABEADwAPAA8A
DwAQABAAEAARAA4ADQANAA4ADgAOAA4ADgAOAA8ADwAQABIAEwATABMAFAAUABQAEgAO
AAwACgAJAAkABwAFAAMABQAGAAYABgACAAIAAwAFAAcABwAHAAcABwAHAAgACQAKAAoA
CgAKAAoACgAKAAoACAAIAAgACAAIAAcABwAIAAYABgAGAAYACAAIAAgACAAGAAYABwAH
AAcABwAHAAcACQAJAAkACQAIAAgACgANAA8AEwAYABsAHwAlACoALAAyADYAQQBOAFkA
UQAxAAQA1v+n/3X/Qv8Y//n+8f4F/x//Kv80/0X/Xv9x/4D/iv+X/6v/u//F/9H/2P/d
/+L/6f/y//f//P///wMABAAFAAUACAAIAAkACgALAAwADQAMAAwADAAOAAwACwALAAwA
DgAOAA4ADgANAA0ADQANAA0ADQANAA0ADAAMAAwADAAOAA4ADgAPAA8AEAAQABAADgAP
AA8ADwAQABEAEQARABAAEAARABIAFAAUABYAFgAUABUAFgAXABUAFgAWABgAGAAYABgA
GQAXABcAGAAYABYAFgAWABUAEwASABEAEAAQAA8ADgANAA4ADQANAAwACgAJAAcABgAG
AAMAAwACAAAA//////7////9//z/+//8//z//P/8//r/+v/6//j/+f/6//v//P/8//z/
/P/7//r/+v/5//n/+//7//z//f/9//z//P/8//v/+//7//v//P/8//z//P/8//v/+//7
//v//P/9//7//f/8//v/+v/6//r/+//8//v/+//7//v/+f/5//n/+f/7//v/+//8//r/
+v/6//n/+P/4//n/+v/5//n/+f/4//r/+v/5//n/+f/5//n/+f/3//f/9//3//n/+P/4
//j/+P/4//j/+P/4//f/9//3//n/+f/5//n/9v/2//b/9f/2//b/9//3//f/9//3//f/
9v/2//b/9v/2//b/+P/5//n/+v/6//v/+//7//7//v/+//z//P/6//j/9//1//P/8f/v
/+3/7v/u/+7/7P/s/+3/7//x//H/8f/x//H/8f/y//P/9P/0//T/9P/0//T/9P/0//T/
9P/0//T/9v/1//X/9v/0//T/9P/0//b/9v/2//b/9P/0//X/9f/1//X/9f/1//f/9//3
//f/+P/4//j/+f///wMACAALABEAGQAgACQAKgAyAD8ATgBVAEMAHQDu/77/j/9b/yL/
8P7R/sv+2/71/gb/GP8z/07/Yf9w/37/kf+j/7H/u//H/8z/0f/Y/9//5v/t//T/9//7
//z//////wIAAgADAAQABQAGAAcABgAGAAYACAAKAAkACQAKAAwADAAMAAwADQANAA0A
DQAOAA8AEAARABAAEAAQABAAEgASABIAEwATABQAFAAUABQAFQAVABUAGAAZABkAGQAa
ABoAGwAcABwAHAAeAB4AHgAfACAAIQAhACIAIgAkACYAJgAmACcAJwAnACgAKAAoACgA
KAAnACYAJgAmACYAJAAjACIAIQAiACEAIQAgAB8AHQAaABgAGAAVABUAFAASABEAEQAQ
AA0ACwAKAAkACQAIAAcABgAEAAQABAACAAIAAgACAAIAAAAAAAAA//8AAAAA////////
//8AAAEAAQAAAAAAAAABAAEAAQABAAAAAAAAAAAAAAD//////////wAAAQACAAAAAAAA
AAAAAgACAAMABAAEAAMAAgABAAEAAQABAAEAAQABAAEAAgACAAIAAgABAAIAAgADAAQA
AwADAAMAAgAEAAQAAwADAAUABQAFAAUAAwADAAMAAwAFAAQABAAEAAQABAAEAAQABAAD
AAMAAwADAAMAAwADAAIAAgACAAEAAAAAAAEAAQABAAEAAQABAAAAAgACAAIAAgAEAAUA
BQAGAAgACQAJAAkACgAKAAoACAAGAAQAAgABAP///f/7//n/+//8//z//P/4//j/+f/7
//3//f/9//3/+//7//z//f8AAAAAAAAAAP7//v/+//7//v/+//7//v/+//3//f/+//7/
/v/+//7/AAAAAAAAAAAAAAAAAQABAAEAAQABAAEAAwADAAMAAwACAAIABAAHAAsADwAS
ABcAIQApAC4ANAA+AE4AXwBiAEkAGwDn/7D/fP9F/wv/1v6w/qf+tf7P/un+Av8e/zn/
UP9l/3r/kP+h/7H/vf/H/8v/0v/b/+L/5//w//n//P///wEABAAFAAUACAAIAAkADAAN
AA4ADwAQABAAEAASABIAEQARABIAFgAWABYAFgAVABUAFQAVABYAFwAYABkAGgAaABoA
GgAaABoAGgAbAB0AHgAeAB4AHAAdAB0AHQAfACEAIgAjACIAIgAjACQAJAAkACYAJgAo
ACkAKgArAC0ALgAuADAAMgAyADIAMwAzADMANAA0ADQANAA0ADMANAA0ADQANAAyADEA
MAAvADAALwAvAC4ALAArACkAKAAmACMAIwAiAB4AHQAdABwAGQAXABYAFQATABIAEQAQ
AA4ADgAOAAwADAAMAAwADAAKAAoACgAJAAgACAAHAAcACQAJAAoACwAJAAgACAAIAAkA
CQAJAAkACgAKAAoACgAKAAkACQAJAAkACgALAAwADAAMAAwADAAMAAwADQAOAA0ADQAN
AA0ADQANAA0ADQANAA0ADQAOAA4ADgAOAA0ADgAOAA8AEAAPAA8ADwAOAA4ADgANAA0A
DwAPAA8ADwAPAA8ADwAPAA8ADgAOAA4ADgAOAA4ADgAOAA0ADQANAA8ADwAPAA8AEAAQ
ABAADwAOAA4ADwAPAA8ADwAPAA8ADgAOAA4ADwAOAA8ADwAPABAADgAOAAwADgAOAA4A
DgAPABEAEgAUABYAFwAXABcAGAAYABgAFgAUABIAEAAPAAsACQAHAAUABQAGAAYABgAE
AAQABQAHAAcABwAHAAcABwAHAAgACQAKAAoACgAKAAwADAAMAAwACgAKAAoACgAKAAkA
CQAKAAoACgAKAAoADAAMAAwADAAOAA4ADwAPAA8ADwAPAA8ADwAPAA8ADwAQABIAFAAX
ABsAHQAiACkAMQA3AD4ARgBSAGQAcQBkAD8ADQDZ/6L/bP8v//X+yv62/rv+z/7p/v/+
GP80/03/ZP95/47/ov+z/7//y//T/9n/4P/p//D/9/8AAAUACAALAA8AEAAPAA8AEgAS
ABMAFAAVABYAFwAYABgAGAAaABoAGQAZABoAHAAcABwAHAAdAB0AHQAdAB8AHwAfAB8A
HgAeAB4AHgAgACAAIAAhACEAIgAiACIAIAAhACEAIQAkACUAJQAlACYAJgAnACgAKgAq
ACwALAAuAC8AMAAxADEAMgAyADQANgA2ADYANwA3ADcAOAA4ADgAOAA4ADcANgA2ADYA
NgA0ADMAMgAxADAALwAvAC4ALAArACkAKAAmACMAIwAiACAAHwAfAB4AGwAZABgAFwAZ
ABgAFwAWABQAFAAUABIAEgASABIAEgASABIAEgARABAAEAAPAA8AEQARABIAEwARABAA
EAAQAA8ADwAPAA8AEAAQABAAEAAQAA8ADwAPABEAEgATABQAEgASABIAEgAUABQAFQAW
ABUAFQAVABUAFQAVABUAFQAXABcAFwAYABYAFgAWABUAFgAWABcAGAAXABcAFwAWABYA
FgAVABUAFwAXABcAFwAVABUAFQAVABUAFAAUABQAFgAWABYAFgAUABMAEwATABMAEwAT
ABMAEgASABIAEQAQABAAEQARABEAEQARABEADgAOAA4ADwAOAA8ADwAPAA4ADgAOAA8A
DQAOAA4ADgAQABAAEAAQABEAEwAUABYAGAAZABkAGQAYABgAGAAWABQAEgAQAA8ADQAL
AAkABwAHAAgACAAIAAgACAAJAAsACwALAAsACwAJAAkACgALAAwADAAMAAwACgAKAAoA
CgAMAAwADAAMAAoACQAJAAoACgAKAAoACgAMAAwADAAMAAoACgALAAsACwALAAsACwAL
AAsACwALAA4ADgAQABUAGwAdACAAJwAtADMAOgBAAEoAXABvAHAAVQAnAPP/vv+I/0//
Ff/k/sr+x/7X/u/+Af8W/zD/S/9i/3f/iP+e/7H/v//L/9P/2//i/+v/8v/7/wQACQAK
AA0ADwAQABEAEwAWABYAFwAaABsAHAAdABwAHAAcAB4AHwAfACAAIgAiACIAIgAiACUA
JQAlACUAJwAnACcAJwAoACgAKAAoACoAKgAqACsAKQAqACoAKgAqACsAKwArACoAKwAr
ACsALgAuAC8AMAAyADIANAA0ADIAMwA0ADUANQA2ADYAOAA4ADgAOAA5ADcANwA4ADgA
OgA6ADoAOQA2ADYANgA2ADYANQA0ADMAMgAxADEAMAAvAC0AKgAoACgAJQAlACQAIgAh
ACEAIAAhAB8AHgAdAB8AHgAdABwAHAAcABwAGgAaABoAGgAaABgAGAAYABcAFwAYABgA
GQAZABkAGgAbABkAGAAYABgAGQAZABkAGQAYABgAGAAYABgAFwAXABcAFQAWABcAGAAY
ABgAGAAYABoAGgAbABwAHAAbABoAGQAZABkAGQAZABkAGQAZABoAGgAaABoAGQAaABoA
GwAcABsAGwAbABoAGgAaABkAGQAZABkAGQAZABcAFwAXABcAGQAYABgAGAAWABYAFgAW
ABgAFwAXABcAFQAVABUAFQAUABQAFAATABQAFAAVABUAEwATABMAEwASABIAEgATABQA
FQAVABMAEgAUABQAFAAUABYAFwAXABgAGgAbABsAGwAcABwAHAAaABgAFgAUABMAEQAP
AA0ACwAJAAoACgAKAAYABgAHAAkACwALAAsACwAJAAkACgALAAwADAAMAAwADAAMAAwA
DAAMAAwADAAMAAwACwALAAwACgAKAAoACgAIAAgACAAIAAoACgALAAsACQAJAAkACQAL
AAsACwALAAwADAAOAA8AEQAVABoAHQAjACkALgAwADYAPgBFAFQAZQBnAE8AJADy/7//
i/9U/yL///7t/vX+D/8k/yr/Of9S/2n/eP+G/5P/o/+1/8P/z//a/+H/5P/r//L/+f/+
/wEABQAIAAkACQAMAAwADQAOAA8AEAARABAAEAAQABIAEgARABEAEgAUABQAFAAUABMA
EwATABMAFQAVABUAFQAUABQAFAAUABQAFAAUABUAFQAWABYAFgAWABcAFwAXABgAGQAZ
ABkAGAAYABkAGgAYABgAGgAaABoAGwAcAB0AGwAcABwAHgAeAB4AHgAfAB0AHQAeAB4A
HAAcABwAGwAaABoAGgAaABgAFwAWABUAFAATABMAEgAQAA8ADQAMAAwACQAJAAgACAAH
AAcABgAHAAUABAADAAUABAADAAIAAgACAAIAAAABAAIAAwAEAAQABAAEAAMAAgACAAEA
AQADAAMABAAFAAMAAgACAAIAAwADAAMAAwACAAIAAgACAAIAAQABAAEAAQACAAMABAAC
AAIAAgACAAIAAgADAAQAAwADAAMAAwABAAEAAQABAAMAAwADAAQAAgACAAIAAQAAAAAA
AQACAAEAAQABAAAAAAAAAP////8AAAEAAgADAAEAAQABAAEAAQAAAAAAAAACAAIAAgAC
AAAA///////////////////+//7//v/9//z//P/9//3////////////8//z//P/9//7/
+v/8//z//P/8//z//f/9//7/AAABAAEAAQACAAIAAgAAAPz/+v/4//f/9//1//P/8f/x
//L/8v/y//D/8P/x//P/8f/x//H/8f/z//P/9P/1//j/+P/4//j/9v/2//b/9v/2//b/
9v/2//b/9f/1//b/9P/0//T/9P/0//T/9P/0//L/8v/z//P/9f/1//X/9f/1//X/9f/1
//T/9v/2//n///8DAAQABwALABEAFgAaAB4AJAAtADoAQwA3ABUA7P/C/5n/Z/80/wb/
5f7b/u3+A/8Q/xz/M/9M/1//bP94/4f/mf+n/7P/v//G/8v/0P/V/9z/4//o/+v/7f/w
//H/8f/0//T/9f/4//n/+v/7//z//P/8//7//v/9//3//v/+//7//v/+/wEAAQABAAEA
AwADAAMAAwACAAIAAgACAAQABAAEAAUABAAEAAMAAgACAAMAAwADAAQABQAFAAUABAAE
AAUABgAGAAYACAAIAAYABwAIAAkACwAMAAwADgAMAAwADAANAA8ADwAQABAAEAAQABAA
DwAMAAwADAAMAAwACwAKAAkACAAHAAcABgAGAAUAAwACAAIA//////7//P/7//v/+v/7
//n/+P/3//f/9v/1//T/9v/2//b/9P/2//b/9v/2//b/9v/2//X/9v/2//X/9f/1//X/
9v/3//f/9v/2//b/9//3//f/9//4//j/+P/4//j/9//3//f/9f/2//f/+P/4//j/+P/4
//r/+v/7//z//P/7//r/+f/7//v/+//7//n/+f/5//r/+v/6//r/+f/6//r/+//8//z/
+//6//j/+v/6//n/+f/5//n/+f/5//v/+//7//v/+//6//r/+v/6//r/+v/6//r/+f/5
//n/+f/5//n/+f/4//j/+P/3//j/+v/5//f/9v/4//j/+P/4//n/+//8//7//v//////
//8AAAAAAAD+//r/+P/2//X/8//x/+//7f/t/+7/7v/u/+z/7P/t/+//8f/x//H/8f/x
//H/8v/z//b/9v/2//b/9v/2//b/9v/2//b/9v/2//b/9f/1//b/9v/2//b/9v/2//b/
9v/2//j/+P/5//n/9//3//f/9//5//n/+f/5//r//P/+/wEABQAHAAoAEQAbACMAKgAw
ADoASABZAFYAOwAPANv/qP92/z//Bf/S/rL+r/7B/tv+8/4K/yj/Q/9W/2n/fP+Q/6H/
sf+7/8P/yf/Q/9n/4P/n/+7/8//4//v//f/+//////8CAAIAAwACAAMABAAFAAYABgAG
AAgACAAHAAcACAAMAAwADAAMAAsACwALAAsACwALAAsACwAMAAwADAAMAA4ADgAOAA8A
EQASABIAEgASABMAEwATABQAFQAVABUAFgAWABcAGAAYABgAGgAaABsAHQAfACEAIQAi
ACIAJAAmACYAJgAnACcAJwAoACgAJgAmACYAJQAmACYAJgAmACQAIwAiACEAIAAfAB8A
HgAcABsAGQAYABYAEwATABIAEAAPAA8ADgANAAsACgAJAAcABgAFAAQABgAGAAYABAAC
AAIAAgACAAIAAgACAAEAAAAAAP////8BAAEAAgADAAMAAgACAAIAAQABAAEAAQACAAIA
AgACAAIAAQABAAEAAQACAAMABAAEAAQABAAEAAIAAgADAAQAAwADAAMAAwADAAMAAwAD
AAEAAQABAAIAAgACAAIAAQACAAIAAwAEAAMAAwADAAIAAgACAAEAAQABAAEAAQABAAEA
AQABAAEAAQAAAAAAAAAAAAAAAAAAAAAA///////////////////+//7//v/9//z//P/9
//3////////////+//7//v8AAAAAAAAAAAEAAwAEAAYACAAJAAkACQAJAAgABwAEAAAA
/v/8//v/+f/3//X/8//1//b/9v/2//T/9P/1//f/9//3//f/9//3//f/+P/5//j/+P/4
//j/9v/2//b/9v/2//b/9v/2//j/9//3//j/+P/4//j/+P/4//j/+P/4//r/+v/7//v/
+f/5//n/+f/7//v/+//7//z//P/+/wMABwAJAA4AFQAdACcALgA2AEQAVgBhAFQALQD5
/8P/jP9Y/xv/4f62/qD+o/65/tP+7f4I/yb/P/9W/2v/gP+U/6P/sf+7/8P/y//U/9v/
4P/n//D/9f/4//3///8AAAEAAgAEAAMAAwAFAAcACQALAAoACgAKAAwADgANAA0ADgAQ
ABAAEAAQAA8ADwAPAA8ADwAPAA8ADwAOAA4ADgAOAA4ADgAOAA8ADwAQABAAEAAQABEA
EQARABQAFQAVABUAFgAWABcAGAAYABgAGgAaABwAHQAeAB8AHwAgACAAIgAjACQAJQAn
ACcAJwAoACgAKAAoACgAJwAoACgAKAAoACYAJQAkACMAIwAjACQAJAAjACEAHgAcABwA
GQAZABgAFAATABMAEgAPAA0ADAALAAkACAAHAAYACAAIAAgABgAGAAYABgAGAAYABgAG
AAUABAAEAAMAAwADAAMABAAFAAUABAAEAAQABQAFAAUABQAGAAYABgAGAAYABQAFAAUA
BQAGAAcACAAGAAYABgAGAAQABAAFAAYABwAHAAcABwAHAAcABwAHAAcABwAHAAgACAAI
AAgABwAGAAYABwAIAAcABwAHAAYACAAIAAcABwAJAAkACQAJAAkACQAJAAkACQAIAAgA
CAAIAAgACAAIAAgABwAHAAcABwAHAAcABwAIAAgACAAHAAQABAAFAAUABwAHAAcABwAE
AAQABAAFAAYABwAHAAcABAAEAAQABQAFAAYABgAGAAgACAAIAAgACgALAAsADAAQABEA
EQARABAAEAAQAA4ADAAKAAgABwAFAAMAAQD/////AAAAAAAA/v/+////AQABAAEAAQAB
AAEAAQACAAMABgAGAAYABgAEAAQABAAEAAUABgAHAAgACAAHAAcACAAIAAgACAAIAAoA
CgAKAAoACgAKAAsACwALAAsACwALAA0ADQANAA0ADgAOABAAFQAZAB0AIgAnAC8ANQA6
AEIATABcAHEAdABdAC8A+f/C/4z/U/8X/+T+yP7B/s/+5f75/g7/Kv9H/17/df+I/5z/
r/+9/8n/0//b/+L/6//0//v/AgAJAAwADwARABIAEwAVABgAGAAZABoAGwAcAB0AIAAg
ACAAIgAkACMAIwAkACQAJAAkACQAJwAnACcAJwApACkAKQApACoAKgAqACoAKwAsAC0A
LwAxADIAMgAyADQANQA1ADUANgA3ADcANwA6ADoAOwA8ADoAOgA8ADwAPAA9AD4APwA/
AEAAQABCAEIAQgBCAEMAQwBDAEQARABCAEIAQgBBAD4APgA+AD4APgA9ADwAOwA4ADcA
NwA2ADUAMwAwAC4AMAAtAC0ALAAoACcAJwAmACcAJQAkACMAIwAiACEAIAAeAB4AHgAc
ABwAHAAcABwAHAAcABwAGwAcABwAGwAbABkAGQAaABsAGwAaABoAGgAaABsAHAAdAB0A
HAAbABoAHAAbABsAGwAZABoAGwAcABwAHAAcABwAHAAcAB0AHgAeAB0AHAAbAB0AHQAd
AB0AHwAfAB8AIAAeAB4AHgAdABwAHAAdAB4AHQAdAB0AHAAeAB4AHQAdAB0AHQAdAB0A
HQAdAB0AHQAdABwAHAAcABoAGgAaABoAGwAbABwAHQAdAB0AHQAdAB4AHgAeAB0AHgAe
AB8AHwAfAB8AHwAfACAAIAAgACEAIQAhACAAHwAcABwAHAAdAB8AIAAgACAAIAAgACAA
IQAhACIAJAAlACUAJQAmACYAJgAkACIAIAAeAB0AGQAXABUAEwATABQAFAAUABQAFAAV
ABcAFgAVABQAEwATABMAFAAVABgAGAAYABgAGAAYABgAGAAaABoAGgAaABgAFwAXABgA
GgAaABoAGgAaABoAGgAaABgAGAAZABkAGQAZABkAGQAZABkAGQAZABwAHgAgACEAIwAn
ACwALwAzADkAPgBCAEoAUgBbAGoAdwBrAEcAFgDm/7P/gf9O/yT/Bf///hP/Kf80/0L/
Wf9y/4X/lP+g/6//v//P/9v/5//w//f//P8BAAgADwASABUAGQAaAB0AHwAiACIAIwAk
ACUAJgAnACgAKAAoACoAKAAnACcAKAAqACoAKgAqAC0ALQAtAC0ALQAtAC0ALQAsACwA
LAAsACoAKgAqACsAKwAsACwALAAsAC0ALQAtAC0ALQAsACsALgAuAC8AMAAwADAAMgAy
ADEAMQAxADEAMQAyADIANAAyADIAMgAzADEAMQAyADIAMAAwADAALwAsACwALAAsACwA
KwAqACkAKAAnACcAJgAkACMAIQAgACAAHQAdABwAHAAbABsAGgAbABkAGAAXABkAGAAX
ABYAFgAWABYAFAAVABYAFwAYABgAGAAYABcAGAAYABcAFwAVABUAFgAXABcAFgAWABYA
FwAXABcAFwAYABgAGAAYABgAFwAXABcAFQAWABcAGAAWABYAFgAWABYAFgAXABgAFwAX
ABcAFwAXABcAFwAXABUAFQAVABYAFgAWABYAFQAWABYAFwAYABcAFwAXABYAGAAYABcA
FwAVABUAFQAVABcAFwAXABcAFwAWABYAFgAUABQAFAAUABUAFQAWABcAFQAVABUAFQAW
ABYAFgAVABIAEgATABMAEwATABMAEwAUABQAEgASABIAEgASABQAFQAVABYAGAAZABkA
GQAaABoAGgAYABgAFgAUABMAEQAPAA0ACwAJAAoACgAKAAgACAAJAAsADQANAA0ADQAN
AA0ADgAPABIAEgASABIAEAAQABAAEAAQABAAEAAQABAADwAPABAAEAAQABAAEAAQABAA
EAAQABAAEAARABEAEwATABMAEwARABEAEQARABIAFAAUABUAFwAbACAAIQAlAC0ANAA6
AD4ARABNAFgAYwBfAEEAFgDq/7//j/9a/yb//f7t/vf+Ef8i/zD/Rf9g/3X/gv+Q/5//
sf/B/8//2//k/+n/8P/3//z/AQAGAAsADwASABMAEwAWABYAFwAYABkAGgAbAB4AHgAe
ACAAIAAfAB8AIAAiACIAIgAiACMAIwAjACMAIwAjACMAIwAkACQAJAAkACQAJAAkACUA
IwAkACQAJAAmACcAJwAnACYAJwAnACcAKgAqACsALAAqACoALAAsACwALQAuAC8ALwAw
ADAAMgA0ADQANAA1ADUANQA2ADYANgA2ADYANQA0ADQANAA0ADQAMwAyADEAMAAvAC8A
LgAuAC0AKwAqACoAJwAnACYAJAAjACMAIgAjACEAIAAfAB0AHAAbABoAHAAcABwAGgAc
ABwAHAAcABoAGgAaABkAGQAaABoAGwAbABsAHAAdAB8AHgAeAB4AHQAdAB0AHQAeAB4A
HgAeAB4AHQAdAB0AHQAeAB8AIAAgACAAIAAgAB4AHgAfACAAHwAfAB8AHwAhACEAIQAh
ACEAIQAhACIAIgAiACIAIQAgACAAIQAiACMAIwAjACIAIgAiACEAIQAhACEAIQAhACEA
IQAhACEAIQAgACAAIAAgACAAIAAgACIAIQAhACEAIQAhACEAIQAhACIAIwAjACIAIgAj
ACMAIwAjACMAIwAlACYAJwApACwALQAtAC0ALQAuAC8AMQAwAC4ALQArACgAJwAmACUA
IgAhAB4AHAAeAB0AHAAcAB0AHgAdAB0AHQAeACEAIgAkACMAIwAjACQAJAAlACYAJAAk
ACQAJAAkACQAJAAkACQAIwAjACMAJQAlACQAJQAmACYAJgAmACYAJgAmACYAJgAnACgA
KQAqACwALAAsACwALwAyADUAOAA+AEQASgBQAFsAZABtAHYAcABqAGQAXgAsAPr/yP+W
/2r/QP8W/+z++v4I/xb/JP8//1j/cf+K/5//sv/F/9j/4v/s//b/AAAHAA4AFQAcACAA
JAAoAA==
         </WaveFormData>
      </LeadData>
      <LeadData>
         <LeadByteCountTotal>10000</LeadByteCountTotal>
         <LeadTimeOffset>0</LeadTimeOffset>
         <LeadSampleCountTotal>5000</LeadSampleCountTotal>
         <LeadAmplitudeUnitsPerBit>4.88</LeadAmplitudeUnitsPerBit>
         <LeadAmplitudeUnits>��V</LeadAmplitudeUnits>
         <LeadHighLimit>2147483647</LeadHighLimit>
         <LeadLowLimit>268435456</LeadLowLimit>
         <LeadID>V2</LeadID>
         <LeadOffsetFirstSample>0</LeadOffsetFirstSample>
         <FirstSampleBaseline>0</FirstSampleBaseline>
         <LeadSampleSize>2</LeadSampleSize>
         <LeadOff>FALSE</LeadOff>
         <BaselineSway>FALSE</BaselineSway>
         <ExcessiveACNoise>FALSE</ExcessiveACNoise>
         <MuscleNoise>FALSE</MuscleNoise>
         <LeadDataCRC32>1387699134</LeadDataCRC32>
         <WaveFormData>
hgCGAIYAhgA2AOb/lv9G/+H+fv4b/rj90f3q/QP+HP5R/ob+u/7w/hL/NP9W/3j/iP+W
/6T/sv+8/8b/0P/a/+L/6v/y//r//P/+/wAAAgAGAAgACgAMAA8AEAARABIAEwAUABUA
FgAZABoAGwAcAB4AHgAeAB4AHwAgACEAIgAjACQAJQAmACcAKAApACoALQAuAC8AMAAy
ADIAMgAyADQANgA4ADoAPAA+AEAAQgBEAEYASABKAE4AUABSAFQAVgBYAFoAXABgAGIA
ZABmAGkAagBrAGwAbgBuAG4AbgBsAGwAbABsAGsAagBpAGgAZQBkAGMAYgBfAF4AXQBc
AFgAVgBUAFIATgBMAEoASABDAEAAPQA6ADcANAAxAC4AKwAoACUAIgAfABwAGQAWABMA
EgARABAADQAMAAsACgAIAAgACAAIAAYABgAGAAYABgAGAAYABgAIAAgACAAIAAgACAAI
AAgACAAIAAgACAAKAAoACgAKAAoACgAKAAoACwAMAA0ADgAMAAwADAAMAA4ADgAOAA4A
DgAOAA4ADgAOAA4ADgAOAA4ADgAOAA4ADAAMAAwADAAMAAwADAAMAAwADAAMAAwACgAK
AAoACgAKAAoACgAKAAgACAAIAAgABgAGAAYABgAEAAQABAAEAAQABAAEAAQABAAEAAQA
BAACAAIAAgACAAIAAgACAAIAAgACAAIAAgAEAAUABgAHAAkACwAMAA0ADgAOAA4ADgAQ
AA4ADQAMAAoACAAGAAQAAAD+//z//P/6//n/+P/7//3/AAACAAMABAAEAAQABAAGAAYA
BgAEAP//+//6//n/+P/5//r//P/7//r/+f/4//r/+v/6//r//P/8//z//P/8//z//f/9
//3//f/9//3//f/9//7//v/+//7///8BAAcADwAVABkAJAAyAEEASgBaAHMAjgCvAM0A
yACaAFQABACn/zz/wv5F/uL9wv3d/Qr+Mv5e/pj+0P75/hn/Of9X/3L/j/+l/7X/wP/F
/8z/2f/m//H/9//9/wMACAAJAAsAEAARABMAFQAWABcAGQAaABsAHQAdAB8AHwAgACIA
IwAiACMAIwAkACcAKAApACsAKwArACoAKgAsAC4ALwAvAC8AMQAyADMANAA1ADUANgA4
ADoAOwA8AD0APgA+AD8AQgBFAEcASQBKAEwATQBOAFAAUgBUAFYAWQBbAF0AXwBgAGAA
YABhAGQAZQBmAGcAZwBmAGUAYwBhAF8AXwBfAFwAWwBaAFgAWABWAFQAUwBSAFAATQBL
AEkARwBDAEEAPwA9ADsANwA1ADMAMQAvACoAJwAlACIAIgAhAB8AHQAcABsAGgAYABYA
FgAVABMAEgARAA8ADwAPAA8ADwAPABEAEQAQABAAEgARABEAEQASABIAEgASABQAFAAU
ABUAEwATABQAFAAWABcAFwAXABcAGAAYABgAGAAZABkAGQAaABoAGgAaABgAGQAZABkA
GQAZABkAGgAaABoAGgAaABgAGAAYABgAGgAZABkAGQAYABcAFgAVABUAFgAVABYAFQAV
ABQAFAAUABMAEwASABEAEQASABIADwAPAA0ADQAPAA8ADwANAA8AEAAQAA8ADQANAA0A
DQAPAA8ADwAOAAoACwANAAwADgAOAA4ADgAPABAAEQARABMAFAAVABYAGAAYABgAGAAU
ABMAEgAQAA4ADAAKAAgACAAGAAYAAwD///3///8DAAQABgAHAAgACgAKAAoADAAOAA4A
DAAJAAUABAADAAEAAQABAAIAAgACAAIAAgACAAEAAAD///7/AAAAAAAAAAAAAAEAAQAB
AP//////////AQACAAIAAgAAAAEAAwAHAA0AEwAZACIAMAA/AEgAUABdAHAAhwCjALgA
pABuACgA2f+A/xr/r/5I/gb+Bf4u/lz+fv6g/tD+Bf8p/z//V/9y/4v/of+z/8D/x//K
/8//2P/l/+//8//5//7/AQADAAUABQAGAAcADAANAA8AEAAPABEAEQATABMAFAAWABcA
FgAXABcAGAAYABgAGAAZABoAGwAbABwAGgAcAB0AHQAdAB8AIAAhACIAIwAjACQAJQAm
ACYAJgApACoAKgArACoALQAvADEAMgA0ADUANgA4ADoAPAA+AEAAQQBCAEMARQBGAEcA
SQBJAEkASQBJAEgASABIAEcARQBDAEMAQwBBAD8APQA6ADgANgA0ADMAMAAuACsAKQAn
ACUAIQAfABwAGwAaABcAFwAVABMAEQARAA8ADgAMAAsACQAGAAMAAwADAAMAAgACAAIA
AQD///z/+//5//n/+v/7//z//f/9//3//P/8//7//f/9//3//v/+//7//v/+//7//v//
//////8AAAAAAgADAAMAAwABAAIAAgACAAQABQAFAAUABAAEAAQABAAGAAcABwAHAAUA
BQAFAAYABgAGAAYABgAGAAYABgAGAAQAAwADAAMABQAFAAUABQACAAIAAAAAAAEAAQAA
AAAAAgABAAEAAAD9//3//v/+///////9//3/+//7//v/+f/7//z//P/7//n/+f/5//n/
+f/4//r/+v/6//r/+//8//3//f/9//7///8AAAEAAgADAAQAAgABAAAA/v/8//r/+P/2
//T/8v/y/+//6//p/+v/7//w//L/8//0//b/9v/2//j/+f/6//n/9//z//L/8f/v/+z/
6//r/+r/7P/s/+z/7P/s/+z/7P/s/+7/7v/u/+7/7P/t/+3/7f/t/+3/7f/t/+//8P/w
//D/7v/v/+//8//5/wEABQAMABoALQA6AEQAUQBmAH8AnQCqAJYAaAAkANf/fv8a/6n+
Lv7a/dH99v0i/k7+iP7E/vn+G/83/1P/bv+J/5//q/+0/7n/vP/D/87/2f/j/+3/8f/2
//v//f/+////AQADAAgACQALAAwACwANAA0ADwARABIAFAAVABQAFQAVABYAGAAYABgA
GQAcAB0AHQAeABwAHgAfAB8AHwAhACIAIwAkACUAJQAmACgAKgArACwAMQAyADIAMwA0
ADcAOQA7AD4AQABBAEIARgBIAEoATABPAFEAUwBVAFkAWgBbAF0AXABdAF4AXwBiAGIA
YgBhAGEAXwBfAF8AXABbAFoAWABYAFYAVABTAFEATgBKAEcARQBDAD8APQA5ADcANQAx
ACwAKQAmACMAIAAdABsAGAAVABMAEAANAAwACwAKAAgABQAEAAIA///+//3/+//7//v/
+//7//v/+f/5//j/+P/6//n/+f/5//r/+v/6//r/+v/6//r/+//7//v//P/8//z//f/9
//3//f/+//7//v/+/////////wAAAAAAAAAAAAABAAEAAQABAAEAAQACAAAAAAAAAAAA
AgACAAIAAgAAAP///////wEAAQABAAEA/v/+//z//P/9//3//P/8//z/+//7//r/+f/5
//r/+v/5//n/9//3//f/9//3//X/9f/2//b/9f/1//P/8//z//T/9P/0//T/9P/2//j/
+v/7//v//P/9//7//v/+//7//v/8//v/+v/4//b/9P/y//D/7v/s/+z/6f/n/+X/5//r
/+7/8P/x//L/8v/y//L/9P/0//T/8v/v/+v/6v/p/+f/5f/l/+b/5v/o/+j/6P/o/+j/
6P/o/+j/6P/o/+j/6P/o/+n/6f/p/+n/6f/p/+n/6f/q/+r/6v/s/+v/7f/x//X/+/8B
AA4AIAAzADwASABfAIAAnQCpAJIAYAAYAMT/a/8Q/6T+Hf6q/Yb9of3Q/RD+Wv6c/s7+
9/4d/0H/X/98/5H/n/+l/6r/sf+4/8H/zP/Z/+P/6f/t//T/9//5//r/+//9////BAAF
AAcACAAJAAsACwANAA0ADgAQABEAEgATABMAFAAWABYAFgAXABoAGwAbABwAGgAcAB0A
HQAfACEAIgAjACYAJwAnACgAKgAsAC0ALgAzADQANAA1ADYAOQA7AD0AQABCAEMARABJ
AEwATwBSAFUAVwBZAFsAXwBgAGEAYwBmAGcAaABpAGoAagBqAGkAawBpAGkAaQBnAGUA
YwBgAGAAXgBcAFsAWQBWAFIATwBLAEkARQBDAD0AOwA5ADUAMQAtACkAJQAgAB0AGwAY
ABUAEwAQAA0ACgAJAAgABgAEAAQAAwABAP7//f/7//v/+//7//v/+//5//n/+P/4//j/
9//3//f/+v/6//r/+v/6//r/+v/7//v/+//8//z/+v/7//v/+//6//r/+f/4//r/+//7
//v/+v/6//r/+v/8//3//f/9//3//f/9//7//v/+//7//v8AAAAAAAAAAAAA////////
///////////+//7//P/8//3//f/8//z//v/9//3//P/5//n/+v/6//v/+//5//n/+f/5
//n/9//1//b/9v/1//f/9//3//f/9f/1//X/9P/0//X/9f/2//b/9v/0//T/9v/2//b/
9v/3//j/+f/5//3//v///wAAAAAAAAAAAAD8//v/+v/4//b/9P/y//D/7v/s/+z/6f/p
/+f/6f/t//L/9P/1//b/9v/2//b/+P/3//b/8//v/+3/7P/r/+n/6f/p/+r/6v/q/+r/
6v/q/+r/6v/q/+r/6v/q/+r/6v/s/+3/7f/t/+v/6//r/+v/6//s/+z/7P/u/+//8//5
////AwALABwALgA5AEQAWAB3AJgArwClAHgANADk/4j/I/+2/jT+s/12/YT9q/3i/Sj+
bP6k/tL+/f4l/0P/Zf+C/5P/n/+n/67/tf/A/8v/1v/j/+v/7//z//r/+//7//7///8B
AAMACAAJAAsADAANAA8ADwARAA8AEAASABMAFgAXABcAGAAaABoAGgAbABwAHQAdAB4A
HgAgACEAIQAhACMAJAAlACgAKQApACoALAAuAC8AMAA1ADYANgA3ADoAPQA/AEEARABG
AEcASABLAE4AUQBUAFUAVwBZAFsAXgBgAGIAZQBmAGcAaABpAGoAagBqAGkAaQBnAGcA
ZwBkAGMAYgBgAGAAXgBcAFsAWQBWAFIATwBNAEsARwBFAD8APQA7ADcAMQAtACkAJQAi
AB8AHQAaABcAFQASAA8ADAALAAoACAAGAAYABQADAAIAAQD////////////////9//3/
/P/8//7//f/9//3/AAAAAAAAAAD+//7//v///wEAAQACAAIAAAABAAEAAQABAAIAAgAC
AAQABQAFAAUABAAEAAQABAAGAAcABwAHAAUABQAFAAYABgAGAAYABgAGAAYABgAGAAYA
BQAFAAUABQAFAAUABQAEAAQAAgACAAMAAwACAAIAAgABAAEAAAD/////AAAAAAEAAQD/
/////////////f/7//z//P/7//3//f/9//3//P/7//r/+P/4//n/+f/6//j/+P/4//n/
9f/1//f/+P/4//j/+P/4//v//P/9//3///8AAAEAAgAAAAAAAAAAAP7//f/8//r/+P/2
//T/8v/w/+7/7v/r/+r/6f/s//H/8v/0//X/9v/2//b/9v/4//f/9v/z/+//6//q/+n/
5//o/+n/6//s/+r/6v/q/+r/6v/q/+r/6v/q/+r/6v/q/+j/6f/p/+n/6//r/+v/6//r
/+z/7P/s/+z/7f/x//f///8FAA0AGgAqADUAQABUAHEAkgCxALcAkABOAP7/ov85/8b+
RP7J/YT9iP2r/dj9Ev5S/o7+vv7p/hH/M/9T/3b/i/+X/6H/qP+x/7z/x//U/+H/5//t
//H/9P/3//n//P/9////AQAEAAUABwAIAAkACwALAA0ADwAQABIAEwASABMAEwAUABgA
GAAYABkAGgAbABsAHAAcAB4AHwAfACEAIwAkACUAJAAlACUAJgAqACwALQAuADEAMgAy
ADMANgA5ADsAPQBAAEIAQwBEAEYASABKAEwAUQBTAFUAVwBZAFoAWwBdAF4AXwBgAGEA
YgBiAGIAYQBfAF0AXQBdAFwAWwBaAFgAVgBUAFIAUQBOAEwASQBHAEcARQBBAD8AOQA3
ADUAMQAuACsAKAAlACIAHwAdABoAGQAXABQAEQAOAA0ADAAKAAcABgAEAAEAAQABAAAA
AQD////////////////+//7/AAD///////8AAAAAAAAAAAIAAgACAAMAAwADAAQABAAC
AAMAAwADAAUABgAGAAYABAAFAAUABQAIAAgACAAIAAgACQAJAAkABwAHAAcACAAIAAgA
CAAIAAYABgAGAAYABgAFAAUABQAFAAUABQAFAAYABgAEAAQABQAFAAQABAACAAEAAQAA
AAEAAQACAAIAAQABAP/////////////9//3//v/+//3/+//7//v/+//7//v/+//6//z/
/f/7//z/+P/6//r/+v/6//3//v//////AQACAAMABAAFAAYABwAIAAQAAwACAAAAAAD+
//z/+v/2//T/9P/x/+3/6//t//H/9v/4//n/+v/4//j/+P/6//r/+v/4//X/8f/w/+//
7f/t/+3/7v/u/+z/7P/s/+z/6v/q/+r/6v/s/+z/7P/s/+z/7f/t/+3/6//r/+v/6//t
/+7/7v/u/+7/7//x//H/9//9/wUADAAaACsANgA+AEsAYAB5AJcAtgC4AIoAQgDx/5T/
Kv+z/j7+5v3L/er9HP5E/mb+lP7N/vn+Ff8x/07/af+D/5v/qv+z/7z/wf/I/9X/3//n
/+3/9P/3//n//P/9////AQAEAAUABwAIAAcACQAJAAsADQAOABAAEQASABMAEwAUABQA
FAAUABUAFgAXABcAGAAYABoAGwAbABsAHQAeAB8AHgAfAB8AIAAgACIAIwAkACcAKAAo
ACkAKgAtAC8AMQAyADQANQA2ADgAOgA8AD4APwBBAEMARQBHAEgASQBLAEsASwBLAEsA
TABMAEwASwBLAEkASQBJAEcARQBDAEAAPgA8ADoAOQA2ADQAMQAvAC8ALQApACcAJgAl
ACQAIQAfAB0AGwAZABgAFQATABAAEAAPAA0ACwAMAAsACgAIAAgACAAHAAUABAADAAEA
AQABAAEAAQABAAEAAQAAAAAAAgABAAEAAQAEAAQABAAEAAQABAAEAAUABQAFAAYABgAG
AAcABwAHAAcACAAIAAgACAAJAAkACQAIAAgACAAIAAgACQAJAAkACQAJAAkACgAIAAgA
CAAIAAoACgAKAAoACAAHAAcABwAJAAkACQAJAAYABgAEAAQABQAFAAQABAAEAAMAAwAC
AAEAAQACAAIAAwADAAEAAQABAAEAAQD///3//v/+//3////////////9//3//f/8//7/
/P/+//7//v/+////AAABAAEAAwAEAAUABgAIAAgACAAIAAQAAwACAAAAAAD+//z/+v/4
//b/9v/z/+//7f/v//P/9P/2//f/+P/6//r/+v/8//3//v/9//v/9f/0//P/8f/v/+//
8P/w//D/8P/w//D/8P/w//D/8P/w//D/8P/w//D/8f/x//H/8//z//P/8//y//L/8f/w
//D/8f/1//n///8FAAsAEgAeAC8AOgBAAE0AYgB5AJUApACQAFwAGADL/3T/FP+r/kL+
+P3x/Rr+RP5k/o7+xP75/h//Of9R/2r/g/+b/63/uP+9/8D/xf/Q/9v/5f/t//H/9P/5
//v//v///wEAAwAEAAUABwAIAAkACwALAA0ADQAOABAAEQAQABEAEQASABYAFgAWABcA
FgAXABcAGAAYABoAGwAbABsAHQAeAB8AHgAfAB8AIAAiACQAJQAmACkAKgAqACsALAAv
ADEAMwA0ADYANwA4ADoAPAA+AEAAQwBFAEcASQBJAEoASwBNAE4ATwBQAFEAUABQAFAA
TwBPAE0ATQBNAEoASQBIAEYARABCAEAAPwA+ADwAOQA3ADUAMwAvAC0AKwApACcAIwAh
AB8AHQAbABkAFwAWABQAEgARAA8ADQAMAAsACgAIAAYABgAFAAMABAADAAEAAQD/////
///////////+//7/AAD///////8AAAAAAAAAAAIAAgACAAMAAQABAAIAAgAEAAUABQAF
AAUABgAGAAYABgAHAAcABwAIAAgACAAIAAgACQAJAAkACQAJAAkACgAMAAwADAAMAAoA
CgAKAAoACgAJAAkACQAJAAkACQAJAAgACAAGAAYABwAHAAYABgAGAAUABQAEAAUABQAG
AAYAAwADAAEAAQABAAEAAQD//wEAAgACAP///v8AAAAAAAAAAAEAAgADAAMABQAGAAcA
CAAIAAgACAAIAAQAAwACAAAA/P/6//j/9v/2//T/9P/x/+//7f/v//P/9v/4//n/+v/6
//r/+v/8//z//P/6//f/8//y//H/7//t/+3/7v/u//D/8P/w//D/8P/w//D/8P/u/+7/
7v/u//D/8f/x//H/8f/x//H/8f/x//L/8v/y//L/8//1//v/AQAFAAkAGAAqADsARgBU
AGsAigClAK0AlABiABoAyP9x/xT/pP4d/rr9qP3L/fr9OP5+/r7+7v4T/zX/U/9v/4r/
n/+r/7H/tv+7/8T/zf/Y/+P/6//x//f//P/9////AgADAAUABwAIAAkACwAMAA8AEQAR
ABMAEQASABQAFQAYABkAGQAaABoAGgAaABsAHgAfAB8AIAAgACIAIwAjACMAJQAmACcA
KgArACsALAAuADAAMQAyADcAOAA4ADkAPAA/AEEAQwBGAEgASQBKAE0AUABTAFYAWQBb
AF0AXwBiAGQAZgBpAGoAawBsAG0AbgBuAG4AbQBtAGsAawBrAGgAZwBmAGQAZABiAGAA
XwBdAFoAVgBTAE8ATQBJAEcAQQA/AD0AOQA1ADEALQApACQAIQAfABwAGQAXABQAEQAP
AA0ACwAIAAYABgAFAAMAAgABAP/////////////////////+//7//v/9//3//f/+//7/
/v/+//7//v/+/////////wAAAAAAAAEAAQABAP//AAAAAAAAAgADAAMAAwACAAIAAgAC
AAIAAwADAAMAAwADAAMABAAEAAQABAAEAAYABgAGAAYABAADAAMAAwAFAAUABQAFAAQA
BAACAAIAAQABAAAAAAACAAEAAQAAAP////8AAAAA//////3//f/////////9//v//P/8
//v//f/9//3//f/9//v/+v/7//z//f/+/wEAAgADAAMAAwAEAAUABgAGAAYABgAGAAIA
AQAAAP7/+v/4//b/9P/0//L/8v/v/+3/6//t//H/9f/4//r//P/7//r/+f/6//j/+P/2
//P/7//u/+3/6//t/+3/7v/u/+7/7v/u/+7/7v/u/+7/7v/w//D/8P/w//D/8f/x//H/
7//v/+//7//v//D/8P/w//D/8f/1//v///8DAA0AHAAuAD0ASABcAHkAmgCxAKcAfAA6
AOj/jv8z/87+Tv7H/YD9hv2r/eT9Lv54/rD+3P4J/y//T/9v/4r/m/+j/6n/sv+7/8T/
zf/Y/+X/7f/z//n//P//////AgADAAUABwAMAA0ADwAQAA8AEQARABMAEwAUABYAFwAa
ABsAGwAcABwAHAAcAB0AIAAhACEAIgAiACQAJQAlACcAKQAqACsALgAvAC8AMAAwADIA
MwA0ADgAOgA7AD0AQABDAEUARwBKAEwATQBOAFMAVgBZAFwAXwBhAGMAZQBpAGoAawBt
AG4AbwBwAHEAcgByAHIAcQBzAHEAcQBxAG4AbQBsAGoAaABmAGQAYwBgAF4AWwBZAFYA
UwBOAEsARQBDAEEAPQA5ADUAMQAtACoAJwAlACIAHQAbABgAFQATABEADwAMAAoACgAJ
AAcABAADAAEAAQADAAMAAwADAAEAAQAAAAAAAAD///////8AAAAAAAAAAAAAAAAAAAEA
AQABAAIAAgACAAMAAwADAAMABAAEAAQABgAHAAcABwAGAAYABgAGAAYABwAHAAcABwAH
AAcACAAIAAgACAAIAAgACAAIAAgACAAHAAcABwAHAAcABwAHAAYABgAEAAQAAwADAAIA
AgACAAEAAQAAAP3//f/+//7///////3//f/9//3//f/7//n/+v/6//n/+//7//v/+//5
//n/+f/4//r/+//7//z/+v/6//r/+//5//n/+f/6//z//P/8//z//f/+//////8DAAQA
BQAGAAYABgAGAAYAAgABAAAA/v/8//r/+P/2//T/8v/y/+//7v/t//D/9f/4//r/+//8
//z//P/8//7//P/8//r/9//y//D/7v/r/+z/7f/v//D/8P/w//D/8P/u/+7/7v/u//D/
8P/w//D/8P/x//H/8f/z//P/8//z//H/8v/y//L/8v/z//X/+/8DAAkADwAcAC4AOwBE
AFQAbwCSALMAvQCcAF4AEAC2/1H/5v5q/uX9jv2G/aP9zv0I/kz+jP6+/uv+Ff83/1f/
ev+R/5//p/+s/7X/wP/L/9j/4//t//P/9//8//3///8EAAUABwAJAAoACwANAA4ADwAR
ABEAEwAVABYAGAAZABgAGQAZABoAHgAeAB4AHwAgACEAIQAiACIAJAAlACUAJwApACoA
KwAsAC0ALQAuADAAMgAzADQAOQA6ADoAOwA8AD8AQQBDAEgASgBLAEwAUABSAFQAVgBb
AF0AXwBhAGEAYgBjAGUAaABpAGoAawBqAGoAagBpAGkAZwBnAGcAZgBlAGQAYgBiAGAA
XgBdAFoAWABVAFMAUwBRAE0ASwBFAEMAQQA9ADoANwA0ADEALAApACcAJAAhAB8AHAAZ
ABYAFQAUABIADgAOAA0ACwAMAAsACQAJAAcABwAHAAcABQAFAAQABAAFAAUABgAHAAYA
BgAGAAYACAAIAAgACQAJAAkACgAKAAoACwALAAsACQAKAAoACgAKAAsACwALAA4ADgAO
AA4ADAANAA0ADQANAA0ADQAOAAwADAAMAAwADAAMAAwADAAMAAsACwALAAsACwALAAsA
DAAMAAoACgAJAAkACAAIAAgABwAHAAYABQAFAAYABgAFAAUAAwADAAMAAwADAAEAAwAE
AAQAAwADAAMAAwADAAEAAQABAAAAAAABAAEAAgAAAAAAAAABAAEAAgACAAIAAgACAAMA
BAAFAAUACQAKAAsADAAMAAwADAAMAAoACQAIAAYABAACAAAA/v/8//r/+v/3//X/8//1
//n/+v/8//3//v8AAAAAAAACAAQABAACAP//+f/4//f/9f/1//X/9v/2//b/9v/2//b/
9v/2//b/9v/2//b/9v/2//T/9f/1//X/9//3//f/9//3//j/+P/4//j/+//9/wEABQAL
ABMAHAAsADkARABOAF8AeACRAK8AwACmAGoAHgDJ/2r/+v6H/h7+4v3n/RT+Pv5g/or+
wv73/hn/M/9P/2j/f/+X/63/vP/F/8r/0f/a/+X/7f/z//n//v8BAAMACAAJAAsADQAO
AA8AEQASABMAFQAVABcAFwAYABoAGwAaABsAGwAcACAAIAAgACEAIAAhACEAIgAiACQA
JQAlACMAJQAmACcAKAApACkAKgAsAC4ALwAwADIAMgAxADEANAA3ADkAOwA8AD4APwBA
AEAAQgBEAEYARwBJAEsATQBPAFAAUQBTAFIAUwBUAFUAVQBUAFMAUQBRAE8ATwBPAEwA
SwBKAEgARgBEAEIAQQBAAD4AOwA5ADcANQAxAC8ALgAtACwAKQAoACUAIgAfAB8AHQAc
ABoAGAAXABUAEwAUABMAEgAQAA4ADgANAAsACwALAAoACwAJAAkACQAJAAkACQAIAAgA
CQAJAAoACwAMAAwADAAMAAwADAAMAA0ADQANAA4ADgAOAA8ADwAPABEAEgASABIAEAAR
ABEAEQASABIAEgASABAAEQARABEAEwATABMAFAASABIAEgASABIAEgASABIAEgARABEA
EQAPAA8ADwAPAA4ADgAMAAwADwAPAA4ADgAMAAsACwAKAAsACwAMAAwACwALAAkACQAJ
AAkACQAHAAUABgAGAAUABwAHAAcABwAJAAkABgAGAAYABgAGAAcACAAJAAkACwAMAA0A
DgAOAA4ADgAOAA4ADQAMAAoACAAGAAQAAgAAAP7//v/7//f/9f/3//v//P/+////AAAB
AAIAAwAGAAgACAAGAAMA///+//3/+//5//n/+v/6//j/+P/4//j/+f/6//v//P/7//r/
+f/4//r/+//7//v/+//7//v/+//7//z//P/8//z//f///wMABwANABEAGAAkADUARABM
AFkAbACFAJ8AtACqAH4APADx/5z/PP/T/l7+AP7l/Qb+NP5a/ob+vP71/h//O/9V/27/
if+h/7X/xP/L/87/0//c/+X/7//3//3/BAAJAAsADAANAA8AEQASABMAFQAWABgAGwAc
AB8AHQAeACAAIQAiACMAIwAkACYAJgAmACcAKAApACkAKgAqACwALQAtACsALQAuAC8A
MAAxADEAMgA2ADgAOQA6ADsAPAA8AD0AQABDAEUARwBJAEoASgBKAE4AUABSAFQAVwBZ
AFsAXQBfAGAAYQBjAGYAZwBoAGkAagBqAGoAaQBpAGcAZwBnAGYAZQBkAGIAYABeAFwA
WwBaAFgAVQBTAFEATwBLAEkARQBDAEEAPQA7ADkANwA1ADIALwAtACoAKAAnACUAIwAg
AB8AHgAcABgAGAAXABUAFgAVABMAEwASABEAEAAPABEAEQAQABAAEAAPAA8ADwAQABAA
EAAQABIAEgASABMAEwATABQAFAAUABUAFQAVABUAFgAWABYAFgAXABcAFwAYABgAGAAY
ABgAGQAZABkAGQAZABkAGgAaABoAGgAaABoAGgAaABoAGgAZABkAGQAXABcAFwAXABcA
GAAXABgAFwAXABYAFgAWABUAFQAUABMAEwAUABQAEwATABEAEQATABMAEwARABEAEgAS
ABEADwAPAA8ADwAQABEAEgASABQAFQAVABYAFwAYABkAGwAZABkAGQAaABcAFgAVABQA
EgAQAA4ADAAJAAYAAwAAAAQABQAHAAkACgALAA0ADgAOAA8ADwAQAA0ADQAMAAsACQAH
AAUAAwAEAAUABgAHAAUABQAEAAMABAAFAAUABwAIAAYABgAGAAYABgAGAAYABgAIAAgA
CAAIAAgACAAIAAgADAAQABQAGAAjAC4AOQBEAFYAaAB6AIwAjwCQAJEAkgBGAPr/rv9i
/wH/ov5D/uT9/v0Y/jL+TP6C/rj+7v4k/0X/ZP+D/6L/rv+4/8L/zP/X/+D/6f/y//j/
/v8EAA==
         </WaveFormData>
      </LeadData>
      <LeadData>
         <LeadByteCountTotal>10000</LeadByteCountTotal>
         <LeadTimeOffset>0</LeadTimeOffset>
         <LeadSampleCountTotal>5000</LeadSampleCountTotal>
         <LeadAmplitudeUnitsPerBit>4.88</LeadAmplitudeUnitsPerBit>
         <LeadAmplitudeUnits>��V</LeadAmplitudeUnits>
         <LeadHighLimit>2147483647</LeadHighLimit>
         <LeadLowLimit>268435456</LeadLowLimit>
         <LeadID>V3</LeadID>
         <LeadOffsetFirstSample>0</LeadOffsetFirstSample>
         <FirstSampleBaseline>0</FirstSampleBaseline>
         <LeadSampleSize>2</LeadSampleSize>
         <LeadOff>FALSE</LeadOff>
         <BaselineSway>FALSE</BaselineSway>
         <ExcessiveACNoise>FALSE</ExcessiveACNoise>
         <MuscleNoise>FALSE</MuscleNoise>
         <LeadDataCRC32>2667303404</LeadDataCRC32>
         <WaveFormData>
/AD8APwA/AC7AHwAPQD+/2b/0P46/qT9rv24/cL9zP0F/jz+c/6q/tT+/P4k/0z/Xv9w
/4L/lP+i/67/uv/G/9D/2P/g/+j/7P/u//D/8v/3//r//f8AAAMABAAFAAYABwAIAAkA
CgALAAwADQAOABAAEAAQABAAEwAUABUAFgAXABgAGQAaABsAHAAdAB4AIQAiACMAJAAl
ACYAJwAoACoALAAuADAAMgA0ADYAOAA6ADwAPgBAAEMARgBJAEwATgBQAFIAVABYAFoA
XABeAGAAYgBkAGYAZwBoAGkAagBsAGwAbABsAGsAagBpAGgAZwBmAGUAZABhAGAAXwBe
AFsAWgBZAFgAVgBUAFIAUABMAEgARABAADsAOAA1ADIALgAqACYAIgAeABoAFgASABAA
DgAMAAoABwAEAAEA/v/8//z//P/8//r/+v/6//r/+P/4//j/+P/6//r/+v/6//r/+v/6
//r//P/8//z//P/8//z//P/8//7//v/+//7///8AAAEAAgAAAAAAAAAAAAEAAgADAAQA
BAAEAAQABAAEAAQABAAEAAQABAAEAAQAAgACAAIAAgACAAIAAgACAAAAAAAAAAAA/v/+
//7//v/+//7//v/+//z//P/8//z/+v/6//r/+v/4//j/+P/4//b/9v/2//b/+P/4//j/
+P/3//b/9f/0//T/9P/0//T/9v/2//b/9v/2//f/+P/5//v//P/+/////v/+//7//v8A
AAEABAADAAIA///9//v/9//1//T/8v/y//D/8f/z//X/+P/6//r/+//7//v/+//6//r/
+P/2//D/7P/q/+f/5//o/+n/6v/o/+j/5v/m/+j/6P/o/+j/6P/o/+j/6P/o/+n/6f/p
/+v/6//r/+v/6f/p/+n/6f/p/+v/7P/u/+7/8f/0//j///8OAB0AKwBFAG4AowDdABEB
HgEIAeEArgBcAN3/M/9o/rz9cv15/aD9zf39/Tf+cv6i/sn+8P4W/z3/Xv94/4z/mf+l
/7D/vf/L/9n/4v/q//L/9v/6//3///8BAAMABgAIAAoADAAOAA8AEQARABMAFAAVABcA
GAAZABoAGwAcAB0AHgAfACAAHwAgACIAIwAlACcAKgAsACwAKwAsAC0AMAAyADMANAA3
ADcAOgA7ADsAPQA+AEEARABHAEkASwBLAE4AUABTAFMAVgBYAFwAYQBkAGYAaQBqAGsA
bQBwAHEAcwBzAHUAdAB0AHQAdABxAHEAcQBvAHAAbwBsAGsAagBoAGYAZABkAGIAYABf
AF8AXQBbAFkAWQBWAFIATwBNAEkARQBBADsANwA0ADAALwAtACoAKAAkACEAHgAbABkA
FwAUABIAEgARAA8ADwAOAA0ADAALAAsADAAOAA8ADAAMAAwADAAOAA8ADwAPAA8ADwAQ
ABAADgAPAA8AEAASABIAEgASABEAEwATABMAFAAUABQAFAAVABcAGQAaABkAGQAZABgA
GgAaABoAGwAbABoAGQAYABgAGAAYABcAGQAZABkAGQAYABcAFAATABQAFAAVABYAFQAU
ABMAEAARABEAEQASAA8ADwAQABAADgANAAsACgALAAwADQAOAAwADAAMAAoACgAKAAoA
CgAKAAoACQAJAAUABQAFAAQABQAGAAcACAAJAAoACwANAA4AEAARABIAFAAUABQAFQAT
ABUAEwASABEADwANAAsACQAIAAYABQAAAAAAAQADAAYACAAIAAkABwAHAAcACAAJAAgA
BwACAPz/+v/3//b/9v/2//b/9v/4//b/9v/2//T/9P/0//T/9v/2//b/9v/3//f/9//3
//f/9//3//f/+f/5//n/+f/3//j/+v/8////AgAGAA0AHAAtADkARwBiAIsAvQDxABYB
EgHtALoAdgAPAIf/2v4e/qD9if2u/dn9Af4t/mT+nv7L/u7+Ev83/1j/dv+O/6H/q/+y
/73/zf/d/+j/8P/4//7/AgADAAUABwAJAAwADgAQABIAFAAVABcAFwAZABwAHQAfACAA
HwAgACEAIgAjACQAJQAmACcAKAAqACsAKgArAC0ALgAtAC0ALwAxADQANgA3ADgAOQA5
ADwAPQA/AEEAQgBFAEQARwBJAEsATQBQAFIAVQBVAFgAWgBeAF8AYgBkAGcAagBrAG0A
cABvAHEAcQBzAHQAdAB0AHQAcQBxAHEAbwBtAGsAZwBlAGIAYABeAFwAWABWAFQAUwBR
AE8ATQBLAEkARgBCAD8APgA7ADgANQAyAC8ALQAqACYAIwAfABwAGwAZABcAFQAVABMA
EAAOAAwACwAJAAkACgAJAAgABwAEAAQABQAFAAYABgAGAAYABgAHAAcABwAJAAkACgAK
AAoACwALAAwADAAMAAwADAANAA8ADwAPABIAEgASABIAEAARABIAEgAVABUAFQAUABQA
FAAUABUAFAAUABQAFAAUABQAFAATABMAEwATABMAEwATABEAEQAPAA4ADgAOAA4ADgAO
AAwADAALAAoACgAHAAcACAAIAAoACQAHAAYABAAEAAQABAAEAAQABAACAAAAAAAAAAAA
/v/+/wAAAAAAAAAAAQACAAMABQAGAAgACQAKAAoACgAKAAsACwANAAsACgAJAAcABQAD
AAEAAAD+//3/+f/4//j/+f/6//z//P/9//7///8AAAIABAACAAAA+v/2//T/8f/w/+//
7v/t/+z/7v/s/+z/7P/q/+r/6v/q/+z/7P/s/+z/6//r/+v/6//p/+n/6f/p/+v/6//r
/+v/6f/o/+j/6v/r/+7/8v/1/wAAEQAhAC8ASgB3AK0A5QAKAQ4B+QDOAIwAKQCj//L+
Gv58/VX9cv2d/dP9Ff5U/o7+vf7m/gz/Mf9W/3L/gv+R/5v/pP+v/7v/yf/W/+L/6P/s
//L/9f/3//n/+//+/wAAAgAEAAYABwAJAAkACwAMAA0ADwAQABMAFAAVABYAFwAYABkA
GgAdAB4AIAAhACEAIQAiACIAJQAlACcAKQAqACwALQAuADEAMQA0ADUANwA5ADoAPQA+
AEEAQwBFAEkATABOAFEAVQBYAFoAXgBfAGIAZABnAGsAbQBwAHQAcwB1AHUAdwB6AHoA
egB6AHkAeQB5AHcAdgB1AHIAcQBwAG4AbABqAGYAZABiAGEAXQBbAFkAVwBTAFAATABJ
AEUAQQA9ADkANwAzADAALAAmACMAHwAcABoAFwAUABEADQALAAgABgAEAAMAAQABAP7/
/f/8//v/+P/4//n/+f/4//j/+P/4//b/9//3//f/9//3//j/+P/4//n/+f/6//r/+v/6
//r/+f/7//v/+//8//z//P/8//7///8AAAAAAwADAAMAAgAAAAAAAAABAAIAAgACAAIA
AgACAAIAAQADAAMAAwADAAMAAwABAAEAAQAAAAAAAAAAAAAAAAD+//7//f/8//z/+//7
//z//P/8//v/+f/4//j/+P/4//j/+P/4//j/9v/4//b/9P/0//T/9v/2//b/9v/4//r/
/P//////AAAAAAAAAgACAAIAAwABAAMAAQAAAP3/+//5//f/9f/0//L/8f/t/+z/7P/t
//L/9P/0//X/8//z//P/9P/2//T/8v/s/+b/5P/h/+D/3v/e/97/3v/g/97/3v/e/9z/
3P/c/9z/3v/e/97/3v/f/9//3//f/93/3f/d/93/3//f/9//3//h/+D/4P/i/+H/4v/m
/+3//P8NAB0ANQBeAJcA0wD/AAwB/gDbAJoAQADL/yn/Sv6E/Tr9S/10/bH9/f1B/nj+
rP7d/gb/Lv9R/2z/fv+I/5H/m/+m/7H/v//N/9j/4P/k/+r/7P/t//H/8//1//j//P/+
/wAAAgADAAUABQAHAAgACQALAAwADQAOAA8AEAARABIAEwAUABUAFgAYABkAGAAZABsA
HAAfAB8AIQAjACQAJgAnACgAKwArAC4ALwAyADUANwA7ADwAPwBBAEMARwBKAEwATwBT
AFYAWABcAF8AYgBkAGcAbABtAG8AcgBzAHUAdQB3AHoAegB6AHoAeQB5AHkAdwB2AHUA
cgBxAHAAbgBsAGoAZgBkAGIAYQBeAFsAWABVAFIATgBJAEUAQQA9ADkANQAvACsAKAAk
AB4AGwAXABQAEgAPAAwACQAJAAcABAACAP7//f/7//v/+v/5//j/9//0//T/9f/1//T/
9P/0//T/9P/1//X/9f/z//P/9P/0//b/9//3//j/+P/4//j/+P/3//n/+f/5//r/+v/6
//r/+v/7//z//P/9//3//f/8//z//P/8//3//v/+//7//v/+//7//v/9//3//f/9//3/
/v////7////9//z//P/8//z//P/8//r//P/7//r/+v/3//f/+P/4//j/9//1//T/9v/2
//b/9v/0//T/9P/y//L/8v/y//L/8v/y//H/8f/v/+//7//v/+//7//t/+7/7//w//H/
8v/1//b/9//5//j/+v/7//z//v/+//7////9/////f/8//n/9//1//P/8f/w/+7/7f/s
/+z/7f/v//T/9v/2//f/9v/1//T/9P/z//D/7f/m/+P/4v/g/+D/4P/g/+D/4P/g/97/
3v/e/97/3v/e/97/3v/e/97/3v/f/9//3//f/93/3f/d/93/3//f/9//3//f/97/4P/i
/+P/5P/q//X/BAATACcASQB8ALkA7QABAfoA4ACvAF4A6v9X/43+tv1A/Tz9Xf2Q/df9
G/5V/oj+uv7n/g7/Nv9X/27/fv+K/5P/nf+q/7f/xf/T/9z/4P/m/+z/7v/v//H/8//1
//j//P/+/wAAAgABAAMAAwAFAAYABwAJAAoACwAMAA0ADgAPABAAEQASABUAFgAYABkA
GAAZABsAHAAdAB0AHwAhACQAJgAnACgAKwArAC4ALwAzADUANgA5ADoAPQA/AEEAQwBG
AEgASwBOAFIAVQBaAFsAXgBgAGMAaABpAGsAbgBtAG8AbwBxAHIAcgByAHIAcQBxAHEA
bwBsAGsAaABnAGgAZgBkAGIAYABeAFwAWwBXAFUAUwBRAE8ATABIAEUAQAA7ADYAMQAv
ACsAKAAkACAAHQAZABYAEgAPAAwACQAHAAUAAgAAAPz/+//5//n/+//7//v/+//6//r/
+//7//r/+v/6//r//P/9//3//f/7//v//P/8//7//////wAAAAAAAAAAAAABAAMAAwAD
AAYABgAGAAYABAAFAAYABgAJAAkACQAIAAgACAAIAAkACAAIAAgACAAKAAoACgAJAAcA
BwAHAAcACQAJAAcABwAHAAYABgAGAAQABAAEAAIABAADAAIAAgD/////AAAAAAIAAQD/
//7//v/+//7//v/8//z//P/6//r/+v/6//r/+P/4//f/9//3//f/9//3//X/9f/1//X/
9P/0//b/9v/4//j/+P/4//v//P/9////AgAEAAUABgAEAAQABAAFAAUABwAFAAQAAQD/
//3/+//5//j/9v/1//P/9P/2//n/+v/8//z//f/9//3//f/+//3/+v/3//D/7P/q/+f/
5v/n/+j/6f/q/+r/6P/o/+j/5v/m/+b/5v/o/+j/6P/o/+f/5//n/+f/6f/p/+n/6f/p
/+n/6f/p/+v/7P/s/+7/8f/0//r/BQAQAB8AMQBTAIYAwQD7ABcBDgHyAMMAdgAEAHH/
q/7e/WL9Tv1l/ZL90f0P/kv+gP60/uH+Cv80/1v/dP+E/5L/nf+p/7b/xf/T/+H/6v/u
//T/+P/8////AQADAAUACAAKAAwADgAQABEAEwATABUAGAAZABsAHAAbABwAHQAeACEA
IgAjACQAIwAkACYAJwAoACkAKwAsAC0ALQAvADEAMQAyADIAMgA1ADUAOAA5ADsAPQA+
AEEARABHAEkASwBNAFAAUgBVAFYAWABZAFwAYQBkAGYAaQBqAGsAbQBwAHMAdQB1AHcA
eAB4AHgAeAB1AHUAdQBzAHQAcwBwAG8AcABuAGwAagBoAGYAZABjAGMAYQBfAF0AWQBW
AFIATwBPAEsARwBDAD0AOQA2ADIALgArACcAJAAgAB0AGgAXABUAEwAQAA4ADgANAAsA
CwAIAAcABgAFAAQABAAFAAUABAAEAAQABAAEAAUABQAFAAcABwAIAAgABgAHAAcACAAI
AAgACAAIAAsADQANAA0ADAAMAAwADAAOAA8AEAAQAA8ADwAPAA4ADgAOAA4ADwAOAA4A
DgAOAA0ADAALAAkACQAJAAkACQAJAAkABwAHAAcABgAGAAYABgAGAAYABAAEAAMAAgAC
AAEAAQACAAIAAgABAP///v/+//7//v/+//7//v/+//z/+v/6//r/+v/8//z/+//7//3/
+//7//v/+v/8//z//P/8//7/AAACAAUABgAIAAkACgAMAAwADAANAA0ADwANAAwACwAJ
AAcABQADAAIAAAD///r/+v/7//3/AgAEAAQABQADAAMAAwAEAAUABAADAP7/+P/2//P/
8v/w//D/8P/w//L/8P/w//D/7v/u/+7/7v/u/+7/7v/u/+3/7f/t/+3/6//r/+v/6//s
/+3/7v/v/+//7v/u/+7/8f/0//r/AQAMABsAKwA5AE4AdQClAN8AEAEgAQMB0gCUADsA
uf8S/07+sP1v/YD9q/3X/f/9MP5s/p/+xv7s/hP/OP9c/3r/j/+d/6j/s//B/8//3v/o
//D/9v/8//3/AQADAAUACAAMAA4AEAASABEAEwATABUAGAAZABsAHAAdAB4AHwAgAB8A
IAAhACIAJQAmACgAKQApACkAKgAqAC0ALQAvADEAMAAyADMANAA1ADUAOAA5AD0APwBA
AEMAQwBFAEYARwBJAEwATgBRAFMAVgBYAFwAXgBgAGEAYwBoAGkAawBuAG4AbwBuAG8A
cABwAHAAcABvAG8AbwBtAGwAawBoAGcAZABiAGAAXgBcAFoAWABXAFYAVQBUAFMAUwBQ
AEwASQBJAEUAQQA9ADsANwA0ADAALgArACcAJAAkACEAHgAbABkAFwAUABIADgANAAsA
CwALAAsACwALAAgACAAJAAkACAAIAAgACAAIAAkACQAJAAkACQAKAAoADAANAA0ADgAO
AA4ADgAOAA0ADwAPAA8AEgASABIAEgASABMAFAAUABUAFQAVABQAFAAUABQAFQAUABQA
FAAUABQAFAAUABMAEQARABEAEQATABMAEQARAA8ADgAOAA4ADgAOAA4ADAAMAAsACgAK
AAcABwAIAAgACgAJAAcABgAEAAQABAAEAAIAAgACAAAAAgACAAIAAgAAAAAA/////wEA
AAAAAAAAAAAAAAEAAgADAAUACAAKAAsADAAMAAwADAANAA0ADwANAAwACQAHAAUAAwAB
AAAA/v/9//j/+P/5//v//P/+//7///8BAAEAAQACAAMAAgABAPz/9//0//D/7v/s/+z/
7P/s/+z/6v/q/+r/6v/q/+r/6v/q/+r/6v/q/+n/6f/p/+n/6//r/+v/6//p/+n/6f/p
/+n/6v/s//D/8f/0//b/+/8IABcAJQAzAE4AeQCpAN0AAAH8ANsAqABiAP//e//O/gr+
gv1l/YT9rf3X/Q3+Sv6G/rn+4v4G/yn/TP9s/4T/l/+j/6r/tf/D/9H/3v/o/+7/9P/6
//3/AQADAAUACAAKAAwADgAQABMAFQAVABcAGAAZABsAHAAdAB4AHwAgACMAJAAlACYA
JQAmACgAKQAoACkAKwAsAC0ALQAvADEAMgA0ADUANgA5ADkAPAA9AD0APwBAAEMARABH
AEkASwBNAFAAUgBVAFUAWABaAF4AYwBmAGgAawBsAG0AbwByAHUAdwB3AHkAegB6AHoA
egB3AHcAdwB1AHYAdQByAHEAbwBsAGkAZgBmAGQAYgBhAF0AWwBZAFcAVQBSAE4ASwBL
AEcAQwA/ADsANwA0ADAALQArACgAJgAiAB8AHAAZABUAEwAQAA4ADgANAAsACwAJAAcA
BQADAAQABAAFAAUABAAEAAQABAAEAAUABQAFAAUABQAGAAYABAAFAAUABgAIAAgACAAI
AAsADQANAA0ADAAMAAwADAAMAA0ADgAOAA8ADwAPAA4ADwAQABEAEwAUABQAFAAUABQA
FAAUABMAFQAVABUAFQATABMAEQARABEAEAAQABAAEAAQABAADgAOAA0ADAAMAAsACwAM
AAwADAALAAkACAAIAAgACAAIAAgACAAGAAQABAAGAAYABgAGAAgACgAMAA8ADwAQABAA
EAAQABAAEAARAA8AEQAPAA4ACQAHAAUAAwADAAIAAAD///r/+v/7//3/AgAEAAQABQAD
AAMAAwAEAAIAAAD+//j/9v/0//H/8P/u/+7/7v/u//D/7v/u/+7/7v/u/+7/7v/s/+z/
7P/s/+//7//v/+//7f/t/+3/7f/t/+3/7f/t/+//7v/u/+7/8f/y//b///8OACEAMwBN
AHoAtQDtABMBHAEOAecApABCAMf/Ff80/oL9VP1v/Zj92f0l/mX+nP7M/vn+Hv9G/2f/
gv+Q/57/p/+x/7z/x//T/+H/7P/y//r//v8AAAEABQAHAAkADAAQABIAFAAWABcAGQAZ
ABsAHAAdAB8AIAAjACQAJQAmACUAJgAnACgAKwAsAC4ALwAuAC8AMQAyADMAMwA1ADcA
OgA8AD0APgA/AD8AQgBDAEYASQBLAE8AUgBVAFcAWQBbAF4AYABjAGYAagBtAHIAcwB2
AHgAewB/AIEAhACIAIkAiwCLAI0AkACQAJAAkACRAJEAkQCPAIwAiwCIAIcAhgCEAIIA
gAB+AHwAegB5AHYAcwBwAG0AaQBmAGIAXwBaAFUAUABLAEcAQwBAADwAOAA1ADEALgAq
ACcAJAAhACEAHwAcABoAFgAVABMAEwASABEAEAAPAA4ADgAPAA8ADAAMAAwADAAKAAsA
CwALAAsACwAMAAwADgAPAA8AEAAQABAAEAAQABAAEQAQAA8AEgASABIAEgAQABEAEgAS
ABMAEwATABIAEgASABIAEwAUABQAFAAUABQAFAAUABMAEQARABEAEQATABMAEQARABEA
EAAQABAADwAOAA0ACgALAAsACwAMAAkACQAKAAoADAALAAkACAAIAAgACAAIAAcABgAF
AAIABAAEAAQABAAEAAIAAgADAAQABQAGAAkACgALAA0ADAAOAA8AEAAQABAAEAARAA8A
EQAPAA4ACgAHAAQAAQABAAAA/v/9//r/+v/7//3/AgAEAAQABQADAAMAAwAEAAEA/v/7
//T/8f/w/+7/7v/w//D/8P/w//L/8P/w//D/8P/w//D/8P/w//D/8P/w//H/8f/x//H/
8f/x//H/8f/z//P/8//z//P/8v/y//L/8//2//r/BQAWACUANwBZAIwAxwD9ABUBEgH6
AMsAegAQAIf/wf7k/WD9Uv1v/aL97f01/m3+ov7W/gP/Kv9S/3H/hP+U/57/qf+1/77/
yf/X/+X/7v/0//r//v8AAAEAAwAFAAcACgAOABAAEgAUABUAFwAXABkAHAAdAB8AIAAh
ACIAIwAkACMAJAAlACYAKQAqACwALQAsAC0ALwAwADMAMwA1ADcAOgA8AD0APgA/AD8A
QgBDAEYASQBLAE8AUABTAFUAVwBbAF4AYABjAGcAagBsAHAAcQB0AHYAeQB+AH8AgQCE
AIMAhQCFAIcAiACIAIgAiACJAIkAiQCHAIYAhQCCAIEAggCAAH4AfAB6AHgAdgB1AHEA
bwBtAGsAaQBmAGIAXwBcAFcAUgBNAEkARQBCAD4AOAA1ADEALgAsACkAJgAjACEAHwAc
ABoAFgAVABMAEwAUABMAEgARABAAEAARABEAEAAQABAAEAAQABEAEQARAA8ADwAQABAA
EAARABEAEgASABIAEgASABMAFQAVABUAFgAWABYAFgAUABUAFgAWABcAFwAXABYAFgAW
ABYAFwAWABYAFgAWABgAGAAYABcAFwAXABcAFwAZABkAFwAXABcAFgAWABYAFgAWABYA
FAAWABUAFAAUABEAEQASABIAFAATABEAEAAQABAAEAAQABAAEAAQAA4ADgAOAA4ADgAN
AAwACgAJAAsACwALAAsACQAJAAkACQAIAAgACAAKAAwADAAMAAwADQAOAA8AEQASABQA
FQAWABQAFAAUABUAEwAVABMAEgAPAA0ACwAJAAcABgAEAAMAAwAEAAYACQAOABAAEAAR
ABEAEQARABIAEQAOAAsABAD+//z/+f/4//r/+v/6//r/+v/4//j/+P/4//j/+P/4//j/
+P/4//j/+f/5//n/+f/5//n/+f/5//n/+f/5//n/+f/4//r//P/9/wAABAANABoAKQA5
AFUAhAC9APkAHQEaAQQB3QCYADAAq//1/h7+hP1c/W39lP3T/RX+U/6K/r7+7f4W/0D/
Zf9+/5D/nv+p/7X/wv/R/93/6//2//z/AgAGAAgACQAMAA8AEgAWABgAGgAcAB4AHwAh
ACEAIwAkACUAJwAoACkAKgArACwALwAwADEAMgAxADIANAA1ADYANwA5ADoAPQA9AD8A
QQBCAEQARQBGAEkASQBMAE0ATwBRAFIAVQBWAFkAWwBdAF8AYgBkAGcAaQBsAG4AcgB1
AHgAegB9AH4AfwCBAIQAhwCJAIkAiwCKAIoAigCKAIkAiQCJAIcAiACHAIQAgwCCAIAA
fgB8AHsAegB5AHkAeQB3AHUAcwBvAGwAaABlAGMAXwBbAFcAUwBPAEwASABCAD8AOwA4
ADQAMQAuACsAJwAlACIAIAAgAB8AHQAdABoAGQAYABcAFgAWABcAFwAYABgAGAAYABYA
FwAXABcAGQAZABoAGgAaABsAGwAcAB4AHgAeAB4AHQAfAB8AHwAgACAAIAAgACIAIwAk
ACQAIwAjACMAIgAkACQAJAAlACUAJAAjACIAIAAgACAAHwAhACEAIQAhACEAIQAfAB8A
HwAeAB4AHgAeAB4AHgAcABwAGwAaABoAGQAZABoAGgAYABcAFQAUABYAFgAWABYAFgAW
ABYAFAAUABQAFAAUABQAFAATABMAEQARABEAEQARABEAEQARABIAEgASABIAEgASABUA
FgAXABkAHAAeAB8AIAAgACAAIAAhACMAJQAjACIAHwAdABsAGQAXABYAFAATABAAEAAR
ABMAFgAYABgAGQAbABsAGwAcABwAGgAYABIADgAMAAkACAAIAAgACAAIAAYABAAEAAQA
BgAGAAYABgAGAAYABgAGAAUABQAFAAUABwAHAAcABwAHAAcABwAHAAsADAAMAAwADQAQ
ABQAHwAuAD8ATQBdAH4AqwDfABMBMgEmAf0AygCCABUAff/E/gr+nP2L/a793f0H/jf+
dP6s/tf+/v4i/0X/aP+G/57/s//B/8r/1f/j//P//v8EAAoAEgAWABkAHQAfACEAJAAm
ACgAKgAsAC0ALwAvADEAMgAzADUANgA3ADgAOQA6AD0APgA/AEAAQQBCAEQARQBIAEkA
SwBMAEsASwBNAE8AUABSAFMAVABXAFcAWgBbAFsAXQBeAGEAZABnAGkAawBtAHAAcgB1
AHUAeAB6AH4AfwCCAIQAhwCIAIkAiwCOAI8AkQCRAJMAkgCSAJIAkgCRAJEAkQCPAJAA
jwCMAIsAiACGAIQAggCCAIAAfgB9AHsAeQB3AHUAdAByAG8AbQBtAGkAZQBhAGAAXQBb
AFgAVABRAE0ASgBKAEcARABBAEEAPwA8ADoAOgA5ADcANwA0ADMAMgAxADIAMgAzADMA
NAA0ADQANAA0ADUANQA1ADUANQA2ADYANgA3ADcAOAA5ADoAOwA8ADsAPQA9AD0APgA+
AD4APgA+AD8AQABAAD8APwA/AD4APwBAAEEAQwBCAEIAQgBCAEAAQABAAD8AQQBBAEEA
QQA/AD8APQA9AD0APAA8ADwAPAA8ADwAOgA6ADkAOAA4ADcANwA4ADgANgA1ADMAMgA0
ADQANAA0ADIAMgAyADAAMgAyADIAMgA0ADQAMgAwADAAMAAwADIANAA2ADkAOgA8AD0A
PgA+AD4APgA/AEEAQwBBAEAAPwA9ADsAOQA3ADYANAAzAC4ALgAvADEAMgA0ADQANQA2
ADcAOAA6ADwAOgA4ADIALgAsACkAKAAoACgAKAAoACYAJAAkACQAJQAmACcAKAAmACYA
JgAmACcAJwAnACcAKQApACkAKQApACkAKQApACkAKgAsACwALQAwADIANQBAAFEAYQBv
AIYAqwDbABEBPAFGAS0BAgHEAGsA7/9K/37+1P2X/az91f0F/j3+ev64/u3+GP88/1//
hP+m/8D/0//f/+j/8////wsAGAAiACwAMgA6AD0APwBBAEMARgBIAEoATABOAFEAUwBT
AFUAVgBXAFkAWgBdAF4AXwBgAGMAZABlAGYAZwBoAGoAawBuAG8AcQByAHMAcwB1AHcA
eAB6AHsAfACBAIEAhACFAIcAiQCKAI0AkACTAJUAlwCZAJwAngChAKUAqACqAK4AsQC0
ALYAuQC8AL0AvwDCAMQAxwDIAMsAzADMAMwAzADNAM0AzQDLAMwAywDIAMcAxgDEAMIA
wADAAL4AvAC7ALcAtQCzALEAsQCuAKoApwCnAKMAnwCbAJcAkwCQAIwAigCHAIMAgAB8
AHkAdgBzAHEAbwBsAGoAaABnAGUAZQBiAGEAYABfAF4AXgBfAF8AXABcAFwAXABcAF0A
XQBdAF8AXwBgAGAAYgBjAGMAZABmAGYAZgBmAGcAaQBpAGkAagBqAGoAagBsAG0AbgBu
AG8AbwBvAG4AcABwAHAAcQBwAHAAcABwAHIAcgByAHEAcQBxAHEAcQBxAHEAbwBvAHAA
cABxAHIAcABwAHAAbgBwAG8AbgBuAG0AbQBuAG4AbgBtAGsAagBsAGwAbABsAGwAbABs
AGoAbABsAGwAbABtAG4AbgBvAHIAcwB0AHUAeAB5AHoAewB8AHwAfAB+AH0AfgB+AH0A
egB4AHYAdQB0AHIAbwBtAG8AcABvAG4AcAByAHMAdQB2AHUAdgB3AHQAcgByAG0AagBo
AGcAZQBoAGgAZwBmAGgAZQBjAGEAZgBnAGcAaQBoAGgAaABoAGgAaABoAGgAaABqAGoA
agBqAGoAagBqAGoAawBsAG0AbgB3AH4AhQCMAKoAyADmAAQBJAFEAWQBhAFGAQgBygCM
APX/Xv/H/jD+Pf5I/lP+Xv6a/tb+Ev9O/3X/nP/D/+r/+/8KABkAKAA0AEAATABYAGAA
ZgBsAA==
         </WaveFormData>
      </LeadData>
      <LeadData>
         <LeadByteCountTotal>10000</LeadByteCountTotal>
         <LeadTimeOffset>0</LeadTimeOffset>
         <LeadSampleCountTotal>5000</LeadSampleCountTotal>
         <LeadAmplitudeUnitsPerBit>4.88</LeadAmplitudeUnitsPerBit>
         <LeadAmplitudeUnits>��V</LeadAmplitudeUnits>
         <LeadHighLimit>2147483647</LeadHighLimit>
         <LeadLowLimit>268435456</LeadLowLimit>
         <LeadID>V4</LeadID>
         <LeadOffsetFirstSample>0</LeadOffsetFirstSample>
         <FirstSampleBaseline>0</FirstSampleBaseline>
         <LeadSampleSize>2</LeadSampleSize>
         <LeadOff>FALSE</LeadOff>
         <BaselineSway>FALSE</BaselineSway>
         <ExcessiveACNoise>FALSE</ExcessiveACNoise>
         <MuscleNoise>FALSE</MuscleNoise>
         <LeadDataCRC32>95273586</LeadDataCRC32>
         <WaveFormData>
LAEsASwBLAEaAQgB9gDkAGwA9P98/wT/7v7Y/sL+rP7F/tz+8/4K/yf/Qv9d/3j/hP+Q
/5z/qP+w/7j/wP/I/9H/2P/f/+b/5//o/+n/6v/u//D/8v/0//f/+P/5//r/+v/6//r/
+v/+/wAAAgAEAAIAAgACAAIAAwAEAAUABgAHAAgACQAKAAwADAAMAAwAEAASABQAFgAU
ABQAFAAUABYAGAAaABwAHwAgACEAIgAjACQAJQAmACsALgAxADQANQA2ADcAOAA8AD4A
QABCAEQARgBIAEoASgBKAEoASgBMAE4AUABSAE8ATgBNAEwATgBOAE4ATgBQAFAAUABQ
AE4ATgBOAE4AUABQAFAAUABMAEoASABGAEQAQgBAAD4AOwA4ADUAMgAuACoAJgAiACEA
IAAfAB4AGwAYABUAEgAQABAAEAAQABAAEAAQABAADQAMAAsACgANAA4ADwAQAA8ADgAN
AAwADQAOAA8AEAASABIAEgASABEAEAAPAA4AEAASABQAFgAVABQAEwASABMAFAAVABYA
FgAWABYAFgAVABQAEwASABUAFgAXABgAFQAUABMAEgAUABQAFAAUABQAFAAUABQAEgAS
ABIAEgAUABQAFAAUABMAEgARABAAEAAQABAAEAAQABAAEAAQAA8ADgANAAwADwAQABEA
EgAPAA4ADQAMAA4ADgAOAA4AEAAQABAAEAAQABEAEgASABUAGAAbAB4AHAAcABsAGwAc
AB4AHwAgACIAHwAeABsAFwAWABUAEwASABMAEwAXABgAGQAZABgAGgAaABoAGgAaABkA
FgATAA0ACAAEAAEAAQACAAQABgAFAAQAAQAAAAEAAQAAAAAAAgACAAIAAgACAAEA///+
////AQADAAUABAACAAAA/v/+/wIAAgABAP///f/7//n/+v/8/wUAFAAyAGEAmgDfACAB
SAFZAWIBWwEzAecAawC9/xz/wv6h/p/+s/7H/t7++v4U/yr/Q/9e/3n/j/+f/67/t//B
/8n/0//e/+f/7v/y//n//f/+/wMABgAHAAkADAANAA4ADQANABAAEgAUABgAFgAXABkA
GgAaABoAGwAcAB0AHwAiACQAIQAiACMAIgAkACYAKAArACsALAAsAC0ALgAvADEAMQAy
ADUANwA6ADkAOQA6ADsAPQA/AEEARABFAEgASgBNAE0ATQBPAFAAUwBWAFkAXQBeAF8A
XwBgAGQAaABpAGoAagBqAGoAbABrAGsAawBrAGwAbABtAG4AbQBrAGoAaABrAGwAagBr
AGwAbABsAGwAagBoAGcAZQBkAGMAYABfAFsAVQBQAEsASgBJAEUARABBAD4AOwA3ADQA
MgAxAC0ALAAsACsALAAoACYAJQAjACQAJQAmACgAKAAoACgAKAAoACcAJQAkACcAKAAp
ACsAKAAoACgAJwAqACsALQAuACwALQAtAC0ALAAsAC0ALQAuAC8AMAAyADEAMAAxAC4A
LwAvAC8ALwAvAC8ALgAtACsAKQAoACgAKgArACwALQArACkAJgAkACUAJQAlACYAJQAl
ACQAIgAiACIAIAAfACEAIAAgACAAHgAbABkAFwAYABkAGwAdABwAGwAaABgAFgAWABYA
FQAXABcAGAAYABEADwARABAAEwAUABUAFgAXABgAGAAZABoAGwAcAB0AHwAgACIAIwAh
ACAAHwAeAB4AHgAcABwAHAAcABsAGAAUABEAEgATABYAGAAZABoAFwAWABUAFAAXABYA
FQAUAA8ACwAIAAUAAgACAAIAAgADAAIAAwADAAEA/v/8//r/+//8//3////+//z/+//5
//n/+f/5//r//P/8//z//P/4//b/9f/1//f/9//1//r/AAAHAA4AIAA/AHAArwD0AC4B
TQFWAU0BLwHvAIkA8f82/7D+g/6B/o3+n/6y/sr+5P7+/hn/OP9X/2//hf+W/5//p/+t
/7n/xv/T/97/5v/t//H/8P/x//T/9f/3//r//v8AAAAAAQABAAIAAwAGAAgACQALAAwA
CgAKAAsADAAMAA0ADwAQABIAFAAWABYAFQAUABMAEwAWABgAGQAbAB4AHwAhACEAHwAh
ACIAJAAmACcAKQArACoAKwAsAC4AMQA0ADYAOQA6ADsAPgBAAEAAQgBEAEcASwBNAE4A
UABOAFAATwBOAFEAUgBTAFYAVQBVAFUAVQBQAE4ATQBMAE4ATQBNAEwASQBIAEQAQwBG
AEYARgBGAEQAQgBBAD8APAA7ADgANwA2ADMAMQAvACoAJwAhAB4AHQAcABsAGQAWABQA
EwAPAAwACgAHAAYABgAGAAcABwAFAAMAAQAAAAIAAgACAAIAAQABAAAAAAACAAIAAgAD
AAUABgAHAAcABgAFAAUABAAHAAkACgALAAoACgALAAsACQAJAAkACgANAA4AEQAQAA4A
DQAMAAsADgAPAA8ADwAPAA0ADAAMAAwACwAKAAkACgALAAsADAAJAAcABQAEAAYABwAH
AAYACAAIAAYABQADAAIAAgACAAMAAwAEAAUAAQD///7//f/+////AAAAAP7//v/+//3/
+f/6//v//P/9//7///8AAAAAAQAAAAEAAgADAAUABgAIAAkACAAIAAgACAAHAAYAAwAC
AAIAAgABAP7//P/5//r/+//+/wAAAQACAAAAAAAAAAAAAQAAAP///v/5//X/8v/v/+3/
7P/r/+r/6//q/+v/6//q/+j/5//m/+j/6P/o/+n/6f/o/+j/5//l/+X/5f/m/+f/6P/p
/+r/5v/k/+H/3//f/9//3//g/+L/6f/y/wAAHQBOAI0A1gAUAT0BVAFXATsB/QClABkA
Wv/C/oX+c/51/o3+rP7G/uD+/P4Z/zj/Vf9x/4X/kv+Z/5//pf+t/7r/xf/Q/9j/3//h
/+T/5f/o/+n/6//u//T/9v/2//f/9v/2//b/+P/5//v//v8AAAAAAAABAAIAAAABAAMA
BAAFAAgACwAMAAsACgAJAAkADAAOAA8AEQASABMAFQAVABMAFQAWABgAGwAdACAAIwAj
ACMAIwAkACYAKgAtADEAMgAzADYAOAA4ADoAPAA/AEIARQBHAEoASgBMAEsASgBNAE4A
TwBSAFEAUQBRAFEATQBMAEwATABOAE0ATQBMAEkASABEAEMARQBGAEcASABEAEIAQQA/
ADwAOwA4ADcANwAzADAALQAnACUAIAAeAB4AHAAaABcAFAASABEADQAKAAgABQAEAAQA
BAAFAAUAAwABAP///v8AAAAAAAAAAP/////+//7//v/+//7///8BAAIAAwADAAIAAQAB
AAAAAgADAAMAAwACAAIAAwADAAMAAwADAAQABQAGAAkACAAFAAUABQAFAAgACQAJAAkA
CQAHAAYABgAFAAUABQAFAAgACQAJAAoABwAFAAMAAgAEAAUABQAEAAQABAACAAEA///+
//7//v//////AAABAP///f/8//v//f/9//3//P/+//z/+v/5//j/+f/6//v//P8AAAIA
AwAFAAUABQAFAAUACAAIAAkACQAIAAgACAAIAAUABAABAAAAAgACAAEA/v/6//f/+P/5
//7/AAABAAIAAQAAAP///v/9//r/9//0//L/7//t/+v/5//m/+X/5P/n/+b/5//n/+X/
5P/k/+T/5P/k/+T/5f/n/+b/5v/l/+T/4//i/+L/4//k/+X/5v/o/+T/4f/d/9n/1f/V
/9j/3v/n//T/DAA3AHAAtQD6AC4BUwFgAU0BGwHTAGEAq/8A/67+kf6F/pn+vf7W/ur+
Bv8i/z//Xv93/4v/l/+g/6X/qf+v/7X/wP/L/9b/3P/h/+X/6P/l/+f/5//o/+r/7//y
//P/9f/z//T/9f/4//b/9//5//r/+//8//7/AAD9//3//v/+////AgAFAAYABQAEAAMA
AwAGAAgACQALAA4ADwARABEADgAPAA8AEAATABUAGAAbABoAGwAcAB4AHwAiACQAJwAp
ACsALwAyADMANAA1ADcAOgA9AD8AQgBBAEQARABEAEYARgBGAEgASwBLAEsASwBIAEYA
RQBEAEYARQBFAEQAQwBCAD4APQA8ADwAPAA8ADwAOgA5ADcAMwAxAC0AKwAqACcAJQAj
AB0AGwAWABQAEgAQAA4ACwAJAAgACAAFAAIAAAD9//z//v/+///////9//v/+f/4//j/
+P/4//j/+//7//r/+v/3//b/9f/1//b/+P/6//v/+f/5//r/+v/4//n/+f/5//z//P/9
//3//P/7//r/+v/7//z////+//3//f/9//3//P/9//3//f8AAP////8AAP7//f/8//v/
/v//////AAD///3/+//6//r/+//7//r/+//8//v/+//6//j/9//2//n/+f/6//v/+P/3
//f/9//1//X/9f/0//X/9v/3//f/9P/z//P/8v/1//X/9f/3//X/8v/v//D/8f/y//P/
9P/4//r/+//9//3//f/9//3///8AAAIAAwADAAIAAQAAAP3//P/5//j/+v/6//n/9v/z
//H/8//1//j/+v/7//z/+//6//n/+P/2//L/7v/q/+n/5//m/+X/4v/i/+L/4v/j/+L/
4//j/+H/4P/g/+D/4P/g/+D/4f/i/+L/4//j/+L/4f/g/+D/4v/i/+L/4v/k/+D/3f/Z
/9X/0//V/9j/3v/r//z/HgBTAJQA1wAOATYBTQFIASMB4wB/AOH/Lf++/pT+gf6L/q/+
y/7a/vL+Dv8q/0X/ZP99/4v/l/+e/6P/qf+x/7n/wv/N/9T/2v/f/+P/5P/j/+X/5f/m
/+j/7v/w//D/8f/x//L/8//2//T/9f/3//j/+f/6//z//v/7//v//P/8//3/AAADAAQA
AgACAAIAAwAEAAYABwAJAAwADQAPAA8ADgAPAA8AEAATABUAGAAbABoAGwAcAB4AHQAg
ACIAJQApACsALwAyADEAMgAzADUAOQA7ADwAPgA/AEIAQgBCAEQARABEAEYASQBJAEkA
SQBGAEQAQwBCAEMAQwBEAEQARgBGAEMAQwBEAEQARABEAEUARABEAEMAPQA7ADcANQA1
ADEALgArACcAJQAgAB4AGgAYABYAEwATABIAEgAPAAwACgAHAAYABwAGAAYABQAEAAMA
AgACAAIAAgACAAIABAAFAAUABgADAAIAAQABAAQABgAIAAkABwAHAAgACAAGAAcABwAH
AAkACgAMAA0ACgAJAAgACAAJAAoADQAMAAsACwALAAsACgALAAsACwAMAAsACwAMAAwA
CwAKAAkACwALAAoACgAKAAkACAAIAAYABwAHAAYABwAIAAcABwAFAAQABAAEAAUABQAG
AAcABAADAAMAAwABAAEAAQAAAAEAAgADAAMAAAD//////v8BAAEAAQADAAAAAAACAAEA
+//7//3/AAABAAIAAwAEAAMABAAEAAUABwAJAAsADQAMAAwADQANAA4ADgAOAA4ADQAM
AAkACAAFAAQAAgD+//////8DAAcABwAIAAgACAAIAAgACAAIAAcABAABAP7/+f/1//L/
7//x//L/8//0//L/8P/w/+//7//u/+7/7v/v//D/8f/z//L/8P/v/+3/7v/v//D/8v/y
//L/8v/y//D/8P/v/+3/7f/t/+3/7v/w//f/CgAuAGMApgDrACIBQgFRAU4BLQHrAIsA
9f9H/9L+nv6H/o/+qf6//tb+8P4O/yr/Sf9o/4H/kf+b/6L/qf+x/7v/x//U/9//5P/k
/+f/6f/q/+3/8v/z//X/+P/7//z/+//7//v//P/9/wAAAQADAAYACAAHAAYABgAGAAcA
CQAMAA4ADQAOAA8ADgAOAA4ADgAPABEAFAAWABkAGAAXABcAFQAYABsAHQAgACEAIQAi
ACMAJAAlACYAKAAqAC4AMQA1ADMAMwA1ADYAOQA8AD8AQwBEAEUARQBGAEcASgBKAEoA
TwBQAFEAVABSAFEAUABPAE8AUABSAFQAVABTAFMAUgBSAFIATwBPAFMAVABVAFYAUgBQ
AE8ATQBLAEsASQBJAEYAQQA9ADkANQAzAC4ALAAsACoAKAAlACEAHgAcABcAGAAYABcA
GAAXABYAFgAVABQAEwASABIAEwAUABUAFgAWABUAEwASABQAFgAYABsAGgAaABoAGQAZ
ABkAGgAaABsAHQAeAB8AHgAcABsAGQAbAB0AHwAiACEAIAAhAB4AHQAdAB0AHQAfACEA
IgAjACIAHwAdABwAHwAfAB8AHwAdAB0AHAAcABoAGQAYABgAGQAbABwAHAAaABoAGAAX
ABgAGAAZABoAGAAXABcAFwAWABUAFQAVABcAFwAXABYAEwASABEADwASABMAFQAWABkA
FQATABEAEAATABQAFQAWABkAGgAaABsAGgAbABwAHQAfACAAIgAjACIAIgAiACIAIAAg
AB4AHgAeAB4AHQAaABYAEwAUABUAGgAcAB0AHgAdABwAGwAaABsAGAAVABIAEAANAAsA
CQAFAAQAAwACAAUABAAFAAUABAACAAEAAAAAAAAAAAABAAMAAgACAAEAAAD///7//v8A
AAIABAAGAAQAAgD///3/+//7////BAAIAA0AFgAkADsAZACfAOYAKgFVAWIBYQFNAR0B
xwBDAJD/9P6l/o3+lf6p/rz+zv7o/gL/Gf80/1P/c/+L/57/q/+x/7f/v//I/9f/4v/s
//P/+f/6//v//P/9////AgAIAAoACgALAAoACgAKAAwADQAPABIAFAAWABYAFwAYABcA
FwAYABgAGQAcAB8AIAAeAB4AHgAfACAAIgAjACUAJgAnACkAKQAnACkAKgAsAC8AMQA0
ADcANwA3ADcAOAA7AD4AQABDAEQARQBIAEoASQBKAEsATQBSAFUAVwBaAFoAXABbAFoA
XABcAFwAXgBhAGEAYQBhAF0AXABcAFwAXABbAFsAWgBZAFgAVABTAFUAVgBXAFgAVgBU
AFMAUQBNAEsARwBFAEUAQQA+ADsANgAzAC0AKgAqACgAJgAjACAAHgAdABkAFgAUABEA
EAAQABAAEQARAA0ACwAJAAgACgAKAAoACgANAA0ADAAMAAkACAAHAAcACgAMAA4ADwAO
AA0ADQAMAAwADQANAA0ADwAQABIAEwASABEAEAAQABEAEgAVABQAEgARABAADwAOAA8A
DwAPABAADwAPABAADgANAAwACwAMAA0ADQAOAAsACQAHAAYABgAHAAcABgAGAAYABAAD
AAIAAAD///7//////wAAAQD9//v/+v/5//n/+f/5//j/+f/6//v/+//4//f/9//2//n/
+P/2//b/9v/2//f/+P/4//n//f///wEAAwACAAIAAwADAAYABgAGAAYAAwACAP///v/9
//z/+v/2//f/9f/3//n/+v/6//n/+P/7//z//f/+//7//P/6//j/8v/t/+n/5f/m/+b/
5v/m/+X/4v/h/9//4f/g/+D/4P/g/+D/4P/h/+D/3v/d/9v/3P/d/97/4P/d/9z/2//a
/9r/2v/b/9v/2//X/9X/1P/W/9//6v/8/x8AUgCNANIADAEpATIBKwELAcsAawDV/xb/
hP5P/kP+Sf5h/n7+nv6+/t7++/4W/y//S/9h/3L/f/+J/5H/m/+o/7X/vv/C/8f/zf/Q
/9P/2P/Z/9v/3v/h/+L/4f/h/+L/5P/m/+r/7P/t/+//8P/v/+7/7v/u//H/8//2//j/
9f/2//f/9v/4//j/+P/5//z//v///wEAAQABAAIAAQAEAAcACQAMAA0ADQAOAA8AEgAT
ABQAFgAXABoAHAAfAB8AHwAhACIAJwAqAC0AMQAyADMAMwA0ADcAOgA6ADoAPQA+AD8A
QgBBAD8APQA7ADwAPAA9AD4AOwA5ADgANgA4ADgANQA1ADYANgA2ADYAMgAwAC8ALQAt
AC0AKwArACgAIwAfABsAGAAXABMAEgASABAADgALAAcABAACAP3//P/8//v//P/5//b/
9P/x//L/8f/w//D/8v/y//L/8v/y//H/7//u/+//8P/x//P/8v/y//L/8f/z//P/9P/0
//b/9//3//f/9//2//b/9f/2//f/+P/6//j/+P/6//j/+P/5//r/+//+//////////7/
+//5//j/+v/7//z//f/8//v/+f/4//r/+f/4//j/+P/5//n/+P/3//b/8//x//T/9P/1
//b/9f/z//L/8f/w/+//7//v//P/8//x/+7/7P/u/+7/7v/u//H/9P/2//n/9//3//f/
9//6//r/+//7//z//P/8//z/9v/0//D/7v/v//D/8P/u/+z/6f/q/+v/7//w//D/8P/w
//D/8P/w/+7/6v/m/+L/3//d/9z/2//Z/9j/1//W/9f/1v/X/9f/1//W/9b/1v/V/9T/
0//T/9b/1v/X/9f/1P/T/9L/0v/U/9T/1P/U/9b/1P/R/83/x//D/8P/xP/K/9f/6P8E
ADEAbACzAPIAJAFDAUwBNQEBAbMALwBv/9L+kv55/nH+jf6z/sr+4P76/hb/Mf9M/2X/
d/+D/4z/k/+Z/5//pf+u/7f/wP/I/83/0f/U/9H/0//T/9T/1v/a/9z/3P/d/9//4P/h
/+T/4//j/+T/5P/n/+j/6v/s/+n/6f/q/+r/7P/u//D/8P/y//L/8v/z//T/9v/3//n/
/P/9///////9////AAACAAYABwAJAAsADgAPABAAEgARABQAFgAZABsAHQAhACQAJQAm
ACcAKQAsAC8AMQA0ADUAOAA4ADgAOAA4ADgAOgA9AD0APQA9ADoAOAA3ADYANgA1ADUA
NAA0ADQAMQAxAC8ALgAtACwAKwAqACoAKQAlACMAHwAdAB0AGQAWABMADwANAAgABgAD
AAAA/f/5//n/+P/4//X/8v/w/+3/7P/s/+z/7f/t/+z/6//q/+r/6f/o/+f/5v/p/+n/
6P/o/+b/5v/m/+f/6f/q/+v/6//p/+n/6v/q/+n/6f/o/+f/6f/q/+z/7f/s/+v/6v/q
/+z/7P/u/+z/7f/t/+3/7f/s/+3/7f/t//D/7//v//D/7v/t/+z/6//t/+3/7P/s/+7/
7f/s/+z/6//r/+r/6P/r/+z/6//r/+r/6P/n/+b/6P/n/+f/5//o/+f/5//n/+b/5f/k
/+L/5f/m/+f/5//n/+X/4v/l/+b/5//o/+z/7v/v//H/7//v/+//7//x//L/9P/1//X/
9P/z//L/7//u/+v/6v/s/+z/6//o/+b/4//k/+X/6v/s/+3/7v/t/+z/6//q/+j/5P/g
/9z/2f/X/9b/1f/S/9L/0v/S/9P/0v/T/9P/0//S/9L/0v/Q/9D/0P/R/9L/0v/T/9P/
0v/R/9D/0P/R/9L/0//U/9T/0v/N/8n/xf/D/8P/xv/M/9X/6P8IADkAegC/APoAJgFB
AUABHwHlAIsA9f87/8L+lP57/n3+of6//tD+6P4E/yD/Pf9a/2//ff+H/47/lf+b/6H/
qf+y/73/xP/K/8//0//U/9P/1f/V/9b/2P/d/+D/4f/j/+H/4v/j/+b/5v/n/+n/6v/r
/+z/7v/w/+3/7f/u/+7/7//y//X/9v/0//T/9P/1//T/9v/3//n/+//9/wAAAQD+////
//8AAAMABQAIAAsADAANAA4AEAAPABIAFAAXABkAGwAfACIAIQAiACMAJQAoACsALQAw
AC8AMgAyADIAMgAyADIANAA2ADcAOAA5ADQAMgAxADAAMQAxADIAMgAwADAALQAtAC4A
LgAuAC4ALgAsACsAKQAkACMAIAAfAB8AGwAYABUAEQAPAAoACAAEAAIAAAD9//v/+v/6
//f/9P/y/+//7v/u/+7/7//v/+7/7f/s/+z/6v/q/+r/6v/s/+3/7f/u/+3/7P/r/+v/
7P/u//D/8f/v/+//8P/w//D/8f/x//H/9P/0//X/9f/0//P/8v/y//P/9P/3//b/9f/1
//X/9f/0//X/9f/1//b/9f/1//b/9f/1//X/9f/2//f/9//4//b/9f/0//T/9P/1//X/
9P/1//b/9f/1//T/8v/x//D/8//z//T/9f/y//H/8f/x//H/8f/x//D/8v/y//L/8f/u
/+3/7f/s/+7/7//w//P/8P/w//L/8f/t/+3/7//w//H/8v/z//T/8//0//T/9f/5//v/
/f////7//v//////AAAAAAAAAAD///7/+//6//f/9v/0//D/8f/x//X/+f/5//r/+v/6
//r/+v/6//r/+f/2//P/8P/r/+f/5P/h/+L/5P/m/+j/5//k/+P/4f/j/+L/4v/i/+P/
5P/l/+f/5P/i/+H/3//h/+P/5f/o/+f/5v/l/+T/4v/i/+H/4f/f/93/3f/e/+D/5//2
/xQARQCCAMsACAEuAUUBSAEvAfUAowAfAG//5v6m/of+hf6d/rf+zv7m/gT/IP89/17/
df+F/4//mP+d/6X/sf+7/8j/0f/a/9z/3f/h/+D/4f/l/+f/6v/u//H/8v/x//H/8//0
//X/+P/6//v//f/+//3//P/8//z//f///wIABAADAAQABQAEAAYABgAGAAcACgAMAA0A
DwAPAA8AEAAPABIAFQAXABoAGgAbAB0AHwAiACMAJAAmACgALAAvADMAMQAxADMANAA5
ADwAPwBDAEQARQBFAEYARQBIAEgASABMAEwATABOAE4ATQBMAEsASgBKAEsATABMAEsA
SwBKAEwATABJAEkATABOAFAAUgBPAEwASgBHAEUARQBDAEMAPwA7ADgANQAvAC0AKAAm
ACQAIgAgAB0AGAAWABUAEQAQABAADwAQAA0ADAAMAAsACgAJAAgACAALAAwADQAOAA4A
DQALAAoADAAMAAwADQANAA4ADwAPAA8ADwAQABAAEgATABMAEwATABIAEgARABIAEwAU
ABYAFAAUABYAFAAVABUAFQAVABQAFQAVABUAFQATABIAEgAUABUAFgAXABUAFQAUABQA
FgAVABQAFAAWABcAFwAWABMAEgAPAA0AEAAQABEAEgAQAA8ADwAPAA4ADQANAA0AEAAR
ABIAEgAPAA4ADQALAAwADQAPABAAEAAPAA4ADwAOAA4AEAAPABEAEAAOAA4ADgAOABEA
EgASABMAFgAZABwAHwAdABwAHAAbAB8AIAAhACIAHgAcABgAFgAWABYAFQASABIAEQAU
ABcAGAAYABcAFgAXABgAGQAaABcAFAARAA4ACAAFAAMAAQABAAIAAwAEAAMAAAD///3/
/v/+////AAD+//7//v////3//P/8//v//P/9//7/AAD///7//f/8/wAAAgABAAEA/f/5
//f/+v8CAA0AGgAuAFUAiADFAAgBOAFPAVQBTwEzAfEAhQDl/zL/vP6N/of+l/6t/sL+
4P78/hT/K/9E/1//d/+N/57/r/+5/8H/y//W/9//5v/o/+//9f/4//3/AQADAAYACgAL
AAwACwALAAwADgAQABQAEgATABUAFgAWABYAFwAYABoAGwAdAB4AHAAeACAAIAAhACIA
IwAlACUAJgAmACcAKAApACsAKwAtAC8AMAAyADEAMQAyADMANwA5ADsAPgA9AEAAQgBF
AEUARQBHAEgATABOAFAAUwBTAFUAVgBYAFkAXABcAFwAXABcAFwAXgBfAF8AXwBfAF4A
XgBfAGAAXgBbAFkAVgBYAFoAWQBbAFsAWgBZAFgAVwBWAFYAVQBUAFMAUABPAEsARwBE
AEEAPwA9ADgANgAyADAALgArACgAJgAlACEAIQAgAB4AHgAaABgAFwAVABUAFQAVABYA
FgAWABYAFgAVABUAFAAUABYAFgAWABcAFQAWABcAFwAYABkAGwAcABoAGwAbABsAHAAc
AB0AHQAfAB8AHwAgAB0AHAAdABoAHAAdAB4AHwAeAB8AHwAfAB0AGwAaABoAHAAdAB4A
HwAcABsAGQAYABoAGQAYABgAFgAXABcAFgAUABQAEgARABIAEgATABQAEwARABAADwAP
AA8AEAARABAADwAOAAwACgAKAAoACQAPAA8ADAAKAAoACgAKAAwADgAPABEAFAAVABYA
FwAVABQAFAATABcAGAAZABoAFQAUABEAEAAQABAADwAMAAsACQALAA0ADgAOAA0ADAAP
ABAAEQASABEADgALAAgAAgD///3/+//6//r/+v/6//f/9P/z//H/9P/0//X/9v/1//T/
8//z//P/8v/y//H/8v/z//T/9v/z//L/8f/w//L/9P/1//H/7//r/+n/6P/s//P/AAAQ
ACsAWACRANIAEAE5AUwBTwE7AQkBtQAxAHT/yP53/mX+Z/59/pz+vP7Y/vb+Ef8o/0P/
X/95/47/nf+n/63/tf++/8f/0v/a/9//5//s//H/8v/z//X/+P/5//r/+f/5//v//v8B
AAYABQAFAAYABgAIAAgACQAKAAwADQAPABAADwAQABEAEAATABQAFQAXABcAGAAYABkA
HAAdAB8AHwAhACMAJAAmACcAJwAoACkAKwAtAC8AMgAyADQANQA3ADoAOwA+AEAARABG
AEgASwBKAEsASwBMAE8AVABWAFgAWABYAFgAWgBZAFkAWQBZAFgAWABZAFoAVwBVAFQA
UgBTAFQAUgBTAFEAUABPAE4ATQBMAEwASwBJAEkARwBHAEIAPQA5ADUANAAzAC8ALgAp
ACYAIwAfAB4AHAAbABcAFwAWABQAFAAQAA4ADQALAAsACwALAAwACQAIAAcABgAHAAcA
BgAGAAcACAAJAAsACgAKAAoACQAKAAsADQAOAA0ADQAMAAsADAAMAA0ADQAPAA8ADwAQ
AA4ADgAQAA4AEAARABIAEwARABEAEAAPABAADwAPABAAEQARABEAEQAQAA8ADQAMAA0A
DQANAA4ADQANAAwACgAMAAwACgAJAAsACgAKAAoACQAHAAYABQAHAAcACAAJAAYABQAE
AAIAAgACAAIAAQAEAAUABwAIAAcABwAHAAkACgAMABAAEQAPAA8ADwAPAA0ADQAOAA4A
DQAMAAsACgAGAAQAAQD//wMAAwAFAAcABgAFAAUABQAFAAUABAADAAAA/v/9//v/9v/0
//H/7v/w//D/8P/w/+3/7P/r/+r/6//s/+7/8P/w/+//7v/t/+z/6v/q/+r/6v/r/+z/
7f/u/+3/7P/r/+r/5//m/+X/5P/k/+T/5P/k/wIAHgA6AFYAjgDGAP4ANgEjARIBAQHw
AHgAAACI/xD/9/7e/sX+rP7I/uL+/P4W/zH/TP9n/4L/jP+W/6D/qv+z/7z/xf/O/9P/
2P/d/w==
         </WaveFormData>
      </LeadData>
      <LeadData>
         <LeadByteCountTotal>10000</LeadByteCountTotal>
         <LeadTimeOffset>0</LeadTimeOffset>
         <LeadSampleCountTotal>5000</LeadSampleCountTotal>
         <LeadAmplitudeUnitsPerBit>4.88</LeadAmplitudeUnitsPerBit>
         <LeadAmplitudeUnits>��V</LeadAmplitudeUnits>
         <LeadHighLimit>2147483647</LeadHighLimit>
         <LeadLowLimit>268435456</LeadLowLimit>
         <LeadID>V5</LeadID>
         <LeadOffsetFirstSample>0</LeadOffsetFirstSample>
         <FirstSampleBaseline>0</FirstSampleBaseline>
         <LeadSampleSize>2</LeadSampleSize>
         <LeadOff>FALSE</LeadOff>
         <BaselineSway>FALSE</BaselineSway>
         <ExcessiveACNoise>FALSE</ExcessiveACNoise>
         <MuscleNoise>FALSE</MuscleNoise>
         <LeadDataCRC32>1721591889</LeadDataCRC32>
         <WaveFormData>
kgCSAJIAkgCZAJ4AowCoAGQAIADc/5j/fP9i/0j/Lv8v/zD/Mf8y/z7/Sv9W/2L/Zf9o
/2v/bv9x/3T/d/96/3//gv+F/4j/hv+G/4b/hv+H/4j/if+K/4z/jP+M/4z/jP+M/4z/
jP+N/47/j/+Q/5D/kP+Q/5D/kv+S/5L/kv+U/5T/lP+U/5L/kv+S/5L/k/+U/5X/lv+U
/5T/lP+U/5b/lv+W/5b/lv+W/5b/lv+Y/5j/mP+Y/5r/nP+e/6D/ov+i/6L/ov+m/6j/
qv+s/6//sP+x/7L/tP+0/7T/tP+1/7b/t/+4/7j/uP+4/7j/u/+8/73/vv/A/8L/xP/G
/8n/yv/L/8z/zf/O/8//0P/O/8z/yv/I/8f/xv/F/8T/w//C/8H/wP+8/7r/uP+2/7T/
tP+0/7T/sv+w/67/rP+s/6z/rP+s/6r/qv+q/6r/qf+o/6f/pv+n/6j/qf+q/6r/qv+q
/6r/rf+u/6//sP+y/7L/sv+y/7L/sv+y/7L/tf+2/7f/uP+2/7b/tv+2/7n/uv+7/7z/
vv++/77/vv++/77/vv++/8D/wP/A/8D/vv++/77/vv+//8D/wf/C/8P/xP/F/8b/xP/E
/8T/xP/H/8j/yf/K/8z/zP/M/8z/zv/O/87/zv/P/9D/0f/S/9T/1P/U/9T/1f/W/9f/
2P/Y/9j/2P/Y/9r/2v/a/9r/3P/c/9z/3P/e/9//4P/g/+P/5v/p/+v/6P/n/+b/5f/m
/+n/6v/u//D/7v/s/+z/6v/o/+f/5f/m/+f/6f/r/+z/7v/t/+3/7f/t/+7/7//v/+3/
6v/o/+P/3v/b/9n/2f/a/9z/3v/b/9r/2f/Y/9n/2P/X/9f/2v/a/9r/2v/a/9r/2v/a
/9z/3f/f/+D/4P/f/97/3f/f/+H/4//j/+D/3P/Y/9X/1P/S/9b/4P/1/xsASQCDAL0A
6gAJASMBMgEpAQgBxwBdAPT/s/+N/3n/eP93/3X/e/9//4b/j/+e/63/tf+6/7z/vv/A
/8T/yP/O/9T/1f/Y/9v/3v/e/97/4P/i/+L/4//k/+X/5P/k/+f/6P/p/+r/6v/q/+z/
7f/t/+3/7f/t/+//8P/y//P/9f/0//P/8v/1//b/+P/5//b/9f/1//f/9//3//f/9//4
//n/+//8//v//P/7//r//P/9////AAACAAQABgAIAAUABAAFAAQABgAIAAsADgAPAA8A
EQASABYAFgAYABsAHAAdAB8AHwAhACAAHQAbAB4AHwAgACEAJAAkACQAJAAmACYAJgAm
ACoAKwArACsALgAuAC4ALAArACoAKAAnACMAIQAfAB0AHAAbABkAGQAYABcAFQATABEA
EAAOAAwADQANAA0ADgAMAAsACQAHAAgACgALAA0ADgAOAA4ADgAOAA4ADgANAA0ADgAR
ABIAEQARABEAEAATABQAFAAVABQAFAAUABQAEwATABMAEwAUABUAFwAYABgAGAAYABgA
GAAYABYAFgAXABcAGAAYABoAGgAZABkAGgAbABsAHAAZABkAGAAXABkAGQAaABsAGQAZ
ABkAGQAbABoAGgAaABoAGgAaABoAGQAXABYAFQAXABgAGQAbABsAHAAcABwAGgAaABoA
GgAcABwAHAAdABoAGAAYABoAHQAeAB8AIAAhACIAIgAkACMAJAAkACMAJQAnACkAKwAs
ACsALQAsAC0ALAAtAC0ALgAuAC0ALAAqACkAKAApAC4ALgAvAC8ALgAuAC4ALQAtACwA
LAAqACQAIgAhAB8AHgAeAB4AHgAgACAAIAAfABsAGQAYABgAGQAaABsAHAAcABwAHAAb
ABsAHAAcAB0AHwAfAB8AHwAdAB0AHQAcABoAFgATABQAFgAYAB4AKQBBAGcAmQDXAA4B
NwFTAWABXwFGARUBtwA8AOP/u/+n/57/n/+d/53/of+o/7P/wv/V/+H/7P/w//L/8v/2
//r/AgAKABEAFAAXABoAGgAYABgAGgAaABsAHQAfAB8AIAAiACIAIgAiACYAJgAoACkA
JwAnACcAJwApACoALAAtADAAMAAwADAALQAsACwAKwAtAC0ALgAxADQANQA2ADcANgA1
ADUANAA2ADgAOAA4ADcANwA4ADgAOgA8AD4AQABAAEAAQgBCAEUARgBIAEoASwBLAE0A
TgBOAEwATABNAFAAUQBTAFMAVABUAFIAUQBRAFEAUQBRAFIAUgBSAFIAUQBQAE8ATgBR
AFMAVABVAFUAVABTAFAAUQBQAE4ATQBOAE0ATABLAEcAQwA+ADsAOwA7ADoAOQA5ADgA
NgA0ADEALwAtACwALAAtAC0ALQAqACoAKQApACoAKgAqACoAKAAoACgAJwAoACgAKgAq
ACoAKwAsACwAKgAqACkAKQArACwALQAuAC8ALwAvAC8ALQAtAC4ALgAxADIAMwA0ADMA
MgAvAC4AMQAxADIAMgAyADIAMQAxADEAMQAwADAAMgAzADMAMwAxAC8ALgAtAC8ALwAv
AC8ALQAsACwALAAsACwALAAsAC4ALQAtAC0AKwAqACkAKQArACwALAAsACoAKgAqACoA
KgAqACwALAAsACwALwAwADAAMgAyADQANQA1ADcANwA3ADcANwA3ADoAOgA4ADYANgA1
ADQANAAzADIALwAvAC8AMQA2ADYANwA3ADUANgA3ADcAOAA2ADUAMgAsACoAKQAnACUA
JAAjACIAJAAkACQAIwAgAB8AHwAgACIAIgAiACIAIgAiACIAIQAfACAAIAAhACMAIwAj
ACMAIQAfAB8AHAAaABYAFQAUABIAEgAYACEANwBbAIsAxwAAAS8BUQFkAWMBTAEnAd8A
bAANAOH/wf+w/7P/t/+3/7f/vv/L/9r/6f/3//7/AAAAAAAAAAAEAAoAEAAXABwAHQAg
ACAAIAAgACIAIgAjACUAJwAnACgAJgAmACYAJgAqACoALAAtAC0ALQAtAC0ALAAsAC0A
LQAyADIAMgAyADAAMAAxADEAMwAzADQANwA1ADUANQA1ADUANQA2ADYAOgA8ADwAPAA9
AD0APgA+AEAAQgBEAEYARgBGAEgASABJAEoATABOAE8ATwBRAFIAVABSAFIAUwBUAFUA
VwBXAFgAWABWAFUAVQBVAFUAVQBWAFYAVgBWAFQAVABUAFQAVgBXAFcAVwBYAFgAWABW
AFUAVABSAFEAUQBPAE0ASwBIAEUAQQA/AD4APQA7ADkANQA0ADIAMAAsACsAKgAqACsA
KwAqACkAJwAmACQAIwAmACYAJgAmACQAJAAkACMAIgAiACQAJAAkACUAJgAmACUAJAAi
ACEAJAAkACQAJAAjACMAIwAjACEAIQAiACIAIwAkACUAJgAkACQAIgAiACMAIwAkACQA
JAAkACMAIwAhACEAIAAgACIAIwAjACMAIAAfAB8AHwAhACEAIQAhAB8AHgAeAB4AHAAc
ABwAHAAeAB0AHQAdABsAGgAZABkAGwAcABwAHAAcABoAGAAYABYAFwAYABkAGgAcAB4A
HwAiACEAIgAiACEAIwAjACMAIwAjACMAJgAmACQAIgAiACEAIAAgAB8AHgAcABsAGgAb
ACAAIAAhACEAHwAgACEAIQAfABwAGgAWABIAEAAPAA0ACwAKAAkACAAKAAoACgAJAAYA
BQAFAAYABgAGAAYABgAIAAgACAAHAAYABgAFAAUABQAFAAUABQAHAAUAAQD8//b/8v/v
/+7/7v/y//r/CwApAFUAiwDFAPwAJwFDAUYBNwEcAeUAgQAcAOP/w/+n/6b/r/+r/6f/
qf+0/7//zv/Z/+H/5P/i/+D/4P/g/+L/5v/s//H/9P/1//j/+P/2//T/9v/2//f/+f/7
//v//P/6//r/+v/6//r/+v/8//3//f/9//3//f/8//z//f/9/wAAAAAAAAAA/v/+////
///9//3//v8BAAEAAQABAAEAAAD//////v8AAAIAAgACAAEAAQACAAIAAwAEAAUABgAG
AAYACAAIAAgACAAJAAoADQANAA8AEAASABAAEAARABIAEwAVABUAFgAWABQAEwARABEA
EQARABQAFAAUABQAEwASABEAEAAQABEAEQARABIAEgASABAADgAMAAkABwAHAAUAAwAB
AP3/+//4//f/9P/z//H/7//v/+7/7P/q/+f/5f/j/+L/4v/j/+P/4//g/+D/3//f/97/
3v/e/97/3v/e/97/3f/a/9r/3P/c/97/3//g/+D/3//e/9z/2//c/9z/3P/c/93/3f/d
/93/3P/b/9v/2v/a/9r/2v/a/9r/2v/Y/9j/2f/Z/9r/2v/a/9r/2f/Z/9j/1//V/9T/
1v/X/9f/1//U/9P/0//T/9H/0f/R/9H/0//S/9L/0v/R/9D/z//O/8//z//Q/9H/z//O
/83/zf/L/8z/zP/M/87/zv/O/87/y//K/8n/yf/K/8r/yv/K/8v/yf/I/8b/x//I/8n/
yv/M/87/z//S/9L/0v/R/8//0P/R/9L/0//U/9P/1f/U/9D/zv/O/83/zv/O/83/zP/J
/8n/yf/L/9D/0P/R/9H/z//Q/9H/0f/O/8r/x//C/8D/vv+9/7v/uP+4/7j/uP+6/7r/
uv+5/7j/t/+3/7j/tv+2/7b/tv+2/7b/tv+1/7T/tP+z/7P/tf+1/7X/tf+1/7H/rf+o
/6T/oP+f/5z/nv+m/7L/y//x/yUAXwCVAMIA4wDzAOgAzwCiAE0A4f+c/3f/V/9P/1j/
Wf9R/1H/Wf9k/3H/gP+J/4//kP+Q/5D/kP+S/5T/mv+g/6P/pP+n/6j/qP+m/6T/pv+m
/6f/qf+r/6v/rP+s/6z/rP+s/6z/rP+u/6//sP+x/7L/s/+y/7L/s/+z/7b/tv+2/7b/
tP+0/7X/tf+1/7X/tv+5/7n/uf+5/7n/t/+3/7j/uP+6/7z/vP+8/7v/u/+8/7z/vf++
/7//wP/C/8L/xP/E/8T/xP/F/8b/yf/J/8v/zP/O/8z/zP/N/87/z//R/9H/1v/W/9T/
0//T/9P/0//T/9X/1v/X/9j/2v/a/9r/2v/c/93/3f/d/+D/4P/g/97/2//a/9j/1//X
/9X/0//R/83/y//I/8f/xP/D/8H/v/+//77/vP+6/7f/tf+z/7L/sv+z/7P/s/+y/7L/
sf+x/7H/sP+v/67/rv+u/67/rf+r/6r/q/+q/6z/rf+u/67/rP+s/6v/q/+q/6r/qv+q
/6v/q/+r/6v/qP+n/6f/pv+o/6j/qP+o/6b/pv+k/6T/o/+j/6T/pP+k/6T/o/+j/6H/
of+g/6D/oP+h/6H/of+g/5//n/+f/53/nf+d/53/n/+e/57/nv+e/57/nv+e/6D/n/+f
/5//of+g/5//n/+f/6D/oP+g/6L/ov+i/6L/oP+g/6D/of+k/6T/pP+k/6P/o/+k/6T/
o/+k/6T/pv+o/6j/qP+o/6v/rP+s/67/sf+0/7b/t/+5/7n/uf+5/7v/u/++/77/vv+8
/7z/u/+6/7r/uf+4/7r/u/+8/7//xP/E/8X/xf/D/8T/xf/F/8X/wv/A/7z/uv+4/7f/
tf+3/7j/uf+6/7j/uP+4/7f/t/+3/7j/uv+7/7z/vf++/7z/vP+8/7v/vP++/7//wf/B
/8H/wf/B/7//v/+9/7z/uP+2/7P/sv+y/7b/xP/f/wcAPQB5AK8A1gDzAAUB/gDlALoA
ZwD//7T/if9n/1v/YP9f/13/Y/9t/3j/h/+Y/6P/qf+q/6r/qv+u/7L/uv/C/8j/yf/K
/8v/zP/K/8z/zv/Q/9D/0f/Q/9H/0P/Q/8//zv/N/8z/0P/Q/9L/0//T/9P/0//T/9f/
2P/a/9v/3v/e/97/3v/f/+D/4v/j/+X/5f/m/+n/6P/n/+b/5f/o/+n/6//s/+z/7v/u
/+7/8f/x//L/8v/0//b/+P/6//f/9v/3//b/+P/6//3/AAD///3//f/8//7//P/8//3/
AAABAAMAAwAEAAIA/v/7//7///8AAAEAAgACAAIAAgAEAAQABAAEAAgACQAJAAkACAAI
AAgABgAHAAYABAADAP///f/7//n/9//1//L/8f/w/+//7f/r/+j/5v/j/+D/4f/h/+H/
4v/g/9//3f/b/9r/2v/Z/9n/2v/a/9r/2v/a/9r/2v/Z/9v/3P/f/+D/3v/f/+D/4P/i
/+L/4f/h/+X/5v/n/+j/6P/n/+b/5f/o/+n/6//s/+r/6v/q/+r/6P/o/+b/5v/q/+v/
7f/u/+3/7P/q/+n/6//r/+r/6v/s/+3/7f/t/+z/6//r/+v/7f/t/+3/7f/t/+z/7P/s
/+3/7v/v//D/7v/t/+3/7f/v/+7/7f/t/+7/8P/x//L/7//u/+3/7P/t/+7/7//x//T/
8P/w//D/7v/x//L/8//0//X/9v/2//j/+P/6//v/+//8//3//v////////8CAAIAAQAA
AAEAAQAAAAAA///+//z/+//6//v/AAACAAUABwAFAAYABwAHAAcABAACAP7/+//6//r/
+f/2//b/9v/2//f/+P/5//n/+P/3//f/+P/5//r/+//8//7//v/+//3//P/8//v/+//9
////AQADAAMAAwABAP7/+v/2//f/+v/6//z/AAALAB0APQBtAKkA6AAXATMBRgFPAUAB
GQHRAF4A8/+5/5n/jP+N/4v/if+N/5L/mf+m/7n/y//W/97/4v/k/+T/6P/s//T/+/8A
AAMABgAIAAgACAAKAAoACwAPABEAEQASABAAEAAQABAAEwAUABcAGQAbABsAGwAbABoA
GgAbABsAHwAgACEAIgAiACIAIwAjACEAIQAiACUAJwAnACcAJwAlACUAJgAmACkALAAt
AC4ALwAvADAAMAAwADIANAA2ADYANgA4ADgAOQA6ADwAPgBDAEMARQBGAEYARABEAEUA
RgBHAEkASQBPAFAATwBPAE8ATwBPAE8AUABQAFAAUABOAE4ATgBOAFIAVQBXAFkAWgBa
AFoAWABXAFYAVABTAFMAUQBPAE0ASwBJAEYARQBDAEMAQgBBAD0APAA6ADgANgA1ADQA
NAA0ADUANQA1ADMAMgAwAC8AMgAyADIAMgA0ADQANAAzADAAMAAyADIAMwA1ADcAOAA2
ADYANQA1ADYANgA2ADYAOQA5ADkAOQA5ADkAOgA6ADwAPAA8ADwAPAA8ADoAOgA7ADsA
PAA8ADwAPAA7ADsAOwA7ADoAOgA8AD0APQA9ADkANwA2ADUANgA3ADgAOQA5ADgAOAA4
ADYANgA2ADYANwA3ADgAOQA2ADQAMgAxADEAMgAyADIAMwA0ADUANgA1ADQAMwAzADYA
NAA0ADQANAA0ADUANgA2ADgAPAA+AD8APwBBAEEAQQBBAEEAQQBEAEQAQAA+AD4APQA8
ADwAOwA6ADkAOQA5ADsAPQA8ADwAOwA8AD4AQABBAEAAPgA9ADoAMwAwAC4AKwAqACoA
KgAqACgAKAAoACcAKAAnACcAKAAmACYAJgAmACYAJgAmACUAJwAoACgAKQAoACcAJgAl
ACcAJwAnACYAJAAgAB0AGgAaAB4AJAAvAEkAcwCjAN0AFgE/AVkBaAFjAUgBGwHFAEgA
5/+7/6H/kv+X/53/of+p/7b/w//Q/93/6f/0//r//v8CAAQACAAQABgAHQAeACEAJAAm
ACYAKAAqACoAKwArAC0ALQAuAC8AMAAxADIANgA2ADgAOQA4ADcANgA1ADkAOgA8AD0A
PwA+AD0APAA+AD4APwA/AEEAQQBCAEUARQBFAEUARQBGAEcASQBKAEoATABMAEwATwBP
AFAAUABSAFQAVgBYAFYAVgBYAFgAWgBcAF8AYgBkAGMAZABkAGUAZABlAGcAagBrAG0A
bQBtAGwAaQBnAGgAaQBqAGsAagBqAGoAagBsAGwAbABsAG4AbwBvAG8AbgBuAG4AbABs
AGwAawBrAGcAZQBjAGEAYABfAF0AXQBaAFkAVwBVAFIAUABNAEoASQBJAEkASgBIAEcA
RQBDAEIAQgBBAEEARABEAEQARABCAEIAQgBBAEIAQgBEAEQAQwBDAEMAQgBCAEIAQQBB
AEMARABFAEYARgBFAEQAQwBFAEUARgBGAEQARABEAEQARgBGAEQARABHAEcASABIAEcA
RgBEAEMARQBFAEQARABCAEMAQwBDAEQAQwBDAEMAQwBDAEMAQwBCAEAAPwA+AEAAQABA
AEAAPgA9AD0APQA9ADwAOwA7AD0APgA8ADoAOgA8ADwAPAA8AD4AQABBAEQAQwBEAEQA
QwBEAEUARgBHAEgARwBJAEgARABCAEIAQQBCAEIAQQBAAD0APQA9AD8ARABEAEUARQBD
AEQARQBFAEEAPgA8ADgANgA0ADMAMQAvAC4ALQAsAC4ALgAuAC0ALgAtAC0ALgAtACwA
KwAqACsALAAtAC0ALAAsACsAKwArACsAKwArAC0AKwAnACIAHgAYABUAFAAUABoAJgA5
AFkAhwC/APkALAFXAW8BcAFhAUQBAwGTADYACwDp/9H/1P/d/9n/1f/b/+T/7//+/wkA
DwAQABAAEAASABIAFgAaACAAIwAmACkALAAsACwAKwAsACsAKwAtAC8ALwAwADIAMgAy
ADIAMgAyADQANQA2ADcAOAA5ADkAOAA4ADcAOAA4ADgAOAA5ADoAPAA9ADwAOwA7AD0A
PgA/AEAAQQA/AD8AQABAAEQARgBGAEYARwBHAEgASABJAEoASwBMAE0ATgBRAFIAUgBS
AFMAVABXAFcAWQBaAFwAWgBaAFsAWgBbAF0AXQBiAGIAYABfAF0AXQBdAF0AXgBeAF4A
XgBeAF4AXgBeAF8AXwBeAF0AYABgAGAAXgBcAFoAVwBVAFUAUwBRAE8ATwBNAEoASQBF
AEMAQAA9ADwAPAA7ADoANgA1ADQANAA1ADUANAAzADIAMgAxADEAMQAwAC8ALgAwADAA
MAAvACwALAAuAC4ALgAvADAAMAAuAC4ALQAtAC0ALAArACoALAAtAC4ALwAuAC0ALQAs
ACwALAAsACwALAAsACoAKgApACkAKgAqACwALAArACsAKQApACgAKAAoACkAKQApACoA
KQApACkAJwAnACcAJwApACgAKAAoACcAJgAlACQAJgAlACUAJQAlACQAIwAjACEAIgAi
ACIAJAAkACQAJAAiACIAIAAhACIAIwAkACYAKAApACwAKwAsACwAKwAsAC0ALgAvAC4A
LQAvAC4AKgAoACgAJwAoACgAJwAmACMAIwAjACUAKQAqACwALQAqACoAKgApACYAIgAf
ABoAFwAWABYAFQASABIAEgASABQAFAAUABMAEgARABEAEgAQABAAEAAQABIAEgASABEA
EAAQAA8ADwARABEAEQARABEADwALAAYAAAD8//v/+v/4//7/DAAlAEcAdwCxAOsAGgE/
AU8BSgE3ARABvwBVAAwA5f/D/7P/vP+//7f/tf+9/8j/1f/i/+v/7//w//D/8P/y//D/
9P/4//7/AQAEAAUABgAGAAQAAgAEAAQABQAHAAkACQAKAAgACAAIAAgACAAIAAoACwAN
AA0ADQANAA0ADAAMAAsAEAAQABAAEAAOAA4ADwAPAA0ADQAOABEAEQARABEAEQAPAA8A
EAAQABIAFAAUABQAFQAVABYAFgAXABgAGQAaABwAHAAeAB4AHgAeAB8AIAAlACUAJwAo
ACgAJgAmACcAKAApACsAKwAwADAALgAtACsAKwArACsALgAuAC4ALgAuAC4ALgAuAC4A
LwAvAC8AMgAyADIAMAAtACwAKgApACcAJQAjACEAHQAbABgAFwAUABMAEQAPAA8ADgAM
AAoABwAFAAMAAgACAAMAAwADAAAAAAD//////v/+//7//v8AAAAAAAD///z//P/+//7/
/v///wAAAAD///7//P/7//z//P/8//z//f/9//3//f/8//v/+//6//r/+v/6//r/+v/6
//j/+P/3//f/+P/4//j/+P/3//f/9f/1//T/9P/2//f/9//3//T/8//z//P/8//z//P/
8//z//L/8v/y//H/8P/v/+7/8P/v/+//7//v/+7/7f/t/+v/7P/s/+z/7P/s/+z/7P/p
/+j/5//n/+r/6v/q/+r/6v/p/+n/6P/n/+j/6P/q/+z/7P/s/+z/6//s/+z/7v/w//L/
8//z//P/8//z//P/8//z//b/9v/0//L/8v/x/+7/7v/t/+z/7P/t/+7/8f/y//L/8//z
//H/8v/z//P/7//s/+r/5v/h/97/3P/Z/9v/3P/d/97/3P/c/9z/2//a/9n/2f/a/9r/
2v/a/9r/2P/Y/9j/1//Z/9r/2v/b/9n/2f/Z/9n/1//X/9f/1P/Q/8z/y//G/8b/yP/S
/+f/CwA9AHcAsQDcAP0AEQEOAfsA2ACTACsA1v+n/4H/bf9w/3H/bf9v/3f/gv+P/6D/
q/+v/7D/sP+w/7L/tv+8/8L/yP/L/8z/y//M/8r/yv/M/87/zv/P/87/z//O/87/0P/Q
/9D/0P/S/9L/1P/V/9P/0//T/9P/1v/W/9f/1//Z/9j/1//W/9b/1v/X/9f/2f/Z/9r/
3f/c/9v/2v/Z/9v/2//c/9z/3f/e/93/3P/d/93/3v/e/97/4P/i/+T/4//i/+P/4v/k
/+b/6f/s/+3/6//r/+r/7P/q/+r/6//t/+//8v/z//X/9P/x/+//8P/x//L/8//y//L/
8v/y//H/8P/v/+7/8f/z//T/9f/0//L/8P/s/+v/6v/o/+f/4//h/9//3f/a/9f/0//R
/8z/y//J/8f/xf/E/8L/wP/A/7//vv++/7z/u/+5/7f/uP+4/7f/t/+7/7z/vf++/73/
vP+7/7n/uv+6/7z/vP++/7//wP/A/8L/wv/B/8H/wv/C/8L/wv/D/8P/w//D/8X/xf/G
/8b/xv/G/8b/xv/I/8j/xv/G/8f/x//I/8j/xv/G/8X/xf/I/8n/yf/K/8j/yf/J/8n/
yP/H/8f/x//I/8n/yv/L/8r/yP/H/8b/x//I/8n/yv/J/8f/xv/F/8f/xv/F/8X/xv/I
/8n/yv/I/8j/yP/I/8n/yv/L/83/zf/M/8v/yv/J/8n/yv/K/83/zP/M/8z/zP/M/8//
0P/Q/9L/1v/Y/9n/2f/X/9f/1//X/9v/2//e/97/2v/Y/9j/1//Y/9j/1//W/9X/1f/V
/9f/2v/a/9v/2//e/+D/4v/j/+H/3v/c/9j/0v/Q/8//zf/O/87/zv/O/83/zP/L/8n/
yf/J/8r/zP/L/8r/yf/I/8r/yv/K/8n/y//M/8z/zf/N/83/zf/N/8//z//P/87/xv/C
/8H/wv/E/8j/0P/f//v/JQBXAJEAxADjAP0AEAEPAfYAvwBdAOj/lf9r/1X/Tv9R/1H/
Vf9d/2L/af92/4P/j/+Y/6D/pv+q/6z/sP+2/7z/v//A/8P/xv/I/8j/yf/M/83/z//Q
/9H/0P/Q/9L/0v/S/9L/0v/S/9T/1f/V/9X/1f/V/9f/2P/a/9v/3P/c/9z/3P/e/97/
3//f/9//3//g/+P/4f/h/+H/4f/j/+P/5P/k/+X/5v/l/+T/5v/n/+n/6v/q/+z/7v/w
/+7/7v/w//D/8//0//b/+P/5//n/+//8//3//P/9/////v///wEAAQAGAAYABAADAAYA
BwAIAAkABwAGAAUABAAGAAgACgAMAA0ADQAMAAsADQAOAA8ADgANAAwACgAJAAcABQAD
AAEA///9//r/+f/0//P/8f/v/+//7v/s/+r/6v/p/+j/6P/l/+X/5P/j/+T/5P/j/+P/
5v/m/+b/5v/m/+b/5v/l/+T/5P/m/+b/5v/n/+j/6P/p/+r/6v/r/+r/6v/q/+r/6//r
/+v/6//t/+3/7v/u/+z/7P/s/+z/7f/u/+3/7v/t/+3/7v/u/+7/7v/t/+3/7//v/+7/
7v/s/+3/7f/t/+z/6//r/+v/7f/t/+3/7f/r/+r/6v/q/+v/7P/t/+7/7P/r/+v/6//t
/+z/6//r/+n/6v/q/+r/6v/q/+r/6v/w/+7/7P/q/+r/6v/q/+3/7v/u//D/9P/2//f/
9//1//X/9f/1//n/+f/8//z/+v/4//j/9//2//b/9f/0//P/8//z//X/9//2//b/9f/4
//r//P/9//v/+P/2//L/7v/s/+v/6f/m/+b/5v/m/+X/5P/j/+H/4v/j/+X/6P/l/+T/
4//i/+T/5P/k/+P/5f/m/+b/5//l/+X/5f/l/+f/6f/p/+b/4v/c/9n/1v/W/9j/4P/t
/wEAIwBRAIcAwADvABEBJAEpARYB8wCtADoAy/+T/3f/ZP9l/2//cf91/3z/h/+S/5//
rf+6/8T/yP/M/87/0P/U/9j/3f/i/+f/6v/u//D/7v/w//D/8f/y//P/8v/y//X/9v/3
//j/+v/6//z//f///////////wAAAAABAAEAAgACAAIAAgADAAQABgAHAAcABwAIAAsA
CwALAAsACwAMAA0ADwAQABAAEgASABIAFAAVABcAGAAYABoAHAAeACAAIAAiACIAJQAm
ACgAKgAqACkAKgAqAC4ALgAwADMAMgAzADUANQA4ADgANgA1ADYANwA4ADkAOAA4ADgA
OAA6ADoAOgA6ADoAOwA7ADsAPgA+AD4APAA8ADwAOwA7ADcANQAzADEAMQAvACwAKwAm
ACUAIwAhAB8AHgAcABoAGAAXABYAFgAUABMAEQAPABAAEAAPAA8ADwAOAA0ADAAMAAwA
DAALAAsADAAPABAADwAPAA8ADgAPABAAEAARABAAEAAQABAAEQARABEAEQARABEAEgAS
ABAAEAAQABAAEQASABEAEgARABEAEgASABIAEgARABEAEwATABIAEgARABEAEAAPAA8A
DwAQABEADwAPAA8ADwAPAA4ADgAOABAAEAAQABAADwANAAwACwAMAAwADAANAAwADAAL
AAoACgAKAAoACgANAA4ADwARABAAEAAQABAAEgATABUAFgAVABYAFgAXABUAFgAXABcA
FQAUABMAEgAPAA8ADgANAA4ADgAPABAAEAARABEAEQARAA8ADwAPAA0ACgAIAAYAAQD+
//v/+f/7//r/+v/6//j/9//3//f/9f/3//f/9//4//f/9v/1//T/9P/0//T/9P/2//b/
9v/2//X/9P/z//L/7v/s/+r/6P/m/+T/4v/g//X/CAAbAC4AYQCSAMMA9AD9AAQBCwES
Ac8AjgBNAAwA7v/S/7b/mv+e/6D/ov+k/7D/uv/E/87/z//Q/9H/0v/W/9r/3v/i/+T/
5v/o/w==
         </WaveFormData>
      </LeadData>
      <LeadData>
         <LeadByteCountTotal>10000</LeadByteCountTotal>
         <LeadTimeOffset>0</LeadTimeOffset>
         <LeadSampleCountTotal>5000</LeadSampleCountTotal>
         <LeadAmplitudeUnitsPerBit>4.88</LeadAmplitudeUnitsPerBit>
         <LeadAmplitudeUnits>��V</LeadAmplitudeUnits>
         <LeadHighLimit>2147483647</LeadHighLimit>
         <LeadLowLimit>268435456</LeadLowLimit>
         <LeadID>V6</LeadID>
         <LeadOffsetFirstSample>0</LeadOffsetFirstSample>
         <FirstSampleBaseline>0</FirstSampleBaseline>
         <LeadSampleSize>2</LeadSampleSize>
         <LeadOff>FALSE</LeadOff>
         <BaselineSway>FALSE</BaselineSway>
         <ExcessiveACNoise>FALSE</ExcessiveACNoise>
         <MuscleNoise>FALSE</MuscleNoise>
         <LeadDataCRC32>755396535</LeadDataCRC32>
         <WaveFormData>
rgCuAK4ArgC/AM4A3QDsAMoAqgCKAGoAUwA8ACUADgADAPr/8f/o/+r/7P/u//D/7P/q
/+j/5v/o/+j/6P/o/+r/6v/q/+r/6P/o/+j/6P/q/+r/6v/q/+r/6v/q/+r/7P/s/+z/
7P/u/+7/7v/u//D/8P/w//D/8P/w//D/8P/y//L/8v/y//P/9P/1//b/+P/4//j/+P/6
//r/+v/6//v//P/9//7/AAAAAAAAAAABAAIAAwAEAAUABgAHAAgACQAKAAsADAANAA4A
DwAQABEAEgATABQAFgAWABYAFgAXABgAGQAaABwAHAAcABwAHQAeAB8AIAAiACIAIgAi
ACUAJgAnACgAKQAqACsALAAqACoAKgAqACkAKAAnACYAJAAiACAAHgAcABoAGAAWABUA
FAATABIAEQAQAA8ADgAMAAwADAAMAAsACgAJAAgACAAIAAgACAAIAAgACAAIAAgACAAI
AAgACAAIAAgACAAIAAgACAAIAAgACAAIAAgACAAIAAgACAAIAAgACAAIAAoACgAKAAoA
CAAIAAgACAAGAAYABgAGAAQABAAEAAQABAAEAAQABAAEAAQABAAEAAQABAAEAAQABAAE
AAQABAAEAAQABAAEAAIAAgACAAIAAAAAAAAAAAAAAAAAAAAAAAIAAgACAAIAAgACAAIA
AgACAAIAAgACAAIAAgACAAIAAAAAAAAAAAACAAQABQAFAAgACQAJAAkACQAIAAcABwAJ
AAoADAANAA8ADgANAA0ACgAKAAkACAAIAAkACwAMAAsADAANAA0ADgAOAA4ADwARAA8A
DQAJAAQAAAD///3////9//3//f/9//z/+//7//n/+f/5//n/+v/6//v//P/8//z/+//7
//n/+f/5//n/9v/1//T/8//z//P/8//y/+//6//o/+T/4f/d/9v/4f/w/w0AMABcAI0A
tADVAPIACQEPAQkB7gC2AHoAUgA0ABsAEQAHAPn/7v/n/+H/4//q/+7/7v/t/+r/5v/j
/+L/5P/n/+r/6v/r/+z/7f/r/+z/6v/q/+v/6//t/+3/7f/u//H/8f/x//H/7//v//D/
8f/x//H/8f/x//H/8v/y//L/8f/y//L/8//1//f/+f/8//r/+v/7//r/+//8//7/////
//////8BAAAAAQACAAMAAwAFAAUABgAIAAoACwANAAsADAAMAA0ADQAPAA8AEQAUABUA
FgAWABgAGQAbABsAHAAcAB0AHgAeAB4AHwAfACEAIQAiACIAJQAmACcAKAAnACgAJwAo
ACoALAAuADAAMQAxADEAMQAuACwALAAsACoAKAAmACMAIwAhACAAHwAcABoAGgAZABcA
FAAUABMAFAATABIAEQAOAA4ADgAOAA8ADgAPABAADgAOAA8ADwAPAA8ADQANAA0ADQAN
AA0ADQANAA4ADgAQAA8ADwAPAA8ADwAPABAAEAAPAA8AEAARABEAEAAQABAAEAAQABAA
DgANAAwACwANAA0ADQANAA8ADwAPAA4ADAAMAAwADAALAAoACQAHAAgACQAJAAoACAAI
AAgACAAJAAkACQAJAAcABgAFAAQAAwABAAAA//8CAAMABAAFAAQABAAEAAQAAwACAAEA
AAAAAAAAAAAAAP///////wAAAgACAAIAAgACAAMAAwAEAAMAAwADAAQABgAGAAcACAAI
AAkACQAJAAoACQAJAAgACgAJAAgABwAFAAYABgAHAAgACQAJAAoACQAIAAgABwAIAAcA
BAACAPz/+//5//n/9//3//f/9//2//X/9f/1//L/8f/w/+//7//w//H/8v/w/+//7//v
//H/8f/x//H/8f/x//H/8f/v//H/8P/v/+3/6P/i/+H/4f/f/+P/7v///xwAQgB1AKIA
xwDoAP8ACwEHAfQAxAB+AEoAMAAZAAcA///z/+b/2//X/9f/2v/i/+T/5//m/+L/3f/e
/97/4f/k/+b/5//q/+3/6//q/+j/6P/p/+n/6//r/+v/7P/r/+v/6//r/+3/7f/u/+//
7f/t/+3/7f/v//D/8P/w//H/8v/y//P/8f/x//H/8v/y//L/8//y//T/9v/5//v/+f/5
//n/+//7//v/+//7//v//f/9//7///8AAAAAAQABAAIAAgADAAUABwAHAAkACQAJAAkA
CAAIAAkACwALAAwADAANAA4AEAAQABEAEQAPAA8AEAAQABAAEAAQABAADgAQABAAEgAR
ABIAEwAUABUAFQAVABUAFQAUABUAFgAVABQAEwARAA8ACwAIAAUABQAEAAUABQAEAAIA
AwADAP///f/7//n/+v/6//r/+v/8//r/+v/6//n/+P/4//f/9f/1//P/8//0//X/9v/3
//X/9f/2//b/9v/1//X/9f/3//f/9//4//j/9//3//j/9//3//b/9v/4//j/+P/4//X/
9f/1//X/9f/1//X/9f/z//P/8//y//L/8v/y//L/9P/0//T/8//x//H/8P/w//D/8P/w
//D/7//v/+//7//s/+z/7P/s/+7/7f/t/+3/6//r/+v/6//s/+z/7P/s/+r/6v/q/+r/
6v/q/+r/6v/q/+r/7P/t/+3/7v/v/+//7//w//L/8v/z//T/9P/1//X/9f/y//H/8f/w
//L/8f/w/+//7f/u/+7/7//w//H/8f/y//T/9P/1//X/9f/z/+//7P/o/+f/5f/l/+L/
4f/g/9//4P/f/9//3//e/93/3P/b/9z/3P/c/9z/3v/d/93/3f/b/9v/2//b/9v/2//b
/9v/2//b/9r/1//T/9D/zP/J/8X/xf/H/9D/4f/8/yIATwB+AKcAyADhAOkA5wDeALwA
fgBIAC4AEwD7//f/8//m/9n/1f/V/9r/3v/i/+H/3P/Y/9X/1P/U/9f/2P/a/9v/3P/d
/93/3P/c/9z/3f/d/93/3f/d/97/3f/d/93/3f/f/9//4P/h/+H/4f/h/+H/4f/i/+L/
4v/j/+T/5P/l/+X/5f/l/+b/5//o/+r/6v/q/+r/6//r/+3/7f/t/+//8P/x//L/8//z
//X/9f/2//n/+v/6//v/+//8//z//f/9//////8BAAIAAwAEAAQABAAFAAcABwAIAAgA
CQAKAAoACgALAAsACwALAAwADAAMAAwADAAMAAwADgAOABAADwAQABEAEgATABMAEwAT
ABMAEgATABQAEQAQAA8ADQAOAAsACQAHAAgABgAGAAUAAwAAAAAA///8//v/+v/5//r/
+v/6//r/+P/2//b/9v/4//j/+f/5//f/9//1//X/9//3//f/9//3//f/+P/4//j/9//3
//f/9//3//f/+P/4//f/9//4//f/9//2//b/+P/4//j/+P/3//f/9//3//f/9//3//f/
9//3//f/9v/2//b/9v/2//j/+P/4//f/9f/1//T/9P/2//b/9v/2//X/9f/1//X/9P/0
//T/9P/0//P/8//z//P/8//z//P/8v/y//L/8v/y//L/8P/w//D/8f/y//P/9P/2//f/
9//4//n/+f/5//r/+v/6//v//P/8//3//f/9//z/+//7//r/+v/5//j/9//1//b/9v/3
//r/+//7//z/+v/6//v/+//7//n/9f/y/+7/7f/r/+v/5//n/+f/5//o/+f/5//n/+X/
5f/l/+X/5P/k/+T/5P/m/+X/5f/l/+P/4//j/+P/4//j/+P/4//j/+H/4P/d/9n/1P/Q
/83/y//L/9P/4P/3/xgAQgBzAJ4AxwDmAPEA8wDvANwAqABwAFIAOgAdABEADwADAPT/
6//r/+3/8v/0//L/7//o/+T/4f/g/+D/4f/i/+T/5f/k/+X/5f/i/+T/5P/l/+X/5f/l
/+X/5v/n/+f/5//n/+f/5//o/+n/6f/p/+n/6f/p/+r/6v/q/+v/7P/s/+3/7f/t/+3/
7v/x//L/9P/0//T/9P/1//X/9//3//f/+f/6//v//P/9//v//f/9//7///8AAAAAAQAC
AAQABQAHAAcACQAJAAsADAANAA4ADgAOAA8AEQARABIAEgATABQAFAAUABUAFQAXABcA
GAAYABgAGAAYABgAGAAaABoAHAAbABwAHQAeAB8AHwAfAB8AIAAeAB4AHgAdABwAGwAZ
ABoAFwAVABMAEgAQABAADwAPAAwADAALAAoACQAIAAcACAAIAAgACAAGAAQABAAEAAQA
BAAFAAUABQAFAAMAAwADAAMAAwADAAMAAwAEAAQABAADAAMAAwADAAMAAwAEAAQAAwAD
AAQAAwADAAIAAgAEAAQABAAEAAUABQAFAAUAAwADAAMAAwADAAMAAwACAAIAAgACAAIA
AgACAAIAAQABAAEAAAAAAAAAAAAAAAAA///////////+//7//v/+//7//f/9//3/+//7
//v/+//6//r/+v/6//r/+v/6//r/+P/4//j/+P/5//n/+f/6//j/+P/3//j/+f/6//v/
/P/+//////8AAAEAAQABAAIAAgACAAMABAACAAMAAwADAAIAAQABAAAAAgABAAAA////
/wAAAAABAAQABQAFAAYABAAEAAUABQACAP//+v/2//T/8//x//H/7//v/+//7//w/+//
7//v/+3/7f/t/+3/7P/s/+z/7P/u/+3/7f/t/+v/6//r/+v/7f/t/+3/7f/t/+v/6P/l
/9//3P/Y/9P/0//X/+H/9P8RADgAaACXAMAA4wD2APsA+QDrAMIAiABiAEoALAAdABsA
EQD///T/8f/x//X/+v/6//j/9f/w/+z/6//q/+r/7f/w/+7/7f/u//H/7//u/+7/7v/v
/+//7//v/+//8P/x//H/8f/x//H/8f/y//P/8//z//P/8//1//b/9v/2//X/9v/2//f/
9//3//f/+P/5//r//P/8//z//P/9//3/////////AQACAAMABAAFAAMABQAFAAYABQAG
AAYABwAJAAoACgALAAsADQANAA8AEAARABIAEgAQABEAEwATABQAFAAVABYAGAAYABkA
GQAZABkAGgAaAB4AHgAeAB4AHgAgACAAIgAjACQAJQAmACcAJwAnACcAJgAkACQAJAAh
ACAAHwAdABwAGQAXABUAFAASABIAEQARAA4ADgANAAoACQAIAAcACAAIAAgACAAGAAQA
BAAEAAQABAAFAAUABQAFAAMAAwADAAMAAwADAAUABQAGAAYABAADAAMAAwADAAMAAwAE
AAQAAwADAAQAAwADAAIAAgAEAAQABAAEAAMAAwADAAMAAQABAAEAAQADAAMAAwACAAAA
AAAAAAAAAAAAAAAA/////////v/+//7//v/+//7//f/9//3//f/8//z//P/8//z/+//7
//v/+//7//v/+//6//r/+v/6//r/+v/6//r/+v/6//r/+v/5//n/+f/6//j/+P/5//n/
+v/6//n/+v/8//z//P/8//7//////wAAAwADAAMABAAEAAQABQAGAAQABQAFAAUABAAD
AAMAAgACAAEAAAD//wEAAgACAAMABAAFAAUABgAGAAYABwAHAAMAAQD9//r/9v/1//P/
8//z//P/8//z//L/8f/x//H/8f/x//H/8f/w//D/8P/w/+7/7f/t/+3/7f/t/+3/7f/t
/+3/7f/t/+3/6//q/+X/4f/e/9z/1//V/9n/4//4/xUAPABsAJcAvgDdAPQA+QD1AOcA
vgCGAFwAPgAgAA0ABwD9//H/6P/l/+X/6f/w//T/9P/v/+r/6v/r/+z/7v/x//L/8v/x
//L/8f/x//L/8P/w//H/8f/x//H/8f/y//H/8f/x//H/8//z//T/9f/z//P/8//z//X/
9v/2//b/9//4//j/+f/5//n/+f/6//n/+v/8//z/+v/6//v/+//9//3//f////7///8A
AAEAAQADAAMABAAHAAgACAAJAAcACAAIAAkADQAPAA8AEQAQABEAEgASABQAFQAXABcA
GgAaABsAHAAcABwAHQAdAB4AHwAhACIAJAAkACQAJAAkACYAJgAoACsALAAtAC4ALQAt
AC0ALQAsACoAKgAqACgAJgAkACEAIgAfAB0AGwAaABgAGAAXABQAEAAPAA0ADQANAA0A
DQAKAAoACgAKAAwACgAKAAoACAAIAAkACQALAAsACQAJAAkACQAJAAkABwAHAAgACAAK
AAkACQAJAAkACQAJAAoACAAHAAcACAAKAAsACwAMAAwADAAMAAwACQAJAAkACQAKAAsA
DAANAAsACwALAAoACAAIAAgACAAKAAoACgAJAAsACwAKAAoACAAIAAgACAAJAAkACQAJ
AAoACgAKAAoACQAHAAYABQAHAAcABwAHAAgACAAIAAgABQAEAAMAAgAEAAQABAAEAAkA
BwAHAAYABgAIAAgACAAIAAkACQAIAAgACgALAAwADgAOAA4ADwAQABAAEQARABEAEgAR
ABEAEAAOAA0ADAALAAkACgAKAAsADwARABIAFAASABIAEwATAA8ADQAJAAYABAADAAEA
AQD9//3//f/9//7//f/9//3//P/7//r/+f/6//r/+v/6//r/+f/5//n/9//3//f/9//5
//n/+f/5//v/+//4//X/7//q/+j/6f/p/+f/6f/y/wEAGgA+AG0AoADHAOYA/wATARcB
DAHsAKwAbABGACsAFQALAAEA9P/r/+H/3f/g/+r/8P/z//T/8v/t/+z/6v/r/+z/7v/x
//L/9f/1//b/9v/2//f/9//3//f/9//4//f/9//3//f/+P/5//v//f/8//v/+v/5//n/
+v/6//r//f/+//7///////////8AAAAAAAABAAAAAgACAAMAAwADAAMAAwAFAAgACQAK
AAsACQALAAsADAANAA4ADgAPAA0ADgAOAA8AEQATABMAFQAWABcAGAAYABgAGQAbABsA
GgAaABsAHAAfACAAIgAjACMAIwAkACQAJQAkACMAIgAiACQAJAAmACkAKgArACwALQAt
AC0ALQAsACoAKgAqACgAJgAkACEAIQAfAB4AHQAcABoAGgAZABUAEgASABEAEAAPAA4A
DQAMAAwADAAMAAsACAAHAAYABwAIAAoACwAJAAkABwAHAAcABwAHAAcACAAJAAsADAAK
AAkACQAJAAkACQAJAAoACgAJAAkACgANAA0ADAAMAAoACgAKAAoACQAJAAkACQAJAAkA
CQAJAAcABwAHAAYABgAGAAYABgAIAAgACAAHAAYABQADAAIABAAEAAQABAABAAEAAQAB
AAIAAgACAAIABAADAAMAAwAAAP///v/9//z//P/8//z//f/+////AAD+//7//v/+////
/v/+//7//v/+//7//////wAAAgADAAQABgAGAAYABwAIAAgACQAJAAkABgAFAAUABAAG
AAUABAADAAIAAgABAAEAAgADAAMABAAFAAYACAAJAAkABwADAAAA+f/3//T/8//v/+//
7//v//D/7//v/+//7//v/+//7//s/+z/7P/s/+z/6//r/+v/6//r/+v/6//r/+v/6//r
/+v/6f/q/+n/5f/g/97/2//X/9f/2//k//f/FAA6AGsAnADBAOAA9QD7APMA5AC4AHAA
OAAcAAEA7f/p/+X/2v/T/8//z//U/9j/3P/f/97/2v/Z/9b/2P/b/97/4P/h/+L/4//l
/+T/5P/k/+X/5f/j/+P/4//k/+b/5//o/+n/5//n/+j/6f/n/+f/5//n/+j/6v/r/+z/
7P/s/+v/6//t/+3/7f/u/+3/7v/w//D/8v/y//P/8//1//X/9f/3//f/9//3//f/+f/7
//v//P/7//z//P/9//3//v/+////AQADAAMABQAEAAUABgAGAAgACQALAAsADAAMAA0A
DgAPAA4ADgANAA0ADQAOAA4AEAAQABAAEAASABQAFAAWABUAFgAXABgAGQAZABkAGQAY
ABYAFgAWABMAEgARAA8ADwANAAwACwAKAAgACAAHAAUAAgACAAEAAAD///7//f/6//r/
+v/6//r/+P/4//j/+P/4//n/+f/5//n/9//3//f/9//3//f/9f/1//b/9v/3//f/+P/5
//v/+//7//z/+v/5//n/+v/7//v/+v/6//r/+v/6//r/+//7//v/+//9//3//f/9//v/
+//7//r//P/8//z//P/6//r/+v/5//v/+//6//r/+v/6//r/+v/5//n/+f/5//j/+P/4
//j/+P/3//f/9//3//f/9//3//j/9v/2//T/9P/2//b/9v/2//r/+//7//z//f/9//3/
/v/+//7///8AAAAAAQABAAEAAAD//////v/+//3//P/7//v//P/8//3//v//////AAD+
//7///////3/+//3//T/8P/v/+3/7f/r/+v/6//r/+z/6//r/+v/6f/p/+n/6f/o/+j/
6P/o/+r/6f/p/+n/5//n/+f/5//n/+f/5//n/+f/5//k/9//2//W/9L/zf/N/8//2f/m
////IgBOAH8AqgDRAO4A9wD5APMA2ACeAGwAUgA2ABsAFQATAAUA9P/t/+3/7//0//T/
8v/v/+r/5v/j/+L/4v/l/+b/6P/p/+r/6f/p/+j/6P/o/+n/6f/p/+n/6f/q/+v/6//r
/+v/6//r/+z/7f/t/+3/7f/t/+3/7v/u/+7/7//w//D/8f/v/+//7//w//H/8v/0//T/
9v/2//f/9//5//n/+f/7//7///8AAAEA//8BAAEAAgADAAQABAAFAAcACAAIAAkACQAL
AAsADQAOAA8AEAAQABAAEQATABMAFAAUABUAFgAWABYAFwAXABcAFwAYABgAGgAaABoA
GgAYABoAGgAcAB0AHgAfACAAIQAhACEAIQAgAB4AHgAeAB0AHAAbABkAGgAXABUAEwAQ
AA4ADgANAAwACgALAAsACAAHAAYABQAEAAQABAAEAAQAAgACAAIAAgACAAMAAwADAAMA
AQABAAMAAwADAAMAAQABAAIAAgAEAAMAAwADAAEAAQABAAIABAADAAMABAADAAMAAgAC
AAIAAgACAAIAAwADAAMAAwADAAMAAwADAAUABQAFAAQABAAEAAQABAAEAAQABAADAAMA
AwACAAIAAgACAAIAAgABAAEAAQABAAAAAAAAAAAAAAD//////////////////wAAAAAA
AAAAAAAAAAAAAAAAAAAAAAACAAIAAgACAAYABwAHAAgACQAJAAkACgAKAAoACwAMAAoA
CwALAAsACAAHAAcABgAGAAUABAADAAEAAgACAAMABQAHAAgACgAIAAgACQAJAAYAAwD+
//r/+P/3//X/9f/1//X/9f/1//b/9f/1//X/8//z//P/8//y//L/8v/y//T/8//z//P/
8//z//P/8//z//P/8//z//P/8//w/+v/5f/g/9z/2f/X/93/5f/4/xMAOABmAJcAxADp
AP4AAwEDAfsA1ACcAHQAXgA+ACkAJwAhAA0AAAD9//3/AQAEAAQAAgD9//j/9P/z//L/
8v/1//b/9v/1//b/9//1//T/9P/0//X/9f/3//f/9//4//f/9//3//f/9f/1//b/9//3
//f/9//3//f/+P/4//j/+f/6//r/+//7//v/+//8//3//v8AAAAAAgACAAMAAwAFAAUA
BQAHAAgACQAKAAsACwANAA0ADgAPABAAEAARABEAEgASABMAEwAVABUAFwAYABkAGgAa
ABoAGwAdAB0AHgAeAB8AIAAiACIAIwAjACEAIQAiACIAJgAmACYAJgAmACgAKAAqACkA
KgArACwALQAtAC0ALQAsACoAKgAqACkAKAAnACUAJgAjACEAHwAeABwAHAAbABsAGAAY
ABcAFAATABIAEQASABIAEgASABIAEAAQABAADgAOAA8ADwARABEADwAPAA8ADwAPAA8A
DwAPABAAEAAQAA8ADwAPAA8ADwAPABAADgANAA0ADgAPAA8ADgAOAA4ADgAOAA4ADQAN
AA0ADQANAA0ADQANAA0ADQANAAwADAAMAAwADAAMAAwADAALAAsACwAKAAoACgAKAAoA
CgALAAsACwALAAgACAAIAAgACgAJAAkACQAJAAkACQAJAAgACAAIAAgACAAIAAgACAAI
AAgACAAIAAkACQAJAAoACAAIAAkACQAIAAgACQAIAAoACgAKAAoADAANAA0ADgARABEA
EQASABAAEAARABIAFAAVABUAFQASABEAEQAQABAADwAOAA0ADwAQABAAEQASABMAEwAU
ABQAFAAVABUAEQAPAAsACAAEAAMAAQABAAEAAQABAAEAAAD///////////////////7/
/v/+//7//v/9//3//f/9//3//f/9//3//f/9//3//f/9//z/+f/z//D/7v/p/+f/6f/v
/wAAGQA+AGwAmwDCAOUA/gAJAQcB/wDgAKgAegBeAD4AJQAfABcACwD+//f/9f/7/wIA
BAACAP///P/2//X/9v/2//n/+v/8//3//v/9//3/+v/6//r/+//7//v/+//7//z//f/9
//3//f/9//3//v////3//f/9//3///8AAAAAAAD//wAAAAABAAMAAwADAAQABQAGAAgA
CAAIAAgACQAJAAsACwALAA0ADgAPABAAEQARABMAEwAUABQAFAATABMAFQAWABYAFwAa
AB0AHgAhACAAIQAiACIAIgAjACUAJQAoACgAKQAqACoAKgArACsALQAtAC4ALgAwADAA
MAAwADAAMgAyADQANwA4ADkAOgA7ADsAOwA7ADgANgA2ADYANQA0ADMAMQAuACsAKQAn
ACQAIgAiACEAIQAeAB4AHQAcABsAGgAZABYAFgAWABYAFAASABIAEgATABQAFgAXABcA
FwAVABUAFQAVABUAFQAVABUAFgAWABQAEwATABMAEQARABEAEgATABMAFAAWABUAFQAU
ABQAFAAUABQAFAATABMAEwATABEAEQARABEADwAPAA8ADgAQABAAEAAQABAAEAAQAA8A
EAARABEAEgAQABAAEAAQAA8ADwAPAA8ADgAOAA4ADgAMAAsACwALAAsACwALAAsADAAM
AAwADAAMAAwADAAMAAwADAAMAAwACwALAAsADAAKAAoACwALAAwADAAOAA4ADgAOABAA
EQARABIAFQAVABUAFgAUABQAFQAWABgAGQAZABkAFgAVABUAFAAWABUAFAATABIAEgAR
ABEAEgATABMAFAAVABYAGAAZABUAEwAPAAwACAAHAAUABQADAAMAAwADAAAA////////
///////////8//z//P/8//z/+//7//v/+//7//v/+//9//3//f/9/wEAAQD+//v/9//y
//D/7//t/+//9f8AABUAMgBcAIsAtgDXAPYAEQEdARkBAgHQAI4AXgBAACcAFwANAAUA
+v/z/+v/6f/u//T/9v/3//j/+P/3//T/9P/3//z//P/7//z////9//z//f/+/wAAAQAD
AAMAAwAEAAQAAwACAAEAAQABAAIAAwAFAAUABQAFAAUABgAGAAYABwAIAAgACQAJAAkA
CQAKAAkACgAMAAwADgAOAA8ADwAPAA8ADwARABAAEQASABMAEwAVABUAFgAXABgAGAAZ
ABkAGgAaABsAGwAdAB0AHwAiACMAJAAkACIAIwAlACUAJAAkACUAJgAqACoAKwArAC0A
LQAuAC4ALwAuAC0ALAAtADAAMQA0ADMANAA1ADYAOAA5ADoAOwA4ADYANgA2ADcANgA1
ADMAMgAvAC0AKwAoACYAJgAlACUAIgAiACEAIAAfAB4AHQAcABwAHAAcABoAGAAYABgA
GgAaABsAGwAbABsAGQAZABcAFwAXABcAGQAZABoAGgAcABsAGwAbABsAGwAbABwAHAAb
ABsAHAAbABsAGgAaABoAGgAaABoAGwAbABsAGwAbABsAGwAbABsAGwAbABoAGgAaABoA
GgAYABgAGAAXABUAFQAUABQAFgAWABYAFgAVABUAFQAVABQAFAAUABQAFAATABMAEwAT
ABMAEwATABAAEAAQABAAEQASABMAFAAWABQAEgASABIAEgASABQAFQAVABYAGQAZABkA
GgAaABoAGwAcABwAHQAdAB0AHgAdAB0AHAAcABsAGgAZABcAGAAYABkAGgAbABsAHAAe
AB4AHwAfAB8AHQAZABYAEAAPAA0ADQAJAAkACQAJAAgABwAHAAcACQAJAAkACQAGAAYA
BgAGAAYABQAFAAUABwAHAAcABwAHAAcABwAHAAkACQAIAAUAAQD8//j/9f/x//H/9f/+
/w0AKABKAHUApADPAPAACQEVARMBCAHqAKoAbABMADMAHQATAA8ABgD7//X/8//2//r/
AAADAAYABAD///7//v///wIABAAFAAgACQALAAoACAAIAAkACQAJAAkACQAKAA0ADQAN
AA0ADwAPABAAEQARABEAEQARABEAEgASABIAEwAUABQAFQAXABcAFwAYABcAGAAaABoA
GwAcAB4AHwAfAB8AHwAhACIAIwAkACUAIwAlACUAJgAnACgAKAApACsALAAsAC0ALQAv
AC8AMQAyADMANAA0ADYANwA5ADkAOgA6ADsAPAA8ADwAPQA9AD8APwBAAEAAQgBCAEIA
QgBCAEQARABGAEUARgBHAEgASwBLAEsASwBMAEoASgBKAEkASABHAEUARgBDAEEAPwA+
ADwAPAA7ADkANgA2ADUANAAzADIAMQAwADAAMAAwAC4ALAAsACwALgAuAC8ALwAvAC8A
LQAtAC8ALwAvAC8ALwAvADAAMAAyADEAMQAxADEAMQAxADIAMgAxADEAMgAxADEAMAAw
ADEAMgAzADQAMwAzADMAMwAzADMAMwAzADUANQA1ADQAMgAyADIAMgA0ADQANAAzADMA
MwAyADIAMgAyADIAMgAzADMAMwAzADIAMgAyADIAMgAxADEAMQAzADMAMwAzADIAMgAy
ADIAMgAyADIAMgAzADQANQA2ADkAOQA5ADoAPAA8AD0APQBAAEAAQQBBAEAAQABBAEIA
QQBAAD8APgA8ADwAPAA8AD0APgA/AEEAQQBBAEEAQQBDAEIAQgBCAD4AOwA5ADYANAAy
ADAALwAwAC8ALwAvADAALwAuAC0AMAAvAC8ALwAwAC4ALgAuAC4ALgAuAC4ALgAwADAA
MAAwADAAMAAwADAALAAqACgAJgAjACAAHQAaACoAOABGAFQAfgCmAM4A9gAHARgBKQE6
ARsB/ADdAL4ApQCOAHcAYABWAE4ARgA+AD8AQABBAEIAPwA8ADkANgA0ADQANAA0ADYA
NgA2AA==
         </WaveFormData>
      </LeadData>
   </Waveform>
</RestingECG>
