# Supplementary material for: Detection of Left Atrial Enlargement Using a Convolutional Neural Network-Enabled Electrocardiogram
Source: Front Cardiovasc Med. 2020 Dec 17;7:609976. doi: 10.3389/fcvm.2020.609976 (PMC7773668; doi:10.3389/fcvm.2020.609976)
Supplement: Supplementary file 3 [file Data_Sheet_3.ZIP › normal2/1802017575_5491_00000011.XML]

<?xml version="1.0" encoding="Windows-1252"?>
<!DOCTYPE RestingECG SYSTEM "restecg.dtd">
<RestingECG>
   <PatientDemographics>
      <PatientID>1802017575</PatientID>
      <PatientAge>66</PatientAge>
      <AgeUnits>Years</AgeUnits>
      <Gender>Female</Gender>
      <PatientLastName>zhanglier</PatientLastName>
   </PatientDemographics>
   <TestDemographics>
      <DataType>Resting</DataType>
      <Site>1</Site>
      <AcquisitionDevice>MAC55</AcquisitionDevice>
      <Status>Unconfirmed</Status>
      <Priority>Normal</Priority>
      <AcquisitionTime>09:42:55</AcquisitionTime>
      <AcquisitionDate>03-29-2017</AcquisitionDate>
      <CartNumber>1</CartNumber>
      <AcquisitionSoftwareVersion>009C</AcquisitionSoftwareVersion>
      <XMLSourceVersion>MAC5000 v1.0</XMLSourceVersion>
   </TestDemographics>
   <RestingECGMeasurements>
      <VentricularRate>71</VentricularRate>
      <AtrialRate>71</AtrialRate>
      <PRInterval>108</PRInterval>
      <QRSDuration>76</QRSDuration>
      <QTInterval>414</QTInterval>
      <QTCorrected>449</QTCorrected>
      <PAxis>39</PAxis>
      <RAxis>65</RAxis>
      <TAxis>61</TAxis>
      <QRSCount>12</QRSCount>
      <QOnset>227</QOnset>
      <QOffset>265</QOffset>
      <POnset>173</POnset>
      <POffset>206</POffset>
      <TOffset>434</TOffset>
      <ECGSampleBase>500</ECGSampleBase>
      <ECGSampleExponent>0</ECGSampleExponent>
   </RestingECGMeasurements>
   <Diagnosis>
      <Modality>Resting</Modality>
         <StatementCount>3</StatementCount>
         <LabelText>12SL ��ϳ���</LabelText>
      <DiagnosisStatement>
         <StmtText>�������</StmtText>
      </DiagnosisStatement>
      <DiagnosisStatement>
         <StmtFlag>ENDSLINE</StmtFlag>
         <StmtText>��� PR ����</StmtText>
      </DiagnosisStatement>
      <DiagnosisStatement>
         <StmtFlag>ENDSLINE</StmtFlag>
         <StmtText>�ٽ� ECG</StmtText>
      </DiagnosisStatement>
   </Diagnosis>
   <Waveform>
      <WaveformType>Rhythm</WaveformType>
      <WaveformStartTime>0</WaveformStartTime>
      <NumberofLeads>8</NumberofLeads>
      <SampleType>CONTINUOUS_SAMPLES</SampleType>
      <SampleBase>500</SampleBase>
      <SampleExponent>0</SampleExponent>
      <HighPassFilter>16</HighPassFilter>
      <LowPassFilter>150</LowPassFilter>
      <ACFilter>NONE</ACFilter>
      <LeadData>
         <LeadByteCountTotal>10000</LeadByteCountTotal>
         <LeadTimeOffset>0</LeadTimeOffset>
         <LeadSampleCountTotal>5000</LeadSampleCountTotal>
         <LeadAmplitudeUnitsPerBit>4.88</LeadAmplitudeUnitsPerBit>
         <LeadAmplitudeUnits>��V</LeadAmplitudeUnits>
         <LeadHighLimit>2147483647</LeadHighLimit>
         <LeadLowLimit>268435456</LeadLowLimit>
         <LeadID>I</LeadID>
         <LeadOffsetFirstSample>0</LeadOffsetFirstSample>
         <FirstSampleBaseline>0</FirstSampleBaseline>
         <LeadSampleSize>2</LeadSampleSize>
         <LeadOff>FALSE</LeadOff>
         <BaselineSway>FALSE</BaselineSway>
         <ExcessiveACNoise>TRUE</ExcessiveACNoise>
         <MuscleNoise>FALSE</MuscleNoise>
         <LeadDataCRC32>2831369232</LeadDataCRC32>
         <WaveFormData>
EAAQABAAEAANAAoABwAEAAgACgAMAA4ADAAKAAQA//8EAAcACwAPAA0ADgALAAYABAAE
AAUACQALAA4ADwAPAAsACQAEAAAAAgAEAAwAEgAQAAsACQAHAAcABAAIAAgADAAQABUA
FgASAA8ADQAKAAsADwAUABgAGQAZABgAFgAWABcAFwAbACEAIwAkACIAHwAYABAABgAI
AAgADAASAA8ADgANAAgAAgD+//////8EAAgADAAOAAkABwACAAAAAwAGAAgAEAASAA0A
BQABAAcABwAFAAgAFwAgACUALgA9AEsAUgBYAGEAbwB3AHgAcgBiAEUAIAABAPD/6f/k
/+f/8f/y//D/8//x//H/8//7/wUADwAVABMADQALAAgABAAEAAQABAAIAA4ADwAOAA8A
BgACAAMABAAFAAsAEQAQAAsACAAGAAUABgAFAAgADgATABIAEwASAAwACAACAP3/AwAM
ABIAFgAUABIAEAALAAoACgANAA4AEwATABMAEAALAAkABQACAAcADwAUABcAFgAVABUA
DAALAAwADgAVABoAGQAaABoAEgAPAAwACgAPABkAHwAgAB4AGwAXABQAFgAXABoAHwAl
ACIAIgAhABwAHQAcABsAIAAmAC8AMwAwAC0AKQAjACUAJQAlACoALgAvADAAMAAtACgA
JgAhACQAKgArACgAJwAmACUAIQAeAB8AIQAoACcAJAAjACIAHQAaABEADAATABgAHQAg
ABwAFwAQAAwADQANAA4AEQAVABcAFQASAA8ACgAFAAMACAAMABEAFAASAA8ACgAFAAcA
BQAFAAkADgASAA4ADAAIAAQAAQD//wIABgALAA0ADAAIAAMAAQABAAIABAAHAA4ADwAP
AA4ADAAGAAEA//8EAAoADwARAA8ACgAIAAYABgAEAAUACwANAA0ADQANAAcABAABAAIA
BQAKAA0AEAAPAA4ACQADAAYACAAIAA8AEgATABMAEwAOAAsAAwAAAAQACQAMABAADQAL
AAUAAwAHAAkACwANAA0AEAAQABAACwAGAAIAAQAEAAgADAAPAA0ADAAKAAkACgAHAAUA
CAAMAA0ADQANAAkABgAEAAEABgAJAA8AEwAPAA4ADAAGAP3/BAAIAAoADAAOAAgAAwAE
AAMAAwAFAAYACAAKAAoACgAOAAkACQAGAAQABgAHAAkACwAHAAQAAQAAAAMABgAFAAEA
BQAJAAsADAALAAgABgAGAAwADgAQABEADwAMAAcABwAIAAoADgAPABMAFAAWABkAFAAV
ABUAEwAZABoAHQAcABUADAAJAAYABgAIAAQAAgAGAAQAAwACAAAA//8AAAAAAwAEAAMA
AwD+//z/+//8//z/AgD///v/DQAPAAkAAQD9//r/+/8AAAsAJgBFAFEAVABYAFsAXwBn
AGoAZABWAEUAKgALAO7/2f/Q/8//2f/o//D/8//x//H/8f/z//f/+f/5/wEAAgAFAAcA
CAAEAAAA/P/8/wIAAwACAAMA/f/6//z//v/5//v//f/4//3/AAAEAAkAAgD9//z//v8E
AAIAAgAAAAEAAgABAAEAAQAEAAQAAgAEAAYACAAHAAAA/v////7/BAAFAAYABAAEAAUA
BAAEAP//AQAAAP3/BAAJAA8ADAAHAAQAAgAFAA0ADQAPABAADAALAAoACgAIAA0ADgAK
AA8AEQASABQAEAANAAwADQAUABQAFwAZABgAGwAcAB0AGgAaAB0AGwAfACEAIgAhAB0A
GwAZABwAIQAhACEAIAAkACQAJwAnACMAJAAgABgAHAAgACQAJQAbABcAFAAWABkAGgAd
ACAAHQAaABEADAANAA4ADwAOABIAEQAOAA4ACAAFAAMAAwAKAA0ADAAKAAsACAAFAAUA
AwACAAIAAAAEAAcACAAJAAYAAQD+////BAAIAAQAAgACAAAA////////AAACAAEABgAG
AAUABwABAP7//P/7/wIAAwADAAIAAwAAAP7//////wIABAADAAkACAAKAAwABgAAAP3/
//8CAAMABAAFAAQABAAEAAgABAAEAAIAAAAGAAoACgAJAAQAAgD+/wEABAAHAAkACwAK
AAkAAwACAAEAAwADAAQACQALAAkACwAHAAMA///7/wEABgAIAAoACgAGAAMAAwABAAAA
///9/wQACAALAA8ACgADAP3//P8BAAMABAAFAAQABAAFAAUAAwABAAIAAQADAAYACAAG
AAMAAQD///3/BAAHAAgACAAHAAUAAwADAPn/AAACAAQABgAIAAMA//8BAAEAAAABAAEA
AgAFAAQAAwAGAAMAAwAAAP7/AQADAAYACQAGAAQAAgACAAUABgADAP3/AQAFAAcACAAJ
AAYABAAEAAsADAANAA0ADgAOAAwADwANAAwADQALABEAFAAYAB0AFwAXABYAEwAWABYA
GAAWABIACgAIAAYAAwAEAP///P////7//v/+//z/+//8//z/AQAEAAUABwABAAAAAAAC
AP7/AgD9//f/CQALAAcABwAHAAQA/f8GAB8AOgBRAGEAZABmAG8AcwBvAGQAVgBEACkA
DAD3/+b/1//Q/9X/3f/i/+j/9f////v/8//v//P/8f/3/wMAAgADAAMAAgAAAP7//P/+
/wAA///8//v/+v/6////BAD////////4//z//v8BAAUA///7//v//v8AAP7//v/8//7/
AAAAAAEA//8AAP7/+v///wIABQAFAAEAAAACAAIABAADAAIA/v8AAAMABAAGAAIAAwAB
AP3/AgAHAA0ACgAEAAIAAQAFAAkABwAHAAYABQAHAAkADAAIAAsACgAEAAoADQAPABIA
DwANAA0ADwATABAAEAAPABMAGQAdACEAGgAYABkAFQAbAB8AIgAjAB4AGwAYABoAGwAb
ABsAGgAcABwAHwAfABwAHgAbABQAGAAcACAAIQAZABcAFgAaABUAEgARABAAEwAUAA8A
DgALAAoACQAGAAkACQAHAAgABQADAAIAAwAEAAUAAgD+/wEAAAD//wEAAAD+//3/+v//
/wEAAQABAP7/+//6//3//f8AAPv/+P/6//z///8DAP7//P/7//f//P/8//v//f/5//j/
+P/5//z//f/9//z//v/8//v//f/5//r/+v/3//7//v8BAAQA/v/6//n//f/+//3//P/7
//v//P/9/wIA/v8AAAAAAAAEAAYABAABAP7//P/4//v//v////////8DAAUAAgAEAP//
/f/5//b/+///////AwD///3/+//5//v//v/+//7////+//7/AQD+//z/+v/3//7/AgAF
AAkAAwD9//j/+P/9////AAABAAAAAAABAAEA/f/7//z/+//+/wIABQAEAAMA///5//b/
+v/8//7/AAD///3/AQADAAEA///8//r//v/+//7/AgD+/////f/8//7//f/9//3//v/+
//7/AAABAAIA///5////AwAFAAYABQACAAAAAAAGAAYABgAFAAgACAAGAAkACQAIAAkA
BwAMAA4AEQAVABEAEQAQAA0AEAAOAA4ACgAJAAQABQAGAAMAAgD7//b/+f/4//j/+P/3
//X/9f/0//j/+v/6//v/+v/6//v//v/7//7/+P/x//n/AQAFAAEA/f/+//3//P8HABwA
MQBDAFQAYABlAGcAYwBYAFAASAA3AB4AAwDs/9f/xv/D/8//1v/c/+n/7//r/+v/9f/1
/+v/6f/x//L/9f/3//j/9f/0//P/9v/3//X/8f/v/+//8P/2//z/9v/3//j/8v/z//T/
9v/5//X/8//1//r/+//2//P/7v/y//b/+P/7//b/9v/z/+7/8//4//3////6//j/+f/4
//v/+f/3//L/9f/5//v//v/6//v/+f/1//n/+//+//j/9//4//r/AQABAP3/+//4//n/
/f8BAAYA//8BAP//+P/9/wEABAAIAAcABwAJAA0ADQAGAAIA/f8AAAcADAARAA0ADgAS
ABEAFQAXABgAFwAWABUAFAAYABkAFwAVABIAFAAUABcAFwAVABYAEgAKAA8AEgAVABUA
DwAPABAAFgARAAwACQAGAAoADAAIAAgABQACAP//+v8AAAEAAAACAAAA/////wEAAQD/
//n/8v/2//j/+v////3/+v/4//T/+f/7//v/+//5//X/8//1//b/+v/2//T/9v/2//f/
+f/3//b/9v/z//n/+P/2//f/9P/0//X/9//4//f/9f/y//f/9v/2//n/9v/2//X/8f/3
//b/+P/6//n/9v/2//v/+v/3//T/8f/0//b/+P/+//n/+P/1//L/+P/8//z/+//4//j/
9v/7//r/+f/3//X/+P/7//n//P/6//n/9v/0//n/+//5//v/+f/5//n/+f/6//z/+//6
//z/+v/5//v/9//2//X/8//2//j/+f/7//r/9//1//j/+f/5//j/9/8FAAgABgABAPr/
9//0//H/7v/x//P/+/8BAP3/+//4//b/9v/0//L/9P/2//v//f8AAPz/9//z/+//8f/0
//f//P/9//z/9//v//T/9//4//j//P/8//3/AAD///z/+f/1//3/AgAFAA0ACAAEAAIA
/f///wAAAgAFAAcACwAOAA8ACwAGAAMA/P/8//r//v8CAP3//P/1//D/9P/y//H/8P/0
//X/+P/6//f/9P/v/+v/7f/w//T/+v/2//r/9f/v/+3/8f/5/wEAAQD8//3//P/3//7/
GQA3AEoAUgBXAF8AXwBUAE4ARgA1ABoAAwDu/9v/1P/P/8X/yv/W/9v/4f/n/+f/7f/z
//X/8//t/+r/6f/n/+T/6f/u//P//P/8//f/8P/r/+r/7P/z//r/9f/3//n/9P/w/+7/
7f/t/+//8f/3/wAA///4//P/7P/w//L/8v/z//T/+P/5//j/9v/0//L/7f/w//T/+/8A
AP7/+f/0/+z/8f/1//f/+v/4//v/+//5//b/9f/1/+z/7//0//r/BQAFAP//+//2//j/
+//+/wIA//8DAAMA/v/+//3/+//6//7/AwAKABMAEAAIAAMA/f8AAAcADAARAA8AEAAU
ABMAEAAPAA0ACQANAA8AEQAYABYAEwAQAAwAEAAQABMAEwATABYAFAAOAA8AEAARAA8A
DQAPABIAGgASAAoABAD+/wIABgAEAAYABAAEAAQAAgAAAP3/+P/2//f/+f/8/wEA///9
//f/8P/1//b/9//7//r/+P/3//T/9//3//X/8//2//X/9v/7//n/+v/z/+7/8f/y//T/
9//2//b/9//1//j/9v/z//P/8f/y//T/9//4//X/8f/s//D/8P/x//X/8v/0//X/8//1
//L/8v/y//T/9P/3////+v/1//D/6//u//D/8v/4//b/+P/4//j/+f/6//f/8//1//j/
+f8BAP7/+//3//P/+f/9//z/AAD8//v/+P/2//X/9f/x//H/9v/5//z////8//r/9f/w
//X/9v/4//3//P/8//z/+//5//j/9v/1//f/9//4//7/+//3//L/7f/w//T/+f/9//n/
9//4//f/8f/4//r//v8GAAIAAAD+//z/9v/x//L/8f/1//n//P8AAPv/9v/x//D/8//5
//z/AAD///3//P/7//f/9P/x//D/9//8//3/+//3//X/8f/s//X/+P/8/wIAAwACAAEA
///9//z/+f/7/wEABAAJAAsACQAGAAQAAwAGAAsADwARAA8ADAALAAYAAQD6//n/+P/8
/wAA/v/+//v/9v/y/+7/8P/x//T/9v/2//b/9P/z/+7/7P/r/+z/8P/6//v/+//v//H/
9f/1//P/+P///wYAEQAcACsAOwBCAEgAVQBjAGkAZgBcAEwANQASAO3/2P/R/9D/1//f
/+L/5P/l/+H/2//d/+n/8f/1//v/+//1//P/8P/s/+//8P/x//b/+f/5//f/9//x/+7/
8P/y//T/+f/+//z/+P/0//H/7//w/+//8v/4//7//P/8//r/9v/0//D/7f/x//j//P/+
//v/+v/5//X/8v/y//X/9v/8//3//v/8//n/9//z//D/9P/9/wMABwAGAAUABQD8//n/
+P/4//3/AgABAAIAAgD8//v/+v/6//3/BwANAA4ACgAHAAMAAAACAAMABgALABAADgAP
AA8ACwALAAkABwALABAAGAAbABgAFwAVABEAEQARABEAFgAbABsAGwAaABcAFAAUABEA
FQAcAB4AHAAaABgAFgARAA8ADwAQABYAEwAQAA8ADgAPAA4ABwAEAAgACgAMAAwACwAH
AAEA/v/8//v/+//9/wEAAwABAP7/+//4//X/9f/4//r//f/+//z/+//4//X/8//x//H/
9f/7/wAA/f/8//b/8v/v/+3/8P/0//n/+//6//b/8f/v/+z/7P/t/+//9v/3//f/9v/1
//D/7P/r//D/9v/7//3/+//2//T/8v/v/+z/7P/x//X/9//5//v/9P/w/+z/7P/w//b/
+v/+//v/+v/1/+//8P/w/+7/8//1//f/+P/5//X/8//s/+r/7v/z//b/+v/4//X/7v/r
/+7/7//w//H/9P/4//n/+v/2//D/6//p/+7/8v/2//n/9v/0//H/7//x/+//7v/y//T/
9f/1//X/8f/u/+z/6f/t/+//9P/3//b/9v/1//D/4f/p//X/+v/8//z//P/8//P/7f/t
/+v/8f/1//j//P/3//L/7f/s/+v/7//w//L/9f/1//b/9//y/+7/6v/o//D/9v/4//f/
9v/1//L/7v/x//D/8P/y//n/+v/7//v/+//6//f/+f/+/wAABAAFAAMAAgACAAMAAgAF
AAcABwAJAAgACQAGAP7/9P/w/+z/8v/4//j/+v/3//D/6v/k/+f/6f/t//D/9P/0//L/
8f/r/+r/6v/s/+//9v/0//H/+f/x/+3/6//r/+7/9/8EABUAKAA1AD8ASgBUAFsAXQBb
AFwAWABEACUABADl/87/yf/I/8v/0//a/97/3f/h/+P/4f/j/+3/9f/7//3/9//1//L/
7v/r/+r/6f/s//T/9f/0//X/7v/q/+v/7P/t//P/+f/4//b/9P/z//P/7v/r/+z/8P/4
//j/+v/6//f/9P/v/+v/7//2//r//P/6//r/+v/3//P/8v/0//T//f///wEAAAD6//f/
8v/u//D/9//7//3///8BAAQA/v/5//j/+P/9/wQAAwAEAAQA/f/7//n/+P/6/wMACAAI
AAkACQAIAAgABQAFAAcACwARABAAEgATAA4ADwAOAA0ADQAQABYAFwAaABsAGwAZABUA
EwARABQAGwAdAB8AIAAdABgAFgARABYAHAAdABoAGQAYABcAEwAOAA0ADQASABIAEgAU
ABYAEgAOAAQA/v8CAAYACgAMAAwACQAEAAIA/P/5//f/9//+/wMABAAEAP//+v/1//P/
+P/6//3//v/+//3/+v/3//T/8f/w//P/9//8//n/+P/2//T/8//z//b/+P/7//v//P/6
//f/9//y//D/7//v//j/+//9//7/+v/0/+//7f/x//b/+v/7//3/+v/6//r/9P/w/+//
8//3//n/+//9//f/8v/t/+z/7//0//f/+v/8//7//P/5//b/9v/0//n//P/9//3//f/5
//f/8P/u//P/9//5//z//f/9//n/+f/2//X/9P/z//j//P/9//7/+v/0/+//7f/y//b/
+v/9//3//P/6//n/9//z//D/8v/4//v//f////n/9v/0//H/9P/1//n/+//6//r/+f/0
/+n/6f/z//n/+v/8//z//P/8//X/8f/z//P/9//5//r//P/4//T/8P/w/+//8//0//b/
+P/5//v//f/2//L/7v/s//X/+v/7//n/+f/5//f/9P/6//r/+//+/wUABgAHAAcABAAA
APr/+f///wIABwAJAAcABgAGAAcABAAHAAkACQALAAoACwAIAP//9v/z//D/8//4//f/
+P/4//T/8f/u//D/8f/0//b/+//8//v/+//1//L/8P/w//L/+v/5//f/+f/7//X/7//1
//z///8IABsALAA7AEcATgBQAFMAXQBjAGgAYgBQAC8ABgDn/9b/x//E/83/2//i/+L/
4//l/+X/4//l//H//f8BAAEA+//5//b/8v/w//D/8P/0//r/+//6//v/8//w//L/9P/2
//v/AAD+/////v/+////+v/1//T/9v/8//z//v/+//v/+P/z/+//9P/6//3//v/+//7/
/v/7//f/9v/4//j///8BAAMAAgD///3/+f/2//n///8CAAMAAgADAAUA/v/6//r/+/8B
AAcABwAJAAoAAwABAP///v///wcACwAKAAoACQAHAAYABQAFAAcACwARABAAEgATAA0A
DQALAAkADAAQABcAGQAYABcAFQARAA8ADwAPABQAGwAdAB8AIAAaABQAEQALABEAGAAa
ABgAFgAWABYAEwAMAAsACwAQABAAEAASABQAEAAMAAIA/P8BAAQABwAIAAgABQAAAP7/
+//5//j/+f8AAAMAAgAAAPz/9v/w/+3/8//2//r//P/+//3/+v/3//T/8f/w//P/+f/+
//v/+v/0//D/7f/r/+//8v/2//f/+v/4//X/9f/w/+7/7f/t//X/9//4//j/9//y/+7/
7f/v//T/+P/5//n/9v/2//b/8P/s/+v/7//0//f/+v/9//X/8P/r/+r/7P/y//b/+v/7
//z/+f/1//H/8P/t//H/9f/3//j/+f/2//X/7//u//L/9f/2//j/+f/5//X/9f/0//P/
8v/x//b/+v/7//z/+f/0//D/7//y//T/9v/3//f/9v/0//P/8v/v/+3/8P/z//X/9v/3
//H/7v/s/+n/7v/x//f/+/////b/8P/u/+7/7v/u/+7/8P/x//j//f/6//f/8//w//P/
8v/x//T/8v/1//X/9v/z//H/8P/v//L/9P/2//r/+//6//X/7f/x//P/8//y//b/9v/3
//r/+//6//n/9//8//7//v8DAAEA/v/9//n/+//8//7/AQACAAcACwANAAsABgADAPz/
/f/6//3/AAD7//r/8//u//H/8P/w//D/8P/x//T/9v/z//D/6//n/+r/7v/z//r/9f/4
//L/6//r//H/9/8BAAcAAgD7//b/+f8EABcALQBCAFQAWwBZAFcAVABSAEwAPwAuABcA
/P/p/97/0f/L/8z/0v/Z/+P/6f/t//H/8//z//H/7//u/+//7//u//L/9P/2//z/+//3
//H/7f/s/+7/9f/8//n/+//9//j/9P/y//H/8f/y//P/+P8AAP//+v/3//L/9v/4//j/
+f/3//j/9v/y//b/+P/6//n/+f/6//7/AAAAAPv/9v/u//P/9//5//z/9//5//j/9f/4
//v////6//v//P/+/wUAAwD9//n/9P/2//v/AAAGAAEABQAFAAAAAQABAAAAAAACAAUA
CgARAA8ACAAEAP//AQAHAAsADwAKAAoADQALAA4ADwAPAA0AEAATABYAHgAbABcAEwAO
ABEAEgAWABcAFgAYABUADgAQABAAEAANAAsADQAQABgAEAAKAAYAAgAGAAoACAAKAAYA
BAACAP7/AAD9//j/9v/3//n//P8BAAAA/f/2/+7/8v/0//b/+//4//b/9f/y//T/8//w
/+3/8P/v//D/9f/0//b/8P/s/+//8P/y//X/9P/0//X/8//1//L/7v/t/+7/8P/z//f/
9f/x/+z/5v/u//D/8//5//T/9P/z/+//8v/w//H/8v/x//D/8v/5//f/8//v/+v/7f/u
/+//9P/w//L/8v/y//L/9P/y/+//8v/0//T/+//3//P/7v/p/+7/8//z//j/9v/1//L/
8P/x//H/7f/t/+//8f/z//X/8//y/+7/6v/v//D/8v/3//X/9P/z//H/8f/w/+7/7f/x
//H/8v/4//X/8f/s/+f/6v/s/+//8f/w/+//8f/x/+//8P/w/+z/7v/x//T/9//2//P/
7v/o//n//v/6//j/9v/0/+//6//t/+3/8v/1//f/+v/2//D/6v/o/+v/7//w//L/9P/z
//P/8//t/+r/5//m//D/9v/4//f/9f/z/+//6v/w//D/8f/0//r/+v/6//n/9//2//P/
9f/5//z/AQADAP///P/6//n//P8BAAUABwAHAAQAAwD+//X/7P/p/+b/6//w/+//8P/w
/+z/6f/m/+r/6//u//D/8v/y//D/7//q/+j/5//o/+r/8v/x/+//7f/r/+X/5//t//D/
9f8CAA8AIAAzAD0AQABGAFMAWwBdAFwAUgA+AB0A+P/d/8r/xf/M/8//z//Y/+L/4//b
/9n/3//f/+H/7//5//f/8f/v/+z/6P/p/+r/6//w//b/9//2//f/7f/o/+j/6P/r//H/
9//2//T/8v/x//H/7v/r/+z/8P/2//b/+P/4//b/9P/w/+3/7f/y//T/9P/0//T/9P/x
/+z/7P/v//D/9//5//v/+v/3//f/9f/0//T/+f/7//v/+v/7//3/9v/1//b/+P///wUA
AwADAAIA/f/7//n/+P/7/wMABwAGAAYABQADAAIAAAD//wAAAwAJAAgACgALAAYABwAG
AAUACQAOABYAGQAWABUAEwAPAA8ADwAPABQAGQAbAB0AHgAYABIADwAJAA4AFgAZABgA
FgAUABIADQALAAsADAASABAADgAOAA4ACgAGAPz/9v/8/wAABAAGAAUAAQD7//j/9v/1
//X/9//7//3/+//4//f/9P/x//H/9v/4//v//P/6//f/8v/t/+3/6//r/+//9P/6//j/
+P/0//D/7f/r/+3/8P/0//X/9v/0//H/8f/r/+r/6v/r//P/9f/2//b/8v/s/+f/5f/p
/+7/8v/z//P/8P/w//D/6//o/+j/7f/y//X/+P/7//T/7v/o/+b/6f/w//X/+v/5//j/
8//t/+r/6v/o/+3/8f/1//j/+//4//X/7f/q/+//8//1//j/+P/3//L/8f/u/+3/7P/r
//D/9P/1//b/8f/q/+T/4f/o/+7/9P/5//j/9v/z//H/7v/r/+n/7P/w//P/9f/3//H/
7v/s/+n/6v/r/+//8f/v//D/8P/s/+3/7f/t/+3/8//3//n/+v/0/+//6v/n/+v/7f/y
//f/9v/z/+//7v/q/+n/6f/s//T/9//4//n/+v/y/+3/7v/t//D/8//1//j/8//u/+n/
6P/q/+//8f/0//b/9f/1//X/8P/u/+z/7P/0//j/+P/1//T/8//w/+z/8//0//b/+v8A
AAAAAAD///3/+v/1//X/+v/+/wQABwAFAAIAAAD//wIABwALAA0ADQAKAAkABAD8//L/
7v/q/+//9v/3//r/9v/w/+v/5v/r/+3/8f/0//f/+P/3//f/8P/u/+3/7v/x//j/9v/z
//X/9f/x/+3/7//2//v/BgAZACoANwBBAEoAUABXAGMAZwBiAFYAPAAXAPL/2//O/8P/
vv/F/9P/3P/i/+P/3//Z/9n/4//p/+3/9f////r/9//z/+7/6//q/+n/7P/z//P/8f/x
/+r/5v/n/+j/6f/v//X/9P/y//D/7//v/+r/5//o/+z/8f/w//H/8P/t/+z/6f/n/+r/
8P/z//T/8f/w/+//6//q/+r/7f/u//X/9//5//j/8//x/+3/6v/t//P/9v/3//f/9//4
//D/6//q/+r/7//3//f/+f/6//T/8//y//L/8//7/////v/+//3/+//6//j/9//4//v/
AQAAAAIAAwD//////f/7/wAABgAPABMAEQAPAAwABwAFAAUABQAKABAAEQASABIADgAK
AAkABQAJAA4ADgAKAAwADAAMAAkABAADAAMACAAGAAQABAAEAAIAAAD4//T/+f/+/wMA
BgADAP3/9f/w/+z/6//r/+3/9f/7//3//v/4//L/7P/p/+7/8P/z//T/8v/x/+7/6//t
/+v/6//v//T/+P/0//L/7v/q/+f/5f/o/+z/8f/z//b/9P/x//H/6//o/+b/5f/u//H/
8//0//D/6v/l/+P/5v/s//H/8//z//D/8P/w/+z/6P/n/+v/7//x//P/9f/v/+z/6f/q
/+3/8v/1//j/9//2//H/6//o/+j/5v/r//D/8//1//f/8//v/+b/4v/n/+3/8f/2//X/
8//t/+v/6//r/+v/6//w//T/9f/2//H/6v/k/+H/5P/o/+z/7//w//D/7//v/+v/5//k
/+b/6//v//L/9f/w/+z/6f/l/+j/6f/t/+//7f/u/+7/6v/m/+X/5P/j/+v/7//x//L/
7v/r/+j/5//p/+v/8P/w/+z/6v/o/+b/5P/h/+T/5f/q/+3/7//y/+z/5v/g/97/4f/n
/+r/7v/s/+n/5//l/+P/4v/h/+L/6f/u/+//7f/r/+n/5f/g/+b/6P/r//D/8f/w/+//
7f/t/+z/6f/r/+//8v/3//n/9//0//L/8f/1//v/AAADAAAA+v/2/+7/6//k/+P/4v/l
/+r/6f/q/+b/4P/b/9b/3v/j/+r/8P/t/+r/5f/h/9//3v/e/+D/4//q/+j/5f/d/93/
4f/d/+H/7P/3/wAABQASACUAMQA2ADwAQwBJAFEATgBAAC4ADwDq/83/vv+5/7r/wf/L
/87/zv/N/8n/x//N/9n/4//n/+n/4//i/+H/3//c/93/3v/f/+T/6f/p/+f/5//f/9z/
3v/g/+L/5//s/+r/5f/i/+D/3//g/9//4v/o/+r/6P/o/+b/5P/i/97/2//f/+b/6v/s
/+n/5v/j/93/3P/e/+P/5v/r/+v/6//o/+b/5f/i/+D/4//p/+z/7f/q/+n/6f/g/+D/
4v/l/+3/7//t/+3/7P/n/+f/5//o/+v/8//3//b/9P/x/+3/6v/r/+3/8f/3//3/+v/6
//n/9f/1//P/8f/z//j/AAADAAEA///8//f/+v/9/wAACAAIAAcABgAEAAAA/P/7//f/
+/8CAAQAAgD+//z/+v/1//X/9//6/wIA/f/6//n/+P/1//L/6f/k/+j/7P/w//L/8P/t
/+j/5v/m/+X/5f/n/+3/7//t/+r/5//i/93/2//g/+L/5f/m/+X/4//f/9v/3f/d/9//
5f/l/+j/4//g/9z/2v/Z/9n/3f/i/+j/6//p/+L/2v/V/9X/1v/Y/9v/3//f/97/3P/f
/9z/2v/b/93/4v/m/+f/5P/e/9v/2P/X/9b/2P/f/+D/3//e/93/3P/c/9z/4P/g/+j/
8P/o/w==
         </WaveFormData>
      </LeadData>
      <LeadData>
         <LeadByteCountTotal>10000</LeadByteCountTotal>
         <LeadTimeOffset>0</LeadTimeOffset>
         <LeadSampleCountTotal>5000</LeadSampleCountTotal>
         <LeadAmplitudeUnitsPerBit>4.88</LeadAmplitudeUnitsPerBit>
         <LeadAmplitudeUnits>��V</LeadAmplitudeUnits>
         <LeadHighLimit>2147483647</LeadHighLimit>
         <LeadLowLimit>268435456</LeadLowLimit>
         <LeadID>II</LeadID>
         <LeadOffsetFirstSample>0</LeadOffsetFirstSample>
         <FirstSampleBaseline>0</FirstSampleBaseline>
         <LeadSampleSize>2</LeadSampleSize>
         <LeadOff>FALSE</LeadOff>
         <BaselineSway>FALSE</BaselineSway>
         <ExcessiveACNoise>TRUE</ExcessiveACNoise>
         <MuscleNoise>FALSE</MuscleNoise>
         <LeadDataCRC32>1742186039</LeadDataCRC32>
         <WaveFormData>
/P/8//z//P/6//j/9v/0//X/9v/3//j/9v/2//T/9P/2//b/9//3//f/9//3//f/9f/0
//T/9f/3//n/9//3//X/9f/0//P/9P/1//f/+f/2//X/9P/z//P/9f/3//X/9v/2//r/
/f///wQABwAJAAgABgAEAAQACAAKAA0ADQAOAAsABgAEAAIAAAD///3/+v/3//P/8f/1
//b/9f/0//T/8//z//L/7v/t/+3/7v/w//D/8f/z//H/8P/w/+7/7//w//H/8v/2//L/
7v/r/+v/6f/q//T/AwAOABkAJAAxAEAATgBZAGUAdQCFAJkArQCzAJsAawBAACEAAADo
/+P/5P/W/8v/yf/K/83/0//e/+z/9v/6//v/+v/5//j/9f/z//L/8v/y//T/9//5//v/
+f/3//X/8//1//b/9//3//f/9//5//n/+P/4//n/+f/6//v//P/+//v/+f/1//H/9v/7
//7/AAD+/wAAAAAAAP7//v/+//7/AAABAAIAAgABAAEAAAD+/wEAAwAEAAUACQALAAkA
BwAGAAUABwAHAAkACQAJAAwABgAFAAYABQAHAAsAEAASABAAEwARABEAFAAWABcAGAAX
ABgAGQAbABoAGwAdAB4AHwAgACMAKQAoACcAJQAjACMAIwAkACQAKAApACkAKgAoACcA
JAAkACMAIwAjACMAIgAiACEAHwAhAB8AHwAeAB4AGgAaABoAFwAUABIAEQARABEAEAAR
AA8ADQALAAcACAAHAAUABQAGAAYABgAGAAQAAQD///7//////wMABQAEAAMAAAD///z/
+//5//z//f8AAAEAAQD9//v/+f/4//r/+v/7//3//f/9//z//P/+//7//f/9////AQAC
AAMAAgABAP///v8AAAAAAQADAAIAAQAAAP//AAAAAAAAAAAAAAEAAQACAAAA/f/9////
AwADAAMAAwABAAIAAgAAAAIAAwADAAMABwAFAAUABQACAAEA///+////AAABAAIAAAD+
//7//v8BAAMABAAEAAMAAwACAAMA///+//z//P/+//7//v/+/wEAAQADAAMA///9////
//8DAP////////7//v/9//z/+//8//7//////wEAAgACAP3//v8AAAAAAAAAAPv/+v/5
//j/+//7//v/+//9////AQACAAAA///9//3//f/9//3//f/7//n/+P/3//j/+f/5//n/
/P/9//7/AQABAP///v/+/wQABwALABAAEAARAA0ACgAIAAgACgAMABAAEQASAA8ABgAC
AP///P//////AAABAP7//f/9//z/+P/2//b/9f/4//j/9v/3//X/9v/1//T/8//1//X/
9P/2//T/9P/0//P/8v/x/+7/+v/3//H/7f/y//j///8EABMAKAA7AEoAVgBlAG8AdwCL
AKMAswCzAJUAZQA8AB0A9P/Y/9X/1v/U/8//zf/M/9H/2//o//D/8P/w//X/+P/5//r/
+f/4//b/9f/0//b/9//3//f/9v/1//T/8//w//D/8P/v//L/9f/6//3/+f/4//j/9//1
//X/9f/2//n/+//7//v//P/9//z/+v/8//7//v/+//3//P/7//r//f///wEAAgABAAEA
AAD+//v/+//6//n///8DAAMAAwACAAEAAwADAAYABwAIAAwACAAHAAgABwAFAAcACgAK
AAsADwAOAA8ADgAOAA0ADAAPABIAFQAZABoAGwAdAB4AHQAcAB0AIQAiACMAIwAjACAA
HwAfAB4AIAAhACEAIgAlACcAJwAqACgAJQAiAB8AIQAiACIAIQAdABkAFwAUABcAFgAZ
ABwAGAAUABEADwAOAA0ACwALAAwACwAKAAcABQADAAAA//8CAAIAAgACAAMAAQAAAAAA
/v/7//z/+//+/////v////v/+f/2//j/9v/4//j/9//3//f/9//4//r/+v/7//3//f/9
//z//P/5//j/9v/1//f/+f/6//v//P/9//3//v/8//z//f///wEAAQABAAEA///+//3/
/P/+//////8AAAMAAQACAAUAAwABAP///f///wAAAAD+//7/////////AwABAAEAAQD/
/////v/+//7//v/+//7/AAD+//7//v/7//v/+v/4//n/+//8///////+//z//P/5//j/
9//2//v//f8BAAMA/f/5//n/9//7//f/9//3//f/+P/4//j/9P/0//X/9f/3//n/+v/6
//n/+f/4//j/+f/7//v/+//4//j/+P/4//T/+v/6//r/+v/6//b/9v/2//b/9//3//f/
9//5//n/+f/4//X/9f/0//X/9f/3//n/+//5//f/9v/1//T/9f/1//X/9v/3//j/+//6
//f/9f/0//v///8EAAoADwARAA4ADAAHAAYABwAIAAwADQAOAAsAAwD+//r/9v/3//f/
+P/5//n/+f/6//r/9f/y//H/7//x//D/7f/t/+3/7v/t/+z/8P/z//T/9P/0//L/8v/y
//D/7v/s/+j/6v/p/+v/8//8/wIAAwAMACEAMAA5AEYAUgBfAG0AgQCXAKMAowCJAFcA
LwAWAPP/2P/W/9X/zP/G/8X/yf/W/93/3f/i/+r/6v/q//H/8v/z//T/8//x//D/8P/w
/+7/7//v/+//8v/z//T/9f/x//D/7//t//D/8f/0//X/8//y//L/8f/z//P/8//0//X/
9f/z//H/8v/z//L/8P/x//T/9f/2//T/9P/0//T/9P/1//b/9v/4//n/+f/4//b/9//3
//f//f////3/+//5//n//P/9//3//f/9/wAA/////wEAAQD//wEABAAEAAUACQAIAAkA
BwAIAAgACAAKAAwADgARABUAFwAaABwAFwAUABMAFQAZABsAHAAdABoAGQAZABgAGAAZ
ABkAGgAdAB0AGwAcABwAGwAaABkAGgAaABkAFwAVABMAEwASABAADAAMAAwACwAKAAoA
CwAHAAUAAgABAAIAAQAAAP3//f/9//z//f/9//z/+//6//v/+f/4//j/9f/z//X/9f/3
//f/9f/1//T/8//x//T/9P/2//b/9f/3//f/9//4//X/9P/0//X/9f/1//T/9P/0//T/
8//z//b/9//3//f/+f/5//j/+P/1//T/9P/1//b/9//4//n/9v/2//b/9v/0//X/9f/2
//n/9//4//v//P/7//r/+f/5//r/+v/4//b/9//3//f/9//1//X/9f/3//n/+v/8//j/
9v/0//L/9P/0//b/+P/2//f/9//2//T/9f/1//f/9v/2//X/9v/0//L/8P/u//H/8//3
//n/9P/x//L/8f/0//H/8v/z//X/9v/2//b/8//y//L/8f/y//X/9//4//v/9f/w//T/
9f/2//f/+P/2//b/9v/2//T/8//y//H/8//z//P/8v/y//P/8//1//H/8f/x//H/8//z
//T/9f/1//X/9P/z//X/9f/1//f/9//1//T/9P/2//n//f8CAAcACQAGAAQABAAEAAYA
CAANAA0ADQAJAAIA/v/7//j/9//1//T/8//0//X/9//4//P/8P/v/+3/6//q/+f/5//o
/+r/6v/q/+3/7//v/+7/8P/u/+7/7v/s/+z/7P/q/+r/5//l/+f/7P/2//3/BAAPABwA
JQA0AEYAVQBhAG0AeQCNAJ8AnwCFAFkAMgATAO7/1v/V/9j/zP/F/8f/zP/R/9n/5P/o
/+T/5P/p/+r/6//s/+v/6//q/+r/6v/s/+3/7f/t/+v/6//r/+v/6//s/+3/7f/v/+//
8f/x/+7/7v/v/+//7v/t/+z/7P/v//H/8f/x//D/7//s/+j/7f/y//X/+P/2//b/9v/2
//P/8//z//L/8//1//b/9v/0//X/9f/1//f/+f/3//X/9//3//r/+//6//n/+P/6//n/
+////wEA/f/9//7//P/+/wMAAwAFAAgACgALAAwACgAIAAYABQAKAA0AEQAUABYAFgAY
AB0AGwAbABoAGQAZABkAGgAaABsAGwAaABoAGwAbABkAGgAYABcAFgAVABcAGAAYABcA
GQAXABcAFgARAAwACwAKAAkACAAIAAkABQADAAAA//8BAAEAAQD////////+/////v/8
//r/+P/6//n/+f/6//f/9f/3//f/+P/5//j/+f/1//P/8P/y//P/9v/3//f/9//3//f/
+P/1//T/9P/1//f/9//2//b/9//4//j/+f/5//n/+P/3//n/+f/4//j/9v/2//f/+f/7
//v/+//7//z//P/8//z/+f/5//j/+P/7//n/+v/9//3/+//5//f/+f/8//7//v/8//3/
/f/9//7/+//6//n/+v/7//v//P/6//r/+v/6//r/+P/4//j/+P/5//n/+P/5//v//P//
//3//P/6//r/+f/4//f/9v/3//f/+f/5//n/9//5//n/+//3//f/9//9/wAAAAD+//r/
+P/2//T/8v/0//b/+P/6//j/9//2//X/9//3//f/9v/5//v//P////r/+f/4//f/+P/3
//f/9//1//X/9P/z//T/9f/2//n//f/7//r/+v/9////AgAGAAsADwAOAA4ACgAIAAgA
CAANAA0ADQAJAAQAAgABAAAA/f/5//b/8//z//X/+P/6//X/8v/x/+//8f/w/+3/7f/w
//L/8v/y//H/8f/v/+z/7//u/+//8P/u/+7/7v/s/+z/6//p/+n/6v/u//n/AgAJABYA
KwBAAFAAWwBjAG8AgQCTAKkAuQCrAH0ATAApAAYA6P/Z/9T/0P/L/8f/xv/L/9X/4P/o
//D/9v/z/+//7f/r/+f/6v/s/+//8v/v/+//7v/t/+//8f/z//X/8v/y//L/8f/v/+//
8f/x//L/9P/3//n/9v/1//T/9P/1//X/8//x//T/9//4//j/9v/2//T/8v/0//b/+P/6
//f/9//3//b/9//5//r/+v/6//v/+//7//v/+//3//P/+P/7/wEABQACAAEAAAACAAAA
AQAEAAUABAAFAAcABgAFAAcABAADAAYACgANABAADgAOAA4ADwATABUAGAAaABgAGAAa
AB8AHAAbABkAFwAaABsAHQAeACAAIQAhACIAJAAjACAAIAAfAB8AHwAfAB4AHgAdABsA
HAAbABwAHAAYABIAEAAOAA4ADgAPABEADQALAAgABwAGAAUABAABAAEAAQAAAAEAAQAA
AP///v/+//3//f/+//r/9//4//f/+v/7//r/+//4//f/9f/4//j/+v/6//n/+v/5//j/
+P/3//b/9v/3//n/+f/4//j/+v/6//n/+f/6//v/+//7//v/+//6//r/+v/6//v//f/7
//v/+//7//v//P/9//7/+v/5//f/9v/4//f/+f/9//3//f/9//3//f/+//7//P/+////
/////////f/9//3/AAABAAEAAgD///7//f/8//r/+P/4//j/+v/9////AAD+//3/+//7
//z//P/7//z//v/+//7//v/8//v//P/7//z/+//+///////5//f/9f/4//r/+//8//j/
+P/5//n/+f/9//7/+v/+//3//P/7//r/9v/2//b/9v/4//n/+v/7//n/+f/5//j/+f/7
//z////8//v/+v/5//r/+f/5//n/+v/7//v/+//5//f/9f/1//r/+//9/wAAAQADAAYA
CgANAA8ADAAKAAgACAAKAAwAEAARABIADwAHAAQAAgAAAP3/+//6//n/9//3//j/+P/4
//b/9v/1//f/9v/z//P/8//0//P/8v/x//P/8//y//D/7v/u/+7/8v/0//b/9v/u/+3/
7f/r//L//P8DAAoAGQAmADMARABUAF8AaQB5AIkAnQCtAK8AjwBdAC4ADwDu/9r/2//g
/9j/z//N/8r/zf/X/+T/7P/y//b/9f/z//P/8//x//L/8v/z//T/8v/z//P/8//1//X/
9f/1//X/9v/3//f/9v/1//b/9f/1//b/+P/5//n/+f/5//r/+//7//n/9//7//3//f/8
//z//v/+//7/+//6//n/+P/5//v//f/+//z//f/9//z//f///wAAAQADAAUAAwABAP7/
/f//////AAABAAIABgADAAMABQAFAAgACwAPABAADwARAA4ADQAOABAAEQASABUAFgAX
ABkAGAAXABcAFgAZABoAHQAjACUAJQAkACMAIQAhACIAIgAkACUAJQAmACgAJwAkACQA
JwAnACcAJwAlACQAIgAfAB4AGwAaABgAFwAUABUAFgAXABYAFgAXABMAEQAOAA0ADAAL
AAoABwAEAAMAAQABAAQABAAEAAQAAQD///7//v////3//////wEAAQD//////f/7//j/
+v/8//7//v/9//v/+f/3//b/+P/4//n/+//7//v/+v/6//j/+P/3//f/+f/7//z//f/8
//v/+f/4//v//P/+/wEAAAD///7//f/6//r/+v/6//v//f/+/wAA///7//r/+///////
//////7//v/9//r/+v/7//v/+//9//v/+//7//v/+//6//r/+P/4//j/+P/4//b/9v/2
//j/+f/5//j/+v/7//v//f/6//j/9f/0//b/9v/2//b/9f/1//f/9//3//X/9//3//f/
8//z//P/8f/y//L/8v/x//L/9P/1//f/+f/6//r/6//r//T/+P/5//r/+//8//f/9v/1
//T/9//3//f/9//2//X/9P/y//T/9f/1//f/9f/1//X/9f/z//H/8P/v//P/9f/2//f/
9f/1//X/9//4//X/8//y//f/+/8AAAYACQALAAgABgAEAAQABgAIAAkACQAJAAUA/f/6
//j/9v/2//X/9f/1//L/8f/x//D/8P/w//L/8//x/+7/6f/n/+r/7P/s/+z/7//x//H/
8P/v/+z/6//q/+r/6v/q/+j/7P/n/+X/6//0//r//f8IAB0ALgA1AEAAUABbAGMAcQCB
AJcApQCVAGcAOwAcAP3/4P/W/9X/zv/I/8H/w//Q/9v/3f/i/+7/8v/y//X/9P/z//L/
7//t/+z/7P/s/+3/7//w//H/7//v/+//7//y//T/9v/3//T/8//0//P/8v/y//P/8//2
//f/+P/6//j/9//0//H/9P/3//j/+P/6//z//P/8//v/+v/5//j/+v/9/wAAAgD+//3/
+//4//n/+//8//3/AwAFAAMAAQD/////AgADAAMAAwADAAYAAwADAAUABQAFAAcACgAK
AAsADwAOAA8AEAASABMAFAATABQAFQAXABgAGQAbABwAGgAaABwAIQAkACUAJQAlACIA
IQAhACAAIwAlACYAKAAmACUAIgAiACUAJQAlACUAIQAgAB4AGwAbABkAGQAYABkAFgAX
ABgAFAASABEAEQASABEADwAPABAADwAOAAsACAAFAAEA//8CAAQABgAIAAYAAwABAAAA
AQD//wEAAQABAAEA//////3/+//4//r/+v/8//z/+//7//v/+//8//7//v///wEA////
//7//v/+//7//f/9/wAAAQABAAEA//////7//v/8//z//f///wEAAQABAAEA///+//3/
/P/9////AAACAP//+//6//v///////////8CAAQABQAEAAIAAwADAAMABAABAAAA///9
//3//P/8//7//v/+//7////+////AAD//////v/8//7//////wEA/v/8//n/+P/6//r/
+v/6//v/+//9//3/+//5//v/+/////v/+//7//v//P/8//z/+P/4//n/+f/3//n/+v/6
//n/9//8//7/+v/6//r/+v/6//b/9v/2//b/+f/5//n/+f/3//f/9//2//j/+f/5//v/
+//7//v/+//3//X/9P/z//b/9//3//f/+v/7//z///8BAP///v/+/wIABQAJAA4AEAAR
AA0ACgAKAAoADAAOAA4ADQAMAAcAAQD+//z/+v/8//v/+//7//b/9f/1//T/9P/y//L/
8f/y//L/8P/x//D/8v/y//L/9P/3//j/+P/1//L/8f/w//H/8v/z//L/9P/z/+v/7f/4
/wIABwASACMAMAA7AEgAUgBbAGMAcwCLAKUAtQCnAHsASQAqAAkA5v/Y/93/3v/Y/8//
z//U/9v/4f/s//b/+v/8//v/+f/5//n/9//1//T/9P/0//b/9//3//f/+f/5//n/+f/7
//z//f/9//////8BAAEA/v/8//v/+f/8//3//v8AAAAA///8//n//f///////v8AAAIA
AgACAAAAAAAAAAAAAAABAAIAAgACAAMAAwACAAUABwAIAAkACwALAAcAAwAFAAUACAAJ
AAoACwAMABAACwALAA0ADQANAA8AEgASABIAFQATABMAEwAUABQAFAAYABoAHAAfAB0A
HQAeAB4AIAAgACIAJwAlACUAJAAjACMAIwAkACQAJwApACoALAAoACUAIAAeACEAIwAl
ACcAKAAoACcAJQAkACEAIAAeAB0AGgAbABwAGAAUABEADwARABEAEAARABIAEQAQAA0A
CwAJAAYABQAEAAQABAAEAAMAAQAAAAAAAgABAAQABQAEAAMAAAD///7//f/7//7/AAAC
AAIAAQD+//3//P/8//7//v///wEAAQABAAAAAAD///7//P/7//3///8AAAEAAQABAAAA
AAAAAAAAAQADAAMAAwADAAMAAQAAAP///v8CAAUABwAKAAYAAQD/////AQABAAEAAQAE
AAYABwAGAAUABQAEAAMAAwABAAEAAQABAAEAAAAAAAIAAgACAAIABAACAAIAAgAAAAEA
AQAAAAAAAQABAAMAAwACAAAAAAAAAAAAAAAAAAAA//8AAP///f/7//3//f////v/+//7
//v//P/8//z//f/+/wAAAQD9//v//P/8//r/+v/6//r/+//8//3//v/9//3//f/9////
//////7//f/9//z//f/7//v/+//7//3//f/+/////f/9//z/+//9//3//f///////f/8
//z//v8BAAUACgAQABMAEQAQAAwADAAOABAAEQARABEADQAKAAgABwAGAAIA///9//v/
/P/9////AAD9//r/+f/3//f/9v/z//P/9P/2//b/9v/0//X/9P/y//T/9P/2//j/9v/2
//b/9P/w//H/8f/z//j//P8DAAwAEwAgADEAQgBQAGEAbwB5AIMAlQCrAL0AuwCXAGQA
QQAkAAAA5//i/+D/1//T/9D/0f/Z/+T/7v/4//7/+//7//v/+//5//r/+v/7//z/+v/7
//v/+//9//3//f/9////AAABAAEA///9//3/+//9//7/AAABAAEAAQABAAIAAwADAAEA
///+/////v/8////AgADAAQABAAEAAQABAABAAEAAQAAAAEAAwAEAAQAAwADAAIAAQAG
AAkACAAHAAcABwAKAAsACAAHAAYACAAHAAkADQAPAA4ADwARABAADwARAA4ADQAQABQA
FwAaABkAGAAXABcAGAAZABsAHAAbABoAGwAfACIAIwAjACMAJgAnACkAKgApACkAKAAo
ACoAKQAmACYAJQAlACUAJQAmACYAJQAjACMAIQAhACAAHAAYABgAGAAYABYAFQAVABMA
EQAOAA0ACgAJAAgABQAHAAcABgAHAAYABAACAAAAAQABAAIABAACAP//AAD///7//f/6
//n/+v/5//f/+v/6//z//P/7//z/+//6//r//P/8//3////+//3/+//6//v//P/8//3/
/P/7//n/9//7//3//v8AAP///v/+/////f/9//3//f/8//z//P/8//v/+//6//r/+//5
//r//f/9//3//f/9////AAAAAP7//v////////////v/+f/3//n/+//8//7//f/8//v/
+v/6//j/+P/4//j/+f/5//j/9//3//b/9//3//j/+P/6//j/+P/4//j/+P/3//j/9//4
//f/+v/7//r/9f/0//P/9f/2//b/9v/2//b/9//3//T/9f/1//T/9f/3//j/+v/3//f/
9f/z//r//P/5//j/9//2//T/9P/0//T/9//3//f/9//0//P/8v/w//H/8//0//f/9f/1
//X/9f/z//H/8P/v//L/9f/3//n/+P/3//b/9//3//X/9P/0//r//f8BAAYACQALAAgA
BgAGAAYACAAKAAoACQAIAAMA/f/6//j/9v/3//X/9P/z/+//7//w//D/7v/s/+z/6//s
/+z/6v/r/+z/7v/u/+7/7f/v/+//7v/w/+7/7v/u/+3/7P/r/+j/6P/n/+X/6f/y//r/
//8MAB0AKgA5AEYAUABdAG0AfwCRAKUArwCZAGMAMwAWAPf/2v/Y/9X/yP/E/8n/y//K
/9H/3//m/+j/8P/2//X/8//x/+//6//u/+7/7//w//L/8//z//P/8P/v/+7/7f/w//L/
9P/1//X/9f/3//f/9f/0//T/8//0//X/9v/4//n/+f/3//X/9v/3//b/9P/2//j/+P/4
//f/9v/1//T/9//5//v//P/9////AAAAAP7//f/7//n///8BAP///f//////AgADAAEA
AQABAAQAAwADAAUABQAFAAcACgAKAAoADQALAAsACwAMAAwADAAOABAAEgAVABQAFQAX
ABgAGgAaABwAIQAfAB8AHgAdAB0AHQAeAB4AIQAjACQAJgAjACEAHQAcAB8AIQAjACUA
IQAgAB4AGwAbABkAGQAYABkAFgAXABgAFAAQAA0ACwANAA0ADAANAAsACQAHAAMABAAD
AAEAAQAAAAAAAAAAAAAA/////wAA/f/7//3//f/8//v/+P/3//j/9//1//j/+v/8//z/
+//4//f/9v/2//j/+P/5//v/+f/5//j/+P/2//b/9f/1//j/+f/5//n/+P/3//X/9P/1
//b/+P/7//n/+f/5//n/+P/4//j/+P/7//3//v8AAP7/+f/3//f/+v/7//z//f/8//z/
+//4//b/9//3//f/+//7//3////8//v/+f/4//r/+v/6//r//P/6//r/+v/3//f/9v/0
//X/9//4//v/9v/0//H/8P/y//T/9v/4//j/9//4//f/9f/z//X/9f/5//X/9f/1//L/
8v/x//D/8P/w//H/8f/z//X/9v/2//X/9f/0//T/9//5//n/+f/2//T/8v/w//D/8P/x
//H/9P/0//L/8v/0//P/7v/q/+7/8v/0//b/+P/0//T/9P/0//T/8//y//H/8f/x//H/
8P/w//H/8f/z//L/8//0//X/9P/z//P/8//2//f/9//3//b/9f/0//X/9//1//T/9P/6
//3/AQAGAAgACQAFAAIAAwAEAAcACgALAAkABwABAP7//P/7//r/+//5//j/9//z//P/
9P/0//P/8v/z//P/8P/u/+r/6f/r/+7/7//w//P/9f/1//T/9P/y//L/8v/x//D/7//s
/+z/7f/r/+//+v8CAAUAEAAhAC4ANQBCAFAAXQBpAH8AlwCnAKcAiwBbAC8AFAD5/97/
0v/V/9b/0P/N/9H/1P/V/9v/6P/u//D/9P/3//b/9f/0//H/8f/w//D/8P/w//H/8f/x
/+//7//v/+//7//w//H/8f/z//P/9f/1//P/8v/y//H/8v/z//T/9v/5//n/9//1//b/
9//2//T/9P/2//b/9v/2//b/9v/2//j/+f/6//r/+f/5//j/9v/4//n/+f/5//3////9
//v/+P/3//n/+f/7//3///8EAP////8BAAEAAQADAAYABgAGAAkABwAHAAcACAAIAAgA
CgAMAA4AEQARABEAEgASABUAFgAZAB8AHgAdABsAGQAZABkAGgAaAB4AHwAfACAAIAAf
ABwAHAAcABsAGgAZABoAGgAZABcAFgATABIAEAAQAAwADAAMAAsACgAKAAsACwALAAoA
CwAHAAUAAwD///z/+//5//n//v8CAAYACgAEAP//+//4//j/9//6//v/+//7//n/+f/6
//n/9//6//z//v/+//3/+v/3//T/8v/z//T/9v/5//r/+//7//z/+P/2//P/8f/0//f/
+f/7//n/+f/4//j/+v/6//v//f/+////AAABAP7//P/6//j/+//9//7/AAD///v/+v/7
//7///8AAAEAAAAAAP///P/6//v/+//7//7//f/+/////f/7//j/9v/4//r//P/+//3/
+v/5//j/+P/5//n/+P/5//v//P////r/+P/1//T/9v/2//b/9v/5//n/+//7//f/9f/3
//f//P/5//r/+//4//j/9//2//b/9v/3//f/9//5//r/+v/0//P/8f/w//P/9//5//v/
+v/6//r/+v/0//L/9f/4//f/9v/1//T/8P/w//D/8P/0//X/9v/3//X/9f/1//T/9P/1
//X/9//1//X/9f/1//L/8f/x//H/8//1//b/9//1//X/9f/3//j/9f/z//L/+P/7////
BAAFAAcABAACAAEAAgAFAAgACwALAAsABwADAAAA/v/8//r/9//1//P/8f/x//L/8v/x
//D/8f/x//D/7v/q/+n/7P/w//L/9P/0//X/9P/y//L/8P/w//D/8P/w//D/7v/o/+X/
5//p//L/AAAJABQAHQAqAD0ASgBUAF8AZwB1AI8ApQCvAKEAeQBLACoACQDs/97/3//e
/9b/y//L/9D/0//Z/+b/7v/y//T/8//1//X/9f/z//P/8v/y//L/9f/3//j/+f/4//f/
9v/1//f/+P/5//n/9//3//n/+f/2//b/9//3//r/+//8//7//P/7//j/9f/4//v//P/8
//v//P/7//r/+//8//3//v8AAAEAAgACAAEAAQAAAP7/AQADAAQABQAHAAcAAwD//wAA
AQAFAAcABQAFAAUACAAFAAUABwAHAAgACwAPABAAEAATABEAEQARABIAEgASABQAFgAY
ABsAGQAZABoAGgAbABwAHwAlACMAIwAiACEAIwAlACgAKgAqACsAKwAsACkAJwAjACIA
IwAjACMAIwAkACQAIwAhACEAHwAfAB4AHQAaABsAHAAZABYAFAATABIAEQAPAA8ADwAP
AA8ADQALAAkABgAFAAgACgAMAA4ACgAHAAUABAADAAEAAwADAAQABQAEAAUAAgABAP//
AgACAAQABAADAAIAAQAAAAAAAgACAAMABQAEAAMAAQAAAAIAAgABAAEAAAABAAEAAQAD
AAUABgAIAAcABgAGAAcABQAFAAUABQACAAIAAgACAAIAAwADAAQACAAHAAkADQAJAA0A
EwAPAA==
         </WaveFormData>
      </LeadData>
      <LeadData>
         <LeadByteCountTotal>10000</LeadByteCountTotal>
         <LeadTimeOffset>0</LeadTimeOffset>
         <LeadSampleCountTotal>5000</LeadSampleCountTotal>
         <LeadAmplitudeUnitsPerBit>4.88</LeadAmplitudeUnitsPerBit>
         <LeadAmplitudeUnits>��V</LeadAmplitudeUnits>
         <LeadHighLimit>2147483647</LeadHighLimit>
         <LeadLowLimit>268435456</LeadLowLimit>
         <LeadID>V1</LeadID>
         <LeadOffsetFirstSample>0</LeadOffsetFirstSample>
         <FirstSampleBaseline>0</FirstSampleBaseline>
         <LeadSampleSize>2</LeadSampleSize>
         <LeadOff>FALSE</LeadOff>
         <BaselineSway>FALSE</BaselineSway>
         <ExcessiveACNoise>TRUE</ExcessiveACNoise>
         <MuscleNoise>FALSE</MuscleNoise>
         <LeadDataCRC32>3054863738</LeadDataCRC32>
         <WaveFormData>
+v/6//r/+v/5//j/9//2//f/+P/5//r/+f/4//f/9v/4//j/+P/6//r/+v/5//n/+P/3
//f/+P/7//v//P/8//n/+P/4//f/+f/5//n/+v/5//n/+f/5//j/+P/4//f/+f/6//z/
/v/9///////+////AAABAAQABAAEAAMA///9//r/+P/3//f/9//3//b/8//y//L/8v/1
//f/+P/6//n/+f/5//f/9f/0//T/9f/2//j/+f/6//n/+f/3//f/+v/6//v/+//5//f/
+P/6//j/+P/9/wYADwAWABoAHgAnACwAKgAoACgAFwD7/+f/3f/Z/93/4//j/+D/3//Y
/8f/uP+w/7H/tP+//8z/1//e/+P/6//0//n/+v/7//v/+//7//z//P/+/wEAAQABAAEA
AAAAAP///v8AAAIAAwADAAMAAgACAAEAAQABAAEAAQAFAAYABgAGAAUABAABAAAAAQAF
AAYABwAGAAYABQADAAMAAwADAAMABgAHAAcABgAFAAQAAwACAAMABAAFAAYABgAGAAUA
BQAEAAQABQAHAAcABwAHAAcABQAEAAMAAgAFAAcACQAKAAcABgAFAAMABQAGAAYABgAG
AAcABwAHAAQAAwACAAIAAwAFAAYABgAFAAMAAQD9//3//f/8//z//P/9//3//P/6//n/
+P/3//n/+f/5//j/9f/0//T/8//z//L/8v/z//X/9//3//f/9v/1//T/8v/1//j/+v/7
//n/+v/6//n/+//7//v//P/8//z//P/8//r/+v/5//n/+//9//7////9//3//f/9//v/
+f/5//n//f/9//3//f/8//z//P/8//z//P/9//7//P/8//r/+v/8//z//P/9////AAAA
AAAA///+//z/+//8//3///8AAP7//v/+//3//v/+////AAAAAAAAAAAAAP7//P/8//3/
///////////+//7//f/8//7//v/+//7///////7//v/9//3//P/8/////////wAA///+
//z/+//8//3//v////3//f/+//7/+v/6//r/+v/7//z//f////3//P/8//z/+f/5//r/
+v/8//z//P/8//n/+f/5//r/+//7//z////+//3//P/6//n/+v/8//z//P/8//r/+v/6
//r/+v/8//z//P/9//3//P/7//r/+v/6//n/+//8//z//P/6//n/+f/5//n/+v/7//v/
/f/9//z//P/6//n/+f/6//z//v8AAAMAAgACAAIAAgAAAAIAAgACAAIA///+//z/+f/3
//T/8//2//b/9v/2//X/9P/1//X/9f/2//f/9//4//f/+P/4//f/9//2//b/9v/2//f/
9//z//P/9P/0//X/9f/1//X//P/8//j/+P/7/wIABwAOABQAHgArADIAMAAuACQABwDn
/9f/0//T/9v/2//V/9D/yf+4/6f/oP+k/6n/sv+//8z/1f/a/9//5//u//X/9//5//r/
+//6//r/+f/6//3//f/9//3//f/+//7//v/9//7//v/9/wAAAAABAAEA/v/9//z/+//9
//7//v/+////AAD//wAA//8BAAAA//8BAAIAAgABAAEAAQABAAEABAAFAAUABAAEAAQA
BAAEAAMAAgABAAAAAwAEAAQABQACAAIAAwAFAAcABwAHAAcABAAEAAQABAACAAMABAAE
AAUABgAHAAcABgAGAAUABAAGAAcABwAHAAcABwAHAAgABQAFAAQAAgAFAAUABQADAAAA
///9//z//v///////v/9//3//f/9//v/+f/3//T/9f/2//j/+f/4//b/9f/1//f/+f/5
//n/9//3//f/9v/2//j/+f/5//v//P/8//v/+f/5//n/+v/8//z//P/8//z//P/7//v/
+//7//r/+f/6//v//P/9//v/+f/5//n/+//7//v/+//6//r/+v/6//r/+v/7//z//f/+
//3//v/9//z/+//7//v//P/8//z//v/+//3//f/7//v//P/8//7//v/+//3/+v/6//v/
/P/+//7//v/+//7//P/8//3/+//7//v/+//7//z//P/8//z//P/8//z///////7//v/9
//3//P/8//z/+//6//r//f/+//7////8//v/+v/5//r/+//9//7//P/8//z//P/7//r/
+f/5//r/+v/7//z/+f/5//r/+v/8//z//P/8//v/+//7//z/+//5//j/+f/8//3//v/+
//z/+//6//n/+v/8//3//v/7//v//P/8//n/+v/8//z//P/8//r/+v/6//r/+P/6//r/
+v/8//3//f/9//r/+v/6//n//P/8//v/+v/8//v/+//7//r/+v/6//n//P/9//3//v/7
//n/+P/4//v//v8BAAUABgAGAAYABgAFAAYABQAEAAQAAQAAAP7/+//5//b/9f/1//T/
8//y//P/9P/3//n/9//4//n/+f/7//n/+f/4//b/9//3//j/+P/4//n/+f/5//n/+v/6
//n/+f/5//n//P/+/wAABAAJAA4ADwASAB4ALgAxADIANgAwABYA9//j/9n/2f/h/+H/
3f/b/9T/w/+y/6f/pP+q/7X/wP/R/9z/3//i/+n/7//y//f/+//9//7////+//7//f/+
//3//f/9//3//v8AAAEAAgABAAIAAgABAAQABAAFAAUABAADAAIAAQADAAQABAAEAAUA
BgAFAAYAAwAFAAQAAwAEAAYABwAHAAUABQAFAAUABAAFAAUABAAFAAYABwAIAAYABgAG
AAYACAAIAAcABwAGAAYABwAJAAkACQAJAAkACgAKAAoACgAIAAkACgAKAAwADAAMAAsA
CQAKAAoACgAKAAsACwALAAsACwALAAwACQAJAAgABgAJAAkACQAHAAYABQADAAIAAAAB
AAEAAAABAAEAAQABAP7//f/8//r/+v/6//v/+//7//r/+v/7//n/+//7//v//f/9//3/
/P/6//z//f/9//7/AAABAAEAAAD///7//v/+//7//v/+////AAAAAAEAAAD///3/+//+
////AAABAP///f/9//3//////////////wAAAQACAAAA/v/9//z///8AAP//AAD+//7/
/v//////AAAAAAAAAAAAAP/////9//3//v/+/wAAAAAAAP///P/8//3//v8AAAAAAAAA
AAIAAAAAAAEAAAD///7//f/9//7//v/+//7//v/+//7///////7//v///////v/+//7/
/f/8//z//f/+//7////9//3//f/9//v/+//8//z/+//8//3//v/9//z/+//7//z//P/9
//7//f/9//7//v/+//7//v/+/////////wAA///9//z//f/////////+/wEA/f/5//r/
/P/8//z//P/+//7//v/+//3//v/9//z//P/9//3//f/8//z//P/7//z//P/7//r/+//7
//z//f/7//z//f/9///////+//7//v/9//3//v/+/wAAAgAFAAcACAAJAAoACQAKAAkA
CAAKAAcABgAEAAEA///8//v/+//6//n/+P/6//r//P/9//z//P/8//v//f/7//v/+v/4
//n/+f/6//z//P/9//3/+//7//z//P/8//v/+v/5//z//P8AAAIAAwAIAA8AFAAYAB4A
KwAyADIANgAyABcA9f/h/9v/3f/n/+3/6f/k/+H/0v+//7L/sP+x/7r/x//W/9//5P/n
/+3/8v/3//v//f/+/////f/+//7/AAABAAEAAQABAAIABAAFAAYABQAGAAYABQAHAAYA
BgAFAAUABQAFAAUABQAGAAYABgAHAAgABwAIAAYABwAFAAMABQAIAAoACwAJAAkACQAJ
AAkACQAIAAYACQAKAAsADAALAAoACQAIAAoACgAJAAkACAAIAAkACwAKAAkACAAHAAkA
CgALAAwACwALAAsACgALAAwADQANAAsADAAMAAwACwALAAoACQALAAsACwAMAAoACwAL
AAoADAALAAoABwAFAAUABAAEAAIAAwADAAIAAQABAAEAAQAAAP///v/8//z//P/9//3/
+//6//r/+//5//v/+//7//z//f/+//7//f/+//7//f/+/wAAAQABAAMAAwADAAQAAwAC
AAEAAAD//wAAAAABAAEAAQAAAP//AAABAAIAAwABAP///////wEAAQABAAEAAQACAAMA
BAADAAIAAgACAAQABAACAAIABAAEAAQABQADAAQABAAEAAYABgAFAAUABAADAAMAAgAE
AAQABAADAAIAAgADAAQAAwACAAEAAAADAAIAAwAFAAIAAQAAAP//AQACAAIAAgAEAAQA
BAAEAAQAAwABAAAAAgADAAMABAAEAAMAAgACAAIAAgABAAEAAwADAAMAAwACAAEAAQAA
AP//AAABAAIA///+//3//f8AAAAAAQACAP////8AAAAAAAAAAAAAAAABAAMABQACAAAA
/v/+//7//v///wAAAQACAP//AAD///7///////7//f/+/wAAAgADAAEAAAD+//z//f/9
//7////9//7////////////+//7//////wAAAgABAAIAAwAFAAkACgALAAwACQAKAAkA
CAAJAAUAAwAAAP7//f/7//v/+v/4//b/9P/3//j/+//9//z//P/8//v//f/7//v/+v/8
//3//f/+//3//P/8//v//P/9////AAAAAP///v/9//z//v/+/wAABQAKAA8AFAAYABwA
JQAwADIAMgA0ACMAAwDn/9v/1//b/+H/4//g/9//2P/H/7b/rP+r/7T/wf/O/9v/5P/p
/+3/9P/5//z//f/9//3//v8AAAEABAACAAEAAAD//wIABAAFAAYABQAGAAYABQAFAAQA
BAADAAYABwAIAAkACAAIAAcABgAIAAgABgAGAAYACQAJAAkACAAIAAcABQAIAAkACgAL
AAkACQAIAAYABwAIAAkACgAKAAoACgAKAAsACgAIAAcACQAKAAwADwAMAAsACgAJAAsA
DAANAA4ADQANAA0ADAAKAAoACgAJAAoADAANAA4ADQANAAwACwALAAsACwAMAAoACwAL
AAoACAAHAAYAAwAEAAUABQAGAAMAAwACAAAAAQABAAEAAQD////////+//v/+v/6//n/
/P/8//3////9//3/+//5//z//f/+//7//P/+///////9//7//v/9/wAAAQACAAQAAwAC
AAEAAAD//wAAAAABAAEAAQAAAP//AQABAAEAAQACAAEAAgADAAIAAQAAAP////8AAAEA
AgAAAAAAAQACAAIAAgAAAAAAAQACAAMABQAEAAQAAwACAAQABAADAAMAAwADAAQABAAC
AAIAAgABAAMABAAGAAgABgAEAAIAAAADAAIAAwAFAAMAAwADAAMABAAEAAMAAgAEAAQA
BAAEAAQAAwABAAAAAgADAAMABAAEAAMAAgACAAIAAgABAAEAAQABAAEAAQAAAP/////+
////AAABAAIAAAAAAAAAAQD///7//v/+//7///8BAAIA///+//3//P/+////AAACAAAA
/////wEA/////wMABgAEAAIAAgACAAIAAQAAAP///v8AAAIAAgACAP/////+//3///8A
AAEAAQACAAIAAQAAAP7//f/9//3///8AAAEAAQD//////v/+//////8AAAIAAwAEAAUA
BwAKAAoACgAKAAoADAAMAAwACwAHAAUAAgD+//3/+//7//v/+v/5//j/+P/4//r/+//9
//7///////3/+//7//r//P/9//3//v/+//7///////z/+//7//r//P/9//7////+//7/
/v8AAAUADAATABoAHgAmAC8AMgAyADQALgAVAPX/5f/f/93/4//h/9n/1P/T/8T/s/+s
/67/sf+4/8X/0v/b/+L/6//1//r//////////v/9////AAAAAAIABQAFAAUABQAEAAQA
AwACAAMABgAIAAkABwAGAAYABQAFAAUABQAFAAkACgAKAAoACQAIAAUABAAFAAkACgAL
AAkACgAKAAkACwALAAsACwAOAA8ADwAOAA0ADAALAAoADAAMAAwADAAOAA4ADQANAAoA
CgALAA0ADwAPAA8ADwAMAAwADAAMAA8AEQATABQAEgASABIAEQAPABAAEAAQABEAEwAU
ABUAEQAPAA0ADAANAA8AEAAQAA4ADQAMAAkACQAJAAgACAAIAAkACQAIAAYABQAEAAMA
AwADAAMAAgABAAAAAAD//////v/+////AQADAAMAAwABAAEAAQAAAAIABAAFAAUAAwAE
AAQAAwADAAMAAwAEAAgACAAIAAgABQAEAAIAAQAEAAUABQAFAAMAAwADAAMABQADAAMA
AwAFAAUABQAFAAIAAgACAAIAAgACAAMABAAEAAQAAgACAAIAAgACAAMABQAGAAYABgAD
AAIAAAD//wIAAwAFAAYABAAEAAQAAwACAAIAAwAEAAQABAAEAAQAAgAAAAAAAQACAAMA
BAAFAAQABAADAAIAAgACAAIAAgADAAMAAgACAAEAAQAAAAAAAQABAAEAAgAAAAAA////
////////////AQABAAIAAgD+//7//v/+////AAABAAMAAQAAAAAAAAD/////AAAAAAAA
AAAAAAAA/f/9//3//v8AAP////8BAAEAAQABAAAA/f/9////AAACAAIAAgACAP///v/9
//z//v8AAAAAAAD//////v/9////AAABAAEAAgACAAEAAAD///3//P/7//3//v//////
//////7//v/8//v/+//8/wAAAgAEAAcACAAIAAgACAAIAAoACgAKAAkABQADAAAA/v/9
//v/+//7//r/+f/4//b/9v/4//n/+v/8//7////+//v/+v/4//j/+f/5//r//P/8//3/
/f/6//n/+f/4//r/+//8//3//v/8//z//v8FAAoAEQAWACAALgA1ADQANAAyACAA///n
/9//4f/l/+f/4f/b/9j/z/+6/63/qv+s/7H/vv/P/9z/3f/g/+v/9f/6//3//P/9//3/
/f/9//7//v8AAAMAAwADAAMAAQACAAIAAgAEAAYABwAHAAcABgAGAAUABQAFAAUABQAH
AAgACAAIAAgACAAGAAYACAALAAsACwALAAwADAALAAoACQAIAAcACQALAAwADAALAAoA
CQAIAAoACgAKAAoADgAOAA0ADQAKAAoACwANAA8ADwAPAA8ADAAMAAwADAAOAA8AEAAQ
ABIAEgASABEADwAQABAAEAAQABEAEQARABAADwAOAA4ADgAPAA8ADgAQAA8ADgALAAoA
CQAHAAYACAAJAAkACAAEAAMAAgABAAMAAwADAAIAAQAAAAAA//////7//v///wEAAwAD
AAMAAgABAAAA/v/+/wAAAQABAAMABAAEAAMAAQABAAEAAgAGAAYABgAGAAIAAgABAAEA
AgADAAMAAwAFAAUABQAFAAMAAQABAAEAAwADAAMAAwACAAIAAgACAAQABAAFAAYABAAE
AAIAAgACAAIAAgADAAUABgAGAAYABQAEAAIAAQADAAMABAAEAAYABgAGAAUAAgACAAMA
BAAGAAYABgAGAAMAAAD/////AAABAAIAAwADAAQABAAEAAIAAgACAAIABQAFAAQABAAB
AAEAAAAAAAEAAQABAAIAAgACAAEAAQD//////////wAAAQADAAQAAQAAAP///v///wAA
AQADAAMAAgACAAIAAAD//////v///wAAAQACAP///////wAAAAD/////AQABAAEAAQAA
AP////8BAAMAAgACAAIAAgACAAEAAAD///7/AAACAAIAAgD//////v/9//3//v//////
AQACAAIAAgD///3//P/7//z//v8AAAEAAQABAAAAAAAAAP////8AAAMABgAJAA0ACwAK
AAkACAAKAAwADAAMAAsABwAFAAIA/v/9//v/+//9//z/+//6//j/+P/6//v//f/+////
///9//v/+//6//r/+//7//z//f/+/wAAAQD9//3//v/+/wEAAQABAAEAAAAAAP7/AAAH
AA4AEwAYACAALAAzADIAMAAwACIABwDv/+X/5f/n/+v/6f/l/+D/2f/G/7X/sv+0/7n/
wv/P/9r/3//i/+n/8//8/wEAAAABAAEAAQD//wAAAAACAAQABQAGAAcABgAGAAUABAAF
AAgACgALAAkACAAIAAcABwAHAAcABwALAAwADAAMAAsACgAHAAYACAALAAsACwALAAwA
DAALAAkACQAJAAkACwANAA4ADgANAAwACwAKAAsADAANAA4ADgAOAA0ADQAKAAoACwAN
AA8ADwAPAA8ADAAMAAwADAAOAA8AEAAQABAAEAAQAA8ADQAOAA4ADgAQABEAEQARAA4A
DQAMAAwADAANAA0ADAAMAAsACgAHAAUABQAEAAQABQAHAAgACAAFAAMAAQD//wEAAQAB
AAAA/f/8//z/+//9//z//P/9////AQABAAEA/v/9//z/+v/7//7/AAABAAEAAgACAAEA
AQABAAEAAgAEAAQABAAEAAAAAAD/////AgADAAMAAwADAAMAAwADAAMAAQABAAEAAwAD
AAMAAwAAAAAAAAAAAAIAAgADAAQABgAGAAQABAADAAIAAQABAAIABAAFAAYABQAEAAIA
AQADAAMABAAEAAYABgAGAAUAAgACAAMABAAFAAYABwAIAAUAAgABAAEAAwADAAMAAwAE
AAQAAwACAAEAAAD///7/AAABAAEAAgABAAEAAAAAAP///////wAAAgACAAEAAQABAAEA
AQABAAMAAwAEAAQAAAAAAAAAAAAAAAAAAAABAAEAAAAAAAAA/////wAAAAAAAAAAAAAA
AP3//f/9//7/AAD/////AQADAAEAAQD+//z//P/8//z//f/+////AAD//wAA///+//7/
//////////8AAAEAAQABAAAA/v/8//////8AAAEA/v/+//7//f///////v/+/wAA////
/wAAAQACAAMABQAIAAgACAAIAAcACAAHAAYACAAFAAQAAgACAAEA//////z/+v/4//b/
9//4//v//f/8//z//P/7//z/+//8//z/+v/7//v//P/6//r/+//7//z//f///wAA/v/9
//z/+//4//r//v8CAAUABgANABQAFgAYACMAMgA0ADIANgArAA0A7//h/93/3f/h/+X/
4v/h/9z/yf+2/7D/sf+0/73/zP/Z/+T/5//t//L/9//7//3//v///wEAAgACAAQABAAD
AAIAAQACAAQABQAGAAQABgAHAAcABwAGAAYABQAGAAcACAAJAAgACAAHAAYACQAKAAkA
CgAHAAkACAAHAAgACgALAAsADQANAA0ADQALAAsACgAIAAsADAANAA4ADQAMAAsACgAO
AA4ADQANAA4ADgAPABEAEAAPAA4ADQAPABAAEQASABEAEQARABAAEAAQABAADwAQABIA
EwAUABEAEQAQAA8AEQARABEAEgAPAA8ADgAMAAwACwAKAAcACgALAAsADAAJAAkACAAG
AAUABQAFAAUAAwADAAMAAgABAAAAAAD//wEAAAAAAAEAAAABAAAA//8BAAEAAQAAAP7/
AAABAAEAAwAEAAQAAwAFAAUABQAGAAcABgAFAAQAAwAEAAQABQAFAAUABAADAAUABQAF
AAUABwAFAAUABQAGAAUABAADAAMABAAFAAYABQAEAAQABAAEAAQAAgACAAQABAAEAAUA
BAAEAAMAAgAFAAYABgAHAAYABQAFAAQABAAEAAQAAwAEAAQABQAGAAUABAADAAIAAwAC
AAMABQADAAMAAwADAAQABAADAAIAAwAEAAUABgAEAAMAAQAAAAEAAwAEAAYABAADAAIA
AgACAAIAAQABAAMAAwADAAMAAgABAAEAAAABAAIAAwAEAAIAAgACAAMAAQAAAAAAAAAB
AAEAAgACAAAAAAAAAAAAAQABAAEAAgACAAEAAQADAAIAAQAAAP7//v///wAAAQD//wAA
AAAAAAEABAAEAAQABAAEAAMAAgABAAAAAAACAAIAAgD//////v/9//3//v//////AQAC
AAIAAgABAP///v/9//7/AAACAAMAAQABAAAAAAD+//3//f/+/wEABAAHAAsACgAKAAoA
CgAKAAwADAAMAAoABQACAP7//P/7//n/+f/6//r/+v/6//j/+P/6//v//f/+////////
//3//f/8//z//f/9//7//v/+///////7//v//P/8//3//f/9//3/AAAAAAAAAgAJABAA
FwAcACYAMAA1ADIAMgAyAB4A/f/n/9//3f/l/+X/3f/X/9T/yf+4/63/qv+s/7X/xP/P
/9j/4f/m/+//9//+/wMAAwADAAIAAQABAAIAAgAEAAcABwAHAAcABgAGAAUABAAGAAgA
CQAJAAkACAAIAAcABwAHAAcABwAJAAoACgAKAAgACAAGAAYACAALAAsACwAJAAoACgAJ
AAkACQAJAAkACwANAA4ADgAOAA4ADgAOAA4ADgAOAA4AEAAQAA8ADwAMAAwADQAPABEA
EQARABEADgAOAA4ADgAPABEAEwAUABQAFAAUABMAEgASABEAEAARABMAFAAVABIAEQAQ
ABAAEgATABMAEgAQAA8ADgALAAsACwAKAAoADAANAA0ADAAJAAcABQADAAQABQAGAAYA
BQAEAAQAAwADAAIAAgADAAMABQAFAAUABAADAAIAAAABAAQABgAHAAUABgAGAAUABQAF
AAUABgAGAAYABgAGAAYABgAFAAUABgAHAAcABwAFAAUABQAFAAcABQAFAAUACQAJAAkA
CQAHAAYABQAEAAUABgAIAAoACAAIAAYABgAIAAgACAAJAAsADAAMAAwACQAIAAYABQAH
AAcACAAIAAoACgAKAAkABgAGAAcACAAKAAoACgAKAAgABgAGAAcACQAJAAkACQAIAAgA
BwAGAAQABAAEAAQABgAHAAcACAAFAAUABAAEAAcABwAHAAgABgAGAAUABQADAAMAAwAD
AAQABQAHAAgABQAEAAMAAgAFAAYABwAJAAcABgAGAAYAAwADAAQABAAGAAYABgAGAAQA
AwACAAIABAADAAMABQADAAMAAwACAAMAAwADAAMABAAGAAcACAAEAAMAAwACAAIAAwAG
AAcABAADAAMAAwACAAQAAQABAAIAAwAEAAUABgAFAAQAAwACAAIABAAEAAQAAwADAAIA
AQABAAIAAwADAAYABgAFAAQAAwABAAAA//8BAAIAAwADAAMAAwACAAIAAgABAAEAAgAG
AAgACgANAA0ADAALAAoADQAQABEAEgAQAAsACAAEAAIAAQD/////AQAAAP///v/8//z/
/v//////AAABAAEAAQD//////v8AAAEAAQACAAIAAgADAAMA/////wAAAAADAAMAAwAD
AAQABAAEAAgADQASABcAHAAmADQANwA0ADYANgAgAAEA7f/n/+f/6//t/+X/3f/c/8//
vP+z/7T/tv+7/8j/1f/e/+P/7P/z//3/AgADAAIAAwADAAMAAwAEAAQABgAHAAcABwAH
AAUABgAGAAYABgAIAAkACQALAAoACgAJAAkACQAJAAkADQAOAA4ADgAMAAwACgAKAAwA
DwAPAA8ADgAOAA0ACwANAA0ADQANAA4ADwAPAA4ADQAMAAsACgANAA4ADwAQABIAEgAR
ABEADgAOAA8AEQATABMAEwATABAAEAAQABAAEgATABQAFAAUABQAFAATABIAEgARABAA
EQATABQAFQASABEAEAAQABEAEwAUABQAEgARABAADQALAAsACgAKAAwADQANAAwACAAH
AAYABQAHAAcABwAGAAUABAAEAAMAAQAAAAAAAQABAAMAAwADAAEAAQABAAAAAQAEAAYA
BwAHAAgACAAHAAYABQAEAAQABwAIAAkACgAHAAYABAADAAUABwAIAAkABwAHAAcABwAJ
AAcABwAHAAkACQAJAAkABwAGAAUABAAGAAYABwAIAAoACgAIAAgABgAGAAYABwAJAAoA
CgAKAAgACAAHAAcACQAJAAoACgAKAAoACgAJAAYABgAHAAgACgAKAAoACgAIAAYABgAH
AAgACQAKAAsACgAKAAkACAAIAAgACAAIAAkACQAIAAgABQAFAAQABAAGAAcACAAKAAkA
CAAGAAUAAwADAAMAAwAEAAUABwAIAAUABAADAAIAAwAEAAUABwAFAAQABAAEAAMAAwAE
AAQABQAGAAcACAAGAAUABAAEAAYABQAFAAcABwAHAAcABgAEAAMAAgABAAQABgAHAAgA
BgAFAAUABAADAAMABQAIAAcABgAFAAQABAAEAAQABAAGAAgACAAIAAYABQADAAEAAwAE
AAUABQAGAAYABQAEAAQAAwADAAMAAwAEAAUABQAFAAUABAAEAAQAAwADAAQABgAIAAoA
DQAMAAwADAAMAA4AEAAQABAADwALAAkABgAGAAUAAwADAAEAAAD///7//v/+/wAAAQAD
AAQABQAFAAMAAQABAAAAAQADAAQABgAFAAQABAADAAEAAQACAAIABQAFAAUABQACAAIA
AgAGAA0AFgAdACAAJAAsADUANAA0ADYAKAALAPX/6//n/+n/7//v/+v/6P/j/9L/w//A
/77/v//I/9X/3v/l/+r/8f/7/wIAAwAEAAUABQAFAAcACAAIAAoADQANAA0ADQAMAAwA
CwAKAAsADgAQABEAEAAOAA0ACwANAA0ADQANAA8AEAAQABAADgAOAAwADAANABEAEgAT
ABIAEgARAA8AEQARABEAEQASABMAEwASABAAEAAQABAAEQASABMAFAATABIAEAAPAA8A
EAASABUAFQAVABUAFQAUABQAFAAUABYAFwAYABgAFwAWABUAEwATABQAFAAUABYAFwAX
ABcAFAATABIAEgAUABUAFQAUABIAEQAQAA0ADwAPAA4ADgAMAA0ADQAMAAoACQAIAAcA
BwAHAAcABgADAAIAAgABAAMAAgACAAMABQAHAAcABwAGAAUABAACAAUACAAKAAsACgAK
AAkABwAHAAcABwAIAAwADAAMAAwACAAIAAcABwAJAAsADAANAAsACwALAAsACwAJAAkA
CQALAAsACwALAAoACgAKAAoACwAMAA4AEAAPAA4ACwAKAAwADAAMAA0ACwAMAAwADAAO
AA4ADQANAA0ADQAOAA4ADAAMAAwACwAMAAwADQAOAA4ADgAOAA4ADgAMAAwADQAPAA8A
DQANAA==
         </WaveFormData>
      </LeadData>
      <LeadData>
         <LeadByteCountTotal>10000</LeadByteCountTotal>
         <LeadTimeOffset>0</LeadTimeOffset>
         <LeadSampleCountTotal>5000</LeadSampleCountTotal>
         <LeadAmplitudeUnitsPerBit>4.88</LeadAmplitudeUnitsPerBit>
         <LeadAmplitudeUnits>��V</LeadAmplitudeUnits>
         <LeadHighLimit>2147483647</LeadHighLimit>
         <LeadLowLimit>268435456</LeadLowLimit>
         <LeadID>V2</LeadID>
         <LeadOffsetFirstSample>0</LeadOffsetFirstSample>
         <FirstSampleBaseline>0</FirstSampleBaseline>
         <LeadSampleSize>2</LeadSampleSize>
         <LeadOff>FALSE</LeadOff>
         <BaselineSway>FALSE</BaselineSway>
         <ExcessiveACNoise>TRUE</ExcessiveACNoise>
         <MuscleNoise>FALSE</MuscleNoise>
         <LeadDataCRC32>1317857369</LeadDataCRC32>
         <WaveFormData>
7v/u/+7/7v/t/+z/6//q/+v/7P/t/+7/7f/s/+r/6f/r/+v/7P/u/+7/7f/t/+v/6v/q
/+r/6//t/+//7//v/+3/6//p/+j/6f/q/+z/7f/s/+z/7P/s/+z/7P/t/+3/8P/y//P/
9f/y//P/8v/w//H/8v/z//b/9f/2//b/9v/3//b/9f/1//f/+P/4//b/8f/u/+v/6//s
/+3/7f/t/+r/6v/p/+n/5v/l/+X/5v/p/+r/6//r/+n/6P/n/+f/6P/p/+r/7f/r/+n/
6v/s/+3/7v/1/wIAFAAlADwAXwCOALIAwQDKAMoArwCCAGEASAArAAMA1v+i/3P/XP9X
/1f/Wv9n/3T/gv+S/6D/sf/C/8//2v/l/+v/6//r/+v/6//t/+7/7//w//T/9P/1//X/
8//z//P/9P/0//f/+P/4//b/9v/2//X/9//3//f/+P/7//3//f/9//z/+//5//j/+f/+
////AAD//////v/9//3//f/+//7/AgAEAAQABAADAAIAAQAAAAMABAAGAAgACQAJAAkA
CAAIAAkACwANAA4ADgARABEAEAAPABAADwATABYAGgAdABwAHAAcABsAIAAgACIAJQAm
ACkAKwArACkAKQArACwALwAwADMANQA0ADIALwAuAC8ALwAvAC8ALwAvAC0ALAAoACcA
JQAjACUAJQAkACIAHwAcABsAGQAXABQAEwASABMAEgAQAA4ACwAJAAYAAgABAAIAAwAD
AAEA///+//3/+v/5//n/+f/4//j/+P/2//L/8f/x//D/8//0//X/9v/1//P/8f/w/+3/
7f/t/+3/8P/w//D/7v/r/+v/6//r/+z/7f/w//L/8f/v/+3/6//t/+3/7f/u//H/8f/x
//H/8P/v/+7/7f/w//H/8v/z//P/8v/x//D/8f/x//L/9P/0//T/9P/0//D/8P/w//H/
8//0//X/9f/z//P/8//x//P/8//0//T/9f/1//X/9P/z//L/8v/y//P/9P/2//f/9v/0
//L/8P/y//L/8v/y//L/8//z//P/8P/u/+7/7v/x//H/8v/y//D/7v/u/+7/7//u/+7/
8P/w//D/8P/w/+3/7P/s/+z/7f/u/+//8v/v/+7/7P/q/+r/7P/t/+7/7//w/+7/7f/s
/+v/7P/u/+7/7f/u/+3/7f/u/+3/7f/s/+3/7//v/+7/7f/s/+z/7P/s/+v/6//s/+z/
7f/u/+//8P/w/+//7//w//L/9f/2//n/+P/2//X/9P/y//T/9f/2//f/+P/4//j/9v/1
//T/9P/3//b/9P/y/+7/7f/s/+v/6v/p/+j/6P/o/+n/6f/p/+j/6P/o/+j/6f/p/+n/
6P/n/+f/5//n/+f/6f/p/+n/8P/w/+//8v/3/wAADgAhAEAAawCaAL4AzQDWAMoAoQB0
AF0ASAArAAMA0P+W/2n/UP9H/0X/Tv9j/3b/hv+W/6b/tf/E/8//2P/h/+n/7P/t/+7/
7//u/+7/7v/u//D/8P/x//H/8f/x//H/8v/x//P/8//y//T/9v/4//n/9v/1//T/9P/3
//n/+f/5//v/+//6//r/+P/8//z//P/+//////////3//f/+//7/AgAEAAQABAAEAAQA
BAAEAAUABAAEAAQACgALAAwADAALAAsADAANABAAEAATABMAEQARABMAEwASABQAFwAZ
ABwAHgAgACEAIQAgACEAIwAlACkALAAtAC8ALwAxADIAMgAyADQANQA2ADYANQA2ADQA
MwAyADEAMwAzADEAMAAvAC8ALgAtACoAKQAnACQAJgAkACQAIwAeABoAGAAWABYAFgAV
ABQAEAAPAA0ACgAIAAgACAAHAAcABQAEAAMA///9//z/+//8//z//P/6//j/9//3//b/
9f/0//P/8v/1//X/9f/2//T/8//y//H/8v/y//L/8P/v/+//7//v/+3/7f/v//D/8f/x
//H/8f/v/+//7//w//H/8f/x//H/8//z//P/8//x//H/8f/x//P/9P/1//b/9P/z//P/
9P/2//b/9v/2//b/9v/2//f/9v/2//b/9f/2//f/+P/3//b/9f/1//T/9v/3//j/+P/1
//T/9P/0//L/8v/z//P/9v/2//b/9v/1//T/8//y//T/9f/1//X/9P/y//L/8v/y//H/
8f/w//P/8v/z//T/8v/w/+//8P/y//L/8v/y//H/8P/w//D/7//u/+3/7v/x//L/8v/y
//H/8P/v/+7/8P/y//L/8v/v/+7/7v/u/+z/7v/w//D/8P/w/+//7//v/+//7//w/+//
7f/v/+//8P/y/+//7//u/+//8f/x//D/7//u/+7/7v/u/+7/7f/t/+z/7//w//H/8v/w
/+//7//w//L/9f/2//n/+//6//r/+v/3//j/+P/4//r//P/9//7/+v/5//j/+P/4//b/
8//w/+//7//v/+//7f/r/+n/6P/o/+n/6f/p/+f/6P/p/+r/6//r/+v/6v/q/+v/7P/t
/+z/7f/s/+v/8P/y//f//P8FABAAIAA5AGYAmQC+ANIA4QDcALQAhwBqAFMANgARANv/
ov92/1//Uv9N/1X/ZP95/4j/mP+q/7z/x//Q/9n/4v/l/+n/7v/v//D/8f/w//D/8P/w
//L/8v/z//P/9P/1//b/+P/1//f/9//2//n/+v/7//v/+v/5//j/+P/7//3//f/9//3/
/f/8//z/+//+//3//P/9////AAABAP////8AAAAAAgAEAAQABAAFAAYABwAIAAkACAAI
AAgADQANAA0ADAAKAAsADQAPABAAEAATABMAFQAVABcAFwAXABgAGgAbAB4AIAAiACMA
JQAkACUAJwAmACkAKwArAC4ALwAyADQAMwAyADMAMwA2ADYANQA2ADQAMwAyADEALwAv
AC0ALAArACsAKgApACYAJQAjACAAIAAeAB4AHQAZABYAFQAUABUAFAASABAAEAAPAA0A
CgAHAAYABQADAAQAAwADAAMA///9//z/+//6//r/+v/4//f/9//4//j/9f/0//P/8v/1
//X/9f/2//T/8//y//H/9P/0//T/8v/y//P/9P/1//P/8f/x//D/8//z//P/8//x//H/
8f/y//P/8//z//P/9f/1//X/9f/0//P/8v/x//X/9v/3//j/9P/z//P/9P/2//b/9v/2
//b/9v/2//f/9v/2//b/9f/2//f/+P/3//b/9f/1//T/9f/1//X/9P/2//b/9//4//b/
9P/z//H/9P/0//T/9P/y//L/8v/y//D/8f/x//H/8f/w//H/8v/w/+//7//u//H/8P/x
//L/8f/w//D/8v/w//D/8P/w//D/8P/x//L/8f/w/+//8P/y//L/8f/w//L/8P/s/+z/
7f/u/+//8P/x//H/8f/x/+//8P/v/+3/7v/t/+3/7v/s/+3/7f/v/+//7//u/+3/7f/u
/+//8P/w/+//7//u/+//8P/x//L/8v/x//H/8v/z//X/9f/3//j/+P/5//r/+f/6//r/
+v/9//7//v/+//r/+f/4//j/+v/4//X/8v/w//H/8v/z/+//7f/r/+r/6v/r/+v/6//o
/+j/6P/o/+r/6//s/+z/7f/t/+3/7f/q/+v/6v/p/+7/8v/1//r//f8GABQAJQA+AGcA
mgC+ANEA3gDWAK8AfgBfAEoALQAHANb/nv9z/17/V/9T/1r/af96/4r/mv+s/73/yP/T
/9z/4//n/+v/7f/v//H/7//w//H/8v/y//L/8//z//T/9f/2//j/9f/3//f/9v/3//j/
+f/5//v/+//7//z//P/9//z/+//+//////8AAPz//v/8//r//P///wEAAwADAAMABAAE
AAMABAADAAIABAAGAAgACgAKAAgABwAGAAsACwALAAoADAANAA8AEQARABAAEgARABQA
FQAYABkAGQAaABwAHQAeACAAIgAjACQAJAAmACkAJwApACoAKQArAC0AMQA0ADQANAA2
ADcAOQA4ADYANgA1ADUANQA1ADQAMwAwAC4ALQAtACwAKwAqACkAJwAkACQAIgAiACEA
HwAcABsAGgAYABYAEwAQABEAEQAQAA4ACQAIAAcABQAGAAUABQAFAAIAAQABAAEA/f/8
//v/+P/5//n/+v/6//f/9v/1//T/9//3//f/+P/2//X/9P/z//T/9P/0//L/8v/z//T/
9f/0//P/9P/0//b/9f/0//P/9f/1//X/9v/2//X/9P/z//T/9f/2//f/9v/1//T/8//1
//b/9//4//f/9//4//r/+f/4//f/9v/3//j/+f/7//n/+P/3//X/+P/5//r/+f/5//n/
+v/6//r/+f/4//b/+P/4//n/+v/5//j/+P/3//n/+P/3//b/9v/2//b/9v/0//X/9f/1
//X/9P/1//b/9f/z//L/8P/z//L/8//0//P/8v/y//T/8v/y//L/8v/1//b/9v/0//D/
7v/u/+7/7v/w//H/8v/z//L/8v/w/+3/7v/t/+3/7v/v//H/8v/1//L/8f/v/+3/7//w
//H/8v/y//H/8f/w//D/8P/w//D/8//z//T/9v/2//f/9v/3//r/+v/7//z/+v/6//n/
+P/5//r/+v/6//v/+//7//z/+//4//T/8P/v//H/8//1//H/7//t/+z/7f/t/+z/6//r
/+z/7f/u/+z/6//q/+j/6f/r/+3/7//s/+3/7P/r/+z/7v/z//j//f8GABAAHwAwAFEA
gACuAMcA0gDUAL0AjgBlAE4AMwARAOj/tv+F/2T/Wf9T/1T/Xf9s/37/kP+i/7P/xP/R
/9r/4f/n/+v/6//r/+v/7v/w//L/9P/z//L/8v/x//P/9f/3//r/+P/5//j/9v/4//j/
+P/3//r/+//8//7//P/9//z/+//8//3//f/+//z/AAAAAAAA//////7//f8AAAEAAwAE
AAMABAADAAIAAwAEAAUABgAGAAYABwAIAAkACQAJAAgACwANABAAEwARABAAEgARABQA
FQAYABkAGQAaABwAHQAdAB4AHwAfACMAJAAnACsAKgArACsAKQAtAC8AMwA2ADQANAA2
ADcANwA2ADQANAA2ADcAOAA5ADYANQAyADAAMQAxADAALwAtAC0ALAAqACcAJAAjACEA
IgAgACAAIAAdABoAFgASABEAEQAQAA4ACgAKAAoACQAFAAMAAgABAAEAAQACAAMA///+
//3/+v/6//n/+f/4//b/9v/2//b/9v/1//T/9P/0//X/9v/3//f/9v/1//L/8v/z//T/
9f/0//P/9P/0//T/8//y//H/8v/z//T/9v/2//X/9P/z//X/9f/1//X/8//z//P/8//0
//T/9P/0//b/9//5//z/+v/4//b/9P/1//b/9//5//f/+P/5//n/+f/5//n/9//4//n/
+//8//v/+f/3//T/9//4//r//P/7//r/+v/5//n/+P/3//b/+P/4//j/+P/1//X/9P/z
//X/9P/1//b/9f/1//b/9v/0//L/8v/y//L/8v/z//b/8//y//H/8P/y//L/8//0//P/
8v/x//L/8P/y//X/+P/4//f/9v/1//T/8f/x//H/8f/y//T/9P/z//H/7//u/+7/7//x
//L/9f/z//P/8v/x/+7/7v/u/+7/8P/x//P/9P/x//D/7//u//L/8//1//j/9//5//n/
+//7//r/+v/6//z//v///wAA/v/+//3//P/7//v/+//8//7//P/5//b/8f/x//H/8f/y
//H/8P/w/+3/7f/s/+v/6//s/+3/7v/t/+3/7f/s/+v/6//r/+v/7P/v//D/8f/w//L/
8//4//3/CgAaACsARgBvAJwAvADPANwA1gCvAIIAZwBSADMACwDW/5j/a/9a/1P/Uf9a
/2v/ev+K/5j/qP+5/8r/2f/k/+3/8f/y//H/8P/v//H/8v/z//T/+P/4//n/+f/4//f/
9v/2//f/+//9//7//f/8//v/+f/5//n/+f/6//3//////////f/9//z//P/9/wIAAwAE
AAMAAwACAAEAAwADAAQABAAIAAoACgAKAAkACAAHAAYACQAKAAwADgAPAA8ADwAOAA4A
DwARABMAFgAWABkAGQAYABcAGAAXABsAHgAiACUAIwAkACUAJQAmACYAKAArAC0AMQA0
ADUAMgAxADIAMgA2ADgAPAA/AD0APAA6ADoAOQA5ADkAOQA7ADsAOQA4ADQAMwAxAC8A
MQAxADAALgArACgAJwAlACMAIAAfAB4AHwAeABwAGgAWABUAEwAQABAAEAAQAA8ACwAJ
AAgABwAEAAMAAwADAAQABAAEAAIA/f/7//r/+P/5//r/+//8//r/+f/4//j/9//3//f/
9//6//r/+v/4//X/9f/1//X/9//3//n/+v/4//f/9v/1//P/8//z//T/9v/3//j/+f/2
//X/9P/z//b/9//4//n/+P/4//j/+P/1//X/9v/4//r/+v/6//r/9v/2//b/9//4//r/
/P/9//z/+//6//f/+f/5//r/+v/9//3//f/8//r/+P/3//b/9//4//r/+//6//j/9v/0
//b/9v/2//b/+P/5//n/+f/3//T/8//y//X/9f/2//b/9P/y//L/8v/z//L/8v/0//T/
9P/0//T/8f/w//D/8P/y//L/8v/0//T/9P/z//L/7v/u//L/9P/0//T/9P/0//L/8f/w
/+//8v/0//T/8//x/+//7v/u//D/8f/x//P/8//z//L/8f/u/+7/7v/u//D/8f/z//T/
8v/y//L/8v/x//H/8v/0//b/+f/6//3/+//6//r/+v/6//z//f/+//7//v/9//z/+//7
//v//P/8//r/9//0/+//7//v/+//7//v/+//8P/u/+3/6//p/+v/7P/t/+7/8f/x//H/
8P/u/+3/7P/r/+3/7//v/+//8v/w//P/9v///woAGgAxAFgAiwC0AMwA2QDgAMYAlwB0
AF8ASAAlAPP/uP+C/2P/WP9P/1H/Yv93/4T/kv+m/7j/w//O/9v/5v/t//H/8v/x//D/
7//v//D/8f/y//X/9v/4//n/9//3//f/+P/6//3//v/+//z//P/8//v/+f/5//n/+v/8
////AAABAAAA///9//z//v8CAAIAAgAEAAUABQAFAAQAAwADAAIABgAIAAgACAAGAAYA
BgAGAAoACgALAAwAEQARABEAEAAOAA8AEQATABYAFgAZABkAFwAXABkAGQAaABwAHwAh
ACMAJAAlACUAJgAmACgAKwAuADEAMwAzADEAMQAzADQANQA2ADkAOwA9ADwAOgA6ADcA
NwA3ADcAOQA5ADcANgAyADEALwAtAC8ALwAuACwAKQAmACUAIwAhAB4AHQAcABwAHAAb
ABoAFwAVABIADgAOAA4ADgANAAsACQAIAAcAAwABAAAA/////wAAAQAAAPz/+//7//r/
/P/8//z//P/8//v/+v/6//f/9//3//f/+v/6//r/+P/3//f/9//3//f/9//5//r/+v/5
//j/9//1//X/9f/2//n/+f/5//n/9//3//f/9//5//n/+f/5//z//P/8//z/+v/5//n/
+v/8//z//P/8//n/+P/3//f/+P/6//z//f/9//3//f/7//n/+f/6//r//f/9//3//P/6
//j/9//2//f/+P/6//v/+//6//n/+P/3//b/9f/0//f/+f/6//v/9//0//P/8v/1//X/
9v/2//j/9v/2//b/8//y//L/9P/2//b/9v/2//P/8v/y//L/8v/y//L/9P/0//T/8//y
//D/8P/0//b/9P/0//T/9P/0//L/8f/w/+//8v/0//T/8//z//H/8P/w//D/8f/x//P/
9f/1//T/8//x//D/7//u//H/8f/y//L/8v/y//L/8v/z//P/9P/2//j/+//8/////v/8
//v/+v/8//7///8AAP7//v/9//z/+//7//v//P/+//z/+f/2//L/8f/w/+//7//v/+//
8P/t/+3/7P/r/+v/7P/t/+7/8f/x//H/8P/u/+3/7P/r/+z/7//w//H/8v/y//P/+P8B
AAwAHAAxAFIAgQCsAMYA0wDYAMYAmQB0AF8ASgAnAPf/wP+M/2n/Wv9T/1X/ZP93/4b/
lP+k/7T/v//M/9n/5P/t//P/8//z//P/8//x//L/8//0//f/+P/6//v/+v/5//j/+P/5
//3///8AAP7//v/+//3/+//7//v//P/+/wEAAgADAAIAAQD///7/AAAEAAQABAACAAMA
AwADAAMAAwAEAAQACAAKAAoACgAJAAgABwAGAAkACgAMAA4ADwAPAA8ADgAOAA8AEQAT
ABYAFgAZABkAFwAXABkAGQAcAB4AIQAjACEAIgAjACMAJgAmACgAKwAuADEAMwAzADEA
MQAzADQANQA2ADkAOwA7ADoAOAA4ADUANQA1ADUANgA3ADYANgAxAC8ALAApACoAKwAr
ACoAKQAmACUAIwAfABwAGwAaABoAGgAZABgAEwARAA4ACgAJAAoACwALAAkABwAGAAUA
AgABAAEAAQACAAIAAgAAAP3/+//6//j/+v/6//r/+v/6//n/+P/4//f/9//3//f/+v/6
//r/+P/2//X/9P/z//X/9f/3//j/+P/3//b/9f/0//P/8v/y//T/9f/2//f/9f/1//X/
9f/3//f/9//3//r/+v/6//r/+P/3//f/+P/5//r/+//8//n/+P/3//f/+P/6//z//f/7
//v/+//5//f/9//4//j/+v/7//z//P/6//j/9//2//j/+P/5//n/+f/4//f/9v/2//b/
9v/2//j/+f/5//n/9v/0//T/9P/3//f/+P/4//b/9P/0//T/8//y//L/9P/2//b/9v/2
//T/8v/x//D/8f/y//P/9v/2//b/9f/y//D/8P/w//D/8v/z//T/9f/z//T/8//x//L/
8f/x//L/8v/z//P/9f/0//P/8f/v//H/8v/z//T/8v/x//H/8P/y//L/8v/y//P/8//0
//b/9f/3//f/+f/6//r/+//8//r/+v/5//j/+//8//z//P/9//3//f/+//z/+v/3//T/
9P/1//b/9//0//H/7v/s/+z/7f/t/+3/6//s/+3/7v/u/+3/7P/q/+v/7f/v//H/7v/v
/+7/7f/q/+7/8//6////BAAMABsALABHAHQApgDDANAA2gDLAJ4AcwBaAEMAIwD6/8r/
l/9w/13/Vf9S/1v/bv9+/47/oP+z/8T/0f/a/+P/5//s/+3/7v/v//D/8v/0//b/9f/0
//T/8//1//f/+f/8//v//f/9//z/+v/6//r/+f/8//3//v8AAP7////+//3//v//////
AAD9/wAA///+////AQACAAMABQAFAAYABgAFAAYABQAEAAcACAAJAAoACQAIAAgACAAM
AA0ADgAOABAAEQATABUAEwASABQAEwAWABcAGgAbABsAHAAeAB8AHwAgACEAIQAlACYA
KQAtACsALQAuAC0ALwAxADUAOAA2ADYAOAA5ADsAOgA4ADgAOgA7ADwAPQA7ADkANQAy
ADIAMwAzADMAMgAxAC8ALAArACgAJwAlACQAIgAiACIAHgAcABkAFgAVABUAFAASAA4A
DgAOAA0ACQAHAAYABQADAAMABAAFAAIAAAD+//r/+//7//z//P/7//r/+f/4//j/9//2
//b/9v/3//j/+f/5//j/9//0//T/9f/2//f/9v/1//b/9v/0//P/8v/x//T/9f/2//j/
9//1//P/8f/0//X/9v/3//X/9f/1//X/9v/2//b/9v/3//f/+P/6//f/9v/1//T/9f/2
//f/+f/3//j/+f/5//n/+f/5//f/+P/5//v//P/6//n/+P/2//f/+P/6//z/+f/4//j/
9//3//b/9f/0//b/9v/2//b/9f/1//T/8//0//T/9v/4//b/9f/1//T/9v/0//T/9P/1
//T/9P/2//P/8v/x//D/8P/w//H/8v/y//L/8v/0//L/8v/x//D/8f/y//P/9P/x//L/
8f/w//P/9v/0//T/9P/0//H/8f/x//H/9P/2//b/9f/y/+//7f/s/+7/7//v//H/8//z
//L/8f/u/+7/7v/u//D/8f/z//T/8v/y//L/8v/z//P/9P/2//f/+f/5//v/+//6//r/
+v/8//7///8AAP///v/8//r/+//7//v//P/8//r/9//0/+//7//v/+//8P/v/+7/7v/t
/+3/7P/r/+v/7P/t/+7/7//v/+//7v/r/+v/6//r/+3/7//v/+//8P/y//X/+P8BABAA
IAA5AGIAkQC4AMwA1wDaALwAjwBwAFsARAAhAO3/rv94/13/Uv9P/1P/Yv93/4b/lv+k
/7T/w//S/93/6P/x//P/9P/z//L/8f/x//L/8//0//j/+P/5//n/+P/3//b/9v/4//v/
/P/8//z//P/8//v/+//7//v//P/9//////////3//f/8//z//v8CAAIAAgACAAMAAwAD
AAEAAQACAAIABgAIAAgACAAIAAgACAAIAAoACgALAAwADwAPAA8ADgAOAA8AEQATABYA
FgAZABkAFwAXABkAGQAcAB4AIQAjACMAJAAlACUAJgAmACgAKwAuADEAMwAzADEAMQAz
ADQANwA4ADsAPQA9ADwAOgA6ADkAOQA5ADkAOwA7ADkAOAA1ADMAMAAtAC4ALwAvAC4A
KwAoACcAJQAjACAAHwAeAB4AHgAdABwAFwAVABIADgANAA4ADwAPAAsACQAIAAcABAAD
AAMAAwACAAIAAgAAAP7//f/9//z//P/8//z//P/6//n/+P/4//f/9//3//f/+f/6//v/
+v/4//f/9v/1//f/9//5//r/+v/5//j/9//3//f/9//4//v/+//7//v/+P/3//b/9f/2
//f/+P/5//r/+v/6//r/9//3//j/+v/7//z//f/+//v/+v/5//n/+//8//3//f/7//v/
+//5//n/+f/6//r//P/9//7//v/8//r/+f/4//r/+v/7//v/+f/4//f/9v/2//b/9v/2
//j/+f/5//n/9//0//P/8v/0//X/9//4//j/9v/2//b/8//y//L/9P/2//b/9v/2//T/
8v/x//D/8f/y//P/9v/0//T/8//y//D/8P/w//D/8f/0//X/9v/0//L/8f/w//L/8v/z
//P/8//z//L/8f/x//H/8f/x//L/8//0//X/9v/0//P/8v/x//L/9P/0//P/8//x//D/
8P/w//H/8f/z//X/9f/0//P/8f/w/+//7v/x//H/8v/y//L/8v/y//L/9f/1//b/+P/5
//v/+//9//v/+v/6//r/+//+/wAAAgAAAAAA///+//3//f/9//7//P/6//f/9P/x//H/
8f/x//L/8f/w//D/7f/t/+z/6//t/+7/7//w/+//7//v/+7/7f/t/+3/7f/v//H/8f/x
//T/9P/1//z/BQAQACIAOwBmAJcAvADOANsA3AC+AJEAdABhAEQAHwDn/6r/ev9j/1j/
U/9b/27/f/+M/5z/rP+4/8X/1P/h/+r/8f/z//T/8//y//H/8f/y//P/9P/4//j/+f/5
//j/9//2//b/9//7//3//v/8//z//P/7//v/+//7//z///8BAAEAAQD//////v/+/wAA
BAAEAAQAAgADAAMAAwAFAAUABgAGAAgACgAKAAoACQAIAAcABgAKAAoACwAMAA8ADwAP
AA4ADgAPABEAEwAWABYAGQAZABcAFwAZABkAHAAeACEAIwAjACQAJQAlACYAJgAoACsA
LgAxADMAMwAyADEAMgAyADQANgA6AD0AOwA6ADgAOAA3ADcANwA3ADkAOQA3ADYAMwAx
AC4AKwAtAC0ALAAqACkAJgAlACMAHwAcABsAGgAaABoAGQAYABUAEwAQAAwACwAMAA0A
DQAJAAcABgAFAAAA////////AQACAAMAAgD9//v/+v/4//n/+v/7//z/+v/5//j/+P/3
//f/9//3//r/+v/6//j/9f/1//X/9f/3//f/+f/6//r/+f/4//f/9f/1//X/9v/5//n/
+f/5//j/9//2//X/9v/3//j/+f/6//r/+v/6//j/9//3//j/+f/6//v//P/5//j/9//3
//r//P/+/////v/9//z/+f/5//n/+v/6//3//f/9//z/+v/4//f/9v/5//r//P/9//z/
+v/4//b/9v/2//b/9v/4//n/+f/5//f/9P/z//L/9P/1//f/+P/2//T/9P/0//P/8v/y
//T/9f/2//f/+P/0//L/8f/w//L/8v/y//T/9v/2//X/9P/z//L/8f/w//H/9P/1//b/
8//y//L/8v/y//L/9f/2//X/9P/z//L/8f/x//H/8f/0//b/9v/1//T/8f/v/+7/8P/x
//H/8//z//P/8v/x//L/8v/y//L/8//z//T/9P/y//L/8v/y//P/8//0//b/9//5//n/
+//7//r/+v/6//z//v///wAA/v/+//3//P/9//3//f/+//3/+v/2//L/7//v/+//7//v
/+//7//w/+3/7f/s/+v/7P/u//D/8v/y//H/8P/u/+3/7f/t/+3/7v/x//L/8//y//D/
8//4/wMAEgAkADcAWACFAK4AxgDRANYAwACTAHIAWwBAABsA7f+6/4j/Z/9c/1n/W/9q
/3n/hP+U/6T/sv/B/9D/3f/o/+//8f/y//H/8P/v//D/8v/0//b/+P/4//n/+f/3//f/
9//4//n//f///wAA///+//3/+//9//3//f/+////AQABAAEA//////7//v///wQABQAG
AAUABQAEAAMABQAFAAYABgAIAAoACgAKAAgACAAIAAgACwAMAA4AEAAQAA8ADgAMAA0A
DwASABUAFgAWABkAGQAXABcAGQAZABwAHgAhACMAIQAiACMAIwAmACYAKAArAC4AMQAz
ADMAMgAxADIAMgA0ADYAOgA9ADwAOgA3ADYANgA3ADgAOQA3ADcANQA0ADIAMQAvAC0A
LQAtACwAKgAnACQAIwAhACEAHgAdABwAGwAaABgAFgASABEADwAMAAsADAANAA0ACgAH
AAUAAwACAAEAAQABAAIAAgACAAAA/P/7//v/+v/8//z//P/8//r/+f/4//j/9//3//f/
9//4//j/+P/2//X/9f/1//X/9v/3//r//P/5//f/9f/z//X/9f/1//b/9//3//f/9//3
//f/9//3//j/+f/6//v/+//6//n/+P/5//n/+v/8//z//P/8//z//P/8//z//f////7/
///9/w==
         </WaveFormData>
      </LeadData>
      <LeadData>
         <LeadByteCountTotal>10000</LeadByteCountTotal>
         <LeadTimeOffset>0</LeadTimeOffset>
         <LeadSampleCountTotal>5000</LeadSampleCountTotal>
         <LeadAmplitudeUnitsPerBit>4.88</LeadAmplitudeUnitsPerBit>
         <LeadAmplitudeUnits>��V</LeadAmplitudeUnits>
         <LeadHighLimit>2147483647</LeadHighLimit>
         <LeadLowLimit>268435456</LeadLowLimit>
         <LeadID>V3</LeadID>
         <LeadOffsetFirstSample>0</LeadOffsetFirstSample>
         <FirstSampleBaseline>0</FirstSampleBaseline>
         <LeadSampleSize>2</LeadSampleSize>
         <LeadOff>FALSE</LeadOff>
         <BaselineSway>FALSE</BaselineSway>
         <ExcessiveACNoise>TRUE</ExcessiveACNoise>
         <MuscleNoise>FALSE</MuscleNoise>
         <LeadDataCRC32>3566836188</LeadDataCRC32>
         <WaveFormData>
9v/2//b/9v/z//L/8f/w//P/9P/1//b/9f/0//D/7//w//H/8//2//X/9f/z//L/8f/w
//D/8v/0//b/9//3//X/8v/w/+7/7v/v//P/9f/0//T/9P/y//D/8P/w//H/8//3//n/
+//6//n/+f/4//f/+P/6//3///8AAAAAAAAAAP///f/9//3/////////+P/0//H/8P/x
//P/9P/0//L/8v/w/+//7P/r/+v/7f/w//H/8v/y/+//7v/t/+v/7P/w//L/9P/0//L/
8P/w//D/8P/3/wQAFAAmADsAXQCJAKwAwgDRANkAywCuAJsAjwB4AE8AFgDX/6D/fv9x
/3H/dP99/4j/kv+c/6j/s//G/9X/4f/s//D/8f/x//D/7v/w//D/8v/z//j/+P/4//j/
9f/1//X/9f/4//v//P/8//r/+v/6//n/+f/5//n/+//+////AQACAAAA/v/6//j/+v/+
/wIABQAEAAMAAQAAAAAAAAABAAIABQAIAAgABwAFAAQABAADAAUABwAIAAwACgAKAAoA
CQAJAAoADAAPABEAEgATABQAEQAQABAAEAATABgAHAAeAB0AHQAcABsAHgAgACEAJAAm
ACcAKQAqACgAKAAoACkALAAwADIANQAyADEALwAsAC0ALQAuAC8AMQAwADAALgArACoA
JgAjACQAJQAmACcAIwAgAB0AGwAZABcAFwAXABcAFgAWABUAEQAOAAwACAAJAAoACwAM
AAkABgAFAAMAAgAAAAAAAgACAAIAAAD+//v/+f/4//j/+//8////AQD+//v/+f/2//T/
9P/1//X/+f/7//n/+P/2//P/8v/y//P/9v/4//n/+P/2//P/8f/x//L/8//3//n/+f/5
//f/9f/0//L/8f/1//f/+//8//r/+f/3//b/9v/1//j/+//7//v/+//7//f/9v/2//f/
+//7//z//v/+//3/+//5//r/+v/7//v//f/9//3/+//6//j/9v/1//j/+f/8//3//P/6
//j/9v/2//f/+P/5//n/+//7//r/9v/z//P/8//2//f/+f/7//r/+P/2//T/9P/0//T/
9f/3//f/9//3//T/8v/x//D/8v/z//b/+v/5//b/8//x//H/8P/x//L/8//0//H/8f/x
//H/8P/y//P/8//0//T/9P/0//H/8v/x//L/9f/1//T/8v/z//L/8f/x//P/8//z//L/
9f/0//X/9v/z//P/8//1//f/+f/8//3//P/8//r/+v/4//n/+v/6//z//v/+////+v/5
//j/+f/8//3/+f/2//H/8P/w//H/7//u/+7/7v/v/+//7//v/+3/7f/s/+v/7f/u/+7/
7v/r/+n/6f/s/+v/7P/s/+z/9P/0//L/8v/1//z/CAAcADkAYwCRALYAzgDbANkAvwCk
AJkAkQB4AE0AEADN/5j/dP9j/1//aP93/4j/lv+i/7D/u//G/9P/2//k/+r/7f/v//D/
8P/t/+z/7f/t//L/8v/y//L/8//z//P/8//x//P/8//y//T/9v/4//n/9//1//P/8//3
//f/+P/4//n/+v/5//r/9//4//n/+f/8//3//f/+//3//P/8//z///8CAAIAAQACAAIA
AwADAAEAAQAAAAIABAAGAAgACQAGAAYABwAJAAoADAAOABAAEAAQABEAEgASABQAFQAU
ABkAGwAcAB0AHAAcABsAHAAhACMAJgAoACoAKgAqACsAKgAsACwALQAvADEAMgAyAC8A
LQAsACsALQAsACwAKgApACoAKAAnACUAIwAhAB8AHgAeAB4AHwAbABcAFQATABMAEgAS
ABEAEAAOAA0ACgAJAAgABwAGAAYABAAEAAMA///8//v//P/8//z/+v/4//n/9//2//b/
9P/y//L/8f/z//P/9P/0//H/8P/w/+//8f/z//H/8P/x/+//7//w/+//8P/w/+//8v/y
//H/8f/v/+7/7f/v//H/8f/x/+//7//w//D/8f/w/+//8P/u/+//8f/y//T/8v/v//D/
8f/z//P/8//z//L/8v/z//X/9P/z//P/9P/3//f/9v/1//P/8v/y//H/9P/1//b/9f/1
//T/8//z//L/8f/y//H/9P/0//T/9P/w/+//7v/t//H/8//z//L/8f/v//D/8f/x/+//
7v/t/+//8P/x//L/7//u/+3/7f/v/+//7//v/+3/7P/s/+z/6v/p/+r/7P/u/+7/7v/v
/+z/6//q/+r/7P/u/+//8P/u/+3/7f/t/+f/6v/r/+z/7f/u/+v/6//r/+v/6//s/+z/
6//r/+z/7f/u/+z/7P/q/+r/7P/t/+3/7P/t/+z/6//r/+z/6//q/+j/7P/s/+7/8P/u
/+3/7P/t/+//8f/0//X/+P/4//b/9v/0//X/9v/2//j/+v/6//v/9//1//P/8//1//X/
8P/s/+v/6v/q/+v/6P/m/+X/5P/k/+X/5v/n/+T/5f/l/+X/5//o/+j/6P/p/+f/5//q
/+j/6P/n/+b/6v/s//D/9P/9/wYAEgAqAFMAgwCnAMAA0gDVAL8ApQCWAIkAcwBKAA0A
0P+f/37/av9l/2f/dP+F/5L/nv+u/7z/x//O/9X/2//e/+T/6f/r/+z/7P/r/+r/6//r
/+3/7P/r/+r/6//t/+//8f/w//H/8P/u//H/8v/z//P/8v/x//D/8f/z//P/9P/0//X/
9v/1//b/9P/0//T/8//2//f/9//4//f/9v/2//b/9//6//r/+f/7//z//v////3//f/8
//7///8AAAEAAQD//wAAAgAFAAUABgAHAAgACQAKAAwADgAMAA4ADwAOABMAFQAWABcA
FwAYABgAGgAaABsAHQAeACEAIgAjACUAJQAmACUAJQAoACkAKQAoACYAJQAlACUAJAAi
ACEAHgAeACAAHwAfAB0AGwAZABcAFwAWABUAFQASAA8ADgANAAwACgAJAAcABgAGAAcA
BgAEAAIAAAD+/wAA/v/+//3/+//4//f/+P/2//b/9P/y//T/8//z//T/8v/w//D/7//x
//H/8v/y/+7/7v/v/+//7//x/+//7v/v/+//8f/0//D/8P/v/+3/7//w//D/8f/v/+7/
7f/v/+//7//v/+3/7//w//D/8f/w/+//8P/u/+//8f/y//T/8P/t/+7/7//x//H/8f/x
//L/8v/z//X/9f/z//L/8v/1//X/9P/z//H/8P/w/+//8f/x//H/7//y//L/8v/z//H/
7//v/+3/8P/w//D/8P/t/+3/7f/t/+z/7f/s/+r/6v/p/+v/7f/r/+n/6P/n/+n/6v/r
/+z/6P/o/+j/6f/p/+n/6f/p/+r/6v/r/+z/6P/n/+j/6v/r/+r/6f/p/+3/5//j/+T/
5//o/+n/6v/o/+n/6v/r/+r/6v/p/+f/6P/o/+j/6P/n/+j/5//o/+n/6f/o/+b/6P/o
/+j/6f/q/+n/6P/m/+n/6P/p/+r/6f/p/+n/6//q/+v/7f/t//D/8v/y//T/8//z//P/
8v/2//j/+P/5//X/8//x//H/8//z/+7/6v/q/+r/6//t/+n/5v/k/+L/4//j/+P/4//g
/+H/4f/h/+P/5P/k/+T/5f/j/+P/5v/l/+T/4v/g/+b/5v/q/+z/8f/4/wQAFAAtAFMA
fwCmAL4AzwDRALcAmACJAH0AZAA9AAQAxf+U/3b/Z/9j/2b/cf9+/4z/mv+q/7f/wv/L
/9P/2P/c/+D/4//l/+b/5P/k/+b/5//p/+j/5//m/+f/6f/r/+3/7P/t/+z/6v/t/+7/
7//v/+//7//v//H/8P/v/+//7v/y//T/9P/2//L/8v/y//H/9f/3//j/+v/4//j/+f/6
//j/+v/5//f/+v/8////AQD+//3/+//8////AAABAAEAAQACAAQABwAGAAYABgAGAAkA
CgAMAA4ADAAOAA8ADgATABUAFgAXABYAGAAZABwAGwAbABwAHAAgACIAJAAnACcAKAAn
ACcAKAApACkAKAAnACcAKAApACgAJgAlACIAIgAkACMAIwAfAB0AGwAZABkAGAAXABcA
FQATABMAEwARAA4ADAAJAAgACAAJAAgABgAEAAIAAAACAAAAAAD///7//P/8//7/+//6
//f/9P/1//X/9v/4//b/9P/0//P/9v/1//X/9P/y//L/8//z//T/9f/y//D/8v/x//L/
9P/x//L/8v/x//T/9P/z//P/8v/y//L/9f/2//X/9P/x//L/9P/1//f/9v/1//b/9P/2
//f/9//4//f/9f/3//n/+P/3//b/9f/3//j/+v/9//v/+f/4//j//P/9//3//f/8//z/
/f/9//z/+//6//f/+f/6//v//f/7//n/+f/3//j/+P/4//j/+f/5//n/+f/4//n/+P/2
//j/9//5//v/+v/3//X/8//2//b/9v/2//b/9v/2//f/9v/1//T/8//5//z//P/4//b/
9f/0//P/8v/z//X/9//5//b/9v/1//P/8v/y//L/8v/z//b/9//6//f/9f/y/+7/8P/y
//T/9//2//X/9P/y//P/8v/z//T/9f/3//n//f/8//v/+//5//7/AAAAAAIA////////
/v///wAA//////7///8AAAMAAQD///j/8v/y//T/9//7//f/9P/y//D/8P/v/+7/7f/u
//H/8//1//L/8P/t/+r/7P/t//D/9v/z//L/8P/u/+7/8P/0//j//f8EAA4AGgAtAE0A
ewCmAMQA2QDhANUAtgCdAJEAfgBdACoA7f+0/4z/df9r/2r/cf98/4z/nP+q/7n/yP/V
/9//5P/o/+z/7f/t/+z/7v/w//T/9//2//T/8v/w//L/9f/4//v/+v/7//r/+P/4//j/
+P/3//n/+//9/wEA///9//z/+v/9//7//f/+//z//v8AAAEA//////7//v8BAAIABAAG
AAMABAACAP//AAACAAUABwAGAAcABwAKAAkACAAHAAUABwAKAA4AEwARABAADwAOABAA
EgAVABgAGAAaABsAGgAaABsAGwAbAB4AIgAlACoAKAAnACcAJgAqACwALgAxADAAMgAy
ADMAMwAzADIAMAAyADMANQA3ADUAMgAwACwALgAwAC8ALwAuAC0ALAArACYAJAAiACEA
IgAhACIAIwAeABoAFwATABIAEgATABIAEQAQAA8ADgAMAAgABgADAAQABAAGAAoACAAG
AAIA/v8AAP////8AAP///v///////f/7//r/+P/4//r//f/////////7//j/+f/5//v/
/v/7//z//P/7//v/+v/4//f/+f/6//v///////3/+//3//n/+v/6//v/+//7//3//P/7
//v/+v/6//v/+////wMAAgD///z/+f/7//z//v8BAAIAAQABAAIAAgABAP///f/+/wAA
AwAFAAMAAQD///v///8AAAEAAwACAAEAAgABAP///v/9//z//v///wAAAQD//////f/6
//z/+//9////AAD////////+//z/+v/4//j/+v/8/////f/7//n/9//3//j/+v/8//r/
+f/6//z/+P/4//z///8AAP///v/9//z/9//3//f/9//5//z//v////r/+P/2//T/9f/4
//n//P/7//v/+v/4//f/9v/1//X/+v/7//z//P/5//b/9f/0//f/+f/7/////v///wEA
AQAAAAAA/v/+/wEAAwAFAAYABAAEAAIAAQABAAEAAQADAAMAAwD+//r/9//2//b/9//5
//j/+P/4//X/8//x/+//7//x//L/8//0//T/8//y//H/7//v//L/9P/2//f/+P/0//T/
9P/2//3/CAAYACoARQBpAJEAsgDKANsA3wDJALAAowCZAH4AUQASAM//mv9+/3H/bf92
/4P/jv+Y/6T/rv+7/8z/2//p//D/9P/z//P/8v/w//L/8v/0//X/+v/6//r/+v/4//f/
9v/1//f/+//9//7//f/8//v/+f/7//v/+//9//////8AAAAA///+//v/+v/9/wAAAwAF
AAMAAwACAAIAAAAAAAEAAgAEAAgACQAJAAUABAAEAAMABQAHAAgADAAKAAoACgAJAAgA
CAAJAAsADAAOABAAEgAPAA4ADgAOABIAFgAZABoAGgAbABsAGwAaABwAHQAgACMAJQAo
ACoAJwAmACUAJQAqAC4AMAAzADEAMQAwAC4AKwArACwALQAuAC4ALwAuACsAKgAmACMA
JgAnACgAKQAlACIAHwAdABkAFwAXABcAFwAWABYAFQAQAA4ADQAKAAwADAAMAAwACgAG
AAQAAQD+//z//P/+////AAD///7/+v/3//X/9P/3//j/+//9//z/+f/3//T/9P/0//X/
9f/3//n/9//2//T/8f/w//D/8f/0//b/9//1//T/8v/x//D/8P/w//P/9//3//f/9f/z
//L/8P/v//H/8//3//j/9f/1//T/9P/z//H/8//1//n/+f/5//n/9v/0//P/8//2//f/
+f/8//r/+f/3//X/9P/0//X/9f/5//n/+f/3//X/9P/z//P/9P/1//j/+f/4//b/9P/y
//P/8//z//P/9f/3//f/9v/z/+//7v/t//D/8f/z//X/9P/y//D/7v/t/+7/7//x//P/
8//z//P/8P/u/+3/7P/s/+3/8P/0//T/8v/w/+//6//r/+3/8v/y//L/8v/y/+7/7f/s
/+v/7v/w//H/8f/v/+7/7f/s/+z/7v/u//D/8//z//L/8P/u/+z/6v/p/+7/7//w//D/
7v/s/+z/7P/s/+3/7v/x//P/9f/4//n/+f/4//X/9P/3//n/+//8//z//P/6//n/9f/1
//X/9//3//f/8v/u/+v/6v/q/+v/7f/s/+z/7P/o/+f/5v/l/+X/5//o/+n/6//s/+z/
7P/o/+X/5P/m/+n/6v/q/+r/7P/q/+r/7P/z//7/DgAkAEcAcwCbALQAyADRAMUAqwCa
AJMAgwBgACcA4v+r/4T/bv9l/2n/dP+D/47/mP+o/7T/vf/I/9X/3//o/+z/6//r/+r/
6P/m/+b/6P/p/+3/7v/v//D/7v/t/+z/6//u//H/8v/y//L/8v/y//H/8P/v/+7/7//0
//X/9//4//X/9P/x//D/8f/0//f/+f/7//v/+v/6//n/+P/4//j/+v/+///////9//z/
/P/7//7//////wIABAAEAAQAAwACAAIAAwAFAAYACAAKAAwACwAKAAoACgANABAAEgAS
ABYAFwAXABcAFwAYABgAGgAdAB8AIgAkACIAIgAiACMAIwAmACcAKQAqACsAKwAqACgA
JwAnACcAKAAoACkAKAAlACQAIAAdAB8AHwAfAB8AHAAaABgAFwATABEAEQARABEAEAAQ
AA8ACgAIAAcABAAEAAQABAAEAAUAAgABAP///f/6//n/+v/7//z/+//6//f/9f/0//T/
9v/2//j/+f/5//f/9v/0//D/8P/x//H/9f/3//X/9P/x/+//7//w//L/9P/1//X/9//2
//T/8//x//D/7//x//X/9f/1//P/8P/w/+//7//y//P/9v/2//f/9//2//b/9P/x//L/
8//2//f/+P/5//T/8v/x//H/9f/1//b/+P/5//n/+P/3//X/9P/0//P/9v/3//j/9//2
//T/8v/x//P/8//1//X/9//2//X/9P/y//H/8P/v//L/9f/2//b/8//v/+7/7f/x//H/
8v/z//P/8v/x//D/7P/s/+z/7f/w//H/8v/z//D/7v/t/+z/7f/t/+//8v/y//D/7v/t
/+v/6//t//L/8v/w//D/8P/w/+v/6//r/+v/7v/w//H/8f/t/+z/6//q/+r/7P/s/+7/
8P/x//H/8P/u/+z/6v/p/+7/7//w//D/8P/u/+7/7v/u/+//8P/z//X/9//6//v/+//6
//f/9v/3//n/+//8//z//P/6//n/9f/1//X/9//4//n/9f/y/+7/7P/r/+v/7P/s/+3/
7v/q/+n/6P/n/+f/6f/q/+v/7v/u/+3/7P/q/+f/5v/o/+r/7P/t/+7/8P/u/+z/7v/3
/wIAEgAoAEcAbwCZALYAxgDRAMcArwCcAJUAiQBoADEA8P+1/4r/cv9p/2v/dv+F/5D/
nP+m/7L/vf/K/9f/4f/q//D/8f/x//D/7v/t/+z/7f/t//H/8v/z//T/8v/x//D/7//x
//X/9//4//j/+P/4//f/9v/1//T/9f/6//v//f/+//3//P/5//j/+v/8//7/////////
/v/+//z//P/9//7/AAAEAAUABQADAAIAAgABAAMABQAGAAoACgAKAAoACQAIAAgACQAL
AAwADgAQABIAEQAQABAAEAASABYAGQAaABoAGwAbABsAHAAeAB8AIgAlACcAKgAsACsA
KgApACkAKwAuAC8AMQAxADEAMAAuACsAKwAsAC0ALgAuAC8ALgArACoAJgAjACUAJQAl
ACUAIgAgAB4AHQAZABcAFwAXABcAFgAWABUAEQAOAAwACAAJAAoACwAMAAsACAAHAAUA
AwAAAP//AAABAAIAAQAAAP3/+//6//r//P/8//7///////3//P/6//b/9v/3//f/+v/9
//z//P/4//X/9P/0//X/+P/6//v//f/8//r/+f/1//T/8//1//j/+f/6//n/+P/4//f/
9//4//n//P/8//3//f/8//z/+v/3//j/+f/+////AAABAPz/+v/5//n//f/9//7/AAD/
/////v/9//v/+v/6//n//v///wAA///+//z/+v/5//v/+//9//3//f/8//v/+v/5//n/
+f/5//3///////7/+v/3//f/9//7//v//P/9//3//P/7//r/9v/2//b/9//7//v/+//7
//j/9v/1//T/9v/3//r//v/8//r/+v/2//T/9P/0//T/9f/3//n/+//4//j/9//1//X/
9v/3//j/9v/4//j/+v/4//f/9f/y//X/9v/3//n/+P/3//b/9P/3//b/9//4//j/+f/6
//3/+//7//z/+//+/wAAAAACAAEAAQABAAAAAQACAAEAAQAAAAEAAgAFAAIAAQD7//b/
9//4//r//f/5//b/9P/y//P/8//z//P/8f/z//T/9f/z//L/8P/u//H/8f/z//j/9//2
//T/8v/w//L/9v/8/wEAAgAKABgAKQBDAG0AnADAANMA4wDfAMIApQCZAIwAcQBCAAcA
yv+e/4H/cf9q/3H/gP+O/5r/qv+7/8r/1f/f/+T/6P/t/+//8P/w//P/9P/3//n/+P/2
//T/8v/1//f/+f/7//n/+//7//r/+v/6//r/+f/8//3//v8BAAEA///+//z//v8AAAAA
AgAAAAAAAAD//wEAAQAAAAAAAQACAAQABgAFAAYABAABAAIABAAHAAkABwAHAAYACAAJ
AAoACwALAA0ADgAQABMAEQAQAA8ADgAQABIAFQAYABYAGAAZABgAGgAbABsAGwAfACIA
JAAoACgAJwAnACYAKAAqACwALwAuADAAMAAxADEAMQAwAC4ALwAxADQANwA1ADIAMAAs
ACwALgAtAC0AKgApACgAJwAmACQAIgAhACAAHwAgACEAHgAaABcAEwATABIAEgAQAA4A
DgAOAA4ACwAIAAcABQAFAAQABQAIAAYABAAAAPz//f/9//7/AAD+//z//P/7//3/+//6
//j/9//4//r/+//6//v/+P/2//f/9//5//z/+v/6//n/9//1//T/8v/x//L/9P/2//v/
+f/3//X/8f/0//b/9//5//f/9//5//j/+f/5//j/+P/6//n//P////7/+//4//X/9//4
//r//f/8//v/+//8//v/+//6//n/+v/8////AQD///3/+//3//v//P/9/////P/7//z/
+//7//r/+f/4//j/+f/6//v/+f/5//f/9P/1//X/+P/7//v/+f/4//f/9//2//X/9P/1
//b/9//5//f/9f/z//H/8f/y//T/9v/0//P/9P/2//T/8v/w/+//8f/z//X/+P/1//T/
8v/w//T/+P/4//j/+P/4//T/8//y//H/9P/2//f/9//0//L/8P/u//D/8v/y//T/9//3
//b/9P/x//D/7//v//T/9f/2//b/9P/y//L/8v/y//P/9P/3//r/+//9//3//P/8//r/
+v/9////AQACAAAAAAD+//3/+//7//v//f/9//3/+P/0//H/8P/w//H/8//y//L/8v/u
/+3/7P/r/+v/7f/u/+//8P/w/+//7v/t/+v/6//u//H/8v/y//L/8v/y//T/9v/9/wwA
HAA0AFkAgwCpAL4A0ADZAMsAswCkAJsAiwBmACkA4v+n/4L/cP9r/2//ev+J/5b/ov+s
/7b/xf/S/93/6f/w//T/8//z//L/8P/u/+7/8P/x//X/9v/3//j/9v/1//T/8//2//n/
+v/6//r/+v/6//n/9//3//f/+f/9//3//v/+//3//P/5//j/+f/8////AQD//////v/+
//7//v///wAAAwAGAAYABQAEAAQABQAFAAYABwAHAAoACgAKAAoACQAHAAgACgANAA4A
EAASABQAEwASABIAEgAVABgAGgAaAB4AHwAfAB8AHwAgACAAIgAlACcAKgAsACsAKgAp
ACkALAAwADIANQAzADMAMgAwAC0ALQAuAC8AMgAyADMAMgAtACwAKAAlACYAJwAoACkA
JgAkACIAIQAdABsAGwAbABsAGgAaABkAEwAQAA4ACgALAAwADQAOAA0ACgAJAAcABAAC
AAIABAAGAAYABAACAP///f/8//z//v/+/wAAAQAAAP3/+//4//j/+P/5//n//P////7/
/v/6//f/9v/2//f/+v/8//3/+//6//j/9//2//b/9v/5//3//f/9//v/+f/4//b/9f/4
//n//P/8//v/+//6//r/9//1//f/+f/8//3//v////r/+P/3//f/+v/7//3/AAAAAP//
/f/7//j/+P/5//n//v///wAA///8//r/+P/3//j/+f/8//3/+//6//n/+P/1//X/9f/1
//j/+//8//z/9//z//L/8f/2//f/+f/7//n/+P/3//b/8v/y//L/8//2//f/+P/5//b/
9P/z//L/8//z//X/+P/2//T/8v/x//H/8f/x//L/9P/2//f/+P/z//H/8P/v//D/8v/1
//b/9f/0//P/8//w//D/8f/x//T/9v/2//b/9v/y//H/8P/v//L/9P/1//X/8//y//H/
8P/u//D/8P/y//T/9f/1//T/8v/w/+7/7f/y//P/9P/0//L/8P/w//D/8v/z//T/9//4
//n/+//7//v/+v/3//b/+v/9/wAAAgAAAAAA/v/9//v/+//7//3/+//7//b/8v/v/+7/
7v/v//H/8P/w//D/7P/r/+r/6f/r/+3/7v/v//D/8P/v/+7/6//p/+n/7P/v//D/8P/w
//D/8P/w//T//f8IABgAMgBXAIMApQC8AMwA0wDFAK0AogCbAIUAWgAdANj/o/+E/3L/
bf9z/4T/kf+Y/6L/rv+4/8X/1P/f/+f/7v/w//H/8f/w/+7/7P/s/+7/7//0//T/9P/0
//L/8f/w/+//8v/1//b/9v/2//b/9v/1//P/8//z//X/+v/7//3//v/9//z/+f/4//r/
/P/+/////f/9//z//P/8//z//f/+/wEABAAEAAMAAQAAAAAA//8BAAMABAAIAAYABgAG
AAUAAwAEAAYACQAMAA4AEAASAA8ADgAOAA4AEAAUABcAGAAaABsAGwAbABsAHAAcAB4A
IwAlACgAKgAnACYAJQAlACgALAAuADEALwAvAC4ALAApACkAKgArACwALAAtACwAKQAo
ACQAIQAjACMAIwAjACAAHgAcABsAFwAVABUAFQAVABQAFAATAA4ADAALAAgACQAKAAsA
DAAJAAYABQADAAAA/v/+/wAAAwAEAAMAAgD+//v/+f/4//n/+v/9/////f/7//r/+P/2
//b/9//3//r//f/8//z/+P/1//T/9P/2//j/+f/5//v/+v/4//f/9P/0//T/9//6//v/
/P/7//j/+P/3//f/+v/7//7//v/9//3//P/8//r/9//4//n//P/9//7////8//r/+f/5
//z//f///wIAAAD///3/+//6//r/+//7//7///8AAP///P/6//j/9//6//v//v////7/
/P/6//j/+f/5//n/+f/7//3//f/8//n/9f/0//P/+P/5//v//f/7//r/+f/4//T/9P/0
//X/+v/7//z//f/4//b/9f/0//T/9f/4//z//P/6//j/9//2//X/9P/0//j/+v/7//z/
9//1//T/8//1//b/+P/8//n/+P/3//b/8//z//P/8//1//j/+v/7//j/9v/0//L/8//2
//f/+v/6//n/9//0//T/9P/0//X/+v/7//z//P/7//j/9//2//j/+f/6//3//P/9////
//8AAAAA/v/+/wEAAwAFAAYABAAEAAIAAQAAAAEAAgAFAAQAAwD9//j/9//2//b/9//5
//j/+P/4//X/8//x/+//8v/1//f/+f/3//b/9P/y//H/7//v//L/9P/2//f/+P/0//L/
8v/4/wMAEgAiADYAVQB/AKUAvgDQANsA0wC5AKYAmwCJAGQALwDw/7f/kP98/3P/d/+C
/43/lv+g/6z/uP/H/9b/4//t//T/9v/1//X/9P/y//P/9P/3//n//P/8//z//P/5//n/
+f/5//v///8BAAIAAQAAAP///f/9//3//f///wMAAwAEAAQAAwACAP///v8BAAQABwAJ
AAgABwAFAAQABgAGAAcACAAJAAwADAALAAgACAAJAAkADQAPABAAFAASABAADgALAAwA
DgARABUAFQAWABcAGAAWABYAFwAYABwAIAAjACQAJAAjACEAHwAiACQAJQAoACwALQAv
ADAALwAuAC0ALQAwADQANgA5ADgANwA1ADIAMwAzADQANQA1ADQANAAyAC4ALgArACkA
KwArACsAKwAmACQAIgAhACEAHwAfAB8AHgAcABsAGQAVABIAEAAMAA8AEAARABIAEAAM
AAoABwAIAAYABgAIAAgACAAGAAQAAQD///7//v///wAAAwAFAAQAAQD///z//P/8//3/
/f///wEA///+//v/+f/5//r//f8AAAIAAwAAAP7/+//5//r/+v/6//3//f/9//3/+//8
//z/+//7//7///8CAAIAAAD///3//P/8//v//v8BAAMAAwADAAMA///+//7///8FAAUA
BgAEAA==
         </WaveFormData>
      </LeadData>
      <LeadData>
         <LeadByteCountTotal>10000</LeadByteCountTotal>
         <LeadTimeOffset>0</LeadTimeOffset>
         <LeadSampleCountTotal>5000</LeadSampleCountTotal>
         <LeadAmplitudeUnitsPerBit>4.88</LeadAmplitudeUnitsPerBit>
         <LeadAmplitudeUnits>��V</LeadAmplitudeUnits>
         <LeadHighLimit>2147483647</LeadHighLimit>
         <LeadLowLimit>268435456</LeadLowLimit>
         <LeadID>V4</LeadID>
         <LeadOffsetFirstSample>0</LeadOffsetFirstSample>
         <FirstSampleBaseline>0</FirstSampleBaseline>
         <LeadSampleSize>2</LeadSampleSize>
         <LeadOff>FALSE</LeadOff>
         <BaselineSway>FALSE</BaselineSway>
         <ExcessiveACNoise>TRUE</ExcessiveACNoise>
         <MuscleNoise>FALSE</MuscleNoise>
         <LeadDataCRC32>3162981199</LeadDataCRC32>
         <WaveFormData>
7P/s/+z/7P/r/+r/6f/o/+r/6v/q/+r/6P/o/+f/5//l/+b/5v/m/+j/6P/o/+j/6P/o
/+j/6P/n/+f/6P/o/+X/5P/k/+T/5P/k/+T/5f/m/+b/5v/m/+b/5//n/+b/5v/o/+n/
6v/r/+3/7v/u/+z/6//r/+v/7v/v//H/8f/y//H/8P/v/+z/7P/s/+v/5v/k/+P/4//m
/+b/5f/j/+H/4P/f/9//3f/d/93/3f/g/+D/4P/g/97/3v/e/93/3//g/+D/4P/i/+D/
4P/g/97/3f/h/+r/+P8FABkAMgBRAG8AhQCVAJ0AmwCTAJMAlwCOAGsANQD8/8z/pP+Q
/4z/jf+P/5T/mP+g/6b/r/++/8z/1v/b/9//3//e/93/3P/e/9//3//g/+H/4v/i/+T/
4P/g/+D/4P/j/+P/4//k/+L/4v/j/+P/4//j/+T/5P/m/+b/5v/n/+b/5f/k/+P/5P/n
/+j/6f/m/+b/5//o/+j/6f/p/+j/6v/s/+z/7P/r/+v/6v/p/+v/7P/t/+7/7//v/+//
7v/u/+//8f/y//P/8//y//L/8f/y//L/8//2//n/+//8//v/+//7//3///8BAAIAAgAD
AAQABgAHAAgACQAMAA0ADwAPABEAEQAPAA8ADwAQAA8AEAAQABAADwAPAA4ADgALAAsA
CgAJAAgACAAIAAcABQADAAMABAACAAAA/v/9//3//P/8//v/+P/3//f/9v/1//P/8P/u
/+//7v/u/+7/7P/s/+r/6P/q/+v/6//p/+X/5f/l/+X/5f/m/+f/6P/l/+T/5P/k/+P/
4v/i/+H/4f/i/+P/5P/g/9//4f/h/+L/4//i/+L/4P/g/+D/4f/k/+L/4v/h/+P/5P/k
/+T/4f/h/+P/5f/m/+b/5f/l/+X/5f/k/+T/5v/n/+f/5//o/+f/6P/p/+f/6P/o/+j/
6v/r/+v/7P/q/+v/6v/p/+v/6P/o/+n/6v/q/+n/6f/p/+j/5//m/+f/6P/r/+7/6//p
/+f/5f/o/+j/6f/q/+n/6f/q/+n/6P/l/+X/5f/n/+f/6f/p/+f/5//l/+X/5v/m/+f/
5//m/+f/5//n/+T/5P/k/+T/5P/l/+f/6f/o/+j/5v/l/+T/5P/m/+b/5v/m/+X/5f/l
/+b/5v/m/+b/5v/o/+j/6P/o/+f/5v/k/+P/5v/m/+X/5P/k/+T/5P/k/+T/5f/m/+b/
6P/o/+j/6f/p/+j/6P/q/+3/7v/x//P/8v/y//L/8f/v/+//8P/x//X/9f/1//P/7//t
/+z/7P/v/+//7f/s/+r/6f/p/+j/5f/j/+P/4v/i/+P/5P/l/+T/4//j/+L/5P/k/+T/
5P/i/+H/4f/i/+L/4v/i/+L/6P/m/+L/4//n/+7/+v8JAB8APgBdAHsAkQCfAKUAnQCX
AJ0AoQCUAGsAMQD4/8r/pP+O/4r/jf+T/5r/ov+o/7L/vf/M/9b/3P/h/+X/5v/m/+b/
5v/k/+X/5f/m/+n/6v/q/+z/6P/o/+j/6P/n/+f/5//o/+v/7P/u/+//7P/r/+v/6v/s
/+z/7P/t/+//7//v/+//7f/v/+//7//w//D/8f/y//D/8f/x//D/8f/0//X/9v/1//X/
9P/z//P/9P/1//b/+P/5//r/+v/4//n/+//8//7//////wAA//8AAAAAAQABAAMABAAE
AAYABwAIAAsACgALAAsACgAOABAAEwAVABQAFQAYABkAFwAXABkAGQAcAB0AHgAgAB8A
HgAcABoAGgAbABsAHAAcAB0AHQAdABkAGAAXABUAFgAVABYAGAAWABIADgALAAwADAAN
AA0ACAAHAAcABgAHAAUAAgAAAAEAAAAAAAAA///+//v/+P/6//v/+//5//n/+f/5//n/
9v/2//b/9v/2//b/9//4//f/9v/2//X/9P/0//T/9P/z//P/9v/3//X/9f/z//L/8//0
//X/9//3//T/8//x//L/9P/1//b/9//3//n/+//5//j/9v/1//b/9//3//j/+P/5//n/
+f/6//n/+v/7//3//v/+//7/+//7//r/+v/7//3//f/9//3/+v/6//v//f/+//7/////
//7//f/8//j/+P/6//z//v/9//z/+//5//j/+P/4//r/+//9//3//P/5//n/+f/3//f/
+f/5//r/+//6//v/+P/4//n/+f/4//n/+f/5//j/+P/4//j/9f/1//b/9//5//r/+f/5
//f/9v/2//b/9//4//n/+v/5//n/+f/5//f/+P/6//r/+v/6//n/+f/5//r/+P/4//j/
+P/6//r/+v/6//j/+P/3//f/+f/6//r/+v/6//r/+v/6//n/+f/5//j/+f/6//v//f/7
//r/+v/8////AAADAAUABgAGAAYABQADAAMABAAFAAkACQAJAAcABAABAP///v//////
/f/8//n/+f/6//r/9//1//X/9P/0//X/9v/3//f/9//4//j/+v/6//r/+v/4//f/9//4
//b/9v/2//b/+P/4//z/AQAJABQAHgAxAE8AbgCHAJsAqwCxAK0AqQCtAK0AoQB8AEMA
DwDm/8L/rP+q/6z/r/+3/77/xP/O/9r/4//q//L/9v/5//v//f/+////AAD+//////8A
AP//AAAAAAIAAQACAAMABAAEAAMAAgACAAMABAAGAAcABQAFAAYABgAGAAYABgAHAAkA
CQAJAAkABwAJAAkACQAKAAoACwAMAAoACwALAAoACgAMAAwADAAOAA8ADwAPAA8AEAAR
ABIAEwATABMAEgAQABEAEwAUABcAFwAWABYAGQAaABoAGwAbAB0AHgAeACEAIQAhACMA
JAAlACUAJAAnACgAKgArAC4ALwAyADMAMgAxADIAMQAzADMAMwA0ADQANAAzADIAMQAx
ADAAMAAwADEAMQAxAC0ALAArACkAKAAnACgAKgApACYAIwAhACEAIAAgAB8AHQAdAB4A
HgAcABkAFQASABQAFAAVABYAFAAUABIAEAAQABEAEQAPAA4ADwAQABEADQAMAAsACgAK
AAoACwAMAAoACgALAAsACgAKAAoACgAJAAkADAANAAsACwAJAAgACQAKAAsADQAPAAwA
CwAJAAkACgAKAAoACQAJAAsADQANAAwACgAJAAoACwALAAwADQANAAwACwANAAsACwAL
AA0ADgAOAA4ADQANAAwADAANAA8ADwAPAA0ACgAKAAsADAAMAAsACwANAAwACwAKAAgA
CAAKAAwADAALAAoACQAJAAgACAAIAAcABwAIAAcABwAFAAYABwAEAAMABAADAAQABQAE
AAUAAgACAAMAAwAEAAUABQAFAAQABAAEAAQAAgABAAEAAQAEAAQAAgABAAQAAAD9/wAA
AQACAAMABAABAAEAAQACAAAAAAAAAAAAAAAAAAAAAAD+//7//f/9//z//P/7//r//P/8
//z//P/7//v/+//6//v//P/9/////v/8//v//P/9//7/AQADAAYABgAGAAUAAwADAAQA
BQAKAAsADAALAAYAAwABAAAAAAD///z/+v/7//v//P/8//n/9//3//b/8//z//P/8//x
//H/8v/y//T/9P/0//T/9v/1//X/9v/1//T/8//y//b/8v/w//H/9/8CAAwAGwAtAEYA
YwCBAJUAowCrAKEAmQCdAKEAkgBrADUAAADU/7L/oP+e/6H/of+o/7D/uP/C/8v/1v/g
/+b/5//p/+v/7P/t/+7/7P/t/+3/7v/v//D/8P/y//D/8P/w//D/7//v/+//8P/x//L/
9P/1//P/8//0//T/8v/y//L/8//1//X/9f/1//L/8//y//H/8v/0//f/+v/5//n/+P/2
//X/9v/1//T/9v/3//f/9//2//b/9v/2//n/+f/5//j/9v/3//n/+v/5//n/+P/4//v/
/P/8//3//v///////v8AAAEAAgAFAAUABwAIAAgABwAIAAoACwAKAAsADgAPABEAEQAT
ABMAEwATABMAFAATABQAFAAUABEAEQAQABAADgAPAA8ADwAMAAoACAAFAAYABQAGAAgA
BQACAP///f/8//r/+f/3//f/9//4//j/9v/z/+//7P/s/+z/7f/u/+z/7P/q/+j/5//n
/+b/4//i/+P/5P/l/+P/4v/h/+D/4v/i/+P/5P/h/+D/4P/f/97/3v/e/97/3f/d/+D/
4f/f/9//3f/c/9//4P/h/+P/5f/i/+H/3//f/+D/4P/g/9//3//h/+P/4f/g/97/3f/e
/9//3//g/+D/4f/h/+H/4f/f/9//3//h/+L/4v/i/+H/4f/g/+D/4//l/+X/5f/j/+D/
4P/h/+L/4v/h/+H/4//i/+H/4P/c/9z/3v/g/+L/4f/g/9//4f/g/+D/4P/f/9//4P/f
/9//3f/e/9//3P/b/9z/2//c/93/3P/d/9z/3P/d/93/3f/d/9z/2//e/9z/3v/c/9z/
2//a/9n/2P/Y/9n/2v/c/9v/2v/Z/9j/2v/a/9r/2v/b/9z/3P/d/93/3P/a/9j/2v/a
/9r/2v/Z/9n/2f/Y/9r/2v/a/9v/3P/c/93/4P/g/+D/4v/j/+b/5v/m/+X/4//j/+T/
5f/n/+f/5//l/+X/4//i/+L/4f/f/9v/2P/Y/9n/2//c/9n/1//X/9b/1f/V/9X/1f/X
/9f/2P/Y/9X/1P/T/9L/1f/V/9b/2P/X/9b/1f/U/9T/1v/W/9X/2f/g/+j/9f8FAB4A
QQBjAHsAjwCbAJsAkwCPAJEAjABzAEEABgDS/6j/iv9+/33/f/+C/4z/lv+e/6f/tP/C
/8r/0f/T/9L/0v/S/9L/0//V/9b/2P/Y/9j/1//Y/9n/2v/b/9z/3P/b/9r/2v/Y/9j/
2f/Z/9z/3f/f/+D/3f/c/9v/2//d/93/3f/d/93/3//f/9//3v/e/9//4P/i/+P/4//i
/+H/4v/h/+D/4//l/+b/5//m/+b/5v/m/+X/5f/l/+T/5f/n/+r/7P/r/+v/6v/q/+3/
7v/u/+//8P/x//H/8P/z//P/8//1//n/+//8//z//P/8//3//f8BAAMABwAJAAcABwAJ
AAkACQAJAAkACgALAAwADAAMAAsACwAKAAoADAANAA0ADQAKAAgABgADAAMAAQABAAIA
AgAAAP7//f/4//b/9f/z//P/8//0//T/8f/v/+z/6v/r/+r/6v/q/+r/6v/o/+b/5P/l
/+X/4//j/+P/4//j/+D/4P/g/+D/4f/g/+D/4P/g/+D/4f/h/97/3v/e/97/3f/d/+D/
4f/f/9//3f/c/97/3v/e/9//4v/g/+D/3//f/+D/4P/g/9//3//h/+P/4v/i/+H/4f/j
/+P/4v/i/+T/5f/l/+X/4//h/+H/4f/k/+b/5//o/+b/5//n/+j/6P/p/+j/5//o/+b/
5//p/+n/6P/m/+X/6P/o/+j/6P/k/+T/5v/o/+j/5//m/+X/5//m/+b/5v/l/+X/5v/l
/+X/4//k/+X/5f/l/+f/5//l/+X/4//j/+T/5P/l/+X/4//j/+L/4f/g/+L/5P/m/+T/
4//j/+P/4v/i/+b/5f/k/+T/5P/k/+T/4//j/+P/5P/m/+b/5v/m/+X/5P/j/+L/5P/k
/+P/4//k/+T/4//i/+L/4v/i/+L/5P/l/+b/5v/l/+T/4//j/+T/5P/l/+j/6f/q/+3/
7//w//D/8P/v/+//7//w//H/8//z//P/8f/x/+//7v/u/+7/7f/q/+j/5f/l/+b/5v/l
/+P/4//i/+H/4f/h/+H/4f/h/+L/4v/i/+L/4v/i/+T/4//j/+T/5f/m/+f/6P/m/+b/
5P/l/+v/9v8CABEAJwBCAF8AdwCNAJ0ApQChAJsAnwCjAJQAbQAzAPj/yv+q/5b/kv+X
/5v/oP+m/67/tP/B/87/3P/k/+n/6//q/+r/6v/q/+z/7f/t/+7/7f/u/+7/8P/u/+7/
7v/u//H/8f/x//L/8f/w//D/7//x//H/8v/y//T/9P/0//X/8//z//P/8//0//f/+P/5
//j/+P/5//r/+f/5//j/9v/3//r/+//8//r/+//7//v//f/+////AAABAAEAAQAAAP//
//8AAAAAAgADAAMABAADAAQABAAFAAkACwAMAAwADQANAA0ADwAPABEAEgASABUAFgAY
ABkAFwAXABkAGQAcAB0AIAAhACMAIwAjACQAIgAiACEAIAAiACMAIwAkACMAIwAiACEA
IAAgACAAHwAdABsAGwAcABsAGAAVABMAEQAQABAADwANAA0ADgAOAA8ADQAKAAgABwAG
AAYABgAFAAQAAQD+////AQACAAEA/v/9//z/+//8//z//P/8//v/+v/6//r/+v/6//v/
+//8//z//P/8//j/9//5//n/+//7//n/+P/6//r/+v/7//3/+v/5//f/+P/6//v//P/6
//n/+v/7//3//v/+//////////7//v/+/////////wAA//8AAAEAAAAAAP///v8AAAEA
AQACAAAAAQAAAP//AAD+////AQACAAIAAQABAAEAAAD///7//v/+/wAAAgAAAP///v/9
/////v/+//7/AAABAAMAAwAAAP3//f/9//////8BAAEA//////3//f/+//7///////7/
/////////P/8//z//P/8//3///8BAAAAAAD+//3//P/8////AAACAAIAAgACAAAA///+
//7/AAAAAAAAAAD+//7//v/+/wAAAAD/////AAAAAP///v/8//z//P/8//3///8BAAIA
AAAAAAAAAQD///7//v8AAAIABAAIAAsACgAKAAoACQALAAsADAANAA0ADQANAAsACQAH
AAYABgAIAAcABAACAP////8AAAAAAAD//wAAAAD9//3//f/9//3//f/+//7/AAAAAAAA
AAD+//3//f/+////AAABAAIAAAD8//7/AQAHABAAHAAtAEcAZAB/AJUApQCxAK8AqQCr
AK8AqwCOAFsAIwD2/9L/uP+u/7D/tf+5/77/xP/Q/9z/4//s//j//v8BAAMAAgACAAIA
AgACAAMAAwAEAAMABAAEAAYABAAEAAQABAAIAAkACgAMAAsACgAKAAkACQAJAAoACgAM
AAwADAANAAwACwAKAAkACgANAA4ADwAQABAAEQASABEAEQAQAA4ADwASABMAFAATABMA
EgARABMAFAAVABYAGQAZABkAGAAWABcAGQAaAB0AHQAcABwAGwAcABwAHQAfACEAIgAi
ACQAJQAmACkAKgArACsAKgAtAC4AMAAxADEAMQAzADMAMwAzADUANQA2ADcAOAA6ADgA
OAA3ADYANgA3ADcAOAA3ADcANgA1ADUANAAzADEALwAtAC0ALgAsACoAKAAnACUAJAAk
ACMAHwAfACAAIAAhAB8AHAAaABsAGgAaABoAFwAWABMAEAARABMAFAATABEAEQARABEA
EAAQABAAEAANAAwADAAMAAoACgALAAsACwAMAA0ADgALAAsADgAPAA8ADwANAAwADAAM
AAwADQAOAAwADAALAA0ADgAOAA4ACwALAA0ADwAPAA4ADAALAA4ADwAPABAAEAAPAA0A
CwAOAA0ADgAPAAwADAALAAoADAANAA0ADgAPABEAEQARABAADAALAAsADgAOAA0ADQAN
AAwACwAKAAgACAAKAAwADAALAAoACQAHAAYABgAGAAgACQALAAsABgADAAMAAwAFAAUA
BwAHAAcABwAFAAUABAAEAAUABQAGAAcABwAHAAQABAAEAAQAAwADAAQABQAGAAYABAAD
AAIAAgAFAAYABAACAAIAAgACAAEAAQABAAIABAAEAAQABAADAAIAAQAAAAAAAAD/////
AgACAAEAAAD///7//f/8//7///8AAAAAAAAAAAAAAQABAAAAAAACAAUABgAJAAsACwAK
AAkABwAHAAcACAAJAAkACQAJAAcABQADAAIAAgACAAEA/v/8//n/+f/6//r/+//5//n/
+P/2//X/9P/z//P/8//0//T/9v/2//b/9v/0//P/8//0//T/9P/0//T/9P/0//D/8//7
/wYAEgAhADcAVABvAIkAmQCjAKMAnwCfAKcApwCKAFcAIQDw/8j/qv+g/6L/pf+p/67/
tP++/8b/z//c/+b/7P/v//H/8v/y//L/8v/x//H/8P/w//P/9P/0//b/8v/y//L/8v/1
//X/9f/2//j/+P/5//n/+P/3//f/9v/4//j/+P/5//j/9//2//X/9//5//n/+f/6//r/
+//8//r/+//7//r/+P/6//r/+v/6//v/+//7//3//v///wAAAAD///7//P/8//3///8A
AAMAAwACAAIAAQACAAIAAwAFAAcACAAIAAkACQAJAAsACwANAA4ADgAQABIAFQAXABUA
FQAXABcAGQAZABsAGwAbABsAGwAcABwAHAAbABoAGwAbABoAGgAXABcAFgAVABQAFAAU
ABMADwANAA0ADgAMAAoACAAHAAQAAgABAP///P/7//v/+v/8//v/+f/4//X/9P/0//T/
8//y/+//7P/t/+//8P/v/+v/6//r/+v/7P/s/+z/7P/r/+r/6v/q/+n/6P/o/+f/5//o
/+n/6v/m/+X/5//n/+n/6f/n/+b/5v/m/+b/5//n/+T/4//h/+T/5v/n/+j/5f/l/+f/
6f/o/+j/5//n/+n/6f/o/+j/6P/p/+n/6f/s/+v/7P/t/+v/6v/o/+b/6P/p/+n/6v/q
/+v/6v/p/+f/5P/k/+X/6P/o/+f/5//l/+T/4//i/+L/4v/k/+b/5v/l/+T/4//l/+T/
5P/k/+L/4//l/+X/5P/h/+H/4f/h/+H/4//j/+P/4//h/+H/4P/g/+H/4f/i/+P/4//j
/+D/4P/g/+D/4P/h/+P/5f/i/+L/4v/g/+D/4P/g/+D/4P/h/+L/5P/j/+L/4f/g/+L/
4v/i/+L/4P/g/9//3//g/+D/3//e/9//4P/h/+L/4f/h/+H/4P/i/+L/4v/j/+H/4P/g
/+L/4f/i/+X/5//r/+z/7f/t/+v/6//s/+3/7//v/+//7f/s/+v/6//s/+n/5//j/+D/
4v/j/+X/5v/k/+H/4P/e/93/3f/d/93/3f/d/97/3v/e/97/3v/e/+D/3//f/+D/3//e
/93/3P/c/9z/3v/f/+H/4v/s//n/BwAcADsAXwB7AI8AnwChAJcAkwCZAJoAhwBbACAA
6v/A/57/iP+D/4f/jv+U/5z/pP+x/7z/yP/Q/9f/2//e/97/3v/e/97/3//f/+D/4P/g
/9//4P/h/+L/4//k/+T/4//i/+L/4v/i/+P/4//k/+X/5//o/+b/5v/m/+f/6f/p/+n/
6f/o/+n/6P/n/+j/6P/p/+r/6v/r/+v/6v/o/+r/6v/q/+v/7f/u/+//7v/u/+7/7v/w
//H/8v/y//L/8//1//b/9v/1//P/8v/0//b/9//5//n/+//8//z/+//7//v//f8AAAMA
BQAGAAYABgAHAAcACgALAA4ADwAOAA0ADgANAA4ADwAQABIAFAAWABcAGAAWABUAEwAS
ABQAFQAVABUAEwASABEADwAOAA0ADgAQABAADgAMAAsACAAGAAUAAwABAAEAAgACAAMA
AQD+//z/+f/4//j/+P/6//r/+P/2//P/8//y/+//8P/x//L/8//x//D/7//u/+3/7P/s
/+z/7P/s/+3/7f/s/+z/7P/s/+r/6//v//H/8P/v/+z/6v/q/+r/6v/r/+7/7P/s/+v/
6f/q/+r/6v/q/+v/7v/x//D/8P/v/+//7//v/+7/7v/w//H/8f/x/+//7f/t/+3/7v/w
//H/8v/x//H/8P/w/+//8f/x//H/8v/w//H/8//z//L/8P/v//L/8v/y//L/8P/w//L/
9P/y//H/8P/v/+//7v/u/+7/7P/t/+//7//u/+3/7//x//D/7//w/+//7//v/+3/7f/u
/+7/7//v/+//7//u/+3/7P/s/+z/7P/r/+v/7P/t/+z/7P/q/+n/6v/s/+//8v/v/+7/
7f/s/+//8v/w//D/8P/w/+3/7f/t/+7/8P/w//D/8P/u/+7/7v/u/+7/7v/t/+3/8P/w
/+//7v/s/+z/7P/s/+3/7//x//L/8f/w/+//7//v/+7/7v/w//P/9P/3//n/+v/6//r/
+f/7//v//P/9//7//f/8//n/+f/3//b/9v/2//X/8v/w/+//7//w//D/8P/v//D/8P/v
/+//7//v//H/8f/y//L/8v/y//L/8v/y//H/8f/y//L/8v/y//L/8v/y//L/9f/9/wgA
FAAnAEMAYAB7AI8AnwCtAKsApwCnAKsApQCEAE0AEQDi/7z/pv+e/6D/o/+r/7T/uv++
/8j/1//i/+r/8v/3//f/9//2//X/9P/0//X/9f/2//f/+P/4//r/+P/4//j/+P/7//v/
+//8//r/+v/7//v/+//7//z//P/9//7///8BAAAA///+//3///8BAAEAAQAAAAAAAQAC
AAAAAQABAAAAAQAEAAUABgAEAAUABQAFAAUABgAHAAgACQAJAAkACAAKAAsADQAOAA0A
DQAMAAwADQAOAA4ADwARABMAFAAUABYAFwAYABsAHAAdAB0AHAAfACAAIgAjACMAIwAl
ACUAJgAnACoAKwArACsAKwAsACwALAArACoAKgArACsALAApACkAKAAnACgAKAAoACcA
JQAjACMAJAAjACAAHQAbABsAGgAaABkAFAATABMAEgASABEADwAOAA0ADAAMAAwACgAK
AAgABgAIAAkACQAHAAUABQAFAAUABgAGAAYABgADAAIAAgACAAIAAgADAAMABAAEAAQA
BAD/////AgADAAUABQADAAIAAgACAAIAAwAEAAIAAgABAAQABgAHAAgABAADAAQABQAG
AAYABQAFAAcABwAGAAYABwAHAAYABQAIAAcACAAJAAgACAAHAAYACAAJAAkACgAKAAsA
CgAJAAkABgAGAAcACQAKAAoACwAJAAgABwAGAAUABgAJAAwACwAJAAcABQAFAAQABAAE
AAYABwAJAAkABAABAAEAAQACAAMABgAHAAcABwAFAAUABAAEAAUABQAGAAcABwAHAAIA
AgACAAIAAwADAAQABQAGAAYABAADAAAAAAABAAIABAAEAAQABAABAAEAAQABAAEAAgAC
AAIAAwACAAIAAgD//wEAAAAAAAIAAwAEAAUABgAEAAMAAgACAAQABAAEAAQAAgACAAIA
AgACAAIAAQABAAMABAAEAAQAAgACAAIAAgACAAMABAAEAAIAAgACAAMABQAEAAQABgAH
AAgACwANAAwADAAMAAsADAANAA8AEQARABEAEQAPAA0ACwAKAAoACgAJAAYABAAFAAUA
BgAGAAMAAQABAAAA//////////8BAAEAAgACAAIAAgACAAIAAgABAAEAAgACAAIAAgAC
AAIAAAACAAcADwAWACIANQBRAG4AhQCXAKcAsQCzAK8AswC3AKkAhABPABcA7v/O/7j/
sv+4/73/wf/C/8r/0v/a/+X/8P/6/wAAAwADAAQABAAEAAQAAgADAAMABAAFAAYABgAI
AAQABAAEAAQABwAHAAcACAAIAAgACQAJAAgABwAHAAYABwAIAAkACwAJAAkACQAJAAkA
CwALAAsACgAKAAsADAAMAA0ADQAMAA4AEAAQABAADwAPAA4ADQAPABAAEQASABMAEwAT
ABIAEAARABMAFAAXABcAFgAWABcAGAAYABkAGwAdAB4AHgAfAB8AHwAhACEAIwAkACQA
JgAoACsALQArACsALQAtAC4ALwAyADMAMQAxADEAMgAyADIAMQAwADAAMQAxADIAMAAx
ADEAMQAtACwAKwApACkAJwAnACgAJwAkACEAHwAfAB4AHgAdABkAGQAaABoAGwAZABYA
FAARABAAEAAQABAAEAAOAAwADQAPABAADwAMAAsACgAJAAkACgALAAwACQAIAAgACAAG
AAYABwAHAAcACAAJAAoABgAFAAcABwAJAAkABwAGAAYABgAGAAcACQAGAAUAAwAEAAYA
BwAIAAUABQAHAAkACgAKAAkACQAJAAkACAAIAAkACQAIAAcACAAHAAgACQAHAAgACAAI
AAkACwAMAA4ADQANAAsACQALAAgACAAJAAwADAALAAsACgAIAAYABAADAAQABwAKAAkA
BwAFAAMABAAEAAUABgAFAAUABgAFAAIA////////AQABAAMAAwADAAMAAQABAP7//v//
////AAABAAEAAQAAAAAAAAAAAP////8AAAEAAgACAAAA///8//z//f/+/wEAAgADAAQA
AgABAAAA//////7/AAAAAP7//v/+//7/+//7//v//P/9//7///8AAP///v/9//z//f/+
//7////+//7//f/8//z//P/8//z//v///wAAAAD+//7//v////3//P/8//7/AQACAAUA
BwAGAAYABgAFAAcABwAIAAkACwALAAsACQAHAAUABAAEAAIAAQD+//z//f/9//7//v/7
//n/+f/4//X/9f/1//X/9v/3//n/+v/5//j/9//2//j/9//3//j/+v/6//r/+v/2//T/
9P/5/wMADgAaACsAQQBgAH0AkwCjAK8AsQCpAKkArQCnAIwAWwAlAPT/zv+y/6b/pv+p
/63/sP+4/8D/yP/V/+L/7v/0//f/9//2//b/9v/2//b/9//3//j/+v/8//3/AAD8//z/
/P/8/////////wAA/v/+////////////AAAAAAAAAAAAAAEAAQABAAEAAQABAAMAAwAD
AAAAAAABAAIAAgADAAMAAgAEAAYABgAGAAQABQAFAAUABgAIAAoADAAKAAkACAAGAAgA
CQALAAwADQANAAwADAANAA4ADgAPABMAFQAWABYAFQAVABUAFwAXABkAGgAaAB0AHgAg
ACEAIQAhACMAIwAlACUAJwAnACcAJwAnACgAKQAqACoAKgApACkAKAAoACUAJQAkACMA
IgAiACIAIQAfAB0AHQAeAB4AHAAaABkAGAAWABUAEwAQAA8ADwAOAA4ADQALAAoACQAI
AAgACAAGAAYABAACAAQABQAFAAMA//////////8AAAAAAAAAAAEAAAAAAAAA///+//7/
/f/8//z//P/8//n/+f/8//3///////3//P/8//z//P/9//7//P/8//v/+f/6//r/+v/7
//v//f////7//v/9//3//f/9//z//P/+/////////wEA////////AAACAAMABAAEAAMA
AwACAA==
         </WaveFormData>
      </LeadData>
      <LeadData>
         <LeadByteCountTotal>10000</LeadByteCountTotal>
         <LeadTimeOffset>0</LeadTimeOffset>
         <LeadSampleCountTotal>5000</LeadSampleCountTotal>
         <LeadAmplitudeUnitsPerBit>4.88</LeadAmplitudeUnitsPerBit>
         <LeadAmplitudeUnits>��V</LeadAmplitudeUnits>
         <LeadHighLimit>2147483647</LeadHighLimit>
         <LeadLowLimit>268435456</LeadLowLimit>
         <LeadID>V5</LeadID>
         <LeadOffsetFirstSample>0</LeadOffsetFirstSample>
         <FirstSampleBaseline>0</FirstSampleBaseline>
         <LeadSampleSize>2</LeadSampleSize>
         <LeadOff>FALSE</LeadOff>
         <BaselineSway>FALSE</BaselineSway>
         <ExcessiveACNoise>TRUE</ExcessiveACNoise>
         <MuscleNoise>FALSE</MuscleNoise>
         <LeadDataCRC32>4280472650</LeadDataCRC32>
         <WaveFormData>
AgACAAIAAgABAAAA///+/wAAAAAAAAAA/v/+//7//f/9//3//f/9//7//v/+//3//f/8
//z//f/9//3//f/9//3//P/7//v/+//7//z//P/9//3//f/9//v/+//8//z//v8AAAAA
AAABAAIAAgABAAMAAgACAAIAAwAFAAcABwAIAAcABQAEAAIAAgACAAIA/v/7//r/+v/7
//v/+v/4//f/9//2//X/8//z//P/8//1//X/9v/2//X/9f/0//P/9f/1//b/9v/2//T/
9P/z//H/7f/w//n/AQANABwALQBAAFUAagB3AIAAiwCTAJsApACeAIMAWAAxAA8A7f/Y
/9P/0P/N/83/zf/P/9L/2P/j/+3/8v/2//b/9v/0//T/8//z//P/8//z//b/9v/2//b/
9P/0//X/9f/2//b/9f/1//f/9//3//f/9v/3//f/9//5//n/+f/4//b/9v/2//f/+P/6
//z//f/7//r/+f/5//v/+//7//v//P/9//3//P/6//v/+//6//v//f///wIAAAAAAAAA
AAD//wAAAQABAAMAAgACAAMAAwADAAMABAAGAAcACAAKAAgACAAJAAoACwANAA8AEAAS
ABIAEgAVABQAFgAYABkAGgAbAB4AHwAdAB0AHgAgACAAIQAhACEAIwAiACEAIQAfAB8A
IAAgACAAIAAfAB0AGwAbABsAGwAaABcAFwAWABUAEwARABAADAAKAAkACQAJAAcABgAF
AAIAAQABAAAA//////7//f/9//v/+v/6//j/9//3//b/9v/2//b/9v/1//X/9v/2//b/
9f/z//D/8v/0//T/9P/y//H/8f/x//P/8v/x//H/8P/w//D/8f/x//H/8f/w//D/8P/x
//P/8//0//P/8f/y//P/8//z//H/8f/z//b/9P/z//P/8//z//T/9f/1//P/8//2//b/
9v/2//b/9f/1//X/9v/2//b/9v/3//f/9//2//X/9f/z//T/9f/3//f/9v/2//b/9P/y
//L/8//z//X/9v/3//f/9v/1//T/8f/x//H/8f/z//T/9P/0//L/8v/y//L/8P/w//H/
8f/y//L/8v/x//D/8P/x//H/8//y//L/8//x//H/8f/x//D/8P/y//L/8v/y//L/8f/x
//H/8//z//T/9P/0//P/8//y//H/8f/w/+//8f/x//H/8P/v/+//7//v//D/8P/x//H/
8//z//P/8//y//L/8v/0//X/9v/5//z//P/7//r/+P/2//b/9//5//z//f/9//3/+f/4
//b/9v/3//j/9//1//P/8v/y//H/8P/u/+3/7f/t/+3/7v/v/+7/7f/s/+v/7v/u/+//
7//s/+v/6//r/+z/7P/s/+r/8P/t/+n/5//q/+//9/8BABQAKQBAAFMAZgBzAHwAgwCL
AJcAoACYAHkATAAlAAEA3f/I/8P/xP/F/8f/yf/J/8z/1P/d/+P/6P/q/+z/7v/s/+z/
6//p/+n/6f/p/+z/7P/s/+z/6//q/+r/6f/o/+j/5//n/+r/6//s/+3/6//r/+r/6f/r
/+v/6//q/+v/7P/t/+//7f/u/+//7//u/+7/7v/v/+3/7f/t/+3/7//x//L/8v/w//H/
8f/w/+7/7//w//L/9P/0//T/9P/0//T/9P/z//b/9v/3//n/+f/5//n/+v/5//n/+f/6
//v//P/+/wAAAQABAAEAAAADAAQABQAJAAoADAAOAA8ADwAPABEAEQASABMAFQAYABgA
FwAVABMAFAAUABQAFQAXABcAGAAYABcAFgAUABEAEgATABQAFQARAA0ADAAKAAwACwAK
AAoABwAEAAIAAQACAP///f/7//z/+//7//r/+P/3//X/8//y//H/8f/y/+//7//w//D/
7f/s/+v/6v/q/+v/7f/u/+z/6//p/+b/6P/q/+r/6v/n/+f/6P/p/+v/6v/p/+n/6f/q
/+v/7f/s/+v/6v/o/+j/6P/p/+v/6v/s/+z/6//r/+v/6v/p/+v/6//t//D/7//t/+z/
6//t/+7/7//v/+3/7f/w//D/7v/u/+7/7f/v/+//8P/w/+7/7v/v/+//8P/w//D/8f/w
//D/8P/x/+//7v/u/+7/7//u/+//8f/u/+//7//v//D/8P/w//D/7f/t/+3/7f/r/+z/
7P/s/+3/7v/v//D/7P/s/+3/7f/s/+z/7P/r/+j/6P/p/+n/6f/o/+j/6f/q/+v/7P/t
/+r/6v/q/+r/6v/r/+v/6//q/+r/6//r/+n/6v/s/+z/7P/s/+r/6f/p/+n/6f/p/+r/
6v/s/+v/6//q/+n/6f/o/+f/6P/p/+r/6v/p/+n/6f/p/+j/6P/p/+n/6//r/+v/6//r
/+r/6f/q/+v/7P/v//L/8f/x//H/8P/u/+7/7//x//X/9f/0//P/8P/u/+v/6v/s/+z/
6v/n/+b/5v/n/+f/5v/k/+P/4//k/+P/4//j/+P/4//j/+P/5v/m/+f/5//m/+X/5f/l
/+b/5v/m/+T/5v/l/+X/6f/w//f//f8LACIANwBGAFcAZgBvAHgAgwCPAJUAjgBwAEUA
IAADAOP/zf/K/8n/yP/J/8v/zf/T/9r/3v/j/+n/7P/q/+z/7//u/+//7//v/+//7//v
//D/8P/w//D/8v/y//P/8//y//L/8f/x//L/8//0//X/9P/1//X/9f/3//f/9//2//j/
+P/4//n/9//4//n/+f/5//r/+//9//v/+//7//v//P/9//3//P/+///////+//z//f/+
/wAAAgACAAIAAgABAAIAAwADAAQABAAFAAcACAAJAAoADAANAA0ADQAOABAAEAARABIA
FAAVABYAFgAXABgAGQAdACAAIgAkACUAIwAjACUAJQAmACcAKQAsACsAKwAqACkAKwAq
ACkAKQArACsALAAsACoAKgApACcAKQApACkAKQAmACMAIwAiACMAIQAfAB4AHgAcABsA
GwAaABcAFQATABQAEwATABIADwAPAA4ADQAMAAsACwAMAA0ADQAOAA4ADAAKAAgABgAI
AAkACwAMAAwACwAJAAYACAAKAAoACgALAAsADAANAAsACgAJAAkACQAKAAsADQAOAA0A
DAAKAAsACgAKAAsADAAOAA4ADQALAAsACgAJAAoACwAOABIADwANAAwACwALAAwADQAN
AA8ADwASABIAEAAQABAADwAPAA8AEAAQAA8ADgAOAA0ADAAMAAwADQANAA4ADwARAA0A
DAAMAAwADQAMAA0ADwAOAA8ADwAPAA8ADgANAAwADQANAA0ADQAMAAwACwAKAAwADAAM
AAwADAAMAA0ADQAOAA4ADgANAAwADAANAA0ACwAKAAoACwALAAsACwALAAwACgAGAAgA
CgAKAAoACgAKAAkACQAJAAcABwAIAAgACgAJAAkACAAHAAcABgAFAAUABQAFAAQABAAF
AAYABwAGAAYABwAHAAkACQAJAAkACQAIAAcACAAIAAgACgAMAA8ADwAPAA4ADgAOAA8A
EQAVABUAFAATABAADgALAAoADAAMAAoABwAIAAgACQAJAAcABAACAAEAAgABAAEAAQAA
AP///v/9////AAACAAMABAADAAMAAwADAAIAAQD+/wIA///9////AAAHAA8AFwAmADkA
SgBfAHIAfwCIAI0AlQChAKgAnAB/AFgAMwARAPH/3v/b/9z/2f/b/93/3f/i/+j/8f/3
//r//P/8/////v///////f/9//3//f/+//7//v/+/wAAAAABAAEAAQAAAP7//f/+////
AAABAAAAAQABAAEAAQABAAEAAAACAAIAAgADAAAAAAAAAP//AAACAAQABwAGAAUABAAD
AAMAAwACAAAAAQADAAQABAACAAMABAAGAAgACAAIAAgABwAIAAkACQAJAAgACAAJAAoA
CwAMAA4ADQANAA0ADgAPABAAEgAUABQAFQAWABYAFAAUABQAFwAZABwAHwAhACEAIQAj
ACMAJAAlACcAKgApACkAKAAnACkAKAAnACcAJQAlACYAJgAlACQAIgAfACAAIQAiACMA
IQAdABwAGgAZABcAFQAUABQAEgARABEADgALAAkABwAIAAcABwAGAAMAAwACAAEA///9
//z//P/9//3//v/+//v/+v/5//j/+P/5//v//P/6//n/9//0//T/9v/2//b/9f/1//b/
9//3//b/9f/1//b/9v/2//f/9//3//f/9v/1//T/9P/1//b/+P/4//f/9f/1//T/8//1
//X/9//6//n/9//2//X/9v/2//b/9f/1//X/+P/4//f/9v/1//P/9v/3//n/+v/5//j/
+P/3//f/9v/1//X/9f/2//f/+f/2//T/8//y//P/8v/z//X/9P/1//X/9f/1//T/8//y
//P/8//z//P/8P/w/+//7v/w//D/8P/w/+7/7v/v/+//7v/u/+7/7f/w//L/8//x/+7/
7P/s/+z/7P/t/+3/7v/v/+7/7f/t/+z/7P/r/+v/6v/r/+3/7v/v/+7/7f/s/+r/6//r
/+v/6//q/+r/6//r/+v/6//r/+v/7P/s/+z/7v/s/+z/7v/w//L/8//0//T/8//y//L/
8//3//f/9v/1//P/8v/w//D/7//u/+v/5//p/+r/7P/t/+v/6P/m/+X/4v/h/+H/4f/j
/+P/4//j/+P/4v/i/+H/4f/h/+L/4//j/+L/4f/e/+D/3//f/9//4P/j/+n/8f/+/xEA
KABBAFYAZwB0AHsAfwCHAJIAlAB/AFYALQAJAOX/yP+7/7j/tf+1/7n/vf++/8T/zf/X
/9z/3v/e/97/3P/c/9v/3P/d/97/3//f/97/3f/c/93/3v/g/+H/4f/g/97/3f/f/9//
3//f/+L/4//j/+P/4f/h/+H/4P/g/+D/4P/h/+H/4v/j/+P/4P/g/+D/4f/i/+P/5P/l
/+X/5f/k/+L/4//l/+b/5v/l/+X/5f/m/+b/5v/m/+b/6f/q/+v/6//r/+r/6v/r/+z/
7f/u//D/7//v/+//8P/w//D/8f/y//X/9//5//r/+P/4//j/+//9/wAAAwAFAAMAAwAF
AAUABQAFAAYACAAKAAsACwALAA0ADAALAAsADQANAA4ADgAMAAwACwAJAAcABwAHAAcA
CAAFAAUABAAAAP3/+v/4//f/9v/2//f/9P/x/+//7f/s/+v/6//q/+n/6f/o/+f/5f/j
/+L/4v/h/+H/4v/i/9//3v/d/9z/3f/d/97/3v/f/9//3v/c/9r/3P/c/9z/3f/d/97/
3//d/9z/2//b/9r/2v/a/9v/3f/d/93/3P/b/9r/2v/b/9r/3P/c/9v/2//b/9r/2f/Z
/9n/2//e/97/3f/d/93/2//a/9n/1//Y/9n/3f/e/9z/3P/c/9v/3f/d/97/3v/e/97/
3//f/9v/2v/Z/9n/2v/c/97/4f/c/9r/2f/Y/9r/2P/Y/9n/1//Z/9r/2//Z/9j/1//W
/9b/1//Y/9n/1//Y/9j/2P/W/9b/1v/W/9b/1v/X/9f/1//W/9X/0//T/9T/1v/X/9b/
1P/T/9P/0//T/9f/1//W/9T/1P/U/9T/1P/T/9P/0//V/9X/1v/W/9X/0//S/9D/0v/T
/9P/0//T/9P/0//S/8//z//P/8//0v/S/9P/0//Q/8//zv/N/8//0P/R/9T/1P/U/9b/
2P/Z/9n/2f/Y/9b/1v/X/9n/2//b/9r/2f/X/9b/1P/U/9L/0v/Q/83/zP/M/83/zf/M
/8r/yf/J/8b/xf/F/8X/xf/F/8X/xf/F/8T/xP/D/8L/wf/B/8H/w//E/8X/xP/C/8H/
v/+//8L/yf/T/93/7v///xIAJQA4AEcAUABXAGEAbQB0AGoASwAeAPP/0/+1/6D/nf+c
/5v/m/+b/53/ov+o/7P/vf/C/8T/xP/D/8D/v/+9/7//v/+//7//wP/A/8D/wP++/77/
v/+//8L/wv/B/8H/v/+//7//v//A/8H/wf/B/8P/w//D/8L/wP/A/8D/wf/B/8L/w//D
/8L/wv/C/8P/w//D/8P/w//E/8X/xf/E/8L/w//D/8L/xP/F/8b/yP/G/8b/xv/G/8X/
xv/H/8f/yP/I/8n/y//L/8v/y//M/87/z//Q/9L/0v/S/9P/1P/W/9f/2P/Y/9n/2v/b
/9//3f/e/9//3//i/+P/5v/n/+f/5//o/+r/6//r/+r/6f/q/+r/6v/r/+n/6f/q/+r/
7P/s/+v/6f/n/+f/5//n/+T/4f/h/+D/3//d/9v/2v/Y/9b/1f/V/9b/0//R/8//zP/L
/8v/yv/H/8f/xv/F/8T/w//D/8T/wP+//7//vv++/77/vv++/8H/w//G/8j/yP/H/8X/
wv+//8D/v/++/7v/uf+4/7f/tf+0/7P/s/+0/7T/tP+1/7f/t/+3/7b/uP+4/7n/u/+6
/7r/uP+1/7j/uf+5/7n/u/+7/73/wP++/73/vf+9/7//wP/B/8H/wP+//8H/wP/D/8T/
xf/F/8X/xf/G/8b/x//I/8r/y//M/8z/zP/N/8v/zP/N/8//z//O/87/zv/Q/87/zv/P
/9H/0//U/9X/1P/U/9T/1P/V/9X/1f/V/9b/2P/Z/9r/2v/a/9r/2v/Z/9r/3P/d/97/
3v/e/93/3v/e/9//3//h/+D/4P/h/+P/4//j/+P/4v/i/+T/6P/o/+j/6P/o/+j/5//n
/+f/6f/p/+r/6v/q/+n/6f/o/+n/6//s/+3/7//v/+//7v/r/+v/6//r/+3/7v/w//H/
7//v/+//7//w//D/8P/y//T/9P/2//j/+//7//v/+v/8//z//f/////////+//3/+//6
//j/+P/4//j/9v/z//L/8v/z//P/8//y//L/8//y//H/8f/x//P/8//z//P/9P/0//X/
9f/0//P/8//z//X/9v/3//b/9v/x//H/9f/6/wMACwAXACoAPwBSAGEAcAB7AIQAiwCZ
AKUApACOAGUAPAAfAP//5//e/93/3P/f/9//3//n/+7/8v/5/wEABgAIAAoACAAGAAYA
BQAHAAcABwAHAAgACAAIAAgACAAIAAkACQAMAAwACwALAAsACwALAAsACgALAAsACwAO
AA8AEAAQAA4ADgAOAA8AEQASABMAEwAUABQAFAAVABUAFQAVABUAFwAZABoAGgAYABkA
GQAYABkAGwAdACAAIgAiACIAIgAhACIAIwAjACQAJAAlACcAJgAnACgAKgArACsAKwAs
AC8AMAAyADQANAA1ADYANgA4ADgAOAA7ADoAPAA+AD8AQQBBAEMAQwBEAEUARwBKAEsA
SwBKAEkASgBKAEoASwBJAEkASgBKAEoASgBJAEcARwBHAEcARwBIAEUARQBEAEMAQQA/
AD4APAA6ADkAOQA6ADcANQAzADIAMQAxADAALQAtACwAKwArACsALAAuACwAKwArACoA
KgAqACoAKgApACkAKgAqACoAKQAnACQAJQAoACkAKgAnACcAKAApACsAKgApACkAKAAo
ACgAKQAqACkAKAAmACgAKAApACsAKwAsACsAKQArACsAKgApACkAKQArAC4ALQArACoA
KQArACwALQAtACoAKQArACoALAAsACwAKwAsAC0ALwAwAC8ALgAuAC0ALAAsACwALQAr
ACwALQAvAC8ALgAuAC4ALgAsACwALQAqACsAKwArAC4ALgAuAC4AKgApACgAJwApACoA
KgAqACgAKAAoACgAJgAmACcAJwAqACoAKgApACgAKAApACkAKQAoACgAKQAnACcAJwAn
ACYAJgAoACgAJgAoACgAKAAoACcAJQAkACMAJAAlACcAKAAmACUAJQAkACQAJQAlACUA
JQAlACUAJAAjACMAIwAjACQAJAAlACUAJQAlACUAJQAoACgAKAAqACoAKgAsAC4ALQAt
AC0ALAAuAC4ALwAxADEAMQAwAC8AKwAqACgAKAAqACoAKAAlACIAIgAjACMAIgAgAB8A
HwAeAB0AHQAdAB8AHwAfAB8AIAAgACEAIQAeAB0AHQAdACAAIAAgAB4AHgAdABsAGwAi
ACkAMQA9AE4AXwByAIUAlACdAKQArwC7AMkAzAC2AI0AZABDACMABwD8//v//P/9//3/
/f8BAAQADAATABsAIAAiACIAIAAeAB4AHQAdAB0AHQAdACAAIAAgACAAHgAeAB8AHwAg
ACAAHwAfACEAIQAhACEAIQAhACAAHwAhACEAIQAgAB4AHgAeAB8AIQAiACMAIwAiACIA
IgAjACMAIwAjACMAJAAlACUAJAAiACMAIwAiACMAJQAnACoAKQAoACcAJgAlACYAJwAn
ACgAKAApACsAKwArACsALAAvAC8ALwAwADAAMAAxADIANAA1ADYANgA3ADgAOQA9AD0A
PgA/AD8AQQBBAEMAQwBFAEUARgBIAEcARwBGAEUARgBGAEYARwBGAEUARQBEAEYARgBF
AEMAQQBBAEEAQQA+ADsAOwA6ADkANwA1ADQAMQAuACwAKwArACkAKAAnACYAJQAlACQA
IQAhACAAHwAfAB0AHAAcABkAGQAaABoAGwAaABkAGAAXABcAGAAYABcAFwAWABQAFgAY
ABgAGAAUABMAEwATABQAFAAUABUAFAAUABQAFQAUABMAEgAQABIAEgATABUAFQAWABUA
EwAVABUAFAATABUAFQAXABoAFwAVABQAEwAUABYAGAAZABcAFQAWABQAFgAWABYAFQAV
ABUAFgAWABQAFAAVABUAFAAUABQAFQAUABQAFAAVABUAFAAUABQAFAASABIAEwASABMA
EwATABIAEgASABIAEQARABEAEQARABIAEgASABAAEAAQABAADgAOAA8ADwAQABAAEAAP
AAwADAANAA0ADwAOAA4ADwAPAA8ADwAOAAwADAAMAAwADgANAA0ADQALAAsADAAMAA4A
DQANAAwACgALAAsACwALAAsACwAKAAoACwAMAA0ACwAKAAoACQALAAsACwALAAwADAAM
AA4ADgAOABAAEgATABMAEwASABAAEAARABMAFwAXABYAFQAUABQAEwAUABMAEgAPAAsA
CwAMAA4ADwALAAgABgAFAAUABQAGAAcABQAFAAUABQAEAAQABQAFAAUABQAGAAcABwAG
AAUAAgACAAEAAQADAAQABQALABUAHgAvAEYAXwB0AIUAkgCbAJ8AqQC2ALwArQCKAF0A
OQAZAPb/4//e/93/3//h/+H/5P/q//P/+/8AAAQABAAFAAQABQAFAAUABQAFAAUABAAE
AAQABAAFAAYACAAJAAgACAAHAAcABwAHAAcABwAIAAkACQAJAAkACQAJAAgACgAKAAoA
CwAKAAoACgAJAAoACgAKAAsACwALAAsACwAKAAsACwAKAAwADQANAAwACgALAAwADgAQ
ABAAEAAQABEAEgATABMAEQAQABAAEQATABUAFwAaABkAGQAZABoAGgAaABsAHAAhACMA
JQAmACQAJAAkACcAKAAqACwALQArACsALQAtAC4ALwAxADQANgA3ADcANwA1ADQAMwAz
ADUANQA2ADYANAA0ADMAMQAzADMAMwAzADAALQAtACwAKwApACcAJgAkACIAIQAhACAA
HQAbABkAGgAZABkAGAAVABUAFAATABEADwAOAA4ADwAPABAAEAANAAwACwAKAAsACwAM
AAwACwALAAoACAAIAAoACgAKAAsACwAMAA0ACwAKAAkACQAKAAoACgALAA0ADQANAAwA
CQAIAAgACQAMAA4ADgANAAsACwAKAAkACwALAA0AEAAOAA0ADQANAAwADAAMAAsADQAN
ABAAEAAOAA4ADgANAA8ADwAQABAAEAAQABEAEQANAAwACwALAAwADgAQABMAEAAOAA0A
DAAOAAwADAANAAwADQANAA0ADQAMAAsACgAMAA0ADgAPAA4ADgANAAwADAAMAAwADAAM
AAwADQANAA0ADAALAAkACgAKAAsACwALAAoACgALAAkACQAJAAkACQAKAAsADAALAAsA
CgAJAAoADAAKAAoACgAKAAoACQAJAAkACQAJAAoACgAIAAcABwAGAAcACQAKAAsACwAL
AAsACgAHAAcABwAHAAoACgALAAsACQAJAAkACQAKAAoACgAMAA4ADgAQABIAEwATABMA
EgAUABQAFQAXABgAFwAVABMAEQAQAA4ADgAQABAADgALAAkACAAIAAcACAAGAAUABQAE
AAMAAwADAAMAAwADAAMAAgACAAMAAwACAAEAAQABAAIAAgACAAAAAAD/////AQAGAA8A
FwAlADoATQBeAG8AfACJAJQAnQCpALEArgCWAGsAQAAdAP3/5f/g/9//3P/d/+H/4//j
/+j/8v/7/wEABgAIAAgACAAGAAYABQAFAAUABQAFAAgACAAIAAgABwAGAAYABQAHAAgA
CAAJAAcABwAHAAcACAAJAAkACQALAAsACwAKAAoACgAKAAsACQAKAAsACwAKAAoACgAL
AAsACwALAAsADAANAA0ADAANAA8AEAAQAA4ADwAQABIAEgASABIAEgATABQAFQAVABcA
FgAWABcAFgAXABgAGgAbABsAGwAcAB0AHgAgACIAJAAlACYAJgAoACgAKAArACoALAAu
AC8AMAAxADQANQA1ADUANgA4ADgAOQA5ADkAOgA6ADoAOwA6ADkAOQA4ADkAOgA6ADkA
NwA3ADcANwA2ADMAMwAyADMAMQAvAC4AKgAoACcAJwAoACUAIwAhACAAHwAfAB4AHQAd
ABwAGwAbABkAGAAYABcAFwAYABgAFwAWABUAFAATABMAFAAUABUAFQAUABIAFQAYABkA
GgAYABcAFwAXABkAGAAXABcAFgAWABYAFwAXABcAFwAWABgAGAAZABsAGQAaABkAFwAY
ABkAGQAZABkAGQAbAB4AHAAbABsAGwAbABwAHQAdABsAGwAeAB4AIAAgACAAHwAdAB0A
HgAeAB4AHgAfAB8AIAAgACAAIQAgACAAIAAhACEAIAAgACAAIAAeAB4AHwAeAB8AHwAf
ACIAIgAiACIAIAAfAB4AHQAeACAAIQAiACAAIAAgACAAHgAeAB8AHwAiACIAIgAhAB8A
HgAeAB0AHgAeAB8AIQAfAB8AHwAfAB4AHgAeAB4AIAAhACEAIQAfAB4AHgAdAB8AHQAf
AB8AHwAfAB4AHgAeACAAHgAcAB4AHwAgACEAIgAgAB8AHwAfAB8AHwAgACAAIAAfAB8A
HgAeAB8AHwAfACEAIQAhACAAHwAfAB8AHwAgACAAIQAhACEAIQAhACEAJAAkACQAJgAm
ACYAKAAqACkAKQApACgAKQAqACwALwAvAC8ALgAtAC0ALAAqACoAKgAqACgAJQAkACQA
JQAlACYAJAAjACMAIAAfAB8AHwAgACEAIgAjACQAJAAlACUAJAAjACMAIwAmACYAJgAk
ACQAIQAhACUALAAxADkASQBeAHEAgACNAJoApQCuALsAyQDRAMoArACDAFwAPQAhAAsA
BgAHAAgABwAFAAcACwAQABgAIwAnACoALAAsACwAKgAqACkAKQApACkAKQAqACoAKgAq
ACgAKAApACkALAAsACsAKwAtAC0ALQAtACwALQAtAC0ALgAvADAAMAAwADAAMAAxADEA
MgAzADMAMAAwADAAMQAzADMAMwAzADQANQA1ADQAMwAzADIAMAAxADMANQA4ADYANgA2
ADYANwA4ADkAOQA6ADoAOwA9ADwAPQA+AEAAQQBBAEEAQgBEAEQARQBGAEYARwBIAEgA
SwBMAE0AUQBRAFIAUwBTAFQAVQBYAFkAVwBXAFgAWgBbAFsAWgBZAFoAWgBaAFsAWQBZ
AFoAWgBcAFwAWwBZAFcAVwBXAFcAVgBTAFMAUgBRAE8ATQBMAEwASgBJAEkASgBHAEUA
QwBCAEEAQQBAAD0APQA8ADsAOwA7ADwAPgA7ADkAOAA2ADYANgA2ADYANQA1ADYANgA1
ADUANAAyADMANgA3ADgANgA1ADUANQA3ADYANQA1ADYANgA2ADcAOAA3ADYANAA0ADQA
NQA3ADcAOAA3ADUANgA3ADcANwA3ADcAOQA8ADkANwA2ADUANQA2ADcANwA1ADUAOAA4
ADkAOgA7ADsAOQA5ADoAOgA4ADgAOQA5ADoAOgA6ADsAOAA4ADgAOQA4ADgAOQA6ADgA
NgA2ADcANQA3ADgAOQA4ADgAOAA4ADYANQA0ADMANAA2ADcAOAA4ADgAOAA4ADYANgA3
ADcAOAA4ADgANwA2ADYANwA3ADcANgA2ADcANwA3ADcANwA0ADQANAA0ADUANwA4ADkA
NwA2ADYANQA3ADUANwA6ADkAOAA3ADYANAAzADMAMwA0ADUANwA4ADcANQA0ADIAMwA1
ADYANwA1ADUANQA0ADUANQA1ADUANgA2ADcANwA1ADUANQA1ADgAOAA4ADoAOgA6ADwA
PgA/AD8APwA+AEAAQABBAEMARQBFAEQAQwBBAEAAPgA+AD4APgA8ADkANgA2ADcANwA4
ADYANQA1ADQAMwAzADMANgA3ADgAOQA5ADgAOAA3ADYANQA1ADUANwA4ADkAOAA0ADEA
LwAzADoAQwBLAFcAagB9AJIApQC0AL8AyADPANsA5QDkAM4ApQB+AF0APQAhABYAFQAW
ABUAEwAVABkAHgAmADEANwA6ADwAPAA8ADoAOgA5ADsAOwA7ADsAPgA+AD4APgA+AD4A
PwA/AEIAQgBBAEEAPwA/AD8APwBAAEEAQQBBAEIAQwBEAEQAQgBCAEIAQwBFAEYARwBH
AEQARABEAEUARwBHAEcARwBIAEkASQBIAEgASQBJAEgASQBLAE0AUABPAE4ATQBMAE8A
UABRAFEAUQBQAFAAUQBSAFMAVABWAFkAWQBZAFoAWgBaAFsAXABeAF8AYABgAGEAYgBj
AGcAZwBoAGkAaQBqAGsAbgBvAG8AbwBwAHIAdAB1AHUAdQB3AHYAdQB1AHUAdQB2AHYA
dgB2AHUAcwByAHEAcABvAG8AbQBuAG4AbQBrAGkAaABmAGQAYwBjAGMAYQBgAF8AXABb
AFsAWgBZAFkAWABXAFYAVQBVAFYAUwBTAFQAVABVAFQAUwBSAFMAUwBUAFQAUwBTAFIA
UABQAFIAUgBSAFEAUQBSAFMAVQBUAFMAUwBSAFIAUgBTAFMAUwBTAFIAUwBSAFIAUwBW
AFgAWABXAFkAWQBYAFcAVQBVAFcAWgBaAFkAWQBZAFoAWgBaAFkAWwBbAF4AXgBeAF4A
XgBdAA==
         </WaveFormData>
      </LeadData>
      <LeadData>
         <LeadByteCountTotal>10000</LeadByteCountTotal>
         <LeadTimeOffset>0</LeadTimeOffset>
         <LeadSampleCountTotal>5000</LeadSampleCountTotal>
         <LeadAmplitudeUnitsPerBit>4.88</LeadAmplitudeUnitsPerBit>
         <LeadAmplitudeUnits>��V</LeadAmplitudeUnits>
         <LeadHighLimit>2147483647</LeadHighLimit>
         <LeadLowLimit>268435456</LeadLowLimit>
         <LeadID>V6</LeadID>
         <LeadOffsetFirstSample>0</LeadOffsetFirstSample>
         <FirstSampleBaseline>0</FirstSampleBaseline>
         <LeadSampleSize>2</LeadSampleSize>
         <LeadOff>FALSE</LeadOff>
         <BaselineSway>FALSE</BaselineSway>
         <ExcessiveACNoise>TRUE</ExcessiveACNoise>
         <MuscleNoise>FALSE</MuscleNoise>
         <LeadDataCRC32>516270109</LeadDataCRC32>
         <WaveFormData>
BgAGAAYABgAFAAQAAwACAAQABAAEAAQAAgACAAIAAgAAAAEAAQABAAMAAwACAAIAAgAC
AAMAAwADAAQABAACAAAAAAAAAAAA/////wAAAAAAAAEAAQABAAEAAQABAAIAAgADAAQA
BQAFAAcACAAIAAoACgAJAAkABwAJAAsADAANAAwADAALAAoACgAKAAkABAACAAAAAAAD
AAMAAgABAP7//f/8//z/+v/6//r/+v/8//z//P/+//z//P/7//v//f/9//7//v/+//z/
/P/7//n/+f/7/wYAEgAfADAASgBnAIUAngCtALgAugC4ALwAwgC3AJEAWwAmAPf/0P+7
/7X/tP+3/7n/vf/E/8n/0f/f/+v/9f/6//7//f/8//r/+f/7//v/+//7//3//f/+//7/
/P/7//v//P/+//////////7//v/+//7//v////////8BAAEAAQABAAAAAAD///7/AAAB
AAMABAACAAIAAwAEAAQABAADAAIABAAGAAYABgAFAAUABQAEAAcACAAIAAgACwALAAsA
DAALAAsACwALAA4ADgAPAA8ADQANAA8AEgATABQAFwAZABcAGAAZABoAGwAcABwAHQAf
ACEAIwAjACUAJQAnACkAKQAqAC4AMQAvAC4ALgAuACwALgAuAC4ALgAuAC4ALQArACoA
KgAqACoAKgAqACoAJgAkACMAIwAjACAAHgAdAB4AHAAaABgAFQATABIAEgARABAADwAO
AA0ACgAKAAgACAAHAAcABwAIAAcABAABAAAA///+//7/AAABAAEAAQABAAAA/v/+//z/
/P/8//3//f/9//3//P/4//j/+P/5//v/+//8//3/+//7//n/+f/7//v/+//9//z//P/8
//v/+//6//r/+//8//3///8BAP///v/9//v//P/8//7/AAAAAAAAAAD//wAA////////
AAAAAAAAAQD///////////////8AAAEA//////7//v/+//3//P/8//7//v///////f/8
//v/+//8//3//v////3//v/+//7/+//6//r/+v/8//z//P/8//z/+//7//v/+f/5//n/
+f/6//r/+v/6//b/9v/3//f/+f/5//n/+f/5//n/+f/4//j/9v/4//j/+P/4//b/9v/2
//f/9//3//f/9//4//j/+P/4//j/9//2//b/+P/2//b/9v/0//T/8//z//T/9P/0//X/
9//3//f/9//1//b/9v/3//r/+//9/////v/+//7//v/7//v/+//9/wEAAgACAAAA/v/7
//n/+P/7//v/+f/4//T/9P/1//X/8v/x//D/7//w//D/8P/w/+//7v/t/+z/7v/w//D/
8P/t/+3/7f/t/+7/7v/u/+z/8v/x/+3/7f/v//j/AgAPACYARABjAIEAlgClALAArgCs
ALYAuACpAIEASQASAOP/vP+n/6P/pP+p/7H/t/+8/8P/zf/Z/+P/6f/s//D/8v/y//H/
8f/v/+//7//v//P/8//0//T/8v/x//H/8v/w//H/8f/x//P/9P/1//b/8//z//L/8f/z
//P/8//z//X/9v/2//b/9f/1//b/9v/4//j/+f/6//n/+P/2//T/9//6//v//P/7//v/
+//6//n/+v/6//r//P/9//7/AAAAAP///v/9/wEAAgAEAAUABAADAAQABgAEAAQABgAH
AAoADAAOABAAEAAQAA8ADwASABUAGAAZABkAGQAbAB0AGwAcACAAIwAlACQAJAAkACEA
IgAhACAAIQAiACMAIwAiACIAIwAkACEAIAAfAB4AHQAcABwAHQAaABYAEwARABMAEgAR
ABAADQALAAoACgAJAAgABwAGAAUAAgACAAAA/P/7//v/+//9//3/+//5//f/9//3//j/
9//3//b/9f/3//b/9P/0//L/8v/y//P/8f/x//H/8P/w//D/8P/x//H/8f/y//P/8//z
//H/8f/v/+//7//x//T/9P/0//P/8v/y//P/9f/z//P/9P/1//f/9v/1//P/8P/w//L/
9P/2//b/9v/1//X/9f/2//f/+f/4//f/9//3//f/9//3//X/9f/2//f/+f/5//j/+P/2
//X/9P/0//T/9P/1//X/9//2//X/9f/z//P/8//z//X/9v/2//b/9f/0//T/9P/z//L/
8f/w//H/8f/y//P/8f/x//H/8f/y//L/8v/y//D/8P/x//H/7//v/+//7//y//P/9P/0
//P/8v/x//D/8f/z//T/9f/z//L/8v/x/+7/8P/y//L/8v/y//D/8P/w//H/7//v/+//
7//v//D/8f/y//D/7//u/+7/8f/w//H/8v/w//D/7//v/+//7v/t/+3/7v/v//D/8f/w
//D/7//v//H/8//2//n/+P/4//j/+P/1//X/9f/3//r//P/9//z/+P/1//P/8v/z//P/
8f/w/+7/7v/v/+//7P/r/+r/6f/q/+r/6v/q/+r/6v/q/+r/7P/u/+7/7v/t/+3/7f/t
/+z/7P/s/+r/7P/r/+3/8f/3/wAADAAdADwAWgBzAIcAmAChAKAAogCqAKoAngB5AEEA
DQDm/8H/qv+n/6n/rP+z/7n/vf/I/9P/2//f/+f/6//s/+7/7//w//D/8f/x//H/8f/x
//H/8f/y//L/8//z//T/9v/0//X/9f/1//j/+P/4//j/9v/3//f/9//5//n/+f/5//v/
/P/8//z//P/7//v/+v/7//z//v8AAP7//v/9//z//P/+//7//v8AAAEAAgACAAEAAgAC
AAIABQAFAAUABgAGAAUABAADAAUABgAIAAkACQAJAAsADgAMAAwADgAPABEAEgATABQA
FQAWABYAFwAZABsAHQAdACAAIQAkACcAJAAkACcAKQApACgAKAAoACYAKAAoACgAKAAo
ACgAJwAmACYAJwAoACcAJgAlACQAJAAiACEAIQAfABwAGgAZABgAFgAUABIAEwARABAA
EAAOAAwACgAIAAoACAAJAAgABgAFAAUABQAFAAUAAwABAAEAAQABAAIAAAD///3/+//+
//7//f/+//z//P/8//3//f/9//3//P/7//z//f////z/+//7//v//P/9//z//f/7//v/
+//9//7//v/+//3//P/8//3////9//3//v///wEAAAD///3/+v/6//z//v8AAAAAAAD/
//////8AAAEAAQAAAP////8BAAEAAQABAAAA/////////f/9//z//P/9//3//f/+//z/
/P/9//3//v/+//7////9//3//f/9//v//P/8//z//P/8//3//v/9//z/+//6//v/+//8
//3/+//7//v/+//+//7//v/+//z//P/9//3//P/7//r/+f/6//v//P/8//7/+v/4//r/
+//8//3//v/8//z//P/9//v/+//7//v/+//8//3//v/9//3//f/+/wAA/v/+//7//v/+
//3//f/8//z//P/9//7///8AAAEA//8AAAAAAQAAAAEAAwAFAAgACAAIAAgABwAHAAcA
CQANAA4ADgAMAAoABwAFAAQABgAFAAIAAAAAAAAAAQABAP///f/7//n/+v/6//r/+v/4
//j/+P/4//r//P/8//z/+//7//v/+//7//r/+f/2//z/+f/5//n//f8GABAAHQAyAEwA
ZwCFAJoAqwCyALAArgC0ALYApwCBAEsAGADt/8r/t/+1/7b/t/+9/8P/yv/R/9v/5//v
//P/9v/2//n/+v/6//v/+//7//v/+//7//v//P/8//z/+//7//z/+v/7//v/+//+//7/
/v/+//z//f/9//3//f/9//3//f/+/wAAAQACAAEA///+//z//v8AAAMABgAEAAQAAwAC
AAAAAgACAAIAAwAFAAcACAAIAAgABwAGAAgACQAKAAwACwALAAsACwAMAAwADQANAA8A
DwARABQAEwASABMAEwAUABYAGAAaABsAHAAcAB0AHgAfACAAHwAiACMAJgApACcAKAAs
AC8ALwAuAC4ALgAsAC4ALgAuACwALAAsACsAKgAqACsALAApACgAJwAmACcAJgAmACcA
JgAiAB8AHQAcABoAGAAWABYAFQAVABYAEgAQAA4ADAAMAAoACwAKAAoACQAJAAkACgAJ
AAYAAwADAAMAAwAEAAEAAQAAAP//AAAAAP//AAD///7//f/9//3//f/9//z/+//8//3/
///+//3//f/9//7////+////////////AQABAAAA///9//z//P/9/////////wAAAQAD
AAIAAQD///7//v8AAAIAAAAAAAAA//8BAAEAAgADAAMAAgABAAEAAgADAAQABQAEAAMA
AwADAAMAAwACAAIABAADAAIAAgAAAAAAAQABAAEAAAD/////AQABAAEAAQD//wAAAAAA
AAEAAAAAAAAA/f/8//v/+v/9//3//v////3//f/9//3//P/8//z//P/+/wAA///9//z/
+v/6//r/+v/7//z//f////z/+//6//n/+v/6//r/+v/9//3//f/+//3/+v/5//j/+v/6
//n/+f/5//j/9//3//n/+f/5//n/+//8//z//f/9//3//v///wEAAgADAAQAAgABAAAA
AQAFAAYABgAEAAMAAQAAAAAA///9//n/9v/3//j/+v/7//n/9//1//P/8v/y//L/8v/0
//T/9P/0//H/8v/x//D/8v/z//T/9f/0//T/9P/y//L/8//z//P/9f/6/wIADwAeADYA
VwB5AJQApwC0ALgAtgC0ALoAtQCbAGcAMAD//9L/s/+n/6b/p/+r/7P/uv/B/8n/1f/h
/+n/7v/w//D/8P/v/+//8f/x//H/8f/y//H/8f/w//P/8//0//b/8//z//L/8f/y//L/
8v/y//P/9f/2//f/9v/1//T/8//1//b/9v/2//f/9//4//j/9v/2//f/+P/5//r/+v/6
//n/+v/5//j/+f/7//3//v/+//7//f/8//3//f/9//7/AAABAAIAAwACAAIAAwADAAMA
AwAFAAgABgAGAAgACQAJAAoACwAMABEAEgASABMAEgATABQAEwAVABcAGwAfAB0AHgAi
ACUAIwAiACIAIgAiACQAJAAkACQAJAAkACMAIgAiACMAJAAjACIAIQAgAB4AHAAbABsA
HQAaABgAFwAVABIADwAMAAwACwALAAwACgAIAAYABAADAAAAAAD+//3//f/+/////v/9
//r/9//3//f/9//4//X/9f/0//P/9f/0//L/8v/0//T/9P/1//T/8//y//D/7//w//H/
8//y//H/8f/x//H/8f/v/+//8f/x//H/8//z//L/8f/v//D/8P/x//P/8//z//T/9f/z
//L/8f/v/+//8P/z//b/8//y//H/7//w//H/8//1//f/9v/1//X/9f/1//X/9f/1//X/
9v/3//X/9f/0//T/9//3//f/+P/3//b/9v/1//X/9P/z//P/8//z//P/8//y//L/8f/w
//D/8P/x//L/8P/w//D/8P/w/+//7//v//H/8f/x//H/8f/w/+//7v/t/+7/8P/x//D/
7//u/+3/7//v//H/8P/w//D/8P/w//D/7v/u/+7/7//x//H/8f/x/+//7v/t/+z/7//v
/+//8P/w/+7/7v/u/+7/7v/t/+3/7v/u/+7/7//u/+3/7P/r/+7/8P/x//P/8v/z//X/
9//4//j/+P/4//n/+f/5//v/+//8//z/+v/5//f/9v/2//b/9f/y//D/7v/u/+//7//u
/+3/7P/r/+j/6P/o/+j/6v/q/+r/6v/o/+r/6v/q/+n/6f/p/+n/6//s/+3/7P/q/+n/
5f/n/+v/9v8AAA0AIgA+AFsAdQCKAJ0ApgCoAKgArgCwAKEAeQA/AAYA2/+6/6X/of+k
/6f/q/+v/7T/u//F/9P/3//n/+r/6v/o/+j/5//n/+n/6f/p/+n/6f/p/+r/6v/q/+n/
6f/q/+z/7f/t/+3/7f/s/+v/6v/r/+3/7v/v//H/8f/x//H/7//w//D/8P/z//P/9P/0
//L/8v/z//T/9P/0//P/8v/0//b/9v/2//T/9f/2//b/+f/6//r/+v/5//n/+f/6//n/
+f/5//n//P/8//3//f/7//v//f8AAAEAAgAFAAcABQAGAAcACAAJAAoACgALAA8AEQAT
ABMAEQARABMAFQAWABgAHQAhAB8AHgAeAB4AHgAgACAAIAAiACIAIgAhAB8AHgAeAB4A
HgAeAB4AHgAaABgAFwAXABUAEgAQAA8ADwAOAA0ADAALAAkACAAIAAcABgAFAAQAAwAA
AAAA/v/8//v/+//7//3//f/7//n/9P/z//L/8v/0//X/9f/1//X/9P/y//L/8v/y//L/
8//z//P/8//y//D/8P/w//H/8f/x//L/8//z//P/8f/x//H/8f/x//P/9P/0//T/8//x
//D/8P/x//L/8//1//f/9f/0//P/8f/y//L/9P/2//b/9v/2//X/9P/z//P/8//2//b/
9v/3//X/9f/1//X/9//3//j/+f/5//n/+P/4//j/9//2//b/9v/2//f/9//1//T/8//z
//X/9f/1//X/9//4//j/+P/1//T/9P/0//b/9v/2//b/9v/1//X/9f/1//X/9f/1//b/
9v/2//b/8v/y//P/8//1//X/9f/1//f/9//3//b/8v/y//b/+P/4//j/+P/4//f/9v/1
//X/9f/1//X/9f/y//L/8v/y//X/9f/1//b/9v/0//T/9P/y//L/8f/x//P/9P/1//f/
9f/1//X/9f/1//b/9v/3//n/+//+/wEAAAAAAAAAAAABAAEAAQADAAMABAAEAAIA///9
//z//P/+//3/+v/4//b/9v/3//f/+P/3//b/9f/y//L/8v/y//T/9P/0//T/9P/2//b/
9v/0//P/8v/x//P/9P/1//T/9P/x//H/9f/7/wQADgAfADoAWABxAIcAmAClAKgApgCs
ALIArACPAFkAIwD4/9P/uP+v/6//sv+3/7v/wf/K/9X/2//j/+//9f/4//r/+f/4//b/
9f/3//f/9//3//n/+f/6//r/+v/5//n/+v/7//3//v///////v/9//z//P/9//3//f/+
////AAABAAAAAAD///7/AQABAAIAAgAEAAQABQAGAAQABAADAAIAAwAGAAcACAAHAAcA
BwAGAAcACAAIAAgACwALAAsADAANAA0ADQANABAAEAARABEADwAPABEAFAAWABYAGAAZ
ABsAHAAdAB4AHwAgACAAIQAlACcAKQApACcAJwApACsAKwAsADAAMwAzADIAMgAyADEA
MgAxADAAMQAyADMAMwAxADAAMAAwAC4ALgAuAC4ALAAqACkAKQApACYAJAAjACQAIgAg
AB4AGwAZABgAGAAXABYAFQAUABUAEgASABAADAALAAsACwANAA0ACwAJAAgABwAGAAYA
BgAHAAcABwAHAAYABAAEAAIAAgACAAMABQAFAAUABAACAAIAAgADAAUABQAGAAcABQAF
AAMAAwADAAMAAwAFAAYABgAGAAUABQAEAAQABQAEAAUABwAJAAsACgAJAAcABAAEAAYA
CAAKAAoACgAJAAcABQAEAAMABgAGAAYABwAIAAkACgALAAoACQAJAAkACQAJAAgACAAI
AAcABgAGAAYABgAHAAcABwAGAAUABQADAAMAAwADAAUABgAGAAYAAwACAAIAAgAEAAQA
BAAEAAQAAwADAAMAAwADAAMAAwAGAAYABgAGAAIAAgADAAMAAwADAAMAAwADAAMAAwAC
AAAAAAAEAAQAAgACAAIAAgACAAAAAAAAAAEAAwADAAMAAwAAAAAAAAAAAAEAAQABAAIA
BAACAAIAAgABAAAA/v/9/wAAAAAAAAEAAwADAAMAAwADAAQABAAFAAYABwAJAAsACgAK
AAoACgALAAsACwANAA4ADgANAAoACQAHAAYABgAIAAcABAACAP7//v//////AAD///7/
/f/7//r/+f/4//r/+v/6//r//P/+//7//v/7//v/+//7//z//P/8//r//P/7//n/+/8B
AAwAFgAnADwAWAB1AI0AngCrAK4AsAC2AL4AvACfAGsANQAIAN//wv+1/7f/vP+//8H/
x//O/9X/3//p//P/+f/8//7//P/8//v/+//5//n/+f/5//3//f/+//7//v/9//3//v8A
AAEAAQABAAIAAgACAAIAAAABAAEAAQADAAMAAwADAAIAAgABAAAAAwADAAQABAAEAAQA
BQAGAAYABgAFAAQABAAGAAYABgAGAAcACAAIAAkACgAKAAoACQAJAAkACgALAAsACwAL
AA0ADgAQABEADwAPABEAFAAUABQAFgAXABcAGAAZABoAHQAeAB4AHwAjACUAJwAnACUA
JQAnACkAKQAqAC4AMQAvAC4ALgAuAC4AMAAwADAAMgAyADIAMQAuACwAKwAqACwALAAs
ACwAKgAoACcAJwAnACQAIgAhACIAIAAeABwAGgAXABUAFAAUABQAFAAUABEADgAOAAwA
CAAHAAcABwAJAAkABwAFAAQAAwACAAIAAgADAAMAAwADAAIAAAAAAAAAAAAAAAEAAQAB
AAEAAAD8//z//P/9//////8AAAEA//////3//f/7//v/+//9/wAAAAAAAP/////+//7/
///+////AQADAAMAAgABAP//AAAAAAIABAAGAAYABgAFAAMAAQAAAP//AgACAAIAAwAD
AAMAAwADAAIAAQABAAEAAwADAAIAAgAAAP///v/+/wAAAAABAAEAAQAAAP//////////
/////wEAAgACAAIA///+//7//v/+//7//v/+//7//f/9//3/+//7//v/+//+//7//v/+
//r/+v/7//v//f/9//3//f/7//v/+//6//r/+v/6//r//P/8//z//f/7//v/+//7//z/
/P/8//z/+//7//v//P/6//j/+P/4//n/+v/6//v/+//6//n/+f/7//v/+//7//n/+v/6
//v//P/9////AQAEAAQABAAEAAEAAQABAAMABQAGAAYABAAEAAMAAwAEAAMAAQD9//r/
+f/6//z//f/7//n/9//1//b/9v/2//b/9v/2//b/9v/0//b/9v/2//f/9//3//f/9//2
//X/8v/y//P/9f/3//n/+v8CAA0AHAAwAFEAcwCQAKUAtAC6ALYAtgC+AL8ArQB/AEQA
EQDo/8P/rf+q/6v/sf+3/77/xf/P/9n/5f/t//D/8v/z//T/9P/1//f/9//3//f/+P/3
//f/9v/3//f/+P/6//j/+f/5//n/+P/4//j/+P/5//v//P/9//v/+//7//v//f/+//7/
/v/+//3//f/8//7//v///wAAAgACAAEAAAD+/wAAAAAAAAIAAwAEAAQABAAEAAMAAgAE
AAUABgAIAAkACQAJAAkACQAIAAgABwAIAAkADAAQAA4ADgAQABEAEQASABMAFAAZABoA
GgAbABwAHQAeAB0AHgAfACIAJQAkACQAJwApACkAKAAoACgAKQAsAC0ALgAtACwAKwAp
ACgAKAApACoAKQAoACcAJgAmACQAIwAjACUAIgAgAB8AHQAaABcAFAAUABMAEwAUABIA
EAAOAAwACwAIAAgABgAGAAUABQAFAAQAAwAAAP3//P/9//7/AAD9//3//P/7//3//P/6
//r/+P/4//j/+f/5//n/+f/4//n/+v/7//3/+v/5//n/+f/3//f/9f/1//f/9//3//n/
+f/4//f/9f/2//b/9//5//n/+f/6//v/+//6//n/9//4//j/+v/8//v/+v/5//f/+f/5
//r/+//9//z/+//7//v/+//7//v//f/9//7////+//3/+//6//3//f/9//7//f/8//z/
+//7//r/+f/5//f/9//3//f/9//4//j/+P/4//j/+f/6//n/+P/3//b/+P/3//f/9//3
//f/9//3//b/9v/2//b/9v/2//f/9//1//X/9f/1//X/9f/1//T/9f/2//f/+P/1//X/
9P/z//b/+P/2//b/9v/2//T/9P/0//X/9f/1//X/9f/y//L/8v/y//X/9f/1//b/9v/0
//T/9P/y//L/8f/x//P/9P/1//f/9v/1//T/8//z//T/9P/1//j/+f/7//3//P/8//z/
/P/9//3//f///wAAAAD///z/+//5//j/+P/6//n/9v/0//L/8v/z//P/8v/x//D/7//u
/+7/7v/u//D/8P/w//D/7v/w//D/8P/x//H/8f/x//D/8P/w/+7/7v/v/+//8f/5/wQA
DgAhADwAWABxAIkAmgCnAKwArACyALYAsACPAFcAGwDu/8n/sP+p/6v/rP+x/7n/vf/C
/8v/2f/j/+v/8f/0//b/9P/0//P/8//z//P/8//z//f/9//4//j/9//1//T/9P/1//f/
+P/5//j/+P/4//j/+P/5//n/+f/7//v/+//7//n/+v/6//r/+//7//z//P/8//z//f/+
//7//v/9//z//f8AAAEAAgAAAAEAAgACAAMABAAEAAQABwAHAAcACAAHAAcABwAHAAoA
CgALAAsACwALAA0AEAASABIAFAAVABUAFgAXABgAGgAaABkAGQAdAB8AIQAhACEAIQAj
ACUAJwAoACwALwAuACwAKwAqACoALAAsACwALQAuAC8ALwAsACoAKQAoACsALAAtAC4A
KwAoACYAJQAlACIAIAAfAB8AHgAdABwAGgAXABUAFAAVABQAEwASAA8ADAAMAAoACgAJ
AAkACQAKAAkABgADAAEAAQABAAIAAgADAAMAAwABAAAA/v/+/wAAAAAAAAEAAwADAAMA
AgD+//7//v///wEAAQACAAMAAQABAP////////////8BAAQABAAEAAMAAQAAAAAAAQAA
AAEAAwAFAAUABAADAAEAAAAAAAIABAAGAAYABgAFAAQAAwADAAMABgAGAAYABwAGAAUA
BAADAAMAAwAEAAUABgAHAAcACAAHAAUAAwACAAMABAAGAAcABQAEAAMAAwABAAEAAQAB
AAIABAAFAAYAAgAAAP///v8BAAIAAwAEAAQAAwADAAMAAQABAAEAAQAEAAQABAAEAAAA
AAABAAEAAQABAAEAAQABAAEAAQAAAP7//v/+//7///8BAAIAAwABAAAAAAD//wAAAAAB
AAEAAQAAAAAAAAD+/wAA/v/+/wAAAQACAAMABAADAAIAAQABAAEAAQABAAEAAAAAAAAA
AAABAAEAAQACAAMAAgADAAQAAgACAAEAAQACAAIAAgADAAEAAQABAAEAAwAEAAQABQAG
AAcACQALAAoACgAKAAoADAANAA4AEQARABIAEgAQAA8ADQAMAAwADAALAAgABgAEAAQA
BQAFAAQAAwACAAEAAAAAAAAAAAACAAIAAgACAAIABAAEAAQAAwADAAMAAwAEAAQABAAC
AAIAAwADAAcADwAWACIANQBQAGwAhQCXAKgAswC4ALwAwgDGALoAkwBdACcA/v/d/8j/
wf/F/8r/z//R/9X/3P/j/+3/+f8BAAUACAAIAAgACAAHAAcABwAHAAcABwAJAAkACgAK
AAgABwAHAAgACgALAAsACwAMAAwADAAMAAwADQANAA0ADgAPABAAEQAPABAAEAAQABMA
EwAUABQAEwASABIAEgATABQAFAAUABYAGAAYABgAFwAXABcAFgAZABoAGgAaABsAGwAb
ABwAHQAdAB0AHQAfACAAIgAjACEAIQAjACYAKAAoACoAKwArACwALQAuADAAMAAvAC8A
MgA1ADgAOQA7ADsAPQA/AEEAQgBGAEkASABGAEUARABCAEQARABEAEYARgBGAEUARQBE
AEQARABCAEIAQgBCAEAAPgA9AD0APQA6ADgANwA4ADYANAAyADEALwAuAC4ALQAsACsA
KgApACYAJgAkACIAIQAhACEAJQAlACMAIQAeAB0AHAAcAB4AHwAfAB8AHQAcABoAGgAa
ABoAGgAbABwAHQAeAB4AGgAaABoAGwAbABsAHAAdAB0AHQAbABsAGwAbABsAHQAeAB4A
HgAdAB0AHAAcAB0AHgAfACEAIwAhACAAHwAdABwAHAAeACAAIgAiACIAIQAgAB8AHwAf
ACQAJAAkACUAJAAjACIAIQAhACEAIgAjACUAJQAkACQAIgAhACAAIAAiACIAIwAjACEA
IAAfAB8AIQAhACEAIQAhACIAIgAiAB8AHgAeAB4AIAAgACAAIAAiACEAIQAhAB8AHwAf
AB8AIgAiACIAIgAgACAAIQAhAB8AHwAfAB8AIQAhACEAIAAfAB4AHQAcAB8AIQAiACMA
IQAgACAAHwAeAB4AIQAiACEAIAAfAB4AHgAeAB4AHwAhACEAIQAhAB4AHgAeAB4AIQAh
ACEAIgAgAB4AHgAeACAAIAAfAB8AIgAiACIAIwAhACEAIQAhACEAIgAiACMAJAAlACcA
KQAqACoAKgAqACsAKwArAC0ALwAwADAALgAtACsAKgAqACgAJwAkACIAIgAiACMAIwAi
ACEAIAAfAB4AHgAeAB4AHwAgACEAIgAhACIAIQAgACEAIQAhACEAJAAkACQAIgAeAB0A
HQAhACkANgBAAE8AZgCEAKMAuQDKANkA3ADcAOAA5gDeAMEAjwBZACwAAwDo/9v/3f/g
/+P/5f/p//L/+f8FABEAGwAhACQAJAAkACQAIwAjACMAIwAjACMAJwAnACgAKAAoACcA
JwAoACoAKwArACsAKgAqACoAKgAqACsAKwArACsAKwArACsAKwAsACwALAAvAC8AMAAw
AC4ALgAvADAAMgAyADEAMAAyADQANAA0ADIAMwA0ADQANgA4ADkAOgA6ADkAOAA4ADoA
OwA8AD0APAA8AD0APQA9AD0APwBCAEMARABHAEkARwBIAEkASgBLAEwATABNAFAAUwBW
AFcAVwBXAFkAWwBbAFwAYABjAGEAYABgAGAAYgBkAGQAZABkAGQAZABjAGEAYABgAGAA
XgBeAF4AXgBcAFoAWQBZAFsAWABWAFUAVgBUAFIAUABNAEsASgBKAEsASgBJAEgARQBC
AEIAQABAAD8APwA/AD8APwA9ADsAOQA5ADkAOgA6ADsAOwA7ADsAOgA4ADgAOAA4ADgA
OQA5ADkAOQA4ADgAOAA4ADkAOQA5ADoAOwA5ADkANwA3ADkAOQA5ADsAOgA6ADoAOQA6
ADoAOwA9ADwAPQA/AEEAPwA+AD0AOwA7ADwAPwBCAEAAQABAAD8AQQBBAEIAQwBGAEQA
RABDAA==
         </WaveFormData>
      </LeadData>
   </Waveform>
</RestingECG>
