# Supplementary material for: Detection of Left Atrial Enlargement Using a Convolutional Neural Network-Enabled Electrocardiogram
Source: Front Cardiovasc Med. 2020 Dec 17;7:609976. doi: 10.3389/fcvm.2020.609976 (PMC7773668; doi:10.3389/fcvm.2020.609976)
Supplement: Supplementary file 3 [file Data_Sheet_3.ZIP › normal2/1802017577_5508_0000001J.XML]

<?xml version="1.0" encoding="Windows-1252"?>
<!DOCTYPE RestingECG SYSTEM "restecg.dtd">
<RestingECG>
   <PatientDemographics>
      <PatientID>1802017577</PatientID>
      <PatientAge>69</PatientAge>
      <AgeUnits>Years</AgeUnits>
      <Gender>Male</Gender>
      <PatientLastName>lifamiao</PatientLastName>
   </PatientDemographics>
   <TestDemographics>
      <DataType>Resting</DataType>
      <Site>1</Site>
      <AcquisitionDevice>MAC55</AcquisitionDevice>
      <Status>Unconfirmed</Status>
      <Priority>Normal</Priority>
      <AcquisitionTime>10:33:43</AcquisitionTime>
      <AcquisitionDate>03-29-2017</AcquisitionDate>
      <CartNumber>1</CartNumber>
      <AcquisitionSoftwareVersion>009C</AcquisitionSoftwareVersion>
      <XMLSourceVersion>MAC5000 v1.0</XMLSourceVersion>
   </TestDemographics>
   <RestingECGMeasurements>
      <VentricularRate>69</VentricularRate>
      <AtrialRate>69</AtrialRate>
      <PRInterval>152</PRInterval>
      <QRSDuration>84</QRSDuration>
      <QTInterval>396</QTInterval>
      <QTCorrected>424</QTCorrected>
      <PAxis>68</PAxis>
      <RAxis>65</RAxis>
      <TAxis>41</TAxis>
      <QRSCount>11</QRSCount>
      <QOnset>220</QOnset>
      <QOffset>262</QOffset>
      <POnset>144</POnset>
      <POffset>198</POffset>
      <TOffset>418</TOffset>
      <ECGSampleBase>500</ECGSampleBase>
      <ECGSampleExponent>0</ECGSampleExponent>
   </RestingECGMeasurements>
   <Diagnosis>
      <Modality>Resting</Modality>
         <StatementCount>2</StatementCount>
         <LabelText>12SL ��ϳ���</LabelText>
      <DiagnosisStatement>
         <StmtFlag>ENDSLINE</StmtFlag>
         <StmtText>�������</StmtText>
      </DiagnosisStatement>
      <DiagnosisStatement>
         <StmtFlag>ENDSLINE</StmtFlag>
         <StmtText>���� ECG</StmtText>
      </DiagnosisStatement>
   </Diagnosis>
   <Waveform>
      <WaveformType>Rhythm</WaveformType>
      <WaveformStartTime>0</WaveformStartTime>
      <NumberofLeads>8</NumberofLeads>
      <SampleType>CONTINUOUS_SAMPLES</SampleType>
      <SampleBase>500</SampleBase>
      <SampleExponent>0</SampleExponent>
      <HighPassFilter>16</HighPassFilter>
      <LowPassFilter>150</LowPassFilter>
      <ACFilter>NONE</ACFilter>
      <LeadData>
         <LeadByteCountTotal>10000</LeadByteCountTotal>
         <LeadTimeOffset>0</LeadTimeOffset>
         <LeadSampleCountTotal>5000</LeadSampleCountTotal>
         <LeadAmplitudeUnitsPerBit>4.88</LeadAmplitudeUnitsPerBit>
         <LeadAmplitudeUnits>��V</LeadAmplitudeUnits>
         <LeadHighLimit>2147483647</LeadHighLimit>
         <LeadLowLimit>268435456</LeadLowLimit>
         <LeadID>I</LeadID>
         <LeadOffsetFirstSample>0</LeadOffsetFirstSample>
         <FirstSampleBaseline>0</FirstSampleBaseline>
         <LeadSampleSize>2</LeadSampleSize>
         <LeadOff>FALSE</LeadOff>
         <BaselineSway>FALSE</BaselineSway>
         <ExcessiveACNoise>FALSE</ExcessiveACNoise>
         <MuscleNoise>FALSE</MuscleNoise>
         <LeadDataCRC32>2556200425</LeadDataCRC32>
         <WaveFormData>
+v/6//r/+v/4//j/+P/4//v//P/9//7/+//6//n/+P/7//z//f/+//7//v/+//7//v/+
//7//v8BAAIAAwAEAAEAAAD///7/AQACAAMABAAEAAQABAAEAAQABAAEAAQABwAIAAkA
CgAHAAYABQAEAAUABgAHAAgABwAGAAUABAACAAIAAgACAAUABgAHAAgABgAEAAIAAAAB
AAIAAwAEAAMAAgABAAAA///+//3//P/+//7//v/+//v/+v/5//j/+f/6//v//P/6//r/
+v/6//n/+P/3//b/+f/6//v//P/5//j/9//2//f/+P/5//r/+P/4//j/+P/2//b/9v/2
//f/+P/5//r/+f/4//f/9v/3//j/+f/6//r/+v/6//r/+P/4//j/+P/5//r/+//8//n/
+P/3//b/+f/6//v//P/8//z//P/8//v/+v/5//j/+//8//3//v/7//r/+f/4//n/+v/7
//z/+v/6//r/+v/4//j/+P/4//n/+v/7//z/+//6//n/+P/5//r/+//8//v/+v/5//j/
+P/4//j/+P/5//r/+//8//n/+P/3//b/9//4//n/+v/6//r/+v/6//n/+P/3//b/9//4
//n/+v/5//j/9//2//f/+P/5//r/+P/4//j/+P/2//b/9v/2//n/+v/7//z/+f/4//f/
9v/3//j/+f/6//j/+P/4//j/9v/2//b/9v/3//j/+f/6//f/9v/1//T/9f/2//f/+P/2
//b/9//4//b/9v/2//b/+f/7//z//f/6//n/+f/4//n/+v/8//3/+//7//v//P/8//3/
/f/9//7///8AAAAA///+//3//f8AAAAAAQADAAMAAwABAAEA/v/+//7//P///wAAAQD/
//v/+P/3//b/9//3//j/+P/4//j/9//3//f/9//2//X/9v/3//f/9//2//X/9P/0//f/
9//3//X/+f/3//X/8f/v//H/8f/z//f/+v/5//v//P/9/wIADgAbACsAPABNAFoAYgBm
AGQAXgBOADoAIQAKAPr/7//n/+X/5P/k/+f/7f/x//P/9v/0//L/8P/w/+//7//y//P/
9P/1//P/8f/z//P/8v/x//L/8f/z//T/9P/1//X/9P/z//L/9f/2//b/9P/2//b/9v/2
//T/8//0//P/9f/2//f/+P/1//T/8//z//T/9f/2//f/9//3//f/9//1//X/9P/1//X/
9//5//v/+f/3//b/9P/4//n/+v/7//v/+//7//v/+f/5//r/+f/7//z//f/+//7//f/9
//3/AAABAAAAAQABAAEAAQACAAAAAAABAAAAAQADAAQABgADAAIAAQABAAUABQADAAIA
AwADAAMAAwADAAMAAgABAAIAAgADAAQAAQAAAP7//f8AAAAA/v/9//7//v/9//3/+v/6
//r/+v/7//r/+//8//j/9//3//b/9//3//f/+P/6//n/+f/5//n/+P/3//b/9v/3//j/
+P/1//X/9P/0//f/+P/4//n/+P/4//j/+f/2//b/9v/1//f/9//5//v/+f/4//b/9P/1
//b/9//4//r/+v/6//v/+P/3//f/9v/4//n/+v/7//r/+f/4//j/+v/6//r/+v/6//n/
+f/6//j/+P/5//n/+//6//v//f/6//n/+f/4//r/+//7//z//f/9//3//f/6//r/+//4
//r/+//9/////P/7//v/+v/+//z//P/8//3//f/9//3/+v/6//r/+f/7//z//f/+//v/
+v/5//n/+v/7//v//P/6//r//P/8//n/+f/5//n/+//8//3////8//v/+f/4//n/+v/6
//v/+f/5//v/+//4//j/+P/4//r/+//9//7//P/7//r/+f/7//v/+//6//r/+v/7//v/
9//1//j/+f/6//v//P/8//z/+//6//r/+v/6//v//P/9//7////9//z/+//6//z//f/+
/////f/+/wAAAQABAAEAAQABAAMAAgACAAIAAQABAAEAAAAEAAcACAAJAAYABQADAAIA
AgAAAAAAAAACAP///v/8//n/+P/3//X/+P/4//n/+v/3//f/+P/5//f/9//3//f/+f/5
//r/+//5//j/9//1//j/9//4//n/+//3//X/8//z//P/9//6//3//f/+/wMACgASAB0A
LQBAAFEAYABqAGwAbgBmAFAANgAfAAYA9P/t/+v/6f/q/+j/6f/r/+//8//0//j/+P/2
//T/8//z//P/8//z//P/9v/1//j/+f/3//X/9f/z//X/9v/2//f/9v/2//b/9v/1//b/
9v/0//f/+P/5//r/+f/3//f/9f/3//j/+f/6//n/+P/3//f/9//3//f/9//4//n/+v/7
//r/+f/3//f/+P/5//r/+//5//n/+v/6//v/+//7//v//P/9//7////9//3//v/9////
AAABAAIAAgABAAEAAQADAAMAAQABAAIAAwAEAAYABQAEAAQAAgAEAAUABQAGAAQABAAE
AAUABQAFAAMAAgAEAAUABgAHAAYABQADAAEAAgACAAMABAACAAIAAQABAAAAAAD+//3/
//8AAAAAAQD+//z/+v/4//r/+v/8//7//P/7//v/+v/6//n/+P/4//n/+f/6//v/+v/4
//b/9P/1//f/+f/6//n/+f/4//j/9v/2//X/9f/3//j/+f/7//n/+P/3//X/+P/3//j/
+f/5//r/+v/6//j/+P/4//j/+f/6//v//f/6//n/+f/4//r/+//8//3//P/7//r/+v/6
//r/+v/6//v/+//8//7/+//6//r/+f/7//r/+//9//z/+//7//r/+f/5//j/+P/6//v/
/P/9//r/+v/7//j/+//7//z//f/8//v/+//6//r/+P/4//j/+v/7//z//f/6//r/+v/5
//n/+v/7//z/+v/6//r/+//5//n/+P/4//n/+v/9//7/+v/5//j/9//5//r/+//9//z/
+//5//j/+v/6//n/+f/7//v//f/9//v/+v/5//j/+v/7//3//v/+//3//P/7//n/+f/5
//j//v/8//z/+//6//n/+P/7//z//P/8//z//P/8//3//P/7//r/+f/7//z//f/+//7/
/f/8//v//f/+/wAAAQABAAEAAQABAAAA/v/9//z///8BAAMABAAEAAUABAADAAIAAwAD
AAQABAACAAIAAgABAP3/+//4//n/+v/7//v/+v/4//f/9v/3//f/+P/5//v/+//7//v/
+f/3//b/9f/2//j/+v/7//r/9//2//X/8//1//f/+f/7//n/+f/2//X/9f/8/wMACgAW
ACUAMwA+AE0AXABmAGwAbABkAFQAPgAhAAQA8P/l/9//4//o/+z/7//x//P/8//w/+7/
7v/w//L/9f/3//X/9f/1//X/9P/x//L/8f/0//X/+P/5//f/9v/0//P/9v/2//b/9v/3
//j/+P/2//T/9P/0//T/9v/3//r/+//5//j/9//2//j/+P/4//n/+//7//v/+//6//n/
+P/3//n/+//8/////P/7//r/+f/7//v//P/8/////////////P/7//r/+f/9////AgAD
AAEAAAD///7/AQABAAIAAwAFAAUAAwADAAEAAQABAAIABAAGAAkACgAIAAcABQAEAAYA
BgAGAAcACwALAAkACAAGAAUABAADAAUABwAIAAkABgAEAAMAAgAEAAQAAwADAAYABgAE
AAMAAQAAAP7//f///wAAAQACAP///P/7//r/+v/7//3//v/+//3//P/8//v/+f/4//f/
+f/6//v//P/6//n/+P/2//j/+f/5//r/+v/6//n/+f/2//b/9v/3//j/+v/8//3//P/5
//j/9//3//j/+P/4//n/+v/7//z/+f/4//f/9//6//v//f/+//z/+//6//n/+f/5//n/
+v/8//z//P/8//v/+f/4//j/+//8//7////9//r/+f/5//v/+//8//z///////7//v/8
//v/+v/5//r//P////7//f/7//r/+f/7//v//P/8//7//P/8//z/+v/5//j/9//6//z/
/v////3//P/7//r/+v/6//r/+//9//3//P/8//n/+P/5//j/+v/7//z//f/7//r/+f/5
//n/+f/4//j//v/+//v/+P/2//b/9v/2//j/+v/7//z/+//6//n/+f/7//v/+//7//7/
/v/+//7//v/9//z/+//+/wAAAwAFAAQAAwACAAEAAQAAAAAAAAABAAMABQAGAAYABwAG
AAUABQAFAAQABAADAAAA///+/wAA/f/8//r//P/8//z/+//6//j/9//2//j/+f/7//3/
+v/5//j/9//4//f/9//3//n/+v/7//v/+v/3//b/9f/5//v/+//7//f/9f/z//T/9f/5
//7/BQAMABQAIQAtADoASQBaAGoAcgB0AG4AXABEACUABgDy/+f/5f/n/+r/7v/v/+//
8f/v/+7/8P/y//T/+P/7//n/+P/3//b/9f/3//X/9//3//f/9//5//n/9//2//T/8//3
//j/+f/6//r/+v/5//b/+P/4//j/+P/7//v//f/9//n/+P/3//b/+P/6//z////8//v/
+v/5//v/+//7//v//v//////AQD8//v/+v/5//v//f8AAAIAAAD///7//f/9//3//f/9
////AQAEAAUAAQAAAP///v8CAAMABQAHAAgABwAEAAMABAAFAAYACAAJAAoADAAMAAoA
CQAHAAYABwAIAAkACwAMAAsACAAGAAcABwAHAAcACgALAAsACwAGAAQAAwACAAMABAAE
AAUABQAEAAEA//8AAAAA/////wAAAAAAAAAA///8//v/+v/8//3///8AAP3/+//5//j/
+v/5//n/+f/8//z//P/8//r/+f/4//b/+f/7//z//v/7//r/+P/3//j/+P/4//n/+//8
//3//f/8//n/+P/3//r//P/9//7//f/8//v/+v/6//r/+v/7//3//f/+//7//P/7//r/
+f/8//3//v8AAP///v/9//z//P/7//v//P/+//7///////z/+v/6//v//P/9////AAD/
//3/+v/4//j/+f/6//v/+//8//7//P/6//n/+f/5//r/+//9//7//f/6//n/+P/4//n/
+v/7//v//P/9//3/+//6//n/+P/5//r/+//9//v/+//6//r/+P/4//r/+v/6//v//P/9
//n/+P/3//f/+v/7//v//P/6//r/+f/5//n/+f/7//v//v/+//z/+//6//n/+P/7//z/
/P/8//z//P/8//3//P/7//r/+f/9//7///8AAP7//f/8//v//P/+/wEAAwADAAMAAwAD
AAIAAAD///7/AAADAAYACAAGAAcABgAFAAQABQAFAAYABAACAAIAAgAAAP3//P/6//v/
/P/9//3//P/6//n/+P/4//n/+//9//v/+//7//v/+P/3//f/9//4//r//P/9//r/9//2
//X/9//5//v//f/7//n/9//2//f/9//6////CAASAB0AKQA2AEUAUgBiAG4AdgB2AGoA
VgA7ABoA/P/r/+X/5f/o/+z/7//x//P/8f/w//D/8v/0//T/+f/9//r/+f/4//f/9f/z
//X/9f/2//f/+v/7//n/+P/2//X/9//4//n/+v/5//r/+v/4//j/+P/4//j/+//7//3/
/f/7//r/+f/4//r/+v/6//v/+//7//v/+//5//n/+f/5//v//f/+/wEA/v/9//z/+//8
//3///8AAP///////////v/9//z/+////wEABAAFAAMAAgABAAAAAwADAAQABQAHAAcA
BQAFAAMAAwADAAQABgAIAAsADAAKAAkABwAGAAcACAAJAAsACwALAAkACAAHAAcABwAH
AAoACwALAAsACAAGAAUABAAGAAYABQAFAAYABgAEAAMAAAAAAP////8BAAIAAwAEAAEA
/v/9//z//f/9//7//v8AAP///v/+//3/+//6//n/+//8//3//v/6//n/+P/2//f/+f/6
//z//P/8//v/+//4//j/+P/5//z//v8AAAEA/v/7//r/+f/7//z//P/8//z//P/8//z/
+//6//n/+f/8//3///8AAP7//f/8//v//f/9//3//v/+//7//v/+//3/+//6//r/+//8
//7////8//r/+v/7//3//f/+//7///////7//v/8//v/+v/5//r//P////7//f/7//r/
+f/5//n/+v/6//7//P/8//z/+v/5//j/9//4//r//P/9//v/+v/5//j/+v/6//r/+//7
//v/+v/6//n/+P/5//j/+v/7//z//f/7//r/+f/5//n/+f/4//j/+v/6//n/+f/4//f/
+P/3//n/+v/7//z/+f/3//T/9v/2//b/9v/4//r/+//8//n/+P/3//f/+v/7//z//f/9
//z/+//6//n/+f/5//n//P/+/wEAAwAAAP///v/9/wAAAAABAAIAAAABAAIAAgABAAMA
AwADAAIAAwADAAQAAQD+//3//P/9//v/+//6//j/+P/4//f/9//2//b/9v/2//f/+f/7
//n/9//1//P/9P/1//f/+f/4//j/+P/3//f/9f/1//X/+//7//f/8//x/+//7//y//f/
+f/8/wMACAAOABUAIwA0AEUAVABkAGwAbABkAFQAOgAZAPz/7P/l/+X/5//s/+r/5//p
/+v/6//u//L/8v/0//b/9//1//T/8//y//H/9P/z//b/9//1//X/9//3//T/9P/z//P/
9//4//n/+v/5//j/9v/y//T/9v/4//r/+P/3//j/9//4//j/+P/4//r/+v/6//v/+v/5
//j/9//4//n/+v/7//v/+//6//v/+f/5//n/+f/6//v//f/+//z/+//6//n/+//9////
AQD/////AAD//wAAAAAAAAAAAgADAAUABwAGAAUAAgABAAQABQAGAAgABgAGAAcABgAF
AAUABAAEAAcACAAJAAsACwAJAAUAAgADAAUABwAJAAkACQAIAAcABQAEAAQABAAFAAYA
BgAHAAUABAABAP////8AAAAAAQD+//7//v/+//7//P/8//z//P/9////AAD+//v/+P/2
//n/+f/6//v/+v/6//r/+v/5//n/+f/4//n/+//8//7//P/6//f/9f/3//j/+f/7//r/
+v/6//n/+f/3//f/9//4//r/+//8//n/+P/3//b/+f/6//v//f/7//v//P/8//n/+f/5
//n//P/9//7/AAD+//z/+v/4//v/+//8//7//P/8//3//f/6//j/+P/5//r/+//9//7/
/P/7//n/+P/6//v//P/9//v//P/+//z//P/7//v/+//8//3///8AAP7/+v/4//b/+f/7
//3////8//z//P/7//j/+P/4//j/+//8//3////8//v/+f/4//r/+v/8//z/+//7//v/
+//6//r/+v/7//z//f/9//7/+//6//j/9//4//n//P/9//z//P/8//z/+v/5//n/+P/9
//3//P/7//r/+f/4//v//P/8//z//P/8//z//f/7//v/+//7//7//v/+//7//f/9//3/
/f///wAAAgADAAEAAQABAAEAAAD+//3//P/+/wEABAAGAAQABQAEAAMAAwADAAIAAgAC
AAAAAAAAAP//+//5//b/+f/6//v/+//6//j/9//2//f/9//4//n/+//7//v/+//5//f/
9v/1//b/+P/6//v/+f/3//f/9//1//f/+//7//v/+//5//b/8//1//r/AQAKABYAJQAx
ADwARwBMAFAAVgBUAEYANgAkAAsA8v/m/+P/4//l/+j/7P/x//X/9f/1//T/8v/w//L/
9P/3//n/9//3//f/9//1//P/9f/1//b/9//6//v/+f/4//b/9f/4//j/+P/4//v//P/8
//r/+f/4//f/9v/4//n//P/9//v/+v/5//j/+v/6//r/+//9//3//f/9//r/+f/4//f/
+//9//7/AQD+//3//P/7//3//f/+//7////////////+//3//P/7////AQAEAAUAAwAC
AAEAAAADAAMABAAFAAcABwAFAAUABAADAAIAAgAEAAYACQAKAAgABwAFAAQABgAGAAYA
BwALAAsACQAIAAYABQAEAAMABQAHAAgACQAGAAQAAwACAAQABAADAAMABAAEAAIAAQD/
//7//P/7//3//v///wAA/f/6//n/+P/5//n/+v/6//z/+//6//r/+f/3//b/9f/3//j/
+f/6//f/9//3//b/9v/3//f/+P/6//r/+f/5//f/9v/1//X/9v/4//r/+//6//f/9v/1
//X/9v/2//b/9//4//n/+v/3//b/9f/1//j/+f/7//z/+v/5//j/9//5//n/+f/6//v/
/P/9//7/+//5//j/+P/5//r//P/9//v/+P/3//f/+f/5//r/+v/9//3//P/8//r/+f/4
//f/+P/6//3//P/7//n/+P/3//f/9//4//j//P/6//r/+v/3//f/9//3//j/+v/8//3/
+f/4//f/9v/4//j/+P/5//v/+//6//r/9//2//f/9v/4//n/+v/7//j/+P/4//n/9//3
//b/9v/5//r/+v/7//j/9//4//f/9//4//n/+v/4//f/9//2//X/9//6//r/+v/6//r/
+P/4//f/9v/3//j/+f/7//n/+f/5//n/+P/4//j/+P/8//3//v////z//P/9//3//v//
/wAAAQD///7//v/+//z//f/+//7/AAADAAQABQACAAEA///+/////v///wAAAAD9//z/
+v/5//j/9//1//j/+P/5//r/+P/3//f/9//4//n/+v/7//r/+f/5//n/+P/4//j/9//6
//n/+v/7//n/9//1//P/9f/3//v//v/9//3//v8BAAQADgAdAC0APABLAFYAXABgAF4A
VABGADQAHQAIAPr/8f/r/+v/7P/q/+3/8f/3//n/+v/6//j/9v/2//X/9f/4//n/+v/7
//v/+f/7//v/+v/5//r/+f/5//r/+v/7//v/+v/5//j/+v/8//3//P/8//z//P/8//z/
+//8//v//f/+////AAD///7//f/9///////////////////////9//3//P/9//3///8B
AAMAAAD//////v8AAAEAAgADAAMAAwADAAMAAwADAAQAAwAFAAYABwAIAAYABQAFAAUA
CAAJAAgACQAJAAkACQAKAAoACgALAAoADAANAA0ADgALAAoACQAJAA0ADQALAAoACwAL
AAsACwAJAAkACAAHAAcACAAKAAwACwAKAAgABwAKAAoACAAHAAYABgAFAAUAAwACAAEA
AAABAAAAAQACAP7//f/9//z/////////AAAAAP////////3//P/7//r/+//9////AAD9
//3//P/8//7//v/9//3//v/+//7////8//z//P/7//3//f///wEA///+//z/+v/7//z/
/f/+//7//v/+/////v/9//3//P/+////AAABAP7//f/8//z//v/+//7//v8AAP////8A
AP3//P/8//v//P/8//7/AQD+//3//f/8///////+//7////////////+//7////8////
//8AAAEA/v/9//3//P8AAP7//v/+/////////////P/8//z/+//9//7///8AAP3//P/7
//v//P/9//3//v/+//7/AAAAAP7//f/8//v//f/+////AQD+//3/+//6//v//P/8//3/
/f/9///////9//z/+//6//z//f///wAA/v/9//z/+//8//3//v/+//7//v///////P/7
//v/+v/8//3//v8AAP7//P/6//r/+v/6//7/AAABAAIA///+//3//f/+////AAABAAAA
AAAAAAAA//////////8CAAQABwAJAAYABQAEAAMABQAEAAQABAAEAAUABgAGAAYABwAG
AAUABQAHAAgACgAHAAQAAwACAAQAAQAAAP7//v/+//7//f/7//r/+v/6//z//f///wEA
///9//v/+f/5//n/+v/7//3//v///////v/7//r/+f/////////9//v/+f/3//j/+///
/wQADQAWABwAJwAzAEIATwBcAGYAbABuAGYAVAA6AB0ABAD0/+3/7f/x//b/9v/3//f/
9//1//T/9v/4//r//v///////P/7//r/+f/6//n//P/9//3//f///////f/8//r/+f/9
//7///8AAP7//v/9//r/+//8//3//v/9//3///////z//P/8//z///8AAAEAAwAAAP//
/v/9//7///8AAAEAAgADAAMABQACAAEAAAD//wIAAwAFAAYABAADAAIAAQADAAMAAwAD
AAYABwAJAAkABwAGAAUABAAGAAcACQALAAwACwAIAAcACAAJAAoADAALAAwADgAOAAsA
CwAKAAoADQAOAA8AEQAQAA8ADAAKAAoACwAMAA0ADgAPAA8ADwAMAAoACQAIAAsADAAM
AA0ACwAKAAcABQAFAAYABgAHAAYABgAGAAYABQACAAEAAAACAAMABQAGAAUAAwABAAAA
AgABAAEAAQAEAAQABAAEAAIAAQAAAP7///8BAAIABAABAAAA/v/9////AAABAAMAAQAC
AAMAAwACAP///v/9/wAAAgADAAQAAwACAAEAAAACAAIAAgADAAMAAwAEAAQAAgABAAAA
//8CAAMABAAGAAMAAgABAAAAAQABAAIABAAEAAQABQAFAAIAAAAAAAEAAgADAAUABgAE
AAMAAQAAAAAAAQACAAMABQAGAAgABgAFAAMAAgABAAIAAwAFAAYABQACAAEAAAAAAAEA
AgADAAMABAAFAAUAAwACAAEAAAADAAQABQAHAAQAAwABAAAAAgACAAQABAAFAAUABQAF
AAEAAAD/////AQADAAQABgADAAIAAAD//wEAAQADAAMABAAEAAQABAACAAEAAQAAAAIA
AwAEAAUABAADAAIAAAACAAIAAwADAAMAAwAEAAQAAgABAAAAAAABAAIABAAFAAQAAwAB
AAAAAAACAAQABgAEAAQABAAEAAIAAgABAAAAAwAEAAUABwAGAAUABAADAAYABgAGAAYA
CQAJAAkACQAIAAgACQAJAAoACwAMAA0ADAAKAAkACAAKAAsADAAMAA8AEQARABEADgAN
AAsACgANAAwADQAOAAsABwAFAAIAAgACAAIAAQACAAIAAwAEAAIAAQABAAEAAgADAAQA
BQADAAEAAAD/////AAABAAEAAgABAAIAAwD///3//f8BAAEAAwAFAAYABQADAAQACQAS
AB4ALQA9AE4AWwBmAG4AcgBwAGoAXABIAC0AFAAEAPf/8f/x//L/9P/5//3/AQABAAIA
AgAAAP7//P/9/wEAAwADAAMAAwABAP//AQABAAEAAQADAAMABAAEAAMAAwADAAIAAQAA
AAIABAAFAAQAAgACAAIAAgADAAMABQAFAAYABgAGAAYABQAEAAMAAwAGAAcACAAJAAgA
BwAGAAUABgAHAAcACQAJAAkACQAJAAgABwAHAAYACAAJAAoACwAJAAkACQAJAAoACwAN
AA0ADQAOAA8AEAAOAA0ADQANABIAEwASABMAEgARABAAEAARABIAFAAUABQAFQAVABYA
EwASABEAEQAUABUAFAAUABEAEQARABEAEgATABMAEwASABIAEwAUABEAEAAOAA0ADwAQ
AA8ADwAMAAwACwALAAwADAAMAAwADgAMAAwADAAKAAkACQAIAAsACwALAAwACwAJAAgA
BwAIAAgACAAIAAkACQAJAAgABwAHAAYABgAJAAoACgALAAkACAAHAAcABwAIAAkACQAK
AAkACgALAAgACAAHAAYACQAKAAsADAALAAoACQAJAAsACwAMAAwADQANAA0ADQAKAAkA
CAAIAAsADAANAA4ADQALAAoACgAKAAoACwALAA0ADAANAA8ADQALAAoACAAKAAsACwAM
AAsACwALAAsACwAMAA4ADAANAA0ADgAPAAwACwALAAoADQAMAA0ADgALAAsACwALAAkA
CgALAAsACwAMAA0ADgALAAoACQAJAAwADQANAA4ADQAMAA0ADAANAA0ADQANAA0ADgAP
ABEADgANAAsACgANAA4ADgAPAA4ADQAOAA0ADAAMAAwADAAMAA0ADwAQAA4ADQAMAAsA
DAANAA4ADgAMAAwADQANAA0ADQAOAA4ADwAPAA8AEAANAAwADAALAA4ADwAPABAADwAO
AA0ADQALAAwADgASABAAEAAQABAADgAOAA0ADAAPABAAEQATABIAEQAQAA8AEgASABIA
EgAVABUAFQAVABIAEgATABMAFgAXABgAGQAXABYAFgAWABYAFwAYABgAGwAdAB0AHQAZ
ABkAGAAYABkAGAAZABoAGgAXABYAFAATABIAEQAPABIAEgATABQAEAAPAA8ADwAQABEA
EgATABAADwAPAA8ADwAQABEAEQASABEAEgATAA8ADQANAA8AEQARABMAFAATABMAEgAV
ABwAJgAzAEEAUgBjAHIAfACEAIgAhgB+AGwAVwA8ACIADwAFAAEAAAACAAUACQANABEA
EgAQAA4ADAAMAA0ADwARABEAEQARAA8ADQAPAA8ADwAPABEAEQARABIAEgATABMAEgAR
ABAAEgAUABUAFAASABIAEgASABMAEwAVABUAFgAWABYAFgAUABQAFAAVABYAFwAYABkA
FwAXABcAFwAWABcAFwAZABgAGQAaABsAGgAZABkAGAAaABsAHAAdABsAGwAbABsAGgAb
AB0AHQAfACAAIQAiACAAHwAfAB8AIgAjACIAIwAhACEAIQAiACMAJAAmACYAJgAnACcA
KAAnACYAJQAlACgAKQAoACgAJwAnACcAJwAmACcAJwAnACYAJgAnACgAJwAmACQAIwAm
ACYAJAAjACIAIgAhACEAIgAiACIAIgAkACIAIgAiAB4AHQAdABwAHQAdAB0AHgAeAB0A
HQAdABwAHAAcABwAHAAdAB4AHgAdAB0AHAAcAB0AHgAeAB8AHgAeAB4AHwAdAB4AHwAf
ACAAHwAgACEAHgAeAB0AHAAfACAAIQAiACAAIAAgACEAIQAhACIAIgAiACMAJAAlACIA
IQAgACAAIQAiACMAJAAiACEAIQAiACIAIgAjACMAJQAkACUAJwAlACMAIgAgACQAJQAl
ACYAJQAlACUAJQAkACQAJQAiACMAIwAkACUAJAAjACMAIgAnACYAJwAoACYAJQAkACMA
HwAiAA==
         </WaveFormData>
      </LeadData>
      <LeadData>
         <LeadByteCountTotal>10000</LeadByteCountTotal>
         <LeadTimeOffset>0</LeadTimeOffset>
         <LeadSampleCountTotal>5000</LeadSampleCountTotal>
         <LeadAmplitudeUnitsPerBit>4.88</LeadAmplitudeUnitsPerBit>
         <LeadAmplitudeUnits>��V</LeadAmplitudeUnits>
         <LeadHighLimit>2147483647</LeadHighLimit>
         <LeadLowLimit>268435456</LeadLowLimit>
         <LeadID>II</LeadID>
         <LeadOffsetFirstSample>0</LeadOffsetFirstSample>
         <FirstSampleBaseline>0</FirstSampleBaseline>
         <LeadSampleSize>2</LeadSampleSize>
         <LeadOff>FALSE</LeadOff>
         <BaselineSway>FALSE</BaselineSway>
         <ExcessiveACNoise>FALSE</ExcessiveACNoise>
         <MuscleNoise>FALSE</MuscleNoise>
         <LeadDataCRC32>1219128318</LeadDataCRC32>
         <WaveFormData>
3P/c/9z/3P/d/97/3//g/9//3v/d/9z/3//g/+H/4v/g/+D/4P/g/+H/4v/j/+T/5f/m
/+f/6P/n/+b/5f/k/+j/6v/s/+7/7v/u/+7/7v/x//L/8//0//b/+P/6//z/+v/6//r/
+v/8//7/AAACAAQABAAEAAQABAAEAAQABAAFAAYABwAIAAcABgAFAAQABQAGAAcACAAH
AAYABQAEAAEAAAD///7//v/+//7//v/8//r/+P/2//f/+P/5//r/+f/4//f/9v/2//b/
9v/2//f/+P/5//r/+f/4//f/9v/5//r/+//8//v/+v/5//j/+f/6//v//P/9//7///8A
AP3//P/7//r//P/+/wAAAgAAAAAAAAAAAAAAAAAAAAAAAwAEAAUABgADAAIAAQAAAAMA
BAAFAAYABQAEAAMAAgACAAIAAgACAAUABgAHAAgABgAEAAIAAAADAAQABQAGAAMAAgAB
AAAAAAAAAAAAAAABAAIAAwAEAAEAAAD///7///8AAAEAAgAAAAAAAAAAAP7//v/+//7/
//8AAAEAAgAAAP7//P/6//3//v///wAA/v/+//7//v/+//7//v/+/wAAAAAAAAAA/f/8
//v/+v/8//7/AAACAAEAAAD///7//P/8//z//P///wAAAQACAP///v/9//z//v8AAAIA
BAAEAAQABAAEAAQABAAEAAQABQAGAAcACAAFAAQAAwACAAUABgAHAAgABgAGAAYABgAE
AAQABAAEAAYABwAJAAoACQAJAAsADAASABUAGAAZABkAGQAZABkAGQAaABoAGgAdACEA
IwAlACMAIQAfAB0AIAAhACMAJAAlACUAJAAjAB8AGwAXABIAEQASABIAEgAPAA0ADAAL
AA4ADQAMAAwACAAHAAUABQACAAIAAQD//wAAAQADAAUABAACAAAA/v8BAAEAAgADAAEA
AAAAAAAA/P/7////AQACAAMA///7//n//f8GAA8AHAAvAD8AUABfAHMAiwCmAMUA6AAG
AQgB3ACQAEkAIAAPAAcA///9/wEABQAHAAcABQD///j/9P/0//T/9//7//v/+//4//b/
9f/z//L/8//y//D/8v/y//P/9P/x//D/8f/w//H/8f/x//H/7//v//H/8f/w//D/8P/w
//D/8P/x//L/8P/v/+7/7v/x//D/8f/y//L/8v/y//L/8v/y//H/8P/z//T/9f/2//X/
8//x//D/8//0//T/9f/1//X/9v/2//T/9P/0//P/9v/3//n/+//4//j/+f/6//7///8A
AAEA//8AAAEAAwADAAUABAADAAUABwALAA8ADwAOAA4ADgASABMAEwAUABMAFAAVABcA
FwAXABYAFgAZABoAGwAcABsAGQAXABYAFwAYABcAFwAWABYAFQAUABIAEQAPAAwADAAM
AA0ADgAMAAgABgAEAAgABQADAAIAAwACAAEAAQAAAAAA///+/////////wAA/v/8//v/
+f/9//7///8AAAAA/v/9//3//f/8//z//f/+////AAABAP7//f/9//z//f///wAAAAAA
AP////8AAAAAAQAAAP////8AAAEAAgD///7//f/+//////8AAAEAAgABAAEAAgAAAAEA
AQAAAP//AAACAAMAAAAAAAAAAAACAAMABAADAAQABAADAAMAAwAEAAMAAQADAAMABAAE
AAAA//8AAAEAAwADAAIAAAABAAEAAgACAP//AQAAAP7/AAD/////AQAAAAAA///9////
AQD//wAAAAAAAAAAAgABAAAAAAD8//z//v8AAAIA/v/+//7//f8AAAEA/v/9//3//f/9
//////////7/+//8//3///8BAP3//f/7//v//P/9//z//f/+//7//v8BAP///f/8//r/
AgACAAIA///+//3//P/9//7//v///wEAAgAFAAcABwAIAAoACwAPABEAEwAVABIAEQAR
ABIAFAAWABcAGwAdAB8AIAAhAB8AHQAbABkAHQAeACAAIQAeAB0AGgAXABIADgAKAAoA
CgAKAAsACwAJAAcABQABAAMABAAEAAUAAAD///7//v8AAP///v/9//////8AAAAA/f/8
//v/+f/7//3///8AAP3//P/7//v/+f/5//z/+//7//n/+f///wYADwAaACkAOwBMAF8A
dwCPAKYAxQDkAPwA9gDGAHoAPQAeAA8ABQD9//n/+f/9/wEAAwABAP///P/2//L/8v/x
//X/+f/5//j/9v/1//P/8f/x/+//7P/t/+7/8P/y/+//7v/v/+7/8P/v/+7/7f/u/+//
8v/z//L/8P/u/+z/7f/u//D/8v/v/+//7//w//L/8P/w//D/8v/y//L/8v/x//D/7v/s
//D/8v/0//b/9P/z//L/8v/0//T/8//z//X/9f/2//b/9f/0//P/8f/z//X/+P/7//r/
+v/7//z//f/9//3//f/+/wAAAgAFAAQABQADAAEABQAHAAsADwAOAA4ADwAQABEAEQAQ
ABAAEgAUABYAGQAYABcAFQAUABYAGAAaABwAGgAZABgAGAAaABoAGAAXABcAGAAYABgA
EwARAA4ACgAKAAoACwAMAAkABgAFAAQACAAFAAMAAgADAAIAAQABAP///v/8//r//P/9
//7/AAD///7//v/9//z//P/8//z////+//7////+//z/+//7//z//f/+/////v/9//3/
/P/8//3//f/8//3//f/+/wAA/v/9//r/9//6//z//v8AAP7//v/+/wAA/v/9//3//f//
////AAACAP/////+//z//f/+/wAAAQD+//7//v/+//////////3//f/+//7////9//7/
/f/7//z//f///wAA/P/7//z//f/9//3//P/6//z//f///wAA/P/9//v/+P/8//v/+//9
//z//P/7//n/+//7//f/9v/5//r/+//+//v/+v/6//b/9v/4//r//P/5//r/+//7//v/
+//3//X/+P/5//r//f/8//v/+f/1//j/+f/7//3/+//7//n/+f/7//v/+f/5//n/+v/7
////9//1//b/9//4//n/+v/8//z/+//7//n/+P/5//n///8CAAYACQAIAAcABgAFAAYA
BwAJAAwADQAOAA4AEQAQABEAEQARABIAEwAUABUAEwASABIAEQATABMAEQAPAAsABgAB
AAAA/f/8//z/+//8//3//v/9//j/9v/z//H/8P/x//L/9P/0//P/8v/x/+//7//w//D/
8//0//X/9f/y//H/8P/u//D/8P/w//H/9f/x/+7/6f/l/+X/5//z/wAACwAUACEALQA4
AEkAYQB9AJ4AwQDiAPoA7gCyAGIAJwAIAP3/+//5//f/+f/7//f/8f/v/+v/6v/s/+7/
8P/x/+//6//l/+P/4v/i/+H/4v/l/+b/5v/k/+L/4f/g/+H/4v/l/+b/5P/j/+L/4f/f
/9//4f/h/+X/5v/n/+j/5v/k/+P/4v/i/+P/5P/m/+b/5P/k/+T/4v/i/+L/4v/k/+b/
5//o/+f/5v/l/+T/5//n/+f/6P/o/+j/5//n/+X/5f/m/+b/6P/q/+z/7f/s/+v/6//r
/+3/7v/w//L/9f/1//X/9f/z//T/9f/3//v///8AAAEA/v/9//7///8DAAQABgAIAAkA
CQAIAAgACAAIAAgACQALAA0ADgAQAA8ADgANAAwADwAPAA8AEAASABIAEAAPAA0ADAAK
AAgACgALAAsACgAHAAQAAgAAAAIAAAAAAAAAAgD///3//P/6//j/9v/1//j/+v/7//z/
+f/3//X/9P/2//b/9//3//b/9v/2//b/9P/y//H/8f/0//b/+f/9//j/9//2//X/9//3
//j/+P/4//n/+f/4//b/9f/1//b/+P/7//z//f/7//r/+f/4//r/+v/6//z//P/7//v/
+//4//f/9//4//r//f///wAA/P/6//n/9//5//r/+//8//3//f/9//v/+v/6//n/+f/8
//7//v/9//n/9//2//T/9v/3//r//f/7//v/+v/4//X/9f/2//b/9//7//z//P/7//f/
9P/z//b/+P/5//n/+//7//f/9v/0//T/9P/2//j/+v/9//z/9v/2//b/9v/4//r//P/9
//3//f/5//f/9f/1//X/+P/5//r/+//8//n/+P/2//X/9//4//v//f8AAAIABQAHAAgA
BwAGAAUACAAJAAsADgAMAAwACwANAA8AEQASABMAEwATABMAEwARABAAEAAPAA8ADwAN
AAsABQAAAPv/+v/8//z//f/9//3//f/9//v/+P/2//P/8f/x//P/9f/4//X/8//x/+//
8P/x//P/9P/0//T/9P/z//L/8f/w/+7/8P/y//T/9//z//H/7P/n/+f/6f/v//f/AgAL
ABIAHQArADgARwBfAH0AmgC3ANYA8ADqALoAbAAtAAwAAQD9//v/+f/3//X/8f/x//H/
8f/y//L/8P/u/+3/6f/n/+X/5v/m/+f/5//n/+n/6f/o/+b/5P/j/+L/5f/m/+n/6v/p
/+f/5f/j/+T/5f/o/+n/6P/o/+j/6P/m/+T/4//i/+T/5//q/+7/7P/o/+b/5P/l/+b/
5//o/+v/7P/s/+z/6f/o/+f/5v/q/+v/7P/u/+v/6v/o/+f/6v/r/+3/7v/v//D/8f/x
/+7/7f/t/+3/8P/y//X/+P/2//X/9P/z//b/+P/6//3//v8BAAEAAQD/////AQADAAcA
CAAKAAwACgAJAAcABgAIAAoADAAPABAAEQARABIAEgASABIAEgAVABcAGQAcABoAGAAU
ABEAEQASABIAEgATABMAEgAQAAsACAAGAAQABgAGAAgACgAKAAUAAQD+/wAAAAAAAAEA
AQACAAIAAgD///3/+//6//3//v8AAAEA///+//3//P/9//z//P/9//7//v///wEA/v/9
//z/+//9////AgAEAAIAAQD///z//f/9//7/AAABAAMAAwADAP///v/9//z//v8AAAIA
BgADAAEAAAD//wEAAQACAAQAAwAFAAYABgACAAAA///9/wAAAgAEAAYABAADAAIA////
/wAAAAABAAIABAAEAAMAAAD//////v8AAAEABAAHAAUAAwAAAPz//P/9////AAAAAAMA
AwACAAAA/f/7//v///8CAAQABQACAAEA/P/6//3//v///wIAAQACAAQAAgD9//z/+//6
//v//v8BAAMAAgABAPz/+f/6//v//P///wAAAQABAP//+v/5//z//f/+////AAAAAAAA
//////7//v8AAAEABgAIAAsADQAMAAsACgAJAAwADQAPABIAEgASABEAEwAUABUAFQAV
ABgAGQAaABsAGgAYABcAFQAXABcAFQATAA4ACgAGAAYAAwACAAIAAQACAAMABAADAAAA
/v/7//n/+P/5//r//P/6//n/+P/3//f/9//4//j/+f/6//v/+//4//f/9v/0//f/+P/5
//v/+//5//b/8//x/+//7//3/wIADQAUAB0AKQA0AEEAUwBvAI4AqwDIAOoA/ADkAJ4A
UQAeAAkAAwABAP/////9//v/9//1//X/9v/4//b/9v/1//X/8f/t/+v/6v/q/+n/6v/t
/+7/7v/s/+r/6f/o/+n/6v/t/+7/7P/r/+r/6f/n/+f/6f/p/+3/7v/v//D/7P/q/+n/
6P/p/+v/7f/w//D/7v/u/+7/7v/u/+7/7v/x//L/8v/y//H/8P/v/+7/8P/x//L/9P/0
//T/8//z//L/8f/x//D/9P/2//j/+f/2//X/9f/1//j/+v/9/wAA///////////+//7/
/v///wQABwAHAAcABQAFAAcACQANAA4AEAASABEAEQAQABAADwAQABEAEwAVABcAGAAa
ABcAFgAVABQAFgAXABgAGgAcABwAGgAZABgAGAAXABYAFwAXABYAFAARAA4ADAAKAA0A
DAANAA4ADwALAAgABgAFAAQAAwADAAQABgAHAAgAAwABAP///v///wAAAgADAAIAAgAC
AAIAAgAAAP////8DAAQABgAJAAQAAwACAAEAAgADAAUABgAFAAUABAACAAAA/////wAA
BAAHAAgACQAHAAYABQAEAAUABgAHAAoACQAHAAYABQAEAAMAAwAEAAYACQALAAwACAAG
AAUAAwAEAAYACAAKAAoACQAIAAUABgAGAAUABQAIAAoACgAJAAUAAwACAAAAAQABAAMA
BQADAAMAAgAAAAEAAQACAAIABAAHAAcABgAFAAEA/v/9/wAAAgADAAMAAwADAP///v/+
//7//v8AAAEAAgAEAAIA/P/8//z//P/+/wAAAgADAAMAAwD///3/+//7//v//f8AAAEA
AQD///z/+//7//v/+////wAAAAAAAAAAAAD9//z/+v/5//3//v8BAAMABAAGAAkACwAN
AA0ADQANAA0ADQAOABAADgAOAA0ADwASABUAFwAZABYAFQAUABMAFgAWABcAFwAZABkA
FwAVAA4ACAACAAAAAwAEAAYABwAFAAMAAQD9//v/+v/4//f/9v/3//j/+v/4//X/8v/v
//H/8//2//j/9//2//X/8//1//X/9f/0//L/8v/y//P/7//t/+r/6//v//H/8f/1/wAA
BQAKABcAJwAyAEMAWQBxAIgAowDCAOAA6ADEAIAAQQAcAA0AAwD7//P/8f/1//f/9//1
//f/9v/w/+z/6P/l/+P/4//l/+f/6P/q/+v/6v/r/+r/6P/o/+j/6f/q/+z/7P/u/+7/
7P/p/+b/4//l/+f/6//t/+3/7P/r/+r/6v/q/+v/7P/s/+3/7v/w/+7/6v/o/+b/6v/s
/+7/8P/u/+7/7f/s/+z/7P/s/+z/8P/x//L/9P/y//D/7f/r/+//8f/0//b/9f/0//P/
8f/z//P/9P/1//f/+P/6//z/+//5//f/9f/5//z///8DAAMABQAEAAMABQAFAAcACQAN
AA4AEAASAA8ADQAKAAgACwAOABEAFQAVABUAFAAUABQAFAAUABQAGAAZABoAHAAZABYA
EQANAA4AEAARABIADwAPAA4ADAAMAAoACQAIAAoACAAIAAgACAADAP///P///wAAAQAD
AAAAAAD///7//v/9//z//P/+//7//////////v/9//z////+//7////+//z/+//7//r/
+//8//3//f/9//7//v/8//3//f/8//3//f/+/wAAAAABAAAA///8//z//P/8//7//v/+
/wAA/f/7//r/+f/8//3///8CAAIAAwADAAIA/f/8//z/+//+/wAAAgAEAAEA///9//n/
+f/6//r/+//5//r/+f/3//f/9//4//j/+P/5//z////9//v/+P/0//X/9//6//z/+v/7
//n/9v/3//X/9P/1//j/+v/7//v/9//1/+//7P/w//L/9P/4//j/+P/5//b/8v/y//L/
8v/0//b/+P/5//b/9f/w/+3/7//x//P/9//1//X/9P/x//D/7//v/+//8f/z//P/9f/r
/+v/6v/s/+7/8P/y//T/9P/z//P/8//y//P/8//5//z/AAADAAIA///8//n/+//9/wAA
BAADAAQABAAHAAgACQAJAAkADAANAA4ADwAOAAwACwAJAAoACQAGAAMA/v/6//b/9v/0
//L/8f/v//L/8//0//P/7v/s/+n/5//o/+n/6v/s/+r/6f/o/+f/5f/j/+L/4P/j/+T/
5f/l/+T/4//i/+D/4f/i/+P/5f/r/+n/5P/d/9X/0//Z/+X/8v/9/woAFwAhACwAPQBZ
AHUAlAC5ANwA8gDiAJwASgAZAAAA8//x/+//6//v//H/7f/l/+H/2//Y/9j/2P/c/93/
2//Z/9X/1f/U/9T/0//U/9f/2P/Y/9b/1P/T/9L/0v/S/9T/1P/V/9X/1f/V/9P/0f/R
/8//0//U/9X/1v/U/9L/0f/Q/9H/0//V/9j/1v/U/9T/1P/R/9D/z//O/9P/1v/Y/9r/
2P/W/9T/0v/V/9X/1f/W/9j/2P/X/9f/1//X/9j/2P/b/9z/3f/d/9z/2//b/9v/3P/e
/+H/5P/j/+P/4//j/+L/4v/i/+P/6v/v//H/8//z//P/9f/3//n/+v/8//7///////7/
/v///wAAAQADAAUABwAIAAoACQAIAAcABgAJAAkACQAKAAgACAAGAAUAAwACAAAA/v8A
AAEAAQAAAPv/+P/2//T/9f/0//X/9v/4//X/8//y//D/7v/s/+v/7v/w//H/8v/t/+v/
6f/o/+n/6v/s/+3/7v/u/+7/7v/r/+j/5v/l/+n/6v/s/+//7P/r/+r/6f/r/+v/7P/s
/+7/7//v/+7/7f/r/+r/6v/s/+//8P/x/+//7v/t/+z/7f/u/+//8v/0//P/8//z//H/
7//u/+7/8P/z//X/9v/y//D/7//t/+7/8P/y//T/9f/1//X/8//w//D/7//v//H/9P/1
//X/8v/x//H/8P/v/+//8f/z//H/8f/w/+7/7f/t/+7/7v/v//P/9P/0//P/7//s/+v/
7v/w//H/8f/z//P/7//u/+3/7P/r/+z/7v/w//P/8v/s/+z/7P/s/+z/7v/w//H/8f/x
/+3/6//q/+n/6P/p/+z/7//x//H/7//t/+z/6//r/+3/7f/v//P/8//y//D/7v/s/+r/
6//s/+z/7f/u/+7/8P/x//L/9P/3//n//P/9//7////+//3//f/+/wAAAgADAAcACAAJ
AAkACQAIAAcABgAFAAgACgANAA8ACwAJAAUAAQABAP7/+//8//r/+P/3//X/8//z//P/
8f/x//L/8v/z/+7/7f/s/+z/7//v/+//7//v/+//8P/w/+//7v/t/+v/7v/v//D/8P/u
/+z/6v/p/+v/7f/u/+//6//n/+X/6//2////DgAfADEAQgBTAGcAgQCcALsA3gD6AP4A
1ACIAEEAGgAHAPn/8f/t//H/+f//////+//3//D/6v/m/+b/6f/t/+3/7f/q/+j/5//l
/+T/5f/k/+L/5P/k/+X/5v/k/+L/4v/g/+L/4//k/+X/5f/l/+f/5//l/+T/4//i/+P/
5P/m/+j/5v/l/+T/5P/n/+b/5//o/+j/6P/o/+j/6P/o/+f/5v/p/+r/6//s/+r/6f/o
/+j/6f/q/+r/6//p/+n/6v/q/+n/6v/r/+v/7f/v//L/9f/z//L/8v/y//X/9//5//v/
+//8//3//////wEAAAD//wEAAwAHAAsACwAKAAoACgAOAA8ADwAQABEAEgATABUAFQAV
ABQAFAAXABgAGQAaABkAFwAVABQAFwAYABcAFwAUABQAEwASABAADwANAAoACwAKAAoA
CgAIAAQAAgAAAAMAAQAAAAAAAQAAAP/////+//7//f/8//3//f/9//7//f/8//z/+//9
//7///8AAP7//P/7//v/+//6//r/+//7//3///8BAP///f/8//r//f///wAAAAD+//3/
/f/+//7////+//3///8AAAEAAgABAAAA//8AAAIAAQABAAEAAAD/////AAAAAAEAAQAA
AAEAAgAEAAUAAwACAAEAAAACAAMABAADAAIAAgABAAEAAQACAAEA//8BAAEAAgACAP7/
/f/+////AAABAAEAAAD/////AAAAAP7////9//r//v/9//3////+//7//f/7//7////8
//z//P/8//z//v/9//z//P/4//f/+v/9/wAA/P/8//z/+//+/////P/7//v/+//7//3/
+//7//r/9//6//v//f////3//f/7//v//f/9//v/+//7//z//f8BAP///f/8//r/+//8
//7/AAD8//z/+//5//v/AAAAAAAAAAAAAP3//P/6//n//f/+/wEAAwAEAAYACQALAAsA
CwALAAsADgAPABEAFAATABIAEAARABUAFwAYABkAGAAXABYAFQAWABYAFwAXABcAFwAV
ABMADQAIAAMAAgADAAQABgAHAAUABQAFAAMAAAD+//v/+f/6//v//P/+//v/+f/3//X/
+P/5//v//P/7//r/+f/3//f/9//3//b/+f/6//v//f/3//P/8v/x//H/8//5/wUADgAV
AB4ALQA7AEoAXQB5AJkAtgDZAPYABAHyALQAYgApABIACwADAP//+//5//n/+f/7//v/
+//8//r/+P/2//P/7f/r/+v/7v/u/+//7//t/+//7//u/+v/6v/q/+r/6//s/+//8P/v
/+3/6//p/+r/6//u/+//7//u/+3/7P/r/+r/6v/q/+v/7f/v//L/8P/s/+r/6P/q/+z/
7v/w/+//8P/w//D/7//u/+3/7P/w//H/8v/0//H/8P/u/+3/8P/x//P/9P/z//T/9f/1
//T/8//z//P/9f/4//z/AAD///3/+//5//z//v8AAAMABAAHAAcABwAFAAUABwAJAA4A
EAATABYAFAATABEAEAATABYAGQAdAB4AHwAfACAAHgAeAB4AHgAhACEAIQAiACEAIAAd
ABsAGwAcABwAHAAZABkAGAAWABMAEAAOAAwADwAOAA8AEAAQAAsABwAEAAUABgAHAAkA
CAAIAAcABgACAAEAAAAAAAIABAAHAAkABgAEAAIAAAACAAIAAwAFAAQABAAFAAcABAAD
AAIAAQAEAAUABwAIAAYABQADAAAAAwADAAQABgAGAAcABgAFAAQABAAEAAQABQAGAAcA
CgAIAAUAAwABAAIAAwAFAAgACAAJAAkACAAFAAQABAADAAQABgAIAAoACQAHAAUAAQAD
AAQABAAFAAYACAAIAAcABAADAAMAAgAEAAUACAALAAkABwAEAAAAAgADAAUABgAFAAcA
BgAEAAQAAQD/////AQAEAAYABwAEAAMA/v/8////AAABAAQAAwAEAAYABAD+//7//v/+
////AgAFAAcABAADAP7/+//+////AAADAAIAAwADAAEA/v/9//3//f/+/wEAAgAFAAIA
AQD+//3//v/+//7/AQD/////AAAAAP///v/+//7/AAACAAMAAwABAP///v/9//////8A
AAAABQADAP///v/+//7//v/+/wEAAgACAAMAAQAAAAEAAQAGAAgACwANABEAEQARABEA
EAAPAA8AEAAUABYAFwAbABkAGQAYABcAFwAXABcAFwAaABoAGwAbABkAFwATAA8ADgAM
AAoADAAIAAYABQADAAMAAwADAAEAAAAAAP/////6//n/+P/4//r/+//8//3/+v/5//n/
+P/6//r/+v/5//r/+//8//z/+f/4//f/9//9//3/+v/5//f/8f/x//n/BAAPAB4ALQA9
AEwAWwBvAIkApgDHAOoABAH+AMwAegA3ABQABwD9//n/+///////AwAFAP//+f/2//L/
8P/2//n/+f/5//f/9f/y//D/7f/v//H/8f/w//H/8P/w//D/7f/s/+3/7P/v/+//7//v
/+7/7f/u/+3/7v/u/+7/7v/w//D/8f/y/+//7//v//D/8//y//P/9P/x//D/7//u//H/
8v/y//L/9P/0//T/9P/y//H/8P/w//L/9P/1//f/9v/1//X/9P/3//j/+f/5//v/+//8
//3/+v/6//v//P8AAAEAAgADAAIAAgACAAMABgAJAAkACQAKAAsADgARABAAEAARABIA
FQAXABgAGgAYABgAGAAZABoAGwAbABwAHAAcABwAHAAcABsAGgAaABwAHgAeAB8AGwAa
ABgAFgAXABcAFgAUABMAEgASABIADwAMAAsACgANAAsACgAKAAcABgAFAAUAAwAEAAQA
BAAFAAUABQAGAAMAAgACAAEABQAGAAcACAAHAAQAAgABAAQABAAFAAcABwAHAAcABwAE
AAMAAwACAAUABwAIAAgABwAFAAQABAAFAAcABwAHAAcACAAJAAoABwAGAAUABgAJAAkA
CgALAAkABwAGAAYABwAJAAoACgAIAAgACQAJAAYABgAGAAYACQALAA0ADQAJAAgABgAF
AAgACgAKAAkACQAJAAoACgAHAAUABQAFAAcACQAKAAoABgAFAAUABAAGAAkACQAIAAoA
BwAFAAUAAwAEAAQAAwAFAAcABQAGAAUABAADAAQAAwAEAAYABAADAAQABQAGAAQABAAE
AAMABgAHAAQAAwABAAEAAQADAAQABQAFAAMABQAFAAYABwAFAAUAAwADAAUABwAHAAkA
BQAEAAMABQAFAAUABgAGAAQABAAFAAYABAAEAAMAAQAEAAUABwAJAAcABQAEAAIAAwAD
AAMABgAJAAcABQAAAAAAAAAAAAAAAgAEAAUABwAGAAQABAADAAgACgANAA8AEwATABMA
EwASABEAEQASABUAGAAaAB8AHgAdABsAGQAbABsAGwAbAB4AHgAfAB8AHgAdABoAFwAX
ABQAEQASAA4ADAALAAkACwALAAsACQAJAAgABgAFAAAA///+//7/AQABAAEAAQAAAP//
///+/wAAAAAAAP//AQABAAEAAAD+//z/+v/5////AQAEAAMA///3//X/9/8AAAsAGAAn
ADcARABRAGEAdwCSALEA0gD0AAwB/ADAAG8AMgATAAkAAwD//wMABwAJAAcAAwD///r/
+P/2//b/+f/7//3/+//5//b/9P/x//P/9f/1//T/9f/0//T/9P/z//L/8//y//T/9f/2
//f/9P/z//T/8//y//L/8v/y//L/8v/z//T/8f/x//H/8v/0//T/9v/4//X/9P/z//L/
8//0//T/9P/1//b/9//4//j/9//2//b/9//4//j/+f/4//f/9//2//n/+v/7//v//P/9
////AQD9//z//P/8/wEAAwAFAAcABAAEAAQABQAIAAsACwALAA4ADwASABUAFQAUABQA
FAAYABkAGQAaABoAGgAaABsAHAAdAB0AHgAfACAAIQAiACAAHwAeAB4AIQAiACEAIQAe
AB4AHQAcABsAGwAaABgAFwAWABYAFgAUABAADgAMABEADwAOAA4ADAAKAAgABwAHAAgA
CAAIAAkACQAJAAoACAAGAAUAAwAGAAgACgAMAAsACAAGAAUABAAEAAUABwAGAAcACAAJ
AAYABQAFAAQABgAJAAsADAAJAAcABgAGAAUABwAHAAcACQAKAAsADAAJAAgABwAIAAkA
CQAKAAsACgAJAAkACgAJAAsADAAMAAoACgALAAsACAAIAAgACAAMAA0ADgANAAoACgAJ
AAkACAAKAAoACQAJAAkACgAKAAYABQAGAAcACQALAAwADAAIAAcABwAGAAUABwAGAAQA
DAANAA==
         </WaveFormData>
      </LeadData>
      <LeadData>
         <LeadByteCountTotal>10000</LeadByteCountTotal>
         <LeadTimeOffset>0</LeadTimeOffset>
         <LeadSampleCountTotal>5000</LeadSampleCountTotal>
         <LeadAmplitudeUnitsPerBit>4.88</LeadAmplitudeUnitsPerBit>
         <LeadAmplitudeUnits>��V</LeadAmplitudeUnits>
         <LeadHighLimit>2147483647</LeadHighLimit>
         <LeadLowLimit>268435456</LeadLowLimit>
         <LeadID>V1</LeadID>
         <LeadOffsetFirstSample>0</LeadOffsetFirstSample>
         <FirstSampleBaseline>0</FirstSampleBaseline>
         <LeadSampleSize>2</LeadSampleSize>
         <LeadOff>FALSE</LeadOff>
         <BaselineSway>FALSE</BaselineSway>
         <ExcessiveACNoise>FALSE</ExcessiveACNoise>
         <MuscleNoise>FALSE</MuscleNoise>
         <LeadDataCRC32>2559779976</LeadDataCRC32>
         <WaveFormData>
AAAAAAAAAAAAAAAAAAAAAAIAAgACAAIAAAAAAAAAAAABAAIAAwAEAAQABAAEAAQABAAE
AAQABAAFAAYABwAIAAYABgAGAAYABwAIAAkACgAKAAoACgAKAAoACgAKAAoADQAOAA8A
EAAOAA4ADgAOABEAEgATABQAFAAUABQAFAASABIAEgASABQAFAAUABQAFAAUABQAFAAW
ABYAFgAWABYAFgAWABYAFQAUABMAEgATABQAFQAWABMAEgARABAAEgASABIAEgAQABAA
EAAQAA8ADgANAAwADgAOAA4ADgALAAoACQAIAAgACAAIAAgABgAGAAYABgAEAAQABAAE
AAYABgAGAAYABQAEAAMAAgACAAIAAgACAAAAAAAAAAAA///+//3//P/+//7//v/+//v/
+v/5//j/+v/6//r/+v/4//j/+P/4//b/9v/2//b/9//4//n/+v/5//j/9//2//f/+P/5
//r//P/8//z//P/6//r/+v/6//v//P/9//7//P/8//z//P/+//7//v/+//7//v/+//7/
/v/+//7//v///wAAAQACAAEAAAD///7/AAAAAAAAAAD+//7//v/+//z//P/8//z//v/+
//7//v/9//z/+//6//r/+v/6//r/+v/6//r/+v/4//j/+P/4//r/+v/6//r/+P/4//j/
+P/2//b/9v/2//b/9v/2//b/9v/2//b/9v/3//j/+f/6//j/+P/4//j/+v/6//r/+v/6
//r/+//7//n/+f/5//r/+//9//7////+////AAABAAEAAwADAAMABQADAAMAAgD+//7/
/P/7//n/+v/6//v/+//6//j/9//4//j/+P/3//b/9f/0//T/9P/0//P/9P/2//b/9//3
//f/9v/3//b/9v/2//b/9v/4//j/+P/4//b/9//3//f/+v/6//r/+v/4//j/+P/4//r/
+v/7//v//f/9//3///8AAAUAEAAYAB8AJQAlACAAFAAHAPn/5//O/7D/jP9m/z//HP8E
//j++f4M/yP/OP9M/2T/ff+P/5//rP+2/8D/zf/Y/+P/6//y//X/+f/7//3/AAAGAAgA
CAAHAAgACgALAA0ADAAMAA4ADgAPABAADwAPAA8ADwAPABEAFAAUABQAFAAUABMAEwAT
ABIAEgATABMAFgAWABYAFwAVABUAFQAWABkAGQAZABkAGwAaABoAGwAbAB0AGgAZABoA
HAAcAB4AHgAeAB8AIAAhACIAIgAhACIAIgAiACIAIQAiACMAIwAkACUAJQAmACYAJgAn
ACcAJwAoACoAKgArACsAKwAsACwALAAsACwALwAvAC8ALwAuAC4ALgAvAC8ALwAvAC4A
LgAvAC0ALgAvAC8ALwAvADAAMAAxADEALgAuAC4ALgAuAC0ALQAsAC4ALQAtACwAKwAr
ACoAKQApACkAKQApACYAJgAmACYAKAAoACgAKAAnACcAJwAoACcAJgAlACQAJgAnACcA
JwAlACUAJAAkACUAJgAnACcAKQAnACYAJgAmACYAJwAoACkAKQAqACsAKgApACgAKAAp
ACsALAAtAC0ALQAtACsAKwAsACwALQAwADEAMQAwAC0ALQAtAC0ALwAvADAAMQAxADAA
LwAvAC4ALQAsAC0AMAAwADAALwAuACwAKwAqACkAKgArACsAKwArACkAKQAnACYAJgAm
ACcAJwAnACYAJQAkACQAJAAlACUAJQAlACcAJwAmACYAJQAlACUAJgAnACcAKAApACcA
JgAlACQAJwAnACcAJwAnACcAJwAnACUAJAAjACIAIwAkACUAJgAjACIAIgAhACMAIwAj
ACMAIQAhACEAIgAfAB4AHQAdAB0AHgAeAB0AGwAaABkAGQAZABkAGgAaABoAGgAaABoA
FgAVABYAGAAYABgAGAAXABcAFwAXABUAFgAWABcAGAAZABsAHQAbABsAGgAbAB4AHwAg
AB8AHQAcABoAGgAWABUAEgASABIAEwAVABYAFAATABMAEgAUABMAEgARABIAEgATABQA
EgAUABQAFAAWABcAGQAaABkAGAAXABYAFwAYABkAGgAaABoAGgAbABsAGwAcABwAHQAe
AB8AIAAfAB4AHQAcAB8AHwAfAB8AIwAjACYAKwAyADoAQwBFAEUARAA6AC0AHwANAPT/
0v+u/4b/Yf9A/yr/IP8j/zb/S/9e/3T/jP+n/7v/y//Y/+T/8P/7/wQADwAXAB4AJQAp
ACsALQAuADQANgA2ADUANwA6ADwAPwA9AD4AQQBCAEMARABDAEMAQwBDAEMARQBEAEQA
RABEAEYARQBFAEUAQwBCAEIAQQBCAEIAQgBDAEUARQBFAEYARQBDAEEAPwA9ADoAOAA3
ADQAMQApACMAHwAeABsAGgAXABQAEgAQAAwACgAHAAMA///+//3//P/4//T/8P/r/+n/
5//k/+L/4P/e/93/2//X/9b/1v/U/9L/0f/Q/9D/zf/M/8v/yv/K/8n/yP/H/8T/xP/E
/8X/wv/B/8D/vv+//7//vP+8/7r/uf+4/7f/uf+4/7j/t/+1/7T/s/+y/7D/r/+v/67/
rv+t/63/rP+r/6v/qv+p/6n/qf+p/6n/qP+o/6j/qP+o/6j/qP+o/6r/q/+s/67/rf+s
/6v/qv+s/63/rf+t/63/rf+s/6z/q/+s/63/rf+w/6//r/+w/67/rv+v/7D/sP+v/6//
r/+w/6//rv+u/67/r/+v/6//sf+x/7H/r/+t/67/rv+v/7D/sf+x/7D/sP+x/7L/s/+x
/7H/sv+z/7T/tP+0/7X/tf+1/7X/t/+6/7r/uv+5/7v/uv+6/7r/uf+6/7v/u/+8/73/
vP+9/7z/vP+9/77/wf/B/8H/wP/B/8D/wP/A/8H/wf/B/8H/w//D/8L/wv/B/8H/wf/C
/8T/w//D/8P/xP/E/8T/xP/D/8P/w//D/8T/xf/G/8f/x//G/8X/xP/F/8b/x//I/8j/
yP/J/8n/x//H/8f/x//K/8v/zP/O/8z/zP/M/83/z//Q/9D/z//O/87/zv/P/8//z//Q
/9D/1P/W/9b/1f/U/9P/0v/T/9P/0//T/9X/1v/W/9f/1f/V/9b/1//a/9v/2//d/93/
3f/d/9v/3f/c/9r/2v/a/9n/1v/W/9X/1f/W/9b/2P/Z/9v/3P/c/9v/2v/Z/9r/2v/b
/9z/3f/g/+H/4v/h/+H/4v/i/+b/5v/m/+b/5P/k/+T/5P/m/+b/5v/n/+f/5//o/+j/
5v/m/+b/5v/n/+j/6f/q/+r/6f/o/+f/5//p/+7/9f/8/wQACQALAAcAAgD4/+3/4//R
/7j/lv9u/0T/G//2/uD+2v7h/vT+B/8a/y7/RP9b/23/ff+M/5r/qP+1/7z/wf/J/87/
0f/T/9f/2//g/+P/5P/j/+H/3//g/+D/4f/j/+T/5//o/+b/5v/k/+P/5f/l/+X/5//o
/+j/6P/o/+j/5//n/+f/6f/q/+z/7f/t/+z/6//r/+3/7f/t/+7/8f/x//H/8f/x//D/
8P/x//b/+f/3//f/+P/4//b/9v/4//j/+f/6//v//P/8//v/+v/6//r/+v/9//7/////
//3//f/8//z//P/8//3//f/9//7/AAAAAP7//f/8//z//v8AAAIABAAGAAUABAADAAUA
BgAHAAkADAANAA4ADgAPAA8ADAAMABAAEQASABMAEQAQABAADwAQABAAEAAQABIAEQAR
ABAAEAAPAA8ADgAPABEAEgATABUAFQAVABUAFgAWABYAFgAXABgAGQAaABgAFwAWABYA
GAAYABgAGAAXABcAFgAVABQAEwARABAADwAQABEAEQAQAA0ACwAKAAoACgALAAwACwAJ
AAgABwAIAAcABgAGAAYABwAHAAcABgAFAAQAAQACAAQABQAHAAYABwAHAAYABwAHAAcA
BwAIAAkACwANAAwACgAIAAcACAAJAAoADQAMAAwADAALAAsACgAKAAoADQAOAA8ADwAO
AA0ACgAJAAkACgAMAA4ADQANAA0ADAANAAwADAAMAA4ADwAQABEADwAPAA4ADgAQABEA
EgAUABIAEQARABEAEgASABIAEgATABMAEwATABEAEQARABEAEwAUABUAFgAWABYAFgAW
ABYAFgAXABcAGQAbABsAGAAWABYAFgAWABoAGwAcAB0AHQAeAB4AHwAhACEAIgAjACQA
JQAlACcAJQAlACUAIwAkACQAIwAkACEAHwAbABoAGQAZABoAGgAZABkAGgAaABcAFQAT
ABEAEQASABQAFgAVABYAFQAUABMAEwAUABQAFAAUABQAFAATABIAEQAQABEAEgATABUA
EgARABEAEAAOAA4ADgAOAAwADAAMAAwACgAJAAgABwALAAsAEAAVABwAIgAnACkAKQAm
AB4AFQAJAPn/4v/C/5j/bv9F/yD/CP/8/gH/Dv8d/y7/QP9U/2v/f/+P/6D/rv+6/8P/
yv/R/9f/3P/h/+X/5//r/+7/7//w/+//7f/t/+7/7v/v/+7/7v/w//D/7f/s/+n/5//o
/+n/6v/t/+v/6v/p/+j/6P/n/+f/5//o/+j/6f/p/+f/5v/l/+X/5//n/+f/6P/o/+f/
5v/l/+X/5P/k/+X/5//p/+b/5f/k/+T/4v/i/+T/5P/l/+b/5P/k/+P/4f/i/+L/4v/i
/+P/5P/l/+X/4//j/+L/4v/j/+T/5v/n/+X/5v/o/+j/5//n/+f/6P/p/+r/6//s/+z/
6//q/+n/6f/q/+v/7f/r/+v/6//q/+v/6//o/+j/6v/r/+z/7f/r/+r/6v/p/+v/7P/t
/+7/7P/r/+v/6v/s/+v/6//q/+v/7f/u/+//7P/r/+r/6f/p/+r/6//s/+r/6v/q/+r/
6f/p/+n/6v/q/+r/6v/q/+f/5//m/+X/5//n/+b/5v/m/+b/5v/l/+X/4//i/+L/5P/k
/+X/5v/j/+H/4P/f/9//3//f/+D/3v/f/9//3//e/93/3P/Z/9r/3P/d/9//3v/d/9v/
2P/Y/9n/2v/b/9r/2f/Z/9n/2//a/9n/2f/a/9v/3P/f/93/3P/b/9n/3P/c/93/3v/d
/97/3//f/9//3//d/93/3v/e/9//4P/e/93/3P/a/9z/3P/d/97/3f/d/93/3f/d/93/
3P/c/+D/4f/i/+T/4//h/+D/3//j/+T/5f/m/+X/5f/l/+X/5f/l/+X/5f/n/+j/6f/q
/+j/6P/o/+j/6f/q/+z/7f/r/+v/6//r/+v/6//r/+z/7v/u/+7/7f/s/+v/6v/t/+3/
7f/t/+3/7v/u/+//7//v//D/8f/0//X/9f/3//X/9f/1//P/9f/0//L/8v/y//H/7v/u
/+v/6//s/+z/7P/t/+//8P/u/+3/7P/r/+r/6v/r/+z/7P/u/+7/7v/u/+3/7f/s//D/
8P/w//D/7v/u/+7/7v/w//D/8P/x//P/8//0//T/8v/y//L/8v/z//T/9f/2//X/9f/1
//X/9//5//r/AQAIAA4AEwAXABcAFgAUAAsAAwD5/+j/zv+q/4D/V/8w/wz/+P7z/v7+
D/8g/zD/RP9b/3H/g/+W/6T/sv+9/8j/z//V/9r/4f/l/+n/7f/w//T/9v/2//X/9f/2
//b/9//5//r//f/+//z//P/6//n/+v/7//z///8CAAIAAgACAAIAAQABAAEABAAEAAUA
BQADAAIAAQABAAMAAwADAAQAAwADAAMAAwADAAIAAgADAAcACQAGAAUABQAGAAUABgAI
AAgACQAKAAsADAAMAAsACAAIAAgACAALAAwADQANAAsACwAKAAoADAAMAA0ADQALAAwA
DgAOAA4ADQAMAAwADgAOAA4ADgAOAA0ADAALAAsADAANAA8ADwAPAA8ADgANAA0ACgAK
AA4ADwAQABEADwAOAA4ADQAMAAwADAAMAAwACwALAAoACgAJAAkACAAKAAsACwALAAkA
CQAJAAkACgAKAAoACgAKAAoACgAKAAkACQAJAAoADAAMAAwADAALAAsACgAJAAkACQAI
AAgABwAIAAkACQAIAAUAAwACAAQABAAFAAYABQADAAIAAQACAAEAAAAAAAAAAQABAAEA
AAD///7/+//+/wAAAQADAAIAAwADAAIAAwADAAMAAwAFAAUABgAHAAYABAACAAEAAgAD
AAQABwAFAAQAAwABAAIAAgADAAQABAAEAAQAAwABAAEA/////wIABAAHAAoADAANAA4A
DgAPABAAEgAUABcAFwAXABcAGQAZABgAGAAaABsAHAAeABwAGwAbABsAHgAeAB4AHgAh
ACEAIQAhACEAIQAhACEAIwAkACUAJgAlACQAIwAiACQAJAAlACUAJwAnACcAJwAlACUA
JQAmACcAKAApACsAKwAoACYAJgAmACYAJgApACkAKQApACcAKAAoACkAKwArACwALQAu
AC8ALwAxADMAMwAzADEAMQAwAC4ALgArACkAJQAkACUAJQAmACYAIwAjACQAJAAiACEA
IAAfACEAIgAkACYAJQAmACUAJAAnACcAKAAoACoAKgAqACoAKAAoACgAKAAqACoAKgAr
ACoAKQApACgAKAAoACgAKAAmACYAJgAmACYAJQAkACMAJwAnACoALwA0ADgAPwBDAEMA
RABCADsAMQAjABAA9P/U/7L/j/9s/1D/QP9B/07/Xf9o/3T/hv+Z/6v/u//M/9r/5P/v
//j///8HABAAFQAZABsAHQAgACIAIgAgAB0AHgAgACEAIwAiACIAJAAkACMAIgAfAB0A
HwAfAB8AIQAhACAAHwAeACAAHwAfAB8AHgAeAB8AHwAfAB4AHQAdAB4AHwAgACIAIAAf
AB4AHQAeAB4AHwAhACEAIwAgAB8AHgAeABwAHAAeAB4AHwAgAB8AHgAcABkAGgAaABoA
GgAZABoAGwAbABkAGQAYABgAGQAaABwAHQAbABoAGgAYABcAFwAXABgAGQAaABsAHAAc
ABsAGgAZABsAHAAdAB8AHgAdABwAGgAaABsAGQAaAB0AHQAdAB0AGwAaABoAGQAbABwA
HQAeABwAGwAbABoAHAAbABsAGgAYABkAGQAZABkAGQAZABkAGgAaABoAGgAYABgAGAAY
ABgAGQAaABwAGgAaABoAGgAYABkAGQAZABoAGwAbABwAHAAcABwAGwAdABsAGgAaABgA
GAAZABoAGgAZABkAGQAZABkAGQAaABkAGQAYABcAGQAZABkAFwAZABoAGgAbABoAGwAb
ABoAGwAbABsAGwAaABkAGQAZABkAGAAXABcAGQAZABkAGwAZABgAFwAVABgAGAAZABoA
GgAaABoAGQAbABsAGQAZABgAGAAZABoAGQAZABkAGAAYABgAGQAaABoAGQAYABcAFwAX
ABYAFgAXABcAFwAYABYAFQAVABUAGAAYABgAGAAWABUAFAATABUAFQAVABUAFAAUABQA
FAASABIAEgASABIAEgATABMAEQARABEAEQATABMAEwAUABIAEgASABMAEgASABEADwAU
ABYAFAATABIAEQAQABEAEQARABEAEwAUABQAFQASABEAEQARABUAFwAYABsAGgAZABgA
FQATABIAEAAQABAADwAMAAwACQAJAAoACgAKAAsADQAOAAwACwAKAAkACAAIAAkACgAL
AA4ADwAQABAADwAPAA4AEAAQABAAEAAOAA4ADgAOAA4ADgAOAA8AEAARABMAFAATABIA
EQAQABEAEgATABQAFAATABIAEQARABUAGgAhACoAMAA1ADUAMwAuACgAHwAXAAkA8P/S
/67/jP9t/1L/Ov80/0P/Vv9j/3L/hP+U/6H/rf+7/8j/1v/g/+n/9P/9/wEABAAFAAkA
DQAPABIAFAAWABYAFQATABQAFAAVABcAGAAbABwAHAAcABoAGQAZABkAGQAbABwAHAAc
ABwAHAAbABsAGwAcABwAHQAdABsAGgAZABkAGwAbABsAHAAdAB0AHQAdABsAGgAaABsA
HQAfABwAGwAcABwAGgAaABoAGgAbABwAHQAeAB4AHQAaABoAGgAaAB0AHgAfAB8AHwAf
AB4AHgAeAB4AHwAfACEAIgAkACQAIQAfAB0AHAAeAB4AHgAeABwAGwAaABkAGgAaABoA
GwAbABsAGwAaABkAGQAWABYAGQAZABkAGQAbABoAGgAZABoAGgAaABoAGwAbABwAHAAc
ABsAGwAaABsAHQAeAB8AHQAdAB0AHQAcABwAHAAcAB4AHgAeAB4AGwAbABsAHAAfACAA
IQAiACAAIQAhACEAIQAhACAAIAAhACIAIwAjACMAIQAgACAAIQAiACQAJgAkACMAIwAj
ACQAIwAiACIAIgAjACMAIwAiACEAIAAdAB4AIAAhACMAIgAjACMAIgAhACEAIQAhACMA
IwAkACUAIwAiACEAIQAiACMAJAAnACcAJgAlACMAJQAkACQAJAAlACYAJwAnACUAJQAj
ACMAIwAkACYAKAAoACcAJgAkACUAJAAkACQAJQAlACUAJQAkACMAIQAgACMAIwAjACQA
IgAhACEAIQAiACIAIgAiACUAJQAlACUAJAAjACIAIQAkACQAJAAkACQAJAAkACQAJAAk
ACUAJQAlACUAJQAlACQAIwAiACIAIwAkACUAJwAmACYAJQAjACAAIgAiACQAJAAkACQA
IwAjACMAIwAlACYAJgAnACcAJwAoACkAKQApACgAKQAqACsALAArACoAKAAlACQAIgAh
AB4AHgAfAB8AIAAgAB4AHQAdABwAHwAfAB8AHwAcABwAHQAeACAAIgAiACIAIwAjACQA
JAAmACYAJgAmACcAKAApACoAKgAqACoAKwArACsALAAsAC4ALgAuAC4ALAAsACwALAAv
AC8ALwAvADEAMQAyADkAQABKAE8AUwBTAE4AQgA1ACkAFwD8/9z/uv+Y/3P/Uv88/zD/
Mf9C/1n/cP+E/5z/s//D/9H/3P/m//L//f8GABEAGQAgACMAJQAnACkALAAwADIAMgAx
ADEAMgAyADMAMQAyADUANgA4ADgANgA1ADUANQA1ADcANgA2ADYANgA4ADcANwA3ADYA
NgA3ADcAOAA4ADgAOQA3ADcANwA4ADkAOQA5ADkAOQA4ADgAOQA6ADsANwA1ADcAOAA3
ADgANgA2ADcAOAA5ADoAOgA5ADkAOgA7ADwAOgA6ADoAOQA7ADsAOgA6ADkAOAA4ADcA
NwA4ADoAOgA6ADkAOAA4ADYANgA2ADYANwA3ADcANwA0ADQANAA1ADMAMwAzADIAMAAv
ACsAKgAoACcAJgAlACMAIgAiACEAHgAcABoAGAAWABUAFQAUABIAEQARABAADgANAAsA
CQAHAAcABwAHAAUABAADAAIAAQAAAP///v/9//3//f/+//v/+v/5//j/+P/5//n/+f/4
//f/9f/0//P/9P/1//X/9P/x/+//7v/r/+r/6v/q/+r/6f/p/+n/5//l/+P/4v/g/+H/
4f/h/+L/4f/g/93/2//c/9z/3f/c/93/3f/c/9r/2f/Y/9f/1f/V/9b/1//X/9b/1f/V
/9T/0//S/9P/1P/U/9T/0//R/9D/0P/Q/9D/0P/Q/8//0f/R/8//z//M/8z/zf/O/8//
z//P/87/zf/M/8z/zP/L/8v/y//L/83/zf/M/8z/zP/L/8r/yv/L/8v/zP/N/8z/zP/M
/8z/zf/N/83/zf/P/8//z//P/8//zv/N/8z/zf/O/8//0P/P/87/zv/N/83/zf/N/83/
zf/N/83/zv/N/8z/y//L/83/zv/O/83/yv/K/8r/y//J/8n/yv/K/8z/zP/M/8z/y//L
/8r/yf/K/8v/zP/N/8v/yv/K/8r/yv/K/83/zf/N/83/zP/M/8v/y//N/83/zv/P/9D/
0f/R/9P/0v/R/9D/zf/P/87/zP/M/8j/x//E/8T/xf/F/8b/xv/F/8X/xv/G/8T/w//C
/8H/wf/C/8T/xv/F/8b/xf/E/8f/x//I/8j/zP/M/8z/zP/K/8r/yv/K/8v/zP/N/8//
zf/N/87/zv/Q/9D/0P/Q/9L/0v/S/9L/0f/R/9H/0f/V/9n/4P/n/+7/9v/5//n/9//w
/+b/2//P/7f/mv90/07/Jv8B/+T+1v7Q/tn+8v4J/x7/MP9I/1//c/+B/47/nP+o/6//
tv+9/8P/yP/P/9P/2f/d/97/3//g/9//3f/f/+D/4P/h/+H/4v/l/+b/5f/k/+H/3//i
/+P/5P/n/+X/5P/j/+L/5P/j/+P/4//m/+b/5//n/+X/5P/j/+P/5f/l/+X/5v/m/+X/
5P/j/+T/5P/l/+f/6f/r/+j/5//o/+j/5v/m/+f/6P/q/+z/7P/s/+v/6f/p/+r/6//s
/+3/7v/v/+//7f/t/+z/7P/v//D/8v/z//H/8v/0//T/9f/1//X/9v/3//j/+f/6//r/
+f/4//f/+f/6//v//f/8//v/+v/4//n/+f/2//b/9//3//f/9//1//T/9P/z//P/9P/1
//b/9P/z//P/8v/0//P/8//y//P/9f/2//f/9v/1//T/8//1//b/9//4//b/9v/2//b/
9//3//f/+P/6//r/+v/6//n/+f/4//f/+P/5//n/+v/6//r/+v/5//v/+f/4//j/+v/6
//v//P/7//n/+P/3//f/9//3//j/+P/5//n/+f/6//n/+P/1//b/+P/5//v/+f/5//j/
9v/4//n/+v/7//r/+f/5//n/+//6//n/+f/5//n/+f/7//v/+v/5//f/+P/4//n/+v/6
//r/+v/5//f/9//1//X/9//4//r//P/6//n/+P/2//j/+P/5//r/+//7//v/+//7//v/
+v/6//v/+//7//z/+v/5//n/+f/7//z//f/+//3//f/9//3//f/9//3//f8AAAAAAAAA
AP7//v/+//7///8AAAIAAwABAAEAAQABAAEAAQABAAIABAAEAAQABQAEAAQAAwABAAMA
BAAFAAcABQAFAAYABgAGAAYABgAGAAYABwAHAAcABQAFAAUABQAHAAcABwAHAAcABwAG
AAYABAAGAAgACAAKAAoACgAKAAoACQAIAAcACAAKAAsADQAMAAsACwALAAoACwALAA0A
DwAPAA8ADQAMAAoABwAGAAUABQADAAQAAQABAAIAAgD/////AAAAAAAA///+//3/+//6
//r/+v/8//7//v/+//3//f/+//7/AAAAAAAAAAAAAAAAAAAAAP///v/9//3//////wAA
AAD+//7//v/+/wAAAAAAAAAAAQABAAEAAQABAAMABgANABYAIAAnACcAJwAgABYACQD9
/+3/1P+y/4z/ZP89/xr/BP/4/v3+EP8p/z7/Uv9q/4H/k/+h/67/uv/G/9P/3P/j/+v/
8P/z//X/+f/7//7/AgAEAAQAAwABAAIAAgADAAEAAgAFAAYABgAGAAQAAwABAAEAAQAD
AAYABgAGAAYABAADAAMAAwACAAIAAwADAAQABAAEAAUABAADAAIAAgAFAAUABQAFAAUA
BAAEAAUABQAHAAQAAwADAAQAAwAEAAIAAgADAAQABQAGAAYABQAEAAQABAAEAAUABgAH
AAcABwAHAAYABgAFAAQABAADAAUABgAIAAgABAADAAIAAgACAAIAAgACAAMAAwADAAMA
AAAAAAAAAQADAAMAAwACAAMAAwAAAAAAAQABAAEAAQADAAIAAgABAP7//v/+//7/////
/wAAAAD+//3//f/8//r/+//7//v//f/9//3//f/6//r/+v/6//v//P/9//7//f/9//3/
/v/+//7//v/+////AQACAAMAAQABAAAAAAABAAIAAwADAAMAAQAAAAAAAAAAAAEAAgAC
AAEAAQABAAAA///+//7//v/////////8//v/+v/3//n/+v/6//v//P/9//3//P/5//n/
+f/5//v/+//8//3/+//6//n/+f/7//v/+//9//7//v/+//3//f/8//z//P/9//7/////
///////9//3//P/8//3//v/////////+//v/+v/6//r/+//7//v/+//5//n/+P/4//f/
9//3//j/+v/5//n/+f/5//j/9//2//n/+f/5//n/9//3//f/9//4//j/+P/4//r/+v/6
//r/+P/4//n/+f/6//v//P/9//3//f/9//7//v/+//7//////wAAAAD///z//P/8//3/
/v///wEAAgAAAAAAAAAAAP7/////////AQABAAEAAQD//////////wEAAQAAAAAAAAAA
AP7//v/+/wAAAQACAAIAAgACAAIAAQABAAEAAQACAAQABQAHAAUABQAGAAcACAAJAAkA
CwANAA0ADQALAAoACAAFAAQAAwADAAEAAgAAAP/////+//3//f/+//7////////////8
//z//f/+/wAAAgACAAIAAwADAAQABAAGAAYABgAGAAgACAAIAAgABgAGAAYABwAIAAkA
CwAMAAoACgAKAAoADAAMAAwADAAOAA8AEAARAA8ADwAQABUAHgAoADEANwA5ADYALgAj
ABUABwD0/9r/tv+O/2X/Pv8e/wr/A/8K/x//Nv9K/2D/ef+P/6H/rv+8/8r/1//k/+3/
9f/8/wEABQAFAAkADAASABQAFAATABQAFgAXABkAFwAYABsAHAAeAB4AHAAbABsAGwAb
AB0AIAAgACAAIAAeAB0AHQAdAB4AHgAfAB8AIAAgACAAIQAgAB8AHgAeACEAIQAhACEA
IQAgACAAIQAhACMAIAAfAB8AIAAfACAAHgAeAB8AIAAhACIAIgAhACIAIgAiACIAIgAi
ACIAIQAiACMAIwAkACIAIgAjACMAJQAmACgAKAAoACcAJgAmACYAJgAmACYAKAApACoA
KwAoACgAKAApACoAKwAsACwALAAtACsALAAtAC0ALQAtAC4ALgAvAC8ALQAsACsAKgAr
ACsALAAsACoAKQApACgAJgAnACcAJwAoACkAKgArACgAKAAoACgAKQAqACsALAAqACkA
KAAoACYAJgAmACYAJgAnACcAJwAmACUAIwAiACUAJgAnACcAJQAjACIAIgAgACAAIQAi
ACQAIwAjACMAIAAfAB4AHgAfACEAIgAjACQAIwAiAB8AHwAgACAAIQAjACUAJgAmACMA
IwAjACMAIwAjACQAJQAlACQAIwAjACEAIQAhACMAIgAiACIAIQAhACAAIAAgACEAIgAj
ACMAIwAjACEAIQAgACAAIQAiACMAIwAjACIAIQAgACAAIAAjACMAIwAjACMAIwAiACIA
HwAfAA==
         </WaveFormData>
      </LeadData>
      <LeadData>
         <LeadByteCountTotal>10000</LeadByteCountTotal>
         <LeadTimeOffset>0</LeadTimeOffset>
         <LeadSampleCountTotal>5000</LeadSampleCountTotal>
         <LeadAmplitudeUnitsPerBit>4.88</LeadAmplitudeUnitsPerBit>
         <LeadAmplitudeUnits>��V</LeadAmplitudeUnits>
         <LeadHighLimit>2147483647</LeadHighLimit>
         <LeadLowLimit>268435456</LeadLowLimit>
         <LeadID>V2</LeadID>
         <LeadOffsetFirstSample>0</LeadOffsetFirstSample>
         <FirstSampleBaseline>0</FirstSampleBaseline>
         <LeadSampleSize>2</LeadSampleSize>
         <LeadOff>FALSE</LeadOff>
         <BaselineSway>FALSE</BaselineSway>
         <ExcessiveACNoise>FALSE</ExcessiveACNoise>
         <MuscleNoise>FALSE</MuscleNoise>
         <LeadDataCRC32>656331285</LeadDataCRC32>
         <WaveFormData>
DAAMAAwADAAMAAwADAAMAA8AEAARABIAEgASABIAEgATABQAFQAWABgAGAAYABgAGQAa
ABsAHAAfACAAIQAiACQAJAAkACQAJwAoACkAKgArACwALQAuADAAMAAwADAAMgAyADIA
MgAwADAAMAAwADAAMAAwADAALgAuAC4ALgAtACwAKwAqACgAKAAoACgAJgAkACIAIAAf
AB4AHQAcABkAGAAXABYAFAASABAADgAMAAwADAAMAAkACAAHAAYABAAEAAQABAACAAIA
AgACAAAAAAAAAAAAAAAAAAAAAAD///7//f/8//z//P/8//z//P/8//z//P/8//z//P/8
//7//v/+//7//P/8//z//P/+//7//v/+//7//v/+//7//P/8//z//P/9//7///8AAP7/
/v/+//7/AAAAAAAAAAAAAAAAAAAAAP///v/9//z//f/+////AAD///7//f/8//7//v/+
//7//P/8//z//P/6//r/+v/6//r/+v/6//r/+P/4//j/+P/4//j/+P/4//j/+P/4//j/
9v/2//b/9v/3//j/+f/6//j/+P/4//j/+f/6//v//P/8//z//P/8//z//P/8//z//f/+
////AAD///7//f/8//3//v///wAAAAAAAAAAAAAAAAAAAAAAAAAAAAAAAAAA///+//3/
/P/8//z//P/8//r/+v/6//r/+P/4//j/+P/6//r/+v/6//n/+P/3//b/9//4//n/+v/4
//j/+P/4//j/+P/4//j/+v/7//z//P/6//v/+//7//z//f///wEA//////////////7/
/f/8//v/+v/6//n/9v/2//b/9v/3//r/+v/6//v/+//7//r/+P/4//n/+v/7//z//f/9
//j/+P/4//j/+v/4//j/+P/4//j/+f/5//n/+v/6//r//f/9//3//f/7//v/+//7//v/
/P/8//v//f/9//v//P/+/wYAEQAcACcALQApAB4AFQARAA0ACAAAAPT/5P/Y/8v/uv+s
/6L/mf+S/4j/Z/88/zD/Qf9S/2X/fP+P/6L/tf/C/87/2f/g/+T/5f/q/+7/8P/0//X/
9//3//j/+P/4//n/+f/5//v/+//9//7///////3//f/9//3//v8AAAEAAQABAAAA////
/wAAAAAAAAAAAwAEAAUABQADAAIAAgACAAQABAAFAAYABgAGAAYABwAFAAUABwAIAAoA
CwAMAAwACgALAAwADQAOAA8AEAAQABIAEwAUABUAFgAXABgAGgAdAB8AHwAhAB8AIAAi
ACMAIwAkACYAJwAoACkAKgArACoAKwAsACwALQAtAC0ALQAsACwALAAsACwALAAsACwA
LAAqACkAKQAoACcAJwAmACcAJgAlACMAIAAeABsAGQAZABcAFgAUABIAEAAOAA0ACQAH
AAYABgAGAAUABAADAAAA///+//7//v/+//3//P/7//v/+v/6//n/+f/4//b/9//4//n/
+v/3//f/9//3//f/+P/4//j/9v/2//b/9v/0//T/9P/0//X/9v/3//j/9v/2//b/9v/2
//b/9//3//n/+f/5//n/9//3//f/+P/6//r/+v/6//j/+P/4//j/+v/6//r/+f/7//v/
+//7//n/+f/5//r//P/8//v/+//5//j/+P/4//r/+//7//v//f/9//z//P/8//z//P/8
//7//v/+//3//f/9//3//v/+//7//v/+//7//P/8//z/+v/6//r/+v/8//z//v/+//3/
/P/6//j/+f/6//v//P/8//3//f/9//r/+f/5//n/+//8//z/+//6//r/+f/4//j/+f/7
//z//P/8//v/+//5//j/+P/4//r/+//8//3/+//7//v/+//6//r/+//7//z//P/8//v/
+f/3//b/+P/4//j/+P/2//b/9v/2//b/9v/2//f/+v/6//r/+//5//n/+f/5//z//f/9
//3/+//7//v/+v/5//j/9f/0//b/9f/0//T/8v/y//P/9v/2//b/9//3//f/9v/2//b/
9//4//j/+P/6//n/9v/2//X/9P/z//D/8f/y//P/9P/z//P/8//0//T/9P/1//X/9f/1
//X/9f/0//P/8v/y//T/8//z//P/9f/2//r/AAAJABQAHwAjAB8AGAARAA0ACQAEAPz/
7P/c/87/wf+u/6b/nP+T/4z/ev9T/yz/JP83/0r/Yf94/4v/nv+v/7z/xv/R/9r/4P/h
/+T/6P/q/+7/7//x//H/8v/y//L/8//0//P/9P/z//X/9v/3//f/9//3//f/9//2//j/
+f/5//v/+v/5//n/+f/4//f/9v/3//j/+f/5//n/+P/4//j/+P/4//n/+v/6//r/+v/7
//r/+f/6//r//P/9//7//v/8//3//v////7///8AAAAABAAFAAYABwAGAAcACAAKAA0A
DwAPABEAEQASABQAFQAVABYAGAAZABsAHQAfACEAIAAhACIAIgAlACUAJQAlACQAJAAk
ACQAIgAiACIAIgAkACIAIQAhAB4AHQAdABwAHQAcABsAGQAXABYAFAATAA8ADQAMAAoA
CgAIAAYABQABAP///v/+//7//f/8//v/+v/5//j/+P/4//j/9//2//b/9//3//j/9//3
//b/9P/2//b/9v/2//X/9f/1//X/8//0//T/9P/2//b/9v/2//T/9P/0//T/9v/2//b/
9v/2//b/9v/2//T/9P/1//X/9//3//f/9//1//X/9f/2//j/+P/4//j/+P/4//j/+P/2
//b/9v/1//b/9//4//n/9//3//f/+P/6//r/+f/5//n/+P/4//j/+P/5//n/+f/5//n/
+P/4//b/9v/2//b/+P/4//j/9//5//n/+f/6//j/+P/4//j/+f/4//n/+v/4//j/+P/4
//r/+v/8//z/+v/6//n/+P/2//b/9v/2//j/+f/5//n/9v/1//X/9f/1//b/9v/1//b/
9v/1//T/8v/z//X/9v/4//j/9//3//X/9P/0//T/9v/3//j/+f/3//f/9//3//b/9v/3
//f/+P/6//r/+f/4//f/9v/3//j/+f/6//z//P/8//3//v/+//7///8BAAEAAQABAAAA
AQABAAEAAwADAAMAAgADAAIA///+//3/+//5//j/+f/6//z/AAAAAAAAAQABAAEAAAAA
AAAAAwAEAAQABAACAAEA/v/+/wAAAAAAAP7//v/+//7//v////////8AAAAAAAABAAEA
//////////8BAAEAAQACAAAA//////////8CAAgAEAAbACYALwAzAC0AJAAdABsAGQAU
AAwA/P/q/9r/y/+6/67/qv+l/5z/iv9j/zr/Mv9F/1j/bf+G/5v/sP/D/87/2P/h/+j/
7P/v//T/+v/+/wAAAQADAAMAAwACAAEAAQADAAMABQAFAAUABgAHAAcACQAJAAkACQAI
AAoACwALAAkACAAHAAcACQAKAAsADAAMAAwADAALAAsACgAKAAoADAAMAA0ADgANAAwA
CwALAAwADQAQABIAEAARABIAEgASABMAFAAVABgAGQAaABoAHAAdAB4AHwAiACMAJAAm
ACcAKQApACsALQAuADAAMQAzADQANgA3ADcANwA3ADcAOQA7AD0APgA9AD0APQA9AEAA
QABAAEAAQgBCAEIAQgBAAD4APQA9AD0APQA+AD4AOwA6ADkANwA1ADQAMgAxAC8ALQAs
ACoAJgAkACIAIQAhAB8AHgAeABwAGwAaABkAGgAZABgAGAAYABgAFwAWABUAFQAUABQA
FgAXABcAFgAUABQAFAAUABMAEwATABMAFQAWABYAFgAVABQAEwASABQAFAAUABQAEgAS
ABIAEgASABIAEgASABQAFAAVABUAEgARABAADwARABEAEQASABEAEAAPAA4ADAAMAAwA
DAAOAA4ADgANAAwACwAKAAkACQAJAAkACgAJAAgABgAFAAUABAAEAAQAAgADAAMAAwAC
AAEA///+/wAAAAAAAAAA/v/+//7//f/9//3//f/+//z//P/8//z//P/6//r/+v/8//z/
/P/8//r/+v/8//z//P/8//v/+v/8//z//P/8//v/+//6//n/+f/5//r/+//6//r/+f/3
//j/+P/3//b/+v/5//n/+P/3//b/9f/0//b/9v/2//b/9P/0//T/9f/0//T/9P/1//X/
9f/1//X/9f/1//T/8//z//P/8//y//D/7v/q/+j/6P/n/+b/5v/o/+j/6f/s/+r/6v/r
/+v/7f/s/+z/7P/t/+7/7v/u/+z/6//o/+j/6v/q/+r/6P/m/+b/5v/m/+j/6f/q/+z/
7P/s/+3/7f/t/+3/7f/t/+3/7f/t/+7/7P/r/+v/6//t/+7/9P/8/wUADgAXABsAGwAU
AA0ACwAHAAIA+v/s/9r/yP+5/6r/nv+a/5P/iv92/0//Iv8U/yX/PP9R/2r/gf+W/6n/
tv/A/8n/0v/Y/93/4v/m/+r/7P/t/+//7//y//L/8v/z//X/9f/3//f/9f/2//f/9//4
//n/+v/7//r//P/9//3//v/+//7///8BAAIAAwAEAAMABAAFAAUABgAGAAcACAAKAAoA
CwAMAAwADAAMAA0ADgAPABIAFAASABMAFAAUABYAFwAYABkAGgAbABwAHAAeAB8AIAAh
ACQAJQAmACgAJwApACkAKwAuADAAMwA1ADUANgA4ADkAOgA7ADwAPQA/AEEAQwBEAEMA
QwBDAEMARQBGAEcASABGAEYARgBGAEYARABDAEMAQgBBAEEAQAA8ADoAOAA1ADQANAAz
ADMAMAAtACsAKAAkACIAIAAfAB8AHQAcABwAGQAXABUAEwAUABMAEgASABAAEAAPAA4A
DwAPAA4ADgAOAA8ADwAOAA0ADAALAAoACQAJAAkACQAHAAgACAAIAAgACAAIAAgACgAK
AAoACgAJAAgABwAGAAYABgAGAAYABAAEAAUABQAFAAUABQAFAAcABwAHAAgABwAGAAUA
BAAFAAYABwAIAAcABgAFAAMABQAFAAUABQAHAAcABwAIAAcABgAEAAMABAAEAAUABgAE
AAUABQAFAAMAAwACAAIABAAEAAQABAACAAIAAgABAAIAAwAEAAYABQAEAAMAAgAEAAIA
AgACAAQABAAEAAQAAQAAAAEAAAACAAIAAQAAAAAAAAAAAAAA/v////////8AAP//////
//3//v/+//3//f/+//7//v/8//3///8AAP7//v/9//3///8AAAAA///+//3//P/8//z/
/P/8//z//P/8//3//P/8//z//f////////////7/////////AQABAAEAAAABAAAA/f/8
//r/+f/4//j/+f/6//z/AAD+//7//////////v/+//7/AQACAAIAAgAAAP///P/8//7/
/v/+//z/+v/6//r/+v/9//3//f/+//7//v///////f/9//3//f/9//3//f/+//z/+//7
//v/+//8//7/BAANABgAIQAnACsAJgAfABkAGQAWABIACAD4/+b/1//G/7T/qv+n/6D/
lP93/0j/Jv8n/zr/T/9o/4H/lv+p/7r/xP/P/9j/3v/j/+j/7P/w//T/9f/3//f/+P/4
//j/+f/9//3/////////AAABAAEAAgADAAQABQAGAAgACQAJAAkACAAHAAcACQAKAAsA
DAAMAAwADAALAA0ADAAMAAwADgAOAA8AEAAOAA4ADgAPABAAEQAUABYAFAAVABYAFgAY
ABkAGgAbABwAHQAeAB4AHgAfACAAIQAjACUAJwAqACoAKwAqACsALQAuADAAMQA0ADYA
OQA7ADoAOwA8AD0AQABBAEIAQgBDAEMAQwBDAEQARABEAEQARgBGAEYARgBGAEQAQwBD
AEUARQBGAEYARQBEAEMAQQBBAEAAPgA9ADsAOQA4ADYANAAyADAALwAuAC0ALQAuACsA
KQAnACUAJgAlACQAJAAkACQAIwAiACEAIQAgACAAIgAjACMAIgAgACAAIAAgACEAIQAh
ACEAIwAkACQAJAAiACIAIgAiACMAJAAlACYAJAAkACQAJAAmACYAJgAmACgAKAApACkA
KQApACkAKQAqACsALAAuACwALAAsACwALgAuAC4ALgAwADAAMAAvAC0ALQAtAC0ALgAv
ADAAMgAwADAALwAvADEAMAAwADAAMgAzADMAMwAzADMAMgAyADMANAA1ADYANAA0ADQA
MwAzADMAMwA0ADQANAA0ADQAMgAwADAAMAAyADIAMgAyADEAMAAxADAAMAAwAC8ALgAw
ADAAMAAwAC8ALwAuAC0ALQAtAC4ALwAsACwAKwApACoAKgApACgAKQArAC4AMAAvAC4A
LAArAC0ALAAsACwALQArACgAKgAqACoAKgAsACwALAAsACoAKgAqACsALAAsACwALQAt
AC0ALQAtAC4ALwAvAC8AMQAxADEAMAAtACwAKQAoACoAKQAoACgAKAAoACkALAAuAC4A
LwAvAC8ALgAuAC4ALgAuAC0ALAAtAC0AKwAsACoAKgAqACgAJgAmACYAJgApACkAKQAq
ACgAKAApACkAKQApACkAKQApACkAKQAqACgAJwAnACcAJwAoACwAMgA7AEIASwBVAFkA
VABRAE8ATQBIAEIAOAAmABYABwDy/97/0P/H/77/rv+H/1j/Sv9Z/27/hf+e/7P/xP/V
/+b/8v/9/wgAEAARABYAGgAcAB0AHQAeAB0AIAAgACAAIQAiACEAIgAhACEAIgAjACMA
JAAlACYAJwAlACYAJgAlACYAJgAmACcAKAAoACgAKAAnACgAKQApACsAKgAqACoAKAAo
ACkAKgAsACwALAAtACsAKwAtAC4ALAAtAC4ALgAwADEAMgAzADMAMwAzADIANgA3ADgA
OQA4ADkAOgA8ADsAPQA9AD8AQQBCAEQARQBGAEYARwBHAEgASQBKAEsATABNAE4ATgBP
AE8ATwBPAFAAUABQAFAATwBOAE0ATABMAEoASQBJAEgARwBHAEYAQwBCAEEAPwA+AD4A
PQA9ADoANwA1ADIAMgAwAC4ALQArACkAKAAoACQAIwAiACEAIgAhACAAIAAfAB4AHAAa
ABsAGwAaABoAGAAZABkAGAAWABYAFgAWABYAFwAYABkAGAAYABcAFgAYABgAGAAYABYA
FgAWABYAFgAWABYAFgAWABYAFgAWABUAFAAUABMAFQAVABUAFQAVABUAFQAWABQAFAAU
ABQAFAAUABQAFAATABIAEQAPABEAEQARABEAEQARABEAEgAQABAADwAPAA8ADgAOAA4A
DAANAA0ADQAOAA8ADwAQAA4ADgAOAA4ADQAMAAsACQALAAsACwAMAAsACgAJAAgACgAI
AAgACAAIAAgACAAIAAcABgAHAAYABwAIAAgACAAGAAYABgAGAAQABQAFAAUABQAFAAYA
BwAFAAYABgAFAAYABgAFAAQAAgADAAUABgAGAAYABQAFAAcABgAGAAYABQAFAAUABQAJ
AAsACAAHAAYABQAEAAIAAgACAAIAAwAEAAUABwAHAAYABQAFAAcABwAHAAcABgAHAAcA
BwAFAAUABQAEAAEAAAD9//z//P/7//r/+v/7//z//v8CAAAAAAABAAEA///+//7//v8B
AAIAAgACAP///f/5//j/+v/6//r/+P/2//b/9v/2//f/9//3//j/+v/6//v/+//6//n/
+P/3//X/9f/1//b/9P/z//P/8//x//T//P8EAA8AFgAdAB0AFQAQAA8ADQANAAoAAADw
/9z/yP+z/5r/hv92/2//bP9a/zf/Iv8q/zv/Tv9j/3j/i/+e/7H/vv/I/8//1P/W/9f/
3P/g/+T/5f/l/+b/5f/k/+T/5P/l/+f/5//p/+n/6P/o/+j/5//n/+f/5//n/+b/6P/p
/+n/5//m/+X/5f/o/+j/6P/o/+b/5v/m/+X/5//m/+b/5v/o/+j/6f/q/+n/6P/n/+f/
5//n/+n/6v/o/+n/6v/q/+j/6f/q/+v/7P/t/+7/7v/u/+//8P/x//T/9f/2//j/+P/5
//j/+f/5//r//P/9////AAACAAMAAQABAAEAAQAEAAUABgAGAAUABQAFAAUABAAEAAQA
BAAEAAQABAAEAAMAAAD+//3//v/9//3//P/6//j/9v/z//P/8v/w/+//7f/r/+r/6P/m
/+T/4v/h/+H/3//e/97/2v/Z/9j/1//Y/9f/1v/W/9b/1v/V/9T/0f/R/9D/0P/R/9P/
1P/U/9P/0v/R/9D/0f/R/9H/0f/T/9T/1P/U/9L/0v/S/9L/1P/U/9T/1P/U/9T/1P/U
/9T/1P/U/9T/1P/U/9X/1f/V/9X/1f/V/9f/1//X/9j/1v/W/9b/1v/W/9b/1v/W/9f/
2P/Z/9n/1//X/9f/1//Y/9n/2v/c/9r/2v/Z/9n/2//a/9r/2v/a/9v/2//b/9v/2//a
/9r/3P/c/9z/3P/c/9z/3P/b/9v/2//b/9z/3P/c/9z/3P/a/9j/2P/Y/9n/2v/b/9z/
2//a/9v/2v/Y/9j/1//W/9f/2P/Z/9r/2f/Z/9j/1//X/9f/2P/Z/9f/2P/Y/9f/2P/Y
/9f/1v/W/9f/2f/a/9f/1v/U/9P/1P/U/9X/1v/W/9X/1P/T/9H/0f/U/9T/1P/U/9T/
0v/S/9L/0v/U/9T/1P/V/9j/2P/Y/9n/1//X/9f/1//a/9v/2//b/9n/2f/Z/9j/2f/Y
/9X/1P/S/9H/0P/Q/9D/0P/R/9T/1f/W/9j/2f/X/9b/1v/W/9n/2v/a/9r/2P/X/9T/
1P/S/9L/0v/Q/9H/0v/T/9T/0//T/9P/1P/U/9T/1f/V/9f/1//X/9f/1f/V/9X/1v/Y
/9f/1//X/9n/2P/c/+b/7//8/wUABwAFAPz/9f/x/+3/6P/g/9L/wP+y/6H/jP98/27/
X/9c/1j/Pf8c/xj/Kf84/03/Yv9z/4b/mf+o/7L/vf/C/8b/yf/M/87/0v/W/9f/2f/Z
/9z/3P/c/93/3f/d/9//3//h/+L/4//j/+P/4//j/+P/5P/m/+f/5//p/+j/5//n/+b/
5v/m/+b/6P/q/+z/7f/t/+z/7P/s/+3/7v/w//L/9P/0//T/9f/1//X/9//4//r/+//8
//z/+v/7//z//f8AAAEAAgACAAYABwAIAAkACAAJAAoADAAPABEAEQATABEAEgAUABUA
FwAYABoAGwAcAB0AHgAfAB4AHwAgACAAIgAjACQAJQAkACQAJAAkACQAJAAkACQAJgAk
ACMAIwAgAB8AHwAeAB8AHgAdABsAFwAWABQAEwATABEAEAAOAA4ADAAKAAkABQADAAIA
AgACAAEAAAD///7//f/8//z//P/8//v/+v/5//n/+P/4//b/9//3//b/+P/4//j/+P/1
//X/9f/1//f/+P/4//j/+v/6//r/+v/4//j/+P/4//n/+v/7//z/+v/6//r/+v/6//r/
+//7//v/+//7//v/+f/5//n/+v/8//z//P/8//r/+v/6//r/+v/6//r/+f/7//v/+//7
//r/+f/4//j/+f/6//r/+//5//j/+P/4//r/+//7//v//f/9//z//P/6//r/+v/6//v/
/P/9//3//f/9//3//v/+//7//v/+/wAA/v/+//7//P/8//z//P/+//7/AAAAAP7//v/9
//z//v/+//7//v/+//////////z/+//7//v//f/+//7//f/8//z/+//6//r/+//9//7/
/v/+//3//f/7//r/+v/6//3//f/9//3//f/9//3//f/8//z//f/9//7//v/+//3/+//7
//v/+//8//7//////////v/8//z//P/8//3//v///wAA/v/+//7///8CAAIAAgADAAMA
AwADAAMAAgADAAMAAwAEAAUABgAGAAMAAgD///7/AAD///7//v/+//7///8CAAIAAgAD
AAMABQAEAAQABAAEAAQAAwACAAQAAwAAAAAAAgACAAIAAAD+//7//v/+/wAAAQACAAQA
AgACAAMAAwAFAAUABQAFAAUABQAFAAYABgAFAAUABQAJAA4AFgAeACUALgA1ADUALwAo
ACMAIQAbABQABgDy/+L/1P/D/7b/sP+m/53/nv+O/2X/Qv9E/1f/av+B/5j/q/+8/8v/
1P/c/+P/6v/u//P/+P/+/wAAAQABAAIAAQAEAAQABAAFAAcABwAJAAkABwAIAAkACQAK
AAsADAANAA0ADgAOAA0ADQAMAAsACwAOAA4ADgAOAA4ADgAOAA0ADgAOAA8AEAAOAA4A
DwAQABIAEgASABMAEwATABUAFgAVABUAFQAUABUAFwAZABsAGgAbABwAHAAcAB0AHgAf
ACIAIwAkACYAJgAnACYAJwAoACoALQAvAC8AMAAyADMANAA1ADYANwA6ADsAPAA8ADsA
OwA7ADsAPQA+AD8AQAA/AD4APQA8ADwAOgA5ADkAOgA5ADkAOAA1ADQAMwAxADEAMAAu
AC0AKgAnACUAIgAiACAAHgAdABwAGwAbABwAGAAXABYAFQAWABUAFAAUABQAFAATABIA
EwATABIAEgAUABUAFQAUABIAEgASABIAEgATABQAFQAUABQAEwASABQAFAAUABQAFAAU
ABQAFAASABIAEgASABMAFAAVABYAFAAUABUAFQAVABUAFQAVABUAFQAVABYAFAAUABQA
FAAWABYAFgAWABUAFAATABEAEwATABMAEwATABMAEwAUABMAEgAQAA8AEAAQABEAEgAR
ABEAEAAPABEAEQAQABAAEAAQABAAEAAOAA4ADgANAA8ADwAPABAADgAOAA4ADgAQAA4A
DgAOABAAEAAQABAADwAOAA8ADgAOAA4ADQAMAAwADAAMAAwACgALAAsACwAMAAsACwAL
AAoACgAJAAcABwAIAAgACAAHAAcACAAIAAYABgAFAAUABQAEAAQABAAEAAMAAgABAAMA
AwADAAMAAgACAAMAAwAEAAQABAADAAUABQAFAAUAAwAEAAQAAwAFAAUABgAGAAQABAAE
AAQAAgACAAQABAACAAIAAgACAAAAAAAAAAAAAgACAAIAAwACAAIAAgADAAUABQAFAAUA
BgAHAAcABwAGAAUABAACAAEAAAD9//z/+v/5//j/+P/4//j/+f/8//7//v///////f/8
//z//P///wAAAAAAAAAA///8//z//P/8//z/+v/6//r/+v/6//n/+f/5//r/+//8//7/
///9//3//f/9//3//f/9//7/AAD////////9/wAABAAMABcAJAAtADEAKwAiABkAFQAR
AAwABAD0/+L/1P/D/7L/pP+c/5P/kP+E/1//Ov8y/0P/Vv9r/4L/lf+q/7v/yP/S/9v/
4v/m/+n/7P/w//T/9//5//z//f/+//7//v////////8BAAEAAQACAAMAAwABAAEAAQAB
AAIABAAFAAUABQAEAAMAAwAEAAQABAAEAAMABAAFAAUABAACAAEAAAACAAIAAwAEAAMA
AgABAAEAAwADAAUABgAGAAcACAAIAAgACQAKAAsADgAPABAAEAAQABEAEgATABQAFQAW
ABgAGQAbABsAHQAdAB4AIAAhACQAJgApACsAKgArACwALQAsAC0ALgAuADEAMQAxADEA
MQAwAC8ALgAvADAAMQAyADIAMAAvAC8ALgAtAC0ALAAtACwAKwApACYAJAAhAB8AHwAd
ABwAGgAXABQAEQAPAA0ACwAKAAoACgAJAAgABwAFAAMAAQAAAP7//v/9//z/+//7//r/
+v/4//n/+f/4//j/+P/4//j/9f/1//X/9f/3//j/+P/4//b/9v/2//b/+P/4//j/+P/6
//r/+v/6//j/+P/4//j/+v/6//v/+//5//n/+f/5//n/+f/5//r//P/8//z//P/7//r/
+f/4//r/+v/6//n/+f/5//n/+f/5//n/+f/6//r/+v/5//n/9//2//b/9v/4//n/+f/5
//j/9//1//T/8v/y//L/8v/0//T/9P/z//H/8f/x//L/9P/0//T/9P/y//D/8P/w//D/
8P/w//D/8P/w//L/8v/w//D/7//u/+//8P/x//L/8f/x//D/7//v/+//8P/x//P/9P/0
//P/8v/y//H/8P/y//P/9f/2//T/9P/z//P/9f/0//T/9P/1//X/9f/1//T/8//y//H/
8f/y//T/9f/0//T/9P/z//X/9f/1//X/9//4//j/9//1//X/9v/2//j/+P/4//j/9v/2
//b/9f/3//n/+f/6//r/+v/6//r/+P/4//j/+P/6//r/+v/7//r/+v/6//v//P/9//7/
//8AAAEAAQABAP////////7////+//v/+v/4//f/9v/2//T/9P/1//j/+v/6//v/+//5
//j/+P/4//n/+v/6//r//P/7//j/+P/3//b/9f/y//L/8v/y//L/8f/x//H/8v/z//T/
9v/3//f/9//3//f/9//3//f/+P/6//n/+f/5//f/9v/4//7/BwASAB0AJQApACQAGwAT
AA8ACgAEAPz/7v/c/9H/wv+0/6r/of+Y/47/ef9M/yj/Kf88/03/Yv95/47/o/+0/8D/
y//U/9r/3//g/+T/6P/r/+3/8P/x//L/8v/y//P/9//3//n/+f/7//z//f/9//z/+//6
//n//P/+///////9//z/+//7//z//P/8//z///8AAAEAAQD///7//v/+/wAAAAABAAIA
AgACAAIAAwAFAAUABwAIAAgACQAKAAoACgALAAwADQAQABEAEgASABIAEwAUABUAFgAX
ABgAGgAdAB8AHwAhACEAIgAkACUAKAAqAC0ALwAwADEAMgAzADQANQA2ADYAOAA5ADoA
OwA6ADoAOgA6ADsAPAA9AD4APAA6ADkAOQA4ADcANwA2ADYANgA2ADUAMQAwAC4ALQAs
ACsAKwAqACgAJgAkACMAIAAdABsAGgAaABkAGAAXABQAEwASABIAEgASABEAEAARABEA
EAAQABAAEQARABAAEgASABIAEgAPAA8ADwAPABEAEgASABIAEgASABIAEgAQABAAEAAQ
ABEAEgATABQAEwASABEAEAARABIAFAAVABMAEwATABMAFQAVABUAFgAXABgAGQAaABgA
GAAYABgAGQAaABsAGwAbABsAGwAbABsAGwAbABwAHgAeAB0AHQAbABoAGgAaABoAGwAb
ABsAGQAZABgAGAAYABgAGAAYABgAGAAYABcAFQAVABUAFgAXABgAGQAaABoAGAAYABgA
FgAYAA==
         </WaveFormData>
      </LeadData>
      <LeadData>
         <LeadByteCountTotal>10000</LeadByteCountTotal>
         <LeadTimeOffset>0</LeadTimeOffset>
         <LeadSampleCountTotal>5000</LeadSampleCountTotal>
         <LeadAmplitudeUnitsPerBit>4.88</LeadAmplitudeUnitsPerBit>
         <LeadAmplitudeUnits>��V</LeadAmplitudeUnits>
         <LeadHighLimit>2147483647</LeadHighLimit>
         <LeadLowLimit>268435456</LeadLowLimit>
         <LeadID>V3</LeadID>
         <LeadOffsetFirstSample>0</LeadOffsetFirstSample>
         <FirstSampleBaseline>0</FirstSampleBaseline>
         <LeadSampleSize>2</LeadSampleSize>
         <LeadOff>FALSE</LeadOff>
         <BaselineSway>FALSE</BaselineSway>
         <ExcessiveACNoise>FALSE</ExcessiveACNoise>
         <MuscleNoise>FALSE</MuscleNoise>
         <LeadDataCRC32>4255145357</LeadDataCRC32>
         <WaveFormData>
+v/6//r/+v/6//r/+v/6//3//v///wAAAAAAAAAAAAADAAQABQAGAAcACAAJAAoACwAM
AA0ADgAQABIAFAAWABgAGAAYABgAHAAeACAAIgAjACQAJQAmACcAKAApACoALQAuAC8A
MAAuAC4ALgAuADAAMAAwADAALQAsACsAKgAoACgAKAAoACYAJgAmACYAIgAgAB4AHAAb
ABoAGQAYABYAFAASABAADgAMAAoACAAHAAYABQAEAAIAAAD+//z/+v/6//r/+v/5//j/
9//2//X/9P/z//L/9P/0//T/9P/y//L/8v/y//T/9P/0//T/8v/y//L/8v/y//L/8v/y
//P/9P/1//b/9P/0//T/9P/1//b/9//4//j/+P/4//j/+P/4//j/+P/5//r/+//8//v/
+v/5//j/+v/6//r/+v/4//j/+P/4//j/+P/4//j/+v/6//r/+v/5//j/9//2//j/+P/4
//j/+P/4//j/+P/2//b/9v/2//j/+P/4//j/9//2//X/9P/2//b/9v/2//T/9P/0//T/
9P/0//T/9P/0//T/9P/0//P/8v/x//D/8v/y//L/8v/w//D/8P/w/+7/7v/u/+7/7//w
//H/8v/x//D/7//u//D/8P/w//D/8P/w//D/8P/w//D/8P/w/+7/7v/u/+7/7f/s/+v/
6v/s/+z/7P/s/+z/7P/s/+z/6v/q/+r/6v/s/+z/7P/s/+v/6v/p/+j/6v/q/+r/6v/q
/+r/6v/p/+f/6P/o/+j/7P/t/+3/7f/r/+3/7v/v//H/8f/y//L/8f/x//D/8P/x//H/
8f/x//D/8f/x//L/7//u/+7/7f/w//L/8v/y//L/8f/w/+7/7v/u/+//7//x//H/8f/u
/+r/6v/r/+v/6//r/+r/6f/p/+n/6f/q/+j/6f/q/+r/7f/t/+3/7f/r/+v/6//r/+3/
7f/u/+7/8P/u/+z/7P/v//b//v8HAA8AGQAbABcAGQAiAC8APQBOAF0AawB9AIkAkACX
AJ0AkgByADYA2/91/0D/PP9G/1j/cf+E/5P/pv+1/77/yP/S/9b/2P/b/+D/4v/k/+b/
5//n/+j/6P/q/+r/6//r/+v/7f/v//D/8P/x/+//7//v//D/8//z//P/9P/0//T/8//z
//H/8v/z//P/9f/2//f/+P/2//b/9v/3//f/+P/5//n/+//7//v/+//6//r/+//9/wAA
AAAAAAAA/////wEAAgADAAQABAAFAAYABwAIAAkACQAKAAsADAAPABIAEwAWABUAFgAY
ABkAHAAdAB8AIAAgACEAIgAkACMAJAAlACcAKwArACsAKwApACkAKgAqACoAKgAqACoA
KgApACgAJwAmACUAJQAlACgAKAAnACYAIwAgAB8AHAAdABsAGgAYABgAFgATABAADgAM
AAoACAAJAAgABwAFAAMAAQABAAAA//////7//f/9//z/+//7//n/+f/5//n/+v/7//z/
+//5//r/+v/6//z//f/9//3//f/9//z//P/6//v/+//7//3//v///wAA///+//3//P//
//////8AAAIAAgACAAIAAAABAAEAAQADAAQABAAEAAIAAgACAAIABAAFAAUABQAHAAcA
BgAGAAUABQAFAAUABwAHAAcABgADAAMABAAEAAYABgAFAAUABQAFAAUABQADAAMAAwAD
AAUABQAFAAMAAQACAAIAAQADAAQABAADAAMAAwACAAIAAAABAAEAAQADAAIAAgACAAEA
AAD///7//v/+//3//f////////////3//f/9//3//v///wAAAAD///7//f/8//3//f/9
//3//v/+//3//f/7//v/+//7//3//f/9//3/+//7//v/+//7//v/+//7//v/+//7//z/
+f/5//r//P/8//z//P/6//n/+f/6//j/+P/6//v//f/9//3//////////v/9////AAAC
AAMAAAAAAAEAAQABAAEA/////wAAAAD+//7//f/9//7/AAACAAIAAgABAP7//P/8//z/
/f/9//3//f/9//r/+P/4//f/9//1//X/9v/1//X/9f/z//T/9P/1//b/9v/3//f/+f/5
//n/+f/3//f/9//3//r/+v/6//r//P/6//3/AgAIABEAGwAjACUAJQApADQAPwBNAF4A
awB5AIkAlQCcAKcAqwCcAHYAMgDR/3H/Rv9I/1T/aP+B/5L/of+y/73/yP/U/97/5P/m
/+n/7P/u/+7/8P/x//H/9P/0//b/9v/1//X/9f/3//n/+v/6//v/+f/5//n/+v/5//n/
+f/6//z//P/7//v/+f/6//v/+//+//7//v/+//7//v/+//////8AAAEAAQADAAMAAwAD
AAMAAgACAAMABgAGAAYABgAHAAcACQAKAAsADAAMAA0ADwARABMAFQAWABYAFgAWABoA
HAAcAB4AHQAeACAAIQAkACUAJwAoACwALQAuADAAMAAwADAAMQAzADMAMwAzADMAMwA0
ADQAMgAyADIAMgA0ADMAMgAxAC4ALQAtAC0ALAAsACsAKgAnACQAIwAgAB8AHQAcABoA
GgAYABUAEgAQAA4ADAAKAAkACAAHAAUAAwABAAEAAAABAAEAAAD//wAAAAAAAAEAAAD/
//7//f/////////9//3//v/+//7//P/9//3//f///////v/+//3//f/8//v//v/+//7/
/v/+//7//v/+/wEAAQABAAIABAAEAAQABAADAAMAAgABAAEAAgACAAIAAgACAAIAAgAC
AAMAAwADAAUABQAEAAQABAADAAIAAQACAAMABAAEAAEAAQACAAIAAAAAAP////8AAAEA
AgADAAEAAQABAAEAAwADAAMAAQABAAIAAgABAP//AAAAAP//AQABAAAAAAD9//3//P/7
//3//P/8//z/+v/6//r/+v/6//r/+f/5//v/+//7//v/+v/5//j/9//3//f/9//2//b/
9v/2//b/9f/1//X/9f/4//j/9//3//b/9f/0//P/9P/1//b/9//1//X/9f/1//P/8//z
//P/9f/3//b/9f/0//P/8v/0//P/8//0//T/9P/2//f/9f/1//X/9//6//v/+//7//r/
+v/7//v//P/8//3//f/9//3/+//7//n/+P/1//T/9//3//j/+v/4//j/+P/3//b/9P/0
//T/9f/1//X/9f/z//D/7v/u//H/8f/v/+//7P/r/+v/6//t/+7/7v/v/+7/7v/v/+//
7f/t/+3/7f/v/+//7//v/+7/7v/u/+7/7v/w//X//P8CAAsAEQAXABkAFwAbACgANQBF
AFYAYwBtAHsAhQCKAJUAnQCSAGgAJADD/2X/Nv84/0T/WP9x/4j/mf+q/7X/vv/I/87/
1P/Y/9v/4P/k/+L/5P/l/+X/5f/k/+X/5P/m/+f/6P/r/+n/6v/q/+v/6//r/+v/7P/t
/+3/7f/u/+z/7P/r/+v/7P/u//D/8f/x//D/7//u//D/8P/w//H/8f/y//P/8//x//H/
8f/x//P/9P/2//n/+f/4//f/9v/3//f/+f/6//v//P/8//3//P/9//7///8CAAQABgAI
AAkACgAJAAoADQAOABAAEQAUABUAFwAYABkAGQAZABoAHAAeACAAIwAjACMAIwAjACUA
JQAmACYAJgAmACYAJgAkACMAIgAhACIAIQAhACEAHwAeABwAGgAZABYAFQASABMAEQAQ
AA4ACgAIAAUAAgADAAIAAQAAAP7//P/6//f/9f/z//P/8v/z//P/8v/x/+//7v/t/+3/
7//v/+//7//t/+3/7f/r/+v/7P/s/+z/7P/t/+3/7f/r/+v/6v/q/+v/7f/u/+//7//u
/+3/7P/u/+7/7v/u/+//7//v//D/7v/u/+7/7v/w//H/8f/x/+//8P/w//D/8P/w//D/
8P/y//P/8//z//L/8f/v/+7/8f/x//H/8f/x//H/8f/w/+//7//w//D/8v/y//H/8f/v
/+//7//v//H/8f/x//H/7//v/+//7f/t/+7/7v/t/+3/7v/u/+3/7f/t/+z/7P/u/+//
7//v/+7/7P/r/+r/6v/q/+r/6v/q/+r/6f/p/+f/5//n/+f/6f/p/+n/6f/o/+f/5v/k
/+T/5P/k/+T/5f/l/+X/5P/i/+L/4v/i/+P/4//k/+b/5P/k/+b/5//p/+n/6f/r/+7/
7//v/+//7//u/+7/7f/u/+7/7//v/+3/7f/r/+v/7P/s/+r/6v/r/+v/7P/u/+3/7P/r
/+n/6//q/+v/7P/t/+3/7f/t/+3/6v/o/+j/6//r/+n/6f/m/+X/5f/l/+b/6P/p/+v/
6//q/+r/6f/r/+v/6//r/+3/7f/t/+3/7P/s/+z/7P/u//D/8//4/wAABwAPABcAGwAb
AB8AKgA3AEUAVABhAG0AeQCDAIwAlwChAJoAdAAwANP/bf82/zL/QP9U/2//hP+V/6T/
sf+6/8L/zv/U/9r/3//k/+b/5P/m/+f/5//q/+r/7P/s/+3/7f/t/+//7f/u/+7/7//x
//H/8f/y//L/8f/w//D/8f/y//L/8//1//b/9//3//b/9v/2//b/+P/4//j/+f/3//j/
+f/5//n/+f/5//n//P/8//3////+//7//v/+/wAAAQAEAAYABQAGAAYABwAIAAkACgAL
AA8AEAARABIAEgAUABQAFgAYABoAHQAfACAAIQAjACQAJgAnACgAKgAtAC4ALwAxADIA
MQAwAC8AMAAxADMANAAzADIAMQAwADIAMQAwAC8ALgAtAC0ALQArACoAKAAmACYAJAAk
ACIAHwAdABwAGgAYABYAEwAQAA8ADgANAAwACgAIAAYAAwAEAAMABAAEAAEAAQAAAP//
AQAAAP////////////////3//f/9//v//f/+//7//v/8//3//f/9///////+//7/AAAB
AAEAAQAAAAAAAAAAAAIAAgACAAIAAwADAAMABAAEAAQABAAEAAYABwAHAAcABgAGAAUA
BAAFAAYABwAIAAYABwAHAAcABwAHAAYABgAJAAkACQAJAAgABwAGAAQABAAFAAcACAAG
AAYABQAFAAUABQAFAAUABwAHAAcABwAGAAUABAABAAMABAAEAAMAAQACAAIAAQABAAEA
AAAAAAAAAQABAAEA///+//7//v8AAAAAAAAAAP7//v/9//3//f/9//3//f//////////
//3//f/9//z//f/+////AAD9//3//f/9//7//v/9//3///8BAP7//f/8//v/+v/8//v/
+//8//r/+v/8//3//f/9//3///8CAAMAAwADAAIAAgADAAMABAAEAAUABQAFAAUAAwAD
AAAAAAD+//7/AQABAAIABAACAAIAAgABAAAA/v/+//7////////////9//r/+P/4//v/
+//5//n/9v/1//X/9f/3//j/+P/5//r/+v/7//v/+f/5//n/+f/7//v/+//7//v/+v/5
//j/+v/6//3/AgAIAA8AFwAfACUAJwAnAC4APQBLAFwAawB3AIMAkQCaAKEAqwCwAKAA
bgAbALX/Xv9A/0b/VP9t/4j/m/+q/7n/xP/M/9b/3v/k/+f/7P/w//L/9P/1//X/9P/0
//b/9v/4//n/+v/9//z//P/7//v/+//7//v//P/9//3//f/+//z//P/7//v//P/+/wAA
AQABAAAA///+/wAAAAAAAAEAAQACAAMAAwADAAMAAwADAAUABgAIAAsACwAKAAkACAAL
AAsADQAOAA8AEAAQABEAEAARABIAEwAXABgAGQAaABsAHAAbABwAHgAgACMAJQAoACkA
KwAsAC4ALwAwADIANQA2ADcAOQA5ADkAOQA5ADsAOwA8ADwAPAA8ADwAPAA8ADsAOgA5
ADsAOwA8AD0AOwA6ADgANgA3ADQAMwAwAC8ALQAsACoAKAAmACMAIAAhACAAHwAeABwA
GgAYABUAFQATABMAEgAPAA8ADgANAAwACgAIAAcACQAJAAkACQAIAAcABgADAAMABAAE
AAQABgAHAAcABwAFAAUABAAEAAYABwAHAAcABgAGAAYABgAIAAgACAAIAAkACQAJAAoA
CAAIAAgACAAKAAsACwALAAkACgAKAAoADAAMAAwADAAMAA0ADQANAAwACwAJAAgADAAN
AA4ADwAOAA0ADAAKAAkACQAKAAoACgAKAAkACQAHAAcABwAHAAkACQAJAAkACQAJAAkA
BwAHAAgACAAHAAcACAAIAAcABwAHAAYABgAIAAkACQAJAAgABgAFAAQABgAGAAYABgAG
AAYABQAFAAMAAwADAAMABAAFAAYABwAEAAMAAgAAAAAAAAAAAAAAAQABAAEAAQABAAAA
/v/9//////////////////7/AAAAAAAAAAACAAEAAQACAAEAAAABAAEAAwADAAMABQAG
AAcABwAHAAoACgALAAsACwAMAA4ADwANAA0ACwALAAwADAAKAAoACwALAAwADgAOAA4A
DgANAA4ADAAMAAwACgAJAAgABwAIAAYABQAGAAcABwAFAAUAAgABAAEAAQACAAQABQAH
AAUABAAEAAMABQAFAAUABQAFAAUABQAFAAYABgAGAAYACAAIAAkADgAUABkAIwAtADUA
NwA9AEgAUwBhAHIAfwCLAJcAoQCmAKcAqwCkAIIARADj/3n/Pv86/0j/XP93/5D/n/+u
/73/yP/U/+L/6v/u//P/9v/4//b/+P/5//n/+P/4//r/+v/5//n/+f/7//v//P/8//3/
/f/9//3//v/9//3//f/+//7//v/9//3//f/+///////+//7//v/+////AAABAAMAAAAA
AAAA//8AAAEAAgADAAIAAgADAAUABAAEAAQABAAHAAcACQAKAAkACgAKAAsADgAPABAA
EQARABIAEwAUABQAFgAWABgAHAAeACEAIwAjACMAJAAkACgAKQAqACwALQAuAC8AMQAy
ADEAMAAvADEAMQAyADIAMQAwAC8ALgAuAC0ALAArACoAKQApACkAJwAmACQAIgAiACAA
IAAeABwAGQAXABQAFAASAA8ADAAMAAoACAAGAAMAAgABAP/////9//3//P/5//n/+P/3
//f/9v/1//X/9f/1//X/9f/z//P/8//x//T/9v/3//j/9f/1//T/8//2//f/9//4//b/
9//3//f/+v/6//r/+v/8//z//P/8//z/+//6//r/+//8//3//v/8//3//f/9//3//v/+
//7/AAAAAAAAAAD//////v/9///////+//7////////////9//3//f/8//n/+f/6//r/
+P/4//f/9//4//n/+v/7//n/+f/5//n/+P/3//b/8//1//b/9v/1//P/9P/0//P/9f/1
//T/9P/y//P/8//z//P/8v/y//L/8//0//X/9v/0//T/8//z//P/8//z//P/9f/1//X/
9f/z//P/8//y//T/9P/0//T/8f/x//H/8f/0//T/8//z//P/8//z//P/8f/x//H/8f/1
//X/8v/x//D/7//u//D/7//v//D/8v/y//T/9f/1//X/9f/3//r/+//7//v/+//6//r/
+f/4//j/+f/5//j/9//0//P/8P/w/+7/7v/y//P/9f/4//b/9v/2//X/9P/y//L/8v/1
//X/9f/1//L/7v/r/+r/7P/t/+z/7f/q/+n/6f/p/+n/6v/q/+v/7v/u/+//7//t/+3/
7f/t/+//7//v/+//7//u/+3/7P/s//D/9/8AAAYADwAXABsAGQAZACMAMABBAFMAZABt
AHcAgQB/AHoAdwBtAFYALADg/33/Mf8g/y7/QP9a/3P/hv+X/6r/t//C/87/1v/Y/9z/
4//o/+r/6P/q/+v/6//s/+z/7v/u//H/8f/x//P/8f/y//L/8//x//H/8f/y//X/9f/1
//b/9P/0//P/8//1//b/9//3//f/9v/1//T/9f/2//f/+f/3//j/+f/5//f/9//3//f/
+v/6//v//f/8//z//P/8//v/+//9//7///8AAAAAAQACAAMABAAFAAkACgALAAwADAAO
AA4AEAATABQAFgAXABwAHQAfACAAIQAhACEAIgAlACYAJwApACkAKQApACkAKwArACwA
LAAsACwALAAsACsAKQAnACUAJgAlACUAJQAjACIAIAAeAB0AGgAZABYAFwAVABQAEgAP
AAwACAAEAAMAAgABAAAA/f/8//v/+f/5//f/9//2//f/9//2//X/8//y//H/8f/y//P/
9P/1//P/8//z//H/8//0//T/9P/0//X/9f/1//P/8//y//L/9P/1//X/9f/0//T/9P/0
//b/9v/2//b/9//3//f/+P/4//j/+P/4//r/+//7//v/+v/6//n/+P/6//r/+v/6//r/
+//7//v/+f/5//j/+P/7//v/+//7//n/+f/5//j/+f/5//r/+v/6//r/+f/5//f/9//3
//f/+f/5//n/+f/3//f/9//1//P/9P/0//P/9f/2//b/9f/0//P/8f/w//L/8//z//P/
8f/w//D/8P/w//D/8P/w//H/8v/y//P/8v/x//D/7//w//H/8v/z//L/8f/w/+7/7v/u
/+7/7v/v/+//7//v/+7/7v/t/+3/7v/v//D/8f/v/+//7//v/+3/7f/u//D/8P/w//D/
7v/t/+3/7v/u/+7/8P/x//H/8f/x//P/8v/z//P/8//1//b/+P/5//b/9v/3//f/9//3
//X/9f/0//T/8v/y//H/8f/y//T/9f/2//f/9//1//L/8f/w//P/8//z//P/8//w/+7/
7v/t/+3/6//r/+v/6//s/+3/6//s/+z/7f/u/+7/7//v/+//7//v/+//7f/t/+3/7f/v
//D/8f/y//L/8v/1//z/BAANABcAHQAfABsAHwAqADcARQBWAGEAbQB/AIcAiACLAIkA
eABWAB4Axf9l/zT/Nv9C/1T/b/+C/5P/pP+z/77/yv/U/9j/2v/f/+L/5v/o/+r/6//r
/+z/7P/u/+7/7f/t/+3/7//x//L/8v/z//H/8f/x//L/8//z//P/9P/2//b/9f/1//X/
9v/3//f/+v/6//r/+v/4//j/+P/5//v//P/9//3//f/9//3//f/+//7///8BAAQABAAE
AAQABQAFAAcACAAJAAoACgALAAwADQAOAA8ADwAQABEAEgAWABgAGAAaABsAHAAeAB8A
IgAjACUAJgAqACsALAAuAC0ALgAvADEANQA1ADUANQAzADMANAA0ADQANAA0ADQANAAz
ADIAMQAuAC0ALQAtAC4ALgAtACwAKgAmACQAIAAfAB0AHAAaABgAFgATABAADgAMAAoA
CAAHAAYABQADAP///f/9//z/+//7//r/+f/5//j/9//3//X/9f/1//X/9//3//f/9f/z
//T/9P/0//b/9//3//f/9//3//b/9v/1//X/9P/z//b/9v/2//b/9P/0//T/9P/1//X/
9f/2//j/+P/4//j/9//3//b/9f/3//j/+P/4//b/9v/2//b/9v/3//f/9//5//n/+P/4
//j/9//2//X/9v/3//j/+P/3//f/+P/4//j/+P/3//f/+f/5//n/+f/3//f/9//3//n/
+f/5//f/9f/2//b/9f/3//j/+P/3//f/9//2//b/9f/1//T/8//0//T/9f/2//X/9P/z
//L/9P/0//P/8//z//P/8//z//H/8f/x//H/8v/z//T/9P/z//L/8f/w//H/8f/x//H/
8v/y//H/8f/v/+//7//v//D/8f/y//P/8v/x//D/7//v/+//7//v/+//7//v//D/8P/v
/+7/7f/u/+//8P/y//D/7v/u/+7/7v/u/+//7//w//L/8f/w//H/8f/z//P/8//1//b/
9//3//f/9v/2//f/9//3//j/+v/7//r/+f/2//X/9v/2//T/9P/1//X/9v/4//b/9v/2
//X/9v/0//T/9P/z//P/8//z//X/8v/w//D/8f/x/+//7//s/+v/6//r/+3/7v/u/+//
7//u/+7/7f/v/+//7//v/+//7//v/+//7v/u/+7/7v/w//T/+f/+/wQACwATABcAFwAX
ACEALgA7AEsAWABfAG0AfQCHAJAAmwCZAIYAXgAUAK3/U/80/zz/TP9k/33/kP+h/67/
uf/A/8r/0v/Y/9z/4f/m/+j/5//o/+j/5//q/+r/7P/s/+//7//v//H/7//w//D/8f/y
//P/9P/2//X/9f/1//b/9v/2//X/9f/3//j/+f/5//j/+P/4//j/+f/6//v//f/8//z/
/P/7//3//f/9//3//v/+////AQAAAAAAAAAAAAIAAwAGAAgABwAIAAgACQAMAA0ADgAP
ABEAEgATABQAFAAWABYAGAAaABwAHwAhACMAIwAkACQAKAApACoALAAvADAAMQAzADQA
MwAyADEANAA1ADcAOAA3ADYANQA0ADYANQA0ADMANAAzADMAMwAxADAALgAsACwAKgAq
ACgAJgAjACEAHgAcABoAFwAUABQAEgAQAA4ADAAKAAgABQAEAAMABAAEAAEAAQAAAP//
///+//3//f////////////7//f/8//n/+v/8//3//v/9//3//P/7//3//f/8//z//v//
//////////7//f/8//3//v///wAAAAD///7//v8AAAAAAAAAAAAAAQABAAEAAAAAAP//
/v///wAAAQACAAEAAQAAAP//AQABAAAAAAABAAEAAQABAP////////7/AAABAAMABAAD
AAIAAAD//wEAAQABAAEAAwADAAMAAwACAAEAAAD9//7/AAABAAEA//8AAAAA////////
/v/+//7//////////f/8//z//P/+//7//v/+//3//P/6//n/+f/5//n/+f/7//v/+//7
//r/+f/4//b/9//4//n/+v/3//f/9//3//j/+P/3//f/+f/5//n/+f/3//f/9//3//n/
+f/5//n/9//3//f/9//3//f/9//4//n/+f/5//n/9//3//f/+P/6//r/+v/7//v/+v/4
//f/9f/3//n/+v/6//r/+v/6//n/9//2//b/+P/4//r/+//5//n/+f/7//7/////////
AAAAAAEAAQD+//7//////wEAAQD//////v/+//z//P/9//3//v8AAAAAAAAAAP///P/6
//r/+v/9//3//f/9//3/+v/4//j/+f/5//f/9//2//X/9f/1//P/9P/0//X/+P/4//n/
+f/3//f/9//3//f/9//3//f/+v/6//r/+v/2//j//f8EAAwAFQAdACUAJQAjACUAMAA9
AE8AXgBrAHcAhwCPAJQAmwChAJQAcAAwANH/cf9E/0T/UP9k/33/kP+j/7T/wf/K/9T/
3v/g/+T/5//q/+7/8P/y//P/8//y//L/9P/0//f/9//3//n/+f/6//r/+//5//n/+f/6
//3//f/9//7//v/+//3//f/9//7//////wAAAAAAAAAA/v/+//7///8BAAIAAwADAAEA
AQABAAEAAgACAAMABQAGAAYABgAGAAcABwAJAAoADQAOAA4ADwAOAA8AEAARABMAFAAV
ABYAGgAcABwAHgAdAB4AIAAhACYAJwApACoALAAtAC4AMAAxADIAMwA1ADcANwA3ADcA
NwA3ADgAOAA6ADoAOgA6ADoAOQA4ADcANgA1ADUANQA0ADQAMwAyADEALgAtACoAKgAp
ACkAKAAkACIAHwAcABwAGgAYABYAFwAWABUAEwARAA8ADwAOAA8ADwAOAA0ADQAMAAsA
CwAJAAkACQAJAAsACwALAAkABwAIAAgACAAJAAsADAANAAsACwAKAAoACAAJAAkACQAM
AAwADAAMAAsACgAJAAgACwALAAsADAAKAAoACgAKAAoACwALAAsADAAOAA8AEAAPAA4A
DQAMAA0ADwAQABEADwAPAA4ADgAPAA8ADwAPABEAEQARABAADQANAA4ADgAQABAADwAP
AA0ADQANAA0ADQANAA0ADQAPAA8ADwANAAsADAAMAAsADQAOAA4ADQANAA0ADAAMAAwA
DQANAA0ADwAOAA4ADgAMAAwADAAMAA0ADgAOAA8ADQANAA0ADQANAA0ADQANAA4ADwAQ
ABAADwAOAA0ADAAMAA0ADgAPAA4ADgANAA0ADQANAA0ADQANAA0ADQANAAsACwALAAsA
DAANAA4ADwANAA0ADQAOAA8ADwAPAA8AEQARABEAEgARABAADwAPABAAEAAPAA8ADwAP
AA8AEAAOABAAEAASABIAEgASABIAEAAPAA8AEAASABIAFAAVABMAEwATABUAFgAXABcA
FwAaABoAGwAbABgAGAAZABkAGgAbABoAGwAaABoAGAAYABcAFwAYABoAGgAaABoAGQAY
ABYAFgAWABkAGQAZABkAGwAYABYAFgAVABUAEwATABQAEwATABMAEQASABIAEwAWABYA
FwAXABcAFwAXABcAFwAXABcAFwAaABoAGgAaABgAGAAZABwAJAAtADcAQQBHAEcARQBK
AFUAYwB0AIUAkwChAK8AugDDAM0AzgC8AI4AQQDd/4T/ZP9o/3b/if+i/7f/yP/X/+T/
7v/2//7/AgAFAAgADgAPABIAFAAVABQAFAAWABYAFwAXABcAGQAZABoAGgAbABkAGQAZ
ABoAHQAdAB0AHgAeAB4AHQAdAB0AHgAfAB8AIAAgACAAIAAgACAAIAAhACMAJAAlACUA
JQAlACUAJQAmACYAJwApACoAKgAqACoAKwArAC0ALgAxADIAMgAzADIAMwA0ADUANwA4
ADkAOgA9AEAAQQBEAEQARABFAEUASgBLAE0ATgBQAFEAUgBUAFUAVgBXAFkAXQBdAF0A
XQBdAF0AXgBeAGAAYABgAGAAXgBdAFwAWwBcAFsAWwBbAFwAXABbAFoAWQBWAFUAUgBU
AFMAUwBSAE4ATABJAEYARgBEAEIAQABAAEAAQAA/ADwAOQA4ADYANwA3ADYANQA1ADQA
MwAzADUANQA1ADUANQA1ADUAMwAxADIAMgAyADMANQA2ADcANQA1ADQANAAyADMAMwAz
ADYANgA2ADYANQA0ADMAMgA0ADUANgA4ADYANgA2ADYANgA3ADcANwA5ADoAOgA6ADgA
OAA4ADgAOgA7ADsAOwA5ADkAOAA4ADkAOQA5ADkAOgA7ADwAPAA5ADkAOgA6ADwAPAA7
ADsAOwA7ADsAOwA7ADsAOwA7AD0APQA9ADsAOQA6ADoAOQA8AD4APwA/AD0APQA8ADwA
PAA9AA==
         </WaveFormData>
      </LeadData>
      <LeadData>
         <LeadByteCountTotal>10000</LeadByteCountTotal>
         <LeadTimeOffset>0</LeadTimeOffset>
         <LeadSampleCountTotal>5000</LeadSampleCountTotal>
         <LeadAmplitudeUnitsPerBit>4.88</LeadAmplitudeUnitsPerBit>
         <LeadAmplitudeUnits>��V</LeadAmplitudeUnits>
         <LeadHighLimit>2147483647</LeadHighLimit>
         <LeadLowLimit>268435456</LeadLowLimit>
         <LeadID>V4</LeadID>
         <LeadOffsetFirstSample>0</LeadOffsetFirstSample>
         <FirstSampleBaseline>0</FirstSampleBaseline>
         <LeadSampleSize>2</LeadSampleSize>
         <LeadOff>FALSE</LeadOff>
         <BaselineSway>FALSE</BaselineSway>
         <ExcessiveACNoise>FALSE</ExcessiveACNoise>
         <MuscleNoise>FALSE</MuscleNoise>
         <LeadDataCRC32>3628817550</LeadDataCRC32>
         <WaveFormData>
8v/y//L/8v/y//L/8v/y//P/9P/1//b/9P/0//T/9P/3//j/+f/6//z//P/8//z//v/+
//7//v8AAAIABAAGAAYABgAGAAYACAAKAAwADgAPABAAEQASABMAFAAVABYAGQAaABsA
HAAaABoAGgAaABwAHAAcABwAGgAaABoAGgAYABgAGAAYABgAGAAYABgAFwAWABUAFAAS
ABIAEgASABEAEAAPAA4ACwAKAAkACAAGAAYABgAGAAQAAgAAAP7//v/+//7//v/9//z/
+//6//n/+P/3//b/9v/2//b/9v/1//T/8//y//P/9P/1//b/9P/0//T/9P/0//T/9P/0
//b/9v/2//b/9v/2//b/9v/3//j/+f/6//j/+P/4//j/+P/4//j/+P/5//r/+//8//v/
+v/5//j/+f/6//v//P/8//z//P/8//r/+v/6//r/+//8//3//v/9//z/+//6//z//P/8
//z//P/8//z//P/7//r/+f/4//r/+v/6//r/+f/4//f/9v/4//j/+P/4//b/9v/2//b/
9P/0//T/9P/2//b/9v/2//X/9P/z//L/9P/0//T/9P/0//T/9P/0//L/8v/y//L/8//0
//X/9v/1//T/8//y//T/9P/0//T/8v/y//L/8v/w//D/8P/w//L/8v/y//L/8f/w/+//
7v/w//D/8P/w/+7/7v/u/+7/7v/u/+7/7v/w//D/8P/w/+//7v/t/+z/7v/u/+7/7v/u
/+7/7v/u/+z/7P/s/+3/8P/y//L/8v/y//P/9P/1//j/+P/4//j/+f/5//n/+f/3//j/
+f/5//v/+v/6//r/9//2//b/9f/5//r/+v/6//r/+v/3//X/9P/z//L/8f/y//L/8//y
/+3/7f/t/+3/7v/u/+3/6//r/+v/7P/s/+z/7f/t/+7/7v/u/+7/7v/r/+v/6//s/+z/
7P/s/+z/8P/u/+3/6//s/+7/8f/1//n/AwANABEAGwAzAEwAbACVAL4A6gAXATwBWQFz
AYABbQEnAbkAPwDV/5D/ef93/3//j/+e/6n/tP++/8f/zf/T/9j/2P/Z/9z/3v/i/+L/
4v/h/+P/5P/k/+T/4//j/+P/4//k/+X/5v/n/+X/5f/l/+X/6P/p/+n/6f/o/+j/6P/o
/+r/6//r/+v/7f/u/+7/7v/s/+z/7P/t/+7/7v/u/+7/8P/w//H/8f/v//D/8f/x//L/
8//1//b/9P/0//b/9v/4//j/+P/4//n/+v/7//3/+//8//3//v///wIABAAGAAYABQAG
AAYACgALAAwADgAPABAAEQASABIAEwAUABUAGAAYABoAGgAYABkAGQAZABsAHAAcABoA
GgAaABoAGQAXABcAGAAYABcAGAAZABkAGAAWABUAEwATABQAFAATABEAEAAQAA8ADAAK
AAkABwAHAAYABgAEAAAAAAAAAP//AAAAAP///f/9//z//P/8//r/+v/6//r/+f/6//v/
/P/7//r/+f/4//r/+v/6//r/+v/6//v/+//6//n/+f/4//n/+f/6//v/+f/6//r/+v/7
//3/+//7//v/+//8//z//P/8//3//f////////////3//f/9//7/AQABAAAAAAAAAAAA
AAABAP////8AAAAAAQABAAEAAgAAAP///v/+/wAAAAD+//7/AAAAAAAAAAD+//7//v/+
/wAA/v/+//7//P/7//v/+//+///////9//3//f/9//3/+v/6//r/+v/6//v//P/9//z/
+//5//j/+v/6//n/+f/7//v/+v/6//j/9//3//f/9//4//r//P/7//n/9//2//j/+P/4
//j/+f/5//n/+f/2//b/9v/2//f/+P/5//r/+f/5//n/+P/4//j/+P/4//j/+f/6//r/
9//1//b/+P/4//j/+P/2//b/9v/2//T/9f/2//j/+v/6//z//f/9//3//f/8//3//v8A
AAEA////////AAABAAEAAQAAAAIAAgAAAAAA/////wEAAgAEAAQAAgACAP///f/9//3/
+//7//v/+v/8//r/9//3//b/9f/z//L/8v/x//L/8//y//L/8v/z//P/9P/0//T/9v/2
//X/9f/0//T/8//y//P/9P/1//b/9f/z//L/9P/1//n/AQAJABMAGwApAD8AWgB6AKEA
yADyABsBPgFbAXcBfAFdAQ0BmwAlAMX/jv99/3//i/+b/6b/sf+8/8T/yf/T/9v/4P/g
/+P/5P/k/+b/5v/m/+X/5v/o/+n/6v/o/+n/6v/r/+v/6//r/+v/6//r/+v/6//s/+3/
7f/t//D/8P/w//D/7v/v/+//7//x//L/8v/y//L/8v/y//P/8v/y//L/8v/0//T/9f/1
//T/9P/0//P/9P/1//f/+P/2//b/+P/4//r/+v/6//r//f/+////AQAAAAAAAAAAAAEA
BAAGAAgABwAHAAkACgAKAAsADAAOABAAEgAUABYAFwAXABcAFwAZABoAHQAeABwAHQAd
AB0AHQAeAB4AHAAeAB4AHgAdABwAGwAbABoAGwAcAB0AHQAcABoAGQAXABYAFgAVABMA
EwASABIAEQAOAAwACwAJAAgACAAJAAgABAAEAAQAAwACAAIAAQD//wEAAAAAAAAA///+
//3//P/7//z//f/+//z//P/8//z//P/8//z//P/+//7///////z/+//7//r/+//7//z/
/f/7//z//P/8//3////9//3//////wAAAAD+//7//////wEAAQABAAEA////////AAAB
AAEAAAAAAAIAAgACAAMAAgABAAEAAAAAAAEAAgAEAAIAAQAAAAAAAAAAAP7//v8AAAAA
AAAAAP7//v/+//7/AAD+//7//v/+//3//f/9//z//f/9//v//P/9//7////9//z/+//6
//r/+//8//3/+//7//r/+v/6//r/+f/5//3//f/8//z/+//5//j/9//3//j/+v/8//r/
+f/4//j/+P/4//j/+P/5//n/+f/5//b/9v/2//b/+P/4//j/+P/3//f/9//2//b/9v/2
//b/+v/7//r/+f/4//f/9v/4//j/+P/4//b/9//4//r/+v/6//z//f///wEAAwAEAAMA
AgACAAEAAwADAAMABAAHAAcABwAGAAQABAACAAIABQAFAAcACAAHAAYAAwACAAEA////
////AQABAAEAAAD///z/+P/3//j/+f/5//r/+P/1//T/8//2//b/9v/3//f/+P/4//j/
9v/2//X/9f/3//j/+P/4//f/9v/1//T/8//1//b/+P/7////AwALABMAGQApAEMAXgCA
AKUAzADyABkBOAFVAW8BegFbAQkBmQAnAMX/jv99/33/if+d/6r/t//C/8r/z//V/9v/
3v/i/+X/6P/s/+z/7P/s/+v/6v/q/+n/6P/p/+v/7f/v/+7/7f/s/+v/7f/t/+3/7f/u
/+//7//v/+//7v/t/+z/7f/v//D/8f/x//L/8v/y//L/8v/y//P/9P/0//T/9P/y//L/
8//z//T/9v/4//n/9//3//j/+P/4//j/+v/6//z//P/8//z/+//8//3///8AAAIABAAG
AAUABgAGAAYABwAHAAkACgAMAA0ADgAQAA8AEAARABIAFQAXABkAGwAbABoAGwAaABwA
HQAdAB0AHQAeAB4AHAAcABwAHAAbABsAGwAcABwAGgAaABoAGQAZABgAGAAXABYAFgAV
ABMAEQAQABAADwAQAA4ADQALAAcABgAGAAQAAgACAAIAAQACAAIAAQD///3//P/8//z/
/v/+//7//v/6//r/+v/6//z//P/8//z//P/8//z//P/6//r/+//7//z//f///wAA/v/9
//3//f/9//7//v/+////AQD//////f/9//7//v8AAAAAAQABAAEAAQABAAEAAQABAAEA
AgADAAMAAgACAAAAAAAAAAEAAgADAAUABgAEAAMAAgACAAIAAQAAAAAAAgACAAAAAAAA
AAAAAAAAAAEAAgADAAQAAgAAAAAAAAAAAP///////wAAAQABAP///f/9//3//f/+//7/
/v/+//v/+//7//v/+//7//r/+v/8//z/+//7//z/+//5//j/+f/5//r/+//4//j/+f/6
//r/+f/4//j//P/8//r/+v/4//j/+P/4//r/+v/6//r/+P/5//r//P/+//7/AAABAAIA
AwAEAAQAAgACAAMAAwAEAAUABgAIAAgABwAGAAQABgAGAAQABAAFAAUABwAIAAYABgAE
AAQAAwABAAEAAQABAAEAAQAAAP7//P/5//n/+//7//r/+v/3//X/9f/1//f/+P/5//v/
+f/6//r/+v/8//z/+//7//v//P/8//z/+//6//n/+P/7//v//v/+/wEAAwAHAA8AGQAj
ADEARwBiAH4AowDGAOwAEwE0AVEBbQF8AWMBGQGpADUA0f+U/3//gf+L/5//rv+3/8D/
yP/P/9X/2//i/+j/6//u//D/8f/w/+//7f/t/+7/7v/u//D/8f/y//P/8v/x//D/7//w
//H/8v/z//P/8//y//H/8v/y//L/8v/0//X/9f/1//P/9P/0//T/9f/2//f/+f/5//j/
9//2//j/+P/5//n/+//8//3//f/8//v/+//6//v//P///wAAAAAAAAAAAAD//wAAAQAD
AAUABgAHAAgABgAIAAkACgANAA0ADwAQABEAEQARABIAFQAWABcAGAAcAB0AHgAfAB8A
HgAfAB4AHwAhACIAIwAiACIAIQAeACAAIAAgAB8AHwAfACAAIAAdABwAGwAZABoAGgAb
ABsAGAAYABcAFQAVABQAFAATABQAEgARAA8ADAAKAAkABgAFAAYABwAHAAQABAADAAEA
AwACAAIAAgACAAIAAgACAP7//v/+//7/AAAAAAAAAAD+//7//v/+/wAAAAABAAEAAQAB
AAIAAgAAAP///////wEAAgACAAIAAQADAAEAAQADAAMABAAEAAQABAAFAAUAAwADAAMA
AwAEAAUABgAIAAgABwAFAAQABAAEAAQABQAHAAcACAAIAAUABQAFAAYABwAHAAcACAAI
AAgABgAGAAYABgAGAAYACAAIAAgACAAGAAQABAAEAAYABQAFAAUABQAFAAQAAQADAAMA
AwADAAQABAAEAAQAAgABAAAA//8AAAEAAQACAAIAAgABAAEAAQABAAAAAAACAAEAAQAB
AP7//v///wAAAQABAAEAAgAAAAAAAAAAAP//////////BAAEAAIAAQAAAP///v8AAAAA
AAAAAAAAAQACAAQAAgACAAQABQAIAAkACgAKAAgACAAJAAkACwALAAsADAANAA0ADQAM
AAoACgAIAAgACgALAA4AEAAOAA4ADAAMAAkABwAHAAcABwAHAAcABgAEAAIA/////wAA
AQABAAIAAAD9//z/+//+//7//v//////AAAAAAAA/v/+//3//f///wAAAAAAAP7//v/+
//7///8BAAIAAgADAAcACQAPABcAHwApADsAVABwAJEAtgDaAP8AJgFFAV8BdgF5AUsB
7QB5AA0Auv+P/4X/if+Z/6z/uf/C/8r/0f/X/9//5v/q/+3/8P/0//b/9v/2//X/8//0
//T/9P/2//f/+P/5//j/9//2//X/9v/3//j/+f/6//v/+//7//r/+v/6//r//P/9//3/
/f/8//z/+//6//r/+v/6//v//P/8//z//P/6//r/+//7//z//v8AAAEA/v/9//3//P/+
//7/AAAAAAIAAgACAAIAAQACAAMABQAHAAgACQAKAAkACgAKAAoADQANAA8AEAASABMA
FAAWABUAFgAXABgAHAAdAB4AHwAeAB4AIAAgACIAIwAjACMAIwAkACQAIgAhACAAHwAd
AB4AHwAhACIAIAAgACAAHwAfAB4AHgAdABwAHAAbABkAGQAYABgAFwAYABYAFQATAA8A
DgAOAAwACgAKAAoACQAKAAoACQAHAAUABAAEAAQABgAGAAYABgACAAIAAgACAAIAAgAC
AAIAAgACAAIAAgACAAIAAwADAAQABQAHAAgABwAFAAQAAwAFAAYABgAGAAUABwAFAAUA
AwADAAQABAAFAAYACAAJAAcABwAHAAcACAAJAAoADAALAAsACgAKAAkACAAHAAcACAAJ
AAsADAAJAAkACQAKAAwACwAKAAoACgAKAAgACAAGAAYABgAGAAgACAAIAAgABgAEAAQA
BAAGAAUABQAFAAQABQAFAAMAAQABAAEAAQABAAIAAwAEAAIAAQAAAP//AQABAAAAAAAC
AAIAAQABAAIAAQD///7//////wAAAQD9//z//P/8//z/+//6//r/+//8//3//v/9//3/
/f/9//7//v/+//7//v/8//z//P/8//z//P/+//7//v/+//3//f/9//7//v/+/wAAAQAC
AAMABAAEAAIAAgADAAMABAAFAAYACAAHAAcABwAGAAcACAAHAAgACAAHAAgACAAGAAYA
BAAEAAIAAQACAAMAAQABAAEAAAAAAP7/+//7//n/+f/4//j/9//1//X/9f/3//j/+f/7
//n/+P/2//T/9v/2//X/9f/3//j/+P/4//j/+P/4//j/+f/5//j/+P/3//n///8LABcA
IQAvAEUAXgB6AJ8AxADsABUBOAFTAWsBegFrASUBtwA5AMv/iP9x/2//e/+P/6D/qf+y
/7r/w//N/9n/4P/i/+X/6P/q/+n/6P/n/+X/5f/m/+b/5v/k/+X/5v/n/+n/6f/p/+n/
6//r/+v/6//r/+v/6v/p/+v/7P/t/+7/7P/t/+3/7f/t/+7/7v/u//D/8P/w//H/8f/w
/+//7v/v//D/8v/z//H/8v/z//P/8//z//T/9P/0//T/9v/2//b/9v/2//b/+f/6//v/
/f/9//7///8AAP7/AAABAAIABQAFAAcACAAJAAkACQAKAAwADgAQABIAEgATABQAFQAU
ABQAFgAWABgAGQAZABkAGAAYABcAFAAVABYAFwAXABUAFQAWABYAEgASABIAEQASABIA
EwATAA8ADgAMAAkACAAIAAkACQAIAAYABQADAP///v/+//z//P/8//z/+//5//j/9v/z
//P/8v/y//L/9P/0//T/9P/w//D/8P/w//H/8v/z//T/8//y//H/8P/y//L/8//z//L/
8f/x//D/8v/x//H/8f/z//T/9P/0//L/8//w/+//8v/z//X/9v/2//b/9//3//n/+f/5
//n/+//7//v//P/7//n/9v/0//f/+P/5//v/+f/5//r/+v/3//f/9//4//r/+f/4//j/
+f/4//X/9P/1//b/9//4//b/9v/2//b/9P/y//L/8v/0//P/8//z//P/8//y/+//8P/x
//L/8//y//L/8v/y//D/7//u/+3/7v/v/+//8P/w//D/7//v//D/7//t/+z/7v/t/+3/
7f/q/+r/6//s/+3/7f/t/+7/7P/s/+z/7P/v/+//7//v/+7/7v/u/+7/7P/s/+z/7P/w
//H/7P/r/+r/6f/o/+r/6v/q/+r/7P/t/+7/8P/w//D/8v/z//b/9//4//j/9v/2//f/
9//3//f/9//4//f/9//3//b/9P/0//L/8v/0//X/+P/6//r/+v/4//j/8//x//H/8f/y
//P/9P/0//H/7v/q/+n/6//r/+r/6v/o/+X/5P/j/+b/5v/m/+f/6P/q/+v/7P/q/+r/
6f/p/+n/6v/q/+r/6P/o/+j/6P/n/+f/6v/u/+//8f/5////AwANACMAQQBkAJAAuwDm
ABYBPwFcAXEBgwGCAVcB9QBzAOn/f/9U/1H/W/9t/3//jv+b/6b/rv+3/8P/x//K/87/
1f/Y/9j/2P/Y/9j/1//Z/9r/2v/a/9z/3f/e/9//3f/d/93/3f/f/9//3//f/+D/4f/h
/+H/4P/g/+D/4P/i/+P/4//j/+H/4v/i/+L/5P/k/+T/5f/m/+b/5v/m/+X/5P/k/+P/
5P/m/+j/6f/p/+n/6v/q/+r/6v/s/+z/7v/u/+7/7v/x//L/8//1//b/+P/6//z/+v/8
//3//v8BAAEAAwAEAAgACQAKAAwADAAMAAwADAAPABEAEwAVABQAFAAWABYAFgAXABcA
FwAXABgAGAAWABQAFAAUABMAEQARABIAEgAQABAAEAAPAA0ADAAMAAsACgAKAAkABwAC
AAAA///9//7//P/7//n/9f/0//T/8v/w//D/8P/v//D/8P/v/+3/6//q/+r/6v/s/+z/
7P/s/+r/6v/q/+r/6v/q/+r/6v/s/+z/7P/s/+v/6v/q/+n/6//r/+z/7P/s/+v/6//r
/+v/7P/s/+z/7//x/+//7//t/+3/7v/u/+//8P/y//P/8f/x//H/8f/x//H/8f/y//X/
9f/0//T/8v/y//L/8//1//X/9v/2//P/8//z//T/9v/1//T/9P/2//b/9P/0//T/9P/0
//T/9v/2//b/9v/0//L/8v/y//L/8f/x//H/8v/z//P/8f/w/+//7v/t/+3/7v/v//D/
7f/t/+3/7f/t/+3/7P/s/+7/7v/t/+3/7v/t/+v/6v/t/+3/7v/v/+3/7P/s/+z/7P/r
/+r/6v/s/+z/7P/s/+z/6//q/+n/6f/q/+v/7P/q/+r/6v/q/+r/6f/s/+z/7P/s/+z/
6v/q/+r/6v/s/+3/7v/w//D/8P/y//P/8v/z//T/9P/1//b/+P/5//j/9//2//b/+f/5
//n/+P/4//j/9v/2//X/9f/3//j/+f/6//n/+v/1//P/8//z//P/8//z//L/8v/w/+3/
7f/t/+3/7P/s/+3/6//r/+v/6v/q/+r/6//r/+z/7P/s/+z/7P/r/+v/6f/q/+r/6v/r
/+z/7f/u/+3/6//s/+7/8f/1//v/BQANABMAIQA7AFgAfACnANQAAgEvAVYBcwGNAZgB
gQE7AckARQDJ/37/af9p/3f/i/+a/6X/sv+8/8X/zf/T/9j/2v/b/97/3v/g/+D/4P/f
/+D/4v/j/+T/4v/j/+T/5f/m/+f/6P/p/+b/5f/k/+P/5v/n/+f/5//o/+j/6P/o/+j/
6f/p/+n/6//s/+z/7P/q/+r/6v/r/+z/7P/s/+z/7P/s/+3/7f/r/+z/7f/t//D/8f/z
//T/8v/y//T/9P/4//j/+P/4//n/+v/7//3/+//8//3//v8AAAIAAwAEAAUABQAHAAgA
DAANAA4AEAARABIAEwAUABYAFwAYABkAGwAcAB8AIAAeAB8AHwAfACEAIgAiACAAIAAg
ACAAHwAdAB0AHgAeAB0AHgAfAB8AHgAcABsAGQAWABYAFQATABEAEAAQAA8ADQAKAAgA
BQAFAAQABAACAP///v/9//v/+v/6//n/9//3//b/9v/2//T/9P/0//T/8//0//X/9v/1
//T/8//y//P/9P/1//b/9P/0//X/9f/z//P/9P/0//X/9f/2//f/9f/2//b/9v/3//n/
9//3//n/+f/6//r/+P/4//n/+f/7//v/+//7//n/+f/5//r//f/9//z//P/8//z//P/9
//z/+//7//r/+v/7//z//v/8//v/+v/6//7//v/8//z//P/8//z//P/6//r/+v/6//v/
+v/7//z/+//5//j/9//6//v/+//5//n/+f/5//n/9v/2//b/9v/3//f/9//3//f/9//2
//b/+P/4//f/9//3//f/9v/2//T/8//z//P/8//0//b/+P/3//X/8//y//T/9P/0//T/
9f/1//X/9f/y//L/8v/y//P/9P/1//b/8//z//P/8v/0//T/9P/0//T/9f/2//b/8//z
//P/8//0//T/9P/0//T/8v/y//L/8v/y//T/9P/0//T/8//z//P/9P/2//b/+P/5//r/
+//8//z/+v/6//v/+//8//3//v8AAAAA///+//z//v/+//z//P/9//3///8AAP7//v/8
//z/+//5//n/+f/3//f/9//2//j/9v/z//P/8//z//L/8v/v/+3/7f/t/+//8P/x//P/
8f/y//L/8v/y//L/8f/x//P/9P/0//T/8v/y//L/8v/z//X/9v/2//f/+f/9/wcADwAZ
AC0ASwBqAI4AtQDeAAgBMwFWAXcBkQGSAWkBEQGXABkAs/9+/3P/ef+J/5v/qv+3/77/
xP/J/9H/1//c/+D/4//o/+j/6f/o/+f/5f/n/+j/6P/o/+j/6f/q/+v/6f/p/+n/6f/q
/+v/7P/t/+z/7f/t/+3/7v/u/+7/7v/u/+//7//v/+//8P/w//D/8v/y//L/8//z//L/
8f/w//L/8v/z//P/8//0//X/9f/1//X/9v/2//f/+P/7//z//f/8//v/+v/9//7///8B
AAEAAgADAAQAAgAEAAUABgAIAAkADAAOAA8ADwAPABAAEwAUABUAFgAaABsAHAAdAB0A
HAAdABwAHQAfACAAIQAgACAAHwAcAB4AHgAeAB0AHQAdAB4AHgAcABwAHAAbAB0AHAAc
ABsAGQAYABYAEwATABIAEgARAA4ADAALAAkABQAEAAQAAgABAAIAAwADAAEAAAD+//v/
/f/8//z//P/8//z//P/8//j/+P/4//j/+v/6//r/+v/4//j/+P/4//r/+v/7//v/+//7
//z//P/6//n/+f/5//r//P/9//7//v////z/+//9//3//v/+//7//v///////f/9//3/
/f/+////AAACAAIAAQD///7/AAAAAAAAAQABAAEAAgACAP///////wAAAQABAAEAAgAD
AAIA///+/wAAAAAAAAAAAAAAAAAAAAD+//z//P/8//3//f/+//////////7/+//9//3/
/f/9//z//P/8//z/+f/5//n/+f/7//v/+v/6//j/+P/3//f/+f/5//j/+P/6//n/+f/5
//b/9v/3//j/+f/5//n/+v/4//j/+P/4//f/9//3//f/+P/4//j/+P/2//b/9v/2//j/
+f/6//r/+f/4//f/9v/4//n/+v/6//n/+f/5//n/+f/4//f/9v/4//j/+P/4//b/9//3
//f/9v/2//j/+v/4//j/+P/4//b/9v/2//b/+P/5//r//P/8//z//v///wAAAQACAAIA
AgACAAMAAwABAAEAAQACAAUABQAFAAQAAgACAAAAAAABAAEAAwAEAAYABgAEAAQA///9
//3//f/////////+//7//P/5//n/+f/5//j/+P/5//f/9//3//f/9v/1//X/9//4//j/
+P/4//j/9//3//f/+P/4//j/+v/6//r/+v/3//f/+P/6//3/AQAHAA8AFwAdACsAQQBe
AIIApwDQAPwAIwFGAWMBewGEAWkBGwGrADMAz/+S/3//f/+L/53/qv+1/8D/yv/R/9n/
3//i/+L/5f/o/+z/7v/u/+7/7f/r/+z/7P/s/+z/7f/u/+//8f/x//H/8f/v/+//7//v
//L/8//z//P/8v/y//L/8v/y//P/8//z//X/9v/2//b/9P/0//T/9f/4//j/+P/4//b/
9v/3//f/9//4//n/+f/7//v//P/8//r/+v/8//z/AAAAAAAAAAD//wAAAQADAAEAAgAD
AAQABgAIAAkACgALAAsADQAOABIAEwAUABYAFQAWABcAGAAaABsAHAAdAB4AHgAgACAA
IAAhACEAIQAjACQAJAAiACAAIAAgAB8AHwAfACAAIAAfACAAIQAhACAAHgAdABsAGwAc
ABwAGwAXABYAFgAVABQAEgARAA8ADgAOAA8ADgALAAoACQAHAAcACAAIAAcABQAEAAQA
BAACAAIAAgACAAEAAgADAAQAAgACAAIAAgAEAAQABAAEAAIAAgADAAMAAwADAAQABAAG
AAUABQAFAAMABAAEAAQABQAHAAUABQADAAMABAAEAAQABAAFAAUABgAHAAgACQAIAAcA
BgAGAAkACQAIAAgABgAGAAYABwAHAAcACAAIAAkACQAJAAoACgAJAAgACAAMAAwACgAK
AAgACAAIAAgACAAIAAgACAAKAAgACAAIAAYABQAFAAUACAAJAAkABwAFAAUABQAFAAYA
BgAGAAYABwAHAAcABwAGAAUAAwACAAMABAAEAAUABQAFAAQABAAEAAMAAwADAAQABAAF
AAYABAADAAIAAgADAAQABQAGAAUABQAFAAUABgAGAAYABgAGAAYABgAGAAUABQAFAAQA
BgAGAAYABgAFAAUABQAEAAUABQAFAAUABgAGAAYABgAEAAQABAAEAAYABwAHAAcABwAG
AAUABAAEAAQABgAIAAYABgAGAAYABAAEAAQABAAGAAcACAAKAAgACAAKAAsADgAPABAA
EAASABIAEwATABMAEwATABQAFwAXABcAFgAUABQAEgASABEAEQATABQAFQAWABUAFgAR
AA8ADwAPABEAEQARABAAEgAQAA0ADQALAAsACgAKAAsACQAJAAkACQAIAAcABwAIAAoA
CwAMAAoACgAJAAkACQAKAAoACgAMAAwADAAMAAkACQAIAAgACwAPABUAGwAjACsAMwBB
AFoAdgCZAMAA5gAPATYBVwF1AYwBjQFjAQkBlQAjAMz/n/+T/5X/o/+0/8H/zP/Y/+H/
5//v//L/9v/3//r//v8AAAAAAAD/////AAAAAAAAAAABAAIAAwADAAMAAwADAAEAAQAB
AAEABAAFAAUABQAEAAQABAAEAAYABwAHAAcACQAKAAoACgAJAAgABwAHAAoACgAKAAoA
CgAKAAsACwALAAwADQANAA0ADQAOAA4ADAAMAA4ADgARABIAEwAUABMAFAAVABcAFQAW
ABcAGAAZABwAHgAgACAAHwAgACAAIwAlACcAKgApACoAKwAsAC4ALwAwADEANAA0ADYA
NgA0ADUANQA1ADcAOAA4ADYANAA0ADQAMwAzADMANAA0ADMANAA1ADUAMwAyADIAMQAx
ADIAMgAxAC0ALAAsACsAKgAoACcAJQAkACQAJQAkACEAIAAfAB0AHgAeAB0AGwAZABgA
GAAYABgAGAAYABgAGAAYABgAGAAXABYAFQAUABUAFgAXABgAFwAWABYAFQATABMAFAAU
ABUAFQAWABcAFgAWABUAFAAWABkAGAAZABcAFwAYABgAFgAWABcAFwAZABkAGQAZABkA
GQAZABoAGwAbABoAGgAaABoAGgAbABsAGwAcABwAHAAdAB4AIAAfAB0AGwAaABwAHAAa
ABoAGgAaABoAGgAaABoAGgAaABwAGgAaABoAGAAXABcAFwAYABkAGQAXABcAFwAXABcA
FgAYAA==
         </WaveFormData>
      </LeadData>
      <LeadData>
         <LeadByteCountTotal>10000</LeadByteCountTotal>
         <LeadTimeOffset>0</LeadTimeOffset>
         <LeadSampleCountTotal>5000</LeadSampleCountTotal>
         <LeadAmplitudeUnitsPerBit>4.88</LeadAmplitudeUnitsPerBit>
         <LeadAmplitudeUnits>��V</LeadAmplitudeUnits>
         <LeadHighLimit>2147483647</LeadHighLimit>
         <LeadLowLimit>268435456</LeadLowLimit>
         <LeadID>V5</LeadID>
         <LeadOffsetFirstSample>0</LeadOffsetFirstSample>
         <FirstSampleBaseline>0</FirstSampleBaseline>
         <LeadSampleSize>2</LeadSampleSize>
         <LeadOff>FALSE</LeadOff>
         <BaselineSway>FALSE</BaselineSway>
         <ExcessiveACNoise>FALSE</ExcessiveACNoise>
         <MuscleNoise>FALSE</MuscleNoise>
         <LeadDataCRC32>3325607708</LeadDataCRC32>
         <WaveFormData>
FAAUABQAFAAUABQAFAAUABUAFgAXABgAFwAWABUAFAAVABYAFwAYABoAGgAaABoAHAAc
ABwAHAAdAB4AHwAgACAAIAAgACAAIwAkACUAJgAnACgAKQAqACwALAAsACwALwAwADEA
MgAwADAAMAAwADIAMgAyADIAMAAwADAAMAAuAC4ALgAuAC8AMAAxADIALwAuAC0ALAAs
ACwALAAsACsAKgApACgAJQAkACMAIgAiACIAIgAiACAAHgAcABoAGAAYABgAGAAYABgA
GAAYABcAFgAVABQAFAAUABQAFAATABIAEQAQABIAEgASABIAEAAQABAAEAAQABAAEAAQ
ABEAEgATABQAEgASABIAEgATABQAFQAWABYAFgAWABYAFQAUABMAEgATABQAFQAWABQA
FAAUABQAFQAWABcAGAAYABgAGAAYABcAFgAVABQAFQAWABcAGAAXABYAFQAUABYAFgAW
ABYAFgAWABYAFgAUABQAFAAUABYAFgAWABYAFQAUABMAEgAUABQAFAAUABIAEgASABIA
EQAQAA8ADgAPABAAEQASABEAEAAPAA4ADgAOAA4ADgAOAA4ADgAOAAwADAAMAAwADgAO
AA4ADgANAAwACwAKAAwADAAMAAwADAAMAAwADAAKAAoACgAKAAwADAAMAAwACQAIAAcA
BgAIAAgACAAIAAYABgAGAAYABAAEAAQABAAGAAYABgAGAAUABAADAAIAAwAEAAUABgAE
AAQABAADAAEAAgACAAMABQAFAAcABwAIAAgACAAHAAgACQALAAwADAAMAAwADAALAA0A
DQANAA8ADwAPAA4ADQAMAAsACwAPABAAEAAPAA4ADQANAAsACgAJAAgABgAIAAkACQAH
AAQAAwACAAEAAQABAAAA////////AAAAAP7//v/+////AAABAAEAAgAAAP///v/+//7/
/v/+//7/AgAAAP3/+//6//v/+v/8//3/BQANABIAHgA0AEwAaQCPAL0A7AAbAUEBYAF5
AYEBagEnAccAaAAZAOT/y//B/8H/yf/P/9X/2f/f/+T/6f/t/+//7v/t/+7/8P/y//L/
8f/w//L/8v/y//L/8v/y//L/8f/z//T/9P/1//T/9P/0//P/9v/2//b/9v/0//T/9P/1
//T/9P/0//T/9//3//j/+P/3//f/9//2//n/+f/5//n/+f/5//n/+v/5//j/+P/3//j/
+v/7//z/+//6//v/+//9//3//f/9////AAAAAAEAAgACAAEAAAABAAMABQAGAAYABgAI
AAgACQAJAAoACwANAA0ADgAQABEAEgASABEAFAAVABYAGAAWABUAFgAVABcAFwAWABUA
FgAWABcAFwAVABUAFQAVABYAFwAYABgAFwAWABUAFAAVABUAFAATABIAEgASABEADQAM
AAoACAAKAAkACAAJAAYABQAFAAQAAwADAAMAAQABAAEAAQABAAAAAAD///7////+////
AAD+//3//v/9///////+//7//////wEAAQAAAP/////+//////8AAAEAAAD//wAA//8B
AAEAAQD/////AQABAAEAAQABAAAAAAABAAIAAgADAAEAAgADAAMABQAFAAQABAAEAAQA
BAAEAAQABAADAAIABAAFAAYABQACAAMAAgACAAQABAACAAAAAQADAAUABwAGAAQAAgAA
AAMAAQACAAEA//8AAAIAAgACAAIAAQAAAAEAAQAAAAAAAQAAAP///f/9//7/AAACAP//
////////AQAAAP7//v8AAAAA//////7//v/9//r//P/9////AQD+//3////+//7//v/+
//7//v//////AQD///7//f/7//z//f///wIA/////////v/+//7//v/+//7//v//////
/f/8//z//f/+////AAAAAP////8AAP7/////////AwADAAUABgAGAAUABAADAAUABgAH
AAgABgAGAAcACQAHAAcABwAHAAgACAAJAAoABwAHAAgACAALAAsACwALAAkABwAHAAcA
BQAEAAMAAwADAAEAAAABAAAA///8//v/+//7//z//f/8//z//P/8//r/+//7//v//f/+
//7////8//z/+//6//v//P/9//7//f/7//r/9//0//T/+f8BAAkAEgAgADYAUABvAJMA
vQDsABcBPQFeAXUBdwFUAQkBpwBKAAUA2P/D/73/wf/J/83/0f/V/9n/3v/j/+n/7f/u
/+3/7v/s/+z/7P/r/+r/6//s/+3/7v/s/+z/7P/r/+3/7v/u/+//7v/u/+7/7f/s/+z/
7P/s/+//8P/x//P/8//y//H/8P/y//H/8f/w/+7/7//w//D/7//v/+//7//w//H/8v/0
//P/8v/y//H/8//0//T/9P/0//T/9v/3//X/9f/1//X/9v/4//n/+//8//z/+//6//v/
/f///wAAAAAAAAIAAgABAAEAAgADAAYABwAJAAwACwAMAAwACwAOAA8AEAASABEAEQAT
ABMAEQARABAADwAPABAAEgATABIAEQAQAA8AEQARABEAEAAQABAAEAAQABAADwANAAsA
DAAMAAwACwAJAAgABgAEAAQAAwACAAMAAgABAAEAAAD9//3//f/7//z//f/+/////P/8
//v/+v/7//r/+//8//z/+//8//v/+f/5//j/+P/4//n//P/9//r/+f/5//j/+f/5//r/
+//7//v//f/9//3//f/9//v//f///////////////v/+/wAAAAD//////f/+///////9
//3//P/8//3//v///wAAAAAAAP///v/+////AAD/////AQABAAIAAAAAAP7//P/9////
AQADAAIAAAD+//z////9//7//f/7//z//v/+//z//P/7//r//P/9//3//v/9//z/+//5
//r/+v/7//z/+//7//v/+//5//j/9v/2//n/+v/6//v/+//6//j/9P/3//f/+P/5//j/
9//5//j/9//2//X/9P/2//f/9//5//f/9v/1//P/9f/1//b/+P/3//f/9//2//b/9v/2
//b/+P/6//j/9//2//X/9P/2//X/9f/2//j/+f/5//n/+v/5//r/+v/8//3//v//////
/v/9//z//v/+////AQADAAMAAwADAAIAAAD///7///8BAAQABgAEAAMAAgABAAEA////
////AQAAAP/////9//n/9v/1//b/9//2//f/9P/z//P/8//0//T/9P/0//b/9//3//f/
9P/0//P/8//0//b/9//4//b/9v/2//b/8//1//b/9f/0//b/9//7/wEACAAWAC4ASgBr
AJMAuwDmAA8BMQFOAWcBbQFMAQEBnwBGAP3/zv+5/7H/t/+//8n/zf/T/9f/3P/d/9//
4f/k/+f/6v/s/+r/6v/p/+j/5v/m/+b/5v/p/+r/6//r/+r/6v/p/+n/6f/q/+v/6//s
/+z/7P/s/+v/6v/p/+n/6//s/+3/7v/s/+v/6//q/+z/7f/u/+7/7//v/+//7//u/+3/
7P/s/+3/7v/w//H/8P/w/+//7v/w//D/8v/z//P/8//z//P/8f/y//L/8//3//j/+P/4
//b/9//4//j/9//4//v//P/9//3//v////3//f/+/wAABAAGAAcABwAHAAcABwAIAAcA
BwAJAAkACwALAAoACQAIAAgACQAJAAsACwALAAsACQAJAAkACAAIAAgACAAIAAoACQAH
AAUAAgACAAIAAQACAAIAAQAAAP3/+//5//n/+v/5//n/+P/4//n/+v/5//X/9f/1//X/
9//4//j/+P/0//L/8v/y//P/8//1//X/9//3//b/9v/0//P/9P/z//T/9f/3//j/9v/1
//X/9f/1//X/9//3//n/+f/5//f/9v/3//b/9f/3//n/+v/8//r/+v/5//n/+f/6//v/
+//9//3//P/8//z//P/8//z//f/+//7//v/9//3//f/7//n/+//7//z//P/8//r/+P/4
//n/+v/7//7//v/+//7//P/5//n/9//3//j/+v/6//r/+v/5//j/9f/1//T/9P/4//j/
+P/3//X/9P/0//T/9P/1//b/9//5//j/9v/2//X/9P/y//H/9f/2//b/9P/0//P/8//z
//H/8f/0//T/9f/2//X/9P/y//L/8v/y//P/8//0//b/9P/1//X/9f/3//f/+f/6//3/
/f/9//3//f/8//v/+v/7//z//v8BAP//////////AQAAAAAAAAAAAAEAAwAEAAMAAQD/
//3////9//3//f/9//z/+//7//r/9//1//X/9//3//X/9f/z//H/8P/v//H/8v/z//T/
8v/z//P/8//0//T/8//z//P/9P/0//T/8//y//H/8P/z//P/9P/z//L/8P/x//X///8G
ABQAKgBGAGEAhQCrANYA/wAlAUYBYQFrAVIBCQGnAEwAAQDM/7X/r/+1/73/xf/L/8//
0f/U/9f/2//f/+L/5f/o/+r/6f/o/+b/5P/m/+b/5v/m/+f/6P/p/+n/5v/m/+X/5f/m
/+j/6v/r/+v/6v/p/+j/6v/q/+r/6//u/+7/7v/u/+z/6//r/+r/6//t/+//8P/w/+//
7v/t/+3/7f/t/+7/8P/w//H/8f/w//D/7//u//D/8P/y//P/8//z//P/8//z//T/9P/1
//f/+P/4//j/9v/3//j/+P/7//z///8AAP////8AAAEAAwADAAQABgAIAAoACwALAAkA
CQAJAAoADAANABAAEQAQAA8ADQALAAwADAANAA0ADQANAA0ADQAMAAsACgAIAAoACgAK
AAoACAAHAAUAAwACAAIAAgABAAEAAgACAAIAAAD9//r/+f/6//n/+f/4//f/9//3//X/
9f/1//X/9f/1//b/9v/2//T/8v/y//L/8//z//X/9f/1//X/9P/0//P/8//1//X/9//3
//j/+P/3//X/9P/z//T/9f/4//n/+f/5//n/9//3//n/+f/5//z//f/9//7/+//6//j/
9//4//r//P/9//z/+//5//j/+P/4//j/+P/7//z//P/8//n/+f/5//f/+P/7//z//v/8
//z/+v/4//j/+f/6//v//P/8//z//P/6//f/9//1//b/+P/7//z/+//6//j/9v/3//f/
9v/2//j/+P/4//f/8//y//L/8v/0//X/9v/3//X/9P/y//L/9P/0//P/8//3//j/+P/2
//T/8//z//P/9f/1//j/+P/3//b/9f/0//L/8//z//X/+P/4//b/9f/0//P/8v/z//P/
9P/2//b/9//3//f/9//3//n/+v/8//3//v////7//v/+//7/AAAAAAEAAwADAAMAAwAD
AAEAAAAAAAAAAgADAAUABgAGAAUABAADAAEA////////AQAAAP/////9//n/9v/1//b/
9//2//f/9f/z//L/8f/0//T/9P/0//T/9f/1//X/8v/y//H/8f/y//T/9f/2//X/9P/z
//L/8//z//T/9f/0//L/8f/z//n/AgAMABwANABRAHEAlwC+AOcADwEyAU8BZwFkATcB
4wCAACsA6v/F/7X/s/+7/8X/y//R/9P/1v/Z/9v/3//k/+X/5v/q/+r/6v/p/+j/5v/m
/+b/5v/p/+r/6//r/+n/6P/m/+X/5//o/+n/6f/q/+r/6v/q/+j/6P/o/+n/7P/s/+z/
7P/q/+n/6f/o/+r/6//s/+z/7f/t/+3/7f/r/+v/6//s/+3/7v/w//H/8P/w/+//7v/u
/+7/8P/x//P/8//z//P/8v/y//H/8f/0//b/9//4//f/9//3//b/+f/6//3//v//////
AAABAP////8AAAIABgAIAAkACQAHAAcABwAIAAkACQALAAsADQANAAwACwAJAAgACAAH
AAoACwAMAA0ACwALAAsACgAMAAwADAAMAAwACwAJAAcABgAGAAYABQAGAAYABQAEAAEA
///9//3/+v/5//n/+P/4//n/+v/5//T/8//y//H/8//0//T/9P/0//L/8v/y//H/8f/z
//P/9f/1//T/9P/x//H/8//z//T/9f/3//j/9//1//T/8//1//X/9//3//f/9//3//X/
8v/z//L/8f/0//X/9f/2//b/9v/1//X/9//4//n/+f/5//n/+P/4//f/9v/1//T/9v/4
//n/+v/5//n/+f/3//n/+//7//z//P/8//r/+P/3//f/9//3//j/+P/4//j/+f/3//j/
9//3//j/+v/6//r/+v/5//j/9//3//b/9v/4//j/+P/3//X/9P/0//T/9v/3//j/+f/7
//r/+P/4//f/9v/0//P/9//4//j/9v/0//P/8//z//X/9f/4//j/+P/4//j/+P/2//f/
9//5//z//P/8//v//v/9//z//P/8//z//P/8//v/+//8//v/+//6//n//f/9////AAD/
/////////wIAAgACAAIABAAEAAUABwAGAAUABAADAAYABgAHAAgABwAHAAgACAAHAAUA
AwABAAQAAwAEAAUAAwACAAEAAQACAP///f/9//v/+//5//n/9v/1//X/9f/3//j/+f/6
//b/9f/z//H/8//0//T/9f/z//T/9P/0//T/9P/0//T/9f/z//L/8f/s/+r/6//x//v/
BAASACYAQABdAIEAqQDWAAUBLQFOAWkBdQFiAR8BuwBSAP//yv+x/6n/r/+7/8P/x//L
/83/0P/X/+H/5//q/+v/7v/s/+v/6v/o/+b/6P/o/+j/6P/o/+j/6P/n/+j/6P/n/+f/
6P/q/+z/7f/t/+z/6//q/+v/7P/t/+//7v/u/+7/7v/u/+3/7f/s/+3/7//x//L/8P/v
/+7/7f/u/+//8P/y//D/8P/x//H/8f/y//L/8v/0//T/9v/3//X/9f/1//X/9v/4//n/
+//7//z//P/8//z//f/+//7/AQACAAUABgAFAAUABgAHAAoACwANABAAEQASABIAEQAP
AA8ADwAQABMAEwAVABUAFAATABEADwAPABAAEgATABIAEQAQAA8ADQANAA0ADAANAA4A
DwAQAA8ADQAKAAcACAAKAAwADQAKAAoACQAIAAUAAwABAAEAAgABAAEAAAD8//v/+v/3
//f/9//3//f/+f/6//r/+v/4//b/9v/2//j/+f/8//3//P/7//n/+P/5//n/+//7//r/
+f/5//j/+v/5//n/+f/7//v//f/9//z/+//6//f/+v/9//7///8AAAEAAQACAAQABAAD
AAMAAwAEAAUABQADAAEA/v/8//7/AAACAAQABAAEAAMAAgABAAEAAQD/////AQABAAIA
AQAAAP3/+v/9////AQADAAIAAgACAAIAAgD//////f///wAAAgACAAAAAAD///7//v//
////AAAAAAAAAAD///v/+v/6//r//f///wEAAwACAAAA/f/8//z//P/7//v//P/8//v/
+P/4//f/9//3//n/+f/8//z/+f/4//f/9v/4//n/+f/7//r/+v/6//n/+P/3//f/+P/8
//3/+P/2//b/9v/2//b/9f/1//b/9v/3//f/9//7//v//f/+/wEAAQABAAEAAQAAAP//
/v/8//z//f///////////////f/8//z//P/+/wEABQAIAAYABQAEAAMAAwABAAEAAQAD
AAIAAQABAP//+//4//f/+f/5//f/9//1//P/8v/x//T/9P/0//T/9f/3//j/+f/2//b/
9f/1//X/9v/2//b/9P/0//T/9P/z//P/9P/1//T/9P/3//n//f8GABoAOABaAIUAsQDj
ABYBQQFhAXgBiQGHAVgB+wCLACQA2f+y/6P/p/+v/7f/v//J/9H/1f/Y/93/4f/j/+b/
6//s/+z/7P/s/+v/6v/q/+r/6v/q/+3/7v/v/+//7P/s/+v/6//t/+7/7//v//D/8P/w
//D/7v/u/+7/7//y//L/8v/y//D/7//v/+7/8P/x//L/8v/1//X/9f/1//T/8//y//L/
8//0//b/9//3//j/+P/4//b/9v/4//n/+f/5//n/+f/5//r/+v/7//7/AAABAAIAAAAB
AAIAAgADAAQABwAIAAoACwANAA8ADQANAA4AEAAUABYAFwAXABkAGQAZABoAGgAZABoA
GQAbABsAGgAZABYAFgAXABcAGQAZABkAGQAXABcAFwAWABQAFAAUABQAFgAVABMAEQAN
AAwACwAJAAgACAAHAAYABQADAAEAAQAAAP/////+//7///8AAP//+//7//v/+//9//7/
/v/+//z/+v/6//r/+f/5//v/+//9//3//P/8//r/+f/6//n/+v/7//3//v/+//3//f/9
//3//f//////AQABAAEA///9/////////wEAAwAEAAYABAAEAAMAAwADAAQABQAFAAYA
BwAHAAgABgAGAAYABgAJAAoACgAKAAcABwAHAAUABwAJAAkACgAMAAwACgAIAAYABwAI
AAkACgAKAAoACgAKAAcABwAFAAUABgAIAAgACAAIAAcABgAFAAUABAAEAAgACAAIAAcA
BQAEAAQABAACAAMABAAFAAcABgAEAAQAAgACAAEAAQAFAAYABgAEAAYABQAFAAUAAwAD
AAYABgAHAAYABQAEAAMAAwACAAMABgAGAAYABQAEAAMAAwAEAAAAAQAEAAYABgAGAAYA
BQADAAIAAgAEAAUABQAFAAcABwAJAAoACQAJAAkACQALAAwADQAOAA0ADAAMAA0ADwAP
AA8ADwAPAA4ADgAOAAwADQAPABAAEQARABEAEQAQAA0ADAALAAwADAAMAA0ACgAHAAUA
BQADAAMAAQABAAEAAQACAAMAAwACAAEAAAACAAMAAwADAAQABAADAAMAAgACAAEAAAAB
AAIAAwAEAAMAAQAAAP3//v8AAAEABwARABgAJAA6AFYAdwChANEAAgE1AV0BfAGTAZsB
ggE7AdcAcAAZAOL/yf+//8P/zf/T/9n/3//n/+r/7//1//f/9v/3//b/+P/6//r/+f/4
//r/+v/6//r/+v/6//r/+f/6//z//f////z//P/8//v//v/+//7//v8AAAAAAAABAAEA
AAD///7//////wAAAAD+////AAAAAAEAAQABAAEAAQABAAEAAgAAAAAAAQABAAIABAAF
AAYABAAEAAYABwAJAAkACQAJAAsADAAMAA0ADAAMAAsACgANAA8AEQASABIAEgAUABQA
FQAVABYAFwAaABsAHQAgAB8AIAAgAB8AIQAjACUAKAAmACUAJgAlACcAJwAmACUAJgAm
ACcAJwAmACUAJAAjACQAJQAmACYAJQAkACMAIgAiACEAHwAdABwAHAAcABsAFwAWABQA
EgASABEAEAARAA8ADQAMAAoACQAJAAkABwAGAAcACAAJAAYABgAFAAQAAwACAAMABAAE
AAMABAADAAUABQAEAAQAAwADAAUABQAEAAMAAwACAAQAAwADAAMAAQABAAMAAwADAAMA
AwABAAMABQAFAAUABQAFAAQABAAGAAYABQAFAAMABAAFAAUABgAHAAcACAAIAAgACAAI
AAgACAAHAAYACAAJAAoACQAGAAcABgAGAAgACAAGAAQABgAHAAgACQAHAAYABQAEAAcA
BQAGAAUABAAEAAUABAAGAAYABQAEAAUABQAEAAQAAwACAAEA/////wAAAgAEAAMAAwAD
AAMABQAEAAIAAgAEAAQAAwADAAIAAgABAP7/AAABAAMABQACAAEAAwACAAMAAgABAAAA
AgADAAMABQADAAIAAQD//wEAAQACAAQAAwADAAMAAgACAAIAAgACAAIAAgADAAMAAgAC
AAEAAQADAAMAAwAFAAIAAAAAAAAAAAAAAAEAAQACAAQAAwADAAIAAQAFAAUABwAIAAsA
CwALAAsACwAKAAkACAAJAAoADAAPAA4ADQAMAAsACwAKAAoACgAMAA0ADwAQAA8ADQAL
AAkACwAJAAkACQAIAAYABAADAAMAAQAAAAEAAwADAAEAAQD+//3//f/9/wAAAAAAAAAA
/v////////8AAAAA////////AAAAAAAA///+//3//P/9/////v/9//r/+P/5////BwAS
ACYAQABeAIMAqwDVAAABLQFVAXQBiwGLAWQBDwGnAEoA///Q/73/u//F/83/1f/b/9//
4f/k/+f/6//t//D/8//2//b/9f/0//L/8P/y//L/8v/y//P/9P/1//X/8v/y//H/8f/0
//b/+P/5//n/+P/3//b/9v/2//b/9//6//r/+v/6//j/9//3//b/9//5//v//P/8//v/
+v/5//n/+f/5//r//P/8//3//f/7//z//P/8//3//v8BAAMAAQABAAEAAQABAAIAAgAD
AAMABAAEAAQAAgADAAQABAAHAAgACwAMAAsACwAMAA0ADwAPABAAEgAUABYAFwAXABUA
FQAVABYAGQAZABsAGwAaABkAFwAVABUAFgAYABkAGQAZABkAGQAXABcAFwAWABcAGAAZ
ABoAGQAXABQAEQASABIAEgARABAAEAAPAA4ADAAJAAYABQAGAAUABQAEAAEAAQABAP//
/v///wAAAQABAAIAAgACAP7//P/8//z//////wEAAQAAAP///f/8//3//f//////////
/wAAAAD///3//P/7//z//f8AAAEA/////////f///wEAAQABAAAAAQABAAIAAAAAAP//
//8AAAIABAAFAAMAAwACAAIAAgACAAIAAgADAAQABAAEAAEAAQABAP//AAADAAQABgAF
AAQAAQD+//7///8AAAEAAgACAAIAAgAAAP3//f/7//z//v8BAAIAAQAAAP7//P/9//3/
/P/8//7//v/+//3/+//6//r/+v/6//v//P/9//v/+v/4//j/+v/6//n/+f/7//z//P/6
//j/9//3//f/+f/5//z//P/7//r/+f/4//j/+f/5//v/+v/6//r/+f/4//f/9//4//r/
+//8//z/+v/6//r/+v/6//r/+//7//v//P/8//3//P/7//r/+//8//z//P/8//r/+v/6
//r/+P/6//z//P/6//r/+v/6//r/+f/5//r//P/9//3//f/9//3///8AAAEAAQABAAEA
BAAEAAQABAADAAIAAgADAAQABQAGAAcABQAEAAQABAAEAAUABwAIAAkACQAJAAkABgAD
AAIAAQACAAIAAgADAAIA///9//3/+//7//n/+f/5//n/+v/7//v/+v/5//j/+v/7//v/
+//4//j/9//3//f/+P/4//j/+v/6//r/+v/3//f/9v/3//b/+P/7/wEABwAOABwAMgBM
AG8AlQDBAPAAHQFBAWABdwF7AVwBFQGxAFQACwDc/8P/u/+//8n/zf/T/9n/3//k/+n/
7f/t/+z/7f/w//L/9P/0//P/8v/y//L/8v/y//H/8v/z//P/8//0//T/9f/0//T/9P/z
//b/9v/2//b/9P/0//T/9f/2//b/9v/2//j/9//3//b/9f/1//X/9P/2//f/+P/5//n/
+f/5//r/+P/4//n/+f/7//z//P/8//r/+v/8//3//////////////wAAAAABAAEAAgAC
AAIAAwAFAAcACAAGAAYACAAIAAoACwANAA8ADwAPABAAEgASABQAFQAVABgAGQAaABwA
HAAbABwAGwAcAB0AHQAdABoAGgAbABsAGwAbABsAGwAcAB0AHgAeAB0AHAAbABoAGwAb
ABoAGQAYABgAGAAXABQAFAATABIAFAATABIAEwARAA8ADgAMAAwADQAOAA0ACwALAAsA
CwAJAAoACgAKAAsACgALAAwACgAJAAoACQAKAAsACwAMAAsACwANAA0ADQANAA4ADgAQ
AA8ADwAPAA4ADQAOAA0ADgAPABAADwANAA8ADwAPAA4ADwAPABAAEgASABEAEQAQABAA
EAAPABAAEQARABIAEgASABIAEgARABIAEgASABIAEwAUABMAEgATABIAEgATABQAEwAS
ABAAEQASABMAEwASABEAEAATABEAEgARABAAEAARABAAEgASABEAEAAPAA8ADgAOAA4A
DgAOAA0ADgAOAA8AEAAPAA8ADwAPABAAEAAPABAAEAAQAA8ADwAPABAAEAAOABEAEQAS
ABMAEAAPABEAEAAQABAAEAAQAA4ADwAPABEAEAAQABAADwAPAA8AEAASAA8ADwAPAA4A
DwAQABEAEgARABAAEAAPAA8AEAAQABEAEwATABMAFQATABIAEQAQABIAEgASABIAEAAQ
ABAAEAAOAA4AEAASABIAEgASABIAEAAPAA8AEAASABMAEwATABMAEwAVABYAGQAZABkA
GQAcABwAHAAcABsAGgAaABsAHAAdAB4AHwAdABwAHAAcABoAGwAdAB4AHwAfAB8AHwAc
ABkAGAAXABoAGgAaABsAHAAZABcAFwAVABUAEwATABMAEwAUABUAFQAUABMAEgAUABUA
FQAVABQAFAATABMAEwAUABQAFAAVABYAFwAYABMAEQAQABEAEgASABMAFwAdACQALgA8
AFIAbQCRALkA4gAPATcBXAF5AYsBigFfAQ0BrABVABYA7f/d/9f/2//j/+n/7//1//z/
//8DAAUABgAFAAYACAAJAAoACgAKAAoACgAKAAoACQAKAAsACwALAAwADAANAAwADAAM
AAsADgAOAA4ADgAOAA4ADgAPAA4ADgAOAA4AEQARABIAEgARABEAEQAQABMAEwATABMA
EwATABMAFAASABIAEwATABUAFgAWABYAFAAUABYAFwAYABkAGgAbABkAGgAaABsAHAAc
ABsAGgAdAB8AIQAiACAAIAAiACIAJAAlACcAKQAnACcAKAAqACoALAAtAC0AMAAxADIA
NAA0ADMANAAzADQANQA1ADUAMgAyADMAMwAyADEAMAAvADAAMQAyADIAMAAwADAAMAAz
ADMAMgAxAC4ALgAuAC0AKgAqACkAKAAqACkAKAApACUAIwAiACAAIAAhACIAIQAfAB8A
HwAfAB4AHgAdABwAHQAcAB0AHgAcABsAHAAbABwAHQAdAB4AHQAdAB8AHwAcABsAGwAa
AB0AHQAeAB8AHAAbABwAGwAeAB8AIAAfAB8AIQAhACEAIQAhACAAIAAhACIAIgAjACEA
IgAjACMAJQAlACQAJAAiACIAIgAiACMAJAAkACQAJAAlACYAJQAkACUAJAAkACYAJgAk
ACIAJAAlACYAJwAnACYAJQAkACUAIwAkACMAIQAiACQAJAAmACYAJQAkACQAJQAlACYA
JAAkAA==
         </WaveFormData>
      </LeadData>
      <LeadData>
         <LeadByteCountTotal>10000</LeadByteCountTotal>
         <LeadTimeOffset>0</LeadTimeOffset>
         <LeadSampleCountTotal>5000</LeadSampleCountTotal>
         <LeadAmplitudeUnitsPerBit>4.88</LeadAmplitudeUnitsPerBit>
         <LeadAmplitudeUnits>��V</LeadAmplitudeUnits>
         <LeadHighLimit>2147483647</LeadHighLimit>
         <LeadLowLimit>268435456</LeadLowLimit>
         <LeadID>V6</LeadID>
         <LeadOffsetFirstSample>0</LeadOffsetFirstSample>
         <FirstSampleBaseline>0</FirstSampleBaseline>
         <LeadSampleSize>2</LeadSampleSize>
         <LeadOff>FALSE</LeadOff>
         <BaselineSway>FALSE</BaselineSway>
         <ExcessiveACNoise>FALSE</ExcessiveACNoise>
         <MuscleNoise>FALSE</MuscleNoise>
         <LeadDataCRC32>743247476</LeadDataCRC32>
         <WaveFormData>
AgACAAIAAgACAAIAAgACAAMABAAFAAYABAAEAAQABAAGAAYABgAGAAgACAAIAAgACAAI
AAgACAALAAwADQAOAA4ADgAOAA4AEQASABMAFAAVABYAFwAYABgAGAAYABgAGwAcAB0A
HgAcABwAHAAcAB0AHgAfACAAHgAeAB4AHgAcABwAHAAcAB0AHgAfACAAHwAeAB0AHAAc
ABwAHAAcABsAGgAZABgAFQAUABMAEgASABIAEgASAA8ADgANAAwACgAKAAoACgAIAAgA
CAAIAAYABgAGAAYACAAIAAgACAAHAAYABQAEAAYABgAGAAYABAAEAAQABAAEAAQABAAE
AAUABgAHAAgABwAGAAUABAAFAAYABwAIAAgACAAIAAgABgAGAAYABgAJAAoACwAMAAsA
CgAJAAgACQAKAAsADAAKAAoACgAKAAoACgAKAAoADAAMAAwADAALAAoACQAIAAkACgAL
AAwADAAMAAwADAALAAoACQAIAAkACgALAAwACwAKAAkACAAKAAoACgAKAAoACgAKAAoA
CAAIAAgACAAKAAoACgAKAAkACAAHAAYACAAIAAgACAAIAAgACAAIAAYABgAGAAYACAAI
AAgACAAHAAYABQAEAAUABgAHAAgABgAGAAYABgAGAAYABgAGAAgACAAIAAgABQAEAAMA
AgAEAAQABAAEAAQABAAEAAQABAAEAAQABAAGAAYABgAGAAUABAADAAIABAAEAAQABAAE
AAQABAAEAAIAAgACAAIABgAGAAcABwAGAAgACAAJAAsACwALAAsACwALAAsACwALAAwA
CwAKAAwADQAOAA4ADQAMAAsACwANAA4ADgANAA8ADwANAAsACQAJAAoACgAJAAoACgAJ
AAYABAADAAEAAgACAAMAAwADAAMAAwADAAEAAgACAAIAAgADAAUABgAEAAMAAgABAAIA
AgACAAIABAADAAIAAAD+//z/+//6//z/AgAKAA0AFwAnADoAVAB1AJoAwwDqAAwBKAE+
AUQBMAH4ALEAbQA2AA0A9P/o/+b/5//o/+r/7f/x//L/9f/4//n/9//3//b/9v/4//j/
+P/3//n/9//2//b/9//2//b/9f/2//f/+P/5//f/9//3//j/+P/5//n/+f/4//j/+P/4
//f/9//3//f/+v/6//v//f/8//v/+//6//z//f/9//3//f/9//3//f/9//z/+//6//z/
/f/+/wAA///+//3//f///wAAAAAAAAAAAQABAAIAAQABAAEAAQACAAMABAAGAAQABQAG
AAgACQAKAAsADAAOAA4ADwAQABEAEQARABAAEgATABUAFgAUABMAEgASABQAFAAVABUA
FAAUABQAFAAUABQAFAAVABYAFwAWABcAFgAUABMAEwAVABQAEgARABIAEQAQAA8ADgAM
AAoACAAKAAoACgAKAAkABwAFAAQABgAGAAUABAAFAAUABAAEAAMAAwACAAEAAAABAAEA
AgABAAEAAAAAAAEAAQABAAAAAgABAAEAAQACAAEAAAD//wAAAQACAAMAAgABAAEAAAAC
AAMAAwACAAQABAAEAAUABAADAAIAAgADAAQABQAGAAYABQAEAAMABgAGAAYABgAGAAYA
BgAGAAQABAAEAAUABQAFAAUABQADAAMAAwADAAUABQAFAAQABgAGAAYABgAFAAUABQAE
AAQABQAEAAUAAwADAAMABAAEAAQABAAEAAUABQAEAAQAAwADAAMAAgADAAIAAwAFAAQA
AwACAAEAAgACAAIAAQADAAMAAwADAAEAAAAAAAAAAQABAAIABAADAAIAAQAAAAAAAQAB
AP//AAABAAIAAwACAAEAAQAAAAMAAwADAAIAAAAAAAAAAAABAAEAAQAAAAIAAgACAAIA
//////7///8AAAEAAgAAAAAAAAAAAP7//v8AAAAAAwADAAQABgAFAAUABAADAAQABQAG
AAcABQAFAAYACAAGAAYABwAHAAgACAAJAAoACQAJAAoACgALAAsADAANAAsACQAJAAkA
CAAIAAYABgAGAAUABAAEAAMAAQAAAP7/AAD///////////////8AAP7//v/9//3///8A
AAAAAQD+//3//f/8//3//v//////AAD+//z/+P/3//b/+P/8/wQADQAZACsAPgBWAHUA
mgDDAOoADAEqAT4BQAEgAeQAmQBXACQAAQDs/+T/5P/n/+b/5v/p/+n/7P/x//T/9//3
//f/9v/0//T/9P/0//P/9v/1//X/9v/1//T/9P/z//X/9f/1//X/8//z//P/9P/y//P/
8//z//X/9v/3//j/+P/3//b/9f/2//b/9//5//f/9//4//j/9v/3//f/9//4//n/+v/7
//n/+P/3//b/+P/5//r//P/6//r/+v/7//v//P/8//z//v//////AAD//////////wAA
AQACAAQABAAFAAYACAAIAAgACAAIAAkACgAMAA4ADQANAA0ADAAOAA8AEQASABMAEwAT
ABQAEgASABMAEwATABQAFQAWABMAEgARABEAEgATABIAEwATABIAEgATABEAEAAOAA0A
DQANAA0ADQAMAAoACAAGAAYABgAGAAYABgAFAAQABAAEAAQAAwACAAMAAwACAAIAAQAB
AAAA///+//////8AAP7//////wAAAAD///7//P/9//3//v////7//f/8//v//P/9//7/
////////AAAAAAAAAQABAAAAAQACAAMABQAEAAMAAgACAAQABAAEAAQAAwADAAMAAwAC
AAIAAgACAAMABAAFAAYABQAEAAMAAwAEAAUABgAHAAUABQAFAAUAAwADAAMAAgADAAQA
BQAGAAMAAwADAAIAAgADAAIAAwADAAMAAwAEAAIAAgACAAIAAgADAAMABAADAAMAAwAC
AAQAAgACAAMAAwADAAMAAwACAAIAAgABAAIAAwAEAAUABAACAAEAAAACAAEAAQACAAAA
AAAAAAAA/v///////f/+////AAABAAAA//////7/AQABAAEAAAAAAAAAAAAAAP//////
//7/AgACAAIAAQAAAP///v/+//7//v/+//7//v8AAAAA/////wAAAgAEAAUABQAFAAMA
AwADAAMABQAFAAYACAAKAAoACwALAAoACAAHAAYACAAJAAsADAAKAAkACQAJAAcABQAF
AAUACAAIAAYABgAEAAEA/v/8//3//f/+//7//P/7//v/+//7//v/+//8//z//P/7//v/
+v/6//n/+f/6//v//f/+//z//P/8//v/+v/6//z/+v/5//j/+P/8/wAABwATACcAPgBa
AHkAnADBAOQABAEgATYBPAEeAeIAmQBZACQA/f/m/9z/3v/j/+b/6P/r/+3/7v/v/+7/
7//x//P/9v/4//b/9v/2//X/9P/x/+//7v/y//L/8//z//H/8f/x//H/8f/x//H/8v/y
//P/8//z//D/8P/w//D/8v/z//T/9f/z//L/8v/z//P/8//0//T/9v/3//f/9//2//X/
9P/z//X/9v/3//j/+P/3//b/9v/2//b/9v/3//n/+v/6//r/+P/5//n/+v/8//3//v//
//3//f/9//7//v///wAAAgADAAQABQAGAAUABAAEAAQABwAJAAsADAALAAsADAAMAA0A
DQANAA4AEAAQABEAEQAOAA4ADgAOABAAEAAQABEADwAPAA0ADQANAAwADAANAA0ADAAK
AAkABgAFAAQAAwAFAAQAAwACAP///v/9//z//P/7//r/+v/8//z/+//6//j/9//1//T/
9v/3//f/9//1//X/9P/0//T/9f/1//b/9//3//f/9v/0//P/8//z//b/9//4//n/9//3
//f/9//3//f/+P/4//r/+//7//r/+P/4//j/+f/7//v/+//8//r/+v/6//r/+f/5//n/
+f/8//z//P/8//r/+v/6//r/+//8//3////9//3//f/9//v/+//7//v//f/9//3//P/6
//r/+v/6//z//f/+//7/+//7//n/+f/5//n/+f/6//z//P/8//z/+v/5//f/9v/3//n/
+//8//r/+P/4//n/+f/5//n/+f/6//r/+v/5//j/9//2//X/+P/4//n/+v/4//f/9//4
//j/+P/4//j/+v/5//n/9v/0//T/9P/0//X/9v/3//j/9v/2//j/+P/5//n/+v/8//7/
/////////v/9//z/+//8//3///8CAAAAAAABAAEAAQAAAAAAAAACAAMABQAGAAUAAwAC
AAEAAAD//wAAAQABAAAA/f/8//v/+f/3//b/+P/3//f/9v/0//P/8//z//T/9f/2//j/
9v/2//X/9f/2//b/9f/1//f/9//4//j/9//2//X/8//2//j/+P/2//X/8v/y//T/+v8D
AA8AIQA2AE4AawCMALMA1gD4ABYBMAE4ASAB5gCdAFkAJAD7/+T/2v/c/+H/5P/k/+X/
5//o/+n/6v/v//H/8f/0//T/8//y//H/7//x/+//7v/u//L/8v/z//P/8v/x//D/7//w
//H/8v/0//P/8//y//H/8v/y//L/8v/1//X/9f/1//T/8v/x//H/8//z//T/9P/y//P/
8//z//P/8//z//P/9f/2//f/+P/4//f/9v/2//f/+P/5//v/+f/6//r/+v/6//v/+//8
//7///8AAAEAAAD///7//v///wEAAwAGAAYABgAGAAYABgAGAAcACAAMAA0ADgAOAA4A
DQANAAwADgAPABAAEgARABAAEAAPAA4ADgAOAA4AEAAQABAAEQAQAA8ADAALAAwADAAN
AA8ADgAMAAkABwAGAAUABAADAAQABAAEAAQAAgAAAP7//P/9//3//f/+//z//P/7//r/
+//7//r/+v/4//n/+f/5//X/9f/0//T/9f/3//j/+v/6//n/+P/2//j/9//3//f/+f/5
//n/+f/3//f/9//3//n/+f/6//r/+P/5//n/+P/4//j/+P/5//r/+//8//7//f/8//v/
+v/8//3//v///////v/9//z//v/+//7//v8AAAAAAAABAP//////////AAABAAIAAwAB
AAEAAQAAAP7//v/+//7/AAABAAIAAgAAAP///P/7//z//f/+/wAA/v/+//7//v/9//3/
/P/8//7///8AAAAA///8//v/+//8//3//v///////v/9//v//f/9//3//f////7//v/+
//z/+//7//z//v/+//7//v/+///////9//3//f/9//3///////7//f/8//v/+v/8//z/
/P/8//z//P/+//7//f/9//7/AAABAAMABAAFAAQAAwACAAEAAwADAAQABgAGAAYABwAH
AAYABAADAAIABQAHAAoADAALAAkACAAHAAcABQAFAAUABgAGAAQABAABAP///f/8//3/
/f/+//7//f/7//r/+f/5//n/+f/6//z//P/7//v/+//6//j/9//4//n/+//8//v/+v/5
//f/+P/6//r/+v/3//b/9P/0//j///8HABUAKgBAAF0AfACfAMIA5gAGASIBNgEyAQwB
yQB/AEIAEwDy/+D/2v/d/+L/4v/l/+f/5v/n/+j/6//t/+//8v/0//T/9P/0//P/8f/v
/+7/7v/x//L/9P/1//L/8f/w/+//8f/x//H/8v/y//P/8//z//D/8P/w//D/8//z//P/
8//x//D/8P/x//H/8f/y//L/8v/z//P/8//z//P/8//z//X/9v/3//j/9v/1//T/9P/2
//b/9v/3//n/+v/6//r/+f/5//j/+P/5//v//f////7//f/8//z//v///wAAAgAFAAYA
BwAIAAYABgAHAAgACgALAAwADAALAAsADAAMAA8ADwAPABAAEAAQABEAEQANAAwACwAK
AA0ADgAPABEADwAPAA0ADQAPAA4ADgAPAA8ADgAMAAsACgAJAAgABwAIAAgACAAIAAYA
BAACAAAAAgABAAAAAAACAAIAAQAAAP7//f/7//r//P/9//3//f/7//v/+v/6//r/+//7
//z//////////v/8//v/+//7//7///8AAAEAAAD///7//f//////AAAAAP7///////7/
/P/8//z//f////////8AAP7//v/+//7/AQABAAEAAQAAAAAAAAAAAP3//P/7//r//f/+
////AQD//////////wEAAQABAAEAAQABAAEAAAD///7//f/8//z//f/+//7///////3/
/f/9//3//f/+//7//v/+//7/+//7//r/+v/6//v//P/8//v/+P/3//f/+f/5//n/+f/8
//z//P/7//j/9//2//X/9v/2//f/+P/1//P/8v/y//P/9P/1//b/9v/3//f/9f/0//P/
8v/x//T/9f/3//j/+f/3//b/9v/2//b/9v/2//b/9v/2//b/9v/4//j/+f/5//r//P/7
//v/+v/5//v/+//7//v//v///wEABAADAAIAAgABAAIAAgADAAQAAgADAAUABgAFAAMA
AgABAAIAAQACAAMAAwACAP///v/+//3//P/8//r/+f/5//j/9v/1//X/9f/2//f/+P/6
//f/9v/0//P/9f/2//b/9//3//f/+P/4//j/+P/4//f/+P/4//j/9v/x/+z/7P/u//b/
//8JABsAMABIAGMAhgCvANgA/AAaATQBPgEuAfYAqQBdACAA9//e/9T/1v/b/97/3v/d
/93/3v/j/+r/7//x//H/8v/y/+//7v/t/+v/7f/r/+r/6v/s/+z/7f/t/+3/7f/t/+3/
7//v/+//8P/v/+//7v/t/+3/7v/v//D/8f/x//H/8f/v/+7/7v/v//H/8f/y//L/8P/x
//H/8f/y//P/9P/1//T/9P/0//T/9f/1//X/9v/3//j/+f/7//r/+v/5//j/+f/7//z/
/v/+////AAABAAAA///+//7/AQADAAUACAAIAAgACAAIAAsADAAOABAAEgATABQAFAAU
ABMAEwASABYAFwAYABoAFwAWABYAFQAVABYAFwAYABYAFgAWABcAFgAVABIAEQAUABQA
FQAXABQAEgAPAA0ADwAPAA8ADwAOAAwACgAIAAcABgAFAAQABAADAAIAAgD///7//P/6
//n/+f/4//j/+v/7//v/+//7//v/+v/6//v//f/+/wAA/v/9//z/+v/8//v/+//7//v/
+//7//v/+//7//v/+//9//3//v/+//3//f/8//r/+//8//3///8AAAEAAgAEAAIAAgAC
AAIAAwADAAMAAwABAAAA///+/wEAAgADAAQABAAEAAQABQAEAAMAAgABAAMAAwADAAMA
AgABAAAA/v///wAAAQACAAIAAwAEAAQAAQABAP////8BAAEAAQACAAEAAAD///7//v//
////AAD+////AAAAAP7//P/8//3/AAABAAIAAwADAAIAAQD///3//f/9//3//f/8//z/
/P/8//v/+//8//3//v///wAA//////7/+//8//3//v///wEAAQACAAIAAgABAAAA/v8G
AAYAAgAAAAAAAAAAAP7//v/+//7//v/+/wAAAAADAAMABAAGAAcACQAKAAsACAAHAAYA
BQAHAAcACAAKAAoACgALAAsACgAIAAcABgAJAAsADgAQAA4ADQANAA0ACwAJAAkACQAK
AAoACAAIAAYAAwAAAP7/AAD//////v/7//n/+P/3//j/+f/6//z//f/+//7///////7/
/P/7//3//f/+//7//P/8//z/+//4//j/+P/4//f/9P/0//T/+P///w8AJwBEAGQAiQC0
AN8ABAEgATYBRgFCARwB1ACBADsABADj/9D/zv/S/9f/2v/g/+X/5//o/+v/7P/t/+//
8f/y//T/8v/y//L/8f/x/+//7v/u//L/8v/z//P/8f/x//H/8f/z//P/8//0//b/9//3
//f/9P/0//T/9P/3//f/9//3//X/9P/0//X/9f/1//b/9v/3//n/+v/7//j/9//2//X/
9//4//n/+v/9//3//f/+//z//P/8//3//f/+//7//v/+//////8AAAEAAwAFAAcABQAF
AAUABgAGAAcACAAKAA0ADgAPABAADgAOAA8AEAAUABUAFgAWABcAFwAYABgAFwAXABcA
GAAaABoAGwAbABkAGAAXABYAGAAYABgAGQAYABcAFAATABMAEgASABMAEwASABAADwAN
AAsACQAHAAkACAAHAAYAAwACAAEAAAAAAP///v/+/wAAAAD///7/+//7//r/+v/7//3/
/v////v/+//6//r/+v/7//v//P/9//3//f/8//r/+f/5//n/+//7//v/+//7//v/+//7
//3//f/+//7/AAABAAEAAAD///7//f/9/////////wAA/v/+//7//v///////////wMA
BAAFAAYABQAEAAMAAgAEAAQABAAFAAMAAwADAAMAAwADAAMAAwAFAAUABQAEAAIAAgAC
AAIABAAFAAYABgADAAMAAQABAAEAAQABAAIABAAEAAQABAABAAEAAAAAAAIAAwAEAAQA
AgAAAAAAAQABAAEAAQABAAIAAgACAAEA//////////8AAAAAAQACAAIAAQABAAIAAAAA
AAAAAAACAAMAAwABAP//////////AQABAAIAAgABAAEAAQAAAP7//v8AAAIAAgACAAIA
AQAAAP///v///wAAAwAEAAMAAwAEAAYABAAFAAUABQAGAAcACAAJAAcABwAIAAoACgAK
AAsACwANAAwADAAMAAsACwAMAAwADwAPABAAEQAOAAsACgAJAAoACgAIAAgABwAFAAMA
AgAAAP/////+/wAA/////////f/9//3//v8AAAAA/////wAAAAD//////f/9//7//v//
/wAAAQABAAAA/v/8//r/+f/4//r//v8GAAsAFwAnADwAVgB5AKAAywD2ABgBNAFIAU4B
OgEAAbUAawAwAAUA7P/i/+L/5f/m/+j/6//v//L/9f/4//n/+f/3//b/9v/4//j/+P/3
//j/9//3//j/+f/4//j/9//6//v//P/9//r/+f/4//j/+v/7//v/+//7//z//f/+//7/
/f/8//v//P/8//3////+//3//f/8//7/////////AQABAAEAAQABAAAA///+/wAAAQAC
AAQAAgACAAIAAwAFAAYABgAGAAgACQAJAAoACQAJAAkACQAKAAsADAAOAAwADQAOABAA
DwAQABEAEgATABQAFgAYABkAGQAZABgAHAAdAB8AIAAfAB8AHwAgACAAIAAhACEAIAAg
ACAAIAAeAB4AHgAfACAAIQAgACEAIAAeAB0AHQAdABwAGgAZABgAFwAWABUAFAASABAA
DgAQABAAEAAQAA0ACwAJAAgACgAKAAkACAAJAAkACAAIAAcABwAGAAUABAAFAAUABgAF
AAUABAAEAAcABwAHAAYABgAFAAUABQAGAAUABAADAAQABQAGAAcABgAFAAUABAAEAAUA
BQAEAAUABgAHAAkACAAHAAYABgAHAAgACQAKAAoACQAIAAcACQAKAAsADAAMAAwADAAM
AAsACgAJAAkACgALAAwADQAMAAsACgAJAAkACQAJAAgACQAKAAsADAALAAsACwAKAAoA
CwAKAAsACgAJAAgACAAKAAoACgAKAAsACwAKAAoABwAHAAcABgAHAAYABwAJAAgABwAG
AAUACAAIAAgABwAHAAcABwAHAAUABAAEAAQABQAFAAYACAAHAAYABQAEAAYABwAHAAUA
BwAHAAcABwAEAAMAAwACAAQABQAGAAYABAAEAAQABAAFAAUABQAEAAQABAAEAAQABAAD
AAIAAgAEAAQABAAFAAMAAgACAAIAAgACAAMABAAFAAYABQAEAAUABAAGAAcACQAMAAwA
DQANAA0ADAALAAoACQAMAA0ADwASAA8ADgAOAA0ADwAOAA4ADgAQABEAEwAUABMAEQAQ
AA8ADgANAA4ADwAPAA4ACwAKAAkABwAFAAQABQAFAAYABgAFAAMAAgABAAIAAwAEAAYA
BQAEAAIAAQAEAAQAAwADAAMAAwAEAAQAAgACAAIAAQACAAQAAgAAAP3/+P/4//z/BAAP
AB8ANQBMAGgAiQCuANUA/AAeAToBTgFMASoB6gCdAFkAIgD9/+r/5P/o/+v/7v/w//H/
8f/y//P/9P/3//n/+//8//z/+//6//n/9//5//f/9v/2//j/+P/5//n/+P/3//b/9f/2
//f/+P/6//j/+f/5//n/+v/6//r/+v/7//v/+//7//n/+P/4//n/+//7//z//P/6//v/
+//7//3//f/9//3//v/+//7//v/9//3//f/+////AAABAAMAAQACAAIAAgACAAMAAwAE
AAQABQAGAAcABQAFAAUABgAHAAkACwAOAA4ADgAOAA4AEAAQABEAEgAWABcAGAAYABgA
FwAXABYAGAAZABoAHAAaABoAGwAbABoAGgAaABoAGwAcAB0AHwAdAB0AGwAbAB0AHAAc
AB0AHAAaABcAFQAWABUAFAATABUAFAATABIAEAAOAAwACgALAAsACwAMAAsACgAIAAYA
BgAHAAcACAAIAAkACQAJAAUABQAEAAQABQAHAAgACgAIAAcABgAEAAUABQAGAAcACwAL
AAsACwAKAAkACAAHAAoACwANAA4ADQANAAwACgAMAAwADAANAA0ADQANAA4ADAAMAAwA
DAAPAA8ADwAPAA8ADgANAAwADgAOAA4ADgAOAA4ADgAPAA0ADQANAA0ADgAPABAAEQAQ
AA8ADgAMAA4ADgAOAA4ADgAPABAAEAAOAA0ACgAJAAoACwAMAA4ADQAMAAsACgALAAsA
CgAKAAwADQAOAA4ADAAKAAoACwANAA0ADQANAA0ADAALAAkACwALAAsACwANAAwADAAM
AAsACQAIAAgACQAKAAsADAAKAAsACwAJAAkACQAJAAkACQAJAAoACgAKAAkACAAGAAkA
CgALAAwACwALAAsACgAKAAoACgAKAAsACwALAAwACwAKAAkACQAKAAsADAAOAA0ADAAL
AAkACQAJAAwADAAKAAoACgAKAAgACAAIAAgACQAKAA0ADgAPAA8AEAASABIAEwATABMA
EwATABMAEwARABEAEgAUABYAFgAXABcAFQAUABQAFAAUABUAFwAYABkAGQAaABsAGAAV
ABQAEwAWABYAFAAUABMAEQAPAA4ADgANAA0ADAAOAA0ADQANAAwACwAKAAoACwAMAAwA
DQAMAAwACwALAAsACwAMAAwADgAOAA4ADQAKAAoACgAIAAcABgAIAAwAEgAXACMAMwBK
AGYAhwCsANUA+gAcATgBTAFOATQB+gCvAG0AOgATAPz/8P/u//H/8v/2//n//f/+/wEA
AgABAAEAAQACAAQABAAEAAQAAwADAAEAAAAAAAIAAgADAAMABQAFAAUABQAEAAMAAgAC
AAMABQAGAAcABAAEAAQABAAFAAUABQAFAAcABgAGAAcABgAFAAUABAAFAAcACAAJAAcA
BwAHAAcACAAIAAgACAAJAAkACQAKAAgACAAIAAkACwAMAAwADAAKAAsACwAMAAwADQAO
AA8AEQARABEAEgAQABEAEgAUABcAGAAZABoAGAAYABkAGgAcAB0AHgAeACAAIQAjACQA
IwAjACMAJAAkACQAJQAlACQAJAAkACQAJgAmACYAJwApACkAJwAnACYAJAAjACMAJAAk
ACMAIwAiACEAIAAfAB8AHgAdABwAHQAcABsAGgAYABcAFgAWABgAGAAXABYAFQAVABQA
FAASABMAEwATABIAEwATABQAEwATABIAEgAVABUAFQAUABQAEwATABMAFQAVABUAFQAX
ABcAFwAXABYAFQAVABQAFgAXABcAFgAWABYAFgAXABcAFwAXABgAGQAaABsAHAAcABsA
GgAZABwAHAAcABwAGgAaABoAGgAcABwAHAAdAB8AHwAfAB8AHgAdABwAGwAdAB0AHQAc
ABwAHAAcABwAGgAbABwAHAAdAB0AGwAbABkAGQAZABoAHAAcABwAHAAbABsAGgAaABgA
GQAaABoAGwAaABsAHQAcABsAGgAZABsAHAAdAB0AGwAbABsAGwAbABoAGgAaABsAGwAc
AB4AHAAcABwAHAAeAB8AHwAdAB0AHQAdAB0AGwAbABwAHAAfAB8AHwAeAB0AHAAbABoA
HAAdAB4AHgAcABwAHAAcAB0AHQAdAB4AIAAgACAAIQAgAB8AHgAeACAAIAAgAB8AHQAd
AB4AHgAdAB0AIAAgACAAIAAgACAAHwAeAB0AHAAdAB4AIQAiACEAIQAiACQAJgAnACcA
JwApACkAKQApACcAJwAoACoALAAsAC0ALQArACoAKgAqACoAKwAtAC4AMAAvAC8ALwAr
ACkAKQApACwALAAqACoAKQAnACUAJAAkACMAIwAiACQAIwAjACMAIgAhACAAIAAhACIA
IgAjACIAIgAhACEAIwAjACQAJAAmACYAJgAlACIAIAAeAB4AHQAeAB4AIAAkACsAMwA/
AFAAaACFAKYAywDyABYBOAFSAWIBYAE+AfsAswB2AEcAJgASAAgACQAMAA4AEQATABYA
GQAaABsAGwAbABwAHgAgACAAIAAfAB8AHQAcABwAHQAcABwAGwAcAB0AHgAfAB0AHQAd
AB4AIAAhACEAIQAeAB4AHgAeAB8AHwAfAB8AIAAgACEAIwAiACEAIQAgACIAIwAjACMA
IwAjACMAIwAiACIAIgAiACUAJQAlACYAJAAkACQAJQAnACgAKAAoACYAJwAnACgAJgAn
ACgAKQAqACsALAAuAC0ALQAtAC4AMQAyADMANAAyADIAMwA0ADQANQA2ADYAOgA7AD0A
PgA+AD0APAA8AD4APgA/AD8APAA8ADwAPAA6ADoAOgA7AD4APwA+AD8APgA8ADsAOwA8
ADwAOwA7ADoAOQA4ADcANwA2ADUANAA0ADQANAA0ADMAMQAvAC4ALgAuAC0ALAArACsA
KgAqACoAKwArACsAKwArACoAKgAnACcAJgAmACgAKQAqACoALAArACsAKwAsACsAKgAp
ACoAKwAsAC0ALAArACsAKgArAC0ALgAuAC4ALgAuAC8ALgAtACwALAAvADAAMQAyADEA
MQAxADEANAA0ADQANAA0ADQANAA0ADQANAA0ADUANwA3ADcANwA1ADUANQA1ADcANwA3
ADYAOAA4ADgAOAA2ADcAOAA4ADgAOQA4ADkANwA3ADcAOAA6ADoAOgA6ADsAOwA6ADoA
OAA5AA==
         </WaveFormData>
      </LeadData>
   </Waveform>
</RestingECG>
