# Supplementary material for: Detection of Left Atrial Enlargement Using a Convolutional Neural Network-Enabled Electrocardiogram
Source: Front Cardiovasc Med. 2020 Dec 17;7:609976. doi: 10.3389/fcvm.2020.609976 (PMC7773668; doi:10.3389/fcvm.2020.609976)
Supplement: Supplementary file 3 [file Data_Sheet_3.ZIP › normal2/1802017579_5505_0000001G.XML]

<?xml version="1.0" encoding="Windows-1252"?>
<!DOCTYPE RestingECG SYSTEM "restecg.dtd">
<RestingECG>
   <PatientDemographics>
      <PatientID>1802017579</PatientID>
      <PatientAge>80</PatientAge>
      <AgeUnits>Years</AgeUnits>
      <Gender>Female</Gender>
      <PatientLastName>huangyuelian</PatientLastName>
   </PatientDemographics>
   <TestDemographics>
      <DataType>Resting</DataType>
      <Site>1</Site>
      <AcquisitionDevice>MAC55</AcquisitionDevice>
      <Status>Unconfirmed</Status>
      <Priority>Normal</Priority>
      <AcquisitionTime>10:24:32</AcquisitionTime>
      <AcquisitionDate>03-29-2017</AcquisitionDate>
      <CartNumber>1</CartNumber>
      <AcquisitionSoftwareVersion>009C</AcquisitionSoftwareVersion>
      <XMLSourceVersion>MAC5000 v1.0</XMLSourceVersion>
   </TestDemographics>
   <RestingECGMeasurements>
      <VentricularRate>50</VentricularRate>
      <AtrialRate>50</AtrialRate>
      <PRInterval>156</PRInterval>
      <QRSDuration>74</QRSDuration>
      <QTInterval>460</QTInterval>
      <QTCorrected>419</QTCorrected>
      <PAxis>22</PAxis>
      <RAxis>42</RAxis>
      <TAxis>63</TAxis>
      <QRSCount>8</QRSCount>
      <QOnset>225</QOnset>
      <QOffset>262</QOffset>
      <POnset>147</POnset>
      <POffset>193</POffset>
      <TOffset>455</TOffset>
      <ECGSampleBase>500</ECGSampleBase>
      <ECGSampleExponent>0</ECGSampleExponent>
   </RestingECGMeasurements>
   <Diagnosis>
      <Modality>Resting</Modality>
         <StatementCount>2</StatementCount>
         <LabelText>12SL ��ϳ���</LabelText>
      <DiagnosisStatement>
         <StmtFlag>ENDSLINE</StmtFlag>
         <StmtText>����Ķ�����</StmtText>
      </DiagnosisStatement>
      <DiagnosisStatement>
         <StmtFlag>ENDSLINE</StmtFlag>
         <StmtText>�ٽ� ECG</StmtText>
      </DiagnosisStatement>
   </Diagnosis>
   <Waveform>
      <WaveformType>Rhythm</WaveformType>
      <WaveformStartTime>0</WaveformStartTime>
      <NumberofLeads>8</NumberofLeads>
      <SampleType>CONTINUOUS_SAMPLES</SampleType>
      <SampleBase>500</SampleBase>
      <SampleExponent>0</SampleExponent>
      <HighPassFilter>16</HighPassFilter>
      <LowPassFilter>150</LowPassFilter>
      <ACFilter>NONE</ACFilter>
      <LeadData>
         <LeadByteCountTotal>10000</LeadByteCountTotal>
         <LeadTimeOffset>0</LeadTimeOffset>
         <LeadSampleCountTotal>5000</LeadSampleCountTotal>
         <LeadAmplitudeUnitsPerBit>4.88</LeadAmplitudeUnitsPerBit>
         <LeadAmplitudeUnits>��V</LeadAmplitudeUnits>
         <LeadHighLimit>2147483647</LeadHighLimit>
         <LeadLowLimit>268435456</LeadLowLimit>
         <LeadID>I</LeadID>
         <LeadOffsetFirstSample>0</LeadOffsetFirstSample>
         <FirstSampleBaseline>0</FirstSampleBaseline>
         <LeadSampleSize>2</LeadSampleSize>
         <LeadOff>FALSE</LeadOff>
         <BaselineSway>TRUE</BaselineSway>
         <ExcessiveACNoise>FALSE</ExcessiveACNoise>
         <MuscleNoise>FALSE</MuscleNoise>
         <LeadDataCRC32>3707106312</LeadDataCRC32>
         <WaveFormData>
+v/6//r/+v/8//z//P/8//r/+v/6//r/+P/4//j/+P/6//r/+v/6//r/+v/6//r/+v/6
//r/+v/6//r/+v/6//j/+P/4//j/+v/6//r/+v/3//b/9f/0//f/+P/5//r/+v/6//r/
+v/4//j/+P/4//r/+v/6//r/+P/4//j/+P/6//r/+v/6//j/+P/4//j/9v/2//b/9v/5
//r/+//8//n/+P/3//b/9//4//n/+v/4//j/+P/4//b/9v/2//b/9//4//n/+v/3//b/
9f/0//f/+P/5//r/+P/4//j/+P/4//j/+P/4//j/+P/4//j/9v/2//b/9v/4//j/+P/4
//j/+P/4//j/+P/4//j/+P/6//r/+v/6//j/+P/4//j/+v/6//r/+v/4//j/+P/4//j/
+P/4//j/+v/6//r/+v/4//j/+P/4//r/+v/6//r/+P/4//j/+P/4//j/+P/4//r/+v/6
//r/+P/4//j/+P/4//j/+P/4//j/+P/4//j/+v/6//r/+v/6//r/+v/6//j/+P/4//j/
+v/6//r/+v/4//j/+P/4//j/+P/4//j/+v/6//r/+v/4//j/+P/4//r/+v/6//r//P/8
//z//P/7//r/+f/4//n/+v/7//z/+//6//n/+P/4//j/+v/6//r/+v/6//j/+v/7//z/
/P/8//////////z/+//7//v//P/9/wAAAQABAAEAAQABAAEAAQAEAAQABgAGAAYABQAF
AAYABgAIAAsADAAMAAoABgAGAAUAAQD+//3/+//3//j/+P/4//j/+P/2//b/+f/3//X/
9//3//f/9v/1//X/9f/1//X/9f/3//f/9v/2//b/9f/1//X/9f/1//b/9v/7//j/9P/1
//v/9v/u//T/8//p/+7/+f8AAAUAFwAuAEQAXAB0AIIAfgBuAFQANwAeABIACwAGAPz/
9f/1//b/9v/5//v//f/+/wAA/v/8//r/+v/6//n/9//3//b/9v/5//r/+v/6//b/9v/2
//b/+P/5//n/+v/4//f/9//3//j/+P/5//n/+f/7//v/+f/3//f/9//3//r/+v/6//r/
+v/6//n/+f/5//n/+f/5//v/+//7//n/9//3//f/9//5//n/+//8//z//P/6//r/+P/4
//j/+f/7//v//P/8//r/9//5//v//f/+//7//v/+//3//f/9//v/+//7//v//f/9//v/
+//8//z//f/9//3//f/+/////////////f/9//7/AAAAAAEAAgAEAAUABAABAAAAAAAC
AAMAAwADAAUABwAHAAYABAAEAAUABQAIAAgACAAJAAcABQAFAAYACAAKAAoACgAJAAkA
CAAIAAkACgALAA4ADgANAAsACgAKAAkACAAIAAgACAAJAAkACQAHAAcABQAEAAYABgAF
AAMAAwADAAAAAAAAAAAAAAAAAAAAAAAAAAAAAAD///3//f/9//3//f////////////7/
/v/9//3//f/9//3//f/9//3//f/9//3/+//9//3//f/9//3//f/9//v/+//8/////P/8
//3//f/9//3//f/8//v/+v/5//z//v///////v/9//v/+v/8//3//v////3//f/9//z/
/f/9//3//v/9//3//v/+//z//P/6//r//P/+////AAAAAP7//f/9//z//P/8//3////8
//7/AAD+//z//P/8//3//v/+//7//P/8//v/+//7//v//P/9///////9//3//P/8//r/
+v/8//3//v/+//7//f/7//v//v/+//////8BAP7//f/6//z/+//7//z//P/9//7//v/9
//3//v/+//3//P/5//r//f/+////AgD///z/+v/4//v//P/+//7//v/+//z//P/8//z/
/P/8//z//P/8//z//P/8//z//P/8//z//v/+//7//v/8//z//P/8//3//v///wAA///+
//3//P/8//z//P/8//7//v/+//7//P/8//z//P/+//7//v/+//z//P/8//z//v/+//7/
/v8AAAAAAAAAAP3//P/7//r/+//8//3//v/+//7//v/+//z//P/8//z//v/+//7//v/8
//z//P/8//z//P/8//z//P/8//z//P/8//z//P/8//z//P/8//z//P/8//z//P/8//z/
/P/8//z//P/8//z//v/+//7//v/+//7//v/+//3//P/7//r/+//8//3//v/+//7//v/+
//z//P/8//z//v/+//7//v/+//z//P/9//7//v/+/wEAAQABAP///////////v/9/wEA
AQADAAMABQAFAAUABQAIAAgACgAKAAoACQAJAAoACAAKAAsADAAMAAoACAAIAAkABQAC
AAEA///7//r/+v/6//r/+v/4//j/+//7//n//f/9//3//P/6//n/+P/3//f/9//5//n/
+f/6//v/+//5//n/+f/5//r/+v/5//j/+P/3//P/9v/2//T/8f/x//L/+f8CAA8AGwAq
AEQAXgByAHwAegBuAFAAMQAaAAYA/f/6//T/6//n/+z/8P/1//f/+f/6//7/AAAAAP//
/v/9//v/+//7//r/+v/7//z//P/8//r/+v/6//r/+v/7//v//P/8//v/+//7//j/+P/5
//n/+//9//3/+//5//n/+f/5//z//P/8//z/+v/6//n/+f/5//n/+f/5//z//f/+//3/
/P/7//r/+f/5//n/+//8//7//v/8//z//P/8//z//f/9//3//v/+//r/9//5//v//P/+
////AAD+//3//f/9//3//f/9//3/AQABAP/////+//7//////wEAAQACAAMAAQABAAEA
/////wAAAgACAAIAAgADAAMAAwABAAEAAgAEAAUABQAFAAUABwAHAAYABAAEAAUABQAH
AAgACQALAAkABQADAAIABQAIAAkACgALAAsACgAKAAgACAAIAAoACwALAAoACgAKAAkA
CAAIAAgACAAJAAkABwAFAAUAAwAAAAIAAgABAAEAAQABAP7//v/+//7//v/+//7//v/+
//7//v/9//v/+//7//v/+//7//v/+//7//r/+v/5//n/+//7//v/+//7//v/+//7//v/
+f/7//v//f/9//3//f/8//n/+P/4//3/+v/6//v/+//7//v/+//5//n/+f/5//v//P/8
//v//f/9//z//P/8//3//v////7//f/8//r/+//7//v//P/9//3//v/+//z//P/6//r/
+v/8//3//v/+//z/+//7//z//P/8//3////8//7/AAD8//r/+v/6//v//P/8//z//v/+
//3//f/8//v/+//7//3//f/7//v/+v/6//j/+P/5//v//f/+//7//f/7//v/+//6//r/
+f/9//z//f/8//r/+f/5//r//P/9//7//v/9//3//v/+//3//P/5//r//P/8//z//v/8
//r/+f/4//v//v/8//z//P/8//r/+v/6//r//P/8//z//P/6//r/+v/6//j/+P/4//j/
+v/6//r/+v/6//r/+v/6//z//P/8//z/+//6//n/+P/4//j/+P/4//n/+v/7//z/+//6
//n/+P/6//r/+v/6//r/+v/6//r//P/8//z//P/8//z//P/8//r/+v/6//r/+v/6//r/
+v/8//z//P/8//r/+v/6//r/+//8//3//v/7//r/+f/4//n/+v/7//z//P/8//z//P/6
//r/+v/6//v//P/9//7//f/8//v/+v/7//z//f/+//3//P/7//r/+P/4//j/+P/5//r/
+//8//r/+v/6//r//P/8//z//P/6//r/+v/6//r/+v/6//r//P/8//z//P/7//r/+f/4
//z//P/8//z//v/8//z//f/8//z//P/////////9//3//P/9//3//f8BAAEAAwADAAUA
BQAFAAUABwAGAAcABgAIAAcABwAIAAgACgALAAwADAAKAAgACAAHAAMAAAD///z/9//1
//T/9f/2//f/9v/2//n/+f/3//n/+f/5//j/9//3//f/9//1//X/9//3//j/+P/4//f/
9//3//f/9//4//j/9//2//j/+f/1//D/8P/u/+v/6//2/wEACAATACMAOABSAGoAeAB+
AHgAZgBIAC0AGgAOAAcA/v/0//X/9//0//j//f/7//v/+v/6//r/+v/8//z//P/7//f/
9//2//b/+f/6//r/+v/4//j/+P/4//b/9//3//j/+f/5//r/+//5//j/+P/3//n/+//7
//n/+f/5//n/+f/5//j/9//2//j/+P/3//f/+f/5//n/+f/7//v/+//5//n/+f/5//n/
9//3//n/+v/8//z/+v/6//j/+P/4//n/+f/5//r/+v/6//f/+f/7//r/+v/5//j/+f/5
//r/+//5//n/+f/5//3//f/7//v//P/8//3//f/8//v/+//7//z//f/+//3/+//8//7/
/v/+//7//////////f/9//7//v////////8BAAMAAwACAAAAAAABAAEAAgACAAIAAwAF
AAMAAwAEAAIABAAEAAQABwAHAAYABgAFAAQAAwAEAAcABwAGAAYACAAHAAYABgAEAAQA
BQAFAAcABQAFAAMAAAACAAIAAQABAAEAAQD+/wAAAAAAAAAA///+//3//P/9//7//v/9
//v/+//7//v//f/9//3//f/+//7//f/9//z/+//6//n/+//7//v/+//5//f/+f/5//v/
+//7//v//f/7//v//P/9//r/+v/7//3//f/9//3//P/7//r/+f/7//z//P/7//v/+//6
//r/+v/7//z//f/9//3//f/8//3//f/9//7//f/9//7//v/8//z/+v/6//r//P/9//7/
AAD+//3//f/8//z//P/9//3/+v/8//7//f/8//3//v/8//z/+//6//v//P/8//3/+//7
//z//f/9//3/+//7//3//v/9//7//f/9//3//P/9//3//P/9//3//P/8//v/AAD+//7/
/P/+//3//f/+//3//f/9//z//f/9//7//v/8//z/+v/8//z//P/8//7/AAD+//3//P/7
//r/+//8//3//v/+//7//v/+//v/+v/5//j/+v/8//7/AAD///7//f/8//7//v/+//7/
/P/8//z//P/6//r/+v/6//v//P/9//7//f/8//v/+v/8//z//P/8//z//P/8//z/+v/6
//r/+v/7//z//f/+//3//P/7//r//P/8//z//P/8//z//P/8//z//P/8//z//P/8//z/
/P/6//r/+v/6//z//P/8//z//P/8//z//P/6//r/+v/6//v//P/9//7//P/8//z//P/+
//7//v/+//z//P/8//z/+v/6//r/+v/7//z//f/+//z//P/8//z//P/8//z//P/8//z/
/P/8//7//v/+//7//P/8//z//P/8//z//P/8//7//v/+//7//v/+//7//v/9//z/+//6
//7//v/+//7//P/6//r/+//+//7//v8BAAEAAQD/////AAABAAEAAQADAAMABQAFAAcA
BwAHAAcACgAKAAwADAAKAAkACQAKAAgACgALAAwADgAMAAoACgAIAAMA///9//3/+f/4
//j/+P/4//j/9v/2//n/+f/3//r/+//8//z/+v/5//j/9//5//n/+//7//j/+P/4//f/
+f/5//n/+f/4//j/9//2//j/9//3//T/8P/w/+//6//w//n/AAALAB8ANABKAGQAfACI
AIIAdABcADsAIgASAAUA/P/2//H/8f/u/+7/8f/3//v/+v/6//z//v/9//z/+//5//f/
9//2//b/+P/6//v//P/5//j/9//2//f/+f/6//z//P/7//v/+//4//j/+f/5//v//f/9
//v/+v/5//j/9//6//r/+v/6//z//P/7//v/+v/5//j/9//6//v//P/7//n/+f/5//n/
+f/5//v//P/6//r/+P/4//j/+P/4//n/+v/7//3//v/7//f/+P/5//v//P/8//z//P/7
//v/+//7//v/+//7///////9//3//f/8//z/+//9//3//v////3//f/9//v/+//8//7/
/v8AAAAAAQABAP///f/9//7//v////////8BAAMAAwACAAAAAAABAAEABAAEAAQABQAF
AAMAAwAEAAQABgAGAAYABwAHAAYABgAEAAQABAAGAAkACQAIAAgACAAHAAYABgAGAAYA
BwAHAAUAAwADAAEA/v8AAAAA//8BAAEAAQD+//z//P/8//z//f/+////AAD///7//P/5
//n/+f/5//n/+//7//v/+//7//r/+P/3//n/+f/5//n/+//7//v/+//5//f/+f/5//v/
+//7//v/+v/3//b/9v/6//j/+f/7//v/+//7//v/+f/5//n/+f/7//z//P/7//n/+f/4
//j/+v/7//z//f/9//3//f/8//n/+f/5//r//f/9//7//v/6//r/+P/4//r//P/9//7/
/v/8//v/+//6//r/+v/7//z/+v/9/wAA/f/6//n/+P/7//z//P/8//7//v/9//3/+//7
//z//f///////f/9//z//P/6//r/+//9////AAD+//3/+//7//r/+v/7//v/AAD+//7/
/P/6//n/+f/6//z//f/+//7/+//7//z//P/8//z/+v/8//7//v/+/wAA/v/8//v/+v/9
//7//v/+//7//v/9//z/+//6//v//P/9//7//v/+//7//v/9//z/+//6//3//v///wAA
///+//3//P/6//r/+v/6//v//P/9//7//f/8//v/+v/7//z//f/+//z//P/8//z//v/+
//7//v/+//7//v/+//3//P/7//r//f/+////AAD///7//f/8//7//v/+//7//v/+//7/
/v/8//z//P/8//3//v///wAA///+//3//P/+//7//v/+//z//P/8//z//P/8//z//P/9
//7///8AAP7//v/+//7//v/+//7//v/+//7//v/+//z//P/8//z/AAAAAAAAAAD///z/
+//7//3//v///wMAAQABAP/////+/////////wMAAwAFAAUAAwADAAMAAwAHAAgACwAM
AAsACQAIAAgACAAKAAsADAANAAwACwAMAAoABQABAP///f/5//j/+P/6//r/+v/4//b/
+f/5//f/+//7//v/+v/3//f/9//3//n/+f/7//v/+v/6//r/+f/3//f/9//3//n/+v/6
//r/+v/3//f/9v/0//L/8f/x//T/+f/+/wUAEwAmADwAUgBoAHwAggB4AGIAQQAkABAA
AwD8//b/7//t/+z/7P/z//n/9//6//7/AAD8//7//v/+//3/+//7//r/+v/9//7//v/+
//r/+v/6//r//P/9//3//v/+//3//f/9//r/+v/7//v//f///////f/7//v/+//7//z/
/P/8//z//v/+//3//f/7//v/+//7//////////3//P/7//r/+f/7//v//f/+//7//v/8
//z//P/8//z//f//////AAAAAPz/+f/7//3///8AAAAAAAAAAP//////////////////
AwADAAEAAQABAAAAAAD//wEAAQACAAMABQAFAAUAAwABAAIABAAEAAYABgAHAAcABwAF
AAUABgAGAAcABwAHAAUABwAHAAYACAAIAAkACQAMAAwADAANAAsACQAJAAoADAAOAA4A
DgAPAA8ADgAOAAwADAAMAA4AEQARABAAEAAOAA0ADAAMAAwADAANAA0ADwANAA0ACwAH
AAgABwAFAAcABwAHAAQAAgACAAIAAgACAAIAAgACAAIAAgABAP////////////8BAAEA
AQABAAEAAAD+//3///////////8BAAEAAQABAP///f//////AQABAAEAAQAAAP3//P/8
/wAA/v///wEAAQABAAEAAQABAAEAAQABAAEAAgACAAEA//////7//v8AAAEAAgADAAEA
AQABAAAA/f/9//3//v8AAAEAAwAEAAIAAgAAAAAA//8AAAAAAAADAAIAAgADAAIAAgAC
AAMAAwAAAAIABAAAAP7//v/+/wEAAgACAAIAAAAAAP/////9//3//v///wIAAwACAAMA
AwACAP///v/+////AAAAAAAA///9//3//v/+//////8CAAAAAAD+/wAA/////wAA/v//
/wAAAAD/////AAAAAAAAAAD+/wAA/v/+//7/AAAAAP7//f/8////BAACAAIAAgACAAEA
AAD///7//v/+//7//v///wAAAQACAP///v/9//z//f/+////AAD+//7//v/+/wAAAAAA
AAAAAAAAAAAAAAD+//7//v/+/wAAAAAAAAAA///+//3//P///wAAAQACAAEAAAD///7/
AAAAAAAAAAAAAAAAAAAAAP7//v/+//7/AAAAAAAAAAAAAAAAAAAAAAAAAAAAAAAAAgAC
AAIAAgABAAAA///+/wAAAAAAAAAAAAAAAAAAAAD+//7//v/+//7//v/+//7//v/+//7/
/v/+//7//v/+//7//v/+//7//v/+//7//v///wAAAQACAAEAAAD///7/AAAAAAAAAAD+
//7//v8AAP7//v/+//7//f/+/wAAAgAAAAAAAwADAAMAAQABAAIAAwADAAMABQAEAAUA
BAADAAQABQAGAAoACQAKAAkACAAIAAkACwAMAA4ADwAQABAADgAMAAwACwAKAAgACAAH
AAEA/v/8//r//P/8//r/+v/7//v/+f/7//n/+f/4//f/+v/7//z//f/8//3//P/6//z/
/P/7//v/+//7//v//P/6//P/9P/8//v/+f/4//b/8P/z//P/8P/z//z/CQAVACIAOABQ
AGQAdgB8AHgAagBRADQAIAAVAAoAAAD9//v/+v/6////BQAFAAQA/v/+//7/AAAAAAAA
/////////v/+//z//P/7//r/+//8//3//v/7//v/+v/6//z/+//7//v//P/8//3//f/6
//v/+v/3//r/+//8//3//P/8//z//P/6//r/+f/5//r/+//8//3//v/9//z/+f/6//v/
/P/9//z/+//8//z//P/8//r/+v/7//z//f////7//f/9//z/+//5//z////8//z/+//6
//z/+//7//v//P/9//7////+//3/+v/5//3//v8AAAEAAAD////////////////9//3/
/v8AAAAA///+//7//f8AAP//AAACAAIAAwADAAMAAAABAAAA/v8AAAIABQAHAAUABAAD
AAMABAADAAQABgAEAAYABgAGAAcABwAGAAYACAAIAAgACgAKAAkABwAGAAcABwAHAAgA
BgAGAAcABwAJAAcABwAFAAQABgAGAAUAAwADAAMAAAACAAIAAgACAAAAAAAAAAAAAQAC
AAIAAQD///////////3//f/9//3///8AAAAAAQD/////////////////////AQD//wEA
AQD+//3//P/7//7//f/+/wAAAgD+//3//f/9//3//f/9/////////////f/+//7//f/+
//////8AAP3//f/9//3//f/9//3//P/9//3//f/+//3//f/+//7//v/+//z//P/7//z/
/P/8//7//P/7//v//f/+////AQD+//r/+//8//z/+v/6//r/+//8//z//P/8//z/+//7
//v/+//8//3//f/9//v/+//+//7//P/8//r/+//8//z//P/7//n/+f/8//z//f/9////
/P/7//j/+f/5//r//P/6//v//P/8//v/+//8//z//P/8//r//P/7//r/+f/6//3//P/8
//z/+//6//r/+v/6//r/+//8//3//v/9//z/+//6//r/+v/6//r//P/8//z//P/6//r/
+v/6//z//P/8//z/+v/6//r/+v/7//z//f/+/wAAAAAAAAAA///+//3//P/+//7//v/+
//3//P/7//r/+//8//3//v/8//z//P/8//z//P/8//z//P/8//z//P/6//r/+v/6//r/
+v/6//r//P/8//z//P/6//r/+v/6//v//P/9//7//f/8//v/+v/6//r/+v/6//3//v//
/wAA/v/8//r/+P/7//z//f/+//3//P/7//r//P/8//z//P/6//r/+v/6//r/+v/6//r/
/P/8//z//P/6//r/+v/6//j/+P/4//j/+v/8//z//P/8//z/+v/6//v//P/8//z//f/9
//3/+//5//r/+//7//z///8AAAMAAQABAAEAAQADAAYABgAIAAYABgAFAAUACAAIAAoA
CwAMAAwACgAIAAYABQABAP7////9//n/+P/2//b/9v/2//b/9v/5//n/9//5//n/+f/3
//X/9P/z//X/9f/1//f/9//2//b/9v/1//X/9f/1//f/+P/4//f/9P/0//H/8//2//T/
8P/t/+3/9P/5/wAADQAdADAASgBiAHAAdgByAF4APAAdAAgA/P/3//L/6v/j/+H/5v/q
/+3/8f/5//r/+P/6//7//f/8//v/+f/5//n/+P/4//n/+v/6//r/9v/2//b/9v/4//n/
+f/6//j/9//3//f/9//4//r/+//5//v/+//5//f/9//3//f/+v/6//r/+v/5//j/9v/1
//j/+f/6//v/+//7//v/+f/3//f/9//3//j/+f/8//7//f/8//n/+P/4//j/+P/5//v/
+//8//z/+P/1//f/+f/6//z//f/+//3/+//6//n/+f/5//n/+f/9//3/+//7//v/+v/6
//n//P/9////AQAAAP///v/7//3//v8AAAAAAAAAAAEAAQAAAP3//P/8//3///8AAAEA
AAABAAAA/v///wAAAgADAAQABAAEAAUABAABAAAAAAACAAQABAAEAAMAAwACAAIABAAE
AAQABgAHAAcABgAGAAQAAwACAAIABQAGAAgACQAGAAMAAgD///3/AAABAAEAAQABAAEA
/v/8//z//P/8//7//v/+//7//f/8//r/9//3//f/9//3//n/+f/5//n/+P/4//f/9//4
//n/+v/7//r/+f/4//f/+P/3//r/+//5//n/+f/5//n/9//3//j//f/6//r/+//5//n/
+f/5//v/+//7//v/+//8//z/+//5//n/+P/4//n/+//9/////v/9//z/+v/7//v/+//8
//v/+//8//z/+v/6//j/+P/5//z//v8AAP3/+v/4//f/+f/6//v//f/9//r//P/+//r/
+P/4//j/+v/8//3//v/7//r/+P/3//n/+f/6//v/+//7//n/+f/6//r/+P/4//j/+f/6
//r/+P/3//X/9f/4//j/+f/5//z/+v/6//j/9//1//T/9P/3//n/+//8//r/+f/5//j/
+P/4//b/+P/4//j/+P/6//r/+P/3//b//f/8//v/+v/5//j/+P/4//j/+P/6//r/+v/6
//j/+P/4//j/+P/4//j/+P/6//r/+v/6//n/+P/3//b/9//4//n/+v/4//j/+P/4//r/
+v/6//r/+v/6//r/+v/5//j/9//2//f/+P/5//r/+f/4//f/9v/4//j/+P/4//n/+v/7
//z/+f/4//f/9v/3//j/+f/6//j/+P/4//j/+P/4//j/+P/4//j/+P/4//r/+v/6//r/
+v/6//r/+v/4//j/+P/4//j/+P/4//j/+P/4//j/+P/2//b/9v/2//f/+P/5//r/+f/4
//f/9v/4//j/+P/4//r/+v/6//r/+f/4//f/9v/3//j/+f/6//f/+P/3//b/+P/4//b/
9v/5//r/+v/6//z/+//6//f/+P/6//z//f/8//3//P/9////////////AQAEAAQABgAD
AAIAAAD//wMABAAHAAkACAAIAAYABAAGAAUAAQD+//3/+//3//b/9f/0//P/8v/x//L/
9v/3//P/9f/1//X/9v/1//X/9f/1//X/9f/3//T/8v/x//D/8f/z//X/9//0//T/8//x
//D/8v/z//X/9P/w/+z/6//l/+T/8f/+/wkAEwAiADoAWABsAHYAegB0AGAAPQAkABYA
CQD8//T/8f/v/+7/8P/1//n/+//8//r/+P/2//b/9v/2//X/9v/3//f/+P/3//b/9P/y
//P/9P/1//b/9P/1//X/9v/0//P/8//z//P/9P/2//f/9P/1//T/8f/0//X/9v/3//f/
9v/1//T/9v/2//X/9f/3//f/9//3//b/9f/0//H/9P/1//b/9//1//X/9//4//b/9v/0
//T/9v/2//b/9//2//X/9f/0//P/8f/0//f/9v/2//X/9P/2//X/9f/1//b/9//4//n/
+v/5//b/9f/4//j/+f/5//f/9//4//n/9//3//f/9f/2//j/+//8//r/+P/3//X/9//3
//n//P/7//v/+v/5//v//f/9//z//P/8//3//f/8//z//P/9//7//f/+/wAA//8AAP//
/v/9//3//P/8//3//v///wIAAQABAAAAAAACAAEAAAAAAP7//v/////////9//3/+//5
//z//f/9//z/+//6//b/+P/4//j/+P/4//j/+P/4//j/+P/3//X/9f/1//X/9f/z//P/
8//z//b/9v/1//X/8//z//P/8//z//P/8//z//X/8//1//X/9P/z//L/8f/y//H/8v/0
//X/8v/y//P/9f/1//X/9f/z//P/8//z//H/8v/y//H/9P/1//X/9v/1//X/9f/1//X/
9f/1//T/9f/1//X/9v/1//X/9v/2//b/9v/0//T/9P/2//f/+P/4//b/9f/1//T/9P/0
//X/9P/w//H/8v/z//L/8//0//P/9P/0//T/9P/0//P/8//0//X/9//5//b/9f/y//H/
8//0//P/9P/z//P/8//y//L/8f/v/+//8//0//b/9//4//T/8v/u//D/8f/z//b/9P/1
//b/9v/z//P/9P/0//b/+P/4//z/+v/6//r//P/+//7///8AAAEAAgD///7//f/8//7/
/v/+//7//P/6//j/9v/0//T/9P/0//H/8P/v/+7/7//w//H/8v/z//T/9f/2//X/9P/z
//L/8P/w//D/8P/y//L/8v/y/+//7v/t/+z/7//w//H/8v/x//D/7//u//D/8P/w//D/
7v/u/+7/7v/s/+z/7P/s/+v/6v/p/+j/7P/w//T/+P8KABwALgBAAEwAWABkAHAAVQA8
ACMACgD+//T/6v/g/9//3v/d/9z/4v/m/+r/7v/w//L/9P/2//X/9P/z//L/8//0//X/
9v/0/w==
         </WaveFormData>
      </LeadData>
      <LeadData>
         <LeadByteCountTotal>10000</LeadByteCountTotal>
         <LeadTimeOffset>0</LeadTimeOffset>
         <LeadSampleCountTotal>5000</LeadSampleCountTotal>
         <LeadAmplitudeUnitsPerBit>4.88</LeadAmplitudeUnitsPerBit>
         <LeadAmplitudeUnits>��V</LeadAmplitudeUnits>
         <LeadHighLimit>2147483647</LeadHighLimit>
         <LeadLowLimit>268435456</LeadLowLimit>
         <LeadID>II</LeadID>
         <LeadOffsetFirstSample>0</LeadOffsetFirstSample>
         <FirstSampleBaseline>0</FirstSampleBaseline>
         <LeadSampleSize>2</LeadSampleSize>
         <LeadOff>FALSE</LeadOff>
         <BaselineSway>TRUE</BaselineSway>
         <ExcessiveACNoise>FALSE</ExcessiveACNoise>
         <MuscleNoise>FALSE</MuscleNoise>
         <LeadDataCRC32>1762971655</LeadDataCRC32>
         <WaveFormData>
BgAGAAYABgAEAAQABAAEAAQABAAEAAQABgAGAAYABgAFAAQAAwACAAQABAAEAAQABAAE
AAQABAACAAIAAgACAAQABAAEAAQAAgACAAIAAgACAAIAAgACAAIAAgACAAIAAAAAAAAA
AAAAAAAAAAAAAAAAAAAAAAAAAAAAAAAAAAAAAAAAAAAAAP7//v/+//7//v/+//7//v/+
//7//v/+//7//v/+//7//v/+//7//v/+//7//v/+//z//P/8//z//P/8//z//P/8//z/
/P/8//7//v/+//7//P/8//z//P/+//7//v/+//3//P/7//r//P/8//z//P/8//z//P/8
//r/+v/6//r//P/8//z//P/6//r/+v/6//r/+v/6//r/+v/6//r/+v/4//j/+P/4//n/
+v/7//z/+//6//n/+P/6//r/+v/6//r/+v/6//r/+P/4//j/+P/5//r/+//8//v/+v/5
//j/+f/6//v//P/7//r/+f/4//j/+P/4//j/+v/6//r/+v/4//j/+P/4//r/+v/6//r/
/P/8//z//P/7//r/+f/4//r/+v/6//r/+P/4//j/+P/4//j/+P/4//r/+v/6//r/+v/6
//r/+v/6//r/+v/6//j/+P/4//j/+P/4//j/+P/5//n/+P/4//r/+//7//v//f/9////
AAABAAEAAwAEAAYACAAIAAgABwAHAAYABQACAAAA/v/+//7///8AAAIAAgABAP///v8A
AAEAAgACAAQABAADAAAA/f/9//7//v/+//3/+//4//X/9P/z//P/9v/3//j/+f/4//j/
+P/4//j/+P/5//n/+v/6//r/+v/6//n/+P/4//v/+//7//z//P/8//v/+//9//n/9//4
//7/9//q/+3/7f/k/+b/8f/0//b/CAAhADQARQBgAHgAggCGAIYAegBiAFEAQQAwABsA
BwD/////AwAIAAsACwALAAsACgAHAAUABQAFAAQABQAGAAUABQAFAAQABAAEAAQABAAE
AAQABgAHAAcABgAEAAQABAAFAAgACQAKAAsACAAIAAcABQAIAAoACwAMAAoACgAJAAkA
CAAIAAgACAAKAAsADAANAA0ADAAKAAkACwALAAwADAAMAAoACgAMAAwADAAMAAwADQAP
ABAAEQAPAA4ADgAPAA8ADgAOAA8AEQARABEAEQAQAA8ADwAQAA8AEAASABMAEAAPAA4A
DgAQABEAEwATABMAEwAUABQAEwASABEAEAAUABYAGAAZABgAFwAZABkAGQAZABoAGwAd
AB0AHQAeAB4AHwAfACAAJAAlACUAJQAjACQAJAAlACUAJwAnACgAKgAqACoAKgAqACsA
KwArACwALAArACoAJwAmACUAIgAiACMAIwAjACAAHgAcABsAGwAZABgAFwAXABUAFQAT
ABAADgAMAAkADAANAA0ADQALAAoACQAJAAkACQAIAAcACQAJAAgACAAHAAcABgAFAAcA
BwAHAAYABgAGAAYABgAEAAYABwAHAAgACAAIAAcABQAEAAMAAwAGAAYABAAGAAgABgAG
AAcABwAHAAcABwAHAAcABwAHAAYABgAHAAcABQAHAAcABgAIAAcABwAGAAQABAAFAAUA
BwAIAAkACgAJAAgABwAGAAgACAAIAAgABgAGAAUABQAFAAUABQAFAAcABwAIAAoABgAD
AAQAAwAFAAUABgAGAAYABQAFAAMAAQABAAEAAgADAAMAAgACAAQAAwAAAAIAAQABAAMA
BQACAAEAAQABAP7//P/+//7/AAABAAIAAwABAAEA///9/wEAAgACAAMAAwADAAMAAwAC
AAIAAgACAAAAAAAAAAEAAwAAAAAAAQAAAP/////+/wAAAAD+//7//v/+////AAABAAIA
AQAAAP///v/8//z//P/8//3//v///wAA///+//3//P/+//7//v/+//7//v/+//7//P/8
//z//P/+//7//v/+//z//P/8//z//v/+//7//v8AAAAAAAAAAP///v/9//z//v/+//7/
/v/8//z//P/8//z//P/8//z//v/+//7//v/8//z//P/8//3//v///wAA/v/+//7//v/8
//z//P/8//z//P/8//z//P/8//z//P/9//7///8AAP7//v/+//7//P/8//z//P/6//r/
+v/6//j/+P/4//j/+v/8//7/AAD///7//f/8//r/+v/6//r//P/8//z//P/8//z//P/8
//7//v/9//3/+v/6//z//f/9//3//////wEAAgADAAMABQAGAAYACAAIAAgACQAJAAYA
BQAEAAIAAgACAAEAAQABAAIAAwADAAQABAAEAAUABAAEAAYABgADAAAA/////wIAAgAA
AP//+//4//f/9v/z//P/8//z//T/9f/3//j/+P/4//j/+P/3//f/+P/4//r/+v/6//n/
9v/2//f/9//3//j/+P/4//X/9f/1//X/9//2//L/7//q/+X/4//i/+b/6//w//j/CAAZ
ACwAQwBcAHIAggCKAIgAfABqAFcASQA4ACEACwD7//f/+//+/wEABQADAP///v/9//v/
+//7//r/+//8//v/+//4//b/9f/0//f/+P/5//r/+f/5//j/9v/1//T/8//z//X/9f/1
//X/9//4//j/9//1//b/9v/2//b/9v/1//X/9P/0//T/9P/2//f/+P/5//j/+P/3//f/
9f/1//b/9v/4//b/9v/4//b/9v/2//b/+P/5//n/+f/3//b/9v/3//X/9P/0//X/9//3
//f/9//1//X/9v/4//f/+P/6//v/+f/5//n/+v/8//3///////3//f/+//7////+//3/
/P/+/wAAAgADAAIAAQADAAMABQAFAAYABwAHAAcABwAIAAgACQAJAAoADQAPABAAEQAP
ABAAEAARAA8AEQARABIAEgASABIAEgASABMAEwATABUAFgAWABYAEwASABEADgAPAA8A
DgANAA4ADAAKAAkACAAFAAMAAQAAAP//AAD///3//P/7//n/+//7//r/+f/5//j/9//3
//X/9f/0//P/9P/1//X/9v/1//X/9P/z//P/8//z//L/8v/y//L/8v/w//L/8//z//b/
9v/2//X/9P/0//T/9f/0//T/8v/0//b/9P/0//X/9f/1//X/9f/3//f/9//3//b/9v/3
//f/9//5//n/+P/5//n/+v/6//f/9v/2//X/+P/4//j/+P/4//j/+P/4//j/+P/4//j/
+P/4//f/9//3//f/9//3//f/9//4//r/9f/z//X/9f/3//f/+P/4//j/9//3//X/8//z
//P/9P/3//f/9v/2//b/9f/y//T/9f/1//f/+f/2//X/9f/1//T/8v/0//T/8//z//P/
8//1//X/8//x//H/8v/y//P/9f/1//X/9f/y//L/8v/y//L/8v/y//P/8//w//D/8f/z
//P/9P/0//b/9v/1//T/8//y//L/8v/y//L/9P/0//T/9P/y//L/8v/y//T/9P/0//T/
8//y//H/8P/x//L/8//0//T/9P/0//T/8//y//H/8P/x//L/8//0//L/8v/y//L/8v/y
//L/8v/y//L/8v/y//D/8P/w//D/8v/y//L/8v/w//D/8P/w//L/8v/y//L/8v/y//L/
8v/y//L/8v/y//T/9P/0//T/8v/y//L/8v/y//L/8v/y//T/9P/0//T/8v/y//L/8v/0
//T/9P/0//T/9P/0//T/9P/0//T/9P/2//b/9v/2//X/9P/z//L/8//0//X/9v/0//T/
9P/0//T/9P/0//T/9v/2//b/9v/1//T/8//y//P/9P/1//b/9P/0//T/9P/0//T/8//z
//P/9P/3//n/9//3//n/+f/7//z//f/9////AAAAAAIAAgACAAMAAwAAAP///v/8//z/
/P/7//v//f/+///////9//z/+//7//7//v8AAAAA///8//v/+//7//r/9//1//X/8v/x
//D/7//v/+//7//x//H/8v/y//L/8v/y//L/8v/x//H/8P/x//L/8//z//D/8P/x//H/
8//0//T/9P/z//P/8//z/+3/8P/u/+X/4v/j/+H/5P/q/+3/7v/4/woAIQA2AE0AZAB0
AHwAfgB4AGgAUAA/ADEAIAANAAEA+//5//3/AgABAP//AQABAAAA///9//3//f/8//z/
/P/6//n/+v/6//v//P/7//r/+f/4//n/+//8//z//P/8//z//f/7//v/+//7//v//P/8
//v/+f/6//r/+v/8//z/+//7//r/+v/6//r//f/9//3//f/+//7//f/9//v/+//8//z/
///+////AgD///7//f/8//7////////////+//7///////7//v///////////////f/9
//7/AAAAAAAAAQABAAEAAQABAAIAAAABAAMAAwACAAMABQAGAAYABgAGAAYABwAIAAkA
CQAJAAkADAANAAsACwAMAA0ADgAPABAAEgASABMAEwAUABQAFQAVABUAFwAYABgAGQAY
ABkAGAAYABkAGgAbABwAGgAbABsAGwAcABwAGwAaABwAHAAcABoAFwAXABYAFQAWABQA
EgARABAADQALAAkACQAHAAcABQAFAAQAAwABAAEAAQAAAP//AQAAAP/////9//3//P/7
//3//f/8//z/+v/7//v/+//7//v/+//6//z//P/8//z/+P/6//v/+//6//r/+v/5//n/
+v/7//3//P/8//r//P/+//z//P/9//v/+//7//v//f/9//3//f/+//7///////z//f/8
//r/+//7//z//P/8//z//f/9/wAAAAAAAAAA/v/+//7//v/9//z/+//6//v//P/8//3/
+//7//v/+//7//v//P/+//3/+//9//3/+//7//z//P/8//v/+//5//n/+f/5//r/+//7
//r/+v/8//v/+P/6//n/+f/7//3/+v/5//n/+f/4//b/+P/4//n/+f/5//n/+//7//n/
9//5//r/+v/7//v/+//7//v/+P/4//j/+P/4//j/+P/5//v/+P/4//n/+f/5//r/+v/4
//j/+P/4//j/+P/4//j/+P/4//b/9v/2//b/+P/4//j/+P/6//r/+v/6//r/+v/6//r/
+P/4//j/+P/6//r/+v/6//j/+P/4//j/+P/4//j/+P/4//j/+P/4//b/9v/2//b/9//4
//n/+v/5//j/9//2//j/+P/4//j/+v/6//r/+v/5//j/9//2//f/+P/5//r/+P/2//T/
8v/1//b/9//4//r/+v/6//r/+f/4//f/9v/4//j/+P/4//j/+P/4//j/+P/4//j/+P/4
//j/+P/4//b/9v/2//b/+P/4//j/+P/3//b/9f/0//X/9v/3//j/+P/4//j/+P/4//j/
+P/4//j/+P/4//j/+P/4//j/+P/4//j/+P/4//j/+P/4//j/+P/4//j/+P/6//r/+f/5
//b/9v/4//n/+//7//3//f8BAAIAAwADAAIAAgABAAIAAwAEAAYABwAEAAMAAgAAAP//
AAAAAAEAAQACAAMAAwAAAAAAAAABAAMABAAHAAgABAAAAP7//f/8//z/+v/5//j/9v/2
//b/9//3//f/9//4//n/+//8//v/+v/5//j/+f/5//r/+v/4//j/+P/3//b/9v/3//f/
+P/6//v//P/6//n/+P/3//f/+P/4//P/6v/p/+v/7v/y//n//v8CABAAIwA0AEUAXgB2
AIIAiACKAIAAbABdAEsANgAjABUACwAHAAcACAANAA0ACwALAAgABQAHAAcABwAGAAcA
CAAHAAcABgAEAAMAAgADAAQABQAGAAYABwAHAAYABAAEAAQABQAHAAcABwAHAAUABgAG
AAUABQAGAAYABgAGAAYABQAFAAQABAAEAAQABQAFAAUABQAGAAYABQAFAAUABQAGAAYA
BAACAAIABAAGAAYABgAGAAYABwAHAAcABwAGAAYABwAHAAYABgAHAAcABwAHAAcABQAF
AAYACAAIAAgACQAJAAkACQAJAAoACAAJAAsACwALAAsADAAMAA0ADAALAAoADAAOABAA
EQAPAA8AEgATABEAEQASABMAFQAVABUAFgAUABUAFQAWABkAGwAcAB0AHAAcABsAGwAd
AB8AHwAgACAAIAAgACAAIAAhACEAIQAgACAAHwAeACAAIAAgAB4AGwAbABoAGQAZABgA
FwAXABYAEwARAA8ADwANAA0ACwAJAAgABwAFAAUABQAEAAMABAAEAAQABQADAAMAAgAB
AAMAAwACAAIAAAABAAEAAQACAAMABAAEAAIAAAD+//z/+//+/wAAAQAEAAQABAADAAEA
AAD/////AAAAAP7/AAAEAAIAAgADAAEAAQABAAEA//////////8AAAAAAQABAAIABQAG
AAYABAADAAMAAgABAAAAAAD//wIAAgACAAIABAAEAAQABAAEAAQABAAEAAYABgAFAAUA
AwADAAMAAwABAAEAAgAEAAMAAQADAAMAAQABAAIAAgAEAAMAAwABAP///////wAAAwAD
AAIAAgAAAP///P/+/wEAAQADAAUABAADAAMAAwABAP7////+/wEAAQABAAEA//////3/
+//+/wAAAQADAAEAAQABAAEA/v/+//7//v///wAAAQADAAAA/P/7//v//P/9////AAAA
AAQAAwACAAEAAAD+//7//v/+//7//v/+//7//P/8//z//P/+//7//v/+//z//P/8//z/
/f/+////AAD+//7//v/+//7//v/+//7//P/8//z//P/8//z//P/8//7//v/+//7//v/+
//7//v/+//7//v/+//7//v/+//7//v/+//7//v8AAAAAAAAAAAAAAAAAAAAA///+//3/
/P/+//7//v/+//7//v/+//7//P/8//z//P/+//7//v/+//z//P/8//z//v/+//7//v/+
//7//v/+//7//v/+//7//v/+//7//v/+//7//v/+//7//v/9//3/+v/6//z//f/9//3/
/////wMABAAFAAUABwAIAAgACgAIAAgACQAJAAgABwAGAAQAAgACAAEAAQACAAQABgAH
AAQABAAEAAUACAAIAAoACgAIAAQAAgABAAIAAgAAAP/////8//v/+v/3//f/9//3//f/
9//4//j/+P/4//j/+P/5//n/+v/6//r/+v/6//n/+P/4//n/+f/7//z//P/8//n/+f/5
//n/9//2//b/8//s/+f/5f/m/+r/7f/w//T//v8TACwAPQBQAGwAgACIAIwAjAB+AGkA
WQBGAC8AGwANAAMAAQAGAAsACQAHAAsACgAFAAUABQAFAAQABgAGAAQAAwABAAAAAAAA
AAIAAgACAAIABAAFAAUABAADAAIAAQABAAMAAwADAAMAAQACAAIAAQABAAIAAgACAAQA
BAADAAMAAgACAAIAAgAEAAUABgAHAAcABgAEAAMAAwADAAQABAAGAAQABAAGAAUABAAD
AAIABAAFAAUABQAFAAQABAAFAAUABAAEAAUABwAHAAcABwAFAAUABgAIAAcACAAKAAsA
CgAJAAgACAAIAAkACwALAAsACwAMAAwADAAMAAwADAAPABAAEQARAA8ADwASABMAEwAT
ABQAFQAXABcAFwAYABcAFwAWABYAGQAbABwAHQAdAB4AHgAfAB0AHwAfACAAIgAiACIA
IgAiACMAIwAjACQAJAAjACIAIAAgACAAHgAfAB8AHgAdABoAGAAWABUAFQATABIAEQAR
AA8ADwANAAwACgAIAAUABQAFAAQAAwAFAAQAAwADAAMAAwACAAEAAwADAAIAAgABAAEA
AAD///////////7/AAAAAAAAAAD+/wAAAQABAAIAAgACAAEAAAAAAAAAAQAAAAAA/v8A
AAIAAAAAAAEAAQABAAEAAQADAAMAAwADAAAAAAABAAEAAQADAAMAAgACAAEAAQAAAAAA
AAABAAEAAgACAAIAAgAAAAAAAAAAAAEAAgADAAQAAgACAAEAAQD//////////wEAAQAC
AAQAAQD//wEAAQD/////AAAAAAIAAQABAP///f/9//3//v8BAAEAAAAAAAAA///8//7/
/f/9////AQD+//3//f/9//z/+v/8//z////////////9//3/+//5//3//v/+/////f/9
//3//f/8//z//P/8//7//v/+/////f/6//r/+//7//v//P/8/wAAAAD///7//f/8//z/
/P/8//z/+v/6//r/+v/6//r/+v/6//v//P/9//7//f/8//v/+v/6//r/+v/6//z//P/8
//z/+v/6//r/+v/7//z//f/+//3//P/7//r/+v/6//r/+v/7//z//f/+//3//P/7//r/
+//8//3//v/8//z//P/8//z//P/8//z//P/8//z//P/6//r/+v/6//v//P/9//7//P/8
//z//P/8//z//P/8//z//P/8//z/+v/6//r/+v/7//z//f/+//3//P/7//r//P/8//z/
/P/8//z//P/8//r/+v/6//r/+//8//3//v/8//z//P/8//z//P/8//z//P/8//z//P/6
//n/+f/4//n//P/+/////v////7///8CAAMAAwAFAAgACAAKAAoACAAJAAkACAAHAAYA
BAACAAAA////////AAABAAEAAAACAAIAAwAEAAIABAAEAAMAAwADAAQABgAEAAIAAQD/
//z/+//6//n/9//3//f/9//1//b/9v/2//f/+P/5//v/+v/6//n/+P/6//r/+f/4//j/
+f/5//n/+P/4//j/9//7//n/+f/7//j/9P/x/+r/5f/n/+r/7v/x//T/9v/+/w0AJAA5
AE4AaAB6AIIAhgCCAG4AUwA/ADIAHwAPAAcAAQABAAYABwAFAAMABwAIAAcABwAHAAcA
BgADAAIA///9//7//v///wAAAAAAAAAAAAD+///////+/wEAAgADAAUABAADAAIAAQAB
AAIAAgABAAEAAgACAAIAAgACAAEAAQAEAAQABAAEAAMAAwADAAMABgAGAAUABQADAAMA
BAAEAAQAAgACAAQABgAGAAYABgAEAAUABQAFAAcABgAGAAcABwAGAAYABwAFAAUABQAF
AAcABwAIAAoABgAGAAcABwAJAAkACQAKAAgACQALAAsACwALAAwADAAOAA4ADgAOAA4A
DgAOAA0ADgAPABMAFQATABMAFAAVABUAFQAVABYAFwAZABoAHAAdAB0AHAAbABwAHgAf
ACEAHwAhACEAIgAgACAAIAAgACEAIwAkACUAJAAkACMAIgAkACQAJAAiAB8AHwAeAB0A
HAAaABgAFwAXABUAFAATAA8ADQANAAsADAAMAAwACwAKAAkABwAFAAUABAADAAMABAAF
AAUABQAEAAMAAQAAAAIAAwADAAMAAQABAAEAAAACAAIAAgACAAAAAgADAAMAAwACAAEA
/////wAAAQADAAQABAACAAQABAACAAIAAwADAAMAAwADAAEAAQABAAEAAQACAAQABQAF
AAcABwAGAAQAAQD///z//v8AAAMABQAEAAQABAAEAAQABAAEAAQAAgACAAIAAgACAAIA
AQABAAMAAwADAAMAAAD/////AAD///3///////////8AAAAAAAD//////f/+////AAAC
AAEAAQAAAAAA/v/9//r//P/7//v//f////3//f/+////AAD+/wAAAAAAAP///v/9////
///9//v//f/+//7////+//3//P/7//z//P/8//z//P/8//z//f////z//P/9//////8A
AAAAAAD+//7//v/+//7//v/+//7//v/8//z//P/8//7//v/+//7//v/+//7//v/+//7/
/v/+//7//v/+//7//P/8//z//P/8//z//P/8//3//v///wAA/v/+//7//v/+//7//v/+
//3//P/7//r//f/+////AAD9//z/+//6//z//P/8//z//P/8//z//P/8//z//P/8//3/
/v///wAA/v/+//7//v/8//z//P/8////AAABAAIA/v/8//r/+P/5//r/+//8//3//v//
/wAA///+//3//P/8//z//P/8//z//P/8//z//f/+////AAD9//z/+//6//z//P/8//z/
/v/+//7//v/8//z//P/8//7//v/+//3//f/8//z//v/+//3//P/9////AQACAAMAAwAF
AAYABgAGAAYABgAHAAgACAAIAAgACAAGAAYABQACAAEAAQABAAMAAgACAAIAAQACAAIA
BAAEAAMAAAD//wEAAgACAAAA/f/7//j/9//2//X/9f/1//f/9//3//j/9v/2//b/9v/2
//f/9//4//j/+P/4//j/9//2//b/9//3//f/+P/4//j/9//3//f/+//7//j/9P/v/+b/
4f/j/+j/7v/x//T//v8OACMAOgBPAGYAegCIAIoAiAB8AGYAVQBHADAAFwAHAP///f8B
AAQABQAHAAUAAQAAAAMAAwADAAMAAgACAAIAAAD///3//P/8//z//v/+//7//v/+////
///+//7//v/+/////f/9//3//f/9//7//v/9////AAAAAAAA/v/+//3//f/+//7//v/+
/wEAAQABAAEAAgACAAEAAQABAAEAAgACAAAA/v/+/wAAAAAAAAAAAAACAAMAAwADAAMA
AgACAAMAAwACAAIAAwABAAEAAQABAAEAAQACAAQABAAEAAUABQADAAMAAwAEAAQABQAH
AAcABQAFAAYABgAIAAgACAAIAAsADAANAA0ADQANABAAEQAPAA8AEAARABEAEQARABIA
EgATABMAFAAWABcAFwAXABcAGAAYABkAGwAdAB0AHgAcABwAHAAcABwAHQAdAB0AHwAg
ACAAIAAeAB4AHgAcABsAGwAaABkAGgAYABYAFQATABEAEAAPAA0ACwALAAkABwAGAAUA
AwAEAAUABQAFAAQAAgAAAP//AQABAAAA/////////v/+//7/////////AQABAAEAAAD+
//7//v/+//z//v//////AgACAAIAAQD+//7//v///wIAAgAAAAIAAgAAAAAAAQABAAEA
AQABAAMAAwADAAMAAAAAAAEAAQADAAUABQAEAAIAAQABAAAAAgACAAMAAwACAAIAAgAC
AAIAAgACAAIABAAEAAQABAACAAIAAQABAAEAAQABAAEAAQABAAIABAADAAEAAwADAAMA
AwAEAAQAAgABAAEA//8BAAEAAQACAAEAAQAAAAAAAAD///z//v8BAAEAAwAFAAAA////
/////v/8//7//v8BAAEAAQABAP/////9//v//f/+//7///////////////7//v/+//7/
AAAAAAAAAQD///z//P/9//////8AAAAAAgD+//7//v/+//7///8AAAEAAgABAAAA///+
/wAAAAAAAAAAAAAAAAAAAAD+//7//v/+/wAAAAAAAAAA/v/+//7//v8AAAAAAAAAAAIA
AgACAAIAAQAAAP///v8AAAAAAAAAAAAAAAAAAAAA/v/+//7//v8AAAAAAAAAAP7//v/+
//7//v/+//7//v/+//7//v/+//7//v/+//7/AAAAAAAAAAD///7//f/8//3//v///wAA
AAAAAAAAAAD+//7//v/+//7//v/+//7//P/8//z//P/9//7///8AAP7//v/+//7//v/+
//7//v8AAAAAAAAAAP///v/9//z//f/+////AAD+//7//v/9/////v/+/wAAAQABAAEA
AwACAAMAAwADAAQABwAJAAoADAAMAAwADQANAAwACwAKAAgABgAGAAUABAADAAMAAwAF
AAQABAAEAAMABAAEAAYABwAHAAUABQADAAQABAACAAMAAQD+//3//P/7//v/+//7//v/
+//8//r/+v/6//r//P/9//3//v/9//z/+//6//r/+v/7//3/+//7//z//P/+//3//f/9
//3//f/8//r/9f/w/+v/6//s//D/9//8/wAACAAZACoAQQBaAHQAhgCOAIwAggBuAFkA
RwA0ACEAEwAJAAUACQAMAA0ACwAJAAsADAALAAkACQAJAAgABgAGAAQAAwAFAAQABAAE
AAIAAgACAAIAAgADAAMAAgACAAIAAgADAAEAAQABAAEAAgAEAAUABQADAAQABAAEAAQA
BAADAAMABQAGAAcACAAIAAcABgAFAAgACAAHAAcABwAHAAgACAAIAAYABgAIAAoACgAK
AAoACQAJAAgABwAJAAgACAAJAAkACAAIAAkABwAHAAcABwAJAAkACgAMAAoACgALAAsA
DQANAA0ADgAMAA0ADwAPAA0ADQAOAA4AEgASABIAEgARABIAEwATABUAFQAYABkAFwAX
ABgAGQAXABcAFwAYABkAGwAcAB4AHwAfAB4AHQAfACAAIAAhACMAJQAlACYAJQAkACMA
IgAjACUAJgAnACYAJgAlACQAJgAmACYAJAAjACMAIgAhAB8AHAAZABcAGQAXABYAFQAT
ABEAEQAPABEAEAAPAA0ADQANAAwACwALAAoACQAJAAkACQAIAAcABwAHAAYABgAGAAcA
BwAHAAUABQAFAAQABgAGAAYABgAGAAoADQAPAA0ADAALAAkACgAKAAoACwAKAAoACAAK
AA4ADAAMAA0AEQATABUAFwAVABUAFQAVABIAEAAPAA0ADgARABIAEgASABEAEQAQABMA
FAAWABcAFAASABAADgAQABAAEAAQABAAEAAQABAAEQASABIAEwATABMAEwATABUAFwAa
AB4AGQAXABkAGQAcAB0AHwAgACAAHwAfAB0AHwAhACMAJgAkACMAIQAgACMAJQAlACoA
KQAnACcAJwAiAB8AHQAbAB0AHAAfACAAHgAdABwAGwAdAB0AGwAZABsAHAAcAB0AHAAb
ABoAGQAcAB4AIAAiACAAHgAcABsAHwAeACAAIwAlACcAKgAsACIAIgAiACIAIgAiACEA
IAAfAB4AHAAcABwAHAAZABgAFwAWABYAFgAWABYAGAAYABgAGAAWABYAFgAWABUAFAAT
ABIAEAAQABAAEAAPAA4ADQAMAA4ADgAOAA4ADAAMAAwADAALAAoACQAIAAsADAANAA4A
DgAOAA4ADgAMAAwADAAMAAkACAAHAAYACwAOABEAFAAjADIAQQBQAGIAdACGAJgAlACS
AJAAjgB9AG4AXwBQAEgAQAA4ADAANgA8AEIASABJAEoASwBMAE8AUABRAFIAUwBUAFUA
VgBWAA==
         </WaveFormData>
      </LeadData>
      <LeadData>
         <LeadByteCountTotal>10000</LeadByteCountTotal>
         <LeadTimeOffset>0</LeadTimeOffset>
         <LeadSampleCountTotal>5000</LeadSampleCountTotal>
         <LeadAmplitudeUnitsPerBit>4.88</LeadAmplitudeUnitsPerBit>
         <LeadAmplitudeUnits>��V</LeadAmplitudeUnits>
         <LeadHighLimit>2147483647</LeadHighLimit>
         <LeadLowLimit>268435456</LeadLowLimit>
         <LeadID>V1</LeadID>
         <LeadOffsetFirstSample>0</LeadOffsetFirstSample>
         <FirstSampleBaseline>0</FirstSampleBaseline>
         <LeadSampleSize>2</LeadSampleSize>
         <LeadOff>FALSE</LeadOff>
         <BaselineSway>TRUE</BaselineSway>
         <ExcessiveACNoise>FALSE</ExcessiveACNoise>
         <MuscleNoise>FALSE</MuscleNoise>
         <LeadDataCRC32>3749778050</LeadDataCRC32>
         <WaveFormData>
+v/6//r/+v/6//r/+v/6//r/+v/6//r/+P/4//j/+P/6//r/+v/6//j/+P/4//j/+v/6
//r/+v/6//r/+v/6//r/+v/6//r/+v/6//r/+v/4//j/+P/4//r/+v/6//r/+v/6//r/
+v/4//j/+P/4//j/+P/4//j/+v/6//r/+v/6//r/+v/6//j/+P/4//j/+f/6//v//P/8
//z//P/8//v/+v/5//j/+P/4//j/+P/6//r/+v/6//r/+v/6//r/+v/6//r/+v/4//j/
+P/4//r/+v/6//r/+v/6//r/+v/6//r/+v/6//r/+v/6//r/+P/4//j/+P/6//r/+v/6
//r/+v/6//r/+P/4//j/+P/6//r/+v/6//j/+P/4//j/+v/6//r/+v/6//r/+v/6//j/
+P/4//j/+P/4//j/+P/4//j/+P/4//r/+v/6//r/+v/6//r/+v/6//r/+v/6//j/+P/4
//j/+P/4//j/+P/4//j/+P/4//r/+v/6//r/+P/4//j/+P/6//r/+v/6//j/+P/4//j/
+v/6//r/+v/4//j/+P/4//j/+P/4//j/+v/6//r/+v/4//j/+P/4//j/+P/4//j/+v/6
//r/+v/4//j/+P/4//r/+v/6//r/+v/6//r/+v/6//r/+f/5//r/+v/6//r/+v/6//r/
/P///wIABAAGAAYABgAGAAYABgAEAAMA/v/5//X/8f/w//H/8P/v/+//7//v//D/8P/w
//D/7v/t/+3/8P/x//H/8v/z//T/9f/2//f/9//3//r/+v/6//r/+P/3//f/9//5//n/
+f/5//n/+v/6//r/9//3//j/+P/6//r/+v/6//r/+v/6//n/+f/5//n/+f/6//r/+P/8
////AAAAAAUADQATABcAFwAXABoAIAAnAC0ALQAmABoAAwDx/+7/+v/+/+7/2P/M/8b/
wf/D/83/1//d/+X/6//v//L/9f/4//f/9//3//j/9v/3//f/9//5//r/+v/6//j/+P/4
//j/+P/4//n/+f/7//v//P/8//r/+v/6//r//P/8//3//f/8//z//P/8//z//P/8//z/
/P/8//z//P/8//z//P/8//z//P/8//3//f/9//3//P/7//v//P/8//z//f/9//3//f/8
//v/+//8//z//P/8//r/+v/6//r//P/8//z//P/+//7//v/+////AAABAAIABAAGAAcA
BwAHAAcABwAHAAkACQAJAAkACQAJAAkACAAGAAYABgAGAAgACAAIAAkABwAHAAcABwAG
AAUABQAFAAcABwAHAAcABgAGAAQABAAHAAcABQAEAAMAAgABAP//AQABAAEA//8BAAEA
AQABAAMAAgAAAAAA/v/////////9/////////wIAAgACAAMAAwADAAMAAwADAAUABQAF
AAMABAAFAAUABQAFAAUABgAGAAYACAAIAAYABgAGAAUABQAFAAQABAAGAAYABwAHAAYA
BAAGAAYABgAFAAUABQAGAAcABwAGAAYABgAGAAYABgAGAAYABwAHAAcABgAGAAYABgAG
AAYACAAIAAkACQAHAAcABwAHAAcABwAIAAkACQAIAAgACAAIAAgACAAIAAgACAAIAAgA
CAAIAAcABwAIAAoACAAIAAgACAAJAAkABwAHAAcABwAIAAgACAAIAAYABQAFAAUABgAH
AAkACwALAAoACAAHAAcABwAHAAcACAAIAAgACAAIAAgACAAIAAgACAAIAAgABgAGAAYA
BgAIAAgACAAIAAgACAAIAAgACAAGAAgACAAHAAcABwAIAAcABgAHAAYABgAGAAYABwAF
AAYABgAGAAYABAAEAAUABwAHAAcABwAGAAcABwAFAAUABgAIAAgACAAIAAYABgAGAAYA
BgAGAAYABgAGAAYABgAGAAUABAADAAIAAwAEAAUABgAIAAgACAAIAAgACAAIAAgACAAI
AAgACAAGAAYABgAGAAYABgAGAAYABgAGAAYABgAGAAYABgAGAAgACAAIAAgABgAGAAYA
BgAGAAYABgAGAAQABAAEAAQABgAGAAYABgAEAAQABAAEAAQABAAEAAQABQAGAAcACAAI
AAgACAAIAAYABgAGAAYACAAIAAgACAAGAAYABgAGAAQABAAEAAQABAAEAAQABAAGAAYA
BgAGAAgACAAIAAgABgAGAAYABgAEAAQABAAEAAIAAgACAAIAAwAEAAUABgAGAAYABgAG
AAQABAAEAAQABQAFAAYABgAEAAQABgAGAAYACAAKAAwADwAQABIAEgAQABAAEAAOAA8A
CgAHAAMA///+//3//P/9//3//f/9//z//P/8//z/+f/3//b/+P/7//v//P/9//7///8A
AAEAAwADAAYABgAEAAQABAADAAMAAwADAAMAAwADAAMABAAEAAQAAwADAAQABAAEAAQA
BAAEAAQABAAEAAMAAwADAAMAAwAEAAQABAAGAAkACgAMAA8AEwAZAB0AHwAhACIAJAAl
ACUAKQAoACAAFQANAAoAFAAiACQAGAAIAP7/9//t/+v/7f/v//P/9f/7/wAAAwAGAAkA
CQAJAAoACAAJAAkACQAHAAgACAAIAAgACAAIAAgACAAIAAkACQAJAAkACgAKAAgACAAI
AAgACgAKAAsACwAKAAoACgAKAAoACgAKAAoACgAKAAoACgAKAAoACgAKAAoACgAKAAsA
CwALAAsACgAJAAkACgAKAAgACQAJAAkACwAKAAkACQAMAAwADAAMAAoACgAKAAoACAAI
AAgACAAIAAgACAAIAAgACAAIAAgACQAKAAoACQAJAAkACQAJAAcABwAHAAcABwAHAAcA
BgAEAAQABAAEAAYABgAGAAcABwAHAAcABwAEAAMAAwADAAMAAwADAAMAAAAAAP7//v//
/////f/8//r/+v/6//n/+f/5//n/9//3//f/9//3//X/9P/y//L/9P/1//X/9f/1//f/
9//3//b/9v/2//f/+P/5//r/+//7//3//f/9//3//v//////AQABAAEAAgAEAAQABgAG
AAQABAAEAAMAAwADAAIAAgAGAAYABwAHAAUAAgADAAIAAgABAAEAAQAEAAUABQAEAAQA
BAAEAAQABAAEAAQABQAFAAUABAAEAAIAAgACAAIABAAEAAUABQADAAMAAwADAAEAAQAC
AAMABQAEAAQABAAEAAQABAAEAAIAAgACAAIAAgACAAEAAQACAAQAAgACAAEAAAAAAP//
AAABAAIAAwACAAIAAgACAAAA////////AQABAAIAAwACAAIAAQABAAEAAQABAAEAAAAA
AAAAAAACAAIAAgACAAIAAgACAAIAAAAAAAAAAAACAAIAAgACAAIAAgACAAIAAgAAAAIA
AgADAAMAAwAEAAMAAgADAAIAAwACAAEAAQABAAIAAgACAAIAAAAAAAEAAQABAAEAAQAA
AAEAAQD//wEAAgACAAIAAgACAAAAAAAAAAAAAgACAAIAAgACAAIAAgACAAIAAgACAAIA
AgACAAIAAgACAAIAAgACAAIAAgACAAIAAgACAAIAAgACAAIAAgACAAIAAgACAAIAAgAC
AAIAAgACAAIAAgACAAIAAgACAAIAAAAAAAAAAAACAAIAAgACAAIAAgACAAIAAgACAAIA
AgACAAIAAgACAAAAAAAAAAAAAgACAAIAAgAAAAAAAAAAAAIAAgACAAIAAgACAAIAAgAA
AAAAAAAAAAIAAgACAAIAAAAAAAAAAAAAAAAAAAAAAAAAAAAAAAAA/v/+//7//v8AAAAA
AAAAAAAAAAAAAAAA/v/+//7//v8AAAAAAAAAAAAAAAAAAAAAAAAAAAAAAAD+//7//v/+
//////8AAAAAAgACAAQABAADAAQABQAGAAkACgAMAAwACgAKAAoACAAFAAAA/f/5//f/
9v/1//T/8//z//P/8//0//T/9P/0//T/8//z//b/+f/5//r/+//8//3//v////3//f8A
AAAA/v/+//7//f///////////////////wAAAgACAAEAAQAAAAAAAAAAAAAAAAAAAAAA
AAD/////////////AAAAAAIABAAHAAYACAANABMAGwAdAB0AIQAkACoAMQA1AC8AJAAS
APv/8f/8/woABADw/+D/1v/M/8v/0f/Z/9//5f/r/+//9f/6//v//P/9//3//f/+//7/
//////////8AAAAAAAAAAAAAAAAAAAAAAAABAAEAAQABAAIAAgABAAAA///+////AAAC
AAMAAAAAAAAAAAAAAAAAAAAAAAAAAAAAAAAAAAAAAAAAAAACAAIAAgADAAMAAwADAAIA
AQABAAIAAgAAAAEAAQABAAEAAAD/////AAAAAAAAAAACAAIAAgACAAAAAAAAAAAAAgAC
AAIAAgAAAAAAAAAAAP//AAAAAP///////////////////////wEAAQABAAAAAAAAAAAA
AAAAAAAAAAABAP///////////P/7//v/+//8//3//v////7//v/8//z//f/9//v/+v/6
//r/+v/5//n/+f/5//f/9//3//f/9//3//b/9P/0//T/9f/1//X/9f/3//f/9//4//j/
+P/5//n/+f/5//n/+f/7//v/+//7//z//f/9//3//f/9//7//P/8//7//v/+//7//v/9
//3//f/8//z//v/+//////8AAP7/AAAAAP7//f/9//3//v///////v/8//z//P/8//7/
/v/+//////////7//v/+//7//v/+/wAAAAABAAEA/f/9//3//f//////AAABAP///v/+
//7/AAAAAAAAAAAAAAAAAAAAAAAAAAD//////v8AAP7//v8AAAAAAQABAAEAAQABAAEA
AgACAAIAAgAAAP////////3//f/+////AQACAAIAAwABAAEAAQABAAAAAAAAAAAAAAAA
AAAAAAAAAAAAAAAAAAAAAAAAAAAA/v/+//7//v/+//7//v/+/wAA/v8AAAAA/f/9//3/
/v8AAAAAAgACAP///v/9//3///8AAAAAAAAAAP7//v//////////////AAABAAEA////
/wAAAAAAAAAAAAAAAAAAAAAAAP7//v/+//7/AAAAAAAAAAD///7//f/8//3//v///wAA
AAAAAAAAAAD+//7//v/+/wAAAAAAAAAAAAAAAAAAAAD+//7//v/+//7//v/+//7//v/+
//7//v8AAAAAAAAAAP7//v/+//7/AAAAAAAAAAAAAAAAAAAAAAAAAAAAAAAAAgACAAIA
AgAAAAAAAAAAAAAAAAAAAAAAAgACAAIAAgAAAAAAAAAAAAIAAgACAAIAAgACAAIAAgAC
AAIAAgACAAIAAgACAAIAAAAAAAAAAAABAAIAAwAEAAIAAgACAAIAAgACAAIAAgACAAIA
AgACAAIAAgACAAIAAgACAAIAAgACAAIAAgACAAIAAgACAAIAAgACAAIAAgACAAIAAgAC
AAMAAwAEAAQABAAEAAYABgAIAAoADAAOABEAEgAUABQAEwASABEADgALAAYAAwD///3/
/P/7//r/+f/5//n/+f/6//r/+v/6//r/+f/5//z//f/9//7///8CAAMABAAFAAMAAwAG
AAYABgAGAAYABQADAAMAAwADAAMAAwADAAQABAAEAAMAAwAGAAYABgAGAAYABgAGAAYA
BgAFAAUABQAFAAUABgAGAAYACAAJAAoACgANABUAGwAdAB8AIQAiACIAJQArAC0AKgAg
ABEAAwAAAA4AGgAWAAYA9v/u/+f/3//d/+H/5f/r//H/9f/6//3/AAABAAEAAQACAAAA
AQABAAEAAgAEAAUABgAFAAQAAwACAAMABAAGAAcABwAHAAgACAAGAAYABgAGAAYABgAH
AAcACAAIAAgACAAIAAgACAAIAAYABgAGAAYABgAGAAYABgAGAAYABgAHAAUABQAFAAQA
AwADAAQABAAFAAcACAAJAAcABgAFAAUACAAIAAgACAAHAAYABQAEAAYABgAGAAYABgAG
AAYABgAEAAQABAAEAAcACAAIAAcABQAFAAUABQAFAAUABQAFAAUABQAFAAQABAAEAAQA
BAAEAAQABAAFAAMAAwADAAMABAADAAMAAwADAAMAAwADAAAAAAD+//7/AQABAP///v/8
//z//P/7//v/+//7//n/+f/5//n/+f/5//j/9v/2//b/9//3//f/9//5//n/+f/4//j/
+P/5//v/+//7//v//f/////////9//7//////////////wAAAAAAAAIAAgADAAQABQAF
AAUABQAEAAQABAAEAAUABQAEAAIABAAEAAQAAwADAAMABAAFAAUABAAGAAYABgAGAAYA
BgAGAAcABQAFAAQABAAGAAYABgAGAAQABAAFAAUABQAFAAUABQADAAMABAAFAAUABAAE
AAQABAAEAAQABAAEAAQABAAEAAYABgAFAAUABAAGAAQABAACAAIAAwADAAEAAQABAAEA
AgACAAIAAgADAAMABAAFAAMAAwAEAAUABQAEAAIAAQADAAMAAwADAAIAAgACAAIAAgAC
AAIAAgADAAQABQAGAAQABAAEAAQABAAEAAQABAAEAAQABAAEAAQAAgAEAAQABQAFAAUA
BgAFAAQABQAEAAUABAADAAMAAwAEAAQABAAEAAIAAgADAAUABQAFAAUABAAFAAUAAwAB
AAQABgAGAAYABgAEAAQABAAEAAQABAAEAAQABgAGAAYABgAFAAQAAwACAAQABAAEAAQA
AwACAAEAAAACAAIAAgACAAQABAAEAAQAAgACAAIAAgAEAAQABAAEAAIAAgACAAIAAgAC
AAIAAgACAAIAAgACAAIAAgACAAIAAAAAAAAAAAAAAAAAAAAAAAAAAAAAAAAAAAAAAAAA
AAAAAAAAAAAAAAIAAgACAAIAAgACAAIAAgACAAIAAgACAAIAAgACAAIAAAAAAAAAAAAC
AAIAAgACAAAAAAAAAAAAAAAAAAAAAAACAAIAAgACAAIAAgACAAIAAQABAAIAAgAAAAAA
AgACAAQABgAIAAoACwAMAA4ADgAMAAwADAAKAAcAAgD///v/+f/4//f/9v/3//f/9//3
//b/9v/2//b/9v/1//X/+P/5//n/+v/7//z//f/+/////f/9/wAAAAACAAIAAgABAP//
////////AQABAAEAAgAAAAAA//////7//v/+//7/AAAAAAAAAAAAAP////////////8A
AAAAAgACAAMABAACAAUACQARABkAGQAZABoAHAAfACEAJQAkAB4AEwAJAAAABgAUABoA
FgAIAPr/9f/v/+X/3//h/+X/6f/v//T/+//8//v/+//7//z//P/9//3//f///wAAAAAA
AAAAAAAAAAAA/v/+////////////AAAAAAAAAAAAAAAA/v/+//////8AAAAAAAAAAAIA
AgACAAIAAgACAAIAAgAAAAAAAAAAAAIAAgACAAMAAgABAAAA/v/+////AQACAAIAAwAD
AAMAAQAAAP////8CAAIAAgACAAEAAAD///7/AAAAAAAAAAAAAAAAAAAAAP7//v/+//7/
//8AAAAA//////////////3//f/9//3//////////v/+//7//v/+//7//v/+/////v/9
//z/+//6//n/+f/5//n/+f/5//n/+f/6//n/+v/7//v/+f/4//b/9v/2//X/8//z//P/
8f/y//P/9P/1//X/9P/y//L/8v/z//P/8//x//P/8//z//T/9P/0//X/9//3//f/9//3
//n/+f/5//f/+P/5//n//P/9//7/AAD+//7/AAAAAAAAAAAAAP///f/9//z//P8AAAAA
AQABAAAA/v8AAAAAAAD///////8AAAEAAQAAAAAAAAAAAAAAAAAAAAAAAQABAAEAAAAA
AAAAAAAAAAAAAAAAAAEAAQD//////////wEAAQACAAMAAQAAAAAAAAAAAAAAAAAAAAAA
AAAAAAAAAAAAAP////8AAAIAAAAAAAAAAAABAAEA///////////+//7//v/+//7//f/9
//3//v///wEAAwADAAIAAAD/////////////AAAAAAAAAAD+//7//v/+/wAAAAAAAAAA
/v/+//7//v8AAAAAAAAAAAIAAgACAAIAAAD+/wAAAAD///////8AAAAAAAACAAIAAQAA
AP///////wAAAAAAAAAA/v/+///////////////+///////9/////v/+//7//v/+/wAA
AAAAAAAA/v/+//7//v/+//7//v/+/wAAAAAAAAAAAAAAAAAAAAD+//7//v/+/wAAAAAA
AAAAAAAAAAAAAAAAAAAAAAAAAAAAAAAAAAAA/v/+//7//v8AAAAAAAAAAAIAAgACAAIA
AAAAAAAAAAAAAAAAAAAAAP7//v/+//7//P/8//z//P/9//7///8AAAAAAAAAAAAAAAAA
AAAAAAAAAAAAAAAAAP7//v/+//7//v/+//7//v/+//7//v/+/wAAAAAAAAAAAAAAAAAA
AAD+//7//v/+/wAAAAAAAAAA///+//3//P/9//7///8AAP7//v/+//7//v/+//7//v/+
//7//v/9//3//v/+//7//v8AAAAAAAACAAQABgAHAAgACgAKAAoADAAMAAoACQAGAAMA
///7//r/+f/4//f/9v/1//T/9P/1//b/9//2//P/8//2//f/9f/2//f/+P/5//r/+//7
//3/AAAAAAAAAAAAAP////8BAAEAAQABAAEAAQACAAIAAgABAAEAAgAAAAAAAAAAAAAA
AAAAAAAA//////////8BAAQABAAEAAIABQAGAAYACQANABUAHQAfAB8AJAAqADEAOwA/
ADYAKAARAPf/7P/2/wAA+P/k/9T/yP/B/8P/zf/Z/+H/5//t//P/+v/7//z/////////
AAD+////////////AAAAAAAAAAAAAAAAAAABAAIABAAFAAMAAwAEAAQABgAGAAYABgAE
AAQABQAFAAQABAAEAAQABAAEAAQABAAEAAQABAAEAAYABgAGAAYABAAEAAQABQAFAAUA
BQAEAAUABQAGAAYABQAFAAQAAwAEAAQABAAFAAQABAAEAAQABgAGAAYABgAGAAYABgAG
AAYABgAGAAYABgAGAAYABgAHAAgACAAHAAcABwAHAAcABwAHAAcABwAHAAcABwAGAAYA
BgAGAAYABAAEAAQABQAHAAcABwAHAAYABQAFAAUABwAHAAcABwAIAAgABgAGAAUABQAD
AAIABAAEAAQAAwABAAEAAQD//wAAAQACAAMAAwACAAAAAAD+//////////3/////////
/v/+//7///8BAAEAAQABAP//AQABAAEA//8AAAEAAQADAAMAAwAEAAMAAgADAAIAAAAA
AAAA//8CAAMAAwAEAAUABAAEAAMAAgAAAAIAAgACAAEAAQABAAAAAQABAAAAAQACAAMA
BAACAAIAAgADAAMAAwACAAIABAAEAAQABAACAAIAAwADAAMAAwADAAMAAwADAAQABQAF
AAQABAAEAAYABgAGAAYABAAEAAQABAAFAAYABgAHAAcACAAFAAQABAAEAAUABQAHAAcA
BwAHAAYABgAGAAYABQAFAAYABwAFAAUABgAHAAYABgAFAAUABQAFAAUABQACAAIAAgAC
AAMABAAFAAYACAAIAAgACAAIAAgACAAIAAYABgAGAAYABgAGAAYABgAGAAQABgAGAAcA
BwAHAAgABgAGAAgACAAJAAgABwAHAAcACAAIAAgACAAGAAYABwAFAAUABQAFAAYABwAH
AAUACwAIAAYABgAGAAYABgAGAAYABgAGAAYABgAGAAYABgAGAAYABgAGAAYABgAGAAYA
BgAGAAYABgAGAAYABgAGAAYABgAEAAQABAAEAAYABgAGAAYABAAEAAQABAAEAAQABAAE
AAUABgAHAAgABgAGAAYABgAEAAQABAAEAAUABgAHAAgABgAGAAYABgAIAAgACAAIAAYA
BgAGAAYABgAGAAYABgAGAAYABgAGAAYABgAGAAYABgAGAAYABgAEAAQABAAEAAYABgAG
AAYABgAGAAYABgAGAAYABgAGAAQABAAEAAQABAAEAAQABAAGAAYABgAGAAQABAAEAAQA
BAAEAAQABAAEAAQABAAEAAYABgAGAAYABgAFAAUABgAEAAQABAAGAAgACAAKAAwADAAN
AA4AEAAQABAAEAAQAA4ADQAIAAUAAQD9//z/+//8//v/+//7//n/+v/6//r/+v/4//f/
9//4//n/+f/6//v//P/9//7/AAABAAIABgAEAAQABAAEAAMAAwADAAMAAwADAAMAAwAC
AAIAAgABAAMABAAEAAQABAAEAAQABAACAAIAAQABAAMAAwADAAQABgAGAAYABQAGAAgA
DQAVABsAGwAbAB0AHgAeAB8AIQAlACIAGAAPAAkADAAYACQAJgAcABAACgABAPP/6f/n
/+n/7f/z//f/+v/9/wAAAwADAAMABAACAAMAAwADAAMABAAEAAQAAwACAAEAAAACAAIA
AwADAAEAAQACAAIABAAEAAQABAAEAAQABQAFAAIAAgACAAIABAAEAAQABAACAAIAAgAC
AAIAAgACAAIABAAEAAQABQAFAAUABQAEAAMAAwAEAAQAAgADAAMAAwADAAIAAQABAAIA
AgACAAIAAAAAAAAAAAACAAIAAgACAAIAAgACAAIAAgACAAIAAgABAAIAAgABAP//////
////AQABAAEAAQABAAEAAQAAAP7//v/+//7//v/+//7////+//3//P/7//z/+//7//v/
+f/5//n/+f/6//r/+P/4//n/+f/3//b/9P/0//T/8//z//P/8//x/+//7//v/+//7//u
/+z/7P/u/+//7//v/+//8f/x//H/8P/w//D/8f/y//P/9P/1//f/+f/5//n/+//8//3/
/f/9//3//f/+//z//P/+//7//v/+//7//f/+//////8AAAAAAAABAAEA/v/8//7//v8A
AP///////wIAAwADAAIAAgACAAIAAgAAAAAAAAABAP/////+//7///8AAAEAAgAAAAAA
AQABAP///////////////wAAAQD///7//v/+/wAAAAAAAAAAAAAAAAAAAAD///7//P/7
//3/AAD//wAA/v/+//////8BAAEAAQABAAEAAAD///7//f/9//7/////////AAABAAEA
AAD+//3///////////8AAAAAAAAAAAAAAAAAAAAAAAAAAAAAAAD+//7//v/+//7//v/+
//7/AAAAAAAAAAAAAP7/AAAAAP3//f/9//7//v/+/wAAAAABAAAA//////3//v/+//7/
/v/8//z//f////////////7///////3///8AAAAAAAAAAAAAAAAAAAAAAAAAAAAAAAAA
AAAAAAAAAAAA/v/+//7//v8AAAAAAAAAAP7//v/+//7/AAAAAAAAAAAAAAAAAAAAAAAA
AAAAAAAAAAAAAAAAAAD+//7//v/+/wAAAAAAAAAA/v/+//7//v8AAAAAAAAAAAAAAAAA
AAAAAAAAAAAAAAAAAAAAAAAAAAAAAAAAAAAAAAAAAAAAAAAAAAAAAAAAAAAAAAAAAAAA
AQACAAMABAADAAIAAQAAAAAAAAAAAAAAAgACAAIAAgAAAAAAAAAAAAIAAgACAAIAAAAA
AAAAAAD+//7//v/+/wAAAAAAAAAAAAAAAAAAAAAAAAAAAAAAAAIAAQABAAIAAAAAAAAA
AgAEAAQABgAIAAkACQAJAAoACwAMAA0ADgAOAA0ACAAFAP//+//6//n/9v/1//X/9f/3
//j/+P/4//j/9v/1//X/9v/3//f/+P/5//r/+//8//3//f/9/wAA/v/+//7//v/+////
AAABAAEAAQABAAEABAAEAAQAAwADAAQABAAEAAIAAgACAAIAAgACAAEAAQABAAEAAQAC
AAIABAAGAAcACAAKAA0AEQAZAB0AHQAdACIAKgAzADsAOQAyACQADwD5//b/BgASAAgA
8v/i/9b/z//N/9P/3f/n/+//8//5//z///8AAAEAAQABAAIAAgADAAMAAwADAAQABAAE
AAYABgAGAAYABAAEAAUABQAHAAcACAAIAAgACAAIAAgACAAIAAkACQAIAAgACAAIAAgA
CAAIAAgACAAIAAgACAAIAAgACAAIAAYABgAGAAcACQAJAAkACAAJAAkACgAKAAkACQAI
AAcACQAIAAcABwAIAAgACAAIAAoACgAKAAoACgAKAAoACgAKAAoACgAKAAoACgAKAAoA
CQAKAAoACQALAAsACwALAAkACQAJAAkACQAJAAkACAAHAAgACQAKAAgACAAIAAkABwAH
AAcABwAJAAkACgALAAkACQAJAAkACgAKAAgACAAIAAcABAACAAMABAAFAAUABQAFAAUA
AwADAAMAAwADAAUABAACAAIAAQABAAAA//8BAAMAAwADAAQABAAEAAUABQAFAAUABQAF
AAcABwAHAAUABgAHAAcABwAHAAcACAAGAAYACAAIAAYABgAGAAUABgAHAAcACAAIAAgA
CQAJAAgABgAIAAgACAAHAAcABwAGAAcABwAGAAgACAAIAAgACAAIAAgACQAJAAkACAAI
AAgACAAIAAgABwAGAAYABQAFAAUABQAFAAcABwAIAAkACQAIAAgACAAIAAgACAAIAAcA
BgAFAAQABwAIAAgACQAJAAoABwAGAAQABAAFAAUABQAFAAUABQAIAAgACAAIAAYABQAF
AAUABAADAAMAAwAEAAQAAwADAAMAAwADAAMAAAAAAAAAAAADAAQABQAGAAQAAgAAAP7/
//8AAAEAAgAFAAYABwAIAAgACAAIAAgABgAEAAYABgAGAAcACAAKAAwADAAOAA4ADQAM
AAsACwANAA4ADgAOAA8ADgAPABEAEQARABEAEQARABEAEAANABMAFgAWABYAFgAWABQA
FAAUABQAFQAWABcAGAAZABoAGwAcACEAJAAnACoAJwAkACEAHgAbABoAGQAYABcAFgAV
ABQAFAAUABQAFAAWABYAFgAWABQAFAAUABQAFAAUABQAFAAUABQAFAAUABIAEgASABIA
EwAUABUAFgAWABYAFgAWABoAHAAeACAAJAAmACgAKgAoACYAJAAiACAAHgAcABoAIAAm
ACwAMgAvAC4ALQAsACEAGAAPAAYAAQD+//v/+P/7//z//f/+//7//v/+//7//f/8//v/
+v/6/w==
         </WaveFormData>
      </LeadData>
      <LeadData>
         <LeadByteCountTotal>10000</LeadByteCountTotal>
         <LeadTimeOffset>0</LeadTimeOffset>
         <LeadSampleCountTotal>5000</LeadSampleCountTotal>
         <LeadAmplitudeUnitsPerBit>4.88</LeadAmplitudeUnitsPerBit>
         <LeadAmplitudeUnits>��V</LeadAmplitudeUnits>
         <LeadHighLimit>2147483647</LeadHighLimit>
         <LeadLowLimit>268435456</LeadLowLimit>
         <LeadID>V2</LeadID>
         <LeadOffsetFirstSample>0</LeadOffsetFirstSample>
         <FirstSampleBaseline>0</FirstSampleBaseline>
         <LeadSampleSize>2</LeadSampleSize>
         <LeadOff>FALSE</LeadOff>
         <BaselineSway>TRUE</BaselineSway>
         <ExcessiveACNoise>FALSE</ExcessiveACNoise>
         <MuscleNoise>FALSE</MuscleNoise>
         <LeadDataCRC32>361043138</LeadDataCRC32>
         <WaveFormData>
CAAIAAgACAAIAAgACAAIAAgACAAIAAgABgAGAAYABgAGAAYABgAGAAYABgAGAAYAAwAC
AAEAAAAEAAYACAAKAAkACAAHAAYABgAGAAYABgAFAAQAAwACAAAAAAAAAAAAAgACAAIA
AgAAAAAAAAAAAAAAAAAAAAAA/v/+//7//v8AAAAAAAAAAAAAAAAAAAAA/v/+//7//v/8
//z//P/8//r/+v/6//r//P/+/wAAAgAAAAAAAAAAAP///v/9//z//v/+//7//v/8//z/
/P/8//z//P/8//z//P/8//z//P/6//r/+v/6//z//P/8//z//P/8//z//P/8//z//P/8
//z//P/8//z//P/8//z//P/8//z//P/8//r/+v/6//r//P/8//z//P/6//r/+v/6//n/
+P/3//b/+v/8//7/AAD///7//f/8//z//P/8//z//P/8//z//P/8//z//P/8//r/+v/6
//r/+v/6//r/+v/6//r/+v/6//r/+v/6//r/+P/4//j/+P/6//r/+v/6//j/+P/4//j/
+v/6//r/+v/4//b/9P/y//T/9v/4//r/+//8//3//v/9//z/+//6//r/+v/6//r/+v/6
//r/+v/4//j/+P/4//r/+v/6//r/+P/4//j/+P/6//r/+v/6//r/+v/6//r/+//7//v/
/f/+////AAABAAEAAgADAAUABgAGAAUAAwABAAAAAAD+/////v/9//3//P/8//r/+f/3
//b/9P/0//b/+f/7//z//f///wAAAQD///v/+P/1//X/9f/1//T/9P/0//P/8//y//L/
8v/y//T/9P/0//T/8v/y//H/8f/z//P/8//z//H/8f/x//H/8f/x//L/8v/0//b/9f/3
//n/9//0//j//f8EAA4AJAA7AFAAbwCXAMkA9wAIAe8ArgBmADcAEgDp/7r/k/99/3f/
gP+W/6//xv/X/+H/6f/w//f/+f/7//j/+P/4//f/9//4//j/+P/4//j/+P/4//j/+f/5
//j/+v/6//r/+//5//n/+v/6//r/+v/6//r//P/8//z//f/9//3//f/9//v/+//7//z/
/f///wAAAQD///////8BAP////8AAAAA///+//7//v8BAAMABQAHAAcABwAIAAgABgAG
AAUABQAFAAUACAAIAAgACAAIAAgACgAKAAwADgAOAA4ADgAPAA0ADQANAA0ADwARABEA
EQASABIAEgASABQAFAAWABgAGgAaABoAGgAYABkAGQAaAB4AHwAgACAAHgAgACEAJAAi
ACMAIwAiACUAJgAnACgAKQAoACcAJgAlACQAIQAgACIAIgAkACcAJwAmACUAJAAkACQA
IgAhACAAHwAgAB8AHgAeAB4AHgAdABsAGQAVABUAFAAUABQAEgARABEAEAANAAwACwAL
AAsACwAJAAgABgAGAAYABgAEAAQAAwADAAQABQAGAAYABAAEAAQABAAGAAYABgAGAAUA
BQAFAAQABgAGAAcABwAGAAUAAwAAAPz///8DAAQACAAJAAoACwAIAAgACQAJAAkACQAJ
AAkABwAHAAgACQAHAAYABgAHAAkACQAJAAkABwAIAAgABwAHAAgACAAHAAkACQAJAAkA
CAAIAAcABgAHAAkACgALAAkACQAIAAcACQAJAAkACQAJAAkACQAJAAUABQAFAAYABgAH
AAcABwAGAAUABQAFAAUABQAFAAUABAAEAAUABQADAAQABAAEAAIAAQD///7///8AAAEA
AgAEAAQABAAEAAMAAwADAAIAAQABAAIAAgACAAIAAgACAAAAAAD//////////wAAAAAA
AAEAAQACAP//AAD9//z/AAABAAEAAgABAAAAAAAAAP7/AAAAAAAAAAAAAAAAAAAAAAAA
/v/+//7//v/+//7//v/+//z//P/8//z//v/+//7//v/8//z//P/8//7//v/+//7/AQAC
AAMABAABAAAA///+/wAAAAAAAAAA/v/+//7//v/+//7//v/+/wAAAAAAAAAA/v/+//7/
/v8AAAAAAAAAAP///v/9//z//f/+////AAD+//7//v/+//7//v/+//7//v/+//7//v/9
//z/+//6//v//P/9//7///8AAAEAAgABAAAA///+//7//v/+//7//v/+//7//v/+//7/
/v/+//7//v/+//7//v/+//7//v8AAAAAAAAAAP///v/9//z//v/+//7//v/8//z//P/8
//3//v///wAA/v/+//7//v/+//7//////wEAAwAEAAUABQAFAAQABAAIAAsADQAOAA0A
CwALAAoACQAGAAQAAgADAAMABAAEAAAA//////7//P/8//3///8AAAAAAAABAAMAAwAC
AP///f/7//v/+//5//j/+P/4//n/+f/6//r/+v/6//r/+v/6//r/+v/6//n/+f/5//n/
+P/3//b/9f/3//n/+//9//z//P/8//z/+//9//3//f/8//z/AQAMABgAJgA3AEoAZQCF
AKsA3QAEAQUB3ACcAFcAKgAXAP7/1f+z/6P/mv+Y/6X/uP/F/9P/4//w//n//f8BAAAA
AAAAAP////8AAAAAAAAAAAAAAAAAAAAAAQABAAAA///+//3//f///wEABAAGAAQABAAE
AAQABAAEAAQABQADAAMAAwADAAMAAwADAAQABAAFAAUABQAFAAUABQAHAAUABQAGAAYA
BgAGAAcACAAJAAkACQAJAAkACQAKAAoACgAKAAkACQAJAAkADAAMAAsACgAJAAgACgAK
AAwADgAPABAAEQATABEAEQARABEAEwAVABUAFQAUABQAFAAUABQAFAAWABgAGAAYABgA
GAAYABkAGQAaAB0AHQAdABwAGwAcABwAHgAeAB8AHwAeAB4AHgAeAB4AHwAeAB0AHAAc
ABwAGgAaABkAFgAVABUAEgAQAA4ADAAOABAAEAARAA0ACwALAAkACAAIAAgACAAGAAUA
BAABAAIAAgADAAQABAADAAMAAgACAAIAAgADAAMAAwABAAAAAQACAAMABAACAAIAAQAB
AAEAAQABAAAA/v/+//7//v8AAAAAAAAAAP////////7//v/+///////9//3//P/6//r/
/f8BAAIABAAFAAYABwAEAAQABQAFAAUABQAFAAUABQAFAAYABwAFAAQABAAFAAcABwAH
AAcABQAGAAYABQAHAAgACAAHAAkACQAJAAkABwAIAAgACAAGAAcABwAHAAcABwAGAAUA
BQAFAAUABQAHAAcABwAHAAMAAwADAAQABAAFAAUABQAEAAMAAwADAAEAAQABAAEAAgAC
AAMAAwAFAAYABgAGAAUABQAEAAQABAAEAAQABAACAAIAAgACAAUABQAFAAQAAgABAAEA
AAACAAIAAgACAAAAAAD/////AQABAAIAAgADAAMAAgACAAEAAgD///7/AQABAAAAAAAB
AAAAAAAAAAAAAAAAAAAAAAAAAP///v/9//z//v/+//7//v8BAAIAAwAEAAMAAgABAAAA
AAAAAAAAAAAAAAAAAAAAAAAAAAAAAAAA/v/+//7//v8AAAAAAAAAAAAAAAAAAAAA/v/+
//7//v8AAAAAAAAAAAAAAAAAAAAA/v/+//7//v8AAAAAAAAAAAAAAAAAAAAA/v/+//7/
/v/9//z/+//6//z//v8AAAIAAgACAAIAAgABAAAA///+/wAAAAAAAAAAAAAAAAAAAAD/
//7//f/8//7//v/+//7//v/+//7//v/+//7//v/+//7//v/+//7//P/8//z//P/+//7/
/v/+//z//P/8//z/+v/6//r/+v/6//r/+v/6//3//v///wAA/v/+//7//v/8//z//P/8
//z//P/8//z//v/+///////9////AAABAAQABQAFAAYABQAHAAgACAAHAAUABQAEAAQA
AgABAAAA/f/9//7//v/+//3//f/8//r/+v/7//3//v/+//7///8BAAEAAAD9//n/9f/z
//H/9f/2//j/+v/3//f/+P/4//b/9v/2//b/9v/2//b/9v/z//P/8//z//X/9f/1//X/
9f/1//X/9f/2//b/9v/2//f/+//7//f/9v/6////DAAcACwAQwBeAH8AqwDfAAUBBgHZ
AJAAVAAtAAoA4/+6/5X/e/9z/4L/nv+5/9D/4f/r//H/9v/5//v/+//8//z//P/7//n/
+v/6//r//P/8//z//P/8//3//f/8//z//P/8//3//////wAAAAD+//7//v/+//7//v/+
////AQABAAEAAQD///////8AAAAAAQABAAEA/v/9//z//f///wEABAAGAAYABgAHAAgA
CAAHAAYABQAFAAUABgAGAAYABgAFAAUABQAFAAgACAAIAAgACAAIAAgACAAKAAwACgAK
AAoACwAMAA0ADgAPAA8AEQARABEAEgASABIAEgAQABAAEgAUABgAGAAYABgAGAAZABkA
GgAZABkAGQAYABgAGgAbAB4AHwAhACIAIgAiACIAIgAiACMAIgAhACAAIAAgAB4AHgAe
ABwAHAAdAB0AHAAbABoAGgAaABgAFwAXABUAFQATABAAEAAQABAAEAAPAA4ACwALAAoA
CgAKAAgABwAHAAYABQAEAAMAAwADAAMAAQAAAAAAAAAAAAAA/f/8//r/+f/6//v//P/8
//7//v/+//7//P/8//z//P/9//3//f/8//z//P/9//3//f/9//z/+v/4//v///8AAAAA
///+//3//v/+/////////////////wEAAQACAAMAAQAAAAAAAQABAAEAAQABAAEAAgAC
AAEAAQACAAIAAQABAAEAAQABAAAAAAD///7/AQADAAQABQADAAMAAgABAAEAAQABAAEA
AQABAAEAAQD///////8AAAAAAQABAAEA/v/9//3//f////////////7//v///////v/+
//3//P/9//3//P/8//z//P/8//z/+v/6//r/+v/4//f/9v/0//f/+f/8//7//f/8//v/
+v/6//r/+f/5//f/9//4//j/+f/5//j/+P/4//r/+P/4//n/+f/4//j/9//2//b/9v/6
//j/+P/4//j/+P/4//j/+P/4//b/9v/2//b/+P/4//j/+P/2//b/9v/2//j/+P/4//j/
9f/0//P/8v/1//b/9//4//r/+v/6//r/+f/4//f/9v/2//b/9v/2//b/9v/2//b/9v/2
//b/9v/4//j/+P/4//f/9v/1//T/9f/2//f/+P/4//j/+P/4//j/+P/4//j/+v/6//r/
+v/5//j/9//2//j/+P/4//j/+v/6//r/+v/4//j/+P/4//j/+P/4//j/+P/4//j/+P/4
//j/+P/4//f/9v/1//T/9v/4//r//P/6//r/+v/6//r/+v/6//r/+P/4//j/+P/6//r/
+v/6//r/+v/6//r/+v/6//r/+v/6//r/+v/6//r/+v/6//r/+v/6//r/+v/4//j/+P/4
//r/+v/6//r/+P/4//n/+f/7//3//v///wMABQAGAAgACAAJAAkACAAFAAMAAwACAAIA
AAD///7//f/9//7//v/8//v/+//6//j/+P/5//v//P/8//z//f/9//3//P/5//X/8//z
//P/9f/0//T/9P/x//H/8v/y//H/8P/v/+7/8P/y//T/9v/1//X/9f/1//P/8//z//P/
8f/x//H/8f/0//T/9P/0//X/9//3//X/8v/y//n/BAAQAB4AMQBIAGMAiQC3AOkACAH7
AMQAfgBDACIACwDm/7n/l/+D/3j/gv+Z/7L/x//Z/+P/6v/x//f/+f/4//j/+P/3//f/
+P/4//j/+v/6//r/+v/4//n/+f/4//r/+v/6//v//f/9//7//v/9//z/+//6//z//P/8
//3///////////////////8AAAAAAQABAAEA////////AQABAAEAAgACAAEAAAAAAAAA
AwAFAAcACQAIAAcABwAGAAYABgAFAAUABwAHAAoACgAIAAgACAAIAAgACAAKAAwADAAM
AAwADQANAA0ADQANAA8AEQARABEAEAAQABAAEAASABIAFAAWABYAFgAWABYAGAAZABkA
GgAYABcAFgAUABYAGgAdACIAIgAjACMAIgAiACIAIgAiACMAIgAhACAAIAAgAB4AHgAf
ABwAGwAbABsAGgAZABgAGAAYABYAFQATABEAEQAPABAAEAAQABAADgANAAwACQALAAoA
CgAKAAkACQAKAAoACwAKAAkACQAJAAkABwAGAAUABAADAAIABAAGAAcACQAJAAkACQAI
AAYABgAGAAYABgAGAAYABgAHAAcABwAGAAYABgAHAAcABwAHAAYABAAEAAcACwAMAAwA
CwAKAAkACAAIAAkACQALAAsACwALAAsACwAMAA0ACwAKAAoACwAKAAkACAAHAAoADAAN
AA0ADwAQABAADwAPAA8ADwAPAA4ADgANAAwADgAPAA8ADwANAA0ADAALAAsACwALAAsA
CQAJAAkACQAJAAkACQAKAAoACwALAAsACAAHAAcABwAJAAkACQAJAAgACAAJAAkACAAI
AAcABgAGAAcABwAIAAYABgAGAAYAAwACAAEAAAAFAAcACQAKAAgABwAHAAYABgAGAAYA
BgAEAAQAAwADAAMAAwAEAAQABQAFAAQABAACAAQAAgACAAMAAwACAAIAAwACAAIAAgAA
AAIAAAAAAAAAAAAAAAAAAAAAAAAAAAAAAAAAAAAAAAAAAAD///7//f/8////AAABAAIA
AAAAAAAAAAD+//7//v/+/wAAAAAAAAAA/v/+//7//v/+//7//v/+//z//P/8//z//P/8
//z//P/+//7//v/+//3//P/7//r//P/8//z//P/8//z//P/8//z//P/8//z//P/8//z/
/P/6//r/+v/6//j/+P/4//j/+f/6//v//P/+//7//v/+//z//P/8//z/+//6//n/+P/5
//r/+//8//r/+v/6//r/+v/6//r/+v/6//r/+v/6//r/+v/6//r/+v/6//r/+v/6//r/
+//7//v//f/+////AgADAAMABAAEAAUABQAEAAUAAwADAAIA///8//r/+P/6//v//f/+
//3//f/+//7/+v/6//v//f/8//z//P/9//3//f/8//n/9//1//X/9f/z//L/8v/y//P/
8//0//T/9P/0//T/9P/y//L/8v/y//P/8//z//P/8//z//P/8//x//H/8f/x//T/9P/0
//T/9f/3//f/9//0//L/9/8CAAoAEAAfADoAVQBzAJkAyQD0AAUB7gC0AG0ANAAVAAAA
3/+5/6H/kv+Q/5X/pv+5/8v/1//i/+v/9f/7//r/+v/6//n/9//4//j/+P/6//r/+v/6
//z//f/9//z//P/8//z//f/9//3//v/+//z//P/8//z//v/+//7////9//3//f/9//3/
/f/9//7/AAABAAEAAQD///////8BAPz/+//7//r//v8AAAMABgAGAAUABAADAAMAAwAE
AAQAAgACAAEAAQADAAMABgAGAAQABAAEAAQABAAEAAYACAAIAAgACAAJAAkACQAJAAkA
CQALAAsACwAOAA4ADgAOAAwADAAOABAAFAAUABQAFAATABMAEgASABIAEQAQAA4AEQAU
ABYAGgAYABkAGQAYABgAGAAYABgAGQAYABcAFgAYABgAFgAWABUAEgARABEAEAAQABAA
EAAOAA4ADAALAAsACQAJAAcACAAIAAgACAAGAAUABAABAAMAAgACAAIAAAD//////v/+
//7//v/////////9//z/+//6//n/+P/6//z//f////3//f/9//z/+v/6//r/+v/6//r/
+v/6//n/+f/5//j/+v/6//v/+//7//v/+v/4//T/9//7//z//f/9//3//f/8//z//f/9
//v/+//7//v//P/9////AQD///7//v///wEAAQABAAEA//8AAAAA/////wAAAAD///3/
/f/9//3/AAACAAMABAACAAMAAwADAAEAAQAAAP//AQABAAEAAQD///////////3//f/9
//7//v/////////+//3//f/9//3//f/9//3/+v/6//v/+//7//z//P/8//3//f/8//z/
+f/4//f/9v/5//r/+//8//3//f/9//z/+f/5//r/+v/6//r/+v/6//j/+P/3//f/9//3
//j/+P/5//n/+P/4//b/+P/2//b/+f/5//j/+P/5//j/+P/4//j/+P/4//j/+P/4//b/
9v/2//b/9v/2//b/9v/4//j/+P/4//b/9v/2//b/+P/4//j/+P/2//T/8v/w//T/9v/4
//r/+v/6//r/+v/4//j/+P/4//j/+P/4//j/9v/2//b/9v/2//b/9v/2//b/9v/2//b/
9v/2//b/9v/4//j/+P/4//b/9v/2//b/9P/0//T/9P/2//b/9v/2//b/9v/2//b/9v/2
//b/9v/2//b/9v/2//T/9P/0//T/8v/y//L/8v/z//T/9f/2//f/+P/5//r/+f/4//f/
9v/2//b/9v/2//b/9v/2//b/9P/0//T/9P/2//b/9v/2//T/9P/0//T/9P/0//T/9P/0
//T/9P/0//b/9v/2//b/9P/1//X/9f/4//r//P/+//3/+//6//n//v8AAAEAAQABAAEA
AAAAAAAA///+//3//P/8//v/+P/3//f/9v/0//T/9f/3//j/9v/2//f/9//4//j/9v/1
//P/8//z//P/8P/w//D/7//v//D/8P/w/+7/7v/u/+7/8P/w//D/7//x//H/8f/x/+7/
7f/s/+v/7P/t/+7/8P/0//T/9P/1//X/9f/3//b/9P/1//r/BgAUACcAPgBZAH0ArwDh
AAIB/QDIAH4ASQAkAPn/zv+n/4P/bf9u/4T/nf+2/8v/2//l/+z/8//1//P/8v/y//L/
8f/y//T/9f/2//X/9P/z//L/9P/3//n/+v/4//j/+P/5//f/9//4//j/+P/4//j/+P/4
//j/+P/5//n/+f/5//n/+//7//v//P/7//v/+v/5//v/+//7//3/+//7//z//P/8//z/
/f/+/////////////////wAAAAAAAAAA//////7//f////7/AgAEAAYACAAHAAYABwAI
AAYABgAGAAcACQAJAAkACQAJAAsACwALAAwADAAMAAwADgAOABAAEgATABIAEQAQABEA
EwAUABYAFwAXABcAFgAYABoAGwAeAB4AHwAfAB4AIAAgACAAIAAiACIAIgAiACQAJAAi
ACIAJAAiACIAIwAiACAAHgAcAB4AIAAgACEAIAAfACAAHwAdABwAGwAaABgAFwAWABMA
EQAQABAAEAANAAsACgAIAAkACAAHAAcABgAFAAIAAAAAAAAAAAAAAP7//v/9//3//f/9
//3//P/8//z//P/8//r/+v/6//r/+v/7//z//P/6//r/+//7//n/+f/4//b/9P/3//v/
/P////////////z//P/9//3//f/9//3//f/9//3//v///////v/+/////f/9//3//f//
/wAAAAD//wEAAgACAAEA/////////////wAAAAAAAP7/////////AQABAAAA///9//3/
/f/9//3//f/9//3/+//7//v//P/9////AAABAAAA/////////f/9//3//f/6//r/+//7
//v//P/8//z//f/9//z//P/8//z//P/8//z//P/8//z/+//7//v/+v/7//v//P/8//r/
+v/6//r//P/8//v/+//5//n/+v/6//b/9f/z//L/9f/6//v//v/+//3/+//6//n/+P/4
//j/+v/6//r/+v/6//r/+P/4//j/+P/6//r/+v/6//j/+P/4//j/+v/6//r/+v/6//r/
+v/6//r/+v/6//r/+v/6//r/+v/4//j/+P/4//r/+v/6//r/+f/4//f/9v/4//j/+P/4
//j/+P/4//j/+f/6//v//P/6//r/+v/6//r/+v/6//r/+P/4//j/+P/4//j/+P/4//b/
9v/2//b/+P/4//j/+P/4//j/+P/4//j/+P/4//j/+v/6//r/+v/5//j/9//2//j/+P/4
//j/+P/4//j/+P/3//b/9f/0//b/+P/6//z/+//6//n/+P/6//r/+v/6//j/+P/4//j/
+P/4//j/+P/4//j/+P/4//b/9v/2//b/9v/2//b/9v/2//b/9v/3//n/+f/7//z//f/+
///////+////AQACAAIAAQD//////v/+//z/+//8//v/+//8//z/+v/5//n/9v/0//T/
9f/5//r/+v/6//n/9//1//L/8f/x//H/8//1//X/9P/0//L/8f/x//L/8v/y//L/8v/y
//L/8v/y//L/8f/x//H/8f/x//H/8f/v/+//7//v//H/8v/y//L/8v/z//P/8f/z//T/
9v/7/wYAEAAeAC8ARABdAHsApwDZAPYA6QC8AHoANQAOAAMA7P/F/6v/nf+S/5L/nf+s
/7f/xf/X/+T/8f/7//3/+//6//n/9//1//b/9v/2//j/+P/4//j/9//3//b/9P/2//b/
9v/3//f/9//4//j/+P/4//j/+P/4//j/+P/5//j/9//2//X/9v/3//j/+v/6//v/+//7
//r/+f/4//n/+f/5//r/+v/6//r/+//8//r/+f/4//f/+P/5//v//P/9//7//v////3/
/f8AAAAA///+//3//P/8//z//v8AAP7//v/+////AQABAAEAAQABAAMAAwADAAIAAgAC
AAIABAAEAAYACAAJAAgABwAGAAYABwAHAAgACQAJAAkACAAGAAgACQAMAAoACwALAAoA
CQAIAAcABgAHAAYABQAEAAcACAAHAAgABQACAAEAAQABAAAA///+//3//P/5//f/9//1
//X/8//y//L/8v/y//L/8f/w/+3/7v/u/+//8P/w/+//7//u/+7/7v/u/+//8P/x//D/
8P/w//D/8P/w//D/8P/v/+//8f/x//H/8P/u/+7/7v/u//D/8P/w//D/7f/t/+3/7P/t
/+7/8P/x/+//7//u/+z/6P/r/+//8P/y//P/9P/1//L/8v/z//P/8//z//P/8//z//P/
9P/1//P/8v/y//P/9f/1//X/9f/z//T/9P/z//X/9v/2//X/8//z//P/8//x//L/8v/y
//L/8//z//P/8//z//L/8f/z//P/8//z//P/8//z//P/7//v/+//8P/w//H/8f/x/+3/
6//q/+n/7P/t/+7/7//u/+7/7//v/+7/7v/t/+z/7f/t/+z/7P/q/+r/6v/q/+r/6v/q
/+r/6//r/+v/6v/p/+n/6v/q/+j/6P/o/+j/6P/o/+f/5//p/+n/6v/q/+n/6f/o/+j/
5v/o/+b/5v/n/+f/5v/m/+X/5P/k/+T/5v/i/+T/5P/k/+T/5f/m/+f/6P/o/+j/6P/o
/+b/5v/m/+b/5v/m/+b/5v/m/+b/5v/m/+T/5P/k/+T/5v/m/+b/5v/k/+T/5P/k/+T/
5P/k/+T/5P/k/+T/5P/k/+T/5P/k/+b/5v/m/+b/5P/k/+T/5P/k/+T/5P/k/+P/4v/h
/+D/4v/k/+b/6P/m/+b/5v/m/+T/5P/k/+T/5P/k/+T/5P/k/+T/5P/k/+L/4v/i/+L/
5P/k/+T/5P/k/+T/5P/k/+T/5P/k/+T/5P/k/+T/5P/i/+L/4v/i/+L/4v/i/+L/5P/k
/+T/5P/i/+L/4v/i/9//3v/d/9z/3//i/+X/6P/m/+b/5v/m/+X/5P/j/+L/4v/i/+L/
4//l/+X/5//o/+j/6P/o/+f/6v/r/+3/7v/u/+3/6//r/+r/6v/o/+f/5v/l/+X/5v/m
/+T/4//j/+T/4v/i/+P/4//k/+T/5P/l/+X/5f/k/+P/4f/f/9//3v/d/9v/2v/Z/9f/
1v/W/9j/2v/c/97/3v/e/97/3v/c/9v/2//b/9v/2//b/9v/2//b/9v/2//Z/9r/2v/a
/9r/2//d/9//4f/g/97/3//o//T/BAAXADAASwBxAKMA1QDwAOMApgBcACkABgDj/7z/
k/9z/1//Yv9y/4n/pP+3/8H/zf/Y/9//3//h/97/3v/e/93/3f/e/97/3v/h/+L/4//k
/+L/4//j/+L/4v/i/+L/4//j/+P/5P/k/+T/5P/k/+T/5P/k/+T/5f/l/+X/5f/l/+X/
5f/l/+b/5P/l/+X/5f/n/+f/5//p/+f/5//o/+j/5v/m/+f/6P/r/+v/6//r/+n/6f/q
/+r/6P/o/+f/5//o/+n/7f/u/+7/7v/u/+7/8P/w//L/9P/z//L/8f/x//P/8//z//P/
8f/z//P/8//0//T/9P/0//T/9P/2//j/+P/4//j/+P/6//v/+//8//////////7//v8A
AAEABAACAAMAAwACAAIAAgACAAIABQAGAAcACAAHAAYAAwACAP///P/7//v//v8AAAIA
BAACAAIAAAD//////f/9//v/+P/4//j/+P/2//X/9P/x//H/8P/w//D/7v/t/+3/7P/r
/+r/6f/p/+f/5//l/+T/5P/k/+T/5P/i/+L/4f/h/9//3//f/97/3//g/+H/4v/f/97/
3f/c/97/3//g/+D/3v/e/9//3//d/93/3P/a/9j/2//f/+D/3v/d/9z/2//d/97/4P/h
/+P/4//j/+P/4f/f/97/3f/e/97/3//h/+L/4//k/+X/4//k/+T/4//j/+T/5P/j/+P/
4//j/+P/5v/o/+n/6v/p/+n/6P/n/+j/6f/p/+n/6f/p/+n/6f/r/+v/6//r/+v/6//r
/+z/6v/r/+v/6//s/+v/6//r/+3/7f/t/+3/6v/q/+v/6//t/+7/7v/u/+//7//u/+7/
8f/y//P/9P/1//b/9//4//b/9f/0//L/9v/5//3/AAAAAAAAAAAAAAIAAgABAAEAAQAB
AAIAAgADAAMAAgACAAUACgALAA4AEwATABIAEgAUABQAFQAWABwAHgAeAB4AHgAeABwA
HAAcABwAGwAaABkAGAAVABQAEwASABQAFgAYABoAGQAYABcAFgAXABgAGQAaABoAGgAa
ABoAFwAWABUAFAASABIAEgASABEAEAAPAA4AEAAQABAAEAAOAA4ADgAOAA4ADgAOAA4A
DgAOAA4ADgAOAA4ADgAOABEAFAAXABoAJgAyAD4ASgBkAHwAlACsALsAygDZAOgAuwCO
AGEANAAYAPz/4P/E/8H/vv+7/7j/xv/S/97/6v/x//b/+/8AAP///v/9//z//f/+////
AAD+/w==
         </WaveFormData>
      </LeadData>
      <LeadData>
         <LeadByteCountTotal>10000</LeadByteCountTotal>
         <LeadTimeOffset>0</LeadTimeOffset>
         <LeadSampleCountTotal>5000</LeadSampleCountTotal>
         <LeadAmplitudeUnitsPerBit>4.88</LeadAmplitudeUnitsPerBit>
         <LeadAmplitudeUnits>��V</LeadAmplitudeUnits>
         <LeadHighLimit>2147483647</LeadHighLimit>
         <LeadLowLimit>268435456</LeadLowLimit>
         <LeadID>V3</LeadID>
         <LeadOffsetFirstSample>0</LeadOffsetFirstSample>
         <FirstSampleBaseline>0</FirstSampleBaseline>
         <LeadSampleSize>2</LeadSampleSize>
         <LeadOff>FALSE</LeadOff>
         <BaselineSway>TRUE</BaselineSway>
         <ExcessiveACNoise>FALSE</ExcessiveACNoise>
         <MuscleNoise>FALSE</MuscleNoise>
         <LeadDataCRC32>971166912</LeadDataCRC32>
         <WaveFormData>
/P/8//z//P/6//r/+v/6//z//P/8//z/+v/6//r/+v/4//j/+P/4//j/+P/4//j/9//2
//X/9P/3//j/+f/6//j/+P/4//j/9v/2//b/9v/0//T/9P/0//T/9P/0//T/9P/0//T/
9P/y//L/8v/y//L/8v/y//L/8v/y//L/8v/w//D/8P/w//L/8v/y//L/8P/w//D/8P/u
/+7/7v/u/+z/7P/s/+z/7v/w//L/9P/y//L/8v/y//D/8P/w//D/8P/w//D/8P/u/+7/
7v/u//D/8P/w//D/8P/w//D/8P/u/+7/7v/u//D/8P/w//D/8P/w//D/8P/w//D/8P/w
//D/8P/w//D/7v/u/+7/7v/w//D/8P/w/+7/7v/u/+7/8P/w//D/8P/u/+7/7v/u/+3/
7P/r/+r/7v/w//L/9P/z//L/8f/w//D/8P/w//D/8P/w//D/8P/u/+7/7v/u/+7/7v/u
/+7/7v/u/+7/7v/u/+7/7v/u//D/8P/w//D/7v/u/+7/7v/w//D/8P/w/+7/7v/u/+7/
7//w//H/8v/w/+7/7P/q/+z/7v/w//L/9P/0//T/9P/z//L/8f/w//D/8P/w//D/8P/w
//D/8P/u/+7/7v/u//D/8P/w//D/8P/w//D/8P/w//D/8P/w//D/8f/x//L/8v/x//H/
8//1//j/+P/5//r/+v/7//z//f/9//3//P/5//j/+P/3//b/9f/0//T/9P/0//P/8v/v
/+//7v/u//D/8//0//X/9//3//j/+P/0//H/8f/u/+3/7f/s/+v/6f/p/+n/6f/q/+r/
6v/q/+r/6v/q/+r/6v/q/+n/6f/r/+v/6//q/+r/6v/q/+r/6v/r/+v/7P/t/+3/7f/t
/+3/6P/h/9//4f/i/+//BgAfADgAXgCTAMwAAgEqAS8BBwHVAK4AgwBIAAcAzv+n/5n/
mP+k/7j/zf/c/+X/6//v//T/+P/5//j/9v/z//H/8f/x//H/8f/x//H/8f/x/+//7//v
/+//8P/x//L/8//x//L/8v/y//T/8//z//P/8//z//T/9P/y//L/8v/y//L/8v/z//P/
9v/2//b/9v/1//X/9f/2//b/9v/3//f/9f/0//X/9P/1//j/+f/6//r/+v/6//r/+P/4
//j/9//5//r/+v/7//v//P/8//z//P/9//7///8AAAAAAQABAAEAAQABAAEAAwADAAQA
BAAEAAQABAAEAAUACAAJAAkADAAMAA0ADQALAAsACwALAA4AEQARABEADwAPABAAEgAT
ABMAEwATABUAFgAWABYAFgAWABcAFwAVABUAFAATABYAFwAYABcAFAAUABQAFAAUABMA
EgASABMAFAATABQAEQAQABAADwAPAA4ADQANAAoACQAJAAkABwAFAAQAAwABAAAAAAAA
AAAAAAD+//3/+//7//v/+//6//n/9//3//v/+//5//n/+f/5//j/+P/4//j/+P/3//f/
+P/4//j/+P/4//j/+P/3//f/9//1//X/9//6//r/+//8//3//v/+//7///8AAP7//v/+
//7//P/8//z//P/8//z//v/+/wAAAAAAAAAA/v/+//7//v/+//7//v/+/wAAAAAAAAAA
/v////////8AAAAAAQADAAEAAQAAAAAAAgABAAEA/v8AAAAAAQABAP3//f/9/////f/9
//7//v/+//z//P/+//z/+//6//n/+v/6//v//P/6//r/+//7//n/+P/2//X/9v/3//j/
+v/9//3/+//7//v/+//6//r/+v/5//j/9//5//n/+P/4//b/9//3//b/9v/2//j/+P/4
//f/+P/5//j/+f/4//f/+v/6//n/+f/4//j/+P/4//f/+P/4//j/+P/4//j/+P/4//j/
+v/6//r/+v/4//j/+P/4//b/9v/2//b/+P/4//j/+P/2//b/9v/2//j/+P/4//j/+f/6
//v//P/7//r/+f/4//r/+v/6//r/+P/4//j/+P/4//j/+P/4//r/+v/6//r/+P/4//j/
+P/6//r/+v/6//n/+P/3//b/9//4//n/+v/4//j/+P/4//j/+P/4//j/+v/6//r/+v/5
//j/9//2//f/+P/5//r//P/8//z//P/6//r/+v/6//j/+P/4//j/+v/6//r/+v/4//j/
+P/4//r/+v/6//r/+P/4//j/+P/5//r/+//8//v/+v/5//j/+v/6//r/+v/6//r/+v/6
//z//P/8//z/+v/6//r/+//7//z//P/7//3///8BAAQAAwADAAMAAgAEAAYACAAJAAkA
CAAHAAYABAADAAIAAQACAAIAAgACAAEAAAD//////P/8//3//////////////wIAAgAA
AP3//f/6//n/+f/2//X/9f/1//f/9//4//j/+P/4//j/+P/4//j/+P/4//f/9//3//f/
9f/0//T/9P/3//j/+f/7//r/+v/6//n/+f/5//f/9P/v/+v/6//y//3/DgAjADwAYACL
ALoA9AAqAUEBLwEBAcwAmwB2AEsAEADd/8P/tP+y/7z/yf/S/93/6//1//7/AgAFAAUA
BAACAAEAAQABAAEAAQD//////////wEAAQABAAEA//////////8AAAIAAwAEAAQAAwAD
AAMAAwADAAQABAACAAIAAgACAAIAAgADAAMABAAEAAQABAADAAMAAwAEAAIAAgADAAMA
BAAEAAYABgAEAAYABgAGAAYABgAGAAYABgAGAAYABQAHAAgACAAJAAcACAAIAAgACAAJ
AAoACwAOAA4ADwAPAA0ADQANAA0AEQARABIAEgASABIAEgASABEAFAAVABUAFgAWABcA
FwAXABcAFwAXABgAGwAbABsAGQAZABoAHAAfAB8AHwAfAB4AHgAdABwAHAAcAB0AHQAd
AB0AHAAbABkAGQAZABcAEwASABEAEAATABMAEwAUABIAEgAQABAAEQAQABAADwANAAwA
CwALAAwACwALAAsADQALAAoACQALAAoACgAKAAgACAAGAAUABwAHAAcABwAIAAcABQAF
AAUABQADAAMAAwADAAIAAgAEAAQABAADAAEAAgACAAIAAgACAAIAAgADAAMAAwABAAEA
AwAGAAYABwAIAAkACgAJAAgACAAIAAgACAAIAAgACgAKAAoACgAIAAgACgAKAAwADAAM
AAwADAAMAAwADAAMAAwADAAMAA4ADgAOAA4ADAANAA0ADQANAAwADAANAAsACwAKAAoA
DAALAAsACAAKAAoACwALAAcABwAHAAkACQAJAAoACgAKAAgACAAKAAgABwAGAAUABgAG
AAcACAAIAAgACQAJAAgACAAHAAcABQAFAAUABgAFAAUAAwADAAQABQAFAAYABgAFAAQA
AwAFAAUABAAEAAIAAwADAAIABAAEAAYABgAFAAMAAwADAAEAAwADAAMABAAEAAMAAwAC
AAIAAgACAAEAAgACAAIAAgACAAEAAAD///7/AAAAAAAAAAABAAIAAwAEAAIAAgACAAIA
AgACAAIAAgAAAAAAAAAAAAIAAgACAAIAAAAAAAAAAAAAAAAAAAAAAAIAAgACAAIAAQAA
AP///v8AAAAAAAAAAAIAAgACAAIAAAAAAAAAAAACAAIAAgACAAAAAAAAAAAAAAAAAAAA
AAD///7//f/8////AAABAAIAAgACAAIAAgAAAAAAAAAAAAAAAAAAAAAAAAAAAAAAAAAA
AAAAAAAAAP7//v/+//7//v/+//7//v8AAAAAAAAAAP7//v/+//7//v/+//7//v8AAAAA
AAAAAP7//v/+//7//P/8//z//P/8//z//P/8//3//v///wAAAAAAAAAAAAD+//7//v/+
//z//P/8//3///8AAAAA///9////AQAEAAUABwAJAAoACQAKAAsACwAJAAgABwAGAAYA
BQAEAAMAAgACAAIAAgABAAAA//////7//v///wEAAQABAAEAAQACAAIAAAD9//r/9v/0
//P/9v/3//n/+//6//n/+f/4//j/+P/4//j/+P/4//j/+P/1//X/9f/1//f/9v/2//b/
9P/0//T/9f/1//b/9//3//f/+f/3/+7/6f/n/+v/9P8FABoAMwBQAHwAswDuACABPAEr
AfsAzQCmAHkAPgABAMz/p/+b/6L/tP/M/9//7P/z//n//f8AAAAAAQABAAAA/v/9//v/
+//7//v/+//7//v/+//9//3//f/9//v/+//7//v//f/+//7//v/8//v/+//7//v/+//8
//z//v/+//7//v/8//z//f/9//7//v/+//7//P/7//r/+v/9//7/AAABAAAAAAACAAIA
AQACAAEAAAACAAIAAgACAAIAAgACAAEAAQACAAIAAwADAAQABAAEAAQABQAGAAcABgAG
AAcABwAJAAkACQAJAAsACwAMAAwADgAOAA4ADgAOABAAEAAPABIAEgATABMAEwATABMA
EwASABUAFQAVABcAFwAYABoAHQAdAB0AHQAeAB4AHQAcABoAGgAbABsAHQAdABwAGwAZ
ABkAGQAXABYAFgAWABYAGAAXABYAFgAUABQAEgASABEAEAAQAA8ADwAOAA0ADQAKAAkA
CQAJAAkABwAGAAUAAwACAAIAAgACAAIAAAD//////////////f/7//j/9//7//v/+f/5
//v/+//6//r/+v/6//r/+f/5//r/+v/6//j/+P/4//j/9//3//f/9f/3//n//P/8//r/
+v/6//r/+v/6//v//P/8//z//P/8//7//v/+//7//P/8//7//v/+//7//v/+//7//v/+
//7//v/+//7//v/+//7//v/+//z//f/9//3//v/+////AQABAAEAAAAAAP7//f/9//r/
/P/8//3//f/7//v/+//9//3//f/+//7/+v/4//j/+v/6//n/+P/3//j/+P/5//r/+f/4
//j/9//2//b/9f/1//f/9//3//j/9//3//X/9f/0//P/8f/w//P/9f/3//n/+P/3//X/
9P/0//X/9f/0//L/8v/0//T/9f/z//P/8//x//P/8//z//T/9P/z//P/8P/w//D/8P/1
//T/8v/y//L/8v/0//T/9P/0//L/8v/y//L/8v/y//L/8v/y//L/8v/y//L/8v/y//L/
8f/w/+//7v/x//L/8//0//T/9P/0//T/8v/y//L/8v/y//L/8v/y//L/8v/y//L/8v/y
//L/8v/0//T/9P/0//P/8v/x//D/8f/y//P/9P/0//T/9P/0//T/9P/0//T/9v/2//b/
9v/1//T/8//y//P/9P/1//b/+P/4//j/+P/2//b/9v/2//b/9v/2//b/9v/2//b/9v/2
//b/9v/2//P/8v/x//D/8v/0//b/+P/2//b/9v/2//b/9v/2//b/9P/0//T/9P/2//b/
9v/2//b/9v/2//b/9v/2//b/9v/2//b/9v/2//b/9v/2//b/9P/0//T/9P/0//T/9P/0
//b/9v/2//f/9P/0//P/8f/y//X/+P/8//3///8BAAIAAQACAAMAAwABAAAA///+//7/
/f/8//v/+v/6//r/+v/5//j/9//3//b/9v/3//n/+f/5//n/+f/4//j/9v/z//H/7v/t
/+3/7v/t/+3/7f/t/+3/7v/u/+3/7P/r/+r/7f/u/+//8P/v/+//7//v/+//7v/u/+7/
7P/s/+z/7f/t/+7/7//v/+//7//v/+j/4f/f/+H/6P/x/wQAGwA2AFYAhQC8APIAIgEt
AREB3wCwAIkAYAAtAPD/wf+n/5r/nv+w/8P/0v/f/+n/7//0//j/+f/5//j/9v/1//X/
9f/1//X/9f/1//X/9f/0//P/8v/x//P/8//z//P/9f/2//b/9v/0//P/8//z//X/9f/2
//b/9v/2//b/9v/2//b/9//3//j/+P/4//j/9f/1//X/9v/2//b/9//3//T/9P/2//b/
9//6//v//P/8//z//P/8//z//P/8//v//f/+//7////+//7//f/8//z//f/+////AAAA
AAEAAQABAAEAAQABAAUABQAGAAYABAAEAAQABAAFAAgACQAJAAgACAAJAAkACgALAAwA
DQAMAA0ACwAJAAwADQAPABIAFQAVABUAFQAUABQAEwASABAAEAARABEAEQARABAADwAP
AA8ADwANAAwADAAMAAwACgAJAAgACAAIAAgABgAGAAcABgAGAAUAAwACAAEAAQAAAP//
/////wEA///+//3////+//7//v/8//z/+v/5//j/9//2//X/9v/3//f/+f/5//n/9//3
//X/9f/0//T/9v/2//b/9f/1//b/9v/2//b/9v/2//b/9f/1//X/8//z//X/+P/4//j/
+P/4//j/9v/2//f/+P/6//r/+v/6//r/+v/6//r/+P/4//r/+v/5//j/9//2//n/+v/7
//z//v/+//7//v/+//7//v/+//3//f/8//v/+//6//r/+//5//n/+P/4//r/+f/5//b/
9v/2//f/9//3//f/9//5//f/9//4//j/9P/y//L/9P/2//X/9P/z//X/9P/0//T/8//y
//L/8f/y//L/8f/x//H/8f/x//L/8v/x/+7/7f/w//H/8f/y//L/8f/w/+//8f/x//D/
8P/v/+//7v/s/+z/7P/u/+7/7//t/+3/7f/r/+3/7f/t/+7/7v/t/+3/7v/u/+7/7v/r
/+z/7P/s/+z/7P/s/+z/7P/s/+r/6v/q/+r/6v/q/+r/6v/q/+r/6v/q/+z/7P/s/+z/
7P/s/+z/7P/q/+r/6v/q/+z/7P/s/+z/6//q/+n/6P/q/+r/6v/q/+r/6v/q/+r/6v/q
/+r/6v/q/+r/6v/q/+n/6P/n/+b/6P/o/+j/6P/o/+j/6P/o/+j/6P/o/+j/6v/q/+r/
6v/p/+j/5//m/+T/5P/k/+T/5//o/+n/6v/q/+r/6v/q/+r/6v/q/+r/6f/o/+f/5v/o
/+j/6P/o/+j/6P/o/+j/6P/o/+j/6P/o/+j/6P/o/+j/6P/o/+j/6P/o/+j/6f/p/+r/
6v/p/+n/6//t//D/8v/z//T/9P/z//T/9f/1//X/9P/z//L/8P/v/+7/7f/t/+7/7//w
//D/8P/w//H/7v/u/+//8f/v/+//7//v//L/8v/w/+3/6//o/+f/5//m/+X/5f/l/+f/
5//o/+j/6P/o/+j/6P/o/+j/6P/o/+f/5//n/+f/6f/o/+j/6P/m/+b/5v/n/+n/6v/r
/+v/6//t/+3/6P/f/9n/2//i/+n/8v8DACIAQgBpAJwA0gAGAS0BLwEJAdYAowB6AFMA
IADn/8H/rv+o/6r/t//G/9H/2//j/+z/9P/5//n/+P/2//X/8//z//P/8//1//X/9f/1
//X/9f/1//X/9f/1//X/9f/1//b/9v/2//b/9f/1//X/9//3//j/+P/4//j/+P/4//f/
9v/2//X/+P/4//j/+P/3//f/9//4//f/9v/2//X/9//4//v//P/6//z//P/8//z//P/8
//z//P/8//z/+//9//7//v////3//v/+//7//v///wAAAQAAAAAAAQABAAEAAQABAAEA
BQAFAAYABgAIAAgACAAIAAgACgAKAAkACwAMAA4ADwANAA0ADQANAAwADwAPAA8AEgAT
ABUAGAAXABcAFwAXABgAGAAXABYAGAAYABkAGQAZABkAGAAXABUAFQAVABMAFAAUABQA
FAASABEAEAAQAA4ADgAMAAwADQAMAAwACwALAAoACQAJAAoACQAJAAkABwAFAAQAAwAF
AAQABAAEAAQABAACAAEAAAD///7//f/+//////8BAAEAAQD//////f/9//z//P/+//7/
/v/9//v//P/8//z//P/8//z//P/8//3//v/9//z//f////7/AAAAAAAAAAD+//7///8A
AAAAAAAAAAAAAgACAAIAAgACAAIABAAEAAQABAAEAAQABAAEAAQABAAEAAQABAAEAAQA
BAAEAAQABQAHAAgACQAHAAYABgAHAAUABQAEAAQABgAFAAUAAgACAAIAAwADAAEAAQAB
AAMAAwADAAQABAACAAAAAAACAAIAAQAAAP/////+//7//v/+//7///////7//v/9//3/
/P/7//r/+v/8//3//P/9///////+//7//v/9//z/+//9//3//P/8//r/+//7//r/+v/6
//z//P/9//v/+//7//r/+//6//n//P/8//v/+//6//r/+v/6//n/+v/6//r/+v/6//r/
+v/6//r/+P/4//j/+P/6//r/+v/6//r/+v/6//r/+v/6//r/+v/3//b/9f/0//b/+P/6
//z/+v/6//r/+v/6//r/+v/6//r/+v/6//r/+P/4//j/+P/4//j/+P/4//j/+P/4//j/
+P/4//j/+P/6//r/+v/6//r/+v/6//r/+P/4//j/+P/6//r/+v/6//r/+v/6//r/+v/6
//r/+v/4//j/+P/4//j/+P/4//j/9v/2//b/9v/3//j/+f/6//z//P/8//z/+//6//n/
+P/4//j/+P/4//j/+P/4//j/+P/4//j/+P/4//j/+P/4//j/+P/4//j/+P/4//j/+P/4
//j/+P/4//j/+P/5//n/+v/6//n/+f/7//3/AAAAAAAAAAD/////AwAFAAYABwAGAAUA
BAAEAAMAAgABAAAA/v/+//7//f/8//v/+//6//r/+//9//3/+//7//v//P/9//z/+v/7
//j/9//3//b/8//z//P/8//z//T/9P/0//L/8v/y//L/9P/0//T/8//z//P/8//z//D/
8P/w//D/8v/y//P/8//2//f/9//1//X/9//0/+//6f/l/+b/7/8AABMALgBOAHsAugD4
ACgBPwErAfsA1ACvAHgANwD6/8X/n/+U/57/sP/J/9z/6f/z//v/AAACAP///f/8//r/
+f/7//v/+//7//r/+f/4//f/+f/7//3////9//3//f/9//v//P/8//z//P/7//v/+//7
//v//P/8//7//v/+//7//v/+///////+//7//v/+/////////wAA/v/+//////8AAAAA
AgACAAIABAAEAAQAAwACAAEAAAABAAIAAwADAAIAAgABAAEAAwAGAAgACgAIAAkACgAL
AAoACgALAAsACwALAAsACwANAA0ADgAOAA4ADgAOAA4AEQAUABUAFQAUABQAFQAVABcA
FwAXABcAGAAbABsAGwAdAB0AHgAgAB8AHwAfAB8AIgAiACEAIAAhACIAJAAlACUAJQAk
ACMAIwAjACMAIQAeAB4AHgAeACAAIQAiACQAJAAkACIAIgAgAB4AHQAbAB0AHAAbABsA
GAAXABcAFwAWABMAEQAPAA0ADAAMAAwACwAKAAcABQAFAAUABQAFAAQAAwABAAEAAwAD
AAEAAQABAAEAAAAAAAAAAAAAAP////8AAAAAAAD+//7//v/+//3//f/9//v/+//9/wAA
AAACAAIAAgACAAAAAAABAAIAAgACAAIAAgACAAIAAgACAAIAAgAEAAQAAgACAAIAAgAE
AAQABAAEAAYABgAGAAYABAAEAAQABAAGAAcABwAHAAYABAADAAMABQAFAAQABAAEAAMA
AwAAAAIAAgADAAMAAQABAAEAAwAFAAUABgAGAAQAAgACAAQAAgABAAAA//////7//v/+
/wAAAAABAAEAAAAAAP////////////8AAP/////9//3///////7//v/9//3//f/9//3/
/f/8//z//v///////v/8//z//v/+//z/+f/4//f/+f/9////AQABAAAA/v/9//z//P/8
//z//f/+//z//P/8//z/+v/6//r/+v/8//z//P/8//r/+v/6//r//P/8//z//P/8//z/
/P/8//z//P/8//z//P/8//z//P/6//r/+v/6//z//P/8//z/+//6//n/+P/6//r/+v/6
//z//P/8//z//v/+//7//v/+//7//v/+//z//P/8//z//P/8//z//P/8//z//P/8//r/
+v/6//r//P/8//z//P/6//r/+v/6//z//P/8//z//v/+//7//v/9//z/+//6//z//P/8
//z//P/8//z//P/7//r/+f/4//r//P/+/wAA/v/+//7//v/+//7//v/+//3//P/7//r/
/P/8//z//P/8//z//P/8//z//P/8//z//P/8//z//P/9//3//v/+//3//f///wEAAgAC
AAMABAAEAAUABgAHAAkACQAIAAcABAAEAAMAAgACAAIAAwAEAAQAAwACAAEA///+//7/
//8DAAMAAwADAAEAAAD+//r/+v/7//n/+f/5//j/9//3//f/9//3//j/9v/2//b/9v/2
//b/9v/2//b/9f/1//X/9f/1//T/9P/0//T/9P/0//X/9f/2//f/9//5//f/9f/y/+3/
6f/t//b/AQAQACUAQABiAI8AwgD6ACgBMwEbAesAsAB/AGIAOQD+/9P/wf+2/7L/uv/H
/87/2f/n//H//P8CAAUABAACAP///f/9//3//f/9//3//f/9//3/+//7//v/+//7//v/
+//7//v//P/8//z//v/9//3//f/7//v//P/8//r/+v/6//r//P/8//3//f/8//z//P/8
//v/+//7//z//P/8//3//f/8//z//v/+//3//v/9//z//P/8//z//P/9//7/////////
AAAAAAEA//8AAAAAAAAAAAEAAgADAAIAAgADAAMAAwADAAMAAwAFAAUABgAGAAYABgAG
AAYABwAKAAsACwAKAAoACwALAA0ADQANAA0ADAAPAA8ADwAPAA8AEAASABEAEQARABEA
EQAQAA4ADAAMAAwADQANAA4ADwAPAA8ADgANAAwACQAIAAgACAAIAAcABQADAAIAAgAC
AAAAAAABAAAAAAD//////v/9//3//f/9//7///////3//P/7//z//P/9//7/AAAAAP7/
/f/9//3//f/9//z/+//5//n/+//7//n/+f/5//n/+P/4//r/+v/6//n/9//4//j/+P/6
//r/+v/6//n/+f/5//f/9//5//z//P/9//7///8AAP7//v///wAAAAAAAAAAAAAAAAAA
AAAAAAAAAAACAAIAAgACAAIAAgAAAAAAAAAAAAIAAgACAAIAAgACAAIAAgAAAAEAAQAB
AAMAAgACAAMAAQABAAAAAAABAAEAAgAAAAAAAAABAAEA////////AQD/////AAAAAP3/
+v/5//r//P/9//7///////7//v/+//z//P/9//3//v/+//3//f/7//v/+//8//3//f/7
//v//f/9//z//P/7//v/+//7//n/+f/4//j/+P/5//n/+P/6//r//P/8//v/+f/5//n/
+f/7//v/+//6//r/+f/5//j/+P/4//j/+f/4//j/+P/4//j/+f/6//v//P/8//z//P/8
//r/+v/6//r/+v/6//r/+v/6//r/+v/6//r/+v/6//r//P/8//z//P/6//r/+v/6//r/
+v/6//r/+v/6//r/+v/6//r/+v/6//z//P/8//z/+v/6//r/+v/6//r/+v/6//n/+P/3
//b/+P/6//z//v/8//z//P/8//z//P/8//z/+v/6//r/+v/6//r/+v/6//r/+v/6//r/
/P/8//z//P/6//r/+v/6//r/+v/6//r//P/8//z//P/6//r/+v/6//z//P/8//z//P/8
//z//P/6//r/+v/6//n/+P/3//b/+P/6//z//v/8//z//P/8//r/+v/6//r/+//7//z/
/P/9//3///8BAAMAAgACAAIABAAFAAYABwAHAAcABgAFAAQABAADAAIAAQAAAAAAAAAA
AP///v/9/////v/+/////////////////wAAAAD+//3//f/6//n/+P/2//T/8//x//H/
8f/y//X/9v/3//j/+P/4//j/+P/2//X/9f/1//X/9f/0//T/9v/2//b/9v/1//X/9v/3
//X/9f/3//f/9P/t/+n/5//s//f/CgAfADoAXACNAMYA/gAsATsBHQHpAMAAmQBoACsA
8P/B/6X/ov+q/7r/0f/i/+n/8f/7/wAAAgADAAEAAAD+//3//f/9//3//f/+////AAAB
AP/////////////////////9//7//v/+//////8AAAEAAQABAAIAAgAAAAAAAAAAAAAA
AAABAAEAAAAAAAAAAAABAAEAAQACAAIAAgADAAMAAAAAAAIAAgACAAQABAAEAAQABAAE
AAQAAgACAAIAAQAEAAYABwAJAAkACgAKAAoACAAJAAoACwAKAAoACwALAA0ADQANAA0A
DQANAA4ADgAQABAAEAAQAA8AEgATABMAFAAUABUAFQAXABcAFwAXABgAGwAbABsAGwAb
ABwAHgAfAB8AHwAfACAAIAAfAB4AHwAgACIAIwAhACEAIAAfAB4AHQAcABkAGgAcAB4A
IAAeAB0AHAAcABwAHAAaABoAGQAYABgAFwAXABYAFQAVABQAEwATABMAEwARABAADwAN
AAwADAAMAAsACgAHAAUABQAFAAUABQAEAAMAAQABAAEAAQD/////AAABAAEAAgABAAAA
///9/wAAAgADAAQAAwACAAEAAAD9//3//f/7//3///8CAAIAAQAAAP///v8BAAIABAAG
AAYABgAGAAYABAACAAAA/v8BAAIABQAGAAgACAAIAAgABgAGAAYABgAFAAQAAwACAAIA
AgACAAIABAAHAAkACwAIAAYABQAFAAcABwAGAAYABAADAAMAAAAEAAQABQAFAAUABQAF
AAcABQAFAAYABgACAAAAAAACAAQAAwACAAEAAAD+//3//P/9//7/AAABAP7//v/9//3/
/v///wAAAgABAAEA//////z/+//5//j/+//9////AQABAAEAAAAAAAAAAQABAAAAAAAA
AAIAAgABAP///////wEABQAHAAkADAAMAAsACwANAA4ADwAQABUAFgAWABYAFgAWABUA
FAATABIAEQAQAA8ADgAKAAgABgAEAAYACAAKAAwACgAKAAoACgAMAAwADAAMAAoACgAK
AAoACAAGAAQAAgACAAIAAgACAP///v/9//z//P/8//z//P/+//7//v/+//z//P/8//z/
/v/+//7//v/9//z/+//6//z//P/8//z/CgAWACIALgBNAGwAiwCqAMEA2ADvAAYB3wC4
AJEAagBGACIA/v/a/9X/0P/L/8b/zv/W/97/5v/s//D/9P/4//X/9P/z//L/9P/0//T/
9P/y/w==
         </WaveFormData>
      </LeadData>
      <LeadData>
         <LeadByteCountTotal>10000</LeadByteCountTotal>
         <LeadTimeOffset>0</LeadTimeOffset>
         <LeadSampleCountTotal>5000</LeadSampleCountTotal>
         <LeadAmplitudeUnitsPerBit>4.88</LeadAmplitudeUnitsPerBit>
         <LeadAmplitudeUnits>��V</LeadAmplitudeUnits>
         <LeadHighLimit>2147483647</LeadHighLimit>
         <LeadLowLimit>268435456</LeadLowLimit>
         <LeadID>V4</LeadID>
         <LeadOffsetFirstSample>0</LeadOffsetFirstSample>
         <FirstSampleBaseline>0</FirstSampleBaseline>
         <LeadSampleSize>2</LeadSampleSize>
         <LeadOff>FALSE</LeadOff>
         <BaselineSway>TRUE</BaselineSway>
         <ExcessiveACNoise>FALSE</ExcessiveACNoise>
         <MuscleNoise>FALSE</MuscleNoise>
         <LeadDataCRC32>157741703</LeadDataCRC32>
         <WaveFormData>
/v/+//7//v/+//7//v/+//z//P/8//z//P/8//z//P/8//z//P/8//z//P/8//z//P/8
//z//P/+//7//v/+//7//v/+//7//v/+//7//v/8//z//P/8//z//P/8//z//P/8//z/
/P/6//r/+v/6//r/+v/6//r/+P/4//j/+P/4//j/+P/4//r/+v/6//r/+P/4//j/+P/4
//j/+P/4//b/9v/2//b/+P/4//j/+P/4//j/+P/4//j/+P/4//j/+v/6//r/+v/5//j/
9//2//j/+P/4//j/+P/4//j/+P/4//j/+P/4//r/+v/6//r/+v/6//r/+v/8//z//P/8
//z//P/8//z/+v/6//r/+v/8//z//P/8//z//P/8//z//v/+//7//v/8//z//P/8//r/
+v/6//r//P/8//z//P/8//z//P/8//z//P/8//z//P/8//z//P/8//z//P/8//z//P/8
//z//P/8//z//P/8//z//P/8//7//v/+//7//v/+//7//v/+//7//v/+//z//P/8//z/
/v/+//7//v/+//7//v/+//7//v/+//7/AAAAAAAAAAD///7//f/8//7//v/+//7/AAAA
AAAAAAD+//7//v/+/wAAAAAAAAAA/v/+//7//v///////////wEAAQABAAIAAAAAAAEA
AwAGAAcACAAJAAkACQAKAAwADAAMAAsACwAJAAcABwAHAAgABwAHAAgACAAIAAgABwAF
AAUABAAEAAUABgAGAAYABwAHAAgACAAGAAQAAwAAAAAA//////7//P/8//v/+//+//7/
/v/+/////////////v/+//7///8BAAEAAQABAP///v/+////////////AAACAAAAAAD+
//7/9//t/+r/6v/o//P/BQAZADIAVgCJAL4A8wAlATsBMQEVAfgAygCOAFMAIAD4/+L/
3P/b/+P/8f/9/wAAAQAGAAkACgAKAAYABQADAAIAAgABAAAAAAABAAEAAQABAAEAAQAB
AAEAAgACAAMAAwABAAEAAQABAAIAAgACAAIAAgADAAMAAwACAAIAAgACAAIAAgADAAQA
BAAEAAMAAwADAAMAAwADAAQABAAEAAMAAQACAAMAAwAEAAQABQAFAAUABQAFAAUABAAE
AAIABAAEAAQABQAGAAQAAwADAAMABAAGAAkACwALAAsACwALAAkACQAJAAkACwAMAAwA
DAAMAAwADQANAA8AEAASABIAEgATABQAFAAUABQAFQAVABYAFwAXABcAFwAXABkAGQAZ
ABsAHAAcABwAHAAcABwAHgAeAB4AHwAfAB8AHwAeABwAHAAbABsAHQAdAB0AHQAdAB0A
HQAeAB4AHQAcABwAHAAcABwAHAAcABoAGAAXABUAFQAVABUAFQATABIAEQARABAAEAAP
AA4ADgANAAwACQAJAAgACAAGAAUABAAEAAYABgAFAAQABgAGAAYABgAEAAQABAAEAAIA
AgACAAIABAAEAAQABAAFAAUABQAFAAUABgAGAAYABgAHAAcACAAIAAgACAAKAAoACQAJ
AAoACAAHAAcABwAFAAUABgAGAAcABwAIAAkACAAJAAkACQAHAAcABwAHAAkACQAJAAkA
CAAIAAcABgAGAAcACAAJAAsACwAJAAkACgAKAAkACAAIAAgACQAJAAUABQAFAAUABQAF
AAUABQAGAAYAAgACAAMAAwAFAAUABQAFAAQAAwADAAEAAAAAAAEAAgACAAEAAAD/////
//8CAAIAAwADAAEAAQABAAEAAAAAAAAAAAAAAAAAAAD///7//v////////////7//v8B
AAEAAQABAP///////wAA/v/+//7////+//3//f/8//z//P/+//7//v/+//7//v/+//7/
/v/+//7//v/+//7//v/+//z//P/8//z//v/+//7//v/+//7//v/+//7//v/+//7/AAAA
AAAAAAD+//7//v/+//7//v/+//7//P/8//z//P/8//z//P/8//7//v/+//7//v/+//7/
/v/8//z//P/8//z//P/8//z//v/+//7//v/8//z//P/8//r/+v/6//r/+//8//3//v/7
//r/+f/4//r/+v/6//r/+v/6//r/+v/8//z//P/8//n/+P/3//b/9//4//n/+v/4//j/
+P/4//j/+P/4//j/+P/4//j/+P/6//r/+v/6//n/+P/3//b/+P/4//j/+P/6//r/+v/6
//r/+v/5//n/+f/5//n/+f/5//r/+v/6//v//f/+////AAABAAEAAQAAAAIAAgACAAEA
AQABAP////////7//f///wAAAAAAAP7//f/9//3//P/8//3//v/8//z/+//7//z//P/6
//j/+f/2//T/8//z//L/8v/y//P/8//0//T/8v/y//P/8//x//H/8P/w/+7/7//v/+//
7f/t/+3/7P/t/+//8P/x//H/8v/y//L/8v/y/+z/5f/f/9j/1P/Y/+P/8/8DABwAQgBx
AKIA1wAPATEBMwEdAfgAygCaAGsANgAEAOj/2v/T/9X/3f/h/+j/8f/0//X/+v/+//7/
/f/7//r/+v/5//j/+P/2//X/9P/z//X/9f/1//X/9f/2//j/+f/3//f/9//3//j/+P/4
//j/9v/3//f/9//4//j/+P/4//j/+P/5//r/+v/6//n/+f/5//n/+f/5//j/+P/4//f/
9//4//n/+f/6//r/+//7//v/+//7//v//P/8//r//P/8//z//f/+//7//f/9//3/+//8
//7/////////////////////////AQACAAIAAgACAAIAAwADAAMABAAGAAYABgAHAAgA
CAAIAAgACQAJAAoACwALAAsACwALAA0ADQALAA0ADgAOAA4ADgAOAA4ADAAMAAwADQAN
AA0ADQAMAAwADAALAAsACQAJAAkACQAJAAkACQAKAAgABwAGAAYACAAIAAgACAAGAAQA
AgABAAMAAwADAAMAAwABAAAA//////7//v/9//7//v/9//z/+f/5//j/+P/6//n/+P/4
//b/9v/1//T/9P/0//T/9P/0//T/9P/0//P/8v/x//D/8v/y//L/8v/z//P/8//z//H/
8v/y//L/9P/1//X/9v/0//T/9P/2//b/9f/1//b/+P/3//f/9//3//f/+P/4//r/+f/5
//n/+P/5//n/+f/7//v/+//7//n/+f/5//n/9//4//j/+P/3//f/9//3//f/9//1//X/
9v/2//X/9P/0//T/9f/1//P/8//z//P/9P/1//b/9//2//b/8v/y//P/8//1//X/8//z
//L/8f/y//H/8f/y//P/9P/0//P/9P/z//P/8//y//L/8//z//P/8//z//P/8v/y//L/
8v/y//L/8v/x//L/8v/z//P/8//z//L/8v/z//P/8//z//H/8f/x//L/8v/y//L/8//y
//H/8f/w//D/8P/w//D/8P/w/+7/7v/u/+7/8P/w//D/8P/y//L/8v/y//L/8v/y//L/
8v/y//L/8v/w//D/8P/w//D/8P/w//D/7v/s/+r/6P/o/+j/6P/o/+r/6v/q/+r/6v/q
/+r/6v/q/+r/6v/q/+z/7P/s/+z/6v/q/+r/6v/s/+z/7P/s/+r/6v/q/+r/7P/s/+z/
7P/s/+z/7P/s/+7/7v/u/+7/7v/u/+7/7v/s/+z/7P/s/+7/7v/u/+7/7v/u/+7/7v/u
/+7/7v/u/+7/7v/u/+7/7v/u/+7/7v/w//D/8P/w/+7/7v/u/+7/7P/s/+z/7P/u/+7/
7v/u/+7/7v/u/+7/7v/u/+7/7v/w//D/8P/w//L/8v/y//L/9P/0//T/9P/y//L/8f/x
//H/8f/x//H/8v/0//X/9v/1//f/+P/5//z//f/9//3//P/+//7//v/7//v/+//5//v/
+//6//n/9//4//j/+P/4//f/9//3//b/9v/3//j/+v/6//n/+f/6//r/+P/2//P/8P/u
/+3/7v/u/+//8P/t/+3/7v/u/+7/7v/v/+//7//v/+7/7v/u/+//7//v//H/8f/x//D/
7v/v/+//7//x//L/8v/y//D/8P/u/+P/2//Y/9b/3v/t////FQAyAFwAkQDGAPsAIwEr
ARUB+wDaAKYAagAzAAQA5P/U/9D/0//f/+v/8//2//n/+v/9//7//v/8//v/+f/4//j/
9//2//b/9//3//f/9//5//n/+f/5//b/9v/3//f/+f/5//n/+f/4//j/+P/4//j/+f/5
//n/+v/6//r/+v/4//j/+f/6//z//P/7//v/+f/5//n/+f/8//z//P/7//3//v//////
/P/8//3//f////////////7//v/8//7//v/+////AAAAAP//////////AAACAAMAAwAD
AAMAAwADAAMAAwADAAUABgAGAAYABgAGAAcABwAHAAgACgAKAAwADQAOAA4ADAAMAA0A
DQAOAA8ADwAPABEAEQATABMAEwAVABYAFgAWABYAFgAWABYAFgAWABcAFwAXABcAFgAW
ABYAFQAVABUAFQAVABUAFQAVABUAFgAWABUAFAAUABQAFAAUABQAFAASABAADwAPAA8A
DwAPAA8ADQAMAAsACwAKAAoACQAIAAgABwAGAAcABwAGAAYABQADAAEAAAACAAIAAQAA
AAAAAAAAAAAAAgACAAIAAgACAAIAAgACAAAAAAAAAAAAAAABAAIAAwABAAIAAgACAAIA
AwADAAQABAAEAAQABgAGAAUABQAGAAgABwAHAAcABQAFAAYABgAHAAcACAAJAAgACQAJ
AAkACQAJAAkACQAJAAkACQAJAAcACAAIAAgACQAJAAkACQALAAsACQAJAAoACgAJAAgA
CAAIAAkACQAJAAkACQAJAAkACQAJAAkACQAKAAcACAAHAAcACQAJAAkACQAIAAcACQAH
AAYABgAHAAgACAAHAAgABwAHAAcABgAGAAcABwAFAAUABQAFAAYABgAGAAYABgAGAAYA
BQAGAAYABwAHAAcABwAGAAYABQAFAAUABQAFAAUABQAGAAYABgAGAAcABQAFAAYABgAG
AAYABgAGAAYABgAGAAYABgAGAAYABgAGAAYACAAIAAgACAAGAAYABgAGAAYABgAGAAYA
BgAGAAYABgAEAAQABAAEAAUABgAHAAgABgAGAAYABgAIAAgACAAIAAgACAAIAAgACAAI
AAgACAAIAAgACAAIAAgACAAIAAgACAAIAAgACAAIAAgACAAIAAgACAAIAAgACAAIAAgA
CAAGAAYABgAGAAgACAAIAAgACgAKAAoACgAIAAgACAAIAAgACAAIAAgACAAIAAgACAAK
AAoACgAKAAgACAAIAAgACgAKAAoACgAIAAgACAAIAAoACgAKAAoACAAIAAgACAAIAAgA
CAAIAAgACAAIAAgACgAKAAoACgAIAAgACAAIAAgACAAIAAgACAAIAAgACAAGAAYABQAF
AAYABwAIAAkACAAIAAcABgAJAAsADAANABAAEQARABEAEgAUABQAFAASABEAEAANAA8A
DwAOAA0ACwAMAAwADAAKAAkACQAJAAoACgALAAwACgAKAAkACQAKAAoACAAGAAUAAgAA
AP/////+//7//v/9//3//v/+//7//v//////AQABAAAAAAD+//////////////////7/
/v/////////9//7//v/+//7//v/8//X/6f/k/+T/5v/v/wEAFQAsAE4AfQCuAOEAEQEv
ASkBDwHuAMQAlABhADAABgDq/97/2f/d/+X/7//2//v/AAADAAYABgAEAAMAAQAAAAIA
AQAAAAAAAQABAAEAAQD///////////7//v//////AQABAAEAAQAAAAAAAAAAAAAAAQAB
AAEAAAAAAAAAAAD+//7///8AAAIAAgABAAEA//////////8CAAIAAgABAAAAAAAAAP//
AAAAAAEAAQABAAEAAQABAAAAAAD+/wAAAgACAAMABAACAAEAAQABAAEAAgAEAAUABQAF
AAUABQAFAAUABQAFAAcACAAIAAgABgAGAAcABwAHAAgACgAKAAwADQAOAA4ADgAOAA8A
DwAQABEAEQARABEAEQATABMAEwAVABYAFgAUABQAFAAUABQAFAAUABUAFQAVABUAFAAU
ABQAEwATABMAEwATABMAEgARABAAEAAQAA8ADgAOABAAEAAQABAADgAMAAoACQALAAsA
CwALAA0ACwAKAAkACQAIAAgABwAIAAgABwAGAAMAAwACAAIAAgABAAAAAAACAAIAAQAA
AP7//v/+//7/AAAAAAAAAAD+//7//v/+//7//v/+//7////////////9//7//v/+//7/
/////wAA/v/+//7/AAAAAP////8AAAIAAQABAAEA/////wAAAAACAAEAAQABAAEAAQAA
AP//AAABAAIAAwAFAAUABQAFAAQABAADAAIAAwADAAMAAwABAAEA/////wAAAAD///7/
AAAAAAEAAQD//////////////////////v/+//r/+v/6//v//v////3//f/8//v/+//5
//j/+P/7//z//P/7//z/+//7//v/+v/6//v/+//5//n/+f/5//r/+v/6//r/+P/4//j/
9//2//b/9//3//X/9f/0//T/9f/1//X/9f/3//f/9//4//b/9v/2//f/9f/1//b/9v/0
//b/9v/2//b/9v/2//b/9v/2//T/9P/0//T/9P/0//T/9P/0//T/9P/0//T/9P/0//T/
9P/0//T/9P/0//T/9P/0//T/9P/0//T/8v/y//L/8v/y//L/8v/y//L/8v/y//L/8v/y
//L/8v/0//T/9P/0//P/8v/x//D/8v/y//L/8v/w//D/8P/w//D/8P/w//D/8v/y//L/
8v/w//D/8P/w//D/8P/w//D/8P/w//D/8P/w//D/8P/w//D/8P/w//D/7v/u/+7/7v/w
//D/8P/w/+7/7v/u/+7/7v/u/+7/7v/u/+7/7v/u/+z/7P/r/+v/7f/t/+3/7f/t/+7/
7v/u/+//8f/y//P/9P/1//X/9f/0//b/9v/2//X/9f/1//P/8//z//L/8f/z//T/9P/0
//L/8f/x//H/8v/y//P/9P/y//L/8f/x//L/8v/w/+7/7f/q/+j/5//l/+T/5P/k/+X/
5f/m/+b/5v/m/+f/5//n/+f/5v/m/+b/5//n/+f/5f/l/+X/5P/k/+X/5f/l/+f/6P/o
/+j/6P/o/+b/4f/Z/9L/zv/O/9P/3f/v/wYAIgBNAIIAswDnABcBKwEbAf4A1gCkAHUA
QgASAO7/2v/P/8n/y//V/97/4f/k/+v/8P/y//L/8f/v/+7/7v/t/+z/7P/t/+3/7f/t
/+3/7f/t/+3/7P/s/+3/7f/t/+3/7f/t/+z/7P/s/+z/7v/v/+//7//u/+7/7v/u/+7/
7v/v//D/8P/w/+//7//v/+//7//v/+7/7v/u/+3/7//w//H/8f/w//D/8f/x//H/8f/x
//H/8v/y//D/8v/y//L/8//0//T/8//z//P/8//0//b/9//3//f/9//3//f/9//3//f/
+f/6//r/+v/6//r/+//7//v//P/+//7//v///wAAAAAAAAAAAQABAAIAAwADAAMABQAF
AAcABwAFAAcACAAIAAoACgAKAAoACgAKAAoACwALAAsACwAKAAoACgAJAAkACQAJAAkA
CQAJAAkACQAKAAgABwAGAAYACAAIAAgACAAIAAYABAADAAUABQAFAAUABQADAAIAAQAB
AAAAAAD///7//v/9//z/+f/5//j/+P/6//n/+P/4//j/+P/3//b/9P/0//T/9P/2//b/
9v/2//b/9v/2//b/9v/2//b/9v/3//f/9//3//X/9v/2//b/+P/5//n/+v/4//j/+P/6
//r/+f/5//r//P/7//v/+//7//v//P/8//7//f/9//3//P/9//3//f/9//3//f/9//3/
/f/9//3//f/+//7//v/////////////////9//3//v/+//3//P/8//z//f/9//v/+//7
//v//f/9//3//f/8//z/+P/4//n/+f/7//v/+//7//r/+f/7//n/+P/4//n/+v/6//n/
+P/3//f/9//4//j/+f/5//n/+f/5//n/+P/4//j/+P/4//j/+P/3//b/9v/3//f/9//3
//b/9v/3//f/9//3//X/9f/1//b/9v/2//b/9//1//X/9v/2//T/9P/2//b/9v/2//b/
9v/2//b/9v/2//b/9v/2//b/9v/2//b/9v/2//b/+P/4//j/+P/2//b/9v/2//j/+P/4
//j/+v/6//r/+v/6//r/+v/6//r/+v/6//r/+P/4//j/+P/4//j/+P/4//j/+P/4//j/
+P/4//j/+P/6//r/+v/6//j/+P/4//j/+v/6//r/+v/6//r/+v/6//r/+v/6//r/+v/6
//r/+v/6//r/+v/6//r/+v/6//r/+v/6//r/+v/6//r/+v/6//z//P/8//z//P/8//z/
/P/6//r/+v/6//z//P/8//z//P/8//z//P/8//z//P/8//7//v/+//7//v/+//7//v/+
//3//f/9//3//f/9//3/AAAAAAAAAQABAAIAAwAEAAUABQAFAAYACgAKAAoACQAJAAkA
BwAHAAkACAAHAAcABwAGAAUABAADAAMAAwACAAQABQAGAAYABgAFAAUABgAIAAYABAAD
AAAA/v/9//3/+v/6//r/+f/5//r/+v/6//r/+//7//v//f/8//z//P/7//v/+//7//v/
+//6//r//f/9//3//f/8//z//v8AAP7//v/7//P/6v/k/+T/6f/1/wcAHAA6AGUAoADZ
AA0BNwFBAS0BFgH0ALgAdQA8AAwA6P/Y/9X/2//p//f/AAADAAYACQAMAAoACAAHAAUA
BAAGAAUABAAEAAQAAwACAAEAAgADAAQABQAEAAQABQAFAAUABQAFAAUABgAGAAYABgAE
AAUABQAFAAYABgAGAAYABgAGAAcACAAGAAYABQAFAAcABwAHAAcACAAIAAgABwAHAAgA
CQAJAAoACgALAAsACQAJAAkACQAKAAoACAAKAAgACAAJAAoACwALAAwADQALAAwADgAP
AA8ADwAPAA8AEQARABEAEQASABIAEQAQABIAEgATABMAFQAWABgAGAAWABcAGAAYABgA
GAAZABkAGAAZABkAGQAaABsAHgAfAB0AHwAgACAAIgAiACIAIgAkACQAJAAlACMAIwAj
ACIAJAAkACMAIwAjACMAIwAjACMAIwAjACQAJAAjACIAIgAiACIAIgAiACQAIgAgAB8A
HQAdAB0AHQAbABkAGAAXABcAFgAWABUAFAAUABMAEgARABEAEAAQABAADwAOAA4ADAAM
AAsACgAIAAgACAAIAAkACgALAAwACgAKAAoACgAIAAgACAAIAAcABwAHAAcACQAKAAoA
CgAKAAsACwAMAAoACgAKAAwADgANAA0ADgAMAAsACwALAAsACwAMAAwACgAJAAkACQAM
AA0ADQANAA0ADQANAA0ADQANAA0ADQANAA4ADgAOAAsACwALAAsACwALAAkACQAKAAoA
CQAIAAgACAAJAAkACQAJAAkACQAHAAcABwAHAAcACAAFAAYABQAFAAcABwAHAAcABgAF
AAYABQAFAAYABQAGAAYABQAGAAUABQAFAAQABAAFAAUAAwADAAMAAwACAAIAAgACAAQA
BAAEAAMAAwAEAAYABwAFAAUABAAEAAMAAwADAAMABQAFAAUABgADAAIAAQABAAEAAQAC
AAIABAAEAAIAAgACAAIAAAAAAAAAAAACAAIAAgACAAAAAAAAAAAAAgACAAIAAgACAAIA
AgACAAIAAgACAAIABAAEAAQABAADAAIAAQAAAAIAAgACAAIAAQAAAP///v///wAAAQAC
AAAAAAAAAAAAAgACAAIAAgAEAAQABAAEAAIAAgACAAIAAgACAAIAAgACAAIAAgACAAIA
AgACAAIAAgACAAIAAgACAAIAAgACAAQABAAEAAQABAAEAAQABAADAAIAAQAAAAIAAgAC
AAIAAAAAAAAAAAAAAAAAAAAAAAIAAgACAAIABAAEAAQABAACAAIAAgACAAAAAAAAAAAA
AQACAAMABAACAAIAAgACAAIAAgACAAEAAQABAAEAAQADAAMABAAEAAQABQAHAAgACQAK
AAsACwAJAAoADAAMAA4ADQANAA0ACwALAAsACgAJAAkACgAKAAwADAALAAsACwAKAAoA
CwAMAAwADAALAAkACgAKAAgABgAFAAIAAAD//////v/+/wAA/////wAAAgACAAIAAwAB
AAEAAQAAAAIAAgADAAMAAQABAAEAAQD+//7//////wAAAQADAAQABgAGAAIA/v/5//H/
7P/s//L/+f8FABkANgBcAIsAwAD1ACcBPwE5AR8B9ADAAJQAZwA2ABAA+v/s/+X/5//v
//f//P8BAAYACQAMAA4ADgANAAsACgAIAAcABgAGAAkACQAJAAkACAAHAAYABQAGAAYA
BwAHAAcABwAHAAcACAAIAAgACAAIAAkACQAJAAYABgAGAAYABwAIAAoADAAMAAwACwAL
AAkACQAJAAkACgAKAAoACQAJAAoACwALAAoACgALAAsACQAJAAkACQAKAAoACAAKAAwA
DAANAA4ADAALAAsACwALAAwADgAPABEAEQARABEAEwATABMAEwAUABQAEwASABQAFAAV
ABUAFQAWABgAGAAWABcAGAAYABgAGAAZABkAGgAbABsAGwAbABsAHQAdABsAHQAeAB4A
HAAcABwAHAAaABoAGgAbAB0AHQAdABwAGgAaABkAGQAXABcAFwAXABUAFQAVABYAFgAV
ABQAFAAUABQAFAAUABYAFAASABEAEwATABMAEwATABEAEAAPABEAEAAQAA8AEAAQAA8A
DgALAAsACgAKAAwACwAKAAoACgAKAAkACAAGAAYABgAGAAYABgAGAAYACAAIAAgACAAI
AAgACAAIAAcABwAHAAcACQAKAAoACgAIAAkACQAKAAoACgAKAAwADAALAAsADAAMAAsA
CwALAAsACwAMAAwADgANAA0ADQAMAA0ADQANAA0ADQANAA0ADQANAA0ADQALAAwADAAM
AAsACwALAAsADQANAAsACwAOAA4ADQAMAAoACgALAAsACQAJAAkACQAJAAkACQAJAAgA
CAAEAAQABAAFAAgACQAHAAcABgAFAAYABQAFAAYABQAGAAYABQAEAAMAAwADAAQABAAF
AAUABQAFAAUABQACAAIAAgACAAIAAgACAAEAAgACAAMAAwADAAMAAgACAAEAAQABAAEA
AQABAAEAAgACAAIAAgADAAEAAQACAAIAAgACAAIAAgACAAIAAgACAAIAAgACAAIAAgAC
AAAAAAAAAAAAAAAAAAAAAAACAAIAAgACAAAAAAAAAAAAAgACAAIAAgAAAAAAAAAAAAAA
AAAAAAAAAAAAAAAAAAAAAAAAAAAAAAIAAgACAAIAAgACAAIAAgACAAIAAgACAAIAAgAC
AAIAAgACAAIAAgACAAIAAgACAAAAAAAAAAAAAAAAAAAAAAAAAAAAAAAAAAAAAAAAAAAA
AgACAAIAAgAAAAAAAAAAAAAAAAAAAAAAAgACAAIAAgAAAAAAAAAAAAIAAgACAAIAAgAC
AAIAAgAAAAAAAAAAAAAAAAAAAAAAAQACAAMABAAEAAQABAADAAEAAQABAAEAAQABAAIA
AgACAAMABQAGAAUABgAHAAcACQAKAAwADAAMAAsACwALAAkACQAJAAgABwAHAAgACAAG
AAYABQAFAAUABAAEAAUABgAGAAYABQADAAQABAACAAIAAQD+//z/+f/5//j/+P/4//f/
9//4//j/+P/4//n/+f/5//n/+P/6//r/+//7//v/+//7//v/+v/6//v/+//7//v//P/8
//r//P/8//z/9//t/+b/4v/i/+v/+/8PACYARgB1AKwA3wATATMBLwEVAfoA0gCaAGEA
LgAEAOj/3P/Z/9//7//7/wAAAwAGAAkACgAKAAgABwAFAAQABgAFAAQABAAFAAUABQAF
AAUABQAFAAUABAAEAAUABQAFAAUABQAFAAYABgAGAAYABgAHAAcABwAGAAYABgAGAAYA
BgAHAAgACAAIAAcABwAJAAkACQAJAAgACAAIAAcACQAKAAsACwAMAAwADQANAA0ADQAN
AA0ADgAOAAwADgAMAAwADQAOABAADwAPAA8ADwAQABIAEwARABEAEQARABIAEwAUABUA
FQAWABYAFgAWABYAFwAXABcAGAAaABoAGgAbABwAHAAeAB4AHwAfACIAIwAjACMAIwAj
ACUAJQAjACUAJgAmACgAKAAoACgAKgAqACoAKwApACkAKQAoACoAKgApACkAKQApACkA
KQAnACcAJwAoACoAKQAoACgAKAAoACgAKAAoACYAJAAjACUAJQAlACUAJwAlACQAIwAj
ACIAIgAhAB4AHgAdABwAHQAdABwAHAAaABkAGAAYABgAGAAXABYAGAAYABgAGAAWABYA
FgAWABcAGAAZABoAGAAYABgAGAAVABUAFQAVABUAFgAWABYAFAAVABUAFgAZABoAGwAe
AB4AHQAdAB4AGwAZABgAFwAYABkAGwAcAB8AHwAgACEAIAAhACEAIQAfAB0AGwAZABsA
GwAbABsAHAAeAB8AIAAeAB0AHAAbABwAHQAcAB0AHQAcABoAGAAaABoAGwAbABoAGwAc
AB0AHgAfACAAIQAXAA4AAQD4/+j/2f/M/73/tv+x/6v/pf+n/6X/pP+k/6X/pv+m/6X/
p/+p/6z/r/+v/67/rv+t/67/r/+w/7H/tP+2/7j/uv++/8D/wv/D/8b/yP/L/83/z//R
/9L/1P/Y/9v/3v/h/+T/5//q/+7/8v/2//r///8AAAEAAwAEAAoACgAMAAwADAAMAAwA
DAAMAAwADgAOAA4ADgAMAAwADAAMABAAEgAUABYAFwAYABkAGgAbABwAHQAeAB4AHgAe
AB4AHAAcABwAHAAeAB4AHgAeABwAHAAcABwAHAAcABwAHAAeAB4AHgAeABwAHAAcABwA
HAAcABwAHAAaABgAFgAUABEAEAAPAA4AGAAiACwANgBVAHQAkwCyAMsA5AD9ABYB+ADa
ALwAngB/AGAAQQAiABoAEgAKAAIABgAIAAoADAAOABAAEgAUABMAEgARABAADwAOAA0A
DAAMAA==
         </WaveFormData>
      </LeadData>
      <LeadData>
         <LeadByteCountTotal>10000</LeadByteCountTotal>
         <LeadTimeOffset>0</LeadTimeOffset>
         <LeadSampleCountTotal>5000</LeadSampleCountTotal>
         <LeadAmplitudeUnitsPerBit>4.88</LeadAmplitudeUnitsPerBit>
         <LeadAmplitudeUnits>��V</LeadAmplitudeUnits>
         <LeadHighLimit>2147483647</LeadHighLimit>
         <LeadLowLimit>268435456</LeadLowLimit>
         <LeadID>V5</LeadID>
         <LeadOffsetFirstSample>0</LeadOffsetFirstSample>
         <FirstSampleBaseline>0</FirstSampleBaseline>
         <LeadSampleSize>2</LeadSampleSize>
         <LeadOff>FALSE</LeadOff>
         <BaselineSway>TRUE</BaselineSway>
         <ExcessiveACNoise>FALSE</ExcessiveACNoise>
         <MuscleNoise>FALSE</MuscleNoise>
         <LeadDataCRC32>764572402</LeadDataCRC32>
         <WaveFormData>
CgAKAAoACgAMAAwADAAMAAwADAAMAAwACgAKAAoACgAMAAwADAAMAAoACgAKAAoACgAK
AAoACgAMAAwADAAMAAsACgAJAAgACgAKAAoACgAIAAgACAAIAAgACAAIAAgACAAIAAgA
CAAIAAgACAAIAAoACgAKAAoACAAIAAgACAAIAAgACAAIAAgACAAIAAgABgAGAAYABgAI
AAgACAAIAAYABgAGAAYACAAIAAgACAAIAAgACAAIAAgACAAIAAgACgAKAAoACgAJAAgA
BwAGAAgACAAIAAgACAAIAAgACAAIAAgACAAIAAoACgAKAAoACAAIAAgACAAIAAgACAAI
AAoACgAKAAoACAAIAAgACAAKAAoACgAKAAgACAAIAAgACAAIAAgACAAKAAoACgAKAAgA
CAAIAAgACgAKAAoACgAIAAgACAAIAAoACgAKAAoACgAKAAoACgAIAAgACAAIAAgACAAI
AAgACAAIAAgACAAKAAoACgAKAAoACgAKAAoACAAIAAgACAAIAAgACAAIAAYABgAGAAYA
CAAIAAgACAAIAAgACAAIAAYABgAGAAYABwAIAAkACgAJAAgABwAGAAgACAAIAAgACgAK
AAoACgAJAAgABwAGAAcACAAJAAoACQAIAAcABgAIAAgACAAIAAYABgAHAAcABwAHAAcA
CQAMAA0ADgAOAA4ADwAPABAAEAAQABAAEAAPAA8ADwAOABAADwAPABAADgAPAA8ADgAM
AAwACwALAA0ADwAPAA8ADwAPABAAEAAOAAsACwAIAAUABQAEAAMAAwADAAMAAwACAAIA
AgACAAQABAAEAAQAAwADAAMAAwAFAAUABQAFAAMAAgACAAIAAwADAAQABAAIAAcABQAD
AAEA+//x/+//6//p//D/AwAVACsATgB9AK4A4gARAS8BKwEbAQAB1ACaAGcAPAAYAAEA
9v/z//X///8IAAwADQAPABAAEQATABAADgAMAAsACgAIAAcABwAHAAcABwAHAAcABwAH
AAcACQAKAAoACQAIAAgACQAKAAgACAAHAAcACAAIAAcABwAHAAcABwAIAAcABwAGAAYA
CAAIAAcABwAJAAkACgAKAAsACwAKAAoACAAIAAgACAAJAAoACgAKAAsACwALAAsACQAJ
AAkACQAKAAoACgALAAkACQAJAAsADAANAA4ADwARABEAEQARABAAEAAQAA8AEAARABIA
EwARABIAEwATABQAFQAVABYAGAAZABkAGQAZABkAGQAZABwAHgAfAB8AHwAfACAAIAAg
ACEAIwAkACUAJQAkACQAJAAlACYAJgAoACgAKQApACUAJAAkACQAJgAmACYAJgApACkA
KAAoACgAKAAoACgAKAAoACgAJgAlACUAJAAkACMAIQAgAB8AHgAdABwAGgAaABkAGAAX
ABcAFwAWABQAEwARABAADwAPAA4ADQANAA0ADgANAAwADgAOAA4ADgAOAA4ADQAMAAkA
CQAKAAoACgAKAAoACwAMAAwACwALAAsACwALAAsACgAKAAsADAAOAA0ADQANAA0ADQAN
AA4ADQANAA0ADQALAAsADAAMAA4AEAAQABAADgAOAA0ADQAMAA0ADQAMAA4ADQANAA0A
DQAMAAwADAAPAA8ADwAPAA8ADwANAA0ADQANAA0ADgAMAAsACwALAAcABwAIAAkABwAH
AAcADAAPAAwACQAFAAUABgAIAAkACQAJAAkACQAHAAUABQAFAAcABwAHAAcABgAFAAQA
AgACAAMABAAFAAYABgAGAAUABAADAAMAAwACAAIAAgACAAIAAQAAAAAAAAAAAAAAAQAD
AAMAAwACAAEAAQABAAAAAAABAAIAAgAAAAAA///+//7//v8AAAAAAAAAAAAAAAAAAAAA
AAAAAAAAAAD+//7//v/+//z//P/8//z//v/+//7//v/+//7//v/+//7//v/+//7/AAAA
AAAAAAD///7//f/8//z//P/8//z/+v/6//r/+v/8//z//P/8//7//v/+//7//P/8//z/
/P/8//z//P/8//z//P/8//z//P/8//z//P/8//z//P/8//r/+v/6//r//P/8//z//P/7
//r/+f/4//r/+v/6//r/+v/6//r/+v/6//r/+v/6//n/+P/3//b/9//4//n/+v/4//j/
+P/4//j/+P/4//j/+P/4//j/+P/6//r/+v/6//n/+P/3//b/9v/2//b/9v/3//j/+f/6
//j/+P/4//j/+P/4//j/+P/5//n/+f/5//n/+//8//3//v/+//7////9//7//v/+//7/
/v/9//3//f/8//z/+//9//7//v////3//P/8//z/+//7//v//f/9//3/+//7//z//P/6
//f/9//0//H/8f/y//H/8f/x//H/8f/y//L/8v/y//L/8v/w//D/7//v/+//7//v/+//
7//v/+//7v/w//D/8f/x//D/8P/w//H/8//v/+v/4//d/9f/0//T/9z/6//7/xEANgBj
AJQAxgD7AB8BJQEVAfYAyACUAGUAOAAQAPX/5P/b/9v/4f/o/+7/8f/1//j/+//9//3/
/P/7//v/+v/4//f/9//2//X/9P/z//P/8//z//P/9f/2//b/9f/2//b/9//4//b/9v/1
//X/9v/2//X/9f/1//X/9f/2//f/9//2//b/9v/2//X/9f/z//P/9P/0//X/9f/0//T/
9P/0//T/9P/3//j/+P/4//f/9//3//f/9f/1//X/9f/1//b/9//5//f/9//3//n/9//3
//f/9//5//n/+f/5//n/+v/7//v//f/9//3//f/7//z//f/9//7//////wAAAgADAAMA
AwADAAMAAwADAAQABgAHAAcABQAFAAYABgAGAAcACQAKAAsACwAKAAoACAAJAAoACgAK
AAoACwALAAkACAAIAAgACAAIAAgACAAJAAkACAAIAAgACAAIAAgACAAIAAgABgAFAAUA
BAAEAAQAAwADAAMAAgABAAAA/v/8//v/+v/5//n/+f/4//b/9v/1//X/9f/1//T/8//z
//L/8v/w/+7/7v/u/+7/7v/x//L/8v/y/+3/7f/u/+7/7v/u/+7/7//w//D/7//v/+//
7//v/+//8v/y//P/9P/y//H/8f/x//H/8f/x//L/9f/1//X/9f/z//P/9P/0//b/+P/4
//j/9v/2//X/9f/3//n/+v/6//j/9//3//f/9//2//b/9v/3//f/9//3//f/9//1//X/
9f/1//X/9v/2//X/9f/1//X/9f/2//f/9f/1//X/+v/9//r/9//z//T/9P/1//X/9f/1
//X/9f/1//P/8//z//X/9f/1//X/8//z//P/8v/z//P/8//z//T/9P/0//P/8v/x//H/
8f/y//L/8v/y//L/8f/w//D/8v/y//L/8//1//X/9f/0//H/8f/x//D/8v/z//T/9P/y
//L/8f/w//D/8v/y//L/8v/y//D/8P/w//D/8v/y//L/8v/0//T/9P/0//L/8v/y//L/
9P/0//T/9P/y//L/8v/y//T/9P/0//T/9P/0//T/9P/0//T/9P/0//b/9v/2//b/9P/0
//T/9P/y//L/8v/y//T/9P/0//T/8v/y//L/8v/0//T/9P/0//L/8v/y//L/8v/y//L/
8v/y//L/8v/y//T/9P/0//T/9P/0//T/9P/y//L/8v/y//T/9P/0//T/9P/0//T/9P/y
//L/8v/y//T/9P/0//T/8v/y//L/8v/0//T/9P/0//L/8v/y//L/8v/y//L/8v/0//T/
9P/0//L/8v/y//L/9P/0//T/9P/0//T/9P/0//T/9P/0//T/9v/2//b/9v/0//T/9P/0
//T/9P/0//T/9v/3//j/+f/3//n/+v/7//7//v/+/////f/+//7//v/+//7//f/9//3/
/P/8//v/+//8//z//f/7//r/+v/6//v/+//7//3///////3//f/+//7//P/5//f/9P/x
//H/8f/x//L/8//z//P/9P/0//T/9P/0//T/9P/0//P/8//z//P/8//z//X/9f/1//T/
8v/y//P/8//y//L/8v/z//P/8//v/+X/3f/Z/9X/2//o//n/DQApAFAAgQCyAOYADwEb
AQ8B/QDcAKoAcgBBABoA/P/r/+T/4//p//X//P/8//3///8CAAEAAQABAAAA//////z/
+v/5//n/+//7//v/+//7//v/+//7//v//P/8//v//P/8//3//v/8//z/+//7//z//P/7
//v//f/9//3//v/9//3//P/8//7//v/9//3/+//7//z//P/9//3//P/8//7//v/+//7/
/f/+//7//v////////////3//f/9//3//v/+//7///////////8BAP//////////AAAB
AAIAAwABAAIAAwADAAMAAwADAAMAAwAEAAUABQAEAAUABQAGAAcACQAKAAsACQAJAAkA
CQAKAAwADQANAA0ADQAOAA4ADAANAA8AEAATABMAEgASABAAEQASABIAFAAUABUAFQAV
ABQAFAAUABQAFAAUABQAFQAVABQAFAAUABQAFAAUABQAFAAUABIAEgATABMAFAATABEA
EAAPABAADwAOAAwADAALAAoACQAJAAkACAAGAAYABQAFAAUAAwACAAEAAQABAAIAAQAA
AAAAAAAAAAAA//8AAAAAAAD+////AQACAAEAAAD/////AgACAAEAAQD//////////wAA
AAABAAIABAADAAMAAwADAAMAAwAEAAUABQAFAAUAAwADAAQABAAEAAYABgAGAAYABgAF
AAUAAwAFAAYABgAIAAcABwAHAAcABgAGAAYABwAHAAcABwAJAAkABwAHAAUABQAFAAYA
BgAFAAUABQADAAMABAAFAAQAAwACAAYACAAGAAQAAQAAAAAAAQABAAEAAQABAAEAAQD/
//////////////////////////7//f/9//3//f8AAAAAAAD///7//f/9//3//P/8//z/
/P/+//3//P/8//z//P/8//3//f/9//3//P/9//3//f/8//r/+//8//z//f/+//7//v/+
//7//v/+//7//v/+//7//v/+//7//v/+//7//v/+//7//v/8//z//P/8//z//P/8//z/
/v/+//7//v/9//z/+//6//v//P/9//7//P/8//z//P/+//7//v/+//7//v/+//7//P/8
//z//P/8//z//P/8//z//P/8//z//v/+//7//v/+//7//v/+//z//P/8//z//v/+//7/
/v/8//z//P/8//z//P/8//z//v/+//7//v/8//z//P/8//7//v/+//7//P/8//z//P/+
//7//v/+//7//v/+//7//P/8//z//P/+//7//v/+/wAAAAAAAAAA/v/+//7//v8AAAAA
AAAAAP7//v/+//7/AAAAAAAAAAAAAAAAAAAAAAAAAAAAAAAAAAAAAAAAAAD+//7//v/+
/wAAAAAAAAAAAAD///7//f/+/wEAAwAFAAgACAAIAAkACQAKAAoACgAIAAgABwAHAAcA
BgAGAAUABwAIAAgACQAIAAYABQAEAAUABQAFAAcABwAHAAUABQAEAAQAAgD//////P/5
//n/+v/5//n/+f/5//n/+v/6//z//P/8//z//P/8//v/+//7//v/+//7//3//f/9//z/
+v/6//v/+//8//z//P/9//3/+f/3//H/5//h/+H/4f/o//f/CwAfAD4AbQCeAM4AAQEf
AR8BDQHyAMYAlABlADoAFgD9/+7/5//n/+v/9P/6////AwAGAAcABQAFAAQAAwADAAIA
AAD/////AAABAAIAAwACAAEAAAD/////AAAAAP////8AAAIABAADAAIAAAD/////AAAA
AAEA////////AAABAAEAAAAAAAIAAgABAAEAAQABAAIAAgADAAMAAgACAAAAAAAAAAAA
AQACAAIAAgADAAMAAwADAAMAAwADAAMABAAEAAQABQAFAAUABQAHAAUABQAFAAUABwAH
AAcABwAFAAYABwAHAAgACQAKAAsACQAKAAsACwAMAA0ADQAOABAAEQARABEADwAPAA8A
DwASABQAFQAVABUAFQAWABYAGAAZABsAHAAbABsAGgAaABgAGQAaABoAGgAaABsAGwAa
ABoAGwAcAB4AHgAeAB4AHgAdABsAGgAcABwAHAAcAB4AHgAeABwAGQAZABgAGAAYABcA
FwAXABgAFwAWABQAEgARABAADwAPAA8ADgAMAAwACwALAAsACwAKAAkACQAJAAoACQAI
AAgACAAIAAgABwAIAAgACAAFAAUABgAGAAYABgAGAAcACgAKAAkACQAJAAkACQAJAAoA
CgALAAwACgAJAAkACQALAAsACwAMAAsACwALAAsACQAJAAoACgAKAAwADAAMAAoACgAJ
AAkACwANAA4ADgAPAA8AEAARAA8ADgAOAA4ADwAPAA8ADwANAA0ACwALAAkACQAJAAoA
CwALAAwADQAJAAkACgALAAkACQAJAA4AEQAOAAsABwAIAAgACQAJAAkACQAJAAkABwAF
AAUABQAGAAcACAAJAAkACQAJAAgACQAJAAkACQAJAAgABwAFAAYABQAFAAUABgAGAAYA
BgAEAAMAAgACAAQABAAEAAUABwAHAAcABgAHAAcABwAGAAQABQAGAAYABgAGAAUABAAC
AAQABAAEAAQABAAEAAQABAAEAAIAAgACAAIABAAEAAQABAACAAIAAgACAAIAAgACAAIA
AAAAAAAAAAACAAIAAgACAAQABAAEAAQAAwACAAEAAAAAAAAAAAAAAAIAAgACAAIAAgAC
AAIAAgAEAAQABAAEAAEAAAD///7///8AAAEAAgAAAAAAAAAAAAAAAAAAAAAAAgACAAIA
AgABAAAA///+/wAAAAAAAAAA/v/+//7//v8AAAAAAAAAAAAAAAAAAAAA///+//3//P/+
//7//v/+//7//v/+//7//v/+//7//v/+//7//v/+//z//P/8//z//P/8//z//P/7//v/
+//7//3///8AAAEABAAEAAQABQAEAAQAAwACAAQABAADAAMAAwACAAIAAQADAAQABAAF
AAMAAgACAAIAAQABAAEAAwADAAMAAQABAAIAAgAAAP3/+//4//X/9f/2//X/9f/1//P/
8//0//T/9P/0//T/9P/0//T/8//z//P/8//z//P/8//z//P/8v/w//D/8f/x//T/9P/0
//X/8//z//H/6//j/93/2//X/9r/4//z/wkAJABNAH4ArgDjABEBKQEhAQoB5ACwAH0A
TgAmAAcA9P/p/9//3//m/+7/8f/z//r//f////7//P/6//n/+P/2//X/9f/3//f/9//3
//X/9f/1//X/8//0//T/8//0//T/9f/2//T/9P/z//P/8//0//T/9f/z//P/8//0//X/
9f/0//T/9v/2//X/9f/z//P/9P/0//X/9f/0//T/9v/2//b/9v/2//b/9f/0//T/9f/2
//f/9f/1//X/9f/2//b/9v/3//X/9f/1//f/9//3//f/9//5//n/+f/5//f/+P/5//n/
+v/7//z//f/7//z//f/9//7//////wAAAgADAAMAAwABAAEAAQABAAQABgAHAAcABwAH
AAgACAAGAAcACQAKAAsACwAKAAoADAANAA4ADgAQABAAEQARABEAEAAQABAAEAAQABAA
EAARABEAEAAQABAAEAAQABAAEgASABIAEAAPAA8ADgAOAA4ADQANAA0ADAALAAoACAAG
AAUABAADAAUABQAEAAIAAAD///////////7//f/9//7//v/8//r/+v/6//r/+v/7//z/
/P/8//v/+//8//z/+v/6//r/+//+//7//f/9//v/+//7//v//v/+////AAD+//3//f/9
/////////wAAAQABAAEAAQABAAEAAgACAAIABAAEAAQABgAGAAUABQADAAUABgAGAAgA
BwAHAAcABwAGAAYABgAJAAkACQAJAAkACQAHAAcABwAHAAcACAAIAAcABwAHAAUABQAG
AAcABwAHAAcADAANAAoABwADAAQABAAFAAUABQAFAAUABQAFAAMAAwADAAMAAwADAAMA
AQABAAEAAAD//////////wAAAAAAAP///v/9//3//f8AAAAAAAAAAP7//f/8//z//P/8
//z//f/9//3//f/8//v/+//7//r//P/9//7//v/8//z/+//6//r/+v/8//z//P/8//z/
/P/8//z/+v/6//r/+v/8//z//P/8//r/+v/6//r//P/8//z//P/6//r/+v/6//r/+v/6
//r//P/8//z//P/6//r/+v/6//z//P/8//z/+//6//n/+P/4//j/+P/4//r/+v/6//r/
+v/6//r/+v/7//z//f/+//z//P/8//z//P/8//z//P/8//z//P/8//r/+v/6//r//P/8
//z//P/6//r/+v/6//j/+P/4//j/+P/4//j/+P/4//j/+P/4//r/+v/6//r/+f/4//f/
9v/4//j/+P/4//r/+v/6//r/+P/4//j/+P/4//j/+P/4//j/+P/4//j/+P/4//j/+P/4
//j/+P/4//b/9v/2//f/+P/5//r/+//7//z//f/+//7//v//////AgACAAIAAgAAAP//
/////wAAAAD////////+//7//f/8//z//P/7//3//f/////////9//3//v////7//P/9
//r/9//3//b/8//z//P/8//z//T/9P/0//T/9P/0//T/9P/z//P/8//z//P/8//z//P/
8//y//L/9P/1//X/9v/0//b/9//3//X/8//x/+n/4f/b/9f/2P/j//P/BwAiAEsAfgC0
AOcAEQEjARkBCAHoALIAdQBCABoA+f/m/9//3//n//L/+v/9////AAABAP///f/8//v/
+//8//r/+f/5//f/9//3//f/+f/5//n/+f/5//r/+v/5//j/+P/5//r/+P/4//f/9//2
//b/9f/1//f/9//3//j/9//3//b/9v/2//b/9f/1//f/9//4//j/9//3//b/9v/2//b/
9v/2//f/+P/4//j/9//3//f/9//3//f/9//3//b/9v/2//f/+f/5//n/+//5//n/+f/5
//n/+f/5//n/+f/6//v/+//7//v/+//7//v//P/9//3//v//////AAD+/////////wAA
AQACAAMAAwAEAAQAAwAFAAUABgAGAAQABQAHAAgACQAJAAgACAAKAAsADAAMAA0ADAAM
AAsACgAKAAsADAAMAAwADAAMAA0ADQAMAAwADAAMAAwADAAKAAoACgAIAAkACQAIAAgA
CAAHAAcABwAEAAMAAgAAAAAA///+//3//f/9//z/+v/8//v/+//7//r/+P/2//X/9P/0
//L/8P/w//D/8P/w//H/8v/y//L/8f/x//L/8v/w//D/8P/x//H/8P/u/+3/7v/v//D/
8f/w//D/8f/y//L/8f/x//H/8f/x//H/8v/y//H/8P/v//H/8f/y//L/7//w/+//7v/v
//D/8P/x/+//8f/y//L/8P/v/+//7//w//D/8f/y//D/7//u/+3/7f/t/+v/6//r/+v/
6//s/+r/6f/p/+n/6f/p/+r/6//q/+n/6P/s/+7/7P/q/+f/5P/k/+X/5f/j/+P/4//j
/+T/4//k/+X/5f/l/+X/5f/j/+P/4//i/+H/4f/h/+H/4v/i/+L/4f/g/9//3//f/97/
3v/e/97/4f/h/+H/4v/i/+L/4v/j/+L/4f/g/97/3v/f/+D/4P/f/9//3//e/97/3v/d
/9z/4P/g/97/3v/e/97/3P/c/9z/3P/e/97/3v/e/93/3P/b/9r/2//c/93/3v/c/9z/
3P/c/9z/3P/c/9z/3f/e/9//4P/d/9z/2//a/9z/3P/c/9z/2//a/9n/2P/Z/9r/2//c
/9v/2v/Z/9j/2v/a/9r/2v/b/9z/3f/e/93/3P/b/9r/2P/Y/9j/2P/Y/9j/2P/Y/9j/
2P/Y/9j/2v/a/9r/2v/Y/9j/2P/Y/9n/2v/b/9z/3P/c/9z/3P/b/9r/2f/Y/9n/2v/b
/9z/2//a/9n/2P/Z/9r/2//c/9z/3P/c/9z/3P/c/9z/3P/a/9r/2v/a/9j/2P/Y/9j/
2v/a/9r/2v/a/9r/2v/a/9j/2P/Y/9j/2P/Y/9j/2P/Y/9n/2f/Z/9n/2f/b/9z/3f/e
/97/3v/f/9//4P/g/+D/4P/g/9//3v/d/9v/2v/a/9v/3f/e/9//3//e/97/4P/f/9//
3//h/+H/4f/f/93/3v/e/9z/2f/Z/9b/0//T/9L/0f/R/9H/0f/R/9L/0//U/9X/1v/U
/9T/1P/T/9P/0//T/9P/0//T/9P/0//R/9D/z//P/9D/0v/T/9T/1f/T/83/yf/H/8H/
uf+3/7n/vv/L/9//9/8cAE0AgAC0AOcAAQH/AOkAwACKAFoALwAGAOb/0//C/7n/uf/B
/8j/zv/T/9X/2P/X/9n/2f/Y/9f/1//U/9L/0f/R/9L/0//U/9X/1P/T/9L/0f/R/9L/
0v/R/9L/0v/T/9T/0v/S/9H/0f/S/9L/0f/R/9D/z//O/87/0P/R/9H/0v/S/9L/0f/R
/8//z//Q/9D/z//P/87/zv/O/87/zv/O/9H/0v/S/9L/z//P/8//z//P/8//z//P/9D/
0P/Q/9H/0P/P/87/z//P/8//z//P/9H/0f/R/9H/z//Q/9H/0f/R/9H/0f/R/9H/0v/T
/9P/1P/V/9X/1v/W/9f/1//X/9X/1f/V/9X/1v/Y/9n/2f/Z/9n/2v/a/9j/2f/b/9z/
3P/b/9n/2P/Y/9n/2v/a/9r/2v/b/9v/1//W/9b/1v/Y/9j/2P/Y/9j/1//V/9T/1P/U
/9T/1P/W/9b/1v/U/9P/0//S/9L/0v/R/9H/0f/P/83/y//I/8f/x//H/8f/x//H/8b/
xP/C/8H/wf/B/8H/wP+//7//wP/A/77/vP+8/7z/vP+8/7z/vP+7/7r/uf+5/7r/uv+6
/7r/uv+7/7r/uv+5/7n/u/+7/7v/u/+6/7r/u/+8/7r/uf+5/7n/u/+7/7v/vP+8/7v/
uv+5/7n/uf+6/7r/uP+6/7r/uv+6/7r/uf+5/7f/uf+6/7r/uP+3/7f/t/+5/7j/uP+4
/7f/t/+3/7f/t/+3/7X/tf+3/7f/t/+4/7f/tf+0/7P/r/+v/7D/sf+w/6//rv+y/7X/
sv+v/6v/rP+s/63/rf+r/6v/q/+r/6v/qf+p/6n/qf+p/6n/qf+n/6f/p/+m/6f/p/+n
/6f/pv+m/6b/pf+k/6P/o/+j/6L/ov+i/6L/pP+j/6L/ov+i/6L/ov+j/6L/of+g/57/
n/+f/5//nv+e/5//oP+g/5//nv+c/5r/nP+c/5z/nP+c/5z/mv+a/5r/mv+a/5r/mv+a
/5j/mP+Y/5j/lv+W/5b/lv+Y/5j/mP+Y/5f/lv+V/5T/lv+W/5b/lv+U/5T/lP+U/5T/
lP+U/5T/kv+S/5L/kv+Q/5D/kP+Q/5H/kv+T/5T/k/+S/5H/kP+Q/5D/kP+Q/5D/kP+Q
/5D/jv+O/47/jv+O/47/jv+O/4z/jP+M/4z/jP+M/4z/jP+K/4r/iv+K/4r/iv+K/4r/
iv+K/4r/iv+J/4j/h/+G/4j/iP+I/4j/iP+I/4j/iP+G/4b/hv+G/4b/hv+G/4b/hP+E
/4T/hP+C/4L/gv+C/4L/gv+C/4L/gv+C/4L/gv+C/4L/gv+C/4D/gP+A/4D/fv9//3//
f/9//3//gf+C/4H/gv+C/4L/g/+D/4T/hP+E/4T/hP+D/4P/g/+C/4L/gf+B/4L/gv+A
/3//ff98/37/ff99/33/f/9//3//ff97/3z/fP96/3j/ef93/3X/cv9w/27/bf9t/23/
bf9u/2z/bP9s/2z/bP9s/2z/a/9r/2v/a/9r/2v/a/9r/2v/av9q/2r/a/9q/2r/af9o
/2f/Z/9n/2X/Yf9Z/1H/S/9J/07/Xf9v/4P/ov/N//7/MABhAIMAhwB1AGAAOgAEANH/
pP9+/2P/VP9N/03/V/9i/2b/af9t/27/bf9t/2z/av9o/2f/aP9m/2X/Zf9j/2P/Y/9j
/2P/Y/9j/2P/Yf9i/2L/Yf9g/2D/Yf9i/2L/Yv9h/2H/YP9g/1//X/9d/13/Xf9e/13/
Xf9c/1z/Wv9a/1n/Wf9b/1v/XP9c/1z/W/9Z/1j/WP9Y/1j/WP9Z/1r/Wv9a/1f/V/9X
/1f/Wf9Z/1n/Wf9W/1b/Vv9X/1f/V/9X/1n/V/9X/1f/V/9X/1f/V/9X/1f/WP9Z/1n/
V/9X/1f/V/9X/1j/Wf9Z/1n/Wf9Y/1j/WP9Z/1n/Wf9b/1v/W/9b/1r/XP9d/13/Xf9d
/17/Xv9d/13/Xv9e/2H/Yf9g/2D/YP9h/2L/Yv9i/2D/X/9d/1z/XP9d/17/Xv9e/17/
Xv9e/13/W/9a/1r/Wv9a/1r/WP9Y/1j/Vv9V/1X/VP9U/1L/Uf9R/1H/UP9P/07/TP9M
/0v/Sv9J/0j/R/9F/0L/QP8//z//P/89/zz/O/87/zr/Ov84/zb/Nv82/zb/Nv82/zb/
Nf80/zT/Nf83/zj/N/82/zX/Nf80/zL/L/8t/y3/Lf8t/y3/LP8s/y3/Lv8v/y//MP8x
/y//L/8v/zD/Lv8r/yj/Jf8m/yf/Kf8q/yv/Lv8v/zD/Lv8u/y3/Lf8r/yv/Kv8o/yj/
J/8n/yf/Kv8q/yv/LP8q/yn/KP8n/yj/Kf8o/yn/KP8n/yb/Jv8k/yP/I/8j/yL/I/8l
/yf/O/9N/1//dv8vAOIAlQFHAnYCpALTAgEDCwMVAx8DKQMyAzcDPgNFA0cDSQNLA00D
VwNhA2sDdAN6A38DhAOJA48DkgOVA5cDlQOTA5IDkQOSA5IDkgOSA5ADjQOKA4gDhQOC
A38DfQN6A3kDeAN2A3YDdwN4A3gDeAN5A3oDegOCA4oDkQOYA8gD5APhA94D2wPYA9MD
zgPJA8QDvwO8A7kDtgOxA6wDpwOiA6EDoAOfA54DmQOWA5MDkAOMA4gDhAOAA3kDdANv
A2oDZANgA1wDWANUA1ADTANIA0IDPgM6AzYDMwMwAy0DKgMnAyQDIQMeAxkDFgMTAxAD
DQMKAwcDBAP/AvoC9QLwAukC5ALfAtoC4gLoAu4C9AIQAywDSANkA3wDkgOoA74DmgN4
A1YDNAMTA/QC1QK2AqwCogKYAo4CjgKOAo4CjgKNAowCiwKKAocChAKBAn4CegJ4AnYC
dAJxAg==
         </WaveFormData>
      </LeadData>
      <LeadData>
         <LeadByteCountTotal>10000</LeadByteCountTotal>
         <LeadTimeOffset>0</LeadTimeOffset>
         <LeadSampleCountTotal>5000</LeadSampleCountTotal>
         <LeadAmplitudeUnitsPerBit>4.88</LeadAmplitudeUnitsPerBit>
         <LeadAmplitudeUnits>��V</LeadAmplitudeUnits>
         <LeadHighLimit>2147483647</LeadHighLimit>
         <LeadLowLimit>268435456</LeadLowLimit>
         <LeadID>V6</LeadID>
         <LeadOffsetFirstSample>0</LeadOffsetFirstSample>
         <FirstSampleBaseline>0</FirstSampleBaseline>
         <LeadSampleSize>2</LeadSampleSize>
         <LeadOff>FALSE</LeadOff>
         <BaselineSway>TRUE</BaselineSway>
         <ExcessiveACNoise>FALSE</ExcessiveACNoise>
         <MuscleNoise>FALSE</MuscleNoise>
         <LeadDataCRC32>224937767</LeadDataCRC32>
         <WaveFormData>
/v/+//7//v/+//7//v/+//7//v/+//7//v/+//7//v/+//7//v/+//7//v/+//7/AAAA
AAAAAAAAAAAAAAAAAP7//v/+//7/AAAAAAAAAAD+//7//v/+//7//v/+//7//v/+//7/
/v/+//7//v/+/wAAAAAAAAAAAAAAAAAAAAAAAAAAAAAAAAAAAAAAAAAA///+//3//P/9
//7///8AAP7//v/+//7//v/+//7//v/+//7//v/+//7//v/+//7/AAAAAAAAAAD+//7/
/v/+//7//v/+//7//v/+//7//v/+//7//v/+/wAAAAAAAAAAAAAAAAAAAAAAAAAAAAAA
AAIAAgACAAIAAAAAAAAAAAAAAAAAAAAAAAAAAAAAAAAAAAAAAAAAAAACAAIAAgACAAIA
AgACAAIABAAEAAQABAACAAIAAgACAAIAAgACAAIABAAEAAQABAACAAIAAgACAAIAAgAC
AAIAAgACAAIAAgACAAIAAgACAAQABAAEAAQAAgACAAIAAgAEAAQABAAEAAIAAgACAAIA
AwAEAAUABgAEAAQABAAEAAIAAgACAAIAAwAEAAUABgAFAAQAAwACAAIAAgACAAIABAAE
AAQABAADAAIAAQAAAAEAAgADAAQAAgACAAIAAgAEAAQAAwADAAMABAAEAAUABwAHAAcA
BwAJAAoACwAMAAwADAAMAAwADQANAA0ADQANAAwADAAMAA4ADgAOAA8AEAAQABAADgAO
AA8ADwAQABAAEQARABAAEgASABIAEgAOAAwACgAIAAcABwAFAAUABQAFAAUABQAHAAcA
BwAHAAcACAAIAAcABQAFAAYABgAIAAoACgAJAAkACQAJAAgACAAJAAkACQAMAAwACgAJ
AAgAAQD5//j/9v/0//r/BwATACMAPQBhAIcAsADaAPUA+wDzAOMAwwCaAHUAVQA4ACMA
FAALAAkADwAVABcAGAAYABoAGAAYABUAEwATABMAEAAPAA4ADgARABEAEAAQAA8ADwAP
AA8AEAASABMAEwATABMAFAAUABIAEgASABIAEgASABEAEQARABEAEgASABAAEAARABEA
EQARABAADwAPAA8AEAAQABMAEwATABMAEQARABEAEQAPAA8AEQARABMAEwASABIAEAAQ
ABAAEAAQABEAEQARAA8AEAAQABAAEgASABQAFQAXABYAFgAWABQAFAAUABUAFgAXABcA
FwAXABgAGAAXABcAGQAaABsAHAAcABwAHAAaABoAGgAbAB4AHwAfAB8AHgAfACEAIgAl
ACUAJQAmACYAJgAmACcAJwAnACcAKAAqACsALAAtACsALAAtAC0ALAAsAC0ALQAvADEA
MQAxADEAMAAvAC0ALwAwADAALgAtACwAKgAnACcAJwAlACUAJAAkACIAIQAgACAAIAAf
ABwAHAAbABsAGQAYABYAFQAXABcAFwAXABgAGAAWABYAFwAXABYAFgAWABYAFgAWABMA
EgASABIAEwATABQAFQATABMAEwATABMAEwASABIAFQAWABYAFgAVABUAFQAVABcAFwAW
ABYAFgAUABYAFgAUABQAFgAWABUAFgAXABgAFgAXABcAFwAVABcAFwAWABgAGAAYABkA
FwAXABcAFwAYABgAGAAYABoAGgAZABkAGQAZABkAGQAVABUAFwAXABMAEwATABMAFgAW
ABYAFQAWABUAFQAWABYAFgAWABYAFwAVABQAFAAUABQAFAATABMAEwATABMAEgASABEA
EAAQABAAEQASABQAFAATABIAEAARABEAEQAQABAAEAAPAA8ADwAOAA4ADgAOAA4ADgAR
ABEAEQARABAADwARABAAEAAQABEAEQAPAA8ADwAPAA4ADgAQABAAEAAQAA4ADgAOAA4A
EAAQABAAEAAOAA4ADgAOAA0ADAALAAoACwAMAA0ADgAQABAAEAAQAA4ADgAOAA4ADgAO
AA4ADgAMAAwADAAMAA4ADgAOAA4ADAAMAAwADAAMAAwADAAMAA4ADgAOAA4ADAAMAAwA
DAAOAA4ADgAOAAwADAAMAAwADAAMAAwADAAMAAwADAAMAAoACgAKAAoADAAMAAwADAAK
AAoACgAKAAwADAAMAAwADAAMAAwADAAKAAoACgAKAAgACAAIAAgACQAKAAsADAALAAoA
CQAIAAgACAAIAAgACAAIAAgACAAKAAoACgAKAAkACAAHAAYABAAEAAQABAAFAAYABwAI
AAYABgAGAAYAAwADAAMABAAEAAUABQAFAAUABQAHAAgABwAIAAgACAAGAAYABwAHAAkA
CQAJAAgACAAIAAgACAAJAAsADQAOAAwACgAKAAsACQAKAAoACwAJAAgACAAIAAgACAAG
AAQAAgAAAP/////9//3//f/9/////////////v/9//z//P/+//3/+//7//r/+v/6//z/
+v/5//n/+f/5//j/+P/5//v/+//8//z/+v/5//L/7//p/+T/4P/g/+b/8f/9/wsAJwBN
AHMAnADKAOkA8wDrANcAtQCOAGkARQAkAA0A/P/x/+3/8f/3//n//v8AAAIABAAEAAMA
AQABAAEAAAD///7//v/+//3/+//6//n/+f/5//n/+//8//z/+//7//v//P/8//r/+v/6
//r//P/8//v/+//5//n/+v/6//r/+v/7//v/+//7//r/+f/3//f/+P/4//n/+f/5//n/
9//3//f/9//5//n/+//7//v/+//6//r/+P/4//j/+P/4//n/+f/5//n/+v/6//r/+P/4
//r/+//7//r/+v/6//j/+P/4//n//P/9//3//f/7//z//P/7//v//f/+////AAAAAAAA
AAAAAAAAAAABAAIAAwADAAMAAwADAAQABAAFAAUABQAGAAcACAAJAAsADAALAAoACgAN
AA0ADQANAAsADAANAA0ADAAMAA0ADQAPABEAEQARABEAEAAPAA0ADwAQABAADgAMAAwA
CwAJAAkACQAHAAcABgAGAAQAAwAAAAAAAAD///7//v/9//3/+//6//j/9//3//f/9//3
//b/9v/0//T/8//z//L/8v/z//T/9f/2//P/8v/y//L/8//z//T/9f/1//X/9f/1//P/
8//y//L/9f/2//b/9v/1//X/9f/1//X/9f/0//T/9f/0//f/+P/2//b/+P/4//f/+P/5
//r/+P/5//n/+f/5//v/+//6//r/+v/6//v/+f/5//n/+f/6//r/+v/6//z//P/7//v/
+//7//v/+//7//v//f/9//v/+//7//v//v/+//7//f/8//v/+//8//z//P/8//z//f/7
//r/+v/6//r/+v/5//v/+//7//v/+f/6//r/+v/7//r/+v/6//z//P/7//r/+P/5//n/
+f/6//r/+v/5//n/+f/4//j/+v/6//r/+v/7//v/+//7//r/+f/7//r/+//6//r/+f/5
//n/+f/5//j/+v/8//z//P/8//z//P/8//z//P/8//z//P/+//7//v/+//z//P/8//z/
/v/+//7//v/8//z//P/8//z//P/8//z//P/8//z//P/8//z//P/8//7//v/+//7//P/8
//z//P/6//r/+v/6//v//P/9//7//P/8//z//P/+//7//v/+//z//P/8//z//v/+//7/
/v/8//z//P/8//z//P/8//z//v/+//7//v/8//z//P/8//7//v/+//7//v/+//7//v/8
//z//P/8//7//v/+//7//P/8//z//P/8//z//P/8//z//P/8//z//P/8//z//P/+//7/
/v/+//z//P/8//z//P/8//z//P/8//z//P/8//z//P/8//z//P/8//z//P/6//r/+v/6
//v/+//7//z//P/9//3//f/7//v//f/+/wEAAgACAAIAAAAAAAEAAQABAAEAAQAAAAAA
AAAAAAAA/v///wAAAAACAAAAAAABAAEAAgACAAMAAwACAAIAAgACAAIAAAD+//r/+P/3
//f/9v/3//j/+f/5//n/+f/5//f/9//3//j/+v/5//f/9//4//j/+P/6//r/+f/5//n/
+f/4//j/+f/3//f/+P/4//b/9//0/+v/4//g/9z/4P/q//f/BQAZADkAXQCFAK4A0gDh
AN8A1QDBAJsAcgBPADEAFgAFAPr/8//z//n///8BAAAAAAAAAP7//v////3//f/9//r/
+f/4//j/+f/5//j/+P/3//f/9//3//X/9v/2//X/9//3//j/+P/2//b/9v/2//b/9v/1
//X/9//3//j/+P/2//b/9//3//j/+f/5//n/+f/5//r/+v/7//v/+//7//v/+//7//v/
+f/5//v/+//9//3//P/8//z//P/8//z//v/////////9//7//v/+//z//P/+////AQAA
AAAAAAAAAAAAAAABAAIAAwADAAMAAwAEAAQAAwABAAMABAAFAAgACAAIAAgACAAIAAgA
CQAKAAsACwALAAwADQAPABAAEQARABEAEgATABQAFQAXABgAFwAWABYAGQAZABkAGQAZ
ABoAGwAbABgAGAAZABkAGwAdAB0AHQAcABwAHAAbABsAHAAcABoAHAAcABsAGQAXABcA
FQAVABYAFgAUABMAEgASABIAEQAOAA4ADQANAAwADAALAAsACQAJAAkACQAKAAoACAAI
AAcABwAGAAYACAAIAAgACAAJAAgACAAIAAUABQAGAAcABwAHAAcABwAHAAcABgAGAAcA
CAAIAAgACQAJAAkACQAHAAcABgAGAAcABgAJAAoACAAIAAoACgAIAAgACAAIAAoACwAL
AAsACQALAAsACgAMAAwADAANAAsACwALAAsADQAMAAsACgALAAwADAANAA4ADQAMAAsA
CwALAA0ADQANAA0ADQANAA4ADgAOAA0ADgANAA0ADgAMAAwADAAMAA4ADQANAA4ADAAM
AAwACwALAAsACwALAA0ADgAOAA4ADQAMAAwADAAOAA4ADQAMAAwADQANAA0ADAAMAAwA
CwANAA0ADAAMAAoACgAKAAoACwALAAsACwAJAAkADAAMAAsACgAKAAkACgALAAwADQAK
AAwADAAMAAwADAAMAAwADAAMAAwADAAMAAwADAAMAAwADAAKAAoACgAKAAwADAAMAAwA
DAAMAAwADAALAAoACQAIAAkACgALAAwACgAKAAoACgAMAAwADAAMAAwADAAMAAwACgAK
AAoACgAMAAwADAAMAAoACgAKAAoADAAMAAwADAAMAAwADAAMAAwADAAMAAwADgAOAA4A
DgAMAAwADAAMAAwADAAMAAwADgAOAA4ADgAMAAwADAAMAAwADAAMAAwACgAKAAoACgAM
AAwADAAMAAwADAAMAAwACgAKAAoACgAKAAoACgAKAAoACgAKAAoADAAMAAwADAAMAAwA
DAAMAAoACgAKAAoADAAMAAwADAAKAAoACgAKAAwADAAMAAwADAAMAAwADAAKAAoACgAK
AAsACwALAAwACwALAAoACQALAAsADQAOABEAEgASABIAEgASABMAEwARABEAEQAQABAA
EAAQABAAEAARABIAEgAQAA4ADgAPAA0ADgAOAA8ADwAOAA4ADgAOAA4ADAAKAAYABAAD
AAMAAwADAAMAAwABAAEAAQABAAMAAwADAAQAAgABAP/////+//7//v8AAAIAAQABAAEA
AQAAAAAAAQABAAEAAgACAAAA/f/6//X/6//o/+b/5P/o//X/AwAVAC0AUQB5AKAAzADp
AO0A5QDVALcAkABrAEsALgAVAAQA+f/1//f//f8BAAQABgAKAAgACAAJAAcABwAHAAQA
AwACAAIABQAFAAQABAACAAEAAAD/////AAAAAP//AQABAAIAAgAAAAAAAAAAAAIAAgAB
AAEA/////wAAAAAAAAAAAQABAAMAAwACAAEA/////wAAAAABAAEAAQABAP//////////
AQABAAMAAwADAAMAAgACAAAAAAAAAAAAAAABAAEAAQD//wAAAAAAAAAAAAACAAMAAwAC
AAIAAgAAAAAAAAABAAQABQAFAAUAAwAEAAQAAwADAAUABgAHAAgACAAIAAgABgAGAAYA
BwAKAAsACwALAAoACwANAA4ADwAPAA8AEAAQABAAEAARABEAEQARABIAEwATABMAEwAR
ABIAEwATABQAFAAVABUAEwAVABUAFQAWABYAFgAVABcAGAAYABYAFQAUABIADwAPAA8A
DQANAAwADAAKAAkABgAGAAYABQAEAAQAAwADAAMAAgAAAP///f/9//3//f/+//7//P/8
//v/+//6//r/+v/6//r/+v/3//b/9v/2//b/9//5//v/+//7//v/+//5//n/+P/4//n/
+v/6//r/+v/5//j/9//5//n/+P/4//r/+P/6//r/+P/4//r/+v/6//r/+v/6//n/+f/4
//f/+f/7//v/+v/7//z//f////7//f/8//v/+//6//n/+P/4//j/9//3//j/9//2//X/
9f/1//f/9//3//f/9//3//j/+P/4//f/9P/z//P/9P/0//T/9P/0//T/8//z//T/8v/y
//L/8f/z//P/8//z//P/9P/0//T/9f/0//T/9P/y//L/8f/w//D/8f/x//H/8v/y//L/
8f/v/+//7v/u/+7/7v/u/+7/8P/x//L/8//y//H/8//y//P/8v/y//H/8f/x//H/8f/s
/+7/7v/u/+7/7v/u/+7/7v/u/+7/7v/u/+7/8P/w//D/8P/u/+7/7v/u/+z/7P/s/+z/
6v/q/+r/6v/q/+r/6v/q/+v/7P/t/+7/7f/s/+v/6v/q/+r/6v/q/+r/6v/q/+r/7P/s
/+z/7P/q/+r/6v/q/+n/6P/n/+b/5//o/+n/6v/p/+j/5//m/+j/6P/o/+j/6v/q/+r/
6v/p/+j/5//m/+j/6P/o/+j/5v/m/+b/5v/o/+j/6P/o/+j/6P/o/+j/5//m/+X/5P/m
/+b/5v/m/+b/5v/m/+b/5P/k/+T/5P/m/+b/5v/m/+T/5P/k/+T/5f/l/+X/5v/k/+X/
5f/l/+X/5f/n/+j/6//s/+z/7P/q/+r/6//r/+v/6//r/+r/6v/q/+r/6v/q/+v/7P/s
/+z/6v/q/+v/7f/u/+7/7//v/+7/7v/u/+z/7P/q/+j/5P/i/+H/4f/h/+H/4f/h/+H/
4f/h/+H/4f/h/+H/4v/i/+H/3//f/+D/4P/g/+L/4v/h/+H/4f/f/97/3v/f/+H/4f/i
/+L/4v/f/97/2//T/9D/zP/I/8j/0f/d/+v/AQAfAEcAcgCcAMMA2QDZAM0AswCOAGUA
QwAkAAsA9v/p/9//2//f/+P/5v/o/+z/8P/w/+7/6//q/+n/6P/n/+b/5v/p/+n/6P/o
/+f/5//n/+f/5f/m/+b/5f/n/+f/6P/o/+j/6P/o/+j/6P/o/+f/5//n/+f/6P/o/+b/
5v/n/+f/6f/p/+j/5//n/+f/6P/o/+n/6f/p/+n/6f/p/+n/6f/p/+n/6//r/+3/7f/s
/+z/6v/q/+r/6v/s/+3/7f/t/+3/7v/u/+7/7//w//P/9f/1//T/9P/0//T/9P/0//X/
+P/5//n/+f/3//j/+P/3//n/+//8//3//v/+//7//v/+//7//v///wAAAQABAAEAAAAB
AAMABAAFAAUABQAGAAgACAAIAAkACQAJAAkACgANAA0ADQANAAsADAANAA0ADgAOAA8A
DwARABMAEwATABIAEgASABEAEQASABIAEAAQABAADwANAA8ADwANAA0ADAAMAAoACQAG
AAYABgAFAAQABAADAAMAAQAAAP7//f/7//v/+//7//z//P/6//r/+f/5//j/+P/6//r/
+v/6//v/+v/6//r/+f/5//r/+//9//3//f/9//v/+//6//r//f/+//7//v/9//3//f/9
//7//////wAAAgAAAAIAAgACAAIABAAEAAQABAAEAAQAAgADAAMAAwADAAUABQAEAAYA
BgAGAAcABgAFAAQAAwAEAAQABAAEAAYABgAFAAUABQAFAAUABQAFAAUABwAHAAUABQAF
AAUACAAIAAgABwAEAAMAAwAEAAIAAgACAAIAAgABAAEAAgACAAIAAgABAAEAAQABAAEA
//8AAAAAAAABAAAAAAAAAAAAAAD///7//v////////8AAAAAAAD////////+//7//v/+
//7//v////////////3//f8AAAAA///+//7//f///////////wAAAAAAAAAAAAAAAAAA
AAAAAAAAAAAAAAAAAAAAAAAAAAAAAAAAAAAAAAAAAAAAAAAAAAAAAAAAAAAAAAAAAAAA
AAAAAgACAAIAAgAAAAAAAAAAAAAAAAAAAAAA/v/+//7//v8AAAAAAAAAAAAAAAAAAAAA
AAAAAAAAAAACAAIAAgACAAAAAAAAAAAAAgACAAIAAgAEAAQABAAEAAIAAgACAAIABAAE
AAQABAACAAIAAgACAAAAAAAAAAAAAgACAAIAAgAAAAAAAAAAAAEAAgADAAQAAgACAAIA
AgAEAAQABAAEAAYABgAGAAYABAAEAAQABAAGAAYABgAGAAYABgAGAAYABgAGAAYABgAG
AAYABgAFAAUABQAGAAYACQAJAAkACQAHAAkACgALAAwADAAMAAwADgAPAA8ADwANAA0A
DAAMAA0ADgAPABAADwAQABAAEAAOAA4ADwAPABAAEAARABEAEAAQABAAEAARABAADwAO
AAsACQAIAAUAAwADAAMAAwAFAAUABQAFAAMAAwAEAAQABQADAAMABAACAAIABAAEAAMA
AwADAAMABAAEAAUABQADAAQABgAEAAMAAgABAPn/8v/s/+j/6P/x//3/CQAfAD8AZQCO
ALYA2wDrAOsA4wDPAKoAfwBdAD4AJQASAAcAAQADAAkADwAQABIAEgASAA4ADQALAAsA
CwAMAAsACgAKAAkACQAIAAgACQAJAAkACQAJAAoACgAJAAcABwAIAAgACgAKAAoACgAI
AAgABwAHAAkACQAKAAoACgAKAAsACwAJAAkACAAHAAgACQALAAwACwALAAsACwALAAsA
CwALAAsACwANAA0ADQANAAwADAAOAA4ADgAOAAwADQANAA0ADQAOAA4ADgAOAA4AEAAR
ABEAEAAQABAAEgASABIAEwASABMAEwATABMAFAAUABMAFQAXABgAGQAYABgAGAAYABoA
GgAaABsAGgAbABsAGwAcAB0AHwAgAB8AHwAfACAAIgAiACIAIwAlACUAJQAmACUAJQAl
ACUAJwAoACkAKQAoACgAKQApACkAKwArACsALgAuAC4ALQArACwALAAqACwALAArACkA
KwArACkAKQAmACYAJAAjACIAIgAiACEAIAAgAB8AHwAfAB4AHAAbABsAGwAbABsAGgAa
ABgAGAAXABcAFgAWABgAGAAYABgAFwAWABYAFgAVABUAFgAXABYAFQAUABMAFQAVABQA
FAAVABYAFgAWABcAFwAXABcAFwAXABYAFgAWABQAFgAWABYAFgAYABgAFAAUABQAFAAW
ABcAFwAXABUAFwAXABYAFgAWABYAFwAZABkAGQAZABcAFgAVABQAFgAWABUAFQAXABcA
FwAXABUAFQAXABcAFwAXABcAFwAXABYAFQATABQAEwATABQAEgASABIAEgATABEAEAAQ
ABIAEgASABEAEwATABMAEwARABIAEgASABEAEAAQABAAEAAQAA8ADgAOAA8ADwAPABAA
EAAQAA8AEQARABAAEAASABIAEgASABIAEQAQAA8ADwAPABIAEgAOAAwACwAJAAsACwAL
AAsADgAQAA4ADgAOAA4ADgAOAA4ADgAOAA4ADgAOAAwADAAMAAwADgAOAA4ADgANAAwA
CwAKAAwADAAMAAwADgAOAA4ADgAMAAwADAAMAAwADAAMAAwACgAKAAoACgAMAAwADAAM
AAwADAAMAAwACgAKAAoACgAMAAwADAAMAAoACgAKAAoACgAKAAoACgAIAAgACAAIAAYA
BgAGAAYACAAIAAgACAAGAAYABgAGAAcACAAJAAoADAAMAAwADAAJAAgABwAGAAgACAAI
AAgABwAGAAUABAAHAAgACQAKAAgACAAIAAgACAAIAAgACAAGAAYABgAGAAQABAAEAAQA
BgAGAAYABgAGAAYABgAGAAYABgAGAAYABAADAAMAAwAGAAYABwAHAAcABwAHAAkACAAJ
AAoACgAMAAwADAANAA0ADQANAA0ACwAKAAkACAAKAAoACwAMAA0ADgANAA4ADQANAA4A
DgARABEAEAAQAA8ADgANAAoACAAGAAQAAwADAAEAAQABAAEAAQABAAEAAwADAAMAAwAC
AAIAAQD/////AAAAAAAAAgACAAEAAQABAAEAAAAAAAIAAwAEAAYABgACAP3/+v/3//P/
7P/o/+b/7P/1/wMAFwA1AFsAhwC0ANwA8wD3AOsAzwCnAIAAXQA/ACQAEQAAAPP/8f/1
//3/AwAGAAgABgAGAAoACQAHAAcABwAEAAMAAgACAAUABQAEAAQAAQABAAEAAQABAAIA
AgABAAEAAQACAAIAAAAAAAAAAAAAAAAA//////3//f/+//7/AAAAAAEAAQABAAEAAAD/
//3//f/+//7//f/9//3//f/9//3//f/9//////8BAAEA//////7//v/+//7//v/+//7/
/////////f/+//7//v/+//7/AAABAAMAAgACAAIAAgACAAIAAwACAAMAAwADAAMABAAE
AAMABQAHAAgACQAIAAgACAAIAAgACAAIAAkACAAJAAkACQAIAAkACwAMAA8ADwAPABAA
DwAOAA0ADQANAA0ADQAOABAAEQASABMAEQASABMAEwAUABQAFQAVABQAFQAUABMAFAAU
ABQAEwAVABYAFgAUABQAFAATABEAEwATABEAEQANAAwACQAHAAcACAAJAAkACAAIAAcA
BwADAAIAAAD//wAAAQACAAMAAgACAAAAAAD//////v/+//z//P/8//z//f/8//z//P/9
//3//v////3//f/9//3///////7//v///wAAAAAAAP//////////AQABAAAAAAACAAAA
AgACAAIAAgAEAAQABAAEAAQABAADAAMAAgABAAEAAwADAAIAAgACAAIAAwADAAMAAwAD
AAUABAADAAIABAAEAAMAAwAFAAUABQAFAAEAAQADAAMAAQABAAEAAQACAAIAAgABAAAA
/////wAAAAAAAAAAAAAAAP////8AAAAAAAAAAP//AQABAAEAAQAAAAAA///+//7//v//
/wAAAgACAAEAAAD+/////////wAAAAAAAP//AQABAAAAAAAAAAAAAAAAAP//////////
/////wIAAgADAAIAAgABAP//////////AAAAAAIAAgACAAIAAQAAAP///v8AAAAAAAAA
AAAAAAAAAAAA/v/+//7//v8AAAAAAAAAAP7//v/+//7///8AAAEAAgACAAIAAgACAAIA
AgACAAIAAgACAAIAAgACAAIAAgACAAMABAAFAAYABAAEAAQABAAEAAQABAAEAAYABgAG
AAYABAAEAAQABAAGAAYABgAGAAYABgAGAAYABAAEAAQABAAGAAYABgAGAAYABgAGAAYA
CAAIAAgACAAHAAYABQAEAAYABgAGAAYABwAIAAkACgAIAAgACAAIAAoACgAKAAoACgAK
AAoACgAKAAoACgAKAAwADAAMAAwADAAMAAwADAAOAA4ADgAOAAwACwALAAsACgAKAAsA
CwANAA0ADQAPAA8ADwAPAA4ADwAQABEAEwAVABUAFQAVABQAFAAUABQAFAAUABUAFgAU
ABQAEgASABUAFQAWABYAFwAXABYAFgAWABYAFgAUABMAEgARABEAEAANAAwACwANAA0A
DQANAA0ADQANAA0ADgAOAA0ACwANAA4ADgAOABAAEAAPAA8AEQARABAAEAARABEAEQAS
AA4AEAAPAA4ACwAFAP7/+P/2//r/BQARACEAOQBbAH8AqADQAO8A9wDzAOcAzQCmAIEA
YwBEAC0AHAARAA0AEQAZAB0AHgAgACAAHgAeABsAGQAZABkAGgAZABgAGAAZABkAGAAY
ABcAFwAXABcAGQAaABoAGQAZABkAGgAaABwAHAAcABwAHgAeAB0AHQAdAB0AHgAeABwA
HAAdAB0AGwAbABoAGQAcAB0AHwAgACAAHwAeAB0AHQAdAB0AHQAfAB8AIQAhAB8AHwAe
AB4AHwAgACEAIgAiACMAIwAjACMAJAAkACQAJAAkACYAJwAnACYAJgAmACgAKAAoACkA
KgArACsAKwAtAC4ALgAtAC0ALwAwADEAMgAyADIAMgAzADQANQA3ADYANwA3ADcANgA3
ADkAOgA5ADkAOQA6ADsAPAA9AD8AQQBBAEEAQgBBAEEAQQBBAEEAQgBDAEMARABEAEUA
RQBFAEcARwBHAEYARgBGAEUARQBGAEYARABEAEQAQwBBAEMAQwBBAEEAQABAAD4APQA8
ADwAPAA7ADgAOAA3ADcANwA2ADQAMwAxADEAMQAxADIAMgAwADAAMQAxADAAMAAuAC4A
LgAuADAAMAAxADIALwAvADAAMQAuAC0ALAArACwALQAtAC4ALAAsACsAKgAuAC8AMAAx
AC8ALwAuAC4AKwAoACkAKAAoACgAKgAqACoALAAuADAALgAvAC8ALwAsAC0ALAAqACoA
KgAqACsALAAtAC4ALwAtACwAKwAqACsALAAsAC0AKwApACcAJQAiACEAIgAhACEAIwAl
ACcAJQAiAB8AGwAaABkAGQAaABwAHAAcABwAGAAVABMAEgATABQAFQAVABQAEwASABEA
EgAUABUAFgASABAADwAOAA4ADgANAAwADAANAA0ADQAOAA4ADgANAA8ADwAOAA4ADgAO
AA4ADgAOAA0ADAALAA8AEQAWABgAFwAWABYAFQAWABcAGAAZACIAIgAgACAAIAAgAB0A
HAAbABoAFwAWABUAFAARABAADwAOABAAEAAQABAAEwAUABUAFgAWABYAFgAWABYAFgAW
ABYAFAAUABQAFAAWABYAFgAWABUAFAATABIAFQAWABcAGAAaABoAGgAaABoAGgAaABoA
GgAaABoAGgAXABQAEQAOAAsACAAFAAIACAAOABQAGgA1AE4AZwCAAJgAsADIAOAAyQCy
AJsAhABrAFQAPQAmAB4AFgAOAAYACQAKAAsADAANAA4ADwAQAA8ADgANAAwADgAOAA4A
DgAOAA==
         </WaveFormData>
      </LeadData>
   </Waveform>
</RestingECG>
