# Supplementary material for: Detection of Left Atrial Enlargement Using a Convolutional Neural Network-Enabled Electrocardiogram
Source: Front Cardiovasc Med. 2020 Dec 17;7:609976. doi: 10.3389/fcvm.2020.609976 (PMC7773668; doi:10.3389/fcvm.2020.609976)
Supplement: Supplementary file 3 [file Data_Sheet_3.ZIP › normal2/1802017600_5845_0000004F.XML]

<?xml version="1.0" encoding="Windows-1252"?>
<!DOCTYPE RestingECG SYSTEM "restecg.dtd">
<RestingECG>
   <PatientDemographics>
      <PatientID>1802017600</PatientID>
      <PatientAge>78</PatientAge>
      <AgeUnits>Years</AgeUnits>
      <Gender>Female</Gender>
      <PatientLastName>zengshuzhen</PatientLastName>
   </PatientDemographics>
   <TestDemographics>
      <DataType>Resting</DataType>
      <Site>1</Site>
      <AcquisitionDevice>MAC55</AcquisitionDevice>
      <Status>Unconfirmed</Status>
      <Priority>Normal</Priority>
      <AcquisitionTime>10:41:41</AcquisitionTime>
      <AcquisitionDate>04-24-2017</AcquisitionDate>
      <CartNumber>1</CartNumber>
      <AcquisitionSoftwareVersion>009C</AcquisitionSoftwareVersion>
      <XMLSourceVersion>MAC5000 v1.0</XMLSourceVersion>
   </TestDemographics>
   <RestingECGMeasurements>
      <VentricularRate>77</VentricularRate>
      <AtrialRate>77</AtrialRate>
      <PRInterval>170</PRInterval>
      <QRSDuration>78</QRSDuration>
      <QTInterval>400</QTInterval>
      <QTCorrected>452</QTCorrected>
      <PAxis>78</PAxis>
      <RAxis>66</RAxis>
      <TAxis>72</TAxis>
      <QRSCount>13</QRSCount>
      <QOnset>222</QOnset>
      <QOffset>261</QOffset>
      <POnset>137</POnset>
      <POffset>184</POffset>
      <TOffset>422</TOffset>
      <ECGSampleBase>500</ECGSampleBase>
      <ECGSampleExponent>0</ECGSampleExponent>
   </RestingECGMeasurements>
   <Diagnosis>
      <Modality>Resting</Modality>
         <StatementCount>6</StatementCount>
         <LabelText>12SL ��ϳ���</LabelText>
      <DiagnosisStatement>
         <StmtFlag>ENDSLINE</StmtFlag>
         <StmtText>�������</StmtText>
      </DiagnosisStatement>
      <DiagnosisStatement>
         <StmtFlag>ENDSLINE</StmtFlag>
         <StmtText>�����ҷʴ�ĵ�ѹ��׼</StmtText>
      </DiagnosisStatement>
      <DiagnosisStatement>
         <StmtText>���ų�</StmtText>
      </DiagnosisStatement>
      <DiagnosisStatement>
         <StmtText>����ļ�����</StmtText>
      </DiagnosisStatement>
      <DiagnosisStatement>
         <StmtFlag>ENDSLINE</StmtFlag>
         <StmtText>�����䲻ȷ��</StmtText>
      </DiagnosisStatement>
      <DiagnosisStatement>
         <StmtFlag>ENDSLINE</StmtFlag>
         <StmtText>�쳣 ECG</StmtText>
      </DiagnosisStatement>
   </Diagnosis>
   <Waveform>
      <WaveformType>Rhythm</WaveformType>
      <WaveformStartTime>0</WaveformStartTime>
      <NumberofLeads>8</NumberofLeads>
      <SampleType>CONTINUOUS_SAMPLES</SampleType>
      <SampleBase>500</SampleBase>
      <SampleExponent>0</SampleExponent>
      <HighPassFilter>16</HighPassFilter>
      <LowPassFilter>150</LowPassFilter>
      <ACFilter>NONE</ACFilter>
      <LeadData>
         <LeadByteCountTotal>10000</LeadByteCountTotal>
         <LeadTimeOffset>0</LeadTimeOffset>
         <LeadSampleCountTotal>5000</LeadSampleCountTotal>
         <LeadAmplitudeUnitsPerBit>4.88</LeadAmplitudeUnitsPerBit>
         <LeadAmplitudeUnits>��V</LeadAmplitudeUnits>
         <LeadHighLimit>2147483647</LeadHighLimit>
         <LeadLowLimit>268435456</LeadLowLimit>
         <LeadID>I</LeadID>
         <LeadOffsetFirstSample>0</LeadOffsetFirstSample>
         <FirstSampleBaseline>0</FirstSampleBaseline>
         <LeadSampleSize>2</LeadSampleSize>
         <LeadOff>FALSE</LeadOff>
         <BaselineSway>FALSE</BaselineSway>
         <ExcessiveACNoise>FALSE</ExcessiveACNoise>
         <MuscleNoise>FALSE</MuscleNoise>
         <LeadDataCRC32>2259516689</LeadDataCRC32>
         <WaveFormData>
AgACAAIAAgAEAAQABAAEAAcACAAJAAoACQAIAAcABgAJAAoACwAMAAwADAAMAAwADQAO
AA8AEAAOAA4ADgAOAA4ADgAOAA4ADgAOAA4ADgAOAA4ADgAOAAwADAAMAAwACgAIAAYA
BAAEAAQABAAEAAIAAgACAAIAAgACAAIAAgAAAP7//P/6//r/+v/6//r/+v/6//r/+v/6
//r/+v/6//r/+v/6//r/+P/4//j/+P/6//r/+v/6//j/+P/4//j/+P/4//j/+P/6//r/
+v/6//r/+v/6//r/+v/6//r/+v/8//z//P/8//r/+v/6//r//P/8//z//P/8//z//P/8
//z//P/8//z/+v/6//r/+v/8//z//P/8//r/+v/6//r/+v/6//r/+v/4//j/+P/4//n/
+v/7//z//P/8//z//P/8//z//P/8//v/+v/5//j/+v/6//r/+v/8//z//P/8//r/+v/6
//r/+v/6//r/+v/4//n/+f/5//v//f/+//7/AAAAAP////////7//v////3//P/8//3/
+//8//z//P8AAAEAAQABAAEAAAAAAP//+v/5//j/+P/4//n/+v/7//r/+f/4//X/9P/0
//T/9f/2//f/+P/5//f/9//3//f/9v/2//b/9v/0//T/9P/0//f/9//3//f/9f/1//X/
9f/4//f/+P/7//v/+v/5//f/9//7//f/8//2//X/8v/y//P/8f/v//f//v8EAA4AIQA1
AE4AXABdAGEAbABwAGwAXwBMADcAIQAOAAQAAgAAAP3//P/8//3////+//3//f/6//T/
8//2//f/+P/5//f/9//3//f/9//3//f/9//3//b/9v/3//f/9//4//j/+P/3//f/9//3
//f/9//2//j/+//7//n/9//4//j/+P/3//f/9//3//j/+f/6//v/+f/4//j/+f/7//v/
+v/5//f/+P/4//n/+//7//v//P/+//7//v/+//3//P/7//z//P/7//v/+//9//3/AAAA
AAIAAgACAAIAAgACAAIAAgADAAQABQAHAAYABQAFAAYABwAIAAoADAALAAwADAAMAAwA
CwALAAoADAAMAA0AEAAOAA4ADgAPAA8ADwAOAA4AEAAPAA8ADwAOAA0ACwAKAAkACQAK
AAsABQAFAAYABgADAAMAAwADAAMAAQAAAAAAAQABAAEA//////////////7//v/+//7/
/P/8//z//P/7//v//P/8//z//P/9//3/+//6//r/+v/7//v/+f/7//3//P/8//3/+//6
//r//P/8//z//P/8//z//f/9//3/+v/6//r/+v/8//z//P/8//v/+//6//r/+//8//3/
/v/9//3//P/7//v/+//7//z/+v/6//r/+//9//3/+//6//j/+v/6//r/+//7//v/+//6
//r/+v/6//z//f/9//z/+f/5//n/+f/6//v//P/+//3//P/5//j/+f/5//n/+v/8//3/
/f/9//r/+f/5//n/+//9//3//f/+//z//P/8//z//P/9//3//f/7//3//v/+/wAAAAD/
/////f/8//z//f/+//7///8BAAAAAAD///7/AQADAAQABQADAAIAAgABAP7//f/8//z/
+//7//v/+//5//n/+f/3//j/+P/4//n/+//7//v/+//5//n/+f/5//j/+P/4//j/+v/6
//r/+v/6//n/+P/3//j/+f/6//v/+//5//n/+//7//r/+f/3//f/+f/7//v/+v/3/+7/
7P/v//P/9//9/woAEAAUACMAPwBSAF4AawBzAHQAdgBwAF0ASAAxABsACgAGAAgABgD/
//z/AAD///3//P/7//n/+v/8//v/+v/5//j/9//3//f/9//3//j/+f/6//v/+f/4//j/
+f/5//n/+v/6//z/+//7//v/+f/5//n/+P/6//3//f/7//n/+v/6//r/+//7//v/+//7
//v/+//7//v/+v/6//v//f/9//z/+//5//r/+v/7//3//f/9//7//v/+//7//v/+//7/
/v8AAAAA////////AQABAAQABAAEAAQABAAEAAMABAAFAAYABgAGAAYABwAIAAkACwAO
AAoACAAHAAYACQAMAA4AEAAQAA8ADwAOAA8ADgAOABAADgAOAA4ADwAPAA8ADgAOAA4A
DQANAA0ADwAPAA4ADgAKAAkACQAJAAUABQAGAAYABQAFAAUABQADAAEAAAAAAAEAAQAB
AP///f/9//3//f/8//z//P/8//z//P/8//z/+//7//z//P/+//7///////3/+v/4//b/
+P/5//j/+//9//z//P/9//z/+v/5//r/+f/6//v//P/5//n/+P/3//j/+v/8//7/+//6
//n/+P/7//v/+v/6//r/+v/6//r//P/9//3//f/5//n/+f/6//r/+v/6//v//f/9//v/
+v/5//r/+f/4//j/+f/6//v/+//6//n/+P/4//n/+f/4//j/+f/6//v/+f/5//n/+v/4
//j/9v/2//j/+f/6//z//P/3//r/+v/6//r/+v/4//n/+f/5//n/+//8//z/+v/6//n/
+f/6//r/+//9//z/+v/5//n/+v/8//3//v8AAAEAAQABAAEAAAAAAP//+v/5//j/+P/3
//f/9//3//n/+f/5//f/9v/2//b/9//1//X/9f/1//X/9f/1//X/8v/y//L/8v/0//T/
9P/0//P/8//z//P/9P/1//b/9//2//P/8v/z//T/9P/0//P/8//x//P/8//2//f/8v/s
/+3/7//v//X//v8GABAAHwAzAEAAUABjAG8AbgBsAGQAUQA8ACsAFQAEAAAAAAD6//n/
+v/2//f/+//6//X/9//2//b/9f/1//X/9f/1//X/9f/1//X/8//z//P/8//0//T/9f/3
//b/9f/1//T/9v/1//X/9f/1//X/9f/0//b/+f/5//f/9f/2//b/9v/3//f/9//3//f/
9//3//f/+f/4//j/+f/6//n/9//1//f/+P/4//n/+f/5//n/+v/6//r/+v/6//z//P/8
//7//v/9//3//f/7//v//v/+//z//P/8//z///8AAAEAAgAEAAQABAAFAAMAAwAEAAYA
BgAGAAcACAALAAwADAAMAA0ADQAOAA4ADQAMAAwADgAOAA4ADgAPAA8ADwAOAA4ADAAL
AAsACwALAAsACgAKAAgABwAHAAcAAwADAAQABAD///////////3/+//6//r/+//7//v/
+f/7//v/+//7//r/+v/6//r/+P/4//j/+P/3//f/+P/4//f/9v/2//X/9v/2//f/+P/5
//n/9//5//v/+v/6//v/+//6//r//P/3//b/9f/0//X/9//4//n/+v/6//r/+v/4//j/
+P/4//v/+//6//r/+v/6//r/+v/4//n/+f/5//j/+f/6//z/+v/6//r/+//8//3//P/8
//j/+P/2//T/9f/1//X/9f/4//j/+P/4//r/+//7//r/9//3//f/9//3//f/9//4//n/
+v/5//r/+f/5//n/+v/4//3////5//T/9P/0//T/9P/1//f/+P/5//n/+//8//z//P/8
//v/+//5//j/+P/5//v/+v/6//v//f/+//7//v/+/////////wEAAAAAAP//+//5//f/
9v/3//f/9//3//X/9f/1//P/8//0//X/9//3//f/9//3//X/9f/1//X/8v/y//L/8v/y
//L/8v/y//T/9f/2//f/9f/1//X/9f/1//P/8//1//b/9v/2//X/+f/3//f/8//y//X/
8v/q/+3/9//3//P/+P8AAAwAIQA1AEgAVABZAGMAbgBuAGYAVwBIADUAHQAKAAAA/P/+
//3/+v/6//n/+f/6//n/9//2//j/9f/1//X/9f/1//f/9//3//f/9f/1//X/9f/z//L/
8v/z//T/9f/3//j/9v/1//X/9f/3//f/9//2//b/+f/5//f/9f/2//b/9v/3//f/9//3
//n/+f/5//n/+P/2//X/9f/4//n/+f/5//f/+P/4//n/+f/5//n/+v/6//r/+v/6//z/
/P/8//7//v/9//3//f/7//v//v/+////AAABAAIAAAAAAAAAAAACAAIAAgADAAUABQAG
AAgABgAGAAcACAAJAAoACgAKAA0ADQAOAA4ADAAKAAkACgALAAwADQAPAA8ADwAOAA4A
DAALAAsACwALAAsACgAKAAgABwAHAAcABAAFAAcACAADAAMAAwADAAEA///+//7/////
/////f/9//3//f/9//r/+v/6//r//P/8//z//P/7//v//P/8//r/+v/7//v/+//6//r/
+v/5//n/9//5//f/9v/2//f/+v/6//v//v/7//r/+f/4//n/+//8//3/+//6//n/+P/7
//z//f/+//7//f/7//r/+v/6//r/+v/6//v/+//7//f/9//3//j/+P/4//j/+f/5//n/
9//2//b/+P/4//j/+f/5//n/+f/6//r/+v/6//r/+//7//r/+f/5//n/+f/5//n/+f/6
//r/+v/4//j/9//3//f/+P/4//n/+f/5//j/9//3//f/+f/5//v//P/8//z//P/8//n/
+f/4//f/+v/9////AAD///7//P/7//3//P/8//3//f/8//z//f/7//z//P/8////AQAC
AAMABQAEAAQAAwD9//v/+f/4//j/+f/6//v/+v/5//j/9f/2//b/9v/3//X/9f/1//X/
9f/1//X/9f/1//b/9//4//b/9v/2//b/9//3//f/9//3//f/9//3//f/9f/1//f/9v/2
//b/9f/5//f/9f/3//b/9//2//D/7//z//f/9//+/w4AGgAfADEASgBaAGEAbQByAHAA
aABZAEgANQAdAAoABgACAPr/+f/8/wAA///7//r/+//7//7//P/3//n/+f/5//n/9//3
//f/9//5//n/+f/5//f/9v/2//f/9f/1//b/9v/2//X/9f/1//b/9//4//j/9//5//j/
9f/3//j/+P/4//n/+f/5//n/+f/5//n/+f/7//r/+v/7//z/+//5//f/+f/6//r/+//7
//v/+//8//r/+v/6//r//P/8//z//v/8//v/+//7//3//f8AAAAAAgACAAIAAgADAAQA
BQAGAAQABAAEAAUABAADAAMABAAFAAYACAAKAAsADAAMAAwADgAPABEAEgAPAAwACgAK
AAwADAAMAA0ADwAPAA4ADgAMAAsACwALAAsACwAKAAoACQAJAAoACwAFAAUABgAGAAEA
AQABAAEAAwABAAAAAAABAAEAAQD///3//f/9//3//P/8//z//P/8//z//P/8//r/+//9
//7/+//6//r/+f/5//j/+P/4//v/+//5//v/+//6//r/+//5//j/+P/6//r/+v/6//r/
+P/5//n/+f/6//r/+v/6//j/+P/4//j/9//3//b/9v/4//j/+P/4//r/+//7//v/+//7
//v//P/7//r/+f/5//v/+//5//j/+P/6//r/+v/5//n/+f/5//r/+v/6//r/+v/7//v/
+v/5//n/+f/5//n/+f/5//r/+P/4//b/9v/5//n/+f/6//r/+//7//v/+v/5//n/+f/5
//j/+P/4//j/+P/6//v/+//7//v//f/+//7//P/8//v/+//7//r/+v/7//3//P/8//3/
//8AAAAAAAABAAEAAAD///3//P/8//v/+v/5//j/+P/3//f/9//3//f/9//3//X/9P/0
//T/9f/3//f/9//3//X/9f/1//X/9P/0//T/9P/2//b/9v/2//X/9f/1//X/9//3//f/
9//1//P/8//1//j/+P/4//f/8f/x//n/9//y/+//7v/w//H/8f/1//v/BAAOACAANQBH
AFgAZgBxAHUAbgBeAFIARQAuABMABQAEAAQA/v/4//n//P/6//n/9//0//P/9//2//T/
8//0//X/9v/3//X/9f/1//X/9f/1//X/9f/3//b/9v/3//f/9//4//j/9v/1//X/9f/3
//f/9//2//b/+f/5//f/+f/6//r/+v/4//f/9v/1//b/9//4//n/9//2//b/9//5//n/
+P/3//n/+v/6//v/+f/5//n/+v/8//z//P/8//r/+v/6//z//f/9//7////+//3////+
//7//v/+//7/AQACAAMABAAGAAYABgAHAAcABwAIAAoACAAIAAkACgALAAwADAAMAA8A
DwAQABAADQAMAAwADgAOAA4ADgAPAA8ADwAOAA4AEAAPAA8ADwAOAA0ACwAKAAoACQAJ
AAkABAADAAMAAgABAAEAAQABAAMAAQAAAAAA/v/9//z/+f/5//n/+f/5//r/+v/6//r/
/P/8//z//P/3//f/+P/4//r/+v/7//v/+//6//r/+v/5//n/9//5//v/+v/6//v/+f/4
//j/+v/5//r/+//8//r/+//7//v/+//8//3//v/9//z/+//6//3//f/8//z/+//6//n/
+P/6//v/+//7//n/+f/5//r/+v/6//r/+//7//v/+f/4//j/+v/6//r/+f/5//n/+f/6
//r/+v/6//n/+f/4//b/+P/5//r/+//5//n/+f/6//r/+v/4//j/9//3//f/+P/6//v/
+//7//r/9f/1//v//P/5//j/9//2//n/+//8//3//P/9//3//P/8//z/+//7//3//P/8
//3/+//6//r/+//8//7///8AAAEAAQAAAP/////+//7//f/6//n/+P/4//f/9//3//f/
+f/5//n/9//0//T/9P/1//f/9//3//f/+f/5//n/+f/1//T/8//y//L/8v/y//L/8//z
//P/8//0//X/9v/3//f/9f/1//f/9v/2//b/9f/1//X/9//3//r/+f/w/+r/7f/z//f/
/f8EAAwAHAAtAD8ATgBWAGMAbQBwAHAAZABRAEIALQAPAAAABAAEAAAA/f/6//j/+//9
//b/8//3//z//P/3//n/+f/5//n/9//3//f/9//1//X/9f/1//f/9v/2//f/+f/5//r/
+v/5//f/9v/1//b/9//4//j/9//5//j/9f/2//j/+f/6//r/+f/4//f/9//3//f/9//5
//j/+P/5//v/+//6//n/+f/6//r/+//9//3//f/+//v/+v/5//j/+f/6//v//v//////
AAABAP///f/+//z//v/+//7//v///wAAAQACAAMABAAFAAcABgAFAAUABgAIAAgACQAK
AAsADAAMAAwACwALAAwADAANAAwADAAOAAwADAAMAA0ADwAPAA4ADgAOAA0ADQANAA8A
DwAOAA4ACQAHAAYABQACAAMABQAGAAMAAwADAAMAAwABAAAAAAD+//3//P/5//z//f/+
/////P/8//z//P/+//7//v/+//v/+//8//z/+//6//r/+f/7//r/+v/6//3//f/7//3/
+v/4//f/9//4//j/+f/8//r/+v/6//r/+v/7//v/+//6//r/+v/6//r/+v/6//r/+f/5
//j/+P/5//r/+//8//v/+//6//n/9//3//f/+P/6//z//v8BAP///f/5//b/+P/6//r/
+v/7//v/+//7//v/+v/5//j/+v/7//v/+v/5//n/+f/5//v/+//7//z/+v/6//j/+P/5
//n/+f/6//r/+//7//v//P/7//v/+//5//n/+f/5//r//P/+//v/+v/6//r/+v/6//r/
+//7//v//f///wAAAAD///7//P/7//v/+v/6//v/+//6//r/+//7//z//P/8/wAAAQAB
AAEAAQAAAAAA///8//v/+v/6//n/+f/5//n/9//3//f/9f/3//j/+f/7//j/9//2//X/
9v/3//j/+f/4//j/+P/4//b/9v/2//b/9//3//f/9//3//f/9//3//f/9f/1//f/+P/4
//j/9//1/////f/z//D/9//+//j/7//r/+3/9f/+/wgAFAAnADkATABcAGEAZwBsAHIA
bgBfAEwANQAdAAwACgAGAAIA/f/6//r//f/9//z/+/////j/8v/5//j/9//2//X/9//3
//f/9//3//f/9//3//n/+P/4//n/9//3//j/+P/2//X/9f/1//f/9//3//b/9v/5//n/
9//3//j/+P/4//n/+f/5//n/+f/5//n/+f/3//b/9v/3//n/+f/4//f/9//4//j/+f/5
//n/+f/6//z//P/8//z/+//6//n/+v/7//v//P/9//////8CAAIAAAAAAAAAAAABAAIA
AwAEAAIAAgACAAMABQAFAAYACAAIAAgACQAKAAgACAAHAAYACAAJAAsADAALAAoACgAM
AA0ADgAPABEAEAAPAA0ADAAKAAkACQAJAAoACwALAAwACQAHAAYABQAEAAUABwAIAAMA
AwADAAMAAwABAAAAAAD////////9//v/+//7//v/+v/6//r/+v/8//z//P/8//f/9//4
//j/+v/6//v/+//7//r/+v/6//r/+f/2//f/9//2//b/9//3//b/9v/4//j/+P/4//j/
+P/5//n/+f/4//j/+P/4//r/+v/6//r/+//7//r/+v/6//r/+v/6//f/9//2//X/9P/1
//b/+P/6//r/+v/7//r/+f/2//T/9f/4//n/+v/5//n/+f/5//n/+P/3//b/9//5//r/
+v/4//f/9v/1//b/9//4//r/+f/4//X/9P/3//f/9//4//j/9//3//f/9v/4//j/+P/4
//j/+f/5//n/9//5//r/+v/8//z/+//7//n/+P/4//n/+v/6//v//f/7//z//P/8//z/
/f/9//3//f/8//z/+//4//f/9v/2//f/9//3//f/9//3//f/9f/y//L/8v/z//P/8//z
//P/8//z//P/8//y//L/8v/y//T/9P/0//T/9f/1//X/9f/z//P/8//z//X/8//z//X/
9P/0//T/8//1//f/8//z//T/8//w/+7/8f/z//P/9f/8/wYADAAbADEARgBUAGEAawBw
AGwAZABXAEAAJwAVAAYA/P/4//j/9//4//r/9//z//j//f/3//L/9P/5//j/9//2//X/
8//z//P/8//1//X/9f/1//X/9P/0//X/9f/1//b/9v/4//f/9//3//X/9f/1//T/9v/5
//n/9//2//b/9f/0//b/9//4//n/9v/1//T/8//0//T/9f/3//n/+f/4//f/9//4//j/
+f/7//v/+//8//v/+v/5//j/+P/4//j/+v/8//v/+//7//3///8EAAYAAQD+//v/+P/8
//7/AAACAAQABAAEAAUABQAFAAYACAAGAAYABwAIAAsADAAMAAwACwALAAwADAANAAwA
DAAOAAwADAAMAA0ADgAPAA8AEAAPAA0ADAALAAsACwAKAAoABgAFAAUABQADAAMABAAE
AAMAAwADAAMAAgD///3//P/7//v/+//5//n/+f/5//n/+v/6//r/+v/6//r/+v/6//X/
9f/2//b/9v/2//f/9//3//b/9v/2//n/+f/3//n/+f/4//j/+f/5//j/+P/6//b/9v/2
//b/9v/3//f/9//4//j/+P/4//r/+v/6//r/+f/5//j/+P/6//r/+v/6//j/+f/5//n/
+P/5//r//P/7//r/+f/5//v/+//5//j/9v/4//j/+P/5//n/+f/5//r/+v/6//r/+v/7
//v/+v/2//X/9P/z//b/9//4//r/+v/6//j/+P/5//n/+f/6//f/9//2//X/9f/1//b/
9//3//j/9v/2//b/9v/3//n/+v/7//n/+//8//z//P/8//v/+//7//r/+v/7//v/+v/6
//v/+f/6//r/+v/8//3//f/9//7//v///////v/9//z//P/4//f/9v/1//f/9//3//X/
9v/2//b/9//3//f/9//3//X/9f/1//X/9P/0//T/9P/2//b/9v/2//X/9f/1//X/9f/1
//X/9f/3//X/9f/3//b/9v/2//X/8//3//f/9//4//f/7v/q/+//9f/1//P/+P8EAA4A
FQAlAD4AUABdAGUAbABuAGoAYwBUAD0AJQASAAYAAAD+//3//P/4//n/+//6//n/+f/6
//z/+//4//f/9v/1//X/9f/1//X/9f/1//X/9f/4//j/+f/7//n/9//2//T/9f/1//b/
9//1//X/9f/0//T/9//3//X/9f/2//b/9v/5//n/+f/5//n/+f/5//n/+P/2//X/9f/3
//f/9v/1//f/+P/4//n/9//3//f/+P/4//j/+P/4//r/+v/6//z//P/7//v/+//7//v/
/v/+//z//P/8//z///8AAAEAAgAAAAAAAAABAAMAAwAEAAYABAAEAAUABgAHAAgACAAI
AAkACQAKAAoACgAKAAsADgAMAAwADAANAA0ADQAMAAwADgANAA0ADQALAAsACgAKAAoA
CQAJAAkAAwADAAQABAADAAMAAwADAAEA///+//7//f/9//3/+//9//3//f/9//z//P/8
//z//P/8//z//P/5//n/+v/6//r/+v/7//v/+f/4//j/+P/7//v/+f/7//n/+P/4//n/
+f/4//j/+v/2//b/9v/2//b/9//3//f/9//4//n/+v/4//j/+P/4//n/+f/4//j/+P/4
//j/+P/6//v/+//7//f/9//3//j/+P/4//j/+f/7//v/+f/4//j/+v/6//r/9//3//f/
9//6//r/+v/6//n/+f/4//b/9v/3//j/+f/3//f/9//4//j/+P/2//b/9//3//f/+P/5
//v//P/9//v/+f/4//f/9f/1//X/9f/6//r/+P/2//b/9v/2//j/+f/5//n/+//9//7/
/v/+//7//f/9//v/+v/6//v/+//6//r/+//7//z//P/8/wAAAQABAAEAAQAAAAAA///8
//v/+v/6//n/+f/5//n/9//3//f/9f/2//b/9v/3//X/9f/1//X/8//z//P/8//1//b/
9//4//f/9v/1//T/8//z//P/8//z//P/8//z//T/8//0//f/+P/4//j/9//z/+//8//3
//b/8f/w//D/8f/x//X/9//6/wYAFAAjADUATABaAGMAbQByAHIAbABbAEIAKwAVAAQA
AgACAP7//f/+//z/+f/5//j/9//3//j/+P/7//j/9//2//X/8//z//P/8//0//X/9v/3
//X/9P/0//X/8//z//T/9P/0//P/8//z//b/9//4//j/9f/3//b/8//1//b/9v/2//f/
9//3//f/9//3//f/9//3//b/9v/3//n/+f/4//f/9//4//j/+f/5//n/+f/6//j/+P/4
//j/+v/6//r//P/9//3//v////3/+//8//r/+//8//3//v/9//7///8AAAAAAAAAAAEA
AQABAAIABAAEAAQABQAGAAUABgAGAAYACgALAA0ADgAMAAoACQAKAAoACgAKAAsACwAL
AAoACgAMAAsACwALAAsACwAKAAoABgAFAAUABQADAAMABAAEAP/////////////9//z/
/P/9//3//f/7//3//f/9//3/+//6//n/+P/2//b/9v/2//X/9f/2//b/9v/2//f/9//5
//j/+P/4//j/9//0//X/9v/2//f/+f/5//j/+P/6//b/9v/2//b/9v/3//f/9//0//T/
9P/0//b/9v/2//b/9v/1//P/8v/1//b/9//4//b/9//3//f/8//z//P/9P/2//b/9v/3
//n/+f/3//b/9v/4//j/+P/1//X/9f/1//T/9P/0//T/9v/3//f/9v/1//X/9f/1//P/
8//z//T/9P/0//L/8v/1//X/9f/2//T/9f/1//X/9f/1//b/9//v//b/9v/2//b/9v/1
//X/9P/z//P/9f/2//b/+P/4//f/9//3//b/9v/3//n/+P/4//n/+f/6//r/+v/8//3/
/f/9//v/+v/6//n/9v/1//T/9P/x//H/8f/x//H/8f/x/+//8P/w//D/8f/z//P/8//z
//D/7//u/+3/7f/u/+//8P/y//L/8v/y//H/8f/x//H/8//z//P/8//x/+//7//x//D/
8P/w/+//7//x//H/8f/u/+3/6v/o/+v/8f/x//H//P8MABgAKwA/AE4AYABpAGcAZgBi
AFYAQwAuABcABQAAAPj/8P/y//X/8v/w//P/9f/y//P/9f/y//D/7//v/+//7//v//H/
8f/x//H/8f/x//H/8f/v/+7/7v/v//H/8f/y//L/8v/x//H/8f/x//H/8f/w/+//8f/w
/+3/7v/w//H/8v/x//H/8f/x//P/8//z//P/8//y//L/8//z//P/8v/x//H/8v/y//P/
9f/1//X/9v/2//b/9v/2//T/9P/0//b/9P/z//P/8//1//X/+P/4//j/+P/4//j/9//4
//n/+v/8//z//P/9//7///8BAAQAAgACAAMABAADAAQABAAEAAUABQAGAAYAAwACAAIA
BAAEAAQABAAFAAcABwAGAAYABAADAAMAAwAFAAUABAAEAAAA////////+f/5//r/+v/5
//n/+f/5//f/9f/0//T/8f/x//H/7//x//H/8f/x//D/8P/w//D/7v/u/+7/7v/s/+3/
7//w/+7/7v/v/+//8f/w//D/8P/v/+//7f/v//H/8P/w//H/7//u/+7/8P/u/+7/7v/u
/+//8f/y//P/8P/w//D/8P/y//L/8v/y//X/9f/0//T/8//y//H/8P/w//H/8f/x/+3/
7f/t/+7/8P/w//D/8f/z//P/8f/w/+7/8P/w//D/8f/x//H/8f/y//L/8v/y//L/8//z
//L/7//v/+//7//t/+3/7f/u/+//8P/v//D/8P/v/+7/7v/u//H/7//s/+7/7v/u/+7/
8P/x//H/8f/v//H/8v/y//T/9P/z//P/8f/w//D/8f/z//L/8v/z//H/8v/y//L/9P/1
//X/9f/2//b/9//3//L/8f/w//D/7v/t/+z/6//t/+3/7f/r/+z/7P/s/+3/6//r/+v/
6//r/+v/6//r/+z/7P/s/+z/6v/q/+r/6v/r/+v/6//r/+n/6f/p/+n/6f/n/+f/6f/s
/+z/7P/r/+v/7//x/+3/6P/n/+T/5P/l/+X/4f/j/+z/9P/+/wkAGQAuAEQAUQBVAFoA
YABkAFsARgAzACMADgD6//D/7v/v/+7/8P/x//H/8v/t/+P/5v/s/+n/6//r/+v/6//r
/+v/6//r/+n/6f/p/+n/6f/o/+j/6f/r/+v/7P/s/+z/6//r/+v/6f/p/+n/6P/q/+//
7//n/w==
         </WaveFormData>
      </LeadData>
      <LeadData>
         <LeadByteCountTotal>10000</LeadByteCountTotal>
         <LeadTimeOffset>0</LeadTimeOffset>
         <LeadSampleCountTotal>5000</LeadSampleCountTotal>
         <LeadAmplitudeUnitsPerBit>4.88</LeadAmplitudeUnitsPerBit>
         <LeadAmplitudeUnits>��V</LeadAmplitudeUnits>
         <LeadHighLimit>2147483647</LeadHighLimit>
         <LeadLowLimit>268435456</LeadLowLimit>
         <LeadID>II</LeadID>
         <LeadOffsetFirstSample>0</LeadOffsetFirstSample>
         <FirstSampleBaseline>0</FirstSampleBaseline>
         <LeadSampleSize>2</LeadSampleSize>
         <LeadOff>FALSE</LeadOff>
         <BaselineSway>FALSE</BaselineSway>
         <ExcessiveACNoise>FALSE</ExcessiveACNoise>
         <MuscleNoise>FALSE</MuscleNoise>
         <LeadDataCRC32>582588313</LeadDataCRC32>
         <WaveFormData>
AAAAAAAAAAAEAAYACAAKAAsADAANAA4AEAAQABAAEAAVABgAGwAeAB0AHAAbABoAHgAg
ACIAJAAmACYAJgAmACgAKAAoACgAKwAsAC0ALgArACoAKQAoACoAKgAqACoAJwAkACEA
HgAcABoAGAAWABYAFgAWABYAEwAQAA0ACgAJAAgABwAGAAMAAgABAAAA/v/+//7//v/+
//7//v/+//v/+v/5//j/+v/6//r/+v/4//j/+P/4//b/9v/2//b/+P/4//j/+P/2//b/
9v/2//n/+v/7//z/+v/6//r/+v/6//r/+v/6//z//P/8//z/+//6//n/+P/7//z//f/+
//z//P/8//z/+v/6//r/+v/7//z//f/+//z/+v/4//b/9//4//n/+v/4//j/+P/4//j/
+P/4//j/+P/4//j/+P/3//b/9f/0//T/9P/0//T/9P/0//T/9P/y//L/8v/y//T/9P/0
//T/8//y//H/8P/0//f/+v8AAAEABAAEAAQABgAGAAgACAAKAAgACgAOAA4ACgAGAAUA
BwAIAA0AEAATABQAEwAQAAoABgAFAAUAAwACAAEA/v/4//P/7//r/+r/6v/q/+n/5v/l
/+T/4//j/+P/4//j/+X/5f/l/+X/4v/h/+D/3v/f/9//4P/j/+P/4f/g/9//3f/d/93/
3f/g/+H/4v/j/9//3v/f/9z/3v/i/+L/4f/h/9//2v/X/9X/2P/b/+L/7f/8/xgAOwBd
AIMApwDCAN8A/gAGAfYA2QCyAIkAZQBMADsAKgAbAAkA///8//r/9P/w/+3/6//q/+X/
5f/m/+b/5v/k/+H/4P/f/97/4v/j/+P/5P/i/+D/3//d/9z/3f/g/+H/4//j/+P/4//i
/+L/4f/f/+L/5f/m/+X/5P/k/+P/4v/k/+T/5P/k/+f/5//n/+j/5//m/+X/5P/l/+b/
6P/p/+j/5//l/+T/5//o/+n/6//t/+3/7f/u/+v/6v/o/+b/6f/r/+//8//w/+//8P/v
//L/8//2//f/+f/5//r/+//8//7//v///wAAAgAGAAkACAALAA4ADgAOABAAEQATABUA
GAAYABgAGAAZABoAGwAdAB4AIgAlACQAIQAgAB8AIgAjACQAJQAkACQAIwAhAB4AGwAb
ABoAGgAWABUAFAAPAAwACgAHAAYABAADAAQABAADAAAA/v/7//n/9//2//n/+v/7/wAA
+v/4//b/8f/y//L/8//0//T/9//3//X/8v/y//L/8v/0//T/9v/2//X/9P/z//L/8v/z
//X/9//3//j/+P/1//X/9f/2//b/9//3//f/+v/6//j/+P/4//j/9//3//f/+P/6//r/
+f/4//f/9P/z//X/9v/5//r/9//1//T/9f/2//T/9P/1//j/+P/4//b/8//y//L/8v/0
//b/9//3//X/9P/z//L/8v/y//L/8//0//X/9f/z//L/8P/u/+3/8P/u//H/8//x//H/
8P/v/+//7//v/+//9f/z//P/7//u//D/8P/w//D/9f/3//n//v/9/wAAAAAAAAMABAAH
AAgABgAEAAYACgANAAoABwAHAAQABAAIAAoADQAOAA0ACgAHAAQABAAFAP7//P/6//b/
8f/t/+r/5//m/+b/5v/l/+L/4f/g/9//4P/h/+L/4//i/+H/4P/f/93/3f/d/9z/3v/f
/+H/5f/l/+H/3v/b/97/3//g/+H/4f/h/+H/4f/g/+D/4v/g/+T/4v/i/93/3//b/87/
zf/X/97/4f/q//n/CAAcADsAXwCHAK0A0ADtAPoA8gDWALMAkABvAFUARAA5ACgAEwAB
APn/+v/2/+z/6v/r/+v/6v/r/+n/5v/k/+L/3v/d/97/3//g/+H/4f/g/+D/3//e/97/
3f/e/9//4v/j/+L/4f/g/9//4f/i/+L/4f/j/+X/5f/j/+L/4v/h/+D/4v/k/+b/6P/l
/+P/4f/g/+P/5P/l/+b/6P/o/+n/6f/p/+f/5P/i/+X/6P/r/+//7v/t/+z/7P/t/+7/
7v/u/+//7//x//P/7//v//H/8f/z//X/+f/7//v/+f/4//f//f8AAAEAAwADAAQABwAJ
AAgACQAKAAgACwAQABQAGQAZABoAGAAWABcAGQAbAB0AIAAgACMAJQAkACEAIAAfACIA
IwAkACUAIwAkACQAIwAeABsAGwAaABoAFgAVABQAEAAOAA0ACwAMAAoACQAKAAgABwAE
AAIAAAD9//r/+P/5//r/+/8AAPn/+P/3//P/9f/2//j/+v/3//n/+P/1//L/8v/y//L/
8v/y//T/9P/2//b/9v/2//f/9//4//n/+P/4//f/8//1//X/9v/2//j/+f/6//7//P/4
//b/9P/3//f/+P/5//f/+P/3//X/9//5//n/+//5//j/+f/4//f/9f/0//X/9//2//f/
+f/5//j/9//0//X/9P/0//T/8v/0//X/9f/z//L/8f/w//D/8v/0//f/9f/1//T/8f/0
//T/9P/1//b/8v/z//P/7//t//D/8v/0//b/+P/3//f/9//6//7/AgADAAQABwAIAAsA
DAAKAAYABgAIAAwACgAIAAkACQAKAA8AEgAUABQAEgAOAA4ADAANAA8ABgACAP7/+P/2
//P/8f/v/+v/6v/p/+f/5//n/+f/5//n/+f/5//n/+b/5f/k/+P/4v/j/+T/5P/i/+H/
4f/j/+P/4f/g/9//4v/j/+T/5f/l/+P/4f/f/9//4P/j/+L/4v/i/+T/4f/d/93/2v/X
/9n/4P/h/97/5//6/xgAOwBjAI0AtwDgAP0ABgEAAfAAzwCoAIMAZQBOAD8ALgAXAAMA
8//q/+z/9P/2//X/8f/s/+n/6f/o/+j/6P/m/+f/6P/p/+r/6P/n/+X/5P/m/+b/5//n
/+f/5//p/+n/5v/l/+T/4//l/+j/6v/r/+r/6//q/+f/6f/q/+r/6v/s/+z/7P/s/+r/
6f/o/+j/6v/s/+7/8P/v/+7/7v/t/+//7//u/+7/8f/y//P/9f/0//H/7v/s/+//8v/0
//b/9P/z//T/9f/0//X/+P/5//n/+f/7//v//v/9//3//f8DAAYABwAJAAgACAAKAAsA
DgARABQAFAAUABYAFwAZABoAHAAbABoAHQAfACEAIwAiACAAIQAhACUAIwAjACMAJQAl
ACUAJQAjACIAIAAdAB0AGwAcABwAGAAUABMAEgAQAA4ADQALAAkABgAEAAQAAwABAP3/
+v/8//v/+v/6//f/9v/1//j/8v/y//L/7//u/+7/7//w/+3/7//u/+v/7P/u//D/8v/w
//D/8v/y//L/8v/y//L/8v/z//X/9//0//L/7//p/+z/7//z//b/9P/z//L/9P/2//T/
9P/0//f/9//4//n/9v/2//T/8f/z//X/9f/3//T/9P/2//b/9v/1//X/9//4//b/9v/3
//X/8v/v/+r/7P/u//H/9P/y//L/8f/v//H/8P/v/+7/7f/u/+//8f/v/+//7v/r/+7/
7v/u/+//8P/s/+3/7f/p/+//9P/z//D/7//u/+3/7P/u/+//8P/0//n//v8AAAIA///+
/////v////7/AQAGAAkABgADAAMAAAAAAAQABgANABAAEQAQAAsABgAEAAMAAAD+//z/
+P/z/+//7P/p/+b/5P/i/9//4P/h/+L/4//f/9//3//f/+H/4f/h/+H/3v/d/9z/2v/a
/9n/2f/b/97/3f/d/93/3P/b/9r/2f/d/93/3f/d/9z/3P/e/9z/2v/c/9z/2//f/+H/
2P/P/9H/2v/X/9b/5f/8/xoAPQBjAIcApQDAAN8A+AAAAfAA0QCsAIkAZwBOADcAJAAT
AAcA///8//j/9P/w/+//6f/k/+X/4//k/+T/5P/i/97/3v/e/97/3//f/97/3v/e/97/
3//f/9v/2//d/93/3v/f/+D/4f/g/+D/3//d/97/4f/i/+H/4f/i/+L/4v/g/+D/4P/g
/+P/4//j/+T/4v/i/+L/4v/k/+T/5f/l/+f/5//m/+b/5P/k/+T/5f/p/+n/6f/q/+n/
6v/q/+r/7f/t/+//8f/x//H/8//z//L/8f/y//H/9v/3//n/+//9//7//f/9//7/AAAE
AAcACAALAA4ADgANAA4ADgAPABQAGAAZABoAFwAXABcAFwAZABoAHgAhACMAIQAhACEA
IAAfAB4AHQAgACIAIwAjAB8AGwAaABgAFwAUABQAFAASABAADwANAAgABAABAAAAAwAD
AAEAAAD+//v/+P/2//b/9v/2//r/+P/4//j/9f/z//L/8v/y//L/9f/1//P/8P/w//D/
8P/y//L/9P/0//L/8v/y//L/8f/x//L/8//1//b/9v/z//P/8//0//T/9f/1//X/+P/6
//j/+P/4//f/9f/0//P/9v/4//j/9//1//X/8//z//L/8v/0//T/9f/1//b/+f/2//L/
8P/v//P/9P/1//T/8//y//L/8v/y//T/9f/1//X/9P/z//L/7v/u/+7/7//x//P/9P/z
//H/8P/v/+//7//s/+7/7//v/+//7v/t/+3/7f/t/+3/8f/z//f/9v/z//L/8f/w//L/
8//0//j/+/8AAAIABAACAAIABAAEAAUABAAHAAwADAAIAAQAAwACAAIABgAIAA0AEAAR
ABAACgAGAAUABQACAAAA/v/6//X/8f/u/+v/5//m/+X/4//j/+P/4//j/9//3//f/9//
4P/h/+L/4//h/+H/4f/g/+D/3//f/+H/4f/f/97/3f/b/9v/2//b/97/3//g/+H/3//e
/9//3P/e/97/3v/h/+H/3//a/9X/1f/Y/9n/3P/p/wYAIgA7AFsAgwClAMIA4QD4APgA
5ADFAKQAgwBhAEoAOwAoABMABQABAAIA/v/2//D/7f/r/+j/5f/l/+X/5v/n/+b/4f/g
/9//3v/i/+P/4//k/+P/4v/i/+H/3f/d/9//3//i/+P/5P/l/+L/4v/h/9//4f/j/+P/
4f/l/+b/5v/m/+X/5P/j/+L/5v/n/+j/6v/p/+j/5//m/+b/5v/n/+f/6//r/+r/6v/o
/+j/6P/p/+z/7f/u//D/8P/w/+//7v/v/+//8f/z//P/8//1//X/8//z//X/9f/6//v/
/f///wEAAgABAAEA//8AAAMABQAJAA0AEQASABEAEgASABMAFgAaABsAHAAbABsAGwAb
AB0AHgAiACUAKQAnACcAJwAlACUAJQAlACMAJAAkACMAIgAfAB8AHgAeABoAGQAYABQA
EgARAA8ADQAKAAgACAAJAAkABwAGAAQAAQD+//z///8AAAEABgAAAAAAAAD9//n/+P/4
//j/+v/9//3/+//5//j/9//2//j/+P/6//r/+//8//3//v/7//n/+P/3//n//P/+//3/
/P/7//v/+v/8//3//v8CAAAA/P/6//j/+f/5//r/+//8//7//v/9//v/+//5//n/+//8
////AAD+//v/+f/5//v/+P/3//f//P/+/wAAAAD9//r/+P/2//j/+v/7//v//f/8//v/
+v/2//b/9v/3//n/+//8//v/+f/2//P/8f/3//b/+v/9//v/+//6//n/+P/3//b/9f/7
//r/+v/6//r/+v/9////AQAGAAYACgALAAwACwAKAAsACgANAAwADwAUABQAEAAMAAsA
DQAOABMAFgAaABwAHAAaABQADgALAAkABwAGAAUAAgD6//X/8f/t/+7/7v/u/+3/7//v
/+//7//s/+v/6v/p/+z/7f/u/+//7P/r/+r/6P/p/+n/6v/t/+7/6//p/+f/5//n/+f/
5//r/+v/6//r/+z/7P/u/+z/4v/i/+z/7f/p/+X/4v/l/+f/5P/h/+z/AwAkAEgAawCV
AMEA4QD6AAcBBAHyANgAtwCOAGsAUwBCADEAHAALAAUABQAEAP7/9v/y//H/8//y/+//
7//x//L/8//y/+7/7v/u/+7/7//v/+7/7v/w//D/8f/x/+3/7f/v/+//7//v/+//7//t
/+7/7v/t/+//8f/x/+//8v/0//X/9v/0//L/8P/u//H/8//1//j/9//2//X/9P/0//T/
9f/1//n/+f/4//j/9//2//X/9f/5//v//f8AAP///v/8//r//f/9////AQABAAEAAwAD
AAEAAQADAAMACAAJAAsADQAPABAADwAPABEAEgAVABcAGAAbAB4AHgAcAB4AHwAhACUA
KAAoACgAJwAnACcAJwAoACgAKwAtAC8ALQAtAC0AKwArACsAKwAtAC4ALgAtACgAJQAl
ACQAIQAcABoAGAAXABYAFgAVABIADgALAAoACwALAAkACAAFAAMAAQAAAAAAAAAAAAQA
AQACAAMAAQD8//r/+f/4//n//f/+//3/+v/6//r/+v/6//r//P/8//7//v/+//7/+v/5
//n/+f/7//7/AAD///7//f/9//z/////////AgACAAAAAAAAAP7//f/9//3/AAACAAIA
AQD//////f/9//z//P/+//7/AAD/////AQD+//r/+P/3//v//P/9//z/+f/4//j/+P/4
//r/+//7//n/+P/3//b/9v/2//b/9//6//v/+//5//j/9v/0//P/9f/y//T/9f/2//f/
9//3//P/7//v//X/+P/4//j/+P/4//r/+//8/wAAAgAGAAcACAAKAAoADAAMAAoACAAK
AA4AEQAOAAsACwAMAAwAEAASABUAFgAVABIAEAAMAAsACwAFAAIA///6//b/8//x/+//
6//q/+n/5//n/+f/5//n/+b/5//o/+n/5//n/+f/5//n/+f/5//m/+P/4f/g/+H/5f/j
/+L/4f/i/+P/5P/l/+b/5f/k/+P/4//k/+f/5v/i/+D/3v/f/+P/5f/e/9n/3//k/+P/
5v/z/wwAMABVAHkAnwC7ANwA9wACAfwA3gC5AJwAfQBdAEoAPQAqABEAAQD5//j//P/+
//b/7//v/+7/6f/j/+X/5v/n/+b/5v/m/+b/5v/m/+X/4//i/+X/5v/o/+n/5f/l/+f/
5//m/+X/5P/j/+T/5v/n/+f/5P/l/+T/4f/m/+j/6f/q/+f/5v/l/+T/5//n/+f/6P/q
/+r/6v/q/+j/6P/p/+n/7P/t/+3/7v/s/+z/7P/t/+7/7f/s/+z/7v/w//H/8v/y//H/
8v/z//H/8f/z//P/8//z//X/9f/7//v//P/9/wIABAAEAAUAAgACAAQABQAJAA0AEQAS
ABEAEgASABMAFwAaABoAGgAcAB0AHgAfAB0AHAAeAB8AIgAhACIAIwAjACMAIwAjACMA
JAAkACMAHgAbABsAGgAXABIAEAAOAA4ADgAPAA8ADAAIAAUABAADAAEA/f/6//v/+//7
//z/+v/4//b/+P/4//r//P/7//j/9v/1//T/8f/z//L/7//x//L/8//0//L/8v/0//T/
9P/0//T/9P/1//X/9v/3//X/9v/2//P/9P/1//f/+P/2//X/9P/2//f/9v/3//j/9v/1
//X/9f/2//j/+P/3//j/+f/4//n/9P/y//L/8P/z//X/+P/9//v/9v/z//H/9P/0//T/
8v/0//T/9f/2//T/9P/z//H/9P/0//T/9P/w//D/8P/x//L/8//z//H/8//y//H/8f/y
/+7/7//v//D/8f/x//H/7//v/+//7//w/+//7v/v//L/8f/z//D/7v/w//D/8P/w//X/
9//5//7///8CAAIAAgAEAAQABgAGAAQAAgAEAAgACQAGAAMAAwACAAIABgAIAAoADAAM
AAoABwAEAAQABQAAAP7//P/4//H/7f/q/+f/5v/m/+b/5f/j/+P/4//j/+H/4f/h/+H/
4//j/+P/4//f/9//3//e/9//3//g/+P/4//h/+D/3//h/+H/4f/h/+L/4f/g/9//3v/e
/+D/3v/i/+j/5v/d/9f/3f/i/9n/0//Y/93/4v/r//7/HAA7AFcAfQCnAMYA4QD0APYA
4gDBAJ4AewBbAEoAPwAsABUAAwD5//b/9P/0//D/7//z/+r/5f/r/+b/5P/i/97/3v/g
/+L/5P/j/+P/4v/i/+H/4P/g/9//3//h/+X/5//k/+P/4v/h/+H/4v/i/+H/4//l/+X/
4//j/+T/5P/k/+f/6P/p/+r/6P/n/+b/5v/m/+b/5v/m/+f/6P/q/+v/6//p/+b/5P/o
/+r/7P/v/+7/7f/s/+z/7f/u/+7/7v/y//P/9v/5//T/8//0//P/9f/3//v//f/+//3/
/f/9/wAAAgACAAMABAAGAAoADQAMAA8AEgASABIAFAAVABcAFwAaABoAGgAcAB0AHgAf
ACEAIgAmACkAKgAnACYAJQAjACMAIwAjACYAKAApACkAJQAhACAAHgAeABwAHQAeABgA
FAARAA0ADwAOAA4AEAAOAAsABgACAAIAAQAAAAAA/v/+//7/AgD+//7//v/7//v/+v/6
//r/+P/7//v/+f/4//j/+P/4//n/+v/9//7//P/6//j/9v/2//f/+f/7//v//P/8//n/
+v/7//3//v/+//3//P/+//z/+v/6//r//v///wEAAwAAAAAA/v/7//v/+//5//n/+//8
////AAD///3//P/9/////P/7//v//f/8//v/+P/6//r/+//8//r//P/9//3/+//6//n/
+P/3//j/+f/7//r/+//7//n/9//2//X/9f/4//b/+f/7//f/9f/2//X/9v/4//r//P/+
/////////wIABgAKAAsADAAMAAwADgAOAAwACAAIAAoAEgASABIAFQASABAAEgASABcA
GgAbABoAFgASABEAEQAJAAYAAwD+//r/9//1//P/7//u/+3/6//r/+v/6//r/+n/6f/p
/+n/6f/p/+n/6f/o/+n/6v/q/+f/5f/k/+X/6v/p/+n/6f/o/+f/5v/l/+X/5f/l/+X/
5//o/+v/6v/o/+j/4v/d/9//4//k/+P/5f/o/+P/4v/v/wQAIABBAGsAmQC9ANwA9wAE
AQIB9gDbAK4AhQBlAFAAPwAsABUAAwD7//r/9v/2//b/9f/x/+7/7f/v/+7/7v/u/+z/
6v/q/+r/6v/q/+n/5//m/+j/6v/t/+//6//r/+3/7f/t/+3/7f/t/+3/7v/u/+3/7P/t
/+z/6f/t/+7/7v/u//D/8P/w//D/8P/v/+7/7v/u/+7/7v/u/+7/7v/v/+//8v/z//P/
9P/0//T/9P/1//T/8//y//L/9P/2//f/+P/2//X/9v/3//j/+/8AAAMA///9//3/+///
////AAABAAUACAAJAAsACAAIAAoACwANABEAFQAWABYAGAAZABsAHAAeAB0AHAAfACEA
IwAlACQAIgAjACMAJwAlACUAJQAlACUAJQAlACMAJAAkACMAIgAfAB8AHgAaABYAFQAU
ABMAEgASABEADAAIAAUABAAEAAMAAAD+//7//f/8//z/+f/4//f/+v/3//j/+f/3//X/
9P/0//T/8//1//T/8f/x//L/8//0//P/8v/z//L/8//0//X/9v/0//P/8//z//P/9P/0
//H/8v/z//X/9v/2//X/9P/2//n/+P/5//r/+f/3//b/9f/2//j/+P/3//j/+f/4//n/
9//2//f/9v/4//f/9//5//f/9P/z//P/9P/0//T/8v/0//T/9f/2//T/9P/z//H/8//0
//X/9v/y//D/7v/t//D/8f/x/+//8P/w//D/8f/w/+z/7f/t/+7/7//v/+//7f/t/+3/
7f/r/+z/7//w//H/8v/y//P/9P/4//r//v///wAAAwAEAAcACAAFAAIAAwAGAAwACgAI
AAkABgAEAAYABgAMAA4ADgAMAAsACAAIAAkAAgAAAP7/+v/3//P/8P/t/+r/6P/m/+P/
4f/h/+H/4f/g/+H/4v/j/+D/3//e/93/3P/d/97/3v/e/93/3f/f/+H/3//e/93/3//f
/9//3//e/93/3P/b/93/3v/h/+D/3v/e/9z/2f/b/9v/2P/V/9n/4P/h/9r/3//w/woA
JQBJAHMAmwC8ANkA9AAAAfQA2QC6AJkAcwBYAEcANAAfAAsA+//0//b/9v/0//H/7//q
/+f/5f/j/+L/4f/e/9//4P/h/+L/4P/f/93/3P/f/+D/4v/j/+D/3//g/9//3f/d/93/
3f/e/+D/4f/h/+D/4f/g/93/4f/i/+L/4v/k/+T/5P/k/+T/4//i/+L/5P/k/+T/5P/j
/+L/4v/h/+T/5f/l/+b/5v/m/+b/5//m/+X/5P/k/+j/6v/r/+z/7P/r/+z/7f/t/+3/
7//v//H/8f/z//P/9f/1//b/9//6//z//P/9//3//v8BAAMABAAHAAoACgALAA4AEAAT
ABIAFAATABIAFAAXABoAHQAcABoAGwAbAB4AHQAeAB8AIQAhACEAIQAgACAAHwAdABwA
GwAdAB4AGwAWABQAEgASABAADwANAAsACAAGAAYAAwABAP3/+v/7//v/+//8//r/+P/2
//j/9f/2//f/9f/1//T/9P/0//P/9f/0//H/8v/y//L/8v/w//D/8v/y//L/8v/y//L/
8//z//T/9f/y//L/8f/t//D/8f/z//T/9P/z//L/9P/2//T/9P/0//b/9f/1//X/8//0
//P/8f/0//X/9P/1//P/8v/z//L/8//z//T/9//3//T/8//z//X/9P/z//D/8P/w//H/
8v/w//L/8//z//P/8v/x//D/7//w//H/8//x//H/8P/t//D/8P/w//H/8P/s/+3/7f/v
//H/8v/z//L/8f/w/+//7//t/+v/6//0//P/8v/x//D/7//u//H/8//1//r//v8CAAMA
BAACAAIABAAEAAYABAAGAAoADAAIAAQAAwACAAIABgAIAA4AEAAQAA4ACQAEAAIAAQD/
//7//f/6//T/7//r/+f/5//m/+X/4//j/+P/4//j/+D/3//e/93/3//f/9//3//e/9//
4P/g/9//3f/c/93/4f/f/97/3f/c/9v/2v/Z/9z/3f/e/9//3v/e/+D/3v/Y/9b/3P/h
/93/2f/W/9f/2f/a/9n/3P/n//7/HgA9AF0AhQCnAMQA4QD0APQA4gDBAJoAdwBZAEIA
NQAmABMABwAFAAAA+P/0/+7/5//l/+L/4//l/+T/5P/k/+L/3f/c/9v/2v/e/9//3//g
/97/3v/f/9//2//b/93/3f/f/9//3//f/+H/4v/i/+H/4P/h/+D/3f/h/+L/4v/i/+L/
4v/i/+L/5f/l/+X/5v/l/+T/4//i/+P/5P/m/+f/6P/n/+X/5P/k/+T/5P/l/+j/6f/q
/+z/6v/q/+n/6P/r/+3/8f/1//D/7//w/+//7//v//H/8f/3//f/+P/5//v//P/7//v/
/f/+/wEAAwAEAAcACgAKAAoADAANAA8AFAAYABkAGgAWABUAFAATABcAGAAcAB8AIQAf
AB8AHwAhACEAIQAhACEAIgAiACEAHgAbABsAGgAYABQAEwASABAADgANAAsACQAGAAQA
BAAFAAUAAwACAAEA///9//z/+//6//n//P/4//j/+P/1//H/8P/w//D/8//3//j/9//0
//T/9P/0//P/8v/z//L/9P/2//j/+v/4//f/9//3//j/+v/7//n/9//1//T/8v/0//X/
9v/6//r/+P/4//j/9v/1//X/9f/4//z//v////3/+//3//X/9v/2//j/+P/4//f/9//5
//f/9P/z//P/+P/6//z//P/5//b/9P/y//L/9P/1//X/9v/2//b/9v/0//T/9P/1//T/
9f/1//P/8//y//H/8f/0//L/9f/3//b/9f/z//H/9P/1//b/9//x//b/9v/2//b/9v/4
//n/+v/+/wIABgAHAAgABgAGAAgACAAJAAgACwAQABAADAAIAAcACQAKAA8AEgAWABgA
GAAWABEADAAKAAkABAACAAAA/P/5//X/8v/v/+z/6v/o/+X/6P/p/+r/6//o/+f/5v/l
/+X/5f/l/+X/5P/l/+b/5v/m/+X/5f/n/+v/6f/o/+f/5v/l/+T/4//l/+X/5f/l/+b/
5v/o/+b/6P/k/+D/3//f/+H/5P/n/+X/4P/d/+L/+f8cAEAAZwCPALkA3QD2AAMBBAH2
ANoAtwCOAG8AVQBCAC0AEgABAPv/9//2//z//v/4//P/7f/o/+f/6//s/+z/7P/q/+n/
6v/r/+z/6//r/+r/6v/s/+z/7f/t/+r/6f/q/+n/7P/t/+7/7//u/+7/7f/r/+n/6//r
/+n/7v/w//H/8v/v/+7/7f/s/+//8f/z//b/9f/0//P/8v/x//D/8P/v//L/8//z//T/
8v/y//L/8//2//f/+P/6//j/+P/3//b/+f/5//v//f/+////AgADAAAA//8AAP//BgAH
AAkACwALAAwACwALAA0AEAAVABkAGAAbAB4AHgAbABwAHAAdACIAJgAnACgAJgAlACQA
IwAmACYAKQArAC4ALQAuAC8ALQArACkAJwApACwALgAvACkAJQAkACIAIAAcABsAGgAb
ABoAGgAZABQAEAANAAwADwAPAA0ADAAKAAcABAACAAIAAgACAAYAAgACAAIA///9//z/
/P/8//z///////3//P/8//z//P/6//r//P/8////AAABAAIA/v/9//3//f///wAAAAD9
/wAAAQADAAQABAADAAIABAAGAAQABAAEAAMAAQAAAP//AgAEAAQAAwADAAMAAQABAP7/
/v8AAAAAAQABAAIABQACAP7//P/7////AAABAAAA///+//7//v/9//7//v/9//7//v/+
//7/+f/4//f/9//6//v/+//5//v/+v/5//n/+f/2//j/+f/5//v/+P/2//b/9v/2//b/
+v/9/wAABgAFAAgACAAIAAoACgAMAAwADAAKAAwAEAATABAADQANAA4ADgASABQAFwAY
ABcAFAASAA4ADQANAAkACAAHAAQA+//1//D/6//r/+z/7f/t/+r/6f/o/+f/5f/l/+X/
5f/n/+f/5//n/+P/4//j/+L/5P/j/+P/5f/l/+P/4v/h/+H/4f/h/+H/4//j/+P/4//g
/+D/4v/g/+L/6P/q/+f/4f/d/9r/1f/X/9r/2//c/+f/9P8IACMAQwBnAJEAuADZAPYA
CAEIAe8AxgCdAH0AYABHADQAIwATAAUA/v/6//b/8v/r/+P/6P/v/+3/6//q/+n/5v/i
/+L/4v/i/+X/5f/k/+T/4//i/+L/4f/i/+P/5v/n/+X/5f/l/+X/5P/k/+P/4f/n/+v/
7f/n/w==
         </WaveFormData>
      </LeadData>
      <LeadData>
         <LeadByteCountTotal>10000</LeadByteCountTotal>
         <LeadTimeOffset>0</LeadTimeOffset>
         <LeadSampleCountTotal>5000</LeadSampleCountTotal>
         <LeadAmplitudeUnitsPerBit>4.88</LeadAmplitudeUnitsPerBit>
         <LeadAmplitudeUnits>��V</LeadAmplitudeUnits>
         <LeadHighLimit>2147483647</LeadHighLimit>
         <LeadLowLimit>268435456</LeadLowLimit>
         <LeadID>V1</LeadID>
         <LeadOffsetFirstSample>0</LeadOffsetFirstSample>
         <FirstSampleBaseline>0</FirstSampleBaseline>
         <LeadSampleSize>2</LeadSampleSize>
         <LeadOff>FALSE</LeadOff>
         <BaselineSway>FALSE</BaselineSway>
         <ExcessiveACNoise>FALSE</ExcessiveACNoise>
         <MuscleNoise>FALSE</MuscleNoise>
         <LeadDataCRC32>4044488349</LeadDataCRC32>
         <WaveFormData>
8v/y//L/8v/z//T/9f/2//b/9v/2//b/9v/2//b/9v/4//j/+P/4//b/9v/2//b/9v/2
//b/9v/2//b/9v/2//T/9P/0//T/8v/y//L/8v/x//D/7//u/+7/7v/u/+7/7f/s/+v/
6v/q/+r/6v/q/+r/6v/q/+r/5//m/+X/5P/l/+b/5//o/+j/6P/o/+j/6P/o/+j/6P/q
/+r/6v/q/+r/6v/q/+r/7P/s/+z/7P/q/+r/6v/q/+z/7P/s/+z/7P/s/+z/7P/s/+z/
7P/s/+7/7v/u/+7/7v/u/+7/7v/w//D/8P/w//D/8P/w//D/8P/w//D/8P/w//D/8P/w
//D/8P/w//D/8v/y//L/8v/y//L/8v/y//D/8P/w//D/8v/y//L/8v/y//L/8v/y//L/
8v/y//L/8//0//X/9v/0//T/9P/0//b/9v/2//b/9v/2//b/9v/4//j/+P/4//j/+P/4
//j/9v/2//b/9v/3//j/+f/6//v//P/8//z/+//7//v//f/9//3/+//5//f/8v/u/+n/
6v/q/+v/7P/s/+3/7f/v/+7/8P/x//L/9P/3//n//P/8//z//P/6//r/+//7//v/+//7
//v/+//7//z//f/9//3//f/9//7//v/9//3//f8AAAAAAAAAAP7//v/+//7/////////
//8BAAAAAAABAP///////wAAAQADAAUABQAFAAYACwAOAA4ADQARAA0A9//b/7z/lv9j
/zL/Ef/8/uz+2/7V/t7+7P4A/yT/VP99/5j/q//E/9z/6//w//f//P8BAAUACAALAA4A
EAARABEAEgASABQAFAAUABUAGAAaABoAGgAZABkAGAAXABgAGAAZABoAGgAaABsAGwAZ
ABkAGgAaABwAHAAcABsAGwAbABsAGgAaABoAGgAaABsAGwAaABoAGgAaABoAGwAdABwA
HAAdABwAGgAZABgAGgAaABsAGwAbABsAGwAcABoAHAAdAB4AIAAgAB8AHwAdAB0AHQAe
ACIAIwAjACMAIwAkACQAIwAlACUAJgAoACkAKQAoACcAKQAqACwALAArACsAKwArACsA
KgAqACoAKwArACsAKgAqACkAKAAoACgAJwAmACUAJQAkACQAJAAiACEAHwAfABwAGwAa
ABkAGgAZABkAGAAXABUAFAATABMAEQAQABAAEAAQABAAEQAQAA4ADQAMAA0ADgAPAA8A
DAAMAAwADAAOAA0ADQANAA8ADwAQABAADgAPAA8ADwARABEAEgASABEAEQARABEAEwAU
ABQAFAAUABQAFAATABQAFAATABMAEgATABQAFgAWABQAEwATABQAFAAUABQAEwATABIA
EQATABMAEgASABQAFAAUABQAEgASABIAEgASABEAEQARABMAEwATABMAEQAQABAAEAAR
ABEAEgATABEAEQAQABAAEAAQABAAEAASABIAEgASABIAEgASABEAEwAUABQAFAASABIA
EgASABIAEgASABIAFAASABEAEQASABIAEgASABIAFAAUABQAFAATABQAFAAUABcAFwAX
ABkAGQAZABcAFQATAA4ACgAFAAQABAAFAAYABgAHAAcACQAKAAwADQAOAA8AEQASABQA
FgAWABYAFAAUABUAFQAVABUAFQAVABUAFQAWABcAFwAXABcAFwAYABgAFwAXABcAGAAY
ABgAGAAYABgAGAAYABkAGQAZABkAGQAYABgAGQAXABcAFwAYAB0AHQAbABkAGwAgACMA
JAAkACcAJwAdAAUA4/++/5L/Yf82/yP/Ev8A//P+9f4A/w7/KP9Q/37/pf+8/9H/6P/6
/wEACAANABIAFwAdACAAIQAiACYAKAAnACcAJgAnACgAKQArACsALAArACoAKgArACsA
KwArACwALgAwAC8ALgAuAC0ALQAtAC4ALgAsACwALAArACsAKwArACoAKwAsAC0ALgAu
AC0AKwAqACwALAAsAC0AKwAqACoAKwArACoAKgAqACoAKgArACsAKgApACgAKAAqACwA
LQAuACwALAArACsAKwArACsALAAwADEAMQAxAC8AMAAwAC8AMQAxADIANAAzADMAMgAx
ADMANAA2ADYAMwAzADMAMwAzADIAMgAyADEAMQAxADAAMAAvAC4ALgAuAC0ALAArAC0A
LAAsACwAJwAlACIAIQAiACEAIAAfAB0AGwAaABgAGAAXABcAFwAXABUAFAAUABMAEgAR
ABEAEwASABIAEgASABIAEgARABAAEAAQABAAEAAPAA8ADwAPAA8AEAAQABAAEQARABEA
EQARABIAEgAQAA8ADgANABAAEgATABQAEwASABEADwAQABAADwAPAA0ADQANAA4ADgAM
AAsACwAOAA4ADgAOAA8ADwAOAA0ADQANAAwADAAKAAoACgAKAAgACAAIAAgACgAJAAkA
CQAHAAcABwAHAAcABgAGAAYAAwADAAQABQAEAAMAAQAAAAEAAgADAAQAAQAAAP///v8A
AAAAAAD/////AAAAAAAA/v/8//z//v/+//7//v/+//7//v/+//7//v/9//z//f/9//3/
///9//3/+//5//X/8P/s/+f/5P/k/+X/5v/m/+f/5//p/+r/7P/t/+7/7v/v/+//8P/w
//D/8P/u/+7/7//v/+//7v/t/+z/6//t/+7/7//v/+3/7f/t/+7/7v/t/+3/7f/t/+z/
6//q/+r/6v/q/+r/6//r/+v/6//p/+j/6P/p/+v/6//r/+z/6f/p/+n/5f/j/+r/8f/y
//D/7//x/+//3//J/6r/hv9Z/yT/9/7e/tL+yf7H/tT+6P76/hj/Qv9j/3j/i/+e/7D/
w//M/9P/2P/b/9//5P/l/+b/5v/n/+f/6P/o/+b/5v/m/+f/6P/q/+r/6v/o/+n/6f/p
/+r/6v/r/+z/6v/q/+v/6//r/+v/7P/s/+v/6v/p/+f/5//n/+f/5v/m/+b/5v/m/+f/
5//m/+b/6P/o/+j/6f/o/+b/5f/l/+X/5P/k/+T/5v/m/+f/5//m/+X/5P/k/+T/5v/n
/+j/5//m/+T/4//k/+X/5v/o/+n/6f/o/+f/5//o/+j/5//o/+n/6//u/+7/7f/r/+n/
6//s/+7/7v/t/+3/7f/t/+//7v/u/+7/7v/v//D/8P/u/+3/7P/s/+3/7f/t/+3/6//q
/+r/6v/q/+n/5//n/+f/5//n/+f/5v/l/+X/5P/m/+X/5f/l/+X/4//i/+L/4P/g/+D/
4f/i/+L/4//k/+L/4v/i/+H/4f/i/+P/5P/m/+X/5f/l/+P/4//k/+T/5v/n/+f/5//l
/+X/5v/m/+f/5//n/+f/5//o/+j/6P/m/+b/5v/l/+X/5v/m/+f/5v/n/+j/6v/p/+j/
6P/p/+z/7P/s/+z/6//r/+r/6f/r/+v/6v/q/+r/6v/q/+r/7P/s/+z/7P/u/+3/7f/t
/+v/6//r/+v/7P/s/+3/7v/r/+v/7P/t/+//7//u/+7/8P/w//D/8P/w//D/8P/w//L/
8v/y//H/7//w//D/8P/w//L/9P/2//T/8v/y//L/8v/0//T/9P/0//X/9v/2//b/9//3
//f/+f/5//n/9//1//P/7v/q/+X/4//i/+L/4v/j/+X/5v/p/+j/6v/r/+z/7//x//L/
9P/0//T/9P/y//L/8//z//P/8//z//P/8//z//T/9f/1//f/9//3//j/9v/1//X/9f/2
//b/9v/2//j/+P/4//j/+f/5//n/+f/6//r/+//9//3//f/9//7//f/9//////8DAAYA
BwAGAAgACQAJAAEA8f/X/7b/jv9d/yz/B//0/uL+0/7P/tj+5v78/iT/Uv97/5L/pf++
/9b/5f/s//H/9P/9/wEAAgADAAgACgANAA0ADgAOAA4ADgAOAA8AEAASABIAEgASABMA
EwATABIAEgATABQAFAAUABUAFQATABMAFAAUABUAFgAXABcAFwAXABcAFgAWABYAFgAW
ABcAFwAWABYAFgAWABYAFwAXABYAFgAXABkAGAAYABgAFgAWABcAFwAXABcAFwAYABYA
GAAZABoAGgAaABkAGQAaABsAHAAeAB8AHwAeAB0AHgAgACEAIQAfAB8AIAAiACUAJQAk
ACMAIwAkACYAJgAlACUAJQAlACcAJgAmACYAIwAjACMAIgAkACMAIgAiACIAIQAgAB8A
HwAeAB4AHgAcABsAGQAZABYAFQAUABMAEgARABEAEAAOAA0ADQANAA0ACwAKAAoACgAK
AAoACwAKAAgABwAGAAcACAAJAAkABwAIAAkACgAKAAkACQAJAAsACwAMAAwACgALAAsA
CwANAA0ADgAOAA0ADQANAA0ADQAOAA4ADgAQABAAEAAPAA4ADgANAA0ADgAPABAAEgAS
ABAADwAPAA4ADgAOAA4AEQARABAADwAPAA8ADgAOAA4ADgAOAA4AEAAQABAAEAAOAA0A
DQANAA8ADwAPAA8ADQAMAAwADAAMAA0ADwARAA8ADwAOAA4ADgAOAA4ADgAQABAAEAAQ
AA4ADgAOAA0ADwAQABAAEAAOAA4ADgAOAA4ADgAOAA4AEAAQABMAEgARABAADwAOAA4A
DgAOAA4AEQASABIAEgARABEAEQATABUAFQATABEADQAIAAQA//8AAAAAAQACAAAAAQAB
AAMABAAGAAcACAALAA0ADgAQABAAEAAQAA4ADAANAA0ADQANAA0ADQANAA0ADgAPAA8A
EQARABEAEgASABEAEQARABIAEgASABIAFAAUABQAFAAUABMAEgARABIAEgATABUAFAAT
ABIAEgATABMAFQAXABkAGgAfAB4AHAAdAB0AFQADAOn/xv+a/2f/Ov8d/wz/+v7r/un+
9P4E/xz/QP9s/5P/qv+9/9b/6v/3/wAABwAMAA8AEQAWABkAHAAeAB8AHwAgACAAHgAe
AB4AHwAhACQAJQAmACQAJQAlACUAJAAkACUAJgAmACYAJwAnACcAJwAoACgAKgAqACoA
KQAnACcAJwAmACgAKAAoACgAKwArACoAKgAoACgAKAApACsAKgAqACsAKwAqACoAKgAq
ACoAKwArACsAKwArACwAKgAsAC0ALgAwADAALwAvAC8ALwAvADAAMgAzADMAMwA1ADYA
NgA1ADMAMwA0ADYAOAA5ADkAOQA4ADgAOQA4ADkAOQA5ADkAOgA6ADsAPAA6ADkAOAA2
ADgANwA2ADYANgA1ADQAMwAxADAAMAAwADAALwAtAC0AKwApACcAJQAmACUAJQAkACMA
IQAgAB8AHwAdABwAHAAcABwAHAAdABwAGgAZABgAGgAaABoAGQAZABoAGwAcABwAGwAb
ABsAGQAZABoAGgAYABkAGQAZABsAGwAcABwAHAAbABoAGQAbABwAHAAcABwAHAAcABsA
GAAYABcAFwAYABkAGgAcABoAGAAXABcAGgAaABoAGgAZABkAGAAXABcAFwAWABYAFgAW
ABYAFgAWABYAFgAWABQAEwATABMAEQARABEAEQATABIAEgASABMAEwAUABUAEgARAA8A
DgAOAA4ADgAOAA4ADgAOAA4ADAAMAAwACwALAAwADAAMAAoACgAKAAoACgAKAAoACgAK
AAwACgAKAAoACgAKAAoACgAKAA0ADgAOAA4ADgANAAwADQALAAsACQAHAAIA/P/3//H/
8//0//b/+P/4//n/+f/7//r//P/9//7///8BAAIABAACAAIAAgAAAAAAAQABAAEA////
///////9//7//////////////wAAAAD///////////7//f/8//3//v///wAAAAD///7/
/f/9//z//P/9//3//f/9//7/+f/5//v/+//9/wQABQACAAIABQABAPH/2/+//5r/bv85
/wr/8f7k/tr+3f7p/vj+DP8w/1j/dP+J/5z/sf/E/9T/4f/q/+//8v/z//X/9v/1//b/
+P/7//v//P/8//z//P/8//3//P/+//7//v/+//////////z//P/9//7/AAAAAAEAAQAA
AP/////+//7//v/+//3//f/9//3//P/8//z//P/8//3//f/8//z/+//6//n/+f/7//r/
+v/7//v/+v/6//r/+P/4//n/+f/5//n/+f/6//n/+v/6//r//P/8//v/+//7//v/+//8
//3//f/8//v//P/+///////9//3//v8AAAEAAQAAAP//AQACAAQABAABAAEAAQABAAMA
AgACAAIAAQABAAEAAAAAAP///v/+/wAA///+//3//f/8//z//P/8//v/+f/5//r/+f/4
//f/+P/3//f/9v/2//X/9f/1//X/8//y//L/9P/0//T/9f/z//L/8v/y//T/9P/0//P/
9f/2//f/+P/3//X/9P/z//T/9f/3//j/9v/3//f/9//3//f/+P/4//n/+f/5//n/9//4
//j/+P/5//r/+//7//r/+v/5//n/+v/7//z//v/+//z/+//7//z//P/8//z//f/9//z/
+//7//v/+v/6//z//P/8//z//P/8//z//P/8//v/+//7//3//f/9//3/+//6//r/+v/6
//v//f////3//f/8//z//P/8//z//P/+//7//v/+//7//v/+//3///8AAAAAAAACAAIA
AgACAAAAAAAAAAIABAACAAIAAgACAAIAAgACAAIABQAGAAYABgAFAAUABQAHAAUABQAD
AAEA///6//b/8f/w//D/8f/y//L/8//z//X/+P/6//v//P/9////AAACAAIAAgACAAAA
AAABAAEAAQABAAEAAQABAAEAAgADAAMAAwADAAMABAAGAAUABQAFAAQABAAEAAQABgAG
AAYABgAHAAcABwAHAAcABgAGAAcACQAJAAkACgAJAAkACQAJAA0AFAAXABQAFgAXABUA
BQDr/83/rP9+/0v/Iv8J//j+5v7b/t/+7P76/hz/SP92/5X/qv+9/9b/5v/v//b///8E
AAcACwAOAA8ADgAQABUAFQAWABYAGAAYABgAGQAYABoAGgAaABoAGwAbABsAGgAaABsA
HAAaABoAGwAbABsAGwAcABwAHAAcABwAGwAdAB0AHQAcABsAGgAZABgAGgAbABsAHAAc
ABwAHAAdABsAGgAaABsAHQAcABwAHAAcABwAHQAdAB4AHQAcABwAHAAeAB8AIAAgACAA
HwAfACEAIQAhACIAIwAjACIAIQAiACQAJQAlACUAJQAmACgAKQApACgAJwApACoALAAs
ACsAKwArACsAKwAqACoAKgApACkAKQAoACYAJQAkACQAJgAlACQAIwAhACAAIAAgACAA
HwAdAB0AHAAbABoAGQAWABUAFQAUABYAFQAVABUAEwARABAAEAAOAA4ADgAPAA8ADgAO
AA4ADAAMAAwACwAMAA4AEAASABEADwAOAA0ADwAPABAAEAAQABEAEQARABMAEwAUABQA
EwATABMAEwARABIAEgASABQAFAAUABMAEwAUABQAFQAUABUAFgAYABcAFgAWABcAFgAW
ABYAFgAXABcAFgAVABYAFwAXABgAGAAYABgAGAAZABoAGwAcABoAGQAZABkAGwAbABsA
GwAbABoAGgAaABsAGwAcAB0AHQAdABwAHAAaABoAGgAaABoAGgAaABoAHAAcABwAGwAb
ABwAHAAcABwAHAAcABwAHAAcABwAHAAcABwAHQAdAB0AHgAdAB0AHgAeAB4AHgAeACAA
IAAgACAAHwAgACAAIAAhACEAIQAjACEAIQAfAB0AGwAWABIADQAMAAwADQAOABAAEQAR
ABMAFAAWABcAGAAZABsAHAAeAB4AHgAeABwAHAAdAB0AHQAdAB0AHQAdAB0AHgAfAB8A
HwAfAB8AIAAgAB8AHwAfACAAIAAgACAAIAAgACAAIAAhACEAIQAhAB8AHgAeAB8AIQAh
ACEAIgAlACcAJQAhAB0AJAArACwAKgArAC8AJwATAPf/1P+q/3n/Sv8v/x7/DP///vv+
Av8O/yT/SP92/5//uv/P/+T/+P8FAAoAEQAWABsAHwAkACUAJAAqACoAKQApACgAKgAq
ACoAKwAqACwALAAsAC4ALwAvAC8ALgAuAC8AMAAuAC4ALwAvAC8ALwAwADAALgAuAC4A
LQAtAC0ALQAsAC4ALgAuAC4ALQAtACwALAAqACoAKgArAC0ALAAsAC0AKwAqACoAKgAs
ACwALQAtACwAKwAqACoAKAAqACsALAAuAC4ALQAtAC0ALQAtAC4ALwAvAC4ALQAvADAA
MAAvADEAMQAyADQAMwAzADIAMQAxADIANAA0ADEAMQAxADEALwAuAC4ALgAvAC8ALwAu
ACwAKwAqACoAKAAnACYAJQAnACYAJgAmACIAIQAfAB8AHgAdABwAGwAaABkAGQAYABYA
FQAVABUAFQATABIAEgARABAADwAPABEAEAAQABAADgAOAA4ADQALAAwADQAOAA8ADwAQ
ABEAEAAPAA8ADgAOAA8ADwAPAA8ADwAQABAAEAAPAA4ADQAPABAAEAAQAA8ADgANAAsA
CwAMAAwADQAMAA0ADgAQAA4ADAALAAsADAAMAAwADAALAAsACgAJAAkACQAIAAgACAAI
AAgACAAHAAYABQAEAAUABQAGAAcABgAFAAQAAwADAAIAAgACAAEAAQACAAMAAQABAAAA
AAAAAAAAAAAAAP7//v/+//7//v/+//7//f/9//7//v/+//r/+v/6//z//P/8//z//P/8
//r/+v/6//r//f/+//7//v/+//3//P/9//v/+//5//f/8//u/+r/5f/m/+b/5//o/+j/
6f/p/+v/7P/u/+//8P/w//H/8f/y//T/9P/0//L/8f/x//D/7//v/+//7//v/+3/7v/v
/+//7//v/+//8P/y//H/8f/x//H/8P/v/+7/7v/u/+7/7v/t/+3/7f/t/+v/6v/q/+v/
7f/t/+3/7v/t/+3/7f/t/+//8v/1//b/9v/3//f/8//j/83/rv+K/1//Kv/7/uL+1v7N
/s/+3P7s/gD/Iv9M/2v/gP+T/6b/uP/J/9j/3//i/+f/6//q/+v/7v/w//D/7//v/+7/
7//w//H/8//z//T/8//y//T/9f/1//X/8v/y//P/9P/y//L/8//z//P/8//0//T/8v/y
//L/8f/y//P/9P/0//T/9P/0//T/9P/z//H/8P/y//L/8v/z//H/8P/w//H/8v/y//P/
9P/y//L/8//z//P/8//z//T/9P/2//f/+P/2//b/9f/1//b/9//4//r/+//7//r/+f/7
//z//P/7//3//f/+/wAA//////7//f/+/wAAAwAEAAEAAQABAAEAAwACAAIAAgADAAMA
AwACAAIAAQAAAAAAAgABAAAA//////7//v/+//z/+//5//n/+f/5//n/+f/4//f/9//2
//f/9//4//n/9//1//T/9P/0//T/9P/1//X/9P/0//T/9P/0//T/8//1//b/9//4//b/
9f/1//X/9//3//j/+P/2//f/9//3//f/9//4//j/+//7//v/+//7//z//P/8//z//P/8
//v/+//8//z//f/8//3//v8AAP///v/+/////v/+//7//v8BAAEAAAD//wEAAQAAAAAA
AAAAAAAAAAACAAIAAgACAAAA////////AQABAAEAAQABAAAAAAAAAAEAAQACAAMABQAF
AAQABAACAAIAAgACAAQABAAEAAQABAAEAAQAAwADAAQABAAEAAUABgAHAAgABgAGAAYA
BgAGAAYACAAIAAgACAAGAAYABgAGAAcACAAIAAgACwALAAsADQALAAsACQAHAAYAAgD/
//v/9//2//b/9v/4//n/+f/7//z//v///wAA//8BAAIABAAHAAgACQAIAAYABwAHAAcA
CQAJAAkACQAJAAoACwALAAkACQAJAAoADAALAAsACwAMAAwADAAMAAwADAAMAAwADQAN
AA0ADQANAAwADAANAA0ADQANAA4ADwAPAA0ADQANABAAFQAaABoAGwAbABcABwDv/9L/
qv97/0r/Jf8O//z+5/7d/t7+6v78/hz/SP95/5r/rf/C/9z/7f/0//3/BAAJAA0AEgAT
ABQAFgAZABkAGgAaABsAHAAdAB8AHwAgAB8AHgAfACEAIgAjACIAIgAjACQAJAAkACUA
JQAlACUAJgAmACYAJgAmACUAJgAnACgAKAAmACYAJgAmACcAJwAmACYAKAAoACgAKQAn
ACYAJgAnACkAKAAoACgAKAAoACkAKQAoACcAJgAmACgAKgArACwAKgAqACkAKQAqACsA
LAAuAC8ALwAuAC0ALwAwADAALwAxADEAMgA0ADUANQA0ADMANQA2ADgAOAA3ADcANwA3
ADkAOAA4ADgANwA3ADcANgA2ADUANAA0ADYANQA0ADMAMQAwADAAMAAuAC0AKwArACwA
KwAqACkAJgAlACUAJAAkACMAIwAjACIAHwAdABwAHAAcABwAHQAfAB4AHgAeABwAHAAc
ABsAHQAeAB8AIAAeAB0AHQAdAB0AHQAeAB4AIAAhACEAIQAfAB8AIAAgACEAIQAhACEA
IwAkACQAJAAiACIAIgAhACEAIgAiACMAIgAjACQAJgAlACQAJAAlACQAJAAkACQAJQAl
ACQAIwAkACUAJQAmACQAJAAkACQAJAAkACQAJAAkACMAIwAjACUAJQAlACUAJQAkACQA
JAAjACMAJAAlACMAIwAiACIAIgAiACIAIgAiACIAIgAiACQAJAAkACMAIwAkACQAJAAm
ACYAJgAmACQAJAAkACQAJAAkACUAJQAnACgAKAAnACYAJQAkACYAJgAmACYAKQAqACoA
KgApACkAKQArACsAKwApACcAJQAgABwAFwAYABgAGQAaABoAGwAbAB0AHgAgACEAIgAl
ACcAKAAqACgAKAAoACYAKAApACkAKQApACkAKQApACcAKAApACkAKwArACsALAAsACsA
KwArACwALAAsACwALAAsACwALAAtAC0ALQAtAC8ALgAuAC8ALwAvAC8AMAAvAC8ALwAx
ADMANAA3ADgAOAA5ADsAMwAdAAEA4P+0/4H/Vv87/yr/GP8J/wn/FP8i/zj/Xv+M/6//
xv/d//b/CgAXAB4AIwAoAC0ALwAyADUAOAA6AD0APQA+AD4APgA+AD4APwBCAEQARABE
AEIAQwBDAEMARABEAEUARgBGAEYARwBHAEcARwBIAEgASgBKAEoASQBJAEkASQBIAEgA
SABIAEgASQBJAEgASABIAEgASABJAEsASgBKAEsASwBKAEoASgBKAEoASwBLAEsASwBL
AEwASgBMAE0ATgBQAFAATwBPAE8ATwBPAFAAUQBRAFAATwBQAFIAUwBTAFUAVQBWAFgA
WwBbAFoAWQBYAFgAWQBYAFkAWQBZAFkAWwBaAFoAWgBXAFcAVwBWAFYAVQBUAFQAUgBR
AFAATwBPAE4ATgBOAE4ATQBLAEsASQBHAEUAQwBDAEMARABEAEEAPwA+AD0APQA7ADoA
OgA8ADwAPAA9ADwAOgA5ADgAOgA6ADoAOQA4ADgAOAA4ADoAOQA5ADkAOQA5ADoAOgA4
ADkAOQA5ADsAOwA8ADwAPAA7ADoAOQA5ADoAOgA6ADoAOgA6ADkAOgA6ADkAOQA4ADkA
OgA8ADwAOgA5ADkAOAA4ADgAOAA5ADkAOAA3ADcANwA2ADYANAA0ADQANAA2ADYANgA2
ADUAMwAyADEAMQAxADEAMQAxADAAMAAwAC8ALwAwADEAMQAxADAAMAAwADAAMAAwADAA
MAAwADAALgAuAC4ALQArACwALAAsAC4ALgAuAC4AKwAqACkAKAAqACoAKgAqACoAKgAq
ACoAKgAqACkAKgAqACoAKQApACkAKwAqACkAJgAjACAAGgAVAA8AEQASABQAFgAWABcA
FwAZABgAGgAbABwAHQAfACAAIgAhACAAHwAcAB4AHwAfAB8AHwAfAB8AHwAdAB4AHwAf
AB8AHwAfACAAHgAdAB0AHQAcABwAHAAcAB4AHgAeAB4AHQAdAB0AHQAfAB4AHgAfAB4A
HQAcABwAGQAdACEAIQAhACQAJQAgACAAJwAlABcA///j/8D/kv9b/yz/Ff8G//r++/4N
/xz/Lv9O/3T/kv+p/77/0f/k//j/BQAMABEAEgATABcAGgAbABwAHgAhACEAIgAiACAA
IAAgACEAIAAiACIAIgAiACMAIwAjACAAIAAhACIAJAAkACUAJQAkACMAIwAiACIAIgAi
ACEAIQAhACEAIAAeAB4AHgAeACEAIQAgACAAHgAeAB4AHwAhACAAIAAhAB8AHgAeAB4A
HgAeAB8AHwAgAB8AHgAeABwAHgAfACAAIAAgAB8AHwAhACEAIQAiACMAIwAiACEAIQAi
ACIAIQAjACMAJAAmACUAJQAkACMAIwAkACYAJgAlACUAJQAlACcAJgAmACYAIwAjACMA
IgAkACMAIgAiACQAIwAiACEAHwAeAB4AHgAeAB0AGwAbABwAGwAaABkAGAAXABcAFgAY
ABcAFwAXABcAFQAUABQAFAAUABQAFQAVABQAFAAUABQAFAAUABMAEwAUABUAFgAUABMA
EwATABQAFQAXABgAFwAXABYAFQAVABUAFgAWABkAGQAZABkAFwAYABgAGAAaABoAGgAZ
ABgAGAAXABcAGAAZABoAHAAbABoAGgAbABoAGgAaABoAHQAdABwAGwAdAB0AHAAcABwA
HAAcABwAHgAeAB4AHgAeAB0AHQAdAB8AHwAfAB8AHwAeAB4AHgAfAB8AIAAhACMAIwAi
ACIAIAAgACAAIAAiACIAIgAiACIAIgAiACEAIwAkACQAJAAkACQAIgAkACQAJAAkACQA
JQAmACcAKAAnACgAKAAoACsAKwArAC0ALQAtACsAKQApACQAIAAbABgAGAAZABoAGgAb
ABsAHQAgACIAIwAkACcAKQAqACwALAAsACwAKgAsAC0ALQAtAC0ALQAtAC0ALQAuAC8A
LwAxADEAMQAyADIAMQAxADEANAA0ADQANAA0ADQANAA0ADcANwA3ADcAOQA4ADgAOQA5
ADkAOQA6ADsAPQA9AD0AOwA+AEEARgBIAEkASQBJAD8AKQAOAOr/v/+M/1//RP80/yP/
Ff8W/yL/MP9K/3b/pf/G/9v/8P8KAB8ALAAxADYAOwA/AEAARwBMAE4ATwBPAFAAUABS
AFIAUgBTAFQAVgBWAFYAVgBXAFcAVwBXAFgAWgBcAFwAXABdAF0AXQBdAF4AXgBkAGYA
ZgBlAA==
         </WaveFormData>
      </LeadData>
      <LeadData>
         <LeadByteCountTotal>10000</LeadByteCountTotal>
         <LeadTimeOffset>0</LeadTimeOffset>
         <LeadSampleCountTotal>5000</LeadSampleCountTotal>
         <LeadAmplitudeUnitsPerBit>4.88</LeadAmplitudeUnitsPerBit>
         <LeadAmplitudeUnits>��V</LeadAmplitudeUnits>
         <LeadHighLimit>2147483647</LeadHighLimit>
         <LeadLowLimit>268435456</LeadLowLimit>
         <LeadID>V2</LeadID>
         <LeadOffsetFirstSample>0</LeadOffsetFirstSample>
         <FirstSampleBaseline>0</FirstSampleBaseline>
         <LeadSampleSize>2</LeadSampleSize>
         <LeadOff>FALSE</LeadOff>
         <BaselineSway>FALSE</BaselineSway>
         <ExcessiveACNoise>FALSE</ExcessiveACNoise>
         <MuscleNoise>FALSE</MuscleNoise>
         <LeadDataCRC32>2629153638</LeadDataCRC32>
         <WaveFormData>
IgAiACIAIgAmACoALgAyADUAOAA7AD4AQABCAEQARgBLAE4AUQBUAFIAUgBSAFIAVABW
AFgAWgBYAFgAWABYAFUAVABTAFIAUABQAFAAUABLAEYAQQA8ADgANgA0ADIALAAoACQA
IAAaABYAEgAOAAsACgAJAAgABAAAAPz/+P/2//b/9v/2//P/8v/x//D/7f/s/+v/6v/r
/+z/7f/u/+v/6v/p/+j/6//s/+3/7v/u/+7/7v/u/+7/7v/u/+7/8f/y//P/9P/y//L/
8v/y//X/9v/3//j/+v/6//r/+v/6//r/+v/6//3//v///wAA/f/8//v/+v/8//z//P/8
//z//P/8//z/+//6//n/+P/5//r/+//8//r/+P/2//T/9v/2//b/9v/1//T/8//y//H/
8P/v/+7/8f/y//P/9P/y//D/7v/s/+3/7v/v//D/7v/u/+7/7v/s/+z/7P/s/+7/7v/u
/+7/6//q/+n/6P/s/+7/7//z//P/8//y//H/8f/x//H/8f/y//P/8//x/+7/6P/i/93/
3f/d/+D/4f/k/+X/5v/n/+X/5f/m/+b/6f/r/+3/7v/r/+n/5//j/+P/5P/m/+f/5v/m
/+b/5v/j/+P/4//j/+T/5v/o/+n/5v/l/+T/4v/j/+T/5v/n/+b/5v/m/+b/5P/k/+T/
5P/n/+j/6v/r/+j/5//m/+T/5P/m/+r/7P/q/+b/4f/a/9T/1//i/+n/5f/d/9X/y//J
/87/0//O/8D/tf+y/7T/pf+M/4P/iv+P/5b/pf+3/8v/4P/q/+3/8P/z//X/9//5//v/
//8AAAEAAQACAAEAAAAAAP//AgAEAAcACgAHAAcABgAFAAcABwAIAAgADAAMAA0ADQAM
AAsACgAJAAoADQAOAA8ADQAOAA4ADQAOAA0ADQANAA4AEAARABIAEQAQAA8ADgAQABIA
FQAZABkAFwAVABMAFQAWABcAGAAZABwAIAAiACMAIQAhACAAJAAnACkALwAuAC8AMAAx
ADIANgA4ADsAQABEAEgATABOAE8AUgBSAFkAXQBhAGUAaABqAGwAbABuAG8AcQBxAHQA
dQB4AHsAeQB3AHYAdABzAHQAdAB2AHMAcgBuAGwAagBmAGEAXQBZAFUAUQBNAEUAPwA5
ADUAMgAuACoAJwAiAB4AFwAUABIADwANAAoACgAIAAYABQD///7//P/5//v//P/9////
/f/7//j/9v/4//f/9//3//n/+f/6//r/9//2//b/9f/4//j/+P/5//j/9//3//b/+P/5
//n/+f/7//v/+//8//v/+v/5//j/+v/7//z//f/8//3//f/8//z/+v/6//z//P/8//3/
///6//n/+P/4//v//P/9//7//P/7//n/9//4//f/9//4//r/+v/7//v/+f/2//T/8//2
//f/+P/5//j/9//1//H/8//y//L/8v/y//P/9f/z/+//7//u/+7/8f/y//T/9v/0//P/
7//u//D/7//v/+//9f/z//H/7//s/+7/7v/u/+7/8P/y//P/9//1//X/9P/z//T/9f/2
//f/9f/1//T/8f/t/+j/4//f/+D/4f/l/+f/5//n/+f/5//q/+v/7f/u/+z/7f/u/+7/
7P/r/+r/5//p/+r/7P/t/+z/6v/o/+b/6P/p/+r/6//r/+z/7f/t/+r/6f/o/+b/6f/q
/+z/7f/s/+r/6P/m/+f/6P/p/+r/6v/q/+v/6//p/+n/6f/o//D/8v/u/+r/6P/m/9//
1v/W/9//7P/v/+f/2//R/8v/0f/g/+v/5v/a/9H/1v/Q/7f/nv+X/5z/pf+w/73/y//b
/+j/7v/t//D/8//5//v///8DAAUABAADAAEAAAACAAIAAwADAAYABgAHAAgABQAFAAQA
AwAFAAcACgAMAAsACgAKAAkACgALAAwADQAPABEAEQARAA4ADgANAAsADgAPABEAEwAR
ABIAEgASABIAEgASABIAEwAUABYAGQAYABcAFgAVABkAGgAbABwAGwAcAB4AHgAjACMA
JQAmACgAKQApAC0ALwAxADMANQA3ADwAPwBDAEQARgBIAEoAUQBTAFcAWABeAGEAZABn
AGoAbABuAG4AcQBzAHYAdwB2AHUAdgB3AHcAdwB4AHgAdgB2AHUAdgBxAHAAbABqAGkA
ZgBiAF8AWABTAE4ASQBEAD8AOgA3ADMALgApACUAHwAcABYAFAARAA8ADgAMAAkABgAD
AAEAAAAAAP///f////7//f/9//z/+//5//j/+f/5//r/+//6//n/+f/4//b/9v/3//f/
+v/6//r/+//4//f/9//2//n/+//8//3//P/7//r/+v/8//z//P/8//3//f/9//3//f/9
//z/+v/7//r/+//+//3//P/8//3//P/7//r/+v/8//z//P/8//v/+f/2//P/9v/3//n/
/P/6//j/9//1//X/9P/0//X/9f/1//X/9f/0//P/8f/t/+//8P/y//T/8f/x//L/7//v
/+//7v/u//D/8P/x//L/7f/p/+j/6v/s/+7/8P/v//D/8P/z//H/8f/w/+//8f/z//X/
9//0//P/8f/t/+z/6P/k/+H/3f/d/+D/4f/h/+H/4f/h/+P/5f/o/+r/6P/n/+b/5P/l
/+X/5f/j/+L/4v/j/+P/4v/g/97/3P/d/9//4f/j/+L/4v/i/+H/4f/h/+H/4P/g/+D/
4f/h/9//3v/d/9z/3//g/+H/4v/g/97/3f/b/97/3//g/+D/4v/i/+D/3P/Y/9j/2f/U
/87/0f/e/+P/2f/R/8n/x//H/8j/x//G/8D/sf+o/6b/m/+I/4f/kP+V/5j/of+p/7X/
yP/W/9v/4P/n/+3/8f/x/+3/6//q/+v/6//s/+3/7v/w//H/8P/w//H/8v/w//H/8f/x
//L/8//1//b/9//2//b/9f/2//f/+P/5//b/9//2//X/9f/2//b/9f/3//f/+P/5//f/
+P/4//j/+f/6//v//P/7//r/+v/7//3//f/9//3///8AAAEAAgABAAIABAAEAAgACQAM
AA4ADAANAA0AEQASABUAGAAbABwAIAAiACUAJgAoACoALAA0ADcAPAA+AD8AQQBDAEUA
SQBMAE8AUABUAFUAVwBXAFYAVQBWAFcAWABZAFsAXABXAFYAVABUAFIAUgBPAE4ATQBK
AEYAQwA+ADkANAAvACwAKQAmACUAHwAaABUAEQAOAAwABwAGAAMAAQAAAP7/+//4//X/
8//z//T/9P/z//L/8P/u/+3/7f/t/+z/7P/t/+3/7v/v/+7/7f/t/+z/7P/u//H/8//z
//L/8f/x//P/8//0//T/9//5//r/+//7//n/9//2//j/+v/8//7//v/9//z/+//8//3/
/f/8/////v///wIAAAD+//3//f/9//3//f/+//z//P/8//z/+//7//r/+f/7//v//P/+
//z/+v/5//f/+P/4//n/+//4//f/9v/1//f/9//2//P/9P/0//X/9v/z//P/9P/x//H/
8//0//b/9f/0//T/9P/v//H/9P/2//b/9f/0//P/8v/x//L/8v/1//f/+f/6//v/+v/5
//j/9//4//n/+f/3//X/8P/r/+f/4v/h/+P/4//p/+v/7f/v/+7/7f/t/+z/7v/v//D/
8P/y//H/8P/t/+r/6v/r/+v/7v/u/+7/7v/r/+v/6//r/+3/7v/v/+//7f/t/+3/7P/s
/+z/7f/t//D/8P/w//D/7//u/+3/7P/u/+7/7//v/+//7//v/+7/6v/s/+z/7v/w//L/
6//g/9r/3f/k/+f/5f/h/9n/z//R/9b/1//Q/8D/s/+w/7T/o/+M/4n/kP+V/5j/pf+1
/8n/4P/s//H/9P/5//n/9//3//n/+//9////AAACAAAAAAABAAEAAgACAAMABAAGAAcA
BwAHAAYABQAFAAQABwAIAAoACwAJAAkACQAJAAkACwALAAsADQAOAA4ADQAKAAkACQAJ
AAwADgAPABAADgAOAA4ADgAOAA4ADwARABMAEwATABMAEwASABEAEAATABYAGgAcABwA
GwAcABwAHgAfAB8AIwAmACkALAAvAC4AMAAwADEANgA8AEIASABLAEsATQBMAFIAVQBY
AFsAYQBkAGcAaABnAGcAaABnAGkAawBvAHMAcABvAG8AbgBtAGwAagBqAGoAagBnAGYA
YQBcAFYAUQBOAEsASABFAD0ANwAxAC0AKQAkAB8AGwAYABYAEQAQAAkABQACAP7////+
//3//f/5//j/9v/z//X/9P/z//P/9f/1//T/9P/x/+//7v/t//D/8f/z//T/8f/w//D/
7//y//L/8v/z//P/8//0//T/8f/x//D/7//y//P/9P/2//X/9P/z//L/9f/1//X/9f/4
//n/+f/4//f/9P/z//T/9f/2//j/+//2//X/9P/0//T/9P/0//T/9v/3//f/9//1//P/
8v/y//T/9P/1//X/8v/w/+//7//v/+//7//v//H/8f/w/+3/6//q/+r/6v/r/+3/8P/v
/+v/6//q/+r/7P/s/+3/7v/t/+3/6v/q/+j/5//n/+f/6//t//H/8P/t/+z/6//q/+r/
6v/p/+v/7f/v//D/8f/w/+//7v/t//D/8f/x/+//7P/m/+D/2//X/9f/2v/b/9//4f/j
/+X/5P/j/+P/4v/j/+X/5//o/+b/5f/k/+H/3v/e/9//3//i/+L/4v/i/+D/3//e/93/
4P/i/+T/5f/h/+H/4f/g/+D/4P/h/+H/5P/k/+T/5P/j/+L/4f/g/+P/5P/m/+f/5f/l
/+X/5P/k/+T/5v/q/+r/5v/h/9b/0P/R/9z/3//d/9v/0//N/8//2P/f/9r/zP/B/8T/
xP+v/5b/j/+S/5P/mv+l/7P/yf/c/+j/7f/w//H/7//z//X/9//5//z//f/9//7/+//6
//r/+f/9//7/AAACAAAAAQABAAEA/////wAAAAADAAQABgAHAAUABQAFAAUABwAJAAkA
CQAJAAoACgAJAAoACQAJAAkADAAOAA8AEAAPAA4ADQAMAA8AEAASABUAFQAVABUAFQAU
ABQAFAAUABcAGgAeACAAIAAfACAAIAAjACUAJgArAC0ALwAxADMANQA4ADkAOwA/AEQA
SQBOAFAAUQBUAFQAWwBfAGMAZwBqAGwAbgBuAHAAcQBzAHMAdQB3AHsAfwB7AHkAeAB2
AHUAdgB2AHgAdQB0AHAAbgBqAGYAYQBdAFwAWQBWAFMATABFAD4AOQA3ADIALQApACUA
IgAcABoAFAARAA8ADAALAAoACQAJAAMAAgAAAP3////+//3//f///////v/+//z/+//7
//v/+//7//z//P/5//j/+P/3//n/+v/7//3/+//7//z//P/6//v/+//7/////////wAA
/f/8//v/+v/+////AAABAAEAAQAAAP7//v/8//z//v8AAAAAAQADAP7//f/8//z//v/+
//7//v///////v/9//v/+f/4//j/+v/6//v/+//4//b/9f/1//b/9//4//n/+v/5//f/
8//z//L/8v/y//P/9f/4//f/8//z//L/8v/y//L/8//0//P/8//w//D/8P/v/+//7//z
//b/8//y//H/8P/w//D/7//x//X/9//4//n/9v/1//T/8//z//P/8v/v/+v/5v/h/93/
3f/d/+D/4f/l/+f/6f/r/+j/5//n/+b/6P/p/+r/6v/q/+n/6P/l/+L/4v/j/+P/5v/m
/+b/5v/i/+H/4P/f/+D/4v/k/+X/5f/l/+X/5P/h/+D/4P/f/+P/5P/l/+b/4//i/+H/
4P/i/+L/4//j/+X/5f/l/+T/4P/e/+D/4v/g/97/2f/S/9T/3//i/9v/1f/T/9H/0//T
/9D/zf/C/7b/s/+w/6D/kf+U/5n/lv+X/6D/qf+3/8v/3v/q//H/8v/x//H/7f/t/+3/
7//z//X/9v/4//b/9v/3//f/9//2//b/9v/3//n/+v/7//j/9//3//b/+//8//7////+
//3//P/7//v//f/9//3//f/+//7//f/8//v/+//7//7/AAABAAIA///+//3//P/9//7/
AAADAAUABQAFAAUABAAEAAQABAAHAAoADgAQABAADwAQABAAEQATABQAGQAaAB0AIAAj
ACEAJAAlACcALQAyADcAPAA+AD8AQgBCAEQARwBKAE0AUQBUAFcAWABZAFkAWgBZAFwA
XQBgAGMAYQBfAF4AXABbAFoAWABYAFgAWABVAFQATwBKAEQAPwA+ADsAOAA1ADAAKwAm
ACMAHwAaABUAEQAPAA4ACgAKAAUAAQD+//r/+v/6//r/+//3//b/9P/x//H/8P/v/+//
8f/x//D/8P/v/+3/7P/r/+7/7//x//L/8P/w//H/8f/y//L/8v/z//T/9f/3//j/9//3
//b/9f/6//v//P/+//3//P/7//r//f/9//3//f/+///////+//z/+v/6//z//v/+////
AQD8//v/+v/6//r/+v/6//r//f/9//z/+//5//f/9v/2//j/+P/5//n/9v/0//P/8//1
//X/9f/1//f/9//2//P/8//y//L/8v/0//X/9//1//H/8f/w//D/8P/w//H/8v/1//X/
8v/y/+7/7f/r/+3/8P/x//L/8//0//L/8v/x//P/9v/3//f/9//5//n/+f/5//b/9f/z
/+//7v/q/+b/4//f/9//4v/j/+j/6f/q/+v/7f/t/+7/7v/t/+3/7f/s/+3/7f/t/+v/
6P/o/+n/6f/q/+r/6v/q/+v/6//r/+v/6v/q/+r/6f/q/+v/7P/s/+n/6P/o/+f/6f/q
/+v/7P/s/+z/7P/s/+v/6v/q/+n/6v/r/+z/7P/q/+j/6P/m/+j/6P/l/97/3v/n/+z/
5//d/9P/zf/L/9P/3P/b/9D/vv+1/7T/qv+P/4T/i/+U/5n/ov+v/73/z//e/+b/7f/0
//n/+f/7//v/9//1//f/+f/6//z//f/+/wAAAQD///7//v/+/wEAAwAEAAUABAADAAMA
AgACAAIAAwADAAQABQAGAAcABgAHAAYABQAIAAoACwALAAkABwAGAAUABgAIAAkACgAL
AAwADQAOAA0ADAAMAA0AEAARABIAEwASABIAEgASABIAFAAXABgAHQAdAB8AIAAeAB8A
HwAjACYAKQAsAC8ALwAyADMANQA6AD4AQgBGAEsATQBRAFIAVABXAFoAXQBjAGYAaQBq
AGwAbQBvAG8AbQBtAG8AcQBzAHMAdAB0AHAAbgBrAGoAawBsAGoAagBlAGAAWgBVAFEA
TQBJAEUAQAA7ADYAMwAuACgAIgAdABwAGgAVABQADgALAAkABgACAAAA/v/9//v//P/8
//v/+P/2//T/8//2//f/9//4//f/9f/0//P/8f/x//L/8v/z//T/9v/3//X/9P/z//P/
9P/1//f/+P/3//f/9v/1//f/9//3//j/+v/6//r/+v/6//n/+P/3//n/+//8//z/+v/4
//j/+v/4//j/+f/7//v/+//7//z/+f/4//f/9v/6//v/+//7//j/9//3//j/9v/2//f/
9//3//b/9v/3//b/9f/0//P/9//3//b/8//z//L/8v/y//D/8f/z//H/8P/x//H/8v/x
//D/8P/w//P/8//w//D/8P/v/+//7//w//H/8P/t//P/8//x//H/8P/u/+7/7v/u//D/
8v/z//f/9//3//b/9f/2//f/+P/5//n/+f/4//X/8f/s/+f/4//i/+P/5//p/+v/6//r
/+v/7P/t/+//8P/w//H/8v/y//H/7//t/+n/6//s/+7/7//t/+z/6//q/+r/6//s/+3/
7f/u/+//7//r/+v/6//q/+v/7P/u/+//7f/s/+v/6v/r/+z/7f/u/+z/7P/t/+3/7f/t
/+3/7P/y//T/9P/w/+r/6P/n/97/2P/f/+z/8f/p/+P/2f/T/9P/3v/p/+j/3P/V/9b/
1P+9/6D/l/+Y/5//qv+5/8X/1f/k/+z/7f/w//X/+f/9//////8DAAEAAQAAAAAAAgAC
AAMAAwAGAAYABwAIAAcABwAGAAUACAAJAAsADAANAAwADAALAAsACwALAAsADAAPABAA
EQAOAA4ADQALAAwADQAPABEAEQASABIAEgAQABAAEAAQABMAFAAWABkAGQAXABUAEwAX
ABgAGQAaABgAGgAdAB4AHwAfACEAIgAlACcAKAAtAC0ALwAxADMANAA4ADoAPQA+AEIA
RgBKAE0ATwBTAFQAWQBdAGEAZQBmAGgAagBqAG0AbwByAHMAcQBxAHMAdQBzAHMAdAB0
AHQAdABzAHQAcABuAGkAZgBmAGQAYQBfAFoAVQBQAEsARAA/ADoANwA1ADAAKwAnACIA
HgAXABQAEQAPAA4ADAAJAAYAAwABAP7//v/9//v//f/8//v/+//4//f/9f/0//f/9//4
//n/9v/1//X/9P/0//T/9f/1//j/+P/4//n/9//1//T/8v/1//f/+P/5//n/9//1//T/
9v/2//b/9v/4//n/+v/7//n/+f/4//b/+f/4//n//P/7//r/+v/7//j/9//2//b/9//4
//n/+v/5//f/9P/x//L/8//1//j/9//2//b/9f/0//L/8f/x//P/8//z//P/8v/x/+//
6//s/+z/7f/u/+z/7f/v/+3/6f/p/+j/6P/p/+r/7P/u/+f/5f/k/+b/6v/s/+z/7P/s
/+r/6v/p/+v/7v/v/+//7//v/+//7//v/+7/7f/r/+f/6P/k/+D/3f/a/9n/2//b/97/
3//g/+H/4//j/+T/5P/h/+H/4f/g/+L/4//k/+P/3//e/97/3f/e/97/3v/e/9//3//f
/9//3v/e/97/3f/e/9//4P/g/9//3v/e/93/3v/e/97/3v/g/+D/4P/g/93/3P/c/9v/
3f/f/+H/4v/e/97/3P/c/9z/3P/Z/9T/0P/T/97/3//X/9H/y//H/8n/yv/H/8T/uv+r
/6b/pP+V/4j/i/+U/5P/lv+f/6f/s//I/9j/3//k/+3/7//v/+3/6//r/+z/7f/t/+7/
8f/y//T/9f/0//L/8f/w//P/9f/2//f/9f/1//b/9v/2//b/9//3//j/+f/6//v/+P/5
//j/9//6//z//f/9//r/+f/5//n/+f/6//r/+v/7//z//f/+//3//P/8//3/AgADAAQA
BQAEAAQABAAEAAQABgAJAAoADgAPABIAFAASABMAEwAXABwAHwAiACUAIwAmACcAKQAs
ADAANAA4AD8AQQBFAEYARwBJAEsATQBSAFYAWgBcAFwAXQBfAF8AXwBfAGEAYwBkAGUA
ZwBoAGQAYgBfAF4AXQBeAFwAXABYAFQATwBLAEcAQwA/ADsAOQA1ADEALwAqACQAHgAZ
ABcAFgASABIADAAJAAcABAACAAAA/v/9//z//P/7//n/9v/0//L/8f/y//P/8//0//L/
8f/x//H/8f/x//L/8v/z//T/9v/3//X/9P/z//P/9v/3//n/+v/6//v/+//7//v/+//7
//z///8AAAEAAgACAAEAAAD//wMABQAGAAYABAACAAIABAADAAIAAgADAAMAAwADAAQA
AQAAAP///v8AAAEAAQABAP7//f/9//7//P/8//3//f/9//z//P/9//z/+//6//n//P/9
//3/+//5//j/+P/4//b/9//5//f/+P/5//n/+v/3//b/9v/2//j/+f/3//j/9v/1//X/
9f/z//T/9f/2//f/+P/4//j/9//5//j/+f/5//n//P/9//7////+//3/+//3//j/9P/w
/+3/6f/n/+j/5//q/+v/7P/t//D/8f/z//T/8f/x//H/8P/y//P/9P/z//H/8P/w/+//
7//u/+3/7P/u/+//8P/x/+7/7v/u/+3/7v/v//D/8P/u/+7/7//v/+7/7v/u/+7/7//w
//H/8v/v/+7/7v/t//D/8f/y//L/9P/y//D/7v/s/+z/7f/q/+b/5f/s//H/6//j/9n/
z//L/9T/3//e/9D/vf+0/7T/qf+S/4X/iv+X/57/p/+z/8P/1P/g/+f/7v/3//v//f/9
//v/+//8//3//f/+/wEAAgAEAAUAAwACAAIAAgADAAUABgAHAAUABQAGAAYABwAGAAYA
BQAIAAkACgALAAgACQAIAAcACQAKAAoACQAJAAkACgALAAkACgAKAAoACwAMAA0ADgAM
AAwADQAPABEAEQARABEAEwAUABUAFgAVABYAGAAYABwAHQAgACIAIAAhACEAJQAoACsA
LgAxADEANAA1ADcAOAA8AEAARABLAE0AUQBSAFQAVwBaAF0AYwBmAGkAagBuAG8AcQBx
AG8AbwBxAHMAdgB3AHkAegB1AHQAcgByAHIAcgBvAG4AbABoAGMAXwBZAFUAUQBNAEkA
RQBBAD8AOAAyACwAJwAlACIAHAAaABQAEQAPAAwACQAGAAMAAQD//wAAAAD///z/+v/4
//f/+P/5//n/+v/4//f/9//3//b/9f/1//T/9f/2//j/+f/3//b/9f/1//f/9//4//j/
+v/7//v/+//7//n/9//2//n/+v/7//z//P/7//r/+f/8//3//f/8//7//P/8//7/+//6
//r/+//6//v//P/+//3//P/7//r//f/9//z/+//8//v/+//8//n/+P/4//f/+f/4//j/
+f/4//f/9v/1//f/9//2//P/9P/0//X/9v/z//P/9P/x//H/8//0//b/8//y//L/8v/0
//X/8//0//T/8//z//P/8//z//H/7f/1//X/9v/1//T/8//y//H/8v/y//X/+P/5//n/
+f/3//f/9//3//j/+f/5//f/8//u/+n/5f/j/+P/5v/n/+v/7f/v//H/8P/v/+//7v/v
//H/8//0//P/8f/v/+v/6v/q/+v/6//u/+7/7v/u/+v/6//r/+v/7f/u/+//7//v/+//
7//u/+z/7P/t/+3/8P/w//D/8P/t/+z/6//q/+3/7v/w//H/8P/v/+7/7P/s/+r/7v/w
//D/7P/n/+D/2v/d/+b/5//j/9//2f/T/9f/4v/p/+L/0v/J/8z/zP+z/5j/k/+W/5n/
oP+v/73/0f/o//D/8//4//v/+f/7//3///8BAAMABQAGAAgABwAGAAYABQAIAAgACQAK
AAoACwALAAsACQAJAAoACgAPABAAEgATABEAEQARABEAEQATABMAEwAVABYAFgAVABYA
FQAVABUAFwAaABwAHgAbABoAGQAYABsAHAAeACEAIwAjACMAIwAiACIAIgAiACQAKAAt
ADAAMAAvADAAMAAzADUANgA7AD0APwBBAEMAQwBGAEcASQBPAFQAWQBeAGAAYQBkAGQA
awBvAHMAdwB6AHwAfgB+AIAAgQCDAIMAhQCHAIsAjwCNAIsAigCIAIYAhgCFAIYAhACE
AIEAgAB8AHgAcwBvAG4AawBoAGUAXgBXAFAASwBIAEQAQAA9ADgANAAtACoAJAAhAB8A
HAAdABwAGwAbABcAFgAUABEAEwASABEAEQAQAA8ADQAMAAwACwALAAsADQANAA4ADgAK
AAoACwALAA4ADgAOAA8ADQANAA4ADgANAA0ADAALAA8ADwAPABAADgAOAA4ADgAPAA8A
DwAPABIAEwATABIAEQAOAA0ADgAPABAAEgAVABAADwAOAA4ADgAOAA4ADgAPAA8ADgAN
AAoACQAJAAoADAAMAA0ADQALAAgABgAFAAYABwAIAAkACgAJAAcAAwADAAIAAgACAAMA
BQAIAAcABAADAAEAAAACAAIAAwAEAAUABQACAAIAAQD///7//f8BAAQAAgACAAIAAgAC
AAIAAQADAAUABwAIAAkACAAHAAYABQADAAMAAgD///3/+P/z/+//7//v//L/8//3//n/
+//9//r/+f/5//j/+P/5//r/+v/6//n/+P/1//L/8v/z//P/9f/2//f/+P/0//P/8v/x
//L/9P/2//f/9f/1//X/9P/z//L/8v/x//X/9v/3//j/9f/0//P/8v/z//T/9v/3//f/
9//3//b/8P/y//T/9P/y//L/6//i/+T/7//2/+//6f/n/+f/5//l/+L/4f/U/8L/wf/C
/7b/p/+m/6n/pv+p/7D/t//F/93/7v/2//v/AAABAAEA/////wEAAQADAAUABgAIAAcA
BgAGAAUABgAGAAcACAAKAAsACwALAAoACQAJAAgACwAMAA4ADwAOAA0ADAALAAkACwAL
AAsADQAOAA4ADQAKAAkACQAJAAsADgAQABIAEQAQAA8ADgAQABAAEQATABUAFQAVABUA
FAAUABQAFAAVABgAHAAeACAAHwAgACAAIQAjACQAKQAqAC0AMAAzADIANAA0ADUAOgA+
AEIARgBKAEsATgBOAFIAVQBYAFsAXQBgAGMAZABlAGUAZgBlAGYAZwBqAG0AagBpAGkA
aABnAGYAZABkAGQAZABhAGAAWwBWAFAASwBIAEUAQgA/ADwANwAyAC8AKQAkAB8AGwAZ
ABgAFAAUAA4ACwAJAAYABwAGAAUABQAAAAAA///9//v/+v/5//n/+v/7//v//P/5//f/
9v/1//j/+f/7//z/+P/4//n/+f/4//j/+P/5//v//f8AAAIAAQABAAAA//8CAAMABAAG
AAQABAAEAAQABQAFAAUABQAJAAsADAAMAAsACAAHAAgACgAKAAsADQAKAAkACAAIAAYA
BgAGAAYACAAJAAkACQAHAAUABAAEAAUABgAIAAkABgAEAAMAAwADAAMAAwADAAcABwAG
AAMAAgAAAP///v///wEABAADAAEAAQAAAAAAAAAAAAEAAgADAAMAAgACAAEAAAD///7/
AgAEAAUACQAJAAkACAAHAAkACQAJAAkACwALAAoABwADAP7/+f/1//X/9f/4//n/+//7
//v/+//7//v//P/8////AQADAAQAAwABAP//+//9//7/AAABAP///v/9//z//f/9//3/
/f/+/wAAAgADAAAA///+//z///8AAAIAAwADAAIAAQAAAAAAAAAAAAAAAQACAAQABQAE
AAMAAgAAAAIABgAIAAgABgACAP3/+P/0//H/+P8DAAUA/f/z/+f/3//i/+X/6P/i/9X/
yP/K/8P/qP+X/5z/o/+q/7X/xf/X/+r//P8DAAQABwALAAsAEQAXABkAGAAZABkAGgAZ
ABgAGAAXABsAHAAeACAAHwAfAB4AHQAeAB8AIQAiACIAIgAjACMAIgAhACAAHwAlACcA
KQAnAA==
         </WaveFormData>
      </LeadData>
      <LeadData>
         <LeadByteCountTotal>10000</LeadByteCountTotal>
         <LeadTimeOffset>0</LeadTimeOffset>
         <LeadSampleCountTotal>5000</LeadSampleCountTotal>
         <LeadAmplitudeUnitsPerBit>4.88</LeadAmplitudeUnitsPerBit>
         <LeadAmplitudeUnits>��V</LeadAmplitudeUnits>
         <LeadHighLimit>2147483647</LeadHighLimit>
         <LeadLowLimit>268435456</LeadLowLimit>
         <LeadID>V3</LeadID>
         <LeadOffsetFirstSample>0</LeadOffsetFirstSample>
         <FirstSampleBaseline>0</FirstSampleBaseline>
         <LeadSampleSize>2</LeadSampleSize>
         <LeadOff>FALSE</LeadOff>
         <BaselineSway>FALSE</BaselineSway>
         <ExcessiveACNoise>FALSE</ExcessiveACNoise>
         <MuscleNoise>FALSE</MuscleNoise>
         <LeadDataCRC32>3018278630</LeadDataCRC32>
         <WaveFormData>
PgA+AD4APgBFAEoATwBUAFkAXgBjAGgAbABwAHQAeAB+AIIAhgCKAI0AjgCPAJAAkwCU
AJUAlgCWAJYAlgCWAJMAkgCRAJAAjACKAIgAhgB+AHgAcgBsAGcAYgBdAFgATwBIAEEA
OgA0AC4AKAAiABwAGAAUABAACQAEAP//+v/3//b/9f/0//D/7v/s/+r/5//m/+X/5P/k
/+T/5P/k/+P/4v/h/+D/4f/i/+P/5P/k/+T/5P/k/+X/5v/n/+j/6f/q/+v/7P/u/+7/
7v/u//D/8v/0//b/+P/4//j/+P/5//r/+//8//7//v/+//7//P/8//z//P/+//7//v/+
//z//P/8//z/+v/6//r/+v/6//r/+v/6//f/9v/1//T/9v/2//b/9v/1//T/8//y//H/
8P/v/+7/8P/w//D/8P/t/+z/6//q/+z/7P/s/+z/6v/q/+r/6v/q/+r/6v/q/+r/6v/q
/+r/6f/o/+f/5v/o/+r/7P/v//D/8f/x//H/9P/0//T/9P/2//b/9P/0//D/7P/m/+H/
4P/g/+L/5P/k/+f/5//n/+j/6P/n/+f/6P/p/+n/6v/o/+T/4v/e/93/3f/e/9//3v/d
/9z/2//a/9r/2v/b/9v/2//c/9z/2P/Y/9j/2P/a/9r/2v/a/9j/2P/Y/9j/2P/Y/9j/
2P/a/9r/2v/b/9n/2f/Z/9n/2f/b/93/3P/Z/9P/zP/D/7r/vf/O/9z/3v/j/+r/8P8A
AB0ANAA2ACkAIQAnAC4AFwDr/83/vf+t/5z/lv+a/6f/v//Q/9f/3//k/+b/6//r/+3/
7//v/+//7//w//D/8P/w//H/9f/2//b/9v/2//X/9f/0//b/9//5//z/+v/6//v/+//5
//r/+v/7//3/////////////////AAAAAAEAAQACAAQABAAEAAUABQAGAAYABwAKAA0A
DQAOAA4ADgAOAA4AEQATABQAFgAYABoAHQAeAB4AIAAiACUAKQAsADEANQA3ADsAPAA/
AEMASQBOAFQAWABdAGIAaABtAHMAdwB9AIQAigCRAJgAmQCfAKIApACpAKwAsACxALQA
twC5ALkAtwC2ALYAtgC2ALcAtwC3ALUArwCqAKUAogCdAJcAkgCLAIIAeQBxAGYAXgBW
AFAASgBEADwANgAsACYAHwAYABMADgAJAAUAAgAAAPz/+f/0//L/7//u/+3/7v/u/+7/
7P/r/+n/5//o/+j/6P/o/+b/5v/m/+X/4//j/+T/5f/n/+f/5//n/+f/5//n/+j/6f/q
/+v/6//p/+n/6v/q/+n/6f/p/+n/7P/t/+7/7//v/+//7//u/+7/7v/u/+7/7v/v/+//
8P/w/+7/7v/u/+7/7//w//H/7v/t/+z/6v/s/+v/6//r/+v/6//r/+n/5//m/+X/5P/l
/+X/5v/n/+T/4//i/9//3//f/9//3//h/9//3//f/93/3P/c/9z/3P/d/97/3//e/93/
3P/b/9v/2//b/9v/3v/d/9v/2//Y/9r/2v/a/9r/3P/e/+D/4//l/+X/5P/j/+f/6P/p
/+r/6P/o/+b/5v/k/+D/2v/V/9T/1P/W/9j/2f/b/9r/2f/c/9z/2//b/9v/2//a/9r/
2f/W/9X/0v/Q/8//z//P/87/zf/M/8v/y//M/83/z//P/8//0P/Q/87/zv/O/87/zv/O
/87/zv/M/8z/zP/M/87/zv/O/87/zP/M/8z/zf/L/8v/y//L/9P/0f/P/8r/x//D/7j/
q/+q/7X/yP/S/9b/3f/m//L/DgA1AE4ATABFAEcAVQBUADEABQDl/8//vf+u/6T/oP+r
/7//zP/R/9X/2v/g/+H/4f/j/+X/4v/h/+D/4P/h/+L/4//l/+X/5v/m/+b/5f/l/+b/
5v/q/+v/7f/w/+//7v/u/+3/7//w//D/8f/x//P/8//z//H/8f/x//L/9f/3//j/+v/5
//j/9//3//f/+P/4//n//P//////AAD//wAAAQACAAQABwAJAAwACwAMAA4ADgARABQA
FwAbABwAHgAiACUAKgAvADEANQA7AEEARgBMAFEAVQBZAF4AZABrAHAAdwB9AIIAiACO
AJMAmQCcAJ4AowCmAKoAqwCtAK8AsACvALEAsACwALAArwCvAK4ArQCsAKcAowCfAJwA
lwCRAIwAgwB6AHEAaQBiAFoAUgBMAEIAPAA0AC4AJQAgABoAFAARAAwABwADAP///P/3
//P/8f/w/+7/7v/s/+z/6//q/+n/6f/o/+f/6P/o/+j/6P/n/+b/5f/j/+P/4//k/+X/
5f/l/+X/5f/j/+P/4//k/+f/6P/p/+n/5//n/+j/6P/r/+v/6//r/+n/6f/p/+n/6v/r
/+z/7P/t/+7/7//w/+//7//u/+7/8P/u/+7/7v/t/+3/7f/t/+z/6//q/+j/6f/p/+r/
6//q/+n/6P/l/+X/5v/n/+j/5//l/+T/4//h/+H/4f/f/+H/4f/h/+H/3//d/93/3f/f
/97/3v/e/93/3f/d/93/2//Z/9j/2f/a/9v/3P/d/97/3//h/+L/4//j/+P/6P/o/+j/
6P/o/+j/5v/m/+T/4P/a/9X/0v/S/9T/1v/X/9n/2P/X/9v/3P/c/93/2v/Z/9f/1v/W
/9T/1P/S/9L/0f/R/9H/z//P/8//z//P/9D/0f/T/9H/0f/S/9L/0P/Q/9D/0P/Q/9D/
0P/Q/87/zv/O/87/z//Q/9H/0v/P/87/zf/N/9D/0f/S/9P/0f/R/9H/zP/J/8n/xP+5
/7D/t//K/9D/0P/V/97/7P/+/xEAIgAsACUAGwAdACAACwDr/9f/y/+1/57/kv+K/5P/
r//C/8n/0//c/+L/5f/l/+P/4//l/+X/5f/m/+j/6P/o/+n/6//s/+z/7P/r/+v/7P/s
/+//7//w//L/8P/w//H/8f/y//T/9f/3//b/9//2//X/9f/1//X/9v/4//n/+f/6//v/
+v/5//n/+v/8//3//////wEAAAAAAAMABAAFAAYACAALAA0AEAARABIAFAAUABgAGgAc
AB8AIQAiACUAJwAsADEAMwA3ADoAPwBDAEgATQBRAFUAWgBgAGcAbABzAHcAegB+AIIA
hwCNAJAAkgCTAJYAmgCbAJ0AnwCgAJ8AogCiAKMApACgAJ8AnQCbAJsAlwCUAJEAjgCJ
AIMAfgB4AHAAaABhAFoAVABOAEoAQgA8ADQALgAoACQAHwAaABcAEgANAAkABgAEAAAA
/f/7//r/+P/4//P/8v/w/+7/7//v/+7/7f/s/+z/7P/s/+z/7P/s/+v/7P/t/+//8f/x
//H/8f/x//T/9f/2//j/+//8//3//f/7//v//P/8/wAAAQACAAMAAwADAAMAAwAGAAcA
CAAIAAgACAAIAAgABwAHAAYABgAIAAYABgAGAAMAAwADAAMAAQABAAEAAAAAAP//////
//7//f/8//n/+//8//3//v/7//n/+P/3//f/9//3//X/9//3//f/9//1//P/8//z//X/
9P/0//T/8f/x//H/8f/v//H/9f/1//T/8v/y//L/8v/x//L/8//1//r/+//7//v//P/8
//z//P/9//7//f/+//z/+P/y/+3/6f/o/+n/6v/t//H/8v/z//P/8v/w/+//8f/x//D/
8P/v/+z/6//o/+T/4//j/+P/5f/l/+X/5f/i/+L/4v/j/+X/5f/m/+b/4v/i/+L/4v/i
/+L/4v/i/+T/5P/k/+T/4//i/+H/4P/h/+L/4//l/+P/4//j/+P/4f/h/+P/4v/j/+H/
1v/H/8D/x//U/97/5P/t//T/+v8MACsAQAA+ADEAKQAvADYAHwDz/9f/x/+1/6T/nv+i
/6//yf/c/+P/6f/w//T/8//z//X/9//5//n/+f/6//r/+v/6//v//f/+//7//v//////
AAAAAP////8AAAIAAwAEAAYABwAFAAYABgAHAAcACQAJAAkACwALAAsADAAKAAsACwAM
AA4ADgAOAA8ADwAQABAAEQASABUAFQAWABcAGAAZABoAGQAbABwAHgAhACQAKAAqACsA
LAAtAC8ANAA2ADoAPQBCAEcASQBNAE8AUwBWAFoAYQBnAG0AdAB3AH0AgQCHAI0AkgCY
AJ4AowCpAKwArgCvALIAtgC3ALwAvwDBAMEAvwC+AL4AvgC9AL0AvAC7ALoAtQCxAK0A
pgChAJsAlgCSAIoAggB7AHEAaABfAFgAUABKAEIAPAA1ADAAKgAkAB4AGAASAA0ADAAK
AAYAAwD+//z/+f/4//j/+P/3//b/9f/1//T/8//w//D/8P/w//L/8v/y//H/8P/v/+//
7//x//H/8f/x//H/8f/x//L/8v/y//L/8f/y//P/9f/2//b/9f/0//P/9P/1//b/9//4
//n/+v/6//j/+P/4//j/+v/7//v//P/6//j/+P/4//f/9//3//f/+f/5//n/+P/3//X/
9P/z//X/9f/1//P/8P/w//D/8P/y//H/8f/x//H/8f/x/+//7f/t/+3/7f/v/+3/7f/t
/+v/6v/q/+r/6//r/+v/6//p/+n/6f/p/+f/5//n/+f/6P/r/+3/7P/r/+r/6f/o/+n/
6v/r/+3/8v/z//P/8//0//T/9P/0//X/9v/1//b/8//u/+f/4f/e/97/4P/i/+b/6f/p
/+n/6P/o/+f/5//o/+n/6f/q/+j/5P/i/97/3P/b/9v/2//b/9v/2//b/9j/2P/Y/9n/
2//b/9z/3P/a/9r/2v/a/9r/2v/a/9r/2v/a/9r/2v/Z/9j/1//W/9f/2P/Z/9v/2f/Z
/9n/2f/Z/9v/2//c/9n/0//K/7v/sv+5/8r/1v/c/+n/9P/8/xIANwBQAFAARwBHAFMA
WAA5AA0A7f/V/73/rP+g/57/rf/H/9j/3//l/+j/6v/t/+//8f/x//H/8f/x//L/8P/w
//D/8f/1//b/9v/2//X/9f/2//b/9f/1//b/+P/6//r/+//7//v//P/8//3///8BAAEA
AQD///////8AAAIAAwADAAQABgAGAAYABwAHAAgACAAJAAoADQANAA4ADwAQABEAEgAT
ABUAFgAYABoAHAAfACAAIAAiACQAJwAsAC4AMgA1ADYAOwA9AEEARgBLAE8AVABaAF8A
ZABqAG0AcwB3AH0AhQCKAJAAlgCXAJ0AoACiAKcAqgCuAK8AtAC3ALkAuQC4ALYAtQC0
ALQAtQC1ALUAswCtAKgAowCgAJsAlQCQAIoAggB6AHMAaABgAFgAUgBIAEIAOgA0ACsA
JgAgABoAFQAQAAsABwAGAAQAAAD9//j/9v/z//L/8v/y//H/8P/v/+//7v/t/+z/7P/s
/+z/6v/q/+r/6f/n/+f/6P/p/+v/6//r/+v/6//r/+v/7P/r/+z/7f/t/+//7//w//D/
7v/t/+z/6//t/+//8f/z//H/8f/x//D/8v/y//L/8v/0//X/9f/2//X/8v/x//D/8P/x
//L/8//x//H/8f/w/+//7f/s/+v/7f/t/+3/6//q/+r/6v/q/+z/6//r/+v/5//n/+f/
5f/l/+X/5f/l/+f/5f/l/+X/4//i/+L/4v/j/+P/4//j/+H/4f/h/+H/4f/h/+H/4f/i
/+T/4v/i/+L/4v/l/+b/5//p/+7/7//v/+//7//u/+3/7P/u/+7/7P/s/+f/4v/b/9X/
1P/W/9r/3v/g/+P/4//j/+P/4v/g/9//3//f/97/3v/d/9r/2f/W/9L/0f/R/9H/0//T
/9P/0//R/9D/z//P/9H/0f/S/9L/0v/S/9L/0v/R/9D/z//O/8//0P/R/9L/0P/Q/9D/
0P/S/9L/0v/T/9P/0//T/9P/z//P/9H/0P/J/8P/uv+z/7j/x//Q/9D/2P/l//L/BAAa
AC8AMgAoACUALQAvABYA9//l/9P/t/+f/5L/jP+W/6//xf/S/9v/4f/i/+D/3//f/9//
4//k/+X/5v/o/+b/5v/m/+f/5//o/+j/6P/q/+v/7f/u/+7/7f/t/+7/7//w//L/8//x
//L/8v/z//X/9//3//f/9//3//f/+P/2//f/9//4//z//P/8//3//P/8//v/+//+/wEA
AQACAAUABgAHAAgABwAJAAoADAAQABIAFQAWABYAGAAaAB0AIgAkACgAKwAuADMANQA5
ADoAPwBDAEgAUABVAFoAYABkAGkAbABxAHUAegCAAIYAhwCNAJAAkgCUAJYAmQCZAJwA
nwChAKEAoACeAJ0AnACZAJkAmACXAJYAkQCNAIkAhAB/AHkAdABvAGgAYQBbAFQATABE
AD4ANwAyACsAJgAgABwAFwASAA0ACAADAP///f/8//n/9//0//L/7//u/+z/7P/r/+r/
6//r/+r/6f/n/+b/5f/k/+X/5v/n/+f/5//n/+j/6f/r/+v/6//r/+z/7f/u//D/7//w
//H/8f/0//X/9//4//f/9//3//f/+v/7//z//f/8//3//v/+//z//P/8//z//v//////
AAD///z/+//6//n/+f/5//n/+f/5//n/+P/3//X/9P/z//X/9f/1//P/8f/w/+//7v/w
/+//7//v/+3/7f/t/+v/6f/p/+n/6f/q/+n/6v/r/+r/6P/n/+b/5f/l/+X/5f/n/+f/
5//n/+X/4//j/+P/5v/m/+b/5v/m/+f/6P/p/+v/8P/x//H/8f/y//L/8v/y//D/8P/u
/+7/7P/o/+L/3f/c/9z/3v/g/+L/5f/l/+X/5P/k/+P/4//j/+P/4v/i/+P/4P/f/9z/
2P/X/9f/1//X/9f/1//X/9j/2P/Y/9n/1//X/9j/2P/Y/9j/2P/Y/9b/1v/W/9b/2P/Y
/9j/2P/Y/9j/2P/Y/9b/1v/W/9f/2P/Z/9r/2//X/9f/1//U/9P/z//G/7v/vP/L/9b/
2v/c/+f/8P/8/xoANwBAADgAKwAtADcAKgADAOH/zf+9/6n/nP+W/5z/r//F/9L/3f/l
/+j/6v/t/+v/6f/p/+r/6//s/+7/8P/w//D/8f/y//L/8f/w//L/8//1//b/9v/1//X/
9v/2//b/9//3//n/+v/6//v/+f/7//v/+//8//3//v8AAP/////+//7/AAAAAAAAAQAD
AAQABAAFAAQABwAHAAgACgAMAA4AEAAQABEAEQASABQAFgAZABoAHgAgACIAJQAoACoA
LgAxADYAOwA9AEEAQgBHAEsAUABYAF0AYgBoAG8AdQB5AH8AgwCIAI4AlACZAJ8AogCk
AKcAqgCuAK8AsQCzALQAswC0ALQAtQC2ALQAswCxAK8ArwCrAKgApQCfAJkAkgCMAIQA
fAB0AG0AZABcAFQATgBFAD4ANQAuACkAJAAeABgAEQAMAAcAAwAAAP7/+v/3//b/9P/x
//D/7P/s/+v/6v/q/+v/6//r/+n/6P/n/+b/5v/m/+b/5f/l/+X/5v/n/+X/5f/l/+X/
5v/n/+j/6v/q/+r/6v/p/+v/6//s/+z/7f/t/+3/7f/t/+3/7f/t//D/8f/y//L/8P/w
//D/8P/w//H/8f/y//T/8v/y//L/7//v/+//7//w//H/8v/y/+//7f/s/+v/6//r/+v/
6f/q/+r/6v/q/+n/5//m/+X/5P/l/+b/5f/j/+P/4//j/+P/4f/h/+H/4//i/+L/4v/f
/9//3//f/+H/4f/h/+H/3//f/9//3//f/9//4P/f/+H/3//f/9//3v/e/97/3v/e/+D/
4v/k/+f/6f/p/+j/5//r/+z/7f/u/+7/7v/s/+z/6P/k/97/2f/Y/9j/2v/c/9z/3//f
/9//4v/i/+H/4f/h/+H/4P/g/93/2v/Z/9b/1v/V/9X/1f/T/9P/0//T/9T/1P/U/9X/
0//T/9T/1P/S/9L/0v/S/9T/1P/U/9T/0//S/9H/0P/S/9L/0v/S/9D/0P/Q/9H/0//T
/9P/0//X/9n/1//Q/8v/yf/E/7f/rv+3/8r/1v/a/+H/7P/4/w4AMQBOAFIASwBLAFcA
WgA9ABEA8f/Z/8P/tP+q/6L/qf+//87/0//Z/+D/5v/p/+n/5//p/+f/5//n/+j/6P/o
/+j/6f/r/+z/7P/s/+3/7f/u/+7/8f/x//L/9P/0//T/9f/1//X/9v/2//f/9//5//n/
+f/5//n/+f/6//z//f/9//7////+//3//f///wAAAAABAAQABwAHAAgACAAIAAgACAAK
AA0ADwASABMAFAAWABYAGAAaABwAHwAkACYAKgAtAC8AMwA0ADcAOwBBAEYATABRAFUA
WQBeAGUAawBvAHUAewCAAIYAjACNAJMAlgCYAJ0AoACkAKUApgCpAKsAqwCtAKwArACs
AK0ArQCsAKsAqQCjAJ4AmQCWAJMAjwCMAIUAfABzAGsAYgBaAFIATABEAD4ANgAwACcA
IgAcABYAEQAMAAcAAwD+//z/+P/1//L/8P/t/+z/6v/q/+n/6P/l/+X/5P/j/+P/5P/l
/+b/5f/k/+P/4f/h/+H/4v/j/+P/4//j/+P/4f/h/+H/4v/l/+b/5//n/+b/5f/l/+T/
5v/n/+j/6f/r/+v/6//r/+r/6//s/+z/7v/u/+7/7v/u/+//7//w/+7/7P/s/+z/7f/t
/+3/7f/s/+v/6v/o/+v/6//s/+3/7P/r/+r/5//m/+b/5v/m/+b/5f/l/+X/4f/h/+H/
3//h/+H/4f/h/9//3f/d/93/3f/c/9z/3P/d/93/3f/d/9n/1//X/9n/3P/c/9z/3P/c
/93/3v/f/+H/5P/l/+X/5f/o/+j/6P/o/+b/5v/k/+T/5P/g/9r/1f/S/9L/1P/W/9j/
2//b/9v/3P/c/9v/2//a/9n/1//W/9j/1v/W/9T/0f/P/87/zf/N/83/zf/N/87/zv/O
/8//zf/N/87/zv/N/87/z//Q/8//zv/N/8z/zv/O/87/zv/O/87/zv/O/8z/zP/M/83/
zv/P/9D/0f/P/83/zf/M/8v/yf/C/7f/sP+5/8j/zv/O/9X/4P/q//z/EwAkACgAHQAV
ABsAHgAHAOf/1//J/7H/mP+O/4r/k/+t/8T/zf/V/97/4v/j/+P/5f/l/+X/5f/l/+b/
5//o/+n/6//s/+z/6//q/+z/7f/v//D/7//v//D/8v/y//L/8//z//X/9v/2//f/9v/3
//b/9f/4//n/+v/8//v/+//6//r//P/8//z//f/+/wAAAQADAAMABQAEAAQABgAIAAoA
DAALAA0ADgAQABIAFAAXABgAHAAeACAAIwAkACYAKgAtADEANwA6AD8AQQBFAEgATABS
AFcAXABiAGkAbwBzAHkAfgCCAIcAjACRAJcAmgCcAJ0AoACkAKUAqACrAK0ArQCvAK4A
rgCuAKsAqwCqAKkAqgClAKEAnQCYAJMAjQCIAIIAegByAGsAYwBcAFUAUABGAEAAOAAy
AC0AKgAmACIAGwAWABEADQAKAAgABAABAP7//P/5//j/9f/0//L/8P/x//H/8P/v/+z/
7P/s/+z/7P/s/+z/6//t/+3/7v/v/+//7//v/+//8v/z//T/9v/3//j/+f/5//v/+//8
//z///////////8BAAEAAQABAAQABQAGAAYABQAEAAMAAgACAAMAAwAEAAYABAAEAAQA
AgABAAAA//8BAAEAAQAAAP///f/8//v/+//7//v/+f/6//r/+v/6//n/9//2//X/9P/1
//b/9f/0//P/8v/x//P/8f/x//H/8f/w//D/8P/t/+3/7f/t/+//7//v/+//6//r/+v/
6//q/+z/7v/u/+7/7v/t/+7/7//x//T/9f/1//X/+f/6//v//P/6//r/+P/4//n/9v/x
/+3/6P/m/+b/5v/o/+v/6//r/+7/7v/t/+3/6//r/+r/6v/s/+r/6v/o/+X/4//i/+H/
3//f/9//3//f/+D/4f/j/+L/4f/h/+D/3//g/+H/4v/g/+D/4P/g/+D/4P/g/+D/4v/i
/+L/4v/g/+D/4P/h/+P/4//j/+P/4//h/+H/4P/f/9v/1v/P/8b/x//U/+D/4v/p//D/
9P8AAB8APgBGADkALQAtADYALQAHAOP/z/+//67/pP+i/6n/u//O/9v/5f/u//T/9//3
//X/9//3//f/9//4//n/+v/7//3//v/+//3//P//////AAAAAP////8AAAIAAAAAAAEA
AQADAAQABAAFAAQABQAEAAMABAAFAAYACAAIAAkACQAKAAoACgAKAAsADQAOAA4ADwAO
ABEAEQASABUAFgAXABgAGQAbABwAHgAeACAAIwAkACcAKgAtADEAMwA0ADcAOQA+AEMA
RQBJAEwAUQBVAFoAXgBjAGgAbgB1AHsAfwCFAIkAjgCUAJoAngClAKkArACwALQAuQC7
ALwAvwDBAMEAxADEAMUAxgDDAMMAwgDBAMEAvQC6ALcAtACvAKkApACcAJQAjACFAH0A
dgBvAGoAXwBYAE8ASABBADwANgAwACoAJAAeABkAFQASAA0ACQAIAAYAAwACAP///v/8
//r/+//7//r/+f/4//j/+P/4//b/9v/2//X/9//3//j/+f/4//f/9v/1//f/9//3//j/
9//4//n/+f/3//f/+P/4//v/+//7//v/+//7//v/+//+////AAAAAAAAAAAAAAAA/v//
////AAABAAAAAQACAAAA///+//3//v///wAAAAAAAP////////3//f/9//v//P/8//z/
/P/7//n/+P/3//b/9//4//f/9f/1//X/9f/1//P/8//z//X/9P/0//T/8f/x//H/8f/z
//P/8//z/+//7//v/+//7//v//D/7//x//P/8v/w//D/8P/w//H/8v/z//X/+f/7//z/
/f/+//7//v/+/wAAAAD+//7/+v/2//D/6//o/+j/6v/s//D/8//z//P/8v/y//H/8f/z
//P/8v/y/+//7P/r/+j/6P/n/+f/5//n/+f/5//n/+T/5P/k/+X/5//n/+j/6P/m/+b/
5v/m/+T/5P/k/+T/5v/m/+b/5v/l/+T/4//i/+P/5P/l/+f/5f/l/+X/5f/l/+P/5//o
/+X/3//U/8f/xP/L/9r/5P/q//f/AAAMACQARwBgAF4AUwBTAGEAZgBDABUA9f/d/8P/
sv+s/6z/u//X/+b/6//x//b/+P/5//n/+f/9/////////wAA///+//3//f8BAAIAAgAC
AAMAAwAEAAQABQAFAAYACAAKAAoACwALAAkACgAKAAsACwANAA0ADQAPAA8ADwAQABAA
EQARABIAFAAUABQAFQATABQAFAAVABcAGwAcAB4AHwAgACEAIgAhACMAJAAmACoALAAv
ADAAMgA0ADYAOQA8AD4AQgBFAEgATQBPAFMAVgBbAF8AZABsAHEAdgB8AH8AhQCJAI8A
lwCcAKIAqACrALEAtAC2ALkAvADAAMEAxQDJAMwAzQDLAMoAygDKAMkAyQDIAMcAxgDB
AL0AuQC0AK8AqQCkAJ8AmACRAIsAfwB2AG0AZgBgAFoAUgBMAEIAPAA1AC4AKQAkAB8A
GwAaABgAFAARAAwACgAHAAYABgAGAAUABAABAAEAAAD///7//v/+//7/AAAAAAAA///+
//3//f/9/////////////f/9//3//v///wAAAQABAAEAAQACAAIAAQABAAEAAQADAAMA
AwADAAQABQAGAAYABQAEAAMAAgADAAUABgAIAAYABAAEAAQAAwADAAMAAwAFAAUABQAE
AAIAAQABAAEAAwADAAMAAQD///7//f/8//7//f/9//3//f/9//3/+//7//v/+//7//v/
+f/5//n/9//2//b/9v/1//X/9f/1//f/9//3//f/8//z//P/8//2//b/+P/4//j/+P/5
//r/+//9/wIAAwADAAMABQAEAAMAAgACAAIAAAAAAPz/+P/y/+3/7f/u//H/9P/2//n/
+f/5//n/+P/2//X/9//3//b/9v/0//D/7v/q/+r/6f/p/+n/6//r/+v/6//p/+j/5//n
/+j/6f/r/+z/6v/q/+r/6v/o/+j/6P/o/+n/6v/r/+z/6//q/+n/6P/p/+r/6//t/+v/
6//r/+v/6f/r/+v/6v/l/9//0v/J/87/4f/s/+z/9P8BABAAIgA2AEsAUABGADsAQwBL
ADgAFwABAO3/0/+7/6z/pP+w/83/4f/q//P/+//+/wAAAQD/////AQACAAMABAAGAAQA
BAAEAAUACQAKAAoACgALAAsADAAMAAsACwAMAA4ADwAQABIAEwASABIAEQARABEAEwAT
ABMAFQAVABUAFgAUABUAFQAWABkAGgAbAB0AHAAcABsAGwAeACEAIQAiACMAJAAlACYA
JwApACoALAAwADIANQA2ADYAOAA6AD0AQABCAEYASQBOAFMAVQBZAFoAXwBjAGgAbABx
AHYAfAB/AIUAiQCPAJUAmgCgAKYAqACtAK8AsACxALQAuAC5ALoAvQC/AL8AvQC8ALwA
vAC5ALkAuAC3ALgAswCvAKsApACfAJkAlACPAIgAgQB7AHMAbABlAGAAWABSAEoARABA
ADwANwAyAC8AKgAlACEAIAAeABoAFwAUABIADwAOAAwADAALAAoACwALAAoACQAHAAYA
BQAEAAYACAAKAAsACQAJAAoACwANAA0ADQANABAAEQASABQAEwAUABUAFQAXABkAHAAe
AB8AHwAfAB8AIAAhACIAIwAmACcAKAAoACcAJgAlACQAJQAnACgAKgAoACYAJgAmACUA
JQAlACUAJQAlACUAJAAiACEAIQAhACMAIwAjACEAIAAgACAAIAAgAB8AHwAfAB8AHwAf
AB0AGwAbABsAGwAcABsAHAAdABsAGgAaABoAGwAbABsAGwAdAB0AGQAaABoAGgAaABoA
HgAgACIAJQAmACcAJwAnACwALAAsACwALgAuACwALAAsACgAIgAdABoAGgAcAB4AHgAh
ACEAIQAiACIAIQAhACIAIwAjACQAIQAeAB0AGgAZABkAGgAbABoAGQAYABcAGAAYABgA
GQAbABsAHAAcABgAGAAYABgAGQAaABsAHAAaABoAGgAaABwAHAAcABwAHAAcABwAHQAb
ABsAGwAbAB0AIQAjACIAHQAZABIACwACAP//CAAaACIAIwAoACwANABLAGgAeABzAGUA
YQBqAGUAPwAXAAUA9f/k/9r/2v/h//P/DAAZAB8AJgAsAC0AMwA3ADcANwA3ADcAOAA4
ADgAOAA5AD0APgA+AD4APQA9AD4APgBBAEEAQgBEAEQARABFAEUAQwBEAEQARQBJAEsA
TQBJAA==
         </WaveFormData>
      </LeadData>
      <LeadData>
         <LeadByteCountTotal>10000</LeadByteCountTotal>
         <LeadTimeOffset>0</LeadTimeOffset>
         <LeadSampleCountTotal>5000</LeadSampleCountTotal>
         <LeadAmplitudeUnitsPerBit>4.88</LeadAmplitudeUnitsPerBit>
         <LeadAmplitudeUnits>��V</LeadAmplitudeUnits>
         <LeadHighLimit>2147483647</LeadHighLimit>
         <LeadLowLimit>268435456</LeadLowLimit>
         <LeadID>V4</LeadID>
         <LeadOffsetFirstSample>0</LeadOffsetFirstSample>
         <FirstSampleBaseline>0</FirstSampleBaseline>
         <LeadSampleSize>2</LeadSampleSize>
         <LeadOff>FALSE</LeadOff>
         <BaselineSway>FALSE</BaselineSway>
         <ExcessiveACNoise>FALSE</ExcessiveACNoise>
         <MuscleNoise>FALSE</MuscleNoise>
         <LeadDataCRC32>2385269673</LeadDataCRC32>
         <WaveFormData>
JAAkACQAJAAsADIAOAA+AEQASgBQAFYAXABiAGgAbgB1AHoAfwCEAIgAigCMAI4AjwCQ
AJEAkgCSAJIAkgCSAI8AjgCNAIwAiQCGAIMAgAB6AHQAbgBoAGEAWgBTAEwARAA8ADQA
LAAlAB4AFwAQAAkABAD///r/9P/u/+j/4v/d/9r/1//U/9H/zv/L/8j/xv/E/8L/wP+/
/77/vf+8/7v/uv+5/7j/uv+6/7r/uv+6/7r/uv+6/73/vv+//8D/wf/C/8P/xP/F/8b/
x//I/8v/zP/N/87/0f/S/9P/1P/V/9b/1//Y/9r/2v/a/9r/2v/a/9r/2v/b/9z/3f/e
/9z/3P/c/9z/2v/a/9r/2v/Y/9j/2P/Y/9f/1v/V/9T/0v/S/9L/0v/Q/9D/0P/Q/8//
zv/N/8z/zP/M/8z/zP/K/8r/yv/K/8j/yP/I/8j/xv/G/8b/xv/G/8b/xv/G/8b/xv/G
/8b/xP/E/8T/xP/I/8r/y//N/8//0P/R/9L/0//U/9X/1f/V/9T/1P/U/9P/0P/M/8j/
x//H/8j/zP/P/9H/0v/S/8//zf/N/83/zv/O/8z/yf/I/8X/w/+//7z/u/+7/7n/t/+3
/7j/uP+4/7j/uP+3/7f/t/+3/7f/t/+3/7f/uP+4/7f/t/+3/7f/tv+2/7b/tv+2/7b/
tv+4/7j/uP+5/7f/t/+3/7f/uf+5/7v/uf+0/6z/nP+P/4f/jP+e/7f/2P8IAEsAlQDu
AFYBsQHyASYCVAJ7AoUCQAK8ATgBxgBiABsA7//H/7P/v//P/9T/1v/X/9f/1v/V/9L/
0P/P/87/zf/N/8v/y//K/8r/zP/M/8v/y//J/8n/yv/K/8r/yv/L/8v/y//L/8z/zP/O
/87/z//P/8//0v/S/9L/1v/X/9f/1//Z/9n/2v/b/9r/2//c/97/3//f/+D/4f/i/+P/
5f/m/+b/5//p/+v/7v/w//L/9P/2//j/+v/8//7/AQACAAYACwAPABIAFQAXABoAHwAj
ACkALQAzADcAOwBCAEgATQBTAFkAXwBlAG0AcgB5AH8AgwCKAI8AkgCWAJoAnQCgAKUA
pgCnAKgAqgCpAKkAqACqAKoAqQCoAKUAoACeAJ0AmACTAI4AiQCAAHoAcwBsAGIAWQBR
AEgAQgA7ADQALgAmAB4AFwAPAAoABAAAAPv/9//z//D/7P/p/+X/4//h/+L/3//e/9v/
2P/X/9b/1v/W/9T/0//S/9L/0v/S/9L/0P/Q/9D/0P/Q/9H/0f/S/9D/0P/R/9P/0//T
/9T/0//U/9T/1f/V/9X/1//Y/9j/2P/Z/9n/2f/b/9v/2//a/9z/3f/d/97/3//f/9//
3//h/+H/4f/h/9//3//g/+D/4v/h/+H/4f/f/9//3v/e/97/3v/d/9z/2f/Y/9j/2P/a
/9r/2f/X/9X/1f/V/9T/0//T/9P/1f/T/9L/0v/S/9L/0v/Q/8//z//P/8//zv/O/87/
zf/N/83/zf/O/87/zv/M/87/zv/M/87/zv/O/87/0P/S/9P/1f/X/9j/2f/a/9v/3P/d
/93/3f/c/9z/3P/b/9j/1P/Q/83/zf/O/9L/1f/X/9j/2P/Z/9f/1//X/9T/1P/S/8//
0P/N/8v/x//E/8P/w//B/7//v//A/8D/wP/A/8D/v/+//7//v/+//73/vf+9/77/vv+9
/73/vf+9/7z/vP+8/7z/vP+8/7z/vv++/77/v/+9/73/vf+9/8H/wf+//7v/uP+w/57/
jf+L/5j/sP/L//L/KgBvAMEAIgGMAeMBJgJcAoYCqQKTAiYCmgEYAawAWAAlAPv/0//J
/9X/4f/k/+L/4f/h/+D/3f/c/9r/1//W/9X/1f/U/9X/1f/W/9T/1P/T/9P/0//T/9T/
1P/V/9b/2P/Z/9n/2f/a/9r/3v/e/9//3//f/+L/4v/i/+T/5f/l/+X/6f/p/+r/6//s
/+3/7v/w//D/7//v/+//8v/z//X/9v/4//n/+//9/wAAAgAEAAYABgAIAAoADAASABUA
FgAaABsAHwAiACUAKwAuADMANwA9AEEARwBLAE4AVABZAF0AZQBrAHEAdwB7AIAAhwCN
AJIAmgCgAKQAqACsAK8AsgCzALQAtQC2ALcAtwC4ALgAuAC4ALcAtgC3ALIAsACvAKoA
pQCgAJsAkwCMAIQAfAB2AG0AZQBcAFQATQBGAEAAOwA0AC4AJwAgABoAFgARAA0ACQAG
AAIAAQD9//v/+f/6//f/9v/z//L/8f/w//D/7v/s/+v/6v/o/+j/6P/o/+j/6P/o/+j/
6P/p/+n/6v/p/+j/6P/p/+n/6f/q/+n/6f/q/+z/7f/t/+//8P/w//D/7//t/+v/8P/x
//L/8v/y//P/8//0//X/9f/1//X/9f/1//X/9f/z//P/9P/0//P/8f/w/+//7v/v/+//
8P/u/+7/7f/s/+3/7P/s/+z/6//q/+j/5f/n/+f/5//m/+X/5f/l/+f/4v/g/9//3v/g
/+D/3v/d/9v/2//b/9r/2v/Y/9j/2P/Y/9j/2P/Y/9r/2//d/9//4P/h/+L/4f/i/+P/
4//j/+L/4v/i/9//3P/Y/9T/0//T/9T/2P/a/9v/2//a/9v/2f/Z/9n/1P/S/87/yf/F
/8H/vv+5/7b/tf+1/7P/r/+v/7D/sP+w/7D/sP+v/63/rf+t/63/qP+n/6b/pv+m/6X/
pf+l/6X/pP+k/6T/pP+k/6T/pP+i/6L/ov+j/6X/pf+l/6X/o/+h/6X/pf+e/5L/hP91
/23/eP+M/5//uv/o/ysAewDUADYBlwHkARQCOAJXAksC8AF2AQwBrgBSAAkAz/+d/5H/
o/+v/7D/uP+9/73/vv+9/7r/tv+1/7T/s/+z/7D/r/+t/6z/rf+u/67/r/+t/63/rv+u
/7D/sP+x/7H/r/+v/7D/sP+0/7T/tf+1/7X/uP+4/7j/uv+7/7v/u/+9/73/vv+//8D/
wf/C/8T/xf/F/8b/x//K/8v/zf/O/9D/0f/T/9X/2P/a/9z/3v/g/+L/5P/m/+z/7//w
//T/9f/5//z///8FAAgADQARABcAGwAhACUALQA0ADoAPwBHAE0AUwBZAF0AYgBpAG8A
dQB8AIEAhACGAIoAjQCQAJIAkgCSAJIAlACTAJMAkgCPAI4AjACKAIcAggCAAH8AewB1
AG8AaQBgAFoAUwBMAEYAPQA1ACwAJQAfABkAFAANAAYAAAD5//T/7v/q/+X/4f/d/9r/
1v/T/8//zf/L/8n/xf/D/7//wP+//77/vv++/7z/u/+6/7z/vP+8/7z/vv++/77/vv/A
/8H/wf/C/8P/xP/G/8n/zP/N/8//z//Q/9D/0f/R/9P/1f/W/9b/2P/Z/9n/2f/d/93/
3f/c/97/3//f/+D/3//f/9//3//f/9//3//f/93/3f/e/97/3P/b/9v/2//b/9v/2v/a
/9j/2P/X/9b/1//W/9b/1v/V/9T/0v/P/9H/0f/R/9D/zf/N/83/z//M/8r/yf/I/8n/
yv/J/8n/yf/J/8n/yP/K/8r/y//N/8z/y//K/8n/yP/K/8z/zf/P/9P/1P/V/9b/1f/W
/9f/1//Z/9j/2P/Y/9n/1v/S/87/yf/J/8r/zv/R/9P/1P/U/9P/0f/R/9H/0P/Q/87/
y//M/8n/x//D/8D/v/+//73/vf+9/77/vv++/77/vv+9/73/vf+9/73/uf+5/7n/uv+8
/7v/u/+7/7v/uv+6/7r/uv+6/7r/uv+6/7r/uv+7/7v/u/+7/7v/u/+9/73/u/+6/7D/
oP+L/4X/jv+g/7f/3P8SAFMAnwD6AGIBuwH6AS4CWgJ/AoUCNgKwAS4BvABaABkA7f/F
/7P/w//T/9b/1v/b/9v/2P/V/9T/0v/R/9D/z//P/83/zf/M/8z/zv/O/83/zf/L/8v/
zP/M/8z/zP/N/83/z//P/9D/0P/Q/9D/0f/R/9P/1v/W/9b/2P/Z/9n/2f/b/9v/3P/d
/97/3//g/+L/4f/h/+L/4//m/+f/6f/q/+r/6//t/+//8P/y//T/9v/4//r//P/+/wAA
AwAEAAgACwAPABIAFQAZABwAIQAlACkALQAzADcAPQBEAEoATwBVAFsAYQBnAG0AcgB5
AH8AgwCKAI8AkgCWAJoAnQCgAKUApgCnAKgAqgCpAKkAqACoAKgApwCmAKUAoACeAJ0A
mQCTAI0AhwCAAHoAcwBsAGIAWQBRAEgAQAA5ADIALAAlAB4AGAARAAoABAAAAPv/9//z
//D/7P/p/+X/4//h/+D/3f/c/9n/2P/X/9b/1v/Y/9b/1f/U/9L/0v/S/9L/0P/Q/9D/
0P/Q/9H/0f/S/9D/0P/R/9P/0v/T/9X/1f/U/9T/1f/V/9X/1//Y/9j/2P/Z/9n/2f/b
/9v/2//a/9z/3f/d/97/3//f/9//3//f/9//3//f/9//3//g/+D/4P/f/9//3//d/93/
3P/c/9z/3P/b/9r/1//W/9b/1v/Y/9j/1//V/9X/1f/V/9T/0f/R/9H/0//R/9D/0P/Q
/9D/0P/O/83/z//P/8//zv/M/8z/y//L/8v/y//M/8z/yv/M/8z/zP/M/8z/zP/M/8z/
zv/P/9H/1f/W/9f/2P/Z/9r/2//b/9v/2v/a/9r/1//U/9D/zP/J/8n/yv/O/9H/0//U
/9T/1f/T/9P/0//S/9L/0P/N/8z/yf/H/8P/wP+//7//vf+7/7v/vP+8/7z/vP+8/7v/
u/+7/7v/u/+5/7n/uf+6/7r/uf+5/7n/uf+4/7j/uP+4/7j/uP+4/7j/uP+4/7n/uf+5
/7n/uf+5/7n/uf+5/7T/qv+a/4v/g/+M/57/t//c/xYAWwCnAAQBbgHJAQoCQAJsApEC
iQIoApwBGgGoAEoAEQDp/8P/tf/F/9P/1v/W/9f/1f/W/9X/0v/Q/83/zP/L/8v/yf/J
/8j/yP/K/8r/yf/J/8f/x//I/8j/yP/I/8n/yf/J/8n/yv/K/8z/zP/N/83/z//S/9L/
0v/S/9P/0//T/9X/1f/W/9f/2v/b/9z/3v/f/9//4P/h/+D/4f/j/+T/5P/l/+f/6f/q
/+z/7v/w//L/9P/2//j/+v/9//7/AgAHAAsADgARABMAFgAbAB8AJQApAC8AMwA3AD4A
RABJAE0AUwBZAF8AZwBsAHMAeQB7AIIAhwCKAJAAlACXAJoAnwCgAKEAogCkAKMAowCi
AKIAogChAKAAnwCaAJgAlwCUAI8AigCFAIAAegBzAGwAZgBdAFUATABEAD0ANgAwACsA
JAAeABcAEgAMAAgAAwABAP3/+v/2//H/7f/r/+n/6P/l/+T/4f/h/+H/4f/i/+D/3v/d
/9z/2//a/9n/2P/Y/9j/2P/Y/9j/2f/Z/9r/2P/Y/9n/2//b/9v/3P/b/9z/3P/d/93/
2//d/97/3v/i/+P/4//j/+L/4f/g/97/3//h/+L/5P/j/+P/4//j/+P/4//j/+P/4//j
/+T/5P/i/+H/4f/h/93/3f/c/9z/3v/e/93/3P/b/9r/2v/a/9r/2v/Z/9f/1f/V/9X/
1P/T/9P/0//V/9P/0v/S/9L/1P/U/9L/0f/R/9H/0f/Q/87/zv/N/83/zf/N/87/zv/O
/87/zv/O/87/zv/S/9T/1f/X/9n/2v/b/9z/3P/c/9z/2//d/9z/3P/c/9j/1P/P/8r/
yf/L/87/1P/V/9f/2P/Y/9X/0//T/9P/0P/Q/87/y//I/8X/w/+//73/vf++/73/u/+7
/7z/vP+6/7r/uv+5/7v/u/+7/7v/uf+5/7n/uv+4/7f/t/+3/7n/uP+4/7j/uP+4/7j/
uP+4/7j/uP+5/7n/uf+5/7n/t/+3/7f/sf+m/5r/iv+F/43/oP+0/8///v9CAI8A6wBO
Aa4B9wEmAlACcgJhAgUCjAEiAcQAZAAcAOX/uf+p/7f/x//P/9L/1P/T/9H/zv/N/8r/
yP/H/8b/xf/F/8X/xf/E/8T/wv/C/8H/wf/C/8P/xf/G/8b/xv/H/8f/x//H/8j/yP/K
/8r/y//L/83/0P/Q/9D/0v/T/9P/0//V/9X/1v/X/9j/2f/a/9z/2//b/9z/3f/g/+H/
4//k/+b/5//p/+v/7P/u//D/8v/2//j/+v/8/wAAAwAEAAgADQARABQAFwAbAB4AIwAn
ACwAMQA4AD0AQwBKAFAAVQBbAGEAZwBtAHMAeAB/AIUAiACOAJIAlACWAJoAnQCgAKIA
ogCiAKIAoQCfAJ4AnACbAJoAmACWAJQAjgCLAIkAhQB/AHkAcwBqAGQAXQBWAFAARwA/
ADYALwApACMAHgAZABIADAAFAP//+v/3//P/7//r/+j/5P/h/93/2//Z/9r/1//W/9P/
0v/R/9D/0P/Q/87/zf/M/87/zv/O/87/zv/O/87/zv/Q/9H/0f/S/9T/1P/V/9f/2P/Z
/9v/2//d/97/4P/h/9//4f/i/+L/5v/n/+f/5//p/+n/6f/o/+r/6//r/+z/6//r/+v/
6//p/+n/6f/p/+f/5//o/+j/6P/n/+f/5//j/+P/4v/i/+L/4v/h/+D/3f/c/9z/3P/c
/9z/2//Z/9n/2f/Z/9j/1f/V/9X/1//V/9T/1P/U/9T/1P/S/9H/0f/R/9H/0P/Q/9D/
z//P/8//z//O/9D/0P/Q/9D/0P/Q/9L/1P/V/9f/2//c/93/3v/d/97/3//f/93/3P/c
/9z/2f/W/9L/zv/M/83/z//U/9f/2f/a/9r/2f/X/9f/1//U/9T/0v/P/87/y//J/8X/
xP/D/8P/wf+//7//wP/A/8D/wP/A/7//v/+//7//v/+//7//v//A/77/vf+9/73/v/++
/77/vv++/77/vv++/77/vv++/7//v/+//7//v/+//7//v/+7/7b/qv+Y/43/j/+g/7T/
z//6/zoAgwDVADgBmgHlAR4CTgJ2ApECZwLwAWoB8gCIADgABQDZ/7n/u//L/9X/2v/c
/9v/2//a/9f/0v/Q/9D/0P/Q/9H/0f/R/9D/0P/Q/9D/z//P/83/zf/O/87/zP/M/83/
zf/N/83/zv/O/9D/0P/R/9H/0f/U/9T/1P/Y/9n/2f/Z/9r/2f/Z/9n/3P/d/97/4P/h
/+H/4v/j/+L/4//l/+b/6P/p/+v/7f/u//D/8v/0//b/+P/6//z/AAADAAQACAALAA8A
EgAVABkAHAAhACUAJwArADEANQA7AEIASABNAFMAWQBfAGUAawBwAHcAfQCBAIgAjQCQ
AJYAmgCdAKAAogCiAKIAogCkAKMAowCiAKIAogChAKAAnwCaAJgAlwCRAIsAhQB/AHgA
cgBrAGQAXABTAEsAQgA6ADMALAAmAB8AGAASAAsABgAAAPz/9//z/+//7P/o/+f/4//h
/9//3v/b/9r/1//X/9f/1//Y/9b/1P/T/9L/0P/Q/9D/0P/Q/9D/0P/Q/9D/0f/R/9L/
0P/Q/9H/0//T/9P/1P/T/9T/1P/V/9X/1f/X/9j/2P/a/9v/2//b/93/3f/d/9z/3P/d
/93/3v/f/9//3//f/+H/4f/h/+H/3//f/+D/4P/i/+H/4f/h/9//3//e/97/3P/c/9v/
2v/Z/9j/2P/Y/9j/2P/X/9X/1f/V/9X/1P/R/9H/0f/T/9P/0v/S/9L/0P/Q/87/zf/P
/8//z//O/87/zv/N/83/y//L/8z/zP/M/8z/zP/M/8z/y//K/8z/zP/M/8z/zP/M/87/
0P/R/9P/1f/W/9f/2P/Z/9r/2//b/9v/2v/a/9r/2f/W/9L/zv/L/8v/zP/Q/9P/1f/W
/9b/1f/T/9P/0//S/9L/0P/N/8z/yf/H/8P/wv/B/8H/v/+9/73/vv++/7z/vP+8/7v/
u/+7/7v/u/+5/7n/uf+6/7j/t/+3/7f/tf+0/7T/tP+0/7T/tP+0/7T/tP+0/7X/t/+3
/7f/t/+5/7n/uf+z/6z/pv+c/4v/gf+K/6D/uf/c/xIAWQClAP4AZgHDAQgCPAJsApMC
jwI0AqwBLAG+AGIAJQD5/8//u//F/8//0P/U/9n/2f/a/9f/0v/Q/83/zP/L/8v/yf/J
/8j/yP/I/8j/x//H/8f/x//I/8j/yv/K/8v/y//N/83/zv/O/87/zv/P/8//0f/U/9T/
1P/W/9f/1//X/9n/2f/a/9v/3P/d/97/4P/h/+H/4v/j/+T/5f/n/+j/6P/p/+v/7f/u
//D/8v/0//b/+P/6//z/AAADAAQACAALAA8AEgAVABkAHAAhACUAJwArADEANQA5AEAA
RgBLAFEAVwBdAGMAaQBuAHUAewB/AIYAiwCOAJQAmACbAJ4AowCkAKUApgCoAKcApwCm
AKgAqACnAKYAowCeAJwAmwCaAJUAkACLAIIAfAB1AG4AZwBfAFgAUABIAEEAOgA0AC0A
JgAgABkAFAAOAAoABQD///v/+P/0//H/7f/r/+n/6P/l/+T/4f/g/9//3v/e/+D/3v/d
/9z/2//a/9n/2P/Y/9j/2P/Y/9j/2f/Z/9r/2P/Y/9n/2//b/9v/3P/b/9j/2P/Z/9n/
2//d/97/3v/e/9//3//f/+P/4//j/+L/4v/j/+P/5P/n/+f/5//n/+X/5f/l/+X/5f/l
/+b/5v/l/+P/4v/h/+D/4f/h/+L/4P/g/9//3v/d/9z/3P/c/9r/2v/Z/9f/2f/Z/9n/
2P/V/9X/1f/X/9X/1P/U/9T/0v/S/9D/z//R/9H/0f/Q/9D/zv/N/8//0v/Q/9D/0P/Q
/9L/1P/V/9f/1//Y/9n/2v/Z/9r/2//b/9v/2v/a/9r/2f/W/9L/zv/L/8v/zP/Q/9X/
1//Y/9j/1//V/9X/1f/S/9L/0P/N/8r/x//F/8H/vv+9/73/u/+5/7n/uv+6/7r/uv+6
/7n/uf+5/7n/uf+3/7f/t/+4/7j/t/+3/7f/tf+0/7T/tP+2/7b/tv+2/7P/sv+x/7H/
sv+z/7T/tf+x/7H/sf+x/67/pP+U/4X/gf+K/5z/r//M//z/PQCLAOgATgGtAfQBJAJG
AmUCVQL2AX4BGAG6AFwAFQDf/6//of+z/8P/xv/K/8//z//O/8v/yv/G/8P/wv/B/8H/
wf/B/8D/wP/A/8D/v/+//8H/wf/C/8L/wP/A/8H/wf/D/8P/xP/E/8b/xv/H/8f/x//K
/8r/yv/O/8//z//P/8//z//Q/9H/1P/V/9b/2P/Z/9n/2v/b/97/3//h/+L/5v/n/+n/
6//s/+7/8P/y//b/+P/6//z/AgAFAAYACgANABEAFAAXABwAIAAmACsALQAxADcAOwBD
AEoAUABVAF0AYwBpAG8AcwB4AH8AhQCLAJIAlwCaAJwAoACjAKYAqQCqAKsArACsAKsA
qwCqAKkAqACmAKQAoQCcAJoAmQCVAI8AiQCDAHwAdgBvAGgAYABXAE8ARgA+ADcAMAAq
ACQAHgAZABMADAAGAAIA/f/3//P/8P/s/+n/5f/j/+H/3v/b/9r/1//W/9X/1P/U/9T/
0v/R/9D/0P/Q/9D/0P/Q/9D/0P/Q/9L/0//T/9T/1f/W/9j/2//c/93/3//f/9//4P/i
/+P/5f/n/+j/6P/q/+v/6//r/+//7//v/+7/7v/v/+//8P/x//H/8f/x/+//7//v/+//
7f/t/+7/7v/s/+v/6//r/+n/6f/o/+j/5v/m/+X/5P/j/+L/4v/i/+D/4P/f/93/3//f
/9//3v/Z/9n/2f/b/9v/2v/a/9r/2P/Y/9b/1f/V/9X/1f/U/9b/1v/V/9X/0//T/9T/
1P/U/9L/1P/U/9T/1P/U/9b/1//Z/9v/3P/d/97/3//g/+H/4f/h/+D/4P/g/+D/3v/b
/9j/0v/R/9H/1P/Z/9v/3P/c/93/2//b/9v/2v/a/9j/1f/W/9P/0f/N/8j/x//H/8X/
w//D/8T/xP/E/8T/xP/D/8H/wf/B/8H/wf/B/8H/wv/C/8H/wf/B/8H/wP/A/8D/wP/A
/8D/wP/A/8D/wP/B/8H/wf/B/8H/w//D/8H/wf++/7j/rP+b/5H/lP+i/7f/1P8EAEEA
hQDWADwBnwHmAR4CTgJ5ApMCbgL6AXIB9gCKADsABwDf/7//v//R/9r/3P/d/9//3v/b
/9j/1v/T/9L/0f/R/9H/0f/Q/9D/zv/O/83/zf/P/8//0P/Q/8//zv/O/83/z//P/9D/
0P/S/9L/0//T/9H/1P/U/9T/2P/Z/9n/2f/b/9v/3P/d/9z/3f/e/+D/4f/h/+L/4//k
/+X/5//o/+r/6//t/+//7v/w//L/9P/2//j/+v/8/wAAAwAEAAgACQANABAAEwAXABoA
HwAjACUAKQAvADMANwA+AEQASQBPAFUAWwBhAGcAbABzAHkAfwCGAIsAjgCUAJgAmwCe
AKMApAClAKYAqQCpAKoAqgCqAKoAqQCoAKkApACiAKEAnACXAJIAjQCGAIAAeQByAGwA
YwBbAFIASABBADoANAAtACYAIAAZABAACgAGAAEA+//3//T/8P/v/+v/6f/n/+T/4f/g
/93/3v/d/9z/3P/a/9j/1//W/9b/1v/W/9b/1v/W/9b/1v/V/9X/1P/U/9L/0v/T/9X/
1P/V/9f/1//W/9b/1//X/9f/2f/a/9r/2//b/9r/2f/d/93/3f/c/97/3//f/+D/4f/h
/+H/4f/h/+H/4f/h/+H/4f/i/+L/4v/h/+H/4f/h/+H/4P/g/+D/4P/f/97/3f/c/9z/
3P/c/9z/2//Z/9f/1//X/9b/1f/V/9X/1//V/9T/1P/U/9L/0v/Q/8//0f/R/9H/0P/S
/9L/0f/R/9D/z//P/87/zP/M/8z/zP/Q/8//zP/M/8z/zP/M/9D/0v/T/9X/1//Y/9n/
2v/b/9z/3f/d/9v/2v/a/9r/2//Y/9T/0P/N/83/zv/S/9X/1//Y/9j/1//V/9X/1f/U
/9T/0v/P/87/y//J/8X/wv/B/8H/v/+//7//wP/A/77/vv++/73/v/+//7//v/+9/73/
vf++/7z/u/+7/7v/vf+8/7z/vP+6/7r/uv+6/7r/uv+6/7v/u/+7/7v/u/+7/7v/u/+7
/7b/rP+a/43/i/+U/6b/v//k/yAAYwCvABABeAHPARACRAJwApMChwIiApQBEgGgAEYA
DwDp/8P/uf/L/9f/1v/a/9v/2f/Y/9X/1P/S/9H/0P/P/8//y//L/8r/yv/M/8z/y//L
/8v/y//M/8z/zP/M/83/zf/N/83/zv/O/9D/0P/R/9H/z//S/9L/0v/U/9X/1f/V/9f/
1//Y/9n/2v/b/9z/3v/d/93/3v/f/+L/4//l/+b/5//n/+j/6f/q/+z/7v/w//T/9v/4
//r//P///wAABAAHAAsADgARABMAFgAbAB8AIwAnAC0AMQA1ADwAQgBHAE0AUwBZAF8A
ZQBqAHEAdwB5AIAAhQCIAI4AkgCVAJgAngCgAKIApACkAKMAowCiAKIAogChAKAAoQCc
AJoAmQCYAJMAjgCJAIMAfgB4AHIAagBhAFkAUABKAEMAPAA2AC4AJgAfABcAEgAOAAwA
CQAFAAEA/v/6//X/8f/v/+3/7v/r/+r/5//k/+P/4v/i/+T/4v/h/+D/4P/g/+D/4P/g
/+D/4P/g/97/3//f/+D/3//e/97/3//g/+H/4//j/+L/4v/j/+P/4f/j/+T/5P/m/+f/
5//n/+n/6f/p/+j/6P/p/+n/6v/t/+3/7f/t/+3/7f/t/+3/6f/p/+r/6v/s/+v/6//r
/+n/6f/o/+j/6v/q/+n/6P/l/+T/5P/k/+T/5P/j/+H/4f/h/+H/4P/d/93/3f/f/93/
3P/c/9z/3v/e/9z/2//b/9v/2//a/9r/2v/Z/9n/1//X/9j/2P/W/9b/1//Y/9n/2v/a
/9z/3f/f/+P/5P/l/+b/5P/k/+T/4//l/+T/5P/k/+L/3v/Z/9T/1P/V/9f/3P/d/9//
4P/g/93/2//b/9v/2P/Y/9b/0//R/83/yv/F/8P/w//E/8P/wf/B/8L/wv/A/8D/wP+/
/8H/wf/B/8H/vf+9/73/vv++/73/vf+9/73/vP+8/7z/uv+6/7r/uv+8/7z/vP+9/7v/
u/+7/7v/t/+5/7n/tf+q/5r/iv+D/43/ov+0/8///v9CAJMA6QBKAaoB9wEoAkwCbgJn
Ag8ClgEoAcYAZgAaAOP/t/+n/7X/w//H/8r/zv/R/8//zv/L/8r/xv/F/8T/w//D/8P/
w//C/8L/wv/C/8H/wf/B/8H/wv/C/8D/wP/B/8H/xP/F/8f/yP/I/8j/yf/J/8n/zP/M
/8z/0P/R/9H/0f/R/9H/0v/T/9b/1//Y/9r/2v/Z/9n/2f/b/93/4P/i/+L/4//l/+f/
6v/s/+7/8P/y//T/9v/4//z///8AAAQACQANABAAEwAXABoAHwAjACkALQAzADcAOwBC
AEgATQBUAFsAYgBpAG0AcgB5AH8AgQCIAI0AkACSAJYAmQCcAJ0AngCfAKAAngCdAJ0A
nACbAJoAmACWAJMAjgCMAIsAhgB/AHgAcQBqAGQAXQBWAE4ARQA9ADQALAAlAB4AGAAT
AAwABgD///r/9P/w/+v/5//j/+D/3P/X/9P/0f/P/87/y//K/8f/xv/F/8T/xP/E/8L/
wf/A/8L/wv/C/8L/wv/C/8L/wv/C/8P/w//E/8f/yP/K/83/zv/P/9H/0f/R/9L/1P/V
/9f/2f/a/9r/3v/f/9//3//h/+H/4f/g/+D/4f/h/+L/5f/l/+X/5f/k/+P/4v/h/93/
3f/e/97/3v/d/93/3f/Z/9n/2P/Y/9j/2P/X/9b/1f/U/9T/1P/S/9L/0f/P/8//z//P
/87/zf/N/83/z//N/8z/zP/M/8r/yv/I/8f/yf/J/8n/yP/I/8b/x//I/8j/yP/I/8j/
yv/M/83/z//P/9D/0f/S/9X/1v/X/9f/1f/U/9T/1P/U/9L/z//M/8f/x//I/8z/zf/P
/9D/0P/R/8//z//P/9D/0P/O/8v/yP/F/8P/v/++/73/vf+7/7f/t/+4/7j/uP+4/7j/
t/+3/7f/t/+3/7X/tf+1/7b/tv+1/7X/tf+1/7T/tP+0/7b/tv+2/7b/tv+2/7b/t/+3
/7f/t/+3/7f/u/+7/7n/tv+u/6L/k/+H/4T/jv+l/77/5P8dAGEAsAAQAXcByAEEAjQC
XQJ9AmgC/gF4AQIBlgA7AAEA1f+z/6//w//O/87/0f/R/87/0f/S/87/y//K/8n/yf/H
/8f/xv/G/8b/xv/F/8X/xf/F/8b/xv/I/8j/yf/J/8n/yf/K/8r/yv/K/8v/y//N/9D/
0P/O/w==
         </WaveFormData>
      </LeadData>
      <LeadData>
         <LeadByteCountTotal>10000</LeadByteCountTotal>
         <LeadTimeOffset>0</LeadTimeOffset>
         <LeadSampleCountTotal>5000</LeadSampleCountTotal>
         <LeadAmplitudeUnitsPerBit>4.88</LeadAmplitudeUnitsPerBit>
         <LeadAmplitudeUnits>��V</LeadAmplitudeUnits>
         <LeadHighLimit>2147483647</LeadHighLimit>
         <LeadLowLimit>268435456</LeadLowLimit>
         <LeadID>V5</LeadID>
         <LeadOffsetFirstSample>0</LeadOffsetFirstSample>
         <FirstSampleBaseline>0</FirstSampleBaseline>
         <LeadSampleSize>2</LeadSampleSize>
         <LeadOff>FALSE</LeadOff>
         <BaselineSway>FALSE</BaselineSway>
         <ExcessiveACNoise>FALSE</ExcessiveACNoise>
         <MuscleNoise>FALSE</MuscleNoise>
         <LeadDataCRC32>67837138</LeadDataCRC32>
         <WaveFormData>
HAAcABwAHAAgACQAKAAsADAANAA4ADwAPwBCAEUASABNAFAAUwBWAFgAWgBcAF4AYABg
AGAAYABiAGIAYgBiAGAAYABgAGAAXwBeAF0AXABYAFYAVABSAE4ASgBGAEIAPQA4ADMA
LgAoACQAIAAcABcAFAARAA4ACAAEAAAA/P/4//b/9P/y/+7/7P/q/+j/5f/k/+P/4v/f
/97/3f/c/9r/2v/a/9r/3P/c/9z/3P/c/9z/3P/c/97/3v/e/97/4P/g/+D/4P/h/+L/
4//k/+X/5v/n/+j/6v/q/+r/6v/r/+z/7f/u//D/8P/w//D/8P/w//D/8P/y//L/8v/y
//T/9P/0//T/8v/y//L/8v/y//L/8v/y//D/8P/w//D/7v/u/+7/7v/s/+z/7P/s/+r/
6v/q/+r/6v/q/+r/6v/q/+r/6v/q/+j/6P/o/+j/5v/m/+b/5v/m/+b/5v/m/+b/5v/m
/+b/5v/m/+b/5v/o/+r/6//s/+//7//x//H/8//z//T/9P/y//L/8v/y//T/8v/v/+z/
6//r/+3/8f/2//j/+f/5//X/9P/0//T/9f/z//D/7v/u/+v/6P/l/+H/4P/g/9//3v/e
/97/3f/f/9//3//d/9v/3P/c/9z/3P/c/9z/3P/c/9v/2//b/93/3f/d/93/3f/c/9z/
3f/d/9z/3P/d/93/3f/d/93/3f/d/9//4f/d/9X/yv/A/7z/wv/O/+D//P8nAGIApgD3
AFABoAHjAR4CTQJnAloCBAJ7AfAAegApAAcA/v/x/+b/5//s/+7/7//u/+7/7v/r/+f/
6P/o/+b/5f/k/+b/5v/m/+b/5v/m/+b/5v/k/+T/5P/k/+b/5v/m/+b/5f/m/+b/5v/o
/+n/6f/q/+n/6v/q/+r/6//s/+3/7v/v/+//7v/u//D/8v/z//P/9f/z//P/9P/3//n/
+f/4//r/+v/6//v//P/+////AAACAAQABQAIAAcACAAKAA0ADQAPABEAEwAUABYAGQAb
AB0AIAAjACUAKQArAC4AMQA0ADgAOwA/AEUASgBOAFAAUwBXAFsAXwBgAGMAZABmAGwA
bQBtAG4AcABwAHAAcABwAHEAcgBzAHQAcgByAHIAcQBwAG4AawBpAGYAYwBeAFsAVwBR
AE4ASABEAEAAPAA3ADIALgArACYAIgAfAB0AGwAYABYAFAARABAADAALAAwACwAKAAkA
CAAFAAIAAAABAAEAAAAAAP/////////////+//7//v/+//////////v//f///wAAAAAA
AAEAAAAAAAAAAQABAAAAAAAAAAEAAgACAAMABQADAAMAAwADAAMAAgACAAMABQAFAAUA
BwAFAAUAAwADAAUABgAGAAUAAwADAAMAAwAEAAQAAQABAAMAAwACAAAAAAAAAP/////9
//3//f/9//z//P/7//v/+//7//v/+//6//r/+v/5//n/+f/4//j/+f/5//n/+P/4//j/
9//3//b/9v/2//b/9//1//X/9f/2//b/9v/2//b/9v/4//n/+v/9//3//////wEAAQAC
AAIAAgACAAIAAgACAAAA/f/6//n/+f/7////AgAEAAUABQADAAIAAgACAAEA///8//r/
+P/1//L/7//t/+z/7P/r/+j/6P/o/+f/5//n/+f/5f/l/+b/5v/m/+T/5P/k/+T/5P/j
/+P/4//h/+H/4f/h/+H/4P/g/+H/4//i/+L/4//j/+P/4//j/+X/5f/j/+H/3//Z/8r/
wP/C/8z/3P/y/xQAQwB+AMYAFwFuAboB/QE2Al0CbQJEAtQBTQHOAGgAKwAZAA4A/f/0
//P/+P/4//X/9P/0//L/7//v/+7/7P/q/+n/6P/q/+r/6v/q/+z/7P/s/+z/6//q/+n/
6P/s/+z/7P/s/+3/7v/u/+7/7P/t/+3/7v/v//D/8P/w/+//8P/x//L/9P/1//X/9v/4
//r/+//7//r/9//2//b/+v/9//7//v8AAAAAAAABAAIABAAFAAYABAAGAAcACgANAA4A
EAATABQAFQAWABcAHAAeACEAIwAnACoALQAvADEAMQAyADMAOAA8AD8AQwBHAEwAUABS
AFUAWQBdAGEAYgBlAGYAaABsAG0AbQBuAHIAcgByAHIAcQBxAHEAcQByAHAAcABwAHEA
cABuAGsAZwBkAGEAXABbAFcAUQBOAEgARABAADwAOwA2ADIALwAoACQAIQAfABsAGAAW
ABQAEQAQAAwACwAKAAkACAAHAAgABwAGAAYABAADAAEAAAD//////////////v/+//7/
/v/////////6//v//P/8//r/+v/7//r//P/+/wEAAwACAAIAAgADAAAA/v/9//3/AAAB
AAIAAwABAAAAAAABAP///////wEAAwADAAEAAQABAAIAAgABAP//////////AAAAAP3/
/f///////v/8//7//v/9//3//P/7//r/+f/6//r/+f/5//f/9//3//f/9P/0//T/8//0
//X/9f/2//X/9f/1//T/9v/0//T/8v/y//L/8v/0//b/9//4//n/+f/7//v//f/9//7/
/v8AAAAAAAAAAP7//P/5//b/9//3//n//f/+/wAAAQABAAEAAAAAAAAA/f/7//j/9v/y
/+//7P/p/+n/6P/o/+f/5P/k/+T/4//l/+X/5f/j/+P/5P/k/+T/4P/g/+D/4P/i/+H/
4f/h/9//3//f/9//4f/g/+D/4f/f/97/3v/f/+H/4f/h/+H/3//f/+H/3//d/9X/yP+6
/7b/xP/W/+b/AAArAGgAtAAHAWIBvAEPAkgCaQJ1AkoC0AE7AboAWAAVAP3/9P/n/+D/
4//i/+L/5f/q/+z/7v/r/+n/5v/n/+b/5v/m/+P/4v/h/+D/5P/m/+j/6v/n/+b/5f/k
/+j/6P/o/+j/6f/q/+r/6v/s/+3/7f/u/+3/7v/u/+7/8f/y//P/9P/1//X/9P/0//b/
+P/5//n/+//5//n/+v/9///////+////AAABAAMABAAGAAcACAAKAAwADQAQABEAEgAU
ABcAFwAZABsAHQAeACAAIwAlACkALAAvADEANwA5ADwAPwBDAEgATABRAFQAWABbAFwA
XwBjAGcAawBsAG8AcAByAHUAdQB0AHQAeAB4AHgAeAB2AHUAdABzAHQAcgByAHIAbwBu
AGwAaQBlAGIAXwBaAFcAUwBNAEoARgBCAD4AOgA1ADAALAApACQAIAAdABsAFQASABAA
DgANAAwACAAHAAUAAwABAP/////9//v/+v/6//v/+//8//v/+//7//v//f/8//z//P/+
////////////AQADAAQABQAGAAgACAAGAAYABwAHAAoACgAKAAsADAAMAA0ADwAPAA8A
DwAPABAAEAARABMAEQARABEAEwATABMAEQARAA8AEAAQAA8ADwAPAA8ADwAOAA4ACwAL
AAsACwAKAAgACgAKAAkACQAJAAkACQAJAAgACAAHAAcABwAHAAcABwAHAAgACQAJAAcA
BwAGAAYABQAFAAUABAAEAAQABQAFAAQABAAEAAQABAAGAAgACQAKAA0ADQAPAA8AEQAR
ABIAEgASABIAEgASABQAEgAPAAwACQAJAAsADwASABQAFQAVABUAFAAUABQAEwARAA4A
DAAKAAcABAABAAEAAAAAAP///v/+//7//f/9//3//f/7//v//P/8//z/+v/6//r/+v/8
//v/+//7//n/+f/5//n/+//6//r/+//7//r/+v/7//v/+//7//v//f/9//3//f/7//X/
6P/Y/9b/4P/s//7/HABLAIQAyAAbAXQBwgEDAkACawKBAnACFAKJAQIBjgBBACMAHAAP
AAQABwAMAAoACwAOAA4ADAAJAAkABgAGAAQAAwACAAIAAgACAAIABAAEAAQABAAEAAQA
BAAEAAQABAAEAAQABQAGAAYABgAGAAcABwAIAAkACgAKAAoACwAMAA0ADgAPAA8ADgAO
ABAAEgATABMAFAATABQAFgAZABsAGwAaABwAHAAcAB0AHgAgACEAIgAiACQAJQAoACkA
KgAsAC8ALwAxADMANQA4ADoAPQA/AEEARABHAEkATQBPAFIAVQBaAF4AYQBlAGcAbABw
AHIAdwB7AH8AgwCEAIcAiACKAJAAkQCRAJIAlACUAJQAlACUAJUAlgCXAJcAlgCXAJgA
lQCUAJIAjwCMAIoAiACEAH8AewB1AHIAbgBqAGYAYgBfAFoAVgBTAEwASABFAEMAQQA+
ADwAOgA3ADYAMgAxADIAMQAwAC8ALwAtACsAKgApACkAKAAoACcAJwAnACcAKQAoACgA
KAAoACkAKQApACcAKQArACwAKgAqACsAKgAqACoAKwArACoAKgAqACsAKgAqACsALQAt
AC0ALQAtAC8ALgAuAC8ALwAvAC8AMQAxADEALwAvAC8AMAAwAC8ALwAvAC8ALwAuAC4A
KwArAC8ALwAuACwALAAsACsAKwArACsAKwArACoAKgApACkAJwAnACcAJwAoACgAKAAn
ACcAJwAmACYAJwAnACcAJgAkACQAIwAjACQAJAAkACQAIwAjACUAJgAkACQAJAAkACQA
JgAnACgAKwArAC0ALQAvAC8AMAAwADAAMAAwADAALgAsACkAJgAlACUAJwArAC4AMAAx
ADEAMQAwADAAMAAtACsAKAAmACYAIwAgAB0AGQAYABgAFwAWABYAFgAVABUAFQAVABMA
EQASABIAEgASABIAEgASABIAEQARABEAEQARABEAEQAPAA4ADgAPAA8ADgAOAA8ADwAP
AA8ADwARAA8ADwAPAA0ABQD4/+7/7P/y/wAAEAAwAGEAngDgADEBigHYARkCUgJ5AosC
bgIKAn8BAAGUAE0ANQAuAB8AFAAXABoAHAAbABgAFgAYABcAEwAQABAADgANAAwACgAK
AAoACgAMAAwADAAMAAsACgAJAAgACAAIAAgACAAHAAgACAAIAAkACwAMAA4ADQAOAA4A
DgANAA4ADwAQABMAEwASABIAEgAUABUAFQAYABcAGAAaABsAHQAdABwAHgAeAB4AHwAe
ACAAIQAiACIAJAAlACgAJwAoACoALQAxADMANQA3ADkAOgA8AD0AQQBEAEcASQBMAE0A
TwBRAFQAWABbAF8AYwBoAGwAbgBwAHMAdgB5AH0AgQCDAIYAjACNAI0AjgCOAI4AjgCO
AI4AjwCQAJEAkQCQAJEAkgCRAJAAjgCLAIgAhgCEAIAAfQB5AHMAcABoAGQAYABcAFsA
VgBSAE8ASgBGAEMAQQA/ADwAOgA4ADQAMgAtACsAKAAnACYAJQAmACUAJAAkACEAIQAg
ACAAHAAbABoAGQAbABoAGgAaABoAGwAbABsAFwAZABsAHAAaABoAGwAaABgAGAAZABkA
GAAYABgAGQAYABgAGQAbABkAFwAVABMAFgAWABcAGQAXABcAFwAZABsAGwAZABkAFwAY
ABgAFwAXABcAFwAXABUAFAAQAA8ADwAPAA4ADAANAA4ADgAPAA0ADQANAA0ACgAKAAkA
CQAJAAkACQAJAAYABgAGAAUABwAHAAYABgAEAAMAAgAAAAIAAgABAAEAAQAAAP///v//
/wAA/v/+//7//v8AAAIAAwAEAAcABwAJAAkACAAHAAcABgAEAAQABAAEAAQAAgD///z/
/f/9////AwADAAQABAADAAEAAAAAAAAA/P/5//X/8v/x/+//7f/r/+n/6P/o/+f/5v/m
/+b/5f/i/+H/4P/d/93/3v/e/97/3P/c/9z/3P/a/9n/2f/Z/9f/1//X/9f/1//W/9b/
1//W/9T/0//T/9X/1f/V/9X/0//R/9P/z//F/7n/rv+s/7T/wv/S/+z/FgBTAKAA9ABP
AagB9AErAk4CWwIrArABIAGlAEIA/v/l/9//0P/F/8b/y//Q/9L/0f/Q/87/zP/L/8v/
yP/I/8b/xf/E/8b/xv/G/8b/w//C/8H/wP/D/8T/xf/G/8f/xv/F/8T/xP/E/8P/wv/E
/8X/xf/G/8n/yv/K/8r/yf/K/8v/zP/N/83/zP/M/8z/zv/P/8//0f/P/8//0P/T/9X/
1f/U/9X/1v/X/9n/2P/a/9v/3P/c/97/3//i/+P/5P/m/+n/6//t/+//8f/y//T/9//5
//3/AAADAAUACwANABAAEwAWABoAHQAhACQAKAArACwALQAxADUAOQA7AD0APQA+AEAA
QQBBAEIAQgBCAEIAQgA/AD8APwA/ADwAOgA6ADoAOAA2ADMALwArACgAJQAgAB0AGQAT
ABAACAAEAAAA/P/5//T/8P/t/+j/5P/h/9//2//Y/9b/1P/P/87/yv/J/8b/xf/E/8P/
w//B/7//vv+//7//vv++/73/vf+9/73/vf+8/7z/vP++/7//v/+//7//wf/D/8T/xP/E
/8X/xP/G/8b/x//H/8b/xv/G/8f/yP/I/8n/y//J/8n/yf/J/8v/yv/K/8v/y//L/8v/
zf/L/8v/yf/J/8f/yP/I/8f/x//H/8f/x//G/8b/w//D/8X/xf/E/8L/wv/C/8H/wf+/
/7//v/+//77/vv+9/73/vf+9/73/vf+8/7z/vP+7/7v/u/+6/7r/uf+5/7n/uP+4/7j/
t/+3/7j/uP+4/7j/uP+4/7j/uP+4/7n/vP++/8D/w//D/8X/xf/F/8X/xv/G/8b/xv/G
/8b/xv/E/8H/vv+//7//wf/F/8b/yP/J/8n/yf/I/8j/yP/F/8P/wP++/77/u/+4/7X/
s/+y/7L/sf+w/7D/sP+v/7H/sf+x/6//r/+w/7D/sP+u/67/rv+u/67/rf+t/63/rf+t
/63/rf+v/67/rv+v/6//rv+u/6//r/+v/6//r/+v/7H/sf+v/6n/of+U/4z/kP+e/6z/
wv/o/x0AYACsAAMBWAGcAdsBDgItAjMC9gF4Ae0AcgASAOP/1//M/7//uv+7/77/wv/D
/8D/wP/A/7//u/+6/7r/uP+3/7b/uP+4/7j/uP+4/7j/uP+4/7r/uv+6/7r/uv+6/7r/
uv+7/7z/vP+8/77/v/+//8D/wf/C/8L/wv/D/8T/xf/G/8X/xf/E/8T/yP/K/8v/y//M
/8v/zP/O/9H/0//T/9L/0//U/9X/1//W/9j/2f/a/9z/3v/f/+L/4//k/+b/6f/p/+v/
7f/v//L/9P/3//n/+//+/wEAAwAJAAsADgARABQAGAAbAB8AIwAoACwALgAxADUAOQA9
AEIARQBGAEgASgBLAEsATABQAFAAUABQAFAAUQBSAFMAVABSAFIAUgBPAE4ATABJAEYA
RABCAD4AOwA3ADEALgAoACQAIAAcABsAFgASAA8ACgAGAAMAAQD9//r/+P/2//P/8v/u
/+3/7P/r/+r/6f/r/+n/5//m/+X/5f/k/+T/4f/h/+H/4f/j/+L/4v/i/+T/5f/l/+X/
4v/j/+T/5P/k/+T/5f/k/+T/5P/l/+X/5v/m/+b/5//m/+b/5//p/+n/6f/p/+n/6f/o
/+j/6f/r/+v/6//t/+3/7f/r/+v/6f/q/+r/6f/p/+n/6f/p/+r/6v/n/+f/5//n/+b/
5P/k/+T/4//j/+P/4//j/+P/4v/i/+H/4f/f/9//3//f/+D/4P/g/9//3//f/97/3v/d
/93/3f/c/9r/2v/Z/9n/2v/a/9r/2v/Z/9n/2f/Z/9n/2v/Y/9j/2v/Y/9j/2P/Y/9n/
3P/e/+D/4v/h/+L/4f/j/+P/5P/k/+T/5P/k/+T/4v/g/93/2v/X/9f/2f/d/+L/5P/l
/+X/4//i/+L/4v/h/9//3P/a/9j/1f/S/8//y//K/8r/yf/I/8j/yP/H/8X/xf/F/8P/
xf/G/8b/xv/C/8L/wv/C/8L/wf/B/8H/v/+//7//v//B/8D/wP/B/7//vv++/7//wf/B
/8H/wf/B/8P/w/+//7n/tf+u/6D/nP+m/7T/yP/m/xMAUgCYAOMAOAGGAcsBBgIzAkkC
LgLMAUcBxgBaABEA9f/q/9v/0P/P/9D/zv/R/9L/1v/W/9H/y//M/87/zP/L/8r/yv/K
/8r/yv/J/8j/x//G/8b/xv/G/8b/yv/K/8r/yv/L/8z/zP/M/8z/zf/N/87/z//Q/9D/
0P/R/9L/0//U/9P/0//S/9L/1P/W/9f/1//Y/9f/2P/a/93/3//f/97/3P/c/9z/3f/g
/+L/4//k/+L/5P/l/+j/6//s/+7/8f/x//P/9f/3//z//v8BAAMAAgAEAAYABwANAA8A
EgAVABYAGgAdACEAJwAsADAAMgAzADcAOwA/AEIARQBGAEgATgBPAE8AUABQAFAAUABQ
AFIAUwBUAFUAUgBQAFAAUABQAFAATwBNAEcARABBADwAPAA5ADQAMgAsACgAJAAgAB0A
GAAUABEACgAGAAMAAQD9//r/+P/2//P/8v/u/+3/6v/p/+j/5//l/+P/4f/g/+H/4f/g
/+D/3f/d/93/3f/b/9r/2v/a/9j/2f/Z/9n/2f/b/93/3v/c/9z/3f/c/9r/2P/X/9X/
1//Y/9n/2//a/9r/2//d/9z/2//a/9n/2P/W/9X/1f/W/9f/2P/b/9j/1//U/9P/1f/W
/9b/1f/U/9P/0v/R/9H/0v/Q/9H/0f/R/9D/zv/M/8z/y//L/8v/y//L/8v/zP/M/8v/
y//I/8f/xv/F/8b/xv/G/8X/xP/D/8H/wP/B/8H/wf/A/8D/vv+9/7//wP/A/8D/wP/A
/8D/wv/D/8T/xv/F/8b/xf/D/8P/xP/E/8X/xv/H/8j/x//E/8D/vP+7/7v/vf/B/8b/
yP/J/8n/xf/E/8T/xP/D/8H/vv+8/7r/t/+0/7H/rv+s/6v/qf+o/6j/qP+n/6f/p/+n
/6X/pf+m/6b/pv+i/6L/ov+i/6L/of+h/6H/oP+f/57/nf+f/57/nv+f/57/nP+b/5v/
nv+f/6D/of+d/5v/nf+d/5v/lf+G/3z/ev+C/47/oP+8/+n/JgBwAMsAKAGCAdEBCAIl
Ai0C/AGCAe0AcgAQAM3/t/+w/6P/mv+d/6L/pP+l/6j/qv+o/6f/pf+k/6L/oP+f/57/
n/+g/6H/ov+g/6D/oP+g/6D/oP+g/6D/ov+i/6L/ov+j/6T/pP+k/6T/pf+l/6b/p/+o
/6j/qP+r/6z/rf+u/63/rf+s/6z/rv+w/7H/sf+0/7P/tP+2/7f/uf+5/7j/uf+6/7v/
vf/A/8L/w//E/8T/xv/H/8r/zf/O/9D/0//T/9X/1//Z/97/4P/j/+X/5f/o/+v/7f/y
//X/+f/9/wIABgAJAA0ADwAUABgAGgAfACMAJwArACwALwAwADIANAA1ADUANgA4ADgA
OAA4ADcANwA3ADcANgA0ADQANAAxADAALgArACcAJAAhABwAGQAVAA8ADAAGAAIA/v/6
//X/8P/s/+n/5P/g/93/2//X/9T/0v/Q/8v/yv/G/8X/xP/D/8L/wf/B/7//vf+8/73/
vf+8/7z/uf+5/7n/uf+7/7r/uv+6/7z/vf+9/73/vf+//8H/wv/B/8L/xP/E/8T/xP/F
/8X/yP/I/8j/yf/K/8r/y//N/83/zf/N/83/z//O/87/z//N/83/zf/P/8//z//N/83/
zf/O/87/zf/L/8v/y//L/8z/zP/J/8n/yf/J/8j/xv/I/8j/x//H/8f/x//H/8f/xv/G
/8X/xf/D/8P/w//D/8T/xP/E/8P/w//D/8L/wv/B/8H/wf/A/8L/wv/B/8H/wv/C/8L/
wv/B/8D/wv/C/8L/wv/C/8T/xf/G/8n/yf/L/8v/zf/N/87/zv/O/87/zv/O/9D/zv/L
/8j/xv/F/8b/yf/O/9D/0f/R/9H/0P/Q/9D/z//N/8r/yP/H/8X/w//B/73/vP+8/7v/
uv+6/7r/uf+7/7v/u/+5/7n/uv+6/7r/uP+4/7j/uP+4/7f/t/+3/7n/uf+5/7n/uf+4
/7j/uf+5/7j/uP+5/7n/uf+5/7n/vf+7/7v/uf+5/7P/qv+e/5j/nP+o/7b/zv/1/ywA
agC1AAwBYAGlAeIBFwI7Aj4CBgKNAQABgAAhAO//4v/X/8j/w//G/8r/y//M/8z/yv/H
/8X/xv/E/8L/wf/A/8L/wv/C/8L/wP/A/8D/wP/C/8L/wv/C/8P/wv/B/8D/wf/C/8L/
wv/C/8P/w//E/8X/xv/G/8b/x//I/8n/yv/L/8v/yv/K/8z/zv/P/8//0f/P/8//0P/S
/9X/1v/W/9b/1v/W/9f/2v/c/93/3v/e/+D/4f/k/+X/5v/o/+v/7P/t/+7/7//y//T/
9//5//v//v8BAAMABwAJAAwADwASABYAGQAdACEAJgAqACwALwAzADcAOwBAAEMARABG
AEwATQBNAE4AUgBSAFIAUgBSAFMAVABVAFUAVABVAFYAVQBUAFIATwBMAEoASABEAEMA
PwA5ADYAMAAsACgAJAAhABwAGAAVABAADAAJAAcAAQD+//z/+v/5//j/9P/z//D/7//u
/+3/7f/r/+n/6P/n/+f/5v/m/+X/5f/l/+X/5//m/+b/5v/k/+X/5f/l/+H/4//l/+b/
5v/m/+f/5v/k/+T/5f/l/+b/5v/m/+f/5v/m/+f/6f/p/+n/6f/p/+v/6v/q/+v/6f/p
/+n/6//t/+3/6//r/+v/7P/s/+v/6//r/+v/6//s/+z/6f/p/+v/6//q/+j/6P/o/+f/
5//n/+f/5//n/+b/5v/l/+X/5f/l/+X/5f/k/+T/5P/j/+P/4//i/+L/4//j/+P/4v/k
/+T/4//j/+P/4v/h/+D/3//f/9//3//h/+D/4P/g/+D/4P/g/+L/5P/l/+b/6f/p/+v/
6//t/+3/7v/u/+z/7P/s/+z/7v/s/+n/5v/l/+X/5//r/+7/8P/x//H/7//u/+7/7v/t
/+v/6P/m/+T/4f/e/9v/2f/Y/9j/1//W/9b/1v/V/9X/1f/V/9P/0//U/9T/1P/U/9T/
1P/U/9L/0f/R/9H/0//T/9P/0//R/9D/0P/R/9P/0v/S/9P/0//T/9P/0//T/9H/0f/T
/8//x/+6/7L/sv+6/8b/2P/6/ysAaACuAP0AVgGiAeUBHAJBAlMCMgLIAT0BvgBUABEA
/f/2/+X/3v/h/+T/5P/l/+T/4v/g/9//3f/c/9z/2v/Z/9j/1v/W/9b/1v/W/9b/1v/W
/9b/1v/W/9b/1v/W/9b/1v/X/9j/2P/Y/9r/2//b/9z/3P/c/9v/2v/Z/9r/2//c/93/
3f/c/9z/3v/g/+H/4f/j/+H/4f/i/+X/5//n/+b/5v/m/+b/5//o/+r/6//s/+z/7v/v
//L/8//0//b/+f/5//v//f///wAAAgAFAAcABwAKAA0ADwAVABcAGgAdACIAJgApAC0A
MQA2ADoAPAA9AEEARQBJAEoATQBOAFAAVgBZAFsAXgBeAF4AXgBeAF0AXQBdAF0AXwBe
AF8AYABgAGAAXwBdAFwAWgBYAFQATwBLAEUAQgA8ADgANAAwACoAJAAfABsAGgAYABcA
FwARAA4ADAAKAAcABgACAAEAAgABAAAA///+//v/+P/2//b/9//3//j/9f/1//X/9f/1
//T/9P/0//L/8//z//P/7v/v//D/8P/z//T/9v/2//X/9P/0//P/9v/2//b/9//3//b/
9v/3//n/+f/5//n/9//2//b/9//5//n/+f/7//n/+f/3//f/9f/2//b/9f/3//f/9//3
//f/+P/2//f/9//3//b/9P/0//T/8//z//H/8f/x//H/8v/y//H/8f/v/+//7//v/+7/
7v/u/+3/7//v/+7/7v/r/+v/6//q/+z/7P/r/+v/6//q/+n/6P/p/+r/6//s/+3/7v/t
/+7/7v/u//L/8//2//f/9v/1//X/9P/2//b/9v/2//X/8v/u/+r/6v/r/+7/8//2//j/
+f/5//X/9P/0//T/8f/v/+z/6v/n/+P/3//b/9v/2v/a/9n/2f/a/9v/2//b/9v/2//Z
/9n/2v/a/9r/1v/W/9b/1v/W/9X/1f/V/9f/1//X/9f/1f/U/9T/1f/W/9b/1//Z/9b/
1f/U/9P/0//X/9n/1//L/7v/sv+y/7z/yv/a//L/HgBdAKoA/ABRAawB/AE1AlgCZQI/
As4BQAG/AFYAEAD1/+v/3P/T/9j/2//Y/9r/3f/i/+L/4v/h/9//2v/a/9j/1//W/9n/
2v/b/9z/2v/a/9r/2v/a/9r/2v/a/9v/2v/Z/9j/3P/e/9//4P/f/9//3v/e/+H/4v/i
/+L/4//k/+X/5v/n/+f/5v/m/+r/7P/t/+3/6//p/+n/6v/v//P/9f/2//b/9v/2//f/
+v/8//3//v8AAAIAAwAGAAUABgAIAAsADQAPABEAEwAUABYAGQAbAB4AIgAmACkAKwAt
ADAAMwA5AD4AQgBHAEkATgBSAFQAVgBZAFwAXwBiAGUAZgBoAGwAbQBtAG4AbQBsAGsA
agBrAGsAawBrAGwAagBqAGoAZgBkAGEAXQBbAFgAVQBQAEsARwBBAD4AOAA0ADAALAAp
ACQAIAAdABgAFAARAA8ACwAIAAYABAABAAAA/P/7//j/9//2//X/8//x/+//7v/v/+//
7v/u/+7/7//w//H/7//u/+7/7v/u/+//7//v//D/8//2//j/9//4//r/+v/6//r/+//7
//r/+v/6//v//f/+/wAAAwADAAMAAwADAAMAAgACAAMABQAFAAUABwAFAAUAAwADAAIA
AgABAP/////////////+//7/+//7///////+//z//P/8//v/+//5//n/+f/5//j/+P/3
//f/9f/1//X/9f/0//T/9P/z//P/8//y//L/8f/x//H/8P/w//D/7//w//D/8P/w//D/
8f/0//b/+P/7//v//f/9//////8AAAAA/v/+//7//v////7//P/6//j/9//4//v//v8A
AAEAAQABAAAAAAAAAAEA///8//r/+v/3//T/8f/v/+7/7v/t/+r/6v/q/+n/6f/p/+n/
5//p/+r/6v/q/+j/6P/o/+j/6v/p/+n/6f/p/+n/6f/p/+v/6v/q/+v/6//q/+r/6//r
/+v/6//r/+v/7//v/+3/6//n/97/0v/K/8z/1P/i//j/GwBMAIoA0wAqAYIB0QESAkkC
bQJ6Ak4C2QFMAcoAYQAjABIACQD6//f/+v/+////AAD+//z///8BAP7//v/8//v/+v/6
//r/+v/6//r/+v/6//r/+v/6//r/+v/8//z//P/8//3//v/+//7/AAABAAEAAgADAAQA
BgAGAA==
         </WaveFormData>
      </LeadData>
      <LeadData>
         <LeadByteCountTotal>10000</LeadByteCountTotal>
         <LeadTimeOffset>0</LeadTimeOffset>
         <LeadSampleCountTotal>5000</LeadSampleCountTotal>
         <LeadAmplitudeUnitsPerBit>4.88</LeadAmplitudeUnitsPerBit>
         <LeadAmplitudeUnits>��V</LeadAmplitudeUnits>
         <LeadHighLimit>2147483647</LeadHighLimit>
         <LeadLowLimit>268435456</LeadLowLimit>
         <LeadID>V6</LeadID>
         <LeadOffsetFirstSample>0</LeadOffsetFirstSample>
         <FirstSampleBaseline>0</FirstSampleBaseline>
         <LeadSampleSize>2</LeadSampleSize>
         <LeadOff>FALSE</LeadOff>
         <BaselineSway>FALSE</BaselineSway>
         <ExcessiveACNoise>FALSE</ExcessiveACNoise>
         <MuscleNoise>FALSE</MuscleNoise>
         <LeadDataCRC32>3952465697</LeadDataCRC32>
         <WaveFormData>
+P/4//j/+P/7//z//f/+/wAAAgAEAAYACQAKAAsADAAQABIAFAAWABkAGgAbABwAHgAe
AB4AHgAfACAAIQAiACQAJAAkACQAJgAmACYAJgAjACIAIQAgAB8AHgAdABwAGgAYABYA
FAARAA4ACwAIAAUABAADAAIA/v/8//r/+P/3//b/9f/0//H/8P/v/+7/7P/s/+z/7P/q
/+r/6v/q/+j/6P/o/+j/6P/o/+j/6P/o/+j/6P/o/+j/6P/o/+j/6P/o/+j/6P/q/+r/
6v/q/+z/7P/s/+z/7v/u/+7/7v/u/+7/7v/u//D/8P/w//D/7v/u/+7/7v/u/+7/7v/u
/+7/7v/u/+7/7v/u/+7/7v/u/+7/7v/u/+z/7P/s/+z/6v/q/+r/6v/s/+z/7P/s/+v/
6v/p/+j/6v/q/+r/6v/o/+j/6P/o/+b/5v/m/+b/6P/o/+j/6P/m/+b/5v/m/+j/6P/o
/+j/5v/m/+b/5v/o/+r/7P/u//D/8f/y//L/8f/x//P/8//z//P/8//z//X/9f/0//P/
8f/y//P/9v/4//v//f/9//r/+f/5//n/+v/3//X/8//x/+//7f/r/+n/5//n/+b/5v/m
/+b/5v/m/+X/5f/l/+P/4//j/+P/5P/j/+P/5P/k/+P/4//j/+X/5f/m/+b/5v/m/+b/
5v/m/+X/5f/m/+b/5v/n/+f/5//m/+j/6P/o/+X/3//a/9r/2//g/+n/+P8QADAAVwCF
ALYA5AAJAS0BSwFcAVcBNwEEAcgAiABTADMAJAATAAcAAAD///3//v/7//j/+P/1//L/
8v/w//D/8P/w/+7/7v/t/+3/7//v/+7/7v/u/+7/7//v/+//7//v/+//7//v/+//7//x
//H/8f/x//H/8//z//L/9P/1//X/9v/0//T/9P/1//f/9//4//r/+v/5//n/+f/6//z/
/P/8//3//f/+//7//v/+//7///8BAAIAAgADAAMAAwADAAQABQAHAAcACAALAAwADQAO
AA0ADgAPABAAEgAUABYAFwAYABoAGwAcAB8AIQAkACgAKgAsAC0AMAAwADIAMgAzADQA
NgA5ADwAOgA7ADsAPQA/AD8AQQBDAEEAQQBCAEIARABEAEMAQQBBAEAAPQA9ADsAOQA2
ADMAMQAuAC0ALAApACcAJQAkACEAHwAbABgAFwAWABUAFgATABEAEAAQABEAEAAPAA8A
DgAMAAsACgAKAAgACAAJAAkACQAKAAoACQAJAAoACgAKAAoACgAKAAgACAAJAAkACQAJ
AAoACgAJAAkACgAKAAwACwALAAwACgAKAAsACwALAAsADAAMAAsACwAKAAoADAAMAAwA
DAALAAwADAAKAAsACwALAAsACwAMAA0ADQALAAoACgAKAAsACwALAAoACAAJAAkACQAK
AAoACgAIAAgACQAJAAkABwAGAAYABwAJAAgACAAIAAYABgAGAAYABwAHAAYABgAHAAcA
CAAIAAcABgAFAAQABgAFAAcABgAIAAgACAAIAAgACQAKAAsADAAOAA8AEAAQAA8ADwAR
ABEAEQARABEAEQARABEAEAAPAA8AEAARABQAFgAZABsAGwAaABkAGQAZABgAFQATABEA
DwANAAsACQAHAAUABQAEAAQABAAEAAQAAgABAAEAAQADAAMAAwADAAAA/////wAAAAD/
////////////AAAAAP7//v/+//7/AAD/////AAD+//7//////wEAAAAAAAAAAAD///X/
8P/y//f//P8HABgAMgBQAHkApwDYAAQBJwFLAWcBcgFjATkBBAHGAIgAXQBJADgAJQAb
ABYAFQATAA4ADQAMAAoABwAEAAQAAAAAAAAAAAAAAAAA/////wEAAQAAAAAA///+//7/
/f///////////////////////v/9//z/+//9///////+//7//////wAAAAAAAAAAAQD/
////AAACAP///f/8//v/+v/8//z//P/7//v//P/8//z//P/8//3//f/+//7/////////
//8AAP//AQABAAIABQAGAAcACAAHAAgACQAKAAkACgALAAsADAAOAA8AEAAUABUAFwAa
ABkAGgAaABwAGwAeAB8AIQAhACIAJAAmACQAJQAlACcAJwAnACkAKwAqACkAKQAoACoA
KgApACcAJQAkACEAIQAdABsAGAAVABMAEAAPAA4ADAAJAAYABAABAP//+//4//f/9v/1
//b/8//x//D/8P/v/+7/7f/t/+v/6v/q/+r/6P/m/+b/5//l/+X/5v/m/+P/4//k/+T/
5v/m/+b/5v/j/+L/4v/h/+H/4f/i/+L/4v/j/+X/5v/k/+P/4//k/+P/4v/i/+H/4//j
/+T/5P/j/+P/4v/i/+L/4v/i/+L/4v/i/+H/3v/e/9//4P/h/+D/4P/g/9//3//e/97/
3v/f/9//3//e/97/3//f/9//3v/e/97/3P/e/9//3//f/93/3P/c/93/3P/a/9n/2P/a
/9r/2v/a/9z/3f/d/97/3f/b/9r/2P/Y/9j/2P/b/9z/3f/e/9//3//f/97/3//f/+H/
4f/j/+P/4//j/+P/4//i/+H/3//g/+H/5P/m/+n/6//r/+j/5//n/+f/5v/j/+H/3//c
/9n/1v/T/9P/0f/R/9D/zv/O/87/zv/Q/8//z//P/8//z//P/8//zP/L/8v/zP/O/83/
zf/N/8v/y//M/8z/zP/M/8z/zP/K/8n/yf/K/8r/yv/L/8v/y//M/8z/zP/K/8X/v/+2
/7T/u//G/8//3P/0/xIAOQBrAJ4A0AABASMBNwFAATEBBwHOAJAAUgAlAAsA+P/n/9//
3P/V/9H/0v/V/9T/1P/T/9L/0P/O/87/zv/O/8z/zP/L/8v/zP/N/83/zv/L/8r/yv/J
/8r/y//M/83/zf/N/83/zf/N/83/zf/N/83/z//P/87/zv/P/8//0P/S/9L/0v/T/9X/
1f/W/9j/1v/V/9X/1f/W/9j/2P/Y/9n/2f/a/9r/2v/a/9r/2//d/97/3v/f/+H/4f/h
/+L/5f/n/+f/6P/n/+j/6f/q/+3/7v/v//D/8v/0//b/9//8//7///8AAAIAAwAFAAgA
CgAMAA0AEAARABQAFQAXABcAGAAaABwAHAAdAB0AHwAfAB8AIQAjACUAJQAmACYAJgAm
ACUAIwAiACIAIAAhAB8AHQAaABcAFAASABIAEgAOAAsACAAGAAUAAwD///z/+//6//n/
+v/3//X/9P/0//H/8P/v/+//7f/s/+z/7P/u/+z/7P/t/+v/6//s/+z/6//r/+z/7P/s
/+z/7P/s/+z/7P/t/+3/7f/t/+7/7v/t/+3/7v/u//D/7//v//D/8P/w//H/8f/v/+//
8P/w//P/8//y//L/8v/y//L/8v/z//T/9P/y//P/8//z//P/8v/y//L/8f/z//L/8v/y
/+//7//v/+7/8P/x//H/8f/w//D/8P/u/+7/7//v/+//8P/w//H/8//z//L/8v/y/+//
7v/t/+z/6//r/+r/6v/p/+v/7P/s/+z/7P/s/+z/7P/t/+7/7//w//L/8//0//T/9f/1
//f/9//1//X/9f/1//f/9//2//X/9P/0//T/9v/6//3///////7//f/9//3//P/5//f/
9f/z//H/7//t/+v/6f/p/+j/6P/o/+j/6P/q/+n/6f/p/+f/5//n/+f/5v/l/+X/5v/m
/+X/5f/l/+X/5f/m/+b/5v/m/+b/5v/m/+X/5f/m/+b/5v/n/+f/5//o/+j/5v/m/+X/
3f/W/9b/3f/g/+f/+P8SADIAVwCFALgA5AAJASsBSQFWAVEBLwH6AL4AgABLAC8AIAAP
AAEA/P/7//n/+P/3//b/9P/x//D/7v/s/+z/7P/s/+z/7P/r/+v/6//r/+r/6v/q/+r/
6//r/+v/6//r/+v/6//r/+v/6//r/+v/6//r/+v/7f/t/+z/7v/v/+//8P/w//D/8P/x
/+//7//w//L/9P/z//P/8//y//T/9P/0//X/9f/2//b/+P/4//j/+f/5//r/+v/7//3/
/f/9//7//f//////AAADAAQABQAGAAcACAAJAAoADAAOABAAEQAUABYAFwAYABgAGQAb
AB4AIgAkACUAKAAnACoAKwAtAC8AMAAyADQANAA1ADUANwA3ADcAOQA7ADsAOwA8ADwA
PAA8ADsAOQA5ADgANQA1ADMAMQAuACsAKQAmACUAJAAhAB8AHQAcABkAFwATABAADwAO
AA0ADgALAAkACAAIAAcABgAFAAUABQAEAAQABAAEAAIAAgADAAEAAQACAAIAAQABAAIA
AgACAAIAAgACAAIAAgADAAMAAQABAAIAAgABAAEAAgACAAIAAQABAAIAAAAAAAEAAQAD
AAMABAAEAAQAAwABAAAAAgACAAIAAgADAAQABAACAAEAAQABAAEAAwAEAAUABQADAAIA
AgACAAMAAwADAAIAAAABAAEAAQACAAIAAgAAAAAAAQABAAEAAQAAAAAAAQABAAAAAAAA
AAAAAAAAAAAAAQABAAAAAAD/////AAAAAAAAAAAAAAAA/v///wEAAgACAAIAAgACAAEA
AgADAAQABgAHAAgACAAJAAkACwALAAsACwALAAsACQAJAAgABwAHAAgACQAMAA4AEQAT
ABMAEgARABEAEQAOAAsACQAHAAcABQADAAEA/f/7//v/+v/6//r/+v/6//j/9//3//f/
9//3//f/9//4//f/9//4//b/9f/1//X/9f/1//b/9v/2//b/9v/2//j/9//3//j/+P/4
//n/+f/3//b/9v/4//b/8//t/+j/6P/t//D/+f8KACQARABpAJcAzAD4AB0BPwFZAWYB
WQEzAQIBxgCGAFcAQQAyAB8AEwAQAA8ADQAKAAcABAAEAAMA/v/8//z//P/8//z/+//6
//j/9//5//n/+P/4//j/+P/5//n/9//3//f/9//3//f/9//3//n/+f/5//n/+f/7//v/
+v/4//n/+f/6//z//P/8//3/+//7//z//v8AAP////////7/AAAAAAAA/////wAAAAAC
AAIAAgADAAMABAAEAAUABQAFAAUABgAJAAsACwAMAA0ADgAPABAAEwAUABUAFgAWABgA
GgAbAB0AHgAeAB4AIgAjACUAKAAoACoAKwAuAC0AMAAxADMANAA2ADkAPAA6ADsAOwA9
ADsAOwA9AD8APQA9AD4APgA8ADwAOwA5ADgAOAA2ADcANQAzADAALQAnACQAIwAiACEA
HwAdABwAGQAXABMAEAAQAA4ADAAMAAoABwAFAAQAAQAAAP////////7//v/+//z/+v/6
//v/+P/3//f/9v/1//X/9v/2//T/9P/0//T/8v/y//P/8//x//H/8v/y//H/8f/y//L/
8v/x//H/8v/w//D/8f/x//D/7//v/+7/8f/x//D/8P/u/+7/7v/u/+//8P/w/+7/7f/t
/+3/7f/v//D/8f/x/+7/7P/r/+r/6f/p/+n/6P/o/+n/6f/p/+z/7P/s/+r/6P/p/+n/
6f/p/+j/6P/p/+f/5v/m/+b/6P/o/+j/6P/m/+X/4//i/+L/4//l/+b/6P/o/+j/6P/o
/+j/5v/m/+b/5v/l/+b/5//o/+z/7f/u/+7/7P/r/+z/6//r/+v/6//r/+3/7f/s/+v/
6//s/+3/8P/v//H/8v/x//D/7//v/+//7f/p/+b/4//j/+H/3//d/9v/2f/Z/9j/2P/Y
/9j/2P/W/9X/1f/V/9X/1f/V/9X/1v/V/9X/1v/U/9P/0//T/9T/1f/X/9j/1//W/9X/
1P/S/9H/0f/S/9P/1P/W/9f/1f/S/9T/0v/M/8f/wf/C/8j/z//W/+P/+v8aAEQAdQCp
ANwACAEpAUEBSQE2AQkB1QCaAFoAKgATAAMA8v/j/93/3P/f/+H/3v/d/9r/2P/V/9T/
1P/U/9T/1P/U/9b/1v/V/9X/1P/T/9H/0P/R/9L/1P/V/9P/0//T/9P/0//T/9P/0//V
/9X/1f/V/9X/1//X/9b/1v/X/9f/2P/a/9r/2v/b/9n/2f/a/9z/2v/Z/9n/2f/c/97/
3v/e/9//3//g/+D/4P/g/+D/4f/h/+L/4v/j/+X/5f/l/+b/5//p/+n/6v/t/+7/7//w
//P/9P/1//b/9v/4//r/+//+/wAAAQACAAQABQAHAAoADAAOAA8AEgARABQAFQAXABcA
GAAaABwAHAAdAB0AHwAdAB0AHwAhACEAIQAiACIAIAAgAB8AHQAdABwAGQAZABkAFwAU
ABEADQAKAAkACAAFAAMAAQAAAP///f/5//b/9v/0//L/8v/x/+//7v/u/+//7v/t/+3/
7//u/+7/7v/u/+z/7P/t/+3/7f/u/+7/7f/t/+7/7v/u/+7/7v/u//D/8P/x//H/8f/x
//L/8v/z//P/9P/0//T/8//z//T/9P/0//X/9f/z//P/9P/0//f/9//2//b/9v/2//b/
9v/1//b/9v/0//X/9f/1//X/9f/2//f/9//1//T/9P/0//X/9f/1//T/9P/1//X/9f/0
//T/9P/y//L/8//z//P/8//y//L/8//z//L/8v/y//L/8v/y//L/8f/x//D/8P/x//H/
8v/y//L/8v/w//D/8v/0//T/9P/0//X/9v/3//j/+P/5//r/+v/7//v//f/9//v/+//7
//v//f/9//z/+//9//7///8CAAIABQAHAAcABAADAAMAAwAAAP3/+//5//f/9f/z//H/
8f/v/+//7v/s/+z/7P/s/+7/7f/t/+3/7f/t/+3/7f/s/+v/6//s/+z/6//r/+v/6//r
/+z/7P/s/+z/7P/s/+z/6//r/+z/7P/s/+3/7f/t/+7/7v/s/+r/5f/f/9z/4P/l/+z/
9/8MACYATAB1AKcA2AD+ACMBQwFbAV4BQwEVAdwAoABmAEEALwAeAA8ABQAAAP/////+
//v/+P/6//f/9P/y//D/8P/w//D/8P/w/+//7//w//H/8f/y//D/8P/x//H/8f/x//H/
8f/x//H/8f/x//H/8f/x//H/8f/z//P/8v/0//X/9f/2//b/9v/2//f/9//3//j/+v/6
//n/+f/5//j/+v/6//r/+//7//z//P/+//7//v///wAAAAD/////AwADAAMABAAFAAcA
BwAIAAcACAAJAAoADQAOAA8AEAAQABIAFAAVABgAGgAbABwAIAAhACMAJgAmACgAKQAs
AC8AMgAzADUAMwA0ADYAOAA4ADkAOQA7AD0APQA/AEEAPwA/AEAAQABAAEAAPwA9AD0A
PAA5ADkAOQA3ADQAMQAtACoAKQAoACUAIwAhACAAIQAfABsAGAAWABQAEgASABMAEQAQ
ABAADwAOAA0ADQANAAwADAAMAAoACAAIAAkABwAHAAgACAAHAAcACAAIAAgACAAIAAgA
BgAGAAcABwAJAAkACgAKAAkACQAKAAoACgAJAAkACgAKAAoACwALAAkACQAKAAoACwAL
AAoACgAKAAoACgAKAAsADAAMAAoACQAJAAkACQAJAAoACwALAAsACgAKAAoACQAJAAkA
CAAIAAkACQAJAAoACgAKAAgACAAJAAkACQAJAAgACAAJAAkACAAIAAgACAAIAAgACAAJ
AAkACAAIAAcABwAIAAgACAAIAAgACAAIAAcABwAIAAgABgAGAAkACgAIAAgACAAIAAkA
CgALAAwADgAPABAAEAARABEAEwATABMAEwATABMAEQARABAADwAPABAAEQAUABgAGwAd
AB0AGAAXABcAFwAYABUAEwARAA0ACwAJAAcABwAFAAUABAAEAAQABAAEAAIAAQABAAEA
AwADAAMAAwAAAP////8AAAAA/////////f/9//7//v/+//7//v/+/wAA/////wAA/v/+
//////8BAAIAAgD+//z//f/5//D/7P/x//r/AwASACwATgB1AJ8AzgD6AB8BRQFlAXIB
aQFFARQB2ACYAGUATQA8ACsAHQAWABMADwAOAA0ADAAMAAcAAgAEAAQABAAEAAQAAgAC
AAEAAQD//////v/+/wAAAAABAAEA//////////////////////3//f/9//3//f//////
/v/8//3//f/+//z//P/8//3//f/9//7/AAD+//3//f/9//z//v/+//7//////wAAAAD+
//7//v////7//v/9//3/AQABAAEAAgABAAMAAwAEAAcACAAJAAoACgAKAAoACgAKAAwA
DgAPAA8AEAAQABAAFAAVABcAGgAbABwAHAAeAB0AIAAhACMAIwAkACYAKAAnACcAJgAn
ACcAJwApACsAKAAnACcAJgAoACgAJwAlACMAIgAfAB8AGwAZABYAEwARAA4ADQAMAAsA
CQAHAAYABAABAPz/+P/4//b/9P/0//P/8f/w//D/7v/s/+r/6f/n/+b/5v/m/+b/5P/k
/+X/4//j/+T/5P/h/+H/4v/i/+D/4P/g/+D/4P/g/+H/4f/h/+H/4v/i/+D/3//f/97/
3v/d/93/3v/g/+D/4f/h/9//3//g/+D/4P/f/93/3P/d/97/3//g/97/3v/d/9r/2v/b
/9z/3f/c/9z/3P/b/93/3P/c/9z/3f/d/93/3P/b/9v/2v/Z/9j/2P/Y/9b/1//Z/9r/
2//a/9j/1//X/9n/2P/Y/9j/1//W/9X/1P/X/9f/1v/W/9X/1//W/9T/1v/Y/9j/2P/Y
/9n/2v/b/9z/3P/d/97/3v/b/9v/3f/d/97/3//g/+H/4P/f/93/2//d/97/3//i/+L/
5f/n/+f/5P/j/+P/4//i/9//3f/b/9n/1//V/9P/z//N/83/zP/O/87/zv/O/87/zf/N
/83/z//P/8//z//M/8v/y//M/8z/y//L/8v/y//L/8z/zP/M/8z/zP/M/8r/yf/J/8r/
zP/M/83/zf/J/8r/zP/M/8r/yf/D/7z/vP+//8T/zf/e//T/FAA9AG8ApgDaAAcBJwE7
AUIBLwEBAcgAjABOACEACwD8/+v/3f/Y/9f/1//Y/9n/2P/Y/9f/1v/W/9L/0v/S/9L/
0v/S/9H/0f/R/9H/0P/Q/9D/0P/R/9H/0f/R/9H/0f/R/9H/0f/R/9H/0f/R/9H/0f/T
/9P/0v/T/9X/1v/Y/9b/1v/W/9f/1//X/9j/2v/c/9v/2//b/9r/3P/c/9z/3//f/+D/
4P/i/+L/4v/j/+P/5P/k/+X/5//n/+f/6P/r/+3/7f/u/+//8P/x//L/8//0//X/9v/6
//z//v///wQABgAHAAgACgALAA0AEAASABQAFQAYABsAHgAfACEAHwAgACIAJAAkACUA
JQAnACcAJwApACsAKQApACoAKgAqACoAKQAnACUAJAAhACEAIQAfABwAGQAXABQAEwAS
AA8ADQALAAoACQAHAAMAAAAAAP7//P/8//v/+f/4//j/9f/0//P/8//z//L/8v/y//L/
8P/w//H/7//v//D/8P/v/+//8P/w//D/8P/w//D/8P/w//H/8f/z//P/9P/0//H/8f/y
//L/9P/z//P/9P/2//b/9//3//f/9//4//j/+f/5//j/+P/4//j/+P/4//n/+v/6//j/
+f/5//n/+f/3//j/+f/5//f/9v/2//b/9f/1//X/9P/0//X/9f/1//b/9v/2//T/9v/3
//f/9//1//T/9P/1//X/9P/0//T/9P/0//T/9P/1//X/9P/0//X/9f/2//b/9v/2//b/
9v/2//b/9v/2//b/9v/5//r/+//8//3//f/9//z//f/9///////////////////////+
//3/+//8//3/AAACAAUABwAHAAcABwAIAAkACAAFAAMAAQD///3/+//5//f/9f/1//T/
8//y//H/8P/y//H/8f/x//H/8f/x//H/8P/v/+//8P/y//H/8f/x/+//7//w//D/8P/w
//D/8P/y//H/8f/y//D/8P/x//H/8//y//L/8v/y/+//6f/k/+L/5f/q/+///P8SAC4A
TwB5AKwA3AADAScBRwFeAWMBTQEgAegAqABtAEkANgAlABUACgAFAAUABAABAAAA/v/9
//r/+v/2//b/9v/2//b/9v/1//X/9f/1//T/9P/0//T/9f/1//X/9f/1//X/9f/1//X/
9f/1//X/9f/1//X/9//3//b/+P/5//n/+v/6//r/+v/7//v/+//8//7//v/9//3//f/+
/wAAAAAAAP////8AAAAAAgACAAIAAwAEAAQAAwADAAcABwAHAAgABwAJAAkACgALAAwA
DQAOABEAEgATABQAFAAWABgAGQAcAB4AHwAgACQAJQAnACoAKgAsAC0AMAAzADYANwA5
ADkAOgA8AD4AQABBAEEAQwBDAEMARQBHAEUARQBGAEYARwBIAEgARwBHAEYAQwBDAEMA
QQA+ADsAOQA2ADUANAAyAC8ALAAqACkAJwAjACAAIAAeABwAHAAbABkAGAAYABcAFgAV
ABUAEwASABIAEgASABAAEAARAA8ADwAQABAADwAPABAAEAAOAA4ADgAOAAwADAANAA0A
DgAPABEAEgAPAA8AEAAQABAADwAPABAAEAAQABEAEQARABEAEgASABMAEwASABIAEAAQ
ABAAEAARABIAEgAQABAAEQASABMAEQASABMAEwATABIAEgASABEAEQARABAAEAARABEA
EQASABIAEgAQABAAEQARABEAEQAQABAAEQARABAAEAAQABAAEAAQABAAEQARABAAEAAP
AA8AEAAQABAAEAAQABAAEAAPAA8AEAAQABIAEgASABIAEgASABEAEgATABQAFgAXABgA
GAAZABkAGwAbABkAGQAZABkAGwAbABoAGQAXABgAGQAcACAAIwAlACUAJAAjACMAIwAi
AB8AHQAbABcAFQATABEADwANAA0ADAAMAAwADAAMAAwACwALAAsACwALAAsACwAMAAsA
CwAMAAoACQAJAAkACwALAAwADAAMAAwADAAMAAwACwALAAwADAAMAA0ADQANAAoADAAM
AAoABQD///z//v8DAAYADwAiADwAXACDALMA5AAQATcBVwFxAXwBcQFJARQB2ACaAG0A
VwBKADcAKwAoACUAIwAgAB0AHAAaABkAFgAUABQAFAAUABQAEgASABEAEQARABEAEAAQ
ABAAEAARABEADwAPAA8ADwARABEAEQARABMAEwATABMAEgATABIAEAASABMAEwAUABQA
FAAUABUAEwATABQAFgAWABUAFQAVABYAGAAYABgAFwAXABgAGAAaABoAGgAbAB0AHgAe
AB8AHwAfAB8AIAAfACEAIQAiACUAJgAnACgAJwAoACkAKgAqACwALgAvADIANAA1ADYA
OgA7AD0AQABBAEIAQgBEAEQARgBGAEcASABKAE0AUABOAE8ATwBRAFAATwBQAFEAUQBR
AFIAUgBTAFQAVABTAFMAUgBPAE8ASwBJAEYAQwBBAD4APQA8ADkANQAxAC4ALwAtACkA
JgAmACQAIgAiACAAHQAbABoAFwAWABUAFQATABIAEgASABQAEgASABMAEgARABEAEAAO
AA0ADQAMAAoACgAKAAoACAAIAAkACQAHAAcACAAIAAUABQAGAAYABwAHAAgACgAHAAYA
BgAFAAUABQAGAAYABAADAAEAAAABAAIAAwAEAAQABAADAAAA/////////////wAAAQAB
AAEAAAAAAAAA/f/9//3//P/+//////////3//P/7//j/+v/7//v/+//7//r/+v/7//v/
+v/6//r//P/8//z//P/7//v/+v/6//n/+f/6//r/+v/6//r/+v/4//r/+//8//3//v/8
//z//P/8//7///8AAAAA/////wEAAQADAAMAAwADAAMAAwACAAEAAQACAAMABgAIAAsA
DQANAAgABwAHAAcABQABAP7/+//3//X/8//x//H/7//v/+7/7//w//H/8v/w/+//7//v
/+//7//v/+//7v/t/+3/7v/s/+v/6//r/+v/6//s/+z/7P/s/+z/7P/u/+3/7f/u/+3/
7P/s/+v/6f/s/+7/7v/o/+H/2//Y/9z/4//u//3/EgA0AF4AiwC/APIAHgE/AVcBYwFU
AS0B9wC6AHoASAAtAB0ACgD9//v/+P/1//X/8v/x//T/9v/3//T/8P/s/+z/7P/s/+3/
7v/u/+//7//v/+7/7v/u/+7/7//v/+3/7f/t/+3/7//v/+//7//v/+//7//v/+3/7//v
/+7/7//x//L/9P/0//T/9P/1//X/9f/2//j/9v/1//X/9f/3//r/+//8//v/+//8//z/
/v/+//7//////wAAAAABAAMAAwADAAQABwAJAAkACgALAAwADQAOABEAEgATABQAFAAW
ABgAGQAeACAAIQAiACYAJwApACwALQAuAC4AMAAzADYANwA5ADkAOgA8AD4APQA9ADwA
PQA9AD0APwBBAEEAQQBCAEIAQABAAD8APQA9ADwAOQA5ADcANQAyAC8AKwAoACcAJgAl
ACMAIQAgAB8AHQAZABYAFAASABAAEAAPAA0ADAAMAAsACgAJAAkACQAIAAgACAAIAAYA
BgAHAAUABQAGAAYABQAFAAYABgAEAAQABAAEAAUABgAIAAkACQAJAAoACgAJAAkACgAK
AAoACQAJAAoACgAKAAsACwAMAA0ADwAQABAADwANAAwADQAOAA8AEAARABIAEgAQAA0A
DQANAA0ADQAOAA8ADwAPAA4ADgAOAA8ADwAPAA4ADgAPAA8ADwAQABAAEAAOAA4ADwAP
AA8ADwAOAA4ADwAPAA4ADgAOAA4ADgAOAA4ADwAPAA4ADgANAA0ADgAOABAAEAAQABAA
EQASABMAFAAWABcAGAAYABcAFwAZABkAFwAXABcAFwAYABkAGQAZABcAGAAZABwAHgAh
ACMAIwAgAB8AHwAfAB8AHQAcABsAFwAVABMAEQAPAA0ADQAMAAwADAAMAAwACgAJAAkA
CQAJAAkACQAJAAoACQAJAAoACgAJAAkACQAJAAkACgAKAAgACAAIAAgACgAJAAkACgAK
AAoACwALAAkADAAMAAoACgAJAAMA/v/6//v//v8DABAAIgA8AF8AiQC4AOgAFQE7AV0B
dgF/AW0BQgEKAc4AjwBhAEwAOwArACIAHwAfAB4AHQAYABYAFQAWABQAEgASABIAEgAQ
ABAADwAPABEAEQAQABAAEgASABMAEwATABMAEwATABMAEwATABMAEwATABMAEwAVABcA
GQAYAA==
         </WaveFormData>
      </LeadData>
   </Waveform>
</RestingECG>
