# Supplementary material for: Detection of Left Atrial Enlargement Using a Convolutional Neural Network-Enabled Electrocardiogram
Source: Front Cardiovasc Med. 2020 Dec 17;7:609976. doi: 10.3389/fcvm.2020.609976 (PMC7773668; doi:10.3389/fcvm.2020.609976)
Supplement: Supplementary file 3 [file Data_Sheet_3.ZIP › normal2/1802017607_5551_0000000D.XML]

<?xml version="1.0" encoding="Windows-1252"?>
<!DOCTYPE RestingECG SYSTEM "restecg.dtd">
<RestingECG>
   <PatientDemographics>
      <PatientID>1802017607</PatientID>
      <PatientAge>70</PatientAge>
      <AgeUnits>Years</AgeUnits>
      <Gender>Female</Gender>
      <PatientLastName>dubaishuang</PatientLastName>
   </PatientDemographics>
   <TestDemographics>
      <DataType>Resting</DataType>
      <Site>1</Site>
      <AcquisitionDevice>MAC55</AcquisitionDevice>
      <Status>Unconfirmed</Status>
      <Priority>Normal</Priority>
      <AcquisitionTime>10:00:45</AcquisitionTime>
      <AcquisitionDate>04-01-2017</AcquisitionDate>
      <CartNumber>1</CartNumber>
      <AcquisitionSoftwareVersion>009C</AcquisitionSoftwareVersion>
      <XMLSourceVersion>MAC5000 v1.0</XMLSourceVersion>
   </TestDemographics>
   <RestingECGMeasurements>
      <VentricularRate>66</VentricularRate>
      <AtrialRate>66</AtrialRate>
      <PRInterval>152</PRInterval>
      <QRSDuration>134</QRSDuration>
      <QTInterval>436</QTInterval>
      <QTCorrected>457</QTCorrected>
      <PAxis>66</PAxis>
      <RAxis>48</RAxis>
      <TAxis>50</TAxis>
      <QRSCount>11</QRSCount>
      <QOnset>221</QOnset>
      <QOffset>288</QOffset>
      <POnset>145</POnset>
      <POffset>196</POffset>
      <TOffset>439</TOffset>
      <ECGSampleBase>500</ECGSampleBase>
      <ECGSampleExponent>0</ECGSampleExponent>
   </RestingECGMeasurements>
   <Diagnosis>
      <Modality>Resting</Modality>
         <StatementCount>6</StatementCount>
         <LabelText>12SL Õï¶Ï³ÂÊö</LabelText>
      <DiagnosisStatement>
         <StmtFlag>ENDSLINE</StmtFlag>
         <StmtText>ñ¼ÐÔÐÄÂÉ</StmtText>
      </DiagnosisStatement>
      <DiagnosisStatement>
         <StmtFlag>ENDSLINE</StmtFlag>
         <StmtText>ÓÒÊøÖ§´«µ¼×èÖÍ</StmtText>
      </DiagnosisStatement>
      <DiagnosisStatement>
         <StmtText>¿ÉÄÜ</StmtText>
      </DiagnosisStatement>
      <DiagnosisStatement>
         <StmtText>ÏÂ±ÚÐÄ¼¡¹£ËÀ</StmtText>
      </DiagnosisStatement>
      <DiagnosisStatement>
         <StmtFlag>ENDSLINE</StmtFlag>
         <StmtText>£¬ÄêÁä²»È·¶¨</StmtText>
      </DiagnosisStatement>
      <DiagnosisStatement>
         <StmtFlag>ENDSLINE</StmtFlag>
         <StmtText>Òì³£ ECG</StmtText>
      </DiagnosisStatement>
   </Diagnosis>
   <Waveform>
      <WaveformType>Rhythm</WaveformType>
      <WaveformStartTime>0</WaveformStartTime>
      <NumberofLeads>8</NumberofLeads>
      <SampleType>CONTINUOUS_SAMPLES</SampleType>
      <SampleBase>500</SampleBase>
      <SampleExponent>0</SampleExponent>
      <HighPassFilter>16</HighPassFilter>
      <LowPassFilter>150</LowPassFilter>
      <ACFilter>NONE</ACFilter>
      <LeadData>
         <LeadByteCountTotal>10000</LeadByteCountTotal>
         <LeadTimeOffset>0</LeadTimeOffset>
         <LeadSampleCountTotal>5000</LeadSampleCountTotal>
         <LeadAmplitudeUnitsPerBit>4.88</LeadAmplitudeUnitsPerBit>
         <LeadAmplitudeUnits>¦ÌV</LeadAmplitudeUnits>
         <LeadHighLimit>2147483647</LeadHighLimit>
         <LeadLowLimit>268435456</LeadLowLimit>
         <LeadID>I</LeadID>
         <LeadOffsetFirstSample>0</LeadOffsetFirstSample>
         <FirstSampleBaseline>0</FirstSampleBaseline>
         <LeadSampleSize>2</LeadSampleSize>
         <LeadOff>FALSE</LeadOff>
         <BaselineSway>FALSE</BaselineSway>
         <ExcessiveACNoise>FALSE</ExcessiveACNoise>
         <MuscleNoise>FALSE</MuscleNoise>
         <LeadDataCRC32>604518404</LeadDataCRC32>
         <WaveFormData>
/P/8//z//P/8//z//P/8//7//v/+//7/AAAAAAAAAAD+//7//v/+//3//P/7//r//P/+
/wAAAgD///7//f/8//3//v///wAA/v/+//7//v/7//r/+f/4//r/+v/6//r//P/+/wAA
AgACAAIAAgACAAEAAAD///7//P/8//z//P///wAAAQACAP///v/9//z///8AAAEAAgAB
AAAA///+//7//v/+//7/AAAAAAAAAAD9//z/+//6//3//v///wAAAAAAAAAAAAAAAAAA
AAAAAAIAAgACAAIAAAD+//z/+v/8//z//P/8//7//v/+//7///8AAAEAAgAAAP7//P/6
//z//P/8//z//v8AAAIABAAAAP7//P/6//r/+v/6//r/+//8//3//v/8//z//P/8//3/
/v///wAA/v/+//7//v/8//z//P/8//r/+v/6//r/+v/4//f/9//6//z///8EAP///f/6
//f/+P/7//z//f8AAAIAAwACAAAAAwADAAIABAAIAAoACgAHAAUAAAD+//7//P8AAAMA
BQAGAAgACQANAAoABwAFAAcACAAKAAwABQABAP3/+//4//f/9f/1//f/+//9//7//f/5
//n/+f/5//n/+v/6//r/+P/2//L/9P/1//f/+P/5//n/+P/4//X/9//0//z//P/2//r/
/v/6//b/9f/4/wEADAAXACoAQABbAG4AcABsAHAAcwBbADgAJgAbAAEA8P/i/9L/1f/Z
/9P/2f/h/97/2P/b/9//2f/R/83/y//N/87/yv/G/8b/x//B/7z/xv/R/9P/1v/a/9b/
0P/T/9r/2P/T/9n/4f/q//n/+v/u//P/8v/z//P/8//1//j/+//+//z/+f/2//T/9//0
//f//P/+//7//v/+//7//f/9//z/+//6//z/+//7//z/+//2//f/+f/6//z//v8AAP//
+////////P/8/wAAAwAFAAUABAADAAEA/v8AAAMAAwADAAAAAgADAAIAAwAEAAUACAAM
AA8AEgAUABEAFgAWABUAFwAXABcAGAAfAB8AHwAfAB8AHgAdAB4AIAAgACAAIQAkACQA
JAAkACQAJAAjACAAJAAkACQAJQAkACAAHwAcABgAGAAYABcAFAATABAADwAQAAoACQAK
AAwADAAMAAkACAADAAAA//////z//P8AAAIA///7//f/+f/4//f/+////////v/9//r/
/f/8//T/9v/4//j/+P/1//P/8f/v/+//8f/z//X/9P/3//f/+P/2//P/9f/1//T/8//z
//P/9v/3//X/9v/6//j/8//1//j/+P/4//n/+f/4//X/9f/1//X/9//3//b/9f/0//P/
9v/3//j/+P/1//X/9P/z//L/8f/t/+7/8v/z//f/+P/5//r/+//7//3//f/5//n//v/9
//n/+P/1//P/8v/x//H/9v/9/wAA+//6//n/+f/7//n/9v/5//j/9v/0//H/9P/1//T/
9P/0//T/+f/7//j/+P/8//r/9v/0//f/+v/5//f/8//z//T/8//0//T/9f/3//v//v/+
//3/+P/7//b/8P/t/+7/9f/z//X/+P/2//b/9P/0//b/+P/8//7/+P/1//P/8v/1//X/
9v/2//f/+P/4//j/+P/3//L/9P/8//r/+v/6//r/+P/2//X/9f/y//L/8//2//j/+f/5
//n/+f/7//v/+//7//z//P/6//z///////7//f8AAAEAAAACAAEA/f/8//r/+P/8////
AAACAAUABwAHAAIA/f/5//r//P///wIA///9//v/+//4//f/9f/1//X/9//3//b/9f/x
//H/8f/x//P/9v/4//j/+P/4//b/8//x//D/7v/v/+//7v/u//f/8//w//b/9P/w//T/
8v/s/+z/8f/4/wMACgARACgAOgBLAF4AbAByAHIAawBZAD4AJAARAAsA/P/a/87/3f/j
/9n/0f/R/9L/1P/P/8v/z//L/8H/wf/D/8T/zv/O/8L/vf+//8L/xv/L/8f/yP/S/9T/
zv/N/9T/2P/d/+P/6//w/+//8v/8//3/+f/3//T/8f/0//b/+P/6//j/9//2//b/9//0
//f//P/6//r/+v/6//j/9//3//b/9//4//z//f/8//7//v/6//v/+//6//r/AgAGAAcA
BQADAAEA/P/6//3/AQAEAAUAAwADAAIAAAABAAUABgAHAAoADgARABIADQAKAAcABgAM
AA8AEgAUABQAGgAbABsAGwAbABsAHAAjACMAIwAjACYAJgAmACgAKAAoACgAKQArACoA
KQAoACsALAAsACoALQAuAC8AMQAuACoAKQAmACMAJAAlACUAJAAjACAAHwAbABQAEgAS
ABMAFAAVABMAEQANAAsACwAKAAgACQAOABAADQAJAAUABQACAP//AQAEAAUABQAFAAEA
AwABAPj//v8CAAQABgAIAAcABgAFAAEAAQABAAEAAAADAAMABAAEAAEAAwADAAMAAwAE
AAUABQAFAAIAAgAFAAIA/P/9/wAAAgAEAAcABwAGAAMAAwAFAAUABwAHAAgABwAGAAUA
BAADAAIAAAAAAAEAAQABAAMABQAEAAgACAAHAAkACAAHAAYABQADAAEAAQD9//3/BgAH
AAUABgAEAAMAAwADAAIABAAIAAgACAAIAAgACQAIAAUAAQADAAUABgAHAAcAAwABAP3/
+v/8//7/BQAJAAUABAAHAAQA///+/wIABgAHAAcABQAHAAkABwAHAAYABAADAAQABAAG
AAcABAAJAAYAAAD9//7/BgADAAQABgAFAAQAAQAAAAMABAAHAAgABQAFAAYACAAGAAMA
AQD+/wEAAgACAAIACAALAAYA+P/+/wAAAgAEAAYABQACAAAA//8AAAAAAQAEAAYACQAL
AA0ACgAJAAYAAwAFAAYABgAEAAUACQAKAAoACAAMAA4ADgAQAA8ACwAKAAYAAgAEAAUA
CQAMABAAEwAVABIADwANAAsACgAKAAoACQAHAAUABQABAP///P/7//3/AQADAAQAAwD/
///////9//3//v/+/////v/9//r/9//3//j/+P/6//v/+//8/wMAAQD+//r/8v/0//j/
9v/2//r/AwAKAAsADAAVACgAQgBZAGwAfACEAIIAeQBnAEwAMgAbAAsA/v/m/9r/3f/d
/93/3//X/9b/3P/f/+H/2//P/8//0f/N/8r/zP/O/8r/x//R/9L/yP/L/83/zP/U/9b/
1P/Z/97/5v/t/+X/2//m//P/8v/y//n/+v/7//v/+//5//r/+//8/////////wAAAAD8
//7/AgABAAAA///+/wEAAQACAAIA///+/wAA//8BAAQABQACAAAA///9//z/BAAIAAkA
BwAHAAcABAAEAAUABwAIAAcACgALAAsACgAIAAkABwAFAAgADAAPABAADQAMAAsADAAR
ABMAFQAWABgAHgAfAB8AHgAdABwAHAAkACUAJgAnACgAKAAoACoAKAAoACgAKQAtAC4A
LwAwAC8ALgAsACgALQAuAC8AMQAuACoAKQAmACEAIgAjACMAJAAlACQAJQAhABgAFAAS
ABMAFAAVABMAEgANAAoACQAHAAQABAAIAAoABwADAP///v/8//r//f8DAAUABgAHAAUA
CQAJAAIAAQAAAP3/+v/+////AAABAP7//f/8//v//f8BAAIABAADAP//AAD///z/+//7
//v/AAABAP//AAADAAAA+v/7//7//v/+////AQAAAP3//f/7//v//f/9/wEAAQABAAEA
/v/9//z/+v/8////AQADAAUABQACAAQAAgD//////P///wAAAQABAP/////7//v/AwAD
AAAAAAABAAEAAgADAP7//v8AAP7///8AAAEAAwABAP///P///wEAAgADAAMABAAFAAQA
BAD+//r/+//5//v//v8FAAYA/f/6//z//v8BAAEA//8BAAMAAQABAAAA/f/9////AAAC
AAEA/P///////P/8/wAABAD///7//v8AAAAA/v/+//3//P/9//z//P/9////AgACAAEA
AQAAAPz/AgD///7//P/8//z//P/9//z//P/9//7//v///wIAAQABAAAA//8CAAUABgAH
AAUABAACAP7/AAADAAMAAgAEAAgACgAKAAgABwADAAIAAQAAAAUACQAFAAQABAADAAkA
CAAHAAcABwAIAAoADAAGAAMAAAD///7//f/7//v/+//9//3//P/9//n/+f/5//n/+//+
/wAA/v/8//r/9v/2//f/+f/6//r/+f/3//b/8f/1//r/9P/0//j/9P/4//7/+P/x//r/
DwAeAC8AQABKAFMAYgBoAGgAcABrAFUAPgAqABUA///0/+b/0v/V/+H/2//b/+f/5v/a
/9v/1f/F/8X/y//L/8//0v/M/8j/xP/D/8n/zv/M/8f/y//Q/9L/0v/U/9P/1v/g/+n/
7//1//T/7//y//T/8f/1//f/+P/5//r//P/+/wAA/P/5//b/9P/3//b/+/8CAP///v/9
//z//f/9//7//v/8//z///////3//v/9//j/+f/7//z//v8EAAgACQAHAAUAAwD+//z/
AQAFAAgACQAGAAUAAwAAAAEABQAGAAcACQAMAA4ADgAQABAAEAASABIAEwAUABQAFAAa
ABsAGwAZABkAGQAaACEAIQAhACEAIQAgAB8AIAAhACIAIwAlACgAKAAoACgAKgAqACkA
JgAlACQAIwAjACYAJAAlACQAHAAcABwAGwAbABsAGQAZABYADgALAAoACgAKAAoABwAJ
AAUAAwADAAQAAgADAAgACQAFAAAA+////wAAAQAHAAQAAQD9//n/+///////+P/6//z/
/P/8//j/9f/y/+//8P/z//b/+f/4//v/+//8//r/9//5//n/9v/1//X/9f/2//X/8f/w
//z//v/9/wMAAgAAAP7//f/7//j/8//x//P/9f/5//v/+v/5//j/9//6//v//P/8//n/
+f/4//f/+f/5//b/+P/7//v//v/+//v/+v/5//f/+v/7//j/+f/+//3/+f/4//b/9f/1
//X/9f/4//3//v/5//j/9//3//j/9//1//n/+v/6//r/+f/5//n/9//2//T/9P/5//v/
+P/4//z/+v/2//b/+/8AAP7//f/6//v/+//5//n/+P/3//f/+f/6//n/9//x//P/9P/y
//P/+P/7//f/9//4//r//P/8//7/+//4//f/9P/y//P/9f/4//r/+f/5//j/+v/4//f/
9v/4//r/+v/6//r/+//6//r/+//1//L/8P/w//P/9//6//3/+//9//3//f/8//z/+//4
//z/AQADAAQAAAACAAIAAAACAAEA/f/8//z/+v/+/wEAAQACAAQABQALAAgABQADAAEA
AAAAAAAA/v/7//j/9//0//P/8f/x//X/+f/7//z/+v/1//T/8//v/+//8P/w//b/+P/6
//r/9//1//T/8v/y//H/7//u//n//f/8//j/8v/y//T/7v/q//D/9//2//v/AgALAB4A
NABFAFYAZABsAHQAbwBbAEIAKgAXAAUA9P/u/+b/0//T/9//3f/R/8z/0v/V/9f/1//R
/83/y//F/7j/tP+8/8L/xf/J/8b/wv/F/8v/zP/Q/9b/2P/T/9D/1P/Z/+H/5f/i/+X/
9v/4/+//8v/1//f/+f/0//L/8P/u//P/9f/3//r/+v/2//j//P/5//b/8//w//P/8//0
//T/9P/0//f/9//8/wAAAgAAAPv/+f/2//T//P8AAAEA/////////P/8//3///8AAP//
AQADAAQABAABAAMAAgABAAEABAAGAAYACAAIAAgACgALAAsACwAKAA4AFgAZABsAFwAV
ABMAEgAbABsAGwAbABoAGgAaABwAHgAeAB4AHwAkACQAJAAkACYAJgAlACIAIgAiACIA
IwAlACIAIgAgABkAGAAXABUAFwAXABUAFQAUAA4ADQAOAA0ADAALAAcACAAFAAQABQAC
AP7//f8AAAcABwAGAAUA///6//X/9f/2//X/8//x//X/+//9//j/9//4//f/9v/5//n/
+f/5//n/+f/5//n/9//5//j/+P/6//f/+f/5//b/9f/1//X/+v/7//n/+v////z/9v/3
//b/9v/2//f/+P/4//b/9//5//n/+//7//v/+//7//v/+v/5//j/9v/4//n/+f/5//r/
+//5//z/+v/5//v/+v/7//z//f/9//r/+f/0//P/+//9//z//v/+//3//f/9//j/+v/+
//7//P/8//z//f/9//v/+P/7//r/+v/6//n/+f/5//f/9v/2//b/+//9//j/+P/8//r/
9f/0//j//P/8//v/+P/5//r/+f/6//r/+P/3//j/+P/6//v/+P/9//z/+P/3//r/AAD9
//7/AAD9//z/+f/4//j/+P/6//r/9//3//j/+v/6//n/+f/4//j/+P/3//b/+f/9//v/
/P/3//T/9P/6//z/+//6//n/+P/2//T/8//z//P/9P/2//r//P/9//3//f/6//v/+v/5
//z//v////7/+v/7//n/9v/4//z//v/+/wAAAQD//wAA/P/6//7/AQAAAAAAAQABAAMA
AAD9//v//v8AAAMABgD///v/9//1//P/8//y//P/9v/7//7/AAD5//H/7f/p/+v/7f/w
//L/9P/0//T/8v/v/+//8P/w//T/9f/1//b/8//t/+7/6v/u//L/7v/q/+z/8v/x//D/
9/8GABMAJgA6AEkAUgBiAHQAbgBhAFsATgA4ACMADQD4/+b/1v/R/9P/0//R/9P/2v/g
/9H/xf/L/8v/wf+9/73/vP/A/8j/yP/D/8H/xP/E/8f/zf/S/9b/0P/K/8//0v/Q/9f/
4f/p/+z/6//u//b/8f/v/+//7v/t/+//8v/1//j/9//3//f/+P/3//L/8//2//f/+P/5
//r/+v/5//n/+P/2//b/+f/5//z//v/+//r/+f/5//j/+P/+/wIAAwABAAIAAQD9//z/
/v8BAAMAAwAEAAUABQAEAAMABQAEAAMAAwAGAAgACAALAAwADQAQABEAEQARABAADwAU
ABQAEwAUABUAFgAYAB0AHQAdAB0AIQAiACMAJgAkACQAJAAlACgAKAAoACgAKgAqACkA
JgApACoAKwAtAC0AKgAqACgAIQAgAB8AHQAcABsAGAAXABgAEgARABIAEwAUABUAEwAP
AAkABQADAAMAAgAEAAoACgAHAAMA///+//z/+v/9/wAAAQABAAEAAQAFAAUA/v/+/wAA
AAAAAPz/+f/2//P/8//1//f/+f/7////AAACAAEA/f/+//3//P/7//v/+//9//3/+v/6
/////P/2//f/+//+/wEABQAEAAIA/v/9//v/+//9//3////////////////////+//z/
/f/9//3/+//7//j/+v/+////AwAEAAIAAgACAAEA//////v/+/8BAAEA/v/+//z/+//7
//v/+//+/wMABAAAAAAAAAABAAMAAQD+/wEAAgACAAIAAQD///3/+f/2//r//P8DAAcA
AQAAAAMAAAD8//r//f8AAAIAAwACAAUAAQD9//v/+P/7//3/AQAEAAQAAwD+/wEA/v/6
//n//P8DAP////8AAAAAAAD+//7/AQACAAUABgAAAP////8AAAAA//////7//v/+//3/
/P/6//3/+v/6/wUABAAGAAYABgAGAAYABAACAAEAAQD+//z/+//8//7/////////AAAD
AAQABQAGAAgACQAIAAYABwAFAAIABAAIAAoACgAMAAsABwAGAAYABAAIAAsACwAMAA4A
DwASAA4ACgAHAAkACgAMAA4ADAAJAAYABQAGAAcABwAJAAYABQACAP7/+//3//f/9//3
//f/+P/4//v//P/9//z//P/9////AAABAAEAAAAAAO//7f/y//L/9v8EAAoABgD4//T/
+/8CAAsAFgAdADIASABTAGAAbgB2AHYAcQBlAFIAPgApABMAAADs/97/3//b/9n/3//h
/97/5P/l/93/2//Z/83/y//T/9L/1P/g/9L/uf/D/9T/zP/F/9H/3v/i/+D/3P/Z/9b/
3P/h/+H/4//s//X/9v/8/////f/9//z/+//7//z//f/+/wIAAwAEAAYABAD+//7/AAAC
AAQABgAIAAQAAQD///z//v8AAAUABwAIAAoACgAGAAMAAQD+//z/AwAIAAoACQAJAAkA
BgAGAAsADwASABMAEAANAAkABAAFAAkACgALAAwAEAATABQAEgAQAA4ADgASABMAFAAU
ABUAHAAeAB8AHwAfAB8AIAApACkAKQApACkAKAAnACgAKAAoACgAKQAsACwALAAsACwA
LAArACgALQAuAC8AMQAvACoAKAAkAB8AIAAhACEAIgAjACIAIwAfABgAFgAWABYAFgAW
ABMAEgANAAoACQAKAAgACQAOAA8ACwAGAAEAAAD+//z///8EAAUABQAFAAEAAwABAPj/
/v8CAAQABgAFAAMAAQD///v/+//7//v//v8BAAEAAgACAP//AQABAAAA////////AQAB
AP7//v8EAAIA/f///wEAAgADAAUAAwAAAPv/+f/8//3/AAABAAEA///9//v/+//7//v/
+v/7//3//v///wEAAQD+/wAAAgADAAcACAAEAAIAAAD9///////7//v/AwADAAAAAAAB
AAEAAgADAP3//v8BAAAA/f/8//v/+//+//3/+////wAAAAAAAP///f/9//v/+v/9//7/
BAAHAAEA/v////r/9v/2//v/AAD//////f///////f/9//z/+//7//3//v/+//3/+P/7
//v/+P/4//z/AQD9//3//v/8//z/+v/6//z//P/+//7/+f/5//r//P8AAP///f/4//j/
+P/4//j/+v/4//f/9//6//z///8EAAAA///9//v//P///wAAAQD//wAAAAD+//z/////
//7/AgAIAAwADgAJAAUA/v/6//r/+P/8////AgAEAAcACQAMAAgABAABAAMABAAGAAgA
AwD///v/+f/3//f/9v/3//n//f///wAA/f/5//n/+f/1//X/9v/2//b/9P/y/+7/7//x
//T/9v/4//n/+f/6//P/9f/2/+7/8P/2//r/9v/y//L/9//6/wMAEgAlADIAPgBLAFwA
ZgBqAGoAXwBRAD4AJgATAAUA8v/e/9r/2//V/9P/0f/R/9r/3P/V/9P/1f/V/9H/0f/L
/8T/xv/K/8r/y//B/7j/wv/J/8v/0P/S/87/2v/h/9j/3P/f/9//5f/u//H/8v/y/+v/
7P/t/+3/7f/x//T/9//6//v/+//7//z/+v/0//T/9v/5//r/+//8//r/9//1//L/9P/2
//v//f/8//7//v/6//v/+//6//r//P/+//3/+f/4//f/8//y//n///8EAAcABAADAAEA
/v/+/wEAAQABAP//AgAEAAQAAgACAAIABAAIAAkACgAKAAwAEgATABMAEwATABMAFAAZ
ABkAGQAZABkAGAAXABgAHAAeACAAIwAjACAAHQAaAB4AHgAdABoAHwAgACEAIwAiAB4A
HQAaABUAFgAXABcAFwAXABUAFQAQAAgABQAEAAcACAAJAAcABgABAP7//f/9//r/+v/+
/wEA///8//n/+v/4//b/+f/4//f/9f/z//X/+//9//j/+v/8//z//P/+//3//P/7//f/
9//3//f/9f/3//b/9v/0//H/8//z//X/9//6//3//f/7//b/9P/6//j/8//1//j/+P/4
//n/+//6//f/9//5//v///8BAP///f/7//n/+f/5//n/+P/6//v/+//7//n/+f/2//j/
+v/7////AAD+//7//v/9//7////8//3/AQABAP7//v/8//v/+//7//j/+v/+//7//P/8
//z//f/8//n/9f/3//n/+v/7//v/+//7//n/+P/8//7/BQAJAAQABAAIAAYA/P/2//X/
9P/6//3//v8DAP7/+f/2//L/8//1//n//P/8//v/9v/5//n/9v/2//r/AAD9//7/AAD/
//7/+//6//z//P/+//7/BwD9//T/9//4//n/+v/7//r/+v/7//r/+v/7//7//f/9//z/
+//8////AAABAAAAAAD///z//v8BAAEAAAAAAAQABgAGAAQAAwD///7//v/+/wQACQAF
AAQABAADAAoACAAGAAUABAAEAAUABgAFAAMAAQABAPz/+//5//n/+f/7//v/+v/6//f/
+P/5//T/8//z//L/9v/4//r/+v/3//f/+P/4//n/+f/4//j/9f/1//j//v/6//T/8v/y
/+7/8v/1//b//f8GABEAIgAyADsATABiAG4AcgB1AG0AVgA6ACMAEwAEAO7/2v/f/+f/
3//d/9v/1v/Q/8v/0f/b/9X/zf/L/83/xv/A/8T/yP/F/8X/xv/G/8v/z//I/8z/3P/g
/9v/2P/a/+X/6//n/+b/6f/s//D/8//2//n/+//9//z//P/8//z//P/7//r/+v/7//j/
+/8AAP3//P/7//r//f/9//7//v/8//z///////3//v/9//j/+f/7//z//v8CAAQAAwD/
/wQABQADAAQAAwAFAAYABQADAAMAAgAAAAIABwAJAAsACAAIAAcABAAGAAgACgAOABAA
EQASABIAEQAWABYAFQAYABkAGgAcACIAIQAgAB8AIAAgACAAIgAjACQAJQAnACcAJgAl
ACQAKQAqACoAKAAmACQAIgAhACMAIgAkACQAHgAeAB4AHQAaABkAFgAVABUAEAAQABIA
EAAOAAwABwALAAkACQALAAUAAAD+/wAABgAHAAcABwACAP7/+v/7//r/+f/3//X/9//9
////+v/7//z/+//6//z//f/+/////P/7//r/+f/5//v/+v/6//z/+////wEA/v/7//n/
9//3//f/9P/0//z/+v/1//f/9//2//X/9f/4//j/9v/3//X/9f/3//f/+v/7//z//f/7
//v/+//6//z//f/9//3//P/7//f/+P/6//v///8AAP3//P/7//n/+f/5//X/9f/5//n/
9v/2//n/+f/6//v/9v/2//j/9v/2//j/+v/9/wAA///9/wEAAAD+//z/+f/3//f/9f/0
//P/8v/2//f/9//4//3//P/3//b/+v/+//7//f/6//v//f/7//v/+v/3//f/+f/6//j/
9//y//X/9//2//j//v8AAPn/9v/0//b/+P/4//r/+v/6//z//P/5//n/+v/8//r/+f/5
//j//P8AAPr/+P/4//j/+P/5//j/+P/5//f/9v/2//j/+v/7//v/+//9//////////3/
/v/+//z/+//9//z/+v/8/wAAAgACAAQAAwD///7//v/8/wAAAwABAAIABAAFAAkABgAD
AAEAAQACAAQABgAAAP3/+v/5//T/8//x//H/9P/5//z//v/7//f/9//3//X/9f/2//b/
+v/6//r/+P/3//f/+P/4//b/9f/z//L/7f/1//7//P/4//j/9P/w/+7/8P/x//b///8I
ABMAIgA2AFMAaABwAHQAdgBxAGEARgAoAA8ABQAIAPz/2v/N/9n/1//N/8v/0v/c/93/
1//T/8//xf/H/83/yv/G/8b/yv/L/8f/xP/E/8f/x//K/9D/0v/S/9n/4P/g/+P/5f/r
//L/8//u/+z/8f/0//X/9f/1//T/9P/0//T/+P/5//r//P/6//b/+P/8//3//v///wAA
///9//z/+v/6//r//f/9//7/AAAAAPz/+//7//r/+v/9//7//P/3//3////+/wAAAAAD
AAUABQAHAAcABgAEAAUACQAKAAsACAAKAAsACgALAAwADQAQAA8ADwAPAA4ADwAWABgA
GQAYABcAFgAWAB4AHwAgACEAIwAkACUAKAAlACIAHwAdACUAKAArAC4ALAAqACcAIgAk
ACQAJAAlACUAIgAiACAAHAAeACAAIQAfAB8AHQAdABkAEgAQABAADQAMAAsABwAIAAUA
BAAFAAEA/v/+/wIABwAHAAYABQD///j/8f/v//X/+f/8////+//9//v/8v/1//j/+f/6
//r/+f/4//f/9P/z//L/8f/1//n/+v/8//v/9//4//f/9v/1//X/9f/4//n/9//4////
/v/6//3//P/6//j/9//2//T/8P/v//H/8f/z//P/9v/3//j/+f/7//v/+//6//r/+//7
//v/+v/5//X/9v/1//X/+P/4//v//P/9//3//P/7//b/9f/5//n/9v/2//j/9//3//f/
9v/4//z//P/6//r/+v/7//n/9f/w//H/9P/2//j/+f/5//n/9//2//T/9P/5//v/+f/6
/////v/3//T/9v/4//v/+//5//v/+f/3//f/9v/z//P/9f/2//f/9//z//f/+f/2//b/
+v/9//n/+f/6//z//P/6//r/9v/0//T/8v/y//X/+f/+/wIA+f/6//j/+P/4//j/9v/0
//P/8//0//T/9f/4//v//f/+////+//7//n/9//5//r/+v/4//r//f/9//z//P8AAAIA
AgAEAAMA///+//z/+v/+/wEAAwAEAAYABwAJAAYAAwABAAAAAAABAAIAAQABAAEAAwD9
//n/9P/x//D/8//0//T/9f/z//X/9//0//P/8//y//X/9v/3//b/9P/z//P/8v/z//P/
8v/y//v/+f/0//T/8P/u//L/9P/w/+z/9f8CAAcAEgAhADAAQABRAGAAcAB6AHYAaQBV
ADoAHAALAPv/7P/e/9j/1//T/9H/1//d/9j/1v/Z/9X/1f/X/8v/x//J/8D/vv/E/8T/
wf/D/8b/yP/L/8v/xv/G/87/0v/T/9j/3v/h/+n/6f/k/+X/6v/u//P/9v/3//f/9//1
//T/8//y//b/9//4//r/9//y//P/9v/2//b/9v/2//j/9//3//b/9v/2//n/+f/9/wAA
AQD+//r/+f/3//b/+//+//7/+//9//3/+v/6//z///8BAAEABAAFAAUABAAAAAEA///9
//3/AAACAAIABQAGAAcACgAKAAkACAAGAAgADgAPAA8AEQARABEAEgAXABcAFwAXABwA
HgAgACQAIQAgAB8AHwAgACAAIAAgACQAJAAjACAAIAAeABwAGwAdABwAHgAeABUAFAAT
ABEAEwATABEAEQAOAAYAAwACAAUABgAHAAUABgADAAIAAwD///r/+P/6//7//f/7//n/
9//y/w==
         </WaveFormData>
      </LeadData>
      <LeadData>
         <LeadByteCountTotal>10000</LeadByteCountTotal>
         <LeadTimeOffset>0</LeadTimeOffset>
         <LeadSampleCountTotal>5000</LeadSampleCountTotal>
         <LeadAmplitudeUnitsPerBit>4.88</LeadAmplitudeUnitsPerBit>
         <LeadAmplitudeUnits>¦ÌV</LeadAmplitudeUnits>
         <LeadHighLimit>2147483647</LeadHighLimit>
         <LeadLowLimit>268435456</LeadLowLimit>
         <LeadID>II</LeadID>
         <LeadOffsetFirstSample>0</LeadOffsetFirstSample>
         <FirstSampleBaseline>0</FirstSampleBaseline>
         <LeadSampleSize>2</LeadSampleSize>
         <LeadOff>FALSE</LeadOff>
         <BaselineSway>FALSE</BaselineSway>
         <ExcessiveACNoise>FALSE</ExcessiveACNoise>
         <MuscleNoise>FALSE</MuscleNoise>
         <LeadDataCRC32>2299541242</LeadDataCRC32>
         <WaveFormData>
+v/6//r/+v/6//r/+v/6//r/+v/6//r/+v/6//r/+v/6//r/+v/6//j/+P/4//j/+P/4
//j/+P/6//r/+v/6//j/+P/4//j/+P/4//j/+P/4//j/+P/4//r/+v/6//r/+v/6//r/
+v/6//r/+v/6//z//P/8//z/+//6//n/+P/6//r/+v/6//z//P/8//z/+v/6//r/+v/8
//z//P/8//r/+v/6//r//P/8//z//P/6//r/+v/6//r/+v/6//r/+v/6//r/+v/4//j/
+P/4//r/+v/6//r/+P/4//j/+P/4//j/+P/4//b/9v/2//b/+P/4//j/+P/4//j/+P/4
//j/+P/4//j/+P/4//j/+P/6//r/+v/6//n/+P/3//b/9v/2//b/9v/4//j/+P/4//j/
+P/4//j/+P/4//j/+P/2//b/9v/2//b/9v/2//b/9v/2//b/9v/2//b/9v/4//r//P8A
AAMABAAFAAYABgAIAAgABwAHAAsADQANAA8AEAARABIAEwATABMAEgASABEAEQARABEA
DwAOAAwACQAGAAMAAwAEAAQAAgACAAMAAQD///z/+f/3//X/9P/y//P/8//y//L/8f/x
//H/8f/x//D/8P/w//L/8v/y//L/8P/w//H/8v/y//D/8P/x//P/8v/x//H/7//r/+b/
4P/d/9z/3P/a/9r/4f/y/wsAJwBDAFwAagByAHYAdgBtAF4AUgBDADIALAAmABYABwD+
//P/6//q/+r/6v/m/+T/5P/i/+P/4//k/+T/5P/m/+j/5v/k/+X/5f/p/+3/7v/v//L/
8//0//n/9//2//b/9v/0//X/+P/4//z//P/8//z//P/8//z//P/9//3//f/+//7//P/8
//z//f///////////////////////f/9//7//v8AAAAAAAAAAAAAAAABAAEA//8AAAAA
AAACAAMABAAGAAYABgAFAAQABgAHAAcACQAJAAkACwALAAoACwANAA0AEAARABIAEwAS
ABMAFAAVABcAHAAdACAAHwAgACEAIgAjACUAJgAnACsALQAvAC8ALwAvADAAMQAyADMA
NQA2ADYANgA2ADYANgA2ADYANgAzADIAMQAwAC0AKwApACcAJQAjACEAHgAdABoAFwAV
ABMAEgARAA8ACwAKAAkACAAHAAYABAAEAAIAAgACAAEAAgAAAP7//v/+//7//v/9//3/
/P/8//z/+f/5//r/+v/8//z/+//7//n/+f/5//n/+//7//v/+v/6//v/+//7//v/+//7
//v/+//7//v/+//5//f/9//3//n/+v/6//v/+//7//r/+f/5//r/+//7//3//f/9//3/
+//8//z//P/8//z//P/8//r/+v/7//z//P/8//v/+//9//3//P/8//z//P/8//z//f/9
//3//f/9//7//v/9//v/+//6//r//P/8//z//P/6//v/+//7//v/+//6//r//P/9//3/
/P/5//n/+f/6//r/+v/6//j/+v/6//r/+v/6//v/+//6//z//P/8//z/+v/6//v/+//6
//n/+f/5//f/9//4//j/+v/6//r/+v/8//z//P/7//r/+v/6//r/+P/5//n/+f/7//v/
+//5//n/+v/7//v/+f/2//j/+//6//r/+v/6//r//P/8//z//P/6//r/+v/8//7/AAAE
AAcACAAJAAoACgAKAAoACQAJAA8AEQARABMAFAAVABYAFwAXABcAFgAWABUAFQAVABUA
EQAQAA4ACwAKAAcABwAIAAgABgAGAAcACQAHAAQAAQD9//v/+v/4//f/9//2//b/9f/1
//X/9f/1//T/9P/0//b/9v/2//b/9P/0//X/9v/2//T/9P/1//f/+P/3//X/8f/t/+j/
4v/f/97/4P/g/+D/5//4/w8AKQBFAFwAbAB4AH4AegBtAGIAVgBHADwAMgAmABYACQAA
APX/7f/o/+j/6v/o/+L/5P/m/+f/5f/m/+b/5v/o/+r/7P/s/+v/7f/v/+//7v/x//b/
9f/0//f/9//2//b/+P/4//f/+P/6//r//P/8//z//P/8//z//P/9//v/+//8//z//v/+
//7////9//3//f/9/////////////f/9//7//v8AAAAAAAAAAAAAAAABAAEAAwAEAAQA
BAADAAMAAwAEAAcACAAIAAgABgAHAAcACQALAAsADQANAA4ADwARABEAEgATABQAFQAY
ABkAGgAbABwAIAAgACIAIwAkACUAJgAlACcAKAApAC0ALwAxADEAMwAzADQANQA2ADcA
OQA6ADoAOgA6ADoAOAA4ADgAOAA3ADYANQA0ADEALwAtACsAKQAnACUAIgAhAB4AGwAZ
ABcAFgAVABMAEQAQAA8ADgANAAwACgAKAAgACAAIAAcABwAGAAUABgAEAAQABAADAAMA
AgACAAIAAwADAAQABAAEAAQAAwADAAEAAQABAAEAAwADAAMAAgACAAMAAwADAAEAAQAB
AAEAAwADAAMAAwAFAAMAAwADAAEAAgACAAMAAwADAAIAAQABAAIAAwADAAMAAwADAAMA
AwAEAAQABAACAAIAAgACAAQABAAFAAYABAAEAAMAAwAFAAUABAAEAAIAAgACAAIAAQAB
AAEAAQABAAIAAgABAAEAAQAAAAAAAAAAAAAAAAACAAMAAwADAAEAAQAAAAAAAAABAAEA
AAD///////8AAAAAAAAAAP7/AAAAAAAAAAD+///////+//7//v/+//7//v/+//////8A
AP////////3//f/+//7//v/+//7//v/8//z//P/7//v//P/9//7//P/9//3//f/9//3/
/f/7//v//P/9//3//f/+//z/+//8//z//P/8//z//P/8//z//P/6//r/+v/8/wAAAgAG
AAkACAAJAAoACgAKAAoACQAJAA8AEQARABMAEgATABQAFQAVABUAFAAUABEAEQARABEA
DwAOAAwACQAGAAMAAwAEAAQAAgACAAMAAwABAP7/+//5//f/9v/0//P/8//y//L/8//z
//P/8//z//L/8v/y//D/8P/w//D/8P/w//H/8v/y//D/8P/x//P/8v/z//H/7f/t/+j/
5P/f/9z/2v/a/9r/4f/w/wUAHQA5AFIAZABqAG4AcABpAFwAUgBHADYAKgAkABgABwD8
//P/6//m/+r/6v/m/+L/4v/i/+P/4//g/+L/4v/g/+L/5v/m/+X/5f/n/+v/7P/t/+7/
8f/y//P/8//y//T/9P/0//X/9P/2//j/+P/4//j/+P/6//r/+v/7//v/+//8//z/+v/6
//r/+//7//v/+//7//v/+//7//v/+//7//z//P/6//r/+v/6//z//P/9//3//f/+//7/
/v/9//3//f/+////AAAAAAAAAAABAAEAAwAFAAUABwAHAAYABwAJAAkACgALAAwADQAQ
ABEAEgATABMAFgAVABYAGQAaABsAHAAbAB0AHgAfACMAJQAnACcAKQApACoAKwAqACsA
LQAuAC4ALgAuAC4AMAAwADAAMAAtACwAKwAqACkAJwAlACMAIQAfAB0AGgAZABYAEwAR
AA8ADgANAAsACQAIAAcABgADAAIAAAAAAAAAAAAAAP///v/8//r/+v/6//r/+v/5//v/
+v/6//r/9//3//j/+P/4//j/9//3//f/9//3//f/9//3//f/9v/4//n/+f/5//f/9//3
//f/9//3//f/9//5//f/9//3//X/9v/2//f/+f/5//j/9//3//j/+f/5//n/+f/5//n/
+f/6//r/+v/4//j/+P/4//j/+P/5//r/+P/4//f/9//5//n/+P/4//j/+P/4//j/+f/5
//n/+f/5//r/+v/5//f/9//2//b/+P/4//j/+P/2//f/9//3//f/9//2//b/9P/1//X/
9P/0//X/9v/4//j/+P/4//b/9v/2//b/9v/0//X/9f/0//b/9v/2//b/9f/0//T/8//z
//P/9P/1//T/8//z//L/8v/y//L/8v/0//T/9P/z//D/8P/w//D/8v/z//P/8//z//P/
8//x//X/9P/z//T/8v/y//L/8v/w//D/8P/w//L/8v/y//T/9v/4//z////////////+
/wAAAAD/////AwAFAAUABwAGAAcACAAJAAkACQAIAAgABwAHAAcABwADAAIAAAD9//r/
9//3//j/+P/2//b/9//1//P/8P/t/+3/6//q/+j/6f/p/+j/6P/n/+f/5//n/+f/5v/m
/+b/5P/k/+T/5P/k/+T/5f/m/+j/5v/m/+f/5//k/+X/4//h/9//2v/W/9X/1P/Q/9D/
0v/d//D/BwAhADsAUABcAGgAagBkAFcATABGADkAKgAkABwACgD5//D/5//h/+L/5P/i
/97/3P/Y/9j/2f/Z/9j/2v/a/9j/2v/e/97/2//b/93/4f/i/+H/5P/n/+r/7f/t/+7/
8P/u/+7/8f/y//L/9P/0//T/9P/0//L/8v/y//P/8//z//T/9P/y//L/8v/z//X/9f/1
//X/9//3//f/9//2//X/9f/0//b/9v/2//b/9v/2//f/9//5//r/+v/6//v/+//7//z/
+//8//z//P/8//3//f////////8BAAEAAgADAAUABQAGAAcACAAJAAoACwAMAA0AEQAW
ABcAGgAZABgAFwAWABkAGwAcAB0AHQAfACEAIQAjACMAJAAlACgAKQArACwAKgAqACoA
KgAsACwALAAsACkAKAAnACYAJQAjACEAHwAbABkAFwAUABMAEAANAAsACwAKAAkABwAD
AAIAAQAAAP///v/8//z/+v/6//r/+f/6//j/9v/2//T/9P/0//P/9f/0//T/9P/z//P/
9P/0//T/9P/z//P/8//z//P/8//z//P/8//y//H/8f/w/+//7//v/+//7//y//P/9P/1
//X/8//z//P/8f/y//L/8//1//X/9P/z//P/9P/1//X/9//3//f/9//3//j/+P/4//j/
+P/4//j/9v/2//f/+P/4//j/9//3//X/9f/0//T/9v/2//b/9v/3//f/9//3//f/+P/4
//f/9//3//b/9v/2//b/9v/2//X/9f/0//P/9f/1//T/9P/0//X/9f/0//X/9f/1//b/
9P/0//T/8v/0//T/9P/0//T/9f/1//T/8v/y//L/8v/w//D/8f/x//P/8//0//X/9P/z
//P/8v/y//L/8v/y//T/9P/0//P/9P/0//T/9P/0//X/9f/1//P/8//z//H/9f/0//X/
9f/2//T/9P/0//T/9P/0//T/9P/0//T/9P/2//b/+P/8////AgADAAQABAACAAIAAQAB
AAcACQAJAAsACgALAAwADQAPAA8ADgAOAA0ADQANAA0ADQAMAAoABwADAP///v/+//7/
/P/8//3////9//r/9//0//H/7//s/+3/7f/s/+z/6//r/+v/6//s/+z/7f/u/+3/7P/r
/+r/6v/q/+v/7P/q/+j/6P/p/+v/6v/p/+v/6f/l/+D/3v/Z/9b/1v/U/9L/1f/i//n/
EwArAEYAXABqAHIAcABtAGIAUgBHADoALAAiABYABwD6//H/5//g/97/4P/g/9z/2v/a
/9v/2//a/9r/2v/c/9z/3P/e/+H/3//f/+X/5v/l/+b/6//q/+n/6f/q/+7/7v/s/+n/
7v/y//L/9P/0//T/9P/y//L/8v/z//X/9f/2//b/9//4//n/+//4//f/9v/1//X/9f/1
//X/9//3//j/+P/4//j/+P/4//j/+P/5//n/+f/6//r/+v/5//n/+f/6//v//P/8//z/
/v//////AQABAAEAAwADAAQABQAHAAcABwAHAAcABwAKAAsADAANAAwAEAAQABIAFQAW
ABcAGAAbAB0AHgAfAB8AIQAjACMAIwAjACQAJQAoACkAKwAsAC4ALgAuAC4ALgAuAC4A
LgArACoAKQAoACcAJQAjACEAHwAdABsAGAAVABIADwANAA0ADAALAAkABQAEAAMAAgAB
AAAA/v/+//7//v/+//3/+v/4//b/9v/2//b/9v/1//P/8v/y//L/8v/z//X/9v/2//b/
9f/1//P/8//z//P/9f/1//X/9P/0//X/9f/1//X/9f/1//X/9v/1//T/8//0//P/9P/1
//X/9v/2//f/9//3//b/9f/3//j/+f/5//f/9//3//f/9f/2//b/9v/4//j/+P/4//r/
+v/7//z/+v/6//n/+f/5//n/+P/4//j/+P/4//j/+f/5//n/+f/3//j/+P/3//X/9f/0
//T/9v/2//b/9v/4//n/+f/5//j/9//1//T/9P/1//X/9P/1//X/9f/2//T/9P/0//L/
8v/y//L/8v/0//X/9f/0//L/8v/y//L/8v/y//P/8//0//P/8//z//H/8f/y//L/9P/0
//T/9P/y//L/8v/x//H/8v/z//T/8//z//L/8f/z//P/8//x/+//8P/x//H/8f/w//D/
8f/x//D/7P/u//L/8P/w//D/8P/w//D/8P/w/+7/7v/u//D/8v/0//j/+//+////AAAA
AP7//v/9//3/AQADAAMABQAGAAcACAAJAAkACQAIAAgABwAHAAcABwAFAAQAAgD///z/
+f/5//r/+P/2//b/9//4//f/9f/z//H/7//u/+z/7f/t/+z/7P/q/+n/6P/n/+X/5P/k
/+T/5f/m/+f/6P/m/+b/5//o/+j/5v/m/+f/6f/o/+f/5//p/+P/3P/Y/9f/1v/Y/9T/
0v/V/+L/9/8RAC0ARgBcAGgAagBoAGUAXABOAD8AMAAoACAAEAD///b/7f/j/97/3P/e
/97/2v/a/9r/2//b/9j/1P/W/9j/3P/c/9z/3f/f/+P/5//m/+X/6P/r/+r/6//t/+r/
6v/s/+r/6f/s/+7/7v/w//D/8P/w//D/8P/w//H/8//z//T/9P/y//L/8v/z//P/8//z
//P/9f/1//X/9f/1//X/9v/2//b/9v/2//b/9P/0//X/9f/2//j/+f/6//n/+f/5//r/
+//8//z//P/+//////8BAP////8BAAEAAAABAAMAAwAFAAcACQALAAsACwALAAsADgAS
ABIAFAAVABYAFwAYABkAGwAcAB0AIQAjACUAJQAlACUAJgAnACoAKwAtAC4ALAAsACwA
LAAsACwALAAsACwALAAsACwAKAAlACIAHwAdABsAGQAWABYAFAASABEADQAMAAsACQAF
AAQAAwACAAEAAAD+//7//P/8//z/+//8//r/+P/4//b/9v/2//X/9v/2//f/+P/1//X/
9v/2//T/9P/z//P/9f/1//X/9f/1//X/9f/0//b/9//3//f/9v/1//T/8//3//f/9//3
//f/9f/1//X/9//4//j/+f/5//n/+P/3//f/+P/5//n/9//3//f/9//5//r/+v/6//j/
+P/4//j/+P/4//n/+v/6//r/+f/5//v/+//6//r/+v/6//r/+v/3//f/9//3//f/+P/4
//f/9//3//b/9v/4//j/+P/4//r/+//7//v/+f/5//j/+P/2//f/9//2//f/9//3//j/
+P/4//j/9v/2//b/9v/2//T/9f/1//T/9v/2//b/9v/2//b/9//3//b/9f/1//X/9f/1
//b/9v/0//T/9P/0//b/9v/2//X/9v/2//b/9v/2//f/9//3//X/9f/1//P/8//0//X/
9f/3//b/9v/3//n/+v/4//j/+P/4//j/9//2//X/9P/2//b/9v/4//z//v8CAAUABgAH
AAgACAAIAAgABwAHAAgACQAIAAkACwANAA8AEQARABEAEAAQAA8ADwAPAA8ADgAOAA0A
CwAGAAMAAwAEAAQAAgACAAMABAADAAEA//////3//P/6//f/9f/y//D/7f/t/+3/7f/t
/+z/7P/s/+//8P/x//L/9P/0//X/9v/0//L/8v/z/+//6v/r/+v/6//v/+7/5P/d/9z/
3v/a/9j/2//o////FwAvAEoAXgBqAHIAcgBtAGIAVgBNAEAANgAwACIADwAAAPn/8//s
/+r/7P/q/+b/5P/k/+X/4//i/+L/5P/m/+b/6P/q/+v/5//n/+v/7v/v//L/8//y//P/
9f/4//j/8v/w//f//v/8//z//P/8//z//P/8//z//P/9//7///8BAAIAAQAAAP////8B
AAEAAQABAP//////////AQABAAIAAgAEAAQABAAEAAMAAgACAAEAAwAEAAQABAAFAAUA
BQAGAAUABgAGAAYACAAJAAkACwALAAsADQANAAwADQAPAA8AEAARABIAEwAUABUAFgAX
ABYAGgAaABwAHwAgACEAIgAjACUAJgAnACkAKwAtAC0ALgAtAC0ALQAwADEAMwA0ADIA
MgAyADIANAA0ADQANAAzADIAMQAwAC0AKwApACcAJgAlACQAIgAfABwAGQAXABUAFAAT
ABEAEQAQAA8ADgAJAAgABgAGAAQABAAEAAMABAACAAAAAAACAAIAAgABAAEAAAAAAAAA
AQABAAIAAgAAAAAA//////3//f/9//3//v///wAAAAABAAMABAAFAAIAAQAAAP//AQAB
AAEAAQADAAEAAQABAP//AAAAAAEAAQABAAAA/////wAAAQABAAMAAwADAAMAAQACAAIA
AgAEAAQABAAEAAQABAAFAAYABgAGAAUABQADAAMAAgACAAEAAAD///7/AAABAAIAAwAF
AAYABgAFAAQAAwABAAAAAAAAAAAAAAAAAAEAAQABAP/////+//7/AAABAAEAAAABAAEA
AQACAAEAAAD///z//v/+//7//v/+///////+/wAAAAAAAAAA/v/+///////8//v/+//7
//3//f/+//7///8AAAEAAgABAAAA///9//v/+v/5//j/+//9//7/////////+//6//r/
+v/6//r/+v/6//r/+v/8//z//P/+////AAADAAUABwAJAAsADAAMAAwACwALABEAEwAT
ABUAFAAVABYAFwAZABkAGAAYABYAFQAUABMAEwASABAADQAIAAUABQAGAAgABgAGAAcA
BwAFAAIA///7//n/+P/2//P/8//y//L/8f/x//H/8f/x//D/8P/w//D/8P/w//D/8v/y
//P/9P/y//D/8P/x//P/8v/x//H/7f/n/+b/4v/d/97/4P/a/9j/4f/0/w0AJwBBAFgA
bAB0AHgAdgBrAFgASAA/ADYALAAiABIAAQD2/+//5//k/+b/6P/k/97/4P/g/+P/5//k
/+D/4P/i/+b/5v/k/+H/4f/n/+v/7P/t/+7/8//4//n/9//2//b/9P/2//f/+P/4//b/
+P/4//j/+P/6//r/+v/7//v/+//8//z/+//6//n/+f/6//v//P/9//3//f/9//3//f/9
//7//v8AAAAAAAAAAP7//v///////v/+//3//P8AAAEAAgAEAAcACAAIAAgABQAFAAQA
BQAFAAUABwAHAAgACQALAAsADAANAA4ADwAQABEAEgATABQAGAAYABoAHQAeAB8AIAAh
ACMAJAAlACYAJwAoACcAKwArACwALQAwADEAMwA0ADMAMgAxADAAMAAwADAAMAAvAC4A
LQAsACsAKQAnACUAJQAjACEAHgAaABYAEgAPAA0ADAALAAkABwAGAAUABAABAAAA/v/+
/wAAAAAAAP//AAD+//z//P/6//r/+v/5//r/+v/7//z/+//7//z//P/8//z/+//7//n/
+f/5//n/+P/3//b/9P/1//f/+P/5//r/+//8//3//f/9//3//f/8//n/+P/3//r//P/9
/////f/9//z/+//9//7//////////////////f/+//7//v/9//z/+//6//3//v8AAAIA
AgACAAEAAQABAAEAAAAAAAAAAAAAAAAA/f/9//3//f///wAAAAD///3//f/8//z//v/+
//7//v/9//3//P/7//z//f/9//7//P/9//3//P/5//n/+f/6//3//v////7/+//6//n/
+P/6//v/+//6//j/+P/4//j/+P/4//n/+f/6//n/+f/5//f/9//4//j/+v/6//r/+v/4
//j/+P/3//j/+P/4//j/+P/3//j/9v/2//b/9v/0//T/9P/0//b/+P/6//7//f/+/wEA
AwAEAAUABgAGAAcACAAIAAkADAANAAwADQAOAA8AEAARABEAEQAQABAADwAPAA8ADwAP
AA4ADAAJAAYAAwADAAQAAgAAAAAAAQABAP///P/5//f/9f/0//L/8f/x//D/8P/t/+3/
7f/t/+3/7P/s/+z/7v/u/+7/7v/s/+z/7f/u/+7/7P/s/+3/7//s/+v/6f/p/+n/5P/g
/9v/1v/W/9b/1P/V/+L/+/8RACkARABaAGgAcAB4AHcAZgBWAE0AQAAsACIAGAAFAPj/
8//r/+T/4v/i/+D/3v/c/9r/3f/f/97/3v/g/97/3v/g/+D/3//f/+H/4//k/+X/6v/t
//D/7//v//D/8v/y//D/8f/0//T/8v/2//b/9v/2//T/9P/0//X/9P/z//P/8v/1//b/
9//5//f/9//3//f/9//3//f/9//4//n/+//8//v/+v/5//j/+v/6//v/+//7//z//P/8
//v/+//7//z/+//8//z//P/+//////8BAAEAAQADAAMABAAFAAcABwAGAAcACAAJAA0A
DwARABMAEwAWABUAFgAZABoAGwAcAB0AHwAgACEAIQAjACUAJQAoACkAKwAtACwALQAv
ADAAMAAwADAAMAAwADAAMAAwADEAMAAvAC4AKQAnACUAIwAfAB0AGwAYABcAFAARAA8A
CwAKAAkABwAGAAYABgAGAAEAAAD+//7//v/+//7//f/8//r/+P/4//f/9v/1//P/9f/0
//T/9P/1//X/9v/2//j/+P/3//f/9v/1//T/8//1//X/9f/0//T/9f/1//X/9f/1//X/
9f/2//X/9P/z//X/8//z//P/8//0//T/9f/z//P/8v/x//P/9P/1//X/9f/1//X/9f/3
//j/+P/4//n/+v/7//z/+P/2//X/9P/1//b/9v/3//j/+f/5//r/+v/6//r/+v/3//f/
9//3//b/9v/1//P/9v/3//f/+P/4//j/+P/4//j/+f/5//n/+f/5//j/+P/3//f/9v/0
//X/9f/1//b/9P/0//T/8v/0//T/9P/0//X/9//4//j/9v/2//b/9v/4//j/+f/5//f/
9f/0//P/9v/3//n/+v/3//b/9f/0//b/9v/2//X/9P/0//T/9P/0//X/9f/1//X/9f/1
//P/9//4//j/9//2//X/9P/2//b/9v/2//T/9P/0//b/+v/8/wAAAwAFAAcACQAKAAkA
CAAGAAUACQALAAsADQAOAA8AEAARAA8ADwAOAA4ADQANAA0ADQANAAwACgAHAAQAAQAB
AAIABAACAAIAAwABAP///P/5//X/8//y//D/8v/z//P/9P/z//P/8//z//P/8v/y//L/
8P/w//D/8P/y//L/8//0//L/8P/w//H/7f/w//P/8f/t/+n/5P/g/9//4P/g/+D/3v/f
/+7/BwAfADkAUgBkAG4AdAB0AG8AXgBUAEsAPgA0ACwAHAAJAAAA9f/p/+b/6P/q/+j/
5v/m/+b/4//j/+b/6P/o/+j/6v/q/+r/5//p/+3/7f/w//P/9P/z//j/+//5//j/+P/4
//r//f/6//b//P/+//7//v/+//3//P/7//v//P/9////AAD+//7//v///wIAAwAEAAUA
BAADAAIAAQABAAEAAgACAAEAAAD///7/AQACAAQABQACAAIAAQAAAAMAAwADAAQABwAI
AAgACAAGAAcABwAJAAsACwANAA0AEAARABMAEwASABMAFAAVABYAFwAYABkAHAAgACAA
IgAhACIAIwAkACUAJwAoACkAKQArAC0ALQAvAC8AMAAxADUANwA6ADwAOgA6ADoAOgA4
ADgAOAA4ADUANAAzADIAMgAxADAALwAsACkAJgAiACMAIAAdABsAGAAWABQAEQAQABAA
EAAQAA8ADgAMAAwACgAKAAoACQAIAAYABAAEAAYABgAGAAUABAACAAEAAAACAAMABQAG
AAUABAACAAEA//////////8BAAEAAQAAAAIAAwADAAMAAwADAAMAAwADAAMAAwADAAYA
BQAGAAcABQAGAAYABwAEAAMAAQD//wEAAgADAAMAAwADAAMAAwAEAAYABwAIAAgACAAI
AAgABgAGAAcACAAGAAYABQAFAAYABwAHAAgACAAIAAgACAAGAAUABAADAAQABgAHAAcA
BQAFAAQABAAEAAQABAAEAAYABwAHAAcABQAFAAQABAAEAAUABQAEAAMAAwADAAQABAAE
AAQAAgACAAIAAgACAAIAAwADAAIAAgACAAIAAgACAAIAAwADAAAA////////AAABAAMA
BAACAAIAAgACAAAAAAAAAP//AAAAAAAAAAABAAMABAAFAAMAAwAGAAQABAAEAAQAAwAC
AAEAAAACAAIAAgAEAAQABgAKAA0AEAARABIAEgAQABAADwAPABUAFwAXABkAGwAdAB8A
IQAgAB8AHQAcAB0AHQAdAB0AGwAaABgAFQASAA8ADwAQABAADgAOAA8AEQAPAAwACQAF
AAMAAgAAAP3//f/8//z//f/9//3//f/7//r/+v/6//v//P/9//7//P/8//3//v8AAP7/
/v///wEAAAD///3/+f/1//T/8P/p/+j/7P/s/+r/8/8GABkAMQBLAGIAcAB8AIAAfABx
AGQAXABRAEAAOAA0ACYAFwAIAP//+//8//r/+v/2//L/8P/w/+//8f/w/+7/7v/w//T/
9v/2//X/9f/1//n//P/9//7////+/wEAAwAGAAoACgAIAAUAAAD+/wQACAAIAAgACAAI
AAgACAAJAAsACwAMAAwADAAMAAwADQALAAsACwALAA0ADQANAA0ACwALAAwADAAOAA4A
DgAOAA4ADgAPAA8ADQAOAA4ADgAPAA8ADwAQABIAFAAVABYAFQAVABQAFQAXABcAGQAZ
ABkAGQAaABkAGwAdAB8AIQAgACEAIgAjACQAKAAoACoAKQAqACsALAAtAC8AMAAxADQA
NwA6ADsAPQA9AD4APwA+AD8AQQBCAEAAQABAAEAAQgBCAEIAQgBBAEAAPwA+ADsAOQA3
ADUAMwAxAC8ALAAtACoAJwAlACUAJAAjACEAHwAeAB0AHAAXABYAFAAUABQAFAAUABMA
EAAQAA==
         </WaveFormData>
      </LeadData>
      <LeadData>
         <LeadByteCountTotal>10000</LeadByteCountTotal>
         <LeadTimeOffset>0</LeadTimeOffset>
         <LeadSampleCountTotal>5000</LeadSampleCountTotal>
         <LeadAmplitudeUnitsPerBit>4.88</LeadAmplitudeUnitsPerBit>
         <LeadAmplitudeUnits>¦ÌV</LeadAmplitudeUnits>
         <LeadHighLimit>2147483647</LeadHighLimit>
         <LeadLowLimit>268435456</LeadLowLimit>
         <LeadID>V1</LeadID>
         <LeadOffsetFirstSample>0</LeadOffsetFirstSample>
         <FirstSampleBaseline>0</FirstSampleBaseline>
         <LeadSampleSize>2</LeadSampleSize>
         <LeadOff>FALSE</LeadOff>
         <BaselineSway>FALSE</BaselineSway>
         <ExcessiveACNoise>FALSE</ExcessiveACNoise>
         <MuscleNoise>FALSE</MuscleNoise>
         <LeadDataCRC32>1479544945</LeadDataCRC32>
         <WaveFormData>
AgACAAIAAgACAAIAAgACAAAAAAAAAAAAAAAAAAAAAAAAAAAAAAAAAAIAAgACAAIAAAAA
AAAAAAACAAIAAgACAAIAAgACAAIAAgACAAIAAgAEAAQABAAEAAIAAgACAAIAAQAAAP//
/v/+//7//v/+//7//v/+//7//P/8//z//P/8//z//P/8//r/+v/6//r/+v/6//r/+v/6
//r/+v/6//r/+v/6//r/+v/6//r/+v/6//r/+v/6//r/+v/6//r/+f/4//f/9v/4//j/
+P/4//j/+P/4//j/9v/2//b/9v/4//j/+P/4//b/9v/2//b/9P/0//T/9P/1//b/9//4
//f/9v/1//T/9P/0//T/9P/2//b/9v/2//b/9v/2//b/9P/0//T/9P/0//T/9P/0//L/
8v/y//L/8v/y//L/8v/y//L/8v/y//T/9P/0//T/8//z//P/8//y//L/8v/z//f/+P/5
//r/+f/6//v//P/8//7//v/+//7//f/7//n/8//x/+7/6//q/+f/5v/m/+f/5v/m/+f/
5v/m/+b/5//m/+f/6P/o/+r/6v/q/+v/6//t/+3/7f/v/+//7//v/+//8P/w//D/7v/w
//D/7//x//L/8v/y//L/8//z//P/9P/1//X/9f/y//L/8//z//P/8v/x/+//8v/2//n/
+v/+/wIABAACAP7/9v/r/9//2f/N/8b/w//C/7f/tP+9/8v/1f/h//b/AwAQACEAKwAy
ADoAQwBNAF0AagB0AIEAjQCVAJwApwCyALsAwQDAAMYAywDNAMgAwgC1AKEAigB8AHMA
ZQBTAD0ALAAlABsADwACAP7/AwAFAAIAAAD9//v/+P/3//X/9f/1//X/9v/1//X/8//x
//H/8v/w//D/8P/v/+//7f/t/+3/7v/u/+7/7v/s/+v/6//r/+j/5v/o/+j/6P/n/+f/
5//l/+X/5f/k/+P/4//j/+L/3v/e/97/3v/c/9v/2v/a/9n/2f/Y/9f/1P/S/9H/0P/P
/83/zP/L/8v/yf/H/8f/xv/D/8H/wf+//73/vf+8/7n/uf+4/7f/t/+3/7j/uv+5/7f/
tv+0/7T/tP+0/7X/uP+4/7r/u/+9/77/v//C/8b/yP/K/8z/zv/S/9P/1f/V/9r/3f/g
/+P/5f/n/+n/6//u/+//8P/y//P/9P/1//X/9f/2//b/9f/1//X/9P/0//T/9P/0//b/
8//z//P/8//z//T/9f/1//X/9f/0//L/8v/y//L/8//z//P/8//1//X/9f/1//j/+P/4
//j/9//2//b/9f/3//b/9v/2//b/+P/4//j/9v/2//b/9v/2//b/9v/2//b/9v/1//X/
9f/1//X/9f/3//f/9//4//j/9v/2//b/9v/2//b/9v/0//P/8//z//T/9P/0//T/8//0
//b/+P/4//j/+P/4//f/9v/0//P/9f/1//X/9P/0//X/9f/1//f/+P/4//j/9v/1//T/
9P/3//f/9//3//X/9f/1//T/9v/2//f/9//5//n/+f/4//b/9v/2//b/9v/2//b/9v/z
//P/9P/0//X/9//4//n/9v/3//b/9f/1//X/9v/2//T/9P/0//T/9v/2//b/9f/1//b/
9v/2//b/9//3//f/9f/3//n/9//2//b/9v/2//b/8//z//P/8//2//b/9v/3//n/+v/7
//z//f/+////AAAAAAIAAgACAAAA///9//v/+f/3//T/8f/s/+n/6P/o/+j/6P/p/+v/
6//q/+n/6f/r/+3/7//w/+7/7v/u/+//7//x//H/8f/x//H/8f/x//P/9P/0//T/8v/0
//T/8//z//T/9P/0//T/9f/1//X/9v/3//f/9//4//j/+f/5//f/+P/5//X/9v/4//v/
/v8EAAQABAAEAP7/+v/z/+n/4//Z/9D/y//I/7//vP/D/9H/3//r//z/CwAeAC8ANQA6
AEQAUwBfAG0AeACEAJEAmQChAKoAswC8AMUAxQDGANIA2QDTAMoAxACxAJcAhgB6AG0A
XQBHADUAKAAdABMABwACAAgACQADAAAAAAD//////v/9//v/+//7//z//P/6//n/9//1
//X/9v/4//j/+P/3//n/9//3//f/9v/2//b/9v/0//P/8//z//T/8v/0//T/8P/v/+//
7//v/+//7//u/+3/7f/t/+z/6v/q/+r/6v/m/+X/5P/k/+P/4//i/+H/4v/g/9//3v/d
/9v/2v/Z/9f/1f/T/9P/0v/P/83/zf/N/8v/y//K/8n/yf/I/8f/xv/F/8X/xv/G/8X/
xf/E/8T/xP/E/8X/xv/G/8j/yf/L/8z/zf/Q/9L/1P/W/9j/2v/e/9//4f/j/+j/6//u
//H/8//1//f/+f/8//3//v8AAAEAAgADAAMAAwAEAAQABQAFAAUABAAGAAYABgAGAAYA
AwADAAMAAQABAAIAAwADAAMAAwACAAQABAAEAAQABQAFAAUABQAFAAUABQAFAAQABAAE
AAQABgAGAAcABwAJAAgACAAIAAYACAAIAAgABgAGAAYABgAGAAYABgAGAAgACAAHAAcA
BwAHAAcABwAJAAkACQAKAAkABgAFAAQABgAGAAYABgAIAAcABwAHAAgACAAIAAgABAAE
AAUABgAGAAYABgAGAAYABgAFAAUABQAFAAUABAAGAAcABwAHAAUABgAGAAYACAAHAAYA
BgAFAAUABQAFAAUABQAFAAQABAAEAAUABQAFAAUABQAEAAIAAgACAAIAAwAEAAUABgAD
AAMABAAEAAYABwAHAAcABQAHAAcABwAFAAUABgAGAAYABgAGAAYABgAGAAYABQAHAAgA
CAAIAAYABwAHAAcABwAFAAUABwAIAAYABgAGAAYABgAHAAgACQAIAAgACAAJAAkACgAL
AAwADwAQABEAEgASABQAFAAUABIAEQAPAA0ABwAFAAIA///8//n/+P/4//n/+P/4//n/
+v/6//r/+//6//v//P/8//7//v/+/////f//////////////////////AAAAAAAAAAAC
AAIAAQABAAIAAgACAAQABQAFAAUABAAFAAUABQAEAAQABQAFAAUABgAFAAUABgAIAAsA
DgASABIAEgAQAA4ACgABAPn/7//n/97/2//U/83/zP/T/93/6f/3/wYAFQAmADkAQwBI
AFAAVwBlAHMAfgCIAJUAoQCpALAAuQDCAM0A0QDQANoA4wDdANYA1ADHAK8AnACQAIUA
dQBhAEsAOAAtACUAHwAYABYAGQAXABIAEAANAAsACAAJAAcABwAHAAYABgAEAAMAAQD/
////AAACAAIAAgABAAEA/////////v/+//7//v/+//3//f/9//z/+v/8//z/+v/5//n/
+f/3//f/9//2//X/9f/1//T/9P/0//T/9P/y//H/8P/w/+//7//u/+3/7P/q/+n/6P/l
/+P/4v/h/+H/3//d/93/3v/b/9n/2f/X/9X/1f/U/9H/0f/Q/8//0P/P/8//0P/P/83/
zP/K/8z/zP/M/83/zv/O/9D/0f/T/9T/1f/Y/9v/3P/d/97/4v/m/+f/6f/r//D/8//2
//f/+f/7//3///8CAAMABAAGAAcACAAJAAsACwAMAAwACwALAAsACgAKAAoACgAKAAoA
BwAHAAcACQAJAAoACwAJAAkACQAIAAgACAAIAAgABwAHAAcABwAHAAcABwAHAAoACgAK
AAoACgAKAAsACwAJAAgACAAIAAYACAAIAAgABgAGAAYABgAGAAYABgAGAAYABgAFAAUA
BQAFAAUABQAFAAUABQAGAAQAAgACAAIABAAEAAQABAAEAAMAAwADAAQABAAEAAQAAAAA
AAEAAgACAAIAAgACAAIAAgABAAEAAQABAAEAAAAAAAEAAQABAP//AAAAAAAAAgABAAAA
AAACAAMABAAFAAIAAQAAAP7/AAAAAAEAAQD////////+/wAAAAAAAAAAAAAAAAAAAAD/
////AAAAAP7///////////8BAAEAAQD9//3//v/+/wAAAAAAAAAAAAAAAAAA///9//7/
/v/+/wIAAQABAAIAAAAAAAAAAAD9//3//f/9/wAAAAAAAAEAAwAEAAUABgAJAAoACwAM
AAwADgAOAA4ADgANAAsACQAFAAMAAAD9//j/9f/0//T/9P/0//X/9//6//r/+v/7//v/
+//7//r/+v/6//r/+//7//3//f/9//3//f/9//3///8AAAAAAAAAAAIAAgABAP//AAAA
AAAAAgADAAMAAwAEAAUABQAFAAQABAAFAAUABwAEAAMABQAGAAgADQAOAA4AEgAWABIA
DAACAPX/7f/n/+H/2P/V/9D/x//G/8//2//p//n/CgATACIANQA9AEIATABVAF0AawB4
AIQAkwChAKcArgC3AMIAyQDNANAA1gDdANkA0gDQAMcAsQCaAIwAgQBzAF8ASQA6AC8A
JQAZABQAFgAZABUAEgAPAA0ADAAKAAkABwAHAAcACAAIAAYABQADAAEAAQACAAIAAgAC
AAEA///9//3//f/+//7//v/+//z/+//7//v//P/6//z//P/4//f/9//3//f/9//3//b/
9f/1//X/9P/w//D/8P/w/+7/7f/s/+z/6//r/+r/6f/o/+b/5f/k/+X/4//i/+H/4f/f
/93/3f/b/9f/1P/T/9P/0f/R/9D/z//P/87/zf/M/8v/y//M/8r/yf/J/8j/yv/K/8r/
y//M/8z/zv/P/8//0P/R/9T/2v/c/97/4P/g/+T/5f/n/+v/8P/z//b/+f/7//3///8A
AAIAAgACAAQABQAGAAcABwAHAAgACAAIAAcABgAEAAcACAAJAAoACAAFAAUABQAFAAUA
BgAHAAkACQAJAAgACAAIAAgACAAHAAcABwAHAAkACQAJAAkADAAMAAwADAAMAAwADQAN
AAwACgAJAAgACAAKAAoACgAMAAwADAAMAAoACgAKAAoACgAKAAkACQAHAAcABwAHAAcA
BwAHAAgACgAIAAgACAAIAAgACAAIAAYABQAFAAUABgAGAAYABgAGAAYABwAIAAYABgAG
AAYABgAGAAUABQAHAAcABwAGAAQABQAFAAUABQAGAAYABgAGAAUABAAEAAUABQAFAAUA
AwADAAMAAgAEAAQABQAFAAUABQAFAAQAAgACAAIAAgAEAAQABAAEAAMAAwAEAAQAAgAD
AAMAAwABAAMAAwADAP////8AAAAAAQACAAMABAACAAIAAgABAAEAAgACAAIAAgADAAEA
AQAAAAIAAgACAAIAAQABAAEAAQAEAAQABAAFAAUABgAHAAgACQAKAAsADAAMAA4ADgAO
ABAADwANAAsABwAFAAIA///8//n/+P/4//f/9v/2//f/9v/2//b/9//4//n/+v/6//r/
+v/6//v/+//9//3//f/8//v/+v/5//f/+P/4//j/+v/8//z/+//5//r/+v/6//j/9//1
//P/9P/1//X/9f/0//T/9f/1//P/8P/t/+//8v/y//P/+v/+//7//v8AAP7/+P/t/+P/
2f/R/8j/xf/C/7n/sv+5/8P/zf/b/+r/+/8EABMAJwAwADQAOwBHAFUAYgBuAHsAhwCP
AJYAnQCoALcAvQC+AL4AxQDJAMIAvAC1AKEAhgB0AGsAXQBNADkAKAAbABMACQAAAPr/
+/8BAAIA///7//j/9P/1//P/8//z//L/8v/w/+//7//t/+3/7v/u/+7/7v/t/+3/6//r
/+v/6v/q/+r/6v/o/+f/5//n/+f/5v/p/+r/5v/l/+X/5f/l/+X/5f/k/+H/4f/h/+D/
3v/e/97/3v/e/93/3P/c/9n/2f/Y/9f/2P/W/9X/1P/R/8//zv/N/83/y//J/8n/yf/H
/8b/x//F/8P/w//C/8P/w//C/8H/v/+9/7z/vP++/73/vf+8/7z/vP+8/73/vv++/8D/
wf/B/8L/w//G/8r/zP/O/9D/0v/W/9f/2f/b/+D/4//m/+n/6//t/+//7//y//P/9P/0
//X/9v/3//f/9//4//j/+//7//v/+v/7//z//f/+//z/+f/5//n/+f/5//r/+//7//v/
+//6//j/+P/4//j/+//7//v/+//7//v/+//7//7//v/+//7//P/8//3//f////7//v/+
//z//v/+//7//v/+//7//v/8//z//P/8//7//v/9//3//f/9//3//f/9//3//f/+//7/
/P/8//z//P/8//z//P/8//v/+//7//7//v/+//7/+v/6//v//P/8//z//P/8//r/+v/5
//n/+//7//v/+v/8//3//f/9//v//P/8//z//v/9//z//P/7//v/+//7//3//f/9//z/
/P/8//3//f/7//v/+//6//r/+v/6//r/+v/6//r/+v/7//v//P/8//r/+//7//v/9//5
//n/+f/4//n/+//8//r/+v/6//r//P/8//z/+//7//z//P/8//r/+//7//v/+f/5//n/
+f/6//r/+P/4//r/+v/6//r/+v/7//v/+//7//r/+v/6//v/+//8//3//v8AAAIABAAG
AAYACAAIAAgACAAHAAUAAwD///3/+v/3//L/7//u/+7/7f/s/+z/7f/w//D/8P/x//D/
8f/y//L/8P/w//D/8f/y//X/9v/3//f/9//3//f/9//4//j/+P/4//r/+v/5//f/+P/4
//j/+P/5//n/+f/6//v/+//7//r/+v/7//v/+//8//v/+//8//z///8CAAYABgAIAAoA
BgD+//X/7f/l/+H/2v/V/87/x//C/8f/zf/Z/+f/+P8JABgAJwA1AD4ARgBPAFsAZwBy
AIIAkQCbAKMArAC1AL4AxQDLAMwA0ADZANUAzgDKALsAoQCMAIAAdwBnAFEAPQAwACMA
FwANAAgACgANAAkABgAFAAMAAgAAAP3/+//7//v/+v/6//j/9//5//f/9//4//b/9v/2
//X/9//1//X/9f/2//b/9v/2//b/9f/1//X/8v/w//L/8v/y//H/8f/x/+//7//v/+7/
7f/t/+3/7P/o/+j/6P/o/+j/5//m/+b/5f/l/+T/4//g/97/3f/c/93/2//a/9n/2//Z
/9f/1//U/9H/z//P/83/y//L/8r/x//H/8b/xf/G/8X/xf/G/8b/xf/F/8T/wv/C/8L/
w//E/8T/xv/H/8f/yP/J/8z/0v/U/9b/2P/Y/9z/3f/f/9//5P/n/+r/7f/v//H/8//1
//j/+f/6//z//f/+////AQABAAIAAgADAAMAAwACAAIAAgACAAIAAgD/////////////
AAABAAIAAwAEAAQAAgACAAIAAgADAAMAAwADAAMAAwADAAMAAgACAAIAAgADAAQABgAH
AAcABgAGAAYABAAGAAYABgAGAAYABgAGAAYABgAGAAYABAAEAAMAAwAFAAUABQAFAAUA
BQAFAAYACAAGAAYABgAEAAQABAAEAAYABQAFAAUABgAGAAYABgAEAAQABQAGAAQABAAE
AAQABAAEAAMAAwAFAAUABQAEAAIAAwADAAMABQAGAAYABgAGAAUABAAEAAMAAwADAAMA
BQAFAAUABAACAAIAAwADAAEAAQABAAAAAQACAAMABAACAAIAAgACAAMAAwAEAAQABAAF
AAUABQADAAUABQAFAAMAAwAEAAQAAgACAAIAAgAEAAQABAADAAEAAgACAAIABAAFAAUA
BQADAAMAAwADAAAAAgACAAIAAgACAAIA//////////8DAAQABQAHAAkACgALAAwACwAM
AA0ADgAOABAAEAAQABIAEQAPAA0ACQAHAAQAAQD9//n/9//2//f/9v/2//f/+P/4//j/
+f/6//v//P/8//z//P/8//3///8BAAEAAQABAAEAAQABAAEAAgACAAIAAAACAAIAAQAD
AAQABAAEAAQABQAFAAUACAAJAAkACQAGAAYABwAHAAcABAADAAUABgAIAAsADAAQABQA
FAASABAADAAFAPn/7//p/+L/2//W/8//zP/P/9f/4f/v/wAAEQAeAC0ANwBAAEoAUQBb
AGcAdAB+AIsAlwChAKwAsQC4AMMAywDMANAA4QDjANoA2ADVAMEAqACWAIsAfQBrAFcA
QgA3ADEAIwAWABQAGQAXABIAEQAPAA4ADAALAAkACQAJAAYABgAEAAMABQADAAMABAAC
AAIAAgABAAEA/////////v/+//7//v/+//3//f/9//z/+v/8//z/+P/3//f/9//3//f/
9//2//P/8//z//L/8f/y//P/9P/y//H/8P/w/+3/7f/s/+v/6P/m/+X/5P/l/+P/4v/h
/+D/3f/a/9n/2v/X/9X/1f/T/9H/0f/Q/8//z//O/83/zP/L/8v/zP/K/8n/yf/I/8r/
yv/K/8v/yv/K/8z/zf/N/87/z//S/9T/1v/Y/9r/3P/g/+H/4//j/+j/6//u//H/8//1
//f/+//+////AAACAAMABAAFAAMAAwAEAAQABQAFAAUABAAGAAYABgAGAAYAAwADAAMA
AQABAAIAAwADAAMAAwACAAMABAAFAAYABgAFAAQAAwAFAAUABQAFAAQABAAEAAQABAAE
AAUABQAFAAQABAAEAAIABAAEAAQABAAEAAQABAAGAAYABgAGAAgACAAHAAcABQAFAAUA
BQAFAAUABQAGAAQAAgACAAIABAAEAAQABAAEAAMAAwADAAIAAgACAAIAAgACAAMABAAC
AAIAAgACAAMABAAEAAUABQAFAAUABAACAAMAAwADAAMABAAEAAQABAADAAIAAgABAAEA
AQABAAMAAwADAAIAAgACAAMAAwAFAAUABQAEAAIAAgACAAIABAAEAAQABAADAAMABAAE
AAIAAwADAAMAAwAFAAUABQADAAMABAAEAAEAAAD///7/AAAAAAAA/////wAAAAAEAAIA
AgACAAIAAwADAAMAAwACAAIAAgADAAUABgAHAAgACQAKAAsADAAOABAAEAAQABAADwAN
AAsABQADAAAA/f/7//n/+f/6//j/9v/1//X/9v/2//b/9//4//n/+v/6//r/+v/6//v/
+//9//3//f////////////3//v/+//7//v8AAAAA//8AAAIAAwAEAAIAAwADAAMABAAF
AAUABQAEAAQABQAFAAUABAAFAAkABgAGAAsADgASABYAGAAWABAABgD5//H/6//j/9z/
1//S/8n/yv/R/9v/5f/1/wYAFQAiADEAOwBCAEoAVQBhAG0AegCKAJcAnwCpALAAuwDE
AMsA0QDQANIA2wDbANYAzgDDAK0AkgCGAH0AawBZAEkAOAAvACUAFwAOAA4AEQATABAA
DwANAAwACgAJAAcABwAHAAQABAACAAEAAwABAAEAAgAAAAAAAAD//wEA/////////P/8
//z//P/8//v/+//7//j/9v/4//j/+P/3//f/9//2//f/+P/4//f/9//3//b/8//y//H/
8P/u/+3/7P/s/+3/7f/s/+v/6P/m/+X/5P/l/+P/4v/h/+D/3f/a/9n/2v/X/9X/1f/V
/9P/0//S/8//z//O/83/yv/J/8n/yv/M/8v/y//K/8r/yv/K/8v/zP/M/87/z//P/9D/
0f/U/9j/2v/c/97/4P/k/+X/5//p/+7/8f/0//X/9//5//v/+//+////AAACAAMABAAF
AAMAAwAEAAQABQAFAAUABAAGAAYABgAGAAQAAQABAAEAAQABAAIAAwABAAEAAQAAAP7/
/v/+//7//f/9//3//f/9//3//f/9//7//v/+//7//v/+///////+//z/+//6//r//P/8
//z/+v/6//r/+v/8//z//P/8//z//P/7//v/+f/5//n/+f/3//f/9//4//n/+P/5//r/
+v/6//r/+v/4//f/9//3//b/9v/2//b/9P/0//X/9v/2//b/9v/2//b/9v/1//X/9f/1
//X/9P/0//X/9f/1//f/+P/4//j/9v/1//T/9P/z//P/8//z//P/8//z//L/9P/0//X/
9f/1//X/9f/0//T/9P/0//T/9P/0//T/9P/z//P/9P/0//L/8//z//P/8//1//X/9f/z
//P/9P/0//T/9P/0//T/8v/0//b/9P/0//T/9P/z//P/8//z//b/9v/2//f/9//4//n/
+v/7//z//f/+//7/AAAAAAAAAgABAP///f/3//X/8v/v/+7/6//q/+r/5//m/+b/5//o
/+j/6P/p/+z/7f/u/+7/7v/u/+7/7//t/+//7//v//H/8f/x//H/8f/y//L/8v/y//T/
9P/z//P/9P/0//T/9P/1//X/9f/0//X/9f/1//T/9P/1//X/+//6//f/9f/2//j/+/8A
AAIABAAGAAgACAACAPv/8f/p/+H/1v/L/8j/xf++/8H/yf/R/93/7v/7/woAHwAtADYA
QABLAFUAYwByAH4AiQCTAJ0AqACxALgAwwDNAMgAyADNANEAygDEAL0ApwCMAHgAbQBh
AFMAPwAwACMAGwARAAYABAAHAAcABAAFAAMAAgAAAP3/+//7//v/+v/6//j/9//5//f/
9//4//b/9v/2//X/9//1//X/9f/2//b/9v/2//b/9f/1//X/9v/0//b/9v/y//H/8f/x
//H/8f/x//D/7v/t/+z/6v/p/+r/6//s/+r/6f/o/+j/6f/p/+j/5//k/+L/4f/g/+H/
3//e/93/3f/b/9n/2f/Y/9X/0//T/9H/z//P/87/zf/N/8z/y//K/8n/yf/K/8r/yf/J
/8j/yP/I/8j/yf/K/8r/zP/N/87/0P/S/9b/2f/a/9v/3P/g/+T/5f/n/+f/7P/v//L/
8//1//f/+f/9/wAAAQACAAQABQAGAAcABQAFAAYABgAJAAkACQAIAAgACAAIAAgACgAH
AAcABwAHAAcACAAJAAcABwAHAAYACAAIAAgACAAHAAcABwAHAAcABwAHAAcACAAIAAgA
CAAIAAgACQAJAAsACgAKAAoACAAKAAoACgAKAAoACgAKAAoACgAKAAoACgAKAAkACQAK
AAsADAANAA0ADQANAA4ADQAKAAkACAAIAAgACAAIAAoACQAJAAkACgAKAAoACgAGAAYA
BwAIAAgACAAIAAgACgAKAAkACQAJAAkACQAIAAYABwAHAAcACQAKAAoACgAMAAsACgAK
AAkACQAJAAkABwAHAAcABgAGAAYABwAHAAkACQAJAAgACAAIAAgACAAIAAgACAAIAAcA
BwAIAAgACAAJAAkACQAHAAkACQAJAAkACQAKAAoACQAIAAcABgAGAAYABgAFAAcACAAI
AAgABgAHAAgACAAIAAgACAAHAAcABwAHAAgACAAIAAkADQAOAA8AEAAPABAAEQASABAA
EgASABIAEgARAA8ADQAJAAcABAABAP7/+//6//r/9//2//b/9//6//r/+v/7//z//f/+
//7//P/8//z//f///wEAAQABAP//////////AQACAAIAAgAEAAYABgAFAAMABAAEAAQA
AgADAAMAAwAEAAUABQAFAAQABAAFAAUABQAEAAEA//8AAAIABwAOABQAFgAYABgAEgAK
AAEA+//1/+n/4P/b/9j/0f/Q/9X/3f/r//v/CAARACAANwBHAEoATgBbAGkAdQB+AIoA
mQCnAK8AtgC9AMYA0QDVANYA3ADjAN8A2gDUAMUAqwCWAIoAgQBvAFsARwA4AC0AIwAX
ABIAFgAXABUAEgAPAA0ADAAKAAkABwAHAAcABgAGAAQAAwADAAEAAQACAAQABAAEAAMA
AQD////////8//z//P/8//z/+//7//v//P/6//z//P/6//n/+f/5//X/9f/1//T/9f/1
//X/9P/y//L/8v/y/+7/7f/s/+z/7P/t/+3/7f/r/+j/5v/k/+X/4//i/+H/4f/f/93/
3f/c/9n/1//X/9X/0//T/9L/0P/P/83/y//N/83/zv/Q/87/zf/N/8z/zP/M/8z/zf/O
/87/0P/R/9H/0v/T/9b/2P/a/9z/3v/e/+L/4//l/+n/7v/x//T/9//5//v//f///wIA
AwAEAAgACQAKAAsACQAJAAoACgAMAA0ADgAOAA4ADgAOAA4ADgALAAsACwANAA0ADgAP
AA0ADQANAAwADAAMAAwADAALAAsACwALAAwADQAOAA8ADgAOAA4ADgAMAAwADQANAA0A
DAAMAAwADQAQABEAEgARABAADwAOAA4ADgAOAA4ADgAOAA0ADQANAA0ADQANAA0ADQAN
AA4AEAAOAA4ADgAMAAwADAAMAA0ADQAOAA8ADgAOAA4ADgAKAAoACwAMAAwADAAMAAwA
DAAMAAsACwALAAsACwAKAAwADQANAA0ADQAOAA4ADgAMAAsACgAKAAsACwALAAsADQAN
AA0ADAAMAAwADQANAAsACwALAAoADAAMAAwADAAMAAwADAAMAAsACwAMAAwADAANAA0A
DQALAA0ADQANAAkACQAKAAoADAAMAAwADAAOAA4ADgANAAkADAAOAA4ADgAOAA4ACwAL
AAsACwAMAAwADAANAA0ADgAPABAAEgAUABYAGAAWABgAGAAYABoAGQAXABUADwANAAoA
BwAEAAEAAAAAAP///v/+////AAAAAAAAAQACAAMABAAEAAQABAAEAAUABQAHAAcABwAJ
AAkACQAJAAgACAAHAAYACAAKAAoACQAJAAoACgAKAAsADQAOAA8ADgAPAA8ADwAMAAwA
DQANAA0ADAANAA0ADgAQABMAFgAaABwAHAAcABoAEgAHAPv/9f/t/+b/4f/c/9f/1v/d
/+f/8/8BAA4AHQAsAD8ASQBKAFAAWwBlAHMAgACMAJsApQCtALYAvwDIANMA2wDcAOAA
6wDtAOYA4ADVAMEArACgAJMAgwBvAFsASgBBADcAKwAiACIAIQAdABoAGwAZABgAFgAX
ABUAFQAVABQAFAASABEAEwARABEAEgARABAADwANAA4ADQAOAA8ADQAMAAsACgAMAAsA
CwALAAwACgAMAAwACgAJAAkACQAHAAcABwAGAAUABQAFAAQAAAAAAAAAAAAAAP///v/+
//v/+//6//n/+f/4//j/+P/1//P/8v/x//H/7//t/+3/7P/p/+f/5//n/+X/5f/k/+P/
4//i/+H/4P/f/9//4P/g/9//3//e/97/3v/e/9//4v/i/+T/5f/l/+b/5//q/+z/7v/w
//L/9v/6//v//f8BAAYACQAMAA0ADwARABMAFQAYABkAGgAaABsAHAAdAB8AHwAgACAA
IQAhAA==
         </WaveFormData>
      </LeadData>
      <LeadData>
         <LeadByteCountTotal>10000</LeadByteCountTotal>
         <LeadTimeOffset>0</LeadTimeOffset>
         <LeadSampleCountTotal>5000</LeadSampleCountTotal>
         <LeadAmplitudeUnitsPerBit>4.88</LeadAmplitudeUnitsPerBit>
         <LeadAmplitudeUnits>¦ÌV</LeadAmplitudeUnits>
         <LeadHighLimit>2147483647</LeadHighLimit>
         <LeadLowLimit>268435456</LeadLowLimit>
         <LeadID>V2</LeadID>
         <LeadOffsetFirstSample>0</LeadOffsetFirstSample>
         <FirstSampleBaseline>0</FirstSampleBaseline>
         <LeadSampleSize>2</LeadSampleSize>
         <LeadOff>FALSE</LeadOff>
         <BaselineSway>FALSE</BaselineSway>
         <ExcessiveACNoise>FALSE</ExcessiveACNoise>
         <MuscleNoise>FALSE</MuscleNoise>
         <LeadDataCRC32>4121662317</LeadDataCRC32>
         <WaveFormData>
CAAIAAgACAAGAAYABgAGAAUABAADAAIAAgACAAIAAgACAAIAAgACAAIAAgACAAIAAgAC
AAIAAgACAAIAAgACAAQABAAEAAQABAAEAAQABAAGAAYABgAGAAYABgAGAAYABQAEAAMA
AgAEAAQABAAEAAQABAAEAAQAAgACAAIAAgACAAIAAgACAAAAAAAAAAAAAAAAAAAAAAD+
//7//v/+//7//v/+//7//v/+//7//v/8//z//P/8//z//P/8//z/+v/6//r/+v/6//r/
+v/6//r/+v/6//r/+v/6//r/+v/8//z//P/8//v/+v/5//j/+P/4//j/+P/6//r/+v/6
//j/+P/4//j/+P/4//j/+P/6//r/+v/6//r/+v/6//r/+P/4//j/+P/4//j/+P/4//j/
+P/4//j/9v/2//b/9v/4//j/+P/4//j/+P/4//j/9//3//j/+P/3//f/9//3//v//P/9
//7//////wEAAQABAAEAAwAFAAMABAAEAAUABQADAAAA/v/9//r/+P/3//b/9f/z//P/
9P/0//T/9f/1//X/9f/0//X/9f/2//b/9P/0//P/8//x//H/8f/x//L/8v/y//L/8P/w
//H/8f/y//L/8v/y//L/8//z//P/8//0//T/9P/0//T/9f/1//P/8//0//D/8f/3//n/
/P///wQACAAPABQAFwAVABYAHAAfACYAMgAyACIAFgAUABUADwANABcAHwAfACsAOgBH
AFMAXgBsAHoAgQCDAIMAfwB1AGwAZwBgAFsAUwBGAD8AOgAyACgAIQAeABIA///z//D/
6f/f/9f/2f/g/+T/5P/m/+f/7//5//n/+P/4//j/+P/4//j/+P/4//r/+v/6//j/+P/4
//j/+f/5//r/+v/6//j/+P/4//j/+v/4//r/+v/6//n/+f/5//f/9//3//f/+f/4//j/
+P/2//b/9//3//n/+P/4//j/+P/4//j/+P/2//b/9v/2//n/+f/5//n/9//3//f/9//2
//b/9v/2//f/9//3//f/9//3//f/+P/4//j/+v/6//r/+v/7//v///8AAAEAAgAAAAAA
AQABAAIAAgAEAAUABgAHAAcABwALAAsACwAMAA8ADwAPABIAFAAVABUAFQAVABYAFgAV
ABcAFwAXABcAFQAVABMAEwARABAAEAAPAAwACwALAAoABwAGAAUAAwACAAIAAQABAAEA
//////7//f/9//////////7//v/9//3//f/9//3//f/9//3//P/6//v/+//7//7//v//
/////f/9//3//f////7//v////////8AAAAA/P/8//3//f////7//v/+////////////
/f/8//v/+//8//7///8AAAAA/v/+//7//f/9//z//P/6//r/+v/4//j/+f/5//n/+P/5
//v//P/6//r/+v/6//f/9//2//b/9v/3//f/9v/2//b/9v/2//f/9//4//r/+f/3//b/
9f/2//b/9f/1//X/9f/0//T/9v/2//X/9P/2//j/+P/4//b/9v/1//X/8//z//P/8//x
//H/8f/x//L/9P/1//T/8v/z//P/8//y//L/8v/y//P/8//z//P/8//z//P/8f/x//L/
8v/y//L/8v/z//P/8f/y//T/8v/w//L/8v/y//L/7//v//D/8P/z//P/8//z//X/9v/3
//j/9//3//n/+f/7//v//f////3//v/+///////9//r/+P/1//L/8P/v/+7/7f/r/+v/
6v/q/+r/6//v/+//7//u/+3/7f/u/+7/7P/s/+v/6//p/+n/6f/p/+r/6v/q/+r/6v/q
/+v/6//q/+r/6v/q/+j/6f/p/+n/6//s/+z/7P/s/+z/7f/t/+v/6//s/+r/6f/t//H/
9v/5//r//v8FAAgADwARABQAHAAlACwANgA2ACoAIAAaABcAFQATABkAIQApADMAPgBL
AFkAbAB8AIQAhwCJAIUAewBvAGgAYQBaAFMARwA8AD0AOAAqACIAHwAUAAAA8f/r/+b/
3f/V/9P/1f/Y/9r/3P/g/+v/8f/x//H/8//0//X/9v/0//T/9P/0//b/9v/2//T/9P/0
//T/9f/1//b/9v/2//b/9v/2//b/9P/y//T/9P/0//P/8//z//X/9f/1//X/8//y//L/
8v/0//T/9f/1//X/9P/0//T/9P/0//T/9P/y//L/8v/y//P/8//z//P/9f/1//X/9f/2
//b/9v/2//f/9//3//f/9//3//f/+P/4//j/+v/6//r/+v/7//v//f/+////AAACAAIA
AwADAAIAAgAEAAUABgAHAAcABwALAAsACwAMAA0ADQANABAAEAARABEAEQASABQAFQAV
ABUAFQAVABUAFQAVABMAEwARABAAEAAPAAwACwALAAoACQAIAAcABQAEAAQAAwADAAMA
AQABAAAA/f/9//////////7//v/9//3//f/9//3//v///wAAAAD+//////////7//v//
//////////////8AAAAAAQADAAEAAQACAAIAAAAAAAEAAQABAAAAAAAAAAEAAQABAAEA
AQAAAP////8BAAIAAgACAAEA/v/9//z///////7//v8AAAAAAAD+//7/////////+//7
//z//P/8//z//P/8//v/+//6//r/+P/5//n/+P/6//r/+v/6//r/+f/5//r/+v/5//n/
+f/4//j/9//3//n/+f/4//j/+P/4//f/9v/2//j/+P/4//b/9v/1//X/9//3//f/9//1
//X/9f/1//b/+P/5//j/9v/3//f/9//2//b/9v/2//f/9//3//f/9//3//f/9f/1//b/
9v/2//j/+P/5//n/9//2//T/+P/2//T/9P/0//T/9P/1//f/+P/3//f/9//3//n/+v/7
//z//////wEAAQABAAEAAwAFAAUABgAGAAcABQADAAAA/v/9//r/+P/3//b/9f/z//P/
8v/y//L/8//1//X/9f/0//P/8//0//T/9P/0//P/8//x//H/8f/x//D/8P/w//D/8P/w
//H/8f/u/+7/7v/u//D/8f/x//H/8f/y//L/8v/y//L/8//z//H/8f/w//D/8f/z//f/
/P///wAAAgAFAA4AEwAVABgAHAAjACwANgA2ACoAIgAeABkAFQAVAB0AJQApADUAQgBP
AFsAZgB6AIgAjQCPAJEAjwCHAH4AdwBwAG0AYQBUAE8ATgBCADgANwAsABgABwD///b/
7f/h/9n/1//Y/97/5v/q/+3/9f/7//n/+P/4//j/+P/4//j/+P/4//j/+P/4//b/9v/2
//b/9//5//r/+v/6//j/+P/4//j/+P/2//j/+P/4//f/9//3//n/+f/5//n/+f/4//j/
+P/2//b/9//3//f/9v/2//b/9v/2//b/9v/4//j/+P/4//f/9//3//f/+f/5//n/+f/4
//j/+P/4//n/+f/5//n/+f/5//n/+v/6//r//P/8//z//P/9//3//f/+////AAAAAAAA
AQABAAIAAgAEAAUABAAFAAUABQAJAAkACQAKAAsACwALAA4ADgAPAA8ADwASABQAFQAV
ABUAFQAVABUAFwAXABUAFQATABIAEgARABAADwAPAA4ACwAKAAkABwAGAAYABQAFAAMA
AQABAAAAAQABAAMAAwABAAAAAAD//////////////////////v8AAAEAAQABAAIAAgAD
AAMAAwADAAMAAwABAAAAAAABAAEAAQACAAIAAAAAAAEAAQABAAAAAAAAAAEAAQABAAEA
AQAAAP///////wAAAAAAAAAA/v/+//7///////7//v/+//7//v/8//z//f/9//3/+//7
//z//P/8//z//P/8//v/+//6//r/+v/7//v/+v/4//j/+P/4//r/+f/5//r/+P/3//f/
9//5//r/+v/7//n/+f/4//j/+v/6//n/+P/2//j/+P/4//b/9v/1//X/9//3//f/9//5
//n/+f/5//f/+P/4//b/+P/5//n/+f/4//j/+P/4//f/9//3//f/9//3//f/9f/z//T/
9P/0//j/+P/5//r/+P/4//j/+P/1//X/9v/2//f/9//3//f/+//8//3//v/9//3/////
/wEAAQADAAUABQAGAAYABwAHAAUAAgAAAP7/+v/3//X/8//z//L/8//2//b/9v/3//f/
9//3//b/9f/1//b/9v/0//T/8//z//P/8//z//P/8v/y//L/8v/y//L/8//z//D/8P/w
//D/8v/z//P/8//z//T/9P/0//T/9P/1//X/9f/z//L/9P/1//n///8AAP//BAAMABMA
FAAVABUAGAAgACUALAAyAC4AHgAUABAADQANABEAGQAbAB8ALwBAAEkAVQBkAHIAfgCF
AIkAiwCJAH0AcgBtAGYAXwBXAEwARQBCADQAKgArACgAFgADAPn/9P/r/9//2//b/97/
4v/i/+j/8f/3//v//f/9//z/+//6//r/+v/6//r/+//8//3//P/6//r/+v/7//n/+v/6
//r/+v/6//r/+v/8//r//P/8//r/+f/5//n/+//7//v/+//6//j/9//2//f/+P/6//v/
+f/4//j/+P/4//j/+P/4//j/+P/4//j/+f/5//n/+f/3//f/9//3//r/+v/6//r//f/9
//3//f/7//v/+//8//r/+v/8//z//f/+/wAAAQABAAIAAwAEAAQABAAFAAUABgAGAAgA
CQAKAAsACwALAAsACwALAAwAEAARABIAFgAUABUAFQAVABgAGgAbABsAGwAbABsAGwAZ
ABkAFwAXABMAEgASABEADgANAA0ADAAJAAgABwAFAAUABgAGAAcAAwABAAEAAAD/////
AQABAAMAAgACAAEAAQABAAEAAQABAAEAAQAAAP7/////////AgACAAMAAwAFAAUABQAF
AAIAAAD/////AQABAAIAAgACAAIAAwADAAMAAgACAAIAAQABAAEAAQABAAAA////////
AAAAAAAAAAD+//7//v///////v/+//z//P/8//r/+v/7//v/+//7//v//P/8//r/+v/6
//r/+//7//r/+v/4//n/+f/4//j/+P/4//j/+P/3//f/+P/2//X/9f/1//j/+P/3//f/
9f/1//T/9P/2//b/9f/0//T/9v/2//b/9P/0//P/8//1//X/9f/1//X/9f/1//X/9f/2
//b/9P/y//P/8//z//D/8P/w//D/9P/1//b/9//2//X/9P/x//H/8v/y//L/8v/w//H/
8f/w//D/8P/w//D/7//v//D/8P/z//P/8//z//P/9P/1//b/9//3//n/+f/5//n/+//9
//3//v/+///////9//r/+P/5//b/9P/z//D/7//t/+3/7P/s/+z/7f/v/+//7//u/+3/
7f/u/+7/8P/w/+//7//r/+v/6//r/+r/6v/q/+r/7P/s/+3/7f/u/+7/7v/u/+v/6//q
/+n/6f/q/+r/6v/s/+z/7f/t/+3/6//o/+r/7f/t/+//9v/9//z//v8HAA4AEQARABIA
FgAdACIALgA0ACgAHAAYABMADwANABEAGQAbACEANABFAEsAVgBmAHgAfwCBAH8AfQBz
AGYAWwBWAFMATwBCADUAMAAoAB4AGQAWAAoA9f/n/+L/3f/X/9P/0f/U/9j/2v/e/+H/
5//x//f/9f/0//P/8v/0//T/9P/0//T/9P/0//L/9P/0//T/9f/z//T/9P/0//T/9P/0
//T/9P/y//T/9P/0//P/8//z//X/9f/1//X/8//y//L/8v/y//L/8//z//P/8v/y//L/
8v/y//L/8v/y//L/8v/y//P/8//z//P/8//z//P/8//y//L/8v/y//P/8//z//P/9P/1
//b/+P/2//b/+P/4//n/+v/8//3//v/+//7//v///wAAAgADAAIAAgAEAAUACAAJAAkA
CQALAAsACwAMAA8ADwAPABIAEgATABMAEwATABQAFAATABUAFQAVABUAEwATABEAEQAN
AAwADAALAAgABwAHAAYABAAEAAQAAwAEAAQAAwADAAAA/f/8//r/+//7//3//f/7//r/
+v/5//n/+f/5//n/+f/5//n/+P/4//n/+f/5//r/+v/7//v/+//7//v/+//9//z//P/9
//3//f/+//7//P/8//3//f/9//z//P/8//3//f/9//3//f/8//v/+//7//z//P/8//7/
/P/8//z/+//7//r/+v/6//r/+v/4//r/+//7//v/9//3//j/+P/6//r/+v/6//f/9//2
//b/9v/3//f/9v/2//b/9v/2//b/9f/1//b/+P/3//f/9//2//b/9f/1//X/9f/0//T/
9P/0//P/8v/y//T/9P/0//T/9P/z//P/8//z//P/8//z//P/8//z//P/9P/0//L/8P/x
//H/8f/x//L/8//0//P/8//z//P/8//z//P/8f/x//L/8v/y//D/8P/x//H/8f/w//D/
8P/x//H/7//v//L/8v/y//L/8v/x//H/8v/y//H/8f/x//H/8//0//X/9v/5//n/+//7
//v/+//9//////8AAAAAAQABAP///P/6//f/9P/y//H/7v/t/+v/6//s/+z/7P/t/+//
7//v/+7/6//r/+z/7P/t/+7/7v/v/+v/6//r/+v/6v/q/+r/6v/q/+r/6//r/+j/6P/o
/+j/6v/r/+v/6//p/+r/6v/q/+z/7P/t/+3/7f/t/+z/7P/t/+3/8f/2//n/+P/+/wUA
CAALAA0AEgAYACMALgA4ADgAMAAmAB4AFwATABEAFwAhACUAKwA+AE0AWQBmAHYAhACJ
AI0AjwCLAIEAegBzAGoAYwBbAE4ARQBEADwAMAArACQAEAD7//P/8P/n/9n/1f/X/9j/
2P/c/+L/6f/z//X/9//2//b/9v/2//b/9v/2//b/9v/2//b/9P/2//b/9v/3//X/9v/2
//b/9v/2//b/9v/4//b/+P/4//b/9f/1//X/9f/1//X/9f/3//b/9v/2//T/9P/1//X/
9//2//b/9v/0//T/9P/0//b/9v/2//b/9f/1//X/9f/1//X/9f/1//b/9v/2//b/+f/5
//n/+f/3//f/9//4//r/+v/8//z/+v/6//v/+//9//7///8AAAAAAAABAAEAAgACAAQA
BQAEAAUABQAFAAkACQAJAAoADQANAA0AEAAQABEAEQARABIAFAAVABUAFQAVABUAFQAX
ABcAFQAVABUAFAAUABMAEAAPAA8ADgANAAwACwAJAAYABgAFAAUABQADAAMAAgABAAEA
AwADAAUABAAEAAMAAQABAAEAAQADAAMAAwACAAIAAwADAAMAAgACAAMAAwAFAAUABQAF
AAUABAAEAAUAAwADAAQABAACAAIAAwADAAUABAAEAAQAAwADAAMAAwAFAAQAAwADAAMA
BAAEAAQABAACAAIAAgABAAEAAAAAAAIAAgACAAAAAAABAAEAAQABAAEAAgACAAAAAAAA
AAAA//////7//v/+///////+//7//v/+//7/AAD/////AAAAAP////////7//v/9//3/
//////7//v/+//7//f/8//r//P/8//z//v/+//3//f/9//3//f/9//v/+//7//v//f/+
//7//P/8//3//f/9//z//P/8//z/+//7//v/+//9//3//f/7//n/+v/6//r/+//8//7/
///9//z//P/8//v/+//8//r/+v/6//r/9//3//j/+P/6//v//P/9////AAABAAIAAwAD
AAUABQAFAAUABwAJAAkACgAKAAsADQALAAgABgAEAAAA/f/7//r/+f/3//f/+P/4//j/
+f/7//v/+//6//n/+f/6//r//P/8//v/+//4//f/9v/1//b/9v/2//b/9P/0//X/9f/2
//b/9v/2//b/9//3//f/+f/6//r/+v/4//j/+f/5//v/9//2//b/9//3//v/AAAFAAoA
DAAPABYAGQAdAB4AIAAnAC4ANgA6ADAAJAAgABkAEwARABkAIQAlACsAOABJAFcAYABw
AIAAiQCNAJEAkQCLAIYAfQByAG0AaQBaAFEAVABMADwANwA6ACwAEwAFAAAA+f/r/+H/
3f/g/+b/5v/m/+//+f/9//3/AAAAAAAAAAAAAAAAAAAAAP7//v/+//z//f/+////AQAA
AAAA///+//7//v/+//7//v/8//7//v8AAP///////////////////f/8//z//P/8//z/
/f/9//v/+v/6//r/+//8//3//v/+//7//v/+//3//f/9//3//f/9//3//f/+//7//v/+
//3//f/9//3/////////AAAAAAAAAgACAAIAAgADAAMABQAGAAcACAAIAAgACQAJAAoA
CgAMAA0ADgAPAA8ADwARABEAEQASABcAFwAXABoAGAAZABkAGQAaABwAHQAdAB0AHQAd
AB0AHwAfAB0AHQAbABoAGgAZABYAFQAVABQAEQAQAA8ADQAMAAwACwALAAkABwAHAAYA
AwADAAUABQAFAAQABAADAAUABQAFAAUABQAFAAUABAAEAAUABQAFAAQABAAFAAUABQAF
AAUABQAFAAQABAAFAAMAAwAEAAQAAwAEAAYABwAHAAYABgAGAAcABwAHAAcABwAGAAUA
BQADAAQABAAEAAIAAAAAAAAAAwADAAIAAgACAAIAAgAAAP/////+//3//P/9////AAD+
//7//v/+///////+//7//v///////v/+//7//v/+//7//f/9//7//v/9//3//f/9//z/
+v/5//v/+//6//r//P/8//v/+v/6//z//P/8//r/+v/5//n/+//7//v/+//7//v/+//7
//n/+v/6//j/+f/7//z//f/6//r/+v/6//r/+f/4//f/+f/5//n/9//3//j/+P/6//j/
+P/4//j/9//3//j/+P/3//f/9//3//v//P/9//7//////wEAAQABAAEAAwAFAAUABgAG
AAcABQADAAAA/v/+//z/+//7//b/9f/z//P/9v/2//b/9//5//n/+f/4//f/9//4//j/
9v/2//X/9f/z//P/8//z//D/8P/w//D/8v/y//P/8//z//T/9f/2//T/9f/1//X/9f/2
//b/9v/0//T/9f/1//X/8//0//j/9//3//v/AAAFAAoAEAAVABoAGQAZABwAJAApADAA
OAAyACQAHgAWAA8ACwANABUAGwAfACkAOABFAFEAXgBuAHgAfwCFAIcAgQBzAGoAYwBe
AFcATQA+ADUAMAAqACAAGwAYAAoA9//t/+z/4//b/9v/2//e/+L/5P/m/+3/9f/7//3/
/P/8//z//P/8//z//P/8//z//P/8//r/+v/6//r/+//7//z//P/8//z//P/8//z/+v/4
//r/+v/8//v/+//7//n/+f/5//n/+f/4//j/+P/5//r//P/9//3//P/8//z/+//6//n/
+P/4//j/+P/4//v/+//7//v/+//7//v/+//8//z//P/8//v/+//7//v//f/9//3//v/+
//7/AAAAAAAAAAABAAEAAQACAAMABAAGAAYABwAHAAgACAAKAAsADAANAA0ADQANAA0A
DQAOABMAEwATABYAFgAXABcAFwAWABgAGQAZABcAFwAXABcAFQAVABMAEwATABIAEgAR
AA4ADQANAAwACwAKAAkABwAGAAYABQAFAAEA//////7//////wEAAQD///7//v/9//3/
/f/9//3//f/9//3//P/+//////////7//v/////////////////9//z//P/9//////8A
AAAA/v/+//////////7//v/+/////////////f/8//v/+//5//r/+v/6//v/+v/7//z/
/f/9//z//P/8//z//P/6//j/+f/5//n/9//3//j/+P/4//j/+P/4//f/9//2//b/9P/1
//X/9P/0//T/9P/0//X/9f/2//j/9v/1//X/9f/1//T/8v/x//L/8//z//T/9v/2//X/
9P/y//T/9P/0//T/9P/z//P/8//z//P/8//z//P/8//z//H/8v/y//D/8v/z//P/8//y
//L/8v/y//P/8//z//P/8f/z//b/9f/0//P/8v/x//H/8v/y//X/9f/1//X/9f/2//f/
+P/5//n/+//7//v/+//9/////f/+//7///////3/+v/4//j/9v/1//X/8P/v/+3/7f/u
/+7/7v/v//P/8//z//L/8f/x//L/8v/w//D/7//v/+//7//v/+//7P/s/+z/7P/s/+z/
7f/t/+z/7P/s/+z/7P/t/+3/7f/t/+7/7v/u/+z/7P/t/+3/8//z//D/7v/t/+//8//4
//v//v8CAAsAEAAVABcAGAAeACUAKgAwADgANAAoACAAGQARAA8ADwATABsAJwAyAEEA
UQBcAGwAfACDAIUAhQB/AHUAbABlAFoAVQBPAD4ALwAqACQAGgATABIABADx/+X/3v/b
/9f/1f/V/9j/3P/g/+L/5//v//f/+f/6//r/+v/6//j/+P/4//j/9v/2//b/9P/1//b/
9//5//f/+P/4//j/+P/4//j/+P/6//j/+v/6//r/+f/5//n/+f/5//n/+f/5//j/+P/4
//j/+P/5//n/9//2//b/9v/3//j/+f/6//j/+P/4//j/+//7//v/+//5//n/+f/5//z/
/P/8//z///////////////////8AAP7//v8AAAAAAQACAAQABQAFAAYABwAIAAoACgAL
AAsADAAMAA4ADwAOAA8ADwAPABIAEwAUABYAGAAXABYAGAAaABsAGwAbABsAHAAcABsA
GwAbABsAGwAbABsAGQAZABcAFgAWABUAEAAPAA8ADgAMAAwADAALAAkACAAGAAUABQAD
AAMAAgABAAEAAwADAAEAAAAAAP//AQABAAEAAQD////////+//7/////////AAAAAAEA
AQABAAEAAQABAAMAAgACAAMAAQABAAIAAgACAAIAAwADAAMAAgACAAIAAQABAAEAAQAD
AAIAAQABAAEAAgACAAIAAAD+//7//v/9//3//P/8//3//v////7//v/////////7//v/
/P/8//r/+v/6//r/+v/7//v//P/6//v/+//6//r/+v/6//r/+v/5//n/+v/8//v/+//7
//r/+v/5//n/9//3//b/9v/4//j/9//2//j/+v/6//r/+P/4//f/9//5//n/+f/5//f/
9//3//f/9//4//j/9v/2//f/9//3//j/+P/4//j/+P/3//b/9f/1//X/9f/z//T/9v/3
//j/9P/0//b/+P/4//j/+P/1//X/9v/2//f/9//3//f/+//8//3//v//////AQABAP//
//8BAAMABQAGAAYABwAFAAMAAAD+//3/+v/4//f/8v/x/+//7//y//L/8v/z//f/9//3
//b/9P/z//P/8v/z//T/9P/1//D/7//u/+3/7f/u/+//8P/w//D/8f/x//D/8P/w//D/
8P/x//H/8f/v//D/8P/w//H/8v/0//X/8//x/+7/7P/r/+3/9f/8/wEABAAKAA8AEgAV
ABcAHgAkACkALgA8AD4AMgAoACAAGwAXABcAHQAfACMANQBKAFMAWwBoAHwAigCNAJEA
lQCTAIsAggB1AGwAaQBhAFQATQBIAD4ANAAxACYAEAD///n/8v/p/9//2//b/9z/3v/g
/+b/7//3//v//f/8//z//P/8//r/+v/6//r//P/8//z/+v/6//r/+v/7//v//P/8//z/
/P/8//z//P/6//j/+v/6//j/9//3//f/+P/5//r/+//7//r/+v/6//j/+P/5//n/+//6
//r/+v/4//j/+P/4//b/9v/2//b/+P/5//r/+//5//n/+f/5//r/+v/6//r//f/9//3/
/f/7//v/+//8//r/+v/8//z//P/8//3//f8BAAIAAwAEAAQABAAFAAUABgAGAAgACQAK
AAsACwALAAsACwALAAwADQANAA0AEAAQABEAEQARABQAFgAXABcAGQAZABkAGQAZABkA
FwAXABcAFgAWABUAEAAPAA8ADgAOAA4ADgANAAoACgAJAAkABwAFAAUABAAFAAUABwAH
AAUABAAEAAMABQAFAAUABQAEAAMAAgAAAAEAAwAEAAUABAAEAAUABQAFAAUABQAFAAUA
BAAEAAUABwAHAAgACAAEAAQABQAFAAUABAAEAAQAAwADAAMAAwADAAIAAQABAAMABAAE
AAQABgAEAAQABAAEAAMAAQAAAAEAAgADAAIAAgADAAMAAwD/////AAAAAAAAAAAAAAAA
/f/9//z//P/+///////+/wAAAAAAAAAAAAD/////AAAAAP///////wAAAAD/////////
//7//v/+//7//f/8//z//v/+//7//v/+//3//f/9//3//f/9//3//f/9//3//f/+//7/
/P/+//////////z//P/8//z//f/9//3//f/////////9//v//P/+/wAAAAAAAAAA/f/9
//7//v//////////////AAABAAIABAAFAAgACQAHAAcACQALAA0ADgAOAA8ADQALAAgA
BgAFAAIAAAD///7//f/7//v/+v/6//r/+//9//3//f/8//v/+//8//z//P/8//v/+//7
//v/+//7//j/+P/4//j/+P/4//n/+f/4//j/+P/4//r/+//7//v/+f/6//r/+v/6//r/
+//7//v/+//6//r/+f/9/wMABgAJAA4AFAAbACAAIQAfACIAKAAvADQAPAA4ACwAJAAc
ABcAFQAVABsAIQAnADUASABRAFkAZgB2AIQAjQCRAJcAlQCJAIQAfwB2AHMAawBcAFUA
VABMAEAAOQA0ACYAEwAJAAIA9//r/+P/4//o/+z/7P/y//f/+f/9/wEABAAEAAQABAAE
AAQABAAEAAQABAAEAAIABAAEAAQABQADAAQABAAEAAQABAAEAAQAAgAAAAIAAgAEAAMA
AwADAAMAAwADAAMAAwACAAIAAgACAAIAAwADAAMAAgACAAIAAAAAAAAAAAACAAIAAgAC
AAMAAwADAAMABQAFAAUABQAEAAQABAAEAAcABwAHAAcABQAFAAUABgAGAAYACAAIAAgA
CAAJAAkACwAMAA0ADgAOAA4ADwAPAA4ADgAQABEAEwAVABYAFwAZABkAGQAaABsAGwAb
AB4AIAAhACEAIQAiACQAJQAlACUAJQAlACUAJQAlACMAIwAhACAAIAAfABwAGwAbABoA
GQAWAA==
         </WaveFormData>
      </LeadData>
      <LeadData>
         <LeadByteCountTotal>10000</LeadByteCountTotal>
         <LeadTimeOffset>0</LeadTimeOffset>
         <LeadSampleCountTotal>5000</LeadSampleCountTotal>
         <LeadAmplitudeUnitsPerBit>4.88</LeadAmplitudeUnitsPerBit>
         <LeadAmplitudeUnits>¦ÌV</LeadAmplitudeUnits>
         <LeadHighLimit>2147483647</LeadHighLimit>
         <LeadLowLimit>268435456</LeadLowLimit>
         <LeadID>V3</LeadID>
         <LeadOffsetFirstSample>0</LeadOffsetFirstSample>
         <FirstSampleBaseline>0</FirstSampleBaseline>
         <LeadSampleSize>2</LeadSampleSize>
         <LeadOff>FALSE</LeadOff>
         <BaselineSway>FALSE</BaselineSway>
         <ExcessiveACNoise>FALSE</ExcessiveACNoise>
         <MuscleNoise>FALSE</MuscleNoise>
         <LeadDataCRC32>736933928</LeadDataCRC32>
         <WaveFormData>
BAAEAAQABAAEAAQABAAEAAMAAgABAAAAAAAAAAAAAAD+//7//v/+/wAAAAAAAAAA/v/+
//7//v/8//z//P/8//7//v/+//7//v/+//7//v8AAAAAAAAAAAIAAgACAAIA///+//3/
/P/+//7//v/+/wAAAAAAAAAA///+//3//P/8//z//P/8//z//P/8//z//P/8//z//P/8
//z//P/8//z//P/8//z//P/8//z//P/8//z//P/8//r/+v/6//r/+P/4//j/+P/4//j/
+P/4//r/+v/6//r/+P/4//j/+P/6//r/+v/6//j/+P/4//j/9v/2//b/9v/3//j/+f/6
//n/+P/3//b/9v/2//b/9v/4//j/+P/4//j/+P/4//j/+P/4//j/+P/2//b/9v/2//b/
9v/2//b/9P/0//T/9P/2//b/9v/2//b/9v/2//b/9f/1//b/9v/3//f/9//3//n/+v/8
//3//v///wAAAQABAAEAAQADAAQABgAHAAkACQAJAAgABwAGAAUABAABAP///f/8//z/
/P/8//z//P/8//z/+v/6//z//P/8//3//P/7//j/9P/0//T/8//y//L/8f/x//H/7//w
//D/8P/w//L/8v/y//T/9P/0//T/8v/y//P/8//z//P/9P/0//T/8v/0//H/8f/0//T/
8v/y//P/+/8GABMAJAA4AFAAcACOAKoAyADSAMYAtgClAJIAdwBWAEIANAAeAAoAAgAH
AAwAEAAbACgALAAmACIAIgAgABkAFgATABAADQAHAAMAAwAAAPr/9P/0//H/5//j/+T/
5P/f/9r/2v/h/+T/5f/l/+b/7f/2//f/9v/2//b/9v/2//b/9//3//r/+v/6//n/+f/5
//r/+v/6//r/+v/7//n/+f/5//n/+//7//v/+//7//v/+//7//n/+v/7//v//P/8//z/
/f/9//3//f/9//7//v////////8AAAAAAQABAAIAAgADAAUABQAFAAcABQAFAAYACAAJ
AAoACwAMAA8ADwAQABIAFQAWABcAGQAYABkAHAAcAB4AIAAhACIAJQAmACcAKgAoACgA
KgArAC0ALQAvADAALgAuAC4ALQAsACwAKgAqACkAKQAnACcAJAAiACAAHgAcABwAGwAa
ABkAGAAXABYAEgASABEADgAQAA8ADgAMAAgABwAHAAYABAAEAAQAAgACAAIAAQAAAP//
/f/9//3//P/8//z//P/8//z//P/6//r/+//7//v//f/8//v/+//5//n/+f/5//z//P/8
//z/+//7//r/+f/5//n/+//7//r/+v/7//v/+P/4//n/+f/6//r/+//8//r/+v/6//r/
+P/4//j/9//4//r/+//8//3//P/7//v/+//7//r/+v/5//n/+f/3//f/9//3//f/+P/4
//j/+P/4//j/+P/4//f/9v/1//X/9f/1//X/8v/y//T/9f/1//f/9//3//f/9f/z//P/
8//z//P/8//0//L/8v/w//D/8v/0//L/8v/y//P/8//z//L/8v/y//H/7//w//D/8f/v
/+//8P/w//H/8v/y//H/8f/y//L/8f/w//D/8f/x/+//7//v/+7/8P/x//H/8P/u/+7/
7v/v//H/8f/x//H/7//v//H/7//u/+7/7v/u/+7/7f/t/+7/7v/x//H/8f/x//H/8v/0
//X/9P/1//b/9//5//n/+f/7//r//P/9//////////7//f/6//n/+P/1//P/8f/w//D/
8P/w//D/8P/y//L/8P/w/+7/7v/u/+//7//v/+3/6v/o/+j/5//m/+j/5//n/+f/5//o
/+j/6P/k/+b/5v/m/+b/5v/m/+b/6P/o/+n/6f/p/+n/6v/q/+j/6v/q/+X/5f/m/+b/
5v/m/+f/6//2/wMAFgAuAEgAaACKAKoAxADQAMYAtAChAI4AdQBSADoALgAcAAYA+v/9
/wYAEAAdACYAJgAiABwAFgAUABEADAAHAAQA/f/5///////2/+7/7v/q/+H/2//Z/9j/
1v/R/9D/1P/V/9b/1//d/+T/6f/q/+n/6//s/+3/7v/s/+z/7f/t//D/8P/w/+//7v/t
/+3/7P/t/+7/7//x//H/8f/x//H/7//v/+//7//x//H/8f/x//H/8v/z//P/8P/w//D/
8f/z//P/8//z//T/9P/1//X/9f/2//b/9//1//b/9v/3//n/+f/5//v//P/9////AgAB
AAIAAwAEAAcABwAIAAoACwAMAA0ADwAQABEAFAAUABYAGAAZABoAHQAeAB8AIgAiACIA
JAAlACMAIwAlACYAJgAmACYAJQAkACQAIgAiACEAIQAfAB8AHgAcABoAGAAWABYAFQAU
ABMAEgARABAADgAOAA0ACgAKAAkACAAGAAQAAwADAAIAAAAAAAAA/v/+//7//f/8//3/
+//7//v/+P/4//j/+P/4//j/+P/2//b/9//3//f/+P/4//j/+f/3//f/9//3//b/9v/2
//b/+P/5//n/+f/3//f/+f/5//j/+P/5//n/9v/2//f/9//2//b/9//4//j/+P/4//j/
+P/4//j/9//5//r/+v/6//f/9v/1//X/9//3//b/9v/5//n/+f/3//f/9//3//f/9v/2
//b/9v/2//b/9v/2//T/9P/0//X/9f/1//X/8v/y//T/9f/1//X/9f/1//X/9//1//X/
9f/z//P/8//0//T/9P/y//L/8v/0//L/8v/y//P/8//z//D/8P/w/+//8f/y//L/8//x
//H/8v/y//T/9P/z//H/8//0//T/8//y//L/8//z//H/8f/x//D/8P/x//H/8P/w//D/
8P/x//P/8//z//P/8f/v/+//8//w//D/8P/w//D/8f/x//L/8v/x//H/8f/x//P/9P/2
//f/+P/5//r/+//7//v/+//9//7/AAABAAMAAwADAAIAAQAAAP///v/7//n/9//2//b/
9P/0//T/9P/0//T/8v/y//L/8v/y//P/9f/1//P/8P/s/+z/6//q/+r/6f/p/+n/6f/q
/+r/6v/o/+r/6v/q/+z/7P/s/+z/6v/q/+v/6//r/+v/7P/s/+z/7P/s/+v/6//s/+z/
6v/q/+v/6//y/wEAFAAqAEIAXgB8AJwAuADEALwAsACdAIgAbwBSADwAMAAgAAwAAAAD
AAgADAAbACgAKgAmACIAIAAgAB0AFgARABIACwAFAAcACQAAAPr/+P/0/+v/5f/h/+D/
3v/Z/9T/0v/T/9j/4f/h/+T/6//w/+//7v/u/+7/7v/u/+7/7//v//D/8P/w/+//7f/t
/+7/7v/v//D/8f/z//H/8f/x//H/8f/x//H/8f/x//H/8f/x//H/8v/z//P/8v/y//L/
8//z//P/8//z//T/9P/1//X/9f/2//b/9//5//r/+v/7//v/+//7//3//////wAAAgAB
AAIAAwAEAAcABwAIAAoACwAMAA0ADwAOAA8AEgASABQAFgAXABgAGQAaABsAHgAcABwA
HgAfACEAIQAjACQAIgAiACIAIQAiACIAIAAgAB8AHwAdAB0AHAAaABgAFgAWABYAFQAU
ABEAEAAPAA4ADgAOAA0ACgAKAAkACAAGAAUABQAGAAYAAgACAAIAAAD+//7//f/8//3/
+//7//v//P/8//z//P/6//r/+v/4//j/+f/5//n/9//2//X/9f/2//f/+P/5//r/+v/6
//r/+P/5//n/+f/3//f/+f/5//j/+P/5//n/+P/4//n/+f/4//j/+f/6//r/+v/6//r/
+v/6//r/+f/5//r/+v/6//f/9v/1//X/+f/5//j/+P/3//f/9//1//f/9//3//f/9v/2
//b/9v/2//b/9v/2//b/9v/2//f/9//3//f/9P/y//T/9f/1//X/9f/1//X/9f/z//P/
8//0//X/9v/4//f/9v/z//L/9P/2//T/9P/y//P/8//z//L/8v/y//H/8//0//T/9f/1
//X/9v/2//T/9P/z//H/8//0//T/8//y//L/8//z//X/9f/1//T/8v/z//P/8v/w//D/
8P/x//X/9f/1//b/9P/0//T/9P/x//H/8v/y//X/9f/1//X/9//4//r/+//6//v//P/9
/////////wEABAAGAAcACQAHAAcABgAFAAMAAQD///v/+v/5//n/+v/7//z//f/+//v/
+v/3//b/9//4//n/+//6//n/9v/y//L/8v/x//D/8v/x//H/8f/x//L/8v/y//D/8v/y
//L/8v/y//L/8v/y//L/8//z//P/8//0//T/9P/0//L/8//1//T/9v/0//D/9f///woA
FwAoADwAVAB2AJQAsADGAMoAugCoAJUAgABnAEoAOAAoABQABgAEAAcADgAWACEAKgAs
ACgAKAAqACQAHQAaABcAFAAPAAkACQAJAAIA+v/6//z/9f/r/+f/5v/k/+H/3v/c/9//
4v/j/+f/7v/z//b/+f/4//j/+P/4//j/+P/5//n/+//8//3//f/8//v/+//6//z//P/8
//3/+//7//v/+//7//v/+//7//v/+//7//v//f/+///////9//z/+//7//z//f/+////
AAAAAAEAAQD//wAAAAABAAMABAAEAAUABwAHAAcACQAHAAcACAAKAA0ADgAPABAAFQAV
ABYAGAAYABgAGAAZABoAGwAeAB4AIgAkACUAJgAnACgAKQAsACoAKgAsAC0ALQAtAC8A
MAAwADAAMAAvACwALAAqACoAKgArACoAKwApACYAIwAgAB8AIAAgACAAHQAcABsAGgAW
ABYAFQASABQAEwASABAADAALAAsACgAIAAgACAAGAAgACAAHAAYAAwABAAEAAQAAAAAA
AAAAAAIAAgACAAAAAAABAAEAAQABAAAA//////3//f/9//3/AAAAAAAAAAACAAMAAwAD
AAAA//8AAP//AAAAAAEAAQACAAIAAwADAAIAAgADAAQAAgACAAIAAgACAAIAAgABAAEA
AgACAAIAAwACAAEAAQABAAEAAAAAAP////////3////////////+//7//v/+//7//v/+
//7//v/+//7////9//3//f/6//r//P/9//3/+//7//v/+//7//n/+f/5//v/+//7//z/
+v/6//j/+P/4//r/+P/4//j/+f/5//n/+P/4//j/9//3//j/+P/5//n/+f/6//r/+P/4
//f/9f/3//j/+P/3//T/9P/1//X/+P/5//r/+v/5//n/+P/2//b/9v/2//f/9//3//f/
9//2//b/9v/2//b/9f/1//b/9v/5//n/+f/5//r/+v/7//v//P/9//7///////////8B
AAIABAAFAAcABwAHAAYABQAGAAUABAABAP///f/8//z/+v/6//r/+v/8//z/+v/6//j/
+P/4//n/+//7//n/9v/y//L/8f/w//D/7//v/+//8f/y//L/8v/y//T/9P/0//H/8P/v
/+7/8P/w//H/8f/z//P/9P/0//T/8P/u/+//8//w/+7/8P/y/+//8//+/wsAGgAsAEQA
YACAAKAAwADWANIAwgCzAKAAiQBqAE4APAAmAA4ABgAHAAgADAAXACQAKgAoACQAIgAe
ABkAEgANAA4ADQAFAP///f/+//j/8v/w/+3/4//b/9z/3P/b/9j/2P/b/97/3//j/+T/
5//w//f/9//2//X/9P/0//T/9f/1//b/9v/2//X/9f/1//b/9v/2//b/9v/3//f/9//3
//f/9//3//f/9//3//f/9//3//n/+v/7//v/+P/4//j/+f/5//n/+f/5//j/+P/5//n/
+//8//z//f/9//7//v///wEAAQABAAMAAwADAAQABgAFAAYABwAIAAsACwAMAA4AEAAS
ABQAFwAWABcAGgAaAB4AIAAhACIAIgAiACIAJAAlACYAKQArACkAKQArACwALAAsACwA
KwAsACwAKgAqACkAKQAnACcAJgAkACIAIAAdABwAGgAYABkAGAAXABYAEgASABEADgAM
AAsACgAIAAYABQAFAAQABAAEAAQAAgACAAIAAQAAAP3/+//7//v//P/8//z//P/6//r/
+v/4//b/9//3//f/+f/4//f/9//5//n/+f/5//r/+v/6//r/+P/5//n/+f/5//n/+//7
//r/+v/7//v/+v/6//v/+//4//j/+f/6//r/+v/6//r/+v/6//r/+f/5//r/+v/6//r/
+v/6//v//P/7//n/+P/5//n/+f/3//j/+f/6//v/+f/4//f/9v/4//j/+P/4//f/9v/1
//X/9//3//f/9P/0//b/9//3//b/9f/0//P/9P/z//T/9f/z//P/8//0//b/9v/0//T/
8v/0//L/8v/y//P/8//z//L/8v/y//H/8f/y//L/8//x//H/8v/y//L/8v/x/+//7//w
//D/7//v//D/8v/z//H/8f/x//D/8v/z//P/8v/y//L/8v/z//H/8f/x//H/8f/v//H/
8f/x/+//7//u//D/8v/y//L/8v/x//H/8v/y//L/8f/w/+//8f/y//T/9f/4//n/+v/7
//v/+//7//3//v8AAAEAAwADAAMAAgABAP7//f/8//n/9//1//T/9P/2//b/9v/2//T/
9P/y//L/8P/w//D/8f/y//P/8v/w/+z/7P/r/+r/6v/p/+n/6f/p/+r/6v/q/+j/6v/q
/+r/6P/o/+j/6P/o/+j/6f/p/+n/6f/q/+r/7P/s/+r/6//r/+r/6v/q/+r/5//r//b/
AQAOACQAPgBcAH4AogDAAMwAygC8AKkAkgB5AFoAQAA0ACQADAAAAAMACgASABsAJAAo
ACgAJgAiAB4AGwAYABEAEAALAAUAAwAFAAAA+P/2//L/6f/f/93/4P/e/9X/1P/Y/9f/
1v/Z/9//5P/r/+7/7//w//D/8P/w//D/8P/x//H/8P/w//D/7//x//H/8v/y//L/8v/y
//P/8//z//P/8//z//P/8//z//P/8//z//P/8f/y//P/8//0//T/9P/1//X/9f/1//X/
9v/2//f/9//3//j/+P/5//n/+v/6//v/+//7//v//f/9//3//v8AAAEAAgADAAQACQAJ
AAoADAALAAwADQAPABAAEQAUABQAFAAWABcAGAAbABwAHQAgACAAIAAiACMAIQAhACMA
JAAkACQAJAAjACQAJAAiACIAIwAjACEAIQAeABwAGgAYABgAGAAXABYAFQAUABMAEgAQ
ABAADwAMAAwACwAKAAgACAAHAAcABgAEAAQABAACAAAAAAD///7//f/7//v/+//6//r/
+v/6//3//v////7//f/9//z/+//7//r/+f/5//n/+f/5//n/+v/6//r/+v/8//3//f/9
//n/+f/7//v/+v/6//v/+//6//r/+//7//z//P/9//7//f/8//v/+v/8//z//P/7//v/
/P/8//z//f/8//v/+//7//v/+v/6//v/+//7//n/+//7//v/+//6//r/+v/6//j/+P/4
//j/9v/2//b/9//3//f/9//0//T/9v/3//f/+f/5//n/+f/3//X/9f/1//X/9f/1//b/
+P/4//b/9v/2//j/9v/2//T/9f/1//X/9f/2//f/9//1//b/9v/3//b/9f/1//T/9v/2
//X/8//1//b/9v/1//L/8v/z//P/8//z//P/8v/0//X/9f/0//T/9P/0//X/9f/1//X/
9f/1//P/9f/1//P/9f/2//T/9P/0//T/8v/x//H/8P/0//X/9v/3//f/+P/6//v//P/9
//7///////////8BAAAAAgADAAUABgAHAAcABwAEAAMAAgD///3/+//6//r/+v/6//r/
+v/6//r/+P/4//j/+P/4//n/+//7//n/9v/y//L/8f/w//L/8f/x//H/7//w//D/8P/w
//L/8v/y//L/8v/y//L/8v/y//P/8//z//P/9P/0//T/8P/u/+//7//w//D/8P/y//X/
9//+/wsAGgAuAEQAXgB8AJwAuADGAMQAuACnAJAAeQBcAEQANgAoABIAAgAHABAAEgAb
ACgALgAuACwAKAAmACUAIAAZABgAFQALAAsAEwAOAAIA/v8AAPv/7f/n/+j/5v/h/9z/
2v/f/+L/4f/h/+j/8f/0//X/9v/2//b/9v/4//j/+f/5//j/+P/4//f/+f/5//r/+v/4
//j/+P/5//n/+f/5//n/+f/5//n/+f/7//v/+//7//v//P/9//3/+v/6//r/+//7//v/
+//7//z//P/9//3///8AAAAAAQABAAIAAgADAAMAAwADAAUABQAFAAYACAALAAwADQAO
ABAADwAPABAAEwAUABUAFwAYABkAHAAcAB4AIAAhACIAIwAkACUAKAAoACgAKgArACsA
KwAtAC4ALgAuAC4ALQAsACwAKgAqACsAKwApACkAJgAkACIAIAAgACAAHwAeAB0AHAAb
ABoAGgAaABkAFgAUABMAEgAQAA4ADQANAAwACgAKAAoACAAIAAgABwAGAAUAAwADAAMA
AAAAAAAAAAAAAAAAAAD+/wAAAQABAAEA///+//3//f/9//3//f/9//7//v/+//7//v//
///////9//3///////7//v///////v/+///////+//7///8AAAIAAgACAAIAAAAAAAAA
/////wAAAAAAAP///v/9//3///////7//v/////////9//z/+//6//n/+//8//3//v/8
//z//P/8//z//P/8//3//f/9//3/+v/6//z//f/9//v/+//7//v//f/7//v/+//5//n/
+f/6//z//P/6//r/+P/6//j/+P/4//n/+f/5//j/+P/4//f/+f/6//r/+//5//n/+v/6
//r/+v/5//f/+P/6//v/+//4//j/+f/5//j/9//2//T/9v/3//f/9v/2//b/9v/4//j/
+P/4//j/9f/1//b/9v/3//f/9//3//n/+v/8//3/AAABAAIAAwADAAMAAwAFAAYACAAJ
AAsACQAJAAgABwAHAAcABwAFAAEA///+//7/AAAAAAAAAAD+//7//P/8//7//v/+////
/v/9//r/9v/2//b/9f/0//T/8//z//P/8//0//T/9P/0//b/9v/2//T/9P/0//T/9v/2
//f/9//1//X/9v/2//j/9v/2//n/9//0//b/9v/4//v/BQAQAB0ALgBAAFoAegCaALgA
zgDUAMgAugClAIoAbQBQADwALgAaAAQA/v8FAAwAFAAfACgAKgAqACgAJAAeABkAFAAT
ABAACwADAAMAAwAAAPj/9P/2//H/5f/j/+b/4P/b/97/3v/h/+T/5f/p/+7/9f/6//v/
/P/8//z//P/8//z//f/9//z//P/8//v//f/9//7//v/+//7//v//////////////////
//////////////////3//v//////AAAAAAAAAQADAAMAAwADAAYABgAHAAcABgAGAAUA
BQAFAAYABgAHAAsACwALAA0ADQANAA4AEAARABIAEwAUABcAFwAYABoAHQAeAB8AIQAi
ACMAJgAmACYAKAApACoAKwAsAC0AMAAyADIANAA1ADMAMwA1ADYAOAA4ADgANwA0ADQA
MgAyADEAMQAvAC8ALgAsACoAKAAkACQAIwAiAB8AHgAdABwAGgAaABkAFgAWABUAFAAS
ABAADwAPAA4ADAAMAAwACgAKAAoACQAIAAYAAwACAAEAAgACAAIAAgACAAIAAgAAAP7/
///////////+//3//f/9//3//f/9/wAAAAAAAAAAAAABAAEAAQD+//3//v/9//3//v8A
AAEA/v/+//////8AAAAAAQACAAAAAAAAAAAAAAAAAAAA///9//7//v/+//7//v/+////
AwADAAIAAgABAAEAAQD///3//f/9//3//P/8//z//P/8//z//P/8//r/+v/6//v/+//7
//v/+P/4//r/+//7//3//f/9//3//P/5//j/9//1//X/9f/2//f/+P/3//j/+P/6//j/
+P/2//f/9//3//j/+P/4//f/9//4//j/+f/3//f/+P/4//b/9v/1//P/9P/2//f/9//2
//b/9//3//f/9//3//b/9P/3//j/9//2//X/9P/1//X/9v/2//f/9//3//f/+f/6//z/
/f/+////AAABAP///////wEAAAACAAMABQAFAAUABAADAAMAAwADAAEA/f/7//r/+v/6
//r/+v/6//v//P/7//z/+v/6//r/+//5//n/9//0//T/9P/z//L/8P/v/+//7//v//D/
8P/w/+7/8P/w//D/8P/w//D/8P/u/+7/7//v/+//7//w//D/9P/0//L/7//v//D/8P/w
/+7/7f/x//z/CQAYACwAQgBeAIAAngC8ANQA2ADOAL0ApACHAGwASgAyACYAFgACAP//
CAAOABcAJAAsACoAJAAgABwAGwAWAA8ADAALAAMA+//9//r/9P/y//L/7f/j/9v/2P/Y
/9f/1v/Y/9v/3v/h/+P/5v/t//L/8//2//b/9v/2//T/9P/1//X/9v/2//b/9f/1//X/
9v/2//b/9v/2//f/9//3//f/9//5//n/+f/5//n/+f/5//n/+f/6//v/+//4//j/+P/5
//n/+f/5//n/+v/6//v/+//9//7//v//////AAAAAAEAAwADAAMABQAFAAUABgAIAAkA
CgALAAwADwAPABAAEgAVABYAFwAZABgAGQAcABwAIAAiACMAJAAlACYAJwAqACoAKgAs
AC0ALQAtAC8AMAAwADAAMAAvAC8AMAAvADAALgAtACoAKQAoACYAJAAiAB4AHgAdABwA
GQAYABcAFgAWABYAFQASABIAEQAQAA4ACwAJAAgABgAFAAYABwAGAAUABAACAAAAAQD/
///////8//z//P/8//z//P/8//r//P/9//3//f/7//r/+f/5//n/+f/5//n//P/8//z/
/P/6//v/+//7//v/+//9//3/+v/6//v/+//6//r/+//7//r/+v/7//z/+v/6//r/+v/7
//z//f/9//3//v/+//7/+//6//n/+f/5//n/+P/4//v/+//7//n/+//7//v/+//4//j/
+P/4//j/+P/4//j/+v/6//r/+//5//n/+f/2//T/9v/3//f/9f/1//X/9f/2//X/9v/3
//X/9f/1//b/9P/0//L/8v/y//T/8v/y//T/9f/1//X/9P/0//T/8//1//b/9v/3//b/
9f/1//T/9f/2//b/9f/z//T/9P/z//T/9P/1//X/8//z//P/8v/y//P/8//y//T/9P/0
//X/8f/x//T/9P/0//T/9P/z//P/9P/0//X/9f/1//X/+f/6//z//f/8//3//v//////
/////wEAAgAEAAUABwAHAAcABgAFAAQAAwACAP//+//5//j/+P/6//r/+v/6//r/+v/4
//j/+P/4//j/+f/7//v/+f/2//P/8v/w/+7/7//v//D/8f/x//L/8v/y/+7/8P/w//D/
7v/u/+7/7v/u/+7/7//v//H/8f/y//L/8v/y/+7/7f/r/+z/7v/w//L/8//5/wQADQAc
ADIATABsAIgApgDEANIAygC6AKcAkAB3AFoAQgAwAB4AEgAMAAsADgAWACMALgAwACwA
LAAqACgAIwAcABcAGAATAA0ADQANAAYAAAD+//j/7//l/+X/5v/g/9v/2v/c/93/3v/f
/+P/6v/x//T/9//2//b/9v/2//T/9P/1//X/+P/4//j/9//1//X/9v/2//f/+P/5//v/
+f/5//n/+f/3//f/9//3//f/9//3//f/+f/6//v/+//8//z//P/9//v/+//7//v//P/8
//3//f/9//7//v////3//v/+////AgADAAQABwAGAAUABQAGAAkACgALAAwADwAPABAA
EgATABQAFQAXABYAFwAaABoAGwAcABwAHAAeACAAIgAmACYAJgAoACkAKQApACsALAAs
ACwALAArACwALAAqACoAJwAnACUAJQAiACAAHgAcABsAHAAcABwAHQAcABsAGgAYABgA
FwAUABQAEwASABAADgANAA0ADAALAAwADQAMAAsACgAIAAYABQADAAMAAwAEAAQABAAE
AAQABAAEAAIAAgADAAMAAwABAAAA/////wAAAQACAAMAAgACAAIAAgACAAMAAwADAP//
//8BAAEAAQACAAQABQACAAIAAwADAAIAAgADAAQAAgACAAIAAgACAAIAAgABAAMABAAE
AAQAAwACAAEAAQADAAMAAgACAAUABQAFAAMAAwADAAMAAwABAAAA///+/wAAAAAAAAAA
/v/+//7////////////8//v//v8AAAEAAQABAAEAAQD///3//f/9/////////wAAAAAA
AP7//v/+/wAA/v/+//7//////////v/+//7//f///wAAAAABAAAA//////7/AAAAAP//
/f///wAAAAD///z//P/9//3//////////v8AAAEAAQAAAPz//v/+/wAAAAAAAAAA////
/wAAAAD/////////////AAACAAMABQAHAAkACwAJAAkACQALAA4AEAARABMAEwATABIA
EQAQAA8ADgALAAkABwAGAAYABgAGAAYABgAIAAgABgAGAAQABAAEAAUABQAFAAMAAAAA
AAAA///+//z/+//7//v/+//8//z//P/6//z//P/8//3//v///wAA/v/+////////////
AAAAAAAAAAAAAP///f8AAAAAAAACAAcADQAYACcAOABIAF4AegCaALgAzgDSAMgAugCl
AI4AdQBYAEIANgAmABgAFgAZABwAIgAtADgAPAA6ADoAOAA0ADEALgApACgAIwAdABsA
HwAaABIADAAMAAUA///7//j/9P/v/+r/7P/x//T/9f/5//z//f8AAAUACAAIAAgACAAI
AAgACQAJAAoACgAKAAkACwALAAwADAALAAoACQAJAAoACwAMAA0ACwALAAsACwALAAsA
CwALAA0ADgAPAA8ADgAOAA4ADwAPAA8ADwAPABAAEAARABEADwAQABAAEQASABQAFQAX
ABcAFwAXABkAGwAbABwAHgAdAB4AHwAgACUAJQAmACgAJwAoACkAKwAuAC8AMgAyADIA
NAA1ADYANwA4ADkAPAA+AD4AQABBAEAAPwBAAEAAQQBCAEMAQwBCAEIAQABAAD0APQA7
ADsAPAA6ADgANgA1ADYANgA2ADMAMgAxADAALgAuAC0AKgAqACkAKAAmACYAJQAlACQA
JAAiAA==
         </WaveFormData>
      </LeadData>
      <LeadData>
         <LeadByteCountTotal>10000</LeadByteCountTotal>
         <LeadTimeOffset>0</LeadTimeOffset>
         <LeadSampleCountTotal>5000</LeadSampleCountTotal>
         <LeadAmplitudeUnitsPerBit>4.88</LeadAmplitudeUnitsPerBit>
         <LeadAmplitudeUnits>¦ÌV</LeadAmplitudeUnits>
         <LeadHighLimit>2147483647</LeadHighLimit>
         <LeadLowLimit>268435456</LeadLowLimit>
         <LeadID>V4</LeadID>
         <LeadOffsetFirstSample>0</LeadOffsetFirstSample>
         <FirstSampleBaseline>0</FirstSampleBaseline>
         <LeadSampleSize>2</LeadSampleSize>
         <LeadOff>FALSE</LeadOff>
         <BaselineSway>FALSE</BaselineSway>
         <ExcessiveACNoise>FALSE</ExcessiveACNoise>
         <MuscleNoise>FALSE</MuscleNoise>
         <LeadDataCRC32>3903570215</LeadDataCRC32>
         <WaveFormData>
AgACAAIAAgAEAAQABAAEAAMAAgABAAAAAAAAAAAAAAD+//7//v/+//7//v/+//7//P/8
//z//P/8//z//P/8//z//P/8//z//v/+//7//v8AAAAAAAAAAAAAAAAAAAAA///+//3/
/P/9//7///8AAAAAAAAAAAAAAAAAAAAAAAAAAAAAAAAAAAAAAAAAAAAAAAAAAAAAAAAA
AAAAAAAAAAAAAAAAAAAAAAAAAAAAAAAAAAAAAAAAAP7//v/+//7//v/+//7//v/+//7/
/v/+//7//v/+//7//v/+//7//v8AAAAAAAAAAP7//v/+//7//P/8//z//P/9//7///8A
AP///v/9//z//P/8//z//P/+//7//v/+//7//v/+//7//v/+//7//v/+//7//v/+//7/
/v/+//7//v/+//7//v/+//7//v/+//7//v/+//7//v/+//7//v///////////wMABAAF
AAcACQAJAAkACgAIAAkACQAKAAwADQAPABEADwAPABAAEAAQAA8ADgANAA4ADQAMAAwA
CgAKAAkACQAHAAYABQAFAAcABwAHAAcABgAGAAQAAgABAP/////+//3//f/8//z/+v/6
//v/+//9//3//f/9//3//f/9//3////////////+//7//v/+/wAA///+//v/+//8//f/
8v/y//T/+f8BAA0AIAA8AFsAfQCiAMIA3gDrAOkA2QC/AJsAcABBACEADwADAPP/4//f
/+H/3//j/+3/7//r/+j/7P/s/+z/7f/r/+v/7P/s/+v/7P/s/+z/6v/r/+3/7P/q/+7/
8P/u/+7/8P/1//j/+f/4//b/+/8BAAIAAgADAAMAAwAEAAQABQAFAAgACAAIAAcABQAG
AAcABwAJAAkACgAKAAkACAAHAAYACAAJAAoACwAJAAkACQAKAAoACgALAAsACwALAAsA
DAAMAAwADQAOAA4ADgAPABAAEAAQABEAEwAVABUAFgAWABkAGgAaABwAGwAcAB0AHgAd
AB8AIAAhACYAJwAoACkALAAsAC4AMQAxADIANQA3ADcAOgA8ADwAQABCAEQARABDAEQA
RQBGAEYARgBIAEkASQBJAEkARwBFAEQAQgBBAEAAPwA8ADsAOQA3ADUAMQAuAC0AKwAp
ACcAJAAjACEAHgAcABoAGAAWABYAGAAWABMAEQARABAADgANAAwACgAMAAsACgAJAAcA
BwAGAAYABwAHAAgACgAIAAcABwAGAAQABQAFAAQABAAEAAQABAAEAAQAAwADAAUABgAG
AAYABAADAAIAAQADAAMAAwAEAAIAAgACAAIAAwACAAIAAgAEAAUABQAGAAQABAADAAMA
AQABAAEAAgAEAAUABgAGAAcABgAGAAYABQAFAAUABAADAAMABAAEAAIAAgADAAMAAwAD
AAMABAAEAAMAAwACAAAAAAAAAAAAAQAAAAAAAAD//wAAAAD//wEAAgACAAIAAAAAAAAA
////////AAAAAP7//v/8//z//f/+//7//f///wAAAAD+//7//////////f/9//3//f/7
//v/+//6//v//v///////f/9//3//f/8//z//P/8//r/+v/6//r//P/8//z/+//7//v/
+//7//n/+//7//r/+P/4//v/+//4//j/+P/4//j/9v/2//b/9v/5//n/+f/5//v//P/9
////////////AAAAAAEAAQACAAIAAwAFAAcABwAHAAgACAAGAAUABAADAAIAAQAAAAAA
/v/+//3//f/9//z/+//7//n/+f/5//n/+v/6//j/9v/x/+//7//u/+7/7//v//D/7v/u
/+//7//t/+3/7f/t/+3/7f/t/+3/7//v/+//7//y//L/8v/y//D/7//w/+3/6//q/+X/
5P/i/+L/5f/t//f/CgAoAEcAawCQALIAygDZANcAxwCrAIcAYAA3ABMAAwD7/+n/1f/P
/9H/1f/Z/9//4f/h/97/3P/e/97/3f/b/9n/2P/Y/93/4P/e/9r/2v/b/9v/2v/a/9z/
3v/c/9z/3v/f/+D/4f/k/+r/7f/t/+z/7f/v//D/8f/y//L/8//z//T/9P/0//P/8f/y
//P/8//1//X/9v/2//b/9v/2//b/9f/1//X/9f/1//X/9f/2//b/9v/3//f/9//3//f/
+P/4//j/+f/6//z//P/9//7//P/8//3/////////AAAAAAMABAAEAAYACQAKAAsADAAL
AA0ADgAPABIAEwAUABUAGAAYABoAHQAfACAAIwAlACUAKAAqACoALAAuADAAMAAzADQA
NQA2ADQANAA2ADcANwA3ADcANQA1ADQAMgAxAC4ALQAqACkAJwAlACMAHwAeAB0AGwAZ
ABUAEgARAA8ADgAMAAoACAAGAAYACAAGAAMAAQABAAAAAAD///7//P/+//3//P/7//v/
+//6//r/9//3//j/+v/4//f/9//2//b/9//3//b/+P/4//j/+P/2//b/9f/1//X/9v/2
//b/9//3//f/9//3//f/9//4//b/9v/2//b/9//2//b/9v/0//X/9f/2//j/+P/3//f/
9//3//f/+P/4//n/+v/6//j/9v/1//T/9f/1//X/9P/1//X/9v/2//b/9v/3//f/9f/1
//X/9v/2//X/9f/0//T/9P/0//T/8//y//L/8v/z//T/9P/z//P/9P/0//T/9v/2//b/
9f/z//P/9P/0//T/9P/y//L/8f/y//L/8f/z//T/9P/y//D/8f/x//H/8//z//P/8//x
//H/8f/w//L/9P/0//P/8//z//P/8//y//L/8v/y//D/8P/w//D/8P/w//D/7//v/+//
7//v/+//8f/x//D/8P/u/+3/8f/w/+7/7v/u/+7/8P/w//D/8P/v/+//7//v//H/8v/z
//X/9//3//f/+P/4//n/+f/6//r/+//9/////////wAAAAD+//3//P/7//r/+f/4//j/
9v/2//X/9f/z//L/8f/x//P/8//z//P/9P/0//L/8P/t/+v/6//q/+n/6f/o/+j/6P/o
/+n/6f/n/+f/5//n/+n/6f/p/+n/5//n/+f/5//o/+j/6P/o/+j/6f/o/+X/5f/k/+P/
3v/c/9r/2//h/+v//v8YADcAVQB4AJoAsgC/AL8AswCdAHsAVAAvAA8A/f/3/+f/0//N
/83/y//R/9n/2//Z/9b/1v/a/9j/0//T/9X/0v/S/9X/2P/U/9D/0v/T/9P/1P/S/9T/
1v/W/9L/0v/R/9j/3//e/+D/5f/n/+b/5v/n/+f/5//o/+j/6f/p/+r/6v/q/+n/5//o
/+n/6f/r/+v/7P/s/+z/7P/s/+z/7f/t/+3/7f/t/+3/7f/u/+7/7v/v/+//7//v/+//
8P/u/+7/7//w//D/8P/x//L/8v/y//P/9f/3//f/+P/4//n/+v/6//z///8AAAEAAgAB
AAMABAAFAAgACQAKAAsADgAOABAAEwATABQAFwAZABkAHAAeAB4AIAAiACQAJAAlACYA
JwAoACgAKAAqACsAKwArACsAKQApACgAJgAlACQAIwAgAB8AHQAbABkAFQAUABMAEQAP
AA0ACgAJAAcABgAEAAIAAAD+//7/AAD+//3/+//7//r/+P/3//b/9P/0//P/8v/x//P/
8//y//L/8f/x//L/9P/y//H/8f/w//D/8f/x//D/8P/w//D/8P/w//D/7//v//H/8v/y
//L/8f/x//H/8f/v/+//7//w//L/8v/y//L/7//u/+7/7v/w//H/8f/y//L/8v/x//H/
8f/x//H/8v/w//H/8v/y//H/8P/w//D/8//z//P/8v/x//H/8v/y//L/8v/z//P/8//z
//P/9P/y//H/8f/w//L/8v/y//L/8//y//L/8v/x//L/8v/x//H/8v/y//L/8P/w//D/
7//y//P/9f/2//T/9P/y//L/8//0//T/8//x//L/8v/w//L/8//z//P/8f/x//H/8f/z
//P/8//y//D/8v/y//H/8v/z//T/9f/y//L/8v/y//T/9P/0//T/9P/0//T/8//x//H/
8f/x//X/9f/1//b/9P/0//T/9P/y//L/8v/y//X/9f/1//X/9//4//n/+//9//3//f/+
/wAAAQABAAIABAAFAAcACQAJAAkACgAKAAkABwAFAAMABAADAAIAAgAEAAQAAwADAP//
/v/9//3//f/9//3//f/8//z/+v/4//b/9f/2//b/9f/1//T/9P/0//T/9f/1//P/8//z
//P/8//z//P/8//1//X/9f/1//b/9v/2//b/9v/3//T/9//1//T/8//u/+j/7P/1////
CQAcADgAVwB7AKAAvADSANsA0wC9AJ8AewBSACsAEQADAPf/6f/d/9n/2//d/9//5//p
/+X/6P/s/+z/6P/n/+f/5f/k/+T/5//o/+b/4v/k/+n/6f/m/+T/5v/o/+r/6v/o/+v/
7v/v//L/+P/7//v//v/8//3//f/9//z//P/9//3///8AAAEAAQD//wAAAQABAAEAAQAC
AAIAAgACAAIAAgADAAMAAwADAAMAAwADAAQABgAGAAcABwAFAAUABQAGAAgACAAJAAoA
CgAKAAsADAAMAAwADQAPAA8ADwAQABAAEQASABIAFAAVABYAFwAYABoAHQAfACEAJAAl
ACYAJwAoACgAKgAtAC0ALgAxADMAMwA2ADgAOAA6ADwAPgA+AD0APgA/AEAAQgBCAEQA
RQBFAEUARQBDAEIAQAA9ADsAOwA7ADkAOQA1ADMAMQAtACsAKwAqACkAJwAkACMAIQAe
ABwAGgAYABQAFAAWABQAEwARABEAEAAOAA0ADAAKAAsACwALAAsACQAJAAgACAAFAAUA
BgAIAAcABwAIAAgACAAJAAkACAAGAAYABgAGAAQABAADAAMABQAGAAYABgAGAAcACAAJ
AAYABQAEAAQABAAEAAQABAAGAAYABwAIAAYABwAHAAgACgAKAAkACQAJAAkACQAKAAgA
CQAKAAoACQAIAAgACAAJAAkACQAIAAUABQAGAAYABgAGAAcABwAHAAcABwAIAAgABwAH
AAYABgAGAAYABgAHAAYABgAGAAUABgAGAAUABQAGAAYABgAEAAQABAADAAQABQAHAAgA
BgAGAAQABAAFAAYABgAFAAUABgAGAAQABAAFAAUABQAFAAUABQAFAAUABQAFAAQABAAG
AAYABQADAAMAAwADAAAAAAAAAAAAAwAEAAUABgAEAAQABAADAAMAAwADAAMAAwADAAMA
AgACAAIAAgACAAIAAgACAAIAAgAFAAUABQAFAAUABgAHAAkACQAJAAkACgAKAAsACwAM
AA4ADwARABMAEwATABQAFAAUABMAEgARABAADwAOAA4ADAAMAAsACwAJAAgABwAHAAcA
BwAHAAcACgAKAAgABgACAP///v/8//v/+//6//r//P/8//3//f/9//3//f/9//z/+//6
//n/+f/5//n/+f/8//z//P/8//z/+f/2//n/+//2//P/8v/w/+7/7//3/wEAEAAmAEUA
aQCMALAA0ADlAOkA4QDNAKkAggBVAC8AFQAFAPX/6f/f/9n/2f/b/+P/6f/p/+b/5v/o
/+b/4//j/+X/6P/k/+P/5P/m/+b/5P/l/+X/4v/g/+L/5P/m/+b/6P/p/+r/6//u//D/
8f/3//7//f/9//z/+//8//z//f/9//7//v/+//3//f/+///////9//3//v/+//7//v/+
//7////////////9//3//f/+/wAAAAABAAEA////////AAACAAIAAwAEAAIAAgADAAQA
BAAEAAUABwAJAAkACgAKAA0ADgAOABAADwAQABEAEgARABMAFAAVABgAGQAaABsAHwAg
ACMAJwAlACYAKQArAC0AMAAyADIAMwA0ADUANAA3ADgAOQA6ADoAOgA8AD0APQA9AD0A
OwA7ADoAOAA3ADYANQAyADEALwAtACsAJwAiACEAHwAdAB0AGgAZABcAFAASABAADgAK
AAoADAAKAAUAAwADAAIAAwADAAMAAgAEAAMAAgABAP7//f/7//r/+//7//z//v/8//v/
+//6//j/+f/5//j/+P/4//j/+P/4//j/9//3//n/+v/6//r/9//3//f/9//5//n/+f/6
//r/+v/6//r/+f/4//j/+P/2//f/9//4//j/+P/3//f/9//3//f/+P/2//f/+P/4//j/
+P/5//r/+v/5//j/9v/3//f/+P/4//j/+P/5//n/9f/1//X/9v/4//f/9//2//T/9P/0
//T/9f/0//T/9P/1//b/9v/1//P/9P/0//T/9v/2//b/9f/z//P/9P/0//T/9P/y//L/
8//0//T/8//z//T/9P/y//D/8f/x//H/8f/x//H/8f/x//H/8f/w//D/8v/y//H/7//v
/+//7//v//D/8f/y//D/8P/w//D/8P/w//D/7//v/+//7//v/+3/7//v/+7/7P/s/+3/
7f/v/+3/6//s/+7/7v/u/+7/7v/u/+7/7v/u/+3/7f/t/+3/7f/u/+//8f/1//X/9f/2
//T/9f/1//b/+P/5//v//f/9//3//v/+//z/+//6//n/+P/3//b/9v/2//b/9f/1//P/
8v/x//H/7//v/+//7//x//L/8f/w/+3/6//r/+r/5//n/+b/5v/m/+b/5//n/+X/5f/l
/+X/5f/l/+X/5f/l/+X/5f/l/+b/5v/m/+b/5v/n/+b/5//n/+L/3//e/9r/2P/b/+P/
6//2/xAALwBPAHQAmgC4AMUAyQDBAKkAhQBeADcAFQADAPf/4//R/83/zf/L/8//0f/T
/9f/2P/W/9b/1v/V/9P/0//S/9D/0//U/9T/0v/S/9P/0//Q/9D/1P/W/9T/1P/W/9X/
1v/Z/9z/4P/j/+X/6P/m/+f/5//n/+j/6P/p/+n/6v/q/+r/6f/p/+r/6//r/+v/6//s
/+z/7P/s/+z/7P/t/+3/7f/t/+3/7f/t/+7/7v/u/+//7//v/+//7//w//D/8P/x//L/
8v/y//P/9P/y//L/8//1//f/9//4//j/+f/6//r//P/7//z//f/+/wEAAwAEAAUACgAL
AAwADQAPAA4ADwARABMAFAAXABkAFwAaABwAHAAeACAAIgAiACMAJAAlACYAJgAmACgA
KQApACkAKQAnACkAKAAmACUAJAAjACAAHwAdABsAGQAVABQAEwARAA8ACwAIAAcABQAE
AAIAAAD+//z//P/+//z/+f/3//f/9v/2//X/9P/y//L/8f/w/+//7//v/+7/7v/r/+v/
7P/u/+3/7f/u/+7/7P/t/+3/7P/s/+z/7P/s/+z/7P/r/+v/6//s/+z/7P/t/+3/7f/t
/+v/6//r/+z/6v/q/+r/6v/r/+r/6v/q/+z/7f/t/+7/7f/s/+r/6f/r/+v/6//s/+r/
6//s/+z/7f/s/+z/7P/t/+3/7f/s/+v/6//s/+z/7P/s/+3/7f/r/+v/6//s/+z/6//r
/+r/6v/q/+r/6v/r/+r/6v/q/+n/6v/q/+n/6//s/+z/7P/q/+r/6v/p/+n/6f/q/+r/
7P/s/+r/6v/p/+r/6v/p/+n/6v/q/+j/6v/r/+v/6//p/+n/6f/p/+n/6f/p/+j/6v/s
/+z/6//r/+v/6//r/+r/6v/q/+r/6v/q/+r/6v/q/+r/6v/p/+f/5//n/+f/6P/r/+z/
7P/s/+z/7f/t/+n/6f/q/+r/6v/q/+r/6P/o/+j/6P/q/+v/7P/t/+//8P/x//P/9f/1
//X/9v/0//X/9f/2//b/9//5//v//P/9////AAD+//3//P/7//r/+f/4//j/+P/4//f/
9//3//b/9f/1//X/9f/1//X/9v/2//T/8v/v/+3/7f/s/+v/6//q/+r/6P/o/+n/6f/q
/+v/7P/t/+3/7f/t/+3/7//v/+//7//u/+7/7v/u/+7/6//q/+v/6//q/+n/5P/k/+T/
5f/p//P/AgAaADcAVQB4AJwAtgDHAMsAwwCvAI0AZgA/AB0ACQD//+//2//V/9f/1//X
/9//5f/j/+D/4P/i/+L/4f/b/93/3v/a/93/6P/m/97/3v/j/+H/3P/c/97/3v/c/97/
3v/j/+b/5f/k/+r/8f/x//L/9P/1//X/9f/4//j/+f/5//j/+P/4//f/9//4//n/+f/5
//n/+v/6//r/+v/6//r/+//7//v/+//7//v/+//8//z//P/9//3//f/9//3//v/8//z/
/f/+//7//v///wAAAgACAAMABQAHAAcACAAIAAoACgAJAAoADQAOAA8AEAARABMAFAAV
ABcAFwAXABcAHAAcAB4AIQAjACQAJwApACkALAAuAC4ALgAwADIAMgA1ADYANwA4ADYA
NgA4ADkAOQA5ADkANwA5ADgANgA1ADYANQAyADEALwAtACsAJwAmACUAIwAhAB8AHAAb
ABkAFwAWABUAFAAQABAAEgAQAA0ACwALAAoACgAJAAgABgAGAAUABAADAAMAAwACAAIA
AQABAAIABAACAAEAAQAAAAAAAQABAAAAAAAAAAAAAAAAAAAA//////3//v/+//7/////
//////////////8AAP7//v/+//7//v/+////AAAAAAEAAQACAAIAAgABAAEAAQABAAEA
AgAAAAEAAgACAAEAAAAAAAAAAQABAAEAAAABAAEAAgACAAEAAAAAAP//////////AAAA
AP/////+////AAABAAIAAQAAAAAAAAD//wAAAAD/////AAAAAAAAAAAAAAAA///9//3/
/v/+/wAAAAD+//7///8AAAAA/////wAAAAD+//z//f/9//3//v///wAAAQAAAP///v/8
//z//v/+//3//v///wAAAQD+//7//v/+//z//P/8//z//v/+//7//f/9//3//f/+//7/
/v/+//7//v/+//7//v/9//3//f/9/wEAAgADAAUABwAHAAcACAAKAAsACwAMAAwADQAP
ABEAEAAPAA8ADgAPAA8ADwAPAAwACwAKAAoACwAMAAwADQAJAAgABwAHAAcABwAHAAcA
CAAIAAYABAD///3//f/8//v/+//6//r/+v/6//v/+//8//3//v//////////////////
///////+//7//v/+/wAA//8AAAEA///6//n/9v/0//b/+/8FABEAJABCAGUAiQCwANAA
5gDvAO0A3QC7AI8AYAA3ABkACQD//+v/3f/d/9//4f/l/+n/7f/t/+z/6v/q/+r/6//r
/+v/6v/o/+v/7P/s/+z/6v/t/+//7P/s//D/7v/u//L/8v/z//b/9//6//7///8BAAQA
BAAFAAUABQAIAAgACQAJAAgACAAIAAcABwAIAAkACQALAAsADAAMAAwADAAMAAwACwAL
AAsACwALAAsACwAMAAwADAANAA0ADQANAA0ADgAPABAAEgAUABQAFAAVABYAFQAUABQA
FQAXABcAGAAYABsAHAAcAB4AHwAgACEAIgAlACcAKAApACoAKwAsAC0AMgAyADQANwA5
ADoAPQA/AD0AQABCAEIARABGAEgASABLAEwATQBOAEwATABOAE8ATwBPAE8ATQBNAEwA
SgBJAEoASQBGAEUAQQA/AD0AOQA2ADUAMwAxAC0AKgApACcAJgAkACIAIAAeAB4AIAAe
ABsAGQAZABgAGAAXABYAFAAWABUAFAATABEAEQAQABAADwAPABAAEgAQAA8ADwAOAAwA
DQANAAwACgAKAAoACgAMAAwACwALAAsADAAMAAwADQANAA0ADQAKAAkACAAIAAsADAAN
AA4ACwAKAAoACgAKAAsACwAMAA4ADgANAA0ACwALAAsADAAKAAsADAAMAAwADAANAA4A
DwAPAA8ADgANAA0ADgAOAAwADAANAA0ACQAJAAkACgAMAAsACwAKAAwADAAMAAwACwAK
AAoACgAKAAoACQAHAAkACgAKAAoACQAIAAcABQADAAMABAAEAAUABgAFAAYABwAIAAgA
BwAFAAYABgAEAAQABQAFAAUABQAFAAUABQAFAAUABQAEAAIABAAEAAMABQAFAAUABQAE
AAQABAAEAAYABgAGAAYAAgAEAAYABAAEAAQABAACAAIAAgACAAMAAwADAAMABQAGAAcA
CQALAAsACwAMAAoACwALAAwADAANAA8AEQARABEAEgASABQAEwASABEADgANAAwADAAM
AAwACwALAAsACgAJAAkABwAHAAcABwAIAAgABgAEAAMAAQABAAAA/f/9//z//P/8//z/
/f/9//v/+//7//v/+//7//v/+//7//v/+//7//r/+v/6//r//v////z/+f/5//j/9//0
//D/7P/v//f///8MACQAQwBlAIoArADMAOMA7QDpANUAsQCEAFsAMQAPAAMA+//j/9f/
2//b/9v/4f/n/+n/6P/k/+b/6v/p/+X/4//m/+L/4f/k/+T/4v/k/+X/5f/i/+D/4P/i
/+T/5v/o/+n/6v/v//D/8v/3//n/+v/8//3//f/9//z//P/9//3//P/8//z/+//9//7/
//////3//f/+//7//v/+//7//v///////////////////wAAAAAAAAEAAQABAAEAAQAC
AAAAAAABAAIAAgACAAMABAAGAAYABwAJAAcABwAIAAgADQAOAA4AEAAPABAAEQASABUA
FwAYABkAGgAbABwAHQAiACIAJAAnACUAJgApACsALQAwADIAMgA0ADYAOAA4ADkAOgA7
ADwAPAA8AD4APwA/AD8APwA9AD4APgA9AD0AOwA5ADUAMwAxAC8ALQApACYAJQAjACEA
HQAaABkAFwAVABQAEwASAA4ADgAQAA4ACgAHAAYABAADAAMAAwACAAIAAQAAAP//////
//7//v/9//3//v8AAAAA//////7//v///////v/8//z//P/8//z//P/7//v/+//8//z/
/P/7//v/+//7//3//f/9//7//P/8//z//P/7//r/+v/6//r/+//7//z//P/8//v/+//9
//3//f/+//7///8AAAAA/f/8//z//P/8//v/+v/4//r/+//9//7//P/8//3//f/5//n/
+f/6//r/+f/5//j/+f/6//v//P/7//r/+v/6//n/+v/6//n/+f/6//r/+v/6//r/+v/5
//n/+f/6//r/+P/4//b/9v/3//j/+P/3//n/+v/6//j/9v/3//f/9//3//f/9//3//f/
9//3//b/+P/6//r/+f/3//f/9//3//j/+P/4//j/9//2//X/9P/2//b/9v/1//X/9f/1
//X/8//z//b/9v/2//b/9v/2//b/9v/2//f/9//3//f/+//8//3///////////8AAAAA
AQABAAIAAgADAAUABwAHAAcACAAIAAYABQAEAAMAAgABAAAAAAACAAIAAQABAP///v/9
//3/+//7//v/+//+//7//P/6//X/8//z//L/8//z//L/8v/y//L/8//z//P/8//z//P/
8f/x//H/8f/v/+//7//v//H/8v/z//T/9P/x/+7/7f/r/+r/6f/q/+j/6P/t//X//f8K
ACIARQBlAIQApgDCAM8A0QDDAKkAhQBiAD0AHQAFAPn/7//j/9n/1//Z/93/4//j/+P/
5P/k/+b/5P/f/93/3//g/+D/4//i/+L/4P/g/+H/3//c/97/4P/g/+D/4P/g/+H/4v/j
/+b/7P/v//H/9P/0//X/9f/1//T/9P/1//X/9v/2//b/9f/1//b/9//3//n/+f/6//r/
+P/4//j/+P/3//f/9//3//f/9//3//j/+v/6//v/+//7//v/+//8//r/+v/7//z//P/8
//3//v/+//7///8BAP////8AAAAABAAGAAcACgAKAAoACgAKAAsADQAOAA8AFAAVABYA
FwAaABoAHAAfAB0AHgAhACMAIQAkACYAJgAqACwALgAuAC8AMAAxADIAMgAyADQANQA1
ADUANQAzADEAMAAuAC0ALgAtACoAKQAlACMAIQAdABwAGwAZABcAFwAUABMAEQAQAA4A
DAAKAAYABgAIAAYAAwABAAEAAAD////////+//7//f/8//v/+f/5//j/+P/5//n/+v/8
//r/+f/5//j/+P/5//n/+P/2//b/9v/2//j/+P/3//f/9//4//j/+P/3//f/9//3//X/
9f/1//b/+P/4//j/+P/3//b/9v/2//b/9//3//j/9v/2//X/9f/3//f/9//4//j/+f/6
//r/+f/4//j/+P/3//f/9//2//f/9//4//j/+P/4//n/+f/1//X/9f/2//j/9//3//b/
9P/0//T/9P/1//T/9P/0//f/+P/4//f/9//4//j/+P/2//b/9v/1//f/9//4//j/+v/6
//j/+P/3//j/+P/3//f/+P/4//b/+P/5//n/+f/5//n/+f/5//f/9//3//b/+P/6//r/
+f/5//n/+f/5//b/9v/2//b/+P/4//j/+P/6//r/+v/5//X/+f/6//r/+v/6//r/+v/6
//r/+v/7//v/+//7//z//P/8//3/AgADAAQABgAFAAUABAAEAAUABwAKAA0ADQANAA4A
DgAOAA0ADAALAAoACQAIAAgABgAGAAUABQAFAAQAAwADAAUABQAFAAUABgAGAAQAAgAB
AP/////+//v/+//6//r//P/8//3//f/7//v/+//7//3//f/9//3//f/9//3//f/+//7/
/v/+//7//f/+//3/+//8//n/9v/2//j//f8FABEAJAA8AFkAeQCeAL4A0gDbANkAywCt
AIcAYgA9AB8AEwALAP3/8f/r/+f/5//r//P/9//1//b/9v/0//b/9f/z//X/9P/y//X/
+v/4//b/9v/1//X/9v/2//j/+P/4//b/+P/9//7///8EAAQAAwADAAgACQALAAwADQAO
AA4ADwAPABIAEgASABEAEQASABMAEwARABEAEgASABQAFAAUABQAEwATABMAEwAVABUA
FQAWABgAGAAZABkAFwAXABcAGAAaABoAGwAcABwAHAAdAB4AHAAcAB0AHwAgACEAIwAk
ACUAJgAmACgAKwAsAC0ALgAvADEAMgAzADgAOQA6ADsAPQA8AD0APwBBAEIARQBHAEcA
SgBMAEwATgBQAFIAUgBVAFYAVwBYAFYAVgBYAFkAWgBbAFwAWwBbAFoAWABXAFYAVQBS
AFEAUQBPAE0ASQBIAEcARQBDAEMAQAA/AD0AOgA4ADYANAAyADIANAAyADEALwAvAC4A
LgArAA==
         </WaveFormData>
      </LeadData>
      <LeadData>
         <LeadByteCountTotal>10000</LeadByteCountTotal>
         <LeadTimeOffset>0</LeadTimeOffset>
         <LeadSampleCountTotal>5000</LeadSampleCountTotal>
         <LeadAmplitudeUnitsPerBit>4.88</LeadAmplitudeUnitsPerBit>
         <LeadAmplitudeUnits>¦ÌV</LeadAmplitudeUnits>
         <LeadHighLimit>2147483647</LeadHighLimit>
         <LeadLowLimit>268435456</LeadLowLimit>
         <LeadID>V5</LeadID>
         <LeadOffsetFirstSample>0</LeadOffsetFirstSample>
         <FirstSampleBaseline>0</FirstSampleBaseline>
         <LeadSampleSize>2</LeadSampleSize>
         <LeadOff>FALSE</LeadOff>
         <BaselineSway>FALSE</BaselineSway>
         <ExcessiveACNoise>FALSE</ExcessiveACNoise>
         <MuscleNoise>FALSE</MuscleNoise>
         <LeadDataCRC32>657922147</LeadDataCRC32>
         <WaveFormData>
AAAAAAAAAAAAAAAAAAAAAP7//v/+//7//v/+//7//v/8//z//P/8//z//P/8//z//P/8
//z//P/6//r/+v/6//r/+v/6//r//P/8//z//P/+//7//v/+//7//v/+//7//f/8//v/
+v/7//z//f/+/wAAAAAAAAAA/v/+//7//v8AAAAAAAAAAAAAAAAAAAAAAAAAAAAAAAAA
AAAAAAAAAAAAAAAAAAAAAgACAAIAAgAAAAAAAAAAAAAAAAAAAAAA/v/+//7//v/+//7/
/v/+//7//v/+//7/AAAAAAAAAAAAAAAAAAAAAP7//v/+//7//v/+//7//v8AAAAAAAAA
AP///v/9//z//v/+//7//v8AAAAAAAAAAAAAAAAAAAAAAAAAAAAAAAD+//7//v/+//7/
/v/+//7//v/+//7//v/+//7//v/+/wAAAAAAAAAA/v/+////AAAAAAAAAAABAAMABAAF
AAYACQAKAAoACwAJAAoACwALAAsADAANAA8AEAAQABEAEQARABEAEQAQABAADwAPAA8A
DwAPAA8ADwAMAAwACgAKAAwADAANAA0ADAALAAgABQADAAIAAwADAAIAAQABAAEAAQAA
AP///f/+////AQACAAIAAgABAAEAAQABAAEAAQACAAMAAwADAAMAAwAEAAAAAAABAPv/
9v/z//X/+f8DAA8AJABCAGQAigCtANAA7AD6APgA5wDJAJ8AbgA7ABkABgD9/+//3f/a
/9v/1//Z/9//4//f/9v/3//i/+L/4v/i/+L/5P/j/+X/5f/l/+f/5f/n/+z/7v/u//L/
9v/1//T/+P/+/wAAAQD/////AwAKAAoACQAJAAkACQALAAwADQANAA4ADgAOAA4ADgAP
AA8ADwAQABAAEQARAA8ADwAPAA8AEAARABMAFAAUABQAFQAWABQAFAAVABUAFgAWABcA
GAAYABgAGQAaABgAGgAbABsAHQAeAB4AIAAfAB8AIAAiACUAJwAoACkAKAApACoAKwAt
AC4AMAAzADUANwA3ADoAPQA+AEAAQwBCAEMARgBIAEoATABNAE0AUQBTAFUAVwBVAFUA
VwBXAFkAWQBbAFsAWQBZAFkAVwBWAFUAUgBRAFEATgBMAEkARQBCAD8AOwA5ADcANAAz
AC8ALQArACgAJAAiACEAHwAfAB8AHQAbABcAFgAWABUAFAATABIAEAASABIAEQAQAA8A
DwAQABAAEAAPAA8AEAAQABAADwANAAsADAAMAAwADAANAA0ACwALAAsACgAKAA0ADQAN
AA0ADAALAAsACgAJAAkACQAKAAoACgAKAAoACQAJAAkACQAKAAoACwALAAsACwALAAsA
CQAJAAkACQAKAAsADQAOAA4ADQANAA0ADAAMAAwADAAKAAoACgAIAAYABwAIAAgACAAI
AAkACQAJAAkACQAIAAYABgAGAAYABgAGAAYABQAFAAUABQAFAAcACAAJAAoACQAHAAYA
BQAHAAcABwAHAAUABQAFAAQABAAFAAUABAAGAAcABwAGAAQABAAEAAQAAwADAAMAAwAC
AAIAAgACAAMABQAGAAcABgAFAAQAAwABAAEAAgACAAIAAgACAAIAAgADAAMAAQABAAEA
AQABAAIAAgADAAMAAAAAAAIAAgAAAAAAAAAAAAAA/v/+////AAAAAAAAAAABAAMABAAF
AAYABQAGAAYABwAHAAgACQAJAAkACgALAA0AEAAQABEAEQAQAA8ADgAMAAoACQAJAAkA
BwAHAAcABwAFAAYABQAGAAQABAAFAAUAAwADAAEA///8//r/+v/5//r/+f/5//n/+v/6
//r/+f/3//f/+P/4//j/+P/3//f/+f/5//n/+f/6//v/+//7//f/+f/4//b/8v/x/+3/
7P/p/+n/6//x//v/EAAwAFIAeACdAL4A2gDmAOYA0wCzAI0AYgA1ABEA/v/3/+f/0f/K
/83/zf/R/9X/1//V/9P/0f/U/9b/1P/U/9T/0v/V/9n/2//Z/9n/2f/b/97/3v/g/+T/
5v/n/+j/6v/q/+z/7f/v//X/9//0//T/9v/3//j/+f/5//r/+//7//z//P/8//z//P/9
//3//f8AAAAAAQABAAEAAQABAAEA/////wAAAAAAAAAAAQACAAIAAgADAAMAAgACAAMA
BAAEAAQABQAGAAgACgALAAsACwAMAAwADgANAA0ADgAQAA8AEQASABMAFQAXABkAGwAb
ABwAHgAhACMAJQAlACgAKQAqACwALwAwADEANAA2ADgAOgA7ADsAPQA/AEEAQwBFAEUA
RwBHAEUARQBHAEcARwBHAEcARQBEAEMAQAA/AD0AOgA4ADUAMwAwAC0AKQAnACUAIgAh
AB0AGwAZABYAFAASABEADwANAA0ACwAJAAcABgAGAAUABAADAAIAAAACAAIAAQAAAP//
//8AAAAA/P/7//v//P/+//7//f/7//v//P/8//z//P/9//3/+//7//v/+v/6//n/+f/5
//n/+//7//z//P/7//v/+//8//r/+v/6//r/+f/5//n/+f/6//r/+//7//v/+//7//v/
+f/5//n/+f/7//v//P/8//v/+f/4//f/+v/6//r/+v/8//z//P/6//r/+//8//z/+P/4
//n/+f/5//n/+f/4//j/+P/4//j/9v/2//b/9f/3//f/9//3//j/+P/4//j/+P/3//f/
9//1//X/9f/1//f/9//3//b/9P/1//X/9P/0//X/9f/0//L/8v/y//L/8//z//P/8//y
//L/8v/y//L/8//z//P/8//z//P/8//v/+//8P/w//D/8P/w//D/8P/x//H/7//v/+//
7//v//D/8P/x//H/7v/s/+7/8P/u/+z/7P/s/+z/7P/s/+3/7v/s/+z/7P/t/+//8P/x
//L/8//0//T/9f/z//T/9f/1//X/9v/3//n/+v/6//v/+//7//v/+//6//b/9f/1//X/
8//z//P/8//w//D/7v/u/+7/7v/v/+//7//v/+3/6//m/+T/5P/j/+T/4//j/+P/4v/i
/+L/4f/h/+H/4v/i/+L/4v/h/+H/4f/h/+H/4f/i/+P/4//j/9//4f/g/97/3v/d/9n/
1v/T/9H/z//V/+H/8v8OADAAUABzAJgAsgC+AMAAswCXAG8ARgAfAP3/6P/h/9H/v/+4
/7X/s/+3/7v/vf+7/7n/uf+8/7z/uP+4/7r/uP+5/7//wf+9/7v/vf+//8L/xP/C/8b/
yv/L/8j/yP/I/87/1f/V/9X/2//c/9z/2//b/9v/2//d/97/3//f/+D/4P/g/+D/3//f
/97/3f/f/+D/4v/j/+H/4f/h/+H/4//j/+T/5P/i/+L/4//k/+b/5v/n/+f/5v/m/+f/
6P/m/+b/5//o/+j/6v/r/+v/6//s/+z/7v/x//H/8v/0//P/9f/2//f/+v/7//z//f/9
//7/AAADAAMABQAFAAgACwAMAA4AEQASABMAFgAYABoAHAAdAB0AHwAhACMAJQAjACMA
JQAlACUAJQAnACcAJwAnACcAJQAkACMAIAAfACEAHgAcABkAFwAUABEADQALAAkABgAF
AAEA///9//r/+v/4//f/9f/x//H/7//t/+z/7P/t/+3/6v/p/+j/5v/m/+b/5f/k/+X/
5f/m/+b/5v/l/+X/5v/m/+b/5f/j/+P/5P/k/+T/5P/l/+X/4//j/+P/4v/i/+X/5f/l
/+X/5f/l/+b/5v/l/+X/5f/m/+b/5v/m/+b/5f/l/+X/5f/m/+b/5//n/+n/6f/p/+n/
6f/p/+n/6f/p/+n/6v/q/+j/5//n/+f/6v/q/+r/6v/q/+r/6v/o/+j/6f/q/+r/6f/q
/+z/7f/r/+v/6//q/+z/7P/s/+z/7P/s/+z/6//r/+v/6//r/+z/7P/s/+z/6v/p/+n/
6f/s/+3/7v/v/+7/7f/s/+r/7P/t/+3/7P/s/+3/7f/s/+7/7v/u/+7/7f/t/+3/7f/t
/+7/7//w/+7/7//v/+//8f/x//H/8f/v/+//8P/w//D/8P/w//D/8P/x//H/7//v/+//
7//v//L/8v/z//T/8v/y//L/8v/w//D/8f/y//T/9P/0//X/9//4//n/+v/5//r/+v/7
//v//P/9//3///8AAAEAAwAGAAYABwAHAAYABQAEAAIAAQABAAIAAwADAAMAAwADAAAA
AAD+//7/AAAAAAEAAQAAAP///P/5//f/9v/3//f/9v/1//X/9f/0//T/9P/z//P/8//0
//T/9P/0//P/8//0//X/9v/3//b/9//3//f/9//1//T/9v/2//X/8//u/+f/6//z//v/
BwAcADwAXgCCAKkAyADeAOgA4ADJAKUAeQBOACUABQD2/+3/4f/T/9D/0f/P/9H/1f/X
/9X/1//b/9r/2v/Y/9j/2P/Y/9n/3f/d/9v/2f/d/+P/5v/k/+T/6P/o/+n/7P/s/+7/
8v/z//f//f/9//7/AAD/////////////AAABAAEAAwAEAAUABgAFAAUABAADAAQABAAF
AAUABwAHAAcABwAHAAcACAAIAAgACAAJAAoADAAMAA0ADQAKAAoACwAMAA4ADgAPABAA
EAASABMAEwATABQAFAAWABcAFwAYABoAGwAdAB4AHwAeAB8AIAAhACUAJgAoACsALwAx
ADEANAAzADQANgA5ADoAOwA+AEAAQgBEAEUARQBJAEsATQBPAE4ATQBOAE0ATgBPAFIA
UwBRAFEAUQBPAEwASwBIAEcASABGAEUAQwA/ADwAOQA1ADUAMwAwAC8AKwApACcAJAAg
AB4AHQAbABsAGwAZABcAEwASABIAEQASABEAEAAOAA8AEAAQABAADgANAA0ADAAMAAsA
CwAMAA4ADgANAAsACwAMAAwADAAKAAsACwAJAAkACQAIAAgACwALAAsACwALAAsADAAM
AAoACQAIAAgACgAKAAoACgAKAAsADAANAAwADAANAA0ADQANAA0ADQANAA0ADQANAA0A
DQAOAA4ADgANAA0ADQAOAA4ADgAOAAwADAAMAAoACgALAAwADAAMAAwADQANAA0ADQAN
AAwADAAMAAwADAAMAAwADAALAAsACwALAAsACgAKAAoACgAKAAkACQAJAAsACwALAAsA
CQAJAAkACAAKAAsACwAKAAoACwALAAoACgAKAAoACgALAAsACwALAAoACgAKAAoACgAL
AAsACwAJAAkACQAJAAUABQAGAAYACQAKAAsADAALAAsACgAHAAkACQAJAAkACAAIAAcA
BwAIAAgACAAIAAgABgAGAAcACAAKAAoACgALAAsADAANAA4ADQAOAA4ADwAPABAAEQAR
ABMAFAAVABcAFgAWABcAFwAZABkAGQAYABYAFQAVABUAEwATABMAEwAQABAADgAOAAwA
DAANAA0ADgAPAA4ADQAJAAYABQADAAIAAQABAAEABAAEAAQAAwADAAMABAAEAAMAAgAA
AP//AQABAAEAAQACAAMAAwADAAMA///8/wAAAgD9//n/+P/1//H/8//7/wUAEgAsAE4A
cgCVALwA3gDyAPYA7QDVAK8AgABRACsADgD9//H/5f/a/9P/0f/T/9f/2//d/9v/2//e
/9z/2v/a/9z/3v/d/93/3f/f/+H/4f/h/+T/5P/k/+b/6P/r/+7/8P/y//L/8//1//X/
9//+/wIAAgABAAAA/////wAAAQABAAIAAgACAAIAAgADAAMAAwAEAAQABQAFAAUABQAF
AAUAAwADAAQABAAEAAQABQAGAAgACAAJAAkABgAGAAcACAAKAAoACwAMAAsADAAMAAsA
DQAOAA4AEAARABEAEgAUABUAFwAYABkAGgAbABwAHQAdAB4AIAAjACQAJQAkACYAKAAq
AC0AMQAyADMANgA4ADwAPgA/AD8APgA/AEAAQQBCAEMARgBHAEcARwBJAEkARwBHAEcA
RQBGAEUAQgBBAEEAPgA8ADkANwA0ADEALQAqACcAIwAhAB8AHQAbABgAFgAUABMAEQAN
AA0ACwAJAAcABgAGAAUABgAFAAQAAgAEAAQAAwACAAAA//////7//v/9//3//v/+//7/
/f/7//n/+v/6//r/+v/7//v/+f/7//v/+v/6//v/+//7//v/+f/5//r/+v/5//n/+f/6
//r/+v/6//r/+f/5//n/+f/5//j/+P/3//f/9//3//f/9//3//f/9//3//f/+P/4//r/
+f/5//n/+P/4//j/+P/4//j/+P/2//j/+f/6//r/9//2//b/9f/2//f/+P/4//f/9v/1
//T/9v/2//b/9f/1//X/9f/1//T/9P/0//T/9v/1//X/9f/z//P/8//z//P/8//z//L/
8P/x//H/8P/w//H/8f/w//L/8v/y//L/8f/x//H/8f/w//D/8P/w//D/8f/x//H/7//v
/+//7//v/+//8P/w/+7/7v/u/+7/8P/x//H/7//v/+//7//v/+7/7v/v/+//7v/s/+7/
7v/v/+3/6//r/+7/7v/u/+7/7v/s/+z/7f/u/+z/7P/s/+3/7f/u/+//8P/z//T/9P/1
//P/9P/1//X/9//4//n/+//8//z//f/9//z/+//6//j/9v/1//X/9f/3//f/9//3//L/
8v/w//D/7v/u/+//7//w//H/8P/v/+r/6P/o/+f/5v/l/+X/5f/m/+b/5v/l/+P/4//k
/+T/5P/k/+P/4//j/+P/4//j/+T/5f/l/+X/5f/l/+T/5P/m/+H/3f/a/9X/0//V/93/
5f/y/woALABQAHcAoAC8AMoAzADDAKkAgQBWACsABwDy/+X/1f/D/77/vf+5/7n/u/+9
/8H/wf+//8D/wP/A/77/wP/A/7//wf/D/8H/wf/D/8X/yP/G/8j/zv/S/8//0P/S/9L/
0v/V/9n/2//f/+D/4v/j/+P/4//j/+P/5P/l/+X/5P/k/+T/5P/m/+f/5//n/+j/6P/p
/+n/5//n/+f/5//p/+n/6v/q/+j/6P/p/+r/6P/o/+n/6f/q/+r/6//s/+z/7P/t/+7/
7v/w//H/8f/v//D/8P/y//P/8//0//b/9f/3//j/+f/4//n/+v/7//3//v8AAAMABwAJ
AAkADAALAAwADgARABQAFQAYABoAGwAcABwAGwAfACEAIwAlACUAJQAnACcAJwAnACkA
KQApACkAKQAnACYAJQAiACEAIwAgAB4AGwAZABYAEwAPAAsACQAGAAUAAQD///3/+v/4
//b/9f/z//H/8f/v/+3/6//q/+r/6f/o/+f/5v/k/+T/5P/j/+L/3//f/+D/4P/e/93/
3f/e/9//4P/g/9//3f/e/97/3v/c/93/3f/b/9v/2//a/9r/2//b/9v/2//b/9v/3P/c
/9n/2f/Z/9r/2v/a/9r/2v/Z/9n/2f/Z/9r/2v/b/9v/2v/Z/9j/1//Z/9n/2f/Z/9n/
2f/a/9r/2P/X/9f/1//Y/9j/2P/Y/9j/2P/Y/9b/2P/Z/9r/2v/Y/9j/2f/Z/9n/2f/Z
/9j/1v/W/9b/1v/Y/9j/2P/X/9f/1//X/9f/2v/a/9r/2v/Y/9f/1//X/9f/1//X/9f/
2f/Z/9n/2P/Y/9n/2f/Y/9j/2f/Z/9j/2v/a/9r/2v/Z/9n/2f/Z/9j/2P/Y/9j/2P/Z
/9n/2f/Z/9n/2f/Z/9n/2f/a/9r/2v/a/9r/2v/c/93/3f/b/9n/2f/Z/9n/2//c/97/
3//e/9z/3v/e/9v/3f/e/9z/3P/c/9z/2v/a/9v/3P/d/97/3//h/+H/4v/j/+T/5//o
/+j/6f/p/+r/6//r/+n/6v/r/+3/7//w//L/8//x//H/8f/w//D/7//v/+//7//v/+//
7//s/+z/6v/q/+z/7P/t/+3/7f/t/+v/6f/m/+T/5P/j/+L/4f/h/+H/4P/g/+D/3//g
/+H/4//k/+T/5P/j/+P/5f/l/+X/5f/k/+X/5f/l/+X/4//i/+T/5P/h/9//3P/Z/9n/
2f/f/+f/9v8SADIAVAB3AJwAugDKAM4AxwCvAIcAWgAxAAsA9v/r/93/yf/E/8X/wf/B
/8f/yf/J/8f/xf/G/8r/yv/E/8j/yP/F/8n/0//R/8v/zf/T/9L/0P/S/9T/1v/X/9j/
2v/e/+T/4//j/+n/7//u/+7/8f/x//H/8f/y//T/9v/3//b/9v/2//b/9v/3//f/9//2
//b/9//3//n/+f/5//n/+f/5//r/+v/6//r/+//8//z//P/9//3//P/8//3//v/+//7/
//8AAP7/AAABAAEAAgAEAAUACAAJAAkACgAMAAsADQAOAA8AEgATABQAFQAXABgAGgAd
AB4AHwAeACAAIwAkACYAKQAsAC0AMAAyADQANgA3ADcANwA5ADsAPQA/AD8AQQBBAEEA
QQBDAEMAQwBDAEMAQQBCAEEAPgA9AD8APAA6ADcAMwAwAC0AKQApACcAJAAjACEAHwAd
ABoAGAAWABUAEwARABEADwANAAsACgAKAAkABgAFAAQAAgAEAAQAAwACAAEAAQACAAIA
AgABAAEAAgACAAIAAQD//wEAAgACAAIAAAABAAEA///9//3//P/8////////////////
/wAAAAD///////8AAAAAAAAAAAAAAQABAAEAAQACAAIAAwADAAMAAwADAAMAAwADAAMA
AwADAAMABAAEAAIAAQABAAEABAAEAAQABAAGAAYABgAEAAMAAwADAAIAAgACAAMAAwAD
AAMAAwACAAMABAAFAAYABAAEAAQAAwAFAAUABQAFAAQABAAEAAQABgAFAAUABQADAAMA
AwADAAUABQAFAAQAAgADAAMAAgAEAAUABQAEAAIAAgACAAIABQAFAAUABQACAAIAAgAC
AAIAAwADAAMABAAFAAYABwADAAMABAAEAAIAAgACAAIABAAFAAUAAwADAAMAAwAGAAQA
BAAEAAQAAgACAAMABAAEAAQABAAFAAcACAAJAAoADQAOAA4ADwAPABAAEQARABEAEgAT
ABUAFAAUABUAFQAWABcAGAAYABQAEwATABMAFQAVABUAFQASABIAEAAQABAAEAARABEA
DwAPAA0ACwAIAAYABgAFAAQAAwADAAMABAAEAAQAAwAEAAUABwAIAAYABgAFAAUABwAH
AAcABwAGAAcABwAHAAkABwAGAAoACAADAAEA/v/7//v/AQALABUAKgBMAHAAmAC/AOAA
+AACAf4A7QDFAJEAYAA1ABMAAgD7/+n/3f/a/9v/2//f/+H/4//j/+P/4//g/+L/5P/k
/+T/5v/l/+f/6f/r/+v/6f/t//D/8P/y//b/9v/3//r/+v/8/wAAAQAFAAcACQAMAA4A
DwAPAA8ADwAPABAAEQARABIAEgASABIAEgATABMAEwAUABQAFQAVABUAFQAVABUAFwAX
ABgAGAAWABYAFwAYABYAFgAXABcAGAAYABkAGgAbABwAHgAgAB4AIAAhACEAHwAgACAA
IgAjACMAJAAmACkAKwAsAC0ALAAtAC4ALwAyADQANwA7ADsAPQA9AEAAQwBEAEYASQBK
AEsATgBQAFIAVABVAFUAVQBXAFkAWwBdAF0AXwBfAF8AXwBhAGEAYQBhAGEAXwBcAFsA
WABXAFkAVgBUAFEATQBKAEcAQwA/AD0AOgA5ADUAMwAxAC4ALAAqACkAJwAnACcAJQAj
ACEAIAAgAB8AIAAfAB4AHAAeAB4AHQAcABgAFwAXABYAFQAVABYAGAAYABgAFwAVABMA
FAAUABQAEgATABMAEQATABMAEgASABUAFQAVABUAEwATABQAFAARABEAEQASABMAFAAV
ABYAFAATABIAEQAUABQAFQAVABUAFQAVABUAEwATABMAEwATABMAFAAUABYAFQAVABUA
GAAYABgAGAAWABYAFgAUABQAFQAWABYAEgASABMAEwAVABUAFQAUABYAFgAWABYAFAAU
ABQAEwARABEAEQARABQAFAAUABQAEwARABAADwAPAA8ADwAPABEAEQARABAAEAARABEA
EAAQABEAEQAQAA4ADgAOAA4ADwAPAA8ADwAOAA4ADgAOAAwADQANAA0ADwAPAA8ADwAN
AA0ADgAOAA4ADgAOAA4ADAAPABAADwAOAA0ADAAKAAoACwAMAA4ADgAOAA8ADwAQABEA
EgARABIAEgATABMAFAAVABUAFwAYABkAGwAaABoAGwAbAB0AHQAdABwAGAAXABcAFwAX
ABcAFwAXABYAFgAUABQAEgASABMAEwATABMAEQAPAA4ADAAMAAsACQAHAAYABQAIAAgA
CAAHAAUABQAGAAYABgAGAAUABQAFAAUABQAFAAQABQAFAAUACQAJAAYABAAEAAMAAQD8
//n/9f/3//3/BwAUAC4ATgBwAJcAvADcAPQA/AD5AOMAuwCKAFsALwAMAAEA+//n/9r/
3f/b/9f/2//h/+P/4f/d/+D/5P/k/+D/4P/k/+H/4f/j/+X/5//n/+v/7P/s/+r/6P/s
//H/9P/4//j/+v/9//3///8DAAQABgAJAAkACQAJAAcACAAJAAkACAAIAAgACAAKAAsA
CwALAAoACgALAAsADQANAA0ADQANAA0ADgAOAA4ADgAPABAADgAOAA8ADwAOAA4ADwAQ
ABAAEAARABIAEAASABMAEwAUABYAFwAaABoAGQAZABoAHQAfACAAIQAiACMAJAAlACcA
KAAqAC0ALwAxADEANAA1ADYAOAA7ADoAOwA+AEAAQwBGAEgASQBJAEsATQBPAE8ATwBR
AFEAUQBRAFMAUwBTAFMAUwBRAFEAUQBPAE8ATgBKAEcAQwBDAEAAPQA5ADYAMwAvAC0A
KQAnACUAIgAiACAAHwAdABkAGQAXABUAEQAQABAADwAPAA8ADwAOAA0ADAAKAAgACQAJ
AAoACgAIAAcABwAIAAoACgAJAAcABwAIAAgACAAHAAcABgADAAUABQAEAAQABQAFAAUA
BQAFAAUABgAGAAUABQAFAAYABAAEAAQABAADAAMAAwADAAQABAAFAAUAAwADAAMAAwAF
AAUABQAFAAUABQAGAAYABAADAAMAAwADAAIAAQAAAAEAAgADAAIAAgADAAQABAAAAAAA
AQABAAEAAQABAAAAAQACAAMABAACAAIAAgABAAEAAQABAAEAAAAAAAAAAAACAAEAAQAB
AAEAAQABAAEAAAD///7//P/8//3//f/8//3///8AAAAA/v/+//7//v////////////7/
/v/+//7//v/////////9//3//f/9//3//f/+//7//f/8//v/+v/6//v/+//5//r/+//8
//3/+v/4//z//P/8//z//P/6//r/+//8//z//P/8//3///8AAAEAAgABAAIAAgADAAEA
AgADAAMABQAGAAcACQAIAAgACQAJAAkACQAJAAgABAADAAMAAwAFAAUABQAFAAIAAgAA
AAAA/v/+//////8BAAEA///9//n/9v/1//P/8//z//T/9f/2//b/9v/1//X/9f/2//b/
9P/0//P/8//x//H/8f/x//P/9f/2//f/9//z//D/8P/w/+3/6//s/+n/6f/r//H/+f8I
ACIARgBqAIkArADKANgA2gDLAK0AhQBcADUAEwD6/+3/5f/Z/87/yf/J/8v/z//P/8//
0f/V/9T/0v/Q/87/0P/Q/9P/1f/V/9X/1//X/9n/2P/Y/9r/4P/i/9//4P/i/+L/5P/l
/+n/7f/x//L/9v/1//X/9f/1//P/9P/1//X/+P/4//j/+P/2//f/9//3//r/+v/7//v/
+f/5//n/+f/5//n/+v/6//j/+P/5//r/+v/6//v/+//8//z//f/+//z//P/9//7//v8A
AAEAAQABAAIAAgAEAAQAAwADAAQABgAJAAsADQAMAA0ADgAPAA8AEAASABUAGQAbABsA
HgAdAB4AIAAjACIAIwAmACgAKAAqACsAKwAvADEAMwA1ADUANQA3ADcANwA3ADkAOQA5
ADkAOQA3ADQAMwAwAC8ALQAqACgAJQAjACAAHQAZABkAFwAUABMADwANAAsACAAGAAQA
AwABAP/////9//v/9//2//b/9f/1//X/9f/0//L/8v/x//D/7f/t/+7/7v/u/+3/7f/u
/+z/7P/r/+n/6f/q/+r/6v/o/+n/6f/n/+n/6f/o/+j/6f/p/+n/6f/n/+f/6P/o/+X/
5f/l/+b/5//o/+n/6v/o/+f/5v/l/+T/5P/l/+X/5f/l/+X/5f/l/+X/5f/l/+X/5f/m
/+b/6P/n/+f/5//n/+b/5f/k/+b/5v/m/+T/5P/l/+b/5v/i/+L/4//j/+P/4//j/+L/
4P/g/+D/4P/i/+L/4v/h/+P/4//j/+P/5P/k/+T/5P/k/+P/4//j/+X/5f/l/+X/5f/l
/+X/5P/k/+X/5f/k/+T/5f/l/+T/5v/m/+b/5v/n/+f/5//n/+b/5v/m/+b/6P/p/+n/
6f/p/+n/6f/p/+X/5f/m/+b/6P/o/+j/6P/q/+v/6//p/+X/5//q/+z/7P/s/+z/6v/q
/+v/7P/s/+z/7P/t/+3/7v/v//D/8v/0//X/9//1//b/9//3//j/+v/8////AAAAAAEA
AQADAAMAAwACAAAA///////////////////+//7//P/8//z//P/9//3//f/9//v/+f/4
//b/9v/1//T/8//z//P/9v/2//b/9f/z//P/9P/0//f/+P/4//n/9//3//f/9//4//n/
+f/5//n/+f/6//r/+P/3//X/8v/x//P/9////wkAHgA6AFgAegChAMQA3ADmAOQA0wCv
AIUAXAAzABEABAD///H/5f/e/9v/1//Z/9//4//h/+H/4f/i/+T/5P/i/+b/5P/j/+f/
6//r/+n/6f/r/+z/7v/y//T/9v/3//j/+v/+/wAAAwAFAAcABQAGAAoADQANAA0ADQAP
ABAAEQARABQAFAAUABQAFAAVABUAFQAUABQAFQAVABYAFwAYABkAFwAXABgAGAAaABoA
GwAcABwAHAAdAB0AHAAcAB0AHgAgACAAIQAiACIAJAAlACUAJQAmACYAKAArACsALAAu
AC8AMQAyADMANgA3ADgAOQA7ADwAPgBBAEUARwBHAEoASQBKAEwATwBSAFMAVgBYAFoA
XABdAF0AXwBhAGMAZQBnAGcAaQBpAGcAZwBpAGkAagBrAGwAawBqAGkAZgBlAGUAYgBg
AF0AXQBaAFcAUwBRAE8ATABLAEkARwBFAEIAPgA8ADsAOQA5ADkANwA1ADQANAA1ADUA
MgAxAA==
         </WaveFormData>
      </LeadData>
      <LeadData>
         <LeadByteCountTotal>10000</LeadByteCountTotal>
         <LeadTimeOffset>0</LeadTimeOffset>
         <LeadSampleCountTotal>5000</LeadSampleCountTotal>
         <LeadAmplitudeUnitsPerBit>4.88</LeadAmplitudeUnitsPerBit>
         <LeadAmplitudeUnits>¦ÌV</LeadAmplitudeUnits>
         <LeadHighLimit>2147483647</LeadHighLimit>
         <LeadLowLimit>268435456</LeadLowLimit>
         <LeadID>V6</LeadID>
         <LeadOffsetFirstSample>0</LeadOffsetFirstSample>
         <FirstSampleBaseline>0</FirstSampleBaseline>
         <LeadSampleSize>2</LeadSampleSize>
         <LeadOff>FALSE</LeadOff>
         <BaselineSway>FALSE</BaselineSway>
         <ExcessiveACNoise>FALSE</ExcessiveACNoise>
         <MuscleNoise>FALSE</MuscleNoise>
         <LeadDataCRC32>2265478018</LeadDataCRC32>
         <WaveFormData>
/v/+//7//v/+//7//v/+//z//P/8//z//P/8//z//P/6//r/+v/6//r/+v/6//r/+v/6
//r/+v/4//j/+P/4//r/+v/6//r/+v/6//r/+v/7//z//f/+//7//v/+//7//f/8//v/
+v/8//z//P/8//7//v/+//7//P/8//z//P/8//z//P/8//7//v/+//7//v/+//7//v/+
//7//v/+//7//v/+//7//v/+//7//v/+//7//v/+//7//v/+//7//P/8//z//P/8//z/
/P/8//z//P/8//z//v/+//7//v/+//7//v/+//z//P/8//z//P/8//z//P/+//7//v/+
//z//P/8//z//P/8//z//P/+//7//v/+//7//v/+//7//v/+//7//v/+//7//v/+//z/
/P/8//z/+v/6//r/+v/7//z//f/+//7//v/+//7//v/+//7////9//3//f/+////AgAE
AAcABQAHAAcABwAHAAcABwAHAAgACQALAAwADQAOAA4ADwAPAA8ADwAOAA0ADAAMAAwA
DQANAAwACwAJAAgABwAHAAgACAAJAAkACAAHAAUAAQABAAAA///+//7//f/8//z/+v/7
//v/+v/7//z//f/+//7//v/+//7//P/8//z//f/9//3//f/9//3//P/+//z/+v/6//T/
7//u/+7/8f/3/wAAEAArAEoAagCJAKcAvgDKAMoAvACkAIQAXgA5ABwADAAEAPb/5f/d
/93/1//V/9r/3P/Y/9b/2f/Z/9v/3f/e/9z/3v/f/+D/3//g/+L/4v/j/+j/6P/o/+3/
8f/x//H/9f/6//z//f/7//j//f8CAAIABAAEAAQABAAFAAUABgAGAAcABwAHAAcABwAH
AAgACAAIAAkACQAKAAgACAAIAAgACQALAAwADQANAA0ADgAPAA0ADQAPAA8AEQAPABEA
EgAQABAAEQASABIAEwAUABUAFQAVABcAGAAZABkAGQAbAB8AIAAhACIAIgAjACQAJQAm
ACgAKQArAC4AMAAwADMANQA3ADoAPAA8AD4AQABCAEMARgBGAEcASgBLAE0ATgBNAE4A
TwBPAFEAUQBSAFIAUgBSAFEAUABNAEwASgBIAEcARQBCAEAAPgA6ADcAMwAvAC4ALAAp
ACgAJQAjACEAHgAbABoAGAAWABYAFQAUABEAEAAQAA8ADwAOAA0ACwANAA0ACwALAAkA
CQAJAAkACQAJAAkACgAKAAoACQAIAAgACAAIAAgACQAJAAcABwAHAAcABwAHAAgACAAI
AAgABgAGAAYABgAFAAUABgAHAAcABgAGAAUABwAHAAcABwAHAAcABwAHAAYABgAGAAUA
BQAFAAUABgAHAAgACgALAA0ACwALAAsACwALAAkADAALAAoACQAIAAYABgAHAAcABgAH
AAgACQAJAAkACQAJAAgABwAGAAQABgAHAAcABQAFAAYABgAGAAgACgAIAAgABgAGAAYA
BQAFAAUABQAFAAMAAwADAAMAAwADAAMAAwAEAAUABgAGAAYABwAHAAcABQAFAAUABQAD
AAMAAwADAAQABgAHAAgABQAFAAUABQACAAIAAwADAAMAAwADAAMAAwAEAAQAAgACAAIA
AgADAAUABQAFAAYAAgABAAUABQACAAIAAgACAAIAAAAAAAAAAQACAAMABAAGAAQABgAH
AAkABwAJAAkACQALAAsACwALAAoACwANAA4AEQASABIAEwASABEAEAAOAA8ADgAOAA4A
DQANAAwACwALAAoACQAJAAYABgAHAAcABwAHAAYAAwD///7//f/8//7//f/8//z//P/9
//3//P/8//z//P/8//r/+v/6//r//P/8//z//f/9//3//f/9//v//P/8//r/+P/2//L/
7//u/+z/7f/x//j/CgAlAEIAYgCDAKEAtgDAAMIAtACaAH4AXgA7ABwADAAGAPb/4//b
/9n/2f/Z/9r/3P/a/9j/1//Z/9v/2f/Y/9r/2P/Z/97/4f/g/+D/4P/h/+T/5v/o/+v/
7f/v//P/8//0//b/9f/3//r//f/8//z//f/+////AAABAAEAAgACAAMAAwADAAMAAQAB
AAIAAgAEAAUABQAGAAYABgAGAAYABgAHAAcABwAHAAcACAAJAAkACQALAAsACwAJAAsA
DAAOAA4ADwAQABAAEQASABMAEQARABMAFAAVABUAFQAXABcAGAAZABoAHgAfACAAIQAi
ACQAJQAnACoALAAsAC8ALQAvADIANAA2ADgAOgA8AD0AQABAAEEARABFAEcASABLAEwA
TQBNAEsASwBMAEwATABMAEsASgBHAEYARABCAD8APQA6ADgAOAA0ADEALQApACgAJgAj
ACIAHwAdABsAGAAVABQAEgAQABAADwAOAA0ADAAMAAsACwAKAAkABwAJAAkABwAHAAcA
BwAHAAcAAwADAAMABAAEAAQAAwACAAIAAgACAAIABAAFAAQABQADAAMAAwADAAIAAgAC
AAIABAAEAAQABAABAAEAAgADAAMAAgACAAEAAQABAAEAAQABAAEAAQABAAIAAgACAAEA
AQABAAEAAgACAAIAAwADAAEA////////AQABAP//AgACAAIAAgACAAIAAgADAAMAAQAB
AAEAAQABAAEAAQABAP////////7//v///////f///wAAAAAAAP7/AAD+//7/AAAAAAAA
///9//3//f/9//3//f/9//3//f/9//3//f/9//3//f/8//r/+//7//v//f/9//3//f/7
//v/+//7//v//P/8//z/+//7//v/+//6//r/+//7//v/+//7//v/+//8//z/+v/6//r/
+v/7//v/+//7//z/+P/1//f/+//6//j/+P/4//j/+P/4//j/+f/3//f/9//4//j/+v/7
//3//f////////////////////7///8BAAIAAwAEAAQABQADAAMAAwACAAEAAAAAAAAA
//////7//f/7//r/+f/5//r/+v/7//v/+//7//r/9//z//L/8f/w//D/7//u/+7/7v/v
/+//7v/u/+7/7v/u/+7/7v/u/+7/7P/s/+z/7f/t/+3/7f/t/+v/7P/s/+z/7P/q/+T/
4f/e/9z/2f/d/+T/9P8NACwARgBlAIUAmgCkAKYAngCKAGoASgAtABAA/v/4/+r/1//N
/8n/xf/F/8r/yv/G/8T/xf/H/8f/xf/G/8j/xv/H/8r/zf/K/8r/zP/P/9L/1P/S/9X/
2f/b/9v/2f/a/97/5f/l/+T/6f/s/+r/6v/q/+r/6v/r/+v/7P/s/+v/6//r/+v/6f/p
/+r/6v/r/+3/7v/w/+7/7v/u/+7/7v/v/+//7//v/+//8P/x//H/8f/z//P/8//x//P/
9P/y//L/8//0//T/9f/2//f/9//3//n/+v/7//v/+//9////AAABAAIABAAFAAYABwAG
AAgACQALAA4AEAAQABMAEwAVABgAGgAaABwAHgAgACEAJAAkACUAJgAnACkAKgArACwA
LQAtAC0ALQAuAC4ALgAuAC0ALAArACoAKAAmACUAIwAgAB4AHAAYABUAEQAPAA4ADAAJ
AAYAAwABAP///v/7//r/+P/2//b/9f/0//L/8v/z//P/8f/w/+//7f/v/+//7f/t/+v/
6//r/+v/6v/r/+z/7v/s/+z/6//q/+r/6v/q/+r/6f/p/+f/5//p/+n/6f/p/+r/6v/q
/+r/7P/s/+z/7P/p/+n/6v/r/+v/6v/q/+n/6//r/+v/6//r/+v/6//r/+7/7v/u/+3/
7f/t/+3/7v/u/+7/7//v/+//7f/t/+3/7//v/+3/8P/u/+7/7v/u/+7/7v/v/+//7//v
/+//7//v/+//7//v//H/8f/x//D/8v/z//P/8f/v//D/8P/w//D/8v/w//D/7v/u/+7/
7f/w//H/8v/z//H/8f/x//H/8//z//P/8//x//H/8f/w//D/8f/x//H/8f/x//H/8f/z
//P/8//z//L/8v/x//D/8P/x//L/8//y//L/8//z//P/8//z//P/8//0//T/8v/y//L/
8v/z//X/9f/1//j/9v/2//b/9v/0//T/9P/1//f/9//3//j/9v/4//n/+//5//v/+//7
//z//f/+////AAABAAMABAAHAAgACAAJAAcABwAHAAYABwAGAAYABgAHAAcABgAFAAEA
AAD/////AAAAAAEAAQAAAP///f/5//j/+P/4//j/+v/5//j/+P/2//f/9//2//T/9P/0
//T/9v/2//b/9v/2//b/9v/3//f/9//3//f/9//2//b/+P/4//T/8v/r/+T/6P/v//P/
/P8OACkASABqAIsApwC4AMIAvACoAI4AagBIACkAEAAEAPr/7P/f/9f/0//T/9P/1P/W
/9L/1P/Z/9n/1//X/9j/2P/a/9v/3P/d/9z/2v/c/+P/5v/k/+T/6f/r/+3/7//v//L/
9P/1//f//P/9//7/AAD+//7//v/+//////8AAAAAAgADAAQABQADAAMABAAEAAQABQAF
AAYABgAGAAYABgAGAAcABwAHAAcABwAIAAkACQAJAAsACwAJAAcACQAKAAwADAANAA4A
EAARABIAEwATABMAFQAWABcAFwAXABkAGQAaABsAHAAeAB8AIAAhACQAJgAnACkALgAw
ADAAMwAxADMANgA4ADYAOAA6ADwAPQBAAEAAQQBEAEUARwBIAEkASgBLAEsASwBLAEwA
TABMAEwASwBKAEgARgBDAEAAQAA/AD0APAA5ADQAMAArACoAKgApACcAJAAhAB8AHQAa
ABcAFgAUABQAFAATABIADQAMAAwACwALAAoACQAHAAoACwAKAAsACgAJAAgABwAHAAcA
BwAIAAoACgAJAAgACAAIAAgACAAHAAcABQAFAAMAAwADAAMABgAGAAYABgAIAAgACAAI
AAQAAwADAAMABAAEAAUABQAGAAcACAAJAAcABwAHAAcACAAIAAgABwAHAAcABwAIAAgA
CAAJAAkACQAHAAcABwAJAAkABwAKAAkACAAHAAYABgAGAAcABwAGAAcACAAJAAcABwAH
AAcABwAHAAcABgAGAAcABwAFAAUABgAGAAYABgAIAAYABgAGAAYABgAFAAcABwAHAAcA
BQAFAAUABQAFAAUABQAFAAcABwAHAAYABAAFAAUABQAFAAUABQAFAAcABwAHAAcABQAG
AAYABgAFAAUABQAFAAIAAgADAAMABgAHAAgACQAIAAgABwAEAAYABgAGAAcABQAFAAUA
BAAEAAQABAAEAAQABAAEAAQABQAHAAcABwAIAAYACAAJAAsACQALAAsACwANAA0ADQAN
AA4ADwARABIAEQASABIAEwAVABUAFQAUABMAEgASABIAEQARABAADwANAAwACwALAAoA
CgALAAsADAANAA0ACwAGAAQAAgAAAAAA///+//7///8BAAIAAgAEAAQABAAEAAEAAAD/
//7//v/+//7///8BAAEAAQABAAEA/v/8//7//v/6//b/9f/y/+7/7f/1//z/BgAbADoA
WgB5AJkAtgDIAMoAxAC0AJQAcABPADAAFgAIAPz/8f/l/9v/1//X/9j/2v/a/9j/2f/b
/9v/2f/a/97/4P/f/97/3//i/+L/4v/j/+b/6P/m/+n/7f/x//P/9f/2//b/9//5//r/
+f8AAAYABQAEAAMAAgABAAEAAgACAAMAAwADAAMAAwADAAQABAAEAAUABQAGAAYABgAG
AAYABgAHAAcABwAFAAUABgAHAAkACQALAAsACQAHAAkACgAMAAwADQAOAAwADQAOAA8A
DwAPABEAEgATABMAEwAVABcAGAAZABoAHAAdAB4AHwAeACAAIQAjACQAJgAmACkAKgAt
ADEANAA0ADYAOAA6AD0AQABAAEEAQQBBAEIAQgBEAEYASABJAEcARwBIAEgASgBKAEkA
SABFAEQAQgBAAD8APQA6ADgAOAA0ADEALQAqACgAJQAhACAAHQAbABkAFgATABIAEAAO
AA4ADQAMAAcABgAGAAUABgAGAAYABQAHAAcABQAFAAQAAwACAAEAAQABAAEAAgACAAIA
AQAAAP7//v/+//7///////3//f///////////wAAAAAAAAAA/v/+//7//v//////AAAB
AAEAAAAAAP/////////////9//3//f/9/wAAAAAAAP///f/9//3//v/+//7//////wEA
//////////////3/AAD+//7//v/+/wAAAAABAAEA/f/9//3//f////////////7//f/8
//r/+//9//7//f/7//z//P/8//r//P/6//r/+//8//3//f/7//v/+//7//v/+//7//v/
+//7//v/+//7//v/+//6//r/+//7//v/+f/5//n/+f/5//n/+f/5//n/+v/6//r/+P/3
//b/9f/3//j/+v/7//n/+f/5//n/+f/6//r/+P/4//j/+P/5//f/9//3//j/+P/3//f/
9//3//f/9f/0//b/+P/4//j/+P/2//b/9v/3//f/9//3//j/9v/4//n/+//9////////
////////////AAABAAMABAAFAAYABgAHAAUABQAFAAQAAQAAAAAAAAABAAEAAAD///3/
/P/7//v/+P/4//n/+f/8//3//f/7//j/9v/0//L/8v/x//D/8P/w//H/8f/w/+//7v/t
/+z/7v/u/+7/7v/s/+z/7P/t/+3/7f/t/+3/7//w/+7/8P/w/+r/5v/j/97/3P/d/+H/
5v/u/wcAJABCAGUAhwCgAKoArgCoAJQAdgBUADUAGAAGAPr/6v/Z/9H/zf/J/8f/xv/I
/8r/yv/J/8n/y//L/8j/yP/I/8n/yv/L/87/zv/Q/9P/1P/S/9T/2//f/93/3f/j/+D/
4P/j/+P/5v/r/+z/7v/u/+7/7v/u/+//7//w//D/7//v/+//7//x//H/8v/y//D/8f/x
//L/8v/y//L/8v/0//X/9f/1//P/8//0//X/9f/1//f/9//3//X/9//4//j/+P/5//r/
+v/7//z//f/7//v//f/+/////////wEAAwAEAAUABgAGAAcACAAJAAwADgAPABEAFAAW
ABYAGQAXABkAHAAeACAAIgAkACYAJQAoACgAKQAsAC0ALwAwADEAMgAzADMAMwAzADQA
NAA0ADQAMwAyADEAMAAuACwALQArACgAJgAkACAAHQAZABUAFAASAA8ADAAJAAcABQAE
AAEAAAD+//z//P/7//r/9//2//b/9f/1//T/8//x//H/8f/v/+//7//v/+//7//t/+3/
7f/u/+//8P/w//D/7//u/+3/7P/t/+3/6//r/+v/6//r/+v/6v/q/+r/6v/s/+z/7P/s
/+v/6//s/+3/6//q/+r/6f/p/+n/6f/p/+v/6//r/+v/6v/q/+r/6f/r/+v/6//s/+r/
6v/r/+v/6//p/+n/6f/r/+v/6f/s/+r/6v/q/+r/6v/q/+v/6//r/+v/6//r/+n/6f/p
/+n/5//n/+f/5v/o/+n/6f/n/+X/5v/m/+b/6P/q/+j/6P/o/+j/6P/n/+f/5//n/+f/
6f/p/+n/6f/n/+f/5//n/+f/5//n/+b/6P/p/+n/6f/n/+f/5//n/+f/5//n/+f/5//o
/+j/6P/n/+f/5//n/+b/5v/n/+f/5//n/+f/5//p/+r/6v/o/+b/5v/m/+f/6f/p/+n/
6v/q/+n/6f/p/+f/6f/q/+j/6P/o/+j/5v/m/+b/5//o/+n/6v/s/+r/7P/t/+//7//x
//H/8f/x//H/8f/x//L/8//1//b/+f/6//r/+//7//v/+//6//n/+P/4//j/+f/5//j/
9//1//T/8//z//T/9P/1//X/9f/1//T/8f/v/+7/7f/s/+r/6f/o/+j/6P/p/+n/6P/p
/+r/6//s/+z/7P/s/+z/7v/u/+7/7//t/+3/7f/t/+//6v/q/+r/6v/o/+T/4f/e/97/
3f/h/+b/8v8JACgARABjAIUAngCsALAArACYAHgAVgA1ABgABgD+//D/2//T/9H/zf/L
/8z/zv/O/8z/yf/L/8//zf/K/8z/zv/L/87/1//W/9L/0v/X/9r/1v/Y/9v/3f/f/+H/
4//m/+r/6f/p/+7/8//y//L/8//0//X/9v/5//n/+v/6//n/+f/5//n/+//7//z//P/6
//v/+//8//7//v/+//7//v//////////////AAABAAEAAQADAAMAAwABAAMABAAEAAQA
BQAGAAYABwAIAAkACwALAA0ADgAPAA8ADwARABEAEgATABQAFgAXABgAGQAaABwAHQAf
ACEAIgAhACMAJAAnACsALgAuADAAMgA0ADcAOgA6ADsAPAA9AD8AQABBAEIAQwBDAEMA
QwBEAEQARABEAEMAQgBBAEAAPgA8AD0AOwA4ADYANAAwAC0AKQApACgAJgAjACAAHQAb
ABkAGAAVABQAEgAQABAADwAOAAsACgAKAAkABwAGAAUAAwAFAAUAAwADAAMAAwADAAMA
AQABAAEAAgACAAIAAQAAAAIAAgACAAIAAQABAP////8BAAEAAQABAAAAAAAAAAAAAAAA
AAAAAAD/////AAABAAEAAAAAAP//AAABAAIAAwADAAMAAwADAAYABgAGAAUABQAFAAUA
BgAGAAYABwAHAAYAAwACAAEAAgADAAIABgAGAAYABgAGAAUABAAEAAMAAwADAAMAAwAD
AAMAAwADAAUABQAFAAQABAAFAAUAAwADAAQABAAEAAQABgAEAAQABAAEAAQAAwABAAEA
AQABAAMAAwADAAMAAQABAAEAAQADAAMAAwACAAAAAQABAAEAAwADAAMAAwADAAMAAwAD
AAEAAgACAAIAAgADAAQABQACAAIAAwADAAEAAQABAAEAAQACAAIAAAD+/wAAAgACAAIA
AgACAAIAAAAAAAAAAQABAAEAAQACAAQABgAHAAkACwANAA0ADQANAA0ADQANAA4ADwAR
ABIAEQASABIAEwAVABUAFQAUABEAEAAQABAAEQARABAADwAPAA4ADQANAAwADAANAA0A
CwALAAoABwAFAAQAAwACAAIAAQAAAAAAAAABAAEAAAACAAIAAgACAAIAAgACAAIAAAAA
AAAAAQD//////////wEAAgACAAQAAgD+//r/9//0//T/9//9/wYAFgAxAFIAdACXALUA
yADSANAAwgCgAHgAVAAzABYACgACAPD/4f/d/9v/2f/b/9z/3P/c/9z/2//b/93/3f/e
/97/3v/f/+L/4//m/+j/5v/p/+7/7v/u//P/8//z//f/+f/8//7///8BAAIABQAIAAoA
CAAIAAgACAAJAAkACgAKAAsACwALAAsADQANAA4ADgAMAA0ADQAOAA4ADgAOAA4ADgAP
AA8ADwARABEAEgATABEAEQATABMAEwARABMAFAAWABYAFwAYABgAGQAaABsAGgAZABoA
GgAdAB0AHQAfACMAJAAlACYAJgAnACgAKQArAC4AMAAzADUANgA1ADcAOAA7AD8AQgBC
AEQARgBIAEcASgBKAEsATABNAE8AUABTAFQAVQBVAFUAVQBWAFYAVgBWAFUAVABRAFAA
TgBMAE0ASwBIAEYARABAAD0AOQA1ADQAMgAvACwAKQAnACUAJAAhACAAHgAeAB4AHQAc
ABkAGAAYABcAFwAWABUAEwAUABUAFAAVABQAEwASABEAEQARABEAEgAQABAADwAOAA4A
DgAOAA4ADQANAAsACwAMAA0ADgAPAA4ADgAOAA4AEAAQABAAEAAOAA0ADQANAA4ADgAP
AA8ADQANAA0ADQAPAA8ADwAPABAAEAAQAA8AEQARABEAEgAQABAAEQARABMAEQARABEA
EwATABEAFAASABIAEgASABAAEAARABEADwAPAA8ADwARABEAEQARABEAEQARABAAEAAR
ABEADwANAA4ADgAOABAAEgAQABAADgAOAA4ADQALAAsACwALAA0ADQANAA0ADQANAA0A
DQANAA0ADQAMAAwADQANAA0ADQANAA0ADQANAA0ADQANAAsADAAMAAwADQANAA0ADQAM
AAwADQANAA0ADQANAA0ACwAOAA4ADAAMAAwADAAMAAwADAANAA8ADwAPABAADgAQABEA
EwARABMAEwATABUAFQAVABUAFgAXABkAGgAZABoAGgAbAB0AHQAdABwAGQAYABgAGAAb
ABsAGgAZABkAGAAXABcAFgAWABcAFwAVABUAFAARABEAEAAPAA4ADQALAAkACAAKAAsA
CwAKAAgACAAIAAgACAAIAAgACAAIAAgACAAJAAcABwAHAAcACwAMAAoACAAIAAYABAAB
APz/9v/3//3/AgAMACEAPgBeAH0AnQC4AMwA1gDSAMIAogB8AFsAOAAcABIACgD3/+n/
6f/l/9//5P/o/+j/5v/j/+X/6f/p/+b/5v/q/+f/5v/p/+z/7P/u/+//8v/0//T/8f/1
//n//f8BAAAAAgAFAAcABgAJAAoADAAOAA4ADgAOAA0ADQAOAA4ADwAPAA8ADwARABEA
EgASABAAEQARABIAEgASABIAEgAUABUAFQAVABUAFQAWABcAFwAXABkAGQAXABUAFwAY
ABgAGAAZABoAGAAZABoAGwAcAB0AIAAiACEAIQAhACMAJQAmACcAKAAqACsALAAtADAA
MgAzADUAOAA6ADoAPQA9AD8AQgBEAEIARABGAEgASwBOAE4ATwBQAFEAUwBUAFUAVgBX
AFcAWQBZAFoAWgBaAFoAWQBYAFkAWABWAFQAUQBPAEwASgBIAEQAQQA9ADsAOgA4ADUA
MgAvAC0AKwAqACcAJgAkACIAIgAhACAAGwAaABoAGQAYABgAGAAXABcAFwAVABUAFwAX
ABcAFwAVABUAFQAWABQAFAATABIAFAAUABQAFAATABMAEQARABEAEQARABEAFAAUABQA
FAAUABQAFAAUABMAEwAUABUAEwASABIAEQATABMAEwATABMAEwATABMAEgASABIAEQAS
ABMAFAAWABQAFAAVABUAEwARABEAEQARABEADwASABQAFAAUABQAEgASABMAEwARABEA
EQARABEAEQARABEAEwATABMAEgASABMAEwARAA8AEAAQABAAEAASABAAEAASABIAEgAR
ABEAEQARABEADwAPAA8ADwAPAA8ADwAPABEAEQARABAADgAPAA8ADwAPAA8ADwAPAA8A
DwAPAA8ADwAQABAAEAAPAA8ADwAPABAAEAARABEAEAAPAA4ADQANAA4ADgAMAA0ADgAP
ABEADQANABAADgAOAA4ADgAOAA4ADgAPAA8ADwAPABAAEgAUABUAFwAVABcAFwAXABUA
FQAVABUAFgAXABkAGgAbABwAHAAdAB0AHQAdABwAGQAYABgAGAAbABsAGgAZABcAFgAV
ABUAFAAUABUAFQAVABUAFAARAA0ADAALAAoADAALAAoACgAMAA0ADQAMAAoACgAKAAoA
CAAIAAgACAAGAAYABgAHAAgACQAKAAsACwAKAAYABgAEAAIAAAD///7//P///wMABgAQ
ACkASgBoAIMAoQC8AMgAyAC+AKgAiABqAE0AMgAaABAACAD7/+3/5//l/+X/6P/m/+b/
6P/p/+v/6f/l/+b/6P/o/+n/7P/t/+z/7P/u/+//8P/y//b/+f/5//v//f////7/AAAB
AAMABgAJAAoADgAOAA4ADgAOAA0ADQAOAA4ADwAPAA8ADwANAA0ADgAOAA8AEQASABQA
EgASABIAEgAQABEAEQARABEAEQASABMAEwATABUAFQAVABMAFQAWABQAFAAVABYAGAAZ
ABoAGwAZABkAGwAcABsAGwAbAB0AIAAiACQAJgAmACcAKAApACoALAAtAC8AMgA0ADQA
NwA3ADkAPAA+ADwAPgBAAEIAQQBEAEQARQBKAEsATQBOAE8AUABRAFEAUQBRAFIAUgBS
AFIAUQBQAE8ATgBMAEoARwBFAEIAQAA+ADoANwAzADEAMAAuACsAKQAnACYAJQAiAB8A
HgAcABoAGgAZABgAFQAUABQAEwAUABQAFAATABEAEQAPAA8ADQANAA0ADQANAA0ADQAO
AA4ADgANAAwACgAKAAoACgAJAAkABwAHAAkACQAJAAkACAAIAAgACAAGAAYABgAGAAUA
BQAGAAcACAAIAAkACQAHAAcABwAHAAcABwAHAAcACAAIAAgABwAFAAUABQAGAAgACAAJ
AAkACwAJAAkACQAHAAcABQAIAAgACAAIAAgABgAGAAcABwADAAMAAwADAAUABQAFAAUA
AwADAAMAAgACAAMAAwABAAMABAAEAAQABAAGAAQABAAEAAQABAADAAMAAwADAAMABQAF
AAUABQAFAAUABQAFAAUABQAFAAQABAAFAAUABQAFAAUABQAFAAUABQAFAAUABwAIAAgA
CAAHAAcABwAHAAQABAAFAAUABwAHAAcABwAJAAoACgAIAAQABgAIAAgACAAIAAgACAAI
AAgACQAJAAkACQAKAAgACgALAA0ADgARABIAEwARABEAEQARABMAFQAYABoAGwAcABwA
HQAdAB0AHQAcAB0AHAAcABwAHQAdABwAGwAZABgAFwAXABgAGAAZABkAGQAZABgAFQAV
ABQAEwASABIAEQAQABAAEAARABEAEAAQABAAEAAQABEAEgATABQAEgASABIAEwATABMA
EwATABMAFAAUABQAFAASABAACwAIAAoADQATABoAKgBDAF4AfACfAL0A0gDaANoAzgCw
AI4AcABRADQAKgAiABQABwD///v/9//3//r//P/6//r/+//7//3////8//7//v/9/wAA
BQAGAAQABAAFAAgADAAQABEAEQATABUAFwAcAB4AIQAlACQAIQAiACYAKAAoACgAKAAr
ACsALAAsAC8ALwAvAC8AMQAxADIAMgAwADEAMQAyADQANAA0ADQAMgAzADMAMwA1ADUA
NgA3ADkAOQA7ADsAOwA5ADsAPAA+AD4APwBAAEAAQQBCAEMAQQBBAEMARABGAEcASABL
AE0ATgBPAFAAVABVAFYAVwBYAFoAWwBdAGIAZABkAGcAZQBnAGoAbABuAHAAcgB0AHUA
eAB4AHkAfAB9AH8AgACDAIQAhQCFAIUAhQCGAIYAhwCIAIgAiACFAIQAggCAAH8AfQB6
AHgAeAB0AHEAbQBtAGwAagBnAGYAYwBhAF8AXgBbAFoAWABWAFYAVQBUAFIAUgBTAFMA
UQBQAA==
         </WaveFormData>
      </LeadData>
   </Waveform>
</RestingECG>
