# Supplementary material for: Detection of Left Atrial Enlargement Using a Convolutional Neural Network-Enabled Electrocardiogram
Source: Front Cardiovasc Med. 2020 Dec 17;7:609976. doi: 10.3389/fcvm.2020.609976 (PMC7773668; doi:10.3389/fcvm.2020.609976)
Supplement: Supplementary file 3 [file Data_Sheet_3.ZIP › normal2/1802017608_5548_0000000A.XML]

<?xml version="1.0" encoding="Windows-1252"?>
<!DOCTYPE RestingECG SYSTEM "restecg.dtd">
<RestingECG>
   <PatientDemographics>
      <PatientID>1802017608</PatientID>
      <PatientAge>92</PatientAge>
      <AgeUnits>Years</AgeUnits>
      <Gender>Male</Gender>
      <PatientLastName>liuqian</PatientLastName>
   </PatientDemographics>
   <TestDemographics>
      <DataType>Resting</DataType>
      <Site>1</Site>
      <AcquisitionDevice>MAC55</AcquisitionDevice>
      <Status>Unconfirmed</Status>
      <Priority>Normal</Priority>
      <AcquisitionTime>09:30:42</AcquisitionTime>
      <AcquisitionDate>04-01-2017</AcquisitionDate>
      <CartNumber>1</CartNumber>
      <AcquisitionSoftwareVersion>009C</AcquisitionSoftwareVersion>
      <XMLSourceVersion>MAC5000 v1.0</XMLSourceVersion>
   </TestDemographics>
   <RestingECGMeasurements>
      <VentricularRate>81</VentricularRate>
      <AtrialRate>81</AtrialRate>
      <PRInterval>152</PRInterval>
      <QRSDuration>78</QRSDuration>
      <QTInterval>380</QTInterval>
      <QTCorrected>441</QTCorrected>
      <PAxis>49</PAxis>
      <RAxis>-7</RAxis>
      <TAxis>67</TAxis>
      <QRSCount>13</QRSCount>
      <QOnset>215</QOnset>
      <QOffset>254</QOffset>
      <POnset>139</POnset>
      <POffset>192</POffset>
      <TOffset>405</TOffset>
      <ECGSampleBase>500</ECGSampleBase>
      <ECGSampleExponent>0</ECGSampleExponent>
   </RestingECGMeasurements>
   <Diagnosis>
      <Modality>Resting</Modality>
         <StatementCount>3</StatementCount>
         <LabelText>12SL ��ϳ���</LabelText>
      <DiagnosisStatement>
         <StmtFlag>ENDSLINE</StmtFlag>
         <StmtText>�������</StmtText>
      </DiagnosisStatement>
      <DiagnosisStatement>
         <StmtFlag>ENDSLINE</StmtFlag>
         <StmtText>QRS �͵�ѹ</StmtText>
      </DiagnosisStatement>
      <DiagnosisStatement>
         <StmtFlag>ENDSLINE</StmtFlag>
         <StmtText>�ٽ� ECG</StmtText>
      </DiagnosisStatement>
   </Diagnosis>
   <Waveform>
      <WaveformType>Rhythm</WaveformType>
      <WaveformStartTime>0</WaveformStartTime>
      <NumberofLeads>8</NumberofLeads>
      <SampleType>CONTINUOUS_SAMPLES</SampleType>
      <SampleBase>500</SampleBase>
      <SampleExponent>0</SampleExponent>
      <HighPassFilter>16</HighPassFilter>
      <LowPassFilter>150</LowPassFilter>
      <ACFilter>NONE</ACFilter>
      <LeadData>
         <LeadByteCountTotal>10000</LeadByteCountTotal>
         <LeadTimeOffset>0</LeadTimeOffset>
         <LeadSampleCountTotal>5000</LeadSampleCountTotal>
         <LeadAmplitudeUnitsPerBit>4.88</LeadAmplitudeUnitsPerBit>
         <LeadAmplitudeUnits>��V</LeadAmplitudeUnits>
         <LeadHighLimit>2147483647</LeadHighLimit>
         <LeadLowLimit>268435456</LeadLowLimit>
         <LeadID>I</LeadID>
         <LeadOffsetFirstSample>0</LeadOffsetFirstSample>
         <FirstSampleBaseline>0</FirstSampleBaseline>
         <LeadSampleSize>2</LeadSampleSize>
         <LeadOff>FALSE</LeadOff>
         <BaselineSway>FALSE</BaselineSway>
         <ExcessiveACNoise>FALSE</ExcessiveACNoise>
         <MuscleNoise>FALSE</MuscleNoise>
         <LeadDataCRC32>2360239363</LeadDataCRC32>
         <WaveFormData>
/v/+//7//v///wAAAQACAAAAAAAAAAAAAgACAAIAAgADAAQABQAGAAQABAAEAAQABAAE
AAQABAAGAAgACgAMAA0ADgAPABAADgAOAA4ADgAOAA4ADgAOABEAEgATABQAEgAQAA4A
DAANAA4ADwAQAA8ADgANAAwADgAOAA4ADgAMAAwADAAMAAwADAAMAAwADQAOAA8AEAAN
AAoABwAEAAYABgAGAAYABAAEAAQABAAGAAYABgAGAAYABgAGAAYABQAEAAMAAgACAAIA
AgACAAQABAAEAAQABgAGAAYABgAEAAQABAAEAAQABAAEAAQABgAGAAYABgAEAAQABAAE
AAIAAgACAAIAAwAEAAUABgAGAAYABgAGAAUABAADAAIAAgACAAIAAgADAAQABQAGAAYA
BgAGAAYABAAEAAQABAAGAAYABgAGAAQABAAEAAQABAAEAAQABAACAAIAAgACAAQABAAE
AAQABgAGAAYABgAGAAYABgAGAAYABgAGAAYACAAIAAgACAAHAAYABQAEAAYABgAGAAYA
BAAEAAQABAAEAAQABAAEAAIAAgACAAIAAgACAAIAAgADAAQABQAGAAgACAAIAAgABwAG
AAUABgAIAAgABQAHAAUABwAHAAUACAALAA0AEAAPAA4ADQAOABAAEgAVABYAGQAaABwA
IQAdABgAFAAQABIAFQAXABcAFwAWABQAEwATABEADwAOAAsACAAGAAUABQABAAEAAgAE
AAAAAAADAAMAAgACAAEAAQABAAEAAQABAAEAAAAAAP3//f/8//v//v/9/wAAAQAAAP//
+//+/wIABAAHAAsAEAAXACQANQBDAEIAMgA2AEYARQA1ACQAGgATAAsABQAAAPr/9f/6
/wIA/v/8/wAAAAD+//7//v8BAAcAAQD6//v//f/9/wAA/f/9//3//f/7//3/+//6//r/
9//5//z//P/8//z/+f/7//z//P/7//v//P/8//v/+//7//7/AQAGAAQA/v/7//n/9v/5
//v//P/9//v/+//6//r//f/+////AAD+//7//v/+//3//f/9//3///8BAAMABgAEAAEA
/v/7////////////AAABAAQABgAEAAQABAAEAAcACAAIAAgABwAIAAgACAAJAAoADAAO
AA8ADwAQABAAEAAQAA8ADAAOABAAEAAQAA0ADQAQABAADwAPAA8AEAAQAA4ADgAQABEA
EQARABEAEQASABIAEgAPAA8ADwAMAAsACQAIAAcABAAEAAQAAgAFAAUABgAHAAUABgAH
AAcABgAFAAMAAwADAAMAAwAEAAcACQALAAwABQACAAAA/f/+/wMABAAEAAIABAABAP//
AQABAAIAAwABAAEAAgACAAAABAAFAAQABAAGAAMAAwABAAIAAgACAAQABwAJAAoABgAD
AAIAAQADAAMAAwACAAIAAgADAAUAAwADAAMAAwABAAIAAwAGAAcABgAEAAIABAAEAAQA
AwABAAEAAQABAAMAAwAEAAQABgAGAAYABgAEAAIAAQAAAAIABQAFAAIACgAIAAgACAAI
AAgABQAEAAMAAAD+/wEAAgAFAAYABQAGAAkADAAOAA4ADgAKAAoACAAIAA0ADgAOAA4A
EQAXABkAGgAYABYAFAATABUAEwATABIAEAAPAA8ADQANAAwACgAIAAcABwAFAAEAAQAC
AAIA/v///wMABAAEAAIA///9//v/+//7//n/+f/7//z//f////3//f/9//v///////7/
/f/5//r//P/+/wEABwAQABkAJAA3AEEANgAqADIAPAA3AC0AIgASAAkABwD///j/9v/1
//T/9v/+/wIA/v8AAAIAAAD+/////////wIAAwADAAEAAgD9//v/+f/5//f/+f/8//z/
/f/7//v//P/6//j/9//1//j/+v/5//f/9v/2//r/+//9/////f/9////+v/3//f/+P/4
//r/+//7//v//f/9//z//P/8//z//P/8//z//P/8//z//v///wAAAQAAAP///v/+////
////////AwADAAMAAwACAAEAAgACAAMABAAFAAYABwAIAAgACAAKAAwADQAOAAwACgAJ
AAgACQAJAAoACgANAA4ADgAMAAwADgAOAA4ADQANABAAEAAPAA8ADwAQAA4ADAAMAA4A
DgANAAwACwAJAAoACgAKAAcABwAHAAQABQAFAAYABwAEAAQABAACAAIAAQABAAEAAwAE
AAUABQACAAEA//////3//f/9//7/AAABAAIAAgAAAAAAAQABAP3/AQABAAAA/v8AAP3/
+//9//3//v////////8AAAAAAAAEAAUABAABAAAA+v/3//j/+v/7//z//v8BAAMABAAD
AAEAAQABAAAA///+//z//v/+////AQABAAEAAQABAAAAAAAAAAIABgAGAAUABAACAAAA
/v/7//z//f/+/////f/9//7//v8CAAIAAgACAAMAAgACAAIA//8BAAAA/P/7//z/AAAB
AP/////9//3/AQAAAAIABAAEAAQABAAAAAAAAAD+//3/AQADAAcABAABAAAAAQAEAAYA
BgAGAAQABgAGAAgACwAMAAwADAAPABMAEwASABIAEgASABMAFQATABMAEgANAAsACgAH
AAYABgAFAAQAAgABAP7/+f/8//7////8//v//f/8//r//P/7//v/+//8//3//P/9//r/
+P/2//X/9//3//f/9f/3//f/9v/1//v//P/8//z//f8DAAwAEQAWACUAKwAwADwARABG
ADkAIwAcABoAEQAJAAMA/v/8//v//P/+//7/+v/8//z//P/6//r/9//3//n/+v/3//X/
9//6//f/9//1//X/8//1//P/8v/y/+//9P/4//n/+v/3//P/9P/0//T/8//z//T/9v/1
//X/9f/0//X/+P/0//X/9//6//z/+f/3//T/8f/y//P/8//0//b/9v/2//b/9v/2//b/
9v/1//X/9f/1//b/9//4//r//v///wAAAQAAAP3/+v/3//r/+//+/wAAAgACAAIAAgAB
AAIAAgACAAMABAAEAAQABgAGAAcACAAJAAkACgAKAAkACgAKAAgABQAGAAUABAAGAAcA
CwAMAAkACQAJAAoADAAKAAoADAAMAAsACgAJAAgACAAHAAYABwAJAAsACgAIAAUAAwAB
AAIAAgACAAAAAAD///////8BAAIAAwADAAAA///9//3//v///wAAAgACAAEAAAD+//z/
/P/9//3/+f/9//3//P/9/wAA/v/9//v/+//8//3//f/9//7//v/7//7//v/8//7/AAD9
//3//P/8//v/+v/9////AAAAAAEA/////////v/9//z/+v/8//z//f////3//f/9//3/
+//8//3/AAAAAP7/+//4//r/+v/6//n/+//7//v/+//7//v//P/8/wAAAAAAAAAA/v/8
//v/+v/7////AAD+//v/+v/8//v//f/9//v/+//7//z//P/+//7//v/+//3//v////7/
+f/7//v//f//////AQAFAAMABAADAAIABAAGAAYACAAJAAoACgAKAAsADwAPAA4AEAAQ
ABAAEQARAA8ADwAOAAwACwALAAkACAAIAAcABgADAAEA/f/3//n/+v/6//b/+P/7//v/
+v/5//f/9v/1//f/9//1//X/9v/2//b/9//1//X/9f/z//f/9//2//X//f/w/+r/9v//
//v/BAATABoAIwAtADAANgBAAEYANQAnACQAHAARAAsAAQAAAAIAAQAAAAAA/v8AAAQA
AgD2//L/+P/3//P/9f/y/+//8//z//b/8//z//H/8f/v//H/8//y//L/7//z//b/9v/2
//H/7f/u/+7/8f/x//L/9P/y//H/8f/x//H/8//3//T/8f/x//L/8v/w//H/8f/x//L/
8//z//T/9v/2//b/9v/0//L/8P/u//L/8//0//X/9f/1//X/9v/3//f/9//3//n/+f/5
//n/9//3//n/+v/9//7///8AAP7//v/9//z///8AAAAAAAAAAAAAAQACAAEAAQACAAIA
BgAIAAkACAAFAAYABQAEAAQABQAJAAoABgAFAAQABAAGAAQABAAGAAYABQAEAAMAAwAE
AAQABAADAAMAAwAAAP7//f/9//3//v/+//7//P//////AAABAP///v/9//v/+v/5//f/
9//5//n/+f/6//v/+//7//r/+v/6//v/+//3//v/+//6//r//P/5//f/+v/7//3////8
//n/9//0//P/+P/6//r/+P/6//f/9//5//r/+v/6//r/+//7//r/+f/3//f/9//5//v/
/f/+//z/+v/5//n/+f/5//n/+f/4//j/+P/6//7//v/9//z//P/8//z/+//9//3//f/9
//z/+//7//r//P/8//z//P/5//j/+P/4//r//f/9//r/+v/6//3//f/8//v/+P/3//j/
+v/8//3//P/9//z/+f8BAAgAAgD+//r/9v/5//z///8AAPz//f/8//3//f/7//v//f//
/wIAAwAEAAIABAAEAAYACQAKAAoACgAJAA0ADQAMAA0ADgAPABEAEAANAAwACgAKAAkA
CQAHAAYABgAFAAQAAQD///v/9f/2//j/+f/2//T/9//3//b/9P/z//P/8//0//X/9P/1
//T/9P/0//X/9f/1//X/8//3//f/9v/1/+X/9P/8//T/7//5/wgADwAYACUAKQAuADYA
OAA6ADcAKwAiACQAIQARAAMAAAAGAAUAAAACAAgABgD6//T/+v8CAP7/8f/t//X/9v/x
//H/8//2//P/8//x//H/7//x//H/8P/w/+3/7//y//L/8v/w/+3/7//w//H/8f/y//T/
8f/v/+7/7f/v//H/9f/y/+3/7f/u/+7/7v/v/+//7//w//H/8f/y//T/9P/0//T/8//y
//H/8P/z//P/8//z//X/9f/1//b/9f/1//X/9f/3//f/9//3//n/+f/7//z/+v/6//r/
+v/9//7//v/+//7//v/9//z//f/+/wAAAgACAAEAAQAAAAMABAAEAAIABAAGAAYABgAE
AAMABQAEAAEAAQABAAIABgAGAAgADAAJAAUAAQD9//7/AAABAAIAAwADAAMAAAD+//3/
/f/9//7//v/+//z//P/7//v/+//7//z//f/9//r/+f/3//f/+f/5//n/+v/5//n/+f/4
//b/9v/3//f/9//7//v/+v/4//r/9//1//j/+f/7//3/+//5//j/9v/1//j/+P/2//f/
+v/4//n/9v/2//X/9P/2//n/+//8//v/+f/5//n/+v/7//z//P/6//j/9//3//f/9//3
//f/9f/2//f/+v/+//7//f/8//v/+v/5//f/+f/5//n/+f/6//v//f/+//7//P/6//j/
9//2//b/9v/4//v/+//4//f/+P/8//3/+//7//n/+f/4//j/+P/3//f/+f/5//f/8//5
//v/+//6//n/+P/3//b/9f/2//f/9v/2//n/+v/9//v/+f/5//v//v8AAAAAAAAAAAIA
AgAEAAgACgALAAwADAAPAA4ADAAKAAoACgALAAwACwAMAAwACAAHAAcABQACAAAA/f/6
//r/+//6//f/+P/6//v/+P/2//f/9f/y//L/8f/x//H/8//z//H/8f/w//D/8P/x//H/
8f/x/+//8//z//L/8f/v//T/9P/8////+/8EABUAHAAlADEAOAA8ADoAOgAzACcAGAAU
ABMA/f/r//D/9v/1//b/+v/2//T/9v/2//b/+P/+/wMA+f/r/+7/7f/p/+r/7v/s/+3/
7//v/+3/7//x//D/8P/t//L/9v/3//j/9P/v/+//7v/x//H/8v/0//P/8f/w/+//7v/v
//L/7v/s/+3/7//w/+7/7//v/+//8P/x//H/8v/y//L/8v/y//P/9P/1//b/+f/5//n/
+f/1//P/8f/w//T/9f/2//f/9//3//f/9//5//n/+//8//z//P/8//z/+//8//z//P8A
AAIAAwAEAAAA/v/9//z/AQADAAYACAAHAAYABAAAAAEABAAFAAYABQAFAAgACAAFAAUA
BQAGAAcABgAHAAoACAAHAAYABQAEAAQAAwACAAIAAwAEAAIAAQD///7//f/8//z//P/6
//r/+f/5//n/+v/8//7//////////v////3/+//5//j/+f/5//n/+P/5//r//P/9//r/
/f/8//r//P/+//v/+f/4//f/9//3//j/+f/7//z/+P/6//n/9v/2//j/9f/1//b/+P/5
//r/+v/7//v/+v/7//n/+f/5//v/+//7//r/+v/6//v//f/7//n/9//1//X/9v/3//r/
+v/6//n/+P/6//r/+v/5//n/+f/5//n/+f/5//r/+v/8//z//P/8//n/+P/4//j/+P/7
//v/+P/4//j/+//7//3//f/7//v/+f/4//f/9f/3//n/+f/3//b/+f/6//v/+//8//z/
/P/8//z/+f/6//v/+v/1//f/9//5//v/+f/5//v//v8AAAAAAAD//wAA//8AAAYACAAJ
AAoACwAPAA8ADgALAAoACQAJAAwACwAMAAwACgAJAAkABwADAAIAAAD+//3//f/7//f/
+f/6//r/9v/0//f/9//2//f/9//4//n/9v/1//L/8f/y//L/8v/z//T/9f/2//X/9v/1
//P/8f/x//L/9P/4//n//f8GAA8AGgAlACsALgAyADYAOAA7ADkAKgAKAPX//f/7//D/
7v/x//L/+v/+//j/8P/u//L/+P/4//f/+//3//T/8//x//P/9v/z//P/9P/1//T/9//2
//T/8//v//P/9v/2//b/9P/x//P/9P/y//H/8f/y//T/8//z//P/8f/z//f/9P/y//P/
9f/2//P/8//y//H/8//1//b/+P/3//b/9f/0//b/9v/2//b/+f/5//n/+f/5//n/+f/6
//r/+f/4//f/+f/5//n/+f/8////BAAIAAQAAAD8//j/+v/8//3//v8BAAIAAgACAAQA
BAAFAAYABQAFAAYABgAJAAoACgAIAAYACAAIAAgACgALAA8AEAAKAAkACAAIAAYABAAE
AAYACAAJAAoACwAHAAYABAACAAIAAwAEAAIAAwADAAQABQAEAAQABAACAAEA///+//3/
+//8//3//f///////v////7//f/8//z/+//7//v/+v/6//r/+//7//f/+//7//r//v8C
AAEAAQD9//v/+v/5//r/+//9//7/+v/8//v/+P/7//7//P/9//z//P/7//r/+//9//7/
/v////3//f/9//3//f/9//z//P/8//3////8//v/+v/5//r//P/+/wIAAQAAAP7//P/9
//7///////z/+//6//n/+v/7//3//v8CAAIAAgACAP7//P/7//r/+v/9//3/+v/4//j/
+//7//z//f/8//3//f/+///////+/////v/7/wEABAACAAAA/v/8//7/AAACAAIA/v//
//7///8BAP////8BAAAAAgACAAIAAgAEAAQABgAIAAgABwAGAAoADwAQABAAEgASABIA
EwAQAA0ADAAKAAoACQAJAAcABQAEAAIAAAABAAEA///7//z//v////z/+//9//z/+v/6
//n/+f/5//f/9//1//X/9//4//n/+//5//f/9f/x//T/9f/1//X/9f/4//b/9v/9/wMA
BgANABgAIQApADIAOAA4ADYANwA1ACgAHAARAP//+f/6//T/8//4//z//v/4//b/+v/2
//L/9v/1//H/+f/6//X/9//1//j/9f/1//b/9//2//n/9//0//L/7f/w//T/9f/2//T/
8f/z//T/9v/1//X/9v/1//P/8v/x//L/9f/6//j/8//z//T/9P/y//P/8//z//T/9f/1
//b/9//2//X/9P/2//b/9v/2//n/+f/5//n/9//3//f/+P/7//v/+//7//v/+//7//v/
+f/5//v//P/+//7//v/+/wEAAgACAAIAAwAEAAQABAADAAIAAgACAAYABwAJAAoACgAK
AAkABgAJAAwADQAOAAsACQAKAAgABQAFAAUABgAJAAgACQAMAAoACQAIAAcABQAGAAYA
BgAGAAcACAAGAAYABQAFAAUABAAEAAQAAgABAP///v/9//7/AAACAAMAAQD///z/+//7
//v/+//8//3//f/9//z/+//8//7//////wMAAwACAAEAAgD+//v/+//7//z//f//////
AAAAAPv//v/+//z//v8AAP3//f/7//z//P/8/wAAAwAFAAYAAAD7//j/9f/5//v//f/+
//z//P/9////AAABAAIAAwAAAAAAAAACAAMAAgAAAP7/AAAAAAAA//////////////z/
+//7//r//v/+//7//v/+//7///8AAP3////+//r/+v/6//3//f///////f/9//v//v8F
AAIAAQAAAP///v/7//z//f/8//r//f/+/wEAAwABAAEAAwAEAAYABgAGAAgACgAKAAwA
DgAOAA0ADAANABEAEQAQAA4ADgAOAA8AEAAPABAAEAANAAsACgAHAAUABAACAAAAAAAB
AAAA/f/7//z//P/4//n//f/+//7//////wAAAQD+//v/9v/z//T/9P/0//X/9v/3//j/
9//3//f/9v/1//f/9P/6/wAA//8BAAgAEwAeACkAMQA4ADwAQgBKAD0AIQAeAB4ADwAL
AAkAAAD8/wMABAAAAPz/+P/8/wAA+v/6//z/////////+v/z//H/9f/6//n/+//5//f/
8//z//X/9P/0//H/8//2//b/9v/0//H/8//0//T/8//z//T/9P/z//P/8//0//f//P/6
//X/8//y//D/9P/3//n/+//5//f/9P/y//L/8v/y//L/8//0//X/9v/3//f/9//3//f/
9//3//j/+v/7//z//f/8//v/+v/5//n/+f/7//z//P/8//z//P/+/wAAAQACAAEAAgAC
AAIAAgACAAMABAAFAAUABgAGAAkACgAKAAgABAAEAAIAAAABAAMACAAKAAcABwAHAAgA
CAAGAAYACAAGAAUABAADAAQABgAHAAgACQAJAAkABgAEAAEA///9//z//P/8//r//P/7
//v/+//7//z//f/9//7//f/7//v/+//7//v//P/////////+//z//P/9//3/+f/7//n/
9v/5//z/+v/5//j/9//3//f/+v/7//3//v/6//z/+//4//j/+v/3//f/+f/8//7/AAD+
//3/+//4//r/+f/6//v/+v/5//j/9v/3//j/+v/9////////////+f/4//f/+P/7//z/
/P/8//3//v///////v/9//z/+//7//v//P/8//z//P/8//z//f/8//z//P/7//3//P/4
//n/+v/+////+//9/////f/+//3//P/7//r//P/+/wAAAAD7//3//f///wIAAQACAAUA
BAAEAAIAAAABAAQABQAIAAkACgAKAAoADQATABUAFgASABAADgANAA8ADQANAAwACgAJ
AAkABwAHAAYABAACAAAA///8//f/+P/6//v/+P/4//v/+//6//f/9f/0//P/9f/1//P/
8//0//T/9P/1//X/9f/1//P/9//3//b/9f/t//L//v/+//v/AQAMABcAIAArACkAKgA4
ADwANgA1ADUALAAgABEABwADAAIABAAHAAQAAAACAAQA/v/8//7//v/6//f/9f/3//j/
9f/1//X/+P/1//X/9P/z//D/8f/z//L/8v/v//D/8v/x//D/8f/v//L/9P/0//P/8//0
//H/7//u/+3/7//z//n/+P/x/+//7v/s/+7/8f/z//X/8v/x/+//7v/y//L/8v/y//T/
9P/0//T/9P/z//L/8f/z//P/8//0//f/9//3//f/+f/5//n/+f/2//X/9v/2//f/+P/5
//r//f/+//7//v/9//7//v/+/wAAAAABAAIAAQABAAIAAgACAAIAAQD+/wAABAAGAAgA
BAABAAEA/v///wEAAwAGAAUAAgABAAIAAwADAAMAAwADAAQABAAEAAEAAQABAP7/AAD/
/////////wAAAQAAAP3/+f/2//P/9v/4//r/+//6//n/9//3//f/9//3//j/+//7//v/
+v/3//b/9v/1//X/+f/5//j/+P/6//f/9f/3//n//P////3/+//6//j/9P/2//X/8v/0
//b/8//z//P/9P/0//T/9f/3//j/+P/3//X/9f/1//X/9f/1//T/9v/2//f/+f/6//v/
/P/9//j/9v/0//T/+P/4//f/9v/2//b/9v/1//b/9//4//n/9v/1//X/9P/4//j/+P/4
//n/+P/4//j/9v/3//X/8P/w//L/9//5//b/9f/y//H/8f/y//P/8//1//r/+f/4//f/
9v/4//r//P/8//b/9//2//f/9f/z//P/9f/5//z//f/+//z//v/+/wAAAwAEAAQABAAD
AAcABwAGAAgACgAMAA8ADgALAAoACAAEAAMAAwABAP3/+v/2//L/9v/5//r/+f/0//L/
7//o/+n/7f/u/+7/7//v//D/8f/v/+//7f/t/+3/7v/v//H/8f/x//H/7//v/+3/6v/n
//X/9v/y//L/9f/9/wYADwAaACMALQAwACoAKAAwACsAGwAWAA4AAwD5//H/6v/u//f/
/v/+//T/6v/s//b/9v/s/+z/8f/v/+v/7P/r/+3/6//u/+v/6//r/+v/6f/r/+3/7P/s
/+n/6//u/+7/7v/s/+n/6//s/+n/5//m/+b/6f/p/+r/6//r/+3/8f/u/+3/7f/u/+7/
7P/t/+3/7f/r/+v/6v/q/+7/8P/y//T/8v/w/+7/7P/r/+v/6//r/+z/7f/u//D/8f/x
//H/8f/1//X/9f/1//P/8//1//b/9v/2//b/9v/6//z//f/+//v/+v/4//b/9//4//r/
/P/7//v//P/8//3//v/+//z//P/+//7//v/9//3/AAAAAP//AQADAAYAAwD+//v/+v/9
//3//f/9//3//v/+//7/+v/5//j/9P/3//f/+P/5//b/9v/2//T/9v/3//n/+//7//z/
/f/9//n/9f/w/+3/8f/z//X/+P/3//X/8//w//H/8v/0//X/8//3//f/9v/1//b/8v/v
//D/8f/z//X/9v/3//n/+v/0//b/9f/y//L/9P/x//H/8//0//T/9P/0//X/9f/0//X/
8//z//P/9P/1//b/9v/4//j/+f/7//v/+//7//v/9v/0//L/8v/2//b/9f/0//X/9v/3
//f/9//3//f/9//2//X/9f/0//T/9P/0//T/9f/0//T/9P/1//n/+v/4//L/8P/x/+//
8v/z//L/8//x//L/8//z/+v/8P/y//L/8v/y//L/9P/2//b/8v/z//L/8//z//H/8f/z
//b/+P/4//j/9//4//f/+P/9//7//v/+//7/AQAAAP7/AQACAAMABQADAAEAAQAAAP3/
+//6//f/9v/2//X/9P/1//f/9//1//L/8P/t/+b/5//r/+z/7P/u/+3/7f/t/+z/6//o
/+f/6P/o/+j/6f/p/+n/6f/n/+v/7f/u/+//5//e/+b/8P/1//f/+P8DABIAGwAdACAA
IgAmACwAKQAdABAABgD///X/5//g/+j/6//k/+T/7P/s/+b/5P/o//D/8v/n/+X/7//u
/+P/3//h/+b/5f/n/+n/6f/n/+n/6f/o/+j/5f/n/+r/6v/q/+r/5//p/+r/6f/n/+b/
5v/o/+f/5//n/+T/5f/o/+T/4v/j/+X/5v/m/+f/5//n/+X/5f/k/+T/6P/o/+j/6P/q
/+r/6v/q/+3/7f/t/+3/6//r/+v/7P/q/+n/6P/n/+v/6//r/+v/6//r/+3/7v/u/+7/
7v/u/+//8P/w//D/8f/y//L/8v/y//L/8//0//b/9//5//r/+P/4//f/9P/z//T/8//y
//P/8//2//b/8//z//P/9P/0//L/8v/0//X/9f/1//X/9//4//j/+P/z//H/7//q/+v/
6//s/+3/7P/s/+z/6v/r/+v/7P/t/+z/7P/s/+v/6//r/+r/6//t/+3/7f/u/+7/7f/s
/+r/5v/m/+f/5//m/+v/7P/s/+r/7P/p/+f/6f/p/+r/6//p/+n/6v/q/+f/6v/q/+j/
6v/s/+n/6f/r/+7/8P/y/+3/6//o/+T/5//n/+n/6//q/+n/6P/m/+j/6P/p/+v/7P/t
/+7/7//p/+j/5//o/+v/7P/s/+z/6v/q/+r/6f/m/+X/5P/j/+X/5f/m/+b/6v/q/+r/
6v/o/+b/5f/k/+T/5//n/+T/5P/k/+f/5//p/+P/3f/h/+b/6P/o/+j/6P/k/+T/5P/i
/+H/5f/n/+v/6P/l/+T/5f/j/+T/4//i/+X/6P/p/+z/7f/u/+7/7v/t//H/8f/w//L/
8v/y//P/8//x//H/8P/u/+3/7f/r/+r/6v/p/+j/5//n/+X/4f/g/+D/3//a/9r/3f/d
/9z/2v/Z/9n/2f/a/9v/2v/b/9j/2P/Y/9n/2//b/9v/2f/X/9X/0v/P/9v/2v/Y/9r/
4f/l/+r/7f/w/wEACwAOABAAEAAWABkAFQAKAPj/5//f/9v/1v/U/9X/2P/a/9z/3v/g
/+D/3v/c/97/3f/T/8//2P/X/9X/1//a/9f/1//a/9v/2v/d/9r/1v/T/83/0P/U/9X/
1v/W/9P/1f/W/9b/1f/V/9b/1v/V/9X/1f/S/9P/1v/S/9D/0f/T/9T/1P/V/9X/1f/U
/9P/0f/Q/9D/0P/Q/9D/0f/S/9P/1P/V/9X/1f/V/9f/1//X/9j/2P/X/9b/1f/Y/9n/
2v/b/9r/2f/a/9r/3f/e/9//4P/e/97/3f/c/93/3v/e/97/4P/g/+H/4v/l/+X/5v/m
/+f/6P/o/+b/4//k/+P/4v/l/+f/7P/u/+j/5//m/+b/5//m/+f/6v/p/+f/5f/j/+P/
5P/k/+T/4//j/+P/4P/i/+H/4f/h/+P/5P/l/+T/4P/d/9v/2f/X/9j/2f/Z/9v/2//a
/9v/2P/X/9b/1v/X/9f/1//W/9T/1P/V/9X/1f/Z/9n/2P/a/9z/2f/X/9T/0f/P/83/
0P/R/9P/1P/P/9L/0v/Q/9P/1v/U/9X/1f/W/9b/1v/U/9X/1f/U/9b/1f/W/9f/2f/Z
/9n/2P/W/9T/0//T/9P/0//T/9P/0f/S/9P/1v/Y/9j/1//W/9T/1P/U/9P/1f/V/9X/
1f/X/w==
         </WaveFormData>
      </LeadData>
      <LeadData>
         <LeadByteCountTotal>10000</LeadByteCountTotal>
         <LeadTimeOffset>0</LeadTimeOffset>
         <LeadSampleCountTotal>5000</LeadSampleCountTotal>
         <LeadAmplitudeUnitsPerBit>4.88</LeadAmplitudeUnitsPerBit>
         <LeadAmplitudeUnits>��V</LeadAmplitudeUnits>
         <LeadHighLimit>2147483647</LeadHighLimit>
         <LeadLowLimit>268435456</LeadLowLimit>
         <LeadID>II</LeadID>
         <LeadOffsetFirstSample>0</LeadOffsetFirstSample>
         <FirstSampleBaseline>0</FirstSampleBaseline>
         <LeadSampleSize>2</LeadSampleSize>
         <LeadOff>FALSE</LeadOff>
         <BaselineSway>FALSE</BaselineSway>
         <ExcessiveACNoise>FALSE</ExcessiveACNoise>
         <MuscleNoise>FALSE</MuscleNoise>
         <LeadDataCRC32>865916681</LeadDataCRC32>
         <WaveFormData>
BgAGAAYABgAKAAwADgAQAA4ADgAOAA4ADwAQABEAEgAWABgAGgAcABoAGgAaABoAGgAa
ABoAGgAeACIAJgAqACwALAAsACwALAAsACwALAAqACoAKgAqAC0ALgAvADAALgAsACoA
KAAmACYAJgAmACUAJAAjACIAIgAiACIAIgAfAB4AHQAcABsAGgAZABgAGAAYABgAGAAV
ABQAEwASABQAFAAUABQAEgAQAA4ADAANAA4ADwAQAA8ADgANAAwADAAMAAwADAAOAA4A
DgAOAA4ADgAOAA4ADwAQABEAEgARABAADwAOABEAEgATABQAEwASABEAEAAQABAAEAAQ
ABIAEgASABIAFAAUABQAFAAVABYAFwAYABcAFgAVABQAFAAUABQAFAAWABYAFgAWABQA
FAAUABQAFAAUABQAFAAWABYAFgAWABUAFAATABIAEwAUABUAFgAVABQAEwASABIAEgAS
ABIAEAAQABAAEAARABIAEwAUABYAFgAWABYAFAASABAADgAQABIAFAAWABMAEgARABAA
DwAOAA0ADAAPABAAEQASABEAEAAPAA4ADwAQABEAEgARABAADwAOABEAEgATABQAFAAU
ABIAFgAYABoAGgAdABwAHQAcABoAGwAcACAAJAAhAB4AHwAeAB8AIQAkACUAJQAjACcA
KwAlACAAHAAYABwAGwAcABwAHAAdABwAGwAVABEADQAJAAkADQAPABAACwAJAAcABgAG
AAMABAAEAAUABwAIAAkABwAIAAsADwALAAcAAwABAP///v////7/AQADAAUABgAAAAQA
AgAGAAgACgAQABIADQABAPv/AwAWACAAGwAiADUAPgA7ACwAFgAJAP3/8v/v/+3/6v/u
//D/6v/y////BAD+//3/AAAIAAoABgAGAAUABwAKAAoABgAGAAYABAACAP//AAABAAIA
AwAEAAYACAAIAAUABAAEAAUACAAIAAgACAAFAAIABQABAAEABQALAA0ABQADAAQAAgAC
AAMABgAIAAkACAAJAAsACgAJAAoACQAHAAcACQAKAAwADAAOAA4ADwAPABMAFAASAA8A
DQANAA4ADwASABQAEwAUABUAFQAZABkAGgAaABoAHwAfAB8AHgAgACAAIAAhACIAIgAj
ACcAKwAsACwAKwArAC0ALQAoACgALQAtACYAJgAqACcAJwAnACsALgAuACsAKAAoACwA
KgAoACQAJQAlACUAJAAhACEAIAAcABkAGAAXABgAGAAUABAAEgATABAAEwAUABIAFAAU
ABUAEwATAA8ADQAOAA0ACwAKAA8AEgAUABYAEQAPAA0ACwANAA8AEQARABIAEwASABIA
DwANAAwADgARABEAEgATABMAFQAVABUAFAATABEAEAASABIAEwATABYAGAAcAB4AGgAW
ABQAFAASABMAEwATABIAEQARABEAFQAYABkAGAAYABgAGQAaABoAGgAYABcAFAAVABQA
EgAUABQAFAAUABUAFgAXABgAFgATABUAFgAUABEAEAAQABMAFAAUABQAGAAaABoAGgAa
ABoAFwAaABsAHAAcAB8AHwAhACMAIgAiACIAJwAqACoAKAApACgAJwAnACgAJwAiAB0A
IQAlACcAKAAnACYAKAAlACUAJAAiACEAHgAbABkAFwAXABUAEwAVABMAEgAOAA0ADgAO
AA0ACQAMAAwADQAPAAoABwABAP7/AAADAAEA//8AAAEAAwAEAAYABgAFAAUABwAGAAQA
BAD6//7/CAAOABIAFAAPAAUA//8JABgAGAAdADAAQQBGAEMAMgAcAAkA+//w/+f/5f/q
/+z/6v/y//z/+//8/wIABQAEAAIAAgAGAAgABQALAA0ADAAHAAYACAAIAAgABwAFAAUA
BQAFAAMABAAFAAQAAwAEAAYACQAGAAQAAgAAAAIAAgAIAAcAAwAFAAkACQAHAAcACgAK
AAcABwAJAAoACwAKAAsADQAMAAsADAALAAcABwAJAAoADQAOABEAEgAQAA8AEgASABAA
DwAPABEAEQARABMAFAAXABgAGQAZAB0AHQAeAB4AHgAjACMAIwAlACgAKQAqACgAKAAn
ACcAJwArACwALAAuAC8AMgAzAC0ALAAwAC8ALQAuADMAMQAuACsALAAsACwAKQAmACYA
KQAoACcAJAAgAB8AHgAcAB0AHQAcABgAFwAYABkAHAAaABYAEgAUABMADgAPAA4ADwAS
ABMAFQATABMADwANAA4ADQALAAoADQAOAA4ADgAOAA8AEAARAA4ADwAQAA8ADQANAAsA
CgAMAAsACwAOABAADwAPAA8AEQATABMAEwARAA8ADAAKAAwADAANAA0ADwAQABMAFAAU
ABIAEgAUABMAEwASABEADgANAA0ADQAPABIAEwASABMAFAAWABgAFQAUABEADwANAA0A
CwAIAAwADgAQABIADwAOAA0ADAAPAA0AEAASABIADwAOAA4ADgAOAA0ADAAIAAsACwAL
AAsACgAGAAUADwARAA4ADgAOAA4ADgAKAA4AEAASABUAGQAaAB0AGgAYABcAFgAaAB4A
HwAeAB8AHgAdAB0AIQAhAB0AGQAbAB0AHQAcABoAGgAdABsAHQAeAB4AHwAZABMADgAJ
AAoACQAIAAsACgAIAAMAAQABAAIAAgD//////v/+/////f/7//b/9P/5////AAABAPz/
+f/3//T/+P/4//f/9//5//j/9v/2//j//P/+//7/AAAEAAEA+//3//f/AAASACEALgA7
ADgAKQAcAAoA7//b/9T/z//R/9b/3P/c/+D/6P/t//b//P/3//L/8v/0//r//v/7//X/
+v/6//b/9v/2//b/9v/1//P/8//z//P/9v/6//7/AAD7//j/9v/1//T/9P/0//T/9//2
//v/+f/2//f/+v/5//f/+f/+/wAA+//5//n/+P/2//T/9P/1//f/+f/9////+//7//3/
/v/7//r/+//6//z//f8CAAQABgAFAAUABwAGAAUABgAGAAkACgALAAsADgAPABEAEgAR
ABUAFAATABMAFAATABIAFgAYABkAGwAfACMAJAAkACUAJQAnACcAIAAeACEAHwAdAB4A
IwAhACEAHwAhACIAIwAfABsAGgAcABoAGAAUABMAEwATABIAEgATABMAEAALAAoACQAK
AAkABAD//wAAAQD+/wEAAgABAAQABQAHAAYABQAAAP3/AgADAAMABAADAAQABAAEAP//
/////////v///wAA//8CAAMAAgACAAQAAwADAAYABQADAAIAAQADAAUABQAFAAQAAwAB
AAAAAgACAAMAAwAEAAQABgAGAAgABgAGAAgABQAFAAQAAwAFAAUABgAHAAUABgAFAAIA
BQAGAAgACgAJAAgABQADAAMABQAFAAQABAAEAAQABAACAAIAAgACAAYABQAJAAwACQAD
AP///P8AAAIAAwAEAP//AQAAAP//AgACAP////8DAAMAAAABAAIAAwAEAAAABAAGAAgA
CgANAA0ADwARABAAEAAQABEAFAAUABIAFwAYABkAGwAaABcAEAAJAA4AEQASABIAEQAQ
ABIADwAQABAADwAPAAwACQAHAAUABgAFAAQABwAEAAIA/f/7//n/+P/2//H/8v/y//P/
9f/0//P/7//u//L/9f/z//H/8P/x//P/9P/1//T/8v/x//P/8v/w//D/AADy/+b/8v/8
//b/9f/z/+3/8f/+/wwAFwAmAC0AIAAVABYAAgDl/9H/yP/H/83/0P/Q/87/1v/o//P/
8P/q/+//+P/w/+b/6P/w//H/8f/y//L/7v/u/+3/7P/r/+n/7v/x//T/9//2//b/9v/0
//D/7v/t/+3/8P/w//D/8P/w/+7/8v/v/+7/8f/2//f/8f/x//T/9P/y//H/8v/y//P/
8v/z//X/+P/5//z//f/5//f/9//2//b/9v/4//j/+f/5//3//v/+//3//f////////8B
AAIABAAGAAgACQAJAAkACgAKAAsADwAOAA0ADwASABMAFAAVABYAFgAXABgAGwAbABoA
HAAdACAAIQAbABoAHgAdABsAHAAhAB8AGQAVABUAFAAZABcAFQAWABYAFAASAA4ADQAN
AA0ADAANAA0ADAAIAAQABAAEAAYABwAEAAEABAAEAAAAAgACAP3//v/9//3///////v/
+f/9//3//P/8////AAAAAAAA/P/7//r/+f/6//3/AAABAP/////9//z//////wAABAD/
//v/+P/1//f/+//9/////v/9//v/+v/9//7/AAABAAAA/v/+//z//f/8//3/AAADAAUA
BgAHAAQAAQD///3///8CAAMAAgD///7//v/+/wEAAgABAAEAAQADAAMAAgADAAQABQAG
AAIAAAD+//z//v/7//3//v8BAP////8AAAAAAAD///7//P////////8BAAIAAAABAP//
/f/7//r/+//9////AAACAAoABQACAP///P/9/wQACQAOAAsACwAIAAcACAAIAAkACgAP
ABIAEgAQABAAEAAQABEAFAAVABIADwAPAA8ADQAKAA0ADgASABEAEAAOAAsACQAHAAUA
BAADAAIAAQAAAAMA/v/6//P/7//v//D/8P/t//D/8P/x//P/8f/x/+7/7v/w//P/8f/v
/+3/7f/u/+7/8v/y//H/8f/z//L/8P/w/+D/7P/6//b/5v/q//f/8//l/+X/8v8CAAsA
FAAhACgAHwAIAPj/6//R/7r/v//N/8z/xP/I/9j/3v/Z/9z/7P/v/+b/3P/k//L/8v/p
/+n/7v/u/+r/6v/s/+z/7P/r/+n/6f/p/+n/7P/u//D/8P/r/+r/6v/r/+7/7v/u/+7/
7v/s//D/7f/r/+3/8f/x/+3/7f/w//D/7//v//H/8v/x/+7/7f/t/+//8f/1//f/8//x
//H/8P/x//L/9f/2//P/8//3//j/+v/5//n/+//9//3///8AAAEAAgADAAMAAwADAAQA
BAAIAA0ADQANAAwADgAOAA4AEAASABMAFQAUABcAFwAWABUAFQAXABcAFwAYAB4AHwAY
ABYAGAATABQAEwAWABgAHQAbABkAGgAXABIADQAGAAcACQALAAwACgAJAAcAAgADAAQA
BQAIAAcAAgD9//7////8////AAD7//z/+//7//v/+//3//X/+v/7//v//P/6//r/+f/4
//T/8//y//H/9P/3//r/+//4//f/9P/y//f/+f/8/wIA/f/5//b/8//0//f/+P/5//v/
/f/+/wAA/f/6//j/9f/6//z/AAACAAEA/v/9//7/AQADAAQABQACAP///f/7//7/AAAA
AP7/AAAAAAEAAgABAAAA/f/7//3///////7/+//6//n/+P/6//z//v8AAP//+//8//z/
/P/5//j/+P/3//j/+P/4//f/+//8//3//P/8//n/+f/5//n/+f/6//j/+f/6//r/8v/4
//7/AgAEAAIAAAD+//z/9//6//v//P8AAAUABwALAAkABgAEAAIACAAMAA0ADAAOAA4A
DgAPABIAEwAQAA0ADAANAAwACgAIAAgACwAJAAsACgAIAAcABAABAP///f/6//f/9P/1
//f/+P/2//f/+P/4//f/8//v/+z/6v/p/+v/6//o/+j/7f/x//D/7//r/+v/7P/s/+z/
7P/r/+v/6//q/+j/6P/o//D/+P8AAPb/6v/r/+3/6f/t/wAAEgAhACgAJwAeAA8AAAD+
//H/0//C/8v/0f/O/9D/1P/a/+L/6//s/+r/7//6//7/9P/m/+T/5//l/+v/7P/p/+r/
6v/q/+r/6f/r/+v/6//r/+3/8P/z//T/8P/u/+3/7f/w//D/8P/w//H/8P/1//P/7//v
//H/7//r/+v/7v/u/+//7//x//L/8//y//P/9f/0//P/9P/z//L/8//2//j/+v/6//z/
/P/3//X/9//2//r/+//9/wEA/v/9//7//v8AAAIABAAFAAcABwAIAAgACQANAAwACwAP
ABIAEwAUABMAEgAQAA8AFQAbAB4AIAAaABcAFgATABQAFgAdAB8AGQAYABsAFwAWABUA
GAAaABwAGQAWABYAGgAYABYAEgAPAA8ADwAOAA0ADQAMAAgABQAEAAMABAAGAAIA/v8A
AAIA/v8AAAAA//8CAAMABQAFAAUAAQD//////f/6//j/+v/8//3//v/9//3//f/9//v/
/f//////AQABAP///v/+//3//f8AAAIAAQABAAEAAAABAAAA///9//3//P/8////AAAC
AAMAAwACAAMAAgAEAAIAAgAEAAYABwAHAAcACAAHAAcABwAGAAYABAAAAAAAAAABAAIA
AgACAAAA//8AAAMABAAEAAYABgAGAAYABAAEAAQABAACAP//AQACAP//+//5//j/+v/8
//3//v/+/wMABQAHAAYABgADAAMAAgABAAAAAAD+////AAAAAAEAAgADAAAA/v8AAAAA
AAAAAAAAAQAGAAkADAAKAA0ADQAPAAwACgAJAAgADAAQABEAEAARABAADwAPABMAFQAT
ABEAFQAXABcAFgASABAAEQANABAAEAAPAA8ADgALAAkABwAEAAEA/v///wEAAgAAAAEA
/f/8//r/9f/1//T/9P/1//P/8//w//D/8P/z//H/7//u/+//8f/y//T/9P/z//P/9f/0
//L/8v/s//j/+v/4//r/+P/5//n/8//x//7/CgARAB4ALQA2ADcALgAOAPH/6//q/9n/
0f/W/+D/4v/i/+r/8f/q/+7/9//2//b/+v/0//D/9f/1//b/9v/y//L/8//y//H/7//z
//X/9//5//f/+P/5//j/8//y//L/8//1//b/9//4//f/9P/3//P/7//x//X/9f/0//f/
/f8AAPz/+f/4//b/+f/6//3/AQD9//v/+//5//j/+f/8//7//P/8//7//v//////AwAE
AAMAAQAAAAEAAQABAAMABAAJAAwADwARAA4ACwAJAAYACwARABIAEwAWABgAGAAYABgA
GAAXABcAGwAfACAAIAAfAB8AIQAhABwAHAAhACEAIAAiACgAJwAiAB0AHAAaAB8AHQAb
ABwAIAAeABwAGAAVABMAEQAOABEAEwAUABIADgAOAA4AEAAQAAwACAAKAAoABgAIAAgA
BgAIAAgACQAKAAsACAAHAAYABQADAAIABQAGAAYABgAFAAUABQAFAAMABQAHAAcACQAL
AAsADAAIAAMA///+/wMABQAIAAsACgALAAoACQAJAAkACAAIAAYABgAHAAcACAAIAAoA
CgAMAAoACgAMAAoACwALAAsACwALAAwADQAMAA4ADgAMAAwADAANAA4ADAAMAAoACQAK
AA0ADgAOAA0ADAALAAoACwAMAA0ADgANAAkACgAKAAoABwAGAAYABQAGAAYABgAEAAcA
BwAHAAkACgAIAAkACQAJAAkACgAHAAcABwAGAAwAEAAMAAoACAAGAAUACgANABAADgAR
ABEAEwAWABYAFwAYABsAHgAeABwAHQAcABsAGwAbABsAFwATABcAGQAZABgAGwAcACAA
HwAcABoAFwAVABQAEQAPAA0ADQALAAkACwAIAAYAAQD//wAAAgADAAEA/v/8//v/+//5
//n/9v/2//j/+//5//f/+P/5//v//P/6//j/9f/z//T/9P/z//T/8P/y//r//v8CAAoA
CQD9//f/+f8IABYAIwAuADMAOAA/ADgAJgAJAOf/2v/Z/9f/3P/i/+L/5P/s//H/9P/w
//H/9v/2//T/+v/8//f/9//4//j/9P/0//r//P/+////+//5//f/9f/4//r//P/8//f/
9v/2//f/+P/4//j/+P/5//j//f/7//f/+f/9//3/9//3//r/+v/3//f/+f/6//z/+v/6
//v//f/9///////7//v//f/+/wAAAAACAAIAAAD//wIAAgADAAMABAAHAAUABQAHAAgA
BwAIAAkACQALAAsADAAMAA8AFQAWABcAFwAYABcAFgAYABoAGwAdAB0AIQAiACIAHwAf
ACEAIQAgACIAKQArACIAIAAiAB0AHgAdACAAIgAjAB8AGwAaABwAGgAYABQAEQARABEA
EAAQABEAEQAOAA0ADgAPABIAEAAMAAgACgAJAAQABQAEAAQABgAGAAcABgAFAAAA/f8B
AAEAAAAAAAEAAgACAAIA//////////8BAAMABQAFAAIAAQD+//z//////wAABAAGAAUA
BQAFAAEAAQD///3/AQADAAQABgAFAAQABAADAAcACAALAAwACAACAP7//P///wEAAgAD
AAMAAwAEAAUABAAGAAYABAAHAAgACgAMAAkACAAFAAMAAwAFAAUABAAGAAYABgAGAAIA
AAD+//z//f/7//7/AAABAP////8AAP//AAAAAAAA/v8BAAEAAQAEAAQAAQABAPf///8J
AAgABAACAAAA/v/+/wIABAAGAAcACwAMAA8ADwAOAA4ADgAQABIAEQAOABIAEgASABMA
FQAVABEADQAPABEAEQAQAA8ADgAQAA0ADgAOAA0ADQAJAAUAAgD///3/+//5//v//P/8
//n/+f/4//j/9//z//X/9P/0//X/9v/3//X/9v/z//P/7v/p/+j/6f/r/+z/8P/w/+//
7//v/+7/7P/s//D/8P/w//b//P/6//X/8//z//f/BAASABsAIgAvADQAHQAKAPr/4f/N
/8r/y//J/8r/zv/S/9r/4v/r//L/7v/r/+z/7v/y//T/8P/p/+f/7P/s/+j/6P/r/+z/
7f/t/+3/7f/t/+3/7v/w//L/8v/t/+z/7P/t//D/8P/w//D/7v/s//D/7f/s/+//9P/1
/+7/7f/v/+7/7//x//X/+P/2//L/8P/v//H/8f/z//P/9P/1//j/+v/3//b/9//2//P/
8//3//j/+v/7//3/AQD+//3//v/+/wAAAgAEAAUABQAFAAYABgAKAA8ADwAPAA8AEAAP
AA4AEQAUABYAGQAZAB0AHgAeABsAGwAdAB0AFQASABQAEQAQABQAHAAdABoAFwAYABgA
HAAZABYAFgAVABIADwAKAAoACwAMAAwACQAJAAgABAAAAAAAAAACAAIA/v/6//z//P/4
//r/+v/5//z//f////3//f/5//f/+f/5//j/+P/7//z//P/8//j/9//2//X/9f/3//n/
+f/6//v/+v/6//n/9//2//j/+//7//z//f/6//v/+v/5//v/+//6//r//P/8//3//f/8
//r/+v/4//z//P/+/wIA/v/9//v/+f/7//v//P/9/wAAAgACAAAA/f/8//z//P///wAA
//////7////+//z//f/+////AAD+//7//v/+//3/+f/6//r//f/7//v//P/8//z/+//6
//r//f/9//3/+v8AAAEA+//y//T/9v/4//r/+v/+/wAAAgAEAAcABwAJAAoACgALAAwA
DAAOAA0ACgAMAAwADAANAA8ADwALAAcACQALAAsACgAJAAgACgAHAAgACAAHAAcAAgD/
//3/+//7//n/9//5//f/9v/y//H/8//0//T/8f/v/+7/7v/v/+z/6//n/+b/6v/t/+v/
6f/n/+f/6P/o/+z/7P/r/+v/6f/o/+b/5v/i/+j/8v/2//j/9v/r/+P/6f/t/+7//v8R
ABYAHwAoAB8ABADs/9X/xf/C/8X/yf/I/8L/wv/Q/9z/4f/q/+7/5f/m//D/7P/o/+b/
5//x//H/8P/r/+r/7P/s/+z/6//p/+n/6f/p/+j/6v/s/+z/6//q/+r/6//r/+r/6f/o
/+b/5P/o/+X/5//r//H/8//r/+n/6v/o/+r/6//u//D/7f/q/+n/6f/s/+3/8P/x/+z/
6//s/+z/7v/w//T/9v/3//f/+//8//r/+f/5//v/+//7//3//v/8//r/+P/1//r//f8B
AAQABAAJAAkACQAMAA4ADgAOAA8AEAAQABEAEQAVABYAFgAUABMAFAATABQAFgAdAB8A
FgAUABYAEQAQAA8AEgAUABUAEQANAAwAEAAOAAwACAAFAAUABQAEAAMAAwACAP7//f/+
////AgACAP7/+v/8//v/9v/3//b/8//0//P/8//2//f/9P/z//T/8//x//D/8//0//T/
9P/z//P/8//z//H/8//1//X/9f/1//P/8v/0//P/8//2//b/9f/1//X/9P/1//T/8//z
//P/8v/y//X/9v/4//n/+P/4//r/+v/3//T/8//0//b/9//3//f/+f/5//r/+//+/wAA
AAD+//n/9v/0//L/9P/2//b/9//4//v//P/8//r/+v/6//r/+f/4//f/9v/3//X/+P/6
//j/9f/0//T/9f/2//b/9v/z//X/9P/z//T/9P/x//H/8//z//P/9P/u//j/+//8//3/
/v/6//7/AAACAP//AQAAAAEA///+//7//v8FAAoADAAMAA0ADAALAAsADQANAAkABQAE
AAUABAACAAYACAANAA0ACwAIAAQAAQD///3//P/7//f/8//v/+//8//0//L/8//u/+z/
6f/j/+T/5P/l/+f/6P/p/+f/6P/r/+//7v/t/+r/6f/p/+j/6//s/+z/7f/p/+b/4v/g
/+7/7P/s//T/+v/y/+f/5f/t//n/AgAQABkAGAAhACQAGwAGAOj/0//L/8b/x//T/9j/
2P/e/+L/2v/f/+7/7v/j/+b/8P/w/+z/6v/p/+n/6//q/+X/5P/m/+b/5v/l/+f/5//n
/+f/6f/s/+//8P/t/+z/7P/t/+z/7P/s/+z/7v/s//D/7f/o/+n/7P/r/+r/7f/z//b/
8//z//X/9v/0//D/7v/t/+//7//x//H/8f/x//P/9P/1//b/+f/6//j/9//6//r/+v/5
//n/+//8//3/AAACAAEAAAD///3/AAABAAMABAAIAA0ADQANAA0ADgANAAwADwAQABAA
EQATABcAGAAYABkAGQAbABsAFwAWABoAGQAWABYAGgAXABcAFQAXABgAFwATAA8ADgAU
ABQAFAASAA8ADQALAAgABwAHAAYAAgADAAQABQAIAAgABAAAAAIABAACAAYACAAFAAYA
BQAFAAIAAQD8//n//P/9//3//v/9//7//v/+//z//f/+//////8BAAMAAwABAAEA///+
//3/+//6//z//////wAAAQADAAUABQAFAAMAAQD+//z///8AAAIAAwACAAIABAAEAAMA
AAD//wAAAgAFAAcACQAKAAkACQAJAAgACgAKAAgABgAGAAcACAAGAAYABAADAAYACQAK
AAoACAAGAAQAAgADAAQABQAGAAUAAQACAAIABQADAAMABAAGAAgACQAKAAEA///6//X/
+v/8//v//f////////8AAAAAAAAAAAAAAAAAAP//BAAHAAoACAALAAsADQAPAA4ADgAO
ABEAFAAUABIAEgASABIAEwATABMADwALAAsADQANAAwADwAQABQAEwATABIAEAAPAAkA
BQACAP//AAD///7/AQABAAAA/P/7//r/+v/5//X/8f/u/+z/6//v//H/8P/y//L/9f/z
//H/7//v//D/8P/y//L/8f/x//P/9P/0//b/7P/q//b//P/+//z/9f/z//P/7f/6/xAA
GQAcACUANAA/ACYABAD///P/0P/F/9X/3v/Y/9b/4P/k/+H/5v/w//n//P/w/+z/9v/2
/+//6//x//L/7//w//P/9P/1//X/8v/x//D/7//x//T/9//4//X/9P/0//X/9//4//n/
+v/3//T/9//z/+//8f/1//X/8f/x//T/9P/0//X/+P/6//j/9v/2//f/9//3//n/+f/5
//n/+//8//z//P/+//7/+//7////AAD+//3//f///wEAAQADAAQAAwAEAAUABQAFAAUA
BgAGAAsAEQASABMAEwAUABMAEgATABQAFAAVABUAGQAaABoAGgAbAB4AHwAbABoAHgAd
ABoAGgAeABsAGwAZABsAHAAcABkAFgAWABoAGgAaABgAFwAXABcAFgARAA8ADAAGAAYA
BgAGAAgACAAEAAAAAgAGAAQACAAKAAUABgAFAAUABwAHAAMAAQAGAAcABwAIAAUABAAC
AAAAAAABAAIAAwAFAAcACQAJAAYABQACAAAAAgABAAEABAAFAAUABgAHAAUABwAHAAcA
BQAFAAQABAAHAAoADgARAAwACAAGAAIABQAGAAkADgAMAA0ADQANAAsACQAIAAcACQAM
AA0ADAAKAAoACwAMAAoACgAIAAcACgANAA4ADgAMAAoACAAGAAYABgAGAAYABgADAAUA
BgAGAAMAAgACAAIAAgABAAAA//8DAAQABQAMAAAA+f8BAAQABwAIAAkACgAFAAgACQAK
AA0AEQASABUAEwASABIAEgASABQAEwAQABQAFgAYABsAHAAbABYAEQARABMAEwASABUA
FgAaABkAGAAWABMAEQAOAAsACQAHAAUAAwABAAMABgAGAAMAAwD9//r/9v/v//L/8v/z
//X/9f/1//L/8v/2//n/9//1//H/8f/y//L/9P/0//P/8//x/+7/6v/o//z//P/2//z/
AgAEAAEA9f/t//f/BgAIABMAJgAxADQANwAyABgA+//l/9b/z//R/9T/1P/Q/9b/6P/x
//D/8v/7//j/7v/k/+j/9P/r//H/9f/2//P/9P/4//j/+P/3//X/8//x/+//8P/y//T/
9P/y//L/8//1//T/9P/0//T/9f/0//n/9//z//X/+f/5//T/8//1//T/9P/1//j/+v/5
//b/9f/1//L/8f/y//H/8//1//n//P/5//j/+f/4//r/+/8AAAIAAAD9//v/+//9////
AwAGAAUABgAHAAcACAAHAAcABgAKAA8ADwAPABIAFAAUABQAFwAYABgAGQAbAB8AIAAg
AB0AHQAfAB8AHQAeACQAJQAiACIAJgAjAB8AHQAfACAAIgAfABwAHAAdABoAFwASABQA
FQAWABYAEwATABIADgAKAAoACgAMABAADgAMABAACwAEAAMAAAD//wIAAwAFAAYABwAE
AAMAAwABAP7//P///wAAAAAAAPv/+//7//v/+f/7//3//f///wEAAQACAAAA/f/7//z/
/v/9//3//f/7//3//f/9//7//////wAA/v/+///////+//7/AAAAAAMAAgADAAYABAAF
AAUABQADAAEAAAD//wEABAAFAAQAAwACAAIAAgAFAAYABQAFAAIAAwACAAAAAQACAAMA
BAAGAA==
         </WaveFormData>
      </LeadData>
      <LeadData>
         <LeadByteCountTotal>10000</LeadByteCountTotal>
         <LeadTimeOffset>0</LeadTimeOffset>
         <LeadSampleCountTotal>5000</LeadSampleCountTotal>
         <LeadAmplitudeUnitsPerBit>4.88</LeadAmplitudeUnitsPerBit>
         <LeadAmplitudeUnits>��V</LeadAmplitudeUnits>
         <LeadHighLimit>2147483647</LeadHighLimit>
         <LeadLowLimit>268435456</LeadLowLimit>
         <LeadID>V1</LeadID>
         <LeadOffsetFirstSample>0</LeadOffsetFirstSample>
         <FirstSampleBaseline>0</FirstSampleBaseline>
         <LeadSampleSize>2</LeadSampleSize>
         <LeadOff>FALSE</LeadOff>
         <BaselineSway>FALSE</BaselineSway>
         <ExcessiveACNoise>FALSE</ExcessiveACNoise>
         <MuscleNoise>FALSE</MuscleNoise>
         <LeadDataCRC32>4043045740</LeadDataCRC32>
         <WaveFormData>
7v/u/+7/7v/u/+7/7v/u/+z/7P/s/+z/7v/u/+7/7v/s/+z/7P/s/+r/6v/q/+r/6P/o
/+j/6P/l/+T/4//i/+L/4v/i/+L/4f/g/9//3v/c/9z/3P/c/9r/2v/a/9r/2f/Y/9f/
1v/Y/9j/2P/Y/9b/1v/W/9b/2P/Y/9j/2P/a/9r/2v/a/9z/3P/c/9z/3//g/+H/4v/g
/+D/4P/g/+L/4v/i/+L/5P/k/+T/5P/k/+T/5P/k/+f/6P/p/+r/6P/o/+j/6P/m/+b/
5v/m/+j/6P/o/+j/6P/o/+j/6P/q/+r/6v/q/+j/6P/o/+j/6v/q/+r/6v/s/+z/7P/s
/+v/6v/p/+j/6f/q/+v/7P/s/+z/7P/s/+r/6v/q/+r/6v/q/+r/6v/s/+z/7P/s/+z/
7P/s/+z/7f/u/+//8P/u/+7/7v/u/+7/7v/u/+7/7P/s/+z/7P/u/+7/7v/u//D/8P/w
//D/8P/w//D/8P/w//D/8P/w//D/8P/w//D/8f/y//P/9P/0//T/9P/0//b/9v/2//b/
9v/2//b/9v/0//T/9P/0//X/9v/3//j/9//2//X/9P/3//j/+f/6//r/+v/6//r/+v/6
//r/+P/4//j/+f/8//z//v/9////AgADAAQABQAGAAQAAgAAAPv/9v/y//D/8f/v/+7/
7//v/+7/7f/s/+3/7//y//X/9f/0//H/8P/z//T/9//7//v//P/9//7//f/9//7/////
//3//f/+/wAAAQADAAUABQAEAAMAAgAFAAUABQAFAAMABAAEAAQABgAHAAgACAAIAAgA
CgAHAAYAAQD5//T/8v/2//b/8v/u/+f/3//f/93/0f/M/9T/2P/P/8n/zf/R/87/z//U
/9n/3P/g/+X/6f/w//j/+////wgACQAIAAsAEAAPAA4ADgAPABAAEAARABQAFAAUABQA
FAAUABQAFAAVABcAFQATABUAFwAXABcAGAAWABYAFgAWABgAGAAZABkAFgAVABMAEgAT
ABMAFAAVABMAFAAUABQAFgAWABYAFgAYABcAFgAWABcAFgATABIAFgAWABUAFQATABMA
EwATABIAEAASABIAEgARABEAEQAPAA8ADwAOAA0ADQANAAwADAAJAAgABwAIAAgACAAH
AAYABAAEAAQAAgABAP3//f////////////3//f/9//3/+//5//n/+P/6//r/+v/6//r/
+v/7//z/+v/7//v/+//9/wAAAAAAAAAAAQACAAIAAAACAAIAAgAEAAYABwAHAAYABgAG
AAUAAwAGAAkADAAMAAwACwAKAAwADgARABEADAAKAAgABgAIAAkACgALAAsADAAMAAwA
DQANAA0ADgAMAAsACwANAAsACwANAAsADQANAA4ADgANAA0ADAALAA0ADQAMAAwADAAM
AAwADAALAAsACwALAAwADAAMAAwACwALAAsACwAJAAkACQAKAAwADAAMAAwACgAKAAoA
CQAHAAgACQAJAAoACgALAAwADAALAAsACwAMAAwADAAMAAsACwAKAAkACwAMAA4ADgAO
AA4ADAAKAAoACgANABAAEQAUABIAFQAVABUAFQAVABMAEAAMAAgABQAAAP7//v/9//v/
+//7//z//P/6//r/+v/7////AQACAAIAAgACAAQABAAGAAkACwAMAA0ADgAPAA8ADgAP
ABEADwANAA4ADwAPABIAEwAUABQAEgASABMAEwAVABUAFQAWABYAFgAWABcAGAAYABgA
GAAYABcAFAAPAAkABAAEAAgACAAGAAAA9f/t/+v/5//f/97/5P/m/93/2f/d/+H/4P/h
/+T/4//o//L/9f/5/wAABgAJABEAFgAVABgAGwAeAB0AHAAcAB0AHQAcABwAHgAhACIA
IwAkACIAIgAiACMAIwAhAB8AIQAjACMAIwAkACYAJgAmACYAJQAkACQAIwAhACEAIAAg
ACIAIQAhACEAIQAiACIAIgAgACAAIAAgACIAIQAgACAAIgAiACAAIAAfAB4AHAAbAB0A
HQAdAB0AHgAcAB4AHgAcABkAFwAVABUAFQAVABQAEQARABEAEAASAA8ADgANAAoACAAG
AAMAAAD+//7//v8AAP//+//7//v/+//7//v/9//3//f/9//3//X/9f/0//T/9P/0//T/
8//y//L/8v/y//P/8//z//L/9P/z//L/9P/1//b/9v/0//b/9v/2//b/+P/5//n/+P/4
//j/9//2//j/+v/8//r/+v/5//j/9v/4//v/+//4//j/+P/4//f/9//3//f/+f/6//r/
+v/3//f/9//4//r/+f/5//v/9//3//n/9//1//X/9v/2//b/9//3//f/9//3//b/9v/2
//b/9v/2//f/9//3//f/9P/0//T/9P/1//X/9f/1//T/8//y//L/9P/0//T/9P/2//b/
9v/1//T/9P/0//P/8v/y//P/9P/y//H/8f/x//L/8v/y//L/8f/x//D/7//v/+//8P/w
/+7/7v/u//D/8P/x//L/8f/w/+//7v/u/+z/7P/s/+3/8P/x//T/8v/1//X/9f/1//X/
8//w/+v/6P/m/+L/3//e/9z/2f/X/9f/2P/Y/9r/2v/a/9v/2//d/97/3v/c/9z/3v/e
/+L/5f/n/+j/5//o/+n/6f/q/+v/7f/r/+n/6v/r/+v/7v/v//D/8P/y//L/8//z//H/
8f/x//L/8v/y//L/8//0//T/9P/0//b/8//u/+3/5f/e/+L/4P/a/9r/1v/N/8v/zf/F
/7f/rv+y/7L/q/+p/63/r/+y/7X/tv+5/8D/xP/J/9H/2v/g/+X/6f/u//P/9v/1//b/
+v/6//v//f/9//z//P/+//z//P/8//z//v/+//7///8BAP///f///////////wAA/v/+
//7//v/+//7//////wEAAQAAAAAA/v/9//3//f///wAAAAAAAP7//v/+//7/AAD///7/
/v/+//7//P/8//7//v/9//3////////////9//r/+//6//r/+f/5//n/+f/5//n/+P/3
//f/9//2//b/8//y//H/8v/y//L/8f/v/+z/6//q/+r/6f/l/+X/5f/l/+X/5f/l/+X/
5f/l/+P/4f/h/+D/4v/i/+L/4v/i/+L/4//k/+P/4//i/+H/4v/m/+f/6P/m/+f/6P/o
/+r/7P/s/+z/6v/s/+3/7f/w//D/8P/v/+z/7v/w//L/9P/0//P/8v/x//L/9P/z//D/
8P/w//D/8//z//P/8//z//T/9P/0//P/8//z//T/9v/1//X/9//z//P/9f/z//T/9f/3
//j/9f/1//T/8//0//X/9f/2//b/9v/2//b/9//3//f/9//2//b/9v/2//f/9//3//f/
9//3//f/+P/4//j/+P/4//j/+P/4//f/9//4//n/+f/2//b/9//4//b/9f/1//X/9v/2
//b/9v/5//n/+P/3//f/9//4//j/+P/4//j/+v/6//n/+v/8//z//P/8//z/+v/6//r/
+v/8//z//v///wMABAAFAAUABQADAAAA/P/4//X/8P/u/+7/7f/r/+f/5//o/+j/6v/q
/+r/6//r/+3/7v/u/+z/7P/u/+7/8v/1//f/+P/3//j/+f/5//z//f////3///8AAAEA
AQAAAAEAAgACAAIAAgADAAMABQAFAAUABgAEAAQABAAFAAYABgAGAAYACAAFAAAA/f/7
//T/9P/2//T/8P/q/+P/4f/f/9f/y//G/8L/uP+x/7P/t/+9/8D/v//A/8X/zv/W/9//
6//u//D/9////wYACQAKAA0ADgAQABAAEQATABMAEgASABQAEwASABEAEAARABIAEwAV
ABUAEwARABMAEwATABMAFAAUABQAFAAUABQAFAAVABUAEwATABIAEgATABMAFAAVABUA
FgAWABYAGAAYABgAGAAXABUAEwASABYAFgAUABQAFAAUABMAEwAVABUAFQAVABYAFAAW
ABYAFQATABIAEQAQABEAEgASABAADwAOAAwADQALAAsACwAIAAgACAAHAAYABAAEAAQA
BwAHAAQABQAEAAMAAgABAP3//f/9//3//v/9//7//v/8//z//P/8//z//P/9//7//v//
/////////wIAAgACAAIAAwAEAAQABAAGAAYABgAHAAoADAANAA0ADAALAAkABgAIAAoA
DAAMAAwACwAKAAgACgANAA0ACwAMAA0ADgANAA0ADQANAAsADAAMAAwADAANAA4AEAAP
AA0ADAANAA0ADQAPAA0ADwAPABAAEAAPAA8ADgANAA8ADwAOAA4ADgAOAA4ADgANAA0A
DQANAAoACgAKAAoACQAJAAkACQALAAsACwAMAA4ADgAOAA4ADAAMAAwACwALAAwADQAN
AAwADAANAA4ADgANAA0ADQAMAAwADAAMAA0ADQAMAAsACwALAAwADAAKAAoACgAMAA0A
DQAOABAADgAOAA4ADgAQABQAEgAQAA4ADAAOAAwADAAMAAsADgAPABIAEgAVABUAFQAX
ABcAFQASAA8ADAAKAAYAAQAAAP7/+//5//n/+v/6//r/+v/6//v//f///wAAAAD+//7/
AAAAAAIABQAHAAgACQAKAAsACwAOAA8AEQAPAA0ADgAPAA8AEAARABIAEgASABIAEwAT
ABMAEwATABQAFgAWABYAFwAWABYAFgAWABYAGQAWAA8ACQAGAAIAAgACAAIA+v/z//H/
7f/j/9X/zP/I/8b/w//D/8X/yf/K/8v/yv/T/+D/5v/n/+3//P8GAAsADQAQABMAFAAZ
AB4AHgAeAB8AIQAfAB4AHgAgACIAIgAiACIAIgAiACIAIwAjACEAHwAhACIAIwAkACYA
IwAiACEAIAAiACIAIwAjACUAJQAkACQAIgAhACEAIQAiACQAJQAmACUAJAAjACIAJAAj
ACIAIgAkACQAIgAiACIAIgAhACEAIwAjACMAIwAiACAAIgAiACIAIQAhACEAHwAfAB8A
HgAfAB8AHwAeABwAGQAYABcAFgAWABYAFQAUABIAEgASABMAEwAQABEADwAPAA8ADwAN
AA0ADQANAA8ADQANAAwADQAOAA8AEAAOAAwACwAKAAwADQANAA0ACwAOAA4ADgAOAA8A
EAAQABAAEgASABIAEgAUABUAFQAWABYAFgAVABQAFgAYABoAGAAYABcAFgAWABgAGwAb
ABkAGgAbABwAHAAbABoAGQAZABoAGgAaABkAGQAZABoAGgAZABkAGwAbABsAHQAbABkA
GQAaABoAGgAbABsAGwAbABsAGgAaABoAGgAaABoAHQAdAB0AHQAaABoAGgAaABkAGQAZ
ABkAGQAZABkAGgAcABwAHAAcABwAHAAcABsAGQAaABsAGwAaABoAGwAcABoAGQAZABkA
HAAcABwAHAAdAB0AHAAbABsAGwAcABwAHAAcABwAHgAcABsAGwAcABwAHAAcABwAHAAg
ACAAHgAcABwAHAAcABwAHAAaABoAGgAbAB4AHwAiACQAJwAnACcAJwAnACUAIgAfABwA
GgAWABUAFAASAA8ADQANAA4ADgAMAAwADAANABAAEwAVABYAEwASABMAEgAWABkAGwAc
ABsAHAAdAB0AIAAhACMAIQAfACAAIQAhACIAIwAkACQAJgAmACcAJwAlACUAJQAmACgA
KAAoACkALAAsACwALAAqACsAIgAdABkAFAAUABYAEgAMAAgAAwABAP3/8//r/+7/6v/g
/93/3f/d/+P/6P/n/+j/7//4/wAABQAPABgAHgAjACkAKgApACwALwAwADIAMgAzADUA
NQA0ADQANgA4ADgAOAA4ADoAOgA6ADsAOwA5ADcAOQA7ADsAOwA8ADoAOgA6ADoAOAA4
ADkAOQA7ADsAOgA6ADwAOwA7ADsAOQA6ADoAOgA8ADwAPAA8AD4APQA8ADwAPgA+ADwA
PAA9ADwAOgA5ADkAOQA5ADkAOAA2ADgAOAA4ADcANwA3ADcANwA3ADYAMwAzADMAMgAy
AC8ALgAtAC4ALgAuAC0AKgAoACgAKAAqACkAJQAlACMAIwAjACMAIQAhACEAIQAhAB8A
HwAeACAAIAAgACAAHgAeAB8AIAAeAB8AHwAfACEAJAAkACQAJAAlACYAJgAmACgAKAAo
ACgAKgArACsALAAsACwAKwAqACwALgAwAC4ALgAtACwALAAuADEAMQAuAC4ALgAuADEA
MQAxADEAMAAwAC8ALgAtAC0ALQAuADAALwAvADEAMQAxADMAMQAvAC8AMAAwADAAMQAx
ADEAMwAzADIAMgAwADAAMAAwADEAMQAxADEALgAuAC4ALgAtAC0ALQAtAC0ALQAtAC4A
MAAwADAAMAAwADAAMAAvAC0ALgAvAC8ALAAsAC0ALgAxADEAMgAzADIAMgAyADIAMQAx
ADAALwAtAC0ALgAuADAAMAAwADIAMQAvAC4ALgAwADAAMAAwAC4ALgAuAC4AMgAyADIA
MgAyADIAMgAwADAAMAAvADIAMwA2ADgAOwA7ADsAPQA9ADsAOAAzADAALgAqACkAKAAm
ACMAIAAfAB8AHgAdABwAGwAbAB4AIQAjACQAIAAgACIAIgAiACUAJwAoACkAKgArACsA
LgAvADEALwAuAC4ALgAtADAAMQAyADIAMQAwADAALwAxADEAMQAyADAAMAAwADEAMgAy
ADIAMgA0ADEALgAtACcAIgAgAB4AHgAcABYADQAJAAkAAwD7//7/AgD+//f/9f/1//X/
+P/7//z///8EAAYABwALABYAHgAjACcALAAvADIAMwA0ADQANAA1ADcAOQA4ADgAOgA6
ADoAOgA6ADoAOgA6ADsAPwA9ADsAPQA7ADsAOwA8AD4APgA+AD4APgA+AD8APwA+AD0A
OwA6ADoAOQA5ADkAOwA8ADwAPAA7ADoAOQA4ADoAOQA4ADgAOgA6ADgAOAA4ADgANwA3
ADcANwA3ADcANgA0ADYANgA4ADcANwA3ADQAMwAyADAALwAvAC8ALgAuACsAKgApACoA
KgAqACkAKAAmACYAJgAkACMAHwAfAB0AHQAdAB0AHAAdAB4AHwAdABsAGwAaABgAGAAY
ABgAGgAaABsAHAAbABsAGgAZABkAHAAcABwAHgAfACAAIAAiACQAJAAkACIAJAAlACUA
KAAoACgAJwAmACgAKgAsACsAKgAoACYAJAAmACkAKQAoACgAKAAoACcAJwAnACcAJwAo
ACgAKAApACkAKQAqACkAJwAmACcAJQAlACcAJQAmACcAKQAqACgAKQApACkAJwAnACYA
JgAoACgAKAAoACcAJwAnACcAJgAmACYAJgAkACMAIgAhACQAJQAmACgAJwAmACUAJAAm
ACYAJgAlACUAJgAnACcAJQAkACQAJAAlACUAJgAnACgAKAAoACgAKAAnACUAIwAlACUA
JgAmACQAJAAkACYAKAAnACcAKAAnACYAJQAkACQAJAAkACQAJAAkACcAJgAnACgAJgAo
ACgAKgAoACsAKwArACsAKwApACYAJQAiACAAHAAXABYAFAARAA8ADwAQABAADwAOAA0A
DQAPABEAEgASABAAEAASABIAEgAVABcAGAAXABgAGQAZABgAGQAbABkAGwAcAB0AHQAd
AB0AHQAcABwAHAAdAB0AGwAbABsAHAAaABoAGgAbABoAGgAaABoAHAAbABYADwAJAAQA
AAAAAAIA/v/2//H/7//r/+P/2//Y/9j/2v/T/8n/zf/T/9L/0f/W/9v/3P/e/93/4f/o
/+z/8//5//r/AQAEAAUABgAGAAYABwAJAAcABgAGAAgABgAGAAYABgAGAAYABgAHAAgA
BQACAAMAAwADAAMABAABAAAA///+//7//v///////v/9//v/+v/6//n/+f/5//f/+P/4
//j/+P/4//j/+P/2//X/9P/0//T/9P/y//L/8v/y//H/8f/x//H/8f/x//D/7v/w//D/
7f/r/+r/6f/o/+n/6v/q/+j/5//m/+T/4v/f/97/3f/c/9z/3P/b/9j/1v/W/9b/1v/V
/9H/0f/P/8//z//P/8z/y//K/8n/yf/H/8f/xv/G/8b/xv/G/8b/xv/H/8j/xv/H/8f/
x//H/8r/yv/K/8z/zf/O/87/zv/Q/9D/0P/O/9D/0f/R/9L/0v/S/9H/0P/S/9T/1v/U
/9T/0//S/9L/1P/X/9f/0v/S/9L/0v/T/9P/0//T/9H/0v/S/9L/0f/R/9H/0v/Q/8//
z//R/9H/0f/T/9H/z//P/9D/0P/O/8//z//P/9H/0f/Q/9D/zv/O/87/zv/N/83/zf/N
/8r/yv/K/8r/y//L/8v/y//L/8v/y//M/8v/yv/J/8j/yf/K/8v/y//K/8r/yv/J/8j/
yP/J/8r/yP/H/8f/x//G/8b/xv/G/8X/xf/E/8P/xf/F/8b/xv/E/8T/xP/G/8j/x//F
/8T/xv/G/8b/xv/G/8T/xP/E/8T/xv/G/8j/yP/L/8v/y//N/83/y//I/8X/wv/A/7z/
t/+2/7T/sf+u/63/rf+s/63/rv+v/7H/s/+1/7b/tv+y/7L/tP+0/7b/uf+7/7z/v//A
/8H/wf/A/8H/w//B/8P/xP/F/8X/xv/H/8j/yP/I/8j/yf/J/8f/x//H/8j/yP/I/8j/
yf/K/8r/yv/K/8z/yf/I/8P/u/+6/7r/uv+2/7D/qv+j/5//nf+X/4f/gP+C/4D/e/99
/4H/gf+E/4f/hv+N/5T/mP+f/6v/sv+2/73/xf/M/8//zv/N/8z/z//Q/9L/1f/V/9T/
1P/W/9b/1v/W/9b/1v/W/9b/1//b/9n/1//Z/9f/1//X/9j/2v/a/9r/2v/a/9r/2//b
/9n/2f/Y/9j/2P/X/9f/1//Z/9r/2v/a/9j/2P/Y/9j/2v/Z/9j/2P/c/9z/2v/a/9z/
3P/b/9v/2//b/9v/2//a/9j/2v/a/9r/2f/Z/9n/1//X/9f/1v/V/9X/1f/U/9X/0//T
/9P/0v/S/9L/0f/O/8z/zP/M/83/zf/K/8v/y//L/8v/y//H/8f/x//H/8n/x//H/8b/
xv/G/8b/xv/E/8T/xf/G/8j/yf/J/8n/y//O/87/zv/N/83/zf/M/8z/zv/O/87/zv/Q
/9H/0f/U/9T/1P/T/9D/0v/U/9b/1v/W/9X/1P/U/9b/2f/Z/9b/1v/W/9b/1f/V/9X/
1f/X/9j/2P/Y/9X/1f/V/9b/2P/X/9f/2f/X/9f/2f/X/9b/1f/V/9T/1f/X/9j/2f/Z
/9n/2P/Y/9j/2P/Y/9j/1//X/9f/1//W/9b/1v/W/9b/1//Y/9n/2P/X/9b/1v/Y/9j/
2P/Y/9r/2v/a/9n/1//Y/9n/2f/W/9b/1//Y/9r/2f/Z/9n/2f/Y/9f/1v/Z/9n/2P/X
/9f/1//Y/9j/1v/a/9r/2v/c/9v/2v/Z/9j/2v/Y/9j/2P/Z/9z/3f/g/+D/4//j/+P/
4f/h/9//3P/a/9j/1//U/87/zP/J/8X/xv/H/8n/yv/J/8j/x//H/8v/zf/O/87/zP/M
/87/zv/Q/9P/1f/W/9f/2P/Z/9n/2v/b/93/2//d/97/3//f/97/3//g/+D/4v/i/+P/
4//k/+X/5v/o/+f/5v/l/+X/5v/m/+b/5v/q/+f/4v/f/9n/1P/W/9j/1v/W/87/xf/F
/73/q/+d/5r/lv+M/4n/jf+R/5X/lv+X/57/p/+u/7T/u//F/87/1v/Z/93/5P/r/+j/
6f/s//D/8P/x//P/8//y//L/9P/0//T/9P/0//T/9P/0//X/9//1//P/9f/1//X/9f/2
//T/9P/0//T/9f/2//j/+f/4//f/9f/0//b/9f/1//X/9f/2//b/9v/0//T/9P/0//X/
9f/1//b/9//2//P/8v/y//L/8f/x//P/8//z//P/9P/y//T/9P/0//P/8//z//H/8f/x
//D/7//v/+//7v/u/+v/6v/p/+r/6v/q/+n/6v/o/+j/6P/n/+X/4P/f/+L/4//k/+X/
4P/f/97/3f/e/93/3v/e/97/3v/e/97/3v/e/9//4P/e/9//3//f/+H/5P/k/+T/5v/n
/+j/6P/q/+z/7P/s/+v/7P/s/+v/7v/u/+7/7f/s/+7/8P/y//D/8P/v/+7/8P/y//X/
9f/0//T/9P/0//X/9f/1//X/9f/2//b/9v/3//f/9//4//r/+f/5//v/9//3//n/9//5
//n/+v/6//j/+f/5//n/+v/7//v//P/8//z//P/8//v/+//7//v//P/8//z//P/8//3/
/v////3//f/9//7//v/+//7//v8AAAAAAAD//wEAAgADAAMAAgACAAMABAAEAAMAAwAD
AAQABAAEAAQAAwADAAIAAQADAAMABAAEAAQABAAEAAYABgAFAAUABgAIAAoACQAIAAcA
BgAIAAYABgAGAAgADAAOABIAEQATABIAEQAPAA8ADQAKAAkABgAEAAAA+//6//j/9f/1
//X/9v/2//f/+P/5//v/+//9//7//v/+//7/AAAAAAEAAwAEAAQABQAGAAcABwAKAAsA
DQALAAsADAANAA0ADgAPABAAEAAQABAAEQARABMAEwATABQAFgAWABYAFwAXABYAFQAU
ABYAFQAOAAkABQACAAIAAAD8//r/9v/x/+v/5f/d/9X/1P/S/8z/yf/N/9P/1f/Q/9P/
2v/h/+b/6v/z//v/AAAGAA0ADwASABcAGgAbACAAIAAgACEAIwAhACAAIAAiACQAJAAk
ACQAIwAiACEAIQAjACEAHwAhACEAIQAhACIAIgAiACIAIgAkACQAJQAlACQAIwAhACAA
IgAhACEAIQAjACQAJAAkACYAJgAmACYAJQAjACEAIAAiACIAIAAgACIAIgAhACEAHwAf
AB8AHwAgAB4AIAAgACAAHwAfAB8AGwAbABsAGgAbABsAGwAaABgAFQAUABMAFAAUABQA
EwARAA4ADQAMAAwACwAHAAcABwAHAAcABwAHAAcABwAHAAUAAwADAAIABAAEAAQABAAC
AAIAAwAEAAIAAwADAAMABAAIAAkACgAIAAkACgAKAAwADgAOAA4ADQAOAA4ADQAPABAA
EQARAA0ADgAPABAADgAOAA0ADAANABAAFAAVABIAEgASABIAEQARABEAEQATABQAFAAU
ABMAEwATABQAFAATABMAFQARABEAEwARABMAEwAUABQAEwATABIAEQASABMAEwAUABQA
FAAUABQAEwATABMAEwASABIAEgASABIAEwAUABUAFAATABIAEgASABIAEgASABMAFAAV
ABUAFwAYABkAGQAVABQAFAAUABYAFQAVABUAFgAWABYAFgAXABcAFgAVABcAFwAYABgA
FgAWABYAGAAaABkAGQAaABYAFgAXABgAGQAaABwAGgAaABoAGQAcAB0AIAAeACEAIQAh
ACEAIQAfABwAGQAWABQAEAANAAwACgAHAAcABwAIAAgABwAGAAUABQAIAAsADQAOAA4A
DgAQABAAEAATABUAFgAYABoAHAAdAB0AHQAeABsAHAAeACAAIQAiACMAJAAkACIAIgAj
ACMAIwAjACMAJAAkACQAJAAlACgAKAAoACgAKAAjACIAIQAZABQAEgAQABIAEgAMAAEA
/f8BAP//8//s//T/+v/v/+f/7f/x//L/9f/2//X/+P/+/wMABwAQABgAGwAdACAAJQAs
AC0ALgAwADAAMQAzADMAMgAyADQANAA0ADQANAA2ADYANgA3ADsAOQA3ADkANwA3ADcA
OAA4ADgAOAA4ADkAOgA8AD0AOwA7ADoAOgA7ADsAPAA9AD0APgA+AD4APgA+AD4APgA+
AD0APAA8ADwAPAA6ADoAPQA+AD4APwA8ADsAOgA5ADkAOAA7ADwAOgA5ADkAOQA5ADkA
OQA4ADUANQA1ADQANgAzADIAMQAxADIAMwAzADEALgAtACwALAArACcAJwAnACcAJwAn
ACUAJQAlACUAJQAjACMAIgAkACQAJAAkACIAIgAjACQAJQAnACgAKQAmACgAJwAmACkA
KwAtAC4ALgAwADAAMAAuADAAMQAxADQANAA0ADMAMgA0ADYAOAA4ADgANwA2ADgAOgA9
AD0AOgA6ADoAOgA7ADsAOwA7ADsAPAA8ADwAOQA5ADkAOgA9AD0APgBBAD0APQA/AD0A
PwA/AEAAQABCAEMAQwBDAEIAQQA/AD4AQABAAEAAQAA/AD8APwA/AEAAQABAAEAAQQBB
AEEAQQA/AD8APwBAAEIAQgBCAEIAQwBEAEUARQBDAEQARQBFAEQARABFAEYARgBFAEUA
RQBIAEgASABIAEsASwBKAEkASwBLAEwATABMAEoASgBOAEwATABMAEwATABMAEoASgBK
AEsATgBPAFIAUgBVAFUAVQBVAFUAUwBQAE0ASgBIAEQAQQBAAD4AOwA5ADkAOgA6ADwA
PAA8AD0APwBBAEIAQgBBAEIARQBGAEcASQBKAEoATQBOAE8ATwBQAFEAUwBRAFMAVABV
AFUAVgBXAFgAWABaAFoAWwBbAFsAWwBbAFwAXgBeAF4AXwBeAF4AXgBeAGAAYwBiAF0A
VQBSAFAATgBKAEoARgBDAEEAPQA1AC0ALAAwAC4AJwAjACcAKwAsADEANAA1ADgAPgBD
AEsAUgBWAF8AZQBmAGkAcgB3AHIAdAB0AHUAdwB6AHoAewB+AH0AfAB7AHoAfAB8AHwA
fQCBAH8AfQB/AIEAgQCBAIIAggCCAIIAggCEAIQAhQCFAIUAhQCEAIQAhwCHAIgAiQCG
AIYAhQCEAIYAhgCGAIYAhwCHAIcAiACKAIoAiACIAIoAigCJAIkAigCLAIwAjQCOAIwA
jgCOAI0AiwCKAIkAiACJAIoAigCLAIsAiwCKAIwAiQCIAIcAhgCGAIYAhQCEAIIAggCC
AIQAgwB/AH8AfQB9AH0AfQB9AH0AfQB9AH0AewB7AHoAegB6AHoAegB8AHwAfQB+AHwA
fQB9AH0AewB+AH4AfgB/AIEAgwCEAIYAiACIAIgAiACKAIsAiwCMAIwAjACLAIoAjACO
AJAAkgCSAJEAkACOAJAAkwCTAJIAkgCSAJIAkwCTAJMAkwCTAJQAlACUAJMAkwCTAJQA
lACTAJMAlQCUAJUAmACXAJcAlwCYAJgAlgCXAJcAlwCXAJcAlgCWAJcAmACZAJoAmQCZ
AJkAmQCXAJYAlQCUAJYAlwCYAJkAlwCXAJcAmACWAJYAlgCWAJcAmACZAJkAmACYAJgA
lwCYAA==
         </WaveFormData>
      </LeadData>
      <LeadData>
         <LeadByteCountTotal>10000</LeadByteCountTotal>
         <LeadTimeOffset>0</LeadTimeOffset>
         <LeadSampleCountTotal>5000</LeadSampleCountTotal>
         <LeadAmplitudeUnitsPerBit>4.88</LeadAmplitudeUnitsPerBit>
         <LeadAmplitudeUnits>��V</LeadAmplitudeUnits>
         <LeadHighLimit>2147483647</LeadHighLimit>
         <LeadLowLimit>268435456</LeadLowLimit>
         <LeadID>V2</LeadID>
         <LeadOffsetFirstSample>0</LeadOffsetFirstSample>
         <FirstSampleBaseline>0</FirstSampleBaseline>
         <LeadSampleSize>2</LeadSampleSize>
         <LeadOff>FALSE</LeadOff>
         <BaselineSway>FALSE</BaselineSway>
         <ExcessiveACNoise>FALSE</ExcessiveACNoise>
         <MuscleNoise>FALSE</MuscleNoise>
         <LeadDataCRC32>209065612</LeadDataCRC32>
         <WaveFormData>
IAAgACAAIAAgACAAIAAgACIAIgAiACIAIwAkACUAJgAoACgAKAAoACoAKgAqACoAKwAs
AC0ALgAsACwALAAsACwALAAsACwAKwAqACkAKAAnACYAJQAkACIAIgAiACIAIAAeABwA
GgAYABgAGAAYABYAFAASABAADwAOAA0ADAAKAAoACgAKAAkACAAHAAYABgAGAAYABgAE
AAIAAAD+//7//v/+//7//v/+//7//v/+//7//v/+/wAAAAAAAAAA///+//3//P/6//r/
+v/6//z//P/8//z//v/+//7//v/+//7//v/+//z//P/8//z//v/+//7//v/+//7//v/+
//3//P/7//r/+//8//3//v/+//7//v/+//z//P/8//z//P/8//z//P/8//z//P/8//z/
/P/8//z//v/+//7//v/8//z//P/8//v/+v/5//j/+P/4//j/+P/4//j/+P/4//j/+P/4
//j/+P/4//j/+P/3//b/9f/0//b/9v/2//b/+P/4//j/+P/3//b/9f/0//b/9v/2//b/
9P/0//T/9P/0//T/9P/0//b/9v/2//b/9f/0//P/8v/z//T/9f/2//b/9v/2//b/9v/2
//f/9//3//b/9v/3//f/+P/5//r//f///wIAAwACAAEAAAABAP7//P/6//j/+P/3//j/
+v/5//n/+f/5//v//P/+//7//P/6//f/9P/1//b/9//4//j/9v/1//X/8v/w/+//7//v
/+7/7v/v//D/8f/y//T/8//x//D/8P/x//L/8//0//P/8//y//H/8//z//T/9f/1//X/
9f/z//D/6v/m/+j/7v/8/wcADQAQAAYA9f/q/9v/vv+e/4L/Z/9P/0H/Pf85/zn/SP9k
/4D/lv+o/7r/xP/Q/9n/3v/n//D/8//z//r//f/8//z//P/9/////////wEAAgACAAIA
AgABAAEAAQADAAUABQAFAAUABgAGAAcABwAIAAgACAAIAAoADAAMAAwACAAHAAYABQAI
AAkACQAJAAgACgAKAAoADAANAA0ADQANAA4ADgAOAA8ADgAOAA4ADwAQABEAEwARABIA
EgATABMAFAAWABYAGAAZABsAGwAaABsAGgAZABoAGgAaABsAGwAcABwAHAAcABwAHAAc
AB0AHAAcABwAGQAZABcAFgAWABUAFAATABAADgAOAA0ADAALAAsACgAIAAYABgAFAAMA
AwAEAAUAAQAAAP///v////7//v/9//v/+v/5//n/+P/4//j/9//4//j/+P/4//b/9v/2
//T/8//z//P/8//2//b/9P/0//f/9//3//f/9f/y//D/7v/w//D/8P/w//D/8P/w//D/
8v/y//P/8//x//H/8f/y//L/8v/y//L/8P/w//D/8P/w//D/8f/x//H/8f/x//L/8v/y
//L/8v/x//H/8v/y//T/9P/0//T/8v/y//L/8v/y//H/8f/y//T/9P/0//T/8v/y//L/
8f/w//D/8P/v//D/8P/w//D/8v/w//D/8f/x//D/7//v/+7/7//v/+//7//w//L/8v/y
//L/8v/x//D/7v/u/+//8f/y//P/9P/2//f/9//3//X/8//v/+//7f/s/+z/7P/s/+v/
6//s/+3/7f/r/+v/6//s/+7/7v/u/+7/7//u/+7/7v/u/+7/7v/s/+v/6//r/+r/6v/r
/+v/6v/q/+v/6//r/+v/7P/s/+v/6//s/+z/7P/s/+z/7P/t/+3/7f/t/+3/7v/v/+//
7//v/+v/5v/i/+D/4P/o//b/AQAJAAgA+P/n/9z/zf+w/5L/eP9f/0n/Pf83/zn/P/9O
/2b/fv+W/6j/tP/A/8z/0//a/+P/6v/r/+//8v/1//T/9P/0//X/9f/1//X/9//5//r/
+//8//v/+//7//3/+//7//v/+//+//7//////wAAAAAAAAAA/v8AAAAAAAD/////////
/wAAAQABAAEAAgAEAAQABAACAAMAAwADAAUABgAGAAYACgAKAAsADAALAAoACQAJAAoA
DAANAA8ADwAQABIAEgAQABEAEwATABMAFQAVABUAFgAWABYAFwAYABoAGwAcABsAGgAZ
ABgAFwAWABYAFgAVABUAEwASABQAEwASABEAEAAOAA4ADQAMAAsACwAKAAgABgAGAAUA
AgABAAEAAQABAAAA///+//v/+v/6//n/+//6//n/+f/4//j/+P/3//j/+P/4//j/9v/2
//b/9P/1//X/9f/1//b/9v/0//T/9f/1//X/9f/1//T/9P/0//T/9P/0//T/9f/2//f/
+P/2//b/9//3//n/+f/5//r//P/8//z//P/7//r/+f/4//r/+v/7//v/+//7//v//P/+
//7//v/+//3//f/+//7//v/+//7//v/+//7//v/+//z/+//7//z//f/+////AAAAAAAA
AAD///7//v/+//3//v/+//7//v/+//z//P/9/////v/9//3//P/9//3//f/9//3/////
//z/+//7//z//P/9//7//v/+//7//v/////////+//7///8BAAIAAQACAAQABQAHAAcA
BQADAAMAAwABAAAA///+//3/+//7//z//f/9/////////wAAAgACAAIAAgD///7//v/+
/wAAAAAAAP7/+//7//v/+v/8//3//f/8//v/+//6//n/+v/8//3//f///wAAAAAAAP//
/v/9//3////////////+/////////wUAAQD8//r/9P/0//7/CAANABcAGAAKAAEA+P/j
/8L/nv+E/3H/Xf9P/0n/R/9R/2T/fP+W/6j/uP/G/9T/3P/l/+z/8//6////AQACAAUA
BwAIAAkACwANAA0ADQAPAA4ADgAOAA4AEQARABEAEwATABMAEwATABIAEgATABMAFAAU
ABQAFAAUABYAFgAWABYAFwAYABkAGQAZABgAFwAYABoAGgAaABoAGwAbABsAHQAeAB4A
HgAeAB4AHwAgACAAIAAgACEAIgAkACUAJwAkACQAJQAkACYAJwApACkAKwAtAC0ALQAu
AC4ALgAvAC8AMAAwADAAMAAwADAAMAAtACwALAAsACsAKwApACgAKAAnACYAJQAkACIA
IgAhAB4AHQAdABwAHAAaABoAGQAWABUAFQAVABIAEAAOAAwADgAOAA8ADwAOAAwACgAJ
AAoACgAKAAkACAAIAAgACAAGAAYABgAEAAMAAwADAAMABAAEAAIAAgABAAEAAQABAAMA
AgACAAIAAgACAAIAAgACAAIAAgACAAIAAgADAAMABQAFAAUABgAEAAQABAAEAAYABgAG
AAYABQAEAAQAAwAEAAUABgAIAAYABgAGAAYABQAFAAYABgAGAAYABgAGAAgACAAIAAgA
CgAJAAkACgAIAAgACAAIAAgACAAIAAcABwAIAAkACQAGAAYABgAGAAYABAAEAAUABQAE
AAMAAwAGAAcABwAHAAQAAwAEAAMABAADAAMABAAGAAMABAAGAAYABgAGAAUABQAFAAQA
BAAFAAcACAALAAwADgAPABEAEQAPAA0ACQAJAAcABgAHAAYABQADAAEAAgADAAMABAAF
AAYACAAIAAgACAAIAAUABAAEAAQABgAGAAYABAACAAEAAAD+////AQACAAIAAAABAAEA
AQABAAIAAgABAP//AAAAAAAAAgACAAIAAwADAAMAAwADAAQABQAFAAUABwADAPz/+v/8
//r/AAAQABsAHwAaAAwA///0/9//wP+e/37/Y/9R/0P/O/8//03/ZP98/5T/pv+4/8j/
1v/c/+H/6v/3//7/AwAFAAgACQAJAAoACwANAA8ADwAPABEAEAAQABAAEAATABMAEwAV
ABMAEwATABMAFAAUABUAFQAYABgAGAAYABYAGAAYABgAFwAXABcAFwAaABsAGwAbABoA
HAAcABwAHgAfAB8AHwAeAB4AHQAcACAAIAAhACIAJAAkACQAJQAlACYAJgAnACcAKAAq
ACoAKAApACsAKwAsAC8AMAAxADIAMgAyADMAMQAyADIAMgAwADAAMAAwADEAMAAwADAA
MAAxADAAMAAvAC0AKwApACgAJgAmACUAJAAjACMAIgAfABwAGwAZABYAFQAVABUAFQAU
ABMAEgAPAA4ADgANAA0ADAALAAsACAAIAAgABwAHAAgACQAKAAkACAAHAAQAAwADAAMA
AwAGAAYABAAEAAMAAwADAAMABQAEAAQABAACAAIAAgACAAIAAgACAAIAAwAEAAYABwAE
AAMAAgACAAQABAAEAAQABgAGAAYABgAFAAQABAADAAQABQAGAAgABgAGAAYABgAHAAcA
CAAIAAYABgAGAAYABgAGAAYABgAIAAcABwAIAAgACAAIAAgABwAGAAUAAwAFAAYABwAH
AAQABAAEAAQABgAEAAQABQADAAIAAQABAAQABQAFAAUAAQABAAMAAwAEAAMAAwAEAAYA
BQAFAAUABAADAAMAAgAEAAgABgAEAAIAAAADAAMAAwACAAIAAwAFAAYACQAKAAwADQAP
AA8ADQALAAoACwAKAAoACAAGAAQAAQABAAIAAwADAAMAAwADAAQABAAEAAQABAADAAIA
AgACAAQABAAEAAIAAQABAAEAAAAAAAEAAQAAAP7//////////f/+//7//f///wAAAAAA
AAAAAAAAAAEAAQABAAEAAQAAAAEAAQABAP//AwAAAPj/9v/4/wAACgAXACMAHgAQAAMA
9v/h/8T/oP98/2f/U/9B/zf/O/9F/1j/dP+S/6j/uP/C/8z/3P/p/+7/8//6////AwAG
AAkACwAMAA0ADwANAA0ADQAPABAAEAAQABAAEwATABMAFQAVABUAFQAVABgAGAAZABkA
GQAYABcAFgAYABoAGgAaABkAGQAZABkAGgAbABsAGwAeACAAIAAgAB4AHwAfAB8AIQAi
ACIAIgAiACIAIwAkACYAJgAmACcAJwAoACgAKQApACoALAAsACwALQAvAC8ALwAxADEA
MQA0ADQANAA1ADMANAA0ADQANgA2ADYANgA1ADQANAA0ADMAMwAxADAAMAAvAC4ALQAq
ACgAKAAnACQAIwAjACIAIgAgACAAHwAbABkAGAAXABUAFAATABIAEQAQABAADwAPAA4A
DQANAAoACgAKAAkACgAKAAoACgAIAAgACAAGAAcABwAHAAcABgAGAAQABAAHAAcABwAH
AAkACAAIAAgABgAGAAYABgAGAAYABgAGAAYABgAHAAcABQAFAAUABgAGAAYABgAGAAYA
BgAGAAYABgAGAAcABwAHAAcABwAIAAgACAAIAAgACQAJAAoACgAIAAgACAAIAAgACAAI
AAgACAAHAAcACAAKAAoACgAKAAgACAAIAAcACQAKAAsACwAIAAgACAAIAAgABgAGAAcA
BwAGAAUABQAGAAcABwAHAAUABQAHAAcACAAHAAcACAAGAAUABQAFAAUABQAGAAYABAAI
AAkABwAEAAIAAgACAAIABQAFAAUABAAEAAUABwAIAAsADAAOAA8AEQARAA8ADQALAAsA
CQAIAAkACAAHAAUAAwAEAAUABQAFAAUABQAGAAgACAAIAAgABQAEAAQABAADAAIAAQD+
//3//f/9//z//f///wAAAAD//////v/9//3//v/+//3///8AAAAAAAD+//7//v//////
////////AAABAAEAAQABAP//+P/2//b/+v8EABAAGQAbABIABAD3/+b/y/+q/4z/bP9R
/0P/N/8v/zf/S/9i/37/mP+s/7z/yv/W/+L/6//y//n//P/7////AgADAAUABgAHAAkA
CQAJAAkACwAMAAwADAAMAA8ADwAPABEADwAPAA8ADwAQABAAEQARABAAEAAQABAADgAQ
ABAAEAAQABEAEgATABIAEwATABMAEgAUABQAFAAWABcAFwAXABkAGgAaABoAHAAcAB0A
HgAdABwAGwAbAB0AHgAeAB8AHQAeACAAIAAgACEAIwAjACMAJQAlACUAJgAmACYAJwAn
ACgAKAAoACgAKAAoACgAJQAkACQAJAAjACMAIQAgACAAHwAeAB0AHAAaABoAGQAWABUA
FQAUABIAEAAQAA8ACgAJAAkACQAFAAQAAwACAAMAAgACAAEA///+//3//f/8//z//P/7
//j/+P/4//j/+v/6//r/+P/3//f/9//3//b/9v/0//T/9f/1//X/9f/1//T/9P/0//b/
9v/2//b/9f/0//P/8v/w//D/8f/x//P/8//z//T/9v/2//b/9v/0//T/9P/0//T/9P/1
//X/9f/1//X/9v/2//b/9v/2//X/9f/2//b/9P/0//T/9P/0//T/9P/0//T/8//z//T/
9P/0//T/9P/y//L/8v/x//H/8v/z//P/8P/w//D/8P/z//L/8//1//X/9P/z//P/8//z
//L/8f/t/+3/7//v//D/7//v//D/7v/t/+3/7f/t/+3/7v/u/+r/7P/t/+3/7//u/+7/
7v/u/+7/7f/t/+3/7P/s/+3/7//w//P/9P/2//f/+f/5//f/9f/z//P/8f/w/+//7v/t
/+v/6f/q/+v/6//r/+v/6//s//H/8v/z//T/8f/w//D/8P/u/+7/7v/s/+v/6//r/+r/
7P/t/+3/7P/q/+v/6//r/+3/7v/u/+3/7P/s/+v/6v/r/+z/7f/v/+//7//v/+//7v/v
/+//7//x/+3/6P/k/+D/4v/o//D/+f8FAAgA/P/v/+T/0f+4/57/gP9d/0f/Pf81/zH/
Of9I/1z/ev+S/6L/rv+6/8b/z//Y/+H/6P/r/+3/7v/v//H/8v/z//X/9//3//f/+f/4
//j/+P/4//v/+//7//3//f/9//3//f/8//z//f/9/wAAAAAAAAAA/v8AAAAAAAD9//3/
/f/9//7/////////AgAEAAQABAADAAMAAgABAAIABAAFAAYACAAIAAkACgAIAAgACAAJ
AAkACgAKAAsACQAKAAwADAANAA8AEgATABAAEQAQAA8AEgASABIAEwATABQAFAAUABQA
FAAUABQAEwASABIAEgARABEADwAOAA0ACwAJAAcABwAGAAcABwAEAAMAAwACAP///P/7
//n/+f/5//r/+//3//b/9f/0//P/8v/y//H/8//y//H/8f/y//L/8v/x/+//7v/t/+z/
7v/u/+7/7P/r/+v/6//r/+z/7P/q/+r/6f/p/+n/6f/p/+j/6P/o/+r/6v/q/+r/6v/q
/+r/6v/q/+r/6//r/+r/6f/o/+j/6v/q/+r/6v/s/+z/7P/s/+z/7P/t/+3/6//r/+v/
7P/s/+z/7P/s/+v/6//s/+z/7P/s/+z/7P/r/+r/6f/o/+n/6f/q/+z/7P/s/+z/7P/s
/+z/7P/r/+n/6v/r/+v/6f/o/+f/5v/p/+j/6f/r/+3/7P/r/+v/6f/p/+j/5//n/+f/
6f/p/+j/5//n/+j/6v/p/+n/6f/n/+f/6P/o/+j/6P/o/+j/6P/o/+v/6//r/+r/6f/p
/+r/6v/r/+z/7v/v/+//7//t/+v/6//r/+n/6P/p/+j/5//l/+X/5v/n/+f/5f/l/+X/
5v/o/+j/6P/o/+n/6P/o/+j/6v/q/+r/6P/n/+f/5//m/+b/5//n/+b/6P/p/+n/6f/n
/+j/6P/n/+n/6v/q/+r/7P/s/+z/7f/r/+v/6//r/+z/7f/t/+3/8f/x/+z/5P/i/+D/
5P/u//n/AQAAAPr/8f/m/9X/wP+i/4L/af9V/0X/P/8//z//TP9k/4D/mP+m/7D/vv/G
/8//2v/j/+j/7//z//b/+//8//z//P/9/////////wEAAAAAAAAAAAADAAMAAwAFAAMA
AwADAAMABQAGAAgACQAJAAgABwAGAAYACAAIAAgACQAJAAkACQAKAAsACwALAAwADgAO
AA4AEAARABEAEQARABIAEgASABIAEgATABQAFAAUABQAFQAXABgAGAAZABkAGgAcABwA
GgAbAB0AHQAeACEAIgAjACIAIgAiACMAIwAkACQAJAAkACQAJAAkACMAIgAiACIAIwAj
ACEAIAAgAB8AHgAdABoAGAAYABcAFAATABMAEgASABAAEAAPAA4ADQANAA0ACwAKAAkA
CAAHAAYABgAFAAcABgAFAAUABAAEAAQAAwACAAIAAgACAAIAAgACAAAA//////////8A
AAAA/v/+///////////////+//7//v/+//7//v/+//z//P/8//z//v/+////////////
//8AAAIAAgACAAIAAgACAAIAAgAAAAAAAQABAAMAAwADAAQABAAEAAQABAADAAMABAAE
AAQABAAEAAQABAAEAAQABAAEAAMAAwAEAAIAAgACAAIABAAEAAQAAwADAAQABQAFAAIA
AgACAAIABAACAAIAAwADAAIAAQABAAAAAQABAAEAAQABAAMAAwAAAP////8AAAQABQAD
AAIAAgACAAIAAgADAAMAAwACAAAAAQADAAQABQAGAAgACQANAA0ACwAJAAcABwAFAAQA
AQAAAP///f/9//7//////wAAAQACAAQABgAGAAYABgADAAIAAgACAAQABAAEAAIA////
/////v/+///////+/wAAAQABAAEAAQACAAIAAQABAAIAAgACAAIAAgACAAMAAwADAAMA
AwAEAAUABQAFAAUAAwD+//r/+P/8/wYAEAAXABkAEgAGAPn/7v/d/7r/lP98/2n/Vf9J
/0X/Rf9T/2z/hv+c/67/vP/K/9j/4P/p//L/+/8CAAUABQAGAAcACwAMAA0ADwAPAA8A
DwARABIAEgASABIAEwATABMAFQAXABcAFwAXABYAFgAXABcAGAAYABgAGAAaABwAHAAc
ABsAGwAbABsAGgAbABsAGwAeACAAIAAgAB4AHwAfAB8AIQAiACIAIgAkACQAJQAmACYA
JgAmACcAJwAoACgAKQApACoALAAsACwALQAvAC8ALwAxADEAMQAyADIAMgAzADMANAA0
ADQANAA0ADQANAAzADIAMgAyADMAMwAxADAALgAtACwAKwAqACgAKAAnACYAJQAlACQA
IAAeAB4AHQAaABkAGQAZABkAGAAXABYAFQAUABQAEwASABAADgANAAwADAAMAAsADAAM
AAwADAAOAA4ADgAMAAsACwALAAsACgAKAAgACAAJAAkACQAJAAsACgAKAAoACAAIAAgA
CAAKAAoACgAKAAgACAAJAAkACwALAAsADAAMAAwADAAMAAoACgAKAAoACwAMAA4ADwAN
AA0ADQAOAA4ADgAOAA4ADQANAA4ADgAOAA4ADgAOABAAEAAQABAADgANAA0ADgAOAA4A
DgAOABAAEAAQAA8ADQAOAA8ADwAOAA4ADgAOABAADgAOAA8ADQAMAAsACwAMAA0ADQAN
AAsACwANAA0ACgANAA8AEAASABAADgAMAAoACwALAAsACgALAA0AEAASABUAFgAYABkA
GAAXABQAEQAQABEAEAAQAA4ADAAKAAcACgAMAA4ADwAMAAsACgAKAA4ADgAOAA4ACwAK
AAoACgAMAAwADAAKAAkACQAJAAgABgAHAAcABgAIAAkACQAJAAcACAAIAAcACQAKAAoA
CgAKAAoACgALAAkACQAJAAkADAANAA0ADQANAAsABgACAAAAAgAOABoAJwAtACIAEAAH
APb/2f+4/5r/fv9l/0//Qf9B/0f/V/9w/4r/ov+0/8L/zv/a/+j/8f/2//3/CAAPAA0A
DgARABMAFAAVABcAFwAXABcAGQAaABoAGgAaABsAGwAbAB0AHQAdAB0AHQAgACAAIQAh
ACIAIgAiACIAIwAmACcAKAAmACUAJAAjACQAJQAlACUAKAAqACoAKgAoACkAKQApACoA
LAAtAC4ALwAuAC4ALgAsACwALAAtAC4AMAAxADMANQA2ADgAOAA2ADcAOQA5ADkAOwA7
ADsAPAA8ADwAPQA9AD4APgA+AEAAQABAAEAAQABAAEEAQgA+AD0AOgA4ADsAOwA7ADsA
NwA0ADMAMQAwAC8ALwAuACoAKAAoACcAJAAjACMAIwAfAB4AHQAcAB0AHAAcABsAGQAY
ABcAFwAXABgAGQAZABUAFAATABIAFAAUABQAEgARABEAEQARABIAEgAQABAAEQARABEA
EQARABAAEAAQABAAEAAQABAAEAAQABAAEAAQABAAEQARABEAEQARABIAEgASABIAEgAQ
ABAAEAAQABIAEgATABMAEwATABMAFAASABIAEgASABEAEQASABIAEgASABIAEgAUABQA
FAAUABIAEQARABIAEAAQABAAEAAQABAAEAAPABEAEgATABMAEAAQABAAEAAQAA4ADgAP
ABEAEAAPAA8ADgAPAA8ADwANAA0ADwAPAA4ADQANAA4ADgANAA0ADQAPABAADwAOAA0A
DAAPAA8ADwAOAA8AEQAUABYAFQAWABgAGQAZABkAFwAVABUAFQATABIADwAOAA0ACwAL
AAwADQANAA0ADQANAA4AEAAQABAAEAANAAwADAAMAAoACgAKAAgABwAHAAcABgAIAAkA
CQAIAAgACQAJAAkACQAKAAoACQAJAAoACgAKAAoACgAKAAsACwALAAsACwALAAsACgAJ
AAsACQAAAPz/AAAIABAAHAAjACMAHAAMAP3/6v/L/6j/iP9w/13/Tf9D/0X/Tf9b/3b/
lv+s/7z/yv/W/+L/6v/z//z/AQAGAAsADwAQABMAEwAUABUAFwAVABUAFQAXABgAGAAY
ABgAFwAXABcAGQAZABkAGQAZABoAGgAbABsAHAAcABwAHAAeACAAIAAgAB0AHQAdAB0A
HgAfAB8AHwAgACIAIgAiACQAJQAlACUAJAAkACMAIgAmACYAJwAoACgAKAAoACkAKQAq
ACoAKwArACwALgAuACwALQAvAC8AMQAzADMAMwA2ADYANgA3ADYANgA1ADQANAA0ADQA
NAAxADAAMAAwAC8ALwAtACwALAArACoAKQAoACYAJgAlACQAIwAjACIAIAAeAB4AHQAX
ABUAFAATABMAEgARABAADwAOAA4ADQALAAoACQAJAAgACAAIAAcABAAEAAQABAAFAAYA
BwAGAAQAAwACAAEAAgACAAAAAAADAAMAAwADAAEAAAAAAAAAAAAAAAAAAAAAAAAAAAAA
AAAAAAABAAEAAQABAAEAAgABAAAA///+/wAAAAAAAAAA/v/+//////8BAAEAAQACAAIA
AgACAAIAAQABAAIAAgAAAAAAAAAAAAIAAgACAAIAAQD///7//v/+//7//v/+/wAAAAAA
AP//AQACAAMAAwD///7//f/8//7//P/8//3//f/8//v/+//8//3//f/9//v/+//9//3/
+v/5//n/+v/8//v/+//7//v/+v/8//z//P/8//v/+//7//r/+P/5//v//P/7//z//v//
/wEAAQD///3/+//7//n/+P/3//b/9f/z//X/9v/3//f/9P/z//L/8v/2//b/9v/2//f/
9v/2//b/9P/0//T/8v/y//P/9P/0//P/8//y//D/8f/z//T/9f/1//b/9v/1//P/9P/0
//T/9P/0//T/9f/1//X/9f/1//j/+f/5//n/9//x/+7/7P/m/+j/7v/2/wEADQAMAP7/
8//s/9//wP+c/4L/bf9V/0X/Qf9D/0f/WP9u/4b/nP+u/7z/yv/U/9v/5P/n/+r/8f/5
//z/+////wAAAQADAAIAAQAAAAEABAAEAAQABAAFAAUABQAHAAcABwAHAAcABgAGAAcA
BwAGAAYABgAGAAgACgAKAAoACQAJAAkACQAKAAsACwALAAwADgAOAA4ADgAPAA8ADwAN
AA4ADgAOABAAEAARABIAEwAUABUAFwAWABYAFQAVABUAFgAYABgAGAAZABsAGwAbAB0A
HQAdAB4AHgAeAB8AHQAeAB4AHgAgACAAIAAgAB8AHgAeAB4AHQAdABsAGgAYABcAFgAV
ABIAEAAQAA8ADgANAA0ADAAIAAYABgAFAAQAAwADAAMAAgACAAIAAgAAAP7//f/7//z/
/P/8//3//P/8//z/+//4//j/+P/4//r/+v/6//j/9//3//f/9//2//b/9P/0//j/+f/6
//v/+v/4//f/9v/2//b/9v/2//b/9v/2//b/9P/0//X/9f/2//f/+P/6//r/+v/6//r/
+v/6//r/+v/7//z//v////z/+//6//r/+v/6//r/+v/7//v//P/8//7//v/+//7//P/8
//z//P/+//3//f/+//z//P/8//z//f/+///////9//7///////7//v/+//7//v/8//z/
/f////7//f/9//7//////////f/9///////+//3//f8AAAAA///+//3//P/7//v/+//6
//v//f8AAAIAAgACAAMAAwAFAAUAAwABAP/////9//z/+//6//n/9//3//j/+f/5//n/
+f/5//r//v/+//7//v////7//v/+//z//P/8//r/+//7//v/+v/6//v/+//6//r/+//7
//v//f/+//7//f///wAAAAAAAP7//v/+////AQABAAEAAQAAAAEAAQABAAEAAQD+//j/
9P/2//r/AgAJABEAEgAMAAEA9P/h/8r/rv+S/3n/Z/9b/1X/U/9Z/2r/gv+c/67/vP/K
/9b/3v/l/+7/+f/8/wEACwAOAAkACwAMAA0ADwAQABEAEgAVABUAFAATABIAFAAVABYA
GQAZABkAGQAZABoAGgAbABsAHAAcABwAHAAcAB4AHgAeAB0AHQAdAB0AIQAjACQAJQAj
ACQAIwAiACQAJQAlACUAJQAmACYAJgAmACYAJwAoACoAKgAqACsALQAuAC4ALwAvADAA
MgAyADIAMwA1ADUANwA5ADkAOQA4ADgAOAA5ADkAOgA6ADoAPAA8ADwAPAA7ADoAOgA6
ADsAOwA5ADgANwA1ADMAMQAxADAAMQAxAC4ALQAtACwAKgAoACgAJwAkACMAIwAjACEA
IAAfAB4AHQAcABwAGwAbABoAGQAZABoAGgAaABkAFgAWABYAFgAWABYAFgAUABUAFQAV
ABUAFgAWABQAFAATABMAEwATABUAFAAUABQAFAAUABQAFAASABIAEgASABIAEgATABMA
EwATABMAFAAWABYAFgAWABYAFgAWABYAFgAWABcAFwAZABkAGQAaABoAGgAaABoAGwAb
ABwAHAAbABoAGQAYABkAGgAbABwAHgAdAB0AHgAdABwAGwAaABsAHAAdAB0AHAAcABwA
GwAcAA==
         </WaveFormData>
      </LeadData>
      <LeadData>
         <LeadByteCountTotal>10000</LeadByteCountTotal>
         <LeadTimeOffset>0</LeadTimeOffset>
         <LeadSampleCountTotal>5000</LeadSampleCountTotal>
         <LeadAmplitudeUnitsPerBit>4.88</LeadAmplitudeUnitsPerBit>
         <LeadAmplitudeUnits>��V</LeadAmplitudeUnits>
         <LeadHighLimit>2147483647</LeadHighLimit>
         <LeadLowLimit>268435456</LeadLowLimit>
         <LeadID>V3</LeadID>
         <LeadOffsetFirstSample>0</LeadOffsetFirstSample>
         <FirstSampleBaseline>0</FirstSampleBaseline>
         <LeadSampleSize>2</LeadSampleSize>
         <LeadOff>FALSE</LeadOff>
         <BaselineSway>FALSE</BaselineSway>
         <ExcessiveACNoise>FALSE</ExcessiveACNoise>
         <MuscleNoise>FALSE</MuscleNoise>
         <LeadDataCRC32>1365288576</LeadDataCRC32>
         <WaveFormData>
MgAyADIAMgA1ADYANwA4ADoAPAA+AEAARABGAEgASgBMAE4AUABSAFQAVgBYAFoAXABe
AGAAYgBkAGQAZABkAGcAaABpAGoAaQBoAGcAZgBjAGIAYQBgAF8AXgBdAFwAWQBWAFMA
UABOAEwASgBIAEMAQAA9ADoANwA0ADEALgArACgAJQAiACAAHgAcABoAFwAWABUAFAAQ
AA4ADAAKAAkACAAHAAYABAAEAAQABAACAAIAAgACAAQABAAEAAQAAwACAAEAAAD+//7/
/v/+/wAAAAAAAAAAAAAAAAAAAAABAAIAAwAEAAIAAgACAAIAAwAEAAUABgAGAAYABgAG
AAQABAAEAAQABQAGAAcACAAIAAgACAAIAAgACAAIAAgABgAGAAYABgAHAAgACQAKAAoA
CgAKAAoACgAKAAoACgAIAAgACAAIAAcABgAFAAQABAAEAAQABAAEAAQABAAEAAQABAAE
AAQABAAEAAQABAADAAIAAQAAAAAAAAAAAAAAAgACAAIAAgABAAAA///+/wAAAAAAAAAA
/v/+//7//v/+//7//v/+//7//v/+//7//P/8//z//P/+//7//v/+//7//v/+//7//v/+
//////8AAAAAAAACAAMABQAGAAcACwANABAAEgAUABQAFAAUABIAEQAQAA8ADwAOAA8A
EQAPAA8ADgAOABAAEAARABEADAAKAAUAAAABAAEAAAAAAP///f/7//v/+f/3//b/9f/1
//T/9f/2//j/+P/4//j/+P/3//b/9f/2//f/+P/5//n/+P/3//b/+P/5//n/+f/5//z/
/P/8//r/+v/8/wMAEAAdACoANQA3ACIABgDx/9P/nv9g/yb/7f6//qX+l/6V/p7+u/7o
/hn/Rf9r/4n/oP+z/8X/0v/h/+7/8v/3//3/AQADAAQABAAFAAgACQAKAAwADAANAA0A
DQANAA0ADwAPABIAEgASABMAEgASABMAFAAXABcAFwAYABgAGgAbABsAGQAYABgAFwAa
ABsAHAAcABsAHQAdAB4AIAAiACIAIwAkACUAJgAnACcAKAApACsALgAvADAAMgAzADIA
MwA1ADcAOgA8AD4AQABBAEQARgBGAEgASgBMAE0ATwBPAFEAVgBXAFgAWQBZAFoAWwBd
AFsAWwBbAFsAWQBZAFcAVQBWAFUAVABTAFAATgBMAEoARQBEAEIAQAA+ADsAOAA2ADYA
MgAxAC4ALAApACYAJAAjACAAHwAdABgAFQAUABIAEgARAA8ADQAOAAwADAALAAkACQAH
AAYABQAFAAUABQAFAAUAAwADAAQABgAHAAYAAwABAP///f//////AAAAAP//////////
AQABAAIAAgABAAEAAwADAAUABQAFAAYABQAFAAUABQAFAAUABwAHAAcABwAIAAgACQAJ
AAkACQAJAAkACgAKAAwADAAMAAwACgAKAAoACgAKAAoACAAKAAwADAAKAAwACgAKAAkA
CQAHAAcABwAHAAcABwAIAAkABwAHAAgACAAFAAUABAAEAAUABQAFAAQABAAEAAUABgAH
AAgACAAHAAcABgAGAAgACQALAAwADQAOAA8AEQASABIAEgARABAADgANAA4ADwANAAwA
DAANAA0ADQAKAAoACgAKAAsACwAKAAoACQAGAAUABQAEAAQAAwABAP/////+//3//f/9
//z/+v/6//r/+v/6//r/+v/7//v/+//7//v/+//7//v//P/8//z//P/8//3//f/9////
AAAAAP7//P/8/wAABwAUACUAMAA7ADUAGgD+/+v/y/+a/2D/JP/t/sX+q/6f/qP+tP7R
/vz+Kf9T/3n/k/+q/7//zf/a/+n/8v/2//3/AQADAAUABgAGAAcABgAHAAgACgANAA8A
EAARABIAEQASABEAEgASABIAEwAUABQAFQAWABcAFwAXABgAFgAYABkAGQAYABgAGQAZ
ABoAGwAcABwAHQAfAB8AIAAgACIAIgAjACYAJwAoACkAKwAsAC0ALwAuAC8AMAAyADYA
NgA4ADsAOwA+AEAAQgBDAEMARQBGAEoATABOAFAAUQBTAFMAVQBZAFsAXQBfAF4AXgBe
AF8AXQBdAF0AXQBbAFsAWQBXAFgAVwBWAFUAUgBQAE4ATABHAEYARABCAEAAPQA6ADgA
MwAuACwAKAAoACUAIgAgABsAGAAXABUAEwARABEAEAAOAA0ACwAJAAoACAAIAAcABQAF
AAMAAgD////////////////9//3//f/+//7//P/7//v/+//7//n/+f/6//r/+v/7//z/
/f/9//3//v/+//////8BAAEAAQABAAEAAgACAAEAAAD//wAAAQAEAAUAAwADAAQABAAH
AAcABwAHAAcABwAIAAgABgAGAAYABgAGAAYABgAGAAQABAACAAQABQAGAAUACAAGAAYA
BQAFAAQAAwACAAEAAQABAAIAAwACAAEAAQAAAAEAAQAAAAAAAAD///7//P/7//z//f/+
//7//f/9//7//v/+//7/AAAAAAAAAAD/////AAAAAAAAAgADAAUABAAFAAYABwAJAAoA
CgAKAAwADAALAAsACQAJAAYABAAEAAUABQAFAAYABgAGAAYABwAHAAYABgADAAAA////
/wAAAAD///3/+f/5//j/9//5//n/+P/2//X/9P/z//L/8//0//b/9//3//f/9//3//X/
9f/2//b/9v/2//b/9//3//f/+f/6//7//P/6//7/AAAHABYAIQAqADcALwAYAAgA8//N
/5b/Vv8c/+n+v/6j/pP+lf6o/s3++v4n/0//b/+N/6b/t//J/9j/4//s//L/+f/7//v/
AAACAAMABQAGAAcACAAKAAgACQAJAAkADQANAA8ADwAQABAAEAARABAAEAARABIAEwAT
ABMAFAAUABYAFwAXABcAGAAaABsAGQAZABkAGAAbAB0AHQAeAB4AIAAgACEAIgAjACQA
JQAnACgAKQArACwALQAuADAAMwA0ADcAOwA4ADoAOwA8AEAAQQBEAEYASgBMAE4AUABT
AFUAVQBXAFoAWwBcAF0AXwBgAGEAYwBfAF8AXwBfAF8AXwBdAFsAWgBZAFgAVwBWAFQA
UgBQAEsASgBIAEYAQgA/ADwAOgA5ADQAMgAuACsAJwAjACAAHwAcABsAGQAUABEAEAAO
AA4ADQALAAkABgAEAAQAAwADAAMAAQAAAP3//f/9//3//f/9//v/+//7//z//P/6//n/
+f/5//n/+f/5//r/+v/5//n/+f/5//n/+f/6//r/+//7//3//f/7//v/+//8////////
/////v/9//7//f/+////AQACAAMAAwADAAMAAQABAAIAAgACAAIAAgACAAQABAAEAAQA
BAAEAAIABAAEAAQAAgAEAAQABAADAAMAAwADAAMAAwACAAEAAQABAP////8AAAAA////
//7//v/////////+//z//P/8//z/+v/5//n/+v/8//z/+v/7//z//f/+//////8AAAAA
/v8AAAEAAwAGAAcACAAJAAkACgAKAAoACAAIAAcABwAJAAkABgAEAAIAAwADAAMAAwAE
AAUABgAFAAUABAAEAP///P/7//v//P/8//v/+f/1//X/9P/z//P/8//y//D/8P/w//D/
8P/w//D/8f/x/+//7//v/+//7//v//D/8P/y//L/8v/z//P/8//1//b/+P/2//L/9v/+
/wUAEAAjADIANwApAA4A+P/h/7v/hv9I/wj/z/6l/oX+ef6B/pr+wf70/iH/R/9r/4n/
ov+x/73/zP/d/+b/7v/z//X/9//6//z//f///wAAAQACAAQABAAFAAUABQAJAAkACwAL
AAoACgAKAAsADAAMAA0ADgARABEAEQASABAAEgATABMAEgASABMAEwAWABcAGAAYABkA
GwAbABwAHgAgACAAIQAhACEAIQAhACUAJgAnACkAKgArACwALgAwADAAMgA1ADcAOgA8
AD4APgA/AEIARABHAEoATQBQAFEAUwBTAFUAWgBbAFwAXQBeAF4AXgBfAF8AXwBfAF8A
YQBhAF8AXQBaAFkAWABXAFQAUgBQAE4ASwBKAEgARgBAAD0AOgA4ADMALgAsACgAKAAl
ACIAIAAbABgAFwAVABIADwAOAAwACgAJAAcABQAFAAQABQAFAAIAAQD+//z/+f/5//n/
+f/7//v/+f/5//f/+P/4//b/9f/1//X/9f/0//P/8//y//L/8//0//X/9//3//j/+P/2
//X/9v/1//X/9f/1//b/+P/5//r/+//6//n/+v/5//v/+//8//z/+//7//v/+//9//3/
/v/+//3//P/7//r/+v/6//r/+v/8//z/+v/8//z//P/6//z/+v/6//n/+f/5//n/+f/5
//j/9//3//f/9//3//j/+P/1//X/9P/0//X/9f/1//T/8v/y//L/8v/y//H/8f/y//T/
9P/0//T/8//y//H/8f/1//b/8//y//H/8P/z//P/9P/0//b/+P/5//v//P/9//7///8D
AAQABAAEAAQABAADAAMAAQABAP7//P/8//3//f/9//z//P/8//z//f/9//z//P/5//b/
9f/1//T/9P/z//H/7//v/+7/7f/t/+3/7P/q/+n/6P/n/+b/5v/m/+f/5//p/+n/6f/p
/+n/6f/q/+r/6v/q/+r/6//p/+n/6//s/+j/7v/w/+7/8v///woAFQAoADcAKQAOAPr/
4f+5/4b/SP8E/8/+of59/mv+cf6I/qv+3v4T/z//Yf95/5D/q/+//8r/0//c/+L/6f/v
//P/9P/2//f/+f/5//n/+f/6//z//f/9//3/AQABAAMAAwAEAAQABAAFAAgACAAJAAoA
CQAJAAkACgAMAA4ADwAPAAwADAANAA0AEAARABIAEgAVABcAFwAYABYAGAAYABkAHAAd
AB4AHwAhACIAIwAlACYAJwAoACoALAAsAC4AMQAxADQANgA4ADoAOwA+AEAARABGAEgA
SgBPAFEAUQBTAFQAVQBWAFcAWQBaAFsAXQBdAF0AXQBdAF0AXQBbAFkAWABXAFYAVQBS
AFAATgBMAEcARgBEAEIAPwA9ADsAOgA0AC4AKwAmACQAIQAeABwAGQAWABUAEwAOAAsA
CgAIAAYABQADAAEAAAD+//7//f/7//v/+f/4//f/9//3//f/9//3//X/9f/z//T/9P/y
//P/8//z//P/8f/x//L/8v/y//P/9P/1//P/8//0//T/9f/1//f/9//1//X/9f/2//f/
9//3//f/9//3//n/+f/5//n/+v/6//v/+//7//v//f/9//7//v/8//z//P/8//z//P/8
//z//P/8//r//P/+//7//P/+//z//P/7//v//f/9//3//f/8//v/+//7//r/+f/5//j/
9//3//b/9v/5//n/+f/4//b/9v/2//b/+P/3//f/+P/2//b/9v/2//T/9P/0//X/8//3
//j/+P/2//T/9P/0//T/9//3//j/+P/4//r/+//9/wAAAQACAAMABQAGAAYABgAGAAYA
BQAFAAcABwAEAAIAAAABAAEAAQAAAAAAAAAAAAEAAQAAAAAA+//4//f/9//0//T/8//x
/+//7//u/+3/7v/v/+//7v/t/+z/6//q/+r/6v/r/+v/7f/t/+3/7f/t/+3/7v/u//D/
8P/w//H/8f/x//P/9P/0//b/8v/2/wAACQAWACUAMgAxAB0ABADs/8v/m/9i/yT/5v6z
/pH+ef5z/oX+pv7T/gT/M/9Z/3v/lf+q/73/y//Y/+X/6v/s/+//9f/3//r//P/9////
/v///wAAAgAEAAUABQAFAAcABwAJAAkACAAIAAgACQAMAAwADQAOAA4ADQAMAAwADAAO
AA8ADwAQABAAEQARABIAEwAUABQAEwAVABUAFgAYABoAGgAbAB4AHwAgACEAIwAkACUA
JwAnACcAJwAoACwALAAuADEAMQA0ADYAOAA6ADsAPgBAAEQARgBIAEoATQBPAE8AUQBS
AFMAVABVAFcAWABZAFsAWQBZAFkAWQBXAFcAVQBTAFQAUwBSAFEATgBMAEoASABDAEIA
QAA+ADwAOQA2ADQALwAqACgAJAAgAB0AGgAYABcAFAATABEADgALAAoACAAGAAUAAwAB
AAAA/v/+//3//f/9//v/+v/3//f/9//3//X/9f/z//P/8//0//T/8v/z//P/8//z//P/
8//0//T/8//z//P/8//x//H/8v/y//X/9f/3//f/+f/5//n/+v/5//n/+f/5//n/+f/7
//v/+//7//z//P/7//v/+//7//3//f/+//7//P/8//z//P/6//r/+v/6//z//P/6//z/
/P/8//r//P/6//r/+f/5//n/+f/5//n/9v/1//X/9f/2//f/+f/6//n/+f/4//j/+f/5
//n/+P/0//T/9P/0//b/9f/1//b/9f/0//P/8v/0//T/9P/1//P/8//0//T/9v/2//b/
9v/2//b/9f/1//b/9v/2//j/+f/7//7///8AAAEAAQACAAIAAgACAAIAAQABAAIAAwAB
AAAA//////7//f/6//r/+v/6//7//////wAA+//4//f/9//0//T/8//x//H/8f/w/+//
8f/x//D/7v/s/+z/7P/s/+7/7v/v/+//7f/t/+3/7f/u/+//8f/y//D/8P/w//H/8f/x
//P/9P/2//T/9P/0//b///8KABMAHgAtACsAFgAAAOv/yf+a/2T/Jv/l/rn+of6T/o/+
nv69/uT+Ff9D/2f/f/+Y/6//v//O/93/6P/u//P/9f/3//j/+v/7//3///8BAAMABgAE
AAUABQAFAAcABwAJAAkACgAKAAoACwAKAAoACwAMAA8ADwAPABAADgAQABEAEQAQABAA
EQARABAAEQASABIAFQAXABcAGAAXABgAFwAXABkAGwAdAB8AIQAiACMAJQAmACcAKAAq
ACoAKgAsAC8ALwAyADQANgA5ADsAPwBCAEIAQgBCAEIARwBJAEkASwBOAE8AUABRAFEA
UgBTAFUAVQBVAFUAVQBXAFcAVQBTAFAATwBOAE0ATABKAEgARgBDAEIAQAA+ADgANQAy
ADAAMAAsACsAKAAkACEAHgAcABkAFgAVABMAEQAPAA8ADgAMAAsACQAHAAUAAgABAP//
AQABAP///v/9//3//f/9//3//f/7//v/+f/6//r/+P/3//f/9//3//f/9//4//j/+f/5
//n/+f/5//n/+v/6//n/+f/7//v/+//7//v//P////////////////8BAAEAAQABAAIA
AgADAAMAAwADAAMAAwAEAAQABAAEAAQABAADAAIAAQAAAAEAAgABAAQABAAEAAIABAAE
AAQAAwADAAEAAQABAAEA/v/9//3//f/+////AQACAAEAAQAAAAAAAAD///7//P/7//z/
/f/+//z/+//7//z//P/8//z//P/6//r/+v/7//3//v/8//z//P/8//////8AAAAA//8A
AAAAAQACAAMABAAFAAYABgAFAAQABQAGAAYABwAHAAcABAACAAIAAwADAAMAAAAAAAAA
AAADAAMAAgACAAEA/v/9//3//P/8//v/+f/3//f/9v/1//X/9f/0//L/8v/y//L/8v/y
//L/8//z//X/9f/1//X/8//z//T/9P/0//T/9P/1//X/9f/3//j/+P/8//j/9P/2//v/
BAARAB4AKQApABgABgDx/9P/qP9y/zT/+f7N/q3+nf6b/qL+u/7m/hf/Qf9h/33/lv+p
/7v/zP/b/+T/7v/z//f/+//+/wAAAQADAAQABQAGAAgABgAHAAcABwAJAAkACwALAAoA
CgAKAAsADgAOAA8AEAAQAA8ADgAOABAAEgATABMAEgASABMAEwAUABUAFgAWABcAGQAZ
ABoAGgAcABwAHQAeAB8AIAAhACEAIgAjACUAJgAnACgAKgAsACwALgAxADEANAA2ADgA
OAA5ADwAPgBCAEQARgBIAEoASwBKAEsATgBPAFAAUQBTAFQAVQBXAFcAVwBXAFcAVwBX
AFUAUwBSAFEAUABPAEwASgBIAEYAQQBAAD4APAA6ADcANAAyADAALAArACgAJAAhAB4A
HAAZABYAFQATABIADwAOAAwACgAJAAcABQACAAAAAAD////////9//z/+f/5//n/+f/5
//n/9//3//X/9v/2//T/9f/1//X/9f/1//X/9v/2//P/8//z//P/9f/1//b/9v/1//X/
9//3//n/+f/5//r/+f/5//n/+f/5//n/+//7//3//f/+//7/////////////////AAAA
AP7//v/+//7///8AAAEAAgAAAAAA/v8AAP7//v/8//7//v/+//3//f/9//3//f/9//z/
+//7//v/+//7//z//P/5//n/+P/4//f/9//3//b/9f/2//f/+P/4//f/9//4//r/+v/6
//j/+v/6//r/+v/5//n/+v/6//j/+v/7//3//P/9//7///8EAAYABwAIAAYABgAFAAUA
AwADAAAA/v/8//3//f/9//3//v///wAAAQABAAAAAAD9//r/+f/5//j/+P/3//X/8//z
//L/8f/v/+//7v/s/+z/7P/s/+z/7v/u/+//7//t/+3/7f/t/+3/7f/u/+7/7v/u/+7/
7//v/+//8f/y//T/9P/0//b/+v8FABQAHwAsAC0AHQAGAPL/2/+z/3j/Nv/+/s/+o/6H
/n/+hf6e/sv+/P4r/03/bf+J/6L/s//D/9L/3//o/+7/8f/z//P/9//6//z/////////
//8AAAEAAwAEAAUABQAFAAcABwAKAAoACgALAAoACgALAAwADwAPAA8AEAASABQAFQAV
ABIAEgATABMAFAAVABYAFgAXABkAGQAaABoAHAAcAB0AIAAhACIAIwAlACYAJwApACoA
KwAsAC4AMgAyADQANwA3ADoAPAA+AEAAQQBEAEYARgBIAEoATABRAFMAUwBVAFgAWQBa
AFsAXQBeAF8AYQBfAF8AXwBfAGAAYQBgAF8AXABbAFoAWQBWAFQAUgBQAE8ATgBMAEoA
RABBAD4APAA5ADQAMgAuACwAKQAmACQAIQAeAB0AGwAXABMAEQAOAAwACwAJAAcABgAE
AAQAAwAFAAUAAwACAP///////////f/9//v/+//9//7//v/8//3//f/9//3//P/7//v/
+v/6//v//P/9//v/+//8//z//f/9//////////////8AAP//////////AAABAAQABQAD
AAMABAAEAAUABQAFAAUABQAFAAYABgAGAAYABgAGAAgACAAIAAgABwAGAAMABAAGAAYA
BAAGAAYABgAFAAUABQAFAAUABQAEAAMAAwADAAMAAwAEAAQAAQABAAAAAAD////////+
//7//v/+//7//v8BAAMAAgAEAAMAAgABAAAAAQABAAIAAgAEAAYABwAJAAwADQAOAA8A
EAAQAA8ADgAQABAADwAPAA4ADQAJAAYACQALAAwADQALAAoACQAIAAsACwAKAAoABQAC
AAEAAQAAAAAA///9//3//f/8//v/+f/5//j/9v/2//b/9v/2//T/9P/1//X/9//3//f/
9//3//f/+P/4//b/9v/2//f/9//3//n/+v/8//r/+v/8/wIADQAcACsAPABBAC0AEgD+
/93/rf94/zz/AP/J/pv+e/53/of+ov7N/gL/L/9V/3X/j/+m/73/z//a/+P/8P/4//f/
+////wIABAAFAAcABgAHAAgACgALAA0ADgAPAA8ADwARABEAEgASABIAEwAWABYAFwAY
ABkAGQAZABoAGwAeACAAIQAeAB4AHwAfACIAIwAkACQAJQAnACcAKAAoACoAKgArAC0A
LwAxADMAMgAyADIAMwA2ADcAOAA6AD4APgBAAEMARQBIAEoATABOAE8AUgBUAFYAWABa
AFwAYQBjAGMAZQBoAGkAagBrAG0AbgBvAHEAcABxAHIAcwBwAG8AbABpAGsAawBrAGsA
ZwBkAGEAXgBbAFoAWABWAFEATQBJAEYARQBAAD4AOgA3ADMALwAsACkAJgAlACMAHgAb
ABoAGAAYABcAFQATAA8ADAALAAkACwALAAkACAAHAAcABwAHAAcABwAFAAUAAwAEAAQA
AgADAAMAAwADAAEAAQACAAIAAQABAAEAAQACAAMABQAGAAcABwAJAAkACQAJAAkACgAK
AAkACAAHAAkACQALAAsACwALAAwADAALAAsACwALAAsACwAMAAwADgAOAA4ADgAOAA4A
DgAOAAwADAAKAAwADAAMAAoADAAMAAwACwALAA0ADQANAA0ACgAJAAkACQAJAAkACgAK
AAkACQAIAAgABwAHAAcABgAFAAYABwAIAAYABQAFAAYABAAEAAQABAAGAAgABwAGAAUA
BAAGAAcACQAKAAsADgAQABMAEwATABMAEwAVABYAFgAWABgAGAAXABcAFQAVABIAEAAQ
ABEAEQARABAAEAAQABAAEQARABAAEAANAAoACQAJAAUABAACAP///v////////8BAAEA
AAD+//7//v/+//7//v/+///////9//3//f/9//////8AAAAAAAAAAAAAAQD/////AQAC
AAQABgAEAAQADgAdACoANwBCADsAJwAOAPT/z/+b/1z/Hv/m/rv+m/6J/ov+n/6+/uv+
Iv9N/2//jf+l/7r/yf/Z/+j/7//2/wAAAwAFAAsADAAOAA8AEQAQABEAEgAUABYAFwAX
ABcAGAAXABgAFwAaABoAGgAbABoAGgAbABwAHwAfAB8AIAAhACQAJgAnACUAJAAkACMA
IgAjACQAJAAnACkAKQAqACsALgAvADEALwAvAC8ALwAyADQANgA5ADgAOQA6ADwAPgA+
AEAAQwBFAEgASgBMAEwATQBQAFIAVgBYAFoAXABhAGMAYwBlAGcAZwBnAGcAaQBqAGsA
bQBpAGkAaQBpAGkAaQBnAGUAZgBlAGQAYwBgAF4AXABaAFcAVgBUAFIATABJAEYARAA/
ADoAOAA0ADIALwAsACoAJwAkACMAIQAgAB0AHAAaABgAFwAVABMAEAAOAA4ADQAPAA8A
DQAMAAgABwAGAAUABQAFAAMAAwAFAAYABgAEAAMAAwADAAMAAQABAAIAAgADAAMAAwAD
AAMAAwAEAAQABwAHAAkACQAIAAcABgAGAAkACQAJAAkABwAHAAkACQALAAsADAAMAA0A
DQANAA0ADQANAA4ADgAMAAwADAAMAA4ADgAOAA4ADQAMAAkACgAMAAwACgAMAAwADAAL
AAsADAANAA4ADwANAAsACgAJAAkACQAKAAoACQAJAAgACAAJAAkACQAIAAgACAAIAAgA
BwAFAAQABAAGAAYABgAGAAQABAAGAAYABgAGAAkACQAKAAoACAAKAAsADQAMAA0ADgAP
ABMAFAAUABQAFAAUABMAEwATABMAEAAOABAAEQARABEADQAMAAsACgAMAA0ADQAOAA0A
CgAJAAkABwAGAAQAAQACAAMAAwADAAAA///9//r/+//8//3//v8AAAAAAQABAP//////
/////////wAAAAAAAAAAAAABAAMAAwAFAAYABAACAAIABAAGAA0AGAAhAC4APQA5ACAA
CgD5/9v/pv9m/y7/+/7N/q3+o/6l/rT+0/78/iv/Vf95/5f/rv/D/9P/4P/p//D/+v8B
AAcACQAMAA4ADwARABAAEQASABQAFAAVABUAFQAZABkAGwAbABoAGgAaABsAHAAcAB0A
HgAdAB0AHQAeACAAIgAjACMAIgAiACMAIwAkACUAJgAmACcAKQApACoAKgAsACwALQAu
AC8AMAAxADEAMgAzADUAOAA5ADoAPAA9ADwAPQA/AEEARABGAEgASABJAEwATgBSAFQA
VgBYAFoAWwBaAFsAYABhAGIAYwBlAGYAZwBpAGUAZQBlAGUAZQBlAGMAYQBgAF8AXgBd
AFoAWABWAFQAUQBQAE4ATABKAEcARABCAEEAPAA6ADYANQAzADEAMAAqACYAJAAhACEA
HwAfAB4AHAAbABkAFwAUABIAEgARABMAEwARABAADQANAA0ADQALAAsACQAJAAwADgAP
AA4ADAALAAoACQAJAAkACgAKAAsACwALAAsACQAJAAoACgAMAA0AEAARABEAEQARABIA
EwATABMAEwAUABUAGAAZABgAFwAXABYAFwAXABcAFwAVABUAFgAWABgAGAAYABgAGAAY
ABgAGAAYABgAFgAYABgAGAAWABgAGQAaABoAGwAaABkAGAAXABgAFwAXABcAFQAVABYA
FgAXABcAFgAWABcAFwAXABYAFAAUABQAFAAWABMAFQAWABYAFAAUABQAFAATABMAFAAU
ABYAGAAZABsAHAAdAB4AHwAhACIAIgAiACIAIgAhACEAHwAfABwAGgAaABsAGwAbABwA
HAAcABwAHwAfAB4AHgAdABoAGQAZABYAFgAVABMAEwATABIAEQARABEAEAAOAA4ADgAO
AA4AEAAQABEAEQATABMAEwATABEAEQASABIAEgASABIAEwARABEAEwAUABYAGAAWABQA
FgAfACoAMQA8AEcARQA0ACIACwDn/7z/hv9M/xP/5/7N/r3+u/7K/un+FP9D/2n/if+n
/8D/0f/f//D///8EAAwAGQAfABsAHAAeAB8AIQAjACUAJwAqACkAKQAoACcAKwArAC0A
LQAwADAAMAAxADIAMgAzADQAMwAzADMANAA0ADYANwA3ADYANgA3ADcAOQA7AD0APgA+
AD8APgA+AD4AQABAAEEAQgBDAEQARQBJAEoASwBNAEwATQBOAFAAVABUAFYAWQBZAFwA
XgBgAGAAYQBkAGYAagBsAG4AcABzAHUAdQB3AHgAeQB6AHsAfwCAAIEAgwCDAIMAgwCD
AIUAhQCDAIEAfwB9AHsAeQB3AHYAdQB0AHEAcABuAGwAagBnAGQAYgBfAFoAWABUAFQA
UQBOAEwARwBEAEMAQQA+ADsAOgA4ADgANwA1ADMAMAAuAC4ALQArACsAKQAoACcAJwAn
ACcAKQApACcAJwAmACYAJQAiACMAIwAjACMAJQAlACYAJgAjACMAIwAjACMAIwAkACQA
JQAlACcAJwApACkAKQAqACsAKwArACsALQAtAC8ALwAvAC8AMAAwADEAMQAxADEAMwAz
ADQANAAzADIAMQAwADMANAA1ADYANAA0ADIANAA0ADQAMgA0ADUANgA2ADcANgA1ADQA
MwA0AA==
         </WaveFormData>
      </LeadData>
      <LeadData>
         <LeadByteCountTotal>10000</LeadByteCountTotal>
         <LeadTimeOffset>0</LeadTimeOffset>
         <LeadSampleCountTotal>5000</LeadSampleCountTotal>
         <LeadAmplitudeUnitsPerBit>4.88</LeadAmplitudeUnitsPerBit>
         <LeadAmplitudeUnits>��V</LeadAmplitudeUnits>
         <LeadHighLimit>2147483647</LeadHighLimit>
         <LeadLowLimit>268435456</LeadLowLimit>
         <LeadID>V4</LeadID>
         <LeadOffsetFirstSample>0</LeadOffsetFirstSample>
         <FirstSampleBaseline>0</FirstSampleBaseline>
         <LeadSampleSize>2</LeadSampleSize>
         <LeadOff>FALSE</LeadOff>
         <BaselineSway>FALSE</BaselineSway>
         <ExcessiveACNoise>FALSE</ExcessiveACNoise>
         <MuscleNoise>FALSE</MuscleNoise>
         <LeadDataCRC32>2731793586</LeadDataCRC32>
         <WaveFormData>
DgAOAA4ADgAQABAAEAAQABQAFgAYABoAHQAgACMAJgAnACgAKQAqAC0ALgAvADAAMgA0
ADYAOAA6ADoAOgA6ADwAPgBAAEIAQABAAEAAQAA/AD4APQA8ADoAOAA2ADQAMQAwAC8A
LgAtACwAKwAqACcAJAAhAB4AHAAaABgAFgAUABIAEAAOAAwACgAIAAYABAAEAAQABAAA
AP7//P/6//f/9v/1//T/8v/y//L/8v/w//D/8P/w//L/8v/y//L/8f/w/+//7v/w//D/
8P/w//D/8P/w//D/8f/y//P/9P/0//T/9P/0//T/9P/0//T/9f/2//f/+P/4//j/+P/4
//f/9v/1//T/9//4//n/+v/8//z//P/8//v/+v/5//j/9v/2//b/9v/4//r//P/+//7/
/v/+//7//P/8//z//P/6//r/+v/6//n/+P/3//b/9v/2//b/9v/4//j/+P/4//j/+P/4
//j/9//2//X/9P/x//D/7//u//H/8v/z//T/9P/0//T/9P/z//L/8f/w//H/8v/z//T/
9P/0//T/9P/z//L/8f/w//D/8P/w//D/8P/w//D/8P/x//L/8//0//P/8v/x//D/8//0
//b/+P/4//j/+P/5//n/+v/6//r/+//8////BAAGAAYACAAKAAgACAAIAAgACgAIAAgA
CgAIAAgACAAIAAsADAANAA4ACwAJAAUA///8//n/+P/1//L/8P/w//D/7//t/+v/6v/s
/+r/6//t/+3/7f/t/+3/7//v/+7/7v/w//P/9f/3//b/9f/0//P/9f/1//X/9v/3//j/
+/8AAAkAFwAnADoATgBfAHAAhgCgALEAtQCzAKcAiwBSAAAAp/9h/y7/B//u/uv+/P4a
/zz/W/92/4//of+z/8L/zP/Y/+P/6P/q/+//8f/w//L/8v/0//j/+f/6//7//P/8//z/
/P/5//r/+f/5//r/+//8//7//v//////AAAEAAQABAAEAAIABAAEAAQAAQD///3//P/9
//7//v/+//7////+//7///////////8BAAEABAAFAAUABgAHAAkACwANAA4ADgAPABAA
EQAUABUAGAAcACAAIAAgACMAJgAlACcALAAtAC8AMgAzADQANwA5ADoAPAA9AD0APwBB
AEEAQQBBAEEAPwA+AD4APQA9AD0APQA8ADcANQA0ADQAMQAvAC8ALAArACoAKQAoACYA
JAAiACIAIgAgABwAGwAYABYAFQATABEADwAMAAsACgAIAAYABQAFAAQAAwADAAIAAgAC
AAAAAQD+//7//v/8//v/+P/3//v//P/9//3/+f/4//f/9f/2//f/+f/6//3//f/9//3/
/P///wEAAwABAAAA/////wAAAQACAAIAAwAFAAYABgAGAAYABwAHAAUABQAFAAYACAAK
AAwADQAJAAsACwALAAoACgAMAAwACQAJAAkACQAIAAcABwAKAAoACgAKAAsACgAHAAUA
AwADAAMAAwADAAIAAQABAAIAAQABAP/////9//3/+//7////AAD///7/AAAAAAAAAAAA
AAAAAQACAAIAAgACAAMABQAGAAYABgAGAAYACAAMAAwADAANAA4ADQAMAA8AEAARABAA
EwAWABcAGAAXABYAFQAUABQAFAATABMAEwARABIAEQAOAAsACgAIAAYABgAFAAMA///+
//7/+v/5//n/+f/5//f/9//3//f/9P/0//T/9f/3//f/9//3//n/+f/5//n/+//8//3/
/v/9//7/BwAXACsAQgBaAHEAiACiALQAvQC/ALsArQCPAFYA/P+h/13/KP///vD+8/4I
/yb/Rv9l/4T/m/+v/7//yv/O/9T/3f/i/+j/7f/v/+//8P/v//D/8f/x//H/9P/4//r/
/P/+//3//v/9//3/+//7//v//P/8//3//f/+/wIAAgACAAIAAAACAAIAAgABAAEAAQAC
AAMABAAEAAQAAwAFAAUABgAFAAUABQAFAAcABwAKAAsADAAOABAAEwAUABUAFQAUABcA
GAAZABwAHgAgACMAJgAnACYAKAAqACsALQAyADMANQA4ADkAOgA+AEEAQwBGAEUARQBH
AEkASQBJAEkASQBHAEYARgBFAEMAQwBDAEIAQAA/AD8AQAA9ADsAOwA4ADYANAAyADAA
KwAoACUAJAAkACIAHgAdABkAFgAUABEAEAAPAA0ADQAMAAoACAAHAAcABgAFAAUABAAE
AAQAAgABAP7//v/+/wEAAQD/////AAAAAAAA///+//7//v/9//3//f/+//7/////////
///9////AAABAAIAAgACAAMABQAFAAUABAACAAMAAwACAAQABAAFAAUAAwADAAMABAAI
AAoADAANAA0ADwAPAA8ADAAMAA4ADgANAA0ADQANAAoACQAJAAwADAAMAAwADQANAAsA
CgAJAAUABQAFAAUABQAFAAYACAAHAAcABQAFAAcABwAFAAUAAwACAP///P///wAAAQAD
AAUABQAFAAYABAADAAQABgAGAAYABgAHAAgACAAIAAoACwANAA4ADAAMAAwADAAMABAA
EAAQABIAFAAUABQAFAAUABQAEgASABQAFAAUABIAEgASABIAFQAWABYAFwAVABEAEAAN
AAwACQAIAAYABAAEAAMAAQABAAAAAAD8//n/+f/5//n/+//7//v/+//8//z//P/9//z/
+//6//n/+//7//v/+//9//7///8AAP//AgANAB8AMQBIAGIAdwCMAKYAtgDFAM8AzwC9
AJsAYAAKAK//Zf8o//v+5v7r/gL/JP9G/2H/fv+b/6//vf/O/9z/5P/p//D/9P/1//X/
+P/6//r//P/+////AAAEAAIAAgACAAIAAgAEAAQABQAHAAcABwAIAAgACQAJAAoACgAK
AAoACgAKAAwADAAMAAwADQAOABAAEAAQAA8ADgARABMAEwAUABMAEwATABMAEQARABQA
FQAYABoAHAAfACAAIQAhACAAIgAkACYAKgAnACgAKgAsADAAMAAzADYANwA5AD4APwBD
AEYARwBIAEsATQBOAFAAUwBTAFUAVwBVAFUAVQBVAFQAUgBRAE8AUABRAFIAUgBPAE0A
TABMAEcARQBFAEIAQgBAAD4APAA5ADYAMwAyAC4ALAAoACcAKAAmACUAIwAfAB0AGgAZ
ABoAGAAWABUAEQAQAA8ADwAOAA4ADgAMAAsACAAIAAgABwAHAAUABQAHAAgACQAJAAYA
BgAGAAUABQAFAAYABgAFAAUABQAFAAUABwAIAAkACgAKAAoACwAJAAkACQAIAAoACwAL
AAoACAAIAAkACQAMAA0ADgAQAA8AEAARABEADQAPAA8ADwAMAAwADgAOAA8AEQATABUA
EgARABEAFAATABIAEQARABEADwAOAA0ADQANAA0ADQAMAAsACwAMAAsACwAJAAkABwAH
AAUABQAIAAgABgAEAAIAAgACAAMAAgABAAAAAAAGAAUABAAEAAQABAAEAAcACAAIAAgA
BgAHAAkACgAMAAwADAAMAA4AEgASABIAEwAUABMAEgATABQAFQAUABIAFAAUABQAFgAW
ABYAFgAWABYAFQAVABEACwAIAAMABAADAAQABAACAAIAAQD///3//P/8//j/9//3//f/
9//3//f/9//3//T/9P/0//X/9f/1//X/9f/1//X/9f/1//X/9v/3//j/+/8AAAcAFwAv
AEQAWABxAIwAngCsALkAvwC7AK8AkwBYAAAAof9T/xL/5/7Y/uH++P4e/z7/W/96/5X/
q/+3/8L/zv/c/+X/6v/u//H/8//0//b/9v/4//n/+f/5//z/+//6//n/+P/6//z//P/9
//3//f/9//7//P/9//3//v/+//7//v/+/wEABAAFAAYABQAFAAUABgAJAAoACgAKAAsA
DQANAA4AEQARABEAEQAQAA8AEQARABMAFAAVABcAGQAbABwAHAAfACAAIQAkACIAJAAn
ACoAKgAqAC0AMAA0ADcAPQA/AEAAQgBCAEIARQBHAEgASgBLAEsATQBPAFEAUQBRAFEA
UwBSAFIAUQBOAE0ATABKAEcARQBEAEQAQQA/AD8APAA5ADYAMwAwAC0AKgAnACYAJQAk
ACEAIQAfABwAGgAXABUAEwAQAA8ADgAMAAoACQAIAAgACAAJAAcABgAFAAIA///8//z/
/P///////f/9//z//P/8//v//P/8//z/+//6//n/+f/4//z//f/+//////8BAAIAAwAB
AAAA/////wEAAQABAAAAAQADAAQABAADAAIAAgABAAIAAwAEAAYABQAGAAcABwAHAAkA
CQAJAAYABAAEAAIABAAFAAYABwAIAAcABwAKAAgACAAIAAkACAAFAAMAAQAAAAEAAgAD
AAIAAQABAAIAAQABAP/////9//3/+//7//3//v/9//z//P/8//z//f/7//v/+//8//7/
/f/8//z/+//6//r/+////wIA///+//3//P/9//7//v/+/wAAAQADAAQABgAGAAYABgAI
AAwADAAMAAwADgAOAA4AEAAQABAADgAMAA4ADgAOAA4ADgAOAA4ADAAMAAsACwAKAAcA
BwAFAAIA///+//z//P/8//v/+f/5//j/+P/0//D/7//u/+3/7f/t/+3/7f/u/+7/7v/v
/+3/7f/t/+3/7//v/+//7//t/+7/7//w/+n/8v/9/wsAIQA8AFAAYwB+AJYAogCvALkA
tQCnAI0AVgD+/6H/Uf8O/93+yv7P/ub+Cv8y/1H/cP+H/5n/rf/C/8r/0P/X/97/4v/n
/+v/6v/s/+z/7v/t/+3/7f/w//D/8P/w//D/8f/0//X/9//1//X/9f/2//j/+f/5//r/
+//6//n/+P/6//z//P/8//v/+//7//z///8AAAAAAAADAAUABQAGAAYABQAEAAMABQAF
AAgACQAHAAgACQALAA4AEQATABQAFwAYABkAHAAbABwAHgAgACQAJAAnACoAKQArADAA
MQA1ADgAOQA6AD0APwBAAEIAQwBDAEUARwBHAEcARwBHAEUARABEAEMARQBFAEUARABB
AD8APgA+ADkANwA3ADQANAAyADAALgAqACYAIgAgACAAHgAaABkAFgAUABMAEQANAAsA
CAAHAAYABAACAAEA/f/8//v/+//5//j/9//0//X/9P/2//j/9//3//X/9f/0//T/9P/z
//T/9P/0//P/8v/x//H/8P/x//H/8f/x/+//8f/y//P/8v/y//L/8//z//P/8//y//L/
8//z//L/8P/w//H/8f/y//P/9P/2//X/9v/3//f/9//5//n/+f/4//j/+v/6//f/9//3
//f/+P/3//f/+v/6//r/+v/7//r/9//1//P/8v/z//T/9f/y//H/8f/y//L/8f/u/+3/
6//r/+n/6f/u//D/8P/w/+7/7v/u/+//7f/t/+3/7v/u/+3/7P/s/+r/6v/r/+3/6f/t
/+7/7P/q/+r/6v/q/+r/7f/u/+7/7v/u/+//8f/y//P/9P/1//b/9//6//n/+P/8//7/
/v/+/wAAAAAAAP7//P/+//7//v/8//z//P/8//7//v/9//3/+f/1//T/8f/u/+v/6v/o
/+b/5v/l/+P/4v/i/+P/4P/e/93/3P/b/9n/2f/Z/9n/2f/a/9v/3f/b/9v/2//b/93/
3f/d/93/3f/e/9//4P/h/+r/8/8HAB8AMABCAFkAcACCAJIAnQCbAI8AeQBPAAYApP9R
/xX/4P6//sD+0f7w/hT/NP9T/3D/h/+X/6f/tP+8/8b/y//M/9D/0//T/9T/1v/W/9j/
2f/Z/9n/3P/c/9z/3P/c/9z/3v/e/9//3//f/9//4P/g/+H/4f/i/+L/4v/i/+L/4P/i
/+L/4v/k/+X/5v/o/+f/6P/o/+j/5//p/+n/6v/t/+3/7f/t/+//7//y//P/9f/2//f/
+f/5//n/+P/2//r//P/+/wIAAAACAAUACAAHAAYACAAKAA4AEQAXABkAGwAeAB8AIAAj
ACUAJgAoACkAKQArAC0AKwArACsAKwArACoAKgApACcAJwAnACYAIwAhACAAIAAdABsA
GwAYABYAFAASABAADAAIAAQAAgD+//z/+P/3//r/+v/7//v/+f/3//T/8//w/+7/7P/r
/+n/6P/n/+f/5v/m/+b/5P/l/+L/4v/i/+L/4f/e/93/3v/e/97/3f/e/97/3v/d/93/
3f/e/97/3//f/9//3//c/93/3f/d/9//4P/h/+P/5f/l/+X/5P/m/+f/5//m/+b/5v/n
/+f/6f/p/+n/6v/p/+r/6//r/+v/7f/t/+3/7P/s/+7/7v/q/+n/6P/n/+j/6f/r//D/
8P/w//D/8f/v/+3/7P/r/+n/6f/p/+n/6P/n/+f/6P/r/+v/6f/p/+r/6//q/+v/6v/q
/+j/5v/m/+b/5v/n/+X/5f/l/+b/4//h/9//3v/f/+D/4v/l/+P/4//k/+T/6P/o/+j/
6P/o/+j/5//o/+j/6P/o/+n/6//s/+7/8P/y//T/9f/4//f/9v/2//j/+P/4//n/+v/7
//r/9//4//f/9v/3//j/+f/6//z//v///wEA/f/5//j/9f/0//H/8P/u/+7/7v/t/+v/
7P/s/+3/6v/p/+n/6f/p/+n/6f/p/+n/5//m/+X/5f/o/+n/6v/r/+v/6//r/+v/7P/u
//D/8v/1//b///8PACEANgBMAFkAcACOAKQAsQC5ALcApQCLAFwACACl/1v/KP/9/ub+
5/76/hT/Nv9Z/3T/if+d/6//wP/O/9r/4//q/+7/7//t//D/8v/y//T/+f/7//3/AgAB
AAAA///+/wAAAgACAAMAAwADAAMABAACAAMAAwAEAAYABgAGAAYABQAGAAUABAADAAMA
AwAEAAMABAAEAAQABQAHAAcACAAGAAUABAADAAUABwAMAA8ADgAOAA4ADwAPABEAEgAS
ABUAFgAXABoAGAAaAB0AIAAjACQAKAAsACoAKwAvAC8AMwA2ADcAOAA9AD8AQABCAEAA
PwBAAEEARABFAEYARwBHAEYARgBFAEMAQwBDAEIAQQA/AD4APgA9ADsAOwA4ADUAMgAv
ACwAKwAqACkAKgAnACQAHwAdABsAGAAWABMAEgARAA8ADwAOAAwACgAJAAUAAgD///3/
AAACAAQABAAFAAIAAgACAAEAAQD//////v/+//7//f/6//r/+v/5//v/+//8//z/////
/////////wEAAgADAAIAAgACAAMAAwADAAMAAgACAAMAAwACAAQABgAJAAsACwALAAsA
DAALAAwADQANAAsADQANAA0ADgAOABAAEAAOAA0ADAALAAsACwAMABAADwAOAA0ADQAN
AAsACgAJAAgACQAKAAsABwAFAAQABAAGAAcABgAHAAkACQAHAAcABwAGAAMAAAABAAIA
AwAFAAMAAwADAAQABAADAAIAAgABAAAAAAABAAMAAgACAAIAAgACAAUABgAGAAYABQAF
AAYABgAIAAgACAAIAAcACgAJAAgACwAOAA8AEAARABIAEwASABEAEgARABAADgAOAA4A
DgAQABAADwAPAA0ACQAIAAUABAABAAAA/v8AAAAA///9//v/+v/6//b/8//z//P/8//z
//P/8//z//P/9P/1//f/9//3//f/9//2//X/9P/z//P/9P/1//b/+f/+/wUADwAhADYA
SgBfAHgAkgCmALUAwwDDALMAnQByACQAyf95/zr/C//w/uf+8v4S/zT/U/9q/3//lf+p
/7j/yv/Y/9//6P/s/+//8//0//b/9v/4//f/9//3//r/+P/4//j/+P/6//z//P/9//3/
/f/9//7/AAABAAEAAgADAAIAAQAAAAIABAAEAAQAAwADAAMABAAFAAYABgAGAAcACQAJ
AAoACQAJAAkACQAKAAsADwARABMAFAAVABcAFgAXABcAFgAZABoAGwAeAB4AIAAjACYA
JgAmACkALAAvADEANgA3ADcAOgA7ADwAPwBBAEIARABFAEUARwBJAEkASQBJAEkASgBK
AEsASwBLAEsASwBKAEYAQwBBAEAAPwA9AD0AOgA4ADYANAAyADEALgArACoAJgAkACAA
HwAeABwAGwAZABkAFwAUABMAEgAQAA4ADQAJAAgABwAHAAYABgAGAAQAAQD+//7//v8C
AAMAAgADAAMAAgABAP///v/+//7//f//////AAAAAAAA///+//3//f///wAAAQAAAAAA
AAABAAIAAwAEAAQABAAFAAUABAAGAAYABwAHAAcABwAHAAgACwAMAA0ADQALAA0ADQAN
AAwADAAOAA4ADwAPAA8ADwAQAA8ADwASABEAEAAPAA8ADQALAAoACQAIAAkACgALAAoA
CQAJAAoACQAJAAcABwAHAAcABQAFAAgACAAGAAQAAgACAAIAAwAEAAUABgAIAA4ADQAK
AAgACgAKAAoACgAJAAoACgAKAAoACwANAA4ADgAOAA4ADgARABYAFwAYABkAGgAZABgA
GAAYABgAFgAUABYAFgAWABgAGAAYABgAGgAaABkAGQAZABUAFAARABAADQAMAAoACAAI
AAcABQAFAAQABAAAAP3//f/9//3////////////8//z//P/9//3//f/9//3/+//7//v/
+//5//r/+//8/wMACAATACUAOQBSAGoAgwCcAK4AvgDPANMAzwC/AJsAWAAAAKX/Vf8Y
/+/+4P7p/gb/LP9M/2f/gv+d/7H/wf/O/9z/6P/x//T/9v/3//n/+//+////AgAAAP//
/v8AAAIABAAGAAgABgAIAAgACQALAAsACwAMAAsACwAKAAoADgAOAA4ADgAQABIAEgAS
ABEAEQARABIAEwAUABQAFAAXABkAGQAaABsAGwAbABsAHQAdACAAIQAfACAAIQAjACUA
JwAoACgAKgAsAC4AMgAwADIANQA4ADoAOgA9AEAAQQBDAEgASQBJAEwATQBOAFMAVQBW
AFgAWwBbAF0AXwBfAF8AXwBfAGEAYABgAF8AXABbAFoAWABWAFUAVQBWAFUAUwBTAFAA
TABKAEgARgBBAD4AOwA6ADoAOAA0ADMAMAAuAC0AKwAoACUAIQAfAB4AHAAaABkAGQAY
ABcAFwAUABQAFAASABEADgAOAA4ADgANAAoACQALAAwADQANAAwADAAMAAsACgAJAAkA
CAALAAsACwALAAkACwAMAA0ADAAMAAwADQAPAA8ADwAOAAwADQANAAwADwAQABIAEwAS
ABEAEAAQABMAFAAVABUAEwAVABUAFQAUABQAFgAWABcAFwAXABcAFQATABIAFAAUABQA
FAAVABcAFQAUABMAEQARABEAEQAQAA8ADwAQAA8ADwANAA0ADQANAAsACwAKAAoACAAG
AAgACAAIAAkACwANAAsADAAOAA0ADAALAAoACwAMAAwADAAOAA8AEQASABQAFAAUABQA
FQAYABcAFgAYABoAGgAaABgAGAAYABYAFwAaABsAHAAbABoAGQAYABgAGAAXABcAFwAT
ABIADwAOAAsACgAIAAgACAAHAAUAAQAAAAAA/P/7//v/+//7//v/+//7//v//P/8//z/
/f/7//v/+//7//n/+f/5//n/+//8//3//v///wQADQAfADUASgBgAHcAkgCqALYAxQDN
AMMArwCPAFYA/v+d/0n/CP/f/tb+4f7+/iT/Rv9j/4D/l/+p/73/zv/W/97/6f/w//D/
8//3//j/+v/6//z/+//7//v//v/+//7//v/+//7/AAAAAAEA////////AAACAAMAAwAE
AAgACAAIAAgACQAMAA0ADgALAAsACwAMAA0ADgAOAA4ADwARABEAEgATABMAEwATABQA
FQAZABsAGQAaABsAHQAdAB8AIAAgACMAJAAlACgAJgAoACsALgAxADIANgA6ADkAOwBA
AEEAQwBGAEcASABLAE0ATgBQAFEAUQBTAFUAVwBXAFcAVwBWAFQAUwBRAFMAUwBTAFIA
TQBLAEoASgBHAEUARQBCAD4APAA6ADgAMwAwAC0ALAApACYAIQAfAB8AHgAeAB0AGgAX
ABMAEQASABAADgANAAoACAAGAAUABAAEAAQAAgABAP7//v/+//3//f/7//v//P/8//z/
+//6//r/+v/5//n/+f/6//r/+v/5//j/9//4//v//f///wAAAAAAAAEAAQABAAEAAAAA
AAEAAQAAAAAAAAABAAEAAwADAAMABAAEAAQABAADAAEAAwADAAMABAAEAAYABgAHAAcA
BwAHAAUAAwACAAQABAAEAAQABQAGAAUABQAFAAUABQAFAAUAAwABAAAAAAABAAEA////
/wEAAQD//////v/+//z/+v/7//z//f////3//f/9//7//v/9//z//P/8//z/+//6//n/
+P/8//7///8AAAMABQAIAAoACQAIAAcABgAGAAoACgAKAA4AEAAQABAADgAOAA4ADAAO
ABAAEAAQABIAEgASABIAEgASABEAEQAOAAkABwADAAAA/f/8//r/+P/4//f/9f/1//b/
+P/2//f/9//3//f/9f/1//X/9f/y//L/8v/z//X/9f/1//X/9f/1//X/9f/0//T/9P/0
//f/AgAPACMAOwBSAGYAewCSAKQAtgC/ALkAqwCPAFsACgC0/2f/K//6/uX+5P71/hT/
PP9a/3P/iv+f/6//vf/M/9b/3P/j/+r/7v/x//X/9f/2//X/9v/1//X/9f/4//j/+P/4
//j/9v/4//j/+f/5//n/+f/6//n/+f/4//j//P/+/wAAAgAEAAYABgAGAAIAAQAAAAAA
//8AAAAAAAACAAUABgAIAAsACwALAAsACQAHAAgABwAKAAwADgARABEAEwAUABQAFQAW
ABcAGgAcAB4AIQAkACUAJAAmACgAKQArADAAMQA2ADoAPAA+AD4APwA/AEAAQwBDAEUA
RwBFAEUARQBFAEcARgBGAEUARQBFAEUARABDAEEAQABAAD0AOwA7ADgANgA0ADIAMAAs
ACgAJAAiAB4AHAAYABcAFwAWABYAFQAVABMAEAAPAA4ADAAKAAkABQAEAAMAAwADAAQA
BQAEAAIA/v/9//z/+//7//n/+f/7//z//f/9//r/+v/6//n/+f/5//r/+v/9//3//f/9
//n/+//8//3///8AAAEAAwACAAEAAAD+////AQACAAIABAAEAAUABQAHAAcABwAIAAcA
CAAJAAkABwAJAAkACQAKAAoADAAMAAwADQAOAA8ADQALAAoADAAMAAwADAANAA4ADQAN
AA0ADQANAA0ADQAMAAsACwAMAA8ADwANAA0ADQANAAsACwANAA4ADQAMAAwADAAMAA0A
DAALAAoACgAMAAsACgAKAAoADAANAA4ADwAQABEAEgASABIAEgATABUAFgAVABQAEwAS
ABcAHAAdAB4AHgAgACAAIAAgACAAIAAeACAAIgAiACIAIQAgAB8AHgAhACIAIgAjACMA
HwAeABsAGQAVABMAEAATABQAFAATAA8ADAAKAAQABQAHAAkACwALAAsACwALAAgACAAI
AAkACwALAAsACwAMAA0ADgAPABAAEgAUABYAEwAUAB8ALwBBAFgAbgCBAJoAtgDMANcA
3wDhANMAsQB2ACQAz/+B/0T/G/8M/w3/Iv9A/2L/g/+e/7X/y//b/+r/+P8AAAUADAAS
ABcAGwAeACAAIAAiACMAIwAjACYAJgAmACYAJgAoACoAKgArAC0ALQAtAC4ALAAtAC0A
LgAwADAAMAAwADIANAA0ADQAMQAxADEAMgAxADIAMgAyADMANQA1ADYANwA3ADcANwA3
ADcAOgA7ADsAPAA9AD8AQgBFAEcASABIAEgASABKAEwATgBRAFQAVgBWAFkAXABgAGMA
aQBrAGwAbgBuAG4AcwB1AHYAeAB8AH0AgACDAIEAgQCBAIEAggCCAIMAgwCBAIEAgQCA
AH0AewB6AHoAeQB3AHcAdABzAHIAcQBwAG0AagBnAGYAZgBmAGQAZQBjAGAAXgBbAFoA
WQBXAFcAWABWAFQAUwBRAFAATwBPAE8AUABRAFAATwBMAEwATABNAE0ASwBLAE0ATgBP
AE8ATgBOAE4ATQBNAE0ATgBOAFIAUwBUAFUAUgBTAFMAUwBSAFIAUgBTAE8ASwBHAEIA
PgA7ADcAMgAvAC4ALgAtACoAJwAkACIAHwAeAB0AGwAYABkAGAAXABYAFgAYABgAFQAT
ABEADwAQAA8ADwASABEAEAAPAA8AEQAPAA4ADQALAAsACwALAAoACQAJAAoACQAHAAMA
AQABAAEA//////7//v/8//r/+v/6//r/+//3//X/9f/2//L/8f/w/+//7v/t/+z/6v/o
/+j/6f/r/+z/6//q/+n/6P/o/+r/6P/m/+b/5v/k/+L/3//e/93/2v/X/9j/1//W/9X/
1P/T/9L/0f/Q/87/zf/K/8X/w/+//73/uf+3/7T/s/+y/7D/rf+o/6b/pf+g/5//n/+f
/5//n/+f/5//n/+d/5z/m/+b/5r/mf+Y/5f/lf+V/5X/lf+U/5T/lP+U/5P/mP+f/6v/
vf/W/+z///8WADIARgBXAGEAXQBLADMABAC0/1X/Bf/G/pP+eP53/oz+rP7O/un+BP8d
/zP/Qf9O/1z/av9t/3L/fv+D/33/fv+A/4D/gv+F/4X/hf+I/4X/hP+D/4L/hP+G/4b/
h/+I/4n/iv+M/4r/i/+L/4z/i/+K/4n/iP+H/4j/h/+G/4T/g/+C/4L/hv+I/4n/iv+K
/4v/iv+K/4v/i/+L/4v/if+J/4z/jf+P/5D/kf+T/5T/lf+V/5T/l/+Y/5n/nP+a/5z/
n/+i/6L/ov+l/6j/q/+t/7L/s/+z/7b/t/+4/7r/u/+7/7z/wP/B/8T/x//J/8n/yf/J
/8n/yP/I/8f/xf/F/8X/xP/C/8H/wf/C/7//vf+9/7r/tv+0/7L/sP+v/6z/qf+o/6j/
pv+i/6H/nv+c/5v/mf+X/5X/kv+R/47/jP+K/4n/iv+K/4r/i/+J/4j/h/+E/4X/gv+C
/4L/g/+D/4H/gf+B/4D/f/99/37/fv9+/33/f/9//4D/gP9//3//f/9//3v/ff9+/3//
gv+C/4L/g/+D/4P/g/+C/4T/hf+F/4T/hv+I/4v/jf+N/43/jf+O/47/jv+O/43/i/+N
/43/jf+K/4r/jP+M/47/j/+Q/5H/kv+R/5H/lP+T/5L/kf+R/5L/kf+R/5H/kf+R/5H/
kf+Q/w==
         </WaveFormData>
      </LeadData>
      <LeadData>
         <LeadByteCountTotal>10000</LeadByteCountTotal>
         <LeadTimeOffset>0</LeadTimeOffset>
         <LeadSampleCountTotal>5000</LeadSampleCountTotal>
         <LeadAmplitudeUnitsPerBit>4.88</LeadAmplitudeUnitsPerBit>
         <LeadAmplitudeUnits>��V</LeadAmplitudeUnits>
         <LeadHighLimit>2147483647</LeadHighLimit>
         <LeadLowLimit>268435456</LeadLowLimit>
         <LeadID>V5</LeadID>
         <LeadOffsetFirstSample>0</LeadOffsetFirstSample>
         <FirstSampleBaseline>0</FirstSampleBaseline>
         <LeadSampleSize>2</LeadSampleSize>
         <LeadOff>FALSE</LeadOff>
         <BaselineSway>FALSE</BaselineSway>
         <ExcessiveACNoise>FALSE</ExcessiveACNoise>
         <MuscleNoise>FALSE</MuscleNoise>
         <LeadDataCRC32>3599969936</LeadDataCRC32>
         <WaveFormData>
9v/2//b/9v/4//j/+P/4//v//P/9//7/AAACAAQABgAHAAgACQAKAAwADgAQABIAFQAW
ABcAGAAZABoAGwAcACAAIgAkACYAKAAoACgAKAAmACYAJgAmACQAJAAkACQAIwAiACEA
IAAgACAAIAAgAB4AHAAaABgAFwAWABUAFAARABAADwAOAAwADAAMAAwADAAMAAwADAAI
AAYABAACAP///v/9//z/+v/6//r/+v/4//j/+P/4//r/+v/6//r/+P/4//j/+P/3//b/
9f/0//b/9v/2//b/9//4//n/+v/4//j/+P/4//b/9v/2//b/+f/6//v//P/8//z//P/8
//v/+v/5//j/+//8//3//v/+//7//v/+//z//P/8//z//P/8//z//P/+//7//v/+//7/
/v/+//7//v/+//7//v/8//z//P/8//n/+P/3//b/+P/4//j/+P/6//r/+v/6//r/+v/6
//r/+f/4//f/9v/0//T/9P/0//b/9v/2//b/+P/4//j/+P/2//T/8v/w//P/9P/1//b/
+P/4//j/+P/3//b/9f/0//P/8v/x//D/8v/y//L/8v/z//T/9f/2//b/9v/2//b/9v/2
//f/+P/5//n/+f/5//n/+v/6//r//f/+/wIAAwAGAAcACAAJAAgACAAKAAoACgAJAAkA
CgAMAAwADAAMAA4AEgAVABcAEgAPAAsABQACAAAA/v/8//n/9//3//X/8//x//D/8P/x
/+7/7P/s/+z/7P/r/+v/7f/s/+z/7f/w//H/8P/x//D/7v/s/+r/6v/q/+r/6v/s/+7/
7v/z//3/DAAdADIAQwBUAGkAhQCnAMUA2ADhAOUA1ACfAEcA6v+s/4b/af9U/1L/X/9w
/3//jv+f/63/tf+//8b/y//U/93/3v/e/+T/5//m/+f/6P/o/+n/6v/r/+7/7P/s/+v/
6//r/+z/6//r/+z/7P/r/+v/7f/u/+//7//y//T/9f/2//f/+f/5//n/9f/z//L/8P/x
//T/9v/3//b/9//2//X/9//4//j/+P/4//n/+f/6//r//P/9//3/AAAAAAAAAgACAAIA
AgADAAYACAAJAAsADAANAA8AEAAQABIAEQATABYAFwAXABgAHAAdAB8AIgAiACQAJQAn
ACgAKAAoACoAKAAnACcAJwApACoAKwArACcAJwAnACYAJAAjACIAIgAiACEAIAAgACAA
IAAfACAAIAAeAB0AHAAZABcAFgAUABEAEQAOAA4ADgANAAoACAAHAAYABgAGAAQABAAE
AAQABQAFAAMAAwABAAEAAAD//wIAAwAEAAMA///+//3//P/8//7//v/+///////+//3/
/////wEAAgAAAP7//P/5//r/+//+//////8CAAMAAgAAAAIABAAEAAIAAgACAAMABQAG
AAYABgAEAAQABgAGAAgACAAIAAgACAAHAAcABwAGAAQAAwAEAAYABgAGAAYABwAHAAYA
BQAFAAUABgAGAAUABQAFAAYABQAEAAEAAAAAAAAA/////wEAAQAAAAAAAAAAAAIAAgAC
AAIAAwAEAAUABQAFAAUABwAIAAoACgAKAAoADQANAA4ADwANAA0ADQAMAA8AEAARABEA
EwAUABYAFgAVABQAEwAUABMAEwASABEAEgAPAA8ADgAMAAoACQAHAAcABQADAAEA/v/+
//3/+v/4//j/+P/4//f/9//3//b/9v/3//f/9//1//X/9v/2//j/+P/4//j/+f/6//v/
/P/4//v/AwASACcAPABRAGgAgQCfAL0A1wDoAPMA9QDkAK8AUwD4/7z/kP9v/2D/Yv9t
/3r/h/+Y/6v/t//B/8v/0v/b/+L/5//q/+7/8P/z//P/8//z//L/8P/w//D/8v/1//b/
9v/3//b/+P/4//n/+P/4//f/9//5//r/+//7//3//v/+//7//v////7//f/9//3//v/+
//7/AAABAAEAAQADAAMAAwADAAQABAAEAAYABwAHAAgACAAKAAsACwALAAoACQAKAA0A
DgAPABEAFAAWABcAGQAYABkAGwAcAB0AIAAgACMAJgAnACcAKAAsAC0ALwAyADMANAA0
ADUANgA2ADYAOAA4ADcANwA3ADcAOAA5ADkANwA3ADcANgA0ADMAMgAyADIAMQAwADAA
KwAqACgAKAAoACYAJQAkACIAHwAdABoAGwAbABgAGAAXABUAEQAOAA4ADgAPABAADgAO
AA4ADgANAA0ACwALAA0ADQAMAAsACQAJAAkABwAGAAYABgAGAAQABgAGAAYABwAHAAYA
BQAFAAUABwAIAAgACAAIAAcACQAJAAsACwAGAAgACAAGAAYACAAKAAoACgAKAAoACwAN
AA4ADgAOABAAEAASABIAEAAQABAAEAAQAA8ADwAPAA0ADAAMAA4AEAAQABAAEAAPAA8A
DgANAAkACQAKAAoADQANAA0ADgAMAAwACgAKAAoACgAJAAkACAAHAAUABAAFAAcACAAI
AAgACAAIAAgABwAHAAoACgAKAAoACgAJAAoACwALAA0ADQAPABAADgAOAA4ADgARABEA
EgATABYAFwAYABgAGAAYABgAFwAXABgAGgAaABoAGgAaABwAHwAfAB4AHQAbABcAFgAU
ABIAEAAPAA0ACwAJAAcABQAGAAYABQACAP7//v/+//7//////////v/+//////////z/
+//7//r/+v/6//r/+v/8//z//P/8//7///8JABoAKwBAAFkAagB9AJ0AvQDZAPQAAQH9
AOgAswBfAAgAxv+W/3P/Yv9o/3f/hv+T/6L/sf+//8v/0//c/+P/6P/r//D/8v/y//H/
9P/1//b/9v/4//j/+P/6//j/+P/3//f/+P/6//r/+//8//z/+//7//v//P/9//3//f/+
//7//v///wEAAQABAAAAAQADAAQAAgACAAEA//8BAAMAAwADAAMABAAEAAQABAAFAAUA
BgAGAAgACQAJAAwADAAMAA4AEgASABIAEwARABIAEgATABYAFwAZABoAHQAgACAAIwAm
ACcAJwAoAC0ALQAuADAAMgA0ADUANwA2ADYANgA4ADgANwA3ADcANwA4ADkAOQA3ADcA
NwA2ADQAMwAyADIAMgAxADAAMAAtACwAKgAqACkAJgAkACIAIgAhACEAIAAdAB0AGgAa
ABwAGwAYABYAEwASABIAEgAQABAAEAAQAA0ADQALAAsACwALAAoACQALAAsACwAJAAgA
CAAIAAgABgAIAAgACAAJAAkACAAHAAcABwAJAAoADAAMAAwACwAJAAkACwALAAoADAAM
AAoACQAKAAsACgALAAwADQAPAA8AEAAQABAADgAOABAAEAAOAA4ADgAOAA8ADwAQABEA
DwAOAA4AEAAOAA4ADgAOAA0ADQAMAAsACgALAA0ADgANAA0ADQAOAAwADAAKAAoACAAI
AAcABwAJAAkACAAIAAYABwAHAAYABQAEAAMAAgAHAAUABgAGAAYABgAGAAkACgALAAsA
CgAJAAoACgALAAwADQAOAA8ADwAQABEAEAARABIAEgAWABYAFgAVABMAFAAWABYAGAAY
ABgAGgAZABkAGAAXABMADwAOAAwACwAKAAoACQAHAAUAAwABAAAAAAD///z/+v/6//r/
+v/5//n/+f/4//b/9//3//f/9f/1//b/9v/2//b/9v/2//b/9v/2//b/+P/5////EgAp
ADwATwBmAH0AlQCzAM8A5gDxAO8A3gCpAE8A8P+u/4D/X/9S/1z/bf9+/4v/mP+p/7v/
x//N/9D/2f/i/+f/6P/s/+7/7//u/+//8P/w//D/8P/w//L/8v/y//H/8f/0//b/9v/3
//f/9v/0//P/9f/2//f/9//3//j/+P/4//f/+f/5//n/+f/5//r/+v/6//z//f/9//v/
/f/9//3//v8AAAEAAgABAAEAAAAAAAIABAAFAAUABgAGAAYACAAIAAgACAAJAAsADgAQ
ABMAEwATABQAFAAWABoAGwAfACAAIQAhACIAJQAlACYAKAAoACoAKwAtAC4ALgAuADAA
MQAxADIAMwAyADIAMgAxAC0ALQAtACwALAArACoAKgAmACUAJAAkACEAIAAeAB4AIAAe
AB0AHAAZABcAFgAUABMAEwAQABAAEAAPAAwACgAKAAoACwAMAAkACAAHAAYABAADAAAA
//8BAAEAAAD///////////3//v/+//7//v/6//z//P/8///////+//3//////wEAAgD/
//7//f/7//3//f///////f8AAAEAAAD+/wAAAgACAAQABAAEAAUABgAGAAUABAAEAAQA
BgAGAAUABAADAAIABAADAAMAAwAFAAQABAAGAAYABgAGAAYAAwADAAIAAQABAAEAAgAC
AAEAAQABAAIAAgACAAAAAAD+//7//f/9///////+//7//P/9//3//P/8//z//P/8////
/////////P/7//z/+//9/wAA/f/8//v/+v/9//7//////wEAAQADAAQABAAEAAQABAAH
AAcACAAJAAoACwAMAAwADgAOAA4ADQALAAwADgAOAA4ADgAOABAADwAPAA4ADQANAAkA
CAAGAAQAAgABAP/////9//v/+f/4//j/9//0//H/8P/v/+7/7//v/+//7v/u/+//7//v
/+3/7f/u/+7/7v/u/+7/7v/s/+z/7P/s/+b/7f/5/wYAGwAyAEMAVABtAIkAoQC/ANgA
5QDjANIApQBPAPD/qv90/1H/RP9K/1n/bv+B/5L/o/+t/7X/xf/S/9f/2P/b/97/4P/m
/+n/6f/p/+n/6P/m/+b/5v/o/+r/6v/p/+n/6v/s/+z/7f/s/+z/6//r/+z/7v/w//H/
8P/w/+//7v/v//H/8f/x/+//7//w//D/8P/y//P/8//1//f/9//3//X/9v/2//b/9v/3
//f/+P/4//r/+//7//7//v/+/wAAAgACAAIAAwACAAQABQAHAAgACQALAAwADQAQABAA
EwAWABcAFwAYABsAGwAcAB4AIAAiACMAJQAkACQAJAAmACgAJwAnACcAJgAmACYAJQAj
ACMAIwAiACIAIQAgACAAIAAfAB4AHgAYABYAEwASABQAEgARABAAEAAPAA8ADgAMAAsA
BwAGAAYABQACAAAA///+//7//v/8//z//P/8//3//f/7//v/+//7//r/+f/5//n/+f/3
//j/+P/4//j/9P/2//b/9v/5//n/+P/3//f/9//5//r/+P/4//j/9//5//n/+//7//r/
/P/8//r/+P/6//z//P/8//z//P/9//3//v/+//7/AAAAAAIAAgAAAAAAAAAAAAIAAQAB
AAEAAwACAAIABAAEAAQABAAEAAEAAQAAAP///v///wEAAgACAAEAAAAAAP///v/7//r/
/P/8//v/+//8//3//f/+//z//f/9//z//v/+//7//v////////////3//f//////+//+
/wAA/v/8//z//P/8//z///8AAAEAAQD/////AQACAAMABAAFAAYABwAHAAgACQAIAAkA
CgAKAAwADAAMAAsADAAOABEAEgAUABQAFAAWABUAFQAUABMADwALAAoACAAEAAIAAQD/
/////f/7//n/+v/6//n/9v/z//L/8f/w//H/8f/x//D/7v/v/+//7//v/+//8P/w//L/
8v/y//L/8P/w//D/8P/w//n/BQAYAC8AQABRAGYAfwCdAL0A1wDmAOkA4QC8AG8ACQC6
/4r/Yv9J/0r/XP9t/37/j/+e/63/uf/B/8v/1P/Z/+D/4f/g/+T/6P/n/+j/6f/q/+r/
6v/q/+r/7P/s/+z/6//r/+r/7P/s/+3/8P/w/+//7//v//D/8f/x//D/8P/v/+7/7//x
//H/8f/x//H/8v/y//L/9P/1//X/9P/1//T/8//1//b/9v/2//f/+f/6//z//P/+////
//////7//f/+/wAAAAAAAAEAAgAEAAUABwAGAAcACQAKAA0AEAAQABMAFgAXABcAGAAc
AB0AHwAiACMAJAAkACUAJgAmACYAKAAqACkAKQApACgAKAAoACcAIwAjACMAIgAiACEA
IAAgAB8AHwAfACAAGgAYABUAFAATABAADgAMAA0ADQAOAA4ADwAPAAwADAAMAAsACAAG
AAEAAAAAAAAAAAAAAAAAAAD//////f/9//v/+//6//n/+P/3//b/8//z//T/9f/2//b/
+P/4//j/9//3//b/9f/y//H/8v/y//T/9v/4//n/+//7//3//f/6//z//P/6//j/+v/8
//z/+v/6//r/+//8//z/+//6//r/+v/8//z//P/8//z//P/7//n/+P/3//r/+v/7//7/
//8AAAEAAgAAAP///f/7//f/9//4//j/9//3//f/+P/6//r/+P/4//n/+v/6//v/+f/5
//j/+P/3//f/9v/0//b/9v/2//b/9f/z//H/7//w//H/9P/1//T/9P/z//L/+P/4//j/
+P/4//j/+P/4//j/9//1//X/9//4//v//P/9//7//////wAAAQACAAMABAAEAAcACAAJ
AAkABgAGAAcABgAGAAYABgAIAAsADQAOAA8ADAAHAAUAAgD///z/+v/3//n/9//1//P/
8//0//T/8v/u/+7/7v/u/+3/7f/t/+z/6f/p/+j/5//n/+n/7P/u/+z/7P/s/+z/6v/q
/+r/6v/q/+v/9/8GABkAMgBFAFQAawCPAK8AzQDkAO8A7QDeALMAWQDw/7D/iv9n/1L/
Vv9h/2z/ff+Q/53/pf+x/73/xv/N/9b/2//e/+D/4v/h/+L/4//k/+T/5v/o/+r/7v/t
/+z/6v/p/+z/7v/u/+//8P/w/+//7//t/+7/7//v//H/8v/y//L/8f/z//P/8//x//H/
8v/y//L/9P/1//X/9//5//n/+f/3//j/+P/4//r/+//7//z/+v/8//3//f/+//7//v8A
AAAAAAAAAAEAAgAEAAUABwAJAAsADgAQAA4AEAAPABEAFgAXABcAGAAcAB0AHwAiACIA
JAAlACcAKAAoACgAKgAoACcAJwAnACcAKAApACkAKAApACoAKgAoACcAJgAmACIAIQAg
ACAAIAAgAB8AIAAfABwAGgAYABcAFQAUABIAEwATABAAEAAQAA8ADAAKAAYABAADAAIA
AwAEAAUABgAFAAUAAwADAAUABQAEAAMAAgABAAAA/f/8//z//P/8//z//v/+//7//f/9
//z/+//7//v//f/+//7//v/+//3//////wEAAQAAAAIAAgAAAAAAAgAEAAQAAgACAAIA
AwAFAAYABgAGAAYABgAIAAgABgAGAAYABgAEAAMAAwADAAYABgAHAAoACQAIAAcABgAG
AAcABwAHAAUABQAGAAYABgAFAAQABAAGAAYABAAEAAQABAADAAMAAQABAAAAAAABAAMA
BAAEAAIAAgACAAIAAgABAAAA///9//3//////wEAAgACAAIAAgACAAUABgAHAAcABgAF
AAYABgAGAAYABgAGAAgABwAHAAcACQALAA0ADgARABIAEwATABEAEgAUABQAEgASABIA
FAAVABUAFAATABIADwAPAA4ACwAIAAYAAwAGAAUABAADAAIAAgABAP7/+v/6//r/+v/7
//v/+//6//r/+//7//v/+f/5//r/+v/6//r/+v/6//r/+v/6//r/+v///wUAEAAhADYA
SQBeAHcAkwCxANMA7gD9AP0A9ADRAIUAKgDg/6z/if9w/2r/b/9+/4//nv+n/7P/v//J
/9D/3f/m/+n/7v/y//T/9//2//f/+P/4//j/+P/4//r/+P/4//f/9//4//r/+v/7//z/
/P/7//v//P/+/wAAAQAAAAAA///+////AQABAAEA/////wAAAAAAAAIAAwADAAUABwAH
AAcABQAGAAYABgAIAAkACQAKAAgACgALAAsADAAMAAwADgAQABAAEAARABIAFAAVABcA
FgAXABkAGgAcACAAIQAlACYAJwAnACgAKQApACoALAAuADAAMQAzADYANgA2ADgAOgA5
ADkAOQA3ADgAOQA5ADUANQA1ADQANgA1ADQANAAyADEAMAAwAC0ALAAqACoAKAAmACUA
JAAlACMAIgAgAB8AHwAcABwAHAAbABgAFgATABIAEgASABAAEAAQABAADwAPAA0ADQAN
AA0ADAALAAsACwALAAkACAAIAAgACAAIAAoACgAKAAoACQAHAAUABwAHAAkACgAKAAoA
CgAJAAsACwANAA0ACAAKAAoACAAIAAoADAAMAA4ADgAOAA8ADwAQABAAEAAOAA4AEAAQ
AA4ADgAOAA4ADwAPABAAEQATABIAEgAUABMAEgARABAADwAPAA4ADQAMAA0ADwAQAA8A
DwAPABAADgAOAAwADAAKAAoACQAJAAkACQAIAAgACAAJAAkACAAKAAoACgAKAA0ADwAN
AAwADgAOAA4ADgAOAA4ADgANAA0ADQAPABAAEAAQABAAEAAUABUAFwAZABgAGQAaABoA
GgAaABoAGQAXABgAGgAaABsAHAAdACAAIQAhACAAHwAfABsAGgAYABYAFAATABEADwAN
AAsACQAIAAgABwAEAAIAAgACAAIAAwADAAMAAgABAAEAAAD///////8AAAAA/v/+//7/
/v/+//7//v/+/wAAAwAPACAAMwBMAGEAdgCNAKcAyQDnAP4ABwEHAe4ArwBXAP7/uv+M
/23/YP9o/3v/jP+Z/6b/s//B/83/1f/e/+f/7v/z//b/9v/2//X/+P/5//r/+v/4//j/
+P/6//v//P/8//3//P/+//7///8AAAAA////////AAABAAEAAQACAAIAAgADAAUABQAF
AAMAAwAEAAQABAAGAAcABwAHAAkACQAJAAcACAAIAAgACAAJAAkACgAMAA4ADwAPABAA
EAAQABIAFAAUABQAFQAWABgAGQAbABwAHQAfACAAIQAkACQAJwAoACkAKQAqAC8ALwAw
ADIANAA2ADcAOQA6ADoAOgA8AD4APQA9AD0APAA8ADwAOwA5ADkAOQA4ADoAOQA4ADgA
NgA1ADQANAAvAC4ALAAsAC4ALAArACoAKQAnACYAJAAiACEAHQAcABwAGwAYABYAFAAU
ABUAFgAWABYAFgAWABQAEwAQAA8ADwAPAA4ADQAPAA8ADwANAAwADAAMAAwACAAKAAoA
CgAMAA0ADQANAAsACwANAA4ADgAOAA4ADQANAA0ADwAPAAwADgAOAAwADgAQABIAEgAQ
ABAAEAARABEAEgASABIAEgASABQAFAAUABQAFAAUABYAFQAVABUAEwASABIAFAAUABQA
FAAUABQAFQAVABUAEwATABQAFAATABMAEwAUABIAEgAQABAAEAAQAA8ADwAPAA8ADgAO
AAwADQANAAwADgAQABAAEAAUABMAEgARABAAEQASABMAEwATABMAFQAWABgAGAAYABgA
GgAZABkAGQAcAB0AHgAeAB4AHgAeAB0AHgAgACMAJAAjACIAIQAiACUAJQAkACMAIQAd
ABwAGgAYABYAFQATABMAEQAPAA0ACgAKAAkABgAEAAQABAAEAAEAAQABAAAAAgADAAMA
AwADAAMABAAEAAMAAgABAAAAAgACAAIAAgACAAUADQAgADUASgBfAHIAiQClAMEA3wD2
APsA8wDgAK8AVQD4/7D/gv9j/1z/Zv95/4z/mf+o/7n/xf/P/93/5v/p/+7/8//4//j/
+P/7//z//f/+//7//P/8//z//v8AAAAA//////7/AAAAAAEAAAAAAP////8BAAIAAwAD
AAMABAAEAAQABwAJAAkACQAFAAUABgAGAAYACAAJAAkACQALAAsACwALAAwADAAMAA0A
DwAQABIAEQASABIAEQASABIAEgAUABgAGAAYABkAGgAcAB0AHwAgACEAIwAkACUAKAAo
ACsALgAvAC8AMAAzADMANAA2ADgAOgA7AD0AQABAAEAAQgBBAD8APgA9AD4AQABCAEMA
PwA/AD8APgBBAEEAQQBCAD8APQA7ADoAOQA4ADYANgA0ADIAMQAwADEALwAuACwAKwAr
ACgAKAAoACcAJAAiAB0AHAAcABwAHAAcABwAHAAbABsAGQAZABkAGQAYABcAFQAVABUA
EwATABQAFQAWABQAFgAWABYAFQAVABQAEwAVABUAFwAYABoAGgAaABkAGwAbAB0AHQAa
ABwAHAAaABgAGgAcABwAGgAaABoAGwAcABwAGwAaABoAGgAcABwAHAAcABwAHAAdAB0A
HgAfAB8AHgAeACAAHgAeAB4AHgAfAB8AHgAdABwAHQAfACAAHwAdABsAGgAaABoAGAAY
ABsAHAAcAB0AGwAbABoAGgAaABsAGwAaABoAGgAaABoAGQAZABkAGQAZABoAGQAYABcA
FgAaABwAHgAfACEAIQAjACQAIQAgAB8AHgAhACEAIgAjACcAKQArACwALQAsACsAKQAr
ACwALgAuADAAMAAwADIAMQAxADAALwAtACkAKAAmACEAHgAcABkAGwAZABcAFQAWABYA
FQASABIAEgASABIAEQARABEAEAAOAA8ADwAPAA4ADwARABIAEgASABIAEgARABAADwAO
ABAAGQAlADgAUQBoAHsAkACpAMcA6QABAQwBCwH/ANIAfwAhANz/rP+I/3f/ev+E/5f/
qv+5/8L/z//Z/+H/6f/w//n//P///wQACAAKAAsACgALAAwADAAKAAoACgAMAAwADAAL
AAsADAAOAA4ADwAQABAADwAPAAwADAAMAAsADQAQABIAFAAWABkAGgAbABcAFQAUABIA
EAASABMAEwAWABkAGgAbAB0AHgAeAB4AGgAZABcAFgAXABoAHAAdAB8AIAAhACQAJAAk
ACQAJQAmACgAKQArACoAKwAtAC4AMQA0ADQANwA8AD0APQA+AEAAPwA/AEAAQgBEAEUA
RwBGAEYARgBIAEoASQBJAEkARwBIAEkASQBHAEcARwBGAEYARQBEAEQAQgBBAEAAQAA8
ADoANwA2ADYANAAzADIANAAzADMAMgAxADEALgAuAC4ALQAqACgAJQAkACQAJAAmACYA
JgAmACMAIQAdABsAGwAbABoAGQAcAB0AHgAdABoAGgAaABoAFgAYABgAGAAcAB0AHQAd
ABsAGwAdAB4AHAAcABwAGwAZABkAGwAbABkAHAAdABwAGgAcAB4AHgAgACAAIAAhACEA
IgAiACIAIQAgACEAIAAgACAAIAAgACEAIQAiACMAIAAeAB0AHgAgACAAIAAgACAAIQAh
ACEAIAAhACMAJAAjACEAHwAeACAAIAAeAB4AHgAeAB0AHQAfAB8AHgAeAB4AHwAfAB4A
GwAaABkAGAAbABsAGwAbABsAHgAgACAAIAAgAB8AIAAhACEAHwAfACEAIgAgACAAIAAg
ACUAJQAmACcAJgAnACgAKAAqACoAKgApACoALAAvADAALwAuAC0ALgAxADEAMAAvAC4A
KwArACoAJwAkACIAHwAgAB8AHgAdABoAGAAVABAAEQASABMAFAAVABUAFQAUABMAEwAS
ABEAEQARABIAEgAUABQAFAAUABcAGAAZABoAFAATAB8ALgA/AFYAawB+AJcAuwDbAPcA
DgEdAR0BCgHVAH8AJgDg/7D/jf9+/4D/jf+Y/6n/uv/L/9f/4//p//L/+f/8//v/AAAG
AAoACwANAA8AEQASABAAEAAQABIAEgASABEAEQAUABYAFgAXABgAGAAXABcAFwAYABkA
GQAXABgAGAAYABsAHQAdAB0AGwAbABwAHAAaABwAHQAdAB8AIQAhACEAIQAiACIAIgAi
ACMAIwAkACIAJAAlACUAKQAqACsALgAuACwAKgApACwALgAvADEANAA1ADcAOAA5ADwA
PAA/AEEAQQBAAEAARQBFAEYASABMAE4ATwBRAFAAUABQAFIAUgBRAFEAUQBRAFIAUwBT
AFEAUQBRAFAATgBNAEwATABMAEsASgBKAEcARgBEAEQARQBEAEQARABCAD8APQA6ADoA
OwA5ADoAOgA5ADYANAAxADAAMAAwADEAMgAzADQAMgAxAC4ALQAtAC0ALAArACwALQAu
AC0AKgAqACoAKgAqACwALAAsACsAKwAqACkAJwAnACkAKgAsAC4AMAAxADAALwAwAC8A
LQAwADEAMAAzADYAOQA6ADgANgA0ADMANQA2ADYANgA0ADQANgA2ADgAOAA4ADgAOAA3
ADcANwA3ADYANgA4ADgAOAA4ADgAOgA7ADsAOwA7ADsAPAA8ADwAOwA6ADoAOAA4ADYA
NgA4ADgANwA3ADgAOQA5ADoAOAA5ADkAOAA4ADgAOAA6ADgANgA2ADYANgA1ADYANwA3
ADgAOQA8AD4APwBAAEEAQgBFAEUARgBHAEYARwBIAEgASgBKAEoASQBLAEwATgBOAFAA
UABQAFIAUwBTAFIAUQBQAE0ATQBMAEwASgBJAEcARwBFAEMAQQA+AD4APQA6ADsAPAA9
AD4APwA/AD8APgA+AD8APwA/AD0APQA+AD4APgA+AD4APgA+AD4APgA+AEAAQwBJAFYA
aQCAAJcAqAC/AN0A/wAjAUABSwFJAUABGQHLAGoAIADw/8v/tP+y/7//zv/b/+b/8/8D
AA8AFwAeACkAMgAzADYAQABCAD8APgA/AEAAQABBAEIAQwBGAEUARABCAEEARABGAEYA
RwBLAEwATABNAE0ATgBPAE8ATgBOAE0ATABNAE8ATwBPAE0ATQBOAE4AUABUAFcAWQBW
AFcAVgBVAFcAWABYAFgAWgBbAFsAXABcAF4AXwBfAGIAYgBiAGQAZgBmAGYAZwBoAGoA
awBtAG4AbwBxAHIAdAB4AHkAfQB/AH8AfgB+AIMAgwCEAIYAiACKAIsAjQCQAJAAkACS
AJMAkwCUAJUAkwCUAJUAlQCWAJcAmACYAJYAlQCUAJQAlACTAJIAkgCPAI4AjACMAI4A
jACLAIoAiQCHAIYAhACDAIMAgACAAIAAfwB8AHoAeAB4AHkAegB5AHgAdwB2AHcAdwB1
AHUAdwB3AHYAdQB1AHUAdQBzAHMAdAB1AHYAdgB4AHgAeAB3AHcAdgB1AHQAcwB0AHQA
dQB2AHcAdwB4AHkAfAB9AHwAfgB+AHwAfgCAAIIAggCCAIIAggCDAIMAhACEAIQAhgCG
AIgAiACGAIYAhgCGAIkAiQCKAIsAiwCKAIoAjACKAIoAigCKAIsAjQCOAI8AjQCNAI4A
jgCPAA==
         </WaveFormData>
      </LeadData>
      <LeadData>
         <LeadByteCountTotal>10000</LeadByteCountTotal>
         <LeadTimeOffset>0</LeadTimeOffset>
         <LeadSampleCountTotal>5000</LeadSampleCountTotal>
         <LeadAmplitudeUnitsPerBit>4.88</LeadAmplitudeUnitsPerBit>
         <LeadAmplitudeUnits>��V</LeadAmplitudeUnits>
         <LeadHighLimit>2147483647</LeadHighLimit>
         <LeadLowLimit>268435456</LeadLowLimit>
         <LeadID>V6</LeadID>
         <LeadOffsetFirstSample>0</LeadOffsetFirstSample>
         <FirstSampleBaseline>0</FirstSampleBaseline>
         <LeadSampleSize>2</LeadSampleSize>
         <LeadOff>FALSE</LeadOff>
         <BaselineSway>FALSE</BaselineSway>
         <ExcessiveACNoise>FALSE</ExcessiveACNoise>
         <MuscleNoise>FALSE</MuscleNoise>
         <LeadDataCRC32>4218746111</LeadDataCRC32>
         <WaveFormData>
RABEAEQARABEAEQARABEAEUARgBHAEgASgBMAE4AUABSAFIAUgBSAFUAVgBXAFgAWgBc
AF4AYABiAGIAYgBiAGYAaABqAGwAbABsAGwAbABrAGoAaQBoAGoAagBqAGoAaABoAGgA
aABpAGoAawBsAGoAaABmAGQAYwBiAGEAYABfAF4AXQBcAFoAWgBaAFoAWgBaAFoAWgBW
AFQAUgBQAE8ATgBNAEwASgBKAEoASgBIAEgASABIAEkASgBLAEwATABMAEwATABKAEgA
RgBEAEYARgBGAEYASQBKAEsATABMAEwATABMAEsASgBJAEgASgBMAE4AUABQAFAAUABQ
AE0ATABLAEoATABOAFAAUgBSAFIAUgBSAFAAUABQAFAAUABQAFAAUABRAFIAUwBUAFQA
VABUAFQAUgBSAFIAUgBRAFAATwBOAE4ATgBOAE4ATABMAEwATABOAE4ATgBOAEwATABM
AEwASwBKAEkASABIAEgASABIAEgASABIAEgASABIAEgASABEAEIAQAA+AEAAQgBEAEYA
SABIAEgASABFAEQAQwBCAEAAQABAAEAAQABAAEAAQABBAEIAQwBEAEIAQgBCAEIAQgBC
AEIAQwBHAEUARQBGAEUARQBEAEMARABGAEgASgBNAE4ATwBPAE0ATQBPAFAAUABPAE8A
UQBRAFEAUABQAFMAVwBZAFsAVQBSAE8ASwBHAEUAQwBBAEAAPwA9AD0AOwA4ADcANwA2
ADMAMQAxADEAMAAwADEAMgAzADMANAA1ADQANQA2ADMAMgAxADAALwAuAC0ALAAuAC8A
LwAzAD0ARgBRAFsAYgBqAHYAhQCcALEAvQDGAM4AzAC2AIsAWwA6ACsAGwALAAMABgAM
ABAAFAAZAB0AHwAfACIAIgAkACgAKAAnACsALwAuAC0ALAAsAC4ALAAsAC0ALAAqACgA
JwAmACYAJgAnACcAJwAnACcAKAAoACgAKAArAC0ALwAxADEAMwAzADMALgAtACwAKwAs
AC8AMAAxAC8ALgAtAC0ALwAvADAAMAAwADAAMgAyADAAMAAwADEAMgAyADIANAAyADIA
MgAzADcAOAA5ADoAOwA7AD0APgA8ADwAPAA8AEAAQgBCAEMASABJAEoASwBNAE4AUABR
AFEAUQBRAFIAUwBSAFEAUABTAFUAVgBXAFcAVwBXAFcAVgBVAFQAUwBQAE8ATwBPAFEA
UABSAFUAUwBRAFAATwBNAEwASwBJAEYARABDAEIAQQBAAD8APgA8ADsAOwA7ADwAOwA4
ADUANgA3ADgAOgA6ADkANgAzADYAOAA6ADsANwA1ADIAMAAyADIAMgAzADMAMgAxADAA
MgAyADIAMgAvAC4ALgAuACsAKwAqACgAJQAmACcAIwAgAB8AHQAaABgAFQARAA4ADQAN
AA0ADgAMAAsACQAHAAYABQAFAAUABAADAAIAAAD5//f/+P/5//v/+//7//v/+v/6//n/
+f/3//f/9//3//f/9f/0//P/8v/y//H/8P/u/+7/7v/t/+v/6//r/+v/7f/u/+7/7v/u
/+7/7f/t/+7/6//s/+7/7//x//H/8f/x//L/8f/y//P/9P/0//P/8v/x//X/9v/2//X/
9//5//v/+//5//j/+P/5//f/9//1//T/9P/z//L/8f/v/+3/7P/r/+n/6f/n/+T/4f/h
/+D/3f/d/93/3f/c/9r/2//b/9v/2P/Y/9j/1v/W/9b/1v/W/9j/2P/Y/9j/2v/a/9r/
2f/X/9n/3//o//X/AQAKABQAIgA3AE4AYQBtAHgAgAB+AGgAOQALAOz/1f+//7H/rf+u
/67/sP+4/8H/w//F/8n/yv/M/9L/1P/U/9P/1f/X/9b/1f/U/9T/0v/Q/9D/0f/U/9T/
1P/V/9T/1P/U/9X/1P/T/9L/0f/U/9T/1P/U/9b/1//Y/9n/1v/X/9b/1f/V/9X/1f/V
/9f/2f/Z/9n/2v/a/9r/2//Z/9n/2v/a/9v/3P/f/+D/3v/e/97/3//e/97/3v/g/+L/
4v/i/+P/5//o/+n/6v/p/+n/6//s/+//8P/x//L/9P/2//b/9//8//3//v//////AAAC
AAMABQAFAAUABgAIAAgACAAIAAkACwAMAA0ACwALAAsACwALAAsACwALAAsACwAMAA0A
CQAGAAYABwAHAAUABAADAP///v/9//v/+f/4//j/+P/3//b/9f/0//T/8//z//P/9P/z
//D/7f/u/+//8P/y//P/8//x/+//7f/u/+//7//t/+3/7P/s/+7/7v/u/+//8v/y//L/
8v/w//D/8P/w/+7/7v/v//D/8P/x//H/8P/s/+7/8P/t/+//8f/y//L/8//z//L/8v/1
//X/9f/2//b/9//3//f/9//3//j/+f/5//n/+f/4//L/8f/z//X/9//5//v//f/8//z/
+//7//n/+f/5//n/+f/5//r/+//5//r/+v/6//r/+v/6//n/9//3//f/9//2//n/+v/7
//3//P/8//z//P/+//7//v/+//7//v/+////AQD//wAAAgADAAUAAwADAAMABAAFAAYA
BwAIAAoACwAMAA0ADwAQABAADwAPABEAEwATABMAFAAWABkAGQAZABcAFgAVABMAEQAP
AA0ACwAKAAkABwAHAAUAAgAEAAUABQADAP////////7/AAABAAEAAQACAAIAAgAAAP//
/v/9//z//v/+//7//v8AAAAAAAD//wEAAQAHABQAHQAnADIAOABAAFcAbACDAJcApACo
AKIAigBjADsAGgADAO3/3//f/+b/6P/q/+z/7//1//n/+f/8/wAAAAAAAAAA////////
AQABAAEAAgACAAAAAAABAAMAAgABAAEAAgACAAIAAwADAAMAAwADAAQABAAEAAQAAwAD
AAMAAwAFAAcABwAHAAYABwAIAAkABgAHAAYABQAHAAgACQALAAsACwAMAAwACgAKAAwA
DAAOAA4ADgAPABIAEgASABQAFQAWABcAGQAZABgAFwAWABgAGQAcAB4AIQAiACMAJAAo
ACoAKgArAC4ALwAwADEANQA2ADgAOQA5ADkAOQA6ADwAPAA8ADwAPAA9AD0APQA/AD8A
PwA/AD0APQA9AD0APgA9AD0APQA9ADoAOgA7ADoANwA1ADMAMwA0ADUANQAyADAALwAu
AC8ALgAtACwAKAAnACcAJwAnACcAJQAjACMAIwAjACQAJQAlACMAIQAhACIAIwAjACMA
IwAiACIAJAAkACQAJQAkACQAJAAkACYAJgAmACYAKAAoACkAKgAoACkAKQAoACcAKgAt
ACsAKgArACsAKgAtAC0ALAAsAC0ALQAtAC4ALAAtAC0ALQAuAC0ALQAtAC4ALwAwADAA
LAArAC0ALwAtAC0ALQAtAC4ALgAtAC0ALAAtAC4ALwAuAC0ALQAtAC0ALgAuAC4ALAAs
ACwAKwAsAC0ALgAvACsALQAtAC0ALQAsACwALAAuACwALAAuAC4ALgAuADAAMQAzADEA
LwAwADAAMQAwAC8ALgAuACwALAAsACwAKwArACsAKwAtAC4ALgAtACsALQAvAC8ALwAw
ADIANQAzADMAMQAwAC8ALQArACkAKQAnACYAJQAiACEAHgAaABsAGwAaABcAFQAVABUA
FAASABMAEwATABIAEgASABAAEAAQABAAEAAQABAAEAAQABIAEgASABEAEQARABcAJAAz
ADsAQgBMAFYAZQB6AI8AnwCsALIArgCaAG8AQQAgAAcA9f/t//H/+P/8//z//v8FAAsA
DwANAAoADgAUABQAEgARABMAEwATABMAEwAUABYAFAAUABUAFQAUABMAEwAWABYAFgAX
ABYAFQAUABMAFAAUABQAFAAVABUAFQAVABUAFwAXABcAFwAXABcAFwAZABsAGwAbABoA
GgAaABsAHQAdAB4AHgAdABwAHQAcAB4AHgAeAB8AIAAgACAAIgAiACIAIgAjACUAJgAn
ACgAJwAnACkAKgAsAC4AMAAyADIANAA0ADUAOAA5ADoAOwA9AD4AQABBAEMAQwBDAEQA
RwBIAEkASgBJAEkASABHAEcARwBHAEcARwBHAEcARwBEAEMAQwBDAEMAQABAAEEAQQA/
AD4APQA7ADoAOQA3ADUANAA0ADQAMQAwAC8ALgAvAC8AMAAxADEALwArACcAJQAlACUA
JgApACkAJwAlACUAJgAnACcAKQApACgAKAAmACYAJgAnACYAJgAmACYAJwAoACkAKgAp
ACgAKAAoACgAKQApACgAJwAqAC0AKwAqACsAKwAqACwALQAtAC4ALQAtAC0ALgAuAC8A
LwAvACwAKwArACsAKwArACsAKgAnACcAKgAtAC8ALwAvAC8ALwAuACwAKwAlACEAHQAZ
ABUAEQAOAAsACwAMAAwADAALAAoACQAHAAcABwAHAAcABQAHAAcABwAFAAQABAAEAAcA
BgAHAAgABwAGAAcAAwAFAAgABwAGAAUABAAGAAcACQAHAAkACgAKAAsACwALAAsADAAN
AA4ADwAQABMAEwATABMAEwAUABQAEwATABUAFwAXABgAGAAZABsAGwAbABkAGAAXABUA
EwARAA8ADQAMAAsACQAJAAcABAADAAMAAgD///v/+//7//r/+v/7//v/+//6//r/+v/4
//j/+P/4//j/+v/6//r/+v/4//j/+P/3//H/9/8BAAoAFQAhACYAKgA2AEcAWgBvAIMA
jACOAI4AfABVACkABgDr/9X/y//N/9L/2P/c/+T/6f/l/+X/7f/2//T/8P/w//D/8f/z
//X/8//z//P/9P/y//D/8P/x//P/8v/x//H/8v/y//L/8//z//P/8//z//b/9v/2//b/
9v/1//T/8//z//X/9f/1//P/8//z//P/8//1//X/9f/4//j/+P/5//f/9//4//j/+v/6
//z//P/8//z//P/9//7//v/+/wAAAAAAAAAAAQABAAIAAwAEAAUABQAHAAgACQAKAAsA
DAAPABIAEwAVABYAFwAYABkAGwAcAB4AHwAhACEAIQAiACQAJAAkACQAIgAjACMAIwAj
ACMAIwAjACMAIwAjACMAJAAjACMAIwAgABwAGwAbABwAGwAbABsAGwAcAB0AHQAXABQA
EgAQAA8ADgANAAwACwALAAwADQAPAA8ADQALAA0ADQANAA4ADQANAAsACQALAAwADQAN
AAsACwAKAAoACgAKAAoACwAMAAwADAAMAA4ADgAOAA4ADgAOAA8AEAAQABEAEQAQAA4A
EAASAA8ADwARABIAEgARABEAEAAQABMAEwATABQAFAAVABUAFQASABEAEQARABMAEwAT
ABIADQANABAAEwAVABUAFQAVABUAFAASABEAEAARABIAEwATABEAEAAPAA0ADgAOAA4A
EAAQABAADwARABEAEQARAA8AEQARABEADwAOAA4ADgAQAA4ADgAOAA4ADgAQAA0ADQAQ
ABAADgAMAA4ADgAOAA4AEAARABMAEQAPABAAEAARABIAEwAUABYAFQAWABcAGAAXABcA
FwAXABkAGgAaABkAGgAdACAAIQAiACIAIwAlACUAJQAjACIAIAAdABoAFwAVABMAEgAR
AA0ADQALAAgACQAJAAgABQABAAEAAQAAAAIAAwADAAMAAAAAAAAA/v/+//7//v/+/wEA
AgADAAQAAwACAAEA///9/wMACwAaACcALQAyADwASgBdAHQAhwCVAJwAngCUAHAAOwAR
APr/4//R/8//1//c/97/4v/o/+3/8f/x//P/9v/4//j/9v/y//X/+f/3//n/+f/5//r/
+v/4//j/+f/3//b/9f/1//b/9v/2//f/9//3//f/9//6//r/+v/6//j/9//2//X/9f/3
//f/9//2//f/+P/5//f/+f/5//n/+P/4//j/+f/7//v//P/8//7//v8AAAAAAAAAAAAA
AQD///7//f/+//7//v/+////AgAEAAYACAAHAAcACQAKAAsADAANAA4AEgAUABQAFQAW
ABcAGAAZABoAGgAbABsAHgAfACAAIgAkACQAJAAkACMAIwAiACEAIAAfAB4AHQAbABsA
GwAbABsAGwAcAB0AGAAUABMAEwASAA8ADQALAAsADAANAA0ACwAKAAoACgALAAoACQAI
AAUAAwACAAEABQAFAAMAAQADAAMAAwAEAAQAAwAAAP3/+//8//3//f/9//3//P/8//7/
/v/+/////f/8//v/+v/4//j/+P/4//r//P///wIAAgADAAMAAgAAAAIABAABAP//AQAC
AAIAAQABAAAAAAD///////8AAAAAAQABAAEAAAD////////+//3//P/6//b/9//7////
///////////9//z/+v/5//f/9//3//f/9//1//T/8//0//b/9//4//r/+v/6//n/9//3
//f/9//y//P/8v/x//L/8v/z//T/9P/w/+7/7P/t/+7/8f/v/+//8v/y//L/9P/0//b/
9v/2//b/9P/z//P/7//t/+7/7v/v//L/8//0//b/9v/2//b/9v/5//n/+f/5//3//v/+
//3/+v/7//z/+//6//r/+//9/wEAAwADAAQAAQD9//n/9f/z//H/8P/v/+3/7f/r/+j/
6P/p/+n/5//j/+P/4//i/+L/4//j/+P/4f/g/9//3P/d/97/3//g/97/3v/e/97/3P/c
/9z/2//Z/9v/4f/u//n/BwASABYAIAA3AFAAZQB1AIIAhACCAHQARwANAOz/2//F/7P/
s/+2/7b/uP/A/8P/w//F/8v/zv/Q/9T/1P/U/9X/1//V/9X/1f/V/9b/1//W/9f/2f/Y
/9b/1P/T/9b/1v/W/9f/2P/Z/9r/2//Z/9j/1//W/9f/1//X/9f/1//Z/9n/2f/W/9X/
1P/T/9P/1f/V/9X/1//Y/9n/2//b/9v/3P/c/9r/2v/c/9z/3P/c/9z/3f/e/97/3v/g
/+D/4P/g/+H/4v/i/+L/4v/m/+f/6v/s/+v/6v/p/+j/6v/s/+z/7f/x//P/9f/3//n/
+v/8//3/////////AAAAAAAAAAAAAAAAAQABAAEAAgADAAQABQADAAMAAwADAAEA///+
//3//v/8//3////9//v/+v/5//f/9v/1//P/8f/w//D/8P/v/+7/7f/s/+n/5//m/+X/
5//n/+X/4//l/+X/5f/m/+X/5f/j/+H/4P/g/+D/3//f/9//3v/e/+D/4P/g/+H/4P/g
/+D/4P/e/97/3v/e/97/3v/f/+D/4v/j/+P/4v/g/+L/5P/h/9//4f/i/+L/4f/h/+D/
4P/j/+P/4//k/+L/4//j/+P/4v/h/+H/4f/f/9//3//e/9z/3f/h/+X/5P/j/+L/4f/k
/+T/4//j/+H/4f/h/+H/4f/f/97/3f/e/+D/4f/i/+H/4P/f/93/2//b/9v/2//b/93/
3f/d/93/3P/c/9z/3f/a/9n/2P/Y/9j/2v/X/93/3v/d/9z/2//a/9v/3f/g/9//3v/e
/93/3f/f/9//3//g/+D/4P/g/+D/4v/j/+T/5f/p/+r/6v/p/+n/6//t/+3/6v/q/+v/
7f/t/+3/6//q/+v/6f/n/+X/4//h/+D/3//e/9//3v/c/9v/2//a/9f/1f/V/9X/1P/S
/9P/0//T/9L/0v/S/9D/0P/Q/9D/0P/Q/9D/0P/Q/9L/0v/S/9H/z//R/9X/3v/r//f/
/v8GABQAJwA8AFUAbQB4AHwAgAB0AE0AHQD4/9//y/+7/7H/sP+0/7b/uv+7/73/v//D
/8T/yP/M/8z/0P/R/9H/0//R/9H/0f/S/9T/0v/S/9P/0f/Q/8//z//S/9L/0v/T/9P/
0//T/9P/1f/W/9f/2P/Y/9f/1v/V/9f/2f/Z/9n/1//X/9f/1//X/9n/2f/Z/9r/2v/a
/9v/2f/Z/9r/2v/c/9z/3v/e/+D/4P/g/+H/4v/i/+L/5P/k/+T/5P/l/+n/6v/r/+z/
7P/r/+z/7P/u//D/8v/0//b/+P/4//n/+v/7//z//f///wAAAgADAAYABwAIAAoADQAO
AA8AEAAQABEAEQARABAADwAOAA0ADwAPAA8ADwAOAA0ADQANAA0ACgAKAAsACQAHAAYA
BQAEAAQABAADAAIAAAD///7////+//3//P/4//f/9//3//n/+f/3//X/9f/1//X/9v/1
//X/8//x//P/9P/1//X/9f/1//T/9P/0//T/9P/1//T/9P/0//T/9P/0//T/9P/2//b/
9//4//b/9//3//b/9P/2//j/9f/1//f/+P/4//r/+//7//z//f/9//3//v/+////////
/wAA////////AQABAAEAAAD7//v//v8BAP//////////AAAAAP/////+////AAABAAIA
AQABAAEAAQACAAIAAgAAAAAAAAD///////////////8BAAEAAQD///7//v/+/wQABgAE
AAQABgAGAAYABgAGAAcACQAHAAcACAAIAAkACQAJAAkACgAOABAAEgAUABUAFQAVABUA
FwAYABgAFwAVABcAGQAZABkAGgAcAB8AIQAhAB8AHgAbABkAFwAVABUAEwASABEADwAP
AA0ACgAHAAcABgADAAMAAwADAAIAAgADAAMAAwACAAIAAgAAAAAAAAAAAAAAAAAAAAAA
AAACAAIAAgABAAEAAwANABgAIwAxADoAQgBOAF8AdgCPAJ0AqACwAKgAjABlADkAFgD/
/+3/4f/j/+z/8P/w//D/8f/3//v/+//+/wIABAAGAAYABQABAAEAAgADAAQABgAFAAIA
AQABAAIAAgACAAMABAAEAAQABQAFAAUABQAFAAQABAAEAAQABQAFAAUABQAHAAkACQAJ
AAkACQAJAAkACQALAAsACwAMAAwADAANAAsACwAMAAwADAAMAA4ADgAPABAAEQATABQA
FAAUABYAGAAYABgAGQAZABoAGwAcAB0AHQAfACAAIQAiACMAJAAoACoAKgArACwALQAu
AC8AMgA0ADcAOQA5ADkAOQA6AD4APgA+AD4APgA/AD8APwA/AD8APwA/AEEAQQBBAEEA
QAA/AD8APwA9ADoAOgA7ADsAOQA4ADcANgA2ADYANQAwAC4ALQAsAC0ALAArACoAKgAp
ACkAKQApACkAJwAlACUAJQAlACYAJwAnACUAIwAjACQAJQAlACUAJQAkACQAIgAiACIA
IwAmACYAJgAmACQAJAAkACQAJAAkACUAJgAkACUAJQAkACIAJAAmACMAJAAnACkAKgAo
ACcAJQAkACMAIQAfAB4AHgAfAB8AHwAfAB8AIAAhACMAIwAjACIAHAAbAB0AHwAhACEA
IQAhACMAJAAkACUAIQAhACEAIQAgAB8AHwAfACEAIgAiACIAIAAgACAAHwAhACEAIQAh
AB8AIQAhACEAIQAiACQAJAAmACQAJAAkACQAJAAlACcAJQAmACgAKQArACsAKwArACwA
KwAsAC0ALgAwADEAMgAzADMANAA0ADMANQA5AD0APwA9ADwAPAA9AD8APwA9ADwAOQA3
ADUAMwAzADEAMAAvAC8ALwAtACoAJwAnACYAIwAhACEAIQAgACAAIQAhACEAIgAiACIA
IAAgACAAIAAgAB4AHgAeAB4AIAAgACAAHwAfACEAJwA0AEEASwBSAFwAZgB3AIoAoQCz
ALgAugC2AKQAfQBPACoADwD///v///8GAAoADAAQABcAFwAZAB8AIgAiACIAJAAkACMA
IwAlACMAIwAjACQAIgAgACAAIQAiACIAIgAjACQAJAAkACUAJQAlACUAJQAmACYAJgAm
ACcAJwAnACcAKAArACwALQApACkAKQApACsALQAtAC0ALgAuAC4ALwAtAC0ALgAuAC8A
MAAzADQAMgAyADIAMwA0ADQANAA2ADcAOAA5ADsAOwA8AD0APgA/AD8AQQBCAEMARABF
AEYASABKAEoASwBOAE8AUABRAFUAVgBYAFkAXQBdAF0AXgBdAFwAWwBaAFsAXQBeAF8A
XQBdAF0AXQBfAF8AXwBfAF0AWwBaAFkAWABWAFcAWQBZAFcAVgBVAFIAUgBSAFEAUABO
AE0ATABMAEwATABMAEcARQBEAEMARQBFAEMAQQBBAEEAQQBCAEEAQQA/AD0APwBAAEEA
QQA/AD8APgA+AD4APgA+AD8APAA6ADgANgA2ADYANgA2ADcAOAA6ADwAPgA/AD8APgA6
ADwAPgA7ADgAOQA5ADgAOwA7ADoAOgA7ADsAOwA8ADoAOwA7ADsAPAA7ADsAOwA7ADsA
OwA6ADAAKwApACcAJQAlACUAJQAoACgAJwAnACgAKQAqACsAJwAlACQAIwAjACQAJAAk
ACcAKAApACkAKAAnACYAJQAlACcAJwAnACcAJgAmACYAJwAkACMAIgAkACYAJQAkACMA
IgAlACcAKgApACsALAAsAC0AKgApACgAKAApACoAKwAsADAAMQAyADMAMwA0ADQAMwAw
AC8ALgArACcAJgAmACcAJQAlACMAIgAfAB0AGwAZABcAFQAUABMAEwATABEADgAPAA8A
DgALAAoACwAMAAwACwALAAoACQAGAAYABgAEAAUABgAHAAgACAAIAAgACAAHAAYABQAD
AAMACwARABoAKwA3ADwARgBUAG0AhACVAJ0AoACgAI4AaAA7ABkAAADt/+H/3//j/+r/
8P/y//L/8//z//X/9f/2//r//P/6//7//////wEA////////AAAAAP7//v///////v/9
//3//f/8//v/+//5//n/+f/5//f/9v/1//T/9//5//v//f/+/wEAAgADAP7/+//4//X/
9//5//n/+f/8//7/AAADAAUABQAGAAYAAwAAAP///P///wAAAQADAAYABgAGAAgABgAG
AAYABwAIAAgACAAIAAsACwANAA4ADwAQABEAEgAWABgAGAAZABsAGwAbABsAHwAgACIA
IwAjACMAIwAkACgAKAAoACgAJgAnACcAJwAnACcAJwAnACUAJQAlACUAJAAjACMAIwAg
ABwAGwAbABsAGQAYABcAGAAYABgAFwAWABQAEwASAA8ADgANAAwACAAHAAcABwALAAsA
CQAHAAYABQAEAAQABAADAAAA/f8AAAIABAAFAAQAAwABAAAAAAAAAAAAAQAEAAQABAAE
AAIAAgACAAIAAgACAAMABAABAAEAAAD+//3/AAADAAEA//8BAAIAAgAFAAUABAAEAAcA
BwAHAAgABQAFAAQAAwACAAEAAQABAAIAAwAEAAQA/f/7//z//f8AAAEAAgADAAQABAAD
AAMABAAFAAYABwAEAAEA///9////AAAAAAAA/v/+//7//f////////////3/////////
/P/6//n/+P/8//r/+v/6//j/+v/7//z//f/+/wAAAQADAAEA//8AAAAAAQAAAP///v/+
////AAABAAIAAwADAAMAAwAFAAYABgAFAAgACwAOAA8ADQAMAAwADQALAAsACQAIAAgA
BwAGAAUAAQD///7//f/+/////v/8//f/9f/y/+3/7v/v//D/8P/v/+//7v/t/+z/7P/s
/+r/7P/s/+z/7P/u/+7/7v/u//D/8P/w/+//6//p//H//P8FAA8AGgAgADAASQBgAHMA
hQCSAJgAlAB6AFEAJQACAOf/0f/F/8P/xv/G/8j/zv/T/9f/2f/b/97/4P/e/9r/3P/h
/+P/4//l/+X/5f/m/+T/4v/i/+P/4//i/+H/4f/i/+L/4v/j/+P/4//j/+P/5v/m/+b/
5v/k/+P/4v/h/+P/5f/l/+X/4f/h/+H/4f/f/+H/4f/h/+T/5P/k/+X/5f/l/+b/5v/k
/+T/5v/m/+j/6P/o/+n/6v/q/+r/7P/p/+j/5//n/+n/6v/r/+z/7f/t/+//8P/z//T/
9f/2//X/9v/1//X/+P/5//r/+////wAAAgADAAMAAwADAAQABAAEAAQABAACAAMAAwAD
AAMAAwADAAMAAQABAAEAAQACAAEAAQABAP3/+v/6//v//P/7//v/+//4//b/9P/x/+//
7v/u/+7/6//q/+n/6P/l/+P/4v/h/+T/5f/k/+P/4v/h/+D/4P/f/9//3f/b/93/3v/f
/9//3P/b/9n/2P/a/9r/2v/b/9n/2P/X/9b/1P/U/9T/1P/V/9b/2P/a/9n/2f/Y/9b/
1P/W/9j/1f/Y/9v/3f/e/9z/2f/V/9L/1f/V/9X/1v/V/9X/1P/T/9L/0f/R/9H/0v/T
/9T/1P/O/83/z//R/9H/0f/R/9H/0//U/9T/1f/R/9H/0f/R/9H/z//O/83/y//M/8z/
zP/M/8z/zP/L/83/zf/N/83/y//N/83/zf/J/8j/yP/K/8j/xv/G/8b/xv/F/8X/xv/D
/8X/xv/G/8f/x//H/8f/yP/J/8r/y//M/8v/y//L/8v/y//M/8z/y//N/8//0f/R/9D/
0P/R/9P/0f/R/8//zv/P/83/y//J/8X/w//C/8H/v/+//73/uv+3/7f/tv+z/7L/s/+0
/7T/sv+z/7P/s/+0/7T/tP+y/7D/sP+w/7D/sP+w/7D/sP+u/67/rv+t/63/r/+z/7z/
yf/X/+D/5v/y/wcAIAA9AFMAXABeAGAAVAArAPn/0v+7/6f/lf+R/5T/lv+W/5b/mf+f
/6P/o/+k/6r/rv+q/6j/r/+v/6v/rf+t/63/rv+w/67/rv+v/67/rP+q/6n/rP+s/6z/
rf+u/6//sP+x/7D/sP+w/7D/r/+v/6//r/+v/7H/sf+x/6//r/+v/6//sv+1/7b/t/+2
/7T/sv+x/7P/s/+0/7T/tP+0/7b/tv+4/7j/uP+5/7r/uv+6/7z/vv++/77/v//A/8D/
wP/A/8H/wf/D/8T/x//I/8n/yv/M/87/zv/P/9D/0f/S/9P/1f/W/9j/2f/b/9v/2//c
/9//4P/h/+L/4P/h/+H/4f/i/+P/5P/l/+X/5f/l/+X/5P/j/+P/4//f/9z/3P/d/9//
3f/c/9v/2P/Y/9j/1//W/9T/0//S/9H/0P/P/87/zP/L/8v/y//M/8v/yP/F/8X/xf/F
/8b/yf/J/8f/xf/F/8b/x//H/8X/xf/E/8T/xv/G/8b/x//G/8b/xv/G/8T/xP/E/8T/
xP/E/8X/xv/I/8n/yf/I/8b/yP/K/8f/x//J/8r/yv/L/8v/yv/K/8v/y//L/8z/zP/N
/83/zf/O/83/zf/N/8//z//P/87/yv/J/8v/zf/L/8v/y//L/83/zv/O/8//zf/N/83/
zf/N/w==
         </WaveFormData>
      </LeadData>
   </Waveform>
</RestingECG>
