# Supplementary material for: Detection of Left Atrial Enlargement Using a Convolutional Neural Network-Enabled Electrocardiogram
Source: Front Cardiovasc Med. 2020 Dec 17;7:609976. doi: 10.3389/fcvm.2020.609976 (PMC7773668; doi:10.3389/fcvm.2020.609976)
Supplement: Supplementary file 3 [file Data_Sheet_3.ZIP › normal2/1802017613_5549_0000000B.XML]

<?xml version="1.0" encoding="Windows-1252"?>
<!DOCTYPE RestingECG SYSTEM "restecg.dtd">
<RestingECG>
   <PatientDemographics>
      <PatientID>1802017613</PatientID>
      <PatientAge>78</PatientAge>
      <AgeUnits>Years</AgeUnits>
      <Gender>Male</Gender>
      <PatientLastName>zhongguoan</PatientLastName>
   </PatientDemographics>
   <TestDemographics>
      <DataType>Resting</DataType>
      <Site>1</Site>
      <AcquisitionDevice>MAC55</AcquisitionDevice>
      <Status>Unconfirmed</Status>
      <Priority>Normal</Priority>
      <AcquisitionTime>09:34:54</AcquisitionTime>
      <AcquisitionDate>04-01-2017</AcquisitionDate>
      <CartNumber>1</CartNumber>
      <AcquisitionSoftwareVersion>009C</AcquisitionSoftwareVersion>
      <XMLSourceVersion>MAC5000 v1.0</XMLSourceVersion>
   </TestDemographics>
   <RestingECGMeasurements>
      <VentricularRate>69</VentricularRate>
      <AtrialRate>69</AtrialRate>
      <PRInterval>170</PRInterval>
      <QRSDuration>86</QRSDuration>
      <QTInterval>390</QTInterval>
      <QTCorrected>417</QTCorrected>
      <PAxis>84</PAxis>
      <RAxis>68</RAxis>
      <TAxis>43</TAxis>
      <QRSCount>12</QRSCount>
      <QOnset>221</QOnset>
      <QOffset>264</QOffset>
      <POnset>136</POnset>
      <POffset>194</POffset>
      <TOffset>416</TOffset>
      <ECGSampleBase>500</ECGSampleBase>
      <ECGSampleExponent>0</ECGSampleExponent>
   </RestingECGMeasurements>
   <Diagnosis>
      <Modality>Resting</Modality>
         <StatementCount>2</StatementCount>
         <LabelText>12SL ��ϳ���</LabelText>
      <DiagnosisStatement>
         <StmtFlag>ENDSLINE</StmtFlag>
         <StmtText>�������</StmtText>
      </DiagnosisStatement>
      <DiagnosisStatement>
         <StmtFlag>ENDSLINE</StmtFlag>
         <StmtText>���� ECG</StmtText>
      </DiagnosisStatement>
   </Diagnosis>
   <Waveform>
      <WaveformType>Rhythm</WaveformType>
      <WaveformStartTime>0</WaveformStartTime>
      <NumberofLeads>8</NumberofLeads>
      <SampleType>CONTINUOUS_SAMPLES</SampleType>
      <SampleBase>500</SampleBase>
      <SampleExponent>0</SampleExponent>
      <HighPassFilter>16</HighPassFilter>
      <LowPassFilter>150</LowPassFilter>
      <ACFilter>NONE</ACFilter>
      <LeadData>
         <LeadByteCountTotal>10000</LeadByteCountTotal>
         <LeadTimeOffset>0</LeadTimeOffset>
         <LeadSampleCountTotal>5000</LeadSampleCountTotal>
         <LeadAmplitudeUnitsPerBit>4.88</LeadAmplitudeUnitsPerBit>
         <LeadAmplitudeUnits>��V</LeadAmplitudeUnits>
         <LeadHighLimit>2147483647</LeadHighLimit>
         <LeadLowLimit>268435456</LeadLowLimit>
         <LeadID>I</LeadID>
         <LeadOffsetFirstSample>0</LeadOffsetFirstSample>
         <FirstSampleBaseline>0</FirstSampleBaseline>
         <LeadSampleSize>2</LeadSampleSize>
         <LeadOff>FALSE</LeadOff>
         <BaselineSway>FALSE</BaselineSway>
         <ExcessiveACNoise>FALSE</ExcessiveACNoise>
         <MuscleNoise>TRUE</MuscleNoise>
         <LeadDataCRC32>547766344</LeadDataCRC32>
         <WaveFormData>
/////////P/+/////v//////AAD6//f/+/////3/+//8//j/9v/2//b/9//5//z/+f/3
//X/8P/0//7/+v/3//j/9//w/+f/5//r/+b/4v/s/+7/8f/8/wMAEQAnADoARQBIAEoA
VgBSADcAGgAIAAAA/f/6//T/9P/y/+z/6f/v//X/8v/w//T/+f/9//v/9//2//f/+//8
///////9//3//f/7//r/+v/9//3/+//4//j/+////wAA///8////AAAAAAIAAgAAAAMA
AgABAP7//f8AAAIABAAGAAMAAwAEAAUABAADAAYABQAEAAQABwAHAAYABgADAAMACAAN
AAoACAAFAAYABQAFAAoACQAGAAkADQAKAAcABgAKAAsACAAGAAgACgAQABMAEgASABEA
DgAQABQAEgARABEAEQAUABQAEgAUABQAFQAWABYAFgAWABgAFwAXABcAGQAYABYAFAAW
ABYAFgAWABgAGgAaABgAGAAXABQAFAAUABIAEQASABIADgALAAgABgAIAAkACQAEAAIA
AQAAAAIAAQACAAMAAQAAAP///f/+/wAAAgADAAEA//8AAP///v/8//n/+P/+//v/+v8A
AP///P/7//r/+//8//3//v/8///////7//3//f/+//7//v/9//3/AQD///n/+f8BAAAA
+v/5//3//P/5//j/+P/8//v//f////3/+//5//j/9//3//b/9v/4//z//v////n/9//2
//T/8f/3//v/+f/2//b/9v/4//r/+v/6//r/+v/5//f/9//0//b/9f/y//b/+P/6//7/
+//4//f/+v/8//j/+P/6//3//P/6//3//P/+//7/+v/4//v//f/7//z//P/8//v//v8A
AAIAAwAAAPz/9//0//f/+f/7//3/AAD+//n/+f/9//7//v/+//v/+//9//3//P/5//r/
+v/8//z//P/7//3//f/9//r//v/+//7//v/+//v//v////z/+//6//n/+v/6//r/+//+
//3/AAABAPv/+f/3//n/8//4//r/+v/6//r/+v/8//n/+//7//j/+P/8//z/+P/6//z/
+v/5//n/+v/9//3//f/9///////8//z///8BAP3//P/+//7/AAAAAAAAAAADAAUAAgAC
AAEAAAADAAUABwAIAAIAAAD///3//v///wAA/v/9//3//f/6//j/9//0//P/+P/8//n/
+f/7/////f/7//3/+v/5//r/+P/3//f/+P/6//v//P/6//b/8P/2//v//P/x/+j/8f/7
/+//6v/2//j/8v/1//7/DQAjAC8APABTAFgAUgBaAEoAJQAYABwADAD3//j//P/m/9j/
5v/n/+P/7//2//D/5v/r//3////1/wAA//8BAAAAAQABAP////////v/+v/6//3////9
//r/+v/+/wEAAQD///v//f/9//z//v/+//z///8AAAEAAAABAP///v/9//z///8BAAQA
BwAGAAUACAAHAAMAAgAEAAMABAAGAAUABwAIAAsABgACAAIABAAEAAUACAAHAAQABwAJ
AAYAAwACAAsADwAPABAACwAKAA0ADQANAA4ADgAMABAAFAASABEAEgATABcAGAAVABYA
FQAVABgAGAAYABgAFgAVABUAFQAbABwAHAAcABkAGAAXABYAFAAWABYAFAAWABcAFgAY
ABIADAAHAAQACQAIAAgACAAGAAYABQADAP///v/+//7//////wEAAwAAAAAAAAD///7/
/v/+//3/+v/5//v/+//8//z/+//8//3/9//z//b/+//6//v//P/8//z//P/8//r//f/9
//n/+f/5//r/+v/4//f/9//7//r/9f/2///////6//r////+//v/+v/6//z/+f/5//n/
+//7//v//P/8//v/+f/4//r//P/8//v/+//7//z//P/4//3/AAD9//j/+P/4//r//f/+
////AAD+//3/+//7//z/AAABAAAA/P/6//j/+P/7//z///8GAAQA/v/8//z////+//z/
///+/wAAAAD8//r//f////3//f/+///////9//7///////7//P/5//j/+v/7//z//f8C
AAAA+//7//3//v/+//7//f/9//////8CAAEABAAGAAEA/v/7//f/+v/7//z/+v/8//z/
/P/8//z/+f/8//3//f/9//3//f/+//7//v////7/+//8//v/+P/3//b/+f/3//3/AQD8
//z//P/8//z/+//8//j/+f/8//r/+/8AAP3/+P/5//r/+v/7//3/AAD//////////wAA
///7//r/AAADAAAAAAD8//r/+v/4//f/+P/8////AAACAAMABAADAAMAAwACAAIAAgAD
AAMAAwADAAMAAAD+//3//P/4//n/+f/3//f//P/+//n/9//3//v/+f/3//r/+P/4//r/
9v/1//X/9v/6//3/AAAAAOT/9v8AAPn/9v/7//b/7f/p/+n/6P/u//T/7v/z/wwAHwAj
AC8APABFAEwAVABQADwAKQAYABYAGAALAPb/8v/w/+L/4v/r/+n/5//u//T/9P/x//H/
/f8DAPr/+f/7//r/+//9//v/+//7//r/+v/7/////f/7//j/+P/9/wEAAgABAPv//f/9
//z/+v/6//j/+//+/////v///wAAAAAAAAAA/f/9//7///8CAAMACAAJAAQAAgADAAEA
AQACAAAAAQACAAUAAAD8//3/AAABAAMAAgD///r/+/8FAAYABwAKAA4ADwAMAAoACAAI
AAwADQALAAwADAAKAA4AEgAQAA8ADQANABAAEAAPABAADwAPABMAFAAVABYAFAATABMA
EwAWABYAFQAUABIAEgASABIAEgAUABQAEgASABEADgAOAA8ADAAKAAoADAAKAAkACAAC
AAIAAQD/////AAACAAQA///7//n/9//4//r//P/9//n/+P/3//X/+P/5//3////9//z/
+v/6//z/9//0//j/+v/4//j/+P/2//b/9v/2//T/9//3//P/9P/1//f/+P/4//f/9//7
//b/7//u//X/9v/y//P/+f/6//n/+v/8//n/9f/0//P/9P/1//b/+P/4//f/9f/0//f/
+v/7//v/+f/5//r/+v/1//n/+//3//b/9v/2//j/+v/6//r/+v/8//v/+f/5//n//P/8
//r/+v/6//r//P/6//b/9P/2//n/+P/7/wAAAAD8//f/9//4//r/+v/2//j//f8BAAEA
/P/6//j/9f/2//j/+v/7//z//P/7//z/+v/5//j/9/////7/+v/7//n/+P/2//T/8v/z
//b/9//4//f/+v/8//7//v8CAPX/6v/v//L/9f/4//n/+v/2//f/+//4//j//P/6//b/
+P/6//r/+f/5//r/+//7//v/+////////P/8/wIABQACAAIAAAD+//7//P/5//j/+v/7
//7/AAABAAIAAAD///7//P/8//z//f/9/wAAAQACAAAA+//5//f/8v/z//X/9f/3//j/
+v/1//P/8//3//X/8//4//b/9v/4//T/8//z//T/9f/1//X/8v/y//L/9P/1/+z/4//w
/wMA7//f/+j/5v/e/+L/6f/4/wsAFQAnAD4APwBCAFQAWABGACsAGAAQAAoA+//0//r/
9v/s/+7/8f/v/+//8v/w/+z/9/8BAPP/4//s//L/+f/9/wMAAAD7//j/9f/1//b/+P/9
//v/+f/2//b/9v/5//n/9//1//n/+//8//v/+v/3//n/+v/7//r/+//8//z//P/8//v/
+//8//3/+//7///////+//7/AQABAP7//v/7//v//P8BAP7//P/9/wAAAQADAAIA///6
//v/AAD+//z//P8CAAUABAAEAAIAAgAGAAcABwAIAAgABgAKAA4ADAALAAgABwAJAAgA
CQAMAA0ADwARABIAEwAUABQAEwATABMAFgAWABUAFAASABIAEgASABAAEgASABAADgAN
AAoACgANAAwADAAOAA0ACgAIAAYAAQAAAP7/+//8//7/AQAEAAEA/f/7//n/+f/6//v/
+//5//j/9//1//P/8//2//f/+f/6//r//P/7//X/8f/0//j/+P/6//z/+v/4//b/9P/2
//n/+f/1//b/9//5//r/+P/3//f/+//8//f/+P8BAPz/9P/x//P/9P/z//T/9v/3//X/
9v/3//f/9//3//j/9//1//L/8P/y//b/+P/5//b/9f/1//T/8f/3//v/+f/4//j/+P/6
//r/+v/6//r/+P/3//X/9f/1//j/+P/2//j/+P/4//r/+v/4//j//P/5//T/8//0//j/
+P/3//v/+f/6//n/9P/0//f/+f/3//b/9v/2//X/9//4//n/+f/7//r/+P/4//j/9//2
//X/+//6//b/9//4//j/9//2//X/9f/3//f/+f/1//j/+P/4//j/+P/4//r/9//5//v/
+P/4//z/+//2//f/+P/5//n/+v/8//v/+f/3//X/+f/7//r//P///wEA/f/8//z//P/+
//7//v/+/wEAAwABAAIAAgACAAIAAQAAAP7//f/+/wAAAQD////////8//v/+//7//j/
9//3//X/9f/2//j/8//x//T/+f/4//f/+f/2//X/9v/0//P/8//0//X/9f/1//L/7v/4
//r/8//w//H/7P/r/+v/5//s/+z/6v/q/+v/9P8FABcAIwA0AEEAQgBKAFoAUgAvABIA
DAAGAP3//v/6//D/8P/y/+n/4f/n/+7/6P/u/wEABwAHAAkA+P/0//X/8//z//X/9f/3
//n/9//2//b/+f/9//3//P/+//z//f/7//f/9//7//3//v/8//z/+v/9//z/+//4//f/
+P/4//j/+P/6//v//f////3//f8BAAEA/P/8//////8AAAAA/f/9//7/AQD8//j//P8A
AAIABQAEAAEA/P/9/wAA/v/8//z/BQAJAAkACgAFAAQABwAHAAUABgAGAAQACgAOAAwA
CwAHAAcACgAKAAoADAAMAA0AEAAQABAAEAATABMAFAAVABcAFgAUABIAEgASABIAEgAU
ABYAFgAUABAADQAIAAYACQAIAAgACgAJAAYABAACAAAAAgADAAMAAQAAAAAAAAD8//n/
+P/3//j/+P/4//f/+f/6//v/+//4//f/+f/5//z//P/7//z//f/3//P/9v/5//j/+f/6
//n/+P/3//b/+P/7//v/9//2//X/9f/0//L/8f/x//X/9//z//X////8//b/9f/5//f/
9f/1//b/9//1//b/9//3//f/9//4//n/+f/4//j/9v/4//j/9//4//n/+//8//b/+f/6
//X/8//0//X/+P/7//z//f/+//3/+//4//f/9//6//r/+P/2//b/9v/4//r/+P/4//z/
/v/6//r//P/8//r/9//5//f/+P/3//L/9//9/wIAAwAAAP7//P/5//f/+P/5//n/+v/6
//n/+v/6//n/+P/3//z/+v/1//X/9//4//j/+P/3//f/+f/5//v/+////wIA/v/8//r/
9//3//f/9//0//r/+v/6//r//v/7//L/7P/x//T/9//6//v//P/4//n//v/8//3/AgAB
APz//f/+//////8AAAIAAgABAAAA//8AAP//+//6//3////7//r/+v/6//z//P/7//z/
AAADAAIAAgABAAAABgAJAAwADgAGAAIA///7//3//f/9//r/+//7//v/+P/4//n/+P/5
//v//P/2//P/9f/5//f/9f/2//T/9P/2//b/9//5//z/+f/3//X/8P/u//j/+v/z//b/
+f/2//H/7//r/+r/6v/u//L/+f8MACEALQA3AEYAVwBcAFwAYABYADUAHAASAAYAAwAE
APb/5P/u//b/6//r//X/+v/4//b/8//1////AQD+//3////+/////f/7//v/+//8//z/
/f8BAAEA///8//z/AAADAAMAAQD8////AAAAAAAAAAD+/wEAAQABAP/////+//7//v/+
//////8AAAEAAAD//wIAAQD//wAABAAFAAYABgADAAMABgALAAgABgAFAAYABQAFAAgA
BwAEAAcACgAIAAYABgAOABEAEAAQAAkABgAHAAUACQAMAA4ADgAUABgAFgAVABIAEQAT
ABIAEgAUABQAFQAXABgAGQAaABgAFwAXABcAGgAaABkAGAAWABYAFgAWABYAGAAYABYA
FAATABAAEAAPAAwACgAKAAwACgAJAAgABQAGAAYABQAFAAQABAAEAAYABQAGAAcAAQD+
//v/9//5//r/+//7//v/+//+/////f/8//r/+v/9//n/9//8//v/+P/3//b/9//4//n/
+v/3//n/+P/z//T/9f/3//j/+v/5//n//f/7//X/9f/9/wAA/P/9/wMAAQD9//v/+v/7
//n/+v/7//v/+//7//z///////7//v/8//7//v/9//v/+//8//z/+P/9/wAA/f/5//j/
9//4//3//v///wAAAAD///3//f/7//7//v/8//n/+P/3//j//f/+/wEACAAGAAAA/v/+
//7//P/5//v//v8AAAAA/P/+/wEAAwABAP///v/9//v//f/+//////8BAAAA/v/+//z/
+//6//n////+//r/+//7//z//P/8//z//f8AAAEA/f/5//n/+P/6//z//v//////////
//z////+//3//P/4//X/+P/5//z//f/+/////v/8//r/+f/6//n//P/9//v/+//7////
AAABAAQABQAAAPz/+f/3//n/+f/7//z//P/6//r/+v/z//v/AQD+//v/+v/5//j//f8A
AP7/AQACAP7//f8AAAIA/v8AAAIAAAD/////AAD////////////////8//z/AQADAP//
/v/+//7/AAAAAP7//v8BAAMAAQACAAIAAgADAAMAAwACAP7//v//////AQADAAUABAAB
AP///f/4//r/+//6//v//f/+//j/9f/5//3/+//5//z/+v/6//z/+P/3//f/+P/6//v/
/P/6//7//v8AAPf/7v/3/wIA+//x/+3/8P/w//T/AAAFAP7/+/8LACkAQgBHAEQAVgBi
AE4AOwAoAA4ABAAFAAQA/v/w/+b/6v/r/+H/4f/s//D/7v/v////CQD///j/+v/9//3/
//8AAP//AAABAP///v/+/wEAAAD9//n/+P/9/wEAAgABAP//AwAFAAYAAwAAAPv/+//+
/////v///wEAAgADAAQA///9//z/+//9////BQAHAAIAAgAFAAUABAAEAAEAAQAFAAsA
CQAIAAYACAAIAAkACQAHAAMABQAJAAYAAwACAAoADQAMAAwACQAIAAsACwANAA4ADgAM
ABIAFgAUABMADgANAA8ADgARABYAGQAdABkAFgATABAAEQARABIAEwAYABgAFwAWABQA
FAAUABQAFgAYABgAFgATABEADQAMAA4ADAALAAwADAAKAAkACAAGAAYABQADAAEAAAAA
AAAAAAD//wAAAQAAAAAAAAD///3//P/7//n/+v/7////AQABAAAA/v/+//7/+f/2//r/
/v/8//z//P/6//r/+v/6//n/+//6//X/+P/5//v//P/6//f/9f/3//f/8f/x//n/+v/2
//f//f/7//n/+f/6//z/+f/5//n/+f/5//n/+v/6//n/9//2//f/+v/7//v/+f/5//r/
+v/1//n/+//3//X/9v/3//r/+//6//n/+P/7//v/+v/7//f/+P/2//L/9v/4//r//v/9
//r/+f/8//r/9v/2//j/+//6//j/+//+/wAAAAD8//j/+f/5//X/9f/2//f/9//6//z/
/v////3/+v/2//T/+P/5//r/+//9//r/9P/z//j/+v/7//z/+P/3//j/9//5//f/+f/6
//j/+P/4//f/9f/1//X/8v/3//j/+f/6//f/8//1//X/8//z//P/8//1//b/9//5//n/
9//5//n/9//v//D/8v/0//b/+P/5//r/9v/3//v/+P/4//z/+P/y//L/8v/0//X/9//6
//r/+f/4//f/+f/5//b/9v/7//3/+f/4//j/+P/6//r/+v/6//3////9//7//v/+////
//////7//v/+///////8//v/+v/2//j/+//+//7/+//5//X/8//1//b/8P/t//D/9f/0
//P/9v/0//T/9v/y//H/8f/y//X/9f/1//L/7P/y//j/9f/y/+//8P/v/+3/6//g/97/
8P/2/+//9v8LACMAMwA6AEMAUABQAEYAPAAtABgACgACAPf/9P/4//T/5v/c/9//8f/3
//D/5v/i/+f/9f8BAP3/7v/x//X/9v/5//b/8//y//H/8v/0//f//f/8//n/9f/0//T/
9//3//X/8v/1//b/9v/4//j/9v/5//r/+//6//v/+v/6//r/+v/5//n/+v/7//n/+f/9
//3/+//8/wAAAQD8//r/9f/z//r/AQAAAAAA/f/+//3//f8AAP///P///wQAAgAAAAAA
AwAFAAMAAgD+//7/AgADAAMABAAEAAIABgAKAAgABwAFAAUACAAIAAoADAAMAA0AEAAQ
ABAAEAAPAA0ADAALABAAEAAPAA4ADQAMAAsACgAMAA4ADgAMAA4ADQAKAAoACwAIAAYA
BgAKAAgABwAGAAEAAAD+//v/+v/6//v//P/4//X/9P/z//X/9v/3//f/9v/2//b/9f/4
//n//f////3/+v/2//T/+P/z//D/9P/0//L/8v/y//P/9P/1//b/9f/3//b/8f/z//P/
9P/0//b/9f/1//n/9v/v/+7/9f/0/+7/7f/x//P/8//1//j/9v/z//P/8//z//P/8//0
//j/+f/5//r/9f/0//H/7f/v//H/9P/2/+//8//1//H/7//w//H/9P/1//T/8//y//L/
8f/v/+//8P/0//X/9P/y//L/8v/0//b/9P/0//j/+P/0//T/9v/5//j/9v/5//f/+P/3
//L/8v/1//f/9f/z//L/8f/v//L/9P/2//f/9v/0//H/8P/0//X/9v/3//v/+P/y//H/
9P/2//f/+P/y//H/8v/x//L/8f/0//b/8//y//H/7//y//X/+P/4//v/+v/5//j/9f/x
//P/8//z//X/+f/0//f/+P/5//r/9//2//D/7//y//D/8f/2//j/9v/6//7/+f/3//b/
9v/5//n/+f/5//r/+f/1//T/+f/7//f/9v/4//j/+v/6//j/+P/7//3/+//8//z//P/9
//3//f/8//z//P/9//3//f/9//3/+v/5//n/+f/2//X/9f/z//P/9f/2//D/7f/x//X/
8//x//X/9P/1//j/9f/z//L/8v/1//X/9f/y//T/7v/u//H/7v/v/+z/5//r/+v/5P/e
/+r/+P/v/+7/AwAXAB8ALABFAFQATgBIAEAAMwAaAAIAAgAHAAAA8v/o/+r/8P/v/+3/
8f/u/+j/8P/9/wMA/f/p/+b/6P/t/+//8//3//f/+f/7//j/9v/1//f/+P/3//X/9v/4
//v/+//5//T/9//4//j/+P/4//b/+f/5//n/9//3//r/+v/6//r/+f/5//r/+//5//n/
/f/9//r/+v/9//3//v/+//v/+//+/wMAAAD+//v//P/7//v/AAD///z///8EAAIAAAAA
AAMABQADAAIAAgACAAYABwAJAAoACgAIAAoADAAIAAUABwAJAA4AEAANAA4ADQANABAA
EAAQABAAEAAPAA8ADwAQABAADwAOAA8AEAARABIADwAQAA8ADAAPABEAEQAUABIADgAL
AAoACgAIAAcABgAEAAQAAwABAP///v/+//7////9//3//f/6//r/+v/5//r/+v/6//n/
9//3//r/+//9//z/+v/6////+//5//7//f/4//X/8v/1//b/9//4//r//f/9//n/9//3
//j/+P/1//P/8v/1//T/7//w//n/+f/0//T/+f/6//n/+v/8//v/9//2//X/8v/x//D/
8P/0//X/9f/2//b/+P/4//f/9f/1//b/9v/y//f/+v/3//b/9v/2//j/9//2//X/9P/1
//X/9P/1//P/9v/2//T/9P/0//T/9v/2//T/9P/4//r/9v/2//j/+P/2//P/9f/5//z/
/f/6//f/+f/6//f/9v/2//b/9f/1//b/9//3//f/9v/0//T/+P/5//r/+/8CAAAA+//7
//r/+v/5//j/9P/z//T/8//z//H/8//0//f/+P/5//n/9v/1//T/8P/z//L/8f/w/wIA
+//y//H/9P/1//b/9//4//r//P/5//v/+v/2//X/+P/5//b/+f/8//f/9f/0//T/9v/3
//j/+f/8//3/+//8//z//f/4//b/+P/4//r/+v/6//r//f////3//v/+//7/////////
/v/+//7///////z/+//6//b/9f/1//X/8v/z//P/8f/x//T/9v/x/+//8//3//X/8//0
//L/8v/0//X/9f/2//j/9f/z//H/7P/y//b/8P/v/+z/6//s/+//6f/j/+j/6v/m/+r/
9f8AABkALQA3AE4AYwBcAFQAWgBIACEAEAAUAA4A///0//L/8v/q/+T/6//v/+n/7v/6
//b/7//7////8//u//H/9f/2//n/+P/1//T/8//y//L/8//3//j/9//1//b/9v/5//n/
9//0//f/+P/4//r/+v/4//v/+P/3//T/8//3//j/+f/6//n/+f/6//v/+//7///////7
//r//P/7//7/AAD//wEAAAABAPr/9P/5//7/AQAFAAcABQABAAMABQACAP///v8BAAMA
AQAAAAEAAgAHAAkABwAIAAgABgAMABAADgANAAsACwAOAA4ADAAOAA4ADwAOAA4ADgAO
AA8ADwAQABEAEwASABAADgAQABAAEAAQABEAFAAVABQAEwARAA0ADAAIAAQAAQAAAAQA
BAAFAAYAAgACAAEA///7//r/+v/6//v/+f/5//n/+P/4//j/9//4//j/+P/3//f/9//6
//v//f/8//r/+v/6//P/7v/w//P/8v/z//T/9P/0//T/9P/1//n/+v/3//X/9f/2//b/
+P/3//f/+//2/+//7v/1//f/8v/y//f/+P/3//j/+v/5//X/9P/z//b/9//4//r/+f/5
//j/+P/6//z//P/7//f/9f/0//L/7//1//n/9//0//T/9P/2//r/+v/6//r/+v/5//f/
9//1//b/9P/w//T/9v/4//z//P/6//r//v/7//b/9f/2//j/9v/z//X/+f/8//3/+v/5
//v//P/5//r/+v/6//n/+f/6//v/+//7//r/+P/4//f/9//3//f/+v/4//P/8//4//r/
+//8//v/+//9//3//P/5//r/+v/4//j/+P/3//n/+f/5//b/+P/4//j/+P/2//P/9v/3
//n/+f/5//n/+f/4//f/9//3//r/+P/4//j/+P/4//r/9//5//v/+P/4//z//P/4//r/
/P/5//f/9v/2//j/+f/6//v///////z//P/+////+v/4//j/+P/6//r/+P/4//v//f8A
AAIAAwAEAAIAAQAAAP7//P/8//3//f/7//v/+//4//n/+//9//z/9//1//H/7//z//b/
8v/x//T/+f/4//f/+f/2//X/9v/2//X/9f/2//j/+f/6//j//v/6/+7/5//u//P/9P/3
//X/6//m/+b/5v/u//v/CgAbACkAMwA+AEUASgBQAEoAPgAvABgA/P/2//X/6v/m/+7/
7P/i/9//5//t//D/7v/q/+n//f8FAPn/9v/4//v/+//9//v/+f/5//n/+v/6//v////+
//v/9//2//b/+f/5//f/9f/5//v//P/6//r/+P/7//3//f/7//v/+//6//n/+P/3//f/
+P/5//v/+////////P/8///////+//7/+//7////BQADAAIAAQACAAEAAQAFAAMA//8B
AAgABgAEAAQABgAHAAQAAgACAAQACgANAAsACgAIAAQACgAOAAwACwAMAA0AEQASABAA
EgASABMAEQAQAA8ADgAMAAsACwALAA8AEAAQABAAEgASABIAEgASABQAFAASABAADwAM
AAwADQAKAAgACAAJAAYABAACAAAAAAD///3//f/8//z//P/9//v/+//7//r/+v/6//n/
+P/4//j/9//1//X/+P/5//f/9v/0//T/+f/1//P/+P/5//b/9f/0//b/9v/2//b/+f/9
//7/+//2//P/8f/u//H/8//2//3/+f/x/+//9f/2//L/8//5//n/9//3//j/9v/z//P/
8//1//f/+f/8//r/+f/3//b/9P/2//b/9f/z//P/9P/0//P/+f/9//v/9//2//X/9v/4
//j/+P/4//b/8//v/+3/8f/2//j/+P/3//b/9f/2//b/9P/0//j/+f/2//f/+v/5//b/
8v/z//f/+v/7//j/9f/3//j/9f/4//r//P/9//r/+P/2//P/9P/0//P/9P/1//X/9f/1
//r/+P/z//P/9//4//j/+P/1//X/9//3//X/8f/x//D/9P/2//j/+f/1//v/9f/w//P/
9P/1//b/9//4//T/9f/3//T/9P/4//v/+P/7//7/+f/3//b/9v/3//f/9//3//r/+//5
//r/+v/7//b/9P/3//j/+//8//f/9v/4//n/+//8//z//P/7//v/+//6//v//P/+////
/f/7//n/9P/3//n/+//6//X/8f/r/+f/7f/y//D/8f/y//X/8v/v//T/8v/y//T/8f/v
/+7/7v/w//H/8v/w/+r/5v/s//P/8P/v/+7/5//l/+X/3P/W/+L/8v/1//r/CQATAB0A
NABFAEYARgBKAEgAOwAeAAgABAD///D/6P/q/+j/5v/l/9v/0//m//T/8P/z//X/7f/v
//b/8v/z//H/8f/w/+3/7P/r/+z/7v/x//f/9f/z//D/8P/y//X/9f/z//L/9f/2//b/
+P/4//b/+f/3//f/9f/1//X/9P/z//L/8//z//T/9f/z//P/9//3//X/9v/6//v/+f/4
//T/8//3//3/+//6//j/+P/2//X/+P/3//T/9//+//7//v8AAAMABQADAAIA///+/wEA
AQABAAIAAgAAAAEABAABAP//AAABAAUABgAEAAYABgAHAAoACgAKAAoACAAHAAcABwAM
AAwACwAKAAoACgAKAAoABwAIAAcABAAHAAcABQAGAAIA/v/7//r/AAAAAAEAAgDw//b/
9//x/w==
         </WaveFormData>
      </LeadData>
      <LeadData>
         <LeadByteCountTotal>10000</LeadByteCountTotal>
         <LeadTimeOffset>0</LeadTimeOffset>
         <LeadSampleCountTotal>5000</LeadSampleCountTotal>
         <LeadAmplitudeUnitsPerBit>4.88</LeadAmplitudeUnitsPerBit>
         <LeadAmplitudeUnits>��V</LeadAmplitudeUnits>
         <LeadHighLimit>2147483647</LeadHighLimit>
         <LeadLowLimit>268435456</LeadLowLimit>
         <LeadID>II</LeadID>
         <LeadOffsetFirstSample>0</LeadOffsetFirstSample>
         <FirstSampleBaseline>0</FirstSampleBaseline>
         <LeadSampleSize>2</LeadSampleSize>
         <LeadOff>FALSE</LeadOff>
         <BaselineSway>FALSE</BaselineSway>
         <ExcessiveACNoise>FALSE</ExcessiveACNoise>
         <MuscleNoise>TRUE</MuscleNoise>
         <LeadDataCRC32>1260431335</LeadDataCRC32>
         <WaveFormData>
9//1//P/8P/0//X/9P/z//L/8f/w/+3/6//v/+3/7f/s/+z/6//q/+3/7v/v//D/7v/t
/+7/7f/l/+3/8f/w/+n/6P/i/9f/1//j/+v/7//+/xIAKAA+AFYAeACeAMIA2gDpAO8A
4QC3AHwASwAmAAwAAgABAPX/2v/E/8n/1P/k//f////+//r/+f/7//n/8P/r/+7/7v/t
/+z/7f/t/+7/7v/s/+r/6f/r/+z/6//q/+3/6//t/+3/7f/s/+z/7P/s/+//8f/y//T/
8v/y//D/8P/0//T/9P/0//X/9f/2//b/9P/1//X/9f/z//T/9f/1//T/9P/0//T/9v/5
//n/9f/1//j/+P/6//3//f/8//z//P/9//z/+//6//n/+P/6//7/AAACAAQAAQABAAAA
AAAEAAMA///+/wMABgALAA8ADgANAAwADQALAAsACgAJAAwADQAOABAAEwATABMAEQAT
ABMAEgAQABAAEwATABEAFAAVABQAEwARABAADQANAAsACgAGAAUABQAGAAQABQAFAAQA
BAAEAAIAAgAEAAIAAAD///7//f/8//z/+//7//3/AAABAAIA/f/8//v//P/+//z//v8B
AAAAAAD///z//v/+//3//f/9//z/+v/5//n/+f/5//n/+f/6//z////8//j/9//5//v/
+f/5//r/+P/2//P/8f/1//n//P////r/+f/6//r/+P/2//T/9P/y//T/9P/z//P/9P/4
//b/9f/5//n/+f/2//T/8//z//X/9v/3//j/+v/6//v/+//3//j/+P/3//n/+P/2//j/
+f/4//f/9v/2//b/9//6//7//P/5//v/+f/5//r/+v/4//j/+v/6//v/+v/7//3//v/8
//v/+//9//3//f////z/+//6//v//f/9//z//P/8//z//P/6//v//P/9/wEAAAD9//z/
/P/5//j/9//1//b/+P/5//r//v/+//7//v/9//3//f/9//r/+v/5//v/+f/5//j/+P/6
//r/+//8//v/+//6//n/+f/0//X/9v/3//j/9//3//n/+//+/wEAAgADAAIAAgAEAAcA
CAAJAAkACQAJAAoADAANAA0ADQANAA0ADAALAAkABwAHAAQABQAJAAoACwANAA4ACQAI
AAcABQAFAAcABwAFAAIAAQAAAP//AQD//////P/3//X/8//w//T/9f/0//P/9f/1//X/
8//y//X/8v/x//L/8v/x//D/7//u/+3/7P/w//H/9P/1/+//7f/v//D/7//m/97/5f/x
/+3/6////xIAHAAoADoAUgBiAG4AigCsALMAqQCVAGMALAAXABIAAAD4/wEA8//W/9L/
2//e/+j/8//z//D/8v/x/+//8f/2//f/9v/0//H/7v/u/+//8f/y//D/7v/t/+//8f/v
/+3/7//t/+//7//v//D/8P/w//D/7f/t/+z/7P/u//D/8P/y//H/8P/v/+7/8P/x//P/
9P/2//f/9//3//T/9P/0//P/9f/2//f/+P/1//f/9v/x//T/+P/5//z/+v/5//f/9v/3
//n/+f/5//v//f///wQAAQD+//v/+P/8////AQAEAAgABwADAAIABQAGAAkACwALAAsA
CwANAA0ADQAMAAsADgAPABAAEgAUABMAEgAPAA0ADQAMAAoADgARABEADwAPAA8ADQAL
AAgABgACAAEABQAGAAQABQAGAAYAAwADAAIAAAD///7///8AAAMAAgADAAMAAwADAP7/
/P/5//f/+f/8//3//v/6//r/+v/8//r/9v/2//f/+f/6//r/+P/6//r/+f/5//r/+v/5
//n/9//3//f/9//1//T/9P/1//T/8v/z//f/+P/3//j/+v/3//b/9P/z//T/9f/1//X/
9f/1//f/+P/6//j/9v/2//X/9v/1//P/8v/0//n/+P/1//n/+f/5//j/9v/1//X/+f/6
//v//P/4//b/9f/z//T/+P/7//3//P/6//f/+P/6//r/+v/6//v/+v/6//z//P/6//f/
+f/7//v//P/8//v/+v/7//r/+v/4//j/+f/9//z//P/9//z/+//6//v/9//3//f/+f/6
//v/+//8//v/+v/5//b/9//4//n//f/9//v/+//8//z//P/8//v/+f/6//r/+v/+//7/
/v/+//r/+f/4//f/+v/8//3/AQD+//3/+//6//v/+v/6//r/9//3//b/9f/3//3/AwD+
//3//P/7//r/9//3//n/+/8AAAMABAAFAAUABAAFAAcACgALAAsACwALAAwADgAPAA8A
DwAPAA8ADwAPAA4ADQAMAAgACAALAAsACwAMAAwADAAMAAwACwAIAAkACAAFAAYABwAI
AAkACAAFAAQAAAD9//v/+f/2//f/9//1//P/9f/1//X/8//x//X/8//z//L/8v/x//D/
8P/w//D/8P/y//P/9v/3//H/9f/z//D/7//w/+z/5//n/+//+f8BAAwAGgAqAD4AVgBw
AIQAmgCwAL8AvQCXAGEANgAbAAYAAAAGAAMA8//g/9T/3f/q/+z/8//9/wAA+v/1//n/
/f/6//X/9//2//T/8v/w/+//7//u/+//7v/u//H/8//x/+//8f/z//X/9f/1//H/8P/v
/+7/7v/v/+//8P/x//L/8f/y//L/8v/y//L/8//z//T/9P/1//f/+P/5//f/+P/5//n/
+P/4//j/+P/3//n/+P/z//X/+P/4//r/+f/5//j/+P/7//3//f/9//3//f/9/wAAAgAC
AAIAAgAAAAEAAQACAAgACQAHAAgACAAIAAoACwALAAsACwANAA8AEQASABMAEgARABAA
EAATABMAEwARABEAEQAQAA4AEgAVABUAEwARABEADwANAA0ADAAJAAkADAAMAAkACQAG
AAYAAwADAAMAAgACAAIA/v/8//z/+P/5//v//f////v/+v/4//f/+P/6//r/+v/6//r/
+v/8//z/+P/4//n/+v/6//n/9v/2//b/9f/1//T/9P/z//P/9P/1//b/9//2//b/9//5
//b/8v/x//P/8//x//H/8v/0//T/8//z//T/9f/1//X/8//z//X/9v/2//T/8v/y//P/
9v/3//f/9f/2//r/+P/y//X/9P/z//X/9v/4//v/+v/6//r/+v/8//z//f/9//n/+v/6
//n/+v/6//n//P/9//z/+//6//v/+v/6//z//f/6//b/9//5//n/+v/6//z//P/+//7/
+v/4//j/+f/6//j/9//3//r/+//8////+v/5//j/+f/8//3//f/+//3//P/7//j/+P/4
//j/+//9//v/+//8//z/+v/4//X/9v/5//r/+//8//n/+f/7//3/AAADAAQABQAGAAYA
CAALAA4ADwAPAA8AEAASABUAFwAVABUAFQAVABYAFwAXABcAEgAMAAoACwALAAsADAAM
AAsACgAJAAcABQAHAAcABQAHAAcABwAHAAQA///8//b/9P/z//L/8P/0//X/9P/z//H/
8f/x/+//7//z//H/8f/y//L/8f/w/+7/7v/u/+7/8f/x//P/8//x/+v/8f/y/+n/4v/k
/+f/5f/j/+f/7/8AABgALgBCAF4AggCmAMQA2gDrAPEA3wCzAHgASwAsABIABAADAP//
6v/S/9H/3P/q//n/AwAEAAAAAQABAPv/9v/z//T/9P/z//L/8P/v/+//7v/r/+r/6v/t
/+//7f/r/+3/6//t/+3/7f/t/+7/7//w/+7/7//v//D/7v/u/+z/7P/w//D/8P/w//H/
8f/y//L/8P/x//H/8f/x//L/8//z//X/9v/3//j/9//5//j/8//z//b/9v/4//n/+f/4
//j/9//5//n/+f/5//n/+f/8////AAABAAIAAAABAAEAAgAIAAkABwAIAAkACAAJAAkA
DgAPABAAEwASABMAEwATABMAEwATABQAFwAXABcAFQATABMAEgAQABQAFwAXABUAEwAT
ABEADwAPAA4ACwALAA0ADgAMAA0ACgAIAAMAAQABAAAAAAAAAP//AAADAAIAAQABAAEA
AQD8//z/+//7//r//P/8//z//P/8//z//v/+//r/+v/7//z//P/7//j//P/8//v/+//6
//r/+f/5//v/+//7//v/+v/6//v//f/5//b/9v/5//f/9f/1//b/+f/6//r/+//7//v/
+v/5//f/9//5//r/+f/2//P/8v/2//r//P/9//j/+P/7//j/8//3//f/9//5//j/+P/5
//z//P/8//z/+f/4//j/9//3//r//P/9//z/+v/3//j//f/+////AAD8//r/+f/6////
/v/8/////P/7//v/+v/8//z//v/+//z/+v/6//v////+//7////+//3//P/9//j/9//2
//f/+f/7//z//v/+//7//v/8//r/+v/6//3//f/9//7//v/+//7//v/9//3///8BAAQA
BwAIAAkACgAKAAwADwARABMAFAAVABQAFAAVABUAFgAXABgAGQAZABkAGAAXABIADgAO
ABEAEAAPAA8ADgALAAoACQAHAAUABwAHAAUABwAHAAcABwAGAAMAAgD+//v/+f/3//T/
9//3//X/8//x//H/8f/v//L/9//2//f/9//2//T/8v/y//L/8v/y//H/8f/z//P/7//1
//f/9P/x//D/6v/h/93/4//t//f/AgAUACgAPgBeAIQAogDGAOYA8wD1AOkAwwCKAFMA
KgASAA4ADwD9/+D/0P/T/9j/4P/3/wcACAACAAEABwAJAPz/9//1//T/8v/w/+//7//w
//D/7//u/+7/8f/y//H/8P/z//H/8f/v/+3/7f/u/+//8P/y//P/8//0//P/8v/v/+7/
7v/u/+7/7v/y//P/9f/2//X/9f/0//P/9f/2//f/9//0//T/9P/0//T/9//3//P/9f/4
//j/+v/5//n/+P/4//n/+//7//v/+//7//v//v8AAAAAAAAAAAEAAwAEAAYACQAJAAYA
BgAIAAgACgALAA0ADQANAA8ADgAPAA8ADwAQABEAEgAUABcAFwAXABUAFQAVABQAEgAS
ABUAFQATABIAEQAOAAsADQAOAA0ADwAOAA4ACwALAAsADAAKAAsACAAGAAUABAAAAAAA
AgAAAP3//f/9//3//P/+////AQD//wAA///+//7//v/+/wAA/v/6//r/+//9//7//v/8
//z//P/7//v//P/8//v/+//7//v/+//7//j/+P/5//v//P/6//v////+//v/+v/6//v/
/P/8//3/+//7//r/+f/5//n/+//8//7//P/6//r//P8AAAIAAwD9//z//v/6//n//f/9
//3//P/6//n/+f/7//z//f/+////AAACAAMA/f/+//7//f/7//r/+P/6//3//v///wAA
/f/8//z//v////z/+P/5//r/+//9//7/AQACAAUABgACAP7//P/7//z/+v/5//n//P/9
//7/AQD///////8BAP/////+//7//f/8//v/+P/6//r/+v/9/wEAAQADAAYAAgAAAP7/
+//8//7///8AAAIAAgACAAIAAQD///3/+v/6//r/+v/6//v//f8BAAUACgANAA4ADwAP
AA4ADwARABMAFQAWABcAFQAWABgAGQAWABUAFAATABUAFQAUABMAEQAOAA8AEwARABEA
EgASAAwACgAIAAUACQANAA8ADwAOAA0ADAALAAoABwAGAAIAAQD///3/+v/9//3/+//5
//f/9//3//X/9f/5//f/9//5//r/+v/6//r/+v/6//r/+f/3//f/9f/1//P/8//0//X/
8v/s/+3/9/8DAAUACQAaACoAMgBEAFwAeACaALYAxgDNAL8AlQBbADIAHQAKAP7/AgAB
AO3/3v/e/+H/5v/w//v///8CAAIA+//3//3//v/7//n/+P/2//T/9P/1//f/+P/3//b/
9v/5//b/8//w//H/8v/1//b/9//4//j/+P/4//b/9//3//j/9v/2//T/9P/4//j/+P/4
//j/9//3//b/9v/3//f/9//4//r//P/9//v/+v/5//j/+////wAA/f/6//z/+//8////
///+//7/AQADAAMAAwABAAEAAQAEAAQAAgAAAP7/AwAHAAoADgATABMAEAAQAA8ADAAL
AAkADQAPABEAFQAYABkAGQAZABcAFwAXABgAGQAZABkAFwAXABcAFgAUABYAGQAZABcA
FQAVABMAEQATABIADwAPAA8ADgAKAAkACQAKAAgACQAHAAYABgAGAAYABgAIAAYABAAD
AAIAAQD+//7//f/9/wAAAgACAAIA/v/+//7/AAACAP7//v///wAAAAD///z//f/8//r/
+f/4//j/9//3//r/+//8//3/+v/6//v//f/+//z//f8BAP7/+//6//r//P/8//v/+//8
//3//f/9//z//f8AAAIAAQD+//v/+v/+/wIABAAFAP3/+v/6//T/8//5//v//f////7/
/v////7//v/+//7//v/+///////6//z//f/9/////v/8//7/AAAAAAAAAAD9//z//P/+
/wMAAgAAAAMAAQD///7//P///wAAAwAEAAAA/P/6//n//f/8//z//f/8//v/+v/7//z/
/f/+/wEAAAD///3//P/+//7//v/8//r/+v/6//3/+//5//n/+v/7//z//f/9//z//P/7
//r//v/+//7//v/9//3//f/9//r/+v/5//v/+//7//r/+v/6//r/+//8//r/+//7//v/
+//9////AQD///z//P/5//v/+P/4//n/+f/5//r/+v/6//z//v/6//j/+P/4//j/+f/7
////AwADAAMAAQD//wEAAgAFAAkACAAJAAkACQAJAAoADAANAA8ADwAPAA8AEAARABEA
EQAOAAoACgANAAsACwAMAAwACwAKAAkABwAJAAsACwAJAAgABwAGAAUABwAFAAUAAgD+
//v/+P/0//X/9f/z//H/8v/z//T/8//x//X/8//z//P/8v/w/+7/8f/y//P/9P/z//P/
9f/1//X/7f/v//D/5//o//D/6//l/+v/9f///wwAGAAiACwAQABeAHwAmACkAKkArQCf
AHkATgApABAACAAIAAkA+//k/9j/3//i/+L/7//5//r//P/7//n/9//2//f/9//2//T/
8v/z//P/9P/0//L/8P/v//H/8f/v/+3/7//t/+//7//v/+7/7v/u/+7/7f/t/+z/7P/u
//D/8P/y//H/8P/v/+7/7//v//D/8P/z//X/9v/3//X/9P/z//H/8//0//X/9v/0//f/
9//z//X/+P/4//r/+f/5//j/+P/4//n/+P/3//n/+//9/wIAAgAAAP7//P/+//////8A
AAUABQACAAIABAAEAAYABwAJAAkACQALAAwADQANAA0ADwAPAA8AEAATABMAEwARAA8A
DwAOAAwAEAATABMAEQAQAA8ADAAJAAsACgAHAAcABgAGAAMAAwACAAIA/////wEAAAAA
AAAAAQACAAUABAABAP///f/7//r/+v/5//n/+P/6//r/+v/6//r/+v/8//7/+v/6//v/
+//6//j/9P/2//b/9f/1//f/+P/4//n/+f/5//n/+f/1//T/9P/1//T/8v/z//f/9f/z
//P/9P/0//T/8//z//b/9//3//f/8//z//X/9v/2//T/8v/y//P/9v/3//f/9v/2//n/
9v/z//f/9//3//X/9P/0//X/9P/0//T/9P/1//b/+P/5//j/+v/7//v/+//6//j/+v/7
//r/+f/4//X/9P/0//b/+f/4//b/+f/5//n/+v/6//f/9v/3//b/9v/2//j/+//7//j/
9v/1//X/9f/1//f/9f/1//X/9//3//f/9v/2//j/+P/4//b/9P/0//T/9//1//P/8//0
//X/9v/3//f/9v/2//X/9P/2//b/9v/2//P/8//z//P/8f/y//L/9f/z//P/8v/y//T/
9P/1//b/9P/r/+z/8P/y//T/9v/z//P/9f/3//z///8AAAEAAQAAAAEAAwAGAAcABwAH
AAUABgAIAAkACQAJAAkACQALAAsACgAJAAQAAAAAAAMABQAFAAYABgABAAAA///9////
AQABAP/////////////8//n/+P/0//P/8f/v/+z/8f/x/+//7f/r/+v/6//p/+n/7f/r
/+v/7P/s/+v/6v/q/+r/6v/q/+v/6//t/+3/5f/j/+v/6v/j/+D/4P/d/+H/7f/t/+3/
BAAgAC4AOgBWAH4AogC0AMYA1QDHAKUAewBOACUABAD0//b/+f/v/97/0v/R/9b/5P/t
/+3/7P/y//P/8//3//b/5//q/+r/6f/o/+b/5f/l/+T/5f/k/+T/5//n/+X/4//l/+P/
5f/l/+X/5P/k/+T/5P/k/+X/5f/m/+n/6v/p/+r/6//q/+n/6P/p/+n/6v/q/+z/7f/t
/+3/7f/u/+//7//s/+z/7P/s/+z/7//v/+v/6//u/+7/8P/x//H/8P/w//H/8//z//P/
8//z//P/9v/2//b/9v/2//b/9//3//j///////z//P/+//7/AAABAAQABQAGAAkACQAJ
AAgABwAJAAkACQAKAAsACwALAAkACQAJAAgABgAGAAkACQAHAAgACQAIAAcABQAEAAEA
AQACAAIA//////7//v/7//v/+//6//r/+v/3//b/9//0//T/9f/2//f/9v/2//X/9f/0
//b/9v/2//T/9P/0//b/9v/y//L/8//z//L/8P/s/+//8P/w//H/8P/w/+//7//v/+//
7//v//D/8P/x//P/7//s/+z/7//t/+v/6//s/+//8P/w//H/7//v/+7/7f/t/+3/7//w
//D/7v/s/+z/6//u/+//7//t/+7/8v/w/+v/7//v/+//7//u/+7/7//w//D/8P/w/+7/
7v/v/+//7v/w//H/8f/x//D/7v/w//L/8v/y//L/8f/w//D/8v/3//b/9P/3//T/8//z
//L/8v/y//T/9P/w/+7/7v/v//T/8v/x//H/8f/x//H/8//x//H/8f/z//X/9f/0//T/
9P/0//T/8v/w//D/8P/z//X/8//z//T/8v/y//L/8f/z//T/9P/0//X/9P/z//L/8f/x
//H/8f/r//D/+P/2//X/9P/z//L/7//v//H/8//2//n/+v/7////AAADAAcABgAHAAcA
BwAIAAoADQAPAA0ADQANAA0ADQANAAwACwAGAAIAAgAFAAUABQAGAAYAAgAAAP7/+//9
///////9//3//f/9//3//v/7//r/9v/z//H/7//s/+3/7f/r/+n/6f/p/+n/5//p/+3/
6//r/+z/7P/r/+r/6P/o/+j/6P/r/+v/7f/t/+3/5//l/+j/5//g/9j/1//f/+X/4f/r
/wAAFAAkADYAVgB8AJwAugDaAPEA7wDfAL0AigBPACIADgAKAAcA8f/W/8j/yf/S/+T/
9//7//b/+P/5//n/+f/0/+//7P/q/+f/5P/k/+X/5//o/+X/5P/k/+f/6f/n/+X/5//p
/+v/6//r/+f/5v/l/+T/5P/l/+X/5v/o/+j/5v/m/+n/6v/r/+z/6//r/+z/7P/q/+v/
6//r/+v/7P/t/+3/7f/u/+//8P/v//H/8P/r/+3/8P/w//L/9f/1//T/9P/z//X/9f/1
//f/9//3//r/+v/6//r/+v/8//3//f/+/wMAAwAAAAAABAAEAAYABwAIAAcABgAHAAkA
CwAMAA0ACgAJAAgACAANAA8AEQARAA8ADwAOAAwADgARABEADwARABEADwANAAsACgAH
AAcABgAGAAMAAwACAAIA/////wEAAAAAAAAA/f/8//3/+v/7//v/+//7//j/+P/3//f/
+v/8//z//P/6//r/+v/8//r/9v/2//f/9v/2//X/8v/y//L/8f/x//X/9v/2//f/9f/1
//X/9f/z//L/8v/z//L/8P/x//X/9f/z//P/9P/0//T/8//z//P/8//y//H/7//v//H/
8v/z//L/8f/y//H/9P/1//X/8v/y//X/8v/t//H/8f/x//L/8v/z//X/9f/0//P/8v/0
//T/9f/1//L/9P/1//X/9//2//T/9v/2//b/9v/2//f/9v/2//j/+f/2//L/8//1//X/
9v/2//j/+P/6//r/+P/2//b/9//4//b/9f/1//f/9//3//n/+P/5//r//f/6//n/9//2
//n/+v/7//r/9v/0//L/8//0//P/9P/2//f/+P/5//n/9//4//j/+P/3//b/9f/0//v/
+//3//f/+P/4//j/+P/4//f/9//5//v/AAADAAQABQAIAAgACgANAA0ADQAMAAsADAAO
ABEAEwATABMAEwATABIAEQAPAA0ACQAEAAMABQAGAAcACQAKAAcABgAFAAMAAgADAAIA
/////////////wEA//////z/9v/z//D/7P/v/+//7f/r/+v/6//r/+n/6//v/+3/7f/v
//D/8P/w/+//7v/t/+z/7f/t/+//7//x/+//7f/q/+f/5P/k/+P/3//j//P/BwAWACQA
NABIAGgAhgCgAMAA2ADXALkAiwBXACoADwAAAPj/8v/j/9X/yv/C/8v/4P/w//H/8//6
//b/7f/v//P/7v/r/+z/7P/r/+r/5//n/+j/6P/p/+j/6P/r/+v/6f/n/+n/6//t/+3/
7f/v//D/8f/y//D/7//t/+z/7P/s/+r/6v/t/+7/7//w/+7/7f/t/+z/7f/v//D/8f/z
//T/9f/1//b/9v/2//b/9P/1//P/7f/w//T/9f/4//z//f/9//7//P/7//j/9f/3//f/
9//6//z//P/8//z///8BAAIABAAJAAkABgAGAAcABgAHAAcACgALAAwADwASABMAEwAT
ABUAFQAVABYAFgAVABQAEQATABMAEgAQABQAFwAXABUAFQAVABMAEQAPAA4ACwALAAwA
DAAJAAkACAAIAAUABQAFAAQABAAEAAAAAAACAAAAAQABAAEAAQD8//z/+//7//z//v/+
//7//f/+////AgD///r/+f/5//r/+v/5//b/+v/8//3///////7//P/7//n/+f/5//n/
+f/6//z////7//j/+P/7//z/+//8//7//P/8//v/+//8//3//f/9//n/+f/7//z//f/8
//v//P/8//7//v/9//r/+v/9//r/+v///wAAAQAAAP7//f/9//7//v/+//7//P/8//3/
/f/7//7/AAABAAAA/v/7//z///8AAAEAAgD+//z/+//8//7//P/5//v//f///wIABAAD
AAIAAwACAAIAAAAAAAEAAwAAAP7//f////////8BAAIAAwAEAAcAAwABAP7//P/+//7/
/v/8//3//v///wMAAQD/////AAACAAIAAgABAP///v/8//r/AAACAAQABgADAAEA///9
//3//v/+/wEAAQABAAAAAAACAP7/AAAAAAAAAAAAAAEABAAHAAcACQAJAAkADAAMAA4A
EQAQABEAEQARABAAEAARABEAEQARABEAEQAUABUAFQAVABIADgAOABEAEgATABUAFgAQ
AA4ADAAJAAsADQANAAsADAANAA4ADwAMAAkACAAEAAAA/f/6//b/+f/5//f/9f/3//f/
9//1//f/+//5//n/+v/6//n/+P/4//j/+P/4//n/+f/7//v/+//3//H/6P/r/+z/7P/z
//X/8////wkAEgAmADwASgBeAHoAlACqALYAuwCrAIUAWQA4AB0ACgAIAAwABQD3/+r/
3v/d/+L/7v/7////AAD+//3/AQABAPb/8//0//T/8//y//P/8//0//T/8f/w//D/8//0
//P/8v/1//P/9f/1//X/9P/0//T/9P/y//P/8//0//b/9v/0//T/9v/2//b/9v/3//f/
+P/4//b/9//3//f/+f/6//v/+//3//b/9f/0//f//f8AAP///f/+//z//P///////v/+
//3/////////////////AgAFAAYABwAIAAYABQADAAIACAAJAAcACAALAAwADwARABAA
DwAOAA8AEQATABQAFQATABMAEwAUABkAGQAZABcAFQAVABQAEgAWABkAGQAXABYAFQAS
AA8AEQAQAA0ADQAMAAwACQAJAAoACgAHAAcABwAGAAYABgAGAAYACAAGAAUABQAFAAUA
///+//z/+//+/wAAAAAAAAAAAAAAAAIAAAD8//z//f///wAAAAD+/////v/8//v//f/+
//7////9//3//f/9//3//v8AAAMA/v/6//n/+//9//v/+//8//7//v/9//3//v//////
///+////AgAEAAMAAAD9//z//f8AAAEAAQD+//7/AQD+//3/AQABAAEAAQAAAAAAAQAB
AAAA///+/wAAAAABAAEAAAACAAMAAwABAAAA/v8AAAIAAgACAAIAAgACAAMABgAHAAQA
AAABAAEAAQACAAIAAAAAAAIAAgACAAIABAAHAAgABAABAP///f/9//3///8AAAEAAgAF
AAQAAwABAAAAAgACAAIAAAAAAAAAAAADAAAA/f/8//z///8AAAEAAQADAP7//v8AAAAA
AAAAAAAA/////wEAAwAIAAsADAANAA8AEAATABcAFwAXABYAFQATABQAFgAXABcAFwAX
ABcAFwAXABYAFQATABAAEQAVABMAEQAQAA4ADAAMAAwACwANAA8ADwANAAsACwALAAsA
CQAFAAMA/v/9//3//f/8//z/+//4//X/9//3//f/9f/z//f/9f/1//T/9P/z//L/9P/0
//T/9P/z//P/9f/1//H/8f/x/+7/7//u/+z/6f/r/+v/7//3/wYAHgAwAD4AVABwAJQA
tgDMANUA1QC/AJsAbAA7ABQABgAGAAUA+f/m/9r/1//e/+r/8//5//z/AgAHAAEA+f/6
//v/+P/2//P/8P/t/+3/7v/u/+//8P/y//f/9f/x/+3/7f/v//H/8f/x//D/8P/w//D/
8v/z//P/9P/0//T/8v/y//P/8v/x//D/8v/z//X/9v/z//P/8v/x//P/9v/5//v/+f/4
//f/9v/3//v//P/5//b/+P/3//j/+v/7//v//P///wEAAQABAAAA///+/wAABAAEAAQA
BAAGAAcABwAIAAwACwAHAAYACQAKAA0ADwAQAA8ADgAPABAAEQARABEAEwATABMAFAAX
ABcAFwAVABYAFwAXABYAFgAXABUAEQATABMAEQAPABEAEAANAA0ADgAOAAsACwAIAAYA
AQAJAA==
         </WaveFormData>
      </LeadData>
      <LeadData>
         <LeadByteCountTotal>10000</LeadByteCountTotal>
         <LeadTimeOffset>0</LeadTimeOffset>
         <LeadSampleCountTotal>5000</LeadSampleCountTotal>
         <LeadAmplitudeUnitsPerBit>4.88</LeadAmplitudeUnitsPerBit>
         <LeadAmplitudeUnits>��V</LeadAmplitudeUnits>
         <LeadHighLimit>2147483647</LeadHighLimit>
         <LeadLowLimit>268435456</LeadLowLimit>
         <LeadID>V1</LeadID>
         <LeadOffsetFirstSample>0</LeadOffsetFirstSample>
         <FirstSampleBaseline>0</FirstSampleBaseline>
         <LeadSampleSize>2</LeadSampleSize>
         <LeadOff>FALSE</LeadOff>
         <BaselineSway>FALSE</BaselineSway>
         <ExcessiveACNoise>FALSE</ExcessiveACNoise>
         <MuscleNoise>TRUE</MuscleNoise>
         <LeadDataCRC32>576487379</LeadDataCRC32>
         <WaveFormData>
EwATABUAFgAZABoAHAAaABgAGAAYABgAGAAaABoAGQAaABwAHQAeAB8AHwAfAB8AHQAd
AB8AHwAcABoAHgAgACEAJQAtADMAOAA8AEEAPQA3AC4AJgAVAPv/3//H/6//l/+I/4D/
gf+R/7D/yf/Y/+D/4v/e/+P/7f/1//z/+//9/wkAGwAmACgAJwAqACsAJQAlACgAKwAt
AC4ALAAuAC4ALgArACsAKwAsACwAKgAqACsAKwAqACgAJwAqACoAKQApACsALAAsACsA
LQAuAC4ALgAuAC0ALAArAC0ALQAtAC0ALgAvADAAMQAvAC8ALwAvADAAMQAyADMAMgAx
ADEAMAAxADEAMQAxADMAMwA1ADUAMgAyADMANQAyADEAMAAwADIAMwAyADMAMwAzADMA
MwAyADEAMAAvAC8ALgAsACwALgAsACwALgAsACoAKgAqACgAJwAmACMAIwAiACEAHwAh
ACAAIAAfABwAHAAbABkAGQAZABgAFwAYABgAGQAZABoAGgAaABoAGAAYABgAGQAYABkA
GQAYABoAGwAbABoAGAAaABoAGgAZABkAGAAYABkAGwAcAB0AHAAcABwAHQAdABsAHQAd
ABwAGwAaABkAGgAbABwAHQAfAB8AIAAhACAAHwAdABwAHQAdAB0AHQAdAB0AHQAeACEA
IQAgACAAHwAeAB4AHQAdAB0AHQAdAB4AHgAeAB4AIAAgAB8AHwAeAB4AHQAcAB0AHgAg
ACEAHwAdAB0AHgAfACAAIAAfAB8AHwAdAB8AHgAdABwAGwAbABwAHQAdABsAGgAaABsA
HQAfAB0AHAAaABsAGwAbABwAHAAaABoAGQAZABkAGQAbABsAGwAbABkAGgAaABkAFwAX
ABcAFgAXABkAGgAaABkAGQAZABkAGAAYABsAHQAaABgAFwAWABYAFgAWABYAFwAXABgA
GQAYABgAFwAWABYAFgAXABgAGAAWABQAFgAVABUAFgAWABYAFgAWABUAFQAXABQAEgAS
ABMAEwASABMAFAAVABUAGQAWABQAFAAUABQAFQAVABYAFgAXABYAFQATABMAFAAUABYA
GAAYABkAGQATABIAEgASABMAEQAQAA0ABwADAAEA/v//////AAAAAPz//P/8//v/+//8
//z//f/+/wEAAwAFAAcACAAJAAoACgAIAAgACgALAAsADQAOAA0ADgAQAA4ADgAOAA4A
DgAMAA4ADgANAA0ADgAOAA4ADwAPAA8ADwARABEAEwATABAAEgAUABYAFQAZABsAIQAo
ACoAKQArAC0AJAAWAAsA9//Z/7v/of+J/3b/eP+L/6X/vv/V/+L/6P/o//L/AwAPABEA
CgABAP///f/7/wAADgAVABQAEwAVAA8ADwARABIAEgAUABYAFgAWABMAEwATABQAFgAU
ABQAFQAYABgAFwAXABYAFgAVABUAEwAUABQAEwAUABYAFwAYABkAGQAZABkAGAAXABYA
FQAXABcAFwAXABUAFQAVABUAFQAVABUAFQAVABUAFgAWABcAFwAXABcAFAATABQAEwAS
ABIAEwAVABEAEQARABIAEwATABEAEQAPAA8ADwAPAA0ADQANAA0ADQAMAAoACgAMAAoA
CgAMAAsACAAHAAYABQAFAAUAAwACAAIAAgABAP///v/+//3/+//8//z/+//8//3//f/9
//3//v8AAAEAAgACAAIAAgACAAIAAgADAAQABQAFAAQABAAFAAUABAAEAAYABgAGAAUA
BQAEAAQABwAJAAoACwAIAAgACAAJAAcABQAHAAcABQAFAAUABQAHAAcABwAHAAcABwAI
AAkACQAJAAgACAAJAAkACQAJAAkACQAJAAoACQAJAAgACAAKAAoACwALAAkACQAJAAkA
DAAMAAwADAALAAoACAAHAAkACgAKAAoACAAIAAkACQAFAAMAAwAEAAcACAAIAAcABQAF
AAMABQAHAAcABwAHAAQABAAEAAMABAAEAAUABwAGAAcABAACAAQABQAFAAUABgAGAAQA
BAADAAMAAwADAAMAAwADAAMAAwAEAAQAAwADAAMAAwACAAIAAwADAAIAAQABAAEAAQAA
AAAAAwAFAAEAAAAAAAAAAgACAAIAAgAAAP//////////AAAAAAAAAQACAAQABgAEAAIA
AAACAAEAAQACAAIAAAAAAAAA//8BAAMAAAD+//7///////7/AAAAAAAA/////wEAAAD+
////AAABAAIA/////wAAAAACAAIAAgABAP//AAAAAAIABAAEAAUABQABAAAAAAAAAP//
/f/8//n/9f/x/+//7P/r/+v/7P/s/+r/6v/q/+n/6//s/+z/7f/t/+//8P/x//T/9v/4
//r/+v/4//j/+v/7//v//f/+//7//v////z//f/+////AAD+/wAAAAD//wEAAgACAAIA
AwADAAMAAwABAAEAAwADAAgABAACAAQACQANABMAFwAYAB4AIwAhABkAFAAKAPf/3//H
/6f/h/9z/2z/bv+B/5n/tP/J/9T/3P/i//D/AQAFAP//+v/1//H/8f/z//j//v8FAAoA
CQAHAAcABwAJAAoACgAKAAwADAAMAAkACQAJAAoACwAKAAsADQAOAA4ADQANAAwADAAL
AAsACwAMAAwACwALAAwADAAMAA0ADQANAA0ADQANAA0ADQANAA0ADQANAA0ADQANAA0A
CwALAAsACwANAA0ADgAOAAsACwALAAsADQANAA8ADwALAAoACgALAAsACwALAAwADQAN
AAsACwAJAAkACQAJAAkACQAJAAkACAAIAAcACAAIAAYABgAIAAYABAAEAAQAAwADAAMA
AQABAAAA///9/////v/+//3/+//8//z/+//7//v/+v/5//r/+v/7//v//v/+//7//v/+
//7//v////7///////7//P/9//3//P/+/wAAAAAAAAEAAQAAAAAA/v////////8AAAAA
AAABAAEA//8BAAEAAQABAAEAAQABAAEAAQABAP////8AAAEAAgADAAMABAADAAMAAwAD
AAUABQAFAAYABQAFAAQABAAEAAQABQAFAAcABwAHAAcABgAGAAYABgAGAAYABQAFAAUA
BgAGAAYABgAGAAcABwAFAAMAAwAEAAcACAAIAAcABwAHAAUABwAHAAcABwAHAAQABAAE
AAMAAwACAAIAAwAFAAcABQAEAAIAAwADAAMABAAEAAIAAgADAAMAAwADAAMAAwADAAMA
AwAEAAQAAwABAAEAAQAAAAIAAwADAAIAAQABAAEAAQACAAIABQAHAAMAAgACAAIAAgAC
AAIAAgACAAEAAQABAAEAAAAAAAIAAgAEAAQABAAEAAEAAQACAAIABAAEAAQAAwADAAQA
BAAGAAYABgAHAAcABQAEAAQABAABAP3/+v/1//T/8f/w/+7/7P/r/+v/6v/p/+r/6//r
/+v/7P/s/+3/7P/v//H/8//3//j/+f/6//n/9v/1//b/+f/5//v//P/7//z//v/8//7/
/v/+//7//v8AAAAA/////wAAAAAAAP//////////AQABAAMAAwACAAAAAgAEAAMABwAN
ABMAHAAeABsAGwAZABIACAD1/9f/vf+j/4X/b/9k/1z/Yf91/5L/rf++/8b/xP/A/8P/
0f/Z/9r/2//b/+X/8/8AAAQABQAGAAkACQAJAAcACQAKAAoACgAMAAwADAAJAAkACQAK
AAwACgAKAAsACgAKAAkACQAMAAwACwALAAsADAAMAAsACQAKAAoACgALAAsACwALAA0A
DQANAA0ADQANAA0ADQANAA0ADQANAA8ADwAPAA8ADwAPABAAEAANAA0ADQANAA8ADwAR
ABEADgAOAA8AEQARABEAEQASABMAEwARABEAEwATABMAEwATABMAEwATABMAEgAQABAA
EgAQABAAEgARAA4ADQAMAAkACQAJAAcABgAGAAYABQAFAAQABAADAAIAAgABAP//////
//7//f/6//r/+//7//z//P/8//z//P/8//z//f/9//3//P/6//z//f/9//z/+v/8//z/
/P/9//3//P/8//r/+//7//v/+v/6//r/+//9//v//f/9//v/+//7//v//f/9//3//f/7
//v//P/9//3//f/8//z//v///wAAAQAAAP///v/+/wEAAQAAAAAAAgACAAMAAwABAAEA
AQABAAIAAgACAAIABAAEAAMAAwADAAQABAAEAAQABAAFAAUAAwABAAEAAgAFAAYABgAF
AAcABwAFAAcABgAFAAQAAwADAAQABQAFAAQAAgABAAEAAgAFAAQABAACAAMAAwADAAQA
BAACAAIAAQABAAEAAQD/////////////AAAAAP//AQABAAEAAAAAAAEAAQAAAP//////
////AAAAAAMABQACAAAA///+/wAAAAAAAAAA/v///wAAAgACAAIAAgD/////AAAAAAQA
BAAEAAMAAwAEAAQABgAEAAQABQAFAAMAAgACAAIA///7//j/8//z//H/8f/w/+//7//w
//D/7v/u/+7/7f/r/+z/7P/t/+7/8f/z//X/9f/2//f/+P/5//j/+f/8//v/+//9//7/
/v/+/////P/8//z//P/8//3/AAABAAEAAQACAAIAAgABAAEAAQABAAEAAQADAAMAAAAC
AAQABAAHAAsAEQAVABgAHAAfAB8AGwASAAQA9f/h/8X/pf+P/3v/av9i/2P/c/+U/63/
tP++/8b/wv/D/8//3//i/93/3f/p//v/CgAMAAcACAAJAAUACwAMAA8AEQASABIAFAAU
ABQAEQARABEAEgAQAA4ADgAPAA4ADgANAA0AEAAQAA8ADwARABIAEgARABEAEgASABIA
FQAVABUAFQAVABUAFQAVABMAEwATABMAFQAVABUAFQAVABUAFQAVABMAEwAUABQAEwAT
ABMAEwAUABUAGAAZABoAGgAbAB0AGgAZABgAGAAaABsAGgAbAB0AHQAdAB0AHQAdAB0A
HQAcABwAGwAcABoAGAAYABoAGAAWABYAFgAXABcAFwAVABUAFAATABEAEQAQABAADwAM
AAwACwAJAAsACwAKAAkACgAKAAsACwAKAAoACgAKAAoACgAKAAsACQAJAAgABgAHAAkA
CgAKAAgACgAKAAoACQAJAAgACAAKAAsACwALAAgACAAIAAkACQAHAAkACQALAAsACwAL
AAkACQAJAAkACQAJAAoACwAMAA0ADQAOAA8ADwAPAA8ADwAPAA8AEAAQAA8ADQAMAA0A
DgAQABEADwAPAA8ADwASABIAEgASABIAEgARABEAEwAUABQAFAASABIAEwATABMAEQAR
ABIAEwAUABQAEwATABMAEQATABMAEwATABMAFAAUABQAEwARABAAEAARABEAEwARABAA
EAARABEAEQASABIAEAAQABEAEQARABEAEAAPAA4ADQAPABAAEAAPAA8ADwAPAA4AEAAR
ABEAEAARABEAEQARAA0ADAAOAA8ADgAOAA8AEAAOAA4ADgAOABAADwAPAA8AEQASABIA
EgARABAAEAAQABAADgAMAA4AEQARABQAFAASABAADgAMAAsACwAMAAwAEAAQABAADwAR
ABIAEgAUABIAEgATABMADwAOAA4ADgAOAAsACQAFAAAA/f/8//r/+f/5//r/+v/4//j/
+P/3//f/+P/4//n/+f/7//z//f8CAAQABgAIAAYABAAEAAYABQAFAAcACAALAAwADgAM
AAwADAAMAAwACgAMAAwACwANAA4ADgAOAA0ADQANAA0ADwAPABEAEQAUABAADgASABUA
FwAbACMAKAAqACsAKQAnACIAFAABAOX/yf+x/5X/gf92/3j/h/+h/8D/1//g/+L/5v/s
//n/AwD///b/9f/1//n/AQAKABIAFQAUABcAFwATABUAFwAYABgAGAAaABoAGgAYABcA
FgAWABgAFgAWABcAGgAaABkAGQAYABgAFwAXABcAGAAYABcAFQAWABYAFgAZABkAGQAZ
ABcAFwAXABcAGQAZABkAGQAXABcAFwAXABUAFQAVABUAFwAXABgAGAAZABkAGQAZABYA
FQAWABUAFAAUABUAFwAUABMAEgASABYAFwAWABcAFwAXABcAFwAWABUAFAATABEAEAAO
AA4ADAAKAAoADAAOAAwADAAMAAoACQAIAAUABgAGAAYABQADAAIAAgABAAMABAAEAAMA
AgABAP///f/9//7/AAABAAMABAAFAAYABAAEAAQABQAEAAUABQAEAAYABwAHAAYABgAI
AAgACAAJAAkACAAIAAoACwALAAsACAAIAAgACQAHAAUABwAHAAkACQAJAAkACQAJAAkA
CQAJAAkACgALAAoACQAHAAYACQAJAAkACQALAAsACwAMAAsACwAKAAoACAAIAAkACQAJ
AAkACQAJAAoACgAKAAoADAAMAAsACwAJAAoACgAKAAsADAAOAA8ADAAJAAgACAAHAAgA
CAAHAAkACQAHAAkACQAJAAkACQAGAAYABgAFAAYABgAHAAkABgAHAAQAAgAEAAUABQAF
AAQABAACAAIAAgADAAQABQADAAMAAwADAAUABgAGAAUAAwADAAMAAgAEAAUABQAEAAEA
AQABAAEAAAAAAAMABQADAAIAAgACAAIAAgACAAIAAgABAAEAAQABAAIAAgACAAQABAAF
AAYABQACAP//AAD/////AAAAAAAAAAAAAP//AAADAAEAAAAAAAEAAQAAAAIAAgACAAEA
//////7//f/9//7//P///wEAAgABAAIAAgAAAAAA/////wAA/v8AAAIAAgACAAIA////
/wAAAAAEAAQABAADAAIAAgABAAIABAAEAAUABQABAAAAAAAAAP///f/8//n/8//v/+3/
6v/r/+v/7P/s/+z/7P/s/+v/6f/q/+r/6//q/+3/7//x//X/9v/3//j/+f/4//n//P/6
//n/+v/6//v//P/+//z//f/+////AAD+/wAAAAD/////AAAAAAAAAwADAAMAAwABAAEA
AwADAAQAAgAAAAQABwALABEAFQAYABwAHwAhABsAFgAOAAMA7//Z/73/n/+F/3b/bv95
/5H/rP+9/87/3P/k/+r/9/8FAAsACgABAPn/8//v//D/9v8DAAgABQAFAAcABQAHAAgA
CAAGAAgACAAIAAgACQAKAAwADAAKAAoACwAKAAoACQAJAAoACgAJAAkACQAKAAoACQAJ
AAoACgAKAAsACwALAAsACwALAAsACwALAAsACwALAAsACwALAAsADQANAA0ADQAMAAsA
CwAKAAkACQAJAAkACQAJAAsACwAKAAoACwANAAoACQAIAAgACQAJAAcABwAHAAcABwAH
AAUABQAFAAUAAwACAAAAAAAAAP7//v8AAAIAAAAAAAAA/P/7//r/9//4//j/+P/3//f/
9v/2//X/8//0//T/8//1//X/9P/z//P/9P/2//f/9v/2//b/9v/3//j/+f/7//r/+//7
//r//P/9//3//P/+/wAAAAAAAAEAAQAAAAAA/v////////8AAAAAAAABAAEA//8BAAEA
AQABAAEAAQABAAEAAQABAAMAAwAEAAUABQAFAAQABAADAAMAAwADAAUABQAFAAYABQAF
AAQABAAEAAQABQAFAAUABQAFAAUABAAEAAQABAAGAAYABQAFAAUABgAGAAYABAAEAAUA
BQAFAAMAAwAEAAMABAAEAAMAAwADAAEAAwADAAMAAwADAAQABAAEAAMAAQAAAAAAAQAB
AAMAAQAAAP7/////////AgACAAAAAAD/////////////////////AQACAAIAAQD/////
///+//7///////7////////////+//7/AQADAP///v/+//7/AAAAAAAAAAD+//3//f/9
////AAAAAAAA/v/+////AAAAAP7//P/+//3//f/+//7//v/+//7//f/9/////P/6//z/
/f/9//z//v/6//r/+//8//3//v/9//3//v/+/wAAAAAAAP//AQACAAIABAACAAIAAwAD
AP///v/+//7//P/5//f/8//w/+3/7P/q/+n/6f/q/+r/6v/q/+r/6f/p/+r/6v/r/+r/
7f/v//H/8//0//X/9v/4//b/9v/4//j/9//4//j/+v/8/////v/8//z//P/8//7/AAAA
AP////8AAAAAAAABAAEAAQABAP////8BAAEAAgAEAAYABgAJAA0AFQAZAB4AJAAjABsA
FQAQAAYA7//T/7v/of+F/3H/Zv9k/3P/jf+s/8P/zv/U/9j/3v/p/+//7//u/+v/5//n
/+///v8KAA8ADgANAA0ACwALAA0ADgAOAA4AEAAQABAADwAPAA8AEAAQAA4ADgAPABAA
EAAPAA8AEgASABEAEQAPABAAEAAPABEAEgASABIAEQARABEAEQARABEAEQARABMAEwAT
ABMAEQARABEAEQASABMAFAAVABQAEwATABIAEwATABMAEwATABMAFQAVABIAEgATABUA
EwATABMAFAAXABcAFQAVABMAEwATABMAEwATABMAEwATABIAEAAQABIAEAAQABIAEQAO
AA0ADAANAA0ADQALAAkACAAHAAUABQAEAAQAAwABAAIAAgABAAMAAwACAAEAAAAAAAEA
AQAAAAAAAAAAAAAAAAAAAAEAAgADAAMAAgAAAAEAAQAAAAIABAAEAAQABAADAAEAAAAA
AAEAAQABAAIAAgACAAMAAwABAAMAAwABAAEAAQABAP//////////AQABAAIAAwABAAEA
AAAAAAMAAwADAAMAAQABAAEAAgAFAAUABAAEAAQABAAFAAUABQAFAAUABQAGAAYABgAG
AAUABAACAAEABAAGAAcACAAHAAYABgAFAAUAAwADAAQABAAEAAMAAQADAAMAAQADAAUA
BQAFAAUAAgACAAIAAQABAAAAAAABAAEAAwABAAAAAAABAAEAAQACAAIAAAAAAP//////
///////////////9//7//v/9//3//f/9//z//P/9//3//P/7//v/+//7//z//P///wEA
/f/8//z//P/6//r/+v/6//z/+//7//v//f/+//7//v/9//z//P/8//z/+v/4//r/+//7
//z//P/6//j/+v/6//j/+P/4//j/+P/5//v//P/8//z//P/7//v//P/8//7//v/+////
///9//z//P/8//n/9f/y/+3/7f/r/+v/6v/o/+f/5//m/+b/5v/m/+X/5P/k/+P/4//m
/+n/6//t/+3/7v/v//D/8v/w//D/8v/y//H/8v/y//H/8v/0//L/9P/0//T/9P/2//j/
+P/3//X/9v/2//b/9//3//f/9//3//f/+f/5//j/9v/2//r///8DAAUACwASABYAFwAb
ABkACgD8/+3/1/+7/6P/h/9t/1z/VP9V/2n/iP+d/6z/uP+4/7b/t//D/9H/1v/V/9f/
4f/t//j//P/9//7/AQAHAAcABgAHAAcABgAEAAYABgAGAAcABwAHAAgACAAGAAYABwAI
AAgABwAHAAYABgAFAAUABwAIAAgABwAHAAgACAAIAAcABwAHAAcACQAJAAkACQAJAAkA
CQAJAAkACQAJAAkACwALAAsACwAKAAkACQAIAAoACwAMAA0ACwALAA0ADQAMAAwADQAP
AA8ADwAPABAAEQARAA8ADwAPAA8ADwAPABEAEQARABEAEQAQAA4ADgAOAAwADAAOAA4A
DAAMAAwACgAJAAgABQAGAAYABgAFAAMAAgACAAEAAwAEAAQAAwACAAEA///9//z//P/9
//3//P/8//z//P/8//z//P/9//7///////7/+//7//r/+P/6//z//P/8//v/+//6//r/
/P/9//3//f/8//z//P/9//v/+f/7//v//f/9//3//f/9//3//f/9//3//f/+////////
//7//v///////////wAAAQACAAQABAADAAEAAAAAAAAAAQABAAEAAQABAAEABAAEAAQA
BAAEAAQAAwADAAMABAAEAAQABgAGAAcABwAFAAMAAwAEAAcACAAIAAcABQAFAAMABQAH
AAcABwAHAAYABgAGAAUABQAEAAQABQAFAAcABQAEAAQABQAFAAUABAAEAAIAAgABAAEA
AQABAAMAAwADAAMAAQACAAIAAQADAAMAAwACAAIAAwADAAIAAwADAAMAAwABAAAAAgAD
AAIAAgADAAQAAwACAAEAAAACAAEAAQABAP//AAAAAAAA/v/+////AAACAAAA/v8AAP3/
AQACAAIAAgABAAAA///+//3//f/+//7/AgACAAIAAQABAAIAAgAEAAYABgAHAAcAAgAA
AP///v/7//f/9P/v/+7/7f/u/+7/7f/t/+7/7v/r/+r/6f/n/+n/6v/q/+v/7P/v//H/
8//z//T/9f/2//j/9v/2//j/+f/5//v//P///wAAAgAAAP7//v/+//7//v8AAAAA////
/wAAAAAAAAEAAQABAAEAAQABAAMAAwACAAIAAgAGAAsADwAXAB0AIAAgAB8AHwAbABAA
AADr/8//sf+V/4H/cf9q/2z/f/+h/7z/y//S/9T/1v/Y/93/4//j/+L/4//r//f/BQAO
ABIADwAMAA0ADwARABAAEQARABAAEgAUABQAFAAVABUAFQAWABQAEgASABMAEgASABEA
EQAVABYAFgAXABYAFgAVABMAEwAUABQAFAATABMAEwATABUAFQAVABUAEwATABMAEwAT
ABMAEwATABUAFQAVABUAFwAXABgAGAAUABMAEgARABEAEQATABMAEgASABMAFQATABMA
EwAUABMAEwARABEAEQARABEAEQARABEAEQARAA0ADAAKAAoADAAKAAoADAAMAAoACgAK
AAkACQAJAAcABQAEAAMAAQABAAAAAAD/////AAAAAP////////7//f/+//7/////////
/v/9//z///8AAAEAAwACAAMAAwACAAIAAwADAAIAAgAEAAQABAADAAMAAgACAAQABQAF
AAUAAgACAAIAAwADAAEAAwADAAQABQAGAAcABQAFAAUABQAFAAUABgAHAAUABQAEAAQA
BQAFAAUABQAHAAcABwAIAAcABwAGAAYABgAGAAcABwAFAAUABQAFAAgACAAIAAgACQAK
AAoACwAIAAgABwAGAAgACAAJAAkACAAHAAgACgAKAAoACQAHAAcABwAFAAcACQAJAAkA
CQAGAAYABgAFAAUABAAEAAUAAwAFAAMAAgACAAMAAwADAAYABgAEAAQAAQABAAEAAQAD
AAMAAwADAAMABAAEAAMABQAFAAUABAACAAMAAwACAAEAAQABAAEAAAAAAAMABQADAAIA
AgACAAIAAgACAAIAAgABAAEAAQABAAIAAgACAAAAAAABAAIAAgAAAP7/AAADAAMABAAE
AAIAAgACAAEAAgAFAAMAAgAAAAIAAAAAAAAAAAABAAEAAgACAAIAAgACAAEAAgAEAAUA
CAAGAAYABwAHAAEAAAAAAAAA/v/7//n/9f/y/+//7v/s/+3/7f/u/+7/7P/s/+z/6//p
/+r/6v/r/+7/8f/z//X/+f/6//v//P/6//j/+P/6//v/+//9//7///8AAAIAAAAAAAAA
AAAAAAIABAAEAAMAAQACAAIAAgADAAMAAwADAAUABQAHAAcABgAGAAYABgAJAA8AFwAd
AB4AHgAfACEAHQAWAAwA+//f/7//p/+T/3n/av9w/4v/pf+6/83/3v/m/+b/9P8JAAsA
BQAAAPf/9f/3//f/+P8CAAkACAAHAAcABwAJAAsADAAMAAoADAAMAAwADQANAA0ADgAM
AAoACgALAAoACgAJAAkACwAMAAwADQANAA4ADgANAAwADAALAAoADQANAA0ADQALAAsA
CwALAAwADQAOAA8ADQANAA0ADQALAAsACwALAAsACwAMAAwACwALAAsACwAJAAkACwAL
AAoACgALAA0ACQAJAAkACgALAAsACQAJAAcABwAHAAcABwAHAAcABwADAAIAAAAAAAAA
/v/+/wAAAgAAAAAAAAD////////9//n/+P/3//X/9//2//b/9f/1//b/9v/1//f/9//2
//X/9f/2//j/+f/6//r/+v/6//v//P/9/////v///////v8AAAEAAQAAAAAAAgACAAIA
AwADAAIAAgACAAMAAwADAAIAAgACAAMAAwABAAMAAwADAAMAAwADAAMAAwADAAMAAwAD
AAQABQAFAAUABAAEAAUABQAFAAUAAwADAAMABAAFAAUABAAEAAYABgAHAAcACQAJAAkA
CQAIAAgACAAIAAYABgAFAAUABwAIAAgACAAGAAYABwAHAAcABQAFAAYABQAGAAYABQAF
AAUAAwAFAAUABQAFAAUABAAEAAQAAwAFAAQABAAFAAMABQADAAIABAAFAAUABQAGAAYA
BAAEAAEAAQABAAEAAgADAAQABQADAAQABAADAAUABQAFAAQAAgADAAMAAgADAAMAAwAD
AAAAAAADAAUAAwACAAIAAgAEAAQABAAEAAQAAwADAAMAAQACAAIAAgAEAAAAAwAGAAUA
BAADAAIAAgADAAUABgAGAAYABgAFAAUABgAGAAgABgAGAAcABwAFAAQABAAEAAIA///9
//n/9f/x/+//7P/s/+3/7//w/+z/7P/s/+v/6//s/+z/7f/v//P/9v/5//r/+v/6//r/
/P/6//r//P/9//3///8AAAEAAgAEAAIAAAAAAAAAAAACAAQABAADAAEAAgACAAIABQAF
AAUABQAFAAUABwAHAAYACAAIAAYACQANABUAHQAiACIAIwAlACEAGAAQAP3/4//J/7P/
mf+B/3D/av9x/4f/pv+//9D/2v/g/+L/7f/3//f/8v/v//H/9f/z//r/CAARABAADwAR
ABEADwARABIAEgASABQAFAAUABUAFQAVABYAFQASABEAEQATABQAFAAVABQAFAATABMA
FQAWABYAFQAXABgAGAAYABgAFwAWABUAFQAVABUAFQAVABUAFQAVABcAFwAXABcAFwAX
ABcAFwAVABUAFgAWABcAFwAXABcAGQAZABsAGwAYABgAGQAbABgAFwAWABYAGAAZABgA
GQAbABsAGwAbABoAGQAYABcAGAAYABcAGAAaABgAGAAaABkAFgAVABQAEgARABAADQAM
AAwADAALAA0ADAAMAAsACgAKAAkABwAFAAUABAADAAUABgAIAAkACQAIAAcABgAKAAYA
BgALAA==
         </WaveFormData>
      </LeadData>
      <LeadData>
         <LeadByteCountTotal>10000</LeadByteCountTotal>
         <LeadTimeOffset>0</LeadTimeOffset>
         <LeadSampleCountTotal>5000</LeadSampleCountTotal>
         <LeadAmplitudeUnitsPerBit>4.88</LeadAmplitudeUnitsPerBit>
         <LeadAmplitudeUnits>��V</LeadAmplitudeUnits>
         <LeadHighLimit>2147483647</LeadHighLimit>
         <LeadLowLimit>268435456</LeadLowLimit>
         <LeadID>V2</LeadID>
         <LeadOffsetFirstSample>0</LeadOffsetFirstSample>
         <FirstSampleBaseline>0</FirstSampleBaseline>
         <LeadSampleSize>2</LeadSampleSize>
         <LeadOff>FALSE</LeadOff>
         <BaselineSway>FALSE</BaselineSway>
         <ExcessiveACNoise>FALSE</ExcessiveACNoise>
         <MuscleNoise>TRUE</MuscleNoise>
         <LeadDataCRC32>1937306433</LeadDataCRC32>
         <WaveFormData>
6//r/+z/7v/v//H/8f/w/+3/7f/t/+3/7P/u/+7/7v/w//H/8f/y//H/8f/w//D/8P/y
//L/8v/w/+7/8v/2//b/+f///wIABgAIAAgAAwD5//D/5v/h/9v/1//O/8D/r/+e/5L/
iv+F/4H/cP9i/2D/WP9T/2T/f/+a/7L/w//R/+f/+/8KAA8AEwAWABYADAAJAAsADQAQ
ABIAEwAVABUAFAASABIAEgATABUAFQATABMAEgASABMAFAAWABUAFQAWABYAGAAYABcA
FwAZABoAGgAaABkAGQAZABkAGgAaABoAHQAdAB0AIAAgACAAIAAfACAAIwAlACYAJAAl
ACYAJgAoACoAKwAsAC8AMQAyADQANAA0ADgAOAA4ADkAOQA6AEAAQwBDAEMASABIAEgA
TABOAE4ATQBNAE4AUABQAFEAUwBVAFYAWABWAFUAVQBUAFQAUwBTAFMAUQBQAEwATABK
AEkASABGAEMAQgBBAD0AOQA3ADUAMQAsACgAJwAlACEAHgAcABkAGAAVAA8ADgANAAoA
BwAFAAEAAQAAAP3//f/9//z//P/5//j/9//3//j/+f/6//v/+f/5//n/+f/4//j/+v/6
//n/+P/3//b/9//4//f/+v/8//z//P/8//z/+//6//r/+v/5//n/+v/6//r/+v/6//r/
+//7//v/+//7//v/+//5//r/+v/6//v//P/8//z//v/+//3//f/8//z//P/8//3//f/9
//3//v/9//3//v8AAAAA//////3//f/9//3/+//7//v/+//8//z//P/8//z//P/6//r/
+//7//v/+v/5//n/+f/5//r/+v/4//j/+P/2//j/+P/3//f/9//3//n/+f/5//j/9v/2
//T/9P/3//j/+P/2//b/9v/2//f/9//2//b/9//1//T/9P/y//T/9P/0//X/9//2//b/
9v/3//b/9P/y//T/9P/1//X/9f/z//P/9P/y//L/8//z//X/9P/0//T/8v/y//H/8f/w
//H/8f/x//L/8//0//X/9//0//L/8v/y//L/8//z//T/9f/z//X/9f/1//f/9//4//r/
/f/9//3//f/8//v/+v/7//7////+//7/9//0//D/6v/k/+P/4//l/+H/4P/g/+H/3//g
/+P/5P/o/+v/7f/t/+//8P/w//D/8P/t/+n/6f/r/+v/7P/u/+//8f/x//D/7f/t/+3/
7f/u//D/8P/w//H/8f/w//D/8//z//L/8v/y//T/9P/0//D/8v/2//j/+P/7/wEACAAO
AA4ADAARABMACgD+//n/8//l/9D/tv+X/3b/av98/4//kf+O/4b/gP+A/4X/lv+p/7T/
tv/B/9n/6f/x//7/DwAZABYAFAAUAA0ACgAJAAkACAAKAA0ADgAOAAsACgAJAAkACwAL
AAkACQAMAAwADQAOAAwACwALAAwACgAMAAwACwANAA8AEAAQABAADwAPAA8ADwAQABAA
EAAPAA8ADwASABQAFAAUABMAEQATABQAFAAUABUAFgAWABgAGgAbABwAGgAbABsAHAAa
ABoAHgAeAB4AHwAfACAAJAAnACcAJwArACoAKQAsAC4ALgAtAC0ALgAwADAAMQAyADMA
MwA0ADIAMQAxADAAMAAvAC8ALwAtACwAKAAoACgAJwAmACQAIwAiACEAHQAdABsAGQAV
ABMAEAAQAA8ADAAKAAkABwAHAAUAAAAAAAIAAAD+//3/+//7//r/9//3//f/9v/2//X/
9P/z//P/9P/1//b/9//z//P/8//z//L/8v/0//T/8//y//H/8P/y//L/8P/y//L/8v/y
//L/9f/1//X/9v/0//P/8//0//T/9P/0//T/9P/1//X/9f/3//f/9//3//X/9v/2//b/
+f/6//r/+v/6//r/+f/5//r/+v/6//r/+//7//v/+//5//f/9v/2//r/+v/5//n/9//3
//f/9//5//n/+f/5//j/+P/4//j/+v/6//j/+P/5//n/+f/4//n/+f/5//n/+P/4//b/
9v/2//T/9v/2//X/9f/1//X/9f/1//X/9P/0//T/8v/y//P/9P/0//L/8v/y//L/8//z
//L/8v/z//H/8P/w/+7/8P/w//D/8f/v/+7/7v/u//D/8P/v/+7/7//w//L/8//x/+//
7//w//D/8P/x//H/8f/w//D/8P/u/+7/7f/t/+7/7//v/+//7f/t/+3/7f/v/+//7f/s
/+3/7v/v//D/7f/t/+7/7//v//H/8f/x//H/8f/y//T/9//3//f/9//2//X/9P/1//f/
9//1//T/7//s/+j/4v/a/9n/2f/b/9f/1v/W/9f/2f/a/93/3v/e/+H/4//j/+j/6v/r
/+z/7P/p/+X/5f/l/+X/5v/o/+j/6f/o/+b/5v/n/+j/6f/o/+r/6v/q/+3/7f/s/+z/
7f/t/+z/7P/q/+z/7P/s//L/7v/s//D/9v/7/wEABgAIAAwAEAANAAUAAAD4/+3/4//X
/8D/oP+H/3T/cP9+/4//l/+Q/4T/hv+M/5P/pv+x/7D/tP/B/9P/5f/x//r/AwALABIA
EAAMAAsACAAHAAcABgAFAAcABwAGAAYABgAGAAcABwAHAAUABQAIAAgACQAKAAgABwAH
AAgACAAKAAoACQAHAAkACgAKAAwACwALAAsADQAOAA4ADgAPAA8ADwASABMAEgARAA8A
DwARABIAEgASABMAFAAUABQAFgAXABgAGQAbABwAHgAdABwAHwAeACAAIQAhACIAJAAn
ACcAJwAqACoAKgAuADIAMgAxADEAMgA0ADQANQA2ADcANwA4ADgANwA3ADYAOAA3ADcA
NwA3ADYAMgAyADIAMQAwAC4AKQAoACcAIwAjACEAHwAbABoAFgAVABMAEAAOAA0ACwAL
AAkABAAEAAIAAAD+//3/+//7//r/9//3//f/9v/2//f/9v/1//X/9P/z//L/8f/w//H/
8v/z//L/8v/0//T/8v/y//L/8v/y//L/8P/y//D/8P/w//D/8v/z//T/9v/2//X/9f/2
//b/9v/2//b/9f/1//T/8//1//X/9f/1//f/+P/4//j/9//4//j/+P/4//j/9//3//r/
+v/6//r/+f/5//n/+f/4//f/9//4//z//P/7//v/+//7//v/+//9//3//f/9//v/+v/5
//j/+v/6//j/+P/7//v/+//6//f/9//3//f/+P/4//b/9v/4//b/+P/4//f/9//3//f/
9f/1//X/9P/0//T/8v/y//P/9P/0//L/8v/y//L/8//1//T/9P/1//P/8v/y//D/8v/y
//L/8//x//D/8P/w//D/8v/x//D/8P/y//L/8v/y/+//7//w//H/8f/z//P/8//x//H/
8v/0//f/9//3//f/+f/5//n/+//5//n/9//2//P/8P/s/+b/3//d/9z/3f/c/9z/3f/f
/93/3v/h/+L/5P/n/+n/6f/t/+7/7v/u/+z/6f/l/+X/5//n/+j/6v/p/+v/6//q/+v/
6//r/+v/7P/u/+7/7v/v/+//7v/u/+//7//u/+7/8P/y//L/8v/w/+7/8P/y//T/9//7
/wAACAAKAAQAAQD9//T/6P/f/9X/0f/C/6r/m/+K/3z/fv+F/3//cv9s/2z/ZP9b/2j/
g/+a/7D/w//T/+X/9/8EAAsADwASABQAEAALAAsACwAMAAwADQAPAA8ADgAOAA4ADgAP
ABEAEQAPAA8ADgAOAA8AEAASABEAEQASABIAFAAUABMAEgATABMAEgAUABMAEwATABQA
FgAXABgAFwAXABcAGgAcABwAHAAbAB0AHwAgACAAIAAhACIAIgAiACQAJQAmACcAKQAq
ACwALgAuADIAMgA0ADUANQA2ADoAPQA9AD0AQgBCAEIARgBKAEoASQBJAEwATgBOAE8A
UgBTAFMAVABSAFEAUQBQAFAATwBPAE8ATwBOAEoASgBIAEcARgBEAEAAPgA8ADcANQAz
ADEALQApACQAIgAfAB0AGgAYABUAEgAPAAkACAAIAAYABAADAP/////+//v/+//7//r/
+v/5//j/9//3//X/9f/1//X/9f/1//X/9f/0//T/9v/2//T/9P/0//T/9v/2//T/9v/2
//b/9v/2//X/9f/1//b/9//3//j/+v/5//j/9//2//j/+f/5//n/+//7//v/+//5//r/
+v/6//v//P/8//z//P/8//v/+//6//r/+v/6//3//f/9//3/+v/5//n/+v/+//7//f/9
//3//f/9//3/+//7//v/+//7//z//f/+//3//P/5//j/+//7//v/+v/5//n/+f/5//r/
+v/4//j/+P/2//j/+P/1//X/9f/1//f/9//3//b/9v/2//T/9P/1//b/9v/0//T/9P/0
//X/9f/0//T/9f/z//L/8v/w//H/8v/z//X/8f/w//L/9P/0//T/9P/y//H/8f/x//P/
9f/1//X/9f/1//b/+P/5//n/+f/5//f/9//3//n/9//3//X/9P/x/+7/6v/k/+D/3//f
/+H/3//e/97/3//f/+D/4//k/+b/6f/r/+v/7//w//D/8P/y/+//6//r/+n/6f/q/+z/
6//t/+3/7P/r/+v/6//r/+z/7v/u/+7/8f/x//D/8P/x//H/8P/w//D/8v/y//L/8P/0
//b/9P/0//v/AQACAAYABgAGAAUA///y/+T/3//d/9f/zP+8/63/nv+Q/4j/h/+F/3L/
XP9c/17/Vf9g/3//nv+2/8H/z//l//v/CgARABEAFAASAAgACwAMAA0ADwAQABEAEwAT
ABIAEgASABIAEwATABMAEQARABAAEAARABIAFAATABMAFAAUABYAFgAVABMAFQAWABYA
GAAXABcAFwAZABoAGgAaABkAGQAZABwAHgAeAB4AHQAdAB8AIAAgACIAIwAkACQAJAAm
ACcAKAArAC0ALgAwADIAMgA2ADYANgA3ADcAOAA9AEEAQgBDAEYARgBGAEoATgBOAE0A
TQBSAFQAVABVAFYAVwBXAFgAWABXAFcAVgBYAFcAVwBXAFUAVABQAFAAUABPAE4ATABI
AEYARAA/ADsAOQA3ADMAMAAsACsAKQAjACAAHgAbABkAFwASABIADwAMAAkABwAHAAcA
BgADAAIAAQD///7/+//6//n/+f/7//v/+//7//n/+f/5//n/+P/4//r/+v/8//z//P/8
//r/+v/4//r/+v/6//r/+v/7//v/+//8//z/+//7//z//P/8//z//P/7//v/+v/5//v/
+//7//v/+f/6//r/+v/9//7//v/+//z//P/7//v//f/+////AAAAAP///v/9//z/+//7
//z/AAAAAP/////9//3//f/9//3//f/9//3//v/+//7//v/+//7//P/8//3//f/9//z/
+//7//v/+//8//z/+v/6//z/+v/8//z/+v/5//j/9//5//n/+f/4//b/9v/0//T/9v/4
//n/+P/4//j/+P/5//b/9P/z//P/9P/0//X/9P/0//T/9P/1//X/9P/0//T/9v/2//X/
9P/y//L/8//z//X/8//z//T/9v/2//n/+v/2//T/8v/w//H/8f/y//P/9f/3//f/9//5
//n/+v/8//3//f/9//3//f/9//3//////////f/8//X/8v/u/+j/4v/h/+H/4//j/+L/
4v/j/+P/5P/n/+j/6f/r/+z/6//w//L/8//0//L/7//r/+v/6//r/+z/7v/v//H/8f/w
/+//7//v/+//7v/w//D/8P/z//P/8v/y//H/8f/w//D/8v/0//T/9P/2//L/8v/2//j/
+////wYACgAIAAYABQADAPz/9P/x/+3/5//Y/77/of+M/4b/kP+Z/5X/hP9y/27/cP93
/47/o/+q/7D/xf/b/+3/+f8GABEAEwASABQAFAANAAsACwAMAAwADwARABEAEAAPAA4A
DQANAA0ADQALAAsADQAOABAAEgAQAA8ADwAQABAAEgASABEADwARABIAEgAUABMAEwAT
ABMAFAAUABQAFwAXABcAGgAaABoAGgAZABcAGQAaABoAGwAdAB8AIAAgACIAIwAkACQA
JQAlACYAKAAoACwALAArACsAKgAqADEANQA2ADcAOwA6ADkAPAA9ADwAOgA5ADwAPgA+
AD8APwA/AD4APgBAAD8APwA+ADwAOwA7ADsAOwA6ADYANgA0ADMAMgAwAC4ALgAuACsA
KAAlACIAHQAbABgAGAAXABUAFAAUABMAEAANAAcABgAGAAQAAgABAP3//f/8//n/+v/7
//v//P/7//r/+f/5//n/+f/5//n/9//3//f/9//1//T/9f/0//b/9v/2//b/9v/2//T/
9v/4//j/+P/4//b/9f/0//T/9v/1//X/9v/3//j/+f/6//j/+f/5//n/+f/5//n/+f/7
//z//P/8//v//P/8//z//P/8//v/+//+//7//v/+/wEAAQABAAEA///9//z//P/+//7/
/f/9//3//f/9//3//f/9//3//f/8//z//P/8//3//v/9//7//P/7//r/+P/4//n/+v/7
//n/+P/1//T/9//2//n/+v/4//f/9v/1//f/9//3//b/9v/2//T/9P/1//b/9v/0//L/
8v/y//P/9f/0//T/9f/1//T/9P/y//T/9P/0//X/8//y//L/8v/0//T/8//y//T/9P/1
//X/9P/x//D/8P/u/+7/7//v//H/8P/w//D/8P/w/+//7//w//H/8f/x//H/8f/x//H/
8P/v/+7/6//s/+//7v/v//D/8P/x//L/8v/y//D/7//t/+7/7v/w/+7/7v/u/+7/7//v
//D/8f/x//P/8//z//L/8f/x//L/9P/1//b/9//1//X/9f/3//n/+f/3//b/8v/w/+3/
6P/h/9//3v/f/93/3P/c/93/3P/c/97/3v/g/+P/5f/l/+v/7P/s/+z/7f/r/+j/6f/m
/+X/5f/m/+f/6f/p/+j/6P/p/+r/6//q/+z/7P/s/+v/6//q/+r/7P/t/+3/7v/u//D/
8P/w//L/7v/s//D/9v/9/wMACgAKAA4AEgARAA0ACAACAPf/7f/j/9L/tv+X/3z/bP9w
/4X/lf+U/4z/jP+Q/5P/nP+x/7z/wP+//8n/2//p//D//f8PABgAFAAQAA8ACgAJAAkA
CAAGAAcABgAEAAUABgAHAAkABwAHAAUABQAGAAYABwAIAAgABwAHAAgABgAIAAgABwAH
AAkACgAKAAoACQAJAAkACwAMAAwADAANAA0ADQAQABEAEAAPAA0ADwARABIAEgAQABEA
EgASABIAFAAVABYAFgAXABcAGAAYABgAHAAcABoAGwAbABwAIAAjACMAIwAnACYAJQAo
ACoAKgApACkAKgAsACwALQAsAC0ALQAuADAALwAvAC4ALAArACsAKwAsACwAKQAqACgA
JwAmACQAIwAiACEAHQAdABsAGQAVABUAEgASABEADwAMAAoABwAIAAcAAwAEAAQAAgAA
AP////////7/+//7//v/+v/6//v/+v/5//n/+P/3//b/9f/0//X/9v/3//T/9P/2//b/
9v/2//b/9v/2//b/9P/2//j/+P/4//j/+f/5//n/+v/4//f/9//4//r/+v/6//r/+v/7
//v/+//7//v/+//7//3//v/+//7//v/+//3//P/9//7//v////7//v/+//7/////////
//8AAP////8AAAEAAAD+//3///////////8BAAEAAQABAAIAAgACAAIAAQAAAP3//P//
///////+//v/+//7//v//v/+//z//P/8//r//P/8//v/+//7//v/+//7//v/+v/4//j/
9v/2//f/+P/4//b/9v/2//b/9//3//b/9v/3//f/9v/2//T/9v/2//b/9//1//T/9P/0
//b/9v/1//T/9P/0//X/9f/1//P/8//0//T/9P/1//X/9f/0//T/9P/y//L/8f/x//D/
8f/x//H/8//x//D/8f/y//P/9P/x//H/8v/z//X/9//3//f/9//3//j/+v/5//n/+f/5
//v/+//7//3/+//7//n/+P/1//L/7v/o/+D/3//f/+H/3//e/97/3//h/+L/5f/m/+j/
6//t/+3/8f/y//L/8v/y/+//6//r/+r/6f/p/+r/7P/v//D/8P/v/+//7//v//D/8v/y
//L/8//z//L/8v/z//P/8v/y//D/8v/y//L/8v/0//j/+P/4////BQAKABAAEgAQAAcA
///6//L/5f/d/9f/xP+q/5P/gv96/4T/kf+T/4T/fP+A/37/f/+S/6P/rv+6/8v/2//n
//P/AgARABkAGgAYABQADQANAA0ADgAOAA8AEQARABAAEAAQABAAEQARABEADwAPABAA
EAARABIAFAATABMAFAASABQAFAATABMAFQAWABYAFgAVABUAFQAXABgAGAAYABkAGQAZ
ABwAHAAcABwAGwAcAB8AIQAiACEAIQAhACAAIgAkACUAJgAnACkAKgAsACoAKgAuAC4A
MAAxADEAMgA2ADkAOQA5AD0APAA7AD4AQgBCAEEAQQBEAEYARgBHAEoASwBLAEwASgBJ
AEkASABKAEkASQBJAEgARgBBAEAAQAA/AD4APAA5ADgANwAzADEALwAtACkAJgAiACEA
HwAZABYAFAARABMAEQAMAAwACgAIAAYABQABAAEAAAD9///////+//7/+//6//n/+f/5
//n/+f/5//n/+f/5//n/+P/4//r/+v/4//j/+P/4//b/9v/0//b/9v/2//b/9v/3//f/
9//4//j/9//3//j/+P/4//j/+P/6//v/+//7//3//f/9//3/+//8//z//P/9//7//v/+
//z//P/7//v//f/+////AAABAAEAAQABAAAA/////wAAAAAAAP//////////////////
/////////P/8//z//P/8//z/+v/6//3//f/9//z/+//7//v/+//+//7//P/8//r/+P/6
//r/+f/5//n/+f/5//n/+f/4//j/+P/2//b/+f/6//r/+P/3//b/9f/1//f/9v/2//f/
9//2//b/9P/y//L/8v/z//P/8v/y//L/9v/2//X/9P/y//L/8//z//P/8f/x//L/8v/y
//P/8//x//L/8v/y//D/8P/w//D/8P/x//P/9f/z//X/9f/1//X/9f/2//j/+f/5//n/
+f/5//n/+f/7//n/+f/3//b/8v/w/+3/6P/i/+H/4f/j/+H/4P/g/+H/3//g/+P/5P/m
/+n/6//r/+//8P/w//D/8v/v/+v/6//p/+n/6v/s/+3/7//v/+7/7f/t/+3/7f/w//L/
8v/y//L/8f/v/+7/8f/x//D/8P/w//L/8v/y//L/8P/y//b/+P/7//3/AgAKAAoACAAL
AAcA9P/o/+P/3//X/87/vP+n/5b/hv+C/4n/h/9y/2b/aP9i/1v/ZP9//57/tv/H/9X/
6f/7/wYADwATABQAFgAYABMAEAAPAA8ADgARABMAEwASABIAEgASABMAEwATABEAEQAS
ABIAEwAUABQAEwATABQAFAAWABYAFQAXABkAGgAaABgAFwAXABcAGQAaABoAGgAbABsA
GwAeAB4AHgAeAB0AHwAhACIAIgAgACEAIgAiACMAJgAoACoAKwAtAC4AMAAwADAANAA0
ADYANwA3ADgAPgBBAEEAQQBEAEQARABIAEwATABLAEsATgBQAFAAUQBSAFMAUwBUAFYA
VQBVAFQAUwBRAFAATwBSAFIATwBQAEwASwBKAEgARwBGAEUAQQA8ADkANgAxACwAKAAn
ACUAIQAeABwAGQAYABUADwAOAAwACgAIAAcABAADAAEA/f/9//3//P/8//n/+P/3//f/
+P/5//r/+//3//f/9//3//X/9P/1//T/9f/2//f/+P/2//b/9P/2//j/+P/4//j/+f/5
//n/+v/6//n/+f/6//r/+v/6//r//P/9//3//f/7//v/+//7//n/+v/6//r//f/+//7/
/v/+//7//f/9//7//v/+//7////////////+//3//f/+/wIAAgABAAEA////////////
//////////7//v/+//7//v/+//z//P/9//3//f/8//v/+//7//v/+v/6//j/+P/4//b/
+P/4//n/+f/5//n/9//3//f/9v/2//b/9P/0//X/9v/2//T/9v/2//b/9//2//T/8//z
//T/9P/1//T/8v/y//L/8//z//L/8v/y//T/9P/z//L/8P/w//H/8f/z//H/8f/y/+z/
8v/z//P/8v/w//D/8P/w/+//7//w//H/8//1//X/9f/1//X/9v/4//v/+//7//v/+f/5
//n/+//4//f/9P/y/+7/7P/p/+T/3//f/+D/4//f/97/3v/f/+H/4v/l/+b/5v/p/+v/
6//v//D/8P/w/+//6//m/+X/5//n/+j/6v/t/+//7//u/+3/7f/t/+3/7P/u/+7/7v/v
/+//7v/u/+//7//u/+7/8P/y//L/8v/w/+7/8P/0//b/+/8BAAQABAAEAAQAAQD5//D/
7P/r/+v/4//S/7z/qf+c/5r/ov+n/5X/eP9w/3D/bv91/4j/mf+o/7j/zf/f//H/AwAS
ABcAFQASABAAEAAPAAsACwAMAAwADQAPAA8ADgAQABAAEAARAA8ADwANAA0ADAAMAA0A
DgAPAA8AEAASABAAEgASABEAEQATABQAFAAWABUAFQAVABcAGAAYABgAGAAXABYAGAAa
ABoAGgAZABoAHQAfACAAIQAjACUAJgAjACQAJAAkACUAJwAoACoALAAsADAAMAAwADEA
MQAyADYAOQA5ADkAPgA+AD4AQgBGAEYARQBFAEUARgBFAEUARgBHAEcASABIAEcARwBG
AEgARwBHAEcARQBEAEAAQAA+AD0APAA6ADcANgA1ADEALwAtACsAJwAkACAAHwAdABgA
FAARAA0ADwANAAgACAAGAAQAAgABAP/////+//v/+f/5//j/+P/5//j/9//3//f/9//3
//f/8//z//P/8//0//T/9v/2//j/+P/4//j/9//2//P/9P/2//b/9v/2//X/9f/1//b/
+P/3//f/+P/4//j/+P/4//r/+//7//v/+//7//v/+//6//r/+f/4//v//P/8//z//v/+
//3//f/9//z/+//6//3//f/9//3//v/9//3//v////7//P/7//v/+//7//v//f/9//3/
/f/6//r/+v/6//z//P/6//r/+v/5//j/9v/3//f/9//3//j/+P/2//b/9v/0//b/9v/1
//X/9f/1//X/9f/1//T/9f/2//X/9v/1//b/9v/0//L/8v/y//P/9f/0//T/9f/z//L/
8v/w//L/8v/y//P/8f/w//D/8P/0//T/8//y//D/8P/x//H/8f/v/+//8P/w//D/8f/x
//H/8P/w//D/8v/y//H/8f/w//L/8f/w/+//7v/v/+//8P/x//H/8//z//P/9f/1//b/
+P/5//n/+f/5//f/9//3//n/+f/5//f/9v/w/+z/5//g/9v/2//c/9//2//a/9r/2//d
/97/4f/i/+T/5//p/+n/7//w//D/8P/v/+v/5v/l/+X/5f/m/+j/6f/r/+v/6v/r/+v/
6//r/+z/7v/u/+7/7f/t/+z/7P/t/+3/7P/s/+7/8P/w//D/8P/u/+7/8v/2//n/AwAM
AA4ADAAMAA0ACQACAPz/8//j/9H/vP+i/4H/Yv9i/3r/j/+P/4b/hv+K/4r/lf+s/7X/
tP+2/8P/2f/r//P//P8LABUAFAAOAA4ACwAIAAcABwAGAAYABwAGAAQABgAGAAYABwAF
AAUAAwADAAQABAAFAAYACAAHAAcACAAGAAgACAAHAAYABwAHAAYABwAHAAgACQAJAAoA
CgAKAAsACwALAA4ADgAOAA4ADQALAA0ADgAOAA4ADwAQABAAEAASABMAFAATABUAFgAY
ABgAGAAcABwAGgAbABsAHAAeACEAIQAhACUAJAAjACYAKAAoACcAJwAqACwALAAtACsA
KwAqACoAKwArACwALAAuAC0ALQAtACwAKgAlACQAIwAjACMAIgAhACAAHwAbABkAFwAV
ABEAEQAOAA4ADQAMAAoACQAHAAkABwACAAIAAgAAAP7//f/7//v/+v/3//n/+f/4//j/
9//2//X/9f/1//X/9f/1//P/8//z//P/8v/y//T/9P/0//T/9P/0//b/9v/0//b/9v/2
//b/9v/3//f/9//4//j/9//3//j/9v/2//b/9v/3//n/+v/7//v/+//7//v//f/+//7/
/v///wAAAAAAAP7//v/9//3///8AAAEAAgABAAEAAQABAAAA/////wAAAgACAAEAAQAB
AAEAAQABAAEAAQABAAEA/v/+//7//v8AAAAA/v/+//////////7//f/9//3//f8AAAAA
/v/+//3/+v/7//r/+//7//v/+//7//v/+//6//z//P/6//r/+f/6//r/+P/4//j/+P/5
//n/+P/4//n/9//2//b/9P/1//b/9//5//f/9v/2//b/9v/2//X/9P/2//T/9//6//n/
+P/3//b/9//3//j/+f/5//v/+//7//v/+//8//7//f/9//3//f////////8BAAEAAQD/
//7/+P/0/+//6P/k/+P/4//l/+P/4v/i/+P/4//k/+f/6P/s/+//8f/x//P/9P/0//T/
9P/x/+3/7f/v/+//8P/y//P/9f/1//T/8//z//P/8//0//b/9v/2//X/9f/0//T/9f/1
//T/9P/0//b/9v/2//j/+v/6//j/+v8BAAcADgASABAAEgARAAkAAAD4//H/5f/Z/9D/
vv+l/4z/fv+C/5H/m/+S/4L/hP+K/4X/kP+j/6z/sv/D/9v/7f/1//7/DwAZABoAGgAY
ABUAEgARABEAEAARABMAEwASABQAFAAUABUAFAATABAADwARABIAFAAWABQAEwATABQA
FgAYABgAFwAXABkAGgAaABgAFwAXABcAFwAYABgAGAAZABkAGQAcAB4AHgAeAB0AHQAf
ACAAIAAgACEAIgAiACIAJAAlACYAKQArACwALgAsACwAMAAwADAAMQAxADIAOAA7ADsA
OwBAAEAAQABEAEQARABDAEMARwBKAEsATQBMAE0ATQBOAE4ATQBNAEwASgBJAEkASQBL
AEoARgBGAEYARQBEAEIAPQA8ADsANwAzADEALwArACsAKAAoACcAIgAeABsAFwAbABMA
EAAUAA==
         </WaveFormData>
      </LeadData>
      <LeadData>
         <LeadByteCountTotal>10000</LeadByteCountTotal>
         <LeadTimeOffset>0</LeadTimeOffset>
         <LeadSampleCountTotal>5000</LeadSampleCountTotal>
         <LeadAmplitudeUnitsPerBit>4.88</LeadAmplitudeUnitsPerBit>
         <LeadAmplitudeUnits>��V</LeadAmplitudeUnits>
         <LeadHighLimit>2147483647</LeadHighLimit>
         <LeadLowLimit>268435456</LeadLowLimit>
         <LeadID>V3</LeadID>
         <LeadOffsetFirstSample>0</LeadOffsetFirstSample>
         <FirstSampleBaseline>0</FirstSampleBaseline>
         <LeadSampleSize>2</LeadSampleSize>
         <LeadOff>FALSE</LeadOff>
         <BaselineSway>FALSE</BaselineSway>
         <ExcessiveACNoise>FALSE</ExcessiveACNoise>
         <MuscleNoise>TRUE</MuscleNoise>
         <LeadDataCRC32>21602351</LeadDataCRC32>
         <WaveFormData>
0P/Q/9D/0f/S/9P/0//S/9H/0f/R/9D/0P/S/9L/0v/W/9f/2P/X/9n/2f/Z/9n/2//b
/9v/3P/a/9n/3f/g/+D/3//i/+P/4//j/+X/5P/i/+H/5f/1/xIANABOAFkAYABXAEAA
HgDy/7H/Wf8T/+3+1P7M/ub+C/8y/1f/dP+R/6//zP/h/+3/9v8AAAUAAwADAAgADQAQ
ABIAFgAYABkAGQAaABsAGwAbAB4AHwAhACMAIwAkACQAJAAlACcAKAApACwALgAuAC4A
MAAxADIAMgAyADQANQA1ADcAOgA6ADsAPgA/AD8AQABCAEMAQwBEAEYASABLAE0ASwBN
AFAAUQBTAFUAWABZAFwAYABjAGQAZwBpAG4AcABwAHEAcwB1AH0AgQCCAIQAigCLAIwA
kQCTAJQAlQCXAJwAngCfAKEApQCoAKsAqwCtAKwArACsAK4AqwCqAKoArACpAKYApQCk
AKMAoACdAJkAmACUAI4AiACFAIEAfAB1AG8AagBlAF4AWwBVAFAASwBGAEEAPgA6ADYA
MQAuACwAKgAoACQAIAAgACAAHgAdAB0AGgAZABsAHAAcABwAGwAZABkAGQAZABkAGQAZ
ABcAFwAXABcAGAAZABkAGgAaABsAGwAbABoAGgAaABoAGAAYABgAGAAaABoAGwAcABwA
HAAcABwAGgAbABsAGwAbABsAGwAbAB4AHgAeAB4AHgAeAB4AHgAdAB0AHgAeACAAIQAh
ACEAIAAgACAAIQAjACMAIwAjACMAIwAiACIAIQAhACAAHgAfACAAIgAjACMAJAAkACEA
IwAjACMAIgAhACEAIgAiACIAIgAgACAAHgAeAB4AHgAfAB8AHwAeAB4AHgAeAB4AHQAc
ABsAGwAeAB4AHgAeAB0AHAAcABsAGwAcAB0AHQAcABwAHAAaABoAGwAbABsAGwAaABkA
GQAYABgAGAAXABcAFwAYABgAGAAWABYAFwAYABgAGAAYABYAFgAWABYAFQAVABMAEwAU
ABUAFQAVABgAGAAYABYAGAAWABYAFgAWABYAFgAUABYAGAAYABgAGQAZABsAHQAeAB8A
IAAhACEAIQAeAB4AHwAgACEAIQAhACIAHAAaABYAEgAMAAoACgAKAAgACAAIAAgABgAG
AAgACgANABAAEQATABMAFgAWABYAFgASAA4ADQAMAAwADAANAA4ADwAPAA4ACwALAAsA
CgAMAA4ADgAOAA0ADQANAAsADwAPAA8ADwARABEAEQASAA4ADwATABQAFAAXABoAHwAl
ACUAJQAsADgANwA1AD8AUgBgAGIAVQA6AA8A7P/i/9D/p/93/03/Lf8g/yb/PP9Z/2z/
d/+M/6//zf/a/+n/AQASABYAGQAhAB8AHwAjACUAJgApACwALgAvAC8ALwAuAC0ALwAv
ADAAMQA1ADYANgA2ADQANQA1ADUANAA2ADYANgA4ADkAOgA6ADoAPAA9AD0AOwA+AD4A
PwA+AD8APwBAAEQARQBFAEYARQBGAEgASQBHAEkATABNAFAAUQBTAFMAUwBWAFgAWABX
AFkAXgBgAF4AXwBhAGMAZwBrAGwAbgBwAHEAcgB3AHkAegB7AH0AfwCAAIAAgQCDAIYA
iQCJAIcAhgCGAIYAiACFAIQAhACFAIEAfQB7AHwAewB4AHUAcQBwAGwAZgBkAGEAXQBY
AFYAUQBNAEkARgBDAD0AOAA3ADIALQAqACkAJgAiACAAIAAeABwAGAAWABYAFgAUABEA
EQAOAA0ADgAQABEAEgAPAA0ADQANAAkACQAJAAkABwAHAAcABwAJAAkACAAIAAYABwAH
AAcACQAKAAsADAALAAoACQAIAAgACAAJAAoACgAKAAoACgAMAA0ADQANAAsACwALAAsA
EAAQABAAEAAOAA4ADgAOAA8ADwAQABAAEAARABEAEQAOAA4ADgAPABEAEQARABEADwAP
AA4ADgAPABEAEgASABAAEAARABEADwAQABAADQANAA0ADQAMAA0ADQAOAA4ADAAMAAoA
CgAIAAgACAAIAAcABwAHAAYACAAIAAgACAAHAAYABQAFAAUABAADAAIAAwACAAIAAQAB
AAIAAwADAAAAAAAAAP7/AAABAAEAAQD///7//f/9//7//v/+//3//v///wEAAgAAAP7/
/v///////v/9//z//P/8//z//P/9//3/+//7//r/+//7//v//P/8//z/+v/8//z/+f/4
//r/+v/6//r/+v/4//r//P/+//7///////3///8AAAEABAAFAAUABQACAAIAAwAEAAUA
BQAFAAYAAgAAAPz/+P/y//D/8P/w/+3/7P/r/+r/7P/s/+7/8P/x//T/9f/3//j//P/9
//7//v/6//b/9f/y//L/8v/z//L/8//z//L/8//z//P/8v/y//T/9P/0//X/9f/1//P/
8//z//P/8//z//P/8//0//r/9//1//j/+v/9/wQACQAJAA0AEwAWABQAFQAZAB8ALgA+
ADoAKwAYAP3/5P/U/8D/mf9l/zX/Hf8a/yL/Ov9R/1r/Z/98/5n/tf/E/9H/4f/y//7/
AQADAAcACQANAA8AEAAQABIAEwATABQAFQAVABUAFwAXABgAGQAZABoAGgAaABoAGwAb
ABsAHAAeAB4AHgAeAB8AIAAgACAAIgAjACMAIQAkACQAJQAmACcAJwAoACoAKwArACwA
LAAsAC0ALQAvADEANAA1ADQANQA3ADcAOgA+AEEAQgBBAEEARABEAEUARwBKAE0AUgBV
AFUAVgBYAFkAWgBfAGMAZABlAGcAagBsAG0AbwBwAHIAdABzAHUAdAB0AHQAdgBzAHIA
cgByAG8AbABrAGwAawBoAGUAYQBgAFwAVgBSAE8ASwBGAEIAPQA5ADUAMgAvACkAJAAj
AB4AGQAWABMAEAAMAAoACgAIAAYAAgACAAIAAgAAAAEAAQD+//3/+v/6//n/+P/4//f/
+P/5//n/+f/5//n/9//3//f/9//3//f/9v/2//T/9f/1//X/+P/4//j/+P/4//j/+P/4
//j/+P/5//r/+P/4//j/+P/6//v/+//7//z//f/+////AQAAAP///v8AAAAAAAAAAAEA
AQACAAIAAAABAAEAAQD+//7//v///wIAAwAEAAUABwAHAAYABgAGAAcABwAGAAUABAAE
AAMAAwAEAAQAAQADAAMAAwACAP////8AAAAAAgACAAAAAAAAAAAAAAAAAAEAAQABAAAA
/v/+//7//v/7//r/+f/5//r/+v/6//r/+f/4//j/9//5//r/+//7//j/+P/4//b/+P/5
//n/+f/3//b/9f/1//T/9v/4//X/8v/z//T/9f/2//T/8v/0//b/+P/4//n/+f/3//n/
+v/7//7/////////AAAAAAEAAgAAAP///v/+//r/+P/0//D/6P/m/+b/5v/m/+b/5v/m
/+b/5v/o/+r/6//u/+//8f/z//b/9v/2//X/8P/r/+n/6P/o/+j/6f/o/+n/6f/o/+n/
6f/p/+j/6P/q/+r/6v/r/+v/6//p/+n/6f/p/+n/7f/t/+3/7v/q/+n/6//s/+z/7f/w
//H/9f/1//H/8P/0//P/9f///xgAOABIAEkATABBACgAEADu/6v/Xf8h///+5P7Y/vD+
Ff84/1f/dv+R/6v/xP/Z/+X/8P/4//3/AQABAAEABQAHAAgACgAMAA0ADQAOAA8ADwAP
ABEAEQASABMAFAAUABMAEgAUABUAFQAVABgAGgAaABoAGAAZABoAGgAaABwAHQAdAB0A
IAAgACEAIgAjACMAJAAmACcAJwAoACkAKgAsAC0ALQAvADIAMwA0ADUANwA3ADgAPAA/
AEAAQQBDAEgASgBMAE0ATwBRAFcAWwBcAF4AYgBjAGQAaQBsAG4AcABzAHYAeAB5AHsA
fQCAAIMAgwCDAIIAggCCAIQAgQCAAIAAggB/AHwAewB4AHcAdABxAGwAagBlAF4AWgBX
AFMATgBIAEEAOwA1ADAALQAnACIAHAAWABAADAALAAgABAACAP7//P/6//b/8//y//H/
7v/t/+3/6v/p/+f/6P/o/+j/6f/n/+f/5//m/+f/6P/p/+j/5//m/+X/5//n/+b/5v/m
/+f/5//n/+b/5v/m/+b/5//o/+n/6v/p/+j/6P/o/+r/6v/q/+r/6v/r/+v/6//p/+n/
6f/p/+r/6v/q/+r/7P/s/+z/7P/r/+v/7P/s/+z/7f/t/+3/6v/q/+r/6//t/+3/7f/t
/+7/7//v//D/7v/v/+//7v/u/+7/7//v/+7/7v/t/+n/6v/r/+z/7P/p/+n/6v/q/+z/
7P/q/+r/6v/q/+r/6v/n/+f/5//m/+j/6P/o/+j/5//m/+X/5f/k/+T/5P/k/+X/5P/k
/+P/5f/m/+f/5//k/+T/5P/i/+L/4//j/+P/4f/i/+D/4f/i/+P/5P/j/+D/4f/i/+b/
5v/n/+f/5//p/+r/6//s/+3/7f/t/+z/7P/t/+7/7f/r/+n/6P/k/+L/3v/a/9b/1P/U
/9T/0v/S/9L/0v/S/9L/1P/W/9n/3P/d/9//3f/g/+D/4P/h/97/2//b/9j/2P/Y/9n/
2f/Z/9j/1v/V/9X/1f/U/9b/2P/Y/9j/2f/Z/9n/1//X/9f/1//X/9n/2f/Z/9r/2P/d
/9//2v/Y/93/4P/f/9//3f/d/97/4v/f/9v/6/8MAC4AQgBNAFQASwAyABAA5v+p/1H/
Af/b/sj+wP7W/v/+Jv9J/2T/ff+b/7b/zf/b/+L/6P/r/+n/8f/1//n/+//8//z//v//
////AgADAAMAAwADAAMABAAFAAUABgAGAAYABwAJAAoACwAMAA4ADgAOAAwADQAOAA4A
DgAQABEAEQATABYAFgAXABYAFwAXABgAHAAdAB0AHgAfACAAIgAjACMAJQAoACkAKAAp
ACsAKwAtADIANgA4ADsAPQBCAEQARABFAEcASQBPAFMAVABWAFwAXQBeAGMAZwBoAGkA
awBwAHIAcwB1AHUAeAB7AHsAeQB4AHgAeAB7AHkAeQB6AHoAdwB0AHMAdABzAHAAbQBo
AGYAYQBaAFgAVQBRAEwARgA/ADkAMwAuACsAJQAgABsAFgARAA4ACQAGAAIAAAAAAP7/
/P/4//T/9P/0//L/8//z//D/7//v//D/8P/w/+//7f/t/+3/6//r/+v/6//t/+3/7f/t
/+v/6//q/+r/7P/t/+3/7f/u/+7/7v/u//D/8P/w//D/8P/w//H/8v/x//D/7//u/+//
8f/y//P/8f/x//H/8f/2//b/9v/2//b/9v/2//b/+f/5//r/+v/4//n/+f/5//j/+P/4
//n//f/9//3//f/7//v/+v/6//r/+//7//r/+v/6//v/+//7//z//P/5//r/+//8//z/
+//7//z//P/8//z/+v/6//z//P/8//z/+f/5//n/+P/4//j/+P/4//f/9v/1//X/9//4
//n/+v/5//j/+P/3//T/9P/0//P/8//0//X/9P/y//P/8//z//T/9P/0//X/9v/2//b/
9f/1//X/9v/2//b/9P/0//X/+P/4//r/+v/4//b/9P/y//T/8v/0//b/+v/6//v/+//9
////AAABAAIAAwADAAMAAgACAAMABAAEAAMAAgACAP7//P/4//T/7v/s/+z/7P/q/+r/
6v/q/+z/7P/u//D/8P/y//L/8//2//r/+//8//v/9v/x/+//7f/u/+//8f/0//X/9f/0
//L/8f/w/+7/8P/y//L/8v/z//P/8//x//P/8//z//P/9f/1//X/9v/2//X/9f/2//j/
+f/4//3/AQD/////BAAMAA8AFQApAEoAZgByAGkAUgAxABYAAADa/53/Vf8b///+9v4A
/x7/P/9Q/1//fv+j/73/zP/h//P//v8CAAkADQALAA0AEQATABQAFgAYABkAGQAYABkA
GQAZABkAGQAaABsAHwAgACAAIAAgACEAIQAhACIAJAAkACQAJAAlACYAJgAmACgAKQAp
ACkALAAsAC0ALgAvAC8AMAA0ADUANQA2ADYANgA3ADcAOgA9AEEAQwBCAEMARQBFAEQA
SABLAEwASwBNAFIAVABSAFMAVQBXAF8AYwBkAGYAagBrAGwAcQBxAHIAcwB1AHgAegB7
AH0AfQB+AH8AfQB+AH4AfwCAAH4AewB6AHoAfAB5AHYAdQB0AHMAcABtAGsAagBmAGAA
WgBXAFMATgBKAEUAQQA9ADsAOQA0ADAALAAmACAAHAAZABYAEgAQAA4ADAAKAAYABgAG
AAYABAADAAMAAAD/////AAAAAAAA/f/7//v/+//5//n/+f/5//n/+f/5//n/+f/5//j/
+P/4//n/+f/5//n/+P/3//b/+P/4//j/+P/5//r//P/+//z//P/8//z//P/9//3//f//
/////////wAAAAAAAAAAAAAAAAAAAAADAAMABAAEAAYABwAHAAcABQAEAAMAAwAFAAUA
BQAFAAUABQAEAAQABAAFAAUABAACAAIAAwADAAUABgAGAAMAAgABAAAA/v/+////AQAC
AAAA/v/6//j/+v/8//7/AAD+//3//P/6//r/+v/6//r/+f/4//f/9//4//j/+P/4//f/
9v/2//X/9f/2//f/9//2//b/9v/0//T/9f/1//X/9f/0//P/8//0//T/9P/z//X/9f/2
//b/9f/y//H/8f/w//D/8P/w//D/8P/w//D/8f/x/+//7//w//H/8f/x//D/8P/w/+7/
7//u/+z/6v/t/+7/7v/v//D/8P/w//D/8P/w/+//7v/s/+z/7P/s/+z/7P/s/+z/7P/q
/+z/7v/w//D/8f/x//D/8f/x//H/8//1//b/9//0//T/9f/2//j/9//2//b/9P/y/+7/
6v/j/+D/3//e/9z/3P/c/9z/2v/a/9z/3v/h/+T/5f/n/+n/7P/s/+z/7f/q/+f/5//h
/+D/3//f/+D/4f/h/+D/4P/h/+L/4v/g/+L/4v/i/+P/4//j/+H/5f/l/+X/5f/n/+f/
5//o/+r/5f/h/+b/7P/v//b/+//9////BQAGAAoADQANAA8AGAAmACwAHQAIAOn/xP+s
/6T/kf9p/zv/If8U/xT/IP87/07/Wf9k/3f/l/+s/7X/xf/g/+7/8//1//n/+f/9////
AAAAAAIAAwADAAYABwAHAAcABwAHAAgACQALAAwADAAMAAwADQANAA0ADgAQABAAEAAS
ABMAFAAUABIAFAAVABUAFQAYABgAGQAaABsAGwAcABwAHQAdAB4AIQAiACQAJQAkACUA
JwAnACYAJwApACkAKAAsAC8AMAAxADMAOAA6ADkAOQA6ADsAPwBDAEQARgBIAEkASgBP
AFEAUgBTAFUAVgBYAFkAWwBaAFwAXgBdAF4AXgBfAGAAYABdAFwAXABgAF0AWgBZAFgA
VwBUAFEATwBOAEoARABBAD8APAA4ADYAMQAtACkAJQAjAB4AGgAYABQAEAAOAA0ACgAG
AAQAAwACAAEA/v/8//z//P/6//v/+//4//f/9v/2//X/9P/1//P/8//z//H/8f/x//H/
8f/x//H/8f/x//H/8P/w//L/8//z//P/9P/0//T/9P/y//L/8v/y//T/9P/1//b/9P/0
//T/9P/2//f/9//3//n/+f/5//n/+v/6//r/+v/8//z//P/8//3//f/+//7//v//////
//8AAAAAAAABAAEAAQABAAEAAQABAAAAAAABAAMABAAEAAQABAAFAAUABAAEAAMA//8B
AAEAAQAAAP3//f/+//7/AAAAAP7//v/+//7//v/+//v/+//7//r//P/8//z//P/5//j/
9//3//j/+P/4//j/9//2//b/9f/1//b/9//3//b/9v/2//T/9P/1//X/9f/1//T/8//z
//T/9P/0//P/8//z//T/9P/0//L/8v/z//L/8v/y//L/8v/y//L/8v/z//P/8f/x//H/
8f/w/+//8P/u/+7/8P/w//D/8P/w/+7/8P/y//T/9P/1//X/9//5//r/+//6//v/+//7
//z//P/9//7//P/7//r/+v/4//b/8v/u/+j/5v/m/+b/4v/i/+L/4v/k/+T/5v/o/+v/
7v/v//H/8//2//b/9v/0//D/7P/r/+f/5v/l/+X/6f/r/+z/7P/p/+n/6f/o/+r/7P/s
/+z/6//r/+v/6f/r/+v/6//r/+3/7f/t/+7/7P/v//P/8P/w//H/9v/7//3/AQD///z/
/P///wMADwAqAEQATgBFADgAIwAIAPL/0v+b/1X/If8N/wD/BP8e/zv/Tv9h/37/m/+x
/8D/0//r//j//v8DAAUAAwADAAcACQAKAA4AEAARABEAEgATABMAEwAVABUAFgAXABcA
GAAYABgAGgAbABsAGwAcAB4AHgAeACAAIQAiACIAIAAiACMAIwAhACQAJAAlACgAKQAp
ACoAKgArACsALAAuADAAMwA1ADQANQA3ADcAOAA5ADsAOwA+AEIARQBGAEYARwBLAEwA
TQBPAFIAVQBaAF0AXQBeAGAAYQBiAGcAawBsAG0AbwByAHQAdQB3AHsAfgCBAIEAgAB+
AH0AfAB/AH0AfQB+AH8AewB3AHUAdABzAHAAbQBpAGgAZABeAFoAVwBTAE4ASwBFAEAA
OwA1ADEAKgAkACMAHgAZABYAEwAQAAwACgAHAAQAAQD8//z//P/8//r/9//3//T/8//z
//T/9P/0//X/8//z//P/8f/x//H/8f/v/+//7//v/+3/7f/s/+z/7P/t/+3/7f/u/+7/
7v/u//D/8P/w//D/7v/u/+//8P/w//D/8P/w//D/8f/x//H/8f/x//H/8f/0//T/9P/0
//P/8v/x//D/8v/z//X/9v/0//X/9f/1//b/9v/2//f/+P/3//b/9f/3//f/9v/2//b/
9//3//b/9P/0//X/9f/z//T/9P/x//L/8//0//T/8f/x//L/8v/0//T/8v/y//L/8v/y
//L/8f/x//H/8P/w//D/8P/w/+3/7P/r/+v/7v/u/+7/7v/r/+r/6v/p/+v/7P/t/+3/
7P/s/+z/6v/o/+n/6f/p/+n/6P/n/+f/6v/q/+r/6f/n/+f/6P/o/+b/5P/k/+X/5v/m
/+b/5v/k/+T/5v/m/+X/5P/j/+L/4//i/+X/6P/o/+j/6f/p/+n/6//s/+3/7v/v/+//
7//w//D/8f/y//D/7//u/+7/7P/q/+b/4v/c/9r/2v/a/9b/1v/W/9b/1v/W/9j/2v/d
/+D/4f/j/+P/5v/m/+b/5v/i/97/3f/Y/9j/2P/Z/9r/2//b/9r/2f/Z/9n/2P/Z/9z/
3f/e/97/3f/c/9n/3f/d/93/3f/d/93/3f/e/97/3f/d/97/4P/f/+D/4f/l/+X/4//q
/+z/4//h//P/DgAqAEAASQBOAEUAKgAOAPD/s/9X/xH/8f7U/sb+2P7//ij/Tf9q/4P/
n/+4/8v/1//i/+r/8f/5//v/+//9//3//P8AAAIAAwADAAQABQAFAAUABwAHAAgACQAL
AAwADAAMAAwADQANAA0AEAASABIAEgAUABUAFgAWABUAFgAWABUAFwAaABoAGwAaABsA
GwAcAB4AHwAfACAAIgAkACcAKQAnACkALAAtAC8AMQA0ADUAOAA8AD8AQABAAEEARQBG
AEcASQBMAE8AVQBZAFoAXABgAGEAYgBnAGsAbABtAG8AdAB2AHcAeQB5AHwAfwB/AIAA
gACBAIIAgAB9AHwAfACBAH8AfQB9AHoAeQB2AHMAcQBwAGwAZgBhAF0AWABSAEwARQA/
ADkAMgAvACkAJAAgABoAFAAQAA8ADAAIAAYAAgD+//r/9P/y//L/8v/w/+3/7f/q/+n/
6//s/+z/7P/p/+f/5//n/+P/4//j/+P/5P/l/+b/5//n/+f/5v/m/+b/5//n/+f/6P/o
/+j/6P/m/+b/5v/m/+b/5v/n/+j/6v/q/+r/6v/o/+n/6f/p/+j/5//m/+X/6v/q/+r/
6v/q/+r/6v/q/+v/6//s/+z/7P/t/+3/7f/s/+z/7P/t//H/8f/x//H/8f/x//D/8P/w
//H/8f/w//D/8P/x//H/7//w//D/7f/u/+//8P/w/+//7//w//D/8P/w/+7/7v/s/+z/
7P/s/+3/7f/t/+z/6v/q/+r/6v/r/+r/6f/p/+r/6v/q/+r/6v/q/+v/6//q/+r/6v/p
/+r/6v/q/+j/5v/n/+f/5//p/+j/5//n/+j/6P/o/+f/5f/l/+b/5v/o/+b/5v/n/+L/
5v/o/+j/6P/m/+b/5v/m/+b/5P/m/+j/6//s/+7/7//x//P/9P/1//b/9//3//f/9P/0
//X/9v/1//P/8f/w/+3/7P/p/+b/4f/g/+H/4v/e/97/3v/e/+D/4P/i/+T/5f/o/+n/
6//r/+7/7v/u/+z/6P/k/+P/4v/i/+L/4//l/+f/6P/o/+X/5f/l/+T/5P/m/+b/5v/l
/+X/5f/j/+f/5//n/+f/6f/p/+n/6v/o/+X/5//q/+z/7f/w/+//7f/t//H/9v/6//3/
CwApAFIAcgB8AHUAaABTADwAIADu/5f/P/8L//P+6v74/hb/M/9K/2X/iP+n/7//1v/r
//f//P/+////AwAJAAgACwAMAAwADAAOAA8ADwASABMAEwATABMAEwAUABUAFQAWABYA
FgAZABsAHAAdABwAHgAeAB4AHgAfACAAIAAiACQAJQAlACUAKAAoACkAKAApACkAKgAs
AC0ALQAuADAAMgA1ADcAOQA7AD4APwA+AD8AQQBBAEIARgBJAEoASwBNAFIAVABWAFcA
WQBbAF8AYwBkAGYAbABtAG4AcwB3AHgAeQB7AH0AfgB+AH8AfwCCAIUAhQCHAIYAhgCG
AIcAhQCFAIYAhgCDAIAAfwB8AHsAeAB1AHMAcgBuAGgAYgBfAFsAVgBPAEkARAA/ADkA
NQAuACgAJgAiAB4AHAAZABYAEgAQAAwACgAIAAQAAAAAAAAA/v///////P/7//n/+v/6
//r/9//1//X/9f/0//X/9v/3//n/+f/5//n/+P/3//X/9P/2//f/9//3//j/+P/4//j/
+P/4//j/+P/4//j/+f/6//z//P/8//z/+v/7//v/+//7//v/+//7//7//v/+//7/AAAA
AAAAAAAAAP/////+////AQACAAMAAgACAAIAAwADAAMAAwADAAEAAQAAAAAAAQADAAQA
BAADAAIAAgABAAEAAgACAP///f/9//3//P/9//3//v/+//7//v/8//z//P/8//z//P/9
//3//f/8//v/+v/5//j/+P/4//j/+f/4//j/+P/4//X/9P/0//P/9P/2//j/+f/4//j/
+P/2//T/9f/1//X/9f/0//P/8//2//b/9v/1//P/8//0//T/9P/y//L/8//y//L/8v/y
//T/9P/0//T/9f/1//P/8//0//T/8v/y//L/8v/0//L/9P/2//j/+P/5//n/+f/7//z/
/f/8//3//f/9//z//P/9//7//v/9//z//P/2//T/8P/s/+j/5v/m/+b/5P/k/+T/5P/k
/+T/5v/o/+v/7v/v//H/8v/2//f/+P/1//D/6//p/+b/5v/m/+f/6f/r/+z/7P/r/+v/
6//q/+r/7P/s/+z/7f/t/+3/6//t/+3/7f/t/+//7//v//D/8P/t/+3/8P/0//X//v8H
AAkABwAJABAAFAATABcAHwAsADIALgAdAPr/zf+y/6r/nv93/0X/Jf8X/xD/Gv84/0v/
VP9f/3b/l/+z/8L/zf/h//T/+v/7/wEAAQABAAUABwAIAAoADAANAA0AEAARABEAEQAP
AA8AEAARABEAEgASABIAEwAVABYAFwAWABgAGAAYABYAFwAYABgAGQAcAB4AHwAeACAA
HwAfACIAIwAjACQAJAAlACUAJgAlACYAKAApACkAKwAuAC8ALgAvADEAMQAyADYAOQA6
ADkAOwBAAEIAQgBDAEUARwBKAE0ATQBOAFIAUwBUAFkAWwBcAF0AXwBiAGQAZQBnAGcA
aABpAGcAaABoAGkAagBrAGkAaQBqAGsAZwBjAGEAYABfAFwAWQBWAFYAUwBOAEwASQBF
AEAAPAA3ADMALwArACkAJAAgAB4AGgAWABQAEgAQAA0ADAAKAAgABgACAAIAAgACAAAA
//////z/+//5//r/+v/6//n/9//3//f/9//3//f/9//5//n/+f/5//n/+f/4//j/+P/5
//n/+f/6//r/+v/6//j/+P/4//j/+P/4//n/+v/8//z//P/8//z//f/9//3//v///wAA
AQACAAIAAgACAAIAAgACAAIABAAFAAcACAAGAAcABwAHAAgACAAIAAkACQAJAAkACQAJ
AAkACAAIAAoACwALAAoACAAIAAkACQAJAAoACgAHAAkACQAJAAgACQAJAAoACgAIAAgA
BgAGAAYABgAGAAYABQAFAAUABAAEAAQABAAEAAUABAADAAMAAgACAAIAAgADAAIAAgAB
AP//AAABAAEAAAAAAAAA/v8AAAEAAQABAAEAAAD//////v/+//7//f/9//v//v8CAAEA
AAD///7/AAD+/wAAAgAEAAQABQAFAAUABwAIAAkACQAJAAgABwAIAAgACQAKAAoACQAI
AAgAAgAAAPz/+P/0//L/8v/y//D/8P/w//D/8P/w//L/9P/4//z//v8BAAAAAgABAAAA
/v/6//b/9f/z//T/9f/3//r/+//7//r/+P/3//b/9P/2//j/+P/4//f/9//3//X/9//3
//f/9//5//n/+f/6//j//f/9//j/+v///wIABwALAAkACQAMAAwACwANABkAKgA+AFAA
VQBMADMAFgAAAOr/v/97/z3/If8W/xD/IP8//1L/X/94/53/u//K/9f/7f8AAAYACQAP
ABEAEQAVABcAGAAaABwAHQAdACAAIQAhACEAHwAfACAAIQAlACYAJgAmACQAJQAlACUA
KAAqACoAKgAsAC0ALgAuAC0ALgAuAC0ALQAwADAAMQAyADMAMwA0ADgAOQA5ADoAOQA6
ADwAPQA/AEEARABFAEQARQBHAEcASgBOAFEAUgBRAFMAWABaAFgAWQBbAF0AYwBnAGgA
agBwAHEAcgB3AHcAeAB5AHsAfwCCAIQAhwCHAIoAjQCNAI0AjACMAIwAigCHAIYAhgCJ
AIcAhQCFAIQAgwCAAH0AdwB2AHIAbABoAGUAYQBcAFoAVQBRAE0ARQBBADoANAA1ACwA
JwAoAA==
         </WaveFormData>
      </LeadData>
      <LeadData>
         <LeadByteCountTotal>10000</LeadByteCountTotal>
         <LeadTimeOffset>0</LeadTimeOffset>
         <LeadSampleCountTotal>5000</LeadSampleCountTotal>
         <LeadAmplitudeUnitsPerBit>4.88</LeadAmplitudeUnitsPerBit>
         <LeadAmplitudeUnits>��V</LeadAmplitudeUnits>
         <LeadHighLimit>2147483647</LeadHighLimit>
         <LeadLowLimit>268435456</LeadLowLimit>
         <LeadID>V4</LeadID>
         <LeadOffsetFirstSample>0</LeadOffsetFirstSample>
         <FirstSampleBaseline>0</FirstSampleBaseline>
         <LeadSampleSize>2</LeadSampleSize>
         <LeadOff>FALSE</LeadOff>
         <BaselineSway>FALSE</BaselineSway>
         <ExcessiveACNoise>FALSE</ExcessiveACNoise>
         <MuscleNoise>TRUE</MuscleNoise>
         <LeadDataCRC32>197059609</LeadDataCRC32>
         <WaveFormData>
4P/e/97/3//e/97/3v/e/9v/2//b/9v/2v/b/9v/2//e/97/3P/c/93/3f/b/93/3P/d
/93/3f/b/9v/3f/c/9n/1v/T/87/yv/J/83/1f/f//P/DwA6AH8A0AAaAVYBiAGgAZQB
aQEYAZYA6/9Y//3+xv6w/sf+7/4S/zX/WP93/5X/rv/A/83/1v/f/+L/4//l/+r/7//z
//X/9P/3//n/+v/4//n/+v/7//3//v8AAAIAAwADAAMAAgAEAAUABQAFAAkACgALAAsA
CwAMAAwADQANAA4AEAAQAA8AEAARABMAFgAWABYAGAAZABkAGgAbAB0AHgAgACMAIwAj
ACUAJAAnACgAKgArAC4AMQAzADYANAA2ADgAOwA7ADwAPgBBAEcASQBKAEwAUABRAFIA
VgBZAFsAXABfAGEAZQBlAGYAaABsAHAAcwBzAHMAcwBzAHMAdAB0AHMAbwBuAG0AbABs
AGsAaQBkAGEAYABdAFgAVABQAEwARAA+ADkANAAvACoAJQAgABsAGQATAA4ACwAGAAQA
AQD9//n/+f/2//P/8f/w/+7/6v/r/+r/6P/n/+j/6f/q/+r/5//m/+b/5v/j/+P/4//j
/+L/4v/h/+H/4v/i/+L/4//k/+T/5P/k/+P/4f/g/9//3//f/9//3//f/9//3//f/9//
4P/g/+D/3//f/97/3f/d/9z/3P/e/+D/4f/i/+L/4P/g/+D/4f/g/9//4P/f/+L/4v/h
/+H/4v/j/+X/5//n/+f/6P/o/+n/6f/o/+j/5v/m/+f/5v/m/+f/6P/p/+n/6f/p/+n/
6v/r/+r/6//q/+r/6//r/+z/7P/p/+n/5//n/+j/6P/p/+n/6P/o/+n/6f/q/+r/6f/o
/+f/5//p/+n/6v/q/+n/6f/p/+f/5//p/+n/6f/n/+f/5//n/+f/5//n/+f/5//l/+X/
5v/k/+T/5P/k/+P/4//k/+T/5P/j/+P/5P/i/+L/4v/i/+L/4v/j/+P/4//h/+H/4f/f
/+D/4P/h/+L/4//i/+P/4//g/+L/4v/i/+L/4//j/+T/5v/m/+j/5//m/+f/6P/q/+v/
7v/u/+7/7v/r/+v/7P/t/+7/7v/u/+//7v/t/+z/6v/k/+H/4P/g/+L/4P/g/+D/3v/d
/9//3//j/+X/5v/n/+r/6//s/+z/6v/k/+H/3//c/9r/2v/b/93/3v/f/+D/3P/b/9r/
2f/c/93/3f/d/97/3v/c/9z/2//b/9n/2//e/9//3//f/93/3//h/97/3f/e/93/3P/g
/+P/5//7/xkAKwA7AGAAnwDaAAYBKAE2ASQB/gDLAIAADgCT/zT/8f7K/sj+3/79/hb/
Lf9G/23/i/+a/6j/v//Q/9X/2v/n/+f/6f/t//D/8f/1//n//P/+//z//f/+/////v/+
////AAADAAUABwAIAAgACQAJAAkACQAKAAsACwANAA4ADgAPAA8AEAASABIAEwAUABUA
FwAYABgAGAAaAB0AHQAeAB8AIAAgACEAIwAiACMAJgAmACgAKgAtAC8ALwAxADIANAA0
ADYAOAA7ADsAPAA+AEEARQBHAEgASgBQAFEAUgBWAFkAWwBcAF8AXwBjAGMAZABmAGoA
bgBxAHAAbwBuAG0AbwBwAHAAbwBqAGgAZgBkAGMAYwBiAF4AWQBYAFUAUABMAEgARAA8
ADgAMwAuACkAJQAhAB0AGQAVAA8ACgAHAAYABAABAP3/+f/5//b/8//y//L/8f/u/+v/
6v/o/+f/6P/p/+r/6v/p/+j/6P/o/+b/5f/k/+P/4P/g/9//3//h/+D/3//f/+D/4P/g
/+D/4f/h/+L/4//g/9//3v/d/9//3//f/9//3//g/+D/4P/h/+P/5P/l/+P/4v/i/+T/
5//p/+v/7P/r/+r/6f/p/+v/6//t/+3/7v/u/+3/7f/t/+3/7v/v//D/8f/z//T/9P/z
//H/8P/x//L/9P/0//X/9f/1//X/8//z//P/8//z//P/8f/x//L/8v/z//P/8v/y/+//
7//v/+//8P/w/+3/7f/s/+z/7f/t/+7/7v/v/+7/7f/t/+v/6//s/+z/6//r/+v/6f/n
/+n/6f/p/+f/5//n/+f/6f/p/+n/6f/p/+f/5//o/+j/6P/o/+j/6f/p/+r/6v/p/+f/
5v/m/+b/5v/m/+b/5v/m/+f/5//n/+X/5f/l/+X/5v/m/+f/5f/l/+P/4//n/+X/4//k
/+T/5P/k/+T/5f/l/+b/6P/p/+z/7P/s/+v/7P/u/+//8P/w//D/8P/t/+3/7v/v//D/
8P/w//H/7P/r/+r/6P/m/+P/4v/i/+H/3v/d/9z/3f/d/+D/4f/j/+X/5v/n/+n/6//t
/+7/7v/o/+X/4//g/97/3v/f/9//3v/d/9z/2//b/9v/2//c/93/3f/d/97/3v/c/9z/
3f/d/9v/3f/c/93/3f/d/+P/4f/f/+D/3f/c/9//4P/g/+X/8f///w0AIQA7AGAAmwDY
AAYBJgE8ATIBDAHXAIoAFgCT/yz/9f7a/tr+9f4R/yD/M/9O/3H/j/+e/6z/u//M/9n/
3v/h/+n/7f/x//T/9f/0//f/+f/6//z//f/+////AAAAAAEAAgAEAAUABgAGAAYABwAH
AAcACwAMAA0ADQANAA4ADgAPAA8AEAASABIAEwAUABUAFwAYABgAGAAaAB8AHwAgACEA
IQAgACAAIQAiACMAJgAmACkAKgAsAC0ALgAxADMANgA1ADYANwA5ADsAPAA+AEEARQBH
AEgASgBMAE0ATgBSAFYAWQBbAF8AYQBlAGUAZgBlAGgAawBtAG0AbQBtAG0AawBsAGwA
awBpAGgAZwBmAGQAYwBhAFwAVwBWAFMATgBKAEYAQgA6ADcAMwAvACsAJwAjAB8AGwAZ
ABMADgALAAgABgADAP///f/9//r/9//4//j/9//0//X/9P/y//H/8P/v/+7/7P/t/+z/
7P/s/+3/7f/t/+3/6v/q/+n/6f/p/+j/5//n/+j/6P/o/+j/6v/p/+n/6f/r/+v/6//r
/+n/6f/p/+n/6P/o/+f/5v/n/+n/6v/r/+z/7P/t//D/7//v/+//7v/w//D/8P/x//P/
8//1//X/9//2//T/8//x//H/8v/z//b/9//5//r/+//7//r/+v/7//z//v/+//z/+//6
//n/+f/5//n/+f/7//v/+f/5//j/+P/5//n/+v/6//f/9//3//f/+P/4//f/9//2//b/
8//z//T/9P/x//D/7//v/+//7//w//D/7f/t/+3/6//s/+//8P/x/+3/7f/t/+3/7//v
/+//7//t/+v/6//s/+r/7P/u/+r/6P/p/+r/6//s/+n/6f/q/+z/7f/w//D/8P/x//L/
9P/1//b/9v/2//b/9//3//j/+f/5//j/9//3//T/8//y//D/6f/l/+P/4v/k/+L/4v/i
/+P/4//m/+f/6f/r/+z/7f/u/+//8P/w/+7/6P/l/+P/4v/g/+D/4f/g/+D/4P/g/9//
3//f/9//4P/h/+H/4f/i/+L/4P/g/+D/3//c/93/3//h/+L/4//j/9//3//g/93/3P/Z
/9D/0P/R/9H/2f/t/wEAHQBGAIkA3gAiAVYBiAGcAYoBYwEYAY4A5f9e/wX/zv66/s/+
+f4a/zn/XP97/5X/rv/C/83/1v/d/+b/7f/v//H/9f/4//n/+v/9////AAAAAAEAAgAD
AAYABgAHAAgACQAJAAkACAAKAAsACwALAA0ADgAPAA8ADQAOAA4ADwARABIAFAAUABUA
FgAXABkAGgAaABoAHAAfAB8AIAAhACIAIgAjACUAJgAnACoAKgArACwALgAvADAAMwA1
ADgAOQA8AD8AQwBDAEQARgBJAE8AUQBSAFQAWABZAFoAXgBjAGUAZgBpAGsAbwBvAHAA
cgB2AHoAfQB7AHsAewB7AHwAfgB/AH8AfQB8AHsAegB4AHcAdQBwAGwAagBmAGAAXgBa
AFYATgBJAEMAPQA3ADQALwAqACUAIAAZABMADwAMAAoABwADAP/////8//n/9v/2//X/
8v/z//L/8P/v/+7/7f/s/+r/6//q/+r/6v/p/+n/6f/p/+j/6P/n/+f/6f/o/+f/5//m
/+b/5v/m/+j/5//n/+f/6f/p/+n/6f/m/+X/5P/j/+T/5v/n/+j/5v/n/+f/5//l/+T/
5P/m/+b/5//o/+j/5v/m/+b/5//n/+f/6f/p/+z/7P/r/+v/6v/p/+n/6f/r/+v/7P/s
/+//7//u/+7/7v/u/+//7v/v/+//7//v/+3/7f/t/+3/7v/v/+7/7//s/+z/7f/t//D/
8P/t/+3/6//r/+z/7P/r/+v/6v/q/+v/6//s/+z/6//q/+n/6f/n/+f/6P/o/+f/5//n
/+X/5f/n/+f/5//l/+X/5f/l/+X/5f/l/+X/4//j/+D/4f/i/+P/5P/h/+H/4v/k/+f/
6v/q/+r/7f/u//D/8f/y//L/8v/y//H/8f/y//P/8f/w/+//7//q/+n/6P/m/+T/4f/g
/+D/3v/c/9z/3P/d/93/4P/h/+X/5//o/+n/6P/p/+r/6v/r/+b/5P/j/+D/3v/e/9//
3//e/93/3P/Z/9n/2f/Z/9z/3f/d/93/3v/e/9z/3P/b/9v/2f/b/9z/3f/d/93/2f/f
/+P/3P/X/9r/1f/O/8j/x//H/9P/5f/5/w0AOgCDANgAGgFUAYwBqAGWAWkBHAGaAO3/
Uv/5/sj+sv7F/vP+Gv87/1j/ef+V/67/wv/R/9b/3f/i/+H/6//u//P/9//5//j/+//9
//7//v///wAAAQACAAIAAwAEAAYABwAIAAgACAAJAAkACQANAA4ADwAPAA8AEAAQABEA
EQASABQAFAAXABgAGQAbABsAGgAZABoAHQAdAB4AHwAgACAAIQAjACQAJQAoACgAKQAq
ACwALQAwADMANQA4ADgAOgA8AD8APQA+AEAAQwBJAEsATABOAFQAVQBWAFoAXwBhAGIA
ZQBnAGsAawBsAG8AcgB1AHcAdQB1AHUAdQB3AHgAeAB3AHMAcgBxAHAAcABvAG0AaABj
AGIAXwBaAFYAUgBOAEYAQAA7ADYAMQAsACcAIgAdABoAEwANAAkABAACAP//+//5//n/
9v/z//D/8P/v/+z/7f/s/+r/6f/p/+n/6f/o/+f/5v/m/+b/4//j/+P/4//j/+T/5P/l
/+P/4v/h/+H/4P/g/+D/4P/h/+H/4v/j/+P/4//j/+P/4f/h/+H/4f/g/+D/3//e/+D/
4f/h/+H/3//e/97/4P/i/+P/5P/k/+L/4v/i/+P/5f/l/+f/5//p/+j/5v/l/+X/5f/m
/+f/5//n/+j/6P/p/+n/6P/o/+f/6P/q/+r/6//r/+v/6//t/+3/7f/t/+3/7f/r/+v/
7P/s/+3/7f/s/+z/6f/p/+v/6//s/+z/6f/p/+j/6P/p/+n/6v/q/+n/6P/n/+f/6P/p
/+v/7P/p/+n/6f/n/+b/5//m/+X/5P/l/+b/5//l/+X/5f/l/+f/5f/l/+b/6P/o/+j/
6P/l/+X/5v/m/+b/5f/l/+b/6P/o/+r/6v/o/+b/5P/i/+H/4f/i/+T/5v/q/+v/7P/t
/+7/8P/x//L/8v/y//L/8f/x//L/8//z//L/8f/x/+7/7f/s/+r/5P/h/+D/4P/i/+D/
4P/g/+H/4f/k/+X/5v/n/+f/5//q/+v/7P/s/+r/5P/h/9//3f/c/93/3//g/+D/4P/g
/9z/2//a/9n/3P/d/93/3f/g/+D/3v/e/93/3f/b/93/3v/f/9//3//h/9//3f/c/93/
2P/T/9T/2P/X/93/7f8HACEAQwB4AMUAFAFSAXgBhAF2AVABFQGwACIAkf8o/+n+yP7M
/uv+D/8i/zf/Wv9//5n/qv+8/83/2P/d/+b/6f/r/+3/8f/0//X/9v/5//v//P/6//v/
/P/9/wAAAAABAAIABgAHAAgACAAJAAkACAAHAAsADAANAA0ADQAOAA4ADwAPABAAEgAS
ABMAFAAVABcAGAAYABgAGgAdAB0AHgAfAB4AHgAfACEAJQAnACsALAArACwALgAvAC4A
MQAzADYAOAA6ADwAPwA+AD4APwBBAEgASwBNAFAAVgBXAFgAXABeAF8AXwBhAGUAaQBp
AGoAagBsAG4AbwBvAG8AbwBvAG0AbgBuAG0AbQBsAGsAagBnAGUAYgBcAFsAWgBXAFIA
TQBIAEMAOgA4ADMALgApACcAIwAfABsAGAARAAsABwAGAAQAAQD9//n/+f/2//P/9P/0
//P/8P/v/+7/7P/r/+v/6//r/+r/5//m/+b/5v/j/+P/4//j/+L/4v/h/+H/4//i/+H/
4f/i/+L/4v/i/+H/3//e/93/3//f/9//3//g/+H/4v/j/+P/5P/k/+T/4v/j/+P/4//k
/+T/5f/o/+b/5//o/+j/6v/q/+r/6//t/+3/7//v//L/8v/x//H/8P/v/+//7//w//H/
8//0//X/9f/0//T/9P/0//X/9P/z//P/8//z//T/9f/2//f/9v/1//L/8f/x//L/9P/1
//L/8P/r/+n/7f/v//L/9P/y//H/7//u/+3/7f/u/+7/6//q/+n/6f/r/+v/7P/s/+v/
6//r/+n/5//p/+n/6f/p/+n/6f/p/+f/5//n/+f/6f/n/+f/6P/m/+b/5v/m/+f/5//o
/+j/5//l/+T/5P/k/+T/5P/k/+T/5P/l/+X/4//h/+H/4f/i/+T/5f/n/+X/5f/j/+P/
5P/j/+L/4f/j/+T/4//m/+b/5P/k/+T/5f/l/+X/4//f/+L/4//k/+L/4v/i/+L/4//j
/+T/5v/n/+r/6v/q/+j/6P/p/+n/6//s/+3/7v/r/+v/7P/t/+7/7v/u/+//7P/r/+r/
6P/k/+H/4P/g/+D/3v/e/97/2//b/97/3//j/+X/5v/n/+n/6//t/+7/7//q/+j/5//i
/97/3P/b/97/3v/e/97/3P/d/97/3//f/9//3v/d/+D/4P/e/97/4f/h/9//4f/i/+P/
4//j/+P/3f/b/+D/4//k/+X/5v/m/+n/8f/7/wsAHwA1AFAAgQC6AOYABAEaARQB9ADB
AIYAMgC7/07/Cf/i/tD+4f79/hT/Kf8+/1f/e/+U/57/r//I/9f/3v/j/+n/7P/x//X/
9//4//v//f/+/wAAAQACAAMAAgACAAMABAAIAAkACgAKAAoACwALAAsADQAOAA8ADwAR
ABIAEgATABEAEgAUABQAFwAYABkAGwAaABoAGgAcAB0AHQAeAB8AIQAiACQAJwAnACcA
KQAoACkAKgAsAC0ALAAvADEANAA0ADYAOAA7ADsAPAA+AEEARQBHAEgASgBQAFEAUgBW
AFcAWQBaAF0AXQBhAGEAYgBiAGQAZgBnAGgAaQBqAGsAaQBqAGoAaQBnAGYAZQBkAGAA
XwBdAFgAVwBWAFMATgBKAEYAQgA6ADkANQAxAC0AKAAjAB4AGQAYABMADwANAAoACAAF
AAEAAAABAP///f/6//r/+f/2//f/9v/0//P/8P/v/+7/7P/t/+z/7P/s/+v/6//r/+v/
6v/q/+n/6f/p/+j/5//n/+j/6P/o/+j/6P/n/+f/5//m/+X/5P/j/+X/5f/l/+X/5f/m
/+b/5v/o/+n/6f/p/+v/6v/q/+z/6v/r/+z/7P/t/+7/7//x/+//7//x//H/9P/0//P/
8//1//X/9v/3//f/9//4//j/+f/5//j/+P/7//z//v/+//3//f/9//3//P/7//r/+f/7
//v/+f/5//b/9v/3//f/+v/6//f/9//3//f/+P/4//X/9f/0//T/9f/1//b/9v/z//L/
8f/x/+//7//w//D/7//v/+//7f/t/+//7//v/+//7//v/+//7f/t/+3/7f/t/+v/6//s
/+z/7P/s/+z/6f/p/+r/6v/s/+v/6//s/+z/7P/s/+z/7P/s/+3/7f/r/+n/6f/p/+f/
6P/o/+n/6//n/+b/5//o/+n/6v/n/+f/6P/q/+3/8P/w//D/8f/y//T/9f/0//T/9P/0
//X/9f/2//f/9f/0//P/8//y//H/8P/u/+j/5f/k/+T/5P/i/+L/4v/i/+P/5//p/+v/
7f/u/+//8v/z//T/9P/y/+z/6f/n/+P/4P/f/9//4//k/+X/5v/h/+H/4f/h/+L/4//j
/+P/5P/k/+L/4v/l/+X/4//l/+X/5f/k/+P/5f/j/+X/4v/f/97/3f/c/97/4f/l/+//
AQAZADkAaACxAP4AOgFiAYABfgFcASUBzAA+AKX/Ov/9/tr+1v7z/hX/LP9D/2L/gf+Z
/6j/vP/R/97/5f/q/+3/7//z//f/+v/7//z///8BAAIAAgADAAQABQAGAAYABwAIAAoA
CwAMAAwAEAARABEAEQARABIAEwATABUAFgAWABcAFQAWABgAGAAZABoAGwAdAB4AHgAe
ACAAIQAhACIAIwAlACYAKAArACsAKwAtACwALwAwADIAMwA2ADkAOwA+ADwAPgBAAEMA
RQBGAEgASwBPAFEAUgBUAFYAVwBYAFwAYQBjAGQAZwBnAGsAawBsAG4AcgB2AHkAdwB3
AHcAdwB5AHoAegB5AHUAdABzAHIAcABvAG0AaABlAGQAYQBcAFoAVgBSAEoARgBBADwA
NwAwACsAJgAhACEAGwAWABMAEAAOAAsABwABAAEA/v/7//z//P/7//j/9f/0//L/8f/x
//H/8f/w//H/8P/w//D/7//v/+//7//u/+7/7f/t/+3/7P/r/+v/7P/s/+z/7P/s/+v/
6//r/+3/7f/t/+3/7f/t/+3/7f/t/+7/7v/u/+7/7//v/+//7//u/+7/8P/w//H/8v/y
//D/8P/w//H/8f/x//P/8//0//T/8//z//X/9f/2//f/9v/1//X/9P/2//f/9//4//f/
+P/6//r/9//3//f/9//3//f/9//3//j/+f/4//n/9v/2//f/9//6//r/9//3//f/9//4
//j/9//3//b/9v/1//X/9v/2//X/9P/z//P/8//z//T/9P/x//H/8f/v//H/8//z//P/
8f/x//H/8f/v/+//7//v/+//7f/t/+7/7//w//H/8v/v/+//8P/w/+7/7f/t/+7/7v/u
/+7/7v/s/+z/7f/u/+3/7P/r/+r/6v/r/+3/8P/x//T/9P/0//P/9P/2//f/+v/6//r/
+v/5//n/+v/7//v/+v/5//n/+P/3//b/9P/u/+v/6v/q/+r/6P/o/+j/5v/l/+f/5//t
/+//8P/x//L/8//0//T/9P/u/+v/6f/m/+T/5P/l/+T/5P/k/+T/4//j/+P/4//i/+P/
4//j/+T/5P/i/+L/5f/l/+P/5f/k/+X/5f/l/+f/4//j/+L/4//i/9v/1v/U/9H/0//h
//P///8VAEYAiwDaACABWgGOAagBnAF3ATYBuAAFAG7/Ff/Y/r7+zf71/hz/Qf9i/3//
m/+0/8L/z//a/+H/6v/z//n/+f/7//z/+//6//3///8AAAIAAwAEAAUABAAEAAUABgAK
AAsADAAMAA4ADwAPAA8AEQASABMAEwAVABYAFgAXABQAFAAVABQAFwAYABkAGwAbABoA
GQAaAB8AHwAgACEAJAAkACUAJwAnACcAKQAoACsALAAuAC8AMAAzADUAOAA4ADoAPAA/
AEEAQgBEAEcASwBNAE4AUABUAFUAVgBaAF0AXwBgAGMAZQBpAGkAagBrAG4AcQBzAHQA
dQB2AHcAdQB2AHYAdQB2AHYAdgB2AHIAcQBvAGoAaABoAGYAYgBdAFgAUwBKAEQAPwA6
ADUAMgAtACgAIwAgABkAEwAPAAwACgAHAAMA/v/9//n/9f/0//T/8//w/+3/7P/q/+n/
6v/r/+z/7P/p/+j/6P/o/+b/5f/k/+P/5f/m/+b/5//n/+b/5f/l/+T/5P/k/+T/5v/l
/+X/5f/j/+P/4//j/+P/4//j/+P/4//k/+T/5P/i/+P/4//j/+L/4P/f/+D/4v/j/+T/
5P/i/+L/4v/j/+P/4//l/+X/5v/m/+X/5f/l/+X/5v/n/+n/6f/q/+r/6//r/+r/6v/r
/+z/7v/u/+3/7f/t/+3/7f/t/+3/7f/v/+//7f/t/+z/7P/t/+3/7v/u/+v/6//q/+n/
6f/o/+j/6f/p/+r/5//n/+j/6P/p/+j/5//n/+f/5//o/+j/6f/p/+n/5//m/+f/5v/l
/+T/5f/m/+f/5v/l/+T/4//l/+P/4//k/+T/5P/k/+T/4//j/+T/5P/k/+P/4//k/97/
4v/k/+T/5P/i/+L/4v/i/9//3//g/+L/5P/o/+n/6v/p/+r/7P/t//D/8P/w//D/7f/t
/+7/7//u/+z/6v/p/+j/5//m/+T/4v/f/97/3v/c/9r/2v/a/9v/2//e/9//4f/j/+T/
5f/m/+f/6P/o/+b/4P/d/9v/2v/Y/9j/2f/b/9z/3f/e/9n/2f/Z/9n/2P/Z/9n/2f/Y
/9j/1v/W/9n/2f/X/9n/2v/b/9v/2//Z/9f/1//Y/9f/1P/R/8z/yP/L/9f/6f8BAB0A
RwCMAOUANgF0AZ4BsgGoAYIBPwHQACwAjf8i/+f+yP7O/vH+Ef8q/0n/bv+N/6X/uP/M
/9f/2v/d/+L/5f/r/+z/7//x//H/8f/z//T/9P/3//n/+//9//3//P/8//z//P/9//7/
/v8DAAUABgAHAAcACAAJAAkABwAIAAgACQAKAAwADwAQABEAEgATABUAFAAUABQAFgAZ
ABkAGgAbAB4AHgAfACEAJAAlACgAKAAnACgAKgArACwALwAxADQANAA2ADgAOwA9AD4A
QABDAEgASQBJAEoATwBRAFMAWABdAF8AYABjAGQAZwBmAGYAZwBqAG0AbwBxAHEAcQBx
AHEAcgByAHEAbwBuAG0AbABoAGcAZQBgAF8AXgBbAFYAUQBMAEcAPgA6ADUAMAArACUA
HwAZABMAEgANAAkABwACAAAA/f/5//X/9f/y/+//7v/u/+3/6v/r/+r/6P/n/+f/5//n
/+b/5P/i/+H/4P/h/+H/4f/h/+L/4v/h/+H/3//e/93/3f/g/+D/4P/g/97/3f/d/93/
3//f/9//3//f/9//3//f/9//4P/g/+D/4P/h/+H/4f/h/+D/4P/i/+L/4//k/+T/5v/m
/+b/5//m/+X/5v/l/+r/6v/p/+n/6f/p/+r/6//r/+v/7P/s/+v/6//q/+r/7f/u//D/
8P/t/+3/7f/t/+//7//v/+//7v/t/+r/6f/q/+r/6//r/+7/7v/r/+v/6f/p/+r/6v/q
/+v/6//s/+r/6f/p/+j/6f/o/+f/5//n/+f/6P/o/+X/5f/l/+P/5P/n/+j/6f/l/+X/
5f/l/+P/4//j/+P/5f/j/+P/5P/m/+b/5v/m/+T/4//j/+L/5P/j/+P/5P/j/+L/4f/g
/+L/4v/j/+P/5f/j/+P/4//j/+L/4P/g/+D/4P/g/+H/4//m/+f/6v/q/+r/6f/q/+z/
7f/u/+7/7v/u/+v/6//s/+3/7f/s/+v/6//o/+f/5v/k/+H/3//f/+D/3v/c/9z/3P/b
/9v/3v/f/+P/5f/m/+f/6f/r/+3/7v/t/+b/4v/f/9r/2P/Y/9n/2//c/93/3v/b/9v/
2//b/9z/3f/d/93/3v/e/9z/3P/d/93/2//d/+D/4f/h/+H/4//d/9v/3v/f/9z/3//k
/+j/6f/z/wMAFwAtAEkAcgCnANwAAgEeASABAAHQAJsAUADc/2H/Ev/l/sr+0v7z/gv/
GP8v/07/cf+R/6D/rP/B/9T/2//g/+f/6f/s//H/9f/3//b/+f/7//z//v///wAAAQAB
AAAAAAAAAAQABQAGAAYACgALAAsACwAMAAwADAALAAsADAAMAA0ADgAQABMAFAATABQA
FQAXABoAGgAaABwAHQAdAB4AHwAeAB4AHwAhACMAJQApACoAKQAqACwALQAsAC8AMQA0
ADYAOAA6AD0APQA+AEAAQwBHAEkASgBMAFAAUQBSAFYAWQBbAFwAXwBhAGUAZQBmAGYA
aABqAGsAbABtAG4AbwBtAG4AbgBtAGkAaABnAGYAYgBhAF8AWgBZAFgAVQBQAEoARgBC
ADoANwAzAC8AKwAmACEAHAAXABYAEQANAAsACAAGAAMA///7//v/+P/1//b/9v/1//L/
7//u/+z/6//t/+3/7f/s/+n/6P/o/+j/5//n/+f/5//o/+j/5//n/+X/5P/j/+P/5P/k
/+T/5P/k/+P/4//j/+P/4//j/+P/4//j/+P/4//l/+b/5v/m/+b/5//n/+f/6P/o/+n/
7P/u/+//8P/w/+7/7v/u/+//8f/x//P/8//0//T/8//z//P/8//0//X/9//3//j/+P/5
//n/+P/4//n/+v/8//z/+f/5//n/+f/7//v/+//7//v/+//5//n/+P/4//n/+f/6//r/
9//3//X/9f/2//b/9//3//b/9v/z//P/9P/0//X/9P/z//P/8f/x//L/8v/x//H/8f/v
/+//8f/x//H/7//v/+//7//v/+//7//v/+//7f/t/+7/7P/s/+z/7P/r/+v/7v/w/+//
7v/t/+z/7f/t/+7/8P/x//T/9P/0//P/9P/2//f/+P/4//j/+P/5//n/+v/7//v/+v/5
//n/9v/1//T/8v/u/+v/6v/q/+r/6P/o/+j/5f/l/+j/6f/v//H/8v/z//P/8//z//L/
8P/q/+f/5f/j/+L/4//l/+b/5v/m/+b/4f/h/+H/4f/k/+X/5f/l/+T/5P/i/+L/4//j
/+H/4//m/+f/5//n/+f/6f/n/+L/4f/i/+H/4P/g/9//5f/x////EwArAFQAkQDWABgB
TgFyAXgBXAExAewAeADd/1r/E//s/tj+6f4L/yD/M/9Q/3n/m/+o/7T/y//c/+P/6P/v
//X/9f/5//z//f8AAAMABQAGAAgACQAKAAsACgAKAAsADAAQABEAEgASABIAEwATABMA
FQAWABcAFwAZABoAGgAbABkAGgAcABwAGwAcAB0AHwAiACIAIgAkACcAJwAoACkAKgAq
ACsALQAwADEANAA0ADMANAA2ADcAOgA9AD8AQgBAAEIARABHAEcASABKAE0AUwBVAFYA
WABeAF8AYABkAGUAZwBoAGsAbwBzAHMAdAB1AHgAewB9AH0AfQB9AH0AfAB8AHsAeQB4
AHgAeAB4AHYAdQBzAG4AaQBoAGUAYABcAFgAVABMAEsARwBDAD8AOQAzAC0AJwApAB8A
GgAdAA==
         </WaveFormData>
      </LeadData>
      <LeadData>
         <LeadByteCountTotal>10000</LeadByteCountTotal>
         <LeadTimeOffset>0</LeadTimeOffset>
         <LeadSampleCountTotal>5000</LeadSampleCountTotal>
         <LeadAmplitudeUnitsPerBit>4.88</LeadAmplitudeUnitsPerBit>
         <LeadAmplitudeUnits>��V</LeadAmplitudeUnits>
         <LeadHighLimit>2147483647</LeadHighLimit>
         <LeadLowLimit>268435456</LeadLowLimit>
         <LeadID>V5</LeadID>
         <LeadOffsetFirstSample>0</LeadOffsetFirstSample>
         <FirstSampleBaseline>0</FirstSampleBaseline>
         <LeadSampleSize>2</LeadSampleSize>
         <LeadOff>FALSE</LeadOff>
         <BaselineSway>FALSE</BaselineSway>
         <ExcessiveACNoise>FALSE</ExcessiveACNoise>
         <MuscleNoise>TRUE</MuscleNoise>
         <LeadDataCRC32>3091083080</LeadDataCRC32>
         <WaveFormData>
5f/i/+L/4v/i/+L/4v/f/9z/3P/c/9z/3P/d/93/3f/e/9//4P/h/+T/5P/h/+H/5P/k
/+X/5f/h/+H/5f/n/+P/4P/d/9T/zv/O/9P/2P/k//j/FAA/AIAA0gAiAWUBnwHDAccB
qgFkAfAAXgDk/5v/av9N/03/Xf9r/3//l/+s/8D/0//g/+n/8P/3//z//P/9/wEABAAH
AAoADAANAA0AEAARABAAEAAPABEAEgAVABYAFgAYABgAGAAbAB0AHQAcAB0AHwAhACIA
JAAmACYAJgAoACoAKgAqACsALAArACgALQAwAC8AMAAxADMAMwAzADYANwA5ADoAOgA6
ADoAOwA8AD0AQABBAEQARQBJAEkASABLAEsASwBMAEwATQBPAFQAVwBXAFkAXABeAF4A
YABkAGUAZgBpAGoAbABsAGwAcAByAHQAeAB2AHYAeAB1AHcAegB6AHcAdAB0AHEAcABw
AHAAbgBtAGwAawBoAGcAZABfAFsAWABVAFEATwBKAEoASABHAEUAQwBAADsAOAA2ADQA
NAAyAC8ALwAtACoAKgArACsAKgAqACgAKAAoACgAKAAoACgAKgApACkAKQAmACYAJwAn
ACQAJAAjACMAJAAlACQAJQAmACYAJAAmACQAIwAiACIAIAAgACAAIAAhACEAIQAhACEA
IQAhACEAIQAhACAAHwAdABsAGwAeACAAIAAiACIAIwAjACMAIwAhACEAIgAhACAAIAAh
ACEAIQAiACUAJwAnACcAKAAoACYAJgAmACUAJAAlACYAJQAlACYAJwApACkAKQApACkA
KwApACkAKAApACkAKgAqACwALAArACsAKAApACgAJwApACkAJwAmACcAKAApACoAJwAn
ACcAJwAnACcAJwAnACcAKAApACkAKAAnACcAJgAmACYAJQAkACQAJAAkACQAJAAjACMA
IwAiACIAIQAeAB8AIAAhACIAIgAiACIAIwAhACEAIQAhAB8AHwAgACAAIAAgAB4AHgAf
AB8AHgAeAB4AIQAhAB8AHwAcAB4AHgAeAB4AHgAeAB4AIAAeACAAIgAiACAAIAAhACIA
IwAkACQAJAAhAB4AIAAhACEAIQAhACAAIAAgACEAIAAaABoAGgAZABoAGQAZABoAGQAY
ABcAGQAcAB0AHQAdACIAIwAjACMAIAAdABkAFwATABAAEAAQABIAEgASAA8ADAAMAAwA
DAAOAA8ADwAPABEAEQARABEAEAAQAA0ADQASABIAEwATABEAEwAVABEADwAMAAcAAgAE
AAYACQAcADgAUABoAJcA5AAyAXYBswHdAeUB0QGeAUIBvAAwAMz/jf9k/1X/Xf9p/3f/
hf+Z/7j/0P/X/+L/9f8CAAMACAASABMAFgAYABoAHAAdAB8AIAAkACMAIgAiACEAIgAi
ACQAJAAnACoAKwAsACwALQAsACoAKgArACwALAAuADAAMAAwADAAMgAyADIAMgA0ADQA
MgA0ADYANAA0ADcAOQA5ADkANwA3ADgAOAA7ADwAPQA/AEEAQQBDAEMAQwBDAEYARQBG
AEkASQBJAEwATABNAE8AUgBVAFUAVwBcAF4AXgBgAGMAYwBjAGUAaABqAGoAagBvAHAA
cQB0AHIAcgB0AHEAcQB0AHQAcQBvAG4AagBoAGgAaABmAGUAYwBhAF0AWwBYAFMATwBM
AEoARQBCADwAOwA4ADYAMwAwACwAJgAiACEAIAAhACAAGwAbABkAFgAUABUAFQAUABIA
EAAQABAAEQAQAA8ADgAQAA8ADwAPAAsACgAKAAkABwAGAAQAAwADAAMAAQABAAQABAAC
AAQABQAFAAUABgAEAAIAAAD+/////////////f/9//3//f///wEAAgADAAEA/////wIA
AwAEAAcACAAGAAUABAADAAQABQAHAAcABgAGAAcABwAGAAYACAAJAAsACwAMAAwACwAK
AAkABwAJAAsADQANAAwADAAMAA0ACwALAAsACwALAAkACQAIAAkACQAKAAoACQAIAAYA
BQADAAUABQAFAAQAAwAAAP7///8AAAEAAgABAAEAAQABAAAA///+//3/+v/6//r/+f/3
//f/+P/4//b/9v/1//T/9v/2//b/9v/2//X/9f/1//P/9P/0//L/8//0//X/9v/z//L/
8f/x/+//7//v/+//7//v//D/8P/v/+7/6//q/+z/7f/t/+7/7f/v/+7/6//v/+3/7P/s
/+z/7P/s/+z/7P/s/+z/7v/u//D/8v/y//D/8P/x//L/8//0//T/9P/z//D/8v/z//P/
8//z//L/7//u/+7/7P/p/+r/6//r/+n/5//m/+b/5P/k/+T/5//q/+v/6//r//D/8f/x
//H/8P/t/+n/5//j/+D/4P/g/+D/3v/c/9f/1//Y/9n/2v/Y/9n/2f/Z/9f/1//X/9f/
1v/W/9P/0//U/9T/1f/V/9v/1//T/9P/0f/O/8v/yP/E/8b/0f/g//L/DAAsAFsApAD4
AD4BeQGlAbMBnQFkAQYBfgDw/4z/V/86/zH/O/9H/03/V/9t/4j/nP+p/7T/wf/O/9n/
3P/e/+P/5//q/+3/8P/w//H/8f/0//b/9v/3//f/9//4//v//P/8//7//v/+////AQAB
AAAAAgADAAQABAACAAQABAAEAAYACAAIAAgACgAMAAwACgAOABAADgAOAA8AEQARABEA
EQARABIAEgAVABYAFwAZABsAGwAdAB0AIAAhACUAJQAkACcAJwAnACkAKgAsAC8AMgA1
ADUANwA4ADoAOgA8AEIAQwBEAEcASABKAEoASgBNAE4ATwBSAFIAUgBUAFEAUQBUAFQA
UQBSAFIATwBOAE8ATgBLAEkARwBFAEEAPwBAADsANwA0ADMALwAtACgAJwAkACIAHwAd
ABoAFQASABEADgANAAoACgALAAoACAAKAAsACwAKAAwACgAKAAoACQAIAAcABgAIAAcA
BwAHAAgACAAJAAkACAAIAAcABwAJAAkABwAHAAYABgAEAAYACAAHAAYABgAIAAgACAAI
AAkACQAJAAkABwAHAAcABwAKAAsACwALAA4ADQAOABIAEQAQABEAEAARABEAEQARABIA
EwAVABUAFgAWABcAFwAUABQAFgAXABoAGwAdAB4AHgAeAB4AHQAfACEAIwAjACAAIAAg
ACEAIwAjACMAIwAlACMAIwAiACEAIQAiACIAIgAiACEAIQAhACMAIwAjACMAIwAhACAA
IgAiACIAIgAfAB8AHwAfACEAIQAhACEAIAAgACAAHwAhACEAIgAiACEAIAAeABwAHQAe
AB8AIAAeAB0AHQAdAB8AHgAeAB4AHAAdAB4AHwAgAB4AHgAeACAAIAAiACQAJAAkACQA
JQAmACkAKgAqACoAKQAmACgAKQAnACcAJwAmACUAJAAkACIAHAAcABwAGwAcABsAGwAc
ABwAHAAcAB8AJAAlACUAJQAmACcAJwAnACQAIQAdABsAGAAWABcAGAAYABgAGAAVABYA
FgAWABYAFgAXABcAFwAVABUAFQAVABQAFAARABEAFgAWABcAFwAZABUAEwATABEADgAH
AP7//P/+//v/AgAUACoASgB1ALYADAFYAZkB1QH3AfMB2AGUARYBfAAEALv/jv9v/2//
gf+P/53/s//K/97/7f/8/wMACAARABYAGAAbABwAHgAgACIAIgAjACMAJgAoACgAKQAp
ACoAKgAsACwALQAuAC0ALAAvADEAMQAwADAAMQAyADIAMgA0ADQANAA0ADYANgA2ADgA
OgA6ADgAOgA8ADoAOgA/AEEAQQBBAEMAQwBEAEQARQBGAEcASQBHAEcASQBJAEwATQBR
AFEAUgBVAFUAVQBWAFYAVwBZAF4AYQBhAGMAZgBoAGgAagBsAG0AbgBxAHAAcgByAHIA
dgB4AHoAfgB8AHwAfgB7AHwAgACBAH8AfgB+AHsAegB7AHoAdwB1AHEAbwBrAGkAagBl
AGEAXgBcAFcAVABOAE0ASgBIAEUAQgA+ADgANAAzADAALwAsACoAKwAqACgAJQAlACQA
IgAkACIAIgAiAB8AHgAdABwAHAAbABsAGwAbABwAHgAfAB0AHAAaABkAGwAbABkAGQAY
ABgAFgAYABgAFwAWABYAFwAYABkAGgAXABUAEwARABIAEwAUABUAFQAVABQAEwATABEA
EQAUABIAEgAUABQAEQARABEAEQARABEAEgARABQAFAAVABUADwAOAA8ADwARABEAEgAS
ABQAFAAUABMAEQATABUAFQAWABYAFgAXABYAFQAUABMAFgAVABYAFgASABEAEQAQABMA
FAAUABUAFAAVABQAEwATABMAEQAQABIAEgASABIAEQARABEAEQAPAA8ADwAPAA4ADgAO
AA0ADwAPABAAEAAOAA4ADQAMAA4ADgAOAA4ADAALAAoACwAMAA0ADgANAAwACwAMAAwA
DgAQABAAEgASABMAFAATABQAFAAUABQAEgAVABcAFgAVABQAEgATABIAEgAQAAoACgAK
AAkABgAFAAUABgAIAAgACAALAAwADQANAA0AEAARABEAEQASAA8ACwAJAAcABAAEAAQA
BQAEAAMA///+//7//v/+//7/////////AQABAAEAAQACAAIA/////wAAAAABAAEA/f8D
AAUA///7//r/9f/q/+T/4P/f/+r//P8MACIATwCWAOoANAF3AbUB1wHXAbYBdAECAWoA
5v+d/3T/V/9V/2f/ef+H/5v/sP/E/9P/5P/t//L/9//4//j/AQAFAAgACwAOAA0ADQAM
AA4AEAAQABEAEQAOAA4AEAAQABAAEgASABIAEwAVABUAFAAUABUAFgAWABYAGAAYABgA
GAAaABoAGgAcAB4AHgAcABwAHgAcABwAHQAfAB8AHwAeAB0AHQAcABwAHAAcAB0AGwAb
AB0AHQAdAB0AIAAfAB4AIQAhACEAIAAgACEAIwAmACkAKQArACwALgAuADAANAA1ADYA
OQA6ADwAPAA8AD0APgA/AEIAQQBAAEEAPQA/AEIAQgA/AD4APgA7ADoAOQA4ADUAMwAx
AC8AKwApACgAIwAfABwAGQAVABMADgAJAAYABAABAP///P/3//T/8//w/+//7P/s/+3/
7P/q/+n/6f/o/+b/5v/k/+T/5P/k/+T/5P/k/+T/4//j/+P/4v/i/+P/4//k/+T/4//j
/+H/4f/f/9//4P/g/97/4P/i/+H/4P/g/+L/4v/i/+L/4f/h/+H/4f/e/93/3P/b/97/
3//f/9//3//d/93/4P/g/+D/4v/i/9//3//f/9//3v/f/+H/4f/i/+L/4//j/+D/4P/i
/+P/5f/l/+b/5v/m/+b/5v/l/+P/5f/n/+f/6P/o/+j/6f/r/+v/6//r/+3/6//r/+r/
6//r/+z/7P/r/+r/6P/n/+n/6//r/+v/6f/p/+f/5v/n/+j/6f/q/+n/6f/p/+n/6//r
/+v/6//o/+j/6P/n/+f/5//o/+j/6f/q/+r/6v/o/+j/6P/o/+r/6f/p/+n/6//s/+z/
6v/o/+j/6P/o/+r/6v/q/+v/7//t/+//8P/u/+z/6v/o/+b/5v/m/+j/6f/s/+//8P/y
//L/8//0//X/9v/2//b/9//0//b/9//3//f/9//2//X/9P/0//L/7f/s/+v/6f/r/+v/
7P/u//D/8P/w//P/8//z//L/8f/y//P/8//z//P/8f/u/+3/6v/o/+n/6v/q/+r/6v/n
/+X/5P/j/+L/4//l/+b/5//n/+f/5//n/+j/6P/l/+X/6v/q/+v/6//t/+n/5f/l/+X/
4P/X/9T/0v/S/9f/6P8CACAARgCDANQALgF+AbsB1wHZAcEBhAEUAYIA+P+a/2f/Rv85
/0X/Wf9f/2n/g/+e/7D/vf/I/9X/3v/j/+r/7P/t/+7/8P/y//T/9P/1//X/+P/4//j/
+f/5//n/+v/9//7/AgAEAAQABAAEAAUABAACAAQABQAGAAYABgAIAAgACAAGAAgACAAI
AAwADgAOAAwADgAQAA4ADgARABMAEwATABIAEQARABAAFAAWABgAGwAbABsAHQAdABwA
HQAhACEAJAAnACcAJwAnACYAJgAnAC0AMQAyADUANgA4ADgAOgA9AD0APQA/AEEARABF
AEYARgBGAEYASABIAEgASgBHAEcASgBKAEcASABIAEUARABBAEAAPQA7ADkANwAzADEA
LwApACQAIAAhAB0AGwAWABQAEgARAA8ADAAIAAIA/v/+//z//P/6//X/9f/z//D/8f/z
//T/9P/0//L/8v/y//H/8P/v/+7/7P/r/+v/6//o/+j/6f/p/+b/5v/l/+X/5//n/+X/
5f/o/+j/5v/o/+f/5f/j/+L/4v/i/+L/4v/i/+P/5P/l/+X/5f/l/+X/5P/l/+X/5f/m
/+X/5v/q/+n/6P/p/+j/6f/p/+n/6f/s/+3/7//v//D/8P/x//H/7P/s/+7/7//z//P/
9P/0//T/9P/0//P/8//1//f/9//0//T/9P/1//f/9//3//f/9f/z//P/8v/y//P/9f/2
//P/8P/s/+n/7v/z//b/+f/2//X/8v/w//D/8P/w//D/7f/t/+3/7f/v/+//7//v/+7/
7v/u/+3/6//r/+z/7P/u/+7/7f/s/+r/6v/q/+r/6//r/+z/7f/s/+z/6//o/+n/6v/r
/+z/6f/o/+f/5//n/+f/5//n/+f/5//o/+j/5//m/+P/4v/k/+X/5f/m/+b/6f/p/+f/
5v/l/+P/4v/m/+f/6P/p/+j/5//m/+X/6P/o/+j/5//j/+T/5//m/+T/5P/k/+T/5P/k
/+T/5v/o/+r/7P/s/+n/6P/o/+j/6v/s/+3/7v/t/+r/7P/t/+3/7f/t/+z/6f/o/+j/
5v/i/+L/4v/h/+L/4f/h/+L/4P/g/+D/4//m/+f/5//n/+z/7f/t/+3/7f/r/+j/5//g
/9z/2//a/9r/2v/a/9f/1//Y/9n/2v/Z/9n/2P/X/9f/1//X/9f/2v/a/9f/1//a/9r/
2//b/9v/1f/T/9X/1//W/9X/0P/K/8r/0f/a/+r/BAAgAEcAhgDWABwBWQGLAaEBlwFw
ASwBvAAoAKr/Yf82/x3/H/8v/zn/R/9V/2b/gv+V/5z/qf++/8f/yv/Q/9P/1//a/93/
4P/g/+H/4f/k/+b/5v/n/+f/5v/m/+j/6P/r/+7/7//w//D/8f/w/+7/7v/v//D/8P/x
//T/9f/2//X/9v/1//T/9//6//v/+v/8//7//P/8//3/////////AgADAAUABgAIAAgA
CAAJAAkACQALAAsACgALAA8ADwAQABMAEwATABUAFgAYABsAHAAfAB8AIQAmACgAKAAq
ACwALQAuADEAMgA0ADQANAA2ADYANgA4ADsAPAA/AD0AOwA+AD4AOwA6ADoANwA2ADcA
NgAzADEALwAtACkAJwAkAB8AGwAYABgAFQAUABAACwAIAAYAAwABAP7/+f/2//T/8v/y
//D/7v/v/+7/7P/r/+v/6v/o/+r/6P/o/+j/5f/k/+P/4v/j/+P/5P/l/+L/4v/j/+P/
4P/g/9//3//f/9//3f/d/97/3v/c/97/3v/d/9z/3P/a/9r/2v/a/9v/2//b/9v/2//b
/9v/2//c/93/3f/d/9//3f/d/+D/3v/e/+D/4P/g/+H/4v/j/+P/4//k/+P/5P/k/+X/
5f/j/+T/5//p/+r/6f/p/+j/6v/q/+r/6f/q/+3/8P/x//D/8P/w//H/7v/t/+z/6//s
/+v/7P/s/+n/6f/q/+r/7P/s/+v/6//r/+3/7f/t/+3/7f/r/+r/6v/q/+r/6v/n/+f/
5//n/+X/5f/l/+X/5P/k/+T/4//j/+P/5P/k/+T/5P/j/+L/4v/i/+L/4v/i/+H/4f/h
/+H/4v/i/+D/4P/g/+D/4P/g/+D/4P/h/+H/4f/h/+H/3//f/+D/4P/g/+D/3v/e/93/
3f/c/9z/3v/d/9z/3v/e/97/3v/e/97/3v/g/+D/4v/k/+T/5v/m/+f/6P/n/+j/6P/o
/+n/5v/o/+n/6f/p/+n/6P/p/+j/6P/m/+D/4P/g/9//4P/f/9//4P/i/+L/4v/l/+r/
6//r/+v/8P/x//H/8f/u/+v/5//l/9//3P/c/9z/3//g/+H/3//e/97/3v/e/97/3//f
/9//3//f/9//3//i/+L/3//f/+H/4P/g/9//4f/h/+H/3f/Z/9j/0//O/8z/zv/T/9r/
7P8KAC4AYQCwAAoBUgGPAbsByQG1AYIBJAGWAAYApv9z/07/Pf9H/1P/Xf9t/4P/lP+k
/7H/wP/R/9r/3//k/+T/5f/o/+r/7P/u//D/8f/x//T/9P/0//X/9f/1//b/+f/6//z/
/v/+//7//f///////v/+////AAAAAAIABAAEAAQABAAGAAYABgAGAAgACAAGAAoADAAK
AAoADQAPAA8ADwAQABEAEwAUABYAFgAWABcAGQAZABsAGwAeAB8AIwAjACIAJQAlACUA
KAAoACkAKwAuADEAMQAzADQANgA2ADgAOgA7ADwAPwBAAEIAQgBCAEYASABKAE4ATABM
AE4ASwBMAFAAUQBPAE4ATgBLAEoASwBKAEcARQBDAEEAPQA7ADsANwA0ADIALwArACkA
JAAgABwAGQAVABQAEgAOAAwACgAIAAgABgADAAMAAQD+//7///////7//P/6//r/+v/7
//r/+f/4//r/+f/5//n/+v/6//v/+//4//j/9//3//f/9//1//X/+P/4//b/+P/4//f/
9v/2//b/9v/2//b/9v/3//j/+f/5//n/+f/5//j/+f/5//n/+f/3//f/+v/6//r//P/8
//r/+f/4//f/+v/7//3//f/8//z//f/9//v//P///wEAAAD//////v///wAAAQABAP//
AQADAAMAAAAAAAAAAQABAAEAAQABAAQAAwAEAAQAAQABAAIAAgAEAAQAAwADAAEAAwAD
AAMAAwADAAEAAAABAAIAAwAEAAEAAQABAAEAAwADAAMAAwABAAAA///9//7///8BAAIA
AgACAAEAAAAAAAAAAAAAAAAA////////AQACAAIAAAAAAAAAAAAAAP7//v/+////////
///////9/////v8AAP///v/9//z//f/+////AgAAAAIABAAEAAIAAgADAAQABwAIAAgA
CAAHAAQABgAHAAcABwAHAAYABwAGAAYABAD+//7//v/9//z/+//7//z/+v/6//r//f8C
AAMAAwADAAQABQAFAAUABAABAP3/+//3//T/9P/0//T/9P/0//H/8v/y//L/8v/w//H/
8f/x//H/8f/x//H/9P/0//H/8f/z//L/8v/x//X/8f/r/+v/7f/q/+P/2v/W/9L/0//g
//L/AAAYAEkAjADcACYBZwGnAc8BzwG2AX4BDAFsAOz/o/9u/0//S/9X/2n/e/+P/6T/
uP/H/87/2f/i/+f/7P/2//3/+//6//n/+P/2//f/9//6//7//v//////AAAAAAIAAgAC
AAQABAAEAAMABQAFAAQABAAFAAYABgAGAAgACAAIAAcACAAHAAYACAAKAAoACAAIAAoA
CAAIAAsADQANAA0ADwAPABAAEAAQABAAEAARABIAEwAWABcAFgAXABsAGwAbAB0AHAAb
AB4AHgAfACEAIgAlACUAJwAoACoAKgAsAC4ALwAwADMANAA2ADYANgA5ADoAOwA+AEAA
QABCAD8APQBAAEAAPQA/AEAAPgA+AD0APAA5ADcANgA1ADIAMQAvACkAJAAgAB4AGQAW
ABAADQAKAAgABQABAP7/+f/2//b/9P/0//L/7f/t/+v/6P/o/+n/6f/o/+f/5P/j/+L/
4v/i/+L/4v/i/+H/4f/h/9//3v/e/93/3//g/+D/4f/f/9//3f/d/+D/4P/e/+D/4v/h
/+D/4P/e/97/3v/e/9//3//f/9//4f/h/+H/4f/g/+H/4f/h/+D/3f/c/97/4P/g/+L/
4v/f/9//3//f/97/3//h/+H/4P/g/+H/4f/e/97/4P/h/+X/5f/m/+b/5v/m/+b/5f/j
/+X/5//n/+j/6P/o/+n/5//n/+f/5//o/+f/6P/o/+n/6f/q/+r/6v/q/+n/6f/n/+n/
6f/p/+v/6//p/+j/5v/m/+b/5v/n/+f/5//n/+n/6f/p/+n/6f/q/+v/6//p/+n/6v/q
/+v/7P/s/+z/6v/q/+r/6v/q/+n/6f/p/+v/7P/s/+r/6v/q/+r/6v/q/+r/6v/r/+n/
7f/t/+3/7P/q/+r/6v/q/+r/6v/q/+z/7v/w//L/8v/y//L/8//0//f/+P/4//j/9//0
//b/9//1//X/9f/0//X/9P/0//L/7v/u/+7/7f/q/+n/6f/q/+z/7P/s/+//9P/1//X/
9f/3//f/9v/1//L/7//r/+n/6P/m/+f/6P/s/+z/7P/p/+b/5v/m/+b/5v/n/+f/5//l
/+X/5f/l/+b/5v/j/+P/6P/o/+n/6f/l/+P/4//l/+H/3P/Z/9L/zv/Q/9n/6v8CAB4A
SgCNAOgAQAGKAcUB5wHpAckBhAEUAYAA9v+g/2//Sv9B/03/Wf9l/3v/lf+s/7z/yf/Y
/+H/5P/j/+b/7P/x//D/8v/0//b/9f/1//T/9v/5//r//P/9//z//P/+//7///8AAP//
/v8CAAUABgAGAAYABwAIAAgABwAIAAcABgAHAAoACwAMAAwADgAOAAwADgAQAA4ADgAP
ABEAEQARABMAEwAUABQAGQAaABsAHQAcABsAHAAbABwAHQAhACEAIgAlACUAJQAoACgA
KQArACwALwAvADEANgA4ADgAOgA+AD8AQABDAEMARABDAEIARQBGAEcASgBMAEwATgBL
AEsATgBOAEsASgBKAEcARgBHAEYAQwBBAEEAPwA7ADkANwAxACwAKAAnACMAIQAcABgA
FAARAA0ADgAMAAgABgAFAAIAAQD+//v/+//5//b/9v/3//f/9v/4//b/9v/2//f/9v/1
//T/8//x//D/7//w//D/8f/x//L/8v/x//H/8P/v/+z/6//u/+7/7P/u/+z/6//q/+r/
7P/s/+z/7P/r/+v/6//r/+v/6//r/+v/7P/t/+3/7f/s/+n/6P/q/+r/6v/s/+z/7f/t
/+3/7f/s/+3/7//v//L/8v/z//P/8P/w//L/8//z//P/9P/0//T/9P/0//P/9P/3//r/
+//5//j/9//3//n/+f/5//n/+P/1//T/8v/x//H/8v/y//P/9P/0//X/9P/1//T/8//2
//f/9v/2//X/9P/z//L/8f/x//H/8f/x//H/8f/x/+7/7v/u/+3/7v/v//H/8v/w//D/
7//u/+7/7v/u/+7/8P/v/+//7//x//L/8v/w/+3/7P/r/+r/7P/s/+z/7f/r/+v/6//r
/+3/7f/u/+7/7v/u/+z/7P/r/+z/7P/s/+z/7P/u/+7/7v/w//D/8v/0//T/8v/y//P/
9P/1//b/9v/2//P/8P/y//P/9f/1//X/9P/z//L/8v/w/+7/7v/u/+3/7P/r/+v/7P/s
/+z/7P/v//L/8//z//P/9//5//r/+//3//P/7v/r/+X/4v/i/+L/5f/m/+f/5f/m/+b/
5v/m/+b/5//n/+f/5//n/+f/5//n/+b/4v/h/+b/5v/n/+f/5//j/+H/4//h/9z/2f/a
/9r/3P/l//L/BgAkAEoAfwDIABQBWgGXAbcBrwGLAVIB8ABgAND/eP9L/y7/K/87/0P/
R/9X/23/iv+k/6//uP/H/9T/2f/e/+T/4//l/+j/6//u/+7/7//v//L/9v/2//f/9//0
//T/9v/2//j/+v/6//r//P///wAAAAD+////AAAAAP//AAD///7///8CAAMABAAEAAYA
BgAEAAgACgAIAAgACwANAA0ADQALAAsADAAMABEAEgATABUAEwATABUAFQAYABkAHQAd
ACAAIwAjACMAJAAkACUAJwAoACsAKwAtADAAMgAyADQANgA3ADgAOwA+AEAAQABAAEIA
QgBCAEQARQBGAEkARwBJAEwATABJAEYARgBDAEIAPwA+ADsAOQA5ADcAMwAxAC4AKQAl
ACIAIwAfAB0AGAAUABAADQAJAAkABgABAP7//P/6//r/+P/1//X/8//w//L/8//z//L/
8f/u/+3/7P/s/+z/7P/s/+v/6f/o/+f/5v/m/+f/5//o/+j/5//n/+f/5//l/+X/5P/k
/+L/5P/k/+P/4v/i/+L/4v/i/+L/4//j/+P/4//l/+X/5f/l/+T/5f/l/+X/5f/j/+P/
5v/o/+j/6v/q/+n/6f/p/+n/7P/t/+//7//u/+7/7//v/+z/7P/u/+//8f/x//L/8v/0
//T/9P/z//H/8//1//X/9P/0//T/9f/1//X/9f/1//f/9f/1//T/9P/1//f/+P/2//b/
9f/1//P/9f/1//X/9f/1//P/8v/y//L/8v/y//P/8//z//P/8f/x//H/8f/w//D/8P/v
/+//7//w//D/7v/u/+3/7P/u/+7/7v/u/+z/6//r/+v/6f/q/+r/6P/o/+j/7P/u/+3/
7P/r/+r/6v/q/+r/7P/u//D/8v/y//L/8v/z//T/8//0//T/9P/1//L/9P/1//P/8//z
//L/8f/w//D/7v/s/+z/7P/r/+r/6f/p/+r/6v/q/+r/7f/x//P/9P/1//f/9//2//X/
9P/x/+3/6//p/+b/5v/m/+j/6P/o/+X/5P/k/+T/5P/k/+X/5f/l/+X/5f/l/+X/5P/k
/+H/4f/k/+T/5f/l/+f/6f/n/+H/3//e/9v/1v/S/9D/1f/g//D/BAAiAE8AkADgADIB
eQGvAcUBuwGYAU4B1AA6AML/hf9g/0X/Rf9R/1f/X/9z/5D/qv+z/7z/z//c/9//4v/o
/+v/7P/u//D/8v/0//X/9f/4//r/+v/7//v/+v/6//z//P/+/wAAAAAAAP//AQABAAAA
AQADAAUABgAGAAgACAAIAAgACgAKAAoACwAMAAsACAAMAA4ADAAMABEAEwATABMAEwAT
ABQAFAAXABgAGQAbABkAGQAbABsAHgAfACMAIwAkACcAJwAnACYAJgAnACkALgAxADEA
MwA4ADoAOgA8AD0APQA9AD8AQwBGAEcASABLAEwATQBQAFAAUABSAE8ATABOAE0ASQBL
AEwASgBKAEsASgBHAEUAQQA/ADsAOQA4ADMALwAsACwAKQAoACQAIAAcABkAFQAZABAA
CQAOAA==
         </WaveFormData>
      </LeadData>
      <LeadData>
         <LeadByteCountTotal>10000</LeadByteCountTotal>
         <LeadTimeOffset>0</LeadTimeOffset>
         <LeadSampleCountTotal>5000</LeadSampleCountTotal>
         <LeadAmplitudeUnitsPerBit>4.88</LeadAmplitudeUnitsPerBit>
         <LeadAmplitudeUnits>��V</LeadAmplitudeUnits>
         <LeadHighLimit>2147483647</LeadHighLimit>
         <LeadLowLimit>268435456</LeadLowLimit>
         <LeadID>V6</LeadID>
         <LeadOffsetFirstSample>0</LeadOffsetFirstSample>
         <FirstSampleBaseline>0</FirstSampleBaseline>
         <LeadSampleSize>2</LeadSampleSize>
         <LeadOff>FALSE</LeadOff>
         <BaselineSway>FALSE</BaselineSway>
         <ExcessiveACNoise>FALSE</ExcessiveACNoise>
         <MuscleNoise>TRUE</MuscleNoise>
         <LeadDataCRC32>2691862405</LeadDataCRC32>
         <WaveFormData>
DAAKAAkACQAIAAgACAAGAAMAAwAEAAQAAgADAAMAAwAGAAYABgAHAAoACgAIAAgACgAK
AAwADAAJAAgADAAMAAgABQABAPn/7//v//L/9v/5/wMAFQAyAGEAmADNAPwAKAFGAVAB
QQEUAc4AeAA1AA4A8//f/9f/z//L/9D/2P/h/+z/8f/0//j//P8DAAUAAQACAAUABgAH
AAgACAAJAAkACQAIAAgACAAHAAoACQAKAA0ACwAMAA0ADQANAA0ADgAOAA4ADgAPAA8A
DQAOAA4ADQANAA8ADwAPAA4ADgAOAA4AEQASABIAEgASABMAEwASABQAFAAVABUAFQAV
ABYAEwAUABYAGAAZABsAHAAfAB8AHQAdAB8AIgAfAB8AIgAjACMAJQAmACcAKAApACkA
KwAvADAAMQAzADMAMgAxADEANQA1ADgAOwA7ADsAOwA6ADwAPQA+AD4APQA8ADkAOAA6
ADoAOQA4ADcANgA2ADUAMAAuACoAKQAmACMAIQAfAB8AHwAdABsAGwAYABYAFAASABEA
DwANAAwADAAKAAYABAAGAAYABwAJAAcABgAFAAcABwAIAAgABgAFAAUABQAEAAQABAAE
AAMAAQD///7/AQABAAIAAwACAAIAAgACAAAA/////////f/8//z//f/9//3//v/+//z/
/P/8//r/+v/7//v/+v/4//j/+P/5//r/+//9///////9//3//f/8//z//P/6//r//P/8
//r//f///wEAAwADAAMAAgABAP/////+//7//v/9//3//P/9//7//////wEAAwADAAMA
AQACAAIAAAACAAIAAgACAAYABAAEAAQAAwACAAIAAwADAAMAAwABAAIABAAFAAYABwAD
AAIAAgACAAIAAgACAAMABAAGAAcABgAFAAYABQAEAAQAAwADAAMAAgACAAMABQAEAAQA
BAADAAIAAQAAAAEAAQADAAMAAAAAAAAAAgACAAEAAQABAP///////wAAAAD///7//v//
////AAAAAAMABAAEAAIAAAAAAAIAAgACAAIAAAAAAAAAAAAAAAIAAwADAAUABQAGAAcA
BwAHAAcABwAFAAMABQAGAAYABgAGAAYACAAHAAYABQACAAAA/////wIAAwAEAAYABQAE
AAUABQAIAAkACQALAAwADgAOAA4ADAAJAAUABQAAAP7//f/9/wAAAAAAAP7/+v/5//n/
+P/5//v//P/9//3//P/7//v/+v/6//j/+P/6//r//P/8//f/+v/+//r/9v/z/+v/5f/l
/+X/5v/w/wEADwAdAEQAgQC6AO0AJAFOAV4BXAE/Af4AogBQABcA8P/R/73/s/+t/63/
sP+4/8n/1P/X/9z/6P/w//H/9f/9//r//P/8//z//P///wEAAgADAAIAAgACAAEAAQD/
////AQAEAAYACAAJAAgABwAHAAYABAAEAAUABQAHAAgACAAHAAcACQAJAAkADAAMAAwA
DAAMAAwACwAKAA0ADwAQABAADgAOAA8ADwARABMAFgAVABUAFgAXABcAFQAWABkAGQAX
ABcAGQAcABkAGQAcAB0AHwAhACIAIwAkACUAJQAnACkAKgArAC0ALgAuAC4ALwAzADMA
NgA5ADcANwA3ADYANgA3ADgAOAA3ADYAMwAyADMANAA0ADQAMQAwADAALwAsACoAJgAl
ACIAHwAdABsAGAAXABQAEQAPAAwACgAIAAgACQAJAAkABwAGAAMA/v/+/wAAAAABAAEA
///+//3//////wAAAAAAAP////////3//P/7//r/+P/3//b/9v/2//X/9f/1//b/9v/2
//b/9//3//j/+f/2//T/8//z//H/8f/y//L/9P/0//T/8v/z//X/9v/2//b/9v/2//f/
+f/5//r/+//6//f/9v/1//f/+P/5//j/+P/6//r/+P/4//n/+v/7//z//f/9//3//P/7
//n/+P/7//v//P/8//7//v/+//3//P/9//z/+//7//z//P/6//z//P/8//z//P/6//r/
+v/8//z//f////z/+//6//f/+P/6//v//P/+//v/+//8//r/+v/6//r/+P/4//n/+f/3
//f/+f/5//j/+P/3//f/+P/4//n/+//7//r/+v/6//r/+v/6//r/+//7//3//f/6//r/
+v/8//r/+f/5//n/9//3//f/+P/6//n/+P/4//n/+f/6//r/+f/6//r/+P/8//z/+f/4
//r/+v/6//r/+v/6//r/+v/8//7///////7//f/9//3//v///wAAAQABAP//AQACAAIA
AgACAAIAAAD///7//f/8//z//f////3//f/9//7//P/8//7///8AAAEAAQADAAYACAAI
AAgACAAFAAEAAQD+//z/+//7//n/+P/3//T/8//z//T/9P/0//X/9f/1//X/9P/z//P/
9P/0//L/8v/y//L/9P/0//n/9P/w//D/8P/t/+f/4//d/9//5v/u//f/BwAdAEIAeQC4
AO8AHgFGAVgBUgExAe4AlgBCAAsA7P/X/8X/u/+1/63/rP+4/8X/0v/Z/97/5P/s//P/
9f/1//b/+v/6//r/+v/8//3//f/9////AAABAAEAAwABAAEAAwADAAQABQAFAAQAAwAD
AAIABAAEAAUABQAFAAYABgAFAAcACQAJAAkACgAKAAoACgALAAwADAAMAAwADQANAAwA
DAAMAA0ADQAOAA8AEQAPABEAEgATABMAEwAUABcAFwAWABUAFgAYABYAFwAbAB0AGwAd
AB4AHwAeAB8AHwAhACUAJgAnACkAKgAqACoAKwArACsALgAxAC8ALwAvAC4AMAAxADIA
MgAwADAALgAuAC4ALgAtACwAKwAqACoAKQAkACIAHgAdAB4AGwAZABcAGAAXABQAEQAP
AAwACgAIAAgABwAFAAMAAgACAAAA/P/+/wAAAAABAAEA///+//3//P/7//v/+v/6//n/
+f/5//r/+v/6//r/+v/5//j/+P/4//f/9//3//f/9v/1//T/9f/1//b/9//1//T/9P/1
//P/8//0//T/8v/y//L/8P/x//P/9P/0//b/9v/2//f/9v/1//X/9f/1//P/8//z//b/
9v/2//T/9v/4//j/9v/0//X/9v/3//n/+//8//3//f/9//z//P/9//3//v/+//z//P/8
//v//f///////////wAAAAD+//z//P/8//z/AAD+//7//v/+//7///8BAP////////3/
/f/+//7//v////v/+v/6//v//P/9//7//v/+////////////AQABAP3//P/6//n/+v/6
//v//f/9//z//P/8//r//P/+//z/+v/7//z//f/+//z//P/8//z//v8AAAEAAQADAAMA
BAAFAAUABQAFAAUABwAFAAcACAAIAAgACAAIAAoACQAIAAcAAwACAAIAAwADAAMAAwAE
AAQABAAGAAcACAAJAAkACwAMAA4ADgAOAAoABwADAAMAAgAAAP/////+//7//v/8//v/
+//8//z//v/////////9//z/+//7//z//P/6//r//P/8//7//v8BAPz/+v/6//j/8//t
/+f/5//n/+L/5v/x////FQA0AGEAnADTAAABLAFGAUwBQQEWAcgAcAAxAAwA8f/d/9P/
z//J/8j/zv/b/+T/6//w//L/9v/7////AQACAAQABAAEAAQABAAFAAUABQAFAAYABwAH
AAcABQAFAAcABwAIAAkACQALAAsADAAMAAoACgALAAsACwAMAAwACwALAA0ADQANABAA
EAAQABAADwAQABAAEAASABMAEwASABIAEgATABMAFAAVABcAFQAUABQAFAATABQAFgAa
ABsAGwAbAB0AIAAdAB0AIAAhACEAIwAkACUAKAApACkAKwArACwALQAvADIAMgAyADMA
NQA1ADgAOwA7ADsAOwA6ADoAOwA8ADwAPgA+ADwAPAA6ADoAOQA4ADkAOAA4ADcANgA0
ADAALwAuACsAKQAnACQAIwAgAB0AGwAYABYAFAATABMAEgARABIAEgAQAAwACgAMAAwA
DQAPAA0ADAALAAoACQAJAAgACAAHAAcABwAHAAgACQAKAAkABwAFAAQABQAFAAYABwAG
AAYABgAGAAYABQAFAAUABgAGAAcACQAGAAUABQAEAAUABgAHAAYACAAJAAkACAAHAAYA
BQAFAAMAAwAEAAUABQADAAMAAwAGAAYABgAEAAgACgAKAAgABQAFAAUABQAIAAkACQAJ
AAcABwAGAAYABwAHAAgACAAKAAoACgAJAAcACQAJAAkACwAMAAwACgAJAAgABwAGAAsA
CgALAAwACwAKAAoACwAHAAcABwAFAAYACAAJAAoADgALAAsADAALAAoACQAIAAgACAAJ
AAkACQAJAAsACwAKAAoACQAJAAkACAAIAAkACQAGAAYACQAKAAsADAAJAAgABwAGAAoA
DAANAA0ADwAPABAAEQARABEAEQARABEADwARABIAEQAQAA8ADgAQAA8ADgANAA0ADAAM
AA0ADQANAA0ADgAMAAwADgAPABAAEQARABMAFgAYABgAGAAWABMADwAPAAwACgAJAAkA
CAAIAAgABgABAAEAAgACAAIAAwADAAMABQAEAAMAAwACAAIAAAAAAAAAAAACAAIAAQAE
AAQAAAD6//n/9//v/+f/4//i/+r/9f/9/w0ALgBhAJoAywD4ACYBQAFIATkBEAHKAHIA
KwAEAPH/3f/P/8v/y//K/87/0//c/+X/8v/4//b/9//1//X//v8CAAIAAgACAAEAAQAA
AP//AwAEAAUABQAEAAEAAAABAP//AAABAAEAAwADAAQABAAEAAQABQAFAAQABAADAAEA
AQADAAMAAwAEAAQABAAEAAUABgAGAAYABgAHAAcABgAGAAYABwAHAAgACQALAAkABwAI
AAkACQAJAAoADQANAAsACwANABAACwALAA4ADwARABMAFAAVABQAFQAVABcAGQAaABsA
HQAeAB4AHgAfAB8AHwAiACUAJAAjACIAIAAjACUAJwAoACcAJgAjACIAJAAkACMAIgAf
AB4AHgAdABwAGgAWABUAFAARAA8ADQAMAAsACAAFAAMAAAD+//z/+v/5//f/9f/1//b/
9f/y//H/8v/x//H/8f/v/+7/7f/t/+3/7v/u/+z/6//r/+v/6P/o/+j/6P/p/+n/6f/q
/+n/5//m/+X/5P/k/+T/5P/l/+X/5v/n/+b/5v/n/+n/5//n/+j/6P/l/+T/4//g/+H/
4//k/+T/4//i/+H/4f/j/+P/5P/l/+T/4f/g/9//4v/i/+L/4P/g/+L/4v/g/97/3//g
/+H/4v/j/+P/4//j/+P/4v/i/+H/4f/i/+L/5P/k/+T/4//l/+f/5//n/+f/6P/o/+b/
5v/m/+b/5v/n/+T/4//i/+L/4v/j/+X/4//j/+P/4f/j/+T/5P/k/+T/4f/h/+L/4//k
/+X/5v/j/+L/4v/h/9//3//h/+H/4f/i/+L/4//h/+D/4P/h/+H/4P/g/+D/4v/i/+L/
4v/f/9//4f/h/97/3v/e/+D/5P/j/+X/5v/i/+D/3v/c/9r/2v/a/9r/3//i/+T/5f/l
/+X/5v/n/+n/6f/p/+n/5//l/+f/6P/q/+r/6v/q/+j/5//m/+X/4P/e/93/3f/g/+H/
4v/k/+X/5v/p/+v/6v/p/+f/5//m/+j/6P/o/+n/5//k/+X/4P/e/93/3f/e/97/3v/c
/9f/1//Y/9j/2P/Z/9n/2f/b/9r/2f/Z/9j/2P/W/9b/2P/Y/9r/2v/d/9j/1v/W/9T/
z//H/8H/v/+9/8D/yP/Z/+//CQAyAG0ArADpABoBNgFCATgBEQHGAGwAHgDr/87/t/+h
/5v/nf+X/5T/oP+v/7j/vf/E/8z/0P/T/9n/2f/Y/9r/2v/a/9r/3P/d/93/3f/e/97/
3v/d/+D/3//g/+P/4//k/+X/5f/k/+P/4//i/+T/5P/l/+X/4//k/+T/4//h/+P/4//j
/+f/6P/p/+r/6v/q/+n/6P/t/+//8P/w/+7/7P/r/+n/7f/v//L/8f/x//L/8//z//H/
8v/1//X/9v/3//r//v/4//f/+f/5//z///8BAAMAAgADAAMABQAGAAYABgAHAAkACgAL
AA0ADAALAA0ADwAPAA8ADwAOAA4ADwAQABAAEQASABEAEgAQABAADwAOAAsACgAKAAkA
BAACAP7//f/+//v/+f/3//f/9//1//P/8v/u/+v/6P/o/+f/5f/j/+L/4v/g/9z/3f/g
/+H/4//h/9//3v/d/93/3f/e/97/2//Z/9j/1//Y/9j/2P/Y/9b/1f/U/9T/1P/T/9P/
0//V/9b/1//Y/9X/0//S/9H/0P/Q/9H/0//V/9X/1v/W/9b/1v/W/9T/0v/T/9P/0v/T
/9T/1f/X/9b/1f/V/9X/1v/V/9b/1//a/9r/2v/Y/9z/3v/e/9z/2//b/9v/2//c/93/
3f/d/93/3f/c/9z/3f/d/97/3v/e/97/3v/d/9//4f/h/+H/3//g/+D/3v/g/+D/4P/g
/9//2v/X/9T/2P/c/+H/5//i/+H/4P/d/9v/3P/c/9z/3P/Z/9n/2v/c/9z/3P/c/9z/
3P/d/93/3P/b/9z/2//a/9r/2f/Z/9n/2P/Y/9n/2//a/9r/2v/Y/9j/2P/Y/9j/2f/c
/93/2v/Y/9b/1v/W/9X/1f/V/9b/1//Y/9r/2f/X/9X/1P/V/9X/1v/W/9f/2P/Y/9b/
1//W/9T/0//V/9b/1//Y/9b/1//X/9f/1f/W/9b/1f/T/9P/1f/U/9L/0v/S/9L/1P/U
/9T/1P/W/9j/2f/Z/9j/1//X/9f/2f/Z/9n/2f/Z/9f/2f/a/9r/2v/a/9r/2P/X/9b/
1f/R/9D/0P/R/9L/0//U/9b/1f/U/9X/1f/X/9n/2v/d/9z/3v/e/97/3//d/9r/2//W
/9L/z//N/8z/zP/M/8r/yv/L/83/zv/M/83/zf/N/8//zv/N/83/0P/Q/87/zv/R/9L/
1f/W/9f/0P/O/9L/1P/V/9P/yf/B/7//xP/I/9P/5f/5/xQARwCIAMEA8gAgATwBQgEx
AQIBsgBQAAMA2P+9/6X/l/+T/5H/lP+Y/5//rP+3/7j/wv/Q/9X/1//b/9z/3//g/+H/
4v/k/+X/5f/l/+X/5v/n/+f/5//l/+X/5//o/+r/7P/t/+v/6//s/+z/7P/s/+3/7f/v
//D/8P/v/+3/7//v/+//8v/y//L/8v/x//L/8v/y//T/9f/1//T/9f/2//j/+f/4//n/
+//5//v//P/9//3/+//8////////////AQAEAAMAAwAGAAcABwAJAAoACwAMAA0ADQAP
ABMAFAAVABcAGAAYABgAGQAZABkAHAAfACIAIwAkACQAIgAjACQAJAAmACYAJAAkACQA
JAAjACIAIQAgACAAHwAcABoAFgAVABcAFQAUABMAEQAPAAsABwAJAAYABAACAAIAAQD/
//3//v/+//z/+P/4//r/+v/7//v/+f/4//f/9v/1//X/9P/z//P/9P/1//L/8v/y//L/
9P/z//L/8v/y//H/8f/x//D/8P/w//D/8P/v/+//7//v/+7/7v/v/+3/7f/u/+7/7v/u
/+7/7P/u/+//7//u/+7/7v/u/+//7//v//D/8f/z//H/8f/x//L/8v/y//D/8v/0//T/
8v/z//X/9//5//n/+f/4//f/9//3//b/9v/4//n/+//8//z//P/8//v/+f/7//v/+//7
//z//P/6//j/+P/4//j/+v/4//j/+P/4//j/+f/7//v/+//7//n/+f/6//r/+v/7//f/
9v/2//j/+P/4//j/9v/2//f/9//1//X/9//3//j/+P/3//f/9//2//b/9//3//b/9v/2
//j/+P/4//j/9f/1//f/9//2//b/9v/4//b/9f/1//X/9f/1//X/9v/2//X/9P/0//P/
8//0//T/8//y//L/8//0//X/9v/0//T/9P/0//j/+v/7//v/+f/5//r/+//7//v/+//7
//3/+//9//7//P/8//z//P/8//v/+v/5//f/9v/2//f/9//3//f/+P/6//r//P/9//7/
/////wEAAgAEAAQABAACAP//+//7//f/9P/y//H/8//0//X/9P/v/+//8P/w//D/8f/x
//H/8//y//H/8f/w//D/7v/u/+7/7v/w//D/8f/y//T/7v/q/+n/5f/f/9v/3f/e/+D/
6f///xcAPAB1ALYA6wAYAT4BTAFGASkB7gCYAEYAEwD2/9//y//B/7v/t/+6/8L/yf/O
/9X/3v/q//D/8//z//P/9P/4//j/+P/4//r/+//7//v/+//8//3//f////3//f//////
AAABAAEAAQABAAIAAgAAAAAAAQABAAIABAAFAAUAAwAFAAUABQAEAAQABAAEAAcACAAI
AAgACgALAAsACgAMAAwADQANAA4ADwARAA8ADwAQABEAEQATABQAFwAXABUAFQAXABoA
GQAZABwAHQAdAB8AIAAhACIAIwAjACUAKQAqACsALQAsACwALAAtADIAMwA3ADsAOgA5
ADgANgA3ADkAOwA8ADsAOgA3ADYAOAA4ADcANgA1ADQANAAzADEAMAAtAC0ALAApACcA
JQAjACEAHQAZABsAGAAWABQAEwATABIAEQASABIAEAAMAAwADgAOAA8ADQALAAoACQAH
AAcACAAIAAkACQAKAAsACAAIAAgACAAIAAcABgAGAAQAAwADAAMABgAGAAYABgAEAAMA
AwADAAIAAgADAAUABQAFAAYABgAGAAYABgAEAAQABQAFAAQABAAEAAQABQAFAAUABgAH
AAYAAwACAAEAAwAEAAUABAAEAAYABgAEAAQABQAGAAcABgAHAAcABwAIAAkACQAKAAkA
CQAKAAoABwAGAAUAAwAEAAcACAAJAAsADAAMAAoACAAIAAgACAAMAAoACgAKAAgACAAJ
AAsACQAJAAkABwAHAAgACAAIAAgABQAFAAYABwAIAAkACgAGAAYABwAHAAkACQALAAsA
CgAKAAkACQAHAAYABgAHAAkACAAIAAgACgAKAAoACgAJAAkACwALAAgACAAIAAoACAAH
AAcABwAHAAcABQAKAAcABgAFAAQABwAIAAkACgAKAAwADQANAA0ADQAOAA8AEQARABEA
EQARAA8AEQASABAAEAAQABAAEAAPAA4ADQALAAoACgALAAsACwALAAwADgAOABAAEQAS
ABMAEwAVABUAFgAVABQAEwARAA4ADwALAAgABgAFAAgACAAIAAYAAwADAAQABAAGAAcA
BwAHAAYABAACAAEAAwAEAAMABAAEAAQABgAGAAkABAAAAAAAAAD9//f/8f/t/+v/7P/y
//v/AwATADYAYwCcAM8A/gAqAUgBUAFFASgB4gCCAD8AGgD9/+f/2f/T/9H/1v/c/+P/
7P/x//T/+v8AAAEAAwALABIADwAMAAkABgAGAAcABwAHAAsADAANAA0ADQALAAsADQAP
ABAAEQARABEAEQASABIAEAAQABEAEQATABQAFAATABEAEwATABMAEgASABIAEgARABIA
EgASABYAFwAXABYAGAAYABkAGQAXABcAGAAVABYAGAAaABsAGwAcAB8AHwAeAB0AHgAg
AB4AHwAjACUAIwAlACYAJwAoACkAKQArACsALAAtAC8AMAAwADAAMQAyADEAMwA1ADYA
NwA4ADgANgA3ADgAOAA7ADwAOwA8ADwAPAA7ADoAOgA6ADsAOwA2ADQAMAAvAC4AKwAp
ACcAJgAlACIAHwAdABoAGAAWABUAFQAUABMAEQAQAA0ACAAJAAwADQAPAAwACQAHAAUA
BgAHAAkACgAIAAcABwAHAAUABAADAAIABQAFAAUABgAEAAMAAwADAAQABAAEAAQABAAD
AAMAAwABAAAAAAABAP////8AAAAAAgACAAIAAAD+///////+//3//P/7//v//f/9//7/
///9//v/+//7//3//v////7///8AAP///P/6//v//P/9////AQACAAMAAwADAAIAAgAB
AAEAAgACAAIAAgACAAEA//8BAAEAAQABAAIAAgAAAAIAAgACAAIAAgAAAAAAAAAAAAAA
AQADAAMAAwADAAEAAAAAAP///v8AAP3//f/+/wAAAAAAAAAAAAAAAAEAAQAAAP//AAD/
////AAAAAAEA///+//7///////7//v/+/wAAAAAAAAAA/f/9///////+//7//v8AAPz/
//8BAAEAAgD///7//f/8//z//P/8//z/AAACAAMAAwABAAEAAgADAAUABQAFAAUABAAB
AAIAAgAAAAAAAAAAAAIAAQAAAP///f/8//z//f/7//v/+//8//7//v8AAAEAAgADAAMA
BQAFAAYABQAEAAAA/f/5//n/+P/2//X/9f/3//j/+f/4//X/9f/2//b/9v/3//f/9//2
//T/8v/x//T/9P/y//L/9v/2//j/+P/z//D/8v/0//D/7f/p/+H/3f/b/+D/6v/5/w0A
KQBYAJkA1gALATYBVgFgAU4BIwHcAIQAOgAPAPT/1//D/73/u/+3/77/zP/X/97/5f/u
//T/9P/x//P/9//6//v/+v/5//j/9//3//b/9f/3//j/+f/5//n/9//3//n/+f/6//v/
+//8//3///8AAAAAAAABAAEAAAAAAP///f///wEAAQABAAQABAAEAAQABAAEAAMAAgAC
AAMAAwACAAMABAAGAAcACgALAA0ACwAKAAoACgAJAAkACgANAA0ADwAPABEAFAAPAA8A
EgATABEAEwAUABUAGAAZABkAGwAfACAAIQAjACMAIgAhACEAIwAjACYAKQApACkAKQAo
ACgAKQAqACoALAAsACoAKgAqACoAKQAoACcAJgAmACUAIgAgABwAGwAYABUAEwARAA8A
DQAJAAUACAAGAAUABAACAAEA///9//z//P/6//b/9v/4//j/+f/6//n/+f/5//f/9//4
//j/9f/z//L/8f/x//L/8//0//T/8//y//L/8P/v/+//7//y//L/8v/y//D/7//v/+//
7//u/+7/7//t/+3/7v/u/+//8P/x//D/7v/v/+//7v/s/+z/7P/t/+3/7f/u/+//8f/v
/+//7//w//D/8P/u//L/9P/0//L/8f/x//H/8f/y//P/8//z//H/8f/w//D/8//1//j/
+v/3//b/9f/z//T/9//4//n/9v/2//X/8v/y//L/8v/y//X/9P/1//b/9f/0//T/9f/2
//f/+P/3//T/9P/z//L/9f/z//T/9v/0//T/9P/0//L/8v/z//P/9f/1//f/9//1//T/
8v/x//P/8v/y//P/9f/0//T/9P/1//b/9//4//X/8//z//H/8P/w//D/8v/y//H/8f/x
//P/8//z//T/9P/z//L/8v/x//D/8v/y//L/8v/0//T/9P/0//T/9v/3//f/9//3//j/
+f/7//v/+//7//r/9//4//j/+v/6//r/+v/4//f/9v/1//T/9P/1//f/9f/1//X/9v/2
//b/+P/5//z//f/9////AgAEAAQABAABAP3/+P/3//P/8P/u/+3/8P/w//D/7v/s/+3/
7//w/+7/7//v/+//8P/w//D/8f/x//D/7f/s//D/8P/y//L/8f/u/+r/6v/q/+X/3//f
/9//3f/e/+b/8f8FACMASgCDAMAA+wAyAVIBVgFIASMB4gCAACQA8//Y/7//s/+x/6f/
m/+e/6r/u//M/9P/1v/e/+b/6f/t//H/8P/y//L/8v/y//L/8//z//P/+P/6//z//f/6
//f/9v/3//f/+P/5//n/+v/7//3//v/+//7///////7//v/9//v//P///wAAAQAAAAAA
AAAAAAMABAAEAAQABgAHAAcABgAEAAQABQAFAAcACQAMAAsACQAKAAsACwALAAwADwAP
ABEAEQATABYAEQARABQAFQAVABcAGAAZABwAHQAdAB8AIQAiACMAJQAmACYAJgAnACgA
JwApACsALAAtAC4ALgAvADEAMwA0ADMAMgAvAC4ALAAsACsAKgApACgAKAAnACYAJAAg
AB8AHgAbABkAFwAUABMAEAANAA8ADAAKAAgABgAFAAMAAQACAAIAAAD8//r//P/8//3/
/f/7//r/+f/7//v//P/8//j/9//3//f/9v/2//b/9v/4//f/9v/2//j/9//3//f/9v/2
//b/9v/2//X/9f/1//P/8v/y//P/9f/1//b/9v/4//j/+P/2//b/9//3//b/9v/2//b/
9//5//n/+v/7//n/9//3//f/+f/6//v/+v/8//7//v/8//z//f/+////AAABAAEAAQAB
AAEAAAAAAAMAAwAEAAQABAAEAAQAAwADAAUABQAFAAMABAAEAAIAAwAEAAUABgAIAAYA
BgAGAAQABAAFAAcABQAFAAUAAwADAAQABAAEAAYAAwADAAQABAAEAAQABAACAAIAAwAD
AAMAAwAFAAUABAAEAAMAAwADAAIAAgADAAEAAAAAAAAAAAAAAAAAAAD/////AwAGAAUA
BAADAAIABAAEAAQABAAGAAgACQAJAAcABwAIAAkACQAJAAkACQALAAkACwAMAAwADAAM
AAwADAALAAoACQAJAAgACAAJAAcABwAHAAgACAAIAAoACwANAA8AEAATABMAFAATABIA
EAANAAkACQAIAAYABQAFAAYABgAGAAQAAQABAAIAAgACAAMAAwADAAUABAADAAMAAgAC
AAAAAAAAAAAAAgACAAMABgAGAAAA/P/7//f/8//v/+v/7P/0//v/BwAdAD4AawCmAOMA
GgFEAVoBWgFHARwBzgB0ADEAEAD7/+X/1//P/8X/wv/K/9n/5v/n/+z/+v8CAAMAAwAH
AAgACgAKAAoACgAMAA0ADQANAA8AEAARABEADwANAA0ADwAQABIAFAAVABQAEwATABIA
EwAUABYAFwAVABYAFgAVABUAFwAXABcAGAAYABgAGAAZABoAGgAaAB4AHwAfAB4AHgAe
AB8AHwAgACEAIwAhACEAIgAjACMAJQAmACkAKQApACkAKwAuACkAKQAsAC0ALQAvADAA
MQA0ADUANQA3ADcAOAA5ADsAPQA+AD8AQQBDAEMARgBJAEkASQBJAEgARwBHAEcARgBH
AEgARwBIAEgASABHAEYAQwBCAEIAQQBAAD4AOgA5ADsAOQA4ADcANQAzAC8AKwAtACYA
IgAmAA==
         </WaveFormData>
      </LeadData>
   </Waveform>
</RestingECG>
