# Supplementary material for: Detection of Left Atrial Enlargement Using a Convolutional Neural Network-Enabled Electrocardiogram
Source: Front Cardiovasc Med. 2020 Dec 17;7:609976. doi: 10.3389/fcvm.2020.609976 (PMC7773668; doi:10.3389/fcvm.2020.609976)
Supplement: Supplementary file 3 [file Data_Sheet_3.ZIP › normal2/1802017616_5556_0000000I.XML]

<?xml version="1.0" encoding="Windows-1252"?>
<!DOCTYPE RestingECG SYSTEM "restecg.dtd">
<RestingECG>
   <PatientDemographics>
      <PatientID>1802017616</PatientID>
      <PatientAge>77</PatientAge>
      <AgeUnits>Years</AgeUnits>
      <Gender>Female</Gender>
      <PatientLastName>limeiqing</PatientLastName>
   </PatientDemographics>
   <TestDemographics>
      <DataType>Resting</DataType>
      <Site>1</Site>
      <AcquisitionDevice>MAC55</AcquisitionDevice>
      <Status>Unconfirmed</Status>
      <Priority>Normal</Priority>
      <AcquisitionTime>09:28:48</AcquisitionTime>
      <AcquisitionDate>04-10-2017</AcquisitionDate>
      <CartNumber>1</CartNumber>
      <AcquisitionSoftwareVersion>009C</AcquisitionSoftwareVersion>
      <XMLSourceVersion>MAC5000 v1.0</XMLSourceVersion>
   </TestDemographics>
   <RestingECGMeasurements>
      <VentricularRate>86</VentricularRate>
      <AtrialRate>86</AtrialRate>
      <PRInterval>106</PRInterval>
      <QRSDuration>88</QRSDuration>
      <QTInterval>370</QTInterval>
      <QTCorrected>442</QTCorrected>
      <PAxis>10</PAxis>
      <RAxis>61</RAxis>
      <TAxis>58</TAxis>
      <QRSCount>14</QRSCount>
      <QOnset>227</QOnset>
      <QOffset>271</QOffset>
      <POnset>174</POnset>
      <POffset>219</POffset>
      <TOffset>412</TOffset>
      <ECGSampleBase>500</ECGSampleBase>
      <ECGSampleExponent>0</ECGSampleExponent>
   </RestingECGMeasurements>
   <Diagnosis>
      <Modality>Resting</Modality>
         <StatementCount>3</StatementCount>
         <LabelText>12SL ��ϳ���</LabelText>
      <DiagnosisStatement>
         <StmtText>�������</StmtText>
      </DiagnosisStatement>
      <DiagnosisStatement>
         <StmtFlag>ENDSLINE</StmtFlag>
         <StmtText>��� PR ����</StmtText>
      </DiagnosisStatement>
      <DiagnosisStatement>
         <StmtFlag>ENDSLINE</StmtFlag>
         <StmtText>�ٽ� ECG</StmtText>
      </DiagnosisStatement>
   </Diagnosis>
   <Waveform>
      <WaveformType>Rhythm</WaveformType>
      <WaveformStartTime>0</WaveformStartTime>
      <NumberofLeads>8</NumberofLeads>
      <SampleType>CONTINUOUS_SAMPLES</SampleType>
      <SampleBase>500</SampleBase>
      <SampleExponent>0</SampleExponent>
      <HighPassFilter>16</HighPassFilter>
      <LowPassFilter>150</LowPassFilter>
      <ACFilter>NONE</ACFilter>
      <LeadData>
         <LeadByteCountTotal>10000</LeadByteCountTotal>
         <LeadTimeOffset>0</LeadTimeOffset>
         <LeadSampleCountTotal>5000</LeadSampleCountTotal>
         <LeadAmplitudeUnitsPerBit>4.88</LeadAmplitudeUnitsPerBit>
         <LeadAmplitudeUnits>��V</LeadAmplitudeUnits>
         <LeadHighLimit>2147483647</LeadHighLimit>
         <LeadLowLimit>268435456</LeadLowLimit>
         <LeadID>I</LeadID>
         <LeadOffsetFirstSample>0</LeadOffsetFirstSample>
         <FirstSampleBaseline>0</FirstSampleBaseline>
         <LeadSampleSize>2</LeadSampleSize>
         <LeadOff>FALSE</LeadOff>
         <BaselineSway>FALSE</BaselineSway>
         <ExcessiveACNoise>FALSE</ExcessiveACNoise>
         <MuscleNoise>TRUE</MuscleNoise>
         <LeadDataCRC32>2020913944</LeadDataCRC32>
         <WaveFormData>
8v/y//L/8v/0//b/+P/6//n/+P/3//b/9v/2//b/9v/3//j/+f/6/wIACAAOABQAIQAs
ADcAQgA8ADgANAAwAB4ADgD+/+7/6//o/+X/4v/m/+r/7v/y//D/7v/s/+r/7v/w//L/
9P/4//r//P/+//r/+P/2//T/9f/2//f/+P/4//j/+P/4//j/+P/4//j/9v/0//L/8P/y
//L/8v/y//X/9v/3//j/9v/0//L/8P/0//b/+P/6//r/+v/6//r/9//2//X/9P/1//b/
9//4//r/+v/6//r/+P/4//j/+P/5//r/+//8//r/+v/6//r//P/8//z//P/6//r/+v/6
//z//v8AAAIAAQAAAP///v8CAAQABgAIAAgACAAIAAgACgAKAAoACgAMAA4AEAASABEA
EAAPAA4ADAAMAAwADAAJAAgABwAGAAQABAAEAAQABAAEAAQABAABAAAA///+//z//P/8
//z/+//6//n/+P/3//b/9f/0//f/+P/5//r/+f/4//f/9v/2//b/9v/2//b/9v/2//b/
8//y//H/8P/y//L/8v/y//X/9v/3//j/+P/4//j/+P/1//T/8//y//P/9P/1//b/9v/2
//b/9v/2//b/9v/2//T/9P/0//T/9f/2//f/+P/5//r/+//8//r/+v/6//r/9//0//H/
7v/y//T/9v/4//v//P/9//7//P/6//j/9v/3//j/+f/6//n/+P/3//b/9v/2//b/9v/4
//n/+v/7//f/9//7//v/9//3//n/+f/0//T/8v/y//L/8f/w/+//8v/1//j/+v/1//T/
9f/5//r/+P/5//z/+v/0//L/9f/5//n/+//8//b/9//8//v//P/9//7//f/7//7/AQAB
AP3/+//6//n//f/+//3/+//+/wMABAADAAAAAAD///3//P/7//z//f/7//f/8//x/+//
7v/s/+3/7//z//f/+v/7//f/8f/3//n/8f/3////9//v//j/BQAIAAkADgAYACoANQA8
AEMAQQA5ADIAHQABAPD/7P/n/+X/6P/s/+X/5v/w//L/8//z//P/9P/4//n/8f/v//f/
+//3//T/7v/t/+3/7v/t//L/8//2//j/8v/2//T/7//y//X/9v/1//P/8//z//P/8f/w
/+3/7P/w//P/9v/2//X/9v/2//X/9P/3//j/+f/6//n/+f/8//3//f/9//v/+f/2//T/
8v/3//f/+P/5//r/9//4//v//v/+///////8//z//P/8////AAABAAUAAgAAAAIABgAG
AAQABQABAAcADQARABUAEAALAAYAAQAGAAoADQASABMAFAATABIAEQAVABQAEwASABYA
FwAYABQAGAAWABUAFAASABEAEAAQABEAEwAVABEADAAIAAcABQAEAAMAAgABAAIABAAH
AAcABQAFAAYABAACAAAA/v8AAAEAAAABAAQABAAAAAAA///9//z/+v/8////AwAGAAAA
//////7//P/7//v/+//8//3///8AAPz/+v/6//j//f8CAAgADQAJAAYABAAEAAAA/v/8
//r/+//9//7/AAD+////BAAEAAMAAAD+//7/AQAEAAIA///+//v/+P/z//r///8FAAwA
CgAHAAAA/f8BAAEAAQABAAAA/v/6//j//P8CAAIAAwAOAAoABgADAAIAAQAAAP7/////
///////9//3/AQABAP3//f////3/+v/8//z/+//6//j/9v/5//3/AQAFAAYABAAEAAYA
BQABAPr/9v/8/wAAAAAEAAkACQAHAAcAAgD9//3/AQADAAMAAwADAAIAAwAHAAsACwAL
AAsADAALAAwADAAKAAcABwALAAsACgALAA0ADgAKAAUAAAD9/wAAAgACAAIAAQABAAIA
AgAEAAEAAAD///3/+//6//v/9f/9////+//7/wEADQAMAA0AEgAVABoAJAAwAD8ASgBR
AFkAVwA8ABkAAwD2//T/9f/x//D/8v/z//D/8P/6////AQADAAAAAAADAPv/9//9/wEA
+f/0//z//P/9//////////3//f/8//r/AAAAAP3///8BAAEA//8BAAEAAQABAAIAAgAA
AAAA/v/9//z/+P/6//z//f/9//n/+f/3//X/9v/3//n//v8BAAMABQAFAAAA/P/5//b/
+v/7//3///8BAP//AQAFAAcABgAGAAUAAgACAAIAAgADAAIAAQADAP///P/9/wAAAAAA
AAMAAQAAAAEAAAD//wEAAQABAAEABQAIAAoADgALAAoABwAEAAgADwARABMADAAOAA0A
DAAMABAADgANAA8ADgAOAA4ADAALAAsACwAIAAIA/f/7//z//P/8//z/+P/4//n/+//4
//X/9P/0//b/9v/2//b/+P/5//j/+f/7//r/9f/0//b/9//5//r/9//1//T/8v/y//P/
9f/2//b/9f/1//X/9f/1//b/9v/z//L/8//y//L/8v/z//P/8//0//b/+v/3//b/9f/0
//P/8//y//L/9f/5/wEABAD///r/9v/0//f/+v/4//X/+v/7//z/+//5//n/+v/8////
///7//v/+//5//f/9f8EAAIAAQAAAP///v/9//3//P/7//3/+//7////+//1//P/8//3
//j//v8CAAIAAgABAAAA/f/9//3//f/4//T/8v/y//v//f/8//7//v/+//r/+v8BAAEA
//////z/+f/7/wEAAwADAAMAAwD+//3///8BAAMABQAHAAoADQAOAA4ADAAGAAUACAAH
AAUABQAGAAYAAwABAP////8AAAAA/v/8//z//f///wAAAQD9//v/+f/7//v//P///wUA
BQD5/+//9f8BAP//+P8DABQAFwAkADQAOABHAFYATwA/ADcAJAALAPv/8P/k/93/4//s
/+r/7//8/wAA/v/5//n//f/6//b///8LAAcA/f/9//f/7v/y//X/+f/+/wEA///7//n/
9v/2//z//P/5//f/+f/5//f/9//3//f/9//5//r/+f/6//3//f/9//r/+f/6//r/+f/7
////AQADAP///f/8//7//v/9//z/+f/6//r/+//8//7//f/9//3////7//v//f/+//z/
+//5//v//v8BAAQABAAEAAQABwABAP7///8CAAYABgAJAAcACgANAA4ADwAPAA8ADwAP
AA0ADgAOABAADgAOAAwACgAPABUAFgAXABAAEAANAAoACwASABMAFQAUABIAEQAQAAkA
BQACAP//BAAEAAUACQAJAAgABwAGAAUABgAIAAsABAD9//j/9P/3//j/+f/6//r/+f/2
//X/+P/4//T/9P/2//f/+f/6//n/+f/6//r/9//3//j/+P/6//n/+f/5//n/+f/6//r/
+f/4//n/+P/3//j/+v/7//r/+v/7//7/+v/6//r/+v/6//v/+//8//v/+/////7/+//4
//b/9v/7//7//P/5//3//f/9//v/+//7//z//v/+//3/+P/3//v/+//7//v/BAAAAP7/
/P/6//j/+f/7//z//f/6//f/9v/5//v/+f/7/////P/4//n/+P/6//r/+f/4//X/9f/1
//X/9f/0//X/+P/+/////f/+//z/+v/0//L/+f/7//v//f/7//f/+P/9//v/+//7//v/
+v/7////AwABAAEAAQACAAUABgAGAAQA/////wMAAwD+//3//f/8/////////wEA/v/8
//j/9P/1//X/9v/2//z/+//8//3/+v/3//X/9f/7//v/+f///wMA+//5/wIA/f/6/wsA
GgAgACgANwBGAE0ASwA/ADAAIQALAO7/4v/n/+v/6P/g/+H/7P/0//b/+f/5//f/9v/6
//n////7//P/+f////b/8v/z//X/+P/5//j/9f/0//L/8f/4//n/9//3//n/+f/3//b/
9f/0//P/9v/2//T/9P/4//n/+v/4//z//v//////+v/5//b/8//0//P/8//2//b/9f/0
//H/9//6//7/AgABAP///v/9//z/9//2//f/+//8//7////4//b/9P/y//f/+v/9/wMA
AAD+/wAABAACAAAAAQD9//3///////////////////8FAAoADgAUABEAEAANAAoADAAR
ABEAEQAQABQAFQAWABAAEAAKAAUACgAMAA8AEgAMAAkABwAFAAcABAACAAMAAQAAAP//
/v/4//b/9f/1//f/+f/9/wIAAAD+//z/+v/9//3/+//7////AAD9//7/+v/3//X/8v/1
//f/+v/8//b/9f/1//T/8v/x//H/8f/1//f/+v/8//r/+v/8//z//P/+/wEAAwD///z/
+v/6//b/9v/2//b/+f/7//z//v/6//n//P/6//r/+P/3//j/+//+//z/+f/6//n/+P/1
//j/+f/7//7//P/5//L/7//4//3/AgAHAAQAAgD+//z//P/4//L/9v/4//j/+P/4//n/
+//8//3//f/7//v///8BAP3//f////7/+v/7//r//P/8//v/+v/7//v/+//7//z/+v/6
//z//v/9//n/+P/8//z/+P/4/wAAAQAAAAEA/v/7//3/AwAAAP3/+v/3//n/+/8AAAUA
BQAFAAUABgAIAAoACwAKAAQAAwAGAAUABgAHAAkACgAFAAEA/f/7//z//P/6//j/+P/5
//v//P/7//f/9f/z//P/8//0//f/9f///wcAAwABAP3/+/8CAAsACAAHAAoAFgAuAEcA
TgBLAE8ASwAyABcADwAIAPL/5f/r/+z/7v/x/+7/7v/2//f/8//1//j/9v/x//f/AwD3
/+v/8//8//z/+//7//z/+//9//v/+//6//j//v/+//v//v8BAAIAAQD7//f/8//v//T/
+P/6//7//P/7//r/9v/0//T/8//x//P/+f/9/wEA///9//z//v/7//n/9//z//X/9v/4
//r//////wAAAQABAP3//f///////v/+//3//f/+////AAABAAAA//8BAAAA/v8AAAQA
BwAIAAwACwAHAAcABQADAAUABQAFAAUACQAMAA4AEgAQAA4ACgAGAAwAEwAVABcAEAAS
ABEAEAARABYAFQAVABIAEAAPAA4ADAANAA8AEQANAAYAAAD9/wEAAgADAAQAAgACAAMA
BQADAAEAAQACAP///v/9//z//P/7//j/9//8//7//P/+//3//f/+//7/+v/5//n/+P/5
//v//v8AAP7//f/9//3/+v/5//n/+P/4//j/+v/6//r//P///wEA///+//7/AAD8//z/
/P/8//3//f/8//z/+//7/////v////z/+v/6//v//v/8//n//f///wEAAQAAAP////8A
AAIAAwAAAAEAAQD///3/+//2//D/9P/6//7/AgAGAAEA///8//n/+v/5//r///8CAP//
AAADAP//+v/6//j//v8AAAEAAgD+//3//P/7//z/+v/6//z/AAD///v/+v/6//r/9v/2
//z//f/8//3//P/5//v/AQADAAMAAwADAP////8CAAUABQAFAAUABgAIAAoACwAKAAMA
AQADAAEAAQABAAIAAgAEAAMAAgADAAMAAgD///z/+P/3//f/9v/6//n/+v/7//v/+//8
////BQD9//X/+f///wMAAwAAAP//CAAZACgANAA4ADcARgBXAEkAMQAkABUA///y//T/
8f/Z/9T/6v/1//T/+v/6//v////7/+7/7v/9/wMA+//z//X/+//8//j/9v/3//n/+f/9
//3///8AAPv/AAD///v/+f/5//f/8//1//f/+f/7//z//P/6//r/+v/5//j/9P/0//T/
8//x//P/9//5//v//P/7//v//v/9//3//f/7//z//P/9//7/AAD////////+//n/+P/5
//7//v///////f/+////AAAEAAQABAAHAAAA/P/8//7/AAAAAAMAAQAFAAkACwANAAsA
CwALAAsACAAIAAcACAAKAAwADAAMAA8AFQAWABcAEgAUABMAEgANABAADQALAAwADAAN
AA4ACAAHAAcABwAIAAQAAQABAAAAAAAAAAAA/P/8//3///////3//f/+//z/+v/4//b/
9//3//X/9f/2//b/8v/y//b/9//5//r/+//7//z//P/4//f/9//2//f/9//4//n/+f/5
//r/+v/3//T/8//w//L/9P/3//n/9v/2//f/+v/4//j/+P/4//X/9f/0//T/8//z//f/
9v/3//b/9v/4//n//P/6//f/+v/7//z/+//4//f/9//4//v/+//3//f/BQACAP///v/9
//z/+v/5//f/9f/1//P/8//3//n/9f/1//f/9v/y//P/8v/1//b/9v/2//b/9//4//n/
+v/4//j/+v/+//3/+f/4//n/+P/z//L/+v/7//r/+//4//X/9//9//z/+//6//n/+P/5
//3/AQABAAEAAQACAAMABAAEAAIA/////wMAAwD/////AAAAAPz/+f/2//X/+//+////
AAD7//n/+P/2//T/7//s/+n/7v/x//X/+//9//v/9f/7/wcABwADAAIAAwAIAA8AGgAk
ACoAOwBQAE0AQwA3ABwA/f/t/9z/2P/h/+P/4v/y//3/+v/2//b/8f/p//P//v/8//v/
+f/z/+//6//n/+7/+v/8//3///////r/9f/y/+7/7v/2//j/9//2//f/9v/z//H/8f/x
//H/9P/0//L/8v/2//f/+P/2//r//P/9//3/9v/1//L/7//x//H/8v/2//j/+f/6//n/
+//6//r/+v/6//n/+f/5//j/8//y//P/9//4//r/+//9/wAAAwAGAAQAAAD8//v/+//6
//3/AgACAAIABQADAAMABQAFAAUABwAJAAsADQAMAAwACwAMAAoACgAIAAYABgALAAsA
CwAIAAwADQAOAA4AEgAQAA8ADAAKAAkACAAHAAcACAAJAAgABAABAAEAAAD+//z/+v/5
//z/AAAFAAAA+//4//b/+P/4//j/+P/2//X/8v/x//T/9P/w//D/8//1//j/+v/3//f/
+P/4//f/9//4//j/+v/7//3////9//v/+v/4//j/+P/6//r/9v/0//P/8f/z//b/+v8A
APr/+P/2//T/9v/3//f/+P/7//3/AwAEAP//+v/2//T/9v/4//X/8f/3//v///8BAPz/
+f/3//b/+//9//v//f/+//3//P/7//T/8P/2//r/9v/4//j/+P/4//T/8//x/+//8v/z
//b//f/9//n/+f/7//r/9v/3//b//P/+////AAD7//n/9//1//L/8P/w//L/+P/5//f/
+P/8//7//P/+/wAA/f/4//X/9f/z//b//f/+////AAABAPz/+//9/////v/9//z//P8B
AAQABgAGAAIAAQAEAAMAAgADAAUABgAEAAEA/v/9//v/+v/3//T/9P/1//f/+P/9//v/
+//7//f/9f/0//X//f/3/+//6//r//v/AwD+/wEAAgAHABYAHAAeAC8AQgBLAE8ASQAy
ABMAAQD6//L/6//n/+z/8v/n/+L/7P/y//H/6f/p//b/AAAFAA8ABwDv/+v///8GAPz/
+f/5//r/+f/7//n/+f/4//P/+P/3//P/9v/5//r/+f/6//v//P/9//z/+v/2//T/9f/1
//X/8v/0//b/9//3//X/9//3//f/9P/z//P/9v/7//3///////7//P/7//r//P/7//v/
+//9//n/+f/7//z//P/9//3//f/+////AAAAAAAAAAADAP3/+v/7//7/AgAEAAkACQAH
AAcABQADAAYABwAIAAkACAAIAAcACAAMABAAEgAUABEAEwAQAA0ACwAOAA4ADgAPABQA
EwATABEAEAAQABAADAALAAsACwAKAAYAAwADAAMAAgABAAAA/v8AAAMABwABAP3/+//6
//z//P/8//z//v////7///8BAAAA+//6//z//f///wAA/////wAAAAD5//f/9v/0//j/
+f/7//3//P/7//v/+v/9//7/AQACAP7//P/7//n/+v/6//v//v/+/wAAAgAEAAEA///8
//r/+P/5//7//v////z/+v/6////AgAAAP3/AAABAAIAAQD+//v/+f/4//7/AQAAAAMA
AQD///3/+//+//7//P/8//L//v/9//z/+//6//v//f/+////AQD/////AwACAP3//P/9
//7//P///wAAAAD+//v/+P/5//n/+f/5//b/9P/0//b//v8BAAEABAACAAAA+v/4//v/
+//5//n/+v/5//3/BQADAAMAAwADAP7//f///wEAAwAFAAcACgAJAAgABgACAAIAAwAI
AAkABQADAAIAAAD8//n/9v/1//v//v///wAA/////wAAAAABAP3/+//5//f/9f/0//X/
AQABAP//AQADAP///f/+////BAAHAAYAFAA2AE0ATABJAE8ASQAuAA8A+f/w/+z/7f/t
/+r/6P/r/+7/8v/2//f/9f/7/wYAAADv/+3/9f/9/wMAAwD8//j/9f/1//b/9f/4//f/
+P/4//n/AAABAP///v////7/+//5//f/9f/z//b/+P/4//r/+//7//v/+P/6//z//f/9
//r/+//6//n/+f/5//r//v/////////9//v/+P/2//T/+//9/wAAAwABAP3//f///wAA
/v/9//v/+v/6//r/+v///wAAAQAFAAIAAAACAAYABwAGAAgABQAFAAcABwAHAAkACQAJ
AAkACAAIAAcACAANABAAEQASABEAFQAUABMADwASABIAEgASABYAFAATABIAEAAPAA4A
CQAHAAYABQAHAAYABgAJAAgACAAIAAgAAgAAAP/////+//v/+v/6//7/AAACAAQAAgAB
AP7//f/8//r/9P/y//X/9//6//z/+f/5//r/+v/5//v//v8AAP3/+//6//n/9P/x/+//
7P/y//j/AAAGAAEA/v/8//n/9v/2//f/+v/6//z//v8AAP3/+//4//b/9//5////AAD9
//j/9P/y//j//v/////////9//v/9//2//X/9f/2//z////+/wEA///2//T/9P/0//T/
+f/9/wAAAwACAP///v8BAP7/+f/4//n/+f/2//j/+P/8//z/+//6//r/+//8//3/+f/2
//X/9v/7//v/+P/4//v//P/5//r//v/9//r/+f/7//n//P8DAAAA/f/6//f/+P/7/wEA
BwAFAAUABQAGAAUABAACAP7//v///wQABQADAAMABAAEAAQAAwACAAMAAAD8//b/8P/y
//P/9f/2//3//f///wEA/P/3//P/8f/1/wEA///7/wUAAQDt//D/AQAMABUAJgA0AD4A
QwBMAFMAQwAvACIACwDz//D/7P/d/9P/2v/e/+f/8P/y//b/+f/7//n//P/+//X/7f/v
/+//7//1//z/+v/2//X/9f/z//X/9f/3//j/9P/6//r/9//5//v/+//5//n/+f/5//n/
+P/2//L/8P/0//X/9v/0//T/9v/3//f/9f/3//f/9//4//f/9//6//f/9f/z/+//8v/0
//f/+v/9//3//v////v/9f/z//P/+P/6//3////8//z//P/8//z//P/8/////P/6//z/
AAD///7/AAD9/wAABQAIAAsACQAHAAUAAwAIAAwADwAUABEADgAJAAQABwANAA4ADwAN
ABAAEAAQAA0AEAANAAsADAAMAA0ADgAJAAcABgAFAAIA/v/7//v/AAACAAQABgD+//z/
+//7//b/8//y//L/9f/2//f/+P/4//f/9P/z//j/+v/4//r/+v/5//n/+P/3//f/+P/4
//L/8f/x//D/8//z//T/9f/5//v//v8AAPv/+P/3//T/8v/y//P/8//1//b/+P/8//r/
+v/6//r/9//3//b/9v/0//P/9v/0//b/9P/z//T/+f/8//r/9//4//f/9v/z//f/+f/8
/wAA/f/7//X/8//3//v////9/wQA/v/6//b/8v/1//f/+P/5//f/9f/1//n/+//3//f/
+f/7//j/+v/6//v/+v/4//b/9f/1//X/9f/3//b/9//6//3/+//2//T/+P/6//j/+v/7
//n/9f/z//L/7//x//f/9//3//f/9//4//n//f8BAAQABQAGAAgABwAGAAQAAAD8//v/
/v/9//7///8BAAIAAwABAP/////+//z/+P/0//H/8f/y//L/9f/z//P/8//z//P/9P/3
//P/7//9/wMA+//5//v//v///wAABwAQABwAKAAzADwARQBRAE8ANAAXAP3/8P/w//H/
7f/m/+L/6f/w/+b/7P/5//n//f8GAPr/8//5//P/6//v//H/7v/u//P/9//8////+v/1
//L/7v/t//T/9f/z//P/9f/1//P/8//z//P/8//2//j/+P/6//r/+f/4//T/+P/6//v/
+//4//n/+P/3//P/8f/w//L/+P/7//7////8//j/9f/y//b/9//5//v//v/7//z///8C
AAIAAwADAP3//P/7//r/+//6//n/+//6//r//v8EAAQABAAHAAUAAwAFAAUABQAHAAcA
BwAHAAcACAAIAAoADgAQABAAEAAQABUAFQAVAA8AEgASABIAEgAWABQAEwATABIAEgAS
ABAADwAPAA8ADQAIAAQAAwAEAAQABAAEAP7//v///wEA/v/7//r/+v/8//7/AAACAAAA
///8//v/AAAAAPz//P/9//3//v/+//3//f/+//7/+f/5//r/+v/8//v/+//7//j/9//3
//b/+f/6//3//v/5//j/+P/3//f/+P/6//7//P/8//z//P/7//v/+v/6//v//f8DAAQA
AwAAAP7//v8AAAIA///7//7///8AAP//+v/3//X/9P/6//3//P////3/+//5//f/+v/8
//z//v8EAAAABAAAAPz/+P/0//X/9//4//n//f/9////BQAEAP///v///wAA/v8BAAIA
AgAAAP3/+v/7//v/+//7//n/9v/1//b/+//7//j/+P/7//z/+f/6/wMABQAFAAcABQAB
AAIABwAFAAMAAQD///z/+//9////AAABAAIABAAGAAgACQAIAAUABQAJAAkABwAHAAgA
CAAFAAMAAQABAP///v/7//j/9//3//j/+P/9//v/+//7//r/+f/5//v/9//9////+//7
/wMAAQD+////BAALABQAIgAwAD0ASABJAEcARQA0AB8AEQAAAOr/6f/1//j/8v/p/+z/
+P8AAPv/9f/3/wAA/P/3//3/9//v//P/8f/w//j/+//9/wAAAQAAAP3//P/6//b//P/8
//n/9//3//X/8f/2//n//P///////v/7//r/+v/5//j/9P/3//r//P/9//v//f/9//3/
/P/7//v//v/9//3//f/7//3//P/8//z/AQABAAIAAwD///n/9//3//3//v8AAAEA/P/8
//z//P8AAAAAAAADAAEAAAADAAgACQAIAAoABwAHAAkACQAJAA0ADwARABMADwAOAAwA
DAAOABAAEAAQAA8AEwASABEAEAAUABUAFgAQABIADgALAAsACgAKAAoACQALAA4AEQAO
AAgAAwABAAMABAAFAAYAAAAAAAEAAwD///v/+f/4//3/AAADAAYABQADAP///f8CAAIA
/v/+//z/+//7//r/9//3//j/+P/4//n/+//8//n/9f/y/+//8f/z//b/+P/8//7/AgAE
AAAA/v/9//v/+v/6//v//v/+//7//v/+//v/+//6//r/+P/5//7//v/+//z/+//8/wAA
BAADAAEAAAD9//r/9f/4//n/+//+//7//f/4//f/+v/7//z//f///wAA//8AAPL/7v/+
/wEA/P/9//7///8AAAAAAQABAAEA/f/5//f/+f/5//X/9f/3//r/+v///wIAAwACAAAA
/v/8//v/+v/5//v/+v/7//7/AQABAP7//v////7/+f/4//3//f/7//v/+P/1//f//f8A
AAEAAgADAP////8CAAUABwAHAAcACAAJAAoACgAIAAMAAwAHAAcABQAFAAYABgAHAAcA
BwAJAAUAAgD9//j/+P/5//v//P/+//v/+v/5//r/+f/5//v/BQD///v/AQD9//P/8//4
////DAAfAC4AOgBCAEsAUgBVAEsANwAcAAMA+f/2/+7/6f/t//L/8v/x//r/AAAAAP//
9//3//z/+P/1//v/AwD5/+X/6/8IAAoABQADAAIA///9//v/+//6//b/+v/4//P/9P/3
//j/9//6//v//P/9//v/+v/3//b/9//3//f/9P/3//r//P/9//3/////////+//5//j/
+v/+////AAD///3//P/8//z//f/7//r/+f/8//v//v8DAAMAAgACAAEA/f/8//v/+v/9
//7///8DAAAA/v8AAAQABwAIAAwACwAJAAsACwALAAcABQADAAEABgAMABEAGAAUABIA
DgAKAAsADwAOAA0ACwAQABIAFAASABYAFAATABEAEAAQABAACgAJAAkACQAGAAIA////
/wEAAgADAAQAAAAAAAEAAwAAAP3//P/8//n/9v/z//D/9f/5//v///8BAAAA+//6//j/
9//3//b/9//5//z//v/7//v//P/8//r/+f/5//n/+f/5//r/+v/4//j/+v/6//b/9v/3
//f/9//4//r//v/+/wAAAgAEAAAA/f/5//b/+v/9/wQABgADAAAA/v/+/wAAAgD///v/
/P/7//r/9//5//v//v8CAAEA///5//f/+/8FAP3/8//4//r//P/+/wAAAQADAAQABQD/
//n/9f/1//n/+f/9/wMAAAD8//3//P/+//7//f/8//v/+//7//v/+P/0//L/8v/6//v/
+f/6////AAD9//7//v/7//b/8//4//n///8JAAYAAwAAAP3//f/9/wAAAwABAAEAAQAC
AAEAAgACAAAA//8BAAcACQAEAAEA///8/wAAAQACAAUAAwAAAPv/9v/y//H/8f/w//f/
+f/9/wEA/P/5//f/9//3//X/8//5/wEA/f/9/wAA//8EAAsAFgAmADQAPQBMAFcATwA3
ACQAEwADAPL/5P/l/+3/7P/o/+P/5v/u//T/9////wEA+P/u/+v/8//3//P/8//9//7/
8v/0//X/9//3//f/9f/1//T/8P/2//b/8//x//P/8//x//P/9f/3//n/+f/4//X/9P/y
//H/8P/s//L/+P/9/wEA+v/5//b/8//0//X/9//8//v/+f/3//P/8f/w//D/8P/5//3/
/P/1/w==
         </WaveFormData>
      </LeadData>
      <LeadData>
         <LeadByteCountTotal>10000</LeadByteCountTotal>
         <LeadTimeOffset>0</LeadTimeOffset>
         <LeadSampleCountTotal>5000</LeadSampleCountTotal>
         <LeadAmplitudeUnitsPerBit>4.88</LeadAmplitudeUnitsPerBit>
         <LeadAmplitudeUnits>��V</LeadAmplitudeUnits>
         <LeadHighLimit>2147483647</LeadHighLimit>
         <LeadLowLimit>268435456</LeadLowLimit>
         <LeadID>II</LeadID>
         <LeadOffsetFirstSample>0</LeadOffsetFirstSample>
         <FirstSampleBaseline>0</FirstSampleBaseline>
         <LeadSampleSize>2</LeadSampleSize>
         <LeadOff>FALSE</LeadOff>
         <BaselineSway>FALSE</BaselineSway>
         <ExcessiveACNoise>FALSE</ExcessiveACNoise>
         <MuscleNoise>TRUE</MuscleNoise>
         <LeadDataCRC32>2282722229</LeadDataCRC32>
         <WaveFormData>
7v/u/+7/7v/x//T/9//6//b/9P/y//D/9P/4//z/AAD///7//f/8/wYAEAAaACQANwBK
AF0AcABvAG4AbQBsAF0ATgA/ADAAJAAaABAABgD9//T/6//i/+X/6P/r/+7/7//w//H/
8v/0//b/+P/6//f/9v/1//T/8//y//H/8P/y//L/8v/y//H/8P/v/+7/7v/u/+7/7v/v
//D/8f/y//H/8P/v/+7/8P/w//D/8P/u/+7/7v/u//D/8v/0//b/9P/0//T/9P/x//D/
7//u//L/9P/2//j/9P/y//D/7v/y//b/+v/+//z/+v/4//b/8v/w/+7/7P/y//b/+v/+
//z//P/8//z//v/+//7//v8CAAQABgAIAAQAAgAAAP7/BAAKABAAFgATABAADQAKAA0A
EAATABYAFAASABAADgAMAAwADAAMAA4AEAASABQAEAAMAAgABAABAAAA///+////AAAB
AAIA/f/6//f/9P/1//b/9//4//X/9P/z//L/9f/2//f/+P/1//T/8//y//D/8P/w//D/
8v/y//L/8v/w/+7/7P/q/+3/8P/z//b/9v/2//b/9v/y//D/7v/s/+7/8P/y//T/8f/w
/+//7v/y//T/9v/4//b/9P/y//D/8v/0//b/+P/5//r/+//8//f/9P/x/+7/8f/y//P/
9P/0//T/9P/0//b/9v/2//b/9v/2//b/9v/0//L/8P/u//L/9P/2//j/9//2//X/9//0
/+//7v/t/+7/9P/5//z/9v/x/+7/6v/r/+z/7f/v/+//7v/t/+z/8v/z//L/8//0//P/
9v/6//b/8P/w//T/9//2//X/9v/4//j/+P/6//X/8f/w/+7/8v/0//b/+P/4//r/+P/3
//X/9f/5//z/+v/4//b/9P/2//j/+v/7//3//f/+/////v/4//T/8P/x//D/7f/r/+j/
6P/n/+f/6P/p/+r/5//u//D/8v/y/+v/5//s//D/7v/z//z/AQAFAAsAGQAvAEcAVQBn
AIQAjAB/AG8AXgA/ACQAGgATAAoAAQD0/+b/3//d/9r/2P/g/+b/6f/w//z/+v/1//j/
8v/k/+D/5//n/+X/5f/n/+b/5f/m/+j/5f/l/+P/3v/k/+v/7f/x/+7/6f/m/+H/5f/n
/+j/5//r/+3/8v/0//D/7f/q/+T/5//s//D/9P/x/+7/6//p/+3/7v/u//D/8P/x/+z/
6v/o/+n/6f/n/+v/7v/y//f/+P/2//P/7P/x//T/8v/x//H/8v/0//X/9//3//f/+f/6
//z//f8AAAAAAAACAAIA///9//r///8CAAMABgALAA4AEAARABEADwAQABQAFQASABEA
EgARABIAEgARABEAEAAPAA4ADAAPAA8ADgAPAA0ABwAGAAUAAgABAP7//f8AAP7///8A
AP////////3/+v/4//j/8//2//f/+f/7//f/9P/w/+7/8//2//j/+P/3//f/9v/z/+//
7v/t//D/8v/0//T/9v/z//D/7f/u//L/8//z//P/9f/5//z//v/8//3/+//4//T/9P/0
//T/8v/x//D/8v/4//v//v8BAPv/+P/0//L/9v/6//v/+v/4//j/8v/w//P/9//3//j/
+v/6//j/9//2//b/+P/4//X/9v/1//L/8f/0//X/9v/6//r/+P/6//r/+v/6//v/+//3
//f/9f/x//L/8v/1//X/9v/5//X/8v/v/+z/7//w//D/8P/z//f/+P/3//X/9f/z//X/
+P/4//T/9v/8//z/+v/4//b/9v/2//b/+f/4//b/9//z//L/8f/w//L/9//+/wEAAQD7
//f/9//6//r/+v/6//z//v8AAAIA/f/7//n/+P/7/////v////v/+P/1//D/7v/v//H/
8v/1//X/9f/1/+7/6P/l/+b/8P8BAAEA+P/u/+j/7f/y//X/AQAXACsAOQBJAF8AcwCA
AIwAiwB3AFQAOwA2ACoAGQAQAAEA6P/e/9//3f/i//D/+P/0/+//8v/2//D/8f/4//r/
8P/s//H/7v/r/+r/6//t/+3/7//y//D/8f/w/+z/7P/v/+3/7f/y//H/8v/x//H/8f/w
/+3/7//x//b/+P/0//P/8v/u/+v/6v/o/+b/7P/w//T/+f/4//b/8//y//b/+f/2//b/
8//z//L/7//t/+z/7P/t//X/+P/6//j/+P/4//P/7//z//b/+v/9//r/+f/4//n/9v/2
//X/9v/4//r//v8AAAAA///9/wMABQAFAAcACwAMAAwACwAJAAcACAAMAA0AEQATABcA
GQAWABIADQAJAAsADQAPABAAEgARAA8ADwAMAAUAAwABAAMAAwABAAEAAAD8//v/+v/6
//n/+P/1//P/9P/3//X/9f/1//b/9//6//r/+f/6//j/9v/z/+7/9P/3//n/+f/y//D/
7v/w//T/9v/2//j/+P/4//j//P/6//f/8//v//L/9f/3//j/9//5//j/9v/0//T/9P/0
//f/9//3//r/+//7//v/+//6//r/+f/6//r//P/7//j/+P/4//L/8P/1//v//f8AAP7/
/P/4//X/9v/2//j/+P8CAPj/9f/0//P/8v/3//n/9//5//f/8//0//T/8//v/+z/6//w
//T/+P/8//r/+P/1//L/9f/5//r/+f/3//X/8f/x//f/+P/1//j/AAAAAP7//P/6//j/
9v/0//f/9v/0//X/8v/y//L/8v/w//H/9P/z//v/+//9/wMAAAD+//z/+v/6//r/+v/6
//v/+//7//z/+v/7//f/9f/5//r/+//6//X/8//y//D/8f/x//H/8f/u/+z/7f/y/+z/
8f/x//D/8v/2//f//P8JABUAHwAzAEkAUQBhAIMAkAB6AGMAUwA6ACcAIgAYABEAFAAL
APL/2v/X/9//6P/s//D/8v/3//z//v/+//v/8v/u/+r/6v/v//H/7//v//H/7f/p/+f/
5v/p/+3/7//u/+v/7f/q/+n/7v/t/+7/7f/u/+//7//t/+v/6//u/+7/7v/v//D/7v/r
/+z/7P/s/+7/8P/y//X/8//y//D/8P/x//P/7//u//D/8//1//X/8v/w/+//7//y//L/
8f/s//P/+P/4//n/9v/2//f/9//6//v//P////7//v/9//7/AgAEAAgACgAJAAcABAAJ
AAgABwAIAAsADwASABQAFQAQABAAEwATABIAEQASABEAEwAUABQAFQARAA8ADQAKAAoA
CQAHAAcACAAFAAcACQAJAAkABwAHAAYAAgABAAAA/P/5//b/8f/z//b/+//7//b/8//x
/+//8v/y//H/8v/2//j/+f/4//b/9f/z/+//7v/w//L/+P/2//b/9P/0//T/9P/0//j/
9v/1//P/8f/v//H/8v/y//b/+//9//7/+f/4//f/9v/4//n/+v/+//z/+//6//n/9v/0
//H/8P/4//7/AQACAP3/+v/x/+z/8//5//v//v/+//7//P/7//j/9v/2//T/BAAEAAAA
/v/8//r/+//7//f/9//5//n//v8CAP//+f/0//H/9P/2//j/+v/5//r/+v/6//f/9//0
/+//9f/5//v/AQABAP7/9//2//3//v/9//z//P/8//z//P/6//b/8f/v//T/+P/8/wAA
/P/7//z/+f/9//v/+////wIAAgACAAIAAAD+//z/+v/7//3///8CAAAA///5//X/+f/6
//v/+v/3//f/+P/4//b/9f/0//P/8f/u/+7/8v/8//X/7//w/+z/6P/3/wgABwAFABUA
JwA1AEcAZQB/AJQAmgCJAGsAUgA/AC4AHgAbABoACwD2/+7/7//r/+b/5P/m/+b/7f/4
//7/AgD9//L/7v/q/+T/5//t/+//8//5//X/8f/v/+7/7v/v/+7/6v/s//H/8f/z//H/
7f/r/+f/7v/x//P/8//y//H/8//y//H/8f/x/+7/8f/0//b/+P/z//D/7f/r//D/8v/z
//b/+v/9//r/+v/2//X/8//v//P/9P/2//n/+f/4//b/8P/1//j/9v/1//f/+P/6//v/
+//7//v//f8AAAIAAwAGAAMAAgADAAIAAwADAAIACQAMAA0AEAAVABUAFgAWABUAFQAW
ABoAGwAYABcAGAAXABgAGAAXABcAFQAVABUAFAAUABMAEQARABAACwALAAsACgAJAAYA
BQAFAAIAAgACAAAA///+//v//f/+/wEA//8AAAEAAwAFAAEA/P/2//L/9f/2//b/9P/2
//f/9//1//L/8v/y//b/9//4//f/+P/1//L/7//w//P/9f/2//f/+f/7//z//P/4//n/
9//0//P/9P/1//b/+P/5//r//v/+//3//P/7//z//P/7//z//P/8//n/9P/5//z/+f/6
//n/+//5//j/+f/6//n/+f/5//r//f/+//3//v/9//r/+P/+/wAA+v/4//b/9P/y//j/
+//6//3//f/7//7/AAACAP///f/9//r/+v/6//r/+P/4//f/9v/6////AQABAAAA///8
//3/AAAAAPz//v8GAAYABAACAP///v/9//z/AQACAAIABQABAP7/+//4//n//f8DAAUA
CAAFAAQABwAEAAIAAAD+/wEABAAHAAoACAAHAAYABgAFAAUAAAD9/////v/9//r/9f/1
//b/9v/5//n/+f/5//X/8v/y//b/6v/z/wEABAD+//z///8CAAUABwARACcAPQBRAGcA
fwCSAJYAhQBtAFwATwBEADYALQAkAA8A+P/m/9n/1f/i/+z/8P/+/wMA/P/2//j/+f/4
//T/9P/8/////v/7//r/+//2//H/7v/s//H/9f/3//b/+P/7//n/+f/4//P/8P/r//L/
9//7//3/+f/3//j/9v/z//P/8//w//L/9v/5//z//v/+//7////6//b/8f/u//L/9f/y
//L/+P/9/wEAAwAAAPz/+f/3//v//P/8//j//P8AAP/////7//r/+v/5//z///8CAAcA
BgAGAAUABgAFAAYACQAKAAwACwAJAA8ADgANAA4AEQAWABgAGQAZABQAFAAXABcAGAAZ
ABwAHQAeAB4AHQAdABoAFwAUABAAFAAXABkAHQAYABEADwANAA0ADQALAAsADAAIAAcA
BgAEAAMAAgD///7//v8AAP3/+v/3//X/8//4//r/+//+//7//v/9//r/+v/5//f/8//0
//j//P8EAAEA/v/5//b/+P/4//j//P/8//v/+f/3//f/+f/6//r//P///////v/7//r/
+f/4//v//f///wQABQAFAAUABQAAAPz/9//0//r/AAADAAQAAQAAAPn/9v/8/wEAAgAE
AAQABAACAAEA/f/8//3//P/w//r/AgACAAIAAgACAAMAAQD7//n/+v/5//3/AAAAAP3/
+//7//j/+P/4//j/+v/8//3//v/9/////v/7//z//f/8////AAD+//j/+P8BAAIAAQAA
AAAAAAAAAAAA///8//j/9//6//z//v8AAPv/+//9//v/AQABAAMACQAIAAYABAACAAEA
AAD///7/AAABAAIABAADAAUAAgABAAEAAAD///z/9v/1//X/9P/1//X/9f/1//X/9P/2
//z//P/x/+v/8P/y//r/BwAKAAcADwAjADEAPQBTAGkAgwCcAJQAeQBfAEgANQAuACoA
IQASAAEA9v/s/+P/3//m//T/9v/y//f/AAAIAAoAAQD2//L/8P/s//H/9P/z//T/9//y
/+//7v/u//P/9//5//j/9//5//b/9f/1//H/7//r//H/9f/4//n/9P/x//H/7v/u/+//
8P/u/+//8v/0//b/9P/0//T/9f/5//r/+v/8//z//f/4//b/9v/3//f/9f/z//L/8v/z
//T/9P/z/+7/9v/8//3////9//z//P/7//v/+//7//3///8AAAAAAgACAAIABAAEAAcA
CQAKABMADQAJAAcABwAMABAAEwAVABMAFAAYABkAFwAVABUAEwAWABYAFQAVABIAEQAQ
AA4ADwAPAA4ADwAQAAsACwALAAkABwADAAEAAgAAAAEAAgD+//3//P/5//v//P////3/
+v/5//n/+f/3//b/9P/0//n//P/+//7///////7/+//6//r/+v/+//v/+v/3//b/+P/6
//z/AgAAAP3/+f/1//T/9f/1//T/9f/5//r/+v/4//j/+P/4//f/9f/z//T/+v/9/wAA
AwD///z/+P/2//v/AAACAAIA///+//f/9P/1//n/+f/6//z//v/+/////v/6//j/+P/4
//j//f////3////8//f/9//2//n/9//2//f/9P/0//T/9P/4//r/+//8//7/AwAFAAUA
AAD9//j/9//8//z/+P/6//7//v/8//r//f/+////AAABAP7/+v/5//T/8v/w/+7/9P/7
/wQACQAJAAMA/////wEAAgADAAQABAAEAAQABAAAAP///v/+/wEAAwAAAP//AAAAAAAA
/v/4//X/8//w//P/8//z//P/8P/u/+//9P/w//P//f8GAAoACgADAPz/BQATAB8ANQBR
AGEAcwCJAIYAcABlAFcAQgA3ACwAIAAdABwACQD0/+b/4f/j/+j/8P/8/wIA///8//r/
9v/1//j/9v/0//b/9//2//P/8v/z//D/7f/s/+z/8f/1//f/9v/y//P/7//t//H/7//v
/+3/7v/v/+//7f/v//H/9v/4//f/9//3//T/8P/w/+//7v/x//T/9//7//n/9v/y//D/
8//3//X/9v/0//X/9f/z//L/8P/v/+//9//6//z/+v/6//z/+f/3//X/9v/4//n/+f/5
//n/+//5//r/+v/8/wEABAAJAAwACgAHAAMABwAIAAkADAARABIAFAAVABUADwAOABAA
DwARABMAFwAZABgAFgATABEAEwATABMAEgATABMAEgATAA4ABwAFAAMABAAFAAQABQAE
AAAA///+//3//f/9//v/+f/6//3/+//3//P/8P/t//H/8v/y//T/9//4//j/9v/2//f/
9//1//X/9v/3//z/+f/4//X/9P/2//b/9v/6//z/+//5//f/9P/1//X/9P/2//v//f/+
//n/9v/z//D/9v/5//z/AgACAAEAAAD///r/+P/1//T/+f/8//z/+v/8//7/+v/6//v/
/////wAA///+//v/+f/6//r//P/8//r/+v/6//T/7P/v//L/9f/4//3//f/5//n/+f/3
//r//P/+//v/+f/5//b/9P/y//D/9f/4//r//P/7//3//P/5//b/9f/y//P/+P/6//j/
/P8CAAIAAAD+//r/+P/2//T/+//8//z////7//r/+f/4//b/+f/+///////7//n/+//+
/wAAAgAEAAUABgAHAAgAAwABAP///v8DAAcABgAHAAIA/v/6//T/8//z//T/9P/1//X/
9f/1/+7/6v/p/+z/9v/1/+//7P/u//D/+f8EAAMA//8RAC0AOQBJAGMAdQCIAJQAhwBv
AGAATwBAADgAKwAWAAMA8v/i/93/3f/i/+j/6P/u//n/+v/0//b/+f/w/+z//P8GAP3/
+f/z/+//7f/s/+v/7P/u/+//8f/x/+7/7f/v/+z/6//y//P/9v/3//b/8//v/+n/7f/v
//T/9v/1//X/9f/y/+7/7v/t/+z/7//y//X/+f/2//L/7f/q/+//8//x//L/9f/3//j/
9//z//D/7v/t//P/9v/4//b/+P/6//f/9f/4//r//f////z/+//6//v/+f/6//r//P8A
AAIABgAIAAcABQACAAcABQAFAAcACwARABYAGgAdABcAFAAUABEAFAAVABgAGQAWABQA
EQAPABIAFQAYABoAFwAVABIAEQANAAcABgAFAAcACQAJAAsACAACAP///P/9//3//f/7
//r/+v/8//n/+P/3//f/9//5//r/+v/8//v/+v/4//T/9//5//r/+f/1//T/8//2//T/
9P/y//L/9P/2//j//v/8//n/9f/x//P/9f/2//b/+f/9//7//v/7//r/+f/4//v/+//7
//7/+//5//f/9f/2//b/9f/2//v//v/+//z/+f/4//H/7v/0//n/+v/8//r/+v/4//f/
9v/2//j/+P/6//z//P/6/+j/9P/4//r//P/+/wAA///6//n/+P/1//f/+P/7//n/+P/5
//f/9v/1//T/8//0//T/9P/2//n/+f/3//X/8//v/+//9//6//n//v8CAAAA/P/4//r/
+v/6//r////+//z//f/6//j/9v/0//f/+/8BAAMAAwD9//n/+f/7//z//f/+/wAAAgAE
AAYA///7//f/9P/2//n/9//3//n/+P/3//T/8v/z//X/9v/1//X/9f/1/+3/5v/i/+L/
BAAJAP///P/2/+z/6//4/wMACwATACEANwBLAF0AcwCAAIIAeQBvAFwARQA4ACwAFQAC
APn/7v/i/93/2f/k//b/+v/0//f/9v/o/+D/6//4//7/+v/y/+3/6v/l/+L/4f/l/+f/
6//w//H/8//z//D/7//x/+7/7f/t/+v/6//p/+v/6//q/+f/6v/t//P/9v/0//P/8v/u
/+z/7v/v//D/8P/w//D/8f/v/+z/6P/m/+z/8f/w//L/8v/z//P/8f/w/+7/7f/t//P/
9P/0//D/8f/y/+7/6//u//L/9//7//r/+f/4//n/+P/4//f/+P/8//7/AgAEAAIA///7
////AQABAAMABwAMAA4ADwAPAAwADAAPAA8ADwAPABEAEQAQAA4ACwAJAAwADQAOAA4A
DAAJAAUAAwAEAAEAAwAFAAMAAwABAAEA/f/2//L/7v/y//X/+P/5//f/+P/7//n/9v/z
//H/7//x//L/8v/0//L/8P/t/+j/7f/x//T/9f/x//D/7//y//H/8P/t/+z/7v/u/+7/
8v/w/+//7f/r/+3/7//w//D/8P/z//P/8v/z//T/9f/2//T/8//y//T/8v/x//D/7//w
//D/7//w//T/+P/5//j/9//2/+//7P/v//P/8//0//L/8v/w/+//9P/u//D/8P/w//D/
9f/1//H/8f/z//H/9P/2//X/8f/u/+3/7P/s/+z/7P/v//L/9P/2//P/8//w/+v/7v/v
/+7/8f/z//L/7f/u//P/8v/v/+z/7//y//X/+P/1//D/6v/n/+b/5v/m/+b/6v/v//b/
+f/5//X/8//1//b/9v/2//b/9f/0//P/8v/z//X/9//6//n/+//4//f/8//w/+3/6P/m
/+f/6f/q/+z/7f/u/+//6P/k/+P/5v/u//X/8f/k/+L/6P/p//T/BwATABsAKQA5AEkA
WwB1AIIAdgBpAGMASAAtACIAFgAHAPr/6//i/+L/3//h/+r/6P/i/+b/9f8AAP7//P/5
//D/5P/k/+z/7f/v/+3/7f/v//D/7//w//L/8f/x/+//6v/t//H/8P/x//H/7f/r/+f/
7P/v//H/8f/u/+3/7//u/+3/7f/t/+r/7P/w//P/9v/1//T/8//z//P/8v/w//D/8v/1
//L/8v/1//f/+P/3//X/8v/w/+//8f/y//L/7v/0//j/9//3//f/+P/6//v/+P/3//b/
9//5//z//v8CAAAAAAACAAIABAAFAAUADQAKAAkACgANABAAEgATABMAEQASABYAFwAT
ABEAEQAPABEAEAAOAA0ADwARABMAFAAQAA0ACQAHAAgABQAHAAkABwAHAAUABQAGAAIA
AQAAAPv/+f/3//P/9v/4//z/+//9//3//v////3/+v/2//T/9v/4//n/+P/8//3//f/7
//X/8v/v//D/8//2//f/+v/3//b/9f/4//j/9//1//P/9v/5//v//P/6//v/+f/2//n/
/P///wIA/v/7//j/+P/7//v/+//7//v/+v/4//j/+v/8//v/+P/6//r/9P/y//b/+//8
//7//v/+//z/+/8CAAIA/v/0//T/9f/2//f/+P/9/////f////z/+f/7//z/+v/3//X/
9f/2//b/9v/2//n/+v/6//r/+v/9//3/+//3//X/8f/x//f/+v/5//7/AwACAP///P/7
//r/+f/4//v/+v/4//n/+P/4//j/+P/4//v/AAABAAEA/f/7//3//v/+//7//v/9//z/
+//6//v/+//7//z///8DAAIAAwD///z/+f/0/+7/7f/t/+z/7//x//P/9f/z//D/8P/0
//T/+f///wAA/v/8//P/8P/9/wcADwAhAD8AVwBhAGsAfACIAIcAeQBmAE8APgA2ACsA
GgAHAPT/6P/f/9v/4P/o//L//v////j/+P/8//n/9v/4//b/8v/1//T/8f/w//H/8P/v
//D/8v/y//P/8v/u/+v/7f/q/+n/7v/v//L/8//z//P/8v/v/+//7//y//L/8//z//P/
8P/v//D/8P/w//L/8v/y//P/8//y//D/8P/y//X/8v/y//T/9f/1//P/8v/w/+//7//4
//z////+//7//v/5//X/9P/0//X/9f/5//v//f8BAP///v/8//z///8CAAcACgAHAAUA
AgAHAAQAAwAEAAcADgASABUAFwATABIAFAATABUAFwAbAB0AGgAYABUAEwAWABcAGAAY
ABUAEwAQAA8ADAAHAAcABwAIAAkACAAJAAcAAgAAAP7/+v/5//j/9f/3//r///////v/
+f/4//f/+//8//z//v/9//z/+v/2//f/9//2//P/8//0//X/+v/4//j/9v/2//j/+P/4
//z/+//5//b/8//x//P/9P/0//X/+f/6//r/+P/4//j/+P/5//n/+f/8//v/+//7//v/
/P/8//v//P/+/wAA///8//7//v/4//b/9//5//f/9v/5//r/+f/5//j/+P/6//r//f8A
AAEAAADq//L/AAD9//z/+//6//r/+f/0//P/9v/3//3/AgABAP3/+v/5//X/9P/z//L/
9//6//z//v/5//n/9v/x//T/9f/0//f/+//8//n//P////7/+//4//v//v8BAAQABAAA
APv/+f/5//r/+//8//z///8EAAUABAD9//j/9//9/wIABwAMAAkABgADAAAAAQABAAEA
AgAEAAcABQAFAAAA/P/4//L/8f/z//b/+P/1//P/8f/v/+7/7P/t//L/9P/5//n/+P/0
//D/8f/2//f/BwAfAC0AOwBNAFcAYwB8AIwAhwB1AGoAWQA8ACYAGwAQAAcA9P/m/+n/
7//u/+r/6v/q/+v/8v/8//z/9//0//T/8v/s/+n/6v/p/+r/7f/v/+//8f/0//H/8f/v
/+r/6P/r/+n/6f/v//H/9f/3//b/8//v/+n/7P/t//H/8v/v/+//7//s/+7/8v/1//j/
9v/2//b/9//2//T/8f/w//P/9//1//b/8//z//L/7//y//L/8//1//r//P/9//r/+f/6
//b/8//1//j//P////z/+f/2//X/+f/8//7/AgABAAIABQAGAAgABwAFAAsADAANABAA
FQAVABQAEgAPAA4AEAAVABcAFQAVABcAFwATABAADAAJAAwADwASABQAEQAPAAwACwAL
AAcACAAJAAkACQAHAAcABAAAAP///v/9//3//f/7//j/+P/6//f/+v/7//3////9//r/
9v/0//P/9P/0//L/+P/7//3//f/1//L/7//w//H/8v/x//L/8//0//X/+v/4//f/9f/z
//f/+//+/wAA/P/7//f/8v/0//b/+P/6//r/+f/4//r/+v/5//j/9//4//r/+//+//7/
/v/7//b/+f/8//n/+v/6//v/+P/2//T/9P/y//H/8//2//v//v/7//r/9//y//T/9v/8
/wAAAgD+//z/+v/4//n/+f/1//X/+f/5//7/AgD8//P/6//l/+r/8P/2//z/+f/4//b/
9P/y//X/9f/z//X/9//3//v/+f/2/+//7v/5//z//f/+//r/+P/2//T/9v/0//H/8f/0
//j//P8AAPv/+//9//v/AQD/////AwABAAAA///+//3//P/7//r/+v/7//z//v8BAAMA
AAD///z/+v/4//T/7//t/+z/6v/u/+//8P/x//D/7v/v//T/8v/x/+//8P/0//L/8f/4
//v/AwAdADcARQBXAG8AhQCQAIgAcQBPADYALwAsACAAFwAOAPv/7v/m/9//3f/k/+L/
4v/y//3/+v/6//z/9f/k/9T/1v/u//3/+//3//X/9f/u/+n/5v/k/+n/7f/v/+7/7v/x
/+//7//w/+3/7P/p/+3/7//w/+//6v/n/+f/5P/p/+3/8f/y//D/8v/z//T/7//s/+n/
5//t//D/8v/2//X/9f/v/+z/7P/t/+3/6//u//D/8//3//f/9P/w/+j/7v/0//X/9//z
//L/8v/x//P/8//z//X/+P/6//v//v/8//z//v/+/wAA///9/wMABAAFAAgADQAOABAA
EQARAA0ADAAOAA0ADQANAA8ADwARABIAEgATABAADQAKAAYACQAJAAgACQAKAAUABQAF
AAIA///6//f/+f/4//r//P/5//f/9f/x//D/8P/y/+//8//1//j/+//4//T/7//s/+//
8P/w/+7/7v/v/+//7f/s/+7/8P/2//T/9P/y//L/8f/w/+//8v/1//X/9P/z/+7/7f/r
/+j/6//x//T/9v/1//b/9//4//X/8f/t/+z/8v/1//j/+//3//T/8P/u//H/9P/0//L/
9P/0/+7/7P/v//P/8//0//T/9P/y//H/6v/y//L/6P/o/+//9P/5//7//P/5//L/7//s
/+n/6//s/+//7//w//P/7//u/+3/7P/w//L/8//0//H/8f/u/+n/6v/r/+r/7f/z//T/
8f/0//f/9v/z//D/8f/y//P/9P/1//L/7v/t/+r/6v/q/+r/7P/x//j/+//6//P/7v/t
//D/8v/0//b/9v/2//b/9v/1//X/9f/2//n/+//4//f/9P/w/+z/5v/m/+f/6f/q/+3/
7f/t/+3/6v/o/+n/7v/s/+3/6//q/+r/6P/t//L/9/8FABUAIwA1AEcAUwBnAH4AfABr
AF8AUAA5ACgAGAAJAAQA/f/s/9z/3f/h/+L/5P/k/+L/6f/s/+r/7v/1//b/9v/y/+T/
2//f/9//4f/l/+f/5//p/+z/6f/p/+f/4v/k/+f/5f/l/+n/5//n/+X/5v/n/+f/5f/j
/+P/5v/m/+X/5f/l/+L/4//m/+j/6v/q/+r/6v/r/+n/6P/m/+b/6P/r/+j/6P/k/+n/
6//h/w==
         </WaveFormData>
      </LeadData>
      <LeadData>
         <LeadByteCountTotal>10000</LeadByteCountTotal>
         <LeadTimeOffset>0</LeadTimeOffset>
         <LeadSampleCountTotal>5000</LeadSampleCountTotal>
         <LeadAmplitudeUnitsPerBit>4.88</LeadAmplitudeUnitsPerBit>
         <LeadAmplitudeUnits>��V</LeadAmplitudeUnits>
         <LeadHighLimit>2147483647</LeadHighLimit>
         <LeadLowLimit>268435456</LeadLowLimit>
         <LeadID>V1</LeadID>
         <LeadOffsetFirstSample>0</LeadOffsetFirstSample>
         <FirstSampleBaseline>0</FirstSampleBaseline>
         <LeadSampleSize>2</LeadSampleSize>
         <LeadOff>FALSE</LeadOff>
         <BaselineSway>FALSE</BaselineSway>
         <ExcessiveACNoise>FALSE</ExcessiveACNoise>
         <MuscleNoise>TRUE</MuscleNoise>
         <LeadDataCRC32>1430854625</LeadDataCRC32>
         <WaveFormData>
BAAEAAQABAAEAAQABAAEAAIAAgACAAIAAAAAAAAAAAADAAYACQAMAAEA+P/v/+b/2v/O
/8L/tv/E/9D/3P/o//P//P8FAA4ACgAIAAYABAD2/+j/2v/M/9D/1P/Y/9z/5f/s//P/
+v///wIABQAIAAoADAAOABAAEQASABMAFAASABIAEgASABQAFAAUABQAFgAWABYAFgAX
ABgAGQAaABcAFgAVABQAFAAUABQAFAAXABgAGQAaABgAGAAYABgAFgAWABYAFgAYABgA
GAAYABcAFgAVABQAEgASABIAEgAUABQAFAAUABQAFAAUABQAEwASABEAEAASABIAEgAS
ABAAEAAQABAADwAOAA0ADAAKAAoACgAKAAkACAAHAAYACAAIAAgACAAIAAgACAAIAAYA
BgAGAAYABgAGAAYABgAHAAgACQAKAAwADAAMAAwADQAOAA8AEAAQABAAEAAQABEAEgAT
ABQAFAAUABQAFAAUABQAFAAUABUAFgAXABgAFwAWABUAFAAVABYAFwAYABgAGAAYABgA
FwAWABUAFAAXABgAGQAaABoAGgAaABoAGgAaABoAGgAaABoAGgAaABkAGAAXABYAGQAa
ABsAHAAZABgAFwAWABYAFgAWABYAFAAUABQAFAAUABQAFAAUABUAFgAXABgAFwAWABUA
FAAUABQAFAAUABQAFAAUABQAFAAUABQAFAATABIAEQAQABEAEgATABQAFAAUABQAFAAR
ABEAEAAQABAAEAAQABAAEgASABIAEgAPAA0ADAAMAA4ADQANAA4ADwAQABEAEgAQABAA
DgANAA8ADwAPAA8ADgAOAA8AEAAXABcAGQAbAB4AIQAjACcAKwArACoAKgAqACMAHQAW
AAsABAADAAMABwAJAAwADQAPAA8ADwANAAwACwALAAoACgALAAwADAANAA0ADQAOAA4A
DgAOAA0ADQANAA0ADQAIAAkADQAMAAwADgAMAAwADQAQABIAEgAKAP//6//W/87/yP+6
/7b/yf/i/+///P8DAAUAAwABAPr/9v/v/9z/w/+4/8D/yP/M/9j/5f/p/+3/8f/2//3/
AQACAAMACAAHAAgACAAJAAwAEAAQABAADwAOAA0ADAAOAA8ADwAPABEAEQASABIAEQAQ
ABAADwARABEAEQARABMAEwASABIAEQARABEAEAAOAA8ADwAPAA8ADwAPAA8ADwAPAA8A
DwAMAAwACwAKAAsADgANAA0ADAAMAAwACwAHAAcABgAFAAQABAAEAAMAAwADAAMAAgAD
AAIAAQABAP///v/+//7//P/7//v/+//8//3//f/9////AAAAAAAA/f/7//r/+f/5//j/
+P/7//3//f/9//3///8AAAAAAAAAAAAA///9//3//v8BAAEAAAAAAAAAAAABAAEAAQAA
AP//AAADAAUAAwADAAIAAQABAAEAAQD//wEAAQABAAEAAAACAAIAAgAEAAQAAwADAAEA
AAAAAP//AgACAAIAAQD//////////wEAAAAAAP//AQACAAQABAABAAAA///+//z//P/7
//v//v///wEAAgD+//7///8AAP7//f/8//z//P/9//3//f/7//r/+v/6//7///8AAAIA
AQAAAP3/+//7//z//P/9//7///8AAAEA/P/7//v/+v/+//z//v/+//7//v/+//7//f/9
//z//P/8//z//P/8//z//P/8//z//P/7//v//P/8//v/+//8//z//P/8//7//v/+//z/
+f/5//n/+f/7//v//P/+/wAABQAFAAcACwAOABEAEwAWABkAGAAWABUAFAAMAAUAAAD3
//D/7//v//H/8//2//n/+f/5//n/9f/1//X/9v/2//b/9//4//r/+//7//v/+v/6//r/
+v/7//v/+//7//v/+P/3//f/+P/4//b/9v/4//n/+P/6//r/9P/n/9P/wP+4/7L/pv+m
/73/1P/l//L/9//3//n/8//o/+L/2//K/7H/pP+o/7b/wP/K/9P/2//f/+f/6v/p/+v/
8v/5//r/+f/6//r/+//6//7//v/+/wAAAAAAAAAA/v//////////////AAAAAAIAAgAD
AAMAAwADAAMAAwABAAEAAAAAAP////////7/AAABAAEAAQABAAEAAQABAP///f/7//n/
+//8//z//P/5//r/9//1//b/+P/6//v/+v/7//v/+//5//j/9//1//b/9//4//j/9//2
//X/9f/3//b/9v/2//b/9f/1//X/9P/z//H/7//t/+7/7v/u/+3/7f/u/+//8P/w//H/
9f/z//P/8//z//D/8P/v/+7/8P/y//P/8//1//b/+f/5//j/+P/4//j/+f/5//n/+P/0
//T/9v/3//n/+//8//3/+v/5//j/9f/4//n/+v/7//r//P/8//z/+v/6//n/+f/4//j/
+f/5//j/+P/4//f/+P/5//r/+//5//j/+P/3//n/+v/8//z/+P/4//j/+P/6//r/+f/5
//b/9f/1//T/8//0//b/+P/2//X/9P/0//b/9//3//f/9//2//b/9v/1//X/9f/2//j/
+P/2//X/9//4//j/+f/3//j/9v/2//b/9v/2//X/9f/0//b/9v/2//b/9P/0//T/9P/3
//j/+P/5//j/+P/3//f/9v/2//b/9v/0//T/9P/y//L/8//0//X/8//z//T/9v/4//3/
/f///wEABAAHAAkADQARABEAEAARABIADAAHAAAA9//w/+//8f/z//X/+P/3//f/9//3
//f/9//3//j/+P/4//n/+v/9////AAABAAEAAAD///7//f/9//3//f/+//z//P/9//r/
+v/8//7/AAAHAAoACAAAAPL/3//L/77/tv+u/6j/tv/X//L///8EAAcABwADAPn/9P/+
/wEA7P/N/7z/wP/I/87/1v/f/+X/8f/5//r/+f/5//7/AQAAAAMABAAEAAUACAAMAAwA
DAAKAAoACgAKAAwADQANAA0ACwALAAwADAAOAA4ADwAPABEAEQARABEADwANAAoACAAM
AA0ADgAOAA4ADwAPAA8ADQANAA0ADQALAAsACwALAAsADAAMAAwADgAQAA4ADQAKAAoA
CgAJAAoACwALAAsACAAIAAgABwAFAAUABQAEAAUABAADAAMAAQAAAAAAAAACAAEAAQAB
AAEAAQAAAP////8AAAAAAAAAAP////////3//P/8/////f/9//3//f/+/wAAAQACAAEA
AgACAAEABAAGAAoACwAJAAgABwAGAAkACQAJAAgABwAIAAsADQAQABEAEQARABAADwAO
AAsADQANAA0ADQAOABAAEAAQABAAEAAPAA8ADgAOAA8ADwASABIAEgARABAADwAOAA0A
EAAQABEAEQAPABAAEgASAA4ADgAOAA4ADwAQABAAEQAOAA0ADQAMAAwADAANAA4ADAAL
AAoACgAKAAsACwALAA4ADgAPABAADwAPAA8AEAAPAA4ACwAJAAwADgAPABEADQAMAA4A
DgAOAA4ADgANAA0ADAANAA4ADwAQAA4ADgAOAA4ADAAMAAsACwAPABAAEAARABEAEAAP
AA4AEAAQABAADgANAA0ADQANAA0ADQAOABAAEAAVABUAFwAXABoAHQAfACMAJwAnACYA
KAAqACUAIQAYAA0ABAABAAQABwAKAA4ADQANAA0ADQAJAAkACQAKAAwADAANAA4AEAAR
ABEAEQAQABAAEAAQAA4ADQAMAAsADQAKAAkACQAKAAoACAAGAAoADQAQABQAFgAKAPf/
5//a/9D/xv+8/77/z//k//f/CAANAAsADQANAAYAAgD///D/2//M/8z/0P/U/9z/6//1
//f//f8CAAUACQAKAAsADAANAA4ADgAPABEAFgAXABgAFQAUABMAEgATABUAFgAXABkA
GQAaABoAGQAYABgAFwAYABkAGgAbABgAFwAVABQAFwAXABcAFgAYABkAGQAZABUAFQAV
ABUAFwAXABcAFwAUABQAEwASABMAFgAVABUAEwAUABUAFQATABMAEgARABMAFAAVABUA
EQARABEAEAANAAwACwALAA0ADAAMAAwACwAJAAgABwAJAAsADAANAAsACgAIAAYABQAF
AAYABwAFAAQABAAHAAcABwAHAAcACQAKAAoACgAJAAoACgAJAAcACAALAAsACgAKAAoA
CgAIAAcABgAEAAMABAAHAAkACQAJAAgABwAIAAkACgAJAAgABwAGAAUABgAIAAgACAAI
AAgABwAHAAcACAAKAAsACwAKAAkABwAHAAcABwAHAAcABgAGAAUABwAIAAoACgAHAAYA
BQAEAAUABgAGAAcABwAHAAgACAAEAAQABQAGAAQAAwACAAIAAAABAAEAAQADAAIAAgAC
AAQABQAGAAgABgAGAAQAAwABAAIAAgADAAMAAwADAAMA//8BAAQABAADAAIAAQAAAAEA
AQACAAIABAAEAAQABAABAAAA///+//7//v/9//3///8AAAAAAQAAAAAAAAAAAP7//v/+
//z//f/9//3//f/7//v//P/+/wAABQAFAAcACwAOABEAEwAZAB0AHQAcABsAGgASAAsA
BgD9//b/9f/z//X/9//6//n/+f/5//n/+f/5//n/+v/4//j/+f/6//j/+f/5//n/+//8
//3//v/8//v/+v/5//n/9v/1//X/9v/2//b/9P/0//n//v8AAP7/+P/r/9f/wv+2/7L/
qv+o/7n/0P/f/+j/8f/1//f/9f/s/+j/4f/M/7f/rv+s/7L/uv/G/8//1//f/+P/5v/t
//H/8v/1//j/+//8//z//f/7//7//f/8//z//P/8//z//P/9//3//f//////AAAAAAIA
AgADAAMAAwADAAMAAwACAAEA///+/wAAAQACAAIAAAABAAEAAQD//////////wEAAQAB
AAEAAAAAAP///v/8//7//P/7//v//P/9//3//P/9//3//f/6//r/+v/5//f/9//3//b/
+P/4//j/+f/3//b/9v/2//j/9//3//f/9v/1//P/8f/x//L/8v/y//H/8f/y//P/9f/0
//T/9//2//X/9P/z//H/8v/y//L/9f/2//b/9f/1//b/+f/5//n/+P/3//b/+f/5//n/
+P/2//b/+P/5//j/+f/5//n/9//3//f/9f/3//f/9//3//j/+v/6//r/+v/6//n/+f/2
//b/9//3//j/+P/4//f/9//3//f/9//5//j/+P/3//f/+P/6//r/9//2//X/9P/1//b/
9v/3//X/9f/2//b/9P/0//X/9v/1//P/8f/w//L/8//z//P/9f/0//T/9P/0//P/8v/y
//T/9P/y//H/8f/y//L/8//z//P/9P/2//b/9v/2//P/8f/w/+7/7//w//H/8v/0//T/
9P/0//P/8v/w/+//8f/y//L/8//z//L/8f/w//H/8v/z//L/8P/v/+7/7f/v/+//8P/y
//b/+//7//3///8CAAUABwALAA8ADwAOABAAEAAJAAMA+v/x/+r/6f/p/+v/7f/w//P/
8//z//P/8f/x//H/8v/y//L/8//0//P/8//y//H/9P/0//T/9P/z//P/8//z//X/8v/x
//H/9P/y/+z/7v/w//P/+v/8//T/6P/b/8f/tP+q/6L/mv+k/7//2P/r//j//f/7//f/
8f/u/+z/5f/W/7//sv+w/7b/vv/G/9H/2f/j/+f/6v/t//P/+P/3//T/9v/4//n/+//6
//7//v/+/wAAAAAAAAAAAgADAAMAAwABAAEAAgACAAAAAAABAAEABAAFAAYABwAFAAUA
BAAEAAcABwAHAAYABAAFAAUABQAEAAUABgAHAAkACQAJAAkACAAIAAcABgAIAAoACAAH
AAUABgAHAAcABwAHAAYABQAGAAgACgALAAgABwAGAAQABQAEAAMAAwADAAIAAgACAP//
/f/8//v//v/////////8//z/+//6//v/+//8//3/+//6//r//f/6//n/+P/3//n//P/+
/wAAAwAEAAQAAwAEAAYACgALAAkACAAHAAYABQAFAAUABAAFAAYACQALAAsACwAKAAkA
CwALAAsACQAHAAcABwAHAAgACgAKAAoACgAKAAkACQAKAAoACwALAA0ADgAPAA8ADAAL
AAoACQAMAAwADQANAAsADAAOAA4ADAAMAAwADAAOAA4ADQANAAwACwALAAoACAAIAAkA
CgALAAsACwAMAAsACwAKAAkACQAIAAgACAALAAsACwAMAAoACgAIAAcACwAMAAoACgAK
AAoADAALAAsACgALAAwADQAOAA0ADAALAAoACgAKAAkACQALAAwADAANAA0ADAALAAoA
CwAMAA0ADAAJAAcABQADAAYABwAJAAwADAARABEAEwATABYAGQAbAB8AIwAjACIAIwAk
AB4AGQASAAkAAgABAP//AQADAAYACAAJAAoACwAKAAsADAAOAAwADAANAA4ADAANAA0A
DQAMAAwADAAMAA0ADQANAA0ACwAIAAcABwAGAAYACAAIAAoADwAWABIACgD+/+3/1f/G
/77/tP+4/8r/4f/0/wUAFAATABEAFwAXABQAFAAPAPT/1//G/8b/zv/Y/+b/8//7/wEA
BwAIAAcACwAKAA0AEAATABQAFAAVABUAGAAXABYAGAAYABgAGAAaABsAGwAbABsAGwAc
ABwAHgAeAB8AHwAcABsAGgAZABsAGwAaABoAHQAdAB0AHAAaABsAGwAbABsAGwAbABsA
GwAbABsAGwAcABwAGwAaABoAHAAaABkAFwAYABkAGQAYABkAGQAZABcAGAAZABkAFwAX
ABcAFgAXABYAFQAVABMAEgASABIAFAATABMAEwARABEAEAAPAA4ADgANAAwADAANAA8A
EQAOAAwACwANAA8ADwAPAA8AEQASABIAEgAVABYAFgAVABUAFgAZABkAGAAYABgAGAAa
ABsAHAAcABoAGgAcAB0AHQAdABwAGwAdAB0AHQAbABoAGQAYABcAGwAeAB8AIAAfAB4A
HAAbABwAHAAdAB0AHgAeAB4AHQAbABsAGwAbAB0AHAAcABsAGwAcAB4AHgAcABwAHAAc
ABoAGgAZABkAFwAXABgAGAAYABgAGQAaABwAGwAaABoAGQAZABgAFwAZABgAGAAYABkA
GQAZABoAHAAcABoAGQAXABgAGAAZABkAFwAVABUAFgAYABgAGAAYABoAGQAZABgAGgAa
ABoAGgAXABYAFQAUABUAFgAWABcAGAAYABcAFwAWABYAFgAWABgAGAAYABYAEwATABMA
EwARABEAEgAUABgAHQAdAB8AHwAiACUAJwAtADEAMQAwAC8ALgAmAB8AGgARAAoACQAL
AA0ADwASABEAEQARABEADwAPAA8AEAAQABAAEQASABIAEwATABMAEwASABEAEAANAA0A
DQANABAADgAOAA8ACAAGAAQAAAAAAAUADgAUABQACgD7/+v/2P/M/8T/uP+y/7//1v/l
//D//f8DAAMAAQD6//L/7f/k/9H/wP++/8L/xv/O/9v/5f/r/+//9P/3//n/+v/9/wIA
BAAGAAcACQAIAAoACAAGAAgACAAIAAgACAAJAAkACQAHAAcACAAIAAgACAAJAAkACwAL
AAsACwAJAAkACAAIAAkACQAJAAgABgAHAAcABwAFAAUABQAFAAMAAwADAAMABQAGAAYA
BgAEAAYABAADAAMABAAFAAUABQAFAAQAAwABAAIAAwADAAIAAwAEAAQAAQAAAP/////9
//z//P/8//3//f/+/////f/9//z/+//5//r/+v/6//n/+f/6//v/+f/4//j/+//7//v/
+//7//v//P/8//z//v8AAAEAAQD//wAAAwADAAEAAAD///7/AQABAAEAAAAAAAAAAgAD
AAIAAQD///3/AAABAAIAAQADAAMAAwADAAIABAAEAAQAAQAAAP7//f/9//7/AAABAAIA
AgACAAEAAQABAAEAAQAAAP7//f/7//v//P/+//7//f/+////AAD+//7//f/9//3//f/+
//7//f/+/wAAAgABAP///f/8//7/////////AQAAAAAAAAAAAP///v/+/wAAAAD+//3/
//8AAAAAAQAAAP///v/9//3//v8AAAAAAAAAAAIAAQABAAAA///+//3//P/8//z//P/8
//7//v/9//3//f/8//r/+f/8//z//P/8//z//P/8//r/9//3//f/9//4//n/+//+//7/
AwADAAUACAAMABAAEwAWABkAGAAWABUAFAAMAAUA///3//H/8f/x//P/9f/4//f/9//3
//f/9//3//f/+P/2//b/9//4//v//f/+/////v/8//r/+P/3//f/9//3//f/9P/z//P/
+P/4//T/9P/4//3//v8AAPz/8v/j/9H/wP+6/7L/qP+s/8H/1P/f/+7/9f/5//3/+f/u
/+j/4f/Q/7f/qv+u/7r/xP/K/8//1//j/+n/5v/p/+//8v/z//T/9v/4//n/+//6//7/
/v/+/wEAAgADAAQAAwADAAIAAQABAAEAAgACAAEAAAAAAP//AQABAAEAAQADAAMAAgAC
AAMAAwADAAIAAQABAAAA///+////AAABAP//////////AAAAAP///v/8//7//P/7//n/
+v/7//v/+f/5//j/9//3//j/+f/5//r/+//8//z/+v/4//b/9f/1//T/9P/0//f/9//4
//n/9//1//L/7//w//L/8//0//L/8f/x//H/8f/w//D/8//x//H/8f/x//P/9P/0//T/
9f/2//b/9f/3//j/+//7//v/+v/5//j/+v/7//z//P/6//r//P/9/wAAAQABAAEA////
/////f/9//3//f/9/wAAAgACAAIAAQAAAP7//f/9//7/AAABAAAAAAAAAP//AQABAAEA
AQAAAP7//f/7//3//v8AAAAA//8AAAEAAgABAAAA/v/9//7///8BAAIAAAAAAAEAAgAA
AP///v/+////AQACAAMAAQAAAAAAAAD///////8AAAIAAgAAAP////8AAAAAAAAAAAAA
AQABAAIAAgD///7//f/8////AAABAAIAAAAAAP////8AAAAA/////wEAAgADAAQAAwAC
AAEA/v8AAAEAAgADAAEA///+//7/AgAHAAcACQALAA4AEQATABYAGQAYABYAGQAaABQA
DwAGAP3/9v/1//X/9//5//z//v///wAAAQD9//3//f/+/wAAAAABAAIAAQABAAAA//8C
AAIAAgACAAMAAwADAAMAAwAAAP////8AAAAA/v/+/wAACQAOAAgAAAD2/+P/z//A/7T/
qv+q/7z/1//u//3/CAANAA0ADwALAAgABgABAOz/0f/E/8b/zv/Y/+T/7f/z//f/+f/+
/wUABwAIAAkADAANAA4ADgAPABIAFgAWABYAFQAUABMAEgAUABUAFQAVABUAFQAWABYA
FgAWABcAFwAVABUAFQAVABMAEwASABIAFgAXABgAGAAYABkAGQAZABYAFQAUABMAFgAX
ABgAGQAXABYAFAASABIAFAASABEAEgAUABYAFwAVABUAFAATABMAFAAVABUAEgARABAA
DgAOAA4ADgAPAA0ADAAMAAwACgAJAAkACQAJAAkACAAHAAkACgAKAAoACAAHAAcABwAJ
AAgACAALAAgABwAGAAUABgAIAAkACgANAA4ADgANAAsADAAPAA8AEQASABMAFAAVABUA
FQAUABIAEgAUABUAFgAXABcAFwAXABcAFwAVABUAFQAVABUAFAAWABYAFgAXABgAGAAZ
ABYAFgAXABcAGgAaABoAGQAZABkAGQAZABkAGAAYABcAFwAYABoAGgAWABYAFgAWABgA
GAAXABcAFQAVABYAFgAUABQAFQAWABYAFQAUABQAFAAVABUAFQATABIAEgASABQAFQAW
ABgAFgAWABQAEwAVABgAFAATABQAEgASABIAEgAVABUAFgAWABQAFAAUABQAEgASABIA
EgATABQAFAAVABUAFAASABEAEwAUABUAFgAVABQAEwAQABAAEQASABMAEwATABQAFgAY
AB0AHQAfACAAIgAkACUAKgAvADAAMAAuAC4AJwAhABsAEwANAA0ACwANAA8AEgASABEA
EAAPAA8ADwAPABAAEAAQABEAEgATABUAFgAXABcAFgAVABQAFQAVABUAFQAYABYAFgAX
ABQAFAASAAwADAARABYAGgAYABAAAwDz/+D/0v/K/8T/wP/L/+L/8//+/wcADwAPAAsA
BAAAAP3/8v/d/8j/xP/O/9b/3v/n//H/9//9/wIABQADAAYACQAKAAwADgAPABEAFAAY
ABgAGAAaABoAGgAaABkAGQAYABcAFwAXABgAGAAZABoAHAAdABsAGQAXABUAGAAZABkA
GgAaABkAGAAWABQAFQAVABUAFAAVABYAFwAVABUAFQAVABUAFgAWABYAFQAWABMAEQAR
ABIAEwATABIAEwATABMAEAAQABAADwAPAA8ADwAOAA8ADgANAA0ADQAMAAwADAAMAAsA
CwALAAoACQAHAAUACAAKAAsADAAIAAcABwAHAAUABAAEAAcABwAHAAcABwAHAAgACAAI
AAkACgAKAAkABwAIAAsACwANAA4ADwAQABEAEQARABAACwAKAAsACwAOAA8ADwAPAA8A
DwAPAA0ADgAPABAAEQARABIAEQAQABAAEAAPAA8ADgAOAA8ADwAQABAAEAAPABEAEQAR
ABEAEQAQABAADwALAAoACgAIAAkADAAPABIAEQAQAA4ADQALAAsADAAMAAoACgALAAwA
CgAJAAgACAAKAAsACwALAAsACgAKAAoACgAJAAgACAAJAAoACQAJAAcACAAIAAkACQAJ
AAkACQAHAAcAAgACAAIAAgACAAMAAwAEAAQAAgACAAIAAgACAAIAAgACAAQABAADAAMA
AgACAAEAAQACAAIAAgACAAAAAAAAAP7/////////////////AAACAAMABwAGAAcACwAO
ABEAEwAZAB0AHQAcABoAGgATAA0ABgD9//b/9f/z//X/9//6//n/+f/5//n/+f/5//n/
+v/8//z//f/+//3//f/8//v//f/+////AAD///////////7/+v/4//f/+P/4//j/+v/6
//n//P8CAAYA/v/r/93/zP/A/7r/tP+u/7f/zv/b/+b/9/////3/+f/0//D/5//Y/8X/
tv+w/7T/vv/M/9X/2f/f/+P/6P/v//H/9P/9//7//f/+//7//////wIAAQAAAAEAAgAD
AAQAAwADAAIAAQAEAAUABwAIAAcABgAGAAUABQAFAAUABQAHAAcABgAGAAYABQAEAAIA
AwAFAAYABwAFAAUABQAFAAUABQAFAAUABAAEAAMAAgACAAQAAgABAAMABAAFAAUAAQAB
AAAA/////wAAAQABAP////////7//f/8//v/+//7//r/+v/6//r/+f/5//n/9//3//b/
9f/2//j/+f/6//b/9f/1//X/9//2//b/+f/3//f/9//3//f/+P/4//j/+//8//z/+//5
//r//f/9/wAAAAAAAAAAAAD///7//P/4//j/+v/7//3///8AAAEAAAD///7/+//8//3/
/v////3//v/9//z//f/+//7///8AAAAAAQABAP///v/9//v//f/9//3//f////7//v/9
//3//v8AAAAAAAAAAAAAAAD///7//P/7//3//f/+//7//P/8//3//v/8//v/+v/6//v/
/f/+/////v/8//v/+v/9//3//f/+//7//v/8//v/+//8//z//f/7//v/+//7/wEAAQD8
//z//v8AAAAAAAAAAP3/+//6//j/+//8//3//v/7//r/+f/4//j/+P/3//f/+v/8//3/
//////7//f/8//r/+v/6//j/+f/5//n/+f/3//f/+P/6////BQAGAAkACQAMAA8AEQAX
ABsAGwAaABcAFgAOAAcA/v/1/+7/7f/v//P/9//8//r/+f/4//f/9//3//f/+P/6//r/
+//8//n/+f/4//f/+f/6//v//P/7//v/+//7//v/+P/3//f/+v/6//L/7v/2////BAAC
APj/6v/Z/8n/vv+y/6b/pv+2/8//4v/x//7/AQD9//v/8//s/+j/3//K/7H/rv+4/8D/
xv/O/9f/4f/r/+3/7P/t/+3/8v/5//7///8AAAAAAQAEAAgACAAIAAcABgAFAAQABwAJ
AAoACwAKAAkACQAIAAgACAAJAAkABwAHAAcABwAJAAkACAAIAAkACQAJAAgABgAHAAcA
BwAHAAcABwAHAAcABwAHAAcABwAIAAgACAAGAAgABgAFAAYACAAKAAsACQAJAAgABwAH
AAgACQAJAAcABwAHAAYABwAGAAUABQADAAIAAgACAAEA///+//3/AAABAAEAAQAAAAAA
///+//3//f/+/////v/8//v//f///////////wAAAgADAAQABAAEAAMAAQABAAIABQAF
AAcACAAJAAoACgAJAAgABgAFAAYACQALAAkACQAIAAcACgALAAwACwAJAAkACQAJAAkA
CgAJAAgACQAKAAoACwAIAAgACQAJAAsADAANAA0ADQANAA0ADQAOAA4ADwAPAA4ADgAP
AA4ADQAOAA8AEAAOAA4ADQANAA8ADwAQABAADQAMAAwADAAOAA8AEAASABAAEQARABEA
EQAQABAAEAARABEAEQASABEAEAANAAsAEwAQAAoACwAOAA4ADgAOAA4ADgANAA0ADAAM
AAwADAAMAA4ADgAOAA4ADwAQABAAEQAPAA4ADAALAA0ADgAPABAADgAOAA4ADAANAA0A
DQANAA0ADQAOABAAEQAVABQAFQAZABwAHwAhACQAJwAmACQAJgAoACMAHwAZABEACwAL
AAgACQAKAAwADgAPABAAEQANAA0ADQAOABAAEAARABIAEgATABMAEwASABIAEgASABQA
FQAWABcAFgASABAADwASABIAEgAQABAAFQAcAB4AFAAKAP//7//e/9b/zP/A/8D/0//w
/wUAEAAXABsAJQAjABYAEgATAAgA8f/e/9T/2P/m/+7/9f///wUABwAIAA0AEQAUABcA
HAAdAB4AHgAfACAAJAAkACQAIgAiACIAIgAiACMAIwAjACUAJQAmACYAJAAkACUAJQAn
ACcAJwAnACkAKQAoACgAKwArACsAKgApACkAKAAnACcAJwAnACcAJwAnACcAJwAoACgA
JwAmAA==
         </WaveFormData>
      </LeadData>
      <LeadData>
         <LeadByteCountTotal>10000</LeadByteCountTotal>
         <LeadTimeOffset>0</LeadTimeOffset>
         <LeadSampleCountTotal>5000</LeadSampleCountTotal>
         <LeadAmplitudeUnitsPerBit>4.88</LeadAmplitudeUnitsPerBit>
         <LeadAmplitudeUnits>��V</LeadAmplitudeUnits>
         <LeadHighLimit>2147483647</LeadHighLimit>
         <LeadLowLimit>268435456</LeadLowLimit>
         <LeadID>V2</LeadID>
         <LeadOffsetFirstSample>0</LeadOffsetFirstSample>
         <FirstSampleBaseline>0</FirstSampleBaseline>
         <LeadSampleSize>2</LeadSampleSize>
         <LeadOff>FALSE</LeadOff>
         <BaselineSway>FALSE</BaselineSway>
         <ExcessiveACNoise>FALSE</ExcessiveACNoise>
         <MuscleNoise>TRUE</MuscleNoise>
         <LeadDataCRC32>1390540225</LeadDataCRC32>
         <WaveFormData>
8P/w//D/8P/u/+7/7v/u//D/8P/w//D/7v/u/+7/7v/1//z/AwAKAAcABAABAP7/AAAC
AAQABgALABAAFQAaAAYA9P/i/9D/2f/i/+v/9P/9/wQACwASABcAGgAdACAAIwAmACkA
LAAlACAAGwAWABAACgAEAP7/+//6//n/+P/1//T/8//y//T/9P/0//T/9P/0//T/9P/1
//b/9//4//X/9P/z//L/8v/y//L/8v/1//b/9//4//b/9v/2//b/9P/0//T/9P/3//j/
+f/6//j/+P/4//j/+v/6//r/+v/7//z//f/+/wAAAAAAAAAAAQACAAMABAAHAAgACQAK
AA0ADgAPABAAEgAUABYAGAAaABwAHgAgACIAJAAmACgALAAuADAAMgA0ADYAOAA6ADoA
OgA6ADoAOgA6ADoAOgA6ADoAOgA6ADcANAAxAC4ALAAqACgAJgAgABwAGAAUABIAEAAO
AAwACgAIAAYABAADAAIAAQAAAP7//v/+//7//f/8//v/+v/6//r/+v/6//r/+v/6//r/
9//2//X/9P/3//j/+f/6//r/+v/6//r//P/8//z//P/6//r/+v/6//j/+P/4//j/+f/6
//v//P/6//r/+v/6//j/+P/4//j/+v/6//r/+v/6//r/+v/6//z//P/8//z/+v/6//r/
+v/6//r/+v/6//z//P/8//z/+v/6//r/+v/5//j/9//2//f/+P/5//r/+P/4//j/+P/4
//b/9v/3//f/9v/1//X/9v/3//j/+P/2//X/9f/1//P/8v/y//L/9P/2//f/+f/3//b/
8v/x//P/8//z//L/8P/x//P/9P/4//r/+//8//7///8BAAQABgAGAAcABwAHAAMAAgAB
AP3/+P/3//b/9v/4//r//P/+////AAD///v/+v/5//j/+v/7//v/+v/5//n/+P/2//P/
8v/y//H/8f/y//L/8f/u//D/8P/v//P/9f/3//j//v8HABIAFAAMAAUA/P/3/wEACgAH
AAkAFwAdAA4A7//U/8H/uv/G/9r/7v/7/wMABwAIAAoADAAUACUAMQAyADAALAAnACEA
GQASAAsACAAAAPz/+P/2//r/+v/5//n/9//3//j/+P/2//b/9v/2//j/9//3//j/9v/3
//f/9//5//n/+f/5//r/+//6//3//v/9//z//P/8//v/+//8//z//P/8///////+//7/
/v/+////AQABAAIAAwAEAAUABQAGAAcABgAGAAYABwAHAAYACQAKAAsADgAQABMAFgAW
ABcAGgAdACAAIAAjACcAKQAoACsALgAyADQAOAA7AD4AQQBEAEcARABFAEYARQBHAEYA
RgBIAEsASwBKAEoASABEAEMAPwA+ADwAOgA0ADAAKgAmACAAHQAcABgAFgATABIADgAM
AAwACgAJAAYABQAFAAUABAACAAAA///+//3//f/+//3/+//9//3//f/9//3/+//7//v/
+//7//v/+//8//z/+//5//n/+f/5//v//P/7//z/+v/8//z//P/8//z/+//7//r/+v/5
//j/+f/6//3//v/9//3//v/+//v/+//7//v//f/9//z//P/7//n/+P/3//r//P/9//7/
/f/9//z//P/7//r/+f/5//r/+//7//z/+f/3//b/9//5//f/+P/6//r/+v/6//n/+P/1
//T/9v/3//f/9//3//f/9//3//b/9f/1//b/9f/1//T/9P/0//T/9P/z//T/9v/3//X/
8//z//P/8//0//T/9f/3//j/+v/8//3//v8AAAEAAwAGAAgACAAJAAcABwADAAIAAQD9
//j/9//2//b/+P/6//z//f/9//3/+v/4//f/9v/4//j/+f/5//j/9//3//b/9P/x//D/
8P/v/+//8P/w//H/8P/w//D/9f/1//H/8f/2//z/BwASABIACgAFAPz/9f///woABwAL
ABkAHQAOAPP/1v+7/7b/xP/U/+T/8f/7////AAAAAAoAFgAfACcALAAsACoAJQAZAA8A
DAALAAQA/P/4//T/8v/2//b/9f/1//X/9f/2//b/9P/0//T/9P/0//P/8//0//b/9//3
//f/9f/1//X/9f/1//X/8//1//b/9f/0//T/9//3//j/+v/6//r/+v/9//z/+v/5//j/
+v/7//3//f/9//3//f/9//7/AAACAAIAAwAEAAYABwAGAAkACgALAA4AEAATABYAFAAV
ABgAGwAdAB4AIgAnACwALAAwADQANgA2ADgAOQA4ADsAPgBBAEMARQBHAEcASQBIAEgA
SgBJAEkASABIAEcAQgBAADsAOgA4ADYAMAAvACoAJwAiAB0AHAAYABYAEwASAA4ADAAJ
AAYABAAAAAIAAwAEAAQAAgAAAP///v/+//3//f/7//v//f/9//3//f/9//v/+//6//n/
+P/3//n/+v/6//n/+//7//v/+//6//r/+P/4//j/+v/6//r/+P/4//f/9//4//r/+//8
//n/+P/5//j/+f/5//r/+v/5//n/+f/5//n/+f/4//j/+v/5//n/+f/3//j/+P/4//n/
+f/4//j/+P/4//j/+f/5//j/+P/4//j/+P/2//b/9P/0//X/9f/0//P/9f/1//X/9f/2
//X/9f/2//X/9f/0//T/8v/y//L/8f/v//D/8P/t//D/8f/y//P/8f/w//D/8f/0//b/
+P/5//j/+v/7//3///8AAP////8BAAEA/f/8//3/+f/0//P/8v/y//T/9v/6//v/+//7
//f/9v/2//b/+P/4//n/+f/6//n/+f/4//X/8f/v/+7/7f/t/+7/7v/t/+z/7P/s/+//
7//t//H/+P8EAA8AEgAMAAIA+f/2//v/BwAKAAsAFwAnACUACADl/8z/vf/A/8z/3v/2
/wsAEQARABIAEAASABgAIQAlACoAMAAwACkAHwAVAA4ACQD+//r/9v/y//D/8//0//T/
9f/x//H/8v/y//L/8v/y//L/8P/v/+//8P/w//H/8f/x//P/8//z//P/8P/v/+z/7f/w
//H/8v/0//T/8//z//T/8//y//H/8//1//T/9P/0//T/9f/3//f/+P/5//r/+//5//r/
+//6//v//P/+/////v8BAAIAAwADAAQABgAIAAgACQAMAA8AEAAQABMAFwAcABwAIAAk
ACUAJgApACsALgAxADQANwA2ADcAOAA3ADkAOAA4ADoAOQA5ADgAOAA6ADYANQAxACsA
KAAlAB4AHwAcABsAGAAUABIADQAKAAcABgACAAAAAQAAAAAA/v/////////+//z/+v/5
//j/9//3//j/9//1//f/9//3//f/9//1//X/8//z//P/8//1//b/9v/1//T/8//y//H/
9f/2//X/9v/0//b/9v/2//T/9P/z//P/9f/2//b/9v/0//T/9v/2//P/8//0//T/9f/1
//X/9f/1//X/9P/0//X/9f/2//f/9f/2//b/9v/y//H/7//u//D/8v/0//f/8//w//L/
8v/y//L/9P/0//L/8v/z//P/8v/x//H/8f/x//H/8P/v/+//8P/z//P/8v/y//L/8v/y
//H/8P/w/+//6//t/+3/7f/t/+7/7v/v//H/8f/y//P/8//0//b/9//5//z//v/+////
AAABAP7//v/8//f/8f/v/+//8P/z//b/+P/5//n/+f/1//T/9P/0//X/9v/4//n/9v/1
//X/9P/w/+3/7P/s/+v/6//s/+z/6//q/+r/6v/p/+v/6f/p//D/+v8FAA4AEgAGAPn/
8v/1//3/AgADAAcAEwAXAAoA8f/S/73/uv/I/9j/6P/3/wMACwAMAAoADAAQABsAKwA0
ADAAKgAnACEAGQAQAAcAAgD6//b/8v/w//P/9P/0//X/8f/x//L/8v/y//L/8v/y//P/
8//0//b/9P/1//X/9f/1//X/9f/1//P/8//x//P/8//z//P/9P/1//X/9v/4//b/9v/2
//n/+f/4//j/+P/4//n/+//7//3//f/9//3//v8AAAIAAgAAAAAAAQABAAQABwAIAAkA
CgAMAA8AEgAPAA8AEQATABcAGAAcACEAIwAiACUAKAAtADAANQA5ADcAOQA7AD0APQA/
AEEAQQA/AD4APgBAAEMAQwBCAEIAQAA8ADsANwA2ADQAMgAsACcAIgAfABoAGAAYABUA
FAAQAA4ACQAGAAYABAADAAAA/////////v////7//v/+//z/+//7//n/9//5//n/+f/3
//f/9f/1//j/+f/6//v/+v/6//n/9//3//f/9//3//r/+v/4//j/+P/6//r/+v/4//j/
9//3//n/+v/6//r/+v/6//z//P/5//n/+v/6//n/+f/5//n/+f/5//j/+P/4//f/9//3
//j/+v/7//z/+f/5//j/+P/2//b/9v/3//n/+f/4//j/8v/z//f/+P/2//b/9v/2//f/
+P/3//j/9//3//b/9f/1//X/9f/1//P/8f/w//D/8v/z//P/9P/y//L/8v/x/+//8P/w
/+3/8P/x//L/8//w//D/8f/z//T/9v/4//n/+v/8//3///8CAAQABAAFAAcABwADAAIA
///7//b/9f/0//T/9v/4//j/+f/5//n/+P/4//n/+v/5//j/+P/3//b/9f/1//T/8//x
//H/8v/w/+//7//u/+3/7P/s/+z/7f/v//H/7//w//j/BwASABQADAAFAPr/8//5/wQA
BQAHABMAGwASAPf/2P/B/7b/vP/O/+T/8f/z//3/CgAKAAgAEAAdACUAKgAsACoAIwAf
ABkAEAALAAQA/v/6//b/9P/2//b/9f/1//H/8f/y//L/9P/0//T/9P/2//X/9f/2//j/
+f/5//n/9//3//f/9//2//X/8v/z//f/9//3//j/+v/5//n/+v/5//j/9//5//r/+v/7
//z/+v/7//3//f///////////wAAAgAEAAQABgAGAAcABwAGAAkACgALAAoADAAPABIA
EwAVABkAHQAeAB4AIQAlACoAKgAuADIAMwA0ADcAOQA4ADsAPgBBAEMARQBHAEcASABI
AEkATABKAEkARwBGAEYAQgBBAD0AOgA4ADYAMAAtACgAJQAgABsAGgAWABQAEwASAA4A
DAAIAAYABQACAAMAAwADAAIA///+//7//v/8//v/+//5//v//f/9//3///////3//f/6
//n/+P/3//n/+v/6//n/+f/5//n/+f/6//r/+P/4//r//P/8//z/+f/4//b/9f/2//j/
+f/6//r/+v/8//z/+v/5//n/+P/5//n/+f/5//n/+f/4//j/+v/5//n/+f/3//j/+P/4
//n/+f/4//j/9v/2//b/9//5//f/9v/4//j/+P/4//b/9v/0//T/9f/1//T/8//0//X/
9v/3//T/8//z//T/9//3//b/9v/0//T/9P/z//X/9v/2//P/8v/x//D/7//w//D/8f/z
//T/9v/4//n//P/+////AQACAAQABAAFAAcABwADAAIA/v/5//P/8f/x//L/9f/4//z/
/f/9//3/+f/4//j/+P/4//j/+f/5//b/9f/1//T/8v/v/+7/7v/v/+//8P/w/+//7v/u
/+7/8//v/+3/7//2//7/DQAUAA4AAgD7//T/8////wYABQARACEAIQAMAO//1P+9/7j/
xP/Y/+z/+f8BAAcADAAMAAwAEgAbACUAKgAsACgAJQAdABcAEgALAAIA/v/6//b/9P/1
//T/8v/x//D/8f/z//T/8v/y//L/8v/y//H/8f/y//D/8f/x//H/8//z//P/8//x//H/
7//x//X/9f/1//b/9P/z//P/9P/2//b/9v/5//v/+v/6//r/+f/5//r/+f/7//v/+//7
//z//v8AAAAA/v/+//////8BAAUABwAJAAkACgAMAA4ADgAPABIAFQAXABgAHAAhACEA
IAAjACYAKwAsAC8AMQAyADUAOAA7ADkAOwA9AD0APwA+AD4AQAA+AD0AOwA6ADsAOAA4
ADUANAAyADAAKgAoACQAIgAeABoAGAATABAADAAKAAUAAgADAAIAAgAAAP////////7/
+//6//r/+v/6//n/+f/3//X/9//3//f/+P/5//j/+f/3//f/9//3//n/+v/6//n/9//3
//f/9//4//j/9v/2//j/+v/6//r/+f/4//b/9f/3//j/+P/4//b/9v/4//j/9//3//j/
+P/5//n/+f/5//n/+f/4//j/9v/1//X/9f/2//j/+f/6//f/9//2//b/9v/4//j/+P/4
//j/+P/4//b/9v/3//f/9v/1//P/8//z//P/8v/x//H/8v/1//X/9P/0//P/8v/x/+//
8P/y//P/8f/u/+3/7P/r/+3/7v/w//P/8v/0//b/9//3//j/+P/5//7/AAAAAAEAAwAD
AP///v/7//f/8v/x//L/8v/0//b/+P/5//n/+f/3//b/9v/2//j/+P/5//n/9v/1//X/
9P/w/+3/7P/s/+3/7f/u/+7/7f/s/+z/7P/v/+3/6f/r//L/AAANAA4ACgAEAPv/8P/z
//3/AAAHABUAHwAbAAYA6//O/73/xv/c/+z/AgANAAsADwASAA4ADAAWACUALwA0ADQA
NAAtACUAGwAOAAUABAD8//j/9P/y//P/8v/w/+//7v/v//H/8v/0//T/9P/0//P/8f/w
//D/8v/z//P/8//x//H/8f/x/+//7//t/+//8//z//P/9P/y//H/8f/y//T/9P/0//f/
9//2//b/9v/0//X/9//3//n/+f/5//n/+P/6//z//P/+//7///////7/AQACAAMAAgAE
AAcACgAKAAsADgARABIAEgAVABkAGgAaAB4AIgAlACYAKQArACsALQAvADEAMgA1ADgA
OQA2ADQAMwA0ADYANwA3ADgAOAA0ADMALwAuACwAKgAkAB8AGgAXABIAEQAQAAwACgAK
AAoABwAGAAYABAADAAAA/v/9//z/+v/6//r/+//8//n/9//2//P/9P/3//j/+f/3//f/
9f/1//f/9//3//f/9//4//j/9//1//X/9f/1//j/+P/2//b/+P/6//r/+v/4//j/9//3
//f/+P/4//j/9v/2//j/+P/3//f/+P/4//n/+f/5//n/+f/5//j/+P/4//f/9//3//n/
+v/6//r/+f/5//j/+P/2//b/9v/3//f/9//0//L/8v/z//T/9f/2//j/+P/2//b/+P/5
//n/+f/3//X/8//x//H/8f/y//T/9f/1//T/9P/0//T/9P/z//X/9v/2//P/8f/x//H/
8f/u/+7/7//x//T/9v/4//n/+f/6//r/+/8AAAIAAgADAAMAAwD///7//f/5//T/8//z
//T/9//6//v/+//6//n/+f/4//j/+P/4//j/+f/5//j/9//3//b/9P/x//D/8P/u/+3/
7f/s/+3/7v/w//L/7//t/+3/6//q//L/AQAUABoAEgAFAPz/9f/5/wIA//8BAA8AGQAQ
APf/3v/H/7b/uP/M/+D/7f/7/wUACgAMAAwADgAZACkAMAAwAC4AKQAjABkADgAFAAIA
///8//n/+P/4//b/8//x//D/8f/z//T/9P/0//T/9P/y//H/8f/y//L/8//z//P/9P/1
//b/9//1//X/8//1//f/9//3//j/9v/1//X/9v/2//b/9v/5//v/+v/6//r/+v/7//3/
/f/9//3//f/9/wAAAgAEAAQAAwACAAIAAQADAAcACQALAAoADAAPABIAEgATABYAGQAY
ABgAGwAfACMAJAApAC4ALwAwADMANQA2ADkAPAA/AD8AQQBDAEMAQwBCAEIARABFAEUA
RABEAEQAQAA/ADsAOgA4ADYAMAAvACoAJwAiABwAGgAVABIADwAOAAoACAAIAAYABQAC
AP7//f/8//r//P/8//3//v/8//v/+//5//n/+//7//v/+v/5//b/9f/2//f/+P/5//f/
+P/4//f/9//3//f/9//3//b/8//y//T/9v/2//b/+P/4//f/9//1//b/9v/2//b/9v/4
//j/9//3//j/+P/5//n/+f/5//r/+f/3//b/+P/3//f/9//1//b/9v/2//f/9//2//b/
+P/4//j/+f/4//f/9f/0//T/9v/4//j/+P/4//b/9v/0//T/9f/1//T/8//x//H/8f/x
//H/8f/y//T/9P/z//H/8P/y//L/8v/x/+//8P/w/+3/7f/t/+3/7f/u/+7/7//x//T/
9v/4//n/+v/8//3///8EAAYABgAHAAQAAwD+//z//f/5//T/8//y//L/9P/2//f/9//2
//X/9P/0//X/9v/0//T/9f/1//X/9f/2//b/8//v/+3/7P/p/+n/6v/q/+v/6v/q/+r/
8//x/+3/7f/y//r/BwAQABIACAD///b/8f/9/wYABQANABkAGwAOAPH/0P+3/7L/vv/Q
/+L/8//7////AAAEAAgAEAAZACEAKAAsACoAIQAXAA8ACgADAP7/+v/2//L/8P/y//L/
8f/x//D/8f/z//T/8v/y//L/8v/w/+//7//w//D/8f/x//H/8v/z//T/9f/z//P/8f/z
//X/9f/1//b/9f/z//L/8v/z//T/9f/5//f/9v/2//b/9//5//z//f/9//3//f/9//z/
/v8AAAAAAAAAAAEAAQACAAUABgAHAAkADAAQABQAEwATABUAFwAaABoAHQAhACUAJgAr
ADAAMgAyADQANQA4ADsAPgBBAD8AQQBDAEMAQwBCAEIARABFAEUARABEAEQAQAA/ADsA
NgA0ADIALAAqACYAJAAgABwAGgAVABIADwAOAAoACAAGAAQAAwAAAAAAAQACAAIA///+
//7//v/7//n/+P/1//j/+//8//3//P/7//j/9//5//n/+f/5//f/+P/4//f/+P/5//r/
+//6//j/9P/y//P/9v/3//j/+v/6//n/+f/5//r/+v/6//r/+v/8//z/+f/5//r/+v/5
//n/+f/5//v/+//6//r//P/7//v/+//6//r/+f/4//f/9//2//b/9v/2//b/9v/2//b/
9//4//f/+P/2//X/8//x//L/8//0//X/9v/1//X/9v/2//X/8//y//P/9P/1//X/8//0
//T/8f/y//P/9P/1//P/8v/y//P/8v/0//b/9//6//z//f///wEAAgABAAEAAgADAAAA
AAD///v/9v/1//L/8v/0//b/+v/7//v/+//3//b/9v/2//f/+P/6//v/+f/3//b/9P/y
/+//7v/u/+//7//w//D/7//u/+7/7v/t//H/8//z//j/CgAXABQADgAIAP3/9v/7/wUA
CAANABsAJwAfAAIA5f/O/7//xP/Y/+z//P8FAAsADwAQAA4AEAAaACcALQAuACwAKAAl
AB8AFwAOAAkABAD8//j/9P/y//b/9v/1//X/8f/x//L/8v/w//D/8P/w//H/8f/y//T/
8v/z//P/8//y//H/8P/v//H/8f/v//H/9f/1//X/9v/2//X/9f/2//X/9P/z//X/9v/2
//f/+P/3//f/+P/3//f/9//3//f/+v/8//7//v/+//7///////7/AQACAAMAAgAEAAcA
CgAKAAsADgARABAAEAATABcAGgAaAB4AIgAlACYAKQArAC4AMQA0ADcANgA3ADgANwA4
ADgAOQA8ADoAOQA3ADYAOAA0ADMALwAtACwAKwAmACIAHAAYABIAEgASAA8ADgANAAwA
CAAGAAMAAAD+//r//P/9//7//v/8//r/+f/4//j/9//3//X/8//1//X/9f/2//f/9v/3
//X/9f/1//X/9f/2//b/9f/1//X/9f/1//b/9v/0//T/9P/2//b/9v/2//b/9f/1//X/
9v/2//b/9P/0//b/9v/1//X/9v/2//X/9f/1//X/9//3//b/9v/1//P/8v/x//T/9v/3
//j/9//3//b/9v/0//T/8v/z//T/8v/y//L/8v/1//b/9f/2//b/9f/z//H/7//v/+//
7//v/+//8P/y//H/8f/w//D/8v/y//L/8f/v//D/8P/t/+3/7f/t/+3/7v/u/+//8f/y
//T/9v/3//f/+P/4//n///8CAAMABQAEAAMA/v/8//z/+f/1//X/8v/y//T/9v/2//f/
9//3//f/9v/2//b/9P/0//X/9f/1//X/9v/2//P/7//t/+z/6//r/+z/7P/u/+7/7//w
/+3/7//v/+v/7P/0////DAAQAAoAAQD4//H/8//+/wEAAwANABkAFAD3/9r/x/+6/7r/
zP/g//H///8FAAgACgAOABIAGwAlAC4ANAAyAC0AIwAZABAACwAEAPz/+P/0//L/9P/0
//P/8//z//P/9P/0//L/8v/y//L/8v/x//H/8v/z//X/9v/3//T/8//y//H/8v/z//L/
9f/3//f/9//4//b/9f/1//b/+P/4//j/+//9//z//P/8//z//f///////f/9//3//f/+
/wAAAgACAAMABAAGAAcABQAHAAcABwAKAAwADwASABIAEwAWABkAGgAaAB0AIQAiACIA
JgAqACsALAAvADEANQA5AD0AQQA/AEEAQwBDAEMAQgBCAEQARQBFAEQARABEAEAAPwA7
ADgANgA0AC4ALQAoACUAIAAdABwAGAAWABUAFAAQAA4ACQAGAAQAAAABAAEAAQAAAAEA
AAAAAAAAAAD//////f/8//3//P/7//z//f/8//3/+//7//v/+//9//7//v/9//v/+//7
//v//P/8//r/+v/3//j/9//2//r//P/9/////f/+//7//v/7//r/+//6//r/+//9//7/
/f/9//3//f/9//3//P/8//3//f/+/////P/8//v/+v/8//3//f/+//z//P/8//3/+//7
//r/+v/8//v/+P/6//r/+v/6//z//P/6//r/+//7//r/+f/3//f/9//3//f/9//4//r/
+f/5//j/+P/2//b/9v/1//f/+P/4//X/9f/1//X/9f/2//b/9//5//j/+v/8//3//v8A
AAEAAwAHAAoACwANAAwACwAGAAQABQABAPz/+//4//j/+v/8//z//f/9//3//f/8//z/
/P/8//z//f/9//v/+f/4//b/9f/z//P/9P/z//P/9P/0//P/8v/y//L/8f/x//P/9f/2
//r/BQAWABwAFAAFAPz/+f/9/wgACQAJABMAHQAUAPv/4P/J/7b/uP/Q/+b/8//7/wUA
CgAGAAYAEAAhACkALAAuACwAKQAhABUAEAAPAAoAAgD+//r/+P/5//j/9v/1//T/9f/3
//j/9//2//X/9P/3//f/+P/6//j/+f/5//n/+f/5//n/+f/7//v/+f/7//z/+//6//r/
+//7//z//v/8//z//P///wEAAAAAAAAA/v///wEAAQADAAMAAwADAAQABgAIAAgABgAG
AAcABwAKAA0ADgAPABIAFAAXABoAGQAZABsAHQAeAB4AIQAlACkAKgAvADQANgA2ADgA
OQA7AD8AQwBHAEUARwBJAEkASwBKAEoATABNAE0ATABMAEwASABHAEMAQAA+ADwANgAz
AC4AKwAmACMAIgAeABwAGQAYABQAEgAPAAwACgAGAAcABwAHAAYAAwACAAIAAgABAAEA
AgABAP7////+//3///////3//f////////////7//v/9//v/+//7//v/+//+//7//P/8
//z//v/+//7/AAAAAP///////wAAAAAAAPz//P/+//7//v///wEAAgAAAP///v/9/wEA
AQAAAAAA/v/9//3//f/9//7//v/+//3//f/8//z//P/8//z//f/7//v/+v/6/wQAAQD7
//v//P/+//7//v/+//3//P/5//j/+v/7//v/+//5//n/+f/5//j/9//3//j/+v/7//v/
/P/8//z//P/7//r/+v/5//X/9//3//f/9//0//T/9f/3//v//v8BAAMAAgAEAAUABwAM
AA4ADgAPAA0ADQAJAAgABgABAPv/+f/7//z///8CAAMAAwACAAEA///+//7//v8AAAAA
AQABAP3/+//6//j/9//1//X/9v/3//f/+P/4//b/9P/z//L/+f/5//P/8f/8/w4AGwAa
ABIACAADAAAABQAPABAAEwAdACkAJQAKAOv/zv+9/8D/0v/i//D//f8FAAkADAASABYA
HgApAC8AMAAyACwAIwAbABEADgAPAAoAAgD+//r/+P/7//z//P/9//v/+//8//z//v/+
//7//v/8//v/+//8//r/+//7//v/+//7//v/+//8//3//P///wAA///+//7//////wAA
AgAAAAAAAAADAAUABAAEAAQABAAFAAcABwAFAAUABQAFAAgACgAMAAwACgAKAAsACwAN
ABEAEwAVABQAFgAZABwAHAAdACAAIwAmACYAKQAtAC0ALAAvADIAOAA6AD4AQQBAAEMA
RgBJAEcASQBLAEsATQBMAEwATgBNAE0ATABMAE4ASgBJAEUAQAA+ADwANgAxACwAKQAk
ACQAJAAhACAAHAAaABUAEgARABAAEAAOAAoACQAIAAYACAAIAAkACgAIAAcABwAFAAQA
BQAEAAMABAAFAAQABQAFAAUABQAFAAUABgAGAAUABQAFAAUABQAGAAYABAAEAAIABAAE
AAQABgAGAAUABQAFAAYABgAGAAYABgAIAAgABAADAAMAAgADAAUABwAJAAoACQAHAAYA
BgAFAAUABQAHAAgACAAIAAUABQAEAAQACAAGAAQABQAIAAcABgAFAAQABgAGAAQABAAD
AAMAAgABAAMAAwADAAMAAwADAAQABgAEAAMAAQAAAAIAAgACAAEAAQACAAIA///9//3/
/f/9////AAACAAUAAwAEAAUABQAIAAoACwANAA8AEAAPAA8AEQARAA0ADAAOAAsABwAH
AAUABAAFAAYACgALAAsACwAHAAYABgAGAAYABgAHAAcACAAHAAcABgAEAAEAAAAAAP//
//8AAAAA/f/8//z//P////3//////wAACgAbACQAIAAYABEACgAJABMAGgAZAB8ALwA5
ACoACQDo/9f/1v/e/+r/+v8PABkAHwAiACIAJAAqADUAOwBEAEYAQgA7ADcAMQAmABsA
GAAUABAADAAKAAsACgAIAAcABQAFAAYABgAGAAYABgAGAAYABQAFAAYABgAHAAcABwAF
AAUABQAFAAYABwAGAAkACwALAAsADAALAAkACAAIAAoACgAKAA0ACwAKAAoACgAMAAsA
DwARAA==
         </WaveFormData>
      </LeadData>
      <LeadData>
         <LeadByteCountTotal>10000</LeadByteCountTotal>
         <LeadTimeOffset>0</LeadTimeOffset>
         <LeadSampleCountTotal>5000</LeadSampleCountTotal>
         <LeadAmplitudeUnitsPerBit>4.88</LeadAmplitudeUnitsPerBit>
         <LeadAmplitudeUnits>��V</LeadAmplitudeUnits>
         <LeadHighLimit>2147483647</LeadHighLimit>
         <LeadLowLimit>268435456</LeadLowLimit>
         <LeadID>V3</LeadID>
         <LeadOffsetFirstSample>0</LeadOffsetFirstSample>
         <FirstSampleBaseline>0</FirstSampleBaseline>
         <LeadSampleSize>2</LeadSampleSize>
         <LeadOff>FALSE</LeadOff>
         <BaselineSway>FALSE</BaselineSway>
         <ExcessiveACNoise>FALSE</ExcessiveACNoise>
         <MuscleNoise>TRUE</MuscleNoise>
         <LeadDataCRC32>1603003265</LeadDataCRC32>
         <WaveFormData>
8P/w//D/8P/u/+7/7v/u/+//8P/x//L/8//0//X/9v8BAAwAFwAiACgALAAwADQARgBY
AGoAfABtAGAAUwBGAA4A1v+e/2b/Yv9e/1r/Vv9h/2r/c/98/4v/mP+l/7L/vv/I/9L/
3P/g/+T/6P/s/+3/7v/v//D/8//0//X/9v/0//T/9P/0//b/9v/2//b/9//4//n/+v/8
//z//P/8//v/+v/5//j/+P/4//j/+P/7//z//f/+//7//v/+//7//P/8//z//P/+/wAA
AgAEAAIAAgACAAIABAAEAAQABAAGAAgACgAMAA4ADgAOAA4ADwAQABEAEgAUABYAGAAa
AB4AIAAiACQAJwAqAC0AMAA0ADYAOAA6AD8AQgBFAEgATABOAFAAUgBUAFYAWABaAFgA
WABYAFgAVwBWAFUAVABTAFIAUQBQAEoARgBCAD4AOQA2ADMAMAArACYAIQAcABgAFgAU
ABIAEAAOAAwACgAHAAYABQAEAAMAAgABAAAA///+//3//P/8//z//P/8//z//P/8//z/
+v/4//b/9P/1//b/9//4//j/+P/4//j/+v/6//r/+v/6//r/+v/6//j/+P/4//j/+//8
//3//v/8//z//P/8//z//P/8//z//v/+//7//v/+//7//v/+////AAABAAIA///+//3/
/P/+//7//v/+/wAAAAAAAAAA/v/+//7//v/9//z/+//6//v//P/9//7//f/8//v/+//7
//n/+f/5//n/+f/3//f/+f/4//j/+P/1//X/9v/3//X/9P/0//T/9//3//j/+f/4//b/
9P/z//T/8//z//P/8v/z//P/9f/4//r/+//8//7/AAADAAcACAAIAAoACgAKAAkACAAG
AAAA+//6//n/+P/4//v//v8BAAIAAgABAP7//f/8//v//f/9//z/+//8//v/+f/3//P/
8f/w/+//8f/y//L/8v/w//D/8v/y//b/+v/8/wAACwAcAC8ANAAvAC8AMQBDAGcAgQCH
AIUAewBZAB4Azv+B/07/QP9G/0T/Qv9L/1v/Z/9u/37/jv+e/7b/zP/X/9//4v/j/+j/
7v/u/+7/8v/w//L/8//0//j/+P/4//r/+v/6//r/+v/5//n/+f/6//z//P/9//7//P/8
//7//v/+//7//v/+/wAAAgAEAAcABQAEAAMAAwADAAQABQAFAAcABgAGAAkACAAHAAYA
BwAHAAkACQAJAAoADAANAA8ADQAPABIAEgATABUAFQAVABMAFwAaABoAHwAhACMAJAAl
ACcAKQAuADAAMgA2ADsAPQA+AEIARwBKAE0ATwBRAFYAWQBdAF4AXQBeAF8AXgBeAF4A
XgBfAGEAXwBeAF0AXABYAFUAUQBOAEoARwBBADoANwAyAC0AKQAmACMAIAAdABoAFwAT
ABMAEAAOAA4ACgAIAAgABwAEAAIAAQABAAIAAQAAAP7//v/+//7///////7//P/8//r/
+v/6//r/+P/4//n/+f/5//j/+P/4//v/+//6//r//P/+//7//v/8//z//P/9//3//P/8
//v/+//8////AAD/////AQABAAAAAAD/////AQABAAEAAQAAAP7//f/8/wAAAQACAAMA
AAAAAP///v/7//v//f/9//7//////////v/8//v//P/+//n/+v/8//z//P/8//z/+//4
//f/+f/5//n/9//5//n/+P/4//b/9f/1//b/9//3//b/9v/2//b/9f/1//b/9//3//f/
9f/0//P/8//1//b/9//3//v//P/+/////v8AAAIABQAJAAoACgAMAAoACgAJAAgABgAC
AP3//P/7//r/+v/9//7/AAAAAP///f/9//3//f/9//3//f/8//v/+v/5//f/9f/z//H/
8P/v/+//8P/w//L/8v/y//T/+P/6//j/+P/+/wcAGgAtADIAMQAzADcARQBnAIEAhQCF
AHkAWQAeAMz/f/9M/zz/Qv8+/zz/R/9X/2H/av94/47/ov+y/8L/0f/b/+D/5f/k/+T/
6v/w//D/7//w//D/8P/0//T/9P/2//b/9v/2//b/9//3//f/+P/2//b/9//4//r/+v/8
//z//P/8//z//P/6//r/+v/7//z//P/8//3///8AAAEAAQADAAIAAgAFAAQAAwACAAMA
AwAFAAUABQAFAAYABgAHAAkACwAOAA4AEQATABMAEwARABUAGAAYAB0AHwAhACIAJQAn
ACkALgAyADQAOAA9AD8AQABEAEkASgBNAE8AUQBTAFUAWABYAFkAXABfAGAAYABgAGAA
YQBhAF8AXgBdAFsAVgBSAE0ATABIAEUAPwA8ADkANAAvACkAJgAjACAAHQAaABcAEwAQ
AAwACQAIAAcABgAHAAcABAACAAEAAQAAAP///v/8//7//v/+/////f/8//r/+v/4//j/
+P/4//j/+P/5//n/+//6//r/+v/6//n/9//2//f/+v/7//z/+//6//n/+f/8//z//f/9
//v/+v/7//r/+//7//3//f/8//z/+//7//3//f/9//3////+//7//v/+//3//P/7//z/
/P/7//r/+//7//3//f/5//z/+v/6//r/+v/5//n/9//3//f/9//3//X/9f/1//T/9P/1
//X/9v/4//f/9//2//b/9P/0//P/8//y//H/7//t//D/8P/w//H/8P/w//D/7//z//T/
9v/3//b/+P/6//3/AAAAAP//AAABAAIAAgACAAAA/P/3//b/9f/0//T/9//8//7//v/9
//n/+f/5//n/+v/7//z//P/7//r/+f/3//T/8f/u/+z/7f/t/+7/7v/u/+7/7v/w//D/
9P/0//b/AAAVACoAMQAsACsALQA7AFsAeQCFAIkAiQB5AEsA/P+m/2f/SP9E/0j/SP9Q
/2H/bf9z/3z/hv+U/6T/tP/C/83/2//k/+P/5P/m/+j/7P/o/+j/6v/r/+z/7//w//H/
9P/y//L/8v/y//P/8//z//T/9P/0//X/9v/0//T/9v/2//f/+P/5//r/+P/2//T/8//3
//j/+f/7//v//P/9//3/+//6//r//f/9//3//f//////AQABAAEAAwAEAAQABQADAAUA
CAAIAAsADQANAA0ADQARABQAFAAWABcAGAAYAB0AHwAhACYAKAAqAC4AMwA2ADgAPQBD
AEYASQBLAE0AUQBTAFYAVgBUAFYAWABYAFgAWABYAFkAVwBVAFQAUwBSAE4ASwBHAEEA
PAA4ADEALwAtACkAJQAeABoAFgASAA0ACgAHAAMAAwACAAIABAAEAAIAAgABAP///P/6
//n/+v/5//j/9v/2//b/9v/3//f/9v/0//T/8v/y//L/8v/y//L/8//z//H/8P/w//D/
8v/z//P/9P/0//b/9v/2//X/9P/z//P/9v/2//f/9//2//b/+P/4//X/9f/3//f/+P/4
//f/9//3//f/9//3//j/+P/5//r/+f/5//n/+f/1//T/8v/w//P/9f/5//v/9//y//L/
8v/y//L/8//z//H/8f/z//P/8//x//H/8f/w//D/7v/t/+3/7v/x//H/8P/w//D/8P/v
/+//7f/t/+z/6//r/+r/6f/p/+r/7P/u/+//8P/w//H/8f/y//T/9v/5//3//v/+/wAA
AgACAAEAAAD8//j/8//y//P/8v/y//X/+v/8//z/+//4//f/9v/1//f/9//3//b/9//2
//X/8//v/+3/6//q/+f/5//o/+j/6P/o/+j/6v/q/+z/7v/s//L/AwAWACcALgAnACEA
JwA/AF8AdQB9AIEAdQBRABgAyv97/0j/OP9C/0b/Qv9H/1f/Zf9u/3j/hv+U/6j/vv/R
/9f/2v/d/+L/5v/m/+b/6P/m/+j/6f/q/+7/7v/u//D/7v/u/+7/7v/x//H/8f/y//T/
9P/1//b/9P/0//b/9v/4//j/+P/4//b/9v/2//f/9v/2//b/9//4//r//P/9//3//P/8
/////f/9//3//////wEAAQABAAMABAAEAAUABQAHAAoACgAJAAsACwALAAwAEQAVABYA
FwAZABsAHAAeAB8AIAAkACgAKgAuADMAMwA0ADgAPQBCAEcASwBPAFEAUQBSAFAAUQBU
AFcAWABXAFYAVQBVAFYAVQBVAFUAUgBOAEsARwBGAEIAPwA5ADMALwApACMAIAAeABwA
GgAVABIADwALAAkABgAEAAQAAgAAAAAA//8AAP7//f/9//z/+//6//j/+P/4//j/+f/3
//b/9P/0//X/9v/3//j/9f/0//T/8//1//T/9P/0//X/9f/0//T/9P/2//b/9v/2//b/
9v/3//r/+v/7//v/+v/6//z//P/5//n/+//7//z//P/7//v/+//7//v/+//7//r/+v/6
//z//f/+/////v/+//3//P/6//n/+v/5//v/+//6//n/8//0//j/+P/2//b/9v/2//n/
+f/3//f/9//3//f/9f/1//X/9P/0//P/8f/w//D/9P/1//X/9v/1//T/8v/x//H/8f/w
/+//8P/w//D/8f/w//D/8P/v//P/9P/2//f/+v/8//7/AQAFAAYABgAIAAgACAAHAAYA
AgD+//n/+P/3//b/9v/5//r//P/8//v/+v/7//z//f/7//v/+//6//n/+P/3//X/9P/z
//L/8v/w/+//7//u/+z/7P/s/+7/8v/0//b/9v/2/wMAGgAtADIALwAtAC0ANwBXAHcA
fwCBAHsAYQAsAOD/kf9W/zz/PP8+/0D/Q/9L/1v/bv96/4T/mP+u/77/zf/Z/97/4f/o
/+7/7v/u/+7/7v/w//H/8v/0//T/9P/2//X/9P/z//L/9f/1//X/9v/4//j/+f/6//z/
/P/+//7//P/8//z//P/6//r/+v/7//7//v/+//////8AAAEAAQD///7//v8BAAMAAwAD
AAUAAwAFAAUABQAHAAgACAAJAAkACwAOAA4AEQATABMAEwARABUAGAAYABkAGwAdAB4A
IwAlACcALAAuADAANAA5ADsAPABAAEUASABLAE0ATwBSAFMAVQBUAFUAWABbAFwAXgBe
AF4AXwBeAFsAWQBXAFgAVABRAE0ASgBGAEMAPQA6ADcAMgAtACcAJAAhAB4AHQAaABcA
EwAPAAwACgAKAAoACAAIAAcABAACAAEAAQAAAP///v/8//z//P/8//3////+//z//P/7
//r/+f/4//j/+P/5//n/+//6//r/+v/5//n/+P/4//n//P/9//7/+//6//n/+f/8//z/
/f/9//7//v8AAAAA/v/9//7//f/+//7//f/9//3//f/9//3//v/+////AAAAAP///v/9
//7//v/9//z/+f/5//v/+//9//v/+v/6//r/+v/6//r/+f/2//X/9//3//f/9f/2//f/
9//4//f/9f/0//T/9v/3//f/+P/3//b/9P/z//T/9f/1//X/8//y//H/8f/x//L/8//z
//X/9v/4//n//P/+/wAAAwAGAAYABQAGAAcACAAIAAgABQAAAPr/+P/3//b/9v/5////
AgADAAMAAAD///7//f/9//3//f/8//n/+P/3//X/8//x/+//7v/v/+//8P/w//D/8P/w
//L/+P/0//L/+P/+/w8AJgAzAC4ALQAvADUASwBrAH8AhQCJAH0AUwAOAMD/e/9O/0D/
Rv9I/0j/Uf9f/2v/dv+C/47/nv+w/8D/z//b/97/3//k/+r/7v/u/+z/7P/u/+//8P/y
//L/8v/0//b/9v/2//b/9//3//f/+P/2//b/9//4//j/+P/6//r/+v/6//r/+v/4//j/
+P/5//z//P/8//3/+//8//3//f/+//7///8DAAUABQAFAAcABgAHAAYABQAFAAYABgAH
AAcACQAMAAwACwANAA0ADQAOABMAFwAYABkAGwAdAB4AHwAhACMAKAAsAC4AMgA3ADcA
OAA8AEEARQBJAEwATwBRAFMAVgBWAFgAWgBcAFwAWwBaAFkAWQBYAFUAUwBRAFIATgBL
AEcARgBCAD8AOQA2ADMALgApACQAIAAcABgAFAAQAAwABwAIAAYABQAGAAIAAAAAAP//
/P/6//n/+f/4//f/9v/0//T/9P/0//X/9//2//T/9P/y//L/8v/y//P/9P/2//f/9v/0
//P/8v/z//P/8v/y//T/9v/2//b/9P/0//T/9f/2//b/9//3//T/9P/2//b/9//3//n/
+f/6//r/+f/5//n/+f/5//n/9//2//b/9v/4//n/+v/7//j/+P/3//b/9//4//j/+P/4
//j/9//3//X/9f/3//f/9//1//P/8//y//L/8P/v/+//8P/y//P/8//0//P/8v/w/+//
8P/x//H/8f/u/+z/6v/p/+r/7P/u/+//8f/y//T/9f/1//b/9//5//v//P/8//7/AAAA
AP///v/8//j/8//y//P/8v/y//X/+v/8//z/+//5//n/+f/5//v/+//7//r/9//2//X/
8//v/+3/6//q/+n/6f/q/+r/6v/q/+r/7P/y//D/7v/y//r/DwAkACkAKAApACsAMQBN
AGkAeQCDAIUAbwA/APj/rP9n/0T/Rv9U/1T/Vv9f/2X/a/94/4L/iv+Y/7D/xP/P/9f/
4P/j/+T/5v/k/+L/5v/o/+r/6//s/+3/7P/r/+z/7v/u/+7/7v/w//H/8v/0//L/8v/z
//T/9P/0//b/9v/0//T/9P/0//T/9P/0//X/9//4//n/+//6//r/+v/5//n/+P/4//v/
/f/9//3////9////////////AAAAAAEAAQADAAYABgAJAAsACwALAAsADwASABIAEwAV
ABcAGAAdAB8AIQAmACgAKgAuADMANQA2ADoAPwBAAEMARQBHAEkASwBOAE4ATwBSAFUA
VgBUAFIAUABPAFEATwBOAE0ATABIAEUAQQA+ADoANwAxACoAJwAiAB0AGQAWABMAEAAQ
AA4ADAAJAAkABgAEAAQAAQD+//3/+//7//r/+v/7//n/9//1//L/9f/2//f/+f/3//b/
9P/0//T/9P/0//T/8v/y//P/8//x//D/8P/w//P/8//y//L/9P/2//b/9v/0//T/9P/1
//b/9v/3//f/9P/0//b/9v/3//f/+f/5//n/+v/6//v//P/7//r/+f/7//r/+v/6//v/
+//7//v//P/8//v/+v/3//f/+f/5//n/9//0//H/8v/1//b/9//4//n/+f/3//f/+f/5
//n/9//0//P/8f/w//L/8f/x//L/9f/1//T/9P/y//L/8f/x//P/8//y//H/7//u/+3/
7f/r/+z/7f/t//D/8v/1//f/9//4//n/+/8AAAIAAwAGAAUABAACAAAAAAD8//f/9v/3
//b/9v/5//r//P/8//v/+//7//v/+//7//v/+//6//n/+P/3//X/9f/z//H/8P/s/+v/
6//q/+3/7v/v//L/8v/w//D/7v/y//3/FAArADYAMQArACsANQBRAG8AeQB9AH0AZQAy
AOj/m/9e/zz/Nv88/zz/Pf9N/1//av94/4b/kv+m/77/zf/V/97/4//m/+j/6P/o/+r/
6//u//D/8v/z//L/8f/y//L/8v/y//L/9P/1//b/+P/3//b/9v/2//b/9v/4//j/+//8
//3//v/9//z/+//7//3//v///wEAAAAAAAAA///9//z//P///wEAAQABAAMAAwAFAAUA
BQAHAAgACAAJAAkACwAOAA4ADgAPAA4ADQAOABMAFwAYABsAHQAfACAAIwAlACcALAAt
AC4AMQA1ADkAOgA+AEMARgBJAEsATQBRAFMAVgBWAFgAWgBcAFwAXABcAFwAXQBdAFsA
WgBZAFoAVgBTAE8ATABIAEUAPwA7ADkANQAxACoAJgAiAB4AGwAYABUAEQARAA4ADAAM
AAcABAADAAEAAwACAAIAAwACAAEAAAD+//7//v/+/////v/8//n/+P/4//j/+P/4//j/
+P/5//n/+f/4//j/+P/4//f/9f/0//X/+P/5//r/+v/6//r/+//6//r/+//7//r/+v/8
//z//f/9//////8AAAAA/////wAA///+//3////+//7//v/9//3//f/9//7//v/9//z/
/f/9///////+//3/+//5//n/+v/6//r/+v/6//v/+//5//n/+f/5//n/9//3//f/9v/2
//j/9//3//j/+P/3//X/9P/2//b/9f/1//P/8//y//H/8f/w/+//7//x//L/8//z//f/
+P/6//v//v8AAAIABQAJAAoACgAMAAkACAAGAAQABAAAAPv/+v/5//j/+P/7//3//v/9
//v//P/9//7////+//3//P/6//r/+v/6//n/9v/z//D/7v/r/+v/7P/s/+z/7P/s/+7/
+v/6//T/9P/8/wkAHgAvADIALwAtAC8AQQBlAH8AhQCJAH0AWQAeAM7/f/9K/zr/QP9A
/zz/Rf9V/1//av96/4z/nv+u/77/zf/d/+L/4f/k/+j/5v/o/+r/6//u//D/8v/y//L/
8v/0//b/9v/2//b/9//3//f/+P/2//b/9//4//b/9v/4//j/+f/6//v//P/6//r/+v/7
//7//v/+/////v/+//7//f/+//7///8DAAIAAQAAAAEAAgAFAAYABwAHAAgACAAJAAcA
CQAMAAwADQAPAA8ADwARABUAGAAYAB0AHwAhACIAJAAlACYAKgAsAC4AMgA3ADwAPgBD
AEkASwBNAE4ATwBVAFcAWgBaAFgAWgBcAFwAXABcAFwAXQBfAF0AXABbAFoAVgBTAE8A
TABIAEUAPwA8ADkANAAvACoAJgAiAB4AGwAYABUAEQAPAAwACgAKAAoACAAIAAcABAAC
AAEAAQD///3/+//4//v//P/9/////v/8//n/+P/6//r/+v/6//j/+P/5//n/+//6//r/
+v/4//f/9f/0//X/+P/5//r/+v/6//r/+//8//z//f/9//z//P/+//7//f/9///////+
//7//f/9////////////AQAAAAAAAAAAAP///v/9//z//P/7//r/+//8//r/+v/6//r/
/f/9//v/+//4//f/9v/z//T/9f/1//b/+P/3//f/+P/4//f/9f/0//X/9v/2//f/9f/1
//T/8//0//T/9P/1//L/8v/y//H/8//0//b/9//6//z//v8BAAQABAADAAQABgAGAAUA
BAAEAAAA+//6//f/9v/2//n//v8AAAAA///9//3//f/9//////////7//P/6//j/9f/z
//H/7//u/+3/7f/u/+7/8P/w//D/8v/w//b/+P/4/wIAGwAwADMAMAAxADMAOwBZAHcA
hQCNAIsAdwBFAPj/pv9p/0z/TP9Y/1r/WP9f/2n/b/96/4b/lP+k/7j/yv/V/9n/3P/h
/+T/5v/o/+z/7v/s/+7/7//w//T/9P/0//b/9f/0//P/8v/z//P/8//0//b/9v/3//j/
+P/4//r/+v/5//j/9//2//j/+P/4//n//P/8//z//f/9//7///////3//P/8////AQAB
AAEAAwACAAMAAgABAAEAAgACAAMABQAHAAoACgANAA8ADwAPAA0AEQAUABQAFwAZABsA
HAAfACEAIwAoACgAKgAuADMANwA4ADwAQQBEAEcASQBLAFEAUwBWAFYAVABWAFgAWABY
AFgAWABZAFYAUwBRAE8ATgBKAEcAQwBCAD4AOwA1AC0AKQAjAB0AGgAYABYAFAATABAA
DQAJAAUAAgAAAAAAAQAAAAEAAQD+//z/+//7//z/+//6//j/9v/2//b/9//5//j/9v/2
//b/9v/2//b/9P/0//X/9f/z//L/8v/y//X/9f/0//T/9P/2//b/9v/2//b/9v/3//b/
9v/3//f/+P/4//r/+v/5//n/+//7//r/+v/5//n//f/9//3//f/8//r/+f/4//r/+//8
//3//P/8//v/+v/5//n/9//3//j/9v/2//b/9v/4//n/+P/5//f/9//3//X/8//z//L/
8v/0//P/8//0//T/8//x//D/8v/y//H/8f/x//H/8P/v/+//7v/t/+3/7//w//H/8f/z
//T/9v/3//f/+P/5//v/AgAEAAUACAAFAAQAAgAAAAEA/v/6//r/9//2//b/+f/6//z/
/P/7//v/+//7//v/+f/5//n/+P/5//j/9//1//H/7//t/+z/6//r/+z/7P/t/+7/7//y
//L/9P/0//L/9P///xQAJwAwACsAKQArADcAUQBvAH0AgwB/AGcANgDo/5f/XP8+/zr/
QP9A/0H/Uf9h/2r/dv+I/5j/qP+4/8v/2//i/+X/5P/m/+j/6v/q/+z/7v/v//D/9P/0
//T/9v/2//b/9v/2//f/9//3//j/+P/4//n/+v/8//z//v/+//3//P/7//r//P/8//z/
/f/+//7//v////3//v//////AQAAAAAAAwAFAAUABQAHAAUABwAHAAcABwAIAAgACQAJ
AAsADgAOABEAEwATABMAEQAVABgAGAAbAB0AHwAgACUAJwApAC4ALgAwADQAOQA7ADwA
QABFAEYASQBLAE0AUgBVAFkAWgBcAF4AYABgAF8AXgBdAF0AXwBdAFwAWwBcAFgAVQBR
AEwASABFAD8AOwA5ADUAMQAtACoAJwAkACEAHgAbABcAEgAOAAsACgAKAAgACAAHAAYA
BAADAAMAAwADAAMAAgABAAAA/////wAAAAD//wAA///+//3//P/7//z//v////3//P/8
//z///////7//v/7//z/+//6//z//v8AAAMAAgACAAMAAwABAAAAAQAAAAEAAQADAAMA
AwAEAAQABQAGAAUABAADAAQABAAFAAYABAADAAIAAQADAAQABAAEAAEAAQADAAMAAwAD
AAIAAQD//wAAAAD+//7//v/+///////9//3//v///wAA///+//3/+//6//v/+//8//7/
/f/9//z//P/6//r/+f/5//n/+f/4//f/+f/4//f/9//5//r/+//7//z//P/9//3///8C
AAUACQAPABAAEAASAA8ADgAMAAoACwAIAAQABAACAAAA//8BAAMABAADAAEAAAABAAIA
AwADAAMAAwACAP///v/9//v/+v/5//j/+P/3//f/+P/4//b/9v/2//j/+P/4//r//P8A
AAcAGgAzAEIAOwAvADEAQQBdAHkAhwCJAIUAbQA4AO7/of9i/0L/QP9I/0j/R/9R/2P/
cP94/4b/mv+y/8T/0//d/+L/5//s/+r/7v/0//b/9P/2//f/+P/4//j/+P/6//z//P/8
//z//P/7//r/+v/9//7/AAACAAEAAAABAAAAAAAAAAAAAAABAAIAAwAFAAQABAAEAAUA
BQAGAAcABwAJAAgACAALAAkACQAJAAsACQALAAsACwAMAA4ADwARAA8AEQAUABQAFQAX
ABcAFwAXABsAHgAeACEAIwAlACYAJwApACsAMAAwADIANgA7AD4AQABFAEsATQBPAFAA
UQBWAFkAXQBeAFwAXgBgAGAAYgBiAGIAYwBjAGEAYABfAGAAXABZAFUAUgBOAEsARQBC
AD8AOgA1AC8ALAApACYAJQAiAB8AGwAYABQAEQAQABAADgAOAA0ACgAIAAcABwAIAAcA
BgAEAAMAAgABAAEAAwACAAAAAAACAAIAAgACAP7//v///////f/8//z//P/+//////8A
AP7/AAAAAAAAAQACAAMABQAEAAQABQAFAAIAAgAEAAQABQAFAAcABwAFAAQAAgABAAQA
BQAGAAcABQAEAAQABAAFAAUABQAFAAYABgAFAAQAAQABAAMAAwABAAEAAAD//wkABgAC
AAIAAgAEAAQABAAEAAIAAQD+//3//v///wAA///9//3//P/8//z/+//7//z//v//////
AAD+//7//f/9//v/+//6//n/+v/6//r/+//5//r/+//7//7/AAADAAUABgAIAAoADQAP
ABAAEAASABIAEgARABAACwAGAAAA/v8AAAAAAQAFAAgACgAKAAkABgAFAAQAAwAFAAUA
BQAEAAIAAAD+//v/+//5//f/9v/2//f/+f/6//j/+P/4//r/AAAAAPz/+v8IACEANgA9
ADYANQA7AEkAZwCDAI8AkwCPAHsATQACAK7/bf9M/0r/UP9M/0z/Wf9n/3H/fv+Q/6D/
sP/C/9D/3f/l/+b/5//q/+z/8P/4//r/+f/6//r/+v/+//7//v8AAP7//v/+//7/AAAB
AAIABAACAAIAAwAEAAIAAgAEAAQABAAEAAQABAAGAAYABgAHAAcABgAFAAUABgAIAAoA
CwAJAAgACAALAA0ADQANAA8AEQATABMAEwARABIAEgATABUAFwAaABoAGgAbABoAGQAa
AB8AIwAkACkAKwAtAC4ALwAxADMAOAA6ADwAQABFAEQARABHAEsAUABVAFkAXQBfAGEA
ZABkAGIAZABmAGYAZgBmAGYAZwBnAGUAZABjAGQAYABdAFkAVABQAE0ARwBAAD0AOAAz
ADAALgAsACoAJQAiAB8AGwAbABgAFgAWABMAEAAPAA0ADQAMAAwADQAMAAsACgAIAAYA
BgAGAAcACQAIAAYABgAGAAYABgAGAAQABAAFAAUABwAGAAYABgAHAAcABgAGAAUABgAF
AAQABwAIAAkACwAKAAoACwALAAwADAAOAA4ACgAJAAoACQALAAwADAANAA0ADQANAA0A
CwAKAAoACgANAA0ADQANAAoACgAJAAgADwALAAcACQAMAAoACgAKAAoACQAJAAcABwAH
AAcABwAFAAcABwAGAAYABwAHAAgACgAHAAUAAgAAAAEAAgACAAMABQAFAAQAAwABAAAA
/////wEAAgADAAMABAAEAAUABQAIAAoADAAPABIAEgARABIAFAAUABMAEgATABAADAAM
AAoACAAHAAkADgAQABAADwANAA0ADQANAA0ADQANAAwADQAMAAsACQAFAAMAAQAAAAEA
AQACAAIAAAAAAAAAAgAEAAQABAAGAAoAGwA0AEMAQgA/AEEARwBZAHsAkQCXAJsAlwB/
AEIA6v+d/2z/YP9k/2L/YP9p/3P/ff+I/5L/oP+w/8L/0v/j/+//8P/v//T/+P/6//r/
/v8AAAIAAwAEAAYABgAGAAgACAAIAAgACAAHAAcABwAIAAkACgAMAA4ADAAMAA4ADgAM
AAwADAAMAA0ADgAPABEAFAAUABQAFQASABIAEgARABIAEgATABcAFQAVABUAFwAXABkA
GwAdAA==
         </WaveFormData>
      </LeadData>
      <LeadData>
         <LeadByteCountTotal>10000</LeadByteCountTotal>
         <LeadTimeOffset>0</LeadTimeOffset>
         <LeadSampleCountTotal>5000</LeadSampleCountTotal>
         <LeadAmplitudeUnitsPerBit>4.88</LeadAmplitudeUnitsPerBit>
         <LeadAmplitudeUnits>��V</LeadAmplitudeUnits>
         <LeadHighLimit>2147483647</LeadHighLimit>
         <LeadLowLimit>268435456</LeadLowLimit>
         <LeadID>V4</LeadID>
         <LeadOffsetFirstSample>0</LeadOffsetFirstSample>
         <FirstSampleBaseline>0</FirstSampleBaseline>
         <LeadSampleSize>2</LeadSampleSize>
         <LeadOff>FALSE</LeadOff>
         <BaselineSway>FALSE</BaselineSway>
         <ExcessiveACNoise>FALSE</ExcessiveACNoise>
         <MuscleNoise>TRUE</MuscleNoise>
         <LeadDataCRC32>3833276715</LeadDataCRC32>
         <WaveFormData>
6v/q/+r/6v/q/+r/6v/q/+z/7P/s/+z/7v/w//L/9P8AAAoAFAAeADwAWgB4AJYAyQD6
ACsBXAFBASYBCwHwAJgAQgDs/5b/iP98/3D/ZP9p/2z/b/9y/4D/jP+Y/6T/r/+4/8H/
yv/Q/9T/2P/c/9//4P/h/+L/5f/m/+f/6P/m/+b/5v/m/+j/6P/o/+j/6f/q/+v/7P/t
/+7/7//w/+7/7v/u/+7/7P/s/+z/7P/v//D/8f/y//L/8v/y//L/8P/w//D/8P/y//T/
9v/4//b/9v/2//b/+P/4//j/+P/7//z//f/+/wAAAAAAAAAAAQACAAMABAAGAAgACgAM
AA4AEAASABQAGAAaABwAHgAgACIAJAAmACsALgAxADQAOAA6ADwAPgBBAEIAQwBEAEIA
QgBCAEIAQQBAAD8APgA8ADwAPAA8ADcANAAxAC4AKgAoACYAJAAfABoAFQAQAA4ADAAK
AAgABAACAAAA/v/9//z/+//6//n/+P/3//b/8//y//H/8P/w//D/8P/w//D/8P/w//D/
7P/q/+j/5v/p/+r/6//s/+r/6v/q/+r/7P/s/+z/7P/s/+z/7P/s/+r/6v/q/+r/7P/u
//D/8v/y//L/8v/y//T/9P/0//T/9v/2//b/9v/4//j/+P/4//r/+v/6//r/+P/4//j/
+P/4//j/+P/4//j/+P/4//j/9v/2//b/9v/1//T/8//y//P/9P/1//b/9f/0//P/8v/0
//P/8f/z//H/7//v/+//7//w//L/8//u/+7/8P/w/+7/7v/t/+3/8P/x//L/8//w/+7/
7P/q/+z/7f/t/+3/7f/t/+7/7//w//D/8P/y//b/9//6//z//f/9//3//f/9//3//v/+
//z/+f/3//X/8//1//b/+f///wAAAAD///z/+//6//r/+v/6//n/9//3//b/9f/0//D/
7v/s/+r/7P/t/+3/7f/s/+3/7//x//b/+f/7/wAABwATACUAOQBWAIAAqwDiACYBXgGC
AYwBdwE5AdIATwDZ/5H/dv9z/2//Xv9U/1j/Yf9p/3f/iP+X/6v/vP/H/83/0f/T/9n/
4P/g/+L/6P/n/+j/6f/q/+7/7v/u/+7/7//v//D/8P/v/+//7//x//P/8//z//P/9P/0
//X/9f/2//b/9v/2//f/+f/6//v/+//7//v/+//8//z//P/8//z//P/+//7//P/9//3/
/v/+/wAAAAAAAAEABAAFAAYABAAGAAcACQAJAAkACgAKAAoADAAMAA0ADwARABUAFgAX
ABkAHQAfACAAIAAjACcAJwApAC0AMgA2ADgAOgA9AEIARgBJAEwASgBIAEkARwBIAEgA
RwBHAEgASABIAEgARQBEAEEAPwA/ADsAOgA2ADAALgAqACYAJAAhABwAGgAZABYAEwAQ
ABAADQAMAAoABwAGAAUABQABAP///v/+/////v/9//v/+//7//v/+//7//v/+v/5//f/
9//2//b/9v/2//b/9f/1//X/9f/1//j/+P/2//b/9//4//r/+v/6//r/+v/6//r/+f/6
//n/+v/7//7////+//7/AAAAAP7//P/+////AQABAAEAAQD+//z/+//7//7/AAABAAIA
AgABAAAA///+//3//f/8//////8AAAEA/f/8//v/+v/9//v//P/8//z//P/8//v/+v/4
//X/+P/5//j/+f/5//j/+P/5//n/9v/2//j/+P/4//j/9//1//X/9f/1//b/9//3//f/
9v/2//f/9//3//f/9//4//v//P/8//z//v8AAAEABAAEAAUABQAFAAUABQAFAAYABAAC
AP///f/9//3///8AAAMABgAGAAUAAQABAAEAAQAAAAAAAAD///7//v/9//z/+P/1//T/
8//w//D/8f/x//P/9P/1//f///8AAP////8EAAsAGQArAD8AXgCIALUA6AAoAV4BgAGK
AXEBMQHMAE0A2/+X/37/e/9z/2D/WP9e/2X/a/97/5D/of+t/7z/y//R/9f/2//b/9z/
5P/o/+j/6P/q/+z/7v/w//D/8P/w//H/8f/y//L/8f/x//H/8//x//H/8f/x//P/9P/2
//f/9v/2//b/9v/0//X/9f/1//f/9//3//f/+f/6//v//P/8//z//v/+//3//f/8//z/
/v8AAAAAAAD+/wAAAAAAAAAAAgADAAUABgAHAAkACgAKAAwADAANAA8AEQAVABYAFQAX
ABsAHQAiACIAJQApACsALQAxADYANgA4ADoAPQA9AEAAQgBEAEYARgBJAEkASgBKAEkA
SQBJAEgARwBGAEQAQgA+ADsAOwA3ADYAMgAvAC4AKwAoACQAIQAcABoAFwAUABEADgAL
AAcABQACAAMAAgABAAEA/f/7//r/+v/7//r/+f/3//f/9//3//f/9f/1//T/8//y//H/
7//u/+//8P/x//H/8//z//P/8//z//L/7//u//D/8v/1//b/9f/0//P/8v/1//X/9//3
//T/8//0//P/8//0//f/+P/2//T/9v/3//f/9//3//f/+P/4//n/+//6//r/+f/4//r/
+f/4//f/9//3//j/+P/2//b/9v/2//b/9v/0//T/8//x//P/8//x//H/8//y//L/8//1
//L/8v/0//L/8v/y//H/8f/x//H/8f/w/+//7f/r/+3/7v/w//H/8P/v/+7/7v/x//L/
8v/y//L/9P/1//j/+P/5//n/+f/7//v/+//8//r/+P/1//P/8f/x//P/9P/5//z//P/7
//f/9//3//f/+v/6//r/+f/5//j/9v/0//H/7f/r/+n/6P/o/+n/6f/r/+z/7f/v//H/
9P/1//f/AAAPACEAMwBNAHAAnADTABABSAFyAYgBeAFHAesAbgDz/53/df9s/3P/a/9e
/17/Zv9t/3P/gf+O/5v/qf+0/73/y//R/9H/0//W/9r/3v/a/9r/3P/e/+D/4//k/+X/
5v/l/+X/5v/m/+f/5//n/+n/6f/p/+n/6f/o/+j/6f/p/+3/7v/v//D/7f/t/+z/6//u
/+//8P/x//L/8v/y//L/8f/w//H/8P/y//P/8//0//T/9v/2//b/+P/6//r/+v/4//r/
+//9//7///8BAAIAAQAEAAUABwAGAAcACgAKAA0ADwATABUAGAAYABsAHwAjACUAKQAu
ADIANAA2ADkAOwA+AEAAQgBAAEAAQwBDAEAAQAA/AD8APQA8ADsAOgA7ADoANwA1ADEA
KwAoACIAHwAeABsAGAAVABEACwAIAAMAAAD9//r/+f/3//f/9v/3//b/9f/1//H/7//u
/+7/7v/u/+7/7f/r/+v/6//r/+v/6//q/+n/6P/n/+X/5P/m/+b/5v/l/+P/4//j/+P/
5f/m/+X/5v/n/+j/6v/q/+n/6P/n/+b/6P/p/+z/7f/r/+v/7f/t/+z/7P/u/+7/8P/u
//D/8f/x//H/8f/x//P/8v/y//P/8//0//T/9P/y/+//7P/p/+3/7//y//T/8P/s/+z/
7P/s/+z/7v/u/+3/6//t/+3/6//r/+v/6v/q/+v/6f/m/+b/6P/q/+r/6v/p/+n/6f/p
/+n/5//n/+b/5f/k/+T/5f/l/+f/5//n/+j/6P/o/+f/5v/o/+r/6//u//L/8//z//P/
9f/1//X/9v/1//L/7v/r/+r/6//u//D/8//2//b/9f/z//P/8//z//T/9P/0//P/8f/w
/+7/7P/o/+X/5P/j/+L/4v/j/+P/4//k/+X/5//n/+r/7f/t//T///8NAB8ANQBQAHIA
owDiACABUgF4AYYBawEnAcAAPwDL/4H/aP9t/23/Wv9O/1L/Xf9n/3H/gP+N/5v/sP/B
/8f/yf/L/9H/1v/Y/9j/2v/a/9z/3v/g/+T/5P/k/+T/4//j/+T/5P/n/+f/5//p/+v/
6//r/+v/6v/q/+v/6//u/+7/7v/u/+3/7f/s/+v/7f/t/+3/7f/v//D/8f/y//D/8P/y
//L/8v/z//P/9P/0//b/9v/2//b/+P/4//j/+v/8//3////9//3//v/+/wAABAAGAAkA
CAAJAAwADAALAA0AEQATABgAGAAbAB8AHwAhACUAKgAvADIANQA5ADgAOgA7ADwAPgA+
AEEAQQA+AD4APQA9AD8APgA9ADwAOwA6ADcANQA1ADEAMAAsACcAJAAfABoAGQAXABMA
EgANAAoABwAEAAQAAQAAAP7/+//6//n/+f/5//f/9v/2//X/9P/z//H/8f/x//H/8f/v
/+//7v/t/+7/7//v//D/7f/s/+v/6f/r/+v/6//r/+7/7v/s/+z/7f/u//D/8P/w//D/
8P/w//P/8//1//X/9f/1//f/9//0//T/9v/2//b/9P/2//f/9//3//f/9//3//b/9v/3
//j/+v/7//z//P/7//r/+f/4//f/9//2//f/9//4//n/8v/y//T/9P/0//T/9P/0//b/
9v/1//P/9f/1//P/8//z//L/8v/z//L/7v/t/+7/8f/y//P/8//x//H/8f/x/+//7//u
/+3/7f/u//D/8f/w/+//7v/u//H/8v/y//L/9P/2//f/+v/+/////////wEAAQABAAIA
AAD+//v/+f/3//f/+f/6//v//v/+//3//P/9//7///////7//f/7//v/+v/4//b/9f/z
//P/8//x//D/8P/v/+7/7v/u/+//8f/2//n/+f/6/wMAFQAlADMATgB0AJ0A0gAQAUoB
cgGIAX0BSQHuAHEA9/+l/37/df9x/2T/VP9Q/13/b/97/4b/lf+n/7b/w//N/9H/1f/d
/+T/5P/m/+b/5v/o/+r/7P/u/+7/7v/u/+3/7f/u/+7/7//v/+//8f/z//P/8//z//b/
9v/3//f/9v/2//b/9v/1//X/9P/z//b/9//4//n/+v/6//r/+v/4//j/+v/6//z//f/9
//7//P/+//7//v/+/wAAAAAAAAIABAAFAAcACQAJAAoACgAJAAwADQAPAA8ADwARABAA
EgAVABoAHQAgACAAIwAnACcAKQAtADIANAA2ADgAOwA7AD4AQABCAEMARABIAEkASABI
AEcARwBHAEYARQBEAEMAQgA/AD0AOwA3ADYAMgAwAC4AKgAmACIAHwAaABgAFwAUABEA
DgAMAAkACAAGAAUABAADAAMA///9//z//P/7//r/+f/3//n/+f/5//n/+//7//r/+f/2
//X/8//y//T/9P/0//P/9f/1//X/9f/0//T/8v/y//T/9v/5//r/9//2//X/9P/2//f/
+v/7//v/+//9//3/+//6//v/+v/6//j/+v/7//v/+//7//v//f/8//z//f/7//z//P/8
//7//f/8//v/+f/5//r/+v/8//n/+P/4//j/+P/4//b/9v/1//P/9f/1//P/8//0//T/
9f/3//X/8v/y//T/9v/2//b/9f/0//P/8v/x//L/8//z//P/8P/w//H/8f/x//H/8f/y
//P/9P/0//T/+P/6//v//v/+/////////wEAAQABAAIAAQD+//r/9//1//X/9//4//z/
AAABAAEA/v/9//z/+//+//7//v/9//r/+P/1//L/8v/v/+7/7f/u/+7/7//v/+//8P/x
//P/+f/2//X/+/8CAA0AHwAxAEEAYgCQAL8A+AA0AWIBggGEAV0BDQGaAB0Au/+D/3D/
c/9z/2D/WP9g/2n/c/9//5D/nf+p/7b/w//N/9H/0//V/9z/5P/k/+L/4P/i/+T/5v/o
/+j/6P/o/+r/6//t/+7/7f/t/+3/7//v/+//7//v/+7/7v/v/+//8v/y//L/8v/x//H/
8P/v//P/8//z//P/8v/y//L/8v/0//T/9v/2//j/+f/5//r/+P/6//r/+v/6//z//P/8
//7/AAABAAMAAgABAAEAAAAEAAgACgANAA0ADQAPAA4ADwARABUAFwAbABwAIAAlACYA
JwAqAC4AMQA0ADcAOwA8AD4APwBAAEAAQABDAEMAQgBCAEEAQQBAAD4APAA6ADsAOgA3
ADUANQAxADAALAAoACYAIgAeABoAFwASABAADAAIAAQAAAABAP/////+//z/+v/4//f/
9f/z//L/8v/v/+7/7f/r/+3/7f/t/+3/7//v/+7/7f/r/+v/6v/q/+z/7P/s/+v/6v/p
/+j/5//p/+r/6f/q/+n/6v/s/+z/6v/q/+r/6v/t/+3/7//v/+3/7f/v/+//7//w//P/
9P/0//L/9P/1//P/8//z//P/8f/w//D/8f/y//T/9f/2//X/8//x/+//8//y//L/8v/y
//L/8v/y//H/7//z//P/8f/x/+//7v/u/+//7//s/+z/7v/v//D/8f/x/+//7f/r/+n/
6v/r/+v/6//p/+j/6P/n/+n/6f/p/+r/6//s/+z/7P/s/+7/7//y//T/9f/1//X/9f/1
//X/9v/2//T/8f/v/+3/7f/v//D/9f/4//j/9//3//f/9//3//j/+P/4//f/9P/y/+//
7P/q/+f/5v/l/+b/5v/n/+f/5f/m/+f/6f/v/+7/7//x//j/CQAZACkAQwBuAJoAywAI
AUABbAGIAX4BQwHpAHIA9/+b/2v/aP93/3P/YP9Y/1j/X/9p/3X/gP+P/6P/sv+7/8X/
zf/P/8//1P/U/9T/2P/Y/9r/3P/e/97/3v/e/97/4f/h/+L/4v/k/+X/5v/p/+f/5//n
/+f/6P/o/+n/6f/o/+j/6P/o/+j/6f/p/+n/7f/t/+3/7f/s/+z/7P/s/+7/7v/w//D/
8P/x//H/8v/y//T/9P/0//T/9v/2//b/9v/4//n/+//8//3///8AAP//AgADAAUABAAF
AAgACAAKAA0AEgAVABgAGAAbAB8AHwAhACUAKgAuADAAMgA1ADYAOAA5ADoAOwA8AEAA
QQA+ADwAOQA3ADgAOAA4ADgANQA0ADEALwAtACkAKAAkAB8AHAAXABIAEAANAAgABgAG
AAQAAgAAAP7/+//6//j/9v/0//L/8f/y//H/8f/y/+7/7P/q/+f/6P/p/+r/6//r/+v/
6v/p/+n/6f/o/+j/6P/o/+j/5//l/+X/5f/l/+j/6P/m/+b/6f/q/+z/7P/r/+r/6f/o
/+r/6//u/+//7f/t/+//7//w//D/8v/y//P/8v/1//f/9v/1//T/8//1//T/9P/1//X/
9v/2//b/9v/1//T/8//z//P/9P/0//T/8//v/+//7v/v//D/8f/y//T/9P/z//H/9f/1
//P/8//w/+7/7f/t/+3/6v/q/+z/7f/u/+//7//t/+3/7f/t/+3/7f/s/+v/6v/q/+v/
6//p/+n/6f/q/+z/7v/v//D/7//w//D/8v/1//f/+P/5//f/9//3//j/+v/4//X/8//y
//P/9v/4//r//P/7//n/+f/5//n/+f/6//r/+v/5//f/9v/0//L/8v/v/+7/7f/p/+j/
6P/n/+r/7P/u//H/8f/y//H/8f/0//3/DwAjADUASgBqAJUAygAIAUQBbgGKAYkBXQEC
AYUABQCp/3b/a/9r/17/Sv9O/13/Z/9x/4D/i/+d/7D/wf/H/83/0f/V/9r/3P/c/97/
4f/k/+f/6v/r/+r/6f/o/+n/6f/q/+r/7P/t/+7/8f/w/+//7v/t/+7/7v/v/+//8//0
//X/9v/1//X/9P/z//f/9//3//f/9v/2//b/9v/2//b/+P/4//j/+f/5//r/+v/8//z/
/P/8//7//v/+/wAAAgADAAUAAwADAAQABAAHAAoACwANAA4ADwASABIAEwAVABkAGwAc
ABwAHwAjACUAJwArADAAMgA0ADYAOQA5ADwAPgBAAEEAQgBGAEcARgBGAEUARQBHAEYA
RQBEAEMAQgA/AD0APQA5ADgANAAxADAALQAqACUAIQAbABgAFwAUABEADgAOAAsACgAI
AAQAAgAAAP//AAD/////AAD9//z/+//5//n/+f/5//n/9//3//b/9f/1//X/9P/0//b/
9v/2//X/9f/1//X/9f/1//T/8f/w//P/9P/2//b/+P/4//j/+P/3//f/+f/5//f/9//5
//n/+v/6//z//P/+//z//v////7//f/8//v//f/8//z//f/7//z//P/8//7//f/8//v/
/f/9//7//v/9//v/+v/5//r//P/8//z//P/8//z//P/7//n/+//7//n/+f/3//b/9v/3
//n/9v/2//j/9v/2//b/9f/3//f/9//3//X/9f/0//P/8P/w//H/8f/z//P/8//0//f/
+P/4//j//P/+////AgAEAAUABQAFAAQAAwACAAIABAACAP///f/7//v//f/+/wAAAgAB
AP///v///wAAAQABAAAA///9//7//v/9//z/+f/1//P/8f/v/+7/7v/t/+//8P/x//P/
///+//v/+/8CAAsAGwAtAD8AWgCAAKsA5AAmAVwBfgGOAXUBMwHOAE8A2/+V/3r/ef9z
/2D/Vv9c/2X/bf99/5D/of+t/7j/xf/T/9n/2f/b/+D/4v/i/+T/5f/o/+v/7v/u/+7/
7v/u//H/8f/y//L/8//z//P/9f/0//P/8v/x//T/9P/1//X/+P/4//j/+P/2//f/9//3
//n/+f/5//n/+f/4//f/9v/3//j/+//8//v/+//6//r/+//+////AAAAAAIAAgACAAAA
AgADAAUABQAFAAYABgAHAAoACwANABAAEQAUABQAEwAVABkAGwAcABwAHwAjACYAKQAu
ADQANQA2ADcAOQA9AEAAQgBEAEQARABHAEcARABEAEMAQwBFAEQAQwBCAEMAQgA/AD0A
OwA3ADYAMgAvAC4AKwAoACMAHwAZABYAFQASAA8ADAAIAAUABAACAAMAAgABAAEA///9
//z//P/4//b/9P/x//T/9f/2//f/9f/1//T/8//z//P/8v/y//L/8v/y//H/8//z//P/
8//x//D/7f/s/+7/8P/z//T/9P/0//T/9P/1//X/9//3//X/9f/3//f/9v/2//j/+P/2
//T/9v/3//j/+f/6//v/+//6//r/+//6//r/+f/4//r/+f/4//f/+f/4//f/9v/1//T/
9//4//j/9//2//X/8v/x//P/8v/y//P/9P/y//P/9v/1//T/8//x//P/8//z//P/8v/x
/+//7f/v//D/8v/z//H/7//t/+z/7//w//D/8P/y//T/9f/4//n/+f/4//f/+v/7//z/
/v/+//z/+f/3//T/8//0//T/+P/8//3//f/6//n/+P/3//r/+v/6//n/9v/0//H/7v/u
/+v/6v/p/+r/6v/r/+v/6//s/+3/7//z//b/9//3/wAAEwAlADMATQB0AKAA0QAOAUYB
cAGIAXgBPQHfAGYA7f+Z/3X/cv9//3n/ZP9c/2D/Z/9v/3//jP+b/63/uv/D/8f/yf/N
/9H/1P/Y/9z/4P/f/+D/4f/i/+b/5v/m/+b/5f/l/+b/5v/l/+X/5f/n/+j/6f/q/+v/
6v/q/+v/6//r/+r/6f/o/+n/6//s/+3/7//v/+//7//w//D/8P/w/+7/7v/w//D/8f/z
//T/9v/1//b/9f/0//b/+P/4//j/+P/6//v//f//////AAAAAP//AgADAAUABgAHAAoA
CgANAA8AEwAVABYAFgAZAB0AIQAjACcALAAuADAAMgA1ADcAOgA8AD4APAA8AD8APwA+
AD4APQA9ADoAOAA2ADQAMwAyAC8ALQAtACkAKAAkAB0AGgAVABAADwANAAkACAAHAAQA
AQD+//r/9//2//T/9P/0//T/9f/x/+//7v/u/+//7v/t/+v/6f/p/+n/6f/p/+n/6P/n
/+f/5//m/+b/5v/m/+b/5f/l/+X/5f/l/+b/5v/k/+T/5f/m/+j/6P/o/+j/6P/o/+n/
6f/r/+v/7f/t/+//7//w//D/8v/y//L/8P/y//P/8//z//P/8//y//D/7//v//D/8v/z
//T/9P/z//L/8f/x/+//7v/u//D/7v/u/+7/7v/x//L/8v/x//L/8f/u/+3/7f/s/+z/
7f/t/+r/6v/s/+r/6v/q/+n/6//r/+v/6//p/+n/6P/n/+b/5v/n/+f/6f/p/+n/6v/t
/+7/7v/u/+3/7v/u//D/9P/3//n/+//4//f/9v/2//f/9v/0//P/8f/x//P/9P/2//j/
9//1//T/9f/2//f/9v/2//b/9f/1//T/8v/w/+7/6//q/+n/5v/m/+f/5//o/+r/7P/v
/+//8v/z//H/9P/9/wsAGwAtAEQAagCXAMoACAFCAXABjAGBAU8B9gB1APX/nf9w/2X/
af9e/0z/Tv9Z/2H/bf+A/43/m/+s/73/yf/R/9P/1f/W/9j/3P/c/97/4P/i/+T/6P/o
/+j/6P/r/+v/7P/s/+v/6//r/+3/7//v/+//7//y//L/8//z//P/8v/x//D/8v/z//P/
8//1//X/9f/1//T/9P/0//T/9f/2//n/+v/4//n/+f/6//r//P/8//z//P/+//7//v/+
/wAAAQADAAUABQAGAAYABgAIAAgACQAMAA0AEAAQABMAFQAZABsAHAAcAB8AIwAjACUA
KQAuADAAMgA0ADcAOgA+AEEARABEAEQARwBHAEQARABDAEMARQBEAEMAQgBDAEIAPwA9
ADkANQA0ADAALQAsACkAJgAkACEAHAAaABkAFgATABAACwAHAAUAAgADAAIAAQABAAEA
///+//7//f/8//v/+f/3//f/9//3//n/+f/4//f/9f/1//T/9P/2//b/9v/1//X/9f/1
//X/+P/4//b/9v/0//T/9f/0//b/+P/6//z/+//7//3//f/8//v//P/7//z//P/+//7/
AAD+/wAAAQD//////////wAAAAABAAMAAAAAAP///v8BAAEAAQABAP////8AAAAAAAD/
///////+//7//P/8//z//P/8//7//v/9//v//f/9//v/+//6//j/9//3//j/9v/3//r/
+P/4//j/9//3//f/9//3//f/9//2//X/9v/2//f/9//5//n/+f/6//r/+v/5//j//P/+
////AgAFAAcACAAJAAgABwAGAAYACAAGAAMAAQD9//3///8AAAIABAADAAEAAgADAAQA
BQAFAAQAAwABAP///v/8//r/+f/3//f/9//0//T/9f/1//X/9v/3//n/+f/6//3/AQAE
AAcAFQArAD8AVAByAJsAzgAMAUgBcgGMAYMBVQH6AH8ACQCz/4T/ef99/3L/XP9Y/2X/
cf95/4T/mf+t/7z/yf/T/9n/3f/f/+D/5P/s/+7/7P/u//D/8v/z//L/8f/w//L/8//1
//b/9v/1//T/9f/2//f/+P/5//r/+v/7//v/+v/6//r/+v/7//3//v///wAA///+//3/
AAAAAAAAAAAAAAAAAgACAAIAAwADAAQAAgAEAAQABAAEAAYABgAGAAYACAAJAAsACwAL
AAwADAANABAAEQATABYAFwAaABoAGgAbAB4AHwAgACAAIwAnACsALQAxADYANgA4ADoA
PQBBAEQARgBIAEgASABLAEsATABMAEsASwBNAEwASwBKAEcARgBDAEEAQQA9ADwAOAA2
ADQAMAAsACoAJwAiACAAHwAcABkAFgATAA8ADQAKAAkACAAHAAcABwAFAAQABAADAAIA
AQD///3//f/9//3//f/9//z/+//9//3//P/8//r/+v/6//n/+f/5//n/+f/7//z/+//8
//v//P/+//7/AAAAAAAAAAD/////AQABAP////8BAAEAAgACAAQABAADAAAAAQABAAIA
AwAEAAUAAwACAAIAAwADAAQABAAEAAQAAwACAAEAAQABAAIAAgAAAP///////wgABgAA
AAAAAAACAAIAAgACAAEAAAD+//v//v////7////9//z//P/9//3/+v/6//z//f/+////
//////////////7//f/7//n/+f/6//z//f/8//v/+v/6//z//v///wAAAgAEAAUACAAI
AAkACQAJAAoACwAMAA4ADAAIAAMA//8AAAEABAAGAAcACgAKAAkABQAFAAUABQAIAAgA
CAAHAAIAAAD9//r/+//5//n/+f/4//j/+f/5//f/+P/5//v/AwAEAP////8KAB0ALwA9
AFEAdgCkANsAGAFQAXoBkgGGAVMB/wCGAA8At/+J/37/g/95/2b/ZP9s/3P/f/+R/6D/
r/+9/8r/0//Z/9v/3f/h/+T/6P/w//L/8f/y//P/9P/4//j/+P/4//f/9//4//j/+f/5
//n/+//7//v/+//7//z//P/9//3//P/8//z//P/9////AAABAAAA///+//3///8AAAEA
AgAAAAAAAgACAAQABQAFAAYABgAIAAgACAAGAAgACAAIAAoADAANAA8ADQANAA4ADgAR
ABQAFQAXABgAGQAcABwAHQAfACMAJQAoACgAKwAvAC4ALwAyADYAOwA+AEEARQBHAEoA
TABOAE0ATABOAE0ATABMAEsASwBLAEoASQBIAEkASABFAEMAPwA7ADoANgAyADAALAAo
ACgAJQAgAB4AGQAWABMAEAAPAA0ADQAMAAoACAAGAAUABQADAAIAAgABAAAA///9//v/
+//7//v//f/9//z/+//7//v/+v/6//j/+P/4//f/+f/5//n/+f/4//j/9v/2//f/+P/6
//r//P/8//z//P/9//3//////wEAAQADAAMA///+/////v8AAAAABAAHAAYABQAEAAMA
AwACAAIAAwAFAAYABgAGAAUAAwABAP//BQAFAAAAAgAEAAMAAgABAAAAAAAAAP///f//
/////f/9//3//P/8//3/AAD+////AgD+//z/+v/3//n/+f/5//n/+//7//r/+f/2//b/
9//3//j/+f/6//z//P/8//v/+v/8//7///8CAAIAAwADAAMABQAFAAUABgAIAAYAAwAB
AP3//f///wAABQAIAAgABwAFAAUABQAFAAYABgAGAAUAAwACAAAA/v/6//f/9v/1//X/
9v/4//n/9//4//n/+//9/wAAAQADAAYAEQAlADUAQwBkAI4AvwD2ADQBZAGGAZQBdwEz
AcoASQDX/5f/hP+H/4X/ev9s/2r/cf97/4X/lv+n/7X/wP/P/9v/3f/b/9//5P/m/+r/
7v/w//L/9P/2//b/9v/2//b/9//3//j/+P/3//f/9//5//v/+//7//v//P/8//3//f/8
//z//P/8//3///8AAAEABQAFAAUABQADAAIAAQAAAAEAAgAFAAYABAAFAAUABgAGAAgA
CgAKAA==
         </WaveFormData>
      </LeadData>
      <LeadData>
         <LeadByteCountTotal>10000</LeadByteCountTotal>
         <LeadTimeOffset>0</LeadTimeOffset>
         <LeadSampleCountTotal>5000</LeadSampleCountTotal>
         <LeadAmplitudeUnitsPerBit>4.88</LeadAmplitudeUnitsPerBit>
         <LeadAmplitudeUnits>��V</LeadAmplitudeUnits>
         <LeadHighLimit>2147483647</LeadHighLimit>
         <LeadLowLimit>268435456</LeadLowLimit>
         <LeadID>V5</LeadID>
         <LeadOffsetFirstSample>0</LeadOffsetFirstSample>
         <FirstSampleBaseline>0</FirstSampleBaseline>
         <LeadSampleSize>2</LeadSampleSize>
         <LeadOff>FALSE</LeadOff>
         <BaselineSway>FALSE</BaselineSway>
         <ExcessiveACNoise>FALSE</ExcessiveACNoise>
         <MuscleNoise>TRUE</MuscleNoise>
         <LeadDataCRC32>2369391916</LeadDataCRC32>
         <WaveFormData>
AAAAAAAAAAD+//7//v/+////AAABAAIABQAGAAcACAANABIAFwAcADwAWgB4AJYAywD+
ADEBZAFOATgBIgEMAbwAbgAgANL/yf/A/7f/rv+w/7L/tP+2/77/xv/O/9b/3f/i/+f/
7P/x//T/9//6//r/+v/6//r//f/+////AAD+//7//v/+/wAAAAAAAAAAAgACAAIAAgAD
AAQABQAGAAUABAADAAIAAgACAAIAAgAFAAYABwAIAAgACAAIAAgABgAGAAYABgAIAAgA
CAAIAAgACAAIAAgACgAKAAoACgALAAwADQAOABAAEAAQABAAEQASABMAFAAXABgAGQAa
ABwAHgAgACIAJQAmACcAKAArACwALQAuADIANAA2ADgAOgA8AD4AQABDAEQARQBGAEYA
RgBGAEYARQBEAEMAQgBAAEAAQABAAD0AOgA3ADQAMQAwAC8ALgAqACYAIgAeABwAGgAY
ABYAFAASABAADgALAAoACQAIAAcABgAFAAQAAwACAAEAAAAAAAAAAAAAAAAAAAAAAAAA
/v/8//r/+P/5//r/+//8//z//P/8//z//v/+//7//v/+//7//v/+//z//P/8//z///8A
AAEAAgACAAIAAgACAAQABAAEAAQABgAGAAYABgAGAAYABgAGAAgACAAIAAgABgAGAAYA
BgAGAAYABgAGAAYABgAGAAYABAAEAAQABAACAAIAAgACAAQABAAEAAQAAgACAAIAAgAE
AAQABAAEAAQAAwACAP//AAACAAMABAACAAEAAAD///////////7/AQADAAQABAABAAAA
/v/9//3////////////+//3//P8AAAAAAAABAAQABQAGAAgACAAJAAkACQAHAAcACAAI
AAgABwAGAAUABQAFAAcACAANAA4ADwAOAAsACgAKAAkACwAKAAkABwAHAAQAAwABAP3/
+//6//r//P/8//3//f/5//v//f/9/wEABQAIAAoACgALABYAJgBHAHUAqQDgAB0BVgGF
AZwBjQFQAeoAdAAPANL/s/+q/6v/qv+k/6L/pP+o/7D/uv/F/9L/3v/k/+f/6P/q/+7/
8v/z//T/+P/3//b/9f/3//r/+v/6//r/+P/5//r/+v/5//n/+//7//v/+//9//3//P/8
//z//P/7//v//f/9//7///8AAAEAAAAAAAAA/v/+/////////////////wIAAAAAAP//
/f/9/wAAAAAAAAMABQAFAAMAAQAEAAQABQAFAAUABAACAAIAAwAGAAYACQAKAAsADgAO
AA8AEAATABMAFQAXABoAGwAbAB8AIgAjACYAJwArADAAMwA1ADcANgA1ADUAMwAzADQA
NQA1ADcANwA3ADYAMwAyADAALQAuACsAKAAnACQAIgAdABkAFwAWABQADwALAAsACAAF
AAUABAABAAEA/v/+//7//f/7//n/9v/0//X/9v/3//X/8//0//X/9f/1//P/8//z//D/
8P/x//H/7//w//H/8f/x/+//7//v//H/8v/z//T/8v/0//b/9v/2//b/9f/1//b/9v/3
//T/9f/2//n/+v/7//v//f/+//7//f/8//v//f/9//3//f////z/+f/4//v//f/+//7/
/f/9//3//v/7//z/+//6//3//P/8//3/+f/4//f/9//5//b/+P/4//j/+P/4//f/9v/1
//T/9v/3//f/9//1//X/9v/2//b/9f/1//X/9f/1//X/9f/y//L/8//z//P/9P/1//X/
9f/z//X/9f/1//b/9v/2//b/+P/4//j/+f/6//v//P/+//7///////3//f/9//7//v/+
//3//P/7//v/+//9//z/AAAAAAAA/P/8//z//f///////v/9//v/+//4//f/8//x/+//
7v/u/+7/7v/v//H/8f/x//P/+f/7//n/+P/6//r//f8GABYAOQBnAJsA0AAHAT4BbQGC
AWsBMAHOAFwA+/++/6P/nv+d/5j/kv+U/5j/mP+g/67/uf/A/8z/1P/X/9r/3v/e/97/
4f/m/+b/5P/k/+T/5//q/+r/6v/q/+r/6//s/+z/6f/p/+v/6//p/+n/6//r/+3/7v/v
//D/7f/t/+//7//t/+3/7f/t/+7/7v/u/+z/7//x//L/8//x//H/8f/0//L/8v/x/+//
8f/0//T/9P/0//X/9P/x//P/9v/2//f/+v/7//v/+v/8//3/AAAAAAMABAAFAAgACAAJ
AAoADQAPABEAEwAWABgAGQAeACIAIAAiACIAJQAoACkAKQApACsALQAwADEAMAAwADAA
LwAvAC8ALwAuACwAKgAnACMAJQAjACEAIQAhACAAHAAZABMAEgAQAAsACQAJAAYAAwAA
AP7/+v/5//n/+v/7//v/+P/3//X/9P/2//b/9v/z//H/8v/z//P/8//x//H/8f/u/+7/
7//v/+//8P/x//H/8v/x//L/8//z//L/8f/w//H/9P/3//j/9//2//T/8//2//j/+//6
//n/+P/5//j/+P/5//z//v/9//3//f/9//3//f/9//3/AgAAAP7//v/+///////+//z/
/f/+/wAA/v8AAAAAAAD+//7/AAAAAAAAAAD+//7//v/+//z//f/9//3//f/9//7//v/+
//3//f/9//3//f/9//3//P/8//3//f/6//r/+v/5//r/+f/8//3/+//8//z//P/8//7/
/v/+////AAABAAIAAwACAAIAAQACAAMABAAGAAgACAAHAAYAAwADAAMABQAIAAwADAAM
AAoACgAKAAsACwALAAoACQAJAAkABgAFAAIA///8//r/+v/6//r/+//9//3//f///wMA
BQADAAQACgAQABcAJAA+AGUAlwDTAAwBPwFyAZUBigFXAf4AiAAcANn/tP+l/6j/q/+o
/6z/sP+w/7L/uv/E/83/1P/Y/+D/6//w//D/8v/y//X/+P/0//T/9P/0//f/+f/6//v/
/P/6//v//P/8//v/+//9//3/+//7//3//f/6//r/+v/6//v//f8BAAMAAQD///3/+//9
//7////+/wAAAQABAAEA////////AgAEAAQAAwABAAEABAAEAAQABwAJAAkABwAFAAgA
CAAJAAsADQAOAA4ADAANABAAEAARABIAEwAWABgAGQAaAB0AHwAhACMAJgAqACsAMAA0
ADQANgA2ADkAPQA/AEAAQQBAAEEAQwBDAEIAQgBCAEEAPwA/AD8APgA9ADwAOgA3ADUA
MQAtACsAKwAqACYAIwAeABwAGQATAA0ADQAKAAcACAAIAAYABwAIAAgACAAHAAUAAwAA
AP7///8AAAEA///9//7///////7/+//6//n/9v/2//f/9//5//r/+//7//r/9//2//X/
9//4//n/+v/6//z//v/+//z//P/7//v///8AAAIAAAD+//7/AAAAAP////8BAAIAAwAD
AAMAAwADAAMAAwADAAgABgAEAAQABAAFAAUABAD///////8AAAMABgAHAAgABAD+/wAA
AAAAAAAAAAAAAAAAAAACAAMAAwADAAAA//////7//v/9//3//f/+////AAABAAAAAAAB
AAEA///+//3/+//9//v//f/9////AAAAAAAA//8AAP///v///wAAAQACAAYABgAHAAcA
BwAHAAcACAAGAAYABQAEAAUABQAFAAcACAAMAAwADAAIAAgACAAJAAsACwAKAAkACQAJ
AAYABQACAP///P/6//r/+v/6//v/+f/5//n/+//9////AQACAAYACAALABIAJgBDAG0A
pQDmAB0BUAGBAZwBhQFCAd4AagAFAMj/q/+o/6//qv+e/6D/pv+q/7D/uP+//8r/2v/m
/+f/5v/o/+z/8P/x//D/8P/y//L/8v/1//j/+P/4//j/9v/3//j/+P/3//f/+f/5//v/
+//9//3//P/8//z//P/7//v//f/9//z/+//6//n/+v/6//r/+P/5//v//P/9//v/+//7
//7//v/+//3/+//7//7//v/+//3///////3//v8CAAMABQAFAAUABAACAAMABQAJAAoA
CwAMAA0AEAARABEAEQATABUAFwAZABwAGwAbAB8AIgAkACgAKgAvADAAMQAxADEAMgAz
ADUANQAyADIAMgAxADMAMwAzADIAMAAuACsAJwAnACUAIwAjAB4AHAAXABMAEAAQAA8A
CwAHAAcABAABAP///v/7//v/+P/4//j/9//4//f/9f/0//T/9P/0//H/7//w//H/8f/v
/+3/7f/t/+3/7v/w//H/7//u/+3/6//s/+v/7P/t//D/8P/w//D/7v/w//L/8v/0//T/
8//z//X/9v/4//b/9//4//v//P/6//n/+v/6//n/+f/5//n/+f/5//n/+f/8//r/+P/4
//v//f/+//7/+//7//v//P/5//r/+f/4//r/+P/3//f/8v/y//b/9v/2//b/9v/2//j/
+P/4//j/9v/3//f/9//3//f/+P/4//X/8//y//H/9P/1//b/9//0//T/9f/1//T/9P/0
//P/9P/z//b/9//2//b/9f/0//L/9P/0//T/9//4//n/+v/8//z//f/9/////////wAA
/v/+//3//P/7//v/+//9//z/AAAAAAAA//8AAAEAAwABAAEAAAD///3//f/6//n/+f/3
//X/9P/z//L/8f/x//H/8f/x//P/9f/3//v//P/6//7/BQAMABYAMQBZAIkAwAD7AC4B
XwGEAYEBUAH2AIQAGwDU/63/nv+f/57/lP+Q/5b/pP+o/67/uf/E/8r/1P/b/9z/3v/m
/+z/6//s/+r/6v/q/+r/7f/u/+7/7v/u/+z/7f/u/+7/7f/t/+//7//t/+3/7//v/+//
8P/x//L/8f/x//P/8//w/+//7v/t//D/8P/w/+7/8P/x//H/8f/w/+//7v/w//D/8P/v
/+3/7//y//L/8v/x//P/8//x//H/9P/0//X/9v/3//f/9v/2//f/+v/6//n/+v/7//7/
AAABAAIABQAFAAcACQAMAAwADQASABYAFgAYABgAGwAeAB8AHwAfACIAIwAlACUAJgAm
ACYAJQAjACMAIwAiACEAIAAeABsAGgAXABQAEwAPAA4ACgAHAAMAAgAAAPv/+f/5//b/
8//v/+7/6//r/+j/6P/o/+f/5P/j/+H/4P/g/+D/4P/d/9//4P/h/+H/4v/h/+L/4//f
/97/3v/d/93/3v/f/9//4f/f/9//3//e/97/3v/e/9//4v/l/+b/4//i/+D/3//j/+T/
5v/k/+T/5P/m/+b/4//j/+X/5v/l/+X/5f/l/+X/5f/l/+X/6v/o/+b/5v/m/+f/5//m
/+P/4//j/+T/4//k/+P/4v/k/+L/5P/i/+L/4v/i/+D/4P/g/+D/3v/f/9//3//g/+H/
4//k/+P/4f/g/9//4P/h/+L/4//g/+D/4f/h/+L/4v/i/+H/3//d/9//3//h/+L/4v/i
/+D/4v/i/+L/5P/m/+j/6v/q/+r/6//r/+3/7f/t/+7/7P/s/+v/6v/r/+v/6//t/+//
9P/1//b/8v/y//L/8//1//X/9P/z/+//7//s/+v/6f/n/+X/5P/l/+b/5//p/+n/6f/p
/+v/8f/x//H/9v/4//r/AwAMABwAQQB1AK0A4gAXAUwBeQGEAV0BDAGcADAA4f+y/5f/
mP+f/5r/kv+W/57/ov+o/7T/vf/E/8z/1v/d/+D/3v/e/+b/7f/s/+j/6f/q/+v/7//u
/+7/7v/u//H/8//1//b/8//z//X/9f/3//f/+f/5//j/+P/4//j/+f/5//v/+//6//n/
+P/3//n/+v/7//r//P/9//3//f////////8CAAIAAgABAP////8CAAIAAgADAAUABQAD
AAUACAAIAAkABwAHAAYABAAGAAkADgAQAA8AEAARABQAFAAVABYAGQAcAB8AIgAmACUA
JQApACwALwAyADMANwA6ADsAOwA7ADwAPQA/AD8APgA+AD4APQA6ADkAOAA2ADYANgA1
ADMAMwAxAC8ALwAtACwAKAAlACEAIAAeABkAFAATAA8ACwAMAAwACgALAAgACAAIAAcA
BQADAAAA/v/+//7//v/7//3//v///////f/7//v/+//6//r/+//7//3//v///////f/7
//v/+//+//7//v/+//z//v8AAAAA/v/+//3//f8BAAIABAACAAIAAgAEAAQABAAFAAgA
CgAJAAkACQAJAAkACQAJAAkACwAIAAUABAAJAAsADAAMAAkACQAJAAoADAAMAAwADAAM
AAwACgAKAAoACgAKAAsACwALAAcABwAIAAgACAAHAAcABwAIAAkACgALAAkACAAIAAcA
BwAIAAkACQAGAAMABAADAAUABgAGAAYABAAGAAYABgAFAAYABwAIAAwADAANAA0ADQAN
AA0ADgAOAA4ADQAMAAkACQAJAAsADgASABIAEgASABIAEgATABUAFQAUABMAEAAPAAsA
CQAHAAUAAwACAAQABAAEAAUABQAFAAUABwAJAAkACwAMAA4AFAAbACQAQABxAKUA3QAW
AUsBfgGnAaQBawEKAZYAKgDd/7L/p/+2/73/tP+s/6j/rP+y/7j/wv/N/9j/4v/o/+3/
9v/4//j/+v/5//j//P/+//7//v8BAAEAAAD///7/AAABAAIAAgACAAMABgAHAAYABQAG
AAUABgAGAAYABgAFAAUABwAHAAUABQAFAAUABwAIAAkACAAIAAkACQAJAAcABwAHAAoA
DAAMAAsACQAJAAwADAAMAA0ADwAPAA0ADQAQABAAEQAUABUAFQAUABYAFwAaABoAGQAa
ABsAHgAiACMAJAAnACcAKQArAC4AMAAxADYAOgA6ADwAPAA/AEIAQwBDAEMARQBHAEoA
SwBHAEYARQBDAEMAQwBDAEIAPwA+ADwAOQA6ADcANAAzADAALgApACUAIAAeABsAFQAU
ABUAEwARAA8ADgALAAsABwAGAAUAAwADAAMAAgACAAEAAAD///v//P/+/wAAAQAAAP3/
/P/7//n/+v/8//3/+//8//3//f/8//n/+P/3//n/+v/7//z//P/+/wAAAAD+//7//f/9
/wEAAgAEAAIAAAAAAAIAAgABAAEAAwAEAAcABwAHAAcABQAFAAUABQAKAAgABgAGAAYA
BwAHAAYABAAFAAYACAAFAAYABQAEAAQABAABAP//AAACAAIAAgACAAQABAAEAAQABAAF
AAUABQAAAP/////+//7//f/9//3////////////8//z//f/9//7//v/+//3//P/5//r/
+f/3//j/+P/4//r//P/8//z//P/8//z//P8AAAAAAQABAAAA///+//7/AAAAAP///v//
//////8BAAAABAAEAAQAAgACAAIAAwABAAEAAAD////////8//v/+f/3//X/9P/x//D/
7//v//D/8f/y//X/9//3//f/9v/4//z/BQAQABgAKwBTAIUAvgD5ACwBWwGEAY0BZgEO
AZgAKQDc/63/mv+b/5r/kP+Q/5r/oP+k/6r/r/+6/8z/1P/X/9r/3P/g/+L/4f/i/+T/
5//o/+n/7f/r/+r/6f/o/+r/6//s/+z/7P/t//D/8f/u/+3/7v/t/+z/7P/s/+z/7v/v
//L/8//y//H/8P/v//L/8v/y//D/7//v/+7/7f/t/+3/7f/w//D/8P/v/+3/7f/w//D/
8P/x//P/8//x//P/9v/2//f/9//3//b/9P/1//f/+//8//3//v///wIAAgADAAQABwAF
AAcACQAMAA4ADwAUABgAGgAcABwAHwAiACMAIwAjACYAJwApACkAKAAoACgAJwApACkA
KQAoACUAJAAiAB8AHwAdABsAGwAZABgAFAARAAwACgAHAAEA//////z/+f/3//b/8//z
//D/7v/s/+n/6v/r/+v/7P/q/+r/6v/n/+X/5v/n/+f/5f/j/+P/4//i/+L/4//j/+H/
4v/j/+P/5f/j/+P/4//j/+L/4f/g/+D/4v/k/+T/5P/k/+P/4//l/+b/6P/m/+b/5v/o
/+j/6f/p/+v/7P/r/+v/6//r/+n/6f/p/+n/7P/q/+j/6P/o/+n/6f/o/+f/6f/r/+7/
7f/u/+3/7P/q/+j/5//n/+r/6v/s/+z/7P/s/+r/6v/q/+r/6v/r/+v/6//n/+f/6P/o
/+r/6f/p/+n/5//n/+f/5//m/+b/5//n/+b/5v/m/+X/5f/j/+X/5f/j/+T/5P/k/+b/
6P/o/+j/6//s/+3/7v/w//D/8f/x//D/7//u/+7/8P/w/+//7v/t/+3/7f/v/+//8v/x
//D/7//w//H/8//y//H/7//t/+7/7//t/+3/6v/n/+T/4v/h/+D/3//f/9//3//f/+H/
6//r/+X/5v/q/+7/8//6/wwAKQBRAIMAvAD3ACoBWQF0AWMBJgHEAFAA7f+u/5P/jv+P
/4j/hP+G/4r/jP+U/6L/rf+0/7r/wv/N/9D/zv/Q/9L/0//U/9T/1//Y/9n/3f/c/9z/
3P/c/97/3//g/+D/4f/h/+P/4//g/9//4P/f/+D/4P/g/+D/4P/h/+T/5f/k/+P/4v/h
/+P/5P/l/+T/4//j/+L/4f/j/+P/4//m/+X/5P/i/9//4v/m/+f/6P/p/+v/6//p/+j/
6v/p/+n/6P/p/+n/6P/p/+v/7//w//P/9P/1//j/9//3//f/+f/7//3///8CAAQABQAK
AA4ADAAOAA4AEQAXABkAGgAbABsAGwAcABsAHAAcABwAGwAbABsAGwAaABoAGgAZABcA
FgATABAADwAOAA4ACwAJAAQAAgD///n/9v/3//X/8//v/+7/6//r/+v/7P/t/+3/7P/r
/+n/6P/n/+b/5f/h/+L/5P/m/+f/5f/j/+P/4//h/+L/5P/l/+X/5v/n/+f/6P/n/+j/
6f/o/+b/5P/i/+T/5v/o/+j/6v/q/+n/6f/t/+7/8P/u//D/8P/y//L/7//v//H/8v/x
//H/8f/x//T/9f/2//f/+v/4//b/9v/3//f/9v/0//L/8//0//b/9v/4//f/9v/1//T/
9//4//n/+v/3//f/9v/1//X/9f/2//b/9//3//j/+f/3//f/9//3//f/+P/6//v/+P/4
//j/9//6//n//P/9//z//P/7//r/+P/6//r/+v/9//7///8AAAAAAAABAAEAAgADAAQA
BgAHAAgACAAIAAQAAwACAAMABQAKAAsADAAIAAgACAAJAAoACwALAAsACAAHAAMAAQAB
AP///f/8//7//v/+////////////AQAFAAcACQAIAAoAFAAbACIAPgBrAJsA0wAKAT8B
cgGXAYwBUQHyAIAAGgDX/7T/qf+0/7n/rP+m/6r/qv+u/7j/xP/P/9j/4v/o/+n/6P/s
//D/8v/z//T/+P/2//b/9v/5//z//P/8//z/+v/7//z//P/9//3//////wEAAQADAAMA
AAAAAAAAAAD/////AQABAAEAAQABAAEABAAEAAQAAgADAAUABgAHAAYABQAEAAYACAAI
AAcABQAFAAgACAAIAAcACQAJAAcACQAMAAwADQAQABEAEQAQABAAEQAUABQAFQAWABcA
GgAcAB0AHgAhACEAIwAlACgAKwAtADMAOAA2ADgAOAA7AD8AQQBCAEMAQgBDAEUARQBE
AEQARABDAEAAPwA+ADwAPQA8ADoANwA4ADUAMgAxAC0AKgAkAB8AHgAeAB0AGQAXABcA
FAARAA4ADAAIAAcABwAIAAkACQAHAAUAAgAAAAIAAgACAP///f/+//////////3//f/9
//z//P/9//3/+//8//3//f/9//v/+//7//z//P/8//z//P/+/wAAAAAAAAAA////////
AAACAAAAAgACAAQABAADAAMABQAGAAUABQAFAAUABwAHAAcABwAJAAYAAwACAAUABwAI
AAgABwAHAAcACAAEAAQABAAEAAQAAgACAAIAAgADAAQABQAGAAUABQAEAAMAAQABAAIA
AgACAAEAAQABAAEAAQABAAEAAgACAAMAAwAAAAAAAAD//////f//////AQACAAIAAgAE
AAYABgAGAAQABAAEAAQACQAKAAwADQALAAkABwAGAAcACAAIAAgACQAJAAkACwALAA4A
DQAMAAwADAAMAA0ACwALAAoACQAJAAkABgAFAAEA///9//z//P/8//z//f////////8B
AAMABQAFAAQABAAIAA0AFAAeADcAXwCRAMoAAwE6AW8BmAGXAWoBEgGYACkA4P+z/6D/
pf+m/57/mv+g/6T/rP+4/8H/yv/U/+D/6f/s/+z/7v/u//H/8v/y//P/9P/1//n/+v/6
//r/+v/8//3//v/+//v/+//9//3//f/9//////8AAAAAAAAAAP7//f/+//3/////////
//8AAAAAAAD+//7/////////AQABAAEABAAEAAQAAwABAAEABAAEAAQAAwAFAAUAAwAF
AAgACAAJAAoACwALAAoACAAJAAwADAAPABAAEQAUABYAFwAYABsAGwAdAB8AIgAiACMA
KAAsACoALAAsAC8ANAA3ADkAOwA8AD0APwA/AD4APgA+AD0APQA9AD0APAA7ADoAOAA1
ADIALwAsACsAKQAoACQAIQAeAB4AHQAZABUAFQASAA8ACgAIAAQAAwACAAIAAgABAAAA
///9//z//f/+/////f/7//r/+f/3//j/9//4//n/9v/2//f/9//5//r/+//7//n/9//3
//f/+v/6//r/+v/3//j/+f/4//r//P/9//////8AAAIAAAD///7////+//////8BAAIA
AQABAAEAAQABAAEAAQABAAYABAACAAIAAwADAAIAAAD//wEAAwAGAAMABAADAAIAAgAA
AP////8AAAAA/v/+//7//v/+//7//v/+//7//v/////////7//v//P/8//3//f/+////
/v/9//z/+//6//r/+//7//z//P/8//v/+//5//v/+//7//z//P/8//r//P/8//z///8A
AAEAAgAGAAYABwAHAAYABQAEAAQABQAGAAYABgADAAMAAwAFAAMABgAFAAQABQAGAAcA
CQAHAAcABgAFAAEAAQD+//3//f/7//n/+P/4//j/+P/5//n/+f/5//v/+//7//3/AgAG
AAQABwAQACAANwBXAIUAvgD3ACwBXwGGAYcBXAEEAZQALQDi/7P/oP+l/6j/nv+Y/57/
pv+o/67/vf/M/9T/2v/h/+T/5v/o/+r/7f/y//L/8v/y//L/9f/1//T/8//y//P/9f/3
//j/9v/1//b/9f/2//f/+v/7//j/+P/4//j/9//3//n/+f/7//v/+//7//v/+v/5//b/
+P/5//n/+f/7//v/+//+//z//P/7//n/+f/8//z//P/7//3//f/7//3/AAAAAAEAAQAB
AAAA/v///wEABQAGAAcACAAJAAwADQANAA0ADwAPABEAEwAWABgAGQAeACIAIAAiACIA
JQArAC0ALgAvADAAMQAzADMANAA0ADQAMwAzADMAMwAyADEAMAAuACsAKgAnACQAIwAh
ACAAHAAZABcAFgAUAA8ADQANAAoABwADAAIA//////z//P/8//v/+v/5//f/9v/2//b/
9v/z//L/8v/y//H/8v/x//L/8//w//D/8f/x/+//8P/x//H/7//t/+3/7f/v//D/8f/y
//L/9P/2//b/+P/4//f/9//4//j/+f/2//b/9v/4//j/+f/5//v//P/6//n/+P/3//r/
+//8//3//v/8//r/+v/6//v/+//6//j/+f/6//z/+//8//v/+v/8//r/+f/5/wQAAgD8
//v//P/+//7//v/+//v/+v/5//j/+f/7//z//f/6//n/+f/4//r/+f/5//n/+v/7//z/
/f/8//z//f/9//v/+v/5//f/+v/5//z//f/8//z/+//6//v//v///wAA//8AAAEAAgAG
AAYABwAHAAkACQAJAAoABwAGAAQAAgAEAAUABgAJAAgADAAMAAwACgAKAAoACwALAAsA
CgAJAAQAAwD///3//v/9//z//P/8//z//P/9//3//f/9////BwAHAAMAAgAIAA4AFQAg
ADgAXwCRAM8ACAE5AWoBkQGMAV0BCAGcADQA6//A/6//tP+3/67/qv+s/7D/tv/E/87/
1//g/+b/7P/x//L/8v/2//b/+f8AAAQAAwACAAEAAwAGAAYABgAGAAQABQAGAAYABgAH
AAoACwAJAAkACwALAAwADAAMAAwACwALAA0ADQAPAA8ADwAPAA4ADgAOAAwADgARABMA
FQAUABMAEgAUABYAFgAVABMAFQAYABgAGAAYABkAGAAVABgAHAAdAB8AHgAfAB8AHgAf
ACEAJQAmACkAKgArAC4AMAAxADIANQA1ADcAOQA8AD0APQBBAEQARwBKAEsATwBRAFMA
VABVAFQAVQBXAFcAWABYAFgAVwBXAFcAVwBWAFcAVgBUAFEAUgBPAEwASwBHAEYAQgA/
ADwAPAA7ADcAMQAxAC4AKwArACoAJwAnACUAJAAjACEAIQAhACAAIAAgACAAIAAdAB0A
HgAfAB8AIQAfAB8AHwAdAB4AIAAhAB8AIAAhACEAIwAhACEAIQAgACAAIAAgACAAIgAk
ACQAJQAmACYAJwAoACgAKQAmACkAKgAtAC4ALAArACwALAAuAC8AMAAxADEAMQAxADEA
NAAyADAAMAA0ADUANQA0ADEAMQAxADIANgA4ADIAMgA2ADQANAA0ADQANAA0ADQANAA0
ADUANQA1ADMAMwA0ADQANwA3ADgAOQA2ADUANAAzADQANAA1ADUANgA2ADYANQAzADEA
MwAzADYAOAA5ADoANwA4ADcANgA5ADoAOwA8ADwAPAA9AD0APwA/AD8AQABBAEIAQgBC
AEEAQQBBAEMARABIAEgASABGAEYARgBHAEgASQBJAEkARwBHAEQAQwA/AD0AOwA6AD0A
PgA/AEEAQQBBAEEAQwBFAEUARwBKAEgATABVAFwAagCLAL0A8wAuAWUBlgHDAdoBwwF+
ARYBogBDAA4A9//w//X/9v/w/+r/7v/0//r/BAATAB4AJAAsADUANAAyADYAOgA5ADoA
PgBBAEIAQwBHAEgASABIAEgARgBHAEgASABJAEkASwBLAEsASwBNAE0ATABMAEwATABL
AEsATQBNAE4ATwBQAFEAUwBUAFUAVABTAFMAUgBRAFMAUwBTAFYAVABUAFMAUQBVAFYA
WABYAA==
         </WaveFormData>
      </LeadData>
      <LeadData>
         <LeadByteCountTotal>10000</LeadByteCountTotal>
         <LeadTimeOffset>0</LeadTimeOffset>
         <LeadSampleCountTotal>5000</LeadSampleCountTotal>
         <LeadAmplitudeUnitsPerBit>4.88</LeadAmplitudeUnitsPerBit>
         <LeadAmplitudeUnits>��V</LeadAmplitudeUnits>
         <LeadHighLimit>2147483647</LeadHighLimit>
         <LeadLowLimit>268435456</LeadLowLimit>
         <LeadID>V6</LeadID>
         <LeadOffsetFirstSample>0</LeadOffsetFirstSample>
         <FirstSampleBaseline>0</FirstSampleBaseline>
         <LeadSampleSize>2</LeadSampleSize>
         <LeadOff>FALSE</LeadOff>
         <BaselineSway>FALSE</BaselineSway>
         <ExcessiveACNoise>FALSE</ExcessiveACNoise>
         <MuscleNoise>TRUE</MuscleNoise>
         <LeadDataCRC32>1551766662</LeadDataCRC32>
         <WaveFormData>
CAAIAAgACAAGAAYABgAGAAcACAAJAAoADAAMAAwADAAQABIAFAAWAC0AQgBXAGwAkgC4
AN4ABAH7APIA6QDgAKsAdgBBAAwAAAD0/+j/3P/a/9r/2v/a/9//5P/p/+7/8f/y//P/
9P/5//z///8CAAIAAgACAAIABAAEAAQABAADAAIAAQAAAAIAAgACAAIABAAEAAQABAAF
AAYABwAIAAcABgAFAAQABAAEAAQABAAHAAgACQAKAAwADAAMAAwACwAKAAkACAAGAAYA
BgAGAAYABgAGAAYACAAIAAgACAALAAwADQAOAA4ADgAOAA4ADwAQABEAEgATABQAFQAW
ABgAGgAcAB4AIQAiACMAJAAmACgAKgAsAC8AMAAxADIANQA2ADcAOAA7ADwAPQA+AD4A
PgA+AD4APAA8ADwAPAA6ADoAOgA6ADcANAAxAC4ALAAsACwALAAnACQAIQAeABsAGgAZ
ABgAFQAUABMAEgAQABAAEAAQAA4ADAAKAAgABwAGAAUABAAGAAYABgAGAAYABgAGAAYA
BQAEAAMAAgACAAIAAgACAAIAAgACAAIABAAEAAQABAAGAAYABgAGAAMAAgABAAAAAwAE
AAUABgAGAAYABgAGAAgACAAIAAgACgAKAAoACgAIAAgACAAIAAoACgAKAAoADAAMAAwA
DAALAAoACQAIAAgACAAIAAgACAAIAAgACAAIAAgACAAIAAgACAAIAAgABgAGAAYACAAK
AAgACAAIAAYABgAGAAUABgAHAAgACQAHAAYABgAFAAYABgAEAAQACQALAAwACwAHAAQA
AQD/////AQACAAIAAgACAAAAAAADAAMAAwADAAcACAAJAAsACwALAAsACwALAAsADAAO
AA0ADAALAAgACAAJAAkACwAOABAAEQAQAA8ADwAOAA0ADQALAAoACgAIAAcABAACAAEA
AAD/////AQACAAIAAgD6//j//f8AAAEABQAHAAkABgACAAgAFQAtAE8AdgCeAMsA9QAd
ATMBKwEHAckAfwA8AA4A7//f/9r/1v/M/8f/xf/F/8n/0f/Y/+T/6//v/+//7//v//H/
9v/4//j/+v/3//f/9v/1//f/+f/6//v/+//5//v/+//8//z//f/+//7//v/+//7//P/9
//3/+//9//3//f/9//7//////wAAAgABAAAAAAAAAAEAAQABAP///////wAAAAAAAP//
/f/+//7//v/+/wAABAAEAAYABQAEAAQAAgAAAAIAAgACAAIAAwAFAAUABAAGAAcACAAI
AAoADQAOAA8ADwATABQAFAAWABkAHAAhACEAIgAjACQAKgAsAC0ALQAsACsAKQApACoA
LAAtAC4ALgAtACsAKAAnACYAJgAhACAAIAAeABoAFwAWABEADwANAAsACQAIAAYABAAB
AP/////9//7//v/8//z/+//6//T/9f/0//T/9f/2//f/+P/4//j/9//2//X/9P/x//P/
8f/x//H/8P/w//H/8//w//D/8P/w//T/9v/0//T/8//1//f/9f/0//T/9f/3//X/9P/1
//T/9f/1//X/9f/0//X/+P/5//j/9//4//f/+f/5//j/+P/2//P/8f/y//b/9v/2//X/
9f/1//T/8//z//P/9f/1//f/9f/2//T/8P/w//L/9f/1//P/9P/2//b/9v/2//X/9P/x
//D/8f/y//P/9P/1//X/9f/1//P/8v/y//P/8//y//L/8P/v//D/8P/v//D/8f/x//H/
8//z//X/9v/0//T/9P/y//D/8f/x//H/8//1//b/9//5//n/+f/5//n/+f/5//r/+v/6
//r/+v/6//r/+//7//v//f/+//7//P/8//3//f/9//3/+//6//r/+P/3//T/8v/x//D/
7//t/+3/7v/u//D/8P/w//P/+P/5//f/9//3//T/8v/2/wEAHQBBAGYAjgC3AN8ABwEb
AREB6wCtAGUAJAD6/9//0//M/8T/vP+7/7n/t/+5/8P/zv/S/9n/3//h/+H/5f/l/+L/
5v/q/+r/6P/p/+n/6f/r/+3/7v/v/+//7f/v/+//7v/u/+//8P/w//D/8P/w//L/8//z
//H/8f/x//H/8f/v/+//7v/u//H/8f/x//L/9P/1//X/9f/1//X/9f/2//b/9v/1//P/
+P/4//j/+P/3//j/9f/0//f/+P/6//r//P/+//7//v/8//3//////wEABAAGAAgACAAK
AA0ADgAPAA8AEwAUABgAGgAdACAAIgAhACEAIQAgACQAJAAjACYAKAAqACsALAAsAC0A
LQAtACwAKgAnACQAIwAiACIAIQAgACAAHgAbABkAGQAVABEADwANAAsACQAIAAcABQAA
AP///P/8/////v/////////6//z//P/7//v/+//7//n/+P/3//X/9//3//f/9f/z//H/
8f/x//T/9P/1//f/9f/2//f/+P/3//j/9f/0//f/+f/7//n/9v/2//f/+f/8//z//v/+
//v/+//7//v/+v/7//7////9//3////////////+//7//v/9//3/AAACAAAA/v/7//z/
/f/9//3//////wEAAQAAAAAAAAAAAAAAAAAAAP7/+v/4//n/+v/7//z//f/9//3//f/9
//z//P/9/////v/+//z/+v/8//3//f/7//v/+v/5//r/+//+/wAA/f/8//v/+P/5//v/
/P/9//3///8AAAEAAAD///7//f8AAAEAAgAEAAYABgAGAAYAAgACAAMAAwAGAAkACwAM
AAgACAAJAAkACAAHAAQAAgAFAAQABAACAP///f/7//n/9//3//j/+P/5//r/+/////7/
AQABAAEAAwAEAAYADgAhAD8AYwCSALoA3wAJASUBIwEFAc8AhQA9AA4A8P/Z/9X/1P/Q
/8z/y//J/8n/z//X/9z/4P/l/+n/8f/1//X/9//6//z//v/4//X/9f/0//P/9//5//r/
+//5//f/+f/5//r/+v/7//z//P/8//z//P/7//v/+v/3//n/+//9/////P/7//n/+P/9
//3//f/+//7//////////f/9//3//v/+//7//f/7//z//P/8//z///8CAAEAAgADAAQA
BgAGAAQABgAGAAYABAAFAAcABwAGAAgACQAKAAwADgARABIAFQAVABkAGgAcAB4AIQAk
ACkAKQAqACsAKQAuAC8ALwAxADIAMwAzADAAMAAxADEALwAuACwAKQAqACkAKAAoACIA
IAAfABwAGgAZABoAFwASAA8ADAAJAAYABAACAP////////3//v////7///////7/+P/5
//j/+v/7//z//f/6//r/+v/5//j/9//2//P/8//x//H/8f/z//T/9v/5//b/9v/2//b/
9//4//X/9P/1//f/+f/3//b/9v/3//n/+v/6//z//P/9//3//f/9//n/+f/7//v/+//7
//3//f/7//v/+v/6//v/+//8/wAAAQAAAP///f/5//n/+P/3//r//f8CAAUA/v/4//j/
+P/4//j//P/8//r/+v/8//z//P/8//n/+f/5//n/+f/4//j/+f/6//r/+//6//j/+v/7
//v/9//3//b/9f/1//X/9//4//r/+v/6//j/+P/5//n/+f/5//v//P/9/wEAAQABAAEA
AAD///7//v8AAAAAAAAAAP7//v//////AQADAAQABAAAAAAAAQABAAIAAwACAAIABAAC
AAEA/v/7//n/9//1//X/9f/2//b/9v/2//b/+f/6//v/+//9/////v/6//z/CQAhAD0A
ZgCYAMEA5wARASkBHQHzALkAcwAwAAIA6f/d/9b/zP/A/73/v//B/8P/x//O/9T/4f/r
/+v/6f/r/+3/7v/s/+j/6P/p/+v/7P/t//H/8//0//X/9P/x//L/8f/w//D/8f/y//P/
9P/1//b/9v/3//f/9f/1//X/9f/1//P/8//y//L/8//z//P/9P/0//X/9f/1//P/8//z
//T/9v/2//X/8//0//T/9P/0//b/+P/2//b/+P/6//3//v/8//z/+v/4//r/+//9//3/
/v8AAAEAAgAAAAIABQAGAAgACQAOABAAEAAQABEAEgAXABkAHAAfABwAIAAgAB8AIwAk
ACUAJQAiACIAIwAjACUAJAAiAB8AHgAdABwAHAAbABoAGgAYABEADQALAAUAAwADAAMA
AwABAAAA///9//r/+f/2//b/9f/y//H/7//x/+z/7v/u/+3/7f/t/+3/7P/s/+z/6//p
/+n/6f/n/+n/6f/r/+3/6//q/+r/6//p/+r/6//s/+7/8P/u/+7/7v/v//D/7f/s/+z/
7f/v//D/8P/y//L/8//z//P/8//v/+//8f/x//H/8f/z//P/8//z//L/8v/w/+//7//y
//j/+P/4//f/9//3//b/9f/z//P/9f/1//L/7//v/+z/6P/q//D/7v/u/+7/7v/u//H/
8v/x//L/8P/w//D/8P/t/+3/7f/t/+z/6v/p/+n/6//s/+7/7v/s/+7/7//v/+z/6//p
/+f/6P/p/+z/7v/s/+z/7P/q/+j/6f/p/+n/6f/r/+z/7f/x//H/8f/x//P/8//z//T/
9f/0//P/8v/w//D/8f/x//H/8//0//T/9f/2//j/+f/3//f/9f/0//P/8P/u/+r/6//r
/+v/6//q/+n/6f/o/+b/5v/m/+n/6P/n/+3/7//t//D/9P/0//n/CwArAE4AdgCfAMcA
7wAPARMB9wDBAHkAMgACAOH/y//E/8D/tv+r/63/t/+5/7v/wv/I/8//0//Z/9n/2//j
/+j/5v/k/+L/4P/h/+H/4f/k/+X/5f/l/+f/5f/n/+f/5v/m/+f/6P/n/+b/5f/k/+X/
5//o/+f/5//n/+f/5//l/+X/5P/k/+f/5//n/+j/6P/p/+n/6f/o/+f/5v/m/+f/6P/o
/+f/7P/s/+z/7P/r/+z/6f/o/+n/6v/s/+z/7v/w//D/8P/v/+//8P/v//D/8v/z//T/
9v/4//v//P/7//v///8AAAIABAAHAAoACwALAAwADQALABAAEQARABQAFgAYABkAGgAa
ABsAGwAbABoAGAAVABYAFQAUABQAEAAOAA0ACgAIAAUABAD///3/+//5//f/9//2//X/
8//w/+//7P/s/+7/7P/s/+v/6//m/+j/6P/n/+f/5//n/+j/6P/o/+f/6f/p/+n/5//m
/+P/4v/h/+P/5P/m/+n/5//o/+n/6v/q/+r/5v/k/+b/6f/s/+v/5v/m/+f/6f/s/+z/
7v/u/+//7//v/+//7f/t/+//7//t/+3/7//v/+//7//u/+7/8f/x//L/9v/3//b/9f/z
/+//7//u/+3/7f/t/+//7//y//H/8v/0//T/9P/0//P/8v/v/+7/7P/s/+z/7P/t/+//
8f/z//H/8P/w//H/8v/y//P/8v/v//D/8P/v//D/8f/x//H/7//v//H/8v/y//L/8v/w
//D/8f/x//H/8v/1//f/+f/7//v/+//7//3//f/9//7////+//3//P/8//z//f/9/wIA
BQAHAAgAAwACAAIAAQACAAMAAgACAAEA/v/8//j/+P/3//b/9f/1//X/9v/2//b/9v/2
//n//v/9//v///8BAAAAAgAIABUALwBVAHwApADLAPMAGQElAQ0B3QCZAFUAIAD4/9v/
0//W/87/xv/H/8v/yf/L/9H/2P/e/+P/6//v/+//7f/v//T/+P/2//L/9P/1//X/9f/2
//f/9//3//r/+f/8//3//P/8//3//v/+//7//v/+//7///////3////////////9//3/
/P/8/wEAAQABAAIAAAABAAEAAQACAAMABAAGAAUABAACAP//AgACAAIAAgAEAAYABAAE
AAUABgAIAAgABgAIAAgACAAJAAsADgAPAA4AEAARABIAEgAUABcAGAAaABsAIAAiACEA
IgAkACYALAAtAC8AMQAxADYANwA3ADcAOAA5ADkANwA2ADYANQAzADIAMAAtAC8ALwAv
ADAALAAqACkAJgAjACEAIQAdABoAGQAYABcAEwAQAA0ACQAIAAkACAAKAAgABgAGAAUA
AwD+/wAAAAD//////////wEAAgADAAMAAgABAAAA/f/7//n/+f/5//3//v8AAAMA/v/+
//7//v/+/wAA/v/+////AQADAAEA/P/8//3///8AAAAAAgACAAEAAQABAAEAAAABAAQA
BQADAAMABQAFAAMAAwACAAIAAgABAAEABAAGAAYABgAFAAUABQAEAAMABQAEAAIAAgAC
AAIAAwACAP///v8AAAAAAAAAAP3//f/9//3//f/8//z//f8AAAAAAQAAAP//AAAAAP//
/f/9//z/+//4//f/+P/4//r/+v/6//j/+f/7//z//f/7//3//v///////////////f/9
//3//v8CAAIAAgACAAIAAgADAAMABQAHAAgACAAGAAYABwAHAAkACQAHAAYABAACAAEA
/v/6//n/+P/3//j/+f/7//z//P/8//z////6//n///8BAAEAAgAGAAoAHQA/AGUAjAC0
ANsABQEpASsBBwHLAIcAQwAMAOj/1//b/97/1P/I/8H/v//D/8f/z//W/+D/5//r/+//
8//z//H/9P/y//L/9v/3//n/+v/7//v/+//6//n/+f/3//n/+f/7//z//v8AAP3//P/7
//r/+//9//7//f/9//3//f/9//v/+//6//r/////////AAD+/////////////////wAA
AgACAAEA//8DAAQABQAGAAYACAAGAAYABQAEAAQAAgADAAYABwAIAAgACQALAAsADAAO
AA8AEAASABQAFwAYABkAGQAdAB4AHgAgACMAJgApACkAKgArACkALgAvAC8AMgA0ADYA
NwA0ADQANQA1ADUANAAyAC8ALQArACkAKAAnACYAJgAkAB4AGwAaABUADwANAAsACQAL
AAoACQAHAAQAAwAAAAAA/v/8//z/+//+//r//f/+//r/+f/4//f/9//4//n/+f/5//n/
+f/3//r/+f/6//v/+//6//r/+//1//T/8//y//b/+P/2//b/9//5//v/+f/2//b/9//5
//r/+v/8//z/+f/5//n/+f/5//n/+//7//3//f///////f/9//z//P/+//3//f8AAAIA
AgACAAEAAQABAAAA///9//v/+//5//r/+//3//b/9v/4//j/+P/4//z//P/6//r//P/8
//z//P/5//f/9f/z//P/8v/y//P/9P/0//X/9P/0//b/9//3//f/9//2//X/8//x//H/
8P/u/+7/7v/s/+3/7//w//H/7//x//L/8//3//f/9//3//b/9f/0//T/+P/4//j/+P/3
//j/+v/7//r/+//7//r/+f/6//z//f/7//v/+f/4//r/+P/3//T/8P/v/+7/7f/q/+n/
6f/o/+v/7P/t//H/8v/v/+//7//x//T/+v8AAAUAEQArAFIAegCjAMcA7QAPAR8BCQHT
AIsARgAOAOX/zf/I/8T/uP+z/7f/t/+3/7v/vv/I/9X/2//Z/9v/3f/h/+L/4P/g/+L/
5f/n/+j/6f/o/+f/5f/j/+X/4//l/+X/6P/o/+n/6v/o/+j/6P/o/+f/5//m/+P/5v/n
/+j/6f/n/+f/5v/m/+v/6//r/+z/6f/p/+j/5//n/+f/5//o/+r/6v/p/+f/6v/q/+r/
6v/s/+7/7P/s/+3/7v/w//D/7v/w//D/8P/w//H/8//z//L/9P/1//b/9v/4//v//P//
////AwAEAAYACAALAA4ADwAPABAAEQAPABQAFQAVABkAGgAbABsAHAAcAB0AHQAfAB4A
HAAZABoAGQAYABgAFwAWABYAFAAQAA0ADAAHAAMAAQD///3//P/6//j/9f/z//P/8f/y
//H/7v/t/+v/7P/o/+v/7P/r/+v/6//r/+r/6v/q/+n/6P/n/+b/4//m/+X/5v/n/+b/
5v/n/+n/5//o/+n/6v/p/+r/5//m/+b/5//o/+X/5f/m/+j/6//q/+r/7P/s/+3/7f/t
/+3/7f/t/+//7//t/+3/7//v/+3/7f/s/+z/7v/t/+3/8P/z//L/8f/v//D/8f/x//H/
7v/t/+7/7f/u/+v/6//o/+r/7v/u/+7/7v/u//D/8P/u/+7/7v/u/+7/7v/t/+3/7f/t
/+//7v/u/+//7v/s/+v/6P/p/+z/7v/v/+3/7f/s/+v/6f/p/+v/7P/s/+z/7P/q/+j/
6f/p/+n/6v/t/+//8f/x//H/8f/x/+//7//v//D/8//0//X/9v/0//T/9f/1//T/9f/1
//T/8//0//b/9//1//X/8//y//T/9P/1//T/7//t/+v/6f/n/+f/6P/o/+r/6v/q/+3/
9v/z/+v/6//t//L/9P/2/wMAGQA1AFoAhACvANcA/wAbAREB6QCtAGcAJAD4/93/z//I
/8T/vP+5/7f/t/+7/8X/zv/S/9P/2//j/+X/4f/h/+b/5v/k/+b/5//p/+r/6//s/+3/
7f/t/+7/7f/w//H/9P/0//X/9v/1//T/8//y/+//7//u/+v/7f/v//H/8//x//H/8P/w
//T/9f/2//j/9v/1//P/8f/z//P/8//0//P/8v/w/+3/8f/y//P/9P/2//j/9v/2//b/
9v/3//b/9P/2//b/9v/4//n/+//7//7/AAABAAIAAAACAAUABgAHAAcACwAMABAAEgAV
ABgAGQAZABoAGwAdACIAIwAjACQAJAAkACMAIgAiACMAIwAkACQAIwAhACIAIQAgACAA
GwAaABoAGAAWABUAFgATAA4ACwAIAAUABQAEAAMAAQD+//3/+v/6//3//P/9//3////6
//z//P/4//f/9v/1//X/9v/3//f/9v/1//T/8f/y//H/8v/z//L/8v/z//X/9f/2//f/
+P/4//j/9P/y//X/9//5//f/9f/2//j/+//8//z//v/+//7///8AAAEA/P/7//z/+//7
//v//f/9/wAAAQABAAIAAAD/////AgADAAIAAQD///7///////////8AAP7//v/+//7/
AQACAAEAAgABAAAA///+//7///8AAAEAAQAAAAAAAQD///7//v/8////AgAEAAUAAQAB
AAAA//8BAAEAAwAEAAMAAgABAP7//v///////////wEAAgADAAQAAwACAAEABAAFAAYA
CAALAAwADQAOAAoACAAHAAUACQALAAwADAAKAAoACwALAA0ADQALAAoACQAGAAQAAAD/
/////////wEAAQACAAIAAAAAAAAAAwAEAAcACQAHAAcACgAMAA4AIwBFAGcAkAC4AN0A
BwEnASUBAQHHAIMAQQASAPD/3f/f/+L/1P/K/8v/yf/J/9H/2//i/+j/7//z//P/8//1
//f/+v/4//j//P/8//3//f/9//z//f/9//3//f/7//3//f/+//7///8AAAIAAgACAAIA
AgADAAMAAQAAAP///v/9//7//////wAAAwADAAMABAAFAAcACAAJAAUAAwABAAAAAwAE
AAQAAwAFAAQAAwACAAIABAACAAIABQAGAAgACAAKAAwADAAMAAwADQAPAA8ADgAQABEA
EgASABQAFwAYABkAGQAdAB4AIQAkACgALAAuAC0ALQAtAC8ANAA1ADUANgA2ADYANQA0
ADQANQA1ADQAMgAvACsAKwArACsALAApACgAKAAmACEAHQAbABUAEwATABMAEwARABAA
DwANAAkABwADAAIABQAEAAUABQAEAP7////+//3//f/9//3/+v/6//r/+f/6//v//P/7
//v/+f/5//n/+P/4//n/+//6//r/+v/6//z//v/8//z//f///wEA///7//r/+v/7//v/
+v/7//r/+v/7//z//f/9//3///////////8BAAEAAQABAAAAAAD///3//P/+/wIAAgAC
AAEAAAABAAEAAQABAAEA//8BAAIAAQAAAP///v8AAAAA/v/+//z//P/8//z//f/9//3/
/f/9//z//P/9//v/+v/6//j/+P/6//v/+//5//n/+P/3//f/9//5//r//P/8//z/+v/7
//3//v////3//f/8//v///8BAAMABQABAP///f/8////AAABAAIAAgACAAMAAwACAAMA
AwACAAEAAgAEAAUAAwADAAEAAAAAAP7//f/6//b/9f/0//P/8//z//T/9P/2//b/9v/5
//j/+//7//v/+//8//z//v8DABEALQBWAIAAqQDPAP8AIQEpAQ8B2wCPAEYAEgDp/83/
yv/I/77/uf+3/7n/vf/F/8z/0P/V/9//5f/p/+n/6f/o/+r/7P/s/+7/7//v/+//7//v
/+7/7f/u/+3/8P/x//D/8P/x//L/9P/0//T/9P/0//X/9f/z//H/8f/x//H/8f/x//D/
8P/y//H/8P/w/+7/7//v/+//8f/x//H/8v/0//T/8//x//T/9P/0//T/9v/4//b/9v/5
//r//P/8//n/+v/5//j/9v/3//n/+f/8//7///8AAAIABAAHAAgABwAHAAsADAAOABAA
EwAWABgAFwAXABcAGAAeACAAIQAjACQAJQAlACQAJAAlACUAJQAkACIAHwAhACEAIQAi
AB0AGgAYABQAEQAPAA8ACwAIAAcABgAFAAMAAgABAP//+f/3//P/8v/z//L/8//z//X/
8P/y//L/8f/x//H/8f/t/+z/6//p/+z/7f/u/+3/7f/r/+v/6//t/+7/8P/z/+7/7v/u
/+7/7//w/+3/7P/q/+v/7P/p/+n/7P/w//X/9f/0//X/9P/x//H/8f/x//D/8f/0//X/
9P/z//T/8//z//P/8v/y//P/8//0//j/+v/4//b/8//1//f/+P/5//f/9f/1//P/8//x
//L/8P/0//T/8v/y//L/8v/y//T/9P/y//L/9P/0//T/9P/x//H/8f/x//T/9P/1//f/
9P/y//H/7v/w//L/8//z//H/8f/w/+//8f/x//P/9P/y//L/8v/w//D/8f/x//H/8f/z
//T/9f/4//n/+v/7//r/+f/4//j/+v/6//r/+v/6//r/+//7//r/+//7//r/+f/6//z/
/f/9//3/+//6//j/9v/1//L/8v/x//D/7//t/+3/7v/u/+7/7v/u//H/8v/x//X/+f/5
//b/8v/2////EwArAE4AegCjAMkA8QAVARsBAQHLAIUARgASAOv/0//Q/87/wP+3/7v/
v/+9/8H/zP/Y/93/4f/l/+P/5f/p/+j/6P/s/+7/8P/x//H/8f/v/+//7v/t/+7/7f/w
//H/8f/w//D/8P/x//L/8//0//L/8//z//H/8f/x//H/8f/y//P/8//0//b/9f/0//T/
9v/3//f/9//5//n/+f/6//r/+v/5//f/+f/4//f/9v/4//r/+P/4//n/+v/8//z//P/+
//7//v/8//3//////wAAAgADAAQAAgAEAAcACAAJAAkADQAOABIAFAAXABoAHAAbABsA
GwAcACIAJAAlACcAKAApACkAKQAqACwALQAsACoAJwAjACQAIwAiACIAHwAeAB4AHAAY
ABUAFAAPAAwACwAKAAkABwAGAAUAAwD///3/+f/4//j/9v/2//X/9f/w//L/8v/x//H/
8f/x/+//7v/t/+v/6//r/+v/6f/p/+f/5//n/+X/5P/k/+X/4f/g/9//3v/i/+T/4v/i
/+L/4//k/+H/3//g/+L/5f/j/+D/3//c/9v/2//b/9v/2v/b/97/3//c/9v/3P/b/9z/
3f/d/97/3f/b/9r/3P/d/9z/2//Z/9r/2//b/9v/3f/d/9//3//f/93/3v/c/+T/4v/c
/93/3v/e/97/3v/e/93/3P/Z/9j/2f/a/9v/3P/X/9X/0//R/9H/0P/Q/9H/0v/S/9P/
0v/R/9L/0v/R/87/zf/L/8n/yv/L/87/0P/P/87/zf/K/8z/z//R/9P/0//V/9b/1//Z
/9n/2f/Z/9r/2//c/97/3//e/93/3P/b/9z/3v/f/+L/5f/n/+j/5v/m/+f/5//n/+f/
5f/k/+P/4P/e/9r/2v/b/9z/3f/b/9v/3P/c/9z/3P/c/9//5P/n/+P/4f/h/+T/6P/w
/wEAHQBDAHAAnAC9AOMABQEFAecAtQBzADEA/P/W/8H/u/+6/7L/rP+t/63/sf+7/8H/
xv/K/8//1f/b/9n/2f/b/9z/3v/m/+r/6f/p/+j/5//p/+v/7P/t/+3/6//t/+3/8f/y
//T/9v/3//j/+f/6//j/+f/5//f/+P/5//r/+//8//3//f/+/////////wAAAwAFAAYA
BwAGAAUABAAEAAYACAAJAAkADAAMAAwADAAMAA4ADAAMAA4AEAATABQAEwAUABMAEgAU
ABUAFwAXABgAGgAbABwAHgAgACMAJAAnACcAKwAsAC0ALgAwADIAOAA5ADsAPQA/AEQA
RQBFAEUARgBHAEcARwBIAEoASwBLAEoASABFAEcARwBHAEgAQwBCAEIAQAA+ADsAOgA1
ADMAMwAzADMAMAAuACwAKQAoACkAKAAqACgAJgAmACUAKAAkACcAKAAnACcAJwAnACYA
JgAmACUAKAApACoAKQArACkAKQApACoAKgArAC0ALAAsACwALAAuADAALgAuAC8AMQAz
ADEALwAwADIANQA0ADQANgA2ADYANwA4ADkANQA1ADcANwA6ADsAPgA/AD8APwA+AD4A
PgA9AD0AQABEAEQARABDAEEAQQBAAD8ARQBFAEEAQQBEAEEAQAA/AD4AQABAAD4APgA+
AD4APgA+AD8APwA/AD8AQQBCAEQARwBEAEIAQQA+AD0APgA+AD0APgA/AD8APwA9AD0A
PwBAAEMARABFAEQAQwBDAEIAQQBBAEMARABFAEYARQBEAEMARABFAEYASABLAEwATQBO
AEoASgBLAEsATQBPAFAAUABOAE4ATwBPAFIAUwBSAFIATwBMAEoARgBEAEMAQgBBAEQA
RQBHAEgASABIAEgASwBOAE0ATQBNAEkASgBOAFIAWwBzAJkAwgDsABMBOwFfAXUBZwE7
Af8AtQB0AEwANwApACYAJAAaABEAEwAXABkAIQAsADIAMwA9AEMAQwA/AEMARABEAEIA
RABFAEcASABJAEoASwBLAEsASgBHAEgARwBIAEgASQBKAEwATABMAEwATABNAE0ASwBL
AEsASwBLAE4ATwBPAFAAUwBTAFMAVABTAFMAUgBRAE8ATwBPAFAAUgBSAFEATwBQAFIA
UgBSAA==
         </WaveFormData>
      </LeadData>
   </Waveform>
</RestingECG>
