# Supplementary material for: Detection of Left Atrial Enlargement Using a Convolutional Neural Network-Enabled Electrocardiogram
Source: Front Cardiovasc Med. 2020 Dec 17;7:609976. doi: 10.3389/fcvm.2020.609976 (PMC7773668; doi:10.3389/fcvm.2020.609976)
Supplement: Supplementary file 3 [file Data_Sheet_3.ZIP › normal2/1802017617_5554_0000000G.XML]

<?xml version="1.0" encoding="Windows-1252"?>
<!DOCTYPE RestingECG SYSTEM "restecg.dtd">
<RestingECG>
   <PatientDemographics>
      <PatientID>1802017617</PatientID>
      <PatientAge>85</PatientAge>
      <AgeUnits>Years</AgeUnits>
      <Gender>Male</Gender>
      <PatientLastName>llijingfen</PatientLastName>
   </PatientDemographics>
   <TestDemographics>
      <DataType>Resting</DataType>
      <Site>1</Site>
      <AcquisitionDevice>MAC55</AcquisitionDevice>
      <Status>Unconfirmed</Status>
      <Priority>Normal</Priority>
      <AcquisitionTime>09:17:52</AcquisitionTime>
      <AcquisitionDate>04-10-2017</AcquisitionDate>
      <CartNumber>1</CartNumber>
      <AcquisitionSoftwareVersion>009C</AcquisitionSoftwareVersion>
      <XMLSourceVersion>MAC5000 v1.0</XMLSourceVersion>
   </TestDemographics>
   <RestingECGMeasurements>
      <VentricularRate>70</VentricularRate>
      <AtrialRate>70</AtrialRate>
      <PRInterval>176</PRInterval>
      <QRSDuration>108</QRSDuration>
      <QTInterval>386</QTInterval>
      <QTCorrected>416</QTCorrected>
      <PAxis>35</PAxis>
      <RAxis>20</RAxis>
      <TAxis>15</TAxis>
      <QRSCount>11</QRSCount>
      <QOnset>226</QOnset>
      <QOffset>280</QOffset>
      <POnset>138</POnset>
      <POffset>190</POffset>
      <TOffset>419</TOffset>
      <ECGSampleBase>500</ECGSampleBase>
      <ECGSampleExponent>0</ECGSampleExponent>
   </RestingECGMeasurements>
   <Diagnosis>
      <Modality>Resting</Modality>
         <StatementCount>2</StatementCount>
         <LabelText>12SL ��ϳ���</LabelText>
      <DiagnosisStatement>
         <StmtFlag>ENDSLINE</StmtFlag>
         <StmtText>�������</StmtText>
      </DiagnosisStatement>
      <DiagnosisStatement>
         <StmtFlag>ENDSLINE</StmtFlag>
         <StmtText>���� ECG</StmtText>
      </DiagnosisStatement>
   </Diagnosis>
   <Waveform>
      <WaveformType>Rhythm</WaveformType>
      <WaveformStartTime>0</WaveformStartTime>
      <NumberofLeads>8</NumberofLeads>
      <SampleType>CONTINUOUS_SAMPLES</SampleType>
      <SampleBase>500</SampleBase>
      <SampleExponent>0</SampleExponent>
      <HighPassFilter>16</HighPassFilter>
      <LowPassFilter>150</LowPassFilter>
      <ACFilter>NONE</ACFilter>
      <LeadData>
         <LeadByteCountTotal>10000</LeadByteCountTotal>
         <LeadTimeOffset>0</LeadTimeOffset>
         <LeadSampleCountTotal>5000</LeadSampleCountTotal>
         <LeadAmplitudeUnitsPerBit>4.88</LeadAmplitudeUnitsPerBit>
         <LeadAmplitudeUnits>��V</LeadAmplitudeUnits>
         <LeadHighLimit>2147483647</LeadHighLimit>
         <LeadLowLimit>268435456</LeadLowLimit>
         <LeadID>I</LeadID>
         <LeadOffsetFirstSample>0</LeadOffsetFirstSample>
         <FirstSampleBaseline>0</FirstSampleBaseline>
         <LeadSampleSize>2</LeadSampleSize>
         <LeadOff>FALSE</LeadOff>
         <BaselineSway>FALSE</BaselineSway>
         <ExcessiveACNoise>FALSE</ExcessiveACNoise>
         <MuscleNoise>FALSE</MuscleNoise>
         <LeadDataCRC32>2501232335</LeadDataCRC32>
         <WaveFormData>
5P/k/+T/5P/h/97/2//Y/9v/3P/d/97/4v/m/+r/7v/w//D/8P/w//H/8v/z//T/8v/y
//L/8v/z//T/9f/2//T/9P/0//T/8v/y//L/8v/0//T/9P/0//L/8v/y//L/8//0//X/
9v/2//b/9v/2//T/9P/0//T/9v/2//b/9v/2//b/9v/2//f/+P/5//r/+v/6//r/+v/7
//z//f/+/wAAAAAAAAAA/v/+//7//v8CAAQABgAIAAYABgAGAAYACQAKAAsADAAQABIA
FAAWABgAGAAYABgAGwAeACEAJAAlACYAJwAoACoAKgAqACoALAAsACwALAArACoAKQAo
ACcAJgAlACQAIAAeABwAGgAWABQAEgAQAA0ADAALAAoACAAGAAQAAgAAAAAAAAAAAP3/
/P/7//r/+f/4//f/9v/3//j/+f/6//n/+P/3//b/9//4//n/+v/5//j/9//2//b/9v/2
//b/+P/4//j/+P/2//b/9v/2//b/9v/2//b/+P/4//j/+P/2//b/9v/2//f/+P/5//r/
+f/4//f/9v/3//j/+f/6//n/+P/3//b/9v/2//b/9v/2//b/9v/2//T/9P/0//T/9f/2
//f/+P/2//b/9v/2//X/9P/z//L/9f/2//f/+P/2//b/9v/2//j/+P/4//j/+P/4//j/
+P/1//T/8//y//T/9v/4//r/+f/4//f/9v/4//j/+P/4//j/+P/4//j/+P/4//j/+P/4
//j/+P/4//f/9v/1//T/9f/2//f/+P/2//b/9v/2//f/+P/5//r/+P/4//j/+P/3//b/
9f/0//X/9v/3//j/9v/2//b/9v/2//b/9v/2//n/+v/7//z/+f/4//j/9//4//n//P/+
//z/+v/8//3//////////////wAAAAAAAP////8BAAQABQAGAAcACAAIAAkACQAHAAYA
BgAGAAYACQAJAAkACQAFAAIAAQD9//7//P/6//j/+P/3//f/9v/z//P/8//z//T/9f/1
//b/9f/z//L/8f/y//H/8v/z//P/8v/x//D/8P/w/+//7//x//P/9f/4//b/8v/w/+//
8P/w//H/8v/x//H/8f/v/+z/7P/1////CAAUACkARABfAHYAjgClALwAywDNAMEAqACF
AGEAQAAiAAcA6f/W/9j/2//V/9b/2P/Y/9j/2//j/+b/5//u//H/7//v//D/7v/s//L/
8P/t//X/+f/0//D/7f/t/+7/8P/x//L/9P/2//b/9v/1//T/8//y//P/8//0//X/9v/2
//b/9//2//X/9P/z//X/9f/1//b/9v/2//b/9v/3//n/+v/7//n/9//2//T/9v/4//r/
+P/6//r/+v/8//v/+v/5//j//P/9/wAAAwABAAEAAAD//wMABAAGAAgACAALAAsACwAM
AA8AEgASABUAGAAYABoAGgAbAB0AHwAgACMAJgAoACoALQAtAC4ALAAsACoALQAtAC0A
LQAsACkAJwAkACQAJgAjACEAHwAcABgAFwATAA4ADQALAAkACQAIAAYABQABAP7//P/8
//z/+f/5//n/+P/5//z/+v/2//b/9v/2//n/+f/4//j/9v/1//X/9f/1//T/8//z//T/
9f/1//T/9P/0//T/8//0//X/9v/3//X/9v/2//b/9//3//f/+P/2//b/9//3//X/9P/z
//P/9P/0//T/9P/y//L/8v/y//T/8//z//X/9f/z//P/9P/0//P/8v/v//L/9P/1//X/
8v/y//P/8v/x//H/8v/0//T/9P/0//T/8//y//H/8P/y//P/9P/0//D/7//v/+//8P/x
//P/9P/w//L/8//z//T/9v/3//b/9P/1//X/9f/z//P/9P/0//T/9P/1//X/9f/1//X/
9f/0//P/8v/x//L/9P/3//X/9P/z//L/8P/y//L/8v/y//L/9P/0//T/8//y/+//7v/x
//P/9P/1//L/8//y//H/8P/w//H/8f/z//T/9f/2//H/8v/0//T/9P/0//T/9f/1//X/
9P/1//X/9P/0//j/+/////7//f/8//v//P/8//z//f/9////AgACAAAAAAAAAAIABQAF
AAMAAgAEAAQABAAFAAUABQAFAAQAAAAAAP3//P/5//b/8//y//T/9f/1//X/9P/z//L/
8f/y//L/8//0//P/8//z//P/8P/v/+7/7v/v//D/8f/y//D/7//v/+//7//v//D/8P/u
/+7/7//v/+7/6P/s//H/8//x//H/8P/w//H/9/8CABIAKQBCAF8AfACaALMAwgDNAM0A
wQCqAIkAZQBEACQABQDj/9D/0v/Z/9X/0v/U/9T/1v/Z/9v/3v/h/+b/6f/p/+v/7v/u
/+z/6v/q/+v/7f/r/+z/7v/v/+3/6//s/+z/7P/u//D/8P/w//D/8P/w//D/8P/v/+//
7//y//L/8v/z//H/8f/x//H/8f/x//H/8v/y//L/8v/y//L/8//z//P/9f/1//b/9v/0
//b/+P/2//b/9v/2//j/+P/4//j/+P/5//n/+//9/wAAAQABAAEAAAAAAAEAAgAFAAkA
CgALAAwADwASABIAFAAWABUAFgAZABsAHgAhAB8AIQAjACQAKAArACsALAAqACoAKAAr
ACsAKwArACoAKgApACcAKAAnACMAIAAdABwAGAAXABMAEgARAA8ADQAKAAgABQADAAIA
AAD//wAA///7//r/+f/3//f/+f/2//b/9v/2//b/9f/1//T/9P/2//X/9f/1//P/8v/x
//H/9P/1//X/9P/2//b/9v/1//T/8//y//H/8//0//T/9P/z//P/8//0//T/9P/1//X/
9f/0//P/8//y//L/8v/y//X/9v/3//j/9f/z//L/8//z//H/8f/y//H/8f/x/+//8f/y
//L/8f/v//D/8v/y//L/8f/x//L/8v/y//L/8v/y//L/8v/y//D/8f/y//L/8f/x//L/
8//w/+//7//u/+3/8P/y//P/9f/2//b/9P/x//H/8P/v//D/8f/z//T/8P/w//H/8f/x
//H/8f/x//T/9f/2//f/9P/0//X/8f/0//X/9v/2//P/8v/x//D/8P/y//L/8v/0//T/
8v/y//H/8f/w/+//7v/x//L/8//v/+7/7v/t/+//8P/x//L/9//2//X/9P/z//L/8v/z
//P/8//0//f/+f/6//f/+P/4//n/+//7//v/+//6//r/+v/7//v//f8AAAAAAwAEAAUA
CAAGAAUAAgAAAAEAAgADAAUABAADAAIAAAD+//7/+//6//j/9v/0//T/8f/x//D/7//y
//P/9P/1//L/8P/v/+7/7v/v//D/8f/x//H/8f/y//H/8P/v/+7/7//v//D/8f/w/+//
7//u/+z/7P/t/+3/7v/w/+z/6f/r/+v/6//q/+z/9f8BAAwAGgAxAFIAcQCKAKIAuwDQ
ANcA0wDDAKIAeQBTADAAEAD3/+H/1P/S/9P/z//K/8z/0P/W/9n/2//g/+f/6P/l/+X/
5//o/+r/7P/u/+7/7f/p/+v/7P/q/+n/6//s/+7/7//w/+3/7v/t/+z/7v/u/+7/7v/u
/+3/7f/t/+z/7P/s/+3/7//v/+//7//u/+3/7P/s/+3/7v/v//D/8P/x//H/8f/v/+//
8P/w//H/9P/3//b/9P/0//T/9v/3//j/+f/6//r/+f/6//v//v////////8CAAIAAwAE
AAUABwAGAAUACAALAA4ADgARABQAFAAWABgAGQAbAB0AHgAhACQAJgAlACcAJgAmACcA
KAAnACsAKQApACkAKAAkACEAHQAcAB0AGwAaABkAGAAUABMADwAMAAsACQAHAAUABAAC
AAEA///8//r/+v/8//n/+f/5//b/9f/2//L/8v/y//L/8v/z//P/8v/y//H/7//u/+3/
7//u/+3/7f/w//H/8f/w//D/8P/w/+//7f/t/+3/7f/s/+z/6//q/+z/7f/u//D/7//u
/+7/7f/r/+r/6f/p/+r/6v/q/+r/6//s/+3/7v/w/+//7//x//D/7f/s/+z/7//v/+//
7f/t/+7/7v/t/+//8P/y//L/8v/x//H/8v/v/+7/7f/s/+z/7P/s/+z/7f/v//H/8v/w
/+//7//v/+//7//w//D/7P/u/+//7//x//L/8v/w/+//7//u/+3/6//r/+z/7P/t/+7/
8P/x/+//7//v/+//7//v/+//7//x//L/9P/x/+//7//v/+7/8P/w//D/8P/u//D/8P/w
//H/8v/x//L/7//v/+7/7f/t/+//7//v//L/8P/x//L/8f/w/+//7v/w//H/8f/x//H/
8//0//T/8P/y//P/9f/3//f/9//3//f/9v/1//X/9//5//z//P/+//7//v8AAAEAAQD/
//7//v/+//7////+//3//P/6//r/+v/3//b/9P/y//D/8P/v/+//7v/t/+7/7//w//H/
7v/s/+v/6v/q/+v/7P/t/+3/7f/t/+7/7f/s/+v/6v/s/+3/7//x/+//7f/s/+r/6v/q
/+v/6//u/+z/7P/r/+n/6//r/+r/6v/v//X//P8CAA8AJgBDAGAAeACLAKAArwCxAKkA
lgB5AFsAQAAkAAcA7//Y/8z/y//P/9D/0P/S/9T/1//Z/9z/3//i/+X/5f/n/+j/6P/o
/+z/7v/t/+v/6//q/+z/7f/t/+3/7v/u/+7/7f/u/+3/7P/u/+7/7v/u//D/7//v/+//
7f/s/+v/6//s/+3/7v/v/+//7//v//D/8P/w//D/8P/w//H/8f/x/+//7//w//D/8v/0
//b/9P/z//L/8f/y//P/9P/1//b/+f/5//v//f/9//3//P/7//z//P/9//7//v8BAAEA
AQAEAAcACgAKAA0AEAAQABIAEwATABQAFQAYABsAHgAgACEAIwAiACIAIgAiACAAIwAl
ACUAJQAkACMAIQAeAB4AIAAdABsAGQAWABIAEQANAAoACQAHAAUABQAEAAIAAQD9//r/
+P/4//v/+f/6//v/9v/1//b/8v/z//T/9f/2//X/9f/0//T/8v/x//H/8f/0//T/9P/1
//T/8//x/+7/8f/y//P/8//z//P/8//z//L/8v/x//D/8P/x//L/9P/z//L/8v/x//H/
8P/v/+//7//w//H/8v/w//D/8P/w//H/8f/y//X/8//x//H/8v/z//P/8//x//L/9P/1
//X/8v/y//P/8v/x//H/8v/0//L/8v/y//L/9P/0//T/9P/0//X/9v/2//b/9f/1//X/
9f/1//b/9v/z//T/9P/z//T/9v/3//b/9v/3//f/9//2//X/9f/0//P/9P/2//f/9P/z
//L/8f/y//P/9P/1//P/9P/2//P/8//z//P/8v/z//T/9f/2//X/9v/1//T/9v/2//T/
9P/1//f/+P/5//b/9//2//X/9v/2//f/9//0//T/9P/y//L/9v/4//r//P/5//n/+P/3
//f/+f/6//r/+P/6//v//f/9//3//f/9////AAABAAMAAQADAAYABgAEAAQABAAGAAkA
CQAHAAYABAAEAAQABQAIAAkACgAKAAYABgADAAIA/v/8//r/+v/7//v/+v/5//f/9//3
//f/+P/4//n/+v/4//f/9v/1//H/8f/x//L/8//0//X/9v/0//P/8//z//T/9f/3//j/
9P/0//X/9f/y//L/9P/x//P/+f/5//T/8v/3////BgASACUAPgBZAHQAigCfALIAvwDD
AL0AqgCNAG0ATgAwABEA9f/c/9T/2//f/97/2v/c/97/3//l/+b/6f/u/+//8f/x//D/
9P/2//T/8v/z//P/8//y//L/9f/1//L/8v/x//D/8f/0//X/9v/0//T/9P/0//b/9f/1
//X/9v/2//b/9//2//X/9P/z//X/9f/1//b/9v/2//b/9v/2//f/9//3//n/+f/6//r/
9//4//n/9v/5//r/+//+//z//P/8//z//f/9////AQACAAMAAwADAAQABAAFAAYABgAJ
AAkACQAKAA0AEAAQABEAFAAUABYAGQAbAB4AIQAfACEAIwAkACYAKQApACoAKgAqACgA
KwApACkAKQAoACgAJwAlACYAJgAjACEAHwAeABoAGQAVABIAEQAPAA0ACQAIAAYABQAD
AAAA/v/+//7/+//7//v/+//7//3/+v/4//j/+P/4//j/9//1//T/9f/1//b/9//1//T/
8//z//f/+f/6//r/9//2//X/8//z//P/8//z//b/+P/5//r/9v/1//T/9P/3//j/+v/7
//r/+P/2//X/9v/2//b/9v/0//T/9P/0//T/8//z//X/9//1//X/9v/1//X/9f/z//P/
9P/0//P/9f/2//j/+P/0//P/8//0//b/9v/2//b/9v/2//b/9v/0//X/9v/2//b/9f/1
//X/8v/x//H/8P/v//L/9P/1//X/9v/2//T/9P/1//X/9f/1//X/9v/2//T/9P/1//X/
9f/1//X/9f/1//X/9f/1//P/9P/2//P/9f/1//X/9P/y//L/8v/y//P/9v/3//j/9//2
//P/8v/y//P/8//z//P/9f/1//X/8P/s//H/+P/2//b/9v/2//b/9//3//f/9//5//r/
+v/4//r/+//9//v/+//7//v//v/+//7//////wEABAAEAAIAAgACAAQABQAFAAMAAgAC
AAIAAgADAAUABQAFAAQAAAAAAP3//P/6//j/9v/2//f/9//2//X/8//z//P/8//1//T/
9P/0//H/8f/x//H/8f/x//H/8v/y//L/8v/y//H/7//u/+3/8P/x//P/9P/x//D/8P/v
/+j/6v/w//P/9f/1//P/7P/s//X//f8EABAAJQBEAF8AdgCOAKMAtAC/AMMAtwCaAHsA
XwA+AB4A///j/9L/0v/X/9X/1P/W/9j/2P/b/9//4v/l/+b/6f/t/+//7P/s/+7/7v/s
/+3/7f/v//T/9v/x/+3/6//s/+z/7P/t//D/8f/y//D/8P/w//D/8v/x//H/8f/y//L/
8v/z//H/8f/x//H/8v/z//T/9v/2//b/9v/2//T/9f/1//X/9//3//j/+P/3//j/+f/2
//j/+P/4//r/+v/6//r/+v/7//v//f///wIAAwADAAMAAwACAAIAAgAFAAkACgALAAoA
DQAQABAAEwAWABYAGAAaABsAHQAfAB8AIQAjACQAKAArACsALAAsACwAKgAtACsAKwAr
ACoAKgApACcAKAAmACMAIQAfAB4AGgAZABUAEgARAA8ADQALAAoACAAHAAYABAADAAQA
AwD///7//f/9//3////8//r/+v/6//r/+f/5//j/+P/6//n/+f/5//j/9v/0//P/9v/3
//f/9v/2//b/9v/1//X/9f/1//X/9//4//j/+P/1//X/9f/2//j/+P/5//n/+f/4//f/
9//2//b/9v/2//j/+P/4//j/9v/1//X/9//5//f/9//4//j/9//2//P/9P/2//f/9//1
//b/+P/4//b/9f/1//b/9v/2//b/9v/0//T/9P/0//T/9f/2//b/9f/1//b/9//2//X/
9f/0//P/9v/4//n/9v/2//X/8v/z//X/9v/3//f/9//4//j/9P/0//X/9f/3//f/9//3
//f/9//3//f/9//4//r/9//5//n/+f/4//f/9v/1//T/9v/4//j/+P/2//b/9P/0//T/
9f/1//X/+f/6//n/+P/3//b/9v/3//f/9//4//v//f/+//n/+v/6//v//v///wAAAQAB
AAAA////////AQAEAAQABQAGAAcACgAJAAkABwAGAAYABgAGAAcABwAHAAcABgAGAAYA
AwACAP7//P/6//r/9//3//b/9f/2//f/+P/5//j/9v/1//T/9f/1//X/9f/z//P/8//0
//L/8v/y//L/8//z//T/9f/z//P/9P/0//L/8v/z//P/+P/6//L/7f/v/+//6//s//D/
9f///wwAGAAnAEAAYQB+AJYAsQDEANEA1wDJALAAjwBnAEIAKAARAPH/2P/W/9//2//U
/9T/2P/c/9//4//o/+v/7P/t/+3/7f/w//L/8v/y//T/8//x//H/8v/y//P/8f/y//T/
9f/2//T/9v/2//b/9v/2//b/9v/4//f/9//3//f/9v/1//X/9v/3//j/+f/4//f/9v/2
//f/+P/5//r//P/9//3//f/6//n/+f/4//n//P////7//P/8//z//v/+//7//v/+////
//8BAAMAAgADAAMAAwAFAAYACAAKAAoADQANAA0ADgARABQAFAAZABwAHAAeAB8AHwAg
ACEAJAAnACoALAAtAC8ALgAuADAAMAAuADEAMQAxADEAMAAvAC0AKgAqACwAKQAnACUA
IgAeAB0AGQAUABMAEQAPAA4ADgANAA0ACQAGAAQABAAEAAEAAQABAP3//f////z//P/8
//z//P/7//v/+v/6//z/+//7//v//f/8//v/+//6//v/+//6//r/+v/6//n/+v/7//z/
/f/5//j/9v/0//f/+f/7//7//f/8//z/+//7//r/+f/5//r/+v/6//r/+f/4//f/9v/4
//f/9//5//r/+f/6//z//P/7//r/9//3//j/+P/3//f/+P/6//r/+P/3//f/+P/2//b/
9v/2//b/9v/2//b/9v/3//j/+P/0//P/8//z//b/9//5//r/9v/4//n/+f/3//j/+P/2
//f/+f/6//v/+P/3//f/9v/3//j/+v/7//r/+f/4//f/9//3//f/9//5//r//P/5//j/
9//2//T/9f/2//f/+P/4//r/+v/6//j/+P/2//b/+v////3/+//4//j/+P/4//j/+v/7
//v/+//5//v//P/8//v//v8AAAMAAQABAAEAAQAAAAAAAAABAAIABQAJAAoACQAIAAcA
CAALAAsACQAIAAoACgAKAAsACgAJAAgABgAGAAYAAwACAAAA/v/8//z/+v/5//f/9f/3
//f/9//3//f/9v/2//b/9v/3//j/+f/0//P/8v/y//T/9P/0//T/8v/x//H/8f/v/+//
8P/w/+//8P/y//P/8P/s/+r/6//v/+3/6//u//L/8//7/wgAFAApAEYAZwCEAJ4AuQDM
ANMA1QDJAKwAiwBpAEYAJgAHAOn/0v/Q/9X/1f/S/9T/1v/Y/9v/4f/k/+X/6v/v/+//
6//u//L/9P/y//L/8//v/+//8P/2//f/9f/z//T/9P/0//P/9P/z//L/8//0//X/9v/z
//H/8P/v//P/9P/1//f/9f/1//X/9f/1//X/9f/2//b/9v/2//b/9P/1//X/9f/2//f/
+f/6//j/+v/8//r/+v/6//r//P/9//7///8AAP////8BAAMABAAFAAUABQAHAAgACgAM
AAwADwAPAA8AEgAVABgAGAAZABwAHAAeACMAJQAoACsAKQArAC0ALgAtAC8ALgAuADEA
MgAxADUANAAzADIAMAAwAC8ALQAuACwAKQAnACUAIwAeABwAFwAXABcAFgAVABAADgAL
AAkACQAGAAQABAAEAAEAAQABAP////8BAP7//v/+//7//v/8//v/+f/4//n/+f/6//v/
/f/8//v/+//7//v/+v/4//n/+v/7//v/+P/3//b/9f/3//j/+P/4//f/9//3//j/9//2
//b/9f/2//b/9v/3//X/9P/z//L/8v/y//L/8v/y//H/8f/z//P/8f/x//L/9f/1//X/
8//x//L/8v/x/+//8P/y//L/8v/x//H/8v/y//L/8v/y//P/9P/1//b/9P/z//L/8P/v
/+//8P/x//L/8//1//b/8//0//T/8//0//b/9//2//X/9f/0//P/9P/1//f/+P/0//T/
9f/1//P/8//z//P/9f/1//X/9f/0//T/9f/x//L/8//0//T/9P/0//T/9P/y//T/9P/0
//X/9v/1//b/+P/0//T/9P/0//T/9v/3//f/9//1//f/+P/4//f/+v/8/////f/9//3/
/f/8//z//P/9////AQAEAAQAAgACAAIABAAHAAcABQAEAAQABAAEAAUABAADAAIAAAAB
AAIAAAAAAPv/+P/1//T/9P/1//X/9f/z//P/8//z//L/8P/v/+7/7v/v//D/8f/v/+//
7//w//D/8P/w//D/8f/x//L/8//y//H/8f/w//H/8v/0//X/6v/u//D/6//r/+//7//w
//D/8f/z//7/DAAXACwASQBmAIAAlQCmALEAtwC1AKQAhQBnAE4ANAAVAPf/4P/W/9X/
1f/W/9b/1v/a/+H/4f/e/+H/5v/l/+n/7//y//L/7v/u/+z/7f/t//H/9v/2/+//8f/w
//D/7//u/+//8v/z//T/8//y//H/8P/w/+//7//v//H/8v/z//X/9f/1//X/9f/0//P/
8v/y//P/9P/1//b/9P/z//H/7//y//P/9f/2//b/+P/6//j/9//2//X/9v/3//j/+f/6
//r/+f/6//v//v/////////+//7///8AAAAAAwADAAMABQAJAA0ADgAPABAADgAOABIA
EwAVABcAGAAbAB4AIAAfACEAIAAgACMAJAAjACcAJgAlACQAIgAiACEAHwAgACAAHQAb
ABkAFgASABEADQALAAsACgAJAAQAAgD///3//P/6//n/+v/6//f/9//3//P/8//1//L/
8v/y//L/8v/w/+//7f/s/+//7//w//H/7//u/+3/7f/u/+//7//u//D/8P/w/+//7P/r
/+r/6f/s/+7/7//w/+7/7f/s/+z/7P/s/+3/7f/u/+7/7v/v/+z/7P/s/+z/7P/s/+z/
7P/u/+3/7f/v/+z/6f/o/+j/6v/r/+z/6//r/+z/7P/r/+n/6v/s/+z/6//r/+z/7v/s
/+z/7P/s/+7/7v/u/+7/7P/t/+7/7v/u/+3/7f/t/+7/7//x//L/7f/u/+7/7f/t/+7/
7v/s/+3/7//w//H/7//v//D/8P/t/+z/7P/r/+v/6//r/+v/7v/v//D/8f/v/+7/7v/p
/+v/6//r/+r/6//s/+3/7v/t/+7/7f/s/+3/7v/t/+7/6//r/+r/6f/r//D/7//u/+3/
7P/q/+v/6//r/+3/7//w//D/7P/u/+//8f/v/+//7//v//P/9P/1//f/9f/1//b/9P/1
//b/9//6//v/+//5//j/9v/2//b/9//5//n/+f/4//b/9v/z//L/8v/w/+7/7v/t/+3/
7P/r/+n/6f/p/+n/6//q/+r/6v/o/+f/5v/l/+T/5f/m/+j/6P/o/+j/6P/n/+X/5P/j
/+b/5//p/+r/5//m/+b/5f/o/+r/6v/p/+f/5//l/+L/4P/d/+P/7v/8/wsAHAAzAE4A
ZgB5AIgAmwCpAKcAlgB/AGUASAAsABEA9f/W/8r/z//X/9T/zP/G/8r/0f/R/9L/2//i
/+P/4//h/+D/4P/e/97/4P/f/+P/5//m/+T/4//f/9//4P/g/+D/4f/k/+X/5v/k/+T/
5P/k/+b/5f/l/+X/5v/m/+b/5//l/+X/5f/l/+b/5//o/+r/5//m/+X/5P/l/+f/6P/p
/+v/6//s/+z/6//s/+3/6v/r/+z/7f/w/+//7v/t/+z/6//r/+3/7//w//H/8f/x//L/
8v/z//T/+P/7//v/+//7//3////+////AgACAAQABwAJAAwADwANAA8AEQASABUAGQAa
ABwAGgAaABgAGwAdAB0AHQAcAB0AGwAYABgAGAAVABMAEQASAA4ADQAJAAQAAwABAP//
AAAAAP/////6//b/8//y//L/7//v/+//7//v//H/7v/r/+r/6f/o/+r/6//r/+z/6v/p
/+n/6f/p/+j/5//n/+r/6//r/+r/6P/o/+j/5//n/+f/5//n/+f/6P/o/+j/5v/l/+T/
5P/m/+j/6//t/+z/6v/o/+f/5v/m/+b/5v/m/+b/5v/m/+j/5//n/+n/5//l/+X/5v/o
/+n/6v/p/+j/6P/n/+X/5f/m/+j/6P/k/+P/4//k/+b/5v/m/+b/5v/m/+b/5v/m/+f/
6P/o/+b/5f/l/+X/4//j/+T/5P/l/+j/6v/r/+j/6P/n/+T/5f/n/+j/6f/p/+n/6v/q
/+j/6P/p/+n/6v/r/+z/7f/r/+n/5//l/+b/6P/r/+n/6f/p/+n/6P/m/+b/5v/m/+f/
6v/r/+z/6f/o/+X/5P/l/+f/6P/p/+f/6f/p/+n/6P/o/+n/6v/q/+r/6v/q/+n/6f/o
/+f/6P/r/+3/7v/q/+z/7f/v/+3/7f/t/+3/8f/y//P/9f/0//X/9//2//j/+P/4//r/
+//7//n/+P/2//b/9v/3//j/+f/6//r/9//2//L/8P/w/+7/7P/s/+v/6//q/+n/6f/p
/+n/6f/r/+r/6v/q/+j/5//m/+X/4//j/+P/5P/k/+T/5P/k/+T/4//j/+P/4//j/+T/
5P/k/+T/5f/l/+L/5P/m/+P/4//j/+P/3v/a/93/4//u//r/CQAeADkAVABqAH0AlgCn
AK0ArQCiAIkAaQBIACgACwDt/87/vv/D/8v/yv/C/8D/xP/J/83/zv/T/9r/3//f/9n/
3P/e/9j/1P/a/9//4f/f/+D/4P/d/9n/2//c/9z/3P/c/97/3v/e/9z/3P/c/9z/3v/d
/93/3f/c/9z/3P/d/93/3f/d/93/3v/f/+D/4v/f/97/3f/c/97/3//f/9//4f/h/+L/
4v/h/+L/4//g/+P/5P/l/+j/5f/k/+P/4v/l/+X/5//p/+n/6f/o/+f/6v/q/+v/7P/s
/+//7//v//D/8//2//b/9//6//r//P///wEABAAHAAYABwAIAAgADAAPAA8AEAAOAA4A
DAAPABEAEQARABAAEAAPAA0ADgANAAkABgADAAQAAAD///v/+v/5//f/9f/x//D/7v/t
/+n/5v/k/+T/5v/j/+P/4//h/+H/4//g/93/3P/b/9r/3f/d/9z/3P/e/93/3f/d/9v/
2v/Z/9n/2v/b/9v/2v/a/9r/2v/Z/9r/2//c/93/2//c/9z/3P/Z/9n/2f/a/9z/3P/d
/93/3P/a/9j/1//Z/9r/2//c/9z/3P/c/9z/2v/Z/9n/2//d/9v/2//c/93/3f/d/9v/
3f/e/97/3f/c/9z/3f/c/9j/1//X/9j/2f/a/9v/3P/b/9r/2f/Y/9j/2f/a/9r/2v/Z
/9n/2f/Y/9f/1//W/9X/2P/a/9v/2P/Y/9f/1P/V/9f/2P/Z/9n/2f/a/9r/2P/Y/9n/
2f/d/w==
         </WaveFormData>
      </LeadData>
      <LeadData>
         <LeadByteCountTotal>10000</LeadByteCountTotal>
         <LeadTimeOffset>0</LeadTimeOffset>
         <LeadSampleCountTotal>5000</LeadSampleCountTotal>
         <LeadAmplitudeUnitsPerBit>4.88</LeadAmplitudeUnitsPerBit>
         <LeadAmplitudeUnits>��V</LeadAmplitudeUnits>
         <LeadHighLimit>2147483647</LeadHighLimit>
         <LeadLowLimit>268435456</LeadLowLimit>
         <LeadID>II</LeadID>
         <LeadOffsetFirstSample>0</LeadOffsetFirstSample>
         <FirstSampleBaseline>0</FirstSampleBaseline>
         <LeadSampleSize>2</LeadSampleSize>
         <LeadOff>FALSE</LeadOff>
         <BaselineSway>FALSE</BaselineSway>
         <ExcessiveACNoise>FALSE</ExcessiveACNoise>
         <MuscleNoise>FALSE</MuscleNoise>
         <LeadDataCRC32>1399534685</LeadDataCRC32>
         <WaveFormData>
/P/8//z//P/4//b/9P/y//T/9P/0//T/9f/2//f/+P/2//b/9v/2//L/8P/u/+z/7v/u
/+7/7v/w//D/8P/w//L/9P/2//j/+f/6//v//P/+//7//v/+/wAAAAAAAAAA/v/+//7/
/v8AAAAAAAAAAAAAAAAAAAAA/v/+//7//v8BAAIAAwAEAAQABAAEAAQABAAEAAQABAAF
AAYABwAIAAgACAAIAAgACAAIAAgACAAJAAoACwAMAA0ADgAPABAAEgASABIAEgATABQA
FQAWABgAGgAcAB4AHwAgACEAIgAkACQAJAAkACcAKAApACoAKQAoACcAJgAmACYAJgAm
ACUAJAAjACIAHwAeAB0AHAAbABoAGQAYABUAFAATABIAEAAQABAAEAANAAwACwAKAAgA
CAAIAAgACAAIAAgACAAGAAYABgAGAAgACAAIAAgABgAGAAYABgAEAAQABAAEAAQABAAE
AAQABAAEAAQABAAGAAYABgAGAAUABAADAAIAAwAEAAUABgAGAAYABgAGAAYABgAGAAYA
CAAIAAgACAAIAAgACAAIAAYABgAGAAYABwAIAAkACgAJAAgABwAGAAgACAAIAAgACQAK
AAsADAAKAAoACgAKAAoACgAKAAoADAAMAAwADAAKAAoACgAKAAoACgAKAAoACAAIAAgA
CAAIAAgACAAIAAgACAAIAAgACgAKAAoACgAIAAgACAAIAAgACAAIAAgACAAIAAgACAAH
AAYABQAEAAUABgAHAAgABgAGAAYABgAEAAQABAAEAAUABgAHAAgABwAGAAUABAAEAAQA
BAAEAAYABgAGAAYABgAGAAYABgAIAAgACAAIAAkACgALAAwADAAOAA4ADgASABUAGAAa
ABoAGwAbABsAHQAcABkAGAAWABcAFwAXABkAGQAbABwAGgAaABoAGAAXABYAFAATABQA
FQAWABYAFAAUABQAEwASAA8ADwAPAA0ADAALAAkACQAIAAcABgAGAAYABQAFAAYABgAG
AAYABgAFAAUABQAHAAcABwAHAAUABQAFAAUABwAHAAcABwAHAAcABwAHAAcABwAHAAcA
BwAHAAYABgADAAAAAAACAAQACAAOAA8ADwATACAAMgBAAE0AXABwAIMAjgCXAJYAiQB4
AFwAPAArAB8AFAASABQAEAANAA0ADwARABIAFgAXABcAEwASABIAEAARABEADwAOAA0A
CgAIAAsACwAKAAgACQAJAAkACQAIAAgACAAIAAgACAAIAAgACQAJAAcABgAGAAcACgAK
AAkACQAIAAgACAAIAAgACAAIAAkACQAJAAkACQAHAAcACAAIAAgACAAIAAgACgALAAwA
DAAKAAoACgAMAAwADAAMAA0ADQANAA4ADgAOAA4ADgAQABEAEgATABQAEwATABMAFAAW
ABkAGgAbABwAHgAfAB8AIgAkACUAJgAlACYAJwAoACYAKAApACoALAAsACwALAAsACsA
KgAoACkAKAAnACYAKAAnACUAJAAiAB4AHAAaABsAGgAZABkAFgATABMAEQAQAA4ADgAO
AA4ADAALAAoADAAMAAsACgAJAAkACQAJAAkACAAHAAcABwAHAAcABwAGAAYABQAFAAMA
AwADAAMABAAGAAcABgAEAAQABAAEAAMAAwAEAAQAAwADAAQABAACAAIAAgACAAQABAAE
AAMAAwAEAAQABAAGAAYABgAHAAgACAAGAAgABgAEAAYABgAIAAgACAAIAAYABgAIAAYA
BgAHAAgACAAKAAgACAAIAAYABgAGAAYABgAGAAYABgAFAAUABgAGAAgABgAGAAcABwAH
AAYABgAEAAQABQAFAAUABgAHAAgABQAEAAMAAQADAAQABAAEAAQABAAEAAQAAgACAAIA
AwADAAMAAwADAAUABQAFAAYABQADAAIAAQABAAEAAAAAAAEAAQABAAEAAwADAAIAAQAB
AAIAAgAAAP7/AAABAAMAAQAAAAAA///9//7/AAABAAMABAAEAAQABAAEAAQABAAEAAYA
CwAOABAAEgARABEAEQARAA4ACwAKAAoACwALAAsACwALAA0ADgAOAA4ADgAMAAsACgAI
AAcABwAJAAkACAAIAAoACgAJAAgABAADAAIAAQAAAP///f/9//z/+//6//r/+v/5//n/
+v/8//z//P/8//n/+f/5//n/+f/5//n/+f/5//n/+f/5//n/+f/5//n/+//7//v/+//5
//n/+f/5//n/9v/4//v/+P/2//b/+P/6//7/AQAHAA0AFgAiAC4APQBMAF4AbwB8AIMA
hAB9AGoATAAuABsADwAIAAwADAAIAAUAAwABAAEAAgAEAAcACQAHAAgACgAIAAMAAQAB
APz/+//8//z//f/7//r/+v/5//f/+f/5//j/+P/6//r/+v/6//j/+P/5//n/+f/4//j/
+f/6//r/+f/5//j/+P/4//j/+P/4//j/+f/5//n/+f/5//r/+//9//7//P/8//z//P/8
//3//v/+//7//v/+/wAA///+//3//f/+////AQACAAIAAgACAAQAAwAEAAUABgAJAAkA
CQAKAAgACwAMAA0AEAASABMAEwASABQAFQAWABYAFgAWABYAGQAcAB4AIAAdABwAGwAa
ABwAHQAeAB4AGwAaABkAGAAYABcAFQAUABMAEAAPAA4ADQAMAAsACwAMAAkACQAHAAQA
AgACAAIAAAD+//3//P/+//7//f/8//n/+f/5//n/+v/6//r/+//5//n/+f/5//j/+P/3
//f/+f/5//n/+f/3//j/+P/2//j/+P/4//j/9//3//j/+P/3//f/+P/4//j/+P/4//j/
+P/4//j/9//5//r/+v/6//j/+P/4//n//P/8//r//P/6//j/+v/6//j/+P/4//j/+f/6
//3//P/7//v/+//6//7//P/8//z//P/8//z//P/7//r/+f/4//n/+f/6//r/+v/4//j/
+f/5//n/+P/4//r/+v/7//v/+P/4//j/+P/4//j/+P/3//n/+v/6//r/+v/6//r/+v/4
//j/+P/5//f/9//3//f/9//3//f/+P/2//X/9f/1//b/9//3//j/9//3//f/9//5//n/
+P/3//X/9v/2//T/9P/2//f/+f/2//T/8//x//P/9P/2//f/9f/0//b/9v/2//b/+v/6
//r//P///wIABAAGAAUABQAFAAUAAgD///7//v8BAAEAAQABAAMABQAGAAYABAAEAAIA
AQAAAP7//f/9//3//f/8//z//v/+//3//P/3//f/9//3//j/9//1//X/9P/z//L/8v/y
//H/8f/y//L/8v/y//L/8//z//P/8//z//P/8//z//P/8//z//P/8f/x//H/8f/v/+//
7//v//H/8f/x//H/7//w/+7/7//w//D/8P/y//T/+P/9////BQASACQAMgA9AEoAXgBr
AHIAeQB4AG8AXAA+ACAAEQAJAAgADAAKAAAA//////////8CAAAA/f/9/wEAAAD+//7/
/f/5//f/+P/1//L/8P/v//H/9P/0//P/8//x//H/8P/w//L/8v/y//L/8P/w//H/8f/v
/+7/7v/v//L/8v/x//H/8P/w//D/8P/w//D/8P/x//H/8f/x//H/7//v//D/8P/z//T/
9f/2//P/8//z//L/8//0//X/+P/4//j/+P/5//j/9//3//b/9//4//n//P/8//z//P/8
/////////wAAAAADAAQABQAGAAgACQAJAAoADAANAA4ADgAOAA4ADgAQABIAEwAUABYA
FgAWABYAFgAVABQAEgATABIAEQAQABAADwANAAwADQAKAAkACAAFAAQAAwADAAAA/f/9
//v//P/8//7/AAD///z/+v/4//j/+P/3//b/9//3//f/9//1//T/8//z//X/9f/1//X/
9f/0//L/8f/y//P/9P/1//X/9v/2//T/8f/w/+//7v/u/+//8f/y//H/8f/y//L/8v/y
//L/8v/w//D/8P/v/+//8P/w//D/8f/y//P/9f/0//T/8v/0//b/9P/2//b/+P/4//j/
+P/0//L/8v/u//H/9f/5//z/+//4//f/9v/4//j/+P/4//j/+P/4//j/9f/1//b/9v/4
//b/9v/3//X/9f/0//T/9P/0//X/9f/2//b/9v/2//T/9P/0//P/8//0//T/9P/y//L/
8v/y//L/8v/y//P/8//z//P/8//z//P/8//0//T/8//z//P/8f/x//D/8P/z//P/8//z
//X/9f/0//P/8P/w/+//7P/v//L/9P/3//f/9v/0//L/8v/y//L/8v/0//T/9P/2//f/
+v/8//7/AgADAAQABQACAP///v/+/////////////f///wAAAAAAAAAA/v/9//3//P/8
//3//f/9//z//P/6//r/+f/4//P/8//z//P/8P/v/+3/7f/u/+3/7P/s/+r/6f/p/+r/
6v/q/+r/6v/p/+n/6f/p/+f/5//n/+f/6v/r/+z/7f/t/+3/7f/t/+z/6//q/+n/6//r
/+v/6//n/+T/5v/r/+z/6v/q/+j/6v/u//P/9f/3/wAADgAeAC0AOgBGAFcAZgBvAHAA
cQBsAFoAOgAbAA0ACAAIAAYAAAD9//v/+//5//j/+P/3//X/9//8//7//P/9//3/9//u
/+v/7v/u/+3/7f/w//L/8//x/+7/7f/r/+r/6//s/+3/7v/u/+7/7//v/+v/6v/q/+v/
7v/u/+3/7f/t/+z/6//q/+z/7P/s/+3/7f/t/+3/7f/r/+v/7P/s/+3/7v/v//D/7//v
/+//7v/s/+z/7P/u/+//8P/x//P/8f/x//L/8v/z//T/9f/4//j/+P/4//j/+//7//v/
/P/6//3//v///wAAAgADAAMABAAGAAcACAALAAwADQAOAA4AEAARABIAEgASABIAEgAT
ABMAEwASABMAEgARABAADwANAAoACAAIAAYABgAGAAMAAgABAAEAAgD//////f/8//r/
+v/6//z/+v/5//j/9v/2//X/9P/z//P/8//z//P/8v/x//H/8f/x//H/8f/y//L/8f/x
//D/7//u/+3/7v/w//H/8P/w//D/8P/w//D/8f/z//T/8f/x//L/8v/y//L/8v/y//L/
8v/y//H/8f/y//L/8v/z//T/9f/3//f/9v/z//T/9P/y//T/9P/0//T/9P/0//L/8v/0
//L/9P/1//b/9v/2//T/9P/0//b/9v/2//b/+P/4//j/+P/1//X/9v/2//j/9v/2//f/
9v/1//P/8v/y//L/8//z//T/9P/0//T/9P/0//T/8//1//b/9v/2//X/9P/z//L/8v/y
//L/8//x//H/8f/x/+//7//v//D/8v/x//H/8f/x//H/8P/w/+//7//v/+//8f/x//D/
7//v//D/8P/u/+7/8P/x//P/8P/u/+3/6//r//D/8v/v//D/8v/y//L/8v/0//T/9P/2
//n//P/+/wAAAQABAAEAAQABAP////8AAP///////////f///wAAAAACAAIAAAD///3/
+v/4//f/+f/5//j/+P/4//j/9//2//P/8//z//P/9P/z//H/8f/v/+3/6//q/+z/6//r
/+z/7P/s/+z/7P/r/+v/6//r/+v/6//r/+v/6//r/+v/6//r/+v/6//r/+3/7f/t/+3/
6//r/+v/6//x//D/7v/r/+r/6v/q/+r/8P/2//f/+f8BAAoAFgAmADcARgBUAGcAcgB7
AH4AdwBoAE4ALgAVAAcA/v/+/wAA/P/1//P/8//z//L/+P/9//////8AAAIAAAD7//f/
9f/0//P/8P/y//H/7//u/+z/7f/t/+//7//u/+7/6//q/+n/6P/p/+r/7P/t/+z/7P/t
/+//7//u/+z/6//t/+7/7//w/+7/7v/u/+//8f/x//H/8f/x//H/8v/y//H/8P/v/+7/
7//x//P/9P/0//T/9P/2//b/9v/2//f/+P/5//v//P/6//r/+v/8////AAABAAIAAQAB
AAEAAgACAAUABgAHAAoADAANAA0ADgAQABEAEgAVABYAFwAYABYAGAAZABoAGgAaABoA
GgAbABsAGwAaABcAFgAVABQAFwAXABYAFgATABAADwAOAA0ADAALAAsACgAHAAcABQAC
AAAAAAAAAAIAAAD///7//v/+//3//P/7//v/+//7//3//P/7//v/+f/5//n/+f/8//z/
+//7//v/+//7//v/+f/6//r/+P/6//r/+v/6//f/9//4//j/9f/1//b/9v/3//j/+f/6
//j/+P/4//f/+f/6//r/+v/4//j/+P/5//z//P/6//z/+v/4//r/+v/6//r/+v/6//r/
+v/8//r/+v/7//z//P/8//r/+v/6//r/+v/6//r/+v/6//r/+v/7//v//P/8//r/+P/4
//n/+//7//r/+v/5//j/+P/3//f/+P/5//r/+v/6//r/+f/4//j/9//2//b/9v/2//b/
9v/2//b/9//3//f/9//3//n/+f/5//r/+P/3//f/9//5//n/+P/4//f/9//3//f/9f/1
//T/8//1//b/9v/0//L/9P/1//f/9f/0//T/+P/2//b/9v/2//j/+P/4//r//v8CAAUA
CAAHAAcABwAHAAgABQAEAAQABAADAAIAAQACAAUABwAIAAgACAAGAAUAAwAAAP7//f//
/////v/+/wAAAAD///7/+f/5//n/+f/4//f/9f/1//T/8//y//L/9P/z//P/9P/y//L/
8v/y/+//7//v/+//8P/x//L/8//z//P/8//z//X/9f/1//X/9f/1//X/9f/0//P/8v/x
//H/8P/y//H/8P/u/+z/7v/y//r///8BAAUADgAcACwAOQBMAGAAbwB6AIMAhAB5AGQA
RgAoABUADQAKAAwADAAIAAEA//8BAAEAAAACAAcABwADAAIAAgACAP//+f/3//r/+//4
//j/+f/3//j/+v/3//P/9P/1//X/9v/2//b/9v/2//T/9P/1//X/9P/0//X/9//3//b/
9P/z//T/9P/0//T/9v/2//b/9//5//n/+f/5//v/+//8//z/+//6//n/+P/5//v//f/+
//3//P/7//z//P/8//z//f//////AAAAAAAAAAAAAAIAAwAEAAUABgAHAAcABwAIAAYA
CQAKAAsADgAQABEAEQARABIAEgASABQAFgAYABoAGgAcAB0AHgAeAB4AHgAeAB0AHQAd
ABwAGQAYABcAFgAXABcAFgAWABMAEAAPAA4ADQAMAAsACwAMAAkACQAHAAYABAAEAAQA
BAACAAEAAAAAAAAA///+//v/+//7//v//P/8//z//f/7//v/+//7//r/+v/5//n/+f/5
//n/+f/3//j/+P/2//f/+P/5//r/+f/5//r/+v/7//v//P/8//v/+v/5//j/+v/6//r/
+f/3//j/+P/4//r/+v/6//v//P/8//r//P/6//j/+v/6//r/+v/6//r/+//8/////v/9
//3//f/8/////v///wAA///+//3//P/+//7//v/+//////8AAAAA/v/8//z//f/9//3/
/P/8//r/+v/7//v/+v/6//r/+v/7//z//f/9//z//P/7//r/+//8//3//v/9//z/+//7
//3//f/9//3/////////AAD///3//P/7//3//f/8//z//f/9//3//f/7//v/+v/5//r/
/P/9//z//P/+//z//P/8//z///8AAAEABAAGAAgACQAKAA0ADQANAA0ADAAJAAgACAAH
AAcABwAHAAkACwAMAAwADAAMAAoACQAJAAgACAAJAAgABwAFAAQAAgACAAEAAAD+////
AAABAP7//f/7//v/+v/5//j/+P/6//n/+f/6//n/+P/3//b/9v/3//j/+f/4//f/9v/1
//b/9//4//n/9//3//f/9//5//n/+f/5//n/+f/5//n/+f/4//T/8//0//T/9P/2//r/
+v/9/wUACwASACAANABDAE4AXgBvAH4AhwCIAH8AbgBSAC4AHwAVAAgABAAIAAgAAwAB
AAMABwAIAAoACQAHAAcACAAKAAoACQAHAAcABgABAP7//P/5//v/AAAAAP//////////
/v/+//7//v/+//7//v/+///////9//z//P/9//7//v/9//3/AAAAAAAAAAD+//7//v//
/wEAAQABAAEAAQABAAIAAgAEAAQABAAEAAQABQAGAAYABQAEAAMABAAFAAYABwAJAAcA
BwAIAAgACgAKAAoADAALAAwADQAOAA8ADwAPABAAEgAVABYAFwAXABgAGAAXABoAHAAd
AB4AIQAiACMAJAAjACQAJAAkACYAJgAmACYAJQAlACUAJAAkACQAJAAkACIAIQAfAB4A
HwAcABsAGgAZABgAFwAXABYAEwATABEAEAAOAA4ADgAOAAwACwAKAAoACgAJAAgACQAJ
AAkACQAIAAYABAADAAYABwAIAAkACQAIAAYABQAHAAcABwAHAAUABgAGAAQABAAEAAQA
BAADAAMABAAEAAUABQAGAAYABgAGAAYABgAIAAgACAAHAAUABgAGAAYACAAIAAgACQAJ
AAgABQAGAAcABgAJAAoACgAKAAoACgAHAAYABwAEAAcACQALAAwADQAKAAkACAAKAAoA
CgAKAAwADAAMAAwACgAJAAkACAAJAAgACQALAAsACwAKAAoACAAIAAkACQAKAAoACgAK
AAgACAAIAAcACQAKAAoACgAIAAgACAAIAAgACAAIAAkACQAJAAkACQAHAAcABwAIAAoA
CQAJAAkACQAJAAgACAAHAAcABwAHAAgACQAJAAkABQAKAAwACgAIAAoACgAKAAoADAAM
AAwADgARABQAFgAYABcAFwAXABcAFAARABAAEAAUABUAFgAXABUAFwAYABgAFgAWABQA
EwAUABIAEQARABEAEQAQABAADgAOAA0ADAAHAAcABwAHAAkACQAIAAkABgAFAAQABAAC
AAEAAQACAAQABAAEAAQAAQABAAEAAQADAAMAAwADAAMAAwADAAMAAQABAAEAAQADAAMA
AwADAAMAAwADAAMAAwACAAIAAwACAP7//P8AAAQABgANABMAGQAiADAAPgBHAFQAZgB3
AIIAiwCOAIUAcgBUADYAIwAZABQAFAAUABIAEQARABEAEwASABAAEwAVABMAFAAYABQA
DQAJAAsACAAFAAYABgAHAAUABgAGAAcABQAFAAUABAAEAAYABgAGAAYABAAEAAUABQAB
AAAAAAABAAQABAADAAMAAgACAAIAAgADAAQABQAHAAYABQAEAAMAAwADAAQABAAEAAQA
BAAEAAQABQAGAAYABwAIAAkADAALAAoACQAJAAsACwAMAAwADAAMAAwADgAPABAAEQAS
ABQAFQAWABgAFgAZABoAGwAcAB4AHwAfACIAJAAlACYAJgAmACYAJgAmACgAKQAqACoA
KgAqACoALQAtAC0ALAArACoAKQAoACcAJQAiACAAIAAeAB4AHgAbABoAGQAZABoAFwAX
ABUAFAASABIAEgARAA4ADAAKAAwADAALAAoACQAJAAkACQALAAoACQAJAAkACQAJAAkA
CAAIAAcABwAJAAkACQAJAAkACgAKAAgACgAKAAoACgAHAAcACAAIAAcABwAIAAgACAAI
AAgACAAIAAgACAAHAAUABgAGAAYABAAEAAQABQAEAAQAAgAEAAUABAAHAAgABgAGAAYA
BgAGAAYACAAGAAYABwAIAAgACQAGAAUABAAHAAgACQAKAAkACAAHAAYABQAFAAYABgAI
AAYABgAHAAcABwAGAAYACAAIAAkACQAGAAYABgAGAAQABAAEAAMABQAGAAYABgAFAAQA
AwACAAQABAAEAAUAAwADAAMAAwADAAMAAwAEAAQAAwADAAMAAwADAAIAAgAEAAUABgAH
AAUABQAEAAMABQACAAIAAgACAAIAAwACAAEAAgAGAAoADQAQABQAFQAWABcAFAARABAA
EAAPAA8ADwAPAA8AEQASABIAFAAUABIAEQAQAA4ADQANAAsACwAKAAoACgAKAAkACAAD
AAMAAwADAAAA///9//3//v/9//z//P/6//n/+f/6//r/+v/6//r/+f/5//n/+f/7//v/
+//7//v/+//7//v/+v/5//j/9//3//f/9//3//n/+f/5//n/9//8//7/+f/2//T/8P/w
//T/+P/7/wEACwAOABYAKAA7AEoAVgBlAHQAfQCEAIUAeABiAEYAKwAZABAAEAAUAA4A
BQADAAUAAwACAAQAAwABAAMABgAGAAgACwAJAAEA/P/7//r/+v/7//v/+v/4//f/9//3
//f/9v/2//j/+P/4//j/9v/2//f/9//z//L/8v/z//b/9v/1//X/9P/0//T/9P/2//b/
9v/3//X/9f/1//X/8//z//T/9P/2//b/9v/2//T/9f/2//b/+P/4//j/+v/4//j/+P/5
//v/+//8//z//P/8//z//v/8//z//P/8//7///8AAAIAAAADAAQABQAIAAoACwALAAoA
DAANAA4AEQASABMAFAAUABYAFwAYABgAGAAYABgAGQAZABkAGAAXABYAFQAUABIAEQAP
AA4ADQAKAAkACAAFAAQAAwADAAIA//////3//P/6//r/+v/5//b/9P/y//P/9P/0//T/
8v/x//D/7//x//D/7//v//H/8f/x//H/8f/w/+7/7f/t/+3/7f/t/+//8P/w/+7/7f/s
/+v/6v/q/+v/7f/u/+//7//w//D/8P/w//D/8P/u/+7/7v/t/+//8P/w//D/7v/u/+7/
7//w//D/7v/w//D/7v/w//D/7v/u/+7/7v/w//D/8v/w//D/8f/y//L/9P/y//L/8v/y
//L/8v/y//D/8P/w//D/8f/x//L/8v/w/+7/7v/v//D/8f/x//L/8v/y//P/8//v/+7/
7f/s/+7/8P/y//P/8v/y//H/8P/u/+7/7v/u//D/8P/w//H/8P/v/+7/7f/v/+//7//w
//D/7//v/+//7//v/+7/7v/v/+//7//v/+3/7f/s/+v/6//s/+z/6v/y//L/7//u/+3/
7P/w//D/8P/y//P/9v/4//r//P/9//7////+//v/+v/6//v/+//7//v/+f/7//z//P/+
//7//P/7//r/+P/3//f/9f/1//T/9P/y//L/8f/w/+7/7//w//H/7v/t/+v/6//q/+n/
6P/o/+j/5//n/+j/6v/q/+r/6v/n/+f/5//n/+f/5//n/+f/5//n/+f/5//n/+f/5//n
/+f/5//n/+f/5//n/+f/5//r/+r/6P/l/+T/5P/i/+D/5P/o/+v/7f/x//j/BAAUACUA
NABCAFEAZABxAHQAcQBoAFgAPAAfABEABAD8/wAAAAD7//X/7//r//D/9v/1//X/+f/4
//j/+P/1//H/7//w/+3/7P/q/+n/6f/s/+z/6f/p/+n/6f/o/+j/6P/o/+j/6P/o/+j/
6f/p/+n/6P/o/+n/6P/o/+f/5//q/+r/6v/q/+j/6P/o/+n/6f/p/+n/6f/r/+v/7P/s
/+r/6v/q/+r/7P/t/+7/7v/s/+z/7P/u/+7/7v/u/+//8f/x//L/8v/w//D/8P/y//X/
9v/3//j/+f/5//n/+v/6//3//v////7/AAABAAEABAAGAAcACAAJAAoACwAMAAwADgAP
ABAAEgASABIAEgAVABUAFQAUABEAEAAPAA4AEAAPAA0ADAAKAAYABAACAAMAAgABAAEA
AgD//////f/5//b/9f/0//f/9v/2//b/9f/0//L/8P/v/+//7//v//H/8P/v/+//7f/t
/+3/7f/w//D/7//v/+3/7f/t/+3/7//w//D/7v/u/+7/7v/u/+v/6//s/+z/7f/t/+7/
7v/u/+7/7v/u/+7/7v/u/+3/7//w//D/8P/u/+7/7v/v//L/8v/w//L/8P/u//D/8P/y
//L/8v/y//L/8v/0//L/8P/x//L/8v/0//L/8v/y//L/8v/y//L/9P/0//T/9P/z//P/
9P/0//L/8P/w//H/8//z//L/8v/y//L/8//z//D/8P/w//D/8v/y//L/8f/x//L/8v/y
//T/9P/0//T/8//y//H/8f/x//H/8f/x//H/8f/x//L/8v/x//H/8f/x//H/8P/w//H/
8f/x//H/8f/x//D/7//x//L/8v/w/+//8P/w//H/7//y//T/9P/z//L/8f/w//L/8v/y
//T/9//6//z//v8BAAEAAQABAAAA/f/8//z//f/9//3//f/9////AAAAAAIAAgAAAP//
/P/6//n/+f/7//v/+v/6//r/+v/5//j/9f/1//X/9f/0//P/8f/x//D/7//u/+7/8P/v
/+//8P/u/+7/7v/u/+//7//v/+//7f/t/+3/7f/r/+v/6//r/+3/7f/t/+3/6//r/+v/
6//t/+3/7f/t/+3/7v/u/+v/6P/q/+j/6P/q/+z/8f/1//v/AAAKABwALwA8AEoAXwBw
AHsAgAB/AHAAXAA+AB8ACQD4//L/9P/2//P/8f/v/+//8v/0//f/+//7//z//v/8//X/
8//1//T/8f/y//D/7f/t/+7/7P/p/+n/7P/t/+3/7v/r/+r/6f/o/+n/6v/s/+3/7f/s
/+z/7f/t/+z/6v/p/+v/7P/t/+7/7P/s/+z/7f/t/+3/7f/t/+3/7f/u/+7/7P/s/+z/
7P/u/+//8P/w//D/8P/w//L/8P/w//D/8f/z//P/9P/0//L/8v/y//T/9//4//n/+v/5
//n/+f/6//z///8AAAEAAgAEAAUABQAGAAgACQAKAAsADAANAA4ADAAOAA8AEAASABIA
EgASABMAEwATABIAEQAQAA8ADgAQAA8ADQAMAAoABgAEAAIAAwACAAEAAQAAAP3//f/7
//f/9P/z//L/8//y//L/8v/w//D/7//u/+3/7f/t/+3/7f/s/+v/6//r/+v/6//r/+7/
7v/t/+3/7P/r/+r/6f/r/+z/7P/q/+r/6v/q/+r/5//n/+j/6P/p/+n/6v/q/+j/6P/o
/+j/6v/q/+r/6f/r/+z/7P/s/+r/6v/q/+v/7v/u/+z/7v/t/+r/6//q/+3/7v/v//D/
8P/w//L/8P/u/+//8P/w//T/8v/y//L/8P/w//D/8P/w//D/8P/w//D/8f/z//T/8v/w
//D/8f/x//H/8P/w//D/8P/x//H/8P/w//D/8P/y//L/8v/x//D/8P/v/+7/7//w//H/
8v/w/w==
         </WaveFormData>
      </LeadData>
      <LeadData>
         <LeadByteCountTotal>10000</LeadByteCountTotal>
         <LeadTimeOffset>0</LeadTimeOffset>
         <LeadSampleCountTotal>5000</LeadSampleCountTotal>
         <LeadAmplitudeUnitsPerBit>4.88</LeadAmplitudeUnitsPerBit>
         <LeadAmplitudeUnits>��V</LeadAmplitudeUnits>
         <LeadHighLimit>2147483647</LeadHighLimit>
         <LeadLowLimit>268435456</LeadLowLimit>
         <LeadID>V1</LeadID>
         <LeadOffsetFirstSample>0</LeadOffsetFirstSample>
         <FirstSampleBaseline>0</FirstSampleBaseline>
         <LeadSampleSize>2</LeadSampleSize>
         <LeadOff>FALSE</LeadOff>
         <BaselineSway>FALSE</BaselineSway>
         <ExcessiveACNoise>FALSE</ExcessiveACNoise>
         <MuscleNoise>FALSE</MuscleNoise>
         <LeadDataCRC32>2992512516</LeadDataCRC32>
         <WaveFormData>
rP+s/6z/rP+t/67/r/+w/7f/vv/F/8z/1P/c/+T/7P/v//L/9f/4//v//P/9//7//v/+
//7//v/+//7//v/+//7//v/+//7//P/8//z//P/+//7//v/+//z//P/8//z//P/8//z/
/P/8//z//P/8//z//P/8//z//v/+//7//v/+//7//v/+//7//v/+//7//v/+//7//v8A
AAAAAAAAAAAAAAAAAAAA/v/+//7//v8AAAAAAAAAAP7//v/+//7//P/8//z//P/8//z/
/P/8//v/+v/5//j/9f/0//P/8v/x//D/7//u/+3/7P/r/+r/7P/s/+z/7P/s/+z/7P/s
/+7/7v/u/+7/7//w//H/8v/0//T/9P/0//b/9v/2//b/+f/6//v//P/8//z//P/8//z/
/P/8//z//P/8//z//P/6//r/+v/6//z//P/8//z//v/+//7//v/+//7//v/+//z//P/8
//z//P/8//z//P/6//r/+v/6//z//P/8//z//v/+//7//v/+//7//v/+//7//v/+//7/
AAAAAAAAAAAAAAAAAAAAAAIAAgACAAIAAgACAAIAAgAEAAQABAAEAAYABgAGAAYABwAI
AAkACgAKAAoACgAKAAoACgAKAAoACgAKAAoACgAKAAoACgAKAAgACAAIAAgACgAKAAoA
CgAKAAoACgAKAAsADAANAA4ADAAMAAwADAAOAA4ADgAOAAwADAAMAAwADQAOAA8AEAAS
ABIAEgASABIAEgASABIAEgASABIAEgASABIAEgASABIAEgASABIAEAAQABAAEAAOAA4A
DgAOABAAEAAQABAAEAAQABAAEAAQABAAEAAQABAAEAAQABAADgAOAA4ADwARABIAEgAS
ABMAEwATABIAEAAPAA4ADgARABEAEQARAA4ACwAHAAUABQACAP///v/+//3//f/9//3/
/f/+/wEA//////////8CAAIAAgAEAAUABgAHAAcACQAJAAkACQALAAwADAAMAA4ADgAP
AA8ADQANAA4ADgAOAA8ADwAPAA8ADwAQABAADwAPAA4ADgAOAA4ADwAPAA0ADQANAA0A
DwAPAA8AEQASABUAFgAaAB0AHgAaABQAFAARAA0ABwD///T/5//a/83/uv+o/5v/lP+W
/5r/l/+X/57/rv+8/7z/tv+4/77/xP/M/9X/3f/m//D/+v/+/wEABQAKAAwADwARABIA
EgAUABcAGQAXABcAFwAZABkAGgAbABsAGwAcABwAHAAcAB0AHQAdAB0AHQAdAB4AHgAe
AB4AHgAgAB8AHgAeAB8AHwAfAB8AHwAfAB8AHwAfAB8AHwAfACAAIQAiACMAIgAiACEA
IAAdAB0AHQAdAB4AHgAeAB8AHQAdAB0AHQAfAB8AHQAdAB0AHQAdABwAHAAbABsAGgAa
ABkAGAAYABcAFQAUABQAEAAPAA4ADQAMAAkACQAIAAcABgAFAAQAAwACAAIAAgACAAIA
AQABAAEAAQABAAIAAgAEAAQABAAGAAcACAAKAAkACgALAAwADQAOAA4ADgANAA4ADgAP
AA8AEAAQABEAEQASABMAEwARABEAEQARABIAEgATABQAEwASABEAEAAQABEAEQARABEA
EQARABAAEgASABIAEgASABIAEgASABIAEgASABEAEwATABMAEwATABQAFAAUABQAFQAV
ABUAFQAVABUAFQAVABUAFgAWABQAFAAUABQAFgAWABYAFQATABMAFAAUABYAFgAWABYA
GAAYABkAGQAaABsAHAAdABsAGwAbABwAHAAcABsAGwAbABsAGwAbABsAGwAbABsAGQAZ
ABkAFwAZABoAGgAaABgAGAAYABgAGgAaABkAGQAZABkAGQAZABcAFwAXABcAGQAZABgA
GAAYABgAGAAYABgAGAAYABgAFgAWABYAFgAYABgAGAAYABgAGAAYABgAFgAVABUAFQAW
ABYAFgAXABcAFwAXABcAFgAYABgAFwAWABYAFgAWABQAEgAUABQAFAAUABQAFAAVABUA
FgAWABYAFQAVABUAFAAUABMAEgASABMAEQARABEAEQAPAAwACwAJAAQAAQAAAAAAAQAB
AAEAAQADAAQABwAHAAUABQAFAAYABgAGAAgACQAKAAsACwANAAsACwALAAsADAAMAAwA
DAAMAA0ADQANAA0ADgAOAA4AEQARABEAEQAPABAAEAARAA8ADgAOAA4ADwARABIAEwAT
ABMAEwATABMAEwAVABoAHQAiACYAKQAqACgAJAAgAB0AGwATAAkAAADz/+b/2f/I/7z/
sf+o/6j/qv+p/6n/sv/C/9D/zv/I/8r/0P/W/9z/4//p//L//P8EAAoADwATABYAGAAd
AB8AHgAgACQAJQAlACcAJwAnACcAJQAmACcAJwApACoAKgAqACwALQAtAC0AKwArACsA
LAAsACwALAAsAC0ALQAtAC4ALQAtAC0ALQAtAC0ALQAtAC0ALQAtAC0ALQAtAC0ALQAv
ADAAMAAwAC8ALwAvAC8ALgAuAC4ALwAvAC8ALwAvAC0ALQArACsALQAtAC0ALAAsACsA
KwAqACoAKQAoACgAJwAlACQAJAAkACMAIgAhAB4AGwAbABoAGQAYABcAFgAXABYAFgAW
ABYAFgAVABUAFAATABIAEgAUABYAFgAWABgAGQAaABwAHQAeAB8AIAAjACQAJAAkACUA
JgAmACcAJQAmACYAJwApACoAKwArACkAKQApACkAKwAqACoAKgAqACoAKgAqACgAKQAp
ACkAJwAnACcAJgAkACQAJAAkACYAJgAmACYAKAAoACgAJwAnACcAJwAnACcAKAAoACgA
KAApACkAKQApACkAKQApACsAKwAsACwALgAuAC4ALgAuAC4ALgAtAC0ALQAuAC4ALgAu
AC4ALgAuAC4ALwAvADEAMQAxADEAMQAxADEAMgAyADIAMQAxADMAMwAzADMANQA1ADUA
NQA3ADcANwA1ADMANAA0ADQANAA0ADQANAA0ADQAMwAzADMAMwAzADMANQA1ADUANQA1
ADUANAA0ADYANgA2ADYANAA0ADQANAA2ADYANgA2ADQANAA0ADQANAA0ADQANAA0ADMA
MwAzADYANgA2ADcANwA3ADcANwA1ADYANQAzADQANAA0ADQAMgA0ADIAMgAyADIAMgAy
ADMAMwAyADIAMgAxADEAMQAwADAAMQAwADAAMQAzADMAMwAzADAALAAqACcAJAAhACAA
IAAfAB8AHwAfAB8AIAAjACMAIwAjACMAJAAiACIAJAAlACYAJwAnACkAJwAnACcAJwAq
ACoAKgAqACwALQAtAC0AKwAsACwALAAvAC8ALwAvAC0ALgAuAC8ALwAuAC4ALgAsAC0A
LQAtACsAKwArACsALQAvAC8AMAAzADYAOAA9AD4AOAA0ADIALwApACEAGQAQAAUA+v/t
/9z/0P/J/8b/yv/O/8v/yf/S/+L/7v/s/+T/5v/u//D/8v/7/wMADAAUABwAIAAjACcA
KgAqAC0ALwAyADIANAA1ADUAMwA1ADcANQA1ADYANwA3ADYANgA1ADQANAA1ADUANQA3
ADcANwA4ADYANgA2ADYANgA1ADQANAA1ADUANQA1ADUANQA1ADUANQA1ADUANQA0ADMA
MgAxADMANAA0ADQANAA1ADYANwA1ADQAMwAzADEAMQAxADEAMQAxAC8ALwAtAC0ALQAs
ACoAKQApACgAKAAnACYAJgAkACEAHwAeAB4AHQAcABsAGQAVABQAEgAPAA4ADQAMAA0A
DAAMAAwACgAKAAkACQAJAAkACQAKAAwADgAOAA4AEAARABIAFAAUABQAFAAUABUAFgAW
ABYAGQAaABoAGwAbABwAHAAdAB0AHgAfAB8AHwAfAB8AHwAfAB4AHgAeABwAHAAcABwA
HAAdAB0AHQAbABsAGwAaABwAHAAcABwAHAAcABwAHAAcABwAHAAbABkAGQAZABkAGQAa
ABoAGgAaABsAGwAbABsAGwAbABsAGwAbABwAHAAeAB4AHgAeABwAHAAcABsAGgAZABkA
GAAaABoAGgAaABoAGgAbABsAGQAZABkAGQAZABkAGQAaABwAHAAbABsAGwAbABsAGwAb
ABsAGwAbABsAGwAbABkAFwAYABgAGAAWABYAFgAWABgAGAAXABcAFQAVABUAFQAVABUA
FQAVABMAEwASABIAEAAQABAAEAARABIAEwAUABQAFAAUABQAFAAUABQAFAAWABYAFgAW
ABgAFwAXABcAGAAYABgAGQAYABcAFgAVABYAFgAWABYAFgAWABYAFgAWABYAFwAXABgA
GAAYABcAFwAXABYAFgAVABQAFAAVABUAFQAVABUAEwAQAA8ADQAMAAkACAAIAAYABQAE
AAMABQAGAAkACQAJAAkACQAKAAwADAAOAA8ADwAPAA4ADwARABEAEQARABIAEgASABIA
EAARABEAEQATABQAFAAUABMAEwATABMAFQAWABYAFwAVABQAFAAUABQAFQAVABUAFQAV
ABUAFQAXABUAFwAYABkAGgAeACMAJgAkACAAHAAZABMADQAFAP7/9f/o/93/1P/G/7n/
tP+0/7r/v/+5/7b/xv/Y/97/3v/a/9r/3v/g/+H/5//u//T//P8EAAcACQAMABAAEQAR
ABQAGAAaABkAFwAXABkAGQAXABUAFgAXABcAGQAaABoAGgAYABkAGQAZABcAFwAXABgA
GAAYABgAGAAYABcAFgAWABcAFwAXABcAFwAXABcAFwAVABUAFQAVABUAFQAVABUAEwAU
ABQAFAARABEAEQARABIAEgASABMAEwATABMAEwASABEADgANAA8ADwAPAA4ADAALAAsA
CgAKAAkACAAIAAcABQAEAAQAAAD///7//f/9//v//P/8//n/+P/3//b/9f/0//T/9P/y
//L/8f/x//H/8f/x//L/8P/y//L/8v/0//X/9v/4//f/+P/5//r/+f/6//r/+v/7//z/
/P/9//7/AAABAAMAAwAEAAUABQADAAMAAwADAAMAAgACAAIAAQAAAP///v8AAAEAAQAB
AP////////7//v/+//7//v/8//z//P/8//z//P/8//v//f/9//3//f/9//7//v/+//7/
/////////f/9//3//f/9//3//v/+//z//P/8//z//P/8//z/+//6//n/+f/4//j/+P/4
//j/9v/2//f/9//3//f/9//3//f/9//3//j/9//2//T/8//x//H/8f/x//P/8//z//P/
8//z//P/8f/x//L/8v/y//L/8v/y//L/8v/y//H/8f/x//H/8f/x//H/8f/x//H/8f/x
//D/8P/y//L/8v/y//D/8P/w//D/7v/u/+7/7v/w//D/8P/w//D/8P/w//D/8P/v/+//
7//y//L/8v/z//P/8//z//P/8//0//P/8f/w//D/8v/y//T/8v/y//L/8v/y//L/8//z
//T/9P/0//P/8f/x//D/8P/v/+7/7v/v/+//7//v/+//6//o/+f/5f/g/93/3P/c/9n/
2f/Z/9n/1//Y/9v/2//b/9v/2//c/97/3v/g/+H/4P/h/+H/4//k/+X/5v/n/+b/5v/m
/+b/5v/n/+f/5//n/+j/6P/o/+f/5//n/+f/5f/m/+b/5//n/+b/5v/m/+b/5//n/+f/
5f/l/+X/5f/l/+P/4//m/+n/6v/u//P/9P/y/+z/6P/n/+X/4f/Z/9L/x/+4/6n/mv+G
/3n/cv9w/3b/d/91/3r/iP+Y/5z/lv+U/5z/ov+o/6//t/++/8j/0P/W/9v/3//i/+T/
5f/l/+b/6P/o/+v/7f/v/+//7//v/+//8P/x//H/7//w//D/8P/x//P/9P/1//P/8//z
//T/9v/2//b/9v/4//f/9v/2//f/9//3//f/+f/5//n/+f/5//n/+f/5//r/+//8//3/
+//8//z//P/7//v/+//7//v//P/9/////////////////////f/9//7///8AAAAAAgAB
AAEAAAAAAP///v/+//v/+f/4//j/9v/1//T/8//z//H/8v/y//H/8P/v/+7/7f/s/+z/
7P/s/+z/6//r/+v/6//r/+z/7P/u/+7/7v/y//P/9P/2//n/+v/7//z//f/+//7//v//
/wAAAAABAAEAAgACAAMAAQACAAMAAwABAAEAAQABAAMAAgACAAIAAgACAAIAAgAAAAEA
AQABAAMAAwADAAIAAgACAAIAAgACAAIAAgACAAIAAgACAAEAAQABAAEAAQABAAIAAgAC
AAAAAQABAAEAAQABAAEAAQD/////AAAAAAIAAgACAAIAAgACAAIAAQADAAMABAAEAAQA
BAAEAAQABAAEAAUABQADAAMAAwADAAEAAQABAAIABAAEAAMAAwADAAMAAwADAAEAAQAB
AAEA/////////f/9//7//v/+/wAAAAAAAAAAAAAAAP//////////////////////////
//////7//v/+//7//v/+//z//P/8//z//P/8//z//P/8//z//P/8//z//P/8//z/+v/5
//n/+f/6//r/+v/7//v/+//7//v//P/6//r/+v/6//r/+v/6//r/+v/7//v//P/8//z/
+//9//3//P/8//n/+P/4//n/+f/5//n/+f/3//T/8//x//D/7f/s/+z/6//r/+v/6//p
/+r/7f/t/+3/7f/t/+7/8P/w//L/8//y//P/8//1//X/9f/1//X/9P/0//T/9P/2//f/
9//3//f/+P/4//j/9//3//f/9//3//j/+P/5//n/+P/4//j/+v/7//v/+//5//n/+f/5
//v/+//7//7/AQAEAAYACQAKAAgABAAAAPv/9f/v/+f/4P/V/8r/vf+q/5j/jf+K/4r/
kv+T/4//lv+m/7T/tv+w/7D/tv+8/8L/y//T/9j/4P/m/+z/8f/1//r//P/9////AgAC
AAIABQAFAAUABQAHAAcABwAIAAkACQAHAAgACAAIAAYABwAHAAcABwAHAAcACAAIAAgA
CAAIAAgABwAGAAYABwAHAAcABwAFAAUABQAFAAcABwAHAAcABwAHAAcABwAHAAgACAAI
AAcABwAHAAcACAAIAAgACQAHAAcABwAHAAcABwAFAAUAAwADAAMAAgACAAEAAQAAAAEA
AQABAAIAAQD///7//v/8//v/+v/5//j/9f/1//T/9P/0//T/9P/1//T/9P/0//L/8v/x
//H/8f/x//H/8v/z//b/9//4//j/+f/6//z/+//8//3//v8BAAIAAgACAAEAAgACAAMA
AQACAAIAAwAFAAYABwAHAAUABQAFAAUABQAEAAQABAAFAAYABwAIAAgACQAJAAkABwAH
AAcABgAEAAQABAAEAAUABgAHAAgABgAGAAYABQAFAAUABQAFAAUABgAGAAYABAAFAAUA
BQAFAAUABQAFAAUABQAGAAYABgAGAAYABgAEAAQABAADAAMAAwAEAAQABgAGAAYABgAE
AAQABQAFAAMAAwADAAMAAwADAAMABAAEAAQAAwADAAMAAwADAAMAAQABAAEAAQABAAEA
AQD///3//v/+//7//v/+//7//v/8//z/+//7//3//f/9//3/+//7//v/+//5//n/+P/4
//j/+P/4//j/+P/4//j/+P/6//r/+v/6//j/+P/4//j/+P/4//j/+P/4//f/9//3//r/
+v/6//v//f/+//7//v/+//7//v/+//////8AAAAAAAD///3//f/8//z/+//6//r/+//8
//3//v////7//P/8//v/9v/z//L/8v/z//P/8//z//H/8v/1//X/8//z//P/9P/0//T/
9v/3//r/+//7//3//f/9//3//f/8//z//P/8//7/////////AQACAAIAAgAFAAUABQAF
AAMABAAEAAUABQAEAAQABAAEAAUABQAFAAUABQAFAAUABQAFAAcACAALABAAFAAXABgA
FgASAA4ADQAJAP//+f/y/+f/2v/P/77/qv+f/5b/lv+Y/5X/l/+g/67/vP/A/7j/uP++
/8T/yP/T/9v/4P/q//b//P8BAAUACAAIAAkACwAMAA4ADgAPABEAEQARABEAEQARABIA
EwATABEAEgASABIAFAAVABUAFQAXABcAFwAYABYAFgAWABYAFgAVABQAFAAUABMAEgAR
AA8ADwAPAA8ADwAPAA8ADwARABEAEQARABEAEgASABIADwAPAA8ADwAQABAAEAARAA8A
DwAPAA8ADwAPAA0ADQANAA0ADQAMAAwACwALAAoACgAJAAgACAAHAAUABAAEAAAA///+
//3//v/7//v/+v/5//j/9//2//f/9v/2//b/9v/2//X/9f/3//f/9//4//j/+v/6//r/
/v///wAAAgADAAQABQAGAAcACAAIAAgABwAIAAgACQAJAAoACgALAAwADgAQABEAEQAR
ABEAEQARABAAEAAQABIAEgASABIAEgATABMAEwAVABUAFQAUABIAEgASABIAEgASABIA
EgASABIAEgARABEAEQARABEAEQASABIAEgAQABEAEQARABMAEwATABMAEwATABQAFAAU
ABQAFAAUABYAFgAWABUAFwAXABgAGAAaABoAGgAaABoAGgAbABsAHQAdAB0AHQAdAB0A
HQAeABwAHAAbABsAGwAbABsAGwAbABsAGwAbAB0AHQAdABsAGwAcABwAHAAaABoAGgAa
ABoAGgAZABkAGwAbABsAGwAbABsAGwAbABsAGwAaABoAGQAYABcAFgAYABgAGAAYABoA
GgAaABoAGgAaABoAGgAaABoAGgAaABoAGQAZABkAGAAYABoAGwAaABoAGgAaABoAHAAc
AB0AHQAeAB4AHgAdABsAGwAaABoAGQAYABgAGQAaABsAHAAdABsAGAAXABUAEQANAAsA
CgAJAAkACQAJAAwADgASABMAFQAVABUAFgAVABQAFQAVABYAFwAXABkAGQAZABkAGQAa
ABoAGgAaABoAGwAbABsAHQAeAB4AHgAdAB0AHQAdAB0AHgAeAB8AIAAgACEAIgAgACEA
IQAhACEAIQAhACEAIQAhACMAIgAjACYAKgAtADIAMAAqACYAJQAfABcADwAIAP3/8P/l
/9L/wP+3/7D/sP+0/7P/s/+8/8r/2P/Y/9L/0v/W/9z/5P/r//H//P8IAA4AEgAXABsA
HAAgACEAIwAkACYAJgAnACkAJwAnACkAKQArACwALQAtACsALAAsACwALAAtAC0ALQAv
AC8ALwAwADAAMAAwADAAMgAxADAAMAAvAC8ALwAvAC8ALwAvAC8ALQAtAC0ALQArACsA
KwArAC0ALgAuAC4ALQAtAC0ALQAsACwALAAtAC0ALQAtAC0ALQAtACsAKwArACsAKwAq
ACoAKQApACgAKgApACgAKAAlACMAIgAiAB4AHQAcABsAHAAZABkAGAAXABYAFQAUABIA
EAAPAA4ADgAOAA0ADQANAA0ADQAOABAAEgASABIAEgATABQAFgAXABgAGQAaAB0AHgAe
AB4AHQAeAB4AHwAhACIAIgAjACEAIgAjACMAJQAlACUAJQAjACIAIgAiACAAIAAgACAA
IgAjACMAIwAjACMAIwAiACIAIgAiACIAIAAgACAAIAAiACIAIgAhACEAIQAhACEAHwAg
ACAAIAAeAB8AHwAfACEAIQAhACEAHwAfACAAIAAeAB4AHgAeACAAIAAgAB8AIQAhACIA
IgAgACAAIAAgAB8AHgAeAB0AHQAdAB0AHQAgACEAIgAkACMAIgAgAB8AHwAfAB8AHwAd
AB0AHQAdAB0AHQAdABsAGwAcABwAHAAcABwAHAAcABwAHAAbABsAGwAbABsAGwAbABsA
GwAbABkAGQAYABgAGgAaABoAGgAcABwAHAAcABoAGgAaABoAGgAaABoAGgAYABgAGAAY
ABgAFwAXABcAGAAYABgAGAAYABgAFgAWABcAFwAYABgAGAAXABUAFQAUABQAEwASABIA
EwARABEAEQARABEADgANAAsACAAFAAQABAADAAMAAwADAAMABAAHAAcABwAHAAcACAAG
AAYACAAJAAwADQANAA8AEQARABEAEQAQABAAEAAQABAAEQARABEADwAQABAAEAARABEA
EQARABMAFAAUABUAFQAUABQAFAAUABUAFQAVABcAFwAXABcAFQAVABMAFgAZABwAIAAl
ACYAJAAiAB4AGwAZABMACwACAPf/6v/h/9j/yP+5/7L/sv+4/7//u/+4/8b/2P/g/9z/
2P/Y/9z/3v/f/+X/7P/w//j/AAAFAAcADAAMAA0ADwASABQAFAAVABkAGQAXABsAHQAc
ABwAHAAbABkAGgAaABoAGAAZABkAGQAaABsAHAAeABwAHAAcABwAHAAbABoAGgAdAB0A
HQAdABwAGwAaABkAGQAZABkAGQAaABsAHAAdAB0AHgAeAB4AGwAbABsAGwAYABgAGAAZ
ABkAGQAZABkAGQAZABcAFwAXABcAFwAWABYAFQAVABQAEwARAA8ADgAPAA0ADAAMAAwA
CwAKAAkABwADAAIAAAD///7//f/8//v/+v/6//r//P/8//v/+//7//v/+//8//z//v/+
//7/AAABAAIABAAHAAgACQAKAAkACgAKAAoADAAOAA8AEQARABIAEgATABMAFAAVABUA
FQAVABUAFQAUABIAEQAQABEAEgATABQAFAAVABUAFQAVABUAFQAUABYAFgAWABYAFgAW
ABYAFgAVABQAEwARABEAEQARABEAFAAWABcAGAAWABcAFwAXABUAFQAVABUAFwAXABgA
GAAaABoAGgAaABwAHAAcABsAGwAbABwAHAAaABoAGgAaABgAGAAZABkAGQAZABkAGQAZ
ABkAGQAaABgAGAAXABcAGQAZABkAGQAYABcAFgAVABcAFwAXABUAFQAWABYAFgAWABYA
FgAWABgAGAAXABcAFQAVABUAFQATABMAEwATABUAFQAUABQAEgASABIAEgAUABQAFAAU
ABIAEgASABIAFAAUABQAFAASABIAEgASABAADwAPAA8AEgASABIAEwARABIAEgASABIA
EgASABIAEwATABQAFAAUABMAEQARABAAEAAPAA4ADgAPAA8ADwAPAA8ADQAKAAkABwAC
AP///v/+//////////////8AAAMAAwAEAAUABgAIAAYABgAIAAkADAANAA0ADwARABEA
EQARABQAFAAUABQAEgATABMAEwARABIAEgASABMAEwATABMAEwAUABQAFQAVABQAFAAU
ABIAEwATABMAEQARABEAEQATABUAFwAWABcAGgAeAB8AJAAoACIAHAAXABUAEwANAAIA
9//q/9//1v/I/7n/sP+u/7L/uf+1/7D/uv/O/9r/2v/U/9b/3P/c/9//5//u//T//P8E
AAkADQAQABIAFQAXABoAHAAgAB8AHQAdAB0AHwAhACMAJAAlACUAJQAmACYAJgAmACcA
JwAnACUAJQAlACYAJgAmACYAJgAkACMAIgAiACUAJQAlACUAJQAlACUAJQAlACUAJQAl
ACUAJQAlACUAIwAkACQAJAAhACEAIQAhACIAIgAiACMAIwAjACMAIwAjACMAIQAhACEA
IQAhACAAIgAhACEAIAAeAB0AHAAcABsAGQAYABgAGAAXABYAFQASAA8ADwAOAA8ADgAN
AAwACwAKAAoACgAJAAgABgAFAAcABwAHAAgACgAMAAwADAAOAA8AEAASABMAFAAVABYA
FwAYABgAGAAbABwAHAAdABsAHAAcAB0AHQAeAB8AHwAfAB8AHwAfACEAIAAgACAAHgAe
AB4AHgAgACEAIQAhACMAIwAjACIAIgAiACIAIgAgACAAIAAgACAAIAAgAB8AHQAdAB0A
HQAeACAAIQAiACAAIQAhACEAIQAhACEAIQAfAB8AIAAgAB8AHgAdABwAHgAeAB4AHQAd
AB0AHgAeACAAIAAgACAAIAAgACEAIQAfAB8AHwAfAB0AHQAdAB4AIAAgAB8AHwAfAB8A
HwAfACEAIQAhACEAIQAhACEAHwAhACIAIgAiACIAIgAiACIAIgAiACEAIQAjACMAIwAj
ACMAIwAjACMAIwAjACIAIgAkACQAJAAkACQAJAAkACQAIgAiACIAIgAiACIAIgAiACMA
JAAlACYAJAAjACMAIwAkACQAJAAlACMAIwAjACMAJAAkACQAJAAiACIAIgAiACQAJAAl
ACUAKAAoACgAJwAoACkAKQAqACkAKAAoACkAJwAnACcAJwAlACIAIQAfAB4AGwAaABoA
GwAbABsAGwAbABwAHwAfACEAIQAhACIAIAAgACIAIwAiACMAIwAlACUAJQAlACUAJgAm
ACYAJgAoACkAKQApACsALAAsACwALQAtAC0ALQAuADAAMQAzADQANAA1ADYANAA1ADUA
NQA3ADcANwA3ADcANwA5ADgAOwA+AD4AQQBGAEgARABCAEMAPwA5ADMALAAhABQABQD4
/+T/0f/I/8T/xP/H/8X/yP/U/+b/8v/u/+j/7P/0//r///8HABAAGAAkACwAMQAzADYA
PAA/AEEARABEAEQAQwBDAEMAQwBFAEcASQBKAEsASwBLAEwATABMAEoASwBLAEsASwBL
AEsATABOAE4ATgBOAFAATwBOAE4ATwBPAE8ATwBNAE0ATQBNAE0ATQBNAE0ATwBPAE8A
TwBPAFAAUABQAFAAUQBSAFMAVABUAFQAVQBVAFUAVQBVAFcAVwBVAFUAVwBXAFcAVgBU
AFMAUwBSAFIAUQBQAFAAUQBPAE4ATgBOAE0ATABLAEoARwBHAEYARQBEAEMAQgA/AD4A
PgA+AD4APgA9AD0APQA9AD0APgA9AD4APQA8AD4APwBAAEIAQwBEAEUARgBIAEoASwBM
AEsATABMAE0ATwBQAFAAUQBRAFIAUwBTAFUAVQBVAFUAUwBSAFIAUgBSAFIAUgBSAFIA
UwBTAFMAUQBRAFEAUABSAFIAUgBSAFIAUgBSAFIAUgBSAFIAUQBRAFEAUQBRAFEAUgBS
AFIAVABVAFUAVQBXAFcAVwBXAFcAVwBYAFgAWABYAFgAWABZAFoAWwBbAF0AXQBeAF4A
XABcAFwAXABdAF4AYABhAGMAYwBjAGMAYwBjAGMAZABkAGQAYwBjAGQAZQBmAGcAaQBp
AGkAaQBpAGkAaQBnAGcAaABoAGgAZgBmAGYAZgBnAGgAaABpAGkAaQBpAGkAawBrAGsA
awBrAA==
         </WaveFormData>
      </LeadData>
      <LeadData>
         <LeadByteCountTotal>10000</LeadByteCountTotal>
         <LeadTimeOffset>0</LeadTimeOffset>
         <LeadSampleCountTotal>5000</LeadSampleCountTotal>
         <LeadAmplitudeUnitsPerBit>4.88</LeadAmplitudeUnitsPerBit>
         <LeadAmplitudeUnits>��V</LeadAmplitudeUnits>
         <LeadHighLimit>2147483647</LeadHighLimit>
         <LeadLowLimit>268435456</LeadLowLimit>
         <LeadID>V2</LeadID>
         <LeadOffsetFirstSample>0</LeadOffsetFirstSample>
         <FirstSampleBaseline>0</FirstSampleBaseline>
         <LeadSampleSize>2</LeadSampleSize>
         <LeadOff>FALSE</LeadOff>
         <BaselineSway>FALSE</BaselineSway>
         <ExcessiveACNoise>FALSE</ExcessiveACNoise>
         <MuscleNoise>FALSE</MuscleNoise>
         <LeadDataCRC32>3844270381</LeadDataCRC32>
         <WaveFormData>
OP84/zj/OP9D/0z/Vf9e/2r/dv+C/47/nv+u/77/zv/W/9z/4v/o/+v/7v/x//T/9f/2
//f/+P/5//r/+//8//z//P/8//z//P/8//z//P/+//7//v/+//7//v/+//7//v/+//7/
/v8AAAAAAAAAAAIAAgACAAIAAgACAAIAAgACAAIAAgACAAQABAAEAAQABgAGAAYABgAI
AAgACAAIAAsADAANAA4ADgAOAA4ADgARABIAEwAUABcAGAAZABoAGwAcAB0AHgAfACAA
IQAiACUAJgAnACgAKgAqACoAKgAqACoAKgAqACoAKgAqACoAKQAoACcAJgAkACQAJAAk
ACEAIAAfAB4AHQAcABsAGgAWABQAEgAQAA0ADAALAAoACAAGAAQAAgABAAAA///+//z/
/P/8//z/+//6//n/+P/6//r/+v/6//r/+v/6//r/+v/6//r/+v/4//j/+P/4//r/+v/6
//r//P/8//z//P/6//r/+v/6//r/+v/6//r//P/8//z//P/+//7//v/+/wAAAAAAAAAA
AgACAAIAAgACAAIAAgACAAQABAAEAAQABgAGAAYABgAGAAYABgAGAAgACAAIAAgACAAI
AAgACAAIAAgACAAIAAoACgAKAAoACgAKAAoACgAIAAgACAAIAAgACAAIAAgACAAIAAgA
CAAGAAYABgAGAAYABgAGAAYABAAEAAQABAAEAAQABAAEAAQABAAEAAQAAgACAAIAAgAE
AAQABAAEAAMAAgABAAAAAAAAAAAAAAAAAAAAAAAAAP7//v/+//7//v/+//7//v/+//7/
/v/+//7//v/+//7//P/8//z//P/+//7//v/+//z//P/8//z//P/8//z//P/+//7/////
/wAAAAAAAAAAAgACAAIAAgACAAMAAwAEAAQABAACAAEA///7//j/9f/2//b/9v/z//H/
8f/z//T/9P/0//T/9v/0//T/9P/0//b/9v/3//f/9f/0//T/9P/0//X/9f/0//T/9f/1
//X/9//3//f/9//1//b/9v/2//b/9v/2//b/9//3//b/9v/4//j/+P/4//b/9v/2//b/
9v/1//X/9//8/wIABwALABIAGgAcAB4AJgAzAEMAWQBoAGcAVwBIADMADgDh/7X/jv9t
/1P/Nv8e/xT/Gv8x/z7/Qf9L/1f/Yv9w/4P/kf+m/7v/zv/b/+X/6//w//b/+v/9////
AgADAAYABwAHAAcACAAJAAwADAAMAAwADwAPABAAEAAPAA8ADwAPAA8ADwAQABAAEQAR
ABEAEQAUABQAFAAUABYAFgAXABcAFQAWABYAFgAVABUAFQAVABgAGAAZABkAGQAZABoA
GgAcAB0AHQAeABwAHQAdAB8AHgAeAB8AHwAgACMAJQAmACcAKAApACoALAAtAC0ALwAv
ADEAMgAzADYANwA5ADkAOgA8AD0APgA8ADwAPAA8AD4APgA/AD8APgA8ADwAPAA5ADkA
OQA4ADgANwA2ADQAMQAvAC0AKwAqACgAJwAlACMAIQAfAB0AGgAYABcAFQAVABQAEQAP
AA0ACwALAAoACwALAAsACQAIAAgACAAIAAgABwAHAAYACAAIAAgABwAHAAcABwAHAAcA
BwAHAAYACAAIAAgACAAHAAcABwAHAAYABgAFAAUABAAFAAUABAAFAAUABQAFAAUABgAG
AAYACAAIAAgACQAJAAkACQAKAAoACgAKAAsACgAKAAoACgAKAAsACwALAA0ADQAOAA4A
DQANAA0ADgAOAA8ADwAPAA8ADwAPAA8ADwAPAA8ADwANAA0ADQANAA0ADQANAAwADAAM
AAwADAAOAA4ADgANAAsACgAKAAkACQAJAAgACAAIAAgABwAHAAcABwAHAAcABwAHAAcA
BgAGAAcABwAGAAYABgAHAAcABQAFAAQABAAEAAUABQAFAAcABgAGAAYABgAGAAYABgAG
AAYABgAFAAcACAAIAAgACAAIAAgACAAIAAgACAAJAAkACgAIAAgACAAIAAoACgAKAAoA
CwANAA4AEAAOAA4ADgAOABAAEAAQABIAEQARABIAEgASABAADwAOAAsACQAHAAYABgAG
AAMAAQADAAUABgAGAAQABAAGAAYABgAGAAYABgAGAAcABwAHAAYABgAGAAYACQAJAAgA
CAAHAAcABwAHAAkACQAJAAkACgAKAAoACgAKAAoACgALAAsACgAKAAoADAAMAAwADAAM
AAwADAAMAAkACQANABAAFAAZAB8AJgAsAC4AMgA4AEMAUwBrAH4AgQB1AGYATwAsAP//
0/+m/4P/af9K/zL/KP8w/0X/UP9V/13/a/92/4L/kf+h/7b/y//c/+v/9////wIABgAK
AA8AEQASABUAGAAZABkAGwAcABsAHgAeAB4AHgAfAB8AIAAgACEAIQAhACEAIwAjACQA
JAAjACMAIwAjACQAJAAkACQAJAAkACUAJQAnACgAKAAoACkAKQApACkALAAsAC0ALQAt
AC0ALgAuADAAMQAxADIAMgAzADMANQA2ADYANwA3ADkAOwA8ADwAPQA+AD8AQABCAEMA
QwBFAEcASQBKAEsATABNAE8ATwBQAFIAUwBUAFQAVABUAFQAVgBWAFcAVwBUAFIAUgBS
AE8ATwBPAE4ASgBJAEgARgBHAEUAQwBBAD4APAA7ADkANwA1ADMAMQAuACwAKwApACkA
KAAlACMAIQAfAB8AHgAdAB0AHQAbABoAGgAaABoAGgAZABkAGAAYABgAGAAXABcAFwAX
ABcAFwAXABcAFgAWABYAFgAWABcAFwAXABcAGAAYABcAFwAXABcAFgAUABQAFQAWABcA
FwAYABgAGAAWABYAFgAXABkAGQAZABoAGgAaABoAGwAaABoAGgAaABwAHQAdAB0AHwAf
ACAAIAAhACEAIQAiACAAIQAhACEAIQAhACEAIQAjACMAIwAjACEAIQAhACEAIQAhACEA
IAAeAB4AHgAeAB4AHgAeAB0AHAAcAB0AHQAdAB0AHAAcABwAHAAbABsAGwAbABsAGwAb
ABsAGwAaABoAGwAbABoAGgAaABsAGwAZABkAGAAYABoAGwAbABsAGwAaABoAGgAYABgA
GAAYABgAGAAYABcAFwAYABgAGAAYABgAGAAYABgAGAAYABkAGQAYABgAGAAYABgAGAAY
ABgAGAAYABkAGQAaABwAHAAcABwAHAAcABwAHgAdAB0AHgAeAB4AHAAbABoAFQATABEA
EAAOAA4ACwAJAAsADQAOAA4ADAAMAA4ADgAMAAwADAAMAAwADQANAA0ADAAMAAwADAAM
AAsACQAIAAkACQAJAAkACQAJAAkACQAMAAwADAAMAAoACgAKAAsACwAKAAoACgAKAAoA
CgAKAAoACgAKAAoACQALAAsAEAAWABsAIQAoACwALAAwADgARQBXAGsAegB7AG8AYgBL
ACIA9f/J/57/gf9n/0b/MP8s/zr/T/9Y/1n/Yf9r/3b/gv+P/53/sv/H/9r/5//z//n/
/P8AAAIABwALAAwADQAOAA8ADwARABIAEQASABIAEgASABMAEwAUABQAFQAVABUAFQAV
ABUAFgAWABUAFQAVABUAFgAWABYAFgAWABYAFwAXABUAFgAWABYAGQAZABkAGQAYABgA
GQAZABcAFwAYABgAGgAbABsAHAAaABsAGwAdABwAHAAdAB0AHwAhACIAIgAhACIAIwAk
ACYAJwAnACkAKQArACwALQAuAC8AMQAxADIANAA1ADYANgA2ADYANgA1ADQANAAzADQA
MgAyADIALwAvAC8ALgAsACsAKgAoACcAJQAjACEAIAAeAB0AGwAXABUAEwARABAADgAN
AAsACwAKAAcABQADAAEAAQAAAP////////3//P/8//z//P/+//3//f/8//r/+v/6//n/
+f/5//n/+f/5//n/+f/4//b/9v/2//b/9//3//f/9//4//j/9//3//b/9//3//b/9//3
//f/9//3//j/+P/4//j/+P/4//n/9//3//f/+P/4//j/+P/5//r/+v/6//r/+v/7//v/
+//7//v//P/8/wAAAQACAAQABAAFAAUABQAFAAUABQAFAAcABwAHAAcABwAHAAcABwAH
AAcABwAGAAYABgAGAAYABgAGAAYABQAEAAQABQAFAAUABQAEAAQAAgACAAEAAQABAAEA
AQABAAEAAQABAAAAAAABAAEAAAD//wAAAgADAAIAAQD///7/AAABAAEAAQADAAIAAgAC
AAAAAAAAAAAAAAAAAAAA/////wAAAAAAAP7//v8AAAIAAgACAAIAAgACAAIAAgACAAIA
AwADAAQABAAEAAQABAAEAAQABAAGAAcABwAIAAgACAAGAAUABAABAP///f/8//r/+v/3
//X/9f/3//j/+P/6//r//P/8//7//v/+//7//v/////////+//7//v/+///////+//7/
/////////////////////wAAAAAAAAAAAAAAAAAAAQABAAAAAAAAAAAAAAAAAAAAAAAA
AAAAAAABAP//AQAEAAgADQATABgAHAAgACAAJAApADMARQBWAGEAWwBIADsAKgAHAN//
uv+d/4v/fP9e/0b/SP9X/2T/a/9v/3X/gP+I/4//mf+m/7f/zP/d/+f/6//w//T/+P/7
//3/AgAFAAYABwAJAAkACgAJAAoACgAKAAoADQANAA4ADgAPAA8ADwAPAA0ADQAOAA4A
DQANAA0ADQAQABAAEAAQABAAEAARABEADwAQABAAEAATABMAEwATABIAEgATABMAEwAT
ABQAFAAUABUAFQAWABYAFwAXABkAGgAaABsAGwAZABsAHAAcAB0AHgAfACAAIAAhACEA
IwAjACUAJgAnACgAKQArACsAKgAsAC0ALgAvADAAMQAyADIAMgAzADMAMgAwADAAMAAv
AC8ALwAuACwAKwAqACgAKAAnACYAJQAmACQAIwAhAB8AHQAbABkAFgAUABMAEQARABAA
DQALAAsACQAJAAgABQAFAAUAAwAEAAQABAAEAAQAAwADAAIAAAAAAAAA//8BAAEAAQAB
AAEAAQABAAAAAAAAAAAAAAABAAEAAQABAAIAAgABAAEAAgADAAMAAgABAAEAAQABAP//
AAAAAAAAAgACAAIAAwADAAMAAwAEAAQABAAEAAUABgAGAAYABgAEAAUABQAFAAcABwAI
AAgACQAJAAkACgAIAAkACQAJAAkACQAJAAkACQAJAAkACQAJAAkACQAJAAkACQAJAAgA
CgAKAAoACgAIAAgACAAHAAgACAAJAAkACQAJAAgACAAIAAgABwAHAAcABwAHAAcACQAJ
AAkACAAGAAcABwAGAAQABAAFAAUABQAFAAQABAAGAAcABwAHAAUABAAEAAQABAAEAAQA
BAAEAAQABAADAAMABAAEAAQABgAGAAYABgAEAAYABAADAAIABAAEAAQABAAEAAQABAAE
AAQABQAFAAYABAAEAAQABAAGAAYABgAIAAkACQAKAAoACgAIAAcABgAFAAMAAQAAAAAA
AAD9//v/+v/7//v/+v/8//z//v/+//7//v/+//7//v/////////8//z//P/8///////+
//7//f/9//3//f////////////7//v/+//7//v/+//7////9//z//P/8//z//P/8//z/
/P/8//z//P/7//n/+/8AAAQACQAPABYAGgAeACAAJAAvAD8AUwBkAGcAWQBEADEAEgDl
/7v/lP91/2H/SP8w/yD/Iv8z/0b/Tf9R/1v/aP90/4H/kf+i/7X/yP/V/+H/6f/s//D/
9P/3//n//P/9/wAAAQADAAUABAAFAAcACAAJAAoACQAJAAoACgANAA0ADQANAA0ADQAO
AA4ADwAPAA8ADwAOAA4ADgAOABAAEAARABEAEQASABIAEgATABMAEwATABQAFAAVABUA
FQAVABYAFgAWABcAFwAYABgAGQAZABsAHAAcAB0AHQAdAB8AIAAgACEAIgAjACQAJAAl
ACUAJwApACsALAAtAC4ALwAxADEANAA2ADcAOAA4ADgAOAA4ADYANgA3ADcANgA0ADQA
NAAxADEAMQAwAC4ALQAsACoAKQAnACUAIwAgAB4AHQAbABcAFQATABEAEAAOAA0ACwAJ
AAgABQADAAMAAQABAAAA/////////f/8//z//P/8//z/+//7//r/+v/6//r/+f/3//f/
9//3//n/+f/5//j/+P/4//j/+P/3//f/9//3//j/+P/3//f/+P/5//n/+P/5//n/+f/5
//n/+v/6//r/+v/6//r/+//7//v/+//8//z//P/8//3//v/+//7//v/+////////////
//8AAAAAAQABAAEAAgACAAMAAwADAAMAAwADAAMABQAFAAUABQAFAAUABQAFAAMAAwAD
AAIABAAEAAQABAAEAAQABAADAAIAAgADAAMAAQABAAAAAAACAAIAAQABAAMAAwADAAMA
AQABAAEAAAAAAAEAAQAAAP7//v///////f/9//z//P/8//3//f/9/////v/+//7//P/8
//z//P/8//z//P/7//v//P/8//z//v/8//z//P/8//z//P/8//7//v/+//7//P/9//3/
/v/+//7//v/+//7//v/+/wAAAQABAAIAAgACAAAA///+//3/+//5//j/+P/4//X/8//x
//P/9P/0//T/9P/2//b/+P/4//j/+P/4//n/+f/5//b/9v/2//b/9//3//b/9v/3//f/
9//3//f/9//3//f/9v/2//b/9v/4//j/+P/5//f/9v/2//b/+P/4//j/+P/4//j/+P/4
//n/9//3//z/AgAHAAsAFAAaABoAHAAkAC8APQBRAGIAZQBXAEYAMwAOAOH/tf+O/3P/
X/9G/yz/Iv8q/z//TP9N/1P/X/9q/3b/hf+T/6T/uf/K/9v/5f/p/+z/8P/0//f/+//8
////AgABAAEABQAGAAUABgAGAAYABgAHAAcACAAIAAkACQAJAAkACwALAAwADAANAA0A
DQANAAwADAAMAAwADAAMAA0ADQANAA4ADgAOAA8ADwAPAA8AEAAQABEAEQARABEAEgAS
ABIAEwATABQAFgAXABcAGQAYABgAGQAZABkAGwAcABwAHQAeAB8AIAAiACMAIwAlACkA
KwAsAC0ALgAvADEAMQAyADQANQA2ADYANgA2ADYAOAA4ADkAOQA6ADgAOAA4ADUANQA1
ADQAMAAvAC4ALAAsACsAKgApACYAJAAjACEAHwAdABsAGQAYABYAFQATABEAEAANAAsA
CgAJAAoACgAIAAcABgADAAIAAgACAAIAAAD//////v/+//7//v/9////////////////
/////v/8//z//P/8//v/+//7//v//P/8//v/+//8//3//f/8//v/+//7//v//f/+//7/
/v/8//z//P/9/////////wAAAAAAAAAAAQAAAAAAAAAAAAIAAwADAAMAAwADAAQABAAH
AAcABwAIAAYABwAHAAcABwAHAAcABwAHAAcABwAHAAkACQAJAAkABwAHAAcABgAGAAYA
BgAGAAYABgAGAAUABAAEAAUABQADAAMAAgACAAQABAADAAMAAwADAAMAAwABAAEAAQAA
AAAAAQABAAAA/v/+/////////////v/+//7////////////+//7//v8AAAAAAAAAAP7/
/v/+//3///8AAP7//v/+//7//v/+//7//v8AAAEAAQACAAAAAAAAAAAAAAAAAAAAAgAD
AAMABAAEAAYABAADAAIA///9//v/+v/6//r/9//1//X/9//4//j/9v/2//j/+P/6//r/
+v/6//r/+//7//v/+P/4//j/+P/5//n/+P/4//n/+f/5//n/+f/5//n/+f/4//j/+P/4
//j/+P/4//n/+f/4//j/+P/4//j/+P/4//j/+P/4//j/+f/5//v//v8CAAcACQASABgA
HAAeACYAMQA/AFUAaABtAF8ATAA5ABgA6/+//5j/c/9X/zz/Iv8U/xj/L/9A/0P/Sf9V
/2D/bv9//4//oP+z/8b/1//j/+v/8P/0//j/+//9/wAAAQACAAMABQAFAAYABwAKAAoA
CgAKAAsACwAMAAwADQANAA0ADQAPAA8AEAAQABEAEQARABEAEgASABIAEgASABIAEwAT
ABMAFAAUABQAFQAVABUAFQAWABYAFwAXABkAGQAaABoAGgAbABsAHAAcAB0AHQAfACAA
IAAhACEAIQAjACQAJAAnACgAKQAqACoAKwArAC0ALwAxADIAMwA2ADcAOQA5ADgAOgA7
ADwAPgA+AD4APgA8ADwAPQA9ADwAOgA6ADoANwA3ADcANgA0ADMAMgAwAC8ALQArACkA
KAAmACUAIwAhAB8AHQAbABoAGAAXABUAFAASAA4ACwAKAAkACgAKAAcABwAHAAUABAAE
AAQABAAEAAMAAwACAAIAAgACAAEAAQABAAEAAQABAAEAAQAAAAAAAAAAAAAA////////
//8AAAAA//////7///////7////////////9//7//v/+/wAAAAAAAAEAAQABAAEAAgAC
AAIAAgADAAYABgAGAAYABAAFAAUABQAFAAUABgAGAAUABQAFAAYABgAHAAcABwAHAAcA
BwAHAAkACQAJAAkABwAHAAcABwAHAAcABwAGAAYABgAGAAYABAAEAAQAAwACAAIAAwAD
AAMAAwACAAIAAgACAAEAAQABAAEAAQABAP////////7//v///////v/8//z//f/9//3/
/f/8//z/+v/7//v/+//7//r/+v/6//z//P/8//z/+v/6//z//f/8//r/+v/6//r/+//8
//3//v/+//////8AAAAAAAAAAAAAAAAAAAAAAgABAAEAAgACAAIAAAD///7/+//5//f/
9v/2//b/8//x//H/8//0//T/8v/y//T/9P/0//T/9P/0//b/9//3//f/9v/2//b/9v/3
//f/9v/2//X/9f/1//X/9//3//f/9//2//b/9v/2//j/+P/4//n/+f/4//j/+P/4//j/
+P/4//j/+P/4//j/+f/5//n//P8AAAUACwASABgAHAAeACQAMQBDAFkAagBvAGEAUgA/
ABgA5/+7/5D/bf9R/zT/HP8S/xr/L/9A/0P/R/9T/17/bv97/4n/nv+1/8b/0//f/+X/
6v/w//T/9//7//z//f/+/wEAAQABAAQABwAIAAgACAAIAAkACQAKAAoACwALAAsACwAN
AA0ADgAOAA0ADQANAA0ADgAOAA4ADgAOAA4ADwAPABEAEgASABIAEwATABMAEwAUABQA
FQAVABUAFQAWABYAFAAVABUAFgAWABcAFwAZABoAGgAbABsAHQAfACAAIAAfACAAIQAi
ACQAJQAlACcAKQArACwALQAwADEAMwAzADIANAA1ADYANgA2ADYANgA2ADYANwA3ADYA
NAA0ADQAMQAxADEAMAAsACsAKgAoACgAJwAmACUAIgAgAB8AHQAZABcAFQATABIAEAAP
AA0ADQAMAAkABwAHAAUABQAEAAEAAQABAP//AAAAAAAAAAAAAP/////+//z//P/8//v/
/f/9//3//f/9//3//f/8//z//P/8//z/+//7//v/+//8//z/+//7//z//f/9//z/+f/5
//n/+f/5//r/+v/6//r/+v/6//v/+//7//v//P/8//z//P/9//7//v/+//7//v//////
////////AAAAAP///////wAAAgADAAMAAwADAAMAAwADAAMAAwADAAMAAwADAAMAAwAD
AAMAAwACAAIAAgACAAIAAgACAAIAAQACAAIAAwADAAEAAQAAAAAAAAAAAP//////////
//////////////7//v///////v/+//7///////3//f/8//z//v/////////9//z//P/8
//z//P/8//z//P/8//z//P/8//z//P/8//z//P/6//v/+//8//z//P/8//z//P/8//z/
/v//////AAAAAAAA/v/9//z/+f/3//X/9P/0//T/8f/v/+//8f/y//L/9P/0//b/9v/0
//T/9P/0//b/9//3//f/9v/2//b/9v/1//X/9P/0//f/9//3//f/9//3//f/9//4//j/
+P/4//n/+v/7//3//P/6//n/+P/4//j/+P/4//r/+v/6//r/+f/5//n//P8AAAUACwAS
ABgAGgAcACAAJwAxAEEAVABhAF0ATAA9AC4ACwDf/7r/l/+D/3b/Wv9A/0D/Uf9c/2X/
af9v/3j/gP+J/5P/ov+x/8L/0//f/+n/8P/y//T/9//9/wAAAwAEAAcABwAHAAgACQAM
AAwADAAMAA0ADQAOAA4ADQANAA0ADQAPAA8AEAAQABEAEQARABEAEAAQABAAEAASABIA
EwATABMAFAAUABQAEwATABMAEwAUABQAFQAVABUAFQAWABYAFgAXABcAGAAYABkAGQAb
ABwAHAAdAB0AGwAdAB4AHgAfACAAIQAiACQAJQAlACcAJwApACoAKwAqACsALQAtAC4A
MAAxADIANAA0ADQANAAyADIAMwAzADIAMAAwADAAMQAxADEAMAAuAC0ALAAqACwAKwAq
ACkAJgAkACMAIQAhAB8AHQAbABkAGAAYABcAFwAWABMAEQARAA8ADwAOAA0ADQANAAsA
CgAKAAoACgAIAAcABwAGAAYABgAGAAUABwAHAAcABwAHAAcABwAGAAgACAAIAAgABwAH
AAcABwAGAAYABQAFAAYABwAHAAYABQAFAAUABQAFAAYABgAGAAgACAAIAAkABwAHAAcA
CAAKAAoACgALAAoACgAKAAoACgALAAsACwALAAsADAAMAAsACwALAAwADgAPAA8ADwAN
AA0ADQANAA8ADwAPAA8ADwAPAA8ADwANAA0ADQAMAA4ADgAOAA4ADgAOAA4ADQAKAAoA
CwALAA0ADQAMAAwADAAMAAsACwALAAsACwALAA0ADQANAAwACgALAAsACgAJAAoADAAN
AA0ADQAMAAwADAANAA0ADQANAAwADAAMAA4ADgAOAA4ADgAOAA4ADQAPABAAEAAQABAA
EAAQABAAEAAQABAAEQARABIAEAAQABAAEAAQABAAEAASABUAFQAWABYAFgAUABMAEgAR
AA8ADQAMAA4ADgALAAkABwAJAAoACgAMAAwADgAOAA4ADgAOAA4ADgAPAA8ADwAQABAA
EAAQABMAEwASABIAEQARABEAEQARABEAEQARABIAEgASABIAEgASABIAEwATABIAEgAS
ABIAEgASABIAEgASABIAEgAPAA0ADQAMABAAFQAZAB4AIgAoACoAKgAvADsASwBeAGcA
YwBQADsAKgALAOX/wv+l/5H/gP9m/07/Rv9P/2D/bf9x/3X/fv+G/4//nf+q/7v/zP/d
/+v/8//4//z/AAADAAUACAANAA4ADwARABEAEgATABIAEgASABIAFQAVABYAFgAZABkA
GQAZABkAGQAaABoAHQAdAB0AHQAcABwAHAAcABwAHAAdAB0AHQAeAB4AHgAfAB8AHwAf
ACAAIAAhACEAIQAhACIAIgAgACEAIQAiACQAJQAlACcAJgAmACcAJwAnACkAKgAqACsA
LAAtAC4AMAAxADEAMwAzADUANgA3ADYANwA5ADkAPAA+AD8AQAA+AD4APgA+AEAAQABB
AEEAQAA+AD4APgA9AD0APQA8ADoAOQA4ADYANwA1ADMAMQAyADAALwAtACkAJwAlACMA
HgAcABsAGQAZABgAFQATABMAEQARABAADwAPAA8ADQAMAAwADAAMAAwACwALAAoACAAI
AAgABwAHAAcABwAHAAkACQAJAAgACAAIAAgACAAFAAUABQAFAAgACAAHAAcABwAHAAYA
BAAEAAUABgAHAAUABgAGAAYACAAIAAgACQAHAAcABwAIAAgACAAIAAkACgAKAAoACgAI
AAkACQAJAAsACwAMAAwACwALAAsADAAMAA0ADQANAA8ADwAPAA8ADwAPAA8ADwAPAA8A
DwAPABEAEQARABAADgAOAA4ADgAQABAAEAAPAA4ADgAPAA8ADQANAAwADAAOAA4ADQAN
AA0ADQANAA0ACwALAAsACgAMAA0ADQAMAAoACgALAAsADQANAAwADAALAAsACgAJAAkA
CAAIAAgACAAIAAgACAAIAAgACAAHAAcACAAIAAgABgAIAAgACAAIAAgACAAIAAgACAAI
AAgACAAJAAkACgAMAAwADAAMAAoACgAKAAwADwAPABAAEAAQAA4ADQAMAAkABwAFAAQA
BgAGAAMAAQD//wEAAgACAAQABAAGAAYABgAGAAYABgAGAAcABwAHAAYABgAGAAYABQAF
AAQABAAHAAcABwAHAAcABwAHAAcACAAIAAgACAAIAAgACAAJAAsACgAKAAoACgAKAAoA
CgAKAAoACgAKAAsACwANAA4AEgAXABsAIAAoACwALgAyAD0ASQBZAGwAeQBzAGAATQA2
AA8A4/++/53/f/9m/0z/NP8q/zf/Tv9Z/1n/Y/9w/3z/h/+X/6j/vf/Q/+H/7//3//z/
AgAGAAsADwAOAA0AEAATABMAEwAUABUAGAAYABgAGAAXABcAGAAYABkAGQAZABkAGQAZ
ABoAGgAbABsAGwAbABwAHAAcABwAHAAcAB0AHQAdAB4AHgAeACEAIQAhACEAIAAgACEA
IQAhACEAIgAiACQAJQAlACYAJAAlACUAJwAqACoAKwArACkAKwAsACwALwAwADEAMgA0
ADUANQA3ADcAOQA6ADsAPAA9AD8APwBAAEIAQwBEAEYARgBGAEYARgBGAEcARwBGAEQA
RABEAEEAQQBBAEAAPgA9ADwAOgA5ADcANQAzADIAMAAvAC0AKwApACcAJQAiACAAHwAd
AB0AHAAZABcAEwARABEAEAARABEAEQAPAA4ADgAOAA4ADgANAA0ADAAMAAwADAALAAsA
CwALAAsACQAJAAkACAAIAAgACAAIAAkACQAJAAkACAAIAAcABwAGAAcABwAGAAcABwAH
AAcABQAGAAYABgAIAAgACAAJAAkACQAJAAoACgAKAAoACwAMAAwADAAMAAwADQANAA0A
DQANAA4ADgAPAA8ADwAQABAAEQARABEADwAPAA8ADwAPAA8ADwAPABEAEQARABEADwAP
AA8ADgAOAA4ADgAOAA4ADgAOAA0ADAAMAA0ADQALAAsACgAKAAwADAALAAsACQAJAAkA
CQAHAA==
         </WaveFormData>
      </LeadData>
      <LeadData>
         <LeadByteCountTotal>10000</LeadByteCountTotal>
         <LeadTimeOffset>0</LeadTimeOffset>
         <LeadSampleCountTotal>5000</LeadSampleCountTotal>
         <LeadAmplitudeUnitsPerBit>4.88</LeadAmplitudeUnitsPerBit>
         <LeadAmplitudeUnits>��V</LeadAmplitudeUnits>
         <LeadHighLimit>2147483647</LeadHighLimit>
         <LeadLowLimit>268435456</LeadLowLimit>
         <LeadID>V3</LeadID>
         <LeadOffsetFirstSample>0</LeadOffsetFirstSample>
         <FirstSampleBaseline>0</FirstSampleBaseline>
         <LeadSampleSize>2</LeadSampleSize>
         <LeadOff>FALSE</LeadOff>
         <BaselineSway>FALSE</BaselineSway>
         <ExcessiveACNoise>FALSE</ExcessiveACNoise>
         <MuscleNoise>FALSE</MuscleNoise>
         <LeadDataCRC32>3842116747</LeadDataCRC32>
         <WaveFormData>
7v7u/u7+7v79/gz/G/8q/zv/TP9d/27/gP+S/6T/tv+//8b/zf/U/9f/2v/d/+D/4v/k
/+b/6P/p/+r/6//s/+r/6v/q/+r/7P/s/+z/7P/u/+7/7v/u//D/8P/w//D/8v/y//L/
8v/0//b/+P/6//r/+v/6//r//P/8//z//P/+//7//v/+/wAAAAAAAAAAAQACAAMABAAG
AAYABgAGAAkACgALAAwADQAOAA8AEAASABQAFgAYABwAHgAgACIAJQAmACcAKAArAC4A
MQA0ADgAOgA8AD4AQABCAEQARgBIAEgASABIAEoASgBKAEoASQBIAEcARgBEAEIAQAA+
ADsAOAA1ADIALQAqACcAJAAgABwAGAAUABEADgALAAgABQACAP///P/6//j/9v/0//H/
8P/v/+7/6//q/+n/6P/m/+b/5v/m/+b/5v/m/+b/5P/k/+T/5P/k/+T/5P/k/+P/4v/h
/+D/4v/i/+L/4v/g/+D/4P/g/+D/4P/g/+D/4f/i/+P/5P/k/+T/5P/k/+T/5P/k/+T/
5v/m/+b/5v/o/+j/6P/o/+n/6v/r/+z/7P/s/+z/7P/u/+7/7v/u//D/8P/w//D/8v/y
//L/8v/0//T/9P/0//b/9v/2//b/9v/2//b/9v/0//T/9P/0//L/8v/y//L/8P/w//D/
8P/w//D/8P/w//D/8P/w//D/8P/w//D/8P/v/+7/7f/s/+z/7P/s/+z/6v/q/+r/6v/q
/+r/6v/q/+r/6v/q/+r/6P/o/+j/6P/o/+j/6P/o/+b/5v/m/+b/5v/m/+b/5v/k/+T/
5P/k/+b/5v/m/+b/5P/k/+T/5P/k/+T/5P/k/+L/4v/i/+L/4P/g/+D/4P/k/+X/5//n
/+j/6f/p/+n/6v/q/+n/6f/q/+v/7P/s/+z/7P/s/+z/6v/q/+f/5P/k/+P/4f/f/9//
3f/d/9//4f/i/+L/4v/g/9//3v/d/9//3//f/+D/3v/d/9v/2//a/9r/2v/Z/9v/2//b
/9v/3P/c/9z/3f/b/9v/2//b/9v/2//b/9z/3P/c/9z/3P/c/9z/3P/c/9z/3P/c/9z/
3f/d/93/3v/h/+X/6v/x//r/BgAPABkAJwA8AF4AjQC2AMcAzQDSAMwArgB3ADUA7/+y
/3f/N//7/tH+zP7n/gD/CP8W/yr/O/9P/2H/c/+I/6D/sf/A/8v/0f/X/93/4f/l/+f/
6v/r/+//7//x//H/8v/z//T/9v/3//j/+f/5//r/+v/7//v/+//8//z//f/+//7/////
/wAAAAABAAEAAQACAAIAAgADAAQABAAEAAQABQAIAAsADQAPABEAEQATABQAEgATABQA
FQAYABkAGgAbABwAHAAdAB8AIAAhACMAJAAnACkAKwAsACsALgAwADIANgA4ADoAPQA9
AEEAQgBFAEsATgBPAFIAVABXAFkAWwBbAFwAXQBeAGAAYABgAGAAXgBdAF0AWwBbAFkA
VwBWAFIAUABMAEkARQBDAD8APAA6ADYAMgAuACkAJQAiAB8AHwAbABgAFQASABAADQAM
AAoACAAGAAQAAwAEAAQABAAAAP/////+/wAAAAD///7//v/9//3//f/9//z//P/8//z/
+//7//v//f/8//z//P/9//3//f/9//v/+//7//v/+v/6//v/+//7//v/+v/6//v/+//7
//v//f/+//7//v/+//////8AAP7//v//////AgACAAMAAwACAAIAAgADAAUABQAHAAcA
BQAFAAYABgAHAAcABwAHAAUABQAFAAUABgAGAAYABgAGAAYABgAGAAYABgAFAAUAAwAD
AAIAAgADAAQABQAFAAIAAgACAAIAAgABAAEAAQADAAMAAwADAAIAAgACAAIAAgACAAIA
AQADAAMAAwADAAIAAgACAAEA///////////+//7//v/+/wAAAAAAAAAAAAD/////////
//////////////////7//P/8//z//P/8//z//P/9//3//P/8//z//P/8//z//P/8//7/
AQADAAMABAAFAAUABQAGAAQAAwADAAQABQAGAAYABgAIAAgACAAIAAcAAwD///7//f/7
//n/9//3//f/+f/5//r/+v/6//r/+f/4//f/9//3//f/+P/4//n/9//3//j/+P/4//f/
9//3//f/9//2//j/+P/5//n/9//3//f/9//5//n/+v/6//j/+P/4//j/+P/4//j/+P/4
//j/+P/3//X/9f/4//v//f8CAAkAEgAcACUAMQA9AE4AbgCdAMYA3QDlAOoA5ADGAJUA
UwAJAMj/jf9P/xP/6/7q/gX/Gv8i/zD/Qv9T/2f/ef+L/6L/uP/J/9j/5f/t//P/9f/5
////AQACAAUABwAHAAkACwAMAA0ADAAOAA8AEAARABEAEgASABUAFQAVABYAFgAXABgA
GAAZABkAGgAaAB0AHQAdAB4AHAAcAB0AHgAeAB4AHgAfAB8AIQAiACMAJQAlACcAKAAm
ACcAKAApACwALQAuAC8AMgAyADMANQA2ADcAOQA6ADkAOwA9AD4APwBCAEQARgBIAEoA
TABPAFMAVwBYAFsAXQBgAGEAZABmAGkAawBtAG8AcABxAHIAdgB2AHYAdgB0AHMAcwBx
AHEAbwBtAGwAagBoAGQAYQBdAFsAVwBUAFIATgBKAEYAQwA/ADwAOQA3ADMAMAAtACwA
KgAnACYAIgAgAB4AHAAcABwAGwAaABgAFwAXABYAFgAWABUAFAAWABUAFQAVABMAEgAS
ABIAEgARABEAEQARABAAEAAQABEAEQARABEAEQARABEAEQASABIAEwATABUAFQAUABQA
FwAXABcAFwAVABYAFgAWABgAGQAZABoAGgAaABsAGwAaABoAGwAbAB4AHgAeAB8AHwAf
ACEAIQAhACEAIgAiACEAIQAhACEAIQAhACEAIQAkACQAJAAkACQAJAAkACQAJAAkACMA
IwAjACMAIgAiACIAIgAiACEAIAAgACAAIAAgAB8AHwAfAB8AHwAfAB8AHgAeAB4AHgAe
AB4AHgAdAB0AHQAdAB0AHAAcABwAGwAdAB0AHQAdAB4AHgAeAB4AHAAcABwAHAAaABkA
GQAZABkAGQAZABkAGQAZABkAGAAYABgAGAAYABgAGAAYABkAGQAaABoAGgAaABoAHAAc
ABwAHgAfACEAIQAiACMAIwAjACQAJAAjACMAJAAnACgAKAAoACgAKAAoACgAJgAjACAA
IAAdABsAGQAXABcAFwAZABkAGAAYABgAGAAVABQAEwATABUAFQAWABYAFQATABMAFAAU
ABQAEwATABMAEwATABIAEgASABMAEwATABMAEwATABMAEwAUABQAFgAWABYAFgAUABQA
FAAUABYAFgAWABUAFQAVABQAGQAdACIAKQA2AEAARwBRAF8AdgCYAMUA6gD9AAMBCAH+
ANgAoQBbABMA2P+h/2H/Kf8R/xr/Nf9E/0r/WP9o/3X/h/+Z/6v/vv/U/+f/9P///wcA
CwANABEAFQAXABoAGwAdAB0AHQAfACAAIQAgACIAIwAkACUAJQAmACYAKQApACkAKgAo
ACkAKgAqACsAKwAsACwALQAtAC0ALgAuAC4ALwAwADAAMAAwADEAMQAzADQANQAzADMA
NQA2ADQANQA2ADcAOgA7ADwAPQA8ADwAPQA/AEAAQQBDAEQARwBJAEsATABNAFAAUgBU
AFQAVgBYAFsAXQBhAGIAZQBpAGwAbQBwAHIAdQB3AHkAegB6AHoAegB6AHoAegB6AHoA
eQB5AHcAdQBzAHEAcABuAGwAaABlAGMAYQBdAFoAVwBUAFEATgBNAEkARgBDAEEAPQA6
ADcANgA0ADEAMAAsACoAKAAmACQAJAAjACIAIAAfAB8AHgAgACAAHwAeABwAGwAbABsA
GwAaABoAGgAaABkAGQAZABcAFgAWABYAFwAXABcAFwAXABcAFwAXABQAFAAVABUAFQAV
ABQAFAAVABUAFQAVABMAFAAUABQAFgAXABcAGAAYABgAGQAZABoAGgAbABsAHAAcABwA
HQAcABsAHAAbABwAHQAfACAAHwAfAB8AHwAhACEAIQAhACIAIgAiACIAIgAiACIAIgAg
ACAAHwAfAB8AHwAeAB4AHgAeAB4AHQAcABwAHAAcABoAGQAZABkAFwAXABcAFwAWABYA
FgAWABYAFgAWABUAFQAVABUAFQAWABYAFgAVABMAEwATABMAFAAUABQAFAAUABQAFAAU
ABQAEwATABMAEwATABMAEwARABEAEQAQAA4ADAAMAAwADAAMAAwADAAKAAoACgAMAA0A
DwAPABAAEQARABEAEgASABEAEQASABMAFAAUABQAFAAUABQAFAASAA8ADAAMAAsACQAH
AAUABQAFAAcABwAIAAgACAAIAAcABgAFAAUABwAHAAgACAAFAAMAAwAEAAIAAgABAAEA
AQABAAEAAAACAAIAAwADAAMAAwADAAMABQAFAAYABgAEAAQABAAEAAIAAgACAAIAAgAC
AAIAAQABAAEABAAFAAcADAATABoAIgApADEAPQBKAF4AhQCwANEA3QDeAOAA1gCvAHMA
LwDy/8P/kf9P/xf/BP8T/yj/Nv8+/0r/Wf9n/3X/hf+W/6r/vf/Q/93/5f/p/+//8//1
//f//v8BAAMAAwAFAAcACAAHAAYACAAJAAoACwALAAwADAANAA0ADQAOAA4ADwAQABAA
DwAPABAAEAARABEAEQASABIAEgATABQAFAAUABQAFQATABUAFgAXABUAFQAXABgAGgAb
ABwAHQAcAB0AHgAfACAAIAAhACMAJAAlACcAKAAnACkAKwAsAC8AMgA0ADYANgA4ADoA
PQA9AEEAQgBFAEcASgBLAE4AUABTAFUAVwBZAFoAWwBcAF4AXgBeAF4AYABfAF8AXQBd
AFsAWQBYAFYAVABQAE0ASwBJAEUAQgA+ADoANgAyAC0AKQAmACMAIQAdABoAFwAUABIA
DwAOAAoACAAGAAQAAgACAAEAAAD8//v/+//6//r/+v/5//j/9v/1//X/9f/3//b/9v/2
//T/8//z//P/9f/0//T/9P/x//H/8f/x//H/8f/x//H/8P/w//H/8f/v/+//7v/u/+//
7//v/+//8f/y//L/8v/y//P/8//0//L/8v/z//P/9P/0//X/9f/2//b/9v/3//f/9//5
//n/+f/5//r/+v/7//v/+//7//3//f/9//3//P/8//z//P/8//z//P/8//r/+v/5//n/
+//7//r/+v/4//j/+P/3//j/+P/4//j/9v/1//X/9f/z//P/8//z//L/8v/y//L/8v/y
//L/8f/x//H/8f/x//D/8P/w/+//7//v/+//7//u/+7/7v/u/+7/7v/u/+7/7v/t/+3/
7f/t/+3/7f/t/+3/7f/t/+z/7P/s/+z/7P/q/+z/6v/p/+j/6P/o/+j/6P/q/+r/6v/s
/+v/7f/t/+7/7//v/+//8P/w/+//7//w/+//8P/w//D/8P/w//D/8P/y/+//7P/s/+v/
6f/n/+X/4//j/+X/5f/o/+j/6P/o/+X/5P/j/+P/4//j/+T/5P/h/9//3//g/+D/4P/f
/9//3//f/9//3v/g/+D/4f/h/9//3//f/9//3//f/+D/4P/e/97/3v/e/97/3v/e/97/
4P/g/+D/3//f/93/3v/j/+f/7P/x//z/BgAPABcAIwA2AFIAfQCqAMMAxwDIAMYArAB7
AD8A+/++/4n/Uf8T/9/+zv7j/gD/Dv8W/yr/Pf9N/1//cf+E/5j/rf+8/8n/0//X/9n/
3//j/+X/6P/p/+3/7//x//H/9P/1//j/+v/7//z//f/9//7//v////////8AAAAAAQAC
AAIABgAHAAkACgALAAsACwAMAA0ADgAQABIAFAAUABQAFQAVABcAGAAZABsAGwAdAB4A
HgAfACAAIQAkACUAJgAnACgAKAApACsALgAvADEAMgA1ADcAOQA6AD0AQABCAEQARgBI
AEoATQBRAFUAVgBZAFsAXgBfAGIAZgBpAGsAbQBxAHIAcwB0AHYAdgB2AHYAdgB1AHUA
cwBzAHEAbwBuAGwAagBmAGMAXwBdAFkAVgBQAEwASABEAEMAPwA8ADkANwAzADAALQAq
ACgAJQAkACAAHgAcABoAGAAYABcAFgAWABUAFQAUABIAEgARABAADgANAA0ADQANAAwA
DAAMAA4ADQANAA0ACwAKAAoACgAJAAkACQAJAAcABwAHAAcABgAGAAcABwAJAAkACAAI
AAkACQAJAAkABwAIAAgACAAIAAkACQAKAAoACgALAAsACgAKAAsACwAMAAwADAANAAsA
CwANAA0ADwAPABAAEAAPAA8ADwAPAA8ADwAPAA8AEAAQABAAEAAOAA4ADgAOAA4ADgAN
AA0ADQANAAwADAAKAAoACgAJAAgACAAIAAgABgAFAAUABQAFAAUABQAFAAYABgAGAAYA
BAAEAAQAAwADAAMAAwADAAAAAAAAAP/////////////8//z//P/8//7//v/+//7//v/9
//3//f/9//3//f/9//3//f/9//z/+v/4//b/+P/4//j/+P/4//j/+P/4//r/+f/7//v/
/P/9//3//f/+/wAA/////wAA//8AAAAAAAAAAAAAAAAAAAIA///8//z/+//5//f/9f/x
//H/8//z//b/9v/2//b/9//2//X/9f/1//X/9v/2//P/8f/x//L/8v/y//H/8f/x//H/
8f/w//L/8v/z//P/8f/x//H/8f/z//P/9P/0//T/9P/0//T/9P/0//T/9P/0//T/9P/z
//X/8//0//n//f8AAAcAEgAcACUALwA7AE4AbACZAMIA2QDfAOAA3AC8AIUAQQD7/8L/
j/9T/xf/7/7q/gX/Gv8i/yz/Pv9P/2H/c/+D/5j/rP+//87/2f/f/+P/5//r/+//8f/0
//f/+//7//v//f/+/////v8AAAEAAgABAAEAAgACAAMAAwADAAQABAAFAAYABgAHAAcA
CAAIAAcABwAHAAgACAAIAAkACgAKAAoACgALAAkACwAMAA0ADQANAA8AEAAOAA8AEAAR
ABAAEQASABMAFgAWABcAGQAYABkAGwAcAB0AHwAhACIAIwAmACgAKgAsAC4AMAAzADUA
OQA6AD0APwBCAEMARgBIAEsATQBPAFEAUgBTAFQAVgBWAFYAVgBWAFUAVQBTAFMAUQBP
AE4ASgBIAEQAQQA/AD0AOQA2ADIALgAqACYAIwAfABwAGQAVABEADgALAAgABgADAAIA
AAD+//z/+v/4//j/9//2//T/8//z//L/8v/y//H/8P/u/+3/7f/t/+3/7P/s/+z/7P/r
/+v/6//r/+r/6v/q/+n/6f/p/+n/6f/p/+n/6f/o/+j/6f/p/+n/6f/o/+j/6//r/+v/
6//q/+r/6f/o/+r/6//r/+z/7P/s/+3/7f/u/+7/7//v//D/8P/w//H/8f/x//P/8//z
//P/9P/0//P/8//z//P/8//z//P/8//0//T/9P/0//T/9P/0//T/9P/0//P/8//z//P/
8v/y//L/8v/y//H/8P/w//D/8P/w/+//7//v//H/8f/x//H/8P/w//D/8P/v/+7/7f/r
/+3/7f/t/+3/7P/s/+z/6//t/+3/7f/t/+r/6v/q/+r/6v/q/+r/6v/q/+n/6f/p/+n/
6f/p/+n/6//q/+r/6v/q/+r/6v/q/+r/7P/r/+3/7f/u/+//7//v//D/8P/v/+//8P/x
//L/8v/y//L/8v/y//L/8v/v/+z/7P/r/+n/5//l/+P/4//l/+X/5P/k/+T/5P/l/+T/
4//j/+P/4//k/+T/4//h/+H/4v/i/+L/4f/h/+H/4f/h/+D/4P/g/+H/4f/h/+H/4f/h
/+H/4f/i/+L/4v/i/+L/4v/k/+T/5P/k/+T/5P/k/+P/5f/n/+j/6f/t//D/9f8AAAoA
EwAdACsAPgBcAIkAtADNANEA1ADSALgAhQBFAP//vv+D/0X/B//Z/s7+5/4E/wz/GP8s
/z3/Uf9l/3f/iv+g/7X/xv/R/9n/3//j/+X/6f/t/+7/8f/x//P/9//3//b/9//6//z/
/f/+//3//f/+//7/AQABAAEAAgACAAMABAAEAAUABQAGAAYABQAFAAUABgAGAAYABwAI
AAgACAAIAAkACQALAAwADQANAA0ADwAQAA4ADwAQABEAEAARABIAEwAWABYAFwAZABoA
GwAdAB4AHQAfACEAIgAlACgAKgAsAC4AMAAyADUANwA7ADwAPwBDAEYARwBKAEwATwBR
AFMAVQBWAFcAWABaAFoAWgBaAFoAWQBZAFcAVwBVAFMAUgBQAE4ASgBHAEMAQQA9ADoA
OAA0ADAALAAnACMAIAAdAB0AGQAWABMAEAAOAAsACgAJAAgABwAGAAIAAgABAAAA/v/9
//3//P/8//z/+//6//r/+f/5//n/+f/4//j/+P/6//n/+f/5//n/+P/4//j/+f/5//n/
+f/5//n/+f/5//r/+v/7//v/+//7//r/+v/6//n/+P/3//n/+v/6//r//P/9//3//v/+
//7//////wAAAAABAAEAAgACAAIAAwADAAMABQAFAAUABQAGAAYABQAFAAUABQAHAAcA
BwAHAAgACAAIAAgABgAGAAYABgAGAAYABQAFAAcABwAGAAYABAAEAAQAAwAEAAQABAAE
AAIAAQABAAEAAQABAAEAAQAAAAAAAAAAAAAAAAAAAP///f/9//3//f/8//z//P/7//v/
+//7//v/+v/6//r/+v/6//r/+v/6//r/+f/5//n/9//5//v/+//6//j/+P/4//j/+v/6
//r//P///wEAAQACAAMAAwADAAQAAgABAAEAAgAFAAYABgAGAAYABgAGAAYABgADAAAA
AAD///3/+//5//f/9//5//n/+P/4//j/+P/5//j/9//3//f/9//4//j/9f/z//P/9P/0
//T/8//z//P/8//z//L/9P/0//X/9f/1//X/9f/1//X/9f/2//b/9v/2//b/9v/2//b/
9v/2//b/9v/2//X/+f/3//b/+//9/wIACQAUACAAKQAzAD8AVAB0AKEAzADhAOkA7gDq
AMgAkwBTAAsAyP+N/0//F//x/u7+B/8g/yj/NP9E/1f/a/97/4v/oP+4/8n/1v/j/+v/
7//z//n//f8BAAIAAwAFAAcACQAJAAoADQANAA4ADgAOAA8ADwAQABAAEQARABEAEgAS
ABMAFAAUABUAFQAWABYAFwAXABcAGAAWABYAFwAYABoAGgAaABsAGQAbABwAHQAdAB0A
HwAgACAAIQAiACMAIgAjACQAJQAoACgAKQArACoAKwAtAC4AMQAzADUANgA1ADgAOgA8
AD4AQABCAEUASQBNAE4AUQBVAFgAWQBcAFwAXwBhAGMAZQBmAGcAaABqAGoAagBqAGoA
aQBpAGcAZwBlAGMAYgBeAFwAWABVAFUAUwBPAEwASgBGAEIAPgA7ADcANAAxAC8AKwAo
ACUAIgAgAB0AHAAcABoAGAAWABYAFgAVABQAEgARABEAEAAQABAADwAOAAwACwALAAsA
DQAMAAwADAAMAAsACwALAAsACgAKAAoACQAJAAkACQAJAAkACQAJAAoACgALAAsACQAJ
AAgACAAJAAkACQAJAAkACgAKAAoADAANAA0ADgAOAA4ADwAPAA4ADgAPAA8AEgASABIA
EwATABMAFQAVABUAFQAWABYAFwAXABcAFwAZABkAGQAZABoAGgAaABoAGgAaABoAGgAa
ABoAGQAZABkAGQAYABgAGAAYABgAFwAYABgAGAAYABgAFwAXABcAFwAXABcAFwAWABYA
FgAWABQAFAAUABMAFQAVABUAFQASABIAEgARABEAEQARABEAEQASABMAFAASABIAEgAS
ABIAEQARABEAEQASABAAEAAQABAAEgASABIAFAATABUAFQAWABcAFwAXABgAGAAXABcA
GAAZABoAGgAaABoAGgAaABoAGgAXABQAFAATABEADwANAAsACwANAA0ADgAOAA4ADgAN
AAwACwALAA0ADQAOAA4ACwAJAAkACgAIAAgABwAHAAcABwAHAAYACAAIAAkACQAHAAcA
BwAHAAcABwAIAAgABgAGAAYABgAGAAYABgAGAAgACAAIAAcABwAHAAYACwAPABIAFwAe
ACoAMQA3AEEAUABoAIsAugDfAO0A7gDuAOgAxQCLAEUAAgDP/6P/Zf8p/xL/Hf80/z7/
Rv9S/2H/b/9//4//oP+y/8P/1P/j/+//9f/5//v///8FAAoACwANAA8AEQARABIAEwAU
ABYAFwAYABsAGwAcABwAHAAbABoAGgAaABsAHAAcAB8AHwAgACAAIQAhACEAIgAiACIA
IwAkACQAJAAkACUAIwAlACYAJwApACkAKwAsACwALQAuAC8ALgAvADAAMQAyADIAMwA1
ADYANwA5ADoAOwA9AD8AQABDAEYASABKAEwATgBQAFMAUwBXAFgAWwBfAGIAYwBmAGoA
bQBvAHEAcwB0AHUAdgB4AHgAeAB4AHYAdQB1AHMAdQBzAHEAcABwAG4AagBnAGcAZQBh
AF4AWQBUAE8ASgBHAEMAQAA9ADsANwA0ADEALgAsACkAKAAkACIAIAAeABwAHAAbABoA
GAAXABcAFgAUABQAEwASABQAEwATABMAEwASABIAEgARAA8ADgANAA4ADgAPABAADgAN
AAwACwAJAAkACQAJAAgACAAJAAkACQAJAAgACAAJAAkACQAJAAkACgAKAAoACAAJAAkA
CgAMAAwADQANAAwADAANAA0ADgAOAA4ADwAPAA8AEQARABEAEQASABIAEQARABEAEQAR
ABEAEQARABIAEgASABIAEgASABIAEgASABIAEQARABEAEQAQABAADgAOAA4ADQAMAAwA
DAAMAA0ADQAOAA8ADgANAAwACwAMAAwADAAMAAwADAAMAAsACgAJAAgABwAIAAgACAAH
AAcABwAHAAcABgAGAAYABgAEAAQABAAEAAQAAwADAAMAAwADAAMAAwADAAQABAAEAAQA
BAAEAAQABAAGAAUABwAHAAgABwAHAAcACAAIAAcABwAIAAkACgAKAAoACgAKAAoACgAM
AAkABgAGAAcABQADAAEA/v/9//7//f8AAAAAAAAAAP///v/9//3/+//7//z//P/9//v/
+//8//z//P/7//v/+//7//v/+v/4//j/+f/5//v/+//7//v/+f/5//r/+v/4//j/+P/4
//r/+v/6//r/+P/4//j/9//5//n/+v/7////BAAJAA4AGAAhACsAMwBAAFYAeQCoAMsA
1wDUANIAzACtAHkAPQAAAMn/mf9d/x///P77/hb/Kv80/z7/S/9d/23/ff+O/6D/s//G
/9X/4f/l/+n/7//z//X/+P/7//////8BAAEAAgADAAIABAAFAAYABwAHAAgACAALAAsA
CwAMAAwADQAOAA4ADwAPABAAEAAPAA8ADwAQABAAEAARABIAEgASABIAEwASABMAEwAT
ABMAEwAVABYAFgAXABgAGQAYABkAGgAbABwAHAAdAB8AIAAhACMAJAAlACcAKQAqACkA
LAAuADAAMgA0ADYAOQA7AD8AQABDAEcASgBLAE4AUgBVAFcAWQBbAFwAXQBeAGAAYABg
AGAAYgBhAGEAXwBfAF0AWwBaAFgAVgBSAE8ATQBLAEcARABCAD4AOgA2ADEALQAqACcA
JAAfABsAFwAUABIADwAOAAwACgAIAAYABAAEAAMAAgAAAP/////+//7//v/9//z/+v/5
//n/+f/7//r/+v/6//r/+f/5//n/+f/4//j/+P/1//X/9f/1//X/9f/1//X/9P/0//X/
9f/1//X/9P/0//X/9f/1//X/9//4//j/+P/4//n/+f/6//r/+v/7//v//P/8//3//f/8
//z//P/9//////8BAAEAAwADAAQABAAFAAUABQAFAAUABQAFAAUACAAIAAgACAAGAAYA
BgAGAAgACAAHAAcABQAFAAQABAAGAAYABgAFAAQABAAEAAQAAgABAAEAAQABAAEAAQAB
AAIAAgACAAIAAAAAAAAA//8BAAEAAQABAP7//v/+//3////////////8//z//P/8//7/
/v/+//7//v/9//3//f/9//3//f/9//3//f/9//z//P/+//7//v/8//z//P/8//z//P/8
//7///8BAAEAAgAFAAUABQAGAAQAAwADAAQABwAIAAgACAAIAAgACAAIAAoABwAEAAQA
BQADAAEA///7//v//f/9/wAAAAAAAAAA///+//3//f/9//3//v/+//3/+//7//z/+v/6
//n/+f/7//v/+//6//j/+P/5//n/+//7//v/+//7//v//P/8//z//P/8//z//P/8//z/
/P/8//z//P/7//v/+//+////AQAGAAkAEAAcACUALwA7AEwAZACHALYA2wDpAOgA6ADe
ALkAhQBFAAQAyf+N/0//Ef/m/uf+DP8i/yj/OP9N/13/b/+D/5T/rP/B/9L/4f/r//H/
9//7////AwAGAAcABwALAAsACwAOAA8AEAASABMAFAAVABUAFgAWABcAFwAXABgAGgAb
ABwAHAAfAB8AIAAgACEAIQAhACIAIgAiACMAJAAkACQAJAAlACUAJwAoACkAJwAnACkA
KgAsAC0ALgAvADAAMQAyADMANAA0ADUANwA6ADsAPQA+AD0APwBBAEIARQBIAEoATABQ
AFIAVABXAFkAXQBeAGEAZwBqAGsAbgBwAHMAdQB3AHsAfAB9AH4AggCCAIIAggCCAIEA
gQB/AH8AfQB7AHoAegB4AHQAcQBtAGsAZwBkAGIAXgBaAFYAUwBPAEwASQBHAEMAQAA9
ADoAOAA1ADQAMAAuACwAKgAqACoAKQAoACQAIwAjACIAIgAiACEAIAAiACEAIQAhACEA
IAAgACAAIAAfAB8AHwAfAB4AHgAeAB8AHwAfAB8AHQAdAB0AHQAeAB4AHwAfAB8AHwAe
AB4AIQAhACEAIQAhACIAIgAiACIAIwAjACQAJAAkACUAJQAmACYAJwAnACoAKgAqACsA
KwArAC0ALQAvAC8AMAAwADEAMQAxADEAMQAxADEAMQAwADAAMAAwADEAMgAzADQANAA0
ADMAMwAzADMAMgAyADQANAA0ADMAMgAyADIAMgA0ADMAMwAzADMAMwAzADMAMgAyADIA
MgAyAA==
         </WaveFormData>
      </LeadData>
      <LeadData>
         <LeadByteCountTotal>10000</LeadByteCountTotal>
         <LeadTimeOffset>0</LeadTimeOffset>
         <LeadSampleCountTotal>5000</LeadSampleCountTotal>
         <LeadAmplitudeUnitsPerBit>4.88</LeadAmplitudeUnitsPerBit>
         <LeadAmplitudeUnits>��V</LeadAmplitudeUnits>
         <LeadHighLimit>2147483647</LeadHighLimit>
         <LeadLowLimit>268435456</LeadLowLimit>
         <LeadID>V4</LeadID>
         <LeadOffsetFirstSample>0</LeadOffsetFirstSample>
         <FirstSampleBaseline>0</FirstSampleBaseline>
         <LeadSampleSize>2</LeadSampleSize>
         <LeadOff>FALSE</LeadOff>
         <BaselineSway>FALSE</BaselineSway>
         <ExcessiveACNoise>FALSE</ExcessiveACNoise>
         <MuscleNoise>FALSE</MuscleNoise>
         <LeadDataCRC32>4228575104</LeadDataCRC32>
         <WaveFormData>
OP84/zj/OP9B/0r/U/9c/2v/eP+F/5L/of+u/7v/yP/O/9T/2v/g/+L/5P/m/+j/6f/q
/+v/7P/u/+7/7v/u/+7/7v/u/+7/7v/u/+7/7v/w//D/8P/w//D/8P/w//D/8P/w//D/
8P/y//L/8v/y//L/8v/y//L/9P/0//T/9P/2//b/9v/2//j/+P/4//j/+v/6//r/+v/7
//z//f/+////AAABAAIAAwAEAAUABgAIAAoADAAOABAAEgAUABYAGAAaABwAHgAiACQA
JgAoACwALgAwADIANAA2ADgAOgA7ADwAPQA+AEAAQABAAEAAPwA+AD0APAA5ADgANwA2
ADIAMAAuACwAJwAkACEAHgAbABgAFQASAA4ADAAKAAgABAACAAAA/v/7//r/+f/4//f/
9v/1//T/8//y//H/8P/v/+7/7f/s/+z/7P/s/+z/6v/q/+r/6v/q/+r/6v/q/+j/6P/o
/+j/6v/q/+r/6v/o/+j/6P/o/+j/6P/o/+j/6P/o/+j/6P/o/+j/6P/o/+j/6P/o/+j/
6v/q/+r/6v/q/+r/6v/q/+z/7P/s/+z/7v/u/+7/7v/u/+7/7v/u//D/8P/w//D/8P/w
//D/8P/y//L/8v/y//T/9P/0//T/9P/0//T/9P/0//T/9P/0//L/8v/y//L/8v/y//L/
8v/w//D/8P/w//D/8P/w//D/8P/w//D/8P/u/+7/7v/u/+7/7v/u/+7/7v/u/+7/7v/s
/+z/7P/s/+z/7P/s/+z/6v/q/+r/6v/s/+z/7P/s/+r/6v/q/+r/6v/q/+r/6v/q/+r/
6v/q/+z/7P/s/+z/6v/q/+r/6v/q/+r/6v/q/+r/6v/q/+r/6P/p/+n/6v/t/+7/7//w
//L/8//z//P/8//z//P/8//1//X/9v/2//X/9f/2//f/9v/2//T/8f/x//D/7//s/+z/
6//r/+z/7v/u/+//7//t/+v/6v/o/+j/6P/o/+j/6P/m/+T/5P/k/+T/5P/k/+b/5v/l
/+X/5f/l/+X/5f/l/+X/5f/l/+X/5f/l/+X/5f/l/+X/5f/m/+b/5v/m/+b/5v/m/+b/
5v/m/+b/5//p/+n/6f/u//j/BQATACQAOgBUAHoAqwDcAP8AGwE1AUYBPwEbAdgAiwBF
AP3/sv9r/zH/HP8r/zv/QP9K/1f/Y/9z/4T/kv+g/6//v//J/9H/1v/b/9//4P/j/+X/
5v/o/+n/6v/p/+r/6//s/+z/7P/u/+//7v/v/+//7//x//L/8v/y//P/8//0//X/9f/1
//X/9f/2//b/9v/2//n/+f/5//r/+P/4//j/+f/5//r/+//7//v/+//9//3//f/+////
/////wEAAgADAAQABAAFAAYABwAIAAoACwANAA8AEAASABMAFgAYABgAGwAdAB8AIQAj
ACYAKAAsADEANAA1ADgAOAA7AD4AQABAAEAAQwBFAEcARwBHAEkARwBHAEUARQBDAEIA
QAA+AD4APAA4ADcAMgAvACwAKAAnACQAIAAeABkAFgATABEAEAANAAsACAAHAAUAAwAB
AP///v/9//v//f/8//v/+v/5//j/9//3//b/9v/2//b/9v/2//b/9v/0//T/9P/z//X/
9f/1//X/8//z//P/8f/z//P/8//z//H/8f/x//H/8P/w//D/8f/z//P/8v/y//P/8//z
//P/9f/1//b/9v/2//b/9v/2//X/9f/1//b/+P/4//n/+f/4//j/+P/4//n/+v/9//7/
/P/9//3//f/9//3//f/9//3//v/+//7//v/+//7//v/+//7//v/+//7//v/+//7//f/9
//3/+//////////+//3//P/7//n/+f/5//n/+f/4//j/+P/4//n/+f/5//n/9//4//j/
+P/4//j/+P/4//f/9//3//f/9v/2//b/9v/2//b/9f/1//f/9//3//f/9f/1//X/9f/3
//f/9//3//X/9f/1//X/9v/2//f/9//1//b/9v/3//X/9v/2//b/9v/2//f/9//4//n/
/P/9//7/AAABAAEAAQABAP////////////8AAAAAAQABAAIAAwAEAAIAAAD9//3//P/7
//j/9v/3//f/+P/4//j/+f/5//n/9//2//T/9P/0//T/9P/0//L/8P/w//D/7v/u/+7/
7v/u/+3/7f/t/+3/7f/t/+3/7f/t/+3/7f/v/+//7//v/+3/7f/t/+7/8P/w//D/8P/w
//D/8P/w//D/7v/x//H/8f/z//j/AAALABsALAA+AFYAeACnANYA+wAVAS8BPAE1ARUB
1gCJAEUAAQC6/3n/R/8y/z//S/9Q/1j/Zf9z/4H/jv+c/6z/vf/H/9P/3f/i/+X/5//q
/+3/7//w//L/8//0//X/9v/3//j/9v/2//j/+f/6//v/+//7//z//v///wAA/////wAA
AQADAAMAAwADAAQABAAEAAQAAwADAAMABAAGAAYABgAHAAcACAAJAAkACQAJAAsACwAL
AAwADQANAA0ADwAQABEAEgASABMAFAAVABYAGAAZABkAGwAcAB4AHwAiACQAJAAlACcA
KQArAC8AMgA0ADgAOQA8AD0AQABAAEMARgBIAEgASABLAE0ATwBPAE8AUQBRAFEATwBP
AE0ATABKAEgARABCAD4APQA8ADkANgAyADEALgAqACgAJwAkACEAHwAeABsAGQAWABcA
FQATABEADwAOAA0ACwALAAoACQAIAAcABgAFAAUABAAEAAQABAAEAAQABAAEAAIAAgAC
AAEAAQABAAEAAQABAAEAAQD//wEAAQABAAEAAQABAAEAAQD+//7//v///wEAAQAAAAAA
AQABAAEAAQABAAEAAgACAAIAAgACAAIABQAFAAUABgAGAAYABwAHAAgACAAIAAgACAAI
AAoACgAMAA0ADQANAA0ADQANAA0ACwAMAAwADAAMAAwADAAMAAwADAAMAAwADAAMAAwA
DAALAAsACwAJAAkACQAJAAgACgAKAAoACQALAAsACwALAAoACgAKAAoACQAJAAkACQAH
AAgACAAIAAgACAAIAAgABwAHAAcABwAIAAgACAAIAAgACAAHAAcABwAHAAcABwAHAAcA
BwAHAAUABQAFAAUABwAHAAcABwAEAAQABQAFAAUABgAGAAcACQAKAAoACgAKAAoACwAL
AAwADQAOAA8AEAASABEAEQARABEAEQARABEAEQATABQAFAAVABUAFgAXABgAGAAWABMA
EwAPAA0ACQAGAAYABwAJAAoACgALAAsACwAHAAYABAAEAAQABAAEAAQABAACAAIAAgAC
AAIAAgACAAIAAQABAAEAAQABAAEAAQABAAEAAQABAAEAAQABAAEAAQABAAEAAgACAAIA
AgACAAIAAgACAAIABAAEAAMABQAHAAcADAAYACUAMwBEAFgAcACWAMcA8gARAScBPQFE
ATUBCQHEAHsAPwABALz/gf9d/1j/af9x/3D/dv+D/43/m/+o/7T/xP/V/+P/7f/1//z/
/f/9//7/AQAFAAYABgAFAAYABwAKAAsACgAKAAoADAANAA4ADwAPAA8ADQAOAA4ADgAP
AA8AEAARABEAEQARABEAFAAUABQAFAATABMAEwAUABQAFAAUABUAFQAWABcAFwAVABUA
FwAXABcAGAAZABkAGQAbABwAHQAcABwAHQAeAB8AIAAiACMAJQAnACgAKgApACwALgAu
AC8AMQAzADUANwA6ADwAQABDAEYARwBKAEwATwBSAFQAVABUAFcAWQBZAFkAWQBbAFkA
WQBXAFcAVQBUAFIAUABOAEwASABHAEUAQwBBAD4AOwA4ADQAMgAtACoAJwAlACQAIQAf
ABwAGwAZABcAFQATABIAEQAPABEAEAAPAA4ADwAOAA0ADQAMAAwADAAMAAgACAAIAAgA
CAAIAAgABwAKAAsADAANAAwACwAKAAcACQAJAAkACQAHAAcABwAHAAgACAAIAAkACAAH
AAUABAAHAAcABwAHAAUABQAGAAYABgAGAAYABgAIAAkACgAMAAoACgALAAsADgAOAA4A
DgANAAwADQAMAA4ADwAPAA8ADwAPAA8ADwANAA4ADgAOAA4ADgAOAA4ADwAQABEAEgAQ
ABAAEAAQAA0ADQANAAsADQANAA0ADAAOAA4ADgANAAwACwAKAAkACAAIAAgACAAHAAcA
BwAHAAcACAAIAAgABgAGAAYABgAGAAcACAAJAAUABAADAAIAAwAEAAQABQAFAAUABQAF
AAMAAwADAAMAAwADAAMAAwADAAMAAwADAAAA/v///wIAAwAEAAUABgAGAAUABQAFAAQA
BQAGAAgACwALAAsACwAKAAkACAAHAAkACgAKAAsACwAMAA0ADgAQAA4ACwALAAgABwAE
AAIAAQABAAIAAgAAAAEAAQABAAEAAAD+//7///8AAAEAAgD///z/+//6//j/+P/4//j/
+v/5//n/+f/5//n/+f/5//n/+f/5//n/+//7//v/+//7//v/+//8//v/+v/5//j/+P/4
//j/+P/4//r/+//5//v///8EAAgADwAbADAARgBcAHgAowDWAAcBKwFHAWABawFXAR4B
ywCBAEcACAC1/23/SP9F/1P/Wv9c/2P/bf97/4j/lP+k/7X/xf/R/9//5v/p/+3/8P/t
/+3/8v/0//X/9v/5//z//f/8//r/+v/8//3//P/9//3//f///wAAAAAAAAEAAQACAAMA
AQABAAEAAQACAAIAAgACAAUABQAFAAYABAAEAAQABQAFAAYABwAHAAcABwAJAAkACwAM
AA0ADQALAA0ADgAPABAAEAARABIAFQAWABgAGQAXABkAGgAcAB8AIgAkACQAJwApACsA
LQAvADIANAA4ADkAPAA9AEAAQgBFAEgASgBMAEwATwBRAFMAUwBTAFUAVQBVAFMAUwBT
AFIAUABOAEoASABEAEMAQgA/ADwAOAA1ADIALgAsACgAJAAgAB0AGAAVABMAEAAPAA0A
CwAJAAcABgAFAAMAAwACAAEAAAD9//z/+//7//z//P/8//z/+P/4//j/+P/6//r/+v/5
//f/9//3//f/9//3//f/9f/z//P/8//z//P/8//z//P/9P/0//T/9f/z//P/8v/y//P/
8//z//P/8//z//T/9P/0//T/9P/0//P/8//z//T/9v/2//f/9//2//b/9v/2//b/9v/4
//j/+P/5//n/+f/7//v/+//7//v//P/8//z//P/8//z//P/8//z//P/8//r/+v/6//r/
+//7//v/+f/5//n/+f/4//j/+P/4//f/9//3//f/9//2//b/9v/2//P/8//z//P/8//0
//T/9P/y//L/8v/y//P/8//z//P/8P/w//D/8P/y//L/8f/x/+//7//v/+//7//v/+//
7//v/+//7//v/+//7//v/+//7v/u/+//7//v/+7/7v/t/+7/7v/u/+7/7v/t/+3/7v/v
//L/8//0//b/9f/1//X/9f/3//f/9//3//X/9v/2//f/9//4//n/+v/6//j/9f/1//b/
9f/y//D/7f/t/+7/7v/w//H/8f/x/+3/7P/q/+r/6v/q/+r/6v/q/+j/6P/o/+b/5v/m
/+b/5v/l/+X/5f/l/+X/5f/l/+X/5f/l/+X/5//n/+f/5//l/+X/5f/m/+T/5P/k/+T/
5v/m/+b/5v/k/+L/5f/n/+f/5//s//T/AQARACIANABKAGwAnQDQAPkAFQExAUYBRQEn
AewAnwBVABMAyv+B/0P/IP8l/zv/RP9I/1X/Y/9v/37/jv+c/6v/u//H/8//2P/b/9v/
3v/h/+P/5v/o/+f/5v/n/+r/6f/o/+v/7P/v//H/8v/z//P/8//z//T/9P/0//X/9f/2
//f/+f/5//n/+f/6//r/+v/6//3//f/9//7/AAAAAAAAAQABAAIAAwADAAMAAwAFAAUA
BQAGAAcABwAHAAkACgALAAwADAANAA4AEQASABQAFQAXABkAGgAcAB0AIAAiACIAJQAn
ACkAKwAvADIANAA4ADkAPAA9AEAARABHAEoATABOAE4AUQBTAFMAUwBTAFUAVQBVAFMA
UwBRAFAATgBMAEoASABEAEMAQAA9ADoANgAxAC4AKgAoACcAJAAhAB8AHAAZABcAFAAR
AA8ADQALAAkACAAHAAUAAwACAAEAAAABAAAA//////z//P/8//z//P/8//z//P/7//r/
+f/3//n/+f/5//n/+f/5//n/9//3//f/9//3//X/9f/1//X/9v/2//b/9//3//f/9v/2
//f/9//3//f/9//3//j/+P/4//j/+P/4//f/9//3//j/+P/4//n/+f/6//r/+v/6//r/
+v/8//z//P/9//3//f/9//3//f/9//v//P/8//z//v/+//7//v/8//z//P/8//z//P/8
//z/+//7//v/+f/5//n/+f/4//r/+v/6//n/9//3//f/9//4//j/+P/4//f/9//3//f/
9//4//j/+P/4//j/+P/4//X/9f/1//X/9v/2//b/9v/1//T/8v/x//H/8f/x//H/8//z
//P/8//z//P/8//z//P/8//z//P/9P/y//H/8v/y//L/8v/y//P/8//0//X/9v/3//j/
+v/7//v/+//7//v/+//7//v/+//8//z//f/9//7///8AAAIAAAD9//3//P/7//j/9v/z
//P/9P/0//T/9f/1//X/8//y//D/8P/w//D/8P/w/+7/7P/s/+z/7v/u/+7/7v/s/+v/
6//r/+3/7f/t/+3/6//r/+v/6//r/+v/6//r/+v/6//r/+z/7v/u/+7/7v/s/+z/7P/s
/+z/7P/r/+3/7//x//T/AAANABsALABCAFoAegCtAOAABwElAUEBVAFLAScB4ACPAEkA
BwC+/3n/Q/8u/z3/Tf9O/1T/Yf9t/33/iv+Y/6j/tf/D/8//2f/g/+P/5f/m/+n/6//s
/+7/8f/y//P/9P/z//L/8v/y//T/9f/0//X/9f/1//f/+P/4//j/+f/5//r/+//7//v/
+//7//z//P/8//z/+//7//v//P/+//7//v///wEAAgADAAMAAQABAAMAAwADAAQABQAF
AAUABwAIAAkACAAIAAkACgALAAwADgAPAA8AEQASABQAFQAYABoAGgAdAB8AIQAjACcA
KgAsADAAMQA0ADUAOAA4ADsAPgBAAEIAQgBFAEcARwBHAEcASQBJAEkARwBHAEcARgBE
AEIAPgA8ADgANwA2ADMAMAAsACcAJAAgAB4AGwAYABUAEwAQAA0ACwAIAAcABQADAAEA
///+//3/+//7//r/+f/4//f/9v/1//X/9P/0//T/9P/y//L/8v/y//L/8v/y//H/8//z
//P/8//x//H/8f/v/+//7//v/+//8f/x//H/8f/w//D/8P/x//H/8f/w//D/8f/x//H/
8f/v/+//8P/w//L/8v/y//L/8//z//P/9P/0//T/9f/1//T/9P/0//T/9P/0//b/9v/2
//f/9//3//f/9//3//f/9//4//j/+P/4//j/+P/4//j/+P/4//j/+P/4//j/+P/3//f/
9//1//f/9//3//b/9P/0//T/8//z//P/8//z//T/9P/0//T/8//z//P/8//y//L/8f/w
//D/8P/w//D/7//v/+//7//u/+7/7v/u/+7/7v/t/+3/7f/t/+3/7f/v/+//7//v/+3/
7f/t/+3/7//u/+7/7v/u/+7/7f/t/+7/7//w//H/8v/0//X/9f/1//X/9f/1//X/9f/3
//j/+P/5//f/+P/5//r//P/6//f/9//2//X/8v/w/+//7//w//D/7v/v/+//7//t/+z/
6v/q/+r/6v/q/+r/6P/m/+b/5v/m/+b/5v/m/+b/5f/l/+X/5f/l/+X/5f/l/+X/5f/l
/+X/5f/l/+X/5f/l/+X/5v/m/+b/5v/m/+T/5P/k/+T/5v/o/+f/5//n/+n/7P/0/wEA
DwAgADQATABuAJ0A0AD3ABEBKQE8ATkBGwHcAI8ARQD//7T/cf85/xz/Kf89/0L/SP9V
/2P/cf+A/47/nP+t/7v/x//R/9b/2f/b/97/4f/j/+T/5v/l/+j/6f/q/+n/6v/s/+z/
7v/v//D/8f/x//H/7//w//D/8P/x//H/8v/z//X/9f/1//X/9P/0//T/9P/1//X/9f/2
//b/9v/2//f/9//4//n/+f/5//n/+//7//v//P/9//3//f///wAAAQACAAIAAwAEAAUA
BgAIAAkACQALAAwADgAPABIAFAAUABcAGQAbAB0AHwAiACQAKAArAC4ALwAyADQANwA6
ADwAPgA+AEEAQwBDAEMAQwBFAEMAQwBBAEEAQQBAAD4APAA6ADgANAAzADAALQAqACYA
JQAiAB4AHAAZABYAEwARABAADQALAAgABwAFAAMAAQABAAAA///9//v/+v/5//j/9//2
//X/9f/0//T/9P/0//T/9P/0//T/8v/y//L/8f/x//H/8f/x//H/8f/x/+//8f/x//H/
8f/x//H/8f/x//D/8P/w//H/8//z//L/8v/x//H/8f/x//H/8f/y//L/9P/0//T/9P/z
//P/8//0//b/9v/3//f/9v/2//b/9v/2//b/+P/4//j/+f/5//n/9//3//f/9//5//r/
+v/6//r/+v/6//r/+v/6//r/+v/6//r/+v/6//n/+f/5//f/+f/5//n/+P/4//j/+P/3
//f/9//3//f/+P/4//j/+P/3//f/9//3//X/9v/2//b/9P/0//T/9P/1//X/9f/1//T/
9P/0//T/8v/y//H/8f/x//H/8f/x//H/8f/x//H/8f/x//P/8//y//L/8v/y//L/9f/1
//b/9//4//n/+v/8//3//f/9//3//f/9//3//f/9//7//v//////AAABAAIAAgAAAP3/
/f/6//n/9v/0//X/9f/2//b/9P/1//X/9f/z//L/8P/w//D/8P/w//D/8P/u/+7/7v/u
/+7/7v/u/+z/6//r/+v/7f/t/+3/7f/t/+3/7f/t/+//7//v/+//7f/t/+3/7v/u/+7/
7v/u//D/8P/w//D/8v/w/+//7//v//H/9v8AAA0AGwAsAD4AVgB4AKkA1gD7ABMBLQE8
ATMBDwHMAIEAPQD5/7T/ef9J/zT/Q/9T/1j/Xv9n/3f/hf+S/57/sP/B/8v/1f/f/+T/
5//p/+z/7//x//T/9P/z//b/9//4//n/+v/6//r//P/9//z//f/9//3///8AAAAAAAAD
AAMABAAFAAUABQAFAAUABgAGAAYABgAFAAUABQAGAAgACAAIAAkACQAKAAsACwALAAsA
DQANAA0ADgAPAA8ADwARABIAEwAUABQAFQAWABUAFgAYABkAGQAbABwAHgAhACQAJgAm
ACYAJwAoACkALAAwADMAOAA7AD4APwBCAEQARwBKAEwATQBMAE4ATwBRAFEAUQBTAFEA
UQBPAE8ATwBOAEwASgBKAEgARABDAEIAPwA8ADgANQAyAC4ALAApACYAIwAhAB8AHQAc
ABoAFwAVABMAEQAQABAAEAAPAA8ADgANAAwADQAMAAsACwAIAAgACAAIAAYABgAGAAYA
CAAIAAgABwAFAAUABQAFAAUABQAFAAMAAwADAAMAAwADAAMAAwADAAIAAgACAAMAAwAD
AAIAAgADAAMAAwADAAEAAQACAAIAAgACAAIAAgADAAMAAwAEAAQABAAFAAUABgAGAAYA
BgAIAAgACgAKAAgACQAJAAkACwALAAsACwAJAAoACgAKAAwADAAMAAwACgAKAAoACgAK
AAoACgAKAAcABwAHAAUACQAJAAkACAAIAAgACAAHAAcABwAHAAcABgAGAAYABgAHAAcA
BwAHAAQABAADAAIAAwAEAAUABgAFAAUABQAFAAQABAAEAAQABgAGAAUABQAEAAMAAgAB
AAMAAwADAAMABQAEAAIAAgACAAIABQAFAAYABwAGAAcACAAKAAsACwALAAsADQANAA0A
DQALAAwADAANAA0ADgAPABAAEgAQAA0ADQAKAAkABgAEAAUABQAGAAYABgAHAAcABwAF
AAQAAgACAAIAAgACAAIAAAD+//7//v/9//z/+//6//v/+//8//3////////////9//3/
/f/9//v/+//7//v//f/9//3//v/8//z//P/8//r/+v/6//r//v/8//v//f/7//n//v8I
ABUAIQAuAEAAVgB0AJ8A1gAHASkBQwFaAWcBWQEkAdcAiQBLAA4Awf95/07/S/9Z/1r/
XP9l/2//e/+I/5r/qP+1/8P/z//d/+b/6f/t/+7/7//z//j/+v/7//7////+//3//P/9
//7/AQADAAQABQAFAAUAAwAEAAQABAADAAMABAAFAAcABwAHAAcACgAKAAoACgAJAAkA
CQAKAAgACAAIAAkACQAKAAsACwANAA0ADwAPABEAEgATABMAEwAVABYAFwAVABQAFAAU
ABYAGAAbAB0AGwAdAB4AIAAjACYAKAAoAC0ALwAxADMAMwA2ADgAPABBAEQARQBIAEoA
TQBQAFIAVwBYAFwAXwBeAF0AXABdAF0AXQBbAFsAXQBcAFoAWABWAFQAUABPAE4ASwBI
AEQAPgA6ADUAMgAtACoAJwAlACAAHQAbABgAFwAVABMAEQAPAA4ADQALAAkACAAHAAYA
BwAGAAUABQADAAIAAQAAAAAAAAAAAAAAAAAAAAAA///9//3//f/9//7///8AAP///v/9
//z/+//7//v/+//7//r/+v/6//v/+f/5//j/+P/5//n/+f/5//v/+//8//z/+//6//n/
+P/6//v//P/+//z//P/9//3//v/+//7//v8AAAAAAgACAAIAAwADAAMAAQABAAEAAQAD
AAQABAAEAAYABgAGAAYABQAEAAMAAgAEAAQABAAEAAMAAwADAAEAAQABAAEAAAAAAAAA
AAD//wEAAQABAAEA/v/+//7//v/7//v/+//7//3//v/+//7//P/8//z//P/7//v/+//7
//z//P/8//z/+v/6//n/+f/5//n/+f/5//f/9//3//f/+f/5//n/+f/7//j/+P/4//j/
+P/5//n/+v/7//z//f/+/wAAAQABAAEAAQABAAEAAQABAAMABAAEAAUABAAEAAQABAAG
AAQAAQABAAIAAQD+//z/+v/5//n/+P/6//v/+//7//v/+v/4//j/9v/2//b/9v/0//L/
8v/y//L/8v/y//L/8v/x//H/8f/v/+//7//v//H/8f/x//H/8f/x//H/8f/x//H/8f/y
//L/8v/y//L/8v/y//L/8v/y//L/8//1//X/9//6//7/BwAVACYANgBMAGoAlQDMAP8A
IwE/AVYBZwFfATYB7wCfAFsAFgDH/3n/QP8v/z//Tv9S/1f/Yf9v/37/jP+Y/6n/uf/H
/9X/3v/j/+P/5v/p/+n/7P/u//H/8v/z//L/8//2//T/9P/2//f/+P/5//n/+f/7//z/
/P/8//v/+//8//3////////////+//7//v/+/////////wAAAAAAAAAAAQD//wAAAQAB
AAEAAQADAAMAAwAEAAUABQAFAAcACAAJAAoACgALAAwADQAOABAAEQATABUAFgAYABkA
HAAeAB4AIQAjACUAJwAnACoALAAwADMANgA3ADoAPgBBAEQARgBIAEgASwBNAE8ATwBP
AFEAUwBTAFEAUQBRAFAATgBMAEoASABEAEMAQAA9ADoANgAxAC4AKgAoACUAIgAfAB0A
GQAVABIADgANAAsACQAHAAcABgAFAAMAAgAAAP7//P/7//r/+f/5//r/+v/6//r/+P/4
//j/+P/4//j/+P/3//f/9//3//f/9//3//f/9f/1//X/9f/1//X/9f/1//X/8v/y//L/
8//z//P/8v/y//P/8//z//P/9f/1//b/9v/2//b/9v/2//f/9//3//j/+P/4//n/+f/6
//r/+v/6//r/+v/8//z//P/9//3//f/9//3//f/9//3//v/+//7/AAAAAAAAAAD+//7/
/v/+//7//v/+//7//////////f/////////+//7//v/+//3//f/9//3//f/8//z//P/8
//v/+//7//v/+f/6//r/+v/6//r/+v/6//n/+f/5//n/+v/6//r/+v/5//j/9v/1//f/
9//3//f/9//3//f/9//3//f/9//3//f/9//3//f/9v/4//f/+P/2//b/9v/2//f/9//4
//n/+v/7//z//v8BAAEAAQABAP//////////AQACAAIAAwABAAIAAwAEAAYABAABAAEA
AgABAP7//P/5//n/+v/6//z//f/9//3/+//6//j/+P/4//j/+P/4//b/9P/0//T/8v/y
//L/8v/0//P/8//z//H/8f/x//H/8f/x//H/8f/x//H/8f/x//H/8f/x//L/8v/y//L/
8v/y//L/8v/y//L/8v/1//X/9f/3//j//P8HABMAJAA2AE4AagCVAMoA/QAhAT0BVgFl
AVsBMgHtAJ0AUwAGALn/bf8w/x//N/9G/0r/Vf9l/3P/gv+Q/57/sf/B/8//2//i/+X/
6f/u/+//8//0//T/9f/2//f/+P/5//r//P/8//7////+/////////wEAAgACAAIAAQAB
AAIAAwAFAAUABQAFAAYABgAGAAYABwAHAAcACAAIAAgACAAJAAkACgALAAsACwALAA0A
DQANAA4ADwAPABEAEwAUABUAFAAUABUAFgAZABoAHAAdAB0AHwAgACIAIQAkACYAJgAr
AC0ALwAxADMANgA4ADwAPwBCAEMARgBIAEsATgBQAFIAUgBVAFcAWABZAFoAXQBbAFsA
WQBZAFoAWgBZAFgAWABWAFIAUQBOAEsASABEAD8APAA4ADYANQAyAC8ALQAqACcAJQAi
AB8AHQAbABkAFQAUABMAEQARABAADwAOAA0ADAALAAsACAAIAAgACAAIAAgACAAIAAYA
BgAGAAUABQAFAAUABQAFAAUABQADAAMAAwADAAMAAwADAAMAAwAEAAQABAAFAAUABQAE
AAQABQAFAAUABQAHAAcACAAIAAgACAAIAAgACQAJAAkACgAIAAgACQAJAAoACgAKAAoA
DAAMAA4ADgAOAA8ADwAPAA8ADwAPAA8ADQAOAA4ADgAOAA4ADgAOABAAEAAQABAAEAAQ
ABAAEAARABEAEQAPABEAEQARABAAEAAQABAADwAPAA8ADwAPAA4ADgAOAA4ADwAPAA8A
DwANAA==
         </WaveFormData>
      </LeadData>
      <LeadData>
         <LeadByteCountTotal>10000</LeadByteCountTotal>
         <LeadTimeOffset>0</LeadTimeOffset>
         <LeadSampleCountTotal>5000</LeadSampleCountTotal>
         <LeadAmplitudeUnitsPerBit>4.88</LeadAmplitudeUnitsPerBit>
         <LeadAmplitudeUnits>��V</LeadAmplitudeUnits>
         <LeadHighLimit>2147483647</LeadHighLimit>
         <LeadLowLimit>268435456</LeadLowLimit>
         <LeadID>V5</LeadID>
         <LeadOffsetFirstSample>0</LeadOffsetFirstSample>
         <FirstSampleBaseline>0</FirstSampleBaseline>
         <LeadSampleSize>2</LeadSampleSize>
         <LeadOff>FALSE</LeadOff>
         <BaselineSway>FALSE</BaselineSway>
         <ExcessiveACNoise>FALSE</ExcessiveACNoise>
         <MuscleNoise>FALSE</MuscleNoise>
         <LeadDataCRC32>2831874943</LeadDataCRC32>
         <WaveFormData>
cP9w/3D/cP91/3r/f/+E/4//mP+h/6r/tP++/8j/0v/W/9r/3v/i/+X/5v/n/+j/6v/q
/+r/6v/s/+z/7P/s/+z/7P/s/+z/6v/q/+r/6v/s/+z/7P/s/+7/7v/u/+7/7v/u/+7/
7v/w//D/8P/w//D/8P/w//D/8P/w//D/8P/y//L/8v/y//T/9P/0//T/9v/2//b/9v/3
//j/+f/6//v//P/9//7/AAAAAAAAAAACAAQABgAIAAoADAAOABAAFAAWABgAGgAeACAA
IgAkACcAKgAtADAANAA2ADgAOgA9AD4APwBAAEEAQgBDAEQARABEAEQARABDAEIAQQBA
AD0AOgA3ADQALwAsACkAJgAiAB4AGgAWABIAEAAOAAwACQAGAAMAAAD9//z/+//6//f/
9v/1//T/8//y//H/8P/u/+7/7v/u/+z/7P/s/+z/7P/s/+z/7P/s/+z/7P/s/+r/6v/q
/+r/6v/q/+r/6v/q/+r/6v/q/+j/6P/o/+j/6v/q/+r/6v/o/+j/6P/o/+j/6P/o/+j/
6v/q/+r/6v/q/+r/6v/q/+r/6v/q/+r/6v/q/+r/6v/q/+r/6v/q/+r/6v/q/+r/7P/s
/+z/7P/s/+z/7P/s/+z/7P/s/+z/7P/s/+z/7P/s/+z/7P/s/+r/6v/q/+r/6v/q/+r/
6v/q/+r/6v/q/+r/6v/q/+r/6v/q/+r/6v/o/+j/6P/o/+j/6P/o/+j/6P/o/+j/6P/o
/+j/6P/o/+b/5v/m/+b/5v/m/+b/5v/m/+b/5v/m/+b/5v/m/+b/6P/o/+j/6P/m/+b/
5v/m/+j/6P/o/+j/5v/m/+b/5v/m/+b/5v/m/+b/5v/m/+b/5P/l/+X/5v/o/+n/6v/r
/+z/7f/t/+3/7f/t/+3/7f/t/+7/7v/u/+7/7//x//L/8f/x//D/7v/u/+3/7P/q/+r/
6f/p/+r/6//r/+v/6//p/+f/5v/l/+T/5P/j/+P/5f/k/+H/4f/h/+H/3//f/9//3//f
/9//3//f/9//3//f/9//3//f/93/3f/d/93/3f/d/93/3f/f/97/3v/e/97/3v/e/97/
3P/c/9z/3P/e/93/2//d/+L/7f/8/xEALABLAHYAswDuAB4BSgF0AZIBnQGDAT4B5QCT
AEEA8v+r/3D/T/9R/17/Zf9q/3L/e/+F/5D/nf+m/7P/wP/H/83/z//T/9f/2P/b/93/
3f/e/9//4P/h/+L/4//j/+P/5f/l/+f/5v/n/+f/5//o/+j/6f/p/+n/6f/p/+v/6//r
/+z/7f/t/+3/7f/u//D/8f/x//H/8P/w//D/8P/x//P/8//z//P/8//1//b/9v/3//f/
+P/6//r/+//8//z//f/+//7///8AAAEAAgAFAAYACAAJAAoADQAPABAAEwAVABcAGQAa
ABwAHwAiACgAKwAuADEAMwA2ADkAPAA8AD0APwBCAEUARgBIAEkASABIAEgASABIAEcA
RgBFAEMAQQA+ADwAOAA1ADEALgAtACgAJAAiAB4AGgAYABUAFQASAA8ADAAKAAgABgAE
AAIAAQD///3////+//3//f/8//v/+v/6//v/+//7//n/+f/4//j/+P/4//j/+P/4//j/
+P/4//j/+P/4//j/9//4//j/+f/5//j/+P/4//j/9v/2//b/9v/2//b/9v/2//j/+P/4
//f/9//3//j/+P/6//r/+v/6//r/+v/6//r/+v/6//v/+//6//r/+v/6//z//P/8//z/
/f/9//3//f/9//3//f/9//7//v/+//7////////////+//7//////////////////v/+
//7//v8AAAAAAAAAAP7//v/+//3//f/9//3//f/9//3//P/8//z//P/8//z//P/8//z/
/P/8//z/+//7//z//P/9//3/+//7//v/+//6//r/+v/6//z//P/8//z/+v/6//v/+//6
//r/+//7//v/+v/6//r/+P/5//r/+//7//r/+v/7//n/+v/6//r/+v/6//v/+//8//z/
//8AAAEAAgADAAMAAwADAAMAAwADAAMAAgACAAIAAgADAAUABgAHAAUABAACAAIAAwAC
AAAA/v/9//3//v////3//f/9//3/+//6//n/+P/4//f/9//3//b/8//z//P/8//x//H/
8f/z//P/8//z//H/8f/x//H/8//z//P/8//z//P/8//z//P/8//z//P/9P/0//T/9P/0
//T/9P/0//L/8v/y//L/8f/x//P/+P8BABAAJwA+AFsAggC7APQAIgFOAXYBjgGVAX8B
PgHlAJcASwAAAL//iv9t/23/eP9//4L/iP+T/53/pv+x/77/y//U/93/5f/p/+v/6//u
//H/8f/x//T/9f/0//f/+P/5//n/9//5//n/+//8//3//f/9//7//v//////////////
AQADAAMABAAFAAUABQAFAAYABAAFAAUABQAIAAgACAAIAAgACQAIAAcACQAJAAsADAAK
AAsACwAMAA4ADgAPABAAEAARABIAEgAVABYAFwAYABcAGAAaABsAHAAfACEAIgAjACUA
JwApAC4AMAAzADYAOAA7AD4AQQBDAEYASQBMAEwATQBPAFIAVQBWAFgAWQBYAFgAWABY
AFgAVwBWAFUAUwBRAE4ATABKAEcAQwBAAD8AOgA2ADQAMgAuACwAKQAnACQAIQAeAB4A
HAAaABgAFgAVABMAEQATABIAEQARABAADwAOAA4ADQANAA0ACwANAAwADAAMAAwADAAM
AAwADAAMAAwADAAMAAwADAALAAoACgALAAsADAAMAAwADAAKAAoACgAKAAwADAAMAAwA
DgAOAA4ADQANAA0ADgAOABAAEAAQABAAEAAQABAAEAAQABAAEQARABIAEgASABIAEgAS
ABIAEgAVABUAFQAVABUAFQAVABUAFgAWABYAFgAXABcAFwAXABYAFgAXABcAFwAXABcA
FwAWABYAFgAWABQAFAAUABQAFAAUABQAEwAVABUAFQAVABUAFQAUABQAFAAUABQAFAAU
ABQAFAAUABQAFAATABMAEgASABMAEwATABMAEwATABIAEgASABIAEgASABIAEgAUABQA
FQAVABIAEgATABMAFQAUABQAFAASABMAFAAVABQAFAAVABcAFwAYABgAGAAYABgAGQAZ
ABoAGgAbABwAHQAeAB8AHwAfAB8AHwAfAB8AHwAgACAAIAAgACMAJQAmACcAKQAoACYA
JgAkACIAHwAcAB0AHQAeAB8AHwAfAB8AHwAcABoAGAAWABYAFQAVABUAFgATABMAEwAT
ABEAEQARABEAEQARABEADwAPAA8ADwARABEAEQARAA8ADwAPAA8AEQARABEAEQASABIA
EgASABIAEgASABIAFAASABAAEAARAA8AEwAaACcAOgBPAGoAiQC0AO0AIgFOAXYBmAGq
AaUBfQEwAd0AlQBNAAYAy/+g/5P/n/+o/6f/qv+w/7f/wf/M/9X/4P/t//j/AQAHAAsA
DQALAAwADwARABEAEgARABAAEQAUABUAFQAVABcAFwAZABoAGwAbABsAHAAcAB0AHQAd
AB0AHQAfAB8AHwAgACEAIQAhACEAIgAgACEAIQAhACIAIgAiACIAIwAlACUAJQAjACMA
JQAmACgAKQApACoAKgAqACsALAAqACsALAAsAC8AMAAxADIAMwA0ADYANwA2ADkAOwA8
AD0APwBBAEMARgBIAEsATgBTAFcAWwBfAGMAZgBpAGwAbABtAG8AcgBxAHIAdAB1AHgA
eAB4AHgAdgB1AHQAcwBvAG0AagBoAGQAYQBdAFoAWABUAFEAUABKAEYARABBAEEAPgA7
ADgANgA0ADIAMAAuAC0AKwApACcAJgAlACUAJgAlACQAJAAlACUAJQAjACEAIAAgACAA
HgAeAB4AHgAfACAAIQAiACAAIAAgAB8AHAAcAB0AHQAcABwAHAAcABwAHAAcABwAHAAc
ABwAHAAaABoAGgAZABkAGQAaABoAGgAaABoAGgAcABwAHAAcABwAHAAdAB0AIAAgACAA
IAAfAB4AHQAcAB8AHwAfAB8AHQAdAB0AHQAeAB4AHgAeAB8AHwAfAB8AHwAgACIAIwAi
ACEAIAAfABwAHAAcABwAHgAeAB4AHgAeAB4AHgAdABwAGwAaABkAFwAXABYAFgAXABgA
GQAaABgAGAAYABgAGgAaABkAGQAaABoAGwAbABgAFwAWABUAFgAWABYAFgAWABYAFgAW
ABYAFgAXABcAFgAWABcAFwAVABQAFAAUABIAEwAUABQAFgAWABYAFgAVABUAFgAWABcA
GAAZABoAGwAbABsAGwAaABkAGAAXABoAGgAaABoAHQAfACAAIQAfAB4AHAAcABsAGgAY
ABYAFQAVABYAFwAVABUAFQAVABMAEgARABAAEgARABEAEQAOAAsACwALAAkABwAHAAcA
BwAHAAcABwAHAAcABwAHAAkACQAJAAkACQAJAAkACQAJAAkACQAJAAYABgAGAAYABAAE
AAQABAAGAAYACAAGAAUABQAHAAgADQAYAC8ASgBnAIwAwQAAAT4BcAGgAcgB3wHXAaIB
SQHxAKUAWgAFALj/h/99/4b/j/+Q/5L/mf+f/6r/s/+8/8n/2P/j/+3/8f/z//f/+P/1
//X/9//6//v/+v/7/wAAAQABAP//AQABAAMAAgADAAMAAwACAAIAAwADAAUABQAFAAcA
BQAFAAYABwAHAAcABwAIAAgACQAJAAkACAAIAAgACAAJAAsACwALAAkACQALAAwADAAN
AA0ADgAQABAAEQASABAAEQASABIAFQAWABcAGAAXABgAGgAbAB8AIwAmACgAKQArAC0A
LwAwADIANQA4ADwAPwBCAEUASQBMAE8AUgBWAFcAWQBcAFsAXABeAF8AYABgAGAAYABg
AF8AXgBdAFsAWQBWAFQAUgBPAEsASABDAD4AOgA4ADIALgAsACkAJQAiAB8AHAAYABYA
FAASABAADwANAAsACwAKAAkACQAGAAUABAAEAAUABQAFAAMAAgAAAP///v/+//7//v/+
//7//v/+//7/AAAAAAAA///8//z//f/9//r/+v/6//r//P/8//z//P/6//r/+v/6//r/
+v/6//n/9//3//j/+P/4//j/+P/4//j/+P/4//j/+P/4//n/+f/4//j/+P/4//r/+v/6
//r/+//7//v/+//7//v/+//7//z//P/8//z//f/9//3//f/8//z//f/9//v/+//7//v/
/P/8//z//P/8//z//P/8//r/+v/6//n/+f/5//n/+f/5//n/+P/4//j/+P/4//j/+P/4
//j/+P/4//j/9//3//b/9v/3//f/9f/1//X/9f/0//T/9P/0//L/8v/y//L/8v/y//P/
8//y//L/8//z//P/8v/y//L/8P/x//L/8//y//L/8//x//D/8P/w//D/8P/v/+//8P/w
//P/9P/1//b/9f/1//X/9f/3//f/9//3//b/9v/2//b/9//5//r/+//7//r/+P/4//n/
+P/2//T/8f/x//L/8//z//P/8//z//H/8P/v/+7/7v/t/+3/7f/q/+f/5//n/+n/5//n
/+f/5//n/+f/5//n/+f/5//n/+X/5f/l/+X/5f/l/+X/5f/l/+X/5f/l/+T/5P/k/+T/
4v/i/+L/4v/g/+D/4P/i/+H/3//h/+b/7//+/xMAKABFAGwAowDiABgBRAFwAZQBowGV
AV4BBwGvAF8AEADF/4T/W/9V/2L/a/9u/3b/f/+J/5T/n/+o/7X/wP/H/8//0//T/9X/
1v/Z/9v/2//c/93/3v/f/+D/4f/h/+L/5f/m/+n/7P/t/+3/7f/u/+7/7//v/+//7//v
//H/8f/x//L/8//x//H/8f/y//T/9f/1//X/9//4//n/+v/7//3//f/9//////8BAAIA
AgADAAMABAAGAAYABwAIAAoACwAMAAwADwAQABEAEgAVABYAGAAZABoAHQAfACAAJQAn
ACkAKwAwADIANQA4ADwAPwBCAEUASQBMAE8AUgBWAFcAWQBcAF8AYABiAGMAZABkAGQA
ZABkAGMAYgBhAF8AXQBaAFgAVgBTAE8ATABJAEQAQAA+ADwAOAA2ADMALwAsACkAJgAk
ACIAIAAeABwAGwAZABcAFQAUABMAEwASABEAEAAQAA8ADwAPAA0ADwAOAA4ADgANAAwA
CwAKAAwADAAMAAwADAAMAAwACwAKAAoACwALAAoACgAKAAoACAAIAAgACAAKAAoACgAK
AAoACgAKAAkABwAHAAgACAAKAAoACgAKAAgACAAIAAgACAAIAAkACQAIAAgACAAIAAgA
CAAIAAgACQAJAAkACQAJAAkACQAJAAoACgAKAAoACQAJAAkACQAIAAgACQAJAAcABwAH
AAcABgAGAAYABgAEAAQABAAEAAQABAAEAAMAAwADAAMAAwADAAMAAgACAAQABAAEAAQA
BAAEAAQABAACAAIAAQABAAEAAAAAAP/////////////8//z//P/8//z//P/8//z//P/8
//3//f/+//7//////////v/+//7//v/7//z/+v/6//r/+v/6//3//f/+//7///8AAAEA
AgABAAEAAQABAAEAAQABAAEAAgACAAIAAgADAAUABgAHAAcABgAEAAQABQAEAAIAAAD9
//3//v///wEAAQABAAEA///+//3//P/6//n/+f/5//j/9f/1//X/9f/z//P/8//x//H/
8f/x//L/8//0//X/8//z//P/8//z//P/8//z//P/8//z//P/9P/0//T/9P/0//T/9P/0
//T/8v/y//T/9f/z//X//P8HABYAKwBGAGUAjgDJAAgBOgFqAZgBuAG/AaUBXgEBAasA
XQAOAMf/iv9t/3H/fv+D/4T/iv+T/5//qP+z/77/yf/U/93/5f/p/+v/6//u/+//8f/x
//T/9//2//X/+P/5//f/9f/3//f/+f/6//v/+//7//r/+v/7//v//P/9//7/AQD/////
AAABAP///////wAAAAABAAEAAQAEAAQABAAEAAUABwAHAAcABQAFAAcACAAIAAkACQAK
AAoACgALAAwADAANAA4ADgAPABAAEQASABMAFAAWABcAGAAbAB0AHgAhACMAJQAnACoA
LAAvADIANAA3ADoAPQA/AEIARQBIAEoASwBNAFAAUQBSAFQAVQBWAFYAVgBWAFYAVQBU
AFMAUQBPAEwASgBIAEUAQQA+ADkANAAwAC4ALAAoACYAIwAfABwAGQAWABYAFAASABAA
DAALAAkABwAHAAYABQAFAAQAAwACAAIAAQABAAEA//////7//v/+//z//P/8//z//P/8
//z//P/8//z//P/7//r/+v/7//v/+v/6//r/+v/6//r/+v/6//j/+P/4//j/+v/6//r/
+f/3//f/+P/4//r/+v/6//r/+v/6//r/+v/6//r/+//7//r/+v/6//r/+v/6//r/+v/5
//n/+f/5//n/+f/5//n//P/8//z//P/7//v/+//7//r/+v/7//v/+f/5//n/+f/4//j/
+P/4//j/+P/4//j/9v/2//b/9f/1//X/9f/1//f/9//2//b/9P/0//T/9P/y//L/8v/y
//L/8v/x//H/8P/w//H/8f/x//H/8f/x/+7/7v/u/+7/7v/u/+7/7v/s/+z/7f/t/+z/
7P/t/+3/7f/u/+7/7v/u/+7/7f/t/+7/7v/v//D/8f/y//P/8//z//P/8//z//P/8//0
//T/9P/0//P/9f/2//f/+f/4//b/9v/1//T/8v/w/+//7//w//H/8f/x//H/8f/v/+7/
7f/s/+z/6//r/+v/6P/l/+X/5f/l/+P/4//j/+P/4//j/+P/4//j/+P/4//j/+P/4//j
/+H/4f/h/+H/4f/h/+H/4f/i/+L/4v/i/+L/4v/i/+L/4v/i/+L/4P/f/9//3f/i/+3/
/P8RACoASQBuAKcA4gAWAUABaAGIAZUBgQFCAekAlQBDAPT/sf90/0//Uf9g/2f/av9w
/3n/g/+O/5n/pP+v/7r/xf/L/8//0f/T/9b/1//X/9n/2v/Z/9z/3f/c/93/3f/d/9//
3//h/+D/4f/h/+H/4v/i/+P/4//j/+P/4//l/+X/5f/m/+f/5//n/+f/6P/m/+f/5//n
/+j/6P/o/+j/6f/r/+v/6//r/+v/7f/u/+z/7f/t/+7/8P/w//H/8v/y//P/9P/0//X/
9v/3//j/+f/6//z//f/+/wEAAwAEAAcACQALAA0AEAASABUAGAAaAB0AIAAjACUAKAAr
AC4AMAAxADMANgA3ADgAOgA7ADwAPAA8ADwAPAA7ADoAOQA3ADUAMgAwAC4AKwAnACQA
IQAcABgAFgASAA4ADAAJAAkABgADAAAA/v/8//r/+P/2//X/8//x//H/8P/v/+//7v/t
/+z/7P/r/+v/6//p/+n/6P/o/+j/6P/o/+j/6P/o/+j/6P/o/+b/5v/m/+X/5v/m/+f/
5//o/+j/6P/o/+b/5v/m/+b/5v/m/+b/5v/m/+b/5v/l/+f/5//o/+j/6P/o/+j/6P/m
/+b/5v/m/+j/6P/p/+n/6v/q/+r/6v/q/+r/6v/q/+v/6//r/+v/6//r/+v/6//s/+z/
7P/s/+3/7f/t/+3/7P/s/+3/7f/t/+3/7f/t/+z/7P/s/+z/7P/s/+z/7P/s/+z/7P/r
/+v/6//r/+v/6//r/+r/6v/s/+z/7P/s/+z/7P/s/+z/6v/q/+n/6f/s/+z/7f/t/+v/
6//r/+v/6v/q/+r/6v/q/+r/6v/q/+r/6v/r/+v/6v/q/+3/7f/q/+r/6v/q/+r/7f/t
/+7/7v/v//D/8f/y//P/8//z//P/8//z//P/8//0//T/9P/0//X/9//4//n/+f/4//b/
9v/3//b/9P/y//H/8f/y//P/8//z//P/8//x//D/7//u/+7/7f/t/+3/7P/p/+n/6f/r
/+n/6f/p/+f/5//n/+f/6f/p/+n/6f/p/+n/6f/p/+n/6f/p/+n/6f/p/+n/6f/q/+r/
6v/q/+z/7P/s/+z/7v/s/+r/7P/p/+f/6f/w//n/CgAfADgAVwCAALcA8AAeAUYBbAGK
AY0BbwEsAdcAhwA5APL/tf+C/2f/a/96/3//gv+G/4//m/+k/63/vP/J/9D/1//f/+P/
5f/n/+r/6//t/+3/7v/t//D/8//y//X/9f/z//X/9f/3//b/9//3//f/+P/4//n/+f/7
//v/+//9//3//f/+////////////AAD+/////////wIAAgACAAIABQAHAAcABwAHAAcA
CQAKAAoACwALAAwADAAMAA0ADgAQABEAEgASABMAFAAVABYAFwAYABoAGwAcAB8AIQAi
ACQAJQAmACcAKwAuADIANgA6AD0AQABDAEUASABLAE4AUABRAFMAVgBXAFgAWgBbAFwA
XABcAFwAXABbAFoAWQBXAFUAUgBQAFAATQBJAEYAQwA+ADoAOAA2ADIAMAAtACsAKAAl
ACIAIgAgAB4AHAAbABsAGgAZABkAGAAXABcAGAAXABYAFgATABMAEwARABEAEAAQABAA
EgASABIAEgAQABAAEAAQABAAEAAQAA8ADgAOAA8ADwAQABAAEAAQABAAEAAQABAAEAAQ
ABAAEAAQABAAEAAPAA0ADQAOAA4AEAAQABAAEAAQABAAEAAQABAAEAARABEAEgASABIA
EgAUABQAFAAUABMAEwATABMAEwATABMAEwASABIAEgASABMAEwATABMAEgASABMAEwAV
ABUAFQAVABIAEgASABIAFAAUABQAFAAUABQAFAATABMAEwATABMAEwATABIAEgASABIA
EgASABEAEAAPAA4AEQASABIAEwATABIAEgARABEAEQARABEAEQASABMAFAATABIAEQAQ
ABAAEAARABEAFAAWABQAFAAUABQAFQAVABYAFgAVABYAFwAYABkAGQAZABkAGwAbABsA
GwAbABoAGQAYABoAHQAfACEAIwAiACAAIAAeABwAGQAWABcAFwAYABkAGQAZABkAGQAX
ABYAFQAUABYAFQAVABUAEgAPAA8ADwANAAsACwALAA0ADQANAA0ADgAPABAAEQAOAA0A
DAALAA0ADQANAA0ADQANAA0ADQAKAAoACgAKAAgACAAIAAgADAAMAAwADAALAAcACQAQ
ABcAIgAzAEwAaQCMAL8AAAE+AW4BmAHAAdkB1wGqAVUB+wCvAGYAFQDK/5f/h/+Q/5X/
lP+W/53/o/+u/7v/xv/T/9z/5f/v//X/9//5//r//f8BAAMABAAFAAgACQAIAAcABwAJ
AAsACwANAA4ADwAPAA8ADgAOAA8ADwAPAA8ADwARABMAEwAUABUAFwAXABcAGAAXABcA
FgAVABYAFgAWABYAFQAXABcAFwAZABkAGwAcAB4AHwAfACAAHgAeAB8AIAAeAB8AIAAg
ACIAJAAmACgAKQAqACwALQAwADMANQA2ADsAPQA/AEEARgBIAEsATgBQAFMAVgBZAF0A
YABjAGYAaQBrAG4AcgBxAHIAdAB1AHYAdgB2AHYAeAB3AHYAdQB1AHMAcABuAGoAZwBj
AGAAXABWAFEATgBIAEQAQgA/ADwAOAA0ADAALgAsACoAKAAmACUAIwAhACEAIAAfAB8A
HgAdABwAHAAaABkAGAAVABUAFAAUABQAFAAUABQAFAASABIAEgASABMAFAAVABUAEwAS
ABIAEQAQABAAEAAQAA4ADgAOAA4ADgAOAA4ADgAOAA4ADgANAA0ADQAOAA4ADAAMAAwA
DAAOAA4ADgAOAA4ADgAPAA8ADgAOAA4ADgAQABAAEAAQABEAEQARABEADwAPAA8ADwAS
ABIAEgASABEAEQARABEAEAAQABEAEQATABMAEwATABIAEgASABIAEAAQABAAEAASABIA
EgARABMAEwATABMAEQARABAAEAAOAA4ADgAOAA8AEAARABIAEgASABEAEQARABAAEAAP
AA8ADwAPAA8ADgAOAA4ADgAQABAAEAAQAA4ADgAPAA8ADgAOAA8ADwARAA4ADgAOAA4A
DgAPAA8AEAAQAA8AEAARABIAFQAVABUAFQAXABcAFwAXABYAFgAWABYAFwAZABoAGwAb
ABoAGAAYABkAGAAWABQAEQARABIAEwAVABUAFQAVABUAFAATABIAEAAPAA8ADwAOAAsA
CwALAA0ACwALAAsACQAJAAkACQAJAAkACQAJAAsACwALAAsACQAJAAkACQAJAAkACQAJ
AAoACgAKAAoACAAIAAgACAAKAAoACgAKAAsACQAJAAoADwAcAC8ARABfAIAAswD0ADIB
ZgGUAcAB4QHpAcoBfwEjAc8AggAvANz/nf9//4T/k/+W/5b/m/+j/6z/t//C/8//3P/n
//H/9//5//v//P//////AQACAAMABAAFAAYABQAHAAUABwAHAAkACgALAAsACwAKAAoA
CwALAAsACwALAA0ADQANAA4ADwANAA0ADQAOAA4ADwAPAA8AEAAQABAAEAAPABEAEQAR
ABEAEQATABQAEgATABMAFAAUABQAFQAWABgAGQAaABoAGwAcAB0AHgAfACAAIgAjACIA
JQAnACgALQAvADEAMwA0ADYAOQA8AD4AQQBEAEcASwBOAFEAVABWAFcAWQBcAF8AYABi
AGMAZgBmAGYAZgBmAGUAZABjAGMAYQBeAFwAWgBXAFMAUABNAEgARABCADwAOAA2ADMA
LwAsACkAJgAmACQAIgAgABwAGwAZABcAFwAWABUAFQAUABMAEgASABEAEQARAA8ADwAO
AA4ADgAOAA4ADgAOABAAEAAQABAADgAOAA4ADQAMAAwADQANAAwADAAMAAwADAAMAAwA
DAAKAAoACgAKAAoACgAKAAkACwALAAwADAAMAAwADAAMAAwADAAMAAwADgAOAA8ADwAO
AA4ADgAOAA4ADgAOAA4ADwAPAA8ADwAPAA8ADwAPAA4ADgAOAA4ADwAPAA8ADwAOAA4A
DwAPABEAEQARABEAEAAQABAAEAAQABAAEAAQABAAEAAQAA8ADwAPAA8ADwAPAA8ADgAO
AA4ADgAOAA4ADAAMAAwADAAOAA4ADQANAAwADAANAA0ADAANAA4ADwAMAAwADAAMAA4A
DgAOAA4ADAAMAA0ADQAOAA4ADwAPAA0ADAAMAAwADgAPAA4ADgAOAA4ADgAOAA8ADwAQ
ABAAEQASABMAFAAXABcAFwAXABUAFQAVABUAGAAYABgAGAAXABkAGgAbAB0AHAAaABoA
GwAaABgAFgAUABMAEwATABUAFQAVABUAFQAUABMAEgASABEAEQARABAADQANAA0ADQAL
AAsACwANAA0ADQANAAsACwALAAsACwALAAsACwALAAsACwALAAsACwALAAsACgAKAAoA
CgAMAAwADAAMAAwADgAOAAwADQALAAkADAARABwALwBGAGEAhACzAPIAMAFkAZABugHZ
AeEBxAF7AR8BxwByAB8A1P+T/3f/gP+N/5L/mP+h/6v/tv+//8r/1//k//H/+f/9////
AwAGAAcACQALAAoACwAMAA0ADAAPAA8ADwARABEAEwASABMAEwATABIAEgATABMAEwAT
ABMAFQAXABcAGAAZABcAFwAXABgAGAAZABkAGQAaABoAGgAaABsAHQAdAB0AHQAdAB8A
IAAgACEAIQAiACQAJAAlACYAJgAnACgAKAArACwALQAuAC8AMAAyADMAMgA1ADcAOAA7
AD0APwBBAEQARgBJAEwAUABTAFYAWQBbAF4AYQBkAGgAaQBrAG4AcQByAHQAdQB2AHYA
dgB2AHgAdwB2AHUAdQBzAHAAbgBsAGkAZQBiAF8AWgBWAFQAUgBOAEwASQBHAEQAQQA+
ADwAOgA4ADYANAAzADEALwAvAC4ALQAtACwAKwAqACoAJwAnACcAJQAnACYAJgAmACgA
KAAoACgAKAAoACgAKAAoACgAKAAnACgAKAApACkAKAAoACgAKAAoACgAKAAoACgAKAAo
ACgAKgAqACoAKQApACkAKgAqACoAKgAqACoAKgAqACoAKgAsACwALQAtAC4ALgAuAC4A
LgAuAC4ALgAwADEAMgAzADMAMwAzADMAMgAyADIAMgAzADMAMwAzADQANAA1ADUANQA1
ADUANQA2ADYANgA2ADgAOAA4ADgAOAA4ADgANwA3ADcANwA3ADkAOQA4ADgAOAA4ADgA
OAA4AA==
         </WaveFormData>
      </LeadData>
      <LeadData>
         <LeadByteCountTotal>10000</LeadByteCountTotal>
         <LeadTimeOffset>0</LeadTimeOffset>
         <LeadSampleCountTotal>5000</LeadSampleCountTotal>
         <LeadAmplitudeUnitsPerBit>4.88</LeadAmplitudeUnitsPerBit>
         <LeadAmplitudeUnits>��V</LeadAmplitudeUnits>
         <LeadHighLimit>2147483647</LeadHighLimit>
         <LeadLowLimit>268435456</LeadLowLimit>
         <LeadID>V6</LeadID>
         <LeadOffsetFirstSample>0</LeadOffsetFirstSample>
         <FirstSampleBaseline>0</FirstSampleBaseline>
         <LeadSampleSize>2</LeadSampleSize>
         <LeadOff>FALSE</LeadOff>
         <BaselineSway>FALSE</BaselineSway>
         <ExcessiveACNoise>FALSE</ExcessiveACNoise>
         <MuscleNoise>FALSE</MuscleNoise>
         <LeadDataCRC32>4005300137</LeadDataCRC32>
         <WaveFormData>
xP/E/8T/xP/G/8b/xv/G/83/0v/X/9z/5f/s//P/+v/+/wAAAgAEAAUABgAHAAgACgAK
AAoACgAKAAoACgAKAAgACAAIAAgACAAIAAgACAAKAAoACgAKAAoACgAKAAoACgAKAAoA
CgAMAAwADAAMAAwADAAMAAwADAAMAAwADAAOAA4ADgAOAA4ADgAOAA4AEAAQABAAEAAR
ABIAEwAUABYAFgAWABYAFwAYABkAGgAcAB4AIAAiACQAJgAoACoALQAuAC8AMAAzADYA
OQA8AD8AQgBFAEgASwBOAFEAVABXAFgAWQBaAFsAXABdAF4AYABgAGAAYABfAF4AXQBc
AFgAVgBUAFIATwBMAEkARgBCAD4AOgA2ADIAMAAuACwAKQAmACMAIAAeABwAGgAYABcA
FgAVABQAEwASABEAEAAOAA4ADgAOAA4ADgAOAA4ADgAOAA4ADgAMAAwADAAMAAoACgAK
AAoADAAMAAwADAAKAAoACgAKAAoACgAKAAoADAAMAAwADAAKAAoACgAKAAoACgAKAAoA
CgAKAAoACgAMAAwADAAMAAwADAAMAAwACgAKAAoACgAKAAoACgAKAAwADAAMAAwADAAM
AAwADAAMAAwADAAMAAwADAAMAAwADAAMAAwADAAMAAwADAAMAAoACgAKAAoACgAKAAoA
CgAKAAoACgAKAAoACgAKAAoACgAKAAoACgAIAAgACAAIAAgACAAIAAgACgAKAAoACgAK
AAoACgAKAAoACgAKAAoACAAIAAgACAAIAAgACAAIAAgACAAIAAgACAAIAAgACAAIAAgA
CAAIAAoACgAKAAoACAAIAAgACAAIAAgACAAIAAgACAAIAAgABgAHAAcABwAKAAwADQAN
ABAAEAAPAA8AEAAQABAAEAAQABAAEAAQAA8AEQASABQAEgASABIAEgASABEADwANAA0A
DAAMAA0ADwAQABAAEAAPAA0ACgAIAAkACAAHAAYABQAEAAQAAgACAAIAAgABAAIAAgAD
AAMAAQABAAEAAQABAAEAAQAAAAAAAAABAAEAAQABAAAAAAAAAAAAAAAAAAAA////////
AQABAAEAAQABAP3/+v/6//3/BAARACQAPABYAIEAuQDwACABTgF8AZ0BrgGkAW8BJAHa
AI8ARQAIANH/q/+g/6r/sf+x/7X/uf/B/8j/0P/Y/+H/6f/u//H/8//2//n/+f/7//z/
+//8/////////wAA/v8BAP//AAABAAEAAgACAAIAAgACAAMAAwAEAAQABAAEAAUAAwAE
AAQABAAGAAYABgAHAAcABwAHAAcABgAGAAYABgAHAAcACAAIAAkACQAKAAoACwALAAwA
DAAMAAwADQAOAA4ADwAQABEAEAARABIAEwAWABcAGAAZABoAHQAeAB8AIgAlACcAKQAr
AC4AMAAyADYAOQA8AD8AQgBFAEgASwBLAE0ATwBSAFIAVABXAFkAVwBYAFkAWQBbAFsA
WgBZAFYAUwBRAE8ATQBJAEYAQwA/ADsAOQA1ADEALgArACgAJQAiAB8AHAAbABoAGAAW
ABQAEwARABAAEQAQABAADwAMAAwACwAKAAsACwALAAoACgAKAAoACQAJAAkACQAJAAkA
CQAJAAkACQAJAAkACQAKAAoACgAKAAgACAAIAAgACAAIAAgACAAIAAgACAAIAAoACgAK
AAgACAAJAAkACQALAAsADAAMAAoACgAKAAoACgAKAAoACwAJAAkACAAIAAoACgAKAAoA
CgAKAAoACgAKAAoACgAKAAkACQAKAAsACQAJAAkACAAJAAkACgAKAAkACAAIAAgACAAI
AAgACAAKAAoACgAKAAkACAAIAAgACAAHAAcABwAGAAcABwAHAAUABgAGAAYACAAIAAgA
CAAIAAcABwAHAAYABgAHAAcABAAEAAUABQAHAAYABQAFAAYABwAHAAcABQAFAAUABQAH
AAYABgAHAAUABQAEAAQAAwAEAAQABAAEAAQABAAGAAQABgAGAAYABgAGAAcABwAHAAgA
CgALAAsADAAOAA0ADQAOAA4ADgAOAA4ADAAMAAwADQAPABAAEgASABAAEAAQABAADwAN
AAsACwAMAAwADQANAAwADAAMAAwACwAJAAgABwAIAAcABgAFAAQABAACAAIAAAAAAP//
/v8AAAEAAQABAP//////////AQABAAAAAAAAAAEAAQABAAEAAAAAAAAAAAAAAAAAAAAB
AAEAAQABAAEA//8BAP///f/8//z//f8CAA8AJAA6AFQAeQCvAOYAFgFCAWwBiQGYAYwB
WQEQAcoAgQA7AAAA0f+v/6b/rP+z/7P/tf+7/8P/yP/Q/9r/4//p//D/9f/5//r/+//9
/////v///wAAAQD//wEAAgACAAMAAQACAAMAAwAEAAQABAAEAAYABwAHAAgACAAIAAgA
CQAJAAoACgAKAAoACgAKAAsACQAJAAkACQAMAAwADAAMAAsACwAMAAwADQANAA4ADgAP
AA8AEAAQABIAEgATABQAEgATABQAFQAYABkAGgAbABoAGwAcAB0AHgAhACIAIwAmACkA
KwAtAC8AMgA0ADYAOgA9AEAAQwBEAEcASgBNAE8AUQBTAFYAWABaAF0AXwBfAGAAYQBh
AF8AXwBeAF0AXABZAFcAVQBTAE8ATABJAEcAQwBBAD0AOwA4ADUAMgAvACwAKQAmACUA
JAAiACAAHAAbABkAGAAZABgAGAAXABYAFgAVABQAFQAVABUAFAAUABQAFAATABMAEwAT
ABMAEwATABMAEwATABMAEwATABQAFAAUABQAFAAUABQAFAAUABQAFAAUABQAFAAUABQA
FgAWABYAFAAUABUAFQAVABUAFQAWABYAGAAYABgAGAAYABgAGAAZABkAGQAYABgAGAAY
ABgAGAAZABoAGwAcABwAHAAcABwAGwAbABwAHQAdAB0AHQAcABsAGwAcABwAHQAcABwA
HAAcABwAHAAcABwAHAAcABwAGwAaABoAGgAbABsAHAAdABwAHQAdAB0AGwAcABwAHAAc
ABwAHAAcAB4AHQAdAB0AHAAcAB0AHQAcABwAHQAdAB0AHAAbABsAHAAdAB0AHQAdAB0A
HQAdAB0AHAAcAB0AHQAdABwAHAAbABwAHAAcABwAHAAcAB4AIAAgAB4AHgAeAB4AHwAf
AB8AIAAgACEAIQAiACQAIwAjACQAIgAiACIAIgAkACQAJAAlACkAKgAsACwALAAsACwA
LAAqACcAJAAjACMAJAAmACcAJgAmACYAJgAkACEAHwAdAB0AHQAdAB0AHgAeABwAHAAa
ABoAGQAYABgAGQAZABkAGQAZABkAGQAZABkAGAAYABgAGQAZABkAGwAaABoAGgAaABoA
GgAaABkAGQAZABkAGwAbABcAFwAXABYAFgAbACQAMwBIAGAAfgCpAN8AFAFAAWwBlAGr
AbABkgFTAQgBwgB7ADkABgDb/8X/yv/U/9X/0//V/9n/3//m/+7/9v///wkADgARABMA
FAAVABUAFwAYABcAGAAZABcAFwAYABoAGwAZABoAGwAbABwAHAAcABwAHgAfAB8AIAAi
ACIAIgAjACEAIgAiACIAIAAgACAAIQAhACEAIQAhACIAIgAiACIAIwAjACQAJAAnACcA
KAAoACkAKQAqACoAKgAqACsALAAsAC0ALgAvADAAMQAyADMAMgAzADQANQA0ADcAOAA5
ADwAPwBBAEMARQBIAEoATABRAFUAWQBdAGIAZQBoAGsAawBtAG8AcgByAHQAdwB5AHkA
egB7AHsAeQB5AHgAdwB1AHEAbgBrAGcAYwBgAF0AWgBXAFYAUwBNAEoARwBEAEMAQAA9
ADoANwA2ADQAMgAwAC8ALQAsACkAKAAoACcAJgAmACUAJAAkACUAJgAmACQAJAAkACMA
IQAhACEAIQAiACMAJAAlACQAIwAiACEAIAAgACAAIAAgACAAIAAgACAAIAAgACAAHgAe
AB4AHgAeAB4AHgAcABwAHQAdAB0AHQAdAB4AHgAeAB4AHgAeACAAIAAgACEAIQAhACAA
IAAfAB4AHQAcAB0AHgAfACAAHgAeAB4AHgAdAB0AHgAfACEAIQAhACAAIAAhACMAJAAh
ACAAIAAgACAAIAAgACAAIAAgACAAIAAfAB4AHgAeAB0AGwAaABkAGAAZABkAGQAaABwA
HQAeAB4AHgAeAB4AHgAdAB0AHQAcABwAHQAdABsAGgAaABkAGwAaABkAGQAYABkAGQAZ
ABsAGwAbABsAGQAYABgAGQAXABcAFgAWABcAGAAYABgAGgAaABoAGgAZABkAGQAaABoA
GwAbABwAHgAdAB0AHgAcABwAHAAcAB0AHgAfACEAIwAkACYAJgAkACQAJAAkACEAHwAd
AB0AHAAcAB0AHQAeAB4AHgAeAB0AGwAaABkAGQAZABkAGQAWABYAFAAUABIAEgARABAA
DwAPAA4ADQAPAA8ADwAPABEAEQAQABAAEAARABEAEQARABAAEAAQAA4ADgAOAA4ACwAL
AAsACwALAA0ADwAPAA0ADAAKAAkACgATACYAQABaAH0AsQDuACoBXgGQAbsB1gHaAbUB
bgEeAdkAkQBGAAEAz/+4/7z/w//D/7//v//D/8j/zv/W/+H/7f/0//v//f/+/wEAAwAB
AAAAAwAEAAUAAwAFAAoADAALAAkACgALAAsACgAKAAoACgAKAAsACwAMAAwADAAMAA0A
CwAMAAwADAAMAAwADAANAA0ADQANAA0AEAAQABAAEAARABEAEgASABEAEQASABIAEwAT
ABQAFAAUABQAFQAWABQAFQAWABcAGAAZABoAGwAcAB0AHgAfACEAJQAnACkAKgAtAC8A
MQAzADYAOAA6AD4AQQBEAEcASgBNAFAAUwBXAFkAWwBeAF0AXgBgAGEAYgBkAGYAZwBp
AGkAaABnAGQAYQBfAF0AXQBZAFYAUwBOAEkARgBBADsAOAA1ADIAMQAuACsAKAAkACIA
HwAcABoAGQAXABYAFQAUABQAEwAQABAADwAOAA8ADwAPAA4ADQAMAAsACQALAAsACwAL
AAsACwALAAsACwALAAsACwAIAAgACAAIAAgACAAIAAgACgAKAAoACgAIAAgACAAIAAYA
BgAGAAQABAAFAAUABQAHAAcACAAIAAgACAAIAAgACAAIAAgACQAJAAkACAAIAAgACAAI
AAgACgAKAAoACgAKAAoACgAKAAkACQAKAAsACwALAAsACgALAAsADAAMAAsACgAKAAoA
DAAMAAwADAAMAAwADAAMAAsACgAKAAoADAALAAsACwAKAAsACwALAAkACgAKAAoACgAK
AAoACgAKAAkACQAJAAgACAAJAAkABgAGAAcABwAHAAYABQAFAAQABQAFAAUABQAFAAUA
BQAFAAQABAAFAAUABQAEAAQABQAGAAYABgAEAAYABgAEAAQAAgACAAIAAgAFAAUABQAG
AAgACQAJAAoACgAJAAkACgAMAAwADAAMAAwADAAMAA0ADgAOAA8ADgAOAA4ADgAOAA4A
DQAMAA0ACwAKAAoACQAMAAwADAAMAAsACQAIAAcABgAFAAQAAwAAAAAA/v/+/wAAAAD/
//7//v/////////9//3//f/9//v/+//6//r//P/9//3//f/7//r/+v/6//j/+P/4//j/
9f/1//X/9f/1//X/9f/1//X/9P/y//P/+v8FABYAKgBEAGkAnQDYAAwBOgFmAY0BogGg
AXkBNgHqAJ8AVQAUAN3/sf+e/6T/rf+v/7H/t/+9/8T/yP/Q/9f/3f/i/+f/6//s/+3/
7//x//T/9f/0//X/8//1//T/9P/1//b/+P/6//v//P/8//z//P/+//////8AAP7//v/+
/////f/+//7//v/+//7//v///wAAAQACAAMABAAEAAQABAAFAAUABgAGAAkACQAKAAoA
CQAJAAoACgAMAAwADQAOAAwADQAOAA8AEgATABQAFQAWABcAGAAZABwAHwAgACEAJAAn
ACkAKwAtADAAMgA0ADYAOQA8AD8ARABHAEoATQBRAFMAVQBYAFgAWgBdAF8AXwBgAGEA
YQBhAGEAYABfAF4AWwBZAFcAVwBTAFAATQBHAEMAQQA9ADsAOAA1ADIALwAsACkAJgAj
ACIAIAAeABoAGQAXABYAFQAUABQAEwASABIAEQAQAA8ADwAPAA4ADgAOAA4ADQANAA0A
DQANAA0ADQANAA0ADQANAA0ADQAKAAoACgAKAAwADAAMAAwACgAKAAoACgAMAAwADAAM
AAwADAAMAAoACAAJAAkACQAJAAkACgAKAAoACgAKAAoACAAIAAgACQAJAAkACAAIAAgA
CAAIAAgACgAKAAoACgAIAAgACAAIAAcABwAIAAkACQAJAAkACAAHAAcACAAIAAcABgAG
AAYABgAGAAYABgAGAAYABgAGAAUABAAEAAQABAADAAMAAwAGAAcABwAHAAcACAAIAAgA
BgAGAAYABgAGAAUABQAFAAIAAgADAAMAAgACAAMAAwABAAAA/////wAAAQABAAEAAwAD
AAMAAwADAAIAAgADAAUABQAEAAQAAwACAAAAAAAAAAAAAAAAAAMAAwADAAQABAAFAAUA
BgAEAAMAAwAEAAYABgAGAAYABgAGAAYABwAJAAoADAAMAAwADAAMAAwADAALAAoACwAJ
AAgACAAHAAoACgAKAAoACQAHAAYABQAEAAMAAgABAP7//v/8//z//P/8//v/+v/4//n/
+f/5//v/+//7//v/+f/5//j/+P/4//n/+f/5//v/+v/6//r/+v/6//r/+v/7//v/+//7
//n/+f/5//f/9//2//T/9//+/w0AIAA2AFIAeQCxAOwAIgFSAYIBpQG2AagBcQEiAdYA
jQBDAAQAzf+p/6L/rP+v/6//r/+z/7v/wP/G/9D/2f/f/+b/7f/v//D/8f/z//P/9P/1
//T/9//3//f/+P/4//n/9//4//n/+f/6//r/+v/6//r/+//7//z//v/+//7////9//7/
/v/+//7//v/+//////////////8AAAAAAAAAAAMAAwAEAAQAAwADAAQABAADAAMABAAE
AAQABAAFAAYACAAJAAoACwAKAAsADAANABAAEQASABMAEgAVABYAFwAaAB0AHwAhACMA
JgAoACoALgAxADQANwA4ADsAPgBBAEUARwBJAEwATABOAFEAUwBTAFQAVQBVAFUAVQBU
AFMAUABNAEsASQBJAEUAQgA/ADkANQAzAC8AKwAoACUAIgAhAB4AGwAYABUAFAASABAA
DgANAAsACgAHAAYABgAFAAQABAADAAIAAQABAAEAAAAAAAAAAAD//////////////f/9
//3//f/9//3//f/9//z//P/8//z//P/8//z//P/8//z//P/8//z//P/8//z//v/+//7/
/P/6//v/+//7//3//f/+//7//P/8//z//P/8//z//P/9//3//f/8//z//v/+//7//v/+
//7//v/+//7//v/+//7//f/9//7////9//3//f/8//3//f/+//7////+//7//v/8//z/
/P/8//z//P/8//z//f/8//z//P/8//v/+//7//z//f/9//3/+//8//z//P/6//r/+v/6
//z/+//7//v/+P/4//n/+f/6//r/+//7//n/+P/3//f/+P/5//n/+f/5//n/+f/5//f/
9v/2//f/+f/4//j/+P/4//j/9//3//f/+P/6//v/+//8//7//f/9//7//v/+//7//v/+
//7//v//////AAACAAIAAgACAAIAAgADAAEA//////z//P/9//3//P/8//z//P/7//n/
+P/3//j/9//2//X/8v/y//D/8P/y//L/8f/w//D/8f/x//H/7//v/+//7//v/+//7v/u
/+z/7f/t/+3/7//u/+7/7v/u/+7/7v/u/+3/7f/t/+3/7f/v/+//6//r/+j/6P/p/+7/
+/8OACYAQgBnAJsA1AAGATQBXgGBAZQBjAFdARQByAB9ADMA9v/B/5f/jP+Y/53/n/+h
/6X/q/+0/7z/wv/L/9P/2v/d/+H/4v/j/+X/5f/m/+f/6P/n/+n/6//q/+r/6//r/+z/
7f/t/+7/7v/u/+7/7v/v/+//8P/y//L/8v/z//H/8v/y//L/8v/y//L/8//x//H/8f/x
//L/8v/y//L/9f/1//b/9v/3//f/+P/4//f/9//4//j/+P/4//n/+v/8//3//v////7/
//8AAAEAAgADAAQABQAGAAkACgALAAwADwARABMAFQAYABoAHAAgACMAJgApACoALQAw
ADMANwA5ADsAPgA/AEAAQgBDAEMARABFAEUARQBFAEQAQwBEAEEAPwA9ADkANQAyAC8A
LQApACcAIwAfABwAGQAWABUAEgAPAAwACQAIAAYABAACAAEA///+//3//P/8//v/+P/4
//f/9v/3//f/9//2//b/9v/2//X/9f/1//X/9f/1//X/9f/1//P/8//z//P/9P/0//T/
9P/0//T/9P/0//T/9P/0//T/9P/0//T/9P/0//T/9P/y//T/9f/1//X/8//z//T/9P/0
//T/9P/0//b/9v/2//f/9f/1//T/9P/2//b/9v/2//b/9v/2//b/9v/2//b/9v/1//X/
9v/3//f/9//3//b/9//3//j/+P/3//b/9v/2//b/9v/2//b/9v/2//b/9v/3//b/9v/2
//b/9f/1//X/9v/3//f/9//1//b/9v/2//b/9v/2//b/9v/1//X/9f/2//b/9//3//b/
9v/3//f/9//2//X/9f/0//X/9f/1//X/9f/1//X/9f/2//j/+f/2//b/9v/2//b/+f/5
//n/+v/8//3//f/+//7//f/9//7//v/+//7//v8AAAAAAAABAAEAAgAEAAQABAAEAAQA
BAADAAEA//////7//v//////AAAAAAAAAAD///3//P/7//z/+//6//n/+P/4//b/9v/4
//j/9//2//T/9f/1//X/9f/1//X/9f/1//X/9P/0//b/9//3//f/9//2//b/9v/2//b/
9v/2//b/9//4//n/+//5//f/9//1//L/8P/z//r/CQAcADIAUAB3AKsA4gAQAToBZAGD
AY4BfgFJAQABugBxAC0A9v/J/6n/ov+u/7P/r/+x/7f/vf/E/8r/1P/d/+P/6v/v//H/
8v/1//X/9//4//n/+v/5//v/+//6//z//f/9//7///////7//v/+//7//v//////AAAC
AAIAAgADAAMABAAEAAQABAAEAAQABQADAAMAAwADAAYABgAGAAYACQAJAAoACgAJAAkA
CgAKAA0ADQAOAA4ADgAOAA8AEAAOAA8AEAARABQAFQAWABcAGAAZABoAGwAcAB8AIAAh
ACEAIwAkACUAKgAuADEANAA4ADsAPgBBAEIARQBIAEsATwBRAFMAVgBYAFoAXQBfAF8A
YABhAGEAXwBfAF4AXQBcAFkAVwBVAFUAUQBOAEsARwBDAEEAPQA7ADgANQAyAC4AKgAm
ACIAIAAgAB8AHgAdAB0AHAAcABsAGgAaABkAGAAYABcAFgATABMAEwASABAAEAAQAA8A
EAARABIAEwARABEAEQARABEAEQARABEAEQASABMAFAASABIAEgASABQAFAAUABQAEgAS
ABIAEgASABIAEgAQAA4ADwAPAA8ADwAPABAAEAAQABAAEAAQABAAEAAQABEAEQARABAA
EAASABIAEgASABIAEgASABIAEQAQAA8ADgAPAA8AEAARABEAEQARABAAEQARABIAEgAT
ABIAEgASABIAEgASABIAFAAUABQAFAATABIAEgASABQAEwATABMAFAAVABUAFQAUABQA
EwASABEAEAAPAA4AEQARABIAEwAQABAAEQARABAAEAARABEAEwASABEAEQARABEAEAAP
AA8ADwAPAA8AEwAUABIAEgASABIAFQAVABUAFgAWABcAFwAYABgAFwAXABgAGgAaABoA
GgAZABgAFwAXABsAHAAeAB4AIAAgACAAIAAdABsAGQAZABgAGAAZABkAGgAaABoAGgAb
ABkAGAAXABYAFQAUABMAEAAQAA4ADgAMAAwACwAKAAwADQANAA0ADwAPAA8ADwAOAA0A
CwAKAAsADQAOAA8ADQAMAAwADAAKAAoACgAKAAgABwAGAAUACQAJAAkACwALAAgACAAJ
AAwAFQAkADwAWAB7AKkA5gAiAVIBfgGpAcgB0AGzAXIBJAHdAJUATAALANf/vP+8/8H/
v/+9/7//w//I/9L/3P/l/+v/8P/1//v//P/9////AQAEAAUACAAJAAkACQAIAAYABwAI
AAoADAANAA4ADgAOAA4ADQANAAwADAAMAAwADAANAA0ADgAOAA4ADwAQABEAEwARABEA
EQARABIAEgASABIAEQARABIAEgATABMAFAAUABYAFwAZABoAGQAYABgAGAAYABkAGgAb
ABwAHQAeAB8AIAAhACIAIwAmACkAKgArADAAMwA1ADcAOQA8AD4AQABCAEUASABLAFAA
UwBWAFkAXQBfAGEAZABkAGYAaQBrAG0AbgBvAG8AcQBxAHAAbwBwAG0AawBpAGcAYwBg
AF0AWABTAFAASwBFAEIAPwA8ADgANAAwACwAJwAmACQAIgAiACEAHwAeAB0AHAAcABsA
GAAYABcAFgATABMAEwASABAAEAAQAA8AEQARABEAEQAPAA8ADwAPABEAEQARABEADgAO
AA4ADgAOAA4ADgAOAAwADAAMAAwADgAOAA4ADgAMAAwADAAKAAoACwALAAsACQAJAAoA
CgAMAAwADAAMAAwADAAMAA0ADwAPAA4ADgAQABAAEAAQAA4ADgAOAA4ADgAOAA4ADgAP
AA8AEAARAA8ADwAPAA4ADwAPABAAEAASABIAEwAUABIAEgASABIAEAAQABAAEAARABAA
EAAQABEAEQASABMAEwATABIAEQAPABAAEAAQABIAEgASABIAFAATABMAEwAQABAAEQAR
ABIAEgATABMAEQAQAA8ADwASABMAEwATABMAEwATABMAEwASABIAEwATABIAEgASABIA
EgATABMAEwAUABQAFQAVABYAGAAXABcAGAAaABoAGgAaABoAGgAaABsAGwAcAB4AHgAe
AB4AHgAeAB4AHQAcAB0AGwAaABoAGQAbABwAHQAeAB0AGwAaABkAGAAXABYAFQAUABQA
EgASABQAFAATABIAEAARABEAEQARABEAEQARABMAEwASABIAEAARABEAEQARABAAEAAQ
ABIAEgASABIAEQARABEAEQARABEAEQARABEAEAAQAA8AEAAXACgAPABSAHEAnwDaABYB
SgF6AakBzgHeAc8BlgFKAQEBuQBwACcA6//G/8D/yf/N/8n/yf/N/9L/2v/i/+v/8//8
/wMACQAKAAkACQALAAwADQAOAA8ADwAPABAAEgARABEAEgATABMAFAAUABQAFAAUABUA
FQAWABQAFAAUABUAFwAYABgAGAAWABYAFgAXABkAGQAZABkAGgAaABoAGgAZABkAGgAa
AB0AHQAeAB4AHQAdAB4AHgAeAB4AHwAgACAAIQAiACMAJAAlACYAJwAoACkAKgArACwA
LwAwADEANAA3ADkAOwA9AEAAQgBEAEYASQBMAE8AUgBVAFgAWwBdAF8AYQBkAGgAagBt
AG8AbwBwAHEAcQBzAHMAcgBxAHIAbwBtAGsAaQBlAGIAXwBbAFcAVQBRAE0ASgBHAEQA
QQA+ADsAOAA1ADQAMgAwACwAKwApACgAJwAmACYAJQAkACQAIwAiACMAIwAjACIAIgAi
ACIAIQAfAB8AHwAfACEAIQAhACEAIQAhACEAIQAeAB4AHgAeACAAIAAgACAAHgAeAB4A
HgAeAB4AHgAeAB4AHgAeABwAHgAfAB8AHwAfAB8AIAAgACAAIAAgACAAIAAgACAAIQAf
AB8AHgAeACAAIAAgACAAIgAiACIAIgAiACIAIgAiACEAIQAiACMAIwAjACMAIgAhACEA
IgAiACIAIgAjACQAIgAiACIAIgAkACQAJAAkACUAJAAkACQAJAAjACMAIwAkACUAJQAl
ACMAJAAkACQAJAAkACQAJAAmACUAJQAlACIAIgAjACMAJAAkACUAJQAjACIAIQAhACQA
JQAlACUAIwAjACMAIwAjACIAIgAjACUAJQAkACQAJQAmACYAJAAkACQAJAAkACUAJQAl
ACYAJgAnACcAKAApACkAKgAsACoAKgAqACoAKwAsAC0ALwAwADAAMQAwADIAMgAyADIA
MwAxAC8ALwAsACwALQAtADAAMAAwADAALwAtACwAKwAsACsAKgApACYAJgAkACQAJAAk
ACMAIgAkACUAJQAlACUAJQAlACUAJQAlACQAJAAkACUAJQAlACUAJAAkACQAJAAkACQA
JAAlACUAJQAlACUAJQAlACUAJQAiACAAHwAiACkAOABOAGYAhQCzAOwAJgFYAYYBtQHY
AegB2QGiAVYBCQG7AHAALwD1/87/yv/T/9n/2f/d/+P/6v/w//j/AQALABIAGQAbABwA
HwAhACMAJAAlACYAJQAnACUAJgAoACkAKQAqACsAKwAqACoAKgAqACoAKwArACwALAAs
ACwALQAtAC4ALgAuAC4ALgAuAC8AMQAxADEAMQAwADAAMAAwADMAMwA0ADQANQA1ADYA
NgA3ADcAOAA4ADoAOgA7ADwAOgA7ADwAPQBAAEEAQgBDAEIAQwBEAEUASABLAEwATQBO
AFEAUwBVAFcAWgBcAF4AYgBlAGgAawBwAHMAdgB5AHsAfQB/AIIAhgCIAIsAjQCNAI4A
jwCPAJAAkQCRAJEAkgCPAI0AiwCLAIcAhACBAH0AeQB3AHMAcQBuAGsAaABlAGIAXwBc
AFkAWABWAFQAUABPAE0ATABNAEwATABLAEoASgBJAEgARwBHAEcARgBGAEYARgBFAEcA
RwBHAEcARQBFAEUARQBHAEcARwBHAEYARgBGAEYARgBGAEYARgBIAEgASABIAEgASABI
AEgASABIAEgARgBIAEkASQBJAEkASQBKAEoASgBKAEoASgBKAEoASgBLAE0ATQBMAEwA
TABMAEwATABOAE4ATgBOAFAAUABQAFAATQBNAE4ATwBPAE8ATwBOAE4ATwBRAFIAUQBQ
AFAAUABSAFIAUgBSAFIAUgBSAFIAUwBSAFIAUgBTAFMAVABVAFQAVQBVAFUAVQBWAFYA
VgBWAA==
         </WaveFormData>
      </LeadData>
   </Waveform>
</RestingECG>
