# Supplementary material for: Detection of Left Atrial Enlargement Using a Convolutional Neural Network-Enabled Electrocardiogram
Source: Front Cardiovasc Med. 2020 Dec 17;7:609976. doi: 10.3389/fcvm.2020.609976 (PMC7773668; doi:10.3389/fcvm.2020.609976)
Supplement: Supplementary file 3 [file Data_Sheet_3.ZIP › normal2/1802017619_5563_00000011.XML]

<?xml version="1.0" encoding="Windows-1252"?>
<!DOCTYPE RestingECG SYSTEM "restecg.dtd">
<RestingECG>
   <PatientDemographics>
      <PatientID>1802017619</PatientID>
      <PatientAge>74</PatientAge>
      <AgeUnits>Years</AgeUnits>
      <Gender>Female</Gender>
      <PatientLastName>huangmiaosi</PatientLastName>
   </PatientDemographics>
   <TestDemographics>
      <DataType>Resting</DataType>
      <Site>1</Site>
      <AcquisitionDevice>MAC55</AcquisitionDevice>
      <Status>Unconfirmed</Status>
      <Priority>Normal</Priority>
      <AcquisitionTime>10:05:49</AcquisitionTime>
      <AcquisitionDate>04-10-2017</AcquisitionDate>
      <CartNumber>1</CartNumber>
      <AcquisitionSoftwareVersion>009C</AcquisitionSoftwareVersion>
      <XMLSourceVersion>MAC5000 v1.0</XMLSourceVersion>
   </TestDemographics>
   <RestingECGMeasurements>
      <VentricularRate>73</VentricularRate>
      <AtrialRate>73</AtrialRate>
      <PRInterval>160</PRInterval>
      <QRSDuration>78</QRSDuration>
      <QTInterval>394</QTInterval>
      <QTCorrected>434</QTCorrected>
      <PAxis>54</PAxis>
      <RAxis>6</RAxis>
      <TAxis>22</TAxis>
      <QRSCount>12</QRSCount>
      <QOnset>227</QOnset>
      <QOffset>266</QOffset>
      <POnset>147</POnset>
      <POffset>203</POffset>
      <TOffset>424</TOffset>
      <ECGSampleBase>500</ECGSampleBase>
      <ECGSampleExponent>0</ECGSampleExponent>
   </RestingECGMeasurements>
   <Diagnosis>
      <Modality>Resting</Modality>
         <StatementCount>2</StatementCount>
         <LabelText>12SL ��ϳ���</LabelText>
      <DiagnosisStatement>
         <StmtFlag>ENDSLINE</StmtFlag>
         <StmtText>�������</StmtText>
      </DiagnosisStatement>
      <DiagnosisStatement>
         <StmtFlag>ENDSLINE</StmtFlag>
         <StmtText>���� ECG</StmtText>
      </DiagnosisStatement>
   </Diagnosis>
   <Waveform>
      <WaveformType>Rhythm</WaveformType>
      <WaveformStartTime>0</WaveformStartTime>
      <NumberofLeads>8</NumberofLeads>
      <SampleType>CONTINUOUS_SAMPLES</SampleType>
      <SampleBase>500</SampleBase>
      <SampleExponent>0</SampleExponent>
      <HighPassFilter>16</HighPassFilter>
      <LowPassFilter>150</LowPassFilter>
      <ACFilter>NONE</ACFilter>
      <LeadData>
         <LeadByteCountTotal>10000</LeadByteCountTotal>
         <LeadTimeOffset>0</LeadTimeOffset>
         <LeadSampleCountTotal>5000</LeadSampleCountTotal>
         <LeadAmplitudeUnitsPerBit>4.88</LeadAmplitudeUnitsPerBit>
         <LeadAmplitudeUnits>��V</LeadAmplitudeUnits>
         <LeadHighLimit>2147483647</LeadHighLimit>
         <LeadLowLimit>268435456</LeadLowLimit>
         <LeadID>I</LeadID>
         <LeadOffsetFirstSample>0</LeadOffsetFirstSample>
         <FirstSampleBaseline>0</FirstSampleBaseline>
         <LeadSampleSize>2</LeadSampleSize>
         <LeadOff>FALSE</LeadOff>
         <BaselineSway>FALSE</BaselineSway>
         <ExcessiveACNoise>FALSE</ExcessiveACNoise>
         <MuscleNoise>FALSE</MuscleNoise>
         <LeadDataCRC32>1315294596</LeadDataCRC32>
         <WaveFormData>
7v/u/+7/7v/x//L/8//0//P/8v/x//D/8//0//X/9v/3//j/+f/6//f/9P/x/+7/7//w
//H/8v/2//j/+v/8//r/+P/2//T/8v/y//L/8v/y//L/8v/z//X/9P/0//H/8//z//P/
8v/w//D/8P/w//H/8v/0//X/9f/1//f/9P/3//j//P/6//n/+f/5//n/+//7//n/9//7
////AwAHAAYABQADAP//AwAFAAMAAwAEAAMAAwABAAAA/v/9//v/+f/3//X/8//x//D/
8P/w//H/8P/u/+7/6//r/+v/7f/s/+z/7P/u/+z/6v/r/+7/7P/s/+r/7f/t/+z/6//r
/+v/8f/x/+3/6f/k/+b/7P/1////CgAWACEANABLAGcAfQCNAJgApACpAKUAmQCEAGwA
TQAsABIA/f/q/+L/4//n/+f/5f/n/+n/6v/s/+z/6P/n/+z/7P/r/+v/6//n/+X/5P/k
/+T/5v/m/+X/5v/q/+j/6f/s/+3/7f/u/+r/6P/k/+L/5f/m/+f/6v/s/+z/7P/s/+v/
6v/n/+X/6P/u/+3/7v/t/+3/7P/s/+7/7f/s/+r/6P/r/+v/7v/t/+z/6f/o/+r/7v/x
//P/7//t/+3/7v/x//L/9P/1//T/9P/0//T/9P/y//L/8//0//X/9f/2//n/+f/5//r/
+v/9////AQD/////AQADAAMABAAFAAUACgAMABEAFQAbABsAGwAcACAAHQAbAB0AHwAg
ACAAHgAcACAAHQAbAB0AHwAfAB4AGgAXABYAEwAPAAsACAAIAAgACwAJAAUAAwABAAAA
///8//v//P/9//n/9//0//D/8v/0//T/8v/x//H/8v/y/+7/7f/s/+z/7v/u/+z/8P/w
/+v/6f/t/+//7//v/+v/6//r/+v/7f/t/+v/6//p/+3/7//x/+//7f/s/+v/6P/n/+b/
6f/q/+j/6//t/+7/7P/p/+T/5P/n/+j/7P/u/+z/6//s/+f/6P/n/+j/6f/n/+f/6P/p
/+v/6//r/+r/6v/s//D/8P/u/+v/6P/m/+r/6f/o/+n/6P/o/+j/6P/r/+7/8P/x//H/
8P/u/+n/5//n/+n/6//t/+r/6v/s/+//8P/x//H/7f/r/+r/6f/p/+r/6v/p/+n/6P/o
/+j/6v/q/+j/6P/r/+v/6//s/+v/6P/n/+b/6P/p/+z/7f/v/+//7v/u/+r/6P/n/+b/
6P/r/+z/7f/r/+j/5v/l/+v/7f/u/+z/6f/o/+f/5v/p/+n/6P/o/+X/5//n/+f/5P/k
/+T/5P/m/+b/5v/n/+X/5v/n/+r/5v/m/+b/6f/o/+j/6f/q/+z/8f/0//X/9f/1//X/
9f/0//b/9v/1//X/9//5//f/+P/5//j/+P/0//P/8f/w/+//7//t/+v/6//p/+j/6P/m
/+X/5P/i/+H/3//e/93/3//g/+D/4P/k/+P/4v/k/+T/4v/g/9z/4P/h/+H/4f/g/9//
3v/d/9//3f/e/9z/3P/j/+v/7v/2/wUAGgAxAEsAZQB5AIoAmgCfAJkAkQCCAGgASwAy
ABoABQD0/+b/2//Z/93/3f/b/93/5P/o/+D/2v/Z/9r/2v/Z/9n/2f/Z/9n/2v/c/9r/
2v/Y/9X/1//c/9v/3f/d/93/3P/c/9n/2P/V/9T/1//a/93/4v/g/97/3P/a/9r/2v/Y
/9f/2P/e/93/3v/d/93/3P/c/97/3//g/+D/2//d/9z/3v/e/97/3P/c/9z/3v/f/9//
3v/d/97/4P/j/+T/5v/n/+X/5P/j/+L/4v/g/+D/4f/i/+P/4//k/+f/5//n/+j/6v/t
/+//8f/v/+//8f/z//X/9v/3//f/+v/6//3///8EAAUABgAIAAsACQAIAAsADgAOAA0A
CgALABAADgANAAsADQANAAwACQAFAAMA//8BAP///v8AAPv//f/6//X/8v/v/+3/6//n
/+X/5f/l/+T/4//h/97/4f/k/+X/5P/f/93/3P/a/9j/1//W/9b/2f/a/9n/3v/d/9f/
1P/X/9f/1//X/9P/1v/X/9j/2//a/9f/1v/T/9f/2f/b/9n/1//W/9X/0v/S/9L/1v/Y
/9X/1f/U/9L/1f/T/8//0P/O/87/0f/S/9H/0f/T/8//z//P/9H/0//S/9H/0f/R/8//
z//P/87/yv/M/9D/0P/O/83/zP/M/9P/0//T/9X/0v/Q/87/zP/N/9D/0v/T/9T/1P/T
/8//zf/N/8//0f/R/87/zv/Q/87/zv/O/83/zf/N/87/z//R/9L/0v/R/9D/zv/N/8z/
zv/O/8z/zP/L/8v/y//M/8r/yP/I/8j/yv/L/87/z//O/83/y//K/8n/yP/I/8j/zv/H
/8T/xv/J/8r/y//M/8v/y//K/8r/xf/H/8f/x//G/8b/xv/G/8b/xv/G/8f/x//I/8n/
zP/M/8z/zP/P/8r/yv/L/8z/z//T/9X/1f/S/9H/0P/P/9H/1P/V/9X/1P/X/9r/2f/Z
/9n/1//W/9P/0//S/9L/zv/N/8r/x//G/8X/xf/G/8T/w//C/8D/wP+//7//v/+//77/
vP+6/77/vf+8/77/vv++/77/vP+//7//vv+9/73/vf+9/73/xf/B/7z/uP+4/7//xf/O
/+L/9/8EAA8AIQA/AFEAXABqAHEAbwBrAGAASAAnAAYA6v/T/8D/tP+1/7v/uf+5/73/
uf+0/7T/uv+6/7P/sP+0/7X/t/+5/7T/s/+z/7T/tf+4/7n/uf+4/7r/tv+1/7X/tf+0
/7T/tv+4/7j/uv+5/7j/t/+4/7r/uv+6/7r/uv+6/7j/t/+1/7r/uP+4/7j/uf+5/7r/
u/+7/7v/uv+1/7f/tv+4/7n/uv+5/7r/uP+6/7v/u/+8/7v/vP++/73/vP+8/7v/vf/A
/8P/xv/D/8D/v/+//7//v/++/77/wf/D/8X/yP/I/8v/zf/P/83/zf/P/9H/0f/S/9P/
0//U/9T/1//Z/+H/4//l/+j/6v/n/+X/5//p/+r/6v/o/+n/7v/s/+v/6v/r/+r/6P/o
/+X/5P/h/9//2//Y/9j/1v/Z/9f/0//P/83/zP/L/8n/x//H/8f/xP/D/8H/vv+8/77/
vv+8/7v/u/+8/7z/vP+9/77/wP+9/7r/tf+2/7j/tf+1/7v/uf+5/7n/tf+4/7n/uv+9
/7v/uf+5/7f/t/+3/7f/s/+1/7b/t/+2/7b/tP+2/7b/s/+1/7b/tv+3/7X/sf+y/7P/
tP+4/7r/uP+5/7z/uf+0/7H/sP+v/7L/s/+1/7f/uf+5/7n/uP+1/7b/uf+4/7j/t/+2
/7b/uf+3/7X/tf+4/7j/uP+4/7j/uv+7/7v/uv+6/7n/tf+0/7X/uP+7/7v/uP+4/7r/
uv+6/7r/uf+4/7f/t/+3/7b/tv+1/7P/tv+2/7f/uP+4/7j/tv+2/7X/tf+1/7b/tv+0
/7T/tP+z/7P/tf+1/7n/uf+4/7j/tf+4/7b/sv+z/7T/tf+2/7f/t/+2/7b/sP+x/7D/
r/+0/7j/vP/A/7v/uP+1/7P/s/+0/7X/uP+4/7j/uP+7/7f/tv+2/7b/uf+//8P/xf/D
/8P/w//D/8H/xP/F/8X/xv/J/8z/y//I/8f/xP/C/8H/wf/A/8D/vv+9/7r/t/+1/7P/
sv+y/7D/r/+u/6z/r/+v/7D/sf+z/7T/tP+0/7T/r/+q/6j/q/+s/63/rP+v/6//rv+t
/63/rf+t/63/sf+v/67/sv+2/7X/t//C/9b/4//0/wkAHwA/AFUAXABmAHMAcQBhAFAA
OAAdAAAA5P/H/7T/rP+p/6f/pf+n/6v/q/+u/7L/rv+s/63/sP+u/63/rf+t/6j/p/+n
/6j/qP+q/6r/qf+n/6r/p/+n/6r/q/+r/6z/r/+w/6//sP+v/67/rf+u/6//sP+x/7L/
sf+w/63/q/+q/67/q/+q/67/sf+z/7b/tf+z/7H/rv+t/7H/sv+2/7j/uP+2/7b/tf+2
/7b/tf+0/7P/tP+2/7T/tP+1/7X/t/+4/7n/uv+8/7r/uv+7/7r/u/+7/7z/vv+//8D/
wv/A/8P/xf/H/8n/yf/L/83/zf/O/8//z//S/9T/2f/d/+L/4f/g/+D/5P/h/9//4f/o
/+r/6//q/+r/7v/r/+n/5v/n/+b/5P/k/+P/5P/j/9//2//Y/9j/1v/Z/9f/0//P/83/
zP/L/8f/xf/F/8X/xf/F/8T/wv/C/8T/xP/C/8D/v/+//77/v/+//7//wP/B/8D/vf/A
/8P/v/++/8P/wv/B/8D/u/++/7//wP/D/8P/wf/B/7//wP/B/8L/v/+//8D/wf/A/8D/
vv/A/8D/vv/B/8P/xP/G/8P/vv++/8H/wv/G/8j/x//H/8n/xf/E/8P/xP/F/8X/xf/G
/8f/xf/F/8X/xP/A/8L/xv/G/8j/x//G/8b/yv/J/8j/yf/J/8j/x//G/8b/yP/J/8n/
y//M/8z/yf/J/8v/z//T/9P/zv/M/8z/zf/O/8//z//O/83/zf/N/83/zv/O/83/z//Q
/9L/1P/S/9L/0P/Q/9H/0f/R/9L/0P/O/87/zv/P/8//0f/R/9P/0//S/9L/0f/Q/9b/
2P/Y/9j/2P/X/9f/1v/W/9P/1f/V/9X/1f/W/9f/2P/X/9b/1f/V/9f/2v/d/+L/3v/c
/9r/2//a/9r/2//c/+H/5//r/+3/6//p/+f/5f/n/+z/7//x/+z/7f/u/+v/7f/t/+v/
6v/n/+f/5v/m/+f/5//l/+P/4f/f/97/3v/h/+H/4f/g/+D/3//f/9//4//k/+T/5P/k
/+H/3v/e/+L/4v/i/+D/4//j/+L/4f/i/+P/5P/l/+P/3//e/+D/5P/t//3/DAAWACUA
PgBXAG8AgwCNAJYAngCXAIsAgQByAE4AKQAUAAIA7f/k/+b/6f/p/+v/6//r/+n/5P/i
/+T/6P/p/+r/7P/t/+//8f/t/+v/6v/q/+z/7v/u/+3/7f/w/+3/7f/v//H/8v/0//T/
9P/y//L/8//0//X/+P/2//b/9v/2//b/9v/0//P/8v/2//P/8v/2//n/+//+//z/+//6
//j/+P/7//v//v8AAAAA/v/+//v//P/8//v//v///wIABgAEAAQABQAFAAYACAAKAAwA
CgAIAAgACQAKAAsACwAMAA4ADwAQABIAEAATABUAFwAYABkAHAAfACQAJgAoACkAKQAo
ACoAKwAxADEAMQAyADYAMwAxADMAOgA8AD0APAA8AEAAPQA7ADgAOQA4ADYANgAzADIA
LwAvACsAKAAoACcAKwAqACcAJQAjACIAIQAeAB0AHgAfAB0AGwAYABQAEgAUABQAEgAS
ABMAFQAWABUAFQAVABYAFwAWABMAFgAXABMAEgAXABcAFwAXABMAEgARABAAEQAWABcA
GgAbABoAGwAcABkAGAAYABgAFgAVABQAFwAYABUAFwAYABgAGgAZABYAGAAWABYAGQAa
ABcAFwAZABUAFQAVABcAGQAbABsAHAAdAB0AHQAdABwAGQAaAB0AHAAeAB8AIAAiACMA
IQAfAB8AIAAgACAAIAAfACAAIAAfACAAIAAfABsAGwAdACEAJQAlACAAHgAeAB8AIAAh
ACEAIgAjACUAJwAnACYAJAAhACMAIgAiACIAJAAmACYAKAAnACUAIwAiACUAJAAlACYA
JQAlACUAJQAkACYAJgAmACYAJgAlACMAIgAiACUAJgAnACgAKAAoACgAJgAmACYAJwAo
ACoALAAwAC0ALAArAC0AKwAsAC4AMAAuADEAMgAxADIAMwA0ADUANwA8AD8AQQA8AD0A
PgA7ADsAOwA5ADgAMwAzADIAMgAzADUANQA1ADIALwAtACwALAArACoAKAAqACkAKQAp
ACoAKgApACgALQArACkAKgAuAC4ALgAsAC0ALQAsACsALQAtAC0ALQArACkAJAAkACYA
KwA3AEoAWABlAHgAkwCtAMEAywDYAOYA7QDlANsAyACqAIkAbABSADsALAAqACsAKwAt
AC8AMwAzADAAKgAoACoALQAuACwAKwArACsAJwAlACQAJAAnACwALwAxADEANAAxADEA
MQAxADAAMAAyADIAMAAwAC8ALgAtAC4ALgAuAC4ALgAsACwAKgApACoAMAAvADAANAA1
ADUANgA0ADMAMgAwAC4AMQAxADQANgA2ADQANAAyADQANQA1ADYANQA2ADgAOAA4ADkA
OQA5ADoAOwA8ADkANgA1ADUAOQA7ADwAPgA/AD8APwBAAD4AQQBDAEUARwBHAEkASwBM
AEwATABLAE4AUABVAFkAXgBfAGAAYgBjAF8AXABdAGIAZABlAGQAYgBmAGMAYQBiAGUA
ZgBmAGQAYQBgAF0AWQBVAFIAUgBPAFEATgBJAEkARwBGAEUAQgBBAEIAQwBCAEEAPwA8
ADwAPgA+ADwAOwA7ADwAPAA4ADcANgA2ADYANgA0ADgAOgA1ADMANwA3ADcANwAzADMA
MwAzADUANwA1ADUAMwA2ADkAPAA7ADoAOgA6ADgAOAA2ADgAOAA1ADcAOAA4ADoANwAy
ADIANQA2ADoAPAA4ADcAOAAzADIAMQAyADMANAA1ADcAOQA4ADcANgA0ADQANgA6ADoA
OgA5ADgAOAA8ADsAOgA7AD4APgA+AD4APAA8ADsAOQA9AD4APgA7ADsAOwA9AD8APQA4
ADYANgA5ADoAOwA7ADoAOQA5ADkAOQA6ADoAOQA6ADoAOwA8ADwAPAA6ADoAPQA9AD0A
PgA7ADgANwA2ADcANAA4ADoAPAA+AD4APQA7ADoANwA5ADkAOQA5ADoAOwA8ADsAOgA5
ADkAOgA8AD4AQgA/AD4APQA/AD0APgBAAEIAQgBFAEYARQBHAEcARwBHAEUASABJAEkA
RwBJAEsASQBKAEsASgBKAEYARQBDAEIAQQBBAD8APQA9ADsAOgA6ADkANwA1ADIANAAz
ADMAMwA1ADYANgA2ADYAMwAwADAANAA0ADQAMgA1ADUANAAzADUANQA1ADUAMwA3ADAA
KgAuADUAPwBQAF4AZwB6AI8ApQDDAN0A4gDoAO0A6QDbANIAxgChAHgAXgBNADYAKgAt
AC8ALQArADEANQAyAC4ALgAuACsALgAxADEAMgAzAC4ALQAtAC4ALgAwADAALwAuADAA
LAArAC0ALwAwADIAMgAyADAAMAAuAC4ALgAwADIAMgAyADIAMAAwAC4ALQAtADIAMAAw
ADQANQA1ADYANAAzADIAMAAvADMANAA4ADcANgAzADIAMwA2ADgAOQA1ADMAMwA0ADUA
NgA4ADkAOQA6ADsAPAA6ADgAOAA5ADoAOwA7ADwAPQA9AD0APgA+AEEAQwBFAEUARQBH
AEkASwBMAE0ATQBQAFAAUwBVAFsAWwBbAFwAYABdAFsAXQBiAGQAZQBkAGMAZgBiAF8A
XgBfAF4AXABYAFUAVABRAFMAUQBQAFIATQBPAEwARwBCAD8APQA7ADkAOQA7AD0AOQA3
ADQAMAAyADQANAAyAC8ALwAwADAAMQAxADEAMgAzADIALwAyADAAKwApAC0ALAArACoA
JQApACsALQAxADAALQAsACkAKgArACwAKQAqACoAKgAoACgAJgAoACgAJgApACsALAAs
ACkAJAAkACcAKAAsAC4AKgApACoAJQAmACUAJgAnACgAKQArAC0AKQAnACUAIgAiACQA
KAAoACkAKQApACoAKgAnACQAIwAlACYAJwAoACYAKAApACkAKAAoACcAIwAjACMAJQAn
ACkAJgAmACgAKAAoACgAJwAkACMAIwAjACUAJgAmACUAJwAmACYAJgAmACYAJAAkACMA
IwAjACQAJgAeAB4AHgAeAB4AIQAjACQAJgAiACMAIgAhACAAIAAgACAAIAAgACAAIQAh
ACIAIwAmACQAJAAkACcAIgAiACMAJAAlACkAKwArAC0ALQAtAC0ALAAuAC4ALQAtAC8A
MQAvAC4ALQAqACgAJwAnACYAJgAmACcAJgAlACAAHQAbABoAHQAdAB0AHAAZABcAFgAV
ABgAGgAbABwAHgAbABgAGAAZABgAFwAUABgAGQAZABkAFwAXABcAFwANABEAFgAYABwA
IQAdACQAOABFAEwAYQB7AJMAowCwALoAtwCxAK0ApACKAHEAXABGADEAHgASAA0ACwAR
ABcAGQAXABIAEgAUABIAEQASABQAEwATABMAEwATABQAFgAUABQAEgAPABEAFgAVABcA
EwARAA4ADAAPABIAEwAWABQAFAAUABYAFQAUABMAEgAUABQAEgARABAAFAARABAAEwAV
ABYAGAAYABcAFgAUABMAFwAYABwAGgAaABgAGAAVABYAFgAVABQAEwAUABYAGQAaABwA
HQAbABoAGQAYABwAHAAeACEAIAAfAB0AHAAaABkAGAAYABoAHwAjACcAJQAlACcAKQAp
ACoAKwArAC4ALgAxADMANwA3ADcAOAA4ADUAMwA1ADkAOgA6ADgAOQA+ADwAOwA4ADkA
OAA2ADYAMwAyAC8AMAAtACsALAApACsAKAAjACIAIQAhACEAHAAZABgAFwAYABkAGQAY
ABYAFgAUABAAEgATABUAFgATABEADwAOABIAEgAQABQAEgANAAsADwARABEAEQANAA4A
DQAMAA0ADwANAA0ACwALAA0ADwANAAoACgAKAAgACwAMABEAFAAQAA8ADQAKAA0ACwAH
AAgABgAGAAkACgAIAAkADAAJAAoACQAKAAsACQAJAAoACwANAA0ADQAMAAkACgANAAwA
DgANAAwADAANAAsACQAJAAoACgAKAAoACgAMAA0ADQANAAwACgAFAAcACQANABEAEgAO
AA0ADgAKAAgABgADAAQABQAHAAkACgAKAAkABwAJAAgACAAIAAoACgAIAAgACQD//wMA
CgAMAAwADAAMAAoACQAHAAYAAwAFAAUABQAEAAQABAAEAAUABgAHAAkABgAGAAYACAAE
AAQABAAHAAcACgAOABIADwARABEADwAPAA8ADwAPAA8AEgATABMAEwAVABcAFQASABEA
DgAMAAsACwAKAAoACQAJAAcABQAHAAcACAAKAAYAAwAAAPz//v///wEAAwAEAAQAAwAC
AAIA///8//z//P/8//z/+v///////v/9//3//f/9//3/AwADAPz/9v/2//f//f8KABgA
JwA6AE0AXwBrAHkAjgCiAKkAowCXAIwAfgBfAEAAJAALAPz/+v/1//H/8//z//X//f/4
//L/+P/8//3//v/9//v/+v/5//T/8//z//T/9//6//v/+//4//r/9v/1//f/+f/6//z/
/P/8//r/+v/4//b/9P/0//f/+P/5//r//P/8//r/+f/3//z/+v/6//r/+//7//z//v/9
//z/+v/2//n/+f/8//7//v/8//z/+f/6//r/+f/6//n/+v/8//3//v8AAAEAAAAAAAAA
AAACAAAAAAABAAQABQAFAAYABAADAAIAAgAEAAcACQALAAwADQAQABMAEgASABIAEQAU
ABYAGwAfACIAIQAgACAAIwAhACAAIwApACoAKgAoACYAKAAjAB8AIwAnACkAKgAmACMA
IgAfAB0AGQAWABYAFAAXABUAEQAPAA0ADAALAAYAAwACAAEAAwADAAIAAAACAAQABAAC
AAAA//////7/+//5//f/9v/6//r/+P/8//3/+f/4//3//f/9//3/+f/5//n/+f/7//v/
+f/5//f/9//5//v/+f/6//r/+v/4//j/9v/4//j/9//5//r/+v/6//f/8v/y//X/9v/6
//z/+f/5//v/9//1//P/8//z//X/9//6//3/+f/3//X/8v/x//T/+f/6//r/+f/4//j/
+P/1//L/8f/2//j/+v/8//n/+v/6//n//P/8//v/9//3//f/+f/7//z/+P/3//j/+f/6
//v/+//1//H/7v/r//L/+P/9/wEA/v/8//v/+v/5//j/9f/0//f/9//3//j/9v/0//T/
9P/v//j/+v/6//r/+v/6//n/9//2//X/9//3//f/9P/0//T/9P/0//T/9P/1//j/+v/8
/wAA/f/8//v//f/6//r/+//8//v///8BAAEAAwADAAMAAwAFAAgACQAJAAQABQAGAAMA
BAAFAAQABAD//////v/+//7////+//3/+f/3//b/9v/0//P/8v/w//D/7//v/+//8v/0
//X/9v/1//H/7f/s//H/8v/z//L/9P/z//H/7//u/+3/7P/r/+v/6//o/+j/7P/x////
DgAYACMAOgBPAGEAewCTAJ4ApgCrAKcAoQCQAHAATwA2ABoA///y/+7/7//x//H/7//v
/+3/6P/m/+r/8P/1//T/8f/v/+7/7f/q/+n/6f/q/+r/7P/s/+v/6//u/+v/6//s/+3/
7f/u/+z/7P/q/+r/6//s/+3/8P/y//L/8v/y//D/8P/u/+3/7f/y//D/8P/x//H/8P/w
/+7/7f/s/+r/6f/t/+7/8v/0//T/8v/y//L/9P/1//X/8f/v/+//8P/w//D/8f/x//T/
9v/4//r/+v/4//j/+f/6//v/+//8//z/+//6//r/+P/7//3///8BAAMABwALAAsADAAN
AA0ACwAKAAwADQAYABsAHgAiACEAHQAaABsAHQAeAB4AHAAcACAAHQAbABwAHwAgACAA
HAAZABgAFQATAA8ADAAMAAwADwANAAkAAwD///z/+f/5//n/+//9//v/+f/2//L/9P/2
//b/9P/x//H/8v/y//L/8f/w//D/9P/0//L/9v/1/+//7P/v//D/8f/y/+//7//v/+//
8f/z//H/8f/v/+//8f/z//H/8f/y//P/8v/u/+r/6v/o/+r/7//z//b/9f/x/+v/6v/s
/+z/7//w//L/8//2//P/7//r/+n/5//r/+3/8P/z//D/7//u/+z/6P/q/+7/7v/v/+//
7//w//H/7//t/+3/7//w//H/8v/w//D/7//t/+7/7v/t/+n/6v/r/+7/8f/z//D/8P/y
//L/8v/y//H/7v/t/+3/7f/x//L/8v/x/+//7v/u/+7/8P/w/+7/7v/t/+3/7f/u//D/
7v/w/+7/7f/s/+v/6v/s/+3/7f/u/+3/7//v/+//7//w//H/8v/w//D/8P/x/+7/7v/u
//D/7//w//H/9f/y//L/8//0//f/+//9//3//P/7//r/+f/6//7/AAABAP//AQADAAEA
///9//n/9v/3//n/+v/8//n/9//z/+//7v/t/+3/7v/u/+3/7P/q/+r/6f/p/+n/6f/q
/+r/6v/r/+f/4//i/+f/6P/p/+j/7f/t/+z/6//o/+f/5v/l/+f/6f/o/+D/4P/p//H/
9v8EABkALAA/AFcAbwCBAJQApgCxALEAowCSAHwAXQA8ACYADQDw/9r/1f/d/+n/8//v
/+v/6P/i/+T/6P/n/+T/5P/j/+P/4//j/+P/5P/m/+T/5v/m/+X/4//m/+P/4//m/+f/
5//o/+n/6v/p/+r/6P/m/+T/5P/m/+b/5v/m/+f/6P/n/+f/5f/q/+j/6P/o/+n/6f/q
/+z/6//q/+j/6P/r/+v/7v/t/+z/6f/o/+b/6P/p/+n/5//l/+X/5v/n/+j/6v/r/+7/
8P/y//T/8//w/+//7//y//P/8//0//b/9//4//r/+v/9////AQAAAP//AAABAAEAAgAD
AAMAAgACAAUABwAQABEAEgAUABcAFQAUABcAHQAeAB4AHAAaAB4AGwAZABsAHQAdABwA
GgAXABYAEwATAA8ADAAMAAcACQAGAAEAAQD///7//f/7//n/+f/5//n/+f/4//b/8//y
/+//6v/q/+v/7f/u/+7/7//w//L/8P/u/+r/7P/v/+v/6v/v/+//7//v/+v/6//r/+v/
7f/v/+3/7f/r/+z/7f/u/+v/7P/s/+z/6v/p/+j/6//s/+n/6//s/+z/7v/r/+b/5v/k
/+T/5//o/+r/7f/y//H/7v/r/+r/6f/m/+X/5f/l/+n/6//t/+7/6f/q/+3/7P/t/+3/
7f/u/+3/6f/l/+P/5//q/+3/8P/t/+7/7v/t/+7/7v/t/+n/6v/r/+7/8f/w/+z/6//s
/+r/6v/q/+n/6//r/+z/7f/r/+r/6P/l/+n/6v/s/+7/7v/s/+v/6v/p/+j/6v/r/+v/
7P/q/+3/7v/v/+v/6v/p/+j/6f/q/+v/7f/q/+r/6v/s/+3/7v/v//P/7v/s/+v/6v/u
//P/9v/3//X/9f/1//X/9f/4//n/+f/5//v//f/7//r/+f/2//T/8//z//L/8v/z//P/
8f/v/+v/6f/o/+j/6f/p/+n/6P/l/+P/4v/h/+b/6P/p/+r/7P/p/+b/5v/l/+T/4//g
/+b/5//n/+f/5f/j/+H/3//f/+f/5P/m/+z/8f/z//r/AgARACQAMwBFAF8AdwCEAIoA
iwCHAIEAcgBcAEMAKgAMAPX/5v/c/9n/2//h/+P/5//t/+z/5P/g/+D/5//m/+P/4f/g
/9//3v/f/+H/5P/k/+b/5v/l/+P/5v/j/+P/5P/l/+X/5v/m/+b/5P/k/+X/5v/n/+r/
6f/o/+f/5v/o/+j/5v/l/+T/6P/l/+T/6P/p/+n/6v/q/+n/6P/m/+P/5f/k/+b/5v/m
/+T/5P/m/+r/7f/v/+z/6f/o/+j/6f/q/+z/7f/s/+z/7P/s/+3/7P/t/+//8P/x//H/
8v/z//P/8//0//L/9f/3//n/+f/5//v//f8AAAIABAAFAAQABAAHAAkADwAPAA8AEAAQ
AA0ACwANAA8AEAAQAA4AEAAWABUAFQATABMAEQAOAA4ADQAOAA0ACAADAP///v/+/wMA
AwABAP7/+//5//f/8v/v/+7/7f/t/+3/7P/q/+3/8P/x//D/7f/r/+r/6P/p/+n/6f/q
/+n/6P/l/+j/6f/l/+T/6f/p/+n/6f/l/+X/5f/l/+f/6v/p/+r/6f/p/+n/6f/l/+L/
4v/i/+D/4v/i/+b/6P/l/+f/6P/o/+r/5//i/+L/5P/k/+f/6P/n/+f/6f/l/+P/4f/h
/+H/3//f/+D/4f/l/+f/6f/q/+f/6P/r/+r/5//l/+P/4v/n/+f/5//p/+n/6P/n/+b/
6P/q/+v/6//r/+r/6P/j/+L/4//m/+n/6v/m/+X/5v/j/+L/4f/f/+L/4//l/+f/6f/q
/+r/6f/o/+b/5f/k/+b/5v/k/+T/4//j/+P/5P/n/+b/5//o/+X/5f/n/+f/5//n/+b/
5v/r/w==
         </WaveFormData>
      </LeadData>
      <LeadData>
         <LeadByteCountTotal>10000</LeadByteCountTotal>
         <LeadTimeOffset>0</LeadTimeOffset>
         <LeadSampleCountTotal>5000</LeadSampleCountTotal>
         <LeadAmplitudeUnitsPerBit>4.88</LeadAmplitudeUnitsPerBit>
         <LeadAmplitudeUnits>��V</LeadAmplitudeUnits>
         <LeadHighLimit>2147483647</LeadHighLimit>
         <LeadLowLimit>268435456</LeadLowLimit>
         <LeadID>II</LeadID>
         <LeadOffsetFirstSample>0</LeadOffsetFirstSample>
         <FirstSampleBaseline>0</FirstSampleBaseline>
         <LeadSampleSize>2</LeadSampleSize>
         <LeadOff>FALSE</LeadOff>
         <BaselineSway>FALSE</BaselineSway>
         <ExcessiveACNoise>FALSE</ExcessiveACNoise>
         <MuscleNoise>FALSE</MuscleNoise>
         <LeadDataCRC32>110041226</LeadDataCRC32>
         <WaveFormData>
6P/o/+j/6P/q/+r/6v/q/+j/5v/k/+L/5f/o/+v/7v/r/+r/6f/o/+X/5P/j/+L/4//k
/+X/5v/p/+r/6//s/+z/7P/s/+z/6f/o/+f/5v/l/+T/4//g/+H/4//k/+b/5v/m/+f/
5//p/+v/6f/p/+n/7f/u/+7/6//t/+z/6//x//b/+P/6//n/+f/3//f/+//5//f/+v/8
////AAACAAIAAgABAP//AAADAAQAAwD///v/9P/x//P/8v/u/+7/7P/r/+v/6v/l/+L/
4P/g/+D/3//g/+H/4P/f/9j/1f/Y/9z/4P/k/+H/3P/b/9r/3P/a/9j/3P/b/9v/2//d
/9X/2v/c/93/3v/g/+n/8v/5//f/7f/p/+3/9P/9/w0AHgAsADMAOAA+AEIAQAAuABEA
/P/4//z/+f/0/+//6f/m/+D/3f/d/9v/3P/k/+P/2//Z/9//3v/d/97/3//c/9v/2v/Z
/9j/1//W/9P/1f/Y/9v/3f/f/97/3f/d/9z/2v/X/9L/1f/X/9n/2f/Y/9n/2f/a/9z/
3f/e/+P/4f/i/97/2P/b/9v/3P/d/+D/4P/f/97/3f/c/9z/3//e/97/4f/i/+P/4//h
/93/3v/e/97/4P/i/+P/5f/l/+H/4v/i/9z/3//d/97/4v/h/+L/4//k/+n/5v/o/+j/
6v/s/+3/7//t/+z/6//s/+7/8v/2//n/9//2//X/+f/+//3//v8HAAcABwAHAAoACQAI
AAcABgAJAAkABQAFAAQABwAHAAUABQADAAMAAwAAAPz/9//1//L/8//y/+//7v/s/+7/
8P/t/+z/5//i/+P/5P/j/+L/4P/j/+D/3//b/9n/2P/b/97/2//Z/9n/2f/Y/9f/1f/U
/9P/0P/S/9b/1//Y/9n/1v/V/9L/z//R/9P/1P/W/9T/1P/V/9X/1v/X/9j/2f/Z/9v/
2v/X/9X/1f/V/9D/0v/U/9H/1P/Y/9j/1//W/9T/1v/Z/9f/1f/V/9b/1//T/9H/0f/P
/9D/2P/e/+L/3P/Z/9b/0//W/9X/0//U/9b/1v/U/9n/2P/V/9L/yv/P/9T/2v/f/9v/
2f/X/9T/0v/P/9T/1v/V/9b/1v/U/9f/2//Z/9j/1f/V/9X/1f/R/9D/zv/M/83/zf/O
/8v/zv/T/9f/2P/V/9P/0//U/9L/0v/Q/83/zv/N/83/zv/P/9D/0f/T/8//zf/O/8z/
zv/O/9H/0f/Q/87/zP/P/9X/1v/U/87/0P/Q/9D/0P/Q/9D/0f/R/9D/zv/M/8v/zf/N
/8//zf/M/83/0P/Q/9P/0v/W/9f/1f/X/9r/2v/X/9n/2v/Z/+D/5v/m/+b/5P/j/+P/
4f/j/+X/5//o/+n/6f/r/+v/6P/k/+D/2f/Y/9n/2f/W/9L/0P/N/8v/zf/L/8n/yP/I
/8X/w//D/8H/wf/B/7v/vv+//8H/w//E/8T/wP/A/8L/wv/A/77/wP/B/8H/wf/A/7//
u/+6/8X/yv/K/8n/zP/T/9P/zf/J/8v/1P/j//P/AAAKABUAHAAeABwAHgAaAAEA5P/a
/9r/2f/a/9X/y//I/8r/yf/F/8X/yP/K/8P/v/+//8H/wP+//8D/wf++/73/vP+7/7v/
u/+7/7n/u/++/8H/w//D/8D/vf+7/7z/vP+7/7j/vv/B/8T/xf/A/7//vf+8/7j/t/+2
/7n/u/++/7z/uP+7/7v/vP+9/8P/xP/E/8T/wf/A/8D/w/+//77/wP/A/8H/wf+//7v/
vv/A/8L/xv/D/8P/xP/D/8H/xP/G/8L/xf/D/8T/yP/I/8j/yP/I/8n/xv/I/8j/yf/K
/8r/y//P/9D/0f/U/9L/1P/W/9f/1//W/9X/2f/c/9v/3P/l/+P/4f/f/+D/4//k/+X/
5v/n/+f/4//j/+L/5f/l/+P/5P/j/+T/5f/j/97/2P/V/9P/1f/V/9P/0v/O/87/zv/K
/8r/xv/C/8H/wv/B/8D/wv/F/8L/wf+8/7n/t/+5/7n/tf+y/7H/tf+2/7f/t/+1/7X/
s/+2/7b/tf+0/7P/tP+1/7T/s/+x/7H/sP+w/7H/sv+0/7X/tv+3/7j/uf+4/7n/t/+z
/7L/sf+w/6r/rf+w/67/sv+x/7D/rv+s/63/sP+0/7P/tv+3/7n/u/+5/7f/t/+1/6//
sv+z/7L/rf+t/63/rf+v/6//rv+w/7L/sv+w/7X/t/+3/7f/sv+w/7D/sf+x/7L/s/+0
/7T/sf+v/7X/uP+0/7L/r/+q/63/sf+v/67/r/+x/7P/tf+x/7D/rv+s/7D/sf+z/7H/
rf+v/7D/rv+t/6v/q/+s/6r/rP+s/6v/qv+p/6n/qv+t/67/r/+x/67/rf+v/67/tP+0
/6//rv+u/67/rv+u/6v/qv+q/6n/rP+s/6z/rf+r/6v/rf+r/63/r/+z/7T/tf+0/7j/
uf+3/7n/vP+8/7r/vf+//7//wf/E/8H/vv++/7//wf/B/8D/wf/C/8L/xP/F/8j/yf/J
/8j/x//D/73/u/+4/7L/r/+u/6z/q/+r/6n/p/+m/6j/pf+j/6P/pP+n/6r/p/+j/6H/
oP+f/6P/pP+h/6L/ov+i/6D/nv+g/6H/of+h/6P/o/+g/6D/qf+q/6b/p/+s/7n/vf+1
/7f/vf++/73/w//W/+j/9f/+/wIABAAKAAYA6//O/8D/wP+//7z/u/+7/7r/sP+r/6v/
p/+i/6b/qf+p/6n/p/+k/6H/oP+f/6H/of+h/6H/ov+j/6T/o/+i/6L/ov+h/6L/ov+i
/6P/pv+m/6X/ov+k/6X/pv+l/6H/of+g/6D/n/+f/5//o/+k/6j/p/+k/6P/of+g/5//
pf+o/6r/rP+p/6b/pP+l/6L/ov+l/6b/rP+t/6z/qf+n/6b/pf+m/6T/pf+n/6f/qv+u
/7H/rv+r/6f/pv+o/6n/qv+r/6z/sf+u/7D/sP+z/7b/uP+7/7z/vP+8/77/vf++/7//
v//B/8L/w//J/8z/y//M/9X/0//R/8//0P/S/9L/0v/S/9H/0f/N/83/z//T/9T/0//R
/8//z//P/8z/yP/D/8H/v//B/8H/v/++/7r/uv+6/7v/vP+5/7b/sv+w/6z/qP+r/6//
rf+t/6r/qf+p/63/rv+r/6n/qf+p/6j/p/+l/6P/o/+h/6T/p/+n/6f/p/+o/6n/qP+n
/6f/p/+m/6b/pP+k/6X/pf+i/6H/oP+f/6H/pf+m/6X/p/+n/6f/ov+j/6T/oP+i/6b/
qP+p/6r/qv+s/6//rf+p/6f/pv+l/6f/p/+p/6n/pP+o/6r/qv+r/63/r/+x/6//q/+m
/6T/qf+s/63/tf+2/7P/sP+o/6r/rP+v/7H/s/+z/7P/sv+s/6f/qv+q/6v/rP+s/6r/
rf+x/6//rv+s/6v/qv+p/6n/qv+q/6r/rf+t/67/q/+r/6//sv+y/6//rf+t/67/rP+u
/67/rf+w/7H/s/+2/7P/sv+x/7H/pv+n/6n/rP+t/67/r/+w/63/rP+s/6v/qv+q/6r/
q/+v/7P/uf+7/7j/uf+8/7z/uf+2/7j/t/+6/73/wf/C/7//wf/C/8H/xf/K/8n/yP/J
/8n/yv/J/8j/yf/K/8r/zP/N/9D/0f/P/8z/yf/D/7//v/++/7r/vP+8/7v/u/+4/7X/
sv+w/6//q/+o/6f/qv+v/7T/s/+x/7H/sv+z/7L/sv+u/67/sP+w/67/rP+v/6//rv+t
/7L/s/+x/7L/t/+6/7r/vf/E/8v/y//H/8f/y//Q/9P/4f/4/wgACwAUABwAFgAOAAgA
8f/Y/9b/2v/V/9D/y//F/77/tv+x/7P/t//A/8j/yf/H/8P/w//A/73/vP+7/7z/vf++
/7//vf+9/73/u/+4/7j/uP+3/7//wv/F/8n/x//G/8T/wP/C/8P/xP/D/8T/xf/F/8b/
wv/B/8D/w//D/8b/xP/A/8P/w//E/8X/yf/K/8r/yv/H/8b/xv/J/8j/yv/P/9L/1P/T
/9D/y//L/8z/zf/Q/8//z//Q/8//0f/U/9b/0v/T/9H/0v/W/9X/1v/X/9j/3f/a/9z/
3P/d/97/3v/f/+H/4v/j/+b/6P/q/+z/7f/x//L/8//5//j/9f/0//v//P/9//7/AgAE
AAQABAAEAAUABQABAAEAAwAHAAgABwAEAAEAAAD//////P/4//f/9//5//n/9//z/+7/
7f/s/+z/7v/s/+r/6f/q/+n/6P/n/+n/5f/j/+L/4f/h/+X/5v/j/+H/4f/l/+b/5//n
/+T/4//g/+L/5f/l/+X/5f/n/+f/5f/j/+H/4f/g/+D/4//k/+b/5//l/+X/5f/l/+f/
6//s/+v/6f/p/+n/5P/m/+j/5f/o/+3/7v/u/+7/6f/q/+z/6f/q/+v/7f/v//D/8f/0
//X/8P/y//L/8P/u/+//8P/x//T/8//x//L/9f/2//X/+//7//n/9//w//H/8v/0//X/
9//3//f/9v/0//H/9v/4//v//P/8//r//P////z/+v/3//f/9//3//v//v8AAAIAAAD/
////+//6//3////+//3//f///wIA///+//v/9//5//v//v8CAAAAAAAAAAEAAgABAAQA
BgAGAAYABgACAAIAAwADAAIAAgACAAMABgAHAAoACQAHAAcACQAIAAwADgAVABkAFgAV
ABUAEgAWABsAHwAhACIAJAAgABwAGwAbABwAGwAfACMAJwAqACUAIwAjACEAIQAgAB8A
GwAbABsAGgAWABUAFAASABEAEwARAA8ADgAOAAsACQAJAAoADQAQAA0ACgAJAAkACQAM
AAwACAAIAAoACgAIAAYACQAJAAgABwALAA0ADAAOABUAEAAOABUAHAAdAB8AIwApACsA
MAA7AEsAWgBkAGsAcABwAG4AaABQADMAKgAyADQAKwAmACUAJQAgABwAGwAZABMAEAAS
ABkAHQAdAB8AHwAdAB0AHQAZABcAFQATABIAEQAQAA0AEAASABQAFQAZABoAGwAdAB8A
HgAcABgAGwAdAB8AHwAfAB8AHgAeABoAGQAYABsAHQAgAB4AGgAdAB8AIgAlACYAJAAh
AB4AHwAgACIAJwAiACIAJQAmACsAKwApACUAJgAmACYAKAAnACcAKAAnACoALgAxAC4A
LgArACsALgAwADIANAA2ADYAMgAzADIANgA4ADkAOwA9AD4APwBCAEMARgBJAEsATgBO
AE4AUwBTAE8ATQBTAFEAUQBRAFQAVgBYAFoAXABfAF8AWwBbAFkAWwBaAFcAVwBVAFUA
VQBSAE4ASQBHAEgASwBMAEsARQBAAD8APgBAAEIAQAA+ADkAOAA1ADIAMgA1ADIAMQAy
ADMANQA7ADsANQAwAC0AMQAyADMAMwAxADEALwAyADUANQA1ADUAMwAxAC0AKQAuADEA
MwA2ADQANAA1ADUANAAzADIAMQAwADMAMwAxADIAMwA0ADAAMAAyAC8AMgA1ADYANgA2
ADIAMgAzAC8AMgAzADUANwA4ADkAPAA9ADgAOgA6ADgANQA1ADUANQA3ADcANgA4ADwA
PAA6AD8AQgBBAEAAOgA6ADoAOwA7AD0APQA9ADwANwAzADcAOAA2ADYANQAyADYAOwA6
ADoAOgA7ADwAPQA8ADwAOwA6ADgANwA3ADMANgA7AD8AQAA6ADcANgA2ADYAOAA4ADcA
QAA/ADsANgA2ADcAOAA5ADoAOgA6ADsAOwA+AD4APgA/AD4APQA+ADsAPAA/AEQARgBI
AEYASQBJAEcASQBMAEwATgBRAFMAUwBSAFQAUABMAFEAUwBWAFcAWABZAFoAWgBZAFkA
WwBbAFgAVABQAEkARwBHAEYAQgBEAEYARwBJAEUAQQA9ADoAOwA5ADgAOQA3ADkAOwA3
ADcANwA4ADkAPQBAAD8AQgBAAD4AOgA2ADgAOQA5ADkAPgA/AD0APgBDAEQAQgBBAEYA
SwBNAE8ATwBRAFoAZQB3AIgAlACbAKAAogCiAKAAjABrAFwAXABcAFkAVgBTAE8ARgA+
AEEAQwBDAEQARABBAEEAQwBDAD4AOwA6ADkAOAA3ADYANQA4ADsAPgA/AD0APgA/AD8A
QAA+ADwAOwA9AD4APgA8AD0APwBBAEEAPgA9ADsAOgA8AD0APgBDAEUASABGAEIAQAA/
AD8APwBFAEYARgBGAEEAPgA8AD0APQA+AEIARABGAEUAQgA9AD8AQABBAEQARgBHAEkA
SQBIAEoASwBGAEgARQBFAEgASwBMAE0ATgBOAEoASwBKAE0AUABSAFUAVABUAFQAVgBY
AFoAXABdAF8AYABhAGcAaABlAGQAawBtAG0AbQBwAG8AbgBtAGwAbwBxAG8AcQB0AHcA
dwB1AHAAawBoAGUAZgBkAGEAYQBcAF0AXABZAFcAVABVAFYAWABaAFgAVgBSAFAATABI
AEgASwBIAEcARQBFAEYASwBMAEkARwBHAEcARgBFAEMAQwBDAEEARABFAEUARQBFAEQA
QwBAAD0AQABBAEEAQgBGAEgASwBNAEsASQBHAEUARABHAEcARQBGAEcASABEAEcASgBI
AEwATgBOAE0ATABIAEgASQBFAEYARwBJAEsASgBJAEoASQBIAEwATgBOAEsASwBLAEsA
TABLAEkASgBPAFAATwBVAFUAUwBRAEoASABIAEkASQBNAE8AUQBSAEwASQBOAFAATwBO
AEwASABJAE0ASwBKAEkASQBJAEkARwBIAEgASABJAEkASgBHAEkATwBUAFYATwBLAEkA
SABGAEgASABHAEwATABMAEwATABMAEwATABNAE0ATABMAEwATQBMAEsATABJAEsATQBR
AFIAUgBQAFMAUwBTAFUAWABYAFgAWwBdAF0AXQBgAF0AWgBeAGEAZQBnAGcAZwBnAGYA
YwBjAGUAZQBjAGAAXQBXAFUAVQBUAFAAUgBSAFEAUQBOAEsASABGAEQAQQA/AD8APQA/
AEEAPQA/AD8AQABBAEQARABAAEAAQABAAD4APABBAEMARABFAEQAQwA/AD4AOQBEAEgA
SQBQAFcAWQBZAFcAUwBUAFcAZQB6AIwAlQCeAKAAmACYAJoAgwBmAF4AZABjAFwAVQBN
AEYAPgA7AEcATwBMAEoATQBFADkAPwA/AD8AQQBDAEMAQwBDAEMAQgBBAEAAPQA/AEAA
QQBBAEYARgBGAEcARABAADsANAA4ADsAPgA/AD4APwA/AEAAPgA9ADwAPwA/AEIAQAA8
ADwAOwA7ADsAQgBEAEUARgBDAEIAQgBFAEIAQgBFAEYARwBHAEUAQQBCAEIAQgBEAEYA
RwBJAEkASABKAEsARgBJAEcASABMAEsATABNAE4ATQBIAEgARgBKAE4AUQBVAFUAVABT
AFQAVwBaAF0AXwBdAFwAWwBfAF8AXQBdAGUAZgBnAGgAbABuAG4AbgBuAHEAcQBtAG0A
cABzAHMAcQBsAGcAZABhAGIAYABdAF0AWABXAFQATwBOAEwATgBQAE8AUABNAEoARwBG
AEMAQABCAEUAQgBBAD4APQA9AEEAQQA9ADoAOQA+AEAAQgBDAD8APQA5ADoAOwA5ADcA
NQA4ADkAOAA3ADgAOQA5ADoAOQA4ADgANwA4ADkAOgA7ADsAPQA8ADkANgA1ADQALgAz
ADYANAA4ADoAOgA5ADgAMwAyADIALQAwADMANwA7ADkANwA3ADUAMgA2ADgAOAA4ADkA
OgA7ADsAOQA2ADYANgA2ADQAOQA7ADkANwAwADEANAA4ADsAOAA3ADYANAAxAC8ANQA4
ADkAOgA6ADgANwA5ADUAMgA0ADUANgA3ADUANAAyADAAMgAxADEALQAuADMANwA4ADQA
MQAwADAALgAsAC0ALgAvADAAMAAwADEAMQA0ADQANAA1ADMAMQAxAC0ALwAxADUANgA4
ADgAPQA/AD8AQQBEAEQAQQBDAEQAQwBFAEgARQBCAEMAQwBEAEMARwBJAEsATABJAEcA
RwBFAEYARABCAD0AOQA5ADgANAAzADIAMAAvAC8ALQArACoAKQAlACIAIQAhACMAJQAh
ACIAIwAlACcAJgAmACIAIgAiACIAIAAeACEAIQAgAB8AIwAjACAAIAAhACQAKAAnACgA
LwAxAC0AMQA5ADoAOwBPAGYAcgB5AIAAhACGAIoAggBhAEoASgBKAEMAPgA5AC8AKgAs
AC0AKwAlAB4AIAAnACMAGwAZABoAGQAaABsAHAAdAB4AHwAeAB0AHAAZABoAHAAeAB8A
HQAaABcAFQAZABwAHgAeAB4AHwAgAB8AIAAhACEAIgAdABsAGQAbABwAIAAfABwAHwAf
ACAAIQAiACIAIQAgACAAIAAhACUAIQAgACIAIgAkACMAIAAbABwAHgAgACQAJgAnACkA
KQAmACYAJQAeACAAHwAhACYAJQAmACcAKAAqACYAJwAmACoALgAxADUANAA0ADQANgAz
ADQANQA1ADkAPAA/AEcARgBDAEIASQBGAEUARABGAEkASgBLAEwATwBRAE8AUQBNAE0A
SgBFAEMAQQBBAEEAQAA8ADcANQA2ADsAPgA/ADcAMAAtACoAKAAoACQAIAAiACQAJAAk
ACAAIQAcABkAGgAbAB0AIwAiABsAFQARABYAGAAaABsAFgAVABIAFAAXABcAFwAXABUA
FQATABEAEQARABAAEAASABIAEwATABEAEQARABEAEwAXABgAFwAXABcAFwASABMAFAAQ
ABIAFgAWABUAFAASABQAFwAVABUAFQAWABcAGAAZABwAHQAYABoAGgAYABcAFwAXABcA
GAAXABUAFgAVABQAEQAVABsAGwAbABYAFQAWABgAGQAXABcAFwAWABQAEQAWABgAGAAY
ABcAFAAWABkAFgAUABUAFQAVABUAFQAWABYAFgAYABcAFwATABEAFQAYABgAGQAPAA8A
FAATABIAEQAQAA8AEAASABMAEgASABIAEwAVABUAFwAVABcAGQAdAB4AGwAWABYAEwAV
ABkAHgAgACMAKQAuADEAMAAwACoAJAAnACkALAAtACwAKwAqACgAKAApACwALQAtACoA
JwAhAB0AGwAYABIAFQAWABYAFwAWABMAEAAOAA0ACQAGAAUACAALAA4ACwAHAAUABAAD
AAUABgADAAQAAQAAAP3/+v8AAAMABQAHAAsACwAIAAgABQAKAAwACwAQABcAHQAbABMA
FQAcAB8AKwBAAFQAZwB4AHgAcgBwAGgATQAuACQAIgAdABYAEwANAAYAAgD//wEABwAG
AAYACwARAA8ABwAEAAEAAAD///3//f/9//3//v///wAA///9//7//////wUABgAHAAkA
BQACAP7/+P/9////AQABAAEAAQAAAAAAAQABAAEABQAHAAoACAAEAAEA///+//3/BAAG
AAcACAAFAAQABAAHAAUABgAKAAwADQALAAcAAQADAAQABQAIAAoACwANAA0ACQAKAAoA
BAAHAAUABgAKAA0ADgAPABAAEgAOAA8ADgATABYAGAAbABkAGAAXABgAFwAYABkAGQAd
ACAAIwArACoAJwAmAC0ALgAvADAANAAyADIAMgAyADEAMQAtAC0ALwAzADQAMwAvAC0A
LQAtACoAJgAhAB8AGwAdAB0AGwAaABYAFgAWABIAEgAOAAoACgAKAAgABgAHAAsACQAJ
AAMAAQAAAAMABAABAP////8DAAQABQAFAAIAAQD+/wAABQAFAAUABQADAAEA/f/5//z/
/f/9//7//v/+//////8BAAEAAQABAAQABwAHAAUAAgABAAAA+v/8//7/+//+/wEAAgAC
AAIA/v8AAAMAAQABAAEAAgADAAIAAQACAAEA/P8AAAIAAgABAAMABQAHAAQAAQD9//z/
AAAAAP7/AwAFAAUABQAAAP7//v//////AgADAAQABAD+//v/AAACAAUABgAGAAQAAgAD
AP7/+v/3//X/8//x//b//P8BAAYABAABAP//+f/7////AgACAPz/+f/4//j/+f/8//3/
/f8AAAAA/v/8//r/+P/3//j/+v/7//7//v/+/////v/9//7/+//7//3/AQACAAQAAgAF
AAUACAALAA8AEAANAA8AEAAPABEAFAARAA4AEgATABUAFQAVABUAFQAUABEAEQATABMA
EAAMAAgAAQAAAAEAAQD+////AAAAAAEA/v/7//j/9v/4//X/8//z//L/8//0/+//8f/z
//b/+f/2//L/6v/m/+v/7v/v//D/9P/1//X/9f/2//X/8f/w//H/8P/w//X/AgAJAAcA
BQAJAA0AFAAXAB8ANABMAFUAVgBWAFQAUAA8ABcABAAMABAACwAIAAUA///8//j/9f/z
//P/8v/y//f/9//1//H/7f/r/+v/6//s/+3/7v/v/+3/7f/t/+v/7P/u//D/8f/z//L/
8f/x/+7/7P/p/+T/6f/t//H/8//x//H/8P/w//H/8f/x//X/8//2//T/8P/v/+3/7P/r
/+3/7v/u/+7/6v/o/+f/6f/q/+z/8f/0//X/9f/z/+//6v/o/+b/5v/p/+v/7v/v//P/
+P/8//r//P/5//n//P/8//z//P/8//7/+v/7//r/+//8//z//f8BAAQABwAMAAwADgAQ
ABEAEAAOAAwADwAWABcAGgAlACEAHwAdAB4AHAAaABgAFgAYABkAFgAXABoAHQAdABsA
GQAXABcAFwAWABIADQALAAkACwALAAkABQAAAP///v/9//7/+//4//b/9v/0//L/9P/3
//T/8//u/+v/6f/r/+//7f/s/+3/8P/y//T/9f/v/+3/6f/q/+3/7f/t/+3/7//v/+3/
6//t/+3/7P/s/+z/7P/t/+3/7v/v//D/8f/u/+//7f/p/+3/7//x/+7/8f/0//L/9v/2
//T/8f/u/+z/7v/x/+//7//v//D/8f/z//P/9f/1//H/9P/1//T/8P/v/+7/7f/v/+3/
6v/q/+//8P/v//X/+P/3//b/8P/s/+z/7f/t/+3/7f/t/+z/6v/n/+z/7v/x//T/9v/2
//T/9f/w/+z/7P/t/+7/7//x//L/8v/y//H/7//u/+n/6v/v//P/9P/u/+v/6v/q//D/
8v/y//L/8P/u/+z/6v/m/+b/5//n/+v/7v/x//X/8//x//H/7f/u//H/9v/4//f/9P/2
//X/9f/3//r/+v/8/wEABQAHAAcACAADAP7/AAABAAMAAwAFAAcACQAKAAkACQALAAsA
BQAAAPv/8//1//f/+P/2//T/8v/v/+3/7//t/+v/6v/p/+X/4v/h/+X/6f/t/+v/5//l
/+T/4//k/+T/4P/g/+L/5P/k/+T/5f/l/+T/4//l/+X/4v/i/+X/5v/k/+X/7P/3//3/
+//1//f/AAABAP//DgAmADkARgBMAEwASAA+ACEAAADy//r/AQD8/+v/4f/m/+7/8f/t
/+v/6P/k/+f/6//r/+P/3//d/93/3f/e/9//4P/h/9//3//f/93/2v/a/9r/2f/e/+D/
4v/l/+f/5v/k/+D/4v/j/+T/4//i/+P/4//k/+L/4f/g/+P/4//m/+T/4P/f/93/3P/b
/+H/4v/i/+L/4//k/+b/6//m/+T/5f/k/+n/6f/n/+P/4P/g/+D/4v/g/+H/4//j/+b/
6v/t/+r/6f/l/+T/5v/o/+r/7P/u//H/7v/w//D/8P/y//P/9f/0//T/9P/2//X/9v/3
//f/+P/4//j//f8BAP////8HAAkACQAJAAwADQAOAA8AEAAQAA8ACgAJAAgACwALAAkA
CQAHAAcABwAIAAQA///9//n/+//7//n/+P/0//T/9P/y//L/7v/q/+j/6P/m/+T/4//l
/+H/3//g/+H/4//p/+r/5f/h/9//3v/e/97/3f/c/93/3P/g/+P/4//j/+P/4P/f/9z/
2f/Z/9n/2P/Y/9n/2v/c/93/3P/b/9r/2f/c/9//3//d/9v/2//b/9b/1//Y/9T/1v/a
/9z/3f/e/97/4P/j/+H/4P/f/9//3//f/9//4f/h/+D/5P/m/+b/4//j/+P/4//h/9//
3P/c/9z/3P/a/9//5v/n/+j/5P/f/97/3v/d/+D/4f/i/+L/3P/Z/97/4P/f/+D/4P/e
/9z/3//c/9r/2f/Z/9n/2f/X/9j/2P/Y/9n/2f/a/9f/1//e/97/3v/e/97/3P/c/93/
3f/b/9r/2f/Z/9z/3f/g/9//3P/d/+D/4P/j/+L/5v/n/+X/5//q/+r/6P/p/+n/5//r
//D/7//u/+3/7f/u/+3/7v/v//D/8P/t/+3/7//v/+7/7P/q/+X/4//j/+L/3v/e/97/
3f/d/93/2//Z/9j/1v/T/9H/0f/P/8//z//J/8v/zf/Q/9P/0v/S/87/zv/O/87/zP/K
/83/zf/M/8v/zP/L/8f/xv/R/9r/2v/X/9z/4f/d/9P/1f/f/+j/7//3/wgAGgApAC4A
MAAyADYALgARAPb/7v/o/+X/4v/f/93/2v/Y/9f/2f/Z/9T/yv/H/8v/1f/X/9L/zf/K
/8f/yf/J/8n/yf/M/83/zv/N/8r/yv/K/8n/zf/O/8//0f/T/9L/0P/M/8v/yf/H/8P/
xv/J/8v/zv/L/8v/y//P/83/0P/O/8r/zf/N/87/z//R/9D/zv/M/8z/zP/N/9H/zf/M
/87/zv/T/9X/1f/T/9D/zv/M/8z/zf/P/9L/0//U/9j/2//Y/9X/0f/Q/9L/1f/W/9f/
2P/d/9z/4P/i/+D/4P/f/9//4v/i/+L/5P/k/+b/6P/p/+r/6v/q/+//8//x//H/+f/4
//f/9v/4//r/+v/6//r/+//7//f/9//3//n/+P/1//b/9//6//3/+P/w/+f/4f/l/+v/
7//x/+n/4v/f/9z/2v/a/9b/0v/T/9T/0//S/9D/0f/M/8n/yv/L/83/0//V/9H/zv/N
/8r/yP/G/8P/xP/F/8T/yP/K/8n/yP/H/8T/w//A/73/wv/F/8f/yv/J/8j/yP/H/8P/
wf+//73/wf/F/8b/xf/I/8n/yv/G/8j/yv/H/8r/yv/I/8X/wv/C/8T/x//F/8L/wf/B
/8H/xP/F/8j/yf/I/8z/zv/O/8n/x//F/8P/xP/D/8H/wv/H/8j/x//N/9D/z//O/8j/
xP/E/8X/xf/G/8f/yP/I/8X/w//J/8z/y//K/8j/xP/D/8X/wf++/8D/wf/C/8P/xf/G
/8b/xv/G/8X/xf/B/73/v//A/77/vv+//8L/xv/E/8b/xv/F/8T/w//D/8T/x//I/8n/
y//M/w==
         </WaveFormData>
      </LeadData>
      <LeadData>
         <LeadByteCountTotal>10000</LeadByteCountTotal>
         <LeadTimeOffset>0</LeadTimeOffset>
         <LeadSampleCountTotal>5000</LeadSampleCountTotal>
         <LeadAmplitudeUnitsPerBit>4.88</LeadAmplitudeUnitsPerBit>
         <LeadAmplitudeUnits>��V</LeadAmplitudeUnits>
         <LeadHighLimit>2147483647</LeadHighLimit>
         <LeadLowLimit>268435456</LeadLowLimit>
         <LeadID>V1</LeadID>
         <LeadOffsetFirstSample>0</LeadOffsetFirstSample>
         <FirstSampleBaseline>0</FirstSampleBaseline>
         <LeadSampleSize>2</LeadSampleSize>
         <LeadOff>FALSE</LeadOff>
         <BaselineSway>FALSE</BaselineSway>
         <ExcessiveACNoise>FALSE</ExcessiveACNoise>
         <MuscleNoise>FALSE</MuscleNoise>
         <LeadDataCRC32>876429723</LeadDataCRC32>
         <WaveFormData>
9P/0//T/9P/2//b/9v/2//T/9P/0//T/9v/2//b/9v/0//T/9P/0//b/9v/2//b/9P/0
//T/9P/2//b/9v/2//T/9P/0//T/8v/y//L/8v/z//T/9f/3//f/9//3//b/9f/1//T/
9P/1//b/9//5//j/+P/4//n/+//8//z//f/7//v/+//7//r/+f/2//X/8P/u/+3/7P/v
//D/8P/w/+//7v/s/+v/6//p/+n/6f/p/+n/7P/t/+z/7P/r/+z/8P/y//X/9//4//j/
+f/7//n/+f/5//n/+f/5//n/+f/3//f/9//3//n/+f/5//n/+//7//v/+//5//n/+f/5
//f/+//+//z/+v/8//3//f/7//n/+P/2//D/5P/T/7//qP+W/4f/ef9v/2v/a/90/4H/
j/+c/6v/uP/G/9L/1//c/9//3//f/9//4//p/+//8//2//n/+v/6//n/+f/6//r/+v/6
//r/+//8//z//P/8//z//P/7//v/+//7//v/+//8//z//P/7//v/+//5//j/+P/5//v/
+v/6//n/+//7//v/+//7//z//P/7//j/+P/4//j/+P/4//j/+P/2//b/9f/z//X/9f/1
//b/9//3//b/9v/z//P/8//y//H/8f/v/+//8f/x//D/7//u/+//7P/r/+v/6//s/+3/
6//p/+j/5//n/+f/5v/l/+P/4v/f/9v/2f/a/9v/3P/a/9n/2P/X/9T/0v/Q/9D/0P/P
/87/zf/P/8//0P/Q/87/zv/O/87/z//S/9P/0//W/9f/2f/b/93/3v/d/93/4f/h/+L/
4//m/+f/6P/q/+z/7f/t/+3/7v/u/+7/8P/w//H/8f/x//D/8P/w//D/8P/x//L/8v/y
//L/8v/y//D/8f/x//D/7//x//H/8f/v/+//7v/u//D/8f/x//L/8P/u/+7/7//x//H/
8P/w/+//7//v/+//8f/x//H/8f/x//H/8f/x//H/8f/x//H/8f/x//H/8f/x//L/8v/y
//D/7v/t/+3/7f/t/+z/7P/u/+7/7v/u/+//8P/w//H/7//u/+7/7f/u/+7/7v/u/+7/
7v/u/+//7//v/+//7//t/+z/6//q/+v/7f/u/+//7v/u/+7/7v/w//D/8P/x/+//7v/t
/+3/7v/u/+7/7v/w//D/7//v/+7/7//s/+v/7f/t/+3/7f/t/+3/7f/t/+z/6//r/+3/
7//v/+//8f/v/+//7//v/+3/7f/w/+7/7v/u/+7/7v/t/+3/7f/t/+r/6v/r/+v/7f/u
/+//8P/v//D/8P/w//H/8f/y//L/9f/1//X/9f/3//X/8//v/+v/5//m/+b/5v/m/+b/
5f/k/+T/5P/j/+L/4f/e/93/3//f/9//4v/j/+P/5P/k/+T/5f/m/+j/6f/q/+r/6//v
/+//7//v/+//7//v/+//7//v/+//7//v/+//7//v/+3/7f/t/+3/7f/t/+3/7f/t/+3/
7f/u//D/8P/y//P/8f/x/+//7v/q/+j/3v/R/7v/pP+Q/4H/c/9l/1v/V/9W/1//b/+C
/4//oP+y/8D/xf/I/8v/y//N/9H/1//Z/93/4f/k/+f/6f/q/+r/6//s/+z/7P/s/+v/
6//r/+r/7P/s/+z/7P/t/+3/7f/t/+z/6//r/+r/6v/p/+n/6f/p/+j/6P/p/+f/5v/m
/+X/5//n/+f/5//p/+r/6v/p/+j/6P/o/+j/5//m/+X/5P/k/+T/4//h/+P/4//j/+T/
5P/j/+H/4P/f/9//3//e/93/3f/b/9v/2//b/9r/2f/X/9n/1//X/9f/1//Y/9n/1f/T
/9L/0f/T/9P/0v/R/87/zv/M/8n/xv/G/8b/xv/E/8P/wv/B/8L/wP++/77/vf+7/7n/
t/+3/7f/uP+4/7n/uv+7/7z/vP++/77/vf++/7//wf/D/8b/yP/I/8n/zf/N/87/z//O
/8//0P/S/9L/0//T/9P/1v/W/9b/2P/Y/9n/2f/Z/9j/2P/Y/9j/2f/b/93/3v/c/9z/
3P/c/9r/2//b/9r/2f/b/9v/2//b/9v/2v/a/9r/2//b/9z/3v/c/9z/3f/d/93/3P/c
/9v/2//b/9v/2//b/9v/2//b/9v/2//b/9v/2//b/9v/3f/d/93/3f/b/9z/3P/c/93/
3P/c/93/3f/d/9z/3P/e/97/3v/e/97/3v/d/93/2//a/9r/2f/Z/9r/2//c/9r/2v/a
/9v/2//b/9v/2//a/9r/2v/a/9r/2//b/9v/2v/a/9r/2v/Y/9j/2P/Z/9v/2v/Z/9n/
2//c/93/3v/c/9z/2//b/9n/2//Z/9n/2//b/9v/2//d/93/3f/d/9z/2//b/93/3//b
/93/3v/c/9z/3P/c/93/3f/d/93/3v/e/9//3//f/97/3f/c/93/3v/e/97/4f/h/+L/
4v/l/+X/5f/l/+X/4//h/93/3P/Z/9n/2v/Z/9j/1//V/9T/1P/U/9P/0f/R/8//z//P
/8//z//S/9X/1f/W/9b/1v/X/9j/2v/d/97/3v/f/+P/4//j/+P/4v/h/+D/3//f/9//
3//f/+H/4//l/+f/5P/j/+L/4f/j/+P/4//j/+H/4f/h/+L/5P/k/+T/5f/n/+X/4//g
/97/3P/U/8f/tf+c/4b/e/9v/2H/W/9V/1T/Yf9x/4D/jf+e/67/uP+//8T/xf/F/8n/
y//N/9H/1f/X/9r/3//j/+T/5P/l/+b/5v/m/+b/5v/n/+j/6P/m/+b/5v/m/+P/4//j
/+P/5P/l/+f/6P/o/+f/5//n/+f/5v/m/+f/5//m/+b/5f/l/+X/5f/l/+X/5v/m/+X/
5v/m/+b/5v/m/+b/5v/m/+j/6P/n/+X/5f/l/+X/5v/l/+X/5P/k/+H/4f/h/+D/4v/j
/+L/4//j/+P/4v/h/+H/4//h/+H/3v/d/93/3f/d/9v/2v/Z/9n/2f/Y/9f/1v/W/9T/
0f/M/8z/zP/M/8z/y//K/8n/yP/G/8T/xP/E/8P/wv/B/8P/w//E/8T/wv/C/8L/wv/D
/8b/x//H/8n/y//O/9H/1P/W/9b/1//b/9v/3P/d/97/3//g/+L/5P/l/+X/5f/m/+b/
5v/o/+j/6f/p/+n/6v/q/+r/6v/q/+v/7P/s/+7/7v/u/+7/7f/t/+z/6v/o/+v/7P/t
/+//7//u/+7/7P/t/+3/7v/v/+7/7//x//H/8f/w//D/8f/x//H/8f/z//P/8//z//P/
8//z//P/8//z//P/8//z//P/8//z//P/9P/0//T/9v/0//P/8//1//X/9P/0//b/9v/2
//b/9f/2//b/9//1//T/9P/z//L/8v/y//L/8//0//X/9//5//n/+f/5//r/+v/6//r/
+P/5//n/+f/4//j/+P/4//n/+v/7//3////+//3//f/+//7//v/+//7//v/9//3//f//
//3//f/9//3//f/9//7///8AAAEABgAFAAMAAAAAAAAAAAAAAAIAAwAEAAUAAgACAAMA
AwAEAAQABAAEAAYACAAJAAoADQANAA4ADgANAA0ADQANAA8ADQALAAcABQABAAAAAAAC
AAIAAgABAP7//v/+//3///////3//f////////8CAAUABQAGAAYABwAHAAcACAAKAAwA
DQAPABEAEQARABEAEwATABMAEwAVABUAFQAVABUAFQAVABUAFwAXABcAFwAZABkAGQAZ
ABgAFwAWABYAGAAcABwAHQAdABsAGwAcABgAEgAGAPP/3f/I/7b/pf+V/4n/g/+B/4j/
lf+n/7b/xf/U/+b/8P/3//r/////////AwALABEAEwATABQAGwAdAB4AHgAfACAAIAAg
ACAAIgAjACQAJAAkACQAJAAkACMAIwAjACMAJQAlACYAJgAkACMAIwAjACUAJAAkACUA
JQAkACQAIwAlACUAJQAlACcAKAAoACcAJgAmACYAJgAmACYAJgAmACgAKAAnACUAJQAl
ACUAJgAlACUAJAAkACUAJQAlACQAJAAlACQAJQAlACUAJAAjACMAJQAjACMAIAAfAB8A
HwAeAB0AHQAdAB0AHQAcABsAGgAaABgAFQAUABQAFAAUABIAEQAQAA8AEAAOAAwADAAM
AAsACgAJAAkACQAKAAoACgAKAAoACgALAA4ADwAPABAAEQATABUAGAAaABoAGwAfAB8A
IAAhACQAJQAmACgAKQApACgAJwApACoAKwAuAC4ALwAvAC8AMAAwADAAMAAuAC8AMAAw
ADAAMAAwADAALwAvAC4ALAArAC8AMQAzADMAMwAyADIAMAAxADEAMgAzADIAMwA1ADUA
NQA0ADQANQA1ADUANQA1ADUANQA1ADUANQA1ADUANQA1ADUANQA1ADUANQA1ADUANgA2
ADYANgA0ADMAMwA1ADUANAA0ADYANgA2ADYANwA4ADgAOQA3ADYANgA1ADYANgA2ADYA
OAA4ADgAOQA5ADkAOQA5ADYANgA2ADYANgA3ADcANwA4ADgAOAA4ADYANgA2ADcAOQA4
ADcANwA4ADgAOAA4ADgAOAA3ADcANwA5ADcANwA1ADUANQA1ADgAOQA6ADsAOgA7ADoA
OAA4ADgAOAA3ADcANwA3ADgAOAA5ADkAOAA4ADgAOAA7ADwAPAA8AD8APwBAAEAAQQBB
AEEAQQBAAD0AOgA1ADUAMQAwADAAMgAyADIAMQAuAC4ALgAtAC8ALwAtAC0ALQAtAC0A
MAAvAC8AMAAwADIAMwA0ADYAOQA6ADoAOwA7ADsAOwA7ADsAOwA7ADsAPAA9AD4APwA+
AD0APAA7ADkAOQA5ADkAOQA5ADkAOQA6ADsAPAA+ADwAPgBAAEEAPwA7ADsAOgA2ACwA
HAAHAPP/4v/Y/8n/vf+z/7H/tf/A/8//3//u//v/CAASABoAHQAeAB8AHwAfACUAKwAv
AC8ALwAwADMANgA4ADkAOwA6ADoAOgA6ADwAPQA+AD4APgA+AD4APgA9AD0APQA9ADsA
OwA8ADwAPAA7ADsAOwA5ADgAOAA5ADoAOgA7ADsAOAA3ADYANQA1ADYANgA1ADcAOAA5
ADoAOQA4ADcANgA0ADQAMwAxADMAMwAzADQANQA1ADQANAAzADMAMwAyADMAMwAxADEA
LwAvAC4ALQArAC0AKwArACwAKwArACsAKQAnACYAJQAjACMAIgAhAB4AHgAcABkAFgAW
ABYAFgAUABMAEgARABEAEAAPABAADgANAAwACwANAA0ADgAOAA4ADgAOAA4ADgAQABAA
DwARABMAFgAZABoAHAAcAB0AHwAfACAAIQAiACMAJAAmACgAKQApACkAKAAoACgAKgAo
ACkAKQApACkAKgArACwAKwArACsAKgAqACoAKgAqACkAKQAoACYAJQAnACcAJwApACkA
KAAoACgAKQApACoAKgAoACgAKQApACkAKAAoACcAJwAnACcAJwAnACcAJwAnACcAJwAn
ACYAJQAkACMAJAAlACYAJwAmACYAJQAkACYAJAAjACMAIwAjACIAIgAiACIAIgAiACMA
JAAkACUAJAAiACEAHwAfACAAIQAiACAAIAAgACEAHwAfAB8AHwAgACAAIAAgACIAIwAj
ACMAIQAgAB8AHgAeAB4AHgAfACEAIAAfAB8AIAAgACAAIAAiACIAIQAhACEAIwAhACEA
IQAfAB8AIQAiACAAIAAgACAAHwAfAB8AHwAeAB4AHwAfACAAIAAgACAAIQAiACIAIgAl
ACUAJgAmACkAKQApACkAJwAlACMAHwAbABcAFgAWABYAFgAWABUAFAAUABQAEwASABEA
DgANAA8ADwAPABIAFQAVABYAFgAWABcAGAAaABsAHAAcAB0AHwAfAB8AHwAfAB8AHwAf
AB0AHQAdAB0AGwAbABsAGwAdAB0AHQAdAB8AHwAfAB8AHQAdAB0AHgAeAB4AIAAfAB0A
GwAbABoAGgAWAAgA8f/X/8T/uP+p/5n/jf+J/4X/jP+Z/6n/uP/H/9b/5P/u//P/+P/5
//v///8BAAMABwANABEAFAAZABoAGgAZABkAGAAYABgAGAAaABsAHAAcABoAGgAaABoA
GgAbABwAHQAcABsAGwAaABgAFwAXABcAGAAYABkAGwAZABgAGAAXABcAFwAXABcAGAAa
ABsAGwAZABgAFwAWABgAGAAYABgAGAAYABcAFQAVABUAFQAWABQAEwARABAAEgATABQA
FAATABMAEQARABEAEQAQAA8ADQAPAA0ADQAMAAsACwALAAsACQAIAAcABQAFAAQAAwAA
AAAA/v/7//r/+v/6//r/+P/3//b/9f/y//D/7v/u/+//7//v/+//7//v//D/8P/u/+7/
7v/u/+//8v/z//P/9P/1//f/+f/8//7//v///wEAAQACAAMABAAFAAYACAAKAAsACwAL
AAwADAAMAA4ADAANAA0ADQAOAA4ADgAOAA4ADwAQABAADgAOAA4ADgAMAA0ADQAMAAsA
DQANAA0ADQANAAwADAAMAA0ADQAOAAwACgAKAAsACwALAAoACgAJAAkACQAJAAkACQAJ
AAkACQAJAAkACQAJAAkACQAJAAsACwALAAsACgAKAAkACAAKAAgABwAHAAgACQAJAAoA
CAAIAAgACAAIAAgABwAHAAcABgAGAAUABAAEAAQABAAGAAYABgAHAAcABwAHAAcABgAG
AAYABgAEAAUABQAFAAYABgAGAAYABAAEAAQABQAHAAYABQAFAAQABAAEAAQABgAGAAUA
BQADAAUAAwADAAMABAAEAAQABAAEAAMAAwADAAMAAAAAAAEAAQAEAAQABAAEAAUABgAG
AAYABwAHAAgACAAKAAsADAANAAwACQAGAAEA/f/5//j/+P/6//r/+v/5//b/9v/2//X/
9f/1//P/8//z//P/8//2//f/9//4//j//P/9//7/AAD//wAAAAABAAMAAwADAAMABQAF
AAUABQAFAAUABQAFAAMAAwADAAMAAwADAAMAAwADAAMAAwADAAMAAwADAAQABAACAAQA
BwAHAAcAAwAAAP7//P/0/+P/y/+y/57/k/+J/33/cf9v/3b/hf+V/6T/sf/A/87/2v/f
/+T/5f/l/+X/5//t//H/8//5//z///8BAAIAAgADAAQABAAEAAQABAAFAAYABgAEAAQA
BAAEAAMAAwADAAMABQAFAAYABgAGAAUABQAFAAMAAgACAAMAAwACAAIAAQABAAEAAQAB
AP//AAAAAP//AAAAAAAAAAACAAIAAgACAAAAAAD///3/////////AAAAAP///f/8//3/
/f/9//z/+//7//n/+f/5//n/+P/3//X/9//1//X/9v/1//X/9f/z//H/8P/v/+//7//u
/+3/7P/s/+r/5//i/+L/4v/i/+L/4f/g/9//4P/e/9z/3P/c/9v/2v/Z/9j/1//X/9b/
1v/W/9b/1v/X/9r/2//b/97/3//h/+P/6P/q/+r/6//r/+v/7P/t/+7/7//w//L/9v/3
//f/9//2//b/9v/4//j/+f/5//n/+P/4//j/+P/4//n/+v/6//z//P/8//z//P/9//3/
/P/3//n/+f/5//n/+f/4//j/+v/7//v//P/8//r/+v/7//v/+//6//r/+f/5//n/+f/7
//v/+//7//3//f/9//3/+//7//v/+//7//v/+//7//v//P/8//z//P/6//n/+f/5//n/
+P/4//j/+P/4//j/+f/6//r/+//7//r/+v/5//b/9v/2//b/9v/2//b/9//5//n/+f/5
//j/+P/4//j/9v/3//f/9//4//j/+P/4//j/+P/4//n/9//2//X/9f/2//b/9v/2//b/
9v/1//X/+f/6//n/+P/3//b/9//3//f/9//0//T/9f/1//j/+P/4//j/+f/6//r/+v/5
//n/+v/6//3//f/9//3//f/7//n/9f/x/+3/7P/s/+7/7v/u/+3/6v/q/+r/6f/p/+n/
5//n/+f/5//n/+r/6//r/+z/7P/w//H/8v/0//T/9P/z//P/9f/1//X/9f/3//f/9//3
//X/9f/1//X/9//3//f/9//3//f/9//3//n/+f/5//n/9//3//f/+P/6//r//P/9//3/
/f////7/+P/w/+j/3//N/7j/qP+d/5H/hf97/3X/ev+L/5v/pv+x/8D/0P/c/+H/5v/l
/+X/5f/n/+v/8f/1//v/AAADAAQABAADAAMABAAEAAQABAAGAAcACAAIAAYABgAGAAYA
BQAFAAUABQAHAAcACAAIAAcABQAEAAMABAAEAAUABwAHAAYABgAFAAcABwAHAAcABQAG
AAYABQAGAAYABgAGAAQABAAEAAQABQAGAAYABQADAAMAAwAEAAMAAwACAAIAAwADAAMA
AgADAAMAAQABAAMAAwACAAEA//8BAP/////8//v/+//7//z/+//7//v/+v/5//f/9f/0
//T/8v/v/+7/7v/u/+7/7P/r/+r/6f/q/+j/5v/m/+j/5//m/+X/5f/l/+b/5v/o/+j/
6P/o/+f/6v/r/+v/7v/v//H/8//0//b/9v/3//z//f///wEAAAABAAIABAAFAAUABAAD
AAQABAAEAAYACAAJAAkACQAJAAoACwAMAAoACwAMAAwADAAMAAwADAAMAA0ADQAMAAsA
DQANAA0ADQANAAwADAAMAA0ADQAOAA4ADAAMAA0ADQANAAwADAALAAsACwALAAsACwAL
AAsADQANAA0ADQANAA0ADQANAAwACwAKAAkACQAKAAoACgANAAwADAANAA0ADQAMAAwA
CwAKAAkACAALAAwADAANAA0ADAAMAAsADAAMAAwADAAKAAoACgALAAoACQAIAAcACAAI
AAgACAAGAAcABwAHAAgACAAIAAgACgAKAAoACwAJAAgABwAHAAoACgAKAAoACgAOAA8A
EAAQABAAEAAQABEAEQARABEAEAAQABEAEQASABIAEgASABUAFgAWABYAFwAXABgAGAAb
ABsAGwAbAB0AGwAZABUAEwAPAA4ADgAOAA4ADgANAAwADAAMAAsACwALAAkACQAJAAkA
CQAMAA8ADwAQABAAFAAVABYAGAAZABoAGgAbABsAGwAbABsAHQAdAB0AHQAdAB0AHQAd
ABsAGwAbABsAGwAbABsAGwAbABsAGwAbABsAGwAbABwAHgAcABwAHQAdABsAFwAWABgA
FgAMAP3/5//Q/8D/s/+p/53/l/+V/5T/nf+t/7z/y//Y/+j/9P/5//r//f////////8D
AAcACwAPABQAFwAXABgAGAAZABwAHAAcABwAHAAdAB4AHgAcABwAHAAcAB0AHQAdAB0A
HQAdAB4AHgAeAB0AHQAdAB8AHgAeAB8AHgAcABsAGQAZABkAGQAZABsAHAAcABsAGgAa
ABoAGgAYABgAGAAYABoAGgAZABcAFwAXABcAGAAXABcAFgAWABcAFwAXABYAFQAVABMA
EwATABMAEgARABMAFQATABMAEAAPAA8ADwALAAkACAAHAAgACQAJAAkABgAGAAQAAQD+
//7//v/+//z/+//6//n/+P/2//T/9P/0//P/8v/x//H/8f/y//L/8v/y//L/8v/z//b/
9//3//j/+f/7//3/AgAEAAQABQAFAAUABgAHAAgACQAKAAwADgAPAA8ADwASABIAEgAU
ABIAEwATABMAEAAQABAAEAAOAA8AEAAQABIAEgASABIAEAARABEAEAAPABEAEQARABMA
EwASABIAEAARABEAEgAQAA4ADgAPABEAEQAQABAADwAPAA8ADwANAA0ADQANAA8ADwAP
AA8AEAARABIAEwASABEAEAAPABEAEgASABIAEgAQAA8ADwAPAA8ADgAOABAAEAAQABAA
DgAOAA0ADQAOAA4ADwAPABAAEAAQABAADwAOAA0ADQANAA0ADQANAA4ADgAOAA4AEAAR
ABEAEQAQABAAEAAQAA4ADgAOAA8ADwAOAA0ADQAOAA4ADgAOABAAEAAPAA8ADwARAA8A
DwANAA4ADgAOAA4ADgAOAA0ADAALAAoACgALAAsADQAOAA8AEAAPABAAEAAQABEAEQAS
ABIAFAAVABYAFwAWABMAEAALAAkABQAEAAQAAgACAAIAAQACAAIAAgABAAMAAwABAAEA
////////AgADAAMABAAEAAYABwAIAAoACwAMAAwADQAPAA8ADwAPAA8ADwAPAA8AEQAR
ABEAEQARABEAEQARABEAEQARABEAEQARABEAEQAPAA8ADwAQAA4AEAAUABcAFwARAA8A
EAAOAAgA/v/t/9H/uP+o/5v/i/9//3v/e/+A/4v/nf+w/7//zv/c/+b/6//u/+//7//x
//X/+f/7////AwAIAAsADQAOAA4ADwAQABAAEAAQAA4ADwAQABAAEQASABMAFAATABMA
EwATABEADwAOAAwADwAPABAAEQARABAAEAARABEAEAAQAA8ADwAPAA8ADwAPABAAEAAP
ABAAEAAQABAAEAAQABAAEAAQABAADwANAA8ADwAPABAAEAAPAA0ADAALAAsACwAKAAsA
CwAJAAkACQAJAAgABwAJAAsACQAJAAYABQAFAAUAAQD///7//f/9//3//P/7//z//P/6
//f/9P/0//T/9P/y//H/8P/v/+//7v/t/+7/7v/t/+z/6//p/+n/6v/q/+r/6v/q/+r/
6f/s/+3/7f/w//H/8//1//j/+v/6//v//f/9//7///8AAAEAAgAEAAQABQAFAAUACAAI
AAgACgAIAAkACQAJAAoACgAKAAoACAAJAAoACgAIAAgACAAIAAoACwALAAoABwAJAAkA
CQALAAsACgAKAAgACQAJAAoACgAIAAgACQAHAAcABgAGAAgACQAKAAsACgAJAAgABwAH
AAcABwAHAAkACQAJAAkABwAHAAcABwAJAAoACgAKAAoACAAHAAcABwAHAAYABgAHAAgA
CQAKAAoACgAJAAkABwAGAAYABQAEAAQABAAEAAQABAAEAAUABQAFAAUABQAGAAYABgAG
AAYABwAHAAcABAAEAAQABAAEAAQABAAFAAUABAADAAMABgAGAAYABgAEAAQAAwADAAUA
AwAFAAQAAgACAAIAAgAFAAUABQAFAAQABAAFAAUABAAEAAQABAAGAAgACQAKAAsACwAM
AAwADQANAA0ADQALAAkABwADAP//+//6//r/+f/4//f/9f/3//j/+f/5//n/+f/3//f/
9v/1//T/9v/4//n/+//8//z//f/+/wAAAwAEAAQABQAHAAcABwAHAAUABQAFAAUABQAF
AAUABQADAAMAAwADAAUABQAFAAUABQAFAAUABQAFAAUABQAGAAgABgAIAAkACQAFAAUA
BAAEAAIA+v/p/9H/uP+o/5v/i/97/3H/b/9w/3n/if+Y/6f/tv/G/9L/2f/e/+P/5//n
/+v/7//z//X/+f/8//3/AQACAAIAAwAEAAQABAAEAAQABQAGAAYABgAGAAYABgAHAAcA
BwAHAAUABQAGAAYAAwABAAAA//8AAAAAAQADAAMAAgACAAEAAQABAAEAAQADAAQABAAD
AAEAAAD///7//v/+//7//v/+//7//f/7//v/+//7//z/+//7//r/+v/6//v//P/8//n/
+f/3//f/+f/5//j/9//3//n/9//3//X/8//y//H/8f/v/+7/7f/r/+v/6v/p/+r/6v/o
/+X/5P/k/+T/5P/g/9//3v/d/97/3P/a/9r/2v/Z/9j/1//V/9X/1v/W/9b/1v/W/9b/
2f/c/93/3f/c/93/3//h/+T/5v/m/+f/5//n/+j/6f/s/+3/7v/w//T/9f/1//X/9v/2
//b/+P/3//f/9v/1//b/9v/2//b/9v/3//j/+P/2//b/9v/2//b/9//3//b/9P/3//j/
+f/5//n/+P/4//j/+f/5//r/+P/2//b/9//1//X/9P/0//b/9//4//n/9//3//f/9//1
//X/9f/1//X/9f/1//X/9//3//f/9//1//b/9v/2//j/9v/1//X/9f/1//T/9P/0//T/
9P/0//L/8v/x//H/8//y//L/8f/x//L/8//0//L/8v/y//P/8f/x//H/8f/x//L/8//0
//L/8//z//P/8P/w//D/8P/w//D/8P/x//P/8v/x//H/8v/y//H/8P/v/+7/7//v/+//
7//w//D/8f/x//L/8v/y//L/8//0//T/9P/z//P/9P/0//X/9f/1//X/9f/z//H/7f/t
/+n/6P/o/+b/5v/m/+X/5v/m/+b/5f/n/+f/5f/l/+P/4//j/+b/5f/l/+b/5v/o/+n/
6v/s/+3/7v/u/+//8//z//P/8//x//H/8f/x//H/8f/x//H/7//v/+//7//x//H/8f/x
//P/8//z//P/8v/x//D/8P/u//L/9v/3//X/8//v/+7/7P/q/+L/1f+//6b/lv+N/4P/
df9t/23/cv97/4n/mP+l/7T/vP/E/8n/zv/R/9P/1f/X/93/4//l/+f/6v/r/+v/7P/s
/+3/7v/u/+7/7v/w//P/9v/4//n/+v/7//z//f/9//3//f/8//v/+//6//v/+//8//3/
+v/4//f/9//5//j/+P/3//n/+f/5//n/9//4//j/9//2//b/9v/2//T/9P/0//T/9P/0
//P/8f/x//H/8f/y//X/9f/0//T/8f/x//H/8P/t/+3/6//r/+z/7f/t/+3/6//t/+v/
6//o/+f/5//n/+f/5f/k/+P/5f/l/+T/4//g/+D/3v/b/9r/2v/a/9r/1v/V/9T/0//S
/9D/zv/O/9D/z//O/83/y//L/8z/zP/O/87/zv/O/8//0v/T/9P/1P/V/9f/2f/a/9z/
3P/d/+H/4f/i/+P/5v/n/+j/6v/q/+v/6//r/+3/7v/v//L/8P/x//H/8f/w//D/8P/w
//L/8//0//T/8v/y//L/8v/z//X/9v/2//P/9f/1//X/8//z//L/8v/0//X/9f/2//b/
9P/0//X/9f/1//T/9P/z//P/8//z//T/9f/2//f/9//3//f/9//1//X/9f/1//P/8//z
//P/8f/y//L/8v/1//T/9P/1//X/9f/0//T/8//y//H/8P/x//L/8v/z//L/8P/v/+3/
7//w//H/8v/x//D/7//v/+//7//v/+//8P/w//D/8P/u/+//7//v/+7/7v/u/+7/7P/s
/+z/7f/v/+7/7f/t//D/8P/w//D/8P/w/+//7//x//P/8f/x//H/8f/x//H/8//z//P/
8//y/w==
         </WaveFormData>
      </LeadData>
      <LeadData>
         <LeadByteCountTotal>10000</LeadByteCountTotal>
         <LeadTimeOffset>0</LeadTimeOffset>
         <LeadSampleCountTotal>5000</LeadSampleCountTotal>
         <LeadAmplitudeUnitsPerBit>4.88</LeadAmplitudeUnitsPerBit>
         <LeadAmplitudeUnits>��V</LeadAmplitudeUnits>
         <LeadHighLimit>2147483647</LeadHighLimit>
         <LeadLowLimit>268435456</LeadLowLimit>
         <LeadID>V2</LeadID>
         <LeadOffsetFirstSample>0</LeadOffsetFirstSample>
         <FirstSampleBaseline>0</FirstSampleBaseline>
         <LeadSampleSize>2</LeadSampleSize>
         <LeadOff>FALSE</LeadOff>
         <BaselineSway>FALSE</BaselineSway>
         <ExcessiveACNoise>FALSE</ExcessiveACNoise>
         <MuscleNoise>FALSE</MuscleNoise>
         <LeadDataCRC32>25371368</LeadDataCRC32>
         <WaveFormData>
+P/4//j/+P/6//r/+v/6//j/+P/4//j/+v/6//r/+v/5//j/9//2//b/9v/2//b/9v/2
//b/9v/4//j/+P/4//b/9v/2//b/9P/0//T/9P/2//b/9v/2//j/9//3//f/9f/0//P/
8v/0//b/9//4//n/+f/5//n/9//3//f/9//3//n/+f/5//n/+v/6//r/+P/4//j/9//4
//n/+v/7//r/+f/4//X/8//y//D/7//x//L/8//z//H/8f/x//H/8//0//T/9f/1//X/
9v/2//L/8f/x//H/8f/w//D/8P/v/+//7v/u//H/8f/w//D/8v/y//L/8v/w//D/8P/w
/+z/7v/x/+//7//x//T/+f///w0AHwAtACsAHwAaABUAAgDy/+f/2//O/73/rP+d/5T/
hv96/3j/fP+E/47/nf+t/7j/u/++/8T/yv/S/9r/4P/k/+n/6v/q/+n/6f/s/+z/7P/s
/+//8P/w//D/8P/w//D/8P/w//D/8P/w/+7/7v/v/+//8f/x//L/8v/x//H/8f/x//D/
8P/w//D/8v/y//L/8//y//H/8P/v//H/8P/w//D/8v/y//L/8v/w//D/8P/w//D/8P/x
//H/8v/y//H/8P/y//L/8v/z//P/8//y//D/8P/x//H/8v/y//L/8v/z//X/9P/0//X/
9//3//f/+f/5//r/+//7//n/+v/6//r/+//7//7//v8CAAIAAgACAAIAAgADAAMAAgAC
AAIAAgACAAAAAAABAAIAAQD///3//P/7//n/9//4//n/+f/6//n/+f/4//b/9P/0//T/
9P/x//H/8f/x//D/8P/w/+//8f/x//H/8f/y//L/8P/v/+7/7v/t/+v/6v/q/+v/6//p
/+n/6P/n/+n/6f/q/+r/6v/q/+z/7f/s/+v/6v/n/+j/6f/q/+v/6v/p/+j/5//n/+f/
5//o/+f/6P/q/+r/6P/n/+f/5v/o/+n/6f/p/+j/6P/o/+j/6v/p/+n/6f/r/+v/6//r
/+v/6//r/+r/6v/p/+n/6v/q/+r/6f/p/+v/6//s/+7/7f/t/+z/7P/s/+z/7P/s/+z/
7P/s/+v/6//r/+v/6//o/+j/6P/o/+j/6f/q/+v/6//q/+n/5//p/+n/6f/p/+f/5//m
/+b/6f/p/+j/6P/o/+j/6P/o/+b/5f/l/+T/5f/l/+X/5P/l/+X/5v/n/+X/5f/k/+T/
5v/m/+b/6P/m/+X/4//h/+X/5v/m/+T/5P/k/+T/5P/k/+T/4//j/+P/5P/k/+T/4v/j
/+T/5P/i/+P/4//j/+X/5f/l/+X/5f/n/+n/6f/r/+r/6v/p/+b/5v/m/+b/5f/l/+X/
5f/l/+X/5f/l/+P/4//i/+D/4f/h/+L/4//i/+H/4P/f/93/3f/e/97/4f/h/+H/4v/k
/+L/4f/h/+P/4//i/+L/4f/h/+D/3v/e/9//3//e/97/3v/e/97/4P/g/+D/4P/g/97/
3v/f/9//3//h/+L/5f/p//P/AwATABcADwAGAP//8v/g/9P/x/+8/63/mv+F/3T/bv9o
/2T/Zv9w/3j/gf+P/5z/o/+o/7D/tv+8/8L/yP/M/9H/1P/W/9f/2f/c/9z/3P/c/9v/
3P/c/9z/2v/a/9r/2v/b/9z/3f/e/93/3P/c/9v/3P/d/9//4P/d/93/3f/d/93/3P/b
/9r/2//c/93/3//h/+H/4f/h/+H/4P/g/+D/3v/e/97/3v/g/+D/4P/g/97/3v/f/9//
3v/e/93/3P/c/9z/3P/d/97/3//f/97/3v/f/9//4P/e/97/3v/f/+D/4P/h/+P/5P/j
/+L/4//k/+b/6P/p/+n/6v/q/+r/6//r/+7/7v/u/+7/7v/u//D/8P/x//H/7v/u/+7/
7v/w/+7/7v/v//H/8f/w/+//7v/t/+v/6f/o/+n/6f/q/+f/5//m/+T/4v/i/+L/4v/f
/9//3//f/9z/3P/c/9v/2//b/9v/2//a/9r/2P/X/9f/2P/Y/9f/2P/Y/9n/2f/X/9f/
1v/V/9f/1//Y/9j/2P/Y/9r/2//Y/9f/1v/T/9X/1f/V/9X/1//X/9f/1//W/9X/1P/U
/9P/1P/W/9b/1v/V/9X/1P/U/9X/1f/V/9T/1P/U/9T/1f/V/9b/1//X/9f/1//X/9b/
1//Y/9j/1//X/9j/2v/a/9r/2f/Z/9r/2f/Z/9r/2f/Z/9j/2P/Z/9r/2//c/9r/2v/a
/9n/1//X/9f/1//Y/9j/2P/Y/9n/2f/Z/9n/2P/Y/9j/1//Z/9n/2f/Z/9f/1//W/9b/
1//X/9b/1v/Y/9j/2P/Y/9f/1//Y/9j/2P/Z/9r/2v/W/9X/1f/V/9b/1//X/9j/2P/S
/9L/1v/Y/9j/2P/Y/9b/1v/V/9X/1f/W/9b/1v/Y/9n/2v/a/9j/2f/Z/9n/2f/Z/9n/
2f/Z/9v/3f/d/93/3P/c/9v/2//c/93/3v/b/9v/2//b/9v/2//b/9v/2f/Z/9j/1v/V
/9X/1v/X/9n/2f/Z/9n/1//X/9j/2P/Z/9n/2f/a/9z/2v/Z/9n/1//X/9b/1v/U/9X/
1f/U/9f/2f/a/9r/2f/Y/9f/1v/Y/9j/2P/Y/9r/2P/Y/9n/2f/Z/9n/2v/f/+X/7f/9
/w0AEwANAAgA///u/9z/1f/N/77/sf+e/4n/fv94/2z/Zv9s/3L/eP+D/5P/nv+j/6r/
sP+0/7r/wv/G/8r/z//S/9T/1f/X/9r/2v/a/9r/3f/e/97/3v/d/9z/2//a/9j/2P/Y
/9j/2f/a/9z/3f/d/93/3v/e/9//3//f/9//3v/e/97/3v/g/+D/4P/h/9//3//f/9//
3//e/97/3v/g/+D/4P/g/+L/4v/i/+L/4P/g/+H/4f/i/+L/4f/g/+D/4P/g/+H/5P/l
/+X/5P/i/+P/4//k/+b/5v/m/+f/6f/o/+j/6f/p/+n/6f/r/+n/6v/r/+v/7P/u/+//
8P/t/+3/8P/w//T/9P/0//T/9P/0//X/9f/0//T/9P/0//X/9P/1//f/+P/3//X/8//z
//P/8v/x//H/8f/w//D/8f/x//D/7v/u/+7/7v/u/+z/6//q/+n/6P/o/+j/5//l/+X/
5f/l/+X/5v/l/+X/5f/m/+b/5f/m/+b/5//n/+n/6f/o/+f/5f/l/+b/5v/k/+T/5v/n
/+f/5//n/+X/5f/l/+X/5f/m/+f/6P/p/+r/6f/o/+j/5v/m/+f/5v/n/+f/6P/o/+n/
6//s/+3/7f/s/+v/6v/s/+v/6//r/+3/7f/t/+3/7P/t/+7/7v/t/+3/7v/w//D/8P/v
/+//8P/v/+//8P/z//P/8v/y/+//7v/t/+z/7//w//H/8f/y//P/9P/1//T/9P/0//T/
8//z//P/8//z//L/8f/v//D/8f/y//P/9f/1//T/9P/1//X/9P/0//T/9P/0//T/8//z
//T/9P/x//H/8f/w//L/8//1//f/+f/3//T/8v/z//T/9f/2//f/+P/4//n/9v/2//X/
9P/0//X/9v/2//j/+//9////AQABAAEAAQD+////AAD//wEAAAAAAP//AAAAAAAAAAAB
AAEAAQABAP///////////f/9//z/+v/7//v//P/9//3//f/9//3//////wAAAAABAAEA
AQACAAQAAgABAAEA//////7//v8AAAEAAQAAAAIAAwADAAIAAAAAAAAAAAACAAIAAgAC
AAIAAAAAAAEAAQADAAUADAARABcAIwAzAD8APQA1ACwAIQAUAAYA+//t/+D/0f+6/6n/
oP+Y/5D/jP+Q/5j/pP+z/8H/yv/R/9T/3P/m/+7/8v/2//r/AwAHAAgACAAJAAkACAAH
AAYACAAKAAsADAAOAA4ADgAOAA4ADgAOAA4ADwAQABIAEwARABEAEgASABEAEQARABEA
FAAUABQAFAASABIAEgATABQAFQAWABcAFwAWABYAFgAWABYAFgAWABYAFgAWABYAFwAY
ABoAGwAaABoAGQAYABkAGgAbAB0AHAAdAB0AHAAeAB8AHwAgACAAIAAgACEAIwAiACIA
IwAjACMAIwAlACcAKAApACkAKgAsAC0ALgAvAC8AMgAyADMAMgAxADAAMwA0ADYANwA4
ADgAOAA4ADgANgA2ADcANgA1ADMAMQAzADMAMgAxADEAMQAwADAALQAtACwAKgAoACgA
KAAoACcAJwAnACcAJAAkACQAIwAjACMAIwAjACQAJAAiACEAIwAkACQAIwAkACQAJQAl
ACcAJwAmACUAJAAjACMAIgAiACIAJAAlACMAIwAjACEAIwAjACMAIwAlACUAJQAlACUA
JQAlACYAJQAmACgAKAAoACcAJwAmACgAKQApACkAKAAoACgAKAAoACcAJwAnACkAKQAp
ACkAKAApACoAKgApACkAKgAsACwALAArACsAKwArACwALgAtAC0ALAAsAC4ALgAuAC4A
LgAuAC4ALQAvAC8ALwAvACwALAAsACwALQAtAC0ALQAwADAAMAAvAC0ALQAtAC0ALQAt
ACwALAArACsAKgAqACoAKgAqACoALQAtAC4ALgArACsAKwAqACoAKwAtAC8ALwAtACwA
LAAsACwALAAuAC4ALQAtAC0ALgAuAC4ALgAvADAAMAAvAC8ALgAtAC8ALwAvAC8ALwAx
ADMAMwAxADAAMAAvADAAMAAwADAAMQAxADEAMQAvAC8ALwAvAC8ALwAuACwALQAtAC4A
LwAuAC0ALAArACsAKwAsACwAKwArACsALAAuACwAKwArACsAKwAqACoALAAtAC0ALAAq
ACsAKwAqACgAKAAoACgAKAAoACgAKAAqACgAKAApACsALQAvADQAOQBDAFUAZQBlAF8A
WQBSAEMANAAsACMAFQAEAPP/4v/V/8r/wv/A/8L/xP/K/9j/5//x//j/+f/8/wIADAAU
ABgAGgAcAB8AJAAmACcAKQArACoAKQAoACkAKgAqACoALAAsACwALAAsACwALAAsAC4A
LgAvAC8ALgAtAC0ALAArACsAKwArAC4ALgAuAC4ALQAsACsAKwAtAC0ALQAtAC8ALgAu
AC4ALgAuAC4ALgAtACwAKwAqACoAKgArACsALwAwADAAMAAwADAAMAAxADAAMQAxADAA
LgAvAC8AMAAuAC4ALgAvADAAMAAxADMAMwAzADMANQA1ADYANwA3ADcAOAA4ADgANQA1
ADgAOAA8ADwAPAA8ADoAOgA7ADsAOgA6ADoAOgA8ADoAOgA7ADwAOwA5ADcANwA3ADYA
NQA1ADUANAA0ADEAMQAwAC4ALgAuAC4ALgArACsAKwArACwALAAsACsAKQApACkAKQAq
ACoAKAAnACcAKAAoACcAJgAmACcAJwAnACcAJgAlACMAIwAkACQAIQAgACEAIQAiACMA
JAAjACUAJQAlACUAIwAjACMAIwAkACMAIgAiACEAIgAkACQAJAAjACMAIgAiACMAIwAj
ACIAIgAiACIAJQAlACYAJwAmACUAJAAjACIAIwAkACQAIgAhACEAIgAkACQAIwAjACQA
IwAjACQAJQAlACQAJAAkACQAJAAkACQAJAAkACMAIwAjACMAIwAhACAAHwAeAB4AHwAg
ACEAIAAgACAAHwAdAB0AHQAdAB4AHwAfACAAIAAfAB0AHAAeAB4AHgAeAB0AHQAeAB4A
HQAdAB0AHgAeABwAHAAcABwAGwAaABgAFwAZABoAGgAaABwAHQAeAB4AGwAbABoAGQAb
ABsAGwAbABsAHQAfAB8AIQAgACAAHwAcABwAHAAcABsAGwAbABsAHQAdAB0AHQAaABkA
FwAUABMAEwAUABUAFQAVABUAFQAXABcAGAAYABgAFwAWABYAGAAWABUAFQAVABUAFAAU
ABIAEwATABIAEAARABEAEAASABIAEgASABAAEAAQABAAEAAOAA4ADwARAA8AEQAUABUA
HQAtAEEASwBJAD0ANAAnABoADgADAPP/6P/X/8D/r/+o/6L/mP+W/5z/pP+w/7v/yf/U
/9v/4P/k/+b/7P/0//z/AAAHAAkACgAKAAsADQAMAAsACgANAA4ADgAOAAwADAAMAAwA
DgAOAA4ADgAOAA4ADwAPAA8ADwAQABAADgANAAwACwAKAAoACgAKAAwADAAMAA0ADgAP
ABAAEQAQAA4ADQAMAA4ADgAOAA4ADgAOAA4ADgAOAA4ADwAPABAAEAAPAA4AEAAQABAA
EQAQABEAEQAQAA8ADwAOAA4ADwAQABEAEwATABIAEgATABMAEwATABUAFwAYABkAGQAX
ABgAGAAYABgAGQAdAB4AIAAgACAAIAAeAB4AHwAfAB8AIAAhACIAIAAeAB4AHwAgAB8A
HQAbABsAGwAaABkAGQAZABgAGAAXABcAFgAUABIAEgASABIADwAPAA8ADwAOAA4ADgAN
AAwACwAKAAkACgAKAAgABwAJAAoACgAJAAgACAAJAAkACQAJAAgABwAFAAUABgAGAAQA
BAAGAAcABQAFAAUAAwAFAAUABQAFAAUABQAFAAUABAADAAIAAgACAAIAAwACAAQAAwAD
AAIAAgADAAMAAwAEAAQABAAEAAQAAwADAAMABQAFAAUABQAFAAUABQAEAAQAAwADAAQA
CAAIAAcABwAIAAcABwAIAAkACQAIAAgABgAGAAYABgAHAAgACQAJAAoACwAMAA0ACwAK
AAkACAAHAAcABwAHAAgACAAIAAcABQAFAAUABQAHAAcABgAGAAUABQAEAAQABAAEAAQA
BAAFAAUABgAGAAMABgAFAAQAAwACAAAAAAD/////AAACAAMABAAEAAUABgAGAAQABQAF
AAUABQAFAAUABQAGAAkADAANAAwACgAJAAcABgAGAAYABgAHAAcABwAHAAcABwAHAAcA
AwADAAIAAAABAAEAAgADAAEAAQABAAEA/////wAAAAABAAEAAQACAAQAAgABAAEAAwAD
AAIAAgACAAMAAwACAAAAAQABAAAA/v/+//7//v8AAAAAAAAAAAAA/v/+///////9//3/
AgAHAA0AGQApADkAPQA3AC4AIwASAAIA+f/x/+D/y/+2/6v/pv+c/5D/jP+M/5L/nv+p
/7f/wv/J/87/0v/Y/97/5P/q//D/9//5//r/+v/7//7//v/+//7//f/+//7//v/8//z/
/P/8//z//P/8//z//f/+/wAAAQD/////AAAAAAEAAQABAAEAAAAAAAAAAAD///7//f/9
////////////AQAAAAAAAAAAAAAAAAAAAAAAAAAAAAAAAAAAAAEAAQABAAAA/v/8//3/
/v///wEAAgADAAMAAgAAAAEAAQACAAIAAgACAAMAAwACAAIAAwADAAMAAwAFAAcACAAJ
AAkACQAKAAoACgAHAAcACgAKAA0ADgAPABAADgAOAA8ADwAQABAAEAAQAA4ADAAMAA0A
DgANAAsACQAJAAkACAAHAAYABwAHAAgACQAJAAgABgACAAIAAgACAP///////////v/+
//7//f/7//v/+//7//z//P/6//n/9//4//j/9//4//j/+f/5//n/+f/4//f/9//3//j/
+P/2//b/+P/5//b/9f/0//H/9P/1//b/9//3//f/9//3//j/9//2//b/9v/2//f/9v/2
//X/9f/0//X/9//4//n/+P/4//j/+P/6//n/+f/5//n/+f/5//n/9//3//f/9v/0//P/
8//0//f/+P/4//n/+v/5//n/+v/5//n/+P/4//b/9v/2//b/9v/2//b/9f/1//X/9f/1
//b/9v/2//b/9f/1//X/9f/0//T/9P/z//T/9f/2//f/9//3//b/9v/1//X/9P/0//L/
8v/y//L/9f/2//T/9P/0//T/9P/0//P/8//x//L/8v/y//L/8//0//T/9P/1//X/9f/z
//P/8//z//P/9f/3//f/+f/4//j/9//0//T/9P/0//T/9f/2//f/9v/1//T/8//z//P/
8v/w/+3/7f/u/+//8v/z//T/9f/3//f/+P/4//f/9//3//j/9v/0//P/8//x//H/8P/w
//D/8f/x//D/8f/z//T/9P/2//b/9v/2//b/9v/2//b/9P/y//L/8//z//H/8f/2//n/
/f8JABsAJwApACMAHgAXAAoA/v/1/+n/3P/P/77/r/+o/6D/lP+O/5D/mP+g/6v/uf/C
/8X/yv/M/9L/2v/g/+j/7v/v//H/8v/y//P/9v/2//b/9v/3//j/+P/4//r/+v/6//r/
+P/4//j/+P/6//r/+//7//r/+f/5//j/+P/5//r/+//8//z//P/8//r/+v/6//v/+//7
//v/+//9//z//P/8//z//P/8//z//P/8//z//P/8//z//f/9//z//P/7//r//P/8//z/
/f8AAAEAAQAAAAAAAQABAAIAAQAAAP////////7//v///wEAAQABAAMAAwAEAAUABQAF
AAYABgAGAAcABwAKAAoACgAKAAoACgAKAAoACwALAAoACgAKAAoACgAIAAgACQANAA0A
DAALAAkACQAIAAcACAAJAAkACgAHAAcABgAEAAUABgAHAAgABQAFAAUABQAGAAYABgAF
AAMAAwADAAMAAwAEAAMAAwAEAAYABwAHAAUABAAEAAMAAwADAAIAAQADAAMABAAEAAQA
BAAGAAcABQAFAAUAAwADAAMAAwADAAMAAwADAAMABQAFAAUABgAGAAYABwAGAAgABwAH
AAYABAAFAAUABQAGAAYABgAGAAgABwAHAAcABwAHAAcABwAGAAcACAAIAAkACQAKAAwA
CwAKAAgABwAHAAcACAAKAAkACQAIAAgACQAKAAsADAAKAAoACgAJAAkACQAJAAkABgAG
AAYABgAGAAcACAAJAAgACAAIAAcACQAJAAkACQAHAAcABgAGAAcABwAGAAYABgAGAAgA
CgAIAAgACAAIAAgACAAHAAcABwAIAAgACAAHAAcABwAGAAgACQAJAAkACQAJAAkACQAJ
AAsADQANAA8ADgAOAA0ADAAMAAwADAANAA0ADQANAAsACwALAAsACwALAAoACAAJAAkA
CgALAA0ADQANAA0ADQANAA4ADgAPAA8ADwAQABAADgANAA0ADwAPAA4ADgAMAA0ADQAM
AAoACwALAAoADAAMAAwADAAMAAwADAAMAAwACgAKAAsACwALAAsADgARABUAGwArADsA
PwA7ADQAKQAaAAwAAwD7/+7/4f/S/7//tP+s/6T/nP+g/6r/tP+7/8f/0v/Z/9z/3v/k
/+j/7v/4//7/AQADAAQABAAFAAgACAAIAAgACQAKAAoACgAIAAgACAAIAAgACAAIAAgA
CQAKAAwADQAMAAsACwAKAAoACwAMAA0ADQAMAAsACgAKAAoACgALAA0ADQANAA0ADQAM
AAwADAAKAAoACgAKAAwADAAMAAwADgAOAA8ADwAPAA4ADAAKAAoACgAKAAsACgALAAsA
CgANAA8AEAASABIAEgASABMAEQAQABAAEQASABEAEAARABMAFAAVABUAFwAYABgAGAAZ
ABkAHAAcABwAHAAcABwAHAAcAB0AHQAcABwAHAAcABoAGAAYABkAHQAdABwAGwAdAB0A
HAAbABkAGQAYABgAFwAXABYAFAASABIAEgASAA8ADwAPAA8ADwAQABEAEQAPAA8ADwAP
AA4ADgAMAAsACQAKAAoACQAIAAgACQAJAAoACwALAAsACQAJAAoACgAKAAoADAANAAsA
CwALAAkACwALAAsACwAJAAkACQAJAAgABwAGAAYACQAKAAwADAAKAAkACQAIAAgACQAJ
AAkADAAMAAwADAAKAAkACQAJAAsACwALAAsACwALAAsACgAJAAkACgAMAA4ADgANAA0A
DAALAAsADAANAA0ADAAMAAwADAAMAAwADAAMAAwACwALAAsACwALAAoACgAKAAoACwAL
AAsACwAKAAoACgAJAAkACQAJAAkACQAJAAgACAAHAAcABgAGAAgACAAIAAgACwALAAwA
DAAJAAoACAAIAAgACAAGAAYABQAFAAUABgAGAAYABgAHAAgACAAIAAkACQAJAAkACQAJ
AAkACwANAA8ADwANAAwADAALAAoACgAKAAoACQAJAAkACQAJAAkACQAJAAkACQAIAAYA
BAADAAMAAwADAAMAAwADAAUABwAKAAwADAALAAoACgAIAAYABQAFAAUABQAEAAQABAAF
AAUABAAEAAUABQAEAAYABgAGAAYABAAEAAQABAACAAAAAAABAAEAAQAFAAoADwATAB8A
MwA9ADsANQAwACEAEAAIAP//8f/k/9f/wv+v/6T/nP+U/5D/lP+c/6b/s//B/8z/0f/W
/9r/3v/m/+z/9P/4//v///8AAAAAAQADAAIAAQAAAAEAAgACAAIAAwAEAAUABgAGAAYA
BgAGAAUABAAEAAMABAAFAAcACAAHAAcABwAHAAgACAAIAAgABgAGAAYABwAHAAcABwAH
AAcABgAGAAYACAAIAAgACAAKAAoACgAKAAgACAAJAAkACgAKAAkACAAGAAYABgAHAAkA
CwAMAAwACgALAAsADAAMAAwADAANAA0ADAAMAA0ADQANAA0ADwARABIAEwATABUAFgAW
ABYAEwATABYAFgAaABoAGgAaABwAHAAdAB0AHAAcABwAHAAeABwAHAAdAB4AHQAbABkA
GQAZABgAFwAXABcAFgAWABUAFQAUABIADgAOAA4ADgANAA0ADQANAAoACgAKAAkACQAJ
AAkACQAIAAgABgAFAAUABgAGAAUAAgACAAMAAwADAAMAAgABAAIAAwAFAAYABAAEAAYA
BwAHAAcABwAFAAUABQAFAAUABQAFAAUABQAEAAMAAgACAAMABAAGAAYABAADAAMAAgAC
AAMAAwADAAYABgAGAAYABAADAAMAAwAGAAcACAAJAAkACQAJAAgABAADAAMABAAHAAgA
CAAJAAgABwAHAAgABwAHAAYABgAEAAQABAAEAAYABgAGAAUAAwADAAMAAwACAAIAAgAC
AAIAAwAEAAUABQAEAAMAAQADAAMAAwADAAMAAwACAAIAAwADAAIAAgAEAAQABAAEAAUA
AwAEAAQAAwACAAEAAAACAAIAAQABAAEAAgACAAIAAgADAAQABAAGAAcABwAHAAkACQAJ
AAkACAAJAAoACQAJAAgACAAHAAYABgAGAAYAAwADAAMAAwADAAMAAwADAAIAAwADAAIA
/////wAAAQABAAEAAQABAAEAAQACAAIAAwADAAMABAAFAAQABAAFAAQAAwABAAAAAAAB
AAEAAAD+///////+//7//v/+//7//v/+//7//v/+//z//P/9//3///8DAAQABQALABUA
JQA1AD8ANwAuACMAFAAIAAEA8//k/9X/wP+r/57/mP+M/4b/iv+Q/5b/of+v/8D/yf/K
/9D/2P/e/+T/7P/w//H/9v/4//n/+//+//7//v/+////AAAAAAAAAAAAAAAAAAACAAIA
AgACAAAAAAABAAEA/v/9//3//P/+////AAABAAIAAgACAAIAAAAAAAAAAQABAAEAAQAB
AAEAAAAAAAAAAgACAAIAAgACAAIAAgACAAIAAgADAAMAAwACAAAA/v8BAAIAAwAFAAQA
BQAFAAQABAAFAAUABgAIAAgACAAJAAgABgAFAAUACQAJAAkACwAJAAoACwALAAwADgAP
ABAADwAPABIAEgASABIAEgASABIAEgATABMAFAAUABQAFAAWABQAFAAVABYAFQATABEA
EwATABIAEQAPAA8ADgAOAAsACwAKAAgACAAIAAgACAAFAAUABQAFAAQABAAEAAMAAQAB
AAEAAQAAAAAA/v/9//7/AAABAAEAAAAAAAEAAQD//////v/9//3//f/+//7//v/+/wAA
AQABAAEAAQD//wEAAQABAAEA///////////8//v/+v/6//z//v8BAAIAAAD//////v8A
AAEAAQABAAAAAAAAAAAAAQABAAIAAwACAAEAAAD//wIAAwAEAAQAAAD/////AAACAAIA
AQABAP7//f/9//7/AQABAAAAAAAAAAAAAAAAAAAAAAAAAP/////////////+//7//v/+
//3//f/9//3//P/8//z/+//7//v/+//7//z//f/9//7//f/8//v/+v/5//j/+v/6//n/
+f/7//z//P/8//v/+//7//r/+//9//7////+//3//P/7//v//f/////////+//7//f/6
//r/+v/6//n/+f/5//n/+//7//v/+//5//n/+P/2//X/9f/2//f/9f/1//X/9f/3//f/
+P/4//n/+f/5//r//P/6//n/+f/4//f/9f/0//b/9//3//b/9P/1//X/9P/0//T/9P/0
//b/9v/2//b/9P/y//L/8//z//X/+f/8//3///8HABcAJwArACkAJAAbAAoA/v/3/+3/
4v/T/8L/sf+o/6D/lP+O/5D/kv+Y/6X/sf+8/8H/xv/K/9D/2P/e/+T/5v/p/+v/7P/s
/+3/8v/y//L/8v/z//T/9P/0//T/9P/0//T/8v/y//L/8v/w//D/8f/x//T/9f/3//j/
9v/1//T/8//0//T/9P/0//X/9v/3//n/9//3//f/9//1//T/9P/0//L/8v/y//L/8//0
//X/9v/4//j/+f/5//j/+P/3//b/9v/2//b/9//2//f/9//2//j/+f/5//r/+v/6//r/
+//6//j/9//3//r/+//8/////f/+/////////wAAAAAAAP////8CAAIAAgACAAIAAgAA
AAAAAQABAP7//v/+//7/AAD+//7///8BAAEAAAD//wEAAQAAAP////////7//v/+////
///+//r/+v/6//r/+f/5//n/+f/4//j/+P/3//j/+f/6//v/+f/4//X/8//1//b/9v/1
//b/9v/3//f/9//3//b/9f/2//f/+f/6//n/+P/5//n/9//3//f/9f/z//P/8//z//P/
8//z//P/9P/1//b/+P/2//b/9//2//b/9f/1//T/9P/1//X/9f/2//b/9v/2//b/9f/1
//X/8//z//P/8//1//f/+f/6//j/9//3//j/+f/4//b/9f/2//X/9f/2//X/9f/0//T/
9f/2//f/+P/3//b/9f/z//P/8//z//P/8v/y//L/8v/x//H/8f/x//T/9P/0//P/8f/x
//H/8f/x//H/8P/w//P/8//y//L/8v/y//L/8v/x//H/8v/y//H/8f/x//D/8f/x//L/
8//x/w==
         </WaveFormData>
      </LeadData>
      <LeadData>
         <LeadByteCountTotal>10000</LeadByteCountTotal>
         <LeadTimeOffset>0</LeadTimeOffset>
         <LeadSampleCountTotal>5000</LeadSampleCountTotal>
         <LeadAmplitudeUnitsPerBit>4.88</LeadAmplitudeUnitsPerBit>
         <LeadAmplitudeUnits>��V</LeadAmplitudeUnits>
         <LeadHighLimit>2147483647</LeadHighLimit>
         <LeadLowLimit>268435456</LeadLowLimit>
         <LeadID>V3</LeadID>
         <LeadOffsetFirstSample>0</LeadOffsetFirstSample>
         <FirstSampleBaseline>0</FirstSampleBaseline>
         <LeadSampleSize>2</LeadSampleSize>
         <LeadOff>FALSE</LeadOff>
         <BaselineSway>FALSE</BaselineSway>
         <ExcessiveACNoise>FALSE</ExcessiveACNoise>
         <MuscleNoise>FALSE</MuscleNoise>
         <LeadDataCRC32>3612670833</LeadDataCRC32>
         <WaveFormData>
7P/s/+z/7P/u/+7/7v/u/+7/7v/u/+7/7v/u/+7/7v/s/+z/7P/s/+z/7P/s/+z/6v/q
/+r/6v/s/+z/7P/s/+z/7P/s/+z/6//q/+n/6P/p/+r/6//t/+3/7f/r/+v/6//q/+n/
6P/r/+z/7P/s/+//7//v/+//7f/t/+3/7v/t/+//7//v//L/8//z//T/8v/y//H/8f/z
//T/9f/2//T/9P/0//T/8f/v/+3/7f/s/+z/7P/s/+r/6f/o/+j/6f/q/+v/7P/q/+r/
6v/q/+b/5f/l/+T/4//j/+P/4//h/+H/4f/h/+P/4v/i/+L/5P/k/+T/5f/j/+P/4//i
/+D/4P/l/+X/5P/n/+z/9P8CABUALgBDAEsASQBMAFMATwBFAD4AMwAjAAsA7//P/7X/
nP+H/3j/cP9t/3D/ev+P/57/pP+q/7H/tv/A/8n/0P/V/9n/2//b/9r/2//d/97/3v/e
/+D/4v/i/+L/5P/k/+T/5P/i/+P/4//j/+H/4v/i/+L/4v/j/+T/5P/k/+T/5f/m/+X/
5P/j/+L/4//k/+X/5v/k/+X/5f/l/+X/5v/m/+X/5f/m/+b/5v/m/+b/5v/n/+n/6f/q
/+v/6//r/+v/6//p/+n/6v/q/+z/7P/s/+3/7P/t/+3/7f/t/+3/7v/u//H/8//0//f/
9//4//v//P8AAAEAAgAFAAUABgAGAAcACQAMAA4AEQAUABUAFwAZABoAGwAcAB0AHQAd
AB0AHgAeAB0AHQAbABsAGgAZABcAFAASABAAEAAPAA0ACwAJAAcABQAEAAEA/f/8//v/
+f/1//T/9P/z/+//7v/t/+z/7P/s/+v/6v/r/+r/6f/o/+f/5//m/+X/5P/j/+P/5P/k
/+L/4P/g/+D/4P/g/+D/4v/i/+T/5f/k/+P/4f/f/+H/4f/g/+D/3v/e/9z/3v/g/+D/
3v/g/9//3//f/9//3f/d/93/3f/f/9//3//g/9//3//e/97/3//h/+H/3//f/9//4P/i
/+D/4v/j/+P/4f/h/+H/4v/i/+L/4v/h/+P/5f/l/+X/5//m/+X/5f/k/+X/5v/m/+b/
5v/k/+T/5P/k/+P/4//h/+H/4f/g/+L/4//k/+X/4//j/+H/4//h/+H/4f/h/97/3v/e
/97/4P/g/+D/4P/h/+D/4P/i/+D/3//d/9z/3f/d/9z/2//d/93/3//f/97/3f/c/9z/
3v/e/9//4f/e/93/3P/a/9z/3f/b/9z/2v/a/9r/2v/b/9v/2//Z/9n/2v/a/9r/2v/b
/9z/3P/a/93/3f/d/93/3f/d/93/3v/f/+H/4f/j/+X/5f/k/+T/5P/k/+P/4f/i/+L/
4v/k/+T/5P/k/+T/4//h/9//3//e/97/3v/c/9z/2//a/9n/2P/X/9b/1//Y/9n/2v/a
/9j/1//X/9j/1//X/9f/1v/V/9T/0//T/9P/0v/S/9L/0v/S/9L/1f/V/9X/1f/U/9T/
1P/V/9X/1P/X/9r/4P/q//v/DgAlADEAMQAyADcAOwA1ACwAIwAXAAMA5//F/6X/jP95
/2r/Yv9f/17/ZP9z/4L/iv+S/53/pv+q/7H/uP+9/8H/xv/H/8f/yf/N/87/zv/O/8z/
zv/O/87/zv/O/87/zv/Q/9H/0f/R/9D/0P/P/87/0P/R/9L/0v/Q/9D/0f/S/9H/0P/P
/87/0f/S/9P/1P/U/9X/1f/V/9P/1P/U/9P/0f/S/9L/0v/U/9T/1P/V/9P/0//U/9X/
1f/V/9X/1f/V/9X/1v/W/9b/1v/W/9f/2v/b/9v/2//b/9v/3P/c/97/3//f/+H/4v/i
/+T/5P/n/+n/6//v//D/8v/z//X/9v/4//n/+//+////AQADAAYABwAIAAkABwAHAAcA
CAAKAAkACQAHAAkACAAHAAUABAACAAAAAAD///3/+//5//X/8//y/+//6f/o/+f/5f/j
/+L/4v/h/9v/2v/Z/9j/2P/Y/9f/1v/V/9T/0//S/9H/0f/Q/8//z//P/9D/0v/Q/87/
zP/M/8z/zP/M/8z/zv/O/9D/0f/O/83/y//J/8v/y//K/8r/zP/M/8r/zP/K/8r/yP/K
/8n/yf/J/8n/yf/J/8n/yf/L/8v/y//M/8z/y//J/8j/y//N/83/y//L/8v/zP/O/83/
zv/O/83/z//P/8//0P/Q/9D/0P/P/8//0f/R/9H/z//O/83/zf/Q/9H/0v/S/9L/0v/Q
/9D/0P/Q/8//z//P/8//z//O/8//z//P/8//z//P/83/z//P/8//z//P/87/zv/O/87/
zP/M/8z/zP/N/8z/zP/O/87/zf/L/8r/zv/P/8//z//M/8v/zP/L/83/zf/N/87/zP/I
/8n/zv/M/8z/zP/M/8v/y//L/8n/y//M/8z/zP/M/83/zv/O/8z/z//P/8//z//P/8//
z//O/8//0f/R/9P/1f/V/9T/1//Y/9n/2f/W/9b/1f/U/9b/1v/W/9b/1v/V/9P/0f/R
/9D/0P/Q/9L/0v/R/9D/zv/O/87/zv/O/87/zv/O/9D/zv/N/83/yv/J/8n/yf/H/8f/
x//H/8r/y//L/8z/y//K/8n/yP/L/8v/y//L/8z/zP/M/83/z//O/8//0v/Y/+T/8/8I
AB8ALwAzADYAOQA3AC8AKgAjABUAAwDl/8P/p/+Q/3n/av9i/13/Wv9i/3X/gv+K/5L/
m/+g/6j/r/+2/7v/wf/E/8X/xf/H/8n/yv/K/8r/zP/O/87/zv/M/8z/zP/M/8r/y//L
/8v/zP/O/8//0P/Q/9H/0v/S/9L/0v/T/9T/0v/S/9L/0v/U/9T/1P/U/9L/0//T/9P/
1f/W/9b/1f/V/9b/1v/W/9j/2P/Y/9n/1//X/9j/2f/b/9v/2//b/9n/2f/a/9r/3v/e
/97/3//e/9//3//f/+P/4//k/+T/5v/n/+f/6f/r/+z/7//w//D/8f/y//X/+P/6//v/
/f/+/wAAAQADAAgACQALAA0ADAANAA4ADwARABEAEQASABMAEwAUABMAEwASABEADwAO
AAwACgAKAAkABwAFAAMAAwABAAAA/f/5//j/9//1//L/8P/v/+3/6//q/+n/6P/n/+b/
5P/i/+P/4v/h/+D/4P/h/+H/4f/i/+H/4f/i/+T/4v/g/+D/4P/g/+D/4P/e/97/4P/h
/9//3//e/93/3//f/97/3v/f/+D/3//i/+L/4v/g/+L/4P/f/97/3f/f/9//3//f/+D/
4f/i/+T/4//j/+L/4v/j/+X/5f/j/+P/4//k/+b/5P/m/+f/5//p/+n/6f/q/+j/6P/o
/+f/6f/r/+v/6//t/+z/6//r/+n/6f/p/+j/6//s/+v/7P/u/+7/7f/t/+//7//v/+7/
7f/t/+3/7f/r/+v/6f/r/+v/6//r/+v/6//s/+3/7v/s/+z/7P/s/+3/7P/s/+7/7f/t
/+z/7P/r/+v/6v/p/+v/6//t/+3/8f/v/+3/6v/s/+z/7P/s/+7/7//w/+//7v/u/+3/
7P/q/+v/7P/s/+7/8//1//f/+f/5//n/+f/5//n/+v/5//n/+//7//r/+//8//3//f/9
//7//v/+//z//P/8//z//P/7//n/9//3//b/9v/2//j/+P/3//b/+P/4//j/+P/4//j/
+P/4//r/+P/3//f/9v/1//X/9f/1//X/9f/1//f/9//2//b/9v/2//b/9v/5//n/+f/5
//b/9v/2//f/+f/8//3/BAAOABwALQBEAFcAXQBdAF4AYwBjAF8AVABJADkAIwADAOP/
y/+0/5//lP+K/4f/jP+Y/6n/tv++/8T/zf/Y/+D/5f/q/+//9//6//v/+//9//7//v/9
//z//v8AAAAAAAACAAIAAgACAAIAAwADAAMABAAGAAcACAAGAAcACAAIAAgACAAJAAoA
CgAKAAoACgAMAAwADAAMAA4ADwAPAA8ADwAQABAADwAPABAAEAAQABAAEAAQABEAEgAT
ABUAFwAXABcAFwAXABcAFwAYABgAGgAaABoAGwAeAB8AHwAfACEAIQAiACIAIwAlACYA
KQApACoALQAuADAAMQAyADUAOQA8AD4AQQBCAEQARQBHAEgASQBLAE0ATwBRAFMAVQBW
AFcAWABaAFoAWQBZAFcAVwBWAFUAUwBUAFIAUABQAE0ASwBJAEcAQwBBAEAAPQA5ADgA
NwA1ADMAMgAyADEALwAuAC0ALAAqACoAKQAoACkAKAAnACYAJAAlACUAJQAmACUAJQAm
ACcAJgAlACYAJQAkACMAIgAkACQAJgAnACUAJQAkACMAJQAlACQAJAAlACYAJQAoACgA
KAAmACgAJwAnACcAJwApACkAKQApACkAKQApACoAKwArACoAKgAqACsAKgAnACkAKQAq
ACwAKgAsAC0ALQAvAC8ALwAwAC4ALgAuAC0ALwAxADEAMQAxADAALwAvADAAMQAyADIA
NAA0ADIAMgA0ADQAMwAzADEAMQAxADAAMQAxADEAMQAzADMAMQAzADEAMQAxADEAMAAw
ADAAMAAuAC4ALgAuAC8ALgAuADAALwAvAC4ALgAvAC8ALgAtAC4ALwAyADMAMQAvAC4A
MAAwADAAMAAxADEAMQAvAC8AMAAwADAAMgAzADQANAAzADUANAAzADUANQA1ADUANgA3
ADkAOQA5ADsAOwA6ADoAOgA6ADkAOwA8ADwAPAA8ADwAPAA8ADoAOQA3ADUANwA2ADYA
NgA2ADYANQA0ADIAMgAyADIAMgAyADIAMgAyADAALwAvADAALwAvAC8ALwAvAC8ALwAv
AC8ALgAuAC4ALgAuAC4ALQAtAC0ALQAtAC4ALwAxADEANAA1AD4ASgBYAHMAjgCXAJcA
mQCgAJ8AmQCTAIoAfQBlAEcAKQAPAPX/4v/X/8z/wv+//8r/3P/p//L/9v/6/wMADAAW
ABsAHAAhACMAJwApACoALQAuAC4ALQAsACwALgAuAC4ALgAuAC4ALgAwADEAMQAxADEA
MgAyADIAMAAxADIAMgAuAC4ALwAwADEAMgAzADQAMwAyADEAMAAxADMANAA1ADMANAA0
ADMAMwA0ADQANAAyADIAMgAzADEAMQAyADMANgA3ADgAOQA5ADkAOgA6ADoAOgA6ADsA
OgA7ADsAOwA9AD0APgA+AD8AQQBCAEUARQBGAEkASgBKAEsATABPAFIAVABVAFcAVgBY
AFkAWwBeAF8AYQBjAGIAYwBkAGUAZQBlAGUAZgBoAGcAZwBlAGUAZABjAGEAXgBcAFoA
WgBZAFcAVQBTAE8ATQBMAEkARQBEAEMAQQA/AD4APgA9ADsAOgA5ADgANwA2ADQAMgAz
ADIAMQAwADAAMQAxADEALgAtAC0ALgAwAC4ALAAsACoAKgAqACoAKQAoACkAKQArACsA
KgApACsAKwAqACoAKgAqACgAKgAoACgAJgAoACcAJwAnACcAJwAnACcAJwApACkAKQAq
ACoAKQAnACYAKAArACwAKwAqACkAKQAqACgAKgArACsAKQApACkAKgAsACwALAArACsA
LQAtAC0ALQAsACsAKwAqACsALAAsACwALAAqACoAKgAqACkAKQAoACcAJgAkACQAJQAm
ACcAJwAnACUAJwAmACUAJAAjACMAJAAlACYAJQAkACMAIgAjACIAIgAkACMAIwAiACIA
IwAjACIAIQAiACIAIgAiACIAIAAfAB4AGwAcAB4AHwAgACAAIQAiACIAIQAjACIAIQAh
ACEAIQAhACQAJQAnACcAJwApACkAKAAmACYAJgAlACUAJgAmACYAKAAoACgAKAAmACUA
IwAhAB8AHgAeAB4AHgAeAB0AHAAeAB4AHgAeABwAHAAcABwAHAAaABkAGQAYABcAFwAX
ABUAFQAVABUAEwATABIAEgAUABQAFAAUABMAEwATABMAEgASABIAEwAVABYAFwAaACIA
MgBFAGAAdQB7AHkAeAB5AHkAdQBqAF0ATwA3ABMA8//b/8b/s/+m/6D/nf+i/67/v//M
/9T/3P/h/+b/7v/1//r///8FAAgACQAJAAsADAAMAAsACgAMAA4ADgAOAAwADAAMAAwA
DQAPABAAEQAPABAAEAAQAA4ADwAQABAADgAOAA8AEAAPAA4ADQAMAA0ADgAPABAAEgAT
ABMAEwASABIAEQAPABEAEgASABIAFAAUABQAFQATABMAFAAVABMAEwATABMAFQAVABYA
FgAWABYAFgAXABcAFwAWABUAGAAZABsAHAAeAB8AHwAhACIAIgAkACQAKAApACoALQAs
AC4ALwAxADQANgA3ADkAPgA/AEEAQwBDAEMAQwBDAEQARQBGAEgASABHAEcARQBDAEIA
QQA/AD4APAA6ADoANwA1ADMAMQAvAC0ALAApACUAJAAjACEAHQAcABwAGwAXABYAFQAU
ABIAEgARABAADwAOAA0ADAAMAA0ADQANAAwACwALAAwADAAKAAgACAAIAAgACAAIAAYA
BgAIAAkABwAHAAYABQAHAAcABgAGAAYABgAEAAYABgAGAAQABgAGAAUABAADAAMAAwAD
AAMABQAFAAUABgAHAAcABgAGAAUABwAHAAUABQAFAAYACAAGAAgACQAJAAcABwAHAAgA
CgAKAAoACQAHAAkACQAJAAsACgAJAAkACQAJAAkACAAKAAoACAAIAAkACgAKAAsACgAJ
AAgABgAHAAcABwAHAAcABwAFAAcABQAFAAUABQAGAAYABgAGAAUABAADAAIAAwACAAIA
BAADAAMAAgACAAMABAADAAIAAQAAAP////////3///8AAAAAAAACAAMABAAEAAIABQAF
AAUABQAFAAUABQAHAAkADAANAAwADQAMAAoACgAKAAoACQALAAwADAAMAAwADAAMAAwA
DAALAAkABwAFAAQABAAEAAQABAADAAIAAAAAAAAAAAAAAAAAAAAAAAAA/v/9//3//f/9
//7///////////////3//f/8//z/+v/6//r/+v/7//v/+//7//z//P/8//3//f/8//3/
AgAKABgAKQBAAFcAZQBnAGYAZwBnAGEAWABRAEEAIwADAOf/z/+6/6X/lP+K/4X/iP+S
/6H/sP+6/8D/yf/Q/9b/3f/k/+n/8f/y//P/8//1//f/+P/4//j/9v/4//j/+P/4//j/
+P/4//j/+f/5//n/+//8//z//P/6//v//P/8//z//P/9//7//P/8//z//P/8//z//P/8
//z//f/9//3///8AAAAA/////wAAAAAAAAAAAAAAAAEAAQABAAIAAwABAAEAAQABAAMA
AwAEAAQABgAGAAYABwAGAAcABwAHAAkACQAKAAoACgALAAsADQAPABAAEwAUABgAGQAa
AB0AHgAgACEAIwAiACQAJQAnAC0ALwAyADUANQA1ADUANQA3ADcANwA4ADYANQA1ADMA
MwAyADEALwAwAC4ALAAsACsAKQAnACUAIQAfAB4AGwAXABYAFQATAA8ADgAOAA0ACQAI
AAcABgAEAAQAAwACAAMAAgABAAAA//////7//f/9//3//v8AAAAA/v/8//z//P/8//z/
/P/6//r//P/9//r/+f/3//X/+P/5//n/+v/6//r/+P/6//r/+v/4//r/+f/5//n/+f/5
//n/+f/5//v/+//7//z/+//7//r/+v/9///////9//7//f/9//7//f/+//7//f/7//v/
+//8//7//v/+//3///8BAAEAAQABAAAA//////7///8AAAAA/v/+//z//P/+//7//f/9
//3//f/9//z//f/9//3//f/7//v/+f/7//3//f/9//3//P/8//z//P/6//r/+v/6//f/
9v/2//j/+//6//r/+v/6//r/+f/5//n/9//3//j/+P/4//j/+f/6//r/+v/9//3//f/7
//v/+//7//z//f////////8BAAEAAAD+//7//v/9////AAAAAAAAAAAAAAAAAAAAAP//
/f/7//n/+P/4//j/+f/6//r/+v/8//z//P/8//v/+v/5//j/9v/0//P/8//w/+//7//v
//H/8f/x//H/8//z//L/8v/0//T/9P/0//X/9f/1//X/8//y//H/8f/x//L/8//4/wAA
DAAfADYASwBVAFUAVgBdAF8AWwBSAEcAOwAnAAsA7f/X/8D/p/+W/5D/j/+M/5L/of+u
/7b/vP/B/8b/0P/Z/+D/5f/n/+z/7f/t/+//8f/y//L/8v/y//T/9P/0//T/9P/0//T/
8//z//L/8f/z//T/9P/0//L/8//0//T/8//0//b/+P/4//j/+P/4//b/9v/2//b/9P/1
//X/9f/3//j/+P/3//f/+P/4//j/+P/4//j/+f/5//n/+v/7//n/+f/5//n/+//7//z/
/P/+//7//v///wIAAwADAAMABAADAAMAAgACAAMAAwAFAAkACgANAA4ADwAPAA8AEQAS
ABQAFQAXABgAGgAbAB0AIAAhACMAJQAkACUAJgAnACUAJQAlACYAJgAlACUAIwAmACYA
JgAlACQAIgAgACAAHwAdABsAGQAWABMAEQANAAwADAAMAAsABwAGAAYABQADAAIAAQAA
AP7//v/9//z//f/8//v/+v/6//v/+//7//j/9//3//j/+P/2//T/9P/1//b/9//4//b/
9v/4//n/+f/5//j/9//3//f/9v/2//b/9v/0//b/+P/4//b/+P/4//f/9v/1//f/9//3
//f/9f/1//X/9v/3//f/9v/2//f/+f/5//f/9//3//j/+v/4//r/+//7//3//f/9//7/
/f/8//v/+f/6//3//v////7//P/6//n/+//9////AAD+//7//P/8//z//P/7//v/+f/5
//n/+P/5//n/+f/5//v/+//5//v/+//7//v/+//4//j/+P/4//r/+v/6//r/9//2//j/
+v/6//r/+v/6//n/+f/5//f/9//4//j/+P/2//f/+P/4//b/+f/5//n/+//7//v/+//6
//v//f/9////AQABAAAAAAAAAAAA//8BAAIAAgACAAEAAAD///7/AAD///3/+//9//z/
/P/8//7//v/9//z//P/8//z//P/8//z//P/8//r/+P/3//f/+P/3//f/9//1//X/9f/1
//P/8//y//L/8//0//X/9v/1//X/9f/1//T/9P/0//X/9//2//X/+v8CAAoAGwAwAEkA
VwBZAFgAWQBZAFUAUABJAD0AKQANAO3/0f+6/6X/lP+M/4v/jv+U/6H/sP+6/8D/xf/K
/9D/2f/g/+f/6//s/+3/7f/v//H/8v/y//L/9P/2//b/9v/0//T/9P/0//b/9//3//f/
+f/6//r/+v/4//n/+v/6//n/+v/8//7/+//6//n/+P/6//r/+v/6//z//f/9//3/+//8
//z/+//7//z//P/8//7//v/+/////////wAAAQD///////////////8AAAAAAAAAAAAA
AQADAAUABgAHAAsACwAMAAwACgALAAsADQAOAA4AEAAQABQAFQAWABkAGgAcAB0AHwAi
ACQAJQAnACgAKQArAC0ALgAvADAAMQAzADMAMwA0ADMAMQAwAC0AMAAwADAALwAvAC4A
LQAuACwAKQAmACMAIQAfAB4AGwAXABYAFQATAA8ADgAOAA0ACgAKAAoACgAIAAgABwAG
AAUABAADAAIAAQABAAAA//8AAP////8AAAIAAAD+//7//v/+//7//v/+//7/AAABAP//
///+//3///////7//v/+//7//P/+//3//P/5//r//f/9//3//f/9//3//f/9//v/+//7
//z//v//////AAD//wEAAQD//wAA/////wAA/v8AAAEAAQABAAEAAQACAAQABAAEAAMA
AQADAAMAAwAEAAQABAAFAAUABQAFAAQABAAEAAIAAgAEAAQAAwADAAMAAwADAAIAAwAD
AAMAAwABAAEA//8BAAEAAQABAAEA/v/+//7//v/+//7//v/+/////v/+/wAAAwADAAIA
AgD//wAA/v/+//7//v/9//3//f/7//v//P/8//z//v///wAAAAD+/wEAAQABAAMAAwAD
AAMABAAFAAcABwAHAAkACQAIAAYABgAGAAUABQAGAAYABgAGAAYABgAGAAYABQADAAEA
AQAAAAAAAAD+//7//f/8//3//v///wAAAAAAAAAAAAD+//z/+//7//r/+f/5//n/+//7
//v/+//5//n/+P/4//r/+v/6//r/+//7//v/+//4//j/+P/5//f/+v/9/wYADgAaAC0A
RABXAF0AXwBkAGUAZQBjAFoATwA/ACcABwDn/8v/tP+h/5b/jP+L/47/mP+p/7b/vv/E
/8n/0P/Y/9//5v/r//H/9P/1//X/9//3//j/+P/4//b/+P/4//j/+v/6//r/+v/6//v/
+//7//r/+v/5//j/+//9////AAD8//z//f/+//7//v/+//7//P/8//z//P/+////////
//3//v/+//3//v8AAAEAAgACAAIAAgADAAMAAwAEAAUAAwADAAMAAwABAAEAAgACAAUA
BgAHAAkACgALAAsACwANAA0ADgAOABAAEQARABMAFAAUABYAFgAaABsAHAAfACIAJAAl
ACcAJgAoACkAKwAwADEAMwA1ADYANwA4ADkAOwA7ADsAPAA+AD0APQA7ADsAOgA5ADcA
NgA0ADIAMgAxAC8ALQArACcAJQAkACEAGwAaABkAFwAVABQAFAATAA8ADgANAAwADAAM
AAsACgAJAAgABwAGAAQABQAFAAUABAADAAMABAAEAAIAAAAAAAIAAgACAAIAAgACAAQA
BQAFAAUABAADAAEAAQAAAAAAAgACAAAAAgABAAAA/f/+/wEAAQABAAEA//////////8B
AAEAAQACAAMAAwACAAIAAgADAAIA//8AAAEAAwAGAAUABgAGAAUAAwADAAMABAAFAAYA
BwAHAAUABwAHAAcACQAIAAcABwAHAAcABwAGAAYABgAEAAQABgAGAAUABQAFAAUABQAE
AAQABQAGAAcABQAFAAMABQADAAMAAwADAAIAAgACAAIAAgACAAIAAgACAAIAAwAGAAUA
AwACAAIAAAAAAAAAAAABAAEAAQD//wEAAgACAAIAAAABAAIAAgAEAAcABwAHAAcABwAH
AAcABgAHAAkACQAJAAsACwAKAAwADAAMAAsACgAKAAkACAAKAAoACgAKAAwACwAJAAcA
BgAEAAMAAgAEAAQAAwACAAIAAgACAAIABAAEAAQABAAGAAQAAwADAAEA///+//3//f/9
//3//f/7//v/+v/6//r/+v/6//r/+//7//v/+//6//r/+v/7//v//P///wIACAAUACUA
OABRAGEAYwBiAGMAYwBjAF4AUwBFAC8AEQDt/8//uP+j/5T/jv+H/4b/jP+d/7D/vP/A
/8n/0P/W/9//5v/r/+v/7//x//L/9f/5//r/+v/6//r//P/8//z/+v/6//r/+v/7//3/
/v//////AAAAAAAA/v/9//z/+v/7//z//v8AAAAAAAAAAAAAAAAAAAAAAAAAAAEAAQAB
AP//AAAAAP//AQACAAIAAgACAAIAAgADAAMAAwAEAAUABAADAAIAAQACAAMABQAGAAgA
CAAIAAkACgALAAsACwAPAA8AEAAQAA4ADwAPABEAEwAUABcAGAAaABsAHAAfACAAIgAj
ACUAKAAqACsALQAuAC8AMQAzADQANQA2ADcAOQA5ADkAOgA8ADsAOwA5ADkAOAA3ADUA
NQA0ADMANAAyAC8ALAApACUAIwAiAB8AGwAaABkAFwAXABYAFgAVABEAEAAPAA4ADQAM
AAoACAAHAAYABQAEAAYABwAHAAcABAADAAMABAAEAAIAAAAAAAAAAAAAAAAAAAAAAAIA
AwADAAMAAgABAAMAAwACAAIAAAAAAP7/AAD+//7//P/+/wEAAQABAAEA//////////8B
AAEAAQACAAMAAwACAAIAAwAFAAUAAwAAAP////8AAAIABAAFAAUABAADAAIAAgADAAQA
BQAFAAQABQAEAAMABAAEAAQABQAEAAUABgAGAAYABgAEAAQABgAGAAUABQAFAAUABQAE
AAEAAQABAAEAAwADAAEAAwABAAEAAQABAAEAAgADAAQAAgAEAAEAAAD///7/AAABAAIA
AQABAAIAAgACAAEAAQABAAAAAgAFAAUABQAFAAUABQAFAAYABwAJAAkABwAJAAkACAAK
AAoACgAJAAcACAAIAAgACgAKAAoACgAKAAkABwAFAAUABAAEAAQABAAEAAMAAgACAAIA
AgACAAQABAAEAAQABAACAAEAAQD///3//P/7//3//f/9//3//f/9//z//P/8//z//P/8
//3//f/9//3//P/8//z//f/9/wAAAwAGAAwAFgAlADwAVQBhAGMAaABrAGcAYwBgAFkA
SQA1ABkA+f/h/8r/s/+i/5r/k/+S/57/q/+2/77/xv/N/9b/3v/l/+r/7f/x//T/9f/1
//f/+f/6//r/+v/6//z//P/8//z//P/8//z/+v/7//v/+//5//r/+v/6//z///8CAAQA
///+//7//v8AAAAAAAAAAAIAAgACAAIAAAABAAEAAQABAAIAAgABAP//AAAAAAAAAgAC
AAIAAwADAAMABAAFAAUABQAFAAUABQAFAAYABgAIAAgACAAJAAoACwALAAsADQANAA4A
DgAMAA0ADQAPABMAFAAXABgAGgAbABwAHwAeACAAIQAjACQAJgAnACkALAAtAC8AMQAx
ADEAMQAxADEAMQAxADIANAAzADMAMQAzADIAMQAvAC4ALAAqACoAJwAlACMAIQAgAB8A
HwAdABkAGAAXABUAEwASABIAEQALAAoACQAIAAsADAAMAAwACgAIAAYABAACAAMAAwAD
AAQAAwADAAQABgAEAAIAAgAEAAQABAAEAAIAAgAEAAUABQAFAAQAAwACAAEA///+/wAA
AAD+/wAAAQACAAEABAAEAAMAAgABAAMAAwADAAMAAQABAAEAAgADAAMAAgACAAMABQAF
AAMAAgABAAEAAgADAAYACAAJAAkACQAJAAoACAAIAAgABwAHAAkACQAJAAcABgAFAAUA
BwAJAAsADAALAAoABwAGAAYABgAFAAUABQAFAAUABAABAAEAAQABAAIAAwACAAUABAAD
AAIAAQAAAAAAAAAAAAEAAgADAAQAAwACAAIABAADAAMAAgACAAMAAwACAAEAAwADAAUA
BQAFAA==
         </WaveFormData>
      </LeadData>
      <LeadData>
         <LeadByteCountTotal>10000</LeadByteCountTotal>
         <LeadTimeOffset>0</LeadTimeOffset>
         <LeadSampleCountTotal>5000</LeadSampleCountTotal>
         <LeadAmplitudeUnitsPerBit>4.88</LeadAmplitudeUnitsPerBit>
         <LeadAmplitudeUnits>��V</LeadAmplitudeUnits>
         <LeadHighLimit>2147483647</LeadHighLimit>
         <LeadLowLimit>268435456</LeadLowLimit>
         <LeadID>V4</LeadID>
         <LeadOffsetFirstSample>0</LeadOffsetFirstSample>
         <FirstSampleBaseline>0</FirstSampleBaseline>
         <LeadSampleSize>2</LeadSampleSize>
         <LeadOff>FALSE</LeadOff>
         <BaselineSway>FALSE</BaselineSway>
         <ExcessiveACNoise>FALSE</ExcessiveACNoise>
         <MuscleNoise>FALSE</MuscleNoise>
         <LeadDataCRC32>1050902629</LeadDataCRC32>
         <WaveFormData>
5v/m/+b/5v/n/+j/6f/q/+n/6P/n/+b/6P/o/+j/6P/m/+b/5v/m/+T/5P/k/+T/5P/k
/+T/5P/m/+b/5v/m/+b/5v/m/+b/5f/k/+P/4v/k/+T/5P/k/+T/5P/k/+P/4f/i/+P/
4//m/+b/5v/m/+j/6f/p/+n/6f/p/+n/6f/r/+v/6v/q/+3/7//w//L/8v/y//H/7//z
//P/9P/0//X/9f/0//T/8v/w/+//7f/t/+z/6//r/+r/6f/n/+X/5f/l/+b/5//n/+f/
5//m/+P/4f/f/93/3P/b/9v/2//d/93/3f/d/93/3P/c/93/2//a/9r/2//e/97/3f/d
/9j/3P/i/+P/4P/j/+j/9P8GABkAMQBOAGYAdwCSALQAzgDZANcAzwC5AJsAdABKABoA
8P/T/7v/pf+R/4n/jf+Z/6L/p/+r/7D/t/++/8P/yP/O/9P/1P/T/9L/0//T/9P/1v/U
/9T/1f/W/9b/2P/Y/9j/2P/W/9b/1//Y/9b/1v/W/9b/2P/Z/9n/2f/Z/9n/2v/b/9r/
2f/Y/9f/2P/Z/9r/2//Z/9v/3P/c/9z/3P/c/9v/2//b/9z/3P/e/97/3P/c/9z/3f/g
/+D/4P/g/+D/4P/h/+H/4//j/+T/5f/l/+X/5P/k/+X/5v/n/+j/6v/s/+7/7v/w//H/
9P/1//j/+v/8/wAAAAACAAMABgAIAAwADwARABUAGAAcACAAIgAkACQAJgAoACoAKwAs
AC0ALgAvAC8ALwAvAC4ALAArACsAKAAlACIAHwAeABwAGQAVABIADwAMAAoABAAAAP//
/f/5//b/8//v/+7/7f/s/+z/6v/n/+f/5v/k/+L/4v/g/97/3f/c/9z/3P/c/9z/2v/a
/9n/2f/Y/9r/2v/a/9n/2f/Z/9v/2//Z/9n/2f/X/9f/1//X/9j/1v/V/9X/1P/V/9b/
1f/W/9b/1f/V/9T/1P/U/9T/1P/W/9X/1f/W/9X/1f/U/9T/1f/X/9f/1v/V/9j/2P/Y
/9b/1//Y/9j/1//X/9f/2P/Y/9j/2P/Y/9v/2//c/9z/3P/c/9z/3P/e/93/3f/d/9z/
3P/c/9z/3P/c/9z/3P/Z/9j/2P/Y/9v/2//b/9z/2//b/9r/2//d/9v/2//b/9j/2P/Z
/9n/2f/Z/9r/2v/a/9n/2f/Z/9n/2P/V/9T/1P/U/9T/1P/U/9T/1f/V/9P/0v/S/9P/
1P/V/9j/2v/Z/9j/1//V/9P/1P/W/9T/0v/S/9L/0v/S/9L/0v/S/9P/0//U/9X/1f/W
/9b/1v/U/9b/1//X/9f/1//X/9f/1//a/9v/2//c/97/3//f/+D/4P/g/9//3//h/+H/
4v/g/+P/4//i/+L/4v/g/9//3f/b/9r/2f/Z/9n/2f/Y/9b/1P/S/9H/0//T/9P/0//U
/9L/0f/Q/8//zv/N/83/y//L/8v/y//L/8v/yv/K/8n/yf/I/8j/yv/M/83/zf/L/8r/
yv/M/83/0P/R/9T/3P/q//v/DwAmAD4AUwBqAIoAqAC9AMMAvwCxAJUAcABGABQA5v/H
/7H/nf+J/33/e/+D/4r/kf+X/57/pf+o/63/tP+2/7v/v/+//7//wf/B/8H/xP/C/8D/
wf/C/8L/wv/C/8L/wv/D/8T/xv/I/8f/xv/F/8T/xv/H/8f/x//G/8X/xf/F/8X/xf/F
/8X/xv/H/8j/yf/J/8v/zP/M/8r/yv/K/8n/yf/J/8r/yv/M/8z/yv/K/8j/yf/M/8z/
zP/M/8z/zP/L/8v/zf/N/87/z//P/8//0v/S/9P/1P/S/9L/0//U/9X/1v/Z/9v/3f/d
/9//4P/k/+j/6P/q/+v/7v/w//T/9f/3//v//v/+/wIABAAGAAoADAAOABAADwAQABEA
EgAVABUAFQAVABUAFAAUABUAEQAPAA0ACwALAAgABAD///z/+f/2//T/7v/q/+n/5//k
/+L/4P/d/9v/2f/X/9b/1P/R/9H/0P/O/8z/zP/K/8r/yf/I/8j/yv/K/8r/yP/G/8X/
xf/E/8b/xv/G/8X/xf/F/8f/x//G/8X/xP/B/8P/w//D/8T/xv/F/8X/xP/E/8T/wv/C
/8L/wf/B/8D/wP/A/8D/wP/C/8H/wf/C/8H/wf/A/8D/wf/D/8P/wv/B/8T/xP/E/8L/
w//E/8T/xf/F/8X/xv/I/8j/yP/I/8f/x//I/8j/xv/G/8b/xv/H/8f/yP/J/8j/yP/I
/8j/xv/G/8b/xv/H/8b/xv/G/8j/x//G/8b/xv/H/8f/yf/J/8f/x//H/8T/xP/F/8X/
xf/F/8b/xv/G/8X/xf/F/8T/xP/C/8L/xf/G/8f/yP/F/8T/xP/D/8P/wv/C/8P/x//D
/8X/yP/G/8b/xv/G/8T/xP/E/8T/xf/F/8b/x//F/8b/xv/G/8b/yP/J/8n/y//L/8v/
y//J/8z/zf/N/87/0P/R/9H/1f/W/9f/1//U/9X/1P/U/9L/1f/V/9T/1v/W/9T/0//T
/9H/0P/P/83/zf/N/8z/y//K/8n/yf/L/8v/y//L/8r/yP/H/8b/w//C/8H/wf+//7//
v/+//8L/w//D/8T/xP/D/8H/wP/C/8T/xf/F/8X/xP/E/8b/x//I/8n/zP/U/+T/9/8L
ACYAQgBXAHIAkgCuAL8AxQDBALEAlwByAEQAFADs/8v/s/+b/4X/d/93/4H/iP+L/5P/
mv+d/6L/q/+w/7T/uf+7/7v/u/+9/7//v//C/8D/wP/B/8L/wv/A/8D/wP/A/77/vv+/
/8D/wf/C/8P/xP/E/8X/xf/F/8X/xf/G/8f/x//H/8f/x//J/8n/yf/J/8f/yf/K/8r/
zP/M/8z/y//L/8v/zP/M/9D/0P/O/87/zP/N/9D/0P/S/9L/0v/S/9L/0f/S/9H/0//V
/9b/1//Y/9j/2f/a/9v/3P/e/+D/4P/g/+L/4//m/+f/6v/s/+7/8v/y//T/+f/8//7/
AgABAAMABwAKAA4AEgAUABYAGAAaABwAHgAhACIAIwAkACUAJQAlACUAJgAkACMAIwAf
AB0AGwAZABkAFgASAA0ACwAJAAcABgAAAPz/+//5//T/8v/w/+3/6//p/+f/5v/k/+H/
4f/g/+D/3v/e/9z/3v/d/9z/3P/a/9r/2v/Y/9n/2f/a/9r/2v/a/9r/2f/X/9f/2f/Z
/9n/2f/Z/9f/1//X/9f/2P/a/9n/2f/Y/9r/2v/Y/9j/2P/X/9f/1v/Y/9j/2P/Y/9n/
2f/a/9z/2//b/9r/2v/Z/9v/2//a/9j/3P/d/97/3v/f/+D/4P/h/+H/4f/i/+D/4P/g
/+D/4//j/+T/5P/k/+T/5P/k/+L/4f/h/+H/4//k/+X/5v/o/+j/6P/o/+n/6P/o/+j/
6P/n/+b/5v/l/+X/5P/l/+f/5f/l/+X/5v/m/+f/5//l/+X/5v/m/+b/5f/l/+X/6P/o
/+b/5v/k/+T/5P/k/+X/5v/o/+n/6//q/+j/5v/m/+b/5v/m/+j/6P/o/+j/5f/l/+b/
5//p/+r/6v/q/+v/7v/w//H/8//z//P/8//y//T/9P/z//T/9v/3//f/+v/6//r/+f/4
//v//P/+//3////+//z//v/+//z/+//5//f/9v/1//f/9//3//b/9f/0//P/8//z//P/
8//z//T/8v/x//D/7//u/+3/7f/u/+//8P/x/+//7//u/+7/7//v/+7/7v/x//L/8v/x
//H/8P/w//L/9f/4//n/AAAMABoALQBDAFoAdACHAJ4AvgDeAO0A6wDfAM0ArwCGAFoA
LAACAOf/0/+9/63/p/+t/7X/vv/F/8f/zv/X/97/4//k/+b/7f/x//H/8f/z//H/8f/0
//L/9P/1//b/9v/4//j/+P/4//j/+P/5//r//P/8//z//P/8//3//f/9//////8AAAEA
AAD///7//f/+////AAABAAMABQAGAAYABAAEAAQAAwAFAAUABgAGAAoACgAIAAgACAAJ
AAwADAAMAAwADAAMAA0ADQAPAA8AEAARABEAEQAUABQAFQAWABkAGgAcAB4AHAAcAB4A
HwAkACUAKAAqACoALgAuADAANQA4ADoAPgA/AEEARQBIAEwAUABSAFQAVgBYAFoAXABf
AGAAYQBiAGMAYwBjAGMAYgBgAF8AXwBeAF0AXABbAFkAVgBSAE0ASgBHAEQAQgA+ADoA
OQA3ADYANAAyAC8AKwApACcAJgAoACUAJQAkACIAIAAgAB4AIAAfAB4AHgAeAB4AHgAc
AB4AHQAdABwAHAAcABwAGwAdAB0AHwAfAB4AHQAcABkAGwAbABsAHAAeAB0AHQAcAB4A
HgAcABwAGwAbABwAHAAeAB4AHgAeACAAHwAfACAAHwAfAB4AHgAdAB8AHwAeABwAIAAh
ACIAIAAhACIAIgAjACMAIwAkACQAJAAkACQAJwAnACgAKAAmACYAJgAmACgAJwAnACcA
KAAoACgAKAApACoAKwAsACkAKAAoACgAKgApACgAKAAoACkAKQArACkAJwAnACcAKAAo
ACkAKQAnACcAKAAoACgAJwAnACcAKAAoACYAJgAmACYAJgAmACcAKAAqACsAKQAmACYA
KAAoACgAKAAqACoAKgAqACkAKQAqACsAKwAsACwALAAqACwALQAtAC0ALQAtAC0ALgAy
ADQANQA1ADYANgA1ADgAOAA4ADcANQA3ADcAOAA4ADsAOwA6ADgAOAA2ADUANQAzADIA
MQAxADEAMQAwAC8ALgAtAC0ALAArACoAKQApACgAKAAoACcAJgAlACUAJQAlACUAJQAl
ACUAJAAkACMAIwAiACIAJQAmACYAJQAnACYAJgAoACkAKgAtADoASgBcAHUAlQCqAL4A
2wD8ABoBKAErAScBFQH1ANEAqAB4AEwAMAAbAP//5//b/9v/4//t//L/8//3//7/BwAQ
ABMAFAAWABkAHQAdAB0AHwAdAB0AIAAeABwAHQAeAB4AHwAgACEAIgAiACIAIwAkACQA
JAAkACQAJAAlACUAJQAkACMAIwAjACUAJQAlACUAIwAjACMAIwAlACcAKAAoACgAKAAo
ACcAJwAnACgAKAAoACgAJgAmACYAJwAqACoALAAsACwALAAtAC0ALwAvADAAMQAxADEA
MgAyADMANAAzADQANgA4ADkAOgA9AD8AQABBAEQARgBIAEwATABOAFEAVABWAFoAWwBd
AGEAZABmAGoAbABuAHAAcgB0AHYAdQB2AHcAeAB7AHsAewB7AHgAdgB1AHUAcgBvAGwA
aQBnAGQAYABbAFgAVQBSAFAASgBGAEUAQwBAAD4APAA5ADYANQA0ADQAMwAvAC4ALAAs
ACoAKgAoACoAKQAoACgAJgAmACYAJAAmACUAJQAkACIAIgAiACEAHgAdAB4AHQAgACEA
IgAhACEAIQAhACIAIQAfAB4AHAAdAB4AHQAeAB4AHQAdABwAHgAeAB4AHgAeAB0AHQAe
AB0AHQAcABwAHwAhACEAIAAdACAAIAAgAB4AHwAgACAAHwAfAB8AIAAiACIAIgAiACMA
IwAkACQAIgAiACIAIgAkACMAIwAjACQAJAAkACQAIgAiACIAIgAfAB4AHgAeAB8AHwAf
ACAAHgAfAB8AIQAgAB0AHAAbABwAHAAdAB0AHQAdAB4AHgAcABsAGwAbABwAHAAaABoA
GgAaABoAHAAaABoAGgAaABoAGQAYABcAFgAWABcAGQAbABkAGgAaABoAGQAaABoAGQAb
ABsAGwAbAB0AIAAhACEAIgAkACUAJQAlACQAIwAhACEAIwAjACQAJgApACkAKAAnACYA
IwAhAB8AHQAcABsAGwAbABsAGgAbABoAGQAZABgAFwAWABUAFgAUABMAEgAPAA4ADQAN
AA0ADQANAA0ACwALAAoACgANAA0ADAAMAA0ADgAOAA0ADQAMAAwADgAPABIAEwAWACIA
NABJAGEAfACUAKcAwADgAPwACwEHAfkA5QDFAJoAagA6ABQA+//l/83/vf+5/7//x//Q
/9f/3f/g/+P/6P/x//b/+v///wIAAQAAAAEA/////wIAAAACAAMABAAEAAIAAgACAAIA
BAAEAAUABgAGAAYABgAGAAQABQAFAAUAAwADAAQABQADAAMAAwADAAMAAwADAAMABQAH
AAgACAAGAAYABgAFAAcABwAIAAgACAAIAAYABgAEAAUACAAIAAgACAAIAAgACwALAA0A
DQAMAA0ADQANAAwADAANAA4AEQASABQAFgAYABgAGgAbAB0AHQAfACAAIgAmACYAKAAq
ACwALQAwADMANQA5ADwAQABEAEYASABJAEoASwBMAE8AUABRAFIAUwBTAFMAUwBQAE4A
TQBNAEsASQBHAEUAQwBAADwANwA2ADMAMAAuACoAJgAlACMAHgAcABoAFwAVABMAEQAQ
AA4ACwALAAoACAAGAAYABAAGAAUABAAEAAQABAAEAAIABAADAAMAAgACAAIAAgABAAAA
//8AAP///////////f////////8AAP7//f/9//z//v/+//z//P/7//v//P/8//r/+v/6
//r//P/7//v//P/9//3//P/8//v//f/9//z/+f/8//z//P/8//3//v/+/////////wAA
AAAAAAAAAAD/////AAAAAAAAAAAAAAAAAAD///////8AAAAAAAAAAAIAAgACAAIA///+
//7//v8AAP///v/+//z//f/9/////f/7//v/+//8//z//f/9//v/+//8//z//P/7//v/
+//6//r/+P/4//r//P/6//r/+v/6//j/+P/4//j/+f/5//r/+//7//z//P/8//z//v//
/////f/9//3//f/+/wIABAAFAAUABgAGAAUABgAGAAYABQAFAAcABwAIAAYACQAJAAgA
CAAIAAYABQAFAAMAAgABAAEAAQABAAAA/v/8//r/+f/7//v/+//7//r/+P/3//b/9//2
//X/9f/1//X/9f/1//P/8//y//L/9f/1//T/9P/z//T/9P/z//P/8v/y//T/9//2//f/
/v8MABwAKwA9AFoAdgCNAKIAwgDeAOkA5wDfAMsApwCAAFgALgAGAOn/0f+7/6n/o/+n
/63/tP+7/8H/yP/P/9T/2f/c/97/5f/p/+n/6f/r/+n/6f/s/+r/6v/r/+z/7P/u/+7/
7v/u/+3/7P/s/+z/7f/u/+//8P/u/+//7//v/+//7//w//H/7//v/+//7//x//H/8f/x
//H/8//0//T/9P/0//T/8//z//P/9P/0//b/9v/0//T/8v/z//b/9v/4//j/+P/4//f/
9//5//n/+v/7//v/+//6//r/+//8////AAACAAQABAAEAAYABwAMAA0AEAASABIAFgAW
ABgAHQAgACIAJgAlACcAKwAuADAANAA2ADgAOgA8AD4AQABBAEIAQwBEAEQAQwBCAEEA
QQBAAEAAQQA+ADsAOAA1ADQAMgAvACsAKAAlACIAIAAaABYAFQATABAADgAMAAkABwAF
AAMAAgAAAP3//f/8//r/+P/4//b/9P/z//L/8v/z//T/9f/0//L/8f/x//D/8v/y//L/
8f/x//H/8//z//L/8f/w/+3/7v/v//D/8v/w/+//7//u/+7/7v/s/+z/7f/t/+7/7v/w
//D/8P/w//D/7//v//D/7//v/+7/7v/x//P/8//y/+//8v/y//L/8f/x//H/8P/x//H/
8f/y//L/8v/y//L/9f/1//b/9v/2//b/9v/2//j/9//3//f/9f/0//P/8v/0//T/9P/0
//P/8v/y//L/8//z//P/9P/z//P/8v/z//X/8//z//P/8v/y//P/8//x//H/8v/y//D/
7//v/+//8v/y//D/8P/w//D/8P/w//D/8P/t/+3/7v/v//H/8v/y//L/9P/2//f/9//2
//X/9P/z//X/+P/5//n/+P/6//v/+//6//r/+v/5//r//f/+/wAA/f////7//P/8//z/
+v/5//n/9//2//X/9//3//f/9v/1//T/8//z//P/8//z//P/8P/u/+3/7P/r/+r/6f/p
/+n/6f/p/+n/6f/p/+j/6P/r/+v/6v/q/+v/7P/s/+v/6f/o/+j/6v/t/+z/7f/w//r/
DAAjAD0AWgByAIMAmgDAAOgA+wD7APEA4QDHAKAAdgBMACAA/f/j/8f/s/+l/6H/p/+w
/7n/v//A/7//xv/P/9b/3P/d/9//3//f/+H/4//j/+b/5P/k/+X/5v/m/+b/5v/m/+b/
5f/k/+T/5P/l/+b/5//o/+j/6f/p/+n/6f/p/+r/6//r/+v/6//r/+3/7f/t/+3/7P/t
/+3/7P/s/+z/7P/r/+3/7f/u/+7/7//u/+v/6v/r/+3/8f/y//D/8P/w//D/8f/x//P/
8//2//f/9//3//j/+P/5//r/+f/6//z//v8AAAAAAgADAAgACQAMAA4ADgASABIAFAAX
ABoAHAAgACEAIwAnACoALgAyADQANgA2ADgAOgA8AD0APgA/AEAAQwBDAEMAQwBBAD4A
PAA7ADkANwA1ADMAMwAwACwAJwAkACEAHgAcABgAFAATABEADAAKAAgABQADAAEA///+
//z/+f/5//j/+v/4//j/9v/2//X/9P/0//T/9P/0//L/8v/x//H/8P/w//D/8P/v/+//
7//x//H/8f/x//H/7//t/+3/7f/u//D/7//v/+7/7P/s/+r/6v/t/+3/7v/u/+z/7P/s
/+z/7P/r/+v/7P/r/+v/6v/q/+3/7//v/+7/7P/w//H/8v/w//H/8v/y//P/8//z//T/
9P/0//T/9P/3//f/+P/4//b/9v/2//b/+f/5//r/+//5//j/9//2//b/9v/2//b/9f/0
//T/9P/0//P/8v/y//L/8//z//X/9f/z//P/8//y//L/8//z//P/8//0//T/9P/x//H/
9P/y//L/8v/y//L/8v/y//L/8//z//T/9f/0//T/8//y//L/9P/1//X/9//3//f/9//3
//r/+//7//z//v///////v/+//7//f/9//////8AAP//AQAAAP7/AAAAAP7//f/9//v/
+v/5//n/+f/5//j/9//2//X/9f/1//X/9f/1//T/8v/x//D/8f/w/+//7//v/+//7//v
/+3/7f/s/+z/7//v/+7/7v/v//D/8P/v/+3/7P/s/+7/8f/u/+//9v8AAA4AIQA5AFYA
dACNAKQAxADkAPcA/wD7AO0AzwCsAH4ASgAcAPv/3//F/7H/p/+j/6n/tP+5/7//wv/H
/8r/0f/Y/+D/5f/m/+X/5P/l/+X/5f/o/+b/5//p/+v/7P/q/+r/6v/q/+r/6v/r/+z/
7f/u/+//8P/t/+3/7P/r/+7/7//x//P/8v/x//D/7//v/+//7//v//H/8//0//T/8v/y
//L/8f/x//H/8v/y//b/9v/0//T/9P/1//j/+P/2//b/9v/2//f/9//5//n/+v/7//v/
+//9//7/AAACAAMABAAGAAgACAAIAAoACwALAAsADQAOABIAFgAWABgAHQAgACIAJgAp
ACsALwAyADQAOAA6ADwAPAA+AEAAQgBFAEYARwBIAEgARwBGAEUARwBGAEYARwBDAEEA
PwA9ADsAOAA0AC8ALgArACgAJgAgABwAGwAZABUAEgAPAAsACgAJAAgACAAGAAMAAwAC
AAAA/v/+//z//P/7//r/+v/6//r/+v/4//r/+f/5//j/+P/4//j/9//1//X/9//3//n/
+f/5//f/9//3//f/+P/4//f/9//2//T/9P/y//L/9P/1//f/+P/2//b/9v/2//T/8//z
//T/+P/5//n/+v/4//n/+P/2//X/+P/4//j/+P/5//r/+v/7//v/+//8//z//P/8//z/
+//7//z//P/+//7//v/+//7//f/9//3//P/8//z//P/+//7//v/+//3//P/8//z//v/9
//z//P/6//v/+//9//3/+//7//v/+v/6//v/+//6//n/+f/4//r/+f/5//n/+//8//v/
/P/6//z/+v/6//r/+v/5//j/9//2//f/9//4//n/+f/6//r/+v/6//z//f/9////////
//////8CAAMAAwACAAQABQAFAAYABgAGAAUAAwAFAAUABgAGAAkACQAIAAgACAAGAAUA
AwABAAAA///9//3//f/8//z//P/8//3/+//7//v/+//6//j/9//2//X/9P/z//P/9f/1
//X/9f/z//P/8v/y//X/9f/0//T/9f/2//b/9f/z//L/8v/0//P/9v/7/wQAEAAeAC8A
RQBgAHgAjwCsAMgA4gDvAO8A5QDNAK8AiABYACQA/v/n/9H/u/+r/6X/p/+x/7r/wf/H
/8r/z//U/9v/4v/m/+n/6//r/+v/7f/t/+3/8P/u/+z/7f/u/+7/8P/w//D/8P/w//D/
8f/y//H/8P/v/+7/8P/z//X/9//2//X/9f/1//X/9f/1//X/8//z//P/8//z//X/9v/2
//b/9v/2//X/9//3//j/+P/8//z/+v/6//j/+f/8//z//P/8//z//P/7//v//f/9/wAA
AQABAAEAAgACAAMABAAFAAYACAAKAAoACgAMAA0ADwAPABEAEgAWABoAGgAcAB8AIgAk
ACgAJwApAC0AMAA0ADgAOgA8AD4AQABCAEQARQBGAEcASABJAEkASQBJAEoASABHAEcA
QwBBAD8APQA7ADgANAAvAC0AKwApACgAIgAeAB0AGwAYABYAFAARAA8ADQALAAoACgAH
AAcABgAEAAIAAgAAAAIAAQAAAAAA/v/+//7//P/8//v/+//6//v//P/9//3/+//7//3/
/f/////////9//3//f/9//7//P/7//v/+v/6//r/+P/4//v/+//8//z/+v/6//r/+v/6
//n/+f/6//3//f/8//z//P/9//z/+v/6//7///8AAP////////7//v/9//z//P/9//7/
//8AAAEAAQACAAIAAAAAAAAAAAD///3//P/7//7//v/+//7//v/+//7//v////7//v/+
/wAA///+//7//v//////AQABAP////////z//P/9//3//f/9//7//v/+//3//f/9//7/
/v/+//7//f/8//v/+v/8//z//P/8//v/+//8//3//f/+//7//v/+/wAAAQABAAEAAQAB
AAEAAQAEAAUABQAEAAYABwAHAAoACgAKAAkABQAHAAcACAAKAA0ADQAMAAwADAAKAAkA
BgADAAEA//8AAAEAAgACAAEAAAD////////////////+//z/+//6//n/+P/3//f/9//3
//f/9//1//X/9P/0//X/9f/0//T/9f/2//b/9f/1//T/9P/2//f/+P/7//7/BgAWACcA
OQBSAG4AgwCUAK4AzADhAOkA4wDRALUAkABkADQACADp/9f/w/+x/6P/o/+t/7r/w//F
/8r/zf/S/9n/4v/m/+X/6//r/+v/7f/v/+//8v/w/+7/7//w//D/7v/u/+7/7v/v//D/
8v/0//T/9P/0//T/8v/x/+//7f/w//H/8//1//X/9f/1//X/9f/1//X/9f/1//f/+P/4
//b/9v/2//X/9f/1//b/9v/6//r/+P/4//j/+f/8//z/+//6//n/+P/7//v//f/9//7/
////////AAAAAAEAAgAEAAYACQAMAAsACgALAAsADgAPABIAFAAWABoAGgAcAB0AIAAi
ACYAJwApAC0AMAAwADQANgA4ADwAPgBAAEIAQwBEAEUARgBJAEkASQBJAEoASABHAEcA
RgBFAEQAQwBAADwANwAxAC4AKwAoACYAIgAeAB0AGwAYABYAFAARAA8ADQALAAoACAAF
AAUABAACAAAAAAD+/////////wAA///+//3/+v/8//v/+//6//r/+v/6//n/+//7//3/
/f/7//v/+//5//v/+//7//z/+v/5//n/+P/2//b/9P/0//b/9//5//r/+P/4//j/+P/4
//f/9//4//n/+f/4//j/+//9//3//P/4//r/+f/4//n/+//9//7//f/9//3//v/9//z/
+//6//n/+f/6//r//P/8//z//P/+//3//f/9//7//v/+//7//v/+//7//v////7//v/+
//z/+//6//r//P/9//3////+//v/+v/5//v//P/+/////f/+//3//P/7//r//P/8//z/
/P/5//n/+v/7//v//P/8//z//v8AAAEAAQABAAEAAQABAAMABgAHAAcABgAIAAkACQAK
AAoACgAJAAUABwAHAAgACAALAAsACgAMAAwACgAJAAcABQAEAAMABQAFAAUABAABAAAA
/////////////////v/8//v/+v/3//b/9f/1//f/9//3//f/9//3//b/9v/3//f/9v/2
//X/9v/2//X/9v/2//f/+v/9//z/+//+/wgAGgArAEMAZACCAJUArgDOAOoA/wAFAf0A
6QDPAKwAgABUACgABQDp/9H/u/+v/7H/t/+6/7//xf/M/9X/3P/d/+D/5P/p/+v/6//r
/+3/7v/v//P/8v/y//P/9P/0//L/8v/y//L/9P/0//X/9v/z//L/8f/w//L/9f/3//n/
9v/1//X/9f/1//X/9f/1//f/9//3//f/9//5//r/+v/8//z//P/7//n/+f/6//r//v/+
//z//P/6//v//v/+/wAAAAAAAAAAAQABAAMAAwAGAAcABwAHAAcABgAGAAYACQAKAAwA
DgAMAAwADgAPABQAFQAYABoAHAAgACAAIgAnACoALAAwAC8AMQA1ADgAOwBAAEMARgBF
AEYARwBIAEkASgBLAEwATwBPAE8ATwBQAE4ATQBNAEoARwBEAEEAQQA+ADoANQAzADEA
LwAuACcAIgAgAB0AGwAaABkAFwASAA8ADAAKAAsACQAKAAoACgAIAAgABgADAAEA///+
/wEAAgADAAIABAADAAMAAgACAAIAAgABAAAA//8AAP//AgADAAQAAwABAP///f/8//3/
/f/+//7//v/+//z//P/7//v//P/8//3//v///wAA///9//z//P///////v/+/wEAAwAD
AAIA/P/+//3//P/+/wEABAAGAAUABQAFAAYABgAGAAYABgAHAAcACAAIAAcABgAFAAQA
BgAHAAkACwAKAAoACgAKAAkACAAHAAYABgAGAAcACAAHAAUAAwACAAQABQAFAAcABwAF
AAUABQADAAIAAgABAAMAAwAEAAQABgAFAAUABQAIAAgABgAGAAYABgAGAAYABgAGAAcA
BwALAA==
         </WaveFormData>
      </LeadData>
      <LeadData>
         <LeadByteCountTotal>10000</LeadByteCountTotal>
         <LeadTimeOffset>0</LeadTimeOffset>
         <LeadSampleCountTotal>5000</LeadSampleCountTotal>
         <LeadAmplitudeUnitsPerBit>4.88</LeadAmplitudeUnitsPerBit>
         <LeadAmplitudeUnits>��V</LeadAmplitudeUnits>
         <LeadHighLimit>2147483647</LeadHighLimit>
         <LeadLowLimit>268435456</LeadLowLimit>
         <LeadID>V5</LeadID>
         <LeadOffsetFirstSample>0</LeadOffsetFirstSample>
         <FirstSampleBaseline>0</FirstSampleBaseline>
         <LeadSampleSize>2</LeadSampleSize>
         <LeadOff>FALSE</LeadOff>
         <BaselineSway>FALSE</BaselineSway>
         <ExcessiveACNoise>FALSE</ExcessiveACNoise>
         <MuscleNoise>FALSE</MuscleNoise>
         <LeadDataCRC32>575398778</LeadDataCRC32>
         <WaveFormData>
4v/i/+L/4v/l/+b/5//o/+f/5v/l/+T/5v/m/+b/5v/l/+T/4//i/+L/4v/i/+L/4v/i
/+L/4v/k/+T/5P/k/+L/4v/i/+L/4P/g/+D/4P/h/+L/4//k/+L/4v/i/+D/3//f/97/
3v/i/+P/5P/l/+X/5v/m/+b/5v/m/+b/5v/m/+f/5//m/+v/7f/u//D/8f/w/+7/7P/t
/+//8P/y//H/8v/y//P/8f/w/+//7v/u/+3/7P/s/+v/6v/o/+b/5f/l/+b/5//n/+X/
5f/l/+L/4P/e/9v/3P/c/9z/3P/c/9z/3P/c/9z/2//b/9v/2//b/9v/3P/d/93/3P/c
/9r/3P/i/+L/4P/e/+T/8v8CABcALwBNAGkAhgCsANoAAQEWARoBEgH5ANUAqgB1ADkA
CADp/9H/tP+l/6D/pv+x/7T/tv+5/7v/v//E/8v/zf/Q/9X/1f/U/9H/0v/S/9L/0//T
/9P/0//V/9X/1f/W/9j/2f/Y/9f/1//W/9X/1f/V/9X/2P/Y/9j/2P/Y/9j/2P/Z/9f/
1//X/9f/2f/a/9r/2v/Y/9r/2v/a/9v/3f/e/9//3f/d/93/3f/e/97/3v/e/9z/3f/f
/9//4f/h/+H/4f/i/+L/5P/k/+P/5P/k/+b/5P/k/+b/5//o/+n/7P/s/+7/7//x//L/
9//5//n//P///wIAAwAGAAYACQANAA8AEwAVABgAGwAgACMAJgAoACcAKQArAC4AMgAy
ADMANAA1ADYANgA2ADQAMgAxAC8AKwAoACYAJAAkACAAHQAXABQAEQAPAAoABQACAAAA
/f/6//b/9P/w//D/7f/s/+r/6v/o/+j/5//l/+T/4//i/+H/3//e/93/3P/a/9r/2v/a
/9r/2f/Z/9r/2v/a/9r/2v/b/9v/3P/b/9r/2P/W/9j/2P/Y/9n/1//W/9X/1P/W/9b/
1v/V/9P/1P/U/9T/1P/U/9T/0//T/9T/1P/U/9X/1f/V/9X/0//U/9T/1P/T/9T/1f/W
/9b/1//W/9b/2P/Y/9j/2f/X/9f/1//X/9j/2P/Z/9v/3P/c/9r/2v/b/9v/2//c/9r/
2v/b/9v/2//b/9v/2//X/9f/2P/Y/9n/2v/b/93/3P/c/9v/2v/c/9r/2v/a/9j/2P/Y
/9j/2P/Y/9j/2f/X/9f/1//X/9X/1f/T/9P/1P/U/9T/1f/W/9b/1v/W/9T/1P/U/9X/
1v/W/9b/2P/Y/9f/1v/U/9T/1v/V/9T/0v/S/9L/0v/U/9T/1P/U/9T/1P/V/9X/1P/V
/9X/1f/T/9X/1v/W/9b/1v/W/9b/1P/V/9f/2P/a/9z/3f/d/+D/4v/i/+H/3v/e/9//
3//g/+H/4v/i/+P/4//i/+H/4v/g/9//3v/d/9z/2//Z/9b/1P/T/9P/1f/V/9P/0//T
/9H/0P/P/8//zv/O/87/zP/M/8z/zP/M/8z/y//L/8v/y//L/8v/zP/N/83/zP/M/8z/
zP/M/87/0P/Q/9L/2P/m//n/CwAjAEEAXAB8AKYA1QD2AAQBBgH1ANMAqgB5AD8ACADj
/83/tP+d/5L/lP+Z/57/oP+l/6n/rf+w/7X/t/+6/73/wP/A/77/wP/A/8D/wf/B/7//
v//B/8H/wv/C/8P/w//F/8X/xv/G/8b/xf/E/8P/xv/G/8b/xv/E/8T/xP/F/8P/w//D
/8P/xv/I/8n/yv/I/8r/yv/K/8r/y//L/8v/yf/J/8n/yf/K/8r/yv/K/8j/yf/L/8v/
y//L/8v/y//K/8r/zP/M/83/zv/O/9D/0P/Q/9L/0//T/9P/1f/U/9X/1//a/9z/3v/f
/97/4P/j/+b/5//q/+z/7//z//X/9//5//z///8CAAUACAAKAA0ADwARABQAFAAUABUA
FgAZABoAGgAaABoAGAAXABUAEwAQAA4ADAAMAAgABQD///z/+f/3//L/7f/q/+j/5f/j
/+D/3//c/9r/1//W/9T/0P/O/87/zf/L/8r/yf/I/8j/x//H/8f/yP/G/8b/xv/E/8T/
w//D/8T/xP/E/8T/xP/F/8X/xv/D/8L/wP++/7//wP/B/8P/xf/E/8P/wv/C/8L/wv/B
/7//wP/A/8D/vv++/77/vf+9/77/vv++/73/vf+9/73/vf++/77/vv+9/77/v//A/7//
wf/B/8L/wP/A/8D/wf/C/8P/xP/F/8X/xP/E/8X/x//G/8P/wv/F/8X/xf/G/8T/xP/F
/8X/w//D/8P/w//D/8P/xP/E/8T/xP/E/8X/xf/G/8b/xv/G/8T/xP/E/8T/xP/E/8T/
xP/E/8T/xf/F/8X/xf/F/8T/w//A/7//wP/C/8T/x//G/8T/wv/A/8D/wP/A/8H/xP/C
/8L/xP/E/8T/xP/E/8T/xP/E/8T/wv/C/8P/w//E/8X/xf/F/8P/xf/G/8b/yP/I/8j/
yP/G/8f/yf/K/8r/zP/N/83/z//S/9P/0//R/9D/0P/P/9D/0f/S/9L/1P/V/9X/1f/U
/9L/0f/Q/87/zv/O/83/yv/I/8f/x//J/8n/x//H/8f/xf/E/8P/wf/A/8D/wP+//77/
vf+8/77/wP/B/8P/wv/B/8D/v//C/8P/w//C/8L/wv/C/8L/xP/E/8T/xv/Q/+D/8/8H
ACMAQQBgAIQArgDZAPYABAEEAfEA0QCoAHMANwAEAOH/x/+s/5X/iP+M/5X/mv+c/6H/
pf+l/6j/r/+z/7T/t/+6/7r/uP+6/7z/vP+9/73/v/+//8H/wf+//77/vv+9/7v/u/+8
/7z/wP/B/8L/w//E/8T/xP/E/8L/wv/C/8P/xf/F/8X/xf/F/8b/xv/G/8T/xv/G/8b/
yP/J/8n/yf/J/8n/yf/J/8v/zP/N/87/zP/N/8//z//P/8//z//P/87/zv/Q/9D/0//U
/9T/1v/W/9b/2P/Z/9r/2//e/97/4P/h/+P/5P/n/+n/6f/s/+3/8P/x//T/+P/7////
AQADAAUACAALABAAEwAWABgAGwAdAB8AIgAkACQAJQAmACkAKgAqACoAKgAoACcAJQAj
ACAAHgAcABoAFgATAA0ACwAJAAgABAD9//r/+P/1//P/8P/v/+z/6v/n/+b/5P/h/97/
3f/b/9v/2v/Z/9j/2v/Z/9n/2f/Y/9b/1v/W/9j/2P/X/9f/1v/W/9b/1v/U/9X/1f/W
/9b/1v/V/9T/1P/U/9T/1f/X/9b/1f/U/9b/1v/W/9X/1P/U/9P/0v/T/9T/1f/V/9f/
2P/Y/9j/1//X/9f/1//X/9j/2P/Y/9j/2P/Y/9j/2f/b/9v/3P/c/9z/3P/d/93/3f/d
/93/3v/e/9//4f/i/+L/4P/g/+D/3//e/97/3//g/+L/4//l/+X/5f/l/+X/5f/m/+b/
5P/k/+T/5f/k/+T/4//i/+P/4v/j/+T/5v/m/+b/5v/k/+T/5P/l/+X/5f/l/+X/5//n
/+X/5f/i/+L/4v/j/+b/5v/m/+b/6v/o/+b/5P/m/+b/5v/m/+j/6P/o/+j/5P/k/+X/
5f/o/+n/6f/p/+r/7f/v//D/8P/w//D/8P/u/+//8f/y//L/9P/1//X/+P/6//r/+f/5
//r//P/9//z//f/+//7///////7//f/8//r/+f/4//r/+v/6//n/+P/2//X/9f/1//X/
8//z//P/8f/w/+//7//u/+7/7v/w//D/8P/w//D/8P/v/+//7//v/+//7//y//P/8//y
//D/8P/w//D/9v/4//j//P8IABgAKwBBAFsAdwCUALQA3gALASQBKgEiAQ0B6QC8AIsA
UwAgAAMA7f/U/8H/vv/E/8v/0P/S/9P/1//f/+T/5//l/+j/7f/y//L/8P/y//D/8P/x
//H/8//z//X/9f/0//T/9f/1//f/9//4//j/+//7//v/+//6//r/+v/6//z//P/8//3/
/f/9//3//f/9//7//v/+////AgADAAQAAwADAAIAAQADAAMAAwADAAYABgAGAAYABgAH
AAkACQALAAsACwALAAwADAAOAA4ADwAQABAAEgAUABQAFgAXABYAFwAaABoAGgAbAB0A
HgAjACUAJQAoACkALAAtADAANAA3ADsAPQA/AEEARABHAEwATwBSAFQAVgBZAFwAYABi
AGIAYwBkAGMAZABkAGQAZABiAGEAXwBeAFwAWwBaAFgAVABRAEsASgBHAEUAQAA7ADgA
NgAzADMAMAAvACwAKAAlACQAIgAiACAAIAAfAB0AHAAbABoAHAAbABsAGwAcABoAGgAa
ABwAHAAbABsAGQAYABcAFgAYABkAGQAaABoAGgAZABgAGAAYABgAGQAbABoAGQAYABoA
GgAaABkAGQAaABoAGgAaABoAGgAZABkAGgAaABoAGQAZABkAGQAZABoAGgAaABkAGgAb
ABwAGwAdAB0AHgAgACAAIAAhAB8AHwAfAB8AIAAgACEAIwAlACQAIQAgACMAIwAjACQA
JAAkACUAJQAnACcAJwAnACMAIwAkACQAJAAkACQAJQAlACYAJgAmACYAJAAkACQAJAAk
ACQAJAAkACQAJAAlACUAJQAlACUAJwAnACUAJQAiACIAIgAjACYAJgAmACYAJgAkACQA
JAAkACQAJAAmACYAJgAmACYAJgAnACcAKAApACkAKQAoACkAKQAoACoAKgAqACoALAAt
AC8AMAAwADIAMwAzADQANgA2ADUANAA0ADUANQA4ADkAOgA6ADoAOQA3ADUANAAyADEA
MAAwADAAMAAvAC4ALAArACsAKgApACYAJQAmACUAJQAlACUAJAAkACQAJAAkACQAJAAi
ACIAIQAhACEAIQAhACEAIgAjACMAIgAjACQAJQAmACQAJAAoADQARgBYAHMAkQCrAMcA
6gAaAUYBYQFsAWYBUgEtAQMB0gCVAGEARAAtAA0A9P/t//D/9v/7//7//v///wMACQAS
ABUAFQAWABcAHAAcABoAHAAaABoAGwAbABsAGwAdAB0AHAAcAB0AHQAeAB8AIQAiACEA
IQAhACEAIAAgACAAIAAeAB4AHgAfACAAIQAiACMAIQAiACIAIgAiACQAJAAkACQAJQAl
ACUAJwAnACcAJwAnACYAJQAkACYAJwApACkAKwArACsAKwAsACwALgAuAC8AMAAwADIA
MgAyADQANQA0ADUAOAA4ADkAOwA+AEAAQQBDAEMARgBJAEwATQBQAFQAVwBbAF0AXQBf
AGIAZQBqAG0AcAByAHMAdQB3AHoAfAB8AH0AfgB9AH4AfgB+AHwAegB5AHcAcwBwAG4A
bABoAGQAYQBbAFgAVQBTAE4ASwBIAEYAQwA/ADwAOwA4ADgANQA0ADIALwAsACsAKQAp
ACgAJwAmACgAJwAnACcAJAAiACIAIgAiACIAIQAhAB4AHgAeAB4AHQAdABwAHAAfACAA
IAAgAB4AHgAeAB8AHQAcABsAGgAcABwAHAAbABkAGgAaABoAGgAaABoAGQAbABwAHAAc
ABsAGwAbABsAHQAeAB4AHgAcABwAHAAcABsAHQAdAB4AHAAcABwAHQAfAB8AHwAfACEA
IAAgACEAIgAiACAAIAAhACEAIQAiACAAIAAhACEAHwAfAB8AHwAbABsAHAAcABsAHAAd
AB8AHQAeAB4AHgAcABoAGgAaABwAHAAcABwAGgAaABoAGwAbABsAGwAbAB0AHQAbABsA
GgAaABoAGQAaABgAGAAYABgAFwAWABUAFAAVABYAGAAZABgAGQAZABkAGAAZABkAGAAa
ABoAGgAaABwAHQAfACAAHgAgACEAIQAgACIAIgAhAB4AHgAfAB8AIgAlACgAKgAoACcA
JQAjACIAIAAfAB4AHAAcABwAGwAcABoAGQAZABgAFwAUABMAFQATABIAEQAPAA4ADgAO
AAwADAAMAAwADAAMAAsACwALAAsACwALAAoACwALAAoADAAMAAwADAAOABAAEAASAB4A
MABFAF8AewCZALQA2AAEAS0BRAFIATwBIwH/AM4AmQBdADAAFQD9/+T/0//S/9b/2//g
/+T/6f/p/+n/7v/z//f//P///wAAAAD+/wAA/v/+//////8BAAEAAwADAAAAAAABAAEA
AQABAAIAAgADAAMAAwADAAIAAgACAAIAAAAAAAAAAQABAAEAAQABAAEAAgACAAIABAAG
AAYABgAEAAUABQAFAAcABwAHAAcABgAGAAYABgAEAAUABwAHAAcABwAHAAcACgAKAAwA
DAANAA4ADgAQAA8ADgAPAA8AEAARABQAFAAWABcAGQAaABsAHQAdACAAIwAmACcAKgAr
AC0AMAAxADUANwA6AD0AQgBFAEgASgBJAEsATQBQAFQAVABVAFYAVwBYAFgAWABVAFIA
UABNAE0ASgBIAEYARABAAD0ANwA2ADMAMQAsACcAJAAiAB8AHQAaABkAFgAUABEAEAAO
AAwACgAKAAkABwAGAAUABAAEAAMAAwADAAIAAAAAAAAAAgACAAEAAQD+//7//v/+//z/
/f/9//7//v/+//3//P/8//z//P/9//3//P/7//r/+v/6//r/+f/5//r/+v/6//r/+v/6
//n/+f/6//r/+v/7//v/+//7//n/+v/6//r/+v/6//r/+v/5//v/+//8//z//P/8//3/
/f/9//3//f/9//z//P/9//7//v/8//z/+//7//v//P/8//z//f/9////////////+//7
//z//P/8//z//P/9//v//P/8//z//P/6//r/+v/6//r/+v/6//j/+P/4//n/+//7//v/
+//5//n/9//3//j/+v/4//j/+P/4//b/9v/2//b/9f/2//j/+f/6//v/+//7//n/+//8
//z//P/8//z//P/+////AQACAAEAAgACAAEAAgAEAAQAAwADAAQABgAHAAYABwAIAAgA
BwAHAAYABQAGAAQAAwACAAAAAAAAAP///P/6//n/+f/7//v/+f/5//n/9//2//X/9f/0
//T/9P/0//T/9P/0//L/8v/x//H/8f/x//H/8f/w//H/8f/w//D/8P/w//D/9P/y//L/
+P8GABgAJwA7AFkAeQCYALgA4gAJASABJgEgAQkB3wCyAIUATwAeAAEA6f/M/7v/uP+8
/8P/xv/K/83/0f/V/9j/2//d/97/5f/q/+r/6P/q/+j/6P/p/+n/6f/p/+v/6//q/+r/
6//r/+n/6f/q/+r/7f/t/+3/7f/s/+z/7P/s/+7/7v/u/+//7f/t/+3/7f/t/+7/7v/u
//D/8v/y//L/8P/x//H/8f/x//H/8f/x//L/8v/y//L/8P/x//P/8//1//X/9f/1//b/
9v/4//j/+f/6//r//P/6//r//P/9//z//f8AAAAAAgADAAUABgALAA0ADQAQABEAFAAV
ABgAHAAfACMAJQAnACkALAAvADIANQA4ADoAPQA/AEEARABGAEYARwBIAEgASABHAEYA
RgBEAEMAQQBBAD4APAA6ADoANgAzAC0AKAAlACMAHgAZABYAFAARAA8ADAALAAgABgAD
AAIAAAD8//r/+v/5//f/9v/1//T/8v/x//H/8f/x//D/8f/y//D/8P/v/+//8P/w//D/
8P/u/+//7//w/+//7v/s/+r/6//s/+3/7//v/+7/7f/s/+z/7P/s/+v/6//s/+z/7P/u
/+7/7v/t/+3/7v/u/+7/7f/t/+3/7f/v//D/8P/w/+7/7v/u/+7/7v/v/+7/7v/w//D/
8P/x//H/8f/x//H/8//y//L/8//2//b/9P/0//P/8//z//T/8v/y//P/8//z//P/8//z
//H/8f/y//L/8P/w//D/8f/x//L/8v/y//P/8v/z//T/8v/y//L/8v/w//D/8P/x/+//
7//v/+//8f/w/+7/7v/u/+7/8P/w//D/8P/u/+7/7//v//D/8f/x//H/8//1//b/9v/1
//T/8//y//T/9f/3//j/9v/4//n/+f/4//r/+v/5//v//P/+/////////////v//////
/v/9//z/+v/5//j/+v/6//r/+f/4//b/9f/1//X/9f/z//P/8f/v/+7/7f/p/+j/6P/o
/+r/6v/q/+r/7P/s/+v/6//t/+3/7f/t/+3/7f/s/+r/6v/q/+r/6v/q/+r/7P/u//j/
CgAjAD0AWQB3AJAAsgDiABUBOAFCAToBJQEFAdoApwBvADgAFQD3/9j/wf+2/7j/vf/C
/8b/zf/N/8n/zP/T/9n/3v/f/+L/4v/g/+L/5P/k/+X/5f/l/+X/5//n/+b/5v/n/+f/
5v/l/+X/5P/m/+f/6P/p/+j/6P/o/+j/6P/o/+j/6f/r/+v/6//r/+n/6v/q/+r/6P/q
/+r/6v/s/+3/7f/t/+//7//v/+//7//u/+3/7P/u/+//8f/x//H/8f/x//H/8P/w//L/
8v/1//b/9v/4//j/+P/6//v/+v/7//7//v8AAAEAAwAEAAkACwALAA4ADwASABMAFgAY
ABsAHwAhACUAJwAqAC0AMAAzADYAOAA7AD0APwBCAEIAQgBDAEQARQBGAEYARgBEAEIA
QQA/AD0AOgA4ADYAMgAuACsAJQAkACEAHwAaABcAFAASAA8ADAAIAAYAAgAAAP3//P/6
//b/9P/0//P/8v/y//L/8v/w/+//7//v//D/7v/u/+7/7f/s/+r/6f/q/+r/6v/q/+r/
6//r/+z/7P/s/+v/6v/o/+j/6P/p/+v/6v/p/+j/6P/o/+j/5//n/+j/6P/o/+j/6P/o
/+f/5f/m/+b/5v/n/+f/5//n/+n/6v/q/+r/6v/q/+r/6v/r/+3/7f/u//D/8P/w//H/
7//v/+//7//w//D/8f/z//T/9P/y//L/9P/1//b/+P/1//T/9P/z//P/8//z//P/8f/x
//L/8v/w//D/8P/x/+//8P/w//D/8v/w//D/8P/w//D/8P/w//D/8P/w//H/8f/v/+//
8v/w//D/8P/w//D/8P/w//D/8P/w//H/8f/w//H/8f/x/+//8f/y//L/9P/0//T/9P/0
//X/9//4//b/+P/5//n//P/+//7//f/8//z//f/9//z//f/+//7///////7//f/+//z/
+//6//r/+v/6//n/+P/2//X/9f/1//X/8//z//P/8f/w/+//7//u/+7/7v/u/+7/7v/u
/+z/7P/r/+v/7f/t/+3/7f/s/+3/7f/s/+z/7P/s/+z/8P/u/+z/8P/6/woAHQA3AFUA
dQCWALoA5gARATQBRAFGATMBEQHqALUAdwA+ABcA+f/a/8P/uv+6/73/xP/I/8n/y//N
/9L/1//d/+L/5f/n/+b/4//k/+T/5P/l/+X/5//n/+n/6f/o/+j/6f/p/+n/6f/q/+r/
7P/t/+7/7//v/+7/7f/s/+3/7v/v//H/8P/v/+7/7f/t/+7/7v/u/+7/8P/w//D/8P/x
//H/8f/x//H/8f/x//T/9P/0//T/9v/3//n/+f/4//f/9v/1//j/+P/6//r/+f/6//r/
/P/+//7/AAABAAQABQAIAAgACAAJAAsADAAOAA8ADgAQABUAGAAZABwAIAAjACcAKQAr
AC0AMAAzADoAPQBAAEIAQQBDAEUASABMAEwATQBOAE4ATgBNAEwATQBMAEwASwBJAEYA
RABCAD4AOgA3ADEAMAAtACsAJgAhAB4AHAAZABYAEgAQAAwACwAJAAkACAAEAAIAAgAB
AP///v/9//z/+v/5//n/+f/6//j/+P/4//j/+P/3//f/9v/2//b/9v/0//X/9f/2//j/
+P/3//b/9v/2//b/9//3//b/9f/0//L/8v/y//H/8v/0//X/9v/0//T/9P/z//H/8v/y
//L/9P/1//b/9//2//b/9f/0//P/9P/1//b/9f/3//f/+P/4//j/+P/5//n/+f/5//n/
9//2//b/9//7//z/+//8//3//f/9//7//f/8//z/+//9//3//f/9//v/+//8//z//P/8
//z//f/8//z/+//6//z/+v/6//r/+v/6//r/+v/4//j/+P/5//v/+//7//v//P/9//z/
/f/6//r/+P/4//j/+P/2//b/9v/2//b/9v/3//f/+P/5//n/+f/5//v//P/8//7//v/+
//7//v///wEAAgACAAQABQAFAAQABgAGAAUABAAEAAUABQAGAAcACAAIAAkACQAIAAcA
BgAEAAMAAgAAAAAAAAD//////v/+/////f/9//v/+//7//n/+P/3//X/9P/0//T/9v/2
//b/9v/0//T/8//z//X/9f/1//X/9v/3//f/9v/0//T/9P/0//T/9v/6/wIADgAcAC0A
RQBfAHsAnADAAOoADwEmASwBIgELAeUAugCFAEkAHAAFAO3/0v/B/77/wP/H/87/0v/T
/9X/1//e/+P/5//q/+3/7v/u/+z/7v/u/+7/7//v/+//7//x//H/8v/y//P/8//z//P/
9P/0//T/8//y//H/9f/2//f/+P/2//b/9v/3//f/9//3//f/9f/2//b/9v/4//r/+v/6
//j/+f/5//n/+//7//v/+//8//z//P/8//z//f///////f/9//3//f/8//z//v/+/wEA
AgACAAQABgAGAAgACQAIAAkADAAMAA4ADwARABIAFAAVABQAFgAbAB4AHwAiACQAJwAr
AC0ALgAvADEAMwA6AD0AQABCAEUARwBJAEwATABMAE0ATgBPAFAAUABQAFIAUABPAE0A
SwBIAEYARABCAD4AOwA1ADQAMQAvACoAJQAiACAAHQAbABgAFwAUABAADQAMAAoACgAI
AAgABwAFAAQAAwACAAIAAQABAAEAAAD+//7//v/8//z/+//7//3//v///wAA/v//////
AAACAAIAAQAAAP7//v/+///////+//3//P/6//r/+v/5//r//P/9//7//P/8//z/+//7
//z//P/8//3//f/9//3/+//8//z//P/9//7///8AAP7////+//7//f/8//v/+//9////
AQADAAMAAgACAAMABQAEAAEAAAAAAP///v/+/wAAAAABAAEAAQABAAEAAQD/////AAAA
AP//AAABAAMAAgACAAEAAAACAAAAAAAAAP7//v/+//7//v/+//7//////////////wEA
AQABAAAA/v/+//7//v/+//7//v/+//7//v///////v////////8BAAMABAAEAAQABAAE
AAQAAgADAAUABgAEAAYABwAHAAoADAAMAAsACAAIAAkACQAMAA0ADgAOABEAEQAQAA8A
CwAIAAYABAAFAAYABwAHAAYABAADAAMABQAFAAMAAwABAP///v/9//v/+v/6//r//P/8
//z//P/7//r/+P/3//n/+f/5//n/+P/5//n/+P/4//j/+P/4//r//P/8//7/BgAWACcA
OwBVAHMAjgCsANAA+QAcASwBKAEXAfUAzACZAF8ALAAJAPP/3v/J/77/wP/H/9D/1P/V
/9n/3f/g/+P/6f/u/+v/7//w/+//8v/y//L/8//z//P/8//1//X/8v/y//P/8//0//X/
9//4//f/9//3//f/9f/0//P/8v/z//T/9f/3//n/+f/5//n/9//4//j/+P/4//r/+v/6
//r/+//7//v/+//7//v/+//+//7//v/+//z//f///////f/9//3//f8AAAAAAgACAAMA
BAAEAAYABgAGAAgACQAMAA0AEAAQAA8ADwAQABAAFQAXABcAGgAdACAAIQAkACQAJwAr
AC0AMQAzADYAOQA9AD8AQQBCAEQARwBKAE4AUABQAFEAUgBVAFYAVgBWAFQAUgBRAE8A
UABOAE0ATABJAEQAQAA5ADYAMwAxACwAKQAmACQAIQAdABoAGQAWABQAEQAQAA4ADAAK
AAoACQAHAAYABQAEAAYABQAFAAUAAgAAAAAAAAAAAAAA//////7//v/+//7///8BAAIA
BAADAAIAAAD+/wAAAAAAAAEAAAD+//z/+v/6//r/+v/5//r//P/9//7//P/8//z/+//7
//z//P/8//3//f/9//3///8AAAAAAAD9//z/+//6//z///8AAAIAAgACAAIAAwABAAEA
AQABAP///v/+////BAAEAAIAAgADAAMAAwAEAAYABgAHAAcABwAHAAcABwAFAAUABgAG
AAIAAgACAAMABQAGAAYABgAEAAIAAgACAAMABAAFAAYAAgAGAAUABAADAAIAAgACAAIA
AgAAAAAAAQABAAIAAwADAAMABQAHAAgACAAKAAoACgAKAAgACQALAAwADgAQABEAEQAS
ABQAFAATABEAEAAQAA8AEgATABQAFAAXABcAFgAVABIAEAAPAA4ADgAOAA4ADQAMAAoA
CQAJAAsACwAJAAkACQAHAAYABQABAAAAAAAAAAIAAgACAAIAAgACAAEAAQABAAEAAQAB
AAIAAwADAAIAAgACAAIAAgAIAAgABAAGABAAIAAzAEsAbQCPAKwAzgD4ACMBRAFSAUoB
NQEVAewAuQB/AEoAJwAJAOz/1f/O/9L/1//W/9j/3//j/+n/7v/v/+//8v/3//j/+P/2
//j/+f/6//z//f/9//3///////z//P/9//3//////wAAAAAAAP///v/9/wEAAgADAAQA
AwACAAEAAQACAAMABAAFAAMABAAEAAQABAAGAAYABgAGAAcABwAHAAUABQAFAAUABwAI
AAkACgAIAAkACwALAAsACwALAAsADgAOABAAEAARABIAEgAUABIAEgAUABUAGAAZABwA
HAAaABsAHQAeACIAJQAmACoALQAwADEANAA2ADkAPQA/AEMARQBIAEsAUABTAFYAWABY
AFkAWgBcAF4AXgBfAGAAYwBkAGQAZABkAGIAYQBfAFsAWABWAFQAUgBOAEsARQBEAEEA
PwA6ADUAMgAwAC0AKwAoACcAJAAgABsAGAAUABQAFAAWABcAFwAWABUAFAARAA8ADgAN
AA0ADAANAA4ADgAOAA0ADQAOAA4ADgAOAAwADQANAA4AEAAQAA8ADgALAAoACQAJAAsA
DAANAA4ADQAMAAsACQAHAAgACAAIAAkACgALAAsACgAKAAkACAALAAsACwALAAwADgAP
ABAADQAMAAsACgAOABEAEgAUABIAEgASABMAEwATABMAEwAUABQAFQAXABcAFgATABIA
FQAXABkAHAAZABgAGAAXABUAFQAVABUAFQAVABYAFgAUABQAFAAVABUAFgAWABYAFgAU
ABQAFAASABIAEgASABQAFAAUABUAFwAXABcAFwAZABkAFwAXABYAFgAWABcAGAAYABgA
GAAaAA==
         </WaveFormData>
      </LeadData>
      <LeadData>
         <LeadByteCountTotal>10000</LeadByteCountTotal>
         <LeadTimeOffset>0</LeadTimeOffset>
         <LeadSampleCountTotal>5000</LeadSampleCountTotal>
         <LeadAmplitudeUnitsPerBit>4.88</LeadAmplitudeUnitsPerBit>
         <LeadAmplitudeUnits>��V</LeadAmplitudeUnits>
         <LeadHighLimit>2147483647</LeadHighLimit>
         <LeadLowLimit>268435456</LeadLowLimit>
         <LeadID>V6</LeadID>
         <LeadOffsetFirstSample>0</LeadOffsetFirstSample>
         <FirstSampleBaseline>0</FirstSampleBaseline>
         <LeadSampleSize>2</LeadSampleSize>
         <LeadOff>FALSE</LeadOff>
         <BaselineSway>FALSE</BaselineSway>
         <ExcessiveACNoise>FALSE</ExcessiveACNoise>
         <MuscleNoise>FALSE</MuscleNoise>
         <LeadDataCRC32>3844687968</LeadDataCRC32>
         <WaveFormData>
6P/o/+j/6P/p/+r/6//s/+v/6v/p/+j/6v/q/+r/6v/o/+j/6P/o/+b/5v/m/+b/5v/m
/+b/5v/o/+j/6P/o/+b/5v/m/+b/5v/m/+b/5v/o/+j/6P/o/+j/5//m/+b/5f/m/+P/
4v/l/+b/5//p/+r/6v/r/+v/6f/p/+n/6v/o/+n/6f/p/+z/7//w//L/8v/x//D/7//w
//H/8v/0//b/9//3//j/9//2//X/8//z//H/7//v/+3/7f/r/+r/6//q/+n/6P/o/+f/
5//n/+T/4f/g/97/3v/e/93/3f/d/93/3f/d/9//3f/d/97/3v/e/93/3f/e/9//3//f
/9v/3f/i/+L/3v/e/+P/7f/8/woAHAAxAEUAXQB9AKMAxADYAN4A3ADNALYAmABxAD8A
GAACAOz/0v/B/7z/wP/G/8r/yP/I/8n/yv/Q/9T/1P/W/9r/1//X/9b/1f/U/9T/1P/U
/9b/1v/X/9f/2f/Z/9j/2P/X/9f/1//Y/9v/2//b/9v/2//c/97/3//c/9z/3f/e/93/
3f/d/9v/3P/f/+D/4f/f/+H/4f/h/+H/4f/h/+H/4P/g/+D/4P/i/+L/4//j/+L/4v/k
/+b/4//j/+P/4//k/+b/5v/n/+n/6f/p/+n/5//n/+n/6//s/+3/7//x//P/8//0//b/
+f/7//3/AAAAAAIABAAFAAUABwAKAA0AEAAUABgAGwAdACAAIQAjACQAJQAmACkAKwAs
AC0ALQAvAC8ALwAvAC8ALgArACkAKAAkACAAHgAbABkAFgAUABIAEAANAAkABQADAAAA
/P/4//b/9f/y//D/7P/s/+v/6v/q/+r/6f/o/+f/5v/l/+L/4f/h/+H/3v/e/97/3v/f
/9//3v/e/97/3v/e/93/3//f/9//4P/h/+D/3v/a/9r/2//c/97/3v/d/9z/2v/b/9v/
2//b/9v/2v/Z/9n/2v/a/9z/2v/c/9z/2//b/9r/2v/b/9v/2v/c/9z/2f/a/9v/2//c
/9z/3v/e/93/3f/d/93/3P/a/9v/2//b/9r/2v/b/93/3f/d/9z/3P/e/93/3f/f/+D/
3//d/9z/3v/d/93/3f/c/9v/2v/Z/9v/3P/d/97/3f/d/93/3P/c/9v/2//b/9r/2v/X
/9f/2P/Z/9v/2//a/9r/2f/Z/9n/1//W/9b/1v/W/9b/1//V/9X/1//Z/9f/1v/V/9X/
1v/X/9j/2v/Z/9n/2P/X/9X/1v/W/9b/1P/U/9T/1P/W/9b/1f/U/9T/1P/W/9T/1P/W
/9b/1v/V/9b/1v/X/9f/1//X/9f/2P/Y/9n/2f/b/93/3//f/+D/4f/h/+H/4f/h/+H/
4f/i/+T/5f/l/+T/5P/k/+T/5f/j/+H/3//d/93/3f/b/9j/1//W/9X/1v/W/9X/1f/X
/9X/0//T/9D/0P/Q/8//z//P/8//z//P/8//zf/N/8z/zP/M/8v/zP/O/9D/0f/P/8//
z//Q/9D/0v/S/9P/1//k//L/AAARACMAOwBVAHcAngC8AMwA0ADJALIAlgB1AEcAGAD8
/+z/1v+//7L/sv+0/7b/uP+6/73/vv++/8L/xP/E/8b/xv/H/8f/x//I/8j/yP/I/8b/
xv/H/8f/x//H/8b/xv/J/8n/yf/K/8r/yf/I/8f/x//I/8r/y//I/8j/yf/K/8r/yf/I
/8X/yP/L/8z/zf/L/83/zf/N/83/zf/N/83/zP/M/8z/zP/M/8z/zf/N/8z/zP/O/9D/
z//P/8//z//O/9D/0P/R/9H/0f/R/9H/0//T/9X/1//V/9X/1v/X/9j/2f/b/97/3v/f
/+D/4v/m/+j/6v/r/+3/7//y//X/9v/4//r/+/8BAAQABQAHAAoACwAMAA8AEAAQABAA
DwATABMAEwATABUAFAARAA8ADwAMAAkACAAFAAMAAAD+//r/+P/1//H/7f/r/+j/5P/h
/+D/4P/e/9v/1v/V/9P/0v/S/9L/0f/O/83/zP/L/8r/yf/J/8n/yv/K/8r/yv/H/8f/
xv/G/8b/xv/G/8X/x//H/8f/yP/J/8j/xv/C/8L/w//E/8b/x//H/8f/xv/F/8X/xf/F
/8X/xP/D/8P/w//C/8P/wP/B/8L/wv/D/8L/wv/D/8P/wv/E/8T/wf/C/8P/w//E/8T/
xv/G/8X/xf/F/8X/xP/F/8f/yP/J/8f/xv/G/8f/x//H/8b/xv/H/8f/yP/L/8z/y//J
/8j/yP/H/8f/x//H/8f/x//H/8j/yP/I/8j/yP/J/8r/yv/K/8n/yf/J/8j/yP/F/8X/
xv/H/8n/yf/I/8j/x//H/8f/xf/E/8T/xf/G/8f/yf/G/8X/xv/H/8f/xv/F/8X/yf/F
/8f/yv/J/8j/x//G/8j/yP/H/8b/xv/G/8j/xv/E/8b/xv/G/8f/yP/I/8n/yf/J/8n/
yf/K/8r/y//L/8n/y//N/83/0f/T/9T/1f/U/9P/0v/R/9L/1P/V/9X/2P/Y/9j/2P/X
/9X/0//R/9H/0f/R/8//zP/L/8r/yf/K/8r/yf/J/8v/yf/H/8f/xf/E/8P/wf+//7//
v/+//8H/w//D/8X/xf/E/8P/wf/D/8T/xf/F/8X/xf/F/8b/yP/I/8b/x//P/9z/6v/6
/wsAIQA5AFcAewCeALgAyADKAMEArACSAG0APQAQAPb/4v/I/7H/pv+o/67/rv+w/7T/
tf+0/7b/uv+8/77/wP++/7//v/+//8L/wv/C/8L/wv/C/8P/w//B/8H/wP/A/7//v/+/
/8D/wv/D/8T/xf/E/8T/xf/F/8T/xP/F/8b/x//H/8f/xf/H/8n/yf/J/8f/yf/J/8n/
y//L/8v/y//K/8r/yv/K/87/zv/P/8//zv/O/9D/0v/R/9H/0f/R/9H/0v/R/9H/1P/V
/9b/1//X/9f/2f/b/9r/2//d/9//3//f/+D/4v/l/+f/6f/s/+7/8P/y//P/9//5//z/
//8AAAIABAAFAAsADgAPABEAFAAVABYAGQAbABwAHQAdAB8AHwAfAB8AHwAeABsAGQAZ
ABYAEwASABAADQAJAAYABgAEAAEA/f/5//f/9P/w/+v/6v/q/+j/5//i/+H/3//c/9z/
3P/b/9z/2//a/9n/2v/Z/9n/2f/Y/9j/2P/Y/9n/2f/Y/9j/1v/W/9b/1f/V/9X/1f/W
/9j/2P/X/9T/1f/V/9X/1v/X/9f/1//W/9f/1//X/9f/1f/U/9P/0//W/9b/2P/W/9f/
2P/Y/9n/2v/a/9v/2//a/9z/3P/Z/9v/2//a/9r/2f/c/93/3f/f/9//3//e/97/3//f
/9//3v/e/9//4f/j/+P/4v/i/+H/3//e/9//4v/j/+P/5P/m/+X/5f/l/+X/5f/l/+X/
5P/k/+T/5P/i/+P/5P/k/+P/4//k/+X/5//o/+b/5//n/+f/6P/n/+j/6P/n/+f/6f/n
/+b/5v/k/+T/5P/l/+f/5//p/+v/7P/q/+j/5v/o/+j/6P/o/+r/6v/p/+j/5v/m/+j/
5v/n/+r/6//s/+//8P/w//H/8//z//P/8//z//L/8v/x//P/9f/3//f/+v/7//v/+//9
//3//f/9//z//v//////AAAAAAAAAAD///3/+//5//v/+//7//n/+v/5//j/9//2//b/
9f/1//f/9f/z//P/8v/y//L/8f/z//P/8//z//P/8//x//H/8v/y//L/8f/z//T/9f/1
//P/8//z//T/+P/4//r//f8FABIAIgAyAEUAWQBvAIkArwDWAO4A9gD0AOcA0ACyAI8A
YQA2ACAAEAD4/+P/3v/i/+b/6P/o/+j/6f/w//b/9v/y//L/+P/4//n/+f/5//j/+P/4
//j/+v/6//v/+//7//v/+v/6//v/+//7//z//v///wAAAQAAAAAAAQABAAAAAAABAAIA
AQABAAEA//8BAAMAAwADAAQABwAIAAkABwAHAAcABwAIAAgACAAIAAwADAANAA0ADAAM
AA4AEAAPAA8ADwAPABAAEgASABMAFQAVABUAFQAXABcAGQAbABoAGwAdAB8AHwAfACAA
IgAlACcAKQAsACwALgAwADEANQA3ADoAPQA/AEIARQBHAEkATABNAE8AUwBVAFcAWwBd
AF4AXwBfAF8AXwBfAF8AXwBeAFsAWQBaAFgAVgBWAFQAUQBNAEoARgBEAEEAPQA7ADkA
NgAyADEAMAAwAC4AKQAkACMAIQAiACIAIgAhACIAIQAgAB8AIAAfAB8AHwAcABwAHAAc
AB0AHQAcABwAGgAaABoAGQAaABsAHAAeAB4AHgAdABoAGwAbABsAHAAdAB0AHQAcAB0A
HQAdAB0AHQAcABsAGwAeAB4AIAAeAB4AHgAdAB0AHAAcAB0AHQAeACAAIAAdAB8AHwAe
AB4AHwAiACMAIwAjACMAIwAiACIAIwAjACMAIgAiACMAJQAlACUAJAAkACYAJQAlACcA
JwAnACYAJgAoACcAJwAnACcAJwAnACcAKAAoACgAKAAmACcAKAAoACgAJwAnACcAKAAo
ACUAJQAlACUAJgAlACYAJgAlACUAJgAlACUAJgAkACQAJAAlACUAJQAnACkAJgAmACYA
JgAmACYAJgAoACgAJwAmACYAJgAoACYAJgAoACgAKAAoACgAJwAnACkAKQApACkALAAs
AC0ALQAtAC8AMQAxADIAMwAzADMAMwAzADMAMwA2ADgAOQA5ADgAOAA4ADgANQAzADEA
LwAxADEAMQAvACwAKwAqACkAJgAmACUAJQAnACUAIwAjACIAIgAiACEAIQAhACEAIQAh
ACEAHwAfAB4AHgAeAB0AHwAgACEAIQAhACEAIQAiACAAIAAiAC8APQBKAFwAcgCFAJsA
twDdAAMBHgEqASoBHgEFAeoAxgCTAGcAVABCACQADAAFAAYACAAKAA4ADgAMAA0AEgAW
ABgAGAAYABgAGgAbABsAGwAaABoAGgAaABoAGgAbABsAGwAbABoAGgAdAB0AHQAeAB8A
HwAfAB8AHAAcAB0AHQAaABoAGwAcAB8AHwAfAB0AGwAdAB0AHQAdAB8AHwAfACEAIQAh
ACEAIAAgACAAIAAhACAAIAAfAB8AIAAjACYAJQAlACUAJQAkACYAJgAnACkAKQApACkA
KQApACsALQAsAC0ALwAxADIAMwA1ADgANwA5ADsAPgBAAEIARABFAEkASwBOAFEAUQBU
AFcAWQBbAF4AXwBhAGQAZQBmAGkAawBsAG0AbQBtAG0AbQBtAG0AbABpAGcAZgBiAF4A
XABYAFUAUQBOAEoASABFAEEAPwA9ADoANgAxADAAMAAuACwAKAAoACcAJQAkACMAIQAi
ACEAIAAfAB4AHQAdAB0AGgAaABoAGgAbABsAGgAaABgAGAAYABcAFQAVABUAFgAZABoA
GgAYABkAGQAZABoAGgAZABgAFgAXABcAFwAXABcAFgAVABUAFgAWABgAFgAXABgAGAAZ
ABkAGAAYABcAGgAcABwAGQAZABkAGAAYABcAGgAbABsAGQAZABkAGAAZABsAHAAdABwA
HAAdAB8AHwAfAB4AHgAeAB0AHQAfACAAHwAdABwAHgAdAB0AHQAbABsAGwAbABsAHAAd
AB4AHAAdAB4AHgAaABkAGQAZABwAHAAZABkAGAAZABsAGwAaABoAGQAZABoAGQAZABoA
GgAaABoAGQAaABgAGAAYABgAFwAWABQAEgAVABYAGQAYABgAGgAaABoAGgAaABkAGQAb
ABsAGwAbAB4AHgAfAB8AHwAhACMAIwAiACMAIwAjACEAIQAhACEAJQAoACoAKwArACoA
KQAoACUAIwAhAB8AIQAhACEAHwAeAB0AHAAbABgAGAAXABcAFwAVABMAEwASABIAEgAR
AA8ADwAPAA8ADwAPAA0ADQAQABAAEAAPAA8AEAARABEADwAPAA8AEAASABIAFAAVAB0A
LAA8AE4AYwB5AI8AqwDRAPYADgEUAQ4B/wDoAMYAnQBrAEYAMgAcAAQA9f/y//T/9v/4
//r//v/9//r//v8CAAQABgAIAAYABwAHAAcABwAGAAUABAAFAAYACAAJAAcABwAGAAYA
CQAJAAkACgAJAAkACQAJAAgACAAJAAkABgAGAAcACAAJAAkACQAHAAcACQAJAAkACwAN
AA0ADQALAAsACwALAAwADAAMAAwADgAOAA8ADwAMAAwADgAQAA8ADwAPAA8AEgAUABQA
FQAWABUAFAATABMAEwAVABcAFgAXABkAGwAdAB0AHgAgAB8AIQAjACYAJgAoACoAKwAr
AC0AMAAzADcAOgA9AD8AQwBGAEcASQBIAEkASgBNAFEAUgBTAFMAUwBTAFMAUwBSAFAA
TABJAEsASABFAEQAQgA/ADsAOAA2ADQAMQAtACkAJwAkACAAHQAcABwAGgAZABQAEwAR
ABAAEAAQAA8ADgANAAwACwAKAAkACQAJAAgACAAIAAgACQAJAAgACAAGAAYABgAFAAUA
BQAFAAYABgAGAAUAAgACAAMABAAGAAYABQAEAAIAAwADAAMAAwADAAIAAQABAAIAAgAE
AAIAAgACAAEAAQAEAAQABQAFAAQABgAGAAMABQAFAAQABAACAAQABAADAAUABQAFAAQA
BgAHAAcABwAHAAYABgAHAAcABwAGAAYABgAFAAUABwAHAAcABgAGAAcABwAIAAkACAAH
AAYABQAEAAQABAAEAAYABwAIAAgABAADAAMAAwAGAAYAAwADAAMAAwAEAAMABAAEAAMA
AwADAAEAAAAAAAIABAACAAIAAgACAAAAAAD///7/AAAAAAIAAAACAAQABAAEAAMABAAE
AAUAAwADAAMAAwAFAAYACAAJAAgACQAKAAkADAANAA0ADQAPAA8ADwAPAA4AEAARABEA
EgASABIAEgARAA8ADQALAAsACwALAAkABgAFAAQAAwAEAAQAAwADAAEA///9//3//v/+
//7//f/9//3//f/9//v/+//5//n//P/8//z/+//7//z//f/9//v/+//7//z//v/+//z/
//8LABoAJgAyAEcAYQB5AJMAtwDYAO4A9gD2AOkAzACuAIsAXwA4ACIADgD0/+H/3v/i
/+T/5P/m/+j/6//s/+7/8P/u//D/9P/0//X/9f/1//T/9P/0//T/9P/0//X/9f/1//X/
9P/0//X/9f/1//b/9//3//f/9//2//b/9//3//b/9v/3//j/9//3//f/9f/3//n/+f/5
//f/+f/5//n/+//7//v/+//6//r/+v/6//r/+v/7//v/+v/6//z//v/8//3//v////7/
AAAAAAEAAwADAAMAAwADAAMABQAHAAcABwAIAAkACwALAAwADgAPABEAEwAWABgAGgAc
AB0AHwAhACQAJwAnACoALQAvADMANgA3ADkAOgA7ADwAPwBDAEQARQBFAEQAQwBCAEEA
QQBAAD0AOwA9ADoANwA2ADQAMQAtACoAJgAkACEAHQAZABcAFAAQAA0ADAAMAAoACQAE
AAMAAQD+//7//v/9//r/+f/4//f/9v/1//X/9f/2//b/9v/2//X/9f/0//T/8v/y//L/
8f/x//H/8f/y//L/8v/x/+7/8P/x//L/9P/0//P/8v/w//H/8f/x//H/7//u/+3/7f/w
//D/8v/w//H/8v/y//P/8//y//L/8f/w//L/8v/v//H/8f/w//D/7//y//P/8//x//H/
8f/w//H/8//0//X/9f/0//T/9f/1//X/9P/0//b/9f/1//f/+P/3//X/9P/0//P/8//z
//P/8//z//P/8v/y//L/8v/y//P/9P/0//T/8//z//P/9P/0//H/8f/w//H/8//z//D/
8P/v/+//8//y//D/8P/w//D/8P/w/+//7v/u/+7/8P/u/+7/8P/w//D/8//0//T/9f/z
//P/8//z//T/9P/1//X/9f/3//n/+f/4//n/+f/5//r/+//8//3//f/+//7//f/8//z/
/P/8//v/+f/3//X/9v/3//j/9//2//X/9P/z//D/8P/v/+//7f/r/+n/6f/m/+b/5v/l
/+X/5f/l/+X/5v/n/+b/5//m/+b/5v/l/+X/5v/n/+f/5f/l/+X/5v/k/+L/5P/n/+//
/v8QACIANwBLAF8AfQClAM4A7gD6APgA6wDWALgAkwBjADgAHAAGAOr/0f/I/8j/yv/M
/9D/1P/T/9D/0P/U/9j/2v/c/9z/3f/d/93/4P/g/+D/4P/g/+D/4f/h/+H/4f/g/+D/
4P/f/97/3v/h/+H/4f/h/+D/4P/h/+H/4P/g/+H/4v/h/+H/4f/f/9//4f/h/+H/4f/j
/+P/4//j/+P/4//j/+T/5P/k/+T/5f/k/+T/4//k/+T/5v/o/+f/5//n/+f/5//o/+f/
5//r/+v/6//r/+3/7f/v//H/8f/x//L/8//z//P/9P/2//n/+//9/wAAAgAEAAYABwAH
AAkADAAPABEAFAAXABkAHQAgACEAIwAmACcAKAArACsALAAtAC0ALwAvAC8ALwAvAC4A
KwApACcAJAAhACAAHAAZABUAEgAOAAwACQAFAAMAAQD+//r/9f/0//T/8v/x/+z/6//p
/+b/5v/m/+X/5P/j/+L/4f/i/+H/4f/h/97/3v/e/97/3f/d/9z/3P/c/9z/3P/b/93/
3f/d/97/3//e/9z/2P/Z/9n/2f/a/9n/2f/Z/9j/2f/Z/9n/2f/b/9r/2f/Z/9j/2P/a
/9j/2v/a/9n/2f/Y/9j/2f/Z/9r/3P/c/9n/2v/b/9v/3P/d/+D/4f/h/+H/4f/h/+D/
4P/h/+H/4f/g/+D/4f/j/+X/5f/k/+T/5f/l/+b/6f/p/+f/5P/i/+T/4//j/+P/4//j
/+P/4//i/+L/4v/i/+D/4f/i/+L/4f/h/+L/4//k/+T/4f/h/+L/4//l/+X/4v/g/+H/
4v/i/+L/4v/i/+T/5P/j/+L/4v/i/+T/4v/g/+L/4v/i/+H/4v/i/+P/5f/l/+X/5f/m
/+b/5//n/+n/6//t/+3/7v/v/+//7//v/+//7//v/+7/8P/x//H/9P/0//T/9P/z//H/
7//t/+//7//v/+3/7P/r/+r/6f/q/+r/6f/p/+f/5f/j/+P/4v/i/+L/4f/h/+H/4f/h
/+H/4f/f/9//4v/i/+L/4f/h/+L/4//j/+H/4f/h/+L/5P/i/+L/5f/t//j/CAAaADEA
SQBhAH8AowDIAOgA+gD+APUA4ADGAKEAbQA8ACAACgDs/9X/yv/K/8z/zv/Q/9L/0f/S
/9b/2P/a/97/4P/e/9//3//f/+D/4P/g/+D/4v/i/+P/4//j/+P/4v/i/+P/4//j/+T/
5v/n/+j/6f/n/+b/5v/l/+X/5v/o/+r/6v/p/+j/5f/l/+f/5//n/+n/6//r/+v/6//r
/+v/6//q/+r/6v/q/+7/7v/v/+//8P/w//L/9P/v/+//7//v//D/8v/y//P/9f/1//X/
9f/3//f/+f/7//z//f///wEAAQABAAIABAADAAUABwAKAAwADgAQABEAFQAXABoAHQAf
ACIAJQAnAC0AMAAxADMANAA1ADYAOQA7ADwAPQA9AD4APQA8ADsAPgA+ADwAOwA7ADgA
NQA0ADAALQApACYAIgAgAB0AGQAXABUAEgAOAAkACAAIAAYABAAAAAAA///+//7//v/9
//v/+f/3//X/9P/z//P/8//0//T/9P/0//X/9f/0//T/8v/y//L/8f/x//H/8f/y//T/
9P/z//D/8v/z//T/9v/2//X/9P/y/+//7//v/+//8v/y//L/8//y//L/9P/y//D/8P/v
/+//8//0//b/9//3//j/9//z//T/9f/1//b/9v/4//j/9//5//n/+f/4//j/+f/5//n/
9//2//b/9//6//v/+//8//z/+//7//3//P/7//n/+P/6//n/+f/5//v/+//7//v//P/8
//z//P/7//v/+//6//n/+f/6//v//P/8//n/+f/5//n/+v/5//n/+v/6//v//P/7//v/
/P/6//r/+v/6//r/+v/4//j/9//2//j/+P/6//j/+v/8//z//P/9//7//v///wEAAQAB
AAEAAgACAAMAAwADAAUABwAHAAgACQAJAAkABwAHAAcABwAIAAoACwALAAwADAAMAAwA
CwAJAAcABQAFAAUABQADAAMAAwADAAMAAAAAAP////////3/+//7//r/+v/6//n/+//7
//v/+//7//v/+f/5//r/+v/6//n/+f/6//v/+//5//n/+f/6//j/+v/+/wUADQAYACQA
NgBLAF8AeQCXALsA2gDwAPgA9ADnAM4AtACLAFcAMgAiAA4A9P/j/+D/4v/m/+j/6P/q
/+n/7P/u//L/9P/4//j/9v/3//f/9//6//r/+v/6//j/+P/5//n/+//7//r/+v/7//v/
+//8//z/+//6//n/+//8//7////8//z//f/+//3//f/9//v/+//9//3//f/9////////
//////////////8AAAEAAgACAAIAAwADAAIAAgAEAAYABQAFAAUABQAEAAYABgAHAAsA
CwALAAsACwALAA0ADwAPAA8AEAARABMAEwAUABYAFQAXABkAHAAgACIAJAAlACkAKwAu
ADEAMAAyADQANQA7AD4APwBBAEQARQBGAEkASQBKAEsASwBNAE0ATQBNAE8ATgBLAEkA
SQBGAEMAQgBAAD0AOQA2ADQAMgAvACsAJwAlACIAHgAdABwAHAAaABcAEgARAA8ADgAO
AA4ADQAMAAsACgAJAAoACQAJAAkABgAGAAYABgAFAAUABAAEAAcACAAJAAkACQAJAAkA
CgAKAAoACQAGAAcABwAHAAgABwAHAAcABgADAAMAAwADAAYABgAGAAcABwAGAAcABAAG
AAYABQAFAAYABgAHAAcABgAIAAgABQAGAAcABwAIAAgACgAKAAkABwAHAAcABgAJAAsA
DAANAA0ADAAMAA0ADgANAAsACgAKAAkACQALAAsACwAKAAoADAALAAsACwAJAAkACQAJ
AAkACgALAAwACwALAAsACgAJAAkACgALAAoACgAHAAcACAAJAAsACwAMAAwACwALAAsA
CwAMAAwACgAKAAoACgAKAAoACQAIAAoACgAMAAoACAAKAAoACgANAA4ADgAPAA8ADwAP
AA8ADgAOAA8ADwAPABEAEwATABQAFQAVABUAEwATABMAEwAWABgAGQAZABwAHAAcABwA
GAAVABIADwASABMAFAATABAADwAOAA0ADgAOAA0ADQANAAsACQAJAAYABgAGAAUABwAH
AAcABwAFAAUAAwADAAQABAAEAAMABQAGAAcABwAFAAUABQAGAAgACAAIAAkADwAcACoA
OABLAGEAdwCPAK0AzgDuAP4AAAH1AOAAxAChAHMARgAsABwACADz/+b/5v/s//D/8v/y
//P/9v/4//r//v/+//z//f///wAAAQACAAIAAgACAAIAAgADAAMAAQABAAAAAAACAAMA
BAAGAAUABQAFAAUAAwACAAIAAQABAAIABAAGAAcABwAHAAUABQAHAAcABwAFAAcABwAH
AAcABwAHAAcABgAGAAYABgAIAAgACQAJAAgACAAKAAwABwAHAAcABwAKAAwADAANAA8A
DwAPAA8AEQARABMAFQAWABcAGQAbABkAGQAaABwAHQAfACEAJAAmACgAKgArAC0ALwAy
ADUANQA4ADsAPQA/AEIAQwBFAEcASQBLAE8AUQBSAFMAUwBXAFcAVwBXAFUAVABRAE8A
UABOAEwATABGAEMAPwA8ADgANgAzAC8ALQArACgAJAAhACAAIAAeAB0AGAAXABUAEwAS
ABEADwAOAA0ADAALAAsACwAMAA0ACwAKAAkACAAHAAcABgAGAAYABgAGAAUABgAHAAgA
CgAKAAoACQAGAAYABwAIAAoACAAHAAYABAADAAMAAwADAAQABAAEAAUABAAEAAYABAAG
AAYABQAFAAQABAAFAAUABgAIAAgABQADAAMAAgACAAUACAAJAAkABwAHAAcABgAGAAcA
BwAHAAUABAAEAAUACQAJAAgACAAIAAcABwAJAAsACwAKAAoACgAJAAkACQAJAAkACQAJ
AAYABgAGAAYACAAJAAoACgAIAAcABwAHAAoACgAHAAcABgAIAAgACAAIAAgABgAGAAUA
BAACAAIABAACAAIABAAEAAQABgAIAAkACwAJAAkACQAJAAoACgALAAsACwANAA8ADwAS
ABMAEwATABIAEQAQAA8AEgAUABUAFQAWABYAFgAWABMAEQAPAA0ADwAPAA8ADQAKAAkA
CAAHAAgACAAHAAcABwAFAAMAAwABAAAA///9////////////AQABAP/////+//7//v/9
////AAABAAEA////////AAACAAQAAgADAAsAGgAmADYATQBnAH0AmwC9AOIA/gAOAQ4B
/wDsANAAqwB7AE4AMgAcAAAA6//k/+b/6P/o/+j/7P/v//L/9v/2//b/9v/4//j/+f/5
//n//P/8//z//P/+//7///////7//f/7//r//f/9//3//v/+//3//P/7//3//v8AAAEA
/v/+////AAABAAEAAQD//wEAAwADAAMAAgADAAIAAQADAAMAAwADAAIAAgACAAIABAAE
AAUABQAEAAQABgAIAAcABwAHAAcACAAKAAoACwALAAsACwALAAsACwANAA8AEAARABMA
FQATABMAFAAWABgAGwAeACIAJAAmACgAKQArAC0AMAAzADUAOAA7AD0AQQBEAEUARwBG
AEcASABLAE0ATgBPAE8AUQBRAFEAUQBRAFAATQBLAEkARgBDAEIAPgA7ADcANAA0ADIA
LwArACUAIwAgABwAGwAaABoAGAAUAA4ADAAJAAkACgALAAsACgAJAAgABwAEAAMAAwAD
AAQABAAEAAQAAwADAAIAAgAEAAQABAADAAIAAQAAAAAAAgACAAEA/v/7//v/+//8//7/
//8AAAAA/f/9//3//f/9//z/+//7//7//v8AAP7//P/8//v/+//+//7///////7/AAAA
AP3//f/9//z//P/+/wIABAAFAAMAAwADAAIAAgADAAMAAwACAAIAAwAFAAYABQADAAIA
BQAFAAYACQAIAAcABQAEAAIAAQABAAEAAwADAAMAAwACAAIAAgACAAIAAwAEAAQAAgAB
AAEAAQAAAAAA/f/9/wAAAQADAAMAAgACAAEAAQACAAEAAQACAAIAAgACAAMAAQABAAMA
BQACAA==
         </WaveFormData>
      </LeadData>
   </Waveform>
</RestingECG>
