# Supplementary material for: Detection of Left Atrial Enlargement Using a Convolutional Neural Network-Enabled Electrocardiogram
Source: Front Cardiovasc Med. 2020 Dec 17;7:609976. doi: 10.3389/fcvm.2020.609976 (PMC7773668; doi:10.3389/fcvm.2020.609976)
Supplement: Supplementary file 3 [file Data_Sheet_3.ZIP › normal2/1802017624_5641_0000001P.XML]

<?xml version="1.0" encoding="Windows-1252"?>
<!DOCTYPE RestingECG SYSTEM "restecg.dtd">
<RestingECG>
   <PatientDemographics>
      <PatientID>1802017624</PatientID>
      <PatientAge>65</PatientAge>
      <AgeUnits>Years</AgeUnits>
      <Gender>Female</Gender>
      <PatientLastName>huangjiaying</PatientLastName>
   </PatientDemographics>
   <TestDemographics>
      <DataType>Resting</DataType>
      <Site>1</Site>
      <AcquisitionDevice>MAC55</AcquisitionDevice>
      <Status>Unconfirmed</Status>
      <Priority>Normal</Priority>
      <AcquisitionTime>09:49:04</AcquisitionTime>
      <AcquisitionDate>04-13-2017</AcquisitionDate>
      <CartNumber>1</CartNumber>
      <AcquisitionSoftwareVersion>009C</AcquisitionSoftwareVersion>
      <XMLSourceVersion>MAC5000 v1.0</XMLSourceVersion>
   </TestDemographics>
   <RestingECGMeasurements>
      <VentricularRate>69</VentricularRate>
      <AtrialRate>69</AtrialRate>
      <PRInterval>156</PRInterval>
      <QRSDuration>80</QRSDuration>
      <QTInterval>436</QTInterval>
      <QTCorrected>467</QTCorrected>
      <PAxis>22</PAxis>
      <RAxis>-22</RAxis>
      <TAxis>6</TAxis>
      <QRSCount>11</QRSCount>
      <QOnset>230</QOnset>
      <QOffset>270</QOffset>
      <POnset>152</POnset>
      <POffset>201</POffset>
      <TOffset>448</TOffset>
      <ECGSampleBase>500</ECGSampleBase>
      <ECGSampleExponent>0</ECGSampleExponent>
   </RestingECGMeasurements>
   <Diagnosis>
      <Modality>Resting</Modality>
         <StatementCount>2</StatementCount>
         <LabelText>12SL ��ϳ���</LabelText>
      <DiagnosisStatement>
         <StmtFlag>ENDSLINE</StmtFlag>
         <StmtText>�������</StmtText>
      </DiagnosisStatement>
      <DiagnosisStatement>
         <StmtFlag>ENDSLINE</StmtFlag>
         <StmtText>���� ECG</StmtText>
      </DiagnosisStatement>
   </Diagnosis>
   <Waveform>
      <WaveformType>Rhythm</WaveformType>
      <WaveformStartTime>0</WaveformStartTime>
      <NumberofLeads>8</NumberofLeads>
      <SampleType>CONTINUOUS_SAMPLES</SampleType>
      <SampleBase>500</SampleBase>
      <SampleExponent>0</SampleExponent>
      <HighPassFilter>16</HighPassFilter>
      <LowPassFilter>150</LowPassFilter>
      <ACFilter>NONE</ACFilter>
      <LeadData>
         <LeadByteCountTotal>10000</LeadByteCountTotal>
         <LeadTimeOffset>0</LeadTimeOffset>
         <LeadSampleCountTotal>5000</LeadSampleCountTotal>
         <LeadAmplitudeUnitsPerBit>4.88</LeadAmplitudeUnitsPerBit>
         <LeadAmplitudeUnits>��V</LeadAmplitudeUnits>
         <LeadHighLimit>2147483647</LeadHighLimit>
         <LeadLowLimit>268435456</LeadLowLimit>
         <LeadID>I</LeadID>
         <LeadOffsetFirstSample>0</LeadOffsetFirstSample>
         <FirstSampleBaseline>0</FirstSampleBaseline>
         <LeadSampleSize>2</LeadSampleSize>
         <LeadOff>FALSE</LeadOff>
         <BaselineSway>FALSE</BaselineSway>
         <ExcessiveACNoise>FALSE</ExcessiveACNoise>
         <MuscleNoise>FALSE</MuscleNoise>
         <LeadDataCRC32>3864009153</LeadDataCRC32>
         <WaveFormData>
/v/+//7//v/8//z//P/8//z//P/8//z/+v/6//r/+v/6//r/+v/6//r/+v/6//r/+P/4
//j/+P/4//j/+P/4//j/+P/4//j/9v/2//b/9v/4//j/+P/4//j/+P/4//j/9//2//X/
9P/2//b/9v/2//T/9P/0//T/9v/2//b/9v/0//T/9P/0//T/9P/0//T/9P/0//T/8//0
//T/9f/1//f/9//3//j/9v/1//X/9//3//n/+f/5//v//v/+//7//P/8//3///8BAAIA
AgACAAIAAwAFAAYACAAKAAsADAAOAA4ADgAOAAwADAAMAAwACwAKAAoACAAIAAYABgAF
AAQAAwACAAAA/P/7//n/+P/3//b/9f/0//T/9f/2//b/9v/1//X/9f/z//P/9P/0//b/
9P/0//X/9f/0//T/9P/0//T/9P/0//X/9f/1//X/+P/7/wEAEQAjADcATwBnAHoAiQCX
AKkAswCyAJ4AggBhAD4AGgD//+7/4f/Y/9T/0v/U/9b/1f/T/9X/1//f/+L/5f/t//T/
9//1//X/9f/1//T/8v/1//f/+f/6//j/9//2//X/+P/5//n/+f/5//r/+v/6//r/+v/6
//r/+//8//z//P/4//j/+f/6//r/+v/6//v/+//7//z//P/6//r/+v/6//z//f/+////
/f/9//3/AAD/////////////AAAAAAAAAwADAAMABQAFAAUABgAGAAUABgAGAAUABgAI
AAsADAAMAAwADgAPAA4ADgAOABAAFAAUABQAFQATABUAFwAXABkAGwAcABwAHQAeAB4A
HwAjACMAJAAkACQAJAAmACgAKAAoACkAKQArACsAKwArACwALAAqACoAKQApACcAJwAp
ACYAJQAjACEAIAAfABwAGwAbABgAFgAVABIAEQAPAAwACgAKAAoACAAHAAcABgAEAAMA
AwACAAAA////////AQABAP///v/9//z/+//5//r/+v/6//r/+f/5//n/+f/3//f/9//4
//j/9v/2//b/9//3//f/9//3//f/9//3//X/9f/2//b/9v/2//f/9//4//f/9//5//j/
9//2//X/9//4//n/+f/4//f/9//2//j/+P/4//n/+f/3//b/9v/2//b/9//3//f/+P/5
//r/+f/4//j/9//5//j/+P/4//X/9f/1//X/9//3//f/+P/4//f/9//3//X/9f/1//X/
9//2//b/9v/4//j/9//3//X/9v/2//b/9f/1//X/9v/0//T/8//x//P/9f/1//X/9f/0
//T/9f/z//L/8v/z//T/9P/1//b/8//y//D/7//y//T/9f/1//T/9P/1//X/9f/0//L/
8f/x//L/9v/1//L/8v/y//L/8v/y//L/8//1//T/8//y//H/9P/0//P/8//3//f/+f/5
//f/9//6//r//P/8//z//f/9//3//v/+//7//v///wEABAAGAAgACQAJAAgABwAGAAcA
CAAJAAoACAAHAAYABgACAAAA/v/+/////P/7//r/9//y//D/7f/u/+7/7v/u/+z/6//r
/+v/7P/s/+v/6//r/+v/6//s/+z/7P/q/+r/7f/t/+z/7P/q/+r/6v/q/+j/7f/t/+n/
6//w//H/+f8HABkAMQBLAGMAdgCHAJkApwCpAKAAiABsAFEAMAAIAOv/3v/R/8b/xP/G
/8b/yP/H/8n/0f/V/9f/2v/h/+X/6P/p/+n/6f/o/+n/6f/o/+j/6f/q/+r/6//r/+v/
6//r/+v/6v/p/+v/7P/s/+z/7P/s/+z/7P/t/+7/7v/u/+7/7v/v//D/7v/u/+7/7//t
/+3/7v/u//D/8P/w//D/7//v/+//7//x//H/8f/0//P/8//z//P/8//0//T/9P/3//f/
9//5//j/9//3//b/+P/6//v/+//6//r/+//6//r/+v/8//3/AAAAAAAAAgADAAIAAQAB
AAMABQAHAAcABwAJAAoACgANAA4ADgAPABUAFQAWABYAFAAUABYAGAAaABoAGwAbABwA
GwAaABkAHQAeAB0AHgAeAB0AGgAZABkAFgAVABMAEwASABEADgALAAsACAAGAAcABAAD
AAEAAAD+//7//v/5//f/9v/0//X/9f/2//b/9v/1//X/9f/z//P/8f/w//L/8v/y//H/
8P/w//D/8P/t/+3/7f/t/+3/7f/t/+7/8P/u/+7/7v/t/+3/7f/t/+3/7f/t/+3/7f/t
/+7/7v/s/+z/7f/t/+z/6//r/+3/7//v/+//7//t/+z/6//p/+z/7f/v//D/7//u/+3/
7f/t/+v/6v/q/+3/7v/w//H/7//u/+3/7P/u/+7/7//v/+//7v/u/+7/7f/t/+3/7f/v
/+//7//w/+//7f/s/+v/7P/t/+7/7//u/+z/6//q/+z/7P/r/+v/6f/q/+r/6v/p/+n/
6f/q/+z/7P/r/+n/6//t/+3/7f/r/+r/6v/r/+3/7P/s/+3/7P/q/+n/6P/p/+r/6v/r
/+n/6v/q/+n/6P/w/+3/7f/w/+//7v/t/+z/6//q/+r/6//t/+3/7f/t/+7/7v/t/+3/
8f/x//P/8//z//P/9v/2//b/9v/2//f/+//7//z//P/6//r/+//9/wAAAgAEAAUABgAG
AAYABgAGAAYABgAGAAYABQAEAAQAAAD+//z//P/9//r/+f/4//T/8P/v/+3/7P/s/+z/
7P/s/+v/6//r/+j/6P/n/+f/6f/p/+n/6v/o/+j/5v/m/+f/5//m/+b/5v/m/+b/5v/o
/+f/5f/n/+n/6v/v//X/+/8NACcAQwBbAHAAgwCVAKcAsQCwAJ4AggBfADoAGAD5/+L/
1//O/8L/vv/E/8T/w//H/8f/yf/P/9b/2f/b/97/4//l/+X/6P/p/+n/6P/l/+X/5f/k
/+b/5//o/+n/6P/p/+n/6f/p/+r/6v/q/+z/7P/s/+z/7f/u/+7/7v/s/+z/7f/u/+7/
7v/u/+//7//v//D/8P/y//L/8v/y//H/8f/x//H/8f/x//H/9P/1//X/9f/1//X/9v/2
//b/9//3//f/+f/5//n/+v/6//j/+v/7//v//f/+/wAAAAD///7//////wAAAAAAAAIA
BgAGAAYABwAHAAkACwALAAsADQAOAA4ADgAOAA0ADQASABMAFQAWABYAFgAYABoAGQAY
ABgAFwAZABkAGQAZABoAGgAYABgAGwAbABkAGQAXABQAEwARABEAEAAPAAwADQANAAoA
CAAGAAIAAAD9//7//P/8//z/+//5//j/9v/1//P/8v/w//D/7//v/+//7f/t/+v/6v/s
/+z/7P/r/+j/6P/o/+j/5f/l/+X/5f/n/+f/5//o/+r/6P/o/+j/6//r/+v/6//q/+n/
6P/n/+f/5//o/+j/6v/q/+v/6//p/+f/5v/n/+n/6f/p/+n/6v/q/+r/6f/p/+n/6v/q
/+z/7P/s/+3/7f/r/+r/6v/s/+z/7f/t/+z/7P/s/+z/7P/s/+3/7f/t/+z/7P/s/+3/
7f/t/+3/7//v/+//8P/v/+3/7P/r/+3/7f/t/+3/7//u/+7/7v/u/+7/7f/t/+3/7v/u
/+7/7f/t/+3/7v/u/+7/7f/r/+v/7f/t/+3/7f/s/+z/7f/t/+z/7P/t/+//7v/u/+7/
7f/s/+r/6f/t/+7/7v/r/+r/7P/s/+z/7P/t/+z/7P/t/+v/6//r/+v/7f/u/+7/7//v
/+//8f/x//D/7//x//D/8f/y//P/9f/0//P/8//y//T/9v/5//3/+//8//3//f/+//7/
/v/+////AAABAAIAAAD///7//v/9//z/+//8//3/+v/5//j/9f/w/+7/6//r/+z/7f/u
/+z/6//r/+v/7P/s/+v/6//p/+n/6f/q/+z/7P/q/+r/7f/t/+z/7P/r/+r/6f/o/+r/
6f/r/+//7f/s//P//f8FABMAJwBBAF0AcgB9AI0AnwClAJwAigByAFMAMAAKAPP/5v/Z
/8r/xv/I/8r/zv/N/8v/z//T/9X/2P/d/9//5P/p/+v/7//u/+//7//u/+z/7f/u/+7/
7v/v//D/8f/x//H/8P/v//D/8v/z//T/8v/y//L/8v/x//L/8v/y//H/8v/0//b/9f/0
//P/8//0//X/9//4//b/9v/2//b/9//3//f/9//5//n/+f/8//z/+//6//n/+//8//z/
/P/9//3//f////////8AAAAA/v8AAAEAAQABAAIABAAEAAYABgAIAAkACgAKAAoADAAN
AAwACwALAAwADwASABMAEQATABQAFAAZABoAGgAbAB0AHQAeAB4AHgAeACAAIgAiACIA
IwAjACUAJQAlACUAJAAkACIAIgAlACUAIwAjACMAIAAfAB0AHwAeAB0AGgAWABUAEQAO
ABAADgAOAA0ACwAIAAcABgADAAEAAAD+/wAA//////7/+//5//j/9//4//n/+P/4//b/
9v/2//X/9P/0//T/9P/1//X/9f/1//P/8//z//T/9v/0//T/9P/1//X/9f/1//P/8//z
//P/8v/z//X/9v/0//T/9f/1//b/9f/1//f/9f/1//X/9f/2//b/9v/1//b/9//5//r/
9//2//X/9f/3//X/9P/0//n/+v/8//3/+//6//n/+P/6//r/+//7//n/+P/4//j/9//3
//f/9//5//n/+f/6//j/9//3//f/+f/5//n/+f/3//b/9v/2//b/9v/1//X/9f/2//b/
9v/3//f/9//4//j/+P/3//X/9P/1//T/8//1//b/+P/7//r/+P/3//f/9f/0//T/9P/2
//b/9f/1//X/9v/2//X/9P/0//X/9f/2//j/9v/2//b/9v/2//X/9P/0//X/9f/1//X/
9f/2//b/9f/1//n/+f/7//v/+v/5//v/+v/7//z//f///wAA//////7///8AAAIABQAE
AAYACAAJAAgACAAIAAgACgAKAAoACgAHAAUAAwACAAEAAAD//wAA/f/6//n/+P/0//D/
7//t/+7/7v/u/+7/7P/r/+v/6//q/+r/6f/p/+v/6//r/+z/6v/q/+j/6P/p/+n/6P/o
/+j/6P/o/+j/5v/p/+f/5//r/+7/8f/5/wUAEwApAEMAXQB0AIMAkQCfAKUAoACMAHAA
UwA0AA4A8//m/9f/yv/I/8b/xP/K/83/y//N/9H/2f/e/+H/4//m/+n/6//t/+z/7f/t
/+z/7P/t/+7/7v/v/+//7//v//D/8f/x//H/8//0//T/9P/y//L/8v/y//P/9P/0//T/
9P/0//X/9v/0//T/9P/1//X/9f/2//b/+P/4//j/+P/4//f/9v/1//f/+f/7/wAAAAD/
//7//f/7//z//P/8/////////wEAAQABAAIAAgACAAQABQAFAAMABAAGAAYABgAGAAgA
CQAMAAwADAAOAA4ADgAOAA8AEQATABUAFQATABUAFgAWABkAGgAaABsAHwAfACAAIAAg
ACAAIgAkACQAJAAlACUAJwAnACcAJwAoACgAJgAmACgAKQAoACkAJwAkACMAIQAjACIA
IQAeAB0AHQAaABgAFwAUABMAEQASABAAEAAQAAsACQAIAAYACAAHAAcABgACAAEAAQAB
AAEAAQD///7/AAAAAAAA///8//z//P/8//3//f/9//3//f/9//3//v/8//r/+v/6//3/
/f/9//3//f/9//3//f/9//3//v/+//z//P/9//3//P/7//v//f///////////////v/9
//v//v///wEAAgACAAIAAgADAAMAAQAAAAAAAgACAAMAAwAAAAAAAAAAAAEAAgAEAAUA
AwACAAIAAgACAAMABAAFAAUABQAFAAYABAADAAMAAwADAAMAAwADAAEAAAAAAAAAAQAC
AAIAAwABAAIAAgACAAEAAQABAAIABAAEAAMAAQD//wEAAQABAAEAAAAAAAEAAQAAAAAA
AQABAAAAAAAAAP7//v/9//3///8AAAAA///8//z//f/9//7/AgD///n/+P/5//r/+//8
//3//P/8//3/+//7//v/+//6//r/+f/5//z//f8AAAEA/v/9/////v8AAAIABAAHAAcA
BQAEAAIAAwAEAAYACQAKAAwADgAPAA8ADgANAAwADQAOAA8AEAAPAA0ACwAKAAgABgAE
AAQAAwAAAP///v/6//b/9f/z//T/9P/0//T/8v/x//H/8f/w//D/7//v/+//7//v//D/
7v/u/+z/7P/t/+3/7P/s/+r/6v/q/+r/7P/t/+3/7//x//L/9////w0AHwA3AFMAbQCA
AJMAowCxALEApACQAHQAUQAsAAoA8f/e/9H/yP/E/8L/yv/Q/83/y//R/9X/1//c/+P/
4//k/+f/6f/r/+z/7f/t/+z/6v/r/+z/7P/r/+v/6//r/+z/7f/t/+3/6//s/+z/7P/s
/+z/7P/s/+v/7P/s/+z/7P/s/+3/7v/u/+7/7v/v/+//7//w//D/8P/w//D/8P/x//H/
8f/x//P/8//z//b/9P/z//L/8f/0//b/9//4//n/+f/5//v/+v/5//n/+P/5//z//v//
//3//v8AAAAAAgACAAQABQAGAAYABgAIAAgACAAIAAkACwANAA8ADwAPABEAEgASABcA
GAAYABkAHQAdAB4AHgAcABwAHgAgACMAJAAmACcAKAAnACYAJQAoACgAJgAmACcAJwAl
ACUAJQAiACEAHwAhACAAHwAcABsAGwAYABYAFwAUABMAEQAQAA4ADgAOAAkABwAGAAQA
BQAFAAYABgACAAEAAQABAAEAAQD///7//v/+//7//f/9//7///8AAP///////////v/9
//z//P/+//z//P/8//v/+//7//v/+f/5//n/+f/5//n/+v/6//j/+P/5//n/+v/5//n/
+//6//n/+P/3//j/+P/4//f/9//3//j/+P/1//T/8//z//T/8//z//T/9P/0//X/9f/y
//L/8v/y//P/9P/2//f/9v/0//P/8v/x//H/8f/x//H/8f/x//L/8P/v/+//7//w//H/
8v/z//L/8P/v/+7/8P/w/+//7//t/+7/7v/u/+v/6//r/+z/7v/u/+3/6//q/+v/6v/p
/+r/6v/r/+3/6//q/+r/6//r/+r/6v/q/+z/7P/r/+v/5//q/+j/5f/q/+j/6P/o/+j/
5f/k/+T/5f/n/+f/5//n/+b/5v/l/+X/5//n/+n/6f/r/+v/7v/u/+z/7P/s/+3/7f/t
/+7/7v/w//D/8f/z//L/9P/2//f/+v/6//r/+v/4//j/+P/4//r/+f/4//j/+P/2//T/
9P/x/+7/7f/s/+z/6P/n/+X/5P/k/+T/5P/m/+X/5f/l/+b/5v/l/+X/5P/j/+L/4v/l
/+b/5f/m/+X/5f/k/+T/5P/k/+T/5P/m/+f/5//n/+n/6v/t//f/AQATAC0AQQBVAGgA
dwCHAJkAoQCaAIoAdABXADQADgDz/+T/1//K/8j/zP/M/87/zf/L/8//0//X/9b/2f/n
/+z/6//t/+//8P/x//H/8P/y//P/9P/0//P/8//z//P/8v/z//P/8//1//b/9v/2//b/
9v/2//b/+f/6//r/+v/4//j/+f/6//r/+v/6//v/+//7//z//P/8//z//P/8//7///8A
AAEA////////AgABAAEAAQABAAIABAAFAAYABAADAAIAAwAEAAUABwAIAAoADAANAA0A
CwAMAA4ADgAMAAwADgAPABIAEgASABQAFgAWABYAFwAWABcAGAAXABcAGQAaABoAHwAg
ACAAIQAkACMAIwAiACMAJAAnACoAKQAoACgAJwAnACcAJwAnACoAKgAoACgAJwAnACUA
JQAnACQAIwAhACAAHgAcABgAGQAZABYAFAATABAADwANAAkABgAFAAQAAwABAAAA/v/8
//v/+//6//r/+f/5//n/+f/5//f/9v/0//T/9P/z//P/9P/1//b/9P/z//L/8f/z//P/
8//0//L/8P/w//D/8f/x//H/8f/z//P/8//z/+//7//w//D/8P/w//H/8f/x//H/8v/1
//T/8//y//H/9P/0//T/8//z//P/9P/0//T/9P/0//X/9v/1//X/9v/3//b/9v/1//T/
9P/0//T/9P/0//X/9f/z//L/8v/y//P/8//z//P/8f/x//H/8v/z//P/9P/1//P/8//z
//P/8//y//L/8v/0//T/8//z//H/8v/y//L/8//z//P/9P/z//L/8P/t//D/8//0//X/
8//y//L/8//z//L/8v/z//X/9P/0//T/8v/y//H/8f/z//T/9v/3//L/9P/0//T/9P/z
//L/8v/z//X/9f/1//X/9v/2//X/9f/3//f/+f/5//v/+//+//7//v/+//7///8CAAMA
BQAGAAUABAAEAAUACQAMAA8AEQAPAA4ADQAMAA4ADgAOAA4ADwAPAA8AEAAOAAwACgAK
AAcABAADAAIAAAD8//v/+f/4//j/+P/4//r/+f/5//n/9v/2//X/9f/1//X/9f/2//b/
9v/0//T/8//z//L/8v/0//T/9P/0//T/9//1//H/8f/2//v/AwANABkALQBJAGMAeACH
AJcApwCvAK4AmAB4AF0APAAYAP3/7P/b/87/zP/O/87/0P/R/8//0f/V/9v/4P/l/+n/
6v/r/+3/7//w//H/8f/w//D/8f/y//L/7//v/+//7//y//P/8//z//L/8v/x//D/8v/y
//L/8v/x//L/8v/y//D/8P/x//L/9P/0//T/9f/1//X/9v/2//b/9v/2//b/9//3//f/
9//3//f/9//6//v/+//7//v/+f/6//r/+v/8//3//v8BAP////8AAAAAAgAEAAUABQAD
AAQABgAGAAYABgAIAAkADAAMAAwADgAOAA4ADgAPABAAEwAWABcAFwAZABoAGgAbABwA
HAAdACMAIwAkACQAJAAkACYAKAAoACgAKQApACsAKwArACsAKgAqACgAKAArACsAKQAp
ACkAJgAlACMAIwAiACEAHgAdAB0AGgAYABkAFgAVABMAEAAOAA4ADgALAAkACAAGAAQA
AwADAAIA/v/9//3//f/9//3/+//6//z//P/8//v/+P/4//j/+P/3//f/9//3//f/9//3
//j/9v/0//T/9P/1//X/9f/1//P/8//z//P/8f/x//L/8v/y//L/8//z//D/7//v//H/
8f/x//H/8f/w//D/8P/v/+//7//w//D/8P/w//D/8f/v/+3/7P/s//D/8P/x//H/7v/u
/+7/7v/s/+z/7f/t/+//7v/u/+7/6//r/+v/6//r/+v/6//s/+r/6f/p/+n/6f/p/+n/
6f/p/+j/6P/o/+b/5v/l/+X/5v/o/+n/6v/n/+f/5//o/+j/6P/n/+X/5//p/+n/6f/m
/+T/4//j/+b/5v/n/+n/5//m/+b/5v/o/+j/5//n/+X/5v/m/+X/5P/k/+X/5f/m/+T/
5v/m/+b/5v/l/+T/5P/l/+f/5//n/+f/5//m/+T/4//j/+P/5f/l/+j/6f/t/+7/7f/s
/+v/6//u/+//8f/y//D/8P/x//P/8v/0//b/9//4//j/+P/4//b/9v/2//b/+P/3//b/
9v/0//L/8P/w/+3/6v/p/+j/6f/m/+b/5f/h/+D/3//e/9//3//g/+H/4P/g/9//3//f
/9//3//g/+L/4v/g/+D/4f/h/+D/4P/i/+L/4v/i/+D/4f/j/+P/4//k/+n/8/8DABcA
LQBFAF0AcACBAJcArwCzAKIAkAB6AFkAMAAMAO3/2v/P/8T/wP/A/8D/wv/B/8P/x//L
/9H/2P/d/9//4v/l/+P/4//k/+X/5f/k/+T/5f/m/+b/4//j/+P/4//i/+P/4//j/+X/
5v/m/+b/5v/m/+b/5v/n/+j/6P/o/+T/5P/l/+b/6P/o/+j/6f/n/+f/6P/o/+j/6P/o
/+j/6//r/+v/6//q/+n/6P/q/+z/7f/u/+//7//w//D/8P/x//H/8f/z//P/8//0//T/
9P/2//f/9//5//r//P/8//r/+v/8//3//v/+//7/AAADAAQABQAHAAUABwAJAAkACwAN
AA4ADgATABQAFAAVABcAFwAYABgAGgAaABwAHgAgACAAIQAhACMAIwAjACMAIgAiACAA
IAAjACMAIQAhACIAIAAgAB8AHAAaABgAFAAWABcAFQAUABIADgAMAAkACAAGAAYABgAF
AAMAAgAAAAAA//////7//P/7//v/+//7//v/+f/4//b/9v/2//X/9v/2//b/9v/z//P/
8//z//P/8//z//T/9v/0//T/9P/z//P/8//z//P/8//z//P/8//z//T/9P/y//L/8//z
//L/8f/x//P/8f/x//H/8f/y//L/8v/x/+//7//w//D/8P/w//D/8f/y//H/8f/y//P/
8v/y//H/8f/y//P/9P/z//L/8v/x//P/8v/y//L/7//v/+//7//x//H/8f/y//L/8f/x
//H/8P/v/+7/7f/v/+7/7v/u/+7/7v/t/+3/7//w//D/8P/t/+3/7f/u/+7/7v/t/+v/
6//t/+3/7f/r/+r/6v/r/+v/6v/q/+v/6//q/+r/6v/s/+z/6//r/+3/6v/q/+r/6v/q
/+n/6P/o/+n/6//r/+v/6//q/+r/6f/p/+v/6//t/+3/7f/t//D/8P/v/+7/7f/t//D/
8f/z//T/8//y//L/8//2//j/+v/7//z//P/8//z//P/8//z//P/8//v/+v/6//j/9v/0
//T/9f/y//H/8P/u/+r/6f/n/+T/5P/k/+T/5v/l/+X/5f/k/+T/4//j/+P/4//j/+T/
5v/m/+T/5P/k/+P/4f/g/+L/4v/i/+L/4v/h/+X/4//f/+L/5//r//X/BQATACcAQwBa
AGkAdQCHAJsAogCUAHwAXQBAAB4A+//m/9n/yP/A/8D/wv/C/8X/xf/B/8H/x//O/9H/
1f/a/+P/5//j/+b/5//n/+b/5v/n/+j/6P/l/+X/5f/l/+f/6f/q/+v/6//s/+z/7P/s
/+z/7P/s/+3/7v/u/+7/7P/s/+3/7v/w//D/8P/x//H/8f/y//L/9P/0//T/9P/1//X/
9f/1//X/9f/1//j/+//7//v/+//5//r/+v/6//3//f/9/////////wAAAAD+/wAAAQAB
AAQABgAJAAoACQAIAAkACQAIAAgACAAKAA0ADgAPABEAEAARABIAEQATABUAFgAWABcA
GAAYABkAHwAfACAAIAAeAB4AIAAiACIAIgAjACMAJQAlACUAJQAoACgAJgAmACYAJQAi
ACEAIQAeAB0AGwAbABoAGQAWABcAFwAUABIADwAMAAsACQAIAAYABgAGAAEA///+//z/
+v/5//n/+P/3//f/+P/5//j/9//0//L/9P/0//T/8//0//T/9P/0//H/8f/x//H/8v/z
//T/9v/0//L/8v/y//X/9f/1//X/9//3//f/9//1//X/9v/2//n/+v/8//3/+v/5//n/
+//9//3//f/9/wAAAAAAAP///////wAAAAACAAIAAgADAAMAAQAAAAAAAAAAAAEAAQAB
AAIAAwAEAAIAAgADAAMAAwACAAIAAgABAAEAAQABAP///////wAAAgABAAEAAQABAAEA
AQABAAEAAAAAAAAA/v/+//3//f/9//7//v/+/////////wAA///+//z/+f/7//3//f/9
//3//P/8//3////+//7////8//r/+f/4//n/+v/6//v/+//8//z/+//5//j/+P/3/wAA
/v/6//z//P/8//z/+f/4//j/+f/5//n/+f/5//r/+v/5//n/+//7//3//f/9//3/AAAA
AAAAAAAAAAEAAQABAAIAAgADAAQABgAJAAkACgALAAsADgAOAA4ADgAMAAwADAAMAAwA
CwAKAAoABgAEAAIAAgADAAAA///+//r/9v/1//P/9P/0//T/9P/0//P/8//z//D/8P/v
/+//7//v/+//8P/w//D/7v/u//H/8f/w//D/7v/u/+7/7v/u//P/8f/v/+//7v/x//f/
BQAZAC0ARQBdAHAAgQCTAKMAqwCqAJoAgABhAD4AEgD1/+b/2//O/8r/zP/M/8r/zf/P
/8//0//Z/97/4//n/+r/7f/t/+v/6v/r/+v/6v/t/+//8f/y//D/7//u/+3/8P/x//H/
8f/v//D/8P/w//D/8P/w//D/8//0//T/9P/x//D/8P/w//L/8v/y//P/8//z//T/9P/y
//L/8v/y//X/9f/1//X/9f/1//X/+P/7//v/+//7//n/+v/6//r/+f/5//n/+//9//3/
/v/+//3//v/+//3//v8AAAMABAADAAIAAwADAAYABgAGAAgADAAMAAwADQAMAA0ADgAN
AA4AEQATABQAFwAYABgAGQAbABsAHAAcAB4AHgAgACIAIAAgACEAIQAjACMAIwAjACYA
JgAkACQAJQAlACMAIwAlACIAIQAfAB0AHAAbABgAGQAZABYAFAATABAADwANAAwACgAK
AAoACAAHAAcABgAFAAMAAgAAAP////8AAAEA/v/9//r/+P/6//r/+v/5//r/+v/6//r/
+f/5//n/+f/3//f/9//4//r/+P/4//j/9//3//f/9//5//n/+f/5//X/9f/2//b/+P/4
//n/+f/4//f/9//5//n/+f/5//n//P/8//z/+//6//n/+f/4//r/+v/6//v/+//5//j/
+P/4//j/+f/5//j/+P/4//j/9v/2//f/9//4//j/+f/6//f/9//3//f/9//3//f/+P/6
//n/+f/5//f/9//3//f/+f/4//j/+P/6//r/+f/5//f/+P/4//j/9f/1//X/9v/3//j/
+P/3//f/+f/5//n/+f/4//j/+f/3//b/9v/3//n/+P/4//j/9v/2//X/9f/3//j/+P/3
//b/9v/3//f/9v/2//X/9f/3//j/+P/3//f/9//3//j/9f/0//P/8v/0//f/+f/7//n/
+f/6//r/+//8//3////7/wAAAgACAAIAAgACAAIAAgACAAMABAAFAAYACAAKAAwADgAM
AAwADAAMAA4ADgAOAA4ADQAMAAsACgAGAAQAAgAAAP7//v/+//7//P/6//j/9v/2//b/
9v/2//j/+P/4//j/9//2//X/9P/1//b/9//4//b/9v/2//b/9P/0//T/9P/1//b/9//4
//j/+P/4//j/AgAMABYAIAA5AFAAZwB+AIwAmgCoALYApACUAIQAdABVADYAFwD4/+//
6P/h/w==
         </WaveFormData>
      </LeadData>
      <LeadData>
         <LeadByteCountTotal>10000</LeadByteCountTotal>
         <LeadTimeOffset>0</LeadTimeOffset>
         <LeadSampleCountTotal>5000</LeadSampleCountTotal>
         <LeadAmplitudeUnitsPerBit>4.88</LeadAmplitudeUnitsPerBit>
         <LeadAmplitudeUnits>��V</LeadAmplitudeUnits>
         <LeadHighLimit>2147483647</LeadHighLimit>
         <LeadLowLimit>268435456</LeadLowLimit>
         <LeadID>II</LeadID>
         <LeadOffsetFirstSample>0</LeadOffsetFirstSample>
         <FirstSampleBaseline>0</FirstSampleBaseline>
         <LeadSampleSize>2</LeadSampleSize>
         <LeadOff>FALSE</LeadOff>
         <BaselineSway>FALSE</BaselineSway>
         <ExcessiveACNoise>FALSE</ExcessiveACNoise>
         <MuscleNoise>FALSE</MuscleNoise>
         <LeadDataCRC32>4139168462</LeadDataCRC32>
         <WaveFormData>
CgAKAAoACgAIAAgACAAIAAgACAAIAAgABgAGAAYABgAGAAYABgAGAAYABgAGAAYABAAE
AAQABAAEAAQABAAEAAIAAgACAAIAAAAAAAAAAAD+//7//v/+/wAAAAAAAAAA///+//3/
/P/+//7//v/+//7//v/+//7/AAAAAAAAAAD///7//f/8//7//v/+//7//v/+//7//P/+
//////////3//f/7//3//v//////AAAAAAEAAQABAAQABgAJAAwADAAMAAsACwANAA0A
DQAPABEAFAASABEAEQARABEAEQARABEAEAANAA4ADgAPAA8ACQAHAAcABwAHAAcABwAF
AAYAAwACAAIAAAD//////v/9//z/+//7//v/+//7//v/+//7//v/+//7//v/+//7//j/
+P/5//n/+f/5//n/+f/4//j/+P/4//f/+v/8//3/BAANABIAGAAeACQALAA0ADgAOwA/
AEQASABMAEYAMgAbAAQA7P/W/8b/u/+y/7L/vP/C/8r/1//f/+D/4P/m/+n/6//w//X/
9v/3//n/+v/6//r/+v/7//v/+//7//z//P/8//z//P/8//z//f/9//3//f/9//3//f/9
//3//P/8//z//P/+//7///////7//v/+//7/AAAAAAAAAQABAAEAAQABAP///////wAA
AAABAAEAAQACAAIAAgACAAAAAAABAAEABAAFAAYACAAHAAYABgAFAAYABgAHAAgABgAH
AAcABwAIAAgABwAHAAoADAANAA8ADQAOAA4ADgAOAA4AEAAQAA4AEAAQABAAEAAQABEA
EQARABMAEwATABMAFAAUABUAFQAVABUAFQAVABQAFAAVABUAFwAXABcAFwAXABYAFgAU
ABQAFAAUABQAFAAUABQAFQAVABUAFQAVABQAFAAUABIAEgASABAADgAOAA4ADQAOAA4A
DQAMAAkACAAIAAgACQAKAAkACgAIAAcABgADAAEAAQABAAEAAgACAAMABAABAAEAAQAB
AAEAAQABAAEAAQABAAEAAQD//wAAAAAAAAAAAAAAAP//////////AAACAAEAAQACAAAA
AAAAAAAAAAAAAAAAAAAAAAAAAAABAP//////////AQABAAEA/////////v/+//7//v/+
//7/AAAAAAEAAQABAP////////3//P/8//z//v//////AAD////////+//7///////7/
AAAAAP7//v/8//3//f/9/////////////P/8//z//f/9//3//P/7//n/+f/6//r/+v/6
//r/+v/6//r/+v/6//z/+v/8//z/+f/5//n/+f/7//v/+//7//v/+v/6//r/+v/6//r/
+v/6//j/+v/7//r/+v/6//r/+v/4//j/+f/5//n/+f/5//f/+f/6//v/+//+//7/////
/wEAAgAEAAcACAAKAAoACQAJAAkACQAJAAkACwAOAAwACwALAAsACwAJAAkACQAIAAUA
BAAEAAUABwADAAEAAQD///////////3//P/5//j/+v/6//n/+f/2//X/9P/z//X/9f/1
//X/9f/1//X/9f/z//P/8//z//X/9P/0//X/9f/1//X/9f/1//T/9P/0//j/+f/2//T/
+/8EAAcAEAAYAB4AIgAqADIANgA5AEEASgBKAEgAPgAmAAsA9P/Y/7z/sP+r/6T/qP+w
/7j/wv/L/9H/1v/a/+D/4//p/+7/8f/w//H/8f/w//D/8P/w//P/8//z//P/9P/0//T/
9P/z//L/8f/x//P/8//z//P/8//z//P/8//0//T/9P/0//T/9P/1//X/9P/0//T/9P/0
//T/9P/1//f/9//3//f/9f/1//X/9v/2//f/9//3//j/+P/4//j/+P/4//n/+f/5//n/
+f/6//r/+v/7//v/+v/6//v//P/6//v/+//7//7//v/9//3//f/+//7////9//7//v/+
//7//v8AAAAAAAACAAIAAgAAAAAAAQABAAMABQAFAAUABQAGAAYABwAFAAUABQAFAAUA
BAAEAAUABwAJAAkACQAHAAcABgAGAAYABgAGAAYABgAGAAYABgAHAAcABwAHAAUABAAE
AAQAAgACAAIAAAAAAAAAAAD///7//v/9//z//f/8//z//P/6//r/+P/4//n/+f/5//f/
9//3//f/9//1//T/9P/0//T/9f/2//f/9v/1//T/8//1//X/9f/1//f/+P/4//j/9//2
//X/8//1//X/9f/2//b/9f/1//b/9v/2//b/9v/2//b/9v/2//b/9v/2//f/9//3//f/
9//1//X/9f/z//f/9//2//b/9v/2//b/9v/2//b/9//3//f/9f/1//X/8//y//L/8v/1
//X/9P/0//f/9//3//b/9f/1//T/8v/y//L/8P/w/+7/7//v/+//7f/t/+3/7f/t/+7/
7//x//H/8f/w/+//8f/x//L/8v/w//D/8P/w//L/8v/y//L/8f/u/+//7v/u/+//8P/x
//D/7//u/+3/7f/y//D/7P/w//D/8P/w//D/8P/w//H/8f/v/+//7//t//D/8v/0//X/
9v/2//f/9//3//j/+v/9/wAAAgACAAEAAQABAAEAAQADAAUACAAGAAUABQAFAAUABQAF
AAUABAADAAIAAgADAAEA/f/7//v/+f/5//n/+f/5//j/9f/0//T/9P/z//P/8v/x//D/
7//t/+3/7f/t/+//7//v/+//7f/t/+3/7f/r/+r/6v/r/+z/7f/u/+//7f/s/+z/7P/s
/+3/7P/u//H/8v/5/wAAAgAGABQAHgAiACQAKQAvADQAOAA2ADIAJgATAPz/6v/Q/7j/
r/+m/6D/pv+y/7r/xf/R/9T/0v/U/9f/2//e/+P/5v/n/+f/6v/q/+r/6v/q/+n/6P/n
/+v/7P/t/+7/7P/s/+z/7f/r/+v/6//r/+3/7f/t/+3/7v/u/+7/7v/s/+z/7f/t/+//
8P/x//L/8v/y//L/8//x//H/8f/x//H/8f/x//L/8v/z//P/8//y//L/8v/y//L/8v/z
//P/8f/x//H/8v/0//T/9f/1//X/9v/4//r/+f/5//j/9//4//j/9//3//n/+v/6//v/
+f/6//r/+v/6//r//P/8//r//P/8//z//v/+//////8BAAMAAwADAAEAAgACAAMAAQAB
AAEAAQABAAAAAAABAAEAAwADAAMAAwADAAIAAgACAAIAAgACAAAAAAAAAAAAAAABAAIA
AwADAAIAAgACAP7//v/+//z/+v/6//r/+f/4//j/9//2//P/8v/y//L/9P/0//L/8v/x
//H/8f/v/+//7//v/+//7v/s/+v/6v/s/+3/7v/v/+3/7f/t/+3/7f/t/+3/7f/v//D/
8P/w//L/8v/y//H/8P/v/+7/7v/w/+//7//w/+7/7v/u/+7/7//w//H/8v/y//L/8v/z
//P/8//z//P/9f/1//X/8//z//P/8v/y//L/8v/y//L/9P/0//X/9f/z//H/8f/x//T/
9P/1//b/9v/1//P/8v/x//H/8f/w//H/8//0//T/9P/0//L/8v/y//P/8//z//P/8//z
//P/9P/0//T/9f/3//f/9v/1//P/8//0//T/9v/2//b/9v/0//T/9P/0//T/8v/0//T/
8f/x//H/8f/z//P/8//z//b/9P/0//T/9P/y//L/8//z//X/9f/1//P/8//0//X/9f/0
//T/9f/1//f/+P/6//3/AAACAAIAAQABAAEAAQABAAQABwALAAoACAAHAAYABQAHAAcA
BwAGAAUABAAEAAUABAD///z/+//9//3//f/9//z//P/6//r/+v/6//n/+f/3//X/8//x
//L/8//0//X/8//z//P/8//z//P/8//z//P/8v/y//P/8f/x//H/8f/z//L/8v/y//L/
8f/y//b/+f/+/wcADAAOABAAFgAeACQAKgAtADMAPgBEAEQAPgAwABkAAgDq/9j/yP+3
/67/rv+2/8D/zP/T/9n/2v/a/9r/3f/l/+j/6f/q/+3/8f/y//L/8v/y//X/9f/1//X/
9v/2//b/9v/0//T/9P/1//X/9f/1//X/9f/1//X/9f/2//b/9v/2//j/+P/5//n/+P/4
//j/+P/6//r/+v/7//v/+//7//v/+//7//v//P/8//3//f/9//z//P/8//z//P/8//3/
/f/9//3//f/+//7//v///////f/8//z//P/+/////////wAAAAD/////AQACAAIAAwAB
AAIAAgACAAMABAAHAAgABgAIAAgACAAIAAgACQAJAAkACwALAAsACwAMAAwADQANAA0A
DQANAA8ADgAOAA8ADgAPAA4ADQAPAA8ADgAOAA4ADgAOAA4ADgAOAA4ADgANAA0ADQAN
AA0ADAAMAAwACgAKAAoACAAIAAgACAAHAAYABgAFAAQAAwACAAIAAgAAAAAA/v/+////
//////3//f/9//3//f/9//z//P/8//3//f/9//3//f/9//3//f/9//3//f/9//3//v/+
//7//v/+//7//f/9//3//f/+//z/+//7//z//P/8//z//P/+//7//v/+//z//P/8//3/
///////////9//3//f/7//7//////wAA/v/+//7//v/+//7//////////f/9//3/+//6
//r/+v/9//3//P/8//////////7//P/9//3//P/+//7//P/8//v/+//6//n/+//7//v/
+//8//z//P/9//3//f/8//v/+f/5//r/+v/8//z//P/8//r/+v/6//r//P/6//z//P/5
//n/+f/5//v/+//7//v/+f/4//j/+P/4//j/+P/6//r/+v/6//b/9v/3//f/+f/5//n/
9//5//r/+//7//r/+v/7//v//f/+/wAAAwAGAAgACAAHAAUABQAFAAUACQALAA4ADAAJ
AAkACQAJAAkACQAJAAgAAwACAAIAAwADAP///f/9//3//f/9//3/+f/4//X/9P/2//b/
9f/1//P/8f/v/+3/7//v/+//7//v/+//7//v/+//7//v/+//7//u/+7/7//v/+//7//v
/+//7v/u/+7/7v/v/+z/7v/x//j///8IAA4AFAAcACIAKAAuADMAOQBAAEIARAA+ACoA
EQD6/+L/yv+6/63/pv+u/7T/uP/E/8//0//S/9b/3v/l/+f/6v/r/+7/8f/x//D/8P/w
//D/8v/z//T/9f/1//T/8//y//T/9P/0//X/9//3//f/9//2//X/9P/z//f/+P/5//r/
+f/4//j/9//6//r/+v/6//r/+v/6//v/+//7//v/+//7//v/+//8//z//f/9//3//v/+
//7//v/+//7//////////////wAAAAAAAAEAAQAAAAAAAQACAAIAAwADAAMABAAEAAMA
AwADAAQABAAFAAUABgAGAAYABgAGAAgACAAIAAoACgAKAAoACgALAAsACwANAA0ADQAN
AA4ADgAPAA0ADQANAA0ADgAOAA8AEQAPABEAEQARABMAEwASABIAEgASABIAEgASABIA
EgASABEAEQARABEAEQAQABAAEAAOAA4ADgAMAAwADAAMAAsACgAKAAkACAAHAAYABgAG
AAYABgAEAAQAAwADAAMAAQABAAEAAQABAAEAAAAAAAAAAQABAAEAAQD/////////////
////////AQACAAIAAgACAAIAAgABAAEAAQABAAIAAgABAAEAAgAAAAAAAAAAAAIAAgAC
AAIAAgACAAIAAwAEAAUABgAHAAcABwAHAAUABQAFAAQABAAGAAYABgAGAAgACAAJAAkA
BwAFAAUABQAHAAYABgAGAAYABQADAAIABQAFAAUABAACAAMAAwACAAQABAACAAIABAAF
AAUABQAEAAMAAgABAAIAAgACAAMAAQABAAAA////////AAAAAAIAAgACAAIAAAAAAAAA
AAADAAIABQAGAAIAAQAAAP//AQABAAEAAQD///7//v/+//r/AAAAAPz//P/9//7///8A
AP7//v///////////////f/8//z//P/7//3//v8AAAEA//8AAAIABQAIAAoACgAJAAsA
CwALAAsACwANABAADgANAA0ADQANAAsACwALAAoABwAGAAYABwAHAAMAAQABAP//////
///////+//v/+v/6//r/+f/5//j/9//2//X/9f/1//X/9f/z//P/8//z//X/9f/1//X/
8//y//L/8//z//P/8//z//X/9P/0//T/8v/1//b/9v/5/wAACQAOABQAGgAiACgALgA0
ADkAPwBEAEgASAA+ACQACwD2/97/xv+y/6f/qP+q/7L/uv/E/83/0//S/9b/3v/l/+f/
6P/r/+r/6f/t//D/8P/w//D/8P/v/+7/7f/w//D/8P/w//L/8v/y//P/8v/x//D/7//v
/+//7//v//L/8v/y//L/8P/w//H/8f/0//T/9P/0//L/8v/y//P/8//z//P/8//z//P/
8//0//b/9//3//f/9//2//X/9P/2//b/9//3//j/+f/6//z/+//6//r/+f/6//r/+//8
//z//f/9//3/AAAAAP////8BAAIAAgADAAEAAgACAAIAAgACAAQABAAFAAgACQAKAAgA
CAAJAAkACwANAA0ADQANAA4ADgAPABAAEQASABMAEgAQAA8ADwARABMAEwATABUAFQAU
ABQAFAAUABQAFAAUABQAFAAUABMAEwATABMAEwASABIAEgASABIAEgAQABIAEgASABEA
EAAQAA8ADgAPAA4ADgAOAAwADAAKAAoABwAHAAcABQAHAAcABwAHAAkACAAIAAgABwAH
AAcABwAFAAUABQAFAAcABwAHAAcABQAGAAYABgAGAAYABgAFAAUABQAFAAYABAADAAMA
BAAEAAQABAAEAAQABAAEAAQAAgACAAIAAwABAAEAAQABAAEAAQABAP//AwADAAIAAgAB
AAAA///+/wAAAAABAAEAAQD///////////7//v/+//3//f/8//z//////////v/+////
///+//3//P/5//j/+f/7//z//f/8//v/+v/5//f/9v/1//X/9v/3//f/9//5//n/+v/6
//j/+P/4//j/+v/6//r/+v/5//b/9//2//f/9//3//f/9f/5//f/8//0//L/8v/y//L/
8v/y//P/8//1//X/9f/z//T/9P/0//P/9v/2//f/9//1//b/+P/7/wAAAgACAAEAAQAB
AAEAAQACAAMABQACAAIAAwAEAAUABwAHAAcABgABAAAAAAABAAIA///+/////P/7//r/
+f/5//j/9f/0//T/9P/z//P/8//z//P/8//x//H/8f/x//H/8f/x//H/8f/x//H/8f/z
//L/8v/z//P/8//z//P/8f/w//D/8P/y//H/8v/2//f//P8DAAoAEAAUABoAHgAkACwA
MwA5AEAARABCADwANgAjAAoA9P/g/87/vf+0/7T/uv/C/8r/0//d/+L/4v/g/+H/4//u
//X/9P/3//v//P/8//z//P/7//v/+//7//z//P/8//z//v/+//7//////////////wEA
AQABAAEAAgACAAIAAgACAAIAAwADAAQABAAEAAQABAAEAAQABQAHAAcABwAHAAcABwAH
AAgACAAJAAkACQAIAAgACAAIAAoACgALAAsACQAJAAkACgAIAAgACQAJAAkACgAMAA4A
DAANAA0ADQAOAA4ADQANAA8AEAAQABEADwAQABAAEAAQABAAEgASABAAEgASABIAEgAS
ABMAEwATABUAFQAVABUAFgAWABcAFQAVABUAFQAXABYAFgAXABYAFwAWABUAFQAVABQA
FAATABIAEQAQABIAEgASABIADwAPAA8ADwAPAA4ADgAOAA4ADgAOAAwACwAKAAkABwAG
AAYABQAEAAMAAgACAAIAAAAAAP7//v/9//3//f/7//3//f/9//3/+//6//r/+v/7//v/
+//7//n/+f/5//n/+//7//v/+//7//z//P/8//v/+v/5//f/+f/5//n/+v/4//f/9//4
//r/+v/6//r/+P/4//j/+P/4//j/+P/5//v/+//7//v/+f/5//n/9//5//n/+P/4//j/
+P/4//j/+v/6//v/+//5//f/9//3//n/+P/4//j/9//3//b/9v/3//f/9//2//T/9f/1
//T/9v/2//T/9P/2//f/9//3//X/9f/1//X/9v/2//b/9//1//X/9P/z//X/9f/2//b/
9v/2//b/9v/0//T/9P/0//X/9P/3//j/9f/1//X/9f/3//f/+f/3//T/9//4//n/+v/2
//b/9//3//f/9//3//X/+f/6//v/+//8//z//f/9////AAACAAUACAAKAAoACQALAAsA
CwALAAsADQAQAA4ADgAPABAAEQAQAA8ADgAMAAoACgALAA0ADgALAAoACwALAAsACwAL
AAcABgADAAIAAgACAAEAAQAAAP///v/9//3//f/9//3////////////9//3//f/9//3/
/P/8//3//f/9//3//f/7//r/+v/6//z////+//r//f8GAAsAEgAYABwAIgAuADgAPgA9
AEEASABOAFAASgA4AB8ACADy/9z/xv+1/67/sv+6/8L/zP/V/9v/2v/c/+L/5//t//D/
7//0//n/+f/4//j/+P/4//n/+f/5//n/+P/4//j/+P/6//r/+v/7//n/+f/5//n/9//3
//f/9//4//j/+P/4//j/+P/5//n/+P/4//j/+P/5//r/+//9//v/+//7//v//f/9//3/
/v/+/////////wAAAAAAAAAA/v/+//////8BAAEAAQACAAIAAgADAAMABAAEAAUABgAG
AAcABwAHAAoACgAJAAkACQAKAAoACwANAA4ADgAOAA4ADgAQABAAEAASABIAEgASABIA
EwATABUAFwAXABcAFQAWABYAFwAXABcAFwAXABcAFgAWABcAFQAXABcAFwAXABcAFgAW
ABgAGAAYABgAFgAWABYAFgATABMAEwATABUAFAAUABQAEgASABIAEAASABIAEgARAA8A
DgAMAAoABwAGAAYABgAIAAgABgAGAAMAAwADAAEAAwADAAMAAwABAAAAAAAAAP7//f/8
//v//f/9//3//f/7//v/+//7//v//P/8//z/+v/6//r/+f/5//n/+f/6//r/+f/5//r/
+v/6//r/+v/4//j/+P/4//j/+P/4//n/9//3//f/9//3//f/9//1//f/9//2//b/9v/2
//b/9v/0//T/9f/1//f/9f/1//X/9//2//b/9v/2//X/8//y//H/8f/x//D/8P/x//H/
8P/w//D/7v/u/+7/7//v/+//7//v/+//7//s/+z/7P/t/+3/7f/s/+v/6//r/+z/7P/q
/+r/6v/q/+z/7P/s/+z/6v/o/+r/6v/r/+v/6//r/+v/6//r/+v/6//q/+r/6v/q/+j/
6v/q/+r/6v/m/+b/5//n/+j/6f/q/+n/6v/q/+r/6f/q/+r/6//r/+3/7v/w//P/9P/2
//b/9f/1//X/9f/1//X/9//6//j/+P/5//r/+//6//n/+P/2//H/8P/w//H/8//v/+3/
7f/t/+3/7f/t/+n/6P/l/+T/5//o/+j/6f/m/+X/5P/j/+P/4//j/+P/5f/l/+X/5f/l
/+X/5f/l/+X/5P/k/+X/5//n/+f/5//n/+b/5v/m/+b/5//q/+z/7f/y//f//v8KABAA
FgAgACgALAArADMAQAA+ADYANAAkAAkA9P/g/8b/tP+n/57/ov+m/6z/sv+9/8f/zP/O
/9D/1//d/97/3//k/+f/6f/p/+j/5//m/+f/5//n/+f/6P/o/+j/6P/l/+T/4//j/+X/
5f/l/+X/5//n/+f/5//o/+j/6P/o/+j/6P/p/+n/6v/q/+r/6v/o/+j/6P/p/+n/6f/p
/+n/5//n/+f/6P/q/+v/6//r/+3/7v/v//D/8v/y//P/8//x//H/8f/y//T/9P/1//X/
9P/0//X/9v/0//X/9f/1//f/+P/4//n/+//8//z//f///wAAAAAAAP///v////7/AAAC
AAIAAgAFAAYACAAJAAkACwALAAsACgAKAAkACQAMAA0ADgAPAA8ADgAOAA8ADwARABEA
EQAPAA8ADgAOABAAEAAQABAADgAOAA4ADgAPAA8ADwAPAA8ADgAOAA4ADgAOAA4ADAAK
AAoACgAJAAoACgAJAAgABQAEAAQABAAGAAYABAAEAAEAAQABAP//AQABAAEAAQABAAAA
AAAAAP3//f/9//3////////////+//3//P/7//v//P/8//z//f/+///////9//3//f/+
//7//f/9//7//v/+//7//v/+//7//v/+//7//v/+/////v/9//z/+//8//3//v/9/wEA
AQAAAAAA/v/+//7//v/+//7///////3/+//7//v/+//6//r/+v/9//3//P/8//v/+//7
//r/+//9//7//v/9//z/+f/4//j/+f/5//n/+f/5//n/+f/2//b/9v/3//n/+f/4//f/
9f/1//b/9v/0//T/9P/0//b/9v/2//b/9P/y//T/9P/0//X/9v/3//X/8P/x//L/8//0
//L/8v/z//P/8//z//P/8f/z//T/9f/1//b/9v/3//f/9f/2//j/+//8//7//v/9////
////////AQADAAYABAADAAMAAwADAAUABQAFAAQAAQAAAAAAAQD///v/+f/5//n/+f/5
//n/+f/4//X/9P/y//L/8f/x/+7/7f/s/+v/6f/p/+n/6f/r/+v/6//r/+v/6//r/+v/
6//q/+r/6//r/+v/6//r/+v/6v/q/+r/6v/r/+z/7P/r//D/9//+/wQACgAOABQAHAAi
ACUAJwAsADQAOAA2ADQAIwAKAPT/3v/M/73/qv+i/6j/sv+6/8P/z//S/87/0P/V/9v/
4P/j/+j/6//p/+z/7P/s/+z/6//r/+v/6//u/+7/7v/u//D/8P/w//H/8f/x//H/8f/v
/+//7//v//L/8v/y//L/9P/0//X/9f/1//T/8//y//T/9P/0//X/9//3//f/9//5//n/
+f/6//r/+//7//v/+v/6//r/+v/6//r/+//7//v/+//7//z//v/+///////+//7///8A
AAIAAwADAAMAAgACAAEAAQABAAIAAgADAAQABgAHAAgACAAIAAoACgAIAAoACgAKAAoA
CgALAAsACwANAA0ADQAMAAwACwALAA0ADQANAA0ACwAKAAoACwALAA0ADQANAAsACwAK
AAoACAAIAAgACAAJAAoACwAMAAoACQAIAAcACQAIAAgACAAEAAQABAACAAAAAAAAAP//
AAAAAP///v////7//v/+//7//v/8//z//f/9//3/+//7//v/+//7//v/+v/6//r/+f/5
//n/+f/5//n/+f/5//v/+//7//v//f/+//7//v/8//z//P/7//z//f/+/wAAAAD/////
AAACAAIAAgACAAIAAgACAAIAAwAEAAUABwAFAAUABQAFAAcABwAHAAUABwAHAAYABgAI
AAgACAAIAAgACAAJAAkACQAHAAcABwAHAAYABgAGAAUABQAEAAQABwAHAAcABgAGAAcA
BwAGAAYABgAEAAQABgAHAAcABwAFAAUABQAFAAQABAAEAAUABwAHAAYABQADAAMABAAE
AAYABgAGAAYABgAGAAYABgAEAAIABAAEAAQABQAGAAcABQAFAAUABQADAAIAAgACAAgA
BgAGAAQABAAEAAQABAAEAAUABQADAAMAAwABAAMABAAFAAUACAAIAAkACQAJAAoADAAP
ABIAFAAUABMAEgARABAADwASABUAGQAYABUAFQAVABUAFQAVABUAFAATABIAEgATABEA
DQALAAsACwALAAsACwALAAoABwAGAAQABAADAAMABAADAAIAAQABAAEAAQABAP//////
//////////////////7//v///wEAAQABAAEA///+//7//v/+/wMAAgAAAAMABgALABIA
HAAkACoAMgA6AEAAQwBJAFAAVABUAFAAQAAnABAA9v/c/87/w/+4/7j/wv/E/8r/2f/j
/+b/5v/s//H/9f/2//n//v///////v/+//7//v8BAAEAAQABAAAAAAAAAAAAAAAAAAAA
AQABAAEAAQABAAMAAwADAAMAAgACAAIAAgAEAAQABQAFAAUABAADAAIAAgACAAIAAwAF
AAUABQAFAAMAAwADAAQABgAHAAcABwAIAAgACAAIAAYABgAHAAcACQAJAAkACgAIAAgA
CQAJAAoACgALAAwADgAPAA8ADwAOAA4ADQANAA0ADgAOAA8AEQASABIAEgASABIAFAAU
ABIAFAAUABQAFQAWABgAGQAZABsAGwAbABkAGgAaABsAGwAbABsAGwAbABoAGgAbAB0A
HwAfAB8AHwAfAB4AHgAeAB4AHgAeAB4AHgAeAB4AGwAbABsAGwAdABwAHAAcABoAGgAa
ABgAGgAaABoAGQAWABYAFQAUABUAFAAUABQAEgASABAAEAARABEAEQAPAA0ADQANAA0A
DwAOAA4ADgALAAsACwALAAwADQAOAA8ADwAPAA8ADwANAA4ADgAOAA4ADgAOAA0ADwAP
AA8AEAAQAA8ADwAQABAAEAAQABAAEgASABIAEgASABIAEgATABIAEQAQAA8AEQARABEA
DwARABEAEAAQABAAEAAQABAADgAOAA8ADwARAA8ADwAPAA8ADgAOAA4ADwAPAA4ADgAP
AA8ADwAOAA4ADwAPAA4AEAAQAA4ADgAOAA8ADwAPAA8ADwAPAA8ACwAKAAkACQAKAAsA
CwALAAsACwAMAAwADAAMAAwADAAKAAoACgAKAAwACgAMAAwACwALAAsACwALAAsACwAL
AA0ADAAMAAwADAAMAAwADAAMAAwADAALAAwADQAOAA8ADQALAAkABwALAA0ADwASABAA
EwAUABQAEgAUABUAFwAYABwAHgAeAB4AHgAcABwAHAAcABwAHAAcABwAHgAeAB4AHgAd
ABwAGwAaABoAGgAaABoAFwAWABUAFAASABIAEgASABIAEgASABIAEQAQAA8ADgAMAAwA
DAAMAA4ADgAOAA4ADAAMAAwADAAOAA4ADgAOABAAEAAQABAAEAAQABAAEAAQABAAEAAQ
ABQAFgAYABoAIAAmACwAMgA7AEIASQBQAFQAWABcAGAAVgBOAEYAPgAoABIA/P/m/97/
1v/O/w==
         </WaveFormData>
      </LeadData>
      <LeadData>
         <LeadByteCountTotal>10000</LeadByteCountTotal>
         <LeadTimeOffset>0</LeadTimeOffset>
         <LeadSampleCountTotal>5000</LeadSampleCountTotal>
         <LeadAmplitudeUnitsPerBit>4.88</LeadAmplitudeUnitsPerBit>
         <LeadAmplitudeUnits>��V</LeadAmplitudeUnits>
         <LeadHighLimit>2147483647</LeadHighLimit>
         <LeadLowLimit>268435456</LeadLowLimit>
         <LeadID>V1</LeadID>
         <LeadOffsetFirstSample>0</LeadOffsetFirstSample>
         <FirstSampleBaseline>0</FirstSampleBaseline>
         <LeadSampleSize>2</LeadSampleSize>
         <LeadOff>FALSE</LeadOff>
         <BaselineSway>FALSE</BaselineSway>
         <ExcessiveACNoise>FALSE</ExcessiveACNoise>
         <MuscleNoise>FALSE</MuscleNoise>
         <LeadDataCRC32>2168887525</LeadDataCRC32>
         <WaveFormData>
EAAQABAAEAAQABAAEAAQABAAEAAQABAAEAAQABAAEAAQABAAEAAQABIAEgASABIAEAAQ
ABAAEAAOAA4ADgAOABAAEAAQABAAEAAQABAAEAAQABAAEAAQABAAEAAQABAADgAOAA4A
DgAOAA4ADgAOAA4ADgAOAA4AEAAQABAAEAAPAA4ADQAMAA4ADgAOAA4AEAAQABAADwAN
AA0ADQANAA8ADwAPAA8ADwAQABAAEAAQABAADwAOAA4ADgAOABAAEQARABEAEQATABEA
EAAQAA0ADAAJAAYABQAEAAQABAAGAAUABAADAAIAAQAAAAIABAADAAMABAAGAAYACAAJ
AAsADAANAA4ADwAQABAAEAAQABAAEAAQABIAEgATABMAEQARABIAEgATABMAEwATABUA
FQAVABUAFAAUABQAFAAWABYAFgAWABYAFQATABAAEAAQAAwABwD///X/6v/i/93/2P/L
/73/uP+4/73/zP/d/+j/9v8CAAUACgAVAB0AHwAgACIALQA4ADwAPgBAAD0ANgAwACsA
JgAfAB4AHgAcABwAHAAbABsAGgAZABgAGAAYABgAFwAXABgAGAAaABoAGgAaABgAGAAY
ABgAGAAYABYAFgAUABUAFQAUABYAFgAWABYAFgAWABYAFgAVABUAFQAVABQAFAAUABQA
FAAUABQAFAASABIAEgASABIAEQARABIAEgARABEAEQARABEAEQAPAA0ADgAOAA0ADQAN
AA0ADAAKAAkACQAHAAkACQAJAAcACQAJAAkACAAFAAQAAwAAAAAAAAD///7/AAAAAP7/
/f/9//z//P/8//v/+v/6//n/9v/2//b/9v/2//X/9P/0//b/9v/1//X/8//z//P/8//0
//X/9v/5//j/+P/6//r//P/8//z//P/8////AQACAAEAAgACAAMABgAHAAcACAAIAAkA
CgAKAAoACgALAAwADgAOAA4ADwANAA0ADQAOAA8ADwAPAA8AEQARABEAEQAQABAAEQAS
ABQAEwASABIAEwATABMAEwASABIAEgASABQAEwATABMAEgASABIAEgASABIAEQARABEA
EgASABIAEgASABIAEgASABEAEQARABEAEQARABAADgAPAA8ADwAOAA4ADgAPAA0ADQAN
AAwADAAMAAwADQAPAA4ADgAOAA4ADgAOAA4ADQAMAAwACwALAAsACgAKAAkACQAKAAoA
CgAKAAoACgAIAAgACAAIAAgACAAIAAkACQAIAAgACAAIAAgACAAIAAYABgAGAAUABwAH
AAcABwAGAAYABgAGAAgACAAIAAgACAAIAAgACAAIAAgACAAIAAgACAAIAAkACQAIAAgA
CAALAAkACwAMAAwACgAKAAoACgALAAsACwALAAsACwALAAsACwALAAwADAAKAAoACgAJ
AAgACAAIAAgADAANAA0ADQANAA0ACwAKAAgABwAGAAMAAAD9//z//P/6//r/+f/4//f/
9//3//f/+P/4//f/9//6//z//P/+////AQACAAMAAgADAAQABAACAAIAAgACAAQABAAE
AAUABQAFAAUABgAGAAcABwAHAAcABwAHAAcABwAIAAgACAAIAAgACAAIAAgACAAFAAMA
BgAEAAAA/P/3//H/5//e/9j/0//I/7n/r/+q/6z/tf/A/8v/2P/o//D/+f8EAAsADQAN
ABAAGAAjACwALgAwAC4AJwAiABwAGQAUABMAEgAUABIAEgASABIAEQAPAA0ADQAOAA8A
EAAOAA0ADQAMAA4ADgAOAA4AEAAQABAAEAAOAA4ADAAMAAwADQANAAwADAAMAAwADAAM
AAwADAAMAA8ADwAPAA8ADAAMAAwADAAOAA4ADgAOAAwADAAMAAwACAAHAAcACAAIAAcA
BwAHAAUABQAFAAMAAwAEAAQAAwADAAMAAwACAAIAAQABAP//AQABAAEA///////////+
//7//v/+//z/+v/6//n/+P/6//r/+P/3//f/9v/2//b/8//y//L/8f/y//L/8v/y//D/
7//u/+7/7P/s/+v/6//s/+3/7v/v/+//7//v//H/8v/y//T/9P/0//T/9P/0//L/9f/3
//j/+//8//z//f/8//3//f/+/wAAAQACAAIAAgACAAMABAAEAAQABAAFAAcABwAHAAgA
BgAFAAQAAwAEAAUABgAHAAgACAAJAAoACQAHAAUABAAHAAcABwAHAAgACAAIAAgACQAJ
AAoACwAMAAwADAAMAAwADAALAAsADQAOAA4ADgAMAAwADAAMAA4ADQANAA0ACwALAAsA
CgAIAAkACQAJAAkACgALAA0ADAALAAoACAAJAAoACwANAAsACgAKAAoACgAKAAoACgAI
AAgACQAJAAcABwAGAAYACAAJAAsADAAKAAoACgAKAAoACgAKAAoACgAKAAoACwAKAAgA
BwAGAAcACAAJAAoADAAMAAwACwAKAAkACAAHAAkACgALAAwACgAKAAoACgAKAAoACgAK
AAoACgAKAAoACgAMAAwACwAMAAoACgAKAAoABwAHAAcABwAFAAUABQAFAAcABwAIAAgA
BgAGAAYABQAEAAQABAAEAAYABwAHAAcACQAJAAcABgAEAAMAAgD///z/+f/4//j/+v/6
//n/+P/3//f/9//3//r/+v/5//n/+v/8//z//v8BAAMABAAFAAYABwAIAAgABgAGAAYA
BgAHAAgACQALAAkACQAJAAoACwANAA4ADwANAA0ADQANAA0ADgAOAA4ADwAQABEAEgAQ
ABAADQALAAwADAAMAAgAAQD3//H/5v/a/9X/0v/H/7f/rv+q/6//vv/L/9b/5v/0//3/
BAANABMAFQAWABgAHwAsADQANgA2ADUAMAAoACMAGgAVABIAFAASABIAEgAUABUAFQAV
ABIAEgASABIAEQARABIAEgAQABAAEAAQABAAEAAQABAADgAOAAwADAAKAAsACwAKAAwA
DAAMAAwACgAKAAoACgAJAAkACQAJAAgACAAIAAgACAAIAAgACAAGAAYABgAGAAYABQAF
AAYABgAFAAUABQAFAAUABQADAAEAAgACAAEAAwADAAMAAgAAAP/////9//3//f/9//v/
+//7//v/+v/6//r/+v/4//r/+v/5//j/+P/4//b/9f/1//T/9P/0//P/8v/y//H/8f/y
//P/9P/0//P/8v/y//H/8P/u/+3/7//v/+//7//v/+//7//x//L/8v/0//T/9P/0//T/
9P/y//X/9//4//v//P/8//3//v//////AAAAAAEAAgACAAQABAAFAAYABgAGAAYABwAH
AAcABwAIAAcABwAHAAcACQAJAAkACQAKAAoACwAMAAsACQAHAAYACAAJAAoACwAJAAgA
BwAGAAgABwAHAAcACAAIAAgACAAGAAYABQAFAAcACAAIAAgABgAGAAYABgAGAAUABQAF
AAcABwAHAAYABgAHAAcABwAIAAgACAAJAAcABwAHAAYACAAIAAgACQAHAAYABgAGAAYA
BgAGAAYABgAGAAcABwAJAAkACAAIAAUABQAGAAYACAAIAAgACAAHAAYABQAEAAQABAAE
AAUABgAGAAcACAAIAAgACAAIAAgACAAIAAcACQAJAAkACQAKAAoACgAKAAoACgAKAAoA
CgAKAAoACgAMAAwACgAGAAgACgAKAAoACgAJAAkACQAJAAkACQAJAAkACQAJAAoACgAK
AAoACgAJAAgACAAIAAgACgALAAsACwALAAsACQAIAAYABQAEAAEAAAD9//z//P/8//z/
+//6//n/+f/5//n//P/8//v/+//6//z//P/+////AQACAAMAAgADAAQABAAFAAYABwAI
AAcABgAFAAUABgAHAAgACgAKAAsACwALAAkACQAJAAkACwAMAAwADAAKAAoACgAKAAwA
DAALAAkACAAIAAYAAgD7//P/6f/e/9b/1f/Q/8X/t/+s/6r/sf/E/9n/6P/2/wAABQAI
AA8AFwAXABgAHAAnADIAOgA8ADoANwAyACwAIwAeABsAGAAWABQAFAAUABMAEwASABEA
EAAQABAAEAAPAA8AEAAQABIAEgASABIAEgASABIAEgAQABAADgAOAA8AEQASABIAEAAQ
ABAAEAASABIAEgASABEAEQARABEADgAOAA4ADgAQABAAEAAQAA4ADgAOAA4ADAALAAsA
DAAMAAsACwALAA0ADQANAAsACwAMAAwACwAJAAkACQAIAAgABwAHAAUABwAHAAcABQAD
AAMAAwACAAQABAAEAAIAAQAAAP7//P/9//7//f/9//3//P/8//z/+v/4//f/9f/2//b/
9v/2//T/8//y//L/8v/y//H/8f/v/+//7//v//H/8f/x//P/9P/0//b/9v/2//b/9v/2
//b/+f/7//z//f/+//7///8AAAEAAQACAAIAAwAEAAQABgAGAAcACAAGAAYABgAHAAkA
CQAJAAoACgAJAAgABwAJAAkACQAJAAgACAAJAAoADAALAAoACgAJAAkACQAJAAoACgAK
AAoADAALAAsACwAKAAoACgAKAAoACgAJAAkACQAKAAoACgAMAAwADAAMAAoACQAJAAkA
CQAJAAkACAAIAAkACQAJAAoACgAKAAsACgAJAAgABgAIAAgACAAJAAkACAAIAAgACAAI
AAgACAAIAAgACQAJAAkACQAIAAgACQAJAAoACgAKAAoACgAKAAgACAAIAAgACgAKAAoA
CwAJAAgACAAIAAoACgAKAAoACgAKAAoACQAHAAcABwAHAAgACAAIAAgACAAIAAgACAAK
AAoACgAKAAgACAAIAAgACgAKAAoACwANAAwACgAMAAwADAAMAAsACwALAAsACQAJAAkA
CQAJAAkACgAKAAoACgAKAAkABgAGAAYABgAKAAsACwALAAsACwAJAAgABgAFAAQAAQAA
AP3//P/8//v/+v/4//b/9f/1//X/9f/4//j/9//3//j/+v/6//z//f///wAAAQACAAMA
BAAEAAQABAAEAAQABAAEAAQABQAFAAUABQAGAAYABwAHAAcABQAFAAUABQAHAAgACAAI
AAYABgAGAAYACAAIAAcABQAEAAQAAgD+//f/8f/l/9r/0v/N/8b/t/+p/6T/pv+v/7r/
xf/S/+T/8P/1//r/AwALAA0ADAASAB0AKAAsAC4ALAAnACIAHAAVABIAEQAQABAADgAO
AA4ADQANAAwACwAKAAoACgAKAAcABwAIAAgACAAIAAgACAAIAAgACAAIAAgACAAGAAYA
BgAHAAcABgAGAAYABgAGAAYABgAGAAYABwAHAAcABwAGAAYABgAGAAgACAAIAAgABAAE
AAQABAAEAAMAAwAEAAQAAwADAAMAAQABAAEA/////wAAAAD///////////7/AAD/////
/f/7//v/+//5//n/+f/5//j/9v/2//b/9P/2//b/9f/0//L/8v/w/+//8f/w//D/8P/t
/+z/7P/r/+z/7P/s/+z/7P/r/+r/6v/s/+z/6//r/+v/6//r/+v/6//r/+v/7f/u/+7/
8P/w//L/8v/y//L/8P/z//X/9v/3//j/+P/5//r/+//7//z//P/9//7//v8AAAAAAQAC
AAIAAgACAAMAAwADAAMABAADAAMAAwADAAUABQAFAAUABAAEAAUABgAGAAUABAAEAAUA
BQAFAAUABAAEAAQABAAGAAUABQAFAAQABAAEAAQABgAGAAUABQAHAAgACAAIAAYABgAG
AAYABgAFAAUABQAFAAUABQAEAAQABQAFAAUABAAEAAQABQAFAAUABQAEAAYABgAGAAcA
BwAGAAYABgAGAAYABgAGAAYABgAHAAcABwAHAAYABgAHAAcACAAIAAYABgAGAAYABAAE
AAQABAAEAAQABAAFAAUABAAEAAQAAgACAAIAAgACAAIAAgABAP///////////v/+//7/
/v/+//7//v/+/wAAAAAAAAAA/v/+//7//v/+//7//v////3//v8AAP7//v/8//z//P/8
//v/+//7//v/+//7//v/+//9//3//v/+//3//P/7//n/+P/4//j/+P/8//3//f/9//v/
+//5//j/+v/5//j/9f/y/+//7v/u/+7/7v/t/+z/6//r/+v/6//s/+z/6//r/+7/8P/w
//L/9f/3//j/+f/4//n/+v/6//r/+v/6//r/+v/6//r/+//7//v/+//8//z//f/9//3/
/P/7//r/+f/7//z//P/8//z//P/8//z/+v/8//3/+//4//j/+P/0/+//5//d/9L/zP/H
/7z/qf+d/5r/nv+l/7L/vf/O/97/6P/r//T///8FAAUACAAQABsAJAAmACgAKAAfABYA
EgAPAAwACQAKAAgABgAGAAYABwAHAAYABQAGAAYABgAGAAcABwAIAAgABwAGAAUABAAG
AAYABgAGAAYABgAEAAQABAAFAAUABAAEAAQABAAEAAIAAgACAAIABQAFAAUABQACAAIA
AgACAAIAAgACAAIAAAAAAAAAAAAAAP////8AAAAA/////////////////f/9//7//v/9
//v/+//7//r//P/7//v/+f/3//f/9//1//X/9f/1//T/9P/0//T/8v/y//L/8f/w//L/
8v/w/+//7f/s/+z/7P/r/+r/6v/p/+r/6v/q/+r/6v/p/+j/6P/p/+r/6v/r/+n/6f/p
/+n/5//n/+f/6f/r/+z/7//w//D/8P/w//D/8v/1//f/+P/5//r/+v/7//z//f/9//7/
/v///wAAAAAAAAAAAQACAAIAAgACAAMABQAFAAUABgAFAAUABQAFAAcABwAHAAcACAAI
AAkACgAMAAsACgAKAAsACwALAAsACgAKAAoACgAMAAsACwALAAwADAAMAAwADAAMAAsA
CwAJAAoACgAKAAoACgAKAAoADAALAAsACwALAAsACwAKAAgACQAJAAkABgAGAAYABwAH
AAcABwAGAAgACAAIAAkABwAGAAYABgAGAAYABgAGAAgACAAJAAkACAAHAAUABAAEAAUA
BwAIAAcABgAFAAQABgAGAAYABgAGAAYABgAHAAYABAADAAIABAAEAAQABAAEAAQABAAD
AAMAAwADAAMABAAEAAQABAACAAIAAgACAAMABAAFAAYAAAD+/wAAAAAAAAEAAgADAAQA
AgABAAAA//8BAAEAAQABAAEAAQACAAIAAgACAAIAAQAAAAAAAAAAAAAAAQABAAEAAwAD
AAEAAAACAAEAAAD9//r/9//2//b/9v/2//X/9P/z//P/8//z//T/9P/z//P/9v/4//j/
+v/9////AAABAAAAAQACAAIAAgACAAIAAgACAAIAAgADAAUABQAFAAYABAAFAAUABQAF
AAUABQAFAAMABAAEAAQABAAEAAQABAAIAAgABQAFAAQAAgACAP7/9//v/+P/2P/S/9P/
0P/D/7H/qv+o/6//wP/T/97/6v/4//3/AAALABEAEwAWABwAIQAsADYAOAA4ADUALAAm
ACEAGgAVABIAEAAOAA4ADgAQABEAEQARAA4ADgAOAA4ACwALAAwADAAOAA4ADgAOAAwA
DAAMAAwADQAOAA0ADgAMAA0ADQAMAA4ADgAOAA4ADgAOAA4ADgANAA0ADQANAA4ADgAO
AA4ADgAOAA4ADgAMAAwADAAMAAoACQAJAAoACgAJAAkACQALAAsACwAJAAkACgAKAAkA
BwAHAAcABgAIAAcABwAFAAMAAwADAAEAAwADAAMAAgAAAAAAAAD+//7//v/9//z//P/8
//r/+f/3//b/9v/2//f/9v/2//X/9P/0//T/9P/z//H/7//u/+7/7v/t/+3/7f/t/+3/
7f/t/+3/7f/v/+7/7v/w//D/8v/y//L/8v/y//X/9//4//f/+P/4//n/+v/7//v//P/+
////AAAAAAIAAgADAAQABAAEAAQABQAFAAUABQAGAAcABwAHAAcABwAHAAcABwAIAAgA
CQAKAAoACQAIAAgABwAHAAcABwAKAAoACgAKAAgABwAHAAcACAAIAAgACAAKAAoACQAJ
AAcACAAIAAgACAAIAAgACAAKAAkACQAJAAkACQAJAAgACAAJAAkACQAGAAYABgAHAAkA
CQAJAAgACAAIAAgACQAJAAgACAAIAAoACgAKAAoACAAIAAkACQALAAsACgAKAAcABwAI
AAgACAAIAAgACAAKAAoACgAKAAoACgAKAAsADQAMAAwADAAKAAoACgAKAAsADAANAA0A
DQANAA0ADQAMAAwADAAMAA4ADgAOAA4ADgAOAA4ADgAOAA4ADgAOAA4AEAAQABAAEAAN
AA0ADQANAA8ADwAPAA8ADQANAA4ADgAPABAAEQARAA4ADgAOAA4ADgAPAA8ADwAQABEA
EAAQABAADwAOAAsACgAHAAYABgAEAAQAAwACAP//////////BAAEAAMAAwACAAQABAAG
AAcACQAKAAsADAANAA4ADgAOAA4ADgAOABAAEAAQABEADwAPAA8AEAAQABEAEQARABEA
EQARABEAEQASABIAEgASABIAEgASABIAEgARAA8ADgAQAA4ACAADAP3/8f/m/+D/3f/S
/8P/t/+y/7D/uf/I/9H/3P/u//r///8GABEAGQAbABoAHgAnADIAOAA8ADwANwAwACoA
IQAeAB8AHgAcABoAGgAaABkAGQAYABcAGAAYABgAGAAZABkAGgAaABgAGAAYABgAGgAa
ABoAGgAaABoAGAAYABgAGQAZABgAGgAaABoAGgAYABgAGAAYABcAFwAXABcAGAAYABgA
GAAWABYAFgAWABUAFgAXABgAFgAVABUAFgAUABMAEwATABMAEwATABEAEQASABIAEQAT
ABMAEwASABIAEQARAA8AEQARABEADwANAA0ADQAMAAoACgAKAAgACgAKAAkACAAGAAYA
BAADAAUABAAEAAQAAwACAAIAAQAAAAAAAAAAAAAA///+//7//P/8//v/+//8//3//v//
/////////wEAAgACAAQABAAEAAQABAAEAAQABwAJAAoACwAMAAwADQAQABEAEQASABAA
EQASABIAFAAUABUAFgAWABYAFgAXABUAFQAVABYAFwAXABcAFwAXABcAFwAXABgAGAAZ
ABoAGAAXABYAFgAXABcAFwAXABgAGAAYABgAGAAXABcAFwAYABgAGAAYABYAFgAVABUA
FwAYABgAGAAWABYAFgAWABYAFQAVABUAFQAVABUAFAAUABUAFQAVABIAEgASABMAEwAT
ABMAEgASABIAEgATABMAEgASABIAEAAQABAAEAAOAA4ADwAPABEAEQAQABAADwAPABAA
EAAOAA4ADgAOAAwADAAMAAwADAAMAAwADQANAAwADAAMAA0ADgAPABAAEAAQABAADwAO
AA0ADAALAAwADAAMAAwADAAMAAwADAAMAAwADAAMAA4ADgAOAA4ADQAMAAsACwALAAoA
CgAKAAoACgALAAsACwALAA0ADQANAA0ACwALAAwADAAMAAwADAALAAoACgAKAAoADAAN
AA0ADQANAA0ACwAKAAoACQAIAAUAAAD9//z//P/8//z/+//6//n/+f/5//n//v/+//3/
/f/+/wAAAAACAAEAAwAEAAUABgAHAAgACAAKAAoACgAKAAwADAAMAA0ACwALAAsADAAO
AA8ADwAPABEAEQARABEAEAAQAA8ADgAQABAAEAAQABAAEAAPAAsACgAMAAgABAABAPv/
7f/k/97/1f/I/7v/sf+s/6z/t//C/83/2v/o//T/+f8CAA0AEwAVABgAHgAnADIAOAA6
ADYAMQAuACgAIQAcABsAGAAWABQAFAAUABcAFwAWABUAFAAUABQAFAAVABUAFgAWABQA
FAAUABQAEgASABIAEgASABIAEAAQABAAEQARABAAEAAQABAAEAAQABAAEAAQAA8ADwAP
AA8AEAAQABAAEAAOAA4ADgAOAAoACgAKAAoACQAJAAoADAAMAAsACwALAAkACQAJAAcA
CQAKAAoACQAJAAkACQAIAAgABwAHAAUABQAFAAUAAwAFAAUABQAEAAYABgAGAAQABAAE
AAMAAgACAAIAAAD//////v/+//7//v/+///////8//z//P/8//7//f/8//z//v/+//3/
/f/7//v/+//7//3//f/9/////v/+/wAAAAACAAIAAgACAAQABwAJAAoACQAKAAoACwAO
AA8ADwAQAA8ADwAPAA4AEgASABMAFAAWABYAFgAXABUAFQAVABYAFQAVABUAFQAXABcA
FwAXABgAGAAZABoAGAAXABYAFgAZABkAGQAZABgAGAAYABgAGgAZABkAGQAaABoAGgAa
ABoAGgAZABkAFwAYABgAGAAaABoAGgAaABoAGQAZABkAGgAbABwAHAAcAB0AHQAdABoA
GgAaABsAHQAdAB0AHAAZABgAFwAXABgAGAAZABoAGAAYABgAGAAYABgAGQAZABkAGQAY
ABgAFwAXABgAGAAaABoAGgAaABgAGAAYABgAGAAYABgAGQAZABgAGAAYABYAFgAWABYA
GAAYABgAFwAXABcAFwAXABYAFgAWABYAGAAYABgAGAAYABgAGAAYABgAGAAYABgAGAAY
ABcAFwAXABcAFwAXABcAFwAXABcAGAAYABgAGAAYABcAGAAYABgAGAAYABkAGQAZABsA
GwAZABgAGAAXABYAEwAQAA0ADAAMAA4ADgANAAwACQAJAAkACQAKAAoACQAJAAoADAAM
AA4ADwARABIAEwAWABcAGAAYABoAGgAaABoAGgAaABoAGwAbABsAGwAcABoAGwAbABsA
GwAbABsAGwAZABoAGgAaABwAHAAcABwAGgAaABsAGwAYABYAFAASAA8ACQABAPb/7P/l
/+T/3//R/8L/uv+9/8z/2//o//T/AgANABAAGQAjACcAKgAsAC8AOABCAEgATABNAEgA
QAA5ADIALQAqACgAJgAmACYAJQAlACQAIwAiACIAIgAiACEAIQAiACIAIgAiACIAIgAg
ACAAIAAgACEAIgAhACIAIAAhACEAIAAiACIAIgAiACIAIgAiACIAIQAhACEAIQAgACAA
IAAgACAAIAAgACAAIAAgACAAIAAeAB0AHQAeABwAGwAbABsAGwAbABsAGQAZABoAGgAZ
ABkAGQAZABgAFgAVABUAEwATABMAEwARABEAEQARABAAEAAQABAADgAOAA4ADQAMAAwA
DAAKAAkACQAIAAgACAAHAAYABgAFAAQABAAEAAQABAADAAIAAgACAAIAAQABAAEAAQAB
AAEAAQABAAEAAwAEAAQABgAGAAYABgAGAAYABgAJAAsADAALAAwADAANABAAEQARABIA
EgATABQAFAAWABYAFwAYABgAGAAYABkAGQAZABkAGgAbABsAGwAbABsAGwAbABsAHgAe
AB8AIAAeAB0AHAAcAB0AHQAdAB0AIAAgACAAIAAeAB0AHQAdACAAIAAgACAAHgAeAB0A
HQAfACAAIAAgACAAIAAgACAAIAAfAB8AHwAfAB8AHwAeACAAIQAhACEAIAAgACAAIQAf
AB8AHwAeAB4AHgAeAB8AIAAgACEAIgAgACAAIAAgAB4AHgAfAB8AIQAhACAAIAAhACEA
IgAiACIAIgAiACIAIAAgACAAIAAgACAAIAAhACEAIAAgACAAIAAgACAAIAAgACAAIAAf
ACEAIQAhACEAIAAgACAAIAAgACAAIAAgACAAIAAgACAAIAAgACAAIAAgACAAIAAhACEA
IAAiACAAIAAgACAAHwAfAB8AHwAfAB8AHwAfAB8AHwAgACAAHgAeAB4AHQAdAB4AHwAg
ACAAIQAhACEAHwAfAB0AHAAeAB0AHAAZABQAEQAQABAAEgASABEAEAAPAA8ADwAPABAA
EAAPAA8AEgAUABQAFgAXABkAGgAbABwAHQAeAB4AHgAeAB4AHgAgACAAIAAhAB8AHwAf
ACAAHgAfAB8AHwAhACEAIQAhACEAIgAiACIAIgAiACIAIgAiACQAJQAhAB4AHAAaABgA
FQANAAUA+v/0/+3/5P/V/8n/wP/C/8f/1P/h/+z/+v8IAA8AFgAfACcAKwAqACwAOQBG
AEoATABMAEcAQAA8ADcAMgAxAC4ALAAqACoAKgAtAC0ALAArACoAKgAqACoAKwArACwA
LAAsACwALAAsACwALAAsACwALgAuACwALAAsAC0ALQAsACwALAAsACwALAAsACwALAAr
ACsAKwArACwALAAsACwAKgAqACoAKgAqACoAKgAqACgAJwAnACgAKAAnACcAJwApACkA
KQAnACUAJgAmACUAJwAnACcAJgAmACUAJQAjACMAIwAjACEAIwAjACMAIgAgACAAIAAe
ACAAIAAfAB4AHgAeABwAGwAbABoAGgAaABsAGgAaABkAGgAaABoAGgAYABcAFgAWABgA
GAAXABcAFwAXABcAFwAYABkAGgAdABwAHAAeAB4AIAAgACAAIAAgACMAJQAmACUAJgAm
ACcAKQArACwALgAsAC0ALgAuADAAMAAxADIAMAAwADAAMQAxADEAMQAyADMAMwAzADMA
NQA1ADUANQA1ADQANAA0ADYANQA0ADQANQA1ADUANQA2ADYANgA2ADgANwA3ADcANgA2
ADYANgA4ADgANwA3ADUANgA2ADYAOAA4ADgAOAA4ADcANwA3ADcANwA3ADYAOAA5ADkA
OQA2ADYANgA3ADkAOQA5ADgANgA2ADYANwA5ADgAOAA4ADgAOAA4ADgAOAA4ADkAOQA7
ADsAOgA6ADkAOQA6ADoAOgA6ADoAOgA8ADwAPAA8ADoAOgA6ADsAPQA8ADwAPAA8ADwA
PAA8ADwAPAA8ADsAOwA7ADsAOwA8ADwAPAA8AD4APgA+AD4APAA8ADwAPAA8ADwAPAA8
ADwAPAA8AD0APwA+AD4APgA9AD0APQA+AD4APgA+AD4APgA+AD0APQBAAEAAQAA/AD8A
PwA/AEAAQABAAEAAQABAAEIARABEAEQARABCAEIAQgBCAD4APAA6ADgANgA2ADYANgA1
ADQAMwAyADQANAA0ADQANQA2ADcAOAA7ADwAPQA+AEEAQgBDAEQARgBGAEYARgBGAEYA
RgBGAEcASABJAEoASABIAEgASABJAEoASwBMAE4ATgBOAE4ATgBOAE4ATgBOAE4ATgBO
AEwATABMAEwASABEAEAAPAAyACoAIgAaABAABgD8//L/+v8AAAYADAAYACQAMAA8AEIA
SABOAA==
         </WaveFormData>
      </LeadData>
      <LeadData>
         <LeadByteCountTotal>10000</LeadByteCountTotal>
         <LeadTimeOffset>0</LeadTimeOffset>
         <LeadSampleCountTotal>5000</LeadSampleCountTotal>
         <LeadAmplitudeUnitsPerBit>4.88</LeadAmplitudeUnitsPerBit>
         <LeadAmplitudeUnits>��V</LeadAmplitudeUnits>
         <LeadHighLimit>2147483647</LeadHighLimit>
         <LeadLowLimit>268435456</LeadLowLimit>
         <LeadID>V2</LeadID>
         <LeadOffsetFirstSample>0</LeadOffsetFirstSample>
         <FirstSampleBaseline>0</FirstSampleBaseline>
         <LeadSampleSize>2</LeadSampleSize>
         <LeadOff>FALSE</LeadOff>
         <BaselineSway>FALSE</BaselineSway>
         <ExcessiveACNoise>FALSE</ExcessiveACNoise>
         <MuscleNoise>FALSE</MuscleNoise>
         <LeadDataCRC32>1061178708</LeadDataCRC32>
         <WaveFormData>
AAAAAAAAAAD+//7//v/+//7//v/+//7/AAAAAAAAAAD///7//f/8//z//P/8//z/+v/6
//r/+v/4//j/+P/4//n/+v/7//z/+v/6//r/+v/6//r/+v/6//r/+v/6//r/+P/4//j/
+P/6//r/+v/6//j/+P/4//j/+v/6//r/+v/4//j/+P/4//j/+P/4//j/+v/6//r/+v/5
//j/9//3//n/+P/4//n/+f/5//n/+v/7//v/+//7//v/+//7//3///////////8BAAEA
AQAAAP/////+//7//P/8//z//P/8//v/+//6//f/9P/1//T/9v/1//X/9f/z//P/9P/1
//b/9//3//f/+f/5//f/9//0//T/9P/0//b/9v/2//b/9v/2//b/9v/0//X/9f/1//f/
9//4//j/+P/3//f/+P/6//r/+v/6//r/+f/2//T/8//3//r/AgAMABcAIgAyAEEAQQAy
ACUAGgAMAPn/7P/c/8L/rP+d/5H/jP+Q/5z/qP+y/7r/yP/Z/+f/9P/+/wIAAgAFAAkA
BwADAAMAAwADAAQABAAGAAcABwAGAAMAAwADAAMAAwADAAQABAAGAAYABgAHAAUABQAF
AAUABwAHAAcABgAEAAUABQAFAAUABgAGAAQACAAIAAgACAAGAAcACAAIAAgACQAJAAkA
CQAJAAkACgAKAAsACwAMAAwADAAMAAwADQANAA0ADgARABEAEgASABAAEQARABEAEAAR
ABEAEgAUABQAFAAUABYAFgAWABYAGgAbABwAHAAaABsAHAAcAB4AHwAfAB8AIwAkACQA
JAAlACYAJgAoACsAKwArACsAKgArACsALQAvAC8ALwAvAC8AMAAwADAALwAuAC0AKwAt
ACwAKwAqACkAJwAnACYAIgAhACAAHQAdABsAGwAYABQAEwARABEAEgAQABAADwANAAsA
CwAKAAkACQAJAAkACAAHAAYABQACAAIAAwADAAUAAwADAAIAAAAAAAEAAQABAAEAAQAB
AAMAAwADAAMAAQABAAEAAQADAAMAAwADAAMAAwAEAAQABgAFAAUABgAIAAcABwAHAAUA
BQAGAAYABwAHAAcABgAGAAYABQAFAAUABQAHAAcABwAHAAcABwAGAAUABAADAAUABQAE
AAQABAADAAMAAwADAAQABAAEAAUABQAFAAUAAgACAAIAAwADAAMAAgACAAIAAgACAAIA
AgACAAIAAQABAAAAAAAAAP3//f//////AQAAAAAAAAD9//3//f/9//v/+//7//v/+//8
//3//v/9//z/+//7//z//f/9//7//P/9//3//P/+//7//v////3//f/9//3//f/9//3/
/f////3/AAAAAP7//P/8//z//P/+//7//v/+//7//f/7//r/+//7//v/+//+////////
////////////AQADAAMAAwADAAMAAwADAAIAAQABAAAAAgACAAIAAgABAP///P/6//r/
+P/2//j/+P/4//f/9//3//f/9//4//v//P/9//3//P/7//r/9//3//b/9v/2//b/9v/2
//b/9v/2//b/9v/4//j/+f/5//j/9//2//b/+P/4//f/9//2//b/9v/2//T/9v/z//D/
9P/1//P/9v8AAAwAGQAoADgAPwA5ACoAIQAUAAAA6f/U/7z/qP+a/4v/g/+E/4r/kv+a
/6D/rP/A/9P/4//y//r/+v/+/wEA///7//3/////////AAAAAP/////+//z//P/9//7/
///+//3//f/8//7//v/+////AAABAAIAAwACAAEAAAD+////AQACAAMAAgACAAEA/v8C
AAIAAgACAAQABQAGAAYABAAFAAUABQAHAAcABwAIAAYABwAHAAgACAAIAAgACAALAAsA
CwAMAAsACwAMAAwADgAPAA8ADwAQABEAEQASABIAEgASABIAFgAWABYAFgAWABcAGAAY
ABoAGwAcABwAHAAdAB0AHQAhACIAIgAiACMAJAAkACYAJwAnACcAJwAoACkAKQArACsA
KwArACsAKQAqACoAKgAsACwALAArACkAKAAnACYAJwAlACUAJAAhAB8AHQAZABcAFQAV
ABIAEgARAA8ADwANAAoACQAHAAYABQAGAAYAAwADAAMAAwACAAEAAAD//wAAAAABAAEA
///9//3//P/+//7//////////////////f/9//3//f//////////////////////AQAB
AAIAAgAAAP////8AAAAA////////AQABAAIAAgACAAEAAAD+////AAAAAAEA/////wEA
AQABAAEAAQABAAMAAwADAAMAAgABAP///v//////AAABAP//AAAAAAAA//////////8A
AAAAAAABAP/////+//7/AAAAAAAAAAAAAAAAAAD///3//P/8//z//P/9/wAAAQD+//z/
+//6//z//f/+/////f/9//3//f/8//z//P/8//3//v///wEAAAD///3//P/9////AAAA
AP7//v/+/////f///wEAAQAAAP7//v/+//7//v/+//7//v/9//3//P/8//3//f/9//3/
AAABAAEAAQABAAEAAQABAAMABQAFAAUABwAHAAcABwAEAAMAAwACAAIAAgACAAIAAgAB
AP///v/6//j/9v/4//j/+P/3//f/9f/1//X/9v/4//r//P/9//z/+//6//f/9//2//b/
9v/4//j/+P/4//b/9v/2//b/+P/4//n/+f/5//n/+f/6//r/+v/5//n//P/8//z//P/8
//r/+f/2//b/9//5//7/AAAIABUAJAAyAEEARwA8AC0AIAAQAPv/7P/Y/8D/rP+d/5P/
jP+M/5b/ov+s/7T/wP/R/+P/7v/6/wAA/v///wMAAwD/////AAABAAMABAAEAAUABQAE
AAEAAQABAAEAAwADAAQABAACAAIAAgADAAEAAQABAAEAAQABAAEAAAD+/////////wAA
AgADAAIAAgACAAIAAgAEAAUABgAGAAYABwAHAAcABQAFAAUABgAGAAcABwAIAAoACgAK
AAoADQANAA0ADgANAA0ADgAOAAwADQANAA0AEAARABEAEgARABAADwAOABIAEgASABIA
FAAVABYAFgAVABUAFQAUABcAGQAaABsAGwAcABwAHAAfACAAIAAiACMAIwAjACMAJAAl
ACUAJwAnACcAJwAnACUAJgAmACYAKAAoACgAJwAnACYAJQAkACEAHwAfAB4AHgAdABwA
GQAVABMAEwAQABAADwANAA0ADAAKAAoACQAHAAUABQAEAAUABQAFAAUAAwABAP///f/+
//7//////////f/9//z//P/8//3//f////////////z/+//6//n//P/9//7////+//3/
/P/7//v/+//8//z/+v/5//n/+v/8//v/+//7//v/+//8//z/+//7//v/+v/6//r/+f/5
//v/+//9//3/+//7//v/+//7//v/+//7//v/+//6//r//P/7//v/+//7//z//P/8//v/
+//7//v/+v/6//r/+//7//v/+v/6//r/+v/6//r//P/8//z/+//6//j/9//2//f/9//5
//n/+f/4//j/+P/3//f/9//3//f/9//3//f/9v/2//b/9v/4//j/+P/5//f/9//2//b/
9v/3//f/9v/4//r/9v/1//b/9v/2//b/9v/3//j/+f/6//r/+f/3//b/9//3//f/9//6
//v/+//7//r/+f/4//f/+//9//3//f/9//3//f/9//r/+f/5//j/+v/6//r/+v/4//f/
9f/0//P/8v/x//T/8//y//D/7//v/+//7//w//P/9P/1//X/9P/z//L/7//y//L/8//0
//P/8v/x//D/8f/y//P/9P/0//T/9f/1//T/8//y//L/8//0//T/9f/1//T/8//y//T/
9P/1//L/8v/z//X/9v/6/wIADQAUACIANwA7ADIAJQAYAAYA9f/q/97/yv+4/6v/nf+U
/5b/nv+m/7L/wP/O/93/7f/4//z//v/+////////////AQD/////AAAAAP/////+//z/
/P/9//7/////////AAAAAP7//v/+///////////////+//3//P/6//3///8AAAEA//8A
AAAA/v8AAAAAAAAAAAAAAQACAAIAAAABAAEAAQADAAMAAwAEAAQABQAFAAYABgAGAAYA
BgAFAAUABQAGAAcABwAIAAgACgALAAsACwAKAAsACwAMAAwADAAMAAwADgAOAA4ADgAO
AA8AEAAQABIAEwAUABQAFAAVABUAFQAZABoAGgAaAB0AHgAeACAAHwAfAB8AHwAiACMA
IwAlACQAIwAiACEAIwAkACQAJAAkACQAJAAjACEAIAAfAB4AHgAdAB4AHgAaABkAGAAV
ABMAEQARAA4ADgANAAsACwAIAAYABgAFAAQAAwAEAAQAAQABAAEAAQD+//3//P/7//z/
/P/9//3/+//5//n/+P/6//r/+//7//n/+f/5//n/+//7//v/+//7//v/+//7//n/+f/5
//n/+//7//z//P/6//n/+f/6//z/+//7//v/+//7//z//P/7//v/+//6//z//P/7//v/
+//7//3//f/9//3//f/9/////////////v/9//v/+v/7//v//P/9//v//P/8//z//f/9
//3//f/8//z//P/9//3//f/8//z//P/8//z//P/8//z//P/7//v/+v/6//r/+//7//3/
/f/7//r/+v/6//r/+//8//3/+//7//v/+//4//j/+P/4//r/+v/6//v/+f/5//j/+P/5
//v//P/8//r/+v/6//v/+//7//v/+//9//v/+v/6//r/+v/6//z//P/8//z/+//7//r/
+v/7//v/+//7//7//////////v/9//z/+////wEAAQABAAEAAQABAAEAAAD//////v/+
//7//v/+//z/+//5//j/9v/0//L/9P/2//b/9f/1//T/8//y//L/9P/2//j/+f/3//f/
9//1//f/9v/2//b/9P/0//T/9P/0//T/9P/0//b/9v/3//f/9f/1//X/9v/4//j/9//3
//b/9v/2//b/9P/0//P/8P/w//P/9f/4//7/CAATAB4ALAA5ADUAJgAbABAA/v/r/9r/
xP+s/57/k/+J/4T/hv+S/57/pv+w/8D/0//j//L//P/8//z//f/9//3//f////////8A
AAAA/v///////v////////////3//f/+//7//v/+//7///8BAAEAAQABAAEAAQABAAAA
AAABAAEAAQABAAIAAgAAAAIAAgACAAIABAAFAAYABgAFAAUABAADAAQABQAGAAgABwAH
AAYABgAIAAgACAAIAAsACwALAAwACgAJAAkACAAJAAsADAANAAwADQANAA4ADgAOAA4A
DgASABIAEgASABIAEwAUABQAFgAXABgAGAAcAB0AHQAdAB8AIAAgACAAIwAkACQAJgAm
ACUAJAAjACYAJwAnACkAKQApACkAKQApACoAKgAqACwALAAsACsAKQAoACcAJgAlACMA
IwAiACAAHwAeABsAGQAXABcAFAASABEADwAPAAwACgAKAAkACQAHAAcABgAFAAUABQAF
AAQAAwACAAEAAgACAAMAAwACAP///v/8//7//v/////////////////9//3//f/9//7/
//8AAAEA//////////8BAAEAAgACAAAA/////wAAAgABAAEAAQADAAMABAAEAAMAAwAD
AAIABAAEAAMAAwABAAEAAwADAAEAAQABAAEAAQABAAEAAQABAAEAAAAAAAIAAQABAAEA
AQACAAIAAgD//////////wAAAAAAAAEAAQABAAAAAAACAAIAAgACAAAAAAAAAP/////+
//7//v/+////AgADAAIAAAD///7////////////9//3//f/9//r/+v/6//r/+v/6//r/
+//5//n/+P/4//r/+//7//r/+v/6//r/+//7//v/+//7//n/+//9//3/+v/4//j/+P/4
//j/+P/4//j/+f/5//j/+P/7//v/+//7//z//f/9//3/+//7//v/+//+/wEAAgADAAEA
AQABAAEAAAD//////v/+//7//v/+//z/+//5//j/+P/2//T/9v/0//T/8//z//P/8//z
//T/9v/4//r/+//4//f/9v/z//X/9P/0//T/9P/0//T/9P/0//T/9P/0//X/9v/4//n/
9v/1//T/9P/1//b/9v/3//b/9v/2//b/9P/2//f/9P/0//X/+f/8/wYAFAAfACwAPgBJ
AD8ALAAfABQAAADl/87/uv+m/5b/if9//3z/hv+Q/5z/pv+w/8T/1//n//T//v/+//z/
AQADAAEA//8DAAMAAwAEAAQAAgADAAMAAgADAAMAAwADAAMAAwAEAAQABAAEAAQABQAH
AAcABwAHAAUABQAFAAQABAAFAAUABQADAAQABAACAAQABAAEAAQABQAHAAkACgAJAAkA
CAAHAAgACQAKAAwACgALAAsADAAMAAwADAAMAA8ADwAPABAADwAPABAAEAASABMAEwAT
ABIAEwATABQAFgAWABYAFgAYABgAGAAYABgAGQAaABoAHAAdAB4AHgAfAB8AHgAdACEA
IgAiACIAJQAmACYAKAAnACcAJwAnACsALQAuADEALwAvAC8ALwAxADIAMgAyADIAMgAy
ADEAMAAuACwAKgAsACsALAAsACgAJwAmACMAIwAhACEAHgAcABsAGQAZABYAFAAUABMA
EgARABIAEgAPAA8ADwAPAA4ADQAMAAsACgAKAAsACwALAAkACQAIAAgACAAJAAkABwAH
AAcABwAJAAkACQAJAAkACQAJAAkABwAHAAcABwAJAAkACgAKAAkABwAGAAYABgAFAAUA
BQAHAAcACAAIAAkACQAJAAgACAAIAAcABwAFAAUABwAHAAUABQAFAAUABQAFAAUABQAF
AAUABAAEAAYABQAFAAUABAAEAAMAAgABAAEAAQABAAEAAgADAAUAAgABAP///v///wAA
AQACAAEAAAD///3//f/8//z//P/9//3///////7//P/7//r/+v/7//z//f/7//v/+//7
//r/+v/6//r/+v/6//r/+//5//n/+P/4//r/+//7//r/+P/4//b/9f/4//n/+v/7//z/
+//6//n/+P/3//f/9v/2//n/+f/5//n/+v/7//v/+//7//v/+//7//z//f/8//v/+//7
//v/+//8//v/+//6//n/+P/3//b/9//3//b/9v/y//D/7v/w//D/8P/v/+//8f/x//H/
8v/x//L/8//z//X/9f/1//P/8//y//L/8v/w//D/8P/w//L/8v/y//L/8P/w//H/8f/z
//P/8//0//T/9P/z//P/8v/y//L/8v/2//b/9f/y//D/7//z//j//P8CAAsAFgAmADkA
PQAwACEAGAAIAPf/7v/i/8z/tv+p/53/lP+W/6D/qv+4/8T/zv/d/+v/9v/+/wIAAAD/
/wEAAQD//////////wAAAAAAAAEAAQAAAP///////////////wAAAAACAAIAAgADAAIA
AQAAAP//AAABAAIAAgABAAEAAAD//wEAAgACAAAAAgACAAIAAgACAAMABAAEAAQABQAF
AAUABQAFAAUABgAGAAcABwAIAAgACAAIAAgACQAJAAkACgALAAsADAAMAAwADQANAA0A
DAANAA0ADgAQABAAEAAQABEAEAAPAA4AEgATABQAFAAUABUAFgAWABYAFwAXABcAGwAc
ABwAHAAdAB4AHgAgACMAIwAjACMAJAAlACUAJwAmACUAJAAjACUAJgAmACYAJAAkACQA
IwAlACQAIwAiAB8AHQAdABwAGgAZABgAFQAVABMAEwAQAAwACwAJAAkACAAGAAYABQAD
AAEAAQAAAP//////////AAD///7//f/8//z//f/9/////f/9//z/+v/6//v/+//7//v/
+//7//v/+//7//v/+f/5//n/+f/7//v/+//7//r/+f/5//j/+v/5//n/+v/8//v/+//7
//n/+f/6//r/+//7//v/+v/8//z/+//7//n/+f/7//v//f/9//3//f/8//v/+v/5//r/
+//7//z/+v/5//n/+f/5//r/+v/6//v/+//7//v/+P/4//j/+f/7//v/+v/6//j/+P/4
//j/+v/6//r/+f/7//r/+v/6//f/9//5//n/+//6//r/+v/5//n/+f/5//n/+f/5//n/
+v/6//r/+v/5//j/9//3//j/+f/5//r/+P/5//n/+P/2//j/+v/5//r//P/8//z//P/7
//r/+f/4//n/+f/4//j/9//3//f/9//7//3//v////7//f/8//v//f////////8AAAEA
AgADAAAA//////7/AAAAAAAAAAD+//3/+//6//j/9v/0//b/9v/2//X/9f/z//P/8//0
//f/+P/5//n/+//7//v/+f/3//b/9v/2//j/+P/4//j/+P/4//j/+P/4//j/+f/5//n/
+f/5//r/+P/4//f/9//6//r/+v/6//r/+v/3//T/9P/5//n/+v8CAAwAFQAiADQAQQA7
ACwAIQAYAAgA9f/i/8r/sv+i/5f/if+G/47/mP+g/6r/tP/C/9P/5f/0//7/AgAEAAUA
AwABAAEAAwADAAMABAAEAAIAAwADAAIAAQABAAEAAQACAAMABQAGAAUABAADAAMABQAF
AAUABQAHAAcABwAGAAQABQAFAAUABwAIAAgABgAGAAYABgAGAAYABwAIAAgACAAJAAkA
CQAJAAkACQAKAAwADQANAA4ADAAMAAwADAAPAA8ADwAQABEAEQASABIAEAARABEAEQAU
ABUAFQAWABQAFAAUABQAFwAYABkAGgAaABsAHAAcABwAHQAeAB4AIQAjACQAJQAlACYA
JgAmACkAKgAqACwALwAvAC8ALwAwADEAMQAzADUANQA1ADUAMwA0ADQANAA2ADYANgA1
ADUANAAzADIALwAtAC0ALAAqACkAKAAlACEAHwAfABwAHAAbABkAGQAYABYAFgAVABEA
DwAPAA4ADQANAA0ADQAMAAsACgAJAAYABgAHAAcACQAHAAcABgAEAAQABQAFAAcABwAH
AAcABgAFAAQAAwAFAAUABQAFAAUABQAFAAUABAADAAMAAgAEAAMAAwAEAAQAAwADAAMA
BQAFAAYABgAFAAUABQAEAAQABAADAAMAAwADAAUABQADAAMAAwADAAMAAwADAAMAAwAD
AAIAAgACAAEAAQABAAEAAgACAAIA//////////8AAAAAAAABAAEAAQAAAAAA/v/+//7/
/v/+//7//v/9//3//P/8//z//f/9//////////7//v/+//3//f/9//3////////////8
//z//P/8//z//P/8//3///////7//v/8//3//f/8//7//v/+/////f/9//3//f/9//7/
/v/+//7//v/8//z//P/8///////+//7//f/9//3//f8AAAEAAQABAP//////////AQAD
AAMAAwAEAAUABgAHAAQAAwADAAIAAAAAAAAAAAABAAEAAAAAAPz/+v/4//r/+v/6//n/
+f/5//n/+f/6//v//P/9//3//f/9//3/+//7//r/+v/6//z//P/8//z/+v/6//r/+v/6
//r/+//7//3//f/9//7//P/8//v/+//+//7//v/+//7//v/7//j/9v/5//v//v8IABQA
IQAwAEAASQBDADYAKwAgAA4A9//i/8r/sv+g/5H/h/+C/4b/kv+c/6j/sv/C/9X/5//2
//7/AgAGAAkACQAHAAUABwAFAAUABgAGAAgACQAJAAgABwAHAAcABwAHAAcACAAIAAYA
BgAGAAcABwAHAAcABwAJAAkACQAIAAYABwAHAAcACQAKAAoACAAIAAgACAAIAAgACQAK
AAoACgALAAsACwALAAsACwAMAAwADQANAA4AEAAQABAAEAARABEAEQASABMAEwAUABQA
FAAVABUAFQAWABcAFwAYABgAGAAYABgAGgAaABoAGgAcAB0AHgAeAB4AHwAgACAAIgAj
ACMAIwAlACYAJgAmACcAKAAoACoALAAtAC4ALwAuAC8ALwAxADMAMwAzADMANQA2ADYA
NgA1ADQAMwAxADIAMgAyADIAMAAtACwAKgAqACkAKAAlACMAIQAhAB4AHAAbABkAGQAY
ABYAFgAVABEADwAPAA4ADQANAA0ADQAOAA0ADAALAAgACAAJAAkACwAJAAkACAAIAAgA
CQAJAAkACQAJAAkACAAHAAYABQAFAAUABQAFAAYABwAIAAkABwAHAAgACAAIAAcABwAI
AAgABwAHAAcABQAFAAYABgAHAAcABwAGAAYABgAFAAUABQAFAAcABwAHAAcABwAHAAcA
BwAHAAcACQAJAAgACAAHAAUABAADAAQABgAHAAgABQAFAAUABQAEAAQABAAFAAUABQAE
AAQAAgACAAIAAgADAAQABQAFAAMAAgACAAIA/////wEAAQADAAIAAgACAP//////////
AQABAAEAAQAAAAAAAAAAAP7//v/+////AQABAAAAAAAAAAEAAQAAAAAA/v8AAAAAAAAA
AP7//v/+//7/AQABAAAAAAAAAP///v/9/wAAAQABAAEAAQABAAEAAQABAAMAAwADAAMA
AwADAAMABAADAAMAAgAAAAAAAAAAAAEAAQAAAAAA/P/6//j/+v/8//z/+//7//n/+f/5
//r/+f/6//v/+//8//3//v/9//v/+v/6//r/+v/6//r/+v/6//r/+v/6//r/+v/7//v/
/f/9//3//v/9//z/+v/5//v//P/9//7//v/+//3/+v/2//f/+f/6//7/BAANABYAIAAz
AEEAPgAxACYAFgAFAPr/7P/Y/8L/sf+l/5r/lP+a/6T/sP+8/8b/0f/h/+7/+v8EAAYA
AwADAAUABQADAAMAAwAEAAQABgAHAAcABgADAAMAAwADAAUABQAGAAYABgAGAAYABwAG
AAUABAADAAQABQAGAAYABQAFAAQAAwAFAAYABgAEAAYABgAGAAYABgAHAAgACAAKAAsA
CwALAAoACQAIAAgACgALAAsADAAOAA4ADgAOAA0ADQANAA4AEQARABIAEgAQABEAEQAR
ABQAFQAVABYAFgAWABYAFgAXABYAFQAUABYAFwAYABgAGAAZABoAGgAcAB0AHQAdAB8A
IAAgACAAIQAiACIAJAAmACcAKAApACgAKQApACsAKwArACsAKwArACwALAAsACwALAAs
ACsAKwAqACkAKAAnACUAJQAkACIAIQAgAB0AHQAbABsAGAAVABMAEAAPABAADgAOAA0A
CwAJAAkACAAJAAkACQAJAAYABQAEAAMAAgACAAMAAwAFAAMAAwACAAAAAAABAAEAAgAD
AAQABQADAAMAAwADAAMAAwADAAMABQAFAAUABQADAAMABAAEAAYABQAFAAYABAADAAMA
AwAFAAUABgAGAAcABwAHAAYABgAGAAUABQAFAAUABwAHAAkACQAJAAkABwAHAAcABwAJ
AAkACAAIAAgABwAHAAcACQAKAAoACgAHAAcABwAHAAYABgAGAAcACQAJAAgACAAGAAYA
BgAGAAYABgAGAAUABwAGAAYABgADAAMABQAFAAUABAAEAAQAAwADAAMAAwAFAAUABQAF
AAQABAAEAAQABAAEAAQABQADAAMAAgACAAAAAQABAAAAAQACAAMABQAEAAMAAgABAAEA
AQACAAIAAgACAAIAAAAAAAAAAAABAAEAAAAAAAEAAQABAAEAAAABAAEAAQACAAMABAAF
AAUABwAHAAcABQAFAAUABQAFAAUABgAGAAQABAAEAAQABgAFAAMAAgD///z/+f/6//r/
+v/5//n/+//7//v//P/9//7///////////////3/+//6//r/+v/8//z//P/8//r/+v/6
//r/+v/6//v/+//9//3//f/+//z//P/7//v//P/8//z//P/8//7//f/4//b/8//1//z/
BAAOABsAKAA2AEMAPwAwACMAGgAKAPP/4P/M/7T/oP+R/4f/hP+G/5L/oP+o/7D/wP/T
/+X/9P8AAAIAAgAFAAkABwAFAAUAAwADAAQABAAGAAcABwAGAAMAAwADAAMABQAFAAYA
BgAGAAYABgAHAAcABwAHAAcACQAJAAkACAAGAAcABwAHAAcACAAIAAYACgAKAAoACgAI
AAkACgAKAAwADQANAA0ACwALAAsADAAMAA0ADQAOAA4ADgAOAA4ADwAPAA8AEAARABEA
EgASABIAEwATABMAFAAVABUAFgAWABYAFgAWABgAGAAYABgAHAAdAB4AHgAeAB8AIAAg
ACAAIQAhACEAJQAmACYAJgAnACgAKAAqAC0ALQAtAC0ALgAvAC8AMQAxADEAMQAxADMA
NAA0ADQAMwAyADEALwAwADAAMAAwAC0AKwArACoAKAAnACYAIwAjACEAIQAeABoAGQAX
ABcAGAAWABYAFQARAA8ADwAOAA8ADwAPAA8ADgANAAwACwAIAAgACQAJAAsACQAJAAgA
CAAIAAkACQAHAAcABwAHAAcABwAHAAcABwAHAAcABwAJAAkACQAJAAkACQAKAAoACgAJ
AAkACgAKAAkACQAJAAcABwAIAAgACwALAAsACgAKAAoACQAJAAkACQALAAsACQAJAAkA
CQAHAAcABwAHAAgACQAJAAoACQAHAAYABQAHAAgACAAIAAcABwAHAAcABgAGAAYABwAI
AAkACQAKAAgACAAIAAgACAAIAAgABwAJAAgACAAIAAUABQAHAAcACQAIAAgACAAHAAcA
BwAHAAcABwAHAAcACAAIAAgACAAHAAYABQAFAAYABwAHAAgABgAHAAcABgAGAAYABgAH
AAcABwAHAAcABQAFAAUABQAHAAcABgAGAAQAAwADAAMABgAHAAcABwAJAAkACQAJAAgA
CQAJAAkACgALAA0ADgANAA4AEAAQABAAEAAQABAAEAAQAA8ADgANAAwADAAMAAwADAAK
AAgABgAEAAIAAgACAAIABAAEAAQABAAEAAQABAAEAAYABgAGAAYABgAGAAYABgADAAIA
AQAAAAEAAgADAAQABAAEAAQABAAGAAYABgAGAAgACAAIAAgACAAIAAgACAAIAAgACAAI
AAcABgAFAAQACgAQABYAHAAoADQAQABMAEQAPAA0ACwAFwAEAPH/3v/L/7r/qf+Y/5f/
lv+V/w==
         </WaveFormData>
      </LeadData>
      <LeadData>
         <LeadByteCountTotal>10000</LeadByteCountTotal>
         <LeadTimeOffset>0</LeadTimeOffset>
         <LeadSampleCountTotal>5000</LeadSampleCountTotal>
         <LeadAmplitudeUnitsPerBit>4.88</LeadAmplitudeUnitsPerBit>
         <LeadAmplitudeUnits>��V</LeadAmplitudeUnits>
         <LeadHighLimit>2147483647</LeadHighLimit>
         <LeadLowLimit>268435456</LeadLowLimit>
         <LeadID>V3</LeadID>
         <LeadOffsetFirstSample>0</LeadOffsetFirstSample>
         <FirstSampleBaseline>0</FirstSampleBaseline>
         <LeadSampleSize>2</LeadSampleSize>
         <LeadOff>FALSE</LeadOff>
         <BaselineSway>FALSE</BaselineSway>
         <ExcessiveACNoise>FALSE</ExcessiveACNoise>
         <MuscleNoise>FALSE</MuscleNoise>
         <LeadDataCRC32>1257808340</LeadDataCRC32>
         <WaveFormData>
CgAKAAoACgAKAAoACgAKAAkACAAHAAYACAAKAAwADgALAAoACQAIAAoACgAKAAoACAAI
AAgACAAHAAYABQAEAAcACAAJAAoACQAIAAcABgAIAAgACAAIAAgACAAIAAgABQAEAAMA
AgAFAAYABwAIAAUABAADAAIABAAEAAQABAACAAIAAgACAAIAAgACAAIAAwAEAAUABgAE
AAMAAgACAAQABQAGAAcABwAHAAcACAAIAAgACAAIAAsADQAQABIAEwATABIAEQAUABQA
FAAUABQAFAAUABQAEwASABEAEAATABMAEAAOAAsABwAIAAcACQAHAAcABwAGAAYABgAH
AAYABwAHAAcACAAIAAYABgAEAAIAAQABAAMABAAEAAQABgAEAAQABAAEAAMAAwACAAIA
AwAFAAYABQADAAIAAgADAAUABgAIAAgABwAEAAIABgARACEANABMAGoAjACwAMsAyQC3
AKwAlgB0AEcAGADj/6z/fP9W/zb/If8f/y//RP9W/2f/f/+V/6f/uf/O/93/6f/0////
AgAAAAAAAAABAAIAAwAGAAcACAAJAAcACAAIAAkACQAKAAoACwAMAA0ADwAQAAsADAAM
AAsADgAPABAADwAOAA0ADQAOAA4ADgAOAA4AEAARABIAEAAQABEAEAAQABQAFAAUABQA
EgAQABIAEgAUABQAFAAUABUAFgAWABcAFQAVABYAFwAaABwAHQAeAB0AHgAeAB0AHgAf
ACAAIAAkACQAIwAjACUAJAAkACQAKAApACoALAAqACsAKwAsAC0ALwAvAC8AMQAzADQA
NgA0ADMANAA0ADgAOQA6ADsAOQA4ADcANwA3ADcANwA3ADgAOQA5ADoANwA0ADMAMgA0
ADUANQA1ADMAMAAvAC0AKwAqACkAKQAnACgAJgAmACMAIAAfAB0AHQAdAB0AHQAaABgA
FwAXABYAFgAWABUAFwAVABUAFgATABEADwAOAA8AEAAPAA8ADQAMAAsACQAJAAsACwAK
AAsADAAMAA0ACgAKAAwADQAOAA8ADwAQAA0ADQANAA0ADQANAA0ADgAQABAAEAAQAA8A
DgAOAA0ADgAQABIAEwAQAA0ADAAMAAwADQANAA0ADwAPAA8ADwAMAAsACgAJAAoACwAM
AA0ACQAJAAkACgALAAsACgAJAAoACwAMAA0ACwAKAAkABwAJAAoACwALAAoACQAJAAgA
CAAIAAgABwAIAAgABwAHAAQAAwACAAIAAwAEAAQABQACAAEAAAAAAP3//f////////8A
AAEAAQD///7//f/8//7///8AAAEAAAD///3//P/+//3//f///wAAAAD//////P/8//z/
////////AgAEAAAA/f/8//v/+v/9//3//v/////////+//3/+//7//v/+////wIAAwAE
AAEAAAAAAAEAAwAGAAgACQAHAAgACAAIAAYABgAGAAYABwAIAAkACgAHAAYABAD///3/
/P/6//3/+//7//n/+f/3//b/9v/2//r//P/+/////f/7//j/8//z//P/8//0//P/8//0
//T/8v/y//D/8P/x//P/9P/2//P/8f/w//D/8f/y//L/8//y//L/8//z//D/8P/x//L/
+P/+/wUAEwAoAEIAZACKALAAvwC5AK8AogCEAFQAHQDi/6n/ev9U/y7/FP8L/wv/Ff8m
/zj/Tf9p/4f/n/+3/8r/1//f/+b/6f/q/+z/8P/y//P/9P/1//T/8//y//H/9P/2//f/
+f/4//j/9//3//f/9//4//j/+f/8//7///////3/+//3//n/+f/6//z/+f/4//f/9v/1
//X/9f/y//j/+//8//7////+//3//P/9//z///8AAP7//v/+//7//f/+//7///8AAAEA
AwAFAAYABgAFAAQABwAKAAwADQANAA0ADQAMABAAEAAPAA8AFQAWABgAGgAcABsAGgAa
ABwAHQAdAB4AHQAfAB8AHwAgACEAIQAiACQAJQAoACoAKQAnACUAIwAlACYAJwApACcA
JwAnACcAJgAlACMAIgAlACQAJQAmACQAIwAhAB8AHwAeAB8AHwAeABwAGgAZABQAFAAR
ABAAEwASABMAEwAQAA0ACgAHAAkACAAIAAkABgAGAAYABQAEAAEAAAAAAAMAAwADAAQA
AAD+//r/9//5//r/+//7//n/+//7//r/+P/4//f/9//3//j/+//9//z/+//5//j/+P/5
//r/+//5//n/+f/6//j/+P/4//j/+//8//7////8//z//P/7//7//f/+/wAA/v//////
/////////////wIAAwAEAAUAAwABAP///f/+////AAACAAIAAQD///3///////////8B
AAIAAwADAAEAAAD///3//v///wEAAgACAAIAAgABAP7//v/9//3/AAABAAIABAACAAAA
/f/7//z//f/+/wAA/f/9///////9//z/+//5//r//P/+/wAA///9//v/+f/8//3//f/+
//7//f/9////+v/8//////8AAAAAAAAAAAAA///9//z/+//+//////////7//f/8//v/
/P/+//7//v8AAAAAAQADAAMABAAEAAMABAAGAAcACAAGAAYABgAGAAQABAAEAAQABAAE
AAMA///6//j/9f/3//n/+f/3//f/9v/0//P/8v/2//j/+v/7//n/+f/4//X/8v/x//D/
8P/y//P/9f/2//X/9P/x//D/8v/z//P/9P/0//P/8//0//T/9P/z//P/9//4//r/+//4
//j/9f/0//T/+v8FABMAIAA0AFAAcACSAK8AuQCvAKIAkABqADsACgDV/57/cv9M/y7/
Hf8X/x//Lv9A/0//Y/97/5H/pf+8/83/1//g/+f/6v/q/+r/7f/v//H/8//2//f/+P/5
//j/+P/3//f/+P/6//v//f/8//v/+//6//j/+v/7//v//f/9//3/+//5//f/9v/2//n/
+v/7//z/+v/5//j/9P/4//v//P/+/wAAAAAAAAAA/v/6//r/+P/6//z//v8AAP//AAAA
AAEAAgADAAUABwAHAAgACAAIAAcACAAIAAcACwANAA8AEAAQAA4ACwAJAA0ADgAQABIA
FQAVABUAFgAVABUAFAAUABYAGQAaABsAGQAZABgAGAAbABsAHQAeACEAIQAhACEAHwAe
AB0AHQAeAB8AIAAhACAAHwAdABwAHwAeAB8AIAAhACEAIAAfAB0AGgAZABcAGAAYABgA
GQAUABQAEQAQABEAEAARABEAEAAPAA4ADQAMAAoACQAJAAkACgALAAsACQAFAAMAAgAC
AAEAAAAAAAAAAAD+//3/+//6//n/9//6//3//v/+//z/+v/3//X/9//4//v//f/6//n/
9//2//X/9f/1//X/9//3//f/+P/2//b/9v/2//b/9v/3//f/9//4//n/+f/3//X/9f/2
//f/+f/6//v/+f/5//n/+f/7//v/+//7//v/+//7//v/9//3//f/+P/6//v/+//7//n/
+f/5//n/9//4//n/+f/5//r/+//7//r/+f/5//j/+f/6//v/+//5//j/9v/1//X/9f/1
//b/+P/4//f/9//0//P/8v/y//L/8//2//f/9f/0//P/8f/z//T/9f/2//b/9f/0//P/
8f/x//D/8P/2//X/8//z//L/8v/y//L/8v/1//X/9v/3//X/9f/0//P/8//z//P/8//1
//j/+f/6//f/9v/2//f/+v/8//3//f/9//7//v/+//z//P/8//z//f/+////AAD///7/
/P/3//f/9v/0//f/9v/1//L/8f/x//D/8P/w//L/9P/2//f/9P/z//H/7f/w//H/8v/0
//P/8f/w/+7/8P/w/+7/7v/v//H/8v/0//L/7//t/+z/8P/y//P/9f/1//T/9P/z//L/
8v/1//T/+P8AAAkAEwAeADQATgBsAJIAtQC9ALEAogCKAGIANwAMAN3/rP+A/1z/PP8n
/yH/J/82/0j/X/95/5H/pf+3/8L/y//T/9z/4//q//D/9P/0//X/9v/3//b/9f/0//P/
9v/4//n/+//7//z//P/9//z/+//7//r/+f/8//7////9//v/+f/1//f/+f/8/wAA/v/+
//7//v8BAAEAAQD+/wEAAwADAAQAAwACAAEAAAADAAIABQAGAAYABgAGAAYABwAIAAgA
CQAKAAsADQAPABAAEAAPAA4AEQAUABYAFwAWABcAGAAYABgAGAAXABcAHAAcAB0AHgAe
AB0AHAAcAB0AHwAgACIAIgAjACIAIQAkACUAJQAmACkAKQArACwAKwApACcAJQAnACgA
KQArACoAKQAoACcAJwAnACYAJgAnACYAJwAoACYAJQAjACEAIwAiACMAIwAhACAAHwAf
ABoAGgAXABYAGQAYABkAGQAXABUAEwARABEAEAAQABEADgAOAA4ADQAKAAcABgAGAAcA
BwAHAAgABQAEAAEA//8CAAIAAgABAP//AQABAAAAAgACAAEAAQACAAIABAAFAAIAAQD/
//7//v///wAAAQD///////8AAAIAAgACAAIABAAEAAUABQACAAIAAgABAAIAAQACAAQA
AgADAAMAAwADAAMAAwADAAQABQAGAAcABAADAAIAAQACAAMABAAGAAUABQAEAAMAAwAD
AAMAAwAFAAYABwAHAAQABAAEAAMABQAFAAYABgAEAAQABAADAAQABAADAAMABAAFAAYA
CAAFAAQAAgABAAQABQAGAAgABgAFAAYABQACAAIAAgABAAEAAgADAAQABAADAAIAAQAE
AAUABQAGAAQAAwADAAUABAAEAAMAAwAKAAoACAAHAAYABQAEAAUABQAGAAcABgAHAAcA
BwAFAAUABQAFAAgACgAKAAoABwAGAAYABwAJAAwADgAPAA0ADgAOAA4ADAAMAAwADAAN
AA4ADwAQAA0ADAAKAAUAAwACAAAAAwADAAMAAQABAAAA/v/9//z//v8AAAIAAwACAAEA
///7//v/+//7//z/+//7//z//P/6//r/+P/4//v//f/+/wAA/f/7//r/+v/7//z//P/9
//z//P/9//3/+P/4//n/+v/8/wYAEQAbACwARABiAIQAqAC/AL0ArwCkAIwAYAAvAPj/
v/+M/2b/RP8o/xX/E/8f/zD/QP9T/23/if+h/7f/yv/X/9//5v/r/+7/8v/2//j/+f/6
//v//P/7//r/+f/7//z//P/9//3//v/+/////f/9//7//v/9/wAAAgADAAQAAwACAP//
/////wAAAgAAAAAAAAAAAP////////z/AgAFAAYACAAHAAYABQAEAAUABAAHAAgABgAG
AAYABgAFAAYABgAHAAgACQALAA0ADQAMAAoACAALAA4AEAARABIAEwAUABQAFQAUABIA
EQAVABYAGAAaABwAGwAaABoAGwAdAB4AIAAjACUAJQAlACQAJQAlACYAKQApACsALAAq
ACkAKAAnACoAKgAqACsAKwArACsAKwArACsAKgAqACwAKgAqACoAKgApACcAJQAmACQA
JAAjACEAIAAfAB8AGgAaABcAFgAYABYAFgAVABMAEQAPAA0ADQAMAAwADQAKAAoACgAJ
AAYAAwACAAIABQAFAAUABgAEAAIA/v/7//7//v/+//3/+//9//3//P/8//z/+//7//3/
/v8BAAMAAAD///3//P/8//3//v////3//f/9//7//P/8//z//P///wAAAgADAAIAAgAC
AAEAAwABAAEAAgABAAEAAAD///3//f/9//3//v///wAAAQAAAP///v/9//7///8AAAIA
AwADAAIAAQD//////////wEAAgADAAMAAQAAAP///f/+////AQACAAAAAAAAAP///P/8
//v/+//+////AAACAP///v/8//v//f/9//3//v/8//v//P/7//n/+P/3//X/9f/2//f/
+P/3//X/8//x//L/8//z//T/8v/x//H/8//y//L/8f/x//T/9v/4//f/9P/z//L/8f/w
//H/8f/y//P/8v/z//P/8//z//P/8//z//X/+P/5//r/9//2//b/9//6//7/AQADAAAA
AAD///7/AAAAAAAAAAABAAIAAwAEAAIAAAD9//f/9//2//T/9//2//X/8v/x//P/8v/y
//L/9P/2//j/+f/1//P/8P/r/+3/7f/t/+7/7v/t/+3/7P/u/+7/7P/s/+3/7//w//L/
8P/t/+v/6v/t/+7/7v/v/+//7v/u/+3/6v/s/+//8P/0//r/BQATACYARABkAIYAqgC9
ALcApwCWAHgASAARANb/n/90/1D/LP8Q/wX/Cf8X/yj/Ov9P/23/if+d/7X/xv/R/9X/
3v/n/+j/6v/w//L/8//0//X/9P/z//L/8f/y//T/9f/3//b/9v/1//X/9f/1//b/9v/3
//r//P/9//3/+//5//X/9f/1//b/+P/3//b/9f/0//X/9f/1//L/9v/5//r//P/6//j/
9v/0//b/9v/6//z/+v/6//r/+v/9//7//v///wEAAQACAAMABAAEAAMAAgADAAYACAAJ
AAcABwAHAAYACgAKAAkACQAOAA4ADwAQABIAEQAQABAAEwAVABYAGAAWABcAFgAVABgA
GQAZABoAGwAbAB0AHgAcABsAGgAZAB4AIAAiACUAIgAhACAAHwAhACEAIAAgACEAIAAh
ACIAIAAfAB0AGwAeAB4AIAAhACAAHgAcABsAGQAaABgAGAAaABgAGAAXABUAEwARAA8A
EQAQABAAEQAPAA4ADQALAAoABwAGAAYACAAHAAYABgADAAIA///9/wAAAAAAAP///P/9
//z/+v/8//z/+//7//v//P///wEA///9//r/+P/5//v//f////3/+//5//j/9v/2//b/
9v/5//r//P/9//v//P/9//3//v/9//7/AAD9//3//P/7//3//f/9//3////////////9
//3//f/9//z//f/+/wAA/v/9//v/+f/7//v/+//7//z//v8AAAEA/v/8//r/9//5//v/
/v8AAPz/+v/4//X/9v/2//X/9f/2//f/+P/6//b/9P/x/+//8P/x//L/9P/w/+//8P/v
/+7/7v/u/+3/7f/u/+//8P/v/+//7//v//L/8//z//T/8P/t/+v/6//u//H/8v/z//T/
8//x//D/7//v/+//7v/t/+//8f/z//X/9f/2//X/9P/2//b/9//5//j/+v/7//v/+f/6
//r/+v/7//z//f/+//3//P/7//r/+//8//z/+f/2//T/8f/z//H/8f/v/+//8P/w//H/
8v/y//L/8v/x//L/8//z//H/8P/v/+7/7v/t/+3/7v/u/+//8P/v//D/7f/t/+z/7P/v
/+//8P/y//D/8P/v/+//7//u/+7/7f/0//T/8//y//D/8v/9/wsAGgAwAEwAbACUALUA
uwCrAJwAigBmADsAFADl/67/fP9U/zT/Hf8Z/yP/Nv9O/2H/df+L/5//r/+8/8n/0//c
/+P/7P/w//L/8//z//P/8//2//f/+P/5//f/+P/4//n/9//4//j/+f/8//3///8AAPv/
/P/8//v//////////f/8//v/+//8//7//v/+//7/AgADAAQAAgACAAMAAgACAAQABAAE
AAQABgAEAAYABgAEAAQABAAEAAcACAAIAAkABwAHAAgACQAMAA4ADwAQAA4AEAARABEA
EAARABIAEgAVABYAFgAXABgAFgAVABQAGgAbABwAHgAcAB0AHQAeAB0AHwAfAB8AIwAl
ACYAKAAmACUAJgAmACoAKwAsAC0ALAAsACwALQAsACsAKgApACoAKwArACwAKgAoACgA
KAArACsAKgApACYAJAAkACMAIQAgAB8AHwAdAB4AHAAcABkAFgAVABMAFAATABIAEQAQ
AA4ADQANAAsACgAJAAcACQAHAAcACAAHAAUAAwACAAQABAACAAEA///+//3/+//7//3/
/f/8//3//v/+/////f/8//3//f/9//3//P/8//n/+f/5//n/+//7//v//P///wAAAQAC
AP///v/+//3///8AAAEAAQABAP////8AAAAAAQABAAEABAAFAAYABwAFAAMAAQD//wIA
AwAEAAUAAQABAAEAAgABAAEAAAD//wEAAwAFAAcABQAEAAMAAQABAAIAAwADAAEAAQAC
AAIAAAAAAAAA//8AAAIAAwAFAAMAAQD///7///8AAAAAAQAAAP///v/+//v/+//9//3/
/f/+///////9//z/+//6//3//f/9//3//f/9//z//P/4//n/+//9//7//v/+//7//v/9
//v/+v/5//v//f/+/////v/9//z/+//9/wAAAQACAAAAAAABAAMAAgAEAAUABQAIAAoA
CwAMAAsACgAJAAgACQAKAAsADAAMAAwACwAHAAIAAAD9////AAABAAAAAQAAAP7//f/8
//3//v//////AQABAAAA/f/6//n/+P/4//n/+f/6//r/+P/4//b/9v/4//n/+f/6//j/
9//3//j/9//2//T/8//1//b/+P/5//b/8v/v/+7/8P/6/wMAEQAkAD4AWAB6AKAAuwC1
AKcAngCMAGQAMwD+/8H/iP9e/zz/Hv8N/w//G/8s/z7/Uf9l/3//lf+t/8b/1f/h/+j/
6//u//D/8v/0//X/9v/3//n/+f/5//n/9//4//j/+f/8//7///8BAP7//f/9//z/+//+
/wAAAQADAAMAAwABAP7//f/9//7///8AAAEAAgAAAP///v/6////AQABAAIABAAEAAQA
BAACAAAAAgACAAUABgAHAAgABwAGAAQAAwAEAAUABwAJAAsADAAMAAwACwAMAAwACwAP
ABEAEwAUABMAEgAQAA8AEwAUABYAGAAbABsAGwAcABoAGwAbABwAIAAjACQAJQAjACMA
IgAiACYAJwAqACwALQAtAC0ALQAtACwAKwArAC4ALwAwADEALgAtACsAKgArACoAKwAs
AC0ALQAsACsAKQAmACUAIwAlACQAIwAjAB8AHgAaABgAGgAYABgAFwAWABUAFAATABEA
DgAMAAsACwAMAA0ADQAKAAcABgAGAAgABwAGAAYACAAIAAYABQADAAIAAQD//wAAAwAE
AAQAAQAAAP7//f/9//7/AQADAAUABQAEAAQAAAD///7//f////////8AAP///v/9//z/
/f/+/wAAAQADAAQABQAFAAQAAQAAAAAAAgADAAMAAwACAAEAAAD/////////////AQAB
AAEAAQD+//3//P/8//7//////////P/7//r/+f/7//z//f/9//7//v/+//3/+v/5//n/
+P/5//r/+//7//j/+P/3//f/+f/5//n/+v/6//r/+f/5//j/9//2//b/+P/5//z//f/5
//j/9//1//b/9v/2//b/+f/5//n/+f/4//f/9f/0//f/9//4//v/+//6//j/9//2//b/
9//4//n/+v/5//f/9v/1//j/+f/5//n/+f/5//n/+f/4//r/+v/6//z//P/9/////v8A
AAEAAQACAAQABQAGAAQABAAEAAQAAgACAAIAAgAFAAYABgADAP///P/4//n/+//7//n/
+f/5//j/+P/4//f/+P/5//n/+v/7//v/+f/3//X/8//y//X/9f/2//b/9P/0//L/8v/y
//P/8//0//f/9//4//r/+f/4//b/9f/2//b/9//3//j/+P/3//T/8v/4/wMAEwAqAEYA
ZACIAKwAvwC5AKsAogCMAGQAMQD6/7//jP9e/zb/GP8H/wf/Ff8q/z7/U/9r/4P/mf+v
/8T/1f/h/+z/8//y//L/8v/z//P/8//z//b/9//4//n/+f/6//r/+//7//z//P/9//v/
+//8//z/+P/6//v/+/8AAAEAAgABAP///f/8//z//v/+//7//v/9//3//f/6//z//f/8
//z/AAAAAAAAAAAAAP7/AAAAAAIAAgACAAIABQAGAAYABwAEAAMAAwADAAYACAAJAAoA
CAAKAAsACwANAA8AEQASABQAFAATABMAFQAUABQAFAAYABkAGgAcABsAGwAaABoAHQAf
AB8AHwAgACEAIQAiACMAIwAlACYAKAApACoAKwArACoAKQApACoAKwAsAC0ALwAvAC4A
LgAtACoAKQAoACwALQAtAC0AKQAmACUAIwAlACQAIwAjACIAIgAfAB4AHAAaABoAGQAZ
ABkAGQAZABUAEgAQAA8AEAAQABAADwAPAA0ADQAOAAsACQAHAAYABwAIAAcABwAGAAQA
AgD/////AQABAAAAAAAAAP/////+//7/AAABAAIAAwADAAQAAgABAAAA//////////8A
AAAAAAAAAAAA/v/+//////8AAAIABAAFAAIA///+//7///8BAAIAAwADAAMAAwADAAEA
AQABAAEAAwADAAMAAwD///////8AAAIAAwADAAMABQAFAAUABQACAAIAAgABAAEAAgAD
AAMAAgABAAEAAAABAAIAAwADAAAAAAD//////v/9//z//P///wAAAAABAP3/+//5//j/
+P/5//z//f/6//r/+v/5//b/9v/2//b/+P/5//r/+//7//v/+v/6//j/+P/5//r/+//8
//v/+f/4//f/+//9//7////9//3//f/9//3//v/9//z//f/+/wAAAwADAAQABAADAAUA
BgAGAAYACAAIAAgACAAHAAYABQAEAAcACAAIAAUAAAD+//v//f/9//3/+//7//v/+v/6
//r/+f/6//v/+//+///////9//n/9//1//T/9//3//j/+P/4//j/9v/2//b/9//3//j/
+f/5//r//P/5//j/9v/1//f/+P/6//v/AAD+//v/+P/2//r/AQANABwALgBGAGIAggCn
AL8AvQCwAKIAiABfADYACQDQ/5r/bv9M/zH/If8j/zD/RP9X/2f/ff+T/6f/uP/L/9n/
4v/r//D/9P/0//b/9//4//n//v///wAAAQAAAAAA/////wEAAgACAAMABQAFAAYABgAD
AAQABAADAAYABwAIAAcABQADAAIAAgAFAAYABwAIAAoACwAMAAoADAANAAwADAAPABAA
EQASAA8ADAANAAwADwAQABEAEgAVABYAFgAXABYAFQAVABUAGAAaABsAHAAbABwAHAAb
AB0AHwAhACIAIgAiACEAIQAjACIAIgAiACcAJwAnACgAJgAnACcAKAArAC0ALQAtAC4A
LwAvADAALwAvADEAMgA1ADUANQA1ADQANAA0ADUANgA3ADgAOQA5ADkAOAA4ADYANAA0
ADQANwA3ADYANQAyADAAMAAvAC8ALgAtAC0AKwAsACoAKgApACYAJQAjACUAJQAlACUA
IwAgAB4AHQAeAB4AHgAdABwAGQAYABgAFgAVABQAFAAWABYAFAATABEAEAAPAA0ADgAR
ABIAEgASABIAEQARAA4ADgAQABEAEwATABIAEgAQAA8ADgANABAAEQASABQAFgAWABYA
FgAUABQAFQAVABYAGAAaABsAGAAVABQAFAAXABkAGgAbABsAGwAbABsAGQAZABkAGQAb
ABsAGwAbABgAFwAWABYAGQAZABgAFwAXABcAFwAXABYAFgAWABUAFQAWABcAFwAUABMA
EwASABMAFAAVABUAFAAUABMAEwARABEAEQASABMAFAAUABUAEgARABAAEAARABEAEwAT
ABIAEgASABEAEAAQABAAEAATABMAEwATABIAEQAPAA4ADwAPABAAEwATABIAEAAPAAwA
DAAOABAAEAAQABAADgANAA0ADQAMAA0ADQANAA8ADwAPAA8ADQAOAA0ADAAOABAAEwAX
ABcAGAAYABcAFwAYABgAGAAaABoAGgAaABkAGAAXABYAGQAaABoAFwATABAADAANAA0A
DQALAAsADAAMAA0ADgAOAA4ADgANAA8ADwAOAAsACAAHAAYABgAJAAkACgAKAAoACgAI
AAgABwAHAAYABgAJAAkACgAMAAsACgAIAAcACAAIAAkACQAMAA4ACwAIAAYACgATACEA
NgBQAHAAlAC6ANEAzQC9ALIAoAB6AEkAEgDZ/6L/dP9O/y7/G/8X/yf/PP9Q/2H/d/+R
/6f/v//U/+X/7//6/wEABgAGAAQABQAFAAUABQAKAAsADAANAAwADAALAAsACwAMAAwA
DQAPAA8AEAAQAAwADgAPAA8AEwATABMAEQAQAA8ADwAQAA4ADgAOAA4AEAARABIAEAAQ
ABEAEAAQABMAFAAVABYAFAASABQAFAAWABYAFgAWABcAGAAYABkAGAAXABcAFwAaABwA
HQAeAB0AHgAeAB0AIAAhACIAIgAkACQAIwAjACUAJAAkACQAKgArACwALgAsAC0ALQAu
AC8AMQAxADEANAA1ADUANgA2ADUANgA2ADoAOwA8AD0APQA8ADsAOwA7ADsAOwA7ADwA
PQA9AD4APQA6ADkAOAA6ADsAOwA7ADkANgA1ADMAMwAyADEAMQAvADAALgAuACsAKAAn
ACUAJQAlACUAJQAjACAAHgAdABwAHAAcABsAHAAZABgAGAAWABUAFAAUABUAFgAVABUA
EwASABEADwANAA8ADwAOABAAEAAPAA8ADAAMAA4ADwAQABEAEQASABAADwAOAA0ADwAP
AA8AEAAQABAAEAAQAA8ADgAOAA0ADgAQABIAEwARAA8ADwAQABAAEQARABEAEwATABMA
EwASABEAEAAPABIAEwAUABUAEgARABAAEAARABEAEAAPABAAEQASABMAEgASABIAEQAT
ABQAFQAVABQAEwATABIAFAAUABQAEwAUABQAEwATABIAEQAQABAAEQASABIAEwAQAA8A
DgAOAA8ADwARABEAEAAQABAADwAMAAwADAAMAA4ADwAQABEADgANAAsACgAMAAsACwAN
AA4ADgANAA0ACgAKAAoADQAMAA0ADwAQAA0ADQANAA4ADgAPAA8AEAASABIAEgASABAA
EgATABMAFwAYABoAHQAcABwAHgAeAB4AHgAhACIAIwAkACMAIgAhACAAIAAgACAAIAAd
ABwAGwAaABcAFgAVABQAFQAWABcAGAAXABYAFQAUABUAFgAXABgAFgAWABYAFgAUABIA
EAAOABEAEgATABQAEQAQAA8ADgAPABAAEQASABQAFAAUABQAEwASABEAEAARABIAEwAU
ABUAFgAXABgAKQA4AEcAVgBzAJAArQDKAL8AtgCtAKQAdwBKAB0A8P/E/5r/cP9G/z7/
Nv8u/w==
         </WaveFormData>
      </LeadData>
      <LeadData>
         <LeadByteCountTotal>10000</LeadByteCountTotal>
         <LeadTimeOffset>0</LeadTimeOffset>
         <LeadSampleCountTotal>5000</LeadSampleCountTotal>
         <LeadAmplitudeUnitsPerBit>4.88</LeadAmplitudeUnitsPerBit>
         <LeadAmplitudeUnits>��V</LeadAmplitudeUnits>
         <LeadHighLimit>2147483647</LeadHighLimit>
         <LeadLowLimit>268435456</LeadLowLimit>
         <LeadID>V4</LeadID>
         <LeadOffsetFirstSample>0</LeadOffsetFirstSample>
         <FirstSampleBaseline>0</FirstSampleBaseline>
         <LeadSampleSize>2</LeadSampleSize>
         <LeadOff>FALSE</LeadOff>
         <BaselineSway>FALSE</BaselineSway>
         <ExcessiveACNoise>FALSE</ExcessiveACNoise>
         <MuscleNoise>FALSE</MuscleNoise>
         <LeadDataCRC32>2345104549</LeadDataCRC32>
         <WaveFormData>
AAAAAAAAAAAAAAAAAAAAAP7//v/+//7//v/+//7//v/8//z//P/8//7//v/+//7//P/8
//z//P/6//r/+v/6//v//P/9//7//f/8//v/+v/8//z//P/8//z//P/8//z/+//6//n/
+P/5//r/+//8//v/+v/5//j/+f/6//v//P/7//r/+f/4//r/+v/6//r/+v/6//r/+f/3
//j/+P/4//v/+//7//v/+//7//v/+//7//v/+//7//3//v///wEAAQABAAEAAgAEAAUA
BQAGAAYABgAGAAYABAAEAAQABQAIAAgABgAFAAAA//////7//v/8//v/+//7//z//P/8
//z//P/8//3//v/9//z/+//5//j/9//2//b/9//3//f/9//1//X/9f/z//P/9P/0//b/
9//5//r/9v/1//X/9P/1//f/+P/4//r/+v/5//n/AQAPACIANQBJAGMAfwCbALIAugC+
AMIAtQCXAG8AOQD4/7n/hP9c/0H/L/8v/zr/TP9d/2//g/+Y/6b/tP/C/9D/2v/i/+v/
7//v//D/8P/w//L/8//1//f/+P/5//f/+P/4//n/+f/6//r/+v/9//3//f/9//3//P/7
//r//v/+//7//P/8//z//f/+//z//P/8//z//f///wAAAAD//////v/+/wAAAAAAAAAA
/v///////////wAAAAAAAAMAAwADAAQAAgACAAIAAgAEAAUABgAHAAYABgAGAAUABgAH
AAcACAAKAAoACgAKAAgACAAJAAkADQAOAA4ADgAKAAoADAAMAAsADAAMAAwADQAPABAA
EQARABAAEAAQABEAEgATABQAEwASABEAEAARABEAEQAQABIAEgASABIAEgARABAADwAQ
ABAAEQASAA8ADwAQABEADwAPAA4ADgAOAA8AEAARAA4ADgAOAA4ADwAPAA4ADQALAAoA
CQAJAAkACQAJAAcABwAHAAcACAAEAAMAAgABAAAAAQABAAEA////////AAAAAAAA////
////AAAAAAEAAAD///7//f8AAAAAAAAAAAAAAAAAAAAA/v////////8AAAEAAAABAP//
AAABAAEAAwADAAQABAACAAEAAQACAAIAAwADAAIABAAFAAUABQAEAAMAAgABAAIAAwAD
AAQAAQABAAEAAgACAAIAAgACAAQABAAEAAMAAQAAAAAA//8BAAAAAAAAAP//////////
/v/+//7//f///////v/+//3//P/7//r//P/9//3//v/7//v/+//7//v/+//8//z//P/8
//3//f/6//r/+v/7//3//f/9//3/+//6//r/+f/7//z//P/7//3//f/9//3//P/7//v/
+v/8//3//f/9//z/+v/6//r/+v/7//v//P/8//r/+//7//v/+f/5//n/+f/6//3//v//
//3//f/+////AgAFAAYABwAGAAYABwAHAAYABgAGAAYABwAIAAkACgAIAAcABQABAAAA
//8AAAIAAAD+//z/+//7//v//P/8//3//v///wAA/v/9//r/9//3//b/9v/2//b/9v/3
//f/9//3//X/9f/3//f/9//4//f/9f/0//T/9f/1//b/+P/2//b/9//3//T/9v/2//n/
//8HABMAJAA5AE8AaQCFAKMAuADCAMgAyACxAIsAVwAVAND/mf9s/0j/M/8t/y3/Nv9G
/1f/a/+D/5j/qv++/87/2P/e/+b/6//r/+3/8v/y//L/9P/1//X/9f/0//P/9P/2//f/
+f/4//j/9//2//f/9//3//f/+f/6//v//P/7//r/+f/2//f/+P/6//z/+v/6//r/+v/6
//v/+//6//v//f/+/wAA/v/+//7//v8AAAEAAQABAAEAAgACAAIAAgABAAAAAAABAAIA
AwAEAAIAAQAAAP//AAACAAQABQAEAAUABQAGAAYABgAGAAYACAAIAAkACQAKAAoACQAI
AAcACAALAAwADAAMAAsACgAKAAsACwALAA0ADgAQABIAEQAQAA8ADgAQABAAEAAQAA8A
DwAPAA4ADgAOAA4ADgAQABEAEgATABIAEAAPAA4ADgAPABEAEwARABEAEAAQAA8ADwAP
AA8AEAAQABAAEAAOAA0ACwAJAAsACgAJAAkABwAHAAcABQAEAAMAAgACAAIAAwAEAAUA
AgABAP///f////////8AAAAAAAD//////v/+//3//f////////////7//v/+//7//v/+
//7//v/8//3//f/9//3//f/7//v//P/+/wAAAQD+//3//f/8//3//f/+/wAAAAABAAEA
AAD+/////////wAAAQACAAMAAgABAP///v/+////AAACAAEAAAD///7//v/+//7//f/+
//7///////7//P/7//r/+v/7//z//f/+//7//v/9//v/+//6//r/+//8//3//v/8//v/
+f/4//j/+f/6//v/+//7//z//P/6//r/+//7//z//P/8//3/+v/5//j/9//4//j/+f/5
//v//P/8//v/+f/5//v//f/+//z//P/8//z/+v/5//n/+P/6//v/+//7//n/+f/5//n/
+f/7//v/+//9//3//v//////AQABAAEAAwAEAAYABwAGAAYABgAGAAQABAAEAAQABQAF
AAQAAQD///3//f/+/wAA/v/8//v/+f/5//r/+v/8//z//P/8//z/+//4//X/8//y//L/
8v/0//T/9f/1//P/8//x//H/8f/x//H/8v/y//H/8f/y//L/8f/x//L/9P/0//X/9f/2
//T/8v/x//X//f8JABwAKwA7AFMAbQCDAJgAqACwALIAqQCNAGUANQD4/7v/jP9m/0f/
N/8z/zz/TP9b/2n/ff+S/6L/sP/A/8z/1P/c/+H/5f/n/+j/6//s/+//8f/w//H/8f/x
//H/8v/y//P/8//0//T/9P/z//P/8//z//T/9P/0//T/9v/2//b/9P/0//T/9f/2//f/
+P/5//r/+f/5//j/9v/2//f/9//4//r/+v/6//r/+f/5//j/9//3//j/+P/4//v/+//7
//z//P/8//z//P////////////7//v/+//3/AAABAAEAAgD///7//f/8////AAACAAMA
BQAGAAYABgACAAIABAAEAAYACAAJAAoACQAJAAgABwAIAAgACQAKAAwADAAMAAwACwAK
AAkACAALAAsACwAKAAgACAAIAAgACQAJAAkACQAJAAgACAAIAAUABQAGAAcACAAJAAkA
CgAIAAcABgAFAAYABgAGAAYABgAHAAcABwAFAAQAAwADAAMAAwADAAEA/v/9//z//P/7
//v/+//7//v/+//6//n/9//3//f/+P/5//r/+v/7//n/+P/2//X/9v/3//j/+f/6//r/
+v/6//n/+P/3//b/+P/5//n/+f/3//f/9f/1//f/+P/5//n/+f/5//r/+v/6//n/+f/6
//z//f/9//z/+//7//r/+f/7//v/+//7//3//f/8//z/+//7//v//P/8//z//P/8//z/
/P/8//v/+P/4//n/+f/5//j/+P/4//n/+f/5//n/+v/6//r/+f/4//f/9f/0//X/9v/3
//j/+f/5//j/+P/1//X/9f/1//j/+f/7//z/+f/4//j/9//4//j/+P/5//f/9//3//f/
9f/0//T/8//3//j/9v/1//T/9P/0//T/9P/1//f/+v/8//n/+f/4//f/9//3//f/9//4
//v//P/9//v/+f/4//f//P///wAAAQAAAAAAAQABAAIAAgACAAIABAAEAAQABAADAAMA
AgD///7//f/+/wAA///8//n/9//5//n/+v/6//z//P/8//z/+v/5//b/8//0//T/9f/2
//X/9P/0//P/9f/1//P/8//0//X/9v/4//X/8//y//L/8//z//T/9v/2//b/9//3//T/
9P/2//n///8HABMAIgAzAEcAXwB7AJkAtADCAMoAzAC/AJ0AcwA/AAAAwf+Q/2z/Uf89
/zX/Ov9I/1n/b/+J/57/rv+6/8T/zP/U/9z/4f/n/+3/8v/0//T/9v/3//X/9f/0//P/
9P/2//f/+f/3//j/+P/4//f/9//3//f/+//8//3//v/9//z/+//4//n/+v/8//7//P/8
//z//P/8//3//f/8//3///8AAAIAAQAAAP///v///wEAAgADAAIAAgABAAAAAQABAAEA
AgADAAQABQAGAAYABQAEAAMABAAGAAgACQAIAAkACQAKAAoACgAKAAoADAAMAA0ADQAM
AAwACwAKAAsADAAPABAAEAAQAA8ADgAQABEAEQARABQAFAAVABYAEwASABEAEAATABQA
FQAWABQAEwASABAAEAAQABAAEAATABMAEwATABEAEAAQABAAEAARABMAFQATABMAEgAS
AA8ADwAPAA8ADwAQABEAEgAQAA8ADQALAAwADAAMAA0ACwALAAsACQAIAAcABgAGAAYA
BwAIAAkABgAFAAMAAQADAAMAAwAEAAMAAgAAAP//AAAAAP////8BAAEAAQABAAAAAAAA
AAAAAgACAAIAAgAAAAEAAQABAAMAAwABAAEAAwAEAAUABQAEAAMAAwACAAMAAwAEAAYA
BAAFAAUABAACAAMAAwADAAQABQAGAAcABgAFAAMAAgACAAMABAAGAAQABAAEAAQAAgAC
AAIAAQABAAIABAAFAAMAAgACAAIAAwADAAMAAwACAAIAAgABAAEAAQAAAAAAAgACAAIA
AgABAAEAAAAAAAAAAQACAAMAAQABAAIAAgAAAAAAAQABAAIAAgACAAMAAQABAAEAAQAC
AAIAAwADAAEAAgACAAEAAQABAAEAAQAHAAUABAACAAIAAgACAAMAAwAEAAQAAgADAAMA
AwABAAEAAQABAAMABQAFAAUAAwADAAQABQAIAAsADAANAAwADAANAA0ADAAMAAwADAAN
AA4ADwAQAA4ADQALAAcABwAFAAUABgAGAAQAAgABAP////8AAAAAAQACAAMABAAEAAMA
AAD9//3//P/8//z//P/8//3//f/7//v/+f/5//r/+//8//7//P/7//v//P/+//3//f/+
//z//P/9//3/+v/6//z//f8BAAsAGQAoADsATwBnAIMAnwC2AMIAyADKALkAlwBpAC0A
6P+t/4D/XP9B/zP/Mf8+/07/Xf9x/4f/nP+s/77/zv/a/+D/5v/r/+//8//2//r/+v/8
//3/+//7//r/+f/7//z//P/9//3//v/+//7//f/9//3//f8AAAAAAAAAAAAAAAAAAP7/
AAAAAAEAAgAAAAAAAAAAAP7///////7/AQADAAQABgADAAIAAQAAAAMABQAGAAcABQAG
AAYABgAFAAUABQAGAAcACAAJAAoACAAHAAYABQAGAAgACgALAAoACwALAAwACgAKAAoA
CgALAAwADgAPABAAEAAPAA4ADQAOABEAEgATABQAFAAUABIAEwATABMAFAAUABUAFgAV
ABQAEwASABMAFAAVABYAFwAXABcAFgAWABYAFgAWABkAGQAZABkAFwAWABYAFgAVABUA
FgAXABcAFwAWABYAEwATABMAEwATABQAFQAWABQAEwARAA8AEAAQABAAEQAPAA8ADwAN
AAwACwAKAAoACwALAAsACwAIAAcABQADAAQABQAGAAgABgAGAAUABQAEAAQAAwADAAQA
BQAGAAcABwAGAAUABAAFAAYABwAIAAYABwAHAAcABwAHAAUABQAGAAgACgALAAoACQAJ
AAgACgAJAAkACgAKAAsACwAKAAgACQAJAAkACwALAAsACwAJAAkACAAIAAkACQAJAAoA
CgAKAAoACgAIAAgACAAHAAcACAAKAAsACgAIAAcABgAGAAcACAAJAAgACAAIAAcABQAF
AAQABAAGAAYABgAGAAUABQAEAAQABQAFAAUABQAFAAUABgAGAAIAAgADAAMABAAEAAQA
BQACAAEAAAD//wAAAAABAAEA//8AAAAA///9//3//f/9////AQAEAAIA/v/8//z//P/8
//3//f/+//7//f/9//z/+//9//3//f/9////AQABAAEAAAD///////8EAAcACAAJAAcA
BgAGAAUABgAGAAYABgAGAAYABgAGAAUABQAEAAEAAQD/////AAD///z/+f/3//n/+f/6
//r//P/8//z//P/6//n/9v/z//L/8v/z//T/8v/y//P/8//1//X/8//z//X/9f/1//b/
8//x//D/8P/z//P/9P/2//X/9P/0//P/8P/y//b/9//7/wUAEwAkADcASwBlAH8AmwCw
ALYAugC4AJ8AeQBHAAcAyP+X/3D/TP8x/yf/K/84/0r/Wf9t/4f/nv+q/7j/yv/S/9b/
3P/l/+f/5//s/+7/7v/w//H/8f/x//D/7//w//L/8//1//T/9P/z//L/8//z//P/8//1
//b/9//4//n/+P/3//T/9v/2//f/+P/2//b/9v/2//b/9//3//b/+P/5//n/+v/5//j/
9//2//n/+//8//3//P/8//v/+v/7//v/+//8//7//v/+//7//f/9//3//f/+/wAAAgAD
AAEAAQAAAAAAAgACAAIAAgAEAAQABQAFAAUABgAGAAYABQAGAAkACgAJAAoACgAKAAoA
CwALAAsADgAOAA8AEAAPAA4ADQAMAA0ADgAPABAAEAAPAA4ADAANAA4ADwAQABMAEwAT
ABMAEAAOAA0ADAANAA8AEgAVABIAEQAPAA4AEAARABIAEwASABIAEgASAA8ADQAKAAcA
CQAKAAsADQAMAAsACgAHAAYABQAEAAQAAwADAAMAAwD//////v/9//7///8AAAIAAAAA
AP////8AAAAA/////wEAAQABAAEA///+//3//P///wAAAQACAP/////+//3//f/9//v/
+//9//7///////7//f/9//z//v/9//3//v/+///////+//z//f/9//3//f/9//3//f/7
//v/+v/6//r/+//8//7/+//6//n/+P/5//r/+//7//r/+v/7//v/+v/4//f/9v/2//f/
+P/5//n/+P/3//X/9//3//b/9v/3//j/+f/6//j/9//1//T/9P/1//b/9//2//X/9f/0
//D/8P/x//H/8//0//X/9//0//P/8v/x//P/9P/2//f/8//w//D/7f/u/+//8P/x//L/
8P/v/+//7v/s/+3/7f/t/+7/7//w//H/8f/z//P/8//1//X/9v/3//f/+f/5//n/+P/4
//n/+f/8//z//P/8//r/+v/6//r//P/9//3/+//3//X/9f/2//b/9P/y//H/8//z//T/
9P/x//D/7//u//H/8f/v/+3/7f/s/+z/7P/s/+z/7f/t/+//7//t/+3/7P/r/+r/6v/t
/+3/7v/w/+7/7f/t/+7/7f/s/+z/6//u/+7/8P/v//H/9/8HABwALwBDAFsAdwCXALIA
vgDCAMYAuwCbAHMAQwAEAL//iP9i/0P/Lf8p/zL/Rv9b/2n/ff+U/6L/qv+4/8T/zP/W
/9//5//p/+j/6P/o/+r/6//v//H/8v/z//H/8v/y//P/8f/y//L/8v/1//X/9f/1//b/
9v/2//b/+v/6//r/+P/3//b/9v/2//b/9v/2//b/9//5//r/+v/5//n/+P/4//r/+v/6
//r/+v/7//v/+//5//r/+v/6//3//f/9//7//v/+//7//v8AAAEAAgADAAMABAAFAAUA
BQAFAAQABAAGAAYABgAGAAUABAAEAAMABgAIAAkACgAGAAYACAAIAAcACAAIAAgACQAL
AAwADQANAAwADAAMAAwADAAMAAwADgAOAA4ADgANAA0ADQAMAA4ADgAOAA4ADgANAAwA
CwAMAAwADQAOAAsACwAMAA0ADAALAAkACAAIAAkACgALAAkACAAHAAYABwAHAAYABQAF
AAQAAwADAAIAAQAAAP3//f/9//3//v/7//v/+//7//r/+//7//v/+v/5//j/+P/4//j/
9//3//f/+P/4//n/+P/3//b/9f/4//j/+P/4//b/9v/2//b/9v/3//f/9//4//n/+P/5
//f/+P/5//n/+f/5//r/+v/6//n/+f/6//r/+//7//r//P/9//3//f/8//v/+v/5//r/
+//7//z/+f/5//n/+v/4//j/+P/4//n/+v/7//v/+P/4//n/+f/7//r/+v/6//f/9//3
//f/9v/2//b/9f/4//n/+f/6//n/+P/3//b/+f/5//j/+P/3//f/9//3//X/9f/2//b/
9f/2//j/+f/3//b/9f/1//b/9//4//n/9//2//b/9f/z//T/9v/3//j/+P/4//j/+P/2
//X/9f/0//b/9//3//f/9f/1//X/9f/2//n/+v/7//v/+//8//3//f////////8BAAIA
BAAFAAQABAAEAAQABgAGAAYABgAHAAcABgADAAAA/f/8//z////+//3//f/8//v/+//6
//r/+v/6//r//f/9//v/+f/1//T/9P/0//b/9v/3//f/9f/1//P/8//1//X/9f/2//b/
9f/1//b/9f/z//L/8v/z//T/9v/3//T/9P/y//H/9f8BAA0AHgAxAEcAXQB3AJcArgC4
AL4AxAC5AJkAbQAzAOr/q/96/1L/Nf8n/yn/NP9E/1P/Zf95/47/nv+w/8L/0P/a/+D/
4//l/+n/6v/s/+z/7v/v//D/8f/x//H/8f/y//L/8//2//j/+f/6//j/9//2//X/+P/4
//j/+P/6//r/+v/4//b/9v/3//j/+f/6//v//P/7//v/+v/4//r/+//7//z//P/8//z/
/P/6//v/+//7//z//v///wAA/v/9//z//P/9//7///8AAAEAAQABAAEA//8AAAEAAQAD
AAUABgAIAAcABgAFAAQABQAGAAgACQAJAAoACgAKAAgACAAKAAoADAAOAA8AEAAPAA8A
DgANAA8AEAASABQAFAAUABQAFAASABIAEgASABQAFQAWABYAFQAUABMAEgAVABUAFQAV
ABUAFAAUABQAEQARABIAEwAVABUAFAAUABMAEwATABMAEgASABIAEgATABMAEgARAA4A
DAAKAAkACgALAAwACwAIAAcABgAGAAUABQAFAAUABQAFAAQAAwABAAEAAQACAAQABAAD
AAMAAAAAAP///////////////wIAAgACAAIAAQAAAP///v///wEAAgADAAIAAQD+//3/
//8AAAEAAQABAAEAAgACAAAA/////wAAAgADAAMAAgABAAEAAAD//wEAAQABAAEAAwAD
AAIAAgD///////8AAAIAAgACAAIAAQAAAP///f/+//7//////////v/+//7//f/9//3/
/f8AAAAAAAD///3//f/8//z//v/+//7//v///////v/+//v/+//7//v//P/9////AAD8
//z//f/9//7//v/+///////////////9//z//P/7//3//v/+//3/+//7//v/+//9//z/
/v/+//7//v/8//v/+//6//v//f/+/////f/9//3//f/9/////////wEAAQACAAMAAwAF
AAUABQAHAAgACgALAAoACgAKAAoACQAIAAcABgAIAAkACQAHAAMAAQABAAIABAACAAAA
////////AAAAAP///v/9//z/AAABAAAA///8//r/+f/4//r/+v/7//v/+//7//n/+f/4
//f/9v/2//n/+f/6//z/+//5//j/+P/6//r/+//7//z/+v/6//f/+f8BAA8AIgA5AFEA
ZwCBAJ0AsAC2ALoAvgCvAI8AZwArAOj/r/+C/1r/Pf8v/zH/Pv9Q/1//cf+F/5r/rP+8
/8z/2P/i/+z/8//1//X/9v/3//b/9//3//r/+//7//v/+//8//z//f///wAAAAAAAP//
///////////+//3//P8BAAIAAwACAAAAAAABAAIABAAEAAQABAADAAMAAgAAAP7/////
/wAAAgACAAIAAgAAAAEAAQABAAIABAAFAAYABwAHAAcACAAHAAYABQAEAAcABwAHAAcA
CQAKAAsACwAMAA0ADQAOAA4ADgAOAA4ADAAMAA0ADQARABIAEgASAA4ADgAQABAAEwAU
ABQAFAASABMAEwATABQAFAAVABYAGQAaABsAHAAaABoAGgAaAB0AHQAdABwAHAAcABwA
HAAaABkAGAAXABkAGgAcAB4AGgAZABkAGQAaABsAGwAcABoAGQAYABcAFgAWABYAFgAW
ABcAFwAXABYAFAASABEAEQARABEADwAOAA0ADAAMAAkACQAJAAkACAAJAAkACQAHAAcA
BwAIAAYABgAFAAUABAAEAAMAAwABAAEAAQABAAMABAAFAAYABgAGAAYABgAGAAcABwAH
AAUABQADAAMAAQACAAMAAwAFAAUABgAGAAUAAwACAAIAAwAFAAYABgAIAAkACQAJAAcA
BwAHAAcABQAFAAQABAABAAEAAQACAAQABAAEAAQABgAGAAYABQAEAAQABQAFAAUABAAE
AAQAAgABAAAA//8BAAIAAwADAAMAAwACAAIAAQAAAP///v8BAAEAAAAAAP3//f/9//3/
/////wAAAAD+//7///////z//P/8//3//v///wAAAQD///7//v/9//3//P/+//7//v/+
//z/+//7//r//P/9//3//f/9//3//f/9//z//f/8//v//P/9////AQACAAMAAgABAAQA
BAAFAAUACAAIAAgACAAGAAYABgAGAAgACQAJAAcAAwABAAEAAgAEAAIAAAD///3//f/+
//7//P/8//z//P8AAAEAAAD///z/+v/5//j/+P/4//n/+f/5//n/9//3//f/9//3//j/
+f/5//r//P/7//n/+P/4//r/+v/7//v//P/6//r/+f/5//3/BwAaAC0APwBVAG0AhwCk
ALwAxADMAM0AuQCXAG8ANgDv/7D/gv9f/0X/Nf80/0L/U/9l/3n/jv+e/6z/uv/K/9b/
4P/p/+3/7//u//L/8v/0//X/9//5//r/+//6//r/+f/5//v//P/8//z/////////////
//7//f/8////AAABAAAA///+//7//v///wAAAQACAAIAAwADAAIAAAABAAEAAgADAAQA
BQAGAAUABQAEAAMABAAGAAcACAALAAsACwAMAAoACgAKAAoADQANAA0ADQALAAwADQAN
ABAAEQARABIAEgASABIAEgAQABAAEQARABUAFgAWABYAEgASABQAFAAXABgAGAAYABgA
GQAZABkAGAAYABkAGgAbABwAHQAeABwAHAAcABwAHwAfAB8AHgAeAB4AHgAeAB4AHQAc
ABsAHQAcABwAHAAZABkAGgAbABsAGwAaABoAGwAbABsAGwAZABgAFwAWABgAGQAZABkA
FgAUABIAEQASABMAFAATABIAEQAQABAADQANAA0ADQAMAA0ADQANAAsACwALAAwADgAO
AA0ADQAOAA4ADQANAAsACwALAAsADgAOAA4ADgANAAwACwAKAAsADQAOAA8AEQARAA8A
DwANAA4ADwAPABAAEQATABQAEwARABAAEAASABMAEwASABIAEwATABMAEgARABAADwAQ
ABEAEQASABEAEQARABIAEgASABIAEgASABIAEgARAA4ADgAPAA8AEAAQABEAEgAQAA8A
DgANAA4ADgAOAA0ADQANAAwADAAKAAoACgAKAA0ADQAMAAwACQAJAAkACQALAAsADAAM
AAoACgALAAsACAAIAAgACQALAAsACwALAAkACAAIAAcACQAKAAoACQAJAAkACQAJAAUA
BQAIAAgACAAIAAgABQAFAAYABgAGAAcABwAHAAcABwAHAAcABQAHAAcABwAIAAkACwAN
AA0ADwAPAA8AEAAQABEAEQAUABQAFAAUABEAEAAPAA4AEAARABEADwALAAkACQAKAAgA
BgAEAAMABAAFAAcACAAGAAYABgAGAAkACQAHAAUAAQAAAAAAAAAAAAAAAQABAAEAAQD/
/////f/9//3//v//////AAACAAAA/////wAAAAAAAAEAAQACAAQAAgD/////BQARACQA
NwBPAGkAhQChALYAvgDCAMgAvwChAHUAPQD4/7n/hv9e/0H/M/8v/zz/Tv9d/2//hf+a
/6r/uv/M/9r/4v/q//H/9f/3//b/9//2//f/9//5//v//P/9//v//P/8//3//f/+//7/
/v8BAAEAAQABAAAAAAAAAAAAAgACAAIAAAACAAIAAwAEAAIAAgACAAIABAAFAAUABAAD
AAMAAgACAAMABAAFAAYABAAFAAUABQAFAAYABgAGAAcABwAHAAgABwAGAAUABAAIAAkA
CgALAAkACgALAAsADAANAA0ADgAOAA4ADgAOAAwADAANAA0AEQASABIAEgAQABAAEgAS
ABEAEgASABIAFAAVABUAFQAVABQAFAAUABUAFgAXABgAFwAWABUAFAAVABUAFQAUABUA
FgAXABgAFgAVABQAEwAUABQAFQAWABMAEwAUABUAFQAVABQAFAAVABUAFQAVABMAEgAR
ABAAEgATABMAEwASABAADgANAA0ADQANAAsADAALAAoACgAIAAcABgAFAAYABwAHAAcA
BgAFAAQABAACAAIAAQABAAEAAgACAAMAAQABAAEAAQAEAAQABAAEAAIAAgACAAIAAgAD
AAMAAwAFAAUAAwADAAEAAgADAAMABQAFAAYABgAGAAUABQAGAAQABQAFAAQABgAHAAcA
BwAGAAUABAADAAYABwAHAAgABgAFAAQABAAGAAYABgAGAAYABgAGAAUAAgACAAMAAwAG
AAYABwAIAAYABQAEAAMABgAGAAYABQAHAAcABgAGAAUABAADAAIABQAFAAQABAADAAMA
AwADAAMAAwAEAAQABAAEAAUABQADAAIAAQABAAIAAwAEAAUABAACAAEA//8BAAIAAgAB
AAMAAwADAAMAAgABAAEAAAABAAEAAgADAAIAAgACAAIAAgACAAEAAAACAAMABAAFAAUA
BAAEAAUABgAHAAoADAAOAA4ADgAOAA4ADgAPABAAEQASABEAEAAPAA4AEAAQABAAEAAN
AAwACwAKAAkACAAHAAYACAAIAAgACAAGAAYABgAGAAYABgAGAAYABAAEAAQABAACAAAA
/v/8//3//v///wAA/v/+//7//v8AAAAAAAAAAAEAAgADAAQAAwACAAEAAAACAAIAAgAC
AAYACAAKAAwAHAAsADwATABlAHwAkwCqAK0ArgCvALAAhQBcADMACgDd/7D/g/9W/0z/
RP88/w==
         </WaveFormData>
      </LeadData>
      <LeadData>
         <LeadByteCountTotal>10000</LeadByteCountTotal>
         <LeadTimeOffset>0</LeadTimeOffset>
         <LeadSampleCountTotal>5000</LeadSampleCountTotal>
         <LeadAmplitudeUnitsPerBit>4.88</LeadAmplitudeUnitsPerBit>
         <LeadAmplitudeUnits>��V</LeadAmplitudeUnits>
         <LeadHighLimit>2147483647</LeadHighLimit>
         <LeadLowLimit>268435456</LeadLowLimit>
         <LeadID>V5</LeadID>
         <LeadOffsetFirstSample>0</LeadOffsetFirstSample>
         <FirstSampleBaseline>0</FirstSampleBaseline>
         <LeadSampleSize>2</LeadSampleSize>
         <LeadOff>FALSE</LeadOff>
         <BaselineSway>FALSE</BaselineSway>
         <ExcessiveACNoise>FALSE</ExcessiveACNoise>
         <MuscleNoise>FALSE</MuscleNoise>
         <LeadDataCRC32>1853269977</LeadDataCRC32>
         <WaveFormData>
5v/m/+b/5v/o/+j/6P/o/+b/5v/m/+b/5//o/+n/6v/p/+j/5//m/+j/6P/o/+j/5v/m
/+b/5v/k/+T/5P/k/+b/6P/q/+z/6f/o/+f/5v/n/+j/6f/q/+r/6v/q/+r/6P/o/+j/
6P/p/+r/6//s/+v/6v/p/+j/6f/q/+v/7P/q/+r/6v/q/+z/7P/s/+z/7v/u/+7/7f/q
/+n/6P/n/+v/7P/t/+7/7v/u/+7/7//t/+7/7//v//D/8f/z//b/9v/2//X/9f/3//j/
+f/7//r/+v/5//n/+f/6//r/+//+//7//v/9//r/+f/5//j/+f/2//b/9v/2//X/9f/2
//b/9v/2//b/+P/4//f/9v/1//T/8v/x//T/9P/0//T/9P/z//P/8//y//H/8v/x//P/
9P/1//b/8//y/+//8P/0//X/9f/2//j/+P/2//X//P8LAB0AMQBGAF8AegCTAKgAtAC+
AMcAwACoAIYAVAAXANv/qv+E/2z/X/9a/2L/cv+A/47/nv+t/7b/wf/N/9b/3//o/+//
8//y//L/8//z//P/9f/4//v/+v/7//r/+v/5//n/+//7//z//f8AAAAAAAAAAP3//f/9
//z//f/+/wAAAQD//////////////////wAAAQACAAMAAwACAAIAAQAAAAEAAgAEAAYA
BQAEAAMAAwADAAMABAAEAAcABwAGAAYABwAHAAYABAAHAAgACwAMAAsACgALAAsADgAO
AA0ADQAPABAAEQASABIAEgASABEAEgAVABcAGAAWABUAFAAUABYAFgAWABgAHAAcABwA
GwAaABsAGgAZABoAGwAeACAAHQAbABkAGAAZABoAGwAdACEAIQAgACAAHwAdABkAGgAe
AB8AHwAfAB0AHAAcABsAGwAcAB0AHQAeAB4AHQAbABgAGAAYABgAGwAbABsAGgAWABMA
EgASABEAEgAUABUAFwAVABMAEQAOAA0ADAALAAwADQAOAA4ADAALAAsADQANAA0ADQAO
ABAADwAMAAwACwALAAsACgALAA0AEAAPAA4ADQANAA0ADwAPABEAEgAUABMAEAAQAA8A
EAASABIAFAAVABUAEwASABEAEQASABEAEwAUABQAFAAUABYAGAAWABYAFQAUABYAFwAW
ABcAFQAUABQAFQAVABcAFwAXABgAFgAVABUAEwAUABQAFAAWABcAFwAXABUAFAAUABQA
EwAVABUAFAAUABQAEwAUABIAEwAUABUAFgAWABUAFQATABMAEwAUABUAFQAVABQAEwAS
ABIAEwARABEAEQARABQAFQAUABMAEwATABMAFAATABUAFQAVABUAFAAUABQAEQARABQA
FQAVABYAFwAXABYAFAAUABQAFAAWABcAGAAZABgAGAAXABYAFgAWABYAFgAYABkAGwAd
ABwAGwAaABoAHQAfACEAIgAiACIAIQAgAB8AIAAgAB8AIgAjACUAJgAlACMAIAAdABwA
GwAcAB4AHQAbABcAFgAYABgAFwAXABkAGgAbABwAGQAXABUAEgARABIAEwATABEAEgAS
ABIAEAAQAA8ADwAQABEAEgAVABQAEgARABAAEQASABMAEgATABMAEgAQAA4AEAAQABIA
GQAiAC0APQBRAGQAewCWALUAygDWAOQA5wDYALYAiABQABMA3/+0/5L/gP95/3b/ev+G
/5T/pP+4/8n/2P/n//P/+v///wQABwAJAAwAEAARABEAEQATABIAEwAQAA8AEQAUABYA
GQAYABcAFwAXABgAGAAYABgAGQAbAB0AHgAcABoAGQAXABgAGQAaABsAGQAZABkAGgAY
ABgAGAAXABgAGgAbABwAGgAaABsAHAAdAB4AHwAhAB8AHwAgACAAHwAfAB4AHgAiACMA
IwAiACEAIAAhACAAIQAiACUAJwAmACYAJQAlACYAJgAmACYAKQAqACsAKwAoACkAKQAo
ACoAKwAsAC4ALQAsACsALAAsACwALAArAC4AMQAyADMAMAAvADAAMAAxADEAMQAyADIA
MgAyADMAMgAxAC8ALgAxADEALwAyADAALwAtACsALgAuAC8ALwAuAC4ALgAtAC0ALAAq
ACcAKQAqACsALAArACkAJwAkACUAIwAjACQAIAAgACEAIQAfAB0AGwAZABwAHQAeAB8A
GwAZABcAFAAVABUAFgAZABcAFwAXABgAFgAVABIAEgAVABcAGQAaABcAFwAYABUAFwAX
ABgAGQAYABcAGAAYABYAFQASABIAFQAWABgAGAAVABUAFAARABIAEwAVABgAFgAXABcA
FgAUABIAEgASABMAFgAYABoAGQAXABMAEQARABIAFAAXABcAFwAVABMAEwAQAA4ADQAO
ABAAEQASABIAEQAPAA0ADQAOABAAEgASABMAEgAQAA0ADAAKAAoACwANAA8AEQAOAAwA
CQAHAAcACQALAA4ADwAPAA8ADgAMAAoACQAJAAwADQAOAA8ADQALAAcAAwAFAAcACQAM
AAwADQAMAAsACgAKAAsADAAQAA8ADgANAAwACgAJAAgABwAIAAoACwAMAAkACAAHAAYA
CQAJAAoACwALAAsACwAMAAwADQAOAA4AEAASABMAFAAUABQAEwARAA8ADwAQABAAEQAR
ABAADwANAAsACwAMAAwACwAIAAgABwAGAAQAAwAGAAYABgAGAAQAAwACAAAA/P/8//z/
+//9//7//v/+//v/+v/4//f/+f/5//n/+//7//r/+v/6//n/+P/3//T/9//5//r/+v/6
//j/9v/2//n/AAANAB8ALQA8AFMAbACBAJYApgCyALsAtgCgAHoATAARANn/rP+I/27/
X/9a/2D/av92/4L/kP+f/6z/t//D/8z/0f/W/9n/3f/c/97/4v/j/+T/5//o/+n/5v/l
/+P/5P/k/+X/5v/n/+n/6//p/+j/5//m/+b/5//o/+j/6v/q/+v/6//q/+n/6P/n/+j/
6f/q/+z/6//q/+n/5//p/+r/6v/q/+j/6P/p/+r/5//m/+X/5f/m/+f/6f/q/+v/6//q
/+r/7v/v/+//7v/w//D/8v/y/+//7v/v/+//8f/y//L/8//y//D/7v/s/+7/8P/y//P/
8//1//b/9v/0//P/8v/y//X/9v/3//r/+v/4//b/8//z//X/9f/1//X/9f/3//j/9f/z
//H/8P/x//L/8//1//X/8//w/+7/8f/x/+//8v/z//P/8v/x//D/7v/t/+v/7v/w//L/
8//y//D/7f/p/+n/6v/r/+z/6//r/+v/6v/m/+P/4v/i/+H/4v/k/+X/5P/h/97/2//b
/9v/2//b/9v/2//b/9r/2P/X/9f/2f/b/9v/2//c/9r/2f/W/9b/2f/b/93/3v/b/9v/
3P/Z/9b/1f/V/9X/2f/Z/9v/3P/a/9n/1v/W/9f/2P/a/9r/2v/b/9v/2f/a/9n/2f/a
/9v/3f/e/97/2v/Y/9j/2P/a/9z/3f/e/9//3//d/93/2//a/9r/2//b/93/3f/d/9//
3P/a/9n/2f/a/9r/2v/Z/9n/2P/X/9b/1v/X/9j/2//d/93/3P/Y/9b/0//S/9P/1f/X
/9n/2f/Y/9b/1f/T/9P/0//U/9b/1//Y/9j/1P/S/9H/0f/S/9P/1P/V/9X/1f/T/9H/
z//P/8//0P/R/9P/0f/R/9D/zv/O/87/zv/P/9H/0//V/9L/0v/R/9D/0v/S/9L/0v/V
/9X/1v/X/9X/0//R/9D/1f/X/9n/2v/a/9r/2f/Y/9v/3P/c/9v/3P/d/9//4P/g/9//
3f/b/9z/2//c/97/3f/b/9f/1v/W/9b/1f/V/9j/2P/Y/9j/1f/T/9H/zv/P/9D/0f/R
/9D/0P/P/87/0P/Q/8//z//Q/9H/0v/V/9H/zv/M/8r/zP/O/9D/0P/R/9H/0P/O/87/
zv/Q/9L/2f/g/+3/+/8NACAAOQBUAG8AigCaAKYArQCiAIYAYAAsAO//t/+M/2z/Vv9F
/zr/Pv9I/1b/aP9+/4//mv+j/6n/rv+1/7z/v//F/8r/zv/R/9H/0f/T/9L/0//Q/8//
0v/U/9X/1//V/9X/1v/X/9b/1v/W/9b/2f/b/93/3v/c/9r/2f/X/9r/2//c/93/3P/b
/9r/2v/a/9r/2v/Z/9z/3v/f/+D/3f/c/9z/3P/d/97/3//h/+D/3//f/97/4P/h/+H/
4v/m/+f/5//m/+T/5P/m/+b/5//o/+v/7f/s/+z/6//r/+7/7v/u/+7/8f/y//P/8//w
//H/8f/w//L/8//0//b/9f/0//P/9P/2//b/9v/1//j/+//8//3/+v/5//r/+v/9//3/
/f/+//3//P/7//v//f/9//z//P///////f8AAAAA///9//v//v/+///////+//7//v/9
//3//P/6//f/9//4//n/+v/5//f/9f/y//L/8f/y//T/8P/w//H/8f/x/+//7f/r/+z/
7f/u/+//7P/r/+r/6P/p/+n/6v/t/+r/6f/o/+j/6v/p/+b/5v/o/+n/6v/q/+j/6f/r
/+n/6//r/+z/7f/s/+v/7P/s/+7/7f/q/+r/7P/u//H/8v/v/+//7v/r/+z/7f/v//L/
8P/x//H/8P/v/+7/7//w//H/9P/2//j/9//1//H/7//x//L/9P/3//f/9//1//P/9f/y
//D/7//y//T/9f/2//T/8//x/+//8f/y//T/9v/1//X/8//w//D/8P/v//D/8v/z//T/
9f/z//L/8P/v/+//8f/z//b/9f/1//X/9P/y//D/7//v//L/8//0//X/9P/z//D/7f/v
//H/8//2//T/9f/0//P/8//y//L/8v/4//f/9v/0//T/9P/0//T/9f/2//f/9f/2//b/
9v/0//T/9P/0//b/9//5//v/+v/5//j/+P/7//3///8AAP//AAAAAAAA//8AAAAA//8C
AAMABQAGAAQAAwABAP///v/9//7/AAAAAP///P/8//r/+v/5//n/+//8//3//v/9//v/
+f/2//X/9v/3//f/9f/2//b/9v/0//T/8//z//T/9f/2//n/+P/2//X/9P/1//b/9//2
//b/9//3//b/9P/0//b/+P/9/wYAEwAjADMARABbAHgAkwCqALoAxgDNAMAAogB6AEQA
BQDP/6T/hP9u/1//Wv9i/2z/eP+I/5z/rf+6/8f/1f/e/+H/5v/p/+3/8P/0//f/9//3
//n/+P/5//b/9f/4//r/+//9//v/+//8//3//P/8//z//P/9////AQACAAEAAAAAAP//
AQABAAEAAQABAAEAAQACAAAAAAAAAP//AgAEAAUABgAFAAQABAAEAAYABgAGAAcABQAF
AAYABgAHAAcABgAGAAkACwAMAAwACQAIAAkACAALAAwADwARABAAEAAPAA8AEAAQABAA
EAASABQAFgAXABQAFQAVABQAFAAVABYAGAAaABoAGgAcAB0AHAAbABkAGgAdAB4AHwAe
AB0AHgAeAB8AHwAfACAAIgAiACIAIwAkACMAIQAgACMAIwAhACQAJAAjACEAHwAhACAA
IAAfACEAIgAjACMAIwAiACAAHQAeAB4AHgAeABwAGwAaABgAGQAXABcAGAAWABYAFwAX
ABUAEwARAA8AEgATABQAFQATABEADwAMAA0ADQAOABEADwAPAA8AEAAOAA0ACgAKAAsA
DQAPABAADwAPABAADQAPAA8AEAARABAADwAQABAAEAAPAAwADAAQABIAFQAWABMAEwAS
AA8AEQARABIAFAAUABUAFQAUABIAEAAQABAAEgAUABUAFgAWABUAEgARABIAEgATABUA
FQAXABcAFwAXABQAEgARABIAFAAVABYAFAATABEADwARABIAFAAWABYAFwAWABQAEwAS
ABAAEAARABMAFQAXABYAFAARAA8ADwARABMAFgAWABUAFAASABIAEAAPAA8AEgATABQA
FQAUABMAEAANAA0ADwARABQAEgATABIAEQAQAA4ADQAMABIAFQAXABUAEAAOAA4ADgAO
AA4ADwAQABEAEAAQAA8ADgAQABAAEAAQABMAEwAUABUAFAATABIAEgAXABkAGwAcABoA
GgAZABgAFwAYABgAFwAZABkAGgAaABgAFwAVABMAEgARABIAFAATABEADQAMAA4ADgAN
AA0ADwAQABEAEgAQAA0ACgAGAAUABgAHAAcABwAIAAgACAAIAAgABwAHAAcABwAHAAkA
BgAEAAMAAgAFAAYABwAGAAYABwAHAAYABAAGAAoADAAPABYAIwAxAEMAVgBvAIgApQC6
AMQAzgDPAL4AngByADgAAQDR/6r/iP9w/2f/Zv9u/3r/iv+a/7D/wf/K/9X/4f/m/+n/
7v/1//n/+v/+/wEAAQABAAMAAwADAP///f8AAAIAAwAFAAIAAQABAAEAAAAAAAAAAAAB
AAMABQAGAAMAAgACAAEAAwADAAMAAwADAAMAAwAEAAIAAgACAAEAAgAEAAUABgAEAAIA
AQAAAAMABAAFAAcABQAFAAYABgAFAAUABAAEAAgACQAJAAgABgAGAAgACAAKAAoADAAN
AAsACgAIAAcACQAKAAsADAANAA4ADwAPAA0ADwAQABAAEQARABEAEgARABAADwAQABAA
EAAQAA8AEAATABQAFQASABEAEgASABMAEwATABQAEwASABEAEQARABEAEAAQABMAEwAR
ABQAEgARAA8ADQAPABAAEgATABEAEAAPAA0AEAAQAA8ADQAOAA4ADgAOAAwACQAGAAIA
BAADAAQABgADAAIAAgABAAAA/f/6//f/+f/5//n/+f/2//X/9P/y//L/8//1//n/+P/3
//b/9v/4//f/9P/0//T/9f/2//b/9P/z//P/7//w//H/8//1//P/8f/x//D/8P/v/+z/
7P/t/+7/8P/w/+//7//u/+v/7f/t/+7/8P/w//H/8f/w//D/7v/u/+7/7f/u/+7/7v/u
/+3/6v/p/+n/6v/s/+//7v/t/+r/5//p/+j/6P/p/+n/6v/q/+r/6P/n/+X/4//l/+b/
6P/q/+f/5//l/+L/4v/i/+H/4v/l/+f/6f/r/+n/5v/i/9//4P/h/+L/5P/i/+H/4P/e
/93/3P/c/93/4P/h/+L/4//k/+P/4P/d/9//4f/j/+b/3//f/9//3f/e/+D/4P/g/+D/
3v/d/9z/2//a/9r/2f/Y/9z/3v/g/+L/4v/h/+H/4f/j/+P/4//k/+T/5f/m/+b/5f/m
/+b/5v/o/+r/6//r/+n/6f/q/+r/7f/t/+z/6//p/+f/5//o/+b/5f/i/+L/4//k/+T/
5f/j/+L/4f/g/+P/4//j/+L/3v/e/97/3f/b/9z/3P/c/97/3v/d/93/3P/b/9r/2//e
/97/3//g/97/3v/e/9z/2//b/9r/2P/e/97/3v/e/9//5v/1/wcAGwAwAEkAZACDAJoA
pgCwALkAtACaAHgASgANAM3/mP9y/1r/Sf9C/0j/WP9o/3b/hv+V/6D/pf+v/7r/wf/K
/9P/2f/a/9r/2f/Z/9n/2//g/+P/4v/j/+H/4v/i/+P/4f/h/+L/4//m/+b/5v/m/+T/
5f/m/+b/5//o/+r/6//q/+n/6P/n/+n/6f/p/+r/6//s/+3/7f/s/+z/6//q/+z/7P/t
/+7/7v/u/+7/7//u/+3/7f/s/+7/7//v//D/8P/x//H/8P/z//T/9//4//j/+P/6//v/
+//6//j/9//5//r/+//8//r/+v/6//n//P///wEAAgAAAP///v/+/wAAAAAAAAIABgAG
AAYABQAEAAUABAADAAQABQAIAAoACgAJAAgACAAIAAgACAAJAAsACwAKAAoACAAHAAQA
BgAKAAsACwALAAkACAAIAAcABQAGAAcABwAKAAoACQAHAAUABAADAAIAAQABAAEAAAAA
AP3//P/8//j/+P/5//n/+//5//f/9f/z//P/8//z//X/9f/1//T/8v/x//H/8//x//H/
8f/y//P/8//x//L/8f/x//H/8P/y//P/9f/z//L/8f/x//H/8f/x//P/9P/3//f/9f/2
//T/9P/1//T/9f/3//j/9//4//f/9//4//j/+f/5//j/+P/4//r//P/5//r/+v/6//z/
/f/8//3/+//6//r/+//8//3//P/7//3//P/8//3//P/8//v/+v/8//3//f/9//r/+v/7
//z//P/9//z/+v/7//z//P/+//v/+//7//v//P/8//v/+//7//v/+//8//v/+//7//r/
+//6//r/+//5//n/+f/5//z//f/8//v/+//7//v//P/5//n/+//9//7//v/+//7//v/8
//v/+v/5//r//P/9//7//P/8//z//P//////AAABAAEAAQABAAIABAAFAAYABgAIAAoA
CwAMAAwADAALAAkACgALAA0ADgARABEAEAAPAAwACQAIAAgACwALAAkACgAJAAgABgAF
AAYABgAGAAYACAAHAAYABAAAAAAAAAD//wEAAgACAAIAAQAAAP7//f/+////AAADAAMA
AgACAAIAAAAAAAAA/v8CAAMAAwACAAIAAAAAAAAAAwAOABsAKwA9AFIAZwCAAJ0AtgDC
AM4A1wDSALgAkgBcABsA3/+w/4z/dP9p/2b/bv96/4j/lP+k/7P/wP/P/93/6P/v//T/
9f/3//r/+v/8//3//v8BAAEAAwABAAEAAQACAAIAAwAGAAcACQALAAkACAAHAAYACAAJ
AAoACgAKAAoACwALAAkACQAJAAkADAANAA4AEAAPAA4ADQALAA0ADgAOAA4ADgAOAA8A
EAAPAA4ADQANABAAEQATABQAEgARAA8ADgARABMAFAAUABYAFgAYABgAFwAWABcAFwAZ
ABoAGgAbABsAGgAZABgAGgAcAB4AHwAfACEAIgAiAB8AHwAfACAAIwAkACUAKAAnACYA
JQAjACQAJwAoACkAKQApACsALAAqACkAKAAoACsALAAtAC8ALwAtACoAKAArACsAKQAs
ACwALQAtAC0ALAAqACkAJwAoACoALAAtACsAKgAoACUAJgAmACYAJgAlACUAJQAkACAA
HQAcABwAGwAcAB4AHwAeABsAGAAVABcAFwAXABcAFwAXABcAFgAUABMAEwAVABcAFwAX
ABgAFwAVABEAEAASABMAFAAUABQAFQAXABUAEgARABEAEQAUABUAGAAaABkAFwATABIA
FQAWABgAGAAYABkAGQAXABQAEwATABQAFwAZABoAGgAWABQAFAAUABYAGAAZABoAGQAZ
ABcAFwAVABQAFAAVABkAGwAbABsAGQAWABQAEwAVABYAFgAWABUAFQAUABMAFAAUABUA
FgAXABkAGQAYABUAFAASABIAFAAVABYAFwAVABQAEgARAA8ADwAPABAAFAAVABYAFgAS
ABAADwAPABIAEwAUABUAFQAVABMAEQARABEAEQASABMAFQAVABUAEgAQAA8ADgAQABIA
FAAUABQAFAASABEAEAAPABAAEgATABQAEgASABIAEgATABMAFAAVABcAFwAXABgAGQAZ
ABkAGAAcAB4AHwAgACEAIgAiACEAIAAfAB8AHgAgACEAIQAhAB4AGwAaABoAHAAbABgA
GAAYABgAFwAXABcAFgAVABQAFQAVABUAFAARABAADwANAA4AEAARABIAEAAQAA8ADwAO
AA0ADAANAA8AEAASABQAEQAQAA8ADAAQABEAEQAQABIAEAAOAAwADQAYACMAMwBJAGAA
dwCQAKkAugDEAM4A1QDMALQAkABcAB0A6f+8/5T/ev9t/2r/dv+C/47/nP+s/7v/xv/T
/93/6v/1//z/AQABAAAAAAD///////8BAAUABwAFAAUAAwAEAAQABQAFAAUABgAHAAcA
BgAFAAQAAwADAAMAAgADAAQABgAHAAYABQAEAAMABAAFAAYACAAGAAYABgAFAAQABAAD
AAIAAwAEAAYACAAFAAQAAwADAAQABQAHAAgACAAHAAUABAADAAMAAgAAAAEAAgAFAAYA
BAAEAAYABwAKAAoACQAJAAoACgAKAAoACAAIAAgABwAIAAsADQAOAAsACwALAAwADAAM
AAwADgAPAA4ADQALAAkACwALAAsADgAPABIAFAASABEAEAAQABMAFAAVABcAFwAXABYA
FgAVABMADwAQABUAFwAYABkAGAAWABUAEwAVABYAFwAXABcAFgAUABEADgAOAA4ADgAR
ABEAEQAQAA0ACQAHAAYABgAGAAcABwAGAAMAAAD9//3//f/9//3//f/9//3//P/4//f/
9//5//j/9//2//b/8//x/+3/7P/s/+3/7v/u/+//8f/0//P/8P/v/+//7//v/+//8f/y
//D/7//s/+z/7P/s/+3/7P/v//H/8v/x/+//7f/s/+z/7//x//L/8v/y//D/8P/w/+3/
7v/u/+7/7f/t/+v/6//n/+b/5v/n/+n/6//r/+v/7v/s/+v/6//p/+r/6v/q/+n/6f/o
/+f/5P/k/+X/5v/l/+f/5//m/+X/5P/i/+L/4P/f/97/3f/e/97/3f/d/9j/1//W/9b/
1v/X/9j/2P/W/9T/0//T/9L/0f/Q/8//0v/T/9L/0f/N/83/zf/O/8v/yv/M/8z/zP/M
/8j/x//G/8X/xv/I/8n/yv/I/8j/yP/I/8j/x//H/8f/yP/J/8r/zP/L/8v/y//K/83/
zv/O/87/0f/S/9L/0f/Q/8//z//O/9D/0f/R/9H/zv/L/8r/yv/M/8v/yP/I/8j/yP/H
/8f/x//G/8X/xP/H/8f/x//G/8H/wP+//73/vv/A/8H/wv/C/8L/wf/B/8H/wf/B/8P/
xf/E/8T/xP/C/8L/wv/A/8L/w//D/8L/xv/G/8T/wv/D/8b/0f/h//X/CAAdADYAUQBq
AH4AigCZAJ4AkgB2AFIAGwDX/5z/cP9Q/zv/MP8u/zb/RP9S/2D/cf9+/4f/k/+g/6v/
sv+5/7v/vP+8/77/v//A/8P/xv/J/8j/yf/I/8j/x//H/8j/yf/L/83/zv/O/87/zv/M
/83/zv/O/9H/0v/U/9X/1P/T/9L/0f/U/9X/1v/Y/9r/2v/a/9n/1//Y/9j/2P/Z/9r/
3P/e/93/3P/b/9v/3v/f/+H/4v/l/+X/5P/k/+T/5f/l/+T/5//o/+v/7P/q/+r/7P/t
//H/8v/y//P/9v/2//b/9v/2//b/9v/1//b/+f/7//z/+v/5//j/+P/6//z//v8CAAIA
AgACAAEAAwAFAAUABQAGAAcACgAMAAoACQAIAAgACwAMAA0ADwARABEAEAAQABAADwAM
AA4AEAARABEAEQAQAA4ADQALAAwADgAQABEAEAAQAA8ADQALAAoACQAIAAsACwALAAoA
BgADAAIAAgABAAIABAAFAAMAAQD///3///////////8BAAEAAQAAAPz/+//7//3//v//
/wAAAgAEAAMAAAAAAP7///8AAAAAAQADAAYABQACAAEAAQABAAUABQAHAAgACAAHAAQA
BAAFAAYACAAIAAkACwAMAAsACgAJAAkACgALAA0ADgAOAA4ADAAMAAwACwAMAAwADAAO
AA8ADgAPAA0ADAAMAA0ADwARABEAEQATABAADgANAA0ADgAOAA4AEAARABEAEQAPAA4A
DgAOAA8AEQARABAADwAOAAwADAAKAAsADAANAA4ADgANAA0ACQAJAAkACgAOAA8AEAAQ
ABAADgANAA0ADQANAA0ADQARABEADwANAAsACwALAAwADQAPAA8ADwAQAA4ADQAMAAoA
CwAMAA4ADgAOAA4ACwALAAsACwALAAwADAAMAA4ADgAOAA4ADAALAAsACwAOAA8AEAAS
ABIAEwAUABQAFQAWABYAFgAZABoAGgAZABgAFwAXABYAGgAbABsAGwAYABUAFAAUABQA
EwAQABAAEQASABIAEwATABIAEQAQABEAEQARABAADAAMAAwACwANAA4ADgAOAA4ADgAN
AA0ADAALAAoACwAMAAwADQAOAA4ADgAOAAwADgAPAA8ADgAQABIAEAAOAA0AEgAfAC8A
RQBYAHEAjACnALwAyADSANsA1gC+AJwAagAtAPP/wv+a/4L/c/9w/3j/iP+S/6D/sv/B
/8z/2f/n//T/+/8AAAUACQAKAAgABwAHAAcACQAMAA8ADgAPAA0ADgAOAA8ADwAPABAA
EQAUABQAFAAUABMAEwATABIAFAAUABUAFQATABMAEwATABMAEwATABQAFgAWABYAFQAU
ABQAEwASABMAFAAWABgAFwAWABUAFQAXABcAGAAYABsAGwAaABoAGwAbABoAGAAZABoA
HQAeAB0AHAAdAB0AIAAgAB8AHwAiACIAIgAiACIAIgAiACEAJAAnACkAKgAoACcAJgAm
ACgAKAAoACoALAAsACwAKwApACsAKwArAC0ALQAvADAAMAAvAC4ALgAuAC4ALgAvADEA
MQAwADAAMAAvACwALgAyADMAMwAzADEAMAAwAC8ALwAwADEAMQAyADIAMQAvAC4ALgAu
AC4AMQAxADEAMAAsACkAKAAoACcAKAAqACsAKwApACcAJQAjACMAIwAjACQAJQAmACYA
IgAhACEAIwAhACEAIQAiACQAIwAgACAAHgAfACAAIAAhACMAJgAlACIAIQAhACEAIwAj
ACUAJgAoACcAJAAkACQAJAAlACQAJQAnACgAJwAoACcAJwAoACgAKQApACgAKQAoACkA
KgAnACgAKAAoACoAKwAqACsAJwAmACYAJwApACsAKwArACwAKgApACkAJwAoACgAKAAq
ACsAKwArACgAKAApACoAKQArACsAKgAsACwAKwAsACsAKwArACsALAAsACsAKwApACkA
KQAqACoAKwAsACwAKwAqACoAKwArACsAKwArAC4ALwAuAC0AKQApACkAKgArAC0ALQAt
AC0ALAAsACwAKQApACwALQAuAC4ALgAvACoAKgArAC0ALgAvAC4ALAAsAC0ALgAwADAA
MQAxADEANAA1ADYANwA4ADgAOAA4ADgAOAA7ADwAPQA+AD0APAA7ADoAOwA8AD0APgA7
ADoAOQA4ADYANgA2ADYAOAA4ADgAOAA2ADYANgA2ADYANgA2ADYANQA0ADMAMgAvAC4A
LQAsAC0ALgAvADAALwAuAC0ALAAuAC4ALgAuAC8AMAAxADIALwAuAC0ALAAtAC4ALwAw
ADIANAA2ADgASQBYAGcAdgCNAKQAuwDSANcA3ADhAOYAwQCeAHsAWAAuAAQA2v+w/6b/
nv+W/w==
         </WaveFormData>
      </LeadData>
      <LeadData>
         <LeadByteCountTotal>10000</LeadByteCountTotal>
         <LeadTimeOffset>0</LeadTimeOffset>
         <LeadSampleCountTotal>5000</LeadSampleCountTotal>
         <LeadAmplitudeUnitsPerBit>4.88</LeadAmplitudeUnitsPerBit>
         <LeadAmplitudeUnits>��V</LeadAmplitudeUnits>
         <LeadHighLimit>2147483647</LeadHighLimit>
         <LeadLowLimit>268435456</LeadLowLimit>
         <LeadID>V6</LeadID>
         <LeadOffsetFirstSample>0</LeadOffsetFirstSample>
         <FirstSampleBaseline>0</FirstSampleBaseline>
         <LeadSampleSize>2</LeadSampleSize>
         <LeadOff>FALSE</LeadOff>
         <BaselineSway>FALSE</BaselineSway>
         <ExcessiveACNoise>FALSE</ExcessiveACNoise>
         <MuscleNoise>FALSE</MuscleNoise>
         <LeadDataCRC32>513132743</LeadDataCRC32>
         <WaveFormData>
+P/4//j/+P/4//j/+P/4//b/9v/2//b/+P/4//j/+P/2//b/9v/2//b/9v/2//b/9f/0
//P/8v/w//D/8P/w//H/8v/z//T/8//y//H/8P/y//L/8v/y//D/8P/w//D/7v/u/+7/
7v/x//L/8//0//P/8v/x//D/8f/y//P/9P/y//L/8v/y//T/9P/0//T/9v/2//b/9f/0
//T/8//y//X/9f/1//X/9//2//b/9v/1//b/9v/3//j/+v/9//////////7//f8AAAAA
AAABAAEAAQABAAEA/////wEAAwAEAAQABQAFAAIAAQAAAP//AQD///7//v8AAAAA////
/////v/+//3//v////3//f/7//r/+P/3//r/+//7//v//P/7//r/+v/5//n/+v/6//v/
/P/9//7//P/7//r/+v/8//3//v///wEAAQD/////BAAQAB8ALAA4AEoAXQBtAHoAggCK
AJIAkACGAHIAUQAoAP//2//A/6//pf+g/6X/rv+3/8H/zP/X/9v/4P/p//H/9//8/wEA
AgADAAMABAAEAAMAAgAFAAYABgAHAAYABgAIAAoACgAJAAkACQALAAwADAANAAsACwAK
AAkADAAMAA0ADQAKAAoACwAKAAoACgAIAAgACgALAAwADQANAA0ADAALAA4ADwAQABEA
EAARABEAEQASABQAFAATABUAFgAWABYAFwAWABUAFQAZABoAHAAdAB0AHAAdAB4AHgAe
AB4AHgAhACEAIQAhACEAIQAhACEAIwAkACUAJQAiACIAIgAiACMAIwAjACMAJQAlACUA
JQAiACEAIQAgACIAIwAkACQAIwAiACIAIQAjACQAJAAlACUAJQAlACUAJQAkACMAIgAk
ACUAJgAoACcAJgAlACQAJAAkACQAJAAlACUAJAAkACIAIAAfAB4AHwAfAB8AIAAdABwA
GwAbAB0AGwAbABoAGgAZABoAGwAXABYAFQAUABYAFQAUABMAEAAQABAAEQARABEAEQAR
ABEAEAAPAA8ADQAMAAsACgAMAA4ADgAOAAsACgAKAAsACwAMAAwADAAOAA4ADgAOAA0A
DAALAAwADQAOAA8AEAAOAA4ADgAOABAAEAAPAA8AEQARABIAEgATABMAEgARABEAEgAT
ABQAEgASABAAEAATABMAEgASABQAFAAUABQAEQARABIAEgATABMAEwATABEAEQAQABAA
EgASABIAEQASABIAEQARAA8ADwAPABAAEQAQABEAEwARABAAEAAQAA4ADwAPAA8AEQAP
AA8AEAAPAA4ADQAMAA4ADwAQABEAEAAPAA4ADQANAA4ADgAOAA4ADgAOAA4ADAAMAAwA
DQARABEAEwATABAADgAOAA4ADgAOAA8AEQASABEAEQAQAA8AEQARABAAEAARABMAFQAW
ABQAEwATABQAGAAaABwAHQAcABwAGwAaABsAGwAbABsAHQAdAB0AHwAeABsAGQAYABoA
GQAaABsAGQAZABcAFgAUABQAFAATABQAFQAVABYAFAATABIADgAOAA4ADwAPAA8AEAAR
ABEADwAOAA0ADAANAA8AEAASABEAEAAPAA4AEQARABIAEwATABMAEgARAA8ADwARABMA
GQAgACgAMwA+AEgAWABtAH8AjgCWAKAApACaAIgAbgBFABwA+f/b/8L/t/+v/6r/q/+y
/7n/x//U/9//5//w//f/+////wIABQAGAAkACwANAA4ADgAOAAwADAALAAsADgAOABAA
EgAQAA8ADwAPAA8AEAAQABEAFAAVABUAFQASABAADwANABAAEgAVABYAFAAUABIAEgAT
ABMAEwATABYAFwAXABcAFgAVABQAEwAVABcAGAAZABgAGgAaABkAGwAcABwAHAAgACAA
IAAhAB8AHgAeAB0AIQAiACUAKAAmACYAJgAmACUAJQAlACUAJQAlACUAJQAiACIAIgAh
ACIAIgAiACIAIgAhACAAHwAdAB0AHQAdAB8AHwAgACAAHwAdABsAGAAZABoAHAAdABwA
HAAbABsAGQAZABkAGQAcABwAHAAcABoAGQAYABgAGQAaABsAHAAcABwAHAAcABsAGwAa
ABoAGgAaABsAHAAbABkAFwAWABYAFgAWABcAFQATABMAEgARAA8ADwAPAA8AEAARABIA
DwANAAsACQAKAAoACgALAAkACQAJAAkABwAGAAUABQAHAAgACQAKAAcACAAHAAYABQAG
AAgACwAKAAoACQAIAAYABgAGAAYACAAIAAgACgAHAAYABQAEAAcACAAJAAoACAAIAAcA
BwAHAAcACAAIAAoACwALAAsACAAIAAgACAAJAAoACQAKAAkACQAIAAgABgAGAAYABgAG
AAcACQAKAAgABwAGAAUABgAHAAcACAAGAAYABgAFAAIAAgABAAEAAgADAAQABgADAAAA
/////wAAAAABAAIAAgADAAMAAwADAAEAAQACAAMABAAFAAYABAADAAIAAQADAAUABwAJ
AAcACAAIAAgABgAIAAoACgAMAAoACgAKAAoACQAJAAoACgAMAA0ADQANAAoACQAHAAYA
BwAJAAsADAALAAsADAAOAA0ADgAPAA8AEgAUABUAFgAWABUAFAATABMAEwATABUAFwAV
ABQAFAARAA8ADwAPABEAEQAPAA4ADQAMAAsACQAKAAsACwAMAAsACwALAAgABQAEAAQA
AwAFAAYABwAHAAUABAADAAIAAgADAAMABAAEAAQABAAEAAQAAwADAAMABQAHAAgACQAH
AAUAAwADAAUADAAYACUALgA2AEYAWQBlAHIAfACIAJAAkACCAG4ATwAmAP//4f/G/7X/
q/+m/6f/rv+1/73/xv/T/9n/3v/l/+3/7//0//n/+v/7//v//v8AAAEAAgACAAIAAQAB
AAAAAAACAAQABgAFAAUABQAEAAQAAwADAAQABQAFAAUABgAGAAcABwAEAAQABQAEAAUA
BgAFAAYAAwADAAMAAwAEAAUABQAFAAYABwAIAAkABwAHAAYABQAHAAoACwALAAsADAAM
AAwADwAQABEAEwASABIAEwATABMAEgATABQAFQAWABcAGAAWABUAFAATABUAFQAVABUA
FgAWABYAFQASABIAEgASABQAFQAWABcAFAATABIAEQATABMAFAAUABcAFwAXABYAFQAU
ABQAEwAUABYAFwAZABcAFwAXABcAGgAaABoAGgAZABkAGQAaABkAGAAXABYAGQAaABsA
HAAZABkAGAAYABcAFgAWABYAFgAVABQAFAASABAADgANAA8ADQANAAwACgAHAAYABQAG
AAYABgAGAAYABQAEAAMAAQAAAP////8CAAMABAAFAAQAAgAAAP//AgACAAIAAgABAAIA
AQAAAP7//v///wEAAwAEAAQABAADAAIAAQAAAAAAAAAAAAIAAgACAAIAAgAAAAAAAAAA
AAEAAgACAAMAAgABAAEAAAAEAAUABQAFAAQABAAEAAQABAAEAAIAAgAFAAUABAAEAAIA
AgACAAIA/////wAAAAD////////////////+//7///8AAAEAAQD+//z/+f/3//j/+f/6
//z//P/6//r/+//6//j/9//2//f/+f/6//v/+f/3//f/+P/6//r/+v/6//n/+f/5//n/
+P/3//b/9f/7//r/+v/4//b/9P/0//T/9P/2//f/+f/6//n/+f/4//f/9//3//b/9v/2
//f/+P/4//b/9f/1//b/+f/6//v/+//5//r/+v/6//v/+//7//v//P/9//7/AQACAP//
/f/8//7//f/+/////P/7//j/9v/4//j/+P/3//f/9//2//b/8v/x//D/7P/u/+7/7//v
/+z/7P/s/+v/7f/s/+v/6v/s/+3/7f/u/+v/6v/p/+j/6v/r/+3/7//t/+3/7P/r/+v/
6f/r/+3/8f/6/wIADQAYACQANABHAFcAaAB2AH4AggCAAHIAXAA5ABAA6f/L/7T/pf+V
/4z/jf+S/5v/qf+6/8X/y//Q/9H/0//X/9z/3//i/+f/6//t/+7/7v/u/+z/7P/r/+v/
7v/u//D/8v/w/+//7//v/+//8P/w//H/8//1//b/9//2//T/8//x//P/9P/2//b/9f/0
//H/8P/x//H/8f/x//T/9f/1//X/9P/z//L/8f/z//X/9v/3//X/9v/1//P/9f/2//b/
9v/6//r/+v/7//n/+P/4//f/+v/6//z//v/9//z/+//6//v/+//7//v//f/9//3//f/7
//r/+f/3//n/+v/7//z/+v/5//j/9//5//n/+f/5//z//f///wAAAAD///7//P/9//7/
AAABAAAAAAD/////AAABAAIAAwAFAAYABwAIAAgABwAGAAYABwAIAAkACgAJAAgABwAG
AAUABQAEAAQABQAEAAQABAABAP///f/8//z//P/8//3/+//5//n/+P/3//X/9f/1//b/
9v/2//b/8//x/+//7f/t/+7/7//x/+//7//v/+//8f/w/+//7//w//D/8P/w/+//8P/v
/+7/7v/u/+//8f/x//D/7v/s/+z/7P/s/+z/7f/u/+//8v/x//D/7//u/+//8P/x//L/
8P/w/+//7//x//H/8v/y//b/9//3//f/9f/0//P/8v/1//b/9f/2//X/9f/0//T/8v/y
//L/8v/y//P/9f/2//T/8//y//H/8v/z//P/9P/y//L/8v/x//L/8v/x//H/8//z//P/
9P/z//D/7//v//D/8P/x//L/8P/x//H/8f/v/+3/7f/u//D/8P/w//D/8P/v/+7/7f/w
//H/8v/z//L/8v/x//D/8v/y//L/8v/4//b/9v/0//T/9P/0//T/9f/3//j/9v/3//f/
9//1//X/9P/0//X/9//5//r/+v/5//n/+v/+/wAAAgADAAEAAgACAAIAAQABAAEAAQAE
AAUABgAJAAgABQADAAIAAwABAAEAAQADAAMAAQAAAP///v/9//v//P/9//3//v/7//v/
+//4//n/+P/4//f/9f/2//f/9//3//b/9f/0//X/9//4//r/9//2//X/9P/1//X/9v/3
//b/9//3//f/8//z//X/9//7/wIADAAVACAAKgA6AE0AXwBwAHoAhACKAIYAdABcADkA
DgDp/8v/tP+j/5n/kv+V/5z/o/+v/77/x//P/9j/4f/l/+n/6v/r/+7/8f/1//X/9v/2
//b/9v/2//X/9f/2//b/+P/6//r/+f/5//n/+f/6//r/+//+//////////3//P/8//v/
/f/+/wAAAAD+//7//P/8//v/+//7//v//v/////////9//3//f/9/wAAAQABAAEAAAAC
AAIAAQABAAIAAgACAAUABgAHAAkABwAGAAYABQAHAAgACwAOAAwADAAMAAwADQANAA0A
DQARABEAEQARABAAEAAQAA8AEAAQABAAEAARABEAEQARAA8ADwAPAA8AEQARABIAEgAQ
AA8ADgAMAA0ADgAQABEAEQASABIAEwARABEAEQARABQAFAAUABQAFAATABIAEgAUABQA
FAAUABQAFAAUABQAEQARABAAEAAQABAAEQASABAADwAOAA4AEAAQABAAEQARAA8ADwAO
AA0ACwALAAsADAAMAAwADAAJAAcABQADAAUABgAHAAkABwAHAAcABwAFAAQAAwADAAYA
BgAGAAYABQAGAAUABAAEAAQABQAHAAgACAAHAAYABAAEAAQABAAFAAYABwAKAAgACAAI
AAgACgAKAAoACgAMAAwACwALAAkACQAKAAoADAANAA0ADQAKAAoACgAKAAsADAALAAwA
DQANAAwADAAKAAoACgAKAAsACwAMAAwACAAHAAYABQAHAAcABgAGAAgACAAIAAcABgAG
AAUABQAGAAcACAAKAAkABgAFAAUABgAGAAcACAAGAAcABwAHAAUAAwADAAQABgAGAAYA
BgAGAAUABAADAAQABQAGAAcABwAIAAgACAAGAAYABgAGAAoADAAMAAkABAAEAAQABAAE
AAUABQAGAAYABQAFAAQAAwAFAAUABAAEAAUABwAJAAoACgAJAAkACgAOABAAEgATABEA
EAAOAAwADwAPAA8ADwAPAA8ADwARABIADwANAAwADAALAAwADQAMAAsACAAGAAgACAAI
AAcACQAJAAgACAAEAAMAAgD+/wAAAAABAAEAAAAAAAAA//8BAAAA///+/wAAAQABAAIA
///+//3//P//////AAABAAEAAQAAAP///f///wMAAwAJABAAGAAhACwAOABKAFsAbQB8
AIYAjACOAIYAdABaADMADADt/9H/uP+n/5//mv+d/6T/r/+7/8z/1//b/+L/6f/t/+//
8v/3//r/+////wEAAgACAAIAAQAAAP7//f8AAAAAAgAEAAIAAQABAAEAAwAEAAQABQAI
AAkACQAJAAgABgAFAAMABQAGAAgACAAGAAYABAAEAAUABQAFAAUABgAHAAcABwAGAAUA
BAADAAcACQAKAAsACwAMAAsACQALAAwADAAMABAAEAAQABEAEAAQABEAEQATABQAFwAa
ABcAFgAVABQAFgAXABgAGQAdAB0AHQAdABoAGgAaABkAGgAaABoAGgAZABkAGQAZABkA
GQAZABkAGgAbAB0AHgAcABsAGgAYABsAHAAeAB8AHgAeAB0AHQAeAB8AIAAhACIAIgAi
ACIAIgAhACAAIAAiACQAJgAoACUAJAAjACIAJAAlACUAJgAlACQAJAAkACIAHwAcABoA
GwAcAB0AHwAeABsAGgAYABcAFQAVABUAFAAUABQAFAASABEAEAAPABAAEAAQABEAEAAP
AA4ADQAOAA4ADgAPABAAEAAQABAADQAOAA0ADAALAAwADgARABEAEAAOAAwADAAMAAwA
DAAOAA4ADgAQAA8ADgANAAwADgAOAA4ADgAMAAwACwALAA0ADQAOAA4AEAARABEAEQAO
AA4ADgAOAA8AEAAPABAAEAAPAA0ADAAOAA4ADgAOAA0ADQAOAA4ACwALAAsACwAMAA0A
DQAOAAwACgAIAAUABQAGAAYABwAJAAkACQAKAAcABAADAAMABAAEAAUABgAFAAUABAAD
AAUAAwADAAQABgAGAAYABgAGAAUABAADAAYABwAIAAkAAwAEAAIAAgACAAMABAAFAAYA
AgABAAEAAAD+/////////wIAAwADAAQAAQABAAEAAAACAAMABQAIAAcACAAJAAkABwAI
AAgACAAKAAsADAANAAwACwAKAAsAEAAPAA8AEAAPAA0ADQANAAsACwAJAAgACgAKAAoA
CQAIAAcABQAEAAQABQAGAAQAAQAAAAAA///9//7//////wEAAAD///7//f/9//z//P//
/wAAAQACAAAA/////////v//////////////////////BAAOABsAKAA2AEYAWQBtAHoA
gACIAJIAkgCEAHAAUQAoAPv/1f+8/6v/n/+Y/5n/pP+v/7f/wP/H/83/0P/V/9v/4f/m
/+3/8P/x//H/8v/y//H/8P/z//T/9P/1//P/8v/z//T/8v/x//H/8f/y//T/9f/3//X/
9f/0//P/9v/2//f/9//1//b/+P/4//j/+P/2//b/+P/5//r/+//5//n/+P/3//n/+f/5
//n/+v/7//v/+//7//z/+//5//r//P/9//7////+//3//f///wAAAgADAAQABAAGAAgA
BQAEAAMAAgAFAAUABQAFAAQAAwACAAEAAwAEAAUABQACAAIAAgACAAEAAQABAAEABAAF
AAYABwAEAAMAAwACAAQABQAGAAYABAAEAAUABQAFAAYABgAHAAkACQAJAAkACQAIAAcA
BgAJAAkACQAKAAkACAAHAAYABgAGAAYABgAHAAcABgAGAAIAAAD///7/AAD///7//v/8
//r/+P/3//X/8//z//L/8v/x//L/8//w//D/8P/w//H/8f/x//H/7v/u/+7/7//v/+//
7//v//H/8P/v/+//7v/s/+r/6P/p/+z/7f/u/+v/6v/q/+v/7f/u/+7/7v/u/+7/7v/u
/+z/7P/s/+7/7v/u/+7/7v/s/+z/7P/s/+z/7P/r/+v/7v/v//H/8v/x//H/8P/v/+//
8P/x//L/8P/w/+7/7v/x//H/8P/w//H/8v/z//T/8v/x//H/8P/w//H/8v/z//L/8f/v
/+7/8P/w//D/7//x//L/8v/z//L/8f/w//D/8//y//P/9f/z//L/8v/y//L/8//z//P/
9P/z//T/9v/z//L/8f/w//L/8//0//X/8//z//P/8//x//T/9P/2//j/+P/4//j/+P/2
//X/9f/0//X/9//4//n/+P/3//X/9P/1//f/+f/6//v/+//8//7//f/+//////8BAAIA
AgACAAEAAQABAAEAAgADAAQABwAHAAUABAAEAAMAAQABAAEAAgADAAIAAgABAAAA///9
///////+//7//f/9//3/+v/5//j/+P/3//f/+P/5//n/9//2//X/9P/2//f/9//4//j/
+P/4//j/9v/1//X/9f/4//n/+f/5//n/+f/3//f/+/8EAA4AGQAmADIAQABRAGUAdAB+
AIYAkACOAIIAbABLAB4A8//T/7r/qf+f/5z/n/+m/6//t//A/8v/0//c/+X/6//x//L/
8//2//f/9//5//r/+v/6//z//P/7//v/+v/6//z//v//////AAABAAAAAAD/////AAAB
AAEAAQADAAIAAgABAAAAAAABAAAAAQACAAEAAgD//////////wAAAQABAAEAAwADAAMA
AwADAAMAAgABAAQABgAGAAUAAwAEAAQABAAHAAgACQALAAwADAANAA0ADQAMAA0ADgAR
ABIAEwAUABQAEwASABEAFAAVABYAFwAYABgAGAAXABYAFgAWABYAGAAZABoAGwAZABkA
GQAZABsAGwAcABwAHQAdAB0AHAAaABoAGwAbABwAHgAfACEAIAAfAB4AHQAgACAAIAAg
ACEAIQAhACIAIAAgACAAIAAhACIAIwAkACIAIQAfAB4AHgAeAB8AIAAgAB8AHgAeABsA
GgAZABkAGgAZABoAGgAYABUAFAATABIAEgASABIAEgARABAADwAQABAAEAARABMAEwAT
ABMAEgAQAA4ADQAOAA4ADgAOAA4AEAAQABAACwAKAAoACwANAA4ADgAOAA0ADAALAAoA
DAAMAAwADgAMAAwADAAMAAsACgAJAAgACQAKAAoACwAJAAkACgAKAAwADQANAA0ADgAO
AA4ADgAMAAwACgAKAAwADQANAA4ADQAMAAsACgALAAsADAAMAAsACwALAAsACwALAAoA
CgAMAAwADAALAAgACAAHAAcABwAHAAcACAAGAAQABAAFAAMAAgACAAIABQAHAAgACQAI
AAUABAAEAAYABgAGAAYABwAHAAcABwAFAAUABQAFAAcACAAIAAgABgAGAAYABgAGAAgA
CgAKAAoACgAHAAcACAAIAAoACwALAAsACQAJAAgACAAIAAkACgAKAA0ADQAOABAADwAQ
ABEAEQASABQAFQAWABYAFQAUABMAEQARABEAEwAWABUAFQAWABQAEQAQAA8AEQARAA8A
DgAQABAAEAAPAA4ADQALAAoACgALAAwACgAHAAYABgAFAAcACAAJAAkACQAIAAcABgAE
AAUABQAGAAkACgALAAwACwAJAAgABwAIAAkACQAJAA0ACwAJAAkACwASABwAKQA4AEYA
VABnAHcAgACIAJIAmgCYAIwAeABVACoABQDl/8j/tf+t/6j/rf+0/73/x//Q/9v/4f/o
/+//+f8BAAQACQAKAAkACQAKAAoACQAIAAsADAAMAA0ADQAMAA0ADgAOAA0ADQANAA0A
DgAOAA8ADwAPAA4ADQAQABAAEQARABAAEAARABAAEgASABAAEAAPAA8ADwAPAA4ADwAP
AA8AEQARABEAEQAQABEAEQARABIAFAAUABMAFQAWABYAFgAXABYAFQAVABcAGAAaABsA
GgAaABwAHgAfACAAIQAiACUAJQAlACUAJAAjACIAIQAjACQAJQAlACQAJAAkACQAJQAl
ACUAJQAjACMAIwAjACEAIQAiACIAJAAlACYAJgAoACgAKQApACsALAAsAC0ALQAtAC0A
LQAsACwALAAsADAAMQAyADQAMwAyADEAMAAyADIAMgAyAC8ALwAuAC4ALQAsACwALAAu
AC0ALAAsACoAKAAmACUAJQAjACMAIgAhAB8AHwAfAB4AHgAeAB4AHwAfAB8AHwAcABwA
HAAdABsAGwAbABsAGwAaABkAGQAYABgAGAAYABkAHAAdAB4AGgAYABcAFwAZABoAGgAa
ABkAGAAXABYAFQAUABMAFAAXABgAGQAaABcAFgAVABQAFgAWABUAFQAWABcAGQAaABkA
GQAYABcAFwAYABkAGgAZABgAFQAUABgAGQAZABoAGAAYABgAGAAVABUAFgAWABcAFwAX
ABcAFgAVABMAEgAVABYAFwAXABUAFAASABEADwAPAA8AEAATABIAEwAVABIAEAAPAA4A
DgAPAA8ADwAPAA0ADQAOAAwADAAMAAwADgAPABAAEQAQAA8ADgANAAsADAAOAA4ADgAO
AAwACwALAAoADAANAA0ADQALAAsACgAKAAgACQAKAAoACwALAAwADgANAA4ADwAPAA8A
EAAQABAAEwATABMAEwARABEAEQATABcAFQAUABQAEAANAAwACwANAA0ACwAKAAgACAAI
AAcABQAFAAQABAAEAAUABgAEAAAA/v/9//v//f/+//////8BAAAA///+//3//f/8//z/
/v/+//7//v/9//v/+v/5//z//f/9//3/AQABAP///f/7//7/BgARACAALAA6AEsAWwBs
AHgAgACMAJQAkACCAGsARAAVAO3/zP+3/6n/oP+d/6D/qf+x/7r/xf/P/9L/2f/h/+f/
6v/v//D/8//z//X/9v/2//b/+f/6//r/+//5//j/+f/6//v/+//8//3//f/+//7/////
/////v/9/wAAAAABAAEA/v/+/////v///wAA//8AAAEAAQABAAEAAAABAAEAAQADAAMA
AwADAAEAAQAAAP//AQAEAAUABQAHAAgACAAIAAkACAAHAAcACgAKAAsACwALAAoACwAM
AA0ADgAPABAAEQARABEAEQAQAA8ADgANAA0ADgAPAA8ADAAMAAwADAAOAA8AEAARAA8A
DwAPAA8ADwAPABAAEAATABMAEwASABAAEAARABEAEgAUABUAFwAXABcAFwAXABYAFgAW
ABYAGAAZABoAHAAaABoAGgAaABwAHAAcABwAGwAbABoAGgAYABYAFQAUABUAFQAVABYA
FAASABAADwARAA8ADwAOAAsACQAJAAkABgAGAAYABgAHAAcABwAHAAQABAAEAAUABgAH
AAgACQALAAoACQAJAAgACAAIAAgACgAMAAwADAAJAAgACAAJAA0ADgAOAA4ADAAMAAwA
DAAMAAwADAAOAA8AEAARABIAEQAQAA8ADgAPABAAEAARABEAEQASABIAEwATABIAEQAT
ABQAFQAWABQAFAASABIAFAAVABUAFgAUABQAFAAUABMAEwAUABQAFgAXABgAGQAYABcA
FQAUABUAFgAXABcAGAAYABcAFwAVABUAFQAWABgAFgAWABcAFgAUABMAEgATABUAFgAX
ABUAEwATABQAFAAUABQAFAAXABcAFwAXABYAFQAUABMAFgAYABkAGgAYABgAGAAYABYA
FgAaABoAGgAaABoAFwAXABgAGAAYABkAGQAZABsAGwAaABoAGAAZABoAGgAcAB0AHwAi
ACIAIgAiACEAIwAkACQAJAAnACcAJwAnACYAJQAkACUAKgApACkAKgAoACUAJAAjACEA
IQAfAB4AHwAgACEAIQAgAB8AHQAcABwAHQAeABwAGQAYABgAFwAXABgAGQAZABsAGgAZ
ABgAFwAXABYAFgAXABgAGQAaABgAFwAXABcAFgAXABcAFwAbAB0AGwAZABkAHAAkADEA
QABOAF4AcQCBAI4AlgCeAKYApgCcAIgAaQBAABcA9f/Y/8X/u/+0/7n/xP/L/9P/4P/r
//H/9v8BAAkADwASABcAGgAbABkAGgAaABkAGAAbABwAHAAdAB0AHAAdAB4AHgAdAB0A
HQAgACIAIwAlACMAIwAiACEAIgAiACMAIwAhACIAJAAkACQAJAAiACIAIgAjACQAJQAl
ACUAJAAjACYAJwAoACkAKQApACgAJwAoACoAKgApACsALAAsACwALAAsACwALQAvADAA
MgAzADMAMgAzADQANgA2ADYANgA5ADkAOQA5ADoAOQA4ADcAOAA6ADwAPQA6ADoAOgA6
AD0APQA9AD0APQA9AD0APQA8ADsAOwA6ADwAPQA+AD4APAA8AD0APQA9AD4APgA/AEEA
QQBBAEEAQQBAAD8APgBBAEEAQQBCAEAAQABAAEAAQABAAEAAQABAAEEAQQBCAD8APgA+
AD4AQQBBAEEAQgBBAEAAPwA/AEEAPwA/AD4APwA9AD0APQA6ADoAOgA6ADsAOwA7ADsA
OgA6ADoAOwA7ADsAOwA7ADwAPAA8AD0APQA8ADsAOgA8AD4APgA+ADsAOgA6ADsAPQA+
AD4APgA8ADwAPAA8ADsAOgA5ADoAOwA8AD0APgA8ADwAPAA8AD4APgA9AD0APgA/AEEA
QgBBAEEAQAA/AEEAQgBDAEQAQgBCAEAAQABCAEMAQwBEAEQARABEAEQAQgBBAEEAQABC
AEMARABFAEQAQwBBAEAAQgBCAEIAQQBBAEIAQgBDAEIAQQBAAEAAQQBAAEEAQwBBAEAA
QABAAEIAQwBDAEMARQBDAEMARABEAEQARABEAEYARwBIAEkASABHAEYARQBHAEgASABI
AEoASgBKAEoASgBKAEoASwBNAE0ATQBNAEsASwBNAE0ATQBNAE0ATQBPAE8ATwBPAFAA
TwBPAE8AUABRAFQAVQBXAFYAVgBWAFYAVgBYAFgAWABYAFYAVgBWAFYAWABYAFgAWABW
AFYAVgBWAFQAVABUAFQAVgBWAFYAVgBVAFQAUwBSAFQAVABUAFQAUgBSAFIAUgBPAE4A
TQBMAE8AUABRAFIAUQBQAE8ATgBPAFAAUQBSAFQAVABUAFQAUgBSAFIAUgBTAFQAVQBW
AFgAWgBcAF4AaQB0AH8AigCZAKgAtwDGAMwA0ADUANgAwwCuAJkAhABlAEgAKwAOAAYA
AAD6/w==
         </WaveFormData>
      </LeadData>
   </Waveform>
</RestingECG>
