# Supplementary material for: Detection of Left Atrial Enlargement Using a Convolutional Neural Network-Enabled Electrocardiogram
Source: Front Cardiovasc Med. 2020 Dec 17;7:609976. doi: 10.3389/fcvm.2020.609976 (PMC7773668; doi:10.3389/fcvm.2020.609976)
Supplement: Supplementary file 3 [file Data_Sheet_3.ZIP › normal2/1802017630_5748_0000001Q.XML]

<?xml version="1.0" encoding="Windows-1252"?>
<!DOCTYPE RestingECG SYSTEM "restecg.dtd">
<RestingECG>
   <PatientDemographics>
      <PatientID>1802017630</PatientID>
      <PatientAge>79</PatientAge>
      <AgeUnits>Years</AgeUnits>
      <Gender>Male</Gender>
      <PatientLastName>huangyuzhang</PatientLastName>
   </PatientDemographics>
   <TestDemographics>
      <DataType>Resting</DataType>
      <Site>1</Site>
      <AcquisitionDevice>MAC55</AcquisitionDevice>
      <Status>Unconfirmed</Status>
      <Priority>Normal</Priority>
      <AcquisitionTime>09:53:42</AcquisitionTime>
      <AcquisitionDate>04-18-2017</AcquisitionDate>
      <CartNumber>1</CartNumber>
      <AcquisitionSoftwareVersion>009C</AcquisitionSoftwareVersion>
      <XMLSourceVersion>MAC5000 v1.0</XMLSourceVersion>
   </TestDemographics>
   <RestingECGMeasurements>
      <VentricularRate>63</VentricularRate>
      <AtrialRate>63</AtrialRate>
      <PRInterval>154</PRInterval>
      <QRSDuration>88</QRSDuration>
      <QTInterval>406</QTInterval>
      <QTCorrected>415</QTCorrected>
      <PAxis>77</PAxis>
      <RAxis>29</RAxis>
      <TAxis>25</TAxis>
      <QRSCount>10</QRSCount>
      <QOnset>228</QOnset>
      <QOffset>272</QOffset>
      <POnset>151</POnset>
      <POffset>202</POffset>
      <TOffset>431</TOffset>
      <ECGSampleBase>500</ECGSampleBase>
      <ECGSampleExponent>0</ECGSampleExponent>
   </RestingECGMeasurements>
   <Diagnosis>
      <Modality>Resting</Modality>
         <StatementCount>2</StatementCount>
         <LabelText>12SL ��ϳ���</LabelText>
      <DiagnosisStatement>
         <StmtFlag>ENDSLINE</StmtFlag>
         <StmtText>�������</StmtText>
      </DiagnosisStatement>
      <DiagnosisStatement>
         <StmtFlag>ENDSLINE</StmtFlag>
         <StmtText>���� ECG</StmtText>
      </DiagnosisStatement>
   </Diagnosis>
   <Waveform>
      <WaveformType>Rhythm</WaveformType>
      <WaveformStartTime>0</WaveformStartTime>
      <NumberofLeads>8</NumberofLeads>
      <SampleType>CONTINUOUS_SAMPLES</SampleType>
      <SampleBase>500</SampleBase>
      <SampleExponent>0</SampleExponent>
      <HighPassFilter>16</HighPassFilter>
      <LowPassFilter>150</LowPassFilter>
      <ACFilter>NONE</ACFilter>
      <LeadData>
         <LeadByteCountTotal>10000</LeadByteCountTotal>
         <LeadTimeOffset>0</LeadTimeOffset>
         <LeadSampleCountTotal>5000</LeadSampleCountTotal>
         <LeadAmplitudeUnitsPerBit>4.88</LeadAmplitudeUnitsPerBit>
         <LeadAmplitudeUnits>��V</LeadAmplitudeUnits>
         <LeadHighLimit>2147483647</LeadHighLimit>
         <LeadLowLimit>268435456</LeadLowLimit>
         <LeadID>I</LeadID>
         <LeadOffsetFirstSample>0</LeadOffsetFirstSample>
         <FirstSampleBaseline>0</FirstSampleBaseline>
         <LeadSampleSize>2</LeadSampleSize>
         <LeadOff>FALSE</LeadOff>
         <BaselineSway>FALSE</BaselineSway>
         <ExcessiveACNoise>FALSE</ExcessiveACNoise>
         <MuscleNoise>FALSE</MuscleNoise>
         <LeadDataCRC32>1522193326</LeadDataCRC32>
         <WaveFormData>
FgAWABYAFgAWABYAFgAWABYAFgAWABYAFAAUABQAFAASABAADgAMAA4AEAASABQADwAM
AAkABgAIAAgACAAIAAYABgAGAAYABgAGAAYABgAEAAQABAAEAAIAAgACAAIAAwAEAAUA
BgAFAAQAAwACAAIAAgACAAIAAAAAAAAAAAAAAAAAAAAAAP7//v/+//7//v/+//7//v/+
//7//v/+/wAAAAAAAAAA/v/+//7//v8BAAIAAwAEAAEAAAD///7//P/8//z//P/+//7/
/v/+//3//P/7//r/+//8//3//v8AAAAAAAAAAP3//P/7//r/+//8//3//v/+//7//v/+
/wAAAAAAAAAAAgACAAIAAgABAAAA///+//7//v/+//7//v/+//7//v///wAAAQACAAAA
AAAAAAAA/v/+//7//v8AAAAAAAAAAP7//v/+//7/AAAAAAAAAAABAAIAAwAEAAIAAAD+
//z//f/+////AAD+//7//v/+/wAAAAAAAAAAAAAAAAAAAAAAAAAAAAAAAAIAAgACAAIA
AgACAAIAAgAEAAQABAAEAAIAAgACAAIAAQAAAP///v///wAAAQACAAAAAAAAAAAAAgAC
AAIAAgAEAAQABAAEAAMAAwACAAEAAwADAAAAAAD/////AAAAAAAAAQADAAYABAACAAEA
AQACAAMABAAEAAEAAQABAAIABAAEAAQABAAFAAYACAAKAAcABwAGAAUABwAHAAgACgAK
AAoACgANAAkACAAIAAcACAAHAAYABQABAAEAAQABAAMAAwADAAMABQADAAMABAADAAMA
AwACAAQAAwADAAMAAQADAAMAAQADAAMABAAEAAgABQAAAAIA///7//3//v8BAAUACwAP
ABAAEgAYAB0AIwArADIAOAA7ADkANwA0AC8AKQAjABsADQAGAAgADAAKAAUABQAJAAgA
BAD9//7/AwABAP3/AwAGAAIABAAEAAIAAgAEAAQABQADAAMABAAEAAQABAADAAUABAAE
AAUAAgABAP7/AAAEAAEAAQABAAEAAQADAAEAAwADAAQABAAFAAUABQAFAAUABgAHAAcA
BgAFAAYAAwADAAYACAAJAAcABwAHAAcABgAFAAQAAwAFAAUABAAEAAYACAAJAAsACgAI
AAcABgAFAAQAAwADAAUABQAGAAYABAAGAAYABgAHAAgABwAIAAkACQAIAAcABwAHAAcA
BwAKAAwADQANAAsACwANAA8ADwAPAA8AEQANAA0ADQANAA8ADwAPABEAEQAPAA8ADwAL
AA0ADQANAA0ADQALAAsACwALAAgACAALAAsACQAKAAoACgAJAAkABAABAAAA//8AAAEA
AQD/////AAAAAP///////wAAAAD+/wAAAAD+//7//v///////v/9//3//f/7//v/+//+
//z/+v/4//j//f/+/////v/7//v/+v/5//n//P/8//v/+//7//v/+//9//7//v/+//n/
+P/3//f/9//3//n/9//4//j/+f/6//r/+//7//v/+f/5//n/+P/2//j/+P/4//n/+v/5
//j/+P/5//v/+//7//v/+//9//z/+f/4//j/+f/5//r/+//7//v/+//8//r/+v/7//z/
+//7//f/9//5//n/+f/5//z//f///wAA+v/4//j/9v/4//f/9v/2//X/9f/4//n/+P/4
//j/9//3//X/+f/6//f/9//4//j/+P/6//v/+//8//n/+f/6//r/+v/8//z//f/7//r/
+v/8//z//P/8//7//P/8//z/+v/8//z//P/4//j/+v/6//z/AAD9//z/+//6//3//v//
/wEAAAD///7//f/8//z//f/9//7//v/9//3//P/+//7//P/9//3//v////7//v/9//3/
/f/+//7//v8AAAAAAAAAAAEAAgACAAMAAQABAAEAAQACAAQABAAEAAIABQADAAIABAAD
AAIAAQAAAP///f/9//v/+//7//v//f/9//3/+//5//r/+//7//z//P/9//3/+//7//v/
/f/9//v/+//7//7//v/8//v/+P/0//f/9//3//r//f///wEABQAKAA4AEgAZACMAKwAu
AC4ALQAzADUAMgAtACMAHQAbABEABgAGAAgABAD///3/+//8/wIAAQD6//P/8f/5//v/
+v/6//r//P/8//z//v/+//3/+//7//z//P/8//z/+//9//z//P/9///////9/wAAAgD/
///////9//3////9//3//f/+//7////////////9//7///////////8BAP///P/+////
/////////////wIAAwAEAAUAAwABAP7//P///wAAAAABAAEAAAAAAAAAAAAAAAAAAQAB
AAEAAgACAAQABgAGAAYABgAGAAQABAAEAAUABQAFAAoACwAMAA0ADAAMAAsACQAKAAsA
DgARAA8ADwAPABEADQANAA0ADQANAA0ADQAPABEADwAPAA8ADQAPAA8ADwAOAA0ACgAJ
AA0ADQAKAAoACgAJAAYABgAGAAYABQAFAAUAAwADAAMAAwADAAIA//8BAAIAAgABAP//
//8AAAAA/v8AAAAA/v///wAAAgADAAQAAwADAAMAAAD///7/AAABAAAA//8AAAQABAAE
AAIAAgADAAMAAwD//wIAAgABAAEAAQABAAEAAQACAAIAAgACAAIAAgADAAEAAQADAAEA
AwACAAIAAgABAAEAAAD///////////7//v8AAAAAAAACAAIAAAD+//7///8BAAEAAQAB
AAEAAwABAP////8AAAIAAQABAAEAAwADAAMABAAAAP7//f/8/wAAAQD+////AgADAAQA
BQACAAEAAQAAAP//AAADAAQABAADAAIAAgAAAP//AQABAAQABAAEAAMAAgD//wIAAgAB
AAEAAgACAAEAAgACAAEAAQD//wAAAgACAAIABAAEAAUAAwACAAIAAwACAAEAAAAEAAIA
AgACAAAAAgACAAIAAwAEAAcACAAGAAIAAAD+/wAAAQADAAQAAQABAAEAAgAAAAQABAAA
AAAAAAAAAAAAAQACAAMABAACAAIAAgACAAIAAgACAAIABAAEAAQABAAGAAYABgAGAAUA
BAADAAMABAAFAAYABwACAAIAAwADAAEAAAD+//3/AQAEAAUABAABAAEAAgADAAQABAAD
AAMAAwAEAAQABAAEAAQABAAEAAUABgAGAAcABgAFAAQAAwAFAAgACQAKAAwADwANAAwA
CgAJAAgABwAIAAcABQAFAAUABQAFAAUAAwADAAMAAQD//wAAAQABAAMAAgACAAEAAQAB
AAEAAwABAP///////wAAAAD+//3/AgAAAAMA///7//j//f8DAAUACQAQABIAFgAdACMA
KQAwADAANwBFAEUAPAAzADEALwAnABsAEAAOABAADgAFAP//AwACAAAA+//6////AwAD
AAEAAgACAAQABAABAAAAAQAAAAEA/////wAAAAAAAAAA//8BAAAAAAABAAEAAQD//wIA
AgD///////8BAAEAAwABAP////8AAAAA/f/9//3//f/+/wAAAgADAAIAAQACAP///f8A
AAIAAwAFAAUABQAFAAMAAQD///3//v//////AAD//wAAAAABAAIAAgADAAQAAgACAAIA
AwADAAMABAAEAAQABgAGAAYACAAIAAYABgAIAAkACQAJAA0ADQANAA0ADAAMAAsACQAL
AAsADQAPAA4ADQAMAA0ADAANAA4ADwANAA0ADQAPABEADwAPAA8ACwANAA0ADQAPAA8A
DQANAA8ADwAMAAwACgAJAAYABgAKAAoACQAJAAoACQAKAAsACAAFAAEA+//+/wAAAQAB
AAEAAQACAAIAAAACAAIAAAAAAAAAAQABAAIAAQABAAEA////////AgACAAAA/v/+/wAA
AAAAAP7//P/9//3//f/9/wAAAAD///3//f/9//3//f/+//7//v/8//z//P/9//3//f//
//3//f/8//z//P/+//////////////////7//f/+//3//P/+//7//P/6//r/+//9//3/
/f/9//3////9//v/+//8//3//f/+/////f/9//3//v/8//z//f/+///////7//v//P/7
//r/+f/6//v//f/+//z//P/+//7/AAD///7//v/8//v//f/9//3//P/7//n/+v/5//7/
AAD9//3//v/+////AgAEAAUAAgD9//v/+v/8//z//v/+//3/+//6//r//v/+//7//v//
//z/+//6//r//P/8//z/+v/6//z//P/9//z//f/+//7//f/9//z//f/9//3//v/4//z/
/P/8//r/+v/6//r//P/8//z//P/8//z//P/8//7//v/+//7//P/8//z//P/6//r/+v/6
//v//P/9//7/AQACAAMABAAAAP7//P/6//v//P/9//7//P/8//z//P/8//z//P/8//z/
/P/8//z//P/8//z//P/+//7//v/+//3//P/7//r/+//8//7////////////8//z//f/9
//7//////wAAAgADAAIA///9//v//P/9//7/AAD///////8AAAAAAAAAAAAAAAAAAAEA
AgACAAMAAwAFAAUABQAGAAcABgAFAAQABQADAAIAAgADAAQABQAGAAQAAQAAAP//////
/////////////f/9/wAAAQABAAEA/f/8//r/+f/7//v//f/9//n/+f/5//r//P/6//n/
+P/6//n/9//3//r/+////wkACwAEAAQADgAbACcALQAuADIANwA5ADcANgAxACkAJQAh
ABUACgAIAAYAAAD9///////6//j/+f/6//v//f///wEAAAD8//j/+P/5//r//f/+//3/
+//7//z//P/8//z/+//9//z//P/9///////9/wAAAAD9//3//f//////AQD///7//f/9
//z//f/9//3//f///wAAAQABAP////8BAP///P/+//////8BAAEAAQABAAAA///+//3/
//////7//v///wAAAAABAAEAAAAAAAAAAQACAAMABQAEAAMAAwACAAIABAAEAAQABAAE
AAIAAgAEAAUABQAFAAcABwAHAAcACQAKAAoACQAIAAcACAAJAAkACQAJAAsACgALAAwA
DQALAAsACwANAA0ACwALAAsACQALAAsACwANAA0ACwALAAwACwAHAAYACAAHAAQABAAG
AAYABQAFAAEA////////AAABAAEA///+//7//f/7//3///8CAAQAAAAAAP7/+v/8//z/
/f/9//z/+//7//v/+//7//v//v/+//z/+v/6//z//P/8//r/+v/7//v/+//7//7//v/9
//3//f/9//3/+//8//z//P/6//r/+v/7//3//f////3/+//6//r/+v/6//v/+//7//v/
+//7//r/+//+////AAD+//z/+P/0//f/+f/8//3/+v/5//j/+f/7//n/+f/6//r/+f/5
//n/+//7//v//P/8//z//f/+//3//f/5//n/+//7//v/+//5//n/+v/6//n/+v/9//7/
/v/9//z//P/7//v//v///wIAAgACAAEA/f/5//v/+v/7//v//P/8//z//v///////P/5
//n/+v/6//r//P/8//v/+f/4//j//P/8//z//P/8//r/+v/6//z//v/+//7//P/8//7/
/v/8//r/+v/6//3//f/+//7//f/9//3//v8AAP7/+v/8//r/+v/6//r/+v/6//r/+v/8
//z//P/8//z//P/8//z//P/8//z//P/8//z//P/8//z//P/8//z//P/8//z//f/9//3/
/f/9//z//P/9//3//P/8//v/+//8//7//v/8//n/+f/6//v///8AAAAAAQD///7//P/6
//3//v///wAA//8AAAAAAQABAAEAAQABAAMABgAHAAgABQAHAAQAAgAEAAMAAgABAP7/
/f/7//v/+//7//v/+//9//3//f/7//v//P/9//3/+//6//r/+f/6//v//P////3/+//7
//v/+v/6//j/9//8//r/+f/7//3/AAABAP3//f8DAAwADgASABcAIQApAC4AMAAxADEA
LwAuAC0AJQAdAB0AEQAGAAYABgD8//f/+f/5//z//v////z/9f/x//f/+//6//r//P/8
//r/+v/8//z//f/7//v//P/+//7//v/9//v/+v/6//v/+//7//n//P/+//v/+//7//n/
+f/7//n/+v/7//3//v/7//v/+//7//v//P/9//3//////wEA///5//r/+v/5//z//f/+
///////////////9//3//P/8//3//v/+///////+//7//v8AAAAAAAABAP////8AAAAA
AQAEAAUABgAFAAQAAQAAAAQABQAFAAUACQAJAAkACQAIAAgABwAFAAYABwAKAA0ADgAP
ABAAEwANAAsACQAHAAoACwAMAA8ADwANAA0ADQANAA8ADwAPAA8ADwANAA0ADQANAAoA
CgAIAAcABAAEAAYABgAFAAUABQADAAMAAwAEAAUABQADAAAAAAD///3//f/9//7//v/+
/wAAAAD+////AAACAAMA///9//z/+//9//3//f8AAAIAAAD+//7//v/+//7//P/+////
////////AgACAAEA/////////////wAAAAAAAPz//P/8//3//P/7//z/+f/6//r/+//8
//z//f/9//3//////////v/9//7//f/8////AAD///7//f/9//7//f/7//v/+//9//3/
+//7//z//f/9//7////+//3//P/8//r/+v/7//z///////v/+//9//3//f/9//3//f/+
//7//v/+/wAAAAD///3/+//6//v/+//+////AAAAAAAA///8//n//P/8//v/+//8//z/
+//8//z/+//8//n/+f/6//z//P/+//7/+//5//j/+P/9//7///8AAAAA/P/6//j/+v/8
//z//P/4//j/+v/6//v/+v/7//z//f/9//7//v/7//v//f/8//r/+v/6//r//P/8//z/
/f/9//3//f/9//z//P/9//3//P/8//v/+//+/wAAAAD+//r/+f/5//n//P/8//v/+//7
//z//P/8//z//P/8//z//f/+//7///////////////7/AAAAAAAAAAADAAEAAAAAAP//
/v/9//7//f/7//v/+f/5//n/+f/7//v/+//5//r//P/+/////v/8//v/+f/3//f/9//5
//n/9//3//f/+f/6//n/+f/4//T/9//1//P/+P/7//n/+/8BAAQACAAQABMAFwAhACYA
KAApADEAMQAmACEAJQAhABcADQACAPz//v/+////+//z//L/+P/7//z/+f/z/+//8//4
//j/9v/4//j/+P/6//r/+//5//n/+v/8//z//P/7//n/+P/4//n/+//7//n//P/9//n/
+P/3//n/+f/7//n/+f/5//r/+v/6//v//P/9//v//P/9//3/+//7//3/+//4//r/+//7
//v/+//7//v//f/9//3//f///////v/+////AAAAAAEA///+//7//v/+//7//v//////
//8AAAAAAQAEAAUABgADAAIA///+/wIAAwADAAMABQAFAAUABQADAAQABAADAAUABwAL
AA8ADQALAAkACQAKAAsADAANAA0ADQANAA8ADwANAA0ADQALAA0ADQANAAsACwAJAAkA
DAANAAsADAAJAAcAAwACAAIAAgABAAEAAgABAAIAAwABAAEAAAD9//7/AAABAAEAAQAB
AAIAAgD//wAA///8//7//v///////v/9//3//f/9//3//f8AAAIAAAD+//7/AAAAAAAA
/v/9//3//P/7//v//v/+//3//f/9//3//f///wAAAAAAAPz//P/8//3//f/9/////f/9
//z//P/8//z//f/9//3//////////v/9//7//f/8//3//v/9//z/+v/7//3//f/9//3/
/f///wIAAQACAAQAAgD///3/+//7//v/+//8//z//P/9//7/AQABAP3//f//////////
//3//f/+//7//v/+/wAAAAD+//3//P/8//3//f8AAAEA///+//3/+//7//n//f/+//3/
/f/+//7//f/+//7//f/9//v//P/+//z//P/+//7////9//z//P/8//z//P/8//3/+v/5
//j/+P/8/wAA/v/6//r/+v/6//r//P/8//z//f/7//v/+//7//n/+v/8//3//v/+//3/
/f/+/wAAAAD+//3//f/+////AAAAAP///////wAAAAAAAP7//v/+//7/AAACAAMABQAD
AAMAAwADAAQABgAGAAYABAAHAAUABAAGAAUABAADAAEA///8//v/+//7//v/+//9//3/
/f/7//n/+v/7//v//P/8//3//f/7//v/+//9//3/+//7//v//v/+//z/+//4//r//f/7
//v/9v/3//3/AwAFAAYADAAUABUAGwAlAC4AMgA1ADUAMwAyAC0AJQAhAB0AEQAKAAoA
BgAAAAEAAwD///j/9v/3//j/9//5//3////+//j/8v/4//r/+v/8//z/+//5//n/+v/8
//z//P/7//v/+v/6//v/+//7//n//P8AAP3//f/9//v/+//9//v//f/9//7//v/7//v/
+//7//v//P/9//3//////wEA///8//7///////7//f/8//v//f/9//3//f///////v/+
////AAAAAAEAAQAAAAAAAAAAAAAAAAABAAEAAQACAAIAAgAEAAQABAAGAAYABAAEAAQA
BQAFAAUABwAHAAcABwAHAAgACAAHAAcABwAJAAsADQANAA0ADwAPAA8ADwAPABEAEQAR
ABMAEQANAAsACQAIAAsADAANAA8ADwANAA0ADgANAAkACAAIAAcABAAEAAQABAADAAMA
AwABAAEAAQABAAEAAAD9//v//P/8//v//f/9//7//v/+/wAAAAD+//3//P/8//v//f/9
//7////7//n/9//4//v/+v/5//r//P/8//z/+v/8//3//f/9//n//P/8//v/+v/5//j/
9//4//r/+//8//r/+v/6//v/+//7//3/+//7//r/+v/6//n/+f/4//f/+P/5//r/+v/4
//r/+v/6//z//P/6//j/+v/7//3//f/7//v/+//9//7//f/+/wAA/v/7//n/9//4//n/
+v/8//z//P/9//7///////v/+//9//3//f/9//////8AAAAA/f/8//3//P/9//3//f/+
//v/+//+////AAAAAAAA///8//n//P/8//3//f/+//7//P/+//////////3//v8AAP3/
/P/9//z//v/9//3//v////7//f/8/////v///wAA/v/+//z/+v/7//z///8AAP///P/7
//r/+//7//z//P/9//3//f/+/wAA+P/2//r/+v/6//r/+v/6//r/+v/6//z//P/8//z/
+//6//n/+P/5//n/+f/5//v/+P/4//n/9//4//j/9//5//r//P/8//z/+//7//z//P/8
//v/+f/6//v//f/+//z//P/8//z//P/9//7//v//////////////AAACAAIAAgACAAUA
AwACAAIAAQAAAP3//P/7//n/+//7//v/+//7//v/+//7//f/9//4//n/+f/5//j/+P/3
//f/9//3//r/+//6//v/+f/6//r/+P/1//L/9P/1//f/9//4//v/+f/3//3/AgAGAA4A
EwAZACEAKAAuAC8AMQA1ADQALwApACMAHQARAAYAAAAAAAIA/f/7//v//P/4//X/9P/v
//H/9f/z//T/+v/4//L/8//0//f/+P/5//f/9//4//f/9v/1//P/9P/0//X/9//5//n/
9//6//v/9//2//X/9//3//n/9//3//f/+P/4//f/9//3//f/+f/6//v/+//5//n/+//5
//j/+v/7//v/+f/5//n/+f/7//v/+//7//j/9//1//T/9v/4//n/+//7//r/+v/6//j/
+P/4//n/+//7//z//P/7//z/+//6//z//P/6//r//P/9//3//f/9//3//f/9////AAAA
AP///////wEAAwADAAMAAwAFAAUABQAFAAUABAADAAIAAwAEAAMABAAFAAEAAwADAAMA
BAAFAAQABQAHAAcABAAEAAIAAQD+//7/AgACAAEAAQD9//v/+//7//3//f/8//n/+//8
//z/+//5//n/+v/6//j/+v/6//j/+P/4//n/+f/3//X/9P/z//T/9f/2//r/+v/4//b/
9v/4//j/+P/2//b/9//3//f/9//6//r/+f/3//f/9//3//f/+P/4//j/+P/4//j/+f/3
//f/+f/3//f/9v/2//b/9//5//r/+//6//n/+P/2//f/+v/7//z/+v/6//j/9v/2//f/
+f/5//f/9//3//n/+//5//n/+v/8//v/+//7//n/+f/5//r/+v/6//v//P//////+//7
//v/+//7//v//f/9//7//v/8//z//v/+/////////wAA/v/9///////+//7//v/9//3/
+////wAA/////wAAAAD9//7//v/9//7/+//7//z//P/8//7//v////3//P/8//7//v/+
//7/AAD+//7//v/8//7//v/+//z//P/+//7//v/8//z//P///wEABAAGAAAA/f/6//j/
/P/+//7/AAD+//7//v/+//7//v/+//7//v/+//7//v/8//z//P/8//7//v/+//7//v/+
//7//v/8//z//P/8//7//v/+//7//f/8//v/+v/8//z//P/9////////////+//6//r/
+f/6//r/+f/5//j/+v/6//j/+f/5//r/+//6//r/+f/5//r//P/9//7//P/8//z//P/9
//7//v///wEAAQABAAEAAgAEAAQABAAGAAkABwAGAAMAAQD///3//f/9//z//f/7//v/
+//7//n/+f/5//f/+P/6//z//f/7//r/+v/5//n/+f/5//v/+//5//n/+f/8//z/+v/5
//z/+P/1//f/9//0//f/+////wUABgAKABgAIQAfAB0AIgAqADEAMwAzADIAMwAtACMA
GwARAAYAAAACAAIAAwD///n/+P/8//v/+P/3//n/9//3//r//P/8//7//f/8//3//P/7
//n/+f/6//7//v/+//3//P/6//n/+f/7//v/+f/8//3/+f/4//f/+v/7//7//f/8//v/
+//6//v/+//7//v/+//8//3//f/7//v//f/7//r//P/9//3/+//7//v/+//9//3//f/9
///////+//7//f/8//r/+f/6//r/+//8//r/+v/6//v//v///wEAAgABAAIAAQAAAAIA
AgAAAAAAAgADAAMAAwAEAAMAAgABAAMABAAEAAMAAwADAAUABwAHAAcABwAJAAcABwAH
AAcABQAFAAUABwAJAAcABwAHAAcACQAJAAkABwAHAAUABQAFAAUAAgACAAIAAQD+//7/
/v/+//3//f/8//v//P/9//v/+//6//f/+f/6//r/+f/5//n/+v/6//r//P/8//r/+f/4
//j/9//2//X/9f/1//n/+//9/wIA/v/6//b/9P/4//j/+P/2//b/9//3//f/8//2//b/
9f/3//f/9//3//f/+P/4//j/9v/2//b/9//5//n/+//5//f/9v/2//b/9v/3//f/9//3
//f/9//2//j/+v/6//r/+P/4//b/9P/0//X/9//3//n/+f/5//v/+f/3//f/+P/5//n/
+v/7//n/+f/5//r/+v/6//v//P/7//v/9//3//v/+//7//v/+//7//z//P/6//r//P/8
//z/+//6//r/+f/5//z//f/7//r/+f/3//X/8//3//j/+f/5//r/+v/4//r/+//7//z/
+f/5//r//P/8//7//v/7//n/+P/4//r/+v/6//r//P/6//r/+v/8//7//v/+//r/+v/8
//z//v/8//z//P/+////AQACAP///f/7//r/+v/6/wAAAAD+//7//v/+//z//P/8//z/
/f/+////AQD///////////3//v8AAAEAAgACAAEAAQAAAAIAAgAAAAEAAQACAAMAAgAC
AAEAAQACAAQABQAGAAMAAgABAAAAAgAEAAUABwAHAAcABwAHAAgACgAKAAoADAAPAA0A
DAAMAAsACgAJAAYABQADAAMABQAFAAUABQAHAAcABwAFAAMABAAFAAUABQAEAAQAAwAD
AAMAAwAFAAMAAQABAAEABQAGAAUABQD6/wQAAwABAAEAAAADAAUABQAJAA4AFAAYAB0A
JQArAC4AMAA3ADsANwAwAC8ALwAnAB0AFQAMAAQAAgACAAEA/f/7//z//P/5//r//f/7
//f/+/8EAAgAAgD6//n/+P/5//j/+P/3//j/+v/6//r/+v/5//v/+v/6//v/+//7//n/
/P8AAP3//f/9//z/+//8//n/+f/5//r/+v/5//n/+f/5//r//P/+/////P/7//z/+f/3
//r//P/9//v/+//7//v/+//7//v/+//5//n/+P/4//v//P/8//3/+//6//r/+v/8//z/
/P/9//r/+f/5//j/+P/6//r/+v/6//r/+P/4//3///8AAAEA///9//v/+f/7//z//P/7
//3//f///wEAAQABAAEAAwAAAP///v/9/////////wEAAQD//////////wEAAQABAP//
///9//3///////z//P/6//n/9v/2//f/9v/0//P/8v/x//L/8//z//P/8v/v//H/8v/y
//H/8P/v/+//7v/u//D/8P/u/+7/7v/v/+//7P/r/+v/6//t/+3/7f/w//D/7v/s/+z/
7P/s/+z/6v/s/+3/7f/t/+v/7v/u/+3/6//r/+v/6//q/+r/6f/o/+f/6P/p/+v/7f/t
/+//7f/t/+z/7P/s/+r/6//r/+v/7f/t/+3/7P/r/+z/6//q/+z/7P/q/+j/5v/n/+n/
6f/r/+v/6//t/+3/6//r/+z/6v/p/+n/6f/r/+v/6//s/+v/6v/q/+r/6//r/+f/5//q
/+v/7P/t/+r/6f/p/+j/6f/q/+3/7v/r/+n/5//m/+b/5//r/+3/7f/s/+v/6f/p/+f/
6//s/+r/6f/p/+j/5v/o/+n/6f/p/+f/6P/q/+j/6P/q/+r/6f/n/+b/5v/q/+r/6v/q
/+n/5v/l/+T/5P/m/+b/5v/l/+b/6f/q/+j/5v/m/+b/5//n/+j/6P/n/+f/5//o/+j/
5v/k/w==
         </WaveFormData>
      </LeadData>
      <LeadData>
         <LeadByteCountTotal>10000</LeadByteCountTotal>
         <LeadTimeOffset>0</LeadTimeOffset>
         <LeadSampleCountTotal>5000</LeadSampleCountTotal>
         <LeadAmplitudeUnitsPerBit>4.88</LeadAmplitudeUnitsPerBit>
         <LeadAmplitudeUnits>��V</LeadAmplitudeUnits>
         <LeadHighLimit>2147483647</LeadHighLimit>
         <LeadLowLimit>268435456</LeadLowLimit>
         <LeadID>II</LeadID>
         <LeadOffsetFirstSample>0</LeadOffsetFirstSample>
         <FirstSampleBaseline>0</FirstSampleBaseline>
         <LeadSampleSize>2</LeadSampleSize>
         <LeadOff>FALSE</LeadOff>
         <BaselineSway>FALSE</BaselineSway>
         <ExcessiveACNoise>FALSE</ExcessiveACNoise>
         <MuscleNoise>FALSE</MuscleNoise>
         <LeadDataCRC32>1229334362</LeadDataCRC32>
         <WaveFormData>
HgAeAB4AHgAgACAAIAAgACAAIAAgACAAHwAeAB0AHAAZABgAFwAWABgAGAAYABgAFAAS
ABAADgAOAA4ADgAOAA0ADAALAAoADAAMAAwADAAMAAwADAAMAAsACgAJAAgACQAKAAsA
DAALAAoACQAIAAgACAAIAAgABgAGAAYABgAGAAYABgAGAAQABAAEAAQAAgACAAIAAgAC
AAIAAgACAAQABAAEAAQAAgACAAIAAgADAAQABQAGAAUABAADAAIAAAAAAAAAAAACAAIA
AgACAAAAAAAAAAAAAgACAAIAAgAEAAQABAAEAAIAAgACAAIABAAEAAQABAAEAAQABAAE
AAQABAAEAAQABAAEAAQABAAGAAYABgAGAAUABAADAAIABAAEAAQABAAGAAYABgAGAAYA
BgAGAAYABAAEAAQABAAEAAQABAAEAAIAAgACAAIAAgACAAIAAgADAAQABQAGAAMAAgAB
AAAAAgACAAIAAgAEAAQABAAEAAIAAgACAAIABQAGAAcACAAFAAQAAwACAAMABAAFAAYA
CAAIAAgACAAHAAYABQAEAAQABAAEAAQABAAEAAQABAAEAAQABAAEAAIAAgACAAIABAAE
AAQABAAEAAQABAAEAAMAAwADAAIAAwAEAAUABgAFAAYABgAIAAgACQAMAA0ADQANAA8A
DwAQABMAFQAVABUAEwATABEAFQAWABcAFwAaABwAHwAfABwAGgAZABgAFwAXABYAFQAW
ABYAFgAWABQAFAASABAADAAJAAgACAADAAIAAQD//////////////f/+////AQAAAP//
/v/8//3//P/9/////v/+//3//f/9///////+/wAAAAABAAMABQAIABAAGgAlADAAOAA8
AEAASwBOAEgASQBNAEMANAAhABgAFQANAAYAAgAAAPv/+f/3//H/7//z//f/+v/+/wIA
AgACAAIACAAHAAcACwAJAAUABQAEAAAA//////7//P/8//z//f/7//v/+//7//r/+v/6
//v/+f/4//j/+P/7//v/+v/5//f/+f/5//j/+v/7//v/+//7//v/+//7////////////
/v/9//z/+//8//3//v8AAAAAAAAAAAAA///+//3//P/9//7//v///wEAAgADAAQAAwAB
AAAA///9//7//v/+////AAAAAP//AQACAAIABAAFAAUABQAFAAUABQAFAAcABwAHAAYA
BgAIAAoACgAKAA4ADwASABUAEwATABQAFQATABMAFQAVABYAFgAWABYAFgAWABgAGAAT
ABUAFQAVABUAFQATABMAEAAPAA0ADAANAA0ADQAOAA8ADgAOAA4ACgAIAAgABAADAAQA
BAADAAMABQADAAIAAAAAAAIABQAFAAMAAwADAAAAAAAAAAEAAgABAAIABAACAAIAAgAD
AAIAAAD9//z//v///wAAAQABAAAA///9//7//v/+//3//f/9//7//v8AAAAAAAAAAP3/
+v/5//n/+f/7//v/+//7//r/+//8//r//P/8//z/+//6//r/+f/3//f/+v/6//r/+//5
//n/+v/7//z//v/+//7//v////7//f/8//v//f///wAAAAD+//v/+//8/wAA/v/9//3/
/v/9//r/+//9//3//f/9//7///8AAAEA///9//v/+f/6//v//P/9//z/+//6//v/+//6
//n/+P/4//j/+f/7//v/+//7//v//f/9//7//v/+//3//f/+//z//P/8//v//f/9//3/
/f/9//3//f/9/////v/+//7//f/9//3//f/7//v/+//7//3/AAD+//7//v/+/wAAAAAB
AAEAAAD+//3//P/8//z//P/+/wIABgAHAAkACgALAAsACwALAAsADAAPABMAEwATABEA
DwANAA8AEAATABMAFAAWABgAFwAVABIAEQAQAA8ADwAPAA8ADwAQAA8ADgANAAwADAAK
AAYAAwAAAAAA/f/8//v/+f/5//n/+//7//j/+P/2//f/9//3//n/+P/4//b/9v/3//j/
+P/3//f/9//5//v/+v/6//r/+f/7/wEACAAQABwAKwAwADYAQABKAE8ATABOAFMAUQBD
ADAAHwAWAAsA+//0/+z/4v/h/+f/5f/f/93/2//f/+j/7v/4/wQAAgD+//r/+///////
+//5//n/+P/2//X/9f/0//T/9P/0//X/9f/1//X/9f/2//b/9v/3//f/9v/2//b/9//3
//b/9f/1//f/9//2//b/9//3//f/9//3//f/9//4//f/9v/1//j/+f/6//v/+f/5//n/
+v/4//j/+P/4//n/+v/7//z/+//6//j/9//3//j/+f/6//r/+f/5//n/+//8//z//P//
/wAAAAD///3//v/+/wAAAQABAAEAAQABAAEAAQADAAgACQAJAAoACgAMAAwADAAPAA8A
EQATABEAEQASABMAEwATABUAFQAUABQAFAAUABQAFAAWABYAEwAVABUAFQAUABMAEAAP
AA4ADQALAAoACgAJAAgACAAFAAQABAAEAAIAAgAEAAIAAQACAAIAAQABAAMAAQAAAP//
/v///wEAAQD//////////wAAAQADAAUAAwADAAQAAgAAAP7//f8AAAAA//8AAAEAAQAB
AAEAAgACAAIAAQAAAAAAAAD///////8AAAAAAgACAAIAAgACAAAAAAABAP//AQABAAEA
AQAAAAEAAgD9//7//f/8//7//v///////f/9/wAAAAD//////P/7//3//f/9//7//v/+
//7///////////////7///////7////9//7/AAAAAP7//f/9/wAAAQAAAAMAAwADAAMA
AwACAAEAAAD//wEAAQABAAEAAwADAAMAAwACAAEAAAABAAIAAgACAAIAAwACAAIAAwAB
AAEAAQABAP////8AAAAAAQABAAIABAACAAIAAgABAAEAAQABAAEAAQABAAEAAQADAAIA
AgACAAEAAQABAAEABAAFAAYABwAFAAEA///+//3//v///////v///wMAAAD//wEAAwAC
AAEAAAD///7///8AAAEAAgAAAAAAAAAAAAIAAgACAAIABAAEAAQABAAEAAQABAAEAAQA
BAAFAAUABwAGAAYABgAGAAYABgAIAAcACAAGAAUACQALAAwADQAPAA8AEAATABcAFwAX
ABUAFQATABUAFgAWABUAFQAWABsAGwAaABgAFwAWABUAFQAUABMAEgASABIAEgASABIA
DgAMAAgABQAFAAYABAAEAAMAAQABAAEA//////z//P/6//v/+//7//n/+P/4//b/+P/5
//r/+v/7//v/+//9//v/+v/6//r/AQABAAUACAAKABIAIQAwADYAPgBKAFMAVgBUAFUA
WQBXAEQAMQAqACMADwD6//L/7v/l/+P/5f/h/93/3//j/+r/8P/2//7/AgAAAAIABwAH
AAUAAwADAAEA/v/7//n/+P/2//j/+P/4//n/9//3//f/9//2//b/9v/3//n/+P/4//j/
+f/5//j/9//3//n/+f/4//b/9//3//f/9//3//f/9//5//n/+f/5//n/+f/5//n/+//7
//v//P/+//7//v/+//v/+v/5//j/+v/6//n/+f/3//j/+f/6//v/+//8//3/+//8//z/
/P/9//7//v/9////AAAAAAIABQAFAAUABQAHAAcABwAJAAkACQAIAAgACgAMAAwADAAN
AA0ADwARABEAEQASABMAEQARABMAEwASABIAEgASABIAEgAUABQAEwAVABUAFQAVABUA
EwATABIAEQAPAA4ADQALAAkACAAKAAoACwAMAAoACgAMAAoABQAEAAIA//8CAAUABAAE
AAMAAgADAAUABQADAAMAAwACAAIAAgADAAUAAwADAAQAAgACAAIAAwABAAAA/v/+/wEA
AQABAAEAAAAAAAAA//8AAAAAAAD///////8AAAAA/v/+//7//v/8//r/+v/7//n/+//7
//v/+//6//v//P/7//7///8AAAAAAAABAAEA///9//7//P/8//3/+//7//3//f/9//7/
/P/8//z//f/7//v/+//7//z///8BAAIAAAD9//3//v////z/+v/5//v/+//5//v/+//7
//v/+//9//3//f/9//3//f/9//3//f/9//3//f/9//3//f////3//P/7//r/+//8//7/
AQD//////////wAAAQADAAQAAgD///3//P/+//7//v/9//3//f/9//3//f/9//3//f/7
//r/+v/6//3//f/9//3//f/9//3//f////3//f/+//7//v/+//3/+//7//7/+v/5//3/
/f/6//z//P/8//z//v/+//7//v/8//z//P/8//7//v/+//7//v/+//7//v/9//z/+//6
//3//v///wAAAgACAAIAAgAAAP7//P/6//z//P/8//z//v/+//7//v/+//7//v/+//7/
/v/+//7//P/8//z//P/8//z//P/8//z//P/8//z//v/////////+//7//v/+//z//P/+
////AwAEAAYACgAJAAkACQALAAkACgANAA8AEQARAA8ADwANAA8AEAARABEAEgAUABcA
FwAWABQAEwAUABMAEwASABAADgANAAwADAAMAAwACgALAAgABgAGAAUAAQD///3/+//7
//v/+//7//j/+P/4//r/+//8//3/+f/4//X/9P/1//b/9v/1//f/9//5//n/+P/4//j/
+f/7/wEACAAQABgAIQAsADgAPgBEAEkATgBUAFkAWQBNADgAJQAeABUABwD8//L/6P/l
/+n/5//d/9n/2f/h/+j/7v/0//r//v8AAAAAAwAFAAUAAwD7//f/9P/z//P/9P/0//b/
9v/2//f/9//3//f/9//0//T/9P/1//f/9v/2//b/9f/1//T/8//1//f/9//2//T/9f/1
//X/8//z//P/8//1//X/9f/1//f/9//3//f/9//3//f/+P/6//r/+v/6//n/+P/3//b/
+P/4//f/9//3//j/+f/6//r/+f/5//n/+v/8//3//v/+//7//f/7//3//v/+/wAA////
//////8DAAMAAwAFAAcABwAGAAYACgAMAAwADAAKAAkACgALAA0ADQAOAA8ADwAPABEA
EQAQABAAEAAQABAAEAASABIADwARABEAEQATABMAEQARAA4ADQALAAoACgAJAAgACAAF
AAQABAAEAAAAAAACAAAA//8AAAAA///+/////P/6//z//v8CAAcAAwD///3/+//8//z/
/P/9//3/+//7//z//v/+//7///////7//P/8//v/+//7//v//P/8//z/+//8//z//P/7
//v/+//8//z/+v/6//r/+v/8//r/+v/7//r/+//6//n/+f/4//n/+v/4//r/+v/6//j/
+P/5//n/+v/7////AAD8//v/9//1//b/9//4//r/+f/4//f/9//3//f/9//3//f/+f/6
//r//P/5//n/+v/8//r/+f/5//v/+//5//v/+//7//v/+//7//v/+//7//v/+//7//v/
/f/9//3//f////////8BAAEAAAD///7/+v/4//f/9//4//n/+v/7//v/+//8//z//P/7
//v//P/6//r/+v/5//f/9//3//f/9//3//f/9//4//j/+f/6//v/+//7//v//f/9//3/
/f/7//n/+f/6//r/+v/6//n/+f/5//z/+P/5//n/9//2//f/+P/5//r/+P/4//j/+P/4
//j/+P/4//r/+v/6//r/+P/4//j/+P/6//r/+v/6//j/+P/4//j/+P/4//n/+f/5//j/
+P/4//j/+P/4//r/+//+//7///8AAAEAAQABAAQABQAHAAsADgAPABAADwANAAkACQAI
AAoACwANABAAEAAPAA0ACgAKAAoACgALAAwACwAKAAoACgAKAAoACgAGAAQAAAD9//z/
/P/5//j/9//1//X/9f/3//f/9P/0//T/9f/1//X/8//y//L/8P/x//P/9f/2//T/8//y
//P/8//y//L/8v/3//X/+/8IABAAGgAjACYALAA2AEIARQBEAEYASwBLAEEALAAZABIA
BwD5//T/7v/m/+X/5//l/93/2f/b/+P/5v/q//L//P/+//7//P/3//v//f/7//n/9//2
//L/8f/x//D/8P/w//D/8f/x//H/8f/x//D/8P/w//H/8f/w//D/8P/v/+//7v/t/+//
8f/x//D/8v/z//P/8//x//H/8f/x//H/8f/x//H/8v/z//T/9f/0//P/8v/y//T/9P/0
//T/9v/2//b/9v/z//L/8P/v//H/8v/z//T/9v/1//X/9f/3//j/+P/4//n/+v/6//n/
+//8//z//v/9//3//f/9/////////wEABAAFAAUABgAGAAgACAAIAAkACQALAA0ADwAP
ABAAEQAOAA0ADgANAA8AEAARABIAEgASABQAFAAPABEAEQARAA8ADwANAA0ADAALAAkA
CAAKAAkACAAIAAUABAAEAAQAAgACAAQAAgADAAQABAADAAAAAQD+//z//P/8//7/AQAA
AP//AAABAAAAAAAAAAEAAQD/////AAD+//7//v///wEAAAD+//7////////////+//7/
/v/9//3//v///////v/9//3//P/9//7///8AAP3/+v/5//n/9//5//n/+f/4//b/9v/2
//X/+P/5//r/+v/6//v/+//5//n//P/8//3//f/6//n/+//7//v//P/8//z//P/9//v/
+//7//v/+//9//7//v8AAP3//f/+//7//P/7//v//f/9//v//f/9//3//f/9////////
/////f/9//3//f/9//3//f/9//7//f/8//3//v/+//7//v/8//r/+f/5//z//f/+////
/v/9//3//P/6//n/+f/6//v//P/9//3/+//7//v/+//8//3//v////z/+v/5//j/+f/5
//n/+f/5//n/+f/5//v/+f/5//r//f/+///////5//n//P8AAP///v/9//z/+v/6//v/
+//7//r/+v/6//r/+v/6//z///8CAAIAAwAIAAkACQAJAAcABQAEAAUACgALAAwACwAN
AAsADQAOAA8ADwAQABIAEwATABIAEAAPAA4ADQANAA4ADQAMAAwACgAKAAoACgAIAAYA
AgD//wAAAAD9//z/+f/3//f/9//5//n/9v/2//f/+f/6//v/+v/4//f/9P/z//P/8//y
//L/8//0//f/9//2//b/9v/5//n/+f/+/wQADgAbACQAKgAwADgAQQBIAEYAQwBFAD8A
MAAdABQAEQAHAP7//P/6//H/6//t/+v/4//f/+f/7v/s/+7/+P8AAAIABAD9//f/9//7
//n/9//4//T/8//z//L/9P/0//T/9f/z//P/8//z//D/8P/w//H/8v/y//P/9P/z//P/
8v/x//H/8//z//L/8v/z//P/8//0//X/9v/3//f/9//3//f/9v/1//T/8//z//P/8//0
//X/9v/3//j/9v/2//b/9v/4//j/9//3//X/9v/3//j/+v/5//n/+f/3//j/+P/4//n/
+v/6//n/+v/8//3/AAD//////////////////wEABQAFAAQABAAGAAgACAAIAAoACwAO
ABEAEAAPAA8ADwAPAA8AEQARABEAEgATABQAEgASABQAFAATABUAFQAVABQAEwAQAA8A
DwAPAA4ADgALAAkABwAGAAUABAAEAAQABAAEAAYABAAEAAQAAwABAAEAAwABAAAAAgAC
AAQABwAEAAEAAAD/////AAABAAMAAwABAAEAAgAAAAAAAAABAAMAAgAAAAAAAQABAAEA
AQABAAAA///9//7//v/+//3//f/9//7//v8AAAAAAAAAAAAA/v/+/////v////7//f/+
//z//P/8//r//P/8//z//v/+///////8//v//f/8//z//f/7//v/+//7//v//P/8//z/
/P/9/wAAAQACAAMA//////7//P/9//v//P/+//7//P/7//v///////3/////////////
//3//f/9//3////////////9//3//f/9//3//f/9///////+//3//P/9//z//P/9//3/
/f/9//3//f/9//7//v8AAP////8AAAAAAAAAAP///f/9//3//f/7//v/+//7//3//P/8
//z/9//7/wEAAQD6//r/+v/6//r//P/8//3//f/7//r/+v/6//z//P/8//7/AQAEAAQA
BQAIAAkACQAJAA0ADQAOABEAEQARABEADwAPAA0ADwAQABEAEQASABQAFQAVABQAEgAS
ABIAEgATABAADwAOAA4ADAAMAAwADAAMAAoABgADAAEAAAD8//r/+f/3//f/9//4//n/
9//4//f/9//2//X/9//2//b/9P/0//X/9v/2//X/9f/1//f/9//2//b/9v/3//3/AwAI
AA4AGgApAC4AMgA+AEYARwBKAEwATQBNAEkANAAfABYACwD9//L/6v/k/+H/4f/h/9//
2//Z/+P/7v/y//L/9P/4//z//v///////f/9//v/9//y//H/8f/y//L/9P/0//T/9f/1
//X/9f/1//P/8v/x//H/8v/y//P/9P/1//X/9P/z//H/8//z//L/9P/1//X/9f/z//P/
8//z//X/9f/1//X/9//3//f/9//1//X/9f/2//T/9P/0//T/9v/2//b/9v/2//b/9f/1
//f/+P/5//r/+P/3//f/9//5//r/+v/6//v//P/8//v//f/+//7/AAABAAEAAQABAAEA
AQABAAMABwAHAAYABgAGAAgACAAIAAkACQALAA0ADgAPABEAEwASABEAEgARABIAFAAW
ABgAFAASABIAEAAOABEAEgATABMAEwARABEAEAAPAA0ADAAMAAsACgAKAAcABgAGAAYA
AgACAAQAAgABAAIAAgABAP//AQD///7//v/+/wAAAwABAP////////7//v/+////AQD/
////AAD9//z/+//7//z//P/7//z//f/9//3//f/8//z//P/7//v//P/9//3/+//7//z/
/P/+//7//v/+//7//P/8//3//P/9//z/+//7//r/+//8//j/+v/6//r//P/8//3//f/8
//v//f/8//3//f/6//n/+v/7//z//v/8//z//P/9//7///8AAAEA//////7//P/+//v/
+//8/////v/+////AQABAP//AQABAAEAAQABAAEAAQABAAEAAAD///7//f/+////AAAB
AAAA///+////AQAAAP///v/+//7///8BAP//////////AAABAAMABAAEAAMAAwAEAAEA
AAD///3//v///wAAAQABAAEAAQABAAEAAAAAAAAA//////////8BAAEAAQABAP///f/9
//7//f/+////////////AgD+/////f/9//7/AAAAAAAAAAD+//7//v/+/wAAAAAAAAAA
///+//3//f/7//v/+v/6//v//P/9//7//v///wIAAgADAAYABwAHAAkACwALAAwADQAP
AA8ADwAOAA8ADgARABEAEQAQABAAEgAVABUAFAAUABMAEgARAA8ADgANAAwADAAMAAwA
DAAOAAwACgAGAAMAAgACAP///v/9//v/+//5//n/+f/2//X/9P/0//P/9f/1//T/9P/y
//L/8//0//b/9f/1//X/9f/1//T/9P/y//P/9//9/wgADgAUAB0AKAAyADoAQgBJAFAA
UgBTAFEATQA8ACcAGAAPAP//8v/u/+b/3f/b/93/2f/V/9f/2//i/+z/+P/+//7/+v/2
//n//f/5//n//f/5//L/8f/x//L/8v/y//L/8v/z//P/8//z//P/9P/0//T/9f/z//L/
8v/y//P/8//y//H/8//1//X/9P/0//X/9f/1//P/8//z//P/9//3//f/9//2//X/9P/z
//X/9f/1//b/+P/4//j/+P/6//r/+v/6//n/+P/2//X/9//4//n/+v/6//n/+f/5//f/
+P/4//j/+//8//z/+//5//r/+v/8//3//f/9//3//f/9//3///8BAAEAAAAAAAMABgAH
AAgABwAHAAkACwANAA0ADgAPAA8ADwARABEADwAOAA0ADAANAA4AEQASAA0ADwAPAA8A
EQARAA8ADwAQAA8ADQAMAAoACQAIAAgABQAEAAQABAAEAAQABgAEAAIAAgABAP//AAAD
AAIAAgAAAAAAAgAFAAEA//////////8AAAEAAwAAAP3//P/8//7//v/+////AQAAAP7/
/v///////////wAAAAAAAP///v/+//7//f/9//3//v/+/wAAAAAAAAAAAAD+//7////9
//////////7//P/8//z/+//+////AAD///7//v/9//////8CAAIA//////z/+//9//3/
/f/+/wAAAAAAAAEAAQABAAEAAQABAAMABAAEAAQAAQABAAIABAACAAEAAQAEAAUABAAH
AAcABwAHAAcABwAHAAcABwAHAAcABwAHAAkACQAJAAkACAAHAAYABwAJAAgABwAGAAcA
CAAKAA0ACgAJAAgABwAHAAcACAAIAAYABQAFAAYABwAIAAkACQAHAAcABwAHAAkACQAJ
AAkABwAGAAYABgAHAAcABwAHAAcABwAHAAcACQAHAAcACAAMAA4AEAARAAoABwAHAAAA
BwAHAAcACgAKAAoACgAKAAgACAAIAAgABgAGAAYABgAIAAgACAAIAAYABgAGAAYABgAG
AAYABgAEAAQABAAEAAYABgAGAAYABgAGAAYABgAEAAQABQAFAAYABgAHAAgABQAEAAMA
BAAHAAoACgALAA4ADwAPAA8AEQARABIAFQAVABUAFQATABQAEwAWABgAGAAXABcAGAAb
ABsAGgAYABgAGAAYABkAGAAXABYAFgAYABgAGAAYABMAEAALAAcABwAIAAYABgAFAAMA
AwADAAEAAQD+//7/AAABAAEAAQABAAAAAAD+//7///8AAAAA////////AQABAAAAAAAA
AAMAAQADAA4AGAAeACkANAA8AEQASgBPAFoAXABXAFUATwA8ACkAIgAbAA0AAgD6//D/
6f/p/+n/5f/h/+P/7f/0//b//P8IAAoABgAGAAcABQAHAAsACQAFAAIAAAD//////v/+
//7//v///wEAAQABAAEA///+//3//f/7//r/+v/6//3//f/8//v//f///////v/8//3/
/f/9//v/+//7//v//v///wAAAQD///////////3//f/9//7//v/+//7//v/+//7//v/+
/wEAAgACAAMAAQAAAP///v/+//3//f/9////AAAAAAAAAwAEAAQAAwABAAIAAgAEAAcA
BwAHAAcACQAJAAkACwALAAsACgAKAA4AEAAQABAAEQARABMAFQAXABcAGAAZABgAFwAY
ABcAFgAWABYAFgAWABYAGAAYABYAGQAaABsAGgAZABYAFQAUABMAEQAQABAADwAOAA4A
DQAMAAwADAAIAAgACgAIAAYABgAFAAMAAwAFAAMAAgADAAQABwALAAcABQAFAAUABgAG
AAYABwAFAAMAAwAEAAUABgAHAAkABwAGAAQABAADAAMAAwADAAYABgAGAAUABAAEAAQA
AwADAAMABAAEAAIAAgACAAIABAACAAIAAwADAAUABQAFAAIAAAAAAAAAAAACAAIAAgAA
AAAAAQABAAMAAwAGAAYAAwADAAAA//////////8AAAAAAAAAAAEAAwADAAMAAwADAAUA
BgAGAAQAAQABAAIABgAEAAMAAwAFAAUAAwAFAAUABQAFAAUABQAFAAUABQAFAAUABQAF
AAUABQAFAAUABQAFAAUABwAFAAQAAwACAAMAAgACAAMABQAFAAUABQAFAAUABgAGAAYA
BQAFAAYABgAGAAYABQAFAAUABQAFAAUABQAFAAUAAwACAAIAAgAFAAUABQAFAAUABQAF
AAUABQADAAMABAAGAAgACgALAAYABQAHAAIAAQADAAcACAAIAAgACAAIAAYABgAGAAYA
BwAIAAoACwAJAAgACAAIAAoACgAKAAwADQAQABAAEQASABMAEwATABcAFwAYABsAGwAb
ABsAGQAZABcAGQAaAB0AHQAeACAAJQAlACQAIgAhACAAHwAfAB0AGwAZABgAGQAaABsA
HAAYABYAEgAPAA4ADgALAAoACQAHAAcABwAHAAcABAAEAAQABQAFAAUABwAGAAYABAAC
AAMABAAEAAUABQAFAAcACQAIAAgACAABAAUABwAQABYAHAApADQAOABAAEgAUQBWAFQA
UwBTAE8AQgAvACQAHQAPAAQAAgACAPv/+//9//n/7//t//H/9v/4//7/BgAIAAYABgAH
AAcABwAJAAsABwACAP///f/8//r/+P/4//j/+f/5//n/+f/5//j/+P/4//n/+f/4//j/
+P/6//v/+//7//r/+//6//j/+P/5//n/+f/3//f/9//3//r/+//8//3/+v/5//j/9//6
//v//P/+//3//P/7//r//P/8//z//P/8//z/+//7//v//P/9//7//P/7//v/+//9//7/
/v/+//7//v/9//v//f/+//7/AAAAAP///v/9/wAAAQACAAUABQADAAAA/v8BAAQABQAG
AAcABwAJAAsACQAJAAoACwALAAsADQANAA4ADgAOAA4ADAAMAA4ADgALAA0ADQANAAsA
CwAJAAkACgAJAAcABgAEAAMAAgACAP///v/+//7//v/+/wAA/v/+//7//f/7//3////9
//z/+//6//v//f/7//n/+f/5//b/9v/2//f/9f/z//P/9P/3//j/+f/7//n/+P/2//b/
9//3//f/9//4//j/+P/3//T/9P/0//P/9P/1//f/+P/1//T/8//y//P/8v/z//X/9f/3
//f/9//2//T/9P/0//T/9v/2//b/9P/0//X/9f/z//P/9v/2//b/9//1//X/8//z//P/
9P/2//b/9v/3//f/9//3//f/9v/3//f/9v/3//X/9v/4//j/9v/1//X/+f/5//f/+f/7
//v/+//7//j/9//2//X/+P/5//r/+//6//n/+P/3//n/+f/5//v/+//6//n/+P/5//j/
+P/5//f/9//3//f/+f/5//r/+v/6//n/+f/6//j/+P/4//f/9//3//f/9//5//n/+f/5
//j/9v/1//T/9//3//f/9//3//f/9//3//f/9f/1//b/9f/2//f/9//3//f/+v/2//f/
9//x/w==
         </WaveFormData>
      </LeadData>
      <LeadData>
         <LeadByteCountTotal>10000</LeadByteCountTotal>
         <LeadTimeOffset>0</LeadTimeOffset>
         <LeadSampleCountTotal>5000</LeadSampleCountTotal>
         <LeadAmplitudeUnitsPerBit>4.88</LeadAmplitudeUnitsPerBit>
         <LeadAmplitudeUnits>��V</LeadAmplitudeUnits>
         <LeadHighLimit>2147483647</LeadHighLimit>
         <LeadLowLimit>268435456</LeadLowLimit>
         <LeadID>V1</LeadID>
         <LeadOffsetFirstSample>0</LeadOffsetFirstSample>
         <FirstSampleBaseline>0</FirstSampleBaseline>
         <LeadSampleSize>2</LeadSampleSize>
         <LeadOff>FALSE</LeadOff>
         <BaselineSway>FALSE</BaselineSway>
         <ExcessiveACNoise>FALSE</ExcessiveACNoise>
         <MuscleNoise>FALSE</MuscleNoise>
         <LeadDataCRC32>2914259690</LeadDataCRC32>
         <WaveFormData>
9v/2//b/9v/2//b/9v/2//T/9P/0//T/8v/y//L/8v/0//T/9P/0//b/9v/2//b/9P/0
//T/9P/0//T/9P/0//T/9P/0//T/9v/2//b/9v/0//T/9P/0//L/8v/y//L/9P/0//T/
9P/y//L/8v/y//D/8P/w//D/8P/w//D/8P/y//L/8v/y//H/8P/v/+7/7v/u/+7/7v/w
//D/8P/w//D/8P/w//D/7v/u/+7/7v/w//D/8P/w/+7/7v/u/+7/8P/w//D/8P/w//D/
8P/w/+7/7v/u/+7/7v/u/+7/7v/u/+7/7v/u/+7/7v/u/+7/7v/u/+7/7v/u/+7/7v/u
/+z/7P/s/+z/7P/s/+z/7P/u/+7/7v/u/+z/7P/s/+z/7P/s/+z/7P/s/+z/7P/s/+z/
7P/s/+z/7P/s/+z/7P/q/+r/6v/q/+z/7P/s/+z/6v/q/+r/6v/q/+r/6v/q/+r/6v/q
/+r/6P/o/+j/6P/o/+j/6P/o/+j/6P/o/+j/5v/m/+b/5v/m/+b/5v/m/+b/5v/m/+b/
5v/m/+b/5v/k/+T/5P/k/+T/5P/k/+T/5P/k/+T/5P/i/+L/4v/i/+T/5P/k/+T/4//i
/+H/4P/i/+L/4f/h/+H/4v/i/+L/4P/g/9//3//f/9//3//g/97/3v/f/+D/4v/j/+T/
5P/i/+L/4v/j/+P/4//i/+L/4v/i/+D/2//T/8//z//P/9H/0v/U/9X/1f/V/9X/1f/V
/9T/1P/V/9f/1//X/9f/1v/X/9n/2f/Z/9r/2v/b/9v/3P/c/9z/3v/e/93/3f/c/9z/
3P/c/9z/3P/c/93/3f/d/93/3P/e/97/3v/e/97/4P/g/+H/4v/k/+b/5P/i/+X/6P/k
/+T/5f/k/9//2P/X/9v/4P/i/97/0f/B/7L/pv+f/5v/mf+R/4j/hv+L/5H/mP+f/6L/
pf+s/7b/v//D/8v/0v/U/9j/2//e/+H/4f/j/+P/5P/k/+T/5P/i/+P/5v/m/+f/5v/m
/+b/5//n/+f/5//n/+f/6P/o/+r/6v/q/+r/6v/r/+z/7P/q/+r/6f/p/+v/7P/t/+3/
6//p/+n/6v/r/+z/7f/u/+z/7f/t/+3/7f/t/+3/7f/t/+3/7f/s/+z/7P/t/+3/7f/t
/+3/7f/t/+3/7v/u/+7/7v/u/+3/7//v/+//8P/u/+7/7v/u/+//7//v//D/7v/u/+7/
7v/u/+7/7P/r/+z/7f/u/+//7f/s/+r/6v/s/+z/7P/s/+7/7f/s/+v/6v/q/+r/6v/q
/+r/6f/p/+n/6f/p/+n/6//r/+z/7P/u/+7/7v/v/+//7//v/+//7//v/+//7//x//L/
8v/y//D/8P/w//D/8v/y//L/8v/z//P/8//z//H/8f/x//P/8//y//L/8v/0//T/8//z
//P/8//z//P/8//z//P/8//1//X/9f/1//X/9f/1//X/9f/1//X/9f/1//X/9v/2//T/
8//z//T/9v/2//b/9v/0//X/9f/1//f/9//3//f/9//3//f/9//3//j/+P/4//j/+P/4
//f/9//4//j/+P/5//r/+v/7//n/+v/6//r/+v/6//r/+v/8//z/+//7//v/+//7//v/
+//7//v/+//5//j/+P/5//v/+//7//r/+v/6//v/+//5//n/+f/5//n/+f/4//j/+v/6
//r/+v/6//r/+v/6//r/+v/6//r/+v/7//v/+//7//r/+f/5//v/+//7//z//P/8//z/
/P/+//7//v/9//v//P/8//z//P/8//z/+//7//z//f/9//z//P/8//z//P/8//3//f/9
//7//P/8//z//P/7//v/+//7//z//v///wAA//8AAAAAAQACAAIAAgACAAIAAwADAAMA
AgACAAIAAgD+//n/8//v//H/8f/x//L/9v/3//f/9//1//X/9f/0//b/9//3//f/9//3
//j/+f/7//v/+//8//z//f/9//7//P/8//z//P/9//3//v/+//7//v/+//7//v//////
///9//z//P/8//7//v/+//7/AAABAAIAAgAEAAIAAgADAAYABgAEAAMAAgD9//b/8//3
//z//P/y/+H/0//G/7z/tf+v/6f/m/+c/6L/qf+v/7T/uf/A/8n/1P/a/9//5//v//L/
9v/8////AgAFAAUABwAHAAgACAAIAAgABgAHAAoACgAJAAgACAAIAAsACwALAAsACQAJ
AAoACgAMAAwADAAMAAoACwAMAAwADgAOAA0ADQALAAwADQANAA8ADQANAA4AEAAQABAA
EAAOAA8ADwAPAA8ADwAPAA8ADwAPAA8ADgAQABAAEQARABEAEQARABEAEQARABIAEgAS
ABIAEgARABMAEwATABQAEwASABEAEAARABEAEQASABIAEgASABIAEgASABAADwARABEA
EQARAA8ADgAMAAwADAAMAAwADAAMAAsACgAJAAoACgAKAAoACgAKAAkACQAJAAkACQAJ
AAkACQAKAAoACgAKAAoACwAJAAkACQAJAAkACQAJAAkACwAMAAwADAAOAA4ADgAOAA0A
DAALAAoACwALAAsACwALAAsACwANAA0ADAAMAAwACgAKAAkACQALAAsACwALAAkACQAJ
AAkACwALAAsACwALAAsACwALAAsACwALAAsACwALAAwADAAOAA0ADQAOAA4ADgAOAA4A
DgAPAA8ADwAOAA0ADAALAAwADQAOAA8ADQAOAA4ADgAOAA4ADgANAA0ADgAOAA4AEAAQ
AA8ADwAPABAAEAAQABAAEAAQABAAEAAQAA8ADwAPAA8ADwAPABEAEQARABEADwAOAA4A
DwAPAA8ADwAOAA4ADgAPAA8ADwAPAA8ADwAPAA8ADgAOAA4ADgAOAA4ADgAOAA4ADgAO
AA4ADgAOAA4ADwAPAA8AEQAQAA8ADwAPAA8ADwAQAA4ADgAOAA4ADgAOAA4ADQANAA4A
DgAOAA4ADgAOAA0ADQAOAA8ADwAOAA0ADQAOAAwADAANAA0ADwAOAA4ADgAOAAwADgAQ
AA8ADgANAAwADgAOAA4ADgAMAAwADAAMAA4ADgAOAA4ADAAMAAwADAAMAAwADAAMAA0A
DQANAA4ADgAOAA4ADgANAA0ADQANAAsADAAMAAwADQAOAA4ADwASABIAEgASABIAEwAT
ABMAEgASABIAEgASAA0ABwADAAMAAwADAAQABgAHAAcABwAHAAcABwAGAAYABwAHAAcA
BwAHAAgACQALAAsACwAMAAwADQANAA4ADAAMAAwADAALAAsADAAMAAwADAAMAAwADAAN
AA0ADQANAAwADAAMAA4ADgAOAA4AEAARABIAEgASABIAEgARABIAFAAUABMAEAANAAgA
AQABAAQABgACAPX/4//U/8r/w/+//7P/qf+m/6r/r/+3/8D/xf/I/9H/2v/m/+//9f/7
/wAABAAIAA0AEAARABEAEwATABQAFAAUABQAEgATABYAFgAVABQAFAAUABcAFwAXABcA
FwAXABgAGAAXABYAFQAUABYAFwAYABgAGAAYABcAFwAZABoAGwAbABsAGQAZABoAGAAY
ABgAGAAaABsAGwAbABkAGQAZABkAGwAbABsAGgAaABoAGwAbABkAGQAZABkAGwAbABwA
HAAcABwAHAAbABsAGwAbABwAHAAcABwAHAAbABsAGwAcABwAHAAcABwAHAAcABoAGQAZ
ABkAGQAZABkAGAAWABYAFgAWABYAFgAWABUAFAATABIAEgASABIAEgASABEAEQAPAA8A
DwAPAA8ADwAQABAAEAAQABAAEQARABEAEQARABMAEwATABMAEAAQAA8ADgAPABAAEQAS
ABIAEgASABIAEQARABEAEQAPAA8ADwARABEAEAAQABAAEAAQAA8ADwARABEAEQARABEA
EQARABEAEQARABEAEQAPAA8ADwAPAA8ADwAPAA8AEQARABIAEgAQAA8ADwAQABAAEAAQ
ABAAEgATABMAEwARABEAEQARABMAEwATABMAEQASABIAEgAUABQAFAATABMAFAAUABQA
FAAUABMAEwATABQAFAAUABQAFAAUABQAFgAWABUAFQAVABUAFQAVABMAEwATABMAEwAS
ABIAEwATABMAEwASABQAFAAVABUAEwATABMAEwATABMAEgASABIAEgASABIAFAAUABQA
FAAUABQAFAAUABQAFQAVABUAEwASABEAEQATABMAEwAUABQAFAAUABQAFAAUABQAEwAT
ABQAFAAUABQAFAAUABMAEwAUABUAFQASABEAEQASABQAFAAVABUAFQAUABQAFAAUABQA
FgAWABYAFgAWABYAFAAUABQAFAAUABQAFAAUABQAFAAUABQAFgAWABYAFgAWABYAFgAW
ABYAFgAWABYAGAAYABgAGAAWABYAFgAWABYAFgAWABYAFgAWABYAFgAUABQAFAAUABYA
FgAWABYAFgAWABYAFgAWABYAFgAWABYAFgAWABUAFQAVABYAFgAYABgAGAAXABcAFwAX
ABcAGAAYABgAGQAaABoAGwAcABwAHAAcABwAHQAdAB0AHAAcABwAHAAaABcAEQANAA0A
CwALAAwADgAPAA8ADwAPAA8ADwAOAA4AEQARABEAEQAPABAAEQATABMAEwAUABQAFQAV
ABYAFgAWABYAFgAVABUAFgAWABYAFAAUABQAFAAVABUAFQAVABYAFgAWABYAFgAWABYA
GAAZABgAGAAYABoAGgAbAB4AHgAeABsAGAATAAwACQALAA4ADAACAPX/5f/Y/9D/yf/B
/7X/rf+s/7T/u//D/8j/zf/S/9n/5v/y//n///8FAAoADgAQABMAFAAXABcAGQAZABwA
HAAcABwAGgAbAB4AHgAfAB4AHgAeAB0AHQAdAB0AHQAdAB4AHgAgACAAIAAgAB4AHwAg
ACAAIAAgAB8AHwAfACAAIQAhACEAHwAfACAAIgAiACIAIgAgACEAIQAhACEAIQAhACEA
IQAhACEAIAAgACAAIQAhACEAIQAhACEAIQAhACIAIgAiACIAIgAhACEAIQAhACIAIgAi
ACIAIgAhACEAIQAiACAAIAAgACAAIgAiACAAHwAdAB0AHQAdAB8AHgAcABwAHAAcABwA
HAAaABkAGAAXABYAFgAWABYAGAAYABcAFwAVABUAFQAVABUAFQAWABYAFgAWABYAFwAX
ABcAFwAXABcAFwAXABcAFwAYABgAGAAYABgAGAAYABoAGgAaABoAGAAXABYAFQAVABUA
FQAXABcAFgAWABYAGAAYABcAFwAXABcAFwAXABcAFwAXABcAFwAXABcAFwAXABcAFwAX
ABcAFwAXABcAFwAXABgAGAAYABcAFwAYABgAGAAYABgAGAAZABkAGQAZABkAGQAZABkA
GQAZABkAGQAaABoAGgAYABgAGAAXABkAGgAaABoAGAAYABcAFwAVABYAFgAWABYAFgAW
ABYAFgAWABUAFQAXABcAFwAXABcAFwAXABcAFgAUABMAEwAVABUAFQAUABQAFAAVABUA
FQAVABUAFQAVABUAFAAUABYAFgAWABYAFAAUABQAFAAUABQAFAAUABIAEwATABMAEwAS
ABEAEQARABEAEQASABIAEgASABIAEgASABIAEQAPABAAEAAQABIAEgASABEAEAAQABAA
DwAQAA8ADwAQAA4ADgAPAA8ADwAOAA4ADgAOAA4ADgAOAAwADAAMAAwADAAMAAwADAAK
AAoACgAKAAoACgAKAAoACgAKAAoACgAIAAgACAAIAAoACgAKAAoABwAHAAcACAAIAAgA
CAAIAAcABwAHAAcACQAKAAoACgAJAAoACgALAAwADAAMAAwADAANAA0ADQAKAAoACgAK
AAYAAQD7//f/+f/5//n/+v/8//3//f/9//3//f/9//z//P/9//3//f/7//v//P/9////
/////wAAAAABAAEAAgAAAAAAAAAAAP////8AAAAAAAAAAAAAAAAAAAEAAQABAP///v/+
//7//v/+//7//v8AAAEAAgAEAAIAAAAAAAMABgAGAAQAAwD+//n/9P/x//f//P/8//T/
5//X/8r/vv+3/7X/r/+j/5z/oP+p/6//sv+3/7z/w//M/9b/2//f/+f/7P/w//T/9//6
//3//f///////v/+//7//v/+////AgACAAMAAgACAAIAAQABAAEAAQABAAEAAgACAAIA
AgACAAIAAAABAAIAAgAEAAQAAwADAAEAAgADAAMAAwABAAEAAgACAAIAAgACAAAAAQAB
AAEAAgADAAQABQAEAAMAAgAAAAAAAAABAAEAAwADAAMAAwABAAEAAgACAAAAAAAAAP//
////////AAAAAAAAAAAAAP///////wAA/v/+//7//v/+//7//P/7//v/+//7//v/+//6
//j/+P/2//b/9v/2//b/9f/0//P/9P/0//T/9P/y//L/8f/x//H/8f/x//H/8//z//T/
9P/0//T/9P/1//X/9f/1//X/9f/1//X/9f/1//b/9v/2//X/9P/z//L/8v/y//L/8v/z
//P/8//z//H/8f/x//P/8//y//L/8v/y//L/8f/x//H/8f/x//H/8f/x//H/8f/v/+//
7//v/+//7//v/+//7//v/+//7//v/+//8P/w//D/7//v//D/7v/u/+7/7v/u/+//7//v
//H/8f/x//H/8f/x//H/8f/w//D/7//u/+7/7v/u/+3/7f/u/+7/7v/u/+7/7f/t/+v/
7P/s/+z/7v/u/+7/7v/u/+7/7f/t/+v/6//r/+v/6//r/+v/6//p/+j/6P/p/+v/6//r
/+r/6P/o/+n/6f/p/+n/6f/p/+f/5//m/+b/5v/m/+b/5v/m/+b/5v/m/+j/6P/o/+j/
5//n/+b/5f/l/+T/4//j/+P/4//j/+T/5P/k/+T/5P/k/+T/5P/j/+H/4v/i/+L/4P/g
/+D/3//f/+D/4f/h/+L/4f/h/+L/4v/i/+P/4//f/+D/4P/g/+L/4v/i/+L/3//f/9//
4P/g/+D/4P/g/9//3//f/9//4f/i/+L/4v/h/+L/4v/j/+L/4v/i/+L/4v/j/+P/4//i
/+L/4v/i/97/2f/T/8//0f/R/9H/0v/S/9P/0//T/9P/0//T/9L/0v/T/9P/0//T/9P/
1P/V/9n/2f/Z/9r/2P/Z/9n/2v/a/9r/2v/a/9v/2//c/9z/3P/c/9z/3P/a/9v/2//b
/9v/2v/a/9r/3P/c/9z/3P/c/93/3P/c/97/4P/e/9//4P/i/+L/4f/g/93/1v/T/9P/
2P/e/97/1f/H/7b/qP+f/5n/lf+T/4r/gv+D/4v/kv+X/5r/n/+m/7L/u/+//8P/zP/Q
/9D/0//Y/93/3f/f/9//4v/i/+L/4v/i/+P/5v/m/+f/5v/m/+b/5f/l/+X/5f/l/+X/
5v/m/+j/6P/o/+j/6P/p/+r/6v/s/+z/6//r/+n/6v/r/+v/6//p/+n/6v/s/+z/7P/s
/+7/7//v/+//7//v/+//7//t/+3/7f/s/+7/7v/v/+//7f/t/+3/7f/v/+//8P/w//D/
8P/w/+//8f/x//H/8v/y//L/8v/y/+//7//v//D/8P/w//D/8P/w//D/7v/t/+//7//v
/+//7//u/+z/7P/s/+z/7P/s/+z/6//q/+n/6v/q/+r/6v/q/+r/6f/p/+v/6//r/+v/
6//r/+z/7P/q/+r/6v/r/+z/7f/u/+//7//v/+//7//v//D/8P/w//D/8P/w//D/8P/w
//D/8P/v/+//7//v//H/8f/x//P/8f/w//D/8P/y//L/8f/x//H/8f/x//H/8//z//P/
8//x//H/8f/x//H/8f/x//H/8f/x//H/8f/x//H/8v/y//T/8//z//T/8v/y//L/8v/y
//P/8//z//P/8//z//P/8//z//P/8//1//b/9v/2//T/9P/0//P/9f/2//b/9v/2//b/
9f/1//f/+P/4//j/9v/2//b/9v/4//j/9//3//f/9//3//f/9//3//f/9//3//b/9v/3
//f/9//3//b/9v/2//f/9//3//f/9//3//f/9//2//b/+P/4//j/+P/4//j/+P/4//b/
9v/2//b/+P/5//n/+f/7//r/+f/5//n/+f/5//r/+P/4//j/+P/4//j/+P/3//n/+v/6
//r/+P/6//r/+f/4//r/+v/6//r/+f/5//n/+v/4//j/+P/4//n/+f/5//n/+f/6//r/
+v/7//z//P/9//7//v/+//7//v/////////+//7//v/+//v/9f/u/+n/7P/t/+7/8P/y
//P/8//z//H/8f/x//D/8f/z//T/9f/z//P/9P/1//f/9//3//j/+P/5//n/+v/6//r/
+v/6//n/+f/6//r/+v/6//r/+v/6//v/+//7//3//P/8//z//P/8//z//P/8/wEAAAD+
//7/AAACAAEAAAACAAIA///+//v/9P/z//f//v/6//D/4//R/8T/uv+1/6//pf+b/5j/
oP+n/6//tv+5/7z/w//Q/9r/4f/p/+3/7v/0//7/AQD+/wMAAwAFAAUABgAGAAYABgAE
AAUACAAIAAkACAAIAAgACQAJAAkACQAJAAkACgAKAAoACgAKAAoACAAJAAoACgAMAAwA
CwALAAkACgALAAsADQALAAsADAAOAA4ADgAOAAwADQANAA0ADwAPAA8ADwAPAA8ADwAO
AA4ADgAPAA8AEQARABEAEQAPAA8AEAAQABAAEAAQAA8AEQARABEAEgASABIAEgASABEA
EQARABIAEgASABIAEgASABIAEAAPAA8ADwAPAA8AEQAQAA4ADgAOAA4ADgAOAA4ADQAM
AAsACAAIAAgACAAIAAgABwAHAAkACQAJAAkABwAHAAgACAAKAAoACgALAAsACwALAAsA
CQAJAAkACQAJAAoACgAKAAoACgAKAAoACgAKAAoACgALAAsACwALAAkACQAJAAsACwAK
AAoACgAKAAoACQAJAAkACQAJAAkACQAJAAkACQAJAAkACQAJAAkACQAJAAkACQAJAAkA
CQAJAAkACgAKAAoACQAJAAoACgAKAAoACgAIAAkACQAJAAsACwALAAsACwALAAsACwAN
AA4ADgAOAAwADAAMAAsACwAMAAwADAAMAAwACwALAAsADAAMAAwADAAMAAwADAAMAAwA
CwALAAsACwALAAsACwALAAsACwANAAwADAANAA0ADQANAAwACgAKAAsACwALAAsACwAL
AAsACwAKAAoACgAKAAoACgAMAAwADAAMAAwADAAMAAwACgALAAsACwANAAwACwALAAkA
CQAJAAoADAAMAAwADAAMAAwADAALAAkACgAKAAoADAAMAAwACwAJAAoACwALAAwACwAL
AAwACgAKAAsACwALAAoACgAKAAoACgAKAAoACgAKAAoACgAKAAoACgAKAAoACgAKAAoA
CgAJAAkACQAKAAoACgAKAAoACQAJAAkACwALAAwADAAMAA0ADgAOAA8AEAAQABAAEAAQ
ABEAEQARABAAEAAQABAADgAJAAMA//////////8AAAIAAwADAAMAAwADAAMAAgACAAMA
AwADAAMAAwAEAAcACQAJAAkACAAIAAkACQAKAAoACgAKAAoACQAJAAoACgAKAAoACgAK
AAoACwALAAsACwAKAAoACgAKAAoACgAKAAoADQAQABAADgAOAAwADQASABIAEAAPAA4A
CQACAP//AwAGAAYA/v/x/+H/0P/I/8P/vf+1/6n/pv+o/6//tf+8/8P/yv/R/9z/5P/r
//P/+f/8//7/BAAHAAwADwAPABEAEQASABIAEgASABIAEwAWABYAFQAUABQAFAAVABUA
FQAVABUAFQAWABYAFgAWABYAFgAYABkAGgAaABoAGgAZABkAFwAYABkAGQAZABcAFwAY
ABoAGgAaABoAGgAbABsAGwAbABsAGwAbABkAGQAZABgAGgAaABsAGwAZABkAGQAZABsA
GwAcABwAGgAaABoAGQAZABkAGQAaABwAHAAcABwAGQAZABkAGgAaABoAGgAaABwAHAAa
ABkAGQAZABkAGQAZABgAFgAWABYAFgAWABYAFAATABIAEQASABIAEgASABAAEAAPAA8A
EQARABEAEQAPAA8AEAAQABIAEgASABMAEwATABMAEwARABEAEQARABEAEgASABIAEgAS
ABIAEgASABIAEgASAA8ADwAPAA8AEAARABIAFQAUABIAEQAQABIAEgARABEAEQARABEA
EQARABEAEQARABEAEQARABEAEQARABEAEQARABEAEQARABEAEQASABIAEgARABEAEgAS
ABIAEgASABQAFQAVABUAEwATABMAEwATABMAEwATABUAFgAWABYAFQAUABMAEQATABQA
FAAUABIAEgARABEAEwAUABQAFAAUABQAFAAUABQAFAATABMAFQAVABUAFQATABMAEwAT
ABUAFAAUABUAEwATABMAEgASABIAEwATABMAEwATABMAEwATABIAEgASABIAEgASABIA
EgASABIAEgASABIAEgASABMAEwATABEAEAAPAA8AEAARABIAFAASABIAEgASABIAEgAS
ABEAEQASABIAEgAQABAAEAAPAA8AEAARABEAEgARABEAEgASABIAEwATABEAEAAQABAA
EgAQABAAEAAQABAAEAAQABAAEAAQABAAEAAQABAAEAAQABAAEAAQABAAEAAQABAAEAAQ
ABAAEAAQABAAEAAQABAAEAAQABAAEAAQABAAEAAPAA8ADwAQABIAEgASABIAEAAPAA4A
DQAPABAAEAAQABEAEgASABMAFAAUABQAFAAUABUAFQAVABQAFAAUABQAFAAPAAkABQAD
AAMAAwAEAAYABwAHAAcABwAHAAcABgAGAAcABwAHAAcABwAIAAkACwALAAsADAAMAA0A
DQAOAAwADAAMAAwACwALAAwADAAOAA4ADgAOAA4ADwAPAA8ADwAOAA4ADgAOAA4ADgAO
ABAAEQAUABQAEgASABIAEwAWABYAFgAVABQADwAGAAMABQAKAAoABAD3/+f/2P/O/8X/
wf+5/6//qP+s/7P/u//C/8X/yv/R/9z/5v/t//X/+/8AAAQACgANAA4AEQARABMAEwAU
ABQAFAAUABQAFQAYABgAFwAWABYAFgAXABcAFwAXABcAFwAYABgAGAAYABgAGAAYABkA
GgAaABgAGAAXABcAGQAaABsAGwAbABkAGQAaABgAGAAYABgAGgAbABsAGwAZABkAGQAZ
ABsAGwAbABoAGAAYABkAGQAZABkAGQAZABkAGQAaABoAGgAaABoAGQAZABkAGQAaABgA
GAAYABgAFwAXABcAGAAYABgAGAAYABgAGAAWABUAFQAVABUAFQAVABQAEgASABAAEAAQ
ABAAEAAPAA4ADQAOAA4ADgAOAA0ADAAKAAkACwALAAsACwAJAAkACgAKAAoACgAKAAsA
CwALAAsACwALAAsACwALAAsADAAMAAwACgAKAAoACgAKAAoACgAKAAkACQAJAAkACQAJ
AAkACwALAAoACgAKAAoACgAJAAkACQAJAAkACQAHAAcABwAHAAcABwAHAAcABwAHAAcA
BwAHAAcABwAHAAcABwAIAAgACAAHAAcACAAIAAgACAAIAAgACQAJAAkABwAHAAcABwAH
AAcABwAHAAcACAAIAAgACAAIAAgABwAHAAgACAAIAAYABgAFAAUABQAGAAYABgAGAAYA
BgAGAAQABAADAAMABQAFAAUABQADAAMAAwADAAMAAgACAAMAAwADAAMAAgAAAAAAAQAB
AAEAAQABAAEAAQABAAAAAAAAAAAAAAAAAP7//v/+//7/AAAAAAAAAAD+////////////
/v/9//3//f/9//3//v/+//7//v/+//7//v/+//3/+//8//z//P/8//z//P/7//v//P/9
//3/+v/5//n/+v/8//z//f/9//v/+v/6//r/+P/4//j/+P/6//r/+v/6//r/+v/6//r/
+f/5//n/+v/6//r/+v/6//n/+f/5//n/+f/6//r/+v/6//r/+f/5//z//P/8//z//P/9
//3//f/6//r/+v/6//r/9f/v/+v/6//r/+v/7P/s/+3/7f/t/+3/7f/t/+z/7P/t/+3/
7f/v/+//8P/x//P/8//z//T/8v/z//P/9P/0//T/9P/0//P/8//0//T/9P/0//T/9P/0
//X/9f/1//X/9P/0//T/9P/0//T/9P/2//X/9v/4//j/9v/2//n//P/8//r/+f/2//P/
7v/r/+n/7v/0//T/7f/d/87/wv+3/63/q/+p/6D/mv+d/6P/qP+t/7D/tf+6/8T/zf/V
/93/5P/m/+r/7f/u//H/8f/z//P/9v/2//b/9v/2//f/+v/6//f/9v/2//b/9f/1//X/
9f/3//f/+P/4//j/+P/4//j/+P/5//r/+v/6//r/+f/5//n/+v/7//v/+f/3//f/+P/4
//j/+P/4//j/+f/5//n/+f/5//n/+f/5//n/+f/4//j/+P/5//n/9//3//f/9//3//f/
+P/4//b/9v/2//X/9f/1//X/9v/2//b/9v/2//X/9f/1//b/9P/0//T/9P/0//T/8v/x
//H/8f/x//H/8f/w/+7/7v/u/+7/7v/u/+z/6//q/+n/6v/q/+r/6v/q/+r/6f/p/+n/
6f/p/+n/6f/p/+r/6v/s/+z/7P/t/+v/6//r/+v/7f/t/+3/7f/t/+7/7v/u/+z/7P/s
/+z/7P/s/+z/7P/s/+3/7v/v/+7/7f/s/+3/7//u/+7/7v/u/+7/7f/t/+3/7f/t/+3/
7//v/+//7//v/+//7//v/+//7//v/+//8P/x//L/8//y//H/8f/w//D/7//v//D/8P/w
//D/8P/y//P/8//z//H/8f/x//H/8//z//P/8//z//T/9P/0//T/9P/0//P/8//0//T/
9P/0//T/8//z//P/9P/0//T/9P/0//T/9P/0//T/8//z//P/8//z//P/8//z//P/8//1
//T/9P/1//X/9f/1//T/9P/0//X/9f/1//X/9f/1//X/9f/0//T/9v/2//b/9v/2//b/
9v/2//T/9P/0//T/9P/1//X/9f/3//b/9f/1//X/9f/1//b/9P/0//T/9P/0//T/9P/z
//P/9P/0//T/9P/0//T/8//z//T/9f/1//T/8//z//T/9P/0//X/9f/1//T/9P/0//b/
9P/0/w==
         </WaveFormData>
      </LeadData>
      <LeadData>
         <LeadByteCountTotal>10000</LeadByteCountTotal>
         <LeadTimeOffset>0</LeadTimeOffset>
         <LeadSampleCountTotal>5000</LeadSampleCountTotal>
         <LeadAmplitudeUnitsPerBit>4.88</LeadAmplitudeUnitsPerBit>
         <LeadAmplitudeUnits>��V</LeadAmplitudeUnits>
         <LeadHighLimit>2147483647</LeadHighLimit>
         <LeadLowLimit>268435456</LeadLowLimit>
         <LeadID>V2</LeadID>
         <LeadOffsetFirstSample>0</LeadOffsetFirstSample>
         <FirstSampleBaseline>0</FirstSampleBaseline>
         <LeadSampleSize>2</LeadSampleSize>
         <LeadOff>FALSE</LeadOff>
         <BaselineSway>FALSE</BaselineSway>
         <ExcessiveACNoise>FALSE</ExcessiveACNoise>
         <MuscleNoise>FALSE</MuscleNoise>
         <LeadDataCRC32>552493708</LeadDataCRC32>
         <WaveFormData>
NgA2ADYANgA0ADQANAA0ADEAMAAvAC4AKwAqACkAKAAmACQAIgAgAB0AHAAbABoAFgAU
ABIAEAANAAwACwAKAAkACAAHAAYABAAEAAQABAADAAIAAQAAAP7//v/+//7//v/+//7/
/v/8//z//P/8//z//P/8//z/+v/6//r/+v/6//r/+v/6//j/+P/4//j/+P/4//j/+P/6
//r/+v/6//r/+v/6//r/+P/4//j/+P/6//r/+v/6//r/+v/6//r/+v/6//r/+v/6//r/
+v/6//r/+v/6//r//P/8//z//P/6//r/+v/6//z//P/8//z//P/8//z//P/8//z//P/8
//r/+v/6//r//P/8//z//P/8//z//P/8//r/+v/6//r/+v/6//r/+v/4//j/+P/4//r/
+v/6//r/+v/6//r/+v/6//r/+v/6//r/+v/6//r/+P/4//j/+P/6//r/+v/6//j/+P/4
//j/9v/2//b/9v/4//j/+P/4//j/+P/4//j/+P/4//j/+P/2//b/9v/2//b/9v/2//b/
+P/4//j/+P/2//b/9v/2//j/+P/4//j/+P/4//j/+P/2//b/9v/2//j/+P/4//j/9v/2
//b/9v/4//j/+P/4//f/9//3//b/9v/2//b/9v/2//b/9v/3//X/9v/2//f/+f/5//n/
+f/5//r/+v/7//3//f/9//z//P/6//f/8//w/+3/8P/x//T/9f/2//f/9//3//f/9//4
//j/+P/5//n/9//3//j/9v/2//b/9v/2//b/9v/1//X/9v/2//b/9v/3//j/+f/3//f/
9//3//f/9//3//j/9v/2//b/9v/3//f/9//3//f/+f/5//j/+v/8/wEABgARACQANAA7
ADgAMgAoABUAAQD2/+3/6P/m/97/0f/B/7P/pv+a/5f/mP+c/53/o/+u/7z/xv/K/8j/
xv/N/9j/3//n//L/+f/5//n//f8AAAAAAgADAAQABgAGAAYABgAEAAUABgAGAAQABQAF
AAUABgAHAAgACQAIAAgACAAIAAgACQAJAAkACQAJAAkACgAIAAgACQAJAAoACgALAAsA
CwALAAsACwAOAA4ADgAOAA4ADgAQABAADQANABAAEAAQABEAEQARABEAEwATABUAFQAU
ABMAEgAUABUAFgAXABgAGQAaABsAHQAeAB8AHwAeAB8AIQAiACUAJQAnACgAKQArACwA
LQAtAC8ALwAvADIAMgAzADQAMgAyADIAMwAzADIAMgAyADQAMgAyADIAMgAwAC8ALgAv
AC4ALQArACcAJwAlACMAIwAhAB8AHQAbABgAFgAUABQAEgAQAA4ADAALAAkABwAFAAUA
BAACAAEAAAAAAP///P/8//z/+v/8//z//P/8//n/+f/5//n/+//6//r/+v/3//b/9v/3
//f/9//3//b/9v/2//b/9v/3//f/9//3//b/9v/2//b/9v/2//b/9v/4//j/+f/5//j/
9//2//X/9//3//f/9//3//j/+P/4//r/+v/6//r/+f/5//n/+f/5//n/+f/5//n/+f/5
//n/+f/5//n/+v/8//z//P/8//z//P/8//z/+v/6//r/+v/6//r/+v/5//v/+//7//v/
+f/5//n/+f/3//f/9//3//n/+f/5//j/9v/2//b/9v/2//b/9v/2//X/9f/1//X/9//3
//f/9//1//X/9f/1//f/9//3//f/9P/0//X/9f/1//X/9P/0//b/9v/2//b/9v/2//b/
9v/2//b/9v/2//b/9v/2//X/9f/1//X/9f/z//T/9P/z//P/9P/0//T/9P/0//T/9P/1
//X/9f/0//T/9P/0//T/9P/0//b/9//3//j/9v/3//f/9//3//f/9//4//j/+f/7//v/
+f/4//j/9v/z/+//7P/p/+z/7f/u/+//8v/z//P/8//z//P/9P/0//T/9f/1//P/8f/y
//L/8v/y//L/8v/y//T/8//z//T/9P/0//P/8//1//X/9f/1//P/8//z//P/8f/y//L/
8v/y//L/8f/x//H/8f/x//H/8//0//T/9v/5/wIADwAiADAAMQAqACIAFgADAO//4v/b
/9z/2v/Q/8P/tf+p/5z/lP+R/4r/iP+R/6H/rP+2/7z/vv+8/8T/z//U/9f/5f/u/+3/
7//1//f/+v/8//7///8AAAAAAAAAAAAAAAABAAIAAgACAAMAAwADAAUABQAFAAUABAAE
AAQABAAEAAUABQAFAAUABQAFAAYABgAGAAcABwAIAAgACQAJAAcABwAHAAcACgAKAAoA
CgAIAAgACgAKAAsACwAOAA4ADAANAA0ADQAPABEAEQATABQAFAAUABQAFgAXABgAGQAY
ABkAGgAbAB8AIAAhACEAIgAjACUAJgApACkAKwAsAC8AMQAyADMAMwA1ADUANQA4ADgA
OQA6ADgAOAA4ADkAOQA4ADgAOAA4ADYANgA2ADYANAAzADIALwAuAC0AKwAnACcAJQAj
AB8AHQAbABkAFwAUABIAEAAOAAwACgAIAAYABQADAAEAAwADAAIAAAD///7//v/9//r/
+v/6//j/9v/2//b/9v/1//X/9f/1//f/9v/2//b/9f/0//T/9f/z//P/8//y//T/9P/0
//T/9f/1//X/9f/0//T/9P/0//b/9v/2//b/9v/2//f/9//3//f/9//3//f/9//3//f/
9//4//j/+P/2//b/9v/2//f/9//3//f/9//3//f/9//5//n/+f/5//n/+f/5//r/+P/4
//j/+P/4//j/+P/4//r/+v/6//r/+P/4//j/9//5//n/+f/5//n/+f/5//n/+f/5//n/
+f/3//f/9//2//b/9v/2//b/+P/4//j/+P/3//f/9//3//X/9f/1//X/9//3//f/9//1
//X/9f/1//T/9P/1//X/9//3//b/9v/2//b/9v/2//b/9v/2//b/9P/0//T/9P/0//T/
9P/z//X/9f/1//X/9f/2//b/9f/1//X/9f/1//P/8//0//T/9P/0//P/8//1//P/8//2
//X/9P/z//L/9P/0//T/9P/0//T/9P/0//T/9P/0//T/9P/0//T/9P/0//T/9P/0//T/
9P/1//X/9//2//b/9v/0//T/9P/0//T/9f/1//b/9P/1//X/9f/2//f/+P/6//j/+f/7
//v/+//6//r/+P/1//H/7v/r/+7/7//w//H/8v/z//P/8//z//P/9P/0//T/9f/1//P/
8//0//T/9P/0//T/9P/0//b/9f/1//b/9P/0//P/8//x//H/8f/x//P/8//z//P/8f/y
//L/8v/0//T/8//z//P/8//z//P/8//y//L/8v/3//7/CwAaACoANQAwACYAGAAJAPX/
5P/Z/9T/1P/S/8f/uf+t/6D/mP+V/4z/hP+H/5P/oP+u/7b/uP+2/7r/x//Q/9f/4f/q
/+3/7//1//n/+v/8//7///8AAAAAAAAAAAAAAAABAAIAAgAAAAEAAQABAAMAAwADAAMA
BAAEAAQABAACAAMAAwADAAQABQAGAAgABgAGAAcABwAKAAoACwALAAkACQAJAAkACgAK
AAoACgAMAAwADgAOAAwACwANAAwADgAPAA8ADwARABMAEwAVABQAFAAUABQAFQAXABkA
GwAaABsAHAAdAB8AIAAhACEAIwAlACgAKgApACkAKwAsAC8AMQAyADMAMwA1ADUANQA2
ADYANwA4ADgAOAA4ADkAOwA6ADoAOgA6ADgAOAA4ADYANAAzADIAMwAyADEALwArACsA
KQAnACMAIQAfAB0AGwAYABYAFAASABAADgAMAAwACwAJAAcABgAFAAMAAAD+//7/////
//7//v/+//z/+//6//n/+P/5//n/+f/5//f/9v/2//b/9//2//b/9//3//f/9//2//b/
9v/2//b/9//3//f/9//2//b/9v/2//b/9v/2//b/9v/2//f/9//3//f/9//3//f/9//3
//f/9//4//j/+P/4//j/+P/4//v/+//7//v/+f/5//n/+f/7//v/+//7//v/+//7//z/
+v/6//r/+v/6//r/+v/6//r/+v/6//r/+v/6//r/+f/7//v/+//7//n/+f/5//n/+f/5
//n/+f/7//v/+//6//r/+v/6//r/+P/4//j/+P/5//n/+f/5//n/+f/5//n/+f/5//n/
+f/5//n/+f/5//r/+v/7//v/+f/5//j/+P/4//j/+P/4//j/+P/4//j/+P/4//j/+P/4
//j/+P/3//f/9//3//f/9//4//j/9//3//f/9//3//f/9//4//j/+P/4//f/9//3//n/
9//4//j/+P/4//j/9v/2//b/9v/4//j/+P/4//b/9v/2//b/+P/4//j/+P/4//j/+P/4
//j/+P/4//j/+v/6//r/+v/4//j/+P/4//j/+P/4//j/+P/4//j/+P/4//j/+P/4//j/
+P/4//j/+P/4//j/+P/2//b/9v/2//j/+P/4//j/9v/3//f/9//4//j/+P/4//b/9v/2
//b/+f/5//r/+v/7//v/+//7//n/+f/6//r/+//9//3//f/+//7//P/5//X/8v/v//L/
8//0//X/9v/3//f/9//3//f/+P/4//j/+f/5//f/9//4//j/+P/4//b/9v/2//b/9f/1
//b/9v/2//X/9f/1//f/9//3//f/9f/1//X/9f/2//b/9v/2//b/9f/1//X/9f/1//X/
9f/2//b/+P/9/wgAFQAkADQAOQA0ACYAGAAHAPP/5P/b/9r/2P/S/8f/t/+r/6D/mP+T
/4r/iP+P/53/rP+2/7z/vP+8/8L/z//Y/9//6//0//X/+f/7//3//v8AAAIAAwAEAAQA
BAAEAAQABAAFAAYABgAGAAcABwAHAAcABwAHAAcACAAIAAgACAAIAAkACQAJAAkACQAJ
AAoADAAMAA0ADQAMAAwADQANAA0ADQANAA0AEAAQABAAEAAQABAAEgASAA8ADwASABIA
EgATABMAEwAVABcAFwAZABoAGgAaABoAGgAbABwAHQAgACEAIgAjACMAJAAlACUAKAAp
ACsALAAtAC0ALwAwADEAMwA0ADUAOQA7ADsAOwA6ADoAOwA8ADwAPAA8AD0APwA+AD4A
PgA8ADoAOgA6ADoAOAA3ADYANQA0ADMAMQAtAC0AKwApACcAJQAjACEAHwAcABoAGAAY
ABYAFAASAA4ADQALAAkACQAJAAgABgADAAIAAgABAAIAAgACAAAA/v/+//7//v/7//v/
+//7//3//P/8//z/+//6//r/+//7//v/+//6//r/+v/6//r/+//7//v/+//6//r/+v/6
//r/+v/6//r/+v/6//v/+//9//3//f/9//3//f/9//3//f/+//7//v/+//7//v/+//3/
/f/9//3///////////////////////3//f/9//7//v/+//7//v/+//7//v/+/wAAAAAA
AAAA/v/+//7//f///////////wEAAQABAAEAAAD///7//f/////////+//7//v/+//7/
/v/+//7//v///////////////////////f/9//3//f////////////z//P/9//3/////
//7//v/+//7//v/+//7//v/+//7//v/+//7//v/+//7//v/9/////////////f/+//7/
/f/9//3//f/9//3//f/+//7//P/8//v/+//7//v//f/8//z//P/8//z//P/8//z//P/8
//z//P/8//z//P/8//z//P/8//z//P/6//r/+v/6//z//P/8//z/+v/6//v/+//7//r/
+v/6//r/+v/6//r//P/9//3//v/+/////////wEAAQABAAIAAgADAAUABQADAAIAAgAA
AP3/+f/2//P/9v/3//j/+f/6//v/+//7//v/+//8//z//P/9//3/+//7//z//P/8//z/
/P/8//z//P/7//v//P/8//z/+//7//v/+//7//v/+//7//v/+//7//z//P/8//r/+v/5
//n/+//7//v/+//7//r//P8AAAMACAAVACgAOgBDADwAMgAkABEA///y/+v/6v/o/97/
0f/B/7X/qv+e/53/mv+W/5f/of+y/7z/wv/E/8T/yP/R/9z/4f/p//T/9//3//v///8C
AAQABgAHAAgABgAGAAYABgAIAAkACgAKAAoACwALAAsACQAJAAkACQAKAAoACgAKAAwA
DQANAA0ACwALAAsADAAMAAwADQANAAwADAANAA0ADQANAA0ADQAOAA4ADgAOAA4ADgAQ
ABAAEAARABUAFgAVABUAFAATABMAFQAVABcAGAAYABgAGAAYABkAGgAbABwAHQAeAB8A
HwAgACEAIQAkACUAJwAoACkAKQArACwALQAvADAAMQAxADMAMwAzADQANAA1ADYAOAA4
ADgAOQA3ADYANgA2ADgANgA2ADYANgA0ADMAMgAxADAALwAtACkAKQAnACUAJAAjACIA
IQAfABwAGgAYABYAFAASABAADgANAAsACQAJAAkACAAGAAMAAgACAAEAAAAAAAAA/v/+
//7//v/+//v/+//7//v//f/8//z//P/9//z//P/9//v/+//7//r/+v/6//r/+v/5//n/
+f/5//r/+v/6//r/+v/6//r/+v/8//z//f/9//v/+//7//v/+//7//v/+//7//z//P/8
//7//v/+//7////////////9//3//f/9////////////////////AAD+//7//v/+//7/
/v/+//7//v/+//7//v/+//7//v/9//3//f/9//3//f/9//3//f/9//3//f/9//3//f/9
//z//P/8//z//P/8//z//P/8//v/+//7//v/+f/5//n/+f/5//n/+f/5//v/+//7//v/
+P/4//n/+f/5//n/+P/4//j/+P/4//j/+v/6//r/+v/6//r/+v/6//j/+P/4//f/9//3
//f/9//3//j/+P/3//n/+f/5//n/+f/5//r/+v/4//j/9//4//j/+P/4//j/+P/4//n/
+f/5//j/+P/4//j/+P/4//j/+P/5//n/+v/4//n/+f/5//f/9//3//j/+v/7//3//f/9
//z//P/6//f/8//w/+3/7v/v//D/8f/0//X/9f/1//f/9//4//j/9v/3//f/9f/1//b/
9v/2//b/9v/2//b/9v/1//X/9v/4//j/9//3//f/9//3//f/9//3//f/9//1//b/9v/2
//j/+P/3//f/9f/1//X/9f/3//j/9v/2//v/AAAJABgAKgA3ADwANAAqABsACQD4/+//
6P/m/+L/2f/J/7f/qP+c/5X/lv+Y/5v/nf+k/7L/wP/E/8b/xv/J/9T/3f/h/+j/8//1
//X/9//8//z//v///wAAAgACAAIAAgACAAMABAAEAAQABQAFAAUABQAFAAUABQAGAAYA
BgAGAAYABwAHAAcABwAHAAcACAAIAAgACQAJAAgACAAJAAkABwAHAAcABwAKAAoACgAK
AAoACgAMAAwADQANABAAEAAOAA8ADwAPAA8AEQARABMAEgASABIAEgAUABUAFgAXABYA
FwAYABkAGwAcAB0AHQAgACEAIwAkACMAIwAlACYAJwApACoAKwAtAC8ALwAvADAAMAAx
ADIANAA0ADQANQAzADIAMgAyADQAMgAyADIANAAyADEAMAAvAC4ALQArACkAKQAnACUA
JQAjACEAHwAbABgAFgAUABQAEgAQAA4ACgAJAAcABQAFAAUABAACAP///v/+//3//P/8
//z/+v/4//j/+P/4//n/+f/5//n/+f/4//j/+P/3//b/9v/3//f/9//3//b/9v/2//b/
9v/1//X/9f/1//b/9v/2//b/9v/2//b/9v/2//b/9//3//f/9//3//f/9//3//f/9//1
//b/9v/2//j/+P/4//j/9//3//f/9//3//f/9//3//f/9//3//f/+f/5//n/+v/4//j/
+P/4//r/+v/6//r/+P/4//j/+P/4//j/+P/3//f/9//3//f/+f/5//n/+f/5//n/+f/5
//n/+f/5//j/+P/4//j/+P/2//b/9v/2//X/9f/1//X/9//3//f/9//1//X/9f/1//X/
9f/1//X/9P/0//X/9f/1//X/9P/0//b/9v/2//b/9P/0//T/9P/0//T/9P/0//T/9P/0
//P/8//1//X/8//0//T/9P/0//T/8v/y//P/8//z//L/8v/y//T/9P/0//T/9P/1//X/
9v/2//f/9//3//X/9f/1//b/9v/3//n/+f/5//j/+P/2//H/7f/q/+f/7P/t/+7/7//w
//H/8f/x//H/8f/y//L/9P/1//X/8//x//L/8v/y//D/8P/w//D/8v/x//H/8v/y//L/
8f/x//P/8//z//P/8f/x//H/8f/x//L/8v/y//L/8v/x//H/8f/x//H/8f/x//L/8v/y
//f/AAAPAB4ALAAxACgAHAASAAMA7//i/9v/3P/Y/9D/xf+1/6n/nv+U/4//iP+I/4//
m/+q/7b/vv++/7z/vv/J/9L/2f/l/+r/6f/t//f/+f/2//r//P/9//7//v/+//7//v/+
////AAAAAP7/////////AQABAAEAAQACAAIAAgACAAIAAwADAAMAAwADAAMABAAEAAQA
BQAFAAYABgAHAAcABwAHAAcABwAIAAgACAAIAAYABgAIAAgACQAJAAwADAAMAA0ADQAN
AA0ADwAPABEAFAAUABQAFAAUABUAFgAXABgAGQAaABsAGwAcAB0AHQAfACEAJAAmACkA
KQArACwALQAvADAAMQAxADMAMwAzADQANAA1ADYANgA2ADYANwA5ADgAOAA4ADgANgA2
ADYANAAyADEAMAAtACwAKwApACcAJwAlACMAHwAdABsAGQAVABIAEAAOAA4ADAAKAAgA
BgAFAAMAAQD//////v/8//v/+v/6//n/9v/2//b/9P/2//b/9v/2//P/8//z//P/9f/0
//T/9P/x//D/8P/x//P/8//z//L/8v/y//L/8v/v/+//7//v//L/8v/y//L/8v/y//L/
8v/y//L/8//z//P/8//z//P/8//z//P/8//z//T/9P/0//T/9P/0//T/9f/1//X/9f/1
//X/9f/1//X/9f/1//X/9f/1//X/9v/2//b/9v/2//b/9v/2//b/9P/0//T/9P/2//b/
9v/1//X/9f/1//X/9f/1//X/9f/1//X/9f/1//f/9//3//b/9P/0//T/9P/2//b/9v/2
//X/9f/1//X/8//z//P/8//1//X/9f/1//X/9f/1//X/9P/0//X/9f/3//f/9v/2//T/
9P/0//T/9P/0//T/9P/0//T/9P/0//L/8v/y//H/8v/z//T/9f/z//T/9P/z//P/8//z
//P/8//z//T/9P/0//T/8//z//P/9f/1//T/9P/0//T/9P/0//T/9P/0//T/9P/0//T/
8v/y//L/8//1//X/9P/0//T/9P/0//T/9P/0//X/9f/2//b/9//3//f/9//3//f/+P/4
//n/+//5//n/+P/4//j/9f/x/+7/6f/s/+3/7v/v//D/8f/x//L/8//0//b/9P/0//X/
9f/z//P/9P/0//T/9P/0//T/8v/y//H/8f/0//T/9P/z//H/8f/x//H/8//z//P/8//z
//P/9P/0//T/9P/0//P/8f/x//H/8f/x//P/9P/0//b/+f/+/wkAGgAuADcAMAAmABwA
CwD1/+b/3//c/9r/1P/L/7v/rf+i/5r/l/+Q/4j/i/+V/6T/sP+2/7j/uv/A/8v/0v/X
/+P/7P/t/+//8//3//r//P/+////AAAAAAAAAAAAAAAAAQACAAIAAgADAAMAAwADAAMA
AwADAAQABAAEAAQABAAFAAUABQAHAAcABwAIAAgACAAJAAkACAAIAAkACQAJAAkACQAJ
AAoACgAKAAoADAAMAA4ADgANAA0AEAAQABAAEQARABEAEQATABMAFQAUABQAFAAUABUA
FwAZABsAGgAbABwAHQAfACAAIQAhACQAJQAnACgAKQApACsALAAvADEAMgAzADUANwA3
ADcAOAA4ADkAOgA4ADgAOAA5ADkAOAA4ADgAOAA2ADYANgA2ADQAMwAyADEAMAAvAC0A
KwArACkAJwAjACEAHwAdAB0AGgAYABYAFAASABAADgAMAAsACQAHAAUABQAEAAIAAQAA
AAAA///+//7//v/8//v/+v/5//j/+P/5//r/+//6//j/9//2//f/9v/2//f/9//3//f/
9v/2//b/9v/2//f/9//3//f/9v/2//b/9v/4//j/+P/4//j/+P/5//n/+f/5//n/+f/5
//n/+f/5//n/+v/6//r/+v/6//r/+v/7//v/+//7//3//f/9//3/+//7//v/+//9//3/
/f/+//z//P/8//z//P/8//z//P/8//z//P/8//z//P/8//v//f/9//3//f/9//3//f/9
//3//f/9//3//f/9//3//P/8//z//P/8//7//v/+//7/+//7//v/+//7//v/+//7//3/
/f/9//3/+//7//v/+//6//r/+//7//n/+f/4//j/+v/6//r/+v/6//r/+v/6//r/+v/6
//r/+v/6//r/+f/5//n/+f/5//n/+v/6//n/+f/5//n/+f/7//v//P/8//r/+v/5//n/
+//5//v/+v/6//r/+v/6//r/+v/6//r/+v/6//r/+v/8//z//P/8//r/+v/6//r/+v/6
//r/+v/6//r/+v/6//z//P/8//z//P/8//z//P/8//z//f/9//3//P/8//z/+v/6//r/
+v/6//v/+//8//7//////////f/9//3//v8AAAEAAwADAAMAAgACAAAA/f/5//b/8//0
//X/9v/3//j/+f/5//n/+//7//z//P/6//v/+//5//f/+P/4//j/+v/6//r/+v/6//n/
+f/6//r/+v/5//n/9//3//f/9//5//n/+f/5//v//P/8//z/+v/6//n/+f/5//n/+f/5
//n/+v/8//7/AQAGABEAIgA0AD0AOgAwACgAFwABAPD/6f/m/+L/3v/T/8X/tf+q/6D/
m/+W/5D/kf+b/6r/tv++/8D/vv/C/8//2v/f/+n/9P/3//f//f///wAABAAGAAcACAAI
AAgACAAIAAgACQAKAAoACAAJAAkACQAJAAkACQAJAAwADAAMAAwADAANAA0ADQANAA0A
DQAOAAwADAANAA0ADgAOAA8ADwAPAA8ADwAPABAAEAAQABAAEgASABQAFAARABEAFAAU
ABYAFwAXABcAFQAXABcAGQAYABgAGAAYABoAGwAcAB0AHgAfACAAIQAjACQAJQAlACYA
JwApACoAKwArAC0ALgAvADEAMgAzADUANwA3ADcANgA2ADcAOAA6ADoAOgA7ADsAOgA6
ADoAOAA2ADYANgA4ADYANQA0ADEAMAAvAC0ALQAtACsAKQAnACUAIwAhAB8AHAAaABgA
FgAUABIAEAAOAA0ACwAJAAkACQAIAAYAAwACAAIAAQAAAAAAAAD+//z//P/8//z//f/9
//3//f/7//r/+v/6//v/+v/6//v/+v/5//j/9v/2//b/9v/2//f/9//3//f/+P/4//j/
+P/4//j/+P/4//j/+P/5//n/+f/5//n/+f/5//n/+f/5//v//P/8//z/+v/6//r/+v/7
//v/+//7//3//f/9//3/+//7//v/+//9//3//f/+//z//P/8//z//P/8//z//P/8//z/
/P/8//r/+v/6//n/+//7//v/+//7//v/+//7//v/+//7//v/+//7//v/+v/6//r/+v/6
//r/+v/6//r/+f/5//n/+f/3//f/9//3//f/9//3//f/+f/5//n/+f/2//b/9//3//f/
9//2//b/9v/2//b/9v/4//j/+P/4//b/9v/2//b/+P/4//j/9//3//f/9//3//f/+P/4
//f/9//3//f/9//5//n/+v/6//n/+P/2//X/9f/1//f/9v/4//j/+P/4//j/+P/4//j/
9v/2//f/9//3//b/9v/2//b/9v/2//b/9v/3//f/+P/4//n/+f/5//n/+f/5//r//P/9
///////9//z//P/6//n/9f/y/+//8P/x//L/8//0//X/9f/1//f/9//4//j/9v/3//f/
9f/3//j/+P/4//j/+P/4//j/9v/1//X/9v/2//b/9f/1//X/9f/1//X/9f/1//X/9f/3
//j/+P/4//j/+P/3//f/9//3//f/9//3//j/+P/4//v/AAAJABgAKgA5ADwANgAqAB0A
CwD8/+//6P/o/+T/2f/J/7n/rv+i/5X/kv+Y/5v/n/+o/7L/vv/E/8b/xP/H/9L/2f/f
/+r/9f/1//X/9//6//r//P/9//7/AAAAAAAAAAACAAMABAAEAAMAAwACAAEAAQABAAEA
AQAEAAQABAAEAAQABQAFAAUABQAFAAUABgAGAAYABwAHAAgACAAJAAkABwAHAAcABwAI
AAgACAAIAAgACAAKAAoACQAJAAwADAAMAA0ADQANAAsADQANAA8AEAAQABAAEAAQABEA
EgATABIAEwAUABUAFwAYABkAGQAaABsAHQAeAB8AHwAhACIAIQAjACQAJQAnACkAKQAp
ACgAKAApACoALAAsACwALQAvAC4ALgAuACwAKgAqACoALAAqACkAKAAnACYAJQAjACMA
IwAhAB8AGwAZABcAFQAVABIAEAAOAAwACgAIAAYABAADAAEA/////////v/8//n/+P/4
//f/9v/2//b/9P/0//T/9P/0//H/8f/x//H/8//y//L/8v/z//L/8v/z//H/8f/x//D/
8P/w//D/8P/x//H/8f/x//D/8P/w//D/8f/y//P/9P/y//L/8//z//L/8f/w/+//8f/x
//H/8f/x//L/8v/y//L/8v/y//L/8f/x//H/8f/z//P/8//z//P/8//z//P/8f/x//H/
8v/y//L/8v/y//T/9P/0//T/9P/0//T/9P/y//L/8v/x//P/8//z//P/8//z//P/8//z
//P/8//z//H/8f/x//D/8v/y//L/8v/y//L/8v/y//H/8f/x//H/8f/x//H/8f/v/+//
7//v/+//7//v/+//7v/u/+//7//v/+//7v/u/+7/7v/u/+7/7v/u/+7/7v/s/+z/7P/s
/+z/7P/s/+v/6//r/+v/6//r/+z/7P/r/+v/6//r/+v/6//r/+z/7P/s/+z/6//r/+v/
6//r/w==
         </WaveFormData>
      </LeadData>
      <LeadData>
         <LeadByteCountTotal>10000</LeadByteCountTotal>
         <LeadTimeOffset>0</LeadTimeOffset>
         <LeadSampleCountTotal>5000</LeadSampleCountTotal>
         <LeadAmplitudeUnitsPerBit>4.88</LeadAmplitudeUnitsPerBit>
         <LeadAmplitudeUnits>��V</LeadAmplitudeUnits>
         <LeadHighLimit>2147483647</LeadHighLimit>
         <LeadLowLimit>268435456</LeadLowLimit>
         <LeadID>V3</LeadID>
         <LeadOffsetFirstSample>0</LeadOffsetFirstSample>
         <FirstSampleBaseline>0</FirstSampleBaseline>
         <LeadSampleSize>2</LeadSampleSize>
         <LeadOff>FALSE</LeadOff>
         <BaselineSway>FALSE</BaselineSway>
         <ExcessiveACNoise>FALSE</ExcessiveACNoise>
         <MuscleNoise>FALSE</MuscleNoise>
         <LeadDataCRC32>1530772562</LeadDataCRC32>
         <WaveFormData>
NgA2ADYANgA0ADQANAA0ADMAMgAxADAALgAsACoAKAAmACQAIgAgAB8AHgAdABwAGQAW
ABMAEAANAAwACwAKAAcABgAFAAQAAgACAAIAAgD///7//f/8//r/+v/6//r/+v/6//r/
+v/4//j/+P/4//j/+P/4//j/9v/2//b/9v/4//j/+P/4//f/9v/1//T/9v/2//b/9v/2
//b/9v/2//b/9v/2//b/9P/0//T/9P/2//b/9v/2//b/9v/2//b/9v/2//b/9v/0//T/
9P/0//b/9v/2//b/9P/0//T/9P/2//b/9v/2//b/9v/2//b/9v/2//b/9v/2//b/9v/2
//b/9v/2//b/9v/2//b/9v/2//b/9v/2//T/9P/0//T/9v/2//b/9v/0//T/9P/0//b/
9v/2//b/9P/0//T/9P/0//T/9P/0//b/9v/2//b/9P/0//T/9P/2//b/9v/2//T/9P/0
//T/8v/y//L/8v/0//T/9P/0//T/9P/0//T/9P/0//T/9P/y//L/8v/y//L/8v/y//L/
9P/0//T/9P/y//L/8v/y//T/9P/0//T/8v/y//L/8v/y//L/8v/y//L/8v/y//L/8P/w
//D/8P/y//L/8v/y//L/8v/y//L/8f/x//H/8f/x//H/8v/y//L/8v/0//T/9//3//b/
9v/1//X/9f/2//j/+P/3//f/9f/0//P/8P/u/+7/8P/x//P/8//0//b/9f/1//X/9f/3
//f/+f/5//n/9v/2//f/9f/0//T/8//y//L/8v/y//H/8f/x//H/8v/y//L/8//z//P/
8v/y//D/8P/w//H/8f/w//D/8P/w//D/8P/w//D/8P/y//L/8v/1//z/BAASACgAPABG
AEgASgBGADYAJwAfABQACgABAPD/3P/D/6v/kP94/2n/Yf9i/27/eP+C/4//nv+n/67/
s/+9/8f/0P/Z/+T/7v/v//H/8//3//f/+P/7//v//P/9//3//P/8//3///////////8A
AAAAAQABAAEAAQABAAEAAgACAAIAAgACAAMABQAFAAUABQAEAAUABQAFAAcABwAHAAcA
BQAFAAUABwAKAAoACgAJAAkACgAKAAoACQALAAsACwANAA8ADwAOAAwADgAPABAADwAP
AA8AEAATABMAFAAWABQAFQAXABgAGgAbABwAHQAcAB4AHgAgACMAJQAmACgAJwApACsA
KwArACwALQAtADAAMQAyADIAMAAwADAAMAAzADMAMwA0ADQAMwAzADEAMgAyADIAMQAw
AC4ALQAsACkAKAAlACMAJAAiACAAHgAcABoAFwAVABUAEwARAA8ACwAJAAcABQAFAAUA
BAACAAAA//////3//P/7//v/+//6//r/+v/5//f/9//4//j/+P/4//j/9//3//f/9//3
//b/9v/2//b/9v/2//b/9v/2//b/9v/2//b/9f/1//X/9f/1//X/9f/1//X/9f/2//T/
9P/z//P/9f/1//X/9v/0//T/9P/0//b/9v/2//b/9P/0//T/9P/2//b/9v/2//f/9//2
//b/9v/2//f/9//3//f/9//3//f/9//3//f/+P/4//j/+P/2//f/9//3//b/9v/2//b/
9v/2//b/9v/0//T/9P/0//b/9v/2//X/9f/1//X/9f/z//P/8//z//X/9f/1//X/9f/1
//X/9f/1//X/9f/1//X/9f/1//X/9P/0//T/9f/1//X/9P/0//T/9P/0//T/8v/y//L/
8v/0//T/9P/y//L/8//z//P/8//0//T/9P/0//T/9P/0//P/8v/0//T/9P/0//b/9v/2
//b/9P/0//P/8//1//X/9f/1//j/+P/4//j/+P/4//n/+f/4//j/+f/5//f/+P/6//r/
+f/5//f/9v/1//L/8P/w//L/8//z//P/9v/4//n/+f/5//n/+f/5//v/+//7//j/+P/5
//n/+P/2//X/9P/0//b/9v/1//X/9f/1//T/9P/0//X/9f/1//L/8v/y//L/8v/z//P/
8v/y//L/8v/y//L/8v/y//L/8v/y//T/9f/8/wYAFgAuAEIASABGAEQAQAA0ACcAHwAW
ABIADQD8/+b/zf+1/5j/gv9v/1//Xv9s/3z/iP+T/57/pf+s/7f/xf/J/9D/3f/m/+r/
7f/x//P/9f/5//r//f/9//z//f/9//z//P/9//////8BAAEAAgACAAMAAwADAAMAAwAD
AAQABAAEAAQABAAFAAUABQAFAAUABgAHAAcABwAHAAcABwAHAAcABwAHAAkACgAKAAoA
CQAHAAgACAAIAAsADQANAA0ACwANAA0ADAAOABAAEQASABMAEwATABQAFQAVABYAGAAY
ABkAGwAcABwAHQAeAB8AIAAiACIAJAAlACcAKAAqAC0ALwAxADEAMwA0ADUANQA2ADcA
OAA4ADgAOAA4ADgAOwA7ADsAPAA7ADkAOAA1ADYANgA2ADUANAAyADEAMAAtACwAKQAn
ACYAJAAiACAAHAAaABcAFQATABEADwANAAsACQAHAAUABQAFAAQAAgAAAP/////9//r/
+f/5//n/+v/6//r/+f/5//n/+v/6//r/+v/6//n/+P/3//b/9f/2//b/9v/2//j/+P/4
//j/9v/2//b/9v/2//X/9f/1//f/9//3//f/9f/1//X/9v/4//j/9//3//f/9//3//j/
+P/4//j/+P/2//b/9v/2//j/+P/4//j/+P/4//j/+P/3//f/9v/2//j/+P/5//n/+f/5
//n/+f/3//f/9//3//r/+v/6//r/+P/5//n/+f/4//j/+P/4//j/+P/4//j/+P/4//j/
+P/4//j/+P/3//f/9//3//f/+f/5//n/+f/5//n/+f/5//f/9//3//f/9//3//f/9//3
//f/9//3//b/9v/2//f/+f/5//j/+P/4//j/+P/4//j/+P/4//j/+P/4//j/9v/2//f/
9//3//X/9v/2//b/+P/4//j/+P/1//X/9f/1//X/9f/2//b/9v/2//b/9f/1//T/9v/6
//f/9v/1//T/9v/2//b/9v/2//b/9v/2//b/9v/2//b/9v/2//b/9v/2//b/9v/2//b/
9v/2//b/+P/4//f/9//1//X/9f/1//T/9P/0//T/9v/2//f/9//4//j/+f/5//n/+v/8
//z/+//7//n/+P/3//T/8v/y//L/8//z//P/9f/4//r/+//5//n/+f/5//v/+//7//j/
+v/7//v/+v/4//f/9v/2//j/+P/3//f/9f/1//T/9P/y//P/8//z//T/9P/0//T/8v/z
//P/8v/0//T/9P/0//L/8v/y//L/9P/y//L/8//6/wIAEgAkADgARgBKAEQAPgA2ACkA
HwAUAAwACQAAAO7/2f/B/6b/jv99/2n/XP9i/3L/fv+N/5j/of+o/7H/vf/H/9D/2//i
/+j/7f/x//X/9//3//j/+//7//7///////7//v///wEAAQD/////AAAAAAMAAwADAAMA
AwADAAQABAACAAIAAgADAAUABQAFAAUABgAHAAcABwAIAAkACgALAAkACQAJAAsACgAK
AAoACQALAAwADAAMAAwADQAMAAsADAAPABAAEAAOABAAEQASABMAEwATABQAFwAXABgA
GgAYABkAGwAcAB4AHwAgACEAIgAkACQAJgAlACcAKAAqACsALQAvAC8AMQAyADMAMwA0
ADUANgA2ADgAOAA4ADgAOQA5ADkAOgA6ADkAOQA3ADQANAA0ADMANAAyADEAMAAtACwA
KQAnACYAJAAiACAAHgAcABkAFwAVABMAEQAPAA8ADQALAAkABgAFAAMAAAD/////AAD/
//7//f/9//3/+v/6//r/+f/3//f/+P/4//b/9v/2//X/9f/1//X/9f/2//b/9v/2//b/
9v/2//b/9v/2//b/9v/2//X/9f/1//X/9f/1//X/9f/1//X/9v/0//T/8//z//X/9f/1
//b/9v/2//b/9v/2//b/9v/2//b/9v/2//b/9P/0//T/9P/3//f/9v/2//b/9v/3//f/
9//3//f/9//3//f/9//3//j/+P/4//j/+P/5//n/+f/6//r/+v/6//n/+P/3//b/+P/4
//j/+P/4//j/+P/3//f/9//3//f/9//3//f/9//5//n/+f/5//n/+f/5//n/+f/5//n/
+f/3//f/9//3//f/+P/5//v/+v/5//f/9v/4//j/+P/4//j/+P/4//j/+v/6//r/+P/2
//f/9//3//X/9v/2//b/+P/4//j/+P/3//f/9//3//n/+f/6//r/+v/6//r/+f/3//j/
+P/4//r/+v/6//r/+f/4//f/9v/4//j/+P/4//j/+P/4//j/+v/6//r/+v/4//j/+P/4
//j/+P/4//j/+f/6//v//P/7//r/+f/4//j/+P/4//j/+P/4//j/+P/4//j/+P/4//r/
+v/6//r/+v/6//r/+v/4//j/+P/4//r/+v/6//r/+v/6//r/+v/8//v/+//7//n/+f/5
//r/+v/6//r//P/8//3//f/8//r/+//7//v//v8AAAAA//////3//P/7//r/+P/4//r/
+f/5//n/+v/6//v/+//7//3//f/9////AQABAP7//v/9//3//P/8//v/+v/6//r/+v/5
//n/+f/5//j/+P/4//v/+//7//r/+P/4//j/+P/5//n/+P/4//j/+P/4//j/+P/4//j/
+P/6//j/+f8CAA4AHgAyAEYAUABOAEgAQgA4ACsAHwAWABAACQD+/+r/0/+7/6L/iv91
/2X/Yv9w/37/jP+X/6D/qf+w/7v/yf/T/9z/5//y//T/9//5//v//f///wAAAwADAAQA
BQAFAAQABAAFAAcABwAJAAkACgAKAAkACQAJAAkACwALAAwADAAMAAwADAANAAsACwAL
AAsADAANAA0ADQAPAA8ADwAPAA0ADQANAA8AEgASABIAEQARABIAEgASABMAFQAVABUA
FQAXABcAFgAWABgAGQAaABsAGwAbABwAHQAdAB4AIAAgACEAIwAkACQAJQAmACcAKgAs
ACwALgAvADEAMgA0ADMANQA3ADcAOAA6ADwAPQA/AD8APwA+AEAAQABAAEAAQwBDAEMA
RABDAEEAQAA9ADwAPAA8ADsAPAA6ADkAOAA3ADYAMwAxAC4ALAAqACgAJgAkACEAHwAf
AB0AGwAZABUAEwARAA8ADwAPAA4ADAAKAAkACQAHAAgABwAHAAcABQAEAAMAAQABAAEA
AgACAAIAAgACAAEA//////////8AAAAAAAAAAAAAAAAAAAAAAAAAAAAAAAD+//3//f/9
/////////////f/9//3//v8AAAAA/////////////wAA/v/+//7//v8AAAAAAAAAAP7/
/v/+//7/AAAAAAAAAAD//////v/+/wAAAAABAAEA///////////9//3//f/9/wAAAAAA
AAAA//////7//f/9//7///8AAAAAAAAAAAAA/v/+//7//v8AAAAAAAD/////////////
AQABAAEAAQD//////////wEAAQABAAEA//////////////////////7//v/+////////
//7//v/+//7//v/+//7//v/+//7//P/8//z/+v/8//3//f/9//3//v/+//7//P/8//z/
/P/9//3//f/9//v/+//8//z//P/8//z/+//9//7//v/8//r/+v/6//r//P/8//z//P/6
//r/+v/6//r/+v/6//r/+v/6//r/+v/6//r/+v/6//z//P/8//z/+v/6//r/+v/6//r/
+f/5//v/+//7//v//v/+//7//v/+//7///////7//v//////AQACAAQABAABAAEA///+
//3/+v/4//j//P/9//3//f/8//7/////////////////AQABAAEA/v/+///////+//7/
/f/8//z//P/8//v/+//7//v/+v/6//r/+//7//v/+v/6//r/+v/8//3//f/8//r/+v/6
//r/+v/6//r/+v/8//r//P///wQADAAaADIASgBUAFQAUABIADwALwAnAB4AFgANAPz/
6P/R/7n/nv+G/3f/a/9m/3D/gP+O/5n/ov+r/7L/u//H/9P/2P/h/+z/8v/z//f/+///
////AAADAAMABAAFAAUABAAEAAUABwAHAAkACQAKAAoACgAJAAgABwAJAAkACgAKAAwA
DAAMAA0ACwALAAsACwAMAA0ADQANAA0ADQANAA0ACwALAAsADQAOAA4ADgANAA0ADgAO
AA4AEAATABQAFQAUABUAFAASABIAFAAVABYAGQAZABkAGgAZABkAGgAcABwAHQAfACAA
HgAfACAAIQAkACYAJgAoACcAKQAqACwALQAvADEAMQAzADQANQA1ADYANwA4ADgAOgA6
ADoAOgA5ADkAOQA6ADoAOQA5ADcAOAA4ADgANwA2ADQAMwAyAC8ALgArACkAKQAoACcA
JgAkACIAHwAdABsAGQAXABUAEwARAA8ADQALAAsACgAIAAYABQAFAAMAAgABAAEAAQAA
AAAAAAD///v/+//8//z//P/8//z/+//9//3//f/9//z//P/8//z/+v/6//r/+v/6//r/
+v/6//r/+f/5//n/+f/5//n/+f/7//v/+//8//z//P/7//v/+//7//v//P/6//r/+v/6
//z//P/8//z//P/8//z//P/8//z//P/8//3//f/8//z//P/8//3//f/9//3//f/9//v/
+//7//v//v/+//7//v/+//////////7//v/+//7//v/+//7//v/+//7//v/+//7//v/+
//3//f/9//3//f/9//3//f/9//3//f/9//3//f/9//3//f/7//v/+//7//v/+//7//v/
/P/8//z//f/7//v/+v/6//r/+v/6//r/+v/6//r/+v/6//r/+v/4//b/9//3//f/9//4
//j/+P/6//r/+v/6//v/+//7//v/+//7//z//P/4//r/+v/6//z//P/8//z/+v/6//r/
+v/8//z/+//7//n/+f/5//n//P/8//z//P/+//7///////3//P/8//v//f/+/wAAAAD/
/////f/8//v/+P/2//b/9v/3//f/9//6//z//f/9/////////////////////P/+////
///+//z/+//6//r/+v/6//n/+f/5//n/+P/4//j/+f/5//n/+P/4//j/+P/2//f/9//2
//j/+P/4//j/9v/2//b/9v/4//j/9v/3//z/BAAQACIAOABKAFIAUABMAEIAMwApACAA
FgAPAAIA8P/Z/7//ov+K/3f/af9m/27/dv+A/43/mv+l/6z/tf+9/8v/1P/b/+L/7v/x
//H/9f/5//3//v8BAAEAAgADAAMAAgACAAMABQAFAAUABQAGAAYABwAHAAcABwAHAAcA
CAAIAAYABgAGAAcACQAJAAkACQAKAAsACwALAAkACQAJAAkACQAJAAkACwAMAAwADAAL
AA0ADgAOAA4ADwARABEAEQAPABEAEQAQABAAEgATABQAEwATABMAFAAXABcAGAAaABgA
GQAbABwAHAAdAB4AHwAiACQAJAAmACYAJwAnACgAKQArAC0ALQAvADAAMQAxADIAMwA0
ADQANQA2ADcAOAA4ADcANgA2ADgANwA3ADUANAA0ADQAMwAyADAALwAuAC4ALgAsACsA
KAAmACQAIgAgAB4AGwAZABcAFQATABEAEQAPAA0ACwAJAAkACAAGAAQAAwADAAEAAAD/
///////8//z//P/7//v/+//8//z//P/8//z/+//5//n/+f/5//r/+v/6//r/+v/6//r/
+v/5//j/9//2//j/9//3//f/9//3//f/9//3//f/9//4//j/+P/3//f/9//3//f/+P/4
//j/+P/4//j/+P/4//j/+P/4//j/+P/4//j/+P/4//n/+f/4//j/+v/6//v/+//5//n/
+f/5//v/+//7//v/+//6//n/+P/4//n/+f/5//j/+P/4//j/+P/4//j/+P/6//r/+v/6
//r/+v/6//n/+f/5//n/+f/5//n/+f/5//f/9//3//f/9//3//f/9//3//f/9//3//X/
9f/1//X/9v/2//b/9//1//X/9P/0//X/9v/3//j/9v/2//b/9v/0//T/9P/y//P/9f/2
//f/9f/2//b/9v/0//X/9v/3//j/9v/2//b/9v/0//T/8//z//X/9f/1//X/9v/2//b/
9v/4//j/+f/5//j/+P/5//n/9//4//r/+v/7//v/+f/4//b/8v/v/+7/8f/z//T/9f/2
//j/+f/5//f/9//3//f/+//7//v/+P/4//n/+f/4//b/9f/0//T/9P/0//P/8//z//P/
8v/y//L/8//z//P/8v/y//L/8v/y//P/8//y//L/8v/y//L/8v/y//L/8v/y//T/8v/z
//j/BgAYACwAPgBGAEQAQAA8ADQAJwAfABgAEgALAPz/6P/R/7f/mv+C/2//X/9c/2r/
ev+G/5P/oP+p/6z/tf/B/8n/0v/d/+T/5v/r//P/9f/z//f/+P/7//v//P/9//3//P/8
//3///////////8AAAAAAQABAAEAAQADAAMABAAEAAQABAAEAAUAAwADAAMAAwAEAAUA
BQAFAAUABQAFAAUABQAFAAUABwAKAAoACgAJAAcACAAIAAgACQALAAsACwALAA0ADQAM
AAwADgAPABAAEwATABMAFAATABMAFAAWABYAFwAZABoAGgAbABwAHQAfACIAIwAmACUA
JwAoACoAKwAtAC8ALwAxADIAMwAzADUANQA1ADQANQA2ADcAOAA5ADkAOQA6ADoAOQA5
ADcANAA0ADQAMwAwAC4ALQAsAC0ALAApACcAJAAiACAAHgAaABgAFQATABMAEQAPAA0A
CwAJAAcABQADAAMAAgAAAP7//f/9//v/+P/3//f/9//4//j/+P/3//X/9f/2//b/9v/2
//b/9f/z//P/8//z//T/9P/0//T/9P/0//T/9P/0//T/9P/0//T/8//z//P/8//z//P/
8//z//P/8//0//T/9P/z//P/8//z//P/9P/0//T/9P/0//T/9P/0//T/9P/0//T/9P/2
//b/9v/2//X/9f/0//T/8v/y//P/8//1//X/9f/1//X/9f/1//X/9P/0//T/9P/y//P/
8//z//T/9P/0//T/9v/2//b/9v/2//b/9v/2//b/9v/2//X/9f/1//X/9f/1//X/9f/1
//X/9f/1//X/9f/1//X/9f/3//f/9//3//X/9f/1//X/9P/0//T/9f/3//f/9v/2//T/
9P/0//T/9P/0//T/9P/0//T/9P/y//D/8f/x//H/8v/0//X/9v/0//T/9P/0//P/8//z
//P/8//z//T/9P/0//T/9P/z//X/9v/0//T/8v/y//L/8v/0//T/9P/0//T/9P/0//T/
8v/y//L/8v/y//L/8v/x//P/8//z//P/8//0//T/9P/y//T/9P/1//f/9v/2//f/9//3
//j/+v/6//n/+f/3//j/9//0//L/8f/y//L/8f/z//T/9v/3//n/+f/5//n/9//5//n/
+f/4//j/+f/5//j/+P/3//b/9f/0//P/8f/z//P/8//y//D/8P/x//H/8//y//L/8v/0
//T/9f/1//L/8v/y//L/8v/y//L/8v/w//L/9P/0//X/+P8AAA4AJAA8AEoARgBEAEAA
NgApACEAHAAUAA0AAADw/9n/v/+m/47/e/9p/17/ZP9y/4D/jf+Y/6H/qv+1/8H/yf/O
/9n/5v/o/+v/7//z//X/+f/6//3//f/8//3//f/8//7///8BAAEA/////wAAAAABAAEA
AQABAAMAAwAEAAQABAAEAAQABQAHAAcABwAHAAYABwAHAAcABwAHAAcABwAHAAcABwAJ
AAoACgAKAAkACwAMAAwADAANAA8ADwAPAA0ADwAPAA4AEAASABMAFAAUABMAEgASABQA
FQAXABoAGAAZABsAHAAeAB8AIAAhACIAJAAkACYAJQAnACgAKgAtAC8AMQAxADMANAA1
ADUANgA3ADgAOAA4ADgAOAA4ADcANwA3ADgAOAA3ADcANQA2ADYANgA1ADIAMAAvAC4A
LwAuACsAKQAmACQAIgAgACAAHgAbABkAFQATABEADwAPAA0ACwAJAAcABwAGAAQAAgAB
AAEA///+//3//f/9//v/+v/5//f/+P/5//v//P/7//r/+f/3//f/9//3//f/9v/2//b/
9v/2//b/9v/2//b/9v/2//b/+P/3//f/9//3//f/9//3//n/+f/5//r/+P/4//f/9//3
//f/9//4//j/+P/4//j/+P/4//j/+P/6//r/+v/6//z//P/8//z/+v/5//f/9v/4//j/
+f/5//f/9//3//f/+P/5//r/+//6//r/+v/6//r/+//7//v//P/8//z//P/6//r/+v/6
//z//P/8//z//P/8//z/+//9//3//f/9//3//f/9//3/+//7//v/+//7//v/+//7//v/
+//7//v/+//7//v/+//8//z//P/9//v/+//6//r//P/8//z//P/6//r/+v/6//z//P/8
//r/+v/7//v/+//5//r/+v/6//z//P/8//z/+//7//v/+//9//3//v/+//v/+v/5//f/
+//6//r//P/6//r/+v/6//r/+v/6//r/+v/6//r/+v/6//r/+v/6//r/+v/6//r/+v/6
//r/+v/6//r/+v/6//r/+v/6//r//P/8//z//P/6//r/+v/6//z//P/7//v/+f/5//n/
+f/8//z//P/8//7//v///////P/8//3//f///wAAAgACAAEAAQD///7//f/6//j/+P/4
//n/+f/5//r//P/9//3///////////8BAAEAAQD+//7///////7//v/9//z//P/6//r/
+f/5//n/+f/4//j/9v/3//f/9//4//j/+P/4//r/+//7//r/+P/4//j/+P/4//j/+P/4
//b/+P/4//n//v8GABQAKgBAAE4ATgBIAEYAPAAtACUAHAAUAA0AAgDw/9n/v/+m/47/
ff9r/2L/aP92/4L/j/+c/6P/qv+z/8H/y//U/9//6v/u//H/9f/3//f/+v/8/wAAAQAC
AAMAAwACAAIAAwAFAAUAAwADAAQABAAFAAUABQAFAAcABwAIAAgABgAGAAYABwAJAAkA
CQAJAAgACQAJAAkACQAJAAkACQALAAsACwANAAwADAAMAAsADQAOAA4ADgANAA8ADwAP
ABEAEwATABIAEAASABMAFAATABMAEwAUABUAFQAWABgAGQAbAB4AIAAeAB8AIAAhACIA
JAAkACYAJQAnACgAKgArAC0ALwAvADEAMgAzADMANAA1ADYANgA3ADgAOQA6ADkAOQA5
ADoAOgA5ADkANwA2ADYANgA1ADQAMgAxADAALwAuACsAKQAoACYAJAAiACAAHgAbABkA
GQAXABUAEwARAA8ADQALAAkACQAIAAYAAgABAAEA//8AAP////////z//P/8//v/+//7
//z//P/8//z//P/7//v/+//7//v/+P/4//j/+P/4//j/+P/4//j/+P/4//j/+v/5//n/
+f/3//f/9//3//n/+f/5//r/+v/6//n/+f/5//n/+f/6//r/+v/6//r/+P/4//j/+P/6
//r/+v/6//r/+v/6//r/+f/5//j/+P/6//r/+//7//n/+f/5//n/+f/5//n/+f/8//z/
/P/8//r/+//7//v//P/8//z//P/6//r/+v/6//z//P/8//z//P/8//z/+//5//n/+f/5
//v/+//7//v/+f/5//n/+f/5//n/+f/5//n/+f/5//n/+//7//v/+//6//r/+v/7//n/
+f/4//j/+P/4//j/+P/6//r/+v/6//r/+v/6//j/+v/7//v/+//5//r/+v/6//r/+v/6
//r/+f/5//n/+f/7//v//P/8//v/+v/5//f/9f/2//j/+P/6//r/+v/6//j/+P/4//j/
+v/6//r/+v/6//r/+f/5//n/+f/5//n/+v/6//r/+v/8//z//f/9//z//P/9//3///8A
AAIAAgD//////f/8//3/+v/4//j/+v/7//v/+//7//z//P/7//z//f/+////////////
/P/+///////+//7//f/8//z/+v/6//n/+f/7//v/+v/6//j/+f/5//n/+v/6//r/+v/6
//v/+//6//r/+v/6//r/+P/4//j/+P/6//r/+P/7//7/BAASACQAOgBMAFIAUABMAEQA
OQAvACQAGgATAAgA9P/Z/7//pv+O/3n/a/9m/2z/eP+E/43/mP+j/6z/s/+7/8f/0P/X
/+T/7v/x//P/9//3//n/+v/9//3/AAABAAEAAAACAAMABQAFAAQAAwADAAIAAwADAAMA
AwADAAMABAAEAAYABgAGAAcABQAFAAUABQAGAAcABwAHAAcABwAHAAcABwAHAAcACQAK
AAoACgAJAAkACgAKAAoACwANAA0ADQANAA8ADwAOAA4AEAARABIAEQARABEAEgATABMA
FAAWABQAFQAXABgAGgAbABwAHQAeACAAIAAiACEAIwAkACYAJQAnACkAKQArACwALQAt
AC8ALwAvAC4ALwAwADEAMgAzADMAMwA0ADQAMwAzADEAMgAyADIAMQAuACwAKwAqACsA
KgAnACUAJAAiACAAHgAcABoAFwAVABMAEQAPAA0ACwAJAAcABQADAAMAAgAAAP7//f/9
//v//P/7//v/+//4//j/+P/3//X/9f/2//b/9v/2//b/9f/1//X/9f/1//b/9v/2//b/
9P/0//T/9P/0//T/9P/0//b/9f/1//X/9//3//f/9//1//X/9f/2//T/9P/z//P/8//z
//P/9P/0//T/9P/0//T/9P/0//T/9P/0//T/9P/2//b/9v/2//X/9f/0//T/9v/2//f/
9//3//f/9//3//f/9//3//f/+P/4//j/+P/2//f/9//3//b/9v/2//b/9v/2//b/9v/2
//b/9v/2//b/9v/2//X/9f/1//X/9f/3//f/9//3//X/9f/1//X/9f/1//X/9f/1//X/
9f/1//X/9f/1//X/9P/0//T/9f/1//X/9P/0//T/9P/0//T/8v/y//L/8v/w//D/8P/u
/+//8f/y//P/8f/y//L/8v/y//L/8v/y//H/8f/x//H/8f/x//L/8v/y//L/8v/x//P/
8v/w/w==
         </WaveFormData>
      </LeadData>
      <LeadData>
         <LeadByteCountTotal>10000</LeadByteCountTotal>
         <LeadTimeOffset>0</LeadTimeOffset>
         <LeadSampleCountTotal>5000</LeadSampleCountTotal>
         <LeadAmplitudeUnitsPerBit>4.88</LeadAmplitudeUnitsPerBit>
         <LeadAmplitudeUnits>��V</LeadAmplitudeUnits>
         <LeadHighLimit>2147483647</LeadHighLimit>
         <LeadLowLimit>268435456</LeadLowLimit>
         <LeadID>V4</LeadID>
         <LeadOffsetFirstSample>0</LeadOffsetFirstSample>
         <FirstSampleBaseline>0</FirstSampleBaseline>
         <LeadSampleSize>2</LeadSampleSize>
         <LeadOff>FALSE</LeadOff>
         <BaselineSway>FALSE</BaselineSway>
         <ExcessiveACNoise>FALSE</ExcessiveACNoise>
         <MuscleNoise>FALSE</MuscleNoise>
         <LeadDataCRC32>3458254595</LeadDataCRC32>
         <WaveFormData>
NAA0ADQANAA0ADQANAA0ADEAMAAvAC4ALQAsACsAKgAoACYAJAAiACAAHgAcABoAFgAU
ABIAEAANAAoABwAEAAMAAgABAAAA///+//3//P/5//j/9//2//b/9v/2//b/9f/0//P/
8v/0//T/9P/0//L/8v/y//L/8v/y//L/8v/z//T/9f/2//P/8v/x//D/8f/y//P/9P/z
//L/8f/w/+7/7v/u/+7/7v/u/+7/7v/s/+z/7P/s/+7/7v/u/+7/7v/u/+7/7v/w//D/
8P/w//H/8v/z//T/8f/w/+//7v/v//D/8f/y//D/8P/w//D/8P/w//D/8P/w//D/8P/w
/+7/7v/u/+7/7//w//H/8v/w//D/8P/w/+7/7v/u/+7/7//w//H/8v/x//D/7//u//D/
8P/w//D/7v/u/+7/7v/u/+7/7v/u//D/8P/w//D/7//u/+3/7P/u/+7/7v/u/+3/7P/r
/+r/6v/q/+r/6v/s/+z/7P/s/+v/6v/p/+j/6v/q/+r/6v/o/+j/6P/o/+b/5v/m/+b/
5//o/+n/6v/p/+j/5//m/+j/6P/o/+j/5v/m/+b/5v/m/+b/5v/m/+b/5v/m/+b/5f/k
/+P/4v/j/+T/5f/l/+P/5P/k/+T/5P/l/+X/4v/k/+b/5v/m/+b/5v/m/+X/6P/q/+v/
7P/q/+n/6f/r/+n/6f/n/+f/5//n/+f/6P/m/+b/6P/p/+r/6//s/+7/7v/t/+z/7P/v
/+//8P/w//L/8P/w//D/7P/q/+n/5//m/+b/5P/k/+L/4//j/+L/5P/k/+T/5P/m/+b/
5f/k/+P/4//i/+L/5P/j/+P/4//j/+P/4//j/+P/4//l/+X/5f/n/+3/9v8FAB0ANgBJ
AFwAdQCMAJcAoQCuALAAqACYAIAAXAAxAAEAyf+Y/2v/R/8+/07/XP9k/3D/gP+N/5f/
nv+l/6//uv/E/9D/2P/d/9//4P/i/+P/5f/l/+f/6P/o/+n/6v/p/+v/6//q/+z/7P/s
/+z/7f/u//D/8f/w/+//7v/t/+//8P/w//D/7v/w//H/8f/v/+//7//v//L/8//1//f/
9P/z//L/8v/2//f/9v/3//j/9//2//b/9//3//j/+P/5//r//P/9//v/+//8//v//P/9
//7///8AAAAAAwADAAQABQAFAAUABwAJAAsADQALAAwADAALAA8AEgAUABcAFgAYABsA
GwAbABwAHAAeACAAIwAlACkAJgAnACYAJQAmACcAKQArACsAKgAqACwAKgAqACkAKAAp
ACkAKAAoACcAJQAiAB8AIQAfAB0AHAAYABcAFQASAA8ADQALAAgABQAEAAQAAAD9//3/
/f/7//v/+f/3//f/9P/z//L/7//x/+//7//v/+//8P/x//L/8f/w/+//7f/u/+7/7v/v
/+//7//u/+7/7v/u/+3/7f/v//D/8P/w/+//7v/t/+z/7P/t/+7/7v/t/+3/7f/u/+3/
7P/q/+n/6f/q/+v/7P/r/+r/6v/q/+z/7P/q/+r/6f/p/+n/6f/o/+r/6v/q/+n/6v/q
/+v/6f/p/+n/6//u/+3/7v/v/+3/7v/u/+7/7P/u/+//7//w/+//7//w/+7/7v/v/+//
8f/x//H/8f/u/+//7v/v//H/8P/w//D/8f/x//H/8f/w//D/7//u/+//8P/w//H/8f/x
//H/8f/v/+//7//v//D/8f/y//P/8v/x//D/8P/x//D/8f/y//D/8P/w//H/7//v/+//
7f/w//H/8v/z//L/8f/x//D/8f/y//H/8v/x//L/8f/v/+3/8P/x//L/8//0//L/8f/x
//L/8f/w/+//7//y//D/8f/0//L/8v/z//T/9//3//f/+P/2//b/9f/1//T/9//3//f/
9v/3//f/9//1//T/8//y//b/9//3//f/9//4//n/+f/3//j/+f/5//v//P/9//z/+//6
//j/9v/4//f/9f/0//P/8v/y//P/8f/w//D/8P/x//L/8//0//D/7v/t/+3/7v/w//H/
8f/x//H/8f/x//H/8f/x//H/8//z//P/8//3/wAAEwAvAEoAXQBuAIUAmgCpALsAyADK
AMoAxACsAIgAWwApAO//uv+H/1v/Uv9k/3T/fP+G/5L/nf+n/7L/vf/D/8r/2P/k/+j/
6f/t/+7/8P/w//P/9P/3//n/+P/4//j/9v/5//r/+v/7//z//f/+//z//P/9//3//f/9
//3//f8AAAAA///+//z//v//////AAABAAIAAwABAAEAAgADAAMAAwADAAQABgAHAAYA
BwAGAAUABAAEAAgACQALAAwACgAKAAsACwAMAA0ADwAPABAAEQASABMAFQAUABYAFQAW
ABcAFwAXABkAGwAdAB8AIAAiACMAIwAmACgAKQArACoALAAvAC8AMgA0ADUAOAA3ADkA
OgA9ADsAPQA9AD0APgA/AEEAQwBCAEAAPwBAAEAAQAA/AD4APQA9ADwAPAA7ADkANgAz
ADMAMQAvAC4AKQAnACQAIAAfAB0AGwAYABMAEgASAA4ADQANAA0ACwALAAkABwAHAAQA
AwACAP//AgABAAIAAwAAAAAAAAAAAAIAAgACAAEAAQAAAP///////////v/+////AAAA
AAEA//8AAAAAAAD+//7//v/+//7///8AAAAA/f/9//3//v8AAAAA//////7//v/+//7/
/P/8//3//v/+//7//P/8//v/+//7//v//P/+//7//v/6//r/+f/5//v/+//7//3//f/7
//v/+//5//r/+v/6//z//v///////v/9//3//v/8//z//f/9//7///8AAAEA/v////7/
//8BAAAAAAAAAP3//f/9//3//f/+//7//v///wAAAAABAAAA///+//3//v///wAAAQD/
//////////3//f/9//7////+////AAD///7//f/9//////////3//f/9//3//f/7//v/
/P/8//3//v/9//7//f/+//3/+//8//3//v8AAP///v/9//z//f/9//z/+/////7///8A
AP3//P/7//r/+//8//3//v/8//z//P/8//z//P/8//z//v/+//7//v/9//z/+//6//3/
/f/+/wAA/v/+//7////9//r/+v/8//7//v///wAAAAD///7//v8BAAIAAgADAAMABQAE
AAMAAwADAAIAAQAAAAAAAAAAAAEAAQAAAP//AgAEAAYABwAGAAYABgAFAAYABgAGAAQA
BQAGAAYABgAFAAMAAAD+//7//v///wEAAAD+//3//P/6//r/+v/6//r/+v/7//3/+v/6
//n/9//4//n/+v/7//n/+f/5//n/+f/3//n/+////wgAFwAtAEQAWQBqAH0AkgCnALsA
ygDQAM4AygC6AJwAdwBJABUA4P+v/3//YP9i/3L/fP+I/5b/of+r/7j/wf/J/9D/2v/k
/+j/7//z//j/+v/7//3//f///////v/+//7//v8BAAIAAgAAAAAAAAAAAAEAAgAEAAUA
BQAFAAUABQAEAAQAAwACAAMABgAIAAkACAAHAAYABQAGAAcACQALAAkACQAJAAoACwAL
AAkACQANAA0ADQAOAAwACwALAAoADQAOABAAEQARABEAEgARABMAEwATABMAGAAYABsA
GwAbABsAGgAZABoAHQAgACMAIgAkACUAJQAmACgAKQArACwALgAxADEAMQAyADIANAA3
ADkAOgA9ADsAPQA9AD0APwA/AEAAQQBBAEAAQABCAD4APgA9ADwAPAA9AD0APgA9ADsA
OAA1ADQAMQAuACwALAArACkAJgAhAB8AHQAaABgAGAAZABYAEAAPAA4ACwALAAkABwAH
AAcABwAHAAUAAwABAAEAAQACAAIAAgACAAAAAAAAAP/////+//3//f8BAAEAAAAAAP//
/v/8//v//f/+//7//v/8//z//P/8//3//f/9//z//f/9//3//v/9//z/+v/5//n/+v/7
//z/+//6//r/+v/6//r/+P/4//r/+//8//3/+v/6//j/9v/3//j/+P/5//f/9//3//n/
+f/3//f/9//4//r/+//8//v//P/8//v/+//7//z//v/8//z//f/9//3//f/9//3//f//
////AQAAAP7//f/8//z//f/+/////v/+//3//P/+//7//f/9/////////////f/9//3/
/f///////////////////wAA/v/8//z//P/+//7//v////7//f/8//n//P/9//7////+
//3//f/8//z//P/6//r/+//+///////+//3//P/8//3//v///wAA//////7//f/7//r/
/f/+/wAAAAAAAAAA/f/8//v/+v/7//z//f/+//z//P/8//z//P/8//z//P/+//7//v/+
//3//P/7//r//f/+////AAD///7//f/8//r/+v/6//r//P/8//z//P/7//r/+f/4//v/
/P/9//7//P/8//z//P/6//r/+v/6//v//P/9//7//P/7//v/+v/7//z//v////r/+v/8
//z//P/9//7///8BAAEAAgACAAEA///+//7/AgADAAQAAwABAAAA///+//7//v/+/wAA
AwADAAMAAwADAAMAAgABAAQABQAFAAYACAAIAAYABgAEAAMAAgACAAMAAQAAAP3/+//6
//r/+f/5//r/+//8//r/+v/6//n/9v/2//f/9//6//r/+f/5//f/9//3//f/+f/5//n/
+f/7//f/9f/9/wwAHQA1AFIAZQB4AIsAnACtAL0AygDMAMwAxgCwAI4AYwAvAPn/xP+T
/2n/YP9u/3z/hP+Q/5r/o/+r/7b/xf/P/9r/5v/u//L/8//z//T/9v/4//v//P///wEA
AAAAAAAA//8BAAEAAAADAAQABQAGAAMAAgACAAEABQAFAAUABQAIAAgABwAGAAQABgAH
AAcACAAJAAoACwAKAAkACQAJAAsACwALAAwADwAPAA0ADQAOAA0ADAAMAA8ADwAQABAA
EAAQABEAEQASABMAFQAVABcAFwAXABcAGQAYABoAGQAbAB0AHgAfAB4AHwAgACEAIwAm
ACgAKQAqACwALQAvAC8AMAAyADEANgA4ADkAPAA6ADsAOwA9AD8AQQBBAEEAQgBDAEUA
RwBEAEIAQQBCAEIAQgBBAEAAPwA/AD4APgA+AD0AOwA5ADoANwA0ADIALgAtACsAKAAm
ACUAJAAiAB4AHAAbABYAFQAVABUAEwARAA8ADQANAAsACwALAAkACQAHAAcABwAGAAYA
BgAGAAYABgAGAAUABQAEAAMAAwADAAMAAgACAAQABAADAAMAAQACAAIAAgACAAIAAgAC
AAEAAQABAAAA////////AAACAAIAAQABAP7//v/+//7//v/+////AAAAAAAA/v/+//v/
+//7//v//P/+//7//v/6//r/+f/5//v/+//7//3//f/7//v/+//5//r/+v/6//v//v8A
AAEA///9//z//P/+//7//////wEAAQABAAEA/P/9//z//f8AAAAAAQACAAAA///+//3/
//8AAAAAAAAAAAAA///////////////////////////+//3//P/7//3//f/9//7//v/8
//z//P/6//r/+v/7//z//f/+//3//P/7//r/+f/5//n/+v/6//v//P/7//z/+//8//v/
+f/7//v/+//8//v/+v/5//j/+f/5//j/9//7//z/+//4//j/+P/4//j/+v/6//r/+v/5
//j/9//2//b/9v/2//b/+P/4//j/+P/3//b/9f/0//X/9v/3//j/9v/1//X/9v/0//T/
9P/1//f/9P/0//b/9P/0//X/9v/5//n/+f/6//r/+v/5//n//P/////////8//v/+f/3
//b/9v/2//b/+f/7//z//f/7//z//f/9//3//v//////AAAAAAAA/v/8//z/+//6//z/
+//5//j/9P/y//H/8f/z//L/8v/y//L/8v/y//L/7//u/+7/7//w//L/8//z//L/8f/w
/+//7//v/+//7//z//H/8f/z//X//v8RAC0ASABfAHAAhQCWAKEAsQC+AMAAvACwAJgA
dABJABkA4/+u/4P/Xf9S/2D/bv96/4T/jP+V/6H/rP+5/8P/zP/U/97/5P/l/+f/6v/u
//D/8//0//f/9//2//b/9v/0//f/+P/4//r/+v/6//r/+f/4//j/9//7//v/+//7//7/
/v/9//z/+//8//z/+//8//3//v////7//f/9//3//f/9//3//v8BAAEA////////////
/wAABAAFAAcACAAFAAQABAADAAQABQAHAAcACgALAAwADQANAAwADgANABAAEQARABEA
DwARABMAFQAWABgAGQAZABoAHAAdAB8AHgAgACMAIwAmACgAKQAsACwALQAtAC8AMQAz
ADMAMwAxADEAMgAzADMAMgAyADQANQA2ADYANgAyADEALwAuAC4ALQArACkAKgAnACQA
IgAeAB0AGwAYABYAFQAUABIADgAMAAsABgAFAAUABQADAP///f/7//v/9//3//f/9f/4
//f/+P/5//b/9P/y//D/8f/y//P/8//z//L/8f/x//H/8f/w//D/8v/y//H/8f/v//D/
8P/w//D/8P/w//D/7//v/+//7v/t/+3/7f/u//D/8P/v/+//7P/s/+z/7P/q/+r/6//s
/+3/7v/t/+7/6//r/+v/6//s/+7/7v/u/+7/7v/t/+3/7f/t/+3/7//v/+3/7f/t/+v/
7P/s/+z/7v/w//H/8f/w/+//7//w//D/8P/x//H/8f/x//H/8f/t/+//7//x//P/8v/y
//L/8P/v/+7/7f/v//D/8P/w//D/8P/v/+//7//v/+//7//v/+//7//v/+3/7f/t/+3/
7f/t/+3/7v/u/+z/7P/s/+r/6v/q/+v/7P/t/+7/7f/r/+v/6//r/+n/6f/q/+r/7P/s
/+r/6v/o/+r/6v/p/+r/6//s/+7/7f/s/+v/6v/n/+n/7P/s/+z/7P/s/+z/6//p/+j/
6P/p/+r/6//t/+z/6P/n/+j/6f/q/+z/7v/t/+3/7f/u/+3/7P/q/+n/7P/v/+//7//r
/+v/6v/p/+r/6v/q/+r/6v/r/+v/6//r/+z/7f/t/+7/8P/y//P/8//y//H/7v/w//D/
7//u/+z/6//p/+j/5f/k/+T/5f/n/+b/5v/m/+T/5P/k/+T/5f/k/+T/5f/j/+T/5P/j
/+P/4//j/+P/5f/l/+X/5f/l/+P/4f/h/+X/7v/7/xMALABDAFQAZQB8AIsAlwCoALIA
sgCsAJgAdgBNABsA5/+0/4f/Xf9E/0j/WP9e/2j/dv9//4v/mP+l/7P/vP/C/8j/0v/X
/9n/2v/g/+L/5f/m/+n/6f/o/+j/6P/q/+3/7v/u//D/8P/w//D/7v/u/+//7//x//H/
8f/x//H/8P/u/+z/7f/w//L/8//1//X/9f/1//T/8//z//P/9f/1//X/9v/3//f/9f/1
//n/+f/5//r/+f/5//r/+v/4//j/+f/5//v//f8AAAEAAAD///7//f8CAAIABQAFAAYA
BwAHAAcABwAJAAsADQARABQAFgAXABUAFgAWABcAGgAcAB8AHwAhACIAIgAkACUAJwAo
ACsALQAvAC8ALwAtAC0ALgAvADEAMAAwADIAMAAwAC8ALgArACsAKgAqACsAKwAqACkA
JgAjACAAHgAcABsAGQAWABMAEQAPAAwABwAGAAYAAgAAAAEAAgABAP7/+//4//f/9//3
//f/9f/z//H/8f/x//L/8v/y//L/8v/y//L/8f/x//D/7//v//H/8f/w//D/8v/y//H/
8f/u/+7/7f/s/+7/7v/u/+7/7f/t/+3/7P/t/+3/7f/u/+7/7v/t/+3/6v/q/+r/6v/s
/+z/7f/u/+z/7P/q/+r/6//r/+v/6//q/+z/7P/s/+r/6v/p/+n/6v/r/+z/7//t/+v/
6//r/+3/7v/u/+7/7f/u/+7/7f/s/+v/6//s/+7/7v/v/+//7f/t/+3/7f/t/+//7//x
/+//7v/u/+7/7f/t/+3/7f/u//D/8f/y//H/8P/u/+3/7//v/+//7//v/+//7//v/+3/
7f/t/+3/7//v/+//8P/u/+z/7P/s/+7/7v/u/+//7//v/+//7f/s/+v/6v/p/+z/7f/v
//D/7P/s/+z/6v/q/+3/7v/v//D/7v/t/+3/7v/t/+z/6//r/+7/7P/t//D/7//u/+7/
7v/x//H/8f/y//L/8v/x//H/8P/z//P/8//y//P/8//z//H/8P/v/+7/8v/z//P/8//z
//T/9f/1//P/9P/1//X/+P/4//j/9v/0//T/8//y//L/8f/v/+7/6//q/+r/6//r/+r/
6v/q/+z/7P/s/+z/6f/o/+j/6f/r/+z/7P/r/+n/6f/p/+n/6f/p/+n/6f/r/+3/6//p
/+//+v8NACcAQABVAGYAewCSAKUAtQDAAMYAyADAAKoAiABdACcA7f+2/4P/V/9M/17/
bP90/4T/kv+Z/5//qv+1/7//yP/U/9z/3v/j/+n/6v/m/+r/7f/u//H/8//y//L/8v/x
//P/8//y//T/9P/0//T/9P/0//X/9f/3//f/9//3//r/+v/5//j/9v/4//n/+f/7//v/
+//7//n/+f/6//v/+//7//v//P/+/////v///////f/7//r//v///wEAAgAAAAAAAQAB
AAIAAwAFAAUABgAHAAgACQALAAoADAALAA4ADwAPAA8ADQAPABEAEwAWABgAGQAZABoA
HAAdAB8AHgAgACMAIwAmACgAKQAsACwALQAtAC8ALwAxADEAMQAyADMANQA3ADUANAA0
ADYANAA0ADMAMgAvAC8ALgAuAC4ALQArACkAKgAnACQAIgAdABsAGAAUABIAEQAQAA4A
CQAIAAgABAABAAEAAQD//////f/7//v/+P/3//b/8//2//X/9v/3//X/9P/z//L/9P/0
//T/8//z//L/8f/x//H/8f/w//D/8f/y//L/8//x//L/8v/y//L/8v/y//L/8//z//P/
8v/w/+//7v/u/+//8P/w//H/7v/u/+7/7v/u/+7/7//w//D/8P/u/+7/7f/t/+3/7f/u
//D/8P/w//D/8P/v/+//7v/t/+z/7f/u/+3/7v/v/+3/7v/u/+7/7v/w//H/8f/w/+//
7//w//D/8P/x//H/8//z//P/8//v//H/8f/z//X/9P/0//T/9f/1//X/9f/0//T/8//y
//T/9P/z//P/8f/x//H/8f/0//X/9v/3//X/9f/1//X/9f/1//X/9v/4//b/9v/2//X/
9P/z//P/9P/1//b/9f/z//P/8//z//L/8f/x//D/8//0//P/9P/z//T/8//x//P/8//z
//T/8v/y//L/8v/z//P/8v/x//X/9v/3//T/8v/y//L/8v/0//T/9P/0//L/8v/y//L/
8P/w/+//7//y//L/8v/y//P/8//w//D/9P/0//T/9f/0//X/9f/1//j/+P/4//f/+f/6
//3//f/8//n/+P/2//b/9v/3//j/9//4//j/9//3//f/+P/5//r/+//9/////v/+//3/
/P/7//z//f/9//z//P/7//n/+P/1//T/9P/1//X/9P/0//P/8v/x//D/8//z//P/9P/z
//P/9P/0//H/8f/x//H/8//z//P/8//v//H/8f/x//P/+f8AAA8AJwBCAFcAZAB3AJAA
oQC1AMgA0ADOAMgAtACWAG0APQAJANb/pf93/1r/Xv9s/3T/gP+O/5n/p/+y/73/w//I
/9L/3P/g/+P/6f/u//L/8v/1//b/+f/4//b/9f/0//X/+f/7//z/+//6//n/+P/5//r/
/P/9//3//f/9//3//P/8//v/+v/7//7/AAABAP///////////////wAAAQADAAMAAwAE
AAMAAwABAAEABAAFAAYACAAIAAcABwAGAAgACAAJAAkADAANAA8ADwAOAA0ADAALABAA
EAATABMAEwATABIAEQASABUAGAAbABwAHgAfAB8AHgAgACEAIwAlACgALAAtAC4ALgAt
AC4AMAAzADUAOQA3ADkAOQA5ADcANwA4ADkAOwA6ADoAPAA6ADoAOQA4ADcANwA2ADYA
NgA1ADMAMQAuACsAKAAmACUAJQAkACIAHQAbABkAFgATABIAEgAOAAsACwALAAkABQAD
AAEAAQAAAAEAAgABAAAA/f/8//v//P/8//z//P/6//r/+v/5//n/+P/3//f/+//7//r/
+v/4//j/9//3//n/+v/6//r/+P/4//j/+P/3//f/9//2//j/+f/6//z/+f/4//b/9f/1
//b/9//4//b/9v/3//j/9v/2//T/9P/2//f/+P/5//n/+v/5//j/9v/2//X/9f/3//f/
9//5//f/9f/1//X/9v/4//n/+v/5//r/+v/5//n/+f/6//z//v/+///////+//3//P/7
//z///8AAAMAAAD+//3//P/+////AAABAAEAAgACAAIAAQAAAP7//f/+////AAABAP//
////////AQABAAEAAQABAAEAAQACAAEA/v/9//z//f/+////AQD////////9////////
/////////wAAAAD///7/+//6//3/AAABAAEAAAD///7//v8AAAAAAAAAAP/////+//3/
///8//3/AAAAAAAAAAAAAP7//v/+//7/AAAAAAAAAAAAAAAAAAAAAP///v/9//z///8A
AAEAAgD///7//f/8//7//v/+//7/AAAAAAAAAAD+//3//f/+////AAABAAMAAAD8//v/
/P/9//7/AAACAAMAAwADAAQAAgACAAEAAQAEAAcABwAHAAMAAwACAAEAAAAAAAAAAAAC
AAMAAwADAAMABAAFAAUABwAIAAkACQAIAAgACAAGAAgACAAHAAYABAADAAEAAAD9//z/
/P/9/////v/+//7/+//6//n/+P/4//j/+f/7//v//P/8//v/+f/5//n/+f/7//v/+//7
//n/9//3//n//f8GABcALwBKAF8AbgCBAJgApwC3AMgA0ADOAMgAtACSAGkAOwAFANL/
pf95/2D/Zv92/3z/hv+S/5v/p/+2/8H/y//S/97/5v/q/+3/8f/0//b/+v/9//7/AQAA
AP7//f/8//7/AQACAAIAAgACAAIAAgAAAAAAAQABAAQABQAGAAcABwAGAAQAAgAEAAYA
BwAHAAUABQAFAAUABQAFAAYABwAJAAkACQAKAAoACQAGAAUACQAJAAkACgALAAsADAAM
AA4ADgAPAA8ADgAPABEAEQAPAA8ADwAPABIAEgAVABUAGAAZABkAGQAXABkAGwAdACAA
IgAjACMAIwAkACQAJQAoACoALQAtAC8AMAAwADIAMQAzADQANwA4ADsAPAA9ADwAOwA7
ADsAOwA6ADoAPAA6ADoAOQA4ADUANQA0ADQANQA1ADQAMwAxAC0AKQAmACQAIwAhAB4A
HQAbABkAFgATABIAEgAOAAwADQAOAA0ACQAFAAEA///+////AAD//////f/9//3/+v/6
//r/+v/8//z//P/7//v/+v/5//n/+//7//r/+v/4//j/9//3//f/+P/4//j/+v/6//r/
+v/3//f/9//2//f/9//3//j/+P/4//f/9//0//T/9P/0//X/9v/4//r/+P/2//L/8P/y
//P/9P/1//X/9v/1//T/8v/y//H/8f/0//X/9v/5//b/8//y//H/8v/0//X/9v/2//j/
+f/5//b/9f/1//b/+P/4//n/+f/4//f/9v/1//T/9//4//v/+f/4//j/+P/3//f/9//3
//n/+v/6//r/+f/4//b/9f/3//f/9//3//X/9f/1//X/9f/1//X/9f/3//f/9//4//b/
9P/0//T/9P/0//T/9f/3//f/9//1//P/8//z//P/9P/1//f/+P/1//T/8f/w//L/9P/0
//P/8//z//P/9P/0//T/9P/0//X/9f/0//P/8f/w//H/8P/z//T/9f/2//T/9P/0//T/
8v/x//H/8v/z//T/9f/3//X/8v/y//T/9P/0//X/9v/1//X/9f/2//b/9v/1//X/9//7
//z//f/5//n/+P/3//j/+P/4//j/+v/7//v/+//6//r/+v/5//r//P/+///////+//3/
+v/7//z//P/8//r/+f/3//b/8//y//L/8//0//T/9f/2//X/9P/z//L/8v/y//P/9f/z
//T/9P/z//H/8f/x//H/8v/z//T/9f/z//P/8f/z//X//P8LACMAPABRAGQAdQCKAJsA
qwC8AMYAxAC8AKwAiABdAC0A+f/G/5f/bf9U/1j/av9y/3b/gv+P/5v/pv+x/7//yP/Q
/9r/4v/n/+v/7P/u//D/8//0//f/9//2//b/9v/4//v//P/8//v/+v/5//j/+v/6//v/
+////////////////v/8//r//P/+//////////////////3//f/+////AQABAAEAAgAB
AAEA/////wMAAwADAAQABQAFAAYABgAEAAQABQAFAAgACQALAAsACQAJAAkACQAMAAwA
DwAPAA4ADwAPAA8ADwARABMAFQAXABoAHAAdAB0AHgAeAB8AIAAiACUAJQApACoAKgAs
ACwALQAtAC8AMAAzADQANQAzADMANAA1ADUANAA0ADYANgA2ADUANAAyADEALwAuAC8A
LwAuAC0AKwAnACMAIAAgAB8AHQAaABcAFQATABAACwAKAAoABgAFAAUABQADAAAA/f/6
//n/+f/5//n/9//5//f/9//3//X/9P/z//L/9P/0//T/8//z//L/8f/x//P/8//y//L/
9P/0//P/8//x//L/8v/y//L/8v/y//L/8//z//P/8v/x//H/8f/y//D/8P/v/+//7v/u
/+7/7v/w//D/8f/y//H/8P/t/+z/7P/t/+7/7//u//D/8P/w/+7/7v/t/+3/7//v/+//
8f/v/+3/7f/t/+7/8P/x//L/8P/y//P/8//w/+//7//w//L/8v/z//P/8f/x//H/8f/x
//P/8//1//X/9P/0//T/8f/x//H/8f/z//T/9P/0//L/8v/x//H/8//z//P/8//x//H/
8f/x//H/8f/x//H/8//z//P/9P/y//D/8P/w//L/8v/y//P/8//z//P/8f/w/+//7v/t
/+7/7//x//L/8f/w/+3/7P/u//D/8P/v/+//7//v//D/7v/u/+7/7v/x//H/8P/v//H/
7v/r/w==
         </WaveFormData>
      </LeadData>
      <LeadData>
         <LeadByteCountTotal>10000</LeadByteCountTotal>
         <LeadTimeOffset>0</LeadTimeOffset>
         <LeadSampleCountTotal>5000</LeadSampleCountTotal>
         <LeadAmplitudeUnitsPerBit>4.88</LeadAmplitudeUnitsPerBit>
         <LeadAmplitudeUnits>��V</LeadAmplitudeUnits>
         <LeadHighLimit>2147483647</LeadHighLimit>
         <LeadLowLimit>268435456</LeadLowLimit>
         <LeadID>V5</LeadID>
         <LeadOffsetFirstSample>0</LeadOffsetFirstSample>
         <FirstSampleBaseline>0</FirstSampleBaseline>
         <LeadSampleSize>2</LeadSampleSize>
         <LeadOff>FALSE</LeadOff>
         <BaselineSway>FALSE</BaselineSway>
         <ExcessiveACNoise>FALSE</ExcessiveACNoise>
         <MuscleNoise>FALSE</MuscleNoise>
         <LeadDataCRC32>2010104520</LeadDataCRC32>
         <WaveFormData>
JAAkACQAJAAmACYAJgAmACQAJAAkACQAIwAiACEAIAAfAB4AHQAcABsAGgAZABgAFQAS
AA8ADAAJAAgABwAGAAMAAgABAAAA/v/+//7//v/7//r/+f/4//r/+v/6//r/+P/4//j/
+P/4//j/+P/4//j/+P/4//j/9//2//X/9P/0//T/9P/0//L/8v/y//L/8v/y//L/8v/y
//L/8v/y//H/8P/v/+7/7P/s/+z/7P/s/+z/7P/s/+r/6v/q/+r/6v/q/+r/6v/o/+j/
6P/o/+j/6P/o/+j/5v/m/+b/5v/m/+b/5v/m/+T/5P/k/+T/4v/i/+L/4v/i/+L/4v/i
/+L/4v/i/+L/5P/k/+T/5P/i/+L/4v/i/9//3v/d/9z/3f/e/9//4P/f/97/3f/c/97/
3v/e/97/3P/c/9z/3P/c/9z/3P/c/9z/3P/c/9z/2f/Y/9f/1v/Y/9j/2P/Y/9b/1v/W
/9b/1P/U/9T/1P/V/9b/1//Y/9f/1v/V/9T/1P/U/9T/1P/U/9T/1P/U/9T/1P/U/9T/
1v/W/9b/1v/U/9T/1P/U/9X/1v/X/9j/2P/Y/9j/2P/Z/9r/2//c/9z/3P/c/9z/2v/a
/9r/2v/b/9z/3f/e/97/3v/e/93/3//f/9//3//g/+D/4P/h/+H/4f/i/+L/5P/m/+n/
6//p/+n/6f/r/+n/6f/p/+n/6//p/+n/6f/p/+v/7P/u/+7/7v/u//D/8P/w//D/8v/z
//T/9f/4//b/9f/1//X/8//x/+3/7P/t/+v/6f/o/+b/5v/m/+T/5v/m/+b/5v/m/+b/
5v/l/+X/5f/l/+X/5P/k/+T/5P/k/+T/5P/k/+T/5P/k/+T/4v/i/+L/5//x/wMAFgAl
ADoAWAB6AJYAswDRAOIA6QDjAM8AswCQAGUANgAJANr/rP+Z/6P/q/+q/6v/s/+6/8D/
xP/H/8z/0v/X/93/4//l/+b/6P/q/+r/6//s/+z/7P/s/+z/7P/s/+z/7f/t/+//7v/u
/+7/7//w//H/8v/x//H/8P/w//L/8v/y//P/9f/1//X/9f/z//P/9P/1//f/9//4//n/
9//2//b/9//6//v//P/9//v//P/9//3//f///////f/+////AQACAAIAAgADAAQAAwAD
AAQABAAFAAYACAAKAAgACgALAAsACwAMAA4AEAARABAADwAPABIAFAAXABkAGwAcAB4A
HgAeACAAIQAiACUAJgAnACoAKQAsACwALAAuAC8ALwAwADEAMgAzADQANQA1ADUANgA2
ADQAMwAzADIAMQAuACsAKwAqACoAKQAnACQAIgAgABwAGgAYABUAFAATABEADgAQAA8A
DgANAAoACAAIAAgABQAFAAUABQAFAAMAAwADAAMAAwAEAAQABAAEAAIAAgACAAMAAwAD
AAQABAAEAAMAAgABAAEAAQADAAMAAwADAAEAAgACAAAAAQABAAEAAQADAAIAAgADAAEA
///+//7//////////////////v/8//7/AAAAAP///v/+////////////AAAAAAEAAQD/
/////////wAAAQADAAIAAgACAAAAAAABAAEAAQABAAEAAQABAAMAAwADAAEAAgACAAIA
AwADAAIAAgAAAAAAAQABAAQABAADAAMAAgACAAIAAgAAAP///////wAAAAABAAIAAAAA
AAAA/////wAAAAAAAAEAAQABAAAAAAACAAIAAgACAAIAAAAAAAAAAQABAAEAAAD/////
//8AAAEAAgAEAAIAAwADAAEAAwADAAMAAwADAAMAAwADAAMAAgAEAAQABAAEAAQABAAE
AAQAAgABAAEAAQADAAMABAAEAAQABQAFAAUABgAGAAYABgAFAAUABQAFAAUABwAHAAcA
BwAHAAcABQAHAAcABwAJAAoADAAMAAwADAAOAA4ADgAMAA4ADgAOABAAEgASABEADwAP
AA4ADQAMAAwACwAJAAkACAAIAAgABgAEAAQABAAEAAQABAAEAAIAAQABAAEAAwADAAIA
AgACAAIAAgACAAIAAgACAAIAAgACAAAAAAACAAUAEQAlADoASwBgAHwAmgC4ANsA9QAC
AQ0BDQH5AN0AvACRAGIANQAGANb/wf/J/9H/zv/P/9X/2P/e/+b/6//q/+7/9//9/wEA
AQAEAAQABAAEAAUABgAGAAYABgAGAAYABAAEAAUABQAHAAYABgAGAAYABgAGAAYABwAH
AAYABgAGAAYABgAHAAcABwAHAAcABwAHAAgACQAJAAkACgALAAkACAAIAAkACwALAAsA
CwAJAAoACwALAA0ADwAPAA0ACwALAAwADAAOAA4ADwAQABEAEQASABIAEgASABMAFAAS
ABQAFQAVABcAGAAaABwAHAAcABwAHQAfACAAIgAjACUAJgAoACgAKgAsAC0ALgAxADIA
MwA2ADUAOAA4ADgAOgA7ADsAPAA8ADwAPAA8ADsAOwA7ADwAPgA8ADsAOwA7ADsAOQA3
ADYANAAzADEALQAqACgAJgAjACAAHQAZABYAFQATABAAEgARABAADwAOAAwADAAMAAgA
BwAGAAUABAADAAQABQAFAAUABgAGAAYABgAEAAQAAgADAAMAAwACAAIAAgABAAEAAQAC
AAMABQAFAAUABQADAAQABAACAAIAAwAEAAUABAACAAEAAQABAP///v/+////////////
//////7//P/6//z//P/7//z//P/9//3/+//7//z//P/9//3/+//7//v/+//8//3//f/8
//z//P/6//r/+//7//3//f/9//3//f/////////9//7//v/+///////+//7//v/+////
///+//7//f/9//7//v/+//7/AAD////////+//7///8AAAAAAAAAAP////8AAAAAAAD/
///////+//z//v/+//7/AAAAAP7//v/8//3//f/9//3//f/+////////////AAAAAAEA
AQD//wEAAQABAAEAAQABAAEAAQD///////////3//f/9//3//v///////v/+//3//f8A
AP///v/9//z//P/8//z//P/8//z//P/8//z//P/8//z//v/+//7//v/9//z/+//6//z/
/P/8//z//P/7//v/+//5//n/+v/6//r/+//7//v/+v/6//r/+v/9//3//f/9//3/////
/////f/9//3/+//7//v/+//9//7/AAAAAAAAAAACAAIAAgACAAQABAAEAAIABAAEAAMA
BQAFAAQAAwAAAAAA///9//v/+v/6//r/+v/4//j/+P/2//b/9v/2//b/9f/1//X/9f/1
//T/9P/2//b/9v/2//T/9P/0//T/9v/0//T/8v/0//n/AwARACQANwBKAGAAfACeAL8A
3wDyAPsAAQH5AOMAxACfAHAAQwAYAOb/wf+5/8H/xP/D/8f/yv/Q/9j/3f/g/+L/6f/v
//P/9f/2//j/+P/4//n/+v/6//r/+v/6//r/+P/4//n/+f/5//j/+P/4//r/+v/6//r/
+//7//r/+v/4//j/+P/5//n/+f/5//n/+f/5//r/+//9//3//v////3//P/8//3//f/9
//3//f///wAAAQABAAAAAQAAAP3//v///wEAAgAAAAAAAQACAAMAAwAEAAQABgAGAAcA
CAAGAAgACQAJAAsADAAOABAAEgASABIAEwARABIAFAAVABUAFgAYABgAGQAaABoAGgAd
AB4AHwAiACEAJAAkACQAJgAnACcAKAAmACYAJgAmACkAKQApACoALAAqACkAKQApACkA
JwAlACQAIgAhAB8AHwAcABoAGAAWABQAEgAPAA0ADQAMAAoABwAFAAMAAQD///7///8A
AP///////////f/7//v/+//5//n/+v/6//r/+v/4//j/+P/5//n/+f/8//z//P/7//r/
+f/5//n/+f/5//n/+f/3//j/+P/2//f/9//3//f/9//2//b/9//3//X/9P/0//P/8//z
//P/8//z//L/8P/w//L/8v/x//L/8v/z//P/8P/v/+//7v/x//H/7//v/+//7//w//H/
7//u/+7/7v/v//D/8v/z//H/8f/x//H/7//x//H/8f/x//L/8v/y//P/8//y//L/9P/0
//X/9f/0//T/8//z//b/9v/2//b/9v/1//X/9f/2//b/9//4//b/9v/2//X/9//4//j/
+P/3//f/9//2//b/+P/4//j/9v/2//T/9P/2//f/9//3//T/8//z//P/9f/1//X/9v/2
//f/9//1//P/8//z//P/9f/1//X/9f/1//X/9f/1//X/9f/1//X/9v/3//f/9v/2//f/
9f/2//b/9v/2//b/9P/0//T/9P/0//T/9P/0//T/9P/0//T/9P/0//T/9P/0//T/9P/0
//L/8v/y//L/9P/0//T/9P/0//T/9P/0//T/9P/0//T/8v/y//L/8v/y//L/8v/y//T/
9P/0//T/8v/y//L/8v/w//D/8P/w//L/8v/y//L/8v/y//L/8v/z//P/8//z//P/9P/0
//T/9f/1//X/9v/2//b/9v/3//X/9f/1//X/+f/5//n/+f/3//f/9f/1//f/9//5//r/
/P/8//z//P/8//z//P/8//7//v/+//7/AgACAAEAAQABAAAA///8//r/+f/3//X/9v/2
//b/9v/0//T/9P/0//T/9P/0//T/8v/x//D/7//x//D/8P/w/+7/7v/u/+7/8P/w//D/
8P/w/+7/7P/w//f/AQAVACoAOwBQAGoAhgCoAMsA5wD2AP8A/QDrANEArgCDAFYAJwD4
/8r/s/+3/73/vP+//8P/xv/K/9D/1f/a/97/5//v//H/8f/w//D/8v/w//H/8v/y//L/
8v/y//L/8P/w//H/8f/z//L/8v/y//H/8P/v/+7/8P/x//H/8v/y//L/8v/z//H/8f/x
//H/8f/x//L/8//z//P/9P/1//X/9P/0//X/9//3//f/9//1//b/9//3//f/+f/5//f/
+f/5//r/+v/8//z//f/+//////8AAAAAAAAAAAEAAgAEAAYABwAHAAUABgAIAAoACgAK
AAoACwANAA4AEAARABIAEgATABIAFQAYABoAHAAbABwAHQAgACEAJAAkACQAJgAnACcA
KAAnACYAJQAkACcAJwAnACgAKAAmACUAJQAnACcAJQAjACIAIAAfAB0AGwAYABYAFAAU
ABIAEAANAAoACQAHAAQABAADAAIAAQD+//z//P/8//v/+//7//v/9//1//X/9f/1//X/
9v/2//b/9v/0//T/9P/1//X/9f/0//T/9P/z//T/8//z//P/8f/x//H/8f/x//L/8v/w
/+//7//v/+//7f/s/+z/7f/v/+3/7P/s/+3/7f/t/+3/7f/t/+z/6v/q/+z/7P/r/+j/
6P/p/+n/6f/p/+r/6v/p/+n/5//n/+f/5//o/+n/6f/o/+j/6P/m/+b/5//n/+j/6f/q
/+v/6v/r/+r/6f/r/+z/7P/s/+//7//u/+7/7f/s/+z/6//v//D/8P/x//H/8P/v/+7/
8P/v/+//7//u/+7/7//w//L/8v/y//H/7//w//D/8P/v/+//7//u/+7/8P/w//D/8v/y
//D/8P/u/+//7//v/+7/7f/t/+3/7f/t/+3/7v/u/+//7//t/+//7//v/+//7f/t/+3/
7f/v/+//7//v/+7/7f/s/+v/7P/t/+3/7P/u/+3/7f/s/+z/7P/s/+z/7v/u/+7/7v/s
/+z/7P/s/+z/7P/s/+z/7P/s/+z/7P/s/+z/7P/s/+7/7v/u/+7/7P/s/+z/7P/s/+v/
6//r/+v/6//s/+z/7v/v/+//7//w//D/8P/w//H/8f/x//H/8f/z//P/8//y//H/8P/t
/+//7//v//H/8//2//f/+P/2//j/+P/4//r//P/8//z//P/+//7//f/8//v/+f/3//b/
9v/1//P/8f/w//D/8P/w/+7/7v/u//D/8P/w//D/8P/v/+//7//x//H/8P/w/+7/7v/u
/+7/7v/u/+7/7v/w/+7/7v/u/+7/8////xMAKgA7AFAAbACMAKoAyQDnAPYA+wD1AOMA
xwCkAHsASgAdAPD/xP+r/7P/u/+8/73/v//E/8j/zv/V/9r/3v/j/+n/7f/v//D/8P/y
//L/8//0//T/8v/y//L/8v/0//T/9f/1//T/8v/x//D/7//u/+3/7P/t/+3/7P/s/+7/
7v/u/+//7v/t/+z/6//t/+3/7v/v/+3/7f/u/+//7f/s/+z/7f/v/+//7//v/+//8P/x
//H/8v/1//b/9f/z//P/9P/0//T/9P/1//b/+f/5//r/+v/6//r/+//8//r//P/9//3/
+//8//7/AAAEAAQABAAFAAcACAAKAAsACwAMAA4ADgASABQAFQAWABcAGAAZABwAHwAi
ACIAIgAiACMAIwAkACQAJAAkACQAJgAnACgAKgAqACgAJwAnACUAJQAjACEAIgAgAB8A
HQAdABoAGAAWABYAFAASAA8ADAALAAkABgAEAAMAAgABAAAA/v/+//7//P/7//r/+f/5
//f/9//3//X/9f/2//b/+P/4//b/9v/0//X/9f/1//T/9P/0//P/8v/x//H/8f/x//H/
8f/x//H/8v/y//D/7f/t/+3/7f/v/+7/7v/v/+//7f/s/+z/6//r/+v/6//r/+v/6v/o
/+r/7P/s/+v/6f/o/+j/5//n/+f/6P/o/+n/6f/n/+f/5//n/+j/6f/p/+j/6P/o/+j/
6P/p/+n/6f/p/+n/6f/p/+v/6//r/+v/7P/s/+z/7f/t/+z/7P/q/+r/6//r/+z/7P/r
/+v/6v/q/+r/6v/s/+v/6//r/+z/7P/t/+7/7P/s/+z/6//p/+r/6v/q/+f/5//n/+b/
5v/o/+j/6P/q/+r/6P/o/+b/5//n/+f/5//n/+j/6f/n/+f/5//o/+f/5//m/+P/5P/l
/+b/5//n/+f/5//n/+n/6f/p/+n/6f/p/+n/6f/k/+X/5//o/+j/6P/o/+j/5v/m/+b/
5v/o/+f/5//n/+X/5f/m/+b/6P/p/+n/6f/q/+r/6v/q/+j/5//m/+X/5v/p/+r/6//p
/+n/6f/n/+n/6f/p/+v/7P/u/+7/7v/w//L/8v/y//L/9P/0//T/9P/2//b/9f/1//X/
9P/z//L/8v/x/+//7f/s/+z/7P/u/+z/7P/s/+z/7P/s/+z/7P/r/+v/6//r/+v/6v/q
/+z/7P/s/+z/7P/s/+z/7P/s/+z/6v/o/+r/7f/z/wUAGAArADoAUgBwAI4AqQDHAOIA
7wD1AOsA0QCyAIkAXAAtAAAA0P+r/6f/s/+2/7X/uf++/8L/yv/R/9j/3v/f/+X/6//t
/+7/7v/w//D/8f/y//L/9P/0//T/9P/2//b/9//3//f/9v/2//b/9v/2//b/9v/4//n/
+f/6//j/+P/4//n/+//7//v/+//9//3//v////3//f/+///////+//7///8BAAEAAQAB
AAEAAgADAAMAAwAFAAUAAwAFAAUABgAGAAgACAAJAAoACgAJAAkACAAKAAoACwAMAAwA
DgAPAA8ADwAQABIAFAAYABgAGAAZABkAGgAcAB0AHwAgACIAIgAkACYAJwAoACsALAAt
ADAAMQA0ADQANAA0ADUANQA2ADgAOAA4ADgAOwA7ADsAPAA9ADoAOAA3ADgAOQA4ADcA
NgA0ADMAMQAtACoAKAAmACQAIgAgAB0AGwAbABoAGAAYABcAFgAVABIAEAAQABAADQAN
AA0ADQAJAAcABwAHAAcABwAIAAgACgAKAAgACAAGAAcABwAHAAgACAAIAAcACAAHAAcA
BwAGAAUABAADAAUABgAGAAQABQAFAAUABQAFAAQABAAFAAcABQAEAAQAAQABAAEAAQAD
AAMAAgAAAAAAAgACAAEAAAAAAAEAAQD/////AAAAAAEAAQD/////AQABAAIAAwADAAIA
AgACAAIAAgADAAMAAQABAAEAAQABAAMAAwADAAMABAAEAAQAAwADAAIAAgAEAAQABQAF
AAQABAADAAMABAAEAAQABAAGAAUABQAFAAIAAgADAAQAAgACAAIAAQADAAQABAAEAAMA
AwADAAIAAAACAAIAAgACAAIAAAAAAAAAAQABAAEAAgABAAEAAQD///////8AAAIAAwAD
AAEA///9///////+/wAAAAAAAAAAAAAAAAAAAAAAAP///////wEAAQACAAIAAAABAAEA
AQAEAAQABAAEAAMAAwADAAMAAwAFAAUABQAFAAUABQADAAEAAQABAAMABgAIAAgACAAK
AAwADAAMAAoADAAMAAwADgAQABAADwANAA0ADAALAAYABgAFAAMAAQAAAAAAAAAAAP7/
/v/+////AAABAAIAAQD///7//f/9//3//P/8//7//v/+//7//v/+//7//v/8//z/+v/4
//r/AQANAB8AMgBFAFgAcgCUALQA0wDrAP4ACQEJAfcA3QC6AI8AYAA1AAQA0v+7/8P/
yf/I/83/0//W/9j/3v/h/+T/6v/x//X/9f/7/wAA/v/6//z//f/+//7//v/+//7//v/8
//z//f/9//7//v///wAA/v/+//7//v/9//3//P/8//7//v/+/////f/9//3//f//////
AAABAP////8AAAEAAwACAAIAAwAFAAUABQAFAAQABAAEAAMABQAHAAcABQAHAAcACAAI
AAYABgAHAAgACgALAA0ADgAMAAwADQAOAA4AEAARABEAEQASABQAFgAWABYAFgAXABkA
GgAcAB0AHQAeACAAIAAkACYAJwAoACcAKAApACwAKwAuAC4ALgAvADEAMgA0ADQANAA0
ADQAMwAzADMANAA0ADIAMQAxADMAMwAxAC8ALgAsACsAKQAmACIAHwAcABwAGgAYABUA
FAATABEADgAOAA0ADAALAAgABgAGAAYAAwADAAMAAwACAAEAAgADAAIAAQABAAAAAAAA
AP7//v/8//3//f/9//7//v/+//3//v/9//3//f/9//3//f/9//v//P/8//r/+//7//v/
+//7//r/+v/7//3/+//6//r/9//3//f/9//5//n/+P/2//T/9v/2//X/9P/0//X/9f/1
//X/9v/2//X/9f/z//P/8//z//T/9f/3//b/9v/2//T/9P/1//X/9//3//f/9//1//f/
9//3//f/+P/4//j/+f/5//j/+P/6//r/+//7//7//v/9//3//v/+//7//v/8//v/+//7
//r/+v/7//z/+v/6//r/+f/6//z//f/+//3//f/9//z/+v/8//z//P/9//7//f/+//z/
/f/9//3//v/9//3//f/7//v/+//8//r/+//7//n/+v/7//z//f/9//3//f/9//3//f/9
//3/+//7//v/+//8//3//f/8//7//////wAA/v/+//7//v/8//z//P/8//z//P/8//z/
+v/6//r/+v/8//z/+//7//v/+//7//z//P/8//3//f/9//7//v/+/wAAAQABAAEAAQAB
AAMAAwAAAP///v/9//z//f/+////AAAAAAEAAAACAAIABAAEAAYABgAIAAgABgAGAAgA
CAAHAAcABwAGAAUAAgACAAEA/f/7//r/+v/8//z/+v/6//j/+P/4//j/+v/6//n/+f/3
//f/9//2//b/9v/2//b/9v/2//b/9v/2//j/9v/0//T/9v/5/wEAEwAqAD0ASgBiAIIA
ogDBAOUA+gAFAQcB+wDjAMQAnQBuAD8AFADk/8H/u//D/8b/xf/J/8z/0v/Y/93/3v/g
/+f/7//x//P/9P/2//r/+P/5//r/+v/6//r/+v/6//r/+v/7//v/+//6//r/+v/8//z/
/P/8//v/+//6//r/+v/6//r/+//8//3//v////3//f/+/////f/9//7///8BAAAAAAAB
AAMAAwADAAMAAwAEAAUABQADAAUABQADAAMAAwAEAAQABgAGAAcACAAHAAcACAAIAAoA
CgALAAwACgAMAA0ADQANAA4AEAASABQAFAAUABUAEwAUABYAFwAbABwAHgAeAB4AIAAh
ACIAIwAkACUAKAApACwALAAsACwALQAtAC4ALgAuAC4ALgAvAC8ALwAwADEALgAsACsA
LQAtACsAKQAoACYAJQAjACMAIAAeABwAGgAYABYAEwAQAA8ADQAKAAoACQAIAAcABAAC
AAIAAgABAAEAAQABAP///f/9//3//////wAAAAD+//7//P/8//z//f/9//3/AAAAAAAA
///+//3//f/9//3//f/9//3///8AAAAA/v///////////////v/+///////9//z//P/9
//3//f/9//3//f/8//r/+P/6//r/+f/5//r//P/9//n/+f/6//r/+f/5//f/9//5//n/
+v/7//r/+P/3//b/9//4//r/+//5//n/+f/5//n/+//7//v/+//8//z//P/7//v/+v/6
//z//P/9//3//v/+//3//f8AAAAAAAAAAAAA/////////f/8//z//P/+//7//v/9//3/
/v/+//7//f/9//3//P/8//7//v/+//z//P/6//r/+v/7//v/+//8//v/+//7//3//f/9
//7//P/9//3/+//7//v/+//7//z//f/+/////f/9//3//f/////////////////+//z/
/v/9//3/AAAAAAAAAAAAAP7//v/+//7//v/+//7//v8AAAAAAAAAAP7//v/+//7/AAAA
AAAAAAD///7//f/8//7//v/+//7/AAAAAAAAAAD///7//f/8//7//f/9//3//P/7//v/
+v/8//3//f/9//7//v/+//7//f/9//3//f///wEAAQABAP////////3//f/9//3///8A
AAIAAgACAAIABAAEAAQABAAGAAYABgAIAAoACgAJAAcABwAGAAUAAgACAAEA///9//z/
/P/8//7//P/8//z/+//6//n/+P/6//n/+f/5//v/+//6//r/+f/4//f/9v/4//j/+P/4
//r/+P/4//j/+P/7/wUAFwAsAEEAUgBqAIgAqADHAOcA/AADAQUB+QDhAMAAlwBqADsA
EADg/73/u//B/8L/w//H/8r/zv/W/93/4P/k/+n/8f/z//P/9P/2//j/+P/5//r/+v/4
//j/+P/4//r/+v/7//v/+f/4//j/+P/4//j/+P/4//v/+//6//r/+P/4//j/+f/7//v/
+//7//n/+f/6//v/+//7//z//f////7//v////////////////8AAAEAAQABAAMAAwAB
AAMAAwAEAAQABAAEAAUABgAFAAUABgAGAAQABAAFAAYACAAKAAsACwALAAwADgAQABAA
EAAQABEAEQASABQAFQAXABgAGgAaABwAHgAfACAAIQAiACMAJgAnACoAKgAqACoAKwAr
ACwALgAuAC4ALgAvAC8ALwAwADAALgAtAC0ALwAvAC0AKwAqACgAJwAlACEAHgAcABoA
GgAYABYAEwAQAA8ADQAKAAoACQAIAAcABAACAAIAAgABAAEAAQABAAEA////////////
/wAAAAD+//7//P/8//z//f/9//3//f/8//v/+f/6//n/+f/5//n/+f/5//n/+f/6//r/
+P/3//f/9//3//f/9v/2//f/+f/3//b/9v/z//P/8//z//X/9f/0//L/8P/y//L/8f/y
//L/8//z//H/8f/y//L/8f/x/+//7//x//H/8v/z//H/8P/w//D/8f/y//T/9f/1//X/
9f/1//P/9f/1//X/9v/4//n/+v/5//n/+P/4//j/+P/5//n/+v/6//n/+f/6//r/+v/6
//r/+f/5//n/+v/6//v//P/6//r/+v/5//f/+P/4//j/+f/5//n/+P/2//j/+P/4//b/
9v/0//T/8v/z//P/8//z//P/9P/1//T/8//y//L/9P/1//X/8//x//H/8f/x//H/8f/x
//H/8f/x//H/8f/z//P/8//z//P/8//y//D/7v/t/+//7v/v//D/8f/y//D/8P/w//D/
8P/w//D/8P/y//H/8f/x//H/8f/y//L/8P/x//H/8f/y//L/8v/y//X/9f/1//X/8//1
//X/9f/3//f/9//1//X/9f/1//f/+P/6//r/+v/4//r/+v/6//z//v/+//7//P/+//7/
/f/9//3//P/7//j/+P/3//X/8f/w//D/8P/x//D/8f/y//D/8P/w//D/8v/x//H/8f/x
//H/8P/w/+7/7v/u/+7/8P/w//D/8P/w//D/8P/u/+7/7//5/wkAHAAtAD4AVgB0AJIA
sQDTAOgA9QD7APEA1wC2AI8AYgAxAAQA1P+v/6v/t/+4/7f/u//A/8T/yv/P/9b/3P/h
/+n/7f/v//L/8v/w//L/8//0//T/9v/2//b/9v/4//j/+f/5//j/9v/1//T/9v/2//b/
9v/5//n/+P/4//j/+P/4//n/+//7//v/+//5//n/+v/7//v/+//8//3////+//7/////
//////////3//v//////AAADAAQAAwADAAMABAAEAAYABgAHAAgACQAJAAoACgAKAAoA
CwAMAAoADAANAA0ADQAOABAAEgAWABYAFgAXABcAGAAaABsAGwAcAB4AHgAiACQAJQAm
ACcAKAApACwALwAyADIAMgAyADMAMwA0ADQANAA0ADQANwA3ADcAOAA5ADYANAAzADUA
NQAzADEALgAsACsAKQApACYAJAAiACAAHgAcABkAFgAVABMAEAAQAA8ADgANAAoACAAI
AAgABwAHAAcABwAHAAUABQAFAAQAAwADAAIABAAEAAIAAgACAAMAAwADAAIAAgACAAEA
AgABAAEAAQADAAMAAwADAAMABAAEAAIAAgADAAQABQADAAIAAgADAAUAAwACAAIAAQAB
AAEAAQADAAMAAgAAAAIABAAEAAMAAgACAAMAAwADAAMABAAEAAUABQADAAMAAwADAAQA
BQAHAAYABgAGAAYABgAHAAcACQAJAAkACQAHAAkACQAJAAkACgAKAAoACwALAAoACgAM
AAwADQANAA4ADgANAA0ADgAOAA4ADgAPAA8AEAARAA4ADgAPABAADgAOAA4ADQANAA4A
DgAOAA8ADwAPAA4ADgAQABAAEAAOAA4ADAAMAA4ADwAPAA8AEAAPAA8ADwANAA0ADQAO
AA4ADwAPAA0ADwAPAA8ADwANAA0ADQANAA0ADQANAA0ADQANAA0ADQAMAA0ADQAMAA4A
DQALAA==
         </WaveFormData>
      </LeadData>
      <LeadData>
         <LeadByteCountTotal>10000</LeadByteCountTotal>
         <LeadTimeOffset>0</LeadTimeOffset>
         <LeadSampleCountTotal>5000</LeadSampleCountTotal>
         <LeadAmplitudeUnitsPerBit>4.88</LeadAmplitudeUnitsPerBit>
         <LeadAmplitudeUnits>��V</LeadAmplitudeUnits>
         <LeadHighLimit>2147483647</LeadHighLimit>
         <LeadLowLimit>268435456</LeadLowLimit>
         <LeadID>V6</LeadID>
         <LeadOffsetFirstSample>0</LeadOffsetFirstSample>
         <FirstSampleBaseline>0</FirstSampleBaseline>
         <LeadSampleSize>2</LeadSampleSize>
         <LeadOff>FALSE</LeadOff>
         <BaselineSway>FALSE</BaselineSway>
         <ExcessiveACNoise>FALSE</ExcessiveACNoise>
         <MuscleNoise>FALSE</MuscleNoise>
         <LeadDataCRC32>4285527507</LeadDataCRC32>
         <WaveFormData>
LgAuAC4ALgAwADAAMAAwAC4ALgAuAC4ALQAsACsAKgApACgAJwAmACMAIgAhACAAHAAa
ABgAFgATABIAEQAQAA4ADAAKAAgACgAKAAoACgAIAAYABAACAAQABAAEAAQAAgACAAIA
AgACAAIAAgACAAAAAAAAAAAA///+//3//P/8//z//P/8//r/+v/6//r/+v/6//r/+v/6
//r/+v/6//n/+P/3//b/9P/0//T/9P/0//T/9P/0//L/8v/y//L/8//0//X/9v/0//T/
9P/0//T/9P/0//T/9P/0//T/9P/0//T/9P/0//b/9v/2//b/9v/2//b/9v/4//j/+P/4
//j/+P/4//j/+f/6//v//P/8//z//P/8//r/+v/6//r//f/+////AAD///7//f/8//7/
/v/+//7//P/8//z//P/+//7//v/+//7//v/+//7//f/8//v/+v/7//z//f/+//3//P/7
//r/+P/4//j/+P/6//r/+v/6//n/+P/3//b/9P/0//T/9P/0//T/9P/0//L/8v/y//L/
9P/0//T/9P/z//L/8f/w//D/8P/w//D/8v/y//L/8v/y//L/8v/y//H/8P/v/+7/7f/s
/+v/6v/q/+r/6v/q/+j/6P/o/+n/5//n/+f/5f/j/+T/5P/m/+j/6P/o/+n/7P/t/+//
8P/t/+z/7P/r/+v/6//q/+r/7P/r/+v/7P/s/+7/7//w//H/8f/x//H/8v/y//L/8//1
//X/9v/3//X/9P/z//P/8f/v/+7/7f/q/+n/5v/l/+X/5v/o/+n/6P/p/+r/6//r/+v/
6//r/+r/6v/q/+r/6v/p/+n/6v/q/+r/6v/q/+r/7P/r/+v/6f/m/+b/6f/x////DwAc
ADIAVAB4AJgAugDYAOoA8gDwAOAAygCsAIgAYQA9ABIA5P/H/8j/yP/B/77/wP/E/8j/
zP/N/9D/1f/a/+D/4//n/+f/6P/q/+r/7P/t/+7/7f/s/+v/6v/q/+z/7P/s/+7/7v/t
/+3/7v/v//H/8v/x//D/8f/w//D/8P/w/+//7//v/+//8P/u/+7/7v/u//D/8f/x//H/
7//v/+//7//y//P/8//0//T/9P/1//X/8//z//T/9P/3//j/+v/7//n/+f/7//v//P/8
//z//P/9//3///8AAAAAAQACAAIABAAFAAYABgAFAAYABwAIAAsADAANAA4AEQASABQA
FgAVABgAGAAZABwAHQAfACIAIQAhACIAIwAlACUAJgAmACcAKAArACwAKgArACwALAAp
ACkAKAAoACgAKAAmACUAJAAjACAAHgAaABoAGAAWABQAEgAQAA4ADAAKAAgABgAFAAUA
BAADAAIAAgABAP///v/9//3//f/6//r/+v/5//v/+//8//7//v/8//z//P/6//r/+f/5
//r/+//7//z/+//7//v/+//8//z//v///////v/9//v/+//7//v/+//9//3/+//5//j/
+P/5//n/+f/7//v/+v/3//f/9//3//j/+P/3//f/9//3//j/+P/6//r/+v/6//z//P/6
//r/+//7//v//f/9//z//P/8//v/+//7//v//f/+//7//v/+//7//v/+/wAAAAAAAAAA
AQACAAIAAgAAAP///////wAAAQACAAMAAQABAAEAAgABAAAA///+////////////AAAA
AAAAAAAAAAAAAAAAAAIAAgABAAEAAQABAAEAAQACAAIAAQAAAAAAAAABAAEA////////
//8AAAEAAgADAAEAAQABAAEAAAAAAAAAAAD+/////////////v8AAAAAAAAAAAAAAAAA
AAAA//////7//f/+//3//v8AAAAAAgACAAIAAAABAAEAAQAAAAAAAAAAAAMAAwADAAMA
AgACAAIAAQABAAIAAgAEAAUABgAHAAcABwAHAAgACAAGAAcABwAHAAoACwALAAoABwAH
AAcABQAEAAMAAgABAP///////wAA//////3//f/7//v/+//7//v/+//6//r//P/8//z/
+//9//7//v/+//z//P/8//z//f/7//n/+P/4//v/AwATACcAOABMAGgAiACoAMoA5gD4
AAIBAAHwANwAwgCgAHkAVQAsAAAA5f/i/+L/2//W/9b/2P/c/+D/4//i/+X/7P/y//X/
9//5//j/+P/2//j/+f/6//r/+v/6//r/+v/8//z//P/8//z/+//7//v/+//8//z//v/+
/wAAAAD+//7//v/9//3//f/9//7//v/+//7//v8AAAEAAQABAP//////////AQABAAAA
AAAAAAAAAQABAAMAAwAEAAQAAwACAAIAAQADAAMABQAFAAYABgAGAAYABwAHAAkACgAK
AAsADAAMAA4ADwAQABAAEQASABMAFAAVABYAFwAYABsAHAAeACAAIQAkACQAJQAoACkA
KwAuAC8ALwAwADEAMwAzADQANAA0ADQANgA2ADYANwA4ADgAOQA5ADgAOAA4ADgANgA1
ADQAMwAwAC4AKgAqACgAJgAiACAAHgAcABgAFgAUABIAEgATABMAEwARABIAEgARAA8A
DQAMAAsACwAMAA0ADQAOAA0ADQAOAA4ADAAMAAwACgAKAAkACQAJAAkACAAIAAgACQAK
AAsACgAKAAwADQANAAwACwAJAAoACwAMAA0ADAALAAgABQAEAAQABQAFAAMABQAFAAQA
BQAFAAUABQAEAAQAAwADAAMAAwAEAAQAAgACAAIAAgAEAAQAAgACAAMAAwADAAUABQAE
AAQABAAEAAMAAgABAAMABAAEAAQABgAGAAYABgAGAAYABgAGAAUABgAGAAYABQAFAAYA
BwAGAAUABAADAAMAAwADAAQAAgACAAIAAgACAAMABAAFAAQABAAEAAQAAgACAAIAAgAE
AAQAAwADAAEAAQABAAEAAgACAAEAAAACAAIAAwADAAUABQAFAAUAAwADAAMAAwABAAEA
AQABAAAAAAAAAAAAAAABAAEAAQABAAAAAAAAAP7//v/+//7//v/+//7//v/+//7//v8C
AAEAAAD///7/AAAAAAAAAAAAAAAAAAAAAAAAAAAAAAAAAAAAAAAAAAD+//7//v/+/wAA
AAAAAAAAAAABAAEAAQD///3//f/+//7/AAAAAAAA/v////////8BAAIAAwAEAAUABQAF
AAUABAAEAAQAAwABAAIAAgAEAAUABgAHAAcABwAHAAgACAAIAAkACQAJAAoACwALAAoA
CwALAAsACQAGAAUABAADAAIAAQAAAAAA//////3//f/7//v/+//7//v/+//6//r//P/8
//z/+//7//z//P/8//z//P/8//z/+//5//n/+P/4//3/BQAPAB8AMABCAFgAdACYALwA
3gDyAPwAAAH6AOgA0ACyAI0AaQBEABoA8//g/+D/2//W/9b/2P/c/+D/4//k/+X/6v/w
//X/9//1//j/+P/3//j/+P/4//j/+P/4//j/9v/4//j/+P/4//j/9//3//j/+f/7//z/
+v/6//z//P/6//r/+v/5//v/+//7//z//P/8//z//P/+//////////3//f/9//3/////
//7//v8AAAAAAQABAAAA//////7/AAAAAAEAAQD/////AQABAAIAAgACAAIAAgADAAYA
CAAGAAcACAAIAAwADQAOAA4ADwAQABEAEgARABIAEwAUABUAFgAYABoAGQAcABwAHQAe
AB8AIQAkACUAJQAmACcAKwArACwALAAqACoALAAsACwALQAuAC4ALwAvAC4ALgAuAC4A
LAArACoAKQAmACQAIgAiACAAHgAaABgAFgAUABMAEgARABAADQALAAgABQADAAQABAAD
AAQAAwADAAMAAAAAAAAA//8AAP////8AAAEA/v/9//z//f/+//7///8BAAEAAAAAAP//
/////////P/8//7///8AAAAAAAD///////////////////3/+//6//r/+//7//v//f/9
//z/+//7//v/+//6//r/+f/5//v/+//8//z/+v/6//r/+v/6//r/+P/4//n/+f/5//v/
+//6//r/+v/7//v/+//7//n/+v/6//r//P/8//z//P/8//z//P/8//v//P/8//z//f/9
//7////9//3//f/9//3//f/9//7//P/8//z//P/9//3//f/9//z//P/8//z//v/+//7/
/v/8//z/+//7//z//f/+/////v/+//3//P/8//z//f/9//v/+//7//v/+//7//v/+//7
//v/+//7//j/+P/4//j/+f/7//z//f/7//r/+v/6//j/+P/4//j/+f/6//v//P/8//r/
+P/6//r/+v/6//r/+P/4//j/+P/6//r/+v/6//r/+v/6//r/+v/6//r/+v/6//r/+v/6
//j/+P/4//j/+v/6//r/+v/6//r/+v/6//z//P/8//z/+//6//n/+P/4//j/+P/4//r/
+v/6//r/+P/4//j/+P/4//j/+P/4//r/+v/6//r/+P/4//j/+P/5//n/+f/5//f/9//4
//j/+v/6//r/+v/9//3//f/+//z//P/8//3/+//7//v/+v/6//r/+f/5//r/+v/8//3/
/v/////////9//7//v/+//3//f/9//7/AAABAAEAAQD//////f/8//v/+v/5//b/9//2
//b/9//1//P/8//z//P/8//z//P/8v/w/+//7v/w//D/7//v/+7/7v/u/+7/7v/u/+7/
7f/t/+v/6v/s//H/+f8HABkALABCAFoAeACcAMIA4ADwAPYA9ADmANIAuACWAHEASQAi
APb/2f/S/9L/zf/K/8r/zP/O/9L/1//a/93/5P/o/+v/7f/r/+r/6v/o/+r/6//s/+z/
7P/s/+z/6v/s/+z/7P/u/+7/7f/t/+v/6//s/+z/7v/u//D/8P/w//D/8P/v/+3/7f/t
/+7/7v/u/+7/7v/u/+//7//v/+//7//v/+//8f/x//D/8P/u/+7/7//v/+3/7f/u/+7/
7v/u/+//7//x//H/8//z//T/9P/0//T/9f/1//f/+P/2//f/+P/4//n/+f/5//j/+//8
//3//v///wAAAQACAAEAAgAEAAYACQAMAAwADQAMAA0ADwASABMAEwAUABUAGQAZABoA
GgAZABgAGQAYABoAGwAcABwAHQAdABwAHAAaABoAGAAXABYAFQASABAADgAOAAwACgAK
AAgABgAEAAIAAAD+//z/+//7//r/+f/2//b/9f/z//T/8//z//P/8P/w//D/7//u/+3/
7f/u//D/7v/u/+7/7v/u/+3/7f/v/+//7v/u/+//7//v/+//7P/s/+7/7//u/+7/7v/t
/+3/7f/t/+3/7f/t/+v/6f/p/+r/7P/t/+3/7//v/+7/7f/t/+3/7f/s/+z/6//r/+n/
6f/q/+r/7P/s/+z/7P/s/+z/6v/q/+3/7f/t/+//7v/s/+v/6v/p/+n/6f/p/+r/7P/t
/+7/7P/s/+z/7P/t/+7/7//w//H/8v/y//L/8P/v/+//7//w//H/8v/z//P/8//z//T/
8v/y//L/8v/x//H/8f/x//T/9P/0//T/8v/y//L/8v/y//L/8f/x//P/8//z//P/9v/2
//X/9P/y//L/8//z//H/8f/x//H/8f/x//H/8f/x//H/8f/x//L/8v/y//L/8P/x//H/
8f/x//D/8P/w//D/8P/w//D/8P/w//D/8P/w//L/8v/y//D/8P/w//D/8P/w//D/8P/w
//D/8P/w/+7/7v/u/+7/7v/u/+7/7v/u/+7/7v/u/+7/7v/u/+7/7P/s/+z/7P/s/+3/
7f/t/+v/6f/p/+r/7P/u/+7/7v/s/+3/7f/t//D/8P/w//D/8f/x//H/8f/v/+7/7f/r
/+3/7v/u//D/8v/0//b/9//1//X/9v/2//b/9//3//f/+v/7//v/+v/4//f/9v/z//L/
8f/w/+//6v/p/+j/6P/p/+n/5//n/+n/6f/p/+n/6P/n/+X/5P/m/+b/5v/l/+X/5v/m
/+b/5f/k/+P/4v/j/+H/4f/g/+D/4f/p//v/DwAiADYAVAB0AJYAuADWAOYA7ADmANgA
wACmAIQAXQA3ABIA5P/F/8L/xP+//7r/uP+6/77/xP/H/8r/zf/Q/9b/2f/b/93/3v/e
/97/4P/h/+L/4v/i/+L/4v/i/+T/5P/k/+T/5P/j/+P/4f/h/+L/4v/k/+T/5v/m/+b/
5v/m/+X/5f/l/+X/5v/m/+b/5v/m/+T/5f/l/+X/5f/l/+X/5f/o/+n/6f/q/+j/6P/p
/+n/7P/t/+//8P/t/+z/7P/r/+v/6//t/+3/8P/w//D/8P/v/+//8f/y//H/8f/x//D/
8f/x//H/8P/0//b/+P/6//r/+v/6//r/+//8//7/AAADAAYABgAHAAgACQALAA4ADwAP
ABAAEQASABEAEQAQABAAEAASABIAEwAVABcAGAAVABUAFAAUABMAEgAPAA0ADQANAAsA
CgAGAAYABAACAAAA/v/8//r/+P/2//T/8v/v/+//7v/t/+z/7P/r/+n/6P/n/+f/5//m
/+b/5v/l/+T/4//j/+T/6P/m/+b/5v/m/+b/5f/l/+X/5f/k/+T/4//j/+P/4//l/+b/
6f/r/+v/6v/p/+f/5//n/+f/5//p/+n/5//l/+b/5v/n/+f/5f/n/+f/5v/l/+X/5f/l
/+j/6P/n/+f/5v/l/+X/5P/l/+b/5//o/+r/6v/o/+j/6f/p/+n/6//r/+r/6v/q/+r/
6f/o/+f/6f/q/+r/6v/r/+z/7f/u/+z/7P/s/+z/7//w//D/8P/t/+3/7v/v/+3/7f/t
/+3/7f/t/+3/7v/w//D/8P/w/+//7//v/+//8v/y//L/8v/x//D/7//u/+7/7v/t/+3/
7//v/+//7//u/+7/7f/s/+z/7P/t/+3/7f/t/+3/7f/t/+3/7f/t/+v/6//r/+v/7P/s
/+z/7P/u/+//7//v/+//7v/u/+7/7v/u/+7/7v/q/+z/7P/u//D/8P/w//D/7v/u/+7/
7v/u/+//7//v//H/7//v//D/8v/0//T/9P/y//P/8//z//H/8P/v/+7/8f/x//H/8f/w
//D/8P/v/+//8P/w//L/9f/2//f/9//3//f/+P/4//j/+f/5//n//P/9//3//P/7//v/
+//5//b/9f/0//P/8P/v/+7/7v/v/+//7f/t/+//7//v/+//7//v/+7/7v/s/+z/7P/r
/+3/7v/u/+7/7v/u/+7/7v/t/+3/6//s/+z/7f/x//v/CwAcAC4ASABoAIgAqADGAOAA
8gD4APAA3gDGAKQAfQBVAC4AAADX/8r/zv/J/8b/xv/G/8r/zv/T/9j/3f/e/+L/6f/t
/+3/7v/u/+7/8P/x//L/9P/0//T/9P/2//j/+P/4//j/+P/3//f/+f/5//r/+v/4//j/
+v/6//r/+v/6//n/+//7//v//P/+//7//v/+//z//f/9//3//f/9//3//f///////v/+
/wAAAAABAAEAAQABAAIAAgACAAIAAwADAAQABQAIAAkACAAIAAgACAAJAAkACwAMAAoA
CwAMAAwADgAPABAAEAATABQAFQAWABkAGgAbABwAHQAeACAAIgAhACQAJAAlACgAKQAr
AC4ALQAtAC4ALwAzADMANAA0ADQANAA2ADYANgA3ADgAOAA3ADcANgA2ADYANgA0ADMA
MgAxAC4ALAAoACgAJgAkACAAHgAcABoAGgAYABYAFAARABEAEAAPAAwADAALAAkACAAH
AAcABwAEAAQABAADAAMAAwAEAAYABgAEAAQABAAEAAQAAwADAAUABQAEAAQAAwADAAMA
AwABAAAAAQABAAAAAAAAAP//AQABAAEAAQABAAEA///9////AAACAAMAAAABAAAA/v/9
//3//f/9/wAAAAD//////f/9//7//v/8//z//P/8//7//v/8//z//f/9//3///////7/
/v/+/wEAAQABAAEAAAAAAP///v/+//7//v/+/wAAAAAAAAAA//8AAAAAAAABAAEAAgAD
AAMAAwADAAMAAQABAAEAAgACAAIAAgACAAEAAQABAAEAAgACAAIAAgACAAIAAgACAAQA
BAADAAMAAQABAAEAAQAEAAQAAwACAAQABAAFAAUAAwADAAMAAwADAAMAAwADAAMAAwAD
AAMAAAAAAAIAAgAAAAIAAgACAAIAAAAAAAAAAAAAAAEAAQABAAMAAQABAAIAAgAEAAQA
BAAEAAUABQAFAAQABAAEAAQABQAFAAUABQAGAAYABgAFAAMABAAEAAYABwAIAAkACQAL
AAsADAAMAAoACwALAAsADgAPAA8ADgANAA0ADQALAAgABwAGAAUAAAD///7//v8BAAEA
/////wAAAQACAAMAAgABAP///v/8//z//P/7//z//v///wAAAAAAAAAAAAD9//3/+//4
//j/+/8FABUAJwA6AEwAZgCIAKwAzADoAPgAAgECAfYA4gDIAKgAgQBbADQACADr/+b/
5v/f/9z/3v/e/+D/4v/n/+r/7//2//j/9//7/////v/6//v//v8AAAIAAAAAAAAAAAAA
AAIAAgACAAIAAgABAAEAAwADAAQABAACAAIABAAEAAQABAAEAAMAAwADAAMABAAGAAYA
BgAGAAQABQAFAAUABgAHAAgACQALAAsACgAKAAkACAAIAAcACQAJAAoACgAIAAgACQAJ
AAkACQALAAsADAAMAAwADAALAAsADQAOABAAEQASABIAEgATABQAFAAVABYAFwAYABkA
GgAbABwAGwAcAB4AIAAjACYAJgAnACcAJwAoACoAKwArACwALQAxADEAMgAyADAAMAAy
ADIAMQAxADEAMAAxADEAMAAwAC4ALgAsACsAKAAnACQAIgAeAB4AHAAaABoAGAAWABQA
EAAOAAwACgAJAAkACAAHAAQABAADAAEA/v/9//3//f/9//7///////z/+//7//z//P/6
//r/+v/4//j/9//3//n/+f/4//j/+f/5//n/+f/2//b/+P/5//n/+P/3//X/9//3//f/
9//3//f/9f/z//T/9P/1//X/8v/z//L/8P/w//H/8v/z//P/8v/w/+//8f/x//L/8v/w
//D/8P/w//D/8P/u/+7/7//v/+//8f/v/+7/7v/u//H/8f/x//H/8f/y//L/8v/y//L/
8v/y//D/8P/w//D/8f/y//L/8v/y//P/9f/3//X/9f/1//X/9//3//f/+P/3//b/9f/0
//X/9f/1//X/9f/0//P/8v/1//b/9//4//b/9v/1//X/9//3//f/9//4//j/9//2//T/
9P/1//X/9f/1//X/9f/1//X/9f/1//P/8//z//P/8//0//X/9v/2//f/9//3//f/9v/2
//b/9P/0//T/9P/1//b/9//4//b/+P/4//b/9v/2//b/9v/1//T/8//y//T/9P/0//T/
8//y//H/8P/y//L/8//z//P/8//x//H/8v/y//T/9P/2//b/9//3//f/+P/4//j/+P/5
//n/+f/3//b/9v/2//b/9//5//r/+//7//v/+//9//3//f/+/wAAAAABAAEAAQACAAMA
AwAAAP////////3//P/7//r/+f/2//X/9P/y//P/8//x//H/8f/x//H/8//z//P/8v/w
//D/8P/w/+3/7f/u/+7/8P/w//D/8P/u//H/8f/v/+7/7v/x//f/AwAXACgANgBOAG4A
kAC0ANgA7gD2APYA7gDcAMQApgCBAFsANgAMAOf/1v/Y/9P/zP/M/87/0P/U/9f/2P/Z
/+D/6P/p/+v/6//s/+7/7P/u/+//8P/w//D/8P/w//D/8v/y//L/8v/y//H/8f/x//H/
8v/y//D/8P/y//L/8v/y//L/8f/z//P/8//0//T/9P/0//T/8v/z//P/8//1//X/9f/1
//f/9//2//b/+P/4//n/+f/3//f/+P/4//b/9v/3//f/9//3//n/+f/4//j/+P/4//n/
+f/7//z//P/9//7//v/+////AAAAAAMABAAFAAYABQAGAAcACAAJAAoADAAOAA0AEAAQ
ABEAEwAVABgAHAAdAB0AHgAfACEAIQAiACIAIAAgACIAIgAiACMAJAAkACMAIwAiACIA
JAAkACIAIQAeAB0AGgAYABUAFgAVABQAEAAOAAwACgAKAAgABgAEAAMAAwACAAEA/P/8
//v/+f/6//n/+f/5//b/9v/2//X/9//3//j/+v/5//b/9f/0//T/9P/z//P/9P/1//X/
9v/z//P/8//z//L/8v/0//X/9P/0//T/8//x//H/8f/x//P/8//x/+//8P/w//H/8f/x
//P/8//y/+//7//v/+//7v/u/+3/7f/v/+//8P/w/+7/7v/u/+7/7v/u/+z/7P/v/+//
7//x/+//7v/u/+7/7//v/+//7//t/+7/7v/u/+7/7v/u/+7/7//w//H/8v/y//L/8f/w
//H/8f/y//P/9f/1//X/9f/1//X/9f/2//b/9v/2//b/9f/1//X/9f/2//b/9v/2//b/
9v/2//b/9P/0//P/8//0//X/9v/3//f/9v/0//L/8v/y//P/8//z//P/8//z//X/9f/1
//X/9f/1//X/9f/0//T/9P/0//T/9f/1//X/8//y//L/8v/z//T/9f/2//T/9P/0//T/
9P/y//L/9P/2//b/9v/2//T/9P/0//T/9P/0//T/9P/2//b/9v/2//T/9P/0//T/9v/2
//b/9v/0//T/9P/0//T/9P/0//T/9v/2//b/9v/0//T/9P/0//T/9f/1//X/8//x//H/
8v/y//T/9P/0//b/9//3//f/9v/2//b/9v/4//n/+v/7//j/+P/4//f/9f/2//b/+P/5
//r/+//7//3//f/+//7//v////////8CAAMAAwACAAEAAQABAP///v/9//z/+//4//f/
9v/2//f/9//1//X/9P/z//L/8f/z//P/8v/y//L/8v/y//H/7//w//D/8P/y//L/8v/y
//P/8//z//L/8P/z//n/BwAZACwAQABYAHgAmAC6ANwA8gD8APoA8gDeAMQApAB/AFcA
MgAIAOH/1P/U/8//zP/M/87/0v/W/9v/3P/d/+L/6P/r/+3/7//u/+7/8P/y//P/9P/y
//L/8v/y//T/9v/2//b/9P/0//P/8//z//P/9P/0//T/9P/2//b/9v/2//b/9f/3//f/
9//4//b/9v/2//b/9v/3//f/9//5//n/+f/5//n/+f/4//j/+P/4//n/+f/5//n/+v/6
//v//P/+/////f/9///////+//7//v/+//3//f///wAAAgADAAQABAAEAAUABgAGAAcA
CAAJAAoACwAMAA0ADgARABIAFAAWABUAGAAYABkAHAAdAB8AIgAlACUAJgAnACcAJwAo
ACgAKgAqACwALAAsAC0ALgAuAC8ALwAuAC4ALgAuACwAKwAoACcAJAAiAB4AHgAcABoA
GAAWABQAEgAQAA4ADAAKAAkACQAIAAcABgAGAAUAAwACAAEAAQABAAAAAAAAAP///v/9
//3//v/+//z//P/8//7//v/9//3//f/9//z//P/7//v/+//7//r/+v/8//3//P/8//z/
+//7//v/+//7//3//f/7//n/+v/6//v/+//6//v/+v/4//f/9//3//f/+P/4//f/9//5
//n/+v/6//j/+P/4//j/9v/2//T/9P/1//X/9f/3//f/9v/2//b/+f/5//n/+f/5//r/
+v/6//r/+v/6//r//P/8//z//P/7//z//P/8//n/+f/6//v/+//7//v/+//9//3//f/+
//7//v/+//7////////////+//7//v/+//z//P/8//z//v/+//3//f/9//3//f/9//7/
/v/9//z//P/8//3//f////////////7//f/8//v//P/9//7////+//7//v/+//7/////
///////+//7//v8AAAAAAAAAAP7//v/+//7//P/8//r/+v/7//z//f/+/wAAAAAAAAAA
/v/+//7//v/+/////////wEA/////wAAAAACAAIAAgAAAAEAAQABAAIAAgACAAIABQAF
AAUABQAGAAYABgAFAAMABAAEAAYACQAKAAsACwAJAAkACgAKAAoACwALAAsACgALAAsA
CgALAAsACwAJAAgABwAGAAUAAgABAAAAAAADAAMAAQABAAEAAQABAAEAAwADAAIAAgAC
AAIAAgABAAEAAgACAAIAAgACAAIAAgADAAMAAQAAAP7//f8DABEAIQAwAEIAWAB4AJoA
vgDgAPgABgEMAQQB8ADWALgAkQBnAD4AEADn/9r/4P/b/9T/1P/U/9b/2v/f/+T/5//s
//T/+f/5//v//P/8//z//v///wAAAgACAAIAAgAAAAIAAgACAAIAAgABAAEAAwADAAQA
BAACAAIABAAEAAYABgAGAAUABQAFAAUABgAEAAQABAAEAAYABwAHAAcABQAFAAUABQAH
AAcABgAGAAYABgAHAAcACQAJAAoACgAIAAgACQAJAAkACQALAAsADAAMAAwADAANAA0A
DwAQAA8ADwAPAA4AEAARABIAEgAVABYAFwAYABkAGgAbABwAGwAcAB4AIAAhACQAJAAl
ACYAJwApACwALgAvADEAMwAzADMANAA0ADQANAA2ADYANgA3ADgAOAA3ADcANgA2ADYA
NgA0ADMAMAAvACwAKgAoACgAJgAkACAAHgAcABoAGAAWABQAEgARABEAEAAPAAwADAAL
AAkACAAHAAcABwAGAAYABgAFAAQAAwADAAQABgAEAAQABAAEAAQAAwADAAMAAwACAAIA
//////////8AAAAAAgADAAQABAAEAAMAAwADAAMAAwABAAEA///9//7//v////////8B
AAEAAAD//////////wAAAAD//////////wAAAAAAAAAAAAAAAAAAAAD+//7/////////
AQADAAIAAgACAAUABQAFAAUAAwAEAAQABAACAAIAAgACAAAAAAAAAAAAAwAEAAQABAAF
AAUABgAHAAcABwAHAAcABQAFAAUABgAIAAgACAAIAAcABwAHAAcABgAGAAYABgAIAAgA
CAAIAAgACAAHAAcABwAHAAcABwAIAAgABwAGAAgACAAJAAkABwAHAAcABwAFAAUABQAF
AAcABwAHAAcACAAIAAgACAAGAAcABwAHAAkACAAIAAgABgAGAAYABgAGAAYABgAGAAgA
CAAGAA==
         </WaveFormData>
      </LeadData>
   </Waveform>
</RestingECG>
