# Supplementary material for: Detection of Left Atrial Enlargement Using a Convolutional Neural Network-Enabled Electrocardiogram
Source: Front Cardiovasc Med. 2020 Dec 17;7:609976. doi: 10.3389/fcvm.2020.609976 (PMC7773668; doi:10.3389/fcvm.2020.609976)
Supplement: Supplementary file 3 [file Data_Sheet_3.ZIP › normal2/1802017631_5742_0000001K.XML]

<?xml version="1.0" encoding="Windows-1252"?>
<!DOCTYPE RestingECG SYSTEM "restecg.dtd">
<RestingECG>
   <PatientDemographics>
      <PatientID>1802017631</PatientID>
      <PatientAge>73</PatientAge>
      <AgeUnits>Years</AgeUnits>
      <Gender>Female</Gender>
      <PatientLastName>pancuizhen</PatientLastName>
   </PatientDemographics>
   <TestDemographics>
      <DataType>Resting</DataType>
      <Site>1</Site>
      <AcquisitionDevice>MAC55</AcquisitionDevice>
      <Status>Unconfirmed</Status>
      <Priority>Normal</Priority>
      <AcquisitionTime>09:15:35</AcquisitionTime>
      <AcquisitionDate>04-18-2017</AcquisitionDate>
      <CartNumber>1</CartNumber>
      <AcquisitionSoftwareVersion>009C</AcquisitionSoftwareVersion>
      <XMLSourceVersion>MAC5000 v1.0</XMLSourceVersion>
   </TestDemographics>
   <RestingECGMeasurements>
      <VentricularRate>65</VentricularRate>
      <AtrialRate>65</AtrialRate>
      <PRInterval>188</PRInterval>
      <QRSDuration>86</QRSDuration>
      <QTInterval>422</QTInterval>
      <QTCorrected>438</QTCorrected>
      <PAxis>62</PAxis>
      <RAxis>54</RAxis>
      <TAxis>54</TAxis>
      <QRSCount>10</QRSCount>
      <QOnset>214</QOnset>
      <QOffset>257</QOffset>
      <POnset>120</POnset>
      <POffset>177</POffset>
      <TOffset>425</TOffset>
      <ECGSampleBase>500</ECGSampleBase>
      <ECGSampleExponent>0</ECGSampleExponent>
   </RestingECGMeasurements>
   <Diagnosis>
      <Modality>Resting</Modality>
         <StatementCount>6</StatementCount>
         <LabelText>12SL ��ϳ���</LabelText>
      <DiagnosisStatement>
         <StmtText>�������</StmtText>
      </DiagnosisStatement>
      <DiagnosisStatement>
         <StmtText>��</StmtText>
      </DiagnosisStatement>
      <DiagnosisStatement>
         <StmtFlag>ENDSLINE</StmtFlag>
         <StmtText>�����粫</StmtText>
      </DiagnosisStatement>
      <DiagnosisStatement>
         <StmtText>�±��ļ�����</StmtText>
      </DiagnosisStatement>
      <DiagnosisStatement>
         <StmtFlag>ENDSLINE</StmtFlag>
         <StmtText>�����䲻ȷ��</StmtText>
      </DiagnosisStatement>
      <DiagnosisStatement>
         <StmtFlag>ENDSLINE</StmtFlag>
         <StmtText>�쳣 ECG</StmtText>
      </DiagnosisStatement>
   </Diagnosis>
   <Waveform>
      <WaveformType>Rhythm</WaveformType>
      <WaveformStartTime>0</WaveformStartTime>
      <NumberofLeads>8</NumberofLeads>
      <SampleType>CONTINUOUS_SAMPLES</SampleType>
      <SampleBase>500</SampleBase>
      <SampleExponent>0</SampleExponent>
      <HighPassFilter>16</HighPassFilter>
      <LowPassFilter>150</LowPassFilter>
      <ACFilter>NONE</ACFilter>
      <LeadData>
         <LeadByteCountTotal>10000</LeadByteCountTotal>
         <LeadTimeOffset>0</LeadTimeOffset>
         <LeadSampleCountTotal>5000</LeadSampleCountTotal>
         <LeadAmplitudeUnitsPerBit>4.88</LeadAmplitudeUnitsPerBit>
         <LeadAmplitudeUnits>��V</LeadAmplitudeUnits>
         <LeadHighLimit>2147483647</LeadHighLimit>
         <LeadLowLimit>268435456</LeadLowLimit>
         <LeadID>I</LeadID>
         <LeadOffsetFirstSample>0</LeadOffsetFirstSample>
         <FirstSampleBaseline>0</FirstSampleBaseline>
         <LeadSampleSize>2</LeadSampleSize>
         <LeadOff>FALSE</LeadOff>
         <BaselineSway>FALSE</BaselineSway>
         <ExcessiveACNoise>FALSE</ExcessiveACNoise>
         <MuscleNoise>FALSE</MuscleNoise>
         <LeadDataCRC32>1499557328</LeadDataCRC32>
         <WaveFormData>
DAAMAAwADAANAA4ADwAQABAAEAAQABAADgAOAA4ADgAQABAAEAAQAA4ADgAOAA4AEAAQ
ABAAEAAQABAAEAAQAA8ADgANAAwADQAOAA8AEAAQABAAEAAQABAAEAAQABAADgAOAA4A
DgAQABAAEAAQABIAEgASABIAEAAQABAAEAASABIAEgASABMAFAAVABYAFAAUABQAFAAW
ABYAFgAWABgAGAAYABgAGQAaABsAHAAdAB4AHwAgACAAIAAgACAAIQAiACMAJAAmACYA
JgAmACgAKAAoACgAKAAoACgAKAAmACYAJgAmACQAJAAkACQAIAAeABwAGgAZABgAFwAW
ABQAEgAQAA4ACwAKAAkACAAGAAYABgAGAAUABAADAAIAAgACAAIAAgACAAIAAgACAAEA
AAD///7/AAAAAAAAAAAAAAAAAAAAAAAAAAAAAAAAAAAAAAAAAAD///7//f/8//3//v//
/wAAAAAAAAAAAAD9//z/+//6//z//v8AAAIAAQAAAP///v8AAAAAAAAAAP7//v/+//7/
/v/+//7//v8AAAAAAAAAAP3//P/7//r/+//8//3//v/+//7//v/+//z//P/8//z//f/+
////AAD9//z/+//6//z//P/8//z//v/+//7//v8AAAAAAAAAAP///v/9//z//f/+////
AAACAAIAAgACAP///v/9//z//P/8//z//P/9//7///8AAAAAAAAAAAAA/v/+//7//v8A
AAAAAAAAAAIAAgACAAIAAQAAAP///v8AAAAAAAAAAP7//v/+//7//v/+//7//v8AAAAA
AAAAAAAAAAAAAAAAAAAAAAAAAAABAAIAAwAEAAEAAAD///7//v/+//7//v/+//7//v/+
//7//v/+//7///8AAAEAAgAEAAQABAAEAAQABAAEAAQAAgACAAIAAgAEAAUABgAFAAMA
BAAFAAcACwALAAoACgAKAAsACwAKAAgABwAGAAYACAAKAAoACwAMAAwACwAMAAoACAAK
AAoABAACAAEA//////7//v/+//////8AAAAAAAAAAAAAAAABAAIAAwACAAMAAwADAAEA
AQADAAMAAwABAAAA///+/wEAAgADAAYAAwACAAEA//8EAAQAAwABAAMABQAJAA0AEwAX
ACEALgA9AEsAVABYAGIAagBcAD4AHwANAPv/6v/g/9T/x//C/7j/sf+4/8P/x//O/9z/
5f/n/+z/7//v//T/+//8//7/AAAAAAIAAQAAAP//AQADAAQABQAGAAgACAAHAAcACgAK
AAgACAAHAAcACAAIAAkACQAKAAsACwALAAsADAALAAoACQAIAAoACgAIAAgACwAMAAwA
CgAKAAoACgAKAAcABwAJAAkACwALAAsACgAIAAkACgAKAAsADAAMAA0ACwALAAwADAAM
AAwADAAOABAAEAAPAA0ADQANAA4ADgAPABEAEQARABIAEgARABEAEgASABEADwAPABEA
EQATABUAFQAUABQAFwAXABkAGwAcAB0AHwAgACEAIQAhACAAHgAfACEAIQAiACMAJAAl
ACMAIwAmACkAJgAiACAAHwAjACQAJAAkACUAJAAkACMAHQAcABoAGgAZABYAFAASABQA
EwASABAAEgASABEADgALAAkACAAFAAYACAAKAAsACgAJAAgABgAFAAMAAgACAAQABAAE
AAMABQAFAAQABAADAAQABAAEAAQABAADAAMAAQD///////8BAAIAAwADAAQABQAGAAcA
BAACAAEAAQD///7//v/+/wAAAQABAAEA/v/+//3//P/8//7/AAACAAAA///+//3/+//7
//v/+//8//z//P/9////AQADAAUABAAEAAQABAABAAEAAgACAAAAAAD//////v/+////
AAD///7//P/6//3///8AAP//AAABAAEAAAD9//r/+v/8//r/+P/7//v//f/+////AAAA
AAAA//////z/+//7//v//v/9//3//v8AAAAAAAAAAP7//v/9//v/+v/7//v/+v/3//f/
9//3//n//P/+/wAA///9//v/+v/7//z//f////3//v///////f/9//v/+//7//v/+//7
//7///////3/+/8BAP//+f/8//7//v/+//7/AAABAAIAAQD+//7//v///wEAAQAAAAAA
AwAFAAYABgAEAAMAAgACAAMABgAHAAkABgAEAAEAAAABAAAAAwAEAAAA/v/9//v/+//6
//r/+v/3//f/+P/4//b/9v/2//b/9//4//n/+P/4//n/+v/5//f/9//1//P/9f/2//f/
+P/6//r/+v/8//r/+v/6//n/9P/4//v/+//9//3///8FAAsADwAZACoAOwBDAE4AWgBe
AFAAOgAgAAkA9f/l/9r/zv+6/6v/pv+m/63/tv+7/73/yP/U/9n/3f/g/+X/6f/u//X/
9v/0//T/9P/y//L/8v/y//X/+f/6//v//P/7//r/+P/3//v//P/7//z//P/7//v/+v/5
//n/+v/7//3//f/9//7//P/8//z//P/6//r/+P/4//v//P/8//r/+v/6//r/+v/8//3/
AAABAAAA///+//z//f///wEAAgD///7//P/7//3//f/+//7//v/+//7/AAACAAIAAQD/
//7//f/9//z/AAADAAQABQAGAAYABQAFAAcACAAIAAcACQALAAsADQAPAA8ADgAOAA8A
DwARABMAEgARABEAEAATABUAFwAYABgAGQAbABsAGwAbABsAGwAaABkAGwAdAB8AHgAf
ACEAIAAgAB8AHgAbABgAFgATABIAEgARABIAEQAOAAwACgAIAAcABgAEAAMAAgAAAPz/
/v/9//3/+//6//r/+v/5//z//f/+//7//f/7//r/+v/8//z//P/7//n/+f/4//j/+f/6
//r/+v/6//r/+f/5//j/9f/0//P/9P/2//j/+f/4//f/9v/1//b/9v/3//n/+f/4//j/
+P/5//v//P/9//v//P/8//z/+f/4//f/9v/4//n/+v/7//r/+f/4//f/9//4//n/+//5
//n/+f/5//j/+P/4//j/+v/7//3//v/+//7//f/9//r/+P/3//b/+v/8//3//v/7//v/
+v/3//n/+//8//z/+//4//j/+v/5//b/+P/3//n/+v/7//z//P/8//v/+//6//n/+f/5
//v/+f/4//j/+P/4//j/+P/4//j/9//1//X/9//4//j/+v/7//z//f/7//z//P/8//7/
/f/8//z/+f/4//f/9//5//r/+//7//3//f/7//v/+//7//v/+//8//3//v/8//z//P/8
//3//f/9//v//P/+/wAAAwACAAEA///+/wIAAwADAAIAAgABAAAAAAABAAQABQAHAAYA
BAABAAAA/f/6//v/+v/5//j/+P/3//j/+P/5//r/9//3//j/+P/2//b/9v/2//b/9v/2
//T/9P/1//b/9f/z//X/9f/1//T/9P/0//T/9v/2//b/+P/2//b/9v/1//T/9v/3//X/
9//7////BwAJAA0AFwAmADcAPwBGAEwATABEADAAFAABAPP/4f/S/87/yv+9/7L/rP+r
/7L/vf/F/8z/1v/f/+H/5v/r/+v/7P/v//L/8v/0//b/+P/3//b/9f/3//j/+P/4//j/
/P/8//v/+//6//r/+P/4//v/+//8//z/+f/5//r/+//5//n/+f/6//3//v///wAA/f/8
//n/+P/9/wAAAgACAAMAAgABAAAA/v/9//7//f/////////+//3//f/9//z///8AAAAA
AQD/////AAAAAAIAAgACAAQABgAGAAUAAwACAAEAAQAAAAMABQAFAAUABgAGAAUABQAI
AAoACwALAAkACwALAA0AEQARABAAEAAPAA8AEQATABIAEQARABAAEwAVABcAGAAaABsA
HQAdABoAGQAYABcAGAAZAB0AIQAhAB4AHQAdACAAIAAfAB4AGwAaABoAGQATABIAEAAQ
AA4ACgAHAAQABAADAAIAAAABAAIAAgAAAAAA//////3/+v/6//r/+f/4//f/9v/0//j/
+f/7//7//P/6//j/9f/1//X/9P/0//b/+P/5//r/+v/6//n/+f/3//X/9f/1//b/+P/6
//v/+v/5//j/9//4//j/+f/7//v/+v/6//r/+f/5//j/9//2//b/9f/0//T/9v/4//r/
/f/9//3//f/9//v/+f/4//r/+v/6//r/+//7//v/+f/6//z//v8BAAEA///8//r//v//
/////v/+//3//P/8//r//P/8//3//f/8//r/+v/9//z///8AAP//AAACAAMAAwACAAIA
AgADAAMABAAEAAUABgAHAAgABAAAAPz/9v/z//P/8//x//L/9f/2//f/9v/2//b/9v/0
//T/9P/2//j/+P/4//f/+P/2//f/9//5//n/9f/5/wEABwALABYAJQAtAC4AOgBGAEwA
RAAyAB0ABQDt/97/1P/K/7v/tv+y/6n/qP+z/7//xv/M/83/0f/e/+P/5f/o/+3/7v/u
/+z/7P/u//D/8v/0//n/+v/6//r/+v/6//r/+f/5//z//P/6//r/+f/5//r/+v/5//n/
+v/7//3//f/9//7//f/8//v/+v/4//j/9v/2//j/+v/7//r/+v/6//r/+v/6//v//v//
//7//f/8//r//P/9//7//v/+//7//f/9//v/+//8//z/AQACAAMABgAFAAQAAgD/////
//8AAAAA//8BAAEAAQACAAIAAQABAAYACAAJAAkACQALAAsADQANAA0ADAAMAA4ADwAS
ABUAEwATABQAFAAWABcAGAAYABoAGwAdAB0AHgAfACAAIQAgAB8AIQAjACEAHgAdAB0A
HgAeAB0AHAAYABYAFQATABAAEAAPABAADQAKAAgABgAGAAUABAACAAAAAAD///z//P/7
//v/+f/6//z//v////3//f/9//z/+v/5//n/+v/6//r/+v/5//v/+//6//r/+P/4//f/
9v/5//r/+v/7//v/+f/5//n/+f/6//v/+//7//v/+//7//n/+P/4//n/+f/4//j/+P/2
//f/9//3//f/+P/4//j/+P/4//j/+P/3//f/9//3//n/+f/5//n/+P/4//j/+f/7//v/
+//7//n/+P/3//b/9v/3//n/+v/4//j/9//3//j/+P/5//r/+v/6//n/+P/3//f/9v/z
//f/+//+/wAA/v/6//n/+v/4//b/+f/5//r/+v/6//r/+P/4//f/9//5//n/+v/7//z/
+//7//z/+//6//n/+P/5//r/+v/5//f/+f/6//r/+//7//v/+//5//r/+v/6//j/9//2
//b/9//4//n/+//7//z//f/9//v/+//5//n/+v/7//z//f/7//v/+v/3//n/+//7//v/
+P/3//X/9P/3//z///8CAAEAAAD/////+f/3//j/+v/6//r/+v/8//z//P/8//r/+v/6
//r/+v/6//r/+v/8//z//P/8//r/+v/6//r//P/8//z//P/6//r/+v/6//z//P/8//z/
+v/6//r/+v/8//z//P/8//r/+v/6//r/+//8//3//v/8//z//P/8//z//P/8//z/+v/6
//r/+v/8//z//P/8//r/+v/6//r//P/+/wAAAgD///7//f/8//z//P/8//z/+v/6//r/
+v/8//z//P/8//7//v/+//7//v/+//7//v/+//7//////wEA/////wAA//8BAAMAAwAF
AAYACQALAAkACAAIAAcABQAEAAMABAAEAAUABQAEAAIAAgACAAAABAAEAAEAAAD///3/
/P/6//r/+v/5//n/+v/6//r/+v/4//j/+P/4//n/+P/4//n/+P/1//T/9f/3//n/+v/8
//z//P/8//z/+//8//v/+v/6//n/+P/4//f/+f/3//f/AQAHAAkAEwAjACwANQBFAFAA
VgBeAFwASgAuABEA9f/h/9j/0v/G/7v/tP+w/6//sv+3/8H/yv/S/93/4f/e/+f/8f/0
//H/7v/w//T/+P/6//n/+P/3//n/+v/6//r/+v/9//7//v////7//P/4//b/+f/7//7/
AAD/////AAABAAAA///+//7/AAAAAAAAAAAAAAAA/v/+//7//v/9//r///8AAAEAAgAA
AP//AAD///3//f/9//z//f///wEAAgACAAIAAQABAAEAAQACAAIABAAEAAQABgAFAAQA
AgD//wAAAQADAAQABAAFAAQAAwAIAAgABwAHAAgACAAHAAUABgAJAAoADQAOAA0ACwAK
AAsACwANAA8AEAARABMAFAAUABUAFgAWABYAFwAZABkAGwAbABsAGwAZABkAHAAfACEA
HgAdAB0AHAAcABsAGgAbABoAGgAZABcAFgAUABQAEwAQAA4ADAAOAA0ADAAKAAkACAAG
AAIABQAFAAYABQACAAIAAgABAAEAAQABAAAAAgABAAEAAgAAAP7//P/5//r/+//7//z/
+//8//z//P/+//7//f/9/////f/9//3//P/8//z/+//9//3//f/9//r/+P/3//f/+v/6
//v//P/8//3//f/9//3//v/+//7//P/8//z//P/7//v/+//7//n/+f/5//n/+f/6//v/
/f/9//3//f/9/wAAAAAAAAAA/f/9//7//v/9//z/+v/5//v//P/+/wAAAAAAAP///v/9
//3//P/5//7/AQADAAQA///6//j/+P/5//j//P/9//z//P/8//z//v/+//3//f/8//v/
+//7//3/+//6//r//P/8//z//P/8//z/+//5//n/+//8//z/+f/5//n/+f/8//7///8A
AP7//f/8//z/+//6//n/+f/7//z//f/9//3//f/7//v/+f/5//n/+f/8//3//f/7//v/
/f/9//3/+//7//r/+v/4//r/+v/6//3//v///wEA+//5//j/+v/8//7/AAAAAP///v/7
//z//v8AAAMAAgABAP///v8CAAUABwAIAAcABQADAAIAAgAEAAQABQADAAIAAAAAAAIA
AAACAAIA/f/8//z/+//7//r/+v/6//f/9//4//j/+v/6//r/+v/6//r/+v/4//n/+f/5
//f/9//5//n/+f/1//T/8//y//L/8v/y//T/9//4//n/+f/y//D/9f/5//n/+//9////
AQAHABEAIgA1AD8ARgBOAFYAVgBQAEAAIwAFAPH/4v/W/8r/v/+y/6T/pf+u/7f/u//A
/8z/2f/b/9r/3f/l/+j/6//w//L/8v/y//L/8v/y//L/9f/3//j/+f/6//r/+v/5//n/
+v/6//j/+P/5//n/+v/6//v/+//8//3/////////AAD///7//f/8//7//v/8//z//P/8
//v/+P/6//r/+v/6//z//f8AAAEAAAD///7//P/+////AAAAAP7//v/9//3//v///wEA
AgABAAAA//8AAAIAAgABAP///f/9//7//v8CAAUABgAHAAkACAAGAAUACQAKAAoACQAJ
AAsACwANAA0ADQAMAAwADQANAA8AEQARABEAEgASABUAFwAZABoAFwAXABgAFwAZABsA
HQAfAB4AHQAfACEAHwAcABsAGwAeAB4AHQAcABsAGgAaABkAGAAYABcAGAAVABAADAAI
AAkACQAJAAgACAAIAAcABAAEAAMAAwABAP///v/9//v/+//7//v/+v/8//v/+//8//r/
+v/6//n/+v/7//v//P/9//7//v/+//3//P/6//n/+//5//n/+f/5//r/+//7//v/+//7
//v/+f/4//j/+f/7//r/+v/6//j/+f/5//n/+//8//z//P/4//j/+P/4//v/+//7//v/
+//7//v/+//7//z//f////7//f/8//v/+v/6//r/+v/7//v//P/8//z//P/7//v/+P/4
//n/+v/9//7//v/+//3//f/8//n/+f/7//z//P/8//r/+//+//z/+v/9//3//P/8//z/
/P/6//r/+f/5//n/+f/6//v//f/7//r/+v/6//r/+v/6//z//P/7//n/9//5//r/+v/6
//v//P/9//z//P/7//r//P/7//r/+v/6//r/+v/7//r/+v/6//n//P/9//z//f/6//n/
+P/3//r//f///////v////7//f/9//3//P/8//r/9v/4//r//P/+/wAAAQACAAEAAAAA
AAAAAQAFAAUABAAEAAYABwAHAAYACAAHAAYABgAFAAYABQAFAAcABgAEAAQABAACAAQA
BAD///7//v/9//r/+P/3//b/+P/5//v//P/8//z//P/8//v/+v/5//b/9v/3//j/9//5
//v/+//7//r/+v/6//r/+P/4//j/+v/4//j/+P/3//r//v/9//n//f8DAAEA//8FAAsA
FQAkADMAPQBKAFgAXgBUAEAAJgALAPf/7f/k/9r/yv+9/7b/sv+t/7D/u//D/8b/zP/X
/9//4v/l/+n/6v/t//L/9P/w//L/+v/5//j/9//5//j/+P/4//j//f/+//7////+//7/
/P/8//v/+//8//z/+f/5//r/+//7//v/+//8//3//v///wAAAQACAAEAAgACAAIAAQD+
//7//v/+//7/+//7//3//f8AAAEAAgACAAEAAQABAAAAAgACAAEAAQD/////AAAAAAQA
BAAEAAYABgAGAAUAAwABAAEAAgACAAEAAwADAAMACQAKAAoACwAMAAwACwAJAAkACwAL
AA0ADwAPAA4ADgAPAA8AEQATABUAFQAWABYAFwAXABcAFgAXABkAHAAdABsAGwAbABsA
GwAbAB4AIQAjACAAHwAfAB4AHgAdABwAHAAcAB0AHQAWABQAEQAQABAADgANAAwACgAJ
AAgABgAIAAgABwAEAAMAAQAAAP3//f/+///////////////+//7//f/9//7//P/8//z/
+//9//3//P/8////AAAAAAAA/f/8//r/+f/6//n/+v/7//n/+v/7//v/+//7//v/+//9
//z//P/9//3//P/8//z//P/9//3//f/7//z//P/8//j/+P/4//j/+//9////AQD/////
//////z/+P/6/wEABAACAAAA/v/8//////////3/+//8//3///8BAAEAAAAAAAEAAQAA
AP7/AQABAAEAAgAAAAIAAgADAAMAAgAAAAAAAgAAAAIAAgAAAAAAAQABAAIAAgADAAQA
BQAFAAYABgAEAAQABAAEAAEAAAD///z/+f/5//n/9//3//n/+f/5//b/9v/2//b/9//4
//n//P/8//z//P/7//T/+P/7//n/9//7//3//f8DAA0AEwAcACkAOwBEAEgAUABOAD4A
JgAPAPn/5f/W/87/yP/B/7r/tP+t/7D/t/+//8j/1v/j/+f/6P/t//P/9P/3//L/8P/y
//j//P/7//r/+f/7//v/+v/5//j/+v/6//n/+f/8//z/+v/6//v/+//8//z/+//7//z/
/f/9//3//f/+////AAABAAIAAQAAAP3//P/8//z/+//4//z//v8AAAIAAAD//wAA////
///////+//3//f/9//z//f/+//7///8AAAEAAwAEAAQAAgAAAAAAAwAEAAQAAwADAAMA
BAAEAAMABQAFAAUACgAKAAkACQALAAwADAALAAsADQANAA8AEwATABIAEgARABEAEwAV
ABYAFwAZABoAGQAZABkAGAAbAB0AIAAhAB8AHwAfAB8AIAAhACUAKQAoACQAIgAhACAA
IAAfAB4AHQAcABwAGwAVABIADgAMAAsACAAGAAQABAADAAIAAAAAAAAA///8//7///8B
AAEA/v/+//7//f/9//3//f/8//7//f/9//7//P/8//z/+//9//3//P/8//v//P/8//z/
/v/+//3//f/7//n/+f/5//v//P/9//3//f/9//3//f/9//z//P/9//v/+v/6//r//P/9
//3//f/9//7//v/+//r/+v/6//r/+//7//v/+//9//3//f/9//z//P/8//3/+//7//v/
+//+//7//v/+//v/+//8//z//v/+//3//f/8//z//f/+//v/+v/4//b/+f/7//z/+//9
////AAAAAP///P/8//7/AQAAAAQABQABAP7/+//4//n/+v/6//v//P/7//v/+//7//n/
+P/4//v//P/9//7//P/8//v/+f/5//v//P/8//n/+f/5//n/+f/6//r/+v/7//v/+//8
//n/+P/3//f/+v/8//7////+//3/+v/5//v/+//7//v/+v/7//v/+f/7//3//f/9//v/
+//6//r/+v/8//z//P/8//z//P/9///////+//v/+v/5//j/+f/6//v//P/8//z//P/8
//r/+v/6//r//P/8//z//P/8//z//P/8//z//P/8//z//v/+//7//v/9//z/+//6//r/
+v/6//r//f/+////AAD+//z/+v/4//r//P/+/wAA/f/8//v/+v/8//z//P/8//r/+v/6
//v//f/9//v/+//8//3///8BAAAA/v/9//7///////7//v/7//r/+v/6//3//v8AAAEA
AgAAAAAAAAD8//7//v/7//z//v///wEAAwAEAAUABQADAAQABAAEAAYABgAGAAYABQAE
AAEA///+//3/+v/5//r/+f/4//b/9//4//n/+v/6//r//P/8//z//P/7//r/+P/9/wMA
/f/1//n/AQAFAAkAEwAiADUAPQBGAFAAWABYAEwANgAbAAUA8f/e/9L/xv+9/7j/sv+t
/7T/u//B/8j/0v/X/9v/4v/n/+f/6v/x//L/9v/6//z/+P/4//j/+P/7//r/+v/6//r/
/P/8//v/+//9//7//f/+//3//f/+//7//f/9//7///8BAAEAAQACAP7//P/6//j//P/+
//7/AAD//wAAAAD+//7//v/+//7//v///wIAAwACAAEAAAD+//7///8AAAAAAgACAAEA
AQAAAP/////+/wIAAgACAAQAAgACAAEA//8BAAEAAgACAAUABwAHAAcACQAIAAYABQAI
AAoACwALAAkACwALAA0ADwAPAA4ADgANAA0ADwARABEAEQASABIAFQAXABkAGgAcAB0A
HwAfABwAGwAaABkAGwAbAB4AIQAhAB4AHQAdAB4AHgAdABwAHQAcABwAGwAYABgAFwAY
ABcAFAASABAADgANAAwACgAMAAwACwAIAAYABQAFAAMAAgACAAIAAQD////////+//7/
/f/9//7/AAAAAAAA/////////v/+////AAAAAAAAAAAAAP////8BAP////////3//v//
/////v/9//z/+//9//z//P/9/////v/+//7//f/9//z/+//+/wAAAQACAP7//v/+//7/
//////////////////////7//v/+/////f/9//3//f/+//7//v/+//3//f/+//7/AAAA
AP/////8//z//f/+//7//v/9//z//v///////f/+///////+//7//P/9/wAA///8//7/
/f/8//z//P/8//7//v/9//3//v/9//3//f/+//3//f/+//z//P/8//z//v/+//3/+//5
//v//P/8//3//f/9//3//f/+//7//v/8//v/+v/6//z//P/8//3//P/8//z/+//9//3/
+//7//3//f/9//3//P/9//3/+//7//3//f/9//3//f/8//z/+v/8//z//P/+//7//v//
//3//f/8//z//P/8//z//v/+//7//v/8//z//P/8//7//v/+//7//v/+//7//v/8//z/
/P/8//7//v/+//7//f/8//v/+v/8//z//P/8//r/+v/6//r//P/8//z//P/8//z//P/8
//z//P/8//z//P/8//z//P/+//7//v/+//7//v/+//7//////////f/7//z//f///wMA
AwACAAIAAgADAAMAAgAEAAMAAgACAAIABAAEAAUABwAGAAQABAACAAAAAgACAP3//P/8
//v/+//6//r/+v/5//n/+v/6//r/+v/6//r/+v/6//r/+P/5//n/+f/3//f/+f/5//n/
+v/6//r/+v/5//j/9//4//r/+v/6//n/+P/2//f/+f/5//v/AQAFAAUACwAXACYANQBD
AEwAVABcAFoASgAuABcAAwDt/9z/0P/C/7v/tP+u/6v/sv+5/7//xv/S/93/3//k/+n/
6f/o/+3/8P/y//T/+P/2//j/+P/4//v/+v/6//r/+v/7//r/+P/3//r/+v/4//j/+//7
//z//P/9//3//v////7//f/8//z/+v/6//r/+v/8//z/+v/6//v//P/8//r//f/+////
AAD+//3//v/9//////////7//P/9//7//v/+//7//f/9//3//f/+//7//f/8//v//P//
/wAAAAD//wAAAQADAAQAAwAFAAUABQAGAAQAAQD//wIABAAFAAUACAALAAwADwAOAA0A
CwAKAAsACwANAA8ADwAPABAAEAAUABUAFgAWABQAFQAXABcAFwAXABcAFwAZABkAHAAf
AB0AGgAZABkAHAAcABsAGgAZABgAGAAXABMAEgAQABAAEAAOAA0ADAAOAA0ADAAKAAcA
BgAEAAAAAgABAAEA///9//z/+//5//r/+//8//z/+//5//j/+P/7//z//f/9//v/+//6
//r/+f/6//r/+v/4//j/9//3//r/+f/6//v/+P/4//j/9//4//n/+v/7//v/+v/6//v/
+f/4//j/+P/4//n/+f/5//n/+v/6//r/+v/6//r/+v/5//n/+f/5//v/+//7//v/+P/4
//j/+f/3//f/9//3//r/+v/6//r/+f/5//r/+v/4//j/9//3//f/+P/6//z/+v/6//n/
+P/4//n/+f/3//f/+f/6//r/+//4//j/+v/6//j/+//7//j/+P/4//j/+P/4//f/9//3
//f/+P/5//v/+f/4//j/+P/4//j/+P/6//r/+f/3//f/+f/6//r/9//3//f/9//5//r/
+v/6//j/9//2//b/+P/4//j/+f/3//j/+f/5//n/+f/3//f/9f/1//X/9f/3//n/+v/5
//f/+f/5//n/+//7//r/+v/4//r/+v/6//r/+v/6//v///////z/+v/6//r/+v/8//z/
/P/8////AAABAAIAAgACAAIAAgAAAAAAAAAAAAAAAAAAAAAAAAAAAAAAAAD9//z/+//6
//n/+P/3//b/9P/0//T/9P/0//T/9P/0//b/9v/2//b/9P/0//T/9P/2//b/9v/2//b/
9v/2/w==
         </WaveFormData>
      </LeadData>
      <LeadData>
         <LeadByteCountTotal>10000</LeadByteCountTotal>
         <LeadTimeOffset>0</LeadTimeOffset>
         <LeadSampleCountTotal>5000</LeadSampleCountTotal>
         <LeadAmplitudeUnitsPerBit>4.88</LeadAmplitudeUnitsPerBit>
         <LeadAmplitudeUnits>��V</LeadAmplitudeUnits>
         <LeadHighLimit>2147483647</LeadHighLimit>
         <LeadLowLimit>268435456</LeadLowLimit>
         <LeadID>II</LeadID>
         <LeadOffsetFirstSample>0</LeadOffsetFirstSample>
         <FirstSampleBaseline>0</FirstSampleBaseline>
         <LeadSampleSize>2</LeadSampleSize>
         <LeadOff>FALSE</LeadOff>
         <BaselineSway>FALSE</BaselineSway>
         <ExcessiveACNoise>FALSE</ExcessiveACNoise>
         <MuscleNoise>FALSE</MuscleNoise>
         <LeadDataCRC32>4026466257</LeadDataCRC32>
         <WaveFormData>
AAAAAAAAAAAAAAAAAAAAAP7//v/+//7/AAAAAAAAAAAAAAAAAAAAAAAAAAAAAAAAAAAA
AAAAAAACAAIAAgACAAIAAgACAAIAAgACAAIAAgACAAIAAgACAAQABAAEAAQAAgACAAIA
AgACAAIAAgACAAMABAAFAAYABgAGAAYABgAHAAgACQAKAAwADAAMAAwADgAOAA4ADgAQ
ABAAEAAQABEAEgATABQAFgAYABoAHAAeAB4AHgAeAB8AIAAhACIAJQAmACcAKAAoACgA
KAAoACoAKgAqACoAKgAqACoAKgAqACoAKgAqACgAKAAoACgAJgAkACIAIAAeABwAGgAY
ABQAEgAQAA4ADQAMAAsACgAJAAgABwAGAAUABAADAAIAAQAAAP///v8AAAAAAAAAAP7/
/v/+//7//v/+//7//v/+//7//v/+//z//P/8//z//P/8//z//P/8//z//P/8//3//v//
/wAA///+//3//P/6//r/+v/6//v//P/9//7//v/+//7//v/+//7//v/+//z//P/8//z/
/v/+//7//v/+//7//v/+//3//P/7//r//P/8//z//P/8//z//P/8//7//v/+//7//v/+
//7//v/7//r/+f/4//r/+v/6//r/+//8//3//v/+//7//v/+//3//P/7//r//P/8//z/
/P/+//7//v/+//v/+v/5//j/+v/6//r/+v/6//r/+v/6//j/+P/4//j/+f/6//v//P/8
//z//P/8//v/+v/5//j/+v/6//r/+v/6//r/+v/6//z//P/8//z/+f/4//f/9v/3//j/
+f/6//r/+v/6//r/+v/6//r/+v/8//z//P/8//v/+v/5//j/+v/6//r/+v/4//j/+P/4
//j/+P/4//j/+//8//3//v8BAAIAAwAEAAYACAAKAAwADAAMAAwADAAOAA4ADgANAAkA
BwAHAAcADAAKAAYACAALAAsACwALAAkACAAGAAYACQAKAAoACgALAAcABwAGAAUABQAI
AAYA/v/7//r/9v/0//X/9//4//X/9f/0//T/9v/2//b/9v/2//b/9f/1//P/9f/1//P/
9P/z//H/7//v//D/8f/x//H/8f/x//H/7//v//H/7//y//T/8v/x//H/8//z//X/9f/v
/+v/6f/x//n//f8DAAkADgAKAAYAAwD///T/5v/e/93/4f/o/+3/6//o/+r/7f/1//3/
AgAGAAsADAAIAAkACwAGAP///P/8//z/+P/3//b/9//5//j/+P/6//r/+P/3//f/+f/3
//b/9v/2//b/9v/2//T/9P/1//b/9P/z//P/8//0//T/9f/1//b/9//4//n/9//4//j/
+P/5//n/+f/5//n/+v/7//v/+//7//v/+f/5//z//P/8//////8AAAAA/v/9//z//P/+
//7///8BAAMABQAFAAUABQAFAAUABQAFAAUABgAHAAkACAAHAAYABQAHAAgACwAMAA0A
DgAPABAAEQATABQAEwATABUAFwAaAB0AHwAiACIAIwAjACMAJAAkACcAJwAnACYAJgAm
ACcAKAAsAC4ALwAsACsAKgAqACgAKAAnACUAJQAlACMAIQAhACIAIgAaABUAEAAMAA8A
EAASABMADgAMAAsACgAGAAQAAgABAAMABAADAAUAAgABAAAA///9//z/+//7//v//P/9
//3/+//9//v/+//8//z/+v/6//v//P/8//v/+v/5//z//f/7//r/+f/5//r/+//8//3/
+v/6//v//v/7//j/9//2//j/+f/6//v/+v/6//r/+//+//7//v/+//3//P/7//r/+f/5
//j/9//1//T/8//z//j//f8AAAMAAwACAAIAAgD9//z//f/8//z//f/+////AAD/////
///9//v/+f/0//b/+f/7///////+//3/+v/4//f/9v/1//j/+P/5//n/+v/7//z//P/6
//r/+v/6//v/+//7//v//f/9//3//f/6//n/9//2//r/+v/5//j/+v/7//v/+f/1//j/
+P/4//j/+f/5//j/9v/2//X/9f/2//j/+v/7//r/+v/6//r/+v/7//v/+f/8//3//f/7
/wEAAgACAAAACAAKAAgABwAMAAoACgAKAAoACgAKAAoACQAFAAMAAwADAAoACgAIAAwA
DgANAAwACwANAAwACgAKAAsADAAMAAwACAADAAIAAAAAAAEABQAEAP7/+//6//b/9f/1
//b/9v/1//X/9P/0//L/8v/y//L/8v/y//H/8f/z//X/9f/z//P/8//y//H/7//w//H/
8f/v/+//7//v//H/8f/z//H/7v/w//D/7//x//H/8//z/+3/5//n/+v/8f/3//3/BwAJ
AAYAAAAAAP3/9//w/+7/6v/h/9//8v/9//X/8v/2//f/9//9/wIABAAFAAgACAAHAAkA
CgADAPz/+P/2//T/8//y//P/9v/2//f/+v/6//j/9//3//f/9f/0//T/9v/2//b/9v/2
//b/9//4//r/+f/5//n/9//2//b/9f/z//P/8//z//b/+P/5//r/+f/5//n/+f/6//z/
/v////7//f/8//n/+//+//7//v/9//3//v/+//7//f/8//z//v/+////AQABAAMAAwAD
AAIAAQAAAP//AAABAAMABQAIAAgACAAIAAoADQAPABMAEAAPAA4ADQAPABEAFAAWABcA
FwAZABsAGwAbABoAGgAcAB8AIQAjACYAJgApACkAJwAmACYAJgAmACYAKQAqAC4ALgAw
ADIALwAsACsAKQAkACMAIgAfAB8AHwAgACAAHAAZABYAFAASABAADwANAAkACAAIAAgA
CAAGAAQAAwADAAIA///////////////////+//3//f/9//7///////z//f/6//n/+//8
//v//P/+/wAAAQABAPv/9//3//X/+P/6//z///////////////3//P/8//7/AAD+//7/
/v////////////7//v/+////AAAAAAAAAAD///7//f/8//z//f/9//3////+//3//f/9
//////////3//P/8//z/+//8////AAD///////////7//f/9//3//v///wAA/v/9//3/
/P/9//7//v/+//z//f/9//3//f/9//z//P/7//3//f/9//z//P/8//z//P//////////
//z/+//6//n/+//7//r/+v/8//z/+//6//j/+f/5//f/9//8//7/AAD+///////+/wAA
AAD//////f/8//v/+f/5//r/+//8/wEAAwAEAAMABgAHAAcABQALAAwADgAOAA4ADgAO
AAwADAAMAAsACQAHAAcABwALAAoABwAKAA8ADwAPAA8AEQAQAA4ADgAPABAAEAAQAA0A
CQAJAAgABQAFAAgABgD///3//f/6//f/9//4//j/9//3//b/9v/2//b/9v/2//T/9P/z
//P/8//1//X/8//3//f/9v/1//T/9P/0//P/8//z//P/8//1//X/9//1//D/8P/w/+//
7//v//P/9f/v/+n/6f/r/+//+f8BAAcADQAQAA4ACgALAAcA/P/u/+j/6f/p//D/9//z
/+7/8v/7////AwAKABIAFQAUABAACwAHAAQAAwAAAP7/+v/7//v/+//9//z/+v/5//r/
+//6//r/+//6//f/9f/0//T/9P/0//T/9P/0//X/9v/4//f/9//3//f/+P/6//v/+v/5
//j/9//6//z//f/+//7//f/8//v/+f/6//v/+//8//3//v/9//r//P/7//r//v///wEA
AgACAAEAAAAAAAAAAAABAAMAAQADAAMAAwAFAAUABQAFAAcABwAIAAkACwAKAAkACAAK
AA0ADwATABEAEQARABEAFAAVABcAGAAbABsAHQAfAB0AHQAcABwAIAAjACUAJwAoACgA
KwArACkAKAAoACgAKgAqAC0ALgAuACwALAAsAC0ALAAtAC0AJwAnACcAJQAhAB8AHgAc
ABsAGQAXABYAEwAQAA4ACwAKAAoACwAMAAoACAAGAAUABQAEAAEAAQD//////////wIA
AgACAAMAAQAAAP///f/7//v/9//1//n/+v/5//r//P/+///////7//n/+//7//3//v//
/wEA///////////+//7///8CAAAA/v/+//7//P/7//r/+f/2//b/9v/3//v//P/9//7/
//8AAAEAAgAAAAEAAQAAAAAAAAAAAAAA///+//3/+//6//n/+v/7//z/+P/y//L/+f/5
//n/+f/4//b/8//y/+//7v/s/+r/6//n/+f/5v/l/+X/6P/m/+b/6f/u//D/7v/v//H/
8v/y//P/8//0//X/9v/3//j/+P/4//f/9//5//v/+//5//3//f/8//v/+f/6//v/+//7
//v/+//7//n/+f/7//n//v/6//b/9//5//n/+f/7///////5//X/+f/5//v/CQATABgA
GgAYABcAGQASAAIA8v/r/+n/7v/7/wMA/v/8/wEABwAJAAwAEgAZAB4AHAAZABkAFgAP
AAoABAAAAAAAAQACAAUABQAEAAQABgAGAAQAAwADAAUAAwACAAIAAwACAAEAAAAAAAAA
AQACAAUABQAGAAcABAAEAAUABQACAAEAAAD//wAAAgADAAQAAwADAAMAAwADAAQABQAF
AAMAAwADAAEAAwAGAAYABgAGAAUABQAEAAMAAQD///7/AAACAAUACQAGAAcABgAFAAUA
BQAFAAUABwAHAAgACQAKAAoACgAKAAsADQAOABEAEgATABQAFQAVABUAFgAWABcAFwAZ
ABsAHAAdAB0AHgAhACMAJAAlACcAJgAoACcAKAAoACkAKgAoACgAKwAsAC0AKgApACgA
KgAoACgAJwAhACEAIQAfAB4AHQAdABwAGAAVABIAEAAQAA4ADQALAAgABgAFAAQAAwAC
AAEAAQACAAIAAAABAP/////////////+//3//f/+//7//v/9////AQD//////v/8//j/
9v/6//z//f/9//v/+f/7//v//P/8//z//f/7//v/+//7//r/+v/7//7//P/6//r/+v/7
//v/+//7//z//P/8//3//f/8//v/+v/8//z//P/8//z//f/9//3//P/6//j/9//5//v/
+//7//v/+v/6//r/+v/6//z//P/5//n/+f/5//j/9//3//f/+f/5//n/9v/2//f/9//5
//z//P/8//r/+//7//v/+//7//r/+v/5//v/+//7//r/+P/4//j/+P/7//v/+//7//v/
+//7//v/+v/5//f/9v/6//r/+f/4//j/+f/5//f/9v/6//v//P/7//v/+v/4//b/9v/1
//X/9//4//n/+f/4//j/+P/4//r/+//7//n/+//7//r/9//6//r/+f/2//b/+P/6//v/
+f/5//f/8//1//r//P/+//v//P/7//n/+f/5//r/+v/6//r/+v/4//j/+P/4//b/9v/2
//b/9v/2//b/9v/3//j/+f/6//j/+P/4//j/9v/2//b/9v/2//b/9v/2//b/9v/2//b/
9v/2//b/9v/4//j/+P/4//j/+P/4//j/+f/6//v//P/5//j/9//2//b/9v/2//b/+P/4
//j/+P/6//r/+v/6//f/9v/1//T/9f/2//f/+P/2//b/9v/2//j/+P/4//j/9v/2//b/
9v/4//j/+P/4//r//P/+/wAAAQACAAMABAAHAAgACQAKAAgABwAFAAMAAgABAAMAAAD+
/wAABQAFAAMAAwADAAIAAAAAAAEAAgD///7//P/3//n/+P/3//f//f/8//j/9//4//b/
9P/1//X/9P/y//H/8P/w//D/8P/w//D/8P/w/+//7//v//H/7//t/+//7//x//H/8v/0
//P/8//x//H/7//v/+//7//x/+//7v/u//D/8f/x//H/9f/1//P/8f/x/+//8f/7/wUA
BwALAA4ACgAGAAMA9//o/+D/3P/d/9//5v/r/+n/5v/o//H/9f/3/wIADAAJAAgADAAJ
AAMAAAD9//j/+P/6//f/9//3//n/9//2//b/+P/2//T/8//z//X/8//y//L/9P/0//T/
9P/2//b/9//4//f/9f/0//P/8v/y//P/8//0//X/9v/3//b/9v/1//T/9v/3//j/+f/4
//j/+P/3//f/9//3//X/9v/6//v//P/9//3//v/+//7//f/8//z/+//6//r/+//5//v/
+//7//z//f/+////AQABAAIAAwAEAAQABAAEAAMABQAGAAkACwALAAsACwAKAAsADQAO
AA8ADwARABMAFgAXABcAGAAXABkAGgAbAB4AHgAhACEAIQAgACAAIAAgACAAIwAkACYA
JAAkACQAJAAiACIAIQAgACEAIgAhABwAGwAbABoAFQATABEAEAAOAAwACwAJAAUABAAE
AAQAAwACAAEAAQABAAAA/f/9//3//f/9//3/+//6//n/+f/3//b/9f/z//b/+f/4//n/
+P/4//b/9v/1//b/9v/1//X/8//1//X/9P/0//T/9f/1//X/9f/1//P/8v/y//T/9//2
//f/+P/5//n/+f/5//j/+P/4//n/+P/4//j/+P/4//j/+P/4//b/9//3//f/+f/4//f/
9//3//n/+f/5//n/+P/4//j/+P/4//r/+v/4//f/9v/1//X/9f/2//f/+f/5//n/9v/1
//X/9P/1//j/+P/4//b/9f/1//X/9f/2//b/9//3//X/9f/1//T/9v/2//b/9v/1//X/
9f/1//X/9f/1//X/9f/1//T/9P/0//T/8//y//L/8//z//H/7//y//L/8v/0//X/9f/0
//T/9P/z//P/8f/y//P/8//y//L/8v/y//T/9f/1//P/8//z//L/7//z//T/9P/y//L/
9P/2//f/9v/3//b/8//0//j/+f/6//3/AAABAAEA/f8BAAAAAwAEAAUABgAFAAQAAwAB
AAEA////////AAD+//r//P8DAAUABwAJAAkACAAGAAYABgAGAAUABAACAP3//P/6//r/
+/////7/+f/3//f/9P/v/+//8P/w/+3/7f/s/+z/7v/u/+7/7v/s/+z/6//r/+3/7//v
/+3/7f/t/+z/6//q/+r/6v/p/+n/6f/p/+n/6v/r/+7/7f/o/+b/6P/r/+3/7f/t/+3/
6//l/+P/5//t/+//8//5/wEAAgD+//7//f/1/+r/4P/c/9v/2f/e/+v/8f/u/+r/6f/p
/+3/+P/8////BAAIAAkACQAEAP3/+P/0/+7/7P/r/+r/6//v//D/8v/2//b/9P/z//P/
8P/t/+v/6v/t/+7/7//w//L/8v/z//T/8v/x//H/8f/w//D/8f/x//P/8//z//P/8v/y
//H/8P/v/+//7//v//H/9P/3//n/9v/1//T/8f/x//T/9P/0//j/+f/7//z/+v/5//j/
+P/3//b/9v/3//r//f/+/////P/7//r/+f/6//v//f///wQABAAEAAQABwAJAAoADQAK
AAkACAAHAAYABwAJAAoADwARABUAGQAYABkAGQAaABkAGwAcAB0AIgAiACUAJQAlACQA
JAAkACEAIAAiACIAJwAmACcAKAAoACYAJgAlAB4AHQAcABkAGAAZABsAHAAXABUAEwAS
AA0ACgAIAAUABgAGAAcACAAIAAYABAADAP///P/3//X/9v/3//j/+f/8//z//P/9//n/
+P/3//X/9f/3//X/9f/3//j/9//4//f/+P/4//f/8//x//P/8//2//b/9v/3//f/9//3
//f/9P/0//X/+P/6//j/+P/4//f/9//3//f/+P/4//j/+f/3//b/9f/0//X/9v/3//j/
+f/7//z//f/8//r/+P/3//b/9//2//X/9v/2//f/+P/4//j/+v/6//n/+f/5//n/9v/1
//X/9f/4//n/+v/4//b/9//3//n/+v/6//r/+P/3//f/9//3//f/9v/2//X/9f/1//X/
9P/3//j/+f/6//j/9//2//X/8//z//P/8//2//f/9//4//j/+P/3//b/9v/3//f/9f/1
//j/+P/4//f/9//2//T/9v/2//X/9f/1//b/9//3//b/9v/2//b/+v/7//v/+f/3//X/
8v/t//T/+P/7//z//f8AAAMABQAHAAkACQAHAAMABgAIAAgACAAIAAgACAAIAAcABwAF
AAUABQAJAAgABQAIAA0ADQANAA0ADwAOAAwADAAMAAwACwAKAAgAAwACAAAA/f/9/wAA
/v/7//n/+f/2//X/9f/2//b/8//z//L/8v/y//L/8v/y//L/8v/x//H/8f/z//P/8f/y
//H/7//t/+7/8P/y//P/7//v/+//7//x//H/8//x//L/8v/w/+v/6f/r/+3/7f/t/+n/
5f/l/+v/8//5////BwAMAAgAAAD//wEA/P/y/+r/5f/h/+j/9//5//L/8P/3//n/+f8A
AAQABQAIAAoACQAJAAYA///6//j/+P/1//X/9f/3//X/9P/0//b/+P/2//X/9f/1//P/
8v/y//T/9P/0//T/8//y//L/8v/y//H/8f/x//L/9P/3//n/9//3//f/9//2//b/9f/0
//b/9//4//n/+P/4//j/9//6//v//P/7//n//P/8//z/+//7//z//P/6//n/+P/4//n/
+v/8/////f////////////////////////8AAAEABQAGAAcACAAIAAkACQALAA4ADwAQ
ABEAEQARABIAEgATABMAFQAXABgAGQAZABoAGwAdAB4AHwAiACIAJQAlACcAJgAmACYA
JgAmACkAKgAqACgAKAAoACgAJgAmACUAIQAhACEAHwAaABkAGQAYABcAFQATABIAEAAO
AA0ACwALAAoACgAKAAcABAABAP//AAAAAP7///8BAAEAAQABAP///v/9//3//P/8//z/
+//5//v/+f/5//v//P/7//z/+//8//z/+//7//n/+//7//v/+v/5//n/+//7//v/+//5
//j/+P/6//v/+v/7//z/+//7//v/+//4//j/+P/5//r/+v/6//r/+//8//3//v/+////
//////3//P///////P/6//r/+v/6//n/+P/3//X/9P/z//T/9f/6//j/9P/2//j/9//2
//X/9P/y/+//7v/t/+z/6v/o/+n/5f/l/+T/5f/l/+j/5v/k/+X/6P/o/+n/6//u//D/
8P/x//H/8v/y//L/8v/y//b/+P/5//v/+f/7//v/+f/7//v/+v/5//n/+v/7//v/+//7
//v/+//7//v//f/7//j/+P/4//X/8f/x//P/9f/z//f/9//z//P/+/8DAAkAEQAcAB4A
GAAZABkADgD+//T/8f/t//L/AQAFAP7/+v/9/wUADwAUABYAFwAeACAAGwAZABQADwAK
AAgABgAEAAMAAgADAAMAAgACAAQABgAEAAMAAwAFAAMAAgACAAIAAgACAAIAAQAAAAAA
AAABAAEAAgADAAQABAAFAAUABQAFAAUABQACAAIAAQAAAAIAAwAEAAUABAAEAAQAAwAF
AAUABQADAAIABAADAAIABQAFAAYABgAEAAMAAgACAAAAAAABAAMAAwAFAAUABQAGAAcA
CAAJAAcABwAIAAkADgAOAA4ADgAOAA8ADwARABEAEQARABEAFAAVABcAGAAXABcAGQAb
AB4AHwAfACAAHwAhACIAIwAoACgAKwArACoAKAAnACYAKAAqAC8AMgAwACwAKgAoACgA
JgAmACUAIwAjACMAIQAcABsAGwAaABQAEQAOAAwACwAKAAoACQAHAAYABgAGAAcABgAF
AAUAAwACAP/////9//3//f/9/////v/9//3//v/+//7//f/9/////f/9////AAD//wAA
//8AAAAA///8//n/+v/5//z//P/8//3//f/9//3//f/6//r/+//+//z/+v/6//r/+v/7
//z//f/8//z//P/9/wAAAAAAAAAA/v/+//7//v/8//3//f/9//v/+v/5//n/+//9//3/
/f////7//v/+//z//P/+//7/+//7//v/+//8//v/+//7//v/+//7//j/+P/5//n/+//+
//7//v/8//v/+//7//v//v/+///////8//v/+v/4//r/+v/6//r//P/9//7////9//3/
/f/9///////+//7////+//z/+v/6//v/+//5//f/+v/6//r/+P/5//n/+P/4//j/9//3
//X/9v/3//f/9//4//n/+v/6//v/+//5//v/+//6//f/+//8//z/+v/4//r//P/9//r/
+//6//f/+f/8//z//P/6//z//P/7/////f/8//z//P/8//z/+v/6//r/+v/8//z//P/8
//n/+P/3//b/9//4//n/+v/6//r/+v/6//r/+v/6//r/+v/6//r/+v/4//j/+P/4//j/
+P/4//j/+v/6//r/+v/6//r/+v/6//r/+v/6//r/+P/4//j/+P/6//r/+v/6//z//P/8
//z/+v/6//n/9//z//P/8//2//b/8v/0//n/9//1//P/8f/y//D/8P/x//D/7v/s/+n/
5//n/+b/5f/l/+j/5v/h/+P/5//o/+n/6//u//D/8f/0//T/9f/2//T/9P/0//T/9v/1
//X/9f/5//n/9//5//n/+P/3//f/+P/5//n/9//4//n/+v/7//v//f/7//r/+v/+/wEA
9//x//X/+//7//v/+//7////AwALABUAGwAcABoAFAATAA0AAgD2/+z/5//p/+7/9f/5
//b/9v/7/wMACQAOABAAFwAYABYAFQAVABQADQAIAAYABgADAAMAAwAFAAMAAgACAAQA
BAACAAEAAQACAAEAAQACAAQABAAEAAQAAQAAAAAAAAABAAEAAgADAP///v/+//3/AQAD
AAUABwAGAAYABQAEAAQAAwACAAEAAQACAAMAAwADAAMAAwABAAMABgAGAAYABQAFAAYA
BgAEAAMAAgACAAQABAAFAAcABwAJAAkACQAJAAkACQAJAAcABwAIAAkADAAMAAwADAAN
AA8AEAATABEAEQARABEAEwAVABgAGgAYABcAGAAZABwAHQAdAB4AHwAhACIAIwAkACQA
JwAnACkAKAAoACgAKgAqAC0ALgAuACwALAAsACwAKgAqACkAJQAlACUAIwAgAB8AHwAe
ABwAGwAaABoAFgAUABMAEQAPAA4ADgAOAAoACAAGAAUABwAGAAMAAwADAAMAAwADAAEA
AAD/////AAAAAAAA//8BAAMAAQABAAEAAAD9//z///8AAAAA///7//n/+//7//z//P/8
//3//f/9//3//f/8//z//f8AAAAA/v/+//7//f/9//3//f/+/wAAAgAFAAQAAgAAAP7/
AAAAAAAAAAAAAAEAAQABAP///v/9//3///8BAAEAAQABAAAAAAAAAP7//v8AAAAA////
///////+//3//f/9//7///8AAP7//v//////AQD///7//f/6//v//f///wEAAAD+//3/
+//9//3//f/8//z//P/8//z/+//7//v/+//9//3//f/9//v/+//6//r//P/8//v/+v/4
//n/+f/3//b/+v/7//z/+v/7//v/+v/6//r/+f/5//v//P/9//3/+//6//n/+P/6//v/
+//5//3//f/8//n//P/8//v/+P/4//r//P/9//z//f/8//n/9//6//r/+v/6//z//P/7
//v/+f/2//j/+P/4//j/+f/6//v//P/6//r/+v/6//r/+v/6//r//P/8//z//P/6//r/
+v/6//r/+v/6//r/+v/6//r/+v/6//r/+v/6//r/+v/6//r//P/8//z//P/6//r/+v/6
//v//P/9//7/AQACAAMABAAFAAYABwAIAAkACgALAAwADgAOAA4ADQAJAAcABwAHAAsA
CgAHAAoADQANAA0ADQAPAA4ADAAMAAsADAAMAAwACQAFAAUABAADAAMABgAEAAEA////
//z/9//3//j/+P/3//f/9v/2//b/9v/2//b/9v/2//X/9f/z//X/9f/z//f/9//2//X/
9//4//n/+f/1//X/9f/1//X/9f/3//X/9P/y//b/9//z//H/9f/5//X/8f/v/+//8f/5
/wMACQAPABAACgAGAAUA///y/+T/3v/f/+P/6P/v//H/7v/w//X//f8BAAYADAARABIA
EAALAAkABgABAAAAAAD+//3//f/9/////P/6//n/+v/6//j/9//3//j/9//3//j//P/8
//z//P/8//z//f/+//z/+//7//v/+P/4//n/+f/5//n/+f/5//v//P/8//z/+//7//v/
+//9//7///////////////3//f8AAAAAAAABAAEAAgACAAQAAwACAAIAAAAAAAEAAwAF
AAcABwAHAAcABwAHAAcACQAJAAoACwALAAoACQAIAAoADQAPABMAEwATABMAEwAUABUA
FwAYABoAGwAeACEAIQAhACAAIAAjACUAJgAnACgAKAArACsAKgAoACcAJgAnACgALAAu
ADIAMAAwADAALgAsACwAKwAlACUAJQAjACMAIwAkACQAHwAdABsAGgAWABQAEwARAA8A
DgAOAA4ADwAOAA0ADQAKAAYAAAD9/wAAAQACAAMAAwACAAEAAQAAAAAAAAD//wEAAwAB
AAEAAgACAAAAAAD+//7//f/7//z/+//+////AAAAAAAAAQAAAP///v/9//z//P/9/wAA
AQAAAAEAAgD///////////3//P/7//v//v8AAAIABAAEAAQABAAEAAEAAQAAAP//AgAC
AAIAAwADAAUABQAFAAIAAAD///7//v/+/wAAAAACAAMABAAFAAIAAQABAAEAAQABAAEA
/v8BAAMABAAHAAUABAADAAAA/f/9//3//f8BAAIABAAFAAQAAwACAAAA///+//3//P8A
AAEAAgADAAUABQAFAAUAAQD///z/+v/9//7//v/+/wAAAwAFAAUAAQACAAAA/v/+////
///+/wAAAgADAAUABAAEAAQAAwD///7//f/8////AQACAAEABAAFAAUAAwADAAIAAAD8
//z//v8AAAEABgALAA4ADwANABAAEAAQAA4AEAAQAA8AFwAXABQAFAAUABQAFAASABIA
EgASABIAEgASABIAFQAWABcAGAAXABYAFQAUABEAEAAPAA4ADgAOAA4ADgAMAAwADAAM
AAkABgADAAAA/v/+//7//v/8//z//P/8//z//P/8//z//v/+//7//v/8//z//P/8//r/
+v/6/w==
         </WaveFormData>
      </LeadData>
      <LeadData>
         <LeadByteCountTotal>10000</LeadByteCountTotal>
         <LeadTimeOffset>0</LeadTimeOffset>
         <LeadSampleCountTotal>5000</LeadSampleCountTotal>
         <LeadAmplitudeUnitsPerBit>4.88</LeadAmplitudeUnitsPerBit>
         <LeadAmplitudeUnits>��V</LeadAmplitudeUnits>
         <LeadHighLimit>2147483647</LeadHighLimit>
         <LeadLowLimit>268435456</LeadLowLimit>
         <LeadID>V1</LeadID>
         <LeadOffsetFirstSample>0</LeadOffsetFirstSample>
         <FirstSampleBaseline>0</FirstSampleBaseline>
         <LeadSampleSize>2</LeadSampleSize>
         <LeadOff>FALSE</LeadOff>
         <BaselineSway>FALSE</BaselineSway>
         <ExcessiveACNoise>FALSE</ExcessiveACNoise>
         <MuscleNoise>FALSE</MuscleNoise>
         <LeadDataCRC32>3290017106</LeadDataCRC32>
         <WaveFormData>
BgAGAAYABgAGAAYABgAGAAgACAAIAAgABgAGAAYABgAIAAgACAAIAAgACAAIAAgABgAG
AAYABgAHAAgACQAKAAoACgAKAAoACgAKAAoACgAIAAgACAAIAAoACgAKAAoACgAKAAoA
CgAKAAoACgAKAAoACgAKAAoACgAKAAoACgAIAAgACAAIAAoACgAKAAoACgAKAAoACgAK
AAoACgAKAAwADAAMAAwACgAKAAoACgAMAAwADAAMAAsACgAJAAgACAAIAAgACAAGAAYA
BgAGAAUABAADAAIAAAAAAAAAAAAAAAAAAAAAAAIAAgACAAIABAAEAAQABAACAAIAAgAC
AAQABAAEAAQAAgACAAIAAgACAAIAAgACAAIAAgACAAIAAgACAAIAAgACAAIAAgACAAIA
AgACAAIAAgACAAIAAgACAAIAAgACAAAAAAAAAAAAAgACAAIAAgACAAIAAgACAAAAAAAA
AAAAAgACAAIAAgAAAAAAAAAAAAEAAgADAAQAAgACAAIAAgAEAAQABAAEAAQABAAEAAQA
AgACAAIAAgACAAIAAgACAAIAAgACAAIAAgACAAIAAgACAAIAAgACAAAAAAAAAAAAAAAA
AAAAAAAAAAAAAAAAAAAAAAAAAAAAAAAAAAAAAAD+//7//v/+////AAABAAIAAQAAAP//
/v/+//7//v/+//7//v/+//7//v/+//7//v/8//z//P/8//z//P/8//z//P/8//z//P/8
//z//P/8//z//P/8//z//P/8//z//P/6//r/+v/6//v//P/9//7//P/8//z//P/8//z/
/P/8//r/+v/6//r/+v/6//r/+v/8//z//P/8//r/+v/6//r/+P/4//j/+P/6//r/+v/6
//r/+v/6//r//P/8//z//P/+//7//v/+/wAAAAAAAAAAAgACAAIAAgD+//7//f/9//7/
/v/9//z/+f/5//b/9v/x//D/7v/u/+7/7v/t/+z/7P/s/+v/6//t/+3/7v/u//D/8f/y
//P/8f/w//D/8f/z//T/9f/2//T/9P/0//T/9P/0//T/9f/1//X/9v/2//T/9P/0//b/
9v/2//X/9f/3//f/9//3//f/9//3//f/9f/1//X/9f/0//b/9//5//r/+//5//n/+f/8
/wAABQALABMAFwAUAAoABAAEAAcABQAAAP//+//y/+v/4v/W/87/xP+5/7T/s/+5/7//
w//K/9T/3P/h/+b/6//v//L/9f/2//j/+P/4//j/+P/3//f/9//4//r/+v/8//z/+v/6
//r/+v/7//v/+//7//z//P/8//z/+v/7//v/+//8//3//f/8//7//v///////f/9//3/
/P/8//v/+//7//3//v/+//3//f/9//7//v/8//z//f/+//////8AAAIAAAD//////v/+
//7//////wEAAQABAAEA//////////8BAAIAAgACAAAAAAAAAAAAAAAAAAAAAAADAAQA
BQAFAAMAAwADAAQABgAFAAUABQAEAAMAAwADAAEAAQD/////AQABAAEAAQD//////v/9
//7//f/9//z/+v/6//n/+P/6//r/+v/7//r/+v/5//j/+v/6//r/+v/4//j/+P/4//n/
+v/8//3/+//7//v/+v/6//r/+v/5//b/9v/2//f/+f/6//r/+f/5//j/+P/4//f/9v/2
//X/+P/5//r/+v/4//f/9v/0//b/9v/3//j/+v/6//r/+v/5//n/+f/5//f/9//3//f/
+f/5//n/+f/7//v/+v/6//n/+P/3//f/+f/3//n/+f/7//v/+//7//n/+f/5//n/+P/4
//j/+v/6//r/+P/4//n/+f/5//n//P/8//z//f/8//v/+//7//n/+f/5//n/+//7//r/
+v/5//n/+P/4//f/9//3//f/9//4//n/+f/5//n/+f/3//f/9//4//j/+P/4//j/+P/4
//j/+P/4//f/+P/5//b/+P/4//n/+v/4//j/+P/3//X/9f/1//b/+P/4//j/+P/4//j/
+P/3//f/9//3//f/9f/2//b/9v/3//f/+P/4//n/+f/5//n/+f/6//r/+f/5//n/+v/6
//r/+v/7//v/AQD///////8CAAAAAAAAAAAA/P/8//v/+//6//r/+f/4//n/+f/2//b/
8f/w/+7/7v/s/+z/6//q/+z/7P/r/+v/7f/t/+7/7v/w//H/8v/z//X/9P/0//X/9f/0
//P/8v/y//L/8v/y//T/9P/0//X/8//z//T/9P/y//L/8v/0//X/9v/2//f/9f/1//X/
9f/1//X/9f/1//P/8//z//P/9v/6//v//f/8//n/+f/5//n/+v/+/wMADQAVABUAEAAG
AAAAAgABAP///P/9////+v/v/+r/7v/o/9b/w/++/73/u/+//8X/zP/U/9z/4//q//H/
8//0//f/+P/6//n/+P/3//b/+v/7//z//v/+//7/AAAAAP///v/9//z/+//7//v/+//+
//7//v/+/wAAAQABAAEAAAABAAEAAAD+//7//////wEAAQABAAAAAAD////////9//7/
/v/9//3//f/+//7///8AAAIABAACAAEAAQACAAAA//////7/AAAAAAEAAQD/////////
/wAAAQACAAMAAQACAAIAAgACAAIAAgACAAQABAAEAAQABQAEAAMAAQABAAEAAQACAAQA
AwADAAMAAAD//////////////f/9/////////////f/9//z/+//4//f/9//2//f/+P/4
//j/9v/2//b/9//4//r/+//8//r/+v/6//r/+v/6//r/+v/6//r/+//7//3//f/9//z/
+v/6//r/+f/6//r/+v/7//v//P/8//v/+//6//r/+v/6//r/+//7//r/+f/4//b/9f/1
//X/9P/0//T/9f/2//T/9P/0//T/9v/3//j/+f/7//v/+//7//v/+//7//v/+//7//r/
+v/5//j/9//3//n/9//5//n/+f/5//n/+f/3//f/9//3//b/9v/2//j/+v/6//j/+P/5
//n/+f/5//n/+P/3//f/9//3//j/+f/5//n/+f/5//n/+f/4//j/9//3//b/9v/3//f/
9//3//X/9v/3//f/+f/5//n/9//3//f/+P/4//j/+P/4//j/+P/4//j/+P/4//r//P/6
//f/9v/2//b/9//4//n/+f/3//f/9//4//j/+P/4//j/+f/6//v/+//5//n/+f/5//r/
/P/9//7//P/7//v/+v/5//n/+f/5//r//P/9//3//////wAAAAACAAQABAACAAIAAgAC
AAEAAgACAAMAAAAAAP///v/+/////f/+//v/+v/4//j/+v/6//n/+P/4//j/9//3//f/
9//4//j/+//9////AQABAAAAAAABAAIAAgACAAIAAgACAAIAAgAAAAAAAAABAAMAAwAE
AAQABgAGAAYACAAGAAYABQAFAAUABQAFAAUABwAHAAcABwAFAAUABQAFAAQABAAFAAcA
CAAJAAkACQAJAAwAEAAVAB8AJwAlAB4AGgAaABoAFwARAAgABQAHAAYAAQD+//7/+v/q
/9P/yv/J/8n/yf/P/9j/4v/q//H/+v///wEABgAJAAoACAAKAAoACgAKAAsACwALAAwA
CgAKAAwADAAKAAoACgAKAAoACwAMAA0AEAAQABAAEAAOAA8ADwAPAA4ADwAPAA4ADwAQ
ABIAEwATABMAEwASABAADwAPAA8ADwAQABAADwAPAA8AEAAQABAAEAARABIAEgARABEA
EgAUABMAEwASABAAEAARABEAEwATABMAEwAVABUAFQAVABUAFgAWABYAFQAUABMAEgAS
ABIAEgASABYAFgAWABUAFQAVABUAFgAUABMAEwATABIAEQARABEAEQARAA8ADwARABEA
EQARABEAEQAQAA8ADAALAAsACgAKAAoACQAIAAkACgALAA0ACwAMAAwADAAOAA4ADgAO
ABAAEAAQABAADgAOAA8ADwARABEAEQAQABIAEgASABEADgAOAA4ADwAMAAwACwAJAAsA
DAAOABAAEAAQABEAEQAOAA0ADAAKAAwADQAOAA4ADgAOAA8AEAAOAA4ADgAOAA8ADwAP
AA8ADQANAA0ADQANAA0ADQANAAsACwAKAAoACwAMAA0ADwAOAAsADAALAA0ADQANAA0A
DQANAA0ADQAKAAwADgAOAAwADAAMAAwADAAMAAsACwAMAAwACwAKAAsACwAIAAgABgAG
AAUABgAEAAQAAwACAAAAAAD//////////wAAAAD//////////wEAAAAAAAEAAAAAAAAA
AAAAAAAAAAAAAAAAAAAAAAEABAAFAAcACAAIAAgACAAKAAoACgAJAAkACQAJAAkACQAJ
AAkACQAJAAkACQAJAAkACAAGAAcACQAKAA0ADwANAA0ADgAQABUAGwAjAC8ANgAwACQA
HgAhACMAIAAZABUAEAAHAPz/9v/w/+j/2//M/8X/x//L/9H/2P/i/+r/8//6////AwAG
AAkADAAOAA4ADgAOAA4ADwAPAA8AEAAOAA4AEAAQAA4ADgAOAA4ADgAPABAAEQARABAA
DwAOAA4ADwAPAA8AEAARABEAEAASABIAEwATABIAEQAQAA4AEAAPAA8ADwAQABIAEwAT
ABEAEQASABIAEAAQABEAEgASABEAEQASABIAEQARABAAEAAQABEAEQAPAA8ADwAPABEA
EQARABEAEQASABIAEgASABIAEgASABIAEgASABIAFAAUABQAEwARABEAEQASABIAEQAR
ABEADgANAA0ADQALAAsACQAJAAkACQAJAAkABwAHAAYABQAFAAUABgAGAAQABAADAAIA
AgACAAIAAwAFAAYABgAGAAcACAAJAAoACAAIAAgACAAGAAYABwAHAAkACQAJAAgACgAK
AAoACQAIAAgACAAJAAkACgAKAAkABwAGAAYABgAEAAQABQAFAAcABwAHAAYAAwADAAMA
AgAFAAYACAAKAAgACAAIAAgABwAHAAcABwAHAAcABwAHAAkACQAJAAkACQAJAAgACAAG
AAYABgAHAAkABwAJAAkACAAHAAYABQAHAAcABwAHAAcACAAJAAwACgAKAAgACAAJAAkA
CQAJAAcABgAFAAUABQAFAAYABwAFAAUABQAFAAUABQAEAAQABAAFAAUABgAFAAUABQAF
AAUABgAHAAcABQAFAAUAAwAFAAUABgAGAAYABgAGAAYABgAGAAYABgAFAAYABwAEAAQA
BAAFAAYABAAEAAQAAwAFAAUABQAGAAQABAAEAAQABAAEAAQAAwAFAAUABQAFAAMABAAE
AAQAAwADAAQABAADAAMAAwADAAMABAAEAAMAAwADAAQABAADAAIAAgABAAEAAQABAAEA
AgACAAIAAgAEAAQABAAEAAIAAwADAAEAAwADAAQAAgACAAIAAgAEAAQABAAEAAQABAAE
AAQAAgACAAIAAgADAAQABQAGAAQABAAEAAQAAgACAAIAAgACAAIAAgACAAAAAAAAAAAA
AgACAAIAAgACAAIAAgACAAIAAgACAAIABAAEAAQABAACAAIAAgACAAIAAgACAAIAAgAC
AAIAAgAAAAAAAAAAAAIAAgACAAIAAgACAAIAAgACAAIAAgACAAAAAAAAAAAAAgACAAIA
AgACAAIAAgACAAMABAAFAAYACAAIAAgACAAIAAgABgAGAAcABwAGAAYAAwACAAEAAQAA
AAAA/f/8//n/+P/3//b/8//y//L/8v/x//H/8f/x//P/9P/3//n//P/9//3//P/6//v/
/P/8//z//P/8//z//P/8//z//P/6//v/+//7//z//P/8//z/+v/8//z//P/5//n/+f/5
//v/+//7//v/+//7//v/+//7//v/+v/6//v//f/+/////////wEABAAGAAsAEwAZABkA
EgAIAAYACgALAAcABAABAP//9v/t/+T/4P/a/87/wf+4/7n/u//B/8n/1P/a/97/5//s
/+//9f/6//v/+v/4//r/+v/6//r/+//7//v//P/6//r//P/8//7//v/+//7//f/9//3/
/f/+//7//v/+//z//f/9//3//P/9//3//P/8//z//f/9//3//f/9//z//v/9//3//f//
/wAAAAD///////8AAAAA/v/+////AAD+//3//f/+/wAA//////7//v/+////////////
/////////////////f/+//7//v///wAAAQACAAAAAAAAAAAAAAAAAAAA//////////8A
AAAA////////AAD///////8BAAEA/////wEAAQABAAEA//////7//f/8//v/+//6//z/
/P/7//r/+f/4//f/9//5//r/+v/6//j/+P/4//j/9v/2//b/9v/2//b/9//3//n/+f/5
//j/+P/4//j/9//4//j/+P/5//j/+P/3//X/9//2//b/9v/2//b/9//3//f/9//3//b/
9f/1//X/9P/0//T/9f/2//b/9v/2//b/9//3//f/9//2//X/9P/z//X/9f/1//X/+P/5
//n/+v/4//j/+P/5//n/9//5//n/9//3//f/9//5//n/+f/5//b/9v/2//j/+P/4//b/
9v/5//n/+f/5//n/+P/3//f/9f/1//b/9//3//f/9//3//f/9//2//b/9v/3//f/+P/2
//X/9P/z//P/9P/1//X/9//3//f/9f/z//P/9P/0//b/9v/2//b/9v/2//b/9v/1//b/
9//0//T/9P/1//b/9f/0//P/8f/z//P/8//0//b/9v/2//b/9v/2//b/9f/z//P/8//z
//P/9P/0//T/9f/1//b/9v/1//X/9f/1//X/9v/2//X/8//z//T/9P/0//T/9f/1//P/
8//z//P/9v/2//b/9v/2//b/9v/2//f/+f/6//n/+f/7//z//v/+//7//v/8//z/+//7
//j/+P/3//b/8//z//D/8P/t/+z/6v/q/+z/7P/r/+r/7P/s/+v/6//p/+n/6v/q/+z/
7f/u/+//8f/w//D/8f/w//D/8P/w//L/8v/y//L/8P/w//D/8f/v/+//8P/w//H/8v/z
//b/9P/0//P/8//z//P/8//z//X/9f/1//X/9f/1//X/9f/w//D/8f/1//j/9//3//n/
+f/4//r//f8DAA0AEwAQAAgAAAD+/wUABwAAAPv/+//2/+//5v/e/9r/1P/F/7j/tf+1
/7v/v//E/87/2P/f/+T/5//r//D/9f/2//b/9v/2//b/9v/3//f/9//4//r/+v/8//z/
/P/8//z//P/7//v/+//7//r/+v/6//r/+v/7//v/+//8//3//f/8//z//P/9//3//f/9
//3//P/8//v/+//7//n/+v/6//n/+v/7//3//v/+//7///8AAP///f/8//z//v/9//3/
/P/+//7//////////////////v/9//z/+//9//7//v/+//z//P/8//z//v/+//7//v8C
AAIAAgABAAAA///+//7/AAD///////8AAP////////3//f/7//v/+//7//v/+//7//v/
+v/5//r/+f/5//j/9v/2//X/9P/0//T/9P/1//f/+P/4//j/9//2//X/9P/1//b/9//4
//j/+P/5//n/9//3//f/9v/2//b/9v/1//T/9P/0//X/9//4//j/9//2//T/8//y//P/
9P/2//f/9f/1//X/9P/x//H/8f/w//H/8v/0//b/9v/2//b/9v/3//f/9//3//n/+f/5
//n/9v/1//T/8//1//X/9P/0//T/9P/0//X/9v/1//j/+f/4//f/9v/1//b/9//4//n/
9//2//X/9v/2//b/9P/0//X/9f/1//X/9f/0//P/8//0//X/9//5//n/+f/5//n/+P/3
//X/9P/0//X/9f/2//X/9f/1//X/9f/2//f/9//1//X/9f/z//T/9f/3//j/9//2//X/
9P/3//j/+f/6//n/+v/7//j/9v/2//f/+P/4//j/+P/3//X/9f/1//b/+P/4//j/+P/2
//b/9v/1//f/9//3//f/9f/2//b/9v/1//X/9v/2//X/9f/1//X/8//0//T/8//z//P/
9P/0//X/9v/4//n/+//7//v/+//6//r/+v/6//j//P/+//7//v/+//7//v/9//3/+//6
//j/9v/z//P/8P/w/+3/7P/q/+r/6//s/+z/7P/s/+z/6//r/+v/6//s/+z/7v/v//D/
8f/z//L/8v/z//L/8v/y//L/8P/w//D/8P/y//L/8v/z//H/8f/y//L/8P/w//D/8v/0
//T/8//z//P/8//z//P/8//z//P/8//z//P/8//z//T/8v/z//P/+P/7//f/9f/1//b/
9v/7/wUAEQATAAoAAgAAAAIABQADAP7/+//7//r/9//y/+7/7P/k/8//vv+3/7f/t/+7
/8L/yP/S/93/5P/n/+v/8P/x//L/9v/4//j/+P/4//f/9//3//j/+P/4//r/+v/8//z/
/P/8//n/+f/5//n/+P/4//j/+P/6//v/+//7//z//f/9//z//P/8//3//f/9//3//f/8
//z/+//7//v/+f/6//r/+f/6//v//f/+//z//P/9//7//v/9//3//v8AAP/////+//7/
/v///////f/9//3//f////////////3//v/+//7/AQACAAMABAAEAAQABAAEAAQABAAE
AAMAAQABAAEAAgAEAAMAAwADAAMAAwAEAAUAAwADAAEAAQABAAEAAQABAAEAAQAAAP//
/P/7//v/+v/7//z//P/8//r/+v/6//v//f/+//7//v8AAAAAAAAAAAIAAgACAAIAAgAC
AAMAAwABAAEAAQAAAAAAAAAAAP//AQACAAMABQAEAAQAAwABAAIAAgADAAQAAgACAAMA
AwAFAAUABQAEAAUABQAFAAQAAgACAAMABAAGAAYABgAGAAUABQAFAAUAAwADAAMAAwAD
AAMAAwADAAUABQAEAAQABQAGAAcACQAHAAUABwAHAAUABQAFAAUABQAFAAUABQAEAAQA
BAAGAAQABAACAAIABAAGAAYABgAGAAQABAADAAMAAgACAAEAAAAAAAEA//8AAAAAAAD/
/wAA///+//z/+v/5//j/9v/1//b/9//5//r/+//7//v/+//5//j/+P/5//r/+v/6//r/
+v/6//r/+v/6//r/+v/7//z//f///wAAAAAAAAAAAgAEAAQAAwADAAUABQAFAAUAAwAD
AAMAAwAEAAUABgAHAAoABgADAAMABgAJAAkACQAJAAwADgARABkAJwAvACoAIgAeAB4A
IQAhABoAEQANAAYA/f/4//T/8P/q/9n/yv/F/8f/yf/N/9b/4P/q//H/9v/5////BAAJ
AAoACAAKAAoACgAKAAsACwALAAwACgAKAAwADAAOAA4ADgAOAA8ADwAPAA8ADwAOAA0A
DAANAA8AEAARAA8ADwAOAAwADgAOAA8ADwAPAA8ADwAOAA4ADQANAA0ACwAMAAwACwAN
AA0ADgAOAA4ADgAPABAADgANAA0ADgAQAA8ADwAOAAwADAANAA0ADQANAA0ADQAPAA8A
DwAPAA8AEAAQABAADgAOAA4ADgAMAAwADAAMABAAEAAQAA8ADwAPAA8AEAAOAA0ADQAN
AAoACQAJAAkABwAHAAUABQAHAAcABwAHAAUABQAEAAMAAgABAAEAAAACAAIAAQAAAAIA
AgACAAMAAwAEAAQABAAGAAYABgAGAAYABgAGAAYACAAIAAkACQAIAAcABgAEAAYABgAG
AAUABAAEAAQABQADAAQABAADAAMAAgACAAIABAAEAAUABQADAAMAAwACAAIAAwAEAAQA
AgACAAMABAAEAAQABAAEAAMAAwADAAMAAwADAAMAAwADAAMAAwADAAEAAQAAAAAAAQAC
AAMABQAEAAEAAgABAAMAAwADAAMAAwADAAMAAwACAAIAAgAEAAQABAACAAIAAwADAAMA
AwABAAAA/////wEAAQACAAMAAwADAAMAAwABAAEAAAAAAAEAAQAAAAAA////////////
/wAAAQABAAEAAQABAP///////wAAAAAAAAAAAAAAAAAAAAAAAAAA//8AAAEA/v/8//z/
/f/+//7//v/+//3/////////AAD+//7//v/+//z//P/8//v//f/9//3//f///wAAAAAA
AP3//f/+//7/+//7//v/+//7//z//P/7//v/+//8//z/+v/6//v/+//9//3//f/9//3/
/P/7//r//P/8//z//P/6//v/+//5//v/+//8//z//P/8//z//P/8//z//P/8//z//P/8
//r/+v/6//r//P/8//z//P/6//r/+v/6//j/+P/4//j/+v/6//r/+v/4//j/+P/4//r/
+v/6//r/+P/4//j/+P/6//r/+v/6//r/+v/6//r/+v/6//r/+v/4//j/+P/4//r/+v/6
//j/+v/5//n/+P/5//n/+f/5//r/+P/5//f/9//2//f/+P/2//X/9P/0//H/7//u/+3/
6//s/+z/7v/x//L/8//z//D/8P/x//L/8P/w//D/8P/u/+7/7v/u//D/8P/x//H/8//0
//T/9P/1//b/+f/6//j/9//3//f/9f/1//X/9f/4//n/+v/7//n/+f/5//j/9v/1//f/
+v///////////wAAAgAHAA8AFwAdABwAEAAIAAoADwANAAYABQABAPz/8//q/+L/3P/S
/8P/uv+5/73/w//J/9D/2v/i/+X/6v/t//H/9v/3//r//P/8//z//P/8//3//f/9//7/
/v/+/wAAAAAAAAAAAAAAAP//////////AgACAAIAAgACAAMAAwADAAMAAwACAAAAAgAC
AAMAAwABAAEAAQAAAAEAAQACAAMAAQACAAIAAQABAAEAAgACAAIAAgADAAQAAgABAAEA
AgAEAAMAAwACAAQABAAFAAUAAwADAAMAAwABAAEAAQABAAMABAAEAAQABAAEAAQABAAE
AAQABAAEAAQABAAEAAMAAwADAAMABAAEAAMAAwADAAQAAwADAAMAAQABAP//////////
///////////+//3//P/7//v/+v/6//r/+f/4//j/+P/4//n/+//8//z//P/6//r/+v/6
//r/+v/6//r/+P/4//n/+f/3//f/9//2//j/+P/4//f/9P/0//T/9f/3//j/+P/3//f/
9v/2//b/9f/0//T/8//z//P/8//y//P/8//z//L/8//0//b/+P/3//b/9f/0//X/9f/1
//X/9f/1//X/9f/z//P/8//z//T/9f/1//b/9f/0//P/8//0//P/9v/3//X/9f/1//X/
9f/1//X/9f/0//T/9P/2//T/9P/y//L/8//z//P/8//0//T/9P/1//b/9//5//v/+//7
//v/+//7//v/+v/6//r/+//7//z/+f/5//n/+f/5//r/+//7//3//f/9//v/+//7//z/
/P/8//z//P/8//z//P/8//z/+v/8//7//P/6//r/+//8//r/+v/6//n/+f/5//n/+v/6
//r/+v/6//r/+v/6//n/+f/5//n/+f/5//r/+v/6//v/+//8//z/+f/5//n/+f/3//j/
+P/3//j/+f/7//z/+v/6//v/+//7//v/+//7//r/+v/6//r/+v/6//r/+v/6//v/+//5
//n/+f/4//j/+P/4//j/+v/6//r/+v/4//j/+P/4//j/+P/4//j/+v/6//r/+v/4//j/
+P/4//b/9v/2//b/+P/4//j/+P/6//r/+v/6//j/+P/4//j/+P/4//j/+P/4//j/+P/4
//r/+v/6//r/+//8//3//v/+//7//v/+//7//v/+//7//v/+//3//f/8//z/+//6//n/
+f/2//b/8f/w/+7/7v/u/+7/7f/s/+7/7v/t/+3/7f/t/+7/7v/w//H/8v/z//P/8v/y
//P/9P/0//T/9P/0//T/9P/0//L/8v/y//P/8//z//T/9P/0//T/9P/2//T/9P/z//P/
8//z//P/8//1//X/9f/1//X/9f/1//X/9P/0//X/9f/4//f/+f/5//v//P8AAAUADQAV
ABcAEgAGAAAABAAHAAMA/v/7//f/7v/n/+D/1v/Q/8T/uf+y/7P/uf+9/8P/yv/W/+D/
5f/o/+v/7f/y//X/9v/4//j/+P/4//j/9//3//f/+P/4//j/+v/6//r/+v/6//r/+//7
//v/+//6//r/+v/6//z//f/9//3//f/9//z/+v/6//r/+//7//z//f/+//7//P/7//v/
+//9//7//v/9//v/+//8//z//P/8//3//v/8//v/+//8//7//f/9//z/+v/6//v/+//9
//3//f/9//3//f/9//3/+//8//z//P/9//7///8AAAAAAAAAAAAAAAAAAAAA//8BAAEA
AQACAAAA/////////////wAAAQD//////f/9//v/+//7//v//f/9//z/+//6//n/+f/4
//j/+P/3//b/9v/2//b/9//2//b/9f/0//L/8v/y//L/9P/2//j/+v/4//j/+f/5//b/
9f/0//L/8//0//X/9f/y//L/8v/z//H/8v/y//H/8//y//L/8v/y//L/8//z//H/8f/x
//D/7//v/+//7v/v//D/8v/0//P/8v/x//D/7//v/+//7//w//H/8v/z//L/8f/w/+//
8f/x//D/8P/x//L/8//1//P/8f/z//P/8f/x//H/8f/x//H/8f/x/+7/7v/u//D/8P/w
/+7/7v/t/+3/7f/t/+//8P/x//P/8v/x//H/8f/v/+//7//v//H/8f/w//D/7f/t/+z/
7P/r/+v/6//r/+3/7v/v/+//7f/t/+3/6//r/+v/7P/s/+z/7P/s/+z/7P/s/+z/7P/q
/+z/7v/s/+n/6P/o/+j/6//s/+3/7f/s/+v/6v/q/+j/6P/o/+j/6f/q/+v/6//p/+n/
6f/p/+f/6P/o/+j/5//n/+j/6P/p/+n/6f/p/+f/6P/o/+f/5//n/+j/6P/q/+r/6//r
/+n/6f/p/+n/6v/q/+r/6v/s/+z/7P/s/+7/7//v/+3/7//v//D/7//u/+3/7P/r/+r/
6f/o/+X/5P/j/+L/4P/e/9z/2v/c/9z/3P/c/9z/3P/c/9z/3P/c/9z/3P/f/+D/4f/i
/+D/4P/g/+D/4f/i/+P/5P/j/+L/4f/g/+L/4v/i/+L/4v/i/+L/4v/g/+D/4P/g/+L/
4v/i/w==
         </WaveFormData>
      </LeadData>
      <LeadData>
         <LeadByteCountTotal>10000</LeadByteCountTotal>
         <LeadTimeOffset>0</LeadTimeOffset>
         <LeadSampleCountTotal>5000</LeadSampleCountTotal>
         <LeadAmplitudeUnitsPerBit>4.88</LeadAmplitudeUnitsPerBit>
         <LeadAmplitudeUnits>��V</LeadAmplitudeUnits>
         <LeadHighLimit>2147483647</LeadHighLimit>
         <LeadLowLimit>268435456</LeadLowLimit>
         <LeadID>V2</LeadID>
         <LeadOffsetFirstSample>0</LeadOffsetFirstSample>
         <FirstSampleBaseline>0</FirstSampleBaseline>
         <LeadSampleSize>2</LeadSampleSize>
         <LeadOff>FALSE</LeadOff>
         <BaselineSway>FALSE</BaselineSway>
         <ExcessiveACNoise>FALSE</ExcessiveACNoise>
         <MuscleNoise>FALSE</MuscleNoise>
         <LeadDataCRC32>4139578706</LeadDataCRC32>
         <WaveFormData>
AgACAAIAAgACAAIAAgACAAQABAAEAAQABAAEAAQABAAGAAYABgAGAAYABgAGAAYABgAG
AAYABgAHAAgACQAKAAoACgAKAAoADAAMAAwADAAKAAoACgAKAA0ADgAPABAAEgASABIA
EgAUABQAFAAUABUAFgAXABgAGgAaABoAGgAbABwAHQAeACEAIgAjACQAJQAmACcAKAAr
ACwALQAuADEAMgAzADQANwA4ADkAOgA8AD4AQABCAEQARABEAEQARgBGAEYARgBIAEgA
SABIAEYARgBGAEYARQBEAEMAQgA/AD4APQA8ADgANgA0ADIALwAsACkAJgAjACAAHQAa
ABgAFgAUABIAEAAOAAwACgAHAAYABQAEAAMAAgABAAAA/v/+//7//v/+//7//v/+//z/
/P/8//z/+v/6//r/+v/6//r/+v/6//r/+v/6//r/+v/6//r/+v/6//r/+v/6//r/+v/6
//r//P/8//z//P/6//r/+v/6//z//P/8//z//P/8//z//P/8//z//P/8//z//P/8//z/
/P/8//z//P/+//7//v/+//7//v/+//7//v/+//7//v/+//7//v/+//7//v/+//7//P/8
//z//P/8//z//P/8//z//P/8//z//P/8//z//P/6//r/+v/6//z//P/8//z/+//6//n/
+P/6//r/+v/6//j/+P/4//j/+P/4//j/+P/2//b/9v/2//b/9v/2//b/9v/2//b/9v/2
//b/9v/2//T/9P/0//T/9v/2//b/9v/0//T/9P/0//X/9v/3//j/9v/2//b/9v/2//b/
9v/2//b/9v/2//b/9v/2//b/9v/2//b/9v/2//b/9v/2//b/9P/0//T/9P/0//T/9P/0
//T/9P/0//T/9v/2//b/9v/3//j/+f/6//z//P/8//z//P/8//z//P/6//r/+v/6//n/
+v/7//z/+v/6//r/+v/6//j/9//2//P/8v/x//D/7f/t/+3/7f/u/+7/7//v//H/8f/z
//T/8v/w/+//7//w//D/7//u/+7/7v/u/+7/7f/t/+7/7v/u/+7/7//v/+//7//v/+//
7//v/+//7//v/+//8P/w//D/8P/w//D/7v/u/+3/7f/s/+7/8P/0//n//f8CAAcAEQAi
AD0AYgCJAKwAuQCuAJcAfABdAC0A8f+5/4r/ZP9D/yn/E/8G/wr/Ff8i/zD/Qv9Z/3D/
hv+Z/6r/uf/C/8r/1f/f/+f/6//x//P/9P/0//X/9//4//j/+f/6//v/+//8//3//v/+
//7//v/+/wAAAAAAAAIAAwADAAQAAwADAAMAAwADAAMAAwAEAAcABwAHAAcABQAFAAYA
BgAKAAoACQAJAAkACwALAAsACwALAAwADAAKAAoACgALAAwADwAQABEAEgAUABQAFAAS
ABIAEgAUABcAFwAYABkAGQAZABkAGgAbABwAHQAfAB8AIAAiACMAJAAlACYAKAAsAC4A
MAAyADEAMgAzADQANgA3ADkAOwA+AEAAQQBBAEIAQgBCAEMARQBGAEYARgBGAEYARQBF
AEUARQBEAEMAQwBCAEEAPwBAAD4APQA6ADgANgAzADAALwAsACkAJgAkACEAHAAaABgA
GAAWABQAEgAPAAwACgAIAAcABQAFAAQAAgABAAEA//////7//f/9//3//f/9//r/+v/6
//n/+v/7//z/+//5//r/+v/6//j/+f/5//j/+v/6//r/+v/8//z//P/6//r/+v/6//r/
+v/7//3//v/+//7//v/+//3//P/7//v//f/9//3//v8AAAAAAAABAP/////+//7/AAAA
AAAAAQD////////+//7///8AAAAAAAABAAEAAQD///7//f/9////AAAAAP//AQD/////
/////////v/+//z//P/8//z/+//7//v/+//9//3//f/7//v//P/8//z//P/8//z/+//7
//v/+//7//r/+//7//r/+P/4//j/+P/4//j/9//3//f/9//3//f/+f/5//j/+P/4//n/
+f/4//j/+f/5//n/+P/4//f/9f/2//X/9f/2//b/9f/1//X/8//0//X/9//4//j/+f/5
//v/+//7//v//v/+//7/AAAAAP7//v/+//7//P/8//z//P/6//r/+v/6//r/+v/6//r/
+v/4//f/9v/1//T/8//y//H/8f/x//H/8P/w//H/8f/v/+//8f/y//T/8v/x//H/8P/w
/+//7v/u/+7/7v/u/+//7//w//D/8P/w//H/8f/v/+//7//v/+//7//v/+//7//v//D/
8P/w//D/8P/w/+7/7v/t/+3/8P/y//L/9v/7////BgAPABkAKgBHAG4AlQCwALMAoACB
AGAANQD//8f/lf9y/2D/R/8p/xv/JP8u/y//OP9I/1T/Y/94/4z/mf+o/7n/yP/S/93/
5f/r/+//8//z//L/8v/z//X/+f/6//z//v/9//3//v///wAAAAAAAAAAAAACAAIAAgAC
AAMAAwAEAAUABQAFAAUAAwADAAMABAAFAAUABQAFAAcABwAIAAgACAAIAAcABwAHAAkA
CQAJAAsACwAMAAwADAAMAAwADQANAA8ADwAPAA4AEAAQABAAEgASABIAFAATABMAFAAV
ABkAGQAZABoAGwAcAB0AHwAdAB4AIAAhACQAJQAmACgAKQAqACsALAAtAC4ALwAwADMA
NQA4ADsAOwA8ADwAOwA8ADwAPAA9AEEAQgBCAEIAQgBCAEEAQQBAAD8APQA7AD0APAA7
ADkAOAA2ADUAMgAwAC4AKwAoACUAIgAfABwAGQAXABMAEgAPAA4ACwAIAAkABwAFAAQA
BAADAAEAAQD+//z/+//7//v/+//6//n/+f/5//n/+f/6//r/+v/5//f/9//3//X/8//0
//T/9P/0//X/9f/0//T/9P/0//T/9f/2//f/9v/3//b/9f/0//X/9f/2//b/+P/4//j/
+P/4//j/+P/5//f/9//3//j/+P/4//j/+f/3//f/9v/2//f/+P/5//v/+f/5//n/+P/4
//n/+v/6//j/+f/5//n/+//6//n/+f/3//j/+P/3//j/9//4//n/9//3//b/9v/2//b/
9v/2//X/9f/1//X/9f/1//X/8//x//L/8v/y//T/9P/0//P/8//z//P/8//z//X/9v/2
//X/9P/z//L/9P/0//P/8//x//H/8f/x//H/8f/w//D/8v/z//P/8v/y//P/8//z//P/
9P/0//P/8P/v/+//8P/w/+//7//v//H/8v/z//X/+P/4//n/+f/5//n/+P/4//j/+P/4
//j/+P/4//j/9f/0//P/8v/1//b/9//4//b/9P/z//L/8//y//H/8P/r/+v/6//r/+r/
6v/r/+v/7f/t/+//8P/u/+z/6//r/+r/6v/p/+j/6v/q/+r/6v/p/+n/6v/q/+j/6P/p
/+n/6//r/+v/6//r/+v/6//r/+n/6f/q/+r/6v/q/+r/6v/o/+j/5//n/+j/6P/q/+7/
8//5/wIACQATACYAQwBmAI8ArACvAJoAfQBaADEA+f+//43/aP9Y/0f/Lf8h/yj/Mv8x
/zL/QP9Q/1v/bP+C/5f/pv+x/77/yP/P/9f/3//l/+n/6//t/+7/8P/z//X/9P/0//T/
9//3//j/+f/4//j/+P/4//r//P/8//z/+v/7//v//P/9//3//f/9/////////wAA////
//////8BAAEAAgACAAIAAgABAAEAAQADAAMAAwADAAMABAAEAAYABgAGAAcABwAJAAkA
CQAJAAoACQAIAAoACgAKAAwADQANAA4ADwATABMAEwAUABUAFgAXABkAFwAYABoAGwAa
ABsAHAAeACMAJAAlACYAKAAqACwALgAuAC8AMQAzADIANAA1ADUANwA4ADkAOwA7ADwA
PAA8ADwAPAA7ADsAOwA7ADoAOQA5ADgANwA1ADQAMgAxAC4AKgAoACUAIgAfABwAGQAW
ABcAFQARABAACwAKAAcABAAFAAMAAQAAAP7//f/7//v/+v/4//f/9//5//n/+P/3//X/
9f/1//X/9v/2//b/9f/z//P/8//x//P/9P/0//T/9P/1//X/9P/0//T/9P/0//L/8v/y
//D/8v/y//L/8v/z//P/9P/0//L/8v/y//L/9P/0//T/9f/1//X/9f/2//b/9v/2//f/
+f/5//j/+P/2//j/+P/6//r/+v/6//r//P/8//z//P/7//z//f/+//3//P/7//r//P/6
//n/+P/1//T/8//y//H/8f/x//H/7v/u/+//7//u/+3/7v/u/+//7v/u/+//8P/w/+//
7v/s/+z/7P/s/+v/6//s/+z/7f/u//D/8f/x//H/8f/x/+//7//v/+//7//v//D/8P/y
//L/8v/y//D/8P/v/+//7v/s/+z/8P/z//n/AAAFAA0AGAAnAEIAZQCQALMAwgCxAI4A
aQA/AAcAzf+Y/2z/Tf81/xv/CP8G/w3/GP8k/zb/R/9c/3b/j/+e/6v/vP/I/9P/2//l
/+v/8f/1//b/9v/3//n//P/8//3//v/9//3//v///wAAAAAAAAAAAgAEAAQABAACAAMA
AwAEAAUABQAFAAUABwAHAAcACAAHAAcABwAHAAcABwAIAAgACgAKAAkACQALAA0ADQAN
AAsACwAMAAwADAAMAAwADQAPABEAEQARABAAEgASABIAEwAUABUAGAAYABcAFwAXABsA
GwAbABwAHQAeAB8AIQAjACQAJgAnACgAKQAqACwALQAuAC8AMAAzADQANQA2ADgAOQA7
AD0APgBAAEEAQQBCAEIAQgBDAEMARABEAEQAQgBCAEEAQQBDAEMAQgBBAD8APgA9ADsA
OQA2ADQAMAAsACoAJwAkACMAIAAdABoAFwAVABEAEAALAAoABwAEAAQAAwACAAIAAQAB
AAAAAQAAAP7//f/9//3//f/8//v/+//7//v/+//6//r/+v/5//r/+//8//v/+f/6//r/
+v/8//3//f/8//r/+v/6//r/+v/6//r/+P/8//z//P/8//n/+f/6//r//P/8//z//P/6
//r/+v/7//3//f/9//7//f/8//v/+//9//3//P/8//7//v/+/////f/9//3//P/8//3/
/v/+//z//f/9//3//f/8//v/+//7//z//P/7//v/+f/5//n/+P/5//n/+v/6//r/+v/6
//v/+//7//v/+//7//v/+f/5//r/+v/6//r/+v/6//n/+f/5//n/+f/4//n/+f/4//j/
+P/4//j/+P/4//f/9//5//n/+f/5//n/+f/4//j/9v/3//f/9v/2//f/9//3//f/+P/4
//f/+P/3//f/+P/4//f/9//3//X/9v/3//n/+f/4//j/9//3//f/9//3//b/9v/2//b/
9f/1//X/9f/0//X/+P/6//n/+P/3//T/+P/4//j/9v/2//b/9v/3//j/+f/6//n/+P/3
//b/9P/0//T/9P/1//b/9//4//j/+P/4//j/9v/2//b/9v/4//j/+P/4//b/9v/2//b/
9v/2//b/9v/2//b/9v/2//j/+P/4//j/+P/4//j/+P/4//j/+P/4//j/+P/4//j/+v/6
//r/+v/4//j/+P/4//f/9v/1//T/9f/2//f/+P/4//j/+P/4//b/9v/2//b/+P/4//j/
+P/4//j/+P/4//n/+v/7//z//v/+//7//v/+//7//v/+////AAD//wAAAgACAAIAAgAA
AAAAAAD+//z/+v/4//b/9P/y/+7/7f/v/+//7v/u//H/8f/x//H/9f/2//b/9P/1//X/
9v/2//X/9P/0//T/9P/0//P/8//y//L/8v/y//P/8//z//P/8//z//P/8//z//P/8//z
//L/8v/y//L/9P/0//T/9P/z//P/8v/y//T/+P/9/wMACAARAB0ALgBLAHAAmQC2ALcA
pACLAHQAUwAfAOX/sf+G/2j/Tf8v/xv/GP8g/yf/Mv9A/1D/Y/94/47/of+w/7//zP/W
/93/5//t//H/9f/1//j/+P/5//v//P/8//3//v//////AAABAAMABAAFAAYABAAGAAYA
BgAIAAkACQAKAAoACQAIAAcACAAJAAoADAALAAsACwALAAsACwAMAAwAEAAQAA8ADwAP
ABEAEQARAA8ADwAQABAAEgASABIAEwARABMAEwATABQAFgAWABYAFgAWABYAGAAbABsA
HAAdAB0AHQAdAB4AHwAgACEAIwAjACQAJgAnACgAKQAqACwALwAwADEAMgAxADIAMwA0
ADYANwA5ADsAPAA+AD8APwBAAEAAQABBAEUARgBGAEYARABEAEMAQwBDAEMAQgBBAEMA
QgBBAD8AQAA+AD0AOgA5ADgANgA0ADMAMAAtACoAKAAlACAAHgAcABwAGgAYABcAFQAT
ABIADgANAAsACwAKAAgABwAHAAUABQAEAAMAAQABAAEAAQACAAIAAgABAAEAAQABAP//
//8AAAAAAAD+///////+//7//v/+//7///8AAAEAAAABAAAA///+//////8AAAAAAgAC
AAIAAgACAAIAAgADAAMAAwADAAQAAgACAAIAAwADAAMAAgACAAQABAAEAAUABQAFAAUA
BAACAAMABAAEAAIAAwADAAMABQAEAAMAAwADAAQABAADAAMAAQABAAEAAAABAAEAAgAA
AAAAAAAAAP//////////AAABAAIAAQD//wAAAAAAAAAAAAAAAP///f/9//3//f/7//3/
/v/+//7//v/+//7//P/8//v/+//7//v/+//7//3//f/8//z//v///////v/8//3//f/9
//3//v/+//3//P/7//v//P/+//3//f/9//v//P/9/////f/8//z/+//7//v/+//7//r/
+v/6//r/+f/5//n/+f/6//v//v8AAAIAAgACAAAAAAACAAQABgAGAAYABgAEAAQABAAE
AAAAAAAAAAAA/v/+//7//v8AAP7//f/8//3//P/7//r/9//3//f/9//2//b/9//3//f/
9//5//r/+v/4//f/9//4//j/9//2//j/+P/4//j/9f/1//b/9v/1//T/9P/z//T/9f/2
//f/+f/5//n/+f/3//f/+P/4//b/9v/2//b/9//4//j/+f/2//b/9v/6//3/AwAGAA0A
FQAeADMAVAB7AKQAvQC8AKcAigBrAEEACwDT/57/eP9d/0P/I/8U/xr/I/8s/zj/Rv9V
/2z/hv+Z/6b/tf/E/9D/2f/j/+3/9f/5//3//P/8//3///8AAAAAAQACAAUABQAGAAcA
CAAIAAgACAAGAAgACAAIAAgACQAJAAoADQANAA0ADQALAAsACwAMAA0ADQANAA0ADgAP
ABEAEgARABAADgANAA0ADwAPAA8AEAARABMAFAASABIAEgATABIAEwASABEAEwAWABcA
GAAaABoAGgAcABsAGwAcAB0AHQAdAB0AHgAfACAAIQAjACMAJAAmACcAKAApACoALAAv
ADAAMQAyADEAMgAzADQANgA3ADkAOwA8AD4APwA/AEAAQABAAEEAQQBCAEIAQgBDAEQA
RABFAEUARQBEAEMAQQBAAD8APQA9ADwAPAA6ADoAOAA1ADIALgAqACYAIgAjACEAHQAc
ABcAFgATABAADwANAAsACgAIAAcABQAFAAQAAgABAAEA//////7//f/7//v/+//7//v/
/P/9//3//P/7//r/9//3//j/+P/4//r/+//7//r/+P/4//j/+P/4//j/+P/2//j/+P/4
//j/+f/5//r/+v/6//r/+v/6//r/+v/6//v/+//7//v//P/8//z//P/9//3//f/8//z/
+v/6//r/+//9//3//f/8//z//f/+//7/+//7//r/+f/6//r/+v/7//v//P/8//v/+//5
//n/+f/5//n/+P/4//r/+v/6//r/+f/5//n/+f/3//f/9//1//f/+P/4//j/9v/2//b/
9f/3//f/9//3//X/9//4//j/9v/2//b/9v/2//b/9f/1//X/9f/1//X/9//3//b/9v/1
//X/9P/y//T/9f/1//X/9f/2//b/9f/y//H/8f/y//L/8f/x//H/8f/y//P/9f/1//T/
9P/z//T/9f/2//f/+P/4//j/+P/3//f/9//3//f//P/+//7//v/+//3//P/7//r/+v/6
//r/+v/6//r/+v/6//j/9v/1//T/9f/0//P/8v/v/+//7//v/+z/7P/t/+3/7v/v//L/
9P/z//D/7v/t/+7/7v/t/+z/7v/u/+7/7v/r/+v/7P/s/+z/7P/t/+3/7f/t/+3/7f/t
/+3/7f/t/+7/7//x//L/8P/w//D/8P/w//D/7//v/+7/7P/s//D/9//9/wAABQAPAB4A
NQBUAH0ApgC1AKgAjQBuAEcAFwDh/63/gv9o/1n/Qf8t/yz/NP85/zj/QP9O/1f/aP9+
/5H/nv+t/7z/yP/V/93/4//r/+//8f/0//T/9f/3//j/+P/5//r/+//7//z//f///wAA
AQACAAAAAgACAAIAAgADAAMABAADAAMAAwADAAQABQAGAAgACAAHAAYABQAHAAcACAAI
AAoACgAJAAkABwAJAAkACQALAAsADAAMAAoACgAKAAsACwANAA0ADQAOABAAEAAQABAA
EAAQABIAEwATABQAFQAVABUAFQAWABcAGAAZABsAHAAeACEAIwAiACMAJAAmACkAKgAr
ACwALQAuAC8AMAAyADMANQA3ADoAPAA9AD0APAA8ADwAPQBBAEIAQgBCAEIAQgBBAEEA
QQBBAEAAPwA/AD4APQA7ADoAOAA3ADQANAAyAC8ALAApACYAIwAgAB0AGwAXABYAEwAS
AA8ADAAJAAcABQAEAAQAAwABAAEA/v/8//v/+//9//3//P/7//n/+f/5//n/+P/4//j/
9//3//f/9//1//X/9v/2//b/9P/1//X/9P/2//b/9v/2//b/9v/2//T/9v/2//b/9v/z
//P/9P/0//b/9v/2//b/9v/2//b/9//2//X/9P/0//X/9v/3//n/+f/5//j/+P/2//b/
9v/3//n/9//3//b/9v/3//j/+f/6//z//P/8//z/+v/6//r/+v/6//r/+v/6//r/+P/3
//b/8//y//H/8P/u/+//8P/x/+7/7v/v/+//7f/t/+//8P/w/+7/7f/t/+7/7v/t/+z/
7P/s/+z/7P/r/+v/7P/s/+3/7v/w//H/7//v/+//7//v/+//7//v/+//7//w//D/7v/u
/+7/7v/v//D/8P/x//L/8v/w//T/9//9/wIACQATACIAOQBYAIEAqADBAL4ApQB+AFMA
HwDl/63/fv9e/0v/Nf8d/xj/IP8p/zD/PP9M/1v/bv+G/5n/qP+3/8b/0P/X/+H/6//z
//X/9//4//j/+f/7//7//v///wAAAQABAAIAAwAEAAQABAAEAAIABAAEAAQABgAHAAcA
CAAJAAkACQAJAAkACQAJAAoACwALAAsACwALAAsADAAMAA4ADgANAA0ACwANAA0ADQAP
AA8AEAAQABAAEAAQABEAEQATABMAEwAUABYAFgAWABYAFgAWABgAFwAXABgAGQAdAB0A
HQAeAB8AIAAhACMAJQAmACgAKQAoACkAKgAsADEAMgAzADQANwA4ADkAOgA6ADsAPQA/
AEAAQgBDAEMARABEAEQARQBFAEYARgBGAEQARABDAEMAQwBDAEIAQQBBAEAAPwA9ADsA
OAA2ADIALwAsACgAJAAiACAAHgAcABkAFwATABIAEQAQAA0ACgALAAkABwAGAAYABQAD
AAMABAACAAEAAQABAAEAAAD//////////////v/+//7//f/9//3//f/7//3//v/+//7/
/P/9//3//P/+//7//v/+//7//v/+//z//v/+//7//v/9//3//v/+//7//v/+//7//v/+
//7////9//3//f/+/wAAAAAAAAEAAQABAAAAAAAAAAAAAAABAP////////7/AAABAAIA
AgD//////v/9/////v/9//3///8AAAAA//////3//f/9//v/+//6//r//P/8//z//P/9
//3//f/9//3//f/9//v/+//8//z//P/6//r/+v/5//v/+//7//v/+f/7//z//P/7//r/
+f/4//b/9v/1//X/9//3//f/9//5//n/+P/4//b/9//3//b/9P/1//X/9f/3//j/+P/3
//j/9//3//j/9v/1//X/9f/z//T/9f/3//f/9v/2//X/9f/1//X/9f/0//T/9P/0//X/
9f/1//X/8//z//X/9v/0//T/9P/y//T/9P/0//T/9P/0//T/9P/0//T/9P/0//T/9P/0
//L/8v/y//L/9P/0//T/9P/0//T/9P/0//T/9P/0//T/9P/0//T/9P/y//L/8v/y//L/
8v/y//L/8v/y//L/8v/0//T/9P/0//L/8v/y//L/8v/y//L/8v/y//L/8v/y//T/9P/0
//T/9P/0//T/8v/z//T/9f/2//b/9v/2//b/9P/z//L/8f/y//H/8P/t/+v/6//r/+r/
6v/r/+v/6//p/+v/7P/s/+z/6//r/+z/7P/r/+r/6v/q/+r/6v/p/+n/6v/q/+r/6v/r
/+v/6//u/+//8P/x//D/7//u/+3/6//s/+z/7P/u/+7/7v/u/+7/7f/t/+z/6v/q/+z/
8//7/wAACQATACIAOwBeAIcArAC/ALYAmQB6AFkALQDz/7f/iP9k/0n/Lf8V/wb/Cv8V
/yD/LP88/1H/av+C/5X/pP+z/8D/yv/T/9v/5f/r/+//8//0//T/9f/3//j/+P/5//r/
/f/9//7///8AAAAAAAAAAAAAAgACAAIAAgADAAMABAAFAAUABQAFAAUABQAFAAYABwAH
AAcABwAHAAcACAAIAAoACgAJAAkABwAJAAkACQALAAsADAAMAA4ADgAOAA8ADQAPAA8A
DwAOABAAEAAQABIAEgASABQAFQAVABYAFwAXABcAFwAYABsAHAAdAB8AHwAgACIAIwAi
ACMAJAAmACkAKgArACwALQAuAC8AMAA0ADUANwA5ADgAOgA7ADsAPgA+AD4APwA/AEAA
QABAAEIAQgBBAEEAQQBBAEAAPwA/AD4APQA7ADwAOgA5ADYANgA0ADEALgArACgAJQAi
ACEAHwAbABoAFgAUABAADAALAAkABwAGAAQAAwABAAEA/v/8//v/+//9//3//P/7//n/
+f/5//n/9v/2//b/9f/3//f/9//1//X/9v/2//b/9v/3//f/9v/2//b/9v/2//b/9v/2
//T/+P/4//j/+P/1//X/9v/2//j/+P/4//j/9v/2//b/9//5//n/+f/6//j/+P/4//n/
+f/5//j/+P/2//b/9v/3//n/+f/5//j/9v/3//j/+P/4//n/+f/5//n/+P/3//f/9//4
//j/9//1//P/8//z//L/8//z//T/9P/0//T/9P/x//H/8f/x//P/8//z//H/7//w//D/
8P/y//L/8v/x//H/8f/x//H/7//x//L/8v/w//D/8P/w//D/8P/v/+//7//v/+//7//v
/+//7v/u/+7/7//v/+7/7v/v/+//7//v//D/8P/v//D/7//v//D/7v/t/+3/7f/t/+7/
7//x//H/8P/w/+//7v/t/+z/6//s/+z/7P/s/+v/6//r/+v/6//r/+3/7v/s/+z/7P/q
/+z/7P/s/+r/6v/q/+r/7P/s/+z/7P/q/+r/6v/q/+z/7P/s/+z/7P/s/+z/7P/s/+z/
7P/s/+z/7P/s/+z/7P/s/+z/7P/s/+z/7P/s/+z/7P/s/+z/7P/s/+z/7P/s/+z/7P/s
/+7/7v/u/+7/7//w//H/8v/y//L/8v/y//L/8v/y//L/9P/0//T/9P/w//D/8P/w//L/
8v/y//L/8v/w/+//7v/r/+r/6f/o/+X/5f/l/+X/5P/k/+X/5f/n/+f/6f/q/+z/6v/p
/+n/6P/o/+f/5v/o/+j/6P/o/+X/5f/m/+b/5v/m/+f/5//l/+X/5f/l/+X/5f/l/+X/
5//n/+j/6P/o/+j/6P/o/+j/6P/n/+f/5v/m/+b/6P/v//X/+v8BAAsAHAA3AFoAhQCo
ALMApACNAHQAVQAhAOX/rf9+/1r/O/8f/wn/AP8G/xH/Gv8q/zz/Uf9o/37/j/+g/6//
vP/G/83/1f/f/+X/5//p/+z/7P/t/+//8P/w//H/8v/z//P/9P/1//b/9v/2//b/+P/6
//r/+v/4//n/+f/6//v/+//7//v/+//7//v//P/9//3//f/9//////8AAAAAAAAAAP//
//8BAAMAAwADAAEAAQACAAIABAAEAAQABQADAAUABQAFAAYACAAIAAgACAAIAAgACgAL
AAsADAANAA8ADwAPABAAEQASABMAFQAXABgAGgAbABwAHQAeACAAIgAiACIAIgAlACYA
JwAoACoAKwAtAC8AMAAyADMAMwAyADIAMgAzADUANgA2ADYANwA4ADgAOQA3ADcANgA1
ADUANAAzADEAMgAwAC8ALAAqACgAJQAiAB8AHAAZABYAFgAVABIAEgANAAwACQAGAAIA
///8//r/+v/5//f/9//2//T/8//z//L/8f/v/+3/7f/t/+3/7f/s/+z/7P/r/+n/6f/p
/+f/5f/m/+b/5v/o/+n/6f/o/+f/5v/l/+T/5v/m/+b/5P/o/+j/6P/o/+X/5f/m/+b/
5P/k/+T/5P/l/+b/5//p/+f/5//n/+j/5//m/+X/5f/m/+f/5//o/+b/5v/m/+f/5v/l
/+T/4v/k/+X/5v/m/+b/5//n/+f/5f/k/+P/4//j/+T/5P/j/+X/4//j/+P/4f/h/+D/
4P/e/97/3v/e/9//3//f/9//3f/d/93/2//b/9z/3P/c/9z/3P/c/9v/2f/Z/9n/2f/X
/9n/2v/a/9j/2P/Y/9j/2v/a/9n/2f/X/9f/1//X/9n/2f/Y/9j/2P/Z/9n/2P/X/9f/
1v/V/9X/1v/W/9X/1P/T/9P/1P/U/9P/0//T/9H/0v/T/9X/1f/U/9T/0//V/9X/1f/V
/9L/0v/S/9L/0v/T/9T/1f/U/9X/2P/a/9j/2P/Y/9b/2v/Y/9b/1v/W/9b/1v/W/9b/
1v/W/9T/1P/U/9T/0f/Q/8//zv/M/8z/zP/M/8v/yv/J/8j/xv/G/8b/xv/H/8j/yf/K
/8n/yP/H/8b/xv/G/8b/xv/G/8b/xv/G/8T/xP/E/8T/xP/E/8T/xP/E/8T/xP/E/8b/
xv/G/w==
         </WaveFormData>
      </LeadData>
      <LeadData>
         <LeadByteCountTotal>10000</LeadByteCountTotal>
         <LeadTimeOffset>0</LeadTimeOffset>
         <LeadSampleCountTotal>5000</LeadSampleCountTotal>
         <LeadAmplitudeUnitsPerBit>4.88</LeadAmplitudeUnitsPerBit>
         <LeadAmplitudeUnits>��V</LeadAmplitudeUnits>
         <LeadHighLimit>2147483647</LeadHighLimit>
         <LeadLowLimit>268435456</LeadLowLimit>
         <LeadID>V3</LeadID>
         <LeadOffsetFirstSample>0</LeadOffsetFirstSample>
         <FirstSampleBaseline>0</FirstSampleBaseline>
         <LeadSampleSize>2</LeadSampleSize>
         <LeadOff>FALSE</LeadOff>
         <BaselineSway>FALSE</BaselineSway>
         <ExcessiveACNoise>FALSE</ExcessiveACNoise>
         <MuscleNoise>FALSE</MuscleNoise>
         <LeadDataCRC32>2282325362</LeadDataCRC32>
         <WaveFormData>
+v/6//r/+v/6//r/+v/6//z//P/8//z//v/+//7//v/+//7//v/+/wAAAAAAAAAAAAAA
AAAAAAABAAIAAwAEAAQABAAEAAQABgAGAAYABgAEAAQABAAEAAUABgAHAAgACgAKAAoA
CgAMAAwADAAMAA4ADgAOAA4AEAAQABAAEAARABIAEwAUABUAFgAXABgAGwAcAB0AHgAf
ACAAIQAiACQAJgAoACoALAAuADAAMgA0ADYAOAA6ADsAPAA9AD4AQABAAEAAQABDAEQA
RQBGAEYARgBGAEYARABEAEQARABBAEAAPwA+ADoAOAA2ADQAMAAuACwAKgAnACQAIQAe
ABkAFgATABAADQAMAAsACgAHAAYABQAEAAEAAAD///7//P/8//z//P/8//z//P/8//r/
+v/6//r/+P/4//j/+P/2//b/9v/2//j/+P/4//j/+P/4//j/+P/4//j/+P/4//j/+P/4
//j/9v/2//b/9v/4//j/+P/4//j/+P/4//j/+P/4//j/+P/4//j/+P/4//j/+P/4//j/
+v/6//r/+v/6//r/+v/6//r/+v/6//r/+v/6//r/+v/6//r/+v/6//r/+v/6//r/+v/6
//r/+v/4//j/+P/4//j/+P/4//j/+P/4//j/+P/4//j/+P/4//j/+P/4//j/9v/2//b/
9v/2//b/9v/2//b/9v/2//b/9v/2//b/9v/0//T/9P/0//T/9P/0//T/9P/0//T/9P/0
//T/9P/0//L/8v/y//L/9P/0//T/9P/y//L/8v/y//T/9P/0//T/8v/y//L/8v/y//L/
8v/y//L/8v/y//L/8v/y//L/8v/0//T/9P/0//T/9P/0//T/9P/0//T/9P/y//L/8v/y
//L/8v/y//L/9P/0//T/9P/1//b/9//4//r/+v/6//r/+v/6//r/+v/4//j/+f/5//v/
+f/5//n/+f/5//j/9//5//j/9//2//P/8v/x/+//7v/u/+7/7f/u/+7/7//v//D/8P/z
//X/8f/w/+7/7v/v/+//7f/t/+v/6v/q/+r/6v/q/+r/6v/o/+r/6v/q/+z/7P/q/+z/
7P/s/+z/7P/s/+z/7P/s/+3/7f/t/+3/6v/q/+r/6v/o/+r/6//v//L/9f/7/wQADwAg
ADoAYACJALAAywDSAM8AvwCYAFwAGQDV/5r/bv9Q/zz/K/8k/yj/Mf87/0r/Wv9t/4L/
lf+l/7L/vf/G/87/1//f/+X/6P/r/+7/7f/t/+7/7//x//L/8v/z//T/9P/1//X/9P/1
//X/9f/4//j/+P/4//f/9//4//n/+f/5//r/+v/7//v/+//8//z//P/+//7//P/8//z/
/P/+/////////wEAAwADAAMAAgACAAEAAAACAAIAAwADAAUABQAFAAUABgAIAAgACAAH
AAgACAAIAAkACQALAAwADwAPAA8ADwAQABEAEgATABEAEgATABQAGAAZABsAGwAgACIA
IgAjACMAJAAlACgAKgAsAC0ALwAyADQANAA1ADcAOAA5ADoAOwA8AD4APgA+AD4APwA/
AEEAQQBBAEEAPwA+AD0APAA9ADwAOwA5ADcANAAxAC4ALgArACgAJAAgAB4AGwAYABYA
FQAUABQADwANAAsACAAGAAMAAgACAP///f/8//v//f/8//v/+f/4//j/+P/4//f/9//3
//f/+P/4//f/9v/2//b/9v/2//T/9P/0//P/8//z//T/9P/2//b/9v/2//b/9v/2//b/
+P/4//n/+f/5//n/+f/4//b/9//3//f/9//4//j/+f/7//v/+v/6//n/+f/5//n/+v/6
//v//P/6//n/+f/5//f/+f/7//v/+//7//z//f/9//z/+//7//7//v/9//z//P/8//z/
/P/8//v/+//7//r/+v/6//r/+P/5//n/+P/6//r/+v/6//f/9//3//f/+f/5//n/+P/4
//j/+P/4//b/+P/6//j/9v/3//f/9//3//f/9//3//X/9f/1//X/9//4//j/9//3//f/
9//3//f/9//3//f/9f/2//b/9v/2//b/9v/2//T/9P/0//X/9f/1//X/9v/4//j/+P/4
//r/+v/6//r/AAABAAEAAQAAAP7//v/+//7//P/8//3//f/9//v/+//7//z//f/9//3/
/f/8//v/+v/5//j/9//1//b/9v/2//X/8v/y//P/8//0//T/9//5//X/9P/y//L/8f/x
/+//7//v/+7/7v/u//D/8P/w//D/7v/w//D/8P/w//D/7v/w/+7/7v/u/+7/8P/w//D/
8P/v/+//7//v/+7/7v/u/+7/7v/w/+//8//2//v/BwAQABkALABKAG4AlwC4AMkAyAC7
AJkAYgAiAOf/r/+E/2z/Wv9C/zf/Qv9O/03/Vf9m/3D/e/+M/53/p/+0/8P/zv/W/+H/
6f/r/+7/8f/w//H/8f/y//P/9//4//j/+f/6//r/+//7//z//f/9//3//v/+//7//v//
////AAABAAEAAQACAAIA////////AAAAAAAAAgACAAIAAgACAAIABAAFAAUABQAFAAcA
BwAHAAUABgAGAAYACAAIAAkACQAHAAcABwAHAAgACgAKAAoADQAOAA4ADgAPAA8AEQAS
ABMAEwATABMAFgAXABgAGQAXABgAGQAaAB4AHwAhACEAIgAkACQAJQAnACgAKQAsAC8A
MgA0ADcANwA4ADcANwA5ADoAOwA8AD8AQABCAEIAQgBCAEMAQwBBAEEAQQBBAEMAQgBB
AEAAPQA8ADsAOQA5ADYAMwAwACwAKQAmACIAIAAeABsAGAAVABMAEQAQAA0ACwAJAAYA
CAAFAAQABAADAAEAAAD///3//P/7//n/+v/6//r/+v/7//v/+//7//j/+P/3//b/9v/2
//b/9v/2//b/9v/1//X/9f/2//b/9//4//n/+v/4//j/+P/4//j/+P/5//n/+f/5//n/
+P/4//n/+f/5//f/+P/4//n/+//7//r/+v/5//n/+f/5//r/+v/7//z/+v/5//n/+f/7
//3///////z/+//7//v//f/8//v/+//6//r/+f/4//r/+v/6//r//P/7//v/+//4//j/
+P/4//j/+f/5//j/9v/2//b/9v/1//X/9f/1//f/9//3//b/9v/2//b/9v/2//j/+v/4
//f/9//2//X/9f/1//X/9f/z//P/8//z//X/9v/2//X/9//3//f/9//3//f/9//3//X/
9v/2//b/9P/0//T/9P/y//L/8v/z//T/9f/2//j/+f/6//v//P/+//z//P/8//z//P/8
//j/+P/5//n/9//1//X/9f/5//v//P/9//3//P/7//r/+//6//n/9//1//T/8//x//D/
8P/x//H/8v/y//X/9//0//L/7//u/+//7//t/+3/7f/s/+z/7P/s/+z/7P/s/+z/7v/u
/+7/7v/u/+z/7v/u/+7/7v/u/+7/7v/u/+7/7//v/+//7//t/+z/6//q/+j/6P/r/+//
9P/7/wUADgAbADIAUAB0AJsAvgDPAM4AvwCdAGoAKADl/6n/fP9o/1b/QP83/z7/SP9J
/0v/Wv9o/3P/gv+V/6n/tP+9/8j/0v/X/93/4//o/+v/7v/x//H/8v/z//P/9P/0//X/
9v/2//f/9//2//f/9//3//n/+v/7//z//P/7//v/+//7//v//P/8//3//f/9//7//v/+
/wAAAAAAAAAAAAAAAAIAAwADAAMAAgADAAIAAQABAAIAAgACAAIAAgADAAMABAAFAAYA
BwAGAAgACAAIAAkACgAKAAoADQANAA8AEAATABMAEwATABQAFQAWABcAFQAWABcAGAAa
ABsAHQAdACAAIgAiACMAJwAoACkALAAwADIAMwA1ADQANgA2ADcAOwA8AD0APgA9AD4A
QABAAD4APgA/AD8APwA/AD8APwBBAEAAPwA+AD0APAA7ADkANgAyAC4AKgAmACMAIAAc
ABsAGgAYABYAEQAPAA0ADAAJAAcABQACAAQAAQAAAAAA/f/7//r/+f/7//r/+f/3//b/
9v/2//b/+f/5//n/+f/3//b/9P/y//T/9P/0//T/9v/2//b/9f/z//P/9P/0//L/8v/y
//L/9P/0//T/9P/0//T/9f/1//P/8//z//L/9P/1//X/9f/z//T/9P/1//f/9//2//b/
+f/5//n/+f/4//b/+f/6//r/+v/6//r/+f/6//z//f////3//f/9//3//f/8//v/+//6
//n/+P/1//T/8//x//D/8P/w/+//7P/s/+3/7f/q/+r/7f/v//D/8P/v//D/8f/x/+//
7//v/+7/7v/u/+z/7P/s/+z/7f/w//H/8v/w//D/7v/w//D/8P/w//D/8P/w//D/8P/z
//P/8//z//H/8P/v/+7/7v/u/+3/7//y//X/+/8EAA0AGAAqAEYAaQCUAL0A1ADZAMsA
sAB+ADsA9f+0/3z/WP9C/y3/Hv8g/yv/M/9A/1D/Yf9y/4v/n/+s/7f/xP/Q/9f/3//n
/+z/8f/0//X/9f/2//f/+//8//z//f/8//z//f/9//7//////////v/+//7//v//////
AAABAAEAAQACAAIAAwADAAMABAACAAIABAAEAAIAAgACAAIAAgADAAMAAwAEAAcACAAJ
AAcACAAIAAgACAAIAAkACQALAAsACwALAAsADAALAAoADAAOAA8AEAAQAA8AEAAQABIA
EwAUABUAFgAXABgAGQAbABwAHQAeACAAIQAjACMAJgAoACgAKQArACwALQAwADQANgA3
ADkAOgA8ADwAPQA/AEAAQQBCAEMARABGAEYARABEAEUARQBHAEcARwBHAEYARABCAEAA
PgA8ADoANwAzADAALQAqACgAJQAiAB4AGgAYABUAEgANAAsACQAIAAYABQAEAAIAAgD/
//7//v////3//P/7//v/+v/5//f/+P/4//j/+P/5//n/+f/5//r/+v/5//j/+P/4//j/
+P/4//j/+P/3//f/9//4//j/9v/2//b/9v/4//j/+P/4//j/+P/5//n/+f/5//n/+P/2
//f/9//3//n/+v/6//v/+v/5//f/9v/1//X/9f/1//X/9v/4//r/+P/3//f/9//1//f/
+f/5//r/+f/5//n/9//2//X/9f/4//j/9//2//T/9P/0//T/9f/1//b/9//2//b/9v/2
//b/9//3//b/9v/2//b/9v/z//P/8//z//X/9f/1//T/8v/y//L/8v/w//L/9P/y//L/
8//z//P/8f/x//H/8f/y//P/9P/1//X/9v/2//X/9P/z//L/8f/z//P/8//z//P/9P/0
//T/8v/y//L/8v/y//L/8v/z//P/8//z//T/8v/y//L/8v/y//L/8v/y//L/8//z//P/
8v/y//L/8v/y//P/9f/1//X/9f/0//L/9P/1//T/8v/y//L/8v/0//T/9P/0//P/8v/x
//D/8P/w//D/8P/x//L/8//0//T/9P/0//T/8v/y//L/8v/0//T/9P/0//L/8v/y//L/
8v/y//L/8v/y//L/8v/y//L/8v/y//L/8v/y//L/8v/y//L/8v/y//L/8v/y//L/9P/0
//T/9P/0//T/9P/0//P/8v/x//D/8v/y//L/8v/0//T/9P/0//L/8v/y//L/9P/0//T/
9P/0//T/9P/0//b/9v/2//b/9//4//n/+v/8//z/+v/6//z//f/+//3//////wAAAQAA
AP///v/8//n/+P/3//b/9P/x/+//7v/w/+//7v/u/+//7//u/+7/8//1//P/8v/x//L/
8v/z/+//7//v/+7/7v/u/+7/7v/u/+7/7v/w//D/8P/w//D/7P/u/+7/7v/w//D/8P/w
//D/8P/x//H/7//v/+7/7v/w//D/7v/u/+//8//2//3/BQAOABsALgBKAHIAmwDAANEA
0gDNALkAjABMAA0Ay/+U/3L/Wv9C/zX/Mv86/0H/S/9Y/2b/df+I/5v/q/+4/8P/zP/W
/9//5f/r/+7/8f/y//P/8//0//X/9f/2//b/9//4//j/+f/5//v//f/+////AAAAAAAA
AAABAAEAAgADAAIAAQABAAAAAAABAAIABAACAAIABAAEAAQABAAEAAQABgAHAAcABwAF
AAcABwAHAAUABgAGAAYACAAIAAkACQAHAAcABwAHAAoADAAMAAwACwAMAAwADAAPAA8A
EQASABMAEwATABMAFAAVABYAFwAZABoAGwAcAB4AHwAhACEAJAAmACYAJwAnACgAKQAs
ACwALgAvADEANAA2ADYANwA3ADgAOQA6AD0APgBAAEAAPgA+AD8APwA9AD0APQA9AD8A
PgA9ADwAPAA8ADwAOwA6ADgANgA0ADIALwAsACgAJgAkACEAHgAdABsAGQAYABUAEwAR
AA4ADgALAAoACgAHAAUABAADAAMAAgABAP///v/+//7//v/9//3//f/9//z//P/7//r/
/P/8//z//P/8//z//P/7//n/+f/6//r//P/8//z//P/6//r/+v/6//r/+v/7//v//f/9
//3//P/+//////////3//v/+//////////7//v////////////7//v///wAAAAD/////
/////wEAAwADAAIAAQABAAEAAQAAAP////8CAAIAAQAAAAAAAAAAAAAAAAD////////+
//7//v/+//z//f/9//z//f/+////AAD9//3//f/9//3//f/9//z/+v/6//r/+v/4//r/
/P/6//r/+//7//v/+f/5//n/+f/5//n/+f/5//n/+v/6//n/+//7//v/+//7//v/+//7
//v//P/8//z/+P/4//j/+P/6//r/+v/7//n/+f/5//r/+P/4//j/+P/4//j/+P/4//b/
9//3//f/+P/4//j/+P/4//n/+//7//7///////7//v///wIAAgACAAIAAgAAAAAAAQAB
AP///f/9//3//P/9//3//f/+//7//v/+/////v/9//v/+P/4//j/9//2//b/9//3//b/
9v/5//v/+f/4//b/9v/1//X/8//z//X/9P/0//T/9P/0//T/9P/x//L/8f/w//P/9P/z
//b/9v/2//b/9v/0//T/9P/0//P/8//z//P/8//0//X/9v/0//L/8//1//j/+/8BAAoA
EQAcADAAUgB5AKQAwwDSANEAwwCiAGwALQDt/7L/hP9s/1b/P/80/zr/Q/9J/1T/ZP9x
/4L/l/+n/7L/vf/K/9b/3f/j/+v/8v/1//j/9//3//j/+f/7//z//P/9//7//v//////
AAABAAEAAQAAAAAAAAAAAAEAAQACAAMABQAFAAYABgAFAAUABQAGAAYABgAIAAgACgAK
AAoACgAJAAkACAAHAAcACQAJAAkACgAMAA0ADgAMAAwADQANAAsACwALAAsADgAQABAA
EAARABIAEgASABMAEwAVABYAFQAVABUAFQAYABkAGgAbABkAGgAbABwAIAAhACMAIwAo
ACoAKgArACsALAAtADAAMAAyADMANQA4ADoAOgA7ADsAPAA9AD4APQA+AEAAQABBAEIA
RABFAEcARwBHAEcARQBEAEMAQgBDAEIAQQA/AD8APAA5ADYAMgAvACwAKAAmACQAIQAe
ABsAGQAXABYAEwARAA8ADAAMAAkACAAIAAcABQAEAAMAAwACAAEA///8//z//P/8//3/
/f/9//3//P/8//v/+v/6//r/+v/6//r/+v/6//n/9//3//j/+P/4//j/+P/4//j/+P/4
//j/+v/6//v/+//5//n/+f/4//j/+f/5//n/+//8//z//f/9//3//P/8//3//f/9//3/
+//6//r/+v/8//v/+//7//v//f///////P/7//v/+//8//z//P/9//7//v/9//z/+v/6
//r/+v/8//v/+//7//z//P/8//z/+v/7//v/+v/8//z//P/8//v/+//7//v/+f/5//n/
+P/6//r/+v/6//r//P/+//z/+//7//r/+f/5//n/+f/5//n/+f/5//n/+f/6//r/+f/3
//f/9//3//f/9//3//f/+f/6//r/+v/2//b/9v/2//b/9v/2//f/9//3//f/+P/4//j/
+P/4//n/+v/7//z//P/9//3//f/8//z//P/8//z/AgAEAAQABAAEAAEAAAAAAP/////9
//3//f/+/////////////v/9//z//f/8//v/+f/4//j/+P/3//T/9P/1//X/9v/2//n/
+//3//b/9P/0//P/8//x//H/8f/w//D/8P/u/+7/7v/u/+7/8P/w//D/8P/w/+7/8P/w
//D/8P/w//H/8v/z//T/8//z//P/8//w//D/8P/w//D/7v/v//H/9P/5////CAATACQA
PABcAIcAsADJAM4AxwCvAIAARAADAMn/mP94/2b/VP9D/0L/Tv9T/1P/Wv9o/3P/gv+V
/6P/rv+7/8b/0v/b/+H/5//s/+//8v/z//P/9P/1//f/+P/4//n/+v/6//v/+//9////
AAABAAEAAAD///7//f/9//7/////////AAAAAAAAAQACAAQAAwACAAMAAgACAAIAAgAC
AAIAAwADAAMAAQADAAMAAwAFAAYABgAGAAQABAAFAAUABQAFAAUABQAGAAgACAAIAAkA
CgAKAAoACwALAA0ADgAPAA8ADwAPABIAEwAUABUAFwAYABkAGgAcAB0AHwAfACIAJAAk
ACUAJQAmACcAKgAsAC4ALwAxADMANgA3ADkAOQA6ADsAPAA9AD4AQABAAD4APgA/AD8A
QABBAEIAQwBBAEAAPwA+AD0APAA7ADkAOQA2ADMAMAAuACsAKAAkACIAIAAdABoAFQAT
ABEAEAANAAsACQAGAAQAAQAAAAAA///9//z/+//8//z//P/7//r/+v/6//r/+f/5//n/
+f/4//j/9//2//T/9P/0//T/9P/0//T/8//z//P/9P/0//T/9P/0//T/9P/0//T/9P/0
//T/9f/1//f/9//3//b/9v/3//f/9//2//b/9f/1//b/9//3//j/+f/5//n/+f/4//j/
+f/6//r/+f/3//X/9v/3//j/+f/6//r/+v/7//v/+//5//n/+f/5//n/+P/3//f/9v/1
//T/8f/w/+//7f/u/+7/7v/t/+r/6v/r/+v/6P/o/+v/7f/u/+7/7f/u/+//7//t/+3/
7f/s/+z/7P/q/+r/6v/q/+v/7v/v//D/7v/u/+z/7v/w//D/8P/w/+7/7v/u/+7/7f/t
/+3/7f/u/+7/7v/u/+7/7v/t//H/9P/5////CAATACIAOABaAIMArgDNANoA1QC9AI4A
TgAJAMn/kP9o/1T/QP8t/yz/OP8//0X/Uv9g/2//gP+V/6X/sv+9/8j/0v/Z/+P/6//y
//P/9P/1//X/9v/3//f/+P/4//n/+v/6//v/+//6//v/+//7//z//P/8//z//f/9//7/
//8BAAEAAgACAAEAAQABAAIAAgACAAQABAACAAIAAgACAAIAAwADAAMAAwAFAAUABQAH
AAgACAAIAAYABgAHAAcACQAJAAkACQAKAAwADAAMAA0ADgAOAA4ADQANAA8AEAARABEA
EQARABQAFQAWABcAGAAaABwAHgAeAB8AIQAhACYAKAAoACkAKwAsAC0AMAAyADQANQA3
ADoAPAA8AD0APQA+AD8AQABBAEIARABEAEIAQgBDAEMAQwBDAEMAQwBDAEIAQQBAADwA
OgA4ADUAMAAsACgAJAAkACEAHgAaABYAFAARAA4ADQALAAkACAADAAEA///8//z/+f/4
//j/+P/3//f/9//5//j/9//1//X/9v/3//j/9//3//f/9//0//T/8//y//T/9P/0//T/
9P/0//T/8//1//X/9v/2//T/9P/0//T/9v/2//b/9v/1//T/9P/z//X/9f/1//T/9P/1
//X/9f/z//T/9P/1//f/9//2//b/9f/1//X/9f/0//T/9f/2//b/9f/1//X/9f/3//n/
+f/2//X/9f/1//f/9v/1//X/9v/2//X/9P/2//b/9v/2//X/8//y//H/8f/y//P/9P/0
//X/9f/0//T/9P/0//T/8//z//P/8//z//P/8//y//L/8v/y//L/8P/y//T/8v/y//P/
8//z//H/8f/x//H/8//z//P/8//x//L/8v/x//H/8f/x//H/8f/x//H/8f/x//L/8v/y
//L/8v/y//L/8P/w//D/8f/x//H/8f/y//D/8P/w//D/8v/y//L/8v/x//H/8P/v//D/
8P/w//D/8P/x//P/8//z//P/8v/w//L/8f/y//L/8v/y//L/8v/y//L/8v/y//L/8v/y
//L/8v/y//L/8P/w//D/8P/y//L/8v/y//L/8v/y//L/8P/w//D/8P/y//L/8v/y//L/
8v/y//L/8P/w//D/8P/y//L/8v/y//D/8P/w//D/8v/y//L/8v/w//D/8P/w//L/8v/y
//D/8v/z//P/8//z//P/8//0//P/8//z//P/8v/x//D/7//v/+//7v/u/+z/7P/r/+r/
6P/p/+n/6P/m/+n/6//p/+n/6P/p/+n/6v/p/+r/6//q/+r/6v/q/+z/7P/s/+z/7P/s
/+z/7P/t/+z/7//w/+7/7v/u/+7/7P/s/+z/7f/v/+//7//u//D/8P/w/+7/7v/t/+//
9P/7/wEACgAXACgAQgBmAI8AugDXAOAA1wDFAKIAaAAjAN//pP92/1j/Qv8v/yb/Kv8z
/zv/Rv9Y/2v/gP+V/6X/sv+9/8j/0v/b/+P/6f/u//H/9P/z//P/9P/1//f/+P/4//n/
/P/8//3//f/8//3//f/9/wAAAAAAAAAA/////wAAAQABAAEAAgACAAEAAQABAAIABAAE
AAYABgAEAAQABAAEAAQABQAFAAUAAwAFAAUABQAHAAgACAAIAAgACAAJAAkACQAJAAkA
CQAKAAwADAAMAA0ADgAOAA4ADwAPABEAEgARABEAEQARABYAFwAYABkAGQAaABsAHAAc
AB0AHwAfACIAJAAkACUAJwAoACkALAAsAC4ALwAxADIANAA0ADUANwA4ADkAOgA7ADwA
PgA+AEAAQABBAEEAQQBBAEEAQQBBAEAAPwA+AD8APgA9ADsAOwA4ADUAMgAyAC8ALAAo
ACYAJAAhAB4AGQAXABUAFAARAA8ADQAKAAoABwAGAAYAAwABAAAA//8BAAAA///9//z/
/P/8//z/+//7//v/+//6//r/+f/4//j/+P/4//j/+P/4//j/9//3//f/+P/4//b/9v/2
//b/+P/4//j/+P/4//j/+f/5//v/+//7//r/+f/5//j/9//4//r/+//9//v/+//6//r/
+//7//v/+//8//z//f/+//7//f/9//3/+//9///////+//3//f/9/////v/9//3/AAAA
AP///v/9//z/+//6//z/+//7//v//P/8//z//P/6//v/+//6//r/+v/6//r/+f/5//n/
+f/5//n/+f/4//j/+P/4//j/9v/4//r/+P/2//f/9//3//X/9f/1//X/9f/1//X/9f/1
//b/9v/1//X/9f/1//X/9f/1//X/9f/1//b/9v/2//b/9v/2//b/9P/0//T/9f/3//f/
9//4//b/9v/2//b/9P/0//T/9P/0//X/9f/1//T/9P/0//T/9P/1//f/9//3//f/9v/0
//T/8//0//T/9P/0//T/9v/2//b/9v/2//b/9v/2//b/9v/2//b/9v/2//b/9v/0//T/
9P/0//b/9v/2//b/9v/2//b/9v/2//b/9v/2//b/9v/2//b/9v/2//b/9v/2//b/9v/2
//b/9v/2//b/+f/6//v//P/8//z//P/8//7//v/+//7//v/+///////9//v/+//7//7/
/////////f/8//v/+v/7//r/+f/3//T/9P/0//P/8v/y//P/8//0//T/9//5//f/9v/0
//T/8//z//H/8f/x//D/8P/w//D/8P/w//D/7v/w//D/8P/w//D/7v/w//D/8P/w//D/
8P/w//D/8P/x//H/8f/x//L/8v/y//L/8P/w//H/8f/2//v/AQAKABcAJgBCAGQAjwC6
ANEA1gDTAMMAnABeABcA1f+a/3D/Vv9C/zH/LP8y/zv/Q/9S/2L/df+I/5v/qf+2/8X/
zv/W/9v/4//p/+7/8f/y//P/8//0//X/9//4//j/+f/6//r/+//7//z//f/9//3//v/+
//7//v8BAAEAAgADAAEAAQACAAIAAQABAAEAAgACAAIABAAEAAYABgAGAAYABAAFAAUA
BQAHAAkACQAJAAcACAAIAAgACAAIAAkACQALAAsACwALAAwADgAOAA4ADQAOAA4ADgAR
ABEAEwAUABUAFQAVABUAFgAXABgAGQAbABwAHQAeAB4AHwAhACEAJAAmACYAJwApACoA
KwAuADAAMgAzADUAOAA6ADoAOwA7ADwAPQA+AD8AQABCAEIARABEAEUARQBFAEUARQBF
AEUARABDAEIAQwBCAEEAPwA+ADwAOgA4ADQAMQAuACoAKwAqACgAJgAhAB8AHQAcABYA
EwAQAAwADQALAAsADAALAAkACAAHAAcABgAFAAMAAAAAAAAAAAD///////////7//v/9
//z/+v/6//r/+v/7//z//f/9//v/+//8//z/+v/6//r/+v/7//z//f/+//3//P/8//v/
/f/9//3//P/9////AAABAP//AAAAAAEAAAD///3//P///////////wAAAAABAAIAAQD/
//7//f/9////AQABAAEAAQACAAMAAwACAAEAAQAAAAAA///+/wAAAAAAAAAA/v/9//3/
/f/+//7//v/+//7///////7//v/+//7//v/9//3//f/9//3//f/9//z//P/8//z//P/7
//z//f/6//j/+f/5//n/+//7//v/+//7//v/+//7//v//P/8//v//f/9//3//f/8//v/
+v/5//n/+v/6//r/+P/4//j/+P/6//r/+v/7//n/+f/5//r/+P/4//j/+P/5//r/+//8
//v/+//6//n/+f/6//v//P/9////AgADAAMAAwACAAAABAD///7/AAAAAAAAAAAAAAAA
AAAAAAIAAgACAAIA///+//3//P/6//r/+v/6//j/+P/4//j/9v/2//b/9v/4//j/+P/4
//f/9v/1//T/8v/y//L/8v/0//T/9P/0//L/8v/y//L/8v/y//L/8v/y//L/8v/y//L/
8v/y/w==
         </WaveFormData>
      </LeadData>
      <LeadData>
         <LeadByteCountTotal>10000</LeadByteCountTotal>
         <LeadTimeOffset>0</LeadTimeOffset>
         <LeadSampleCountTotal>5000</LeadSampleCountTotal>
         <LeadAmplitudeUnitsPerBit>4.88</LeadAmplitudeUnitsPerBit>
         <LeadAmplitudeUnits>��V</LeadAmplitudeUnits>
         <LeadHighLimit>2147483647</LeadHighLimit>
         <LeadLowLimit>268435456</LeadLowLimit>
         <LeadID>V4</LeadID>
         <LeadOffsetFirstSample>0</LeadOffsetFirstSample>
         <FirstSampleBaseline>0</FirstSampleBaseline>
         <LeadSampleSize>2</LeadSampleSize>
         <LeadOff>FALSE</LeadOff>
         <BaselineSway>FALSE</BaselineSway>
         <ExcessiveACNoise>FALSE</ExcessiveACNoise>
         <MuscleNoise>FALSE</MuscleNoise>
         <LeadDataCRC32>4067385402</LeadDataCRC32>
         <WaveFormData>
9v/2//b/9v/4//j/+P/4//j/+P/4//j/+P/4//j/+P/6//r/+v/6//r/+v/6//r/+v/6
//r/+v/8//z//P/8//3//v///wAAAAAAAAAAAAD+//7//v/+/wAAAAAAAAAAAgACAAIA
AgAEAAQABAAEAAQABAAEAAQABQAGAAcACAAIAAgACAAIAAkACgALAAwADwAQABEAEgAT
ABQAFQAWABkAGgAbABwAHgAgACIAJAAnACgAKQAqACwALgAwADIAMgAyADIAMgA1ADYA
NwA4ADoAOgA6ADoAOgA6ADoAOgA4ADgAOAA4ADYANAAyADAALgAsACoAKAAlACIAHwAc
ABkAFgATABAADQAMAAsACgAHAAYABQAEAAEAAAD///7//v/+//7//v/8//z//P/8//r/
+v/6//r/+v/6//r/+v/4//j/+P/4//r/+v/6//r/+v/6//r/+v/6//r/+v/6//j/+P/4
//j/+v/6//r/+v/6//r/+v/6//r/+v/6//r/+v/6//r/+v/6//r/+v/6//z//P/8//z/
/P/8//z//P/8//z//P/8//z//P/8//z//P/8//z//P/8//z//P/8//z//P/8//z//P/8
//z//P/6//r/+v/6//r/+v/6//r/+v/6//r/+v/6//r/+v/6//r/+v/6//r/+P/4//j/
+P/4//j/+P/4//j/+P/4//j/+v/6//r/+v/4//j/+P/4//b/9v/2//b/+P/4//j/+P/2
//b/9v/2//b/9v/2//b/+P/4//j/+P/2//b/9v/2//j/+P/4//j/9v/2//b/9v/2//b/
9v/2//T/9P/0//T/9v/2//b/9v/2//b/9v/2//j/+P/4//j/+P/4//j/+P/2//b/9v/2
//b/9v/2//b/+P/4//j/+P/5//r/+//8//7//v/+//7//v/+//7//v/+//7//v/+//7/
/v//////////////AAD//////v/9//z/+//6//r/+v/6//n/+P/5//n/+f/5//r/+v/9
////+//4//b/9f/1//T/9P/0//P/8v/w/+//7//x//H/8f/x//H/8f/x//L/8v/y//L/
8v/y//L/8f/x//H/8f/y//L/8v/y//L/8P/w/+//7//u//D/8v/y//P/9f/4/wAADAAX
ACoARABiAIAAlwCpALAApwCIAFUAHgDr/7n/lf9+/3X/bv9q/2//df96/4P/kv+h/67/
u//H/9D/1//c/+D/5v/s/+7/7//y//L/8P/w//D/8//2//b/9v/2//b/9v/3//f/9v/3
//f/9//3//j/+P/4//r/+v/6//z/+v/6//j/+P/7//v/+//7//v//P/9//3//f/9//3/
/f/9//7//v/+/wAAAQABAAEAAAAAAAAAAAAAAAAAAAABAAQABAAEAAQABAAFAAUABQAD
AAQABQAFAAYABgAHAAgACwALAAsADAAKAAwADAAOAA4ADwAPABAAEAASABMAFQAXABoA
HAAeAB0AHgAfACEAIgAkACcAJwArACwALQAtAC4ALwAxADIAMQA0ADUANgA2ADcANwA4
ADoAOgA6ADsAOwA6ADoAOQA5ADgAOAA3ADUAMgAwAC4ALgAqACkAJgAiACAAHQAcABsA
GgAZABcAEwAQAAwACgAKAAoACAAGAAQAAwACAAEA/////////v////7//v/+//7//v/9
//3//f/9//z//P/9//3//f/7//z//P/7//n/+f/4//j/9//4//j/+f/6//3//f/9//z/
/P/8//z//f/9//3//f/9//v/+v/6//v/+//7//z//P/9//3//f/+/wAAAAD///7//v/+
////AAD///7//f/8//3////9//z//v/+//7//v//////AAABAAEAAgACAAEAAwABAAEA
AQD////////+//7//v/+//7//f/9//3//f/7//3//v/+//v/+//7//v/+//8//3//v8A
AAAA/v/+//7///8AAP///v/9//3//f/9//3//f/8//z//P/8//z//P/8//v/+//9//3/
/f/9//z//P/8//z/+v/7//z//P/7//v/+//7//v/+//7//r/+v/6//v//P/8//z//P/8
//3//v///wAACAAIAAYABgAGAAQABAAEAAQAAgACAAIAAgAAAAAAAQABAAIAAwAEAAYA
BAADAAEA//////////8AAAAAAAD///7//f/9//3//f/8//z///8BAP3/+v/4//f/9//2
//b/9v/2//b/9f/1//P/9f/1//X/9f/1//X/9f/2//b/9v/2//X/9P/z//H/8//z//P/
9P/0//T/9P/0//T/9P/z//P/9P/0//L/9P/3//v/BgAOABQAHwA2AFAAbACIAJ0ApwCi
AIUAVAAjAPb/y/+n/5X/iP97/3b/gP+J/4f/jv+b/6L/p/+0/8H/x//Q/9n/4v/m/+z/
8v/0//P/9P/0//T/9P/0//f/+P/4//j/+P/4//j/+f/5//j/+f/5//n/+//8//z//P/8
//z//P/+/wAAAAD+//7//v/9//z/+//7//z//f/9//3//f/9//3///8AAAAAAAAAAAEA
AQABAAIAAgACAAIAAgACAAIAAwADAAIAAQAAAAIAAwADAAMABAAGAAgACQAIAAgACQAK
AAsACwALAAwADAAOAA4AEAAQABEAEQASABIAFAAVABcAGAAaABsAHAAbABwAHQAfACEA
JAAoACkAKgAqACoAKQAsAC0ALwAwADMANgA3ADgANgA3ADcAOAA4ADgAOAA5ADkAOAA4
ADcANwA2ADYANQAzADAALgAsACgAJAAjACAAHAAaABcAFgAUABIAEAANAAwACgAHAAYA
BgAGAAQAAgAAAP///v/9//v/+//7//r/+//6//r/+v/6//r/+f/5//f/9//2//b/9f/1
//X/8//1//b/9v/1//X/9P/0//P/8//0//b/+P/3//f/9//2//j/+P/4//n/+P/3//b/
9f/3//b/9v/3//X/9f/2//b/+P/3//b/9v/2//b/9f/0//b/9v/3//j/9v/2//b/9v/5
//v/+f/4//j/+P/4//j/+P/3//f/9//1//b/9v/1//b/9f/2//f/9//3//f/9v/0//T/
9P/0//X/9f/1//X/9P/1//X/9P/x//H/8f/x//L/8v/y//L/9P/0//L/8v/x//P/9f/1
//L/8f/x//H/8f/x//H/8P/u/+7/7v/u//D/8P/v/+//8P/x//L/8//y//L/8v/y//D/
8f/y//L/8P/v/+7/7f/v/+//7//u//D/8P/x//L/9f/2//f/+P/6//j/9v/4//j/+P/4
//f/9v/1//T/8P/w//H/8f/0//X/9v/4//v/+//6//n/+v/5//j/+P/1//T/8v/w/+//
7//v/+//7v/u//H/8//u/+z/6//r/+f/5v/m/+b/6P/o/+f/5//n/+n/6f/p/+f/5//n
/+f/6P/o/+j/6P/o/+j/6P/n/+f/5//n/+j/6P/o/+j/6P/n/+b/5P/j/+T/4v/k/+T/
6f/v//b//v8KABkAMgBOAGwAhgCdAKkApgCLAFwAJwD0/8H/mf+H/3z/bf9m/27/c/9x
/3T/g/+Q/5f/oP+v/73/xv/L/9L/2P/c/97/4P/j/+b/5v/o/+j/6P/r/+z/7P/s/+z/
6v/q/+v/6//s/+3/7f/t/+//8P/w//D/7v/u/+7/8P/w//D/7v/u//H/8f/x//H/8f/y
//P/8//z//P/8//z//P/9P/0//T/9P/1//X/9f/2//b/9v/2//b/9v/2//f/+P/4//j/
+P/4//n/+f/5//n/+v/7//v//v/+////AAADAAMAAwAEAAIABAAEAAYABAAFAAUABgAI
AAoACwANAA4AEAARABIAFQAWABcAGQAcAB4AIQAhACEAIgAjACMAJgAnACkAKgApACwA
LQAuAC4ALwAvADAAMgAyADIAMwAzADIAMgAxADEAMAAwAC8ALAAoACUAIgAeABoAGQAW
ABUAFAASABIADQAKAAcAAwAEAAIA///+//z//P/6//j/+P/3//b/9f/1//X/9f/0//H/
8P/w//D/8f/y//L/8//y//H/7//u//H/8f/x/+//8f/y//L/8f/x//D/8P/v//D/8P/x
//L/8v/x//D/7v/w//D/8P/x/+//7//v/+//8f/w//D/8f/x//H/8v/y//T/8//y//L/
9v/2//X/9P/0//L/8//2//b/9v/2//b/9v/2//b/9v/1//b/+P/5//j/9//2//b/9f/1
//T/8//w/+//7v/u/+7/7v/t/+z/6f/p/+n/6f/m/+b/6f/r/+r/6v/r/+3/7P/s/+3/
7v/u/+7/7f/t/+n/6//r/+v/7v/v//D/8f/x//D/7//u/+7/7v/u/+3/7v/v//D/8v/y
//L/8v/y//D/8P/v/+//7v/u/+7/7v/t/+//9P/6/wIACwAYACwARgBoAIUAnQCuALMA
ogB5AEIACwDV/6P/hP9z/2j/Yv9l/23/cv95/4T/kf+e/6//v//I/83/1v/g/+T/6P/u
//H/9P/2//b/9v/2//n/+P/4//j/+P/4//j/+f/5//r/+//7//v/+f/6//r/+v/6//r/
+v/8//7//v/8//z//f/9//3//f/7//z//f/9//v/+//7//v/+//8//z//P/9////AAAB
AAAAAAAAAAAAAAAAAAAAAQACAAIAAgACAAAAAQABAAEAAwAEAAUABQAEAAQABQAGAAkA
CQAJAAoACgAMAAwADgAOAA8ADwAQABAAEgATABUAGAAaABsAHAAdAB4AHwAhACIAJAAn
ACcAKwAsAC0ALQAuAC8AMQAyADMANgA3ADgANgA3ADcAOAA6ADoAOgA7ADkAOAA4ADcA
NgA0ADMAMQAtACoAKAAmACQAIAAfABwAGQAWABIAEAAKAAgABgADAAMAAgAAAAAAAAAA
AP7//P/8//v/+v/5//f/9//3//b/9//2//b/9v/4//j/9//3//f/9//2//b/9//3//f/
9f/1//b/9v/1//f/9v/2//X/9P/0//X/9v/3//f/9//2//j/+P/4//n/9//3//f/9//5
//j/+P/5//f/9//4//j/9v/1//T/9P/2//b/9f/0//b/9v/3//j/9v/2//b/9v/3//n/
9//2//j/+P/4//j/9v/1//X/9f/1//b/9v/1//X/8//z//P/9P/1//b/9v/2//b/9v/2
//b/9//4//n/+P/5//n/+P/1//X/9f/1//b/9v/2//b/9P/0//L/8v/z//X/9//3//b/
9f/1//X/9f/1//X/9P/2//b/9v/2//j/+P/3//f/9v/1//T/8//0//T/9P/0//b/9//4
//j/9f/1//X/9f/1//X/9f/0//b/9v/3//j/9//2//X/9P/0//T/9P/0//T/9P/0//T/
9P/0//T/9P/2//f/9//3//X/9f/1//b/9//3//b/9P/0//T/9P/1//b/9//4//f/9v/1
//T/9P/0//T/9P/1//b/9//4//j/+P/4//j/9v/2//b/9v/4//j/+P/4//f/9v/1//T/
9v/2//b/9v/0//T/9P/0//b/9v/2//b/9v/2//b/9v/0//T/9P/0//b/9v/2//b/+P/4
//j/+P/4//j/+P/4//f/9v/1//T/9v/2//b/9v/3//j/+f/6//j/+P/4//j/+P/4//j/
+P/4//j/+P/4//n/+v/7//z//v/+//7//v8AAAAAAAAAAAAAAAD+//7/AQABAAEAAQAA
AAAAAAD///7//f/8//v/+P/4//j/+P/3//b/9f/1//X/9f/0//T/9//5//b/9P/1//f/
9//4//b/9v/2//b/9f/1//P/9f/z//P/8//z//X/9f/2//b/9f/0//P/8v/0//P/8//z
//P/9P/0//T/9P/0//T/9P/z//P/8v/y//T/9v/5//3/BAAMABYAIwA4AFQAdgCUAKcA
tQC4AKcAfgBHABQA4f+z/5X/hv97/3T/dv95/3v/gv+N/5j/o/+w/7//y//U/9n/4P/m
/+z/8P/0//P/9P/2//T/9P/0//f/+P/4//j/+P/4//j/+f/5//z//f/9//3//f/+//7/
/v/+//7//v8AAP7//v/8//z//v///wAAAQD//wAAAQABAP//////////AQACAAIAAgAC
AAMAAwADAAQABAAEAAQABAAEAAQABQAEAAQABAAEAAYABwAHAAcABQAGAAcABwAKAAoA
CwAMAA0ADQANAA4ADgAQABAAEgAUABUAFQAWABYAGAAZABsAGgAcAB0AHgAdAB4AHwAh
ACIAJAAnACcAKQAqACsAKwAsAC0ALwAwADEANAA1ADYANAA1ADUANgA4ADgAOAA5ADkA
OAA4ADcAOAA4ADkAOQA4ADYANQA0ADAALAArACgAJgAkACEAIAAeABwAGgAXABYAFAAR
ABAAEAAQAA4ADAAKAAkACAAHAAUABQAFAAQAAQAAAAAAAAACAAIAAQABAAEAAQAAAAAA
/////////f///wAAAAD//////v/+//3//v/+////AAD////////+//z//P/8//3//v//
/wAAAQABAAAAAAABAAEAAQACAAIAAgABAAAAAAACAAIAAQAAAAAAAAABAAIAAAAAAAAA
AAADAAUAAwACAAQABAAEAAQABAADAAMAAwADAAQABAADAAUAAwADAAMAAwADAAMAAgAC
AAIAAgACAAEAAQABAAEAAwAFAAYABgAEAAMAAgABAAAAAAAAAAAAAgACAAAAAAD+////
AAD///////8AAAEA/////////v/+//7//v/+////AAAAAAEA//////////8AAAAAAAAA
AAAAAQACAAIA//////////8BAAEAAQAAAP7//v///wAA/v/+//7//v/+//7//v/+//z/
/P/8//z//f/+////AAD+/////////wIAAwAEAAYABQAHAAgACAAIAAgACAAIAAgACAAI
AAQABAAFAAUABQAFAAUABgAJAAkACAAHAAgABwAGAAYABAAEAAMAAgABAAEAAQABAAAA
AAADAAUAAgAAAP/////7//r/+v/6//z//P/7//v/+f/7//v/+//6//n/+P/3//r/+v/6
//r//P/8//z/+//7//v/+//8//r/+v/6//r/+//8//z//f/8//r/+v/8//3//f8CAAoA
EAAXACYAPABYAHgAkQCjAK4AqwCOAF8ALgD9/83/qf+W/4v/gP98/4H/h/+K/5H/mv+l
/7L/wf/L/9T/2//k/+r/7v/w//T/+f/8//z//P/8//z////+//7//v/+//7//v//////
AAABAAEAAQABAAIAAgACAAAAAAAAAAIABAAEAAIAAgAFAAUABQAFAAMABAAFAAUABwAH
AAcABwAFAAYABgAGAAYABwAHAAcACgAKAAoACgAKAAoACgALAAsACgAJAAgACgALAAsA
CwANAA4ADwAPAA4ADgAPABAAEAAPAA4ADgAQABIAEgAUABQAFQAVABYAFgAYABkAGwAe
ACAAIQAiACEAIgAjACUAJgAoACsAKwAvADAAMQAxADAAMQAzADQAMwA2ADcAOAA4ADkA
OQA6ADsAPAA9AD8APwA+AD4APQA7ADoAOgA5ADkANgA0ADIAMAAsACsAKAAmACQAIQAg
ABwAGgAYABUAFAASAA8ADgAMAAwACgAIAAgABwAGAAUAAwADAAMAAgD///7//v/+//7/
/v/9//3///////7//v/9//3//f/7//v//P/8//v//f/8//z/+//6//r/+//8//v/+//7
//r//P/8//z//f/7//v/+//7//3//P/8//3//f/9//7//v8AAP///v/+//7//v/9//z/
+v/6//v//P/8//z//P/8////AQD///7//f/8//v/+v/7//v//P/9//3//v/+//3//f/7
//v/+//8//3//v/+//7//v/+//7/+//7//v/+//6//v/+//6//v/+//7//v/+P/4//j/
+P/6//r/+P/4//n/+//9//3/+v/5//n/+f/5//n/+f/4//j/+P/4//j/+P/4//f/9//3
//f/9//3//b/9v/2//b/+P/5//r/+v/4//f/9v/1//X/9f/1//T/9P/0//X/9v/0//T/
9P/0//f/+P/5//r//P/8//z//P/6//r/+v/6//z/AAAAAAAAAAAAAP7//v/+//7//P/8
//3//f/9//3//f/+///////+//3//v/9//z//P/6//r/+f/4//X/9f/1//X/9v/2//n/
+//4//b/9f/1//H/8P/w//D/7v/u/+3/7f/r/+3/7f/t/+3/7f/t/+3/7v/u/+7/7v/u
/+7/7v/t/+//7//v//D/7v/u/+7/7v/u/+7/7f/t/+7/6v/s/+z/6//v//b//v8IABMA
JAA8AF4AfgCVAKMApgCXAG4AOQAGANn/sf+V/4j/e/9y/3T/ff9//37/hf+S/5n/pv+z
/7v/wv/L/9T/3P/k/+b/6P/p/+r/7P/s/+z/7P/v//D/8P/w//D/8P/w//H/8f/z//X/
9v/3//b/9v/1//T/8v/y//L/9P/0//T/8v/y//X/9f/1//X/9f/2//f/9//1//X/9f/1
//f/+P/4//j/9v/3//f/9//6//r/+v/6//j/+P/4//n/+v/6//r/+v/6//v/+//7//3/
/v///////v/+////AAD///////8AAAAAAgACAAQABgAHAAcACAAKAAwADQAPAA4AEAAR
ABIAEwAUABUAFwAYABoAHQAdACAAIgAkACUAJAAlACcAKAApACwALQAuACwALQAtAC4A
MAAwADAAMQAvAC4ALgAtACsAKgAqACkAKQAmACQAIgAhAB4AHgAcABgAFgATABIADAAK
AAgABQAEAAIA///+//v/+v/3//T/9P/z//L/8f/z//P/8//y//P/8v/y//L/8v/y//H/
8f/w/+//7f/s/+3/7f/t/+v/6//s/+z/6//t/+z/7P/r/+r/6v/r/+z/7f/t/+3/7P/q
/+r/6v/r/+v/6//r/+v/7f/s/+z/7f/t/+3/7v/u//D/7//u/+7/8P/w/+//7v/u/+7/
7//w//D/7v/s/+z/7P/v//D/8f/y//L/8v/y//L/8P/w//H/8f/w/+//7v/u/+//7//u
/+3/6v/p/+j/6P/m/+b/5f/k/+P/4//j/+P/4P/g/+P/5f/k/+T/5f/n/+b/5v/n/+j/
6P/o/+f/5//j/+X/5f/l/+b/5//o/+n/6P/o/+j/6P/q/+r/6v/p/+n/6f/p/+r/6P/o
/+j/6P/q/+r/6f/p/+j/6v/q/+r/6//v//L/+P8CAA0AHgA2AFQAdgCRAKUArgClAIAA
SQASAOH/sf+P/37/b/9k/2T/bf9z/3b/f/+M/5f/pP+z/7//yP/N/9T/2v/g/+b/7P/v
//D/8P/u/+7/7v/x//L/8v/y//L/9P/0//X/9f/1//X/9P/z//P/9P/0//T/9v/2//b/
+P/4//j/9v/2//f/9//3//f/9//4//n/+f/3//f/9//3//f/+P/4//j/+P/5//n/+f/6
//r/+v/6//r/+v/6//v//P/8//z//P/+//////////3//v///////v/+////AAADAAMA
AwAEAAQABgAGAAgACQALAAwADgANAA4ADgAPABEAFAAWABgAGwAcAB0AHwAeACAAIwAj
ACcAKAApACkALAAtAC8AMAAvADIAMwA0ADMAMwAyADIANAA0ADQANQA1ADQANAAzADIA
MAAvAC0AKAAkACEAHgAcABgAFwAUABAADgALAAoACAAGAAQAAQAAAP7/+//6//j/+P/2
//T/9v/1//T/8//1//X/9f/0//P/8v/y//L/9P/0//P/8//x//H/8P/w//P/8//z//H/
8f/y//L/8f/z//L/8v/x//D/8P/x//L/8f/x//H/8P/w//D/8P/x//H/8f/x//H/8f/w
//D/8f/x//H/8v/y//T/8//y//L/9P/0//P/8v/y//L/8//0//P/8v/x//D/8//1//P/
8v/w//D/8P/w//L/8f/x//H/8//0//T/8//z//H/8f/x/+//7//v/+7/7//w//H/8v/x
//H/8f/x//H/8//0//T/8f/x//H/8f/y//L/8v/y//D/8P/u/+7/7f/v//H/8f/v/+//
8P/x/+//7//v/+7/7//w//H/8v/y//L/8f/x//H/8f/x//H/7v/u/+7/7v/u/+//8P/w
//H/8f/x//H/7//v/+//7v/u/+7/7//w//D/8P/w//D/8P/w//D/8P/u/+7/7v/u/+7/
7v/u/+7/7v/v/+//7//v/+//7//w//H/8f/w/+7/7v/u/+7/7//w//H/8v/w//D/8P/w
//D/8P/w//D/7v/u/+7/7v/u/+7/7v/u//D/8P/w//D/7v/u/+7/7v/w//D/8P/w//D/
8P/w//D/8P/w//D/8P/w//D/8P/w/+//7v/t/+z/7f/u/+//8P/u/+7/7v/u//D/8P/w
//D/8v/y//L/8P/w//H/8f/x//H/8f/y//P/8v/w/+7/7P/s/+z/7f/u/+3/6//p/+f/
5f/l/+X/5P/k/+f/6f/m/+X/5f/m/+X/5//o/+n/6v/s/+v/6//p/+v/6//r/+v/6//r
/+v/7P/t/+7/7//w/+7/7v/t/+3/6//r/+z/7P/u/+7/7v/u/+7/7f/t/+z/7P/s/+r/
7//z//j/AAAMABkAKgBEAGYAhgCfALEAuACvAJAAXQAkAO//u/+V/37/c/9q/2b/af9v
/3L/e/+I/5f/pv+z/7//yP/P/9b/3v/i/+b/6v/v//D/8v/y//L/8v/1//T/9P/0//T/
9P/0//X/9f/2//f/9//3//n/+v/6//r/+P/4//j/+v/6//r/+P/4//n/+f/5//n/+//8
//3//f/7//v/+//7//3//v/+//7//P/9//3//f/+//7//v/+//7//v/+/////v/+//7/
/v/+/////////wEAAgADAAMABAAEAAUABgAFAAUABQAGAAYACAAIAAoACgALAAsADAAM
AA4ADwARABIAFAAVABYAFQAWABcAGQAaABwAHwAfACEAIgAjACMAJAAlACcAKAAnACoA
KwAsAC0ALwAwADIAMgAyADIAMwAzADIAMgAxAC8ALgAuAC0ALgAsACsAKgAoACQAIwAg
ABwAGgAXABYAFAASABAADQAKAAgABQAEAAQABAACAAAA/v/9//z/+//7//v/+//6//f/
9v/2//b/9P/0//P/8//1//X/9P/0//X/9f/1//P/9f/2//b/9f/1//T/9P/z//L/8v/z
//T/9f/1//X/9P/0//T/9P/1//f/9//3//f/9f/0//T/9f/1//X/9v/2//b/9f/0//T/
9v/2//X/9P/0//T/9f/2//j/+P/4//j/9//5//f/9v/2//b/9v/2//j/9//3//f/+f/6
//r/+f/3//X/9f/1//X/9f/1//T/9v/2//b/9v/1//X/9f/1//P/9f/2//b/8//z//P/
8//0//T/9P/0//T/9P/y//L/8f/z//X/9f/0//P/8//z//P/8//z//L/8v/y//L/8v/y
//L/8f/x//H/8f/x//H/7v/u/+7/7v/w//H/8v/y//H/8f/x//H/8f/x//H/8P/w//D/
8f/y//L/8v/y//L/8P/w//D/8P/w//D/8P/w//D/8P/w//D/8P/x//H/8f/v/+//7//w
/+//7//w//D/8P/w//D/8P/w//D/8P/w//D/8P/w//D/8P/w//D/8P/w//D/8P/w//D/
8P/w/+7/7v/u/+7/8P/w//D/8P/w//D/8P/w//D/8P/w//D/8P/w//D/8P/w//D/8P/w
//D/8P/w//D/8//0//X/9v/4//j/+P/4//j/+P/4//j/+P/4//j/+P/2//b/9//3//f/
9//3//j/+//7//r/+f/4//f/9v/2//T/9P/z//L/8//z//P/8//w//D/8//1//T/8v/x
//H/7//u/+7/7v/s/+z/6//r/+n/6//r/+v/6//r/+v/6//q/+r/6v/q/+r/6v/q/+n/
6//r/+v/7P/q/+r/6v/q/+r/6v/p/+n/6P/o/+r/6v/t//H/9v/+/wYAEQAkAD4AXgB+
AJMAowCqAJ8AegBFABAA3f+t/4v/ev9v/2j/Zv9r/2//dv+B/47/m/+o/7P/vf/I/9H/
1v/c/97/4v/m/+n/6v/s/+z/7P/s/+//7v/u/+7/7v/w//D/8f/x//D/8f/x//H/8//0
//T/9P/y//L/8v/0//b/9v/0//T/9P/z//L/8f/z//T/9f/1//f/9//3//f/9v/2//X/
9P/2//f/9//3//j/+P/4//j/+P/4//j/+f/6//r/+v/6//r/+//7//v/+f/6//v/+//+
//7///8AAAEAAQABAAIAAgAEAAQABgAGAAcABwAIAAgACgALAA0ADQAOAA4ADgAQABIA
FAAXABgAGgAdAB0AHQAeAB8AHwAiACMAJQAmACYAKAAoACgAKgArACsALAAuAC4ALgAv
AC0ALAAsACsALQAsACwAKwAqACgAJwAmACIAHgAdABoAGQAYABYAFgAQAA4ADAAJAAYA
BAABAAAA/v/+//z/+v/6//n/+P/3//f/9//3//b/8//y//L/8v/w//D/7//v/+//7//u
/+7/7v/t/+z/6f/t/+7/7v/t/+3/7P/s/+v/6P/o/+n/6v/s/+3/7v/u/+3/7P/r/+v/
7f/t/+3/7f/v/+7/7v/v/+//7//w//D/7//t/+v/6v/u/+7/7f/s/+z/7P/t/+7/7P/s
/+z/7P/r/+3/6//q/+3/7v/v//D/8P/v/+//7//u/+7/7f/r/+z/6//s/+3/7f/t/+3/
7P/r/+r/6f/o/+j/6f/q/+v/6f/r/+z/7P/r/+v/6//r/+r/6v/q/+r/6P/o/+b/5v/l
/+f/6f/p/+b/5f/l/+X/5//n/+f/5v/o/+j/6P/o/+j/6P/n/+f/5f/l/+X/5f/k/+T/
5P/k/+L/4//k/+T/4//j/+P/4//l/+X/5f/k/+T/5P/l/+b/5f/k/+P/4v/k/+T/5P/k
/+b/5v/m/+b/5v/m/+b/5v/o/+n/6f/p/+v/6//r/+z/7f/p/+j/6P/o/+j/6P/q/+r/
6v/q/+z/7P/s/+z/6//q/+n/6P/m/+b/5v/m/+T/5P/k/+T/5P/k/+T/5P/i/+L/4v/i
/9//3v/d/9z/2v/a/9r/2v/c/9z/3P/c/9r/2v/a/9r/2v/a/9r/2v/Y/9j/2P/Y/9b/
1v/W/w==
         </WaveFormData>
      </LeadData>
      <LeadData>
         <LeadByteCountTotal>10000</LeadByteCountTotal>
         <LeadTimeOffset>0</LeadTimeOffset>
         <LeadSampleCountTotal>5000</LeadSampleCountTotal>
         <LeadAmplitudeUnitsPerBit>4.88</LeadAmplitudeUnitsPerBit>
         <LeadAmplitudeUnits>��V</LeadAmplitudeUnits>
         <LeadHighLimit>2147483647</LeadHighLimit>
         <LeadLowLimit>268435456</LeadLowLimit>
         <LeadID>V5</LeadID>
         <LeadOffsetFirstSample>0</LeadOffsetFirstSample>
         <FirstSampleBaseline>0</FirstSampleBaseline>
         <LeadSampleSize>2</LeadSampleSize>
         <LeadOff>FALSE</LeadOff>
         <BaselineSway>FALSE</BaselineSway>
         <ExcessiveACNoise>FALSE</ExcessiveACNoise>
         <MuscleNoise>FALSE</MuscleNoise>
         <LeadDataCRC32>1009395855</LeadDataCRC32>
         <WaveFormData>
9v/2//b/9v/2//b/9v/2//b/9v/2//b/+P/4//j/+P/4//j/+P/4//j/+P/4//j/+P/4
//j/+P/6//r/+v/6//v//P/9//7//v/+//7//v/9//z/+//6//v//P/9//7//v/+//7/
/v8AAAAAAAAAAAIAAgACAAIABAAEAAQABAAGAAYABgAGAAgACAAIAAgACQAKAAsADAAN
AA4ADwAQABMAFAAVABYAGQAaABsAHAAfACAAIQAiACUAJgAnACgAKgAqACoAKgAtAC4A
LwAwADIAMgAyADIAMgAyADIAMgAwADAAMAAwAC0ALAArACoAJgAkACIAIAAcABoAGAAW
ABIAEAAOAAwACwAKAAkACAAFAAQAAwACAAEAAAD///7//v/+//7//v/8//z//P/8//r/
+v/6//r/+v/6//r/+v/4//j/+P/4//j/+P/4//j/+P/4//j/+P/4//j/+P/4//j/+P/4
//j/+P/4//j/+P/4//j/+P/4//j/+P/4//j/+P/4//j/+P/4//j/+P/4//r/+v/6//r/
+v/6//r/+v/6//r/+v/6//j/+P/4//j/+v/6//r/+v/6//r/+v/6//r/+v/6//r/+P/4
//j/+P/6//r/+v/6//j/+P/4//j/+P/4//j/+P/4//j/+P/4//j/+P/4//j/9v/2//b/
9v/2//b/9v/2//b/9v/2//b/9//4//n/+v/5//j/9//2//b/9v/2//b/9v/2//b/9v/2
//b/9v/2//b/9v/2//b/9v/2//b/9v/2//b/9v/2//j/+P/4//j/9v/2//b/9v/0//T/
9P/0//T/9P/0//T/9v/2//b/9v/2//b/9v/2//b/9v/2//b/9v/2//b/9v/0//T/9P/0
//b/9v/2//b/+P/4//j/+P/6//r/+v/6//z//P/8//z//v/+//7//v/8//z//P/8//3/
/f/9//3/+//7//v//f/9//3//f/9//3/+//6//n/+f/5//n/+f/6//n/+f/7//v/+//+
//7/+//2//X/9P/y//H/8f/x//H/8f/w//D/8P/w//D/8P/w//D/8P/w//D/8P/w//D/
8P/w//D/8P/w//D/8P/w//L/8v/y//L/8f/w/+//7v/t/+//7//v//H/8v/1//z/AwAM
ABcALQBDAFcAbAB7AIQAgQBqAEUAHgD2/9H/sv+h/5f/k/+P/5D/k/+X/57/qf+1/8D/
yv/U/9r/3//k/+f/6v/u/+//7//v//H/7//v//D/8v/1//X/9f/1//X/9f/1//X/9v/2
//b/9v/1//b/9v/1//f/+P/4//j/9v/2//b/9//3//b/9v/3//n/+f/5//r/+P/4//j/
+P/7//v/+v/6//r//P/8//v/+f/6//r/+//7//v/+//7//z//f/+////AQABAAIAAgAC
AAIAAQAAAAEAAgACAAMABQAFAAUABQAHAAgACAAJAAgACAAJAAoADQAOAA8AEAAUABUA
FwAYABgAFwAXABcAGwAcAB0AHgAhACQAJQAmACUAJgAnACgAKQArACwALQAwADAAMAAx
ADIAMgAyADMAMwAzADIAMQAxADAAMAAvAC8ALQArACkAKQAmACQAIgAeABwAGQAUABMA
FAAUABMAEQAOAAsACgAIAAYABgADAAMAAgACAAIAAAD//////v/+//7//v/8//7//v/+
//3//P/8//z//P/8//z/+//7//v/+//7//r/+v/5//n/+f/5//n/+f/6//3//f/9//z/
/v/+///////+//7//f/8//z//P/8//z/+v/7//z//P/8//3///8AAAAAAAAAAP//////
////AAAAAP///v/9////AQD/////////////////////AAAAAAAAAQACAAIAAgABAAEA
AAAAAAAAAAAAAAAAAAAAAP////8AAAAAAAAAAAAAAAD///3//f/9//3/AAAAAAAAAAD/
////////////AQACAAIAAQAAAP///v/+//3//f/+//7//v/+//7//v/+//3//f//////
//////3//f/9//z//P/9//3//f/9//3//f/9//3//f/9//3//f/9//7//v/+//7//v/9
/wAAAgADAAQACgAIAAgACAAIAAgACAAIAAgABwAGAAUABAADAAMAAwADAAQABQAGAAkA
CAAHAAYABQAHAAUABAADAAUABQAFAAUAAgABAAEAAwABAAEABAAEAAAA/P/8//z/+v/5
//n/+f/5//n/+P/4//j/+P/4//j/+v/6//r/+v/6//r/+v/6//j/+P/4//j/+P/4//j/
+P/2//b/9v/2//j/+P/4//j/+f/5//f/9//5//z/BQAMAA8AGAAnADsAUQBlAHYAgwCC
AG8ATAApAAYA5P/H/7j/r/+h/5v/o/+o/6X/q/+4/73/wf/M/9b/2P/g/+f/7P/v//T/
+P/5//n/+f/5//f/9//4//r/+//7//v/+//9//3//f/9//7//v/+//7//f/+//7//f//
/wAAAAAAAAIAAgACAAMAAgAAAP////////////8AAAAAAAAAAAAAAwADAAIAAgACAAQA
BAADAAMABAAEAAUABQAFAAUABQADAAMAAwADAAUABQAGAAYACQAKAAoACgALAAwADAAN
AA4ADQAMAAsADQAOAA4ADwAQABAAEQASABMAFAAVABYAGAAZABsAHAAdAB0AHgAfACEA
IgAjACQAJAAmACYAJgAoACoALAAuAC8AMQAyADMANAA0ADQANQA0ADQANAA1ADcANwA2
ADUANQA0ADQAMwAxAC8ALQArACcAJAAiACAAHQAcABoAFgATABIAEAANAAwACgAIAAgA
CAAGAAYAAwABAAAAAAAAAP7//f/9//z//v/+//7//P/+//7//v/9//r/+v/6//r/+v/6
//n/+f/5//n/+f/4//j/9//3//f/+P/5//r//P/7//v/+//6//z//P/9//3//P/8//v/
+v/6//r/+v/6//r/+//8//z/+//7//z//P/6//r/+v/5//v/+//7//z/+//7//v/+//7
//3/+//7//v/+//7//v/+//7//z//P/5//n/+f/4//n/+f/6//r//P/8//z//P/7//r/
+f/3//n/+v/6//r/+P/4//j/9//1//X/9f/1//b/9v/2//b/9//3//f/9//3//n/+v/6
//f/9v/1//T/9v/1//X/9v/0//T/9P/0//b/9v/1//X/9//3//f/9//3//f/9//2//b/
9//3//f/9v/1//T/8//z//P/8//z//X/9f/2//b/+P/6//z//f/9//z//P/8//z//P/8
//v/+v/5//j/9//3//f/9//4//n/+v/9///////////////9//z/+//6//n/+P/3//b/
9f/1//f/9f/1//j/+P/0//D/8P/w/+z/6//r/+v/7f/t/+z/7P/s/+z/7P/s/+z/7P/s
/+z/7P/s/+z/7P/s/+z/7P/s/+z/7P/s/+z/7v/u/+7/7v/r/+r/6f/o/+f/5//n/+n/
6//u//X//P8DABAAIQA1AEsAYQByAH8AggBzAFAAKQACANz/v/+u/6H/lf+P/5H/kv+R
/5P/nv+p/63/tv/C/87/1P/Z/9z/4f/k/+b/6f/r/+v/6//r/+v/7P/u/+3/7f/t/+3/
7f/t/+3/7f/u/+7/7v/u//H/8v/y//H/7//w//D/8P/y//L/8v/z//P/8v/y//P/8//z
//P/9P/0//T/9P/0//X/9f/0//T/9P/2//b/9f/z//T/9P/1//X/9f/1//X/9//3//f/
9//5//n/+v/6//n/+v/6//r/+//8//z//f8BAAEAAQABAAEAAgACAAMAAgACAAMABAAH
AAgACQAKAAwADQAPABAAEQARABIAEwAXABgAGQAaABkAHAAdAB4AIQAiACMAJAAjACUA
JgAnACoAKgAqACsALAAsACwALQAtAC0ALAArAC0ALAAsACsAKAAlACIAHwAdABoAGAAW
ABcAFgAUABAADAAKAAcAAwACAAAA/v/+//7//P/8//n/+f/4//j/+P/2//X/9f/0//T/
9P/0//L/9P/0//T/8//w//D/8P/w//L/8v/x//H/9f/1//X/9P/0//P/8//z//P/8//z
//T/9P/z//L/8P/y//L/8//z//L/8v/x//D/8v/y//L/8v/y//P/9P/0//X/9f/2//b/
+P/4//j/9//1//X/9f/4//b/9v/2//b/+P/4//j/+P/5//n/+f/5//f/9//3//n/+P/3
//b/9f/z//H/8P/v/+//7//v/+//7P/r/+v/7f/p/+n/7P/s/+7/7P/u//D/7//v//D/
8f/x//H/8P/w/+7/7v/u/+7/7//w//H/8v/w//D/8P/w//L/8v/y//L/9P/0//T/9P/0
//T/9P/0//L/8v/y//L/8f/x//H/8f/x//D/9f/4////BgAPAB0ALwBHAF4AcQCCAIkA
gABjAD4AGADv/8b/q/+d/5P/j/+Q/5X/l/+a/6P/rf+4/8T/0P/Y/93/5P/p/+z/8P/z
//X/9//3//f/9//4//r/+f/5//n/+f/5//n/+f/5//r/+v/6//r/+//8//z/+//7//z/
/P/8//z//P/8//3/+//6//r/+//9//3//f/+//z//P/8//z/+//7//r/+v/7//7/////
////AAAAAAEA//////////8BAAEAAQABAP////8AAAAAAQACAAIAAgABAAIAAgADAAUA
BQAFAAUABwAIAAgACQAKAAoACwAMAA0ADgAPABAAFAAVABcAGAAXABcAGAAZABsAHAAd
AB4AIQAkACUAJgAlACYAJwAoACkAKwAsAC0ALgAuAC4ALwAyADIAMgAzADEAMQAwAC8A
LQAsACwAKwAoACUAIgAfAB8AHAAaABgAFgAUABEADAAHAAYABAABAAIAAAD+//7//f/8
//3/+//7//r/+v/6//j/9//3//b/+P/4//j/9v/4//j/+P/3//b/9v/2//b/9v/2//X/
9f/3//f/9//2//b/9f/1//X/9f/1//X/9v/3//f/9//2//b/9v/3//f/+P/4//f/9v/2
//b/9v/2//b/9//4//j/9v/1//X/9P/2//b/9v/1//X/9f/1//b/9//3//f/9//3//n/
9//3//f/9//3//f/9f/1//b/9v/1//X/9f/0//b/9f/1//T/9v/2//b/9v/2//b/9v/1
//f/+P/4//j/9v/2//b/9f/1//X/9f/1//b/9v/2//b/8//z//P/8//x//P/9P/0//T/
9P/0//T/9P/z//P/9P/2//b/9v/2//j/+P/3//f/9v/1//T/8//1//X/9f/0//T/9f/1
//X/9f/1//X/9f/1//X/9f/1//P/8//0//T/9P/0//T/8//z//T/9P/0//T/9P/0//T/
9f/1//X/9f/1//f/9//3//T/9P/0//T/9//3//b/9P/0//T/9P/2//b/9v/2//T/9P/0
//T/9P/0//T/9P/1//b/9//4//b/9v/2//b/9P/0//T/9P/2//b/9v/2//T/9P/0//T/
9v/2//b/9v/0//T/9P/0//T/9P/0//T/9v/2//b/9v/0//T/9P/0//b/9v/2//b/+P/4
//j/+P/2//b/9v/2//T/9P/0//T/9P/0//T/9P/2//b/9v/2//b/9v/2//b/9v/2//b/
9v/2//b/9v/2//f/+P/5//r//P/8//z//P/9//7///8AAAAAAAD////////////////9
//////////////////3//P/7//v/+//5//n/+P/3//X/9//1//X/+v/6//j/9P/3//j/
9//3//X/9f/1//X/9P/0//T/9P/0//T/9P/0//T/9P/0//T/8v/y//L/8v/y//L/8v/y
//T/9P/0//T/9P/0//T/9P/0//T/8//z//P/9f/5//z/AQAGAA0AFgAlADsAUwBrAHwA
iQCOAIUAZgA/ABoA8v/N/7b/qf+f/5n/mf+a/5v/n/+o/7H/uf/C/9D/2v/g/+H/6P/t
//D/9P/1//X/9f/3//X/9f/2//j/+f/5//n/+f/5//n/+f/5//z//P/8//z//f/+//7/
/f///wAAAAAAAP///v/9//3//v/+////AQD///////8AAP7//v/+//7/AQABAAAAAAAA
AAIAAgABAAEAAgACAAMAAwADAAMAAwABAAEAAQABAAMAAwAEAAQAAwAEAAQABAAFAAYA
BgAHAAkACQAJAAkACwAMAAwADQAOAA4ADwAQABEAEgATABQAFgAXABkAGgAZABkAGgAb
AB0AHgAfACAAIQAkACUAJgAlACYAJwAoACsALQAuAC8ALgAuAC4ALwAwADAAMAAxADEA
MQAwAC8AMgAyADMAMwAzADEALwAtACsAKAAmACQAIQAgAB4AGgAYABgAFwAVABIAEAAO
AA4ADgAMAAwACQAJAAgACAAIAAQAAwADAAIAAgACAAIAAAAAAAAAAAD//wAAAAAAAAAA
AAAAAP////8AAP///v/8//7//f/9//3/////////AAD////////+//z//P/9//3/AAAA
AP///v8AAAAAAAAAAAAAAQACAAIAAQABAAIAAgACAAIAAgABAAEAAQABAAIAAQABAAEA
AQADAAUAAwADAAUABQAFAAUAAwADAAQABAAFAAUABQAEAAQAAwADAAIABAAEAAQABAAE
AAQABAADAAEAAgACAAIABAAEAAQAAwADAAMAAwADAAIAAgACAAIAAQABAAEAAQAAAAEA
AQAAAAAAAAAAAAAAAgABAAEAAgAAAAAAAAAAAAIAAgABAAEAAQABAAEAAQABAAEAAQAA
AAIAAwADAAMAAgABAAAA//8BAAEAAQABAAEAAQACAAIAAAAAAAAA/////wAAAAAAAP7/
/v/+//7//v///wAAAQD//wEAAQABAAIABAAGAAgABwAHAAgACgAKAAoACgAIAAgACAAI
AAcABwAHAAcABwAHAAcACQALAAsACwALAA0ACwAKAAkACQAJAAkACQAGAAUABQAHAAUA
BQAIAAgABgACAAIAAgAAAP/////////////+//7//P/8//z//P/6//r/+v/6//z//P/8
//z//v/+//7//v/+//7//v/+//z//P/8//z//v/+//7//v/9//3//f/9//3//v8DAAgA
DQASAB0ALQBDAFcAbAB7AIgAiQB2AFUAMAAMAOX/yP+5/6//p/+h/6b/p/+n/67/t/+9
/8j/1P/e/+T/6f/w//X/9v/4//v//f///////f/9//7/AAABAAEAAQABAAEAAQABAAEA
AgACAAIAAgADAAQABAADAAMABAAEAAQABgAGAAYABwAHAAYABgAHAAUABQAFAAYACAAI
AAgACAAJAAkACAAIAAYACAAIAAcACQAKAAoACwALAAsACwALAAkACQAJAAkACQAJAAoA
CgANAA4ADgAOAA8AEAAQABEAEgARABAADwARABIAEgATABQAFAAVABYAFQAWABcAGAAa
ABsAHQAeAB8AHwAgACEAJQAmACcAKAApACwALQAuAC0ALgAvADAAMQAzADQANQA2ADYA
NgA3ADoAOgA6ADsAOwA7ADoAOQA5ADgAOAA3ADUAMwAxAC8ALQAqACgAJgAlACQAIgAe
AB0AHAAaABcAFgAUABIAEgAOAAwADAAJAAkACAAIAAgABgAFAAUABAAEAAQABAACAAIA
AgACAAEAAAAAAAAAAAAAAAAA/////wEAAQABAAAAAAD///////////////8AAP//////
//7/AAAAAAEAAQAAAAAA///+/wAAAAAAAAAAAAABAAIAAgABAAEAAgACAAIAAgACAAEA
////////AAABAAEAAQABAAEAAwABAAEA//////////8BAAEAAgACAAMAAwADAAIAAAD/
/////v///wAAAQACAAIAAgACAAEA//8AAAAAAAD+//7//v/9//7///8AAAEAAQAAAP//
/v/9//3//f/9//3///8AAAAA///+//3//P/+//3//f/+//7//v/+//7//v/+//3//f/9
//3//f/9//v/+//7//r/+//9//7////+//3//P/7//v/+//7//v/+f/5//r/+v/6//r/
+v/5//r//P/9//7/AAAAAAAAAAD/////////////BAAEAAQABAAEAAMAAgABAAAAAQAB
AAEAAQABAAEAAQADAAMAAwADAAMABQADAAIAAQABAAEAAQABAP///f/8//3/+//7//7/
/v/8//j/+P/4//b/9f/1//X/8//z//L/8v/y//L/8v/y//L/8v/y//L/9P/0//T/9P/0
//T/9P/0//T/9P/0//T/9P/0//T/9P/y//L/8v/y//P/8f/x/+//7//y//f//v8FAA4A
GQAtAEUAXQBwAH0AhgB9AGAAOQAUAPL/0f+6/63/o/+Z/5n/nP+d/53/ov+r/7P/vP/K
/9D/1P/b/+T/6f/u//D/7//v//H/8//x//H/8v/0//P/8//z//P/9f/1//X/9f/4//j/
+P/4//j/+P/3//X/9f/2//b/9v/2//b/9v/3//n/+P/4//n/9//3//f/+P/2//b/9v/2
//n/+f/4//j/+P/6//r/+f/7//z//P/9//z/+//6//n/+f/5//n/+f/7//v//P/8//3/
/v/+//7//f/+//7/////////////////AAAAAAEAAwAEAAYACAAJAAoACwAMAA4ADwAR
ABIAEQARABIAEwAVABYAFwAYABsAHgAfACAAHwAgACEAIgAjACUAJgAnACoAKgAqACsA
LAAsACwALQAsACsAKQAnACcAJgAmACUAJQAjACEAHwAeABwAGwAaABcAFgAUABAACwAK
AAgABQACAAAA/v/+//r/+P/4//X/9f/0//T/9P/0//P/8//y//L/8v/y//D/8v/y//L/
8f/u/+7/7v/u/+7/7v/t/+3/7f/t/+3/7P/u/+3/7f/t/+3/7f/t/+7/7//v/+//7v/s
/+z/7f/t/+7/7v/t/+z/7v/u/+7/7v/s/+3/7v/u/+//7//w//D/8P/w//D/7//x//H/
8f/y//H/8f/t/+3/7v/v//D/8f/y//L/8v/y//L/8f/x//H/8f/w/+//7v/v/+//7//v
/+//7f/r/+r/6f/n/+f/5//n/+b/5f/l/+f/4//j/+b/5v/m/+T/5v/o/+n/6f/q/+v/
6//r/+r/6v/o/+j/6P/o/+n/6v/r/+z/6v/q/+r/6v/s/+z/7P/s/+z/7P/s/+z/7P/s
/+z/7P/u/+7/7v/u/+v/6//r/+3/7f/u//H/9v/7/wQAEQAhADcAUQBmAHcAggCBAGgA
QQAaAPj/0/+2/6f/mf+N/4v/kv+V/5X/nP+n/7H/uv/I/9D/1v/b/+D/4//m/+z/8f/z
//P/8f/v/+//8P/y//P/8//z//P/9f/1//X/9f/0//T/9P/0//X/9v/2//X/9f/2//b/
9v/4//j/+P/5//f/9v/2//f/9//3//f/+P/2//b/9v/2//n/+f/4//j/9v/4//j/9//3
//j/+P/5//n/+f/5//n/+//7//v/+//7//v//P/8//v//P/8//z//f/+//7///8BAAEA
AQABAAMABAAEAAUACAAIAAkACgAJAAoACwAMAA4ADwARABIAFQAVABYAFwAZABoAGwAc
AB8AIgAjACQAJQAmACcAKAApACsALAAtAC0ALAArACsALgAuAC4ALwAvAC8ALgAtACsA
KgAqACkAJAAhAB4AGwAZABYAFAASAA8ADgAMAAgABwAGAAQAAQAAAP7//P/8//r/+P/4
//X/9//2//b/9v/2//X/9f/0//T/9P/0//L/9P/0//T/8//y//L/8v/y//T/9P/z//P/
8//z//P/8v/0//P/8//z//P/8//z//T/9f/1//X/9P/y//L/8//z//b/9v/1//T/9P/0
//T/9P/y//P/9P/0//P/8//0//T/9P/0//T/8//1//X/9f/2//b/9f/0//P/9f/3//X/
9f/z//P/8//z//P/8//0//T/9f/1//X/9P/0//P/8//y//D/8P/w//D/8v/y//L/8f/x
//L/8v/y//T/9P/0//P/8//z//P/8//0//T/9P/0//H/8f/x//H/8f/z//T/9P/y//L/
8v/y//L/8f/x//L/8v/y//L/8v/y//L/8f/x//H/8f/x//H/8f/x//H/8P/w//H/8f/x
//P/8//z//P/8f/x//H/8f/x//H/8v/y//L/8v/y//H/8f/y//L/8v/w//D/8P/w//H/
8f/x//H/8f/z//P/8//y//L/8v/y//P/8//y//D/8P/w//D/8v/y//L/8v/y//L/8v/y
//L/8v/y//L/8v/y//L/8v/y//L/8v/y//L/8v/y//L/8P/w//D/8P/y//L/8v/y//L/
8v/y//L/8P/w//D/8P/y//L/8v/y//D/8P/w//D/8v/y//L/8v/w//D/8P/w//L/8v/y
//L/9P/0//T/8//x//H/8f/x//H/8f/z//P/8v/x//D/7//u/+7/7v/v/+3/7f/t/+z/
6f/p/+v/6f/n/+r/6v/o/+f/6P/p/+j/6v/r/+z/7f/v/+7/7v/u//D/8P/w//D/8P/w
//D/8P/x//L/8//0//P/8v/x//D/7v/u/+7/7v/w//D/8P/w//L/8v/y//H/7//v/+//
8f/0//n//v8HABAAHQAvAEcAYQB2AIUAjgCLAHYAUQAoAAAA1/+6/6f/mf+T/4//kP+R
/5X/nP+n/7P/vv/I/9L/2P/d/+L/5//q/+7/8f/z//X/9f/1//X/9v/4//f/9//3//f/
9//3//f/9//4//j/+P/4//v//P/8//v/+f/6//r/+v/6//r/+v/7//v/+v/6//v/+//7
//v//P/6//r/+v/6//z//f/9//7//P/+//7//f/9//7//v////3//f/9//3//f/9//3/
/f/9//3//v/+////AAAAAAAAAQACAAIAAwADAAMAAwADAAQABgAHAAkACAAIAAkACgAL
AAwADQAOAA4ADwARABIAEwATABQAFQAXABgAGQAaABkAHAAdAB4AHwAgACEAIgAjACUA
JgAnACoAKgAqACsALAAsACwALQAtAC0ALAArACsAKgAqACkAKAAnACYAJQAjACAAHgAc
ABsAGgAYABQAEQAQAA4ACwAKAAgABgAGAAQAAgACAP///f/8//z//P/8//v/+//6//r/
+v/6//j/+f/4//f/9f/2//b/9v/2//j/+P/3//f/9//3//f/9v/2//X/9f/1//X/9f/1
//b/9//3//f/9v/2//b/9//3//r/+v/5//j/9v/2//b/9v/4//n/+v/6//n/+f/6//r/
+P/4//j/9//5//n/+f/6//v/+//7//v/+f/7//n/+f/7//v/+//7//v/+//8//z/+//7
//v/+v/6//n/+f/4//j/+P/4//j/+v/6//r/+f/5//r/+v/6//j/+P/4//f/9//3//f/
9//4//j/+P/4//n/+f/5//n/+P/5//n/+P/4//j/+P/4//j/9//3//j/+P/4//j/+P/2
//b/9f/1//X/9f/1//X/8//z//P/8v/z//X/9v/3//f/9//3//f/9//3//f/9//3//f/
+P/4//j/+P/4//f/9f/2//b/9v/2//b/9v/2//f/9//3//f/9f/3//f/9//2//b/9v/2
//f/9//2//b/9v/2//b/+P/4//j/+P/2//b/9v/2//b/9v/2//b/+P/4//j/+P/2//b/
9v/2//b/9v/2//b/+P/4//j/+P/4//j/+P/4//j/+P/4//j/+v/6//r/+v/4//j/+P/4
//j/+P/4//j/+//8//3//v8AAAAAAAAAAAAAAAAAAAAAAgACAAIAAgABAAEAAQABAAEA
AQABAAMAAwADAAMAAwADAAEAAAD/////////////AAD/////AQD9//3/AAAAAAAA/P/8
//z/+P/3//f/9//3//f/9v/2//b/9v/2//b/9v/2//b/9v/2//b/9v/2//b/9v/2//b/
9v/2//b/9v/2//b/9v/2//b/9v/2//b/9f/1//f/9f/3//z///8EAAsAEgAfADEASQBh
AHQAgQCMAIcAbABHAB4A+P/T/7b/p/+f/5n/l/+a/53/n/+o/7P/vf/I/9L/2P/g/+f/
7P/v//D/8v/1//f/+f/5//n/+f/6//z/+//7//v/+//9//3//f/9//7//v/+//7//f/+
//7//f/9//7//v/+/wAAAAAAAAEA///+//7///////////8AAAIAAgACAAIAAwADAAIA
AgAEAAYABgAFAAMABAAEAAUABwAHAAcABwAHAAcABwAHAAcABwAIAAgABwAIAAgACAAL
AAwADAANAA8ADwAPAA8ADwAQABAAEQASABIAEwAUABUAFgAXABgAGQAZABoAGgAcAB0A
HwAhACMAJAAlACYAJQAoACkAKgAtAC4ALwAwAC8AMQAyADMANAA0ADQANQA4ADgAOAA5
ADkAOQA4ADcAOQA4ADgANwA3ADUAMwAxADEALgAsACoAJwAmACQAIAAfAB4AHAAZABgA
FgAUABQAEAAOAA4ACwAJAAgACAAIAAcABwAIAAgABgAGAAYABAAEAAQABAADAAIAAgAC
AAIAAAAAAP////8DAAMAAwACAAIAAQABAAEAAAD///7//v8BAAEAAQAAAAAAAAABAAEA
BAAEAAMAAgAEAAQABAAEAAIAAwAEAAQAAQABAAIAAgACAAIAAgABAAMAAwADAAQAAwAD
AAMAAwADAAUAAwADAAMAAwADAAMABQAFAAYABgADAAMAAwACAAQAAwADAAIAAgACAAIA
AgACAAIAAgABAAEAAgACAAIAAgACAAIAAQABAAEAAQABAAAAAAAAAAAA////////////
/wEAAgACAP///v/9//z//v/9//3//v8AAAAAAAAAAAIAAgABAAEA///////////9//3/
/f/8//z//f/9//3/+//7//v/+//9//3//f/9//////8AAAAA/v/+//7//f/9//7//v/+
/wAAAAAAAAAAAQABAAEAAQABAAMAAwADAAMABAAFAAYACQAFAAQABAAEAAQABAAEAAQA
BAAEAAUABgAHAAgACAAIAAgACAAHAAYABQAEAAQABAAEAAQAAgACAAIAAgAAAAAAAAAA
AP3//P/7//r/+P/4//j/+P/6//r/+v/6//j/+P/4//j/+P/4//j/+P/2//b/9v/2//b/
9v/2/w==
         </WaveFormData>
      </LeadData>
      <LeadData>
         <LeadByteCountTotal>10000</LeadByteCountTotal>
         <LeadTimeOffset>0</LeadTimeOffset>
         <LeadSampleCountTotal>5000</LeadSampleCountTotal>
         <LeadAmplitudeUnitsPerBit>4.88</LeadAmplitudeUnitsPerBit>
         <LeadAmplitudeUnits>��V</LeadAmplitudeUnits>
         <LeadHighLimit>2147483647</LeadHighLimit>
         <LeadLowLimit>268435456</LeadLowLimit>
         <LeadID>V6</LeadID>
         <LeadOffsetFirstSample>0</LeadOffsetFirstSample>
         <FirstSampleBaseline>0</FirstSampleBaseline>
         <LeadSampleSize>2</LeadSampleSize>
         <LeadOff>FALSE</LeadOff>
         <BaselineSway>FALSE</BaselineSway>
         <ExcessiveACNoise>FALSE</ExcessiveACNoise>
         <MuscleNoise>FALSE</MuscleNoise>
         <LeadDataCRC32>1442038782</LeadDataCRC32>
         <WaveFormData>
+P/4//j/+P/2//b/9v/2//j/+P/4//j/+P/4//j/+P/4//j/+P/4//j/+P/4//j/+P/4
//j/+P/6//r/+v/6//z//P/8//z//P/8//z//P/6//r/+v/6//v//P/9//7//v/+//7/
/v8AAAAAAAAAAAAAAAAAAAAAAgACAAIAAgAEAAQABAAEAAQABAAEAAQABwAIAAkACgAM
AAwADAAMAA8AEAARABIAFQAWABcAGAAaABwAHgAgACEAIgAjACQAJgAmACYAJgApACoA
KwAsACwALAAsACwALAAsACwALAAsACwALAAsACkAKAAnACYAJAAiACAAHgAcABoAGAAW
ABIAEAAOAAwACwAKAAkACAAHAAYABQAEAAMAAgABAAAAAAAAAAAAAAD///7//f/8//z/
/P/8//z//v/+//7//v/8//z//P/8//z//P/8//z//P/8//z//P/8//z//P/8//z//P/8
//z//P/8//z//P/8//z//P/8//z//P/8//z//P/8//z//P/8//z//P/8//z//P/8//z/
/P/8//z//P/8//z//P/8//z//P/8//z//P/8//z//P/+//7//v/+//7//v/+//7//P/8
//z//P/8//z//P/8//z//P/8//z//P/8//z//P/6//r/+v/6//z//P/8//z//P/8//z/
/P/6//r/+v/6//z//P/8//z//P/8//z//P/6//r/+v/6//z//P/8//z/+v/6//r/+v/6
//r/+v/6//r/+v/6//r//P/8//z//P/6//r/+v/6//z//P/8//z/+v/6//r/+v/6//r/
+v/6//r/+v/6//r/+v/6//r/+v/8//z//P/8//z//P/8//z//P/8//z//P/8//z//P/8
//r/+v/6//r//P/8//z//P/+//7//v/+/wAAAAAAAAAAAgACAAIAAgAAAAAAAAD//wAA
AAABAAEAAQAAAAAAAQACAAQABAADAAMAAgACAAIAAQABAAEAAQAAAAAAAAD/////AAAC
AAMAAQD9//z/+//7//n/+f/5//f/9//3//f/9//3//f/9//1//X/9f/1//f/9//3//f/
9f/1//X/9P/2//b/9v/3//f/9//3//f/9f/1//T/9P/z//X/9//4//b/9//5//7/BAAI
ABEAIgAyAEEAUgBhAGkAaQBaAEAAJAAIAOv/1P/F/73/t/+0/7L/sv+1/7r/w//M/9T/
2//k/+r/7f/w//L/9P/2//f/9f/2//j/9v/2//b/9//6//r/+v/6//n/+f/6//r/+//7
//v/+//5//n/+v/6//z//P/8//z/+v/6//r/+v/7//v/+v/6//3//f/9//3//f/9//3/
/v/+//7//v/+////AAAAAAAA/v/9//3//v/+//7//////wAAAQACAAMABAAEAAQABAAD
AAMAAwADAAMAAwADAAQABgAIAAYABgAHAAgACQAKAAoACwALAAsADAAMAA4ADwATABQA
FgAXABYAFwAYABkAGgAbABwAHwAhACIAJAAlACQAJQAmACcAKgArACwALQAtAC0ALQAv
ADAAMAAwADAAMAAvAC8AMQAvAC8ALgAuACwAKwApACgAKAAmACQAIgAgAB0AGQAVABUA
FQAUABMAEQAQAA4ADQAKAAoACQAGAAUABQAFAAUAAwACAAIAAQADAAMAAgAAAAAAAQAB
AAEAAQABAAEAAQABAAEAAAAAAP////////3//f/+//7//v/9//3//v///wIAAgACAAEA
AQABAAEAAgABAAEAAQAAAAAA/////wAA//////////8AAAAAAQADAAMAAwADAAMAAwAD
AAMABQADAAIAAgACAAMAAwACAAIABAADAAMAAwADAAIAAgACAAQABQAFAAUABQAFAAQA
BAACAAIAAgACAAMAAwADAAIAAQABAAEAAgACAAIAAgACAAEA/////wIAAgACAAIAAgAC
AAIAAgACAAIAAQABAAEA/////wAAAQD//wAAAAD/////////////AQABAP////8AAAAA
AAAAAP//////////AAAAAAEAAQABAAEAAQABAAAAAAAAAAAAAAAAAAEAAQACAAIAAQAB
AAIAAwAEAAUACQAJAAkABwAIAAgACAAIAAgABgAGAAYABQAGAAYABwAHAAkACAAIAAkA
CAAKAAoACQAHAAYABgAGAAcABwAHAAcABAAEAAQAAwAEAAQABQAFAAMA///+//3//f/7
//v/+//7//v/+//7//v/+//7//v//f/9//3//f/9//3//f/9//z/+//6//j/+v/6//r/
+//5//n/+f/5//n/+f/4//j/+f/7//n/+v/8//3/AwAIAAoAEAAbACoAOABJAFgAZQBn
AFsARAAqABIA+P/h/9T/y/+//7n/vv++/7z/wf/K/8//0v/a/+H/5P/q//H/9P/2//r/
/P/7//v//P/6//j/+P/4//n/+v/6//r/+v/6//v//f/+//3//f/9//3//f/9//7//v/+
//7//v/+/wAAAAAAAAAA//////7//v/9//3//f/9/////////wAAAAAAAAAAAAD//wAA
AAAAAAEAAQACAAQAAwACAAIAAQABAAEAAQABAAIAAgACAAIABAAFAAYABwAHAAcABwAI
AAgACgAIAAgACQAKAAsADAAMAA0ADQANAA4ADgAQABEAFAAUABUAFQAWABcAGAAZABoA
GwAcAB8AHQAeACAAIQAkACUAJgAnACoAKwAsAC0ALQAtAC0ALwAvAC4ALQAsAC0ALQAu
ADEALQAtACwALAAqACkAJwAmACMAIAAdABoAGQAXABQAEQAQAA8ADQALAAkACAAGAAUA
BAAEAAMAAAD//////////////v/+//3//f/9//z/+v/8//3//f/9//n/+f/5//n/+f/5
//j/+P/5//n/+f/3//X/9v/2//b/9v/3//n/+//6//r/+v/5//n/+f/5//r/+v/5//j/
9v/4//f/9//4//n/+f/5//n/+f/4//j/+f/3//f/9//3//f/9//3//n/+f/4//j/+P/5
//n/+P/4//j/9//3//f/+f/4//j/+P/2//f/9//3//f/9//2//b/+P/4//j/+P/4//f/
9v/0//X/9f/1//b/9P/0//T/9P/z//H/8f/0//L/8v/y//L/8v/y//L/8v/z//P/9P/1
//H/8f/y//P/8f/y//L/8f/x//H/8f/x//H/8f/v/+//8v/y//L/8v/x//H/8f/x//D/
8P/x//H/8P/v/+7/7f/u/+7/7v/u//D/8P/x//H/9f/2//b/9//3//X/9P/0//T/9P/0
//L/8v/y//H/8P/w//H/8f/0//T/9f/3//b/+P/4//f/9//2//b/9v/0//P/8v/x//D/
8P/w/+//8P/w//H/8f/u/+v/6//r/+f/5f/l/+X/5f/l/+X/5f/n/+f/5//n/+X/5f/l
/+X/5f/l/+X/5f/n/+f/5//m/+b/5v/m/+f/5//n/+f/5//m/+X/4//i/+H/4f/j/+L/
5P/n/+v/8v/2//7/CwAaACoAOQBKAFUAWwBRADwAIAAGAOj/z//C/7f/q/+j/6T/pP+g
/6H/rP+1/7j/vv/H/9L/2P/Z/9z/4P/i/+L/5f/n/+j/5v/m/+b/5v/n/+j/6P/o/+j/
5f/l/+b/5v/n/+f/5//n/+n/6f/q/+r/6v/q/+r/6v/s/+z/7P/s/+v/6//q/+r/6//r
/+v/6//t/+3/7f/u/+z/7P/s/+z/7f/u/+7/7v/w/+//7//w/+7/7v/v/+//8f/x//H/
8f/y//L/8v/y//P/8//z//P/9f/1//X/9v/4//r/+P/4//f/+P/5//r/+v/7//v/+//+
//7/AAABAAQABAAFAAUABgAHAAgACQAMAA0ADgARABEAEgAUABUAFgAXABgAGQAaABsA
HAAdAB8AHwAfACEAIgAiACIAIgAiACEAIQAjACMAIwAiACIAHQAbABgAFgASABAADgAM
AAwACwAJAAcABQADAAAA/f/9//z/+v/5//j/+P/3//T/9f/1//X/9f/z//L/8v/x//H/
8f/w/+7/7//x//L/8//v/+//7//v//H/8f/w//D/8f/x//H/7//v//D/8P/w/+//7//w
//H/8P/w//D/7//x//H/8f/y//H/8f/x//D/8P/v/+//8P/x//H/8f/x//P/8v/y//P/
9f/1//X/9f/z//H/8//0//T/9P/0//T/9v/2//b/9f/2//b/9//3//X/9P/0//X/9f/2
//X/8//x//D/8P/w/+//7//v/+//7P/s/+z/6//q/+r/6//r/+z/6//t/+//8P/v//D/
8f/x//H/8f/x/+//7//v/+//8P/x//L/8//x//H/8f/x//P/8//z//L/8v/y//L/8//z
//P/8//z//H/8f/w//D/8//x//H/8P/w/+//8//2//r//v8FAA4AHgAvAEAAUQBdAGUA
YgBQADYAHAD9/+D/y/+9/7H/rv+u/67/r/+y/7n/wv/K/9P/3P/i/+f/7P/u//D/8v/1
//X/9v/4//b/9v/2//f/+P/4//j/+P/3//f/+P/4//n/+f/5//n/+f/5//r/+v/6//r/
+v/6//z//P/8//z/+//7//r/+v/9//3//f/9//v/+//7//z/+v/6//r/+v/9//7//v/+
//7//f/9//7//P/8//3//f////////////7//v/+//7/AQABAAEAAQACAAEAAAAAAAEA
BAADAAQAAwAEAAUABgAGAAcABwAHAAgACAAKAAsAEAAQABEAEQASABMAFAAVABYAFwAY
ABsAHQAeACAAIQAgACEAIgAjACYAJwAoACkAKQApACkAKwAuAC4ALgAuACwAKwArAC0A
KgApACcAJgAjACEAHgAcABwAGgAYABYAEwARAA4ACwAIAAcABQADAAMAAgAAAP///v/+
//3/+v/7//v/+//7//v/+v/6//n/+//7//r/+P/4//n/+f/5//n/+f/5//n/+f/5//j/
+P/5//n/+f/3//f/+P/4//j/9//3//j/+f/6//r/+v/5//n/+f/5//r/+f/5//n/+P/6
//n/+f/6//v/+//7//v/+f/4//j/+f/5//n/+f/5//n/+f/5//v/+f/4//j/+P/5//n/
+P/4//r/+f/5//n/9//2//b/9v/4//n/+f/5//f/9//2//b/+P/4//j/+P/5//n/+f/4
//n/+f/5//r/+P/4//j/+P/5//f/9//6//r/+v/6//r/+P/4//j/+P/4//f/9//3//f/
9//4//n/9//4//j/9//5//n/+f/5//v/+//5//n/+P/4//j/+P/5//n/+f/5//j/+P/5
//n/9//3//f/9//4//j/+P/4//j/+P/5//n/+P/4//f/9//5//n/+f/5//f/9//3//f/
9//3//f/9//5//r/+v/6//j/+f/5//r/+v/6//r/+P/4//j/+P/6//r/+v/6//j/+P/4
//j/+P/4//j/+P/6//r/+v/6//r/+v/6//r/+P/4//j/+P/6//r/+v/6//j/+P/4//j/
+v/6//r/+v/4//j/+P/4//r/+v/6//r/+v/6//r/+v/4//j/+P/4//r/+v/6//r//P/8
//z//P/6//r/+v/6//j/+P/4//j/+P/4//j/+P/5//r/+//8//r/+v/6//r//P/8//z/
/P/8//z//P/8//7//v/+//7/AAAAAAAAAAACAAIAAgACAAIAAQAAAAAAAwADAAMAAgAA
AAEAAgAEAAIAAQABAAAAAAAAAP/////9//3//P/8//7//f/8//z///////7/+//8//3/
/P/7//n/+f/5//n/+f/5//n/+f/5//n/+f/5//n/+f/5//n/9//3//f/9//5//j/+P/4
//j/+f/5//n/+f/5//n/+f/4//j/9//3//n/+v/8////AQAGAAwAEgAbACwAPgBPAFwA
ZwBxAGsAVgA6ACAABADn/9T/yf+//7v/uP+2/7b/uf/A/8f/zv/U/9//6P/s/+3/8P/0
//b/+v/7//n/+v/6//r/+v/6//v//P/8//z//P/7//v//P/8/////////////f/9//7/
/v8AAAAAAAAAAP///v/9//z//v//////AAD//////////////////wAAAgACAAIAAgAB
AAIAAgACAAIAAQABAAIAAgACAAMAAwADAAMAAwADAAQABAAEAAQABQAFAAUABQAHAAcA
BwAIAAoADAAKAAoACwAMAA0ADgAOAA8ADwAPABAAEAASABMAFgAWABcAFwAWABcAGAAZ
ABoAGwAcAB8AHwAgACIAIwAiACMAJAAlACgAKQAqACsAKwArACsALQAuAC4ALgAuAC4A
LQAtAC8ALgAvAC8AMAAuAC0AKwAqACgAJgAkACIAIQAfABwAGQAaABkAFwAVABEAEAAO
AA0ADgAOAA0ACgAJAAkACQAJAAgABgAFAAMABQAFAAQAAgACAAMAAwADAAMAAwADAAMA
AQABAAAAAAABAAEAAQD/////AAAAAAAAAQABAAIAAwADAAIAAQD//////////wAAAwAD
AAMAAgAEAAMAAwAEAAUABQAFAAUABQAEAAQABQAFAAUABQAFAAMAAwADAAUAAwACAAIA
AgAEAAUABQAGAAYABQAFAAUABQAEAAQABAAEAAUABQAFAAUABQAEAAQABAAEAAQABAAF
AAUABQAEAAMAAwADAAQABgAGAAYABgAFAAMAAwAGAAQABAAEAAQAAgACAAIAAgACAAEA
AQABAAEAAQACAAMAAQACAAIAAQABAAEAAQABAAIAAwACAAMAAgACAAIAAgADAAMAAwAD
AAIAAgADAAMAAQABAAEAAQABAAIAAwAEAAQABAAFAAUABQAEAAIAAQADAAMAAwADAAEA
AQABAAEAAgADAAQABQADAAQABAAEAAUABwAIAAoACAAIAAoACgAKAAoACgAMAAwADAAL
AAgACAAJAAkACQAIAAgACQAMAA4ADgANAA0ADAAMAAwACwALAAsACwAKAAoACgAJAAgA
CAAJAAkACAAFAAUABQADAAEAAQABAAEAAQABAAEAAQABAAEAAQD//////////wEAAQAB
AAEAAQABAAEAAAAAAAAAAAABAP//////////AQABAAAAAAD///3///8AAAAA//8DAAgA
DAAOABUAIgAyAEEAUABfAGkAbQBgAEgAMAAWAPn/4v/V/83/xf/A/8D/wP/D/8b/y//S
/9r/4//q/+7/8//4//z//P/+////AQACAAIAAgACAAIAAwAEAAQABAAEAAEAAQACAAIA
AwADAAMAAwADAAMABAAEAAQABAAEAAQABAAEAAQABAAHAAcABgAGAAUABQAFAAUABwAH
AAcACAAIAAgACAAIAAgACAAHAAYABwAHAAgACgAKAAoACwALAAkACQAJAAkACgAKAAoA
CgALAAsACwALAA0ADQANAA4ADAAOAAwADAAPABAAEQASABAAEQARABEAEgASABQAFQAa
ABoAGwAbABwAHQAeAB8AIAAhACIAJQAlACYAKAApACgAKQAqACsALAAtAC4ALwAxADEA
MQAzADYANgA2ADYANgA1ADUANwAzADMAMgAyADAALwAtACwAKAAmACQAIgAjACEAHgAb
ABoAGQAXABUAEwASABAADwAMAAwACwAIAAUABQAFAAUABQAEAAQAAwADAAMAAgAAAAAA
AQABAAEAAQABAAEAAQABAAEAAAAAAAEAAQABAP////8AAAAAAAD/////AAABAAAAAAAA
AP//AQABAAEAAgACAAEAAAD+/wAA/////wAAAQABAAEAAQABAAAAAAABAAEAAQABAAEA
////////AQABAAAAAAAAAAEAAQAAAAAA/v/9//3//f////7//v/+/wAAAQABAAEA////
//7//v8AAAAAAAAAAAEAAQABAAAA////////AAD+//7//v/+//7//f/+/wIA///+//3/
/P/8//z//P/8//7//f/9//3/+f/5//r/+//7//z//P/7//v/+//7//v//f/9//v/+//8
//z//P/8//n/+f/5//n//P/8//3//f/8//v/+v/5//r/+v/6//r/+v/6//v/+//6//r/
+f/5//r/+//8//3////////////9//3//f/9//3/AgACAAIAAgACAAAAAAAAAP///v/+
//////////7//v///wAAAgACAAEAAwACAAIAAgD///////////z//P/8//v//P/8//3/
/f/6//f/9//3//X/8//z//P/8//z//P/8//z//P/8//z//H/8f/x//H/8//z//P/8//x
//H/8f/w//L/8v/y//P/8f/x//H/8f/x//H/8P/w/+//7//v/+7/7v/x//P/+v/+/wQA
DQAaAC4APwBOAFkAYwBhAEwAMgAWAP7/5f/S/8X/u/+z/67/sP+w/6//tP+7/8D/yP/T
/9j/3P/h/+j/7P/u//D/7//v//D/8P/u/+7/7v/v//D/8P/w//D/8f/x//L/8v/1//X/
9f/1//L/8f/x//D/8P/w//D/8P/y//L/8v/y//P/8//y//L/8f/x//H/8f/z//P/8//0
//T/9P/0//T/8//0//T/9P/2//X/9f/2//T/9P/1//X/9f/1//X/9f/2//b/9v/2//f/
9//3//f/+f/5//n/+v/4//r/+P/4//f/+P/5//r/+//9//7///8AAAAAAgADAAYABgAH
AAcABgAHAAgACQAMAA0ADgARABEAEgAUABUAFgAXABgAGQAaABsAHAAdAB8AHwAfACEA
IAAgACAAIAAeAB0AHQAfABsAGwAaABoAGAAXABUAFAATABIAEQAQAA0ACwAIAAUAAgAB
AP///f/9//z/+v/5//X/9P/y/+7/7f/t/+3/7f/v/+7/7v/t/+3/7f/s/+r/7P/t/+3/
7f/p/+n/6f/p/+n/6f/o/+j/5//n/+f/5f/n/+j/6P/o/+f/5//o/+n/6P/o/+j/5//n
/+f/5//o/+n/6f/p/+j/6v/p/+n/6v/p/+n/6f/p/+n/6P/o/+n/6//r/+v/6//p/+n/
6f/r/+v/6v/m/+b/6v/s/+z/7P/s/+z/7P/s/+v/6v/q/+v/6//p/+j/6P/p/+j/6v/q
/+n/6P/m/+X/5P/j/+P/4//j/+L/4v/i/+H/3v/e/9//3//i/+H/4//l/+T/4//k/+X/
5f/l/+X/5f/l/+X/5f/l/+f/5//n/+f/5f/l/+X/5f/n/+f/5//m/+b/5v/m/+f/5//n
/+f/5//p/+n/6P/o/+f/5//n/+b/5v/n/+n/7P/w//b///8MABwALwBAAE0AWwBdAEwA
MAAWAP7/4//O/7//s/+p/6b/qP+o/6f/rP+1/7z/xP/P/9b/2v/f/+L/5P/m/+r/7//v
/+7/7v/s/+z/7P/t/+7/7v/u/+7/7//v//D/8P/w/+//7v/t/+//7//w//D/8P/w//D/
8P/y//L/8v/y//H/8f/w//D/8//z//P/8//x//H/8f/y//L/8v/y//L/8f/y//L/8v/y
//H/8f/y//T/9P/1//X/9f/1//X/9f/2//b/9v/2//f/9//3//f/9//3//f/+P/6//z/
+v/6//3//v///wAAAAABAAEAAQAAAAAAAgADAAgACAAJAAkACgALAAwADQAOAA8AEAAT
ABQAFgAZABsAGgAbABwAHQAeAB8AIAAhAB8AHwAfACEAJAAkACQAJAAkACMAIwAlACIA
IQAfAB4AGQAXABQAEgASABAADgAMAAkABwAEAAEAAgABAP///f/5//j/9v/1//b/9v/1
//L/8f/x//H/8f/z//L/8v/x//H/8f/w/+7/7//x//L/8//v/+//7//v//H/8f/w//D/
7//v/+//7f/v//D/8P/w/+//7//w//H/8v/y//L/8f/v/+//7//w//H/8f/x//D/8v/x
//H/8v/y//H/8P/v//D/8P/x//P/8f/x//H/8f/x//H/8f/z//H/8P/w//D/8//z//L/
8v/w/+//7//v//H/8P/w//D/8P/x//H/8f/x//H/8P/w//D/8P/w//D/8f/x//H/8P/x
//H/8f/y//L/8v/y//L/8f/v/+//8v/w//D/8P/w//D/8P/w//D/8v/x//H/8f/v/+//
8P/x/+//8P/w/+//8f/x//H/8f/z//P/8f/x//D/8P/w//D/8f/x//H/8f/w//D/8f/x
//P/8//z//P/8P/w//D/8P/w//D/8f/x//L/8v/x//H/8f/x//H/8f/x//H/8f/x/+//
7//v/+//8f/y//L/8v/w//H/8f/y//T/8v/y//L/8v/y//L/8v/y//L/8v/w//D/8P/w
//L/8v/y//L/8v/y//L/8v/y//L/8v/y//L/8v/y//L/8v/y//L/8v/y//L/8v/y//L/
8v/y//L/8v/y//L/8v/y//L/8v/y//D/8P/w//D/8v/y//L/8v/y//L/8v/y//T/9P/0
//T/9P/0//P/8v/y//P/8//z//T/9P/1//b/9v/0//H/7//v//D/8f/x/+//7//v/+7/
7P/s/+v/6v/s/+3/7f/s/+r/6//s/+v/7P/t/+7/7//x//H/8f/x//H/8f/x//H/8f/x
//H/8f/z//P/8//z//H/8f/w//D/8P/w//H/8f/z//P/8//z//P/8v/y//H/8f/x//D/
8v/1//f//P8CAAgAEQAgADAAQwBSAGEAawBrAF4ARgAoAAoA7f/U/8X/uf+z/7D/rP+s
/63/sv+7/8b/zv/V/97/5P/n/+r/7v/w//L/8//1//b/9v/2//b/9v/3//j/+P/4//j/
9//3//j/+P/5//n/+f/5//n/+f/6//r/+v/6//r/+v/6//r/+v/6//v/+//6//r/+//7
//v/+//7//v/+//8//z//P/8//z/+//8//z//P/+//3//f/+//z//P/9//3//f/9//3/
/f/8//z//P/8////////////////////AAAAAAIAAAAAAAMABAAFAAYABAAFAAUABQAG
AAYACAAJAAwADAANAA0ADgAPABAAEQASABMAFAAXABUAFgAYABkAGAAZABoAGwAeAB8A
IAAhACMAIwAjACUAJAAkACQAJAAkACMAIwAlACUAJQAkACQAJAAjACEAIAAeABwAGgAY
ABcAFQASAA8ADgANAAsACQAHAAYABAADAAIAAgABAP7/+//7//v/+//7//r/+v/5//n/
+f/4//b/9v/3//f/9//1//X/9f/1//f/9//2//b/9//3//f/9f/1//b/9v/2//X/9f/2
//f/9v/2//b/9f/1//X/9f/2//n/+f/5//j/9v/1//X/9v/5//n/+f/5//f/9v/2//f/
+f/5//n/+f/3//f/9//5//v/+v/6//r/+f/5//j/+P/4//f/9//3//n/+P/4//j/+P/5
//n/+f/3//f/9v/2//b/9v/2//b/9//3//f/9v/3//f/9//4//b/9v/2//b/9f/z//P/
9v/2//b/9v/2//b/9v/2//b/9v/1//X/9f/1//X/9v/3//X/9v/2//X/9f/1//X/9f/1
//X/8//z//L/8v/y//L/8f/x//H/8f/0//T/9f/1//X/9f/1//X/9P/0//T/9P/0//T/
9f/1//b/9v/1//X/8//z//P/8//z//P/8//z//X/9f/1//X/8//0//T/9P/y//P/8//0
//T/9P/y//L/8v/y//L/8v/y//L/8v/y//L/8v/y//L/8v/y//L/9P/0//T/9P/0//T/
9P/0//L/8v/y//L/9P/0//T/9P/0//T/9P/0//T/9P/0//T/9P/0//T/9P/0//T/9P/0
//T/9P/0//T/9f/2//f/+P/6//r/+v/6//r/+v/6//r//P/8//z/+//6//r/+//7//3/
/P/8//3//P/+//7//f/9//z//P/8//v/+//7//v/+v/6//r/+f/4//j/+f/5//j/9f/1
//X/8//x//H/8f/v/+//7//v/+//7//v/+//8f/x//H/8f/v/+//7//v/+//7//v/+7/
7v/u/+7/7//v/+//7//v/+//7//u/+7/7f/t/+//7v/u//H/8//4//z/AgALABoAKgA9
AEwAWQBjAGEAUAA2ABoA/P/h/8j/u/+1/6//rv+s/6z/r/+2/7//xv/O/9f/3P/g/+X/
6v/s/+z/7P/v/+//8P/w//D/8P/w//H/8v/y//L/8v/x//H/8v/y//P/8//z//P/8//z
//T/9P/0//T/9P/0//b/9v/2//b/9f/1//T/9P/1//X/9f/1//X/9f/1//b/9P/0//T/
9P/3//j/+P/4//j/9//3//j/+P/4//n/+f/5//n/+f/5//r/+v/6//r/+f/5//n/+f/7
//v/+//8//7/AAD+//7//f/+////AAACAAMAAwADAAQABAAGAAcACQAIAAgABwAKAAsA
DAANAA4ADwAQABMAEwAUABYAFwAZABsAHQAfAB8AHwAfAB8AIQAhACEAIwAkACQAJAAk
ACQAIwAjACUAIwAjACIAIgAiACEAHwAeABoAGAAWABQAFAATABEADwAMAAsACQAHAAUA
BAACAAEA/v/+//3/+v/5//n/+f/5//v/+v/6//n/9//3//b/9P/y//P/8//z//P/8//z
//P/8v/x/+//7v/w//H/8v/x/+//8P/w//D/7f/t/+7/7//y//L/8v/x/+//7//v//D/
8f/x//H/8P/y//H/8f/y//H/8f/x//H/7//u/+7/7//v/+//7//v/+//7//v//H/8f/w
//D/8P/v/+//7v/u/+//7//w//H/8//y//L/8v/w//H/8f/x/+//7//u/+7/7v/u/+7/
7v/t/+3/7f/s/+3/7f/t/+7/7v/u/+7/7v/v/+3/7f/w/+7/7v/u/+7/7P/s/+z/7P/s
/+v/6//r/+n/6f/q/+v/6//s/+z/6//r/+v/6//r/+3/7f/r/+v/6v/q/+r/6v/p/+n/
6f/p/+j/6P/p/+n/5//n/+f/5//o/+j/6P/o/+j/6P/p/+n/6P/o/+f/5//n/+f/5//n
/+n/6f/p/+n/6f/p/+n/6f/r/+z/7P/s/+7/7//v//D/8P/s/+z/6v/q/+r/6v/s/+z/
7P/s/+3/7v/v//D/7v/u/+7/7v/s/+z/7P/s/+z/7P/s/+z/6v/q/+r/6v/o/+j/6P/o
/+X/5P/j/+L/4P/g/+D/4P/g/+D/4P/g/97/3v/e/97/3v/e/97/3v/c/9z/3P/c/9z/
3P/c/w==
         </WaveFormData>
      </LeadData>
   </Waveform>
</RestingECG>
