# Supplementary material for: Detection of Left Atrial Enlargement Using a Convolutional Neural Network-Enabled Electrocardiogram
Source: Front Cardiovasc Med. 2020 Dec 17;7:609976. doi: 10.3389/fcvm.2020.609976 (PMC7773668; doi:10.3389/fcvm.2020.609976)
Supplement: Supplementary file 3 [file Data_Sheet_3.ZIP › normal2/1802017639_5783_0000002P.XML]

<?xml version="1.0" encoding="Windows-1252"?>
<!DOCTYPE RestingECG SYSTEM "restecg.dtd">
<RestingECG>
   <PatientDemographics>
      <PatientID>1802017639</PatientID>
      <PatientAge>80</PatientAge>
      <AgeUnits>Years</AgeUnits>
      <Gender>Female</Gender>
      <PatientLastName>wangyulan</PatientLastName>
   </PatientDemographics>
   <TestDemographics>
      <DataType>Resting</DataType>
      <Site>1</Site>
      <AcquisitionDevice>MAC55</AcquisitionDevice>
      <Status>Unconfirmed</Status>
      <Priority>Normal</Priority>
      <AcquisitionTime>09:18:59</AcquisitionTime>
      <AcquisitionDate>04-20-2017</AcquisitionDate>
      <CartNumber>1</CartNumber>
      <AcquisitionSoftwareVersion>009C</AcquisitionSoftwareVersion>
      <XMLSourceVersion>MAC5000 v1.0</XMLSourceVersion>
   </TestDemographics>
   <RestingECGMeasurements>
      <VentricularRate>96</VentricularRate>
      <AtrialRate>96</AtrialRate>
      <PRInterval>162</PRInterval>
      <QRSDuration>76</QRSDuration>
      <QTInterval>384</QTInterval>
      <QTCorrected>485</QTCorrected>
      <PAxis>47</PAxis>
      <RAxis>2</RAxis>
      <TAxis>27</TAxis>
      <QRSCount>16</QRSCount>
      <QOnset>221</QOnset>
      <QOffset>259</QOffset>
      <POnset>140</POnset>
      <POffset>188</POffset>
      <TOffset>413</TOffset>
      <ECGSampleBase>500</ECGSampleBase>
      <ECGSampleExponent>0</ECGSampleExponent>
   </RestingECGMeasurements>
   <Diagnosis>
      <Modality>Resting</Modality>
         <StatementCount>4</StatementCount>
         <LabelText>12SL ��ϳ���</LabelText>
      <DiagnosisStatement>
         <StmtFlag>ENDSLINE</StmtFlag>
         <StmtText>�������</StmtText>
      </DiagnosisStatement>
      <DiagnosisStatement>
         <StmtText>�±��ļ�����</StmtText>
      </DiagnosisStatement>
      <DiagnosisStatement>
         <StmtFlag>ENDSLINE</StmtFlag>
         <StmtText>�����䲻ȷ��</StmtText>
      </DiagnosisStatement>
      <DiagnosisStatement>
         <StmtFlag>ENDSLINE</StmtFlag>
         <StmtText>�쳣 ECG</StmtText>
      </DiagnosisStatement>
   </Diagnosis>
   <Waveform>
      <WaveformType>Rhythm</WaveformType>
      <WaveformStartTime>0</WaveformStartTime>
      <NumberofLeads>8</NumberofLeads>
      <SampleType>CONTINUOUS_SAMPLES</SampleType>
      <SampleBase>500</SampleBase>
      <SampleExponent>0</SampleExponent>
      <HighPassFilter>16</HighPassFilter>
      <LowPassFilter>150</LowPassFilter>
      <ACFilter>NONE</ACFilter>
      <LeadData>
         <LeadByteCountTotal>10000</LeadByteCountTotal>
         <LeadTimeOffset>0</LeadTimeOffset>
         <LeadSampleCountTotal>5000</LeadSampleCountTotal>
         <LeadAmplitudeUnitsPerBit>4.88</LeadAmplitudeUnitsPerBit>
         <LeadAmplitudeUnits>��V</LeadAmplitudeUnits>
         <LeadHighLimit>2147483647</LeadHighLimit>
         <LeadLowLimit>268435456</LeadLowLimit>
         <LeadID>I</LeadID>
         <LeadOffsetFirstSample>0</LeadOffsetFirstSample>
         <FirstSampleBaseline>0</FirstSampleBaseline>
         <LeadSampleSize>2</LeadSampleSize>
         <LeadOff>FALSE</LeadOff>
         <BaselineSway>FALSE</BaselineSway>
         <ExcessiveACNoise>FALSE</ExcessiveACNoise>
         <MuscleNoise>TRUE</MuscleNoise>
         <LeadDataCRC32>2085957717</LeadDataCRC32>
         <WaveFormData>
+P/4//j/+v/0//P/8//z//X/9f/x//D/8P/z//P/8//2//b/8//x//P/9v/5//3/9f/o
/+n/7v/s/+r/6f/y/wUAGgA5AF4AeQCSAKgArACaAIgAfQBlAEMAIQAHAPL/6//t/+7/
6v/o/+r/5v/m/+v/5v/l/+//9v/3//L/8f/v/+7/6//v//D/8v/1//P/8f/x//D/8v/3
//n/+P/y//P/9P/0//b/+f/7//3//f/9//v/+//3//b/9v/3//j/+v/7//z/+//7//r/
/P/8//r/+v/6//r/+f/4//v//P/9/wAA///+/wQABAADAAMAAwAGAAgABwAGAAYABgAF
AAMAAQAAAP7///8AAAAAAwAHAAkACwAFAAcABwAGAAgACAAIAAcACAALABEAFAASABEA
EgARAA8ADgANAA0AEAATABYAGQAVABMAEAAOAA0AEQASABIAEAAQABAAEAAQABAADgAN
AAgABgAFAAMABwAGAAYACAAGAAYABQACAAUABgAEAAIA///8//r/9//1//r///8CAP//
/f/7//n//P/9//v//P/+//3/+//+//r/+P/1//L/9f/3//j/+f/5//r//P/8//r/+f/5
//r/+P/3//f/9//5//3///8AAP/////+//v///////v/+//u//D/+P/6//r/+v/6//3/
/f/9//v//v8DAAQABgAFAAUAAwABAAEAAQD/////AQAGAAoACwALAAsADAAPABAAEAAR
ABMAFgAXABgAGgAXABQAEQAMAA0ADgAPABEADgAGAAEAAQAAAP3//P/+//7//v/+//r/
9v/0//P/8v/1//X/9P/0//b/+P/z//P/9v/3//n/+f/1//T/8v/1//X/9f/4//j/8//v
/+3/7P/n/+v/5//o//H/9P/u//D/8f/w/wEAHgA9AFwAfwCYAKIAqACmAJIAaQA5ABcA
AwD3/+z/6//r/9z/0P/W/97/3P/e/+f/6v/h/9v/5v/t/+L/5P/l/+f/5//m/+T/4//j
/+f/6f/t//D/7f/v/+7/6v/p/+3/8f/0//H/7//s/+n/7f/v/+//8f/s/+r/6f/p/+3/
8v/2//r/9f/z//D/8P/w/+7/7v/u//D/8f/y//f/8//z//X/8//w//b/9v/1//X/9//8
/wAA/v/8//v/+v/5//f/9f/0//b/+f/8//7//P/9//z/+//7////AQACAAIAAgACAAEA
AgADAAcACAAHAAcACQAJAAcABgAFAAUABQAFAAUABQAHAAcABgAGAAYACwANAA4ACwAK
AAkACAAHAAYAAwABAP7//v//////AQAAAAAAAgD///7//P/4//j/+P/1//L/8//0//b/
9//w//L/9P/0//L/8f/w/+//8v/z//H/8v/0//P/8f/0//X/9v/2//b/9f/1//T/8//x
//L/9P/0//D/7//v//D/8v/x//H/8f/y//X/9v/2//X/9f/0//H/6f/x//D/8f/y//P/
9P/1//X/9f/z//H/9f/1//b/+f/7//v/+//9//3/+//7//7/AgAFAAUAAQABAAIABQAF
AAQABAAFAAYABwAIAAoACwAMAA0ADAAJAAYAAwABAAIA/P/5//v/9P/t/+j/5v/r//D/
9f/2//H/7v/s/+r/7//x//L/9P/0//b/8f/x/+//7//w/+//6//q/+j/6//t/+3/8P/w
/+7/7f/u//D/7//p/+f/8P/r/97/3P/i/+P/6P/5/xAAMwBYAHMAhACUAJYAigB8AGMA
QwAhAAcA9f/q/+f/4//e/9r/2v/e/9z/2v/h/+r/7f/x//T/9//0//P/8f/w/+3/6//o
/+b/5f/m/+f/6v/s/+//8//0//L/7f/t/+3/7P/v//H/8v/z//X/9f/z//P/7//u/+7/
7//v//D/8P/w//P/9f/2//r/9v/0//T/9P/1//X/9f/5//r/+//+//3/9v/6//j/9f/z
//P/9v/4//n/+v/8//7/AQABAAEAAgD+//3//P/6//z///8AAAEA+//9//3//P8AAAIA
BAAFAAIAAQADAAIABQAHAAsADQANAAwACwALAAkABwAFAAMABAAFAAUABgAEAAcABwAG
AAoADAAOABAACwAIAAMA//8AAAAAAQABAAQAAgABAAIA///+//z/+P/9//7//P/6//n/
+P/4//f/8v/0//b/9v/3//f/9//3//j/9//z//L/8P/v/+3/8P/z//T/9P/0//P/8//y
//H/9P/2//n/+v/2//P/8f/w//L/8//1//f/9P/1//T/8v/z//X/9v/1////+//u//D/
8v/0//b/+f/5//n/9//0//f/9v/2//r//f/+//////////3//f/8/wAAAwADAAEAAQAC
AAUABQAEAAQABQAKAA0AEAAUABEAEAAPAAwACQAIAAcABwAIAAAA+//7//X/7//r/+r/
7f/w//P/8v/v/+7/7v/u/+//7//u/+7/7v/w/+v/6//s/+3/7//v/+z/7P/r/+//7v/t
/+//7v/s/+v/7P/u/9//3f/r//z/9f/m/+b/7P/v//T/+f8KACsAUABzAJQApgCmAJ4A
iABnAEcAKwAPAPP/4v/l/+f/4v/g/97/2P/Y/+D/5//u//P/7//o/+P/5P/q/+3/8f/z
//D/7P/p/+f/5//n/+n/6v/u//P/9f/0/+z/6//q/+j/7P/v//H/8//0//P/8P/v/+7/
7v/v//H/8//0//T/9P/0//X/9f/4//T/8v/y//L/9f/1//X/+f/2//X/9v/z//P/+v/7
//v/+//7//7/AAD+//7///8AAP3/+//5//j/+P/5//r/+v/7//3//f/9//7/BQAKAA4A
DwAOAA0ACwAMAA0AEQASAA0ACwALAAkACgAKAAoACwAJAAkACQAJAAsADQAOABAACwAL
AAgABAAHAAgACQAKAAoACgAIAAcACQAKAAwADQAMAAgABQAEAAMAAgAAAPz/AQACAAAA
/v/+//7///////r//P/+//7//P/7//r/+f/5//n/9v/2//T/8//x//T/9f/2//b/9v/4
//v//f////v/+v/6//j/+P/3//f/+P/3//X/9P/z//X/+f/7//z/+v/7//v/+f/5//n/
9f/1/wAA+P/w//b/+v/+/wIAAAD9//r/9f/2//v//P/+//3/////////AQABAP////8A
AAQABwAHAAgACQALAA8ADgAMAAsACwAPABEAEwAWABQAEgAQAAwADgAOAA4ADwARAAoA
BgAHAAAA+f/0//L/9f/4//v/+v/1//T/9P/0//j/+f/5//r/9//2/+7/6//u//H/9f/3
//H/7v/q/+v/7f/t//D/8P/y//P/9v/6//v/8//v//b/+f/s/+D/4v/j/+b/+/8UADMA
VgBvAIQAngCyALIApACNAHMAUwArAAUA8P/z/+//3v/W/9z/3P/a/+L/6f/o/+f/6//y
//X/9v/1//P/8v/v/+//7v/u/+//8P/x//T/9v/0//f/9//0//H/8//1//b/+P/5//n/
+f/6//n/9v/1//b/9v/3//n/+f/6//r/+v/5//n/+P/6//r/+v/8//7//f/9//3/AQD9
//v/+//3//X//P/9//3//f///wQACAAGAAQAAwACAAQAAwACAAIABAAFAAYABgAEAAUA
BAADAAMABwAJAAoACwAMAA0ADQALAAsADgAOAA0ADQAPAA8AEQASABMAFQATABMAEwAT
ABAADwANAAwACAALAAsACgAPABIAFQAYABQAEgAOAAsACgAKAAsACwAMAAoACQAKAAoA
CgAJAAYABwAGAAIA/v/+//7///////j/+v/8//z/+//7//v/+//8//v/9//2//r/+//7
/wAA///+//z/+v/3//f/9v/1//n//P8AAAIA/f/5//b/9P/5//v//v8BAP/////9//r/
+v/7//v/+f8LAAUA8f/l/+7/8f/0//f/+v/+////AAD///3/AQABAAIAAAABAAAA//8E
AAUABAAFAAQACAALAAsACQAJAAoADQAPAA4ADgAPABEAEQARABIAEwAUABUAFAASABAA
DgANAAkAAAD6//n/+P/1//T/9v/2//j/+v/4//X/9P/0//T/9v/3//f/+P/3//j/8v/x
//D/8f/z//P/8f/y//L/9//1//P/9P/y/+z/6f/o/+j/8f/5////AAD3/+z/5P/g/+P/
9P8LABwANwBgAIEAmACiAJwAkgCEAGsARwAjAAMA7f/q//P/7//g/+D/6P/i/97/6v/v
/+r/7f/z//L/7//s/+3/7f/u/+3/7//u/+7/7//t/+3/7//w//T/+f/7//r/9f/1//X/
9P/0//X/9f/1//T/8//w/+//8v/2//v/AQD+//7//f/8//n/+f/4//r/+v/4//j/+P/7
//v/+/////3//f////3/+P/+//7//f/9//3/AAACAP///P/6//j//f///wEABAACAAMA
BAAEAAUABwAHAAcABgAJAAoACgAKAAoACgAJAAgACQANAA4ADAANABAAEQAQAA4ADAAL
AAkACQAJAAkACwALAAoACgALAA8AEAAQAA4ADgAOAA4ADQAMAAkABwAHAAgACgALAAoA
BgADAAIAAQAAAP7/+v///wAA/v/8//7//v//////+f/8////AAD9//3//f/9//3/+//2
//T/9f/1//T/+P/1//L/7v/q/+z/7//x//P/8f/w//D/7v/t/+3/7v/w//P/8//0//X/
8//1//X/9P/x//H/8P/t//P/8f/t/+z/7v/w//L/9P/3//n/+//7//b/9f/w/+z/7//z
//X/9//3//f/9f/1//T/+P/7//v/+//7//z///8CAAIAAwAFAAYABwAIAAoACwAMAA0A
DAAGAAIA/v/7//7/+P/1//f/9f/x/+//8P/u/+7/7v/q/+j/6P/p/+r/6//r/+r/6v/q
/+z/5//n/+X/5f/m/+X/4//k/+T/6f/s/+3/8f/y/+3/6f/n/+b/6f/x//X/7v/n/97/
2P/Y/9n/4P/1/xgANwBMAGUAfACOAJgAkgB+AGUASQApAA0A+//u/+P/2f/S/9D/1P/U
/9T/3P/h/+L/6f/t/+j/7f/0//H/7f/q/+X/5P/i/+H/4f/k/+X/6P/q/+z/7//v/+z/
6P/p/+r/6v/s/+3/7f/t/+3/7f/r/+v/6P/o/+n/6//v//L/9P/2//P/8f/u/+7/7v/s
/+z/7P/v/+//7//z//X/9//7//v/9f/4//X/8f/x//H/9P/2//b/9v/3//j/+v/7//z/
/v/8//v/+v/4//v//f/9//3/+f/7//v/+v///wIABQAHAAQAAwAFAAQAAQABAAMAAwAG
AAYABgAHAAUABQAFAAUABAADAAEAAAAAAAUABwAIAAYABAACAAAAAwAEAAMAAwAAAAAA
AQABAAEA/v/8//z//P/8//v/+P/4//j/9f/y//L/8v/z//P/6//s/+3/7P/t/+3/7f/t
//H/8//y//T/8v/x/+//8v/x//D/7v/s/+7/7//v/+//8f/y//T/9P/y//H/8f/y//H/
7//u/+3/7f/v/+//7v/v//H/8v/x//v/+//x/+j/6//s/+3/7v/x//H/8f/v/+//8//z
//T/9f/3//f/9//6//v/+v/7//r//P/9//v//f///wIABwAEAAIAAQABAAYABwAIAAoA
CgAKAAoACAAFAAIA///9/wEA/P/6//3/+P/x/+z/6v/u//D/8v/w/+//7v/u/+7/7P/p
/+X/4v/k/+j/5f/n/+j/6f/r/+v/5P/i/9//4f/k/+X/6f/q/+T/4f/g/+D/8//7//H/
7P/l/97/3v/e/9n/4P/7/xgAMQBUAHcAkgCiAKoAnACEAHUAWQAxABEA9//e/93/5f/e
/9L/1v/c/9r/0v/P/9L/2f/h/+r/7//m/+j/5//n/+X/6P/o/+n/6//q/+n/6v/q/+j/
6f/n/+L/4f/l/+n/7P/r/+v/6v/p/+7/7//u/+//7v/u/+//8f/w//D/7//u/+//8f/y
//b/8//w/+//7v/t/+3/7f/x/+3/7f/v/+3/7f/0//X/9f/v/+3/7v/u//D/8v/1//j/
+v/5//j/+P/4//n/+v/6//j/+f/4//f/8v/1//b/9v/7//7/AQADAAMAAwAGAAYABwAJ
AA0ADwALAAgABQADAAMAAwADAAMABAAFAAUABgAFAAkACgAKAAgABgAEAAIAAwAEAAMA
AwADAAQABgAHAAQAAAD9//z//v/+//3/+v/6//r/9//0//b/+P/7//3/8//0//X/9P/0
//X/9v/3//v/+//4//j/9v/1//P/9v/0//T/8//y//X/9//4//n/9f/0//T/8v/w/+//
7//w//L/8//1//f/+f/7//v/+v/1//H/7P/l/+z/7//u//H/9v/6//j/+P/4//j/9f/z
//H/7f/v//X/9//6//n/+//7//v/+//7//n/+f/7/wAABAAFAAAA/////wEAAAD+//3/
/f8DAAUABwAKAAsADAANAAwACQAIAAcABwAHAAAA/P/9//j/8f/s/+r/7//0//n/+v/2
//T/8//y//D/7f/p/+b/6//w/+7/8f/y//P/9f/1/+z/6P/j/+P/5f/n/+z/7v/t/+v/
6//s/+v/+f/3/+r/5//o/+b/5v/p/+j/7/8GACUAQABdAHoAjgCkAK4AnACBAGEAPQAj
AA0A7v/f/+P/5P/c/9j/2P/e/+D/3//k/+n/5//i/+X/8v/y//H/8f/v/+//7v/u/+//
7v/t/+7/7v/s/+//7//s/+v/7f/v//D/8P/x//H/8f/0//X/9P/1//X/9v/4//v/+f/4
//b/9P/3//n/+v/+//3//P/9//7/+v/3//T/9f/0//X/+P/3//X//P/9//3/+//7//7/
AAAAAAAAAQACAAQAAwACAAIA/////////v8AAAMABAAFAAQABwAIAAgACgAKAAoACQAI
AAkADQAOAAsACwANAA0ADwAOAA0ADQAOAA8AEAARABAADwANAAwACQALAAoACAAMAA4A
EAASABIAEgAQAA8ACgAIAAcABQAIAAYABQAGAAQABAADAAAAAgACAP///P/6//r/+//7
//b/+P/6//r/+v/7//z//f8BAAEA/v/+//z/+//5//z/+f/2//L/7v/z//n//v8DAAEA
AAAAAP7/+f/3//b/9v/2//X/9f/1//b/+f/6//r/+P/5//n/9//1//3//f/7//7///8A
AAEAAgAAAP3/+v/1//f//f///wIAAgADAAIAAQAFAAUAAwADAAIABgAJAAkACQAJAAoA
DQAPAA4ADgAPABAADwAOAA4ADgAOAA4ADAANAA4ADwARAA8ABgAAAP///P/3//T/9P/0
//b/+P/2//b/9v/3//j/+P/3//X/9P/2//j/8//z//P/8//0//P/8f/y//L/9//0//P/
9f/0//H/7//v//D/9//3//H/8P/1//T/6v/o//P/BAAXAC4ASQBkAIcAoACcAJIAigB8
AGMAPwATAPP/6//s/+f/5//q/+b/4v/i/+T/5v/p/+j/6//t/+b/7f/6//v/+//8//v/
9v/y/+//7f/v//H/9f/4//j/+//7//j/8v/z//T/9P/3//n/+v/7//j/9f/w/+3/8P/y
//X/+f/5//r/+v/6//r/+//7//7//f/8//3//v////////8DAP7//f/+//v/+v8CAAQA
BQD///3//v/+////AAACAAQAAgABAAAAAAADAAUABwAIAAQAAwAAAP3//v8DAAYACAAJ
AAoACwALAAkACQAMAAwACgALAA4ADwASABIAEgATABMAEwATABMAEgARAA8ADgAIAAkA
BwAEAAgADAAQABQAEwASAA8ADQALAAoACgAJAAcABAACAAIAAwAEAAQAAgABAAAA/P/4
//n/+v/8//3/9//6//3//v/9//3//f/9//3//f/6//r/+f/3//T/9v/5//r/+v/6//r/
+//7//v/+f/6//z//P/9//3//v8AAP///f/8//v/+//9//3//P/6//v/+//5////AQD/
/wEABgAEAAIAAgACAAIAAgADAAMAAwABAP7////8//r//v8DAAYACQAJAAkABwAHAAcA
CgAMAAsACQAJAAoADQAOAA4ADwARABYAFwAYABoAGQAYABcAFAAWABYAFgAXABMACgAE
AAMAAwD///3//v8BAAQABwAGAP///P/6//j/+//7//r/+v/5//r/9P/z//b/+f/9////
+v/4//X/9//2//X/9//2//f/9//5//z/9//z//X/8v/z//L/8v/2//X/+v8TAC4AQwBk
AIsApgCwAK4AogCOAH8AaQBHAB8A+f/g/9//5f/i/97/5v/m/+D/4v/p/+j/5//r/+r/
8f/4//b/8//x/+3/7P/q/+n/6f/t/+//8//2//T/9f/z/+7/7v/x//T/9v/0//X/9f/1
//f/9//1//X/8v/y//P/9f/1//b/9v/2//j/+f/5//z/+P/0//L/8P/2//n//P8DAP7/
/f/+//v/9//8//v/+f/5//n//P/+/wAAAAABAAIAAgABAAAAAAD+////AAAAAAIABQAG
AAcAAwAFAAUABAAGAAYABgAFAAUABQAIAAgACwANABEAEwAUABQAFAAVABMAEQAPAA0A
DwAPAA4ADgAOABEAEQAQAA0ADAALAAoADQAOAA0ADQAOAA4ADwAPAA0ACAAEAAIABQAG
AAYABAAGAAYAAwAAAP///v/+//3/+P/8/wAAAgAAAP///v/9//7//f/5//j/+v/5//f/
+v/5//j/9v/0//T/9f/1//X/8//0//b/9v/4//n/+//+//v/+f/4//f/8//z//H/7v/y
//X/9//3//f/9//z//P/7v/2//j/+v/8//7//P/5//b/8f/z//f/9//4//v///8BAAMA
AwABAP3/+//9/wIABgAHAAMAAwAEAAcABAACAAEAAQAHAAkACwAOAA4ADgAOAAwADAAM
AAwADQAKAAAA+f/3//f/9f/1//j/9//2//X/8P/x//L/9P/2//X/9f/0//T/8f/y/+z/
6//s/+3/7//v/+z/7P/r/+//7f/t//D/8P/q/+f/5v/m//H/9f/r/+D/4f/w//b/6P/h
/+b/8f8KAC0AUABzAJYArACyAKoAkgB5AGMAQQAXAPv/6v/n/+n/4v/Y/9r/4v/g/+D/
5//q/+v/5//e/+H/6v/t/+3/7v/t/+3/7P/s/+3/7f/t/+//8P/w//P/8//w/+3/7//x
//L/8P/x//H/8f/1//X/8//z//H/8P/w//H/8f/y//L/8v/2//n/+/8AAPr/9v/0//L/
9P/1//b/+//3//f/+f/3//b//P/8//v/9//3//r//P/+//7///8AAP///f/7//r//f//
/wEAAgAAAAEAAAD///7/AwAGAAgACgAKAAoACQADAAEAAgAAAAEAAwAHAAkADQAOAA8A
EQAQAA8ADgANAA8ADwAOAA4ACAAJAAcABAAJAAwADwASAA8ADgALAAkACQAKAAwADQAL
AAgABgAGAAYABgAFAAIABAAEAAEA/v/+//7///////r//P/+//7/+v/5//j/9//8//3/
+//8//n/9//0//b/+P/6//v//P/7//v/+v/5//r//P///wAA/v/9//3//v/9//v/+v/5
//v//f/9//z//f///wAA//8AAP//+v/5//r//P8CAP7/+//6//n/+P/8//3//v/9//7/
AwAEAAYAAwADAAEA//8DAAUABQAHAAkADgASABMADQALAAoACwAMAAwADQAPABEAEQAR
ABIAFQAYABsAHAAZABYAEwARAA0ABAD+//3//P/5//j/+v/5//r/+//4//j/+P/5//r/
+f/5//j/+P/6//z/9//3//n/+//+////+f/4//b/+f/4//f/+f/4//n/+f/7//7//f/5
//P/7v/t/+j/6v/0//v/AgAPACYAPQBWAHMAkACmAK4AoACEAGsAUQAvABUAAwD0/+n/
5//s//L/7P/k/+j/7v/z//L/8//v/+j/7//8//3//f/+//3//P/6//n/+f/4//f/+P/4
//b/9//1//D/7v/x//T/9v/2//f/9//3//f/9//1//X/9v/2//f/+f/7//z//P/8//r/
+//7//7/+//4//f/9v/1//X/9f/5//v//f8BAAEA/P8CAAIAAQD+//3///8AAP3//P/8
//z/////////AAD////////+/wMABwAJAAsABwAJAAkACAAKAAoACgAJAAgACQANAA4A
DgAPABIAEwAUABQAFAAVABMAEQAPAA0ADwAPAA4ADgAPABMAFAAUABIAEAAOAAwADwAQ
AA8ADwAPABAAEgATABEADgAMAAwACgAKAAkABgAEAAIA/f/4//3/AAAEAAcA/v/+//7/
/P/7//v/+//7//v/+//4//j/+P/3//X/+P/8//7///8AAPz/+//5//f/+f/6//z//P/8
//3///8CAAIAAQABAAEA//////3/+v/8//3//f/7//v/+//3//f/+f/+////AAAAAAAA
AAACAP7/+v/4//b/9P/6//3/AAABAP3////9//z//f////////8CAAMAAgADAAQACAAL
AAsABwAFAAQABQAJAAoADAAPAA8ADwAPABAADgAOAA4ADAAOAA4ADgAPAA8ACAAEAAUA
///5//X/9P/1//b/9//0//H/8P/w//D/9f/3//j/+v/1//T/7P/p/+//8//4//v/9v/0
//H/8//x//H/9P/0/+//7f/t/+7/6f/r//X/+v/3//D/5P/a/+X/+P8HACIAQwBgAHsA
lgCsAKwAngCSAH0AXwA/ABkA9f/o/+v/7f/o/97/4v/o/+T/4v/l/+r/6f/n/+7/9f/y
//L/8f/x/+//8P/w//H/8//x//H/8//0//L/9f/1//L/8P/z//b/+P/2//f/9//3//r/
+//6//v/+P/2//X/9f/3//j/+P/4//r/+//7//7/+v/4//j/+P/7//v/+/////z/+//8
//n/+f8AAAEAAQD+//3///8AAAMABAAGAAgABgAFAAQABAAEAAUABgAGAAkACwALAAsA
CgANAA4ADgANAAwACwAJAAoACwAPABAADgAPABIAEwAVABQAEwATABEAEQARABEAFAAX
ABkAHAAXABkAGAAWABQAEgAQAA4ADwAQAA8ADwASABQAFwAZABUAEAAMAAoACQAIAAYA
AgAGAAgABwAGAAcACAAKAAsAAQACAAMAAgD9//v/+f/3//v//f/8//7//P/7//n//P//
/wAAAAAAAP3//f/8//v//P/+/wEAAgD///3//P/8//z/+//7//v/+f/7//v/+v/6//v/
+//5//n/9//x/+//8f/2//f/+P/9//7//f/+/wQA/v/6//z//P/8//z//f/9//3/+//5
//3//f/+////AQABAAEABQAFAAMAAwACAAYACQAJAAoACwANABEADwAMAAoACQAOAA8A
EAASABUAFgAXABYAFAASABAADwALAAIA/P/7//v/+f/5//z//P/8//z/+P/3//j/+v/8
//v/+f/2//T/9P/2//H/8f/z//X/+P/5//T/8v/v//H/8v/z//f/+P/x/+3/6//q//v/
///1/+z/6f/q/+z/8P/z//r/BwAaADkAWgB5AJQArgC2AKoAngCPAHMAUwAxAAkA7v/v
//X/8P/m/9r/2v/k/+b/5//w//X/8f/w//H/8P/w/+//7//t/+7/7v/v//H/8//z//X/
9v/4//3////+//r/+//8//z/+v/5//f/9f/5//v/+//9//z//P/9/////f/8//r/+P/6
//3///8EAAIAAAAAAAAA/v/9//z////9//3////9//j//v/+//3//f///wQACAAGAAYA
BwAIAAoACQAIAAgABgAHAAgACAAJAAsACwALAAoADQAOAA4ADwAQABEAEQAOAA0ADwAO
AA8AEQAVABcAFgAUABIAEQATABUAFwAZABcAFQASABAAEgAXABkAGgAWABQAEgAQABIA
FAAUABUAFwAYABoAGwAXABAACgAGAAoADgARABIAFgAWABMAEAAOAAwACwAJAP//AAAB
AAAAAgADAAQABQAEAAMA///+///////+/wIAAwAEAAQABAAAAP///f/7//z//v8BAAIA
/v/9//3//v/+//3//f/9//3///////7/AQAFAAgACQAHAAMA+//3//v/AAABAAIABAD8
//z/AgD///7//f/8////AQADAAMABAAJAAoADAALAAsACQAHAAYABQACAAEABAAKAA8A
EQANAA0ADgARABIAEgATABUAFwAXABcAGAAcAB4AIAAgABoAFgASAA8AEgAMAAkACwAG
AP//+v/4//3/AAADAAIA///+//7//v/9//3//P/8//r/+v/z//H/8v/z//X/9f/0//T/
8//3//X/9f/4//j/8//x//H/8v/5//P/9//0/+f/6v/6//b/5//y/w0AHgA3AF4AfwCa
AKwAqACaAIoAcwBRAC8AEwD7/+r/4//h/+L/6P/q/+T/3v/g/+f/8v/1//H/8v/9/wIA
///7//j/8//2//b/9//5//j/9//4//j/9v/3//X/8P/w//X/+v/+//r/+f/3//X/+//9
//3////9//z//P/9//3//v/+//7//P/9//3/AAABAAAAAQACAAAA///+/wEAAQADAAcA
BwAAAAIA/v/5//r//f8DAAgABgAGAAcACAAKAAkACAAIAAYABwAIAAgABwAJAAkACQAE
AAcACAAIAA0AEAATABUAEAANAA0ACgAOABEAFgAZABYAFAASABEAFAAVABYAFwAVABUA
FAAUAA8AEQAQAA4ADwAQABEAEgAQABAADgANAA8AEAASABMAEwAQAA4ADgALAAgABAD+
/wIABAADAAIABAAEAAUABQD+/wAAAgACAP//////////AQABAP7//v/+//3/+//+//z/
/P/7//r//f///wAAAQD+//7////+//7//f/9//7//v/9//3//f/7//3//f/8////AQAC
AAEAAgABAPz/+//9/wIAAwAEAAMAAgD///7//v8AAAUABwAHAAEAAAD9/wAA/////wAA
BAAGAAYABgAKAAwAEAARAA0ADgAPAA4ADQANAA4AEAAUABUAFgAWABUAEgAVABUAEgAS
ABEADgAHAAIA/////woABQD+//3/AgAAAP7//P/6//j/+P/4//j/+f/6//v//P/7//r/
+f/4/w==
         </WaveFormData>
      </LeadData>
      <LeadData>
         <LeadByteCountTotal>10000</LeadByteCountTotal>
         <LeadTimeOffset>0</LeadTimeOffset>
         <LeadSampleCountTotal>5000</LeadSampleCountTotal>
         <LeadAmplitudeUnitsPerBit>4.88</LeadAmplitudeUnitsPerBit>
         <LeadAmplitudeUnits>��V</LeadAmplitudeUnits>
         <LeadHighLimit>2147483647</LeadHighLimit>
         <LeadLowLimit>268435456</LeadLowLimit>
         <LeadID>II</LeadID>
         <LeadOffsetFirstSample>0</LeadOffsetFirstSample>
         <FirstSampleBaseline>0</FirstSampleBaseline>
         <LeadSampleSize>2</LeadSampleSize>
         <LeadOff>FALSE</LeadOff>
         <BaselineSway>FALSE</BaselineSway>
         <ExcessiveACNoise>FALSE</ExcessiveACNoise>
         <MuscleNoise>TRUE</MuscleNoise>
         <LeadDataCRC32>3029661978</LeadDataCRC32>
         <WaveFormData>
9f/0//T/9v/y/+//7//w//D/8P/v/+//8f/x//H/8f/v/+//7//u/+//7//w//H/7//n
/+b/6P/m/+L/4P/j/+f/5v/u//3/BwAaADIAQAA8ADIAMgA2AC4AIAAfABwADwARAB0A
HwAcABoAFwAXABUAEQAJAAIA//8BAP3/+f/z//H/8P/w/+7/7v/v/+//7v/u/+3/7//v
//D/8f/u/+//8f/w/+7/8f/y//L/8P/y/+//7//w//P/8//z//f/9f/1//b/9f/z//L/
8v/y//H/8f/w//L/8//1//b/9v/3//f/9P/z//P/9f/y//X/9v/4//v/+//8//z//P/5
//j/9//2//r/+v/5//n//f/+////AwABAP///v/+//7///////3///8DAAcACQAJAAkA
CgAKAAkACAAHAAQACQAJAAkACQAKAAsADQAOAAwACwAKAAkACwAMAA0ADQANAA0ACwAL
AAkACAAHAAUABwAHAAcABwADAAMAAQAAAAMABAADAAMAAQD9//3/+//7//z//v8AAP7/
/v/+//7//P/7//r/+v/4//f/9//4//n/+v/7//z/+v/7//v/+//4//b/9P/y//b/+P/6
//v/+f/5//r/+v/8//3/AAABAAAAAAD///////////z//P/t//T//v/8//z//P/8//3/
//8BAAQABwAJAAoACwANAA4ADQANAAwADAAMAAwADwAUABgAGgAZABkAGAAYABgAGQAX
ABYAFAAWABYAEwAQAA4ADQAKAAUAAgD+//r/+f/6//v/+//9//r/+P/2//b/9//3//b/
8v/x//H/8P/u/+//7//u//H/9P/z//H/8P/w/+//7v/v/+//7//v/+3/7f/t/+3/6//q
/+n/6f/o/+n/6f/r/+7/6v/m/+T/4P/f/+P/5P/q//f/CQAcAC4AOgA6ADIALAAmACAA
HgAhAB4AGwAdABUADQASABQAEQALAA8AFQAPAAAA+//9//f/9P/v/+7/7v/q/+j/6P/p
/+v/7P/u/+//7f/r/+r/6f/q/+3/8f/y/+z/7f/s/+r/6//u/+z/7f/r/+3/7P/r//D/
7//w//L/7//t/+z/7P/v/+//8P/w/+//7//w//D/8//1//b/9P/x//H/8//w//T/9v/5
//3/+f/4//b/9P/1//b/9//4//z//P/7//v/+v/4//b/9//5//v//v8CAP/////+//v/
/v8BAAQABQADAAMABAAEAAYABgAGAAQABwAHAAcABwAJAAkACgAKAAkACQAJAAkABwAI
AAkACQAJAAkABwAHAAYABgAGAAUABQAFAAUABQADAAMAAQAAAP7//v/8//v//v/9/wAA
AQD9//z//P/8//r/+v/6//r/+P/3//b/9v/5//n/+v/8//z//P/8//z/+v/7//v/+//8
//z//P/8//r/+v/6//n/+//7//z//P/9//3///////3//P/6//n//f8BAPz/+v/6//r/
+v/9////AQAEAAQABQAFAAUACAAKAAoACwAMAAwADAAMAA8AFAAYABoAGwAbABoAGgAW
ABUAEQAOABEAFAAVABMAEQAQABAADgAJAAYAAgD+////AAABAAEA/v/4//P/7v/w//P/
9f/2//L/8f/x//D/8P/x//H/8P/w//L/8P/t/+3/7v/u/+7/6//r/+v/6//u/+//8P/x
//H/8P/v/+//8P/z//H/6//m/+D/2v/a/9r/2f/Z/9r/4v/3/wkAGgAwADwAOgA0ADAA
LgAoACYAIwAYABMAGwAfABkAFAAYABUAEQAVABcADQAGAAEA/f////v/9f/z//L/7f/q
/+n/6f/s/+z/7f/t/+//7//w//H/7P/t/+//7v/u//H/8v/y//D/8v/v/+//7//x//D/
7//v/+3/7f/u/+//7//w//L/8v/x//H/8P/w//H/8//0//f/+f/6//j/9f/1//f/9P/0
//T/9f/3//n/+v/6//r//P/8//z//P/8//z/+//7////AAABAAUAAQD///7//v8BAAMA
BAADAAIAAwAEAAMABQAHAAoADAAMAAwADAAKAA0ADQANAA0ACwALAAwADAALAAsACwAL
AA4AEAASABMADwANAAkABwAIAAgACAAHAAgACQAKAAsACQAJAAcABgAEAAQAAgABAAEA
//8BAAEA///+//7//v///wAAAQACAAEA///9//z//v/9//3//v8AAAAAAAAAAP3//f/8
//v//f/+////AAD+//7//v/9//7///8BAAIA/v/9//7//f/8//z/+//7/wEA+//0//j/
+v/8//7///8BAAMABgAGAAcABwAHAAwADgAOAA8AEgASABIAEgAUABgAGwAcABsAGwAa
ABoAFgAVABEADgASABYAGAAXABQAEgARAA4ACAAGAAMAAAD+//7//v/9//3/+v/4//b/
9//5//r/+v/4//f/9//2//X/9f/0//L/9P/2//T/8f/x//L/8v/y//D/7//u/+3/7v/v
//D/8f/x//D/7//v/+T/5f/v//f/7v/k/+b/6P/s/+3/4//c/+j/+f8LACgAQABEADoA
NAA0ADAAKAAoACUAHgAbAB0AHQAdABYADgAPABMAEwAXABUACAD7//n/+f/3//P/8//0
//L/8P/w//H/8f/w//D/7//w/+//7//v/+r/6//t/+z/7f/x//P/9P/x//L/7v/t//D/
8//z//P/9v/1//b/+P/2//X/9f/2//T/8//z//L/9P/1//f/+P/4//n/+f/2//j/+f/8
//r/+P/4//n/+//5//r/+v/6//z//P/8//z//P/8//v/+//7//r/+f/7////AQAEAAgA
BwAHAAYAAwAFAAcACQAJAAkACQAKAAoACgAKAAoACAAKAAkACAAHAAgACQALAAwACgAJ
AAgABwAHAAgACQAJAAwADQAMAA0ACwAKAAkABwAHAAcABwAHAAMAAwABAAAAAQACAAEA
AQADAAEAAwADAP7//P/7//r/+//8//3//v/9//v/+f/4//j/9//3//j/+v/6//r/+v/9
////AAABAAAA/v/8//r/+v/6//r/+f/3//f/+P/4//v//f8BAAMAAAD+//v/+f/8//3/
+//8/wMA/v/2//r//P/+/wAA////////AAACAAUABwAJAAsADAALAAsADgAOAA4ADgAO
ABIAFQAWABoAGwAbABwAGgAZABUAEgAQABIAEgAPAAsACgAKAAgABQAEAAIAAAD+//7/
/v/9//z/+P/1//L/9f/3//j/+P/0//P/8//y//P/9f/2//b/8//0//H/7f/v//D/8P/w
/+7/7f/s/+v/6//r/+v/6//t/+7/7//x//T/8//v//P/9P/u/+b/4P/g/+P/5//k/+b/
8/8BABIAKgA+AD4ANgA0ADYAMAAkACEAIgAfABcAEQATABgAFAARABcAFwAPAAkABAAD
AAMA///8//f/9v/2//L/7v/s/+v/7v/w//P/9f/x/+//7v/t/+3/8f/2//j/9P/1//T/
8v/x//L/7v/t//D/8//z//P/8//x//H/8v/0//P/8//0//b/9f/1//T/9P/1//f/+P/2
//X/8//u//D/8//4//j/+v/6//v//f/8//z/+//6//j/+P/4//j/+//8//z//f/9//z/
+//9//3//f/+/wAAAAABAAEA//8BAAMABQAFAAUABQAGAAYABwAIAAkACAANAA0ADQAN
AAoACQAJAAgABgAFAAQAAwAGAAoADgARABAADwAMAAsACQAIAAcABQAGAAcACAAJAAkA
CQAHAAYAAwACAP///f8AAP//AgADAP7//P/7//r/+//8//3//v/9//v/+f/4//j/9//3
//j/+//8//3//v/9//3//P/7//7//v/+//7//v/+//7//f/+////AQACAP7//f/+//3/
+v/6//n/+f8FAAUA+P/u//b/+f/6//v//P/9////AQAEAAMABQAGAAcACgAMAAwADQAP
ABAAEQASABMAFgAYABgAGwAbABoAGgAXABcAFAASABQAFgAWABMAEQAQABAADgAJAAYA
AgD+//v/+v/5//f/+P/2//X/9P/0//X/9f/0//T/8//z//L/8v/z//P/8v/y//T/8v/v
/+//8P/w//D/7f/t/+3/7f/r/+v/6//r/+v/6v/p/+n/6P/n/+v/8f/y/+z/5P/c/9r/
3//h/9z/5P/z/wEAFAAoACwAKgAmACQAKAAoACIAGQAaAB0AGwAXABcAFgASABMAFwAV
AAsABQAEAP/////9//f/8f/v/+7/7P/q/+r/6//r/+r/6v/p/+z/7f/v//H/7v/v//H/
8P/r/+3/7f/s/+r/7P/p/+n/7P/x//P/9f/2//P/8v/y//D/7//v//D/8P/v/+//7v/u
/+//8f/y//T/9f/1//L/8v/z//b/9P/0//T/9f/3//T/9P/z//L/9f/2//f/+P/4//j/
9//3//r/+v/6//3//////wAAAgAAAP///f/5//v///8DAAUABgAHAAkACgAIAAYABAAA
AAIAAQAAAP//AgADAAUABgAIAAkACgALAAoACgAKAAkABwAHAAUABQAGAAYABgAFAAMA
AwADAAMA///9//n/9v/6//z//P/9//z/+f/6//n/+v/6//v//P/8//z//P/8//n/9//1
//T/9P/z//P/9P/0//T/9P/0//b/+f/7//3/+//6//n/+P/3//b/9f/z//b/9//5//r/
+P/3//j/9//z//L/8P/v//3/+f/0//b/+P/4//j/+P/7//3///8CAAAAAQABAAEABgAI
AAgACQAJAAgABwAGAAoADgARABIAEwATABIAEgASABMAEQAQABIAFAAUABEADQAMAAwA
CgAEAAAA+//2//b/+P/6//v/+//4//b/9P/x//H/8P/u/+z/6//r/+r/7P/t/+3/7P/u
//D/7v/r/+r/6v/p/+j/6P/p/+r/6//p/+n/6f/p/+f/5v/l/+X/6v/t/+3/5//i/97/
2P/W/9j/2f/Z/+D/6v/v//3/FAAoADgAOAA0AC4AKgAoACgAJQAcABMAEwAXABUAEAAO
ABMAFQANAAUABwACAPf/+f/9//b/7//s/+r/6v/o/+j/6f/o/+j/6f/p/+r/6f/p/+n/
5//p/+z/7P/q/+3/7v/u/+z/7v/r/+v/6v/t/+3/7f/w/+//8P/y/+//7f/s/+z/7P/r
/+v/6v/s/+3/7//w//P/9f/2//T/8f/x//P/8P/v/+7/7v/v//H/9P/2//j/+//8//3/
/v/8//r/9//1//b/9v/2//n/+//7//z//v///wEAAgABAAAAAQACAAEAAQABAAIAAgAE
AAQABAACAAUABQAFAAUABwAHAAgACAAIAAkACgALAAkACAAHAAUACAAJAAgACQAFAAQA
AwABAAQABQAGAAcAAwADAAEAAAD///7/+//5//v/+f/7//v/9//2//b/9v/2//b/9v/2
//n/+f/5//r//P/7//v//P/7//r/+f/4//b/9//3//f/+P/4//j/+P/5//r/+//7//n/
+f/6//r/9//3//n/+f/2//b/9f/1//v/AQAAAPj/9v/2//b/9v/4//n/+v/8////AQAC
AAMABgAIAAgACQALAAwADQAOAAwADgAPAA4AEgATABMAFAAVABUAEgAQABAAEgASAA8A
CwAKAAoACAABAP7/+v/2//j/+v/8//3/+//4//b/9P/0//X/9f/0//D/7//v/+7/7f/t
/+z/6v/r/+7/7f/r/+v/7P/s/+z/6v/p/+j/5//o/+n/6v/r/+n/6P/n/+f/8P/v/+n/
6f/o/+T/3v/c/97/4f/l/+j/7P/3/wkAHgAyAEAAOgAuADAALgAmACIAIwAcABUAFQAZ
ABUAFgAcABkADwAHAAMA/f/6////AQD3//T/7//u/+7/7v/s/+z/7f/u/+7/7//v/+z/
6//r/+v/6f/r/+7/7v/r/+3/7f/s/+3/8P/u/+//7v/x//H/8f/x/+//7//w//H/8f/y
//T/9f/1//b/9v/y//H/8f/w//L/8//z//D/8P/x//T/8v/w//D/8f/z//T/9v/3//j/
+f/6//v//P/8//z/+//7//v/+v/5//v/+f/5//r//P/9////AAD//wAAAwAGAAcABgAH
AAkACgAIAAgACAAGAAsACwALAAsACwALAAwADAAMAA0ADgAPAA4ADgAOAA0ACwALAAkA
CQALAAwADQANAAwACwAKAAkABQAFAAMAAgAAAAAA/v/9//7//f8AAAEA///+//7//v/+
//7//v/+/wEAAQABAAIAAQD///7//v8AAAAAAAAAAAIAAwADAAMAAAD+//z/+v/7//z/
/f/9/wAAAQADAAQAAQABAAMAAwD///z/+P/1//v//f/8//7/AwAGAAQABAAEAAQAAgAD
AAQABgAHAAkACgALABAAEgASABMAEgASABIAEgAUABgAGwAcABwAGwAZABgAFQAVABIA
EAARABQAFQATABQAFAAVABQADwAMAAgABAACAAIAAgABAP///P/6//j/+v/7//v/+v/6
//n/+f/4//b/9f/z//D/8f/0//P/8f/z//T/9P/0//L/8f/w/+//8f/x//H/8f/z//L/
8f/x/+7/9f/z/+//8P/u/+r/6P/o/+X/4//o/+z/7//5/w4AJAA4AEAAPAA2ADAALgAy
ADUAKAAbAB0AIwAhABwAGgAhACUAHQAXABUADgAFAAEAAQD7//X/8//y//L/8v/0//f/
9f/0//T/8//x/+//7v/t/+3/7//y//L/7f/v/+//7v/w//T/8//1//T/9//3//f/9//1
//X/9v/0//P/8//0//X/9f/2//b/9f/1//b/9v/2//f/9//0//X/9//7//r/9//2//b/
9//6//z//f/+//z/+v/4//b/+P/4//f/9//7//z//f8BAAAA/////wAAAQADAAQAAwAF
AAcACQAJAAkACQAKAAoADAAMAAwACgALAAsACwALAAkACQAKAAoACwALAAsACwALAAwA
DQANAA4ADwAOAA8ACwAKAAkABwAIAAkACgALAAsACwAJAAgABgAGAAQAAwADAAEAAwAD
AAEAAAAAAAAAAAAAAAAAAAAAAP///v/+//7//f/9//7//P/6//j/9v/7////AgAFAAMA
AgABAAAA/f/8//v/+f/6//v//f/+//3//f//////AAAAAP//////////AAAAAAAAAAAA
AAAAAAD+////AAACAAYACQALAA0ADwAQAA8ADwASABIAEgASABMAFgAYABgAGgAbABsA
HAAbABsAGAAWABQAFgAWABMAEAAOAA0ACgAIAAgABwAGAAQABAAEAAMAAgD+//v/+P/2
//f/9//2//X/9f/2//b/9v/3//f/9v/z//T/8f/t/+7/8P/x//L/9P/1//b/9//0//P/
8v/x/+//7v/t/+3/9P/1//P/8//y/+7/5P/i/+T/3//d/+T/8v8DABsANABAAD4APAA8
AD4AOAAqACYAJwAcABcAIwAnABsAFgAaABsAGQATAAsACQAEAPv/+/8FAAMA/f/7//r/
9f/y//H/8f/y//L/8//z//H/7//u/+3/7f/v//L/8v/v//H/8f/w/+//8P/s/+v/6v/t
/+3/7f/y//H/8v/0//L/8f/x//L/9P/z//P/8v/0//X/9//4//b/9f/z/+7/8f/z//f/
9v/z//L/8v/z//T/9v/3//j/+P/4//j/+P/4//j/9//3//j/+P/4//v/+v/5//n/+v/9
////AAD///3///8BAAEABAAFAAcACAAGAAYABgAEAAkACQAJAAkACQAJAAoACgAIAAcA
BgAFAAkADAAPABEADgANAAoACQAHAAYABQADAAMAAwADAAMABAAFAAQABAADAAIA///9
//3/+//9//3/+//6//r/+v/4//j/+P/4//n/+f/5//r/+f/3//b/9v/4//j/+P/4//j/
+f/5//n/+v/6//r/+v/4//j/+P/3//b/9f/1//T/9f/1//f/9//4//j/9//3//r/+//5
//r/+f/8//z/+//6//n/+P/4//n/+v/8//v//f/+////BQAIAAkACwAMAAwADAAMAAwA
EAATABQAEwATABIAEgAUABUAEwASABEAEgARAA0ACwAKAAoACAAFAAQAAgAAAP7//v/+
//3/+//4//b/9P/2//f/9//2//b/9f/1//T/8f/x//D/7v/v//L/8f/v/+//8P/w//D/
7//v/+//7//u/+3/7P/r/+7/7v/u/+//7P/n/+X/6f/w/+z/5P/i/+D/4//r/+r/6v/7
/xUAKAA4ADwANgA0ADwAOgAsACQAIwAcABUAGwAdABcAGAAYABMAEwATAA0ABwACAP3/
/f////n/8//x//D/7P/q/+r/6//v//D/8v/z//D/7//v/+//7//x//T/9P/x//P/8//y
//H/8v/u/+3/8f/1//b/9//2//P/8v/y//P/8//0//b/9f/z//L/8P/z//X/+P/6//j/
+f/5//b/8//z//X/8v/1//b/+P/7//n/+v/6//r/+v/6//r/+v/+//7//f/9//7//v/+
/wEAAAD/////AAACAAUABwAHAAMAAwADAAEABAAHAAsADgAQABAAEAAOAA4ADQAMAAsA
CwALAAwADAAMAA0ADgAPAA4ADgAOAA0ADQANAAsACwAMAAwADAALAAkACQAJAAkACQAJ
AAcABgAGAAYABAADAAEA//8BAAEAAAAAAAEAAgAAAAAAAAAAAAAA///+//7//////wAA
AgD///7//f/8//z//f/9//3/AAAAAAAAAAAAAAAAAAD///////8AAAAA/f/9//////8A
AAAA/////wEAAQD+//7//f8AAAEAAgADAAQABAAFAAYACAAHAAkACgALABAAEgASABMA
EgASABIAEgAWABoAHQAeAB0AHQAcABwAGgAZABUAEgAQABIAEgAPABAAEAARABAADAAK
AAcABAAAAAAAAAD//////P/6//j/9v/3//f/9v/2//X/9f/0//X/9//4//j/9//4//X/
8f/z//T/9P/0//L/8f/w/+//8P/x//L/8//1//T/8//z//T/8//t/+P/4v/u//T/6P/i
/+X/5f/m//D/+/8FABgALgA8ADwANgA0ADQAMAAoACUAIgAfACMAJQAfABoAHgAdABsA
GwAXABEADgAHAAEAAQD///n/9//2//b/9P/0//X/9v/2//f/9//4//f/9//3//T/9f/3
//b/8//1//X/9P/2//j/9f/1//X/9//2//X/+f/3//f/+P/6//n/+f/6//n/9//2//T/
9v/3//n/+v/6//v/+//4//j/+f/8//r/+P/4//n/+//9//7//v/+//z//P/8//z/AAAA
AP////8AAAAAAAADAAUABQAGAAgABgAHAAcABQADAAMAAwABAAEAAQACAAIABgAKAA4A
EAASABEAEAAPAA8ADwAQABAADQALAAkABwAJAAwADwARAA8ADwANAA0ADgAOAA4ADQAN
AA0ADQANAAsACwAJAAgACgAKAAgABwAFAAMABQAFAAEAAAAAAAAA/v/+//7//v8AAP//
/v/+/wAA/////wAAAAAAAAAAAAD+/////////wIAAgACAAIAAAAAAAAA///9//3//v/+
//3//f////////8AAAAAAQACAAEA/f/8//3/AAABAAAA/f/8//v/+v/7//3///8CAAYA
CQALAA0ADQAOAA0ADQAQABAAEAAQABMAGAAcAB4AHgAdABsAGgAZABkAFgAUABIAFAAU
ABEAEgASABMAEgAMAAoABwAEAP///v/9//v//f/6//j/9v/4//n/+f/4//X/8//y//D/
8f/z//T/9P/y//T/8v/v//L/9P/1//b/9P/z//L/8f/v/+//7//v//P/9P/1//f/8P/v
/+//7f/o/+D/4v/q/+r/4f/f/+T/6P/x/wMAHAA0AEAAPAAyACwALgAuACgAJwAgABcA
FwAjACcAHgAaAB0AGwAXABMADwAEAPn//f8FAP//+f/3//b/9P/y//L/8//y//L/8//z
//D/7//v/+//7v/x//X/9v/x//P/8//y//T/9v/z//P/8v/1//X/9f/3//X/9f/2//b/
9f/1//b/+P/3//f/9v/2//f/+f/6//n/+f/4//T/9//5//3//P/6//r/+//9//r/+v/5
//j/+v/6//r/+v/7//r/+P/3//z//v8AAAUAAgABAAEAAgACAAMAAwABAAMABQAHAAcA
CgALAA0ADgAOAA4ADgAMAA4ADQAMAAsADQANAA4ADgAOAA8AEAARABAAEAAQAA8ADwAP
AA0ADQAOAA4ADgANAAwACwAKAAkACQAJAAcABgAFAAQAAQD//wMAAwAHAAkABQACAAAA
/v///wAAAQACAAIAAQAAAAAA/v/9//3//v8AAAIABAAGAAIAAQD///3/AAAAAAAAAAAB
AAIAAwADAAIAAQABAAAA/v/9//7//f///wAAAAABAAEAAQD+//7/AQACAAMAAwADAP3/
+f/8//7//v/+//7//v8AAAEAAgAEAAUABwAIAAkADAAOAA4ADwAQABAAEAAQABIAFgAZ
ABoAGQAZABgAGAAaABsAGQAYABYAGAAYABUAEAAOAA0ACgAIAAgABwAGAAMAAgABAP//
AAD+//3//P/7//v/+v/4//X/8//y//D/8v/1//f/+P/1//b/8//v//H/9P/2//j/9f/1
//X/9f/0//P/8v/x//H/8P/v/+//7v/t//H/8//0//D/5v/e/+L/6f/r/+j/7v/9/xEA
KAA8AEIAPAA4ADgAOgAyACoAJwAgABsAIQAlAB8AHgAgABkAEQARABEACQAAAAMABQD/
//v/9f/z//L/8f/w//H/8//z//L/8v/x//L/8f/x//H/7v/v//H/8P/w//P/9P/0//X/
+P/2//f/9v/3//X/8//1//P/8//0//X/9f/2//j/9v/1//X/9P/0//X/9//4//r/+//7
//j/9//3//n/9v/5//r//P////7//v/9//z//v/+//7//v/+//7//f/9//7//v/+/wEA
AgADAAUACAAGAAcABwAFAAMABQAHAAcACgALAA0ADgAOAA4ADgAMAA8ADwAPAA8AEgAT
ABUAFgASABEAEAAPAA8AEAARABEADwAPAA0ADQAPABAAEQARAA4ADQAMAAsABwAHAAUA
BAAHAAoACwANAAsABwAHAAUAAwACAAIAAgABAAAA///+/wEAAQABAAIA///9//z//P/8
//z//P/8//z//f/9//3/AQACAAMABAACAAIAAgABAAEAAQACAAIAAwADAAUABQAEAAQA
AwADAAIAAQD9//z///8CAAUABwAGAAUABAACAAAA///+/wAAAAAAAAAAAAABAAIABAAH
AAkACgALABAAEgASABMAFAAUABQAFAAWABoAHQAeACAAIQAhACIAHgAdABkAFgAYABoA
GgAXABUAFAAUABIADwAOAAwACgAGAAQAAgD//wIAAAD///7//f/9//z/+v/7//v//P/8
//v/+//6//j/9//4//X/8f/0//b/9//4//f/9//3//f/9v/1//T/8//x//D/7//v//r/
/f/3/+//8P/w/+7/6v/q/+3/7f/u//b/AQAHABYAMABCAD4AOAA8ADwANgAwAC0AJgAd
ABsAHQAbABoAGgAbAB0AGwAbABcADgAJAA0ACwAFAP3/+f/2//b/9P/0//X/+P/4//n/
+f/4//f/9//3//P/9f/4//j/8//1//X/9P/1//j/9v/3//j/+//7//v/+v/3//b/9v/3
//f/+P/6//r/+f/5//j/+P/5//v//P/7//v/+v/2//b/9//6//j/+v/8////AwABAAIA
AgACAAIAAgACAAIABAAEAAMAAwACAAIAAgAFAAUABQAGAAgACgALAAsACQAIAAkACgAJ
AAwADQAPABAADgAOAA4ADAAQABEAEgATABIAEQARABAAEAARABIAEwARABIAEwATABUA
FQATABMAFAAUABQAEwAQAA8ADgANAA0ADwAPABAAEgASABAADwANAAkACQAHAAcABgAG
AAYABQAEAAMAAgACAAEAAAAAAAEAAQACAAQABAAEAAQABAAEAAUABQAFAAQABAAEAAQA
BgAGAAYABQAEAAMAAwACAAMAAwAFAAUABQAGAAYABwAGAAUAAQAAAAMABAAFAAUAAwAB
AAEAAgACAAIAAgACAAUABwAJAAwADQAPABAAEQATABQAEwATABQAFAAUABQAGAAcAB8A
IAAjACMAIgAiACIAIwAhACAAHwAgAB8AGwAXABYAFgAUABAADgALAAgABwAIAAkACQAI
AAQAAQD+/wAAAQABAAAA/v/9//3//P/8//3//f/8//z//v/8//n/9v/2//X/9P/1//f/
+f/7//v/+//7//v/+v/4//b/9f/8//f//f/9//L/7v/0//T/8P/t/+n/6P/w//3/DwAo
AEAARAA8ADYANAA2ADYANAAvACYAHwAlACkAJQAiACIAIQAdABkAFQATAA4ACQALAA0A
CAABAP7//P/6//j/+P/5//r/+v/7//v/+v/5//n/+f/5//v//v/+//r/+//6//j/+P/6
//f/9//5//3//v///////f/9//7/AAD/////AAD+//3//f/8//r/+//9//7///8BAAIA
AAAAAAEABAACAAAAAAABAAMABQAGAAYABgAHAAgACQAKAAkACAAGAAUABgAGAAYACQAH
AAcACAAKAAwADwARABEADgAPABAADwARABMAFgAYABYAFgAWABQAFwAXABcAFwAYABkA
GwAcABoAGQAYABcAFwAYABkAGQAbABsAGQAZABoAGgAaABkAFwAXABcAFwATABMAEQAQ
ABAAEAAOAA0ADwANAA8ADwANAAwADAAMAA4ADgAOAA4ADgANAAwADAAKAAkACQAKAAgA
CAAIAAgACQALAAwADQANAAwACwAKAAkACAAHAAUACAAJAAsADAAJAAkACwALAAwADAAL
AAsADQANAAoACgAJAAoACwALAAkACQAJAAgACwAPABMAFAATABUAFwAWABYAFgAXABgA
GQAZABsAHQAiACYAKgApACQAJAAkACQAJQAlACMAIgAhACEAHwAeABoAGQAYABYAFQAT
ABMAEgAOAAoACQAHAA0ACQAFAAkADAAKAAgABgAEAAIAAgACAAIAAgACAAIAAgABAAAA
///+/w==
         </WaveFormData>
      </LeadData>
      <LeadData>
         <LeadByteCountTotal>10000</LeadByteCountTotal>
         <LeadTimeOffset>0</LeadTimeOffset>
         <LeadSampleCountTotal>5000</LeadSampleCountTotal>
         <LeadAmplitudeUnitsPerBit>4.88</LeadAmplitudeUnitsPerBit>
         <LeadAmplitudeUnits>��V</LeadAmplitudeUnits>
         <LeadHighLimit>2147483647</LeadHighLimit>
         <LeadLowLimit>268435456</LeadLowLimit>
         <LeadID>V1</LeadID>
         <LeadOffsetFirstSample>0</LeadOffsetFirstSample>
         <FirstSampleBaseline>0</FirstSampleBaseline>
         <LeadSampleSize>2</LeadSampleSize>
         <LeadOff>FALSE</LeadOff>
         <BaselineSway>FALSE</BaselineSway>
         <ExcessiveACNoise>FALSE</ExcessiveACNoise>
         <MuscleNoise>TRUE</MuscleNoise>
         <LeadDataCRC32>3473790666</LeadDataCRC32>
         <WaveFormData>
BQAGAAYABgAEAAQABAAEAAQAAwADAAQABgAGAAYABgAFAAUABQAFAAUABQAFAAUACQAI
AAoADQAQABYAHQAcABAAAQD2/+j/2f/P/8P/s/+i/5D/gP94/3b/e/+G/5f/o/+r/7r/
zP/W/9z/4v/o/+z/8v/1//X/9//8/wAAAgADAAUABwAHAAYABgAHAAcABwAGAAYACAAI
AAgACQAJAAkACgAKAAoACgAKAAoACAAIAAgACAALAAsACwALAA0ADQANAA0ACQAJAAoA
CgALAAsACwALAA0ADQANAA8ACwALAAsACwAJAAkACAAIAAoACwALAAwACgALAAsACwAJ
AAkACQAIAAoACgAJAAkACwALAAsACwAHAAcACAAIAAgACAAIAAYACAAIAAcABwAFAAUA
BQAFAAcABgAGAAQAAwACAAEAAAADAAQABQAGAAMAAgAAAP//AQABAAIAAgAEAAIAAgAC
AAEAAQABAAEAAgADAAQABQADAAMAAwAEAAYABgAHAAcABQAFAAUABgAGAAYABgAIAAoA
CgAKAAoACQAIAAYABQAFAAYABgAGAAcACAAJAAoACAAIAAgACAAGAAYABgAGAAcACQAK
AAsACgAKAAoACwALAAkACQAIAAgACAAIAAkABwAIAAgACAADAAUACAAGAAYABgAGAAcA
CQAKAAwADQAMAAsACgAKAAoACgAMAAoACgAKAAkACwALAAsACgAIAAYAAgAAAP7//P/5
//j/+v/8//r/9//3//f/9//3//f/+P/1//T/9f/7/wAAAwADAAMAAwACAAQABQAFAAYA
BgAGAAYABgAEAAQABQAGAAcACAAJAAoACAAIAAgABwAJAAoACgAKAAoACgALAAsACQAJ
AAkACQAHAAcACwAQABAAEQAWACAAJQAgABQABQD4/+r/3f/T/8f/t/+q/5r/jP+G/4b/
i/+W/6X/rf+3/8b/0v/Y/97/4v/k/+7/+v8BAP3//f8EAAYABgAHAAkACwALAAoACgAL
AA0ADQAMAAwADgAOAA4ADwANAA0ADgAOAA4ADgAOAA4ADgAOAA4ADgAPAA8ADwAPAA4A
DQAMAAsACgALAA0ADgARABEAEQARABAADwAOAA8ADgAPABAAEQAQAA8ADQAMAA8ADwAO
AA4ADAANAA0ADQAPAA8ADwAOAA4ADgANAA0ADAALAAoACQAJAAkACgAKAAwADAAMAAoA
CgAKAAkACQALAAsACwALAAkACAAIAAYABgAGAAYABgAIAAgACAAIAAUABAACAAEAAwAD
AAQABAACAAAAAAAAAAEAAQABAAEAAgADAAQABQAEAAMAAgACAAIAAgADAAMABgAHAAgA
CgAKAAoACgAMAAsACgAJAAgABgAGAAUABQAGAAgACQAKAAkACAAHAAYABwAIAAkACgAK
AAoACgAKAAgACQAJAAkACAAIAAgACQAJAAcABwAGAAYABgAGAAcACwAMAAYABAAEAAQA
BAAGAAkACwAOAA4ADAAKAAgACAAIAAgACgAMAAwADAALAAkACQAJAAgACAAGAAIAAAD+
//z/+f/4//r//P/6//f/8//z//P/8//2//j/9v/2//j//f8BAAMAAgADAAQABAACAAMA
AwAEAAUABgAHAAgABQAEAAQABAAGAAYABgAGAAgACAAIAAcABgAGAAUABAAHAAgACgAL
AAkACQAJAAkABwALAA0ACgAIAAsADgAWAB0AGAAMAP//8v/q/9//1f/J/73/rv+e/5D/
iP+G/4v/mP+j/6n/s//C/8z/0P/Y/+D/5v/s//D/8f/x//X/+P/+/wIAAwAFAAcABQAE
AAQABQAHAAcABgAGAAgACAAIAAkACQAJAAoACgAKAAoACgAKAAgACAAIAAgACQAJAAkA
CQALAAsACwALAAcABwAIAAgACQAJAAkACQAJAAkACQALAAsACwALAAsACQAJAAgACAAH
AAcABgAGAAgACQAJAAkABwAHAAcABgAHAAgACAAJAAcABwAHAAcABQAFAAYABgAEAAQA
BAACAAIAAgABAAEAAwADAAMAAwABAAAAAAD+/wAAAAAAAAAA/v/+//7//v/8//z/+//7
//v/+//8//z//P/6//r/+v/5//n/+f/5//z//f/+////////////AAD+//7/////////
/////wAAAAAAAAAAAgACAAIAAgACAAIAAgABAAEAAQACAAIAAgACAAIAAgACAAAAAAAA
AAAAAQACAAMABAACAAMAAwADAAIAAgACAAMAAwABAAEAAAAAAAAAAAABAAEA/v/+////
AAABAAIAAgADAAMABAAEAAQABAAEAAQABAAEAAYABwAIAAkACQAHAAcABwAGAAQAAgD+
//z/+P/2//P/8v/0//b/9P/x/+//7//v/+//8P/y//D/8P/w//X/+f/7//7///8AAAAA
/v//////AAACAAIAAgACAAAAAAABAAIAAgACAAIAAgAEAAQABAADAAIAAgABAAAAAQAC
AAQABQAEAAMAAgABAP//AwAHAAgABgAHAA4AGAAhABwADAD9//D/5P/X/8//v/+r/5r/
iP92/3D/dv+B/47/m/+n/6//vv/K/9D/0v/Y/+D/6P/y//X/8//1//r//v/+////AQAD
AAQABAAFAAcABwAHAAYABgAEAAQABAAFAAUABQAGAAYABgAGAAYABgAIAAgACAAIAAkA
CQAJAAkACwALAAsACwAJAAkACgAKAAkACQAJAAkACQAJAAkACwAJAAkACQAJAAkACQAI
AAgABwAHAAYABgAGAAcABwAHAAkACQAJAAgACAAIAAcABwAGAAUABAADAAIAAwAFAAYA
BAAEAAQAAgACAAIAAQABAAEAAQABAAEAAwACAAIAAAAAAAAAAAAAAAAAAAAAAAAA/v/+
//3//f/7//v//P/8/////v///wAA/v/9//z/+//8//3//v////3//f/9//7/AAAAAAEA
AQADAAMAAwAEAAMAAgABAAIABAAEAAQABAAEAAQAAwADAAMABAAEAAQABAAEAAQABAAG
AAYABgAGAAQABAAEAAQABAAFAAUABQACAAIAAgADAAYABQAGAAYAAwACAAEAAQADAAQA
BAAEAAcABwACAAIAAgACAAIAAgADAAMABAAGAAYABgAGAAUABAADAAQABwAIAAkACQAI
AAcABgAEAAUABAABAAAA/P/6//f/9v/0//b/9P/x//H/8f/x//H/8v/0//L/8v/y//f/
+//9//7///8AAAAAAAABAAEAAgAEAAQABAAEAAQABAAFAAYABAAEAAQABAAEAAQABAAD
AAUABgAGAAYABQAEAAQAAwADAAMAAwADAAcABQAHAAgACgANABAAEgAZAB4AFgAHAPb/
6P/d/9P/x/+3/6j/mv+K/4D/ev97/4b/lf+h/6n/sv/C/9D/1P/a/+T/6P/q/+//8//3
//r/+v///wEABAAHAAUABAAEAAUACQAJAAgACAAGAAYABgAHAAgACQALAAwACgAKAAoA
CgAKAAoACgAKAAkACQAJAAkACQAJAAkACQAJAAkACgAKAAsACwALAAsACwALAAsADQAL
AAsACwALAAwADQANAA4ADgANAAsACgAMAA0ADQANAAsACwALAAoADAAMAAsACwALAAsA
CwALAAkACQAKAAoACgAKAAoACAAKAAoACQAJAAcABwAHAAcABwAGAAYABAAHAAgACQAK
AAkACAAHAAYAAgACAAEAAQADAAMABAAEAAYABAAEAAQAAQABAAEAAQACAAMABAAFAAUA
BQAFAAYABQAEAAQAAwAFAAcACQAMAAoACAAGAAYABwAIAAkACgAKAAoACQAJAAcACAAI
AAgACAAIAAgACAAIAAgACAAIAAkACgALAAwACgALAAsACwAKAAoACgALAAsACQAJAAgA
BgAGAAYABwALAAwACgAKAAoACAAIAAgACAAGAAcABwAIAAwADAAMAAwADgAOAA4AEAAO
AA4ADgANAAsACwALAAoADAAKAAYABAACAAAA/f/8//z//v/8//n/+f/5//n/+f/4//r/
+P/4//r///8DAAUABAAFAAYABgAIAAkACQAKAAoACgAKAAoACAAIAAkACgAMAAwADAAM
AAoACgAKAAkABwAIAAgACAAKAAoACwALAA0ADQANAA0ADQALAAkADAAQABUAFgAaACEA
IAASAAMA+P/o/9v/0//L/7//tP+m/5r/lP+U/5n/oP+p/6//t//E/9D/1v/c/+T/6v/w
//L/9f/3//v//v8AAAQABQAHAAkACwAKAAoACwALAAsACgAKAAwADAAMAA0ACwALAAwA
DAAMAAwADAAMAA4ADgAOAA4ADgANAAwACwANAA0ADQANAAsACwAMAAwADQANAA0ADQAN
AA0ADQAPAA0ADQANAA0ACwALAAoACgANAA0ADAAMAAoACwALAAsACwALAAsACgAMAAwA
CwALAAkACQAJAAkACQAJAAoACgAJAAgABwAEAAUABgAGAAcABwAHAAcABwAFAAQABAAC
AAAAAAAAAAAAAQACAAMABAAAAAAA/////wEAAQACAAIAAAD+//7//v///////////wAA
AQACAAMAAgABAAAAAAADAAQABgAHAAYABQAEAAQABgAGAAYACAAKAAoACgAKAAkACAAG
AAUABQAGAAYABgAIAAgACAAIAAoACgAKAAoACgAKAAoACgAHAAcABgAFAAUABgAHAAkA
CQAHAAcABgAEAAQABAAFAAsACAAGAAgABgAGAAYABgAGAAcABwAIAAwADAAMAAwACwAK
AAkACgAMAAwADAALAAsACwALAAoACgAIAAQAAgACAAAA/f/8//r//P/6//f/9f/1//X/
9f/2//j/9v/2//j//f8BAAMAAgADAAQABAAEAAUABQAGAAYABgAGAAYABgAGAAcACAAK
AAoACgAKAAgACAAIAAcABwAIAAgACAAGAAYABwAHAAcABwAHAAcACQAJAAkACgAKAA0A
EAAWAB8AHAAOAAEA9v/m/93/1//N/7//sv+i/5L/hv+I/4//mP+h/6n/sf++/8r/0v/Y
/+L/6P/q/+z/7//1//f/+v/+/wIAAwAFAAcABwAGAAYABwAJAAkACAAIAAgACAAIAAkA
CwALAAwADAAMAAwADAAMAAoACgAKAAoACwALAAsACwALAAsACwALAAkACQAKAAoACwAL
AAsACwAJAAkACQALAAoACwAMAA0ACwALAAoACgAJAAkACAAIAAkACwAMAA0ADwAPAA8A
DgANAAwACgAJAAcABwAHAAcABwAHAAgACAAIAAgACAAGAAYABgAFAAUABQAFAAUABQAD
AAIAAgAAAAIAAgACAAIABAAEAAQABAACAAIAAQABAAAA//////7////+////AAD+//3/
/P/7//3///8BAAMAAwADAAMABAACAAIAAwADAAUABQAFAAYABgAGAAYACAAGAAYABgAG
AAgACAAHAAcABwAIAAgACAAIAAgACAAIAAYABgAGAAYABgAGAAYABgAIAAkACQAJAAgA
CAAIAAkACQAHAAcABgAFAAQAAwADAAcACgAMAAoACQAIAAcABgAGAAcABwAIAAwADAAM
AAwACgAKAAoADAAOAA4ADgANAAwACwAKAAgACAAGAAIAAAAAAP7/+//6//r//P/6//f/
9f/1//X/9f/0//b/9P/0//b/+////wEABAAFAAYABgAGAAcABwAIAAcABgAFAAQABgAG
AAcACAAIAAgACAAIAAoACgAKAAkABwAIAAgACAAKAAoACwALAAkACQAJAAkACQAFAAcA
CgAOAA8AEgAaACMAIAAUAAUA9v/m/9n/z/+//6//nv+Q/37/dP92/4H/jv+f/6v/sf/A
/8z/1v/i/+b/6v/s//D/8f/1//3/AAD+/wEAAwAGAAkABwAGAAYABwALAAsACgAKAAsA
DAANAA8ADQANAA4ADgAMAAwADAAMAAwADAAMAAwADQANAA0ADQANAA0ADQANAAsACwAM
AAwADgAPABAAEQAOAA0ADAANAAwADQAOAA8ADQANAAwADAANAA0ADAAMAA4ADwAPAA8A
DwAPAA8ADgAMAAwACwALAA0ADQANAA0ACwALAAwADAAKAAoACgAIAAkACgAKAAsACgAJ
AAgABwAJAAgACAAGAAgACAAIAAgABwAGAAUABAADAAQABAAFAAMAAwAEAAQABAACAAIA
AgADAAMAAwADAAQABQAGAAcABQAFAAUABgAEAAQABQAFAAcABwAHAAgACAAIAAgACgAJ
AAgABwAGAAgACAAHAAcABQAGAAYABgAJAAoACwAMAAoACgAKAAoACAAIAAgACAAIAAkA
CQAJAAoACgAKAAsACQAHAAcABgAGAAYABgAHAAkACgAKAAoACQAKAAoACgAKAAoACAAJ
AAkACgALAAoACQAIAAkACgALAA4ADgAOAA4ADQALAAsACwAKAAoACAAEAAIAAgAAAP3/
/P/6//z/+v/3//j/+f/6//v/+//8//n/+P/3//v//v///wMABQAHAAgABQAFAAQABAAF
AAYABwAIAAgACAAJAAoACAAIAAgACAAIAAgACAAHAAcACAAIAAgACAAIAAkACQAJAAkA
CQAJAAsACwAJAAoADgANAA4AFAAbAB4AGAALAP7/7v/h/9n/0f/D/7T/pv+Y/4j/hP+J
/5T/m/+l/63/tv/E/9D/2P/g/+r/7P/u//P/9//3//r//P///wEABAAHAAoACgALAA0A
DgANAAsACgAIAAgACAAJAAoACwANAA4ADQAMAAsACgALAAwADQAOAA0ADQANAA0ADwAP
AA8ADwAMAAsACwAKAAsACwALAAsADQANAA0ADwALAAsACwALAAwADQANAA4ADgANAAsA
CgALAA0ADgAPAAwACwAKAAgACQAKAAoACwANAA0ADQANAAgABwAHAAYABwAIAAkACAAI
AAgABwAHAAUABQAFAAUABwAGAAYABAACAAIAAgACAAAAAAAAAAAA//8AAAAAAQD/////
AAAAAAAA/v/+//7//f/9//3//f/+////AAABAAMAAwADAAQAAgACAAMAAwAFAAUABQAG
AAUABAADAAQABAAEAAQABAAEAAQAAwADAAMABAAEAAQABAAEAAQABAAEAAQABAAEAAQA
BAAEAAQAAgADAAMAAwAEAAQABAAFAAUAAwADAAIAAgACAAIAAwAFAAIAAgAEAAIAAgAC
AAIAAgACAAMAAwAEAAYABgAGAAYABQAEAAMABAAFAAYABwAHAAQAAwACAAAAAQAAAP3/
/P/6//j/9f/0//L/9P/y/+//7f/t/+3/7f/w//L/8P/w//H/9//8/////v///wAAAAD9
//3//P/8//7//v/+//7/AAAAAAEAAgAAAAAAAAAAAAAAAAAAAP//AQACAAIAAgAAAAAA
AQABAAAA///+//3/AQADAAUABgAIAAkADgAWABcACAD2/+v/4v/a/9H/yf+9/6//ov+W
/4j/gv+E/43/mv+f/6X/s//A/8T/yv/U/9z/4v/m/+r/7f/v//H/9P/8//7///8BAAMA
AQAAAAAAAQADAAMAAgACAAAAAAAAAAEAAgADAAUABgAEAAQABAAEAAYABgAGAAYABgAF
AAQAAwAEAAUABgAHAAMAAwAEAAQABwAHAAcABwAHAAcABwAJAAUABQAFAAUABwAHAAYA
BgAFAAUABAAEAAYABwAHAAcABQAFAAUABAAEAAQAAwADAAUABQAFAAUAAgABAAEAAAAC
AAIAAgAAAP7//v/9//3//v///wAAAQD///7//v/8//z//P/8//z//P/8//z//P/8//z/
+//7//v/+//8//z/+v/4//j/+P/3//f/9//3//r/+//8//3/////////AAD+//7/////
/wEAAQABAAIAAQAAAP//AAACAAIAAgACAAIAAgABAAEAAQACAAIAAgAEAAQABAAEAAIA
AgACAAIAAwAEAAUABgAFAAUABAADAAAAAAAAAAEAAwABAAEAAAABAAIAAwAFAAMABAAE
AAQAAQABAAIAAAAAAAAAAAAAAAEAAQACAAQABAAEAAQABAAEAAQABgAIAAgACAAHAAUA
BQAFAAQAAgAAAPz/+v/6//j/9f/0//L/9P/y/+//7f/t/+3/7f/w//L/8P/w//L/9//7
//3//P/9//7//v/+//////8AAAEAAgADAAQAAQAAAAAAAAABAAIAAwAEAAIAAgACAAEA
AwAEAAQABAACAAIAAwADAAMAAwADAAMABQADAAEABgAMAA0ADgAUAB0AHAAQAP//7v/i
/9f/yf+5/6X/lv+K/37/dP9w/3v/jv+d/6f/s//A/8r/0P/a/+L/6P/u//L/9f/3//v/
AAAEAAQABQAHAAkABwAGAAYABwAJAAkACAAIAAgACAAIAAkACQAJAAoACgAMAAwADAAM
AAsACgAJAAgADAANAA4ADwAMAAsACgAJAAoACwANAA4ADQANAA0ADQALAAsACwANAA0A
DQANAA0ACwALAAoACgALAAsACgAKAAoACwALAAsACwALAAsACgAMAAwACwALAAkACQAJ
AAkABwAHAAgACAALAAwADQAMAAoACAAFAAMABAAFAAYABwAHAAYABgAEAAQABAAEAAQA
BAAEAAQABAAEAAQAAwADAAMAAwAEAAQAAwAAAP///v///////////wIAAwAEAAUAAwAD
AAMABAAGAAYABwAHAAUABQAFAAYABgAGAAYACAAIAAgACAAIAAoACgAJAAkACwAMAAwA
DAAJAAgABwAGAAgACAAIAAgACgAKAAoACgAIAAkACQAJAAoACgAKAAsACQAHAAcABgAI
AAgACAAJAAkACgAKAAoACQAIAAgACAAIAAgACgALAAsADAAMAAwADAAMAAwADAAMAA4A
EAAQABAADwAPAA8ADwAOABAADgAKAAgABQACAP7//P/6//z/+v/3//f/9//3//f/+P/6
//j/+P/5////BAAHAAcABwAHAAYABgAHAAcACAAIAAgACAAIAAoACgALAAwADAAMAAwA
DAAMAAwADAALAA0ADgAOAA4ADAAMAA0ADQAPAA8ADwAPAA0ADQANAAoADAARABYAHgAl
ACYAGgANAAAA8P/h/9f/zf+9/7D/pv+Y/4r/hP+H/47/m/+n/7P/wP/O/9b/3v/i/+b/
7P/w//H/+f///wIABgAGAAcACQALAAkACAAIAAkADQANAAwADAAOAA4ADgAPAA0ADQAO
AA4ADgAOAA4ADgAOAA4ADgAOAA8ADwAPAA8ADQANAA0ADQANAA0ADgAOAA8ADwAPAA8A
DQANAA0ADwAOAA8AEAARAA8ADwAOAA4ADQANAAwADAAOAA8ADwAPAA8ADwAPAA4ADgAO
AA0ADQANAA0ADQANAA0ADQAOAA4ADAAMAAwACgAKAAoACQAJAAgABwAGAAUACAAIAAkA
CAAIAAgACAAIAAcABgAFAAQAAgACAAEAAQADAAMABAAEAAIAAAAAAAAA//////////8A
AAEAAgADAAMAAwADAAQABAAEAAUABQADAAMAAwAEAAYABgAGAAgABwAGAAUABAAEAAQA
AwADAAYACAAJAAoACAAIAAgACAAGAAYABgAGAAgACAAIAAgABgAHAAcABwAIAAgACAAJ
AAcABQAFAAQABgAGAAYABwAFAAYABgAGAAcABwAFAAQABAAEAAQABAAEAAUABQAGAAoA
CgAKAAoACAAIAAgACgAIAAgACAAHAAkACQAJAAgACAAGAAIAAAD+//z/+f/4//j/+v/4
//X/8//z//P/8//2//j/9v/2//X/+f/8//3/AAABAAIAAgADAAUABgAIAAYABAACAAAA
AwAEAAYACAAHAAYABQAEAAQABAAEAAMABQAGAAYABgAEAAQABQAFAAcABwAHAAcAAwAD
AAcACgAKAAsAEAAcACEAGAAIAP3/8v/m/93/1f/J/73/sP+k/5T/iv+I/4v/lP+h/6n/
sf/C/87/0v/Y/97/4v/m/+z/8//1//f//v8CAAEAAQACAAMABQAEAAQABQAHAAcABgAG
AAgACAAIAAkACwALAAwADAAKAAoACgAKAAgACAAIAAgACwALAAsACwALAAsACwALAAcA
BwAIAAgACgALAAwADQALAAsACwANAAoACQAIAAcACAAJAAkACgANAA0ADAAMAAsACwAK
AAkACwALAAsACgAIAAgABwAHAAgACQAKAAsACAAHAAcABgAEAAQABAACAAQABAADAAMA
AwADAAMAAwABAAAAAAD+/wAAAAAAAAAAAAAAAAAAAAD+//7//f/9//v/+//8//z//P/6
//r/+v/6//v//P/9//3//f/9//3//f/9//3//v/+//7//////wAAAQACAAQAAwACAAEA
AgAEAAQABAAEAAYABgAFAAUABAAEAAMAAgAEAAQABAAEAAQABAAEAAQABAAEAAQABAAE
AAUABQAFAAIAAgACAAMAAQD//////v8AAAIABAAHAAYABgAFAAQABQAFAAUABgAIAAMA
AQABAAQABgAGAAYABgAFAAUABAAEAAgACAAIAAgACgAKAAoADAALAAoACQAHAAcABwAH
AAYACAAGAAIAAAAAAP7/+//6//r//P/6//f/9P/z//L/8f/z//b/9f/2//X/+f/8//3/
//8BAAMABAAEAAUABQAGAAQABAAEAAQABAAEAAUABgAIAAgACAAIAAYABgAGAAUABwAI
AAgACAAHAAYABgAFAAcABwAHAAcACQAJAAcACAAKAA0AEAAaAB8AHgASAAEA8P/k/93/
0//D/7H/ov+S/4L/ev96/4H/jv+b/6X/sf/C/9D/2P/c/+D/4v/o/+7/8//1//v/AAAE
AAUABQAGAAcACQAIAAgACQANAA0ADAAMAAoACgAKAAsACwALAAwADAAMAAwADAAMAAwA
DAAMAAwACwALAAsACwALAAsACwALAAsACwAMAAwADQANAA0ADQALAAsACwANAAwADQAO
AA8ADgANAAsACgAOAA8ADwAQAA0ADQAMAAsACwALAAsACgAMAAwACwALAAoACQAIAAcA
BgAHAAkACgAKAAoACgAIAAYABgAFAAUABwAHAAcABwAGAAQAAwAAAAEAAgADAAQAAgAC
AAIAAgAAAAAA/////wEAAQACAAIAAAD+//7//v////////////7///8AAAEAAwADAAMA
BAAFAAYACAAJAAYABQAEAAQABgAGAAYACAAKAAoACgAKAAoACgAJAAkABwAIAAgACAAI
AAgACAAIAAoACgAKAAoADAAMAAwADAAKAAsACwALAAwADAAMAA0ADQALAAsACgAMAAwA
DAANAAwADAALAAoACgALAAwADgAMAAsACwALAAYACAAIAAoACgAKAAoACAAJAAkACgAM
AAwADAAMAA4ADgAOABAADgAOAA4ADQANAA0ADQAMAA4ADAAIAAYABAACAP///v8AAAIA
AAD9//r/+f/4//f/+v/8//r/+v/4//3/AQADAAYABwAIAAgACAAJAAkACgAIAAgACAAI
AAkACgAMAA4ADQAMAAsACgAKAAoACgAJAAoADAANAA4ADQAMAAwACwANAA0ADQANAA0A
DwANAAwADgARABIAFgAjACgAHAANAAAA8v/h/9P/yf+7/6z/nv+Q/4T/fP9//47/m/+l
/6v/uv/M/9j/3v/i/+r/8P/0//f/+f/9/wYACgAJAAkACgALAA0ADAAMAA0ADwAPAA4A
DgAMAAwADAANAA0ADQAOAA4ADgAOAA4ADgAOAA4ADgAOABEAEQARABEADwAPAA8ADwAP
AA8AEAAQAA8ADwAPAA8AEQARABEAEwAPAA8ADwAPAA8ADwAOAA4ADwAPAA4ADgAOAA8A
DwAPAA8ADwAPAA4ADgAOAA0ADQANAA0ADQANAAsACwAMAAwADgAOAA4ADAAMAAwACwAL
AAsACwALAAsACgAIAAcABAAFAAYABwAIAAYABgAGAAYAAgACAAEAAQAEAAUABwAIAAcA
BAADAAIAAQABAAEAAQACAAMABAAFAAUABQAFAAYABgAGAAcABwAFAAUABQAGAAgACAAI
AAoABwAGAAUABAAHAAgACAAJAAkACgAKAAoACQAIAAcABgAJAAoACwAMAAsACgAJAAgA
CQALAAwADQALAAoACQAJAAsACQAJAAgACgAKAAoACwAJAAoACgAKAAsACwALAAwADAAL
AAsACgAIAAgACAAIAAoACwALAAwADgAOAA4ADgANAAwACwAMAA0ADgAPAA8ADQANAA0A
DAAMAAoABgAEAAQAAgD///7//v8AAP7/+//3//f/9//3//j/+v/4//j/+v///wMABQAG
AAcACAAIAAYABwAHAAgACgAKAAoACgAIAAgACQAKAAsADAANAA4ADQAMAAsACQAKAAwA
DQAOAA4ADgAPAA8ADQANAA0ADQANAA0ADwAQABAADwAWACAAKwAkABIABQD4/+j/3//b
/9P/w/+0/6j/nP+W/5b/mf+g/6n/sf+7/8j/0v/a/+L/6v/u//D/8P/z//f//f8AAAYA
CgALAA0ADwAOAAwACwALAA4ADwAPABAAEAAQABAAEQAPAA8AEAAQABIAEgASABIAEQAQ
AA8ADgAQABEAEgATABEAEQARABEAEQARABIAEgARABEAEQARAA8ADwAPABEAEQARABEA
EQATABMAEgASABIAEQAPAA4AEAARABEAEQARABEAEQAQAA4ADgANAA0ADwAPAA8ADwAL
AAsADAAMAA4ADgAOAAwACgAKAAkACQAJAAkACQAJAAsACgAKAAgABwAGAAUABAAFAAYA
BwAIAAQABAADAAMABQAFAAYABgAEAAIAAgACAP//////////AgADAAQABQAFAAUABQAG
AAUABAAEAAMABAAFAAYACAAIAAgACAAKAAsADAANAA4ADQAMAAoACQAJAAoACgAKAAoA
CgAKAAoACgAKAAoACgAKAAoACgAKAAkACQAIAAcABwAIAAkACwALAAkACQAIAAgACAAI
AAkACwAMAAwADAAJAAkACQAKAAgABwAHAAcACQAMAA0ADQANAA0ADQAOAAwADAAOAA4A
DgAMAAsACwAOAA8ADwANAAgABQADAAEAAgABAAAA//////z//P/8//f/9v/2//X/9//4
//n//P/9/wAAAgADAAUABQAHAAsADAAKAAoACgAKAAgACAAIAAgACgAKAAoACgAIAAgA
CAAIAA==
         </WaveFormData>
      </LeadData>
      <LeadData>
         <LeadByteCountTotal>10000</LeadByteCountTotal>
         <LeadTimeOffset>0</LeadTimeOffset>
         <LeadSampleCountTotal>5000</LeadSampleCountTotal>
         <LeadAmplitudeUnitsPerBit>4.88</LeadAmplitudeUnitsPerBit>
         <LeadAmplitudeUnits>��V</LeadAmplitudeUnits>
         <LeadHighLimit>2147483647</LeadHighLimit>
         <LeadLowLimit>268435456</LeadLowLimit>
         <LeadID>V2</LeadID>
         <LeadOffsetFirstSample>0</LeadOffsetFirstSample>
         <FirstSampleBaseline>0</FirstSampleBaseline>
         <LeadSampleSize>2</LeadSampleSize>
         <LeadOff>FALSE</LeadOff>
         <BaselineSway>FALSE</BaselineSway>
         <ExcessiveACNoise>FALSE</ExcessiveACNoise>
         <MuscleNoise>TRUE</MuscleNoise>
         <LeadDataCRC32>1492188577</LeadDataCRC32>
         <WaveFormData>
9f/1//X/9f/1//X/9f/z//P/9P/0//T/9f/1//X/9P/0//T/9f/1//P/8//z//L/9v/0
//T/9v/7/wUAEwAfACYAMQA9AEYATABPAD4AGgDt/7n/hv9n/0//Nv8n/yv/PP9Y/3X/
i/+b/6X/rf+5/8X/0P/X/9r/3f/k/+j/7f/w//P/9P/0//b/9//4//f/+P/4//n/+//7
//z//P/8//7//v////////8AAAAA//////////8CAAQABAAEAAYABwAHAAcABQAFAAUA
BgAHAAgACAAIAAoACgAKAAwACwALAAsADAALAAoACgAJAAoADAAOAA8AEQASABIAEgAQ
ABEAEQASABQAFQAVABYAGQAZABoAGgAZABkAGwAcAB0AHQAcABwAHgAeAB8AIQAhACAA
IAAgACAAIAAfAB4AHQAbABkAFwAaABsAHAAcABgAFQAVABMAEwAUABQAEgARABEADgAN
AAsACwALAAsACgAKAAgACAAIAAcABQAEAAQABQAFAAQAAgAAAP7/AAACAAAAAAAAAAMA
AwADAAIA///+//3//P/7//v/+//7//3/AAACAAQA//8AAP/////+//3//P/7//3///8B
AAMAAgABAAEAAAABAAEAAgACAAEAAQABAAEAAQABAAAAAAD6//3/AAAAAAAAAAAAAAIA
AgADAAUABAAEAAQABAAGAAcABwAKAAkACwAMAAwADgAOAA8ADwANAAoABwAFAAUABQAD
AAMAAwAFAAUAAQAAAP3//P/6//v/+v/3//L/8//1//j/+v/4//j/+P/4//j/+P/4//j/
+P/4//j/9v/0//X/9f/1//j/+f/6//v/+v/3//b/9v/4//j/+f/5//n/+P/4//j/9//3
//f/9//3//b/+v/8//r/+v8BAA0AGQAlAC4AOQBDAEwAVgBVAD4AFgDn/7P/hP9l/03/
Nv8r/zX/TP9o/3//k/+h/63/sf+5/8f/2P/j/+T/5//u//L/9f/4//v//P/6//z//f/+
////AAAAAAEAAQABAAIAAgAEAAYABgAHAAUABQAGAAYABQAFAAUABQAIAAoACgAKAAgA
CQAJAAkACwALAAsADAAPABAAEAAQAA8ADgANAA4AEgATABQAFgATABIAEgARABIAFAAW
ABcAGAAYABcAFgAXABkAGgAcABwAHQAdAB4AHgAdAB0AHAAfAB8AIQAiACEAIQAgACAA
IgAiACMAJQAlACQAJAAkACQAJAAjACIAIgAhACAAHwAhACEAIQAgABwAGQAZABcAFwAY
ABgAFgATABMAEAAPAA0ADQANAA0ADAAMAAoACgAKAAkABwAGAAgACQAJAAgACQAIAAcA
CgAIAAYABgAGAAcABwAHAAYAAwACAAEAAAACAAMABAAFAAMABAAEAAQABAAGAAYABwAH
AAcABwAHAAUABQAFAAUABQAFAAYABgADAAMABAAEAAUABQAFAAUACQAJAAQAAgACAAIA
AgAFAAYACAALAAkACAAHAAYACAAJAAkADAANAA8AEAAQAA4ADgAPAA8AEQAOAAsACQAH
AAcABQAFAAYACQAKAAcAAgD///7//P8AAAAA/v/6//r/+//9//7//P/8//z//P/8//z/
/P/8//7//v/+//z/+//7//r/+f/7//v/+//7//v/+f/5//r/+P/4//n/+f/6//r/+//8
//v/+//7//v/+//+//7/+P/4//r//f8JABcAHwAoADMAPwBIAFIAUQA+ABgA6f+3/4j/
a/9V/0D/M/83/0z/av+F/5P/n/+r/7X/wf/N/9b/2//e/+P/5v/s//D/9P/4//r/+f/6
//r/+v/9//7//v////////8AAAAA/v8AAAAAAQADAAMABAAEAAMAAwADAAMABAAGAAYA
BgAGAAcABwAHAAUABQAFAAYACQAKAAoACgAKAAoACgAMAA8ADwAPABAADgAOAA8ADwAP
ABAAEQARABMAFAAUABQAEgATABMAFAAWABcAFwAYABkAGQAaABoAGgAZABoAGgAdAB0A
HAAcABoAGgAbAB0AHQAcABwAHAAcABwAGwAaABwAGwAaABkAGAAXABYAFAASAA8ADwAN
AA8AEAAQAA4ADQANAAoACQAGAAUABAADAAMABAADAAQABQAFAAQABAADAAMAAgAAAAIA
AAD+/wAAAAD+//7//v8BAAEAAQAAAP///v/9//z//P/9//7//////wAAAAAAAPz//v/+
////AQABAAEAAQADAAMAAwADAAEAAQACAAIAAQABAAIAAgD//////////wEA/f/+/wAA
AAAAAAAAAAAAAAEAAwAEAAQABAAEAAQABQAFAAgACwANAA4ADgAMAAwADQANAAsACAAF
AAMAAQABAP////8AAAMABAABAPz/+f/4//b/+v/6//j/9P/z//P/9P/0//f/+P/5//r/
+P/4//j/+P/4//j/+P/2//T/9f/1//X/9f/1//X/9f/2//X/9v/4//X/9P/0//P/9P/0
//X/9v/2//X/9P/z//H/9P/2//j/9P/2//3/CwAbACUAKgAzAD8ASABQAE8ANAAIANf/
pf96/13/Sf82/yv/Nf9O/2r/f/+R/5v/o/+t/7v/yf/W/93/3v/h/+b/7P/t//D/8//0
//X/+P/6//z//P/8//v/+//7//v//P/8//z//v/+/////////wAAAAADAAMAAwADAAIA
BAAEAAQABQAHAAgACQAIAAcABgAGAAcACAAIAAgACgAKAAoADAANAA0ADQAOAA4ADgAP
AA8ADQAOAA8ADwAPABAAEAAQABEAEwAUABYAFgAXABcAGAAXABcAGAAYABsAGwAdAB4A
HQAdABwAHAAaABoAGwAdAB8AHgAeAB4AIAAgAB8AHgAcABsAGgAZABkAGQAZABgAFgAT
ABMAEQAPABAAEAAOABAAEQAPAA8ACgAJAAgABwAIAAgABgAGAAYABQADAAIAAgADAAMA
AgAEAAIAAAACAAEA/v/9//z//v///wAAAAD+//7//v/+//3//f/9//3///8AAAAAAAD+
/wAAAAABAP//////////////////////////AAAAAAAAAQADAAQAAQD///3/+//+////
//8AAAQAAwD+//z//P/8//z//v/+////AQAEAAQABAAEAAIAAwADAAYACQALAAwADAAK
AAoACwALAA0ACgAHAAUABAADAAAA//8BAAMAAwD///7/+//6//j/+P/4//b/8v/y//P/
9f/2//j/+P/4//j/+P/4//j/+P/4//j/+P/2//b/9//3//f/9//3//f/9//1//P/8//0
//b/9v/3//f/9f/0//T/9P/z//P/8//z//X/9P/2//b/9v/4//v///8PAB8AJgAtADcA
QABKAFMASgAoAPv/zf+Y/23/T/82/yX/I/80/0z/Z/9//5H/nf+n/7X/v//G/9H/2P/f
/+T/5v/s//D/9P/2//X/9v/2//b/+P/6//v//f/7//v//P/8//7/AAAAAAEA/////wAA
AAABAAEAAQABAAIABAAEAAQAAgADAAMAAwAFAAUABQAGAAUABgAGAAYACAAIAAgACgAL
AAsACwAMAA0ADgAQABEAEAAQABAADwATABQAFAAUABIAEwATABQAFgAXABcAGAAZABkA
GgAaABsAGwAdAB4AHwAfAB4AHgAeAB4AHwAhACEAIAAgACAAIAAgAB8AHgAfAB8AHwAf
AB0AHQAdABwAGAAVABUAEwAUABYAFwAWABMAEwAQAA8ACwALAAsACwAMAAwACgAKAAoA
CQAHAAYABQAFAAQAAgAFAAQAAwAGAAMAAAD///7/AAABAAIAAgABAAAA///+//3//f/9
//3///8AAAAAAAD8//7//v///wEAAQABAAEAAQABAAEAAQABAAEAAgACAP////8AAAAA
//////////8DAAUAAAAAAAIAAQAAAP///v/+//7///8BAAQABAAEAAQABgAHAAcACgAJ
AAsADAAMAAwADAANAA0ADQAKAAcABQAFAAUAAwADAAUABwAHAAMAAAD9//z/+v/6//r/
+P/0//T/9f/3//j/9v/2//b/9v/4//j/+P/4//j/+P/4//b/9P/1//X/9f/4//n/+v/7
//n/9//3//j/9//2//b/9f/3//b/9v/2//n/+f/5//n/9//0//T/+P/8//z//f8HABUA
IQAoADUAQwBKAFAAUwBCABoA6f+3/4r/a/9V/z7/Mf83/07/Zv99/5H/n/+p/7X/wf/N
/9T/2f/e/+P/6P/u//P/9v/5//r/+v/8//3//v/9//7//v////////8AAAAAAAACAAIA
AwAFAAUABgAGAAcABwAHAAcABgAIAAgACAAIAAkACQAJAAsACwALAAwACwAMAAwADAAO
AA4ADgAQAA8ADwAPABAAEAAQABEAEQARABIAEwATABUAFgAWABYAFgAXABcAGAAYABkA
GQAaABkAGQAaABoAGwAbAB0AHgAfAB8AHgAeACAAIAAhACMAIwAiACIAIgAgACAAHwAe
ABwAGwAaABkAGwAbABsAGgAYABUAFQATABEAEgASABAADwAPAAwACwAJAAkACQAJAAoA
CgAIAAgABwAFAAIAAAACAAUABwAIAAcABAABAAIABAACAAIAAgAFAAUABQAEAAIAAgAC
AAIAAQABAAEAAQADAAQABAAEAAQABgAGAAcABwAHAAcABwAGAAUABAADAAQABQAHAAgA
BgAFAAUABAABAAEAAQABAAkABwAGAAYABAAEAAQABAAEAAQABQAHAAoACgAKAAoACQAJ
AAgACgALAA0ADgAOAA4ADgAPAA8ADwAMAAkABwAHAAcABQAFAAcACQAJAAUAAgD///7/
/P/8//z/+v/2//j/+f/7//z//P/8//z//P/8//z//P/8//z//P/8//r/+P/5//n/+f/6
//v//P/9//v/+f/5//r/+P/4//n/+f/3//b/9v/2//f/9//3//f/+//6//r/+P/4//j/
/f8HABcAHwAkADMAPwBGAFAAVwBIACQA9f/D/5T/c/9d/0j/N/81/0j/ZP99/5H/n/+r
/7X/v//F/87/1f/c/+H/5P/q/+7/8v/2//j/9v/4//n/+v/5//r/+v/7//z//f///wAA
AAACAAIAAwADAAMABAAEAAMAAwADAAMAAgAEAAQABAAGAAcABwAHAAUABQAFAAYACQAK
AAoACgAIAAgACAAKAAwADQAOABAADgAOAA8ADwANAA4ADwAPABIAFAAVABYAGAAZABkA
GgAXABcAFgAWABcAFwAYABgAGwAbAB0AHgAfAB8AHgAeAB4AHgAfACEAIQAgACAAIAAe
AB4AHQAcABwAGwAaABkAGgAbABwAHAAYABUAFQATABEAEgASABAAEQARAA4ADQAKAAkA
CAAHAAkACgAJAAoACgAJAAcABgAFAAUABAACAAMAAgABAAQAAgAAAAAAAAABAAEAAQAA
AAIAAgACAAIAAQABAAEAAQABAAIAAgACAP7/AAAAAAEAAQABAAEAAQADAAMAAwADAAMA
AwAEAAQAAwADAAQABAACAAEAAAD//wMABwAIAAYABQAEAAMAAgACAAIAAwAFAAgACAAI
AAgABgAHAAcACgANAA8AEAAQAA8ADgAOAA0ADQAKAAcABQAHAAcABQAFAAUABwAHAAMA
AAD9//z/+v/7//r/9//y//T/9f/3//j/+v/6//r/+v/4//j/+P/4//j/+P/4//b/9v/3
//f/9//5//n/+f/5//n/9//3//j/9v/2//f/9//5//j/+P/4//f/9//3//f/9f/0//T/
9v/6//r//f8LAB0AKQAwADsAQQBIAFAAUQA6ABAA4/+x/37/W/9H/zT/J/8v/0T/Xv93
/43/nf+p/7P/vf/H/87/0//a/+P/6P/q/+//8v/1//b/9v/4//n/+v/7//z//P/9//3/
/f/+//7//v8AAAAAAQABAAEAAgACAAMAAwADAAMABAAGAAYABgAGAAcABwAHAAcABwAH
AAgACgAMAA0ADgANAAwACwAMAA0ADQANAA4AEAAQABEAEQAPABAAEQARABMAFAAUABQA
FgAXABcAGAAWABcAFwAYABkAGQAaABoAHQAdAB8AIAAhACEAIAAgACAAIAAhACMAIQAg
ACAAIAAhACIAIgAiACIAIQAgAB8AHQAdAB0AHAAcABkAGQAXABcAGAAYABYAFQAVABIA
EQAPAA8ADwAPAA4ADgAMAAwACgAJAAcABgAEAAUABQAEAAQAAgAAAAIABAACAAIAAgAC
AAEAAAD+/wAAAAAAAAAA/f/9//3//f/+/wAAAQACAP7/AAAAAAEA//////////8BAAEA
AQABAAEAAQACAAIAAQABAAIAAgABAAEAAQABAAUABQAEAAQABAAEAAIAAgACAAIAAgAC
AAMABQAEAAQABAAEAAUABwAIAAwADQAPABAAEAAOAA4ADwAPAA8ADAAJAAcABwAHAAUA
BQAHAAkACQAFAAMAAQABAAAAAQAAAP3/+P/4//n/+//8//7//v/+//7//f/8//v/+v/7
//z//f/8//r/+//7//v/+//7//v/+//7//n/+f/6//r/+v/7//v/+//6//r/+v/7//v/
+//7//v//P/8//z//v/+//3/AwARAB8AKAAxAD0ARgBOAFkAWAA6AA0A3f+q/3v/Yf9O
/zv/Mf86/1T/b/+F/5X/o/+x/7v/w//O/9f/3v/j/+b/6v/u//L/9v/4//n//P/+/wAA
//8AAAAAAQD/////AAAAAAAAAgACAAMAAwADAAQABAAHAAcABwAHAAgACgAKAAoADAAN
AA0ADQAMAAsACgAKAA0ADgAOAA4ADgAOAA4AEAAPAA8ADwAQABIAEgATABMAEgASABIA
EQAUABYAFwAYABYAFwAXABgAGgAbABsAHAAdAB0AHgAeABwAGwAcABwAIAAhACEAIgAi
ACIAIwAlACQAIgAhACAAIQAiACIAIgAgAB8AHgAdABsAGwAbABoAGQAXABgAFwAWABYA
FQASABMAEwAQAA8ACwALAAsACwALAAwACwAMAAwACwAJAAgABgAHAAcABgAHAAYABQAI
AAYABAAEAAQABQAFAAUABAACAAIAAgACAAEAAQABAAEAAQACAAIAAgACAAQABAAFAAMA
AwADAAMAAQABAAEAAQADAAMABAAEAAMAAwAEAAQAAwADAAMAAwAHAAMAAgAEAAIAAgAC
AAIAAgACAAIAAwAFAAgACAAIAAgABgAHAAcACgALAA0ADgAOAA0ADAAMAAsADQAKAAcA
BQAFAAUAAwADAAUABwAHAAMA/v/7//r/+P/8//z/+v/2//j/+f/7//z/+v/6//r/+v/4
//j/+P/4//j/+P/4//b/9v/3//f/9//1//X/9f/1//f/9f/1//b/+P/4//n/+f/3//b/
9v/2//b/9f/0//P/9f/4//j/+v/6//r/AQARAB0AHwAmADMAPQBKAFIATQAuAAIA0/+h
/3j/X/9H/zb/Mf89/1T/cv+F/5P/nf+p/7X/wf/J/9L/2f/g/+H/5P/s//H/9P/3//j/
9//4//j/+P/5//r/+v/7//n/+f/6//r/+//+////AQD/////AAAAAAEAAQABAAEAAQAC
AAEAAAADAAUABgAHAAUABQAFAAYABwAIAAgACAAKAAoACgAMAAsACwALAAwADgAOAA8A
DwANAA4ADwAPABMAFAAUABQAFAAVABUAFgAUABUAFQAWABgAGQAbABwAGgAZABoAGgAd
AB0AHAAcABwAHAAdAB8AIQAgACAAIAAfAB4AHAAaABoAGQAYABcAGQAZABkAGAAWABMA
EwARABEAEgASABAADwAPAAwACwAHAAcABwAHAAgACAAGAAYACAAHAAUABAAEAAUABQAE
AAIAAAD+/wAA/v/8//z//P/9//3//f/8//7//v/+//7//////////////wAAAAAAAPz/
/v/+////AQABAAEAAQD///////////3//f/+//7//f/9//7//v/+////AAABAAMAAwAC
AAIAAAD//wAA/v/+//7//v/+//7///8BAAAAAAAAAAAAAgADAAMABgAHAAkACgAKAAoA
CgALAAsACQAGAAMAAQABAAEA////////AQABAP3/+P/1//T/8v/2//b/9P/w//L/8//1
//b/9P/0//T/9P/0//T/9P/0//b/9v/2//T/8//z//L/8f/y//P/9P/1//T/8f/w//D/
8v/y//P/8//x//D/8P/w//P/8//z//P/9f/y//D/9P/4//j/+f8HABcAIwAsADUAOQBC
AEwASQAwAAgA2/+r/3z/W/9B/y7/J/8t/0T/Yv95/4v/mf+l/6//t//D/8z/0//a/+H/
6P/u/+//8v/1//b/9P/2//f/+P/7//z//P/9//3//f/+//7//P/+//7/////////AAAA
AAAA///+//3/AAAEAAYACAAFAAUABAADAAQABQAGAAgABwAIAAgACAAIAAgACAAKAA0A
DQANAA4ADQAMAAwACwAMAA4AEAARABIAEgARABAAEAARABEAEgATABUAFgAYABcAFwAY
ABgAGQAZABsAHAAeAB8AHwAgAB0AHAAcAB0AIAAgACEAIgAgACAAHwAeAB4AHQAcABsA
HQAdAB0AHAAbABkAGgAZABcAGAAYABYAFAATAA8ADQANAA0ADQANAAwADAAKAAoACAAH
AAUABAAEAAUABQAEAAIAAAD+/wAAAAD+//7//v/////////+/wAAAAAAAAAAAQABAAEA
AQD+//7//f/8//z//v/+///////////////9//3//f/9//////8AAAAA/////wAAAAD/
/////////wEAAQAAAAAA/v/+//7//v/+//7/AAAAAAEAAwACAAIAAgACAAMABQAGAAoA
CQALAAwADAAOAA4ADwAPAA8ADAAJAAcABQAFAAMAAwABAAMAAwD///7/+//6//j/+v/6
//j/9P/1//f/+v/8//v/+v/5//j/+v/6//r/+v/4//j/+P/2//f/+f/6//v/+v/5//j/
9//3//X/9f/2//b/9v/3//f/9//2//b/9v/5//n/+f/5//n/+P/2//T/9P/4//3/BQAT
ACEAKAAxAD0ARgBOAFUATAAsAP//0f+e/3P/V/8+/yv/J/86/1b/cf+H/5f/pf+r/7X/
wf/K/9P/3P/l/+r/7v/v//L/9f/2//b/+P/5//r//f/+//7/////////AAAAAAAAAgAC
AAMAAQABAAIAAgAFAAUABQAFAAYACAAIAAgABgAHAAcABwAHAAcABwAIAAsADAAMAAwA
CgAKAAoADAAPAA8ADwAQAA4ADgAPAA8AEQASABMAEwATABQAFAAUABYAFwAXABgAGAAZ
ABkAGgAbABsAHAAcAB0AHQAfACAAIQAhACAAIAAeAB4AHwAhAB8AHgAeAB4AIQAiACIA
IgAiACEAIAAfAB0AHQAdABwAGAAVABUAEwAVABYAFgAUABMAEwAQAA8ACwALAAsACwAM
AAwACgAKAAgABwAFAAQABAAFAAUABAAEAAIAAAACAAQAAgACAAIAAgABAAAA/v/+//7/
/v/+/wAAAQACAAMAAgACAAEAAAD+/wAAAAABAAEAAQABAAEAAQABAAEAAQABAAEAAgAC
AP////8AAAAAAQABAAEAAQABAAEAAAAAAAIAAQAAAAAA/v/+//7//v/+//7///8BAAMA
BAAFAAYABgAHAAcACgAKAAsACwAKAAwADAANAA0ADQAKAAcABQADAAMAAQABAAMABQAF
AAEA/v/7//r/+P/8//z/+v/2//X/9f/2//b/+P/4//j/+P/6//r/+v/6//f/9v/1//L/
9f/3//j/+f/2//X/9P/z//T/8//0//b/9v/2//f/9//1//T/9P/0//b/9//4//n/8//y
//T/9v/2//b//f8NABkAHwAkADEAOwBCAE4AVQBEAB4A8f+9/4z/bf9T/zz/L/83/0r/
Zv9//5P/nf+n/7H/uf/D/87/2f/e/+H/6v/u//D/8v/0//T/9v/4//n/+v/7//z//P/9
//////8AAAAAAgAEAAQABQAEAAMAAwACAAUABQAFAAUABgAIAAgACAAGAAcABwAHAAcA
BwAHAAgACwAMAAwADAAOAA4ADgAQAA8ADQALAAoADQAOABAAEQATABQAFQAVABYAFgAV
ABQAFAAVABUAFgAUABUAFQAWABgAGQAbABwAHAAbABwAHAAdAB0AHAAcABwAHAAdAB8A
HwAeAB4AHgAcABwAGwAaABwAGwAaABkAFwAXABcAFgAVABMAFAATABIAEgARAA4ADQAN
AAoACQAJAAkACQAJAAcABgADAAIABAADAAEAAAAAAAEAAQAAAAIAAAD+/wAA/v/8//z/
/P/////////+/wAAAAAAAAAA/v/9//z/+//8//7///8AAP7/AAAAAAEA////////////
//////////3//f/+//7//f/9//7//v/+////AAABAAEAAQAAAAAAAQABAAEAAgACAP7/
+//7//z//f/+////AAD///7//v///wIAAgACAAIABAAFAAUACAAIAAkACQAIAAkACgAM
AA0ACwAIAAUAAwADAAMAAQABAAIABQAGAAMA///7//n/9v/6//r/+P/0//P/8//0//T/
9//4//n/+v/4//j/+P/4//b/9v/2//T/9P/1//X/9f/1//X/9f/1//X/8//z//T/9v/2
//f/9//2//T/8//y//X/9f/1//X/9//0//T/9P/2//r///8JABkAJQAsADMAOwBEAFIA
UwBAABYA5/+1/4T/Y/9L/zT/Kf8t/0T/ZP99/5H/nf+n/63/tf/B/8z/0//Y/+H/6P/s
/+3/8P/z//T/9P/2//f/+P/7//z//P/9//v/+//8//z//P/+//7/////////AAAAAAMA
AwADAAMAAgAEAAQABAAEAAUABQAFAAcABwAHAAgABwAIAAgACAAIAAgACAAKAA0ADQAN
AA4ADQAMAAwACwANABAAEwAVABUAFAASABAAEQATABQAFgAUABUAFQAWABYAFQAVABQA
FgAXABoAHAAdAB0AHAAcABoAGgAbAB0AHwAeAB4AHgAdABwAGgAYABsAGwAbABsAGgAZ
ABgAFgAWABMAEwARABMAFAAUABIAEAAPAAsACQAIAAkACgALAAkACAAFAAQABAADAAEA
AAABAAMABAAEAAMAAAD9//7/AAD+//7//v/////////+/wAAAAAAAAAA/f/9//3//f/8
//z/+//6//n//P/9//////////////8BAAEAAQABAAEAAQACAAIAAQABAAIAAgADAAMA
AwADAAIAAQD///7/AQABAAEAAgAAAAAAAQABAP3//f/+/wAAAAAAAAAA///+//7///8C
AAIAAgACAAQABQAFAAgACAAJAAkACAAJAAoADAANAA8ADAAJAAcABgAFAAIAAQACAAUA
BgADAP//+//5//b/+f/6//n/9v/1//X/9v/2//j/+P/4//j/+P/4//j/+P/2//b/9v/0
//X/9//4//n/+P/3//b/9f/1//P/8//0//X/9v/4//n/+P/2//X/9P/3//f/9//3//f/
+P/2//T/9v/6//v/AQATACMAKgAxAD0ASABMAFEASgAuAP//z/+e/3P/U/86/yn/J/82
/07/a/+F/5f/o/+p/7X/wf/M/9P/2P/h/+r/8P/w//L/9P/0//b/+P/5//r/+//8//z/
/f/9//3//v/+//7/AAAAAAEAAQABAAIAAgADAAMAAwADAAQABgAGAAYABAAFAAUABQAG
AAcACAAKAAkACgAKAAoADAAMAAwADgANAA0ADQAOAAwADAANAA0ADgAQABIAEwATABQA
FAAUABQAFQAVABYAGAAZABkAGgAZABkAGgAaABsAGwAdAB4AIQAhACAAIAAgACAAIQAj
ACMAIgAiACIAIgAiACEAIAAiACEAIAAfAB0AHQAdABwAHAAZABkAFwAZABoAGgAYABYA
FQARAA8ACwALAAsACwAKAAoACAAIAAoACQAHAAYABAAFAAUABAACAAAA/v8AAAEAAAAB
AAIAAAD///7//P/9//7///8AAAEAAQABAAEAAAAAAP///v///wIAAwAFAAQAAwACAAEA
AwADAAMAAwADAAMABAAEAAEAAQACAAIAAwADAAMAAwADAAMAAgACAAQAAwACAAIAAgAE
AAMAAgAAAAAAAAAAAAEAAgAEAAcABgAGAAYABgAEAAUABQAIAAsADQAOAA4ADAAMAA0A
DQANAAoABwAFAAcABwAFAAUABQAHAAcAAwD///v/+f/2//r/+v/4//T/9v/3//n/+v/4
//j/+P/4//j/+P/4//j/+v/6//r/+P/2//f/9//3//r/+//8//3/+v/3//b/9v/3//j/
+v/7//v/+v/6//r/+v/5//j/9//7//r//P/+//z//P8BAA8AIQAnACoANQBBAEgAUgBb
AEwAJADz/8H/kv9z/13/Rv81/zn/TP9q/4P/lf+h/6//uf/B/8n/0P/X/97/5f/q//D/
9P/4//z//v/7//z//P/8//7/AAABAAMAAwADAAQABAACAAQABAAFAAcABwAIAAgABgAF
AAQAAwAHAAoACwAMAAoACwALAAsACwALAAsADAALAAwADAAMAAwADAAMAA4ADwAPAA8A
EAASABIAEwATABEAEgATABMAFwAYABgAGAAaABsAGwAcABsAGwAaABoAGQAZABoAGgAb
ABsAHQAeACEAIQAgACAAHgAeAB8AIQAhACAAIAAgACAAIAAfAB4AHgAdABwAGwAdAB0A
HQAcABgAFQAVABMAEwAUABQAEgATABMAEAAPAAsACwALAAsADAAMAAoACgAKAAkABwAG
AAQABQAFAAQABAACAAAAAgAEAAIAAgACAAUABQAFAAQAAgACAAIAAgADAAMAAwADAAEA
AgACAAIAAAACAAIAAwAFAAUABQAFAAQAAwACAAEAAgADAAUABgADAAMABAAEAAMAAwAD
AAMABQAFAAQABAAEAAMAAgACAAIAAgADAAMAAwAFAAYABgAFAAUABwAHAAYABgAJAAwA
CgAKAAoACwANAA4ADwAOAAsACQAHAAYABgAFAAUABQAFAAMAAwACAP7/+//6//j/+//8
//r/+//4//j/9//2//r/+P/4//z//v/8//z//P/8//v/+v/5//j/+v/6//r/+v/5//j/
9//2/w==
         </WaveFormData>
      </LeadData>
      <LeadData>
         <LeadByteCountTotal>10000</LeadByteCountTotal>
         <LeadTimeOffset>0</LeadTimeOffset>
         <LeadSampleCountTotal>5000</LeadSampleCountTotal>
         <LeadAmplitudeUnitsPerBit>4.88</LeadAmplitudeUnitsPerBit>
         <LeadAmplitudeUnits>��V</LeadAmplitudeUnits>
         <LeadHighLimit>2147483647</LeadHighLimit>
         <LeadLowLimit>268435456</LeadLowLimit>
         <LeadID>V3</LeadID>
         <LeadOffsetFirstSample>0</LeadOffsetFirstSample>
         <FirstSampleBaseline>0</FirstSampleBaseline>
         <LeadSampleSize>2</LeadSampleSize>
         <LeadOff>FALSE</LeadOff>
         <BaselineSway>FALSE</BaselineSway>
         <ExcessiveACNoise>FALSE</ExcessiveACNoise>
         <MuscleNoise>TRUE</MuscleNoise>
         <LeadDataCRC32>2020092778</LeadDataCRC32>
         <WaveFormData>
7f/t/+3/7v/u/+7/7P/r/+n/6f/q/+r/7P/s/+z/7P/s/+z/7f/t/+v/6//r/+r/7f/p
/+n/6f/r/+///v8PACQAPABWAG8AigChAKIAhgBTABEAz/+l/4D/U/82/zH/QP9c/3n/
jf+c/6b/r/+7/8f/0P/W/9j/2P/g/+P/5v/p/+v/7P/s/+z/7P/u/+3/7v/u/+7/7//w
//L/9P/y//L/9P/0//T/9f/1//b/9v/2//b/9v/4//r/+v/6//z//P/9//3/+//7//v/
/P/+/////////wEAAQABAAMAAwADAAUABQADAAMABQAFAAcACAAJAAoACwALAAwADAAL
AAwADAAMAA0AEAAQABAAEgATABUAFwAVABYAFwAYABsAHQAaABoAHAAcAB4AHwAdAB0A
HQAdAB8AHwAfAB0AHAAbABkAGAAbABsAHAAdABoAFgATABEAEwAVABUAFAASABEADgAO
AAsACgAKAAoACwALAAkACAAHAAUAAwADAAMAAwADAAMA///+//7//v///////f/9/wAA
AAAAAP///v/8//v/+v/3//b/9v/4//v//P/9//7//f/8//v/+//6//n/9//2//j/+//9
/////f/9//7//v8AAAAAAAAAAP///f8AAAEAAAD///3//P/4//z//P/8//z//P/8//7/
/////wIAAQABAAEAAgAEAAYABwAIAAcACAAJAAkACwANAA8ADwANAAwACgAJAAkACAAF
AAUABgAIAAgABAACAAAA/v/9//z/+//3//L/8v/z//b/9//1//X/9f/0//T/9P/z//P/
8//z//P/8f/x//H/8f/x//P/9P/0//T/8v/x//H/8f/0//T/9P/0//T/9P/0//T/8//z
//P/8//z//L/8//1//H/7//z//v/CAAbADAASABgAHsAlgCpAKAAegBDAAEAw/+d/3j/
Tf82/zn/Tv9s/4X/l/+m/7D/tf+9/8n/2v/k/+T/5v/s/+//8P/z//X/9v/0//T/9P/2
//n/+v/6//r/+v/6//v//P/8//z//v/+//7//////wAA/v/+//7//v8AAAIAAgACAAAA
AAABAAEAAgADAAQABgAIAAkACQAJAAgABwAGAAcACQALAA8AEQAOAA0ADgANAA4AEAAS
ABQAEwATABQAFAAXABgAGAAYABcAGgAaABoAGgAZABkAGQAaABwAHgAgACEAIwAgACAA
IgAiACQAJQAlACUAJQAlACUAJQAlACMAIwAjACIAIgAiACEAIQAhAB0AGgAYABcAFwAZ
ABkAGAAWABUAEgASAA8ADgAOAA4ADwAPAA0ADAANAAsACQAJAAkACQAJAAkACAAIAAkA
CgAJAAkABwAHAAgACAAIAAcABAACAAEAAAABAAIABAAIAAcABgAFAAQABAAEAAQABQAH
AAcABgAGAAUABQAEAAMABQAFAAYABgAEAAQABAAEAAMAAQAEAAUACQAJAAYABAAEAAQA
BAAFAAcACAAMAAwACwAKAAoACgAMAA0ADgARABIAEwATABEAEwAVABUAFQAUABIAEQAR
ABAADQANAA4AEAAQAAwACAAGAAQAAwADAAMAAAD8//z//f8AAAEAAAD///7//P/8//z/
+//7//3//f/9//v/+v/5//j/9//3//j/+P/4//j/9//3//f/9v/2//b/9v/3//j/+f/6
//n/+f/5//n/+f/+//3/9f/x//P/8//5/wgAGQAuAEYAXgB7AJgAqwCmAIIASwAJAMv/
o/+A/1v/QP89/1D/cP+L/5n/pP+w/7v/xf/T/9z/4P/i/+T/6P/t//L/9f/3//j/9v/2
//b/+P/7//z//P/8//z//P/9//7//P/8//7//v///wEAAgAEAAMAAgABAAAAAgAEAAQA
BAAEAAQABQAFAAMAAwADAAQABgAHAAcABwAHAAcABwAJAAsACwANAA0ADQANAA8ADwAO
AA4ADgAOABAAEQATABQAEwAUABQAFAAVABgAGAAYABkAGQAaABsAGgAaABoAGgAcAB8A
HQAeAB8AHgAfAB8AIQAhACEAIQAgAB8AHgAbABwAHQAdAB4AHQAbABoAGQAXABQAEgAR
ABEAEwATABIAEAAPAAwADAAHAAYABgAGAAkACQAHAAYABgAFAAQABQAEAAMAAgABAAEA
AAAAAAAA//////3//f8AAAAAAAD///7//P/7//r//P/8//3/AAD+//7//v/+//z//P/8
//3///////7//v8AAAEAAQABAP////8AAAAAAAAAAAAAAAD9//v//v///////f/8//7/
/v/+//7/AAABAAEABAAFAAUABQAGAAUABgAGAAYACAAKAAwADQANAA8AEQARAA8ADgAM
AAsACQAIAAUABQAIAAoACgAGAAIAAAD+//3///////z/+P/2//X/9v/1//j/+f/6//r/
+f/4//b/9f/1//X/9f/z//H/8f/x//H/8f/y//L/8v/x//H/8v/z//H/8P/v/+7/7//w
//H/8v/x//H/8f/x/+3/8P/x//H/7f/r//H/+/8MAB8AMABGAF4AeQCWAKkAngB0ADkA
+f+//5f/dv9R/zr/O/9U/3D/h/+V/6D/qP+x/7//y//Y/97/3v/g/+T/6f/q/+3/7//w
//H/8v/z//b/9v/2//X/9P/0//T/9f/2//b/9v/4//j/+P/5//n/+v/8//z//P/8//z/
/v/+//7///8AAAIAAwABAAEAAQACAAIAAwADAAMABQAFAAUABwAFAAUABwAHAAkACQAL
AAsACQAKAAsADAANAA0ADgAOABAAEgATABQAEwAWABYAFgAVABUAFgAXABkAGgAbABwA
GwAdABoAGgAcABwAHgAfAB8AHwAfAB8AHwAfAB8AHQAbABsAGgAaABwAGwAbABsAGQAW
ABQAEwASABMAEgAQABEAEQAPABAADAAKAAkACAAHAAcABQAEAAUAAwABAAEAAQABAAEA
AQAAAAAAAQACAAAA///8//v//v/+//7//f/7//r/+v/6//v/+v/6//z//P/8//z//P/8
//z//P/9//3//f/8//z//v/////////+//3//f/8////AAABAAIA///7//z/+//8//3/
/f/+/wIAAAD8//r/+v/6//r//P/9//3/AAABAAEAAQACAAAAAgADAAQABgAIAAoACwAJ
AAsADQANAA8ADgAMAAsACQAIAAUABQAEAAYABgACAAAA/v/8//v/+//7//j/9P/z//P/
9f/1//X/9f/1//T/9P/0//P/8//1//X/9f/z//H/8f/x//H/8f/y//L/8v/w/+//7//v
//D/8P/w//D/8P/w//D/8P/v/+//7//v//H/8P/v/+//7//v/+//7//8/xEAIgA0AEwA
ZQCAAJ0AqACQAGEAIwDf/6v/hP9b/zr/L/84/1L/bf+F/5b/oP+r/7n/w//K/9L/2P/c
/+D/4//n/+v/7v/w/+7/7v/u//D/8v/0//X/9v/1//T/9P/0//X/9v/5//r/+P/5//n/
+v/4//j/+P/4//r//P/8//z//P/8//3//f/9//3//f/+//7/////////////////AQAD
AAMABQAFAAcABwAJAAkACAAIAAgACAAKAAsADQAOAA0ADgAOAA4ADwASABIAEgATABMA
FAAVABUAFgAXABgAGwAdABoAGgAcABwAHgAfAB8AHwAfAB8AHwAfAB8AHQAeAB8AHwAg
AB4AHQAdAB0AGQAWABQAEwAVABcAFwAWABQAEwAQABAACwAKAAoACgANAA0ACwAKAAkA
BwAFAAUABAADAAIAAQABAAIABAAGAAIAAQD+//3/AAAAAAAA///9//z//P/8//n/+P/4
//r/+//8//3//v/9//z/+//7//3//f/8//z//v/////////9//3//v/+//z//P/8//z/
+//5//z//f///wEA/v/8/wAA///+//3//P/8//3//f8AAAEAAQABAAIABAAGAAcACAAH
AAgACQAJAAkACwANAA0ADwAOAAwACwALAAoABwAHAAYACAAIAAQAAgAAAP7//f/7//v/
+P/0//X/9f/3//f/9//3//f/9v/2//b/9f/1//X/9f/1//P/8f/x//H/8f/y//T/9f/2
//L/8f/x//H/8P/w//D/8P/y//L/8v/y//P/8//z//P/8//w/+//8f/z//P/8f/3/wQA
FQAoAEIAYAB3AJAApQCeAHoAPwD7/8H/m/98/1P/OP85/07/aP+B/5P/ov+q/7f/w//N
/9T/2v/e/+L/5v/p/+7/8f/z//T/9P/0//T/9v/1//b/9v/2//j/+P/5//r/+P/4//r/
+v/8//3//f/+//7//v/+//7//v8AAAAAAAAAAAAAAQABAAEAAQABAAIABAAFAAUABQAF
AAUABQAHAAcABwAJAAkACQAJAAsACwALAAwADQAOABEAEQASABIAEQASABIAEgATABYA
FgAWABcAFwAYABkAGQAaABsAHAAbAB0AGgAaAB4AHgAgACEAIQAhACEAIQAhACEAIQAf
AB4AHQAbABoAHAAbABsAGwAZABYAFAATABEAEwATABIAEgARAA4ADgANAAwADAAMAA0A
DQALAAoACAAFAAIAAQADAAUABwAJAAYABAADAAIAAgADAAIAAwAEAAQABAADAAEAAAAA
AAAA///+//7/AAACAAIAAgACAAQABAAEAAUABwAHAAYABgADAAMAAgABAAIAAwAFAAYA
BAAEAAQABAACAP//AQABAAkABwAGAAYABAAEAAQABAACAAMAAwAGAAkACQAJAAoACQAK
AAoACgANAA4ADwAPAA8AEQATABMAEwASABAADwAPAA4ACwALAAwADgAOAAoABgAEAAIA
AQD//////P/4//j/+f/8//3//P/7//r/+P/6//r/+f/5//n/+f/5//f/9f/1//X/9f/3
//j/+P/4//b/9f/1//X/9v/2//b/9v/0//T/9P/0//P/8//z//P/9f/0//X/8//v/+//
8f/3/wYAFQAmAEAAXABzAJAAqQCqAIoAVQAVANX/q/+K/2P/Qv85/0j/aP+D/5X/oP+s
/7f/wf/J/9D/2P/e/+D/5P/p/+z/7//x//L/8v/y//L/9P/z//T/9P/0//b/9v/3//j/
+P/4//r/+v/8//3//f/+//z//P/8//z//f/+//3//P/9//7/AAABAP///////wAAAgAD
AAMAAwADAAMAAwAFAAcABwAJAAkABwAHAAkACQAIAAgACAAIAAwADQAPABAAEwAUABQA
FAASABQAEwASABUAFQAWABcAGQAaABsAHAAbAB0AGgAaABwAHAAeAB8AHwAfAB8AHwAd
AB0AHQAbABsAGwAaABoAHAAbABsAGwAZABYAFAATABIAEwASABAADwAPAA0ADgAKAAgA
BwAGAAgACQAIAAgACQAHAAUABQAEAAMAAgABAAAAAAABAAIA//////3//f/8//z//P/7
//z//P/9//7//f/8//z//v/+//7//v/+//z//P/8//3//f/9//z//P/+////////////
//8AAAAA/v/+//7//v/7//n//P/9//3/AwAGAAQAAQAAAP///v/+//////8CAAUABQAF
AAYABQAGAAYABgAJAAoACwALAAkACwANAA0ADQAMAAoACQALAAoABwAHAAYACAAIAAQA
AgAAAP7//f/8//v/9//y//P/8//1//X/9v/3//j/+P/3//b/9P/z//P/8//z//H/8f/x
//H/8f/z//T/9P/0//T/8//z//P/8//y//H/8P/y//L/8v/y//H/8f/x//H/8f/s/+v/
7f/t/+//7//5/woAHQAwAEYAXAB1AJIApwCgAHwARwAHAMX/l/92/1H/OP85/0r/ZP99
/4//oP+u/7f/v//J/9D/1P/a/+D/5P/l/+r/7f/v//D/8P/w//D/8v/z//T/9P/0//b/
9v/3//j/9v/2//j/+P/4//n/+f/6//r/+v/6//r//P/+//7//v8AAAAAAQABAP//////
/wAAAwAFAAYABwAGAAUABAAFAAcABwAJAAkACQAJAAsACwAJAAoACwAMAA8ADwAQABAA
EwAUABQAFAAUABYAFQAUABYAFwAZABsAGQAaABsAHAAdAB8AHAAcACAAIAAiACMAIQAh
ACEAIQAiACMAJAAjACMAIwAiACIAIQAfAB4AHQAcABoAGQAZABgAGQAYABYAFgAVABIA
EgAPAA4ADgAOAA0ADQALAAoACwAJAAcABwAGAAUABAADAAMAAgACAAIA//////3//f/8
//z//P/7//3//P/8//z/+f/4//j/+v/7//z//f/+//3//P/7//v/+f/5//j/+P/6//v/
+//7//v/+//8//z//P/8//z//P/7//n//P/9///////+//7/AAAAAP///v/9//z//P/9
//3/AAD///////8AAAIABAAFAAYACQAKAAsACwAJAAsADQANAAsACgAIAAcACQAIAAUA
BQAGAAgACAAEAAMAAgABAAEA//////z/+P/2//X/9v/1//b/9//4//j/9//2//T/8//1
//X/9f/z//P/8//z//P/8f/y//L/8v/y//H/8f/x//T/9P/0//T/8v/y//L/8v/z//P/
8//z//P/9P/z//P/8f/v/+//8f/8/w0AHgA0AE4AZQB+AJ0ArgCcAG0AMQDt/7X/kP9v
/0z/N/88/1T/cf+H/5j/pP+x/7v/w//O/9b/3P/g/+T/5//q/+3/7//w//H/8v/z//b/
9f/2//b/9v/2//b/9//4//j/+P/6//r/+P/5//n/+v/9//7///8AAAEAAgABAAAAAQAC
AAQABQAEAAMAAgACAAQABQAFAAUABQAFAAUABwAFAAUABwAHAAgACQAMAA0ADAAMAAwA
DAAQABEAEwAUABIAEgARABAAEwAWABYAFgAZABkAGgAbABoAGgAaABoAHAAfAB0AHgAi
ACIAJAAlACQAIwAiACEAIwAjACMAIQAfAB8AHgAeAB4AHQAdAB0AHAAaABkAGQAYABkA
GAAWABYAFQASABIADwAOAA4ADgAPAA8ADQAMAA0ACwAJAAkABwAHAAcABwAGAAYABwAI
AAYABQACAAEAAgACAAIAAQABAAAAAAAAAP///v/+/wAAAAAAAAAAAAAAAAAAAAABAP//
///+//7//P/9//3//f//////AAAAAAAAAAAAAAAA///9/wAAAQADAAEAAAACAAAAAAAA
AAAAAAAAAAEAAQAEAAcABwAHAAgABwAIAAgACAALAAwADQANAAwADQAOAA0ADQAMAAoA
CQALAAoABwAHAAYACAAIAAQAAAD+//z/+//9//3/+v/2//f/9//5//n/+P/3//b/9P/y
//L/8f/x//H/8f/x/+//8f/x//H/8f/u/+7/7f/s/+v/6//s/+3/8P/w//D/8P/u/+7/
7v/u/+7/7f/s/+v/7f/u/+//7//t/+v/7//7/wwAFwAsAEgAZACBAJwApwCSAGIAJQDj
/7H/j/9m/0P/NP85/1T/cv+F/4//nP+o/7P/v//H/87/1v/a/9z/3v/l/+j/6//t/+7/
7v/u/+7/8P/x//L/8v/y//D/8P/x//L/8v/y//T/9P/y//P/8//0//b/9v/2//b/9//4
//f/9v/5//r//P/9//v/+//7//z//v////////8BAAEAAQADAAEAAQADAAMAAwADAAUA
BQADAAQABQAGAAgACQALAAwACwAMAAwADAALAA4ADgAOABAAEQATABUAFAAUABQAFAAW
ABkAFwAYABkAGAAZABkAGwAbABsAGwAZABkAGQAXABcAFwAWABYAGAAXABcAFwATABAA
DgANAA0ADwAPAA4ADAALAAgACAADAAIAAgACAAUABQADAAIAAwABAP/////9//3//f/9
//v/+v/6//r/9//3//X/9f/2//b/9v/1//b/9v/3//j/9//2//b/+P/4//j/+P/4//b/
9v/2//f/+f/5//j/+P/2//f/9//3//X/9f/2//b/+P/4//j/+P/5//f/+v/7//v/+//6
//r/+P/6//r/+f/4//f/9v/2//f/9//6//v/+//7//z//P/+////AAADAAQABQAFAAMA
BQAHAAcABwAGAAQAAwAFAAQAAQABAAEAAgABAPz/+P/2//T/8//1//X/8v/u/+//7//x
//H/8P/v/+7/7P/u/+7/7f/t/+//7//v/+3/6v/p/+j/5//o/+r/6//s/+n/5//m/+X/
5//o/+n/6v/o/+j/6P/o/+n/6f/p/+n/6//o/+f/6f/t/+v/6f/x/wIAFwAsAEAAVABt
AIwAnwCYAHIAPwABAMf/mf9w/0v/Nv8z/0b/ZP99/43/mv+m/6//uf/D/8z/0v/W/9z/
4v/n/+n/6//s/+z/6v/q/+r/7P/v//D/8P/w//D/8P/x//L/8v/y//T/9P/2//f/9//4
//X/9P/z//L/9//6//v//P/7//r/+v/5//r/+//8//7//v////////////////8BAAMA
AwAFAAUAAwADAAUABQAHAAgACQAKAAkACQAKAAoACQAKAAoACgAMABAAEQASABEAEQAS
ABMAEwAUABUAFgAaAB0AGwAcABsAGgAbABsAHgAfACAAIQAfAB8AHwAdAB0AHQAcABwA
HAAbABsAGwAaABgAFwAXABUAFwAXABYAEwARAA0ADAALAAoACgAKAA0ADQALAAoABwAF
AAMAAwADAAMAAwADAP///v/+//7//f/9//v/+//6//r/+v/5//v/+v/6//r/+v/6//v/
/v/7//r/+f/4//r/+v/6//v//f/9//z//P/5//n/+P/3//j/+f/7//z/+v/6//r/+v/5
//f/+v/7//z//f/9//7//P/8//z//P/8//z//v//////AgABAAEAAQACAAIABAAFAAYA
CQAKAAsACwALAA0ADwAPABEAEAAOAA0ADAAKAAYABQAEAAYABgACAAAA/v/8//v/+//7
//j/9P/0//X/+P/5//j/9//2//T/9v/2//X/9f/z//P/8//x//L/8//0//X/8//0//T/
9P/y//H/8f/x//L/8v/y//L/8v/y//L/8v/z//P/8//z//P/8v/x/+3/6//v//P/9f8C
ABMAJAA6AFQAawCEAJ8AqgCSAGMAJwDl/6//iv9j/z7/Mf8+/1r/ef+L/5z/qv+x/7f/
xf/O/9T/3v/m/+j/6//s/+//8f/y//L/8v/y//T/9//4//j/+P/6//r/+//8//r/+v/8
//z//P/9//3//v8AAAAAAAAAAAIABAAEAAQAAgACAAMAAwABAAEAAQACAAYABwAHAAcA
BQAFAAUABwAIAAkADAANAAsACwANAA0ADQAOAA8AEAATABMAFAAUABMAFAAUABQAFwAa
ABoAGgAbABsAHAAdAB8AIAAhACIAIwAlACIAIgAjACIAIwAjACMAIwAjACMAJAAlACYA
JQAlACUAJAAkACIAIQAhACEAHQAaABgAFwAZABsAGwAaABgAFwAUABQAEQAQABAAEAAR
ABEADwAOAA0ACwAJAAkACQAJAAkACQAFAAQABAAEAAUABQADAAMAAgACAAIAAQD///7/
/v/+////AAACAAYAAwACAAEAAAAAAAAAAAABAAEAAQAAAAAAAAABAAEAAQABAAEAAgAC
AAAAAAAAAAAAAQD//wIAAwADAAMAAgACAAIAAgABAAAAAAAAAAAAAAAAAAEAAQAEAAcA
BwAHAAgABgAIAAkACgALAAwADQANAA8AEQATABMAEQAQAA4ADQANAAwACQAJAAoADAAM
AAgABAACAAAA//8AAAEA///8//r/+f/6//n/+f/5//n/+P/5//r/+v/7//j/9//2//P/
9v/3//j/+f/2//b/9f/0//T/8//z//P/9P/0//T/9P/y//L/8v/y//T/9f/2//f/8//y
//P/8//x/+//9f8BAA4AGQAqAEQAXABzAJIArQCsAIgAUQAPAM//pf+C/1n/Pv87/07/
bP+J/5v/pv+u/7X/v//J/9T/3P/i/+T/7P/x//L/8//z//L/8//0//X/+P/5//r/+v/6
//r/+v/7//z//f/+/wEAAgD//////v/+/wAAAAAAAAAAAgAEAAQABAAEAAQABQAFAAUA
BQAFAAYACAAJAAkACQALAAsACwANAAoACQAKAAkACgALAA4ADwARABIAEwAUABQAEwAT
ABIAFQAWABYAFgAWABgAFwAWABgAGQAbAB0AGwAcAB0AHgAdAB8AHAAcAB4AHgAgACEA
IQAhACEAIQAfAB8AHwAdAB8AHwAeAB4AHAAbABsAGwAaABgAFwAXABYAFwAWABQAEAAP
AAwADAAKAAoACwAMAAoACQAGAAQABgAFAAQABQADAAMAAwADAAMAAgACAAIA//////3/
/f8AAAAAAAD//wEAAAAAAAAA/v/8//v//P/+//7//v/+//7//v/+/////f/9//z//P/+
//////////3//f/+//7//P/8//z//P/+//3/AQADAAIAAQD///7///8AAAAAAQABAP3/
+f/7//z//f/+////AAD9//3//P/+/wEAAQABAAIAAwAGAAgACgAIAAgACAAHAAgACwAO
AA8ADwAOAAwACwALAAoABwAHAAoADAAMAAgAAwAAAP3/+//8//3/+//4//b/9f/2//X/
9v/3//j/+P/2//b/9f/1//T/8//y/+//8f/x//H/8f/x//L/8v/y//D/7//v/+//8v/y
//L/8v/x//D/7//u//H/8f/x//H/8//w/+3/7f/v/+//8f/5/wgAHQAwAEQAWgB1AJQA
qwCmAIQATQALAMv/of96/1P/OP81/0j/aP+F/5f/pP+s/7H/t//D/9D/1v/a/+L/6P/r
/+3/7//w//D/8P/w//D/8v/1//b/9v/2//T/9P/1//b/9v/2//j/+P/4//n/+f/6//r/
+v/6//r//P/+//7//v/8//z//f/9//7///8AAAIAAgADAAMAAwADAAMAAwAFAAcABwAJ
AAkABgAFAAYABQAHAAoADQAQAA8ADQAMAAoADAAOAA8AEAARABQAFAAUABQAEwATABMA
FAAWABgAGgAbAB0AGgAaABsAGgAbABsAHAAdAB4AHwAeAB0AHAAZABwAHQAdAB4AHQAb
ABoAGQAXABQAEgARABMAFQAVABQAEQAPAAsACgAIAAgACQAKAAoACQAGAAQABQADAAEA
AQACAAMABAAFAAAA/v/9//z//P/9//z//f/8//z//P/7//3//P/8//z/+//6//r//P/7
//r/+f/4//n/+v/7//3//f/9//z//P/8//3//f/9//3//f/+//7//v/+//7//v////3/
AAABAAAA///9//z//f/+//7////9//3//f/9//n/+v/6//z//P/8//z/+v/7//v//v//
//////8AAAIABAAFAAYABQAGAAcABwAIAAsADgAPAA8ADgAMAAsACQAIAAUABQAIAAoA
CgAGAAEA/v/7//n/+v/7//n/9v/0//P/9P/z//X/9f/1//T/9P/0//P/8//x//H/8f/v
//D/8f/y//P/8v/y//H/8P/w/+//7//v//L/8v/y//L/8P/w//D/8P/z//P/8//z//P/
9P/x/+3/7f/v//H/8/8CABUAKAA8AFYAbQCGAJ0AqgCaAGkAKwDr/7X/iv9h/0L/M/88
/1b/c/+L/5z/qP+v/7f/w//O/9T/2v/g/+j/7f/t/+//8P/w//L/8v/y//T/9//4//j/
+P/3//b/9v/2//j/+P/6//r/+P/5//n/+v/8//z//P/8//7/AAAAAAAA/v/+//////8B
AAEAAQACAAIAAwADAAMABAAFAAYACQAIAAcACAAHAAUABQAHAAcACAAKAAwADgAPAA8A
EAAQAA8AEAAQABAAEwAWABYAFgAVABUAFgAXABkAGgAbABwAHwAhAB4AHgAeAB4AIAAh
ACMAIwAjACMAIQAhACEAHwAgACEAIQAiACEAHwAeAB0AHQAaABgAFwAZABsAGwAaABYA
FQASABIADwAOAA4ADgAOAA0ACgAIAAgABwAGAAcABwAHAAcABwAEAAIAAQAAAAAAAQAA
AAEA///+//3/+//8//z//f/+/////v/+/wAA/f/8//v/+v/8//7/AAADAAAA///9//z/
/f///wAAAQD/////AAAAAP7//v/+//7////9/wAAAQABAAEAAAAAAAIAAgABAAEAAQAD
AAEA/v/+//7//v/+/wAAAQABAAQAAwADAAMABAACAAQABQAGAAgACgAMAA0ACwANAA8A
DwAPAA4ADAALAA0ADAAJAAkACgAMAAwACAADAAAA/f/7//3//f/6//b/9//3//n/+f/3
//f/9//2//b/9v/1//X/9//3//f/9f/z//P/8//z//T/9v/3//j/9f/z//L/8f/z//T/
9f/2//b/9v/2//b/9v/1//T/8//3//T/9//3//P/8//1/wEAEgAfAC4ARgBgAHkAlgCx
ALAAigBRAA8A0/+r/4r/Yf9E/zv/TP9s/4f/l/+k/7L/vf/F/83/1P/a/97/5P/o/+3/
8v/1//f/+P/3//b/9f/2//r//P/9//7//P/8//3//v/8//z//v/+/wAAAQABAAIAAQAA
AP///v8BAAQABQAGAAQABAAFAAUABwAHAAcACAAJAAkACAAHAAkACQAJAAsACwALAA0A
DQAPAA8AEQARAA8AEAARABIAFQAVABYAFgAXABgAGAAYABgAGgAZABgAGQAZABoAGwAd
AB4AHwAgACEAIwAgACAAIAAgACIAIwAlACUAJQAlACUAJQAlACMAIQAhACAAIAAiACEA
IQAhAB0AGgAYABcAFwAZABkAGAAYABcAFAAUAA8ADgAOAA4ADwAPAA0ADAAMAAsACgAL
AAoACQAIAAcABQAEAAQABAAFAAUAAwADAAUABgAHAAcABQAEAAQABAADAAIAAgAEAAIA
AgACAAIAAgACAAIAAwAFAAUABAAEAAMAAwACAAEAAwADAAQABAAEAAQABAAEAAMAAQAE
AAUABwAHAAYABgAEAAQAAwADAAMAAwADAAMAAwAGAAYABgAHAAgACQAJAAgACgANAA4A
DAALAAsADAAOABAAEQASABAADwAPAA8ADwANAA0ADQAPAAwACgAKAAYAAwAAAP7/AAD/
//7//v/7//v/+v/5//r/+f/4//v//v/9//z/+//6//j/+P/4//j/+P/4//j/+P/3//b/
9f/0/w==
         </WaveFormData>
      </LeadData>
      <LeadData>
         <LeadByteCountTotal>10000</LeadByteCountTotal>
         <LeadTimeOffset>0</LeadTimeOffset>
         <LeadSampleCountTotal>5000</LeadSampleCountTotal>
         <LeadAmplitudeUnitsPerBit>4.88</LeadAmplitudeUnitsPerBit>
         <LeadAmplitudeUnits>��V</LeadAmplitudeUnits>
         <LeadHighLimit>2147483647</LeadHighLimit>
         <LeadLowLimit>268435456</LeadLowLimit>
         <LeadID>V4</LeadID>
         <LeadOffsetFirstSample>0</LeadOffsetFirstSample>
         <FirstSampleBaseline>0</FirstSampleBaseline>
         <LeadSampleSize>2</LeadSampleSize>
         <LeadOff>FALSE</LeadOff>
         <BaselineSway>FALSE</BaselineSway>
         <ExcessiveACNoise>FALSE</ExcessiveACNoise>
         <MuscleNoise>TRUE</MuscleNoise>
         <LeadDataCRC32>3800537088</LeadDataCRC32>
         <WaveFormData>
8f/x//H/8f/x//D/8P/u/+7/7v/u/+//8f/x//H/8P/w//D/8f/x/+//7//u/+3/7v/q
/+b/5//l/+b/8P8GACAAQABqAJgAzAD/ABoBDgHcAI0APgAIANX/nP92/2z/df+K/6H/
sP+8/8L/yP/P/9n/3//l/+P/5f/o/+r/7P/u//D/8P/u/+7/7v/w//H/8f/x//H/8v/y
//P/8//z//T/9P/0//T/9P/0//T/8v/y//L/9P/3//j/+P/4//r/+v/6//v/+f/5//n/
+f/7//v/+//7//3//f///wEA/////wAAAAD///7//v/+/wEAAgAEAAUABQAFAAYABgAF
AAcACAAKAAoACgAKAAoADQAQABEAEwATABQAFQAVABYAFgAWABYAFgAXABkAGwAbABsA
GwAcABwAHAAcABwAGgAZABkAGAAZABoAGwAbABcAFgAVABQAFgAWABYAFQASABEAEAAP
AA8ADgAOAA4ADQANAA0ADQAKAAkABwAGAAgACAAGAAUABAADAAEAAAABAP///////wEA
AQABAAEA/v/9//r/+P/4//j/+P/4//v//P/9//7//f/8//v/+v/5//j/+P/3//j/+v/8
/////f/9//3//f/9//3//f/+/wAA/////wAAAAD///7//f/3//v//v/8//z//P/8//3/
/v///wMAAgADAAQABAAGAAgACAAKAAoACwAKAAkADQAOAA8AEAAQABAADgAOAA8ADwAN
AA0ADAANAA0ACAAGAAUABQAFAAIAAQD9//j/+P/4//j/+P/4//j/+P/3//f/9//2//X/
9P/0//T/8//x//H/8f/x//L/8//0//T/9P/y//L/8v/y//P/8//z//P/8v/y//L/9f/1
//X/9f/y/+//8v/w/+z/5//p/+z/9P8MACoASgB0AKQA2AAFARQB+gC8AGsAJADy/7//
iv9s/2z/ff+S/6X/sP+8/8L/xP/L/9X/5f/r/+n/6f/s/+7/7v/w//L/8v/w//D/8P/y
//P/8//z//P/8v/y//P/8//1//b/9v/2//b/9v/2//b/9v/2//b/+P/3//j/+P/4//j/
+P/4//n/+//7//v/+/////////////z/+//8//3/AAABAAMABAADAAIAAgACAAMABAAG
AAcACAAHAAcABgAJAAsADAAOAA4ADgAOAA4ADQAOAA0ADQAQABIAFAAVABQAFAAUABQA
FQAXABoAHQAcABsAGgAaABwAHAAcABwAHAAbABsAGgAYABgAGAAXABMAEgARABAAEgAS
ABIAEQAOAA0ADAALAAwACgAJAAgABwAHAAcABwAGAAUAAwACAAIAAgAAAP//AAABAAEA
AgD///3//f/9//3//f/9//3//P/7//j/9v/3//j/+f/6//r/+v/6//r/+v/6//r/+v/6
//r/+//7//j/+P/4//n/+f/5//n/+f/5//n/+f/6//r/+f/5//r///////z/+v/6//r/
+v/7//z//f8BAAEAAQABAAAAAgAEAAQABgAFAAcABwAHAAsADAANAA4ADAAMAAoACgAL
AAsACQAJAAsADQAOAAoABgADAAEA//8BAAEA/v/6//j/+P/4//j/9v/2//b/9f/1//X/
9P/z//L/8v/y//H/7//v/+//7//v/+//7//u//D/7v/u/+7/7P/t/+3/7f/u/+7/7//w
/+//7//v/+//7v/x//D/5v/g/+H/3//i/+7/AgAeAEIAbACeANYABQEYAQIBxgBzACYA
8v+//4r/aP9i/3H/jP+h/6r/sv+6/8D/yf/V/93/3//h/+H/4v/m/+b/6P/q/+r/6v/q
/+r/7P/r/+v/6//r/+z/7P/t/+3/7f/u/+7/7v/w//D/8P/w//D/8P/w//L/8//0//T/
9P/0//T/9P/1//P/8//z//P/9//3//f/9//1//X/9//5//v/+//8//z/+v/6//v//P/8
//z//f/9/wEAAQACAAIAAgADAAMABAAGAAYABgAGAAgACgAKAAsACwAMAA0ADQAQABAA
EAAQAA4ADwARABMAFQAVABUAFgAVABQAEwASABMAEwAUABQAEwASABEADwAPAA4ADQAM
AAwADAAMAAsACgAJAAgABwAGAAQAAwACAAMAAwADAAMABAADAAEAAAD///7/+//5//n/
+f/4//j/+f/3//f/9//3//f/9//3//X/9f/z//L/8//0//X/9v/0//T/9P/0//T/9P/0
//T/9P/0//X/9f/1//b/9//5//n/+f/5//n/9//3//f/+P/4//f/9//4//n/9//2//f/
+P/5//r//P/8//z////+////AAAAAAAAAgACAAQABwAJAAkACQALAAwADQAOAAwADAAK
AAoACQAJAAcABwAKAAsACwAGAAMAAQAAAP////////z/+P/2//b/9v/2//j/+P/4//f/
9f/1//T/8//y//L/8v/x/+//7//v/+//8f/x//H/8P/y//D/8P/w/+7/7//v/+//8f/w
//D/8P/w/+//7v/t/+z/7f/u/+r/5P/h/+X/6P/4/xIALABMAHQApgDaAAkBFgH2ALYA
aQAiAPD/v/+O/3D/bv9//5T/pf+y/7j/vP/C/83/1//h/+X/4//l/+j/7P/q/+z/7v/u
//D/8P/w//L/8v/x//D/7//u/+7/7//v//H/8v/y//L/9P/0//T/9P/0//T/9P/2//f/
+P/4//j/+v/6//r/+//7//v/+//7//v/+//7//v//f/9////AQD/////AAAAAAIAAgAD
AAQAAgACAAMAAwAFAAUABgAGAAcACQAKAAwADAAMAAwADAAKAAwADAANABAAEgAUABUA
FAAUABQAFAAUABUAFwAZABsAGwAbABwAHAAcABwAHAAaABkAGQAYABgAGAAYABcAFQAU
ABMAEgAQABAAEAAPABEAEQARABEADwAMAAoACAAJAAkACQAJAAgABwAFAAQABAAEAAIA
AQABAAEAAAAAAP3/+//7//v//f/9//3//f/7//v/+f/4//r/+v/6//r/+v/6//r/+v/6
//r/+v/6//r/+v/7//v/+v/6//r/+//7//v/+//7//z//f/+/wAA/f/7//r/+v/9//3/
/f/9/wEA///8//z//P/8//z//v/+//7/AQACAAMABAAEAAIABAAEAAYACQALAAsACwAL
AAwADQAOABAAEAAOAA4ADgANAAoACQAMAA0ADQAIAAUAAwACAAEAAwADAAAA/P/4//j/
+P/4//r/+v/6//n/9//3//b/9f/0//T/9P/z//X/9f/1//X/8//z//P/8v/y//D/8P/w
//D/8f/x//H/8f/w//D/8P/x//H/8f/x//L/8f/w/+7/7P/r/+n/5v/u/wAAGAA0AFgA
hAC2AO0AEgEOAeIAmwBKAAwA2f+k/3r/bP9v/4D/l/+o/7T/uv/A/8v/0f/X/9//4//l
/+j/6P/q/+z/7v/u/+z/7P/s/+7/8P/x//L/8//x//D/8P/v//L/9P/1//b/9P/0//T/
9P/y//L/8v/0//f/+P/4//j/9v/2//b/9//5//n/+f/5//n/+f/5//n/+//7//3////9
//3//v/+////AAACAAQAAwACAAIAAQAFAAUABgAGAAUABwAIAAoADAAMAAwADAAKAAwA
DAANAAwADgAQABEAEgASABIAEgAUABUAFwAZABkAGQAZABoAGgAaABoAGgAbABsAHAAc
ABoAGgAaABkAFgAUABIAEAARABIAEwATABIAEQAQAA8ADAAKAAkACAAJAAkACQAJAAoA
CQAHAAYABQAEAAEA//8AAAEAAQACAAAA/f/8//v/+//7//v/+//5//n/9//2//b/9v/2
//b/+P/4//j/+P/2//b/9v/2//j/+P/5//n/+v/6//r/+//7//v/+//7//r/+f/4//j/
+P/3//f/+P/7//3/+f/3//r/+v/6//r/+v/4//j/+P/7//z//f/+//7///8CAAMABgAF
AAcABwAHAAcACAAJAAoADAAMAAoACgAJAAkABwAHAAoACwALAAYAAwABAAAA///9//3/
+v/2//b/9v/2//b/9P/0//T/8//z//P/8v/x//L/8v/y//H/7//v/+//7//w//H/8v/y
//H/7v/t/+z/6v/r/+v/6//t/+z/7P/s/+3/7f/t/+3/7v/p/+b/6P/o/+X/4f/i/+z/
AgAeAEIAbACaAMwA+wAKAe4ArgBdABYA5v+7/4j/Zv9k/3X/jP+d/6r/sv+6/8L/y//T
/9n/3//h/+H/5P/k/+b/6P/q/+r/6v/q/+r/7P/r/+v/6//r/+z/7P/t/+3/7//w//D/
8P/w//D/8P/w//L/8v/y//T/8//0//T/9P/0//T/9P/1//X/9f/1//X/9f/1//X/9f/3
//f/+f/7//n/+f/6//r/+P/4//n/+v/7//z//v///wEAAQACAAIAAQADAAQABgAGAAYA
BgAGAAYACAAIAAkACAAKAAwADQAOAA4ADgAOAA8AEQAUABcAFwAXABcAGAAXABYAFQAU
ABIAEQARABAAEgASABIAEQAPAA4ADQAMAAwADAAMAAsACgAJAAgABwAIAAYABQAEAAEA
AQABAAEA/v/9//v/+v/8//7//v////z/+//5//j/+P/3//j/+f/3//f/9//3//X/9f/z
//L/8v/y//L/8v/z//T/9f/2//j/+P/4//j/+P/4//n/+f/3//b/9f/1//b/9//4//n/
9//3//f/+P/2//X/9f/2//3/+//5//r/+v/6//r/+v/6//r/+v/9/wAAAQACAAIAAAAC
AAIABAADAAUABQAFAAcACAAJAAoACgAKAAgACAAJAAkABwAHAAoACwALAAYAAwABAAAA
/////////P/4//j/+P/4//j/9//2//X/8//1//X/9P/z//L/8v/y//H/8f/x//H/8f/z
//P/8//y//D/7v/u/+7/7v/v/+//7//t/+z/7P/s/+3/7f/t/+3/8P/v/+z/6P/k/+H/
4f/k/+7/BAAcAEAAagCWAM4AAwEaAQoB1gCHADYAAADT/57/dP9m/3P/jP+h/6z/tP++
/8b/zf/R/9f/3f/h/+H/5P/m/+j/6v/s/+z/7P/s/+z/7v/t/+3/7f/t/+7/7v/v/+//
8//0//T/9P/0//T/9P/0//L/8v/y//T/8//0//T/9P/2//b/9v/3//f/9//3//f/+f/5
//n/+f/3//f/+f/7//3//f/+//7//v/+////AAD+//7//////wIAAwAFAAYABwAJAAoA
DAALAAoACQAIAAoADAAMAA0AEAASABQAFQAUABQAFAAUABQAFQAXABkAGQAZABkAGgAY
ABgAGAAYABoAGQAZABgAGgAaABoAGQAXABYAFQAUABMAEgARAA8ADwAPAA8ADwANAAoA
CAAGAAYABwAIAAkACgAJAAcABgAFAAQAAQD//wEAAQAAAAAA///9//3//f/7//v/+//7
//3//f/7//r/+v/6//r/+v/6//r/+v/6//j/+P/4//j/+P/4//n/+f/6//r/+v/7//v/
+//7//v/+//7//v//P/6//n/+f/6//v/AQADAAAA///+//3//P/+//7//v8BAAIAAwAE
AAQABAAGAAYACAAJAAsACwALAAwADAAMAAwADgAOAAwADAAPAA8ADQANAA4ADwAPAAoA
BwAFAAQAAwABAAEA/v/6//r/+v/6//r//P/8//z/+//5//n/+P/3//T/9P/0//P/9f/1
//X/9f/1//X/9f/0//T/8v/y//L/8P/x//H/8f/z//L/8v/y//P/8//z//P/8v/v/+z/
7P/s/+n/5//s//r/EAAuAE4AdACiANYABwEaAQYBzgB/ADAA9v/H/5b/dv9w/3v/kP+j
/7D/uv/E/8r/z//X/9v/3//j/+n/7P/q/+z/7v/w//D/7v/u/+7/8P/x//H/8f/x//L/
8v/z//P/8//0//T/9P/2//b/9v/2//b/9v/2//j/9//4//j/+P/6//r/+v/7//n/+f/5
//n//v///wAAAQAAAP//AAABAAEAAQACAAIAAgACAAMABAAEAAQABQAFAAkACQAKAAoA
CwANAA4AEAAOAA4ADgAOABAAEgASABMAFAAWABgAGQAaABoAGgAaABwAHQAfACEAHwAf
AB8AIAAiACIAIgAiACMAIwAkACQAIwAiACEAHwAfAB4AHQAcABoAGgAaABkAGAAXABYA
FQAVABQAFAAUABEAEQARABEADgANAAsACgAIAAgABgAFAAUABQAEAAQABQADAAMAAwAC
AAEAAAD//wEAAQD///7//P/8//z//P/9//7///8AAP7//v/+//7//f/8//z/+//7//z/
/f///////////////f/9//3//v/+//3//f/+/wEAAQABAAEAAQACAAAAAAAAAAAAAAAA
AAAAAwADAAMAAwACAAMABgAHAAoACwANAA0ADQAPABAAEQASABAAEAAOAA4AEQARAA8A
DwAQABEAEQAMAAsACQAIAAcABwAHAAQAAAD8//z//P/8//7//v/+//3//P/7//n/9//4
//j/+P/3//f/9//3//f/9f/1//X/9P/2//T/9P/0//T/9f/1//X/8//y//L/8v/z//P/
8//z//T/8//y//D/7v/r/+n/6P/u//z/FAAyAFgAgACwAOkAFAEYAfAAqwBaABQA4/+0
/4b/bP9t/4D/mf+o/7L/vP/E/8v/0f/Z/9//5f/n/+r/6v/o/+r/7P/s/+//8P/x//T/
9P/z//L/8f/w//D/8f/x//H/8v/y//L/8v/y//L/8v/0//T/9P/2//X/9v/2//b/+P/4
//j/+f/3//f/9//3//v/+//7//v/+//7//3////+//3//f/8//3//v8AAAIAAQAAAAAA
//8EAAUABwAIAAcABwAGAAYABwAIAAkACgAMAA4ADgAPAA0ADgAPAA8AEQASABMAFAAV
ABcAGgAdABwAGwAaABoAGgAaABoAGgAaABkAGQAYABYAFgAWABUAFAAUABQAFAASABIA
EgARABAADwAOAA0ACgAIAAcABgAHAAcABwAHAAQAAwABAAAAAAAAAP7//f///////v/+
//v/+f/5//n/9//3//f/9//3//f/9f/0//T/9P/0//T/9P/0//T/9P/2//b/9v/2//T/
9P/1//X/9P/0//T/9f/1//X/9f/1//X/9f/1//b/+P/3//f/+P/5//f/9f/3//b/9v/2
//b/9v/4//j/+P/7//7///8AAAAA/v8AAAAAAgABAAMAAwADAAMABAAFAAYACAAIAAYA
BgAHAAcABQAFAAYABwAHAAIA/f/7//r/+f/7//v/+P/0//T/9P/0//T/8v/y//L/8f/v
/+//7v/t/+7/7v/u/+3/7f/t/+3/7f/s/+v/6v/o/+r/6P/o/+j/6f/r/+z/7f/r/+r/
6v/q/+n/6f/p/+n/6v/r/+r/5v/i/+H/3//o//r/DgAuAFgAiAC+APYAGwEaAe4ApABR
ABAA4P+p/3r/ZP9m/3v/lP+j/6j/sP+6/8L/y//R/9f/2//f/9//4P/m/+b/6P/q/+r/
6v/q/+r/7P/t/+3/7f/t/+v/6v/q/+n/7P/u/+//8P/u/+7/7v/u/+//8P/x//T/8v/y
//H/8P/x//L/8//1//f/9//3//f/+f/5//n/+f/5//n/+//9//3//f/+//7//v/+////
AAAAAAAAAQABAAUABQAGAAYABQAHAAgACgAIAAgACAAIAAkADAANAA8ADwAQABEAEQAT
ABQAFQAWABQAFQAXABkAGwAbABsAHAAaABoAGgAaABoAGQAZABgAGAAYABgAFwAVABQA
EwASABQAFAAUABMAEAAPAA4ADQAMAAoACQAIAAcABwAHAAcACAAHAAUABAAEAAQAAgAB
AAAA///9//z/+//5//n/+f/3//f/9//3//j/+f/4//j/+P/4//j/+P/4//j/+P/4//j/
+P/4//j/+P/4//n/+f/2//b/9v/3//f/9//3//f/9//3//f/+P/5//n/+v/8//v/+//7
//v/+f/7//z/+//6//n/+P/6//r/+v/9//7///8AAAAAAAACAAIABAAFAAcABwAHAAkA
CgALAAwACgAKAAgACAALAAsACQAJAAgACQAJAAQAAQD///7//f///////P/4//j/+P/4
//j/9v/2//b/9f/z//P/8v/x//H/8v/z//P/8v/x//D/7//x//H/8f/w/+7/7P/s/+z/
7v/v/+//7//t/+z/7P/s/+//7//v/+//7v/r/+j/6v/s/+n/5f/m//T/DAAqAEoAcACg
ANgACQEcAQYBzAB/ADYA/P/F/5T/dv9w/3v/kv+l/67/tv/A/8T/y//V/93/4f/j/+f/
6v/s/+z/7v/w//D/7v/u/+7/8P/v/+//7//v/+//8P/y//P/9P/0//P/8v/0//T/9P/0
//P/8v/x//L/9v/4//n/+v/5//j/9//3//j/+f/6//v/+//7//v/+//7//v//f//////
//8AAAAA/v/+////AAACAAIAAwADAAMAAwAEAAQAAwAFAAYACAAJAAoACwAMAAoADAAM
AA0ADgAQABIAEwAXABgAGQAaABcAFwAYABkAGgAbABwAHgAeAB4AHgAeAB4AHQAdABwA
HAAcABwAGwAaABoAGgAaABgAGAAYABcAFQATABEADwAQAA4ADQAMAA0ADQANAA0ACgAJ
AAcABgAGAAYABAADAAEAAQAAAAAA///9//3//f/7//v/+//7//3//f/7//r/+//8//3/
/v/7//r/+f/4//j/+P/4//j/+P/4//n/+f/2//b/9v/3//n/+f/5//n/+f/5//n/+v/4
//f/9//4//v/+//7//v/+//8//r/+v/6//r//P/8//z///8AAAEAAgACAAIABAAEAAYA
BwAJAAkACQALAAwADQAOAA4ADgAMAAwADQANAAsACwAKAAsACwAGAAQAAwADAAMAAQAB
AP7/+v/5//r/+//8//v/+v/5//f/9//3//b/9f/y//L/8v/x//L/8//0//X/8//z//P/
8v/y//D/8P/w//D/8f/x//H/8//y//L/8v/z//P/8//z//D/7//u/+r/6P/p/+n/6P/w
/wAAGAA4AF4AiAC4AOsADgEKAd4AlwBGAAYA1/+k/3b/Zv9t/4T/m/+o/7L/vP/A/8f/
z//X/93/4//n/+j/6v/o/+r/7P/s/+z/7P/s/+7/7f/t/+3/7f/t/+7/8P/x//L/8v/x
//D/8v/y//L/8v/y//L/8v/0//P/9P/0//T/9v/2//b/9//1//X/9f/1//n/+f/5//n/
9//3//n/+//9//3//v/+//z//P/9//7/AAAAAAEAAQADAAMABAAEAAMABQAGAAgACgAK
AAoACgAKAAwADAANAA4AEAASABMAEgASABIAEgAUABUAFwAZABgAFwAWABYAGQAaABsA
HAAcABsAGwAaABgAGAAYABcAFQAUABMAEgASABIAEgARABIAEQAQAA8ADAAKAAkACAAH
AAcABwAHAAQAAwABAAAAAAAAAP7//f/9//3//P/8//v/+f/5//n/9//3//f/9//1//X/
8//y//X/9v/3//j/9v/2//b/9v/0//T/9P/0//b/9v/3//f/9P/0//T/9f/1//X/9f/1
//P/8//z//T/9v/1//X/9v/3//f/9//3//f/+f/3//b/9P/0//T/9P/0//T/9P/3//n/
+//9//7//P/+//7/AAABAAMAAwADAAUABgAHAAgACAAIAAYABgAFAAUAAwADAAQABQAF
AAAA/v/9//3//f/9//3/+v/2//L/8v/y//L/8v/y//L/8f/z//P/8v/x/+//7v/t/+v/
7P/t/+7/7//u/+3/7P/q/+r/6P/o/+j/6v/r/+v/6//p/+j/6P/o/+r/6//s/+3/6v/n
/+j/6P/k/9//4f/o//D/AAAcAEIAbACaANQABwEcAQYBygB5ACoA9v/F/47/av9k/2//
iP+d/6z/sv+6/8D/xf/N/9X/2//d/9//5P/o/+X/5v/n/+b/6P/o/+j/6v/r/+v/6//r
/+z/7P/t/+3/7//w//D/8P/u/+7/7v/u//D/8P/w//L/8//0//T/9P/2//b/9v/3//X/
9f/1//X/+f/5//n/+f/7//v//f////3/+//6//j/+//8//7/AAACAAIAAwADAAMAAwAE
AAQAAwAFAAYACAAIAAgACAAIAAkADAANAA8ADwAQABEAEQASABIAEgASABIAEwAVABcA
FwAXABcAGAAWABYAFgAWABgAFwAXABYAFgAWABYAFQATABIAEQAQABAAEAAQAA8ADAAL
AAoACQAKAAgABwAGAAMAAwADAAMAAgABAP///v/+//7//P/7//3//f/8//z/+f/3//f/
9//5//n/+f/5//n/+f/3//b/9P/0//T/9P/2//b/9v/2//b/9v/2//b/9v/2//f/9//4
//j/+P/5//f/9//3//f/9//3//f/+P/6//n/+f/6//v/+//7//v//f/9//3//f/9//j/
+P/4//r//P/8//z//P/7//r/+f/7//7///8AAAAAAgAEAAQABgAFAAcABwAHAAkACgAL
AAwADAAMAAoACgANAA0ACwALAAwADQANAAgAAwABAAAA//8BAAEA/v/6//f/9v/1//T/
9f/2//f/9//1//X/9P/z//L/8v/y//H/8f/x//H/8f/x//H/8f/w//D/7v/u/+7/7v/v
/+//7//t/+z/7P/s/+//7//v/+//8P/t/+z/6v/q/+n/6f/q//b/DAAqAEgAcACiANwA
DQEiAQwB0gB/ADQA/v/J/5T/dP9q/3f/kP+l/7D/uP/A/8T/yf/R/9v/3//h/+X/6v/q
/+j/6v/s/+z/7P/s/+z/7v/v/+//7//v//D/8P/x//H/8v/y//H/8P/x//L/8//0//T/
9P/0//b/9v/2//X/9P/2//b/9v/3//n/+f/5//n/+f/5//n/+f/5//n/+//9//////8A
AAAA///+//7//v8AAAIABQAHAAcABQAEAAIABQAHAAgACgAKAAoACgAKAAoADAAMAA0A
DgAQABIAEwAWABYAFgAWABQAFQAXABkAGQAZABkAGgAaABoAGgAaABwAGwAbABoAGgAa
ABoAGQAXABYAFQAUABYAFgAWABUAEwARAA8ADQANAAwADAAMAAkACQAJAAkABgAFAAMA
AgAFAAYABQAFAAMAAQD+//z//P/7//z//f/9//3//f/9//3//f/7//r/+v/6//r/+v/4
//j/+P/4//r/+v/6//r/+v/6//v/+//8//z//P/9//v/+//7//v//f/9//3//v/+//3/
/f/+//7//f/8//v//P/9//7////+//7//f/8//r//P/6//z//P/8//z/+v/6//r//f/+
////AAAAAAEABAAFAAgACAAJAAgABwAKAAwADgAQABAAEAAOAA4ADQANAAsACwAOAA8A
DwAKAAUAAwACAAEAAwADAAAA/P/4//j/+P/4//r/+v/6//n/9//3//b/9f/0//T/9P/z
//P/8//z//P/8//z//P/8v/y//D/8P/w//L/8//z//P/8f/w//D/8P/z//P/8//z//L/
8//w/+z/7P/r/+n/5v/w/wQAHAA6AGIAjgC8AO8AFgEWAegAnwBSABIA3f+o/37/bP9t
/4D/l/+o/7T/vP/C/8n/0f/Z/9//4f/j/+r/7v/t/+7/7//u/+7/7v/u//D/7//v/+//
7//u/+7/7//v/+//8P/w//D/8v/y//L/8v/y//L/8v/0//X/9v/2//b/9v/2//b/9//3
//f/9//3//n/+f/5//n/+//7//3////+//3//f/8//z//P/9//7///8AAAIAAwADAAMA
BAAEAAMABQAGAAgACgAKAAoACgAKAAwADAANAAwADgAQABEAFAAUABQAFAAUABUAFwAZ
ABcAFwAXABgAGgAaABoAGgAcABsAGwAaABgAGAAYABcAFQAUABMAEgAUABQAFAATABIA
EQAQAA8ADAAKAAkACAAHAAcABwAHAAYABQADAAIABAAEAAIAAQD+//3/+//6//r/+f/6
//v/+P/3//b/9f/2//f/9v/2//b/9v/2//b/9f/0//P/8v/1//b/9//4//X/9P/0//P/
8//0//X/9//1//X/9f/1//f/9//3//j/9v/1//X/9v/3//f/9//3//f/9//3//f/9//4
//b/9v/2//b/9v/2//f/+P/5//3//f/9//3//P/8//7//v8AAAEAAwADAAMABQAGAAcA
CAAKAAoACAAIAAkACQAHAAcACAAJAAkABAAAAP3/+//5//v/+//4//T/9P/0//T/9P/y
//L/8v/x//H/8f/w/+//7v/u/+7/7f/t/+3/7f/t/+7/7//w//D/7//s/+v/6v/r/+3/
7v/v/+3/7P/s/+z/6//r/+v/6//u/+v/7P/q/+b/4//j/+r/+P8KACAARABuAJwA1gAN
ASIBCAHKAHkALgD6/83/lv9w/2b/cf+M/6H/qv+0/77/xP/L/9H/1f/Z/9//4f/i/+b/
6P/q/+z/7P/q/+r/6v/s/+//7//v/+//7v/u/+//7//w//D/7//u//D/8P/w//D/7v/u
/+7/8P/y//T/9f/2//T/9P/0//X/9//3//f/9//4//f/9v/1//f/9//5//v/+f/5//r/
+v/8//z//f/+//z//P/9//3/AQABAAIAAgADAAUABgAIAAYABgAGAAYABgAIAAgACQAK
AAwADgAPABAAEAAQABAAEgATABUAFwAVABUAFQAWABYAFgAWABYAFgAVABUAFAAWABYA
FgAVABEAEAAPAA4ADgAOAA4ADQAMAAsACgAJAAgABgAFAAQAAwADAAMAAwAEAAMAAQAA
AP///v/7//n/+f/5//j/+P/5//f/9//3//f/9//3//f/9//3//X/9P/0//T/9P/0//T/
9P/0//T/9P/0//T/9P/0//T/9f/1//T/9P/0//X/9f/1//X/9f/1//X/9f/2//b/9f/1
//b/9//3//f/9//3//f/9//3//X/9v/2//b/+P/6//v/+//8//3///////3//v///wEA
/////wEAAwAHAAgACQAIAAYABgAGAAcACgAKAAkACQAIAAUAAwADAP///P/8//v//P/6
//j/9//2//X/9f/0//T/8f/w//P/9v/z//L/8f/w//D/8P/w//D/7v/u/+7/7v/s/+z/
7P/s/w==
         </WaveFormData>
      </LeadData>
      <LeadData>
         <LeadByteCountTotal>10000</LeadByteCountTotal>
         <LeadTimeOffset>0</LeadTimeOffset>
         <LeadSampleCountTotal>5000</LeadSampleCountTotal>
         <LeadAmplitudeUnitsPerBit>4.88</LeadAmplitudeUnitsPerBit>
         <LeadAmplitudeUnits>��V</LeadAmplitudeUnits>
         <LeadHighLimit>2147483647</LeadHighLimit>
         <LeadLowLimit>268435456</LeadLowLimit>
         <LeadID>V5</LeadID>
         <LeadOffsetFirstSample>0</LeadOffsetFirstSample>
         <FirstSampleBaseline>0</FirstSampleBaseline>
         <LeadSampleSize>2</LeadSampleSize>
         <LeadOff>FALSE</LeadOff>
         <BaselineSway>FALSE</BaselineSway>
         <ExcessiveACNoise>FALSE</ExcessiveACNoise>
         <MuscleNoise>TRUE</MuscleNoise>
         <LeadDataCRC32>3178056197</LeadDataCRC32>
         <WaveFormData>
7P/s/+z/7P/q/+j/5//n/+n/6f/q/+r/6v/q/+r/6v/q/+r/6v/r/+3/6//p/+j/6f/k
/+H/3v/b/9n/3//w/wsAKwBXAIYAuwD0ABoBHwH+AMQAhgBUACAA5P+6/6r/rf+4/8P/
y//R/9L/1P/a/9//5f/o/+b/5P/o/+v/6f/p/+n/6v/o/+j/6f/q/+z/7P/s/+z/7P/s
/+7/7v/v/+//8P/w//H/8f/x//L/8P/x//H/8f/1//f/9f/1//n/+f/5//r/+v/6//v/
/f/8//z//P/8//3/AQACAAQABAAEAAQABAADAAMAAwADAAYABwAJAAoACAAKAAoACgAK
AAwADQANAA4ADgAOAA4AEAASABMAFQAUABUAFgAYABcAFwAXABgAGgAaABsAHQAfAB8A
HwAgACAAIAAgAB8AHQAdAB0AHAAdAB8AIQAiACEAHgAdABoAHAAcABwAHAAaABoAGgAZ
ABoAGAAXABYAFgAVABUAFQARAA8ADgANAAwADAAMAAsACQAHAAYABQAGAAQABAAEAAUA
AwADAAMA///+//3//P/8//v/+v/6//z//f/+/////v/9//z/+v/3//b/9P/z//b/+P/5
//r/+P/4//j/+P/4//j/+P/5//n/+f/5//n/9//3//b/9P/u//H/9P/0//T/9P/0//b/
9v/3//n/+P/5//n/+v/8//z//P/9//v//f/+//7/AAABAAIABAADAAMAAwAEAAYABgAG
AAYABAAGAAYAAwACAAIAAAAAAP3//P/5//X/8v/y//P/8//y//L/8f/w/+//7//u/+7/
7f/t/+3/7P/s/+z/7P/s/+7/7v/u/+z/6f/p/+n/6f/s/+z/7P/s/+z/7P/s/+z/7P/t
/+//7f/r/+j/6//s/+X/4P/f/93/4//4/xUANwBhAJQAywACARwBEQHkAKgAbAA8AAYA
zv+s/6b/sf++/8X/yf/P/9L/0v/U/93/6f/w/+z/6v/s/+v/6f/p/+n/6v/q/+r/6//s
/+z/7P/s/+z/7v/u//D/8P/x//H/8v/y/+//7//v//D/8v/z//P/8//z//X/8//z//X/
9f/1//b/+P/4//n/+//+//7//v/+//3////+//7/AQACAAMABAADAAMAAwADAAQABQAH
AAgABQAGAAUABAAHAAoADAANAA4ADgAOAA4ADgAOAA0ADQAQABEAEgAUABMAEwATABQA
GAAYABkAGwAbABsAGwAcAB4AHgAeAB0AHQAdAB0AHAAaABsAHAAcABoAGAAYABYAGAAY
ABgAGAAWABYAFgAVABYAFAATABIAEAAPAA8ADwANAAsACgAJAAkACAAHAAUABQAFAAYA
BwAEAAIAAgACAAMAAQABAAEA/f/8//v/+v/7//v/+//8//v/+//7//v/+//7//v/+v/8
//z/+//7//n/+v/6//r/+v/6//r/+v/4//j/+P/5//n/+f/5//n//v////z/+v/6//r/
+v/7//z//v8BAAEAAQAAAAAABAAEAAQABQADAAUABgAGAAgACQAKAAwADQANAA0ADgAN
AAwACwAKAAsADgAPAA0ACAAIAAYABgAGAAYABAABAP3//P/8//v/+P/4//f/9v/3//f/
9v/2//f/9//3//b/8//y//H/8P/y//L/8v/w//H/8f/x//H/8P/w//D/8P/x//L/8//0
//L/8//1//P/8//2//X/7P/n/+T/3//f/+f/+P8VADcAYwCaANUACgEmAR8B9gC4AHoA
RgAQANb/sP+k/6//wv/L/83/z//U/9j/3v/l/+v/7P/s/+r/6v/v/+//7//v//D/7//u
/+7/7v/u/+7/7v/u/+7/7v/w//D/8f/x//L/8v/z//P/8//0//L/8//z//P/9//5//f/
9//3//f/9//4//j/+P/5//v//P/8//z//P/6//3//f/+////AAABAAIAAQABAAEAAQAB
AAEAAgACAAIABAAEAAQAAgAEAAUABQAHAAgACQAKAAsADAAMAA0ADAANAA4AEAARABEA
EQASABIAEgATABUAFwAXABcAGAAXABYAFQATABYAFwAYABgAFQAVABUAFAAUABIAEgAQ
ABIAEgASABIAEAAQABAADwAMAAoACQAIAAgABwAHAAcABgAFAAUABQABAAAA///9//z/
+//7//v/+v/4//j/+P/3//X/9f/1//L/8v/y//L/9P/z//L/8v/x//H/8f/x//H/8f/x
//D/8P/w/+//7//x//L/8v/y//L/8v/y//L/8v/y//L/8//z//P/8//z//T/8f/w//L/
8v/y//L/9P/0//X/9//2//f/9//4//j/+P/4//n/+//9//7//v/+////AAACAAMAAwAD
AAQAAwACAAEAAAACAAQABAABAPz//P/6//r//P/8//r/9//z//L/8v/x//L/8v/x//D/
7f/t/+z/7P/r/+v/6//q/+j/6P/o/+j/6v/q/+r/6P/n/+f/5//n/+b/5v/m/+b/5//o
/+n/6v/p/+n/6v/n/+X/5v/l/+L/2//W/9f/1//j//r/EwAzAF8AkgDLAAABGgELAd4A
pABsADoACADU/7D/qP+z/77/w//H/8v/yv/O/9T/3f/h/+T/4v/i/+T/5//l/+X/5f/m
/+j/6P/p/+r/6P/o/+j/6P/n/+b/5//m/+n/6f/q/+r/6f/p/+n/6v/s/+3/7f/t/+//
8f/v/+//8//z//P/9P/y//L/8//1//b/9v/2//b/9v/5//n/+v/7//z//f/+//z//f/+
/////////wAAAAD+/wAAAAAAAAIABAAFAAUACAAIAAgACAAIAAgABwAHAAkACwANABAA
DwAPAA8AEAAQABAAEQATABUAFQAVABYAFgAWABYAFQAXABcAFwAWABYAFwAYABgAFgAU
ABQAEgASABIAEgASABEAEgATABMAEAAOAA0ADAAMAAsACwALAAkABwAGAAUABQAEAAMA
AQAAAP////////z/+v/6//r//P/7//z//f/7//r/+f/4//r/+f/4//j/9f/1//X/9f/3
//f/9//2//b/9v/1//X/8//0//T/9P/0//T/9P/0//X/9v/3//n/9v/1//T/8//2//f/
9//2//r/+f/0//T/9P/0//T/9P/0//X/9//4//n/+f/6//v/+v/5//n/+v/9////AAAA
AAEAAgAEAAUABQAFAAYABQAEAAMAAgACAAQABAABAAAAAAD+//7//v/+//z/+f/1//T/
9P/z//T/9P/z//L/8f/x//D/8P/v/+//7//u/+7/7v/u/+7/7v/u/+7/7P/p/+n/6f/p
/+r/6v/q/+r/6P/o/+j/6P/o/+n/6//p/+v/6v/n/+T/4f/g/93/2f/b/+r/AwAfAEEA
cACnAOQAEAEbAQABzACMAFYAJADq/7z/pv+n/7D/u//B/8f/yv/M/9T/2f/b/+D/4v/i
/+T/5f/n/+f/5//o/+f/5v/m/+b/5//o/+n/6v/o/+j/6v/q/+z/7f/v//D/7P/r/+r/
6v/q/+v/6//r/+//8f/v/+//7//v/+//8P/w//D/8f/z//L/8v/y//L/9P/3//f/+P/4
//j/+P/4//r/+//8//3/+//7//z//P/+/wAAAAAAAP7/AAABAAEABAAEAAQABAADAAQA
BAAFAAYABwAIAAoACQAJAAkACgAMAAwADQAPABEAEQARABIAFAAUABQAEwAUABUAFgAW
ABUAFQAVABQAEgAQABAADgARABIAEwAUABAAEAAQAA8ADgAMAAsACgAMAAsACwALAAkA
BwAGAAUAAQAAAP///f//////AAABAP3/+v/5//j/+f/3//f/9//2//b/9v/2//T/8//y
//L/8//z//P/8//x//H/8f/w//L/8v/x//H/8//0//T/9P/0//T/9P/0//P/8v/x//H/
8f/x//H/8f/0//X/8f/w//T/8v/y//L/8v/w//D/8f/z//b/9//3//j//P/8//z//f/7
//3//v/+//7///8AAAIAAwADAAMABAAEAAQABAAEAAQABgAGAAMAAAAAAP7//v/+//7/
/P/5//X/9P/0//P/8v/y//H/8P/v/+//7v/u/+3/7f/t/+z/7P/s/+z/7P/u/+7/7v/s
/+v/6//r/+v/6//q/+n/6P/q/+r/6v/q/+z/7f/v/+3/6//m/+X/5v/l/+D/2//Z/+H/
9P8NAC8AWwCOAMMA+AAUAQcB2gCcAGIAMgAAAMr/pP+e/6v/uv/B/8f/yf/M/9L/2P/f
/+P/5P/k/+T/5P/l/+f/5//n/+j/6P/o/+n/6v/o/+j/6P/o/+r/6v/s/+z/6//r/+z/
7P/t/+3/7f/u/+7/7//v/+//8f/z//H/8f/z//P/8//0//T/9P/1//f/+P/4//j/+P/6
//3//f/+//7//v/+//7//P/9//7///8AAAEAAwAEAAQABgAGAAYABAAGAAcABwAKAAoA
CgAKAAkACgAKAAsADgAPABAAEgASABEAEAAQABMAFAAWABkAGwAbABsAHAAbABoAGQAX
ABcAFwAXABYAFgAXABgAGAAYABYAFgAUABYAFgAWABYAEgASABIAEQASABAADwAOABAA
DwAPAA8ADAAJAAcABQAGAAYABgAFAAMAAQAAAP//AAD+//7//v/9//v/+//7//r/+v/6
//r/+v/5//j/+P/5//n/+f/5//r/+//8//z/+v/6//n/+f/4//j/9//2//f/+P/5//r/
+f/4//f/9//3//f/9//3//7/+//5//r/+v/6//r/+v/6//r/+//9//7//////wAAAAAA
AAAAAQABAAMABAAEAAQABQAGAAgABwAHAAcACAAIAAgACAAIAAoADAAMAAkABgAGAAQA
BAACAAIAAAD9//v/+v/6//n/9//2//T/8v/z//P/8v/y//H/8f/x//D/7v/u/+7/7v/w
//D/8P/u/+3/7f/t/+3/7v/u/+7/7v/t/+z/6//q/+j/6f/r/+n/7f/s/+n/5v/h/9z/
2f/X/9//8v8LAC0AWQCIAMEA/AAeARsB+AC+AIAATAAaAOL/tP+i/6f/uP/D/8f/y//O
/9L/1P/Z/9v/4P/i/+D/4P/j/+P/4//j/+T/5P/k/+X/5v/k/+T/5P/k/+T/5P/m/+b/
6P/p/+v/7P/r/+v/6//s/+v/6//q/+n/7f/v/+3/7f/v/+//7//w//D/8P/x//P/9P/0
//T/9P/y//X/9f/2//n/+v/7//z/+v/7//z//f/7//v//P/8////AgADAAQABAAGAAcA
BwAHAAYABQAEAAcACAAIAAkADAANAA4AEAAPAA8ADwAQABIAEgATABUAFwAXABcAGAAZ
ABgAFwAVABYAFwAYABgAGgAbABwAHAAaABgAGAAWABYAFgAWABYAFgAWABYAFQATABAA
DgAMAA0ADQAOAA8ADQALAAoACQAFAAQAAwABAAAA////////AAD+//7//v/7//n/+f/5
//r/+v/6//r/+v/5//j/+P/3//f/9//3//f/9//3//b/9v/2//X/9f/3//j/+P/4//j/
+P/4//j/9v/2//b/9//1//X/9f/1//j/+//9//z/+//6//n/+P/4//j/+f/7//7/////
/wAAAAAAAAAAAQADAAUABgAGAAUABQAFAAYACQAJAAkACgAKAAoACgAKAAoADAAMAAkA
BgAGAAQABAADAAIA///7//j/+P/5//n/+P/4//f/9v/1//X/9P/0//P/8//z//L/8v/y
//L/8v/0//T/9P/y//H/8f/x//H/8P/w//D/8P/y//L/8v/y//D/8f/z//H/8f/s/+v/
7P/p/+b/4f/h/+v/AAAdAD0AZQCWAM8ABgEmASEB/ADAAIAATAAaAOT/vP+w/7f/wP/J
/8//1f/c/9z/3v/j/+X/5v/q/+7/8P/v/+//7//v//D/8P/w//H/8v/0//T/9P/0//L/
8v/0//T/9f/1//b/9v/3//f/9//4//b/9//3//f/+//9//v/+//7//v/+//8//7//v//
/wEAAwAEAAUABgADAAUABAAEAAUABgAHAAgABgAHAAgACQAJAAkACgAKAAwADgAOAA4A
DgAQABEAEQASABIAEgASABMAFAAUABUAGAAZABoAHAAdAB0AHQAeACAAIAAhACMAIQAh
ACEAIgAmACYAJgAlACcAJwAnACYAJQAlACUAJAAkACIAIgAgACAAIAAgACAAHgAeAB4A
HQAeABwAGwAaABgAFwAXABcAEwARABAADwANAAwACwAJAAYABQAFAAUABAACAAIAAgD/
//3//f/9//z//P/8//z/+v/5//j/+P/3//f/9//3//X/9f/1//T/8//y//D/7//v//D/
8P/w//L/8v/y//L/8P/w//D/8f/x//H/8f/x//T/9f/1//T/8v/0//T/9P/0//T/9P/0
//X/9//2//f/9//4//3//v///wEAAQADAAQABAAEAAUABgAIAAgABwAGAAYABwAIAAkA
CgAKAAwADAAJAAcACAAHAAgABgAGAAQAAQD7//r/+v/5//n/+v/6//r/+P/3//X/9P/1
//X/9f/0//T/9P/0//T/8v/y//L/8P/x//H/8f/x//L/8v/y//L/7//u/+3/7P/t/+//
8v/x//H/8P/t/+z/6f/k/+H/3//j/+7/AwAjAEcAcgCnAOQAFgElAQ4B3gCeAGIAMAD8
/8z/rP+n/7b/w//L/83/0v/W/9r/2//h/+j/6v/q/+z/6//r/+v/6//s/+3/7v/w//L/
8P/w//D/8P/v/+7/7//u//H/8f/y//L/8f/x//H/8v/z//X/9v/3//f/+f/3//f/+//7
//v//P/7//r/+v/7//7//v/+//7//P//////AAAAAAAAAAAAAAEAAwAFAAcABgAFAAUA
BAAGAAgACAAIAAcACAAIAAcACwAMAA0ADgAPABAAEAARABEAEQARABIAFAAVABYAGAAa
ABoAGwAdAB0AHQAdAB4AIAAgACAAHwAfAB8AHwAeABwAHQAeAB4AHwAeAB8AHgAdABwA
GwAaABoAGgAaABkAFgAUABMAEgAUABMAEwATABEADwAOAA0ACwAKAAkABwAGAAUABQAF
AAIAAAAAAAAA///9//3//f/6//r/+v/6//r/+f/4//j/9//3//f/9//5//n/+f/4//b/
9v/1//X/9f/2//b/9v/4//j/+P/4//b/9v/2//f/+f/5//n/+f/6//f/9//4//b/+P/4
//j/+P/4//j/+f/7//z//f/9//7//v/+//7////9////AAAAAAAAAQACAAQABQAFAAUA
BgAGAAYABgAGAAYACAAIAAUAAQAAAP3//P/9//7//f/7//f/9v/2//X/8v/y//H/8P/v
/+//7v/u/+v/6//r/+r/7P/s/+z/7P/r/+r/6f/m/+f/5//n/+f/6v/q/+r/6v/p/+j/
5//m/+T/5f/n/+X/5//o/+f/4v/d/9r/1//b/+n/AAAfAEkAfQC2APMAIAEqAREB2gCa
AGIALADw/77/ov+g/63/vv/D/8P/xf/K/9D/1v/Z/93/4P/i/+L/4v/l/+X/5f/l/+b/
5P/k/+X/5v/o/+j/6P/o/+f/5v/n/+b/6P/p/+v/7P/p/+n/6f/q/+z/7f/t/+3/7v/v
/+z/6//u/+//8P/y//L/8v/z//X/+P/4//j/+P/4//v/+//8//z//P/8//z//v///wAA
AQD/////AAAAAAIABAAEAAQABAAGAAcABwAGAAYABgAGAAgACgALAA0ADQANAA0ADgAR
ABEAEQASABQAFAAVABcAGAAZABoAHAAbABoAGQAXABkAGQAZABgAGgAbABwAHAAaABgA
GAAWABgAGAAYABgAFAAUABQAEwAQAA4ADQAMAAwACwALAAsACwAJAAgABwAFAAQAAwAB
AP7//f/9//3//P/6//r/+v/5//f/9//3//j/+P/4//j/+P/3//b/9v/1//X/9f/1//X/
9f/1//T/9v/2//X/9f/z//T/9P/0//L/8v/y//L/9P/0//T/9f/3//f/9//3//b/9//3
//b/9P/1//b/9P/0//T/9P/0//T/9f/3//j/+f/5//r//P/8//z//f/9////AAAAAAAA
AQACAAQABAADAAIAAgADAAQABQAGAAUABgAFAAEAAAAAAP7//v/+//7//P/5//f/9v/2
//X/9P/0//P/8v/v/+//7v/u/+7/7//w//D/7//u/+3/7P/s/+z/7P/q/+n/6f/p/+n/
6v/q/+r/6v/o/+j/6P/o/+r/6//t/+v/6//o/+X/5v/n/+T/2//Z/+P/+v8XADUAXwCU
AM8ABgEmASEB+AC+AIIATAAUANz/uv+s/7H/wP/H/8f/y//Q/9L/1v/f/+P/5v/m/+j/
6v/r/+v/6//r/+z/6v/q/+v/7P/s/+z/7P/s/+z/7P/u/+7/7f/t/+7/7v/v/+//7//w
/+//7//u/+3/8v/1//T/9f/2//X/9P/0//b/9v/3//n/+P/4//j/+P/4//v/+//8//z/
/P/8//z/+v/7//z//f//////AAAAAP//AAD///7//v8AAAEAAQAEAAQABAAEAAMABAAE
AAUABgAHAAgACgAOAA8AEAASABEAEAAQABEAEgATABQAFgAWABYAFgAVABUAFQAVABQA
EgATABQAFAAVABQAFQAUABIAEgASABIADgAOAA4ADQAMAAoACQAIAAgABwAHAAcAAwAB
AAAA///9//z/+//5//b/9f/1//X/9P/y//L/8v/x/+//7//v//D/8P/w//D/8P/v/+7/
7v/s/+v/6v/p/+n/6f/p/+j/6v/q/+n/6f/o/+j/5//m/+b/5v/m/+b/5v/m/+b/5//l
/+X/5f/l/+b/5//n/+b/6P/o/+b/5v/m/+b/6P/o/+n/6//s/+3/7f/u/+7/7v/u/+//
8f/z//T/9P/2//f/+P/6//v/+//7//z//P/8//z//P/7//z/+//3//X/9v/1//b/9v/2
//T/8f/w//D/8f/x/+//7v/s/+r/6f/p/+j/6P/n/+f/5//m/+f/6P/p/+r/6f/o/+f/
5P/k/+X/5v/n/+b/5v/m/+b/5v/m/+b/5v/m/+f/6f/n/+f/5v/l/+D/3f/e/93/2//b
/+j///8dAEUAdACnAOIADgEXAfoAxgCKAFAAHgDm/7b/oP+j/7L/v//D/8f/zP/M/87/
1//d/97/5P/o/+b/5//l/+X/5f/m/+T/5P/l/+b/6P/o/+j/6P/q/+r/7P/s/+z/6//r
/+r/6//r/+v/7P/u/+//7//v/+//8f/v/+//7//v/+//8P/w//D/8f/z//T/9P/0//T/
9P/3//f/+P/4//j/+P/4//j/+f/6//v/+//7//z//P/8//7//v/+//7/AAABAAEAAgAC
AAIAAgAEAAYABwAJAAoACwAMAA4ADQANAA0ADgAQABAAEQATABIAEQAQABAAFQAWABcA
FwAXABcAFwAWABQAFQAWABYAFAASABIAEAASABIAEgASABIAEgASABEADgAMAAsACgAK
AAkACQAJAAcABQAEAAMA///+//3/+//8//v/+//7//r/+P/4//j/9f/z//P/8//w//D/
8P/w//P/8//z//T/8//z//P/8//x//H/8f/w//L/8v/x//H/7//w//D/8P/w//D/8P/w
/+7/7v/u/+//8f/x//H/8f/y//P/8//y//T/8//x//L/8P/w//D/8P/y//L/8//1//j/
+f/5//r/+v/6//r/+//7//3//v/+//7///8AAAIAAwADAAMABAACAAIAAgACAAQABgAG
AAMAAgACAAAAAAAAAAAA/v/7//X/9P/0//P/8v/y//H/8P/x//H/8P/w/+7/7f/s/+r/
7P/s/+z/7P/q/+r/6v/o/+j/6f/q/+v/6v/q/+r/6v/q/+r/6v/q/+z/7f/v/+3/5//m
/+n/6P/h/9z/2//f/+X/8v8NADMAXwCSAM8ACAEmAR8B9gC4AHgARAAQANb/rP+g/6n/
uP/D/8n/y//O/9L/1P/Z/+H/5P/k/+T/6P/r/+j/5//m/+b/5v/m/+f/6P/q/+r/6v/q
/+z/7P/u/+7/7f/t/+7/7v/t/+3/7f/u/+7/7//v/+//8//1//P/8//z//P/8//0//L/
8v/z//X/+P/4//j/+P/4//v/+//8//v/+v/5//j/+f/7//3/////////AAAAAP7/AAAA
AAAA/v8AAAEAAQACAAIAAgACAAQABgAHAAkACAAJAAoADAANAA0ADQAOAA4ADgAPABEA
EwATABMAFAAVABQAEwARABMAEwATABIAEgATABQAFAAUABIAEgAQABAAEAAQABAADAAM
AAwACwAMAAoACQAIAAcABQAEAAMAAwABAAAA///9//z/+//5//r/+f/5//n/9//0//P/
8v/0//P/9P/1//L/8v/y//L/8P/v/+7/7v/u/+//8P/x/+//7//v/+7/8P/w/+//7//v
//D/8P/w//D/8P/w//D/8P/w//D/8f/z//P/8//z//T/9f/1//T/9v/1//X/9v/2//L/
8f/z//T/9f/2//f/+P/1//T/9P/1//j/+f/5//r//v/+//7////9////AAAAAAIAAwAE
AAYABwAHAAcACAAIAAgACAAIAAoADAAMAAkABAAEAAIAAgACAAIAAAD9//j/9v/1//P/
9f/2//b/9v/z//P/8v/y/+//7//v/+7/8P/w//D/8P/w//D/8P/u/+3/7f/t/+3/7v/u
/+7/7v/t/+z/6//q/+z/7f/v/+3/7f/s/+n/6P/n/+T/4f/f/+X/+v8XADcAXwCUANMA
CgEoASEB+gC8AIAATgAWAOD/uv+o/6//wP/J/8v/z//S/9L/1P/b/+P/5P/k/+b/6P/p
/+n/6f/p/+r/6v/q/+v/7P/s/+z/7P/s/+7/7v/w//D/8P/v/+//7v/v/+//7//w//D/
8f/x//H/8f/z//H/8f/1//X/9f/2//T/9P/1//f/+P/4//j/+P/4//v/+//8//7//v/+
//7//f/9//3//f/+////AQACAP//AAD///7/AAACAAMAAwAEAAQABAAEAAMABAAEAAUA
CAAJAAoADAANAA0ADQAOAA8ADgAOAA8AEQARABEAEgASABIAEgARABIAEwAUABQAEgAT
ABQAFAATABAADwAMAA4ADgAOAA4ACgAKAAoACQAKAAgABwAGAAQAAwADAAMAAQD///7/
/f/8//z//P/7//n/9//2//X/9v/0//T/9P/z//H/8f/x//D/8P/w//D/8P/v/+7/7v/r
/+v/6//r/+v/6//r/+r/7P/s/+v/6//r/+z/7P/s/+z/7P/s/+z/7P/s/+z/7f/t/+3/
7f/t/+z/7f/t/+z/7v/t/+3/7v/s/+z/6//r/+n/7P/s/+z/7P/s/+z/6v/q/+v/7f/u
/+//7//w//T/9P/0//X/9f/3//j/+P/6//v//P/+/////////wAAAAAAAAAAAAAAAAIA
AgD///r/+v/4//j/+v/6//j/9f/v/+7/7v/t/+7/7v/t/+z/6f/p/+j/6P/n/+f/5//m
/+j/6P/o/+j/5v/m/+b/5P/l/+X/5f/l/+j/6P/o/+j/5v/m/+b/5v/m/+f/6f/n/+f/
6P/l/+D/3//e/9v/1f/X/+j/AQAfAEcAdgCpAOAAEgEfAQIBzACSAFwAJADs/8L/qP+j
/6z/uf/B/8f/zP/M/9D/1//b/97/3v/g/+b/6f/o/+f/5v/m/+b/5v/n/+j/6P/o/+j/
6P/m/+b/6P/o/+n/6f/q/+r/6//r/+v/7P/s/+3/7f/t/+//8f/v/+//7//v/+//8P/w
//D/8f/z//T/9P/0//T/9P/3//f/+P/3//b/9f/0//b/9//4//n/+//7//z//P/8//7/
/v/+//z//v//////AgACAAIAAgADAAQABAAFAAYABwAIAAoADQANAA0ADgAOAA4ADwAR
ABEAEQARABIAFgAWABYAFQAVABUAFQAUABQAFQAWABYAFAASABIAEAASABIAEgASABAA
EAAQAA8ADgAMAAsACgAMAAsACwALAAsACQAIAAcABQAEAAMAAQD+//3//f/9//7//P/8
//z/+v/3//b/9f/1//b/9//4//j/9//2//b/8//z//P/8//1//X/9f/0//P/8v/w/+//
8v/0//X/9v/1//T/8//y//T/9P/0//X/8//z//P/8//2//f/9//2//j/9//3//j/9v/2
//X/9P/2//b/9v/2//j/+P/5//v/+v/7//v//P/9//z/+//7//3///8AAAAAAAABAAIA
BAAFAAUABQAGAAcACAAJAAoACAAKAAoABwADAAIA///+////AAD///3/+//6//r/+f/2
//b/9f/0//H/8f/w//D/8f/x//H/8P/w//D/8P/w//H/8v/z//L/7v/t/+z/6//t/+7/
7//w//D/8P/w//D/8P/x//P/8f/z//D/8f/w/+n/5P/j/+X/7/8AABUAOQBnAJgA0wAO
AS4BJQH6ALwAgABOABoA4P+2/6b/sf/E/83/z//R/9b/2v/c/+H/4//m/+r/6v/q/+3/
7//v/+//8P/u/+7/7//w//L/8v/y//L/8P/w//L/8v/y//H/8f/w//D/8f/y//T/8v/z
//P/8//3//n/9//3//f/9//3//j/+v/6//v//f/9//z/+//6//r//f/9//7//v/+//7/
/v8AAAEAAgADAAEAAQACAAIABAAGAAYABgAIAAoACwALAAsACgAJAAgACQAKAAoACwAM
AA0ADgAQABEAEQARABIAFAAUABUAFwAVABUAFQAWABgAGAAYABcAFwAXABcAFgAYABkA
GgAaABkAFgAVABIAFAAUABQAFAAUABQAFAATABIAEAAPAA4ADAALAAsACwALAAkACAAH
AAQAAgAAAP3//P/7//v/+//8//r/+v/6//v/+f/5//n/+P/4//j/+P/2//X/9P/0//P/
8//z//P/8//z//P/8v/0//T/8//z//H/8v/y//L/9P/0//T/9P/0//T/9P/1//X/9f/1
//X/9v/3//f/9v/2//X/9f/2//T/9P/z//P/9f/4//n/+f/5//v//P/8//z//f/+//7/
/f/9//3/AAABAAQABgAHAAYABQAFAAUABgAHAAgACQAHAAcABQAFAAMAAQAAAAAAAQAA
AP///P/4//f/9v/1//X/9P/x//T/9v/1//T/8//y//D/8P/w//D/7v/u/+7/7v/s/+z/
7P/s/w==
         </WaveFormData>
      </LeadData>
      <LeadData>
         <LeadByteCountTotal>10000</LeadByteCountTotal>
         <LeadTimeOffset>0</LeadTimeOffset>
         <LeadSampleCountTotal>5000</LeadSampleCountTotal>
         <LeadAmplitudeUnitsPerBit>4.88</LeadAmplitudeUnitsPerBit>
         <LeadAmplitudeUnits>��V</LeadAmplitudeUnits>
         <LeadHighLimit>2147483647</LeadHighLimit>
         <LeadLowLimit>268435456</LeadLowLimit>
         <LeadID>V6</LeadID>
         <LeadOffsetFirstSample>0</LeadOffsetFirstSample>
         <FirstSampleBaseline>0</FirstSampleBaseline>
         <LeadSampleSize>2</LeadSampleSize>
         <LeadOff>FALSE</LeadOff>
         <BaselineSway>FALSE</BaselineSway>
         <ExcessiveACNoise>FALSE</ExcessiveACNoise>
         <MuscleNoise>TRUE</MuscleNoise>
         <LeadDataCRC32>2391144997</LeadDataCRC32>
         <WaveFormData>
7//v/+//7//u/+z/7P/t/+3/7P/s/+3/7//v/+3/7f/r/+z/7P/s/+3/7f/t/+r/7f/o
/+X/5P/e/9v/3f/o//f/DAAnAEgAbQCVALUAxAC6AKAAhQBuAE4AKQALAPb/8P/w//L/
8f/y/+//6//u//L/8//z//D/7v/w//D/7P/s/+z/7P/r/+v/6//r/+v/6//r/+z/7P/r
/+v/6//r/+3/7//t/+3/7f/t/+3/7f/t/+3/7f/v/+//7//v/+//7//v/+//7//v/+//
8P/w//D/7//u/+//8f/z//T/8v/z//P/8v/w//D/8f/y//P/9f/2//f/9v/3//f/9//1
//f/9//3//v/+//7//v//v/+////AQD/////AAACAAAAAAAAAAEAAwAEAAUABgAHAAcA
BwAJAAkACQAJAAoACwAKAAgABgAJAAsADQAOAA0ACwAKAAkACQALAAsACwAKAAoACQAJ
AAoACAAIAAgACAAHAAYABgAEAAEA/////////v/9//3/+v/4//j/+P/4//j/+f/5//n/
+f/4//j/9v/2//T/9P/y//L/8v/y//X/9v/4//n/+P/3//b/9P/y//L/8P/w//X/9v/3
//n/9//3//f/9v/4//j/+P/4//j/+P/4//n/9//2//T/8//v//P/9v/0//T/9P/0//b/
9v/3//n/+v/7//v/+//9//7//v/+//z//P/+//7///8CAAQABgAFAAUABQAHAAgACAAI
AAcABwAKAAoABwAIAAgACAAHAAYABQADAP7//v/8//r/+f/3//f/9//1//T/9P/z//P/
8P/w//D/7v/u/+//7//v//D/8f/x//D/7v/v/+//7v/w//H/8f/x/+//7//v//D/8P/w
//H/8f/t/+z/7//w/+v/5P/k/+H/4f/u/wEAFAAvAFIAewCjAL0AwACwAJYAewBgAEAA
GwD///L/9P/2//L/7//w/+//6//q//D/+f/9//j/9P/2//b/8//y//H/8P/v/+//7//v
//H/8f/x//L/9P/z//P/8//x//P/9f/z//H/8f/x//H/8//z//P/8//z//P/8//z//X/
9f/1//X/9f/1//X/9v/6//r/+f/4//f/9//3//b/9//5//r/+v/4//j/+f/6//r/+//7
//v/+v/7//v/+//+/wEAAgADAAMAAwADAAMAAwACAAIAAwAFAAUABgAIAAYABgAGAAcA
CAAKAAwADgAPAA8ADwARABEAEQARABIAEgASABEAEAAQABEAEgASABIAEQARABEAEQAT
ABMAEwASABIAEQARABAADgAOAA4ADAALAAoACgAMAAkABwAHAAUABAADAAMAAwACAAMA
BAABAAAAAAD//wEAAQAAAAAA/f/8//n/+P/5//r/+//8//z//P/9//3//f/9//3//P/+
//7//P/8//z//P/8//3/+//7//v/+v/6//r/+v/6//z//P/8//3/AAAAAPz//v/+//7/
/v8AAAAAAQADAAIAAwADAAMABQAGAAYABgAGAAYACAAIAAgACgALAAwADQANAA0ADwAO
AA4ADgANAA8AEgASAA8ADAAMAAwACwANAA0ADAAIAAgABgAEAAMAAAD///7/+//8//z/
+//7//r/+v/6//j/9//3//b/9f/3//f/9v/0//T/9f/1//T/9P/1//X/9f/0//X/9v/4
//b/9v/3//f/9f/6//n/8v/t/+r/5v/j/+X/8P8BABgAMwBcAIUAqwDFAMoAugCeAIMA
ZgBEACEAAwDy//L/+P/4//P/8v/x//P/9v/6//v/+f/4//b/9P/2//b/9v/2//b/8//z
//P/8//z//P/8//0//b/9f/1//X/9f/3//n/9//3//f/9//3//f/9//3//f/+f/5//n/
+f/3//f/9//3//n/+f/5//r//P/8//v/+v/4//n/+v/6//v//f/+//7//P/8//3//v/8
//3//f/9//7///////////8BAAEAAQAFAAUABQAFAAYABgAHAAkACAAHAAcACAAKAAoA
CgALAAsADAANAA4ADwAPAA8AEQAQAA8ADgAOABEAEgASABIAEQARABEAEAAQAA8ADwAP
ABEAEwATABMAEgASABEAEQAOAAwADAAMAAwACwAKAAoACwAJAAgACQAGAAQAAgABAAAA
/v/+//7//f/8//z/+//7//v/+v/6//j/+P/2//b/9//4//n/+v/4//j/+f/5//n/+f/5
//j/+P/4//b/9v/6//r/+v/7//n/+f/5//j/+P/4//j/+P/4//j/+P/5//r/9v/2//j/
+P/4//j/+P/4//n/+//8//3//f/9//3//v/+//7/AAAAAAIAAgACAAQABQAGAAcABwAH
AAkACQAIAAcABQAHAAoACgAHAAYABgAGAAUABQAFAAQAAAD8//r/+P/3//b/9//4//f/
9P/0//P/8//y//L/8v/w/+7/7//v/+//8f/x//D/7v/u/+//7//u/+z/7f/t/+3/7f/t
/+3/7v/s/+z/7f/t/+v/7P/t/+r/4//e/97/2//h//D///8UADEAVAB7AKMAvQC6AKgA
kAB5AF4AQAAfAAMA9v/2//b/8v/v/+z/5//n/+z/8v/1//P/8P/u/+7/8P/s/+z/7P/s
/+3/7f/t/+3/7//v/+//8P/v/+3/7P/r/+3/7//x/+//7//v/+//7//v/+//7//v//H/
8f/x//H/8//z//P/8//x//H/8f/y//L/8v/x//D/8P/x//L/8v/0//X/9f/0//T/9P/1
//b/9P/1//X/9f/2//f/9//3//n/+//7//v//f/9//3//f/9//z//P/9//7///8BAAQA
AgACAAIAAwABAAIAAwAEAAcABwAHAAkACQAJAAkACgAKAAoACQAIAAoACwAMAAwACgAJ
AAkACQAHAAkACQAJAAkACgAKAAsACAAGAAYABgAGAAUABAAEAAQAAQD//////f/8//v/
+//6//j/+P/4//f/9v/2//X/9v/3//f/+P/3//b/8//y//T/9P/0//T/8v/y//P/8//1
//X/9f/0//b/9v/0//T/9P/0//T/9f/1//X/9f/0//b/9v/2//b/8//y//H/8f/0//T/
8//z//f/9f/y//L/8v/y//L/8v/y//P/9f/4//n/+f/5//r/+v/5//j/+f/6//3//v/+
/wAAAQACAAMAAwADAAUABAAEAAQAAwADAAYABgADAAQABAAEAAMAAQABAAAA/P/6//j/
9v/1//X/9f/1//P/8v/y//H/8f/w//D/8P/u/+7/7//v/+//7f/t/+z/6v/o/+n/6f/o
/+r/6//r/+v/6f/p/+n/6v/o/+j/6f/p/+v/6P/n/+b/4//i/97/2f/Z/+L/8f8CABcA
NgBdAIkAqwC6ALQAngCDAGoATAApAAsA9v/s/+7/7P/p/+j/5f/j/+j/6v/p/+v/7P/q
/+z/6v/q/+r/6v/q/+n/6f/p/+n/6//r/+v/7P/r/+n/6P/n/+r/7f/w/+//7P/r/+r/
6f/r/+v/6//r/+3/7f/t/+3/7f/t/+3/7f/t/+3/7f/u/+7/7v/t/+z/7v/v//D/8P/w
//H/8f/w//L/8v/z//T/8//z//L/8f/z//X/9v/3//X/9//3//f/+f/5//n/+f/6//r/
+//9//3//f/+/wAA/v/+//7///8BAAIAAwAEAAcABwAHAAkACQAJAAkACgAOAA4ADQAM
AAsACwALAAoACAAHAAcABwAIAAsADAANAAwADAALAAsACgAIAAgACAAIAAcABgAGAAYA
AwABAAEA///+//3//f/9//z//f/+//r/+P/3//X/9v/3//f/+P/4//j/9v/2//T/9P/0
//T/9P/0//X/9f/1//X/9f/0//T/9P/y//L/9v/2//b/9//3//f/9//2//T/9P/0//T/
9P/0//T/9f/4//r/9f/z//b/9P/0//T/9P/0//T/9f/3//r/+//7//v///8AAAAAAAD+
//7/AAAAAAAAAgADAAQABQAFAAUABwAIAAgACAAHAAUACAAIAAUABgAGAAYABQAFAAUA
BAAAAP7//P/6//n/9f/1//X/8//0//T/8//z//L/8v/y//D/8P/x//H/8f/z//P/8v/w
/+7/7//v/+7/7v/v/+//7//t/+3/7f/u//D/8P/x//H/7//q/+f/6v/r/+b/4v/d/9//
6v/5/w4ALQBOAHUAnQC1ALYApgCMAG8AVgA4ABUA9f/q/+7/8P/u/+v/6v/p/+3/8P/y
//P/8f/w/+7/7v/u/+7/7v/u/+7/7//v/+//7//t/+3/7f/u//D/7//v/+//7f/v//H/
7//v/+//7//v//H/8f/x//H/8//z//P/8//x//H/8f/x//H/8f/x//L/9P/0//P/8v/z
//X/9//4//f/9//2//T/9P/0//X/9v/3//n/+v/7//r/+//7//v/+//9//3//f//////
//////7//v///wEAAgADAAUACAAHAAYABQAFAAgACgAMAA4ADwAPAA8AEQAQAA8ADgAO
AA4ADgANAAwADgAPABAAEAAQAA8ADwAPABEAEwATABMAEAAQAA8ADwAQAA4ADgAOAA4A
DQAMAAwACwAHAAQAAwAEAAQABAAFAAEA/v/9//z//f/8//z/+//7//v/+v/6//z//P/6
//r/+P/4//j/+P/6//r/+//7//z//f/+//7//P/8//r/+v/6//r/+v/7//3//f/9//z/
/P/8//z//P/6//r/+v/7/wIAAAD9//7//v/+//7//v/8//z//f///wIAAwADAAMAAwAE
AAQABAAEAAQABgAGAAYACAAJAAoACwALAAsADQAMAAwADAALAA0AEAAQAA0ADAAMAAwA
CwAJAAkACAAEAAMAAgABAAEA/v/9//z/+f/6//r/+f/5//j/+P/4//b/9P/1//X/9f/3
//f/9v/0//T/9f/1//T/9P/1//X/9f/x//H/8f/y//L/8v/z//P/9//0//P/8P/p/+T/
4v/f/+P/7P/7/xIALwBQAHkAowC/AMgAugCiAIcAagBOACsACQD0//D/9v/2//H/8P/v
//H/8v/y//H/8f/y//D/8P/y//D/8P/w//D/7//v/+//7//v/+//7//w/+7/7f/t/+3/
7v/x//T/8//z//P/8//z//H/8f/x//H/8f/x//H/8f/z//P/8//z//H/8f/x//L/8v/y
//H/8P/w//H/8v/y//P/9f/2//b/9P/0//X/9v/0//X/9f/1//j/+f/5//n/+//9//3/
/f/+//3//P/7//z//P/9////AQABAAIABAACAAIAAgADAAUABgAHAAgACQAJAAkACwAK
AAkACAAIAAwADAALAAoACwANAA8AEAAOAA0ADQANAAsADQANAA0ADgAOAA0ADQALAAgA
BwAGAAgABwAGAAYABgADAAEAAQD9//z/+//7//z/+v/6//r/+f/4//j/9//1//X/9P/0
//b/9v/0//T/9v/2//b/9v/0//T/9f/1//X/9f/1//T/9P/0//L/8v/0//T/9P/1//X/
9f/1//T/8v/y//L/8v/y//L/8v/z//T/+P/5//j/9//2//X/9P/2//b/9//5//r/+//7
//v/+//8//z//P/+//7/AAAAAP7/AAABAAIAAwADAAMABQAGAAYABgAFAAUACAAIAAUA
BAAEAAQAAwACAAEA///6//n/+P/3//f/9//3//f/9f/y//L/8f/x/+7/7v/u/+z/7v/v
/+//7//v/+//7v/s/+z/7f/t/+z/7P/t/+3/7f/t/+3/7f/u/+z/7P/t/+3/6//o/+f/
6P/l/+L/3P/b/9//7P/9/xIAKwBMAHUAnQC5AL4AsgCaAH8AYgBCACMABQD2//D/8P/w
/+3/7v/t/+v/7P/u/+3/6f/q/+7/8P/u/+z/7P/s/+z/6f/p/+n/6f/r/+v/6//s/+z/
6//r/+v/6//t/+//7f/t/+3/7f/t/+3/7f/t/+3/7//v/+//7//t/+3/7f/t/+//7//v
//D/8//0//T/9P/x//H/8f/w//L/8//z//L/8v/y//P/9P/0//X/9f/1//j/+f/5//n/
+f/7//v/+//9//3//f/9//z//P/9////AQABAAIABAAEAAQABAAFAAcACAAJAAoACQAJ
AAkACwANAA0ADQAOAA4ADgANAAwADAANAA4ADgAOAA0ADQANAA0ADwAPAA8ADAAMAAsA
CwALAAoACwAMAAwACwAKAAoACAAFAAMAAwABAAAA//////7//P/8//z//f/8//z/+//5
//n/+P/4//r/+v/4//j/+P/4//j/+P/6//r/+//7//n/+f/5//j/9v/2//T/9P/0//T/
9P/1//b/9//4//j/+P/4//j/+P/4//j/+P/5//r/+v/5//n/+f/6//r/+v/6//r/+v/6
//v//f/9//3//P/7/wAAAgADAAQABAAEAAYABgAFAAYABgAGAAcABwAHAAkACwAMAA0A
DQANABAAEAANAA4ADgAOAA0ACwALAAoABgAEAAIAAAD///7///8AAP//+//6//j/9//3
//j/+f/4//b/9//3//f/9//3//b/9P/0//X/9f/0//T/9f/1//X/8f/x//H/8v/z//T/
9v/3//f/9v/z//T/8f/u/+r/5//n/+z/+f8MACMAQABjAI8AtwDIAMIArgCTAHYAWAA9
AB0AAAD0//j//P/3//L/8//z//T/9P/1//f/+P/2//b/9v/0//T/9P/0//T/9f/2//f/
9f/1//X/9v/0//P/8//z//X/9//5//f/9f/1//X/9f/4//n/+v/7//v/+//7//v/+//7
//v/+//5//n/+f/6//z//P/7//r/+v/7//z//P/8//3//f/8//3//v8AAAIAAQABAAAA
//8BAAMABAAFAAQABQAEAAMABgAHAAgACQAKAAoACwANAAwACwALAAwADQAOAA8AEQAT
ABQAFQAWABYAFQAUABUAFgAXABgAGgAbABoAGAAWABQAFQAWABYAGQAZABoAGwAaABsA
GgAZABoAGgAZABkAGAAWABYAFgAWABUAFAAUABQAEQAPAA8ADQAMAAsACwAKAAgACAAI
AAcABgAGAAUABQAFAAQABAACAAIAAAAAAAIAAgACAAIAAAAAAAEAAQABAAEAAQAAAAIA
AgAAAAAAAAAAAAAAAQADAAMAAwACAAIAAgACAAIAAgACAAIAAwAEAAAA//8BAAAAAgAC
AAIAAgACAAIAAwAFAAYABwAHAAcABwAIAAgACAAIAAgACgAKAAgACgALAAwADwAPAA8A
EQAQABAAEAAPAA8AEgASAA8ADAAMAAwACwAMAA0ADQAKAAYABAACAAEA/////////f/8
//z/+//7//j/+P/4//b/9v/3//f/9//2//X/8//w//H/8//0//T/9v/3//f/9//z//P/
8//0//P/8v/y//H/8f/y//H/7v/r/+b/4v/j/+v/9v8JACYASQByAJsAvwDNAMYAsACU
AHcAWAA0ABEA9//s//D/9P/y/+3/6v/r/+3/8P/w//H/8f/y//D/7v/y//D/8P/w//D/
7//v/+//7//v/+//7//w/+//7f/s/+v/7P/v//L/8f/v/+//7//v//H/8f/x//H/8v/x
//D/7//w//H/8v/z//H/8f/x//L/9P/0//P/8v/0//X/9v/2//T/9f/1//T/9v/2//f/
+P/2//f/9//3//r/+//7//v/+//9//3//f/9//3//f/9////AAACAAUABAADAAMABAAG
AAYABgAHAAcACAAJAAoADQANAA0ADwAOAA0ADAAMABAAEAAPAA4AEAARABIAEgAQAA8A
DwAPAA8AEQARABEADwAOAAwACwAMAAoACgAKAAgABwAGAAYACAAFAAMAAwD///7//f/9
//z/+v/6//r/+f/4//j/9//1//X/9P/0//b/9v/0//T/9P/0//T/9P/y//L/8//z//X/
9f/1//T/9v/2//T/9P/0//T/9P/1//P/8//z//L/9P/0//T/9P/2//b/9v/3//b/9v/1
//X/9f/3//j/9//2//X/9P/0//T/9f/3//j/+f/5//n/+//8//z//P/8//z//v/+//7/
AAABAAIAAQABAAEAAwAGAAYABgAFAAMABgAGAAMAAgACAAIAAQADAAMAAgD+//z/+v/4
//f/8//z//P/8f/w//D/7//v/+//8P/x//D/7f/t/+z/6//s/+3/7f/s/+r/6//r/+r/
7P/t/+3/7f/p/+n/6f/q/+z/7P/t/+3/6//o/+X/5v/p/+T/3P/Z/93/6v/9/xIAKwBQ
AHsAoQC9AMIAtACcAIUAZgBEACMABwD4//T/+P/0/+v/6v/p/+n/6v/u/+//7//u/+7/
8P/u/+z/7P/s/+z/6//r/+v/6//r/+v/6//s/+z/6//r/+v/6f/r/+3/6//t/+3/7f/t
/+v/6//r/+v/7v/v//D/8f/w/+//7v/t/+//7//v//D/8P/w/+//7v/u/+//8P/w//D/
8f/x//D/8P/w//H/8v/0//X/9f/1//T/9f/1//X/9f/3//f/9//5//n/+f/5//r/+v/7
//3//f/9//7/AAADAAQABQAHAAQABAAEAAQABgAHAAgACwALAAsACwAMAAwADAALAAoA
CgALAAwADAAOAA0ADQANAAwADQAMAAsACgAKAAkACQAKAAgACAAIAAgABwAGAAYABgAD
AAEAAQD///7//f/9//r/+P/4//j/+f/4//j/9//3//f/9v/2//f/+P/3//j/9v/2//b/
9v/1//T/9P/z//P/8//z//L/8//0//P/9P/0//T/9P/1//P/8//z//L/9P/0//T/9P/y
//L/8v/z//b/9v/1//X/9//2//T/9P/0//T/9v/2//f/+f/6//v/+//7//v//P/8//z/
/v/+/wAAAAACAAQABQAGAAcABwAHAAkACAAIAAgABwAGAAgABwADAAMABAAFAAUABQAF
AAQAAAD///7//f/9//r/+f/4//X/9P/0//P/8//y//L/8v/w//L/8//z//P/8v/x/+//
7P/u/+//7//u/+7/7//v/+//7f/t/+3/7v/w//D/8f/x/+//7v/t/+r/5//o/+j/4f/h
/+b/8/8GAB8AQABlAIsArwC+ALgAogCHAGoATgArAAkA8v/u//T/9v/v/+z/7f/p/+j/
7P/v//H/9P/2//T/8v/u/+7/7v/u/+v/6//r/+v/7f/t/+3/7v/w/+//7//v/+7/7//w
/+3/7//v/+//7//x//H/8f/x//L/8f/w/+//7//v/+//7//v/+//7//w//L/8v/x//D/
8P/x//L/8v/0//X/9f/0//T/9P/1//b/9v/3//f/9//4//n/+f/5//v//f/9//3//f/9
//3//f8AAAAAAQADAAMAAwAEAAYABAAEAAQABQAHAAgACQAKAAgABwAGAAcACQALAA0A
EAARABAADgAMAA4ADwAQABAADgANAA0ADQAPABEAEQARABIAEgARABEADwAMAAsACgAM
AAsACgAKAAgABQADAAMAAQAAAP/////+//z//P/8//3//P/8//v/+v/5//f/9v/2//b/
9P/0//X/9v/3//j/9v/2//f/9//1//X/9f/0//b/9v/0//T/9v/2//b/9//3//f/9//2
//X/9P/z//L/8//0//X/9//4//j/9//3//f/9//2//b/9P/0//T/9P/2//b/9//5//z/
/f/9//3//f/+//7//v/+//7/AAAAAP7/AAABAAIABQAFAAUABwAGAAYABgAFAAcACgAK
AAcACAAIAAgABwAFAAUABAAAAP7//P/6//n/9//3//f/9f/2//b/9f/1//P/8v/x/+7/
7//x//L/8//x//H/8P/u//D/8f/x//D/7v/v/+//7//t/+3/7f/u//D/8P/x//H/7f/s
/+3/7v/n/+L/4v/j/+P/6v/7/xQAMQBUAH0AqQDDAMYAuACcAH0AYABCAB0A/f/u/+z/
8P/w/+3/7P/r/+3/7v/u//H/8//y//D/8v/0/+//7v/t/+z/7f/t/+3/7f/v/+//7//w
//L/8f/x//H/8f/z//X/8//x//H/8f/x//H/8f/x//H/8//z//P/8//z//P/8//z//P/
8//z//T/+P/4//f/9v/4//n/+v/6//f/9//2//T/9f/2//j/+v/8//3//f/9//z//f/9
//3/+//9//3//f/9//3//f/9/wEAAgAEAAcABgAFAAUABgAGAAYABgAHAAcACAAJAAoA
DQANAA0ADwAOAA0ADAAMAA4ADgANAAwADgAPABAAEAAQAA8ADwAPAA8AEQARABEADgAO
AA0ADQAOAAwADAAMAAoACQAIAAgACAAFAAMAAwABAAAA/////wAA/v/+//7//P/6//n/
9//4//n/+f/6//j/+P/2//b/9P/0//T/9P/1//b/+P/5//f/9//3//b/+P/4//b/9v/2
//b/9v/3//X/9f/1//T/9P/0//T/9P/1//b/9//5//j/+P/3//f/+f/5//r/+v/6//f/
9P/2//b/9//4//n/+v/3//b/9v/3//r/+//7//v///8AAAAAAAD///7////+/wAAAgAD
AAQABQAFAAUABwAIAAgACAAHAAkADAAMAAkABgAGAAYABQAFAAUABAAAAP3/+v/3//X/
9v/3//j/9//0//T/8//z//D/8P/w/+7/8P/x//H/8f/x//H/8P/u/+7/7//v/+7/7P/t
/+3/7f/r/+v/6//s/+z/7P/t/+3/7f/s/+n/6v/p/+b/4v/d/9//7P///xIAKwBQAH0A
owDBAMQAtACaAIEAZgBEACMABQDy//D/9P/0/+//7v/r/+n/6P/s//H/7//s/+7/8P/u
/+z/7P/s/+z/6//r/+v/6//t/+3/7f/u/+7/7f/t/+3/7P/t/+7/6//s/+3/7v/v/+//
7//v/+//8P/v/+7/7f/v/+//7//v/+//7//v//D/8P/w/+//7v/u/+//8P/w//H/8//0
//T/8//y//L/8v/1//f/+P/5//f/9//2//X/9//5//n/+f/7//v/+//7//r/+v/7//3/
/f/9//7/AAACAAIAAgADAAEAAgADAAQABwAHAAcACQAHAAcABwAIAAoACgAJAAgACAAJ
AAoACgAIAAcABwAHAAkACwALAAsACgAKAAkACQAKAAgACAAIAAYABQAEAAQABAABAP//
///+//7//v////3/+v/5//j/+f/4//j/9//3//f/9v/2//b/9v/0//T/8v/y//L/8v/w
//D/8f/x//P/8//z//L/8//0//P/9P/0//T/9P/1//P/8//z//L/8//0//X/9v/2//b/
9v/3//f/9v/0//P/9P/1//f/+P/2//X/9P/0//D/8//0//T/9P/0//T/8v/y//P/9f/2
//f/9//3//n/+v/6//r/+v/6//z//P/+/wAAAQACAAUABQAFAAcABgAGAAYABQAFAAgA
CAAFAAQABAAEAAMAAwADAAIA/v/8//r/+P/3//f/9//3//X/8v/y//H/8f/w//D/8P/u
//D/8f/x//H/7//v/+7/7P/u/+//7//u/+7/7//v/+//7f/t/+3/7v/u/+7/7//v/+3/
7v/r/+j/6f/o/+L/2//b/+T/8/8GACEAQABjAIkArwDEALwApgCNAHIAUgAxABMA/P/w
/+7/8P/t/+z/6//p/+r/7v/x//H/8P/w//L/9P/x//D/7//u/+//7//v/+//7f/t/+3/
7v/u/+3/7f/t/+v/7f/v/+3/7//v/+//7//v/+//7//v/+//7//v/+//8f/x//H/8f/x
//H/8f/y//T/9P/z//L/8v/z//T/9P/z//P/8v/w//L/8v/z//T/9v/3//f/9//4//n/
+f/5//f/+f/5//n//f/9//3//f/8//z//f////////8AAAIABAAEAAQABQADAAQABQAG
AAcABwAHAAkACQAJAAkACgAMAAwACwAKAAoACwAMAAwACgAJAAkACQALAA0ADQANAAwA
DAALAAsACgAIAAgACAAIAAcABgAGAAgABQADAAMAAwACAAEAAQD///z/+//6//v/+v/6
//n/+P/3//X/9P/3//j/9//4//b/9v/2//b/9P/0//X/9f/3//f/9//2//T/9P/y//L/
9v/2//b/9//1//X/9f/0//T/9P/0//T/9P/0//T/9f/4//j/9//3//f/9//4//j/9v/3
//b/9P/2//b/9v/2//j/+P/5//v//P/9//3//f/9//7//v/+/wAAAAACAAIAAAACAAMA
BAAFAAUABQAHAAoACgAKAAkACQAMAAwACQAHAAYABQADAAUABQAEAAAA/v/8//r/+f/3
//f/9//1//T/9P/z//P/8v/y//L/8P/y//P/8//z//X/9f/0//L/8f/x//D/7v/v//H/
8v/z//H/8f/x//L/8P/w//H/8f/x//D/8f/w/+v/6P/k/+X/6//y//3/FgA1AFYAfQCp
AMUAyAC2AJwAgQBoAEgAIwADAPD/8v/6//j/8f/w//H/8f/w//D/8f/z//T/9P/y//L/
8v/y//L/8v/x//H/8f/x//P/8//z//T/8v/x//H/8f/v//H/8//x//P/8//z//P/8//z
//P/8//3//f/9//3//X/9f/1//X/9f/1//X/9v/2//b/9f/0//b/9//4//j/9v/3//f/
9v/3//j/+v/8//r/+//7//v//P/9//3//f/+/wEAAgADAAIAAQAAAP//AgACAAMABQAF
AAUABgAIAAYABgAGAAcACAAKAAwADgANAA0ADQAPABEAEQARABIAEgASABEAEAARABMA
FQAWABQAEwATABMAEwAVABUAFQAUABQAEwATABIAEAAQABAAEAAPAA4ADgAQAA0ACwAL
AAYABAACAAEAAAD+//7//v////7//v/9//3//f/8//z//v/+//z//P/6//r/+v/6//j/
+P/5//n/+f/5//n/+P/6//r/+P/4//j/+P/4//n/+//7//v/+v/6//r/+v/6//r/+v/6
//v//P/8//v/+//7//v//P/8//r/+f/4//j/+v/9//7//v/+//////8BAAAA//8AAP//
////////AQADAAUABgAHAAcACAAIAAkACgALAAwADQAMAAsACgAJAAcABwAHAAYABwAI
AAYAAwD///3/+//6//r/9v/2//j/+P/2//b/9v/2//b/9v/2//b/9//4//n/+v/5//j/
9//2/w==
         </WaveFormData>
      </LeadData>
   </Waveform>
</RestingECG>
