# Supplementary material for: Detection of Left Atrial Enlargement Using a Convolutional Neural Network-Enabled Electrocardiogram
Source: Front Cardiovasc Med. 2020 Dec 17;7:609976. doi: 10.3389/fcvm.2020.609976 (PMC7773668; doi:10.3389/fcvm.2020.609976)
Supplement: Supplementary file 3 [file Data_Sheet_3.ZIP › normal2/1802017645_5803_00000039.XML]

<?xml version="1.0" encoding="Windows-1252"?>
<!DOCTYPE RestingECG SYSTEM "restecg.dtd">
<RestingECG>
   <PatientDemographics>
      <PatientID>1802017645</PatientID>
      <PatientAge>77</PatientAge>
      <AgeUnits>Years</AgeUnits>
      <Gender>Male</Gender>
      <PatientLastName>jiangyang</PatientLastName>
   </PatientDemographics>
   <TestDemographics>
      <DataType>Resting</DataType>
      <Site>1</Site>
      <AcquisitionDevice>MAC55</AcquisitionDevice>
      <Status>Unconfirmed</Status>
      <Priority>Normal</Priority>
      <AcquisitionTime>09:15:10</AcquisitionTime>
      <AcquisitionDate>04-22-2017</AcquisitionDate>
      <CartNumber>1</CartNumber>
      <AcquisitionSoftwareVersion>009C</AcquisitionSoftwareVersion>
      <XMLSourceVersion>MAC5000 v1.0</XMLSourceVersion>
   </TestDemographics>
   <RestingECGMeasurements>
      <VentricularRate>64</VentricularRate>
      <AtrialRate>64</AtrialRate>
      <PRInterval>202</PRInterval>
      <QRSDuration>74</QRSDuration>
      <QTInterval>436</QTInterval>
      <QTCorrected>449</QTCorrected>
      <PAxis>58</PAxis>
      <RAxis>10</RAxis>
      <TAxis>93</TAxis>
      <QRSCount>11</QRSCount>
      <QOnset>226</QOnset>
      <QOffset>263</QOffset>
      <POnset>125</POnset>
      <POffset>185</POffset>
      <TOffset>444</TOffset>
      <ECGSampleBase>500</ECGSampleBase>
      <ECGSampleExponent>0</ECGSampleExponent>
   </RestingECGMeasurements>
   <Diagnosis>
      <Modality>Resting</Modality>
         <StatementCount>3</StatementCount>
         <LabelText>12SL ��ϳ���</LabelText>
      <DiagnosisStatement>
         <StmtFlag>ENDSLINE</StmtFlag>
         <StmtText>�������</StmtText>
      </DiagnosisStatement>
      <DiagnosisStatement>
         <StmtFlag>ENDSLINE</StmtFlag>
         <StmtText>�������� T ���쳣</StmtText>
      </DiagnosisStatement>
      <DiagnosisStatement>
         <StmtFlag>ENDSLINE</StmtFlag>
         <StmtText>�쳣 ECG</StmtText>
      </DiagnosisStatement>
   </Diagnosis>
   <Waveform>
      <WaveformType>Rhythm</WaveformType>
      <WaveformStartTime>0</WaveformStartTime>
      <NumberofLeads>8</NumberofLeads>
      <SampleType>CONTINUOUS_SAMPLES</SampleType>
      <SampleBase>500</SampleBase>
      <SampleExponent>0</SampleExponent>
      <HighPassFilter>16</HighPassFilter>
      <LowPassFilter>150</LowPassFilter>
      <ACFilter>NONE</ACFilter>
      <LeadData>
         <LeadByteCountTotal>10000</LeadByteCountTotal>
         <LeadTimeOffset>0</LeadTimeOffset>
         <LeadSampleCountTotal>5000</LeadSampleCountTotal>
         <LeadAmplitudeUnitsPerBit>4.88</LeadAmplitudeUnitsPerBit>
         <LeadAmplitudeUnits>��V</LeadAmplitudeUnits>
         <LeadHighLimit>2147483647</LeadHighLimit>
         <LeadLowLimit>268435456</LeadLowLimit>
         <LeadID>I</LeadID>
         <LeadOffsetFirstSample>0</LeadOffsetFirstSample>
         <FirstSampleBaseline>0</FirstSampleBaseline>
         <LeadSampleSize>2</LeadSampleSize>
         <LeadOff>FALSE</LeadOff>
         <BaselineSway>FALSE</BaselineSway>
         <ExcessiveACNoise>FALSE</ExcessiveACNoise>
         <MuscleNoise>FALSE</MuscleNoise>
         <LeadDataCRC32>1495293196</LeadDataCRC32>
         <WaveFormData>
/v/+//7//v/9//z/+//6//z//P/8//z//v/+//7//v///wAAAAAAAP///////wAAAAAB
AAEAAQACAAQABQAGAAUAAgABAAEABAAFAAUABgAFAAYABgACAP7//v/+//3//f/9//v/
/P/7//r/+v/5//f/9v/2//b/9v/2//X/9P/y//D/7//v//H/8v/y//L/8f/w//D/8P/x
//H/8f/x//P/8//z//P/9f/2//b/9v/0//P/8//z//X/9f/1//X/8v/w//D/8f/2//r/
/P/4//b/9v/5////CAAPABYAIAArADMAQgBPAFMAVgBdAF0AVwBSAEYALgAPAPT/5//k
/+f/6v/t//T/+f/6//b/9v/5//n/+f/5//n/9//4//n/+v/8//r/+v/6//v/+//7//v/
+v/4//j/+v/6//r/+v/6//r/+v/6//v/+//7//v/+//8//z//v/+//7/+//7//v/+v/8
//z//P/+//z/+//6//r/+//8//7////9//3//f/+/wAAAAAAAAAA/v8AAPz//P/6//v/
/P/8//7//v/8//7//P/8//z//P/8//z/+//7//r/+v/6//f/9f/2//b/9v/4//j/9v/2
//T/8//z//P/9f/2//j/+//3//b/9f/1//b/9v/0//T/9f/2//f/9//2//b/9f/0//T/
9P/0//T/9v/4//v//f/8//r/+f/6//r/+f/5//r/+v/5//b/9//5//v/+//7//v//f/9
//3//f/9//3//P/6//v//f/9//z//P/8//z/+v/4//j/+f/6//v//P/8//r/+P/4//j/
+f/7//v/+v/5//n/+P/4//r/+v/6//r/+f/5//n/+v/5//j/+P/3//j/+v/8//7//P/8
//z//P/6//r/+v/6//z//P/8//z/+f/4//b/9f/5//r/+//8//v/+//6//f/9//3//j/
+P/4//n/+f/4//n/+v/5//z/+//7//r/+v/7//z///8AAP3//f/9//3///////////8B
AAEAAQACAAEAAQABAAEAAgACAAAAAAD+/wAAAAAAAAMABAAFAAYABgAHAAQAAgAEAAQA
BQAHAAUABAACAAIABwAIAAcACAAIAAgACAAIAAgABwAHAAgACAAIAAYABQAEAAUABwAI
AAYABgAGAAUABQAIAAgACAAGAAUABAAEAAQABAAEAAUACwALAAkACAAJAAgACAAJAAsA
CwALAAkACQAJAAkACgALAAwADAAMAAwADAAMAAwADAANAAwADAAMAAsACQAJAAoADAAQ
ABEAEgATABIAEgASABIADQAMAAwADAAQABEAEwAVABQAFAAQAA4AEQASABIAEAAPAAwA
DAAMAAsACwAKAAUABQAGAAcACQAJAAgABwAGAAYABQAFAAUABAAEAAQAAwADAAQABQAH
AAQAAwACAAEABAAFAAYABwAIAAgACAAHAAQABAAEAAMABQAFAAUABAAEAAYABwAKAAoA
CAAKAAoACgALAA8AFgAbACAAKAAxAD0ASgBRAFUAWgBdAF0AXQBWAEoAOgAjAAYA8f/u
//P/9v/7//7/AwAGAAYABAADAAMABQAFAAUAAwABAAEAAQACAAIAAgACAAMAAQABAAEA
AAAAAAAAAgACAAIAAgACAAIAAQAAAAAA//8AAAEAAgAEAAIABAAEAAQAAQABAAEAAAAC
AAIAAgAEAAQAAwACAAIAAAAAAAEAAQACAAMABAAGAAQABAAEAAQABAAGAAIAAgAEAAUA
BgAGAAYABgAEAAYABQAEAAMAAgAEAAQAAwADAAQABAAEAAEAAwAEAAQABAAEAAQAAgAC
AAIAAQABAAEABAAEAAUABwACAAAA/v/9//3//P/5//j/+v/6//r/+f/3//j/+P/4//r/
+v/6//r/+P/4//n/+f/5//j/+P/6//v/+//8//7//v/9//r/+//5//v/+//7//3/////
/////f/9//3//P/6//v//f/9//7//v/+//7////+////AQD////////+/wAA/v/+//7/
/P/9//z/+v/4//n/+f/6//j/+P/4//j/+P/5//r//P/+//7///////3//P/7//r//P/8
//z//P/6//r/+v/6//r/+v/6//r//f/+//7////+//7//v/+//3//f/8//n/+//7//z/
/P/6//v/+//6//z//P/6//z//f/9//z//P/6//r//P/8//n/+f/5//n/+f/5//n/+f/6
//v//P/+//7//f/8//v/+//8//v//P/+/wAAAAAAAP///v/9//z//f////3//P/6//r/
+//9/////v/8//z//f/8//n/+P/5//r/+//8//v/+//8//7//P/8//r/+f/1//X/9v/2
//n/+v/7//v/+//+//7//v/8//v/+v/6//z//P/8//3/AAD///z/+v/7//r/+v/7//3/
/f/9//v/+f/5//n/+v/6//r/+v/5//j//v8DAAMA/P/+//7//v/+//v/+v/5//j/+f/6
//v//P/6//r/+v/6//3//v///wAAAAABAAIAAgACAAEAAQABAAEAAgACAAEABAAFAAcA
CAAHAAYAAwACAAQABgAIAAkACgALAAwADAAGAAQABAAEAAEA/v/9//r//P/+/wAAAwAB
APv/+P/2//f/+f/7//z//P/8//r/+f/7//v//P/8//r/+f/4//j/+f/7//z//f/5//f/
9f/z//X/9//6//z//P/7//v//P/8//v/+v/5//n/+P/2//b/+f8AAAQA/v/6//r//P8B
AAcADAARABgAHgAnADcASgBXAFsAXgBhAF8AXQBUAEAALAARAPL/5f/q/+//7v/t//L/
9//8//r/+P/3//f/+f/5//n/9//3//f/9//4//X/9P/z//P/9v/3//j/+P/2//b/+P/4
//j/+P/4//j/9//2//b/9f/z//P/8//0//X/+P/5//r/9//3//f/9v/2//b/9v/4//r/
+f/4//j/9v/2//f/9//3//f/9//4//j/+P/4//j/+P/6//b/9v/1//X/9f/0//X/9v/1
//j/+P/4//j/+P/4//j/9//3//r/+v/6//f/9f/2//b/9v/2//b/9P/0//b/9f/1//X/
9v/2//f/+f/5//j/9//3//j/+P/2//b/+P/4//j/9//0//T/8//y//T/9P/0//T/9f/2
//j/+f/2//T/8//0//X/9f/2//j/+f/5//f/+f/5//v/+//7//r/+//6//n/+//9////
AAD9//3//v/9//7//v/+//7//v/8//z//f/7//v/+//6//v/+v/7//z//P/9//z/+v/8
//3//f/+//z//P/8//z//P/7//r/+v/4//j/+f/5//n/+v/7//z/+v/4//b/9P/2//j/
+v/8//n/+P/3//b/+P/4//f/9//6//r/+v/6//j/+f/5//f/9P/z//P/8v/0//f/+f/6
//v//P/7//7//v/9//v/+v/4//j/+v/6//v/+//7//v/+f/5//n/+f/4//f/9v/2//n/
+f/5//n/+f/6//n/+v/6//z//P/8//r/+v/6//r//f////3//P/5//j/+P/5//r/+v/5
//r//v/+//z//P/7//r/+f/4//n/+f/6//z//P/8//r/+f/5//n/+v/6//j/+P/4//f/
+f/8//z//P/6//n/+P/4//n/+v/7//3///////3//P/5//j/+P/5//3//f/9//v/+//7
//v//P///wAAAQABAPr/9v/3//f//v/9//z/+//6//z//v8AAAIABAAEAAQABAADAAQA
BAAEAAMAAwADAAQABgAHAAcABwAHAAgACAAIAAgABgAGAAcACAAJAAkACgALAAwADAAI
AAgACAAIAAcABAADAAAAAAD+//z/+//5//b/9v/3//j/+f/6//r/+v/7//r/+v/7//v/
/P/8//z/+v/4//f/9v/4//n/+v/7//3//f/9//3//P/8//v/+v/5//n/+v/7//v/+//7
//v/+v/4//j/+f/8//z//P/8//z/+v/9/wMACgARABYAGAAdADEASABZAF0AYABjAGcA
ZQBeAFAAPAAfAPz/7f/y//H/7P/t//b/+f/8//7//v/5//X/9f/1//X/8//1//X/9f/2
//T/9P/0//X/9f/1//X/9P/y//L/9P/0//f/+P/5//r/9f/y//D/7f/w//P/9v/6//j/
+v/6//r/9//3//f/9v/0//T/9P/2//b/9f/0//T/9f/2//j/+f/3//f/9//4//b/9v/2
//b/9//6//f/+P/3//f/9//2//j/+P/2//j/9v/2//b/9v/2//b/9f/1//j/+P/4//X/
9P/0//P/8v/0//b/9v/4//b/9f/1//X/9v/2//f/+f/3//b/9f/1//b/9v/0//T/9v/2
//b/9f/1//b/9v/2//T/9P/0//T/8v/y//P/8//1//T/9P/2//b/9f/1//b/+f/5//f/
+f/4//n/+P/3//j/+//8//3//P/7//r/+P/4//n/+//7//z//P/8//z/+v/2//T/8//2
//f/+P/4//j/9v/2//b/9P/1//T/8v/y//P/8//0//b/+P/6//z/+P/3//b/9v/2//b/
9//3//b/9v/2//b/9v/2//b/9v/2//b/9v/2//j/+P/4//j/9v/2//X/9f/4//j/+P/4
//j/+f/5//f/9f/1//b/9v/4//n/+f/4//j/+P/2//j/+//7//r/+v/5//j/+f/4//X/
9f/1//X/9v/3//j/+f/5//n/+f/6//n/+f/5//n/9v/2//T/9P/1//j/+f/6//r/+v/6
//r/+P/5//b/9P/3//j/+v/9//v/+v/4//j/9//2//P/8v/1//b/9//4//r/+//9/wAA
///+//v/+f/0//P/8//y//P/9P/1//X/9v/6//v//P/6//n/+P/4//n/+v/7//3/////
//3//P/5//j/+P/5//r/+f/4//X/9//3//f/+P/6//z//v///wAAAAD9//r/+v/6//r/
+v/7//z//f///wAAAAAAAP//AQABAAIABAAFAAUABQAFAAYABgAGAAYAAwACAAIAAgAE
AAUABwAJAAwADAAIAAYABAAEAAMAAAD8//j/9//2//n/+//8//n/+P/4//j/+f/4//j/
+P/4//j/9//3//f/9v/2//b/9f/2//b/9v/3//b/9f/0//P/8P/v/+7/7f/w//L/9P/1
//j/+v/8//3/+//5//f/9P/0//b/9//2//r/AAACAP7/9v/3/wEACAAPABYAHAAnADUA
SABbAGMAZgBpAGcAZQBgAEwALgAPAPL/5f/o/+v/7P/r/+7/7//2//z/+v/z/+//8v/z
//T/8//1//X/9f/2//P/8v/x//H/8f/x//H/8P/x//L/9f/2//f/9v/1//T/8//y//L/
8f/w/+//7v/u/+//8v/z//T/9f/1//X/9P/0//T/9P/2//T/8//y//L/8f/w//D/7//x
//H/8f/y//T/9P/0//T/9P/2//L/8v/x//H/8f/w//P/9P/z//b/9f/0//P/8v/y//L/
8f/x//P/9P/1//P/9f/2//b/9v/0//T/8v/y//H/7//u/+3/7//w//L/9f/x//D/7//v
//D/8P/u/+7/7v/u/+7/7f/t/+7/7v/u/+//8P/x//L/8v/y//P/8//y//D/7//w/+7/
7f/t/+7/8f/x/+//8f/y//X/9v/3//f/+f/5//n/9f/z//H/7v/x//X/+v/9//v/+v/5
//j/9v/0//T/9f/y//H/8P/u//H/8P/x//L/8v/z//L/8P/w//H/8f/y/+//7v/t/+z/
7P/t/+7/8P/y//L/8//z//T/9P/0//T/9f/2//f/+P/3//b/9f/0//L/8v/y//L/9f/2
//b/9//1//T/8//y//D/8f/x/+//8v/z//X/9v/0//X/9f/0//L/8v/w//L/9f/1//T/
9P/2//b/+P/4//b/9f/0//P/8f/x//H/8f/0//X/9v/4//b/9f/0//P/9P/0//L/8v/y
//T/9P/0//P/8v/x//D/9P/3//b/9v/0//T/9f/3//X/9P/y//L/8v/y//D/8P/z//T/
9f/2//f/9//4//r/+f/4//X/8//z//P/9P/0//b/9v/2//X/8//2//b/9v/0//P/8v/y
//D/8P/w//H/9//3//X/9P/1//T/9P/1//f/9//3//X/9f/1//X/9v/3//j/+f/5//r/
/P////7/+v/4//b/9P/3//j/+f/7//z//P/8//v//f/9//7/AAD//////////wAAAAAA
AAAAAAAAAAEAAgABAP///v/9/wEAAgD///7//v/+//3/+v/7//j/+P/4//b/9//3//P/
8v/y//L/8//y//L/8v/y//H/8f/y//P/8v/y//L/8f/w//D/8P/x//H/8f/x//H/8P/v
/+7/7f/w//D/8P/v//D/8v/0//X/9f/1//X/9P/u/+z/7//y//T/9P/0//T/9v/5//v/
AgANABQAGAAhAC8AQgBTAFsAXgBdAFsAXQBUAD4AJAADAOT/2//i/+X/6P/t//L/8//2
//j/+P/5//n/9v/1//T/8f/x//H/8f/y//P/9P/1//f/9v/1//T/8v/x//L/9f/2//n/
+v/7//z/+v/4//f/9f/1//X/9f/2//j/+v/6//r/+v/7//z//P/8//z//P/+//z/+//6
//r//P/8//3//f/9//3//f/+//z//P/8//z//P/+//r/+v/6//v//P/8//7//v/8//7/
/f/8//v/+v/8//z/+//7//v/+v/5//X/8//0//T/9P/y//L/8P/w//L/8f/x//H/8f/w
//D/8f/w//D/8P/x//D/8P/u/+7/8P/w//D/7//t/+7/7v/u/+z/7P/s/+z/7f/u//D/
8f/y//L/8//2//X/8//y//L/9f/1//P/9f/1//f/9//3//f/+f/5//n/9v/1//T/8v/0
//X/9//3//j/+P/4//j/+v/4//j/+f/4//f/9v/0//X/9P/1//b/9P/1//T/8v/0//X/
9f/2//b/9v/2//b/9P/z//L/8v/1//b/+P/5//X/9P/z//L/8P/w//D/8P/y//L/8v/y
//L/8v/y//L/8f/w/+7/7f/w//L/9P/2//P/8//y/+//8P/x//P/9P/y//P/8//y//T/
9P/y//T/8//z//L/8v/y//L/9P/0//H/8f/x//H/8v/z//T/9f/y//H/8P/w//T/9f/2
//f/+f/6//n/+v/6//z//P/8//r/+v/6//r/+//9//v/+v/8//7/AQAFAAMAAgAAAAAA
BAAEAAIAAgAAAAAAAAAAAP////8AAAIABAAEAAIAAQABAAEAAgACAAEAAAD///3///8E
AAYACAAHAAUAAwACAAQABAAGAAQABAAEAAQABAAEAAQABAAFAAcACAAJAAkACQAJAAoA
DAANAA0ADQANAA0ADAALAAoACQAKAAwADgAPAA8AEAARABEAEAALAAgACQAKAAoACAAF
AAIAAgACAAMABQAGAAMAAQAAAP////8AAAAAAAAAAAAA////////AgACAAIAAQD///7/
/f/9////////////AQABAAEAAQABAAAA///9//3//v//////AAABAAIAAgACAAIA///8
/wIABgAEAAAAAgALABMAGgAdACIAKgA3AD8ASABXAF0AXABbAGEAYwBcAFIAQAAlAAQA
8f/u//H/9v/5//z/AwAIAAYAAgABAAMAAwADAAMAAQABAAEAAQACAAQABAAEAAUABQAF
AAUABAACAAIABAAEAAQABAAEAAQAAwACAAIAAQADAAMAAwAEAAQABgAGAAYABwAHAAcA
BgAEAAQABAAGAAYABQAEAAQABgAGAAcABwAEAAMAAgACAAUABgAHAAgABgAIAAQABAAG
AAcACAAIAAYABgAEAAYABwAIAAkACgAIAAgABwAHAAgACAAIAAUABwAIAAgACAAJAAoA
CQAKAAoACQAJAAkACQAIAAgACQAGAAQAAgABAAQABgAGAAgABgAGAAYABQAGAAgACQAK
AAsADAANAA4ADQAMAAwACwALAAoACgAMAA4ADQANAA4ADQANAAsADQALAA0ADQANAA0A
DwAPAA8ADAALAAoACAAHAAcACAAHAAcACAAJAAoADQAMAA0ADwARABEAEQAQAA0ACgAJ
AAgACAAJAAgABgAGAAcABwAIAAoACgAKAAoACgAJAAgACAAKAAoACwALAAgABgAEAAIA
BAAEAAQABAAEAAQABAAEAAcACAAJAAoACgAKAAkACQAJAAgABwAGAAgACQAJAAcABQAF
AAYABgAGAAcABwAGAAYABgAEAAYABwAHAAYABgAIAAgACgAKAAcABwAHAAcACQAJAAkA
CQAJAAkACQAKAAkACQAJAAkACgAKAAgACAAIAAoACgAKAAgACAAIAAgACAAJAAYABAAG
AAYABwAJAAoACgAJAAoACwAKAAcABgAGAAYABgAGAAkACQAKAAwACgAKAAgABwAGAAcA
CQAKAAgACAAIAAcABwAKAAoACgAKAAkACAAIAAgACAAIAAkADAALAAgABgAEAAIAAQAB
AAUABwAJAAkACwALAAsADAALAAoACQAHAAYACgANABEAEgAQAA4ADAAKAAoACgAKAAoA
DAAMAAwADAAOABAAEQASABAADwAOAA4ADgAPAA8ADwARABIAEgASABQAEgASABMAFAAV
ABUAFgAVABYAFgASABIAEgASABEADQALAAcABgAHAAgACgALAAgACAAJAAoACAAIAAcA
BgAEAAIAAQABAAIABAAFAAYABAACAAEAAAADAAUABwAJAAgABwAGAAUABwAIAAgACAAF
AAUABgAHAAUABQAFAAUABwAGAAcACQAQAA4ADgAOAAwACgANABEAGAAfACIAKAA3AEcA
VABdAGMAaABpAGsAaQBiAFQAPgAfAAAA8//6////AgD///7//f/8//7/BgALAAkACQAJ
AAkABwAFAAUABQAGAAUABAADAAMABQAFAAUABAACAAIABAAEAAQABAAEAAQABQAEAAQA
AwADAAMAAwAEAAQABgAGAAYAAwADAAMAAgAEAAQABAAGAAYABQAEAAQABAAEAAUABQAD
AAMAAwAEAAIAAgACAAIABAAGAAIAAgADAAUABwAIAAUABAABAAIAAAAAAAAAAAABAAIA
AgADAAMAAgABAP3//P/8//v/+v/4//j/9v/2//b/9f/1//X/9f/0//T/9f/z//L/8f/x
//L/8v/w//D/8P/w//D/7//v//D/8P/w/+7/7v/u/+7/8P/w//H/8f/z//L/8v/0//L/
8f/x//L/8f/x/+//8f/z//X/9f/1//P/9f/1//X/9f/1//X/9P/2//f/+f/5//j/+P/4
//j/+P/2//b/9//3//f/9//2//P/8P/v/+7/8v/1//b/9v/0//X/9f/2//j/+P/4//j/
9P/z//L/8v/z//T/9v/3//X/9P/z//L/8v/y//L/8v/0//T/9P/0//b/9v/2//b/9P/0
//P/8//0//T/9P/0//b/9//3//X/8v/x//H/8P/x//P/9P/0//b/9v/0//b/9v/1//P/
8v/w//D/8v/y//X/9//5//v/+f/3//X/8//z//P/8//0//X/9f/1//X/9P/0//L/8v/0
//b/9v/2//P/8v/x//D/8//1//P/8v/0//T/9f/3//n/+P/2//b/+P/4//b/9v/4//j/
+P/4//j/9//3//j/+P/4//b/9f/0//X/9//4//f/9v/1//P/8//2//b/9v/1//P/8f/w
//L/9P/2//n/+//5//X/8v/0//T/9f/3//f/9//3//X/9v/3//j/+v/5//j/9//1//b/
+v/7//f/9P/3//j/+f/6//z//P/8//z/+//6//r/+v/8//z/+//7//7/AAADAAUAAwAD
AAMABAAEAAQABAACAAAAAQACAAMAAwAEAAUABgAGAAIAAAAAAP///f/5//f/9//4//n/
+v/4//f/8v/w//P/9P/2//j/+P/4//j/9v/0//P/8v/y//P/9P/0//T/9v/2//f/9//2
//X/9P/z//P/8//z//T/9P/0//P/8//2//f/9//3//f/9//2//T/8v/v//D/9v/8//z/
+v/8//v///8KAA8AGAAiACsAOwBMAFcAXwBiAGUAYQBdAFQARAAuAA8A8P/n/+j/5f/m
/+//+P/7//j/9v/4//f/8//y//H/8P/t/+3/7f/t/+7/8P/y//T/9//3//f/9//2//H/
8P/x//D/8v/y//L/8v/z//T/9v/3//T/8//y//L/8v/0//T/9P/x//H/8f/w//D/8P/w
//L/8//z//P/9P/z//L/8v/x//T/9f/2//j/+v/6//r/+v/3//j/8//y//H/8f/x//D/
8f/y//H/9P/0//T/9P/0//T/9P/z//P/9f/2//f/9f/3//j/+P/4//b/9P/w/+7/8P/v
/+//7//x//L/9P/3//f/9v/1//X/9P/0//L/8v/w//D/8P/v//H/8v/y//L/8v/y//L/
8v/w//D/8f/x//L/8v/z//b/9v/1//X/9v/1//X/8//1//f/+f/5//n/+f/7//v/+//7
//v/+//6//j/+f/7//v//P/8//z//P/7//j/9//3//j/+f/6//r/+v/4//j/+P/3//n/
+f/4//j/+f/5//r/+v/6//r/+v/6//n/+P/4//b/9v/3//f/+P/4//j/+P/6//r/+v/6
//n/+P/3//b/+P/4//j/+P/4//j/9//3//b/9v/2//b/9v/3//f/9f/2//f/+f/6//n/
+f/4//b/9f/0//H/8v/2//f/9//4//j/+P/6//r/9//3//f/9//5//n/+f/5//j/9//2
//b/+P/5//r/+//3//b/8//y//T/9v/2//b/+P/4//j/+P/5//v/+f/4//b/9v/3//n/
+//6//j/+P/6//r/+P/4//f/9v/1//T/9v/3//n//P/6//r/+P/3//f/9//4//j/9v/2
//b/9f/2//r/+//8//v/+f/3//b/9P/0//T/9f/6//v/+v/6//f/9v/2//f/+//7//v/
+f/4//f/9v/2//n/+v/7//v/+v/2//X/9f/2//j/+P/4//j/9v/2//b/9v/0//T/9P/0
//b/9v/2//b/9P/0//T/9P/z//L/8f/w//X/+P/7//7/AAAAAAAAAAD///7//f/8//7/
AAABAAIAAAD///7//v/9//3//P/7//3/AAACAAQAAgAAAAAAAQACAAMAAwAEAAQABAAD
AP7//v/+//7//f/8//v/+P/4//j/+P/5//n/9f/0//T/9P/z//T/9P/0//f/9v/2//f/
9P/0//P/8v/z//L/8v/y//H/8f/x//H/8f/x//H/8f/x//L/8v/y//P/8//0//X/9//3
//f/9//1//L/8f/x/+7/7v/w//T/+P/4//f/+/8EAA0AFgAkADMAOwBCAEsAVQBiAGsA
aQBhAFoASgAwAA8A8P/n/+r/5//m/+v/8P/x//L/9P/y/+3/7f/v/+//7//t/+r/6f/o
/+j/6v/s/+7/8f/v/+//7//u/+r/6v/s/+z/8P/y//T/9v/y//D/7//t/+z/6//q/+r/
6//u/+//8P/w//H/8v/y//D/7v/s/+z/7//v/+//8P/u/+7/7//v/+//7//v//D/7//u
/+3/7P/u//D/7P/s/+v/6//r/+r/7P/s/+r/7P/u//D/8v/0//L/8v/x//H/8P/w//D/
7f/s/+z/6//q/+z/7P/q/+r/7P/r/+v/6//q/+r/6//t/+3/7P/r/+v/7v/u/+z/7P/q
/+r/6v/p/+r/7P/t/+7/7P/s/+z/7P/u/+7/7//v/+3/7P/s/+7/7f/r/+r/6v/t/+3/
6//t/+3/7//v/+//8P/z//T/9f/1//X/9f/0//H/8f/y//H/8f/y//P/9P/0//L/8v/z
//P/8//z//L/8P/u/+7/7v/x//X/9//4//f/9//2//b/9f/0//P/8v/y//H/8P/w//D/
8P/x//H/7v/u/+7/7v/w//D/8P/w//D/8P/w//D/8f/y//P/9P/y//L/8f/x/+//7v/t
/+z/7f/v//D/7//x//H/8v/y/+//7//u/+z/7f/u/+3/8P/w/+//7f/s/+7/7v/w//D/
8f/x//H/8f/v/+//7//v/+3/7f/t/+7/8P/x//L/8//v/+7/6//q/+r/7P/s/+z/7f/u
/+//8P/v//H/7//u/+7/7v/v//H/8P/u/+v/6v/u/+7/7P/s/+z/7P/s/+z/6//r/+z/
7v/v//D/7//v//D/8f/z//T/8//y//H/7//t//D/8P/w//D/7//u/+7/7P/s/+z/7f/w
/+//7P/q/+z/7P/t/+//7//t/+v/5//o/+n/6v/s/+7/8P/y//P/8P/0//n/9//2//L/
8P/u/+z/7v/u/+7/7v/u/+7/7v/u/+z/7P/s/+z/6//q/+n/6P/r/+z/7f/u/+z/7P/s
/+z/7P/s/+z/7P/u//D/8v/0//L/8v/y//L/8f/w/+//7//y//L/8v/x//P/8//0//b/
9v/1//T/8//2//b/9v/2//X/9v/4//r/+f/5//r/+//+//7/+v/4//b/9v/1//L/8P/s
/+v/6v/r/+3/7v/r/+n/6P/n/+f/6//s/+3/7v/p/+f/5v/l/+b/5v/m/+X/5v/m/+b/
5//l/+X/5f/l/+b/5//o/+n/6P/o/+j/5//n/+j/6f/p/+j/5//m/+T/6P/m/+f/5v/m
/+7/9P/w/+z/7f/t/+7/8//+/wgAFwApADwASQBPAFYAWwBfAF8AVgBCACgABQDk/9f/
2v/Z/9j/3f/i/+P/4v/i/+L/3//d/97/3//g/9//4f/h/+H/4v/g/+D/4P/h/9//3//f
/97/3//g/+P/5P/l/+T/4//i/+P/4v/i/+H/4f/h/+H/4v/h/+L/4f/g/+H/4f/h/+D/
4v/i/+L/5P/i/9//3P/a/9z/3P/d/93/3//h/+P/5v/i/+D/3v/c/9//4v/f/+D/4P/h
/+L/4v/g/+D/3v/g/9//3v/d/9z/3f/e/97/3//i/+L/4v/f/97/3v/d/9z/3f/e/93/
3v/c/9v/2//b/97/3v/f/+H/3//e/93/3f/g/+D/3v/e/97/3v/e/93/3f/e/97/3v/d
/9z/2//a/9n/2P/Y/9f/2v/a/9v/3v/c/9v/2//c/9//3//d/9//3f/f/9//3//h/+P/
4f/f/w==
         </WaveFormData>
      </LeadData>
      <LeadData>
         <LeadByteCountTotal>10000</LeadByteCountTotal>
         <LeadTimeOffset>0</LeadTimeOffset>
         <LeadSampleCountTotal>5000</LeadSampleCountTotal>
         <LeadAmplitudeUnitsPerBit>4.88</LeadAmplitudeUnitsPerBit>
         <LeadAmplitudeUnits>��V</LeadAmplitudeUnits>
         <LeadHighLimit>2147483647</LeadHighLimit>
         <LeadLowLimit>268435456</LeadLowLimit>
         <LeadID>II</LeadID>
         <LeadOffsetFirstSample>0</LeadOffsetFirstSample>
         <FirstSampleBaseline>0</FirstSampleBaseline>
         <LeadSampleSize>2</LeadSampleSize>
         <LeadOff>FALSE</LeadOff>
         <BaselineSway>FALSE</BaselineSway>
         <ExcessiveACNoise>FALSE</ExcessiveACNoise>
         <MuscleNoise>FALSE</MuscleNoise>
         <LeadDataCRC32>656548833</LeadDataCRC32>
         <WaveFormData>
AAAAAAAAAAABAAIAAwAEAAIAAgACAAIAAgADAAYABwAKAAoACgAKAAsADgAPABAADwAO
AA0ADQASABMAFAAVABIADwANAAwADQANAA0ADAAIAAUABAACAP7//v/9//3/+//8//v/
+v/5//f/9f/x//H/8P/w/+7/7v/u/+7/7v/s/+v/6v/q/+v/6//r/+v/6v/p/+n/6P/o
/+n/6f/p/+n/6f/p/+n/6//s/+z/7P/u/+z/7P/s/+3/7P/s/+z/6v/p/+n/6P/o/+z/
8f/y//X/9f/1//T/8//z//L/7v/s//P/BAAbADUASgBZAFsASAArAAEA3//P/8//0f/O
/8r/0v/a/9v/3P/f/+T/6v/r/+v/7f/u/+//7//w//D/7//y//L/8f/w/+//8P/x//L/
8//w//D/8f/x//L/8v/y//L/9f/2//b/9//0//L/8f/x//T/9P/0//T/9P/0//X/9f/1
//T/9P/1//X/9f/2//b/9P/0//X/9f/3//f/+P/4//j/+P/3//f/+//9//v/+v/6//r/
+v/6//v//P/8//3/+//8//z//P/9//3//v/+//z//P/+//7//v/9//z/+//7//3//f/9
//z//P/8/wAAAwAGAAgACwAKAAkACAAIAAkADAANAA0AEgATABUAFwAVABUAFAAUABYA
FgAXABoAHQAdAB0AHgAcABsAGwAcABwAHAAcABoAGAAYABgAGAAYABUAFAASABAADwAM
AAgABgAJAAoACQAGAAYABQAEAAMAAAD+//z/+v/6//v/+//6//r/+//7//n/9//0//X/
9v/1//b/9//1//b/8v/x//P/9P/0//T/9v/z//L/8f/w/+//7v/t//D/8//1//f/9v/2
//T/9P/1//T/8//z//P/8v/w//D/8P/y//L/8v/z//T/9f/3//b/9f/z//H/8f/x//L/
8//y//L/8v/0//X/9f/2//f/+P/4//f/9v/3//j/+f/6//z//P/8//z//P/8//z/+//8
//z//f8BAAMAAAD+//z/+v/6//r/+v/6//n/+f/6//7//v8AAAQAAwACAAEAAAD+//3/
/f/9///////+//7/AQACAAIAAQD+//7//v/+//z//P/+//7//v/9//3//f/+////AAAD
AP////////////8AAAAA//////////////3/+//9//7/AQABAAEA//8BAAIAAgACAAMA
BgAHAAcACQAJAAoADAANAAwADgAOAA4ADgANABAAEQASABAAEAAQABEAFgAXABgAGAAa
ABwAHwAjACIAIQAgAB0AGgAYABcAFwAZABsAHAAcABcAFgAUABIAEAAPAA8ADAAMAAoA
CAAIAAYABAAAAP3//v/+//z//P/6//r/+v/6//v/+v/6//v/+f/5//n/+P/4//n/+f/6
//j/9//2//X/9//3//f/9//4//j/+P/6//j/+P/4//f/+P/4//j/+P/3//X/8v/y//D/
8//2//v///8BAAAA/f/7//r/+P/2//v/DAAfADkAUgBlAGsAYABBABcA6//Z/9P/z//O
/87/0P/a/9//4v/l/+j/7v/z//P/8f/y//P/8//1//T/8v/0//P/8//z//P/8f/x//H/
8f/y//L/8//z//L/8v/y//L/9P/0//P/8//1//T/9P/1//T/9P/0//T/8v/y//P/8//0
//T/9f/3//X/9f/2//b/9v/2//f/9//3//f/+P/4//r/+v/5//n/+f/7//n/+P/7//z/
/f/+//3//v/+/////f/+//7//v8BAAEAAgACAAIAAgAEAAQABwAHAAcABwAFAAcABwAH
AAgACAAIAAwADQAQABIAFQASABEAEAAQAA8AEAAPAA0AEQARABIAEwASABMAEwAUABQA
FAAVABgAFwAXABcAGAAZABkAGgAcABwAHAAcABoAGQAYABcAFgAUABEAEAAOAA4ADwAO
AAwACQALAAsACQAGAAYABQAEAAMAAAD+//z/+//8//7////7//r/+v/5//j/9//1//f/
9//1//X/9f/0//b/8//z//H/8v/y//L/9//1//X/9f/3//f/9//3//X/9f/0//P/8//0
//P/9P/3//b/9f/1//X/9P/y//L/8//2//f/+P/2//b/9v/3//X/9f/0//P/9P/1//f/
+f/5//j/9//4//b/9f/1//X/+P/4//f/9v/4//j/+P/4//b/9v/2//b/+P/4//j/9//4
//j/+f/9//7/+v/3//T/9//4//n/+v/8//v/+//8//r/+P/4//r/+P/4//j/+P/4//f/
9//3//n/+f/4//j/+P/4//f/9f/2//b/9v/2//b/9v/4//j/9v/1//X/9f/0//P/8v/z
//T/9f/2//f/9//4//j/9//1//X/9f/1//X/8//1//b/9f/1//X/8//1//b/9v/2//j/
+v/6//n/+P/3//f/+P/2//X/9P/0//T/+P/6//n/9v/4//j/+P/4//j/+P/4//j/+v/8
//7/AAAAAAAAAAAAAAEAAgAEAAgACQAKAAoACgAIAAkADAANAA4ADgAOAA4AEAATABQA
FQAUABEADgAMAA4ADwAPAA8AEAAOAAsACgAGAAQABAADAAIA/v/9//r/+//8//z//P/3
//P/8P/u//D/8v/0//b/9P/0//P/8v/w//H/8f/x//D/7v/s/+v/7P/u//H/8//x/+//
7f/r/+7/7//x//L/8f/y/+//7v/w/+//7v/u/+7/7v/t/+3/7P/u//L/8//0//f/+//9
//r/9//x/+7/6v/q//P/DAArAEMAWABpAGkAUgAtAP3/2//N/83/y//G/8b/zP/U/9f/
3P/j/+j/7P/t/+3/6//s/+3/7f/t/+z/6v/s/+v/6//r/+v/7P/t/+7/7//s/+z/7f/t
/+7/7v/u/+7/7v/u/+3/7f/r/+r/6v/r/+7/7v/u/+7/7v/u/+//7//v/+7/7v/v//H/
8f/y//L/8v/y//P/8//x//H/8v/y//T/9P/z//P/9f/3//X/9P/0//T/9P/0//X/9v/2
//f/9f/2//b/9v/5//n/+v/6//r/+v/8//z//f/9//3//f/7//3//f/9/wAAAAAAAAQA
BAAGAAcACQAMAA0ADgAQABAAEgASABEAEwATABQAFQAUABUAFQAWABgAGAAZABwAHQAd
AB0AHgAbABkAGAAYABkAGgAbABoAGgAaABoAGgAaABcAFgAUABAADwAMAAgACQANAA8A
DwALAAoACAAGAAUAAgAAAP7//v/+///////8//r/+f/3//n/+f/4//v/+v/3//b/9f/4
//r/9//3//f/+P/4//j/+P/1//T/8//z//P/8//z//b/9//3//f/9P/0//L/8v/3//j/
+f/7//j/9v/z//L/8//2//f/+P/4//j/+P/5//f/9//2//X/9P/z//P/8//3//j/+f/8
//z/+//7//v/+v/6//n/+P/4//j/+P/4//r/+v/6//r/+P/4//j/9//1//T/9P/3//z/
+v/5//j/+P/4//j/+P/6//n/+f/6//j/9v/2//j/+v/6//r/+v/3//X/9P/z//T/9f/1
//b/+f/6//r/+f/2//b/9v/2//j/+P/6//r/+f/3//b/9f/3//f/9//5//X/9f/1//X/
9//4//j/9//1//X/9f/1//b/9f/4//r/+//7//v/+f/2//b/9f/0//f/+v/7//v/+v/5
//n/+v/7//v/+//8//j/+P/6//3/AgABAAAA///+/wEAAgADAAQABgAHAAoACwALAAoA
CQAIAAkADAANAA4AEAAQABAAEQASABEAEAAPABAADwAPABAAEQARABEAEAANAAkABwAE
AAIAAgABAAEAAAAAAP7//P/6//n/+P/1//X/9P/0//L/8v/y//L/8v/y//H/8P/w//H/
8f/x//H/7v/t/+3/7P/t/+//8P/x//P/8//z//P/8f/y//L/8v/y//D/8P/w/+//7v/u
/+7/7v/t/+3/7P/u/+z/7f/y//X/+f/5//j/9//z/+7/6P/k/+3/BAAfADcATABhAGsA
WgA1AAcA5f/X/9X/0//M/8j/yv/Q/9X/2v/h/+b/6v/r/+v/6//s/+3/7f/v/+7/7P/u
/+7/7f/s/+v/6//r/+v/6//o/+j/6f/p/+3/7v/v//D/7f/s/+r/6f/s/+z/7f/v/+7/
7v/u/+7/7P/s/+3/7f/v/+7/7v/v/+7/7f/t/+z/7f/u//D/8f/v/+//8P/w/+7/7v/t
/+3/7//x/+//7v/w//D/8P/w//H/8v/y//P/8v/y//H/8P/z//P/9P/0//b/9v/4//j/
+P/3//b/9f/4//v//P/9/wAAAAAAAAQAAwAEAAQABQAFAAUABQAGAAUACAAJAAkADgAP
ABEAEwASABMAEwAUABQAFAAVABgAFwAXABcAGAAYABcAFwAYABgAGAAYABYAGQAaABsA
HAAZABUAEwAQABAAEQAQAA4ACgALAAoABwAEAAQAAwACAAMAAAD+//z/+f/4//j/9//2
//b/9//3//b/9f/z//X/8v/v/+7/7f/u//D/7f/t/+//8v/0//b/9f/x/+//7f/v/+//
7//v//D/8f/x//H/8v/y//D/8P/z//L/8f/x//P/8v/w//D/7v/w//D/8P/x//L/8//1
//X/9f/0//P/8//z//T/9f/0//T/9P/2//T/8//z//P/9f/2//b/9v/4//j/+P/4//X/
9P/z//L/9P/0//T/8//z//L/8v/1//b/9P/z//L/8v/y//L/8v/0//P/8//0//b/9P/0
//b/9P/y//D/7v/x//H/8v/z//P/8//y//L/8f/y//L/8f/y//L/8v/y//T/9P/2//b/
9P/z//P/8//y//H/8P/x//H/8f/x//H/8v/0//X/9f/0//P/8v/x//L/8f/0//b/9f/1
//X/8//y//L/8f/w//D/8v/y//H/8//z//T/9v/6//v//P/+/wAAAAAAAAAA/v/+//7/
/v///wIAAwAEAAYABgAGAAcACgALAAwADAAKAAoACwANAA8ADwAPAA0ACQAIAAgACQAL
AAsACgAIAAMAAgAAAP7//v/9//3/+v/4//b/9P/0//T/9P/y//H/8P/w/+7/7v/u/+7/
7v/u/+3/7P/s/+3/6//r/+v/6v/r/+v/6v/q/+r/6f/o/+f/5f/l/+X/5f/n/+j/6f/s
/+v/7P/t/+3/6f/o/+f/5v/p/+n/6P/k/+b/7f/0//f/8//z//L/7f/p/+j/5P/i/+3/
AAAXAC8ASABbAF8AUAArAPn/1f/H/8X/xf/A/8D/yP/Q/9P/1v/d/+b/6v/n/+X/5v/o
/+r/6//r/+r/6P/q/+r/6f/o/+f/6f/p/+n/6f/q/+r/6//r/+r/6v/q/+r/6v/q/+n/
6f/o/+b/5f/l/+n/6v/r/+z/7P/s/+3/7f/r/+r/6v/r/+v/6//s/+z/6v/q/+v/6//s
/+3/7//w/+7/7v/t/+3/8f/z//H/8P/u/+7/7v/u//H/8v/y//P/8f/y//L/8v/x//H/
8v/y//P/9P/3//j/+f/5//n/+f/5//v/+//7//r/+v/6//7///8CAAQABwAGAAUABAAE
AAcACgALAAsACwALAAwADQAPABEAEgAUABQAFAAVABgAGQAZABkAGgAZABcAFgAWABQA
FAAUABIAEwAUABUAFgAWABMAEgAQAA8ADwANAAoABAAFAAQAAQAAAAIAAwAEAAEA/v/8
//r/9//2//b/9f/1//T/9P/z//L/8f/v//H/7//t/+3/7f/s/+7/6//r/+r/6v/p/+j/
7P/r/+z/7f/v/+//7//v/+7/7//v/+//8P/w/+7/7v/w//D/8P/x//H/8P/u/+7/8P/y
//L/8v/y//L/8v/z//H/8f/w/+//8f/x//L/8//0//T/9P/2//X/8//y//H/8//0//T/
9P/2//b/9v/2//X/9P/z//L/8P/w//D/7//w//D/8f/1//b/9P/z//L/9P/0//T/9P/y
//H/8f/y//D/7v/u//D/8//0//X/9v/1//P/8v/x//H/8f/w//D/8f/y//L/8f/y//L/
8v/y//D/8P/y//L/8v/x//H/8f/v/+//7//x//D/8f/y//P/8f/y//L/8f/z//P/8//z
//H/7//x//L/8f/x//H/7//w//L/8//0//L/9P/0//P/9f/1//b/+P/6//v//P/+/wIA
AgAAAAAA/v/+//7//v8BAAQABQAGAAgACAAIAAkADgAPABAAEAAPAA4ADgAPAA4ADQAM
AAkACgAKAAsADQALAAkABgACAAMABAAEAAQAAgABAAEA/v/8//r/+P/4//f/9v/z//H/
8P/w/+7/7v/u/+7/7v/u/+//7v/u/+//7//v/+//7v/v/+//7v/u/+z/6//q/+n/6//r
/+v/6//q/+r/6v/s/+z/7P/s/+v/6v/q/+r/6v/n/+f/5v/o/+j/6//u//X/+f/5//T/
7//t/+r/4v/g/+3/AgAdADcATABZAFkASAAjAPf/2f/N/8v/y//I/8b/zP/W/9n/2P/f
/+j/7v/x/+//7f/u/+//7//v/+7/7P/u/+//7//v/+//8P/x//L/8//y//L/8//z//T/
9P/0//T/9P/0//P/8//z//L/8v/z//b/9v/2//b/9v/2//f/9//3//b/9v/3//n/+f/6
//r/+v/6//v/+//9//3//v/+//7//v/9//3//f////3//P/+//7//v/+/wEAAgACAAMA
AgACAAEAAAABAAEAAgACAAEAAAABAAAA/////////////wEAAQABAAIAAgACAAYABAAG
AAcACQAHAAcABwAIAAoADgAQABEAEQARABIAEwASABMAEwAUABYAFgAXABoAGwAbABsA
HAAdAB0AHgAgAB8AHgAdABoAHAAcABwAHAAaABcAFgAUABMAEwARAA4ACwANAA0ACwAG
AAYABQAEAAQAAgABAAAA/v/+///////9//z//P/7//r/+f/3//n/9//1//X/9f/3//r/
+P/5//n/+v/6//r/+f/1//P/8f/z//X/9//5//j/9//1//P/8//0//P/9P/4//j/+P/5
//j/9v/z//L/8v/0//T/9P/3//j/+f/7//r/+f/3//X/9//3//j/+f/6//r/+v/8//v/
+f/4//f/+f/6//r/+v/5//j/9//2//b/9v/2//b/9//4//n/+f/3//b/9v/5//3//P/8
//z//f/+////AAAAAP////8AAAEAAAABAAQAAwACAAEAAAADAAMABAAFAAMAAwACAAIA
BQAGAAYABQACAAIAAgACAAAAAAACAAIABQAFAAYABwAGAAUABAAFAAEAAQABAAEABQAI
AAoACwAMAA0ADgAPAA0ADQATABQAEgASABIAEgATABYAFwAYABkAGgAbAB0AHgAfACAA
IAAgACAAIQAjACEAIQAhAB8AHwAeAB4AHwAfAB8AHgAcABcAFgAUABIAFAATABMAEAAO
AAwACgAKAAsACgAHAAUAAgACAAAAAAAAAAAAAAAAAAEAAAAAAAEAAwADAAMAAgAAAP//
/f/8//3//f/9//3//f/9//3//f/+//7//v8AAP7//v/+//3//v/+//7//v8DAP///v/8
//7///8AAAUADQARABIADwANAAgABAACAAUAFAArAEUAXABtAHUAagBPACcA/f/n/+P/
4f/e/9z/3v/k/+v/8P/3//z//v///wEAAwAEAAUABQAFAAQAAgAEAAMAAwADAAMABAAF
AAYABwAEAAQABQAFAAQABAAEAAQABgAGAAUABQAFAAQABAAFAAQABAAEAAQABgAGAAcA
BwAJAAgACAAJAAkACQAKAAoACAAIAAkACQAIAAcABwAGAAkACgAKAAsADQAPAA0ADAAO
AA4ADgAOAA0ADgAOAA8ADwAQABAAEAARABEAEgASABIAEgAUABQAFgAXABgAGQAbAB0A
HQAdABwAHAAcACAAHwAgACAAIQAhACEAIQAiACYAKgAsAC0ALgAtAC0ALQAxADMANAA2
ADgAOAA5ADwAOwA5ADcANgA4ADcANwA4ADoAOgA6ADgANgA2ADYANgA2ADMAMgAwADEA
MQAvACwAKAApACgAJQAhACAAHgAcAB0AGgAYABYAFgAYABsAHQAbABoAGgAZABcAFQAS
ABMAEwARABEAEQARABIADgANAA8AEAAQABAAEAANAAwACwAMAA0ADgAPAA8ADwAOAA0A
DgAOAAwADAAPAA4ADQANABAAEAAPABAADgAQABAAEAAOAA4ADgAPABAAEQARABEADwAP
ABAAEQARABAADwAQABIAEQARABEAEgASABEAEAASABIAEgASABIAEgASABIAEgASABIA
EQATABIAEgAVABUAEgAQAA4ADwAQABEAEgATABMAFAAWABUAEgARABIAEAAQABAAEAAS
ABEAEQARABEAEQAQABAADwAQABAADwAOAA4ADgAOABAAEAASABIAEAAPAA8ADwARABEA
EQATABEAEQARABEAEQASABIAEQAPAA8ADwAPABEADwARABIAEAAPAA4ACwALAAwADAAM
AA8AEgATABMAEgARABEAEgARABEAEQASABAAEgAWABsAHAAaABoAGgAaABoAGgAaABoA
HAAdACAAIQAkACQAJAAkACMAJgAnACgAKAAoACgAKQAtAC0ALQAtACsAKQAoACgAJwAn
ACcAJgAkACEAIAAeABwAHAAbABsAGAAYABYAFAASABEAEAANAAwADAANAAwACgAKAAoA
CgAKAAkACAAIAAcABwAHAAcABAADAAMAAgAEAAcACQALAAoACQAIAAcABwAIAAgACAAM
AAoACgAKAAcABgAGAAYABgAFAAUABAAEAAQABQAKABEAFQATABAACwAJAAgABAAEABEA
JAA7AFUAbgB/AH0AagBHABsA+f/r/+f/4//i/+L/6v/u//H/8v/1//z/BAAHAAcABQAG
AAcABwAFAAQAAgAEAAMAAwADAAMABQAFAAUABQAEAAQABQAFAAYABgAGAAYABAAEAAMA
AwAGAAYABwAJAAkACAAHAAYABgAGAAcABwAHAAYABgAHAAUABQAGAAYABwAIAAoACwAK
AAkACQAIAAgACAAHAAcACQALAAkACAAJAAoACwAMAAsACgAIAAcACAAKAAsADAAPAA8A
EAAQAA8ADgAPAA4ADAALAAoACQAJAAsACwALAAoACgAKAA4ADQAOAA4ADwAPAA8ADwAQ
ABAAEgASABEAFQAVABYAFwAYABkAGQAaABoAGgAbAB4AHQAdAB0AHgAfAB8AIAAiACIA
IgAiACAAHwAeAB0AHAAeABsAGgAYABUAFQATABAADQAPAA8ADQAKAAoACQAIAAgABgAF
AAQAAgACAAMAAwD///7//v/9//r/+f/3//n/+v/5//r/+//7//z/+P/3//f/+P/4//j/
+P/1//T/8//0//X/9v/3//b/9//3//f/9v/2//T/9P/3//b/9f/1//j/+P/3//j/+P/6
//r/+v/4//j/+P/5//n/+f/4//f/+f/5//r/+//6//r/+v/8//r/+f/5//n/+v/6//n/
+P/6//r/+v/6//z//P/8//z/+f/4//f/9f/3//b/9v/5//z/+v/5//j/+P/4//j/+P/6
//n/+f/6//f/9P/z//T/9f/2//f/+P/4//f/9//3//n/+f/4//j/9//4//j/9//3//j/
+f/6//f/9v/3//b/9v/1//X/9f/1//X/9f/3//X/9f/1//X/9f/2//b/9f/z//P/8//z
//X/8//1//b/9f/1//X/8//z//T/9P/0//L/9P/0//P/9f/1//b/+P/4//f/9v/2//j/
/P/8//n/+P/7//z//f/+//7//v/+////AAABAAIAAgAEAAQABQAIAAoADAANAA4ACwAL
AAwACwALAAsACQAHAAQABAAFAAUABQAEAAIA//8AAP7//P/8//n/+f/2//b/9f/0//X/
9f/z/+//7P/q/+3/7P/t/+7/7P/s/+z/6//n/+b/5v/l/+b/5//n/+f/6P/o/+n/6//p
/+n/6f/p/+f/5//n/+j/6v/q/+z/6v/o/+j/5//m/+b/5v/m/+X/4f/e/97/5P/t//L/
8//3//H/7P/r/+n/5v/k/+j/8/8GACEAPwBWAGMAXQBEABsA7//V/83/y//F/7z/uv/G
/9L/1f/a/93/4v/m/+f/5f/j/+T/5f/l/+P/4v/g/+L/5v/n/+j/6f/n/+f/5//n/+b/
5v/n/+f/5//m/+X/5P/l/+b/5v/n/+n/6P/o/+n/6P/o/+j/6P/o/+j/6f/p/+j/5v/l
/+X/5v/n/+n/6v/p/+j/6P/n/+n/6f/q/+r/6//s/+z/7f/t/+//7f/s/+r/6v/q/+r/
7P/u/+//8f/v//D/8P/w//H/8f/y//L/8//0//f/+P/5//n/+f/5//j/+f/4//f/+v/6
//r//v8AAAIAAwAFAAUABQAFAAYACAAMAA4ADwAOAA0ADQANAA8AEQASABQAFAAUABUA
GAAYABcAFgAWABcAFwAYABoAHAAcABwAGgAYABgAGAAYABoAFwAWABQAEQARAA8ADAAH
AAkACQAHAAYABgAFAAQABQACAAAA/v/8//z//f/9//3//P/8//v/+P/3//X/9//1//P/
8//z//b/+P/1//X/9//4//j/+P/4//X/9P/z//X/9f/1//X/9f/1//T/8//1//b/9f/2
//j/9v/0//P/9f/0//L/8v/0//b/9v/2//T/9P/0//X/9//3//b/9f/1//X/9v/3//j/
+P/4//r/+f/3//b/9f/3//j/+P/4//j/+P/4//j/9v/2//b/9v/3//j/+f/5//f/9v/2
//n//P/6//n/+P/2//b/9v/2//b/9f/1//b/9//2//f/+v/5//j/9//2//T/8//z//P/
9v/3//f/+P/5//r/+v/5//X/9P/z//L/9f/2//n/+v/4//f/9//3//X/9f/1//f/9f/1
//X/9f/1//b/9v/1//P/8//z//P/9P/z//b/+P/5//n/+f/3//X/9v/2//b/9v/4//j/
9//0//P/8//0//f/9//3//j/9v/y//T/9//2//T/9P/0//T/9P/0//T/9P/0//T/9P/0
//T/9P/0//T/9v/2//b/9v/4//j/+P/4//z/AAAEAAgABwAGAAUABAACAAMABgAHAAgA
CAAIAAgACQAMAA0ADgANAAwACwALAA4ADwAQABEADQALAAoACgALAAsACwAKAAcAAwAB
AP7//P/8//v/+//5//r/+f/4//r/+f/4//X/8//y//L/8P/u/+7/7v/u//D/7//u/+7/
7f/t/+3/7f/v/+//8P/w/+//7//u/+3/7f/t/+3/7f/r/+z/7P/s/+7/7P/s/+z/7P/s
/+3/7v/s/+v/6//q/+j/6P/p//T///8BAPv/9v/z/+//6v/m/+j/8/8GAB0ANQBUAGsA
aQBOACUA+f/d/9X/0//P/8j/xv/M/9T/1f/Y/9//5v/q/+n/5//o/+r/7P/t/+z/6v/n
/+j/7P/t/+7/7//u/+3/7P/r/+j/6P/p/+n/6//s/+3/7v/s/+z/6//r/+v/6v/q/+v/
7v/u/+7/7v/s/+z/7f/t/+z/6v/p/+n/7P/t/+//8P/w//D/8f/x/+//7//w//D/7v/u
/+3/7f/v//H/7//u/+7/7v/u/+7/8P/y//P/9f/1//b/9v/2//f/9//4//j/9v/2//j/
+P/4//f/9v/1//j/+//8//3//v/+//7/AgAAAAIAAwAFAAcABwAHAAgABwAKAAsACwAN
AA0ADgAPABEAEwAUABYAFgAWABcAGgAZABkAGQAaABwAGwAbABwAHgAeAB4AHAAaABoA
GgAaABgAFQAUABIAEgATABIAEAALAA0ADQALAAYABgAFAAQABQACAAAA/v/+//7/////
//3//P/8//v/+f/3//T/9f/5//n/+//9//3//v/6//n/9//4//j/+P/4//X/9P/z//X/
9f/1//X/9P/1//X/9f/2//b/9P/0//f/9v/1//X/+P/4//f/+P/1//b/9f/0//T/9P/0
//X/9//3//b/9f/1//X/9v/3//b/9v/2//j/+v/5//n/+f/4//j/9//2//j/+P/4//j/
9v/2//b/9v/4//j/+P/3//f/9v/2//n//P/6//n/+P/2//b/9v/2//b/9f/1//b/9v/0
//T/9v/4//j/+P/4//b/9f/1//X/9f/1//T/9P/z//T/9P/z//L/8v/y//L/9P/0//b/
9v/4//f/9//3//f/9//3//n/9f/1//X/9f/z//T/9P/z//P/8//z//P/8f/v//H/8v/1
//X/9f/z//X/9v/2//b/8//0//P/8f/x//H/8v/0//X/9f/1//b/9v/4//r/+f/4//f/
9v/1//T/9P/0//T/9P/2//b/9v/2//T/9P/0//T/9P/0//T/9P/0//T/9P/0//b/9v/2
//b/+f/6//v//P///wAAAQACAAIAAgACAAIAAQAEAAUABgAGAAYABgAHAAgACQAKAAoA
DAAMAA0ADwAPAA8ADwANAAsACgAKAAsACQAJAAgABgAEAAQAAwACAAIAAQABAP7//P/6
//j/+P/5//j/9f/z//D/8P/u/+7/7//w//H/8v/w/+7/7f/t/+7/7//w//D/7v/t/+v/
6v/r/+v/6//r/+z/7f/u/+//7v/u/+7/8P/u/+7/7v/t/+z/7P/s/+z/7//r/+r/6P/q
/+3/9v/7//n/9//w/+v/6//s/+z/7P/z/wYAHQAzAEwAYQBjAFQAMQAFAOX/1//T/9P/
zv/I/87/1v/Z/9j/3f/k/+j/6f/n/+n/6v/r/+v/6//q/+j/6v/t/+3/7f/t/+z/6//q
/+n/6v/q/+v/6//s/+z/7P/s/+z/7P/r/+v/6//q/+r/6//q/+r/6v/q/+z/7P/t/+3/
7f/s/+z/7f/s/+v/6//q/+n/6P/o/+f/6//t//D/8v/x//D/7v/t//H/8//x//D/7//u
/+3/7P/v//D/8P/x//H/8v/y//L/8f/x//L/8v/z//T/9//4//j/9//2//X/9v/5//r/
+//7//r/+f/8////AgAEAAcABwAHAAcACAAJAAwADQANAA4ADQANAA0ADwARABIAFAAS
ABIAEwAWABUAFQAVABYAGAAXABcAGAAaABoAGgAYABYAFgAWABYAFgATABIAEAAPAA8A
DwAMAA==
         </WaveFormData>
      </LeadData>
      <LeadData>
         <LeadByteCountTotal>10000</LeadByteCountTotal>
         <LeadTimeOffset>0</LeadTimeOffset>
         <LeadSampleCountTotal>5000</LeadSampleCountTotal>
         <LeadAmplitudeUnitsPerBit>4.88</LeadAmplitudeUnitsPerBit>
         <LeadAmplitudeUnits>��V</LeadAmplitudeUnits>
         <LeadHighLimit>2147483647</LeadHighLimit>
         <LeadLowLimit>268435456</LeadLowLimit>
         <LeadID>V1</LeadID>
         <LeadOffsetFirstSample>0</LeadOffsetFirstSample>
         <FirstSampleBaseline>0</FirstSampleBaseline>
         <LeadSampleSize>2</LeadSampleSize>
         <LeadOff>FALSE</LeadOff>
         <BaselineSway>FALSE</BaselineSway>
         <ExcessiveACNoise>FALSE</ExcessiveACNoise>
         <MuscleNoise>FALSE</MuscleNoise>
         <LeadDataCRC32>1364098336</LeadDataCRC32>
         <WaveFormData>
/v/+//7//v8AAAAAAAAAAAAAAAAAAAAA/v/+//7//////wAAAAAAAP7//P/7//r/9f/0
//P/8//u/+3/7P/s/+3/7v/y//P/8//0//T/8v/w//D/8P/x//L/8v/y//L/8//0//X/
9v/4//j/+P/3//f/9//3//f/+P/4//f/9//2//X/9P/z//L/8v/y//H/9P/2//j/+f/8
//z/+v/6//n/+P/3//b/9v/3//f/9f/3//j/+f/6//j/9v/1//X/9v/2//f/9//5//r/
AgAHAAoADAAQABYAIQAwAD4ARwBOAEwAPwAvABoA+v/U/7r/qf+W/4P/dP9l/2H/Z/9w
/37/l/+t/7v/x//X/+X/7v/y//X/+f/7//3///8DAAUABwAKAAkACAAHAAQABAAEAAcA
CAAIAAcABwAHAAcABQAFAAYACgAKAAoACQAHAAgACAAJAAsACwAKAAkABwAIAAkACQAJ
AAgACAAJAAkACQAJAAoADAAMAAwACwAKAAkACAAHAAcABwAIAAoACwAMAA0ADgAMAAwA
DAALAAsADAAMAAwADAAMAAwADAAKAAoACgAKAAoACgAKAAwACwAKAAkACAAKAAoACgAK
AAgACAAIAAgACQAJAAkABwAJAAkACQAJAAsACgAKAAoACAAGAAYABQADAAMAAwACAAIA
AAD/////AQD///////8AAAAAAAD+//z//P/8//v/+//7//z//P/8//v/+//7//3//f/7
//r/+//7//v/+v/4//f/9//3//j/+P/5//v/+v/6//n/+P/6//r/+v/4//n/+v/6//v/
+//6//n/+P/5//v/+f/5//n/+v/7//v/+//5//n/+v/6//v//P/8//r/+v/7//z//P/8
//v/+//7//v//P/8//r/+v/6//v//f/9//3//f/8//3//f/+//////////3//P/8//z/
/P/8//z//v/+//v/+v/5//n//f/+//7//v/8//z//P/8//3//v///wAA///+//7//f/7
//r/+f/5//n/+f/6//r//P/8//3//v/9//v/+v/7//3/+//7//z//f/9//3//v/8//v/
+//6//z//v/+//7//f/9//z/+//6//n/+P/3//f/+P/6//v/+P/3//f/9//3//f/9//3
//f/9//3//f/9v/2//b/9//3//f/9//3//X/9f/1//X/+f/6//r/+v/6//r/+f/5//n/
+v/6//r//P/7//v/+/////7//v/+//7//v/8//z//f/9//3//P/7//r/9v/1//T/8f/z
//X/+P/4//X/9P/0//L/8f/z//L/8f/0//T/8v/y//L/8v/z//T/8v/y//L/8//y//P/
9P/0//T/9P/z//P/9P/1//b/+P/6//n/+f/5//f/9//3//j/+P/4//f/9//6//v/+//8
//v/+P/3//b/+P/4//j/+P/5//n/9//3//j/+f/6//r/9v/1//X/9v/4//n/+f/3//r/
/v8HAA4AEAAUABoAIwAuADoARQBOAEwAPwAvABoA/P/U/7r/qf+U/4H/dP9l/2H/af9y
/37/k/+n/7X/xf/R/93/6v/y//X/9//5//v//f///wEAAwAGAAQABAAEAAIAAgACAAUA
BgAGAAUABQAFAAcABQAFAAYABgAGAAYABQAHAAgACAAJAAkACQAIAAcABwAIAAkACQAL
AAoACgALAAsACwALAAwADAAMAAwACwAJAAkACQAJAAoACwANABAADwAOAA0ADAAMAAwA
DAALAA0ADgAOAA4ADAAMAAwADAAMAAwADAAMAAsADAANABAAEAAQABAAEAAOAA4ADgAO
AAwADAAMAAwAEAARABIAEQAQAA8ADgANAA0ADAAMAAwACQAGAAUAAwAGAAcACAAIAAYA
BAADAAMABQADAAMAAwABAAAA///8//7//v/+//3/+//7//z//P/9//3//v/////////9
//z//P/9//7//v/+//3//f/9//v/+v/6//v//v/+//3//P/+//7//v/8//z//P/7//v/
/P/8//z//P/9/////f/9//v//P/9//3//f/9////AgAAAAEAAgACAAAAAAABAAIAAAAA
AP//////////AAAAAAAAAAAAAAEAAwADAAMAAwACAAMAAwAEAAMAAwADAAEAAQACAAMA
BAAEAAQABgAGAAQABAAEAAUABgAGAAUABAAEAAQABAAEAAQABAAEAAQAAgACAAMAAwAF
AAQAAwADAAEAAQACAAIAAwACAAIAAgAAAP////8BAAIAAQACAAQABAADAAIAAgAAAP//
///+/wAAAgACAAIAAQABAAAA//////////////7//v///////v/9//3//f/7//v/+//7
//v/+//7//v/+//8//3////+//3//P/7//z//f/+/////v/+//3//P/8//z/+//7//n/
+v/6//r/+//7//z//f/7//v/+//7//v/+//7//z//P/8//z//P/8//v/+v/5//j/+v/8
//7/AAACAAIAAgACAAIAAgACAAIAAQABAAIAAgACAAIAAAD///7/+//6//n/+//4//f/
9v/1//L/8f/z//X/9f/2//b/9P/0//T/9P/z//T/9P/0//L/8//0//X/+f/6//v//P/6
//n/+P/3//j/+v/7//v/+f/5//n/+f/6//z//f/+//r/+f/5//n/+v/8//3//P/8//z/
/P/8//z//P/9//3/+f/5//r/+//8//z/+v/5//n/+v/6//v//f///wIABgALABAAFgAa
ACAALQA8AEYATwBQAEYAOQAnAAoA4v/C/7D/nf+K/3v/Zv9X/1n/Y/9w/4j/n/+x/7//
z//f/+n/9P/4//3//v///wAAAQACAAMABAAGAAcACAAJAAgACAAIAAsADAAKAAkACQAJ
AAoACQAKAAwADgAOAA4ADQALAAwADAANAAsACwAKAAkACwAMAA0ADQALAAoACgALAA0A
DQANAA4ADAAMAAwACwANAA0ADQANAA0ADQAOABAADgAOAA4ADgAQABAAEAAPAA8AEAAQ
ABAAEAAQABAAEAAOAA4ADgAOAA4ADgAOABAAEwAUABUAFgAVABQAEwASABIAEgASABIA
EwATABMAEQARABEAEQARABEAEAAQABAAEgAQABAADwANAA0ADQAMAA4ADAALAAsACwAJ
AAkACQAIAAgACAAGAAYABgAGAAUABQAFAAYABgAGAAUABQAFAAMAAQD9//r//f///wEA
AgAEAAMAAwADAAEAAAAAAAEAAAAAAP///v/8//z//P/6//v//P/8//3//P/8//z//P/+
/wEAAAABAAAAAAAAAP///f/7//v//P/8//3//v/+//7//v///wAAAAAAAP//////////
AAAAAP7//v/+/////f/9//3//f///wEAAgAEAAMAAwADAAEA///+//3//P///wAAAwAE
AAQABAAEAAUABQAEAAIAAAACAAIAAgACAAIAAgACAAIAAQAAAAAA//8BAAAA////////
//8AAAAA/v/8//v/+v/7//v//P///////f/9//7//v/9//z//P/5//n/+v/6//z//v/+
//7//f/9//z/+//9//3//f/9//z//P/9//3/+v/5//n/+f/7//v/+//7//v/+//7//v/
+P/4//j/+f/5//n/+f/5//X/9f/1//X/+P/6//v//P/6//r/+f/5//v//P/8//z/+//5
//j/9//5//n/+f/5//3/+//7//z//P/8//z//P/8//3//v///wAA///+//3//f/9//7/
/v/+//7//P/7//r/+f/4//f/9//y//H/8P/w//D/8P/z//P/9f/2//b/9P/z//L/8f/x
//T/9P/0//T/9f/2//f/+P/4//j/+P/3//n/+f/5//n/9//2//T/8//1//X/9f/1//b/
9v/2//X/9//4//n/+f/8//z/+v/6//j/+P/4//j/+v/7//v/+f/3//j/+f/6//j/9v/1
//X/9//4//r/+//7//7/AgAJAA4AEAASABYAIQAuADwASwBSAEgANwAnABIA7v/K/7L/
nf+I/3n/aP9V/1P/Xf9m/3z/l/+r/7v/yf/Z/+f/7v/y//X/+P/7//7/AQACAAMABAAG
AAUABAADAAAAAgACAAUABgAGAAUABQAFAAYABQAGAAgACgAKAAoACQAHAAgACAAJAAcA
BwAGAAUABwAIAAkACQALAAoACgALAAkACQAJAAoACgAKAAoACQAKAAsADAANAAsACwAM
AA4ADAAMAAwADAAKAAoACgAJAAoADAANAA4ADAAMAAwADAAOAA4ADgAOAA4ADgAOABAA
DwAOAA0ADAAOAA4ADgAOAA8AEAARABIAEQARABEADwAPAA8ADwAPAA0ADAAMAAwADgAM
AAwACwALAAsACwAKAAoACAAHAAcABwAFAAUABQACAAIAAgAAAAAAAAAAAP//AQABAAIA
AgAAAP/////////////9//z//P/9//7//v/8//v/+//7//v/+v/6//v//P/8//v/+v/6
//r/+v/4//b/9v/1//X/9v/2//b/9v/1//f/9f/1//b/+P/6//v/9//1//X/9v/2//f/
+P/4//r/+v/7//z//P/8//v/+//6//n/+f/4//j/+P/4//n/+f/5//n/+f/6//v/+//8
//3//f/9//v//P/8//z//P/8//z//v/+//z//P/8//3//v/+//3//P/6//r/+v/6//r/
+v/6//r/+v/6//v/+//7//r/+f/5//n/+f/6//r/+f/4//j/+P/6//n/+f/7//v/+f/5
//r/+P/3//b/9v/1//X/9v/2//T/9v/2//b/9v/1//P/8f/z//P/8//z//T/9P/1//X/
9P/z//P/8//z//P/8//z//H/8f/x//H/8f/y//P/9f/0//P/8v/x/+//7//v/+//7//w
//D/8P/w//D/7//v//H/8v/y//L/8v/x//H/8f/z//P/8//z//P/8f/z//b/+P/4//j/
+P/2//b/9//3//f/9v/1//T/8//z//P/8f/v/+3/7P/o/+j/6P/p/+j/5v/p/+n/6f/o
/+j/5v/m/+j/6P/p/+r/6P/o/+j/6f/q/+v/7P/s/+3/7v/u/+//7v/t/+z/7P/u/+3/
7f/t/+3/7f/t/+7/7v/u/+3/7f/w//H/8f/y//H/7v/t/+z/7v/u/+7/7v/u/+3/6v/p
/+z/7f/u/+7/6v/p/+n/6v/u/+//7//v//L/+v///wIABgAIAAwAFQAiADAAOwBEAEIA
LwAbAAYA4v+8/6b/lf9+/2v/Wv9L/0n/Uf9e/3T/i/+f/6//vf/L/9f/4P/o/+3/8f/z
//X/9//0//P/8v/y//X/9v/3//b/9v/2//n/+v/6//n/+f/5//n/9//3//j/+v/6//r/
+f/3//j/+P/5//n/+f/4//f/9//4//n/+f/7//r/+v/7//v/+//7//z//P/8//z/+//9
//3//f/9//z/+//7//z//P/8//z//P/+//7//v/9//3//v/+//7//P/8//z//P/+//7/
/v/+//7//v/+/wAAAgACAAIAAgAAAAAAAAAAAAAAAAAAAAAAAQABAAEA///9//3//f/9
/////v/+//7//v/8//z/+//7//v/+//6//j/9v/1//X/9//1//X/9f/y//L/8v/w/+7/
7v/u/+3/8f/z//b/+P/1//P/8v/x/+//7//t/+z/7P/t/+7/7v/w/+//7//v/+3/7P/s
/+3/7f/s/+r/6P/q/+r/6v/o/+j/6P/n/+f/6P/o/+j/6P/p/+v/6f/p/+n/6v/r/+v/
6v/p/+r/7P/p/+n/6f/o/+j/6P/p/+r/6P/o/+f/5//q/+v/7f/u/+z/7P/s/+3/7P/r
/+r/6f/q/+v/6//s/+3/7f/t/+v/7P/s/+z/7P/s/+z/7v/u/+z/7P/s/+3/8P/w/+//
7v/u/+7/7v/u/+z/7P/s/+z/6v/q/+v/6//p/+j/5//n/+j/6f/r/+z/6//q/+r/6v/s
/+v/6//t/+r/5//m/+b/5//n/+f/6P/r/+3/8P/y//X/+P/5//r/+f/5//j/9//5//n/
+f/5//f/9v/2//X/9f/1//b/9//3//f/9//3//f/9//3//f/9v/2//b/9//3//f/9//3
//P/8//z//P/9//4//j/+P/7//z//P/9//z//P/7//r//P/7//v/+//9//3//f/9//3/
//8BAAYABgAGAAYABgAFAAQABAADAAYACAAKAAwACgAJAAgABQADAAEAAAD8//n/+P/4
//b/+f/9//7///////7/+//6//z//P/9//7//v/+//7///8CAAMABAAEAAIAAgABAAEA
////////AAACAAEAAQABAAEAAQABAAIABAAEAAMAAwACAAMAAwAEAAQAAgACAAIAAAAA
AAAAAAAEAAUABAAFAAQABQAGAAYAAwABAAAAAAAEAAcACQAJAAoADAARABYAGgAeACQA
MQA+AEgAUQBWAFAAQwAzAB4A+v/Y/8L/r/+c/43/ev9p/2X/a/94/5L/rf+9/8n/1//j
/+//+P/+/wEABAAHAAoADQAMAA0ADgAQABAAEAAQAA4AEAAQABMAFAAWABUAFQAVABUA
EwATABQAFgAWABYAFQAVABYAFgAXABcAFwAWABUAFQAWABcAFwAXABYAFgAXABkAGQAZ
ABoAGQAYABcAFQAXABcAFwAXABkAGQAaABwAGgAaABoAGgAaABoAGgAZABcAGAAYABgA
GgAaABoAGgAaABoAGgAaABoAGgAaABwAGwAaABkAGAAYABgAGAAYABoAGgAaABoAGgAZ
ABgAFQAXABcAFwAXABYAFAATABIAFgAWABgAGQAYABcAFgAUABQAEgARABEAEAANAAwA
CwAMAAwADAAKAAwADAAMAAsACwALAAwADAALAAkACAAHAAoACwAKAAoACQAJAAkACAAK
AAkACQAJAAcABgAGAAcACAAIAAcABgAHAAgACQAIAAYABgAFAAUABQAEAAMAAgAGAAkA
CAAJAAgACAAIAAcABgAFAAYACAAGAAcACAAIAAcABgAGAAYACQAKAAoACwAJAAkACgAK
AAgACAAIAAkACwALAAsACwAJAAkACAAIAAoACwAMAAsACgAKAAoACgAKAAoADAAMAAgA
CAAIAAkACwAMAAwADAALAAoACQAIAAkACgALAAwADAAMAA0ADQALAAoACQAJAAcABwAI
AAgACAAIAAkACgAMAAsACwANAA0ACwALAAwACgAJAAgACAAJAAkACgAKAAwADgAOAA4A
DQANAAwACwAJAAkACQAJAAoACgALAAsADAALAAsACwAKAAkACAAHAAcABwAHAAcACQAK
AAsADQAPAA8ADwAPAA0ADQAPAA4AEAAQABAAEAAQABAAEQARABEAEAAPAA4ADgANAAwA
CQAGAAUABQACAP///v/+//z///8DAAQABQAFAAQAAQAAAAEAAgAEAAYABAAEAAQABQAI
AAkACgAKAAoACgAJAAkACQAJAAkACgAJAAcABgAFAAcABwAHAAgACAAIAAcABwAGAAcA
BwAIAAYABAAEAAQABwAIAAkACgAJAAkABwAHAAoACwAMAAwACAAHAAcACAAKAAkACwAL
AAoADAARABYAHgAkACgAMwBAAEoAVQBeAGAAVQBDADIAFADu/9D/v/+s/5n/iv95/3P/
ef9+/4r/of+1/8X/1f/j//H//P8CAAUACQALAA0ADwAOAA8AEAASABQAFAAUABIAFQAW
ABoAHAAaABkAGQAZABkAFwAXABgAGAAYABgAFwAZABoAGgAbABkAGQAYABcAFwAYABkA
GQAXABYAFgAXABkAGQAZABoAGgAaABoAGQAXABcAFwAXABkAGQAaABwAHAAcABwAHAAc
ABwAHAAbABkAGgAaABoAHAAcABwAHAAaABoAGgAaABoAGgAaABwAHgAeAB4AHgAcABwA
HAAcAB0AHgAfACAAIAAfAB4AGwAbABsAGwAbAB4AHgAfACAAHgAcABwAGwAbABsAGwAa
ABgAFgAVABUAFAARABAADwAPABAAEQAQABAAEAAQAA8ADgANAA0ADAANAA0ADgAPABEA
EQAPAA4ADQANAA0ADAANAA0ADgAPAA8ADgAOAA8AEAAQAA8ADgAMAAwADAAKAAoACgAJ
AAkACwAMAA0ADgAOAA8ADAALAA0ADgAPAA8ADQALAAsADAAOAA8AEAAQAA8ADgAOAA4A
DwAQABAAEQARABEAEgASABAAEAAQABEAEQARABEAEQAQABEAEQASABMAEwATABEADgAO
AA4ADgAOAA4AEAAQAA8AEAARABMAEgAQAA0ACgAOABAAEgAUABIAEgASABIAEAAQABEA
EQAPAA4ADQANAA8ADwAQABAADwAOAA4ADgAOAA0ADQAPAA8ADQANAA4ADgANAAwADAAJ
AAkACgAKAAoADAAMAAwADwAPAA4ADQANAA0ADQANAAwADAANAA0ACgAJAAkACQALAAsA
CwALAAkACQAJAAkACgAKAAoACwANAA0ADQANAAkACQAJAAkACQAKAAoACgAIAAgABwAH
AAgACgALAAwADAALAAsACwANAA0ADQANAAkACwANAAwADAAOAA4ADgAOABAAEAAQABAA
DgAOAA4ADwAPABAAEAAQABAADgANAAwACgAKAAoACwAIAAcABgAGAAMAAgAEAAMAAQAC
AAIAAAACAAIAAgADAAYABgAGAAYABQAGAAcACAAKAAoACgAJAAcABwAHAAcACgAKAAkA
CQALAAsACwALAAoACgAKAAkABwAIAAkACQAKAAoACAAIAAkACgALAAwADAANAA0ACwAJ
AAoACwAMAAwACgAJAAkACAAIAAkACQAJAA4AFgAbACAAJAAoACwANwBGAFQAXwBiAFoA
SwA5ACAA+v/W/7z/q/+Y/4v/fP9t/2v/c/+A/5b/q/+//8//3//r//f/AAAGAAkACQAL
AA0ADwASABMAFAAWABQAFAAUABIAFQAWABoAHAAbABkAGAAXABkAFwAXABgAGgAaABoA
GQAZABoAGgAbABsAGwAaABkAGQAaABsAGwAbABoAGgAbABkAGQAZABoAGgAaABoAGQAa
ABsAHAAdABsAGwAcAB4AIAAgACAAIAAeAB4AHgAdAB0AHgAeAB4AIAAgACAAIAAgACAA
IAAgAB0AHAAbABwAHgAeAB4AHgAcABwAHAAcABsAGgAZABgAGwAbABsAGQAaABsAHAAd
ABwAGgAZABgAGAAWABYAFQAXABcAFwAWABUAEgAQAA8AEQAPAA8ADwAQABAAEAAOAAwA
DAAMAAsACwALAAwADAAKAAkACQAJAAkACQAHAAYACAAJAAoACgAKAAkACQAJAAkACAAI
AAkACAAIAAcABgAGAAYABgAEAAYABgAFAAUABAAEAAQABAAHAAkABwAHAAUABgAHAAcA
BQADAAMABAAGAAcACAAIAAgACAAJAAoACQAIAAYABQAFAAUABgAGAAYACAAKAA0ACwAL
AAsACwAKAAsACwAMAAwACwAKAAcACQAKAAsADAAMAAwADgAOAAoACgAKAAsADgAOAA0A
DAAKAAoACgAKAAoACgAKAAoADAAMAA0ADQAMAAoACAAHAAgACQALAAwACwAKAAoACgAK
AAkACQALAAoABwAGAAYACAAHAAYABgAHAAcACAAIAAYACAAIAAgACAAHAAUAAwAFAAUA
BQAFAAYABgAHAAcABgAFAAUABQAFAAUABQAFAAUABQAFAAUABAAEAAQABQAFAAUABQAF
AAEAAQABAAEAAwAEAAQABAAHAAgACAAJAAgACAAHAAYABAADAAMAAwAFAAUABQAFAAsA
DQALAAoACgAMAAwADAAMAAoACgAKAAoACAAJAAkACgAKAAoACgAIAAkACAAFAAQAAwAD
AAAA//8AAAAA/v/+/wAA///+//7//v/8//z//P///wEAAwAEAAMAAgACAAIABQAGAAYA
BgAEAAMAAwADAAMAAwAEAAQAAQABAAEAAQADAAMABAAEAAUABQAGAAgACAAHAAcABgAE
AAQABAAEAAYABgAGAAcACQAHAAcACAAJAAoACgAIAAUABQAGAAYAAwADAAUACAAQABkA
HgAgACAAKAA1AEIAUABbAFwATgA9AC0AEgDu/8r/sv+d/4z/e/9m/13/Z/9v/3z/lv+v
/8P/0//h/+v/8//8/wQACQAJAAsADQAPAA8ADwAPABAAEgASABIAEAAQABAAEwAUABQA
EwATABMAEwARABEAEgAUABQAFAATABEAEgASABMAFQAVABQAEwAVABYAFwAXABYAFAAT
ABMAEQARABEAEgAUABQAFAATABUAFQAVABUAFQAVABYAGAAYABgAGAAYABgAGAAYABcA
FQAWABYAFgAWABYAFgAWABgAGAAYABgAFAAUABQAFgAYABgAGAAYABgAGAAYABgAFgAW
ABYAFgAXABcAFwAVABcAFwAXABcAFwAWABYAFgAUABIAEgARABMAEwATABIAEgAQAA8A
DwAOAAsACgAJAAoACgAKAAgABgAGAAYABQAFAAUABgAGAAgABwAHAAcABwAHAAUABAAF
AAUABQAEAAQAAwADAAMAAQAAAAAAAQAAAAAA///+//7//v/+//z//f/+//7///////7/
/f/8//v//f/7//v//f/+///////9//v/+//8//z//f/+//7//P/8//3//v8AAAAA////
//////8AAAAA/P/8//z//f/////////////////+//7/AQABAAEA//8AAAAAAAAAAP7/
/v8AAAAA/P/8//z//f/+//7//f/8//7//v/+//7//v/+//7//v/8//z//f/9/////v/9
//3/+//7//z//P/5//j/+P/4//j/9//3//n/+f/3//f/+P/4//f/9v/2//X/9f/2//b/
9v/4//j/+P/4//f/9f/z//X/9f/1//X/9v/2//f/9//4//f/9//3//b/9f/0//P/8f/x
//H/8f/w//D/8P/x//H/8f/x//H/8f/x//H/8f/y//L/8f/w//L/8v/x//H/8//0//T/
9P/y//H/8f/x//P/8//z//P/8f/v//H/8v/0//P/8v/x//D/8P/w//D/8P/u/+7/7v/u
/+7/7v/u/+7/7//w//H/8v/y//L/8v/y//X/9v/3//j/9v/2//b/9v/0//T/9P/1//X/
9v/2//b/9v/0//P/8v/t/+z/6//r/+b/5f/k/+T/4//k/+j/6f/r/+z/7P/q/+j/6P/o
/+n/6f/o/+f/5v/p/+r/6//s/+7/7v/u/+3/7f/t/+3/7f/s/+z/6//r/+v/6//r/+v/
7P/s/+z/6//s/+7/8P/x//D/8P/u/+7/7P/s/+z/7P/u/+//7//t/+3/7v/v//D/7v/s
/+v/6//u/+7/7//v/+3/7v/y//n/AgAGAAgAEAAfAC4ANAA5ADwAOAArABcA+v/W/7r/
pP+L/3b/Y/9Q/0f/T/9b/2b/fP+T/6X/tf/F/9H/2//k/+j/6f/s/+//8v/1//b/9//4
//r/+P/4//j/9v/2//b/+f/6//z/+//7//v//f/7//v//P/8//z//P/7//n/+v/6//v/
/f/9//z/+//5//r/+//7//v/+v/6//v//f/9//3//v/+//7//v/9//3//f/9//3/+//7
//z//v/+//7//v/+/wAAAAAAAP//AAACAAMABAABAAAA///+/wAAAAAAAAAAAAAAAAAA
AgACAAIAAgACAAIAAgACAAIAAgACAAIAAgADAAMAAwABAAEAAQABAAEAAAD+//3//P//
//7//////wEAAQABAAAA/v/8//v/+//5//f/9//3//f/+P/5//j/+v/6//r/+f/3//f/
+P/4//X/8//y//H/8v/z//L/8v/x//H/8f/w//L/8f/x//H/8//y//L/8//y//L/8f/w
//D/8P/w/+7/7P/s/+v/6//v//D/8f/y//H/8//x//H/7//w//H/8f/t/+v/6//s/+7/
7//w//D/8v/y//P/9P/y//L/8f/x//P/8//0//T/8v/y//L/8//x//H/8f/x//T/9f/1
//b/9f/1//X/8//0//T/9P/0//L/8v/0//T/8v/y//L/8//0//T/8//y//D/8P/w//D/
8v/y//L/8v/y//L/8//z//X/9P/z//P/8//z//T/9P/z//L/8v/y//H/7//u/+//7f/r
/+v/7P/t/+3/7f/u/+3/7f/u/+7/7v/w//D/8P/u/+3/6//p/+f/5//n/+f/5//o/+r/
6//q/+n/6f/p/+r/6//s/+3/7P/r/+r/6f/o/+j/6P/p/+v/6//r/+v/6f/p/+n/6f/q
/+r/6f/o/+j/6P/n/+f/5f/m/+b/5v/o/+f/5//n/+T/4//i/+H/4f/j/+X/5v/q/+j/
6P/o/+j/6P/o/+j/6P/m/+b/5v/m/+X/5P/j/+L/5f/m/+f/6P/l/+T/4//i/+T/5P/k
/+T/5v/m/+b/5v/o/+j/6P/o/+b/5v/m/+b/5P/k/+X/5f/o/+j/6P/o/+j/5//m/+P/
4v/h/+H/3v/d/9z/3P/a/9n/2//a/9n/2P/Y/9b/1v/Y/9j/2f/a/9j/2P/Y/9n/3P/d
/97/3v/d/9z/2v/Z/9v/2//b/9z/2v/Z/9n/2f/a/9v/3P/e/+D/4P/f/9//3f/d/9z/
3P/c/9r/2v/a/9z/3P/c/9z/2//b/9n/2f/Y/9n/2v/a/9j/1//X/9j/3P/b/9n/2f/e
/+L/6f/u//L/8v/2/wEAEgAiAC8ANAAsABkABwDw/9D/rv+U/3//av9X/0T/N/83/z3/
Sv9e/3X/h/+V/6X/tf/D/87/0v/T/9f/2f/b/93/3f/d/93/3v/f/+D/4f/g/+L/4v/l
/+b/5P/j/+P/4//j/+H/4f/i/+T/5P/k/+P/4f/i/+L/4//l/+X/5P/j/+H/4v/j/+P/
4f/g/+D/4f/h/+H/4f/i/+T/5P/k/+P/5f/l/+X/5f/j/+P/5P/m/+X/5P/j/+L/4v/i
/+L/4f/i/+T/5f/m/+b/5v/m/+b/5v/m/+b/5v/i/+L/4v/k/+H/4P/f/97/4v/k/+b/
6P/n/+b/5f/k/+f/5//n/+X/5f/l/+X/5f/j/+L/4v/i/+T/4v/i/+H/4P/f/97/3P/c
/9r/2f/Z/9v/2f/Z/9n/2f/a/9v/2v/Y/9j/2P/X/9b/1f/V/9T/0v/R/9H/0f/P/8//
0f/Q/w==
         </WaveFormData>
      </LeadData>
      <LeadData>
         <LeadByteCountTotal>10000</LeadByteCountTotal>
         <LeadTimeOffset>0</LeadTimeOffset>
         <LeadSampleCountTotal>5000</LeadSampleCountTotal>
         <LeadAmplitudeUnitsPerBit>4.88</LeadAmplitudeUnitsPerBit>
         <LeadAmplitudeUnits>��V</LeadAmplitudeUnits>
         <LeadHighLimit>2147483647</LeadHighLimit>
         <LeadLowLimit>268435456</LeadLowLimit>
         <LeadID>V2</LeadID>
         <LeadOffsetFirstSample>0</LeadOffsetFirstSample>
         <FirstSampleBaseline>0</FirstSampleBaseline>
         <LeadSampleSize>2</LeadSampleSize>
         <LeadOff>FALSE</LeadOff>
         <BaselineSway>FALSE</BaselineSway>
         <ExcessiveACNoise>FALSE</ExcessiveACNoise>
         <MuscleNoise>FALSE</MuscleNoise>
         <LeadDataCRC32>2261533123</LeadDataCRC32>
         <WaveFormData>
+P/4//j/+P/2//b/9v/2//j/+P/4//j/+f/6//z//f/7//v/+//7//v/+//7//v/+P/3
//b/9f/2//X/9f/1//X/9P/0//T/8v/z//P/8//y//P/9f/2//T/9P/y//L/9f/1//X/
9f/1//X/9P/z//H/7//v/+7/7v/v//H/8v/y//H/8f/x//H/8f/x//L/8v/y//L/8v/w
/+7/7v/v//H/8f/x//H/7//t/+3/7v/w//H/8f/y//X/9f/0//T/8//y//D/7//0//v/
BQAMABEAEQAVACIANQBRAG4AiQCmALwAzADWANsA1gDLAMYAwgCpAG4ACwCU/z3/JP8z
/1T/fP+d/7X/x//Z/+f/8v/2//f/9//5//z//v8AAAEAAgAEAAMAAwACAAIABAAFAAcA
BwAEAAMAAgABAAEAAgADAAQABwAHAAgACAAEAAMAAwADAAQABQAGAAcABQAFAAUABQAF
AAUABQAFAAcABwAHAAgACgAIAAgACQALAAsADAANAAwACwAKAAkACwALAAwADAANAA0A
DgAPAA8ADgANAAoADwARABEADwARABIAEwATABIAEQARABEAEQARABEAEQAUABQAEwAS
ABAAEQASABIAFQAVABQAEgATABMAEwAVABQAFAAUABIAEgASABAAEAAOAA8ADwAPAA8A
DgAMAAwADgANAAwADAALAAsACwAKAAkACQAJAAkACwAMAA0ADgAMAAwACgAJAAkACQAK
AAwADgAOAA0ACwAKAAsACgAIAAgACgAKAAkABQAEAAMAAgAAAAAA/v8AAAIAAAD///7/
/v/+//7//P/+//7//v/+//z//P/8//v/+f/5//n/+f/5//r/+v/6//v/+//8//3//f/9
//z//P///wAAAAAAAP7//v/+//7//v////////////////////7//v8AAAEAAQABAAAA
//8AAAAAAAACAAUABQAFAAUABAADAAMAAgAEAAUABQAFAAUABAAEAAQABAAEAAQAAwAF
AAYABgAGAAMAAgABAP//AAAAAAEAAgADAAMAAwACAAAAAQADAAUAAwADAAMAAgD///z/
+//7//z//f/+////AQABAP///v/8//v/+//9///////+//7//f/9//z/+//9//7/AAAA
AP3//f/9//3//v/+////AAABAAIAAwADAAUABAAEAAQABQAGAAcACAAKAAoACQAJAAsA
CwALAAwACgAKAAsACwAJAAgACgAKAAoACgALAA0ADgAPAA4ADQAMAAsADQANAA0ADAAM
AAwADAAMAAoACQAIAAcABgAGAAYABgAJAAkACQAHAAcACAAIAAgACAAGAAYABwAHAAcA
BwAHAAkACAAHAAcAAwADAAIAAQABAAIAAgACAAMAAwADAAMAAgABAAEAAAABAAIAAwAE
AAIAAgADAAMAAwADAAMAAwD/////AAAAAAEAAQACAAMAAwACAAIAAgAEAAMAAQACAAkA
EQAaACMAJQAnADAAQwBdAHgAkQCsAMIA0gDWANUAzAC5AKwAqACZAGoAGwC2/1n/MP83
/1b/ev+b/7X/y//Z/+f/9v/+//3//f///wIABAAFAAUABQAGAAUABQAEAAQABgAHAAkA
CQALAAsACwALAAgACAAIAAgACQAJAAoACgAIAAcABwAHAAcABwAHAAcABwAHAAcABwAF
AAUABQAFAAkACQAJAAoACgAIAAgACQAJAAkACgALAAkACQAJAAkABwAHAAgACAAJAAkA
CgALAAsACgAJAAYACQALAAsACQAMAA4AEAARABAADwAPAA8ADwAPAA8ADwAQABAADwAO
ABAAEQASABIAEwATABIAEAAOAA0ADAANAA4ADgAOAAwADAAMAAoACgAJAAkACAAHAAcA
BgAEAAQABAADAAIAAgACAAMABAAEAAEAAQABAAEAAQACAAMABAAEAAQAAgABAAEAAQAC
AAQABgAGAAUAAwABAAMAAwACAAIABAAEAAMAAwACAAEAAAD+//7//P/+//7//P/7//r/
+P/4//j/9v/4//j/+P/4//r/+v/6//n/+//7//v/+//7//z//P/8//n/+f/6//v/+//7
//r/+v/9//7//v/+//3//P/7//r/+//9//7//////////////wAAAAACAAMAAQABAAAA
///+//7//v8AAAEAAQABAAEAAQABAAIAAgAEAAUABQAFAAMAAgACAAIAAAAAAAAA//8B
AAIAAgACAAEAAAD///3////+//7//v/9//3//f/8//n/+f/6//v/+//7//v/+v/4//b/
9v/3//f/9//3//f/+f/5//f/9v/2//X/9f/3//n/+f/4//j/9//3//b/9f/0//T/9f/0
//X/9f/1//X/8v/y//P/9P/0//T/9P/z//P/8v/y//L/8v/y//L/8v/0//T/8//z//P/
8//z//T/9v/2//f/9//0//P/8v/x//P/8//1//f/9v/4//j/+P/4//b/9v/2//b/9//4
//n/+v/6//r/+v/6//v//P/9/////f/9//3//f/9//3//f/9//3//P/7//r/+//6//n/
+f/4//f/9f/0//b/9v/3//f/9//1//X/9v/4//j/+P/2//T/9f/1//X/9//3//f/9v/0
//P/8P/v//D/7//v//D/8f/y//L/8//y//H/8P/v//L/8v/y//L/8v/y//D/8P/v/+//
7//v//D/8f/w//H/8f/w//D/7//y//P/8//y//L/8v/y//H/8//2//3/BwAQABUAFQAZ
ACgAPQBTAG4AjQCoALwAzADYANsA1ADFAL4AuACjAGIA9f9+/zH/Jv89/17/gv+f/7f/
y//b/+f/8v/2//X/9f/3//r//P/8//v/+v/6//v/+//6//r/+P/5//v/+//9//3//f/9
//z//P/8//z//f/9//7//v/7//v//P/9//3//f/9//3////////////9//3//f/9/wEA
AQABAAIAAAD+//7/////////AAABAAMAAwADAAMAAwADAAQABAAEAAMAAwADAAQABAAE
AAIABQAHAAcABQAHAAgACQAJAAgABwAHAAcACAAJAAoACwALAAoACAAGAAcACQALAAwA
DQANAAwACgALAAsACwANAA4ADgAOAAwACwAKAAcABgAGAAcABwAHAAcABgAEAAQAAgAB
AAAAAAD9//3//f/8//z//f/+//////8AAAEAAgAEAAQAAgABAAAA/////wAABAAEAAMA
AQAAAAEAAAD+//7/AAAAAP///v/+//7//v/7//r/9//4//n/+P/4//j/9v/2//b/9P/2
//b/9v/2//b/9v/2//X/8//z//P/8//1//b/9v/2//f/9//4//n/9//3//b/9v/3//j/
+P/4//f/9v/1//T/9v/3//f/9//3//f/9//3//j/+P/6//v/+f/5//j/9//4//j/+P/6
//v/+//7//v/+//7//z//P/7//v/+v/5//z//P/9//7/+//6//n/9//4//r/+//8//7/
/v/+//3//P/6//n/+P/7//v/+//6//X/9f/2//f/9//3//f/9v/0//L/8v/z//X/9f/1
//X/9//3//X/9P/0//P/8//1//X/9f/0//T/8//z//L/8f/x//L/9P/0//P/8//z//P/
8P/w//H/8v/0//T/9P/z//P/8v/y//L/9P/0//T/9P/y//L/8f/x//H/8f/x//L/9P/0
//X/9f/z//P/8//z//P/9f/1//n/+v/4//j/+P/4//j/+P/4//j/+v/6//v/+//7//v/
+//7//3//f/9//3//P/7//r/+f/2//X/9f/1//f/9v/2//b/9P/1//X/9f/1//X/9v/2
//b/9v/0//T/9P/z//L/8f/y//P/8//z//P/8f/x//D/8f/x//L/8v/x/+//7v/t/+3/
7f/t/+7/7v/u/+7/7v/s/+r/6v/r/+3/7f/t/+3/7f/r/+v/7P/q/+v/6//s/+//7//u
/+7/7v/u/+3/7f/0//v/AwAMABEAEQATACAANQBLAGQAgQCeALQAxgDSAN0A3ADRAMoA
ygC7AIAAGQCe/z//Iv8z/1T/eP+X/7H/xf/V/+P/7P/w//H/8f/z//b/+P/6//n/+P/4
//n/+f/4//j/+v/7//3//f/8//v/+v/5//b/9v/2//b/+f/5//r/+v/3//f/+P/5//n/
+f/5//n/+f/5//n/+f/6//v//P/9//3//f/9//7//v/8//z//f//////AAABAP//////
////AQABAAIAAgADAAMABAAFAAUABAADAAAABQAHAAcABQAFAAYABwAHAAUABQAGAAcA
BwAHAAcABwAIAAgABwAGAAkACwANAA4ADQANAAwACgAHAAcABwAJAAoACgAKAAgACAAI
AAYABgAGAAcABwAHAAYABgAFAAYABgAFAAQABAADAAMAAwACAAEAAQABAAEABQAGAAcA
CAAIAAgABgAFAAUABQAGAAgACAAIAAcABQAEAAUABAACAAIABAAEAAMAAQAAAP///v/8
//z/+v/8//z/+v/5//j/9//2//X/8v/2//b/9v/2//f/+P/5//n/9v/1//T/8//z//T/
9P/0//P/8//0//X/9//3//b/9v/3//j/+P/4//r/+v/6//r/+v/7//v/+//7//v/+//7
//z//P/+////AQABAAAA///+//7//v8AAAEAAQABAAEAAQABAAIAAgAEAAUABQAFAAQA
AgABAAAAAAAAAAAA/////wAAAAAAAP///v/9//v//P/8//3//v/////////+//z//f//
/wEA/v/9//z/+v/8//r/+v/7//v/+//7//v/+//7//n/+P/2//X/9f/3//n/+f/4//j/
9//3//b/9f/1//b/+P/4//n/+f/5//n/+P/4//n/+v/4//j/+P/3//f/9v/2//b/9v/2
//b/9v/0//T/8//z//P/8//z//T/9f/2//j/+f/5//n/+f/5//v/+//9//7//v/+//7/
/v/8//3//f/9//7///8AAAEA/v/9//z/+v/6//r/+v/6//v/+//7//v/+v/6//r/+v/9
//3//f/7//j/+P/3//b/9//2//f/+f/5//n/+f/5//n/+P/3//f/9f/1//T/8//x//L/
8v/y//P/8//z//P/9f/1//b/9v/1//T/8//y//L/8v/z//P/8v/x//D/7//v//H/9P/2
//X/9f/2//f/9v/0//P/8v/0//X/8//0//n/AwAMABEAEwAXACYAOQBRAGoAhQCeALYA
ygDYAOUA6gDhANwA3ADFAIAAEQCU/zf/Iv87/17/gv+h/7n/y//Z/+f/8v/2//f/9//5
//z//v/9//v/+f/4//n/+f/4//j/9v/3//n/+f/5//n/+f/5//n/+v/7//z/+//7//z/
/P/9//3//v////////////////////////8BAAEAAQABAAEAAQABAAIAAwACAAMABQAD
AAMABAAFAAMAAwADAAMABQAFAAYABgAFAAMAAgABAAUABgAHAAYABgAHAAYAAwAFAAYA
BwAHAAgACQALAA0ADAALAAoACQAMAAwACwAKAAgACQAKAAoACwALAAoACAAJAAkACQAL
AAoACgAKAAgACgAKAAgACAAIAAkACQAJAAcABgAEAAQABAADAAIAAgD////////+//7/
//8AAAEAAQACAAMABAAGAAYABAADAAEAAQACAAQAAwACAAAA/f8AAAMABAAEAAEAAgAB
AP///f/8//v/+v/7//z/+//+//3/+v/4//b/9//4//n/+P/6//r/+v/6//j/+P/4//f/
9//3//f/9//1//b/9v/2//f/9//4//n/+f/5//j/+P/5//r/+v/6//v//P/9//7/+//7
//r/+f/8//3//v////7//v8AAAEAAQABAAAA/////wAAAQAEAAIAAQAAAP//AQABAAIA
AgAAAAEAAQABAAEAAAAAAAAAAgACAAIAAQAAAAAA///+////AAABAAEAAQAAAAAAAAD/
///////+//3//f/+/////f/9//3//P/9//z//f////3//f/9//3//f/9//v/+v/8//v/
+//9//z/+//5//j/+P/5//n/+f/3//j/+v/6//n/+f/5//n/+v/6//v//P/7//r/+f/3
//j/+P/5//r/+v/6//r/+v/4//j/9//3//j/+f/6//z/+f/4//j/9//4//n/+v/7//3/
/f/5//j/+f/6//v//P/8//3//f/9//3//f/9//3//v///wAAAAD9//z/+//6//f/9//3
//f/9//4//n/+v/6//n/+P/1//b/+P/5//r/+v/4//j/+f/4//f/9v/1//P/8v/x//H/
7f/t/+z/6//t/+7/7v/u/+3/7f/t/+3/7f/t/+7/7v/u/+7/7v/u/+z/7P/t/+3/7v/v
//D/8f/u/+3/7f/s/+3/7f/u/+//7//u/+7/7v/s/+v/7f/w//X//f8GAAsADQATAB4A
MwBLAGQAfwCcALgAygDUAN8A3ADRAMwAygCvAGwAAwCM/zX/Hv8x/1L/ev+Z/7H/w//T
/+H/7P/u/+v/7f/v//L/9P/1//X/9f/2//n/+f/4//j/9//3//j/9//3//f/9//3//b/
9v/2//b/+f/5//r/+v/3//f/+P/5//n/+f/5//n/+//7//v/+//7//v/+//7////////
/wAAAAD+//7/////////AAABAAEAAQABAAEA/////wAAAAABAAEAAgADAAQABAAEAAIA
AwAFAAUAAwADAAQABQAFAAMAAwAEAAUABwAHAAcABwAGAAYABQAEAAUABwAJAAoACwAL
AAoACAAJAAkACQALAAwADAAMAAoACAAGAAIAAAD//////v/9//3//P/6//r//P/7//r/
+v/3//f/9//2//P/8//z//P/9f/2//f/+P/6//r/+P/3//f/9//4//r/+v/6//n/9//3
//n/+f/4//b/+P/4//f/9f/0//P/8v/0//T/8v/0//L/8P/v/+7/7P/s/+z/6v/u/+7/
7v/u/+3/7P/r/+n/6f/p/+n/6f/s/+7/7//w/+3/7f/u/+//7//v/+7/7v/x//L/8v/y
//H/8P/v/+7/7//x//L/8//z//P/8//z//T/9P/2//f/9//3//b/9f/y//L/8v/0//f/
9//3//f/9//3//j/+P/4//n/+f/5//v/+v/6//r/+P/4//j/9//5//r/+v/6//n/+P/3
//X/9//2//b/9v/5//n/+f/4//X/9f/2//f/9f/1//X/9P/1//T/9f/3//f/9//3//f/
+f/5//f/9v/1//P/8v/z//X/9f/0//T/9v/3//f/9//3//j/+v/6//n/+f/5//n/+v/6
//v//P/8//z//P/7//3//v8CAAIAAAAAAAAAAAACAAMAAwADAAEAAQABAAEAAQABAAEA
AAD9//z/+//6//v/+//7//v/+v/6//r/+v/7//v/+//5//n/+v/6//r//P/6//r/+//5
//n/+f/5//v/+v/5//n/9//3//b/9f/3//j/+P/4//f/9//3//f/+f/5//r/+v/4//j/
+P/4//T/9P/1//X/9f/1//X/9f/0//X/9//4//n/+f/6//v/+f/4//j/+P/6//f/+f/+
/wMACQASABkAGwAdACYAOQBTAG4AiQCkALwAzgDWANkA0gDBALgAtgCpAH4AKQC+/13/
Lv8x/0r/bv+R/63/xf/X/+f/8P/2//f/+//9/wAAAgAEAAMAAgACAAEAAQAAAAAAAgAD
AAUABQAFAAUABQAFAAQABAAEAAQABQAFAAYABgAEAAMAAwADAAUABQAFAAUABgAHAAgA
CQAJAAkACQAJAAkACQAJAAoACAAGAAYABwAHAAcACAAJAAkACQAJAAkACwALAAwADAAN
AA0ADgAPAA0ADAALAAgACwANAA0ACwALAAwADQANAA0ADQAOAA8AEgATABQAFQAWABYA
FQAUABIAEwAUABQAFQAVABQAEgASABMAFAAXABgAGAAYABYAFAAUABIAEgAUABUAFQAV
ABMAEgAQABAADgANAAwADAANAA0ADQAMAAsACwALAAsADAAMAAwADAAMAAwACgAJAAsA
CwAMAA4ADwAOAAwACQAHAAkACQAIAAYACAAIAAcABwAGAAUABAACAAIAAAACAAQAAgAB
AAAAAAAAAAAA/v/+//7//v/+/wAAAAAAAP///f/9//3//f///wAAAAAAAP////8AAAEA
AQABAAAAAAD//wAAAAAAAAAAAAAAAAAAAgADAAMAAwADAAMAAwADAAYABgAIAAkABwAH
AAYABQAGAAYABgAIAAkACQAJAAkACAAHAAcABgAGAAcABwAHAAkACAAIAAgABgAGAAYA
BQAFAAYABgAGAAQABAAEAAMABAAEAAUABgAFAAUABQAEAAEAAQACAAMABQAFAAUABAAC
AAAAAAABAAAA///+//3///////3//P/8//v/+//9//3//f/8//z/+//7//r/+f/7//z/
/v/+//v/+//7//v//P/8//3//v/8//z//P/7//n/+P/4//j/+P/4//j/+P/6//r/+f/5
//n/+f/5//r/+P/4//n/+f/5//n/+f/5//f/+f/9/////v8AAAAAAAAAAP7//v/+//7/
AAAAAAEAAQAAAP///v/9//7///8AAAEA///9//v/+f/5//n/+v/7//v/+v/6//r/+P/5
//n/+f/4//n/+//8//v/+v/3//b/+P/5//r/+//7//v/+v/5//f/9f/1//T/8//z//T/
9P/0//P/8//z//P/8//z//T/8v/y//L/8v/0//L/8v/z//P/8//z//P/8//x//H/8v/0
//X/9f/2//f/9//2//b/9P/0//P/8//2//3/BwAQABMAEwAXACQAOwBVAHIAjQCoAMAA
0ADYANsA1ADFAL4AugCjAGQA//+K/zP/IP83/1r/fv+f/7f/yf/Z/+X/7P/w//P/9f/3
//r//P/8//v/+v/6//n/+f/4//j/+v/7//3//f/9//3//f/9//z//P/8//z//f/9//7/
/v/9//3//v////3//f/9//3//f/9//3//f///////////wEAAQABAAIAAgAAAAAAAQAD
AAMABAAFAAMAAwADAAMAAwADAAQABAAFAAUABgAHAAcABgAFAAIACAALAAwACwAKAAoA
CgAJAAcABwAIAAkACwALAAsACwALAAoACAAGAAcACQALAAwACgAJAAcABAAEAAUABgAJ
AAgACAAIAAYABgAGAAQABAAGAAcABwAHAAMAAgAAAAAAAAD///7//v/+////AAAAAP3/
/f/9//3///8AAAEAAgACAAIAAAD///////8AAAIAAgACAAEA/////wEAAQAAAAAAAgAC
AAEA/f/8//v/+v/8//z/+v/8//z/+v/5//j/9v/2//b/9P/2//b/9v/2//T/9P/0//P/
9f/1//X/9f/3//j/+P/4//b/9f/1//X/9//3//b/9v/3//j/+P/4//r/+v/6//r/+v/7
//v/+//5//n/+f/5//r/+v/8//3///////7//f/8//z//P/+/////////////f/9//7/
/v///wEAAgADAAIAAAD///7//v/+//7//f///wAAAAAAAP///v/9//v//v/+////AAAA
AP///v/8//n/+f/6//v//f/9//3//P/6//j/+P/5//v/+//7//v/+f/5//f/9v/5//n/
+v/9//z/+//5//j/9//3//b/9f/2//j/+//8//r/+f/4//f/9v/2//f/+P/4//j/+P/3
//f/9v/2//b/+P/4//j/+P/2//b/9f/1//X/9f/1//b/9v/2//f/9//3//f/9//3//n/
+//7//v/+v/6//r/+v/6//z//P/8//z//f/9//3//f/9//3//f/9///////+//3/+//5
//f/9f/3//f/9//2//j/+P/4//n/9//3//X/9f/2//b/9v/2//L/8v/z//P/9f/1//X/
9f/0//P/8//x//H/8P/v/+//8P/w//D/7//t/+3/7f/t/+//8P/w//D/8v/y//L/8P/u
/+//7//v/+//7//v/+3/7//w//D/8f/v//D/8f/x/+7/7v/u/+7/7//v//T/+/8HABAA
EwAVABkAJgA7AFUAcACNAKoAwADMANgA4QDeAM0AxgDEAKUAVADj/2z/I/8e/z3/YP+G
/6f/vf/N/93/6f/y//L/7//x//P/9v/4//j/9//2//b/+f/5//j/+P/2//f/+f/5//v/
+//7//v/+P/4//j/+P/7//v//P/8//n/+f/6//v//f/9//3//f////////////z/+//6
//n//f/9//3//v/9//r/+f/5//v/+//8//3//f/9//3//f/9//3//v/+//7//f/9//3/
/v/+//7//P/9///////9////AAABAAEAAQABAAIAAwADAAMAAwADAAIAAgABAAAAAgAD
AAQABAAHAAcABgAEAAEAAQABAAMABQAGAAcABgAFAAQAAQAAAAEAAwAEAAUABgAGAAUA
BgAEAAMAAgACAAIAAwAEAAQAAQABAAEAAQACAAIAAgACAAQABAACAAEA/////wAAAgAE
AAQAAwABAAAAAQAAAP7//v8AAAAA//8AAAAAAAAAAP7//v/8//7//v/8//v/+v/4//j/
+P/2//r/+v/6//r//P/8//z/+//4//f/9v/1//b/+P/5//r/+P/3//f/9//5//n/+P/4
//n/+v/6//r/+v/6//r/+v/8//3//f/9//3//f/9//3//P/8//7//////////v/9//z/
/P/8//7/////////////////AAAAAP7//////////f/8//z//P/8//z//P/7//3//v/+
//7//P/8//z/+//5//j/+P/4//v/+//7//r/9//3//j/+f/7//v/+//6//n/9v/1//X/
9//3//f/9//3//f/9f/0//P/8f/w//H/8f/x//D/8P/v/+//7v/t/+v/7P/u/+7/7//v
/+//7//u/+7/7//w/+//7v/t/+v/6f/o/+j/6P/o/+j/6P/o/+j/6P/n/+f/5v/l/+T/
5P/k/+T/5f/l/+H/4f/h/+H/4f/h/+H/5f/k/+P/4v/h/+D/4P/g/+D/4P/i/+L/4v/i
/+H/4P/f/97/3//g/+H/4v/g/+D/4P/g/+P/5P/l/+b/5v/m/+b/5v/l/+T/5P/j/+X/
5f/l/+X/5f/l/+X/5f/i/+H/4P/f/+D/3//f/9//3v/c/9v/2v/c/93/3f/d/9n/2f/a
/9r/2P/Y/9b/1v/Y/9n/2v/b/9j/1//V/9P/1v/V/9b/1v/U/9P/0//S/9L/0f/R/9H/
0f/R/9H/0v/Q/9D/0P/Q/9H/0P/R/9P/0//T/9P/0//R/8//z//Q/9D/0f/R/9L/0v/R
/8//zv/Q/9D/z//P/9T/1//f/+r/8f/x//f/BgAbADEASgBjAHwAkgCkALQAuwC8ALkA
tgCwAJEARADR/1j/B//+/hv/QP9i/3//k/+j/7H/v//I/8r/y//P/9H/1P/W/9T/0//S
/9L/1P/V/9X/1v/V/9X/1v/V/9P/0//T/9P/1P/U/9T/1P/T/9P/1P/U/9P/0//U/9X/
1f/V/9X/1f/T/9P/0//T/9T/1f/W/9f/1v/V/9T/1P/X/9b/1//Z/9n/2f/a/9v/2v/Z
/9j/1//X/9f/2P/Y/9j/1//X/9f/2f/a/9v/2v/c/93/3P/Z/9n/2v/b/9v/3P/d/9//
4f/e/93/3P/b/9//4P/g/+D/3v/f/+D/4P/g/9//3f/a/9r/2//c/9//3v/c/9r/1v/Y
/9j/1v/W/9T/1f/V/9X/1P/U/9P/1P/U/9P/0v/S/9D/z//O/8z/zv/P/9D/0f/S/9L/
0v/S/9D/0P/O/83/0P/R/9P/1v/W/9T/0f/N/83/z//P/87/yv/M/8z/y//L/8r/yf/I
/8r/yv/I/8r/yP/E/8H/vv/A/8L/xP/E/8X/xP/D/8L/wf/A/7//vf++/7//wP/B/8D/
wP+//77/vf+9/77/v/+//7//vv++/73/vv++/77/v//A/8H/wv+//7//vv+9/7//v/+/
/7//wP/A/8L/w//B/8H/wP+//8H/wv/D/8b/xf/D/8H/v//B/8H/wv/C/8H/wf/A/7//
v/++/77/vv/A/8D/wP+//77/vv+9/7z/vP+8/7z/u/+7/7r/uv+6/7r/uf+4/7b/tf+1
/7b/t/+1/7X/tf+0/7b/tP+0/7X/s/+z/7P/s/+z/7P/sf+w/7D/r/+v/7H/sP+v/63/
rP+s/63/rf+t/6v/rP+u/67/qv+p/6j/p/+p/6r/rP+u/6v/qv+p/6f/qv+q/6v/rP+s
/6z/rP+s/6r/qv+p/6n/q/+r/6v/rP+p/6j/qP+n/6f/p/+n/6f/qf+p/6f/of+g/6H/
ov+j/6T/ov+i/6L/ov+i/6L/ov+i/6T/pP+k/6T/pP+k/6T/pP+j/6L/of+g/6H/ov+j
/6T/pP+k/6T/pP+i/6L/ov+i/6T/pP+k/6T/pP+l/6X/pf+n/6f/p/+n/6b/pf+k/6L/
ov+i/6L/ov+g/5//nv+d/5z/nP+c/5z/n/+f/5//nf+c/5z/m/+a/5z/mv+a/5v/mv+Z
/5j/l/+Z/5j/l/+X/5f/l/+W/5X/lP+U/5P/kv+T/5P/k/+T/5P/k/+U/5T/k/+S/5H/
kP+Q/5D/kf+R/5D/j/+O/43/jP+N/4//kP+Q/4//j/+P/4//jv+O/47/jv+N/4v/jv+T
/5v/pv+r/6v/r/+8/9H/6/8GACEAPABSAGIAcAB7AHwAcwBqAGoAWQAaAK//NP/V/rb+
yf7s/hD/Mf9J/1n/af93/4T/iP+H/4f/if+M/47/jf+L/4n/iP+M/43/jf+O/4v/i/+M
/4v/if+J/4n/if+J/4r/i/+M/4r/if+J/4j/if+J/4r/i/+J/4n/if+J/4v/i/+L/4v/
if+J/4n/if+L/4v/i/+M/4z/iv+K/4v/if+J/4r/i/+N/43/jf+N/4v/i/+M/4z/i/+J
/4j/h/+J/4r/i/+K/4z/jf+M/4n/if+K/4v/i/+N/43/jv+P/4z/i/+K/4n/iv+K/4n/
iP+G/4f/iP+I/4r/i/+L/4r/i/+L/4v/jf+N/4z/i/+I/4r/iv+I/4j/hv+H/4f/h/+H
/4b/hP+E/4T/g/+C/4L/gP9//37/fP99/33/ff99/3v/ev95/3j/ev96/3j/d/95/3v/
fP96/w==
         </WaveFormData>
      </LeadData>
      <LeadData>
         <LeadByteCountTotal>10000</LeadByteCountTotal>
         <LeadTimeOffset>0</LeadTimeOffset>
         <LeadSampleCountTotal>5000</LeadSampleCountTotal>
         <LeadAmplitudeUnitsPerBit>4.88</LeadAmplitudeUnitsPerBit>
         <LeadAmplitudeUnits>��V</LeadAmplitudeUnits>
         <LeadHighLimit>2147483647</LeadHighLimit>
         <LeadLowLimit>268435456</LeadLowLimit>
         <LeadID>V3</LeadID>
         <LeadOffsetFirstSample>0</LeadOffsetFirstSample>
         <FirstSampleBaseline>0</FirstSampleBaseline>
         <LeadSampleSize>2</LeadSampleSize>
         <LeadOff>FALSE</LeadOff>
         <BaselineSway>FALSE</BaselineSway>
         <ExcessiveACNoise>FALSE</ExcessiveACNoise>
         <MuscleNoise>FALSE</MuscleNoise>
         <LeadDataCRC32>819477358</LeadDataCRC32>
         <WaveFormData>
9P/0//T/9P/y//L/8v/y//L/8v/y//L/9P/0//b/9v/0//T/9P/0//T/9f/1//X/9f/0
//P/8v/0//P/8//z//H/7//v/+//8f/y//L/8v/y//L/8v/y//D/7//v/+//8f/w//D/
8P/w/+//7//u/+v/6v/p/+j/6f/r/+z/7f/r/+v/6v/q/+r/6v/r/+v/7f/t/+3/7f/q
/+n/6f/q/+z/7P/s/+v/6f/p/+n/6v/s/+3/7f/u//D/8P/v/+//7f/t/+3/7f/x//b/
//8GAAgABgAKABYAKQBCAF8AfQCgAMAA3QD4ABIBIwEsATYBOAEcAc0AUQDD/1b/Nf9H
/2L/g/+j/7f/x//V/+P/7f/w//D/8f/z//X/9f/2//f/+P/5//n/+f/5//f/+//7//v/
+//5//n/+f/5//r/+v/6//r//P/9//3//f/8//v/+v/5//r//P/9//7//P/9//3//P/8
//z//P/8//z//f/9//3/////////AAACAAIAAwADAAAA///+//3/AAAAAAAAAAADAAMA
AwADAAEAAQABAAEAAQACAAIAAgAFAAUABgAGAAQABAAEAAQABAAEAAQABAAGAAYABgAG
AAUABAAEAAMABgAGAAYABQAHAAcABwAHAAgACQAJAAcABgAFAAUABQAFAAQAAwACAAIA
AQACAAMABQAEAAMAAwACAAIAAgACAAIAAgACAAIAAwADAAQABgAEAAQABAAFAAcABwAI
AAgACAAJAAkACQAHAAYABQAEAAUABgAHAAcABAADAAAA/v/+//7//f/7//3//P/7//v/
+//7//n/+f/8//z//P/8//r/+f/5//j/+P/4//j/+P/5//n/+f/5//r/+//8//z/+v/7
//z//P/8//z//v/+/////v/+//7//P/8//7//v/+//3//f/9//7/////////AAAAAAAA
AAACAAIAAgADAAUAAwADAAMAAwAEAAQABAAFAAUABQAFAAUABQADAAMAAwADAAMABAAE
AAQABAAEAAEAAQABAAEAAQABAAEAAQAAAAAAAQABAAAAAQACAAIAAgACAAIAAgD///3/
+//6//z//P/9//3////+//7//v/9//3//f/9////AAAAAP7//f/+//3/+//8//z//f/+
//v/+//8//z/+//5//j/+P/4//j/+P/4//r/+v/6//r//P/8//z//P/8//z//P/8//7/
///////////////////9//z//f/+////AAAAAAIAAgACAAAAAAAAAAAAAwADAAMAAwAD
AAMAAwAEAAIAAQAAAP///f/9//3///8AAAAAAAD+//7//v/+//7///////////8AAAAA
AAAAAP7//f/7//n/+v/5//j/+P/3//f/9//3//n/+P/4//j/+P/5//n/+f/7//v/+//6
//f/9//4//j/+v/6//n/+f/3//f/+P/4//n/+f/6//r/+v/5//n/+f/7//v/+f/5/wAA
BwAQABYAGAAYACIANQBOAGkAhQCiAMIA3QD0AAgBFQEYARwBIAEQAdcAcwDz/37/Rf9L
/2T/g/+h/7v/zf/b/+f/8f/4//r/+f/7//3//f////////////3//f/9//v/////////
//8BAAEAAQABAAAAAAAAAAAAAAABAAEAAQD/////////////AAAAAAAA/v///////v8A
AAAAAAAAAAIAAwADAAMAAwADAAMABAAEAAQABQAFAAMAAwADAAMAAgACAAIAAgAFAAUA
BQAFAAMAAwADAAMABQAGAAYABgAJAAkACgAKAAoACgAKAAoACAAIAAgACAAIAAgACAAI
AAoACgALAAsADAAMAAwACwAKAAkACAAHAAgACQAJAAcACAAHAAcABwAGAAYABgAGAAUA
AwADAAMAAwACAAEAAQACAAIAAgACAAAAAAAAAAAAAQABAAIABAAEAAQABAAFAAUABQAG
AAYACAAJAAkACQAGAAYABgAGAAgACAAIAAcABwAHAAUABAAEAAQAAwABAAMAAgABAAEA
//////3//f/8//z//P/8//7//f/9//z//v/+//7//v////////////////////7//v//
/wAAAAAAAAAAAgACAP///v/+//7/AAAAAAIAAgAEAAMAAwADAAQABQAFAAUABgAGAAYA
BgAEAAQABAAFAAUAAwADAAMABQAGAAYABgAHAAcABwAHAAUABQADAAMABQAFAAUABgAG
AAYABgAGAAMAAwADAAMABQAFAAUABQACAAIAAwADAAEAAQABAAAAAAAAAAAAAAAAAP//
/v/+//z//P/9//3////+//7//v/9//3//f/9////AAAAAP7//v8AAAAA///+//z/+//6
//r/+//9//7//P/7//v//P/8//z//P/8//z//P/8//z/+v/6//r/+v/8//z//P/8//7/
///////////////////+//z/+//6//r/+v/8//z//P/8//z//P/8//7//v/+//7/AAAA
AAAAAAACAAIAAgACAAQABAAEAAYABAAEAAQABAAEAAQABQAFAAMAAwACAAEAAQACAAIA
AwACAAEA/v/9//3///8AAAAAAAD+//7//v///wAAAAABAP/////+//7/AAAAAP/////9
//v/+f/3//f/+P/6//v/+//7//v/+v/4//j/+P/5//n/+f/5//n/+//6//n/+f/4//j/
+P/4//j/+f/6//v/+//6//r/+f/7//z//f/9//3//f/9//3//f///wYADwAWABgAFgAa
ACgAPQBUAG0AjQCuANAA6wAKASIBMwE4AT4BPgEgAc0ASwC9/1r/R/9f/3r/l/+x/8X/
1//l//H/+f/8//z/+//9//////////////////////////3//f/9//3//f//////////
//7//v/+//7/AAABAAEAAQD/////////////AAAAAAAAAgADAAMAAgACAAIAAgACAAIA
AwADAAMAAwADAAMABAAEAAQABQAFAAUABQAFAAUABgAGAAYABgAFAAUABQAFAAcABwAH
AAcABwAIAAgACAAJAAkACgAKAAgACAAIAAgACQAKAAsADAAMAAwADAAMAAwADAANAA0A
DgAOAA4ADQAPAA8ADwAPABAAEQARAA8ADgANAA0ADQAMAAwADAAMAA0ACwALAAsACQAI
AAcABwAEAAQABAAEAAUABgAHAAgACQAJAAoADAAMAAwADAANAAwACwALAAoACwANAA4A
DwAOAA4ADgAOAA4ADgAOAA0ADwAPAA0ADAAJAAgABgADAAQABAAEAAUABQAFAAMAAwAE
AAQABAAEAAIAAQABAAAAAAAAAAAAAAD//////////wEAAQABAAAAAAABAAIAAgACAAIA
BAAEAAEAAAAAAAAAAgACAAQABAAEAAMAAwADAAIAAwADAAMABAAEAAQABAAEAAQABAAF
AAkABwAHAAcABQAGAAYABgAFAAUABQAFAAYABwAGAAcABQAFAAUABgAIAAgACAAIAAkA
CQAJAAkACAAHAAYABQAGAAYABwAHAAMAAwADAAIAAgACAAIAAgACAAEAAAAAAAIAAgAD
AAMAAwACAAIAAgABAAEAAQABAAMABAAEAAIAAQACAAEA//8BAAAAAAAAAP////8AAAAA
/v/9//3//v/+//7//v/+//7//v/+//7/AAAAAAAAAAD+//7//v/+//7/////////////
//////////7//v/+//7/AAAAAAQABAACAAIAAgACAAIAAgACAAIABAAEAAYABgAGAAYA
BgAGAAYABwAHAAcABwAGAAUABAAEAAMAAwADAAMAAQABAAEAAQACAAIAAgACAAIAAgAC
AAAA///////////+//7//v8AAP/////+//3//P/7//r/+v/7//v/+//5//n/+P/4//j/
+P/5//n/9//3//f/9//4//f/9//4//r/+v/6//n/+P/3//b/9v/2//f/9//4//r/+v/5
//n/+f/5//n/+f/9/wIACwAQABIAEAAUACAANQBMAGMAfwCiAMIA3wD+AB4BNQFAAUgB
UAE8Ae8AcwDj/27/R/9Z/3T/j/+r/8H/0f/f/+v/8//2//j/9//5//v/+//9//3//f/9
//v/+//7//n/+//7//v/+//5//n/+f/5//r/+v/6//r/+v/7//v/+//7//v/+//7//v/
/P/8//z/+v/7//v/+v/8//z//P/8//z//f/9//3/+//7//v//P/+//7///////3//f/9
//3//v/+//7//v8BAAEAAQABAP//////////AQACAAIAAgABAAEAAgACAAIAAgACAAIA
AgACAAIAAgACAAIAAgACAAMABAAGAAcABwAGAAUAAwADAAMAAwADAAQABQAFAAMABAAD
AAMAAwACAAIAAgACAAMAAQABAAEAAQAAAP/////8//z//P/8//z//P/8//z//v///wEA
BAADAAIAAQABAAEAAQACAAIAAgADAAMAAwAAAAAAAAAAAAAAAAAAAP////////3//P/6
//r/+f/3//n/+P/3//f/9v/1//L/8f/z//T/9f/2//f/9//4//j/9f/0//P/8v/z//P/
8//z//P/8//z//L/8v/z//T/9P/y//L/9P/0//X/9P/0//T/9P/0//b/9v/4//f/9//3
//j/+f/5//n/+v/6//r/+v/6//r/+v/7//3/+//7//v/+//8//z//P/9//3//f/9//v/
+//5//n/+//7//v//P/6//r/+v/6//f/9//3//f/9//3//f/9//4//j/+f/5//j/+f/6
//r/+f/4//f/9v/2//X/9P/0//T/9P/1//X/8//y//L/8v/x//H/8f/x//H/8v/y//D/
8P/y//L/8f/z//L/8v/y//P/8//0//T/8v/x//H/8v/w//D/8P/w//L/8v/y//L/8v/y
//L/8v/w//D/8P/w/+7/7//v/+//8P/x//L/8//1//T/9P/0//T/9v/2//j/+P/4//j/
+P/4//r/+v/6//z//P/8//z//P/7//r/+f/4//f/9v/2//b/9//4//n/9//3//f/+f/4
//j/+P/2//X/9P/z//L/8//z//P/8//0//T/9P/0//X/9f/0//P/8v/x//D/8P/w/+//
7v/t/+//7v/u/+7/7v/v/+//7//t/+3/7f/s/+3/7f/u/+7/7P/s/+v/6//s/+3/7//w
/+//7//w//D/7v/t/+3/7f/v/+//7f/v//L/+/8EAAgABgAKABgAKwBAAFkAdQCWALoA
2QD2ABgBNQFCAUwBUgEyAdsAVwDF/1b/Of9R/27/i/+n/7v/y//Z/+X/7f/u/+7/7//x
//P/8//x//H/8f/x//H/8f/x/+//8f/x//H/8f/z//P/8//z//L/8v/y//L/8v/z//P/
8//x//H/8f/x//P/9P/0//T/9P/1//X/9P/0//T/9P/0//T/9f/1//X/9f/1//X/9v/2
//b/9//3//X/9f/1//X/9//4//n/+v/6//n/+P/3//j/+f/6//v/+f/6//r/+v/5//n/
+v/6//v//P/9//7//P/8//z//P/8//z//P/8//z//P/9//3//P/8//z/+//9//3//f/9
//z//f/9//v//P/7//v/+//+//7//v/+//v/+f/5//n/+f/4//f/9//0//T/9P/0//X/
9v/3//j/+f/5//r//P/8//z//P/9//v/+//8//z/+v/7//v/+//7//z//f/+//3//P/7
//n/+f/5//f/9v/4//j/9//1//P/8v/x//H/8//z//H/8f/y//L/8v/y//D/7//v/+7/
8P/w//D/8P/w/+//7v/t/+//7//v/+7/7P/t/+7/7v/w//D/8v/y//P/8v/y//L/8f/w
//H/8P/x//H/8v/z//L/8//z//P/9P/0//T/9P/2//b/9v/3//j/9f/0//P/9f/2//b/
9v/1//X/9f/1//X/9f/z//P/9f/1//X/9v/1//T/8//y//P/8//z//P/8//z//P/8//y
//L/8//z//H/8f/x//D/8P/w//D/8P/y//H/8P/w/+7/7v/v/+//7f/s/+z/7P/t/+3/
7f/t/+z/7P/r/+j/6v/s/+z/6//t/+z/7P/s/+n/6f/q/+r/7P/r/+v/7P/q/+r/6v/q
/+r/6v/q/+r/6v/q/+r/6v/o/+j/6P/o/+n/6//s/+3/6v/p/+j/5//o/+j/6f/q/+7/
7v/s/+r/6//s/+3/7v/w//L/8v/y//L/8v/y//L/8//z//P/8//w/+//7v/u/+v/6//r
/+v/6v/r/+z/7//v/+7/7f/q/+v/7P/t/+7/6//r/+v/6//q/+r/6v/q/+j/5//l/+P/
4v/h/+D/4P/j/+P/4//j/+X/5P/k/+T/4v/j/+P/4//j/+P/4//i/9//3//g/+D/4v/i
/+H/4f/f/9//4P/g/+H/4f/i/+L/4v/h/+H/4f/h/+H/4f/j/+j/7//0//j/+P/8/woA
HQA0AE8AawCQALQA0wDwAAwBIQEsATgBOgEYAcEAQQCx/0j/Lf9B/1r/ef+X/6v/u//J
/9X/3//g/97/3//h/+P/4//k/+X/5v/n/+f/5//n/+X/5f/l/+X/5f/n/+f/5//n/+j/
6P/o/+j/6v/r/+v/6//p/+n/6f/p/+n/6v/q/+r/6v/r/+v/6v/o/+j/6P/o/+n/6//s
/+3/6//r/+v/7P/s/+z/7f/t/+3/7f/t/+3/7v/u/+7/7v/v/+//7//v/+//7//v/+//
7//w//D/8P/x//H/8v/y//D/8P/w//D/8P/w//D/8P/u/+7/7v/u//D/8P/x//H/8v/y
//L/8f/x//H/8f/x//T/9f/1//P/8f/v/+7/7f/s/+z/7P/s/+z/6//s/+3/7//u/+3/
7f/q/+r/6v/q/+j/6P/o/+j/6//r/+z/7v/u/+7/7v/v/+//7//w//D/8v/z//P/8//y
//L/8v/y//L/8v/y//H/7//v/+3/7P/u/+7/7f/r/+v/6v/p/+n/6f/p/+f/5//q/+r/
6v/q/+n/5//m/+T/5P/k/+T/5P/m/+f/6P/p/+j/5//m/+T/5v/n/+j/6P/o/+j/6v/q
/+f/5v/m/+b/6P/o/+r/6v/q/+n/6f/p/+z/7f/t/+3/7P/s/+z/7P/r/+r/6f/p/+3/
6//r/+v/7P/u/+//8P/v/+//7//v//H/8f/v/+//7//v/+//8P/w//D/8P/w/+3/7f/t
/+3/7//v/+//7//u/+7/7//v/+3/7f/t/+z/7P/s/+z/7P/v/+//7//w/+7/7v/v/+//
8f/w//D/8P/u/+3/7P/r/+v/7P/s/+r/6v/s/+z/6//t/+z/7P/s/+v/6//s/+z/7v/t
/+3/7v/u/+7/7v/u//D/8P/y//T/8v/y//L/8v/0//b/9v/2//X/9P/z//L/8//z//P/
8//y//H/8P/w/+//7//v/+//7//v/+//8f/y//L/8v/w/+7/7v/u/+7/7//v/+//7//u
/+7/7v/u/+3/7f/s/+v/6v/p/+j/6P/p/+n/6f/p/+n/6P/o/+j/6P/p/+n/6f/p/+n/
6f/o/+f/5//o/+j/6P/o/+f/5//p/+n/6v/q/+v/6//s/+z/6v/p/+n/6f/r/+n/6//t
//L/+f8AAAQABgAIABAAIQA4AFMAbwCQALIAzwDoAP4ADQEWARwBJgEaAd8AdQDx/3b/
N/85/1D/b/+N/6f/u//L/9n/4//m/+j/6//t/+//7//v/+//7//v/+3/7f/t/+v/7//v
/+//7//x//H/8f/x//D/8P/w//D/8v/z//P/8//x//H/8f/x//P/9P/0//T/8v/z//P/
8v/0//T/9P/0//T/9f/1//X/8//z//P/9P/y//L/8//z//X/9f/1//X/+P/4//j/+P/7
//v/+//7//r/+f/4//f/9//4//j/+P/5//n/+v/6//z//P/8//z//f/+////AAACAAIA
AgACAAEAAAAAAP//AAAAAAAA//8AAAEAAgADAAYABwAHAAUAAgABAAEAAQACAAIAAgAC
AAEA///////////+//3//f/8//z//P/8//7//v/+//7//f/9//7/AAAAAAAAAAABAAMA
AwAEAAQAAgADAAMAAwACAAIAAgACAAAAAAAAAP//AQABAP///v/8//z/+//5//r/+v/6
//v/+//7//n/+f/5//j/9//2//j/9//3//b/9v/2//b/9v/3//f/9//3//n/+f/5//j/
+P/5//r/+v/5//j/+f/4//n/+P/4//j/+P/4//r/+v/8//v/+//7//7/////////AAAA
AAAAAAD+//7//v///wMAAQABAAEAAAAAAP///v8BAAEAAQABAAEAAQD/////////////
AAD+//7//v/+//v/+//7//v//v///wAAAQAAAAAAAQABAP3//f/9//z//v/+//7//v/+
//3//P/8//v/+v/6//n/+f/4//j/+P/5//n/+f/5//f/+P/4//b/9v/4//j/9//5//j/
+P/4//n/+f/6//r//P/7//v//P/6//r/+v/6//j/+P/4//j/9v/2//b/9v/4//j/+P/4
//r/+//7//v/+f/5//n/+f/5//j/+P/4//b/+P/8//z//v8AAAAAAAAAAAAAAAAAAAAA
/v/+/wAAAAACAAIAAgACAAIAAwADAAMAAQAAAP///v8AAP///////////f/9//3//f/+
//7//v/+//7//v/+//z/+//7//v//P/8//3//v/8//v/+//6//n/+P/3//b/9v/3//f/
9//1//X/9P/0//b/9v/3//f/9v/1//T/8//z//P/9P/2//b/9v/2//X/9f/1//X/9v/4
//n/+f/6//r/+v/5//n/9//3//f/9//5//7/BwAOABAADgASACAAMwBMAGkAhwCqAMoA
6QAEAR4BLQE2ATwBPgEiAdEAVwDH/1z/Q/9Z/3T/j/+t/8P/0f/f/+v/8f/0//b/9//5
//v/+//5//n/+f/5//n/+f/5//f/+//7//v/+//7//v/+//7//z//P/8//z//P/9//3/
/f////////////3//v/+//7//v///////v/+//7//v/+//7/////////////////AAAC
AAIAAwADAAEAAQABAAEABAAEAAQABAADAAMAAwADAAEAAQABAAEABAAGAAcACAAIAAcA
BwAGAAQABAAEAAQABgAGAAYABgAEAAQABAAEAAQABAAFAAUABAAEAAQAAwAFAAUABQAF
AAQABQAFAAMABAADAAMAAwAEAAQABAAEAAEA///////////+//3//f/+//7//v/+//z/
/P/8//z//////wAAAgACAAIAAgADAAMAAwAEAAQABgAHAAcABwAGAAYABgAGAAgACAAI
AAcABgAFAAIAAAAAAAAA///9/////v/9//3//f/9//v/+//6//r/+v/6//z/+//7//r/
+v/6//r/+v/9//3//f/9//z/+//6//j/+v/7//z//P/8//z//v/+/////v/+//7//v/+
/wAAAAD+//3//f/9//z//f/9//3/AAAAAAAAAAAAAAAAAAABAAUAAwADAAMAAQACAAIA
AgAEAAUABgAHAAYABQACAAEAAwADAAMABAAEAAQABAAEAAMAAwADAAMAAwADAAMAAwAC
AAIAAwADAP////////7/AAAAAAAAAAAAAP///v/+//7//v///////f/8//z//P/8//3/
/v////7//v/9//r/+v/8//z/+//8//z//f/+//v/+//8//z//P/7//v//P/+//7//v/+
//z//P/8//z//P/8//z//P/8//z//P/8//r/+//7//v//f/9//3//f/9//z//P/8/wAA
AAACAAAAAgACAAIAAgACAAIAAgACAAIABAAEAAQABAAGAAYABgAHAAcABwAHAAYABAAC
AAEA//8BAAEAAQD//wEAAQADAAQAAgACAAAAAAAAAAAAAAD///////////7//v/+//7/
/f/9//z/+//6//v/+v/6//v/+f/5//n/+f/2//b/9v/2//n/+f/5//n/+//7//r/+f/4
//j/9//2//b/9f/1//X/9//4//j/+f/3//j/+P/4//f/9//3//f/9//3//v/BAANABQA
FgAUABgAJgA7AFQAbwCNALIA0gDtAAwBLgFBAUgBUAFQASYBwQA1AKn/UP9H/2H/fv+f
/7n/y//Z/+X/8//5//j/9v/3//n/+//7//n/+f/5//n/+v/7//z/+//7//v/+//7//3/
/f/9//3//P/8//z//P/8//3//f/9//3//f/9//3//f/+//7//v8AAAEAAQAAAP///v/9
//z//v/////////9//3//f/+//7//v//////AQABAAEAAQAEAAQABAAEAAMAAwADAAMA
AwADAAMAAwADAAQABAAEAAUABQAGAAYABgAGAAYABgAGAAYABgAGAAYABgAGAAYACAAI
AAkACQAIAAgACAAHAAcABwAHAAcACQALAAwACwAIAAcABwAHAAoACgAKAAoACwAJAAkA
CQAIAAYABAADAAIAAgACAAIAAAAAAAAAAAADAAMABAAGAAgACAAIAAkABwAHAAgACAAI
AAkACQAJAAgACAAIAAgACAAIAAgABwAJAAkABwAGAAQABAADAAEAAwACAAEAAQAAAP//
/P/7//3//v///wAAAAD//////v/9//z/+//6//3//f/9//3/+//7//v/+v/8//3//v/+
//z//P/+//7////+//7//v/+//7/AAAAAP7//f/9//3/AAABAAEAAQACAAIAAgACAAIA
AgACAAMABQADAAMAAwADAAQABAAEAAMAAwADAAMAAQABAP////////////8AAAIAAgAC
AAIAAQABAAEAAQD///////////7//v///////v///wAAAAAAAAAAAAAAAP7//f/8//z/
/v/+//////////7//v/+//z/+//6//n/+f/6//r/+P/4//r/+v/5//n/+P/4//j/9//3
//j/+P/6//n/+f/6//j/+P/4//j/+v/6//r/+v/6//r/+v/6//r/+v/6//r/+f/5//j/
9//5//n/+f/5//f/9v/2//b/9v/2//j/+v/6//n/+P/3//b/+P/4//j/+P/4//j/+P/4
//f/9v/1//T/9f/2//f/+P/4//j/+P/4//r//P/+/wAA/v/+//7//v/9//z//f/8//7/
/v/+//7//v////////8BAAAA///+/wAA/////////v/7//r/+f/9//7//v/+//z//P/8
//z/+//5//j/9//4//j/+f/6//j/9//3//b/9v/2//b/9v/1//X/9P/z//P/8//y//L/
8v/y//P/8//z//P/8//z//L/8f/x//L/8v/y//L/8f/x//H/8f/y//L/8//z//T/9P/0
//P/8//z//P/8//z//f/+v///wgADAAMABAAHgAxAEYAXwB9AJ4AwADhAAIBIgE5AUoB
VgFWATABzwBJALf/VP9F/1//ev+X/7H/wf/P/93/5//v//D/8P/x//P/9f/1//X/9f/1
//X/9//3//f/9f/2//X/9P/z//P/8//z//P/9P/0//T/9P/y//P/8//z//X/9f/1//X/
9//4//j/+P/2//f/9//2//j/+P/4//j/9v/3//f/9//5//n/+f/6//j/+P/5//n/9//3
//f/9//4//j/+P/4//f/9//3//f/+P/5//r/+//5//r/+v/6//v/+//8//z//v/+//7/
/v/8//z//P/8////AAABAAIAAAAAAAEAAQAAAAAAAAD///////////////////7/+//8
//v/+//7//r/+v/6//r/+v/5//r/+//5//j/9//3//T/9P/0//T/9v/2//b/9v/3//f/
+P/6//j/+P/4//n//P/9////AAD+/////////wAAAAAAAAAA///+//3/+//8//3//P/8
//z//P/7//n/+P/2//T/8//0//X/9P/1//b/9v/2//b/9P/z//P/8v/y//L/8v/y//H/
8f/x//H/8//z//P/8v/w//H/8v/y//D/8P/y//L/8v/y//P/9P/z//L/8//y//P/8//0
//X/9P/1//X/9f/0//T/9P/0//X/9v/3//n/+f/3//f/9//5//r/+v/6//r/+f/4//f/
9//3//X/9f/3//f/9//4//b/9v/2//b/9//3//f/9//3//f/9//3//T/9P/1//X/8//z
//P/8v/y//L/8v/y//L/8f/w//D/8P/w//H/8f/z//L/8v/y/+//7//v/+//7f/u/+7/
7P/s/+7/7v/t/+3/7P/s/+z/6f/p/+r/6v/s/+v/6//s/+r/6v/q/+r/7P/s/+z/7P/u
/+7/7v/u/+z/7P/s/+z/7P/t/+3/7f/r/+v/6//r/+v/6v/q/+r/7P/s/+r/6P/o/+n/
6v/r/+z/6v/q/+r/6v/q/+r/6v/q/+z/7P/s/+z/7P/s/+z/7P/q/+r/6v/q/+v/7P/t
/+7/7v/u/+7/7v/u/+7/7v/u//D/8P/w//D/7v/w//D/8P/x//L/8//0//P/8//z//P/
8//z//P/9P/y//H/8P/v/+//7//v//H/8v/y//L/8P/u/+7/7v/u/+3/7f/t/+3/7P/s
/+z/7P/p/+n/6P/n/+f/5//n/+j/6P/n/+b/5f/m/+b/5//o/+j/6f/p/+n/5//n/+f/
5v/n/+f/6P/o/+b/5v/l/+X/5v/n/+n/6v/p/+n/6v/q/+j/5//n/+f/6f/n/+f/6f/u
//X//v8CAAAAAgAOACEAOgBXAHUAlgC2ANUA9AASAS0BOgFEAUwBNgHlAGUA1f9g/zf/
Sf9m/4P/n/+z/8P/z//b/+X/6P/o/+f/6f/r/+v/6f/p/+n/6f/q/+v/7P/r/+v/6//r
/+v/6f/p/+n/6f/s/+z/7P/s/+r/6//r/+v/7f/t/+3/7f/r/+z/7P/s/+7/7//v/+7/
7P/s/+z/7P/u/+//7//v/+//7//v//D/8P/w//H/8f/z//P/8//z//T/9P/0//T/9P/z
//L/8f/y//P/9P/1//X/9v/2//b/9f/1//b/9v/4//j/+P/4//b/9v/2//b/9v/2//b/
9v/2//b/9//3//r/+v/6//n/+f/5//n/+f/4//n/+f/3//j/9//3//f/9v/2//b/9v/3
//X/9f/1//X/9P/z//P/9P/0//T/9P/0//T/9P/0//T/8//z//T/9P/0//T/9f/1//n/
/P/6/w==
         </WaveFormData>
      </LeadData>
      <LeadData>
         <LeadByteCountTotal>10000</LeadByteCountTotal>
         <LeadTimeOffset>0</LeadTimeOffset>
         <LeadSampleCountTotal>5000</LeadSampleCountTotal>
         <LeadAmplitudeUnitsPerBit>4.88</LeadAmplitudeUnitsPerBit>
         <LeadAmplitudeUnits>��V</LeadAmplitudeUnits>
         <LeadHighLimit>2147483647</LeadHighLimit>
         <LeadLowLimit>268435456</LeadLowLimit>
         <LeadID>V4</LeadID>
         <LeadOffsetFirstSample>0</LeadOffsetFirstSample>
         <FirstSampleBaseline>0</FirstSampleBaseline>
         <LeadSampleSize>2</LeadSampleSize>
         <LeadOff>FALSE</LeadOff>
         <BaselineSway>FALSE</BaselineSway>
         <ExcessiveACNoise>FALSE</ExcessiveACNoise>
         <MuscleNoise>FALSE</MuscleNoise>
         <LeadDataCRC32>835834773</LeadDataCRC32>
         <WaveFormData>
CgAKAAoACgAIAAgACAAIAAgACAAIAAgACQALAA4ADwANAA0ADQANAAwADAAOAA4ADAAM
AAoACgANAA0ACwALAAoACQAIAAgACgALAAwADAAKAAoACQAJAAcABgAGAAYABQAFAAMA
AwAAAAAA/v/9//3/+//6//r//P/8//z//P/7//r/+v/6//j/+f/5//n/+//7//v/+//5
//n/+P/4//n/+f/5//n/9//2//b/9v/3//f/9//3//j/+f/6//v/+v/5//f/9v/3//v/
AgAGAAkACgAMABYAIgA1AEsAZQCFAKkA0AD5ACMBSQFkAXQBbQE+Ad0AYgDm/5D/e/+K
/5f/qf++/8v/1//i/+v/8v/2//T/9P/3//f/+P/6//r/+v/6//v/+//7//v/+f/5//n/
+f/3//f/9//3//f/9//3//f/+f/5//r/+v/4//f/9//4//v/+//7//v/+f/5//n/+f/7
//v/+//6//r/+//7//z//P/8//z//P/+//7//v/+//3/+//6//r/+v/5//j/+P/7//z/
/f/+/wAAAAAAAAAA/v/+////AAAAAAAAAAAAAAAAAAAAAAEA//////////8BAAEAAQAB
AP7//f/9//z//v///wAAAQACAAMABAAFAAQABAAEAAQAAwADAAMAAwABAAEAAQACAAQA
AwADAAMABQAFAAUAAwADAAMAAwAEAAUABgAGAAYABAAGAAcABwAHAAcABwAIAAoACwAL
AAsACwAMAAwADAAJAAkACQAJAAsADAAMAAsACwALAAkACAAFAAUABQAFAAUABQAEAAQA
AwADAAMABAACAAEAAQABAAAA//////7/+//7//z//P/+//7//v/+/wAAAAAAAAAAAQAB
AAEAAQABAAEAAQABAP///////////f/9//3//f////////8AAP7//v/+////AQABAAEA
AQABAAEAAQABAAMAAwADAAQAAgADAAMAAwAEAAQABAAEAAMAAgACAAIAAgACAAIAAwAD
AAMAAgACAAEA///9//z/AQACAAMABQADAAIAAgABAAMAAwADAAUAAQABAAEAAQD9//z/
+//6//z//P/8//z//v/+//7//f////7//v/+/wEAAQAAAAAA/v/+//3//f/9//7//v/+
//z//P/9//3/+v/5//j/+P/4//j/9//3//j/+f/6//v//P/8//z/+//9//3//f/9////
AAAAAAAAAAABAAEAAQD///7/AAAAAAAAAAABAAMAAwADAAEAAQABAAIABAAGAAYABgAH
AAYABwAJAAcABQAFAAQAAgAAAP//AAABAAIAAgAAAAIAAQABAAEAAQACAAMAAwADAAEA
AQAAAP3/+v/4//f/9f/0//T/9P/0//T/9P/z//P/9P/1//b/9f/1//X/9f/1//X/9f/1
//P/8v/y//P/8//z//P/8//y//L/8v/z//X/9f/1//X/8//z//P/8//z//L/8P/v//P/
+v8AAAUABgAIABAAHgAxAEUAXwB9AKMAyADtABUBOwFYAWwBbwFSAQMBkAAUAKj/c/96
/4v/mf+s/7//zf/U/93/6P/u//D/7v/x//H/8v/w//D/8P/w/+//7//v/+//8f/x//H/
8f/x//H/8f/x/+//7//v/+//7//v//D/8P/w/+//7//w//H/8f/x//H/8f/x//H/8f/x
//H/8f/w//D/8f/x//L/8P/w//D/8P/y//L/8v/y//T/8//z//T/8//z//P/9P/2//b/
9v/2//X/9P/z//L/8//0//b/+P/4//j/+P/4//j/+P/4//n/9//3//f/9//3//f/9//3
//j/+f/7//z/+//7//v/+//6//n/+P/3//j/+P/4//j/9//3//f/9//3//f/9//4//b/
9f/1//X/9f/1//X/8//1//X/9f/2//X/9v/2//b/9v/4//n/+f/7//v/+//8//z//f/9
//3///8AAAAAAAD9//3//f/9////AAAAAP////////3//P/7//v/+//7//n/+f/4//j/
9f/1//X/9v/2//X/9f/1//b/9f/1//T/9f/1//b/9v/2//b/9v/2//T/9P/0//T/9f/1
//X/9f/1//X/9f/1//P/8//z//P/9f/1//X/9f/3//f/9//4//r/+v/6//v/+f/5//n/
+f/3//f/9//3//f/9//3//j/+P/5//n/+f/6//r/+v/6//n/+P/4//j/+v/6//r/+//7
//v/+v/6//j/9//2//b/+P/4//j/+f/3//b/9v/1//X/9f/1//f/9f/1//X/9f/0//T/
9P/0//T/9P/0//T/8v/y//L/8f/z//L/8v/y//X/9f/0//T/9P/0//P/8//y//L/8f/w
/+//8P/y//P/8f/x//H/8v/0//T/8//z//H/8f/x//H/8P/w//D/7//x//H/8f/x//P/
9P/0//T/9P/1//X/9f/0//L/8f/w/+7/7//y//H/8P/y//L/8v/y//T/9P/0//T/9v/2
//b/9v/4//j/+P/4//j/+P/5//v/+//7//v/+//5//r/+v/8//z//P/8//r//P/9//3/
+//7//r/+f/4//b/+P/5//r//P/6//r/+f/7//v/+v/6//j/9//3//X/9//2//b/9P/x
//H/7//u//D/8P/w//D/8P/v/+7/7v/s/+z/7f/t/+3/7f/t/+3/7//v/+//7v/s/+3/
7f/t/+//7//u/+7/7f/t/+z/6//s/+3/7v/v/+3/7f/t/+z/7v/v//H/9v/8////AAAC
AA4AHgAvAEMAXQB9AKMAygD1ACEBRQFcAWYBWwEqAccASgDQ/4L/d/+I/5X/o/+0/8H/
zf/Y/+H/5v/q/+r/6v/t/+3/7v/s/+z/7P/s/+v/6//r/+v/6//r/+v/6//p/+n/6f/p
/+n/6f/p/+n/6//r/+z/7P/q/+n/6f/q/+v/6//r/+v/7f/t/+3/7f/r/+v/6//q/+z/
7f/t/+7/7P/s/+z/7P/s/+z/7P/s/+7/7f/t/+7/7f/t/+3/7v/u/+7/7v/u/+7/7v/u
/+7/8P/w//H/8v/y//L/8v/y//D/8P/w//H/8//z//P/8//x//H/8f/x//L/8//1//b/
9f/1//X/9f/3//f/9//3//j/+P/4//j/9//3//f/9//3//f/9//4//b/9f/1//X/9f/1
//X/8//z//P/8//0//f/+P/4//j/+P/6//v/+//9//3//f/+//3//f/8//v//P/+////
AAD///////////3//v/+//3///////3//P/6//n/+P/3//b/9//3//j/9f/1//X/9v/2
//X/9f/1//T/8//z//L/8//z//T/9P/0//T/9P/0//T/9P/0//T/9f/1//X/9f/1//X/
9f/1//P/8//z//P/9f/1//X/9f/1//X/9f/2//b/9v/2//f/9f/1//X/9f/3//f/9//3
//n/+f/5//r/+P/5//n/+f/4//j/+P/4//j/+P/5//r/+P/4//j/+f/5//n/+P/4//n/
+f/5//r/+f/4//f/9//4//j/+f/5//j/9//2//f/9f/1//X/9f/y//L/8v/y//T/9P/0
//T/9P/0//T/8//z//L/8v/y//T/9f/1//b/9f/0//L/8f/z//T/9P/0//L/8v/z//P/
8f/x//H/8v/w//D/7//v//H/8f/x//H/8v/y//L/8f/x//H/8f/x//H/8v/y//L/8v/z
//P/8//z//L/8v/y//L/8//2//f/+P/2//b/9v/2//j/+P/4//j/+v/7//3//f/7//v/
+//7//z//P/+//7//v/+//z//P/7//v/+f/5//r/+f/4//j/+v/7//z//P/6//r/+f/5
//n/+P/4//j/9//3//X/9f/2//b/9P/z//P/8f/w//D/7v/u/+7/7v/t/+z/7P/s/+z/
7f/t/+3/7f/t/+3/7f/t/+3/7P/s/+//7//v/+//7f/s/+z/7P/t/+3/7f/t/+3/7f/t
/+3/7//v/+7/7v/x//P/+P/8/////v8AAAoAGgApADsAUQBtAI8AtgDfAA0BMwFQAWAB
XQE0AdcAYADs/5b/e/+I/5X/o/+y/8H/y//W/9//5P/o/+r/6P/r/+v/7P/s/+z/7P/s
/+n/6f/p/+n/6//r/+v/6//p/+n/6f/p/+n/6f/p/+n/6f/p/+r/6v/q/+n/6f/q/+v/
6//r/+v/6f/p/+n/6f/r/+v/6//q/+r/6//r/+z/7P/s/+z/7P/u/+7/7v/u/+7/7f/t
/+7/7f/t/+3/7v/u/+7/7v/u/+z/7P/s/+z/7v/u/+//8P/u/+7/7v/u//D/8P/w//H/
8f/x//H/8f/x//H/8f/x//L/8//1//b/9v/1//T/8//z//P/8//z//T/9P/0//T/9f/1
//X/9f/1//X/9f/2//b/9f/1//X/9f/1//X/8//z//P/8//0//P/9P/0//T/9f/4//r/
+//5//n/+f/6//r/+//7//v/+//8//z//P/5//n/+f/5//v//P/8//v/+f/5//f/9v/3
//f/9//3//X/9f/0//T/8v/x//D/8P/y//H/8f/x//P/8//0//T/8v/x//H/8P/w//D/
8P/w//L/8v/y//L/8f/x//H/8f/x//H/8f/x//H/8f/x//H/8//z//P/8//z//P/8//0
//T/9P/0//X/9//3//f/9//3//f/9//3//f/9//3//j/+P/5//n/+f/8//z//P/8//n/
+P/4//j/+P/4//j/+f/5//n/+P/4//b/9f/0//T/9v/2//b/9//5//j/+P/3//f/9//3
//n/9f/1//X/9f/2//b/9v/2//b/9v/2//b/9v/2//b/9f/1//T/9P/0//X/9f/0//T/
9P/0//P/8//1//b/9v/2//b/9v/3//f/9f/1//X/9v/0//T/8//z//X/9f/1//X/9v/2
//b/9f/z//P/8//z//P/9P/0//T/9f/3//j/+f/7//r/+v/6//z/+//8//7//v/+//7/
/v///wEAAQABAAMAAwADAAQAAwAEAAMAAgAEAAIAAgADAAUAAwADAAIAAQAAAAAAAgAD
AAQABAACAAEA///+//3//P/8//z/+//8//v//P/8//z/+v/5//n/+f/4//j/+P/2//b/
9v/1//b/9v/2//b/9//3//f/9//3//f/9//3//f/9v/2//f/9f/1//X/9f/1//b/9//5
//n/+f/5//n/+P/3//b/9f/3//b/9P/1//f//v8EAAkACAAMABYAIgAxAEMAWQB3AJsA
wADnABUBPQFaAWgBYQEuAc0AVgDk/5T/hf+W/6P/sf/E/9H/2//m/+//9v/2//b/9v/5
//n/+v/5//j/9//2//f/9//3//f/9//3//f/9//5//n/+f/5//n/+f/5//n/9//3//j/
+P/4//f/9//4//n/+f/5//n/+//7//v/+//7//v/+//6//r/+//7//z//P/8//z//P/+
//7//v/+//z/+//7//z/////////AAD///7//f/8//3//v///wAA/v/+////AAAAAAAA
AAAAAAEAAgADAAUAAwADAAMAAwADAAMAAwADAAMAAwAEAAQABwAHAAcABwAFAAUABQAF
AAgACAAIAAgABwAHAAcABwAJAAkACQAKAAgABwAHAAcABwAHAAcABQAFAAUABQAGAAUA
BgAGAAYACAAKAAsACwANAA0ADQAOAAwADQANAA0ADAAMAAsACgAMAA0ADgAPAA4ADgAN
AAsACQAJAAcABgAGAAcACAAJAAUABQAEAAQAAwADAAMABAAEAAMAAwADAAQAAwADAAIA
AQABAAIAAgABAAAA///+/wAAAAAAAAAAAQABAAEAAQADAAMAAwADAAUABQAFAAUAAgAB
AAAA//8AAAEAAgAEAAIAAgACAAMAAwADAAMAAwAFAAUABQAFAAQAAwACAAIAAgADAAMA
AwAEAAQABAAEAAUABAAEAAQABAAEAAQABQADAAMAAgACAAIAAQAAAAAAAgACAAIAAwAD
AAIAAgABAAEAAQABAAMA/////////////wAAAQACAAAAAAAAAAAAAAAAAAAA//////7/
/v/+//3//f/8//z//v/+//3//f/9//7//v/+//z//P/9//3//f/9//3//v/+//7//f/9
//v/+//7//v//P/8//z/+//7//v/+//7//v//P/8//z/+v/7//v/+//9//z//P/8/wAA
AQD+/wAAAgACAAIAAgADAAUABQAFAAUABQAFAAYABgAIAAgACAAGAAQABAAFAAUAAwAD
AAIAAgACAAMABgAGAAYABQACAAQAAwADAAMAAgACAAIAAQD///3//f/8//r/+P/3//f/
9f/0//T/9P/2//b/9v/1//T/9P/0//T/8//z//P/8//z//P/8//z//H/8P/w//H/8//z
//P/8//0//T/9P/1//P/8//z//P/8f/x//H/8f/z//L/8v/x//X/+v/+/wEAAgAGABAA
HgAvAEMAWwB5AKEAyADvABkBPwFYAWQBWwEkAcEATADa/47/f/+O/5v/q/++/8v/1f/e
/+f/8P/w/+z/7v/x//H/8v/y//L/8v/y//P/8//z//P/8//z//P/8//z//P/8//z//X/
9f/1//X/9f/1//b/9v/2//X/9f/2//X/9f/1//X/9f/1//X/9f/z//P/8//y//P/9f/2
//j/9v/2//b/9v/2//b/9v/2//j/9//3//j/+f/5//n/+v/8//z//P/8//r/+v/6//r/
+v/6//v//P/6//r/+v/6//j/+P/4//n/+f/5//n/+f/5//n/+f/5//n/+f/6//r/+//7
//v/+//9//3//f/9/wAAAAAAAAAA/v/9//z/+//7//v/+//8//z/+//7//v//f/9//3/
+//5//n/+f/6//n/+v/6//r//P/+//////////////8AAAAAAQABAAEAAwAEAAQABAAD
AAMAAwADAAMABAAEAAMAAgABAP7//P/8//3//v////3//f/8//z/+//7//v//P/8//v/
+//7//j/9//3//b/9f/1//b/9v/3//j/+f/6//f/9v/1//T/9//3//f/9//3//f/9//3
//f/9//3//f/+f/5//n/+f/3//f/9//4//r/+v/6//v/+//7//v/+//4//f/9v/1//f/
9//3//j/+f/7//z//f/8//z//P/8//3//P/8//z/+//6//n/+f/7//v/+v/6//j/9//2
//b/+P/4//j/+f/5//j/+P/3//j/+f/6//3/+//7//v/+//8//z//P/8//r/+v/6//r/
+v/6//r/+f/3//b/9v/2//f/9//2//b/+P/4//f/9//5//r/+v/6//b/9v/3//f/+f/5
//n/+v/8//z/+//7//v/+/////7//P/8//z//P///wEAAQABAP///////wAA/v8AAAAA
AAACAAAAAAABAAEA//////7//f/8//z//v8BAAIAAgAAAP///f/8//v//P/8//z/+//7
//n/+f/4//j/9v/1//X/8//y//L/8v/y//L/8v/x//D/8P/w//D/7//v/+//7//v/+//
7//v/+//7v/u/+//7//v/+//7//v//D/8f/z//L/8f/w/+//7//v/+//7//x//D/8P/x
//P/+P/8/wEAAgAGAAwAGgArAD0AVwB1AJkAwADlAA8BNQFSAWQBaQFQAQEBjAAQAKb/
df96/4n/l/+q/7v/yf/W/+H/6P/q/+r/7P/v/+//8P/w//D/8P/w/+3/7f/t/+3/7//v
/+//7//v/+//7//v/+3/7f/t/+3/7//v//D/8P/w/+//7//w//H/8f/x//H/8f/x//H/
8f/x//H/8f/w//L/8//z//T/8//y//H/8P/w//D/8P/w//D/7//v//D/8v/z//T/9v/4
//j/+P/4//X/9P/z//L/9P/0//X/9v/0//T/9P/0//b/9v/2//f/+f/5//n/+f/7//v/
+//7//r/+f/5//j/+f/5//n/+f/7//v/+//7//7//v/+//7//f/9//3//f////////8A
AP7//f/9//3/+//7//v/+f/7//v/+//8////AAAAAAAA/v8AAAEAAQABAAEAAQACAAIA
AwADAAMAAQACAAIAAgABAAEAAQABAAEAAgACAAEAAwADAAEAAAD9//3//f/9//3//f/8
//z/+//7//v//P/7//n/+P/3//j/9//3//b/9//3//j/+P/2//b/9v/2//b/9v/2//b/
9//3//f/9//1//X/9f/1//f/9//3//f/9//3//f/9//3//f/9//4//j/+P/4//n/+f/5
//n/+f/5//n/+f/5//n/+f/5//r/+f/5//j/9//6//r/+v/6//n/+P/4//j/+P/4//j/
+f/5//n/+P/4//j/9//2//b/+P/4//j/+f/5//j/+P/3//X/9f/1//f/9//3//f/9//2
//b/9v/2//T/9P/0//T/9P/0//T/8//1//T/9P/0//P/8//y//L/8v/y//H/8f/z//T/
9P/0//T/9P/1//X/9f/1//X/9v/0//T/8//z//P/8//z//P/8//y//H/7//x//H/8f/x
//L/9P/1//b/9f/1//T/8//x//D/8P/w//D/8//2//f/+P/4//j/+P/4//r/+v/6//r/
+v/7//3//f/7//v/+//7//7//v8AAAAA/v/+//z//P///////f/9//r/+f/4//j//P/9
//7//v/+//7//f/9//z/+v/5//j/+P/5//j/+f/4//j/9v/1//X/8//y//L/8P/w//D/
8P/x//D/8P/w//D/8f/x//H/8P/v/+7/7f/u/+//7//w/+//7//v/+//8f/w//D/8P/z
//P/8//z//P/8//z//P/8f/x//D/8P/x//X/+v/+/wEAAAAEABAAHgAvAEUAXwB9AKUA
zAD1AB8BRQFcAWgBYQEwAdEAWADg/4r/ef+K/5X/o/+4/8f/0f/c/+P/6P/s/+z/7P/v
/+//8P/v/+7/7f/s/+3/7f/t/+3/7f/t/+3/7f/t/+3/7f/t/+//7//v/+//7//v//D/
8P/w/+//7//w/+//7//v/+//8f/x//H/8f/x//H/8f/w/+7/7//v//D/8v/y//L/8v/y
//L/8v/y//L/8f/x//L/9f/1//X/9v/2//b/9v/2//X/9P/z//L/8//0//b/+P/2//b/
9v/2//b/9v/2//f/9f/1//X/9f/1//X/9f/1//X/9f/2//b/9v/1//T/8//1//X/9f/1
//T/9P/0//T/9f/1//X/9f/1//X/9f/2//T/8//z//P/8//z//P/8f/y//P/9P/2//X/
9v/2//b/9v/4//n/+f/5//n/+f/6//r/+//7//v//f/+//7//v//////////////AAAA
AP///f/9//v/+v/5//n/+f/5//n/+f/4//j/9f/1//X/9v/2//X/9f/1//T/8//z//L/
8//z//T/9P/0//T/9P/0//L/8v/y//L/8//z//P/8//z//P/8//z//X/9f/1//X/9//3
//f/9//2//X/9P/0//T/9P/0//X/9v/3//j/+f/3//f/9//3//f/9//3//j/9v/3//f/
9//6//r/+v/6//n/+P/4//j/+P/4//j/+f/5//n/+P/4//r/+f/4//j/+P/4//j/+f/5
//j/+P/3//X/9f/1//f/9//3//f/9//2//b/9v/2//b/9v/2//b/9P/0//T/8//0//T/
9f/2//X/9f/0//T/9P/0//P/8//1//b/9v/2//L/8v/z//P/8//z//P/9P/0//T/8//z
//P/8//z//P/9P/0//T/8//z//P/8//z//P/9P/0//T/9P/1//X/9f/3//b/9v/2//r/
+//6//v/+v/6//r/+v/6//z//P/8//3//f/9//3//f/+////AQACAAQABAAEAAQAAQAA
AAAA///+//////////7//v8AAAEAAAAAAP7//v/9//3//f/8//z//P/7//v/+//7//r/
+v/4//f/9//1//b/9v/2//b/9P/0//P/8v/y//L/8v/z//X/9f/1//X/9f/1//X/9f/0
//T/9f/1//P/8//z//L/8//0//b/9//1//X/9f/1//X/9f/1//X/9P/y//X/+/8CAAgA
CQAKAA4AGgAoADcATQBnAIkArwDSAP0ALQFTAWgBbgFdASABswA4AMr/iv+H/5b/of+1
/8j/1f/d/+j/8f/2//b/9v/0//f/9//4//f/9v/1//T/9P/1//b/9//3//f/9//3//n/
+f/5//n/9//3//f/9//3//f/+P/4//j/9//3//j/+f/5//n/+f/5//n/+f/5//f/9//3
//b/+P/5//n/+v/4//j/+P/4//j/+P/4//j/+//7//z//v/9//3//f/+//7//v/+//7/
/v/+//7//v/+//7///8AAAAAAAAAAAAAAAAAAAAAAQABAAEAAQABAP//////////AQAB
AAIAAgADAAMAAwADAAEAAQABAAEAAwAEAAUABgAEAAMAAgABAAIAAwAEAAYABgAFAAUA
BQADAAMAAwABAAMAAwADAAQAAwAEAAQABAAEAAYABwAHAAkACQAJAAoACAAJAAkACQAJ
AAoACgAKAAsACwALAAsACQAKAAoACQALAAsACQAIAAcABwAHAAcABQAFAAQABAABAAEA
AQACAAQAAwADAAMAAgABAAEAAAD/////AAAAAAIAAgACAAIAAQAAAP///v//////////
////////////AQABAAEAAQABAAEAAQABAP///////wAAAgACAAIAAwABAAEAAQABAAEA
AQABAAEAAwADAAMABAACAAMAAwADAAIAAgACAAIAAQAAAAAAAAAAAAAAAAABAAEAAQAA
AAAAAgABAAAAAAAAAAAAAAABAAEAAAAAAP//////////AQD///////////7//v/+//7/
/v/+//7//v/+//7//v/9//z/+v/5//j/+v/7//v//P/8//z/+//7//n/+v/6//r/+v/6
//v/+//5//n/+f/6//r/+v/5//n/+//7//v/+//6//r/+v/5//n/+f/5//n/+f/6//r/
+v/6//v/+//7//n/+P/4//j/+P/3//j/+//6//n/+P/3//b/+P/4//j/+P/4//j/+P/4
//b/9v/2//b/+P/4//j/+P/6//r/+v/6//3//v///wAAAAAAAAAAAAD+////AQABAAEA
AQABAAEAAgACAAQABAAEAAQAAgACAAMAAwABAAEA/v/9//z//P8AAAEAAgACAP7//v/9
//3/+//6//r/+v/7//v/+f/5//j/+P/2//X/9v/1//X/9v/1//T/8//y//H/8P/w//D/
8P/x//H/8f/z//P/8//z//P/8//y//L/8f/x//H/8f/x//D/8P/w//H/8f/x//H/7//v
/+//7//x//H/8P/w//H/8//2//7/AQACAAYAEAAeAC0APQBVAHMAmQDCAO8AGwFDAWAB
agFbASABtwBAANL/jP+F/5b/n/+t/77/yf/T/9z/5//s/+z/7P/s/+//7//w//D/8P/w
//D/8P/x//L/8//y//H/8P/v/+//7//v/+//7//v/+//7//t/+3/7v/u/+//7//w//L/
8f/x//H/8f/v/+//7//v//H/8f/x//D/7v/v/+//8P/y//L/8v/y//L/8v/y//L/8P/v
/+//8P/x//H/8f/y//D/8P/w//D/8f/y//P/9P/y//L/8//0//T/9P/0//T/9P/0//T/
9f/z//P/8//z//b/9//4//n/+f/5//r/+v/5//n/+f/5//n/+f/5//n/+P/4//j/+P/3
//f/9//3//f/9//3//j/+P/3//f/9//3//f/9//1//X/9f/1//b/9//4//j/+P/4//r/
+//7//v/+//7//z//f///wAAAQABAAIAAgACAAEAAQABAAEA//8AAAAA//8BAAEA///+
/////////////P/7//n/+P/4//n/+v/8//r/+f/5//n/+P/3//f/9v/1//X/9v/2//b/
9v/2//b/9v/2//b/9v/1//X/9f/1//X/9f/1//X/9//3//f/9//2//X/9P/z//X/9f/1
//b/9v/2//b/9//1//X/9f/1//b/9//4//n/9//3//f/+P/5//v//P/9//3//P/7//r/
+//6//r/+v/6//r/+v/7//v/+//6//r//P/7//r/+v/8//z//P/9//v/+v/6//n/9//3
//f/+f/5//n/+f/5//j/+P/4//j/+P/4//j/+P/4//j/+P/3//f/9v/2//b/9f/1//T/
9P/2//b/9f/1//P/9P/0//T/8v/y//P/8//1//X/9f/2//T/9P/z//P/9f/1//X/9f/2
//b/9v/1//P/8//z//P/8//0//T/9P/y//P/8//z//H/8P/w//D/8v/x//D/7//u/+//
8P/x//L/8P/w//D/8P/w//D/8P/w//L/8v/y//L/8v/y//L/8v/y//L/8v/y//L/8v/y
//L/9P/0//T/9P/0//T/9P/0//b/9v/2//b/9f/3//f/9//5//n/+f/6//r//P/8//z/
/v/8//z//f/7//n/+f/4//X/9P/0//b/+f/6//r/+P/2//X/9f/1//T/9P/0//P/8//x
//H/8P/w/+7/7f/t/+3/7P/s/+z/6v/q/+r/6f/o/+j/6P/o/+r/6//s/+3/7P/r/+r/
6f/p/+j/6P/p/+f/5//n/+f/6P/o/+j/6f/p/+n/6f/p/+n/6f/p/+n/6f/o/+b/5f/p
/+7/9P/3//j/+P8CABAAIwA1AE0AaQCLALAA1wADASsBSAFWAVEBKAHLAFQA4v+O/3X/
gv+P/53/rv+7/8X/0P/X/+D/4v/i/+D/4//j/+T/4v/i/+L/4v/i/+P/5P/l/+P/4//j
/+P/4f/h/+H/4f/j/+P/4//j/+P/4//k/+T/5P/j/+P/5P/j/+P/4//j/+X/5f/l/+X/
4//j/+P/4v/k/+X/5f/m/+T/5P/k/+T/5v/m/+b/5v/o/+f/5//o/+f/5//n/+j/5f/k
/+P/4v/l/+b/5//o/+b/5v/n/+j/6P/o/+j/6P/q/+r/6v/r/+n/6f/p/+n/6f/p/+n/
6f/n/+f/6P/o/+r/6//s/+3/6//r/+v/6//s/+z/7P/s/+n/6f/p/+n/6f/p/+n/6v/s
/+v/6//r/+v/6//r/+n/6f/p/+n/6v/r/+z/7P/s/+n/6v/q/+n/6f/p/+n/6v/o/+3/
7//t/w==
         </WaveFormData>
      </LeadData>
      <LeadData>
         <LeadByteCountTotal>10000</LeadByteCountTotal>
         <LeadTimeOffset>0</LeadTimeOffset>
         <LeadSampleCountTotal>5000</LeadSampleCountTotal>
         <LeadAmplitudeUnitsPerBit>4.88</LeadAmplitudeUnitsPerBit>
         <LeadAmplitudeUnits>��V</LeadAmplitudeUnits>
         <LeadHighLimit>2147483647</LeadHighLimit>
         <LeadLowLimit>268435456</LeadLowLimit>
         <LeadID>V5</LeadID>
         <LeadOffsetFirstSample>0</LeadOffsetFirstSample>
         <FirstSampleBaseline>0</FirstSampleBaseline>
         <LeadSampleSize>2</LeadSampleSize>
         <LeadOff>FALSE</LeadOff>
         <BaselineSway>FALSE</BaselineSway>
         <ExcessiveACNoise>FALSE</ExcessiveACNoise>
         <MuscleNoise>FALSE</MuscleNoise>
         <LeadDataCRC32>3903381876</LeadDataCRC32>
         <WaveFormData>
CAAIAAgACAAIAAgACAAIAAgACAAIAAgACQAKAA0ADgAOAA4ADgAPAA0ADQAPAA8ADwAP
AA8ADwAPAA8ADwANAA0ADAALAAsADQAOAA4ADgAMAAwACwALAAgACAAIAAgACAAHAAYA
BQADAAEAAAD//wEA///+//7//////wAAAQD+//7//v/+//7//v/+//7///8AAAEAAgAA
AAAA/////wEAAQABAAEA/////////////////////wAAAQABAAIAAQAAAP7//f///wEA
BQAJAA4AEAASABkAJgA1AEcAXgB7AJ4AxADtABQBNgFQAV0BVAEnAdcAcgAOAMT/rv+4
/7r/w//Q/9n/4v/s//T/+//9//3/+//8//3//f/+/////v///wIAAgACAAIAAgADAAMA
AwACAAIAAgACAAAAAAAAAAAAAQACAAMABAACAAIAAwADAAUABQAFAAUAAwADAAMAAwAD
AAMAAwADAAUABQAEAAQABgAHAAcABwAJAAkACQAJAAYABQADAAIAAQABAAAA//8DAAQA
BQAGAAgACAAIAAgABgAGAAYABwAJAAkACQAJAAkACQAJAAoABgADAAEA///9//3//f/+
//r/+P/2//T/+P/5//r/+//9//7//v/+//3//f/8//v/+P/4//j/+P/2//b/9v/3//n/
+f/5//n/+P/4//j/+P/5//n/+f/6//n/+//7//v/+//8//v/+v/6//r/+f/5//r//P/9
//7//f/9//7//v/7//z/+//6//z//P/8//v/+//6//n/+P/6//r/+P/4//r/+f/5//n/
9//1//X/9f/2//b/9v/0//T/9P/0//T/9P/0//P/8//2//b/9v/1//f/+P/5//r//P/8
//z//P/+//7////////////+//3/+v/6//r/+v/6//v//f/+//z//P/8//z///8AAAAA
AAAAAAIAAgACAAQABAAEAAQABwAIAAgACQAJAAkACQAJAAcABwAHAAcABwAHAAcABwAH
AAcABwAHAAUABQAEAAQACAAKAAsADAAKAAoACgAKAAwACwALAAsACgAKAAkACQAHAAYA
BQAEAAYABgAGAAYABwAHAAYABQAHAAcACQAJAAkACgALAAwACwALAAoACgALAAwADQAN
AA0ADQANAA0ACwAJAAcABgAIAAgACAAIAAYABgAHAAcABwAIAAgACAAKAAkACQAJAAkA
CQAJAAkACwALAAsACwANAAoACgAKAAoACgAMAA4ADgAOAA0ADAAMAAsADQAPAA8ADwAQ
ABEAEgATABMAEwARABEADQALAAoACwAMAAwADAAKAAwACwALAAoACwAMAA0ADgAPAA4A
DQANAAgABgAEAAMAAwACAAIAAgADAAMAAwACAAIAAgACAAIAAgACAAIAAgACAAIAAgAC
AAIAAQABAAEAAQABAAEAAQD//////////wEAAQABAAEA///+//7//v/+/////f/9/wEA
BQALAA4AEAASABkAJgA1AEcAXAB3AJoAwADnAA4BMgFOAV0BXgFBAf0AngA4AN7/sP+y
/7r/v//K/9f/4v/o//D/+f///////f/+/////////////f/9//3//P/7//r//P/9//3/
/f8AAAAAAAAAAP///v/9//z//P/8//z//P/8//z//f/9///////////////////////9
//3//f/9//3//f/8//z//P/9//3//f////////////3//f/8//z/+v/7//v/+//8//z/
/P/8//r/+v/6//r//P/8//z//f////////////3//f/9//7//v/9//3//f/9//3//f/+
/wAAAAAAAAAA///////////9//7//v/+//z//f/9//3//P/8//z//P/8//z//P/9//v/
+//7//v/+v/6//r/+v/6//v//P/+//3//////////v8AAAAAAAACAAIAAQABAAMABAAE
AAQABQAFAAYABgAEAAYABgAGAAgACAAIAAcACQAIAAcABgAGAAYABAAEAAQAAwADAAMA
AQD///////8AAAAAAAD+/wAAAAAAAAAAAAAAAP////8CAAIAAgABAAAAAAAAAAAAAgAC
AAIAAgACAAIAAwADAAEAAQAAAP////8AAAEAAgACAAMABQAGAAQABAAEAAQAAwAEAAQA
BAACAAQABAAEAAQABAAEAAQAAwAEAAQABQAFAAUABQAFAAMAAwADAAMABQAFAAUABQAF
AAUABQAFAAMAAwACAAIAAwAEAAQABAACAAIAAgACAAIAAQABAAEAAAAAAP/////8//z/
/P/8//r/+v/6//r/+v/5//f/9f/3//f/+f/5//r/+v/6//r/+f/5//j/+P/2//b/9v/1
//b/9//4//n/9//3//f/+P/4//j/+P/4//f/9v/2//X/8//0//T/9P/2//X/9f/1//f/
9//3//f/9//3//f/9//1//X/9P/0//P/9P/2//b/9v/2//b/9v/2//j/+P/4//j/+v/6
//r/+v/6//r/+v/6//z//P/8//7//P/8//z//P/7//v/+//9//3//f/9//3/////////
///9//3//P/7//n/+//8//z//v/8//z/+//9//z//P/8//r/+v/5//j/+f/5//f/9v/z
//P/8f/w//L/8v/x//H/8f/w//D/8P/w//D/8P/w/+7/7v/u/+7/8P/w//D/7//v/+//
7//v/+//7//v/+//7v/t/+z/6//s/+3/7v/u/+7/7v/u/+3/7f/t//H/9//7//z//P8A
AAsAGAAnADcATgBtAJAAuADhAAgBKgFAAUkBPgEPAb0AWgD4/7T/pv+w/7L/t//A/8v/
1P/c/+T/6f/r/+v/6//s/+3/7f/t/+3/6//r/+r/6v/q/+r/6v/r/+v/6//q/+r/6v/q
/+r/6v/q/+r/7P/s/+z/7P/q/+r/6//r/+v/6//r/+v/7f/t/+3/7f/r/+v/6//r/+3/
7f/s/+z/6v/r/+v/6//p/+n/6f/p/+v/6//q/+r/6v/r/+v/6//s/+z/7P/s/+7/7v/u
/+7/7P/s/+z/7f/v/+//7//v/+//7//v//D/8v/x//H/8f/x//H/8f/y//T/9P/0//T/
9f/1//X/9f/1//b/9v/2//b/9//3//f/9v/2//b/9v/2//b/9v/3//X/9f/1//X/9v/2
//b/9v/1//X/9f/2//n/+//7//v/+v/8//z//P/+//7//f/9//z//P/7//r//P/9////
AAD8//7//v/+//7//v/+//3//f/8//v/+v/4//j/9v/2//j/9//3//f/9//1//X/9f/0
//T/9P/y//D/8P/w//D/8P/w/+//7//w//D/8P/v/+//8P/x//L/8P/w//D/8P/w//D/
8f/x//H/8f/w/+//8P/w//D/8P/x//H/8v/y//L/8v/y//L/8v/y//H/8P/w//L/8v/y
//L/8v/y//L/8//0//T/9f/1//X/9f/1//X/9f/1//X/9f/1//X/9f/1//X/9f/1//f/
9//2//b/9v/2//X/9P/1//b/9//4//b/9f/1//X/9v/2//X/9f/0//T/9P/0//b/9v/2
//b/9//3//b/9f/3//f/+f/5//r/+v/6//r/+f/5//j/+P/4//j/+P/3//f/9//3//f/
9//3//f/+P/2//b/9v/2//j/+P/5//n/9//4//j/+P/4//f/9//3//f/9//3//f/9//3
//f/9//3//f/9v/2//n/+v/6//z//P/8//z//P/8//z//P/8//z//v/+/wAAAAAAAAAA
AAABAAMAAwAFAAUABQAFAAUABQAEAAMAAgD//wEAAAD/////AQACAAIAAgAAAAAA////
//7//v/+//7//v/9//z/+//7//n/+P/3//n/9//2//b/9P/z//P/8//w//D/8P/w//L/
8v/y//L/8v/y//L/8v/y//L/8f/x//P/8//z//P/8f/x//H/8f/x//H/8f/x/+//7//u
/+7/7//w//D/8f/1//X/+f/7//7//v8AAAkAFgAjADMARgBfAIAApgDPAPgAHgE6AUcB
QgEbAc0AbAAQAMj/rP+0/7b/u//C/83/1v/e/+b/6//t/+//7//w//H/8f/x//H/7//v
/+7/7v/u/+7/8P/x//H/8f/w//D/8P/w//D/8P/w//D/8v/y//L/8v/y//L/8//z//P/
8//z//P/8f/x//H/8f/y//P/9P/1//P/8//y//L/8v/z//P/8//1//X/9f/1//X/9f/0
//T/9P/1//X/9f/4//j/+P/4//b/9v/2//b/+P/4//j/+f/5//n/+f/5//v/+//7//z/
/P/7//v/+//7//v/+//8//3//v///wAA/////////////wAAAAAAAAAAAQABAAEAAgAC
AAIAAgACAAIAAgADAAMAAwADAAMABAAEAAQABAABAAEAAQACAAEAAwADAAMABgAIAAgA
CAAGAAYABQAFAAcACAAIAAgABwAHAAgACAAEAAYABgAGAAgACAAIAAcABwAGAAUABAAE
AAQAAgACAAIAAQABAAEA///9//3//f8AAAAAAAD+////AAABAAIAAAAAAP/////+//7/
/v/9//7//v/+//7//v/+//7//v/8//z//f/9//z//f/9//3//P/8//z//P/8//3///8A
AP7//v/+//7//f/+//7//v/8//7//v/+//7//v/+//7///8AAAAAAQADAAMAAwADAAEA
AQABAAEAAwADAAMAAwADAAMAAwADAAEAAQAAAAAA//8AAAAAAAACAAIAAgACAAQAAwAD
AAMAAgACAAEAAQACAAIAAgACAAAAAAAAAAAAAQABAAAA///9//3///////7//v/+//7/
/f/9//z//P/8//z//P/7//v/+//7//v/+//7//v//P/6//r/+v/6//z//P/9//3/+//8
//z//P/6//n/+f/5//n/+f/5//n/+//7//v/+//9//3//P/8//3//v8AAAIAAAAAAAAA
AAAAAAIAAgACAAQABAAFAAUAAwAFAAUABQAFAAUABQAFAAcABwAFAAUABAADAAMABQAG
AAYABgAEAAIAAQABAAAAAAAAAAAAAAABAAAA//////v/+v/5//n/9//2//b/9v/1//X/
9f/0//T/9P/0//T/9P/0//T/9P/y//L/8v/y//L/8f/x//H/7//v/+//7//x//H/8f/x
//P/8//z//P/8v/w/+//7v/w/+//7f/t//H/9f/5//z//v8AAAkAFAAfAC8AQgBdAIAA
pADLAPQAHAE2AUMBOgELAbkAWAD+/7r/qP+y/7T/uf/G/8//1v/g/+j/7f/t/+v/7f/u
/+//7//t/+3/6//r/+z/7P/s/+z/7v/v/+//7//y//L/8v/y//L/8v/y//L/8v/y//L/
8v/w//D/8f/x//H/8f/x//H/8//z//P/8//x//H/8f/x//H/8f/w//D/8P/x//H/8f/z
//P/8//z//H/8f/w//D/8f/z//T/9f/0//T/9P/0//b/9v/2//b/9P/0//T/9f/z//P/
8//z//X/9f/1//b/9v/1//X/9f/1//X/9f/2//b/9v/2//b/+f/5//n/+f/5//r/+v/6
//r/+//7//v/+v/6//r/+v/7//z//f////3//f/9//3//v/+//7//v/9//3//f/+////
AQABAAEAAAACAAIAAgAEAAQAAwADAAEAAgACAAIA/////wAAAAAAAAIAAgACAAAAAAAA
AP///f/8//v/+v/8//z/+v/6//r/+f/5//n/+f/3//f/9//6//r/+v/4//j/+P/4//j/
9v/2//X/9f/1//T/8//x//H/8v/z//T/9P/0//T/9P/2//b/9//3//j/+f/5//n/9//2
//X/9P/0//X/9//4//j/+P/4//j/9//4//j/+P/4//r/+v/6//j/+P/4//j/+f/6//r/
+//7//v/+//7//3//f/9//3//f/9//3//f/7//v/+//7//3//f/8//z//f/+//7//v/+
//7//v/+//z/+//7//v/+v/6//n/+f/5//r/+//8//r/+v/6//r/+//7//r/+f/3//f/
+f/5//b/9v/2//b/9//3//b/9v/4//j/+P/3//f/9//3//f/+f/5//n/+v/6//r/+v/6
//j/+P/5//n/9//4//j/+P/4//f/9//3//f/9//3//f/9f/1//X/9f/3//f/9v/2//n/
+v/4//j/+f/6//v//P/8//7//v/+/wAAAAABAAEA//8BAAEAAQD////////////////9
//3//v/9//3///////7//f/6//z/+//7//r//P/8//z//P/6//j/9v/1//H/8P/v/+//
7f/s/+z/7P/s/+3/7v/u/+z/7P/s/+z/7v/u/+7/7v/s/+z/7P/s/+r/6f/p/+n/6v/r
/+z/7f/s/+v/6v/p/+n/6f/p/+n/5//m/+b/5v/m/+f/5f/n/+n/7f/v//L/9v/6/wMA
EAAfAC8ARABhAIQArADTAPoAHAE0AT0BMgEDAa8AUAD0/7L/ov+q/6z/tf/C/8v/0v/a
/+L/5//p/+f/5//o/+n/6f/r/+v/6f/p/+j/6P/o/+j/6P/p/+n/6f/q/+r/6v/q/+r/
6v/q/+r/6v/q/+r/6v/s/+z/7f/t/+v/6//r/+v/6f/p/+n/6f/n/+f/5//n/+j/6f/p
/+r/6P/p/+n/6f/n/+f/5//n/+f/5//m/+b/6P/p/+n/6f/q/+r/6v/q/+j/6P/o/+j/
5v/m/+b/5//n/+f/5//n/+X/5f/l/+b/6P/n/+f/5//l/+X/5f/m/+b/5v/m/+b/5//n
/+f/5//p/+r/6v/q/+z/7f/t/+3/6//q/+n/6P/o/+j/6P/p/+n/6f/p/+n/7P/s/+z/
7P/p/+n/6f/q/+v/7f/t/+3/8P/y//L/8v/w//D/7//v//H/8v/y//L/8//z//T/9P/w
//L/8v/y//T/9P/0//P/8v/w/+7/7P/t/+7/7f/u/+7/7f/t/+3/7f/r/+v/6//u/+7/
7v/s/+v/6v/p/+j/6v/q/+n/6f/s/+z/7P/r/+n/6P/n/+b/5v/m/+b/5v/o/+j/6f/p
/+j/6f/p/+n/6v/q/+r/6v/n/+f/6P/o/+r/6v/q/+r/6P/o/+f/5v/j/+T/4//i/+T/
5P/k/+T/6P/q/+v/7f/t/+3/7f/t/+3/7f/t/+3/7P/r/+r/6f/q/+v/7P/t/+v/6//q
/+r/6//s/+z/7P/u/+7/7v/u//H/8f/y//P/9P/0//P/8//0//T/9P/0//T/9P/0//T/
8//z//L/8f/v/+//8f/x/+7/7v/u/+7/8f/x//D/8P/y//L/8v/x//H/8f/x//H/8f/x
//H/8v/z//T/9f/2//T/9P/3//b/9v/2//b/9v/4//r/+v/6//j/+P/5//n/+f/7//v/
+//5//n/+f/5//v/+//5//n/9v/1//X/9//6//r/+v/4//r/+f/5//j/9v/2//b/9v/z
//L/8f/x//H/8P/v/+//7f/s/+z/7P/r/+v/6//q/+z/7P/s/+z/6//q/+n/6P/q/+r/
6v/q/+r/6f/p/+n/6//r/+v/6//t/+3/7f/t/+z/6//q/+n/6//q/+r/6v/u/+v/6//r
/+3/7//z//b/+v/+/wMAEAAfAC8ARABfAIQAqADNAPQAGAEyAUUBRgEtAekAiAAkAMr/
nv+e/6T/qf+0/8H/zP/W/97/5f/n/+f/6f/q/+v/6//r/+v/6f/p/+r/6v/q/+r/7P/t
/+3/7f/s/+z/7P/s/+r/6v/q/+r/7P/s/+z/7P/s/+z/7f/t/+//7//v/+//7f/t/+3/
7f/t/+3/7f/t/+//7//u/+7/7P/t/+3/7f/r/+v/6//r/+v/6//q/+r/7P/v//H/8//0
//T/9P/0//H/8P/v/+7/8P/w//D/8f/x//H/8f/x//H/8f/x//L/8//z//T/9f/1//X/
9f/2//T/9P/0//T/9f/1//X/9f/1//b/9v/2//j/+f/5//n/9v/2//b/9v/4//j/+P/5
//n/+f/5//n/+P/4//j/+P/5//n/+f/6//v//f/9//3//v8AAAAAAAACAAIAAQABAP//
AAAAAAAA/////wAAAAD8//7//v/+//7//v/+//3//v/+//7//v/8//z/+v/6//z/+//7
//v//f/7//v/+//7//r/+f/2//f/+P/5//r/+v/6//n/+f/6//r/+v/5//r/+v/6//r/
+v/6//r/+v/4//j/+f/5//j/+f/5//n/+v/6//r/+v/5//n/+v/6//z//P/8//z/+//8
//z//P/6//z//P/8//7//v/+//7//v/+//3//f/9//3//f/9//v/+//7//v//f/9//3/
/f/9//3//f/9//v/+//6//r//f/+//7//v/+//7//v/+//7//f/9//3//P/8//v/+//8
//z//P/8//r/+v/6//r/+//7//r/+f/5//n/+//7//r/+v/6//r/+f/5//j/+P/6//r/
+v/5//v/+//7//v/+//7//v//P/6//r/+v/6//r/+v/7//v/+P/4//f/9v/4//f/9//3
//r/+//8//3/+//7//v/+//7//v/+v/6//n//P/+/wAAAAAAAAAAAAAAAAIAAgACAAIA
AgACAAQABAAEAAQABAAFAAUABQAHAAcABQAFAAUABQAHAAcABwAFAAMAAgABAAEABQAG
AAYABgAGAAYABQAFAAIAAgACAAIAAwADAAMAAwADAAEAAAD//////f/8//z/+v/5//n/
+f/4//j/+P/4//r/+v/6//r/+f/4//f/9v/4//j/9//3//f/9//3//f/+f/5//n/+f/5
//n/+f/5//n/+f/4//j/9v/2//X/9f/3//n/+////wIAAgAGAA8AHAArAD8AVABzAJgA
vgDnABABNAFKAVMBSAEbAcsAbAAKAMD/rv+4/7r/vf/K/9X/3v/o/+7/8//1//X/9f/2
//f/9//1//X/8//z//b/9v/2//b/9v/3//f/9//2//b/9v/2//b/9v/2//b/+P/4//j/
+P/4//j/+f/5//f/9//3//f/+f/5//n/+f/5//n/+f/5//f/9//2//b/+P/5//n/+f/5
//n/+f/5//n/+f/4//j/+v/7//v/+//8//z//P/8//v/+v/5//j/+f/6//v//f/9//3/
/f/9//v/+//7//z//v/9//3//f/9//3//f/+//7//v/+//7//f/9//3//f/9//7//v/+
//7//////////v/+//7//v/+//7//v////3//f/9//3//v/+//7//v////////8AAP//
AQABAAEAAgAEAAQABAAEAAQAAwADAAMABAAEAAQABQAFAAYABgAEAAYABgAGAAgACAAI
AAcABQAEAAMAAgACAAIAAAAAAAAA///////////9//3//f/+//7//v/8//r/+v/6//r/
/P/8//v/+//8//z//P/7//j/+P/4//j/+v/6//r/+v/4//j/+f/5//z//f/9//3//P/8
//z//P/7//v//P/8//r/+v/6//r//P/+////AAD8//7//v/+//7//v/+//7//f/+//7/
/////////////////////////////////////////////wEAAQAAAAAAAQACAAIAAgAC
AAIAAgACAAAA////////AAAAAP/////+//7//v/+//7//v/+//7//f/9//z/+//9//3/
//////z//P/8//z//f/9//z//P/+//7//v/9//v/+//7//v/+//7//v//P/+//7//v/+
//3//P/8//v/+//8//z//P/+//3//f/9//3//f/9//3//f/9//3//f///////v/+/wMA
BAAEAAQABAAEAAQABAAEAAYABgAGAAYACAAIAAgACAAKAAsACwALAA0ADQANAA0ADAAL
AAoACQAKAAkACgAKAAkACQALAAwADAAMAAoACgAHAAcABgAGAAQABAAEAAMAAgABAAEA
///+//3//f/7//z//P/8//v/+f/5//j/+P/4//j/+P/4//r/+v/6//r//P/8//z//P/5
//n/+f/5//f/9//3//f/+P/5//r/+//5//n/+f/5//r/+v/6//r/+f/5//v///8DAAcA
CAAKAA4AFwAkADMARQBaAHkAngDCAOsAGAE8AVABUwFCAQ0BswBQAPb/vv+2/7z/vv/H
/9T/3f/k/+7/9v/5//n/9//3//j/+f/5//f/9//1//X/+P/4//j/+P/4//n/+f/5//z/
/P/8//z/+v/6//r/+v/8//z//P/8//7//v////////////////////////////3//f/9
//3///////7//v/8//3//f/9//3//f/9//3//v//////AAAAAAEAAQABAAEAAAD///7/
AAAAAAAAAAAAAAAAAAABAP//////////////////AAACAAEAAQABAP///////wAAAgAC
AAIAAgAFAAUABQAFAAMABAAEAAQABQAHAAgACQAGAAYABgAGAAkACgALAA0ADQANAA0A
DQAMAAwADAAMAAsACwALAAwADAANAAwACwAKAAwADAAMAA0ADgAOAA8ADwAQABAAEAAP
AA8AEAAQAA4AEAAQABAAEAAQABAADwAPAA4ADQAMAA4ADgAMAAwADAALAAsACwALAAkA
CQAJAAwADAAMAAoACgAKAAoACgAIAAgABwAHAAoACgAKAAkABgAGAAYABgAIAAgACAAI
AAgACAAJAAkACAAJAAkACQAGAAYABgAGAAUABQAGAAYACAAIAAgACAAIAAgABwAGAAQA
BgAGAAYABgAGAAYABgAHAAgACAAJAAcABwAHAAcABwAHAAcABwAJAAkACQAJAAkACQAJ
AAkACQAJAAgACAAHAAgACAAIAAgACAAIAAgACgAJAAkACQAIAAgABwAHAAYABgAGAAYA
CAAIAAgACAAJAAkACAAHAAYABQAGAAUABAAEAAQABAADAAMAAgACAAIAAgACAAEAAQAB
AAEAAQABAAEAAQACAAIAAgACAAIABAAEAAUABQADAAQABAAEAAQAAwADAAMABQAFAAUA
BQAHAAcABwAHAAcABwAGAAYABQAGAAYABgAIAAYABgAGAAYACAAIAAgACAAKAAoACgAK
AAgACAAIAAgACgAKAAoACgAKAAoACgAKAAwADgAQABIAEAAQABAAEAAQABAAEgASABIA
EgASABMAEwATABUAFQAVABUAFQAVABUAFQAVABMAEQAQAA8ADwASABQAFQAWABQAFAAT
ABMAEAAQABAAEAAQAA8ADgANAA0ACwAKAAkACwAJAAgACAAHAAUABAADAAAAAAAAAAAA
/v/+//7//v8AAAAAAAAAAAAAAAD/////AQABAAEAAQAAAP///v/9////////////////
//7//v/+//7//f/9//3//f8BAAUACgAKAA4AFQAiAC8APwBSAG8AkgC8AOcAEAE2AVIB
WwFKARUBvQBeAAQAxv++/8j/yP/N/9b/3//k/+7/9v/7//v/+f/7//z//f/9//3//f/7
//v//P/8//z//P/7//v/+v/5//r/+v/6//r/+v/6//r/+v/6//r/+v/6//r/+v/7//v/
+//7//v/+//7//v/+//7//3//f/9//3/+//7//r/+v/8//3//f/9//v/+//7//v/+//7
//r/+v/6//v/+//7//z//P/8//z//v/+//7//v/9//z/+//7//v/+//7//v//f/9//3/
/v/+//3//f/9//7///8AAAIAAgACAAIAAgADAAMAAwADAAMABAAEAAQAAgADAAMAAwAC
AAIAAgACAAQABAAEAAUABQAFAAUABQAGAAYABgAGAAUABQAFAAYACQALAAsACwAKAAwA
DAAMAAwADAALAAsADgAQABEAEgARABEAEgASAA4AEAAQABAADgAOAA4ADQAOAA4ADgAO
ABAAEAAOAA4ADQALAAoACQAKAAkACgALAAwADAAMAAoACAAIAAgACAAIAAgABwAHAAgA
CAAIAAcACAAIAAgACAAIAAgACAAIAAgACAAJAAkACAAJAAkACQAIAAgACAAIAAkACQAK
AAoACgAKAAoACgAJAAoACgAKAAoADAAMAAwADAAMAAwADAANAA4ADgAPAA4ADQAMAAsA
CwALAAsACwANAA0ADQANAA0ADQANAA0ADQANAAwADAANAA4ADgAOAA0ADAALAAoACgAJ
AAkACQAMAAwACwALAAgACAAIAAgACgAKAAoACgALAAsACgAJAAkACQALAAsACAAIAAgA
CAAJAAkACAAIAAgACAAIAAcACQAJAAkACQALAAsACwAMAAoACgAKAAoACgAKAAsACwAL
AAwADAAMAAoACQAJAAkACwALAAsACwAJAAkACQAJAAcABwAGAAYACQAKAAgABgAGAAgA
CAAIAAgACgAKAAoACgAIAAgACAAIAAoACgAKAAoADAAMAAwADAAKAAoACgAKAAwADAAM
AAwADgAOAA4ADgAOAA4ADgAOAA4ADgAOAA4ADgAQABAAEAASABIAEwATABEAEwATABMA
FQAVABUAFQAVABUAEwATABIAEQARABMAFAAUABQAEgASABEAEQAQABAAEAAQABAADQAM
AAsACwAJAAgABwAHAAcABgAGAAYABQAFAAUABAAEAAQABAAEAAYABgAGAAYABAAEAAQA
BAACAAEAAQABAAMAAwADAAMABQAFAAUABQADAAMAAwADAAMAAgACAAIAAgABAP////8B
AAUACwAOABAAEgAZACYANQBFAFoAdQCUALgA4QAKATABTAFVAVABKQHZAHoAHgDW/77/
xP/I/8v/1v/d/+b/7v/2//v////9//3//v///////f/9//v/+//9//7///8AAP7/////
///////+//3//P/+//7//v/+//7//v/+//7//v/+///////9//3//f/9////////////
/f/9//3//f///////v/+//3//f/8//v//f/9//3//f/7//v/+v/6//r/+//7//v/+//6
//n/+P/5//r/+//8//z//P/8//3//f/9//3//f////////8AAP7//f/9//3//f/9//3/
/v/8//z//P/8//7///8AAAEA//8AAAAAAAAAAAEAAQABAAIAAgACAAIAAgACAAIAAwAD
AAMAAwADAAQABAAEAAQABQAFAAUABgAHAAkACQAJAAkACgAJAAgACAAIAAcABwAHAAwA
DgAOAA==
         </WaveFormData>
      </LeadData>
      <LeadData>
         <LeadByteCountTotal>10000</LeadByteCountTotal>
         <LeadTimeOffset>0</LeadTimeOffset>
         <LeadSampleCountTotal>5000</LeadSampleCountTotal>
         <LeadAmplitudeUnitsPerBit>4.88</LeadAmplitudeUnitsPerBit>
         <LeadAmplitudeUnits>��V</LeadAmplitudeUnits>
         <LeadHighLimit>2147483647</LeadHighLimit>
         <LeadLowLimit>268435456</LeadLowLimit>
         <LeadID>V6</LeadID>
         <LeadOffsetFirstSample>0</LeadOffsetFirstSample>
         <FirstSampleBaseline>0</FirstSampleBaseline>
         <LeadSampleSize>2</LeadSampleSize>
         <LeadOff>FALSE</LeadOff>
         <BaselineSway>FALSE</BaselineSway>
         <ExcessiveACNoise>FALSE</ExcessiveACNoise>
         <MuscleNoise>FALSE</MuscleNoise>
         <LeadDataCRC32>2704638005</LeadDataCRC32>
         <WaveFormData>
BgAGAAYABgAGAAYABgAGAAYABgAGAAYABwAJAAsADAANAA0ADQANAAwADAANAA0ADwAP
AA8AEAARABEAEQARAA8ADQANAA0ADQAPAA8ADwANAAsACwALAA0ADAALAAsACAAIAAcA
BQADAAEAAAAAAAIAAAAAAAAAAQABAAIAAwACAAAA///+//z//P/8//z//f/+////AAD+
//7//v/+/wAAAAAAAAAA///+//3//P/7//v/+v/6//v/+v/7//3/+//7//v/+//9//7/
AAAFAAgACgAOABUAHQAnADQARQBaAHYAmQC8AN0A+wAQARoBDgHsAK4AZwAmAPD/3P/b
/9f/1//e/+P/6f/w//j//f////z/+v/6//v//P/+//z//P/8//7//v//////////////
///9//3//f/9//v/+//7//v//P/9//7/////////AAAAAAAAAAAAAAAA/v/+//7//v/+
//7//f/9////////////AgACAAIAAgACAAIAAgACAAEAAAD///7//f/8//v/+v/+////
AAABAAMAAwADAAMAAgABAAAA//8AAAEAAwAEAAQABAAEAAUAAwACAAIAAgACAAIAAwAD
AAEA///+//z/AAABAAIABAAFAAYABwAKAAkACAAIAAcABAAEAAUABQADAAMAAwAEAAUA
BgAIAAsACwALAAsACgAHAAcACAAJAAsADQAPAA8ADQAOAA4ADQANAAwADAAMAA4ADgAP
AA8ADQANAA0ADAAKAAkACAAHAAgACQALAAwACgAKAAoACAAHAAcACAAIAAgACAAGAAUA
AwACAAIAAgACAAIAAgABAAEAAQABAAAAAAAAAP////8CAAMABAAEAAUABAAFAAYABAAF
AAYABwAJAAkACAAIAAcABwAGAAUAAgAAAAAAAAADAAQABAAEAAQABAAFAAUABgAFAAUA
BgAGAAYABgAGAAYABgAGAAYABQAHAAkACgAKAAoACgAKAAoACQAIAAcACAAIAAgACAAI
AAkACgAKAAkACAAHAAcACAAJAAoADAALAAsACwAKAAoACgAMAAwADQAMAAsADgAMAAsA
CgAIAAoACgAKAAoACwAKAAoACgAMAAwADAAMAA4ADQAMAAwACgAKAAwADAAOAA4ADgAO
AAwADAAMAAwACgAJAAgABwAIAAgACQAJAAkACQAKAAsADQAMAAsACgALAAwADQANAAsA
CwALAA0ADgAOAA8ADwAQAA4ADgAOAA4ADgARABIAEgATABMAEwATABQAEgATABMAEwAW
ABcAGQAbABkAGQAZABkAFAATABIAEQAVABUAFQAVABUAFQAVABUAFwAXABgAGAAWABUA
EwATAA4ADAALAAoACQAKAAsADAALAAsACwALAAoACgAKAAoACgAKAAoACgAKAAoACgAK
AAgACAAIAAgACgAKAAoACgAIAAgACAAJAAsACgAKAAoACAAIAAkACQAJAAkABwAHAAgA
DAAPABIAFAAYAB0AJwAzAD4ATQBiAH4AnwDCAOEAAQEYASYBJAEKAdgAkwBOAA4A7P/n
/+X/4//m/+3/8//4//z/AQAFAAQABgAGAAcACAAGAAQABAAEAAIAAgADAAMABAAFAAYA
BwAHAAcABwAHAAUABQAFAAUAAwADAAMAAwADAAMABAAEAAUABgAHAAgABgAGAAYABgAE
AAQAAwADAAEAAQABAAEAAgACAAIAAgAEAAQABAAEAAQABAAEAAQABAAEAAQABAAFAAUA
BQAFAAMAAwADAAMABQAFAAUABQAHAAcACAAIAAYABgAGAAcABQAEAAQABAAGAAYABwAH
AAkACQAKAAoACQAJAAkACgAIAAgACAAKAAgACAAJAAkACgAKAAsACwAJAAkACQAKAAgA
CAAJAAsACQAJAAkACAAJAAkACgALAAkACwANAA0ADwAQABAADwARABAAEAAQAA4ADgAP
AA8ADwAPAA8ADgAQAA8ADgANAA0ADQAOAA4ADAAMAAwACgAHAAcACAAIAAgACAAGAAUA
AwACAAIAAgACAAIAAgABAAMAAwADAAIABAAEAAMAAwADAAMAAwACAAQAAgACAAIAAgAD
AAQABQADAAMAAgACAAAAAQABAAEAAQAAAAEAAgADAAQABAAEAAIAAgADAAMAAwABAAAA
AAACAAIAAgACAAIAAgACAAIAAgADAAQABAADAAIAAQAAAAIAAQAAAP////8AAAEAAgAC
AAMABAAEAAEAAAD/////AQABAAEAAgAAAAEAAgACAAAAAAACAAIAAAD+//z//v/8//3/
/v/+/wAAAAAAAAAA/f/8//z//P/+//7//v/+/////////wAA/v/+/wAAAAD///7//f/8
//7//v/+//7///////////8AAAAAAQABAP////8AAAEA///+//3//P/+//7//v/9////
/////wEAAAAAAAEAAQD+//7//v/+//7/AAD//////v8AAAAAAAAAAAIAAgACAAIABAAE
AAQABAAGAAYABgAGAAYABgAHAAgABgAHAAcABwAFAAYABgAHAAcABwAHAAcACgALAAsA
CwAJAAkABwAHAAkACQALAAsACwALAAkACQALAAsACgAJAAcABgAGAAUABQAFAAMAAgAB
AAAA/f/8//7//v/9//3//f/9//z//P/8//z//P/8//r/+v/6//r//P/8//z//P/8//z/
/P/8//z//P/8//z/+v/7//v/+v/8//z/+v/6//v/+//7//v/+//7//7/AAABAAIABAAI
AA8AGwAlADAAQQBYAHYAmQC8AN8A/QAQARYBCAHkAKYAYQAeAO7/4P/f/9v/2f/c/+H/
6f/u//L/9//5//r/+P/4//n/+v/6//j/+P/4//b/9v/3//f/9f/1//X/9f/1//X/9f/1
//f/9//3//f/9//3//f/9//1//X/9v/2//b/9v/2//b/+P/4//j/+P/2//b/9f/1//f/
9//3//f/9v/2//b/9v/2//b/9v/2//j/+P/4//j/+P/4//j/+P/3//f/9//3//f/9//3
//f/9//3//f/9//5//n/+v/6//r/+v/6//v/+//6//r/+v/6//r/+//7//3//f/+//7/
/f/9//3//v/+//7//v8AAP7//v//////AAAAAAEAAQABAAEAAQACAAEAAAAAAAEAAwAD
AAMAAgABAAEAAgADAAUABwAJAAkACQAKAAoACQAJAAgACAAIAAYABgAHAAcACQAJAAkA
CAAIAAcABgAFAAMAAwAEAAQABAAEAAQAAgD/////AAAAAAIAAgAAAP/////+//7//v/+
//7//v/9//v/+//7//r//P/8//v/+//6//v//P/8//7//P/8//z/+v/7//z//f/7//v/
+v/6//r/+//7//v//P/6//r/+v/7//z//P/8//z//P/9//3//f/7//r/+v/8//z//P/8
//z//P/8//z/+//9////AAD///7//f/8//7//f/8//v/+v/6//r/+v/4//n/+v/6//r/
+v/6//v/+f/5//n/+v/8//3//v/+//3//P/9//z//P/6//j/+v/5//n/+f/4//r/+v/6
//r/+//6//r/+v/8//z//P/8//7//f/8//z/+v/6//z//P/6//r/+v/6//j/+P/4//j/
+f/5//n/+f/4//j/+f/5//n/+f/6//v//f/8//v/+v/6//r/+v/5//v/+//7//3//f/8
//z/+//6//r/+v/6//z//P/9//3//v/+//7//v/+/wAAAAAAAAAAAAABAAIAAgADAAMA
AwADAAYABgAHAAcABwAHAAcACAAIAAcABgAFAAcABQAFAAUABwAJAAkACQAHAAUABQAF
AAMAAgABAAEAAAAAAP///f////3//P/8//z/+v/6//r/+v/5//n/+f/3//b/9v/2//b/
9v/2//b/9P/0//T/9P/2//b/9v/2//b/9v/2//b/9v/2//b/9v/3//f/9v/2//b/9P/0
//X/9v/3//j/+f/7//r//P/9//7//v8CAAsAEwAdACYANQBIAGIAgwCoAM0A6wAEAQ4B
CAHmAKwAaQAsAPj/4P/f/9v/1f/Y/93/4//o/+7/8//1//b/9P/0//X/9v/2//T/9P/0
//L/8v/z//P/9f/1//X/9f/0//P/8v/x//P/8//z//P/8//z//P/8//1//X/9v/2//b/
9v/2//b/9P/0//T/9P/0//T/8//z//P/8//z//P/9P/0//T/9P/0//T/9P/0//T/9P/0
//T/9P/0//T/9P/3//f/9//3//X/9f/1//X/9f/1//X/9f/1//X/9v/2//j/+P/4//n/
+f/4//j/+P/4//j/+f/5//v/+//8//z/+//7//v//P/8//z//P/+//z//P/9//3//f/+
/wAAAQABAAEAAQACAAIAAgADAAUABQAFAAUABAADAAMABAAFAAMABQAHAAcABwAIAAgA
BwAHAAYABgAGAAgACAAJAAkABwAHAAcABgAGAAUABAADAAUABQAGAAYAAgACAAIAAAAB
AAEAAgACAAAAAAD+//3//f/8//z//P/8//z//P/7//z//f/+//7//P/8//v/+//6//v/
/P/8//3//P/9//7//P/9//7////+//3/+//6//z//f/9//3//v/8//z//P///wAAAAAA
AP7//v//////AQD///7//v/+//7//v/+//7//v/+//7//f///wEAAgAAAAAAAAAAAP7/
/f/8//v/+//8//3//v/8//3//v/+//3//P/7//v//f/9//3//v/+////AAAAAP7//v8A
AAAA/v/8//r//P/+////AAAAAP7//v/+//7//f/8//z//P/8//z//P/8//7//f/8//z/
/P/8//7//v/8//z//P/8//z//P/8//z//f/9//3//f/8//z//f/9//////8AAAEAAQAA
AP///v/8//z//P/7//v/+//7//3/AAAAAAEAAQACAAIAAgACAAYABAAFAAYABgAGAAYA
BgAJAAoACgALAAkACQAJAAoACgALAAsACwAJAAkACgALAA0ADQANAA0ACwALAAsACwAN
AA0ADQANAAkACQAJAAkACAAHAAcABgAIAAcABQAFAAUABAAEAAQAAgACAAIAAgD/////
/////wAAAAAAAAAAAAAAAAAAAAD+//7//v/+//z//P/8//z/+v/6//r/+v/8//z//P/9
/////v/+//7/+v/6//v/+//9//3/+//7//z/AAAFAAYACAAKABEAFwAhACwAOwBOAGoA
iwCsANEA8wAKARQBCgHmAKgAYwAkAPL/4v/j/93/2//g/+X/6//w//j/+//7//j/+P/4
//n/+v/4//b/9v/2//T/9P/1//X/9//3//f/9//5//n/+f/5//f/9//3//f/9//3//f/
9//3//f/+P/4//j/+P/4//j/+v/6//r/+v/4//j/9//3//n/+f/5//n/+P/2//T/8v/y
//L/8v/y//D/8P/w//D/8v/y//L/8v/z//P/8//z//P/8//z//P/9f/1//X/9f/z//P/
9P/0//b/9v/2//f/9//2//b/9v/2//b/9//3//X/9f/2//b/9//3//f/+P/4//j/+P/6
//r/+v/7//v/+P/4//n/+f/7//v/+//8//r/+v/7//3//f/9//3//P/7//v//P/9//v/
/f////////8AAAAA//8BAAAAAAAAAP7//v///////v/9//z/+v/7//v/+//7//v/+//8
//z/+P/4//j/9v/1//X/9v/2//T/9P/y//H/8f/w//D/8P/x//L/8//z//P/8//z//L/
8v/y//H/8f/w/+//7v/s/+3/7P/t/+7/7v/v//D/8f/x//H/8P/w//D/8f/x//H/8P/u
/+7/7v/v//D/8P/w//D/8P/x//H/8//x//D/8P/y//L/8v/y//L/8v/y//L/8v/z//T/
9P/y//L/8v/y//T/8//y//H/8P/w//D/8P/w//H/8v/y//P/8v/x//H/8//z//P/9P/2
//f/+P/4//X/9P/1//T/9v/0//L/9P/2//f/+P/4//b/9v/2//b/9f/0//T/9P/0//T/
9P/0//b/9f/0//T/9P/0//b/9v/0//T/9P/0//T/9P/0//T/9//3//f/9//2//b/9//3
//X/9f/2//f/9//2//X/9P/0//T/9P/z//X/9f/1//f/9//2//b/9f/2//b/9v/2//j/
+P/3//j/+f/6//v//P/7//z//P/9/////////wAAAAABAAEAAQAAAP//////////////
/////v///wAAAQACAAEAAAD///7///8AAAEAAgABAAEAAAD///3/+v/5//X/9P/0//T/
8v/y//L/8v/x//H/8f/x//L/8v/y//L/9P/0//T/9P/y//L/8v/y//D/8P/w//D/8f/y
//P/9P/y//L/8v/z//P/8v/y//L/7v/u/+//7//v/+//7f/t//D/8v/1//j/+v/+/wUA
DwAZACQAMQBGAGYAhwCoAMsA6QD8AAQB+ADQAJIAUwAUAOL/0v/R/83/zf/U/9n/3f/i
/+r/7//v/+z/7P/s/+3/7v/w/+7/7v/u/+7/7v/v/+//7//v/+//7//v/+//7//v//H/
8f/x//H/8f/x//H/8f/z//P/9P/0//L/8v/y//L/8P/w//D/8P/u/+7/7f/t//D/8f/y
//P/8v/y//L/8v/w//D/8P/w//L/8v/y//L/9P/0//T/9P/1//X/9f/1//P/8//z//P/
8//z//P/8//x//H/8v/y//D/8P/w//H/8//y//L/8v/y//L/8//z//P/8//0//T/8//z
//P/9P/2//b/9v/4//r/+v/7//v/+f/4//j/9//3//f/9//4//r/+v/7//3//f/9//3/
/P/5//n/+v/7//v//f//////AQACAAIAAQAAAP7//f/8//7//v///////////////v//
//////////////8AAAAA+//6//n/9v/2//f/+f/6//j/+P/2//X/9//2//b/9v/2//b/
9v/1//X/9f/1//T/9P/0//P/8//2//f/+P/4//X/8v/x//D/8f/z//X/9//5//n/+P/4
//b/9//3//f/+P/2//b/9v/1//b/9v/2//b/9v/3//f/9f/z//L/8v/x//D/7//u//D/
8P/w//D/8v/1//j/+v/6//r/+v/6//j/9//2//X/9P/0//T/9P/2//f/+P/4//X/9P/z
//P/8//z//P/9P/2//f/+P/4//j/+P/6//r/+P/2//T/9v/4//n/+v/6//r/+v/6//r/
+//6//r/+v/4//j/+P/4//b/9f/0//T/9v/2//j/+P/5//r/+//8//r/+v/6//r/+//7
//v/+//7//z//v////3//f8AAAAA/v/+//7//v///wAAAAABAAEAAQABAAIAAAABAAEA
AQACAAMABQAHAAcABwAHAAcABAADAAIAAQAGAAcACAAJAAcABwAHAAcABAADAAMAAgAA
AP///f/9//v/+v/6//r/+P/4//j/+P/3//f/9//3//b/9v/2//b/9f/0//P/8v/z//T/
9f/2//j/+P/4//j/9v/2//b/9v/3//j/+f/7//r/+P/3//b/9v/2//f/9//7//n/9//5
//r/+v/9/wAABAAIAAsAEwAfACwAOQBOAGwAjQCuAM0A7QAEARIBDgH4AMQAfwA6APz/
2v/V/9P/z//U/9v/4f/o//D/9f/3//b/9P/0//X/9v/4//b/9v/2//T/9P/1//X/9v/3
//j/+f/5//n/+f/5//j/9//2//X/9//3//f/9//3//f/+P/4//j/+P/4//j/9v/2//b/
9v/4//j/9//3//n/+f/5//n/+P/4//j/+P/2//b/9v/2//T/9P/0//T/9//4//n/+v/7
//v/+//7//n/+f/5//n/+f/5//n/+f/3//f/+P/4//r/+v/6//v/+f/4//j/+P/5//r/
/P/9//v/+//8//z//f/9//3//v/8//z//P/+////AAACAAMAAgACAAMAAwADAAMAAwAE
AAQABAAFAAcABQAFAAUABAAFAAUABgAHAAcACQALAAsACQAKAAoACQALAAoACgAKAAgA
CAAJAAkABwAHAAcABgAIAAcABgAFAAMAAwAEAAQABQAGAAcABgADAAMABAAEAAIAAgAA
AP//AQAAAAAAAAD+//7//v/9//////////7/AAAAAP/////////////+/wAA/v/+//7/
/P/9//7////+//3/+//6//z//f/9//3//v/8//z//P/9//7//v/+//z//P/9//3////9
//z//P/+//7//v/+//7//v/+//7//P/9//7//v/+//7//v/+/wAA///+//3//v/+//7/
/v/8//3//v/+//3//P/7//v//P/9//7/AAD+////AAAAAP7//v8AAAAAAAD+//z//v/8
//3//v/+//z//P/8//z//f/8//z//P/+//7//v/+/wAA///+//7//P/8//7//v/+//7/
/v/+//7//v/+//7/AQABAAEAAQD+//7///////3//f/+/////f/8//v/+v/8//z//P/7
//z//f/+/wEAAQAAAAAA///8//z//P/8//z//v8BAAEAAgAEAAQABAAEAAQABAAEAAQA
AgADAAQABAAFAAUABQAFAAgACAAJAAkACQAJAAkACgALAAsACwALAAoABwAGAAUABwAJ
AAkACQALAAkACQAJAAcABgAFAAUABQAGAAYABQAFAAMAAgACAAAA/v/+//7//P/7//v/
+//7//r/+v/6//z//P/8//z/+//6//n/+P/5//r/+//8//r/+v/6//r//P/8//z//P/9
//3//P/8//7//P/8//3//f/9//3//f/7//7//v8BAAIABAAIAA8AFwAjADQAQwBYAHgA
mQC+AN8A/QAQARYBCgHoAKwAaQAoAPL/4v/j/93/2f/c/+P/6f/w//b/+f/7//r/+v/6
//v//P/6//j/+P/4//j/+P/5//n/+f/5//n/+f/5//n/+f/5//v/+//7//v/+f/5//n/
+f/5//n/+v/6//r/+v/6//r/+v/6//r/+v/6//r/+f/5//f/9//3//f/+v/6//r/+v/6
//r/+v/6//r/+v/6//r//P/8//z//P/7//v/+//7//n/+f/5//n/+//7//v/+//6//n/
+f/4//j/+P/4//n/+f/4//j/+P/2//b/9//3//X/9f/2//b/+f/5//n/+v/6//r/+v/8
//r/+v/7//v//P/8//3//f/7//v/+//8//r/+v/7//3//f/9//3//P/9//3//v//////
AQADAAMAAQACAAIAAQADAAIAAgACAAIAAgADAAMAAwADAAMAAgAEAAMAAgABAAMAAwAE
AAQAAAAAAAAA/v/7//v//P/8//z//P/6//n/+v/6//v//P/8//z//P/7//n/+f/5//j/
+v/6//n/+f/4//n/+v/6//r/+P/4//j/9v/3//j/+f/5//n/+P/4//r/+//7//v//P/6
//r/+v/5//r/+v/6//j/+P/5//n/+v/5//n/+v/6//r/+v/6//r/+v/6//r/+v/7//z/
/P/8//z//P/8//z/+//6//n/+f/6//v//P/6//v//P/8//3//P/7//v//f/9//3//v/8
//3//v/+//z//P/+//7/AAD+//z//v/8//3//v/+//z//P/8//z//f/8//z//P/+//7/
/v/+//7//f/8//z//P/8//7//v/8//z//P/8//z//P/8//z//f/9//3//f/+//7/////
//3//f/+///////+//3//P/8//z//P/7//v/+//7//3//P/8//3//f/+//7//v/+/wAA
AAABAAMAAgACAAIAAgACAAMABAAFAAcABgAGAAcABwAJAAkACgAKAA0ADQANAA0ADAAM
AAwACwALAAsACwAJAAsACwALAA0ACwALAAsACQAJAAkACQAIAAcABwAGAAYAAwABAAEA
//8AAAAAAAD+//7//v/+//3//f/9//3//P/8//z//P/8//z//P/8//z//P/8//z//P/6
//r/+v/6//r/+v/6//r//P/8//3//f/8//z//P/6//r/+//7//v/+//5//n//v8CAAUA
BgAIAAwAEQAbACUAMgBBAFoAeACZALwA4wADARQBFgEGAdoAmABVABgA7v/k/+H/2//d
/+T/6f/t//L/+P/7//v/+P/4//j/+f/6//n/9v/1//T/9f/2//j/+f/3//f/9//3//n/
+f/5//n/9//3//f/9//5//n/+f/5//n/+f/6//r/+v/6//r/+v/6//r/+v/6//j/+P/3
//f/+f/5//n/+f/5//j/9//2//b/9v/2//b/9//4//n/+v/8//z//P/8//z/+//6//n/
+//7//v/+//7//v/+//7//v/+//8//z//v/+//7////9//z//P/8//z//P/9//3//f/9
//7//v////////8AAAAAAAAAAAIAAwAEAAYABwAEAAQABQAFAAgACQAKAAwACgAKAAsA
DQAMAAsACgAIAAkACQAKAAsACQALAA0ADQALAAwADAALAAwADAANAA4ADAAMAA0ADQAL
AAsACwAKAAsACwALAAsADQANAA4ADgAKAAoACgAIAAgACQALAAwACgAKAAgABwAHAAYA
BgAGAAgACAAIAAcABQAFAAUABAAEAAQAAwADAAYABwAIAAgABgAEAAQABAAEAAUABgAH
AAcABwAGAAYABgAHAAcABwAIAAYABgAGAAUABgAGAAYACAAIAAkACQAJAAcABgAGAAgA
CAAIAAgABgAGAAYABgAHAAkACwAMAAsACgAJAAgACAAHAAYABQAFAAYABwAIAAYABwAI
AAgACQAIAAcABwAHAAcABwAIAAcABwAHAAYABgAGAAgACAAGAAQAAgAEAAQABQAGAAYA
BgAGAAYABgAHAAYABgAGAAQABAAEAAQABQAFAAUABgAGAAYACAAIAAYABgAGAAYABgAG
AAYABgAHAAcABwAHAAQABAAFAAUABwAHAAgACQAHAAYABQAEAAYABgAGAAUABwAHAAcA
CQAJAAgACAAHAAYABgAGAAYABgAEAAUABwAGAAQABAAEAAQABQAGAAcACAAGAAYABgAG
AAYABgAGAAYACAAIAAgACAAKAAoACgAKAAwADgAQABIAEQAQAA8ADgAOAA8AEAAQABEA
EQARABEAFAAUABUAFQAVABUAFQAWABcAFwAXABcAFQATABMAEwAVABcAFwAXABcAFQAV
ABUAFAASABAADwAQABAADwANAA0ACwAKAAoACwAKAAsADAAKAAkACQAJAAcABgAGAAYA
BgAGAAYABgAHAAgACQAKAAgACAAIAAgACAAIAAgACAAGAAYABgAGAAcABwAGAAYACAAG
AAYABwAFAAUABQAFAAUABgAIAAsADgAQABIAGQAhACsANgBDAFgAeACdAMAA4wAFAR4B
JAESAegAqABpACwA/v/y//H/6//p/+z/7//z//r/AAADAAMAAAABAAIABAAGAAQAAgAC
AAIABAAEAAUABQADAAMAAwADAAMAAwADAAMAAQABAAEAAQABAAEAAQABAAMAAwAEAAQA
BAAEAAQABAAEAAQABAAEAAQABAADAAMAAwADAAMAAwAGAAYABgAGAAYABgAGAAYABAAE
AAQABAAEAAQABAAEAAUABQAFAAUABwAHAAcABwAFAAUABQAFAAcABwAIAAgABgAGAAYA
BwAHAAYABgAGAAcACAAKAAsADQANAA4ADgANAA0ADQAOAA4ADgAOABAADgAOAA8ADwAQ
ABAAEQARABEAEQARABIAEgASABMAFQATABMAEwASABMAEwAUABUAEwAVABcAFwAXABgA
GAAXABcAFgAWABYAGAAYABkAGQAZABkAGQAYABoAGQAYABcAFQAVABYAFgAVABYAFwAW
ABUAFQAWABYAFQAUABEADwAQABAAEQASABIAEgASABEAEQARABEAEAAQABAADwAPAA8A
DwAPAA4AEAAOAA4ADgAOAA8AEAARAA8ADwAOAA4AEAARABEAEQAOAAwADAAMAA8AEAAQ
ABAAEAAQABEAEQARAA8ADgAOABAAEAAQABAADgAOAA4ADgANAA8AEQASABEAEAAPAA4A
EAAPAA4ADQANAA4ADwAQABAAEQASABIAEwASABEAEQATABMAEwAUABMAEwATABIAEQAQ
ABEAEAASABAADgAQAA4ADwAQABAAEgASABIAEgARABAAEAAQABAAEAAQABAAEAAPAA4A
DgAOAA4AEAAQABAAEAAQABAAEAAQABAAEAARABEAEQARABAAEAARABEAEQARABIAEwAT
ABIAEQAQABIAEgASABEAEwATABMAFQAUABQAFQAVABIAEgASABIAFAAUABMAEQAQABEA
EgATABQAFAAUABQAFAAUABQAFAAUABQAFAAUABQAFQAWABcAGAAXABYAFQAUABUAFgAX
ABgAGgAaABoAGgAaABoAGgAaABwAHAAcABwAHQAeAB4AHwAfAB8AHwAgACEAIwAkACUA
IwAjACQAJQAlACUAJQAlACUAJQAlACUAJwAnACcAJwAlACUAJQAlACQAIwAjACIAIAAf
AB0AHQAbABoAGgAaABkAGgAbABwAGQAZABkAGQAYABgAGAAYABkAGgAbABwAGgAaABoA
GgAZABgAFwAWABgAGAAYABgAGQAaABsAHQAdABwAHAAcABoAGgAbABsAGwAXABUAFwAY
ABwAIQAmACYAKAAvADcAQQBOAF0AcgCKAKsAzgDxABMBKgEyASoBDAHQAI8AUgAcAAYA
BQABAP3/AAADAAkADgAUABkAGwAYABgAGAAZABoAGAAWABYAFgAXABgAGgAbABkAGQAZ
ABkAGQAZABkAGQAZABkAGQAZABkAGQAZABkAGwAbABwAHAAaABoAGgAaABwAHAAcABwA
HAAcABsAGwAdAB0AHQAdABwAHAAcABwAHgAeAB4AHgAeAB4AHgAeACAAIAAgACAAHwAf
AB8AHwAgACEAIgAjACUAJQAlACUAJAAjACMAIgAkACQAJAAlACMAIgAiACIAJAAkACUA
JQAlACUAJgAmACgAKQAqACwAKgAqACoALAAuAC4ALwAvAC4ALgAvAC8ALwAvAC8AMAAw
ADAAMQAzADUANQA1ADQANQA1ADYANwA2ADcAOAA3ADUANgA2ADUANQA0ADQANAAyADQA
NwA3AA==
         </WaveFormData>
      </LeadData>
   </Waveform>
</RestingECG>
