# Supplementary material for: Detection of Left Atrial Enlargement Using a Convolutional Neural Network-Enabled Electrocardiogram
Source: Front Cardiovasc Med. 2020 Dec 17;7:609976. doi: 10.3389/fcvm.2020.609976 (PMC7773668; doi:10.3389/fcvm.2020.609976)
Supplement: Supplementary file 3 [file Data_Sheet_3.ZIP › normal2/1802017646_5808_0000003E.XML]

<?xml version="1.0" encoding="Windows-1252"?>
<!DOCTYPE RestingECG SYSTEM "restecg.dtd">
<RestingECG>
   <PatientDemographics>
      <PatientID>1802017646</PatientID>
      <PatientAge>85</PatientAge>
      <AgeUnits>Years</AgeUnits>
      <Gender>Female</Gender>
      <PatientLastName>mairuitang</PatientLastName>
   </PatientDemographics>
   <TestDemographics>
      <DataType>Resting</DataType>
      <Site>1</Site>
      <AcquisitionDevice>MAC55</AcquisitionDevice>
      <Status>Unconfirmed</Status>
      <Priority>Normal</Priority>
      <AcquisitionTime>09:34:27</AcquisitionTime>
      <AcquisitionDate>04-22-2017</AcquisitionDate>
      <CartNumber>1</CartNumber>
      <AcquisitionSoftwareVersion>009C</AcquisitionSoftwareVersion>
      <XMLSourceVersion>MAC5000 v1.0</XMLSourceVersion>
   </TestDemographics>
   <RestingECGMeasurements>
      <VentricularRate>48</VentricularRate>
      <AtrialRate>48</AtrialRate>
      <PRInterval>144</PRInterval>
      <QRSDuration>76</QRSDuration>
      <QTInterval>422</QTInterval>
      <QTCorrected>376</QTCorrected>
      <PAxis>55</PAxis>
      <RAxis>49</RAxis>
      <TAxis>73</TAxis>
      <QRSCount>8</QRSCount>
      <QOnset>228</QOnset>
      <QOffset>266</QOffset>
      <POnset>156</POnset>
      <POffset>208</POffset>
      <TOffset>439</TOffset>
      <ECGSampleBase>500</ECGSampleBase>
      <ECGSampleExponent>0</ECGSampleExponent>
   </RestingECGMeasurements>
   <Diagnosis>
      <Modality>Resting</Modality>
         <StatementCount>2</StatementCount>
         <LabelText>12SL ��ϳ���</LabelText>
      <DiagnosisStatement>
         <StmtFlag>ENDSLINE</StmtFlag>
         <StmtText>����������Ķ�����</StmtText>
      </DiagnosisStatement>
      <DiagnosisStatement>
         <StmtFlag>ENDSLINE</StmtFlag>
         <StmtText>�쳣 ECG</StmtText>
      </DiagnosisStatement>
   </Diagnosis>
   <Waveform>
      <WaveformType>Rhythm</WaveformType>
      <WaveformStartTime>0</WaveformStartTime>
      <NumberofLeads>8</NumberofLeads>
      <SampleType>CONTINUOUS_SAMPLES</SampleType>
      <SampleBase>500</SampleBase>
      <SampleExponent>0</SampleExponent>
      <HighPassFilter>16</HighPassFilter>
      <LowPassFilter>150</LowPassFilter>
      <ACFilter>NONE</ACFilter>
      <LeadData>
         <LeadByteCountTotal>10000</LeadByteCountTotal>
         <LeadTimeOffset>0</LeadTimeOffset>
         <LeadSampleCountTotal>5000</LeadSampleCountTotal>
         <LeadAmplitudeUnitsPerBit>4.88</LeadAmplitudeUnitsPerBit>
         <LeadAmplitudeUnits>��V</LeadAmplitudeUnits>
         <LeadHighLimit>2147483647</LeadHighLimit>
         <LeadLowLimit>268435456</LeadLowLimit>
         <LeadID>I</LeadID>
         <LeadOffsetFirstSample>0</LeadOffsetFirstSample>
         <FirstSampleBaseline>0</FirstSampleBaseline>
         <LeadSampleSize>2</LeadSampleSize>
         <LeadOff>FALSE</LeadOff>
         <BaselineSway>FALSE</BaselineSway>
         <ExcessiveACNoise>FALSE</ExcessiveACNoise>
         <MuscleNoise>FALSE</MuscleNoise>
         <LeadDataCRC32>4170828031</LeadDataCRC32>
         <WaveFormData>
DgAOAA4ADgAMAAwADAAMAAkACAAHAAYABQAEAAMAAgACAAIAAgACAAEAAAD///7//v/+
//7//v/9//z/+//6//r/+v/6//r//P/8//z//P/7//r/+f/4//n/+v/7//z/+v/6//r/
+v/4//j/+P/4//r/+v/6//r//P/8//z//P/7//r/+f/4//n/+v/7//z/+v/6//r/+v/6
//r/+v/6//z//P/8//z/+//6//n/+P/5//r/+//8//r/+v/6//r/+v/6//r/+v/8//z/
/P/8//z//P/8//z//P/8//z//P/8//z//P/8//r/+v/6//r/+v/6//r/+v/8//z//P/8
//r/+v/6//r//P/8//z//P/7//r/+f/4//r/+v/6//r//P/8//z//P/7//r/+f/4//r/
+v/6//r//P/8//z//P/6//r/+v/6//r/+v/6//r//P/8//z//P/6//r/+v/6//z//P/8
//z//v/+//7//v/7//r/+f/4//r/+v/6//r//P/8//z//P/8//z//P/8//r/+v/6//r/
/P/8//z//P/6//r/+v/6//r/+v/6//r/+v/6//r/+v/6//r/+v/6//z//P/8//z/+v/6
//r/+v/4//j/+P/4//n/+v/7//z/+v/6//r/+v/6//r/+v/6//r/+v/6//r//P/8//z/
/P/6//r/+v/6//r/+v/6//r/+P/4//j/+P/5//r/+//8//r/+v/6//r//P/8//z//P/6
//r/+v/6//r/+v/6//r//P/8//z//P/6//r/+v/6//z//P/8//z/+v/6//r/+v/8//z/
/P/8//z//P/8//z/+v/6//r/+v/8//z//P/8//r/+v/6//r/+v/6//r/+v/6//r/+v/6
//z//P/8//z//P/8//z//P/8//z/+//7//v/+//7//z//P/8//z//P/8//z//P/8//z/
+//7//v//P/8//3//f/9//v//f/9//3//v///wEAAgACAAIAAgADAAQABAAEAAYABwAH
AAcABgAGAAYABgAHAAcABwAFAAIAAgADAAQABgAHAAcABwAGAAMAAgABAAEAAAD///7/
/f/6//r/+v/8//z/+//7//v//P/8//r/+P/6//r/+v/8//z//P/7//n/+//9//z///8F
AAUABQAOABoAIwAtADsARABUAGkAeQCHAJQAkgCAAFsAMAAQAPz/6P/f/+H/4v/g/+P/
6f/s/+//8P/w//P/9v/2//b/+P/5//j/+f/6//r//f/9//3//f/6//r/+//7//z//P/8
//z/+//7//v/+//7//3//f/9//3//f/9//3//f/9//3//f/9//3//P/8//z//f/9//3/
///////////+//3//P/7//3//f/+//7//f/9//z//P/+//7/////////AAAAAAAA/f/9
//7//v8BAAEAAAAAAP7//////////v/+//7/AAABAAIAAwAFAAMAAwAEAAUABQAFAAQA
BAAHAAcABwAHAAcACAAJAAkABwAIAAsACwAJAAoADAAOAA4ADgAOABAAEAARABEAEQAR
AA8AEgATABIAEQARABAAEgATABMAEwATABMAEwATABUAFQATABMAEAAQAA4ADgALAAsA
CwAJAAgABwAHAAcABAADAAIAAQAAAAAA///9////AAAAAAAA///9//z/+//8//z//P/8
//z//P/8//z/+//8//z//P/9//3//v/+//z/+f/4//n/+//7//v/+//7//v/+//7//n/
+f/5//n/+//8//3//f/8//v/+v/5//v/+//7//r/+P/5//n/+f/5//n/+f/5//v/+//7
//v/+//7//v//P/7//v/+v/6//r/+//7//n/9//4//j/+P/5//v//v////v/+//7//r/
+v/7//v/+v/6//v/+//8//z//P/7//v/+//7//v/+//7//r/+f/5//r/+//7//v/+//7
//v/+//7//v/+//7//v/+f/4//j/+v/7//z//P/6//r/+v/6//r/+v/6//r/+v/7//v/
+//7//v/+v/6//v/+//7//v//v/+//z/+v/4//r/+v/6//v//f/6//r/+v/6//r/+v/6
//n/+f/7//n/9//5//n/+f/5//r/+//8//r/+v/6//r/+v/6//r/+v/6//r/+v/6//r/
+v/6//r/+v/4//j/+P/4//r/+v/6//r/+v/6//r/+v/6//r/+v/6//z//P/8//z/+v/6
//r/+v/4//j/+P/4//r/+v/6//r/+v/6//r/+v/6//r/+v/6//z//P/8//z/+//6//n/
+P/5//r/+//8//v/+v/5//j/+v/6//r/+v/8//z//P/8//z//P/8//z//P/8//z//P/6
//r/+v/6//r/+v/6//r//f/+////AAD+//z/+v/4//r/+v/6//r//P/8//z//P/6//r/
+v/6//r/+v/6//r/+v/6//r/+v/7//z//f/+//3//P/7//r/+v/6//r/+v/6//r/+v/6
//z//P/8//z//P/8//z//P/6//r/+v/6//r/+v/6//r/+f/5//n/+f/6//z//f/+//3/
/P/7//r//P/8//z/+//5//n/+v/6//z//f/+//3//f/9//3//v/9////AAAAAAAAAAAB
AAIAAgACAAQABQAFAAUABAAEAAYABgAHAAcABwAFAAIAAgAFAAYABgAHAAYABQAEAAEA
AwADAAEAAAD9//z/+//4//r/+v/6//r/9//3//f/+P/6//j/+P/6//r/+v/6//r/+v/5
//n/+f/7//7/AQABAP3/AQAIABAAGwAnADUARABUAGcAeQCHAJIAmACKAGUAMgAQAAAA
8P/j/+P/6v/q/+f/5f/o/+//8P/u//H/9P/y//L/9v/5//j/+f/6//r/+//7//v/+//4
//j/+f/5//r/+v/6//r/+f/5//n/+f/3//n/+f/5//n/+f/5//n/+//7//v/+//7//v/
+v/6//n/+f/4//f/+f/5//n/+f/5//n/+f/5//v/+//8//z//P/7//n/+P/6//r/+//7
//n/+v/6//r/+//7//z//P/9//3//P/8//7//////////v/+//7/AAAAAAAAAAABAAAA
////////AQABAAAAAAAFAAUABQAFAAMABAAFAAUABQAGAAkACQAGAAYABwAIAAgACAAI
AAoACAAJAAkACQAJAAcACgALAA0ADQAOAA4ADgAPAA8ADwANAA0ADQANAA8ADwANAA0A
CgAKAAgACAAHAAcABwAFAAQAAwADAAMAAAD///7//f/9//7//v/9//v//P/8//z/+v/5
//n/+f/6//r/+v/6//j/+P/4//j/+f/6//r/+v/5//n/+v/6//n/9//3//n/+f/5//n/
+f/3//f/9//3//j/+f/6//v/+v/6//r/+f/3//f/9//3//n/+f/5//j/+P/5//n/+f/7
//v/+//7//r/+f/4//f/+f/5//n/+v/5//n/+P/4//r/+//7//n/+f/6//r/+v/4//n/
+//7//r/+//8//z/+v/7//v/+v/4//n/+f/6//v//P/8//3/+//7//v/+//7//r/+f/5
//r/+//7//v/+f/5//n/+f/7//v/+//7//3/+//6//r/+//7//v/+v/6//r/+v/6//r/
+v/6//r//P/9//3//f/8//v/+f/4//r/+//8//3//P/8//r/+P/4//r/+v/6//v//f/6
//r/+v/6//r/+v/8//v/+//9//z/+f/6//n/+v/5//n/+f/+//7//f/8//v/+v/6//r/
+v/6//r/+v/6//r/+v/6//r/+v/4//j/+P/4//r/+v/6//r//P/8//z//P/6//r/+v/6
//r/+v/6//r/+v/6//r/+v/8//z//P/8//z//P/8//z//P/8//z//P/6//r/+v/6//v/
/P/9//7//f/8//v/+v/8//z//P/8//7//v/+//7/+//6//n/+P/5//r/+//8//z//P/8
//z/+v/6//r/+v/8//z//P/8//r/+v/6//r//P/8//z//P/6//r/+v/6//z//P/8//z/
+v/6//r/+v/8//z//P/8//z//P/8//z//v/+//7//v/9//z/+//6//z//P/8//z//P/8
//z//P/8//z//P/8//r/+v/6//r/+//8//3//v/8//z//P/8//z//P/8//z//v/+//7/
/v/+//7//v/+//3//P/7//r/+//8//3//v/9//3//f/9//3//v/+//7//P/8//z//P/+
//7//v/9//3//f/+//7//f/9//3/+/////////8AAAEAAwAEAAQABAAEAAUABgAGAAYA
CAAJAAsACwAKAAoACAAIAAkACQAJAAcABAAEAAUABgAGAAcABwAHAAcABQADAAMAAQAA
AAEAAAD///z//P/8//z//P/7//v/+//8//z/+v/6//z//P/8//z//P/6//n/+f/5//3/
AAABAAcABQABAAoAGAAnADEAOwBIAFwAbQB9AI0AmACYAIgAYwA2ABYA/P/q/+P/4f/k
/+b/5//r/+z/7//y//T/8//y//T/9P/4//v/+//7//v/+v/9//3//f/9//z//P/9//3/
AAAAAAAAAAD///////////z//f/8//v//f/9//3//f/9//3//f/9//3//f/8//z//v//
///////+//3//P/7//3//f/9//3//////wAAAAD//////v/+//7//v////////8AAAAA
AAD/////AAAAAP/////+//7/AAABAAEAAQAAAAAAAAACAAIAAgACAAMAAwADAAQABQAD
AAMAAgACAAcABwAHAAcABwAIAAkACQAJAAoADQANAAoACgALAAwADAAMAAwADgAOAA8A
DwAPABEADwASABMAEgARABEAEAASABMAEwATABMAEwATABMAFAAVABQAFQATABIADwAO
AA0ADQANAAsACAAHAAcABwAGAAUABAADAAIAAgABAP////8AAAAAAAAAAP///////wAA
AAAAAAAA///+//3//P/9//7//v/+//3//f/+//7//f/7//v//f/9//3//f/9//v/+//7
//v//f/9//3//f/+//7//v/9//v/+//7//v//f/9//3//P/8//3//f/9//3//f/9//3/
/f/9//3//f/9//3//f/+//3//f/8//z//v///////f/7//z//P/8//z//f///////f/9
//3//P/+///////+//7//////wAA/v/+//3//f/9//3//f/9/////v/9//3//P/9//3/
/f/9//3//f/9//3//f/9//3//f/7//r/+v/9//3//f/8//z//P/8//z/+v/6//r/+v/6
//v/+//7//3//f/8//z//f/9//3//f/+//7//P/6//r//P/8//z/+//9//r/+v/6//r/
+v/6//r/+f/5//v//f/7//3//f/6//n/+f/5//r//P/8//z//P/8//z//P/8//z//P/8
//z//P/8//z//P/8//r/+v/6//r/+v/6//r/+v/6//r/+v/6//j/+P/4//j/+f/6//v/
/P/8//z//P/8//z//P/8//z//P/8//z//P/8//z//P/8//v/+v/5//j/+v/6//r/+v/6
//r/+v/6//z//P/8//z/+v/6//r/+v/4//j/+P/4//n/+v/7//z/+v/6//r/+v/6//r/
+v/6//z//P/8//z//P/8//z//P/6//r/+v/6//r/+v/6//r/+v/6//r/+v/4//j/+P/4
//n/+v/7//z//P/8//z//P/8//z//P/8//7//v/+//7//P/8//z//P/7//r/+f/4//n/
+v/7//z//P/8//z//P/8//z//P/8//z//P/8//z/+v/6//r/+v/8//z//P/8//z//P/8
//z//P/8//z//P/8//z//P/8//v/+//7//v/+//8//z//P/8//z//P/8//z//P/8//v/
+//7//z//P/9//3//f/7//3//f/9//7//P/9//3//P/+/wAAAwAGAAUABAAFAAUABgAH
AAcACAAGAAYABwAHAAcABQACAAIAAwAEAAQABQAFAAUABQADAAMAAwABAAAAAQAAAP//
/P/6//r/+v/6//v/+//7//z/+//4//f/+P/5//r/+//8//z/+//7//v/+f/6/wEAAQD9
/wEACgASAB8AKwA1AEQAWgBpAHcAiQCWAJYAhgBhADIAEgACAPT/5f/f/+D/5v/p/+v/
8P/z//L/8P/x//T/9v/4//T/8//1//f/+f/6//v/+//7//v/+v/6//v/+//6//r/+v/6
//v/+//7//v/9//5//n/+f/7//v/+//7//v/+//7//v/+//7//r/+v/6//v/+//7//v/
+//7//v/+//7//v/+//7//v//P/8//v/+//6//r/+v/6//v/+//7//z//P/8//3//f/+
//7//f/9//z//P/+//////////7//v/+/wAA/v/+//7///8BAAEAAgADAAEAAQAAAAAA
BQAFAAUABQAFAAYABwAHAAYABgAIAAcABwAIAAoADAALAAoACQAKAAoACwALAAsACwAJ
AAwADQANAA0ADgAOAAwADQANAA0ADwAPAA8ADwANAA0ACwALAAsADAALAAwACQAJAAkA
BwAEAAMAAwADAAAA///+//3//f/+//7//f/7//z//P/8//z/+//7//v/+v/6//r/+v/6
//r/+v/6//n/+v/6//r/+f/5//r/+v/5//f/9//5//v/+//7//v/+f/5//n/+f/5//n/
+f/5//r/+v/6//n/+f/5//n/+f/5//n/+f/4//j/+f/5//n/+f/5//n/+f/5//n/+f/5
//v/+//7//z/+//7//r/+v/6//v/+//5//v//P/8//z/+v/7//3//f/9//3//f/8//r/
+//7//r/+v/7//v//P/8//z/+//7//v/+//7//v/+//6//n/+f/8//3//f/9//v/+//7
//v/+//7//v/+/////3//P/8//3//f/9//z//P/8//z//P/6//r/+v/6//z//f/9//3/
/f/9//z//P/7//v/+//7//z//P/6//j/+P/6//r/+v/9/////P/8//z//P/8//z//P/7
//v//f////3///////z/+//7//v/+v/6//z//P/8//z/+v/6//r/+v/6//r/+v/6//z/
/P/8//z/+v/6//r/+v/6//r/+v/6//r/+v/6//r//P/8//z//P/8//z//P/8//r/+v/6
//r/+v/6//r/+v/8//z//P/8//z//P/8//z//P/8//z//P/6//r/+v/6//r/+v/6//r/
+v/6//r/+v/8//z//P/8//z//P/8//z//P/8//z//P/8//z//P/8//7//v/+//7//f/8
//v/+v/8//z//P/8//r/+v/6//r//P/8//z//P/8//z//P/8//z//P/8//z//P/8//z/
/P/9//7///8AAP///v/9//z//v/+//7//v/+//7//v/+//z//P/8//z//f/+////AAD+
//7//v/+/wAAAAAAAAAA/v/+//7//v/+//7//v/+//7//v/+//7//v/+//7//v/+//7/
/v/+//7//v/9//3//v///wAAAgAAAAAAAAAAAP7//v/+//7/AAD///////8AAAAAAQAB
AAEA//8BAAEAAQACAAMABQAIAAgACAAIAAcACAAIAAgADAANAA0ADQALAAoACQAIAAsA
CwALAAkABAAEAAUABgAGAAcABwAHAAkABwAHAAcABQAEAAMAAgABAP7//v/+//7//v/9
//3/+//8//z/+v/8//7//v/+//7//v/+//3/+f/9//3//v8DAAUABQAJAA4AGgAnADEA
PwBQAGIAcwCDAJMAnACaAIoAYwAyABQABgD0/+X/5//u/+7/7f/v/+7/8//4//b/9//6
//r/+P/4//v//P/9//7//v////////////7//v///////v/+//7//v/9//3//f/9//v/
/f/9//3///////////////////////3//f/8//z//v/////////9//3//f/9////////
/////f/9//7//v8BAAEAAAAAAAAAAAABAAEA//8AAAAAAAD/////AAAAAAIAAwADAAQA
AgADAAMAAwACAAIAAgAEAAIAAgACAAMABAAFAAcACQAHAAcABgAGAAkACQAJAAkACQAK
AAsACwALAAwADwAPAA4ADgAPABAAEAAQABAAEgAQABEAEQARABEADwASABMAEwATABQA
FAAUABUAFQAVABUAFQAVABUAFQAVABMAEwASABIAEAAQAA0ADQANAAsACgAJAAkACQAG
AAUABAADAAQABAADAAEAAwAEAAQABAADAAEAAAD//wAAAAAAAAAAAAAAAAAAAAD//wAA
AAAAAP////8AAAAAAQD/////AQABAAEAAQABAAAA///+//3///////////8AAAAAAAD/
/////////////f/9//3//P/9////AAABAAAA///+//3////////////9//3//f/+/wEA
AQAAAAAAAAABAAEA/////wAAAAAAAP7///8BAAEAAQABAAEAAAAAAAEAAQAAAP7/////
/wAAAAAAAP///////////////////v/9//3//v//////////////////////////////
AQD///7//v/////////+//7//v/+//7//v/+//7//v/+///////////////+//7/////
//////8AAAAA/v/8//z//v/+//7///8BAP7//v/+//7//v/+/wAA/////wEA///9////
///+//3//f/9//7//v/+//7//v/+//7//v/+//7//v/+//7//v8AAAAAAAAAAP7//v/+
//7//P/8//z//P/+//7//v/+//7//v/+//7//v/+//7//v/8//z//P/8//7//v/+//7/
AAAAAAAAAAD///7//f/8//z//P/8//z//v/+//7//v/+//7//v/+//z//P/8//z//v/+
//7//v/8//z//P/8//z//P/8//z//P/8//z//P/+//7//v/+//7//v/+//7/AAAAAAAA
AAD///7//f/8//7//v/+//7//v/+//7//v/8//z//P/8//z//P/8//z//v/+//7//v/+
//7//v/+//z//P/8//z//v/+//7//v/8//z//P/8//7//v/+//7//f/9//3//f/7//z/
/P/8//z//P/8//z//f/+///////+//3//f/8//7///8AAP//AAD///7//v8BAAMABAAE
AAIAAgADAAQABAAEAAYABwAJAAkACAAIAAgACAAJAAkACQAHAAQABAADAAQABAAFAAYA
BwAIAAcABQAFAAMAAgABAAAA///8//z//P/8//z//f/9//3//v/8//r/+v/8//r/+v/6
//r//P/7//v/+////wAAAQD//wEABQAKABAAHQApADMAQgBWAGcAdQCDAI4AlgCSAHUA
RAAgAAwA+v/p/+H/4v/m/+n/6f/s/+//8v/y//H/8P/y//j/+P/3//r/+//8//z/+//7
//v/+//8//z//f/9//z//P/8//z//f/9//3//f/9//////////7//f/8//v//f/9//3/
/f/9//3//P/8//z//f/9//3//f/9//3//f/7//v/+//7//v/+//8//z///////7//v/+
//7///////3//v/+//7//f/9//7//v8BAAEAAAAAAP7/////////AAAAAAAAAgAAAAAA
AAABAAMAAwAEAAUABwAHAAYABgAIAAcABgAFAAcACAAJAAkABwAIAAsACwAGAAYABwAI
AAkACgALAA4ADAANAA0ADQANAAsADgAPABAAEQATABQAEwATABIAEQATABMAEwATABEA
EQAPAA8ADgAOAAwADAALAAsACwAJAAgABwAHAAcABgAFAAQAAwAAAAAA///9////AAAA
AAAAAAD////////8//z//P/8//7//v/+//7//v/+//3//P/7//v//P/8//3/+//7//3/
+//7//v/+//7//v/+//7//v/+//7//v//P/8//z/+//7//v/+//7//3//f/9//z//P/9
//3//f/7//v/+//7//v/+//7//v//f/9//3//v/9//3//P/8//z//f/9//v/+//8//z/
/P/+////AQABAP3//f/9//z//v///////v/8//3//f/+//7//v/9//3//f/9//3//f//
//7//f/9//3//f/8//v//P/9//7////+//3//P/7/////f/8//z/+//7//v/+v/7//z/
/f/+//7//v/+//7//P/9//3//f///////v/+/////////////v/+//z/+v/8//7//v/+
//7////7//r//P/8//z//P/+//3//f////3/+//9//3/+v/5//n/+f/8//z//P/8//z/
/P/8//z//P/8//z//P/8//z//P/8//z//P/8//z//P/8//z//P/8//z//P/8//z//P/8
//z//P/8//z//P/8//z//v/+//7//v/8//z//P/8//z//P/8//z//P/8//z//P/+//7/
/v/+//z//P/8//z//P/8//z//P/9//7///8AAP///v/9//z//v/+//7//v/+//7//v/+
//7//v/+//7//v/+//7//v/+//7//v/+//z//P/8//z//P/8//z//P/9//7///8AAP7/
/v/+//7//v/+//7//v8AAAAAAAAAAP7//v/+//7//P/8//z//P/+//7//v/+//7//v/+
//7//v/+//7//v/8//z//P/8//7//v/+//7//v/+//7//v/8//z//P/8//z//P/8//z/
/v/+//7//v/+//7//v/+//7//v/+//7/+//7//v/+//9//7//v/+//z//P/8//z//P/8
//z/+//9//3//v/+//////////3/////////AAABAAMABAAEAAQABAAFAAYABwAIAAsA
DQAKAAkABwAGAAgACAAJAAkACQAHAAQABAAHAAgACAAJAAkACQAJAAcABQAFAAMAAgAB
AAAA///8//z//P/8//z/+f/5//n/+v/7//r/+//+//3//P/7//r//P/7//v/+//9//7/
AQAFAAUACQASABwAJQAvADsATgBiAHUAgwCRAJoAmgCCAFUAJgAMAP7/7v/h/+P/6v/u
/+3/6//u//H/7v/y//f/+v/4//j/+P/3//j/+f/6//r/+//7//v/+//6//r/+//7//z/
/P/8//z/+//7//v/+//7//3//f/9//3//f/9//3/+//7//v/+//9//3//P/8//r/+//7
//v/+//7//v/+//9//3//f/9//3//f/+//7//f/9//z//P/8//z//f/9//7/AAABAAIA
AAD//////v///////v/+/wAAAQABAAEAAAAAAAAAAgACAAIAAgADAAEAAQACAAMABQAF
AAQABAAFAAUABQAFAAcACAAJAAkACwAMAA8ADwALAAoACgAKAAwADAAMAA4ADgAPAA8A
DwANAAsADgAPABEAEQASABIAEAARABEAEQATABMAEwATABEAEQAPAA8AEAAQAA4ADgAN
AA0ADQALAAYABQAFAAUABQAFAAUABQACAAIAAQD//wEAAgACAAIAAAD////////+//7/
/v/+/wAAAAAAAAAA//8AAAAAAAD+//3//f/8//z/+//8/////f/9//3//f/+////AAAB
AP///////////v/+//7//f////////////3//f/9//z//v////////8BAAEAAQABAP//
////////////////AAABAAEAAAAAAAAAAQABAP//AQACAAIAAgABAAEAAgABAAEAAQAB
AAAAAAABAAEAAAD+//////8AAAIAAgABAAEAAwADAAMAAwADAAIAAQABAAIAAwADAAMA
AQABAAEAAQABAAEAAQABAAUAAwACAAIAAwADAAMAAgAAAAAAAAAAAAIAAgACAAIAAAAB
AAEAAQADAAMAAgACAAEAAQABAAEABAAEAAIAAAAAAAIAAgACAAUABwAEAAQAAwACAAEA
AAACAAEAAQADAAMAAQADAAMAAgABAAEAAQACAAIAAgACAAIAAgAEAAQABAAEAAIAAgAC
AAIAAgACAAIAAgACAAIAAgACAAAAAAAAAAAAAgACAAIAAgACAAIAAgACAAIAAgACAAIA
AgACAAIAAgACAAIAAgACAAAAAAAAAAAAAgACAAIAAgAAAAAAAAAAAAIAAgACAAIABAAE
AAQABAACAAIAAgACAAIAAgACAAIAAAAAAAAAAAACAAIAAgACAAIAAgACAAIAAgACAAIA
AgAAAAAAAAAAAAEAAgADAAQABAAEAAQABAACAAIAAgACAAQABAAEAAQAAgACAAIAAgAE
AAQABAAEAAQABAAEAAQABgAGAAYABgAEAAQABAAEAAIAAgACAAIABAAEAAQABAACAAIA
AgACAAMABAAFAAYABAADAAMAAwADAAMABAAEAAQABAAEAAQABAAEAAQABAADAAMAAwAE
AAIAAwADAAMAAgAFAAYABwAGAAcACQAKAAwADAAMAA0ADAAMAAwADgAQABEAEgASAA8A
DgANAA0ADwAPAA0ACgAMAA0ADgAOAA0ADQANAA0ACwALAAsACQAIAAcABgAFAAIAAgAC
AAIABAADAAMAAwAEAAQAAgACAAIAAgACAAIABAAEAAMAAwD//wMABgAHAAsADwAPABIA
HAAnADMAPwBMAF4AcQCFAJMAnACcAJAAbwBCAB4ACgD6/+v/6f/u/+7/6//v//T/9//8
//j/9f/8//7//P/+/wEAAgADAAQABAAFAAUABQAFAAQABAAFAAUABgAGAAYABgAFAAUA
BQAFAAUABwAHAAcABAADAAIAAQACAAMABAAFAAcABwAGAAYABgAHAAcABwAFAAUABQAF
AAUABQAFAAUABQAFAAYABgAHAAcABgAGAAgACAAJAAkACQAKAAoACgAHAAcACAAIAAkA
CQAIAAgACgALAAsACwAJAAgABwAIAAsADAANAA8ADgANAA0ADQANAA0ADAAMAA8ADwAP
AA8ADwAQABEAEQATABQAFwAXABQAFAAVABYAFgAWABYAGAAYABkAGQAZABkAFwAaABsA
HQAdAB4AHgAdAB0AHAAbABsAGwAbABsAHAAdABwAHQAaABoAGAAYABcAFwAXABUAFAAT
ABMAEwAQAA8ADgANAAwADAALAAkACQAKAAoACgAMAAsACwALAAgACAAIAAgABgAGAAYA
BgAHAA==
         </WaveFormData>
      </LeadData>
      <LeadData>
         <LeadByteCountTotal>10000</LeadByteCountTotal>
         <LeadTimeOffset>0</LeadTimeOffset>
         <LeadSampleCountTotal>5000</LeadSampleCountTotal>
         <LeadAmplitudeUnitsPerBit>4.88</LeadAmplitudeUnitsPerBit>
         <LeadAmplitudeUnits>��V</LeadAmplitudeUnits>
         <LeadHighLimit>2147483647</LeadHighLimit>
         <LeadLowLimit>268435456</LeadLowLimit>
         <LeadID>II</LeadID>
         <LeadOffsetFirstSample>0</LeadOffsetFirstSample>
         <FirstSampleBaseline>0</FirstSampleBaseline>
         <LeadSampleSize>2</LeadSampleSize>
         <LeadOff>FALSE</LeadOff>
         <BaselineSway>FALSE</BaselineSway>
         <ExcessiveACNoise>FALSE</ExcessiveACNoise>
         <MuscleNoise>FALSE</MuscleNoise>
         <LeadDataCRC32>3299033959</LeadDataCRC32>
         <WaveFormData>
JAAkACQAJAAjACIAIQAgABsAGAAVABIAFAAUABQAFAARAA4ACwAIAAcABgAFAAQABAAE
AAQABAABAP7/+//4//r//P/+/wAA/v/8//r/+P/4//j/+P/4//n/+v/7//z/+f/4//f/
9v/5//r/+//8//n/+P/3//b/9//4//n/+v/6//r/+v/6//j/+P/4//j/+//8//3//v/7
//r/+f/4//n/+v/7//z//P/8//z//P/6//r/+v/6//3//v///wAA/f/8//v/+v/7//z/
/f/+/wAAAAAAAAAA/f/8//v/+v/8//7/AAACAAAA/v/8//r/+//8//3//v8AAAAAAAAA
AP7//P/6//j/+//+/wEABAABAP7/+//4//n/+v/7//z//f/+////AAD8//r/+P/2//j/
+v/8//7/+//6//n/+P/6//r/+v/6//z//P/8//z/+f/4//f/9v/5//r/+//8//n/+P/3
//b/+f/6//v//P/6//r/+v/6//f/9v/1//T/+P/6//z//v/8//r/+P/2//f/+P/5//r/
/P/8//z//P/5//j/9//2//j/+v/8//7/+//6//n/+P/6//r/+v/6//z//P/8//z/+v/4
//b/9P/2//j/+v/8//v/+v/5//j/+P/4//j/+P/6//r/+v/6//n/+P/3//b/+P/6//z/
/v/8//r/+P/2//f/+P/5//r/+v/6//r/+v/5//j/9//2//j/+v/8//7/+//6//n/+P/4
//j/+P/4//n/+v/7//z/+f/4//f/9v/5//r/+//8//n/+P/3//b/+P/4//j/+P/5//r/
+//8//r/+P/2//T/9v/4//r//P/5//j/9//2//j/+P/4//j/+P/4//j/+P/1//T/8//y
//b/+P/6//z/+f/4//f/9v/4//j/+P/4//r//P/8//z/+v/3//b/9P/2//j//P8AAPz/
+P/2//P/9v/5//v//f8CAAQABAADAAIAAAD/////AwAGAAkADAAKAAYABAAAAAQABwAJ
AAwACwAKAAgABQACAAEAAQABAAQABQAHAAkABwADAAAA/f/9//z//f///wAAAAD///z/
9//0//P/7v/y//b/+f/7//f/9f/x/+7/8P/x//L/9P/2//f/9//3/+7/8P/x//D/8//3
//n/+v/+/wIACAAUAB0AJwA0AEMAVQBqAHkAfQB6AHUAbgBnAF8AVABCADAAHAANAAoA
DAASABQAFgAYABoAGgATAA0ABwADAAIAAgADAAUABAAEAAMAAAD9//z/+f/4//v/AAAC
AAMAAQD+//z/+f/6//v//P/9//3//v/+//7/+f/5//n/+f/8////AQACAP///v/7//j/
+//8//7/AQAAAAAA///+//v/+v/6//r//P/+/wEABAACAAAA/P/4//v//P/+/wAA/v8A
AAEAAQD+//z/+//7//3/AQADAAUAAgAAAP7//P///wAAAwAFAAYABwAJAAcABgADAAAA
AgAHAAoADQAQAA4ADAAKAAcACQALAA0AEAASABMAFQAVABMAEwATABMAFwAcACAAIgAg
AB0AGwAaABsAHQAfACMAJgAoACgAJwAlACQAIgAiACUAJgAoACkAJwAhAB0AFwAVABUA
FgAWABUAFAAUABAACwAJAAYABAAGAAcACQAKAAcABQACAAAA//////////8AAAAAAAD/
//v/+f/5//n//P///wAAAQAAAP7//P/7//r/+v/7//7/AAAAAP7//P/6//j/9//3//3/
/v///wEA//////3/+//6//r/+//+////AAAAAP7//P/7//r/+f/8//7/AAACAAEA/v/7
//n//P/9//7/AgAEAAQAAwACAP7//f/7//j/+/8BAAQABQAEAAMAAAD8//7//v///wAA
AQACAAIAAAD///7//P/+/wEAAgAEAAUAAgAAAP3//P/9//3//f/+////AQABAP///f/9
//v/+//9/wEAAgAEAAIA///6//j/+//8////AAAAAP7//v/9//r/+f/3//T/+P/9//7/
///+//v/9//1//b/+P/7//z//v/+//3/+v/5//j/9v/1//v//f///wAA///8//n/+P/3
//f/+f/7//z//P/7//v/+f/2//b/+f/+//7//P/8//z//P/6//j/9v/0//j/+v/8//7/
/P/6//j/9v/4//j/+P/4//r/+v/6//r/+f/4//f/9v/4//r//P/+//v/+v/5//j/+v/6
//r/+v/8//z//P/8//r/+P/2//T/9v/4//r//P/5//j/9//2//f/+P/5//r/+v/6//r/
+v/5//j/9//2//n/+v/7//z/+f/4//f/9v/3//j/+f/6//z//P/8//z/+v/4//b/9P/2
//j/+v/8//n/+P/3//b/9//4//n/+v/4//j/+P/4//b/9v/2//b/+P/6//z//v/7//r/
+f/4//j/+P/4//j/+f/6//v//P/7//r/+f/4//v//P/9//7//P/6//j/9v/3//j/+f/6
//z//P/8//z/+v/4//b/9P/2//j/+v/8//n/+P/3//b/+P/4//r//P/+//7//f/7//j/
9v/1//T/+f/8//3//P/7//n/+P/5//r/+/8AAAIABAADAAMAAgABAAEAAwAEAAgACgAM
AAoACAAGAAYABwAJAAoACgAKAAsACQAIAAcABAADAAIAAQAFAAcACAAHAAUAAwD///z/
/v///wAAAAD///z/+v/4//f/8v/x//L/9P/1//b/9//z//L/8f/x//P/9P/2//f/9//3
//b/9P/v/+z/6//t//H/9v/+/wQADAAUABsAIwAsAD0AVQBuAH8AgwB8AHEAagBfAE8A
PgA0ACwAJgAhABwAFAASABAADgAOABIAFgAVAA8ACQAFAAAA/v/9//3/AQACAAIAAAD9
//z/+f/4//n//P/8//v//P/8//3//f/6//n/+P/3//z//v///wAA/P/7//r/+f/5//v/
/P/8//7//v/8//r/+f/4//j/+f/8//7///8AAPz/+v/5//j/+P/4//n/+v/8//z/+v/4
//f/9v/2//b/+f/8//7////8//r/+f/5//r//f/+////AQAAAP///v/9//z//f/9/wIA
AwAFAAMAAQD///3/AAACAAQABgAIAAoACgAKAAkACAAJAAoADAANAA8AEgATABEAEQAR
ABEAEgAWABkAGgAcABsAGwAcABsAGwAbAB0AIgAkACQAIwAiACAAHQAcAB4AHgAfAB8A
HwAbABkAFQAQAA8ADwAOAA4ADgAPAAwACAAFAAEA/v//////AAAAAP/////+//7/+v/5
//j/9//7//z//f/9//r/9//2//X/9//5//n/+f/7//r/+f/5//X/9P/0//b/+f/6//n/
+P/2//T/8//z//j/+P/4//n/+//7//n/9//z//L/8v/0//j/+v/7//r/+P/3//b/9f/5
//r/+//8//7//P/6//n/+P/3//b/+P/9//7//v/+//z/+//5//b/9v/7//3//f//////
/f/6//j/+P/5//r//f/+//7//P/5//j/9v/4//r/+v/7//v//P/8//v//P/4//f/9v/2
//j/+//8//v/+P/3//T/8//0//f/9//4//v/+//5//r/+P/2//b/9P/5//j/+f/5//X/
9f/0//L/8//3//f/9//4//f/9f/1//P/9P/2//b/+v/6//n/9v/0//T/8//z//T/9f/2
//b/9//2//X/9v/y//H/8v/z//f/+P/4//n/9f/y//L/9f/0//b/9//4//n/+v/4//b/
9P/y//T/9P/0//T/9//4//n/+v/4//b/9P/y//T/9v/4//r/9//2//X/9P/2//b/9v/2
//j/+P/4//j/9f/0//P/8v/0//b/+P/6//j/9v/0//L/8v/y//L/8v/z//T/9f/2//X/
9P/z//L/9f/2//f/+P/1//T/8//y//P/9P/1//b/9v/2//b/9v/z//L/8f/w//T/9v/4
//r/+P/2//T/8v/0//T/9P/0//b/9v/2//b/8//y//H/8P/z//T/9f/2//X/9P/z//L/
8P/w//D/8P/y//T/9v/4//T/8v/w/+7/8v/0//b/+P/1//T/8//y//L/8v/y//L/8//0
//X/9v/0//L/8P/u//H/8v/z//T/8v/y//L/8v/y//L/8v/y//P/9P/1//b/8//y//H/
8P/y//T/9v/4//b/9P/y//D/8v/y//L/8v/y//L/9P/2//P/8v/w/+3/7//w//L/9P/z
//T/8//w//L/8f/x//P/8v/z//j/+v/5//f/9v/0//f/+/8BAAYABQAEAAMA/v////7/
//8BAAQABgAHAAgABQABAP7/+//9////AQADAAIAAQD///v/+//7//n/+P/4//n/+v/6
//j/9P/x/+7/8v/w//L/9v/1//P/8f/v/+//7v/t/+3/7v/w//P/9f/x/+//7P/o/+//
8P/x//P/8f/s//D/+v8EABAAGwAlADIAPwBPAGQAcQB1AHQAcwBwAGkAWwBMADoAIgAS
AAkABgAMABIAFAAWABYAEgAMAAcAAwADAAMAAQAAAAAAAQD///7//P/4//j/+P/2//b/
+v/+///////8//r/+f/3//j/+f/6//v/+v/6//n/+P/2//f/+P/5//v//f/+//7//P/6
//b/8v/1//b/+P/7//j/+P/3//b/9v/2//f/+P/6//r/+//8//v/+v/3//T/9v/4//v/
/v/7//z//P/7//z/+v/5//n/+////wEAAwABAP7/+//4//z//v8CAAUABgAFAAUAAQAD
AAEA//8CAAYACAAKAAwACQAIAAcABQAHAAsADwAUABAADwAPAA0AEAARABIAEwAWABoA
HQAeABsAGQAYABgAGgAdACAAJQAmACYAJAAhACIAIgAhACIAJQAmACgAKQAmAB8AGgAT
ABQAFQAXABgAFQASABAACgAKAAkABwAGAAUABQAGAAYAAwABAP7//P/9////AQADAAIA
AAD+//v/+//5//n/+f/9//////////3/+v/3//X/9v/4//v/AAAAAP7/+v/2//b/9v/3
//n//v/+//7////9//v/9//z//b/+P/7/wAA/v/+//3/+v/5//n/+f/5//3//v///wAA
///8//n/9//5//v//f8CAAIAAAD9//r/+v/7//v/+v/6////AQABAAAA///8//j/+v/8
////AgABAAAA/v/6//r/+v/5//z/AAAAAAEAAQD///z/+P/2//n/+//9/wAA//////3/
+f/5//n/9//3//r//f/9//7/+//5//X/9P/2//j//P/+//3/+v/5//f/9//3//b/9P/5
//3//f/9//r/9//z//H/8//2//r//P/7//r/+P/0//b/9v/1//X/+v/7//z//P/6//b/
8v/w//H/8//3//v/+f/4//b/9f/1//L/8v/1//z//P/6//j/9v/0//T/9P/0//T/9//4
//n/+v/4//b/9P/y//T/9v/4//r/9//2//X/9P/0//T/9P/0//X/9v/3//j/9f/0//P/
8v/0//b/+P/6//f/9v/1//T/9P/0//T/9P/3//j/+f/6//b/9P/y//D/8v/0//b/+P/3
//b/9f/0//b/9v/2//b/+P/4//j/+P/0//L/8P/u//H/9P/3//r/9//2//X/9P/2//b/
9v/2//j/+P/4//j/9f/0//P/8v/1//b/9//4//f/9v/1//T/9P/0//T/9P/2//b/9v/2
//P/8v/x//D/9P/2//j/+v/5//j/9//2//b/9v/2//b/+P/4//j/+P/0//L/8P/u//L/
9P/2//j/9f/0//P/8v/y//L/8v/y//X/9v/3//j/9v/0//L/8P/y//T/9v/4//X/9P/z
//L/8v/y//L/8v/0//b/+P/6//f/9P/z//L/9f/2//b/9f/z//L/8v/y//P/9P/z//D/
8v/z//X/+f/2//X/+P/4//r/+//9//7/+//7//3//v8CAAQABgAEAAYABAAEAAUABAAE
AAMAAgAEAAMAAwADAAEAAQABAAEA//////7/+//8//3//P/8//r/+f/4//b/9//2//b/
9v/1//D/7//w//H/8f/x//H/8P/w//D/8f/v/+7/7v/t/+//8f/y//L/7//q/+n/5f/l
/+z/9P/+/wwAGAAdACUAMAA5AEsAZgB5AIEAfgB3AG4AYwBRADwAKgAeABYAEwAUABYA
FgASAAwACAAIAAoACwANAAkABQAAAP7//f/9//3//P/6//b/9v/4//j/+v/3//j/9v/z
//f/+P/6//v/+f/3//X/8//1//b/9v/2//X/9//5//v/+f/5//j/9v/5//r/+f/4//b/
9v/3//n/+P/4//f/9v/4//j/+f/6//j/9v/1//T/9v/4//j/+P/4//j/+f/6//j/+v/7
//v/+//6//r/+//6//v/+v/5//z//P/8//z/+v/6//z//f//////AAD9/wEAAQABAAYA
BAAEAAQABAAGAAgACgALAAgACQAKAAwADgAPABEAEQASABMAFAAVABIAFAAVABQAGAAZ
ABsAHgAdAB0AHQAfACEAIgAhAB8AIwAkACQAJgAjACAAHgAbAB8AHQAdABsAFgAVABUA
FAASABAADwAKAAoACQAHAAYAAgABAAEAAAABAAEAAAAAAP3//f/9//3//f/8//v/+f/5
//n/+//9//v/+//5//f/+f/6//v//f/4//j/+f/8//3//P/5//b/+f/6//z///////z/
+f/3//v//f/9//3/+//6//r//P/8//z/+//4//v//f///wEAAAD+//z/+v/+//7//v//
//3//f/9/wAA///+//z/+v/9////AAAAAPz///////3/AAABAAAA/v/+//7///8AAAAA
AAD///z///8AAAAABAACAAAA///9/wAAAAD//wAA/v/9//z//P/7//3//f/7//v//f/9
/////P/9//v/+v/8//3//P/+//z//P/+//7////8//v/+f/5//v//P/8//v//f/7//n/
+//7//r/+//6//r/+//6//r/+v/5//b/+P/6//v//f/8//v/+v/4//z//P/8//7//P/7
//z//f/8//z/+//7//z/+v/7////+P/0//f/+P/5//r/+//8//3//v/8//r/+P/2//j/
+v/8//7//f/8//v/+v/4//j/+P/4//v//P/9//7/+//6//n/+P/7//z//f/+//v/+v/5
//j/+P/4//j/+P/7//z//f/+//z/+v/4//b/+P/6//z//v/7//r/+f/4//j/+P/4//j/
+//8//3//v/8//r/+P/2//n/+v/7//z/+v/6//r/+v/4//j/+P/4//v//P/9//7/+v/4
//b/9P/2//j/+v/8//v/+v/5//j/9v/2//b/9v/4//r//P/+//z/+v/4//b/+f/6//v/
/P/6//r/+v/6//n/+P/3//b/+f/6//v//P/6//j/9v/0//f/+P/5//r/+P/4//j/+P/3
//b/9f/0//b/+P/6//z/+v/4//b/9P/1//b/9//4//b/9v/2//b/9v/2//b/9v/3//j/
+f/6//j/9v/0//L/9//6//v//P/5//f/9//2//T/9P/2//j/+f/4//n/+f/2//f/9//3
////AgADAAMAAwACAAIAAwAFAAYABwAIAAwACgAKAAgABgAHAAcACAAKAAoACQAHAAYA
BQAFAAUAAgABAAEAAQAEAAMAAwADAP///P/7//v///8AAAAA/v/6//j/+P/0//L/9P/1
//X/9v/3//b/9v/0//P/8v/y//X/9//4//n/+P/2//H/7P/r/+3/8//6/wIACgAUABwA
IQArADYAQwBbAHYAhQCHAIQAewBuAF8AVQBEADQAKgAkAB8AHAAaABQAEgASABQAFgAa
ABsAFQAPAAkABQAEAAQABQAIAAgABwAEAAQABAACAAIAAAACAAEA//8AAAAAAQABAP7/
/f/8//v/AAACAAMABAABAAEAAQABAP7///////7/AAACAAIAAgAAAP7//f/9/wAAAgAD
AAQAAgAAAP///v8AAAAAAQACAAQABAACAAAA/f/8//z//P/+/wAAAQABAAIAAAD/////
/f////////8CAAIAAgACAAEAAAABAAEABQAHAAoACQAJAAcABQAIAAkACgALAAwADgAQ
ABIAEwAQABEAEgAUABYAGQAdAB8AHQAdAB0AHQAdACAAIgAiACQAJQAnACoAJwAnACcA
KQAsAC4ALgAtAC8ALgAsACwAKgAqACsAKwAtACkAJwAjAB8AHQAcABoAGwAaABoAFgAU
ABMAEQAQAA4ADQANAAwADAANAA0ADgAJAAcABQADAAcACAAJAAkABwAFAAUABQAGAAcA
BgAFAAgACAAIAAkABQAEAAQABgAJAAoACQAIAAYABAADAAMABQAEAAMAAwAFAAcABwAH
AAMAAgACAAQABwAIAAgABgAFAAUABQAFAAYABgAGAAYABwAGAAUABQACAAEAAAACAAUA
BgAGAAYABQAFAAQAAgABAAUABgAFAAYABwAGAAQAAwACAAIAAgAFAAYABgAEAAMAAgAA
AAIAAgACAAMAAwAEAAQAAwAEAAAA///+//7/AgAFAAYABQADAAMAAQABAAEAAwACAAIA
BAAFAAQABgACAAAAAAD+/wMAAgADAAMAAQABAAAA/v8AAAMAAgABAAMAAwACAAMAAQAA
AAAA/v8DAAQABAACAAAAAAD/////AAABAAIAAgADAAIAAQACAP7//f/+////AQACAAIA
AwD///z//P////r//P///wAAAQACAP///v/9//z//P/8//z//P///wAAAQACAAAA/v/8
//r//f/+////AAD+//7//v/+//3//P/7//r//f/+////AAD8//r/+P/2//j/+v/8//7/
/f/8//v/+v/3//b/9f/0//f/+P/5//r/9//2//X/9P/1//b/9//4//f/9v/1//T/9P/0
//T/9P/3//j/+f/6//f/9v/1//T/9//4//n/+v/4//j/+P/4//j/+P/4//j/+//8//3/
/v/6//j/9v/0//j/+v/8//7//f/8//v/+v/6//r/+v/6//3//v///wAA/f/8//v/+v/9
//7///8AAP///v/9//z//P/8//z//P/+/wAAAgAEAAIAAAD+//z///8AAAMABgADAAIA
AAD9/////v/+//7/AwAGAAcABgACAP///f/9/wAAAwAKAA4ACwAJAAgABgAIAAkADAAO
ABAAEgAUABIAEQAOAA0ADQAQABIAEwAUABAADQALAAkACQAJAAkACQAMAA0ADQALAAgA
BwAEAAIABQAHAAkACgAGAAIA///8//7/+v/6//z//v///wAAAQD9//r/9//1//b/+P/7
//3//P/7//n/9v/3//b/9f/1//f//P8CAAYACgASABsAJwA2AEUAVwBuAH8AhwCEAHsA
cABtAGUAVgBEADQAJAAbABYAEgAUABYAGAAaAB4AHAAZABUADwAHAAQABAAFAAcACgAK
AAkABgABAAAA/f/8//7/AgADAAMAAQAAAAAA/////////////wMABAAEAAQAAAD///7/
/f///wEAAgACAAAAAAD+//z//P/8//3///8BAAIAAgACAP7//P/7//r//P/+/wEABAAD
AAIA///8//7//v///wAAAAACAAMAAwAAAP7//f/9/wAAAwAEAAUAAwACAAEAAAAAAAAA
AgADAAgACQALAAkABwAFAAMABgAIAAoADAAOABAAEAAQAA8ADgAPABAAEgATABUAGAAZ
ABgAFwAWABUAFwAcACAAIgAgAB8AHwAgACEAIwAlACkALAAuAC4ALQAsACoAJwAmACkA
KgAsAC0ALAAnACQAHwAcABsAGwAaABsAGgAaABYAEgAPAAsACAAJAAkACgAKAAYABQAD
AAIAAQABAAEAAQAEAAQABAADAAAA/f/8//v//f////////////7//f/9//j/+P/5//z/
AAAAAP7//P/4//b/9f/1//n/+v/7//3/+//7//n/9//2//b/9//6//3//v/+//z/+v/5
//j/9//7//z//f/+//7//P/6//n/+f/5//n//P///wAAAAAAAPz/+//5//b/+P/9////
/////////f/6//j/+P/5//r//v8AAAEAAAD9//r/9v/2//v//P/+/////v/8//n/+P/5
//n/+f/6//v//f/9//v/9//3//X/9f/4//v/+//8//r/+f/2//b/9P/0//b/9v/7//r/
+//7//j/9//1//L/9f/5//n/+f/5//f/9P/z//H/8v/0//T/+P/4//f/9P/z//L/8P/v
//T/9f/2//b/9v/0//L/8v/x//H/8//1//f/+P/4//n/9v/y//H/8//0//j/+v/6//r/
+v/4//b/9P/y//X/9v/3//j/9//2//X/9P/y//L/8v/y//X/9v/3//j/9v/0//L/8P/z
//T/9f/2//b/9v/2//b/9P/0//T/9P/1//b/9//4//b/9P/y//D/8f/y//P/9P/0//T/
9P/0//H/8P/v/+7/8f/y//P/9P/x//D/7//u//H/8v/z//T/8v/y//L/8v/w//D/8P/w
//P/9P/1//b/9P/y//D/7v/x//L/8//0//L/8v/y//L/8f/w/+//7v/y//T/9v/4//b/
9P/y//D/8f/y//P/9P/2//b/9v/2//T/9P/0//T/9f/2//f/+P/1//T/8//y//X/9v/3
//j/9v/2//b/9v/0//T/9P/0//j/+v/8//7/+v/4//b/9P/3//j/+f/6//j/+P/4//j/
9v/2//b/9v/5//r/+//8//n/+P/3//b/+P/4//r//P/6//r/+f/3//n/+P/4//j//P/+
//7//P/7//n/+P/5//v//f8DAAYABgAFAAUABAAEAAUACAAKAAwADgAQAA4ADAAKAAoA
CwANAA4ADgAOAA0ACwAKAAkABwAHAAcABwAJAAsADAALAAgABwAEAAIABAAFAAYABgAF
AAIAAAD+//z/+P/4//r//f/9//3//f/5//j/9//3//j/+v/9/////f/9//z/+v/1//L/
9f/9/wEABAAKABIAGAAeACcAMQBAAFUAawCAAIkAhwCAAHkAbgBfAFEARAA2AC4AKAAl
ACIAHgAcABoAHAAgACQAJAAfABcAEQAJAAYABgAHAAkADQAOAA4ADAAHAAYAAwACAAQA
CAAJAAkABwAGAAYABQADAAMAAwADAAYACAAJAAoABAADAAIAAQAEAAcACQAKAAkACAAF
AAIAAgACAAMABQAGAAgACQAKAAYABAADAAIABAAEAAUABgAGAAYABAACAAIAAgADAAQA
BAAGAAcABwAFAAIAAAD//wEABQAHAAkABwAGAAUABAAEAAQABgAHAAsADQAQAA8ADgAL
AAgACgAOABAAEgAUABIAEgASABEAEgAVABgAHAAaABsAHQAdABwAGwAaABkAGwAgACQA
JgAkACMAIwAkACIAIwAkACcAKwAuAC8ALwAtACwAKgAqACoAKgArACsAKwAnACUAIQAe
AB0AHQAcABsAGgAaABYAEQAPAAwACgAJAAkACgAKAAgABwAFAAQAAQABAAEAAQAEAAQA
BAADAP///f/9//3/AAADAAQABQAEAAIAAAD///z//P/9/wAAAwAEAAMAAgD///7//v//
/wQABAAEAAUABAADAAAA/f/+//7///8CAAUABgAGAAQAAQABAAEAAQAFAAYABwAIAAgA
BgAEAAMAAgABAAAAAgAFAAYABgAGAAMAAwACAAAAAQAHAAoACwAKAAkABgACAAIAAgAD
AAQABwAIAAgABgAEAAIA//8AAAMABAAGAAcACQAIAAYABgADAAMAAwAEAAYACQAKAAkA
BAADAAAA//8BAAUABgAIAAoACQAGAAYABQAEAAUABAAHAAYABwAHAAMAAwACAAAAAwAH
AAcABwAJAAcABAADAAIAAgADAAIABgAIAAkACAAFAAQAAgABAAUABwAJAAoACQAGAAMA
AgADAAMABQAHAAoACgAJAAkABgACAAEAAwACAAYABwAIAAkACgAIAAYABAACAAQABAAE
AAQABAAEAAQABAADAAIAAQAAAAIABAAGAAgABgAEAAIAAAABAAIAAwAEAAYABgAGAAYA
AwACAAEAAAADAAQABQAGAAMAAgABAAAAAwAEAAUABgAGAAYABgAGAAUABAADAAIABAAG
AAgACgAIAAYABAACAAMABAAFAAYABAAEAAQABAACAAIAAgACAAUABgAHAAgABQAEAAMA
AgADAAQABQAGAAYABgAGAAYABQAEAAMAAgAFAAYABwAIAAUABAADAAIABAAEAAQABAAC
AAIAAgACAAEAAAD///7/AgAEAAYACAAEAAIAAAD+////AAABAAIAAAAAAAAAAAD///7/
/f/8/wAAAgAEAAYAAgAAAP7//v8CAAIAAgABAAEAAQAAAAAA/v/+//7//P/+/wAAAQAD
AAEAAAD//wIABwAIAAgACQAJAAoADAAQAA4ADgAOAA4AEAASABIAFAAUABMAEwASABAA
DwANAAwADgAPABAAEQAOAA4ADgANAA4ADgAOAAwACAAGAAUABAAHAAcABQAEAAQABAAA
AAAAAAD///3/+///////AAABAP///f/8//z//v///wAAAAAAAP3/+v/1//P/9//8/wIA
DAAYACIAKQAxADgAQQBVAG4AgQCLAIwAhwB+AHEAYwBUAEQANAAoACEAHAAcAB4AHgAc
ABYAFAAaABsAGQAZABcAEQAOAAwACwAKAAoACQAGAAYACAAIAAoABwAIAAYAAwAFAAYA
CAAJAAcABwAHAAcACAAIAAcABgAHAAkACwANAAsACwAKAAgACgAMAAwADAALAAoACgAL
AAkACgAKAAoACgAKAAsADAAJAAgACAAIAAwADgAOAA4ADAAMAA0ADgAMAA4ADwAPAA8A
DgAOAA8ADQAPAA8ADwAQABAAEAAQABAAEAASABMAFQAVABYAEwAVABUAFQAaABoAGgAa
ABoAHQAeAB8AHwAdAB8AIQAkACMAIwAkACMAJQAnACkAKwAoACoAKwAqACwALQAvADIA
MAAxADIANQA3ADgANwA1ADcAOAA4ADoAOAA2ADUAMwA1ADMAMwAxACwAKwArACoAKAAm
ACUAIAAgAB8AHQAcABkAFwAWABQAFAAVABUAFgAUABMAEgARABAAEAAQAA8AEAAPABAA
EQAJAA==
         </WaveFormData>
      </LeadData>
      <LeadData>
         <LeadByteCountTotal>10000</LeadByteCountTotal>
         <LeadTimeOffset>0</LeadTimeOffset>
         <LeadSampleCountTotal>5000</LeadSampleCountTotal>
         <LeadAmplitudeUnitsPerBit>4.88</LeadAmplitudeUnitsPerBit>
         <LeadAmplitudeUnits>��V</LeadAmplitudeUnits>
         <LeadHighLimit>2147483647</LeadHighLimit>
         <LeadLowLimit>268435456</LeadLowLimit>
         <LeadID>V1</LeadID>
         <LeadOffsetFirstSample>0</LeadOffsetFirstSample>
         <FirstSampleBaseline>0</FirstSampleBaseline>
         <LeadSampleSize>2</LeadSampleSize>
         <LeadOff>FALSE</LeadOff>
         <BaselineSway>FALSE</BaselineSway>
         <ExcessiveACNoise>FALSE</ExcessiveACNoise>
         <MuscleNoise>FALSE</MuscleNoise>
         <LeadDataCRC32>3773994665</LeadDataCRC32>
         <WaveFormData>
/P/8//z//P/8//z//P/8//7//v/+//7//v/+//7//v8AAAAAAAAAAP7//v/+//7//v/+
//7//v/+//7//v/+//7//v/+//7//v/+//7//v/+//7//v/+//7//v/+//7//v/+//7/
/v/+//7//v/+//7//v/+//7//v/+//7//v/8//z//P/8//7//v/+//7//v/+//7//v/+
//7//v/+/wAAAAAAAAAA/v/+//7//v8AAAAAAAAAAP7//v/+//7/AAAAAAAAAAAAAAAA
AAAAAP7//v/+//7//v/+//7//v/+//7//v/+//7//v/+//7//v/+//7//v/+//7//v/+
//7//v/+//7//v/+//7//v/+//7//v/+/wAAAAAAAAAA/v/+//7//v/+//7//v/+//z/
/P/8//z//v/+//7//v/+//7//v/+//7//v/+//7/AAAAAAAAAAD///7//f/8//7//v/+
//7//v/+//7//v/8//z//P/8//7//v/+//7//v/+//7//v/+//7//v/+//7//v/+//7/
/v/+//7//v/+//7//v/+//z//P/8//z//v/+//7//v/+//7//v/+//7//v/+//7//v/+
//7//v/8//z//P/8//7//v/+//7//v/+//7//v/8//z//P/8//7//v/+//7//v/+//7/
/v/+//7//v/+//7//v/+//7//P/8//z//P/+//7//v/+//z//P/8//z//P/8//z//P/+
//7//v/+//z//P/8//z//v/+//7//v/8//z//P/8//7//v/+//7//v/+//7//v/8//z/
/P/8//z//P/8//z/+v/6//r/+v/7//z//f/+//z//P/8//z//P/8//z//P/+//7//v/+
//z//P/8//z//v/+//7//v/8//z//f/9//z//P/8//z//P/8//z//P/8//z//P/8//7/
/v/+//7/AAAAAAAAAAABAAEAAQABAAMAAwADAAUABAAEAAQAAgABAP/////+///////+
//7/+//3//X/9P/0//X/9v/2//X/9f/1//X/+P/4//n/+f/5//r/+v/6//r/+P/6//r/
/f/9//3//v/9//z//P/7//z//P/8//z//P/8//z//P/8//3//f/8//z//v/+//7//f/6
//j/+/////3//f8AAAYACQAOABIAEAAKAAIA8f/m/+7/AAAIAP//8P/l/9n/0f/R/9j/
2//i/+n/6//t//H/8v/y//X/+f/6//r//P/9//3//f/9//3//f/9//3///////3//f/+
//7//v/9//3//v8AAAAAAQABAP//////////AQABAAIAAgAAAAAAAAAAAAIAAgACAAMA
AwADAAMAAwABAAEAAQABAAMAAwADAAMAAwADAAQABAACAAIAAgABAAEAAwADAAIAAQAB
AAEAAQADAAMAAwADAAEAAQAAAP//AQABAAEAAQABAAEAAQABAAAAAAAAAP//////////
/////////v/+//3//f/9//3/+//7//v/+v/5//n/+f/5//v/+v/6//r/+P/4//j/+P/5
//n/+f/5//f/9//3//f/9//1//T/9P/3//f/9//3//X/9f/1//X/9//4//n/+f/7//3/
/v/+//z//P/8//z//v8AAP7//v/+//7//v/+//7//v/+//7//v/+//7//v/+//7//v/+
/wAA/////wAA/v/+//3//f//////AAAAAP7//v/+//7//v/+//7//f//////AAAAAP7/
/v/+//7/AAAAAAAAAAD+///////+//7//v/+//7/AAAAAAEAAQD///3//f/+/wAAAAAA
AP7/AAAAAAAAAAD+//7//v/9//3//v/+//7//v///////v8AAP////////7//v/+//7/
/v/+//7//v8AAAAAAAAAAP/////+//7//v/+//7//v8AAAAAAAAAAP7//v/+//7/AAAA
AAAAAAAAAAAAAAAAAP7//v/+//7/AQABAAEAAQD//////////wAAAAAAAAAAAAAAAAAA
AAAAAAAAAAAAAAAAAAABAAEAAQAAAP//////////AAAAAAAAAQABAAAAAAD/////AAAA
AAAAAAAAAP7//v/+//7///8AAAEAAgACAAAA/v/+//7//v8AAAAAAAAAAAAAAAAAAAAA
AAAAAAAAAAACAAIAAgACAAAAAAAAAAAAAAAAAAAAAAAAAAAAAAAAAAIAAgACAAIAAgAC
AAIAAgAAAAAAAAAAAAIAAgACAAIAAAAAAAAAAAACAAIAAgACAAQABAAEAAQAAwACAAEA
AAACAAIAAgACAAAAAAAAAAAAAAAAAAAAAAACAAIAAgACAAAAAAAAAAAAAgACAAIAAgAA
AAAAAAAAAAIAAgACAAIABAAEAAQABAADAAIAAQAAAAIAAgACAAIAAgACAAIAAgAAAAAA
AAAAAAIAAgACAAIAAAAAAAAAAAACAAIAAgACAAAAAAAAAAAAAAAAAAAAAAACAAIAAgAC
AAAAAAAAAAAAAgACAAIAAgAAAAAAAAAAAAIAAgACAAIAAwADAAIAAgAAAAAAAAAAAAIA
AgACAAIAAAAAAAAAAAACAAIABAAEAAYABgAJAAkABwAHAAkACQAJAAsADAAMAAwACgAJ
AAcABwAGAAUABQAEAAQAAQD9//v/+v/6//v//P/8//3//f/9//3//v/+/////////wAA
AAAAAAAA/v/+//7//////wEAAgACAAIAAQABAAAAAAACAAIAAgACAAQABAAEAAUAAwAC
AAIAAgAEAAQAAwACAAAAAQAFAAUABQAIABAAFwAeACIAIAAYAAgA8//m/+z/+P/0/+X/
3P/Z/9H/0f/V/9j/3f/k/+v/7//z//X/+P/6//v//f8AAAIABAAFAAUABQAFAAUABQAF
AAUABwAHAAcABwAIAAgACAAHAAcACAAIAAgACQAJAAkACQAJAAkACQAJAAoACgAKAAoA
CgAKAAgACAAIAAkACwALAAsACwALAAsACwALAAsACwALAAsACwALAAwADAAKAAoACgAJ
AAsADQANAAwACwALAAsACwALAAsACwALAA0ADQAMAAsACQAJAAkACQAJAAkACQAJAAgA
CAAIAAcABwAHAAcABwAJAAkACAAIAAUABQAFAAUABwAHAAcABgADAAMAAwADAAUABAAE
AAQABAAEAAQABAABAAEAAQABAAMAAwADAAMAAwABAAAAAAABAAEAAQABAAMAAwADAAMA
AQACAAMAAwADAAUABgAGAAQABAAEAAQABAAGAAQABAAGAAYABgAGAAQABAAEAAQABgAG
AAYABgAEAAQABAAEAAIAAQABAAIABAAEAAMAAwABAAEAAgACAAQABAAEAAQABAAEAAQA
AwADAAMABAAEAAYABgAGAAYABAAEAAQABAAEAAUABQAEAAQABAAEAAQABAAEAAUABQAH
AAUABQAGAAQABAAEAAIABAAEAAQABAAEAAQABAADAAMABAAEAAQABgAHAAcABgAEAAMA
AwADAAYABgAGAAYABAAEAAQABAAEAAQABAAEAAUABQAEAAQABAAEAAQABAAEAAQABAAE
AAQABAAEAAQABAAEAAQABAAEAAQABAAEAAQABAAEAAQABQAFAAUABQADAAMAAwADAAQA
BAAEAAQABAAEAAQABAACAAIAAgACAAQABAAFAAUABQAEAAMAAwABAAEAAgACAAQABQAF
AAQABAADAAMABAAEAAQABAAEAAIAAgACAAIAAgACAAIAAgAEAAQAAgACAAIAAgAEAAQA
BAAEAAQABAAEAAQAAgACAAIAAgAEAAQABAAEAAQABAAEAAQABAAEAAQABAAEAAQABAAE
AAIAAgACAAIABAAEAAQABAAEAAQABAAEAAIAAgACAAIABAAEAAQABAAEAAQABAAEAAYA
BgAGAAYABQAEAAMAAgACAAIAAgACAAQABAAEAAQAAwACAAEAAAACAAIAAgACAAIAAgAC
AAIAAgACAAIAAgAEAAQABAAEAAIAAgACAAIABAAEAAQABAAEAAQABAAEAAQABAAEAAQA
BAAEAAQABAACAAIAAgACAAQABAAEAAQAAgACAAIAAgACAAIAAgACAAQABAAEAAQABAAE
AAQABAAGAAYABgAGAAQABAAEAAQABAAEAAQABAAEAAQABAAEAAIAAgACAAIABAAEAAQA
BAAEAAQABAAEAAQABAAEAAQABAAEAAQABAAFAAUABAAEAAYABgAGAAYABAAEAAQABAAE
AAQABAAEAAQABAAGAAYABAAEAAcABwAJAAkACwALAAkACwAMAAwADgAMAAsACQAJAAgA
BwAHAAYABgADAP///v/+////AQABAAAAAAD///////8AAAAAAwADAAMABAADAAIAAQD+
/wEAAgAEAAUABAAEAAMAAgAFAAUABAAEAAQABAAEAAQABAAEAAQABQAFAAQABAAEAAQA
BAADAAAAAAABAAcACQAHAAgADAAPABgAHAAYABQACAD5/+z/9P8GAAoA+//w/+f/2//V
/9v/3v/h/+b/6//v//P/8//2//j//f///wIAAwAEAAQAAwADAAMAAwADAAUABQAHAAcA
BQAFAAYABgAIAAcABwAIAAcABgAGAAUABwAHAAcABwAHAAcACAAIAAgACAAIAAgACAAI
AAgACQAJAAkACQAJAAkACQAJAAkACwALAAsACwAKAAkACQAIAAoACgAKAAkACQALAAsA
CgAJAAkACQAJAAkACQAJAAkABwAHAAYABQAGAAcACAAJAAcABwAHAAcABgAGAAYABQAF
AAUABQAFAAMAAwACAAIAAwADAAMAAwAFAAUABQAEAAEAAQABAAEAAQAAAAAAAAAAAAAA
AAAAAAEAAQABAAEAAAD///7//f////3//P/8//3//f/9//3//f/9//3//f///wAAAQAB
AAEAAwAEAAQAAgACAAIAAgACAAQAAgACAAIAAgACAAIAAgACAAIAAgACAAIAAgACAAQA
BAAEAAQAAgABAAEAAgACAAIAAQABAAMAAwAEAAQAAgACAAIAAgAEAAQABAADAAEAAQAC
AAIAAgACAAIAAgAEAAQABAAEAAIAAwADAAIAAgACAAIAAgACAAIAAwADAAEA/////wAA
AgACAAIAAAACAAIAAgACAAIAAgACAAEAAwAEAAQABAADAAMAAgAAAAIAAQABAAEAAgAC
AAIAAgACAAIAAgACAAQABAAEAAQAAwADAAIAAgAEAAQABAAEAAIAAgACAAIABAAEAAQA
BAAEAAQABAAEAAIAAgACAAIABAAEAAQABAADAAMAAwADAAMAAwADAAMAAgACAAIAAgAC
AAIAAgACAAQABAAEAAQAAgACAAMAAwADAAIAAQABAAMAAwAEAAQAAgADAAMAAgAEAAMA
AwAEAAIAAgACAAIAAgACAAIAAgACAAIAAgACAAAAAgACAAIAAgACAAQABAAEAAQAAwAC
AAEAAAACAAIAAgACAAIAAgACAAIAAgACAAIAAgACAAIAAgACAAIAAgACAAIABAAEAAQA
BAADAAIAAQAAAAIAAgACAAIAAgACAAIAAgACAAIAAgACAAIAAgACAAIAAgACAAIAAgAA
AAAAAAAAAAEAAgADAAQABAAEAAQABAACAAIAAgACAAQABAAEAAQAAgACAAIAAgAEAAQA
BAAEAAIAAgACAAIABAAEAAQABAACAAIAAgACAAIAAgACAAIABAAEAAQABAACAAIAAgAC
AAIAAgACAAIAAgACAAIAAgACAAIAAgACAAQABAAEAAQAAgACAAIAAgACAAIAAgACAAIA
AgACAAIAAgACAAIAAgAEAAQABAAEAAIAAgACAAIABAAEAAQABAACAAIAAgACAAIAAgAC
AAIABAAEAAQABAACAAIAAgACAAMAAwACAAIAAgACAAIAAgACAAIAAgACAAIAAgACAAIA
AgACAAQABAAEAAQABwAHAAkACQALAAsACQALAAwADAANAAwADAALAAoACAAGAAUABQAG
AAQAAQD9//z//P/9//z//P/9//3//////wAAAAD///////8AAAIAAgACAAAAAgACAAMA
AwABAAIAAgACAAUABQAEAAQAAgACAAIAAgAEAAQABAAFAAUABAAEAAQAAAACAAUAAAAA
AAUABwAFAAcACgAOABUAHgAiACAAGgAKAPX/5v/q//j/+P/r/+L/3f/V/9H/0//a/9//
5v/r//H/8//1//b/+v/9/////v8CAAQABQAFAAcABwAHAAcABQAFAAcABwAHAAcACAAI
AAoACQAJAAoACAAIAAkACQALAAsACwALAAkACQAKAAoACgAKAAoACgAKAAoACgALAAsA
CwALAAsADQANAA0ADQALAAsACwALAA0ADQAOAA4ADAAMAAwACwALAA0ADQAMAA0ADQAN
AA0ACwALAAsACwANAA0ADAALAAsACwALAAsACQAJAAkACQAKAAoACgAJAAcABwAHAAcA
CQAJAAgACAAHAAcABwAHAAUABQAFAAQABAAFAAYABwAGAAQAAwACAAQABAAEAAQAAwAD
AAMAAwABAAEAAQABAAMAAQAAAAAAAQABAAEAAQABAAEAAQABAAEAAgADAAMAAQADAAQA
BAAEAAQABAAEAAIABAACAAIABAAEAAQABAAEAAQABAAEAAQABAAEAAQABAAEAAQABAAC
AAEAAQACAAQABAADAAMAAQABAAIAAgACAAIAAgACAAIAAgACAAEAAQABAAIAAgACAAIA
AgACAAIAAgACAAIAAAABAAEAAAACAAIAAgACAAAAAAABAAEAAwABAAEAAgACAAIAAgAA
AAIAAgACAAIAAgACAAIAAQD//wAAAAAAAAIAAwADAAIAAAD///////8AAAAAAAAAAAAA
AAAAAAAAAAAAAAAAAAABAAEAAAAAAAAAAAAAAAAAAAAAAAAAAAACAAIAAgACAAAAAAAA
AAAAAAAAAAAAAAAAAAAAAAAAAP/////////////////////+//7//v/+/wAAAAAAAAAA
AAAAAAAAAAD+//7//////wEAAAD//////f/9//7//v8AAAEAAQAAAAAA/////wAA/v/+
//7//v///wAAAQACAAEAAAD///7/AAD+//7//v/+//7//v/+//7//v8AAAAAAAAAAAAA
AAAAAAAA/v/+//7//v8AAAAAAAAAAP7//v/+//7/AAAAAAAAAAAAAAAAAAAAAP7//v/+
//7/AAAAAAAAAAAAAAAAAAAAAAAAAAAAAAAAAAAAAAAAAAD+//7//v/+/wAAAAAAAAAA
/v/+//7//v8AAAAAAAAAAP7//v/+//7//v/+//7//v8AAAAAAAAAAP7//v/+//7//v/+
//7//v/+//7//v/+//z//P/8//z//v/+//7//v/8//z//P/8//7//v/+//7//v/+//7/
/v/+//7//v/+//7//v/+//7//v/+//7//v8AAAAAAAAAAP7//v/+//7//v/+//7//v8A
AAAAAAAAAP7//v/+//7/AAAAAAAAAAAAAAAAAAAAAP7//v/+//7/AAAAAAAAAAD+//7/
/v/+/wAAAAABAAEAAAAAAAAAAAD+//7//v/+/wAAAAAAAAAAAAAAAAAAAAAAAAAAAAAA
AAMAAwADAAMABQAFAAUABwAKAAoACgAIAAcABQAFAAQAAwADAAIAAgD///v/+f/4//j/
+f/6//r/+//7//v/+//6//r/+//7//3//v/+//7//P/6//z//P/9//3//f/+//7//v//
/////P/8//z//P/+//7//v/+//7///////7//P/+/wAAAAD///7//P/9//////8BAAQA
CAARABoAHAAaABIAAADt/+T/7P/4//j/6//i/9n/0f/P/9H/1v/b/+D/5f/r//H/8//0
//b/9//5//z//v8AAAEAAQD///////////////8BAAEAAQABAAIAAgACAAEAAQACAAQA
BAAFAAUAAwADAAMAAwADAAMABAAEAAYABgAGAAYABgAGAAYABwAFAAUABQAFAAUABQAF
AAUABQAFAAUABQAHAAcACAAIAAYABgAGAAUABwAJAAkACAAFAAUABQAFAAUABQAFAAUA
BwAHAAYABQADAAMAAwADAAUABQAFAAUAAgACAAIAAQABAAEAAQABAAEAAQAAAAAA/f/9
//3//f/////////+//3//f/9//3/+//6//r/+v/6//r/+v/6//n/+f/5//n/+f/5//n/
+f/7//n/+P/4//n/+f/5//n/+f/5//n/+f/5//r/+//7//v//f/+//7//P/8//z//P/8
//7//P/8//7//v/+//7//P/8//z//P/8//z//P/8//7//v/+//7//P/7//v//P/8//z/
+//7//n/+f/6//r//P/8//z//P/8//z//P/7//v/+//8//z//P/8//z//P/6//r/+v/6
//z//f/9//z/+v/6//r/+v/6//r/+//7//3/+//7//z/+v/6//r/+P/8//z//P/8//z/
/P/8//v/+f/6//r/+v/8//3//f/8//z/+//7//v//P/8//z//P/8//z//P/8//r/+v/6
//r/+//7//r/+v/6//r/+v/6//z//P/8//z//P/8//z//P/8//z//P/8//z//P/8//z/
/P/8//z//P/7//v/+//7//v/+//7//v/+v/6//r/+v/8//z//P/8//r/+v/6//r/+v/6
//v/+//9//z/+//7//n/+f/6//r//P/9//3//P/8//v/+//8//z//P/8//z//P/8//z/
/P/8//z//P/8//z//v/8//z//P/8//r/+v/6//r/+//8//3//v/8//z//P/8//z//P/8
//z//v/+//7//v/8//z//P/8//7//v/+//7//P/8//z//P/+//7//v/+//7//v/+//7/
AAAAAAAAAAAAAAAAAAAAAP7//v/+//7/AAAAAAAAAAAAAAAAAAAAAP7//v/+//7/AAAA
AAAAAAD+//7//v/+//7//v/+//7//v/+//7//v/+//7//v/+/wAAAAAAAAAA/v/+//7/
/v/+//7//v/+//7//v/+//7//v/+//7//v/+//7//v/+//z//P/8//z//v/+//7//v/8
//z//P/8//r/+v/6//r//P/8//z//P/6//r/+v/6//z//P/8//z/+//7//r/+v/6//r/
+v/6//z//P/8//z//P/8//z//P/8//z//v/+//7//v8BAAEA/////wEAAQABAAMABAAE
AAQAAgABAP/////+//3//f/8//z/+f/1//P/8v/y//P/9v/2//f/9//1//X/9v/2//n/
+f/5//r/+v/6//r/+P/6//r/+//7//v//P/8//z/+//7//r/+v/8//z//P/8//r/+v/6
//v//f/8//z//P8AAAAA/f/6//r/+//9//////8AAAQACwAUABgAGAAUAAgA9f/m/+b/
8v/6//H/4v/b/9P/y//L/9L/1//c/+X/6f/t/+//7v/y//f/9//4//z//v///////f/9
//3//f//////AQABAAEAAQACAAIAAgABAAEAAgACAAIAAwADAAEAAQABAAEAAwADAAQA
BAAEAAQABAAEAAQABAAEAAUABwAHAAcABwAFAAUABQAFAAUABQAFAAUABQAFAAYABgAG
AAYABgAFAAUABwAHAAYABQAFAAUABQAFAAUABQAFAAUABQAEAAMAAwADAAMAAwADAAMA
AwADAAQABAAEAAMAAwADAAMAAwADAAMAAgACAAEAAQABAAEAAQABAAEAAAD9//3//f/9
/////v/+//7//v/+//7//v/9//3//f/9//3//f/9//3/+//5//j/+P/7//v/+//7//v/
+//7//v/+f/6//v/+//7//3//v/+//7//v/+//7//v8AAP7//v/+//7//v/+//7//v/+
//7/AAAAAAAAAAD+//7//v/+/wAA/////wAA/v/+//3//f//////AAAAAAAAAAAAAAAA
/v/+//7//f//////AAAAAAAAAAAAAAAAAAAAAAAAAAAAAAEAAQAAAAAAAAAAAAAAAgAC
AAMAAwABAP////8AAAAAAAAAAP7/AgACAAIAAgAAAAAAAAD//wEAAgACAAIAAQABAAAA
/v8AAP///////wAAAAAAAAAAAAAAAAAAAAAAAAAAAAAAAAEAAQAAAAAAAAAAAAAAAAAC
AAIAAgACAAAAAAAAAAAAAgACAAIAAgACAAIAAgACAAAAAAAAAAAAAwADAAMAAwABAAEA
AQABAAQABAAEAAQAAgACAAIAAgACAAIAAgACAAIAAgADAAMAAQAAAP////8AAAEAAwAE
AAIAAwADAAIAAgABAAEAAgACAAIAAgACAAAAAAAAAAAAAgACAAIAAgAEAAQAAwACAAEA
AAACAAIAAgACAAIAAgACAAIAAgACAAIAAgACAAIAAgACAAAAAAAAAAAAAgACAAIAAgAC
AAIAAgACAAIAAgACAAIABAAEAAQABAACAAIAAgACAAQABAAEAAQABAAEAAQABAAEAAQA
BAAEAAQABAAEAAQABAAEAAQABAAGAAYABgAGAAQABAAEAAQABAAEAAQABAAFAAYABwAI
AAcABgAFAAQABgAGAAYABgAGAAYABgAGAAQABAAEAAQABgAGAAYABgAGAAYABgAGAAYA
BgAGAAYABAAEAAQABAAEAAQABAAEAAQABAAEAAQAAgACAAIAAgAEAAQABAAEAAQABAAE
AAQAAgACAAIAAgACAAIAAgACAAIAAgACAAIAAgACAAIAAgAAAAAAAAAAAAAAAAAAAAAA
AgACAAIAAgACAAIAAgACAAAAAAAAAAAAAQABAAAAAAAAAAAAAAAAAAAAAAAAAAAA/v/+
//7//v8AAAAAAgACAAIAAgAFAAUABQAFAAcABwAJAAsADAAMAAoACAAHAAUABwAGAAUA
BQACAAIA///7//n/+P/4//n/+v/6//v/+//7//v//P/8/////////wAA/v/+//7//P/+
//7/////////AAAAAAAA//////7//v8AAAAAAAAAAP7//v/+///////+//7//v8AAAAA
///+//z///8BAAEAAwAIAA4AFwAcABwAGAAMAPj/5f/g/+z/8v/o/9n/0v/N/8n/yf/P
/9b/2//k/+n/7f/x//P/9P/4//n/+f/8//z//v//////////////////////AQABAAMA
AwAEAAQAAgABAAEAAgAEAAQABQAFAAMAAwADAAMAAwADAAQABAAGAAYABgAGAAQABAAE
AAUABwAHAAcABwAFAAUABQAFAAcABwAHAAcABwAHAAgACAAGAAYABgAFAAcACQAJAAgA
BQAFAAUABQAFAAUABQAFAAcABwAGAAUAAwADAAMAAwADAAMAAwADAAIAAgACAAEAAQAB
AAEAAQABAAEAAAAAAAEAAQABAAEAAQABAAEAAAD9//3//f/9/////v/+//7//v/+//7/
/v/9//3//f/9//3//f/9//3/+//5//j/+P/7//v/+//7//v/+//7//v/+//8//3//f/9
////AAAAAP7//v/+//7//v8AAP7//v/+//7//v/+//7//v/+//7//v/+//7//v/+//7/
/v/+/wAA/////wAAAAAAAP/////9//3//v/+/wAAAAAAAAAA///+//3/+//8//3///8A
AP7//v/+//7//v/+//7//v8AAAEAAQAAAP7//v/+//7//v/+//////////3//f/+//7/
/v/+//z//v/+//7//v/+//7//v/9////AAAAAAAAAAABAAEAAAD+//3//f/9/wAAAAAA
AAAA/v/+//7//v8AAAAAAAAAAP/////+//7//v/+//7//v8AAAAAAAAAAP7//v/+//7/
/v/+//7//v/+//7//v/+//7//v/+//7////////////9//3//f/9//7//v/+//7//v/+
//7//v/8//z//P/8//7//v/////////+//3//f/9//3//v/+//7///////7//P/7//v/
/P/+//7//v/+//7//v/+//7//v/+//7//v/+//z//P/8//z//P/+//7//v/+//7//v/+
//7//v/+//7//v/+//7//v/+//z//P/8//z//v/+//7//v/8//z//P/8//7//v/+//7/
/v/+//7//v/+//7//v/+//7//v/+//7//v/+//7//v/8//z//P/8//7//v/+//7//P/8
//z//P/+//7//v/+//z//P/8//z//P/8//z//P/9//7///8AAP///v/9//z//v/+//7/
/v/8//z//P/8//z//P/8//z//f/+////AAD///7//f/8//7//v/+//7//v/+//7//v/+
//7//v/+//7//v/+//7//v/+//7//v/+//7//v/+//7//v/+//7//v/+//7//v8AAAAA
AAAAAP7//v/+//7//v///////v/+//7//v/+//7//v/+//7/AAAAAAAAAAAAAAAAAAAC
AAIAAgACAAUABQAFAAUABwAFAAUABwAIAAgACAAGAAUAAwADAAIAAQADAAIAAgD///n/
9//2//b/9//4//j/+f/7//v/+//8//r/+//7//v//P/8//z//P/8//7//v////3//f/+
//7/AAABAAEAAAD+//7//v/+//7//v/+//7///////7//v/8//z//v/9//z//P/9/wEA
AQD9//7/BAALABAAFgAYABQACAD3/+j/7P/+/wgA///y/+n/3f/T/9P/2P/Z/97/5//t
/+//8f/0//b/9//5//r//P/+//////////////////3//f//////AQABAAIAAgAAAP//
//8AAAIAAgADAAMAAQABAAEAAQABAAEAAgACAAQABAAEAAQABAAEAAQABQAFAAUABQAF
AAUABQAFAAUAAwADAAMAAwADAAMABAAEAAQABAAEAAMAAQADAAMAAgADAAMAAwADAAEA
AQABAAEAAwADAAIAAQD//////////wEAAQABAAEAAAAAAAAA///9//3//f/9//3//f/8
//z/+//7//v/+//7//v/+//6//v/+//7//v/+f/4//j/+P/4//j/+P/4//f/9//3//f/
9//3//f/9//5//f/9v/2//X/9f/1//X/9v/3//j/+f/3//j/+f/5//n/+//8//z//v/+
//7//v/8//7//P/8//7//v/+//7//P/8//z//P/+//7//v/+//7//v/+//7//v/9//3/
/v/8/w==
         </WaveFormData>
      </LeadData>
      <LeadData>
         <LeadByteCountTotal>10000</LeadByteCountTotal>
         <LeadTimeOffset>0</LeadTimeOffset>
         <LeadSampleCountTotal>5000</LeadSampleCountTotal>
         <LeadAmplitudeUnitsPerBit>4.88</LeadAmplitudeUnitsPerBit>
         <LeadAmplitudeUnits>��V</LeadAmplitudeUnits>
         <LeadHighLimit>2147483647</LeadHighLimit>
         <LeadLowLimit>268435456</LeadLowLimit>
         <LeadID>V2</LeadID>
         <LeadOffsetFirstSample>0</LeadOffsetFirstSample>
         <FirstSampleBaseline>0</FirstSampleBaseline>
         <LeadSampleSize>2</LeadSampleSize>
         <LeadOff>FALSE</LeadOff>
         <BaselineSway>FALSE</BaselineSway>
         <ExcessiveACNoise>FALSE</ExcessiveACNoise>
         <MuscleNoise>FALSE</MuscleNoise>
         <LeadDataCRC32>544718117</LeadDataCRC32>
         <WaveFormData>
IAAgACAAIAAeAB4AHgAeABsAGgAZABgAFgAUABIAEAANAAwACwAKAAcABgAFAAQAAwAC
AAEAAAD///7//f/8//r/+v/6//r//P/8//z//P/6//r/+v/6//r/+v/6//r/+v/6//r/
+v/6//r/+v/6//r/+v/6//r/+v/6//r/+v/6//r/+v/6//v//P/9//7//P/8//z//P/8
//z//P/8//7//v/+//7//P/8//z//P/9//7///8AAP7//v/+//7/AAAAAAAAAAAAAAAA
AAAAAAAAAAAAAAAAAAAAAAAAAAD+//7//v/+//7//v/+//7/AAAAAAAAAAD+//7//v/+
//7//v/+//7//P/8//z//P/8//z//P/8//r/+v/6//r/+P/4//j/+P/6//r/+v/6//j/
+P/4//j/+P/4//j/+P/4//j/+P/4//j/+P/4//j/+v/6//r/+v/5//j/9//2//b/9v/2
//b/+P/4//j/+P/3//b/9f/0//b/9v/2//b/9v/2//b/9v/2//b/9v/2//b/9v/2//b/
9P/0//T/9P/2//b/9v/2//T/9P/0//T/9P/0//T/9P/0//T/9P/0//T/9P/0//T/9v/2
//b/9v/0//T/9P/0//T/9P/0//T/9P/0//T/9P/y//L/8v/y//T/9P/0//T/9P/0//T/
9P/0//T/9P/0//T/9P/0//T/8v/y//L/8v/0//T/9P/0//L/8v/y//L/9P/0//T/9P/0
//T/9P/0//T/9P/0//T/9v/2//b/9v/0//T/9P/0//T/9P/0//T/9P/0//T/9P/0//T/
9P/0//T/9P/0//T/8v/y//L/8v/0//T/9P/0//T/9P/0//T/8v/y//L/8v/z//T/9f/2
//T/9P/0//T/9P/0//T/9P/0//T/9P/0//P/8v/y//L/9P/0//X/9f/z//P/8//y//T/
9P/1//X/9//3//j/+f/5//r/+v/7//7///8CAAMABQAFAAQAAwADAAMAAwAEAAIAAgAC
AP//+//3//P/8//0//b/9//2//T/8//y//L/9f/1//b/9v/2//b/9f/0//H/8f/w//D/
8v/y//L/8f/v/+//7//u//D/8P/w//D/8P/w//D/8P/w//D/8P/w//H/8f/y//L/8v/v
/+//+f8LABgAJwA9AFcAegCqANMA6gDoAM4AkQBMACAAAQDd/7H/iP9o/1P/T/9b/27/
e/+L/5n/pv+w/7r/w//N/9X/3P/j/+b/6f/r/+z/7v/x//H/8f/y//X/+P/5//n/+P/4
//f/+f/5//v//P/8//z//f/9//3//f/9//3//f/+//7//v/+//7//v/+//7//v/+//7/
AAAAAAAAAAAAAAAAAAAAAAAAAQABAAIAAgACAAIAAwADAAMAAwADAAQABgAGAAUAAwAD
AAMABAAFAAcACAAJAAgACAAHAAYACAAIAAgACAAJAAoACgAKAAgACAAJAAkADQANAA0A
DgAPABAAEAAQABAAEQASABQAFAAVABYAFgAWABYAFwAZABkAGgAbABwAGgAaABoAGwAd
AB0AHgAeAB0AHQAdAB0AHQAdABsAGwAbABsAGgAaABoAGAAXABYAFwAWABYAFQATABMA
EgAPAAsACgAIAAYABwAGAAMAAgACAAAA///9//z/+//6//r/+f/5//n/+f/4//j/+P/4
//n/+f/5//n/9//3//f/9//2//b/9//3//f/9//3//f/9//3//X/9f/2//b/9v/2//X/
9f/0//T/9v/3//f/9//1//X/9f/1//P/8//z//P/9f/1//X/9v/0//T/9P/0//b/9v/2
//b/9v/2//f/9//3//f/9//3//f/9//4//j/9v/2//b/9f/3//f/9//3//j/+P/4//j/
9v/2//X/9f/3//f/+P/4//b/9v/1//X/9//2//b/9v/1//X/9P/0//T/9P/z//P/9f/1
//X/9f/z//L/8v/y//H/8f/x//L/9P/0//P/8//z//P/8v/y//L/8v/y//L/8v/y//L/
8v/y//L/8f/x//L/8v/y//L/8v/x//D/8P/x//H/8f/x//H/8v/y//H/8f/v/+//8P/y
//L/8v/z//H/8P/w//D/8v/y//L/8v/0//L/8P/w//D/8P/y//L/8v/y//L/8v/y//L/
8v/y//L/8v/y//L/8v/y//D/8P/w//D/8v/y//L/8v/y//L/8v/y//L/8v/y//L/8v/y
//L/8v/y//L/8v/y//L/8v/y//L/8P/w//D/8P/y//L/8v/y//T/9P/0//T/8//y//H/
8P/x//L/8//0//L/8v/y//L/8v/y//L/8v/0//T/9P/0//L/8v/y//L/8v/y//L/8v/y
//L/8v/y//L/8v/y//L/9P/0//T/9P/z//L/8f/w//L/8v/y//L/8v/y//L/8v/y//L/
8v/y//T/9P/0//T/8v/y//L/8v/0//T/9P/0//L/8v/y//L/8v/y//L/8v/0//T/9P/0
//L/8v/y//L/9P/0//T/9P/0//T/9P/0//T/9P/0//T/9v/2//X/9P/0//T/9P/0//X/
9f/1//X/9f/0//T/9P/z//P/9f/1//j/+f/5//r/+P/5//r/+/8AAAEABAAFAAUABQAF
AAUABQAGAAYABgAGAAMA///7//X/9f/1//b/+P/2//b/9f/0//T/9f/1//b/9v/2//b/
9//2//X/9f/z//L/8f/w//L/8f/x//H/8f/w//D/8P/w//D/8P/w//L/8v/y//L/8P/w
//H/8f/0//T/9P/z//P/+/8LABoAKwBDAGMAkADEAOsA+ADsAMQAgwBEABQA5/+z/4P/
Zv9S/0f/Tf9f/3D/f/+P/5//rP+4/8L/y//T/9v/4v/n/+z/7//x//L/9P/3//f/9//1
//f/+f/5//r/+v/7//v/+f/5//v//P/+//7/////////////////AQACAAIAAgACAAIA
AgACAAQABAAEAAQABgAGAAYABgAGAAYABgAGAAgACQAJAAoACAAIAAgACQAJAAkACQAJ
AAwADgAOAA0ADQANAA0ADgAOAA8ADwAPAA8AEAAQABAADgAOAA4ADgARABIAEgASABIA
EgATABMAFQAVABUAFgAZABoAGgAaABgAGQAaABwAHgAfACAAIAAgACAAIQAjACEAIgAj
ACQAJgAmACYAJwAnACcAKAAoACsAKwArACsAKQApACcAJwAnACcAJgAmACgAJgAlACQA
IgAgAB8AHQAbABsAGgAXABUAFAASABAADwAOAAsACgAKAAgABwAFAAQAAwACAAIAAQAB
AAEAAQAAAAAAAAAAAP/////////////////////8//z//f/9//////////////////3/
/f/8//z//P/8//7//////wAA/v////////8BAAEAAQABAAEAAQABAAEAAQABAAEAAgAC
AAIAAgACAAIAAgACAAIAAgACAAMAAwADAAMAAwADAAMAAwAEAAQABgAGAAYABQADAAMA
AwADAAYABgAGAAYABAAEAAMAAwAFAAUABgAGAAQABAADAAMAAwACAAIAAgADAAMAAgAC
AAIAAgABAAEAAQABAAEAAQADAAIAAgACAAEAAQABAAIAAgACAAEAAQD//////v/+/wAA
AAAAAAAAAAAAAAAAAAD+//7//f/9/wAAAAAAAAAAAAD///7//v//////////////AAAA
AP/////9//3//v/+//7//v////3//P/8//z//v/+//7//v8AAAAA/v/+//7//v/+//7/
/v/+/wAAAAAAAAAA/v/+//7//v8AAAAAAAAAAP7//v/+//7//v/+//7//v8AAAAAAAAA
AP7//v/+//7/AAAAAAAAAAD+//7//v/+//7//v/+//7//v/+//7//v/+//7//v/+/wAA
AAAAAAAA/v/+//7//v/+//7//v/+/wAAAAAAAAAA///+//3//P/9//7///8AAP7//v/+
//7//v/+//7//v/+//7//v/+//7//v/+//7/AAAAAAAAAAD+//7//v/+/wAAAAAAAAAA
AAAAAAAAAAD+//7//v/+/wAAAAAAAAAA/v/+//7//v/+//7//v/+//7//v/+//7//v/+
//7//v/+//7//v/+//7//v/+//7//v/+//7//v/+//7//v/+//z//P/8//z//v/+//7/
/v/+//7//v/+//7//v/+//7//v/+//7//v/+//7//f/8//7//v/+//7//f/9//3//f//
//7//v/+//////8BAAEAAQABAAAAAAABAAMABQAHAAkACQALAAsADQANAA0ADQANAA4A
DgAOAA4ACwAHAAMAAQABAAEAAgAAAP7//v/9//r/+v/7//v//P/8//z//P/5//j/9//3
//f/+P/5//r/+f/3//b/9f/3//b/9v/2//b/9v/2//b/9v/2//b/9v/2//b/9//3//j/
+P/2//X/9/8BABEAIAAxAEUAXwCEALYA3wDwAO4A0gCTAE4AJAAFAN3/rf+G/2j/U/9T
/2X/dv+B/4//n/+s/7b/vv/J/9X/3f/i/+n/7v/x//P/9P/2//n/+f/5//n/+//9//3/
/P/8//3//f/+////AgAEAAMAAgACAAEAAQABAAEAAQADAAQABAAEAAQABAAEAAQABgAG
AAYABgAHAAYABQAEAAYABgAGAAYABgAHAAcACAAGAAYABgAHAAgACQAKAAsACwAMAAsA
CQAJAAkACQAKAAoACwALAAsACQAKAAoACgALAAwADQAOAA0ADgAOAA4AEAAQABEAEQAR
ABEAEQASABEAEgASABIAEwAVABcAGgAaABsAHAAcABoAGgAbAB0AHQAeAB8AIAAgACAA
IAAhACEAIQAiACIAIQAhACEAIQAhACEAHwAfAB8AHwAeAB4AIAAeAB0AHAAdABwAHAAb
ABkAGQAYABUAEwASABAADgANAAwACQAIAAYABAADAAEAAgABAAAAAAD///////////7/
/v/+//7//f/9//3//f/7//v/+//7//z//P/9//3/+//7//v/+//9//3/+//7//r/+v/6
//r/+//7//r/+v/8//3//f/9//v/+//7//v/+//7//v/+//7//v/+//8//r/+v/6//r/
/P/8//z//P/6//r/+//7//v/+//7//v/+//7//z//P/6//r/+v/5//v/+//7//v//P/8
//z//P/8//z/+//7//v/+//8//z/+v/6//n/+f/7//r/+v/6//n/+f/4//j/+P/4//f/
9//3//f/9//3//f/9v/2//b/9f/1//X/9v/2//b/9f/1//X/9f/0//T/9P/0//T/9P/0
//T/9P/0//b/9v/1//X/9P/0//T/9P/0//P/8v/y//P/8//z//P/8f/y//L/8f/y//H/
8v/0//L/8v/y//P/8//y//L/8v/y//L/8v/y//D/8P/y//L/8v/y//T/9P/0//T/8//y
//H/8P/x//L/8//0//L/8v/y//L/8v/y//L/8v/y//L/8v/y//D/8P/w//D/8f/y//P/
9P/y//L/8v/y//L/8v/y//L/8v/y//L/8v/y//L/8v/y//L/8v/y//L/8P/w//D/8P/w
//D/8P/w//L/8v/y//L/8v/y//L/8v/y//L/8v/y//L/8v/y//L/8v/y//L/8v/y//L/
8v/y//L/8v/y//L/8v/y//L/8v/y//L/8v/y//D/8P/w//D/8v/y//L/8v/w//D/8P/w
//L/8v/y//L/8v/y//L/8v/y//L/8v/y//T/9P/0//T/8v/y//L/8v/y//L/8v/y//L/
8v/y//L/8v/y//L/8v/0//T/9P/0//L/8v/y//L/9P/0//T/9P/0//T/9P/0//L/8v/y
//L/9P/0//T/9P/0//T/9P/0//T/9P/z//L/8v/y//L/8v/z//P/8//z//X/9P/0//T/
8//z//X/9f/2//f/9//4//r/+//8//3//////wEAAQAEAAUABgAHAAUABgAGAAYABwAF
AAIA///5//n/+f/6//j/9v/2//X/9v/2//f/9//2//b/9v/2//X/9P/z//P/8v/y//L/
8v/y//H/8f/x//P/8v/y//L/8f/w/+//7v/v//D/8f/y//D/8P/x//H/8P/y//T/8f/z
//3/CwAaACsAQQBfAIwAwADpAPgA8ADKAIcARAAUAOv/u/+N/2z/Vv9J/03/Xf9u/3//
jf+d/6r/tv/A/8v/0//b/+D/5f/q/+3/7//w//T/9//3//f/9v/3//j/9//6//r/+//7
//v/+//9//7//P/8//3//f/+////AAABAP//AAAAAAAABAAEAAQABAAEAAQABAAEAAYA
BgAGAAYABgAGAAYABgAGAAcABwAIAAoACgAKAAsACwALAAsACwAKAAwADAALAA0ADQAN
AA4ADAANAA0ADQAPABAAEAAQAA4ADgAOAA4ADwAQABAAEAASABIAEwATABMAEwATABQA
FwAYABgAGAAYABkAGgAcABoAGwAcABwAHQAeACAAIwAiACIAIgAiACQAJAAkACUAJwAn
ACgAKAAnACcAJwAnACkAKQAnACcAJQAlACQAJAAmACQAIwAiACEAIAAgAB8AGwAbABoA
FwAVABQAEgAQAA0ADAAJAAgACgAIAAcABQAEAAMAAgACAAEAAQABAAEA/v/+//7//v/9
//3//f/9//3//f/9//3//P/8//3//f/7//v/+//7//z//f/8//3//P/8//z//P/9//3/
/P/8//z//f/9//3//f/9//3//f/9//3//f/9//3//f/9//7/AAAAAAAAAAD+//7//v/+
/wAAAAABAAEAAQABAAEAAQD/////AAAAAAIAAgACAAEAAQABAAEAAQACAAIAAgACAAIA
AgABAAEA/////wAAAAACAAIAAQABAAEAAAAAAAAA//////7//v8AAAAA////////////
////AQAAAAAAAAD9//3//f/+//7//v/9//3//f/9//z//P/8//z//P/8//z//P/8//z/
/v/+//3//f/8//z//P/8//7//f/8//z/+//7//v/+//9//7//v/9//3/+//7//z//P/8
//z//f////7//v/+//3//P/7//r//P/8//z//P/8//z/+v/6//r/+v/8//z//P/8//z/
/P/8//z//P/8//z//P/8//z//P/8//z//P/8//z//v/+//7//v/8//z//P/8//z//P/8
//z//P/8//z//P/8//z//P/8//z//P/8//z//P/8//z//P/8//z//P/8//z//P/8//z/
/P/8//z//P/8//z//P/8//z//P/8//z//v/+//7//v/+//7//v/+//z//P/8//z//P/8
//z//P/8//z//P/8//r/+v/6//r//P/8//z//P/8//z//P/8//z//P/8//z//P/8//z/
/P/8//z//P/8//z//P/8//z//P/8//z//P/+//7//v/+//z//P/8//z//P/8//z//P/+
//7//v/+//7//v/+//7//v/+//7//v/+//7//v/+//z//P/8//z//v/+//7//v/8//z/
/P/8//7//v/+//7////+//7//v/8//z//f/9//////////7//P/8//3//f//////AAAB
AAEAAgACAAMABAAFAAgACQAOAA8ADwAPAA0ADQANAA4AEAAQABAADQAHAAMA////////
AAAAAP7//v/9//z//P/9//3//v/+//7//v/9//z/+f/5//j/+P/4//j/+P/3//f/9//3
//b/9v/2//b/9v/4//j/+P/4//b/9v/2//b/9f/3//j/+P/4//f/+f8DABEAIAAxAEkA
aQCWAMgA7QD4AO4AxACBAEIAFgDv/8H/k/9y/1r/Tf9T/2X/dP+B/5H/o/+w/7z/xv/P
/9f/2//i/+n/7v/x//P/9P/2//n/+f/5//n/+//9//3//P/8//3//f/9//3///8AAAAA
AAABAAEAAQABAAEAAQABAAIAAgACAAQABAAEAAQABgAGAAYABgAGAAYABgAGAAYABgAG
AAYABgAHAAcACAAKAAoACgALAAkACQAJAAkACgAMAAwACwAJAAkACQAKAAoACwALAAsA
DQAOAA4ADgAOAA4ADgAOAA8AEAAQABAAEgASABMAEwATABMAEwAUABMAFAAUABQAFAAV
ABYAGAAYABkAGgAaABoAGgAbAB0AHQAeAB8AIAAgACAAIAAhAB8AHwAgACAAIwAjACMA
IwAjACMAIQAhAB8AHwAeAB4AIAAeAB0AHAAbABoAGgAZABcAFwAWABMAEQAQAA4ADAAJ
AAgABQAEAAQAAgABAP//AAD///7//v/7//v/+//7//r/+v/6//r/9//3//f/9//3//f/
9//3//b/9v/3//f/+f/5//n/+f/3//f/9f/1//b/9v/2//b/+f/5//j/+P/2//f/9//3
//n/+f/5//n/9//3//f/9//3//f/9//4//j/+P/4//j/+P/4//j/+P/4//j/+f/5//v/
+//7//v/+f/5//r/+v/8//z//P/7//v/+//7//v//P/8//z//P/8//z/+//7//n/+f/6
//r/+v/6//n/+f/7//r/+v/6//v/+//6//r/+v/6//n/+f/3//f/9//3//n/+P/4//j/
9//3//f/+P/2//b/9f/1//f/9//2//b/9P/0//T/9P/0//T/9P/0//T/9P/z//P/9P/0
//T/9P/0//P/8v/y//P/8//z//P/9f/2//b/9f/z//H/8f/y//L/8v/y//P/9f/0//T/
9P/y//L/8v/y//T/9P/y//L/8v/y//D/8P/w//D/8f/y//P/9P/y//L/8v/y//L/8v/y
//L/8v/y//L/8v/y//L/8v/y//L/8v/y//L/8v/y//L/8v/0//T/9P/0//T/9P/0//T/
8v/y//L/8v/0//T/9P/0//L/8v/y//L/9P/0//T/9P/0//T/9P/0//T/9P/0//T/9P/0
//T/9P/y//L/8v/y//T/9P/0//T/8v/y//L/8v/y//L/8v/y//T/9P/0//T/8v/y//L/
8v/y//L/8v/y//D/8P/w//D/8v/y//L/8v/y//L/8v/y//D/8P/w//D/8v/y//L/8v/y
//L/8v/y//H/8P/v/+7/8P/w//D/8P/w//D/8P/w//D/8P/w//D/8P/w/+//7v/w//D/
8P/w/+//7//v/+//8f/w//D/8P/v/+//8f/x//T/9f/1//b/9P/1//b/9//6//v//v//
////////////AQACAAIAAgACAP//+//3//H/8f/x//L/9P/y//L/8f/u/+7/7//v//L/
8v/y//L/8f/w/+//7//u/+7/7v/u/+7/7f/t/+3/7f/s/+z/7P/s/+z/7P/s/+z/7P/s
/+z/7P/s/+3/7f/y//L/8P/t/+v/8/8BABAAHwAzAE0AdACmANUA7gDwANgAoQBcACYA
///V/6P/eP9e/0v/Q/9P/2b/df+D/5X/pP+u/7b/v//J/9X/2v/h/+j/6//t/+7/7v/x
//H/8f/z//X/9//3//j/+P/5//n/+f/5//v//P/8//z//f/9//3//f/9//3///8AAAAA
AAAAAAAAAAAAAAAAAAAAAAAAAgACAAIAAgACAAIAAgACAAQABQAFAAYABgAGAAYABwAH
AAcABwAHAAYACAAIAAcABwAHAAcACAAKAAsACwALAAkACgAKAAoACgAKAAoACgALAAwA
DAAMAAwADAANAA0AEQARABEAEgARABIAEgASABQAFQAWABgAGAAZABoAGgAYABgAGQAb
ABsAHAAdAB4AIAAgACAAIQAhACEAIgAiACUAJQAlACUAIwAjACEAIQAjACMAIgAiACIA
IAAfAB4AGwAaABoAGQAZABkAGAAVABMAEgAQAA4ADQAMAAkACAAGAAQAAwABAAAA///+
//7////////////8//z//P/8//3//f/9//3/+//7//v/+//6//r/+//7//3//f/9//3/
+//7//n/+f/8//z//P/8//v/+//6//r/+v/7//v/+//9//3//f/9//3//f/9//3/////
////AAD+//7//v/+//7//v/+//7/AAAAAAEAAQD//////////wEAAQACAAIAAAAAAAAA
//8BAAEAAQABAAIAAgACAAIAAgACAAEAAQADAAMABAAEAAIAAgABAAEAAQAAAAAAAAAD
AAMAAgACAAAAAAD/////AQABAAEAAQABAAAAAAAAAP///////wAA/v/+//3//f/9//3/
/P/8//7//v/+//7//P/8//z//P/8//z/+//7//7//v/+//7//P/7//r/+v/9//3//f/9
//v//P/8//v//f/7//v//P/8//z//P/9//v/+v/6//r//P/8//z//P/8//z/+v/6//r/
+v/8//z//P/8//z//P/8//z//P/8//z//P/+//7//v/+//z//P/8//z//P/8//z//P/8
//z//P/8//z//P/8//z//v/+//7//v/8//z//P/8//7//v/+//7//v/+//7//v/+//7/
/v/+//7//v/+//7//v/+//7//v8AAAAAAAAAAP7//v/+//7//v/+//7//v8AAAAAAAAA
AP7//v/+//7/AAAAAAAAAAD+//7//v/+//7//v/+//7//v/+//7//v/+//7//v/+//7/
/v/+//7//v/+//7//v/+//7//v/+//7//v/+//7//P/8//z//P/+//7//v/+//z//P/8
//z//P/8//z//P/8//z//P/8//z//P/8//z//P/8//z//P/8//z//P/8//r/+v/6//r/
/P/8//z//P/8//z//P/8//z//P/8//z//P/8//v/+v/6//r/+v/6//v/+//7//v/+f/4
//j/+P/7//v//f/9//z//f/9//7/AAABAAIAAwAIAAkADAANAAsACwALAAsADQAOAA4A
DgAMAAkABQABAP3//f/9//7//v/8//z/+//6//r/+//7//7//v/+//7/+//6//n/+f/4
//j/+P/4//j/9//3//f/9f/0//T/9P/2//b/9v/2//b/9v/2//b/9P/0//X/9f/4//j/
9v/1//n/BQAVACQANwBTAHkAqgDcAPUA+ADiAK4AawAwAAIA0/+d/3P/Wv9I/0X/U/9n
/3j/if+b/6n/sv++/8r/1f/b/9//5v/t//D/8//1//b/9v/5//n/+f/5//v//f/9//7/
/v///////f/9////AAACAAIAAwADAAMAAwADAAMAAwAEAAQABAAGAAYABgAGAAYABgAG
AAYACAAIAAgACAAIAAgACAAIAAoACwALAAwACgAKAAoACwALAAsACwALAA4AEAAQAA8A
DQANAA0ADgAQABEAEQARABEAEgASABIAEgASABIAEgATABQAFAAUABQAFAAVABUAFwAX
ABcAGAAZABoAGgAaABwAHQAeACAAIAAhACIAIgAgACAAIQAjACMAJAAlACYAKAAoACgA
KQAnACcAKAAoACkAKQApACkAJwAnACUAJQAlACUAJAAkACQAIgAhACAAIQAgACAAHwAb
ABsAGgAXABMAEgAQAA4ADwAOAAsACgAKAAgABwAFAAQAAwACAAIAAwADAAMAAwAAAAAA
AAAAAAEAAQABAAEA///////////+//7///////////////////////3//f8AAAAAAAAA
AP/////+//7//P/9//3//f/+////AAABAP//////////////////AAAAAAAAAAAAAAAA
AAAAAAAAAAAAAAEAAQD//////////wEAAQACAAIAAgACAAIAAQD//////////wIAAgAC
AAIAAAAAAP//////////AAAAAAIAAgABAAEA///+//7//v///////v/+//7//v/9//3/
/f/9//3//f/7//r/+v/6//n/+f/5//r//P/8//v/+//5//n/+P/4//r/+v/6//r/+P/4
//j/+P/4//j/9//3//j/+P/4//j/+P/3//b/9v/3//f/9//3//f/+P/4//f/9f/z//P/
9P/2//b/9v/3//f/9v/2//b/9P/0//T/9P/2//T/9P/0//T/9P/0//T/9P/0//T/9P/0
//T/9P/0//T/9P/0//T/9P/0//L/8v/y//L/9P/0//T/9P/y//L/8v/y//L/8v/y//L/
8//0//X/9v/0//T/9P/0//T/9P/0//T/8v/y//L/8v/y//L/8v/y//T/9P/0//T/8v/y
//L/8v/y//L/8v/y//L/8v/y//L/8v/y//L/8v/0//T/9P/0//L/8v/y//L/9P/0//T/
9P/z//L/8f/w//L/8v/y//L/9P/0//T/9P/z//L/8f/w//L/8v/y//L/8v/y//L/8v/y
//L/8v/y//T/9P/0//T/8v/y//L/8v/0//T/9P/0//L/8v/y//L/8v/y//L/8v/y//L/
8v/y//L/8v/y//L/8v/y//L/8f/y//L/8v/y//L/8//z//P/9f/1//T/9P/y//P/8//1
//X/9v/3//f/+v/6//v//P/8//7//v8AAAMAAwADAAMAAQABAAIAAgADAAQAAgD///n/
9f/1//X/9P/0//L/8v/z//L/8v/z//H/8v/y//L/8v/x//D/7//v/+7/7v/u/+7/7v/t
/+3/7//v/+7/7v/s/+z/7P/s/+z/7P/s/+z/7v/u/+7/7//t/+z/7v/w/+//7//3/wcA
FAAhADUATwB0AKIAzwDqAOwA1ACbAFQAIAABAN//s/+K/2r/U/9J/1X/Zv9x/4H/k/+i
/6z/tv/B/8v/0f/Y/93/4v/l/+f/6P/r/+//8P/x//D/8f/y//H/9P/0//X/9f/1//X/
9//4//j/+P/5//n/9//3//f/9//3//j/+P/4//z//P/8//z/+v/6//r/+v/8//z//P/8
//z//P/8//z//P/9//3//v/+//7//v///////////////v8AAAAA//8BAAEAAQACAAAA
AQABAAEAAwAEAAQABAACAAIAAgACAAMABAAEAAQABgAGAAcABwAIAAcABgAGAAkACgAK
AAoACAAJAAoADAAMAA0ADgAOABAAEAARABMAEQASABMAFAAWABYAFgAXABcAFwAYABgA
GQAZABkAGQAXABcAFQAVABUAFQAUABQAFQAUABQAFAATABIAEgARAA8ADwAOAAsACwAK
AAgABgADAAIA///+/wAA/v/9//v/+P/3//b/9v/3//f/9//3//b/9v/2//b/8//z//P/
8//z/w==
         </WaveFormData>
      </LeadData>
      <LeadData>
         <LeadByteCountTotal>10000</LeadByteCountTotal>
         <LeadTimeOffset>0</LeadTimeOffset>
         <LeadSampleCountTotal>5000</LeadSampleCountTotal>
         <LeadAmplitudeUnitsPerBit>4.88</LeadAmplitudeUnitsPerBit>
         <LeadAmplitudeUnits>��V</LeadAmplitudeUnits>
         <LeadHighLimit>2147483647</LeadHighLimit>
         <LeadLowLimit>268435456</LeadLowLimit>
         <LeadID>V3</LeadID>
         <LeadOffsetFirstSample>0</LeadOffsetFirstSample>
         <FirstSampleBaseline>0</FirstSampleBaseline>
         <LeadSampleSize>2</LeadSampleSize>
         <LeadOff>FALSE</LeadOff>
         <BaselineSway>FALSE</BaselineSway>
         <ExcessiveACNoise>FALSE</ExcessiveACNoise>
         <MuscleNoise>FALSE</MuscleNoise>
         <LeadDataCRC32>1018402577</LeadDataCRC32>
         <WaveFormData>
VgBWAFYAVgBVAFQAUwBSAFAATgBMAEoARwBEAEEAPgA7ADoAOQA4ADQAMgAwAC4ALQAs
ACsAKgAoACgAKAAoACcAJgAlACQAJgAmACYAJgAkACQAJAAkACQAJAAkACQAJgAmACYA
JgAkACQAJAAkACYAJgAmACYAJAAkACQAJAAkACQAJAAkACYAJgAmACYAJQAkACMAIgAj
ACQAJQAmACYAJgAmACYAJgAmACYAJgAoACgAKAAoACYAJgAmACYAJwAoACkAKgAqACoA
KgAqACoAKgAqACoAKgAqACoAKgAoACgAKAAoACoAKgAqACoAKQAoACcAJgAkACQAJAAk
ACQAJAAkACQAIwAiACEAIAAgACAAIAAgAB4AHgAeAB4AHAAcABwAHAAcABwAHAAcABoA
GgAaABoAGgAaABoAGgAYABgAGAAYABYAFgAWABYAFgAWABYAFgAVABQAEwASABIAEgAS
ABIAEAAQABAAEAAPAA4ADQAMAA4ADgAOAA4ADQAMAAsACgAMAAwADAAMAAoACgAKAAoA
CAAIAAgACAAIAAgACAAIAAYABgAGAAYABgAGAAYABgAEAAQABAAEAAQABAAEAAQABAAE
AAQABAADAAIAAQAAAAIAAgACAAIAAAAAAAAAAAD+//7//v/+//7//v/+//7//v/+//7/
/v/+//7//v/+//z//P/8//z/+v/6//r/+v/6//r/+v/6//j/+P/4//j/+v/6//r/+v/4
//j/+P/4//b/9v/2//b/9v/2//b/9v/0//T/9P/0//T/9P/0//T/9P/0//T/9P/y//L/
8v/y//L/8v/y//L/8f/w/+//7v/w//D/8P/w/+7/7v/u/+7/7P/s/+z/7P/u/+7/7v/u
/+3/7P/r/+r/6v/q/+r/6v/q/+r/6v/q/+f/5//n/+b/5v/m/+f/5//l/+X/5f/k/+b/
5v/n/+j/5v/m/+f/5//o/+j/6f/q/+v/7f/u//D/7//v/+//8P/w//H/8f/x//L/8f/w
/+3/6P/l/+L/4v/l/+b/5v/k/+H/4P/f/9//4f/h/+P/4//h/9//3v/d/9z/2//a/9n/
2f/Z/9n/2f/V/9X/1f/T/9P/0//U/9T/1P/U/9T/1P/T/9P/0v/S/9L/1P/W/9T/1P/S
/9P/4v/4/xAALgBPAHIAmgDJAPUAFgEkARYB4QCUAEsADgDW/6X/ef9X/0T/QP9M/1//
a/94/4T/kf+Y/6D/qf+x/7f/vP/B/8X/x//H/8b/xv/H/8f/xv/H/8n/y//N/8z/zf/M
/8v/zv/Q/9H/0v/T/9P/0//T/9H/0v/S/9P/1f/V/9b/2P/X/9b/1P/R/9L/1P/W/9j/
2f/a/9r/2v/a/9r/2//c/9//4P/i/+P/4//h/+H/4f/j/+T/5f/m/+f/5v/l/+T/4//i
/+L/4//j/+T/5f/l/+T/4//j/+L/4v/i/+P/5f/l/+X/5P/j/+P/5f/l/+X/5//o/+n/
6//r/+v/6f/r/+7/8P/y//X/9f/2//j/9f/0//X/+f/7//r//P/9//7//f/8//z//P/+
//7/AAACAAIAAQAAAP7///////////8CAAIAAgACAAEA/v/7//n/+v/5//j/9//0//L/
8P/s/+r/5//l/+T/4//i/+D/3f/Z/9j/1v/U/9T/1P/T/9L/0P/Q/9D/z//O/83/zf/N
/83/zf/N/83/zP/L/8r/yP/I/8j/yf/J/8f/x//F/8X/xf/F/8P/w//F/8X/xv/G/8L/
wv/C/8L/w//F/8b/x//G/8X/xP/D/8P/w//E/8T/xv/H/8f/yP/G/8b/xv/G/8j/yP/J
/8n/yv/K/8r/yv/L/8v/y//L/83/zv/P/8//zf/O/87/zf/O/8//0f/S/9D/0f/R/9H/
z//P/8//z//Q/9H/0v/T/9D/z//O/87/0P/Q/9D/0f/R/9D/z//P/87/zv/O/87/z//R
/9L/0v/R/9D/0P/Q/9H/0f/R/9H/0v/T/9P/0//S/9L/0//T/9P/0//T/9P/0//T/9L/
0v/U/9T/1P/U/9X/1f/U/9T/1v/W/9T/1P/U/9X/1f/V/9X/1f/U/9P/1f/V/9X/1v/W
/9b/1v/W/9X/1f/V/9X/1//X/9j/2P/Y/9b/1v/W/9b/1v/Y/9j/2P/Y/9j/2P/Y/9j/
2P/Y/9j/2P/a/9r/2v/a/9j/2P/Y/9j/2f/a/9v/3P/b/9r/2f/Y/9n/2v/b/9z/2v/a
/9r/2v/a/9r/2v/a/9z/3P/c/9z/2v/a/9r/2v/c/9z/3P/c/97/3v/e/97/3P/c/9z/
3P/d/97/3//g/97/3v/e/97/4P/g/+D/4P/g/+D/4P/g/+D/4P/g/+D/4v/i/+L/4v/g
/+D/4P/g/+L/4v/i/+L/4v/i/+L/4v/g/+D/4P/g/+L/4v/i/+L/4P/g/+D/4P/i/+L/
4v/i/+L/4v/i/+L/4v/i/+L/4v/j/+T/5f/m/+T/5P/k/+T/5v/m/+b/5v/o/+j/6P/o
/+f/5v/l/+T/5f/m/+f/6P/m/+b/5v/m/+j/6P/o/+j/6v/q/+n/6f/p/+j/6P/o/+n/
6f/p/+n/6f/o/+j/6P/r/+z/7P/s/+//7//w//D/7//w//H/8//2//j/+f/5//n/+v/6
//v//f/9//////////3/+v/3//L/8v/z//T/9v/0//P/8v/x//H/8f/x//P/8//z//H/
8f/x//H/8f/u/+3/7f/t/+//7//t/+3/7f/r/+v/6//s/+z/7P/s/+z/7P/t/+3/7P/s
/+z/7P/w//D/7v/u//H//P8OACYARABnAJIAwgD3ACMBPgFGATIBAQG4AGsAHgDc/6f/
f/9j/1r/YP9y/4P/kf+e/6z/t//A/8j/z//X/93/4v/n/+r/7f/u/+7/8P/x//H/8P/y
//P/9P/1//T/9f/0//P/9P/2//f/+P/5//n/+f/5//n/+v/6//v//f/9//7/AAABAAIA
AgABAAEAAgADAAQABQAGAAYABgAIAAgACQAKAAsADAAOAA8ADwANAA0ADQANAA4ADwAQ
ABIAEgASABIAEwASABIAEwATABQAFQAVABcAFwAYABgAFgAWABcAGQAaABsAGwAbABkA
GwAbABsAHwAgACEAIwAnACcAJQAnACYAKAAqAC0ALgAwADMAMQAxADEANAA1ADYAOAA5
ADoAPAA8AD0APgA8ADwAPgBAAEIAQwBEAEQAQwBDAEMAQwBEAEQARABEAEQAQgBAAD8A
PAA7ADoAOQA4ADYANAAwACwAKQAnACYAIwAiACAAHQAdABwAGgAYABYAFgAVABQAFAAU
ABQAEwASABEAEQARABEAEQARABEAEQARABEAEAAQABAAEQARABMAEwARABEAEQARAA8A
DwAPAA8AEAAQAA8AEAARABIAEAARABEAEQATABMAEwATABEAEQASABIAFAAVABUAFgAW
ABYAFgAWABQAFAAVABUAGAAYABgAGAAZABkAGQAZABsAHAAdAB0AGwAcABwAGwAbABsA
HAAcAB4AHwAfAB8AHQAdAB0AHQAfAB8AHwAfAB4AHQAcABwAHAAcABwAHQAfAB4AHQAd
ABwAHAAcABwAGgAbABsAGgAaABoAGwAcABsAGwAbABsAHQAdABwAGwAYABgAGQAZABsA
GwAbABsAGwAbABoAGgAYABgAGAAYABoAGwAbABwAGgAaABgAGAAYABkAGQAZABsAGwAa
ABkAGQAZABkAGgAaABoAGgAaABcAFwAXABcAGQAZABoAGgAcABwAGgAaABoAGgAaABoA
GgAaABoAGgAaABoAGgAaABoAGgAcABwAHAAcABoAGgAaABoAHAAcABwAHAAaABoAGgAa
ABoAGgAaABoAGwAcAB0AHgAcABwAHAAcAB4AHgAeAB4AHAAcABwAHAAcABwAHAAcAB0A
HgAfACAAHwAeAB0AHAAeAB4AHgAeACAAIAAgACAAHwAeAB0AHAAeAB4AHgAeABwAHAAc
ABwAHAAcABwAHAAeAB4AHgAeABwAHAAcABwAHgAeAB4AHgAdABwAGwAaABsAHAAdAB4A
HAAcABwAHAAbABoAGQAYABoAGgAaABoAGAAYABgAGAAYABgAGAAYABgAGAAYABgAFgAW
ABYAFgAYABgAGAAYABcAFgAVABQAFgAWABYAFgAUABQAFAAUABIAEgASABIAEgASABIA
EgAQABAAEAAQABAAEAAQABAAEAAQABAAEAAOAA4ADQANAA8ADgAOAA4ADgANAAwACwAN
AAwADAAMAAsADAAMAAwACwALAAwADAANAA4ADwARABAAEgATABMAFQAWABYAFwAVABUA
FwAXABcAFQASAA8ADgAOAA8AEAANAAoACAAGAAUABQAFAAUABQAFAAUAAwACAAEAAAD/
/wAA/////////P/7//j/9//5//f/9//3//b/9v/2//b/9P/0//X/9f/2//b/9v/2//T/
9P/y//L/9/8EABoANABQAG8AkgC6AO0AGQE4AUYBOAH/ALIAawAsAPT/v/+V/3X/ZP9k
/3T/g/+N/5j/pv+x/7j/wP/J/9P/2f/e/+P/5f/n/+f/5v/o/+n/6f/o/+j/6f/q/+v/
6f/r/+v/6//u//D/8f/y//D/7//u/+3/7//w//D/8f/x//H/8v/0//L/8v/x/+//8f/y
//P/9P/z//T/9P/0//X/9v/4//r/+f/6//z//f/9//v/+//7//z//v8AAAIAAQAAAP//
/v////7//v////3//v///////v/9//3//P/+//7///8BAP/////+//3//v8BAAIAAwAD
AAQABQAHAAcABwAFAAcACgAMAA4AEQARABIAFAARABAAEQAVABcAFwAYABgAGAAWABYA
FwAYABgAGAAaABwAHAAbABoAGAAYABkAGgAbABoAGgAaABoAGgAYABYAFQAUABMAEgAR
AA8ADAAJAAQAAwABAAAAAAD+//z/+f/1//H/8P/u/+z/6//s/+z/7P/q/+r/6v/p/+r/
6f/p/+n/6P/n/+b/5f/k/+P/4v/g/+L/4v/j/+P/4P/f/9z/2//d/93/2//b/9r/2f/Z
/9j/1v/W/9b/1v/Y/9n/2f/Z/9j/1//W/9X/1P/V/9f/2P/X/9f/1v/W/9T/1P/U/9T/
1f/W/9j/2f/Z/9j/1//W/9f/1//X/9f/1//Y/9n/2f/Y/9j/1//V/9f/1//Y/9j/1//X
/9b/1f/U/9X/1v/X/9X/1f/V/9X/1P/T/9L/0v/U/9T/1P/V/9T/0v/Q/8//0P/Q/9D/
0P/O/8//z//O/83/zP/M/8z/zf/N/83/zf/L/8v/yv/J/8r/yv/L/8v/yv/J/8j/x//H
/8f/xv/G/8b/xv/G/8b/xf/F/8T/xP/G/8b/xP/E/8L/w//D/8P/w//D/8L/wf/C/8P/
xP/G/8X/xP/D/8L/wv/D/8T/xf/D/8P/xP/E/8L/xP/E/8T/xP/E/8b/xv/G/8b/xP/E
/8T/xP/G/8b/xv/G/8b/xv/G/8b/xv/G/8b/xv/G/8b/xv/G/8b/xv/G/8b/x//I/8n/
yv/J/8j/x//G/8j/yP/I/8j/yv/K/8r/yv/I/8j/yP/I/8n/yv/L/8z/yv/K/8r/yv/M
/8z/zP/M/8z/zP/M/8z/zP/M/8z/zP/O/87/zv/O/87/zv/O/87/zv/O/87/zv/Q/9D/
0P/Q/87/zv/O/87/z//Q/9H/0v/Q/9D/0P/Q/9D/0P/Q/9D/0v/S/9L/0v/Q/9D/0P/Q
/9L/0v/S/9L/0v/S/9L/0v/U/9T/1P/U/9b/1v/W/9b/1P/U/9T/1P/W/9b/1v/W/9b/
1v/W/9b/2P/Y/9j/2P/Y/9j/2P/Y/9b/1v/W/9b/1//Y/9n/2v/Y/9j/2P/Y/9j/2P/Y
/9j/2v/a/9r/2v/a/9r/2v/a/9z/3P/b/9v/2//a/9r/2v/d/93/3f/d/93/3P/c/9z/
3f/e/97/3v/h/+H/4v/i/+P/5P/l/+f/6P/q/+v/6//s/+7/7//x//D/7//w/+//8v/x
/+//7f/o/+j/6f/q/+r/6P/n/+b/5//n/+f/5//p/+n/6f/n/+j/5//m/+X/5P/j/+P/
4//j/+P/4f/h/+P/4f/h/+H/4P/g/+D/4P/i/+L/4//j/+L/4v/i/+L/4P/i/+T/5P/n
//T/BgAeADwAXwCEALYA7QAZATQBPgEsAfcArABfABgA2P+j/3v/X/9S/1b/ZP91/4X/
kv+g/63/tP++/8f/zf/T/9b/2f/g/+P/5P/k/+b/5//n/+b/5P/l/+b/5//p/+v/6//r
/+z/7v/v//D/8f/x//H/8f/z//T/9P/1//X/9f/2//j/+f/6//r/+f/5//r/+//8////
AAAAAAAAAAAAAAEAAgABAAIABAAFAAYABQAGAAcABQAGAAcACAAKAAoACgAKAAsACgAK
AAsACQAKAAsACwANAA0ADgAOAA0ADAAMAA0ADgAPAA8ADwAQABMAFAAVABYAFgAWABcA
GgAbABoAHQAcAB4AIAAjACMAJAAmACMAIwAlACoALQAtAC4ALgAuAC8AMAAyADQAMgAy
ADQANgA3ADcANwA2ADYANwA4ADkAOQA4ADcANgA3ADYANQA1ADIAMQAwAC8ALAAqACgA
JAAhAB8AHgAeABoAGAAVABEAEAAQAA8ADgAKAAoACQAIAAoACgAKAAkACAAHAAcABwAF
AAUABQAFAAcABwAHAAYABAAEAAUABQAHAAcABQAFAAcABwAFAAUABQAFAAYABgAFAAYA
BwAIAAcABwAGAAUABQAFAAUABQAEAAUABwAIAAYABwAHAAgACgAKAAoACgAKAAoACwAL
AAwADAAMAAwADQANAA0ADQANAA4ADwAPABEAEgASABEAEQARABIAEgASABMAEwATABMA
EwATABMAEQARABEAEQARABEAEQASABAAEAAQABEAEQAQAA8ADwAPABAAEQASABEAEQAQ
AA4ADgAOAA8AEAAPAA8ADwAPABEAEQAQAA8ADgAOAA8ADwANAA0ADQANAA4ADwAPABAA
EAAQABAAEAARABEAEAAQABIAEgAQABAADgAPAA8ADwARABEAEAAPAA0ADQANAA4AEAAQ
ABAAEAARABEAEQARAA8ADwAQABAAEAAQABAAEAAQABAAEAAQABAAEAASABIAEgASABIA
EgASABIAEgASABIAEgAUABQAFAAUABIAEgASABIAEwAUABUAFgAVABQAEwASABQAFAAU
ABQAFAAUABQAFAAUABQAFAAUABYAFgAWABYAFgAWABYAFgAWABYAFgAWABYAFgAWABYA
FgAWABYAFgAYABgAGAAYABYAFgAWABYAGAAYABgAGAAYABgAGAAYABgAGAAYABgAGgAa
ABoAGgAYABgAGAAYABgAGAAYABgAGgAaABoAGgAYABgAGAAYABkAGgAbABwAGgAaABoA
GgAaABoAGgAaABoAGgAaABoAGgAaABoAGgAbABwAHQAeAB0AHAAbABoAHAAcABwAHAAc
ABwAHAAcABwAHAAcABwAHgAeAB4AHgAeAB4AHgAeAB4AHgAeAB4AHgAeAB4AHgAcABwA
HAAcAB4AHgAeAB4AHQAdAB0AHAAcABwAHQAdAB8AHwAfAB4AHAAcAB0AHgAeAB4AHwAf
AB4AHgAfACAAIwAlACYAKAApACkAKQAqACgAKQApACkALQAtAC0AKwAmACMAIAAgAB8A
IAAgAB4AHQAcABsAGwAbABsAHQAdAB0AGwAaABkAFgAVABQAEwATABMAEwATABEAEQAR
AA8ADQANAA4ADgAQABAAEAAQABAADwANAAwADAAMAA4ADgAOAAwAEQAcADAASABoAIsA
sgDiABcBPwFaAWABSAENAcAAdQAyAPb/w/+b/3//dP96/4r/mf+n/7T/wv/N/9T/3P/l
/+v/7//y//n//P///wAAAAAAAAEAAQAAAAAAAQACAAMAAQADAAMAAwACAAQABQAGAAcA
BwAHAAcABwAIAAgACQAHAAcACAAKAAkACgAKAAkACQAKAAsADAALAAwADAAMAA4ADgAP
ABAAEAAQABEAEQASABEAEgATABMAFAAVABYAFgAWABYAFgAVABQAFAAVABUAFgAXABcA
FwAXABgAGAAXABYAFgAXABgAGQAZABkAGQAbABsAGwAbABwAHQAfACEAIQAfACEAIAAi
ACQAJwAmACgAKwApACcAJwAqACsALAAuAC8AMAAuAC4ALwAwAC8ALgAvADAAMQAxADEA
MAAvAC8ALwAvADAAMAAwADAAMAAuACwAKwAoACcAJgAlACQAIgAgABwAGAAVABMAEgAP
AA4ADAAJAAcABgAEAAIA/v/+//3//P/8//z//P/7//r/+f/5//n/9//3//f/9//1//X/
9f/0//P/8v/y//H/8//z//H/8f/w/+//7P/r/+n/6f/q/+r/6v/q/+r/6v/p/+n/6P/n
/+n/6f/p/+n/5f/l/+b/5v/k/+X/5f/m/+b/5v/m/+b/5v/m/+f/5//o/+j/6P/o/+n/
6f/p/+n/6f/q/+v/6//r/+z/7P/r/+n/6f/q/+r/6v/r/+v/6//n/+f/5//n/+X/5f/l
/+X/5v/l/+T/5P/j/+L/4f/h/+P/4v/h/+H/3v/e/97/3v/c/93/3f/c/9v/2v/a/9r/
2f/Z/9n/2f/Z/9n/2P/X/9T/1P/V/9X/1f/V/9X/1f/T/9P/0v/S/9D/0P/Q/9D/0f/R
/9D/0P/Q/9D/zv/O/8z/zf/N/83/z//P/87/zf/M/8v/yv/K/8r/yv/K/8r/yf/J/8n/
yf/J/8n/yv/K/8r/zP/L/8r/yf/I/8j/yP/I/8j/yv/K/8r/yv/I/8j/yP/I/8r/yv/K
/8r/yP/I/8j/yP/K/8r/yv/K/8r/yv/K/8r/yP/I/8j/yP/K/8r/yv/K/8j/yP/I/8j/
yv/K/8r/yv/K/8r/yv/K/8r/yv/K/8r/zP/M/8z/zP/K/8r/yv/K/8v/zP/N/87/zv/O
/87/zv/M/8z/zP/M/87/zv/O/87/zv/O/87/zv/Q/9D/0P/Q/9D/0P/Q/9D/0P/Q/9D/
0P/S/9L/0v/S/9D/0P/Q/9D/0v/S/9L/0v/S/9L/0v/S/9D/0P/Q/9D/0f/S/9P/1P/S
/9L/0v/S/9L/0v/S/9L/1P/U/9T/1P/S/9L/0v/S/9P/1P/V/9b/1P/U/9P/0//V/9T/
1P/U/9X/1f/V/9X/1f/U/9T/1P/X/9j/2P/Y/9n/2f/a/9r/2//c/93/3//i/+T/5f/l
/+P/5P/k/+X/5v/n/+r/6//p/+f/5P/h/+D/4P/h/+L/4v/g/9//3v/d/93/3f/d/+H/
4f/h/9//3v/d/9z/2//c/9v/2//b/9v/2//Z/9n/2f/X/9f/1//a/9r/2v/a/9j/2P/Z
/9n/2v/a/9r/2v/g/+D/3P/a/9v/5v/4/w4AKgBLAG4AmADNAP0AIgE0ATABCQHGAHkA
LgDs/7P/g/9h/0z/SP9W/2n/ef+G/5T/n/+o/7D/t//B/8v/zv/R/9j/2//c/9z/3P/d
/93/3P/f/+H/4//l/+P/5f/l/+X/5P/m/+f/6P/r/+v/6//r/+v/7P/s/+3/7//v//D/
8v/x//L/8v/x//H/8v/z//T/9f/2//b/9v/2//b/9//4//n/+v/8//3////9//3//f/9
//7///8AAAIAAgACAAIAAQAAAAAAAQADAAQABQAFAAMAAwAEAAQABAAEAAUABwAGAAcA
BwAHAAcACQAJAAkADQAOAA8AEQARABEADwARABQAFgAYABsAGgAcAB8AHQAdAB0AIAAh
ACQAJgAnACgAJgAmACcAKAAqACoALAAuAC8ALwAvAC4ALQAtAC0ALQAwADAAMAAwADAA
LgAsACsAKgApACgAJwAmACQAIgAeABoAFwAVABQAEwASABAADQAJAAgABgAEAAQABAAD
AAIAAgACAAIAAQD+//3//f/9//7///8AAAEAAAD///7//P/+//7////////////9//3/
/f/9//v/+//8//3///8AAP7//v/+//7//P/9//3//f////////////3//f/+//7/AAAB
AAEAAgAAAAAAAAAAAAIAAgADAAMABAAEAAQABAAFAAUABQAFAAcACAAJAAkABwAIAAgA
BwAJAAkACgAKAAoACwALAAsACwALAAsACwANAA0ADQANAAwACwAKAAoACgAKAAoACwAL
AAoACQAJAAgACAAIAAgACgALAAsACgAHAAYABgAGAAcABwAHAAcACQAJAAgABwAGAAYA
BwAHAAgACQAKAAsACQAJAAgACAAIAAgACAAIAAsACwAKAAoACAAIAAYABgAIAAkACQAJ
AAkACQAIAAcACQAJAAkACgAIAAgACAAIAAcABwAHAAcACQAJAAoACgAKAAoACAAIAAgA
CAAKAAoACgAKAAoACgAKAAoADAAMAAwADAAOAA4ADgAOAA0ADAALAAoACwAMAA0ADgAM
AAwADAAMAA4ADgAOAA4ADgAOAA4ADgAMAAwADAAMAA0ADgAPABAAEAAQABAAEAAQABAA
EAAQABIAEgASABIAEAAQABAAEAASABIAEgASABIAEgASABIAEgASABIAEgATABQAFQAW
ABQAFAAUABQAFgAWABYAFgAUABQAFAAUABQAFAAUABQAFgAWABYAFgAWABYAFgAWABgA
GAAYABgAFgAWABYAFgAYABgAGAAYABoAGgAaABoAGAAYABgAGAAZABoAGwAcABoAGgAa
ABoAGgAaABoAGgAaABoAGgAaABoAGgAaABoAHAAcABwAHAAaABoAGgAaABoAGgAaABoA
GgAaABoAGgAaABoAGgAaABoAGgAaABoAGAAYABcAFwAZABgAGAAYABkAGQAZABkAGQAY
ABgAGAAZABoAGgAaABsAGwAcABwAHwAgACEAIwAmACgAKQApACcAKAAoACkAKwArAC0A
LQAsACkAJQAhACAAIAAhACIAIgAgAB8AHgAdAB0AHQAdACEAIQAhAB8AHAAbABoAGQAY
ABcAFwAXABcAFwAVABUAFQATABMAEwAWABYAFgAWABQAFAAVABUAFgAWABYAFgAYABYA
FAAUABsAKgBAAFwAfACfAMwA/gAzAVUBaAFoAUgBBwG4AG0AJgDo/7f/k/+B/37/iv+g
/6//vf/M/9b/3//q//T/+/8BAAUACgAPABMAFQAVABQAFAAVABUAFAAWABcAGAAZABkA
GwAbABsAHAAeAB8AIAAfAB8AHwAfACEAIgAiACMAIwAjACQAJgAlACYAJgAlACUAJgAn
ACgAKQAqACoAKgAqACoAKwAsAC0ALgAwADEAMQAvAC8ALwAxADIAMwA0ADQANAA0ADQA
MwAyADIAMwA1ADYANwA3ADUANQA2ADYANgA2ADcAOQA8AD0APQA9ADsAPQA9AD0APwBA
AEEAQwBFAEUAQwBFAEgASgBMAE8ATgBQAFMAUQBPAE8AUgBTAFYAWABZAFoAWgBaAFsA
XABcAFwAXgBgAF8AXwBfAF4AXQBdAF0AXQBgAGAAYABgAF4AXABaAFkAWgBZAFgAVwBU
AFIAUABMAEgARQBDAEIAQwBCAEAAPQA5ADgANgA0ADQANAAzADIAMgAyADIAMQAuAC0A
LQAtAC0ALQAtAC0ALQAtAC0ALAAqACoAKwArACkAKQAnACcAJwAnACUAJQAnACcAKAAo
ACQAJAAkACQAIgAjACMAIwAlACUAJQAlACEAIQAiACIAIgAjACMAJAAkACQAJAAkACIA
IgAjACMAJAAkACQAJAAlACUAJQAlACcAKAApACkAJwAoACgAJwAlACUAJgAmACYAJwAn
ACcAIwAjACMAIwAhACEAIQAhACAAHwAeAB4AHAAcABwAHQAdABwAGwAbABgAGAAYABgA
GAAZABkAGAAVABQAFAAUABUAFQAVABUAFQAVABQAEwAQABAAEQARABEAEQARABEADwAP
AA4ADgAOAA4ADgAOAA8ADwAOAA4ADAAMAAoACgAKAAsACwALAAsACwAKAAkACAAHAAYA
BgAGAAYABgAGAAMAAwADAAMAAwADAAQABAACAAAAAAAAAAAAAAACAAIAAgACAAEAAAD/
//7//v/+//7//v/+//7//v/+//z//P/8//z//v/+//7//v/7//r/+f/4//r/+v/6//r/
+v/6//r/+v/4//j/+P/4//j/+P/4//j/9v/2//b/9v/2//b/9v/2//b/9v/2//b/9f/0
//P/8v/0//T/9P/0//P/8v/x//D/8P/w//D/8P/y//L/8v/y//H/8P/v/+7/8P/w//D/
8P/u/+7/7v/u/+z/7P/s/+z/7v/u/+7/7v/t/+z/6//q/+v/7P/t/+7/7P/s/+z/7P/s
/+z/7P/s/+z/7P/s/+z/6v/q/+r/6v/s/+z/7P/s/+v/6v/p/+j/6P/o/+j/6P/q/+r/
6v/q/+j/6P/o/+j/6P/o/+j/5//n/+f/5v/m/+b/5//n/+f/6f/p/+j/6P/m/+f/6P/o
/+j/6f/p/+r/6v/r/+z/7f/t/+7/8P/x//P/8//0//T/8//z//P/9f/3//f/9f/y/+3/
6v/q/+v/7P/s/+r/6f/o/+f/5//n/+X/5//n/+f/5//m/+X/5P/j/+L/4f/h/+H/4f/h
/9//3//f/93/3f/b/9z/3P/c/97/3v/e/9//3//e/97/3v/c/9z/4P/g/+D/4//u/wAA
FgAwAFEAdgCgANEAAQEiATQBLAH7AK4AYwAmAO7/u/+R/2//Vv9O/1r/af91/4T/lP+h
/6r/sP+7/8P/x//M/9P/1v/Z/9r/2v/c/93/3f/c/9z/3f/e/9//4P/j/+T/5f/k/+b/
5//o/+n/6f/p/+n/6f/q/+r/6//p/+n/6v/s/+//8P/w/+//7f/u/+//8P/z//T/9P/0
//b/9v/3//j/+f/6//z//f/+//3//v//////AAABAAIAAgACAAIAAgACAAIAAwAFAAQA
BAAEAAMABAAFAAcACAAHAAYABgAHAAoACwALAAsACwANAA0ADQANAA4ADwARABQAFQAU
ABcAFgAYABoAHQAeACAAIwAhACEAIQAkACUAJAAmACcAKAApACoALAAuAC0ALAAtAC4A
LwAvAC8ALgAuAC8AMAAxADAAMAAwADAAMwAyADEAMQAuAC0ALAArACwAKgAoACQAIwAh
ACAAIAAeABwAGQAVABQAFAATABIADgAOAA0ADAAOAA4ADgANAAwACwALAAsACQAJAAkA
CQAJAA==
         </WaveFormData>
      </LeadData>
      <LeadData>
         <LeadByteCountTotal>10000</LeadByteCountTotal>
         <LeadTimeOffset>0</LeadTimeOffset>
         <LeadSampleCountTotal>5000</LeadSampleCountTotal>
         <LeadAmplitudeUnitsPerBit>4.88</LeadAmplitudeUnitsPerBit>
         <LeadAmplitudeUnits>��V</LeadAmplitudeUnits>
         <LeadHighLimit>2147483647</LeadHighLimit>
         <LeadLowLimit>268435456</LeadLowLimit>
         <LeadID>V4</LeadID>
         <LeadOffsetFirstSample>0</LeadOffsetFirstSample>
         <FirstSampleBaseline>0</FirstSampleBaseline>
         <LeadSampleSize>2</LeadSampleSize>
         <LeadOff>FALSE</LeadOff>
         <BaselineSway>FALSE</BaselineSway>
         <ExcessiveACNoise>FALSE</ExcessiveACNoise>
         <MuscleNoise>FALSE</MuscleNoise>
         <LeadDataCRC32>1769355306</LeadDataCRC32>
         <WaveFormData>
MgAyADIAMgAvAC4ALQAsACoAKAAmACQAIQAeABsAGAAVABQAEwASAA8ADAAJAAYABQAE
AAMAAgABAAAA///+//3//P/7//r//P/8//z//P/7//r/+f/4//j/+P/4//j/+v/6//r/
+v/5//j/9//2//j/+P/4//j/+P/4//j/+P/4//j/+P/4//r/+v/6//r/+P/4//j/+P/5
//r/+//8//z//P/8//z/+v/6//r/+v/7//z//f/+//z//P/8//z//f/+////AAD+//7/
/v/+//7//v/+//7/AAAAAAAAAAD///7//f/8//3//v///wAA///+//3//P/8//z//P/8
//z//P/8//z/+v/6//r/+v/6//r/+v/6//r/+v/6//r/+P/4//j/+P/6//r/+v/6//j/
+P/4//j/+v/6//r/+v/5//j/9//2//b/9v/2//b/+P/4//j/+P/3//b/9f/0//b/9v/2
//b/9P/0//T/9P/y//L/8v/y//T/9P/0//T/8v/y//L/8v/0//T/9P/0//L/8v/y//L/
8v/y//L/8v/z//T/9f/2//X/9P/z//L/9P/0//T/9P/y//L/8v/y//T/9P/0//T/9P/0
//T/9P/z//L/8f/w//L/8v/y//L/8P/w//D/8P/y//L/8v/y//T/9P/0//T/8v/y//L/
8v/0//T/9P/0//P/8v/x//D/8P/w//D/8P/y//L/8v/y//D/8P/w//D/8v/y//L/8v/w
//D/8P/w//D/8P/w//D/8v/y//L/8v/x//D/7//u//D/8P/w//D/7v/u/+7/7v/w//D/
8P/w//L/8v/y//L/7//u/+3/7P/v//D/8f/y//L/8v/y//L/8P/w//D/8P/y//L/8v/y
//H/8P/v/+7/7//w//H/8v/w//D/8P/u/+7/7v/u/+//8f/x//H/8f/v/+7/7v/t/+7/
8P/z//T/8//z//P/8//0//X/9f/1//f/+f/7//v/+v/6//r/+//+//7//////wAA///+
//z/+f/4//b/9v/3//n/+v/7//j/9v/0//P/9P/2//f/+f/4//X/9P/y//L/8f/w/+//
7//u/+7/7P/s/+v/6v/p/+n/6f/q/+r/6v/p/+j/5//n/+j/6f/q/+z/7P/s/+r/6f/p
/+3//P8UADIAVQB+AKUAzAD3ACQBSwFoAWwBRAH7AKUAVQAWAOT/t/+Z/43/jf+T/5//
qv+0/7r/wf/I/83/1f/b/9//4v/m/+j/6f/o/+f/6v/r/+z/7P/v/+//7//v/+//7v/t
/+z/7f/v//H/8v/y//L/8v/y//L/8v/y//L/8//0//T/9P/y//L/8v/y//T/9P/0//X/
9P/0//T/9P/z//P/8//z//b/9v/3//f/9f/1//X/9f/3//f/+P/5//f/+P/4//j/+P/4
//j/+P/9//3//f/9//3//P/7//r//P/9////AAD+//////8AAAAAAAAAAAIABQAGAAcA
CQAIAAgACAAJAAsADgAQABMAEgAUABYAFQAVABUAGAAZAB0AHgAhACEAHwAfACEAIgAk
ACYAKAApACgAKAAoACgAKgArACsALgAwADAAMAAwAC8ALAAoACcAJwAmACUAIwAfAB0A
GgAWABEADAAKAAgABgAGAAMAAQD8//v/+f/3//f/9//3//f/8//z//P/8f/w/+//7v/u
//D/8P/w//H/7//v/+7/7f/t/+3/7v/u/+z/6//r/+r/7P/r/+v/6//s/+z/7f/t/+v/
6v/p/+n/7P/t/+7/7//v/+7/7f/s/+z/7P/s/+z/7//v//D/8P/u/+3/7f/t/+7/8P/y
//P/8v/y//L/8v/z//P/8//z//T/9P/1//X/9f/1//X/9P/2//f/+P/4//f/9v/1//P/
8v/y//P/8//0//X/9v/4//b/9P/z//P/9f/2//b/9v/1//X/8//z//T/9P/0//T/9f/1
//X/9f/0//P/8v/y//P/8//z//P/9f/z//L/8f/v/+//7//v//H/8v/y//L/8P/u/+7/
7v/w//D/8f/x//D/8P/v/+7/7//v/+//7//w//H/8f/x/+//7f/t/+3/7v/u/+//8P/u
/+7/7v/u/+z/7P/t/+3/7v/w//H/8v/w/+7/7v/u/+7/7v/w//D/8P/w//D/8P/w//D/
8v/y//L/8v/w//D/8P/w/+7/7v/u/+7/7//w//H/8v/x//D/7//u/+//8P/x//L/8P/w
//D/8P/w//D/8P/w//L/8v/y//L/8f/w/+//7v/v//D/8f/y//L/8v/y//L/8f/w/+//
7v/v//D/8f/y//D/8P/w//D/8v/y//L/8v/y//L/8v/y//D/8P/w//D/8v/y//L/8v/w
//D/8P/w//L/8v/y//L/8P/w//D/8P/u/+7/7v/u/+//8P/x//L/8P/w//D/8P/y//L/
8v/y//D/8P/w//D/8P/w//D/8P/y//L/8v/y//H/8P/v/+7/8P/w//D/8P/y//L/8v/y
//D/8P/w//D/8v/y//L/8v/w//D/8P/w//L/8v/y//L/8v/w//D/8P/w//H/8f/x//P/
8//z//L/8P/v/+//8P/y//L/8//z//X/9f/2//f/9f/1//f/+f/9//3//v/+//z//f/+
//7/AQABAAMAAwADAAIA///+//r/+v/6//v//f/9//v/+v/5//n/+f/6//r/+//7//n/
+//6//j/9//1//P/8v/w//H/8P/x//H/7v/t/+3/7f/u/+7/7//v//H/8f/w//D/7v/u
/+7/8P/w//D/7//v//H//P8QACoATwB4AKMA0AABASwBUQFqAWwBSgEDAa0AWwAYAOD/
tf+Z/5H/l/+j/6//uP/A/8j/z//U/9n/3//j/+X/6v/u//H/8//z//P/8v/z//T/9P/1
//X/9f/1//b/9v/2//b/9P/1//b/9v/4//j/+P/4//b/9v/2//b/+f/6//r/+v/6//r/
+v/6//j/+P/4//n//P/8//z//P/7//v/+//7//7//v///////f/9//3//f/9//3//v//
////AAAAAAAAAAAAAAAAAAADAAMAAwADAAQABAAEAAQAAgADAAUABgAIAAkACQAKAAgA
CAAIAAoADQAOAA8AEQASABIAEgATABQAFgAXABkAGQAcAB8AHwAdAB0AIAAhACMAJAAn
ACcAKQApACsALAAqACwALgAvADIAMgAyADIAMAAxADEANAA2ADYANgA2ADYANAAxADEA
LQAsACsAKQAnACUAIgAeABsAFgAUABIAEAAQAA0ACwAIAAcABQADAP//////////////
/////f/6//n/+P/4//r/+v/6//v/+//7//r/+f/3//f/+P/4//n/+f/6//r/+P/3//f/
9//4//j/+f/5//v/+v/5//n/+v/5//j/9//6//r/+v/6//j/+P/4//j/+//7//z//P/+
//3//f/9//v//P/9//3//v/+//7//v/9//3//f/9/wAAAAABAAEAAQABAAEAAAD+////
AAAAAAIAAgACAAEA/v/+//////8BAAEAAQACAAIAAAD//////f/+//7//v8BAAEA////
//7//v/+//7////////////+//3//P/8//3//f/9//3////9//z/+//5//n/+f/5//v/
/P/8//z//P/6//r/+v/4//j/+f/5//v//P/8//z/+f/5//n/+f/6//v/+//7//v/+f/5
//n/+P/4//n/+v/8//z//P/8//j/+P/5//n/+f/6//r/+v/8//z/+//6//n/+P/6//r/
+v/6//r/+v/6//r/+P/4//j/+P/6//r/+v/6//j/+P/4//j/+v/6//r/+v/4//j/+P/4
//j/+P/4//j/+f/6//v//P/7//r/+f/4//r/+v/6//r/+P/4//j/+P/4//j/+P/4//r/
+v/6//r/+f/4//f/9v/4//j/+P/4//r/+v/6//r/+f/4//f/9v/3//j/+f/6//j/+P/4
//j/+P/4//j/+P/6//r/+v/6//j/+P/4//j/+v/6//r/+v/5//j/9//2//f/+P/5//r/
+P/4//j/+P/4//j/+P/4//r/+v/6//r/+f/4//f/9v/4//j/+P/4//j/+P/4//j/+P/4
//j/+P/6//r/+v/6//j/+P/4//j/+v/6//r/+v/4//j/+P/4//b/9v/2//b/9//4//n/
+v/4//j/+P/4//j/+P/4//j/+P/4//j/+P/4//b/9v/2//j/+f/5//n/9//3//f/9v/3
//f/+P/6//v/+v/6//n/+f/5//r/+//9//3///8BAAIAAQABAAAAAQADAAUABgAFAAUA
BwAHAAcABgADAAIAAQACAAMABQAEAAMAAAD+//3//f/9//7//v///////f/7//r/+P/3
//f/9//4//j/9//0//P/8f/x//H/8v/z//L/8v/z//P/8//z//L/8v/y//L/8v/0//L/
8P/v/+//9f8CABoAOABdAIIApwDQAP0AKAFRAW4BcAFGAfsApwBbAB4A6v/B/6X/l/+X
/6H/q/+0/7r/wv/J/9D/1f/d/+X/6f/s/+7/7//x//H/8f/0//X/9v/2//X/9f/1//X/
9P/0//T/9P/3//n/+//8//n/+P/3//b/+P/4//j/+P/5//r/+v/6//j/+P/4//j/+v/6
//r/+//6//r/+v/6//r/+//8//3//P/8//3//f/7//v/+//7//z//f///wEAAAAAAP//
/v8AAAAAAAAAAAEAAQABAAEAAAAAAAAAAAACAAMABQAGAAUABQAEAAQABQAGAAcACgAK
AAoACgALAAwADAAMAA0ADwASABQAFwAVABgAGwAbABsAGwAeAB8AIAAgACIAIQAhACEA
IwAkACYAKAAqACsAKwAqACkAKAApACsALAAwADAAMAAwADAAMAAuACsAKwApACgAJwAl
ACEAHwAcABgAFgASABEAEAANAAwACAAFAAEA///8//n/+P/5//r/+//3//f/9//1//X/
9f/1//b/9f/0//P/8//z//P/8v/x//P/8//0//T/8f/v/+7/7P/t/+3/7v/v/+7/7v/v
/+//7//u/+3/7f/x//H/8f/x//H/8P/v/+7/7//w//H/8v/x//H/8v/y//L/8f/x//H/
8//0//X/9f/1//T/8//y//T/9f/2//f/9v/2//f/9//1//X/9f/0//X/9//5//r/+P/4
//j/9//4//j/+f/5//f/9//3//j/+P/2//X/9f/2//j/+f/6//j/9//0//P/8//0//X/
9v/1//X/9f/1//T/8//y//L/9f/1//X/9f/1//P/8v/x//P/8//z//P/8f/y//L/8v/0
//L/8v/y//T/9P/1//X/8//y//D/7v/w//H/8v/z//L/8//z//P/8f/v/+//7//v//D/
8v/0//H/8P/v/+7/7//w//L/8//y//L/8f/w/+7/8P/y//L/8v/y//L/8v/y//L/8P/w
//D/8P/y//L/8v/y//D/8P/w//D/8v/y//L/8v/w//D/8P/w//D/8P/w//D/8f/y//P/
9P/z//L/8f/w//L/8v/y//L/8v/y//L/8v/w//D/8P/w//L/8v/y//L/8P/w//D/8P/y
//L/8v/y//L/8v/y//L/8v/y//L/8v/y//L/8v/y//L/8v/y//L/9P/0//T/9P/0//T/
9P/0//L/8v/y//L/9P/0//T/9P/y//L/8v/y//T/9P/0//T/9P/0//T/9P/y//L/8v/y
//T/9P/0//T/8v/y//L/8v/0//T/9P/0//T/9P/0//T/8v/y//L/8v/0//T/9P/0//L/
8v/y//L/9P/0//T/9P/0//T/9P/0//L/8v/y//L/8//0//X/9v/0//T/9P/0//T/9P/0
//T/9P/0//T/9P/0//T/9P/0//X/9P/1//b/9f/1//T/8//1//X/9f/0//T/8//z//T/
9P/0//X/9f/3//f/+P/5//f/9//5//v//f/9//7//v///wEAAwAEAAQAAwAEAAMABgAG
AAQABAABAAAA///////////9//z//f/9//3//v/9//3//P/5//r/+v/5//n/9v/1//X/
9P/2//T/9P/z//T/8//z//P/8//y//L/8f/y//P/8//0//P/8v/x//L/7v/w//H/8f/3
/wIAFAAuAFUAfAClANQABQEyAVUBcgF0AU4BBQGvAF0AHADm/7n/nf+T/5X/n/+r/7b/
vv/I/8//1P/b/+H/5//p/+r/7P/x//P/8//z//T/9f/2//b/9f/1//X/9f/4//j/+P/4
//b/9//4//j/+v/6//r/+v/6//r/+v/6//n/+v/6//r/+//8//3//v/8//z//P/9//7/
/v/+//7////////////+//7//////wEAAQABAAEA/////wAAAQABAAIAAgACAAIAAgAC
AAIAAwADAAMAAwAGAAYABgAGAAQABQAHAAgACAAJAAkACgAMAAwADAAOAA0ADgAPABEA
EwAUABUAFwAXABgAGAAZABkAHAAfAB8AHgAfACMAJQAmACYAKAAnACgAKQAsAC4ALQAu
AC8ALwAxADIAMwA0ADQANQA1ADgANgA2ADYANgA4ADYAMwAzAC8ALgAtACsAKQAnACQA
IAAfABoAGAAWABMAEgAOAAsACgAJAAcABQABAAEAAQABAP////////3//v/9//z//P/6
//r/+v/7//z//f/9//3/+v/5//n/+P/6//n/+f/4//r/+f/5//n/+P/4//n/+f/7//r/
+f/5//r/+f/4//f/+v/6//r/+v/8//z//P/8//z/+//7//r/+//7//z//f/7//z//f/9
//7//v/+//7////////////+//7//////wEAAQABAAAA/v///wAAAAACAAIAAgABAAAA
AAABAAEA////////AAABAAAAAAABAAAAAAD///7/AQABAP////8AAAAAAAAAAAAA///+
//3//f/9//3//v/+//3//P/7/////f/8//v/+//7//v/+//5//r/+v/6//v/+v/7//z/
+v/6//v/+//6//r/+f/4//n/+f/5//n/+P/5//n/+f/6//n/+v/7//n/+P/4//j/+P/4
//j/+P/3//j/+v/7//r/+v/5//j/+v/6//j/+P/4//j/+P/4//j/+P/6//r/+v/6//j/
+P/4//j/+v/6//r/+v/4//j/+P/4//j/+P/4//j/+f/6//v//P/7//r/+f/4//j/+P/4
//j/+v/6//r/+v/4//j/+P/4//r/+v/6//r/+P/4//j/+P/4//j/+P/4//j/+P/4//j/
+P/4//j/+P/6//r/+v/6//j/+P/4//j/+v/6//r/+v/4//j/+P/4//j/+P/4//j/+v/6
//r/+v/4//j/+P/4//j/+P/4//j/+P/4//j/+P/4//j/+P/4//r/+v/6//r/+P/4//j/
+P/6//r/+v/6//r/+v/6//r/+P/4//j/+P/6//r/+v/6//j/+P/4//j/+v/6//r/+v/6
//r/+v/6//j/+P/4//j/+v/6//r/+v/4//j/+P/4//r/+v/6//r/+v/6//r/+v/4//j/
+P/4//n/+v/7//r/+P/4//j/+f/5//n/+f/5//v/+v/6//n/9//4//r/+v/9//3//f/9
//z//f/9//3///8BAAMAAwAGAAYABgAHAAYABgAHAAcACwALAAsACgAGAAQAAQAAAAIA
AwADAAMAAQAAAP/////9//7//v///////f/9//z/+v/5//j/9//3//b/9v/0//b/9f/0
//P/8v/x//H/8P/y//P/9P/1//L/8v/y//L/8P/y//L/8v/x//P/9/8CABYANABbAIQA
qwDcAAsBNAFXAXIBbAE+AfEAmwBNABIA4P+3/53/lf+Z/6H/q/+2/8D/yP/R/9b/2//h
/+X/5//o/+z/8f/z//P/8//z//P/8//y//X/9f/1//X/9v/2//b/9v/2//f/+P/4//j/
+P/4//j/+P/4//j/+P/5//r/+v/6//r/+v/6//r/+v/6//r/+//8//z//P/8//v/+//7
//v//P/8//3//f////////////3//f/+////AQACAAIAAgAAAAAAAAAAAAMAAwADAAMA
BgAGAAYABgAEAAUABwAIAAgACQAJAAoACgAKAAoADAANAA4ADwARABAAEAAQABEAEQAS
ABIAEwAUABgAHAAdABkAGQAcAB0AHwAgACMAIwAlACUAJwAoACcAKAApACkAKwAsAC0A
LgAsAC0ALQAwADAAMAAwADAAMgAwAC0ALQApACgAJwAlACUAIwAgABwAFwASABAADgAM
AAwACQAHAAQAAwABAP///P/7//r/+f/3//f/9//1//T/8//y//L/8v/y//L/8//z//P/
8v/x/+//7//w//D/8v/x//H/8P/u/+3/7f/t/+7/7v/v/+//8f/w/+//7//v/+//7//v
//L/8v/y//L/8P/w//D/8P/z//P/9P/0//L/8f/x//H/8f/y//P/8//2//b/9v/2//f/
9//3//f/+P/4//n/+f/5//n/+f/4//b/9//4//j/+v/6//r/+f/4//j/+f/5//f/9//3
//j/+P/2//X/9f/1//b/9v/2//n/+f/3//f/9P/0//T/9P/1//X/9f/1//T/8//y//L/
8f/x//H/8f/1//P/8v/x/+//7//v/+//7//w//D/8P/y//D/8P/w/+7/7v/v/+//8P/w
/+//7v/v/+//7//v/+7/7//v/+//8f/v/+//7//s/+z/7f/u//D/8P/w//D/7v/u/+//
7//t/+7/7v/u//D/8P/u/+7/7v/u/+7/7v/u/+7/8P/w//D/8P/u/+7/7v/u//D/8P/w
//D/7v/u/+7/7v/w//D/8P/w//D/8P/w//D/7v/u/+7/7v/v//D/8f/y//H/8P/v/+7/
8P/w//D/8P/y//L/8v/y//D/8P/w//D/8f/y//P/9P/z//L/8f/w//H/8v/z//T/9P/0
//T/9P/z//L/8f/w//L/8v/y//L/8P/w//D/8P/y//L/8v/y//L/8v/y//L/8P/w//D/
8P/y//L/8v/y//D/8P/w//D/8v/y//L/8v/w//D/8P/w/+7/7v/u/+7/7//w//H/8v/x
//D/7//u//D/8P/w//D/8P/w//D/8P/u/+7/7v/u/+//8P/x//L/8f/u/+3/7P/s/+3/
7f/t/+//7//v/+7/7v/t/+3/7v/y//L/8//z//P/8//0//X/9f/1//f/+f/5//n/+v/6
//r/+//8//z//////wEAAQD///7/+//6//r/+v/6//v/+//7//n/+P/3//f/9//4//r/
+//7//n/+P/2//P/8f/y//H/8f/w//D/7v/u/+3/7P/r/+v/6//u/+7/7//v/+7/7f/r
/+r/6//s/+3/8P/y//D/7f/p/+v/9v8IACIARQBsAJMAvgDtABoBQQFkAXQBXgEjAc8A
eQAwAPb/w/+f/43/jf+V/6P/rv+2/8D/x//M/9H/1//d/+P/5v/q/+3/7//v/+//7v/v
//D/8P/y//P/9P/1//T/9P/0//T/9P/1//b/9v/4//j/+P/4//b/9v/2//b/+f/6//r/
+v/4//j/+P/4//r/+v/6//v//P/8//z//P/5//n/+f/5//z//P/9//3/+//7//v/+//9
//3//v////3//v/+//7//v/+//7//v8DAAMAAwADAAMAAgABAAAAAgADAAUABgAGAAcA
BwAIAAgACAAIAAoADQAOAA8AEQAQABAAEAARABQAFgAXABkAFwAaAB0AHQAbABsAHgAf
ACMAJAAnACcAJwAnACkAKgAqACwALgAvADIAMgAyADIAMAAxADEANAA2ADYANgA2ADQA
MgAvAC8ALwAuAC0AKwApACcAJAAgAB0AGAAWABQAEAAQAA0ACwAGAAUAAwABAP//////
/////f/9//3/+//6//n/+P/4//r/+v/6//v/+f/5//j/9//5//n/+v/6//r/+f/5//j/
9v/1//X/9f/4//j/+f/5//f/9v/1//X/+f/5//n/+f/6//r/+v/6//j/+P/4//j/+v/7
//3//v/8//v/+//7//v//P/9//3//v/+//7//v/9//3//f/9/wAAAAABAAEA////////
/v8AAAEAAgACAAAAAAAAAP///v/+//////8BAAEAAQACAAIAAAD///////8AAAAAAAAB
AAEA//////7//v/+//7////////////+//3//P/8//3//f/9//3////9//z/+//7//v/
+//7//3//v/+//7//P/6//r/+v/8//z//f/9//7//v/9//z/+f/5//n/+f/8//3//f/9
//3/+//7//v/+v/6//v//P/8//z//P/8//j/+P/5//n/+//8//z//P/8//r/+P/4//j/
+P/5//r/+//8//r/+v/6//r/+v/6//r/+v/8//z//P/8//r/+v/6//r//P/8//z//P/6
//r/+v/6//z//P/8//z//P/8//z//P/6//r/+v/6//v//P/9//7//P/8//z//P/+//7/
/v/+//7//v/+//7//P/8//z//P/9//7///8AAP///v/9//z//v/+//7//v8AAAAAAAAA
AP///v/9//z//f/+////AAD///7//f/8//z//P/8//z//v/+//7//v/8//z//P/8//7/
/v/+//7//f/8//v/+v/8//z//P/8//z//P/8//z/+//6//n/+P/5//r/+//8//v/+v/5
//j/+v/6//r/+v/6//r/+v/6//j/+P/4//j/+v/6//r/+v/4//j/+P/4//j/+P/4//j/
+v/6//r/+v/4//j/+P/4//r/+v/6//r/+P/2//b/9v/4//n/+f/5//n/+f/5//j/9v/1
//X/9v/6//r/+//7//n/+f/6//v/+//7//3///8DAAMABAAEAAIAAwAEAAQABgAHAAoA
CwAKAAgABAACAAIAAgACAAMAAQABAP///v/9//3//f/+/wAAAQABAP///f/8//r/+f/4
//f/9//2//b/9P/0//P/8P/v/+//7//x//L/9P/1//T/8//x//D/8v/y//L/9P/y//D/
7//x//f/BgAcADwAYwCKALMA5AATAToBWwFuAWIBKgHbAIUAOwD+/8z/p/+T/5H/m/+n
/7P/vv/I/8z/0f/Y/9//4//n/+n/7P/w//H/8//z//P/8v/z//T/9P/3//f/9//3//j/
+P/4//j/+P/5//r/+v/6//r/+v/6//r/+v/6//r/+//8//z//P/8//z//P/8//z//P/8
//3//v/+//7//v/7//v/+//7//3//v8AAAEAAAD///7//f//////AAABAAMABAAEAAQA
AgACAAIAAgAHAAcABwAHAAYABgAGAAYACAAJAAsADAAMAA0ADQAOAAwADAAMAA4AEQAS
ABMAFQAUABQAFAAVABgAGgAbAB0AHQAgACMAIwAfAB8AIgAjACcAKAArACsAKQApACsA
LAAsAC4AMAAxADIAMgAyADIAMAAxADEANAA2ADYANgA2ADQAMgAvAC8ALwAuAC0AKwAp
ACcAJAAgABsAFgAUABIAEQASABAADwAKAAkABwAFAAMAAwADAAMAAwADAAMAAQD+//3/
/P/8//3//v///wEA//////7//f/9//3//v/+//z/+//7//r/+v/5//n/+f/7//z//v//
//3//P/7//v/+//7//v/+//+//7//v/+//z//P/8//z//////wAAAAAAAP////////3/
/v//////AAAAAAAAAAD//////////wEAAgAEAAUAAwADAAMAAgACAAMABAAEAAQABAAE
AAMAAAAAAAEAAQADAAMAAwAEAAQAAgABAAEA//8AAAAAAAABAAEA//////7//v/+//7/
AQABAAEAAQD+//3//P/8//3//f/9//3////9//z/+//7//v/+//7//3//v/+//7//f/6
//n/+P/6//r/+//7//z//P/7//r/+f/5//n/+f/4//n/+f/5//v/+f/5//n/+P/4//n/
+v/4//j/+P/4//j/+P/5//n/+f/6//r/+v/4//b/9v/2//b/9v/3//j/+f/6//n/+P/3
//b/+P/4//j/+P/6//r/+v/6//j/+P/4//j/+v/6//r/+v/5//j/9//2//j/+P/4//j/
+v/6//r/+v/4//j/+P/4//r/+v/6//r/+f/4//f/9v/4//j/+P/4//j/+P/4//j/9v/2
//b/9v/3//j/+f/6//n/+P/3//b/9v/2//b/9v/3//j/+f/6//n/+P/3//b/9//4//n/
+v/5//j/9//2//j/+P/4//j/+v/6//r/+v/5//j/9//2//f/+P/5//r/+f/4//f/9v/4
//j/+P/4//r/+v/6//r/+P/4//j/+P/6//r/+v/6//j/+P/4//j/+P/4//j/+P/6//r/
+v/6//j/+P/4//j/+f/6//n/+v/4//j/+f/5//n/+f/5//n/+f/6//r/+//7//z/+//7
//3//f/9//7/////////AQABAAMAAwAEAAYABgAHAAgABgAHAAcACQAKAAsACwAJAAcA
BAADAAIAAwADAAMAAQABAAEAAgADAAMAAgACAAEAAQABAAAA/v/7//r/+f/5//j/+P/2
//b/9//2//X/9f/z//T/9P/1//f/9//3//b/9v/2//b/9v/0//T/9v/3//f//f8IABoA
NABVAHwApQDQAP8AKgFTAXIBeAFWAQ8BuwBtAC4A+v/P/6//nf+Z/53/p/+w/7z/xv/P
/9b/2f/h/+f/6f/u//D/9f/3//f/9//4//n/+v/6//n/+f/5//n/+//8//3//v/8//3/
/v/+/wAAAAAAAAAA/v/+//7//v///wAAAAAAAAIAAgACAAIAAAAAAAAAAQAEAAQABAAE
AAMAAwADAAMAAgACAAMAAwAFAAUABQAFAAMAAwAEAAUABQAGAAYABgAIAAgACAAIAAgA
BwAGAAUACQAKAAsADAALAAsADAAMAA0ADwAQABIAEAAQABAAEgARABIAEwAVABgAGAAY
ABkAGAAaABsAHQAfACIAJQAlACMAIwAmACcAKQAqAC0ALQAvAC8AMQAyADAAMgA0ADUA
OAA4ADgAOAA2ADcANwA6ADoAOgA6ADoAOwA6ADgAOQA1ADQAMwAxADEALwAsACgAJwAi
ACAAHgAbABoAFgATABIAEQAPAA0ACgAJAAgABwAHAAcABwAFAAQAAwACAAIAAAAAAAAA
AQACAA==
         </WaveFormData>
      </LeadData>
      <LeadData>
         <LeadByteCountTotal>10000</LeadByteCountTotal>
         <LeadTimeOffset>0</LeadTimeOffset>
         <LeadSampleCountTotal>5000</LeadSampleCountTotal>
         <LeadAmplitudeUnitsPerBit>4.88</LeadAmplitudeUnitsPerBit>
         <LeadAmplitudeUnits>��V</LeadAmplitudeUnits>
         <LeadHighLimit>2147483647</LeadHighLimit>
         <LeadLowLimit>268435456</LeadLowLimit>
         <LeadID>V5</LeadID>
         <LeadOffsetFirstSample>0</LeadOffsetFirstSample>
         <FirstSampleBaseline>0</FirstSampleBaseline>
         <LeadSampleSize>2</LeadSampleSize>
         <LeadOff>FALSE</LeadOff>
         <BaselineSway>FALSE</BaselineSway>
         <ExcessiveACNoise>FALSE</ExcessiveACNoise>
         <MuscleNoise>FALSE</MuscleNoise>
         <LeadDataCRC32>770759061</LeadDataCRC32>
         <WaveFormData>
IAAgACAAIAAdABwAGwAaABcAFgAVABQAEQAOAAsACAAGAAQAAgAAAPz/+v/4//b/8//y
//H/8P/u/+7/7v/u/+3/7P/r/+r/7P/s/+z/7P/q/+r/6v/q/+r/6v/q/+r/6v/q/+r/
6v/p/+j/5//m/+f/6P/p/+r/6v/q/+r/6v/q/+r/6v/q/+z/7P/s/+z/6v/q/+r/6v/r
/+z/7f/u/+7/7v/u/+7/7P/s/+z/7P/v//D/8f/y//D/8P/w//D/8f/y//P/9P/y//L/
8v/y//L/8v/y//L/9P/0//T/9P/z//L/8f/w//H/8v/z//T/8v/y//L/8v/y//L/8v/y
//T/9P/0//T/8v/y//L/8v/0//T/9P/0//L/8v/y//L/8P/w//D/8P/y//L/8v/y//D/
8P/w//D/8v/y//L/8v/w//D/8P/w//L/8v/y//L/8v/y//L/8v/w//D/8P/w//L/8v/y
//L/8v/y//L/8v/w//D/8P/w//L/8v/y//L/8P/w//D/8P/y//L/8v/y//L/8v/y//L/
8v/y//L/8v/0//T/9P/0//P/8v/x//D/8f/y//P/9P/y//L/8v/y//L/8v/y//L/9P/0
//T/9P/y//L/8v/y//T/9P/0//T/8v/y//L/8v/y//L/8v/y//P/9P/1//b/9P/0//T/
9P/2//b/9v/2//T/9P/0//T/9P/0//T/9P/2//b/9v/2//T/9P/0//T/9v/2//b/9v/0
//T/9P/0//T/9P/0//T/9v/2//b/9v/0//T/9P/0//b/9v/2//b/9v/2//b/9v/4//j/
+P/4//r/+v/6//r/9//2//X/9P/1//b/9//4//j/+P/4//j/9v/2//b/9v/4//j/+P/4
//b/9v/2//b/9//4//n/+v/4//j/9//2//b/9v/2//b/+v/6//r/+v/4//b/9v/2//j/
+P/5//v/+//8//z//P/8//3//f/+/wEAAgAFAAYABAAEAAQABAAGAAgACAAJAAkACQAI
AAYABAACAAAAAAADAAUABQAFAAEAAAD/////AQABAAMAAwADAAEAAAD///7//f/8//r/
+v/6//n/+P/3//f/9v/1//f/9//4//j/+P/3//b/9f/2//b/9v/2//j/+P/4//b/9P/0
//j/BQAbADkAWwCAAKUAygDyABYBPgFgAW4BUwEWAcgAfQBCABMA5//K/7//v//B/8b/
0f/V/9r/3//j/+f/7P/x//T/9//5//n/+f/5//n/+v/8//3//v/+//////////3//f/9
//7/AAAAAAIAAgACAAIAAgABAAEAAQABAAIAAwADAAMAAwABAAEAAQAAAAIAAwADAAUA
AwADAAMAAgACAAIAAgACAAQABQAFAAUAAwADAAMAAwAFAAUABQAFAAUABQAFAAUABQAF
AAUABgAIAAkACQALAAoACQAIAAYABwAJAAsADQAMAA4ADgANAA0ADgAOAA8AEwAUABUA
FgAVABUAFQAWABkAGQAdAB4AHQAgACEAIQAiACIAJAAlACkAKwAtAC0ALgAtACwALQAx
ADIANQA3ADcAOAA3ADYAOQA5ADkAOQA+AD4APgA+ADsAOAA2ADQANAAyADAAMAAsACoA
JwAjAB8AHAAZABcAFQAUABIADgALAAsACAAFAAQABAAEAAMAAgACAAEA///+//3//f/+
/wAA/v/+/////P/7//r/+f/5//r//f/+//3//P/7//j/+v/6//r/+v/6//v/+//8//r/
+P/4//j/+//7//z//P/6//r/+//7//n/+f/6//v/+//8//z//f/7//r/+v/6//v//P/+
/////v/+//7//v/+/////////wEAAgAEAAIAAQAAAP///v///wAAAgADAAMAAgABAP//
/v/+//////8BAAEAAgACAAIAAAD/////AAAAAAEAAQABAAEAAAD///////////////8A
AAAA///9//z//P/8//z//P/8//z//f/9//v/+//7//r/+v/7//v/+//7//r/+P/4//f/
9//6//r/+v/6//n/+f/5//f/9//3//f/9//5//r/+v/6//j/+P/3//f/+P/4//n/+f/3
//f/9//2//b/9v/2//f/+f/5//n/+f/5//b/9v/2//b/9v/4//j/+P/4//f/9v/1//T/
9f/2//f/+P/4//j/+P/4//f/9v/1//T/9f/2//f/+P/3//b/9f/0//b/9v/2//b/9P/0
//T/9P/0//T/9P/0//b/9v/2//b/9P/0//T/9P/2//b/9v/2//b/9v/2//b/9P/0//T/
9P/2//b/9v/2//X/9P/z//L/9P/0//T/9P/0//T/9P/0//L/8v/y//L/9P/0//T/9P/y
//L/8v/y//T/9P/0//T/9P/0//T/9P/z//L/8f/w//H/8v/z//T/8v/y//L/8v/y//L/
8v/y//D/8P/w//D/8P/w//D/8P/y//L/8v/y//H/8P/v/+7/8P/w//D/8P/y//L/8v/y
//H/8P/v/+7/7//w//H/8v/x//D/7//u//D/8P/w//D/7//u/+7/7v/u/+7/8P/w//D/
8P/w/+7/7v/u/+7/7v/v//H/8f/y//L/8v/y//P/8f/y//P/9P/3//j/+P/4//j/+P/4
//r/+v/7//z//f/9//z/+v/4//T/9P/1//f/+f/5//f/9v/z//P/8//z//f/9//3//X/
9P/z//L/8f/u/+z/7P/s/+z/7P/s/+3/6//p/+j/5//q/+r/6//r/+n/6f/o/+j/6P/o
/+j/6P/q/+j/6P/o/+r/8/8DABsAPwBkAIkAtADcAAQBJgFGAVIBPQEGAbwAcQA2AAUA
2/++/7X/uf+//8T/y//R/9T/1//Z/93/4v/j/+b/6f/r/+3/7f/t/+3/6//s/+z/7P/s
/+3/7f/t/+3/7f/t/+7/7P/s/+7/7v/w//D/8P/v/+3/7f/t/+7/8f/x//H/8f/x//H/
8f/w/+7/7//v//H/8//z//P/8v/w//D/8P/w//L/8//z//P/8//z//P/8//z//P/8//z
//X/9f/1//X/9f/1//X/9v/4//n/+f/7//v/+//7//r/+P/5//r/+//8//7//v/9//3/
/v/+////AQACAAMABAAHAAcABwAIAAcABwALAAwADQAQABEAEQAOAA4AEAARABUAFwAZ
ABkAGwAbABsAHQAcABwAHgAfACEAJAAlACYAJQAlACUAJQAoACgAKAAoACgAJgAlACQA
IAAeABwAHAAaABgAFQARAAsACAAFAAMAAwACAAAA/P/7//v/+P/1//L/8v/y//H/8v/y
//H/7//s/+v/6//s/+7/7P/s/+3/7f/t/+3/7f/q/+r/7P/s/+3/7v/v/+7/7f/s/+v/
6v/q/+v/6//s/+7/7P/s/+z/6//r/+z/7P/u/+7/7//v/+3/7f/u/+//7//w//D/8f/x
//D/8P/w/+7/7v/v/+//8v/y//L/8v/w//H/8f/x//H/8v/0//L/8v/y//L/8v/y//L/
8//z//b/9v/2//X/8v/y//P/8//1//X/9v/2//T/8v/x//H/8v/y//P/8//1//X/9P/z
//H/8f/x//H/8f/y//L/8f/z//L/8v/y//D/8P/w//D/8//z//H/8f/v/+7/7v/v//H/
8f/x//D/8P/w/+//7//u/+7/7v/u//H/8f/x/+//7f/t/+3/7f/v//D/8P/w//D/8P/v
/+//7v/u/+//7//v/+//7//u/+z/7P/s/+3/7f/t/+3/7f/x//D/7v/u/+7/7v/u/+7/
7v/u/+7/7v/u/+7/7P/s/+z/7P/u/+7/7v/u/+z/7P/s/+z/7v/u/+7/7v/u/+7/7v/u
/+z/7P/s/+z/7f/u/+//8P/u/+7/7v/u//D/8P/w//D/7v/u/+7/7v/s/+z/7P/s/+3/
7v/v//D/7//u/+3/7P/u/+7/7v/u//D/8P/w//D/7//u/+3/7P/t/+7/7//w/+7/7v/u
/+7/8P/w//D/8P/w//D/8P/w/+7/7v/u/+7/7//w//H/8v/w//D/8P/w//H/8v/z//T/
8v/y//L/8v/w//D/8P/w//L/8v/y//L/8P/w//D/8P/y//L/8v/y//L/8v/y//L/8v/y
//L/8v/0//T/9P/0//P/8v/x//D/8f/y//P/9P/0//T/9P/0//L/8v/y//L/8//0//X/
9v/0//T/9P/0//T/9P/0//T/9v/2//b/9v/1//T/9P/0//b/9v/4//j/9v/2//b/9P/2
//b/9v/2//X/9//3//j/+P/4//j/+f/6//z//v8AAAIAAgABAAAAAQACAAMABgAEAAUA
BgAHAAcABgAEAAIAAQACAAQABwAGAAUAAgAAAAEAAQABAAEAAQABAAEA///+//3//P/7
//3//P/9//7/+v/4//b/9f/1//X/9v/3//j/+P/5//n/9//3//b/9v/4//j/+P/4//b/
9P/y//T/+P8FABkAOQBbAH4AnwDEAOwAEgE4AVwBaAFLAQ4BwgB7AEIAFQDv/9T/xf/F
/8n/0P/X/9v/3v/h/+X/6//w//f/+v/5//v/+//7//v/+//9//7//v/+//7/////////
////////AAABAAIABQAGAAUABAADAAEAAwADAAMABAAFAAUABQAFAAMAAwADAAIABAAF
AAUABwAGAAUABAACAAMABAAFAAYABgAHAAcABwAFAAUABQAFAAcABwAHAAcABwAHAAcA
BwAJAAkACQAKAAgACQAJAAsACgAJAAgABgAJAAsADQAPAA8AEAAPAA0AEAASABMAFQAW
ABYAFgAWABcAFwAXABgAGgAbACAAIgAiACQAJAAjACQAJAAmACcAJwApACsAKwAvAC8A
LwAxADQANAA2ADcANQA2ADUANAA4ADkAOgA7ADwAPAA8ADwAOgA4ADcANgA2ADQAMgAy
AC8ALAAoACMAIgAgAB4AHQAcABoAFwASAA4ADQAJAAUABQAGAAcABwAEAAQAAwABAAEA
AQACAAQAAgAAAAAAAQAAAP///v/9//3//v8BAAIAAQAAAP///P/9//7///8AAP/////+
//7//v/8//z//P/+////AQACAP///v/+//3//v///wEAAwACAAIAAQABAAEAAAAAAAAA
AQACAAQABQAFAAQAAwACAAQABQAFAAUABQAGAAgABgAEAAQABAAEAAYABgAHAAcABgAG
AAYABQAGAAYABwAHAAcABwAIAAgABgAEAAMAAwAFAAYACAAJAAYABQADAAEAAgADAAQA
BQADAAQABAADAAMAAgACAAIABAAEAAQABAAEAAMAAAD//wAAAAABAAMAAQABAAEAAAAA
AAAA/////wIAAgACAAIAAgABAAAA/f/+////AAABAP//AAAAAAAA/v/+//3//f/9//7/
AAABAAAA///+//z//f/+////AQD///////////3//P/+//7//v/+/wAAAAAAAAAA///+
//3//P/9//7///8AAP///v/9//z//v/+//7//v/+//7//v/+//z//P/8//z//f/+////
AAD///7//f/8//7//v/+//7//v/+//7//v/8//z//P/8//7//v/+//7//P/8//z//P/+
//7//v/+//7//v/+//7//P/8//z//P/+//7//v/+//z//P/8//z//v/+//7//v/+//7/
/v/+//z//P/8//z//f/+////AAD///7//f/8//7//v/+//7//v/+//7//v/8//z//P/8
//7//v/+//7//f/8//v/+v/8//z//P/8//z//P/8//z/+v/6//r/+v/6//r/+v/6//r/
+v/6//r//P/8//z//P/8//z//P/8//v/+v/5//j/+f/6//v//P/7//r/+f/4//r/+v/6
//r/+v/6//r/+v/6//r/+v/6//v/+v/6//r/+f/4//n/+P/6//r/+v/4//j/+P/4//j/
9//5//n/+v/8//z//P/9//v//P/9//7///8AAAAAAAABAAIAAwAGAAUABQAFAAUACAAI
AAcABgADAAIAAgADAAMAAwABAAAAAQABAAEAAQACAAEAAAD9//3//f/9//3/+v/4//j/
+P/3//b/9f/1//b/9f/1//X/9f/0//T/8//1//X/9P/0//L/8v/y//L/7v/w//L/8v/2
/wEADwAnAE0AcgCVAL4A6gASATYBWAFiAUsBEAHCAHkAQAAPAOX/yv+//73/wf/I/9H/
1//c/9//4//n/+r/7f/u/+//7//y//P/9P/1//X/9v/2//b/9f/1//T/8//0//X/9v/4
//b/9v/4//j/+P/4//j/9//5//n/+f/6//r/+f/4//f/+P/5//r/+v/5//n/+P/5//v/
+//7//r/+v/6//r/+v/5//n/+P/3//j/+f/6//v/+v/5//j/9//7//v/+//7//v/+//7
//z//P/9//3///8BAAEAAQAAAP7///8AAAEAAgAEAAQAAwADAAQABAAFAAUABgAHAAgA
CgALAAwADgANAA0AEQASABEAFAAVABUAFQAWABkAGwAcAB0AHgAdACAAIQAiACUAJAAk
ACYAJwAoACoAKgAqACsAKwArACsALgAuAC4ALgAuACwAKwAqACYAJAAiACIAIAAeABsA
FwAVABIADwANAAwACgAHAAIAAAABAP///f/7//r/+f/3//j/+P/3//X/9v/1//X/9v/0
//L/8v/z//X/9f/1//X/8//y//P/8v/y//L/8v/w//L/8v/y//L/8f/x//D/8P/x//D/
8f/y//L/8f/x//D/8v/y//P/8//x//H/8v/z//H/8v/y//P/9f/0//T/9P/y//L/8//z
//T/9P/0//T/9P/1//X/9f/z//T/9v/0//X/9v/3//j/9//2//b/9f/2//b/9v/1//b/
9v/3//f/9f/1//b/9v/3//b/9v/3//f/9v/2//X/9f/1//T/8//1//X/9f/1//P/9P/0
//P/9f/0//T/9P/y//L/8v/y//P/8//x//H/8//y//L/8//y//H/8P/u/+//8P/w//H/
8P/w//D/8P/x//H/8f/v//H/8f/x//H/8P/w/+//7v/v//D/8P/x/+7/7v/v/+//7//v
/+//7v/w//D/8P/x//D/7//u/+3/8f/w//D/8P/w//D/7v/u/+7/7v/w//D/8P/w/+7/
7v/u/+7/8P/w//D/8P/u/+7/7v/u/+7/7v/u/+7/7//w//H/8v/v/+7/7f/s/+7/7v/u
/+7/7v/u/+7/7v/u/+7/7v/u//D/8P/w//D/7v/u/+7/7v/u/+7/7v/u//D/8P/w//D/
7v/u/+7/7v/w//D/8P/w/+7/7v/u/+7/8P/w//D/8P/u/+7/7v/u/+7/7v/u/+7/8P/w
//D/8P/u/+7/7v/u/+7/7v/u/+7/7v/u/+7/7v/u/+7/7v/u//D/8P/w//D/7v/u/+7/
7v/w//D/8P/w//D/8P/w//D/8P/w//D/8P/y//L/8v/y//H/8P/v/+7/8P/w//D/8P/w
//D/8P/w//D/8P/w//D/8v/y//L/8v/w//D/8P/w//L/8v/y//L/8P/w//D/8P/u/+7/
7v/u/+//8P/w//D/8P/w//D/8P/y//L/8v/y//L/8P/w//D/8P/w//H/8//z//T/9P/0
//T/9f/1//b/9//4//v//P/+//7//v/+//z//v/+////AgADAAMAAgD+//z/+v/6//3/
/////////f/8//v/+//5//n/+//7//v/+f/4//f/9v/1//T/8v/y//L/8f/w//H/8f/w
/+//7f/t/+7/7v/w//H/8v/z//D/8P/w//D/7v/w//D/8P/w//D/9P/9/w8AKwBPAHQA
mQDEAOwAEgE2AVYBWgE7AfwAsABpADQACQDh/8b/vf+//8P/yP/P/9f/3P/f/+P/5//q
/+3/7P/v//H/9f/1//X/9f/z//T/9P/0//b/9//3//f/9//3//f/+P/4//j/+v/6//r/
+v/6//n/+f/5//n/+v/9//3//f/9//v/+//7//r//P/9//3////////////+//z//P/8
//z//v//////////////////////////////AwADAAMAAwABAAEAAQACAAIAAwADAAUA
BwAHAAcABgAGAAcACAAJAAoADAAMAAsACwAMAAwADQANAA4ADwAQABEAEQARABIAEQAR
ABUAFgAZABwAHQAdABwAHAAeAB8AIwAlACcAJwApACkAKQArACsAKgArACsALQAwADEA
MgAzADMAMwAzADQANAA0ADQANgA0ADMAMgAwAC4ALAAsACoAKAAlACEAHQAaABcAFQAT
ABIAEAAMAAsACwAIAAUAAgACAAIAAQAAAAAA///9//7//f/9//7//P/6//r/+//7//v/
+//7//j/+P/6//r//P/8//z/+v/6//r/+v/6//j/+f/5//r//P/6//r/+v/5//n/+v/6
//z//P/9//3/+//7//z//f/9//7//v///////v/+//7//P/8//3//f///wAAAQACAAIA
AwADAAMAAQACAAQAAgAEAAQABAAEAAIAAgADAAMABQAGAAcABwAEAAQABQAFAAMAAwAE
AAQABgAEAAMAAwACAAIAAwADAAUABQAEAAMAAQABAAEAAQABAAIAAgABAAEAAAAAAAAA
AAAAAAAAAAABAAEA//////3//P/8//3//////////v8AAAAA/////////v/9//z/////
/////f/9//3//f/9//v//P/8//z//v/+//3//f/6//r/+//7//z//f/+//7//P/8//z/
/f/9//3//f/9/////v/8//z//P/8//z//P/8//z//v/+//7//v/8//z//P/8//7//v/+
//7//P/8//z//P/+//7//v/+//7//v/+//7//P/8//z//P/+//7//v/+//z//P/8//z/
/v/+//7//v/+//7//v/+//z//P/8//z//v/+//7//v/+//7//v/+//7//v/+//7/AAAA
AAAAAAD///7//f/8//7//v/+//7//P/8//z//P/+//7//v/+//7//v/+//7//P/8//z/
/P/+//7//v/+//3//P/7//r//P/8//z//P/8//z//P/8//v/+v/5//j/+f/6//v//P/6
//r/+v/6//j/+P/4//j/+v/6//r/+v/5//j/9//2//f/+P/5//r/9//2//b/9v/2//b/
+P/4//j/+P/4//b/9v/2//b/9v/3//n/+f/6//r/+v/6//v/+//8//3//v///wAAAAAA
AAAAAAAAAAIAAgADAAQABQAFAAQAAgAAAP7//v///wEAAQABAP///v/9//3//f/9/wEA
AQABAP///P/7//r/+f/4//b/9v/2//X/9P/z//P/8v/x//H/8f/y//L/8//z//L/8f/v
/+7/8P/w//D/8P/0//L/8P/u/+7/9/8HAB0APwBiAIUArgDYAP4AIgFIAV4BVwEqAeIA
kwBUAB8A8f/M/7n/t/+7/8T/y//T/9b/2f/d/+H/4v/n/+7/7//v//H/8f/x//H/8f/y
//L/8v/z//X/9v/3//X/9f/1//b/9P/0//b/9v/4//j/+P/3//X/9f/1//b/+f/5//n/
+f/3//f/9//2//b/9//3//n/+f/5//n/+P/4//j/+P/4//j/+f/5//n/9//3//f/9//5
//n/+f/5//n/+f/5//n/9//3//f/+P/5//v//P////7//f/8//r//P/9//7////+/wAA
AAD/////AAAAAAEABQAGAAcACAAIAAcABgAGAAkACQANAA4ADQAQABEAEQASABIAFAAV
ABkAGwAdAB0AHgAdABwAHQAfACAAIwAlACYAKAAoACgAJwAnACcAJwAsACwALAAsACoA
KAAnACYAJgAkACIAIgAeABwAGQAVABEADgALAAkACQAIAAYAAgD9//3/+v/3//b/9v/2
//X/9v/2//X/8//w/+//7//w//L/8P/w//H/7//v/+//7//w//D/8v/y//D/8P/w/+7/
7P/s/+z/7P/u/+//7//w/+7/7P/s/+z/7f/t/+7/7v/w//D/8f/x/+//7//w//H/8//0
//T/9f/z//L/8v/y//T/9P/1//X/9v/2//b/9v/0//X/9f/1//f/+P/6//j/9v/2//b/
9v/4//j/+f/5//j/+P/4//f/9v/2//f/9//5//n/+v/6//j/9v/1//X/+P/4//n/+f/5
//n/+P/3//X/9f/1//X/9//4//j/9//1//T/9P/0//b/9v/2//b/9f/1//P/8//z//L/
8v/z//X/9f/1//T/8v/y//H/8f/0//T/9P/0//X/9f/1//P/8f/x//H/8f/z//T/9P/0
//L/8v/x//H/8v/y//P/8//z//P/8//y//H/8P/v/+//8f/x//H/8f/z//L/8P/w//D/
8P/y//L/8v/y//D/8P/w//D/8P/w//D/8P/y//L/8v/y//D/8P/w//D/8v/y//L/8v/w
//D/8P/w//L/8v/y//L/8v/y//L/8v/w//D/8P/w//H/8v/z//T/8v/y//L/8v/0//T/
9P/0//T/9P/0//T/9P/0//T/9P/2//b/9v/2//T/9P/0//T/9P/0//T/9P/2//b/9v/2
//X/9P/z//L/8//0//X/9v/0//T/9P/0//b/9v/2//b/9v/2//b/9v/2//b/9v/2//j/
+P/4//j/9//2//X/9P/2//b/9v/2//b/9v/2//b/9f/0//P/8v/0//T/9P/0//L/8v/y
//L/9P/0//T/9P/0//T/9P/0//L/8v/y//L/9P/0//T/9P/y//L/8v/y//L/8v/y//L/
9P/0//T/9P/y//L/8v/y//T/9P/0//T/8f/w//D/8P/w//D/8v/y//L/8v/y//D/8P/w
//D/8P/x//P/8//0//T/9P/0//X/9//4//n/+v/9//7//v/+//z//P/8//7///8BAAMA
BQAEAAIA///8//z//P/9/////f/9//v/+v/5//n/+f/5//v/+//7//n/+P/3//b/9f/0
//L/8v/y//H/8P/v/+//7v/t/+3/7f/w//D/8f/x//D/7//t/+z/7v/u/+7/7v/u/+z/
7P/s//L//f8RAC8AUwB2AJsAxgDuABQBNgFOAU4BJwHmAJoAVwAiAPX/0f++/7n/vf/F
/8z/0//Z/9r/2//f/+f/6v/r/+z/7//x//H/8f/x//H/7//w//D/8P/y//P/8//z//H/
8f/x//L/8v/y//T/9P/0//T/9P/z//P/8//z//T/9f/1//X/9f/1//X/9f/0//T/9f/1
//f/9//3//f/9v/2//b/9v/2//j/+f/5//n/9//3//f/9//5//n/+f/5//v/+//7//v/
+f/5//n/+v/6//v/+//9//3//f/9//z//v///wAAAQACAAQABAADAAMABAAEAAUABwAI
AAkACgALAAsACwAMAA0ADQARABIAEwAWABcAFwAUABQAFgAXABsAHQAfAB8AIQAhACEA
IwAkACQAJgAnACYAKAAoACgAKQApACkAKQAuAC4ALgAuACwAKgApACgAKAAmACQAJAAi
ACAAHQAZABUAEgAPAA0ADwAOAAwACAAFAAUAAgD///7//v/+//3//v/+//3/+//6//n/
+f/6//z/+v/6//v/+//7//v/+//4//j/+v/6//r/+v/6//j/+P/4//j/+P/6//v/+//8
//z/+v/6//r/+f/5//r/+v/8//z//f/9//n/+f/6//v//f/+//7////9//z//P/8//7/
/v//////AAAAAAAAAAAAAAEAAQABAAMABAAGAAQAAgACAAIAAgACAAIAAwADAAYABgAG
AAUAAgACAAMAAwAFAAUABgAGAAYABAADAAMAAgACAAMAAwAFAAUABAADAAMAAwADAAMA
BQAGAAYABQADAAIAAgACAAQABAAEAAQABQAFAAMAAwADAAIAAgADAAUABQAFAAQAAwAC
AAAA//8CAAIAAgACAAMAAwADAAEAAQABAAEAAQADAAQABAAEAAIAAgABAAEAAgACAAMA
AwADAAMAAwACAAIAAgACAAMAAwADAAMAAwADAAIAAgACAAIAAgADAAQABQAGAAQABAAE
AAQABgAGAAYABgAGAAYABgAGAAQABAAEAAQABQAGAAcACAAHAAYABQAEAAQABAAEAAQA
BgAGAAYABgAGAAYABgAGAAgACAAIAAgABgAGAAYABgAGAAYABgAGAAgACAAIAAgABgAG
AAYABgAIAAgACAAIAAYABgAGAAYABgAGAAYABgAHAAgACQAKAAkACAAHAAYABwAIAAkA
CgAIAAgACAAIAAoACgAKAAoADAAMAAwADAALAAoACQAIAAkACgALAAwACwAKAAkACAAK
AAoACgAKAAwADAAMAAwACgAKAAoACgALAAwADQAOAAwADAAMAAwADAAMAAwADAAOAA4A
DgAOAAwADAAMAAwADQANAA0ADgAMAAwADAAOAA4ADgAOAA4ADQAOAA8AEAAOAA8AEQAR
ABIAEgASABIAEwATABQAFQAUABcAGAAYABoAGgAaABoAGgAaABsAHAAeAB8AHwAeABoA
GAAYABkAGQAZABkAFwAXABcAGAAZABcAGQAZABkAGQAYABcAFgATABIAEAAQABAADwAO
AA0ADwAOAA0ADQAMAAwACwALAA0ADQANAAwADgAOAA4ADgAKAAwADAAOAA4AFAAdACsA
QwBjAIgArwDYAAIBJgFOAXABfgFpATIB5gCdAGIANQANAOz/2//X/9n/3P/j/+v/8v/5
//v///8EAAcACAALAA0AEQARABEAEQATABQAFAAUABIAEwATABMAFQAVABUAFgAVABQA
FQAUABUAFgAXABcAFQAVABUAFgAXABcAFwAXABkAGQAZABgAFgAXABcAGQAbABsAGwAa
ABgAGAAYABgAGAAZABkAGQAbABsAGwAbABkAGQAZABkAGwAbABsAGwAdAB0AHQAeAB0A
HQAcAB0AHgAfACAAIAAfAB8AHwAfACIAJAAkACMAIwAkACQAJQAlACYAJwAoACsAKwAr
ACwAKwArAC8AMAAxADQANQA1ADYANgA4ADkAOQA7AD0APQBAAEEAQgBFAEUARABFAEUA
SABKAEoASgBLAEsASwBLAEwATABMAEwATQBMAEwATABIAEYARABEAEIAQAA9ADkANwA0
ADEALwAuACwAKQAkACIAIwAhAB8AHQAcABsAGQAaABoAGQAXABYAFQAVABYAFAASABIA
EwAVAA==
         </WaveFormData>
      </LeadData>
      <LeadData>
         <LeadByteCountTotal>10000</LeadByteCountTotal>
         <LeadTimeOffset>0</LeadTimeOffset>
         <LeadSampleCountTotal>5000</LeadSampleCountTotal>
         <LeadAmplitudeUnitsPerBit>4.88</LeadAmplitudeUnitsPerBit>
         <LeadAmplitudeUnits>��V</LeadAmplitudeUnits>
         <LeadHighLimit>2147483647</LeadHighLimit>
         <LeadLowLimit>268435456</LeadLowLimit>
         <LeadID>V6</LeadID>
         <LeadOffsetFirstSample>0</LeadOffsetFirstSample>
         <FirstSampleBaseline>0</FirstSampleBaseline>
         <LeadSampleSize>2</LeadSampleSize>
         <LeadOff>FALSE</LeadOff>
         <BaselineSway>FALSE</BaselineSway>
         <ExcessiveACNoise>FALSE</ExcessiveACNoise>
         <MuscleNoise>FALSE</MuscleNoise>
         <LeadDataCRC32>506788978</LeadDataCRC32>
         <WaveFormData>
HAAcABwAHAAZABgAFwAWABMAEgARABAACwAIAAUAAgABAAAA///+//r/+P/2//T/8f/w
/+//7v/s/+z/7P/s/+r/6v/q/+r/6v/q/+r/6v/o/+j/6P/o/+b/5v/m/+b/6P/o/+j/
6P/n/+b/5f/k/+X/5v/n/+j/6P/o/+j/6P/m/+b/5v/m/+j/6P/o/+j/5v/m/+b/5v/n
/+j/6f/q/+r/6v/q/+r/6P/o/+j/6P/p/+r/6//s/+r/6v/q/+r/6//s/+3/7v/s/+z/
7P/s/+z/7P/s/+z/7v/u/+7/7v/s/+z/7P/s/+3/7v/v//D/7v/u/+7/7v/s/+z/7P/s
/+7/7v/u/+7/7P/s/+z/7P/u/+7/7v/u/+z/7P/s/+z/6v/q/+r/6v/s/+z/7P/s/+z/
7P/s/+z/7P/s/+z/7P/q/+r/6v/q/+z/7P/s/+z/7P/s/+z/7P/r/+r/6f/o/+n/6v/r
/+z/7P/s/+z/7P/s/+z/7P/s/+7/7v/u/+7/7P/s/+z/7P/t/+7/7//w//D/8P/w//D/
8P/w//D/8P/w//D/8P/w/+7/7v/u/+7/8P/w//D/8P/w//D/8P/w//L/8v/y//L/8v/y
//L/8v/w//D/8P/w//L/8v/y//L/8v/y//L/8v/w//D/8P/w//L/8v/y//L/8v/y//L/
8v/0//T/9P/0//L/8v/y//L/8v/y//L/8v/y//L/8v/y//D/8P/w//D/8f/y//P/9P/0
//T/9P/0//T/9P/0//T/9P/0//T/9P/y//L/8v/y//T/9P/0//T/9P/0//T/9P/2//b/
9v/2//b/9v/2//b/8//y//H/8P/z//T/9f/2//T/9P/0//T/8v/y//L/8v/0//T/9P/0
//T/9P/0//T/9v/2//b/9v/0//T/9P/z//L/8v/y//L/9f/2//b/9f/1//T/8//z//T/
9//4//n/+v/5//j/9//3//j/+f/5//z//f/+/////v/+//7//v8AAAAAAgADAAIAAwAD
AAIAAQAAAP7//v///wEAAQABAP3//f/9//3//v/+////AQAAAP3//P/7//r/+v/5//j/
9f/1//X/9f/2//X/9P/z//X/9f/2//b/9f/1//T/8v/y//L/8v/x//P/9P/0//H/8//z
//T//v8SACsASgBqAIoAqgDLAOsADwE1AUgBPQEVAdMAjgBXAC8ABgDp/9z/2//Y/9r/
4f/k/+X/5f/o/+r/8P/0//X/9v/3//b/9v/2//b/+P/4//j/+P/4//j/+f/5//f/9//1
//f/+f/6//v//P/8//z//P/8//7//v/+//7//v/////////9//3//P/8//3//f/9//3/
///////////8//z//P/8//7/////////AQABAAAAAAACAAIAAgACAAMAAgABAAAAAgAB
AAEAAgAEAAUABQAFAAQABAAEAAQABwAIAAgACgAJAAkACQAJAAsADAAMAA0ADwAQABAA
EQAQABAAEAASABMAFAAYABsAGgAbAB0AHQAfAB8AIQAiACQAJgAoACgAJwAoACgAKQAs
AC4AMQAzADQANAA0ADMAMwA0ADQANQA5ADkAOQA5ADcANgA0ADMAMAAuAC4AKwAnACUA
IwAfABoAFwAUABEAEQARABAADQAIAAcABgAEAAQAAgACAAIA/////////v////7//v/+
//3//f/9//3//P/6//n/+P/5//r//P/9//v/+v/5//n/+f/5//j/+P/7//z//P/8//v/
+f/4//f/+P/5//r//P/6//r/+v/5//n/+f/5//r//P/+//7//v/9//z/+//6//v//f/+
/////v/+//7//v///////////wIAAgAEAAIAAAAAAAAA/v///wIAAwAFAAQAAwACAAAA
AAAAAAAAAAACAAMAAwADAAEA////////AQABAAEAAQAAAAAA/v/+//7///////3/AQAB
AAEAAQD9//3//f/9//3//f/9//7//v/+//3//f/8//z/+//7//7//////////v/+//7/
/f/9//7//v/+//7//v/+//3////+//7//v///wAAAAAAAP///v/8//v//P/8//3////9
//3//f/9//3//f/9//3///////////////z//P/8//z//P/+//7//v/+//z//P/8//z/
/v/+//7//v/+//7//v/+//z//P/8//z//v/+//7//v/8//z//P/8//7//v/+//7//P/8
//z//P/8//z//P/8//7//v/+//7//f/8//v/+v/8//z//P/8//7//v/+//7//f/8//v/
+v/7//z//f/+//3//P/7//r/+//8//3//v/8//z//P/8//z//P/8//z//P/8//z//P/6
//r/+v/6//v//P/9//7//P/8//z//P/7//r/+f/4//r/+v/6//r/+P/4//j/+P/6//r/
+v/6//j/+P/4//j/+P/4//j/+P/6//r/+v/6//n/+P/3//b/+P/4//j/+P/6//r/+v/6
//j/+P/4//j/+v/6//r/+v/4//j/+P/4//r/+v/6//r/+v/5//j/+P/2//b/9//4//r/
+f/5//j/9//3//f/+f/5//n/+//7//v/+//7//z//P/7//v/+//+////AAAAAP///v/9
//z/AAABAAIAAwADAAIAAQAAAPz//P/9////AQABAP/////////////+//7///////3/
/f/9//v/+v/2//T/8//z//X/9f/0//P/8P/v/+//7//y//L/8v/z//P/8v/y//L/8P/v
/+//8P/y/+//7//v//L/+v8EABkAOABYAHgAnADBAOEAAwElATgBMQELAdEAkABdADUA
EADz/+b/5//o/+j/6//u/+3/6//s/+7/8P/w//H/9P/1//b/9v/2//b/9f/0//P/8v/0
//T/9f/1//P/8//x//P/8//0//X/9v/4//j/+P/4//b/9v/2//b/+P/5//n/+f/5//n/
+P/4//f/9//3//f/+//7//v/+//4//j/+P/4//r/+//7//v/+f/5//j/+P/4//j/+P/4
//r/+v/6//r/+P/3//f/+P/6//v/+//7//7//v/+//7//P/8//v//P/9//3//f/9//v/
/P/8//3/AQACAAIAAwAEAAQABAAGAAYABgAJAAsADgAPABEAEQAPAA8AEQASABQAFgAY
ABgAGQAaABoAGwAZABoAHAAdACAAIgAkACUAIwAkACQAJQAnACcAJwAnACUAJAAiACEA
HgAcABwAGQAZABcAFQARAAwACQAGAAMAAwADAAIA///8//v/+v/4//T/8v/y//L/8//z
//P/8v/v/+7/7v/u/+3/7f/t/+3/7f/s/+z/7P/q/+r/6//r/+z/7P/s/+3/6//r/+r/
6v/r/+z/7P/s/+7/7f/t/+3/6//r/+v/7P/s/+z/7P/r/+v/6//r/+z/7P/u/+7/7v/u
/+7/7v/u/+z/7f/t/+3/8P/w//D/8P/v/+//7//v//D/8P/y//D/8v/y//L/8P/v//D/
7//v//D/8f/y//L/8f/w/+//7v/w//H/8f/x//H/7//v/+//7//v/+//7//y//L/8P/w
/+7/7//v/+3/7//v/+//7//v/+//7//v/+3/7f/t/+7/8P/w/+//7//s/+z/6//r/+z/
7f/t/+3/7P/s/+z/6//p/+r/6v/q/+v/7P/t/+3/6//q/+r/6v/r/+z/7P/s/+z/7P/r
/+v/6f/o/+j/6f/r/+v/6//r/+r/6f/o/+f/6P/p/+r/6//t/+z/6v/q/+r/6v/q/+r/
6v/q/+j/6P/o/+j/6P/o/+j/6P/q/+r/6v/q/+j/6P/o/+j/6f/q/+v/7P/q/+r/6v/q
/+j/6P/o/+j/6v/q/+r/6v/o/+j/6P/o/+r/6v/q/+r/6v/q/+r/6v/o/+j/6P/o/+n/
6v/r/+z/6f/o/+f/5v/n/+j/6f/q/+r/6v/q/+r/6P/o/+j/6P/q/+r/6v/q/+n/6P/n
/+b/5//o/+n/6v/q/+r/6v/q/+j/6P/o/+j/6v/q/+r/6v/o/+j/6P/o/+n/6v/r/+z/
6v/q/+r/6v/o/+j/6P/o/+n/6v/r/+z/6//q/+n/6P/p/+r/6//s/+7/7v/u/+7/7v/u
/+7/7v/w//D/8P/w/+7/7v/u/+7/8P/w//D/8P/w//D/8P/w/+7/7v/u/+7/8P/w//D/
8P/w//D/8P/w//D/8P/w//D/8v/y//L/8v/0//P/8v/y//T/9P/1//b/9f/z//L/8P/w
//H/8v/1//P/8//1//X/9f/1//X/9v/5//n/+v/7//v/+//7//r/+//8//3//v//////
/////wEAAAD///7//f/+/wAAAwACAAEA/v/9//3//f/9//z//v///////f/7//v/+f/4
//n/+P/4//n/9v/1//P/8f/y//H/8f/x//L/8v/y//P/8f/w//D/8P/x//H/8v/0//L/
8f/v//H/9P/+/w4AKQBIAGYAhACkAMUA5wANATEBRAE3AQ0BzwCOAFsAMQAOAPP/5v/j
/+T/5P/p/+r/6f/p/+r/7v/0//b/9//4//n/+f/4//f/9v/3//j/+f/6//r/+v/7//v/
+//7//n/+//8//7/AAACAAAA/v/8//r/+//8//3//v/+//////////3//f/8//z/////
////////////////////AAABAAIAAQABAAAA/////////v/+/wAAAAAAAAAAAAAAAAAA
AAACAAEAAQACAAIAAwADAAMAAwACAAEAAAACAAQABQAIAAgABwAGAAUACAAKAAsADQAO
AA4ADQANABAAEAAQABIAEwAUABgAGwAbABsAHAAbAB0AHQAfACAAIAAiACQAJAAnACgA
KAApACsALAAuAC8AMAAwADAALwAxADIAMgAzADcANwA3ADcANQA0ADIAMQAwAC4ALgAr
ACgAJQAiAB0AGwAZABcAFQARABEAEAANAAkABwAFAAIAAwACAAMABAACAAEAAAD+////
/v/+//7//f/9//3//f/8//r/+f/4//n/+v/8//3/+//6//n/+f/6//v/+//8//z//P/7
//r/+v/5//n/+f/7//v/+//8//r/+v/6//n/+//7//v//P/6//z//P/8//z//P/8//z/
/f///wAAAQABAAAA///+/wEAAQABAAEAAgACAAQAAgAAAAAAAAD+/wAAAgACAAMAAQAB
AAEAAAACAAIAAgACAAIAAwADAAMAAQD///////8AAAEAAgADAAEAAAD9//z//f///wAA
//////////////3//f/9//3/////////AAD///7//P/7//3//v/+//////////7//f/+
//7//v/9////AAAAAAAA///+//3/+//9//z//P/8//v//P/8//z//P/8//v/+//8//z/
/f////z/+//6//n//P/9//7////+//3//P/7//n/+v/8//z//P/8//z//P/8//z/+v/6
//r/+v/7//z//f/+//z//P/8//z//v/+//7//v/8//z//P/8//z//P/8//z//f/+////
AAD///7//f/8//7//v/+//7//v/+//7//v/+//7//v/+//7//v/+//7//P/8//z//P/+
//7//v/+//7//v/+//7//v/+//7//v8AAAAAAAAAAP7//v/+//7//v/+//7//v/+//7/
/v/+//7//v/+//7/AAAAAAAAAAD///7//f/8//7//v/+//7/AAAAAAAAAAD+//7//v/+
////AAABAAIAAQAAAP///v8AAAAAAAAAAAAAAAAAAAAAAAAAAAAAAAAAAAAAAAAAAP7/
/v/+//7/AAAAAAAAAAAAAAAAAAAAAP7//v/+//7/AAAAAAAAAAD+//7//v/+//7//v/+
//7/AAAAAAAAAAD+//7//v/+/////////wAA///+//7//v8AAP/////+/////////wEA
AAD//wAA//8BAAEAAQACAAEAAQACAAMABAAFAAYABgAHAAgACQAKAAsACwALAAsADAAM
AAwADAAIAAgACQALAAsACwAJAAkACQAJAAkACAAGAAcABwAFAAcABwAFAAQAAAD+//3/
/f/9//3//P/7//z/+//7//v/+//6//n/+f/6//r/+//8//r/+f/5//r/9v/3//n/+f/+
/wYAEgAlAEQAZACEAKgAzQDxABMBNQFIAT0BFwHXAJgAZwA9ABgA/f/w/+v/6P/q/+//
9P/1//X/9v/4//r/+v/5//r/+f/7//z//f/+//z//P/8//z/+v/6//v/+//8//3//P//
//7//v/+//7//v/+//7//v8AAAAAAAAAAP7/////////AAABAAEAAgABAAEAAQABAAEA
AQABAAEAAAAAAAAAAAD+/////////wEAAQAAAAAA/v/+//7//v8AAAAAAAAAAAAA////
/wAA/v////////8BAAIAAwAEAAQABAADAAQABwAHAAcABwAHAAgACAAJAAkACgAKAAsA
DgAOAA4AEAAOAA4AEQATABIAEwAVABUAFgAXABoAHAAdAB4AHwAeACAAIgAjACUAIwAk
ACYAJwApACoAKwArAC0ALgAuAC8ALwAvAC8ALwAvAC4ALAArACgAJgAmACMAHwAdABsA
FwAWABMAEAANAAkACQAIAAUAAwADAAMAAgD///z/+//6//n/+f/5//j/9//2//b/9v/z
//P/8//z//T/9P/1//b/9f/0//T/8//z//L/8f/x//P/8//y//L/8v/y//H/8P/x//H/
8v/z//H/8f/x//L/8v/y//L/8f/x//H/8f/y//D/8v/y//L/8//0//X/9v/1//X/9P/z
//b/9v/2//b/9//3//f/9//3//b/9//0//X/9v/3//b/9P/2//b/9//1//X/9f/0//b/
9v/2//b/9f/1//T/8//0//P/9P/1//L/8f/w/+//8v/y//D/8P/y//P/8//x//H/8f/x
//H/8P/x//L/8//y//H/8P/w//L/8v/x//H/8v/y//H/8f/v/+//7v/t/+3/7v/v/+//
7f/u/+7/7v/u/+7/7v/t/+//7v/u/+7/7v/u/+3/7P/t/+7/7v/v/+3/7P/s/+3/7f/t
/+3/7f/t/+3/7f/t/+v/6//r/+v/7f/u/+z/7P/s/+z/7P/s/+z/7P/u/+7/7v/u/+3/
7P/r/+r/7P/s/+z/7P/s/+z/7P/s/+r/6v/q/+r/6//s/+3/7v/t/+z/6//q/+z/7P/s
/+z/7P/s/+z/7P/q/+r/6v/q/+v/7P/t/+7/7P/s/+z/7P/s/+z/7P/s/+z/7P/s/+z/
6v/q/+r/6v/s/+z/7P/s/+r/6v/q/+r/7P/s/+z/7P/q/+r/6v/q/+r/6v/q/+r/7P/s
/+z/7P/r/+r/6f/o/+r/6v/q/+r/6v/q/+r/6v/o/+j/6P/o/+n/6v/r/+z/6v/q/+r/
6v/q/+r/6v/q/+r/6v/q/+r/6v/q/+r/6v/r/+z/7f/u/+3/7P/r/+r/6v/q/+r/6v/q
/+r/6v/q/+r/6v/q/+r/7P/s/+z/7P/s/+z/7P/s/+z/7P/s/+z/7P/s/+z/7P/r/+r/
6f/o/+n/6v/r/+v/6v/q/+r/6v/r/+z/7P/r/+3/7P/r/+v/6f/r/+v/6//t/+3/7f/t
/+v/7P/t/+3/8P/x//L/8//1//b/9//4//f/9v/3//f/+f/7//z//P/5//j/9v/2//f/
+f/5//n/9//3//f/9//3//b/9v/3//f/9f/1//X/8f/w/+7/7P/t/+3/7f/t/+z/6//q
/+n/5//n/+j/6P/p/+v/7P/s/+r/6v/q/+n/6//s/+z/6//r/+3/8P/2/wQAHQA+AFwA
fACiAMcA6QANAS0BOAEpAf8AvwCAAFMALQAIAO3/4v/h/97/4P/l/+j/6f/p/+r/7P/u
//D/7//u//H/8v/y//L/8v/y//L/8v/y//T/9P/1//X/9f/1//P/9f/1//b/9//4//r/
+v/6//r/+f/4//f/9v/3//n/+v/7//n/+f/4//j/+f/5//n/+f/7//v/+//7//z//P/8
//z//P/9//3//f///////v/+//z//P/8//z/AAAAAAAAAAAAAP////8AAAAAAQABAAEA
BAAEAAQABAAFAAYABgAIAAkACQAJAAkACQAKAAoACwAPABAAEAARABAAEAAQABIAEQAQ
ABIAEwAWABcAGQAZABcAFwAZABoAHQAgACMAJAAjACQAJAAlACQAJAAlACUAKAAqACwA
LQAtAC4ALgAvAC8ALwAvAC8AMQAwAC4ALQAqACgAKAAlACUAIwAhAB0AGAAVABIADwAN
AA0ADAAJAAYABQAEAAIAAAD+//7//v/9//3//f/8//v/+v/6//r/9//3//f/9//5//j/
+P/4//X/9P/0//P/9f/0//P/8//z//P/8v/y//P/9P/0//T/9v/1//X/9f/1//X/9f/2
//j/+P/4//f/9f/1//X/9v/2//j/+P/4//j/+P/4//j/9v/3//f/9//6//r/+v/6//3/
/f/9//3//P/8//7//P/+//7//v/8//r//P/8//3//v///wAAAAD+//7//v/+//z//f/9
//3//f/7//v/+//9//3//f/9//7//v/8//z//P/9//3/+//9//3//f/9//3//f/9//3/
+//7//v//P/8//z/+//7//r/+v/5//n/+P/5//n/+f/6//r/+v/5//j/+P/3//b/9//4
//n/+f/3//b/9v/2//f/+P/4//j/+v/6//n/+f/4//b/9f/1//b/9//4//n/+f/5//n/
+f/3//f/9//3//n/+v/4//j/+P/4//r/+v/6//r/+v/6//r/+v/4//j/+P/4//r/+v/6
//r/+P/4//j/+P/5//r/+//8//z//P/8//z/+v/6//r/+v/8//z//P/8//r/+v/6//r/
/P/8//z//P/+//7//v/+//3//P/7//r/+//8//3//v/8//z//P/8//7//v/+//7//v/+
//7//v/8//z//P/8//7//v/+//7//P/8//z//P/+//7//v/+//7//v/+//7//P/8//z/
/P/+//7//v/+//3//P/7//r//P/8//z//P/8//z//P/8//r/+v/6//r/+//8//3//v/9
//z/+//6//r/+v/6//r//P/8//z//P/6//r/+v/6//v//P/9//7//P/7//r/+v/6//r/
+//8//z/+//7//r/+f/5//n/+//7//v//f/9//3//f/9//7//////wAAAQACAAMABAAE
AAIAAgACAAIABgAHAAgACQAHAAYABQAEAAQABAAFAAcABwAHAAUABQADAAMAAwACAAMA
BQAGAAUAAwADAAEAAAAAAP7//f/9//v/+//6//n/+P/3//f/9//4//j/+P/5//f/9v/2
//b/+P/3//f/+P/8//n/9f/z//b//v8IABsAOABYAHYAmAC9AN0A/wAjAUABQwEnAfMA
rgB1AEkAIAD9/+r/5f/k/+b/6//u/+//7//w//D/8v/2//n/+v/5//r/+v/6//r/+P/4
//j/+P/5//r//P/9//v/+//5//v/+//8//3//v/+//7//v/+//z//P/8//z//f///wAA
AQAAAP///f/8///////////////////////+//7//v/+/wAAAQABAAEA//////7//v8A
AAAAAAAAAAAAAAAAAAAAAAD/////AAACAAMAAwADAAIAAgACAAIAAwAEAAQABgAHAAcA
BwAHAAcACAAIAAkADQAOAA4ADwAPAA4ADQAOAA8AEAAUABcAFgAXABkAGQAZABkAGwAc
ACAAIgAkACQAJAAkACMAIwAkACYAKQArACsALAAtAC0ALQAuAC4ALwAzADMAMwAzADEA
MAAuAC0AKgAoACgAJQAjACEAHwAbABgAFQASAA8ADQANAAwACQAEAAMAAgAAAP7//P/8
//z/+//7//v/+v/3//b/9v/2//b/9//4//n/+P/2//X/9P/2//b/9//3//X/9P/z//P/
8//z//L/8v/1//b/9v/2//X/8//y//H/8//z//P/9P/0//T/9P/z//H/8f/x//L/9P/2
//b/9v/0//T/9P/0//b/9//3//f/+P/4//j/+P/3//f/9//3//r/+v/8//r/+P/4//j/
9v/4//r/+v/7//n/+f/5//j/+P/4//j/+P/4//n/+f/5//f/9f/1//X/9//3//f/9//6
//r/+P/4//f/9//2//P/9//3//f/9//1//X/9f/1//X/9f/1//b/9v/2//X/9f/0//T/
8//z//T/9f/1//X/8//y//H/7//x//L/8v/y//L/8v/y//H/8f/w//D/8P/x//L/8v/y
//D/8P/v/+//8f/w//D/8f/x//H/8f/x/+//7//v/+//8f/x//H/8f/x//D/7v/u/+7/
7v/w//D/8P/w/+7/7v/u/+7/8P/w//D/8P/y//L/8v/y//H/8P/v/+7/7//w//H/8v/x
//D/7//u//D/8P/w//D/8v/y//L/8v/x//D/7//u/+//8P/x//L/8P/w//D/8P/y//L/
8v/y//T/9P/0//T/8v/y//L/8v/0//T/9P/0//L/8v/y//L/8v/y//L/8v/0//T/9P/0
//P/8v/x//D/8f/y//P/9P/z//L/8f/w//D/8P/w//D/8v/y//L/8v/w//D/8P/w//L/
8v/y//L/8P/w//D/8P/w//D/8P/w//D/8P/w//D/7v/u/+7/7v/w//D/8P/w/+7/7v/u
/+7/7v/u/+7/7v/u/+7/7v/u/+7/7v/u/+7/7v/u/+7/7v/s/+z/7P/s/+z/7P/s/+z/
7v/u/+7/7v/s/+z/7P/s/+7/7v/u/+7/7P/r/+r/6v/s/+z/7f/u/+7/7f/t/+z/6//r
/+v/7f/t/+3/7//v/+3/7f/t/+7/8f/x//L/8//2//f/+P/4//f/9v/1//T/9//5//v/
/f/8//r/+P/2//b/9v/3//n/+f/5//f/9//1//X/9f/0//b/9//3//X/8//z//H/8P/w
/+7/7f/t/+v/6//q/+n/5v/l/+X/5f/o/+j/6P/p/+f/5v/m/+b/6P/n/+f/6P/o/+X/
5f/l/+r/8v8EAB8APgBcAHwAogDFAOUABwEjASwBFQHlAKkAbgBBABsA+P/j/9z/2//c
/+D/5f/m/+X/4//k/+j/6v/q/+v/7P/t/+z/7P/s/+z/6v/q/+r/6v/s/+z/7f/t/+v/
6//p/+v/6//s/+3/7v/u/+7/7v/u/+7/7v/u/+7/8P/x//H/8f/x//H/8P/w/+//7//v
/+//8f/x//H/8f/w//D/8P/w//D/8f/x//H/8f/x//D/8P/y//L/8v/y//T/9P/0//T/
8v/x//H/8v/0//X/9f/1//T/9P/0//T/9f/2//b/+P/7//v/+//7//n/+v/6//v//f/+
//7///8CAAIAAgAEAAQABAAHAAkACgALAA0ADQALAAsADQAOABIAFAAWABYAFwAYABgA
GQAZABoAHAAdAB0AHgAfAB8AHwAgACAAIQAjACMAIwAjACEAIAAeAB0AHAAaABoAFwAX
ABUAEwAPAAwACQAGAAMAAwADAAIA///8//v/+v/4//b/9P/0//T/8//z//P/8v/x//D/
8P/w//D/8f/y//P/8v/w/+//7v/u/+7/7//v//H/8P/v/+//7//v/+7/7v/x//L/8v/y
//D/7//v/+//7f/t/+3/7v/w//D/8P/v/+//7//v//D/8v/0//T/9P/y//L/8v/y//L/
8//z//P/8v/y//L/8v/1//X/9f/1//j/+P/6//j/9v/2//b/9P/2//j/+P/5//v/+//7
//r/+P/4//j/+P/6//v/+//7//v/+f/5//n/9//3//f/9//6//r/+P/4//j/+f/5//f/
+//7//v/+//3//f/9//3//n/+f/5//r/+v/6//n/+f/4//j/9//3//j/+f/5//n/9v/2
//b/9f/2//j/+f/6//r/+v/6//n/+f/4//j/+P/5//r/+v/6//r/+v/5//n/+f/4//j/
+f/3//f/9//3//f/9//3//f/+f/5//n/+f/3//b/+P/4//j/+P/6//r/+v/6//j/+P/4
//j/+P/4//j/+P/6//r/+v/6//j/+P/4//j/+f/6//v//P/7//r/+f/4//j/+P/4//j/
+v/6//r/+v/6//r/+v/6//z//P/8//z/+v/6//r/+v/6//r/+v/6//z//P/8//z/+//6
//n/+P/7//z//f/+//3//P/7//r/+v/6//r/+v/8//z//P/8//r/+v/6//r//P/8//z/
/P/6//r/+v/6//z//P/8//z//P/8//z//P/7//r/+f/4//n/+v/7//z/+v/6//r/+v/8
//z//P/8//7//v/+//7//P/8//z//P/8//z//P/8//z//P/8//z//P/8//z//P/9//7/
//8AAP///v/9//z//f/+//7//v/+//7//v////7//v/9//3//f/9//7///////////8B
AAEAAQABAAEAAgADAAMABAAFAAYABwAIAAgACAAIAAgABgAIAAkACgAMAA0ADQANAAoA
CAAIAAkACQAJAAkABwAIAAkACgALAAgACAAJAAkABwAHAAcABQAEAAIAAAD/////////
//7////+//3//f/7//z//P/8///////+//7//v/+//3//f/8//z/+//9////BAAKABYA
KwBIAGYAiACsAM8A8QATATcBSgFDAR8B4wCiAGsAQwAgAAEA8P/r/+j/5v/r//D/8//1
//b/9v/6//z//f/+////AAAAAAAAAAACAAIAAgACAAAAAAABAAEABAAFAAQABwAEAAQA
BAAEAAYABgAGAAYABAAEAAQABAAEAAUABQAFAAcABwAGAAYABwAHAAcABwAJAAkACQAJ
AAgACAAIAAgABgAHAAcABwAJAAkACAAIAAYABgAGAAYACgAKAAoACgAKAAkACQAKAAgA
CQAJAAkACwAMAA0ADgAOAA4ADQAOABEAEQARABEAEQASABIAEwATABQAFAAVABcAGAAZ
ABwAGgAaAB0AHwAgACEAIwAjACMAIwAlACYAKAAqACwALAAvADAAMAAxAC8AMAAyADMA
NQA2ADcANwA5ADoAOgA7ADsAOwA7ADsAPQA8ADoAOQA0ADIAMgAvAC0AKwApACUAJAAh
AB4AGwAYABcAFQARABAADwAOAAwACAAGAAYABgAFAAUABQAEAAMAAgACAAIAAQABAAEA
AQADAA==
         </WaveFormData>
      </LeadData>
   </Waveform>
</RestingECG>
