# Supplementary material for: Detection of Left Atrial Enlargement Using a Convolutional Neural Network-Enabled Electrocardiogram
Source: Front Cardiovasc Med. 2020 Dec 17;7:609976. doi: 10.3389/fcvm.2020.609976 (PMC7773668; doi:10.3389/fcvm.2020.609976)
Supplement: Supplementary file 3 [file Data_Sheet_3.ZIP › normal2/1802017647_5822_0000003S.XML]

<?xml version="1.0" encoding="Windows-1252"?>
<!DOCTYPE RestingECG SYSTEM "restecg.dtd">
<RestingECG>
   <PatientDemographics>
      <PatientID>1802017647</PatientID>
      <PatientAge>84</PatientAge>
      <AgeUnits>Years</AgeUnits>
      <Gender>Female</Gender>
      <PatientLastName>liusu</PatientLastName>
   </PatientDemographics>
   <TestDemographics>
      <DataType>Resting</DataType>
      <Site>1</Site>
      <AcquisitionDevice>MAC55</AcquisitionDevice>
      <Status>Unconfirmed</Status>
      <Priority>Normal</Priority>
      <AcquisitionTime>11:30:03</AcquisitionTime>
      <AcquisitionDate>04-22-2017</AcquisitionDate>
      <CartNumber>1</CartNumber>
      <AcquisitionSoftwareVersion>009C</AcquisitionSoftwareVersion>
      <XMLSourceVersion>MAC5000 v1.0</XMLSourceVersion>
   </TestDemographics>
   <RestingECGMeasurements>
      <VentricularRate>81</VentricularRate>
      <AtrialRate>81</AtrialRate>
      <PRInterval>164</PRInterval>
      <QRSDuration>70</QRSDuration>
      <QTInterval>396</QTInterval>
      <QTCorrected>460</QTCorrected>
      <PAxis>70</PAxis>
      <RAxis>-38</RAxis>
      <TAxis>62</TAxis>
      <QRSCount>13</QRSCount>
      <QOnset>228</QOnset>
      <QOffset>263</QOffset>
      <POnset>146</POnset>
      <POffset>192</POffset>
      <TOffset>426</TOffset>
      <ECGSampleBase>500</ECGSampleBase>
      <ECGSampleExponent>0</ECGSampleExponent>
   </RestingECGMeasurements>
   <Diagnosis>
      <Modality>Resting</Modality>
         <StatementCount>3</StatementCount>
         <LabelText>12SL ��ϳ���</LabelText>
      <DiagnosisStatement>
         <StmtFlag>ENDSLINE</StmtFlag>
         <StmtText>�������</StmtText>
      </DiagnosisStatement>
      <DiagnosisStatement>
         <StmtFlag>ENDSLINE</StmtFlag>
         <StmtText>������ƫ</StmtText>
      </DiagnosisStatement>
      <DiagnosisStatement>
         <StmtFlag>ENDSLINE</StmtFlag>
         <StmtText>�쳣 ECG</StmtText>
      </DiagnosisStatement>
   </Diagnosis>
   <Waveform>
      <WaveformType>Rhythm</WaveformType>
      <WaveformStartTime>0</WaveformStartTime>
      <NumberofLeads>8</NumberofLeads>
      <SampleType>CONTINUOUS_SAMPLES</SampleType>
      <SampleBase>500</SampleBase>
      <SampleExponent>0</SampleExponent>
      <HighPassFilter>16</HighPassFilter>
      <LowPassFilter>150</LowPassFilter>
      <ACFilter>NONE</ACFilter>
      <LeadData>
         <LeadByteCountTotal>10000</LeadByteCountTotal>
         <LeadTimeOffset>0</LeadTimeOffset>
         <LeadSampleCountTotal>5000</LeadSampleCountTotal>
         <LeadAmplitudeUnitsPerBit>4.88</LeadAmplitudeUnitsPerBit>
         <LeadAmplitudeUnits>��V</LeadAmplitudeUnits>
         <LeadHighLimit>2147483647</LeadHighLimit>
         <LeadLowLimit>268435456</LeadLowLimit>
         <LeadID>I</LeadID>
         <LeadOffsetFirstSample>0</LeadOffsetFirstSample>
         <FirstSampleBaseline>0</FirstSampleBaseline>
         <LeadSampleSize>2</LeadSampleSize>
         <LeadOff>FALSE</LeadOff>
         <BaselineSway>FALSE</BaselineSway>
         <ExcessiveACNoise>FALSE</ExcessiveACNoise>
         <MuscleNoise>FALSE</MuscleNoise>
         <LeadDataCRC32>2367666466</LeadDataCRC32>
         <WaveFormData>
/v/+//7//v/+//7//v/+//7//v/+//7/AAAAAAAAAAD///7//f/8//7//v/+//7//P/8
//z//P/9//7///8AAP7//v/+//7//f/8//v/+v/7//z//f/+//7//v/+//7//v/+//7/
/v///wAAAQACAAAAAAAAAAAAAgACAAIAAgAAAAAAAAAAAAIAAgACAAIAAgACAAIAAgAC
AAIAAgACAAIAAgACAAIAAgACAAIAAgAEAAMAAwAEAAQABQAFAAMAAwAEAAQABAAGAAYA
BgAGAAQABAAEAAQABAAHAAcABwAJAAkACQAKAAkACQALAA4ADwAQABEAFAAWABYAFQAU
ABQAFQAVAA8ADwAQABEAEQARAA4ACQAHAAcACAAIAAgACAAIAAcABQADAAMAAwADAAUA
BQAEAAIAAgABAAEAAQAAAAEAAwAEAAEAAQAAAP3///8BAAEAAAABAAQABQAGAAQABAAI
AAoABAAAAP7/+//3//n//P///wsAGwAqAD4AUwBlAHIAfQB9AHQAagBdAFUAVABSAEQA
MQAkAB8AGQATABUAFwAXABUAEwAQABAAEAAQABAADgANAAwADAANAA0ADAAKAAgACAAI
AAkACQAJAAgABgAGAAYABgAHAAcABgAFAAUABQAGAAgABwAGAAUABAAFAAYABwAKAAkA
CQAJAAkACgAKAAsADAANAA8AEQASABQAFwAZABoAGgAZABsAGwAdAB4AHgAeAB8AIAAg
ACAAIQAkACUAJQAkACQAIwAiACMAIwAiACEAHgAdABwAGwAaABcAFQAUABIAEgARABEA
DwAOAA4ADgAQABAADwAPAA4ADQAKAAsACwALAAsADAAMAA4ADwAPAA4ADgANAAwACwAK
AAoACwAMAA0ADgAOAA4ADgANAA0ACgAKAAoACgAMAAwACQAIAAgACAAIAAgABgAFAAUA
BAAEAAMAAwACAAEAAAAEAAcAAgD///7//v/+//7//v/+/wAAAAAAAAAA/v8AAAAA////
////AQABAP7//v/9//r/+//8//3///8BAP////8AAAIAAgAEAAQAAAD+//3///////7/
/v/9//7/AQACAAIAAAAAAAAAAQADAAIAAgAFAAMAAQABAAEAAQACAAMAAwADAAMAAwAC
AAAAAQABAAEAAQABAAEA/v/+/wIAAAAAAAAAAAD9//3//v/+///////9//3/+//6//n/
+P/6//r/+v/6//z//P/8//r/+//7//v//f/9//3//v////3///8CAAIAAgACAAQABAAE
AAMAAgACAAMAAwD9//3//v/////////7//X/8v/x//T/9P/0//T/8v/x/+//7//w//H/
8v/z//D/7v/r/+r/6//r/+v/6f/p/+r/6v/q/+n/6f/n/+f/5//n/+b/5v/m/+b/5v/m
/+b/6P/q/+j/5P/k/+H/3f/d/+L/4f/h//P/DAAcAC0AQwBUAF0AYQBYAEwAPwAzACoA
JgAgABMABgABAAEA9//t//H/8f/r/+v/5v/m/+b/5v/o/+b/5f/k/+L/4//j/+L/4P/e
/97/3v/g/+H/4v/i/+D/4P/g/+D/3v/d/9v/2f/Z/9n/2v/c/9z/3P/c/9z/3P/c/9z/
3v/h/+H/4f/h/+D/4P/h/+L/5P/l/+b/5v/l/+f/6P/o/+v/6//u/+//8f/y//L/8v/y
//L/8f/w//L/9v/4//n/+//8//z//P/9//3//P/7//z/+//6//n/+P/1//P/8v/y//L/
8f/x/+3/7P/s/+z/7P/s/+v/6//v/+//7f/v/+3/7f/t/+7/7P/u/+//7//w//L/8//0
//T/9P/1//f/9//3//f/9v/0//T/8//z//T/9P/0//T/9v/2//P/8v/x//D/7//u/+7/
7f/t/+z/7f/t/+7/7v/u/+z/7//x/+3/6//r/+z/7v/u/+7/7v/u/+7/7v/u//D/8v/y
//H/7//v//H/8f/v//D/8P/u/+//8P/x//P/8v/v/+7/7v/u/+7/8P/w//D/8P/x//X/
9P/y//H/7//x//P/8//y//D/8P/w//H/8//y//L/9f/z//H/8f/x//H/8v/z//P/8//z
//P/8v/x//H/8P/v/+//7//v/+z/7f/u/+//7//t/+3/7P/r/+T/4v/y//b/7v/t/+z/
6//q/+v/6//s/+z/7f/t/+v/6//u/+7/7v/u/+z/7P/s/+z/7P/s/+z/6v/u/+//8P/z
//L/8f/x//H/7//x//T/9P/2//b/+P/4//f/9f/z//L/9P/1//D/8f/y//P/8//z//D/
6//p/+n/6P/o/+j/6P/o/+f/5f/l/+P/4//j/+P/5v/m/+X/5v/k/+P/4v/f/+H/4v/i
/+L/4//j/+H/4f/j/+P/4v/i/+L/4v/i/+L/5P/i/+D/4P/i/+L/3//b/93/3P/b/+n/
+/8MABoAKwA/AFAAWQBbAFYATgA/ADEALgAuACYAFQAIAAEA+f/z//H/9//5//P/7//u
/+7/7v/u/+z/6v/p/+j/6f/r/+z/7P/n/+T/4//i/+P/4//j/+L/4v/i/+L/4v/j/+P/
4v/h/+L/4f/h/+L/4f/g/9//3v/f/+D/4f/k/+P/4//j/+P/5P/k/+X/5v/m/+f/6P/o
/+f/6f/q/+r/7P/t//H/8//x//L/8v/y//L/8v/x//D/8v/2//j/+f/3//j/+P/4//n/
+f/4//f/9P/z//L/8f/v/+3/7P/s/+3/7v/u/+//6//q/+r/6v/o/+j/5//n/+v/6//p
/+v/6//r/+v/7P/t//D/8v/z//P/9P/0//T/8v/y//P/9f/z//P/8//y//T/9P/z//P/
8//0//X/9v/1//T/8P/u/+7/7v/u/+7/7v/t/+3/7P/s/+v/6//q/+n/6P/s/+//7P/p
/+j/6P/p/+r/6//s/+z/7P/s/+z/7P/u/+7/7f/t/+3/7//v/+7/7v/t/+r/6v/q/+r/
6//t/+v/6//s/+r/6v/s/+z/7f/s/+z/7//u/+z/6//p/+r/7f/u/+7/7P/s/+z/7f/t
/+z/7P/v/+//7f/t/+3/7//w//H/8f/v/+//7//u/+7/7//v/+//8f/x//H/7v/u/+7/
7v/t/+3/7f/s/+v/6v/u//T/8v/u/+z/7P/s/+z/6//r/+z/7P/v/+//7f/t/+7/7v/u
/+7/8P/w//D/8P/w//D/8P/u//H/8f/x//P/9f/1//b/9//1//f/+v/6//r/+v/8//z/
/v/9//z//P/7//v/9f/1//j/+f/5//n/9f/v/+z/6//u/+7/7v/u/+7/7f/r/+v/6//r
/+v/6//t/+z/6v/q/+n/6f/p/+f/5//o/+j/6P/q/+v/6v/r/+v/6//q/+r/7v/u/+7/
7v/s/+z/7v/u/+7/7P/n/+X/5//q/+v/9f8HAB4ANABHAFkAagB1AHMAZgBgAF0AUQBC
AD4APAArABwAGwAbABMADQANAA0AEQARAAwADAAMAAwADAAKAAkACAAIAAkACQAIAAYA
BAAEAAQABQAFAAUABAAAAAAAAAAAAAMAAwACAAEAAAD/////AAAAAAAAAAAAAP7//v/+
/wAA//////////8CAAIAAwAEAAYABwAIAAgABwAJAAoACgAJAAkADAANAA4AEAARABIA
EwAUABQAFAAWABgAGAAXABcAGAAYABgAGQAZABgAFwAWABUAFAATABYAFQAVABYAFgAW
ABUAFQASABAADwAOABAAEAAPAA8AEAAPAAwADQAPABEAEwAWABYAGAAZABkAFwAYABgA
GAAaABoAGwAdABsAGwAbABoAGAAYABcAFwAXABgAGQAaABsAHAAaABoAGQAYABcAFgAU
ABMAEwASABIAEQARABAAEAAOABEAEwAPAA0ADQAOABAAEAAQABAADwAOAA0ADAAOABAA
EAAPAA0ADQAPAA8ADgAOAA0ACgAMAA4AEAATABUAEwATABQAEwASABMAEgATABIAEgAV
ABQAEgARAA8ADwARABEAEAAQABAAEAARABEAEAAQABMAEQAPAA8ADwAPABAAEQARABEA
EQARABAADgAPAA8ADwANAA0ADQAKAAsADAANAA0ADAALAAkABwAEAAwADgAMAAYACAAI
AAgACAAJAAkACgAKAAsACwAJAAkACAAIAAgACAAJAAoACwAMAAsACgAJAAYABwAHAAcA
CQALAAsADAANAAsADQAQABAAEAAQABIAEgASABEAEAAQAA8ADwAJAAkACAAJAAkACQAI
AAMAAQABAAAAAAAAAAAA/v/9//v/+//9//3//f/9//z/+v/3//b/9//3//f/9f/1//b/
9v/2//f/9//1//X/9f/1//T/9P/3//j/+f/6//D/9v/6//j/+P/2/+3/6f/r//D/+/8J
ABkALAA8AE8AYwBqAG8AcQBkAFIASQBDADwAPAA2ACUAEgAPAA8ACQADAAMABQAFAAUA
AQAAAP///v/9//r/+P/2//f/+f/6//r/+P/2//b/9v/0//P/8v/w/+7/7v/u/+7/7v/t
/+v/6f/r/+v/7P/u/+z/7P/s/+z/6//q/+n/6v/s/+3/7v/v/+//7v/u/+7/7v/v//D/
8P/z//X/9v/2//X/9f/4//n/9//4//j/+P/7//z//P/8//v//P/7//n/+//8//z//P/+
//////////z/+//6//n/9//1//T/9P/2//b/9f/1//H/8P/w//D/8P/w/+//7//z//P/
8f/z//X/9f/1//b/9v/4//n/+f/4//j/9//2//j/+v/9/wEA/v/9//z/+v/8//z/+//7
//j/+P/4//j/+P/4//X/9P/0//T/9P/0//T/8//z//L/8v/x//H/8P/u/+z/7//x/+3/
6//r/+z/7v/u/+7/7v/s/+z/7P/s/+z/7v/u/+3/7f/t/+//7//v//D/8P/u/+7/7v/u
/+//8f/v/+//8P/w//D/8v/y//P/8v/y//X/9P/y//H/7//w//P/9P/0//X/9v/3//n/
+P/2//X/9//3//X/9f/1//P/9P/1//X/8//z//P/8v/z//X/9v/3//X/9f/1//L/9P/0
//T/8//1//X/9P/z//b/9P/s/+7/+P/4//j/+P/4//f/9//4//j/+f/5//f/9//4//j/
+P/4//j/+P/4//j/+v/6//r/+P/7//v/+//9//z/+//7//v/+//9/wAAAAACAAIABAAE
AAMAAQD///7/AQABAPv/+//6//v/+//7//r/9f/z//P/9P/0//T/9P/y//H/7//v//H/
8f/x//H/8//y//D/8P/v/+//7//t/+//8P/w//D/7//v/+3/7f/w//H/8f/y//T/9P/0
//T/8v/2//T/8v/0//L/7f/r/+v/7P/x//v/CQAaAC4ARQBZAGgAdQB1AGYAWgBTAEkA
QgA+ADYAJwAWABEAEQANAAcAAwAHAAsABwABAAAA///+/wAA/v/9//z/+v/7//v/+v/4
//b/9v/2//P/8//z//L/8P/w//D/8P/v/+//7v/t/+7/7f/t/+7/7v/u/+7/7v/s/+z/
7P/u//D/8f/y//P/8v/y//P/9P/2//f/+P/4//f/+f/6//r//f/9/wAAAQADAAQABAAE
AAUABgAGAAYABgAIAAgABwAHAAgACAAIAAcABwAGAAUABQAFAAUABQADAAEAAAAAAAIA
AgABAAEA/v/8//v/+v/8//z/+//7//3//f/7//3//v///wAAAgACAAQABQAFAAMABAAE
AAQABAAEAAUABwAJAAkACQAIAAgACAAHAAcABgAGAAYABgAHAAgABgAGAAgACAAIAAgA
BgAFAAUABAACAAEAAQAAAAAA/v8BAAMA///9//3//v8AAAAAAAAAAAAAAAAAAAAA/v8A
AAAA///9//3///////3//v/+//z/+v/6//r/+//+//3//v8AAAIAAgAEAAQAAwACAAIA
BQADAAIAAgABAAMABQAFAAQABQAGAAcACQAJAAgACAALAA0ACwALAAsACwAMAA0ADQAL
AAsACwAKAAwADQANAA0ACwALAAsACAALAAwADQANAAwACwAJAAcACgAIAAoADgANAAwA
CwAKAAcABwAIAAgACwALAAkACQAKAAoACgAKAAoACgAKAAoACgAKAAoACAAJAAkACQAL
AAwADQAPABEADwARABQAFAAVABYAGQAaABkAFwAVABQAFAATAAwACwAMAA0ADQANAAoA
BQADAAMABAAEAAQABAAEAAMAAQABAP/////////////+//z//P/5//n/+f/3//j/+v/7
//z///////3//f/9//3//P/8/wAAAAAAAAAAAgD+//z//P/8//r/8//x//X/+v///wkA
HQAwAEIAVQBpAHYAewB3AGwAYABPAEUASABGADgAJwAcABkAFQARAAsABwAHAAsACQAD
AAIAAQAAAAIAAAD///7/AAABAAEAAAD+//z//P/8//v/+//7//r/9v/2//b/9v/1//X/
9P/z//P/8//0//b/9P/0//T/9P/y//L/8v/0//P/8//z//P/9v/2//f/+P/6//v//P/8
//3///8AAAAA/////wIAAwACAAIAAQAAAAUABgAGAAYACAAKAAoACQALAAwADAAMAAsA
CwAKAAkACgAJAAgABwAGAAMAAQAAAAIAAgABAAEA/f/8//z//P/8//z/+//7//3//f/7
//3/+//7//v//P/+/wAAAQABAP//AAAAAAAAAAAAAAEAAwADAAMAAwACAAQABAADAAMA
AgACAAIAAgAAAAAA/f/8//7//v/+//7//P/7//v/+v/8//v/+//6//n/+P/8////+v/3
//b/9v/4//j/+P/4//r/+v/6//r/+f/6//n/9//2//f/+v/7//n/+v/6//j/+v/6//r/
+//9//v/+//8//v/+v/7//r/+//6//r//f////7//v/9//3///////7/AAAAAAAAAQD/
//7//v8BAAMAAQABAAEAAAAAAAAA///////////+//7//////////////////P/+//7/
/v/9///////+//3/+//6//n/+P/6//v//f/+/////f/+/wAA/v/+//7//v/7//v//P/8
///////9//3//v/+//7//v/9//z/+//6//v//P/9//z//v/9//z//f/9//3//v///wEA
AwAGAAYABAAEAAYABgAGAAUABAAEAAcABwABAAEAAgADAAMAAwABAP3//P/9//7//v/+
//7//f/7//j/9//5//n/+f/5//n/+P/2//b/9v/3//j/9//0//T/8//y//T/9f/0//X/
9f/1//T/9P/2//b/9v/2//z//P/6//b/9P/y/+//7f/x/+7/7f/7/w8AIgAuAD8ATwBe
AG8AcwBsAGIAUQBDAEAAPgA2ACsAHAATABEACwAJAAkABwAFAAUAAAAAAAAAAAACAAAA
///+//3//f/8//r/+v/4//j/+P/3//f/9//2//T/9P/0//T/9f/1//T/8//w/+//7//w
//L/8v/y//L/8P/w//D/8v/1//X/9f/1//j/+P/5//r/+P/5//r/+v/7//3//v/+//3/
/f8AAAEAAwAEAAQABAAFAAYABgAGAAQABgAGAAUABQAGAAYABgAHAAcABgAFAAUABQAF
AAUABwAFAAQABAADAAIAAAD///7//v///wAAAAAAAP////8BAAEA//8BAAMAAwADAAQA
BAAGAAcABwAJAAoACgAKAAkACAAIAAkACgALAAwADAAKAAoACQAJAAgACAAIAAgABgAG
AAMAAgADAAQABQAGAAUAAwACAAAAAAD//////v/8//r//f////3/+//7//z/+//6//n/
+P/5//r/+//8//r//P/8//v/9//3//n/+f/7//z//P/6//j/+P/4//n/+//5//n/+v/5
//j/+f/4//f/9v/2//n//P/8//3//f/8//3//P/6//j/+P/4//n/+//8//7/AwAFAAMA
AwADAAEAAgADAAMAAwADAAMAAgACAAMAAwADAAIAAQAAAPz//f/+//////8AAAEAAQAB
AAIAAgACAAIA/////wAAAAD/////AAACAAAAAAAEAAMAAgABAAAAAAABAAMABAACAAEA
/v/9/wEAAgADAAQAAwACAAEAAAABAAIAAwACAAUABQAFAAcABgAFAAUABQAGAAkADQAO
AA0ADAANAAwADAALAAoACgANAA0ABwAHAAYABwAHAAcABQABAAAAAQAAAAAAAAAAAAAA
///9//3//f/9//3//f////7//P/8//v/+//7//n/9//4//j/+P/7//v/+f/5//v/+//6
//r/+v/6//r/+v/8//7//v/4//j/+v/3//H/8f/4/wEACwAXACgAPgBVAGcAeACDAIEA
dgBmAFUAUQBQAEwAQAAvACIAHwAbABUAEwATAA8ADQALAAYABgAGAAYABwAGAAYABgAF
AAUABAACAAAA/v/+//7//////////v/5//j/9//2//r/+//7//v/+P/1//P/8v/0//b/
+P/6//n/+P/3//j/+//7//v/+//6//r/+//8//r/+//8//z/AAADAAUABgAGAAUABwAH
AAkACgAKAAoADQAOAA4ADgAOABAAEAAPAA8AEAAQABAADwAPAA4ADQAKAAkACAAHAAoA
CQAJAAoACgAKAAkACQAGAAQAAwACAAMABAAEAAUABwAHAAUABwAJAAkACQAKAAgACAAH
AAUACAAKAAsADAAMAAwADQAPABEAEQARABAADgAOAA0ADQAKAAoACgAKAAwADAAJAAgA
BwAGAAUABAAGAAUABQAEAAQAAwADAAIA///8//7////+//3//v8AAAAAAAAAAAAA///+
//3//P/+/wAAAAD///v/+//9//3//v8AAAEAAAD+//7//v///////f/9//7//v/+/wAA
AAD+//z/+//9/wAAAAABAAEA//8BAAEAAAAAAAAAAAABAAEAAAAAAAMAAwABAAEAAQAD
AAQABQAFAAIAAQAAAP7//f/9//z/+//9////AQAAAP7//v/+//3///////7//f/6//r/
+v/6//n/+//6//b/9v/4//j/+P/4//f/9//4//j/+//7//n/+f/4//j/+P/4//r/+v/6
//r/+P/4//j/9v/5//n/+f/7//3//f/+/////f///wIAAgAEAAQABgAGAAQAAwACAAIA
AgABAPr/+f/+/wEAAwAFAP//+f/2//X/9v/2//b/9v/4//f/9f/1//P/8//z//P/9f/0
//L/8v/v/+//7//t/+3/7v/u/+7/7f/t/+v/6//v/+//7v/u//L/8v/y//L/7v/w/+z/
7P/w//L/7f/p/+f/6P/r//X/CQAaACgAOQBLAFwAaQBtAGgAXABNAEEAPAA6ADAAIwAW
AAkABQD///n//f8DAAMA/f/4//j/+P/4//j/9v/1//T/9P/1//X/9P/0//L/8v/y//H/
8f/x//D/7//w//H/8v/x//H/8P/v//D/7//v//D/8P/w//D/8P/u/+7/7v/w//P/8//z
//P/9f/2//j/+v/6//v//P/8//z//f/9//z//////wIAAwADAAQABAAEAAUABgAGAAYA
BwAKAAsACwAIAAgABwAGAAkACQAIAAcABgAFAAQAAwAAAP3/+//6//z//v///wEA/v/8
//v/+v/6//r/+f/5//n/+f/3//n/+f/5//n/+v/7//7/AAABAAMABAAEAAQAAgACAAMA
BQAHAAcABwAGAAQABAADAAMAAAAAAAAAAAACAAIA///+//z//P/8//z//P/7//v/+v/6
//n/+f/4//b/9P/3//n/9//1//X/9v/2//b/9v/2//T/9P/0//T/9P/2//b/9f/2//f/
+v/7//r/+v/5//b/9P/0//T/9f/z//H/8f/y//T/9P/2//b/9v/2//f/+//4//b/9f/z
//T/9//4//j/9f/0//P/8//0//T/9f/5//n/9//3//f/9f/2//f/9//1//X/9f/0//f/
+f/6//v/+f/3//X/8P/x//L/8//z//P/8//y//H/7v/u/+7/7v/z//X/9v/y/+7/7//w
//H/8v/z//P/9P/0//T/8//w/+//8v/y//L/8v/z//T/9f/2//P/8v/x/+7/8//z//P/
9f/z//P/9P/1//X/9//6//r/+v/6//z//P////////8AAP/////5//n//P/9//3//f/8
//f/9f/1//P/8v/x//D/8f/x//D/8f/y//P/9P/1//L/8P/t/+z/7f/t/+3/6//t/+7/
7v/u/+3/7f/r/+v/7v/v/+//8P/w/+7/7P/q/+z/6v/o/+z/8P/o/+H/4f/j/+j/8f/9
/wkAGAAqAD0ATQBcAGUAYwBWAE4ARwA5ADIAMgAqABcADAAJAAUA/f/9/wEA///3//X/
8//0//X/9v/0//L/8f/w/+7/7//v/+7/7f/s/+3/7v/t/+3/7f/s/+j/5v/k/+L/5P/l
/+X/5f/k/+P/4//k/+T/5P/k/+T/5f/m/+f/6v/p/+n/6f/p/+r/6v/r/+z/7v/v//D/
8P/w//H/8f/w//P/8//2//f/9v/2//X/9P/5//z//v8AAP3//v/9//v/+//8//z//P/+
//////////3/+//5//f/+P/3//f/+P/3//b/9P/z//T/9P/1//b/9f/0//L/8f/1//f/
9//7//n/+f/5//r/+v/8//3//f/7//z//P/8//z//P/9/////f/9//3//P/+//7//f/9
//r/+v/6//r/+P/4//X/9P/1//b/9//4//f/9f/0//L/9P/z//P/8v/w/+7/8f/z//P/
8f/x//L/9P/0//T/9P/1//b/9//4//f/+P/3//X/8//z//X/9f/2//j/+f/4//j/+P/4
//n/+P/1//T/9P/y//L/9P/0//T/9P/1//n/9//2//b/9f/3//n/+f/4//b/9v/2//f/
+f/4//j/+//5//f/9//3//f/+P/5//n/+f/5//n/+P/3//f/9v/1//b/9//4//b/9P/0
//T/8//z//P/8v/x//D/8P/w//D/8f/z//b/+P/1//L/8v/y//L/8v/z//P/9P/0//X/
9f/z//P/9v/2//b/9v/0//T/9P/0//L/8v/y//D/9f/1//X/9//5//n/+v/7//3///8C
AAIAAAAAAAIAAgAEAAMAAgACAAUABQD/////AAABAAEAAQD7//X/8v/x//X/9v/3//j/
+v/5//f/9//2//X/9P/z//H/8P/u/+7/7//x//P/8//y//L/8f/w/+//7//t/+3/8f/x
//D/8P/y//L/8v/y//L/8P/y//L/8P/s/+n/6f/p/+z/8////xMAIgAwAEUAXQBqAHEA
cQBoAF4ASwA7ADwAPAAwACEAGgATAA0ADQAJAAUAAQD7/+3/7//0//n//v8AAP7//f/8
//z//f/9//z/+P/2//b/9v/3//f/9//2//L/8v/y//L/8//z//L/8f/w/+//7//w/+7/
7v/u/+7/7v/u/+7/8P/x//H/8f/x//H/8P/w//D/8v/z//T/9P/1//f/+P/4//n/+f/8
//3///8AAAAAAAAFAAYABgAGAAUABgAFAAMABAAGAAcACAAHAAcABgAFAAQAAwACAAEA
AQD///7//v/+//7//f/9//v/+v/6//r/+v/6//n/+f/5//n/9//5//f/9//3//j/+P/6
//v/+//7//z//P/8//r/+v/7//3//v///wAAAAAAAAAA//////3//P/7//r/+//8//r/
+v/4//j/+P/4//j/9//3//b/9f/z//L/8P/v/+7/8v/1//X/8//z//T/8//y//H/8P/w
//D/8P/w//D/8v/y//H/8f/x//P/8//x//L/8v/w//L/8v/y//P/9f/z//P/9P/z//L/
8//y//L/8v/z//f/9f/0//T/8//y//P/8v/w//L/9P/2//n/9v/0//P/9f/3//X/9f/1
//P/9P/1//X/9f/1//X/9P/1//f/+P/5//j/9//2//L/8v/y//L/8f/x//H/8P/v/+//
8P/x//L/8P/v/+//7v/p/+n/6v/s//D/8v/y//H/8P/v/+7/6//r/+z/7P/t/+3/6//r
/+z/7P/s/+z/7P/s/+z/7P/u/+7/7v/s/+//7//v//H/8f/x//L/8//z//X/+P/4//b/
9v/4//j/+//7//v//P/6//n/8v/x//T/9f/1//X/9P/v/+3/7f/t/+z/6//q/+z/6//p
/+n/5//n/+f/5//o/+j/5//o/+X/5f/l/+P/4f/i/+L/4v/l/+X/4//j/+L/4f/f/97/
4v/i/+L/4v/k/+L/4P/k/+L/3P/b/9f/1f/a/9//5f/z/woAHgAzAEsAWABdAGMAWgBI
AD0AMwAmACQAJgAXAAQA//8BAP3/8//t/+//8//z/+//7v/t/+z/6//o/+b/5P/l/+f/
6P/o/+j/5v/m/+b/5f/l/+X/5P/k/+T/5P/k/+L/4f/f/93/3v/d/93/3v/e/97/3v/e
/97/3v/e/+D/4P/f/97/3f/h/+L/5P/m/+X/5f/l/+T/5f/n/+j/6P/p/+n/7P/t/+v/
7P/s/+z/8f/y//L/8v/x//L/8f/v//D/8v/z//T/9P/z//H/7//w/+//7v/t/+3/6//q
/+r/6v/q/+n/6f/m/+T/4//i/+P/5P/k/+X/5//n/+X/5//l/+X/5f/m/+j/6v/r/+v/
6f/q/+r/6v/q/+r/6//t/+//7//v/+7/7v/u/+3/7f/s/+z/7P/s/+7/7v/r/+r/6P/o
/+j/6P/m/+X/5f/k/+T/4//j/+L/4v/g/+P/5f/j/+H/4f/i/+D/4P/g/+D/4P/g/+D/
4P/g/+L/4v/h/+H/4f/j/+P/5P/m/+f/5v/l/+T/4//j/+X/4//j/+T/5P/k/+b/5v/l
/+T/5P/n/+f/5v/m/+X/5f/n/+f/5v/o/+j/6P/p/+j/5v/l/+f/6P/n/+j/6f/q/+z/
7v/v/+//7//v/+7/7v/v/+//7//t/+3/7f/q/+z/7P/s/+v/6//r/+r/6f/m/+b/5v/m
/+X/5f/m/+b/4//j/+T/5v/j/+L/4f/g/9//3//h/+H/3v/e/97/4P/f/9//3//f/93/
3f/b/93/3f/d/93/3f/e/97/3v/g/+D/4f/i/+L/4v/h/+H/4f/f/+P/4//h/+L/4//k
/+X/7f/t/+v/6v/s/+z/7P/s/+v/6v/p/+j/5f/k/+P/4v/i/+L/4v/i/+D/4P/g/+D/
3//e/w==
         </WaveFormData>
      </LeadData>
      <LeadData>
         <LeadByteCountTotal>10000</LeadByteCountTotal>
         <LeadTimeOffset>0</LeadTimeOffset>
         <LeadSampleCountTotal>5000</LeadSampleCountTotal>
         <LeadAmplitudeUnitsPerBit>4.88</LeadAmplitudeUnitsPerBit>
         <LeadAmplitudeUnits>��V</LeadAmplitudeUnits>
         <LeadHighLimit>2147483647</LeadHighLimit>
         <LeadLowLimit>268435456</LeadLowLimit>
         <LeadID>II</LeadID>
         <LeadOffsetFirstSample>0</LeadOffsetFirstSample>
         <FirstSampleBaseline>0</FirstSampleBaseline>
         <LeadSampleSize>2</LeadSampleSize>
         <LeadOff>FALSE</LeadOff>
         <BaselineSway>FALSE</BaselineSway>
         <ExcessiveACNoise>FALSE</ExcessiveACNoise>
         <MuscleNoise>FALSE</MuscleNoise>
         <LeadDataCRC32>330982667</LeadDataCRC32>
         <WaveFormData>
/v/+//7//v8BAAIAAwAEAAIAAAD+//z//f/+////AAD9//z/+//6//z//P/8//z//v/+
//7//v/8//z//P/8//r/+v/6//r//P/8//z//P/6//r/+v/6//z//v8AAAIA///+//3/
/P///wIABQAIAAcABgAFAAQAAgACAAIAAgADAAQABQAGAAUABAADAAIAAwAEAAUABgAE
AAQABAAEAAMAAgABAAAAAwAGAAkADAAJAAYAAwD+/wIABwAKAAwACgANABEAEgASABIA
FAAVABoAHQAfACAAHgAcABwAGgAaABoAHAAdAB0AHQAeACAAIAAhACIAJAAkACIAHwAc
ABoAGAAWABEADwAPAA8ADwALAAgACAAIAAUABAD///3///8CAAQABQABAP///f/6//r/
+v/8//z/+//7//v/+f/4//v/+//4//j/+//7//v/+f/6//r/+f/8//3//v8AAPr/9v/8
/wQA///z//X//f8EAAsAFQAbAB4AJQAuADgAOgAxACwALAAlABwAEwD7/9j/vf+y/6n/
rv/K/+H/6v/z//P/7f/z/wIABAAAAAIAAwAEAAMAAQD9//n//P///wEAAgABAAEAAAD/
/wEAAQABAAEA//8AAAMABgAGAAYABgAEAAYABwAHAAgABQAEAAQABQADAAQABQAHAAsA
DAALAAoACAAHAAcABQAHAAkACwANABEAEgASABEADgALAAoACwAOABAAEwAVABQAEwAR
AA4ADwASABMAFQAXABgAGAAYABYAFQAUABQAFgAYABsAHAAYABcAFQATABUAFwAZABsA
GwAbABoAGwAaABoAGwAeACIAIwAkACYAJQAlACQAJAAlACgAKQArACkAJwAmACQAIgAe
AB0AHAAeACAAIgAhAB8AHwAeABoAGQAZABcAFwAUABMAEgANAAkACQAJAAcACAAIAAgA
CAAFAAEA/v/7//7/AAADAAYABAD9//3//P/7//f/9v/1//f/+v/9/////P/6//n/8//x
//T/9f/2//r/+v/4//b/+P/4//j/+P/5//r//P/9//v/+//8//z/+f/4//r/+//6//r/
+v/5//n/+f/5//n//P/+/wEAAwAAAPz/+f/0//f/+f/6//v/+v/7//v/+f/7//v/+v/6
//z//P/+//7/+//6//f/9P/0//7//f/8//v/+v/4//j/9v/2//z//v///wAAAAADAAMA
AgACAAQABQAHAAwADgAPABAADgAOAAwACAALAA4AEAASABIAEwAVABIADgAMAAsACAAI
AAcABgAIAAUAAgD8//f/+v/7//z/+//2//T/8v/v/+7/6f/n/+f/6//s/+z/7f/s/+v/
6f/m/+X/5v/l/+X/5v/n/+b/5P/n/+f/5P/k/+n/6f/p/+n/5//m/+T/4//l/+X/5v/m
/+b/6v/m/+H/4f/l/+v/8v/7/wMA///4/wUAHAAiABwAFQAMAAQA//8AAP//7//O/6X/
jv+N/5j/rP/D/9b/4f/j/+H/2//W/9j/2v/g/+X/6v/q/+n/5v/j/+D/4f/h/+D/4//n
/+r/7f/r/+n/5//l/+X/5v/p/+z/6f/o/+f/5P/l/+f/6P/q/+j/6P/p/+v/6f/q/+v/
7f/w//D/7v/s/+z/7f/v/+//7P/r/+r/6f/t/+7/7v/t/+//7f/t/+//8f/y//T/9f/0
//P/8f/u//H/9P/1//f/9f/2//b/9v/1//X/9f/2//r//P///wAA//////7//f///wEA
AwAFAAcACQAKAA0ADQAMAAwADgATABUAFwAaABkAGQAYABgAFQAWABUAFQAXABkAHAAe
ABwAGAAXABYAFgAWABYAEwATABMAEgAOAA4ADwAOAA8ADQANAA0ACQAAAP///v/7//z/
/P/8//z//v/7//n/9//2//b/9//4//v/9//6//z/+P/z//H/7//y//T/9v/3//P/8v/y
/+3/7//y//P/9P/4//j/9v/0//P/8v/x//D/8P/w//H/8f/0//X/9//4//b/9v/5//v/
/P/8//z/+//2//X/9P/z//P/9P/2//f/+f/4//j/9v/1//X/9P/z//X/9//4//f/9P/z
//H/8P/1//b/+f/6//j/+P/2//T/9P/0//D/8v/0//T/9P/0/+v/7//7//r/9P/2//b/
9v/2//P/8v/v/+7/8//0//T/9P/3//v//P/8//n/+v/6//v/AQAEAAYACAAHAAgABwAE
AAMABAAEAAQABQAHAAoACAAJAAgACAAGAAMA///7//r/+//6//b/8//x/+//7f/p/+j/
6v/s/+3/7v/p/+f/5//m/+b/5f/l/+H/3//c/9j/3P/g/+L/5f/k/+P/4P/c/9//3//c
/9z/4P/h/+L/4//i/+D/3f/b/97/3//h/+L/5v/k/+D/2//b/9//4//m/+3/8f/1/wAA
DQAYAB4AFgANAAgABgADAAAA9f/f/8L/pf+S/4f/hv+g/8P/1P/V/9n/3f/b/9r/3P/c
/+D/4//m/+X/4//f/9v/3P/f/+H/4v/g/+H/4f/h/97/3f/c/9v/2v/c/+D/5P/k/+T/
5P/i/+L/4//j/+T/5P/k/+X/5//j/+L/4f/h/+b/5v/k/+L/5P/l/+f/5//n/+f/5//n
/+f/6P/o/+f/5P/h/+D/4f/m/+j/6//t/+v/6f/m/+L/4//m/+f/6f/r/+z/7P/s/+r/
6f/o/+j/6//s/+7/7v/x//P/9P/1//b/9//4//n//f///wAAAwABAAAAAAACAAcACQAL
AA4ADQALAAgABgAJAAwADQAPAA8ADwAQABAADQAKAAoACgAMAAwADAAJAAkACQAIAAQA
BAAFAAQABQAEAAMAAgD9//X/9f/1//P/9f/2//f/+P/3//P/8P/t/+z/7P/t/+7/8P/r
/+3/7v/s/+n/6f/p/+v/7P/t/+3/6P/m/+X/3//j/+j/6//u/+3/7P/p/+b/5v/m/+b/
5v/p/+r/7P/t/+z/6//r/+r/5v/m/+n/6//u/+7/7v/t/+n/6f/p/+n/6v/s/+//8f/w
/+7/7f/q/+r/6//r/+v/7f/v//D/7//u/+3/6//q/+3/7v/x//L/8v/y//D/7v/t/+z/
5//o/+v/7P/t/+7/6f/l/+v/8v/w//D/8P/w//D/7v/u/+z/7P/v//D/8P/w//H/9f/2
//b/9P/2//f/+f/9/wAAAgAEAAEAAgABAP7/AQAEAAYACAAHAAkADAAKAAgABgAFAAIA
AQD///3//v/6//j/8//v/+//7//v/+3/6v/q/+r/6f/o/+P/4f/h/+P/5P/k/+X/4v/h
/9//3P/f/+L/4//l/+X/5f/j/+D/4P/f/9v/2v/i/+X/6P/r/+j/5v/j/+H/4//j/+T/
5P/m/+b/5P/j/+H/4f/l/+z/8f/5/wEACAAPABgAJAAgABMADgAMAAkACAABAOv/yv+t
/5z/lf+c/7L/z//k/+3/6//j/+P/8v/0/+//8v/0//b/9f/1//P/8f/v//H/8v/y//X/
9//4//n/9//3//f/9//0//T/9v/4//r//P/+//7//f/9//z//P/9//7/AAADAP///v/9
//3/AQACAAEAAAADAAUACAAJAAYABQAEAAMABgAIAAkACQAGAAMAAgADAAcACAAKAAsA
CwALAAoACAAIAAoACgALAA0ADgAOAA4ADQANAA0ADgARABIAFAAUABcAGQAaABsAHQAf
ACEAIwAkACUAJQAnACUAJAAkACYAKgArACwALgAxADEAMAAwADIANAA0ADUANAAzADMA
MgAyADAAMQAyADIAMgAyAC8ALgAtACsAJgAmACcAJgAnACkAKQApACUAHgAdABwAGQAa
ABoAGgAaABoAFwAVABMAEwAUABYAGAAWABEAEwAUABIADwAPAA8AEAASABQAFQAUABQA
FQARAA4AEAAQABAAFAAUABIAEAASABIAEgASABQAFAAVABUAEwATABQAFAATABQAGAAb
ABsAGgAZABcAFAATABIAEQASABQAFwAZABYAFAATABAAEQATABQAFQAYABkAGQAXABYA
FQATABIAFAAUABYAFgAWABYAFAASABAAEAAMAA4AEgASABIAEgAPABUAFwAQAAwADwAQ
ABEAEgAQABAADgAOABEAEgASABIAEwAXABgAGAAZABwAHgAhACIAIgAhACAAIgAkACQA
IgAjACYAKAAqACgAKQArACgAJQAkACQAIgAiAB8AHAAcABcAFAAOAAkACgALAAwACwAK
AAoACgAJAAYA///7//n//f/+//7////9//v/+P/0//b/+P/4//n//P/9//z/+v/8//v/
9//2//r/+//8//3//P/6//f/9f/2//f/+f/6//r//P/8//f/9//7//v/AgAJAAsAEQAc
ADEANgAsACgALQAiABoAHQAYAAEA4//C/6v/pP+p/7r/0v/n//T/+//1//H/8//4//r/
9P/2//f/+P/4//f/9P/x//T/9//5//r/+P/5//n/+f/4//f/9v/1//T/9P/2//j/9//2
//X/8v/0//X/9f/2//T/9P/1//f/8f/w/+//7//2//j/+P/4//X/9f/2//X/9P/z//L/
8f/2//j/+f/5//b/8//y//P/9v/2//f/9//4//n/+f/4//b/9v/0//P/9P/2//f/+P/6
//v//P/+//3//v8AAAAAAgADAAMAAwAFAAcACQALAAwADQANAA8ADgAMAAsADAAQABMA
FgAaABwAHQAdAB4AHAAcABoAGQAXABcAGAAYABkAGAAaABwAGQAYABcAEwAUABUAFQAS
ABAADwAMAAsADQANAA0ACQABAAEAAQD//wAAAAAAAAAAAQD///7//f/5//j/+P/4//r/
9f/3//j/9//z//L/8f/z//b/+f/7//n/+P/4//P/8f/0//X/9v/6//r/+P/2//f/9v/1
//T/9//4//r/+//7//v//P/8//n/+P/6//v//v/+//7//f/5//n/+f/5//r//P///wEA
AAD+//3/+v/3//f/9v/1//r//f///////f/7//j/9v/7//z///8AAP///v/7//j/+//8
//n//P/8//z//P/8/wEA9//r/+z/+P/6//z//v8AAP3//P/5//j/+//8//z//P8BAAUA
BgAGAAUABgAGAAcADAAOAA8AEAAQABIAEgAQAA8AEAAQABAAEQATABYAFAATABIAEgAQ
AA8ADQALAAwACgAIAAMA///8//v/+v/3//b/9v/2//X/9P/v/+3/7f/u/+7/7f/t/+3/
7f/s/+r/6v/s/+z/7f/v/+//7f/q/+3/7f/q/+r/7f/t/+3/7f/w//D/7//v/+//7//w
//D/7P/w//D/8f/v/+3/7//2//n///8FAAwAGQAgACoAMAAlABgAFgAVAAgAAQDz/8z/
pf+c/53/pP+8/9P/4v/r/+3/5f/n/+z/6P/m/+r/7f/w//D/7//s/+n/6//t/+7/7v/w
//H/8f/x/+//7//v/+//7v/u//D/8v/w//D/8P/u/+z/7f/t/+7/8P/w//H/8//v/+7/
7f/t//H/8v/x//D/7//v//D/7//y//P/9P/1//j/+v/7//v/+P/1//T/9f/3//j/+v/7
//v/+//6//j/+P/6//r/+//9//7//v/+//z/+//6//r//P/+/wEAAgABAAEAAAD//wQA
BwAKAA0ADQANAAwADQAQABAAEQAUABgAGQAaABwAHQAdABwAHAAdACAAIQAjACMAIwAk
ACQAIAAcABsAGgAcABwAHAAZABsAHQAeABwAGQAXABMAEQATABUAFwAVAA0ADQANAAsA
CgAKAAoACgAIAAUAAwABAP7//v///wAAAgD9////AAACAP//////////AAABAAEA/f/8
//z/9//3//r/+//8//z//P/6//j/+f/4//f/9v/5//r//P/9//3//f/+//7/+//6//z/
/f///wAAAQABAP7//f/8//v//v8AAAMABQADAAIAAgAAAP7/////////AgADAAMAAQAB
AAEAAAAAAAMABAAHAAgABQAEAAEA/v8BAAIA//8CAAIAAgACAAIAAQD7/wEABAACAAIA
AgACAAQABAACAAIABQAGAAYABgALAA8AEAAQABAAEgATABUAFgAWABUAFAAUABYAFgAU
ABcAGgAcAB4AHQAfACIAIAAfAB4AHgAcABgAFQASABIADgAMAAcAAwABAAEAAQD/////
AAABAAEA///5//b/9f/3//j/+P/5//r/+//7//r/9//4//f/9//4//n/+P/2//j/9//z
//L/9//3//f/9//4//j/9//3//f/9//4//j/AAD2//D/9f/3//P/+f8AAAUACwARABYA
IwAwADIALgAlABoAGAAVAAwA/f/d/7j/p/+m/6X/rv/G/9v/6v/3//n/7//r//T/8P/r
/+7/8P/y//b/9//2//X/8v/z//P/8v/0//X/9f/1//T/8//y//H/8P/w//L/9P/0//T/
9P/y//L/8//z//T/9f/2//j/+//3//b/9f/1//f/9v/z//D/8//1//j/+f/4//f/9v/1
//r//P/9//3//f/7//v//f/8//r/+f/3//j/+f/5//j/+v/8//z//f///wIABAAGAAUA
BQAFAAYABQAEAAQAAgADAAUABgAHAAgACQAKAAsADgAPAA8AEQAUABQAFQAYABwAHQAe
ACAAHwAfAB4AHgAbABwAGwAbABwAHQAfACAAHwAcABwAHAAcABwAHAAZABoAGwAbABgA
FAATABAADwAPAA8ADwALAAYABwAIAAcAAwACAAEAAAABAP///v/9//3//v8AAAIAAgD9
////AAAAAP3//f/9//v//P/9//3//f/8//z/9//1//j/+f/6////AAD///7////+//3/
/P/+//7///////3//f/+//7/+v/6//3///8BAAIAAwADAAEAAQABAAEAAQACAAQABQAF
AAQABAACAAEAAQAAAP//AQADAAQAAwABAAEAAAAAAAIAAgAEAAQABQAGAAUABAABAAAA
+//8/wEAAgADAAQAAAD9//7//v///wAAAgADAAsACwAJAAgABAACAAAA/v/8//z/+v/6
////AgAEAAYABwALAAwADAAMAA4ADwARABIAEgARABAAEgAWABgAGAAVABYAFgAWABoA
HQAhACAAIQAgACAAHgAaABUAEAAOAA0ADAAIAAUABgAHAAgABwABAAAA///9////+//6
//v/+f/2//L/7//z//X/9v/2//X/9v/1//X/9//3//X/8v/3//f/9P/0//T/8//y//H/
9P/0//P/8//1//X/9v/2//r/+P/6//v/+f/7//3/AAABAP3/AwAUACMAMgA8ADYAKQAe
ABoAFQAMAAEA8//Y/7n/qP+j/6j/uP/L/9r/5f/x/+//6//0//b/8P/y//P/9P/3//f/
9f/z//X/9//4//j/9//3//b/9f/2//f/+P/5//T/9P/2//j/+v/6//r/+P/4//n/+f/6
//n/+P/4//n/+P/4//j/+f/7//r/9//0//X/9//6//v/+//7//v/+//6//r/+f/3//n/
+f/7/////v/8//v/+f/9////AAAAAAAAAgACAAMAAQAAAP7//P8BAAMABQAIAAYABgAH
AAYABwAJAAoACwANAA8AEQATABIAEwATABUAFwAYABoAHgAdAB0AHQAeAB8AHwAeAB4A
IQAkACUAJwAlACUAJgAmACMAIAAgACAAIAAgACAAHQAdAB0AHAAYABgAGQAYABkAFgAT
ABAACQAJAA0AEQATAA8ADAAJAAYABwAFAAQAAwACAAIAAwAEAAIA/f///wAAAAD9//3/
/f/6//r/+v/5//n/+P/4//P/9f/4//n/+v/7//r/9//0//n/+v/7//z/+f/4//j/9//5
//n/+v/6//n/+v/+/wEAAAAAAAAA///+////AAABAP///v/+//3///8AAAIAAgAEAAUA
BQAFAAMAAwACAP//AAABAAEAAgAGAAYACAAIAAcABgADAAAAAwAEAAEABAADAAIAAQAA
AAAA//8CAAQAAQAAAAAA//8BAAEAAQABAAQAAgAEAAMAAgABAAAAAwAEAAMABAADAAIA
AAD+/wMACQAMAA4AEAASABMAFQAUABQAEwASABMAFgAXABYAFAAWABcAGAAbAB0AIAAe
AB8AHgAeABwAFwATAA8ADgAPAA4ACgAHAAQAAwACAP////8AAAEAAQAAAPv/+f/5//f/
9v/0//P/9f/3//j/+P/3//j/9//3//X/9f/z//D/9v/3//X/9v/3//X/8//x//X/9v/2
//f/9P/z//P/8v/o//L/+v/5//f//f8DAAIAAQAJABMAFgAdAC4APAA4ACkAJAAiABsA
EgADAOn/yv+1/6z/qf+w/8b/3f/m/+3/8f/r/+///P/8//P/8v/w/+7/8//1//X/9f/1
//f/+P/4//f/9//2//X/+P/5//r/+//2//T/9P/0//X/9v/3//b/8//z//L/8v/0//T/
9f/3//b/+P/6//3////+//v/+P/4//n/+//7//r/+f/4//f/+//8//z/+//9//v/+//9
//z//P/9//3///8BAAIAAgAEAAYABgAHAAQABAADAAIAAQABAAEAAgADAAQABgAGAAgA
CQAJAAkADgARABQAFwAVABUAFAAVABkAHAAgACYAJgAlACQAJAAnACcAJgAmACUAJgAl
ACUAJQAlACYAJgAmACQAJQAmACQAJAAkACEAIQAhACAAHAAZABkAFwAXABYAFQAUAA8A
CgALAAwACwAKAAoACgAKAAoABwAFAAMAAgACAAMABAACAP3///8AAAQAAwAFAAcAAwAC
AAEA///+//7////7//z/AAACAAQABAAEAAIAAAADAAQABQAGAAMAAgACAAEAAQABAAIA
AgABAAIABgAJAAkACAAHAAUAAwADAAMAAwAFAAYACAAJAAoACgALAAoACgALAAsACwAL
AAsACgAHAAoACwALAAwACgAIAAgABgAIAAoACgAKAA0ADgALAA4ADgAMAAoACAAJAAcA
CQAKAAgACgAJAAMAAAADAAYACQAMAAsACgAHAAYABwAIAAgACAAMABEAEwAUABIAFAAV
ABcAGwAcABwAHAAZABoAGQAWABcAGgAcAB4AIQAjACYAJAAhACAAIAAeABoAFwAUABQA
EQAOAAgAAwAGAAcACAAHAAIAAgACAAEA///5//b/9f/6//z//f////z/+//5//b/+P/6
//r/+//5//n/9//0//j/+f/3//j/+v/5//j/9//5//r/+v/7//r/+f/5//j/8v/8/wAA
+f/3//3///8CAAcADwATABgAJwAyADYANgAtACQAHgAXABQAEQD7/9j/uf+o/5//pv++
/9X/4v/v//f/8//z//b/7v/s//D/8//2//n/+f/3//X/9P/1//X/9P/0//X/9f/1//X/
9f/1//X/8//0//f/+v/5//j/9//0//T/9f/1//b/+f/6//z////7//r/+f/5//z//P/6
//j/+//9/wAAAQD///3/+//5//3//v/+//3////9//3////+//7//////wMABQAGAAYA
AgACAAAA//8BAAIAAgACAAYABwAIAAoACgAKAAsACgAJAAkACAAHAAoADQAQABMAFgAX
ABcAGQAaABoAGwAeAB0AHQAdAB4AHQAdABwAHAAeACAAIAAhACQAJQAnACgAJwAkACQA
JAAhACAAHwAbAB0AHQAcABgAFAATABAADwAUABcAGgAZABAADQAKAAUABgAGAAYABgAI
AAUAAwABAP///v/+//7/AQD9/wAAAgD///v/+v/5//n/+v/7//v/+//6//r/9f/1//j/
+f/6//7//v/8//r/+f/4//f/9v/2//b/9//3//r/+//9//7//P/8////AQABAAAA///9
//7///8AAAEA/f/8//z/+//9//7/AAAAAP3//f/8//v/AAADAAUABQAEAAMAAQAAAAAA
AAACAAIAAwAEAAMAAgAAAAAA/P/+/wEAAgADAAQAAQD9//3//P/4/wAABwAFAP7/AAAA
AAAAAAD+//7//P/8/wEAAgACAAIAAwAHAAgACAAKAA4AEQAVABMAEgAQAA4ADgAQABAA
DgAQABIAEwAUABQAFQAXABQAFQAUABQAEgATABEADwAQAAsACAACAP3//v///wAA///5
//j/9//1//T/7//t/+3/7v/u/+3/7f/v/+//7v/s/+z/7v/u/+//7v/t/+r/5v/s/+3/
6//s/+3/7f/t/+3/7v/u/+3/7f/t/+3/7v/u/+z/6P/m/+3/7//r//H//P8BAAMACQAQ
ABUAFgAiAC4AKQAeABgAEwAIAP3/6//G/6n/nv+d/6j/wv/X/+D/4//l/+X/5//q/+z/
5//q/+z/7v/u/+3/6v/n/+r/7f/v//D/7v/v/+//7//w//H/8v/z/+3/7P/t/+7/6//q
/+n/5v/o/+v/7f/w/+7/7v/v//H/8P/w//D/8f/2//b/9P/y/+//7//w/+//8P/x//L/
8//0//T/8//x//L/8f/y//X/9f/0//T/8//3//n/+v/6//z//v/+/////f/+//7//v8A
AAEAAgAEAAMABAAGAAYABAAFAAUABQAJAAsADQAPAA8ADwAOAA8AEAAQABEAFAAXABkA
GwAeAB4AHQAbABoAHQAgACEAIwAiACEAIQAgAB8AHAAcABwAHgAeAB4AGwAYABcAFQAQ
ABEAEwATABUAEgAPAAwABQAEAAcACgALAAgABgAEAAIAAAD9//v/+f/7//z//v8AAP7/
+f/7//z/+v/3//f/9//4//r//P/9//v/+v/6//X/9f/4//n/+v/7//r/9//0//j/+P/4
//j/+v/6//v/+//4//f/9//2//X/9v/6//3//f/8//v/+f/6//v//P/9//3//v8AAAEA
AAD+//3/+v/9////AAABAAAA///9//n/+//9//7/AAD///7////+//7//v/8//r//v8A
AP7/AgAAAP7//P/6//v/+f/7//z///8AAAIAAwD///z/+v/6//r/+v/8//z/+v/6//3/
/v/+//7/AwAHAAgACAAHAAgACAAJAAkACgAKAAoADQAQABEAEAAOAA4ADQAMABAAEwAX
ABYAEwASABIAEAAOAAsACAAIAAcABgACAP///f/9//3/+//3//b/9f/z//T/7//t/+3/
7//w//D/8f/v/+//7v/s/+n/6v/p/+n/6//t/+3/7P/t/+3/6v/q/+z/6//q/+n/6//s
/+z/7f/s/+v/6//q/+7/7P/w//P/8f/v//H/9P/7/wMACwAWACUALAAoACIAGwAUAA4A
DQAGAPn/4f/C/6n/nP+V/6T/wv/T/+D/7f/x/+3/6//k/9b/2f/g/+b/7P/v//H/8f/x
/+//8f/y//L/8f/x//D/7//w//H/8v/z/+3/7P/t/+7/7//w//H/8P/w//H/8f/y//D/
8P/x//P/8P/w//D/8f/2//b/9P/y//T/9f/3//f/9v/1//T/8//1//b/9v/1//j/9//4
//v/+//6//r/+f/7//3//v/+//z//P/6//n/+v/8//3//v8BAAEAAQACAAIAAgADAAIA
AwAFAAYABwAHAAkACwANABAAEQARABMAFwAYABoAHgAdABsAGQAYABsAGwAaABoAGgAc
ABwAHQAfAB8AIAAgACEAHgAeAB4AHgAeAB4AGwAZABkAGAAUABEAEQAPAA8AEAARABIA
DwAJAAkACQAHAAQABAAEAAQABAABAP///f/8//z//f/+/wEA/f8AAAIAAQD9//z/+//6
//r/+v/5//r/+v/7//f/9v/4//j/+P/8//z/+v/4//z//P/8//z/+v/4//f/9f/3//n/
/P/+//n/+P/6//v//v/+//7//f/6//n/+P/3//n/+v/8//3/+//6//r/+P/5//v//P/9
//v/+//6//f/+P/5//n/+v/6//r//P/8//3//v/9//z/+f/4//P/9P/2//b/9v/2//j/
9//6//z/+P/2//X/8//1//X/9f/1//b/9P/0//T/9P/0//T/9P/0//L/8v/0//T/8//y
//f/+//8//z//v8AAAEAAwAFAAYABgAGAAcACgALAAoACAAIAAcABgAJAA0AEgASABAA
DgANAAoACQAHAAUABgACAAAA+//3//b/9f/0//H/8f/y//P/8//y/+3/6//r/+r/6v/p
/+n/6v/r/+v/6v/o/+r/6v/r/+3/7f/r/+j/6v/p/+X/5P/p/+n/6f/p/+r/6v/p/+n/
5//n/+j/6P/s/+r/5v/n/+n/5//r//D/8//5////BAAPACAAJAAgABcACAAAAAkABADx
/9v/tv+V/5L/k/+W/67/x//U/+H/5//h/93/4P/i/93/4P/i/+T/5f/l/+P/4f/h/+P/
5P/k/+L/4//j/+P/5f/l/+X/5f/k/+T/5v/o/+j/6P/o/+b/4//j/+L/4v/j/+T/5v/p
/+b/5v/m/+f/5//m/+P/4P/i/+X/6f/r/+j/5f/i/9//5P/m/+f/5//l/+H/3//f/+L/
4v/j/+P/5//p/+r/6v/n/+j/5//n/+f/6P/o/+j/6//r/+v/7P/t/+7/8P/w//H/8//0
//X/9P/1//b/9//4//n/+f/7//7/AAADAAgACQAJAAkACgAJAAkACAAIAAkADAANAA8A
EQARABIAEgAPAAwADAAMAA4ADgAOAAsADQANAAwACAAHAAcABQAFAAMAAwADAP///P/9
//7//f/6//j/9v/0//X/8//y//H/7v/s/+v/6v/t/+n/7P/u/+7/6//r/+v/6f/o/+f/
5f/n/+j/6v/n/+X/5v/l/+T/6P/o/+b/5P/o/+j/6P/o/+b/5v/n/+f/5f/l/+b/5v/k
/+T/5//p/+r/6v/q/+n/6f/r/+3/7//t/+7/8P/x/+//7v/u/+z/7P/t/+3/7f/u/+//
7//t/+//8f/y//T/9P/y//L/8P/y//L/8P/u//D/8P/s/+7/8P/w//D/8P/u/+v/7P/s
/+r/6v/r/+v/7P/t/+7/7//s/+r/6P/n/+X/5v/o/+n/6f/p/+v/6f/n/+r/6v/p/+v/
7P/s/+v/7f/t/+7/7//0//j/+v/7//3//f/+////AQD///7//f8AAAMAAQACAAEAAwAC
AAQADgAQABAADgAMAAoACAAGAAIAAAD+//z/+P/2//T/8v/w//D/8P/w/+7/7v/u/+7/
7v/u/w==
         </WaveFormData>
      </LeadData>
      <LeadData>
         <LeadByteCountTotal>10000</LeadByteCountTotal>
         <LeadTimeOffset>0</LeadTimeOffset>
         <LeadSampleCountTotal>5000</LeadSampleCountTotal>
         <LeadAmplitudeUnitsPerBit>4.88</LeadAmplitudeUnitsPerBit>
         <LeadAmplitudeUnits>��V</LeadAmplitudeUnits>
         <LeadHighLimit>2147483647</LeadHighLimit>
         <LeadLowLimit>268435456</LeadLowLimit>
         <LeadID>V1</LeadID>
         <LeadOffsetFirstSample>0</LeadOffsetFirstSample>
         <FirstSampleBaseline>0</FirstSampleBaseline>
         <LeadSampleSize>2</LeadSampleSize>
         <LeadOff>FALSE</LeadOff>
         <BaselineSway>FALSE</BaselineSway>
         <ExcessiveACNoise>FALSE</ExcessiveACNoise>
         <MuscleNoise>FALSE</MuscleNoise>
         <LeadDataCRC32>2090166939</LeadDataCRC32>
         <WaveFormData>
BgAGAAYABgAEAAQABAAEAAQABAAEAAQABAAEAAQABAAEAAQABAAEAAQABAAEAAQABgAG
AAYABgAEAAQABAAEAAYABgAGAAYABgAGAAYABgAIAAgACAAIAAYABgAGAAYACAAIAAgA
CAAGAAYABgAGAAQABAAEAAQABgAGAAYABgAGAAYABgAGAAYABgAGAAYABAAEAAQABAAC
AAIAAgACAAQABAAEAAQAAwACAAEAAAACAAIAAgACAAAAAQACAAQABAAFAAcACAALAA4A
EQATABUAFgAWABYAFAAQAAsAAgD9//v/+f/3//T/8f/x/+//6v/q/+r/7f/y//X/9f/1
//P/8//z//P/9f/3//f/9v/2//j/+v/8//7//f/9//3//P/8//z//P/+//7///////7/
//////////////////8BAAEAAQABAP////8AAAAAAAAAAAAA/v/+////////////AgAC
AAAAAgADAAQADAAXACEALAA3ADcALQAkAB0AFwANAPX/0f+6/6j/iv9z/2j/Tv8o/xz/
Nf9a/37/nP+3/9P/7P/5//v/+//+//////8BAAQABgAGAAgABwAIAAkACQAJAAoACgAK
AAwADAAOAA4ADAANAA0ADwAQABAAEAAQABIAEgASABIAEgATABMAEgASABIAEwATABQA
FAATABMAEgASABIAEgAUABMAEwATABMAEwASABIAFAAUABQAFAAUABQAFQAVABMAFAAU
ABQAFgAXABcAFwAXABkAGQAZABsAGwAbAB0AHgAeAB4AHwAdAB4AHwAhACEAIQAiACIA
IgAjACMAIwAjACMAIgAhACEAIAAeAB4AHAAcABsAGgAbABoAGgAZABYAFQAUABMADwAP
AA8ADwAPAA0ADAALAAoACQAIAAcABwAHAAcABgAEAAQAAgACAAQABAAEAAQAAgAAAAAA
AAAAAAAAAAAAAAAAAAAAAAAA///+//7//v/9//3//f/9//3//f/8//z//P/9//3//v/+
//7//v/+//3//f/8//r//f///wAAAQAAAAAAAAABAAEAAAAAAAAAAAAAAAEAAQD/////
/////wEAAQABAAEAAAAAAP///////////////////////////v/+//7//v/8//z//P/7
//v/+//7//v//P/7//v//f/9//7//v/+//7//v/9//z/+//6//z//v8BAAIAAQADAAQA
BQAKAA0ADwATABQAFAAUABAACwAFAPv/9f/1//P/8f/u/+v/6//p/+b/5//o/+z/8P/w
/+//7v/t/+//7//v//H/8f/x//D/8P/0//b/+P/4//f/9//3//j/9v/2//b/9v/4//n/
+f/6//n/+f/5//n/9//3//f/9//5//n/+f/5//n/+v/6//r/+v/6//j/+P/5//n/+f/5
//j/+P/6//7//f/8/wIACwAZACQAMQA1AC0AIgAZABMACwD5/9f/vv+q/47/cf9o/1T/
LP8W/yX/Sv9u/5D/qf/B/9r/8f/7//n/+P/5//n/+//+/wAAAAACAAMABAAFAAUAAwAE
AAQABAAEAAQABgAGAAYABwAHAAkACgAKAAoACgAKAAoACgAKAAoACwALAAoACAAIAAkA
CQAMAAwACwALAAoACgAKAAoADAALAAsACwAJAAkACAAIAAgACAAIAAgACgAKAAsACwAL
AAwADAAMAAoACwALAAsACwANAA0ADQARABEAEQATABIAEgASABMAFQAWABcAGQAbABsA
HAAcABwAHQAdAB0AHwAfAB4AHQAcABoAFwAWABYAFgAVABQAFAAUABUAFQASABEAEAAP
AA8ADwAPAA8ADQALAAoACQAIAAcABgAFAAMAAwADAAIAAwAEAAMABAACAAIAAgACAAIA
AAAAAAAAAAAAAAAAAAD+//7//v/+//3//P/8//z//////////////////v/+//7/////
/wAA/v/+//7//v/+///////+/wAAAQABAAEAAAAAAAAAAQD///7//v/+/wAAAAABAAEA
//////////8AAAEAAgADAAAAAAD//////////////////////////wAAAAAAAAAAAAAA
AAAA///9//3//f/9//z/+//7//3////////////////////+//n/9//+/wEA/v/8//z/
/P/8//z//P/8//z//P/8//3//P///wEAAgADAAYACQALAA8ADgAOAA4ACgAHAAMA+//3
//P/8f/v/+z/6f/p/+f/5P/k/+T/5//q/+3/7f/t/+3/6//r/+v/7f/x//H/8P/w//D/
8v/0//T/8//z//P/9P/0//T/9P/0//T/9f/1//b/9//3//f/9//3//f/9//3//f/9//3
//f/9f/2//b/9v/4//j/9v/2//X/9f/1//X/9v/4//j/+v/7//7/BAALABUAIgArAC0A
IwAYABEADQAFAPP/2f/C/7D/lv93/2j/VP8u/xz/Lf9O/27/jP+p/8H/2v/r//H/8f/y
//P/8//1//j/+v/6//z//f/+///////9//7//v/+/wAAAAACAAIAAgADAAMABQAEAAQA
BAAEAAQABAAEAAQABAAFAAUABAAGAAYABwAHAAYABgAFAAUABgAGAAYABgAGAAUABQAF
AAUABQAEAAQABQAGAAcACAAHAAYABgAFAAcACAAIAAgACgALAAsACwAKAAsACgAJAA0A
DQANAA8AEAAQABAAEQARABIAEwAVABcAFwAYABgAFwAXABYAFQAXABcAFgAVABUAFAAS
ABIAEgASABEAEAAPAA4ADgANAAwACwAKAAkABwAHAAcABwAFAAMAAgABAAEAAQABAAEA
AQABAAEAAAD+//7//P/8//z//P/8//z//P/6//r/+v/6//r/+v/6//r/+v/6//r/9//2
//b/9v/5//n/+f/5//n/+f/4//j/+v/7//v//P/6//r/+v/6//j/+f/5//j/+v/7//v/
+//8//z//P/9//v/+v/6//r/+//8//7////9//3//f/9/////////////P/8//v/+//7
//v/+//7//v/+//7//v/+v/6//r/+v/8//z//P/7//n/+f/5//n/+P/3//f/+f/3//f/
9//3//f/9//3//b/9//5//r/9//2//T/9P/0//T/9P/0//T/9P/1//b/+P/4//v//f/+
////AgAFAAcACwAKAAoACgAGAAAA+//y/+3/6//p/+f/5P/j/+P/4f/e/9z/3P/f/+L/
5f/l/+X/5f/l/+X/5f/n/+f/5//m/+b/6v/s/+7/7v/v/+//7//w/+7/7v/u/+7/8P/x
//H/8v/x//H/8f/x//P/8//z//P/8//z//P/8//z//T/9P/0//T/9P/y//L/8//z//P/
8//0//T/9P/0//f//v8EAAsAGQAmAC0AKwAhABoAEwALAP3/4//B/6j/kv90/1//Uv8y
/w7/CP8j/0j/bv+Q/6v/xf/c/+3/8f/z//T/9f/1//f/+P/6//r//P/9//7/////////
AAAAAAAAAgACAAQABAAEAAUABQAHAAgACAAIAAgACgAKAAoACgAMAA0ADQAMAAwADAAN
AA0ADgAOAA0ADQAOAA4ADgAOABAADwAPAA8ADQANAAwADAAOAA4ADgAOAA4ADgAPAA8A
DwAQABAAEAAQABEAEQARABEAEwATABMAFwAXABcAGQAYABgAGAAZABkAGgAbAB0AHQAd
AB4AHgAeAB8AHwAfAB8AHwAeAB0AHwAeABwAHAAcABwAGwAaABcAFgAWABUAFgAVABQA
EwAPAA8ADwAPAA0ACwAKAAkACAAHAAYABQAHAAcABwAGAAYABgAEAAQAAgACAAIAAgAC
AAAAAAAAAP7//v/+//7//P/8//z//P/+//7///8AAAEAAQABAAEAAAD///3//P/+////
//8AAAAAAAAAAAAAAAABAAEAAAABAAMABAAFAAQABAAEAAUABQAEAAQABAAEAAQABQAF
AAMAAwADAAMAAwADAAMAAwAEAAQAAwADAAUABQAFAAUABAADAAIAAQACAAIAAgACAAAA
AAAAAP/////////////8//v/+//9//7///8AAAEAAAD///7//P/5//3/AAABAPz//v/+
//7//v/8//z//P/8////AAACAAIABQAHAAgACQAMAA8AEQAVABUAFAATAA4ABwABAPf/
8f/w/+//7v/s/+n/6f/n/+T/5//o/+z/8P/y//H/8P/v//D/8f/y//X/9v/1//P/8v/0
//b/+P/4//n/+f/5//r/+P/4//j/+P/6//v/+//8//3//f/9//3/+//7//v/+//9//3/
/f/9//v//P/8//z//v/+//z//P/9//3//f/9//r//v8AAAIABQAKABAAFwAhADAAOwA1
ACMAHAAZABEA/f/f/8f/uP+e/37/b/9e/zb/Gv8o/0v/aP+I/6r/wf/X/+7/+f/7//v/
/P/9//3////+/wAAAAACAAMABAAFAAUABQAGAAYABgAEAAQABgAGAAYABwAHAAkACgAK
AAoACgAMAAwADAAMAAwADQANAAwACwAKAAoACQAMAAwACwALAAwADAAMAAwADAALAAsA
CwALAAsACgAKAAwADAAMAAwACgAKAAsACwALAAwADAAMAAwADQANAA0ACwANAA0ADQAR
ABEAEQATABYAFgAWABcAFgAWABYAFwAZABkAGgAaABoAGwAbABsAGwAbABoAGQAXABYA
FAAUABIAEgARABAAEQAQABAADwAOAA0ADAALAAoACwAMAA0ACwAJAAgABwAGAAUABAAD
AAEAAQABAAAAAgACAAAAAAACAAIAAgACAAAA/v/+//7//v/+//7//v8AAAAAAAAAAP//
/v/+//7////////////9//3//P/8//z//f/9//7///8AAAEAAgACAAMAAwACAAIAAwAD
AAMAAwACAAEAAQADAAIAAgACAAIAAgADAAMAAQABAAEAAQABAAEAAQABAAIAAgABAAEA
AQABAAEAAQABAAEAAQABAP7//v/+//7/AAAAAAAA//8BAAEAAQABAP7//f/9/////f/9
//3//f/9//3//f/8//3/+//6//3/AAD///7//f/8//7//v/+//7//f/+/wAAAAABAAMA
BAAFAAYACQALAA8AEAAQABAADAAIAAMA+v/1//P/8f/v/+z/6f/p/+f/5P/m/+b/6f/s
/+3/7f/t/+3/7//v/+//8f/z//P/8v/y//T/9v/4//j/9f/1//X/9v/2//b/9v/2//b/
9//3//j/+f/5//n/+f/5//n/+f/5//n/+f/5//n/+//8//z//P/6//r/+P/4//n/+f/5
//n/+v/4//j/+P/9/wAABgAPAB0AKAAxADEAJQAcABcADwAFAPH/0/+6/6b/iP9t/2L/
SP8e/xT/L/9Q/3T/lv+z/8v/3v/v//f/9//4//n/+f/7//z//v/+/wAAAQACAAMAAwAF
AAYABgAGAAQABAAGAAYACAAJAAkACwAKAAoACgAKAAwADAAMAAwADgAPAA8ADgAMAAwA
DQANAA4ADgANAA0ADgAOAA4ADgAMAAsACwALAAkACQAIAAgACgAKAAoACgAKAAoACwAL
AAsADAAMAAwADAANAA0ADQANAA8ADwAPAA8ADwAPABEAFAAUABQAFQAVABYAFwAZABkA
GQAaABoAGgAbABsAGwAbABsAGgAZABsAGgAYABgAGAAYABcAFgAVABQAFAATABIAEQAQ
AA8ADQANAA0ADQANAAsACgAJAAYABQAEAAMAAwADAAMAAgAEAAQAAgACAAAAAAAAAAAA
AAD+//7//v/+//7//v/+//7//v/+//7////+//7//v/9//3//f/9///////+//7//v//
////AAAAAAAAAAAAAAIAAwADAAIAAAABAAEAAQACAAIAAgADAAUABAAEAAQABAAEAAUA
BQADAAMAAwADAAUABQAFAAUABAAEAAMAAwADAAMAAwADAAMAAwADAAMAAgACAAIAAgAA
AAAAAAD//wEAAQABAAEAAgABAAEAAwADAAMAAwADAAIAAQAAAP7////9//7/AAAAAAAA
AAAAAP7//v/+//7/AQACAAQABAAFAAcACAAJAA4AEQATABcAFwAWABUAEAAKAAMA+P/x
//H/8f/x//D/6//r/+n/5v/o/+j/6//u//H/8f/x//H/8f/x//H/8//1//X/9P/0//b/
+P/6//r/+//7//v//P/8//z//P/8//r/+//7//z////////////9//3//f/9//7///8A
AAEAAQACAAIAAgABAAAA/f/8////////////AAAAAAAAAgAFAAgADgAZACUAMAA3ADMA
KwAiABkADwADAOf/xf+y/57/gv9v/2L/QP8c/xz/Pf9i/4L/ov+//9f/6v/3//3////+
//////8BAAAAAgACAAQABwAIAAkACQALAAwADAAMAAoACgAMAAwACgALAAsADQAOAA4A
DgAOAA4ADgAOAA4ADgAPAA8ADgAQABAAEQARABIAEgARABEAEQAQAA8ADgAQAA8ADwAP
AA8ADwAOAA4ADgAOAA4ADgAOAA4ADwAPABEAEgASABIAEgATABMAEwARABMAEwATABMA
EwATABUAGAAYABgAGQAXABgAGQAbAB0AHQAeAB4AHgAfAB8AHwAdAB0AHAAbAB0AHAAa
ABoAGgAaABkAGAAVABQAFAATABIAEQAQAA8ADQANAA0ADQAPAA0ADAALAAoACQAIAAcA
BwAHAAcABgAEAAQAAgACAAIAAgACAAIABAACAAIAAgAEAAQABAAEAAIAAgACAAIAAQAA
AAAAAAD//////////wEAAQAAAAAAAAABAAEAAgACAAIAAgACAAIAAwADAAIAAgADAAMA
AwAEAAQABAAFAAMAAgACAAIABAAEAAUABQAFAAUABQAFAAMAAwADAAMAAgACAAEAAQAB
AAEAAQABAAMAAwADAAMAAgACAAIAAgABAAAA///9/////////////v/9//3///8BAAEA
AQABAAEAAQABAAAA/f/9//7///////7//f/9//z/+v/4//r/+//8//3//v/+//7//v/+
//7//v////7/AQADAAQABQAGAAkACwAPABEAEgATABAADgAJAAAA+//3//X/8//w/+//
7//t/+r/6P/o/+v/7v/x//H/8f/x//H/8f/x//P/8//z//L/8v/2//j/+v/6//n/+f/5
//r/+v/6//r/+v/6//v/+//8//3//f/9//3////////////9//3//f/9////AAAAAAAA
/v/+//z//P/9//3//f/9/wAAAAD+//7/AQAGAAgAEQAfACoALwAxAC0AJAAbABUADQD5
/+H/yv+4/57/f/9w/1z/NP8g/zP/WP94/5r/tf/N/+L/8f/5//v//P/9//3///8CAAQA
BAAGAAcACAAJAAkABwAIAAgACAAIAAgACgAKAAwADQANAA8AEAAQABAAEAAPAA4ADQAM
AA4ADwAPAA4ADgAOAA8ADwASABIAEQARABIAEgASABIAEAAPAA8ADwAPAA8ADgAOAA4A
DgAOAA4AEAAQABEAEQAPABAAEAAQABAAEQARABEAEQATABMAEwAVABUAFQAXABgAGAAY
ABkAGwAcAB0AHwAdAB0AHgAeACAAIQAhACEAIQAhACAAHwAdABwAGgAaABoAGgAZABgA
FwAWABYAFQAUABMAEgARAA8ADwAPAA8ADwANAAwACwAKAAkACAAHAAcABwAHAAYACAAI
AAYABgAGAAYABgAGAAYABAAEAAQABAAEAAQABAACAAIAAgACAAMAAgACAAIAAwADAAMA
AwADAAMAAgACAAIAAwADAAQAAgACAAIAAgAEAAUABQAEAAQABQAFAAUABgAGAAYABwAH
AAYABgAGAAQABAAFAAUABwAHAAcABwAFAAUABQAFAAQABAADAAMABQAFAAUABQADAAMA
AwADAAAAAAAAAAAAAgACAAIAAQD///////////7//f/9///////////////////////+
//////8AAAEA///+//3//f/+//7//v/+//z//f/+//z//P/8//z//v/+//7//v/9//7/
AAAAAAEAAwAEAAUABgAJAAsADwARABIAEwAQAAoABQD8//f/9f/z//H/7v/t/+3/6//o
/+b/5v/p/+z/7//v/+//7//x//H/8f/z//X/9f/0//T/+P/6//z//P/5//n/+f/6//z/
/P/8//z/+v/7//v//P/9//3//f/9//3//f/9//3/+//7//v/+//9//7//v/+//7//v/8
//z///////////8AAAIA/P/6//3/BAAKABMAHwAuADsANwApACAAGQAPAAEA5//H/7D/
nP98/2X/Wv86/xb/FP8z/1j/fP+e/7n/0//q//f/+f/3//n/+//8////AAACAAIABAAF
AAYABwAHAAcACAAIAAgACgAKAAwADAAKAAsACwANABAAEAAQABAADgAOAA4ADgAPABEA
EgASABAAEAARABEAEgASABEAEQASABIAEgASABAADwAPAA8AEQARABAAEAAQABAAEAAQ
ABAAEAARABEAEQASABIAEgASABMAEwATABMAFQAVABUAGQAZABkAGwAbABoAGQAZABoA
HAAeACEAIQAhACIAIgAgACEAIQAhACEAIQAgAB8AIQAgAB4AHgAeAB4AHQAcABsAGgAa
ABkAGAAXABYAFQAVABUAFQAVABMAEQAQAA8ADgANAAwACwAJAAkACQAIAAkACgAJAAoA
CAAIAAgACAAGAAQABAAEAAYABgAGAAYABAAEAAQABAAFAAQABAAEAAMAAwADAAMAAwAD
AAIAAgAEAAUABQAGAAUABAADAAIAAwAFAAYABgAEAAUABQAFAAYABgAGAAcABwAGAAYA
BgAEAAQABQAFAAYABwAIAAkACQAJAAkACQAGAAYABQAFAAUABQAFAAUAAwADAAMAAwAE
AAQABAAEAAIAAgACAAEAAQABAAEAAQACAAEAAQADAAEAAQABAAEAAwADAAMAAgABAAEA
AgADAAEAAgD//wEAAgAAAAAAAAAAAP7//v/+//7/AQACAAQABAAFAAcACAAJAAoADQAP
ABMAFAAUABQAEAAOAAkAAAD7//n/9//1//L/7//v/+3/6v/o/+j/6//u//H/8f/x//H/
7//v/+//8f/0//X/9f/2//b/+P/6//r/+//7//v//P/6//r/+v/6//z//f/9//7//f/9
//3//f////////////7//f/8//v//f/+//7//v/+//7//P/8//7///8AAAEAAAD8//r/
/v8DAAQACgATAB0AKAAzADcALwAkAB8AFwALAPn/3f/E/7L/mv97/2z/Wv8w/xr/Lf9Q
/27/kP+t/8X/3v/z//v/+//8//3//f///wAAAgACAAQABQAGAAcABwAHAAgACAAIAAYA
BgAIAAgACAAJAAkACwAKAAoACgAKAAwADAAMAAwACgALAAsACgAKAAoACwALAAwADAAL
AAsADAAMAAwADAAMAAsACwALAAsACwAKAAoACgAKAAoACgAKAAoACwALAAoACgAJAAgA
CwANAA4ADwANAA8ADwAPABMAEwATABUAFgAWABYAFwAVABYAFwAZABsAGwAcABwAHAAd
AB0AHQAfAB8AHgAdAB0AHAAaABoAGAAYABcAFgAVABQAFAATABIAEQAQAA8ADQANAA0A
DQAPAA0ADAALAAoACQAIAAcABwAHAAcABgAEAAQAAgACAAQABAAEAAQABAACAAIAAgAA
AAAAAAAAAAAAAAAAAAAA///+//7//v/////////////////+//7//v//////AAAAAAAA
AAAAAAAAAQABAAAAAAABAAEAAQACAAIAAgADAAMAAgACAAIAAgACAAMAAwACAAEAAAD/
/wAAAQACAAMAAAAAAP////8BAAEAAQABAAEAAQABAAEA/v/+//7//v/+//7//v/9//7/
//8AAAEA///9//z//f/+////AAABAP////////7//f/9//7//////wAA///9//7//v/+
//7//v/8//z//P/8//v//P/+//7/AQADAAQABQAGAAkACwAPABIAEgASAA4ACwAHAP//
+//4//X/8v/u/+3/7f/r/+j/5v/m/+n/7P/x//H/8f/x/+//7//v//H/9f/1//T/9P/2
//j/+v/6//f/9//3//j/+v/6//r/+v/6//v/+//8//v/+//7//v/+//7//v/+//9//3/
/f/9//v//P/8//z//f/+//3//v/9//3//f/9//7//v/8//7/AwAEAAgAEQAbACgAMwAz
ACkAJAAbAA8AAwDv/9P/vP+m/4r/df9m/0b/Iv8e/zf/XP+A/57/t//R/+j/8//3//n/
+v/7//v//f/+/wAAAAACAAEAAgADAAMABQAGAAYABgAGAAYACAAIAAYABwAHAAkACwAM
AA0ADgAMAAwADAAMAAwADQANAAwADgAOAA8ADwAOAA4ADQANAA4ADgAOAA4ADgANAA0A
DQANAA0ADAAMAAoACgAKAAoACgAKAAsACwANAA4ADgAOAA4ADwAPAA8ADQAPAA8ADwAT
ABMAEwAVABQAFAAUABUAFQAWABcAGQAXABcAGAAYABoAGwAbABsAGwAbABoAGQAZABgA
FgAWABYAFgAVABQAEQAQABAADwAOAA0ADAALAAsACwALAAsACQAHAAYABQAEAAMAAgAB
AAEAAQABAAAAAAAAAP7//v8AAAAAAAAAAAAA/v/+//7//v/+//7//v/8//z//P/8//v/
+v/6//r/+//7//v/+//9//3//P/8//r/+//7//z/+v/6//r/+v/8//3//f/8//z//f/9
//3//P/8//z//f////7//v/+/wAAAAABAAEA//////////////////////7//v/9//3/
/f/9//3//f/7//v/+//7//r/+v/6//r//P/8//z/+//7//v/+//7//z/+//7//3//P/7
//r/+f/5//n/+f/4//f/9//4//n/+//6//n/+f/8//r/+v/6//r/+v/6//r/+v/6//n/
+v/8//z///8BAAIAAwAEAAcACQANABAAEAAQAAwABwABAPf/8f/w/+//7v/s/+f/5//l
/+L/4v/i/+X/6P/r/+v/6//r/+v/6//r/+3/7//v/+7/7v/u//D/8v/y//L/8//0//b/
9P/0//T/9P/2//f/9//4//f/9//3//f/+P/5//r/+//5//n/+f/5//n/+v/6//r/+v/6
//j/+P/5//n/+f/5//r/+v/6//r//f8AAAgAEwAhADAAOQAzACkAHgAVAA0A///h/7//
qv+U/3b/X/9Q/zD/EP8S/zH/Vv96/5r/t//P/+T/8f/z//H/9P/3//n//f/+/wAAAAAC
AAEAAgADAAMAAwAEAAQABAAGAAYACAAIAAYABwAHAAkACAAIAAgACAAKAAoACgAKAAoA
CwALAAoACgAKAAsACwAKAAoACQAJAAoACgAKAAoADAALAAsACwALAAsACgAKAAkACAAH
AAYACAAIAAkACQALAAwADAAMAAoACwALAAsADQAPAA8ADwARABEAEQATABQAFAAUABUA
FQAWABcAGQAZABkAGgAaABwAHQAdAB0AGwAbABoAGQAbABoAGAAYABYAFgAVABQAEwAS
ABIAEQASABEAEAAPAAsACwALAAsACwAJAAgABwAIAAcABgAFAAMAAwADAAIABAAEAAIA
AgACAAIAAgACAAIAAAAAAAAA/v/+//7//v/+//7//v/+/////v/+//7//f/9//3//f//
/////v/+//7//////wAAAAAAAAAAAAD+///////+/wAAAQABAAEABAAEAAQABQAEAAIA
AQAAAAIAAgADAAMAAwADAAMAAwADAAMAAwADAAQABAADAAMAAwADAAMAAwADAAMAAwAD
AAIAAgACAAIAAAAAAAAA//8BAAEAAQABAAAA/////wEAAQABAAEAAQADAAMAAwACAP//
//8AAAEAAQAAAP////8CAAIAAgACAAIABQAEAAMAAgABAAAAAgACAAIAAgABAAIABAAE
AAUABwAIAAkADAAPABEAFQAXABgAGQAWABIADQAEAP///f/7//n/9v/x//H/7//s/+r/
6v/t//D/9P/1//b/9//2//X/9P/1//j/+f/5//r/+v/8//7//v/9//3//f/+/wAAAAAA
AAAA/v//////AAADAAMAAwADAAMAAwADAAMABQAFAAUABQAFAAYABgAGAAQABAACAAIA
BQAFAAUABQAIAAoACgAIAAkADgAUABsAJwA0AEEAPwA1ACwAJwAfABcAAQDb/8L/sP+W
/3//dv9c/zL/JP85/1j/eP+e/73/0//o//3/BQAFAAQABQAFAAcACAAKAAoADAAPABAA
EQARABEAEgASABIAEAAQABIAEgAQABEAEQATABQAFAAUABQAFQAWABcAGAAWABcAFwAW
ABYAFgAXABcAFgAWABUAFQAYABgAGAAYABgAFwAXABcAFwAXABYAFgAYABgAGAAYABYA
FgAXABcAGQAaABoAGgAYABkAGQAZABsAHQAdAB0AHQAdAB0AHwAgACAAIAAhACEAIgAj
ACUAJQAlACYAJgAkACUAJQAlACcAJwAmACUAJQAkACIAIgAiACIAIQAgAB0AHAAcABsA
GgAZABgAFwAVABUAFQAVABUAEwASABEAEgARABAADwANAA0ADQAMAAwADAAKAAoACAAI
AAgACAAKAAgACAAIAAkACgALAAwACgAKAAoACgALAAoACgAKAAoACQAIAAcACgALAAsA
DAAKAAsACwAMAA4ADgAOAA4ADgAPAA8ADgAMAA0ADQANABAAEAAQABEAEQAQABAAEAAQ
ABAAEQARAA8ADwAPAA8ADQANAA0ADQAOAA4ADQANAA8ADwAPAA8ADQANAA0ADQANAA4A
DwAQABAAEAAQAA8AEQARABEAEQAQAA8ADwARAA8ADwAPAA8ADwAPAA8ADgANAA0ADgAP
AA8ADgANAA0ADAAMAAwADAAOAA0ADQAOAAwADQAMAAsACQAJAAgACQAKAAsACwALAA0A
DQAKAAkADAAMAAwADQARAA8ADwASABUAGAAaABwAGAATABEAEQAMAAkABAD///v/+v/4
//b/8//x//X/+v/8//z//P/8//z//P/8//z///8AAAEAAgADAAQABQAGAAgACAAIAAgA
BgAGAA==
         </WaveFormData>
      </LeadData>
      <LeadData>
         <LeadByteCountTotal>10000</LeadByteCountTotal>
         <LeadTimeOffset>0</LeadTimeOffset>
         <LeadSampleCountTotal>5000</LeadSampleCountTotal>
         <LeadAmplitudeUnitsPerBit>4.88</LeadAmplitudeUnitsPerBit>
         <LeadAmplitudeUnits>��V</LeadAmplitudeUnits>
         <LeadHighLimit>2147483647</LeadHighLimit>
         <LeadLowLimit>268435456</LeadLowLimit>
         <LeadID>V2</LeadID>
         <LeadOffsetFirstSample>0</LeadOffsetFirstSample>
         <FirstSampleBaseline>0</FirstSampleBaseline>
         <LeadSampleSize>2</LeadSampleSize>
         <LeadOff>FALSE</LeadOff>
         <BaselineSway>FALSE</BaselineSway>
         <ExcessiveACNoise>FALSE</ExcessiveACNoise>
         <MuscleNoise>FALSE</MuscleNoise>
         <LeadDataCRC32>1274050685</LeadDataCRC32>
         <WaveFormData>
8P/w//D/8P/w//D/8P/w/+//7v/t/+z/6v/q/+r/6v/s/+z/7P/s/+r/6v/q/+r/7P/s
/+z/7P/s/+z/7P/s/+7/7v/u/+7/7//w//H/8v/0//T/9P/0//X/9v/3//j/+v/6//r/
+v/8//z//P/8//7//v/+//7/AAAAAAAAAAACAAIAAgACAAIAAgACAAIAAAAAAAAAAAAA
AAAAAAAAAP///v/9//z//P/8//z//P/6//r/+v/4//j/+P/4//j/+P/4//j/+P/5//n/
+f/5//j/+f/5//j/9//2//X/8f/x//D/8P/u/+r/6v/o/+f/5f/k/+T/5//u//L/9f/3
//X/8//w/+z/7v/w//H/8f/v/+//7//t/+v/6//q/+n/6f/o/+j/6f/q/+r/6v/q/+r/
6//r/+v/6//r/+v/6//r/+n/6//r/+n/6//r/+v/6v/q/+r/6f/q/+r/6v/r/+v/7//t
/+n/6//p/+b/5P/q//v/EwAsAE0AfACvAN4AFwFVAXYBZgEyAdwAYgDO/03/9P7E/sv+
9f4j/0r/dP+e/8b/7P////v/9P/x//D/8P/x//P/8//z//T/9f/2//f/9//3//j/+v/6
//r/+v/6//z//f/9//3//v/+/////v/+/wAAAQABAAEAAgACAAEAAQD//wAAAQACAAQA
AwADAAYABwAHAAcABwAIAAgACQAJAAkACwAMAAwADgAQABAAEAASABQAFwAYABcAGAAa
ABsAHQAeACEAIgAiACUAJwApACwALgAwADIANQA4ADoAPAA+AEAAQgBFAEgASgBMAE4A
VABWAFcAWQBZAFoAWwBbAF8AYABgAF8AXgBdAFoAWABZAFgAVQBTAFAATwBNAEoARgBD
AEEAQQBBAD4AOgA5ADIALwAsACgAJAAiACAAHAAZABUAEQAPAAoACAAFAAMAAgD+//3/
+//5//b/9v/z//L/8P/w//D/7//t/+z/7P/q/+j/5//n/+n/6f/p/+n/6f/p/+n/6f/p
/+n/6f/p/+j/6f/o/+f/6P/q/+v/7P/t/+3/7//w//H/8f/x//P/8v/y//X/9P/2//b/
+P/4//b/+P/4//j/+v/6//v//P/9//3//f/9//3//f/9//7//v/+//7//v/8//r/+f/5
//n/+f/5//n/+v/6//j/+P/4//j/+P/4//j/+P/3//b/8//y//T/9P/0//T/8v/y//L/
8//z//P/8//0//X/9f/0//P/8P/v/+v/6f/o/+j/5v/k/+T/4v/h/+D/4v/j/+f/6//t
/+7/7v/t/+v/6P/k/+T/5v/n/+f/5//l/+X/4//h/9//3v/d/93/3P/c/93/3v/e/97/
3v/e/93/3f/d/93/3f/d/93/3f/b/93/3f/b/9v/2//b/9z/2v/a/9n/2P/a/9r/2//b
/9v/2//d/9//2//W/9T/2P/p/wEAGAA3AGgAnwDOAAEBPwFqAWgBOgHmAGoA1v9R/+r+
sP6t/tP+A/8u/1r/gv+q/9D/6//x/+j/4//i/+L/4//l/+X/5f/m/+f/6P/p/+n/5//o
/+r/6v/q/+r/6v/s/+3/7f/t/+7/7f/v/+//8P/w//H/8f/x//T/9P/z//P/8f/y//P/
9P/1//X/9v/6//n/+f/5//n/+v/6//v/+//7//3//v/+//z//v/+//7///8CAAYACAAH
AAgACgALAAsADAAPABAAEgAVABcAGQAaABwAHgAgACMAJgAoACoALgAwADIANQA4ADoA
PAA+AEIARABFAEcASQBKAEsASwBNAE4ATgBNAE0ATQBLAEoASQBIAEUAQwBEAEMAQQA+
ADwAOQA3ADcAMwAwACwAKwAoACUAIgAeABkAFgATAA4ADAAJAAYABQACAAAA/f/7//j/
9P/z//H/8f/u/+7/6//q/+j/6P/o/+n/5//m/+b/5P/i/+H/4f/h/+H/4f/h/+P/4//j
/+P/4f/h/+H/4f/h/+P/4//j/+P/5P/k/+T/5f/l/+f/6P/n/+f/5//p/+n/6v/u/+7/
7v/u//D/8P/y//T/9P/0//T/9P/1//b/9f/1//X/9f/3//f/9//4//j/+P/4//j/+P/2
//X/9f/1//X/9f/1//L/8v/w//D/8v/x//D/8P/y//L/8f/w/+v/6P/u//D/7P/q/+r/
6v/q/+j/6P/m/+b/5v/m/+b/5v/o/+j/6P/p/+f/5//n/+j/6f/p/+j/5//o/+f/4//h
/+D/4P/e/9z/3P/a/9n/2P/W/9f/2//f/+L/5P/l/+X/4//g/9z/3P/g/+H/4f/h/9//
3//d/9v/2f/Y/9f/1//Y/9j/2f/a/9r/2v/a/9r/2//b/9v/2//b/9v/2//b/9n/2//b
/9n/2//b/9v/3P/c/9z/2//a/9r/2v/b/9v/2//b/93/3f/b/9j/1v/Y/+n///8WADMA
YACPALoA8QAvAV4BXgE0AeoAegDq/2X/BP/K/sP+5/4T/zj/YP+M/7b/2v/z//P/6v/n
/+b/5v/n/+f/5//n/+j/6f/q/+v/6//r/+z/7v/u/+7/7v/u//D/8//z//P/9P/z//X/
9f/2//T/9f/1//X/+P/4//f/9//3//j/+f/6//z/+//7//7//f/9//3//f/8//z//f/9
////AQACAAIAAwAGAAcACAAGAAgACwAMAA0ADgAQABEAEQASABUAFgAWABkAGwAdACAA
IgAkACYAKQAsAC4AMAAyADQANgA5ADwAPgBAAEIARgBIAEkASwBNAE4ATwBPAFEAUgBS
AFEAUQBRAE8ATgBNAEwASQBHAEgARwBFAEIAQAA9ADsAOwA3ADQAMAAvACsAKQAnACQA
IAAeABwAGAAXABMADwANAAgABgADAAEAAAD8//v/+f/5//b/9v/z//L/8P/w//D/7//t
/+z/7P/u/+z/6//r/+n/6f/p/+n/6//r/+v/6//p/+n/6f/p/+n/6//r/+v/6//s/+z/
7P/t/+3/7//w/+//7//v//H/8f/y//b/9v/2//b/+P/4//j/+v/6//r/+v/6//v//P/9
//3//f/9//3//f/9//7/AAAAAAAAAAAAAP7//f/9//v/+//7//v//P/8//r/+v/4//f/
9v/2//b/9v/1//T/9f/0//T/8v/w/+7/7v/u/+7/7P/s/+r/6v/q/+r/6v/q/+z/7P/s
/+3/6//r/+v/7P/t/+3/7P/r/+r/6f/l/+P/4v/i/+D/3v/e/9z/2//a/9r/2//f/+P/
5v/o/+n/6f/l/+L/3v/e/+D/4f/h/+H/4//j/+H/3//d/9z/2//b/9z/3P/d/97/3v/e
/97/3v/f/9//3//f/9//3//f/9//3f/f/9//3f/f/9//3//g/+D/4P/f/97/3v/e/9//
3//f/+H/3//f/9//3v/a/97/8/8LACIARQB8ALMA5AAdAVcBcgFgASQBxABEALD/Lf/O
/qL+s/7f/gv/OP9o/5L/uv/c/+//7//o/+f/5v/m/+f/6f/p/+n/6v/t/+7/7//v/+//
8P/y//L/8v/y//L/9P/1//X/9f/2//f/+f/5//r/+P/5//n/+f/7//z//P/9//3//v//
/wAAAAD/////AgAFAAUABQAFAAgACAAJAAkACQALAAwADAAMAA4ADgAOAA4AEAATABQA
FQAWABgAGQAZABoAHQAeACIAJQAnACkAKgAsAC4AMAAzADYAOAA6AEAAQgBEAEcASABK
AEwATgBUAFYAVwBZAFsAXABdAF0AXQBeAF4AXQBfAF8AXQBcAFkAWABVAFMAVABTAFEA
TgBKAEcARQBFAEEAPgA6ADkANgAzADAALAAnACQAIQAcABoAFwAUABMADgAMAAkABwAE
AAAA///9//3/+v/6//f/9f/y//H/8P/w/+//7//w//D/7v/t/+3/6//r/+v/6//r/+v/
6//r/+3/7f/t/+3/7f/v/+//7//v//D/8P/w//L/8//2//j/+f/5//n/+//6//r//f/8
//z//P/+//7//v8AAAAAAAAAAAAAAQACAAUABQAFAAUABAADAAIAAgAEAAQABAAEAAIA
AAD////////////////8//z/+v/6//z/+//6//r/+v/6//n/+P/x//T/9v/2//L/8v/y
//L/8v/y//L/8P/w//D/8P/w//D/8v/y//L/8//x//H/8f/y//X/9f/0//P/8f/v/+r/
5//m/+b/5P/i/+L/4P/f/97/3//h/+b/6//s/+7/7//v/+3/6v/m/+b/6P/p/+n/6f/n
/+f/5f/j/+P/4v/h/+H/4P/g/+H/4v/i/+L/4v/i/+P/4//j/+P/4//j/+P/4//h/+P/
4//h/+P/4//j/+T/5P/k/+P/4v/k/+T/5f/l/9//4//n/+f/5f/i/+D/6P///xsAPABl
AJIAwQD0ADEBXQFkAUgBAgGUAAYAev8P/8b+tv7X/gX/Kf9U/4L/qv/O/+7/+f/z/+z/
6f/o/+j/6f/r/+v/6//s/+3/7v/v/+//7//w//L/8v/x//D/7//w//P/8//z//T/9f/3
//f/+P/2//f/9//3//r/+v/5//n/9//4//n/+v/8//v/+//+//3//f/9//3//v/+////
/////wEAAgACAAIABAAEAAQABAAGAAkACgAJAAoADAANAA0ADgARABIAFAAXABkAGwAe
ACAAIgAkACcAKgAsAC4AMAAyADQANwA6ADwAPgBAAEQARgBHAEkASwBMAE0ATQBNAE4A
TgBNAEsASwBJAEgARwBGAEMAQQBAAD8APQA6ADoANwA1ADUAMwAwACwAKwAoACUAIgAe
ABkAFgATAA4ADAAJAAYABQACAAAA/f/7//z/+P/3//X/9f/y//L/7//u/+z/7P/s/+v/
6f/o/+j/6P/m/+X/5f/j/+P/4//j/+X/5f/l/+X/5//n/+f/5//p/+v/6//r/+r/6v/p
/+j/6f/p/+v/7P/v/+//7//x//H/8v/2//b/9v/2//j/+P/4//r/+v/6//z//P/9//7/
/f/9//3//f////////8AAP///v/9//z//v/8//v/+//7//v/+//7//r/+v/4//j/9v/1
//T/9P/2//b/9f/0//P/8P/s/+7/8v/w//D/8P/w//D/8P/u/+7/7P/s/+z/7P/t/+7/
7//x//D/7//u/+7/8f/x//D/7//u/+3/6f/n/+b/5v/k/+L/4v/g/9//3v/e/9//4//n
/+r/7P/t/+3/7f/q/+b/5v/o/+n/6f/p/+v/6//p/+f/5f/k/+P/4//k/+T/5f/m/+T/
5P/k/+T/5f/l/+X/5f/l/+X/5f/l/+P/5f/l/+P/5//n/+f/6P/o/+j/5//m/+T/5P/l
/+X/5//n/+X/5f/n/+b/4P/k//n/DwAmAEUAdgCpANgADQFJAW4BaAE0AeAAYgDO/0//
9P6+/sP+7/4b/0T/cP+c/8L/5P/5//3/9v/y//D/7//v//P/8//z//T/8//0//X/9f/3
//j/+v/6//j/+P/4//r/+//7//v//P/9//////8AAAAAAQABAAEABAAEAAMAAwABAAIA
AwAEAAYABQAFAAgACQAJAAkACQAJAAgACAAHAAcACQAKAAoADAAOAA4ADgAMAA4AEQAS
ABUAFgAYABkAFwAYABsAHAAeACEAIwAlACYAKAAqACwAMQA0ADYAOAA8AD4AQABDAEQA
RgBIAEoATgBQAFEAUwBVAFYAVwBXAFsAXABcAFsAWwBbAFkAWABXAFYAUwBRAFAATwBN
AEoASABFAEMAQwBBAD4AOgA5ADQAMQAuACoAJAAiACAAHAAbABcAEwARAA4ADAAJAAcA
BAAAAP///f/9//r/+v/3//b/9P/0//T/8//x//D/8P/w/+7/7f/t/+//7//v/+//7//v
/+//7//v/+//7//v/+//8f/x//H/8f/y//L/8v/1//X/9//4//n/+f/5//v/+f/6//7/
/v8AAAAAAgACAAIABAAEAAQABAAEAAUABgAHAAcABwAHAAcABwAHAAgACAAIAAgACAAI
AAYABQAFAAUABQAFAAUABgAGAAQABAAEAAMAAgACAAAAAAD///7////8//7//v/8//z/
/P/8//z//P/6//r/+v/6//r/+v/6//r/+v/7//n/+f/5//r/+//7//r/+f/3//X/8P/t
/+7/7v/s/+r/6v/o/+f/5v/n/+n/7v/z//X/9v/2//X/8//w/+z/7P/u/+//7//v/+7/
7f/q/+f/6P/o/+j/6f/m/+b/5//o/+j/6P/o/+j/6f/p/+n/6f/p/+n/6f/p/+n/6//r
/+n/6f/p/+n/6v/q/+r/6f/o/+b/5v/n/+f/6f/p/+n/6f/p/+b/4v/q/wEAGQA0AF0A
lgDHAPQAKwFhAXABUgEOAaoAIgCS/x3/0P62/sn+9/4l/07/ev+m/8z/7P/7//n/8v/v
/+7/7v/v//H/8f/x//L/8//0//X/9f/1//b/+P/4//j/+P/4//r/+f/5//n/+v/9////
//8AAP/////+//3/AAAAAP///////wAAAQACAAIAAQABAAQAAwADAAMAAwACAAIAAwAD
AAUABwAIAAgABgAIAAgACAAGAAgACwAMAA4AEAATABUAEwAUABcAGAAaAB0AHwAhACIA
JAAmACgAKwAuADAAMgA2ADgAOgA9AEAAQgBEAEYASgBMAE0ATwBRAFIAUwBTAFQAVABT
AFEAUwBTAFEAUABNAEwASQBHAEYARQBDAEAAPgA7ADkAOQA3ADQAMAAvACoAJwAkACAA
HAAaABgAFAAPAAsABwAFAAIAAAD9//v/+v/2//X/8//y//D/8f/v/+z/6v/q/+r/6f/n
/+b/5v/m/+T/4//j/+P/4//j/+P/5f/l/+X/5f/l/+X/5f/l/+P/5f/l/+X/5//o/+j/
6P/p/+n/6//s/+3/7f/t/+//7f/u//L/8v/0//T/9v/2//b/+P/4//j/+P/4//n/+v/9
//3//f/9//v/+//7//z/+v/6//r/+v/6//j/9//3//f/9//3//f/9v/2//T/9P/y//H/
8P/w//D/8P/v/+7/7f/s/+z/7P/r/+v/6f/p/+3/6v/o/+r/6P/o/+j/6P/o/+j/5v/m
/+T/5P/k/+T/5v/m/+b/5//n/+f/5//o/+v/6//q/+n/6P/n/+P/4f/g/+D/3v/c/9r/
2P/X/9b/1v/X/9v/3//i/+T/5f/l/+b/5P/h/+L/4//j/+L/4f/j/+P/4f/f/9//3v/d
/93/2v/a/9v/3P/c/9z/3P/c/9//3//f/9//3f/d/93/3f/d/9//3//d/9//3//f/+D/
4P/g/9//3v/c/9z/3f/d/93/3f/d/9v/3//e/9r/3P/t/wEAFAAxAGAAkQC+APMAMQFc
AV4BNgHqAHwA6v9n/wj/zP7D/un+Ff86/2L/kP+4/9z/8//3//D/7P/q/+n/6f/p/+n/
6f/q/+3/7v/v/+//7f/u//D/8P/y//L/8v/0//P/8//z//T/9f/3//f/+P/2//f/9//3
//j/+P/3//f/+f/6//v//P/+//3//f8AAP//////////AAAAAAEAAQD//wEAAgACAAMA
BgAHAAgACAAKAA0ADgANAA4AEAARABMAFAAXABgAGAAbAB0AHwAgACIAJAAmACkALAAu
ADAANgA4ADoAPQA+AEAAQgBEAEYASABJAEsATgBQAFIAUwBUAFQAUwBRAFMAUwBRAFAA
TwBOAEsASQBIAEcARQBCAEIAPwA9AD0AOwA4ADQAMwAuACsAKAAkACIAIAAeABoAFwAT
AA8ADQALAAoACAAHAAQAAAD///3/+//4//j/9f/2//T/9P/0//H/7//u/+7/8P/u/+3/
7f/r/+v/6//r/+v/6//r/+v/7f/t/+3/7f/r/+3/7f/t/+//8P/w//D/8f/x//P/9P/z
//P/8//1//X/9v/6//r/+v/6//z//P/8//7//v/+//z//P/9//7/AQABAAEAAQADAAMA
AwAEAAMAAgABAAAAAQAAAAAAAQAAAP///v/9//z//P/6//r//P/7//r/+v/4//j/9//2
//f/9v/2//b/8//z//H/8f/v/+7/7v/u//D/7v/u/+z/7P/s/+z/7v/u/+z/7P/s/+z/
7P/s/+r/6v/q/+v/6//r/+v/7P/v/+//7v/t/+z/6//n/+X/5P/k/+L/4P/g/97/3f/c
/9z/3f/h/+X/5v/o/+n/6f/o/+b/4//k/+b/5//n/+f/5//n/+X/4//j/+L/4f/h/+D/
4P/h/+L/4v/i/+L/4v/j/+P/4//j/+H/4f/h/+H/4P/j/+T/4//j/+P/4//k/+T/5P/j
/+L/5P/k/+X/5f/l/+P/3//d/+H/4v/e/+T/9/8PACgATwCEALkA6gAnAWEBdgFcARoB
uAAwAJr/If/Q/q7+wf7t/hn/Qv9u/5r/wv/m//f/8//q/+n/6P/o/+n/6//r/+v/7P/v
//D/8f/x/+//8P/y//L/8//0//X/+P/4//f/9v/2//j/+//8//7//P/9//3//f/+//7/
/f/9////AAABAAIAAgABAAEABAADAAMAAwADAAQABAAFAAUABQAHAAgACAAKAAwADAAM
AAwADgARABIAEQASABQAFQAXABgAGwAcAB4AIQAjACUAJwAqAC0AMAAyADQANQA2ADwA
PgBAAEMASABKAEwATgBRAFIAUgBTAFYAWABaAFsAXQBeAF4AXQBdAF0AWwBaAFkAWABV
AFMAUgBRAE8ATABMAEkARwBHAEMAQAA8ADsANgAzADAALAAmACQAIgAeABsAFwATABEA
DgAMAAkABwAEAAAA///9//v/+P/4//X/9P/y//L/8v/v/+3/7P/s/+7/7P/r/+v/6f/p
/+n/6f/r/+v/6//r/+v/6//r/+v/6//t/+3/7f/v//D/8P/w/+//7//x//L/8//z//P/
9f/1//b/+v/6//r/+v/8//z//v8AAAAAAAD///7//v/+////////////////////AAD+
//7//v/+/wAA/v/9//3//P/7//r/+f/5//r/+f/6//r/+f/4//j/9v/2//X/9P/1//T/
9P/0//X/8//v/+//8P/u/+7/7v/u/+7/7v/s/+z/7P/s/+z/7P/u/+7/7v/v/+3/7f/t
/+7/7//v/+7/7f/u/+3/6f/n/+b/5v/k/+L/4v/g/9//3v/c/93/4f/l/+j/6v/r/+v/
6f/m/+L/4v/m/+f/5//n/+X/5f/j/+H/4//i/+H/4f/e/97/3//g/+D/4P/g/+D/3//f
/9//3//h/+H/4f/h/97/3//e/9v/3//f/9//4P/e/97/3f/c/93/3v/g/+H/3//d/9v/
3//h/97/2v/c/+n///8YADkAagCfANAAAQE5AWABXgE0AeQAcADc/1X/8v62/q/+1f4D
/yr/VP+C/6z/0v/t//P/6v/n/+b/5v/n/+f/5//n/+j/6f/q/+v/6//t/+7/8P/w/+7/
7v/u//D/8f/x//H/8v/z//X/9f/2//X/9f/0//P/9v/2//X/9f/z//T/9f/2//j/9//3
//r/+//7//v/+//6//r/+//7//n/+//8//z//v8AAAAAAAAAAAIABQAGAAcACAAKAAsA
DQAOABEAEgASABUAFwAZABwAHgAgACIAIwAmACgAKgAuADAAMgA1ADoAPAA+AEAARABG
AEcASQBLAEwATQBNAE8AUABQAE8ATwBPAE0ATABJAEgARQBDAEQAQwBBAD4AOgA3ADUA
NQA1ADIALgAtACoAJwAkACAAGgAYABYAEgARAA0ACQAHAAIAAAD9//v/+v/2//X/8//x
/+7/7v/r/+j/5v/m/+b/5//l/+T/5P/k/+L/4f/h/+H/4f/h/+H/3//f/9//3//f/9//
3//f/+H/4//j/+P/4f/i/+L/4v/j/+P/5f/m/+n/6f/p/+v/6f/q/+7/7v/u/+7/8P/w
//D/8v/y//L/8P/w//H/8v/0//X/9v/3//X/9f/1//b/9v/2//b/9v/2//T/8//z//X/
9f/1//X/8v/y//D/8P/y//H/8P/w/+7/7v/t/+z/7f/s/+z/7P/t/+3/6//p/+r/6v/q
/+r/6v/o/+j/5v/m/+b/5v/m/+b/5v/m/+b/5//p/+n/6f/q/+v/6//q/+n/6v/p/+X/
4//i/+L/4P/e/9z/2v/Z/9j/2P/Z/93/4f/l/+j/6v/r/+n/5v/i/+L/5v/n/+f/5//l
/+X/4//h/+H/4P/f/9//3//g/+L/5P/i/+L/4v/i/+H/4f/h/+H/4f/h/+H/4f/g/+P/
5P/j/+P/4//j/+T/5v/m/+X/5P/k/+T/5f/l/+X/5f/h/+P/5//i/+D/5v/3/w8AKABJ
AHwAsQDeABMBTwFuAV4BJgHKAE4Avv9D/+z+wv7P/vv+J/9O/3j/oP/K/+z//f/5//T/
8//y//L/8//0//P/8v/y//X/9v/3//f/9//4//r/+v/4//j/+P/6//3//f/9//7//f//
////AAAAAAEAAQABAAIAAgABAAEAAQACAAMABAAEAAMAAwAGAAYABQAEAAMABgAGAAcA
BwAFAAcACAAIAAgACgAKAAoADAAOABEAEgATABQAFgAXABkAGgAdAB4AHwAhACIAIwAk
ACYAKAAqAC0AMAAyADQANgA4ADoAPQBCAEQARgBIAEoATABNAE8AUQBSAFMAUwBXAFgA
WABXAFUAVQBTAFIAUwBSAE8ATQBLAEkARgBCAEIAPwA9AD0AOwA4ADQAMwAuACsAKAAk
ACIAIAAeABoAFQARAA0ACwAIAAYAAwABAAIA/v/9//v/9//0//T/8f/y//D/8P/w/+7/
6//p/+j/6v/o/+f/5//p/+n/6f/p/+j/5//m/+X/5f/l/+X/5f/n/+n/6f/p/+n/6v/q
/+r/6//r/+3/7v/v/+//7//x//H/8v/2//b/9P/0//b/9v/2//j/+P/4//r/+v/7//z/
+//7//v/+//7//v/+//8//z//P/8//z//P/6//n/+f/7//v/+//7//r/+v/4//j/9v/1
//T/9P/0//T/8//y//H/8P/w//D/8P/x//D/8f/x/+7/7P/s/+z/7P/s/+z/6v/q/+r/
6v/q/+r/7P/s/+z/7f/t/+3/7f/u/+3/7f/s/+v/6v/p/+X/4//k/+T/4v/g/+D/3v/d
/9z/3P/d/+H/5f/m/+j/6f/p/+n/5v/i/+L/5P/l/+X/5f/j/+P/4f/f/+D/4P/g/+H/
3v/e/9//4P/i/+L/4v/i/+L/4f/g/9//4P/h/+L/4//h/+P/4//h/+L/4f/g/+D/4v/i
/+H/4P/g/+D/4f/h/+P/4//j/+P/4//e/9z/5P/5/xEALABVAIwAwQDyACsBYwF0AVgB
FgGyACoAlP8V/8L+qP69/un+Ff9A/27/mv/E/+T/9f/x/+b/5v/m/+f/6f/t/+3/7f/u
/+//8P/x//H/8f/y//T/9P/0//T/9P/2//X/9f/1//b/9//5//n/+v/4//n/+f/5//z/
/P/7//v//f/+////AAD+//3//f8AAAEAAQABAAEAAgACAAMAAwADAAUABgAGAAQABgAG
AAYACAAKAA0ADgARABIAFAAVABUAFgAZABoAHAAfACEAIwAmACgAKgAsAC0AMAAyADQA
OQA8AD8AQwBGAEgASgBMAFIAVABVAFcAWQBaAFsAWwBdAF4AXgBdAF8AXwBdAFwAWQBY
AFUAUwBSAFEATwBMAEoARwBFAEUAQQA+ADoAOQA2ADMAMAAsACcAJAAhABwAGQAVABEA
DwAOAAwACQAHAAQAAAD///3/+//4//j/9f/0//L/8v/y//H/7//u/+7/7v/s/+v/6//p
/+n/6f/p/+r/6//s/+3/6//r/+v/6//r/+3/7f/t/+//8P/w//D/8f/x//P/9P/z//P/
8//1//f/+P/8//z//P/8//7//v/+/wAAAAAAAAIAAgADAAQABQAFAAUABQADAAMAAwAE
AAQABAAEAAQABgAEAAMAAwABAAEAAQABAAIAAgAAAAAAAAD///7//v8AAAAA///+//3/
/P/8//z/+f/5//f/9//4//j/+f/6//r/+v/4//f/9v/1//T/9f/2//X/9v/0//T/9P/0
//T/9P/0//X/9//3//f/+P/3//f/9v/1//b/9f/x/+//7v/u/+z/6v/s/+r/6f/o/+f/
5//q/+3/8v/0//X/9f/z//D/7P/s/+7/7//v/+//8f/x/+//7f/r/+r/6f/p/+j/6P/p
/+r/6P/o/+j/6P/p/+n/6f/p/+r/6//s/+3/6f/r/+v/6f/t/+3/7f/u/+7/7v/t/+z/
6v/q/+v/6//v/+//7//v/+3/7P/q/+z/+/8VAC4ATwCEAL0A6gAfAVsBeAFoATIB2ABc
AM7/T//q/rj+wf7r/hH/Ov9q/5b/vv/i//v/AQD6//X/9P/0//X/9//3//f/+P/7//z/
/f/9//3//v8AAAAA/v/+//7/AAD///////8AAAMABQAFAAYABgAHAAcABwAGAAYABQAF
AAcACAAJAAoACAAHAAcACgAMAA0ADgAPAA8ADgAOAA0ADwARABIAEgATABYAFwAYABcA
GAAaABoAHQAeACAAIQAhACIAJQAmACoALQAvADEAMgA0ADYAOAA5ADwAPgBAAEYASABK
AE0AUABSAFQAVgBYAFoAWwBdAGAAYgBkAGUAZQBmAGYAZQBmAGcAZgBmAGQAYgBeAFsA
WABXAFUAUgBSAE8ATQBNAEkARgBCAEEAPgA7ADgANAAvACwAKQAkACMAHwAbABkAFgAU
ABEADwANAAgABgADAAQAAgADAAEA///8//v/+v/7//n/+P/4//j/9v/1//X/9f/1//X/
9f/1//X/9f/1//X/9f/1//X/9//5//n/+f/3//j/+P/4//n/+f/7//z/////////AQD/
/wAABAAEAAQABAAGAAYABgAIAAgACAAKAAoACwAMAA8ADwAPAA8ADQANAA0ADgAPABAA
EQASABIAEAAPAA8ADwAPAA8ADwAOAA4ADAAMAAwACwAKAAoACgAKAAkACAAHAAYABgAG
AAUABQADAAMAAwACAAIAAgAAAAAA//////3//f/9//3/+v/5//n/+v/4//j/+f/5//r/
+v/5//j/+v/5//f/9//5//n/+P/4//r/+//8//7//f/7//n/+P/1//T/8//y/+//7v/t
/+z/6v/s//D/9v/5//r/+//8//v/+v/5//j/+P/4//j/+P/4//j/+P/4//b/9v/2//b/
9P/0/w==
         </WaveFormData>
      </LeadData>
      <LeadData>
         <LeadByteCountTotal>10000</LeadByteCountTotal>
         <LeadTimeOffset>0</LeadTimeOffset>
         <LeadSampleCountTotal>5000</LeadSampleCountTotal>
         <LeadAmplitudeUnitsPerBit>4.88</LeadAmplitudeUnitsPerBit>
         <LeadAmplitudeUnits>��V</LeadAmplitudeUnits>
         <LeadHighLimit>2147483647</LeadHighLimit>
         <LeadLowLimit>268435456</LeadLowLimit>
         <LeadID>V3</LeadID>
         <LeadOffsetFirstSample>0</LeadOffsetFirstSample>
         <FirstSampleBaseline>0</FirstSampleBaseline>
         <LeadSampleSize>2</LeadSampleSize>
         <LeadOff>FALSE</LeadOff>
         <BaselineSway>FALSE</BaselineSway>
         <ExcessiveACNoise>FALSE</ExcessiveACNoise>
         <MuscleNoise>FALSE</MuscleNoise>
         <LeadDataCRC32>2728783973</LeadDataCRC32>
         <WaveFormData>
8P/w//D/8P/v/+7/7f/s/+r/6v/q/+r/6P/o/+j/6P/m/+b/5v/m/+T/5P/k/+T/5P/k
/+T/5P/k/+T/5P/k/+T/5P/k/+T/5v/m/+b/5v/n/+j/6f/q/+z/7P/s/+z/7//w//H/
8v/0//T/9P/0//b/9v/2//b/+f/6//v//P/9//7///8AAAIAAgACAAIAAgACAAIAAgAC
AAIAAgACAAIAAgACAAIAAAAAAAAAAAAAAAAAAAD//////////////f/9//3//f///wAA
AQADAAIAAQAAAP//AAAAAAAA/v/+//7//P/8//r/+P/3//f/9v/2//j/+/8BAAMABQAF
AAcABwADAAAAAAABAAIAAgACAAEA///7//n/+P/4//f/9f/0//T/9P/0//T/9f/1//b/
9v/2//b/9v/2//X/9f/2//b/9//3//X/9f/1//X/9f/1//X/9f/1//f/9//2//T/9v/0
//H/8v/v/+b/3P/Y/+f/AwAxAIAA8ABZAasB9wEyAkACIALQAUYBkADV/0r//v7d/tv+
8/4Z/0P/aP+J/63/1f/p/+v/6f/p/+v/7f/t/+//7//w//L/9P/0//X/9f/1//f/+P/4
//j/+P/7//v/+//7//v//P/8//z//P/8//7//v/+//7//v/+//7//v/8//z//P/8//7/
/v/8//7//v/+//3//f/9//3//f/9//3//f/9//z//f/+////AAD+/wAAAAAAAAAAAQAD
AAMABgAHAAgACAAHAAkACgALAA4ADwARABIAEgATABUAFgAYABoAGwAeAB8AIAAhACIA
JAAmACcAKAApACsAKwAsAC0ALQAtAC0ALAArACoAJwAoACcAJwAmACUAIwAhAB0AGwAb
ABsAGwAcABsAGgAZABcAFwAWABUAEgAQAA8ADQAMAAgABgAFAAYAAwABAP///f/7//r/
+P/4//j/9//2//X/8//z//L/7//t/+3/6//r/+r/6f/p/+b/5f/l/+T/5v/m/+b/5P/k
/+X/5f/l/+P/4v/h/+H/4//j/+P/4//l/+X/5f/n/+f/5//p/+r/6v/p/+z/6//t/+7/
7//w//H/8//0//X/9P/0//X/9v/5//r/+v/7//v//P/+//7//P/9//3//f/9//3//f/9
//v/+//7//z//v/9//3//f////7//v/+//7//v/8//z/+//7//3//f/9//3/+//7//v/
/P/+//7///////////////7//P/8//r/+v/6//j/+P/4//b/9f/1//b/+P/6//3/AQAC
AAMAAgABAAEA/f/6//r/+//8//z//P/7//n/9f/z//L/8v/x//H/7v/u/+7/7v/w//H/
8f/y//D/8P/w//D/7v/t/+3/7P/s/+3/7f/t/+v/6//r/+v/6//r/+v/6f/t/+3/7P/s
/+z/6v/r/+z/5//e/9T/zv/Z//X/IQBoANgASwGjAesBKgJAAioC4gFaAaIA4/9O//T+
y/7F/tn+//4t/1L/df+X/73/2f/j/+H/4P/h/+L/4f/l/+X/5v/o/+j/6P/p/+n/6f/r
/+z/7P/u/+7/8f/x//H/8f/x//L/8//y//H/8P/x//L/8//0//L/8v/y//L/8v/y//L/
8v/0//T/8v/0//L/8v/x//H/8//z//P/8//x//H/8f/w//D/8P/w//D/8v/0//T/9P/y
//P/9f/1//j/+f/6//r/+f/7//z//f/+////AQACAAQABQAHAAgADAAOAA8AEgAVABYA
FwAYABoAHAAdAB4AHwAhACEAIgAhACEAIQAhACEAIQAhAB8AHwAdABwAGgAcABsAGgAX
ABUAFQAVABUAFgAVABQAEwARABEAEAAPAAoACAAHAAUABwAEAAMAAwAAAP3/+//5//n/
9//2//T/8v/y//H/8P/v/+3/7f/s/+v/6f/p/+f/5//m/+X/5f/k/+P/4//i/+L/4v/i
/+D/4P/h/+H/4f/f/97/3f/d/97/3//g/+H/4f/h/+H/4//h/+H/4//k/+f/5//r/+v/
6f/q/+v/7P/v//H/8v/z//T/9P/1//b/9f/2//b/9//4//r//f/+//z//f/9//3/////
///////+//3//P/8//r/+f/5//n/+v/6//v//P/8//z//P/6//f/9f/7//v/+P/2//b/
9v/2//b/9v/1//X/8//z//P/8//z//P/8//0//T/9P/1//X/8//z//P/8v/0//T/8v/y
//L/8P/w//D/7v/t/+3/7v/s/+7/8f/1//f/+f/5//n/+//3//T/9P/1//b/9v/2//P/
8f/t/+v/6v/q/+n/6f/o/+j/6P/o/+j/6f/p/+r/6v/q/+r/6v/q/+n/6f/o/+j/6f/p
/+n/5//n/+f/5//p/+n/6f/n/+f/5//m/+b/5v/m/+X/5P/h/9j/zv/I/9P/7f8VAFoA
wgArAX8ByQEMAi4CHgLcAWABtADx/1b//v7V/sn+2/4B/yf/TP9x/5X/u//V/9v/2f/X
/9n/2//b/9//3//g/+L/5P/k/+X/5f/l/+f/6P/o/+j/6P/r/+v/7f/t/+3/7v/v/+7/
7f/s/+7/7v/u/+7/7v/u/+7/7v/u/+7/7v/u/+7/7v/s/+7/7P/s/+v/6//r/+v/6//r
/+v/6//r/+r/6//s/+3/7v/t/+7/7f/s/+z/7f/v/+//8v/z//T/9P/z//X/9v/3//r/
+//9//7/AAABAAMABAAEAAYABwAKAAwADgAQABIAEgAUABUAFgAXABkAGQAaABsAGwAb
ABsAGwAbABsAGQAbABkAGAAWABYAFQAUABEADwAPAA8ADwAOAA0ADAALAAkACQAIAAcA
BgAEAAMAAQD///z/+//7//z/+f/3//X/9f/z//L/8P/u/+7/7f/s/+3/6//r/+r/5//l
/+X/4//k/+T/5P/l/+L/4f/h/+D/4v/i/+L/4P/e/9//3//f/97/3v/e/9//3//f/9//
3//h/+H/4f/j/+H/4f/j/+T/5f/l/+n/6f/n/+j/6f/q/+3/7//w//H/8v/y//P/9P/1
//b/9v/3//f/+P/6//r/+v/7//v/+//9//3//f/9//3//f/9//7//P/7//v/+//9//z/
/P/8//r/+v/6//j/+f/7//v/+f/4//f/9v/1//T/9P/0//P/8//z//P/8//z//X/9f/1
//b/9v/2//f/9//1//X/9f/0//T/9P/y//L/8v/w//D/8P/u/+3/7f/u/+7/8P/z//f/
9//5//n/+f/3//P/8P/w//P/9P/0//T/8//x/+3/6//q/+r/6f/p/+r/6v/q/+r/6v/r
/+v/7P/s/+z/7P/s/+z/6//r/+r/6v/r/+v/6//r/+v/6//r/+3/7f/t/+v/6//r/+r/
6v/q/+r/6f/o/+X/3v/S/87/3////y8AggD2AGcBuwEDAjgCQAIaArwBJAFuALf/LP/e
/sH+xf7f/gf/Nf9c/3//o//F/9v/3//d/93/3//h/+H/4//j/+T/5v/p/+r/7P/t/+v/
7f/u/+7/7v/u//H/8f/z//P/8//0//T/9P/0//T/9f/2//f/+P/6//r/+v/6//r/+v/6
//r/+v/6//j/+v/8//z/+//7//3//f/9//3/+//7//v/+v/6//r/+v/6//z//v/+//7/
/v///wEAAQACAAMABAAEAAcACQAKAAsADAANAA8AEAASABMAFQAWABgAGgAbAB4AHQAe
AB8AIAAiACQAJQAmACkAKwArACwALQAtAC0ALQAtAC0ALQArACkAJwAmACQAJAAjACIA
HwAdAB0AHQAdABwAGwAaABkAFwAXABYAFQAUABIAEQAPAA0ACgAJAAkACAAFAAMAAQAB
AP///v/8//z//P/7//r/9//1//X/9P/1//P/8//x//H/8P/v/+//7P/r/+v/6v/q/+r/
6v/o/+r/6//r/+v/6v/q/+r/6//r/+v/6//r/+//7//v//H/8f/x//P/9P/1//X/+f/5
//n/+v/7//z//f///wAAAQACAAIAAwAEAAcACAAIAAkABwAIAAoACgAKAAsACwALAAsA
CwALAAsACwALAAsADAAKAAkACQAJAAsACgAKAAoACAAIAAgABgABAAMABQAHAAQABAAE
AAQABAACAAIAAQABAAMAAwADAAMAAwADAAMABAAEAAQABQAFAAUABQAFAAQAAwACAP//
/v8AAP7//v/+//7//f/9//7/AAACAAUACQALAA0ADQANAAsABwAEAAQABQAGAAYABgAD
AAEA/f/7//z//P/7//v/+P/4//j/+P/6//v/+//8//r/+v/6//r/+v/5//n/+P/4//n/
+f/5//n/+f/5//n/+f/5//n/9//7//v/+v/6//T/9v/5//b/8f/m/9r/3v/3/x8AYwDG
ADIBjQHbAR0CPgIyAgACjgHgABwAd/8Q/9r+z/7h/gX/Kf9R/3j/mf+7/93/7f/r/+n/
5//p/+v/6//s/+v/6//s/+z/7P/t/+3/7f/v//D/8P/v/+7/8P/v//H/8f/x//L/8v/y
//L/8v/0//T/9P/0//b/9v/2//b/9P/0//T/9P/2//b/9P/2//T/9P/z//P/8//z//P/
8//x//H/8f/w//L/8v/y//L/8v/0//T/9P/y//P/9f/1//b/9//4//j/+f/7//z//f8A
AAEAAwAEAAgACQALAAwADQAOAA4AEAARABIAEwAUABYAGAAZABoAHQAfAB8AIAAfAB8A
HwAfAB4AHQAcABkAGwAZABgAFgAWABUAFAARABAAEQASABMAEAAPAA4ADQALAAsACgAJ
AAQAAgABAP/////8//v/+//8//n/9//1//X/8//y//D/7v/u/+3/7P/t/+v/6//q/+n/
5//n/+X/5f/k/+P/4//g/9//3//e/97/3v/e/9z/3v/f/9//3//e/97/3v/f/9//3//f
/9//4f/h/+H/4//l/+X/5//o/+n/6f/t/+3/6//s/+3/7v/x//P/9P/1//b/9v/3//j/
+f/6//r/+//9//7/AAAAAP/////+//3//f/9//3//f////////8AAP7//f/9//3/+//6
//r/+v/8//z//P/6//f/9//1//f/+v/5//j/9//2//b/9v/1//X/9f/1//X/9f/1//X/
9f/2//T/9P/1//X/9f/1//X/9P/0//T/8v/y//T/8v/y//L/7v/t/+3/7v/u//D/8//3
//n/+//7//v/+//3//T/9P/3//j/+P/4//f/9f/x/+//7v/u/+3/7f/s/+z/7P/s/+r/
6//r/+z/7P/s/+z/7P/s/+v/6//q/+r/6//r/+v/7f/t/+3/7f/r/+v/6//p/+v/6//q
/+r/6v/q/+n/6P/n/97/0v/O/93/+f8lAHIA4ABJAZ0B5wEiAjYCIALQAUQBjADN/0D/
8v7L/sv+4/4L/zP/XP9//6P/w//b/+P/4f/f/+H/4//j/+X/5f/m/+j/6v/q/+v/6//t
/+//8P/w/+7/7v/x//H/8//z//P/9P/0//T/9P/0//b/9v/2//b/+P/4//j/+P/2//b/
9v/2//j/+P/2//j/+P/4//f/9//1//X/9f/1//P/8//z//L/9P/0//T/9P/0//b/9v/2
//b/9//5//n/+v/7//z//P/9////AAABAAAAAQADAAQACAAJAAsADAAOABAAEQAUABUA
FgAXABgAGAAaABsAHAAdAB8AHwAgACMAIwAjACMAIwAjACMAIQAhAB8AHgAcABoAGQAY
ABUAFQAVABUAFQAWABUAFAATABAADwANAAsACgAIAAcABQAFAAIAAQABAAAA/f/7//n/
+f/3//b/9P/y//L/8f/w//H/7//v/+7/6//p/+n/5//n/+b/5f/l/+b/5f/l/+T/4v/i
/+L/4P/i/+P/4//j/+T/5P/k/+X/4//j/+P/4//l/+X/5f/n/+n/6f/r/+z/7f/t//H/
8f/x//L/8//0//f/+f/6//v/+v/6//v//P/9//7//v///wEAAgAEAAQAAgADAAMAAwAF
AAUABQAFAAUABQAFAAYABgAFAAUABQAFAAQABAAEAAMAAgABAP7////9////AgABAAAA
///+//z//P/7//v//P/9//7////9//3//f/+//7//v///////////////v/9//z/+f/4
//n/+P/5//r/+P/3//f/+P/6//z///8DAAUABwAHAAcABgABAP3//P///wAAAAAAAP7/
+//2//P/9P/0//P/8//0//T/9P/0//L/8//z//T/9P/0//T/9P/y//H/8f/w//H/8//0
//X/9f/1//X/9f/z//P/8//x//P/8//y//L/9P/y//H/7v/r/+D/1v/Y/+3/EwBLAKwA
IgGFAc8BEwJAAjwCCAKeAf4APACN/xb/3v7J/s/+8f4f/0f/bP+P/7P/0f/l/+n/5//l
/+f/6f/p/+v/6//s/+7/8v/y//P/8//z//X/9v/2//b/9v/5//n/9//3//f/+P/6//r/
+v/6//r/+v/6//r/+v/6//r/+v/6//r/+v/6//z//P/6//z/+//6//j/9//5//n/+f/5
//n/+f/5//j/+P/4//j/+P/2//j/+P/4//n/+//+/////////////v8BAAMABAAFAAQA
BQAHAAgACwANABAAEgATABQAFAAWABkAGgAbABwAHgAgACEAIgAhACMAIwAkACMAIwAj
ACMAJQAlACUAIwAhAB8AHgAcABwAGwAaABcAEwATABMAEwAUABMAEgARAA8ADwAOAA0A
DAAKAAkABwAGAAIAAAD///7/+//5//f/+f/3//b/9P/y//L/8f/w/+//7f/t/+z/6f/n
/+f/5f/n/+b/5f/l/+T/4//j/+L/4P/g/+D/3v/g/+H/4f/h/97/3v/e/9//4f/h/+H/
4f/j/+P/4//l/+X/5f/n/+j/6f/p/+3/7f/v//D/8f/y//H/8//0//X/+P/4//n/+v/7
//z//P/9//v//P/+//7//v/////////9//3//f/9/////////wAA/v/9//3//f/9//z/
/P/8//z//P/8//r/9//3//f/9//5//n/9//3//f/9f/z//b/9P/0//T/9P/y//L/8f/x
//H/8f/x//H/8//z//P/9P/y//L/8//z//T/9f/2//b/9P/0//L/8v/y//D/8P/w/+7/
7f/t/+7/7P/u//H/9f/4//v//P/9//7/+//5//r/+P/4//f/9v/2//X/8v/x/+//7v/s
/+v/6v/q/+r/6v/s/+3/7f/u/+7/7v/u/+7/8P/v/+//7v/t/+3/7P/r/+3/7f/t/+3/
7f/t/+3/6//r/+v/6v/q/+z/6v/p/+j/5f/e/9D/yv/X//H/FwBcAMgAMwGDAc0BDgIs
AiAC4AFmAbgA8/9Y/wL/1/7J/t/+Bf8t/1T/ef+d/8H/2f/h/9//3//h/+P/4//l/+X/
5v/o/+r/6v/r/+v/6f/r/+z/7P/u/+7/8f/x//H/8f/x//L/9P/0//T/9P/y//L/8v/y
//L/8v/y//L/8v/y//L/8v/0//T/8v/0//T/9P/z//P/8f/x//H/8f/x//H/8f/w//D/
8P/w//D/8v/0//T/9P/y//P/9f/1//T/9f/2//b/+f/7//z//f/+////AQACAAQABQAH
AAgADAAOAA8AEgARABIAEwAUABgAGgAbABwAHQAfAB8AIAAhACEAIQAhACEAIQAhAB8A
HQAbABoAGAAaABkAGAAVABMAEwATABMAEgARABAADwANAA0ADAALAAoACAAHAAUAAwAA
AP////////3//P/7//n/9//2//T/9P/0//P/8v/x/+//7//u/+3/6//r/+n/6f/o/+f/
5//m/+X/5f/k/+b/5v/m/+T/4v/j/+P/4//k/+T/5P/l/+P/4//j/+P/5//n/+f/6f/o
/+f/6P/o/+n/6f/t/+3/7v/w//L/9P/0//X/9f/1//b/9v/3//j/+//8//z//f/9//7/
AAAAAAAAAQABAAEAAQABAAEAAQD///////8AAAAA///////////+//7//v/+//7//v/8
//v/+//7//v/+//7//n/+f/3//f/9//3//f/9v/2//b/9v/2//b/9v/2//X/9f/z//P/
8//z//X/9f/1//b/9P/0//X/9f/2//f/+P/4//j/+P/2//b/9v/0//T/9P/y//H/8f/y
//D/8v/1//n//f////////8BAP3/+v/6//n/+v/6//r/+//5//X/8//y//L/8f/x//D/
8P/w//D/7v/v/+//8P/w//D/8P/w//L/8f/x//D/7v/v/+//7//x//H/8f/x/+//7//v
/+3/7//v/+7/7v/w//D/6//m/+X/4P/S/9D/4/8FADsAlgAMAXMBxQENAj4CQgIUAqwB
EgFWAKH/Iv/i/sn+z/7r/hX/P/9k/4f/rf/P/+P/4f/d/97/4f/k/+X/5//n/+j/6v/s
/+z/7f/t/+3/7//w//D/8v/y//X/9f/z//P/8//0//j/+P/4//j/9v/2//b/9v/4//j/
+P/4//b/9v/2//b/+P/4//b/+P/4//j/9//3//f/9//3//f/+f/5//n/+P/4//j/+P/4
//j/+v/6//r/+v/7//3//f/+////AAAAAAEAAwAEAAUACAAJAAsADAAMAA0ADwAQABQA
FgAXABoAGwAcAB0AHgAeACAAIQAiACMAJQAlACYAKQApACkAKQArACsAKwApACgAJQAj
ACAAIgAhACAAHQAdAB0AHQAdABoAGQAYABcAFQAVABQAEwAQAA4ADQALAAsACAAHAAcA
BgADAAEA///9//v/+v/4//j/+P/3//b/8//x//H/8P/x/+//7//t/+3/7P/r/+v/6v/p
/+n/6P/q/+r/6v/o/+f/5//m/+X/5f/m/+f/6f/p/+n/6f/p/+v/6//r/+3/7f/t/+//
8P/v/+//8//z//X/9v/3//j/+//9//7///////7//v/+/wEAAgACAAMAAQACAAQABAAE
AAUABQAFAAUABQAFAAUAAwADAAMABAAFAAUABgAHAAUABAAEAAQABQAGAAcABgAFAAUA
BQAFAAUAAwD/////BAADAAIAAQAAAP7//v/9//3////////////9//3//f/+//7//v//
/////////////v/+//7//P/8//7//P/8//z/+v/5//n/+v/6//z///8DAAUABwAHAAcA
BgABAP3//P/+/wAAAQACAAEA///7//n/+P/4//f/9//2//b/9v/2//T/9f/1//b/9v/2
//b/9v/4//f/9//2//X/9f/0//P/8//z//P/8//1//X/9f/z//f/9//2//b/9P/y/+//
8P/x/+r/3P/W/9//+f8lAG4A3ABPAakB8QEqAj4CKgLkAWIBrgDr/1L/+P7N/sP+2/4D
/yv/VP95/53/wf/f/+n/5f/l/+f/6f/p/+v/6//s/+7/8P/w//H/8f/x//P/9P/0//L/
8v/1//X/9//3//f/+P/4//j/+P/4//j/+P/4//j/+P/4//j/+P/4//j/+P/4//j/+P/2
//j/+P/4//f/9//1//X/9f/1//P/8//z//L/9P/0//T/9P/0//b/9v/2//b/9//5//n/
/P/9//7//v/9////AAABAAQABQAHAAgACgALAA0ADgAOABAAEQAUABcAGAAZABoAHAAe
AB8AIAAhACMAIwAkACcAJwAnACcAJQAlACUAIwAjACEAIAAeAB4AHQAcABkAFwAXABcA
FwAYABcAFgAVABIAEQAPAA0ADAAKAAkABwAFAAIAAQABAAAA/f/7//n/+//5//j/9v/z
//L/8P/u/+//7f/t/+z/6f/n/+f/5f/l/+T/4//j/+L/4f/h/+D/3v/e/97/3P/c/93/
3f/d/97/3v/e/9//3f/d/93/3f/f/9//3//h/+P/4//l/+b/5//n/+v/6//p/+r/6//s
/+//8f/y//P/8v/y//P/9P/3//j/+P/5//n/+v/8//z/+v/7//v/+//7//v/+//7//z/
/f/+/wAA///9//z/+//9//z//P/8//r/+v/6//j/9//3//f/9//5//v/+f/3//b/9v/2
//b/9v/0//T/8//z//P/8//z//P/8//z//P/9P/2//b/9//3//X/9f/1//T/9v/2//T/
9P/y//D/8P/w/+7/7f/t/+7/7v/w//P/9//7//3//f/9//3/+f/2//b/9//4//j/+P/3
//X/8f/v/+7/7v/t/+3/7v/u/+7/7v/u/+//7//w/+7/7v/u/+7/7v/t/+3/7P/u/+//
7//v/+3/7f/t/+3/7v/v//D/7//w/+//7f/s/+7/7P/p/+r/6f/c/87/zP/d//3/LwCE
APYAXwGtAe8BJAI0AhQCvAEqAXIAu/82/+z+z/7R/uv+E/89/2L/g/+p/83/3//j/+P/
4f/j/+X/5f/l/+X/5v/o/+z/7P/t/+3/7f/v//D/8P/w//D/8//z//P/8//z//T/+P/4
//j/+P/4//j/+P/4//b/9v/2//b/+P/4//j/+P/2//b/9P/2//b/9v/1//X/9f/1//X/
9f/z//P/8//y//T/9P/0//T/8v/0//T/9P/1//f/+v/7//r/+//8//z//f///wAAAQAE
AAUABwAIAAgACQALAAwADgAQABEAFAATABQAFQAWABoAHAAdAB4AHQAfAB8AIAAjACMA
IwAjACEAIQAhAB8AIQAfAB4AHAAaABkAGAAVABUAFQAVABUAEgARABAADwANAA0ADAAL
AAgABgAFAAMAAgD+//z/+//7//n/+P/3//f/9f/0//L/8P/w/+//7v/t/+v/6//q/+n/
5//n/+X/5//m/+X/5f/k/+P/4//i/+D/4P/g/97/3P/d/93/3f/e/97/3v/f/9//3//f
/9//4P/f/97/3//h/+H/4//k/+f/5//r/+v/6//s/+3/7v/t/+//8P/x//L/8v/z//T/
9f/2//b/9//3//j/+v/6//j/+f/5//n/+//7//v/+//7//v/+//8//z/+//7//v/+//6
//r/+v/4//j/+P/2//f/9//3//f/+f/5//f/9//3//b/9v/2//b/9v/0//T/8//z//P/
8//z//P/8//z//P/9P/0//T/9f/1//P/8//z//L/8v/y//D/8P/y//D/8P/w/+7/7f/t
/+7/7v/w//P/9//5//v/+//7//v/9//0//T/9f/2//b/9v/1//P/7//t/+7/7v/t/+3/
6v/q/+r/6v/q/+v/6//s/+z/7P/s/+z/7v/t/+3/7P/q/+v/6//r/+v/6//r/+v/6//r
/+v/6f/r/+v/6v/q/+r/6P/p/+j/4//Y/87/zv/j/wUAPQCaABIBewHNARMCQAI+Ag4C
pAEEAUgAk/8S/9T+v/7J/uf+Ef87/2L/hf+p/8n/2//d/9n/2v/d/+D/4f/l/+X/5v/o
/+j/6P/p/+n/6f/r/+z/7P/s/+z/7//v/+//7//v//D/8P/w//D/8P/w//D/8P/w//L/
8v/y//L/8v/y//L/8v/y//L/8P/y//D/8P/v/+//8f/x//H/8f/x//H/8f/w/+7/7v/u
/+7/8P/y//L/8v/y//P/9f/1//T/9f/2//b/+f/7//z//f8AAAEAAwAEAAQABQAHAAgA
CgAMAA0AEAATABQAFQAWABoAHAAdAB4AHQAfAB8AIAAjACMAIwAjACEAIQAhAB8AIQAf
AB4AHAAcABsAGgAXABMAEwATABMAEgARABAADwAPAA8ADgANAAgABgAFAAMAAwAAAP//
///8//n/9//1//f/9f/0//L/8P/w/+//7v/t/+v/6//q/+n/5//n/+X/5f/k/+P/4//i
/+H/4f/g/+D/4P/g/97/3v/f/9//3//e/97/3v/f/9//3//f/9//4//j/+P/5f/j/+P/
5f/m/+n/6f/t/+3/7f/u/+//8P/x//P/9P/1//j/+P/5//r/+//8//z//f/9//7/AAAA
AAAAAQABAAEAAQABAAEAAQABAAEAAQACAAIAAQABAAEAAQAAAAAAAAACAAIAAgAAAP//
//////////////3//f//////////////AAAAAP///v/9//z//P/8//v/+//7//v/+//7
//v/+//7//z//P/8//3//f/////////+//7//v/8//z//P/6//r/+v/6//n/+f/6//j/
+v/9/wEABAAHAAgACQAIAAMA///+/wEAAgACAAIAAwABAP3/+//5//j/9v/1//b/9v/2
//b/9P/1//X/9v/4//j/+P/4//r/+f/5//j/9v/3//f/9//5//n/+f/5//n/+f/5//f/
+f/5//j/+P/8//r/9//4//P/6v/e/9r/5/8JADkAigD+AG8BxQENAkQCTgIoAtIBQgGI
AM//Qv/s/sf+y/7n/gv/N/9i/4X/pf/J/+X/7f/r/+v/7f/v/+//7//v//D/8v/2//b/
9//3//n/+//8//z/+//6//z/+//9//3//f/+//7//v/+//7/AAAAAAAAAAD+//7//v/+
/wAAAAAAAAAA/v/+//z//v8AAAAA//////3//f/9//3//////////v8AAAAAAAAAAP7/
AAAAAAAAAAABAAMAAwAEAAUABgAGAAgACwANAA8ADwAPABAAEAASABMAFQAWABgAGgAb
AB4AHwAgACEAIgAkACYAJwAoACkAKwArACwALwAvAC8ALwAvAC8ALwAtACwAKQAnACQA
JgAlACQAIQAfAB8AHwAfABwAGwAaABkAGQAZABgAFwASABAADwANAA0ACgAJAAkABgAD
AAEA//////3//P/6//r/+v/5//j/9//1//X/9P/z//H/8f/v/+3/7P/r/+v/7P/r/+v/
6v/q/+r/6v/o/+j/6f/p/+n/6v/q/+r/6//p/+n/6f/p/+3/7f/t/+//7//v//H/8v/x
//H/9f/1//X/9v/3//j/+f/7//z//f8AAAAAAQACAAMABAAEAAUAAwAEAAYABgAJAAsA
DAANAAsACwALAAsADQANAA0ADgAMAAsACwALAAsACgAKAAoADAAMAAwACgAHAAcABwAH
AAcABwAFAAUAAwADAAMAAwADAAIAAQABAP///////////v/9//z/+//9//3//f/9//v/
+//6//r/+v/6//r/+v/8//v/+//7//z//P/9///////+//3//f/9//z/+//6//n/+v/5
//j/+v/4//z/AAADAAQABQAGAAUABAADAAIAAgACAAIAAgAAAAAAAAAAAP3//P/7//r/
+f/4/w==
         </WaveFormData>
      </LeadData>
      <LeadData>
         <LeadByteCountTotal>10000</LeadByteCountTotal>
         <LeadTimeOffset>0</LeadTimeOffset>
         <LeadSampleCountTotal>5000</LeadSampleCountTotal>
         <LeadAmplitudeUnitsPerBit>4.88</LeadAmplitudeUnitsPerBit>
         <LeadAmplitudeUnits>��V</LeadAmplitudeUnits>
         <LeadHighLimit>2147483647</LeadHighLimit>
         <LeadLowLimit>268435456</LeadLowLimit>
         <LeadID>V4</LeadID>
         <LeadOffsetFirstSample>0</LeadOffsetFirstSample>
         <FirstSampleBaseline>0</FirstSampleBaseline>
         <LeadSampleSize>2</LeadSampleSize>
         <LeadOff>FALSE</LeadOff>
         <BaselineSway>FALSE</BaselineSway>
         <ExcessiveACNoise>FALSE</ExcessiveACNoise>
         <MuscleNoise>FALSE</MuscleNoise>
         <LeadDataCRC32>739502623</LeadDataCRC32>
         <WaveFormData>
9v/2//b/9v/1//T/8//y//D/8P/w//D/7v/u/+7/7v/s/+z/7P/s/+r/6v/q/+r/6P/o
/+j/6P/q/+r/6v/q/+j/6P/o/+j/6v/q/+r/6v/r/+z/7f/u/+7/7v/u/+7/8f/y//P/
9P/2//b/9v/2//j/+P/4//j/+v/8//7/AAACAAIAAgACAAQABAAEAAQABAAEAAQABAAC
AAIAAgACAAIAAgACAAIAAAAAAAAAAAACAAIAAgACAAAAAAAAAAAA/v////////8DAAQA
BQAGAAQABAAEAAQABgAGAAUABQADAAIAAgACAAEAAQABAAEA//8AAAIAAwAGAAkACQAJ
AAsACwAIAAQAAwADAAMAAwACAAEA///+//7//P/7//r/9//2//T/8v/0//T/9f/1//f/
9//3//X/9f/1//X/9f/1//X/9f/1//P/8v/y//L/9P/1//X/9f/1//b/9v/0//b/9v/1
//L/8f/v/+f/4v/k//r/IgBkAM8AWgHWAR8CPQIuAuoBiAEJAXIA3P9j/w3/3P7L/sv+
4f4N/zn/XP99/6L/xP/Y/93/3f/d/+D/4v/j/+b/6P/o/+v/7f/t/+//7//v//H/8v/z
//X/9//3//j/+P/4//j/+P/6//r/+v/6//v/+//7//v/+//8//z//P/6//r/+v/6//j/
+P/4//j/+v/7//z//f/9//3//f/7//v//P/8//z//v/+//7//v/8//z//f/9//7//v/+
////AQADAAMAAwACAAMABAAEAAgACQAKAAoACgAKAAsADQAOAA4AEAARABIAEgATABMA
FQAXABcAFwAZABoAGgAaAB0AHgAeAB0AGwAbABsAGgAbABoAGQAXABYAFQATABAADwAP
AA8ADwAPAA0ADQAMAA0ADQANAAwACQAIAAcABgAGAAUAAwADAAMAAwABAP///f/7//r/
+f/6//n/+f/5//b/9P/0//L/8v/w//D/7//v/+7/7f/s/+r/6f/o/+f/6f/q/+r/6f/n
/+f/5v/l/+P/5P/k/+T/5v/n/+f/5//l/+X/5v/m/+f/6v/s/+7/7f/t/+3/7P/u/+//
8f/y//H/8//z//P/8v/y//T/9P/4//n/+f/6//n/+f/5//r//P/8//3//f/8//z//P/7
//n/+f/5//n//P/9//7///////7//f/8//v/+v/6//r/+v/6//z//P/8//z/+//7//v/
/f8AAAEAAgACAAAAAAAAAAAAAAD////////+//7//v/9//3//f/9//3/AAACAAMABAAG
AAUABAADAAEA/v/6//n/+f/5//n/+P/5//f/9v/0//L/8f/w//D/7//t/+v/6v/t/+//
8P/z//L/8f/u/+3/6//r/+v/6//t/+3/7f/t/+v/6v/p/+j/6f/p/+n/6f/q/+r/6P/o
/+j/5//q/+v/5//f/9r/2v/s/xIATACvADQBuAEPAjECJALkAYgBDwF2ANz/Yf8J/9D+
u/65/sv+8/4j/0r/a/+M/67/xP/P/9H/0f/U/9b/1//c/97/3v/h/+P/4//l/+X/5P/l
/+X/5f/m/+n/6v/s/+z/7P/s/+z/7f/s/+v/6v/s/+3/7v/v/+3/7v/u/+7/7v/u/+7/
7v/u/+7/7v/u/+3/7f/t/+3/7v/v//D/7//t/+7/7v/u/+7/7v/u/+7/7v/u/+//7//w
//D/8P/x//H/8//z//P/9P/1//b/9v/2//f/+P/4//j/+P/5//v//f/+/wEAAwAFAAYA
CAAJAAsADQANAA0ADwAQABAAEAAPABAAEAAPAA8ADwAPAA4ADwAOAA0ACwANAA0ADAAK
AAcABwAHAAcABwAFAAUABAAFAAUABQAEAAEAAAD///7/AAD///3//f/7//v/+f/3//X/
8//y//H/8v/x//H/8f/u/+z/7P/q/+r/6P/o/+f/5//m/+X/5P/i/+H/4P/f/+H/4v/i
/+H/4f/h/+D/3//e/97/3f/c/93/3//g/+H/3//f/+D/4P/g/+L/4//k/+f/6f/r/+z/
6//r/+z/7P/v//H/8f/x//L/8v/0//T/9P/1//X/9v/6//v//P/+//z//P/9//3/AAAA
AAAA///+//3//P/7//n/+f/5//n/+v/7//z//f/9//7//v/+//v/+f////3/+P/4//j/
+P/4//j/+P/4//j/9v/2//b/9v/3//f/9//5//r/+//8//z/+v/6//r/+v/7//v//P/9
//r/+v/6//n/+f/5//n/+f/6//z//f/+/wAA///+//3//v/8//n/+f/5//n/+f/4//f/
9f/0//L/8P/v/+7/7v/s/+v/6v/q/+r/6//r/+3/7//v/+3/7f/s/+v/6v/p/+r/6//s
/+3/6//q/+n/6P/r/+v/6//r/+r/6v/o/+j/6P/n/+j/6f/l/9//2P/Y/+j/CgBGAKsA
MgGyAQUCKwIoAvYBngEpAZIA+P91/xH/2P6//rv+zf71/iH/Rv9p/47/sP/I/9H/0//U
/9b/1//X/9r/3P/c/9//4//j/+X/5f/j/+X/5v/n/+n/6//r/+z/7P/s/+z/7P/u/+7/
7v/u/+//7//v/+//7f/u/+7/7v/w//D/8P/w/+7/7v/u/+7/8f/x//H/8f/w/+//7v/r
/+3/7v/u/+7/7//w//H/8v/v/+7/7v/t//D/8P/w//H/8//1//X/9f/0//X/9v/2//r/
+//8//z//P/8//3///8AAAAAAgADAAYABgAHAAcABwAJAAkACQANAA4ADgAOAA0ADgAO
AA0ADwAPAA8ADgANAAwACwAJAAcABwAGAAQAAwADAAMAAwADAAEAAQAAAAEAAQABAAAA
///+//3//P/6//n/9//3//n/+f/3//X/8//x//D/7//w/+//7//v/+7/7P/s/+r/6v/o
/+j/5//o/+j/6P/o/+f/5f/j/+H/4//k/+T/4//h/+H/4P/f/9//4P/g/+D/4v/j/+P/
4//h/+H/4v/i/+L/5P/l/+b/6P/p/+r/6v/o/+n/6//s/+7/8f/y//P/8v/y//T/9P/2
//f/9//4//n/+f/5//r/+v/6//v/+//+//7//v/9//v/+//7//v/+//7//v/+//9//3/
/f/9//r/+v/5//j/+//9//3/+//4//b/9v/2//b/9v/2//b/9v/2//b/9v/2//n/+f/5
//v/+v/7//z//P/6//r/+v/6//z/+//7//v/+v/6//r/+f/3//f/9//3//j/+v/7//z/
///////////9//r/9v/1//f/9//3//b/9f/z//L/8P/u/+3/7P/s/+7/7f/s/+z/7P/t
/+3/7//v/+//7f/t/+3/7f/t/+3/7f/t/+3/7f/s/+z/7P/s/+//7//v/+//7v/u/+z/
7P/s/+v/6v/r/+n/5f/e/+L/+v8iAGQAzwBYAdYBHwI3AhoCzgFqAeUASAC6/03/+/7K
/rv+wf7Z/gX/M/9a/3v/nP+4/8z/0//V/9f/2v/c/93/4P/i/+L/5f/p/+n/6//r/+r/
6//r/+v/7P/v//D/8v/0//T/9P/0//T/9P/0//T/9//3//f/9//4//r/+//8//z//P/8
//z//P/8//z//P///////////wEAAQABAP////8AAAAAAAD+//7//v/+/wAAAAABAAEA
AgACAAIAAwADAAUABQAFAAYABwAIAAgACgALAAwADAAMAAwADQAPABIAEgAUABUAGAAY
ABkAGQAZABsAGwAbAB8AIAAgACAAHwAgACAAHwAfAB8AHwAeAB0AHAAbABkAGQAZABgA
FgAVABUAFQAVABUAEwATABIAEQARABEAEAAPAA4ADQAMAAwACwAJAAkACQAJAAcABQAF
AAMAAgABAAIAAQABAAEAAAD+//7//P/6//j/+P/3//n/+P/3//b/9f/z//H/7//v//D/
8P/v//H/8f/w/+//8f/y//L/8v/0//X/9f/1//f/9//4//j/9v/4//n/+v/8//3//v/+
//z//f///wAA//8BAAEAAQAEAAQABgAGAAgACQAJAAoACQAJAAkACgAKAAoACwALAAwA
DAAMAAsACwALAAsACwAJAAkACQAJAAsACwALAAsACQAIAAYABAADAAUACQAJAAYABAAE
AAQABAAGAAYABgAGAAYABgAGAAYABwAHAAcACQAKAAsADAAMAAwADAAMAAwACwAJAAgA
BwAHAAgACQAJAAcABwAHAAcACQAMAA4AEAARABEAEQARABEADgAKAAkACQAJAAkACAAF
AAMAAgAAAAAA///+//7//P/7//r/+v/8//3//f/////////9//3/+//7//v/+//9//3/
/f/9//r/+v/6//r//f/9//3//f8AAAAA/v/+//j/+f/8//v/9//v/+r/9P8SAEwAqAAn
AagBCAI3AjkCBAKwAUYBtQAUAIz/Kf/l/sb+wf7V/vv+J/9N/3L/k/+y/9D/4v/l/+P/
5f/o/+r/6//t/+7/7f/v//P/8//1//X/8//1//b/9//1//f/9//4//r/+v/6//r/+v/6
//r/+v/9//3//f/9//3//v/+//7//v/+//7//v/8//z//P/8//3//f/9//3//f/9//3/
+//5//r/+v/6//v//P/9//7//P/8//3//f/8//z//P/9//3/////////AAABAAIAAgAG
AAcACAAIAAwADAANAA8ADgAOABAAEQAUABQAFQAVABUAFwAXABcAGQAaABoAGgAaABoA
GQAXABUAFQAVABQAFAAUABQAEwATABMAEgAQABEAEQARABEADwANAA0ADAALAAsACwAK
AAcABgAFAAQABAADAAEAAQADAAMAAQD//////f/8//v/+v/5//n/+f/6//j/+P/2//X/
8v/x/+//8f/w/+//7v/u/+3/7P/r/+n/6v/q/+n/6//r/+r/6f/p/+r/6v/q/+z/7f/t
/+3/6//r/+z/7P/t//D/8v/0//b/9//4//j/9v/3//n/+v/9/////////wAAAAACAAIA
AgADAAMABAAGAAcACAAKAAcABgAGAAUACAAIAAgABwAJAAkACQAJAAcABwAHAAcABQAF
AAUABQAEAAQAAwACAAEAAQABAAMABAADAAIAAQAAAAIAAgACAAIAAAAAAAAAAAABAAEA
AQADAAIAAwAEAAQABAAEAAQABAAEAAMAAwADAAQABAAEAAMAAQABAAEAAQACAAQABQAG
AAcABwAHAAcACQAGAAIAAQADAAMAAwACAAEA///+//z/+v/5//j/+P/3//X/8//y//T/
9f/1//f/9f/1//P/8//z//P/8//z//X/9f/1//X/9P/0//T/9P/1//X/9f/1//b/9v/0
//T/9P/z//L/8f/x/+v/5P/k//r/HgBeAMcAUAHMARsCOQIoAuwBkAETAXYA2v9f/wn/
2P7B/sP+3f4J/zX/Wv99/57/uv/Q/9v/3f/d/+D/4v/j/+b/6P/o/+v/7f/t/+//7//v
//H/8v/z//H/8//z//T/9f/2//f/+P/4//j/+P/4//n/+f/5//n/+f/6//r/+v/6//r/
+v/6//z//P/8//z/+//7//v/+//7//v/+//5//j/+P/3//b/9//4//n/+v/4//j/+f/5
//r/+v/6//v/+//9//3//f/+////AAAAAAAAAQACAAIABgAGAAcACQAKAAoADAANAA4A
DgAPAA8ADwARABEAEQATABQAFAAUABcAGAAYABcAFwAXABcAFgAXABYAFQATABIAEQAP
AAwADQANAA0ADQANAAsACwAKAAcABwAHAAYABgAGAAYABgAEAAMAAQABAAMAAwABAP//
///9//z/+//6//n/+f/5//j/9v/2//T/8v/w//D/7//x//D/7//u/+z/6//q/+n/6f/q
/+r/6f/r/+v/6v/p/+n/6v/q/+r/6v/r/+v/6//r/+v/7P/s/+7/8P/x//L/9P/1//b/
9v/0//X/9//4//v//f/9//3//P/8//7//v8AAAEAAQACAAMAAwADAAQABAAEAAUABQAI
AAgACAAHAAcABwAHAAcABQAFAAUABQAHAAcABwAHAAQABAADAAIAAwABAAMABgADAAIA
AQAAAP7//v/+//7/AQACAAMABAADAAMAAwAFAAQABQAGAAYABgAGAAYABgAFAAMAAgAB
AAIAAgACAAEAAwADAAMAAwAEAAYABwAIAAsACwALAAsACgAGAAEA//8AAAEAAgACAAAA
/f/7//j/+f/5//n/+v/4//f/9v/2//T/9f/1//f/9//3//X/9f/z//P/8//z//b/9//4
//n/9v/2//b/9v/3//f/9//3//j/+P/2//b/9v/3//T/8f/v/+n/5P/w/wwAPACIAAEB
jAH6AS8COQIQAr4BUAHFACYAnP8x/+v+yP69/sf+6/4d/0X/Zv+J/6r/xP/W/93/3//f
/+L/5P/l/+b/6P/o/+v/7//v//H/8f/x//P/9P/1//f/+f/5//r/+P/4//j/+P/6//r/
+v/6//v/+//7//v/+f/6//r/+v/8//z//P/8//z//P/8//z/+//7//v/+//9//3//f/7
//n/+v/6//r/+v/6//r/+v/6//r/+//7//7//v/+/////f/////////+////AAAAAAAA
AQACAAIABwAIAAoADQANAAwADQANAA8AEAASABMAEwAVABUAFQAVABYAFgAWABUAFgAW
ABUAFQAVABUAFAAVABQAEwARAA8ADwAOAAwACwALAAsACwALAAkACQAIAAcABwAHAAYA
BgAGAAYABgADAAEA/v/9//3//f/7//n/+v/5//n/+f/2//X/9f/1//b/9P/0//L/8f/u
/+3/6//t/+z/6//q/+r/6f/o/+f/5f/m/+b/5f/m/+f/5//n/+b/5v/l/+T/5v/n/+f/
5//p/+n/6v/q/+j/6v/r/+z/8P/x//L/8v/y//P/9f/2//f/+f/5//n/+//8////AAAA
AAEAAQACAAEAAQABAAIAAgACAAMAAwACAAIAAgABAAMAAwADAAMABQAFAAUABQADAAMA
AwADAAAAAAD///7/+//7//3//f/+//7/+//7//z//P/8//7//f/8//v/+v/6//r/+v/6
//j/+P/4//j/+v/7//z////9//3//f/8/wAAAgAEAAYAAwABAAAA///+//7//v/9//3/
/f/9//3//P/+////AAAEAAUABgAHAAgABgADAAMAAgABAAAA/v////3//P/6//b/9f/0
//T/9P/z//L/8v/y//P/8//1//X/9f/z//P/9f/1//X/9f/0//P/8v/x//P/9P/1//b/
9v/1//T/8//0//T/8v/y//T/8//w/+3/6//l/9z/3v/0/xgATgCxADoBugEJAi8CKgL2
AaQBMwGeAAIAe/8X/97+w/6//tP+//4v/1T/d/+a/7j/zP/X/9n/2//e/+D/4f/m/+j/
6P/r/+v/6//t/+3/7f/v//D/8f/x//P/8//0//X/9v/3//j/+P/4//j/+P/3//f/9//3
//X/9v/2//b/9v/2//b/9v/3//j/+f/6//n/+f/5//n/9//3//f/9f/2//j/+f/6//j/
+P/4//j/+f/6//z//f/9//z/+//7//v//f/9//3/AAABAAIAAgADAAMAAwACAAYABgAH
AAkADAAMAA4ADwAPAA4ADgANABEAEwATABMAFQAWABYAFgAXABgAGAAXABcAFwAXABYA
EwASABEADwARABEAEAAOAAwACwAKAAkACwAJAAkACAAHAAcABwAGAAcABgAFAAQABAAD
AAEAAQABAAEA///9//3/+//6//n/+f/5//r/+//4//b/9v/0//T/8v/y//H/7//u/+3/
7P/u/+3/7P/r/+v/7P/s/+v/6//r/+r/6f/r/+z/7P/s/+r/6//r/+v/7f/t/+7/7v/t
/+7/7v/u/+7/7//w//D/8//1//j/+v/4//n/+P/3//n/+v/9//7/AAABAAEAAgADAAMA
AwAEAAQABAAFAAUABAAEAAQAAwADAAMAAwADAAMAAwADAAMAAQABAAEAAQABAAIAAgAC
AP////8BAAEAAAAAAP3//f/8//z//P/8//r/+//8//r/+v/6//r/+v/6//r/+v/6//r/
+v/6//3//f/9/////f/9//3//P/+/wAAAgAEAAMAAQAAAP//AAAAAAAA////////////
//7/AAABAAIABwAHAAcABwAHAAQAAAD///////////7////9//z/+v/2//X/9P/0//b/
9f/0//T/8v/z//P/9f/1//X/8//z//X/9f/1//X/8//z//P/8//z//T/9f/2//b/9f/0
//P/9v/2//T/9P/4//f/8P/r/+v/5//g/+b/AAAsAHgA7QB4AeoBKwI7AhgCygFiAdkA
PACu/0H/9f7O/sP+yf7n/hP/Qf9k/4X/qP/E/9T/2f/X/9r/3v/h/+P/5P/m/+b/6f/p
/+n/6//r/+3/7//w//H/8f/z//P/9P/0//T/9P/0//f/+P/5//r/+f/5//n/+f/7//z/
/P/8//v/+v/5//j/+v/6//r/+v/7//v/+//7//n/+f/5//f/+P/6//v//P/7//r/+f/4
//r/+v/7//v//P/8//z//f/9/////////wAAAQACAAIABAAFAAYABgAGAAYABwAJAAwA
DAAOAA8AEAAQABEAEQATABUAFQAVABcAGAAYABgAGQAaABoAGQAZABkAGQAYABUAFAAT
ABEAEgATABMAEgAPAA8ADwAPABEADwAPAA4ADAALAAoACAAHAAYABQAEAAUABQAEAAUA
AwADAAEA//////3//P/7//r/+f/5//n/9v/0//T/8v/1//T/9f/1//L/8P/u/+z/7v/t
/+z/6//t/+7/7v/t/+z/6//p/+f/6P/q/+v/7P/r/+v/6v/p/+r/6//t/+7/7v/w//H/
8v/x//H/8f/w//P/9f/4//r/+//9//3//f/8//z//v/+//7//////wAA////////AAAC
AAIAAwADAAMAAgABAP//AQABAAEAAQACAAMABAAFAAQAAwACAAEAAwAEAAQABAACAAEA
AgABAAAAAAD9////AAD///7//f/8//z//P/8//z//v/+//7//v/9//3//f///wAAAQAC
AAIAAgACAAIAAgACAAEAAQABAAIAAgACAAEA//////////8AAAIAAwAEAAcABwAHAAcA
BQACAP7//f/+////AAAAAP7/+//5//b/9//3//f/+P/2//X/9P/0//L/8//z//X/9v/3
//b/9//2//X/9P/z//H/8f/x//H/8P/w//D/8P/x//H/8f/x//T/9P/y//L/8P/t/+7/
8f/x/+v/5P/i//L/FgBSALMAPAHCARkCOQIoAuYBiAETAX4A5P9l/wn/0v65/rf+zf75
/iP/Sv9v/5D/sP/M/9n/2f/b/97/4P/h/+T/5v/m/+n/6//r/+3/7f/r/+3/7v/v/+//
8f/x//L/8P/w//D/8P/0//T/9P/0//X/9f/1//X/8//0//T/9P/2//b/9v/2//b/9v/2
//b/9//3//f/9//1//X/9f/z//P/9P/0//T/9P/0//T/9P/0//T/9f/1//b/9v/2//f/
+P/7//z//f/7//v/+//6//7///8AAAAAAgACAAMABQAGAAYACAAJAAsADAAOAA8ADwAR
ABEAEQAVABYAFgAWABcAGAAYABcAFQAVABUAFAATABIAEQAPAA8ADwAOAAwACQAJAAkA
CQAKAAkACgAKAAcABwAHAAYABQAEAAMAAgACAAEA///////////9//v/+//5//j/9//z
//H/8P/v//H/8P/x//D/7v/s/+z/6//r/+r/6f/o/+j/5//m/+X/4//k/+T/4//h/+H/
4P/f/9//4P/g/+D/4P/h/+H/4f/j/+P/5P/k/+b/6P/p/+r/7P/t/+7/7v/s/+3/7//w
//H/8//z//P/8v/y//T/9P/3//n/+v/8//3//f/9//7//P/8//3//f/+//7//v/9/wAA
AQACAAMAAAD///7//f////////////3//P/6//j/+f/5//v/+//+//7//f/5//r/+v/6
//r/+v/4//j/+P/4//b/9v/2//b/+f/5//n/+//6//v//P/8//r/+v/6//r//f/9//7/
///9//z/+//5//v/+//7//v/+v/8//3//v8CAAMABAAFAAMAAAD8//v/+//7//v/+v/5
//f/9v/0//D/7//u/+7/7//v/+//8P/w//H/8f/z//L/8f/u/+3/7//v/+//7//x//H/
8f/x//D/8P/w//D/8f/x//H/8f/w//D/7v/u/+7/7f/q/+3/6//h/9r/3v/0/yAAagDd
AGgB4AEhAjECGALUAXYB9QBWAMb/Uf/9/sz+vf7B/tn+Cf81/1r/ff+i/8D/0P/V/9f/
2f/c/97/3//g/+L/4v/l/+f/5//p/+n/6//t/+7/7//t/+//7//w//D/8P/w//D/8//0
//X/9v/1//X/9f/1//P/9P/0//T/9P/0//T/9P/0//T/9P/0//f/9//3//f/9f/1//X/
8//1//b/9v/2//b/9v/2//b/9f/0//T/8//3//j/+f/7//n/+//7//v/+v/7//z//P/+
////AAAAAAIAAgADAAUABgAGAAgACQAIAAgACQAJAAwADwAQABEAEQASABIAEgATABQA
FAATABUAFQAVABQAEgAQAA4ACwANAA0ADAAKAAkACQAJAAkACQAHAAcABgAFAAUABQAE
AAMAAgABAAAA/v/9//v/+//9//3/+//5//n/9//2//X/9P/z//P/8//w/+7/7v/s/+7/
7P/s/+v/7f/s/+v/6v/q/+n/6P/n/+X/5v/m/+X/4//j/+L/4f/j/+T/5P/k/+T/5f/l
/+X/4//j/+T/5P/m/+j/6f/q/+r/6//s/+z/7v/v//H/8v/x//P/8//z//T/9P/2//b/
+v/7//v//P/7//v/+//8//z//P/9//3/AAAAAAAA/////////////wEAAQABAAEAAAD/
//7//f/+//7//f/8//n/+f/7//v/+//8//r/+//8//r/+v/6//r/+v/4//j/+P/4//j/
+P/4//j/+//7//v//f/8//3//v/+//7//v/+//7//P/7//v/+//9//7///////7//f/8
//v//P/+////AAADAAMAAwADAAMAAAD8//v//f/9//3//P/5//f/9v/0//T/8//y//L/
8P/v/+7/7v/w//H/8f/z//P/8//x//H/8f/x//H/8f/x//H/8f/x//D/8P/w//D/8f/x
//H/8f/0//T/8v/y//L/8f/w/+3/6f/j/+D/6P8EADIAfgDvAHoB7AEpAjcCEAK+AVIB
xwAqAKL/Nf/p/sb+v/7H/uf+Ff9B/2L/hf+k/8D/0v/X/9X/2P/c/9//4f/i/+T/5P/n
/+n/6f/r/+v/6//t/+7/7//x//P/8//0//L/8v/y//L/9P/0//T/9P/1//X/9f/1//X/
9v/2//b/9v/2//b/9v/0//T/9P/0//X/9f/1//X/9v/3//j/9//3//j/+P/4//f/9v/1
//T/9v/2//f/9//4//j/+P/5//n/+//7//v//P/9//7//v8AAAEAAgACAAQABAAFAAcA
CAAIAAoACwANAA4AEAARABEAEwATABMAEwAUABQAFAAYABoAGwAbABoAGQAYABYAFgAW
ABYAFQATABMAEgAQAA0ADQANAA0ADwANAA0ADAALAAsACwAKAAkACAAHAAYABAADAAEA
AQABAAEA///9//7//f/9//3/+v/5//n/+f/4//b/9v/0//b/9P/0//P/8//y//H/8P/w
/+//7v/t/+v/7P/s/+v/7f/t/+z/6//p/+r/6v/q/+r/6//r/+v/7P/t/+//8P/v//D/
8P/w//T/9f/2//b/+P/5//v//P/7//3//f/9////AAADAAQABQAFAAQABAAFAAUABQAG
AAYABgAHAAcABgAGAAYABQAGAAcACAAJAAcABwAHAAcABwAHAAcABwAIAAgABwAGAAcA
BwAJAAkACgAKAAcABwAGAAYABgAGAAYACQAKAAkACAAHAAYABgAGAAYABgAIAAgACAAI
AAgABwAGAAcACAAJAAoACgAMAAwADAAMAAoACQAJAAkACgAKAAoACQAJAAkACQAJAAoA
DAANAA4AFAAVABYAFwAUABAACwAJAAoACwAMAAwACwAJAAgABgACAAEAAAAAAAIAAQAA
AAAA/v//////AQADAAMAAQABAAEAAQABAAEAAwADAAMAAwACAAIAAgACAAMAAwADAAMA
BgAGAAQABAAGAAUAAgADAP//+f/2//j/DAA2AHoA4QBoAeYBMQJJAjAC5AF8AfsAYADM
/13/Df/Y/sP+z/7r/hX/Q/9q/4v/qv/I/97/6f/t/+3/8P/y//P/9P/2//b/+f/8//3/
AAABAP//AQACAAMAAgADAAIAAgADAAQABQAGAAcABgAFAAQACAAJAAoACwAKAAoACQAI
AAoACgAKAAoACAAIAAgACAALAAsACwALAAsACwALAAkABwAIAAgACAAJAAoACwAMAAoA
CgALAAsADAAMAAwADQANAA8ADwAPABIAEwAUABQAFAAVABYAFgAYABgAGQAbABwAHAAe
AB8AIAAgACEAIQAhACMAIwAjACcAKAAoACgAKQAqACoAKQArACsAKwAqACgAJgAkACEA
IQAhACAAHgAdAB0AHQAdAB0AGwAbABoAGQAZABkAGAAXABYAFQAUABQAEwARABEAEAAP
AAwACQALAAkACAAHAAgABwAHAAcABgAEAAQAAgACAAAAAAD//////v/9//z//P/7//r/
+f/5//r/+v/5//v/+//6//n/+f/6//r/+v/5//n/+P/3//r/+//9//7//v8AAAEAAgAC
AAMABAAEAAIAAwAFAAYABwAJAAkACQAMAAwADgAOAA4ADwAPABAAEwATABMAFAAXABgA
GgAbABoAGgAaABkAGQAZABkAGQAZABkAGQAZABkAGQAZABkAGgAaABkAGAAVABUAFwAX
ABYAFgATABMAEgASABIAEgASABEAEQARAA8ADgANAAwADAAMAAwADgAOAA4ADgAOAAwA
DAAMAAwADAANAA0ADQAPAA4ADgAPABEAEQARABEAEgASABIAEgARABEAEQARABEAEQAQ
ABAAEgARABIAFAAVABYAFwAYABcAFgAVABQAEwASABEAEAAQABAAEAAQAA4ADAAKAAgA
BwAGAA==
         </WaveFormData>
      </LeadData>
      <LeadData>
         <LeadByteCountTotal>10000</LeadByteCountTotal>
         <LeadTimeOffset>0</LeadTimeOffset>
         <LeadSampleCountTotal>5000</LeadSampleCountTotal>
         <LeadAmplitudeUnitsPerBit>4.88</LeadAmplitudeUnitsPerBit>
         <LeadAmplitudeUnits>��V</LeadAmplitudeUnits>
         <LeadHighLimit>2147483647</LeadHighLimit>
         <LeadLowLimit>268435456</LeadLowLimit>
         <LeadID>V5</LeadID>
         <LeadOffsetFirstSample>0</LeadOffsetFirstSample>
         <FirstSampleBaseline>0</FirstSampleBaseline>
         <LeadSampleSize>2</LeadSampleSize>
         <LeadOff>FALSE</LeadOff>
         <BaselineSway>FALSE</BaselineSway>
         <ExcessiveACNoise>FALSE</ExcessiveACNoise>
         <MuscleNoise>FALSE</MuscleNoise>
         <LeadDataCRC32>1883386625</LeadDataCRC32>
         <WaveFormData>
+P/4//j/+P/2//b/9v/2//X/9P/z//L/8v/y//L/8v/w//D/8P/w/+7/7v/u/+7/7P/s
/+z/7P/u/+7/7v/u/+z/7P/s/+z/7P/s/+z/7P/t/+7/7//w//D/8P/w//D/8f/y//P/
9P/0//T/9P/0//T/9P/0//T/9v/4//r//P/+//7//v/+////AAABAAIAAAAAAAAAAAAA
AAAAAAAAAAIAAgACAAIAAQAAAP///v8AAAAAAAAAAP7//v/+//7//P/9//7//v8BAAMA
BQAHAAUABQAFAAUABQAGAAYABQAFAAUABQAFAAMAAwADAAMAAgADAAQABgAJAAsACwAL
AAsACwAIAAUAAwADAAQABAAEAAMAAQD////////+//3/+f/4//b/9f/3//f/9//3//r/
+v/6//r/+P/4//j/9//5//n/+f/6//n/+P/3//X/9v/3//j/+v/4//j/+P/3//f/+f/3
//T/8//w/+j/4//n//L/DAA7AIcA5gA8AXQBlQGZAXsBRgH8AJUAMgDi/6L/ev9h/1L/
Uv9p/4X/m/+t/8X/3f/o/+j/6P/o/+n/6//r/+z/7f/u/+//7//w//D/8P/y//P/8//z
//X/9v/3//f/9//3//f/+P/6//r/+v/7//r/+v/7//v/+//6//r/+v/5//n/+f/5//j/
+P/3//f/+f/6//v//P/8//v/+//5//n/+f/5//n/+f/6//r/+f/5//n/+f/5//n/+f/5
//n/+v/6//v/+//7//z//P/8//////8AAAEAAgABAAEAAgADAAMABQAGAAYABwAHAAcA
CgAMAA0ADgAPABAAEQASABMAFAAUABQAEgAUABQAFAAVABYAFwAWABQAFQAVABMAEwAT
ABMAFAAUABQAFAASABEAEQARABAADQAMAAsACgAJAAgABgAGAAgACAAHAAYAAgABAP//
///+//7//v/9//z/+//6//n/+P/3//b/9v/0//P/8//y//H/8P/w/+//8f/y//L/8v/v
/+//7v/u/+v/6//r/+v/7f/u/+7/7v/u/+7/7v/v//H/8f/z//T/8//y//P/8v/0//T/
9v/3//X/9//3//f/9f/1//b/9//7//v/+//8//3//f/9//7//v/////////+//7//v/+
//z//P/8//z///8BAAIAAwAFAAQAAQAAAP///v/+//7//v/+/wAAAAAAAAAA//8AAAAA
AAADAAQABQAFAAUABQAFAAUABgAGAAUABQAFAAUABQAFAAUABQAFAAYABwAIAAoACwAL
AAsACwALAAoABgACAP////8AAAAA/v/+//3//P/7//n/+P/3//b/9P/z//P/8//2//f/
+P/6//n/+P/3//b/9P/0//P/8//1//X/9v/2//X/9P/y//H/7//v//D/8P/w//D/7//v
/+//7//w//P/7v/m/+P/4f/s/wQAKwBtAMwAKAFoAYkBjwF3AUYBAAGdADQA4P+e/3D/
Wf9I/0T/V/95/5H/o/+3/8v/2v/g/+L/4P/h/+P/4//l/+f/6f/r/+z/7P/r/+r/6P/p
/+n/6f/s/+7/8P/x//H/8f/x//L/8P/w//D/8f/y//L/8//z//H/8P/w//D/7//v/+//
7//y//L/8f/x//D/8P/w//D/8v/x//H/7//v/+//7//v/+3/7v/u/+3/7f/t/+3/7f/t
/+3/7f/t//D/8P/x//H/8f/y//L/8v/z//P/9P/1//T/8//z//T/9v/3//r//P/9////
AAABAAIABAAFAAYABwAIAAkACgAJAAoACgAKAAoADAAMAAwADgAOAA4ADAAOAA8ADwAN
AA0ADQANAA4ADQAMAAsACAAIAAkACgAKAAcABgAFAAQABQAEAAIAAgAAAAAA///+//r/
+f/3//f/+P/4//j/9//2//X/9P/z//L/8f/w//D/7v/t/+3/7P/p/+j/6P/n/+j/6v/r
/+z/6//r/+r/6v/o/+f/5v/l/+b/6P/p/+r/6P/o/+j/6f/o/+f/6P/o/+r/7P/w//L/
7//u/+//7//x//P/8//z//P/8//0//X/9f/1//X/9v/4//n/+v/8//z//f/9//3/AAAA
AAAAAAD+//z/+v/4//j/+f/5//n/+v/7//z//f/+//7//v/+//v/+f/9//v/9v/2//b/
9v/2//j/+P/4//j/+P/4//j/+P/3//j/+P/4//v//P/9//3/+//7//v/+//9//7//v//
//7//f/8//v/+//7//v//P///wAAAgADAAIAAQAAAP//AAD+//z/+//9//7//v/8//n/
9//1//P/8//y//H/8P/u/+3/7f/t/+//7//v//D/8v/y//L/8v/v/+7/7P/r/+z/7f/v
//D/7//u/+z/6//s/+3/7//w/+7/7v/t/+3/6//p/+r/6f/m/+L/2//Z/+L/+v8jAGsA
ygAiAWABhQGPAXsBTAEIAaUAPgDm/57/cP9X/0T/QP9T/2//hf+b/7H/x//W/9r/2v/a
/9v/3f/d/+D/4f/i/+P/5f/m/+b/5v/m/+f/5//n/+n/6v/r/+v/6//r/+v/7P/u/+7/
7v/v/+7/7v/v/+//7v/s/+v/6v/s/+3/7v/v/+7/7v/t/+3/7P/s/+z/7P/s/+v/6//p
/+v/6//r/+v/7f/u/+7/7f/q/+n/6P/n/+n/6f/p/+n/7P/s/+3/7f/r/+z/7P/s/+7/
7//x//P/8//z//T/9v/1//X/9//4//n/+//8//3//f/+//7//v8AAAIABAAGAAUABgAG
AAYABgAIAAgACAAKAAoACgAIAAYABwAHAAUABQAFAAUABgAGAAYABgAEAAUABQAFAAQA
AwACAAEAAAD///7//P/8//z//P/7//r/9v/1//P/8//y//L/8v/x//H/8f/x//H/7//t
/+v/6v/t/+3/7v/u/+z/6v/p/+f/6f/q/+r/6v/n/+f/5v/m/+X/5f/l/+X/5f/m/+b/
5v/m/+b/5v/n/+X/5f/n/+j/6v/q/+z/7P/q/+r/7P/t/+//8f/x//H/7//v//D/8f/1
//X/9f/2//f/9//3//j/9v/3//f/9//5//r/+//8//r/+v/6//r/+P/5//n/+f/7//v/
+//7//n/+P/3//b/+//7//3/+//4//f/9v/1//T/9v/2//b/9v/0//T/9P/0//b/+P/5
//r/+//8//3//f/8//v/+v/5//z//P/7//v/+f/5//n/+f/5//n/+f/6//v//P/+////
//////////////z/+f/3//f/+P/4//b/9f/z//H/7//x//D/7//u/+7/7f/t/+3/7//v
/+//8P/w//D/8P/w//D/8P/v/+//7//v//D/8P/w//D/7//v/+//7//w//D/7v/u/+3/
7f/t/+3/7v/t/+r/5v/h/+H/8P8KADUAfwDeADYBcAGLAYcBZQEyAeIAdwAYAMz/jv9m
/1H/RP9G/2H/f/+X/6n/vf/P/9r/3P/c/93/3//i/+P/5P/l/+b/5//r/+z/7P/s/+r/
6//r/+v/7v/w//L/8//z//P/8//0//T/9P/0//X/9v/2//f/9//4//j/+f/6//n/+f/5
//n/+P/4//f/9//6//r/+v/6//v/+//8//v/+//7//v/+//6//r/+f/3//n/+f/5//n/
+//7//v/+//8//z//f/9//3//v/+//7//////wAAAQABAAEAAgAEAAUABQAHAAgACgAL
AAsACwAKAAwADQAOABEAEgATABQAFQAWABYAFgAYABoAGgAaABgAGAAYABYAFAAVABUA
EwAVABUAFQAWABQAFAAUABIAEwATABMAEgARABAADwAOAA0ADAAKAAoACgAKAAkACAAE
AAMAAQABAAIAAgACAAEAAAD///7//f/8//v/+v/6//v/+//8//z/+v/4//f/9f/0//T/
8//y//P/8//y//L/8v/z//T/9f/1//b/9v/2//j/+P/4//n/9//3//n/+v/8//z//v/+
//3//P/9//3//f////////8BAAEAAgADAAUABQAFAAYABQAFAAUABgAEAAUABQAFAAYA
BgAGAAYACAAIAAgACAAIAAkACQAJAAcABwAHAAcABQAEAAMAAgD//wEABQAFAAIAAgAC
AAIAAgAEAAQABAAEAAQABAAEAAQABQAGAAYABgAJAAoACwALAAkACQAJAAkABwAGAAQA
AwAEAAUABgAHAAcABwAHAAgACwAMAA4ADwARABEAEQARABEADgALAAkABwAIAAgABgAF
AAMAAQD//////v/9//z//P/7//v/+//9//3//f/+//3//P/7//r/+P/4//f/9//6//v/
/f/+//v/+v/4//f/+P/5//v//P/+//7//f/9//X/9//6//n/9P/u/+f/6/8CACgAaQDB
ABoBXgGIAZkBgwFXAR4BwgBTAPj/sv98/1z/Tf9K/1r/df+P/6P/tf/J/93/6v/q/+r/
6P/p/+v/6//q/+v/7P/t//H/8v/y//L/8v/z//P/8//0//T/9P/z//X/9f/1//b/9v/2
//b/9//2//b/9//3//n/+P/4//j/9//3//f/9//2//b/9f/1//b/9v/2//b/9v/1//X/
8//x//H/8f/x//L/9P/1//X/8//z//P/8//x//H/8f/x//L/8v/z//P/9f/2//b/9v/1
//X/9v/3//r/+//9/wAAAAD//wAAAAACAAMAAwADAAQABgAHAAgACwAMAA0ADgAOAA4A
DQAMAAoADAAMAAwADgAOAA4ADAAMAA0ADQALAA0ADQANAA4ADQAMAAsACAAJAAkACQAI
AAUABAADAAIAAQAAAP7//v/+//7//f/8//r/+f/3//f/+P/4//j/9//4//f/9v/1//L/
8f/w//D/8v/x//H/8P/t/+z/7P/r/+n/6v/q/+r/6//r/+r/6v/p/+n/6f/p/+r/7P/t
/+7/7f/s/+v/6//t/+3/7//w//L/8v/0//T/8//y//P/8//0//f/+P/5//n/+f/6//v/
+//7//v//P/+////AAACAP/////+//3/AAAAAAAAAAAAAAAAAAAAAAAAAQABAAEA////
//////8BAAAA///+//3//f/9//3/AAD///7//f/8//7//v/+//7//P/8//z//P/9//7/
/v/+//3//v////////////////8CAAIAAQABAAEAAQABAAEA////////AAABAAIABAAF
AAUABQAFAAUABwAEAAEA/////wAAAAD+/////f/7//n/9//2//X/9P/y//H/8f/x//P/
8//z//T/8v/y//L/8v/y//L/8f/x//P/8//0//T/9P/0//P/8//x//H/8v/y//T/9P/z
//P/8//z//D/7//u/+j/4f/h/+7/BgAvAHkA2AAwAWwBjQGPAXUBRgH+AJUALADY/5j/
cP9X/0b/Sv9h/3//lf+p/73/z//c/+L/5P/i/+P/5f/l/+j/6f/q/+v/6//s/+z/7P/s
/+3/7f/t/+//8P/x//H/8//z//P/9P/y//L/8v/z//b/9v/3//f/9//2//b/9v/1//X/
9f/1//j/+P/3//f/9v/2//b/9v/2//X/9f/z//L/8f/w/+//8P/y//P/8//x//H/8f/x
//H/8f/x//H/8v/y//P/8//z//T/9P/0//P/8//0//X/+f/5//r//P/9//3///8AAAAA
AQABAAEAAAACAAMABAAFAAYABwAIAAsADAAMAAwADAAOAA4ADgAOAA4ADgAMAAwADQAN
AAsADQANAA0ADgAOAA4ADgAMAAkACQAJAAgABwAGAAUABAAFAAQAAgACAAAAAAD///7/
/v/9//v/+//4//j/+P/3//j/9//2//X/8v/x//D/8P/w/+//7//u/+//7v/u/+3/6//s
/+z/7P/t/+3/7P/s/+v/6//r/+v/6//s/+z/7P/s/+z/7P/t/+//7//x//L/8v/y//T/
9P/y//L/9P/1//f/+f/5//n/+f/5//r/+//7//v/+//8//3//f/9//7/AAABAAEAAQAE
AAQABAAEAAIAAgACAAIAAgADAAMAAwADAAMAAwADAAEAAAD///7/AQD//wEAAgAAAAAA
AAAAAP///v/9//z//v8AAAIABAAEAAQAAwACAAMABAAFAAUABQAFAAUABQAFAAQAAgAB
AAMAAwADAAMABQAFAAUABgAHAAgACgALAA0ADQANAA0ADAAIAAQAAQACAAQABQAEAAIA
///8//n/+v/6//r/+v/6//n/+f/5//f/9//3//j/9v/2//b/9v/2//b/9f/1//j/+f/7
//z/+//6//j/9//3//f/+P/4//j/+P/3//f/9//3//T/8//w/+r/5f/p//z/HABRAKUA
BAFSAX4BkwGLAWEBJAHMAGEABAC6/4L/YP9P/0T/UP9x/43/n/+z/8f/1f/g/+T/5v/k
/+X/5//n/+r/6//s/+3/8f/y//L/8v/y//P/8//z//X/9v/3//f/9f/1//X/9v/0//T/
9P/1//j/+P/5//n/9//2//b/9v/1//X/9f/1//b/9v/1//X/9P/0//T/9P/1//X/9v/1
//X/9f/1//X/8//0//T/8//z//P/8//z//X/9f/1//X/9f/0//T/8//z//T/9P/0//P/
8//0//X/+v/7//3/AAAAAP//AAAAAAIAAwADAAMABAAGAAcACAAHAAgACQAKAAoACgAJ
AAgACQAMAA0ADgAQABAAEAAOAAsACwAKAAcACQAJAAkACgAKAAoACgAIAAcABwAHAAYA
BgAGAAYABgAEAAIA///+//z//P/7//r/+f/5//j/+f/2//b/9v/1//b/9f/0//P/8f/v
/+3/7P/t/+3/7v/u/+3/7P/s/+v/6f/q/+r/6v/r/+v/6v/q/+j/5//m/+X/5v/o/+n/
6v/q/+r/6v/r/+n/6f/r/+z/7v/u//D/8P/w//D/8v/z//P/9f/1//X/9v/3//n/+//7
//v/+//8//v/+//7//z//P/9//3//f/8//z//P/8//7//v/+//7//v//////////////
//////3//P/7//r/+f/5//v/+//9//3/+//7//v/+//7//z/+v/6//r/+v/6//r/+v/6
//n/+P/3//b/+v/8//3//v/8//z//P/7////AQADAAUAAwACAAAA///9//3//f/9//3/
/f/9//7///8AAAIAAwAGAAcACAAJAAsACAAFAAMAAQACAAIAAAABAP///f/7//n/+P/3
//b/9P/z//P/8//1//X/9f/2//b/9v/2//b/+P/4//f/9//0//P/8//y//X/9v/2//f/
9v/1//X/9P/0//T/8//z//X/9f/w/+3/6v/k/93/3//u/wYAKwBvAM4AJgFkAYkBkQF7
AVQBEgGvAEgA7P+k/3b/W/9G/0T/Xf97/5H/p/+9/8//2v/g/+L/5P/l/+f/5//q/+v/
7P/t/+3/7v/u/+7/8P/x//H/8f/x//L/8//z//X/9f/1//b/9v/2//b/9//3//b/9v/1
//X/9P/0//T/9f/1//X/9f/3//j/+P/5//j/+P/4//j/9//1//T/8f/y//P/9P/1//P/
9P/0//P/9f/1//X/9f/z//P/8//z//T/9P/1//X/9//4//j/+P/3//f/+P/5//3//f/+
/wAAAQABAAMABAACAAMAAwADAAQABgAHAAgACQAKAAsADAANAA4ADgAOABAAEgASABIA
EAAQABAADgAQABEAEQAPAA0ADQANAA4ADgAOAA4ADAALAAsACwAKAAkACAAHAAYABgAG
AAUABgAEAAQAAwACAAAA///9//3//v/+//7//f/8//v/+v/5//b/9f/0//T/9P/z//P/
8v/y//L/8//z//L/8v/x//D/7//v/+7/7v/u/+//8P/x//D/8P/v/+7/8P/w//D/8f/v
/+//8f/y//D/8P/y//L/8//0//f/+f/4//n/+P/3//j/+f/7//3/////////AAABAAEA
AQACAAIAAwADAAMABAAEAAQABAACAAIAAgACAAIAAwADAAMAAQABAAEAAQACAAIAAgAC
AP////8BAAEAAQABAP/////9//3//f/9//3//f/+//z//P/8//z//v/+//7//v/+//7/
/v/+//3//v/+//7//f/+//////8CAAMABAAFAAQABAADAAMAAwADAAMAAwAFAAUABQAG
AAQABAAFAAUACAAJAAoACwANAAoABwAFAAMABAAEAAIAAwABAP///f/7//r/+f/4//r/
+f/5//n/+f/5//n/+v/6//r/+v/6//r/+v/5//n/9//3//j/+P/5//r/+v/7//n/+f/6
//r/+v/6//n/+f/9//v/9v/v//D/7P/l/+f/+P8WAEkAmwD6AEgBfAGVAY8BaQEyAeAA
dwAWAMj/jv9s/1f/Sv9S/2//jf+h/7X/y//b/+T/5v/k/+X/5//q/+v/7P/t/+7/7//w
//D/7//u/+//8f/y//P/9f/2//f/9//3//f/9//4//n/+v/7//3//f/8//z/+//8//z/
/f/+//z/+//6//n//P/8//v/+//8//z//P/8//z/+//7//n/+//7//v/+//4//j/9//1
//b/9//4//n/+//7//v/+//6//r/+//7//v//P/8//z//////wAAAQABAAEAAgAEAAUA
BQAHAAgACAAJAAkACQAKAAwADQAOAA8AEAARABIAEwAUABQAFAAWABgAGAAYABcAFgAV
ABIAFQAXABgAFwAVABUAFQAWABYAFgAWABQAEQARABEAEAANAAwACwAKAAwADAALAAwA
CwAKAAgABgAGAAUAAwADAAIAAgACAAEA/v/9//z/+//7//v/+//8//n/9//2//T/9P/0
//X/9f/1//b/9v/2//T/8//x//D/8v/z//T/9f/0//T/8//y//P/9P/1//f/9//3//n/
+v/3//b/9//2//n/+v/9////AQADAAMAAwABAAEAAgADAAMAAwADAAQAAwADAAMABAAG
AAcABwAHAAUABAADAAIABAAEAAQABAAGAAcABwAHAAcABwAHAAcACAAIAAgACAAFAAUA
BwAHAAUABQADAAMABAACAAIAAgACAAIAAgACAAIABAAEAAQABAAEAAQAAwACAAUABgAH
AAcABwAHAAcABwAIAAgABwAHAAkACQAJAAkABwAHAAcACAALAAwADgAPAA8ADwAPAA8A
DQAKAAcABQAHAAgACAAGAAMAAQD///3//v/+//7//v/+//3//f/9//z/+//6//r/+//8
//3//v/8//z/+//7//n/+f/6//r/+P/4//f/9//5//n/+v/6//z//P/7//v/9//1//T/
9//4//L/6//n/+7/BAAtAHMA1gA0AXQBkwGVAXcBSAEEAaMAPADi/5z/cP9V/0L/Qv9b
/3f/j/+l/7f/y//e/+b/5v/o/+n/6//r/+z/7f/u/+//8f/y//L/8v/w//H/8f/x//P/
9P/1//X/8//z//P/9P/2//b/9v/3//b/9v/3//f/9f/0//T/9P/0//X/9v/3//b/9v/1
//X/9v/2//b/9v/0//P/8//x//H/8f/x//H/8f/y//L/8f/x//H/8f/x//H/8f/x//H/
8//0//b/9//2//b/9f/0//f/9//4//n/+//7//z//v/9//3///8AAAMABQAGAAcABgAI
AAkACgALAAwADQAOAA8AEAAQABAADgAQABAAEAAQABAAEAAOAA4ADwAPAA0ACwALAAsA
DAAPABAAEQAQAA4ADQAMAAoACQAIAAcABgADAAIAAAAAAAEAAgACAAIA/v/9//v/+//3
//b/9f/z//X/9f/1//X/9P/z//L/8v/w/+//7//u/+3/7P/s/+v/6//s/+z/7P/p/+n/
6P/o/+f/5//n/+f/5f/m/+b/5v/o/+j/6P/p/+n/6f/r/+z/7f/u//H/8v/x//D/8f/x
//P/9f/1//X/9P/z//P/8//2//f/+P/6//v/+//7//z//P/9//3//f/8//z//P/8////
AAABAAIA//////7//f////////////3//P/7//r/+//7//3//f8BAAEA///9//z//P/8
//z//P/6//r/+v/6//j/+P/4//j/+//8//z//P/9//7///////3//f/9//3///8AAAAA
AQAAAP///v/9/////////wAAAQACAAQABQAIAAkACgALAAkABgADAAEAAQACAAIAAAD9
//v/+f/3//X/9P/z//L/9f/1//b/9//1//X/9f/2//T/9P/0//T/9P/0//P/8//1//X/
9v/2//b/9v/1//X/9//3//j/+P/3//b/9P/z//X/9f/w//H/8P/o/9//4f/w/wwAPwCP
APIASAF8AZEBiwFrATwB7ACBACIA1P+U/2r/Vf9G/0j/Y/+D/5f/q//D/9X/4P/i/+T/
5P/l/+f/5//o/+n/6v/r/+3/7v/u/+7/8P/x//H/8f/x//L/8//z//P/8//z//T/9f/2
//f/+f/4//j/+f/5//f/9v/2//b/9//3//f/9//2//b/9f/1//b/9v/2//b/9P/z//P/
8f/z//P/8//z//P/9P/0//P/8v/x//D/7//x//P/9f/3//b/9v/3//f/9f/2//b/9v/5
//n/+v/7//z/+//7//z//////wEAAgAAAAEAAQABAAQABgAHAAgABwAIAAkACgANAA4A
DgAOAA4AEAAQABAADwAOAA0ACgAMAA0ADQALAAsACwALAAwADAAMAAwACgALAAsACwAK
AAkACAAHAAYAAwACAAAAAAAAAAAA///+//7//f/7//v/+v/6//r/+f/2//X/9P/z//T/
8//y//L/8v/x//H/8P/v/+7/7v/t/+v/7P/s/+z/6f/p/+j/6P/o/+n/6v/r/+n/6v/q
/+r/6P/o/+j/6f/p/+n/6//s/+3/7v/x//L/8v/y//T/9f/z//X/9f/1//X/9f/2//f/
+f/5//n/+v/7//v/+//8//z//f/9//3//v/+//7//v/+//7//v/+//7//////////f/9
//3//f////7//f/8//v/+//9//3//f/9//v/+/////7//P/8//z//P/8//z//P/8//r/
+v/6//r/+//8//z//P///wAAAQABAP///////////v/+//3//f/+////AAABAP//////
/wAAAQACAAQABQAHAAcABwAHAAcABAABAP//AQACAAIAAAD+//v/+P/1//b/9v/2//b/
9f/z//L/8f/y//P/9P/2//b/9v/2//b/9v/2//X/9f/z//P/9P/0//b/9v/1//X/9f/1
//b/9v/4//j/9//3//X/9f/y//H/7v/o/+X/6f/6/xgASwCbAPoASgF6AZEBiQFhASYB
0gBpAA4AwP+C/2L/Uf9I/1L/bf+L/5//s//F/9X/4P/i/+D/4//l/+j/6f/q/+v/7P/t
/+3/7v/u/+7/7v/v/+//7//z//T/9f/1//X/9f/1//b/9P/0//T/9f/2//b/9//3//f/
9v/2//b/9f/1//X/9f/0//T/8//z//T/9P/0//T/9v/1//X/8//1//X/9f/1//T/9P/z
//H/8//z//P/8//z//P/8//z//T/9P/1//X/9f/2//b/9v/3//f/+P/5//v/+//8//7/
/f/9////AAABAAMABAAFAAYACAAJAAoACgAKAAoACgAOABAAEQASABEAEgARABAAEgAS
ABIAEAAQABEAEQAPAA0ADQANAA4AEAAQABAADgAPAA8ADwAOAAsACgAJAAgABwAGAAQA
BAACAAIAAQAAAP/////+/////f/8//v/+f/4//f/9v/1//X/9f/1//b/9v/1//X/9P/x
//D/8P/v/+3/7v/u/+7/7//v/+7/7v/r/+v/6//r/+v/7P/s/+z/7f/u/+//8f/v/+//
8f/y//T/9P/2//b/9P/0//b/9//3//n/+f/5//r/+//9////AAD///7//v8BAAEAAQAC
AAAAAQABAAEAAgACAAIAAgAEAAQABAAEAAIAAwADAAMAAwADAAMAAwAFAAQAAwACAAMA
AwAFAAUABQAFAAMAAwADAAMAAwADAAMABQAGAAUABAADAAIAAgACAAIAAgAEAAQABAAE
AAQABAADAAIABQAGAAcABwAJAAkACQAJAAgACAAHAAcABwAHAAcABwAJAAkACQAKAAkA
CgAMAA0AEAARABIAEwASAA4ACgAHAAgACgALAAoACQAHAAUAAwABAAAA///+/wAA////
/////f/9//3//v8AAAAAAAAAAP7//v/9//3//////wAAAAACAAIAAQABAP////8AAAAA
AgACAAEAAQABAAEAAAD///z/9v/x//H//v8aAEcAjQDsAEQBfgGbAZkBcwE8AfAAiQAk
ANb/lv9o/1H/Sv9S/2n/if+j/7P/xf/X/+b/7v/w//D/8f/z//P/8//z//P/8//2//j/
+f/6//r/+//7//v//P/8//z/+//8//3//v8AAP///v/9//3///8AAAIAAwABAAAAAAAA
AP///////////v/+//3//f8AAAAAAAAAAAAA//////3/+//7//v/+//8//7///////3/
/f/9//3////////////+//7//////wAAAgADAAQABAADAAMAAwAFAAUABgAIAAcABwAJ
AAoADAANAA0ADQAMAA4ADwAQABEAEgATABQAFwAYABgAGAAYABoAGgAaABkAGAAXABQA
FAAVABUAEwAVABUAFQAWABYAFgAWABQAEQARABEAEAAPAA4ADQAMAAsACgAIAAgABwAG
AAQAAgABAAEAAAABAAAAAAAAAP//AAD///7//f/8//v/+v/6//j/9//3//b/9//2//b/
9f/z//T/9P/0//X/9f/0//T/8//z//P/8//y//L/8f/w//P/9P/1//f/9//3//n/+v/4
//j/+v/6//r/+v/8//3/+//9//3//f//////AAABAAIAAQAAAAAAAgADAAQABgAJAAsA
DAANAAwADAAMAAwACgAKAAoACgAKAAsACwALAA0ADQANAA0ADwAOAA0ADAAJAAkACwAL
AAsACwAJAAkABwAHAAcABwAFAAUABQAFAAQAAwADAAIAAQABAAIAAgACAAMABAAEAAIA
AgACAAIAAAABAAEAAQAEAAQAAgAEAAYABgAGAAYABwAHAAcACQAIAAgABwAHAAcABwAH
AAcACwAJAAkADAAOAA4ADgAOAA0ADAALAAoACQAIAAcABgAGAAYABgAGAAMAAgABAAAA
///+/w==
         </WaveFormData>
      </LeadData>
      <LeadData>
         <LeadByteCountTotal>10000</LeadByteCountTotal>
         <LeadTimeOffset>0</LeadTimeOffset>
         <LeadSampleCountTotal>5000</LeadSampleCountTotal>
         <LeadAmplitudeUnitsPerBit>4.88</LeadAmplitudeUnitsPerBit>
         <LeadAmplitudeUnits>��V</LeadAmplitudeUnits>
         <LeadHighLimit>2147483647</LeadHighLimit>
         <LeadLowLimit>268435456</LeadLowLimit>
         <LeadID>V6</LeadID>
         <LeadOffsetFirstSample>0</LeadOffsetFirstSample>
         <FirstSampleBaseline>0</FirstSampleBaseline>
         <LeadSampleSize>2</LeadSampleSize>
         <LeadOff>FALSE</LeadOff>
         <BaselineSway>FALSE</BaselineSway>
         <ExcessiveACNoise>FALSE</ExcessiveACNoise>
         <MuscleNoise>FALSE</MuscleNoise>
         <LeadDataCRC32>4236094780</LeadDataCRC32>
         <WaveFormData>
/v/+//7//v/9//z/+//6//j/+P/4//j/+P/4//j/+P/2//b/9v/2//T/9P/0//T/9P/0
//T/9P/2//b/9v/2//T/9P/0//T/9P/0//T/9P/2//b/9v/2//b/9v/2//b/9//4//n/
+v/4//j/+P/4//j/+P/4//j/+//8//3//v8AAAAAAAAAAAIAAgACAAIAAgACAAIAAgAA
AAAAAAAAAAIAAgACAAIAAQAAAP///v///wAAAQACAAAAAAD//////v///wAAAAABAAMA
BAAHAAYABQAFAAQABQAGAAcABwAFAAYABgAHAAUABQAFAAYABwAHAAgACQAKAAsACwAL
AA0ADQAKAAYABQAFAAUABAAEAAMAAAD//wAA/////////f/7//r/+P/4//n/+f/5//z/
/P/8//z/+v/6//r/+f/7//v//f/9//r/+v/6//n/+//8//z//P/6//r/+v/5//v//f/7
//j/9//z/+7/7P/u//b/AwAfAE0AigDCAOoABAEQAQUB7ADGAI0AUwAhAPT/1P/B/6//
pf+y/8T/z//X/+X/8v/1//L/8v/x//L/8//0//T/9P/1//X/9f/1//X/9f/2//f/+P/6
//r//P/9//3/+//7//v/+//+//7//v////3//v/+//7//v/+//7//f/7//v/+//7//n/
+f/4//j//P/9//3//v/9//3//P/6//z//P/8//z//P/8//z/+//6//r/+v/6//n/+f/5
//n/+//8//z//P/8//3//f/9//3//f/+////////////AQACAAIAAgAEAAQABgAGAAYA
BwAKAAsADAAPAA8ADwARABAAEgASABMAEgATABMAEgAVABUAFgAXABYAFgAVABQAFAAU
ABQAFQATABIAEgARABAADwAOAA4ADgANAAwACwALAAoABwAHAAcABwAGAAUAAgABAAAA
//////////////3//P/7//r/+f/5//f/9//5//f/9v/2//T/8//y//D/8v/z//P/8//w
//D/8P/v/+//7//v/+3/7//x//H/8f/y//L/8P/w//L/8//0//b/9f/0//T/8//z//X/
9f/2//f/9//3//j/9f/1//T/8//1//b/9//5//f/+P/4//j/+f/5//v/+//5//z/+v/5
//f/9//4//j//P/9//7///////7/+//6//n/+P/6//r/+v/6//z/+//7//z/+//8//z/
/P//////AQABAAEAAgACAAIABAAEAAMAAwACAAIAAwADAAEAAQACAAMABQAGAAcACAAH
AAcABwAHAAYAAgD9//v//f/9//z//P/9//r/+f/4//X/9f/1//T/8f/x//D/8P/0//X/
9v/4//X/9P/z//L/8v/y//H/8f/z//X/9f/0//P/8v/w/+//8P/w//D/8P/w//D/7//v
/+3/7f/w//H/7f/o/+b/5v/q//n/DwA3AHIArADWAPIAAAH7AOYAwgCLAEsAGQDq/8b/
s/+j/5f/oP+2/8X/y//V/97/5//o/+j/6P/o/+j/6P/p/+r/7P/t/+3/7f/t/+3/6//r
/+v/7P/t//D/8v/z//H/8f/x//H/8P/w//D/8f/z//T/9P/0//L/8v/y//H/7//v/+//
7//x//H/8P/w//H/8f/w//D/8//z//L/8P/u/+7/7v/u/+z/7P/s/+v/7P/s/+z/7P/r
/+v/6//r/+3/7v/u/+7/8P/x//H/8f/x//H/8v/z//L/8f/w//H/9f/2//f/+v/8//7/
/v/+//3/AAABAAIABQAFAAUABwAGAAgACAAJAAkACwAMAAwADgANAA0ADQAPABAAEAAQ
AA4ADgAOAA8ADgAMAAsACQAJAAkACQAKAAYABQAEAAMABQAEAAEAAQD//////v/9//z/
+//6//n/9//3//f/9//5//j/9//2//X/9f/z//P/8//x//D/8P/u/+3/7P/q/+3/7//w
//H/8P/w//D/7//u/+3/7P/p/+z/7//w//H/8f/w/+3/7P/r/+v/6//s/+//8P/y//P/
7v/v/+7/7v/w//H/8v/0//T/9f/1//X/9P/0//T/9f/2//j/+f/6//f/9//5//n/+//+
//z/+//4//f/9//2//f/9//3//f/+v/6//v//P/8//z//P/8//n/9//8//r/9P/2//b/
9v/2//f/+P/5//r/+P/3//f/+P/3//j/+P/4//n/+f/7//v/+f/6//r/+v/9//7//v//
/////v/+//3//////wAAAQABAAIAAwAEAAIAAQAAAP//AgAAAP3//f/9//3//P/8//n/
9v/1//T/8//z//P/8v/v/+//7v/u/+//7//v//D/8v/y//L/8v/w//D/7//v//H/8//z
//L/8f/w/+7/7f/w//D/8P/w//D/8P/v/+//7f/t/+z/6//p/+T/4v/g/+b/8/8LADkA
dgCuANYA9AACAf0A6gDGAI0AUQAdAOz/yP+1/6H/lf+e/6z/t//D/8//2v/j/+T/5P/k
/+T/5P/k/+b/5v/n/+f/6//r/+v/6//p/+n/6f/q/+z/7v/v/+//7//v/+//7//w//D/
8P/x/+//8P/w//D/7//u/+3/6//u/+//8P/x//H/8f/w//D/7//v/+7/7v/t/+3/7P/q
/+z/7P/s/+z/7f/u/+//7//t/+z/6//q/+v/6//r/+v/6//s/+z/7P/s/+3/7f/t/+7/
7//x//P/9f/1//X/9//2//b/9v/4//r//P/8//z/+v/8//z//P/+////AAADAAQABgAG
AAcABwAJAAoACgAKAAkACQAJAAkACgAKAAoACgAKAAoACwAJAAgACAAHAAgABwAGAAYA
BgAFAAQAAwABAAAA/f/9//3//f/8//v/+f/3//X/8//z//P/8//z//X/9P/z//L/7//v
/+3/7f/y//H/8f/y//D/7//u/+z/7v/v/+//7//t/+z/6//p/+n/6f/p/+f/5//p/+n/
6f/q/+r/6P/o/+j/6f/q/+z/7P/s/+3/7f/r/+3/7f/u/+//7//v//D/7v/v/+//7//x
//L/8//1//X/9v/2//b/8//z//X/9f/2//r/+f/5//f/9//4//j/+P/3//b/9f/2//b/
9//4//b/9v/2//b/9//5//r/+P/2//X/9P/z//L/9P/0//T/9P/0//P/8//0//f/+P/4
//j/+f/5//v/+//6//r/+f/4//r/+v/5//n/+P/4//n/+f/5//n/+v/7//v//P/9//7/
/f/9//3//f/9//r/9v/1//X/9f/0//T/9f/y//H/8P/v/+//7//u/+3/7f/s/+z/7//v
/+//8P/w//D/8P/w//D/8P/v/+//7//x//H/8P/w//D/7//v//D/8P/w//D/7v/u/+3/
7f/v/+3/7v/r/+v/6v/m/+T/7P/7/xMAPwB8ALYA3gD2AP4A8wDcALIAdQA9AA8A4v++
/6v/nf+X/6T/uP/D/83/1//g/+P/4v/k/+X/5v/n/+j/6v/q/+v/6//v/+//7//v/+7/
7f/s/+z/7f/w//L/8//z//P/8//z//T/9P/0//X/9f/2//b/9v/3//j/+f/5//n/+f/5
//n/9//3//b/9v/4//n/+f/6//3//f/8//r/+P/4//j/+P/4//j/+P/3//j/+P/4//j/
+f/5//n/+f/7//z//P/8//r/+//7//v//f/9//7///8AAP///v///wIAAgACAAQABgAI
AAgACAAIAAoACgAKAAwADQAOABEAEgAUABQAFQAVABcAGAAYABgAFwAXABcAFwAYABgA
GAAWABYAFgAXABcAFgAWABUAFgAVABQAFAAQAA8ADgANAA0ADAAJAAkACwALAAoACQAH
AAUAAwABAAAAAQACAAMAAwACAAEAAAD//////f/9/wEA///+//7//P/7//r/+P/3//f/
9v/1//X/9v/3//f/9//3//f/9f/2//n/+v/7//7//v/8//z/+v/7//z//v/8//z//f/9
//n/+//7//z/////////AAAAAAEAAQABAAIAAgACAAMAAQACAAIAAgABAAEAAwADAAEA
BAACAAEAAwADAAQABAAFAAUABQAFAAcABgAGAAYABQAEAAMAAgD7////AgAEAAAAAAAA
AAAAAAACAAIAAgACAAQAAwADAAQAAwAEAAQABAAHAAcACQAJAAcACAAIAAgABwAGAAQA
AwAFAAYACAAJAAcABwAIAAkACgAMAA4AEAAPAA8ADwAPAA8ADAAIAAcABQAFAAQABAAD
AAAA///+//////////7/+//7//r/+v/9//3//f/+//z//P/8//z/+v/6//n/+f/6//3/
/v/+//3//P/6//n//P/8//z//P/+//7//f/9//f/+f/8//v/9//y/+7/8P/+/xUAPwB1
AKoA1gD4AAoBBAHxANYApgBjAC0A///W/7r/qf+h/6f/tv/E/8//2f/j/+7/8//0//L/
8f/y//P/9P/z//L/8v/x//X/9f/1//X/9f/1//X/9v/0//b/9//3//f/9//3//f/+P/4
//j/+f/5//r/+v/6//z//P/8//v/+f/5//n/+f/5//n/+P/4//n/+f/4//j/9//3//b/
9P/0//T/9P/0//X/9v/3//f/9P/0//T/9P/0//P/8v/x//P/9P/0//T/9P/1//X/9f/1
//X/9v/3//r/+//8/////v/+//7/AAD+/wAAAAAAAAEABAAFAAYACAAJAAoADQALAAwA
CwALAAkACwAMAAwADQANAA4ADwAPABAAEAAQABIAEgASABMAEgAQAA8ADQAOAA0ADAAM
AAgABwAGAAUABQAEAAEAAQADAAMAAgABAP7//f/8//v/+//7//v/+//7//r/+f/4//X/
9f/z//P/9v/1//X/9v/z//P/8//y//D/8f/x//H/8v/y//L/8f/x//H/8f/v//D/8//0
//X/8//y/+//7v/v//H/8//2//b/9v/3//f/8//1//X/9v/5//n/+f/6//r/+//7//v/
+v/6//r/+//8//7///8AAP7//f/+//3///8CAAAA////////AAAAAAEAAQABAAEA///+
//7//v/+//7//v/+//3//f/8//7/AgD///7//f/8//7//v/+//7//v/9//3//v/9//7/
/v/+//////8BAAEAAQACAAIAAgAEAAQAAwADAAQABAAFAAUAAwADAAQABQADAAQABQAG
AAcABwAHAAcACQAGAAIAAQABAAEAAAAAAAEA/v/9//z/+f/5//n/+P/1//X/9P/0//X/
9f/1//b/9v/2//b/9v/2//b/9f/1//X/9//3//b/9v/2//X/9f/0//T/9P/0//b/9v/1
//X/9//1//L/8//x/+7/6v/o//D//f8VAEMAgAC2AOAA/AAGAf8A7ADIAIsATQAXAOz/
zP+1/6P/n/+q/7z/x//T/93/5P/r/+7/7v/u/+7/7v/u//D/8P/x//H/8//z//P/8//x
//H/8f/y//L/9P/1//X/9//3//f/9//2//b/9v/3//n/+v/6//r/+v/6//r/+f/5//n/
+f/5//v/+//6//r/+f/5//j/+P/3//f/9v/0//L/8v/y//L/9P/0//T/8//y//L/8v/y
//H/8f/x//H/8f/y//L/8v/y//P/8//z//P/8//0//X/9//3//f/+f/6//r/+v/8//7/
AAAAAAAA//8CAAMABAAFAAUABQAHAAoADAAMAA0ACwANAA4ADgAQAA8ADwAPAA8AEAAQ
ABAAEAAQABAAEQARABAAEAAPAAwACwAKAAoACgAJAAgABwAHAAYAAwADAAMAAwACAAEA
/v/9//z/+//7//v/+//7//3//P/7//r/+P/3//T/8//1//P/8v/y//P/8//z//L/8v/z
//P/8//y//L/8v/x//P/8//z//H/8f/z//P/8//y//L/8P/w//L/8//0//b/9v/2//f/
9//1//f/9//4//n/+f/5//r/+v/7//v/+//6//r/+v/7//3//v/+//7//f/9//////8B
AAQAAgABAAEAAQACAAIAAQABAAEAAQADAAIAAgACAAEAAAD///7//////wAAAgABAAAA
///+//z//P/8//z//////wAAAgABAAIAAgACAAEAAQADAAMAAwAEAAQABAADAAIAAAD/
/wIAAgADAAMABAAFAAcACQAHAAgACQAKAAsACwALAAsACQAGAAIAAQADAAMAAgACAAAA
/P/6//j/+P/5//r/+v/5//n/+P/4//f/9//3//j/+P/4//j/+P/2//b/9f/1//b/+f/6
//r/+v/6//n/+f/6//r/+v/6//r/+v/5//n/+f/3//b/9f/z/+7/6v/s//j/CwApAF0A
mADMAOwABAEIAfcA2gCqAGsAMwADANj/vv+r/53/of+2/8T/zf/X/9//5v/p/+z/8P/u
/+7/7v/u/+7/7v/v/+//8v/z//T/9f/1//X/9f/2//b/+P/5//n/9//3//f/9//4//j/
+P/5//v//P/8//z/+v/6//r/+f/5//n/+f/5//n/+f/4//j/9//3//b/9v/4//n/+f/4
//b/9v/2//b/9P/0//T/8//y//L/8v/y//X/9f/1//X/9P/0//P/8v/0//X/9f/1//P/
8//0//X/+P/5//r//f/8//z//P/+/wAAAgACAAIAAwAGAAcACAAHAAcABwAJAAkACgAJ
AAkACwANAA4ADgAPAA8AEAARAA4ADgANAAwADgAOAA4ADwAPAA4ADgANAAwACwAKAAoA
CQAJAAkACQAGAAQAAAD////////+//3//f/9//3//f/5//n/+f/5//v/+v/5//j/9v/1
//L/8f/0//P/8//0//P/8//z//L/8v/z//P/8//y//L/8v/x//D/7//u/+v/7P/v//D/
8f/y//L/8P/w/+7/7//w//L/9P/0//X/9f/z//X/9f/2//f/9//3//j/+f/7//z//f/9
//z/+//7//v//P/8//z/+//7//3//f/7//7//P/7//3//f/+//7//f/9//3//f////7/
/v/+//z//P/8//z/+f/5//r/+v/6//v/+//8//v/+//6//7//f/8//v/+v/8//z//P/8
//v/+f/4//j/+v/8//3//v/8//v//P/7////AgAEAAYABQAEAAIAAQAAAAAAAQABAAEA
AQACAAMAAQACAAMABAAGAAcACAAJAAsACAAEAAMAAQABAAAAAAD///z/+//6//n/+f/5
//j/9f/1//T/9P/3//f/9//4//j/+P/4//j/+v/6//n/+f/2//f/9v/0//f/+P/4//n/
+f/4//f/9v/4//j/9//3//n/+f/0/+//7f/q/+T/5v/y////EwA9AHoAsgDcAPgABgEB
AfIA0gCbAF8AJwD0/9D/uf+l/5v/qP+6/8f/0f/d/+b/6f/o/+z/7f/u/+//8P/y//L/
8//z//P/8//z//P/9f/1//X/9v/2//j/+f/5//n/+f/5//n/+v/6//r/+//6//r/+f/4
//r/+v/6//n/9//3//f/9//6//v/+//8//z/+//5//j/9//3//b/9P/1//b/9//4//b/
9v/2//X/9f/2//f/+P/3//f/9//3//X/9v/2//b/+P/5//n/+f/3//f/+P/5//3//f/9
////AgACAAIABAADAAQAAwACAAUACAAJAAoACwALAAsADQAOABAAEAARABEAEwAUABQA
EgARABEAEQATABQAFAAUABIAEgASABMAEwASABIAEQAQAA8ADgAOAA4ADQAMAAsACwAK
AAcABwAHAAcABgAFAAQAAwACAAEAAQABAAEAAQD///7//f/8//v/+//5//n/+f/3//b/
9v/2//f/+P/4//b/9//3//f/9v/2//b/9f/3//f/9//1//P/9f/1//X/+P/4//b/9v/0
//X/9v/4//f/9v/2//X/9v/5//r//P/8//v/+v/6//z//f/9//3/AAAAAAAAAQABAAIA
AgACAAEAAQADAAMAAQAEAAIAAQD/////AAAAAAEAAQABAAEAAQAAAAAAAAABAAIAAwAE
AAEAAQACAAIA//////7//v/9//3//P/8//z//P/+//7//v/+//7//v/+//7//v/+//3/
/f/+//3//v/+//7//f/9//////8CAAQABQAGAAQABAADAAMABAAEAAUABQAHAAcACAAJ
AAYABgAGAAYACAAJAAoACwANAAoABgAFAAUABQAEAAQAAwAAAP///v/8//v/+v/4//j/
+f/5//r/+f/5//n/+v/6//r/+v/6//z//P/7//v/+v/7//r/+P/5//r/+v/7//v/+v/5
//j/+v/6//n/+f/9//3/9v/x//H/8P/q/+z/9P8FACcAWQCUAMQA6gAAAQgB+wDiALYA
eQBBAA0A5P/G/7P/of+f/7D/xP/R/9n/5f/s/+//7v/s/+//8P/x//L/8P/w//H/8f/x
//H/8f/x//L/8//0//b/9v/4//n/+f/5//n/+f/5//v//P/9/////v/+//3//P/9//7/
//////7//f/8//v//f/9//z//P/7//v/+v/6//v/+//6//j/+f/6//v//P/5//j/9//1
//b/9v/2//b/+f/5//n/+f/3//j/+P/4//j/+f/5//n/+//7//z//f/9//3//f///wIA
AgACAAQAAgAEAAQABAAFAAgACQAKAA0ADQANAA8AEAASABIAEwAVABcAGAAYABcAFQAU
ABMAFAAWABcAGAAWABYAFgAXABcAFgAWABUAFAATABIAEgAQAA8ADgANAA4ADgAMAA0A
DAALAAkABwAEAAMAAgABAAEAAQABAAEA///+//3//P/8//3//P/9//z/+f/3//b/9v/3
//j/+P/6//v/+//7//f/9v/1//P/9f/3//n/+f/4//n/+P/3//r/+v/4//j/+P/5//r/
/P/6//j/9//1//X/+f/7//7/AQABAAEAAgABAAEAAAD//wAAAAAAAAEAAAAAAP///v/+
////AgADAAAAAgD///3//////wAAAAADAAMAAwADAAUABAAEAAQABQAGAAcACAAGAAUA
BQAEAAMAAwACAAQABAADAAIAAQAAAAIAAgACAAIABAADAAMABAACAAIAAQAAAAMAAwAF
AAUABQAGAAYABgAGAAYABQAFAAgACAAJAAkACAAHAAcABwAKAAwADgAQABAADwAOAA0A
CwAIAAQAAwAEAAUABQAGAAQAAAD+//z//P/9//7//v/9//3//P/8//v/+//7//z//f/+
////AAD///7//P/7//v//f/9//z/+//6//j/9//5//r/+//8//3//v/+/////f/3//b/
+f/7//b/8v/u//D/+/8VAEEAgAC+AOgAAgEIAf8A6gDMAJcAWQAhAPD/zP+1/6H/m/+m
/7j/xf/P/9f/4P/r//L/8v/z//T/9f/2//b/9v/3//f/+f/5//n/+f/3//f/9//4//b/
+P/5//n/9//3//f/9//6//r/+v/7//v//P/8//z/+//6//n/9//5//n/+f/5//v/+//6
//r/+//7//r/+v/5//n/+P/2//b/9v/2//b/9v/2//b/9f/0//T/9P/0//P/8//z//P/
9v/4//n/+v/3//f/9v/1//b/9//5//v/+//7//v//f/+//7//v8AAAMABgAHAAgACAAK
AAoACgALAAsACwANABAAEgASABMAEQATABQAFAAUABMAEwATABEAEgASABIAEAAQABAA
EQATABQAFgAXABQAEwASABIADgANAAwACwAKAAgABAADAAYABwAHAAcABAADAAIAAQD8
//v/+v/5//z//P/8//z/+f/5//f/9//5//f/9v/2//P/8//z//L/9P/1//X/9f/y//L/
8v/x/+//7//v/+3/7f/v/+//7//w//D/7v/u//D/8f/y//T/9v/2//f/9//z//X/9f/2
//f/9//3//j/9//3//b/9f/5//r/+//9//3//v/+//7//f/9///////9/wAA/v/9/wAA
AQADAAQAAgABAAAA//8AAAAAAQACAAEAAAD///7//f/9//7//v8DAAMAAgAAAP7//v/+
//7//v/+//7//v/+//z/+//7//z//f/+//7//v//////AQABAP//AAAAAAAAAQACAAIA
AwACAAIAAwADAAUABQAGAAcABQAGAAcACAAKAAsADAANAA0ACgAGAAUABQAFAAQABAAC
AP7//P/6//f/9//3//b/9//5//r//P/7//v/+//8//r/+v/6//r/+v/6//n/+f/5//v/
+//6//z//P/7//v//P/8//z//P/6//r/+f/5//n/+f/0//f/9//w/+j/6v/y/wMAIwBV
AJQAzgDwAAABBgH7AOgAvACBAEkAGQDq/8j/t/+j/53/rv/A/8v/0//h/+z/7f/u/+7/
7//w//H/8v/w//D/8f/x//X/9f/1//X/9//3//f/+P/2//j/+f/5//n/+f/5//n/+//8
//3////9//7//v/+//z//P/8//v//f/9//3//f/9//3//P/8//3//f/8//z/+//7//r/
+P/4//j/+P/4//j/+P/4//f/9P/0//T/9P/4//n/+v/7//n/+v/6//r/+P/5//n/+f/7
//v//P/9//7//f/8//3/AAAAAAAAAgAAAAIAAgACAAQACAAKAAwACwALAAsADQAQABIA
EgATABMAFQAWABYAFQATABIAEQATABQAFAAUABQAFAAUABUAFQAUABQAEwAUABMAEgAS
ABAADwAOAA0ACwAKAAcABwAHAAcABgAFAAYABQAEAAMAAQABAAEAAQD///7//f/8//3/
/f/7//v//f/7//r/+v/3//f/9//2//b/9//3//f/9P/0//T/8//0//X/9v/1//P/9f/1
//X/9P/0//L/8v/y//P/9P/2//j/+P/5//n/+f/7//v//P/7//v/+//8//r/+//7//v/
/v/+//7////9//7//v/+//3//f//////AQAEAAIAAQABAAEAAgACAAUABQAFAAUABAAC
AAEAAAAAAAAAAAAAAP////8AAAAAAQABAAAAAAADAAIAAAAAAAAAAAAAAAAAAAAAAAAA
/////wAAAQACAAIAAgAEAAUACAAJAAgACAAHAAYABAAEAAMAAwAHAAgACgALAAoACQAJ
AAkACwAMAA0ADgANAA0ADQANAA0ACgAGAAUABwAHAAYABgAEAAAA/v/8//z//f/+//7/
+//7//r/+v/9//3//f/+//7//v/+//7//v/+//3//f/7//3//f/8//7//v/9//3//v/+
//7//v/+//7//f/9//3//f/6//n/9//y//D/8v/8/w0ALQBfAJgAzADwAAQBCAH7AOAA
sgB5AEMADQDe/8L/tf+l/6f/uP/K/9P/3f/l/+z/8f/y//D/8v/0//b/+P/2//b/9//3
//n/+f/5//n/+f/5//n/+v/6//z//f/9//3//f/9//3//P/8//z//f/9//7//v/+//7/
/v/+//3//f/9//3//f/9//3//P/8//v/+//6//r//P/9//3//P/8//z//P/8//v/+v/5
//f/9//4//n/+v/5//n/+f/5//n/+v/6//r/+v/7//v/+//7//v//P/9/////////wEA
AgACAAIABAAFAAgACQAKAAkADAANAA4ADQANAA0ADwATABYAFwAZABcAGQAaABoAHAAb
ABsAGwAZABoAGgAaABgAGAAYABkAGgAaABsAGwAaABkAGAAYABYAFQAUABMAEQAQAA0A
DQALAAsACgAJAAkACQAJAAkABQAFAAUABQAFAAQAAwACAAMAAwABAAEAAwABAAAAAAD/
///////+//z//f/9//3//v/+//7//f/7//v/+//5//n/+//7//v//f/+//3//v/9//3/
/f/+/wAAAAABAAEA//8BAAEAAgADAAMAAwAEAAYABwAHAAcABgAGAAYABwAJAAoACgAK
AAkACQALAAsACQAMAAoACQAKAAsADQAOAA4ADQAMAAsADQAMAAwADAAMAAwADAAMAA0A
DQAOAA4ADwAPAA4ADgANAA0ADAAMAA4AEAAQAA4ADgAOAA4ADgAOAA4ADgAQAA8ADwAQ
AA4ADgANAAwADgAPABIAEwATABQAFAAUABQAFAATABMAFAAUABUAFQAVABUAFgAXABcA
GAAZABoAHAAdAB4AHwAdABoAFgAVABYAFwAXABgAFQASABEAEAANAA0ADQAMAA0ADQAM
AAwACwALAAsADAAOAA4ADgAOAAwADAALAAsADQAPAA8ADgAPABAAEAARABEAEAAPAA4A
EAAQAA8ADwARABEADgAPAAsACAAGAAQACgAbADUAYQCcANQA/gAWASABEQH4ANAAlQBb
ACkA+P/S/73/tf+1/8L/1v/l/+3/9f/8/wMACAAKAAoACgAKAAoACQAIAAgABwAMAA0A
DgAPAA0ADQANAA4ADAAOAA8ADwAQABEAEgATABMAEgARABEAEgAUABUAFgAUABQAFAAT
ABMAEwATABMAEQARABAAEAATABMAEgASABUAFQAUABIAEAAQABAAEAASABIAEgARAA4A
DgAOAA4AEQARABEAEQARABIAEgASABMAFQAWABcAFgAVABUAFQAXABcAFwAZABoAGgAa
ABwAHAAeAB4AHgAdACAAIQAiACUAJQAlACcAKgAsACwALQAtAC8AMAAwAC0AKwAqACkA
KwAsACwALAAuAC4ALgAvAC8ALgAuAC0ALAArACoAKgAoACcAJgAlACMAIgAfAB8AHgAd
ABsAGQAZABkAGQAZABgAGQAaABsAGwAaABkAGAAVABUAEwATABUAEwASABIAEwATABMA
EgAQABEAEQARABIAEgASABEAEQARABEADwAOAA8ADgANAA8AEAAPABAAEQATABUAGAAX
ABYAFgAVABUAFwAXABgAGAAXABYAFgAYABkAGQAZABkAGAAXABcAGAAaABsAHAAeAB8A
IgAjACMAJgAkACMAIwAjACQAJAAkACMAIgAhACIAIgAjACQAJgAmACYAJgAkACMAIwAi
ACMAIwAiACIAIQAhACAAIAAeAB4AHgAeAB4AHQAcABsAGwAbABsAHQAfAB8AHwAgAB4A
HgAeAB4AHAAdAB0AHQAeAB4AHgAfACAAIQAjACQAJAAlACUAJQAnACUAJAAkACYAJgAm
ACYAKgAqACoAKgAsACwALAAsACoAKgAqACoAKQAoACcAJgAkACQAJAAkACEAIAAfAB4A
HQAcAA==
         </WaveFormData>
      </LeadData>
   </Waveform>
</RestingECG>
