# Supplementary material for: Detection of Left Atrial Enlargement Using a Convolutional Neural Network-Enabled Electrocardiogram
Source: Front Cardiovasc Med. 2020 Dec 17;7:609976. doi: 10.3389/fcvm.2020.609976 (PMC7773668; doi:10.3389/fcvm.2020.609976)
Supplement: Supplementary file 3 [file Data_Sheet_3.ZIP › normal2/1802017648_5844_0000004E.XML]

<?xml version="1.0" encoding="Windows-1252"?>
<!DOCTYPE RestingECG SYSTEM "restecg.dtd">
<RestingECG>
   <PatientDemographics>
      <PatientID>1802017648</PatientID>
      <PatientAge>65</PatientAge>
      <AgeUnits>Years</AgeUnits>
      <Gender>Female</Gender>
      <PatientLastName>liufengli</PatientLastName>
   </PatientDemographics>
   <TestDemographics>
      <DataType>Resting</DataType>
      <Site>1</Site>
      <AcquisitionDevice>MAC55</AcquisitionDevice>
      <Status>Unconfirmed</Status>
      <Priority>Normal</Priority>
      <AcquisitionTime>10:36:49</AcquisitionTime>
      <AcquisitionDate>04-24-2017</AcquisitionDate>
      <CartNumber>1</CartNumber>
      <AcquisitionSoftwareVersion>009C</AcquisitionSoftwareVersion>
      <XMLSourceVersion>MAC5000 v1.0</XMLSourceVersion>
   </TestDemographics>
   <RestingECGMeasurements>
      <VentricularRate>70</VentricularRate>
      <AtrialRate>70</AtrialRate>
      <PRInterval>150</PRInterval>
      <QRSDuration>86</QRSDuration>
      <QTInterval>390</QTInterval>
      <QTCorrected>421</QTCorrected>
      <PAxis>67</PAxis>
      <RAxis>77</RAxis>
      <TAxis>70</TAxis>
      <QRSCount>12</QRSCount>
      <QOnset>228</QOnset>
      <QOffset>271</QOffset>
      <POnset>153</POnset>
      <POffset>197</POffset>
      <TOffset>423</TOffset>
      <ECGSampleBase>500</ECGSampleBase>
      <ECGSampleExponent>0</ECGSampleExponent>
   </RestingECGMeasurements>
   <Diagnosis>
      <Modality>Resting</Modality>
         <StatementCount>2</StatementCount>
         <LabelText>12SL ��ϳ���</LabelText>
      <DiagnosisStatement>
         <StmtFlag>ENDSLINE</StmtFlag>
         <StmtText>�������</StmtText>
      </DiagnosisStatement>
      <DiagnosisStatement>
         <StmtFlag>ENDSLINE</StmtFlag>
         <StmtText>���� ECG</StmtText>
      </DiagnosisStatement>
   </Diagnosis>
   <Waveform>
      <WaveformType>Rhythm</WaveformType>
      <WaveformStartTime>0</WaveformStartTime>
      <NumberofLeads>8</NumberofLeads>
      <SampleType>CONTINUOUS_SAMPLES</SampleType>
      <SampleBase>500</SampleBase>
      <SampleExponent>0</SampleExponent>
      <HighPassFilter>16</HighPassFilter>
      <LowPassFilter>150</LowPassFilter>
      <ACFilter>NONE</ACFilter>
      <LeadData>
         <LeadByteCountTotal>10000</LeadByteCountTotal>
         <LeadTimeOffset>0</LeadTimeOffset>
         <LeadSampleCountTotal>5000</LeadSampleCountTotal>
         <LeadAmplitudeUnitsPerBit>4.88</LeadAmplitudeUnitsPerBit>
         <LeadAmplitudeUnits>��V</LeadAmplitudeUnits>
         <LeadHighLimit>2147483647</LeadHighLimit>
         <LeadLowLimit>268435456</LeadLowLimit>
         <LeadID>I</LeadID>
         <LeadOffsetFirstSample>0</LeadOffsetFirstSample>
         <FirstSampleBaseline>0</FirstSampleBaseline>
         <LeadSampleSize>2</LeadSampleSize>
         <LeadOff>FALSE</LeadOff>
         <BaselineSway>FALSE</BaselineSway>
         <ExcessiveACNoise>FALSE</ExcessiveACNoise>
         <MuscleNoise>FALSE</MuscleNoise>
         <LeadDataCRC32>1678179790</LeadDataCRC32>
         <WaveFormData>
CgAKAAoACgAKAAoACgAKAAgACAAIAAgACAAIAAgACAAHAAYABQAEAAIAAgACAAIAAAAA
AAAAAAD///7//f/8//7//v/+//7/AAAAAAAAAAD+//7//v/+//z//P/8//z/+v/6//r/
+v/8//z//P/8//7//v/+//7//P/8//z//P/6//r/+v/6//r/+v/6//r//P/8//z//P/+
//7//v/+//v/+v/5//j/+f/6//v//P/8//z//P/8//7//v/+//7//v/+//7//v/9//z/
+//6//z//P/8//z/+v/6//r/+v/6//r/+v/6//r/+v/6//r/+v/6//r/+v/8//z//P/8
//v/+v/5//j/+f/6//v//P/7//r/+f/4//r/+v/6//r//P/8//z//P/8//z//P/8//r/
+v/6//r/+v/6//r/+v/4//j/+P/4//v//P/9//7//f/8//v/+v/6//r/+v/6//r/+v/6
//r/+//7//v/+//5//n/+f/4//f/9v/2//X/9//5//r/+//5//v//P/8//r/+v/7//z/
+//7//r/+f/7//v//f/9//7///8AAAAAAgADAAMAAgD+//7//v/+/wAAAAAAAP7//f/7
//j/9f/2//f/+P/4//b/9v/2//b/9P/1//X/9f/1//b/9//3//X/9P/0//X/9P/0//P/
8//1//X/9f/1//X/9v/3//f/9//3//f/+P/4//b/9//3//z/AQADAAUACgAQABAAEgAY
ACAAJAAoACwALAAlAB0AEgAAAOr/3P/b/+P/7v/3//z/AwAGAAYABgAEAAMAAgACAAEA
AAD8//r/+v/5//f/9//3//j/+P/6//r/+f/5//n/+f/6//r/+v/6//n/+f/5//n/+f/5
//r/+v/5//n/+f/4//j/+f/3//j/+P/4//j/+P/5//n/+v/6//v//f/9//3//f/9//v/
+//7//r/+v/6//r/+v/6//z//f/9//z/+v/5//j/+v/6//r/+v/6//r/+v/7//v//f/9
//3/+//7//r/+v/9//3//f/9////AQABAAEA//8AAAAAAAACAAMAAwAEAAIAAgADAAMA
BQAFAAQABAAFAAcACAAIAAkACQAIAAgABwAHAAcABQAFAAUABQAFAAMAAgABAP//AAD/
//7//f////7//f/9//v/+//6//r/+v/4//f/9//1//X/9f/1//b/9//3//j/9v/2//b/
9v/2//b/9//3//j/+P/4//j/9v/2//b/9//3//f/9//2//j/+P/4//j/9//3//b/9f/1
//b/9//4//b/9v/2//b/9v/2//b/9v/4//j/+P/4//j/+P/4//n/+f/5//j/9//1//X/
9v/2//n/+f/5//n//P/8//r/+v/5//n/+f/5//n/+v/7//v/+v/4//j/+f/6//r/+f/5
//j/+P/4//f/9f/1//b/9v/4//j/9//3//n/+v/7//3//f/9//3//P/6//n/+f/5//v/
+//8//z/+//7//v/+//9//3//f/9//r/+v/6//r//P/8//z//P/7//r/+f/4//n/+v/7
//z/+v/6//r//P/8//z//P/8//z//P/9//3//f/7//v/+//7//v//P/9////////////
/v/9//3///8AAP7//P/8//3//v/+//////8BAAEAAQADAAEAAgADAAQAAgACAAMAAwAD
AAIAAwAEAAQABAAEAAQAAgACAAEA///9//3//f/9//z//P/8//z//f/+/wAAAQD+//z/
+//6//z//f/9//7//f/+//7//f/9//3//f/9//3//f/+/////f/9//3//f8AAAIAAAD/
////AAABAAUACQAOABQAFgAYABwAJAAsADIANAA2ADcALQAcAA4AAgDw/+v/8//+/wUA
BgAJABIAEgAMAAoACQAGAAAAAQAGAAgABgAEAAcABQADAAMABAAEAAIAAgABAAEAAwAD
AAQABAAEAAQAAwADAAMAAwADAAMAAgACAAEAAQADAAIAAgADAAEAAgACAAIAAwAEAAYA
BwAFAAQABAAFAAUABQAFAAUABQAFAAUABAACAAIAAgACAAQABgAHAAcABwAGAAYABgAE
AAQABAAEAAYABgAGAAcACQALAAsACwANAA0ADAAMAAsACwALAAsADAANAAwACwAMAA4A
DwAQABAAEQARABIAEAAQABEAEQATABMAEgASABEAEwAUABQAEwATABIAEgATABMAEwAR
ABEAEQARABEAEAAQABAADwAOAA0ADAALAAsACgAJAAkACQAJAAgACAAIAAYABQAFAAcA
BwAHAAcABwAHAAYABgAEAAQABAAEAAQABAAFAAUABAAEAAQABAAEAAQABAAFAAUABQAF
AAQABAAEAAQABAACAAMAAwADAAQABAAEAAQAAgACAAIAAgAAAAAAAAAAAAEAAgADAAQA
AwACAAEAAQACAAMAAwADAAMAAwAEAAQAAwADAAMAAwAGAAYABAAEAAMAAwADAAMAAQAC
AAMAAwADAAIAAwAFAAUABAACAAEABAAEAAQAAwABAAEAAgACAAIAAgABAAEABAAEAAQA
BQAFAAUABQAEAAIAAQABAAEAAwADAAQABAADAAMAAwADAAEAAQABAAEAAAAAAAAAAAAA
AAAAAAAAAAAAAAAAAAAAAAAAAAAAAAAAAAAAAAACAAIAAQABAAEA///9/wAAAgAAAAAA
AAAAAAAAAQABAAEAAwADAAMAAwAAAAAAAAABAAMAAwADAAIA/////wEAAgAAAP7//v//
/wIAAgADAAMAAwADAAMABQAHAAgACQAKAAgACAAJAAkABgAEAAQABAAEAAQABAAEAAIA
AgABAP///f/9//3//f/+//7//v/+//7//v/////////+//7//v/7//v/+v/6//3//v/+
//3//f/9//3//f/7//v//P/9//3//f/9//3//P/6//r/+//5//r/AQAJAAsAEAAWABoA
HAAiACYAKgAwADgAOAAzACkAGgAIAPj/7P/t//P/+v8BAAQACQAOAA4ACgAIAAcACAAG
AAEAAAAAAAAA/v/9/////f/9//7//v/+//7//f/9//3//f/+//7//v/+//3//f/7//v/
+//7//7//v/9//3//f/8//z//f/+/wAAAQACAAEAAAAAAP/////+//7////9//3//f/9
//v/+//7//r/+//8//3//v/+/wAAAQABAAEAAAAAAAAAAAAAAAAAAAAAAAAAAAABAAEA
AwADAAMABQAFAAQABAADAAMAAwADAAUABwAHAAcABQAGAAYABgAIAAkACQAKAAoACgAL
AAsACwALAAoACgAJAAsADAAMAAwADQANAA4ADQANAA0ACwAJAAkACQAJAAkACgALAAsA
CAAHAAYABQAHAAYABQAFAAMAAwACAAIAAgAAAP/////////////////////+//7//P/8
//z//P/+//7//////wAAAAAAAAAA/v/+//7///8BAAEAAQAAAP7//v/+//7//v//////
///+//7//v/+//z//P/8//z//v/+//7//v8AAAAAAAAAAP7//v/+//////////7//f//
////AAAAAP//////////AAAAAP7//v/9//3//f/9//v//P/9//3//f/8//3///8CAAIA
AQABAAIAAgACAAEA/////wAAAAAAAAAA//////7//v/+/////f/9//3//P/9//3//v//
//////8AAAAA/f/9//3//f////////////7//v/+//7//v/+//7//v/+//7//v/+//v/
+v/5//j/+//8//3/AAAAAP////////v//f/+//7//v/+//7//v/+//7//////////v/9
//z/+//8//z//P/9//v/+//7//r/+v/7//7/AAD///z/+//7//7//v///////f/9//3/
//8AAAIABAAGAAQABAAFAAUAAgAAAAAAAAACAAIAAgACAP7//v/9//v/+f/5//n/+f/6
//r/+v/6//j/+P/5//n/+//6//r/+v/3//f/9v/2//f/+P/4//f/+f/5//n/+f/3//f/
+P/5//v/+//7//v/+v/6//j/9//3//7/AwAFAAUACgAOABQAGgAiACYAKAAsADAAMAAp
AB8ADgD6/+T/3P/l//H/+v///wQACQAIAAQABAACAP///v8AAAEA/v/6//r//P/7//n/
+f/5//r/+v/4//j/9//3//f/9//4//j/+v/6//n/+f/3//f/9//3//j/+P/3//f/+f/4
//j/+f/3//j/+P/4//r/+v/7//v/+v/4//f/9//4//n/+v/7//v/+//7//r/+P/4//j/
+P/6//z//f/9//3//P/8//z/+v/6//r/+v/6//r/+v/7//n/+//7//v//f/9//z//P/9
//3//f/9//3/////////AQACAAIAAgACAAMAAwAEAAQABAAFAAUABQAFAAQABAADAAUA
BgAGAAUABQAEAAQABQAFAAUAAwAFAAUABQAFAAIAAgACAAEAAgABAAAA///+//z/+v/5
//v/+//6//r//P/6//n/+f/5//n/+f/5//j/9//1//T/9v/2//b/9v/0//T/9f/1//b/
9v/2//b/9f/0//P/8//1//X/9f/0//L/8v/y//L/9P/1//X/9f/0//T/9P/0//L/8v/y
//L/8//0//X/9v/2//b/9v/2//X/9P/z//P/9P/1//X/9f/z//P/9P/0//X/9f/1//X/
9P/0//L/8v/1//X/9f/1//X/9v/3//f/9P/y//L/8//2//b/9f/1//j/+P/4//f/9f/1
//b/9v/2//b/9f/1//b/9v/2//f/9f/1//X/9P/0//P/8//z//X/9f/2//b/9f/1//X/
9f/z//P/8//z//D/8P/w//D/8//0//X/9v/0//T/9P/0//b/9v/2//b/9v/2//b/+P/2
//P/8//2//T/9P/0//T/8v/z//P/8//0//X/9v/3//T/9P/0//X/9f/1//X/9P/1//X/
9//4//f/9P/z//P/9P/0//X/9f/3//f/9//5//v//P/9//7//P/8//3//f/6//j/+P/4
//r/+v/6//r/+v/6//n/9//z//P/8//z//L/8v/y//L/8v/y//P/8//z//L/8v/y//H/
8f/w//D/7//w//D/7//w//H/8v/z//L/8f/x//H/8v/z//T/9f/2//b/9v/1//X/9P/3
//n/+/8AAAQACAAOABIAFgAcAB4AIgAmACcAIQAUAAAA7v/g/93/4//q//H/9v/5//7/
/v/6//r/+//8//r/+f/4//b/9v/4//f/9f/z//P/9P/0//T/9P/z//P/8f/x//L/8v/1
//b/9v/3//b/9f/0//P/9P/0//P/8//z//L/8v/z//P/9P/0//T/9P/0//X/9f/z//L/
8v/z//X/9f/1//X/9f/1//X/9P/0//T/9P/0//T/9v/3//f/+f/4//j/+P/2//b/9v/2
//b/9v/2//f/+f/7//v/+//5//n/+P/4//f/9//3//f/9//5//n/+f/6//z//f/+/wAA
AQABAAIAAgACAAMAAwACAAEA///+/wIABQAHAAgABgAFAAMAAgAFAAUABQADAAEAAQAB
AAEAAgACAAIAAQACAAEAAAD///7//P/6//n/+//7//r/+v/8//r/+f/5//f/9//3//f/
9//3//b/9v/2//b/9v/2//b/9v/3//f/9P/0//T/9P/2//b/9v/3//n/+f/5//j/+P/4
//j/+P/2//f/9//3//j/+P/4//j/9v/2//b/9v/2//b/9v/2//T/9P/0//T/9v/2//b/
9//3//f/9v/1//X/9f/2//b/+f/5//n/+f/6//r/+P/4//n/+f/5//n/+f/6//v/+//8
//r/+v/7//z//P/7//v/+v/6//r/+f/3//f/+P/4//n/+v/6//v/+v/6//r/+//9//3/
/f/8//z/+//7//v//f/9//7//v/7//v/+//7//v/+//7//v/+P/4//j/+P/5//r/+//8
//z//P/8//z/+v/6//r/+v/6//r/+v/8//7//f/9//3//f/9//7//v/6//r//P/+//z/
/P/8//z/+v/7//v/+//7//v/+//7//z//P/8//3/+//7//v/+v/7//v//f/+//7//P/8
//3//v/+//////////////8BAP//AAABAAIABAAEAAUABQAGAAQABAAEAAEAAAD///7/
/f/+//7//f/7//v/+//7//j/+P/4//j/+v/6//v/+//9//z//P/8//n/+f/4//j/+//8
//z/+//7//v/+//7//n/+f/6//v/+//7//v/+//6//r//P/9//v/+v/9////AwAIAAwA
EAAUABoAIgAoACoAMAA2ADcAMQAgABAA/v/w/+f/6f/w//v/BAAHAAgACAAIAAoACQAG
AAQAAwACAAIAAAD+//v//f/9//3//v/+//z//P/7//v//P/9////AAD+//7//f/9//3/
/f/9//3//v/+//3//f/9//z//P/9//3//v/+//7//v/+///////9//z//P/9////////
/////////////v/8//z//P/8//7/AAABAAEAAQAAAAAAAAAAAAAAAAAAAAAAAAAAAAEA
AQADAAMAAwABAAEAAAAAAP//////////BAAHAAgACQAHAAgACAAIAAYABwAHAAgABgAG
AAcABwAIAAkACQAKAAkACwAMAAwADQANAAwADAALAAsACwAJAAkACQAJAAkACAAIAAgA
BwAGAAUABAADAAUABAADAAMAAwADAAIAAgAEAAIAAQABAAAA///+//3///////7//v8A
AAAAAAAAAP7//v///////f/8//v/+v/9//7///8BAAEAAQABAAAA///+//3//P/8//3/
/f/9//3//v///wAAAAAAAAAAAAD///7//f/8//7//v/+//7//v/+//7//////////v/9
//////8AAAAA//////////8CAAIAAAAAAAAA///+//3///8AAAEAAQAAAP7//v///wEA
AgACAAMAAgACAAIAAQD/////AAAAAP7//v/9//3///8AAAEAAwABAAEAAQAAAAAA////
////AQABAAIAAgABAAEAAQABAP///////////v/+//7//v8AAAAAAAAAAAAAAAAAAAAA
/v/+//7//v8AAAAAAAACAAAA/////////////wAAAAD///7//f/7/wEAAAACAAAAAAAA
AAAA/v////////////////////z//P/8//3//////////v/8//v//P/8//7//P/8//3/
AAAAAAEAAQD///////8BAAMABAAFAAYABgAGAAcABwAGAAQABAAEAAIAAgACAAIAAgAC
AAEA///8//v/+v/5//j/+P/4//j/+v/6//v/+//9//z//P/8//n/+f/4//j/+f/6//r/
+f/3//f/9//3//n/+f/6//v/+f/5//n/+f/4//r/+v/7//3//v8FAAkABwAIAA4AEgAW
ABoAIAAkACwAMgAyADMALQAeAAwA+P/s/+n/7//4////BAAJAAoACAAGAAQABQAGAAYA
AwAAAP7/AAD+//f/9//6//v//f/+/wAAAAD//////f/9//7//v/+//7//f/9//3//f/9
//3/AAAAAP/////+//z/+//7//v//P/8//z//f/+/wAAAQABAAAAAAABAAEAAQABAAEA
AQABAAEAAAD+//7//v/+/wAAAgADAAMAAwACAAIAAgAAAAAAAAAAAAAAAAAAAAEAAQAD
AAMAAwAEAAUABQAGAAYABQAEAAMABwAJAAkACQAHAAgACAAIAAkACwAMAA4ADgAOAA8A
DwANAA0ADAAMAA0ADwAQABAADQANAAwADAAPAA8ADwANAA8ADwAPAA8ACwAKAAkABwAH
AAcABwAHAAcABgAFAAUAAwADAAIAAgAEAAIAAQABAP////////////////7//v8AAAAA
AAAAAP7//v///////v/+//7//v/+//7//v////////////7//v/+//7//v/8//3//f/9
//r/+v/6//r/+//8//3//v/+//7//v/+//z//P/8//z//P/8//z//f///////v/9//3/
/f/+//7///////////////7/+//6//3//f/9//3//f/+///////8//r/+v/7//z//P/7
//v//v/+//7//f/7//v//P/8//z//P/7//v//v/+//7////////////+//3/+//6//n/
+v/7//3//v/7//v/+//7//v/+//7//v/+v/6//r/+v/6//r/+v/6//z//P/8//z//P/8
//z//P/6//r/+v/8/wAA+//9//3/+v/6//r/+v/6//r/+//7//v/+//7//v/+//6//r/
+v/7//v/+//7//r/+//7//3//v/9//r/+f/5//z//P/9//3/////////AQADAAQABQAG
AAQABAAFAAUAAgAAAAAAAAAAAAAAAAAAAP7//v/9//v/+f/5//n/+f/2//b/9v/2//f/
+P/6//v/+f/4//j/+P/5//n/+P/4//j/+P/3//X/9//3//f/9//5//n/+v/7//n/+f/5
//n/+v/8//r/9//5//r/+/8BAAcACgAOABQAGgAeACIAJAAmACgAJAAfABUABADy/+T/
3v/n//H/9v/5//7/BQAKAAoACAAGAAUABAAEAAEA/v/8//z//v/9//v/+f/5//r/+v/4
//j/9//3//n/+f/6//r/+f/4//b/9f/2//f/+P/5//j/+P/3//f/9//2//b/9//5//r/
+v/6//r/+v/7//v//f/8//z//f/8//v/+v/5//v/+//7//r//P/8//z//P/7//z//P/7
//3//P/8//z/+v/6//r/+v/6//r/+v/7//z///8AAAEA//////7//v///////////wEA
AwADAAMAAwAEAAQABAACAAMAAwAEAAQABAAFAAUABwAHAAYABgAEAAUABQAEAAQABQAF
AAYACQAJAAkABwAHAAcABwAHAAQABAAEAAMAAgABAAAA//8BAAAA//////3//f/8//z/
/P/6//n/+f/7//v/+//7//n/+f/4//j/+v/6//r/+v/4//j/+f/5//j/+P/4//j/+v/6
//r/+//6//n/+P/2//f/+P/5//r/+v/7//v/+//8//z//P/8//r/+v/6//r/+v/6//r/
+v/6//r/+v/6//z//P/8//3//f/9//z/+//7//v//P/8//3//f/9//3/AAAAAP7//v//
//////////3//v//////AAD+//7////+//7//f/9/wAAAAAAAP///f/9//7//v/+//7/
/f/9/wAAAAAAAAEA/////////v8AAP////////3//f/+//7//v///wAAAQD/////////
//7//v/+//7/AAAAAAAAAAD+//7//v/+//7//v/+//7//P/8//z//v8AAP////////3/
/f/+//7//P/8//7//v/8//z//P/8//7//////////f/9//3//f/8//z//P/9////////
//7//f/9////AAD+//z//P/9//7//v//////////////AQADAAQABQAGAAYABgAHAAcA
BgAEAAQABAAGAAYABgAGAAQABAADAAEA/v/9//z/+//4//j/+P/4//z//v8BAAMAAAD+
//3//P/7//v/+v/6//v//P/8//v//P/9//7////+//3//f/9/////////////v/8//7/
+//7//z/AQAFAAsADgAOABAAFAAeACgALgAyADQANgAzACsAHAAKAPr/7P/p/+//+P//
/wQACQAOAA4ACgAIAAkACAAEAAMAAgAAAP7/AAABAP///f/9//7//v/+//7//f/9//3/
/f/+//7//v/+//3//f/9//3//f/9//7//v/9//3//f/8//z//f///wAAAAAAAP7//v//
///////+//7////9//3//f/9//////////7/AAAAAAAAAAD+/wAAAQABAAEAAAAAAAAA
AAAAAAAAAAACAAIAAgADAAIAAwACAAEAAgADAAMABAAFAAUABQAFAAUABwAHAAcABwAI
AAgACAAKAAsACwAMAAsACgAKAAkACQAJAAgACAAKAA0ADwAQAA8ADwAOAA4ADQANAA0A
CwAJAAkACQAJAAkACgALAAsACAAHAAYABQAFAAQAAwADAAMAAwACAAIAAAD+//3//f8A
AAEAAgADAAMAAwACAAIA///+//3//P/9//7/AAABAP7//v/+//7/AAAAAAAAAQD/////
///+/wAAAAAAAAAA/v/////////+//7//v/+//7//v/+//7/AAAAAAAAAAAAAAAAAAAA
AP7//v/+////AAABAAEAAQAAAP/////+/wAAAQACAAMAAgACAAAAAAD/////////////
AAABAAEAAgAAAAAAAQAAAAAA/////wIAAgACAAEAAQABAAIAAgACAAIAAQABAAIAAgAC
AAMAAwADAAMAAgACAAEAAQABAAEAAQACAAIAAQABAAEAAQADAAMAAwADAAIAAgACAAIA
AAAAAAAAAAAAAAAAAAAAAAAAAAAAAAAAAAAAAAAAAgACAAEAAQABAP////8AAAAABAAG
AAQAAAD+//7//v/+/wAAAQABAAEA/////////////wAAAQADAAEAAQABAAAA/f/9////
AAABAAAAAQADAAIAAgADAAMAAwADAAMABQADAAQABQAGAAgACAAJAAkABgAEAAQABAAE
AAQABAAEAAQABAADAAEA///////////8//z//P/8//7//v///////f/8//z//P/7//v/
+v/6//v//P/8//v/+//7//v/+//5//n/+v/7//z//f/+/////v/8//z/+//7//7/BQAJ
AA0AEgAWABgAHAAiACgAMAA4ADgANAAxACcAFAACAPD/5P/n//H/+v8BAAYACwAMAAoA
CgAKAAkABAACAAEAAAD+/wAAAAD9//3//f/9//7//v/9//z/+v/5//z//f///wAA/v/+
//3//f////////////7//v/9//3//f/8//z//f/7//z//P/8//7//v/////////+//7/
//////////////////////7//P/8//z//P/+/wAAAQABAAMAAgACAAIAAgACAAIAAgAA
AAAAAAABAAEAAwADAAMAAQABAAAAAAABAAEAAQABAAQABwAIAAkABwAIAAgACAAGAAcA
BwAIAAkACgAMAA0ACwALAAoACgALAA0ADgAOAA0ADQAMAAwADwAPAA8ADQAMAAsACgAJ
AAkACgALAAsACAAHAAYABQAEAAIAAAD//wAAAQABAAIAAgAAAP//////////////////
///+//7/AAAAAAAAAAD///7//v/9//3//v///wAA/v/+//7////////////+//7//v/+
//7//f/9//z/+//7//z//f/+//z//P/8//z//v/+//7//v/8//z//P/8//7//v/+////
/f/9//z/+//8//3///8AAAAA///+//3//v/+//z//P/9//3//f/9//3//v//////AAD+
//7///8AAAAA//////7//v/+//3//v///wEAAgAAAAAA/////////v/9//3/////////
/v/9//v/+v/5//n/+f/6//r/+v/7//z//f/9//3//f/9//z//P/8//z//P/8//z//P/8
//z//P/8//z//P/8//z//P/8//z//v/9//v/+v/5//n/+f/4//j/+P/4//j/9f/1//T/
8//2//f/+P/5//n/+v/7//3//P/7//r/+P/1//X/9//4//r/+v/8/////v/8//v/+f/5
//n/+f/7//v//P/9//7//P/8//3//f/9//z//f/+//7//v/+//7/+v/6//n/9//1//X/
9f/1//b/9v/2//b/9v/2//f/9//3//b/9v/2//P/8//y//L/8//0//T/8//z//P/8//z
//X/9f/2//f/9v/1//T/8//y//T/9v/3//n/+P/5//3///8EAAYACAAOABYAHAAeACAA
JAAoACUAGwAQAAIA9P/k/9n/3f/o//H/9P/5//7/AgACAAIA///6//r/+//4//b/9v/4
//n/9f/1//X/9v/2//b/9v/1//X/9f/1//b/9v/2//b/9f/1//P/8//z//P/9P/0//P/
8//0//T/9f/3//X/9v/2//b/9P/0//X/9f/1//T/9P/1//f/9//3//f/9//3//f/9v/1
//T/8//y//X/+P/6//v/+f/4//j/+P/4//j/+P/4//r/+v/6//v/+f/7//v/+//7//v/
+v/6//z//f/+////AAABAAAA/////wAAAAAAAP7//////wAAAQACAAQABQAFAAUABAAE
AAMABQAGAAYABQAFAAQABAAHAAcABwAFAAUABQAFAAUAAgACAAIAAQAAAP///v/9////
/v/9//3//f/9//z//P/6//j/9//3//f/9//3//f/9//3//b/9v/4//j/+P/4//j/+P/5
//n/9v/2//b/9v/4//j/+P/5//n/+f/5//j/+P/4//j/+P/4//n/+f/5//f/9v/1//T/
9f/2//f/+P/2//b/9v/2//j/+P/4//j/9v/2//b/9//3//f/9v/1//X/9f/2//b/9//3
//f/9//4//j/9v/2//n/+f/5//n/+f/6//v/+//6//j/+P/5//j/+P/3//f/+P/4//j/
9//5//n/+v/6//n/+P/2//X/9v/2//b/9//5//n/+f/4//r/+f/5//n/9//3//j/+P/2
//X/9P/z//T/9f/2//f/9P/0//T/9P/0//T/9P/0//b/9v/2//b/9P/0//T/9P/0//T/
9P/2//T/8//z//P/8//z//T/9P/2//T/9P/y//L/8v/y//L/8//z//P/8f/x//H/8f/y
//L/8v/z//L/8f/w/+7/8P/x//T/9v/4//b/9v/3//f/9v/2//X/9f/1//X/9//1//b/
9//4//r/+v/7//v/+v/4//j/+P/4//j/+P/4//b/9v/1//P/8f/x//H/8f/y//L/8v/y
//D/8P/x//H/7//u/+7/7v/w//H/8f/y//H/8v/y//H/8f/x//H/8f/v/+//8P/x//P/
8//z//P/9P/y//L/9//1//L/9//9/wEABAAIAAoADgASABYAHgAoACwALAApACMAGAAI
APj/5v/f/+f/8P/1//j//f8EAAgABgAEAP///P/8//v/+v/4//j/+P/5//v/+v/5//n/
+P/2/w==
         </WaveFormData>
      </LeadData>
      <LeadData>
         <LeadByteCountTotal>10000</LeadByteCountTotal>
         <LeadTimeOffset>0</LeadTimeOffset>
         <LeadSampleCountTotal>5000</LeadSampleCountTotal>
         <LeadAmplitudeUnitsPerBit>4.88</LeadAmplitudeUnitsPerBit>
         <LeadAmplitudeUnits>��V</LeadAmplitudeUnits>
         <LeadHighLimit>2147483647</LeadHighLimit>
         <LeadLowLimit>268435456</LeadLowLimit>
         <LeadID>II</LeadID>
         <LeadOffsetFirstSample>0</LeadOffsetFirstSample>
         <FirstSampleBaseline>0</FirstSampleBaseline>
         <LeadSampleSize>2</LeadSampleSize>
         <LeadOff>FALSE</LeadOff>
         <BaselineSway>FALSE</BaselineSway>
         <ExcessiveACNoise>FALSE</ExcessiveACNoise>
         <MuscleNoise>FALSE</MuscleNoise>
         <LeadDataCRC32>1728827791</LeadDataCRC32>
         <WaveFormData>
IAAgACAAIAAdABwAGwAaABsAHAAdAB4AGwAaABkAGAAWABYAFgAWABMAEgARABAADgAM
AAoACAAIAAgACAAIAAcABgAFAAQABgAGAAYABgAFAAQAAwACAP///v/9//z//v/+//7/
/v/8//z//P/8//3//v///wAA/v/+//7//v/9//z/+//6//v//P/9//7//f/8//v/+v/8
//z//P/8//v/+v/5//j/+v/6//r/+v/9//7///8AAP7//v/+//7//P/8//z//P/+//7/
/v/+//z//P/8//z//f/+////AAD+//7//v/+//z//P/8//z//f/+////AAD+//7//v/+
/wAAAAAAAAAAAAAAAAAAAAD///7//f/8//7//v/+//7//v/+//7//v8AAAAAAAAAAP//
/v/9//z//v/+//7//v/8//z//P/8//7//v/+//7/AAAAAAAAAAD+//7//v/+//z//P/8
//3//v//////AAD+//3//P/5//v/+//8//3///8AAAAAAgAEAAYABgAIAAoACgAKAAoA
CAAHAAYABQAJAAsADQAOAAwACwAKAAoAEAARABEADgAIAAQAAgABAP///P/7//r/+//8
//z/+f/3//f/9v/0//b/9v/2//f/9//3//f/9v/1//T/8//x//T/9P/1//b/9P/z//L/
8f/y//P/9P/1//X/9f/1//b/9f/0//P/8//5//v/AQAGAA8AGwAfAB4AJAAzAEMAWABu
AIcAnQCuALwAygDUAMoAlwBJABUA/f/q/93/2//T/8z/yv/Q/9X/2f/b/97/4//n/+z/
7P/q/+7/9//4//T/9P/0//T/9P/4//n/+v/7//v/+//7//v/+f/4//f/9//6//v//P/9
//z/+//6//j/+v/7//v//P/8//v/+//7//r/+v/7//v//P/9////AAD///7//f/8//7/
/////////f/9//3//P/8////////////AQABAAAAAAAAAP7/AAACAAMAAwADAAQABAAE
AAQABAAEAAQABAAGAAgACwANAA4ADQAMAA0ADQANABAAEgAUABQAFAAUABYAFQAUABQA
GAAaABsAHAAbABwAGwAbABsAGwAbABsAHQAdAB0AGwAYABgAGQAZABcAFwAWABQAEgAQ
AA8ADgAOAA4ADQANAAoACQAHAAUAAgACAAEAAQABAAEA///9/////v/9//z//P/9//7/
/v/+//7//v/9//z/+//6//r//f/+////AAD///z/+//6//z//P/8//z//P/8//v/+//5
//n/+f/6//3//f/9//3/+//6//r/+v/8//3//f/9//3//f/9//3/+//7//v/+//+//7/
/v////3//P/8//z///8AAAAAAAD+//7//v/+//7//v8AAAAAAgACAAIAAgAAAAAAAAAA
AAMAAwADAAMAAAAAAAEAAQD///7//v/+/wIABAAFAAQAAgACAAMAAwADAAIAAgADAAUA
BQAEAAMAAgACAAEAAQAEAAUABgAHAAIAAgACAAMAAwAEAAUABQAEAAIAAgACAAEAAQAA
AP//AwAEAAYABAAEAAMAAgABAAAAAgADAAQABAACAAMAAwADAAEAAwADAAQABgAHAAkA
CgALAAwADQAMAA8AEAARABIAEQAQABAAEAAPABAAEQASABMAFAAUABQAEwAWABYAFQAT
ABAADQAMAAsACgAIAAgABgAEAAQAAwAAAAEAAgACAP3//P/7//r//P/9//7////+//7/
/v/+//v/+//6//r/+//9//7////+//3//P/7//7///8AAAEAAQAAAP///v/9////AwAL
ABIAGQAfACcAKAAqADsAUQBiAHgAlQCxAMQA0ADeAOYA2ACdAFMAHwABAOj/4f/h/9f/
zP/O/9j/4f/n/+n/6v/r/+v/8P/2//j/+v///wYABgAFAAQAAwACAAIAAQAAAP//AgAD
AAQABQAFAAQAAwADAAMAAwADAAMABQAFAAUABAADAAMAAgACAAQAAwADAAMABAAEAAUA
BQAFAAUABgAGAAgACAAIAAgABwAHAAYABQAGAAcACAAIAAcACQAIAAcABwAJAAkACAAK
AAoACAAKAAkACQAIAAcACgAMAA4AEAAPABAAEQASABIAEgATABMAFQAVABUAFwAVABUA
GAAaABsAHAAdAB4AIAAfAB4AHgAhACIAIgAiACIAJAAkACUAIgAhACAAHwAiACMAJAAj
ACAAHgAdABsAHAAdAB0AHAAYABYAFQAUABAAEAAPAA8AEQARABAADwALAAoACAAHAAkA
CQAHAAUABwAGAAUABAABAAEAAQAAAAAAAAAAAP///f/9//3//v8AAAAAAAAAAAAA/v/+
//7//P/8//z//P/8//z/+//7//n/+f/5//r//f/9//3//f/7//r/+v/6//j/+f/5//n/
+//7//v/+//5//n/+f/5//v//P/9///////+//7//v/+//7//f/8//7//v/+//7//P/8
//7//v/+//7//v/+//7//v/+//7//f/9//3//f/9//7/AAABAAAA/v/9//z//f/+//7/
/P/+//7///////7//P/7//v//f/9//z/+//7//z//P/9//v/+//7//v/+v/6//r/+//6
//r/+v/5//n/+P/5//r/+f/5//j/9//5//r/+v/6//r/+v/7//v/9f/x//P/+P/6//r/
+v/6//j/9//2//T/9//5//r/+//4//n/+P/4//n/+f/6//r//f8AAAMABAADAAIAAQAA
AAEAAgAEAAYABQAGAAcACAAGAAYABQAEAAUACgAMAA0ACQAEAP///P/7//r/+P/4//r/
+P/4//f/8v/x//D/7v/v//D/8f/y//D/7//u/+3/7P/s/+z/7P/t/+3/7P/s/+r/6//r
/+v/7f/t/+3/7f/t/+3/7f/t/+7/7v/u/+7/8//t/+//9f/4//3/DQAZABwAIgA1AEkA
WgBsAIMAmwCuAMAA0ADUALoAewAtAPn/3f/O/8n/yf/D/7z/wv/K/83/zf/N/9T/2//f
/+L/5v/m/+T/5f/m/+b/6P/o/+j/6P/q/+v/7P/t/+z/6//q/+n/6//s/+3/7//u/+3/
7P/r/+v/6//r/+r/7P/t/+3/7v/u/+3/7f/t//D/8P/x//H/7//v//D/8P/u/+7/7v/u
//D/8f/x//H/7//v/+//7v/v//P/9P/1//P/9f/1//T/9v/2//T/9v/4//n/+f/5//j/
+P/4//j/+v/8//7/AAD///7//v/9/wEAAQABAAMAAwADAAYACAAHAAYABQAEAAoACwAM
AA4ADQAOAA4ADgAMAA4ADgAPABIAEwAUABUAEgARABAADQANAA4AEAARAA0ADQAMAAoA
CAAGAAUABAAEAAQAAwADAAEA///8//n/+f/6//r/+//4//f/9P/x//L/8v/y//L/8v/z
//T/9P/w//D/8P/v//D/8f/y//T/8//y//H/8P/w/+7/7v/u//D/8P/w//D/7v/u/+3/
7f/v/+//7//w//D/7//u/+3/7v/u/+//8P/x//P/9P/1//L/8f/w/+//8f/x//H/8f/w
//D/8P/x//H/8P/w//D/8v/0//X/9v/1//T/8//y//T/9P/2//b/9v/2//b/9v/2//b/
9v/2//n/+f/5//n/9//2//b/9f/2//b/9//4//j/+P/3//T/9P/0//X/9f/3//b/9v/3
//X/9f/0//P/9P/2//f/+f/3//f/9//3//T/9P/0//X/9f/2//f/9//2//T/9P/0//T/
9f/1//X/9f/2//b/9v/2//b/9//3//f/+f/5//n/9v/2//b/9v/2//j/+f/6//r/9//3
//b/9f/0//f/+P/6//n/+f/6//r//P/+/wAAAAACAAIAAgACAAAAAAABAAIABQAGAAcA
CAAKAAoACQAIAAcACgAKAAkABwAEAAEAAAD9//z/+v/6//j/9v/2//X/8//z//P/8v/u
/+7/7v/u//D/8f/y//P/8P/w//D/8P/x//H/8P/w//D/8f/x//H/7//v/+//7//w//H/
8v/z//H/8P/v/+7/8f/1//n/AQAKABMAGwAbABgAIgA1AE0AZAB8AJUApwC0AMIAzgDM
AKgAYQAdAPn/4//W/9X/0f/F/77/wv/M/9P/1f/V/9j/2//h/+b/5v/o/+z/8//y//D/
7v/u/+7/7v/v/+//7//v//H/8f/x//H/8P/w//D/8f/v/+//7//v/+//7//v/+7/8P/x
//H/8v/y//H/8f/x//D/8P/x//H/8//z//T/9P/y//L/8v/y//L/8//z//P/9f/1//X/
9P/y//X/9f/1//f/+f/5//j/9v/2//T/9v/2//f/9//3//n/+v/7//z//P/8//z//P/+
//7//////wAA///+////AQABAAQABgAHAAgACQAKAAwACwAKAAoACwAMAAwADAAMAA4A
DgAPAA0ADQANAA0ADQANAA0ACwAKAAoACwALAAsACwAKAAgABAACAAEAAAD+//7//f/9
///////+//3/+v/4//X/8//2//f/9v/1//T/8v/w/+7/7v/v//D/8P/w//D/8P/v/+7/
7f/s/+z/7f/u/+//8P/v/+z/6//q/+r/6v/q/+r/7P/s/+v/6//q/+n/6P/o/+v/6//r
/+v/7f/s/+z/7P/s/+3/7f/t/+//7//v/+//7f/t/+3/7f/w//D/8P/x//D/7v/t/+z/
7f/u/+7/7v/v//D/8f/y//H/8P/x//D/8v/y//L/8v/w//D/8P/w//L/8//0//X/9P/0
//X/9f/0//L/8f/w//P/9P/0//L/8P/w//H/8f/z//L/8v/z//T/9f/1//X/8//y//D/
7//w//H/8v/z//D/8P/w//H/8f/y//P/8//z//L/8//0//H/8f/w/+//8v/0//X/9v/0
//L/8f/u/+7/7v/u/+7/8f/x//H/8P/w//H/8f/x//H/8//z//T/9P/z//P/8v/2//j/
+v/6//z//P/8//z/+v/6//v//P8AAAIABAAGAAQABAADAAIAAAAEAAUABQAEAAAA/P/6
//f/9v/0//T/9v/0//T/8//v/+//7//u/+r/6v/q/+r/6//r/+v/6//o/+j/6P/o/+j/
6f/p/+r/6P/p/+n/6f/r/+v/6//r/+j/5//m/+X/5//o/+n/6v/t//H/8//3//z/AQAJ
ABEAEgAUACEANwBKAFwAdQCPAKAArgC+AM4AzAClAFsAGQD5/+T/1f/P/8n/wP+8/8D/
w//J/8//0P/T/9X/2v/g/+T/6v/x//D/6v/q/+r/6v/q/+3/7f/t/+3/6//r/+v/6//u
/+7/7v/v/+//7//v/+//7//v/+//7v/w//H/8f/y//L/8f/x//H/8P/w//H/8f/z//P/
9P/0//P/8v/x//D/8//1//b/9//1//X/9f/0//P/9f/0//P/9v/5//r/+v/5//j/9f/2
//r/+//7//v//v/+//7//v/+//7//v/+////AAACAAMABAADAAIAAwAEAAUACQAMAA4A
DgAOAA4ADwAPAA8AEAAPABAAEAAQABIAFAAUABUAFwAXABcAFwAXABcAFwAVABMAEgAS
ABEAEgATABMAEgAOAAwACwAKAAYABgAFAAUABgAFAAMAAQD+//7//f/9//7////+//3/
+//6//n/+P/4//n/+v/6//r/+v/6//n/+P/3//b/9v/3//j/+f/6//n/9v/1//T/9f/2
//f/+P/6//r/+f/5//f/9//3//j/+f/5//n/+f/3//b/9v/2//b/9//3//f/9//3//f/
9//3//f/9//3//n/+v/7//3/+//6//r/+v/9//7//v/+//7//v/+//7//P/8//7//v//
/wAAAQACAAAAAAAAAAAAAgADAAQABQADAAIAAgABAAEAAAAAAAAAAgAEAAUABAAEAAQA
BQAFAAUABAAEAAUABQAFAAQAAwABAAIAAgADAAUABQAFAAUAAQAAAP////8CAAQABgAH
AAYABAAEAAQAAwADAAIAAQACAAQABQAGAAIAAgADAAMABAAFAAYABwAEAAQABQACAAIA
AgACAAIABQAFAAUABAADAAMAAgABAAIABQAGAAgABwAHAAgACAAJAAoACwAKAA8AEAAR
ABIAEQAQABAAEAATABQAFQAWABYAFgAVABQAEwAWABYAFQAVABIADwAOAAoACAAFAAQA
BQAEAAUABQABAAEAAQAAAP3//P/7//r//P/9//7////8//z//P/8//3//f/8//z/+v/7
//v/+//7//v/+//7//z//f/+///////+//3//P////3/AQALAA4AEQAXAB8AIAAmADUA
SQBeAHYAkwCrALoAxgDWAOQA4AC1AGkAIwD//+j/2f/V/9P/zv/O/9T/2//h/+X/6P/p
/+v/8v/2//r//v////7//v/+//7//v/+//3//f/9//3//v///wAAAQD///7//f/9/wAA
AQACAAMAAAD///7//P/6//v/+//8//7///8BAAMAAgAAAP///f/+////AQACAAIAAgAC
AAIAAgADAAMAAwADAAMAAwACAAAAAwADAAMABQAHAAcABgAEAAQAAgAEAAgACQAJAAkA
CgAKAAoACgAKAAoACgAKAAoACgALAAsADwAPAA8AEQARABEAFAAWABgAGAAYABgAGgAZ
ABgAGAAaABwAHQAeAB0AHgAdAB0AHQAdAB0AHQAfAB8AHwAdABoAGgAbABsAGQAZABgA
FgAWABQAEwASABAAEAAPAA8AEAAPAA0ACwAJAAgABgAFAAMAAwABAP/////+//3//P/8
//3//v/+//3//v///////f/7//n/+P/7//z//f/+//3/+v/5//j/+P/4//j/+P/6//r/
+f/5//j/9//2//b/+P/5//r/+//5//j/+P/4//j/+f/5//n/+//7//v/+//4//f/9v/1
//j/+v/8/////v/8//v/+v/5//r/+v/6//z//P/8//z/+v/6//z//P/+//7//v/+/wAA
AAAAAAAA//////////8AAAAAAQABAP7//P/7//r//f8AAAIAAgAAAP7//f/7//3//P/8
//3//v/////////+//7//f/9////////////+v/6//r/+//7//z//f/9//7//P/8//z/
+//7//r/+f/7//z//P/8//r/+v/7//v//f/9//3//f/7//r/+P/3//r/+P/6//z//P/8
//z//P/7//r/+P/4//n/+f/5//f/+f/5//r/+v/5//n/+P/6//z//v/+/wAAAAAAAAAA
AgACAAMABAAFAAYABwAIAAcABgAEAAIAAwAIAAoACwAIAAQAAAD+//z/+v/3//b/+P/2
//b/9f/w/+//7v/s/+v/7P/t/+7/7//v/+//7//u/+7/7v/u/+3/7f/s/+z/7P/t/+3/
7f/t/+3/7f/t/+3/7f/t/+3/7P/s/+z/7P/v/+//8//5//7/AwALABUAGAAeADEARQBa
AG4AgQCXAKoAugDIANQAxACJADsAAwDn/9L/x//J/8X/wv/G/8z/z//R/9H/1P/Z/93/
5P/m/+j/7P/t/+z/7P/s/+z/7P/s//D/8f/y//P/8v/x//D/7//w//D/8P/x//P/8//z
//P/8//z//P/8v/w//H/8f/y//D/7//v/+//8f/y//T/9f/3//f/+P/4//b/9v/2//b/
+P/5//n/+f/3//f/9//2//j/+//7//v/+f/7//v/+v/6//r/+P/6//3///8AAAEAAAAA
AAAAAAADAAQABQAGAAYABgAHAAcABwAHAAcACQAKAAsADwASABEAEAAPAA4AEwATABMA
FAAVABYAFgAWABYAGAAYABkAFwAXABcAFwAXABcAFwAVABUAFgAYABkAFQAVABQAEgAQ
AA4ADQAMAAsADAAMAA0ACwAJAAYAAwADAAQABAAFAAQAAwAAAP3/+//6//n/+P/7//3/
//8AAPv/+v/5//f/+P/5//r//P/6//r/+v/6//r/+P/4//j/+f/6//v//P/6//r/+f/5
//f/9//3//j/+//7//v/+//5//j/+P/4//j/+f/5//n/+f/5//n/+f/7//v/+//7//r/
+v/6//v/+//6//r/+v/9//7//v/+//v/+v/5//j/+f/6//3//v/8//z//P/8//r/+v/6
//r//P/9//7////9//z//P/7//7//v///wAA//8AAAAA/v/8//z//f/9//3//P/8//3/
+//7//r/+f/7//z//P/9//3//f/9//3/+P/4//j/+f/7//z//f/9//z/+v/6//r/+v/7
//v/+//5//r/+v/6//r/9P/3//n/+v/6//r/+v/6//r/+f/4//b/9//5//r/+//3//n/
+f/6//v/+//8//z//v8AAAIAAgADAAIAAQAAAAEAAgAEAAYABQAGAAcACAAJAAoACgAK
AAsAEAASABMADQAGAP//+v/7//z//P/+//z/+v/6//n/9f/1//X/9P/y//L/8v/y//H/
8f/x//H/8f/y//P/9P/x//H/8P/w/+7/7//v/+//8f/x//H/8f/v/+//7//v//L/8v/y
//L/8//1//f/+/8AAAsAGQAhACAAJgA3AEsAXgByAIkAnwCuAMAAzgDOAKoAYwAfAPv/
5f/a/9n/2f/N/8T/xv/K/8//0f/T/9j/4f/n/+j/6v/s/+z/7f/s/+7/8P/w//D/8P/x
//H/8f/x/+//7//v/+//8v/y//L/8//y//H/8P/v//D/8f/y//L/8v/z//P/9P/z//H/
8P/v//P/9P/2//f/9P/z//P/8v/z//T/9f/2//T/9f/1//X/8//z//P/8v/0//f/9//3
//b/9//2//T/9v/2//T/9v/4//n/+f/5//r/+v/6//r//P/+/wAAAgD///7//v/9/wIA
AwAEAAcABwAHAAoADAAJAAgABwAGAAoACwAMAA4ADgAOAA0ADAAMAA4ADgAPABEAEQAR
ABEAEAAPAA4ACwAMAA4AEQATAA8ADQAKAAYABQAEAAQABAACAAIAAQABAP7//f/7//n/
+f/6//r/+//4//f/9P/x//L/8v/y//L/8v/z//T/9P/w//D/8P/v//D/8f/y//T/8//y
//H/8P/w/+7/7v/u//D/8P/w//D/8v/y//H/8f/z//P/8//0//T/8//y//H/8//y//L/
8v/y//P/8//z//P/8//z//P/9f/1//X/9f/1//T/8//z//T/9P/1//b/9//4//j/+P/2
//b/9v/2//f/+P/7//z/+//6//n/+P/6//r/+v/6//n/+f/5//n/9v/2//f/9//6//r/
+//8//r/+v/5//b/9//4//r/+//7//r/+v/7//n/+f/4//f/+P/6//v//f/6//n/+P/3
//f/+P/5//v/+f/6//v/+//4//b/9v/2//f/+f/6//v/+f/4//b/9P/0//b/+f/7//n/
+f/5//n/9P/y//X/+v/6//r/+v/6//r/+f/4//b/9//5//r/+//4//n/+P/4//n/+f/6
//r//v8AAAIAAgADAAIAAQAAAAMABAAGAAgABgAGAAYABgAGAAYABQAEAAUACgAMAA0A
CAAEAAAA/v/+//7//f/+//z/+v/6//n/9P/z//L/8P/w//D/8P/w//P/8//z//P/8v/y
//L/8v/v/+//7v/u//D/8f/x//H/8v/z//T/9f/y//H/8P/v//H/8v/z//T/8//z//f/
+f/8/wMADwAbACAAJgAzAEUAVgBuAIsAowC0AMQA1gDaAMgAjwBDAAsA4//K/8n/zf/H
/8L/xv/O/9P/0//T/9b/2//h/+b/6P/o/+j/6//u/+r/6//s/+3/7v/x//H/8f/x//D/
7//u/+3/7//w//H/8//y//H/8P/v//H/8f/x//D/8v/z//P/9P/y//H/8f/x//T/9P/1
//X/8v/x//H/8P/w//D/8P/w//P/9f/2//f/9v/1//T/8v/z//f/+P/5//j/+f/4//b/
9v/2//T/9v/5//v//P/9//3//P/7//r//P/+/wAAAgAAAAAAAQABAAUABQAFAAcABQAF
AAgACgAJAAgABwAGAAoACwAMAA4ADgAOAA0ADAANABAAEQATABMAEwATABMAEQARABEA
DwAQABAAEQARAA8ADwAOAAwACAAGAAUABAAEAAQAAwADAP///f/6//f/9//4//j/+f/5
//n/9//1//f/9v/1//T/8//z//P/8v/y//L/8v/x//P/8//z//T/8//y//H/8P/y//D/
8P/w//D/8P/w//D/7v/u/+3/7f/u/+//8P/y//L/8f/w/+//8f/w//D/8P/y//P/8//z
//D/7//u/+3/7//x//P/9f/0//L/8P/v//L/8v/z//T/9f/2//b/9v/1//T/8//y//P/
9P/3//j/9v/2//b/9v/2//b/9v/2//n/+f/5//n/9//2//b/9f/4//j/+f/6//j/+P/3
//T/9v/2//f/9//3//b/9v/3//X/9f/0//P/9P/2//f/+f/4//f/9v/1//T/9P/0//X/
9f/2//f/9//1//L/8f/w//P/9f/2//f/9v/2//X/9P/0//T/9f/1//P/8//z//P/9P/0
//P/9P/2//b/9v/2//X/9f/1//T/9P/1//X/9f/0//f/+P/6//j/9//3//b/+f/8////
AAAAAAAAAAAAAAAAAAABAAIABQAGAAcACAAGAAQAAQD+/wAABgAJAAsABQAAAPv/+P/5
//j/9v/2//j/9v/2//X/7//v/+//7v/t/+7/7//w/+7/7f/s/+v/6//s/+3/7v/r/+v/
6v/q/+n/6f/o/+f/6P/p/+r/6//p/+n/6f/p/+v/7P/t/+7/7//t//H/9//8/wUAEQAX
ABoAKAA5AE0AYAB2AI8AowCyAMAAygDMAKgAWwAXAPH/2f/K/8n/x//D/8D/xP/K/83/
zf/P/9T/2//f/97/4v/m/+j/6f/q/+j/6f/q/+v/7P/t/+3/7f/t/+3/7f/t/+3/7//w
//H/8//x//H/8f/x//H/8f/x//D/8f/z//T/9v/z//H/8P/v//H/8v/0//X/9P/z//P/
8v/0//T/9P/0//X/9//4//n/9v/1//T/8v/1//n/+v/7//n/+//7//r//P/8//r//P/+
/////////////v/9//z//f/+////AAACAAIAAwADAAcABwAHAAkACQAJAAwADgANAAwA
CwAKABAAEQASABQAFAAUABMAEgATABYAFwAZABcAFwAXABcAFQAVABUAEwASABIAEwAT
ABMAEwASABAADgAMAAsACgAHAAYABAADAAIAAQD///3//f/+//7////9//3/+//5//n/
+P/3//b/+f/7//3//v/5//j/9//1//j/+f/6//z/+v/6//r/+v/8//r/+v/6//j/+P/4
//j/9f/0//L/8f/0//f/+v/+//z/+//6//n/+f/4//j/+P/6//v/+//7//r/+f/4//f/
+v/7//z//f/+//7//v////3//P/8//z///8AAAAAAAD///7//f/8////AAADAAQAAgAC
AAIAAgACAAIAAgACAAUABQAFAAUABAAEAAUABQAHAAYABgAGAAYABgAFAAIAAgACAAMA
AwAFAAQABAAFAAQAAwABAP//AgAEAAUABwAFAAUABQAFAAAAAAAAAAEABAAGAAgACQAF
AAIAAQAAAAMABQAGAAcABgAGAAUABAACAAIAAwADAAcABQAEAAIAAgACAAIAAgABAAAA
/v8AAAMABQAHAAMABQAFAAYABwAHAAgACAAIAAgACAAGAAsADgARABQAEgASABMAFAAS
ABIAEgASABQAFgAXABgAFgAYABcAFQAVABIADwAOAA4ADgANAA4ACwAIAAcABQACAAMA
BAAEAAEAAAD///7/AQABAAEAAQACAAIAAgACAAAA///9//z//f///wAAAQD/////////
/wAAAQACAAMAAwACAAEAAAD/////AwANABYAGQAhACkAKgAqADUARQBYAHAAjQClALQA
xADYAOQA2gCxAGkALwATAP7/7f/r/+n/3v/S/9D/1f/f/+f/6v/r/+//9P/4//j/+v/9
/wIABAAFAAYABwAIAAYABQAEAAMABQAHAAkACwALAAoACQAJAAcABwAHAAcACAAJAAoA
CgAHAAcABgAGAAgACQALAA0ACwAKAAoACQAJAAkACgAKAAsADAANAA4ADQANAAwACwAN
AA0ADQAMAA4AEQARABEADwARABEAEAASABIAEAASABIAEwATABMAFQAWABcAGAAYABgA
GAAYABoAGgAbABsAHwAfAB8AIQAgAB8AIQAiACIAIgAiACIAJwAnACcAKAAnACgAKAAo
ACsALgAvADEALgAtACwAKwAsAC0ALgAtAC4ALgAvAC8AKwArACoAKAAoACYAJQAkACAA
IAAfAB8AIQAhACAAHwAcABwAGwAbABoAGQAWABMAFAAUABQAFAASABMAFAAUABQAFAAU
ABMAEQARABEAEgASABIAEgASABQAEgASABIAEQAQAA8ADgARABIAEgATABAADwAOAA4A
EQARABEAEQATABIAEgASABAAEQARABEAEwATABMAEwARABEAEQARABAAEAAQABEAEgAS
ABMAFAASABIAEQAQABIAFAAWABgAFQAUABUAFAAWABYAFgAWABYAFgAWABYAFAATABIA
EQATABQAFgAXABYAFAATABIAEwAUABQAEgAVABYAGAAZABYAFAATABMAFgAXABcAFwAV
ABQAEgARABMAEwATABMAEQASABMAFQASABIAEgARABEAEAARABIAEAARABEAEQAPABAA
EAAQAA4ADgAPAA8ADgANAAwACwAOABAAEgARABAADwAOAA0ADQANAAwADQAPABAAEQAM
AA0ADAAMAA8ADwAQABAAFAAWABgAGAAbABwAHQAeACAAIAAhACIAIAAgACAAIAAiACIA
IQAgACAAJAAlACUAIgAeABoAGAAYABgAFwAYABUAEgARAA8ADAANAA4ADgAMAAwADAAM
AAwACwAKAAkACgAKAAoACgAJAAkACAAIAAkACwAMAA0ACwALAAsACwAJAAkACQAJAAwA
DgAQABIADwAJAAsAFwAeACMALwA5ADoAPABHAFsAcACEAJ0AuwDWAOIA8AD6APQAyQB9
ADcAEwD+//X/8//t/+L/4P/m/+3/8f/z//j//f8BAAYACgAKAAgABwAKABAAEQASABMA
FAAVAA==
         </WaveFormData>
      </LeadData>
      <LeadData>
         <LeadByteCountTotal>10000</LeadByteCountTotal>
         <LeadTimeOffset>0</LeadTimeOffset>
         <LeadSampleCountTotal>5000</LeadSampleCountTotal>
         <LeadAmplitudeUnitsPerBit>4.88</LeadAmplitudeUnitsPerBit>
         <LeadAmplitudeUnits>��V</LeadAmplitudeUnits>
         <LeadHighLimit>2147483647</LeadHighLimit>
         <LeadLowLimit>268435456</LeadLowLimit>
         <LeadID>V1</LeadID>
         <LeadOffsetFirstSample>0</LeadOffsetFirstSample>
         <FirstSampleBaseline>0</FirstSampleBaseline>
         <LeadSampleSize>2</LeadSampleSize>
         <LeadOff>FALSE</LeadOff>
         <BaselineSway>FALSE</BaselineSway>
         <ExcessiveACNoise>FALSE</ExcessiveACNoise>
         <MuscleNoise>FALSE</MuscleNoise>
         <LeadDataCRC32>2480440577</LeadDataCRC32>
         <WaveFormData>
/v/+//7//v8AAAAAAAAAAAIAAgACAAIAAgACAAIAAgACAAIAAgACAAMABAAFAAYABAAE
AAQABAAEAAQABAAEAAUABgAHAAgABgAGAAYABgAGAAYABgAGAAQABAAEAAQAAwACAAEA
AAADAAQABQAGAAQABAAEAAQABAAEAAQABAACAAIAAgACAAIAAgACAAIABAAEAAQABAAC
AAIAAgACAAIAAgACAAIAAgACAAIAAgAEAAQABAAEAAQABAAEAAQAAQAAAP///v///wAA
AQACAAAAAAAAAAAAAAAAAAAAAAAAAAAAAAAAAP7//v/+//7//v/+//7//v/+//7//v/+
//7//v/+//7//P/8//z//P/+//7//v/+/wAAAAAAAAAAAAAAAAAAAAAAAAAAAAAAAP7/
/v/+//7//P/8//z//P/9//7///8AAAAAAAAAAAAA/v/+//7//v/+//7//v/+//7//v/+
//7//v/+//7//v/+//7//v/+//z//P/8//z//v/+//7//////wEAAgADAAQABQAGAAcA
BQAFAAQAAwAEAAMAAgABAP///v/9//3//f/+//7//f/7//r/+f/4//j/+P/4//n/+//8
//z//f/8//v/+v/4//j/+P/4//n/+f/5//n/+f/7//v/+//7//j/+P/5//n/+f/5//n/
+f/5//n/+f/6//z//P/8//v/+f/5//n/+f/5//r//v8BAAUACAAPABcAHwAqADcARABS
AFgAUAA8ABkA8v/O/7j/uv/N/+T/8//1/+n/2//a/+L/6v/x//b//P8BAAUACAAJAAkA
CgAKAAYAAgAAAP///f/9//3//v/8//r/+v/6//z//P/8//z//P/8//z//P/6//r/+v/6
//r/+v/6//n/+f/5//r/+v/6//r/+v/6//r/+v/6//v/+//7//z//P/+//7//f/8//v/
+v/5//j/+v/7//v/+v/6//r/+v/6//n/+P/3//X/9v/3//f/+P/6//n/+f/6//n/+P/3
//b/9P/0//P/8v/y//L/8v/y//L/8v/y//L/8f/w/+7/7f/v/+//7//v/+//7//u/+7/
7v/u/+z/7v/s/+z/6v/p/+n/6f/p/+n/7P/s/+z/7P/s/+z/7P/s/+v/7P/t/+3/8P/w
//D/8f/v/+//7//v//D/8P/x//H/8f/w//D/7//v/+//7//v/+//7//v/+//8f/x//H/
8f/x//H/8f/x/+//7v/u/+7/7v/u/+7/7//v/+7/7v/u/+z/7P/s/+z/7v/u/+7/7v/r
/+v/6//r/+3/7f/t/+3/7f/t/+3/7f/t/+3/7f/t/+z/7P/s/+z/7v/u/+7/7v/t/+3/
7f/s/+z/7P/s/+z/6v/q/+r/6v/s/+z/7P/s/+z/7P/s/+z/7P/t/+7/8P/u/+7/7v/u
/+7/7v/u/+7/7v/u/+//7//t/+3/7P/s/+7/7//w//H/8f/x//L/8v/w//D/8P/w//L/
8v/y//L/8v/x//H/8f/x//L/8v/y//T/9P/0//T/8v/y//L/8v/y//L/8v/y//L/8f/x
//H/8f/z//T/9P/0//T/9P/0//T/8v/y//L/8v/z//T/9f/2//T/9P/0//T/9P/0//T/
9P/3//f/+f/6//v//P/9//7//////////v/7//r/+f/4//f/9//2//X/9//3//j/+P/1
//P/8v/x//D/8P/w//D/8v/z//X/9v/1//X/9f/1//T/9P/0//T/9//3//f/9//3//f/
9//3//b/9P/z//P/9v/3//j/+f/3//f/9//3//b/9v/2//b/9v/3//j/+f/5//n/+v/6
////BQAKABMAHwAnADAAPQBIAFIAVABKACoAAQDY/7j/ov+o/8P/3P/n/+X/2//V/9j/
3v/o/+//9v/6/wEABwAKAA0ADQAOAA4ACAAGAAYAAwD///////8AAAIAAAAAAAAAAAAA
AAAAAAAAAAAAAAAAAAAAAAAAAAAAAgACAAIAAQABAAEAAgACAAAAAAAAAAAAAgACAAIA
AwADAAMABAAEAAQABAADAAIAAAAAAAAAAAACAAMAAwACAAQABAAEAAQAAgACAAIAAQAC
AAMAAwAEAAIAAQABAAIAAwAEAAUABgAEAAQAAwACAAQABAAEAAQAAgACAAIAAgAAAAAA
/////wEAAQABAAEAAQABAAAAAAD+//7//P/+/wAAAAD+//3/+//7//v/+//8//z//P/8
//z//P/8//z///8AAAEAAQACAAIAAgADAAMAAwADAAMABAAEAAUABQAFAAQABAADAAEA
AQABAAEAAwADAAMAAwADAAMAAwADAAEAAQABAAEAAwACAAIAAgACAAIAAgADAAMAAgAC
AAIAAgACAAIAAgAAAAAAAAAAAAEAAQABAAEAAwADAAMAAwADAAMAAwADAAIAAQAAAP//
AAAAAAAAAAAAAAAAAAAAAAMAAwADAAIAAgACAAIAAgACAAIAAgACAAAAAAAAAAAAAgAC
AAIAAgABAAEAAQACAAQABAAEAAQAAgACAAIAAgAAAAAAAQABAAEAAQAAAAAAAwADAAMA
AwADAAMABAAEAAQABAAEAAQAAgACAAIAAgADAAMABAAFAAQABAADAAIABAAEAAQABAAE
AAQABAAEAAQABAAEAAQABAADAAMAAwAFAAUABgAGAAYABgAGAAYABQAFAAUABgAGAAYA
BgAGAAYABgAGAAYABAAEAAQABAAEAAQABAAEAAYABgAGAAYABwAHAAkACgALAAwADQAO
AA8ADwAPAA4ADQAMAAsACgAHAAcABgAFAAcABwAIAAgABQADAAIAAQAAAAAAAAAAAAMA
AwAEAAQAAwADAAMAAwAEAAQABAAEAAUABQAFAAUAAwADAAMAAwAEAAQABQAHAAUABQAF
AAUABQAFAAUABQAGAAYABgAGAAMAAwADAAMAAwAFAAYACAALABEAGAAjAC8AOQBCAFEA
XgBmAGYAUgAoAPv/1P+2/6b/sP/J/97/5//l/9//3f/g/+b/8P/7/wAABgANABEAFgAX
ABcAFgAWABIAEAAOAAsACwALAAsADAAOAAwADAAMAAwADAAMAAwADAAMAAwADAAMAAwA
DAAMAAoACgAKAAkACQAJAAoACgAMAAwADAAMAAoACgAKAAsACwALAAwADAAMAAwACwAK
AAwADAAMAAwACgALAAsACgAKAAoACgAKAAwADAAMAAsACQAJAAgACAAIAAcABwAIAAgA
CAAIAAgACAAIAAcABgAIAAgACAAIAAYABgAGAAYABgAGAAUABQADAAMAAwADAAUABQAE
AAQABAAEAAIABAAEAAQAAgABAAMAAwADAAMAAwACAAEAAAACAAIAAgACAAMABAAFAAUA
BgAGAAYABwAHAAcABwAHAAYABgAHAAcABwAGAAYABQAHAAcABwAHAAUABQAFAAUABwAH
AAcABwAHAAcABwAHAAUABAAEAAQABAAEAAQABQAFAAQABAAEAAYABgAGAAYABAAEAAQA
BAADAAMAAwADAAMAAwADAAMABQAFAAUABQAHAAcABwAHAAQABAAEAAQAAgACAAIAAgAF
AAUABQAEAAQABAAEAAQABgAGAAYABgAEAAQABAAEAAQABAAEAAQAAwADAAMABAAEAAQA
BAAEAAYABgAGAAYABAAEAAUABQADAAMAAgACAAUABQAFAAUABQAFAAYABgAEAAQABAAE
AAYABgAGAAYABAADAAMAAwAFAAYABgAGAAYABgAGAAYABAAEAAQABAAGAAYABgAGAAQA
AwADAAMABQAFAAYABgAGAAYABgAGAAcABwAHAAUABAAGAAYABgAGAAQABAAEAAQABgAG
AAYABgAGAAYABgAGAAYABgAGAAYABwAHAAkACgALAAwADQAOAA0ADQANAAwACQAIAAcA
BgAHAAcABgAFAAcABwAIAAgABQADAAIAAQACAAIAAgACAAEAAQACAAIAAwADAAMAAwAC
AAIAAgACAAMAAwADAAMAAwADAAMAAwADAAIAAgADAAMAAwADAAMAAQABAAEAAQACAAIA
AgACAAMAAwADAAMAAwABAAIABAAJABEAGAAhACsANQBAAE8AXgBkAGAASgAkAP3/2v++
/7L/wP/Z/+z/9f/t/+H/3f/g/+j/8P/5/wAABgANAA8AEgATABMAEgAQAAwACgAIAAkA
CAAJAAoADAAKAAgACAAIAAYABgAGAAYABAAEAAQABAAEAAQABAAEAAQABAAEAAMAAwAD
AAQABAACAAIAAgACAAIAAgACAAMABQAFAAYABgAGAAYABQAEAAQABAAEAAQABAAFAAUA
BAACAAIAAgACAAIAAgACAAEAAwADAAIAAgABAP///v/+/wAAAAAAAAAAAAAAAP///v/+
//7//v/+//z//P/8//z//P/8//v/+//7//v/+//7//3//f/8//z//P/8//r//P/8//z/
+v/5//f/9//3//f/+P/4//j/+P/6//r/+v/6//n/+v/7//v//P/8//z//f//////////
//7//v/////////+//7//f////////////3//f/9//3/+//7//v/+//9//3//f/9////
/v/+//7//v/+//7////9//z//P/8//z//P/8//z/+v/6//r/+v/6//v//P/9//v/+//7
//v/+//7//v/+//7//v/+//7//z//P/8//z//P/8//z//P/6//n/+P/2//f/+P/5//r/
+v/6//r/+v/8//z//P/8//v/+v/5//j/9//3//f/+P/6//r/+v/6//j/+P/4//j/+v/6
//v/+//7//v/+v/6//n/+f/5//n/+//7//z//P/6//r/+v/6//r/+v/6//r/+v/5//n/
+f/3//j/+P/4//j/+P/4//j/9v/2//b/9v/4//j/+P/4//r/+f/5//n/9//3//j/+P/4
//j/9v/0//T/9P/0//T/9v/2//b/9v/2//b/9v/2//b/9v/2//b/+P/4//j/+P/4//f/
+P/4//n/+v/7//z//////////v/9//z/+//6//f/9//2//X/9f/1//b/9v/3//X/9P/z
//L/8v/y//L/8//z//T/9P/z//P/8//z//L/8v/y//L/8//z//P/8//x//H/8f/x//P/
8v/y//P/8//z//P/8//z//P/8//z//L/8v/y//L/8v/z//T/9f/1//X/9v/2//n//f8A
AAcADwAZACIALwA8AEYATgBOADwAGwD0/8z/sP+m/7f/0P/l/+//5//Z/9L/1P/a/+H/
6v/w//f///8CAAUABQAEAAQAAAD+//7//f/6//n/+P/4//j/9v/2//b/9v/2//b/9v/4
//j/+P/4//j/+P/4//j/+P/4//j/9//3//f/+P/4//j/+P/4//j/+v/6//r/+//5//n/
+v/6//r/+v/5//j/+v/6//r/+v/4//n/+f/4//j/+P/4//j/+P/4//j/9//3//f/9v/2
//j/9//3//j/+P/4//j/+P/4//j/9//2//b/9v/2//b/9P/0//T/9P/0//T/8//z//T/
9f/2//f/9f/1//T/9P/0//T/8v/0//L/8v/w/+//8P/x//L/8//y//L/8v/y//L/8v/y
//L/8//0//X/9f/2//b/9v/3//f/9//3//f/+f/6//z//f/7//r/+v/5//n/+f/5//n/
+f/5//n/+f/5//n/+f/5//n/+f/5//n/+f/4//j/+P/4//j/+P/5//v/+v/6//r/+P/4
//j/+P/6//r/+v/6//v/+//7//v/+f/5//n/+f/3//f/9//3//n/+f/5//n/+P/4//j/
+P/2//b/9v/2//n/+f/5//j/+v/6//r/+v/5//j/9//2//b/9v/2//b/9//4//n/+v/3
//f/9//4//r/+v/6//r/+v/6//r/+v/8//z//f/9//z/+//5//j/+f/5//n/+f/7//v/
/P/8//z//P/8//z//v/+//7//v/+//3//f/9//v//P/8//z//P/8//z//P/+//7//v/+
//7//v/+//7//v/9//3//f/9//3//v/+/wAAAAAAAAAA/f/9//3//f/9//7/AAD+//z/
/P/8//z//v/+//7//v/+//7//v/+//7//v/+//7//v/+//7//v//////AQACAAMABAAF
AAYACQAJAAkACAAHAAYABQAEAAEAAQAAAP///////wAAAAABAP///v/9//r/+v/6//r/
/f/9//7//v////////////z//P/8//z///////////////////////3//P/8//3/////
///////9//3//f/9//7//v/+//7//f/9//3//f/7////AgACAAUACQAMABUAHwArADYA
QwBQAFwAZABcADoACQDe/77/pP+i/7f/0v/j/+X/3f/Z/9z/4v/q//P/+v8AAAcACwAO
ABEAEQAQABAADAAKAAgABQAFAAUABQAGAAYABAAEAAQABAAEAAQABAAGAAYABgAGAAgA
CAAIAAgABwAGAAUAAwADAAMABAAEAAUABgAHAAgABgAGAAYABwAFAAUABgAGAAYABgAF
AAQABgAGAAYABgAGAAcABwAGAAgACAAIAAgABgAGAAYABQAHAAcABgAGAAYABQAFAAYA
BgAGAAYABgAIAAgABwAGAAQABAAEAAQABgAGAAYABgAGAAYABQAFAAMAAwADAAMABQAF
AAQABAAEAAQAAgAEAAQABAACAAEAAQABAAEAAQAAAAAAAAAAAAAAAAAAAAAAAwAEAAUA
BQAEAAQABAAFAAUABQAFAAUACAAIAAkACQAJAAgACAAHAAUABQAFAAUABwAHAAcABwAF
AAUABQAFAAcABwAHAAcABwAGAAYABgAGAAYABgAHAAcABgAGAAYABAAEAAQABAAGAAYA
BgAGAAMAAwADAAMABAAFAAYABwAHAAcABwAHAAUABQAFAAUABAAEAAQABAAGAAYABgAG
AAcABwAHAAYABAAEAAQABAAEAAQABAAEAAUABgAHAAgABgAGAAYABgAFAAUABQAGAAYA
BgAGAAYABgAGAAYABgAGAAYABwAHAAcABwAGAAYABwAHAAcABwAJAAkACgAKAAkACAAH
AAYACAAIAAgACAAIAAcABwAHAAkACgAKAAoACgAKAAoACgAIAAgACAAIAAgACAAIAAgA
CAAHAAcABwAHAAcACAAIAAoACgAKAAoACQAJAAkACQAHAAgACAAIAAsACQAIAAgACAAI
AAgACgAKAAoACgAIAAgACAAIAAgACAAIAAgACAAIAAgACAAJAAkACwAMAA0ADgAPABAA
EgATABQAFAARABAADwAOAA0ADQAMAAsACwALAAwADAALAAkACAAHAAQABAAEAAQABwAH
AAgACAAJAAkACQAJAAgACAAIAAgACQAJAAkACQAJAAkACQAJAAkACAAIAAkABwAHAAcA
BwAJAAkACQAJAAoACgAKAAoABwAHAAcABwALAAsADAAMABEAFwAcACMAMQA9AEgAVwBm
AGwAbABcADQABQDc/7r/qP+y/8v/4P/p/+X/3//b/+D/6P/w//n/AgAIAA8AFQAaABsA
GwAaABoAGAAUABAADwAOAA8AEAASABAADgAOAA4AEAAQABAAEAAOAA4ADgAOAA8AEAAR
ABIAEAAQABAADwAPAA8AEAAQABAAEAAQABAAEAAQABAAEQARABEAEgASABAAEAAPAA4A
EAAQABAAEAAOAA8ADwAOABAAEAAQABAAEAAQABAADwARABEAEAAQABAADwAPABAAEAAQ
ABAAEAAPAA4ADAAKAAwADAAMAAwADgAOAA4ADgAOAA4ADQANAA8ADwAPAA8ADgANAAsA
CgAMAAwACgAMAAoACgAIAAcABwAHAAcABwAJAAoACwAMAAoACgAKAAoADQAOAA8ADwAP
AA4ADQANAA8ADwAPAA8AEAAQABEAEQATABIAEgARABAADwAOAA0ADQANAA0ADQANAA0A
DQANAA8ADwAPAA8ADQAMAAwADAAMAAwADAANAA0ADAAMAAwACgAKAAoACgAKAAoACgAK
AAcABwAHAAcACQAJAAkACQAHAAcABwAHAAcABwAHAAcABgAGAAYABgAIAAgACAAIAAkA
CQAJAAgABwAGAAUABAAGAAYABgAGAAUABAADAAIAAgACAAIAAgABAAEAAQACAAQABAAE
AAQAAgACAAIAAgACAAIAAwADAAMAAwACAAIAAwADAAMAAwADAAMABAAEAAMAAgABAAAA
/v/+//7//v/+//3//f/9////AAAAAAAA/v/+//7//v/+//7//v/+/wAAAAAAAAAA/v/9
//3//f//////AAAAAAAA/v/+/wAA/v/8//z//P/8//z//P/8//z/+v/6//r/+v/6//r/
+v/6//j/+P/4//j/9//3//n/+v/5//r/+//8//v/+//7//r/+//6//n/+P/3//f/9v/1
//P/8//0//T/8//x//D/7//w//D/8P/w//H/8f/y//L/8v/x//D/7//v//D/8f/y//H/
8f/x//H/8f/x//H/8f/z//L/8v/z//L/8f/w/+//8f/x//H/8f/y//L/8v/y//H/8f/x
//H/8//x//L/9P/5//3/AgAJABUAIwAsADcARABMAEwAQAAiAP3/2P+6/67/uv/P/+D/
6f/l/9f/zf/Q/9r/4v/p/+7/8v/5//3/AgADAAEAAAACAP7/+v/4//f/8//z//P/9P/1
//T/9f/2//b/9v/2//b/9v/2//b/9v/0//T/9P/0//b/9v/2//X/9//3//j/+P/2//b/
9v/2//b/9v/2//f/+f/5//r/+v/6//r/+f/4//j/+P/4//j/9v/3//f/9v/2//b/9v/2
//b/9v/2//X/8//z//L/8v/y//H/8f/y//T/9P/0//T/9v/2//X/9P/y//L/8v/y//T/
9P/0//T/9P/0//P/8//x//H/8f/x//H/8f/w//D/8v/y//D/8v/w//D/7v/t/+3/7f/t
/+3/8P/w//D/8P/w//D/8P/w//H/8v/z//P/9v/2//b/9//4//n/+v/7//r/+v/7//v/
+//6//r/+f/5//n/+f/5//n/+f/5//n/+f/5//n/+f/5//n/+f/5//f/9v/2//b/+P/4
//j/+f/5//j/+P/4//n/+v/7//z//P/8//z//P/7//v/+//7//n/+f/5//n/+f/5//n/
+f/5//n/+f/5//r/+v/6//r/+P/4//j/+P/5//n/+f/4//r/+v/6//r//P/8//z//P/6
//r/+v/6//z//P/8//z/+//7//v//P/8//z//P/8//z//P/8//z//P/8//3//f//////
/v/+//3//f/9//3/+//7//z//P/9//7///8AAAAAAAAAAAAAAAD////////9//7//v/+
/wAAAAAAAAAAAAAAAAAAAAAAAAAAAAAAAAAA////////AQABAAIAAgACAAIAAgACAAEA
AQABAAEAAQAAAAAAAAACAAIAAgACAAIAAgACAAIAAAAAAAAAAAACAAIAAgACAAIAAgAC
AAIABQAFAAcACAAJAAoACwAMAA0ADQANAAwACwAKAAkACAAFAAUABAADAAUABQAGAAYA
BQADAAIAAQAAAAAAAAAAAP////8AAAAAAQABAAEAAQAAAAAAAAAAAAIAAwAEAAUABQAF
AAUABQADAAIAAgADAAEAAQABAAEAAwADAAMAAwAEAAQABAAEAAMAAwADAAMAAwADAAQA
BgAJABEAGAAhACsANQA+AE0AWgBkAGYAVAAuAAEA2P+6/6b/qv/D/9z/6f/j/9n/2//g
/+b/8P/5/wAABgALABEAFAAVABcAFgAUABIAEAAQAA8ADAALAAoACgAMAAoACgAKAAwA
DAAMAAwADAAMAAwADAAKAAoACgAKAAsADAANAA0ADQANAA4ADgAMAAwADAAMAAoACgAK
AAsADQANAA4ADgAMAAwACwAKAAsADAANAA4ADgAPAA8ADgAMAAwADAAMAA0ADgAPAA8A
DgANAAsACgAMAAsACwAMAA4ADgAOAA4ADAAMAAsACgAMAAwADAAMAAoACgAKAAoACgAK
AAkACQAJAAkACQAJAAsACwAKAAoACgAKAAgACgAIAAgABgAFAAcABwAHAAcACAAIAAgA
CAAIAAgACAAIAAkACgALAAsACwAKAAkACQALAAsACwALAAwADAANAA0ADQAMAAwACwAN
AA0ADQANAAsACwALAAsADAANAA4ADwANAA0ADQANAA0ADAAMAAwADAAMAAwADQALAAoA
CgAKAAoACgAKAAoADAAMAAwADAAJAAkACQAJAAkACQAJAAkACQAJAAkACQALAAsACwAL
AAoACgAKAAoACgAKAAoACgALAAsACwAKAAwADAAMAAwADAAMAAwADAAKAAoACgAKAAoA
CgAKAAoACwALAAsADAAKAAoACgAKAAoACgAKAAoADAAMAA0ADQALAAsACgAKAA0ADQAN
AA0ADQANAA4ADgAMAAwADAAMAA4ADgAOAA4ADgANAA0ADQALAAwADAAMAAwADAAMAAwA
DgAOAA4ADgAMAAwADAAMAA4ADQANAA0ADQANAA4ADgAOAA4ADgAOAA0ADQANAA0AEQAQ
AA4ADgAOAA4ADgAOAAwADAAMAAwADgAOAA4ADgAOAA4ADgAOAA4ADgAOAA4AEQARABMA
FAAVABYAFwAYABcAFwAXABYAFQAUABMAEgATABMAEgARABEAEQASABIAEQAPAA4ADQAK
AAoACgAKAAsACwAMAAwADQANAA0ADQAMAAwADAAMAA0ADQANAA0ADwAPAA8ADwAPAA4A
DgAPAA8ADwAPAA8ADwAPAA8ADwAOAA4ADgAOAA8ADwAPAA8ADwAPABAAEgAVABsAJAAv
ADkARQBUAGEAbgB0AHAAVgAqAP3/2P+8/7b/xv/d//D/9//t/+X/4//o//L//P8FAAwA
EgAZAB0AIAAhACMAIAAeABoAGAAUABUAEwATABMAFAASABAAEAAQABMAFAAVABYAFAAU
ABQAFAAUABQAFAAUABQAFAAUABMAEQARABIAEgASABIAEgASABIAEgASABMAEwATABQA
FAAUABQAEwASABIAEgASABIAEAARABEAEAASABIAEgASABQAFAAUABMAEQARABAAEAAO
AA0ADQAOABAAEAAQABAADgAOAA0ADAAOAA4ADgAOAA4ADgAOAA4ADgAOAA0ADQALAAsA
CwALAAsACwAKAAoACgAKAAgACgAKAAoACAAHAAkACQAJAAkACAAIAAgACAAGAAYABgAG
AAgACgAMAA0ADgAOAA4ADwANAA0ADQANABAAEAARABEADwAOAA4ADQANAA0ADQANAA0A
DQANAA0ADQANAA0ADQANAA0ADQANAA0ADAAMAAwADgAOAA4ADwANAAwADAAMAAwADAAM
AAwADAAMAAwADAANAA0ADQANAAwACwAKAAkACQAJAAkACQAJAAkACQAJAAoACgAKAAoA
DAAMAAwADAALAAsACwAKAAgACAAIAAgACgAKAAoACgAKAAoACgAKAAgACAAIAAgACQAJ
AAkACgAIAAgACAAIAAYABgAGAAYABgAGAAcABwAJAAkACAAIAAkACQAJAAkACAAHAAcA
BgAIAAgACAAIAAgACAAIAAgABgAFAAUABQAFAAYABgAGAAQABAAEAAQABgAGAAYABgAG
AAYABgAGAAQAAwADAAMAAwADAAQABAAEAAQABAAEAAUAAwAEAAQABAAEAAQAAQAAAP//
/v8BAAIAAwAEAAIAAgACAAIAAgACAAIAAgADAAMABQAGAAcACAAJAAoACwALAAsACgAH
AAYABQAEAAUABQAEAAMAAQABAAIAAgABAP///v/9//7//v/+//7//////wAAAAD/////
//////7//v/+//7//f/9//3//f////////////3//P/8//3//f/9//3//f//////////
//7//v/+//7/+//7//v/+//9//3//v8AAP//AwAIAA8AFwAfACgANQBCAFAAVABSAEYA
KwAGAOL/xP+8/83/4v/1//3/9f/l/9z/4P/q//H/9P/6////BQAKAAsACwAKAAoACAAG
AAIA///9//3//f/+//7//P/8//z//P/8//z//P/8//z//P/8//z//P/8//z//P/8//z/
+//7//v//P/8//z//P/8//z/+v/6//r/+//5//n/+v/6//z//P/7//r//P/8//z//P/6
//v/+//6//z//P/8//z/+//6//n/9//3//f/9v/2//j/9//3//j/9v/2//b/9v/4//j/
9//2//b/9v/2//b/9P/0//T/9P/0//T/8//z//P/8//z//P/8//z//L/8v/y//L/8P/y
//T/9P/y//H/8P/v/+7/7f/u/+7/7v/u//D/8P/w//D/8f/y//P/8//y//L/8v/z//X/
9f/1//X/9P/0//X/9f/3//b/9v/1//f/9//3//f/9//3//f/9//1//X/9f/1//X/9f/1
//X/8//y//L/8v/y//L/8v/z//X/9P/0//T/9P/0//T/9P/0//T/9P/0//H/8f/x//H/
8v/z//T/9f/1//X/9f/1//P/8//z//P/8v/y//L/8v/w//D/8P/w/+//7//v/+7/8P/w
//D/8P/u/+7/7v/u/+7/7v/u/+7/7P/s/+z/7P/t/+3/7f/u/+7/7v/u/+7/7v/u/+7/
7v/s/+z/7f/t/+7/7//v//D/7//v/+//7//x//H/8v/y//L/8v/y//L/8P/w//D/8P/w
/+//7//v//D/8v/z//T/8v/y//L/8v/w//D/8P/w//L/8v/y//L/9P/z//P/8//z//P/
9P/0//T/9P/0//T/8//z//P/8//z//T/9P/0//T/9P/0//L/8v/y//L/9P/0//T/9P/0
//T/9P/0//L/8v/y//L/9f/1//f/+P/6//z//v8AAAEAAQABAAAA/f/8//v/+v/3//f/
9v/1//f/9//4//j/9//1//T/8//y//L/8v/y//X/9f/2//b/9//3//f/9//2//b/9v/2
//f/9//3//f/9//3//f/9//3//b/9v/3//f/9//3//f/+P/5//r/+//7//r/+f/4//n/
+f/5//n/+f/9//7//P/9/wMACAARAB0AJwAyAD8ATABWAFgAUAA2AA0A5P/E/6r/qP+9
/9j/6f/r/+P/2//a/+D/6P/v//b//P8DAAcADAARABMAEAAOAAwACgAIAAkABQAFAAUA
BgAEAA==
         </WaveFormData>
      </LeadData>
      <LeadData>
         <LeadByteCountTotal>10000</LeadByteCountTotal>
         <LeadTimeOffset>0</LeadTimeOffset>
         <LeadSampleCountTotal>5000</LeadSampleCountTotal>
         <LeadAmplitudeUnitsPerBit>4.88</LeadAmplitudeUnitsPerBit>
         <LeadAmplitudeUnits>��V</LeadAmplitudeUnits>
         <LeadHighLimit>2147483647</LeadHighLimit>
         <LeadLowLimit>268435456</LeadLowLimit>
         <LeadID>V2</LeadID>
         <LeadOffsetFirstSample>0</LeadOffsetFirstSample>
         <FirstSampleBaseline>0</FirstSampleBaseline>
         <LeadSampleSize>2</LeadSampleSize>
         <LeadOff>FALSE</LeadOff>
         <BaselineSway>FALSE</BaselineSway>
         <ExcessiveACNoise>FALSE</ExcessiveACNoise>
         <MuscleNoise>FALSE</MuscleNoise>
         <LeadDataCRC32>1920843446</LeadDataCRC32>
         <WaveFormData>
FAAUABQAFAAUABQAFAAUABQAFAAUABQAEgASABIAEgARABAADwAOAA0ADAALAAoACQAI
AAcABgADAAIAAQAAAP///v/9//z/+//6//n/+P/4//j/+P/4//b/9v/2//b/9P/0//T/
9P/2//b/9v/2//X/9P/z//L/8v/y//L/8v/0//T/9P/0//L/8v/y//L/9P/0//T/9P/y
//L/8v/y//L/8v/y//L/9P/0//T/9P/0//T/9P/0//b/9v/2//b/9f/0//P/8v/0//T/
9P/0//T/9P/0//T/9P/0//T/9P/0//T/9P/0//T/9P/0//T/9P/0//T/9P/2//b/9v/2
//T/9P/0//T/9P/0//T/9P/0//T/9P/0//T/9P/0//T/9P/0//T/9P/y//L/8v/y//T/
9P/0//T/8v/y//L/8v/w//D/8P/w//L/8v/y//L/8P/w//D/8P/y//L/8v/y//D/8P/w
//D/8P/w//D/8P/w//D/8P/w/+7/7//v/+//8f/x//D/8P/x//P/8//0//T/9f/2//b/
9P/1//X/9P/0//T/9f/1//f/9//3//f/+f/5//f/9v/1//P/8f/x/+7/7v/u/+//7//v
/+3/7f/t/+3/7f/r/+v/6//r/+v/7v/u/+7/7v/s/+z/7P/s/+r/6v/q/+v/6//q/+r/
6v/r/+v/7P/s/+z/7f/t/+3/6//r/+r/6v/u/+//8f/1//3/CwAeADIARABYAGsAgACP
AJMAiABuAE8AJgD6/9j/y//N/9X/3//r//7/DwAXACQAOQBLAEsAQwA6ADUAMAAsACQA
HQAWAA8ABgABAPv/9v/1//T/9P/y//D/7//v//H/8f/w//D/7v/t/+3/7f/t/+3/7f/t
/+//7//v/+//7//v/+//7//t/+3/7f/t/+//7//v/+//7f/t/+3/7f/w//D/8P/w/+//
7v/t/+z/7f/v//D/8f/v/+//8P/w/+7/7v/u/+7/8P/w//D/8P/x//H/8f/y//D/8P/w
//H/8f/y//L/8v/z//T/9P/2//X/9f/1//b/9//4//r/+//6//v//P/9//7//v/+/wAA
AAAAAAEAAQAFAAUABQAFAAQABAADAAMABAAFAAUABQAFAAQABAAEAAQAAgACAAEAAgAB
AAAA///7//n/9//3//j/9v/1//X/8//y//H/8P/v/+7/7f/t/+7/7f/t/+3/7P/s/+z/
7P/s/+z/7P/s/+v/6//q/+r/6v/q/+r/6v/q/+r/6v/q/+r/6f/p/+n/6f/p/+n/6f/r
/+v/6//r/+n/6f/p/+n/6f/p/+n/6f/p/+n/6f/p/+n/6v/q/+r/7P/s/+z/7P/q/+r/
6v/q/+r/6//r/+v/6//r/+v/6//r/+v/6//r/+v/6//r/+v/7f/t/+7/7v/u/+7/7v/u
/+z/7P/s/+z/7v/u/+7/7v/u/+7/7v/u/+7/7v/u/+7/7v/u/+7/7v/u/+3/7f/t/+7/
7v/u/+7/7//v/+//7v/s/+3/7f/t/+3/7f/t/+3/7v/u/+//7//s/+z/7f/t/+//7v/u
/+7/7P/t/+//7//u/+7/7v/u/+7/7P/s/+z/7P/u/+7/7v/u/+z/7P/t/+3/7//v/+//
7v/u/+//8f/x//L/8v/z//T/9v/2//f/9//0//T/9P/1//X/9//3//f/+f/7//v/+f/2
//P/8f/v/+//7v/u/+7/8f/x//H/7//v/+//7//v/+3/7f/t/+3/7f/u/+7/7v/u/+7/
7v/u/+7/7v/u/+7/7//v/+7/7v/u/+3/7f/u/+7/7v/v/+//7//v/+//7v/w//L/8//z
//f/AQAPACQAPABQAGIAdwCGAJMAlwCIAGwARwAiAPz/2v/L/9H/3f/n/+3//P8PABsA
KAA7AEcARQA/AD4AOQA0AC4AKAAhABoAEQAMAAcAAQD8//v/+v/6//z/+v/5//n/+f/5
//j/+P/4//f/9//3//f/9//3//f/+f/5//n/+f/5//n/+f/5//n/+f/5//n/+f/5//n/
+f/7//v/+//7//z//P/8//z/+v/6//r/+v/8//3//f/9//3//f/+//7//v/+//7//v/+
//7//v/+/////////wAAAgACAAIAAwADAAQABAAEAAUABgAGAAgACQAJAAkACgALAAwA
DgAPAA4ADwAQABEAEwAUABUAGAAWABYAFwAXABkAGQAZABkAGgAaABkAGQAcAB0AHQAd
ABsAGgAaABoAGgAYABgAFwAWABUAFAATABMAEQAPAA8ADAAKAAkACQAHAAYABQAEAAMA
AgABAAEAAAD////////+//7//v/+//z//P/8//z//f/9//z//P/8//z//P/8//z//P/8
//z//P/7//v/+//5//n/+f/5//r/+//8//3/+//7//v/+//9//3//f/9//v/+//7//v/
+//8//z//P/8//z//P/8//7//v/+//7//P/9//3//f/9//3//f/9//v/+//7//v//f/9
//3//f/9//3//v/+//7//v/+//7//v/+//7//v/+//7//v/+//z//P/8//z//v/+//7/
/v/8//z//P/8//7//f/9//3//P/8//z//P/8//3//v/+//z//f/9//3//f/9//3//f/8
//z//f/9//z//P/9//3//f/8//z//P/8//v/+//7//v/+//8//z//P/8//z//P/8//z/
/P/8//z//P/8//z//P/8//z//P/6//r/+//7//3//f/9//z//v///wEAAQAAAAAAAQAC
AAIAAgADAAMAAgACAAIAAwABAAMAAwADAAUABwAHAAUABAABAP///f/7//r/+v/6//3/
/f/9//v/+//7//v/+//7//v/+//7//n/+v/6//r/+P/4//j/+P/6//r/+v/6//n/+f/4
//j/+v/5//n/+v/6//r/+//7//n/+f/5//j/+P/8//3//f8DAA8AIQA4AFAAZAB2AIsA
nACnAKcAkABsAEUAIgD+/97/0//b/+f/7//1/wQAFwAjADAARQBNAEUAQwBEAD8AOgA2
AC4AJwAeABcAEAALAAkABgAFAAQABAAGAAQAAwADAAMAAwACAAIAAAD///////8BAAEA
AQABAAEAAQABAAEAAQABAAEAAQABAAEAAQABAP//////////AQABAAEAAQAAAAAAAAAA
AAIAAgACAAIAAgADAAMAAwADAAMABAAEAAYABgAGAAYABAAEAAQABAAFAAUABQAGAAYA
BgAGAAcABwAIAAgACAALAAwADAAOAA0ADQANAA4AEQASABQAFQAUABUAFgAXABoAGgAa
ABwAHAAcAB0AHQAfAB8AHwAfACAAIAAfAB8AHgAfAB8AHwAfAB4AHgAeAB4AHAAcABsA
GgAZABgAFwAVABMAEQARABAADgANAA0ACQAIAAcABgAHAAYABQAFAAIAAQABAAEAAgAC
AAIAAgACAAIAAgACAP/////+//7//v/+//7//v/+//7//v/+/wAA////////////////
///+//3//P/7//z//f/+/////f/9//3//f////////////3//v/+//7//P/8//z//P/+
//7//v/+//7//////////////////////////////////////////////wAAAAAAAAAA
AAAAAAAAAAAAAAAAAAAAAAAAAAAAAAAAAAAAAP7//v/+//7//v/+//7//v/+//3//f/9
/wAAAAAAAAAA/f/9//3//P/+//////////3//f/9//3//P/8//3//f/+//7///////3/
/P/8//z//P/7//v/+//7//v//P/8//z//P/8//v//P/8//z//P/8//r/+v/6//r//P/8
//z//P/6//r/+//7//3//f/9//z/+v/7//3//f///wAAAgAEAAIAAgADAAMAAQAAAP//
//8AAAMABAAFAAMABQAFAAMAAgD///3/+//9//z//P/8//v/+//7//n/9//3//f/9//3
//f/9//3//f/+P/4//j/+P/4//j/+P/3//b/9f/0//f/9//2//b/9v/1//X/9v/2//b/
9//3//X/9f/1//T/9v/2//n//f8DAA8AIwA4AE4AYgB0AIkAmgCjAJsAhABiAD0AFADs
/9b/0f/Z/+H/6//5/wwAGwAnADoASwBRAEsAQwA+ADkANAAwACoAIQAaABMADAAFAAEA
AAD///7//v/+//z/+//7//n/+f/4//j/+v/5//n/+f/5//n/+f/5//n/+f/5//n/+f/5
//n/+f/5//n/+f/5//f/9//3//f/9//3//f/9//4//j/+P/4//j/+P/4//j/+P/5//n/
+f/5//n/+v/6//j/+P/4//j/+v/6//r/+v/7//v/+//8//z//P/8//3//f/+//7//v//
/wAAAAACAAMAAwADAAQAAwAEAAYABwAKAAsADAANAAwADAAMAA4AEAAQABEAEQARABEA
EQARABIAEgARABEAEgATABMAEwATABIAEgASABIAEAAQAA8ADAALAAoACQAJAAcABQAF
AAIAAAD//////f/8//v/+v/5//j/9//3//j/9//3//f/9P/0//T/9P/0//T/9P/0//X/
9f/0//T/8v/y//L/8v/y//L/8v/y//L/8f/x//H/8f/x//H/8f/x//H/8f/x/+//7//v
/+//8f/x//H/8f/z//P/8//z//H/8v/y//L/8v/y//L/8v/w//D/8P/w//L/8//z//P/
8//z//P/8//1//X/9f/1//P/8//z//P/8f/x//L/8v/0//T/9P/0//T/9P/0//T/8v/y
//L/8v/0//T/9P/0//T/9P/0//T/9P/0//T/9P/y//H/8f/x//T/9P/0//T/8//z//P/
8v/w//H/8f/x//H/8f/x//H/8P/w//H/8f/w//D/8f/x//H/8P/w//D/8P/v/+//7//x
//H/8v/w/+7/7v/u/+7/8P/w//D/8P/u/+7/7v/u//D/8P/x//H/8f/x//H/8P/w//H/
8//z//L/8v/z//T/9v/2//f/9//0//T/9P/1//X/9//3//f/9//5//n/9//2//P/8f/v
/+//7v/u/+7/7f/t/+3/6//t/+3/7f/t/+v/6//r/+v/6//s/+z/7P/s/+z/7P/s/+z/
7P/s/+z/7f/t/+z/7P/s/+v/6//s/+r/6v/r/+v/7f/t/+3/7P/s/+7/7//x//X/+f8F
ABYALABAAFQAZQB4AIcAjwCKAHYAVQAwAAYA3v/J/8n/0f/b/+X/9v8HABEAHAAtAD8A
QwA7ADYAMwAwACoAJAAdABYADQAGAP//+//2//X/9P/0//L/8P/v/+//8f/x//D/8P/y
//H/8f/x/+//7//v/+//7//v/+//7//v/+//7//v/+//7//v/+//7//v/+//7//v/+//
7//v//D/8P/w//D/8P/w//D/8P/w//H/8f/x/+//7//w//D/8v/y//L/8v/y//L/8v/y
//H/8f/x//L/8v/y//L/8//1//b/9v/2//X/9v/2//j/9//3//f/+P/5//r//P/9/wAA
AQACAAMABAAEAAQABgAGAAYABwAHAAkACQAJAAkACgAKAAkACQAKAAsACwALAAsACgAK
AAoADAAKAAoACQAIAAcABgAFAAMAAQD/////AAD+//3//f/5//j/9//2//X/9P/z//P/
9P/z//P/8//w//D/8P/w//D/8P/w//D/7//v/+7/7v/u/+7/7v/u/+7/7v/u/+7/7v/t
/+3/7f/v/+//7//v/+//7//v/+//7f/t/+3/7f/t/+3/7f/t/+//7//v/+//7f/u/+7/
7v/w//D/8P/w/+7/7v/u/+7/8P/x//H/8f/v/+//7//v/+//7//v/+//8f/x//H/8f/x
//H/8v/y//L/8v/y//L/8P/w//D/8P/y//L/8v/y//L/8v/y//L/8v/y//L/8v/w//D/
8P/w//L/8f/x//H/8v/y//L/8v/x//H/8f/w//D/8f/x//H/8f/x//H/8f/w//D/8f/x
//D/8P/x//H/8f/w//D/8P/w/+//7//v/+//7//w//D/8P/w//D/7//v/+//7//w//D/
8P/w//D/8P/w//D/8P/w//D/8P/w//D/8P/x//H/8f/x//H/8P/w//H/8//z//L/8v/z
//T/9v/2//f/9//2//b/9v/3//X/9//3//f/+f/7//v/+f/6//f/9f/z//H/8P/w//D/
8f/x//H/7//v/+//7//v/+3/7f/t/+3/7f/u/+7/7v/w//D/8P/w/+7/7v/u/+7/7//v
/+7/7v/u/+3/7f/u/+7/7v/v/+//7//v/+//7v/s/+7/8f/z//f//f8HABwANgBMAGAA
cwCGAJUAnQCSAHIASwAmAAIA3v/J/8v/1f/f/+f/8v8FABcAIgAxAD0APQA7ADoANQAw
ACoAJAAdABYADwAGAP///f/8//v/+v/6//r/+P/3//f/9//3//b/9v/2//X/9f/1//f/
9//3//f/9f/1//X/9f/1//X/9f/1//f/9//3//f/9//3//f/9//3//f/9//3//b/9v/2
//b/9v/2//b/9v/4//n/+f/5//n/+f/6//r/+v/6//r/+v/6//r/+v/6//v/+//7//z/
/v/+//7//////wAAAAAAAP//AAAAAAIABQAFAAUABgAHAAgACgALAAwADQAOAA8AEAAQ
ABAAEgAUABQAFQAVABcAFwAXABcAFgAWABUAFQAWABcAFwAXABUAFAAUABQAFQAUABUA
FQAUABMAEgARAA0ACwAJAAkABgAEAAMAAwADAAIAAQAAAP///v/9//3//P/7//v/+//6
//r/+v/6//j/+P/4//j/9//3//b/9v/4//j/+P/4//j/+P/4//j/+P/3//f/9//3//f/
9//3//f/9//3//f/9//3//f/9//5//n/+f/5//f/9//3//f/9//4//j/+P/4//j/+P/4
//j/+P/4//j/+v/7//v/+//5//n/+f/5//v/+//7//v/+//7//v/+//7//v//P/8//z/
/P/8//z/+v/6//r/+v/8//z//P/8//r/+v/6//r//P/8//z//P/8//z//P/8//r/+f/5
//n/+v/6//r/+v/7//v/+//6//r/+//7//v/+//7//v/+//6//r/+//7//r/+v/7//v/
+//6//r/+v/6//n/+f/5//v/+//8//z//P/8//z/+//6//n/+P/4//z//P/6//r/+v/6
//r/+v/6//r/+v/6//r/+v/6//r/+v/7//v/+//7//v/+v/6//v//f/9//7//v///wAA
AgACAAMAAwACAAIAAgADAAMABQAFAAUABQAHAAcABQAEAAEA///9//v/+v/6//r//f/9
//3/+//7//v/+//7//f/9//3//f/9//4//j/+P/4//j/+P/4//j/+P/4//j/+f/5//j/
+P/4//f/9//4//r/+v/7//v/+f/5//n/+P/4//r//f/9/wMADwAfADYATgBiAHgAjQCe
AKcAqQCYAHQASQAkAP7/3v/T/9v/5f/r//H//v8PABsAKAA9AEsARwBDAEAAPQA4ADQA
LgAnACIAGwAUAAsABwAFAAUABQAGAAYABAADAAMAAwADAAIAAgACAAEAAQABAAEAAQAB
AAEAAQABAAEAAQABAAEAAQABAAEAAQABAAEAAQABAAEAAQABAAEAAQABAAQABAAEAAQA
AwACAAEAAAACAAMAAwADAAUABQAGAAYABAAEAAQABAAEAAQABAAEAAUABQAFAAYACAAI
AAgACQAHAAgACAAIAAkACgAKAAwADwAPAA8AEAARABIAFAAVABQAFQAWABcAGQAaABsA
HgAcABwAHQAdAB8AHwAfAB8AIAAgAB8AHwAgACEAIQAhACEAIAAgACAAIAAeAB4AHQAa
ABkAGAAXABUAEwARABEAEAAOAA0ADQALAAoACQAIAAcABgAFAAUAAgABAAEAAQAAAAAA
AAAAAAAAAAAAAAAA//////7//v/8//z//P/8//7//v/+//7//P/7//v/+//7//v/+//7
//v/+//7//v/+//7//v/+//7//v/+//7//n/+f/5//n/+//8//z//P/+//7//v/+//z/
/P/8//z/+v/7//v/+//9//3//f/9//v/+//7//v/+//7//v/+//7//v//P/8//r/+v/6
//r//P/8//z//P/6//r/+v/6//r/+v/6//r//P/8//z//P/8//z//P/8//z/+//7//v/
+v/6//r/+v/5//n/+f/4//j/+f/5//n/9//3//f/9//2//b/9//3//j/+P/5//n/9//2
//b/9v/4//f/9//3//n/9//4//b/9v/2//b/9v/2//b/9v/2//b/9P/0//T/9P/0//T/
9f/1//f/9//3//b/9v/3//n/+f/4//j/+f/6//j/+P/5//n/+v/6//r/+//9////////
//3///////3//P/5//f/9f/1//T/9P/0//X/9f/1//P/8//z//P/8//x//H/8f/x//H/
8v/y//L/8v/y//L/8v/y//L/8v/y//P/8//y//L/8v/x//H/8v/y//L/8//z//P/8//z
//L/9P/2//X/9////wsAGQAsAEAAWABsAH0AjACVAJEAfgBgADkADgDo/9L/z//X/9//
6f/7/w4AGQAhADAAQwBNAEcAPQA6ADcAMgAsACQAHQAWAA8ACAADAP///P/7//r/+v/6
//j/9//3//f/9//2//b/+P/3//f/9//3//f/9//3//X/9f/1//X/9//3//f/9//1//X/
9f/1//f/9//3//f/9f/1//X/9f/4//j/+P/4//j/+P/4//j/9v/3//f/9//5//n/+v/6
//j/+P/4//j/+P/4//j/+P/5//n/+f/6//r/+v/6//v/+//8//z//P/9//7//v8AAP//
/////wAAAwAEAAYABwAIAAkACgALAAwADAAMAA4AEAAQABEAEQARABEAEQARABIAEgAR
ABEAEgATABMAEwATABIAEgASABIAEAAQAA8ADgANAAwACwALAAkABwAHAAYABAADAAMA
AQAAAP///v////7//f/9//z/+//7//v/+v/6//r/+v/6//r/+v/6//n/+f/4//j/9v/2
//b/9v/2//b/9v/2//j/9//3//f/+f/5//n/+f/3//f/9//3//n/+f/5//n/9//3//f/
9//3//f/9//3//n/+v/6//r/+P/4//j/+P/4//j/+P/4//r/+//7//v/+//7//v/+//7
//v/+//7//v/+//7//v/+//7//z//P/8//z//P/8//z//P/8//z//P/8//z//P/8//z/
/P/8//7//v/+//7//P/8//z//P/+//3//f/9//z//P/8//z/+//7//v/+v/6//v/+//7
//v/+//7//v//P/8//3//f/6//r/+//7//v/+v/6//r//P/7//v/+//9//3//v/+//z/
/P/8//v/+//7//v//P/6//r/+v/6//z//P/8//z/+v/6//r/+v/8//z//f/9//3//f/9
//z//P/9///////+//7///8AAAIAAgADAAMAAgACAAIAAwABAAMAAwADAAUABwAHAAUA
BAABAP///f/9//z//P/8//3//f/9//v/+//7//v/+//5//n/+f/5//v//P/8//z/+v/6
//r/+v/6//r/+v/6//v/+//6//r//P/7//v//P/8//z//f/9//v/+//7//r//P/8//3/
//8DAA0AHQAyAEoAYAB0AIkAmgCnAKkAlABwAEcAJgAAAN7/0//Z/+X/7f/z//7/EQAf
ACwAPwBLAEcAQwBCAD0AOAA2ADAAKQAiABsAFAANAAkACAAHAAYABgAIAAYABQAFAAUA
BQAEAAQABAADAAMAAwADAAMAAwADAAMAAwADAAMAAwADAAMAAwAFAAUABQAFAAMAAwAD
AAMAAwADAAMAAwAEAAQABAAEAAYABgAGAAYABAAFAAUABQAFAAUABgAGAAgACAAIAAgA
BgAGAAYABgAJAAkACQAKAAoACgAKAAsADQAOAA4ADgAPABAAEAASABMAEwATABQAEwAU
ABYAFwAYABkAGgAbABwAHAAcAB4AIAAgACEAIQAjACMAIwAjACQAJAAjACMAJAAlACUA
JQAjACIAIgAiACQAIgAiACEAHgAdABwAGwAbABkAFwAXABQAEgARABEADQAMAAsACgAL
AAoACQAJAAgABwAHAAcABgAGAAYABgAGAAYABgAGAAMAAwACAAIABAAEAAQABAAEAAQA
BAAEAAQAAwADAAMAAwADAAMAAwABAAEAAQABAAEAAQABAAEAAQABAAEAAQABAAEAAQAB
AAMABAAEAAQAAgACAAIAAgAEAAQABAAEAAQABQAFAAUAAwADAAMAAwAFAAUABQAFAAUA
BQAFAAUABwAHAAgACAAGAAYABgAGAAYABgAGAAYABgAGAAYABgAEAAQABAAEAAUABgAH
AAgABgAGAAYABgAGAAUABQAFAAYABgAGAAYABwAHAAcABgAEAAUABQAFAAUABQAFAAUA
BAAEAAUABQACAAIAAwADAAUABAAEAAQABgAFAAUABQAFAAUABgAGAAQABAAEAAMABwAH
AAUAAgAEAAQABAAEAAYABgAGAAYABAAEAAQABAAGAAYABwAHAAUABQAFAAQABAAFAAcA
BwAIAAgACQAKAAoACgALAAsACgAKAAoACwALAA0ADQANAA0ADwAPAA0ADAAJAAcABQAF
AAQABAAEAAcABwAHAAUAAwADAAMAAwABAAEAAQABAAEAAgACAAIAAgACAAIAAgAEAAQA
BAAEAAMAAwACAAIAAgABAAEAAgACAAIAAwADAAUABQAFAAQABAAEAAcACQARAB0AMwBI
AF4AdACIAJsAqgCzAKsAkgBsAEMAHAD4/+D/3f/l//H/9/8BABIAIQAtAEAATwBTAE0A
SwBIAEMAPgA6ADQALQAmAB8AFgARABEAEAAPAA4ADgAMAAoACQAJAAkACQAIAAgACQAJ
AAoACwAKAAkACAAHAAkACQAJAAkACQAJAAkACQAJAAkACQAJAAcABwAHAAcABwAHAAcA
BwAIAAgACAAIAAgACAAIAAgACAAJAAkACQAJAAkACgAKAAwADAAMAAwADgAOAA4ADgAO
AA0ADAAMAA4ADgAOAA8ADQAOAA4ADgARABIAEgAUABUAFQAVABYAFwAYABoAGwAcAB0A
HgAfACIAIgAiACQAIgAiACMAIwAjACMAIwAjACYAJgAlACUAJgAnACcAJwAlACQAJAAk
ACYAJAAkACMAIAAfAB4AHQAbABkAFwAXABYAFAATABMAEQAQAA8ADgANAAwACwALAAoA
CQAJAAkABgAGAAYABgAIAAgACAAIAAcABwAGAAYABgAGAAYABgAEAAQABAAEAAYABQAF
AAUAAwADAAMAAwAFAAUABQAFAAMAAwADAAMAAwADAAMAAwADAAMAAwADAAUABgAGAAYA
BAAEAAQABAAGAAYABgAGAAQABQAFAAUABQAFAAUABQAFAAUABQAFAAUABQAFAAUABQAF
AAYABgAIAAgACAAIAAYABgAGAAYABgAGAAYABgAGAAYABgAGAAYABgAGAAYABAAEAAQA
BAAGAAUABQAFAAQABAAEAAQAAwADAAMAAgACAAMAAwADAAEAAQABAAEAAAAAAAEAAQAC
AAIAAwADAAEAAAAAAAAAAgABAAEAAQABAAEAAgACAP7/AAAAAAAAAAAAAAAA/v/+//7/
/v///wAAAQACAAAAAAABAAEA/////////v/+////AQABAAIAAgADAAQABAAEAAUABQAE
AAQABAAFAAUABwAHAAcABwAJAAkABwAIAAUAAwABAAEAAAAAAAAA/////////f/7//v/
+//7//r/+//8//3//P/8//v/+v/8//z//P/8//z//P/8//z/+//7//r/+v/8//v/+//8
//z//P/9//3/+//7//v/+v/+//z//f///wEACQAVACgAPABOAGAAcwCIAJkAnwCaAIgA
awBEABgA8P/d/9v/4//r//X/BgAZACMALgA/AE8AVwBVAEoAQwBAADwANgAvACYAHwAW
AA8ACwAGAAUABAAEAAQAAgABAAEAAQABAAAAAAAAAP////////3//f/9//3/+//7//v/
+//9//3//f/9//3//f/9//3//f/9//3//f/9//3//f/9//7//v/+//7//v/+//7//v/8
//3//f/9//////8AAAAA/v/+//7//v/+//7//v/+/wEAAQABAAIAAAAAAAAAAQADAAQA
BAAEAAMABAAEAAYABwAHAAcACAAJAAoADAANAAwADQAOAA8AEgASABIAFAAUABQAFQAV
ABcAFwAXABcAFgAWABUAFQAYABkAGQAZABkAGAAYABgAGAAWABYAFQAUABMAEgARABEA
DwANAA0ACgAIAAcABwAHAAYABQAEAAMAAgABAAEAAgABAAEAAQD+//7//v/+//7//v/+
//7//f/9//z//P/8//z//P/8//z//P/8//z//P/7//v/+//7//v/+//7//v/+//7//v/
/f/9//3//f/9//3//f/9//3//f/9//3/+//8//z//P/8//z//P/8//7//v/+//7//v//
///////9//3//f/9//3//f/9//3///////////8BAAEAAgACAAAAAAAAAAAAAgACAAIA
AgAAAAAAAAAAAAIAAgACAAIAAgACAAIAAgACAAIAAgACAAIAAQABAAEAAgACAAIAAgD/
///////+/wAAAQABAAEAAQABAAEAAQD+//7//////wAAAAABAAEAAQAAAAAAAAAAAP//
/////wEAAQACAAIAAAAAAAAA////////AgACAAIAAgACAAAAAAAAAAAAAAAAAAAAAAAC
AAIAAwADAAEAAQABAAAAAAABAAMAAwAGAAYABwAIAAgACAAJAAkACAAIAAgACQAHAAkA
CQAJAAsADQANAAsADAAJAAcABQADAAIAAgACAAUABQAFAAMAAwADAAMAAwABAAEAAQAB
AAEAAgACAAIAAgACAAIAAgACAAIAAgACAAMAAwACAAIABAADAAMABAACAAIAAwADAAMA
AwADAAIABgAIAAkACQANABMAHwAyAEoAYAByAIcAmgCnAK0ApACKAGUAQAAcAPj/4//l
/+//+f///wwAHwArADgASQBXAFkAUQBOAEsASABEAEAAOQAwACkAJAAdABkAFgAVABQA
FAASAA==
         </WaveFormData>
      </LeadData>
      <LeadData>
         <LeadByteCountTotal>10000</LeadByteCountTotal>
         <LeadTimeOffset>0</LeadTimeOffset>
         <LeadSampleCountTotal>5000</LeadSampleCountTotal>
         <LeadAmplitudeUnitsPerBit>4.88</LeadAmplitudeUnitsPerBit>
         <LeadAmplitudeUnits>��V</LeadAmplitudeUnits>
         <LeadHighLimit>2147483647</LeadHighLimit>
         <LeadLowLimit>268435456</LeadLowLimit>
         <LeadID>V3</LeadID>
         <LeadOffsetFirstSample>0</LeadOffsetFirstSample>
         <FirstSampleBaseline>0</FirstSampleBaseline>
         <LeadSampleSize>2</LeadSampleSize>
         <LeadOff>FALSE</LeadOff>
         <BaselineSway>FALSE</BaselineSway>
         <ExcessiveACNoise>FALSE</ExcessiveACNoise>
         <MuscleNoise>FALSE</MuscleNoise>
         <LeadDataCRC32>2927365323</LeadDataCRC32>
         <WaveFormData>
FAAUABQAFAAUABQAFAAUABQAFAAUABQAEgASABIAEgAQAA4ADAAKAAkACAAHAAYAAwAC
AAEAAAD9//z/+//6//n/+P/3//b/9f/0//P/8v/y//L/8v/y//D/8P/w//D/7v/u/+7/
7v/u/+7/7v/u/+7/7v/u/+7/7P/s/+z/7P/s/+z/7P/s/+z/7P/s/+z/7v/u/+7/7v/u
/+7/7v/u/+7/7v/u/+7/7v/u/+7/7v/s/+z/7P/s/+7/7v/u/+7/7v/u/+7/7v/w//D/
8P/w/+7/7v/u/+7/7v/u/+7/7v/v//D/8f/y//D/8P/w//D/8P/w//D/8P/w//D/8P/w
//D/8P/w//D/7v/u/+7/7v/w//D/8P/w/+7/7v/u/+7/8P/w//D/8P/w//D/8P/w/+7/
7v/u/+7/7v/u/+7/7v/s/+z/7P/s/+7/7v/u/+7/7v/u/+7/7v/s/+z/7P/s/+7/7v/u
/+7/7P/s/+z/7P/s/+3/7f/s/+v/6//s/+z/7P/t/+3/7f/t/+//8P/w//H/8v/0//X/
9v/1//X/9P/0//X/9v/2//b/+P/4//n/+v/6//j/9v/z//L/8P/u/+7/7v/u/+7/7P/r
/+n/6f/p/+j/6P/n/+n/6P/o/+j/6P/o/+j/6P/m/+b/5v/m/+b/5v/m/+b/6P/o/+j/
6P/o/+n/6f/p/+v/6//r/+v/6f/p/+r/6v/r/+7/9P/6/wQAGAAyAEgAXwB9AJwAuwDZ
AOwA8QDqANgAvwCeAHQAQAASAPP/1f++/77/yP/H/8b/1f/m/+//8v/z//b/+P/5//n/
+P/5//b/9P/1//P/8P/w//H/8f/w/+//7//v//H/8f/w//D/7//v/+//7//v/+//7//v
//H/8f/x//H/8f/x//L/8v/w//D/8P/w//L/8v/y//L/9P/0//T/9f/z//P/8//0//T/
8//z//P/9f/2//f/9//3//f/9//3//X/9v/2//b/+f/5//j/+P/5//n/+v/6//j/+f/5
//n/+v/8//z//P////////8AAAIAAgACAAIAAwAEAAUABQAHAAgACQAKAAsADAAOABAA
EAAQABEAEQATABMAFAAUABQAFQAVABYAFgAWABYAFgAUABQAEgASAA8ADwAOAA0ADAAL
AAoACwAHAAYABAADAAEA///+//3//v/9//z/+v/4//f/9v/1//f/9v/1//T/8//z//P/
9P/0//T/8//z//P/8//z//L/8P/w//D/8P/x//H/8f/y//L/8v/x//H/8f/x//H/8f/x
//H/8f/x//H/8f/y//L/8f/x//H/8f/x//L/8v/y//L/8v/y//L/8v/y//L/8v/0//T/
9f/1//P/8//z//P/9f/2//b/9v/2//f/9//2//T/9f/1//X/9//3//f/9//1//X/9f/1
//X/9f/1//X/9f/1//X/9f/1//X/9f/1//X/9f/1//X/9f/1//X/9f/0//T/9P/0//b/
9v/2//b/9v/2//b/9v/1//X/9f/1//X/9f/1//X/9v/2//b/9//3//b/9v/2//T/9P/0
//T/8v/y//T/9P/0//T/9P/0//T/9P/0//T/9P/0//T/9f/1//T/8//z//T/9v/2//f/
9//3//f/+f/6//r/+v/6//v/+//9//3//v/+//7///8AAAAAAAACAAIAAwAEAAQAAgD+
//v/+v/4//b/9v/2//b/+P/4//f/9f/1//X/9P/0//P/8//y//L/8v/y//L/8v/0//T/
9P/0//L/8v/y//L/9P/0//T/9P/y//L/8//z//P/8//z//P/8//z//P/9P/0//f/+P/6
/wAADAAgADwAVgBvAI0ArADLAOcA/AADAfgA5gDTALoAkABcACwACwDr/8r/wv/M/8//
0P/f//D/9//6//3/AAAAAAMAAwAEAAEAAAAAAP///f/6//r/+//7//r/+f/5//n/+f/5
//j/+P/5//n/+f/5//n/+f/5//n/+//7//v/+//7//v//P/8//z//P/8//z//P/8//z/
/P/8//z//P/9/////////wAA/v/9//3//f/9//7///////////////////8AAAAAAAAB
AAEAAAAAAAEAAQACAAIABAAFAAUABQAGAAgACAAIAAkACQAJAAoACwAMAA0ADgAPABAA
EQARABUAFgAXABgAGQAaABwAHgAcABwAHQAdAB8AHwAgACAAIAAhACEAIgAkACQAJAAk
ACIAIgAgACAAHQAdABwAGwAZABcAFQAVABMAEgAQAA8ADQALAAoACQAIAAcABgAEAAQA
AwACAAEA///+//3//P/9//3//f/+//z//P/7//v//f/9//3//P/8//z//P/8//v/+//7
//z//P/8//v/+//7//v/+//7//v/+//7//v/+//7//z//P/7//v/+//7//v//P/8//z/
/P/8//z//P/8//z//P/8//z//P/9//3//f/9//3//f/9//7//v/+//7///////7//v//
///////9//3//f/9//////////////////////////////////3//f/9//3//f/9//3/
/f/9//3//f/9//z//P/8//z//P/8//z//P/+//7//v/+//v/+//7//v/+//7//v/+//6
//r/+v/7//3//P/8//z//P/8//z//P/6//r/+v/6//r/+v/6//r//P/6//r/+v/8//z/
/P/8//r/+v/6//r/+v/6//v/+//6//n/+f/6//z//P/9//3//f/9////AAD+//7//v//
/wEAAwADAAQABAAEAAUABgAGAAYACAAIAAkACgAKAAgABAABAAAA/v/8//z//P/8//7/
/v/9//v/+f/5//j/+P/5//n/+P/4//j/+P/4//j/+P/4//j/+P/4//j/+P/4//j/+P/4
//j/+P/4//n/+f/7//v/+//7//r/+f/4//j/+v/7//7/AAAGABQALABIAGIAfQCbAL4A
2wD3AAgBCQH4AOYA1wDAAJIAXAAuAA0A6f/I/8b/0v/P/9L/5//0//n//P8DAAQABgAJ
AAcABgAFAAIAAAD//////P/8//3//f/+//3//f/9//3//f/8//z//f/9//3//f/9//3/
/f/9/////////////f/9//7//v/+//7//v/+/wAAAAAAAAAAAAAAAAAAAQAAAP///v/+
/wAA//////////8AAAEAAQABAAEAAQABAAMABAAEAAQAAwADAAIAAgADAAMABAAEAAQA
BQAFAAUABgAIAAgACAALAAsACwAMAA4ADgAOAA4AEQASABMAEwATABQAFQAWABkAGgAc
AB4AHgAeAB8AHwAfAB8AIAAgACAAIQAhACIAIAAgACAAIAAiACIAIAAgAB8AHwAeAB0A
GwAZABcAFwATABIAEAAPAA8ADQAMAAsACAAHAAYABAAGAAUABAADAAMAAgABAAAAAQAB
AAEAAgAAAAAA//////////////7//v/+//7//v/9//3//f/+//7//v/9//3//f/9//3/
/f/7//v/+//7//v/+//8//z//f/9//3//f/7//z//P/8//z//P/8//z/+v/6//r/+v/8
//z//f/9//3//f/9//3//f/+//7//v/+///////+//z//f/9//3//f/9//3//f/9//3/
/f/9/////////////f/9//3//f/9//3//f/9//3//f/9//3//f/9//3//f/8//z//P/8
//z//P/8//z//P/8//z//P/7//v/+//7//v/+//7//v/+v/6//r/+//7//r/+v/6//r/
+v/6//r/+P/4//j/+P/4//j/+P/4//j/+v/6//r/+v/4//j/+P/4//j/+P/4//j/+v/6
//v/+//6//n/+f/6//r/+v/7//v/+f/5//v//P/9//7///8BAP//AQABAAIAAAAAAAEA
AgADAAQABwAIAAgACAAHAAQAAgD///7//P/6//r/+v/6//r/+v/5//f/9//3//b/9v/1
//X/9P/0//L/8v/y//L/9P/0//T/9P/y//L/8v/y//L/8v/y//L/9P/0//X/9f/1//X/
9f/1//X/9f/1//b/9v/1//r//v8GABYAMABKAGIAfwCbALwA2wDzAAAB/QDsANYAvwCe
AGwAOAASAPP/z/++/8j/zv/L/9T/5f/y//f/+P/5//z//v8BAAMAAAD///7//P/5//n/
+P/4//n/+f/4//f/9//3//X/9f/0//T/9f/1//X/9f/3//f/9//3//f/9//3//f/9//3
//j/+P/4//j/+P/4//b/9v/2//b/9v/2//b/9//3//f/9//4//j/9//3//f/9//4//n/
+f/5//n/+f/5//f/+P/4//j/+//7//r/+v/7//v//P/8//z//f/9//3//v8AAAAAAAAD
AAMAAwAEAAUABgAHAAgACQAKAAsACwANAA4ADwAQABEAEgAUABYAFgAWABcAFwAXABcA
GAAYABYAFwAXABgAGAAYABgAGAAaABoAGAAYABUAFQAUABMAEQAPAA0ADQALAAoACAAH
AAUAAwACAAEAAAD///7//P/8//v/+v/5//v/+v/5//j/9f/1//X/9v/2//b/9f/1//X/
9f/1//T/9P/0//T/9P/z//P/8//0//L/8v/x//H/8//z//P/8//z//P/8//z//P/8//0
//T/8//z//P/8//z//T/9P/0//T/9P/0//T/9v/2//b/9v/0//T/9f/1//X/9f/1//X/
9//4//j/+P/4//n/+f/4//b/9//3//f/9//3//f/9//3//f/9//3//f/9//3//f/9//3
//f/9//5//n/+f/5//n/+f/5//n/+P/3//b/9f/0//T/9P/0//b/9v/2//b/9v/2//b/
9v/1//X/9f/1//X/9f/1//X/9P/0//T/9f/1//T/9P/0//T/9P/0//T/8v/y//L/8v/0
//T/9P/y//L/8v/y//L/8v/y//L/8v/y//L/8//z//L/8f/x//L/9P/0//X/9f/z//P/
9f/2//b/9v/2//f/9//5//n/+v/4//j/+f/6//z//P/+//7///8AAAAA/v/8//n/+P/2
//L/8v/y//L/9P/0//P/8f/v/+//7v/u/+3/7f/s/+z/7P/s/+z/7P/s/+z/7P/s/+z/
7P/s/+z/7P/s/+z/7P/s/+z/7f/t/+3/7f/t/+3/7f/t/+3/7v/u//H/9P/2//r/AgAU
ACwAQgBZAHUAlACxAM0A5gDzAPAA4ADLALAAigBWACYABQDn/8b/uP/C/8X/wv/N/97/
6f/u//H/9v/2//n/+//6//n/+P/2//X/8//w//D/8f/x/+7/7f/t/+3/7//v/+7/7v/x
//H/8f/x/+//7//v/+//8f/x//H/8f/x//H/8v/y//D/8P/w//D/8P/w//D/8P/u/+7/
7v/v/+//7//v//D/8P/v/+//7//v//D/8f/x//H/8f/x//H/8f/y//L/8v/z//P/8v/y
//P/8//0//T/9P/1//X/9f/2//j/+P/4//n/+f/5//r/+//8//3//v///wAAAQABAAUA
BgAHAAgABwAIAAoADAAKAAoACwALAAwADQAPABAAEAARABEAEgASABIAEgASABAAEAAO
AA4ADwAPAA4ADQANAAsACQAJAAYABAABAP///v/9//3//f/6//n/+P/2//j/9//2//X/
8//y//H/8P/v/+//7//w//D/8P/v/+//7//v/+//7v/u/+7/7v/u/+v/6//r/+z/7P/s
/+v/6//t/+3/7f/t/+3/7f/t/+3/6//r/+z/7P/t/+3/7f/t/+3/7v/u/+7/7P/s/+z/
7P/u/+7/7v/u/+7/7v/v/+//7f/t/+3/7f/v//D/8P/w/+7/7//v/+7/8P/x//H/8f/x
//H/8f/x//H/8f/x//H/7//v/+//7//x//H/8f/x/+//7//v/+//7//v/+//7//v/+//
7//v/+7/7v/u/+7/8P/w//D/8P/u/+7/7v/u/+//7//v/+//7//v/+//7//w//D/8P/x
/+//7v/u/+7/7v/u/+7/7v/u/+7/7v/u/+z/7P/s/+z/7v/u/+7/7v/u/+7/7v/u/+7/
7v/u/+7/7v/u/+7/7v/s/+z/7f/t/+7/7f/t/+7/7P/s/+3/7f/t/+3/7//w//L/8v/y
//P/8//1//X/9v/2//b/9//4//b/9v/4//j/+//8//z/+v/6//f/9v/0//D/8P/w//D/
8P/w/+//7f/t/+3/7P/s/+n/6f/o/+j/6v/q/+r/6v/q/+r/6v/q/+r/6v/q/+r/6v/q
/+r/6v/q/+r/6//r/+v/6//r/+v/6//r/+v/7P/q/+3/8P/y//b//v8QACoARgBdAHsA
nAC5ANkA9AD9APQA4gDRALwAmgBkADIADQDt/8j/tv/A/8X/wv/N/+D/6f/u//P/9v/2
//f/+f/6//n/9v/0//P/8f/w//D/8f/x//D/7//v/+//8f/x//D/8P/x//H/8f/x//H/
8f/x//H/7//v/+//7//v/+//8P/w//H/8v/z//T/8v/y//L/8v/y//L/8v/z//P/8//z
//T/9P/z//P/8//z//T/9f/1//X/9f/1//X/9f/2//b/9v/5//n/+P/4//f/9//4//j/
+P/5//n/+f/6//z//P/8//v/+//7//z/AQACAAMABAAFAAYABwAHAAkACgALAAwACwAM
AA4AEAASABIAEwATABMAEwAUABQAFAAVABUAFgAYABgAGAAYABYAFgAUABQAEwATABIA
EQAQAA8ADgAPAAwACgAHAAUABQADAAIAAQAAAP///v/8//z/+//6//n/+f/4//f/9v/1
//X/9f/2//T/9P/z//P/8//z//P/8v/y//L/8v/y//P/8//z//T/8v/y//H/8f/z//P/
8//z//H/8f/x//H/8//z//T/9P/z//P/8//z//P/9P/0//T/8v/y//L/8v/y//L/8v/y
//T/9P/1//X/9f/1//X/9f/1//b/9v/2//b/9//3//b/9v/3//f/9//3//f/9//3//n/
+f/5//n/9//3//f/9//5//n/+f/5//f/9//3//f/9//3//f/9//3//f/9//3//j/+P/4
//j/9v/2//b/9v/2//b/9v/2//f/9//3//f/9//3//f/9//2//b/9v/3//f/9v/2//b/
9v/2//b/9v/2//b/9v/2//b/9v/2//b/9v/2//b/9v/0//T/9P/0//b/9v/4//b/9v/2
//b/9v/2//b/9v/4//j/+f/5//f/9f/0//T/9P/0//X/9f/1//X/9//4//r/+v/6//v/
+//9//3//v/+//7///8AAAIAAgAEAAQABQAGAAYABAAAAP3//P/6//j/+P/4//j/+v/6
//n/9//3//f/9v/2//T/8//x//D/8P/w//D/8P/y//L/8v/y//D/8P/w//D/8v/y//L/
8v/w//D/8f/x//P/8//z//P/8f/x//H/8v/w//P/9v/4//7/DAAiAEAAWgB1AJMAsgDR
AOkA/gABAfQA4ADRALoAkABcADAADQDn/8T/vv/G/8X/yP/Z/+r/8f/0//n//P/+/wEA
AQAAAP///v/8//n/9//4//j/+f/5//j/9//3//f/9//3//b/9v/3//f/9//3//f/9//3
//f/9//3//f/9//1//X/9v/2//j/+P/4//j/+P/4//j/+P/4//j/+P/5//v/+//7//z/
/P/7//v/+//7//z//f/9/////////////f/+//7//v/9//3//P/8//3//f/+//7/AAAB
AAEAAQACAAQABAAEAAUABQAFAAYACQAKAAsADAANAA4ADwAPABMAFAAVABYAFQAWABgA
GgAaABoAGwAbAB0AHQAeAB4AHgAfAB8AIAAgACAAIAAgACIAIgAgACAAHQAdABwAGwAZ
ABcAFQAVABMAEgAQAA8ACwAJAAgABwAIAAcABgAEAAQAAwACAAEAAQAAAP///v/7//v/
+//8//z//P/7//v/+f/5//n/+P/4//j/+P/4//n/+f/5//r/+P/4//f/9//3//f/9//3
//f/9//3//f/+f/5//r/+v/5//n/+f/5//f/+P/4//j/+P/4//j/+P/5//r/+//8//r/
+v/7//v/+f/5//n/+f/7//z//P/8//r/+//7//r/+v/7//v/+//7//v/+//7//v/+//7
//v/+//7//v/+//9//3//f/9//v/+//7//v/+//7//v/+//9//3//f/9//r/+v/6//r/
+P/4//j/+P/4//j/+P/4//f/9//3//f/9f/1//X/9f/2//b/9v/3//f/9v/2//b/9v/2
//b/9v/4//j/+P/4//b/9v/4//j/9v/2//b/9v/2//b/9v/2//b/9P/0//X/9f/0//P/
8//0//b/9v/3//f/9//3//n/+v/4//j/+P/5//n/+//7//z//P/8//3//v8AAAAAAgAC
AAEAAgACAAAA/P/5//j/9v/2//b/9v/2//b/9v/1//P/8f/x//D/8P/v/+//7v/u//D/
8P/w//D/8P/w//D/8P/w//D/8P/w//D/8P/w//D/8P/w//H/8f/x//H/8f/x//H/8f/x
//L/8v/1//b//P8GABYALgBCAFoAdwCTAK4AzQDlAPAA7QDiAMoArQCKAFoAJgAEAOf/
yf+8/8b/yv/H/87/3//s//H/9P/3//r//v////3//P/7//r/+P/3//f/9P/0//X/9f/0
//P/8//z//P/8//y//L/8//z//P/8//1//X/9f/1//P/8//z//P/8//z//T/9P/0//T/
9P/0//T/9P/0//T/9P/0//T/9f/1//X/9f/2//b/9f/1//X/9f/2//f/9//3//f/9//3
//X/9v/2//b/9//3//b/9v/3//f/+P/4//r/+//7//v//P/+//7//v/9//3//f/+////
AAABAAIABAAGAAgACQAJAAoACwAMAA0ADgAQABIAEgASABMAEwATABMAFAAUABQAFQAV
ABYAFAAUABQAFAAWABYAFAAUABMAEwASABEADwANAAsACwAJAAgABgAFAAMAAQAAAP//
/v/9//z/+v/6//n/+P/3//n/+P/3//b/9f/1//X/9v/2//b/9f/1//X/9f/1//T/8v/y
//L/8v/x//H/8f/y//T/9P/z//P/9f/1//X/9f/z//P/8//z//P/8//0//T/8//z//P/
8//z//T/9P/0//b/9v/2//b/9v/2//b/9v/2//b/9//3//f/9//3//f/9//4//j/+P/2
//f/9//2//j/+f/5//n/9//3//f/9//5//n/+f/5//n/+f/5//n/+f/5//n/+f/5//n/
+f/5//n/+f/5//n/+f/5//n/+f/4//j/+P/4//j/+P/4//j/+P/4//j/+P/3//f/9//3
//f/9//3//f/+P/4//j/+f/5//j/+P/4//j/+P/4//j/9v/2//b/9v/4//j/+P/4//b/
9v/2//b/+P/2//b/+P/2//b/9v/2//j/+P/4//j/9//2//b/9f/2//X/9f/2//b/9v/3
//f/+f/5//v//P/8//z//P/9//3//////wAA/v/+////AAAAAAAAAgACAAUABgAGAAQA
AgD///7//P/4//j/+P/4//j/+P/3//X/9//3//b/9v/1//X/9P/0//T/9P/0//T/9P/0
//T/9P/y//L/8v/y//T/9P/0//T/9P/0//X/9f/1//X/9f/1//X/9f/1//b/9P/1//j/
/P8CAA4AJABAAFoAdQCTALIA0QDtAAQBBQH2AOIA0wC8AJQAXgAwAA8A7f/I/77/yP/L
/87/3//w//X/+P/9//7/AAADAAUABAABAAAA/v////3/+v/6//v/+//8//v/+//7//v/
+//6//r/+//7//v/+//5//n/+f/5//v/+//7//v/+//7//z//P/+//7//v/+//z//P/8
//z//P/8//z//f/9//3//f/+//7//f/9//3//f/+/////////////////wEAAgACAAIA
AQABAAAAAAADAAMABAAEAAQABQAFAAUABgAIAAgACAALAAsACwAMAA4ADgAOAA4AEQAS
ABMAEwAVABYAFwAYABkAGgAcAB4AHAAcAB0AHQAfAB8AIAAgACAAIQAhACIAIgAiACIA
IgAiACIAIAAgACEAIQAgAB8AGwAZABcAFwAXABYAFAATABEADwAOAA0ACgAJAAgABgAI
AAcABgAFAAUABAADAAIAAQABAAEAAgACAAIAAQABAP////////7/AAAAAAAAAAD/////
//8AAP7//v/9//3//f/9//3//f/9//3//f/9//3//f/+//7//f/9//3//f/9//7//v/+
//7//v/+//7/AAAAAAAAAAAAAAAAAQABAAEAAQABAAEAAQACAAIAAgAAAAEAAQAAAAIA
AwADAAMAAwADAAMAAwABAAEAAQABAAMAAwADAAMAAwADAAMAAwABAAEAAQABAAMAAwAD
AAMAAQABAAEAAQACAAIAAgACAAIAAgACAAIAAgACAAIAAgABAAEAAQABAAEAAQABAAEA
AAAAAAAAAQABAAAAAAAAAAIAAgACAAIAAgACAAIAAgAAAAAAAAAAAAAAAAAAAAAAAAAA
AAAAAAAAAAAAAAAAAAAAAAAAAAAA/v/+//////8AAP////8AAAAAAAABAAEAAQABAAMA
BAAEAAQABAAFAAUABwAHAAgACAAIAAkACgAKAAoADAAMAA0ADgAOAAwACgAHAAYABAAC
AAIAAgACAAIAAgABAP///f/9//z//P/7//v/+v/6//z//P/8//z//P/8//z//P/8//z/
/P/8//r/+v/6//r//P/8//3//f/7//v/+//7//3//f/9//7//v///wQACAAQACIAPgBW
AG4AiQCpAMgA5wABAQwBBwH0AOAAzQCwAH4ASAAiAAMA3f/I/87/0v/R/9r/6//2//v/
AAADAAQACAAJAAsACgAJAAYABAABAAEAAgACAAMAAwAAAP///////wEAAQAAAAAAAQAB
AAEAAQD//////////wEAAQABAAEAAQABAAIAAgAAAAAAAAAAAAAAAAAAAAAAAAAAAAAA
AQABAAEAAQACAAIAAQABAAEAAQACAAMAAwADAAMAAwADAAMABAAEAAQABwAHAAYABgAF
AAUABgAGAAYABwAHAAcACAAKAAoACgANAA0ADQAOABEAEgATABQAEwAUABUAFQAZABoA
GwAcAB0AHgAgACIAIAAgACEAIQAhACEAIgAiACQAJQAlACYAJAAkACQAJAAkACQAIgAi
ACMAIwAiACEAHQAbABkAGQAVABQAEgARABEADwAOAA0ADAALAAoACAAIAAcABgAFAAUA
BAADAAIAAQABAAEAAgACAAIAAQABAAEAAQABAAAAAAAAAAAAAAD///////8AAAAAAAD/
/////f/9//3//f////////////3//f/+//7//////////////wAAAAAAAAAAAAAAAAAA
AAAAAAAAAAD+//7///////////////////8AAAAAAAAAAAEAAQAAAAAAAQABAAEAAwAD
AAMAAwADAAMAAwADAAEAAQABAAEAAQABAAEAAQABAAEAAQABAAEAAQABAAEAAQABAAEA
AQACAAIAAgACAAAAAAAAAAAAAAAAAAAAAAD///////////3//f/9//3//v/+//7////9
//z//P/8//z//P/8//z//P/8//z//P/+//7//v/+//7//P/+//7//v/+//7//f/8//v/
+v/8//z//f/9//z/+//7//z//P/8//3//f/9//3///8AAAAAAAAAAAEAAQADAAMABAAC
AAIAAwAEAAYABgAIAAgACQAKAAoACAAIAAUABAACAAAAAAAAAAAA/v/+//3/+//5//n/
+P/4//n/+f/4//j/+P/4//j/+P/2//b/9v/2//b/9v/2//b/9v/2//b/9v/4//j/+f/5
//n/+f/5//n/+f/5//n/+v/6//n//P8AAAQADgAgADgATgBjAH8AnAC9AN0A8AD7APoA
6gDTALQAjABcACoACQDr/87/xv/Q/9X/0v/b/+r/9//8////AAAEAAcABwAGAAUABAAC
AAEA///8//z//f/9//z/+//7//v//f/9//z//P/7//v/+//7//v/+//7//v/+//7//v/
+//7//v//P/8//z//P/8//z//P/8//z//P/8//z//P/9//3//f/9//7//v/9//3//f/9
//7///////////////////8AAAAAAAABAAEAAAAAAAMAAwAEAAQAAgADAAMAAwACAAQA
BAAEAAcABwAHAAgACQAKAAsADAANAA4ADwAPABMAFAAVABYAFQAWABgAGgAYABgAGQAZ
ABoAGwAdAB4AHAAdAB0AHgAgACAAIAAgACAAIAAeAB4AGwAbABoAGQAXABUAEwATABIA
EgARABEADQALAAoACQAIAAcABgAEAAQAAwACAAEAAQAAAP///v/9//3//f/+/wAAAAD/
/////f/9//3//P/8//z//P/8//3//f/9//7//v/+//3//f/9//3//f/9//v/+//7//v/
/f/9//7//v/9//3//f/9//3//v/+//7//v/+//7//v/+//7//v/+//7//v//////AQAB
AAEAAQD//wAAAAAAAAAAAQABAAAAAgADAAMAAwADAAMAAwADAAEAAQABAAEAAwADAAMA
AwADAAMAAwADAAMAAwADAAMAAwADAAMAAwABAAEAAQABAAIAAgACAAIABAAEAAQABAAD
AAIAAQAAAAEAAQABAAEAAQABAAEAAQAAAAAAAAABAAEAAAAAAAAAAAAAAAAAAAAAAAAA
AAAAAAAAAAAAAAAAAAAAAAAAAAAAAAAAAgACAAIAAgACAAAAAAAAAAAA/v/+//////8A
AP////8AAP7//v///////////wEAAgADAAQABQAHAAUABwAHAAgACAAIAAkACgAKAAoA
DAAMAA0ADgAOAAwADAAJAAgABgAEAAQABAAEAAYABgAFAAMAAQABAAAAAAD//////v/+
//7//v/+//7//v/+//7//v8AAAAAAAAAAAAAAAAAAAAAAAAAAAEAAQABAAEAAQABAAEA
AQABAAIAAgAFAAgACAAMABYAJgBAAFoAcwCRALAA0QDtAAQBDQEGAfYA4wDOAKgAdABE
ACEAAQDe/87/2P/d/9z/5//4/wEABAAJAAwADgARABMAEgAPAA4ADgALAAsACgAKAAsA
CwAKAA==
         </WaveFormData>
      </LeadData>
      <LeadData>
         <LeadByteCountTotal>10000</LeadByteCountTotal>
         <LeadTimeOffset>0</LeadTimeOffset>
         <LeadSampleCountTotal>5000</LeadSampleCountTotal>
         <LeadAmplitudeUnitsPerBit>4.88</LeadAmplitudeUnitsPerBit>
         <LeadAmplitudeUnits>��V</LeadAmplitudeUnits>
         <LeadHighLimit>2147483647</LeadHighLimit>
         <LeadLowLimit>268435456</LeadLowLimit>
         <LeadID>V4</LeadID>
         <LeadOffsetFirstSample>0</LeadOffsetFirstSample>
         <FirstSampleBaseline>0</FirstSampleBaseline>
         <LeadSampleSize>2</LeadSampleSize>
         <LeadOff>FALSE</LeadOff>
         <BaselineSway>FALSE</BaselineSway>
         <ExcessiveACNoise>FALSE</ExcessiveACNoise>
         <MuscleNoise>FALSE</MuscleNoise>
         <LeadDataCRC32>773379537</LeadDataCRC32>
         <WaveFormData>
KAAoACgAKAAqACoAKgAqACoAKgAqACoAKQAoACcAJgAlACQAIwAiAB8AHgAdABwAGgAa
ABoAGgAXABYAFQAUABIAEgASABIAEQAQAA8ADgAMAAwADAAMAAwADAAMAAwACwAKAAkA
CAAKAAoACgAKAAgACAAIAAgACAAIAAgACAAIAAgACAAIAAYABgAGAAYABgAGAAYABgAG
AAYABgAGAAQABAAEAAQABQAGAAcACAAHAAYABQAEAAYABgAGAAYABAAEAAQABAAGAAYA
BgAGAAQABAAEAAQABAAEAAQABAAGAAYABgAGAAYABgAGAAYABgAGAAYABgAGAAYABgAG
AAQABAAEAAQABAAEAAQABAAEAAQABAAEAAQABAAEAAQABAAEAAQABAACAAIAAgACAAQA
BAAEAAQAAwACAAEAAAAAAAAAAAAAAAIAAgACAAIAAAAAAAAAAAD+//7//v/+//7//v/+
//7/AAAAAAAAAAD+//7//v/+//7//v/+////////////AAD//wAAAAACAAQABQAFAAUA
AwAEAAQABAAFAAYACAAIAAgACQAJAAkACwALAAkABwADAAIAAAD///7//f/9//3//f/7
//v/+f/3//f/9v/1//b/9v/2//b/9v/2//b/9v/2//b/9v/2//T/9P/0//T/9v/2//b/
9v/2//b/9v/3//b/9v/2//b/9v/2//b/9v/2//b//P8DAA0AIAA2AEcAWgB3AJcAvQDg
AAABGgEsATUBOQE1ARUBzQB7AD8ADwDp/9r/2f/P/8T/w//M/9X/2//h/+T/6P/s/+7/
8f/z//H/8v/0//T/9P/0//T/9P/0//L/8v/y//L/8v/y//L/8f/x//H/8f/z//P/8//z
//H/8v/y//H/8//0//T/9P/y//L/8v/z//P/8//z//P/8//z//P/8//1//X/9f/1//T/
8//y//H/8//0//T/9P/0//X/9f/1//P/8//z//T/9P/0//T/9P/1//X/9f/1//X/9f/1
//X/9v/2//b/9v/4//n/+f/5//n/+v/6//v//P/9//7///8AAAAAAgADAAQABQAFAAcA
BwAHAAcACQAIAAgACAAIAAgACQAJAAkACwAMAAwADAAMAAwACwAKAAkACAAGAAQABAAD
AAIAAQD9//3/+//7//r/+f/2//b/9//2//b/9P/y//L/8P/w//L/8f/x//D/8P/w/+7/
7v/v/+//7v/u/+//7//u/+7/7P/s/+z/7P/u/+3/7f/t/+3/7P/s/+z/7P/s/+z/7f/v
/+7/7v/u/+z/7P/s/+z/7f/t/+3/7v/u/+7/7v/u/+7/7v/u/+7/7v/u/+7/7v/w//D/
8P/x/+//8P/w/+//7//v/+//8P/x//H/8P/w//D/8f/x//H/8//z//P/8//x//L/8//z
//L/8f/x//H/8v/y//L/8v/z//P/8v/y//L/8v/y//L/9P/0//T/9P/x//H/8f/x//H/
8v/y//L/8v/z//P/8//y//L/8v/x//P/8//z//P/8//z//P/9P/y//H/8f/x//H/8f/x
//H/7//w//L/8f/y//L/8v/y//L/8v/y//L/8v/y//L/8v/y//L/8v/y//L/8//z//P/
8//0//X/9v/2//j/+P/5//n/+f/5//r/+v/6//v//P/+//7//v//////AQADAAMAAQD9
//v/+v/4//X/9P/z//P/9P/1//T/9f/z//P/8//y/+//7v/u/+7/7v/u/+7/7v/w//D/
8P/w/+7/7v/u/+7/7v/u/+7/7v/w//D/8P/w/+//8P/w//D/8P/w//D/8P/y//L/9P/2
//v/BQAYADAAQwBYAHcAmQC7AN4AAAEcASwBNQE/AT8BHwHZAIUAQwARAOX/0v/P/8f/
vv/D/9L/2//f/+P/5v/q/+7/8P/1//X/9f/0//b/9P/0//T/9P/0//T/8v/y//L/9P/0
//T/9P/1//X/9f/1//X/9f/1//X/9//4//j/9//3//j/+P/4//b/9v/2//f/+f/5//n/
+f/3//f/9//3//n/+f/5//n/+f/5//n/+f/5//r/+v/6//r/+//7//v/+//7//v//P/8
//z//P/8//////////////////////8CAAIAAgACAAQABQAFAAUABQAGAAYABwAKAAsA
DAANAA4ADgAQABEAFAAVABUAFwAVABUAFQAXABgAGAAYABgAGgAbABsAGwAbABwAHAAc
ABwAHAAbABoAGgAaABkAGAAWABUAFAATABMAEwARABEADgANAAoACgALAAoACgAIAAgA
CAAGAAYABAADAAMAAgAEAAQAAgACAAEAAQAAAAAAAwADAAIAAgACAAIAAgACAAIAAQAB
AAEAAQAAAAAAAAAAAAAAAAABAAEAAAAAAAAAAAAAAAAAAAABAAEAAQACAAAAAAAAAAAA
AAAAAAAAAAACAAIAAgACAAIAAgACAAMAAQACAAIAAQADAAMAAwAEAAMAAwACAAIABAAF
AAUABQADAAMAAwADAAMABAAFAAUABgAFAAUABQAEAAQABAAEAAUABQAEAAQABAAEAAQA
BAAGAAYABgAGAAUABQAFAAUAAwAEAAQABAAGAAcABwAHAAYABgAGAAUABQAFAAUABQAF
AAUABQAGAAQAAwADAAMABQAFAAUABQAFAAQABAAFAAUABQAFAAUABAAEAAQABAAEAAQA
BAAEAAIAAgACAAIABAAEAAQABAAEAAQABAAEAAcABwAHAAcABgAHAAgACAAKAAoACwAL
AAsACwAMAAwADgAPABAAEgAQABAAEQARABMAFQAVABMADwANAAwACgAJAAgABwAHAAcA
BwAFAAUAAwADAAMAAgABAAAAAAAAAAAAAAAAAAAAAAAAAAAAAAAAAAAAAAAAAAAAAAAA
AAAAAAAAAAAAAAADAAQABAAEAAIAAgACAAIAAgAGAAgADAARABsAMABEAFcAbACLAK8A
0QD0ABIBKgE0AT0BRwFBARkBywB5AD0AEQDt/+D/3//V/9D/2f/m/+v/7//1//j//P8A
AAIAAwADAAMABAAEAAQABAAEAAQABAAEAAIAAgACAAQABAAEAAQAAwADAAMAAwADAAMA
AwADAAUABgAGAAUAAwAEAAQABAAGAAYABgAHAAUABQAFAAUABwAHAAcABwAHAAcABwAH
AAcABwAHAAcABwAIAAgACAAIAAkACQAJAAsACwALAAwADAAMAAwADAALAAsACwALAA8A
DwAPAA8AEAAQABAAEAASABMAEwATABUAFgAWABcAGgAbABwAHQAcABwAHgAfACAAIQAh
ACMAJQAlACUAJwAmACYAJgAmACgAKQApACkAKQAqACoAKgAqACoAKQAoACgAKAAnACYA
JAAjACIAIQAfAB8AHQAdAB4AHQAaABoAFwAWABYAFAAUABQAEgASABIAEQARABAAEAAQ
AA4ADgAPAA8ADgAOAA8ADwAOAA4ADgAOAA4ADgAOAA0ADQANAA0ADAAMAAwACgAKAAoA
CwALAAoACgAKAAwADAAMAAwACwALAAsADAAMAAwADAAMAA4ADgAOAA4ADAAMAAwADAAO
AA4ADgAPAA0ADgAOAA0ADQANAA0ADgAPAA8ADgAOAA4ADwAPAA8ADwAPAA8ADwANAA4A
DwAPABAADwAPAA8AEAAQABAAEAAPAA8ADgAOAA4ADgAOAA4ADAAMAAwADAALAAsACwAL
AAsADAAMAAwACgALAAsACwAMAAwADAALAAsACwALAAsACQAJAAkACgAKAAkACQAJAAkA
CQAJAAkACQAIAAgACQAJAAkACQAJAAYACAAIAAgACAAIAAgACAAIAAYABgAGAAYACAAI
AAgACAAIAAgACAAIAAkACQAJAAkACAAJAAoACgAKAAoACwALAA0ADQAOAA4ADAANAA4A
EAAQABAAEQARABEAEwATABEADQALAAoACAAHAAYABQAFAAUABQADAAMAAQABAAEAAAD/
//7//v/+//7//v/+//7//v/+//7//v/8//z//P/8//z//P/8//z//P/8//z//P/9//7/
/v/+//z//P/8//z//v/+/wIABgANABsAMABEAFUAbgCPALMA1QD0ABIBJAEuATkBPQEr
AfMAoQBZACcA+//f/9z/2f/N/8j/z//a/+H/5f/n/+r/8P/0//j/+f/5//n/+P/4//b/
+P/4//j/+P/4//b/9v/2//b/9v/2//b/9//3//f/9//3//f/9//3//f/+P/4//f/9f/2
//b/9v/2//b/9v/3//f/9//3//f/9f/1//X/9f/3//f/9//3//f/9//3//f/9//4//j/
+P/4//n/+f/5//f/9//3//j/+v/6//r/+v/5//n/+f/5//v/+//7//v//v/+//7//v/+
/////////wEAAgACAAMABAAFAAYABwAKAAoADAANAAwADQANAA8ADwAPAA8AEQASABIA
EgASABAAEQARABEAEQASABIAEgAUABQAEwASABEAEAAOAAwACgAJAAgABwAHAAcABQAF
AAIAAQD+//7//f/8//z/+v/6//r/+P/4//j/9//3//b/9v/2//T/9P/z//P/8v/y//X/
9f/0//T/8v/y//L/8v/y//H/8f/x//H/8P/w//D/8P/w//D/8f/x//D/8P/w//D/8P/w
//D/8f/x//H/8v/w//D/8P/w//D/8P/w//D/8v/y//L/8v/w//D/8P/x/+//8P/w/+//
8P/x//L/9P/z//P/8v/y//L/8//z//P/8//z//P/8//z//T/9f/1//T/8//z//P/9P/0
//T/9P/1//X/9P/0//L/8v/y//L/8v/y//L/8v/z//P/8//z//H/8v/y//L/8P/x//H/
8f/w//D/8P/v//H/8f/x//H/7//v/+//8P/w/+//7//v/+//7//v/+//7//u/+7/7//v
/+//7//u/+7/7v/u/+7/7v/u/+7/7v/u/+7/7v/u/+7/7v/u/+7/7//v/+//7//u/+//
8P/w//L/8v/z//P/8//z//T/9P/0//X/9v/4//j/+P/5//n/+f/7//v/+f/3//X/9P/y
//H/8P/v/+//7//v/+3/7f/r/+v/6//q/+n/6P/o/+j/6P/o/+j/6P/o/+j/6P/o/+j/
6P/o/+j/6P/o/+j/6P/o/+j/6P/o/+f/6P/o/+j/6v/q/+r/6v/q/+z/7v/w//X//f8O
ACIAMwBEAF8AgQChAMQA6AAGARoBJQEtAS8BGwHhAI0ASQAXAOn/0P/L/8X/uP+z/7z/
x//P/9X/2P/c/+D/5P/n/+f/5//o/+j/6v/o/+j/6P/o/+j/5v/m/+b/6P/o/+j/6P/p
/+n/6f/p/+f/5//n/+f/6f/q/+r/6f/p/+r/6v/q/+j/6P/o/+n/6//r/+v/6//p/+n/
6f/p/+v/6//r/+v/6f/p/+n/6f/p/+r/6v/q/+r/6//r/+v/6//r/+v/7P/s/+z/7P/s
/+3/7f/t/+3/7//v/+//7//y//L/8v/y//L/8//z//P/9f/2//b/9//4//n/+v/7//7/
/v8AAAEAAgADAAMABQADAAMAAwAFAAgACAAIAAgABgAHAAcABwAHAAgACAAIAAgACAAH
AAYACAAIAAcABgAEAAMAAgABAP3//f/7//v//P/7//j/+P/3//b/9v/0//T/9P/y//L/
8v/x//H/8P/u/+7/7P/s/+3/7f/s/+z/7//v/+7/7v/s/+z/7P/s/+7/7f/t/+3/6//q
/+r/6v/s/+z/7P/t/+3/7P/s/+z/7P/s/+z/7P/t/+3/7f/u/+7/7v/u/+7/7P/s/+z/
7P/u/+7/7v/u/+7/7v/u/+//7//w//D/7//v/+//7//w//H/8f/w//D/8P/x//H/8f/x
//H/8f/x//H/8v/z//P/8v/x//H/8f/y//L/8v/y//P/8//y//L/8P/w//D/8P/y//L/
8v/y//H/8f/x//H/8f/y//L/8v/y//P/8//z//L/8v/y//H/8f/x//H/8f/x//H/8f/y
//L/8f/x//H/8f/x//H/8f/x//D/8P/x//H/8f/x//H/8P/w//D/8P/w//D/8v/y//L/
8v/y//L/8P/w//D/8P/w//D/8P/w//D/8P/w//D/8f/x//H/8f/y//P/9P/0//b/9v/3
//f/+f/5//r/+v/4//n/+v/8//z//P/9//3///8BAAEA///9//v/+v/4//f/9v/1//X/
9f/1//P/8//x//H/8f/w/+//7v/u/+7/7v/u/+7/7v/w//D/8P/w//D/8P/w//D/7v/u
/+7/7v/u/+7/7v/u/+//8P/w//D/8P/w//D/8P/u//D/9P/2//n/AQAQACYAOwBMAGcA
iQCrANAA9AASASIBKwE3ATsBJQHlAJMASwAXAOn/0v/P/8n/vv+//8z/1f/b/+H/5P/o
/+z/8P/x//P/8//y//L/8v/0//T/9P/0//T/8v/y//L/8P/w//D/8P/z//P/8//z//P/
8//z//P/8//0//T/8//z//T/9P/0//X/9v/3//n/9//3//f/9//1//X/9f/1//f/9//3
//f/+f/5//n/+f/3//j/+P/4//j/+f/5//n/9//3//f/+P/6//r/+v/6//v/+//7//v/
+//7//v/+//+//7//v/+//7/////////AwAEAAQABQAGAAcACAAJAAoACgAMAA0ADgAP
AA8AEQARABEAEQATABQAFAAUABQAEgATABMAEwAVABYAFgAWABYAFgAVABQAFgAWABUA
FAAUABMAEgARAA0ADQALAAsADAALAAgACAAHAAYABgAEAAIAAgAAAAAAAAD//////v/+
//7//P/8//3//f/8//z//f/9//z//P/8//z//P/8//7//f/9//3//f/8//z//P/8//z/
/P/9//3//P/8//z//P/8//z//P/9//3//f/+//z//P/8//z//v/+//7//v/8//z//P/8
//7//v/+//////8AAAAA//////////8AAAMAAwACAAIAAgADAAMAAwADAAMAAwADAAMA
BAAFAAUABAADAAMAAwAEAAQABAAEAAUABQAEAAQABAAEAAQABAAEAAQABAAEAAMAAwAD
AAMAAwAEAAQABAACAAMAAwADAAQABAAEAAMABQAFAAUABQADAAMAAwAEAAQAAwADAAMA
AwADAAMAAwADAAIAAgADAAMAAwADAAMABAAEAAQABAACAAIAAgACAAYABgAEAAIAAgAC
AAIABAAEAAQABAAGAAYABgAGAAQABAAEAAQABQAFAAUABQAGAAcACAAIAAoACgALAAsA
DQANAA4ADgAMAA0ADgAQABIAEgATABMAEQATABMAEQARAA8ADgAMAAkACAAHAAcACQAJ
AAcABwAHAAcABwAGAAQAAgABAAAAAgACAAIAAgACAAIAAgACAAIAAgACAAIAAgACAAIA
AgAEAAQABAAEAAMABAAEAAQABAAEAAQABAAEAAYACAAKABEAGwAsAEIAVQBqAIcAqQDN
AO4ADAEkATABOQFBAT8BHQHVAIMARQAVAPH/5P/h/9f/0P/X/+T/6//v//P/+P/8/wAA
AgABAAMABQAGAAQAAgAEAAQABAAEAAYABAAEAAQABAAEAAQABAAFAAUABQAFAAcABwAH
AAcABwAIAAgABwAGAAYABQAEAAYABgAGAAcABwAHAAcABwAHAAcABwAHAAcABwAHAAcA
BwAHAAcABwAHAAgACAAIAAgACQAJAAkACQAJAAkACgAKAAoACgAKAAkACQAJAAkADQAN
AA0ADQAOAA4ADgAOABAAEQARABEAEwAUABQAFQAWABcAGAAZABoAGgAcAB0AHgAfAB8A
IQAhACEAIQAjACQAJAAkACQAIgAjACMAIwAjACQAJAAkACQAJAAjACIAIAAgAB8AHgAc
ABsAGgAZABcAFwAVABUAEgARAA4ADgANAAwADAAKAAgACAAGAAYABgAFAAUABAACAAIA
AAAAAAEAAQAAAAAA//////7//v/+//7//v/+/wAA/////////f/8//z//P/8//z//P/9
//v/+v/6//r//P/8//z//P/7//v/+//8//r/+v/6//r//P/8//z//P/8//z//P/8//z/
/P/8//3/+//8//z/+//9//3//f/+//3//f/8//z//v/////////9//3//f/9//3//v//
/////v/9//3//f/+//7//v/+///////+//7//P/8//z//P/+//7//v/+//v/+//7//v/
+//8//z//P/6//v/+//7//r/+v/6//n/+f/5//n/+f/3//f/9//4//r/+f/5//n/+f/5
//n/+f/5//j/+P/5//n/+f/3//f/+P/4//j/+P/4//j/+P/4//j/9v/2//b/9v/2//b/
9v/2//n/+f/5//n/+P/5//r/+v/8//z//f/9//v/+//8//z//v///wAAAgAEAAQABQAF
AAMABQAFAAMA///9//z/+v/5//j/9//3//f/9//1//X/8//z//P/8v/x//D/8P/w//D/
8P/w//D/8P/w//D/8P/w//D/8P/w//D/8P/w//D/8P/w//D/8P/x//L/8v/y//D/8P/w
//D/8v/y//b//P8FABUAKAA4AEkAZgCHAKcAywDsAAgBHAEmAS0BMQEfAesAmwBVACEA
8//Z/9T/z//B/7z/wf/M/9X/2f/d/+L/5v/q/+r/7f/v/+//8P/w//D/7v/u/+7/7v/w
/+7/7v/u/+7/7v/u/+7/7//v/+//7//x//H/8f/x/+//8P/w/+//7//w//D/8P/y//L/
8v/z//H/8f/x//H/8f/x//H/8f/x//H/8f/x//H/8f/x//H/8f/y//L/8v/y//P/8//z
//X/9f/1//b/9P/0//T/9P/1//X/9f/1//n/+f/5//n/+v/6//r/+v/8//3//f/9//3/
/v/+////AgADAAQABQAEAAQABgAHAAgACQAJAAsADQANAA0ADwAOAA4ADgAOAA4ADwAP
AA8AEQASABIAEgASABIAEQAQAA4ADgANAAwACgAJAAgABwAHAAcABQAFAAQAAwAAAAAA
///+//7//P/8//z/+v/6//r/+f/5//j/+P/4//b/9v/5//n/+P/4//n/+f/4//j/+P/4
//j/+P/4//f/9//3//n/+P/4//j/+P/4//j/+f/3//b/9v/2//j/+P/4//j/9//3//f/
+P/4//j/+P/4//r/+v/6//r/+P/4//j/+P/6//r/+v/7//v//P/8//v/+//7//v//P/9
//3//P/8//z//f/9//3//f/9//3//f/9//7///////7//f/9//3//v/+//7//v//////
/v/+/wAAAAAAAAAA/v/+//7//v//////////////AAAAAAAA/v/////////+//7//v/9
//3//f/9//3//f/9//3//v/+//3//f/9//3//f/9//3////+//7///8BAAEAAQABAAAA
AAAAAAAA/v/+//7//v/+//7//v/+/wAAAAAAAAAAAAAAAAAAAAD+//7//v/+/wEAAQAB
AAEAAgADAAQABAAGAAYABwAHAAcABwAIAAgACAAJAAoADAAKAAoACwALAA0ADwAPAA0A
CwAJAAgABgAFAAQAAwADAAEAAQD//////////////v/9//z//P/8//7//v/+//7//P/8
//z//P/8//z//P/8//7//v/+//7//P/8//z//P/9//7//v/+//7//v/+//7//v/+/wIA
BgALABUAJgA8AE8AZACDAKUAyQDsAA4BJgEwATkBQwFBAR8B1wCFAEcAFwDt/9r/2f/R
/8r/0//g/+f/7f/x//T/9v/8//7///////3/AAACAAIAAAAAAAAAAAACAAAAAAAAAAAA
AAAAAAAAAQABAAEAAQABAAEAAQABAAMABAAEAAMAAQACAAIAAgAEAAQABAAFAAMAAwAD
AAMABQAFAAUABQAFAAUABQAFAAUABQAFAAUABwAIAAgACAAGAAcABwAHAAkACQAJAAoA
CAAIAAgACAALAAsACwALAA0ADQANAA0ADgAOAA4ADgASABMAEwATABMAFAAUABUAFgAX
ABgAGQAaABoAHAAdACAAIQAhACMAIwAjACMAJQAmACYAJgAmACYAJwAnACcAKQAqACoA
KgAoACgAJwAmACgAKAAnACYAJAAjACIAIQAfAB8AHQAdAB4AHQAaABoAFwAWABYAFAAU
ABQAEgASABQAEwATABIAEgASABAAEAARABEAEAAQAA8ADwAOAA4AEAAQABAAEAAQAA8A
DwAPAA8ADgAOAA4ADgAOAA4ADwAPAA4ADgAOAA4ADgAOAA4ADQANAA0ADgAOAA4ADgAO
AA4ADgAOAA4AEAAQABAAEAAQABAAEAARABEAEgASABEAEQARABEAEgATABMAEgASABIA
EwATABMAFQAVABUAFQATABQAFQAVABYAFQAVABUAFgAWABYAFgAVABUAFAAUABYAFgAW
ABYAFgAWABYAFgAVABUAFQAVABUAFgAWABYAFAAVABUAFQAWABYAFgAVABUAFQAVABUA
FQAVABUAFgAWABUAFQAVABUAFQAVABUAFwAWABYAFwAXABcAFwAXABQAFAAUABQAFgAY
ABYAFgAUABQAFAAUABYAFgAWABYAFAAUABQAFAAWABYAFgAWABkAGQAZABkAGAAZABoA
GgAcABwAHQAdAB0AHQAeAB4AHgAfACAAIgAgACAAIQAhACMAJQAlACMAIQAfAB4AHAAb
ABoAGQAZABkAGQAXABcAFQAVABUAFAATABIAEgASABQAFAAUABQAFAAUABQAFAAUABQA
FAAUABIAEgASABIAEgASABIAEgATABQAFAAUABQAFAAUABQAFAAUABgAHgAlADMASgBc
AG0AhgCnAMkA6wAMASgBOgFEAUsBUQE/AQkBtQBtADsAEQD5//L/6//h/+D/6//0//n/
//8DAAYACgAMABAADwAPABMAEgASABIAEgASABIAEgAQAA4ADgAOAA8AEAARABIAEQAR
ABEAEQAPAA8ADwAPABEAEgASABEAEQASABIAEgASABIAEgATABEAEQARABEAEQARABEA
EQATABMAEwATABEAEQARABEAEQASABIAEgASABMAEwATABMAEwATABQAFgAWABYAFgAV
ABUAFQAVABcAFwAXABcAFgAWABYAFgAaABsAGwAbAB8AIAAgACEAIAAhACIAIwAkACQA
JgAnACgAKQApACsALQAtAC0ALwAuAC4ALgAuAC4ALwAvAC8ALwAwADAAMAAuAC4ALQAs
AC4ALgAtACwAKgApACgAJwAjACMAIQAhACIAIQAeAB4AGwAaABoAGAAYABgAFgAWABQA
EwATABIAFAAUABIAEgATABMAEgASABEAEQAQABAAEAAQABAAEAAQAA8ADwAPAA8ADgAO
AA4ADgAOAA4ADwARABAAEAAQABAAEAAQABAADwAPAA8AEAAQABAAEAAQABAAEAAQABAA
EAAQABAAEAAQABAAEAARAA8AEAAQAA8AEQARABEAEgATABMAEgASABAAEQARABEAEQAR
ABEAEQARABIAEwATABIAEQARABEAEAAQABAAEAARABEAEAAQABAAEAAQABAAEAAQABAA
EAAPAA8ADwAPAA8AEAAQABAADwAPAA4ADQAOAA4ADgANAAsACwALAAsADQANAA0ADgAO
AA0ADQANAAsACwALAAsACwAKAAoACwANAA0ADQANAA4ADAAMAAwADAAMAAwACgAKAAoA
CgAKAAoACgAKAAoACgAKAAoACQAJAAkACQAKAAsADAAMABAAEAARABEAEQARABIAEgAQ
ABEAEgAUABYAFgAXABcAFwAZABkAFwAVABMAEgAQAA8ADgANAA0ADQANAAsACwAHAAcA
BwAGAAcABgAGAAYABAAEAAQABAAEAAQABAAEAAQABAAEAAQABAAEAAQABAAEAAQABAAE
AAUABgAGAAYABgAGAAYABgAIAAgACgAOABMAGQAqAEIAUwBkAH8AnwDFAOgACAEiATYB
QwFLAU0BNQH7AKcAYwAxAAUA7v/r/+X/2P/R/9j/4f/r//H/9P/4//z/AAADAAUABQAG
AAQABAAEAAQABAAEAAYABAAEAAQABAAEAAQABAAFAAUABQAFAAcABwAHAAcABgAGAAUA
AwAFAAYABgAGAAYABgAGAAcABwAHAAcABwAHAAcABwAHAAcABwAHAAcACQAJAAkACQAH
AAgACAAIAAgACQAJAAkACQAJAAkACgAKAAoACgAKAA0ADQANAA0ADQANAA0ADQAOAA4A
DgAOABAAEQARABEAEwAUABQAFQAWABcAGAAZABoAGgAcAB0AHgAfAB8AIQAhACEAIQAj
ACYAJgAmACYAJAAlACUAJQAlACYAJgAmACcAKAAoACgAJgAmACUAJAAgAB8AHgAdABwA
HQAcAB0AGgAZABYAFgAVABQAFAASABIAEgAQABAAEAAPAA8ADgAOAA4ADAAMAA0ADQAM
AAwADQANAAwADAAOAA4ADgAOAA4ADQANAA0ADwAOAA4ADgAMAAwADAANAA0ADAAMAAwA
DgAOAA4ADgANAA0ADQAOABAAEAAQABAAEAAQABAAEAASABIAEgASABIAEgASABMAEQAS
ABIAEQATABMAEwAUABUAFQAUABQAFgAXABcAFwAXABcAFwAXABUAFgAXABcAGAAXABcA
FwAYABgAGAAYABkAGQAYABgAGgAaABoAGgAYABgAGAAYABgAGQAaABsAGQAaABoAGgAY
ABkAGQAZABoAGgAaABkAGwAbABsAGwAZABkAGQAaABwAGwAbABsAGQAZABkAGQAbABoA
GgAbABsAGwAbABsAGgAaABoAGgAaABoAGgAcABwAHAAcABwAHAAcABwAHAAcABwAHAAc
ABwAHAAcAB0AHQAdAB0AIAAhACIAIgAkACQAJQAlACUAJQAmACYAKAApACoALAAsACwA
LQAtAC0ALwAvAC0ALQArACoAKAAnACYAJQAlACUAJQAjACMAIwAjACMAIgAhACAAIAAg
ACAAIAAgACAAIAAgACAAIAAiACIAIgAiACIAIgAiACIAIgAiACIAIgAjACQAJAAkACQA
JAAkACQAJAAoACoALAAxADcARgBcAHEAhAChAMcA6wAOATABTAFeAWcBcwF3AWMBJwHT
AI0AVwAnAAwABwADAPj/+f8GAA8AFQAZAB4AIAAkACoAKwArAC0ALAAsAC4ALgAuAC4A
LgAuAA==
         </WaveFormData>
      </LeadData>
      <LeadData>
         <LeadByteCountTotal>10000</LeadByteCountTotal>
         <LeadTimeOffset>0</LeadTimeOffset>
         <LeadSampleCountTotal>5000</LeadSampleCountTotal>
         <LeadAmplitudeUnitsPerBit>4.88</LeadAmplitudeUnitsPerBit>
         <LeadAmplitudeUnits>��V</LeadAmplitudeUnits>
         <LeadHighLimit>2147483647</LeadHighLimit>
         <LeadLowLimit>268435456</LeadLowLimit>
         <LeadID>V5</LeadID>
         <LeadOffsetFirstSample>0</LeadOffsetFirstSample>
         <FirstSampleBaseline>0</FirstSampleBaseline>
         <LeadSampleSize>2</LeadSampleSize>
         <LeadOff>FALSE</LeadOff>
         <BaselineSway>FALSE</BaselineSway>
         <ExcessiveACNoise>FALSE</ExcessiveACNoise>
         <MuscleNoise>FALSE</MuscleNoise>
         <LeadDataCRC32>3297483905</LeadDataCRC32>
         <WaveFormData>
KAAoACgAKAAqACoAKgAqACgAKAAoACgAJgAmACYAJgAjACIAIQAgAB4AHAAaABgAFgAW
ABYAFgATABIAEQAQAA8ADgANAAwACwAKAAkACAAGAAYABgAGAAYABgAGAAYABAAEAAQA
BAAGAAYABgAGAAUABAADAAIAAgACAAIAAgACAAIAAgACAAIAAgACAAIAAAAAAAAAAAAA
AAAAAAAAAP7//v/+//7///8AAAEAAgAAAAAAAAAAAAIAAgACAAIAAQAAAP///v///wAA
AQACAAAAAAAAAAAAAAAAAAAAAAACAAIAAgACAAIAAgACAAIAAgACAAIAAgAAAAAAAAAA
AAAAAAAAAAAAAAAAAAAAAAD+//7//v/+//7//v/+//7//v/+//7//v/8//z//P/8//7/
/v/+//7//P/8//z//P/6//r/+v/6//z//P/8//z/+v/6//r/+v/4//j/+P/4//j/+P/4
//j/+f/5//n/+f/3//f/9//3//f/9//3//f/+P/4//j/+P/3//j/+f/6//v/+//7//v/
+//8//z//P/8//7///8BAAEAAQABAAEAAQABAP///v/9//r/+f/5//X/9P/0//T/9P/y
//L/8f/w/+//7P/q/+n/6f/p/+n/6f/q/+r/6f/n/+f/5//n/+f/5//n/+f/5//n/+f/
5//o/+j/6P/o/+f/5//o/+j/6P/o/+f/5//p/+r/7P/y//v/CwAdACkAOQBSAHIAlQC3
ANcA8gAIARwBKAEoAQkBuQBYAA4A3f/C/73/wv+//7f/uf+9/8P/yv/N/9D/0//V/9j/
2//f/93/3v/g/97/3f/e/97/3v/g/97/3v/f/93/3f/d/9z/3P/c/93/3f/b/9z/3f/d
/9r/2v/a/9r/3P/d/93/3P/c/9z/3f/d/9v/2//c/9z/3P/c/9z/3P/c/93/3f/d/9z/
2//b/9r/3P/c/9z/2//b/9v/3P/c/9z/3f/e/97/3v/d/93/3f/c/9z/3f/e/9z/3f/e
/9//3f/e/97/3v/g/+H/4v/i/+P/5P/l/+b/6P/o/+n/6v/p/+r/6//s/+//8P/x//L/
8P/w//L/9P/y//L/8v/y//L/8v/z//P/9P/1//f/+P/3//X/9P/z//H/8f/x//D/7v/s
/+r/6v/n/+X/5P/h/9//3//e/93/3//d/9v/2v/Z/9j/2P/Y/9r/2f/X/9b/1f/V/9b/
1v/W/9X/1f/U/9b/1v/W/9b/1f/V/9X/1f/V/9X/1v/X/9X/1f/T/9P/0//U/9T/1P/W
/9b/1v/W/9T/1P/U/9T/1P/U/9T/1P/W/9b/1v/W/9b/1v/W/9f/1//X/9f/1//Z/9r/
2v/a/9n/2f/Y/9j/2f/Z/9n/2f/b/9z/3P/c/9r/2//b/9v/3P/d/97/3//d/97/3v/e
/97/3v/e/97/3v/e/97/3v/c/9z/3P/c/97/3v/e/97/4P/g/+D/4P/f/97/3f/c/97/
3v/e/97/3//f/+D/4P/f/9//3//f/93/3f/d/93/3//f/9//3//f/9//3//f/9//3v/e
/97/3v/e/+D/3//e/+D/4P/g/+D/3v/f/9//3//h/+H/4f/h/9//3//f/9//4f/i/+L/
4v/i/+P/5P/l/+b/5//n/+f/5//n/+j/6P/o/+j/6v/r/+3/7f/t/+3/7v/x//L/8f/v
/+3/6f/n/+f/5f/k/+T/5v/m/+T/5P/j/+P/4//h/+L/4f/h/+H/4f/h/+L/4v/j/+P/
4//j/+H/4f/h/+H/4f/h/+H/4f/j/+T/5P/k/+L/4//j/+T/5v/m/+b/5f/n/+f/6P/q
/+7/9/8FABcAJwA3AFQAcgCRALMA1QDyAAoBHAEuATIBFQHLAGoAHADn/8j/v//A/73/
uf+//8n/z//S/9X/2P/b/93/4P/j/+X/5f/m/+j/6P/n/+j/6P/o/+r/6P/o/+n/6f/p
/+n/6P/q/+r/6//r/+r/6v/q/+n/6v/q/+r/6v/s/+3/7f/s/+r/6v/r/+v/7f/t/+7/
7v/u/+7/7v/u/+7/7//v/+//7f/t/+7/7v/w//D/8P/v//H/8f/y//L/8P/x//L/8v/z
//P/9P/1//b/9v/3//j/9v/3//j/+f/7//z//P/8//z//f/+//7///8AAAEAAgAEAAQA
BQAGAAkACgALAAwADwAQABEAEgASABIAFAAWABYAFgAWABYAFgAWABcAFwAZABkAGgAa
ABsAGQAYABcAFQAVABUAFAASABAADgAOAA0ACwAKAAcABwAHAAYABQADAAEA///+////
/v/+//7//v/9//v/+v/5//n/+v/6//r/+f/5//j/+f/6//v//P/7//v/+//7//r/+f/5
//n/+//7//n/+f/3//j/+P/4//r/+v/6//r/+v/6//r/+v/6//r/+v/6//r/+v/6//r/
+v/6//r/+//7//v/+//7//v//P/8//z//f/9//z//P/9//3//f/9//3//v/+//7//v//
////////////////////AAAAAAAAAAAAAAAAAAAAAAAAAAAAAAAAAAAAAAAAAAAAAAAA
AAAAAAAAAAAAAAAAAAAAAAAA/v/+//7//v/+////AQACAP//////////////////////
///////////////////////+//7//v/+//7//v///////////////v/+//7//v/+//7/
/v/+//z//f/9//3//f/9//3//f/9//3//f/9////AAAAAAAAAAABAAIAAwACAAMAAwAD
AAUABQAGAAYABgAGAAgACQAJAAkACQAJAAkACwALAAkACAAHAAQAAwABAP///v/+/wAA
AAD+//7//f/9//3/+//6//n/+f/5//n/+f/6//r/+f/5//n/+f/5//n/+f/5//n/+f/5
//n/9//4//j/+P/5//v//P/+//z//P/8//v/+////wAABAAIABEAHwAxAEEAUwBuAI4A
rwDPAO8ACAEcATABQAE+ARcBwwBmACAA8//a/9f/2P/T/8//1//h/+P/5v/r/+7/8f/z
//b/9//5//n/+v/6//r/+f/6//r/+v/8//r/+v/7//v/+//7//r/+v/6//v/+//5//r/
+//7//z//P/8//z//P/9//3//P/8//z//f/9//v/+//8//z//v/+//7//v/+////////
//////8AAAAAAAAAAAAA////////AAAAAAAAAQACAAIABAADAAMAAwAEAAQABQAGAAYA
BwAIAAkABwAIAAgACAAMAA0ADgAOAA8AEAARABIAFAAUABUAFgAXABgAGQAaAB0AHgAf
ACAAIAAgACIAJAAiACIAIgAiACMAJAAmACcAJwAnACgAKAAnACUAJAAjACEAIQAhACAA
IAAeABwAHAAbABkAGAAVABMAEwASABEAEQAPAA0ADAANAAwADAAMAAoACQAHAAYABwAH
AAgACAAKAAkACQAIAAgACAAIAAgABwAHAAcABwAGAAUABQAFAAcABwAFAAUAAwAEAAQA
BAACAAIAAgACAAQABAAEAAQABAAEAAQABAAEAAQABAAEAAQABAAEAAUAAwADAAMAAwAF
AAYABgAGAAcABwAGAAYABQAFAAUABQAFAAYABgAGAAQABQAFAAUABwAHAAcABwAFAAYA
BgAGAAYABgAGAAYACAAIAAgACAAGAAYABgAGAAQABAAEAAQABAAEAAQABAAEAAQABAAE
AAQABAAEAAQAAwADAAQABAAFAAUABQAFAAUABQAFAAUAAwADAAMAAwADAAMAAwADAAEA
AAAAAAAAAAAAAAAAAQABAAEAAQABAAAAAAACAAAAAAAAAAAAAAAAAP7/////////////
/////////////////wEAAgACAAIAAAABAAIAAwACAAMAAwADAAMAAwAEAAQABAAEAAYA
BwAJAAkACQAJAAsADQANAAsACAAHAAQAAwADAAEAAAAAAP7//v/8//z/+//7//v/+f/4
//f/9//3//f/9//4//j/9//3//f/9//3//f/9//3//X/9f/1//X/9f/2//b/9v/2//f/
9//4//b/9v/2//X/9//5//z/AAAGABEAIQAxAD8AUwBwAJIAtQDVAPEACgEcAS4BOAEq
AfEAkwA+AAQA3//Q/9H/0P/L/8n/z//Z/93/4P/h/+T/5//t//D/7//v//H/8v/w/+7/
7//w//D/8P/y//D/8P/x//H/8f/x//D/8P/w//H/8f/v//D/8f/x//D/8P/w//D/8P/x
//H/8P/w//D/8f/x/+//7//w//D/7v/u/+7/7v/w//H/8f/x/+//7//w//D/8v/y//L/
8f/z//P/9P/0//P/8//z//L/9P/z//P/8//y//L/8//0//b/9//4//n/9//4//j/+P/4
//n/+v/6//3//v///wAAAAAAAAEAAgAFAAYABwAIAAkACgALAAwACgAKAAwADgAQABAA
EAAQAA4ADgAPAA8ADwAPABAAEAARAA8ADgANAAwACwAKAAgABAACAAAAAAD+//3//f/7
//r/+f/3//X/9//1//P/8v/x//D/8P/w//D/7//t/+z/7f/t/+7/7v/t/+v/6v/o/+r/
6v/q/+r/6f/p/+n/6f/q/+n/6f/p/+f/5//l/+X/5//o/+j/6P/o/+j/6P/o/+f/5v/l
/+T/5v/m/+b/5v/m/+b/5v/m/+b/5v/m/+f/5//n/+f/5//l/+b/5v/m/+f/5//m/+b/
6f/p/+n/6f/p/+r/6v/q/+j/6f/p/+n/5//n/+f/5//p/+r/6v/q/+j/6P/o/+j/6v/q
/+r/6v/q/+r/6v/q/+j/6P/o/+j/6P/o/+j/6P/o/+j/6P/o/+b/5v/m/+b/5f/l/+b/
5v/l/+X/5f/l/+f/5//n/+f/5f/l/+X/5f/l/+X/5f/l/+X/5P/k/+T/5P/k/+T/5f/l
/+X/5f/k/+L/4v/i/+L/4v/j/+P/4//j/+P/4//j/+P/4//j/+P/5f/m/+b/5v/k/+X/
5v/n/+j/6f/p/+n/6//r/+z/7P/s/+z/7v/v/+//7//v/+//7//x//H/7//u/+3/6v/p
/+n/5//m/+b/5v/m/+T/5P/l/+X/5f/j/+D/3//f/9//4f/h/+L/4v/f/9//3//f/+H/
4f/h/+H/3//f/9//3//h/+L/4v/i/+D/4f/h/+L/4v/i/+L/4f/j/+X/5v/o/+z/8/8B
ABMAHwAtAEQAYgCDAKMAxQDkAPwADgEgASgBFQHZAHwAKgDz/87/v//A/7//t/+1/7v/
w//K/83/0P/T/9f/2v/d/93/3f/e/+D/4v/h/+L/4v/i/+L/4P/g/+H/4f/h/+H/4P/i
/+L/4//j/+H/4v/j/+P/5P/k/+T/5P/i/+P/4//i/+L/4v/j/+P/4//j/+T/5P/k/+T/
5P/k/+T/5f/l/+X/4//j/+T/5P/m/+b/5v/l/+X/5f/m/+b/5v/n/+j/6P/o/+f/5//n
/+j/6P/p/+r/6P/p/+r/6//t/+7/7v/u/+7/7//w//D/8f/y//P/9P/2//b/9//4//v/
/P/9//7///8AAAEAAgACAAIABAAGAAYABgAGAAYABgAGAAcABwAFAAUABgAGAAYABQAF
AAUAAwADAAMAAgAAAP7//P/8//n/9//2//P/9f/1//T/8//x/+//7f/s/+3/7P/s/+z/
7P/r/+n/6P/n/+f/6P/o/+j/5//n/+b/6P/o/+j/6P/n/+f/5//n/+b/5f/l/+X/5f/l
/+P/4//l/+b/5v/m/+b/5v/m/+b/5v/m/+b/5v/m/+b/5v/m/+T/5P/k/+T/5v/m/+b/
5//n/+f/5//n/+f/6P/o/+j/6f/p/+j/6P/n/+f/5//n/+n/6v/q/+r/6v/r/+v/6//r
/+v/6//r/+v/7P/s/+z/7P/s/+z/7P/s/+z/7P/s/+z/7P/s/+z/6v/q/+r/6v/s/+z/
7P/s/+z/7P/s/+z/7P/s/+z/7P/r/+v/7P/s/+v/6//r/+v/6f/p/+n/6f/r/+v/6//r
/+v/6//r/+v/6//q/+r/6v/q/+r/6v/r/+v/6//r/+v/6v/q/+r/6v/q/+r/7P/s/+z/
7P/s/+z/6v/r/+v/6//r/+v/6//r/+v/6//r/+v/6//s/+z/7P/s/+3/7v/v//D/8f/x
//H/8f/x//L/8v/0//T/9v/3//f/9//3//f/+f/7//v/+f/4//f/9P/z//P/8f/w//D/
8P/w/+7/7v/r/+v/6//p/+r/6f/p/+n/6f/p/+r/6v/r/+v/6//r/+v/6//r/+v/6f/p
/+n/6f/p/+r/6v/q/+r/6//r/+z/7P/s/+z/6//r/+3/8P/y//b/+/8HABkAKQA5AFAA
bACNALEA1QD0AAgBHAEuATgBJQHlAIYAMgD5/9T/x//K/8n/w//D/83/1f/Y/93/4P/j
/+X/6v/t/+3/7f/u/+7/8P/v//D/8P/w//D/7v/u/+//7//v/+//7v/w//D/8f/x/+//
8P/x//H/8P/w//D/8P/u/+//7//u/+//8P/y//P/8//z//T/9P/y//L/8v/y//L/8//z
//P/8//z//T/9P/2//b/9v/1//X/9f/2//b/9P/1//b/9v/2//X/9f/1//j/+P/5//r/
+P/5//r/+//7//z//P/8//z//f/+//7/AQACAAMABAAEAAQABQAGAAkACgALAAwADQAO
AA8AEAAQABAAEgAUABQAFAAUABQAFAAUABUAFQAXABcAGAAYABcAFQAUABMAFQAVABUA
FAAUABIAEAAQAA0ACwAKAAcABwAHAAYABQAFAAMAAQAAAP///v/+//7/AAD///3//P/7
//v//P/8//r/+f/5//j/+f/6//v//P/7//v/+//7//z/+//7//v/+//7//n/+f/5//r/
+v/6//r/+v/6//r/+v/6//r/+v/8//z//P/8//z//P/8//z/+v/6//r/+//5//n/+f/5
//v//P/8//z//f/9//z//P/9//3//f/9////AAAAAAAA/v///////////////////wEA
AgACAAIAAgACAAIAAgACAAIAAgACAAIAAgACAAIAAgACAAIAAgACAAIAAgACAAAAAAAA
AAAAAAAAAAAAAAABAAEAAgACAAEAAQABAAEAAwADAAMAAwABAAEAAQABAAEAAQABAAEA
AwACAAIAAgACAAIAAgADAAEAAQABAAEAAgACAAIAAgAAAAAAAAABAAUABAAEAAIAAgAC
AAIAAAABAAEAAQADAAMAAwADAAMAAwADAAMAAwAEAAQABAACAAMABAAFAAgACQAJAAkA
CQAJAAoACgAKAAoADAANAA8ADwAPAA8ADwARABEADwAOAA0ACgAJAAcABQAEAAQABgAG
AAQABAAFAAUABQADAAAA/////////////wAAAAD/////////////////////////////
/////wAAAAAAAAAAAQABAAIAAgACAAIAAQABAAMABgAIAAwAFQAjADMAQQBTAG4AkACx
AM8A7wAKAR4BMAE+AUABHwHTAHQALAD7/+L/3f/e/9n/1//b/+X/6//u/+//8v/1//n/
+v/7//3///8AAP7//v///wAAAAAAAAAA/v/+/////////////v/+//7//////wEAAgAD
AAMAAgACAAIAAgABAAEAAAD+/wAAAAABAAEAAQABAAIAAgAEAAQABAAEAAIAAwADAAMA
AwADAAQABAAGAAYABgAFAAMAAwAEAAQABgAHAAgACAAIAAcABwAHAAYABgAHAAgACgAL
AAwADQALAAwADAAMAA4ADwAQABAAEQASABMAFAAWABYAFwAYABcAGAAZABoAHQAeAB8A
IAAgACAAIgAkACQAJAAkACQAIgAiACMAIwAjACMAJAAkACMAIQAgAB8AHwAfAB8AHgAa
ABgAFgAWABMAEQAQAA0ADQANAAwACwAKAAcABAACAP///v/+//7/AAD///3//P/5//n/
+v/6//j/9//3//b/9v/2//b/9v/3//f/9//3//j/9//3//f/9f/1//P/8//x//L/8v/y
//D/8P/w//D/8v/y//L/8v/y//L/8v/y//D/8P/w//D/8v/y//L/8//z//P/8//z//P/
9P/0//T/8//z//L/8v/1//X/9f/1//P/9P/0//T/9P/1//X/9f/z//P/8//z//P/9P/0
//T/9P/0//T/9P/2//b/9v/2//T/9P/0//T/9P/0//T/9P/2//b/9v/2//T/9P/0//T/
8v/y//L/8v/x//H/8v/y//H/8f/x//H/7//v/+//7//v/+//7//v/+//7//v/+//7//u
/+7/7v/w//D/8P/x//H/7//v/+//7v/u/+7/7v/u/+7/7//v/+//7f/t/+3/7f/t/+3/
7f/t/+3/7v/u/+7/8P/x//L/8//y//P/8//z//H/8f/y//L/9P/0//b/9//7//v/+//7
//n/+//7//n/9v/1//L/8f/x/+//7v/u/+7/7v/s/+z/6f/p/+n/5//o/+f/5//n/+f/
5//o/+j/5//n/+f/5//n/+f/5//n/+f/5//n/+f/5//o/+j/6P/o/+n/6f/q/+j/6P/o
/+f/5//p/+z/8v/4/wUAFQAjADMASwBoAIYApwDHAOMA/AAOASABKAEcAeUAhwAyAPr/
0//E/8f/xv+//7v/v//H/83/0v/T/9j/2//d/97/4f/j/+X/5v/m/+b/5f/m/+b/5v/o
/+b/5v/n/+f/5//n/+b/5v/m/+f/5//n/+j/6f/p/+j/6P/o/+j/6P/p/+n/6P/o/+j/
6f/p/+n/6f/q/+r/6v/q/+r/6v/q/+v/6//r/+v/6//s/+z/7P/s/+z/6//t/+3/7v/u
/+7/7//w//D/7v/t/+3/7f/u/+7/7//w//L/8//0//X/9f/2//b/9v/2//f/+P/4//n/
+v/7//z/AAAAAAEAAgADAAQABQAGAAcACAAJAAoACgAKAAwADgAOAA4ADgAOAA4ADgAP
AA8ADwAPABAAEAAQAA8ADwAPAA4ADQAMAAoACAAGAAQABAACAAEAAQD///3//f/8//v/
+//5//f/9v/3//b/9v/2//b/9f/z//L/8//z//T/9P/0//P/8//y//L/8v/y//L/8f/x
//H/8f/y//H/8f/x//P/8//x//H/8//0//T/9P/y//L/8v/y//T/9P/0//T/8v/y//L/
8v/0//T/9P/0//b/9v/2//f/9v/1//T/8//1//b/9v/2//f/9//2//b/+f/5//n/+f/3
//j/+P/4//r/+//7//v/+f/5//n/+f/7//z//P/8//r/+v/6//r//P/8//z//P/8//z/
/P/8//z//P/8//z//P/8//z//P/8//z//P/8//z//P/8//z/+//7//z//P/7//v/+//7
//v/+//7//v//f/9//3//f/7//v/+//7//v/+v/6//r//P/8//z//f/9//3//f/9//z/
/P/8//z//P/8//z//P/8//z//P/8//z//f/9//3//f/9//3//f/9//3//f/9////AAAA
AAAAAAABAAIAAwAEAAUABQAFAAUABQAGAAYABgAGAAgACQAJAAkACQAJAAsADQANAAsA
DAALAAgABwAHAAUABAAEAAIAAgAAAAAA/////////f/+//3//f/9//3//f/+//7//f/9
//3//f/9//3//f/9//3//f/9//3//f/+//7//v/+//////8AAAAAAAAAAP///////wIA
BgAKABEAHwAxAEEAUwBuAI4ArQDPAPEADAEeATABQAFEASUB2QB6AC4A/f/g/9f/2P/X
/9P/2f/j/+n/7P/v//L/9f/3//r//f/9//3//v8CAAIAAgACAAEAAAACAAAAAAABAAEA
AQABAAAAAAAAAAEAAQABAAIAAwADAAIAAgACAAIAAgADAAMAAgAEAAQABQAFAAMAAwAE
AAQABgAGAAYABgAEAAUABQAFAAUABQAGAAYACAAIAAgABwAHAAcACAAIAAgACQAKAAoA
CgAJAAkACQAMAAwADQAOAA4ADwAQABEAEQASABIAEgAUABUAFgAWABcAGAAZABoAHAAc
AB0AHgAfACAAIQAiACUAJgAnACgAKAAoACoALAAsACwALAAsAC4ALgAvAC8ALwAvADAA
MAAxAC8ALgAtAC0ALQAtACwAKgAoACYAJgAlACMAIgAfAB8AHwAeAB0AGwAZABcAFgAX
ABYAFgAWABYAFQATABIAEwATABQAFAAUABMAEwASABIAEgASABIAEwATABMAEwASABEA
EQARABMAEwARABEAEQASABIAEgASABIAEgASABIAEgASABIAEAAQABAAEAASABIAEgAS
ABIAEgASABMAFQAVABUAFQATABQAFAAUABcAFwAWABYAFwAXABcAFwAXABgAGAAYABYA
FwAXABcAGQAZABkAGQAZABoAGgAaABoAGgAaABoAGgAaABoAGgAaABoAGgAaABoAGgAa
ABoAGgAaABoAGgAaABoAGgAaABwAHAAcABwAGwAbABwAHAAbABsAGwAbABsAGwAbABsA
GwAbABsAGwAZABkAGQAZABsAGgAaABoAHAAcABwAHQAdAB0AHQAdABoAGgAaABoAHAAc
ABwAGgAcABwAHAAcABoAGwAbABsAGwAbABsAGwAbABsAGwAbAB0AHgAeAB4AHgAfACAA
IQAiACMAIwAjACMAIwAkACQAJAAkACYAJwAnACcAJwAnACkAKwArACkAKAAnACQAIwAh
AB8AHgAeACAAIAAeAB4AHQAdAB0AGwAaABkAGQAZABkAGQAaABoAGQAZABkAGQAbABsA
GwAbABkAGQAZABkAFwAYABgAGAAaABsAGwAcABwAHAAcABsAGwAbAB4AJAAoADUARwBX
AGMAeQCWALgA1wD3ABUBLgE+AVABWgFMARUBuQBiACgABQD2//X/8v/t/+//9////wMA
BgAJAAwADwARABQAFQAVABcAGAAYABgAFwAYABgAGAAWABQAFAAVABcAFwAXABYAGAAY
ABkAGQAXABgAGQAZABoAGgAaABoAGgAbABsAGgAYABgAGQAZABkAGQAaABoAGgAaABoA
GgAaABsAGwAbABkAGQAaABoAGgAaABoAGQAbABsAHAAcABoAGwAcABwAHQAdAB4AHwAg
ACAAIQAiACAAIQAiACMAIQAiACIAIgAmACcAKAAoACsALAAtAC4AMAAwADEAMgAzADQA
NQA2ADcAOAA5ADoAOgA6ADwAPgA+AD4APgA+AD4APgA/AD8APwA/AEAAQAA/AD0APAA7
ADsAOwA7ADoAOAA2ADQANAAxAC8ALgArACsAKwAqACkAJwAlACMAIgAjACIAIgAiACIA
IQAfAB4AHQAdAB4AHgAeAB0AHQAcABwAHAAcABwAHQAdAB0AHQAcABsAGwAbABsAGwAZ
ABkAFwAYABgAGAAYABgAGAAYABoAGgAaABoAGgAaABoAGgAYABgAGAAYABoAGgAaABsA
GwAbABsAGwAZABoAGgAaABkAGQAYABgAGQAZABkAGQAZABoAGgAaABgAGQAZABkAGwAb
ABsAGwAbABwAHAAcABoAGgAaABoAGgAaABoAGgAaABoAGgAaABoAGgAaABoAGAAYABgA
GAAYABgAGAAYABgAGAAYABgAFQAVABYAFgAXABcAFwAXABYAFQAUABMAFQAVABUAFQAT
ABMAEwATABMAEgASABIAEgASABIAEwATABMAEwATABQAFAASABIAEgASABIAEAARABEA
EQARABEAEQARABEAEQARABEAEAAQAA8ADgAOAA8AEAARABIAEwATABMAFQAVABYAFgAV
ABQAFQAVABcAFwAXABcAGQAbABsAGQAYABcAFAATABEADwAOAA4ADgAOAAwADAAKAAkA
CAAFAAYABQAFAAUAAwADAAQABAABAAEAAQABAAEAAQABAAEA/////////////wAAAAAA
AAAAAQABAAIAAAAAAAAA//8BAAEAAgAGAAgADQAdAC8APQBLAGIAgAChAMMA4QD+ABYB
KgE6AUABLQHrAIoANgD//97/0//Y/9f/0f/N/8//1f/c/+H/5P/l/+n/7P/v//H/8//y
//L/8v/z//T/9P/0//L/8P/w//H/8f/x//H/8P/w//D/8f/x/+//8P/x//H/7v/u/+7/
7v/s/+3/7f/s/+z/7P/t/+3/7f/t/+7/7v/u/+7/7v/u/+z/7f/t/+3/6//r/+z/7P/u
/+7/7v/t/+3/7f/u/+7/7f/t/+3/7P/u/+3/7f/t//D/8P/x//L/8P/x//L/8//y//L/
8f/w//L/8//0//T/9f/2//f/+P/4//j/+f/6//3//v///wAAAQACAAMABAADAAIAAwAE
AAUABgAHAAgABgAGAAcABwAHAAcACAAIAAgABwAHAAcABgAFAAQAAgAAAP7//P/8//v/
+f/4//X/8//z//L/8f/x/+//7f/s/+v/6v/q/+r/6v/p/+f/5v/n/+f/6P/o/+r/6f/p
/+j/6P/o/+j/6P/n/+f/5//n/+j/5//n/+f/6f/p/+f/5//n/+j/6P/o/+j/6P/o/+j/
6v/q/+r/6v/q/+r/6v/q/+r/6v/q/+r/6v/q/+r/6//t/+3/7f/t/+3/7v/u/+7/7//v
/+7/7v/v/+//7//v//H/8v/y//L/8v/z//P/8//1//X/9f/1//X/9v/2//b/9v/2//b/
9v/2//b/9v/2//j/+P/4//j/+P/4//j/+P/4//j/+P/4//j/+P/4//j/+v/6//r/+v/5
//n/+v/6//n/+f/5//n/+//7//v/+//5//n/+f/5//v/+//7//v/+//6//r/+v/6//r/
+v/7//v/+//7//v//P/8//z//P/8//z//P/+//7//v/+//z//f/9//3//f/9//3//f/9
//3//f/9//v//P/8//z//v///wAAAQACAAMAAwADAAUABQAGAAYACAAIAAoACwALAAsA
CwALAA0ADwAPAA0ADgANAAoACQAJAAcABgAGAAgACAAGAAYABQAFAAUAAwACAAEAAQAB
AAEAAQACAAIAAQABAAEAAQADAAMAAwADAAMAAwADAAMAAwAEAAQABAAEAAUABQAGAAgA
CAAIAAcABwAJAAwAEAASABkAJQA3AEcAVQBuAJAAswDTAPUAEgEqAT4BUAFYAUcBCQGq
AFQAGwD0/+X/6P/n/+H/4//r//P/9v/7//7/AQAFAAgACwALAAsADAAOABAADwAQABAA
EAAQAA==
         </WaveFormData>
      </LeadData>
      <LeadData>
         <LeadByteCountTotal>10000</LeadByteCountTotal>
         <LeadTimeOffset>0</LeadTimeOffset>
         <LeadSampleCountTotal>5000</LeadSampleCountTotal>
         <LeadAmplitudeUnitsPerBit>4.88</LeadAmplitudeUnitsPerBit>
         <LeadAmplitudeUnits>��V</LeadAmplitudeUnits>
         <LeadHighLimit>2147483647</LeadHighLimit>
         <LeadLowLimit>268435456</LeadLowLimit>
         <LeadID>V6</LeadID>
         <LeadOffsetFirstSample>0</LeadOffsetFirstSample>
         <FirstSampleBaseline>0</FirstSampleBaseline>
         <LeadSampleSize>2</LeadSampleSize>
         <LeadOff>FALSE</LeadOff>
         <BaselineSway>FALSE</BaselineSway>
         <ExcessiveACNoise>FALSE</ExcessiveACNoise>
         <MuscleNoise>FALSE</MuscleNoise>
         <LeadDataCRC32>2085994892</LeadDataCRC32>
         <WaveFormData>
NAA0ADQANAA0ADQANAA0ADIAMgAyADIAMgAyADIAMgAwAC4ALAAqACcAJgAlACQAIwAi
ACEAIAAdABwAGwAaABgAGAAYABgAFQAUABMAEgASABIAEgASABAAEAAQABAADgAOAA4A
DgAQABAAEAAQAA8ADgANAAwADAAMAAwADAAKAAoACgAKAAoACgAKAAoACAAIAAgACAAH
AAYABQAEAAQABAAEAAQABgAGAAYABgAEAAQABAAEAAYABgAGAAYAAwACAAEAAAABAAIA
AwAEAAIAAgACAAIAAgACAAIAAgAEAAQABAAEAAIAAgACAAIABAAEAAQABAACAAIAAgAC
AAAAAAAAAAAAAAAAAAAAAAD+//7//v/+//7//v/+//7//P/8//z//P/6//r/+v/6//z/
/P/8//z/+//6//n/+P/4//j/+P/4//j/+P/4//j/9v/2//b/9v/2//b/9v/2//T/9P/0
//T/9//4//n/+v/4//j/9//3//f/9//4//j/+v/7//v/+//5//v//P/9//3//f/9//3/
/f/9//3//f///wAAAQACAAIAAgACAAMABAADAAAA/v////7//P/7//j/9//2//X/9f/0
//P/8v/w//D/7//u/+v/6//r/+v/6//r/+v/6//r/+v/6//r/+r/6v/q/+r/6v/q/+v/
7P/s/+v/6v/p/+r/6v/q/+r/7P/s/+v/6//r/+v/8P/z//v/BQASABgAHwAwAEgAYwB8
AJQArAC+ANEA3wDiAM0AkABBAAQA4//S/8//0f/L/8b/xf/G/8v/z//U/9f/2f/b/93/
3//i/+P/4//m/+b/6P/o/+f/5//l/+b/5v/n/+f/5//n/+b/5v/m/+b/5//n/+j/6P/p
/+f/5f/l/+X/5v/m/+b/5v/o/+j/6f/p/+n/6P/o/+n/6P/o/+j/6P/q/+r/6v/q/+f/
5//n/+b/5//o/+n/6f/p/+r/6v/p/+f/6P/r/+v/6//r/+r/6v/q/+n/6P/p/+n/6f/r
/+v/6f/p/+r/6v/r/+z/7f/u/+7/7//w//H/8f/x//H/8//z//T/9f/2//f/9//3//j/
+P/6//v//P/9//3//f/9//3//P/8//z///8AAAAAAAD9//3/+//5//n/+//5//j/+P/2
//X/9P/x/+7/7f/t/+z/7P/r/+j/6f/p/+n/5//m/+b/5f/l/+b/5v/l/+X/5P/k/+X/
5f/l/+X/5f/k/+b/5f/l/+X/5f/l/+b/5v/n/+f/5//m/+T/5P/j/+P/4//k/+T/5P/l
/+X/5f/l/+X/5f/m/+b/5P/k/+T/5P/k/+T/5P/k/+b/5v/m/+b/5v/n/+f/5//n/+f/
5//o/+b/5v/m/+b/5v/m/+b/5v/p/+n/6f/p/+n/6f/q/+r/7P/s/+3/7f/t/+3/7f/t
/+v/6//r/+v/7f/u/+7/7v/u/+7/7v/u/+7/7v/u/+7/8P/w/+//7//t/+3/7f/t/+//
7//v/+//8f/x//H/8f/v/+7/7v/u/+7/7//v/+//7//v/+7/7v/w//D/8P/w/+7/7v/v
/+//7P/u/+7/7//w//D/8P/w//D/7v/u/+7/7v/w//D/8P/v/+7/7f/s/+z/7v/u/+//
7//x//H/8//0//P/8//z//P/9f/1//X/9f/z//X/9v/3//r/+v/6//r/+//9//3/+//4
//f/9v/0//P/8v/x//D/8f/x//D/7//u/+7/7v/t/+7/7f/t/+3/6//r/+v/6//s/+3/
7v/v/+7/7v/t/+z/7P/r/+r/6v/s/+3/7f/t/+v/7P/s/+z/7v/u/+7/7f/v/+//7//y
//f//f8JABQAHAAnADoAUABnAH4AmACyAMYA1wDlAOwA2wCiAFMAEADp/9b/0//T/8//
zP/N/9L/1f/Z/9z/3//h/+P/5//r/+z/6//r/+7/7v/w//D/7//v/+//8P/w//H/7//v
/+//7v/v//D/8f/z//L/8v/x//H/8v/x//L/8//0//T/9P/0//L/8v/z//P/9P/0//X/
9//3//b/9f/0//X/9v/3//j/9v/3//j/+P/6//r/+v/5//v//P/8//v/+f/6//3//f//
/////v/+/////////wEAAQABAAMAAwAFAAUABgAGAAUABgAHAAgACgALAAwADQANAA0A
DQAPAA8AEAARABIAFQAVABUAFgAUABYAFwAYABsAGwAbABsAHQAcABwAHAAbABwAHAAc
AB0AHQAbABkAFwAZABcAFgAUABIAEQAQABEADgANAA0ADAAMAAsACAAHAAcABwAFAAQA
BAADAAMAAwACAAAA//8AAAAAAQABAP////////7/AAD////////9//3//v/+//7///8A
AAAAAAAAAP/////9//7//v/+//7///8AAAEAAAD//////v8AAAAAAAAAAAAAAAAAAAAA
/v/+//7//v8AAAEAAQABAAEAAQABAAIAAgACAAIAAgACAAIAAgACAAEAAQABAAEAAgAD
AAUABgAEAAQABQAFAAUABQAFAAUABQAFAAUABQAFAAYABgAGAAYABgAGAAYABgAGAAYA
BgAGAAYABQAFAAUABQAFAAUAAwADAAMAAwAEAAUABgAHAAcABgAGAAYABgAHAAcABwAF
AAUABAAEAAYABgAGAAYABAAEAAUABQAEAAQABAAFAAUABQAFAAUABgAGAAUABAAEAAQA
BAAEAAQABAAEAAQABAAEAAQAAwADAAMAAwAEAAYABgAHAAcABwAHAAkACgALAAsACwAL
AAkACQAJAAkACwANAA4ADwAOAA4ADgAOABEAEwATABEADgANAAwACgAHAAYABQAEAAQA
BQAFAAUAAgACAAIAAQACAAEAAQABAAEAAQABAAEA//////////8BAAIAAgACAAIAAQAA
AAAA/v////////8BAAIAAgACAAAAAAAAAP//AQAFAAcACgANABMAHQAoADAAPQBSAGoA
gQCaALQAyADaAOkA+QD8AOMAogBTABgA+f/o/+X/5f/f/97/4//o/+v/7//y//P/9f/3
//f/+//+//3///8AAAAAAAAAAP////8BAAIAAgADAAMAAwADAAIAAgACAAIAAwADAAQA
BAAFAAUAAwADAAMABAAEAAQABAAEAAQABQAFAAMAAgACAAMABgAGAAYABgAEAAQABAAE
AAYABwAIAAgACAAIAAgABwAHAAgACAAHAAcACAALAAsACQAJAAgACAAKAAsADAAPAA0A
DQAPAA8ADwAPABAAEAATABQAFQAWABYAFwAYABkAGgAbABwAHwAgACAAIAAgACMAIwAj
ACQAJgAoACkAKgAqACkAKAAnACoAKgArACwAKwAsACwALAApACkAJwAlACcAKQAnACYA
JAAiACEAIAAhAB4AHQAdABwAHAAbABgAFwAXABcAFQAWABYAFQAVABMAEgAQAA8ADwAQ
ABIAEwATABMAEwASABIAEQARABEAEQARABIAEgAPAA8ADwAOAA8AEAAQABEADwAQABAA
EAANAA0ADQANAA8ADwAQABAAEAAQABAAEAAQABAAEAAQABAAEAAQABAADgAPAA8ADwAR
ABEAEQASABAAEAAQABAAEAAQABAAEAARABEAEQARABEAEQASABIAFAAUABUAFQATABMA
EwATABUAFQAVABUAEwAUABQAFAASABIAEgASABIAEgASABIAEAAQAA8ADwAPAA8ADwAP
AA8ADwAPAA8ADQANAA0ADQAOAA4ADwAQAA4ADwAPAA8ADwAPAA4ADgAOAA4ADgAOAA0A
DAAMAAsADAAMAAwADQALAAsACwALAAwADAALAAwADAAKAAoACgAKAAoACgAKAAoACgAK
AAoACQAJAAkACQAKAAwADAANAA0ACwALAA0ADgANAA0ADQANAA8ADwAPAA8ADQAPABAA
EQAUABQAFAAUABMAFQAVABMAEAAPAA4ADAANAAwACwAKAAcABwAGAAUABAAEAAQAAwAC
AAEAAQABAP//////////AQABAAEAAQAAAAAA///+//7//f/8//z//P/9//3//f/7//z/
/P/8//7//v/+//3//f/9/wEABgALABMAHwAoADAAPQBSAGoAgwCcALQAyADaAOkA9QDu
AMMAeAAvAAAA6f/g/+H/3//b/9j/2//g/+X/5//m/+n/7f/x//X/9f/2//X/9//2//j/
+v/6//n/+f/3//j/+P/5//n/+f/5//j/+P/4//j/+f/3//j/+P/5//v/+f/5//n/+v/6
//r/+v/6//r/+//7//v/+v/6//v/+v/6//r/+v/6//r/+v/6//j/+f/6//r/+v/6//r/
+f/7//z//P/7//r/+v/8//v//f/9//z//P/9//3//f////////8BAAEAAQABAAIAAgAB
AAIAAwAEAAYABwAIAAkABwAHAAcACQANAA4ADwAQAA8ADwAPABAADgAQABEAEgAVABUA
FQAVABUAFAAUABQAEwAUABQAFAATABMAEQAPAA0ADwANAAwADAAKAAkACAAJAAYABQAF
AAIAAgABAP7//////////f/6//r/+f/5//n/+P/2//X/9P/0//X/9f/z//P/8//y//T/
8//z//P/8f/x//L/8v/z//P/8//y//D/8P/v/+//8f/y//L/8v/x//H/8f/x/+//7//w
//D/8P/w//D/8P/u/+7/7v/u//D/8P/w//D/8P/x//H/8f/v/+//7//w//L/8v/y//L/
8P/w//D/8P/y//P/9P/1//P/8//0//T/8//y//L/8f/y//P/9P/1//P/8//z//P/8//0
//T/9P/2//b/9v/2//T/9P/0//T/9P/0//P/8//z//P/8//z//H/8f/x//H/8//z//P/
8//x//D/8P/w//D/8f/x//H/7//v/+7/7v/w//D/8P/w//D/8P/x//H/7v/u/+7/7//x
//H/8f/w/+7/7v/u/+7/7v/u/+7/7v/u/+7/7v/t/+3/7f/t/+7/8P/w//H/8f/w/+//
8P/w//P/8//z//P/8//z//P/8//z//X/9v/3//j/+P/4//j/9//5//n/9//2//X/9P/y
//H/8P/v/+7/7f/t/+z/6//s/+z/7P/r/+j/5//n/+f/6f/p/+n/6f/p/+n/6f/p/+f/
6P/o/+j/6v/p/+j/6P/m/+f/5//n/+f/6P/o/+j/6v/q/+r/6f/p/+v/7f/y//X/+f8D
ABAAFgAdACwAQgBZAHIAjACkALgAywDZAOIA2QCsAGEAHADx/9j/0f/R/83/yP/F/8j/
zf/R/9b/2f/b/93/3//h/+L/4//l/+j/6v/q/+r/6f/p/+n/6v/q/+v/6//r/+v/6v/s
/+z/7P/t/+v/7P/s/+3/7//t/+3/7f/s/+z/7P/s/+z/7P/t/+3/7//u/+7/7//u/+7/
7v/u//D/8P/w//D/7v/v//D/8P/y//L/8v/x//H/8v/y//H/8f/y//X/9f/1//X/9P/0
//P/8//z//X/9f/1//f/9//3//f/+P/4//v//P/9//7//P/9//7///8BAAEAAQADAAUA
BgAHAAgACQAJAAkACgAKAAwADQAOAA8ADwAPAA8ADwAOAA4ADgANAA4ADgAOAA8ADwAN
AAsACwANAAsACgAIAAYABQAEAAEA/v/9//3//v/+//3/+v/5//n/+f/3//b/9v/1//X/
9//2//T/8//w//D/8f/x//P/8//z//L/8v/x//H/8f/x//H/8v/y//H/8f/x//D/8P/w
/+//7//v//D/8P/w//H/8f/x//H/7//v//D/8P/w//D/8P/w/+7/7v/u/+7/8P/w//D/
8P/w//H/8f/x//H/8f/x//L/8v/y//L/8v/w//D/8P/w//P/8//z//P/8//z//T/9P/0
//T/9f/1//X/9f/1//X/9f/1//X/9f/3//j/+P/4//f/9v/1//T/9P/0//T/9P/2//b/
9f/1//X/9f/1//X/9f/1//X/9f/1//X/9f/1//X/9P/0//T/9P/1//X/9f/1//X/9P/0
//b/9v/2//b/9P/0//X/9f/0//T/9P/1//X/9f/1//X/9P/0//P/8v/0//b/9//2//T/
9P/0//T/9P/0//T/9P/0//T/9P/z//P/8//z//T/9P/0//X/9f/1//X/9//4//n/+f/5
//n/+//7//v/+//5//v//P/9/wAAAAAAAAAAAQADAAMAAQAAAP///v/8//3//P/7//r/
+f/5//j/9//2//b/9v/1//T/8//z//P/8//z//P/8//1//X/9f/1//P/9P/0//T/9P/z
//L/8v/y//P/8//z//P/9P/0//T/9P/0//T/8//x//P/9//6//3/AwANABgAIAApADgA
TgBlAIAAnAC2AMgA2QDpAPIA6QC6AG0AKAD7/+L/2f/b/9n/1P/T/9j/3f/h/+T/5//r
/+3/8f/z//T/8//1//b/+P/6//r/+f/5//j/+P/3//f/9//3//f/9v/4//j/+P/5//n/
+v/6//v/+//5//n/+f/4//j/+P/4//n/+v/8//3//f/8//z//f/8//z//P/8//z//P/8
//z/+//7//v/+v/8//z//P/7//v//P/8//v/+f/6//3//f/9//3//P/8//3//f/9////
/////wEAAQABAAEAAgACAAIAAgACAAIAAwAFAAcACQAJAAkACQALAA0ADgAPABAADwAP
AA8AEAAQABIAEwAUABcAFwAXABcAFQAUABQAFAAXABgAGAAYABcAFwAVABMAEwAVABMA
EgAUABIAEQAQAA0ACgAJAAkACgAKAAkABgAFAAUABQADAAAAAAD/////AQAAAP7//f/6
//r/+//7//v/+//7//r//P/7//v/+//7//v//P/8//v/+//7//r/+P/4//f/9//5//r/
+v/6//f/9//3//f/9//3//j/+P/6//r/+v/6//j/+P/4//j/+v/6//r/+v/4//n/+f/5
//v/+//7//z//P/8//z//P/6//r/+v/6//3//f/9//3//f/9//7//v/+//7//////wEA
AQABAAEA//////////8BAAIAAgACAAAAAAAAAAAAAAAAAAAAAAACAAIAAQABAP//////
////AQABAAEAAQD//////////wEAAAAAAAAAAAABAAEAAQD//////v/+/wAAAAAAAAAA
AAAAAAEAAQD+//7//v//////////////AAAAAP///v/+//7///////////8AAP7//v/+
//7//v/+//7//v/+//7//v/9//3//f/9//7/AAAAAAEAAQD/////AQACAAUABQAFAAUA
BQAFAAUABQAFAAcACAAJAAoACgAKAAoACQALAAsACQAKAAkACAAGAAUABAADAAIAAwAD
AAIAAQAAAAAAAAD///7//f/9//3//f/9//3//f/9//3//f/9//v//P/8//z//v/9//z/
/P/8//3//f/9//3//v/+//7//v/+//7//f/9////AwAGAAkAEQAbACQAKgA3AEoAZAB9
AJQArADCANQA4wDxAPYA4wCoAFkAHAD3/+j/4//h/93/2v/f/+T/6f/r/+7/7//z//X/
9//3//r//f////7//v/+//7//f/9//3//v/+/////////////v/+//7//v///wEAAgAC
AAMAAwABAAEAAQABAAAA///+/wAAAAABAAEAAQAAAAAAAQAEAAQABAAEAAIAAgACAAIA
AgADAAQABAAEAAQABAADAAEAAgACAAEAAwAEAAcABwAHAAcABgAGAAUABQAFAAcACQAJ
AAsACwAJAAkACgAKAA0ADgAPABAADgAPABAAEQARABEAEQATABUAFgAXABgAGQAZABkA
GgAcAB4AHwAgAB8AHwAfAB8AHwAeAB4AHgAhACIAIgAiAB8AHwAdABsAHQAfAB0AHAAb
ABgAFgAUABUAEgARABEAEAAQAA8ADAAJAAkACQAHAAQABAADAAMABQAEAAIAAQAAAAAA
AQABAAEAAQABAAAA/v/9//3//f//////AAAAAP////////7//v/+//3//f/9//7//v/+
//v/+//7//v//f/9//7//v/8//z//P/8//z//P/8//z//P/8//z//P/8//3//f/9////
/////wAA/v/+//7//v8AAAAAAAAAAAEAAQABAAEAAQABAAIAAgAAAAAAAQABAAEAAQAB
AAEAAQABAAEAAQABAAIAAgACAAIAAgACAAIAAgACAAIAAgACAAIAAQABAAEAAQABAAEA
AQABAAEAAQAAAP///v/9//3//P/8//z//P/9//3//f/7//v/+v/6//z//P/8//z/+v/6
//v/+//7//z//f//////+//7//v/+v/6//r/+v/6//r/+v/6//r/+P/4//j/9//5//n/
+f/6//z//P/9//3/+//7//3//v/9//3//f/9//v/+//7//v//P///wEAAwAGAAYABgAG
AAUABwAHAAUAAgABAAAA/v////7//f/8//v/+//6//n/9v/2//b/9f/0//P/8//z//P/
8//z//P/8//z//P/8//z//T/9P/0//T/8//y//L/9P/1//X/9f/1//b/9v/2//T/9P/0
//P/9f/3//n//v8DAA0AFwAgACgAOQBOAGQAfQCWAKwAwADQAN0A6QDkAL0AcgArAP7/
5f/a/9v/2//V/9T/1f/Y/93/4f/i/+P/5//r/+v/7//y//P/9f/2//b/9P/0//P/8//1
//b/9v/3//X/9f/1//T/9v/2//b/9//3//j/+P/5//f/9f/1//X/9v/2//b/9v/2//b/
9//3//n/+P/4//n/+P/4//j/+P/6//r/+v/6//r/+//8//z/+v/6//r/+f/7//z//P/7
//v//P///////f/9//z//P////////8BAAEAAQADAAMABQAFAAYABgAHAAgACQAKAAgA
CQAKAAsADAANAA4AEQARABIAEwAUABUAFQAVABYAGAAaABsAHAAbABsAGwAbAB0AHAAc
ABwAGwAcABwAHAAdAB0AGwAZABcAGQAXABYAFQASABAADgAOAAwADAANAAoACgAJAAYA
BQAFAAUAAwACAAIAAQABAAEAAAD+//3//f/+/wAAAQD////////+//7//f/9//3//f/9
//7//v/7//v/+//6//v//P/8//3//f/+//7//v/9//3//f/9//////8AAAAA///+//3/
/P/+//7//v/+//7//v/+//7//P/9//3//f////////8AAP7//v/+//7///8AAAEAAgAB
AAEAAQABAAMAAwAEAAQAAgACAAMAAwADAAMAAwADAAUABQAFAAUAAwAEAAQABAAGAAYA
BgAGAAYABgAGAAYABAAEAAMAAwAFAAUABQAFAAUABQAFAAUABQAFAAUABQAFAAQABAAE
AAQABQAFAAUABQAFAAQABAAEAAQABAAEAAIAAgADAAMAAgACAAIAAwADAAMAAwADAAQA
BAADAAIABAACAAEAAgACAAIAAgACAAQABAAEAAQAAgACAAIAAQADAAMAAwAEAAQABAAF
AAUABQAFAAcACAAJAAkACQAJAAkACQAJAAkACQALAAwADQAOAA4ADgAOAA8AEQARAA8A
EAAPAA4ADAAJAAgABwAGAAcABwAGAAUABAAEAAQAAwACAAEAAQABAAIAAwAEAAUABAAD
AAIAAQABAAIAAgACAAIAAQAAAAAAAAABAAEAAQABAAIAAgACAAQABAAEAAMABQAFAAcA
CgANABEAGwAoADAAPQBQAGgAfwCaALQAygDaAOkA+QAAAe0AtABjACQA///s/+X/5f/j
/+D/5f/q//H/8//0//X/9//7//3/AQAAAAEAAwAEAAYABAAEAAMAAwAFAAYABgAHAAcA
BwAHAAYABgAGAAYABwAHAAgACAAJAAkABwAHAAcACAAIAAgACAAIAAgACQAJAAkACAAI
AAkADAAMAAwADAAKAAoACgAKAAwADQAOAA4AEAAQABAADwAPABAAEAAPAA8AEAATABMA
EQARABAAEAATABMAEwAVABcAFwAZABkAGQAZABoAGgAbABwAHQAeABwAHQAeAB8AIAAh
ACIAJQAlACYAJwAoACkAKQApACoALAAuAC8AMAAxADEAMQAxADMAMgAyADIANQA2ADYA
NgAzADMAMQAvADAAMwAyADIAMQAuACwAKgArACgAJwAnACYAJgAlACIAHwAfAB8AHQAd
AB4AHgAfAB8AHgAcABsAHAAcAB0AHQAfAB8AHwAeAB4AHQAdAB0AHQAdAB4AHgAdAB0A
HQAcAB4AHgAdAB0AHQAeAB4AHgAdAB0AHQAdAB0AHQAeAB4AHAAcABwAHAAcABwAHAAc
ABwAHAAcABwAHAAdAB0AHQAfAB8AHwAgACAAIAAgACAAIAAgACAAIAAhACEAIQAhACEA
IQAiACIAIwAkACYAJwAmACUAJAAjACUAJQAlACUAJQAmACYAJgAmACYAJgAmACYAJgAm
ACYAJgAmACUAJQAlACUAJQAlACcAJwAnACcAJwAnACcAJwAnACYAJgAmACQAJQAlACUA
JwAnACYAJgAmACYAJgAmACYAJgAnACcAJgAmACYAJwAnACcAJwAnACgAKAAnACYAKAAo
ACcAJgAoACgAKAAoACoAKgAqACoAKQAoACcAJQAmACcAKAAqACoAKgArACsAKwArAC0A
LgAxADEAMQAxAC8ALwAvAC8AMQAzADQANQA0ADQANAA0ADUANwA3ADUANgA1ADQAMgAv
AC4ALQAsACwALQAtAC0ALAAsACwAKwAoACcAJwAnACkAKQApACkAJwAnACcAJwApACoA
KgAqACgAJwAmACYAKAApACkAKQApACoAKgAqACoAKgAqACkAKQArAC8ANAA3AD8ASwBS
AFoAaQCAAJgAsQDKAOQA+AAIARUBIQEaAfMApgBdADAAFwAQAA0ACQAFAAYACwASABUA
FwAaABsAHQAfACEAIwAkACcAKQAoACgAKAAoACcAJwAlACYAJgAnACcAJwAnACYAKAAo
ACgAKQApACoAKgArACsAKQApACkALAAsACwALAAqACoAKwArACsAKgAqACsAKgAqACoA
KgAsACwALAAsACoAKwAsACwALgAuAC4ALQAtAC4ALgAtAC0ALgAxADEAMQAxADAAMAAz
ADMAMwA1ADMAMwA1ADUANQA1ADYANgA5ADoAOwA8AD4APwBAAEEAQQBBAEEAQwBFAEYA
RwBIAEkASQBJAEoASgBMAE0ATgBNAE0ATQBNAE4ATgBPAFAATwBQAFAAUABNAE0ASwBJ
AEsATQBLAEoASABGAEUARABBAD4APQA9AD4APgA9ADoANwA3ADcANQA2ADYANQA1ADMA
MgAwAC8ALgAuAC8ALwAvAC8ALwAuAC4ALQAtAC0ALQAtAC4ALgArACsAKwAqACoAKgAp
ACkAJwAoACgAKAApACkAKQApACsAKwAsACwAKgAqACoAKgAsACwALAAsACoAKgAqACoA
KAApACkAKQApACkAKQAqACkAKAAnACYAJgAmACYAJgAlACUAJQAlACMAIwAkACQAJAAk
ACUAJQAlACUAJQAlACMAIwAjACMAIQAiACIAIgAiACIAIgAiACIAIgAiACIAIAAgAB8A
HwAfAB8AHwAfAB0AHQAdAB0AGwAbABsAGwAbABoAGgAaABcAFwAWABUAFgAXABcAGAAW
ABYAFgAWABQAFAAVABUAFgAWABYAFwAWABUAFAATABQAEgASABIAEgASABIAEAAQABAA
EAASABIAEgARABEAEQARABIAEQAQABAADwANAA0ADwAQABEAEQARABEAEwATABMAEwAS
ABMAEwATABYAFgAWABYAFwAZABkAFwAVABMAEQAOAA8ADgANAAwACQAJAAgABwAFAAQA
AwABAAIAAQABAAEAAAD///7//f/9//3//f/9//v//P/8//z/+v/5//j/+P/6//v/+//7
//n/+v/6//r/+v/6//r/+f/5//n/+f/8////AwANABwAJAArADoAUABpAIIAmACwAMYA
1wDpAPIA5QC0AGMAHADx/9z/1//Z/9n/1v/T/9L/1f/Z/9z/3f/f/+P/5//p/+z/7f/t
/+z/7P/u/+7/7f/t/+3/7v/u/+//7f/t/+3/7P/u/+7/7v/v/+3/7v/u/+//7f/r/+v/
6//s/+z/7P/s/+z/7P/t/+3/7f/s/+z/7f/s/+z/7P/s/+z/7P/s/+z/7P/t/+7/7v/u
/+7/7v/t/+3/7v/u/+3/6//s/+//7//v/+//7v/u//D/8f/y//X/8//z//X/9f/z//P/
9P/0//X/9v/3//j/+v/7//z//f/9//3//f///wEAAgADAAQABwAHAAcACAAHAAgACAAI
AAoACwAMAA0ADwAOAA4ADgAOAA4ADQAMAA4ADwAOAA0ADAANAAoACAAGAAQAAwACAAIA
AAAAAAEA/v/+//3/+v/7//v/+//5//b/9v/1//X/9v/2//X/9f/0//T/9f/1//X/9f/1
//T/9v/1//X/9f/1//X/9v/2//f/9//3//b/9v/2//X/9f/1//b/9v/2//f/9//3//f/
9//3//j/+P/4//j/+P/4//r/+v/6//r/+P/4//j/+P/5//v//P/9//v/+//7//z//v/+
//7//v/+//7//v/+////////////AQABAAIAAgACAAIAAwADAAUABQAFAAUABQAFAAUA
BQAFAAYABgAGAAgACAAIAAgACAAIAAgACAAKAAoACQAJAAkACQAJAAkACQAJAAkACQAL
AAsACwALAAsACgAKAAoADAANAA0ADQALAAsACgAKAAwADAAMAAwADAAMAA0ADQAKAAoA
CgALAA0ADQANAA0ADAAMAAsACgAKAAwADgAQABAAEAAQAA4ADgAOAA4ADgAOAA4ADQAP
AA8ADwAQAA8ADgAOAA0ADgAPABIAFAAVABUAFQAVABcAFwAXABcAGQAbABwAHQAcABwA
HAAcAB0AHwAfAB0AHgAdABwAGgAbABoAGQAYABkAGQAYABcAFAAUABQAEwAUABMAEwAT
ABEAEQARABEAEwATABMAEwATABQAFAAUABQAEwASABIAFAAVABUAFQATABQAFAAUABUA
FgAXABcAGQAdAB8AIAAhACUALwA6AEQATQBeAHgAkQCoAMIA3ADwAAEBEwEcARMB5gCX
AE4AHwAGAP/////9//r/+/8AAAUABwAKAAsADwATABcAGQAaABsAGwAcAB4AHgAeAB0A
HQAfAA==
         </WaveFormData>
      </LeadData>
   </Waveform>
</RestingECG>
