# Supplementary material for: Detection of Left Atrial Enlargement Using a Convolutional Neural Network-Enabled Electrocardiogram
Source: Front Cardiovasc Med. 2020 Dec 17;7:609976. doi: 10.3389/fcvm.2020.609976 (PMC7773668; doi:10.3389/fcvm.2020.609976)
Supplement: Supplementary file 3 [file Data_Sheet_3.ZIP › normal2/1802017657_5823_0000003T.XML]

<?xml version="1.0" encoding="Windows-1252"?>
<!DOCTYPE RestingECG SYSTEM "restecg.dtd">
<RestingECG>
   <PatientDemographics>
      <PatientID>1802017657</PatientID>
      <PatientAge>66</PatientAge>
      <AgeUnits>Years</AgeUnits>
      <Gender>Female</Gender>
      <PatientLastName>huangdianying</PatientLastName>
   </PatientDemographics>
   <TestDemographics>
      <DataType>Resting</DataType>
      <Site>1</Site>
      <AcquisitionDevice>MAC55</AcquisitionDevice>
      <Status>Unconfirmed</Status>
      <Priority>Normal</Priority>
      <AcquisitionTime>10:51:15</AcquisitionTime>
      <AcquisitionDate>04-22-2017</AcquisitionDate>
      <CartNumber>1</CartNumber>
      <AcquisitionSoftwareVersion>009C</AcquisitionSoftwareVersion>
      <XMLSourceVersion>MAC5000 v1.0</XMLSourceVersion>
   </TestDemographics>
   <RestingECGMeasurements>
      <VentricularRate>74</VentricularRate>
      <AtrialRate>74</AtrialRate>
      <PRInterval>166</PRInterval>
      <QRSDuration>76</QRSDuration>
      <QTInterval>398</QTInterval>
      <QTCorrected>441</QTCorrected>
      <PAxis>28</PAxis>
      <RAxis>66</RAxis>
      <TAxis>39</TAxis>
      <QRSCount>12</QRSCount>
      <QOnset>222</QOnset>
      <QOffset>260</QOffset>
      <POnset>139</POnset>
      <POffset>188</POffset>
      <TOffset>421</TOffset>
      <ECGSampleBase>500</ECGSampleBase>
      <ECGSampleExponent>0</ECGSampleExponent>
   </RestingECGMeasurements>
   <Diagnosis>
      <Modality>Resting</Modality>
         <StatementCount>3</StatementCount>
         <LabelText>12SL ��ϳ���</LabelText>
      <DiagnosisStatement>
         <StmtFlag>ENDSLINE</StmtFlag>
         <StmtText>�������</StmtText>
      </DiagnosisStatement>
      <DiagnosisStatement>
         <StmtFlag>ENDSLINE</StmtFlag>
         <StmtText>V1 �е� R/S �������󣬲��������ڹ��ɻ����ļ�����</StmtText>
      </DiagnosisStatement>
      <DiagnosisStatement>
         <StmtFlag>ENDSLINE</StmtFlag>
         <StmtText>�쳣 ECG</StmtText>
      </DiagnosisStatement>
   </Diagnosis>
   <Waveform>
      <WaveformType>Rhythm</WaveformType>
      <WaveformStartTime>0</WaveformStartTime>
      <NumberofLeads>8</NumberofLeads>
      <SampleType>CONTINUOUS_SAMPLES</SampleType>
      <SampleBase>500</SampleBase>
      <SampleExponent>0</SampleExponent>
      <HighPassFilter>16</HighPassFilter>
      <LowPassFilter>150</LowPassFilter>
      <ACFilter>NONE</ACFilter>
      <LeadData>
         <LeadByteCountTotal>10000</LeadByteCountTotal>
         <LeadTimeOffset>0</LeadTimeOffset>
         <LeadSampleCountTotal>5000</LeadSampleCountTotal>
         <LeadAmplitudeUnitsPerBit>4.88</LeadAmplitudeUnitsPerBit>
         <LeadAmplitudeUnits>��V</LeadAmplitudeUnits>
         <LeadHighLimit>2147483647</LeadHighLimit>
         <LeadLowLimit>268435456</LeadLowLimit>
         <LeadID>I</LeadID>
         <LeadOffsetFirstSample>0</LeadOffsetFirstSample>
         <FirstSampleBaseline>0</FirstSampleBaseline>
         <LeadSampleSize>2</LeadSampleSize>
         <LeadOff>FALSE</LeadOff>
         <BaselineSway>FALSE</BaselineSway>
         <ExcessiveACNoise>FALSE</ExcessiveACNoise>
         <MuscleNoise>FALSE</MuscleNoise>
         <LeadDataCRC32>3008459169</LeadDataCRC32>
         <WaveFormData>
NAA0ADQANAA2ADYANgA2ADMAMAAtACoAJwAkACEAHgAaABgAFgAUABAADgAMAAoABgAE
AAIAAAD9//z/+//6//f/9v/1//T/9f/2//f/+P/2//T/8v/w//D/8P/w//D/7//u/+3/
7P/t/+7/7//w//H/8v/z//T/8//y//H/8P/u/+7/7v/u/+7/7v/u/+7/7P/s/+z/7P/t
/+7/7//w/+//7v/t/+z/7P/s/+z/7P/t/+7/7//w//H/8v/z//T/8v/w/+7/7P/q/+r/
6v/q/+3/7v/v//D/8P/w//D/8P/w//D/8P/w/+//7v/t/+z/7P/s/+z/7P/v//D/8f/y
//H/8P/v/+7/7v/u/+7/7v/w//D/8P/w/+7/7v/u/+7/7f/s/+v/6v/t/+7/7//w/+//
7v/t/+z/7f/u/+//8P/u/+z/6v/o/+z/7v/w//L/8P/u/+z/6v/t/+7/7//w/+7/7v/u
/+7/7f/s/+z/6//t//D/8v/0//X/8//w/+3/7//w//H/8v/1//b/9//7/wAAAQABAAIA
BAABAAEAAQACAAIAAgACAAIA/v/8//v//v///wAA/v/9//n/9v/z//L/8v/z/+//7P/s
/+z/7P/r/+r/6f/p/+v/6//r/+r/6//q/+r/6//q/+j/5//m/+b/5v/o/+j/5f/n/+n/
6f/p/+n/6f/q/+j/5P/l/+v/7f/s/+z/7P/o/+j/8P/6/wsAHAAtAD0ATQBjAHsAiACD
AHMAZgBeAF8AWAA/ACcAGAAHAP7//P/1//H/9f/+//z/9//x/+7/7P/s/+7/7//u/+//
8P/v/+//8P/u/+7/7P/u/+v/6f/o/+f/7P/u//D/8P/v/+7/7v/u/+7/7//w//D/7v/u
/+7/7v/v/+//7//x/+//7f/t/+7/8P/y//L/8v/0//T/9v/0//L/8v/y//P/9//4//r/
+//6//v/+//6//n/+f/4//f/+f/7//z//f/+//7/AAABAAEAAAAAAP//AgADAAUACgAO
ABIAFQAaABcAFQAUABQAGAAbAB8AIAAhACMAJAAlACYAKgAsACwAKQApACsALQAwADEA
MQA1ADUANAAzADIAMwA0ADUANwA0AC8ALgAqACwALAAtACsAKgApACUAJQAfABkAFgAR
AA0ACwAJAAgACgAIAAYABAACAAAA/v/+//3//f/6//n/+P/3//b/9f/1//X/9f/0//P/
8f/x//H/8f/x//D/8P/w//D/8P/y//b/9f/3//n/9//1//P/7//v//H/8//z/+3/8P/w
/+7/8P/y//P/8//x//H/8f/z//H/8f/y//T/8v/y//L/8v/x//D/8P/v//D/9v/3//n/
+P/0//L/8f/0//X/9//4//b/8//x//H/8f/w//D/8f/y//P/9f/y//L/8//0//b/9P/0
//P/8//x//D/8P/v/+//8v/0//L/8f/w/+//8P/y//H/8//1//T/8//0//P/8f/x//H/
8f/2//X/9f/2//b/9f/0//H/8P/v/+//7v/x//L/8//0//P/8f/v/+7/8f/0//T/9P/0
//T/8f/w//D/7//u//D/8f/y//f/+f/6//v/+v/6//r/+v/9//7///8DAAcABwAGAAYA
BgADAAMAAwAAAAAAAAAAAAYABAAEAAUAAgABAAAA/P/6//f/9f/z//D/8P/x/+3/7v/w
//L/9P/z//L/8f/x//D/7//u/+z/7f/s/+z/7f/t/+z/7P/s/+v/6v/r/+r/5//p/+v/
6//r/+v/6//s/+7/6v/l/+X/6f/w//L/8v/y//T/AAAOABMAGgAvAEUAVwBtAIEAggBt
AGEAYABcAFcATAA1ACMAFgAJAAIA/v/3//X/+f/6//j/9//3//D/6v/m/+r/7f/u//H/
8v/z//X/+P/0//L/7v/u//L/8//1//f/9f/0//P/8P/w//D/8f/y//H/8f/x//D/8f/y
//P/9P/1//X/9f/3//T/8f/w//D/7//w/+//7v/z//b/+//8//r/+v/6//v/+f/4//j/
9//6//3///8AAP/////+//3/AAABAAEAAQACAAIABAAFAAcACAAKAAsACQAJAAoADgAP
ABIAFAAYABcAFwAYABoAHAAfACMAJAAkACUAJQAlACYAKgAsACwAKwArAC0ALwAxADMA
NAA5ADwAPAA8ADwAOQA4ADcANwA1ADEAMQAuAC8ALgAuACsAJwAlACAAHwAbABcAFgAT
ABEADwANAAwACQAGAAMAAAD+//z/+v/6//3////+/////P/7//r/+f/7//v/+//6//X/
8//z//P/9f/1//T/9P/z//L/8f/y//X/8//0//X/9f/1//X/8//u/+//8P/v/+7/9P/3
//j/9f/2//b/9f/z//P/8//1//T/8//z//T/9P/0//T/9P/x//D/8P/v//L/+P/5//v/
+//4//f/9//2//X/9f/0//T/8f/v/+//8v/y//P/9f/1//X/9v/y//P/8//z//T/9P/0
//P/8//z//L/8v/x/+3/8P/y//D/8f/y//P/9v/0//H/8f/x/+//7//x//H/8//z//P/
8//1//P/8v/y//H/8f/x/+//8f/x//L/8v/y//L/8v/y//T/8//y//L/8f/z//P/8v/y
//D/7v/u/+7/7v/t/+z/7P/r/+//8v/0//b//P/9//3//f/+//7//v/+//z//P/8////
BQAFAAQABAAFAAMABAAFAAMAAgABAAAABQACAAEAAQADAAMAAwAAAP7/+//5//f/9P/y
//H/6//t/+7/7//w/+7/7P/q/+n/6v/r/+z/7P/q/+j/5//n/+j/6P/p/+r/6P/o/+r/
6v/p/+v/7f/t/+r/6f/o/+j/7P/y//H/6//n/+r/9P/w/+L/5P/y//7/DQAcAC0ARQBX
AGkAfQCIAIEAdQBqAGIAXQBQADkAKQAaAAUA9v/2//v///////r/9P/z//X/9P/0//T/
9P/z//D/7//v/+//8P/y//H/8P/t/+7/7v/t/+3/7f/s/+z/7P/q/+3/7v/w//L/8f/x
//H/8P/w//D/8P/w//H/8f/x//P/8//x//H/8v/2//j/+P/4//b/9v/4//b/9f/0//P/
8//1//b/+P/5//v//f/+//7//f/9//z/+//6//v/+//7//r/+v/8//3/AwAGAAoADQAK
AAkACQAMAAwADgAPABIAFgAXABkAHAAbABsAHAAaAB4AIwAnACsAKQAsAC0ALAAtAC0A
LwAxADIAMwAzADcANgA2ADYANgA1ADYANwA5ADsANwA3ADQAMgAwAC8AKwAlACMAHgAd
AB4AGwAbABkAEwAPAAsACAAKAAgABgAEAAMAAAD9//z/+//7//j/9//4//n/+v/7//n/
+f/5//j/9P/x//D/7//1//f/+P/6//b/9P/y//L/9P/x//H/8f/1//X/9f/z//P/9f/3
//f/9f/4//j/9v/1//b/9v/1//X/9f/1//f/8v/x//H/8v/y//L/8v/y//T/9P/1//X/
8f/0//L/8f/0//L/8v/z//P/8//0//T/8v/v/+3/7f/x//T/+P/9//v/+f/4//L/8P/v
/+7/7v/w//L/8//1//f/9v/2//X/8v/0//X/8v/y//L/8v/0//T/8f/x//H/8f/x//P/
8//1//X/9f/1//f/9f/0//T/8//z//P/8f/v/+//8P/w//H/8v/z//T/8v/x//D/8P/v
//H/8f/w//L/9f/2//P/8v/x//D/8//0//b/9//2//j/+f/6/wAAAQABAAEAAAAAAAAA
AAABAAIAAwAHAAoACQAHAAYABQABAAAA//8BAAIAAwAEAAYAAgAAAP//AAABAAIAAAD6
//X/8f/t/+3/7v/w/+3/7f/u/+//8P/s/+r/6P/n/+v/7f/v//D/7//u/+7/7//v/+7/
7v/u/+3/7P/t/+z/6//t/+//7//t/+v/6f/o/+r/7P/x//f/+f/2//L/8P/w//L/9v/+
/wsAIAAzAEEAWQB3AJMAngCPAHsAbgBqAGUAVAA7ACcAFAADAP7//v///wEA///8//j/
9f/z//T/9P/0//f/9//1//X/8//x//D/8P/x//L/8f/0//L/8f/x//H/9P/0//T/8v/z
//T/9v/4//f/9//3//b/9P/0//T/9P/1//X/9f/3//j/9//4//r/+f/6//n/+P/4//j/
+v/4//v//P/9///////+//7//f/9////AAAAAAIAAwADAAMABAAFAAUABQAEAAQABgAH
AAwADgARABMAEwATABQAGAAXABgAGAAaABsAGwAcAB4AHgAhACUAJgAoACsALQAvAC4A
MgA0ADQANAA1ADgAOwA6ADsAOwA/AD4APgA+AD4APAA8ADwAPQA/AD0APwA+ADoAOAA3
ADMALAApACMAIQAgAB0AHQAbABkAFwAVABQAEwAQAA0ACgAIAAYABAAEAAAA///7//n/
/f///wEAAwABAAEAAQAAAP///f/9//3//v/9//v/+v/6//r/+v/8//v/9//2//X/+f/7
//3//f/6//v//P/7//n//P/8//r/+f/6//r/+f/3//f/9//5//T/8//z//T/+P/8/wAA
BAAAAPz/+f/1//X/+v/6//v////+////AQD9//v/+v/4//r/+f/5//v/+f/4//j/+f/8
//3////8//r/+f/4//j/+//8//z//f/8//r/+f/3//b/+v/9//z/+f/4//f/+P/5//f/
+P/5//n/+f/7//v/+//7//v/+//9//v/+v/6//n/+f/5//f/+f/5//r/+v/8//z//P/8
//r/+f/4//j/+/8AAP3//P/7//r/+//8//7////+/wAAAQACAAQABQAFAAUAAgACAAIA
AgAFAAYABwALABEAEQAQABAADgALAAsACwAJAAgABwAGAAsACAAHAAcABwAHAAcABAD+
//n/9f/x/+//8P/y/+//8v/0//b/+P/2//b/9v/3//b/9f/0//L/8//y//L/8//0//T/
9f/2//X/9P/1//T/8//1//f/9//2//X/9P/0//b/8v/v//H/8//y//D/+P/8//r//v8K
ABUAJAA3AEcAVwBxAI0AlgCDAHEAbABoAF8ATAAzACUAHgAPAAgADAALAAMAAwACAPz/
+f/5//j//v8AAP3/+//3//X/9v/1//X/9v/2//b/9P/2//b/9f/1//X/+f/6//v/+v/5
//j/+P/4//j/+f/6//r/+f/4//f/9v/3//n/+/////z/+f/4//j/+f/6//n/+P/7//z/
///+//7//v/+////AAAAAAEAAQAAAAEAAQAAAAAAAQABAAEABAAHAAkACwAKAAoADAAN
AAwADAANAA0ADgAPABEAFgAWABgAGQAcABsAGQAYABgAHQAjACoALgAsAC0ALQAtACwA
LgAuACwALwAzADkAPwA9AD0APAA/AD0APAA7ADoAOwA8AD0APwA+ADkAOAA0ADUANAA0
ADEALAApACMAIQAhAB0AHAAZABcAFwAXABgAFAAQAAwACAAGAAQAAgACAAQABQADAAMA
AwADAAMAAwAAAP///v/8//r/+f/6//v/+//7//r/+v/7//z//f8AAAAA/f/9//3/AAAB
AAIAAQD9//3//f/7//n//P/8//r/+P/6//v/+//8//3//v8BAPv/+f/4//j/+//8//3/
/v8AAAAAAQABAP3/AAD+//3/AQD+//3//f/+////AQACAAAA/f/7//v/+v/4//f/9//6
//3/AQAAAP3//f/9//7/AAAAAP////8BAAAAAAD///r//P/9//r/+//8//3/AAAAAP3/
/f/9//3//f///////f/9//3//f/8//n/9//2//r/+//8//v//v///wEAAgAAAP7//P/6
//j/9//y//j/+//+/wEABAABAAAAAAD//wMABgAIAAoACwAJAAYAAwAEAAYACAAKAAkA
CgALAA8AEwATABIAEgARAA0ADAALAAsADAANAA4AEAAMAAoACQAIAAcABgACAAAA+//3
//P/9v/4//v/+f/2//T/8v/w//L/9P/2//n/9//3//f/9v/3//b/9v/3//T/8v/x//D/
8f/y//X/9v/1//f/+f/5//f/9f/z//L/8P/s/+3/7//x//j//v/4/+z/7v/6/wgAGQAs
ADkARwBfAHkAjwCWAIsAdwBqAGgAZQBcAEUAKwAWAAUA/P8AAAUABQADAAAAAAD9//v/
+v/4//b/9//3//X/9f/1//X/9v/4//b/9v/0//b/9//3//j/+f/4//j/+P/2//j/+P/5
//r/+f/5//n/+P/4//j/+P/4//j/+f/6//3//P/5//j/+P/8//7//v/+//z//P/+//z/
/P/8//z//f8AAAAAAQABAAAAAQABAAAAAwAHAAoADQAKAAkABwAFAAQABAAGAAcACwAO
ABIAFQAUABMAEwAWABUAFgAWABgAHAAdAB8AIgAjACUAKAAoACYAJwAnACcALQA0ADkA
PAA5ADcANwA3ADYANwA3ADsAPAA8ADwAPAA7ADwAPQA/AD8AOwA7ADgANwA2ADYAMwAu
ACsAJQAjAB8AGwAaABcAFQATABEAEAANAAoABwAEAAEA/v/7//r//f////7/////////
//////z/+//6//j/9v/1//b/9//3//f/9v/2//T/9P/0//b/9P/x//H/8f/x//H/8f/v
/+3/7//x//H/7f/w//D/7v/v//L/9P/1//H/7//t/+3/7P/t/+//8v/w/+7/7P/q/+3/
7v/w//H/7v/y//H/8f/x/+7/7f/t/+v/6f/o/+b/6f/p/+r/7f/r/+j/5v/l/+b/5//p
/+b/6P/p/+r/7P/q/+r/6f/p/+j/5v/l/+P/4//m/+j/5v/n/+j/6f/s/+r/5//n/+f/
5v/l/+b/5f/n/+f/5//n/+r/6f/p/+r/6//r/+v/6f/m/+X/5f/k/+b/6P/q/+z/7P/r
/+r/6v/o/+n/6P/m/+T/6P/q/+r/6v/q/+z/7P/t/+3/8P/y//P/9P/2//f/9//3//T/
9P/0//T/+P/6//z/AQADAAMAAgACAAAA+//5//f/+P/6//z//v////z/+//7//n/+f/5
//b/8//v/+z/6f/o/+j/6f/l/+L/4v/i/+L/5P/m/+j/6//p/+n/6f/o/+X/5P/k/+X/
5f/k/+T/5P/m/+b/6P/o/+X/5//p/+n/5//l/+P/4v/i/+7/7//p/+X/6P/m/97/3v/m
/+7/+v8HABYAJwA5AE8AbQB/AIIAeQBrAF4AXABfAFAANQAhABAA/f/y//T/9//1//P/
7v/o/+3/9f/0/+7/7P/t/+3/6//r/+j/5//n/+j/6//s/+v/7v/r/+n/6P/n/+v/7P/t
/+z/6//q/+r/6v/t/+//8f/y/+//7v/t/+z/6//r/+v/7f/r/+n/6f/q//D/9P/2//j/
9v/0//T/8P/w//D/8P/x//T/9P/1//X/9v/5//v//P/7//v/+v/5//z//f/9//3//v/+
/wAAAQADAAQABgAHAAcABwAIAAwADAAOAA8AEgARABEAEgAUABYAGQAdAB4AIgAlACcA
KQAnACoAKwAqACcAJwApACsALwAzADYAPQA8ADoAOAA2ADcAOAA5ADsAOgA1ADQAMAAx
ADAAMAAtACgAJQAfAB0AGwAXABYAEwAQAA8ADgAOAAsABgABAPz/AAAAAAAAAgAAAP//
+//5//j/9//2//X/9v/3//j/+P/3//X/9f/1//f/9//2//b/9P/0//T/9v/1//H/8P/v
//H/8f/x/+//7//z//f/+f/0//b/9f/y//T/9v/3//f/9P/z//L/8//x//H/8v/0//H/
8P/v/+7/8v/0//f/+f/3//r/+P/3//b/8v/w/+//8f/x//L/8v/z//H/8P/x//T/9P/1
//f/9f/1//b/8v/z//X/9//6//f/9v/0//P/8f/w//D/7//t//D/8v/w//L/8v/y//T/
9//1//b/9//1//P/8//x//H/8f/x//H/8//x//D/8P/y//P/9P/z//H/8f/y//L/8v/y
//L/8v/y/+3/6v/u//T/9v/2//b/9v/1//T/9P/z//L/9P/1//b/+P/5//n/+f/6//r/
+v/6//3//v///wMABwAHAAYABgAGAAMAAwADAAQABAAEAAQABgACAAAA//8BAAEAAQD+
//n/8//u/+n/7P/u//H/7//t/+z/6//q/+r/6v/q/+v/7f/t/+3/7P/o/+b/5f/l/+b/
5v/n/+j/5v/m/+j/6P/l/+f/6f/p/+r/6//s/+7/7P/q/+n/6f/p/+z/7P/q/+j/6P/w
//r/BQAOAB8AMQBFAFkAbQB4AHcAbwBgAFAAUQBWAEUALwAkABEA/P/0//X/8f/z//j/
+v/5//f/8v/w/+7/7f/t/+v/6//r/+v/7P/u/+3/7P/p/+r/6v/p/+n/6f/r/+z/7f/s
/+v/6v/q/+r/6P/p/+r/6v/t/+7/7//w/+3/7f/t/+//8P/v//D/8v/y//L/8P/u//D/
8P/y//D/8f/y//P/9f/0//T/9f/1//f/+f/6//r/9//3//b/9f/3//n/+v/7//z//P/+
////AQACAAQABQADAAMABAAIAAYACAAJAAwADwAPABAAEgAUABcAGwAcAB8AIQAiACMA
IgAmACgAKAAlACUAJwApACoAKwArAC8ALQAsACsAKgAqACwALgAxADMALwAvACwAKgAo
ACcAIwAdABkAEgAPABEAEQAUABUADgALAAgABgACAP7/+v/2//j/+P/4//r/+P/3//P/
8f/x//H/8f/x//D/7//u/+z/6//r/+3/7//v/+3/6v/o/+v/7P/t//D/7v/r/+v/6//t
/+3/7f/r/+n/6//t/+3/6f/s/+z/6v/o/+r/6//r/+z/7f/u//H/7P/r/+v/7P/u/+7/
7v/u/+z/6v/p/+f/5v/q/+n/6f/u/+z/7P/t/+v/6//s/+z/7v/r/+n/6f/r/+r/6v/r
/+v/6//s/+j/6f/r/+3/8P/v/+7/7P/r/+n/6P/o/+f/5//q/+z/6v/q/+r/6v/s/+v/
5//m/+X/4//j/+X/5f/l/+X/5f/l/+r/6f/p/+r/6f/n/+X/4f/m/+n/7f/w/+T/5P/n
/+j/6f/q/+f/5v/m/+X/6P/q/+v/7P/w//H/8f/x//D/8P/w//D/7//w//H/9f/6//v/
+//8//r/9//3//f/9//4//n/+v/6//b/9P/z//b/9//4//b/8P/r/+f/4//i/+L/4//f
/9z/3P/c/9z/3v/g/+L/5f/j/+P/4//i/9//3v/e/9//3//e/97/3v/e/97/4P/g/+D/
4//m/+f/4v/f/9z/2v/e/+L/4//h/+P/5P/k/+L/4P/a/+D/7P/1//z/CQAXAC8ASwBl
AHYAdwBpAFwAWABVAFAAPQAnABgABwD6//b/9f/t/+n/7P/s/+n/5//o/+r/6v/o/+f/
5P/j/+L/4f/h/+L/5P/k/+L/5P/k/+P/4//j/+P/4v/h/97/3v/e/9//4P/h/+P/5f/m
/+b/5v/m/+b/5f/l/+X/5//n/+X/5f/m/+f/6P/n/+b/5v/m/+j/5v/n/+j/6f/r/+r/
6v/r/+v/6f/r/+z/7P/s/+3/7f/t/+//8f/y//P/8v/y//T/9f/2//b/9//3//j/+f/7
/wAA/v8AAAEABAADAAMABAAGAAsADwAUABYAFgAXABcAFwAYABwAHgAeABsAGwAdAB8A
IwAlACYAKwAsACwALAAsACcAJgAlACUAJgAjACQAIgAjACIAIgAfAB0AGwAWABUAEQAN
AAwACQACAP///P/6//v/+P/1//L/8//y//H/8v/v/+//7P/r/+n/6f/p/+n/7P/t/+7/
7v/o/+X/5P/j/+X/5f/k/+T/5v/m/+b/6P/q/+f/5//n/+j/5//m/+P/4v/l/+j/6f/j
/+T/4v/e/+L/5v/p/+v/6P/n/+b/5//l/+X/5v/o/+b/5v/m/+b/5f/k/+T/4//h/+b/
5v/n/+r/6P/o/+n/6P/n/+f/5v/o/+X/4//j/+b/5v/n/+n/7P/t/+//7P/q/+n/6P/o
/+b/5v/l/+X/5//m/+b/5f/j/+b/6P/m/+b/5v/m/+j/5v/j/+P/4//l/+X/5//n/+f/
5//n/+f/5//l/+T/5P/n/+f/5//l/+b/5//p/+r/6P/o/+j/6P/m/+P/5v/k/+T/5P/k
/+T/5v/m/+f/5//o/+r/6//s//L/8//z//P/8v/y//L/8v/x//L/8//3//n/+f/4//j/
+f/3//j/+f/2//b/9v/2//n/9v/1//X/9//3//f/9P/v/+n/5P/f/+H/4v/k/+H/3//e
/93/3P/d/97/3//h/9//3//f/97/3//e/97/3//g/+D/4f/i/+D/4P/i/+L/3P/d/97/
3f/g/+H/4v/k/+T/3v/b/93/3f/g/+L/5v/m/+T/4P/g/+v/+v8NACUANwBLAG0AigCL
AHkAZgBYAE8ASgA9AC0AHgAJAPb/9P/1//H/7//s/+r/4//h/+r/9P/u/+3/6//n/+X/
5v/l/+X/5v/k/+T/4v/k/+X/5f/m/+f/5//m/+X/4v/g/+D/4f/i/+P/5f/n/+j/6f/q
/+v/7P/o/+f/5v/n/+j/5//o/+r/6//s/+v/6v/r/+z/7//u/+7/7v/u/+//7f/s/+z/
6//s/+//8f/y//T/9f/1//X/9P/z//H/7//z//b/+////////v/+//3//v///wEABgAE
AAYABwAKAA0ADQAOABAADwARABQAFAAWABkAGwAdACAAJAAmACYAJQAlACcAKQAqACsA
KwAvAC4ALgAuAC4ALAAsACwALQAxAC8AMQAwACwAKgApACUAIQAfABoAGQAZABUAFAAR
AAwACQAGAAQAAwAAAP3/+v/8//r/+P/4//X/9f/y//H/7//v/+//7//y//P/9P/0/+//
7f/t/+3/7f/t/+z/7P/t/+7/7//y//D/7f/t/+3/7//v/+//7f/s/+//8v/z/+3/8P/w
/+7/7P/u/+//7//v/+//7//x/+7/7f/t/+7/7//w//H/8v/v/+7/7v/t/+v/8P/w//H/
8f/u/+3/7f/v/+//8P/w//L/8f/x//P/8P/s/+n/5//t//H/9v/2//T/8//y//L/8P/w
/+//7//y//L/8//z/+3/7v/u/+r/7v/w//L/9v/z/+//7v/t/+7/7//y//P/8v/x//D/
7//v/+v/6P/m/+v/7//z//X/8v/x//H/8P/v/+7/7f/s//b/9f/w/+7/7v/u/+7/7v/u
/+//7//x//T/9v/4//z//f/9//3/+v/6//r/+v/5//r/+////wMAAwACAAIAAgD/////
///8//r/+P/2//3//v8BAAUAAgABAAAA/P/1/+//6v/l/+j/6v/t/+v/6f/o/+f/5v/n
/+j/6f/r/+v/6//r/+r/5//m/+b/5//n/+b/5v/m/+T/5P/m/+b/5P/n/+r/6//s/+v/
6v/q/+b/4v/l/+3/8f/w//D/7P/k/+b/7v/4/wUAFAAnADcASwBlAIEAiAB7AG0AaABm
AGEAVgA/ACkAFgAFAPj/8v/x//P/8//y//b/9//3//L/7P/q/+z/7f/s/+3/7f/t/+7/
8P/x//L/8f/0//L/7//t/+v/7P/s/+z/6v/s/+z/7f/u/+//8f/z//T/8f/w/+//7v/t
/+3/7f/v//H/7//v//D/8//2//f/+P/0//L/8v/u//H/8v/z//X/9//4//r/+//6//v/
+//6//z//f/9//3//P/9//3//f8AAAAAAgADAAQABAAFAAUABwAHAAgADAAMAA4ADwAS
ABUAFQAWABgAHAAfACMAJAAiACMAIwAjACYAKgAsACwAKwArAC0ALwAvAC8ALgAxADUA
NgA3ADgAMwAyADEAMQAzADEAMwAyAC8ALAAqACUAIgAhAB0AHQAZABUAFAARAA4ADQAM
AAwACwAIAAUAAgAAAP7//P/8//r/+f/1//P/9P/1//b/9//3//f/9//2//P/8f/x//H/
8//z//L/8v/y//L/8v/0//L/7//v/+//8//z//P/8f/w//P/9v/3//D/8v/x/+7/8P/y
//P/8//y//H/8P/x//H/8f/y//T/9P/0//T/9P/w/+7/7f/r/+3/9P/2//n/+P/0//L/
8f/y//P/9f/2//X/8f/u/+3/8f/y//T/9//2//X/9f/w/+3/7f/t/+7/8f/y//L/8//1
//T/9P/z//D/8v/z//D/8P/w//D/8v/w/+3/7f/t/+//8f/1//f/9P/z//L/8f/z//H/
8P/w//H/8f/x/+//8f/x//L/8v/s/+j/6v/u//L/8v/y//L/8v/1//b/+P/5//f/+P/4
//j/+v/7//v/+//7//z//f/+//3//v///wMABwAHAAYABgAGAAMAAwADAAAAAAAAAAAA
BQACAAEAAQD////////8//j/8//v/+v/7f/u//D/7f/r/+r/6f/o/+v/7P/t/+//7f/t
/+3/7P/t/+z/7P/t/+v/6v/q/+r/6v/q/+z/7P/r/+3/7//v/+r/5//k/+L/7v/w/+//
7//x//T/8v/q/+b/5v/w//7/CwAYAC0ARwBdAG0AfQCEAHkAaQBiAGIAXwBMADMAIwAa
AAcA+v/6//f/8//1//j/+v/9//n/8v/w//L/8//z//H/8f/u/+3/7f/u//D/8P/u//D/
8f/x//L/8//x//D/7//s/+3/7v/w//L/8f/x//H/8P/z//T/9f/2//L/8f/w//H/9P/z
//T/9v/2//j/+P/4//j/+P/6//j/+P/4//j/+f/4//j/+f/5//j/+f/5//j/+v/9////
AQAAAAEAAQABAAIAAgAEAAUACQAKAAwADQANAA0ADgASABAAEgATABYAFQAVABYAGAAb
AB8AJAAmACUAJwAoACkAKgAuADAAMAAtAC0ALwAxADIAMwAzADcAOQA6ADsAPAA4ADgA
OAA5ADgAMwAyAC4ALgAuAC8ALQApACcAIgAhAB8AGwAaABcAEwARAA8ADgAKAAYAAgD+
/wEAAAD//wAA//////z/+//5//n/+f/5//r/+//8//z/+f/3//f/9//4//f/9f/0//T/
9P/0//b/+P/1//X/9f/3//f/9//1//P/9f/3//f/9f/4//j/9v/1//b/9v/1//f/9//3
//n/9v/1//X/9v/0//T/9P/0//P/8v/y//H/8//4//j/+f/9//r/+f/5//v/+//8//z/
9v/x/w==
         </WaveFormData>
      </LeadData>
      <LeadData>
         <LeadByteCountTotal>10000</LeadByteCountTotal>
         <LeadTimeOffset>0</LeadTimeOffset>
         <LeadSampleCountTotal>5000</LeadSampleCountTotal>
         <LeadAmplitudeUnitsPerBit>4.88</LeadAmplitudeUnitsPerBit>
         <LeadAmplitudeUnits>��V</LeadAmplitudeUnits>
         <LeadHighLimit>2147483647</LeadHighLimit>
         <LeadLowLimit>268435456</LeadLowLimit>
         <LeadID>II</LeadID>
         <LeadOffsetFirstSample>0</LeadOffsetFirstSample>
         <FirstSampleBaseline>0</FirstSampleBaseline>
         <LeadSampleSize>2</LeadSampleSize>
         <LeadOff>FALSE</LeadOff>
         <BaselineSway>FALSE</BaselineSway>
         <ExcessiveACNoise>FALSE</ExcessiveACNoise>
         <MuscleNoise>FALSE</MuscleNoise>
         <LeadDataCRC32>3500593198</LeadDataCRC32>
         <WaveFormData>
NgA2ADYANgA3ADgAOQA6ADYANAAyADAAKwAoACUAIgAgAB4AHAAaABgAFgAUABIADQAK
AAcABAADAAIAAQAAAP3//P/7//r/+//8//3//v/6//j/9v/0//b/9v/2//b/9f/0//P/
8v/0//T/9P/0//f/+P/5//r/9//2//X/9P/y//L/8v/y//T/9P/0//T/8v/y//L/8v/1
//b/9//4//f/9v/1//T/9P/0//T/9P/2//j/+v/8//z//P/8//z/+f/4//f/9v/0//T/
9P/0//X/9v/3//j/+P/4//j/+P/4//j/+P/4//f/9v/1//T/8v/y//L/8v/1//b/9//4
//X/9P/z//L/8v/y//L/8v/z//T/9f/2//P/8v/x//D/7v/u/+7/7v/x//L/8//0//P/
8v/x//D/8f/y//P/9P/w/+7/7P/q/+3/8P/z//b/9P/y//D/7v/w//D/8P/w//L/8v/y
//L/7//u/+7/7f/w//H/8//1//P/8v/v/+3/8P/w//D/8P/z//T/9f/5/wAAAgADAAQA
AQABAAEAAQACAP///v////v/+v/4//b/9v/3//n/9//1//L/7//u//D/8P/u/+z/6v/q
/+r/6//p/+f/5f/k/+X/5f/l/+X/5P/j/+L/4v/i/+P/4//i/9//4v/l/+P/4f/j/+b/
5v/p/+n/5//q/+j/4v/k/+b/4v/Y/9D/yv/K/9H/2//r/wcALQBUAH8AoAC7AOIAFgFM
AXEBbAE3AesAsACVAIUAbwBYAEMALwAZAA0ADQAPAAoAAwD8//n/9f/0//b/8//y//H/
8f/y//H/8v/w/+//7//v/+z/6//q/+r/7f/v//H/8//x//D/7v/s/+3/7//x//L/8f/w
/+//7v/u/+7/8P/x//D/7v/t/+3/8P/w//D/8f/z//T/9f/2//X/9f/0//T/9//4//n/
+v/7//3//f/9//3//P/6//j/+//+////AQABAAEAAgACAAIAAgACAAIABgAIAAoADgAQ
ABMAGQAdABoAGQAYABoAHwAiACUAKAAmACcAKQArACwALwAwADAALgAuADAAMgAzADUA
OQA9AD4APQA8ADkAOwA6ADoAPAA7ADgANwA1ADcANQA2ADQAMAAvAC4ALgAnACIAHwAa
ABUAEwASABIAEwAQAA0ACgAJAAgABAADAAMAAQD+//z/+v/5//n/+f/7//v/+//6//f/
9v/2//b/9//2//T/8f/z//b/9v/2//j/+f/7//3//P/6//j/9v/2//f/+P/4//X/9P/1
//L/8//2//j/+f/3//n/+f/3//f/+P/5//n/+P/3//n/9v/1//X/9P/y//X/+f/6//7/
+//5//j/9v/2//f/+P/5//r/+f/4//f/9v/z//L/8f/z//b/9//3//b/9v/2//j/9//1
//H/8//z//H/7//s/+7/8f/z//P/8f/u/+//7//x//L/8v/0//T/8//w/+//7v/u/+//
7//x//H/8f/y//D/7//u/+3/6//q/+r/6f/r/+z/7f/v/+3/6v/q/+v/6f/u//D/8P/w
//D/7f/s/+z/6//q/+n/6f/p/+3/8P/x//P/8v/y//L/8v/1//b/9//7////AAAAAAAA
/v/9//z/+//9//n/9//3//f/+P/4//j/9P/z//P/7//v/+z/6f/o/+f/5v/j/+D/4P/i
/+T/5//m/+X/5P/k/+T/4//i/+H/4v/h/+D/4P/e/9//3//e/9n/3P/f/93/2//d/+D/
4P/h/+H/3//i/+b/4P/a/9T/0v/O/8b/xP/K/9P/5//9/xUANQBkAJMAsgDNAPgALAFc
AXEBYAEfAcsAmACFAHUAXwBKADMAHwAPAAUAAQD9//j/+f/4/+//5//k/+j/5//o/+n/
6v/s/+z/7v/s/+n/5//l/+j/6f/q/+z/6v/p/+j/5//l/+b/5v/m/+X/5f/l/+T/5f/m
/+f/6P/n/+j/6//t/+r/6P/n/+f/5f/k/+P/4//n/+r/7f/w//D/8f/x//L/7//u/+3/
7P/u//H/8v/z//T/9P/z//L/8//2//f/+f/7//v//P/8//7/AAACAAQAAwAEAAUACAAJ
AAsAEAATABIAEQAQABIAFwAaAB0AIAAfAB8AIAAhACQAJwAoACgAJgAmACgAKgArAC0A
MQA1ADkAOQA5ADcANgA0ADMANAAyADAAMAAvACwAKQApACYAIwAhAB8AHgAbABgAFwAU
AA0ACwAKAAoABgACAP7/+v/5//j/9P/z//f/9//2//b/8//x//D/7//x//H/8f/w/+v/
6v/q/+r/7P/s/+v/6f/o/+r/6f/o/+r/6//t/+//7//u/+3/7P/p/+n/6f/o/+r/7P/w
//D/7//w//D/7//r/+3/7f/r/+v/7P/t/+3/7f/t//D/7v/t/+3/7P/q/+3/8f/y//b/
9f/z//L/8P/t/+3/7f/t/+z/6//q/+n/7P/r/+z/7f/s/+7/7v/t/+z/7P/s/+7/7P/r
/+j/6//r/+n/5//k/+L/5f/n/+f/5//m/+n/6//r/+r/6P/o/+j/5//k/+P/5v/m/+f/
5//n/+f/5//o/+j/5//m/+X/5v/m/+f/5//m/+b/5v/n/+f/5P/k/+X/5v/n/+b/5P/k
/+L/5P/k/+T/5P/i/+L/4//j/+f/5//o/+n/6//u/+//8f/w//D/8P/w//D/8P/w//P/
9P/0//P/8v/z//P/8//z//H/7f/r/+v/6//s/+z/7P/q/+v/7f/r/+n/5v/j/+L/4P/g
/97/3P/b/9z/3f/f/9v/2f/X/9b/2P/Z/9r/2//Y/9f/1v/W/9f/2f/a/9r/1//a/93/
2//Z/9v/3v/e/97/3f/a/9z/4P/k/+L/2P/O/8z/zv/E/7z/xf/X/+n/BQApAFYAhQCi
ALkA4AASAUgBbwFgARkBywCcAIkAeQBhAEIAJQAVABEADwAHAP3/9v/z//T/8//z/+7/
7P/p/+j/5//n/+j/5//o/+b/5f/l/+X/4//j/+P/5P/k/+P/4v/h/+T/5v/n/+j/5v/n
/+j/6P/m/+b/5v/m/+b/5v/o/+n/6f/o/+j/6f/s/+z/7P/t//D/8P/w//D/7v/t/+v/
6v/t/+7/7//w//P/9f/1//X/9P/0//P/8v/0//b/9v/3//j/9//3//b//P8AAAQACAAH
AAYABQAGAAYABwALAA0ADwARABMAGAAXABgAGQAaAB0AIQAmACsAKwAtAC0ALAAsACwA
LgAwADAAMQA0ADcAOAA3ADYAMwA2ADYANwA6ADoAOAA4ADcANQAxADAALAAnACUAIwAi
ACEAHgAdABoAEQANAAoACAAIAAYABAACAAEAAAD8//v/+//5//b/9P/1//X/9v/3//X/
9f/1//T/8P/u/+3/7P/w//L/8//z/+//8P/u/+z/7f/t/+7/7//y//L/8v/y//L/8//0
//T/9P/0//b/9P/y//T/9f/1//P/9f/1//P/8f/y//P/8//x//H/9P/y//T/9f/1//T/
8v/z//H/8v/z//P/9P/0//P/8//z//P/8v/x//D/7//0//X/+P/7//f/+P/3//X/8P/u
/+z/7P/u/+//7v/z//T/8//y//D/7f/v//D/7//w/+7/8P/x/+//7v/s/+z/7f/t/+v/
6//t/+7/8P/x/+7/7f/s/+z/7f/t/+3/7f/s/+r/6f/n/+n/6v/r/+3/7f/q/+r/6//q
/+v/6v/o/+7/8P/w/+//7v/t/+z/7f/u//D/8f/x//H/8v/z//b/+P/4//n/+v/6//r/
+v/4//j/+P/7//3//P/6//j/9//3//f/9//3//P/8f/x/+7/7v/t/+z/7//x//T/8//u
/+r/5v/k/+T/5P/i/+D/4P/g/+D/4f/f/93/2//a/93/3//h/+P/4v/h/+D/4P/g/+H/
4f/g/9v/3v/h/9//3//h/+T/5P/i/9//2v/a/9z/3P/g/+b/5P/a/8z/xv/G/8//2f/n
/wEAKwBWAH0AngC/APAAJgFUAW0BVgERAcUAmACFAHEAVQA8ACcAFwARAA0ABwD9//b/
8f/u//H/8f/s/+3/6//r/+v/5//m/+P/4v/j/+P/5P/l/+X/5f/l/+b/5P/j/+L/4f/i
/+T/5f/m/+X/5f/l/+T/4v/i/+L/4v/h/+L/5f/n/+f/5v/m/+f/5//m/+X/5f/m/+b/
5v/m/+n/6//s/+7/7P/s/+z/7P/r/+3/7f/t/+//8P/w//D/8P/y//L/8//0//P/8//y
//b/+v/+/wIAAgACAAIABAACAAMABwAJAAsACwALAA4AEAASABQAFgAXABkAHAAfACAA
IwAkACQAJQAmACkALAArACsALQAvAC8ALwAvAC0ALgAuAC8AMgA0ADIAMgAxAC8AKwAq
ACYAIAAdABoAGAAXABQAEwAQAAwACwALAAwACAAEAAAA/P/6//r/9//3//b/8//v/+z/
7v/v//H/8//x//H/8f/w/+3/7P/s/+z/7P/s/+v/6f/p/+z/7P/s/+n/5//m/+X/6f/s
/+//8v/v/+//7//u/+7/7v/w/+7/7v/w//H/8f/t/+//7//t/+z/7P/s/+v/8P/z//n/
+v/3//X/8v/u//D/8//z//b/+f/5//r/+v/3//X/8//x//P/8//z//P/8f/v/+//7//x
//T/9f/1//H/8P/v//D/8//z//H/9f/z//H/7//s/+3/8f/0//X/8v/u/+7/7f/u/+7/
7f/u//H/8f/v/+//7v/u/+//7//w/+//7v/u/+3/7f/t/+3/7P/s/+3/7f/v//D/8f/z
//L/7v/t/+3/7//0//L/8v/y//L/8v/y//P/8//1//X/9v/3//j/+v/6//v/+v/6//r/
+v/4//j/+P/7/wAAAAD///7//v///wAAAQD9//f/8//x//L/9P/1//b/9//5//z/+//2
//D/6v/m/+X/5P/h/97/4P/i/+T/5//l/+X/5f/m/+X/5f/l/+X/5P/j/+L/4v/l/+f/
6P/o/+T/5v/o/+X/5f/n/+r/6v/q/+n/5v/o/+r/5P/g/97/2v/Q/8r/zP/U/9n/4//5
/xMANwBkAI8ArADNAAABOgFmAXcBZgEnAdcAnACDAHkAaQBQADkALQAhABMACwAHAAAA
+//4//f/+f/8//r/9f/y/+//7v/u/+z/7P/u/+3/7f/t/+3/7f/t/+7/8f/x//H/8f/u
/+7/7f/s/+7/7//w//D/7v/s/+r/6P/p/+z/8f/1//P/8P/u/+3/7f/s/+v/6//u//D/
8v/0//H/8f/w//D/8f/y//P/9P/z//X/9f/1//X/9v/2//b/+P/8//7/AQACAAEAAQAA
AAAAAgAEAAYABwAIAAkADAAOAA8AEwAVABQAEwASABQAGwAgACUAKgApACkAKgArACkA
KwArACoALwAyADcAPAA7ADsAPQA/AD8APQA7ADcAOQA6ADwAQAA/ADwAOwA5ADgANQA1
ADIAKwApACcAJgAhAB4AHQAaABUAFQAWABgAFAAQAAwACAAFAAQAAAD//wIAAQD///7/
AAD////////9//v/+f/2//T/9P/1//b/9v/2//X/8//2//r/+//8//r/+f/5//n//f/+
////AAD9//v/+f/2//X/9v/5//j/9v/4//n/+f/6//3//v/9//r/+v/6//n/+//7//7/
/P/+///////+//z//f/7//z//v/9//3//P/8//3//v////7//f/8//v/+f/1//P/8f/0
//r//v8BAPv/+v/5//r//P/7//j/+//8//v/+v/4//b/9//3//X/9f/0//f/+f/5//j/
9v/2//n/+f/3//f/9v/2//f/9//1//P/8f/w//P/9f/3//n/+v/6//v/+//4//b/9P/z
//P/8P/s//D/8//2//n//P/7//r/+v/5//z//f///wEA/v/+//z/+/8AAAIABAAGAAMA
AgABAAMACAAIAAcABgAEAAMAAgABAAMA///9//3/+v/6//n/+P/3//f/+P/1//P/8P/t
/+z/7P/s/+r/6P/k/+T/5P/l/+b/5//o/+r/6f/p/+n/6f/p/+n/6f/q/+j/5//l/+L/
4v/m/+r/6f/n/+n/7P/s/+n/5//j/+T/5P/k/+T/4P/a/9j/1P/K/8T/zf/h//f/GQBD
AGoAjwCwANMA/gA0AWgBfQFkAR0B0wCoAJUAewBbAEIALQAhABsAFQALAAMAAAD9//z/
+//1//T/9v/z//L/8f/w//D/7v/u/+7/7f/t/+3/7v/v//D/8v/x/+//7f/r/+z/7v/v
//D/7//v/+//7v/u/+7/7v/u/+7/7v/w//H/7//u/+7/7//x//L/8//1//X/9P/z//L/
8v/z//P/9P/2//b/9v/2//b/9//2//X/+v/+/wEABAAAAAAA/v/9//////8AAAAABQAI
AAsADgAOAA4ADgAQAA8ADwASABMAFgAXABgAHAAeACAAIgAkACEAIQAiACMAKQAvADMA
NgAzADIAMwA0ADIAMwA2ADkAOQA5ADkANwA4ADgAOQA8ADwAOgA6ADkAOAA1ADUAMgAs
ACkAJgAkACEAHgAdABoAFQATABIAEgAOAAoABgACAP///v/6//n/+//7//r/+v/8//v/
+//7//n/9//1//L/8v/y//P/9P/0//T/8//x//H/9P/0//T/8v/x//H/8f/w//D/8P/w
/+7/7//w//D/7v/u//D/7v/v//L/9P/1//H/8f/v/+v/7P/u//D/8f/u/+3/7//s/+3/
7//w//D/7//x//D/8v/w/+//7//u/+n/5//l/+P/5f/n/+n/6//p/+X/4//h/+H/5P/l
/+X/5f/m/+f/6v/p/+f/4//l/+T/4f/e/9r/2//f/+L/4//k/+L/5P/l/+X/5P/i/+L/
4P/f/9z/2//d/97/4P/h/+H/4f/h/+L/4f/h/+H/4f/h/+D/4P/f/9//4P/h/+P/5P/i
/+P/5f/l/+X/4//g/9r/4P/h/+L/4//k/+b/5v/n/+f/6f/p/+r/6//s/+7/7v/v/+3/
7P/r/+r/6//s/+3/8f/0//T/8//y/+7/7f/s/+v/7v/r/+r/6//s/+z/6//q/+n/6f/q
/+f/5v/i/97/3P/b/9r/1//U/9L/0v/S/9P/1v/X/9j/2v/Z/9n/2f/Z/9j/1//W/9b/
1v/X/9f/1v/W/9r/3v/d/9j/2f/b/9r/2P/X/9T/1v/W/+L/4v/Y/9D/yv++/7L/tv/H
/9H/4f/9/yEASgBzAJQAtwDaAAYBPgFjAVQBGQHNAJoAgwBxAFkAPAAjABUADQAFAP3/
8f/q/+3/9v/z/+v/6P/o/+X/5P/j/+D/4P/e/97/4P/h/+P/5f/j/+H/3//e/+L/4//k
/+X/4//i/+D/3v/g/+P/5v/o/+X/5P/j/+L/3//e/9//3//f/97/3v/f/+T/5v/o/+v/
6v/o/+b/5P/i/+P/4//k/+b/5v/m/+b/6f/t/+//8f/x//D/7v/s/+7/8P/w//H/8//z
//T/9P/2//j/+v/8//v//P/9/wAAAAABAAUABwAFAAUABQAIAA0AEAATABYAFwAZABwA
HwAfACEAIQAgAB8AHgAfACAAIwAnAC0AMwAzADEALwArACwALAAtADAALwAsACsAKQAq
ACcAJwAkAB0AGwAZABgAFQASABEADgAJAAcABgAGAAMA/v/5//T/9v/4//f/+f/3//X/
8v/w/+//7f/s/+v/6//r/+v/6v/q/+r/6//s/+z/7P/r/+n/5//q/+r/6v/p/+f/5v/l
/+T/5P/k/+T/5//p/+v/7P/o/+j/6v/o/+n/7P/u/+//7P/t/+z/6f/r/+z/7f/t/+r/
6f/r/+j/6v/t/+//8P/t/+//7v/w/+7/6//p/+b/5v/n/+j/6f/q/+n/6P/n/+j/5//o
/+n/5//q/+v/6//p/+r/6//u/+v/6f/l/+f/5//l/+P/4P/g/+P/5f/l/+b/5P/m/+f/
6P/o/+f/6P/n/+X/4f/f/+H/4v/k/+X/4v/h/+D/4P/i/+P/5P/l/+P/4v/i/+H/4v/i
/+L/4//l/97/3v/h/+T/5f/m/+f/6P/n/+b/5v/l/+X/5f/m/+f/6v/s/+z/7f/v//D/
8f/y//H/8P/v//H/8v/y//H/8P/x//H/8f/x//P/7//t/+3/6v/q/+n/6P/q/+v/7f/r
/+f/4v/d/9r/3P/c/9r/2P/U/9T/1P/V/9f/1//X/9j/2f/Z/9n/2f/X/9X/0//S/9T/
1f/V/9T/0f/U/9f/1f/R/9P/1v/W/9n/2f/X/9r/2v/a/9j/1v/U/8z/wv+2/7T/vf/L
/9v/7/8NADQAYQCIAKcAxADqACQBWQFkATsB+QC2AIsAewBtAFIANQAfABEABQABAP3/
+P/1//L/7f/p/+j/5v/j/+L/4f/h/+L/4f/i/+H/3//e/93/3f/d/93/3v/f/9//3//f
/97/3v/d/9z/2v/b/9z/3P/f/+D/4f/i/97/3v/g/+H/4//i/+L/4//j/+L/4f/h/+L/
4v/i/+L/4//l/+b/6P/n/+b/5f/k/+b/6f/q/+v/7P/s/+v/6v/s/+7/7v/v//H/8f/y
//L/9P/2//j/+v/6//r/+v/8//7///8DAAUABgAHAAgADAANABAAEwAWABYAFwAZABsA
GgAdAB4AHgAeAB4AIAAiACQAJQAoACsAKgApACgAJQAnACgAKgAuACwAKgAqACkAKAAl
ACUAIgAbABcAEwAQABIAEgAUABQACgAHAAUABAABAPz/9//y//X/9v/0//X/9P/x/+3/
6v/r/+v/7P/t/+z/6//q/+j/5v/m/+f/6P/n/+b/5P/h/+T/6P/p/+r/6v/p/+n/6f/q
/+r/6v/q/+r/6//s/+z/6v/q/+z/6v/p/+r/6v/p/+r/7f/u/+3/6//s/+3/7f/r/+v/
7v/s/+3/7f/s/+r/6f/r/+r/7P/t/+3/7v/u/+v/6//r/+v/7P/r/+r/6f/r/+n/6f/p
/+j/6v/q/+n/6P/q/+z/8P/t/+v/5//p/+n/5//l/+L/5P/n/+n/6f/m/+T/5v/n/+X/
5P/i/+L/5f/l/+P/4//i/+L/4//j/+T/5f/m/+j/5f/j/+H/3//j/+b/6v/t/+T/5P/n
/+j/6f/q/+f/5v/m/+X/6f/p/+r/6//s/+7/7v/v//D/8P/w//D/7v/u/+7/8f/2//b/
9f/0//H/8f/x//H/8v/v/+7/7//s/+z/6//q/+v/7f/w/+//6v/m/+L/4P/f/97/2//Y
/9X/1P/T/9P/1f/X/9n/3P/b/9v/2//b/9r/2f/Y/9j/1v/X/9f/1v/V/9j/2//Z/9r/
3f/h/+L/3f/Z/9P/0v/W/9z/3P/c/9j/0v/K/8D/uP+5/8X/1//r/wUAJgBPAHwApwDG
AOwAHgFTAW4BWQEbAcoAkwB/AG0AVAA9ACsAGwALAAEA/f/2//H/8P/v/+//7v/t/+n/
5//l/+P/4v/f/97/3//f/+D/4f/f/9//3//g/97/3f/c/9v/2//c/9z/3P/d/9//4f/i
/+T/5P/k/+T/4P/g/+L/4//j/+L/4v/j/+L/4v/i/+P/4v/i/+L/4v/j/+X/5v/o/+b/
5v/m/+b/5//p/+n/6f/r/+z/7P/s/+z/7v/u/+//8f/x//L/8v/z//T/9f/2//j/+v/8
/wAA/v///wMABQADAAMAAwAGAAwAEAAUABgAFwAXABgAGQAaAB0AHgAeABwAHAAeACAA
IQAjACcAKwAvAC8ALwAtACsAKAAmACYAJwAmACcAJwAnACUAJgAkAB8AHQAbABoAFwAU
ABMAEAAIAAUAAwACAAAA/P/4//T/9f/2//T/9f/0//H/7f/q/+z/6//r/+v/7P/t/+7/
7v/o/+b/5f/k/+b/5v/l/+P/5f/o/+j/6P/q/+n/6f/p/+j/6P/o/+j/6v/r/+z/7P/n
/+b/5//k/+b/6v/t/+//7P/t/+z/6f/r/+z/7f/t/+v/6//u/+z/6//r/+r/6P/m/+n/
6f/s/+3/7f/u/+7/7P/r/+r/6f/o/+f/5v/l/+f/5//p/+v/7f/w//H/8f/t/+z/6//s
/+v/6f/l/+f/6P/n/+b/5P/k/+f/6f/p/+j/5v/o/+n/5//m/+T/5P/n/+f/5f/l/+b/
5v/n/+f/5v/l/+T/5P/l/+X/5f/l/+f/6P/q/+v/6P/o/+j/6f/j/+L/5P/k/+b/5v/m
/+b/5v/m/+f/5//r/+v/7P/t/+//8v/z//X/9P/0//T/9P/y//L/8v/1//b/9v/1//T/
9v/3//j/+f/4//P/8P/v/+z/7P/r/+r/7f/v//L/8f/t/+j/4//g/+L/4v/g/97/2f/Y
/9f/1//Y/9n/2v/c/9v/2//b/9v/3P/b/9r/2v/b/93/3v/e/9v/3v/h/9//2v/b/93/
3P/e/9//3v/i/+D/2v/Y/9j/2P/W/9D/yv/G/8f/yf/P/9////8qAFsAhACjAMgA+gAo
AVUBbAFRAQMBuACVAIsAdwBYAD0AKQAbAA0ABQD///b/7//s//P/+//0//D/6//o/+X/
5f/m/+X/5v/l/+P/4v/h/+T/5f/m/+j/5f/j/+H/3//d/97/3v/e/+D/4//m/+j/6v/q
/+r/6v/n/+b/5//n/+f/5v/m/+f/5v/m/+b/5//q/+r/6v/q/+j/6f/p/+r/6P/o/+j/
6P/q/+3/7v/v//P/9P/0//T/8f/y//H/8f/2//f/+f/6//n/+v/7//z//v8AAAIABgAE
AAUACQALAAwADQAOABIAEwAUABUAFgAXABkAHAAfACIAJQAmACYAJgAmACgAKgAsAC0A
MAAzADQAMwAyAC8ALwAuAC4AMAAzADIAMwAzADEALQAsACgAIwAhAB8AHgAdABoAGQAW
AA8ADQAMAAwACgAGAAIA/v8AAAAA/f/9//z/+f/1//L/8P/v/+//7//w//H/8v/y/+//
7v/u/+7/7v/u/+3/6//s//D/8f/y/+//7f/s/+v/7f/u/+//8P/y//P/9P/0//D/8P/y
//D/7v/w//H/8f/v//H/8f/v/+//8P/x//H/8//z//b/9P/y//H/7//s/+7/8f/x//T/
8v/x//H/8P/x//H/8f/x//L/8//0//X/8P/r/+j/5f/q//D/9P/3//H/8P/v//D/8P/v
/+z/7//y//H/8P/u/+z/7f/t/+v/7v/u//L/9f/x/+7/6v/o/+z/7f/s/+3/7P/s/+3/
7f/o/+X/4v/g/+X/6f/t//H/8P/u/+3/6//q/+r/6v/r//P/8v/u/+z/7P/s/+z/7P/s
/+3/7f/w//H/8//1//b/+P/4//n/+P/4//j/+P/3//b/9f/3//z//P/7//r/+//7//v/
+//2/+//6v/n/+z/8P/z//b/8//z//T/8f/t/+j/4//g/+D/4P/e/9z/2v/a/9r/2//e
/9//4P/i/+P/4//j/+P/4f/f/93/3P/a/9v/2//a/9f/2v/d/9v/2v/d/+H/4v/k/+P/
4P/i/97/2P/c/+D/4P/c/9D/wP+8/8X/0//h//n/HQBGAHMAmAC5ANwAAgE4AWcBbgFF
AfcAsACNAH8AaQBOADcAHwAPAAkAAQD7//z/+//0//P/7//s/+3/6//r/+v/6v/q/+j/
6P/r/+v/7P/t/+r/5//k/+L/5P/j/+L/4f/j/+T/5P/k/+X/5//p/+r/5//m/+X/5P/i
/+L/5P/l/+f/5v/m/+f/6f/q/+v/7f/r/+r/6f/o/+r/6//r/+z/7f/u/+//8P/v//H/
8f/x//X/9v/2//b/9f/2//X/9f/4//n/+//8//3//v///wAAAwAEAAUACAAGAAcACwAN
AA4ADwAQABQAFwAaAB0AIAAfAB8AIAAhACQAJwAoACgAKAAoACoALAArACsALQAvADQA
NQA2ADUAMgAwAC8AMAAzADIAMwAzAC8AKwAqACYAIgAhACAAIAAbABgAFwAUAA8ADQAM
AAwADAAKAAgABgAFAAQAAAD///3/+f/0//D/8//z//T/9f/1//X/9f/0//P/8v/y//L/
9v/2//X/8//w//L/8f/w//D/7//v/+//8v/y//L/8v/0//X/9v/2//P/8v/z//D/8v/0
//X/9f/1//f/9//1//f/+P/5//n/9//3//r/+P/1//P/8P/s//D/9f/3//z/+f/3//b/
9P/0//X/9v/3//X/8//x/+//8v/z//b/+f/1//b/9f/z//D/8P/w//L/9P/z//D/8//2
//X/9P/y//H/8//0//P/8v/w//L/8//x//D/7v/u//L/8//y//P/8f/w//D/7//v/+//
7//w//H/8f/x//H/8v/y//P/8//s/+b/6v/t//D/8f/y//P/9P/2//j/+//9//v/+f/4
//f/+f/8//3////+//7//v/+//7//v/+/wEABAAEAAMAAgABAAEAAQABAAEA/f/7//v/
+v/6//n/+P/6//v//f/7//b/8v/u/+z/7v/u/+z/6v/n/+b/5f/l/+b/5//o/+r/6//r
/+v/6//s/+v/6v/q/+n/6f/o/+b/5P/o/+z/6//n/+n/7P/s/+n/5//j/+T/8P/w/+z/
6v/m/97/1P/K/8j/0f/f//P/EQA1AGQAlwC4ANEA9gAqAVwBdwFoAS0B3QCkAI0AfwBr
AFAAOQAlABcADQAJAAcABgAJAAQA/f/5//r/+v/3//b/9f/y//L/8P/w//L/8f/x//H/
8//z//P/9P/z//H/7//t/+7/8P/x//L/8f/x//H/8P/x//L/8//0//H/8P/x//H/9P/0
//X/9//2//b/9v/3//j/+P/4//j/+P/5//n/+v/4//j/+P/4//f/+f/5//n//v8AAAEA
AgAAAAIAAgADAAMAAwAEAAQABwAKAA0AEAAPABAAEQAUABIAEwAXABkAGQAZABkAHAAh
ACQAJwAqACoAKwAtAC8AMAAzADQANAAyADIANAA2ADQANQA4ADsAPgA/AEAAPwA9ADwA
PAA+AD0AOgA5ADcAOAA1ADUAMgAuAC0ALAAsACgAJAAiAB4AFwAVABQAFAARAAwABwAC
AAMABAACAAMAAwABAP7//P/6//n/+f/5//r/+//8//z/+f/4//j/+P/3//b/9P/x//L/
9v/3//j/+P/3//f/9//4//j/+P/4//j/+f/6//r/+v/6//z/+v/4//r/+//7//v//f/9
//v/+f/6//v/+//7//v//v/8//r/+f/3//T/9f/5//r//v8AAP/////+////////////
+v/3/w==
         </WaveFormData>
      </LeadData>
      <LeadData>
         <LeadByteCountTotal>10000</LeadByteCountTotal>
         <LeadTimeOffset>0</LeadTimeOffset>
         <LeadSampleCountTotal>5000</LeadSampleCountTotal>
         <LeadAmplitudeUnitsPerBit>4.88</LeadAmplitudeUnitsPerBit>
         <LeadAmplitudeUnits>��V</LeadAmplitudeUnits>
         <LeadHighLimit>2147483647</LeadHighLimit>
         <LeadLowLimit>268435456</LeadLowLimit>
         <LeadID>V1</LeadID>
         <LeadOffsetFirstSample>0</LeadOffsetFirstSample>
         <FirstSampleBaseline>0</FirstSampleBaseline>
         <LeadSampleSize>2</LeadSampleSize>
         <LeadOff>FALSE</LeadOff>
         <BaselineSway>FALSE</BaselineSway>
         <ExcessiveACNoise>FALSE</ExcessiveACNoise>
         <MuscleNoise>FALSE</MuscleNoise>
         <LeadDataCRC32>1810139159</LeadDataCRC32>
         <WaveFormData>
5P/k/+T/5P/l/+b/5//o/+r/6v/q/+r/6//s/+3/7v/x//L/8//0//b/+P/6//z//f/+
////AAACAAIAAgACAAIAAgACAAIAAwAEAAUABgAFAAQAAwACAAQABAAEAAQABAAEAAQA
BAAGAAYABgAGAAgACAAIAAgACAAIAAgACAAIAAgACAAIAAgACAAIAAgACAAIAAgACAAI
AAgACAAIAAgACAAIAAgACAAIAAgACAAKAAoACgAKAAoACgAKAAoACAAIAAgACAAGAAYA
BgAGAAgACAAIAAgACgAKAAoACgAIAAgACAAIAAgACAAIAAgABgAGAAYABgAIAAgACAAI
AAgACAAIAAgABgAGAAYABgAGAAYABgAGAAYABgAGAAYABAAEAAQABAAGAAYABgAGAAQA
BAAEAAQABgAGAAYABgAFAAQAAwACAAMABAAFAAYABAAEAAQABAAGAAYABgAGAAYABgAG
AAYABQAFAAYABQAGAAkACQAIAAUABQAEAAMABgAGAAYABAAGAAcABwAJAAwACwAMAAwA
DgAPABAAEAANAAsACwALAAcABgAEAAIA///+/////v/8//z//f/9//7/AAABAAIAAgAB
AAEAAQAAAAAA///+/wAAAAAAAAEAAQAAAAAAAAAAAAAAAAAAAAAAAAAAAAAA/v/+//7/
//8BAAEAAQABAAEA/////wEAAQAEAA0AGwApADAANQBAAE8AXABjAGMAWQA7ABIA8P/b
/7//of+I/2f/Uv9e/3X/i/+j/7r/yP/S/9z/5//x//f/+v/6//r/+//8//////8AAAEA
AgAEAAQABAAGAAYABgAGAAYABQAFAAUABgAHAAgACAAIAAgACQAJAAgACAAIAAgACQAJ
AAkACQAJAAgACAAJAAkACQAJAAkACQAKAAoACgAMAAwADAAMAAoACgAKAAoADAAMAAwA
DAAMAAwADAAMAAsADAALAAgACQAJAAkACAAIAAgACAAIAAYABQAEAAMAAwACAAMAAwAD
AAMAAwAEAAIA///9//v/+v/5//j/+P/3//b/9v/0//H/8f/x/+7/6v/o/+j/5//n/+b/
5f/l/+T/4v/h/+D/4P/g/+D/4P/e/97/3//f/+H/4//k/+X/6P/q/+v/7P/s/+3/7P/u
//D/8f/y//X/9//4//j/+P/8//z//P/8//7//v/+///////+//7//f/+//7//v/+//7/
/v/+//7//v/+//7//v/+//7//////wEAAQABAAEAAQAAAP///v8AAAEAAQABAAEAAQAB
AAEAAQABAAEAAgACAAIAAQABAAIAAgACAAMAAgACAAEAAQABAAEAAAAAAAAAAQABAAEA
AQABAAEAAQADAAMAAwADAAAAAAAAAAAAAAAAAAAAAAAAAAEAAQAAAAAAAAAAAAAAAAAA
AAAAAAAAAAAAAAD+//7//v///////////wAAAAAAAP7//v/+//7//v/+/////f/9//3/
/f////7//v///////v/+//7//P/8//z//P/+//7///////3//P/8//z//f/+//7//v/+
//7//f/9//7//f/9/////v/8//3///8AAAEABAAEAAQAAgADAAMAAgADAAUAAwADAAIA
/////////v/8//n/+P/3//b/9v/1//T/8//y//P/8v/y//L/8//z//X/9v/2//b/+P/3
//f/9//1//b/9v/2//b/9v/2//f/9//2//b/9v/2//b/9v/2//T/9P/0//T/9P/0//T/
9f/3//f/9//3//n/9//3//X/9//+/wkAGwApAC4ANwBGAFEAWgBfAF8ATwApAPb/0v+1
/5X/gf9u/0//RP9Y/2//hf+f/7T/wv/M/9j/4f/p/+//9P/2//T/8//0//n/+f/6//v/
/v8AAAAAAAD+//7//v/+/wEAAQACAAMAAQABAAEAAAAAAAAAAQABAAIAAgACAAIABQAF
AAUABQAFAAQABAAFAAUABQAFAAUAAwAEAAQABAAFAAYABwAIAAgACAAIAAgACAAIAAgA
CAAIAAgACAAIAAYACAAIAAYABQAFAAUABAAEAAQABAAEAAMAAwADAAMAAgAAAAAA//8A
AP///v/+//v/+f/4//f/+P/3//b/9v/x//D/8P/u/+3/7f/t/+r/5v/k/+T/4//j/+L/
4f/h/+L/4P/f/97/3P/c/9z/3P/c/9z/3f/d/9//4f/i/+P/5v/o/+n/6v/r/+3/7f/w
//D/8f/y//X/9//4//j/+P/4//j/+P/4//z//P/8//3//P/8//3//f/+//7//v/+//7/
/v/+//7//v/+//7//v/8//z//f/9//7///8AAAEAAAAAAAAAAAD+/////////wEAAQAB
AAEAAQABAAEAAgAAAAAA/////wAAAAAAAAEAAgACAAEAAQD//////v/+/wAAAQABAAEA
AQABAAEAAQD///////////7//v/+//7/AAAAAAAAAAD+///////+//7//v/+//7/AAAA
AAAAAAAAAAAAAAD+//7//v///////////wAAAAAAAP7//v/+//7//v/+////////////
//////7//v///////v/+//7//v/+//7//v/+//7//////////v/+//7/////////AAAA
AP7/AAAAAAAAAAD/////AAD//wAAAwADAAIABQAHAAgACQAMAAwADAAKAAoACQAHAAcA
BQABAP///P/5//n/+f/4//X/8//z//P/9P/2//f/+P/2//b/+P/4//b/9v/3//f/+f/6
//r/+v/7//v//P/9//r/+v/5//j/+v/6//r/+//7//r/+v/6//z//P/8//z//P/8//z/
/P/8//z//P/9//v/+//7//v//////////f/9/wQAEQAfACkAMgA5AEQAUwBgAGMAYQBR
ACkA+v/Y/7v/n/+H/2z/T/9M/2T/ff+V/6v/vP/K/9j/5P/r/+//9f/6//z//P/9//7/
/////wAAAQACAAQABAAEAAQABAAEAAQABQAFAAYABwAHAAcABwAGAAgACAAJAAkACgAK
AAoACgAJAAkACQAJAAsACgAKAAsACQAJAAkACQALAAwADAAMAAoACgAKAAoACAAIAAgA
CAAJAAoACwAMAAwADAAMAAwACgAMAAwACgAJAAkACQAIAAgACAAIAAgACQAJAAkACQAG
AAQABAADAAIAAQAAAAAAAAD////////7//n/9//2//b/9v/3//b/9P/z//L/7v/s/+r/
6v/p/+n/6P/n/+f/5v/k/+P/4v/i/+L/4v/i/+L/4v/j/+P/5f/n/+j/6f/q/+z/7f/u
//H/8//z//b/9v/3//j/+//9//7//v/+//7//v/+//7/AAAAAAAAAQACAAIAAwADAAQA
BAAEAAQAAwACAAEAAAABAAIAAwAEAAIAAgADAAMABQAFAAUABQAEAAQABAAEAAYABwAH
AAcABwAHAAcABwAHAAcABwAIAAgACAAHAAcACAAIAAgACQAIAAgABwAHAAkACQAIAAgA
BgAHAAcABwAHAAcABwAHAAcABwAHAAcABgAGAAYABgAHAAgACQAKAAgACQAJAAgABgAG
AAYABgAIAAgACAAIAAgACAAIAAYABgAGAAcABwAHAAcACAAIAAgABgAGAAYABgAGAAYA
BwAHAAcABwAHAAcABgAGAAcACQAIAAgACAAGAAYABgAGAAYABgAHAAcABwAGAAYABgAF
AAUABQAGAAgACQAKAAgACAAIAAgACQALAA4ADwAPABMAFAAUABQAFQAVABUAFgAWABYA
FAAQAA0ACQAHAAQA///8//j/+//9////AAD///3//f/9//3//v/+//7/AAAAAAIAAgAC
AAIAAwADAAUABgAGAAYABgAFAAUABQAEAAQAAwACAAMABAAFAAcABQAEAAQABAAGAAYA
BgAGAAQABAAEAAQABgAGAAYABwAFAAUABQAFAAUABwAHAAkADQAQABsAKQA1ADoAPQBG
AFUAYgBnAGMAUwAxAAgA7P/V/7n/n/+C/2H/Xv94/43/o/+9/87/2v/m//L/9//7////
AgAEAAYABwAIAAkACQAKAAsACgAMAAwADAANAA4ADwAQAA8ADwAQABEAEQARABEAEAAR
ABIAFAAVABQAFAAUABQAFAATABIAEQATABIAEgATABUAFQAVABUAEwAUABQAFAAUABQA
FAAUABYAFgAWABYAFAAUABQAFAAUABQAFAAUABQAFgAWABQAEwATABMAEgASABIAEgAS
ABEAEQARABEAEAAOAA4ADQAMAAsACgAKAAcABQAEAAMAAgABAAAAAAD///7//v/8//n/
+f/5//b/9v/0//T/8//x//D/7//v/+7/7P/r/+r/6v/q/+r/6v/s/+z/7f/t/+3/7//w
//H/8P/y//P/9P/3//n/+f/8//3///8BAAUABQAGAAYABgAIAAgACAAIAAkACAAHAAcA
CgAKAAsACwAMAAwADAAMAAoACgAKAAoACgAKAAoACgAKAAoACwALAAsACwALAAsADgAO
AA4ADgAMAA0ADQANAA0ADQANAA0ACwALAAsADAAMAAwACwALAAoACgAKAAsADgAOAA0A
DQALAAsACgAKAAwADQANAA0ADwAPAA8ADwAOAA0ADAALAAwADAAMAAwACgAKAAoACgAK
AAsACwAKAAgACAAIAAgACgAKAAoACgAIAAgACAAGAAgACAAJAAkABwAHAAgACAAIAAYA
BgAGAAYABgAGAAcABwAHAAcABwAJAAgACAAJAAcABgAGAAYABgAGAAYABgAGAAYABwAH
AAcABgAGAAYABwAIAAgACAAIAAgACgALAA0ADQANABEAEgASABIAEwATABMAEgASABIA
EAALAAkABgAFAAEA/f/7//j/+//9////AAD8//n/+P/3//n/+v/6//r/+//8////AAAA
AAAAAQABAP7//v/9//z//f/9//7////9//7//v/+//7//v/+///////+//7//v8AAAAA
AAAAAP7//v/+//7/AAAAAAAAAQD////////////////9////AQAEAA8AIwAzADYAOQBG
AFMAXgBlAGMAUQAvAAQA5v/J/6f/jf96/1v/Sv9c/3f/j/+n/7z/zP/Y/+L/6//x//X/
+v/6//z///8AAAAA////////AgAEAAQABAAEAAQABAAEAAUABQAGAAcABwAHAAcABgAE
AAQABQAFAAYABgAGAAYABQAFAAUABQAGAAYABwAJAAkACQAJAAkACAAIAAcABgAHAAgA
CQAKAAoACgAKAAoACgAKAAoACgAIAAgACAAIAAYACAAIAAYABgAHAAgACAAGAAYABgAG
AAUABQAFAAUABAACAAIAAQAAAP///v/+//v/+f/4//f/9//3//f/+P/z//L/8v/w/+7/
7f/s/+j/6f/o/+n/6f/l/+T/4//j/+D/3v/d/9z/3v/e/97/3v/e/97/3//f/+H/4//k
/+X/5v/o/+n/6v/r/+3/7f/w//H/8//1//n/+f/6//r/+v/6//r/+v/6//7//v/+////
AAAAAAEAAQAAAAAAAAAAAAAAAAAAAAAAAAAAAAAAAAACAAIAAwADAAEAAQABAAEABAAE
AAQABAACAAMAAwADAAMAAwADAAMAAwADAAMABAAGAAYABQAFAAIAAgACAAMABAAEAAMA
AwAFAAUABAAEAAIAAwADAAMAAQABAAEAAQACAAMABAAFAAIAAgACAAIAAQAAAP///v8B
AAMABAAEAAIAAgACAAIAAAAAAAAAAAACAAIAAgAAAP7//v//////AQABAAIAAgACAAAA
AAAAAAAAAAAAAAEAAQABAAEAAQD///7//v///wEAAAAAAAAAAgACAAIAAgAAAAAAAQAB
AAEAAAAAAAIAAwAEAAUABgAEAAUABwAHAAkADQAOAA4ADQANAAwACwAOAA4ADgAMAAcA
BQACAAEA/f/5//f/9P/2//f/+P/4//n/9//3//f/9//4//j/+P/4//j/+v/6//r/+v/7
//v/+//8//z//P/7//n/+P/3//j/+v/7//z//P/8//z//f/9//z//P/8//r/+v/6//r/
/P/8//z//P/8//z//P/9//v/+//7//v/+//7//v/+////wYAFQAjAC0AMgA5AEgAVwBi
AGMAXwBNACcA+P/W/7n/mf+D/2z/Uf9M/2T/e/+N/6f/vP/K/9j/4v/p/+//9f/4//r/
+v/7//z//f/9//7///8AAAIAAgACAAIAAgACAAIABQAFAAYABwAFAAUABQAEAAYABgAH
AAcABgAGAAYABgAFAAUABQAFAAcABgAGAAcABwAHAAcABwAHAAgACAAIAAYABgAGAAYA
BgAGAAYABgAGAAYABgAGAAYABgAGAAYABwAKAAsACgAHAAcABwAGAAYABgAGAAYABwAH
AAcABwAEAAIAAgABAAAA///+//7////9//z/+//4//f/9v/2//P/8v/y//D/8f/x//H/
7v/q/+j/6P/n/+X/5P/j/+P/4v/g/9//3v/e/97/3v/e/+D/4P/h/+H/4//l/+b/5//m
/+j/6f/q/+3/7//v//L/8v/z//T/9//3//j/+P/4//j/+P/4//j/+//8//3///8AAAAA
AQABAP///v/9//z//v/+//7//v/+//7//v/+//z//P/9//3////////////+//7//v/+
//7///////////////////8BAAEAAQACAAAAAAD/////AAAAAAAAAQAAAAAA/////wEA
AQAAAAAAAAABAAEAAQABAAEAAQABAAAA///+//3//f/+////AAD+//7//v/+//7/////
//7/AAAAAAAAAAD+//7//v/+//7//v/+//z//v/+////////////AAAAAAAA/v/+//7/
/P/8//z//f/9//3//f/9/////v/+/////f/8//z//P/8//z//P/8//z//P/9//3////+
//7//v/9//3//f/+//z//P/+//7//v/+/wAAAQADAAMABQAJAAoACgAMAA0ADQANAA0A
DAALAAgABQADAAAA///7//f/9f/y//L/8//0//T/9P/z//T/9f/1//b/9v/2//b/9v/4
//j/+v/6//v/+//5//r/+v/6//r/+f/5//n/+//8//z//P/8//z//P/9//3//P/8//z/
/P/8//z//P/+//7//v/+//7//v/+/////f/9//3//f/9/wEAAwABAAEABAANABkAKQAy
ADcAQgBPAFoAXwBdAFEAMwAGAOb/z/+1/5v/gv9j/1r/bv+H/53/s//E/87/3P/m/+v/
7//3//z/AAAAAP//AAABAAEAAgADAAIABAAEAAQABQAGAAcACAAIAAcABwAHAAkACQAJ
AAgACAAIAAkACQAMAAwADAAMAAsACwALAAsACwAKAAoACwAJAAkACQAJAAoADAANAA4A
DAAMAAwADAAMAAwADAAMAAwADAAMAAwADgAOAA4ADgAMAA4ADgAMAA0ADQANAAwACgAK
AAoACgAJAAkACQAJAAoACAAIAAcABgAFAAQABAABAP///v/9//z/+//6//r/+f/4//j/
9v/1//X/9f/y/+7/7P/s/+v/6v/q/+r/6//o/+b/5f/k/+b/5v/m/+b/5P/k/+X/5f/n
/+n/6v/r/+r/7P/t/+7/8f/z//P/9v/4//n/+v/9//3//v/+//7/AgACAAIAAgACAAIA
AgADAAIAAgADAAMAAwAEAAUABgAEAAQABAAEAAQABAAEAAQABAAEAAUABQAFAAUABQAF
AAYABgAGAAYACAAJAAkACQAHAAcABwAHAAkACQAJAAoACAAIAAcABwAIAAgACAAJAAgA
CAAHAAcACAAJAAkACgAIAAkACQAJAAcABwAHAAcABwAHAAcABwAIAAgACAAIAAYABgAG
AAYABgAHAAcABgAIAAgACAAIAAYABgAGAAYABgAGAAYABAAEAAQABQAFAAUABQAGAAYA
CAAGAAYABgAFAAQAAwADAAUABQAFAAUABQAEAAQABQAFAAQABAAEAAQABAAEAAQABAAE
AAUABQAFAAQABAAEAAYABgAGAAYABgAGAAcACQAJAAoADQANAAwADgAPAA8ADwAQABAA
EAAOAAsACQAGAAUAAQD9//v/+P/4//n/+v/6//n/9//3//f/9//4//j/+P/4//j/+v/6
//r/+v/7//v//f/+//7//v/9//v/+v/5//v//P/8//z//P/8//z//f/7//r/+v/6//z/
/P/8//z//P/8//z//P/6//r/+v/7//z//f/+/////f/9//3//f/9/wAABQARACEALAAx
ADgARwBUAF8AYQBdAEkAIgD0/9n/wf+f/4b/cf9W/1D/af9//5P/qv+8/8j/1v/j/+n/
8f/2//r/+v/7//r/+//7//z//f/+/wAAAAAAAAAAAAAAAAAA/////wAAAQADAAMAAwAC
AAIAAgADAAMABAAEAAQABAAFAAUABQAFAAUABAAEAAUAAwADAAMAAwADAAQABAAEAAQA
BAAEAAQABgAGAAYABgAGAAYABgAGAAYABgAGAAYABQAGAAUAAgADAAMAAwACAAIAAgAC
AAIAAQABAAEAAQAAAP7//v/9//z/+//6//r/+//5//j/9//2//X/9P/0//H/8P/w/+7/
6//r/+v/6P/m/+T/5P/j/+H/4P/f/9//3v/c/9v/2v/a/9r/2v/a/9r/2v/b/9v/2//d
/97/3//e/+D/4f/i/+b/6f/q/+7/7P/t/+7/8f/v//D/8P/w//P/9P/1//b/9//2//X/
9f/4//j/+f/5//j/+P/4//j/+v/6//r/+v/4//j/+P/4//r/+v/7//v/+//7//v/+//8
//z//P/8//z//f/9//3//f/9//3//f/7//v/+//8//z//P/7//v//P/8//z//f/8//z/
+//7//v/+//6//r/+P/5//n/+f/6//v//P/9//v/+//7//v//P/8//z//P/6//r/+v/6
//j/+f/5//j/+f/6//v//P/7//r/+f/4//r/+v/6//j/+P/4//n/+f/5//n/+v/6//r/
+P/4//j/9v/2//b/9//3//f/9//3//j/+P/5//v/+v/4//f/9v/3//j/+f/6//j/+P/6
//r/+v/6//j/+f/7//v//f8BAAIAAgACAAMAAwADAAQABAAEAAIAAQD///z/+//5//X/
8//w/+//7//v/+7/7v/t/+7/7//t/+7/7v/u//D/8P/y//L/8v/y//P/8//z//T/9P/0
//L/8f/x//H/8//0//T/9P/0//T/9P/1//X/9P/0//T/9P/0//T/9P/2//b/9v/2//j/
+P/4//n/+P/3//b/9f/1//X/9f/3//f/+v///wkAGQAmAC0ANABBAE4AVwBZAFkASwAk
APL/zf+v/4//ev9n/0r/Qv9Z/2//hf+g/7b/xP/Q/9n/4f/n/+7/8v/0//X/+P/6//n/
+f/5//r//P/8//z//v/+//7//v//////AAABAP////////7/AAAAAAEAAQAEAAQABAAE
AAUABQAFAAUABQAEAAQABQADAAMAAwADAAMABAAEAAQABAAEAAQABAAGAAYABgAGAAYA
BgAGAAYABAAEAAQABAAEAAYABgAEAAUABQAFAAQABAAEAAQABAADAAMAAwADAAIAAAAA
AP//AAD///7//v/7//n/+P/3//f/9//3//j/8//y//L/8P/t/+3/7f/q/+b/5P/k/+P/
4v/i/+L/4//i/+D/3//e/93/3P/b/9r/3P/c/93/3f/f/+H/4v/j/+T/5v/n/+j/6//t
/+3/8P/u/+//8P/z//X/9v/2//b/+v/6//r/+v/6//r/+v/7//r/+v/7//v/+//8//3/
/v/8//z//P/8//z//P/8//z//P/8//3//f////////////7//v/+//7//v/////////9
//3//f/9//7///8AAAIAAAAAAP////8AAAAAAAABAAAAAAD/////AQABAAAAAAD+////
/////wEAAQABAAEA///////////+//7//v/+/wAAAAAAAAAAAAABAAEAAAAAAAAAAAAA
AP7//v/+//7//v/+//7//P/+//7///////3//f/+//7//v/8//z//P/8//z//P/9//3/
/f/9//3//f/8//z//f/9//z//P/8//7//v/+//7//v/+///////9//7//v/8//z//P/8
//z//v///wEAAQAFAAkACgAKAAoACwALAAsACgAKAAoACAAFAAMAAAD///z/9//0//D/
8v/z//T/9P/1//P/8//z//H/8v/y//L/8//0//f/+P/2//b/9//3//n/+v/6//r/+P/3
//f/9//3//j/+P/4//j/+P/4//n/+//6//r/+v/6//r/+v/6//j/+P/4//j/+P/4//j/
+f/7//v/+//7//v/+f/5//n/+//+/wUAEQAfACoALwAyAD0ATgBZAF8AWwBHACQA/P/d
/8P/pf+M/23/UP9U/3H/if+d/7T/xv/S/9z/5f/r/+//9P/2//r////+/wAA////////
AgAEAAQABAACAAIAAgACAAQABQAHAAkABwAHAAcABgAGAAYABwAHAAoACgAKAAoACwAL
AAsACwAJAAgACAAJAAkACQAJAAkACQAKAAoACgAMAAwADAAMAA4ADgAOAA4ADAAMAAwA
DAAMAAwADAAMAAwADgAOAAwACwALAAsACgAMAAwADAAMAAkACQAJAAkACgAIAAgABwAI
AAcABgAGAAMAAQAAAP///v/9//z//P/5//j/+P/2//X/9f/1//L/8v/w//D/7//t/+z/
6//r/+r/6P/n/+b/5P/k/+T/5P/m/+b/5//n/+n/6//s/+3/7v/w//H/8v/z//X/9f/4
//j/+f/6//3///8AAAAAAAAEAAQABAAEAAYABgAGAAcABgAGAAcABwAHAAgACQAKAAkA
CAAHAAYABgAGAAYABgAIAAgACQAJAAcABwAHAAcACgAKAAoACgAKAAsACwALAAsACwAL
AAsADQANAA0ADgAMAAwACwALAAoACgAKAAsADgAOAA0ADQALAAsACgAKAAwADQANAA0A
CwALAAsACwALAAsACwALAAsADAANAA4ACwAKAAkACAAJAAsADAAMAAoACgAKAAoACgAK
AAoACgAMAAwADAAKAAgACAAJAAkACwALAAwADAAKAAgACAAIAAoACgAKAAsACQAJAAkA
CQAHAAYABgAHAAoACgALAAwACwAKAAkACAAIAAgACQAJAAsACgAIAAoACgAKAAoACgAL
AA0ADQARABUAFgAWABYAFwAXABcAFgAWABYAFAAPAA0ACgAJAAYAAQD+//r/+//9////
AAD+//v/+v/5//z//v///wAAAAAAAAIAAgACAAIAAwADAAMABAAEAAQABAADAAMAAwAD
AAQABAAEAAQABAAEAAUABQAEAAQABAACAAIAAgACAAIAAgACAAIABAAEAAQABQAFAAUA
BQAFAAMAAQAFAAcABwAKABEAHQArADYAOwBEAFEAXgBlAGcAYQBNACIA+v/h/8n/qf+U
/3X/WP9c/3f/j/+l/7z/yv/W/+T/7f/z//v/AgACAAIAAwAEAAcABwAIAAkACgAMAAwA
DAAOAA4ADgAOAA4ADQANAA0ADwAPAA8ADgAOAA4ADwAPABIAEgASABIAEQARABEAEQAP
AA4ADgAPAA8ADwAPAA8AEQASABIAEgASABIAEgASABAAEAAQABAAEAAQABAAEAASABIA
EgASABAAEgASABAADwAPAA8ADgAQABAAEAAQAA4ADQAMAAsADAAKAAoACQAIAAcABgAG
AAcABQAEAAMAAAD///7//v/7//r/+v/4//f/9//3//T/8v/w//D/7//r/+r/6f/p/+n/
6P/o/+j/5//m/+X/5P/l/+b/6P/p/+r/6//r/+v/7P/u/+//8P/z//X/9f/4//j/+f/6
//3///8AAAAAAAACAAIAAgACAAIAAgACAAMABAAEAAUABQAGAAYABgAGAAYABgAGAAYA
BgAGAAYABgAGAAYABwAHAAcABwAHAAcACAAIAAgACAAIAAkACQAJAAcABwAHAAcABwAH
AAcACAAIAAgABwAHAAgACAAIAAkACgAKAAkACQAGAAUAAwACAAMABQAGAAcABQAFAAUA
BQAFAAUABQAFAAIAAgACAAIAAwAEAAUABgAFAAUABAACAAQABAAEAAQABAAEAAQABAAE
AAQABAACAAIAAgADAAMAAwADAAQABAAEAAIAAgACAAQABAAEAAUAAwADAAMAAwABAAAA
AAABAAEAAAAAAAAAAAAAAAAAAAAAAP7///8BAAAAAAAAAAAAAAACAAMABQAFAAYACQAJ
AAgACQALAAwADQAMAAwADAAKAAcABQACAAEA/v/5//b/8v/y//P/9P/0//P/8f/x//H/
8//0//T/9P/0//T/9v/2//b/9v/3//f/9//4//j/+P/2//X/9f/1//f/+P/4//j/9v/2
//b/9//5//j/+P/4//b/9v/2//b/+P/4//j/+P/2//b/9v/3//X/9f/1//X/+f/7//n/
+f/7/wAACwAbACcALAAxAD4ATQBYAF0AXQBPACcA+P/W/7n/mf+D/27/Uf9G/1j/cf+J
/6P/tv/C/87/2P/h/+n/8f/0//T/9P/1//b/+f/5//r/+//7//z/+//6//z//P/8//z/
/f/9//7////////////+//7//v//////AAAAAAAAAAADAAMAAwADAAEAAAAAAAEAAQAB
AAEAAQABAAIAAgACAAIAAgACAAIAAgACAAIAAgACAAIAAgACAAAAAAAAAAAAAAACAAIA
AAABAAEAAQAAAP7//v/+//7//f/9//3//f/8//r/+v/5//j/9//2//b/9f/z//L/8f/w
/+//7v/u/+v/6v/q/+j/5f/l/+X/4v/g/97/3v/d/9v/2v/Z/9n/2v/Y/9f/1v/W/9b/
1v/W/9T/1P/V/9X/2f/b/9z/3f/e/+D/4f/i/+X/5//n/+r/6v/r/+z/7//v//D/8P/w
//L/8v/y//L/9P/0//T/9f/0//T/9f/1//b/9v/2//b/9P/0//T/9P/2//b/9v/2//b/
9v/3//f/9//3//f/9//4//j/+P/4//b/9//3//f/9//3//f/9//3//f/9//4//j/+P/3
//f/+P/4//j/+f/4//j/9//3//f/9//2//b/+P/5//n/+f/5//n/+f/5//n/+f/5//n/
+P/2/w==
         </WaveFormData>
      </LeadData>
      <LeadData>
         <LeadByteCountTotal>10000</LeadByteCountTotal>
         <LeadTimeOffset>0</LeadTimeOffset>
         <LeadSampleCountTotal>5000</LeadSampleCountTotal>
         <LeadAmplitudeUnitsPerBit>4.88</LeadAmplitudeUnitsPerBit>
         <LeadAmplitudeUnits>��V</LeadAmplitudeUnits>
         <LeadHighLimit>2147483647</LeadHighLimit>
         <LeadLowLimit>268435456</LeadLowLimit>
         <LeadID>V2</LeadID>
         <LeadOffsetFirstSample>0</LeadOffsetFirstSample>
         <FirstSampleBaseline>0</FirstSampleBaseline>
         <LeadSampleSize>2</LeadSampleSize>
         <LeadOff>FALSE</LeadOff>
         <BaselineSway>FALSE</BaselineSway>
         <ExcessiveACNoise>FALSE</ExcessiveACNoise>
         <MuscleNoise>FALSE</MuscleNoise>
         <LeadDataCRC32>1883366856</LeadDataCRC32>
         <WaveFormData>
LAAsACwALAAqACoAKgAqACgAJgAkACIAHwAcABkAFgAUABIAEAAOAAwACgAIAAYABAAC
AAAA/v/8//r/+P/2//X/9P/z//L/8P/w//D/8P/v/+7/7f/s/+z/7P/s/+z/6v/q/+r/
6v/s/+z/7P/s/+7/7v/u/+7/7P/s/+z/7P/u/+7/7v/u/+7/7v/u/+7/7v/u/+7/7v/w
//D/8P/w//D/8P/w//D/8P/w//D/8P/y//L/8v/y//L/8v/y//L/8f/w/+//7v/u/+7/
7v/u//D/8P/w//D/7v/u/+7/7v/s/+z/7P/s/+r/6v/q/+r/6P/o/+j/6P/q/+r/6v/q
/+j/6P/o/+j/5v/m/+b/5v/m/+b/5v/m/+b/5v/m/+b/5f/k/+P/4v/k/+T/5P/k/+L/
4v/i/+L/5P/k/+T/5P/h/+D/3//e/+H/4v/j/+T/4v/i/+L/4v/k/+T/5P/k/+L/4v/i
/+L/3//g/+H/4f/j/+T/5P/l/+X/5v/k/+P/5P/l/+T/5P/l/+j/6//v//L/9f/2//b/
9v/3//n/+//3//P/7//w/+3/7P/r/+r/6f/o/+f/5v/l/+H/3//c/9r/2v/a/9n/2f/Z
/9n/2f/X/9f/1//X/9n/2f/Z/9n/1//X/9f/1//X/9f/1//X/9b/1v/W/9b/1v/W/9f/
1//Z/9n/2v/a/9r/2P/Y/9j/2v/b/+H/7f/5/wQAFgA1AGAAjACyAM0A1gDWANIA0gDY
ANUAvgCkAI0AbwA5AAoA7f/S/8D/w//Q/9j/4f/s//H/8//z//D/7P/r/+z/7P/s/+z/
7P/s/+z/7P/s/+z/7P/s/+r/6v/q/+z/7f/v//D/8f/v/+//8f/x//H/8f/z//P/8f/y
//L/8v/0//T/9f/2//X/9f/1//b/9v/2//b/9v/3//r//P/9//v//f/+////AgADAAMA
BAAFAAcABwAIAAkACQAJAAgACQALAA4AEAASABMAFAAWABUAFgAYABkAHAAfACAAIAAk
ACUAKAAqACsAKwAsAC0ALgAvADAAMgAzADQANQA3ADcAOAA4ADgANwA3ADcANgA2ADcA
NwA3ADQAMwAxADEAMgAyADEAMAAtACwAKgAoACkAJwAlACMAIQAfAB0AHAAZABUAEAAO
AAoACAAFAAQAAwACAAEA///9//v/+f/3//n/9v/1//X/9P/y//D/7//x//D/8P/v/+7/
7f/t/+3/6//r/+v/7P/u/+3/7f/v/+//7//v/+//7v/u/+7/7v/w//D/8P/w//D/8f/x
//H/8f/x//H/8f/x//H/8f/y//T/9P/0//T/8v/y//L/8v/x//H/8f/x//P/8//0//T/
8v/y//D/8P/y//L/8v/y//T/8v/w/+//7//v/+//7//x//D/8P/v/+7/7v/u/+7/7v/t
/+3/7f/t/+3/6//q/+n/6f/q/+r/6v/q/+r/6v/r/+v/6v/q/+j/6P/o/+j/6f/p/+j/
5//p/+n/6P/o/+j/5//n/+j/5v/m/+b/5v/m/+b/5v/m/+b/5v/l/+X/5v/m/+b/5v/m
/+b/5f/m/+f/5//o/+j/5//n/+n/7P/s/+3/8P/x//D/8P/y//T/9v/5//r/+//6//j/
+P/3//f/9//y/+//7P/u/+3/7P/r/+r/6P/o/+j/6P/n/+P/4f/e/9z/3P/c/9v/3f/d
/93/3f/b/9v/2//b/9v/2//b/9v/2//b/9v/2//b/9v/2//b/9r/2v/a/9r/2v/a/9v/
2//d/93/3v/e/97/3P/c/9z/3v/h/+n/9/8DABAAKgBRAHgAogDGANsA5gDmAOAA4ADe
ANMAvgCqAJcAbQAvAAIA5//K/8D/zf/a/+D/6f/y//f/+f/5//T/8P/t/+//8P/x//L/
9P/0//T/9P/y//L/8v/y//P/9P/1//j/9//3//b/9f/1//X/9//3//X/9f/3//f/+P/6
//v//P/8//z//f/+/////////wAAAQAAAP///v///wIABAAFAAUABwAIAAkACAAJAAkA
CgANAA8ADwAQABAAEQASABIAFAAVABcAGAAaABsAHAAeAB8AIAAiACMAJAAnACgAKAAs
AC0AMAAyADMAMwA0ADUAOAA5ADoAPAA7ADwAPQA/AD8AQABAAEAAPwA/AD8APgA+AD8A
PwA/AEAAPwA9AD0AOgA6ADkAOAA1ADQAMgAwAC8ALQArACkAJgAjACAAHgAdABkAFAAS
AA4ADAAJAAgABQAEAAMAAQD///3/+//5//v/+P/3//f/9f/0//P/8//z//L/8v/x//D/
7//v/+//8f/x//H/8v/w/+//7//x//H/8f/x//H/8v/y//L/8v/y//L/8v/y//T/9f/1
//X/8//z//P/8//z//P/8//0//T/9P/0//T/9P/0//T/9P/z//P/8//z//X/9f/2//b/
+P/4//b/9v/1//T/8//y//T/8v/w/+//8P/x//L/8//x//D/8P/v/+7/7v/u/+7/7v/t
/+3/7f/t/+3/6//q/+n/6f/q/+r/7P/s/+z/7P/r/+v/6v/q/+j/6P/o/+j/6f/p/+j/
5//p/+n/6P/o/+b/5f/l/+b/5v/m/+b/5v/m/+b/5v/m/+b/5v/l/+X/5v/m/+b/5v/l
/+b/5v/m/+b/5v/l/+b/5//n/+n/6v/q/+v/7v/y//P/9f/4//n/+P/4//j/+P/4//n/
9//3//X/8v/x//H/8v/z/+3/6f/l/+b/5v/m/+b/5v/o/+j/6P/o/+b/4//i/+D/3//e
/93/2//d/93/3f/d/9z/2//a/9n/2//b/9v/2//Z/9n/2f/Z/9v/2//b/9v/2v/a/9r/
2v/a/9r/2//b/9v/2//c/9z/3v/g/97/3P/c/+H/6f/z//v/CAAcAD8AbACYALoA0QDa
ANgA1ADaAOIA3QDGAK4AmQBxADcADgDz/9T/wP/J/9r/5P/p//D/9f/3//f/9P/w//H/
7v/u/+7/7v/w//D/8P/w/+7/7v/u/+7/7v/u/+7/8P/w//H/8f/x//P/8//1//X/9f/1
//f/9//1//b/9v/2//j/+P/5//r/+//7//v//P/+//7//v/+//7/AAABAAEA//8BAAIA
AwAEAAUABQAGAAcACQAJAAoACgALAAwADAAOAA8AEQASABIAEwAUABYAGAAaAB0AHwAf
ACEAIQAgACIAIwAmACgAKgArAC0ALwAvAC8ALwAwADMANAA1ADcANwA4ADgAOAA1ADUA
NQA0ADYANwA3ADcANAAzADEAMQAyADIAMQAwAC8ALgAsACoAKQAnACUAIwAgAB0AGgAY
ABoAFwATABIADAAKAAcABgAFAAQAAwABAP3/+//5//f/+f/2//X/9f/1//T/8//z//H/
8P/w/+//7P/r/+v/6//s/+3/7v/w/+//7f/s/+3/7//v/+//7//w//D/8P/w//D/8P/w
//D/8P/x//H/8f/x//H/8f/x//H/8f/x//L/8P/w//D/8P/y//L/8v/y//H/8f/x//H/
8f/x//L/8v/y//L/8P/w//L/8v/y//L/8v/w/+7/7f/u/+//8P/x/+//7v/u/+3/6v/q
/+r/6v/s/+v/6//r/+3/7f/r/+r/6f/p/+r/6v/o/+j/6P/o/+f/5//m/+b/5v/m/+b/
5v/p/+n/6P/n/+f/5//m/+b/5v/l/+X/5v/l/+T/4//i/+T/5P/k/+T/5P/k/+P/4//i
/+L/4v/i/+P/5P/k/+T/5P/k/+T/5v/o/+r/6//u//D/8f/z//P/9v/2//f/+f/5//f/
9v/y//L/8v/z//L/8f/u/+r/6P/n/+f/5//m/+P/4P/i/+D/4P/g/+D/4f/i/+P/5P/f
/9v/2f/W/9j/2P/Y/9f/1//X/9f/1//V/9X/1f/V/9f/1//X/9f/1//X/9f/1//X/9f/
1//X/9b/1v/W/9b/1v/W/9f/1//X/9f/2P/Y/9j/1v/Y/9z/3v/h/+X/7//9/wgAGgA7
AGYAlgC6AM8A1gDUANAA1gDgANcAugCeAIUAXQAnAAIA6f/Q/8L/y//a/+T/6f/u//P/
8//z//D/8P/v/+7/7v/u/+7/7P/s/+z/7P/u/+7/7v/u/+7/7v/u//D/8P/x//H/8f/z
//P/9f/1//P/8//1//X/9f/2//b/9v/4//j/+f/6//v/+//7//z//P/8//z//P/6//z/
/f/9////AQACAAMAAgADAAMABAAHAAkACQAKAAwADQAOAA4ADgAPABEAEgAUABUAFgAY
ABkAGgAcAB0AHgAhACIAIgAkACUAKAAqACsAKwAsAC0ALgAvADAAMgA1ADYANwA5ADcA
OAA4ADgAOQA5ADkAOAA4ADkAOQA5ADgANwA1ADUANAA0ADMAMgAzADIAMAAuAC0AKwAp
ACcAIgAfABwAGgAYABUAEQAQAA4ADAAJAAgABQAEAAMAAQABAP///f/7//n/9v/1//X/
9v/2//b/9//1//T/9P/z//T/8//z//P/8f/x//H/8v/y//H/8f/z//H/8f/x//H/9P/0
//T/9P/0//T/9P/0//T/9f/1//X/8//z//P/8//z//P/8//0//L/8v/y//L/9f/2//f/
+P/2//X/9P/z//P/8//0//T/9f/2//X/9v/1//T/8//y//P/8v/x//H/8f/x//H/8f/x
//D/8P/v/+7/7v/u/+7/8P/v/+//7//t/+3/6//q/+v/6//s/+z/6v/q/+r/6v/r/+v/
6v/q/+j/6P/o/+j/6f/p/+j/5//p/+n/6P/o/+j/5//n/+j/6P/o/+j/6P/o/+j/6P/o
/+b/5v/l/+X/6P/q/+j/6P/o/+j/6f/s/+//8f/0//b/9//5//n//P/8//3//P/7//j/
9v/2//b/9v/3//f/9//1//L/8v/x//H/8f/s/+n/5v/o/+r/6v/q/+r/6v/q/+r/6v/l
/+H/3//c/9z/3P/c/9v/3P/d/97/3//f/9//3//f/9//3//f/9//3//f/9//3//f/9//
3//f/+D/4P/g/+D/4P/g/+H/4f/h/+H/4v/i/+L/4v/g/+D/4v/j/+n/+/8JABYAKgBN
AHoApADIAN0A5ADkAOAA4gDeANEAugCkAI8AZwAtAAQA6//Q/8T/0//g/+j/8f/4//v/
/f/9//r/+v/7//n/+P/3//b/9v/2//b/9v/4//j/+P/4//j/+P/4//r/+v/7//v/+//7
//v//f/9//3//f///////f/+//7//v///wAAAgAEAAMAAwADAAQABAAEAAQABAAFAAgA
CgALAAsADQAOAA8ADgAPAA8AEAARABMAEwAUABYAFwAYABgAGwAdACAAIgAiACMAJAAm
ACcAKAAqACsALAAvADAAMAAyADMANgA4ADkAOQA6ADsAPwBBAEMARgBFAEYARwBJAEgA
SABHAEYASABJAEoASgBIAEkASQBJAEgARwBFAEUARABEAEMAQgA/AD4APAA6ADkANwA1
ADMAMAAtACoAKAAlACEAHAAaABcAFgAUABQADwAOAA0ACwAHAAUAAwABAAMAAAD/////
///+//3//f/7//r/+v/5//r/+f/5//n/+f/5//n/+v/8//v/+//9//v/+//7//v//f/+
////AAD+//7//v/+//7///////////////////8BAAEAAQACAAEAAAD///7/AAAAAAAA
AAABAAEAAQABAP////8AAAAA/v/+//z//P/+//7//v/+/wAA/v/8//v/+v/5//j/9//6
//r/+//7//j/+P/4//j/+P/3//f/9//3//f/9f/0//P/8//0//T/9v/2//b/9v/z//P/
8v/y//L/8v/y//L/8//z//L/8f/v/+//7v/u//D/7//v//D/8P/w//D/8P/u/+7/7v/u
//D/7v/t/+7/8f/y//P/9P/z//T/9f/1//r//P/9////AAACAAEAAQADAAMAAQAAAP7/
/v/+/////f/9//v/+P/2//X/9f/1//T/8f/u//D/7v/u/+7/7v/u/+7/7v/u/+v/5//l
/+L/4v/i/+L/4f/f/9//3//f/+H/4f/h/+H/4f/h/+H/4f/j/+P/4//j/+L/4f/g/9//
3//g/+H/4v/g/+D/4f/h/+H/4f/i/+L/4v/g/+L/4v/k/+n/8f/7/wMAEAAoAE0AegCm
AMgA2wDmAOgA5gDqAOwA3QDCAK4AmQBtADEACADr/87/xP/T/+L/6v/x//j//f/9//v/
+P/2//f/9v/2//b/9v/0//T/9P/0//T/9P/0//T/9v/2//b/+P/2//f/9//3//n/+f/7
//v/+f/5//v/+//7//z//P/8//7//v///wAA////////AAACAAIAAgACAAIABAAFAAUA
AwAFAAYABwAIAAkACQAKAAsADQANAA4AEQATABUAFgAUABUAFwAYABgAGQAaABwAHgAg
ACMAJQAkACcAKAAoACgAKQAsAC4AMQAxADIAMwA2ADcAOAA6ADoAOgA6ADsAPAA+AD8A
QAA9AD0APQA8ADoAOwA7ADsAOgA5ADcANwA2ADYANQA0ADUANAAyADAALQArACkAJwAi
AB8AHAAaABoAFwATABIADgAMAAkACAAFAAQAAwABAP3/+//5//f/+P/2//b/9//3//b/
9f/1//T/8v/x/+//7//v//D/8f/v/+//7//w/+7/7f/t/+//7//v/+//7//u/+7/7v/u
//D/8P/w//D/8P/x//H/8f/x//H/8f/x//H/8f/x//L/8v/y//L/8v/w//D/8P/w//D/
8f/y//P/8v/x//H/8P/y//L/8P/w/+//7v/t/+z/7//u/+3/7f/r/+v/6//r/+v/6v/q
/+n/6v/q/+r/6v/q/+n/6f/p/+f/5//l/+T/5f/l/+b/5v/m/+b/5v/m/+X/5f/k/+T/
4v/i/+L/4v/j/+P/4v/h/+P/4//i/+L/4v/h/+H/4v/g/+D/4P/g/+L/4v/i/+L/4v/i
/+H/4f/g/+D/4P/g/93/3v/f/+D/4f/i/+L/5P/m/+f/7P/u/+//8f/z//b/9v/3//X/
9f/z//L/8v/y//L/8//y//H/7v/q/+b/5f/l/+X/4//h/9//4v/i/+L/4v/i/+L/4v/i
/+L/3//b/9n/1v/W/9b/1v/V/9P/0//T/9P/1f/V/9X/1f/X/9f/1//X/9X/1f/V/9X/
1f/V/9X/1f/V/9b/1//Y/9b/1v/X/9f/1f/V/9b/1v/W/9r/3P/Y/9j/2//f/+f/9f8E
ABYANwBiAI4AtADJANQA1ADMAM4A1gDVALoAngCJAGUALQAGAO3/0P++/8P/1P/c/+H/
6P/t//H/8//y/+7/6//q/+r/6v/q/+r/6v/q/+r/7P/s/+z/7P/q/+r/6v/s/+z/7f/t
/+3/7f/t/+//7//x//H/8//z//P/9P/0//T/9P/0//X/9v/1//X/9f/2//n/+v/7//z/
+v/8//3//f/9////AAABAAAAAQABAAIABQAHAAcACAAIAAkACgAKAAwADQAPABAAEAAR
ABIAFAAVABYAGAAZABwAHwAgACAAIAAhACQAJgAnACcAKAApACoAKwAsAC4ALwAwADEA
MwAzADQANAA0ADEAMQAxADAAMQAzADQANQAyADEALwAvADAAMAAvAC4ALQAsACoAKAAp
ACcAJQAjACAAHQAaABgAFgATAA8ADgALAAoACAAIAAMAAgABAP///v/9//z/+//5//b/
9f/1//X/9P/z//P/9f/0//T/8//0//P/8//z//H/8f/x//L/8v/x//H/8//x//H/8f/x
//L/8v/y//L/8//0//X/9v/1//X/9P/z//T/9f/2//f/9f/1//X/9v/2//b/9v/2//T/
9P/0//T/9v/3//j/+f/3//f/+P/4//j/+P/2//b/9P/0//T/9P/1//T/8//z//P/8//z
//P/8//y//L/8f/x//L/8//0//L/8f/x//H/8f/x/+//7v/t/+3/7v/u/+7/7v/u/+7/
7//v/+7/7v/t/+z/6//q/+3/7f/s/+v/6//r/+r/6v/s/+v/6//s/+z/7P/s/+z/6v/q
/+r/6v/s/+r/6f/p/+z/7v/u/+7/7v/s/+7/8P/x//L/9P/1//f/+//+//7/////////
/f/8//j/+P/4//n/+//7//n/9v/0//P/8//z//D/7f/q/+z/7P/s/+z/7P/s/+z/7P/s
/+n/5f/j/+D/4v/i/+L/4f/g/9//3v/d/93/3f/d/93/3//f/9//3//d/93/3f/d/9//
3//f/9//3v/e/97/3v/e/97/3//f/+D/4f/j/+T/4v/i/+L/4v/i/+P/5f/t//v/CAAY
ADUAWgCEALAA0QDgAOYA4ADYANgA2QDKALAAmwCHAFkAIgD//+T/yv/F/9L/3v/p//D/
+f/9//3/+v/4//f/9v/2//b/9v/0//T/9P/0//T/9P/0//T/9P/0//T/9v/4//n/+f/5
//f/9//5//n/+f/5//v/+//7//z//P/8//z//P/9//7/////////AAACAAIAAgACAAIA
BAAFAAUABQAHAAgACQAKAAsACwAMAA8AEQARABIAEgATABQAFAAWABcAGQAaABwAHQAe
ACAAIQAiACQAJQAmACkAKgAqACwALQAwADIAMwAzADQANQA3ADkAOwA+AD0APgA/AEEA
QQBCAEIAQgBDAEMAQwBCAEAAQQBBAEEAQAA/AD0APQA8ADwAOwA6ADkAOAA2ADQAMQAv
AC0AKwAoACUAIgAgACIAHwAbABoAFAASAA8ADgAKAAgABgADAAIAAQAAAP///f/6//n/
+f/5//j/9//3//X/9P/0//P/9P/z//P/8//x//H/8f/y//P/8//0//f/9f/1//X/9f/2
//b/9v/2//b/9v/2//b/9v/3//f/9//3//f/9//3//f/9//3//j/+P/4//j/+P/4//j/
+P/4//X/9f/1//X/8//z//T/9P/1//b/9f/2//T/9P/0//T/9v/0//L/8f/x//H/8f/x
/+//7v/u/+3/7f/u/+//8P/u/+3/7f/t/+3/7f/r/+r/6//r/+z/7P/q/+r/6v/q/+n/
6f/o/+j/5v/m/+b/5v/n/+f/5v/l/+f/5//m/+b/5P/j/+P/5P/l/+b/5//o/+T/5P/m
/+b/5v/m/+X/5v/n/+f/7P/u/+//8f/z//b/9v/3//f/9//1//T/8v/y//L/8//1//X/
8//w/+z/6//r/+v/6v/n/+T/5v/k/+T/5P/k/+b/5v/m/+b/5f/h/9//3P/b/9r/2f/X
/9X/1f/V/9X/1//X/9f/1//X/9f/1//X/9f/1//X/9f/1f/V/9X/1f/W/9b/1v/W/9j/
2P/Z/9n/2P/X/9f/1v/Y/9j/2P/Y/9j/2f/d/+P/7//6/wgAHwBEAG4AmAC5ANIA3gDe
ANoA2gDbAM4AtgCjAI8AYQAkAPv/3v/C/7n/xv/U/9v/5P/r/+//8f/w/+7/7//r/+r/
6f/o/+j/6P/o/+j/6v/q/+r/6v/q/+r/6v/s/+v/6//q/+n/6//r/+3/7f/t/+3/7//v
//H/8v/y//L/8P/w//H/8v/x//H/8f/y//T/9P/0//T/9v/4//n/+f/5//v//P/9//z/
/f/9//7///8BAAEAAgAEAAUABgAGAAgACQALAAwADgAPABAAEgARABIAFAAVABgAGwAc
ABwAHgAfACIAJAAlACUAJgAnACkAKwAtADAALwAwADEAMwAzADQANAA0ADEAMQAxADAA
MgAzADMAMwAyADEALwAvACwALAArACoAKwAqACgAJgAjACEAHwAdABwAGQAWABQAEgAP
AAsACgAEAAIA///+//v/+v/5//f/9//1//P/8f/v/+z/6//r/+v/6v/p/+n/6f/o/+j/
5//m/+X/5f/l/+X/5f/l/+b/5v/l/+X/5//n/+f/5//n/+b/5v/m/+b/6P/o/+j/6P/n
/+f/5v/l/+j/6f/q/+v/6f/p/+n/6v/q/+r/6v/q/+r/6v/q/+r/6//r/+v/6//r/+v/
7P/s/+z/7P/q/+r/6P/o/+j/6P/o/+b/5P/j/+T/5f/m/+f/5//m/+b/5f/k/+T/5P/k
/+L/4f/h/+H/4f/h/9//3v/f/9//4P/g/+D/4P/g/+D/3f/d/9z/3P/e/97/3v/e/93/
3f/c/9v/3f/d/9z/3P/c/9v/2//c/97/3v/e/97/3P/c/9z/3P/c/9r/2//a/9r/2v/a
/9r/2v/c/97/3//k/+b/5//p/+3/8P/w//H/8P/v/+z/6v/o/+j/6P/p/+f/5//l/+L/
4v/h/+H/4f/g/93/2v/c/9v/2v/Z/9j/2f/a/9v/3P/Z/9X/0//Q/87/zv/O/83/y//L
/8v/y//N/83/zf/N/83/zf/N/83/zf/N/83/zf/P/8//z//P/87/zv/O/87/zP/M/83/
zf/P/8//0P/Q/9D/zv/O/87/0P/R/9X/3f/n//T//v8TADYAZACQALUAyADMAMwAygDM
ANMAygCsAJEAeQBPABwA+f/e/8D/t//E/9D/1f/c/+P/5//n/+r/6v/n/+T/5P/k/+T/
4v/i/+L/4v/i/+L/4v/i/+T/5P/k/+b/5P/l/+X/5f/l/+X/5//n/+n/6f/r/+v/7f/u
/+7/7v/s/+z/7f/u/+//7//v//D/8v/y//L/8v/y//T/9f/1//X/9//4//n/+P/5//n/
+v/7//3//f/+/wAAAQACAAIAAAABAAMABAAIAAkACgAMAA0ADgAQABEAEAATABQAFAAW
ABcAGgAcAB8AHwAgACEAIAAhACIAJAAlACYAJwApACkAKgAqACoAKQApACkAKAAoACkA
KQApACgAJwAlACUAIgAiACEAIAAgACAAHwAeABsAGQAXABUAFAARAA4ADAAMAAkABQAE
AAIAAAD9//z/+f/4//f/9f/z//H/7//t/+//7P/r/+v/6f/o/+f/5//o/+j/6f/p/+b/
5f/l/+X/5f/l/+X/5v/o/+f/5//p/+j/5//m/+X/6P/o/+j/6P/q/+r/6v/q/+j/6f/p
/+n/6f/p/+n/6f/p/+n/6f/q/+r/6v/q/+r/7P/s/+z/7P/r/+v/6//r/+v/6//s/+z/
7P/s/+r/6v/q/+r/6v/q/+v/6v/p/+n/6P/n/+b/5f/o/+j/6f/p/+b/5v/m/+b/5P/j
/+P/4//l/+X/4//i/9//3//g/+D/4f/i/+P/5P/i/+H/3//e/+D/4P/g/+D/4f/h/+D/
3//d/93/3P/c/9//3//g/+L/4f/g/9//3v/e/97/3v/e/+D/4P/e/97/3v/e/97/4P/i
/+T/5f/q/+z/7f/v/+//8v/y//P/8f/x/+//7v/s/+z/7P/t/+v/6//p/+b/5P/j/+P/
4//e/9v/2P/a/93/3v/f/+D/3v/e/97/3v/Z/9X/0//Q/9D/0P/Q/8//0f/R/9H/0f/R
/9H/0f/R/9H/0f/R/9H/0f/R/9H/0f/P/8//z//P/9D/0P/Q/9D/0v/S/9P/0//T/9P/
1P/U/9L/0P/U/9b/1v/X/9v/4//v//z/DAApAFIAgACqAMUA0gDWANQAzADOAMsAugCg
AIkAawA3AAQA6f/Q/7r/u//K/9b/2//i/+3/7//v/+z/6v/n/+j/6P/o/+j/6v/q/+r/
6v/q/+r/6v/q/+j/6P/o/+r/6v/r/+v/6//p/+n/6//r/+3/7f/v/+//7//w//D/8P/u
/+7/7//w//H/8f/x//L/9f/2//f/+P/2//j/+f/5//n/+//8//3//v//////AAABAAMA
AwAEAAYABwAIAAgACAAJAAsADAAOAA8AEAASABEAEgAUABUAGAAbABwAHAAeAB8AIgAk
ACUAJQAmACcAKgArACwALgAtAC4ALwAxADEAMgAyADIAMQAxADEAMAAuAC8ALwAvAC8A
LwAuAC8ALQAsACoAKAAoACgAJwAmACQAIQAeABsAGAAVABIAEAAQAA0ACQAIAAQAAgD/
//7/+//6//n/9//1//P/8f/v/+3/6v/p/+n/6v/q/+r/6//p/+j/6P/n/+j/5//n/+f/
5f/l/+X/5v/o/+f/5//p/+f/5//n/+f/6v/q/+r/6v/q/+r/6v/q/+j/6f/p/+n/6f/p
/+n/6f/p/+n/6f/q/+r/6v/q/+r/7P/s/+z/7P/q/+n/6P/n/+n/6f/q/+r/6v/q/+j/
6P/o/+j/6P/o/+b/5P/i/+H/4v/j/+T/5f/j/+L/4v/h/+D/4P/g/+D/4P/f/9//3//h
/+H/3//e/93/3f/e/97/3f/c/9v/2v/b/9v/2v/a/9z/3P/c/9z/3P/b/9n/1//Z/9n/
2P/Y/9j/1//X/9j/1v/W/9b/1v/W/9T/1v/W/9b/1v/W/9b/1v/W/9j/2v/b/9z/3v/f
/+H/5f/o/+j/6f/p/+n/5//m/+T/5P/k/+X/4//j/+H/3v/a/9n/2f/Z/9b/0//Q/9L/
1P/U/9T/1P/U/9T/1P/U/9H/zf/L/8j/yP/I/8j/x//F/8X/xf/F/8f/x//H/8f/x//H
/8f/x//H/8f/x//H/8X/xf/F/8X/xv/G/8b/xv/G/8b/x//H/8b/xf/F/8T/xv/I/8j/
xv/K/83/0//d/+n/9v8KAC0AWgCGAKoAwwDMAMwAxgDIAMoAvQCmAJAAeQBNABMA6v/R
/7T/qP+x/8D/yP/R/9r/4f/j/+H/3P/a/9v/2P/Y/9j/2P/W/9b/1v/W/9j/2P/Y/9j/
2P/Y/9j/2v/a/9v/2//b/9v/2//d/93/2//b/93/3f/f/+D/4P/g/97/3v/f/+D/4//j
/+P/5P/k/+T/5P/k/+T/5v/n/+f/5//p/+r/6//q/+v/6//s/+v/7f/t/+7/8v/z//T/
9P/2//f/+f/6//r/+//8//7///8AAAIAAwAEAAcACAAIAAoACwAOABAAEQARABIAEwAU
ABUAFgAYABkAGgAbAB0AGwAcABwAHAAbABsAGwAaABkAGQAYABcAFwAXABYAFwAUABQA
EwASAA8ADgAMAAoACQAHAAUAAwACAP///P/6//j/9f/x//D/7v/s/+n/6P/k/+L/4P/d
/93/2//Z/9f/2P/W/9b/1//V/9T/0//T/9P/0v/S/9H/0P/P/8//z//P/8//z//Q/9D/
z//P/9H/z//P/8//z//S/9L/0v/S/9L/0v/S/9L/0v/T/9P/0//R/9H/0f/R/9P/0//T
/9T/0v/S/9L/0v/S/9L/0v/S/9H/0f/R/9H/0f/R/9L/0v/S/9L/0P/Q/9D/0P/Q/9D/
0P/O/w==
         </WaveFormData>
      </LeadData>
      <LeadData>
         <LeadByteCountTotal>10000</LeadByteCountTotal>
         <LeadTimeOffset>0</LeadTimeOffset>
         <LeadSampleCountTotal>5000</LeadSampleCountTotal>
         <LeadAmplitudeUnitsPerBit>4.88</LeadAmplitudeUnitsPerBit>
         <LeadAmplitudeUnits>��V</LeadAmplitudeUnits>
         <LeadHighLimit>2147483647</LeadHighLimit>
         <LeadLowLimit>268435456</LeadLowLimit>
         <LeadID>V3</LeadID>
         <LeadOffsetFirstSample>0</LeadOffsetFirstSample>
         <FirstSampleBaseline>0</FirstSampleBaseline>
         <LeadSampleSize>2</LeadSampleSize>
         <LeadOff>FALSE</LeadOff>
         <BaselineSway>FALSE</BaselineSway>
         <ExcessiveACNoise>FALSE</ExcessiveACNoise>
         <MuscleNoise>FALSE</MuscleNoise>
         <LeadDataCRC32>54651741</LeadDataCRC32>
         <WaveFormData>
RABEAEQARABCAEIAQgBCAD4APAA6ADgAMwAwAC0AKgAlACIAHwAcABkAFgATABAACwAI
AAUAAgAAAP7//P/6//j/9v/0//L/8P/w//D/8P/t/+z/6//q/+j/6P/o/+j/6P/o/+j/
6P/o/+j/6P/o/+n/6v/r/+z/6v/q/+r/6v/s/+z/7P/s/+z/7P/s/+z/6v/q/+r/6v/r
/+z/7f/u/+z/7P/s/+z/7P/s/+z/7P/u/+7/7v/u//D/8P/w//D/7v/u/+7/7v/s/+z/
7P/s/+3/7v/v//D/7v/u/+7/7v/s/+z/7P/s/+r/6v/q/+r/6P/o/+j/6P/q/+r/6v/q
/+r/6v/q/+r/6P/o/+j/6P/q/+r/6v/q/+j/6P/o/+j/5v/m/+b/5v/o/+j/6P/o/+f/
5v/l/+T/5f/m/+f/6P/l/+T/4//i/+P/5P/l/+b/5P/k/+T/5P/m/+b/5v/m/+b/5v/m
/+b/4//i/+T/5P/j/+T/5f/m/+X/5//m/+b/6v/q/+j/5//r/+z/7v/y//f/+f/5//r/
+v/7//z//P/4//T/9P/1//L/8P/v/+7/7P/s/+3/7f/r/+n/5v/k/+L/4P/g/9//3v/e
/97/3v/c/9z/3P/c/9z/3P/c/93/3f/c/9z/3P/c/9z/2//b/9v/2//c/9z/3P/c/9z/
3f/d/93/3f/d/93/2//a/9v/3P/Y/9T/1P/W/97/8P8NADUAZgCdAM0A8AASATcBYAGH
AZkBgQFSAR4B4QCcAGUAPAASAPT/7v/w/+//9P/6//v/+//5//X/8v/v/+3/7f/r/+r/
6//r/+r/6v/q/+n/6f/p/+f/5//n/+j/6f/q/+v/7P/r/+v/7P/s/+z/7f/u/+7/7P/s
/+3/7f/t/+3/7v/w//L/8v/y//L/8f/z//P/8//0//f/+P/5//n/+v/6//r/+//8//3/
AAD//wAAAgACAAAAAgACAAIABwAIAAkACwAKAAsADQAPAA8AEAAUABUAFgAYABkAGwAe
ACEAJAApACkAKgAqAC4ALwAyADQANgA6ADwAPgBAAEUARgBGAEgASABJAEoASgBLAEwA
TQBOAE4ATgBOAE4ATwBPAE8ATwBLAEkASABGAEYARABAAD0AOwA4ADQAMAAqACYAIwAf
ABsAFwATABEADgALAAgABQAAAP///P/6//v/+v/3//b/9f/z//H/7//w//D/7//v/+7/
7f/t/+3/7f/t/+3/7f/t/+3/7f/t/+//7//v/+//7v/u/+3/6//s/+3/7//w/+7/8P/x
//H/8f/x//H/8v/w/+//7//v//H/8f/x//H/8v/y//H/8f/w//D/7//v//H/8v/y//L/
8P/w//D/8P/v//D/8v/z//H/8f/x//H/7//u/+7/7v/w//D/8P/v/+7/7v/u/+7/7P/s
/+z/6//r/+v/6v/p/+j/6P/o/+n/6f/p/+n/6f/q/+n/6f/p/+f/5//n/+b/5v/m/+b/
5v/o/+j/6P/o/+j/6P/m/+b/5f/l/+X/5f/m/+b/5//n/+X/5f/k/+T/5f/k/+T/5P/k
/+T/4v/i/+X/5v/k/+T/5P/k/+b/6f/p/+r/7f/u/+3/7f/v//D/8v/2//n/+f/3//b/
9f/1//X/9P/y/+7/7v/v/+3/7P/s/+z/6v/q/+v/6//q/+f/4//g/97/3P/c/9v/3P/c
/9z/3P/a/9r/2v/a/9j/2P/Y/9n/2//a/9r/2v/a/9r/2f/Z/9f/1//Y/9j/2P/Y/9j/
2f/b/9v/2//b/93/2//Y/9f/1v/U/9D/0P/W/+L/+v8fAEkAfgC1AOUADAEwAVkBgAGd
AaEBgQFSARoB1wCOAFkALAD+/+r/7P/w//H/9P/4//n/+//5//P/7v/r/+r/6//q/+r/
6v/r/+v/7P/q/+n/6f/p/+v/6//r/+z/6v/q/+r/6v/p/+n/6v/q/+z/7f/u/+7/8P/w
//H/8f/x//H/8v/0//T/9P/0//T/8//1//X/9f/2//n/+v/7//r//P/9//7//v/+//7/
AAADAAQABgAGAAQABgAGAAYACQAKAAsADQAQABEAEwAVABUAFgAaABsAHAAeAB8AIQAl
ACcAKQAtAC8AMAAwADQAOQA8AD4AQABAAEIARABGAEkASgBKAEwATgBPAFAAUABTAFQA
VQBWAFgAWABYAFgAVgBVAFQAUwBRAE8ATgBMAEoASABEAEEAOwA4ADQAMAAsACgAJQAh
ABsAFwATABEADgALAAgABQACAAEA/v/8//3//P/5//j/9v/1//T/8//y//L/8f/x//D/
7//v/+//7//v/+//7//t/+3/7f/t/+//7//v/+//7//w//D/7//t/+3/7v/u/+3/8P/y
//P/8f/x//H/8v/y//H/8f/x//H/8f/x//H/9P/0//P/8//y//L/8f/x//P/9P/0//T/
9P/0//T/9P/w//D/8f/x//H/8f/x//H/8f/w//D/8P/w//D/8P/v/+7/7v/u/+7/7P/s
/+z/6//t/+3/7P/r/+j/6P/o/+n/6//r/+v/6//q/+n/6f/p/+f/5//n/+b/6P/o/+j/
6P/o/+j/6P/o/+b/5v/k/+T/5f/l/+X/5f/m/+b/5//n/+f/5//m/+b/5f/l/+X/5f/j
/+T/5v/m/+b/5v/l/+T/5v/m/+X/5v/n/+j/6//v//D/8v/2//b/9P/z//X/9P/0//b/
9f/1//P/8v/z//P/8//y/+//6v/p/+n/6f/o/+j/6P/q/+r/6//r/+n/5//k/+L/4f/e
/93/2//c/9z/3P/c/9v/2v/Z/9j/2v/a/9r/2//Z/9j/2P/Y/9r/2v/Z/9n/2f/Z/9r/
2v/a/9r/2v/b/9n/2f/Z/9n/3f/d/9z/2f/W/9T/1P/Q/9D/2v/u/w0AOwBuAKMA0wD4
ABgBPwFsAZMBoQGDAVABGAHXAJAAXQAyAAQA5v/o//D/8//0//b/9//3//f/8//u/+3/
6f/p/+f/5v/m/+f/5//o/+f/5f/k/+P/5f/l/+X/5v/m/+b/5v/m/+f/5//o/+j/6P/p
/+r/6v/q/+r/6//r/+v/6//s/+7/7v/u/+7/7v/v//H/8f/x//H/8//z//P/8//0//T/
9P/1//b/9//6//n/+v/8//z//P/+//7//v8BAAIAAwAFAAQABQAHAAkACgAMABEAEwAV
ABYAFgAXABkAGwAdACEAJQAmACYAKgAsAC4ALwAwADMANgA5ADwAPQA+AD4AQABCAEMA
RABEAEUARgBHAEgASABIAEgASABJAEkASQBJAEcARQBEAEIAQAA+ADoANwAzADAALAAo
ACYAIgAfABsAFQARAA0ACwAKAAcABAABAPz/+//4//b/9f/0//H/8P/y//H/8P/v/+7/
7v/t/+3/6//p/+j/5//o/+n/6v/r/+r/6f/o/+f/6f/p/+n/6f/p/+r/6v/p/+v/6//s
/+z/6P/q/+v/6//r/+v/6//s/+z/6//r/+v/6//r/+v/6//s/+z/6//r/+z/7P/r/+v/
6//s/+z/7P/s/+z/7P/s/+r/6v/r/+v/6f/p/+n/6f/q/+r/6//s/+r/6v/q/+n/5v/m
/+b/5v/o/+j/6P/n/+f/5//m/+X/5P/k/+T/5f/l/+X/5f/l/+L/4f/h/+H/4//j/+P/
4v/i/+L/4v/i/+L/4v/i/+L/4v/i/+D/4P/f/9//3//f/+D/4P/h/+H/3//f/97/3v/d
/93/3f/d/9//3//g/97/3v/e/97/3//g/+T/5v/n/+j/6f/q/+r/7f/t/+7/8P/w/+7/
7f/t/+z/7P/u/+3/7f/r/+r/6f/p/+n/6P/o/+T/5P/l/+P/4v/i/+L/5P/k/+X/5f/g
/93/2f/W/9f/1v/X/9f/1v/W/9b/1v/U/9T/1P/U/9b/1v/W/9f/1f/U/9T/1P/W/9b/
1f/V/9P/0//U/9T/1P/U/9T/1f/V/9X/1f/V/9f/1//Y/9v/2P/U/87/zv/Q/9r/7v8N
ADkAbgClANEA9gAYAT8BaAGPAZcBdQE8AQIBvwCAAE8AKAAAAOj/6P/u//H/8v/0//X/
9f/x/+//7P/r/+v/6//p/+j/5//n/+b/5v/o/+f/5//n/+f/5//n/+j/6P/o/+j/6P/p
/+n/6v/q/+r/6//s/+z/7P/s/+3/7f/t/+3/7v/w//D/8P/w//D/8f/z//P/8//z//X/
9f/1//b/+P/5//r/+P/4//j/+v/7//z//v/+/wAAAgACAAIAAwAEAAUABwAIAAkACwAN
AA4AEAAVABcAGAAaABsAHQAdAB8AIQAlACcAKAAoACwALwAyADQANgA6ADwAPgBAAEEA
QgBCAEQASABJAEoASgBLAEwATQBOAE4ATgBOAE4ATQBNAE0ATQBMAEsASwBKAEYARABA
AD0ANwA0ADAALAAoACQAIQAdABsAFwATABEADAAJAAYAAwACAAEA/v/8//n/+P/1//T/
9v/1//T/8//0//T/8//z//D/7//v/+//7//v/+//7//v/+//7//v/+3/7f/t/+3/7v/w
//H/8f/v/+//8P/w/+7/8P/x//H/7//v/+//8P/u/+3/7f/t/+3/7f/t/+3/7//w//D/
8f/x//D/7v/t/+3/7v/u/+7/8P/w//D/8P/s/+z/7f/t/+3/7f/t/+3/7f/s/+z/7P/s
/+z/7P/r/+j/6P/o/+j/6v/q/+r/6f/o/+f/5f/j/+P/5P/l/+f/5v/l/+T/4//k/+P/
4//j/+P/4//j/+L/4v/i/+L/4v/i/+L/4v/i/+L/4v/g/+D/3//f/9//3//g/+D/4f/h
/9//3//e/97/4f/i/+D/4P/g/+D/4v/i/+X/5v/p/+r/6//s/+z/7//v//D/7//u/+v/
6f/q/+r/6//u/+3/7f/r/+r/6//r/+v/6v/n/+L/4f/h/+P/4v/i/+L/5P/k/+X/5f/h
/93/2P/U/9T/0v/S/9H/0//U/9X/1v/U/9T/1P/U/9L/0v/S/9P/0//S/9L/0v/U/9T/
0//T/9H/0f/S/9L/1P/U/9T/1f/V/9X/1f/V/9X/0//S/9H/0P/M/8j/yv/Q/9r/7v8P
AD0AcgCpANUA+gAeAUcBcAGNAY0BbQE+AQYBwQB+AE0AIgD2/+D/5v/o/+n/7P/w/+//
7//t/+v/6v/p/+b/5f/i/+D/4f/h/+D/4P/g/9//3//f/9//3//f/+D/4P/g/+D/4P/f
/9//4P/g/+L/4//k/+T/4//i/+L/4f/i/+P/5f/o/+j/6P/o/+j/6P/p/+j/5//o/+v/
7P/t/+z/7v/v//D/8v/y//L/9P/z//T/9v/2//b/+P/4//j//P/+/wAAAwACAAMABQAH
AAcACAAMAA0AEAASABMAFQAZABsAHQAhACEAIgAiACYAKgAuADEANAA0ADYAOAA6ADsA
PAA8AD4AQQBDAEUARgBHAEgASQBKAEgASABIAEgASQBJAEkASQBFAEMAQgBAADwAOgA2
ADMALQAqACYAIgAcABgAFQARAA8ACwAHAAUAAAD9//r/9//0//P/8P/u/+//7v/r/+r/
6P/n/+b/5f/k/+T/4//j/+T/4//j/+P/4f/h/+H/4f/j/+P/4//j/+H/4f/h/+H/4v/k
/+X/5f/j/+P/5P/k/+L/5P/l/+X/4//j/+P/5P/m/+X/5f/l/+P/4//j/+P/5f/m/+b/
5//o/+j/5//n/+X/5v/m/+b/5P/k/+T/5P/j/+T/5v/n/+X/5f/l/+X/5P/i/+H/4P/h
/+L/4//j/+D/4P/g/+D/4P/g/+D/3//h/+H/4P/f/9z/3P/c/93/3//f/9//3//e/93/
3f/d/93/3f/d/9z/3P/c/9z/3P/a/9r/2v/a/9v/3P/b/9z/3f/d/93/3f/a/9r/2//b
/9v/2//Y/9r/2//c/93/3v/c/9z/3//g/+L/5P/m/+j/6f/r/+r/6v/s/+z/6v/p/+n/
6P/o/+r/6//r/+n/6P/l/+X/5f/k/+T/4P/g/+H/4f/g/+D/4P/g/+D/4f/h/9z/2f/V
/9L/1P/S/9L/0f/Q/9D/0P/Q/9L/0v/S/9L/0P/Q/9D/0f/T/9L/0v/S/9D/0P/P/8//
0f/R/9L/0v/S/9L/0v/T/9H/0f/R/9H/0f/R/9L/z//O/8z/yv/G/8j/1P/q/w8APQBy
AKcA0wD6ACABRwFyAZUBlQFxAUABCAHDAIAASwAeAPD/3P/i/+r/6//s/+7/7//v/+v/
6f/m/+X/4//j/+H/4P/h/+H/4P/g/+D/3//f/9//3//f/9//4P/g/+D/4P/g/+H/4f/i
/+L/4v/j/+T/5P/k/+T/5f/l/+X/5f/m/+j/6P/o/+j/6P/p/+v/6//r/+v/7f/t/+3/
7v/w//H/8v/y//L/8v/0//P/9P/2//b/+f/8//3//v8AAAAAAAABAAIAAwAFAAcACAAK
AA8AEQATABQAFAAVABcAGQAbAB8AIwAkACQAKAArAC4AMAAyADIANAA2ADgAPAA+AD8A
QgBDAEMAQwBCAEMARABFAEYARgBGAEYARgBFAEUARQBFAEUAQwBCAEAAPAA6ADYAMwAt
ACoAJgAiAB4AGgAXABMADwALAAcABQACAP///P/5//b/9f/y//D/8P/w/+7/7v/u/+3/
7P/r/+n/6P/m/+X/5f/l/+b/5//l/+X/5f/l/+P/4//j/+P/5f/l/+X/5f/j/+T/5P/j
/+P/4//k/+T/4v/k/+X/5f/n/+f/5//o/+j/5//n/+f/5//n/+f/5//m/+b/5f/l/+j/
6P/n/+f/5f/m/+b/5v/o/+j/6P/o/+X/5P/k/+P/5P/l/+b/5//m/+T/4//i/+L/4v/i
/+H/4f/i/+P/5P/i/+L/4v/h/9//3//e/93/3v/e/97/3//f/9//3//f/+D/3//f/9//
3v/d/9z/2v/c/9z/3P/c/9z/3P/c/9z/3P/c/9r/2v/b/9v/2//b/9z/3P/d/93/3f/d
/9z/3P/b/9v/2//b/9n/2v/c/9z/3P/c/97/3v/h/+L/4//k/+X/5v/q/+3/7f/u/+//
7v/r/+n/6//q/+r/7P/t/+3/6//q/+j/5//m/+T/4//g/+H/4//j/+L/4v/i/+L/4v/j
/+P/4P/d/9n/1v/U/9L/0v/R/9D/0P/Q/9D/0f/S/9P/1P/S/9L/0v/T/9P/0v/S/9L/
0v/S/9H/0f/T/9P/1P/U/9L/0v/S/9P/0//T/9P/0//T/9f/1v/T/9L/zv/K/8b/yv/W
/+j/BQAxAGQAmQDHAOwADgExAVoBgwGRAXUBQgEKAckAhABTACoAAADi/+L/6P/r/+r/
7P/t/+//8f/v/+r/5//l/+X/4//i/+H/4f/g/+D/4f/h/+L/4//i/+H/4P/g/+L/4v/i
/+L/4f/h/+L/4v/k/+X/5v/m/+j/6P/p/+n/5//n/+j/6v/q/+r/6v/q/+z/7//w//H/
7//x//H/8f/w//L/8//0//T/9P/0//b/+f/6//z//P/8//7//v/+/wEAAgADAAUABgAH
AAkACwALAAwAEAARABQAFgAXABkAGwAdAB8AIwAjACQAJAAoACsALgAwADIANgA4ADoA
PAA9AD4APgBAAEAAQQBCAEIARABGAEgASgBKAEoASgBKAEkASQBJAEkARwBFAEQAQgBC
AEAAPAA5ADUAMgAuACoAJgAiAB8AGwAZABUAEQAPAAwACQAGAAMAAgABAP7//P/7//r/
9//2//T/8//y//H/8v/y//H/8f/w/+//7//v/+//7//v/+//7//v/+//7//v/+//7//v
/+//8P/w/+//8f/x//L/8v/u//D/8f/x//H/8f/x//L/8v/x//H/8f/x//H/8f/x//D/
8P/v/+//8f/y//L/8//z//T/9P/0//L/8v/y//L/7v/u/+//7//x//H/8f/x//H/8P/w
//D/7v/u/+7/7f/t/+7/7//w/+//7v/t/+v/6//r/+r/6f/o/+j/6P/p/+n/6f/p/+n/
6f/p/+r/6//q/+n/6P/m/+j/6P/o/+j/5v/m/+b/5v/o/+j/5v/m/+X/5f/l/+X/5P/k
/+X/5f/l/+X/5v/m/+b/6P/o/+j/6P/m/+b/6f/q/+n/6v/r/+z/8P/z//P/9P/0//T/
8v/x//H/8P/w//L/9f/1//P/8v/x//H/8f/w/+7/6v/q/+v/6f/o/+j/6P/q/+r/6//r
/+b/4//f/9z/3v/c/9z/2//Y/9j/2P/Y/9j/2P/Y/9j/2v/a/9r/2//Z/9j/2P/Y/9j/
2P/X/9f/1//X/9j/2P/a/9r/2v/b/9v/2//b/9v/2//b/9r/2f/a/9j/0v/M/87/1P/k
//3/IwBSAIkAvQDmAAgBKwFQAXUBkwGNAWQBMgH7ALYAdQBIABwA9P/k/+j/7f/w//T/
9//5//f/8//w/+3/6//r/+n/6P/n/+f/5v/m/+T/4//j/+P/4//j/+P/5P/m/+b/5v/m
/+X/5f/m/+b/5v/n/+j/6P/q/+r/6//r/+n/6f/q/+z/7P/s/+z/7P/t/+//7//v//H/
8//z//P/9P/2//f/+P/4//j/+P/6//v//P/+//7//v8AAAAAAAADAAQABQAHAAgACQAL
AA0ADQAOABIAEwAUABYAFwAZAB0AHwAhACUAJwAoACgALAAxADQANgA4ADgAOgA8AD4A
QwBEAEQARgBGAEcASABIAEkASgBLAEwASgBKAEoASgBLAEsASwBLAEsASQBIAEYAQgBA
ADwAOQAzADAALAAoACcAJAAiAB8AGgAVABAADQAIAAUAAgD///7//f/6//j/9v/0//D/
7v/w/+//7v/t/+r/6v/p/+n/6v/p/+n/6f/n/+f/5//n/+n/6f/p/+n/6f/p/+n/6f/p
/+r/6v/p/+n/6f/q/+r/6P/q/+v/6//p/+n/6f/q/+z/6//r/+v/6//r/+v/6//s/+z/
6//r/+r/6v/p/+n/5//o/+j/6P/p/+r/6//s/+j/6P/p/+n/5//n/+f/5//n/+b/5v/m
/+T/5P/k/+P/4//k/+X/5v/k/+T/5P/j/+H/4f/g/9//4P/g/+D/4f/f/9//3//f/+D/
3//f/9//3f/d/93/3P/c/9z/3P/c/97/3v/e/97/3f/c/9n/2P/a/9v/3P/d/9r/2v/c
/9z/3P/c/9z/3P/f/+D/4f/i/+P/5P/k/+f/5//o/+z/7P/q/+n/5//m/+b/6P/q/+v/
6v/q/+f/5//n/+b/5v/i/+L/4//j/+L/4v/i/+L/4v/j/+P/4P/d/9n/1v/U/9L/0v/R
/9D/0P/Q/9D/0v/S/9L/0v/Q/9D/0P/R/9P/0v/S/9L/0P/Q/8//z//R/9H/0v/S/9T/
1P/U/9X/0v/R/9D/z//T/9X/1P/T/9L/0P/M/8j/xv/K/9b/7f8PADwAbwClANQA/AAj
AUoBcwGTAZUBdgFEAQ0BxgCBAEwAIAD0/+L/5P/p/+j/7P/v/+//7//t/+z/6//o/+f/
5P/i/9//3//e/97/4P/f/9//3//f/9//3//g/97/3v/e/97/4f/h/+L/4v/i/+P/5P/k
/+b/5v/n/+f/5f/l/+b/6P/o/+j/6P/o/+n/6//r/+v/6f/r/+v/6//u//D/8f/y//L/
8v/y//T/8//0//b/9v/4//r/+v/6//3//v///wEAAgADAAUABwAHAAgADAANABAAEgAT
ABUAFwAZABsAHwAfACAAIAAkACgALAAvADIAMgA0ADYAOAA7ADwAPAA+AEAAQQBCAEIA
QwBEAEUARgBIAEgASABIAEUARQBFAEUARQBDAEIAQABAAD4AOgA3ADMAMAAsACgAJAAg
AB0AGQATAA8ACwAJAAYAAwAAAP3//P/7//j/9v/z//L/7//u/+7/7f/s/+v/7P/s/+v/
6//p/+f/5v/l/+f/5//n/+f/5//n/+f/5//n/+f/5//n/+f/6P/o/+f/5//n/+j/6P/k
/+b/5//n/+j/6f/q/+z/6v/p/+n/6f/p/+n/6f/p/+r/6v/p/+n/7P/s/+v/6//r/+z/
7P/s/+z/7P/s/+z/6v/q/+v/6//p/+n/6f/p/+n/6P/o/+j/6v/q/+r/6f/o/+j/6P/o
/+b/5v/m/+X/5f/l/+T/4//k/+T/5P/l/+P/4//j/+P/4v/h/+H/4f/h/+H/4f/g/+D/
4P/g/+D/4P/g/+D/4P/i/+L/4P/g/+P/4//j/+P/4P/g/+H/4f/f/9//4P/g/97/3v/e
/97/4P/g/+P/5P/n/+j/6f/q/+z/7//v//D/8P/w/+7/7f/t/+z/7P/u/+3/7f/r/+r/
6//r/+v/6v/q/+b/5v/n/+b/5P/j/+L/5P/k/+X/5f/g/93/2f/W/9j/1v/W/9X/0v/S
/9L/0v/U/9T/1P/U/9T/1P/U/9X/0//S/9L/0v/T/9T/1P/V/9P/0//U/9T/0v/S/9L/
0//U/9X/1v/X/9X/0//U/9P/1P/U/9D/zP/M/9D/2P/r/w0AOgBxAKcA1AD2ABsBRAFr
AY0BkwFsATQB+wC4AHsATAAgAPb/5P/m/+v/7P/u/+//7//v//H/8P/r/+f/5//l/+T/
5f/l/+T/5P/i/+H/4f/h/+P/4//j/+T/4v/i/+L/4v/j/+P/5P/k/+b/5//o/+j/6P/o
/+n/6f/n/+f/6P/q/+r/6v/q/+r/6//t/+3/7f/v//H/8f/x//D/8v/z//T/9P/0//T/
9v/1//b/+P/4//r//P/8//z//v/+//7///8CAAMABQAHAAkACgAOAA8AEAASABMAFQAX
ABkAGwAfACEAIgAiACYAKAAqACsALAAwADIANAA2ADkAOgA6ADwAPAA9AD4APgBBAEIA
QwBEAEIAQgBCAEIAQQBBAEEAQQBAAD8APwA+ADwAOgA2ADMAMQAuACoAJgAkACAAHQAZ
ABUAEQANAAsACAAFAAIA///8//v/+P/2//f/9v/z//L/8P/v/+7/7f/t/+7/7v/v/+z/
6//r/+v/6//r/+v/6//t/+3/7f/t/+z/6//q/+n/6//s/+z/6//t/+3/7v/u/+z/7v/v
/+//7//v/+//8P/u/+3/7f/t/+//7//v/+//8v/y//H/8f/w//D/7//v/+//8P/w//D/
8P/w//D/8P/w//D/8f/x//H/8f/x//H/7v/s/+v/6v/t/+7/7//v/+z/7P/s/+z/6v/q
/+r/6f/q/+v/6//r/+n/6P/n/+f/6P/p/+r/6//p/+f/5v/l/+f/5//n/+b/5v/m/+b/
5v/l/+T/4//i/+X/5v/l/+b/5v/l/+T/4//i/+L/4//j/+f/5f/i/+T/5P/k/+T/5v/m
/+n/6v/t/+7/7//w//D/8//z//T/9f/0//H/7//v/+7/7v/w//H/8f/v/+7/7f/t/+3/
7P/o/+T/5P/l/+j/6P/p/+r/6P/o/+n/6f/l/+H/3P/Y/9n/2P/Z/9n/2P/Y/9j/2P/Y
/9j/2P/Y/9j/2P/Y/9n/2f/Y/9j/2P/W/9b/1f/V/9f/1//Y/9j/2P/Y/9j/2f/Z/9n/
2f/Z/9f/1//Y/9n/2P/U/9L/zv/O/9b/5v///ycAWgCPAL8A6AAMATEBVgF7AY8BgQFW
ASAB4QCcAGMAOgASAO7/5P/q/+3/7v/w//X/9//1//H/7v/r/+v/6//p/+j/5//n/+b/
5v/o/+f/5//n/+b/5f/k/+T/5P/k/+T/5P/l/+X/5v/m/+j/6f/q/+r/6P/o/+n/6f/n
/+f/6P/q/+z/7P/s/+z/7//x//H/8f/v//H/8f/x//L/9P/1//b/+P/4//j/+v/5//r/
/P/8//7/AAAAAAAAAQACAAMABQAIAAkACwANAAsADAAQABEAEgAUABUAFwAZABsAHQAh
ACUAJgAmACoALQAwADIANAA0ADYAOAA6AD0APgA+AEAAQgBDAEQARABDAEQARQBGAEgA
SABIAEgARQBFAEUARQBEAEMAQwBCAD8APAA3ADMALwAsACgAJAAiAB4AGwAXABEADQAJ
AAcABgADAAAA/f/6//n/9v/0//L/8P/s/+r/7P/r/+r/6f/o/+j/5//n/+b/5f/l/+X/
5f/l/+X/5f/l/+X/5f/l/+X/5f/l/+X/5f/m/+b/5f/n/+f/6P/o/+T/5v/n/+f/5f/l
/+X/5v/m/+X/5f/l/+f/5//n/+f/6P/o/+f/5//n/+b/5P/j/+X/5v/m/+b/5v/m/+b/
5v/k/+T/5f/l/+T/4//i/+H/4//i/+L/4v/g/+D/4P/f/97/3v/e/97/3v/e/97/3f/d
/93/3P/b/9r/2v/a/9v/2f/Z/9n/2f/a/9n/2f/Z/9v/2//b/9r/2P/Y/9j/2P/W/9b/
1v/W/9j/2P/W/9b/1//X/9f/1//U/9T/1f/V/9b/1v/W/9b/1v/W/9b/2f/a/9n/2v/b
/9z/4P/j/+P/5P/k/+T/4v/h/+H/4P/g/+L/4//j/+H/4P/d/93/3f/c/9r/1v/W/9f/
2P/Y/9n/2v/Y/9j/2f/Z/9b/0//P/8z/zP/K/8r/yf/I/8j/yP/I/8r/yv/K/8r/yP/I
/8j/yf/J/8j/yP/I/8j/yP/H/8f/x//H/8j/yP/I/8j/yP/J/8j/x//G/8X/yf/L/8r/
yf/I/8b/wP++/8L/zP/e/wEALQBiAJkAyQDyABQBOQFiAYMBhwFrATgBAAG7AHYAQwAa
AO7/1v/Y/9z/2//g/+T/5//p/+X/4f/e/93/2//b/9n/2P/V/9X/1P/U/9b/1f/V/9X/
1f/V/9X/1v/W/9b/1v/W/9f/1//Y/9j/1v/X/9j/2P/a/9r/2//b/9n/2f/a/9z/3v/e
/97/3v/d/9//3//f/+H/4//j/+P/4v/k/+X/5v/m/+b/5v/o/+f/6P/q/+r/7P/u/+7/
7v/x//L/8//1//T/9f/3//n/+//8/wAAAQAEAAYABwAJAAsADQAPABMAFQAWABYAGgAb
AB4AIAAiACQAJgAoACoALQAuAC4AMAAwADEAMgAyADMANAA1ADYANgA2ADYANgA1ADUA
NQA1ADEALwAuACwAKgAoACQAIQAdABoAFgASABAADAAJAAUAAQD9//n/9//y/+//7P/p
/+j/5//k/+L/4//i/9//3v/e/93/3P/b/9r/2v/Z/9n/2P/X/9f/1//X/9f/1//X/9f/
1//X/9f/1//X/9f/1//X/9j/2P/X/9f/1//Y/9j/1v/Y/9n/2f/X/9f/1//Y/9r/2f/Z
/9n/1//X/9f/1//a/9r/2f/Z/9j/2P/X/9f/1//Y/9j/2P/a/9r/2v/a/9j/2P/Z/9n/
1//V/w==
         </WaveFormData>
      </LeadData>
      <LeadData>
         <LeadByteCountTotal>10000</LeadByteCountTotal>
         <LeadTimeOffset>0</LeadTimeOffset>
         <LeadSampleCountTotal>5000</LeadSampleCountTotal>
         <LeadAmplitudeUnitsPerBit>4.88</LeadAmplitudeUnitsPerBit>
         <LeadAmplitudeUnits>��V</LeadAmplitudeUnits>
         <LeadHighLimit>2147483647</LeadHighLimit>
         <LeadLowLimit>268435456</LeadLowLimit>
         <LeadID>V4</LeadID>
         <LeadOffsetFirstSample>0</LeadOffsetFirstSample>
         <FirstSampleBaseline>0</FirstSampleBaseline>
         <LeadSampleSize>2</LeadSampleSize>
         <LeadOff>FALSE</LeadOff>
         <BaselineSway>FALSE</BaselineSway>
         <ExcessiveACNoise>FALSE</ExcessiveACNoise>
         <MuscleNoise>FALSE</MuscleNoise>
         <LeadDataCRC32>831395847</LeadDataCRC32>
         <WaveFormData>
WgBaAFoAWgBYAFgAWABYAFQAUgBQAE4ASgBIAEYARAA/ADwAOQA2ADMAMAAtACoAJwAk
ACEAHgAaABgAFgAUABEAEAAPAA4ADAAMAAwADAAJAAgABwAGAAYABgAGAAYABAAEAAQA
BAAEAAQABAAEAAYABgAGAAYABgAGAAYABgAGAAYABgAGAAQABAAEAAQABAAEAAQABAAG
AAYABgAGAAYABgAGAAYABgAGAAYABgAIAAgACAAIAAgACAAIAAgABQAEAAMAAgACAAIA
AgACAAQABAAEAAQAAgACAAIAAgAAAAAAAAAAAP///v/9//z//P/8//z//P/+//7//v/+
//3//P/7//r/+v/6//r/+v/6//r/+v/6//j/+P/4//j/9v/2//b/9v/2//b/9v/2//T/
9P/0//T/9v/2//b/9v/z//L/8f/w//H/8v/z//T/8//y//H/8P/y//L/8v/y//D/8P/w
//D/8P/v/+//8P/w//D/8P/v/+3/7f/t/+3/7//v/+//7//x//L/9P/2//v//P/9//z/
/v///////f/8//j/9//3//f/9v/1//T/8//y//L/8f/v/+z/6v/q/+b/5v/l/+T/4f/h
/+H/4v/g/+D/4P/f/9//3//f/+D/4P/f/9//3//d/93/3f/d/9v/2//b/9z/3P/c/9z/
3f/d/97/3v/e/97/3P/d/93/2v/U/8n/wv/A/8j/2P/w/xQAPwByAKQAyADrABYBSAF4
AZUBggFDAfwAuACEAGEAQwAlAAsA/v/1//D/8f/0//L/8P/t/+r/5f/k/+T/4//h/9//
3//g/+D/4P/g/9//3//f/93/3f/c/9z/3//f/9//3v/c/93/3f/e/97/3//f/9//3//f
/+H/4f/h/+H/4f/i/+L/4P/g/+L/5P/l/+T/4//l/+X/5f/k/+L/4//k/+b/6P/o/+j/
6P/o/+n/6v/p/+n/6f/q/+r/7P/u//D/8f/x//H/8//1//X/9v/2//n/+//8////AQAE
AAcACgANAA8ADgAPABEAEwAVABkAGgAdAB4AIAAiACIAJAAlACcAJwApACoAKwAsAC0A
LgAwADEAMQAxADEAMQAxADEAMQAuACwAKwApACgAKAAmACMAIAAcABkAFgARAAwACgAH
AAAA/P/6//f/9f/z//D/7f/r/+n/5//l/+T/4v/g/9//3v/d/9z/2f/a/9r/2v/Z/9j/
1//X/9f/1f/V/9X/1f/U/9T/1f/V/9b/1//Y/9n/1v/V/9T/0//V/9X/1v/W/9b/1v/W
/9b/1//X/9f/2P/a/9r/2v/a/9r/2v/a/9r/2f/Z/9n/2f/Z/9n/2P/Y/9n/2f/Z/9n/
2v/a/9r/2P/a/9r/2v/a/9f/1//X/9f/2P/Y/9b/1v/X/9f/1//V/9X/1f/V/9X/1f/U
/9T/1P/T/9P/0v/Q/9L/0v/T/9P/0f/P/9H/0f/T/9L/0v/R/8//z//P/8//z//P/8//
z//P/8//z//P/83/zf/N/83/zf/M/8z/zP/O/87/zv/O/8z/zP/L/8v/zP/M/8z/zP/M
/8z/zP/L/8v/zP/M/8z/zP/L/87/z//Q/9H/0//T/9P/0//T/9T/1v/Y/9z/3P/c/9r/
2v/b/9v/2f/Y/9T/0//T/9L/0v/S/9L/0P/Q/9H/0f/P/8z/yv/K/8b/xv/F/8T/w//D
/8P/xP/C/8L/wv/B/8H/wf/B/8L/xP/D/8P/w//D/8P/w//D/8H/wf/B/8L/xP/E/8T/
xf/F/8b/xv/G/8b/xv/D/7//vP+2/63/qP+s/7b/yv/q/xIAQwB6AKwA1AD9ACwBXgGI
AZEBbgEpAd4AngBuAEsAKQAHAPH/6P/j/+D/4f/i/+D/4P/f/9r/1f/S/9X/1f/U/9P/
0//U/9T/1P/S/9H/0f/R/9L/0//T/9T/0//T/9P/0v/U/9X/1f/W/9b/1//X/9f/2f/Z
/9v/2//d/93/3f/e/+D/3v/e/+D/4f/h/9//3f/g/+H/4v/i/+L/4//k/+b/5v/m/+b/
5v/n/+n/6//r/+v/6//s/+z/7v/w//L/8//1//X/9//5//3//v/+/wEAAwAEAAcACQAN
AA8AEQATABYAFgAYABsAHwAhACUAJgApACoALAAuAC4AMAAxADMANQA3ADgAOQA6ADsA
PAA+AEEAQQBBAEEAQQBBAEEAQQA+ADwAOwA5ADkAOAA1ADEALAAoACUAIgAfABoAGAAV
ABAADAAKAAcAAwABAP7/+//3//X/8//x//H/8P/v/+//7f/t/+3/6//s/+z/7P/r/+j/
5//n/+f/6f/p/+n/6f/o/+j/6f/p/+n/6f/p/+n/6//r/+v/6//q/+n/6f/o/+n/6v/r
/+z/7f/t/+3/7v/u/+7/7v/u//D/8P/w//D/7//v/+//7//v/+//7v/u//D/8f/y//P/
9P/0//T/8v/y//L/8v/y/+//7//v/+//8v/y//D/8P/v/+//7//t/+//7//v/+//7f/s
/+z/7P/t/+3/7P/q/+r/6v/r/+v/7f/r/+3/7f/t/+z/7P/r/+v/6//r/+v/7f/t/+3/
7f/t/+3/7f/t/+v/6//r/+v/6//q/+r/6v/q/+r/6v/q/+z/7P/r/+v/6v/q/+v/6//t
/+z/7P/s/+z/7P/r/+v/7P/u/+3/7v/v/+//8v/z//T/9f/2//f/+P/5//j/+P/5//r/
+v/6//r/+P/5//v//P/7//n/9P/y//H/9P/0//T/9P/0//T/9f/1//X/8v/w//D/7f/s
/+r/6P/n/+f/5//o/+f/5v/l/+P/5f/l/+X/5v/k/+P/4//j/+T/5f/m/+f/5f/l/+X/
5v/o/+j/6P/p/+f/6P/o/+j/7P/s/+v/5//k/97/2f/Q/8z/1v/o/wIAKgBZAIwAvADi
AAUBMAFkAZYBrQGSAU8BAgHAAJAAbwBNACkAEQAIAAcABgAFAAQAAgAAAP///P/5//j/
9v/1//P/8f/z//T/9P/0//L/8f/x//H/8f/x//D/8P/x//H/8f/w//H/8//0//b/9//3
//b/9f/3//f/+f/5//v/+//7//z//v/8//z//v8BAAMAAwADAAEAAQABAAAAAAABAAIA
BAAGAAYABgAGAAUABwAJAAkACwALAAwADAAKAAwADgAPABEAEQATABUAGQAaABoAHQAd
AB4AIQAjACUAJwApACsAMAAwADIANQA2ADcAOgA6AEAAQgBFAEgASABKAEsATQBNAE8A
UABRAFIAUwBUAFYAVwBXAFcAVwBZAFkAWQBZAFgAVgBVAFMAUQBQAE0ASQBGAEIAPwA8
ADsANgA0ADEALAAoACYAIwAhAB8AHAAZABUAEwARAA8ADgAMAAoACQALAAsACwAJAAgA
CAAIAAcABAADAAMAAwAEAAUABgAHAAQABAAFAAUABQAFAAUABQAHAAcABwAHAAcABwAI
AAgACAAIAAgACAAJAAkACQAKAAwADAAMAAwACgAKAAoACgALAAsACwALAAwADQANAA4A
DQANAA0ADQAQABAAEAAOAA4ADgAOAA4ACwALAAsACwANAA4ADQAOAA4ADQAMAAkACQAJ
AAkACQALAAoACgAKAAsACwAKAAgACAAIAAkACQAJAAcACQAJAAkACAAIAAcACQAJAAkA
CQAJAAkACQAJAAkACQAJAAkACQAJAAkACQAHAAYABgAGAAgACAAIAAgACAAIAAcABwAG
AAYABwAHAAcACQAKAAgACAAIAAgACwALAAwADgANAA4ADwAPABEAEwAVABcAFQAVABUA
FQASABIAEwAUABQAFAAUABIAEgATABMAEQASAA4ADQANAAwADAAMAAwADgAOAA8ADwAK
AAYAAwACAAAAAAD///7/////////AAD+//7//v/9/////////wAAAAD////////9//3/
/f/9//3//f/9//7//v/+//7////9//7//v/+/wAAAAABAP///P/0/+v/4v/k//D//v8Y
AD4AbQCgAMwA8gAbAUgBegGqAbsBlgFPAQIBxACYAHcAWQA5ACUAHAAZABgAFQASABIA
EAAPAA4ACwAIAAgABwAFAAMAAQACAAIAAgAEAAMAAwADAAEAAQAAAAAAAQABAAEAAAAA
AAEAAQACAAIAAwADAAMAAQABAAMAAwADAAMAAwAEAAUABAAFAAgACgALAAoACQAHAAcA
BwAGAAgACQAKAAwACwAKAAkACAAHAAkACwALAA0ADQAOAA4ADgAQABIAEwATABMAFQAX
ABkAGgAaAB0AHwAgACMAJQAlACcAKQArACwALAAuADEAMwA1ADkAOgA7ADwAPgBAAEQA
RgBHAEkASQBLAEwATQBMAE0ATgBQAFEAUQBRAFEATwBPAE8ATwBQAE4ATQBLAEcARgBD
AD8AOgA2ADMAMAAtACgAJgAjAB4AGgAYABUAEwARAA4ACwAHAAUAAwABAP7//P/6//n/
+//7//v/+f/4//j/+P/3//T/8//z//P/8f/x//H/8f/w//D/8f/x/+//7//v/+//8P/x
//L/8//x//H/8v/y//L/8v/y//L/8f/x//H/8v/y//L/8v/y//H/8P/v/+7/8v/z//T/
9f/y//H/7//u/+//7//v/+//8v/y//L/8P/v/+7/7f/s/+z/7f/u/+//7//u/+v/6v/r
/+v/6//p/+n/6f/p/+n/6f/o/+j/6P/o/+f/5f/i/+T/5P/l/+X/5P/h/+L/4f/j/+L/
4v/h/+H/4f/h/+H/3//f/9//3//h/+H/4f/h/9//3//f/9//3//e/97/3v/e/97/3v/e
/97/3v/d/93/3P/e/9z/3P/c/9z/3//f/+D/4v/j/+T/5f/l/+b/5//o/+n/5//n/+f/
5//k/+T/5f/m/+j/6P/o/+b/5v/n/+f/5f/j/97/3P/b/97/3v/e/97/3v/e/9//3//b
/9b/0v/Q/87/zv/N/8z/zP/N/87/0P/Q/9D/0P/P/83/zf/N/87/zv/N/83/zf/N/83/
zf/N/83/zf/N/87/zv/O/87/z//N/87/zv/O/87/zv/L/8n/xP+8/7P/sP+0/7z/zv/s
/xQARQB6AKYAzgD1ACgBXgGGAY0BagEnAdwAmABoAEsAKwAJAPP/7v/r/+b/4//i/+D/
3v/d/9z/2//a/9n/1//U/9H/z//Q/9D/0P/Q/8//z//P/8//z//O/87/z//P/8//zv/Q
/9H/0f/S/9P/0//S/9H/0f/R/9P/0//V/9X/1f/W/9b/1P/U/9b/1v/X/9b/1f/W/9f/
2P/Y/9b/1//Y/9r/2v/a/9r/2v/Z/9v/3f/d/9//3//g/+D/4v/k/+b/5//n/+f/6f/r
/+3/7v/u//H/8//0//f/+f/7//3///8BAAIAAgAEAAcACgANABIAFAAXABgAGgAcAB0A
HgAeAB8AIgAlACcAKQAoACkAKgAsAC0ALQAtAC0ALQAtAC0ALQAsACoAKQAnACMAIgAf
ABsAFgASAA8ADAAJAAQAAgD///z/+P/2//P/7f/r/+j/5f/j/+H/3//d/97/3P/a/9n/
2f/Z/9n/1//U/9T/1P/T/9T/0//T/9P/0//T/9P/0//U/9T/1f/V/9P/0//T/9P/1f/V
/9X/1f/T/9P/1P/U/9b/1v/W/9b/1//X/9f/2P/a/9r/2v/a/9j/2P/Y/9j/2//b/9v/
2//d/93/3P/c/9z/2//a/9n/2v/a/9r/2P/a/9r/2v/a/9n/2f/Z/9n/2P/Y/9b/1v/Y
/9n/2v/Z/9f/1//X/9f/1//W/9b/1v/Z/9n/2P/W/9T/1P/V/9X/1//V/9f/1//X/9b/
1v/V/9f/1//X/9f/1//X/9f/1//V/9X/1f/V/9f/1//X/9f/2f/Y/9j/2P/W/9b/1v/W
/9j/1v/V/9j/2f/a/9v/3P/b/9v/3P/e/+H/4v/j/+P/4v/j/+T/5f/n/+f/5//n/+T/
5P/l/+b/6P/o/+j/5v/m/+f/5//l/+T/4P/f/9//4P/g/+D/4P/g/+D/4f/h/97/2v/X
/9b/1v/W/9X/1P/R/9H/0f/S/9T/1P/U/9P/1f/V/9X/1v/U/9P/0//T/9P/0//T/9P/
1f/V/9X/1v/W/9b/1v/X/9f/2P/Y/9j/2P/W/9f/0//Q/8z/xf+8/7r/xv/a//j/IABR
AIYAtADcAAMBNAFmAZQBnQF2ATEB6ACqAHwAWQAzABEA/f/4//f/9v/1//T/8v/y/+//
7P/p/+j/6P/n/+X/4//j/+T/5P/k/+L/4f/h/+H/4v/j/+P/5P/j/+P/4//i/+T/5f/l
/+b/5v/n/+f/5//n/+f/6f/p/+r/6//s/+7/8P/u/+7/8P/y//P/8v/x//P/8//z//L/
8P/x//L/9P/0//T/9P/0//X/9//5//n/+v/7//3//v/8//7/AAABAAEAAQADAAUACAAK
AAsADwAPABAAEwAVABcAGQAbAB0AIQAiACUAKQApACsALwAwADMANAA2ADgAOwA+AEAA
QwBBAEMARABFAEQARQBGAEgASQBJAEkASQBLAEsASwBLAEoASABHAEUAQwBCAD8AOwA4
ADQAMQAuACkAJAAiAB8AHAAYABYAEwAPAA0ACgAHAAMAAQD///3//f/8//v/+//7//v/
+//5//b/9v/2//X/9v/1//X/9f/1//X/9f/1//T/9P/1//X/8//z//P/8//z//P/8//z
//P/8//0//T/9v/2//b/9v/3//f/9//4//j/+P/4//j/+v/6//r/+v/5//n/+f/5//v/
+//6//r/+f/5//n/+f/6//r/+v/4//b/9v/2//b/9v/3//j/+f/5//j/9f/0//X/9f/1
//P/9f/1//X/9f/1//T/9P/0//P/8//y//D/8v/y//P/8//1//P/9f/1//X/9P/0//P/
8//z//P/8//z//P/8//z//X/9f/1//X/9f/1//X/9f/z//L/8v/y//T/9P/0//T/9P/0
//P/8//y//L/8//z//H/9P/0//T/9P/0//f/9//4//r/+//8//3//f8AAAEAAgADAAEA
AQABAAEAAAAAAAEAAgAEAAQABAACAAEAAQAAAP3//f/6//r/+//8//z//P/8//z//P/9
//3/+v/2//P/8v/w//D/7//u/+3/7f/t/+7/8P/w//D/7//v/+//7//w//D/7//v/+//
7//v/+//7//x//H/8f/y//L/8v/y//P/8f/y//L/8v/y//b/9//z/+7/6P/f/9b/1P/g
//D/CgAuAF0AkAC+AOQACQE0AWQBlAGtAZQBUwEIAcYAlABzAFUAMwAbABAADwAOAAsA
CgAKAAoACQAIAAUAAgACAAEA///9//v//P/8//z//v/9//3//f/7//v/+v/6//v/+//7
//r/+P/5//n/+v/+//////////3//f//////////////AAAAAP7//v8AAAUABwAHAAcA
BQAFAAUABAAEAAUABgAIAAgACAAIAAgACQALAA0ADQANAA0ADgAOAA4AEAASABMAEwAT
ABUAFwAZABoAGgAdAB0AHgAhACMAJQAnACkAKwAsACwALgAxADMANQA5ADoAPQA+AEAA
QgBDAEQARABFAEcASQBKAEsATgBPAFAAUgBRAFEAUQBRAFEAUQBRAFEATgBMAEsASQBJ
AEgARQBBADwAOAA1ADIALwAqACgAJQAiAB4AHAAZABQAEQANAAkACAAHAAYABQACAAAA
/v/9//v/+//7//n/+v/6//r/+f/2//X/9f/1//X/9f/1//X/9P/0//X/9f/z//P/8//z
//H/8f/x//H/8//z//T/9P/0//T/9P/0//X/9f/1//b/9P/0//T/9P/2//b/9v/2//X/
9f/1//X/9v/3//f/+P/4//f/9v/1//T/9P/0//L/8v/y//L/8v/x//H/8f/x//L/8v/w
//D/8P/v/+7/6//t/+3/7f/t/+3/7P/s/+z/6//r/+r/6P/o/+j/6f/p/+n/5//p/+n/
6f/o/+j/5//l/+X/5f/l/+X/5f/l/+X/4//j/+P/4//l/+X/5f/l/+P/4v/i/+L/4v/i
/+L/4v/g/+D/3//h/+L/5P/k/+T/5P/i/+H/4f/i/+P/5P/l/+X/6P/p/+r/6//p/+n/
6f/p/+j/6P/p/+r/6//q/+n/5v/o/+n/6f/n/+b/4v/h/+H/4P/g/+D/4P/g/+D/4f/h
/9z/2P/V/9T/0//U/9T/1P/S/9H/0P/Q/9D/0P/Q/8//0f/R/9H/0v/R/8//zv/N/8//
z//P/8//z//P/8//0P/Q/9D/0P/R/9P/1P/U/9T/0P/Q/8//zf/K/8b/vf+y/7D/tv/E
/9j/9P8dAFIAiAC0ANkAAAEuAWABiQGGAVMBDgHIAI4AZQBHACUAAQDw/+n/6P/n/+b/
5v/m/+P/4P/b/9j/2P/X/9X/0//T/9T/1P/U/9P/0f/Q/8//z//P/87/zv/R/9H/0f/Q
/87/z//P/9D/0v/T/9P/0//T/9P/1f/V/9X/1f/V/9b/2P/W/9b/2P/Z/9n/1//V/9f/
1//X/9b/2P/Z/9r/3P/c/9z/3P/c/93/3//h/+H/3//f/+D/4P/i/+T/5v/n/+n/6f/r
/+3/7//w//D/8//1//b/+f/7//3///8BAAMABgAGAAgACwANAA8AEwAUABcAGAAaABwA
HAAeAB8AIQAhACMAJAAlACgAKQAqACwALAArACoAKQAqACsALAAtACoAKAAnACUAIwAi
AB8AGwAYABQAEQAOAAsABgAEAAEA+v/2//T/8f/t/+v/6P/l/+P/4f/f/93/3P/a/9j/
1//V/9X/1f/T/9D/0P/Q/8//z//P/9D/0f/Q/8//zv/N/83/zv/Q/9H/z//P/8//z//R
/9H/0f/R/9H/0f/S/9L/0P/Q/9D/0P/R/9H/0f/S/9L/0v/S/9L/1P/U/9T/1P/T/9P/
0//T/9H/0f/Q/9D/0f/R/9H/0f/U/9T/1P/S/9L/0v/S/9L/0f/R/9H/0f/Q/9D/zv/O
/83/zf/N/8v/zP/N/87/z//P/87/zv/O/83/zf/M/8r/zP/M/83/zf/L/8n/y//L/8n/
yP/I/8f/yf/J/8n/yf/J/8n/yf/J/8v/y//L/8v/yv/J/8j/x//K/8r/y//M/8j/yv/K
/8r/yv/K/8n/yf/K/8z/zf/O/8//z//S/9P/1P/V/9f/1//X/9f/1P/U/9X/1v/a/9r/
2v/Y/9b/1//X/9X/1//U/9T/1f/V/9T/0//S/9T/1P/V/9X/0v/O/8v/yv/G/8b/xf/E
/8P/w//D/8T/xv/G/8b/xf/F/8X/xf/G/8b/xf/F/8X/x//H/8f/x//H/8f/x//I/8r/
yv/K/8v/yf/K/8r/yv/K/8r/yf/J/8j/xP+9/7T/rP+u/7r/zv/q/xEAQgB2AKgA0QD6
ACgBWgGHAZIBbwEsAeAAngBvAE8AKwAJAPT/7f/o/+X/5v/m/+T/4//i/9//3v/d/9v/
2P/V/9f/2P/Y/9j/2P/X/9f/1//X/9f/1v/W/9X/1f/V/9T/1v/X/9f/2P/a/9v/2//b
/93/3f/f/9//3//f/9//4P/i/+D/4P/i/+L/4//i/+H/4//j/+P/4v/k/+X/5v/o/+j/
6P/o/+j/5//p/+v/6//r/+v/7P/s/+7/8P/y//P/9f/1//f/+f/7//z//P///wAAAgAG
AAkACQALAA0ADwAUABQAFgAZAB0AHwAjACQAJQAmACgAKgAuADAAMQAzADMANQA2ADcA
OgA7ADwAPgA/AD8APwA/AD0APQA9AD0APQA8ADwAOwA5ADgANQAxADAALAApACYAIQAc
ABoAFwASAA4ADAAJAAUAAwAAAP3//f/7//n/9//2//T/8v/x/+//7//v/+3/7v/u/+7/
7f/q/+n/6f/p/+n/6f/p/+n/6v/q/+v/6//r/+v/6//r/+v/6//r/+v/7f/t/+7/7v/t
/+z/6//q/+7/7//w//L/8f/w/+//7v/w//D/8P/w//P/8//z//P/8f/x//D/8P/z//P/
8//z//T/9P/0//L/8P/w//D/8P/v/+//7//v//L/8v/w//D/8//z//P/8f/v/+//7//v
/+//7v/u/+7/7//v/+7/7P/s/+z/7f/t/+3/6//t/+3/6//q/+r/6f/r/+v/6//r/+3/
7f/t/+3/6//r/+v/6//r/+v/6//r/+z/7P/t/+7/7P/s/+z/7P/s/+z/6//q/+r/6v/q
/+r/7f/t/+7/8P/x//L/8//z//X/9//5//v/+f/5//n/+f/2//b/9//4//r/+v/6//j/
+P/5//n/9//4//T/8//z//L/8v/y//L/8v/y//P/8//w/+z/6f/o/+b/5v/l/+T/4f/h
/+H/4v/k/+T/5P/j/+P/4//j/+T/5P/j/+P/4//l/+X/5f/l/+X/5f/l/+b/5P/k/+T/
5f/n/+j/6P/o/+j/5v/l/+X/5P/i/9v/1P/O/9D/2P/o/wQALQBeAJQAwADjAAoBPAFu
AZsBpgF9ATQB6ACuAIUAZQBDACMAEAAJAAYAAwACAAAA/v/9//7/AQD6//j/9//1//P/
8//0//T/9P/y//H/8f/x//L/8//z//T/8//z//P/8v/y//P/8//0//b/9//3//f/+P/5
//z//f/9//3//f/+/wAA/v/+/wAAAgADAAIAAQADAAMAAwACAAQABQAGAAgABwAGAAUA
BAAHAAkACwALAAsACwAMAAwACgAMAA4ADwAQABEAFAAXABcAGAAYABsAHQAeACEAIwAl
ACcAKQArAC4ALgAwADMANQA3ADsAPAA9AD4AQABCAEYASABJAEsASwBNAE4ATwBSAFMA
VABWAFcAVwBXAFcAVQBVAFUAVQBVAFQAVABTAFEAUABNAEkARgBCAD8APAA7ADYANAAx
ACwAKAAmACMAHwAdABoAFwAVABMAEQAPAA4ADAAKAAkABwAHAAcABQAGAAYABgAFAAQA
AwADAAMAAQABAAEAAQACAAIAAwADAAEAAQABAAEAAQABAAEAAQABAAEAAgACAAIAAgAC
AAIAAwADAAMABAAEAAQABAAEAAIAAgACAAIABAAFAAYABwAGAAUAAwACAAMAAwADAAMA
BAAEAAQAAgACAAIAAgACAAEAAQABAAEA///+//v/+v/8//3//v/9//v/+//7//v/+f/4
//j/+P/7//v/+v/4//b/9v/3//f/+f/3//n/+f/3//b/9v/1//X/9f/1//X/8//z//P/
8//y//H/8P/v//D/8f/y//P/8f/w//D/8P/w//D/8P/w//L/8v/w//D/8P/w//D/7//v
//D/8v/1//b/9//3//r/+//8//3/+//7//v/+//5//j/+P/4//j/+P/4//b/+P/5//n/
9//z/+7/7P/r/+3/7v/v//D/8P/w//H/8f/t/+j/5P/i/+L/4v/h/+D/3//f/9//4P/g
/+D/4P/f/+H/4f/h/+L/4f/f/97/3f/d/93/3f/d/93/3f/d/97/3v/e/97/3//h/+L/
4v/i/9r/2v/b/93/2v/W/8//xP/A/8j/1v/s/w4AOQBsAJ4AyADtABgBRgF2AZcBjAFV
AQ4BxACMAGkATQArAA8A/v/3//b/8//y//T/9P/z/+7/6//o/+r/6f/n/+X/5f/m/+b/
5v/m/+X/5f/l/+P/4//i/+L/4f/h/+H/4P/i/+P/4//k/+T/5f/l/+X/4//j/+X/5f/l
/+X/5f/m/+j/5v/m/+j/6f/r/+v/6//p/+n/6f/o/+j/6f/q/+z/7v/u/+7/7v/t/+//
8f/x//P/8//0//T/9P/2//j/+f/5//n/+//9////AAAAAAMAAwAEAAcACQALAA0ADwAR
ABYAFgAYABsAGwAdACEAIgAlACYAKAAqACoALAAtAC8ALwAxADIAMwA0ADUANgA4ADkA
OQA5ADkAOQA5ADkAOQA4ADYANQAzAC8ALgArACcAJgAiAB8AHAAZABQAEgAPAAoABgAE
AAEA/f/7//j/9f/z//H/7//t/+v/6P/l/+P/5f/l/+X/4//i/+L/4v/h/+D/3//f/9//
3//f/9//3//c/9z/3f/d/93/3f/d/93/3//f/9//3//f/9//4P/g/97/3v/e/97/3//f
/9//4P/g/+D/4P/g/+L/4v/i/+L/4//j/+P/4//i/+H/3//e/+H/4f/h/+H/4P/g/+D/
3v/e/97/3v/e/93/3f/d/93/3v/e/9z/3P/b/9v/2//Z/9n/2f/Z/9n/2//a/9r/2v/d
/93/3P/a/9j/2P/Z/9n/2f/X/9n/2f/X/9b/1v/V/9b/1//Y/9n/1//X/9f/1//X/9f/
1//X/9f/1//X/9f/1//W/9b/1v/W/9T/1v/Y/9j/2P/Y/9j/2P/Z/9n/2v/c/9v/3P/d
/93/4P/h/+L/4//j/+P/4//j/+L/4v/j/+T/5v/m/+b/5P/i/+P/4//h/+D/3P/b/9v/
3f/e/9//4P/e/97/3//f/97/2v/X/9b/1P/U/9P/0v/P/8//z//Q/9H/0v/T/9P/0//T
/9P/1P/U/9P/0//T/9P/0//T/9P/0//T/9P/1P/U/9T/1P/V/9P/1P/U/9T/1v/Y/9f/
1f/S/8z/wf+4/7r/xv/W//L/GgBLAIIAsgDcAP8ALAFeAYwBmwF6ATkB7gCqAHoAWQA5
ABcAAQD4//X/8v/x//L/9P/y/+//7P/p/+r/6P/n/+X/4//h/+L/4v/i/+T/4//j/+P/
5f/l/+T/5P/j/+P/4//i/+T/5f/l/+b/5//n/+b/5f/m/+f/6v/r/+v/6//r/+z/7v/s
/+z/7v/w//H/8P/v//H/8f/x//D/8P/x//L/9P/0//T/9P/0//T/9f/2//X/+P/5//v/
/P/8//7/AAABAAEAAQADAAUACQAKAAoADQAPABAAEwAVABcAGQAbAB0AHgAeACAAIwAn
ACkALQAuADEAMgA0ADYAOAA6ADsAPQA9AD8AQABBAEAAQQBCAEQARwBHAEcARwBHAEcA
RwBHAEUAQgBAAD0APAA8ADoANwA0ADAALQAqACcAIgAgAB0AGAAUABIADwALAAkABgAD
AAMAAQD///3//P/6//j/9//3//f/9//1//b/9v/2//X/9P/z//P/8//z//P/8//z//L/
8v/z//P/8//z//P/8//z//P/8//z//P/8//0//T/9v/2//b/9v/1//X/9f/2//j/+P/4
//j/+P/4//j/+P/5//n/+f/5//n/+f/4//j/+f/5//n/+f/8//z//P/6//r/+v/6//r/
9//1/w==
         </WaveFormData>
      </LeadData>
      <LeadData>
         <LeadByteCountTotal>10000</LeadByteCountTotal>
         <LeadTimeOffset>0</LeadTimeOffset>
         <LeadSampleCountTotal>5000</LeadSampleCountTotal>
         <LeadAmplitudeUnitsPerBit>4.88</LeadAmplitudeUnitsPerBit>
         <LeadAmplitudeUnits>��V</LeadAmplitudeUnits>
         <LeadHighLimit>2147483647</LeadHighLimit>
         <LeadLowLimit>268435456</LeadLowLimit>
         <LeadID>V5</LeadID>
         <LeadOffsetFirstSample>0</LeadOffsetFirstSample>
         <FirstSampleBaseline>0</FirstSampleBaseline>
         <LeadSampleSize>2</LeadSampleSize>
         <LeadOff>FALSE</LeadOff>
         <BaselineSway>FALSE</BaselineSway>
         <ExcessiveACNoise>FALSE</ExcessiveACNoise>
         <MuscleNoise>FALSE</MuscleNoise>
         <LeadDataCRC32>2666987747</LeadDataCRC32>
         <WaveFormData>
GgAaABoAGgAYABgAGAAYABQAEgAQAA4ACQAGAAMAAAD7//j/9f/y/+7/7P/q/+j/4//g
/93/2v/W/9T/0v/Q/83/zP/L/8r/yP/I/8j/yP/H/8b/xf/E/8L/wv/C/8L/wP/A/8D/
wP/C/8L/wv/C/8T/xP/E/8T/xP/E/8T/xP/E/8T/xP/E/8T/xP/E/8T/wv/C/8L/wv/D
/8T/xf/G/8T/xP/E/8T/xP/E/8T/xP/G/8b/xv/G/8j/yP/I/8j/x//G/8X/xP/G/8b/
xv/G/8j/yP/I/8j/yP/I/8j/yP/I/8j/yP/I/8b/xv/G/8b/xv/G/8b/xv/I/8j/yP/I
/8b/xv/G/8b/xv/G/8b/xv/I/8j/yP/I/8b/xv/G/8b/xv/G/8b/xv/I/8j/yP/I/8b/
xv/G/8b/x//I/8n/yv/J/8j/x//G/8n/yv/L/8z/yv/K/8r/yv/M/8z/zP/M/87/zv/O
/87/zP/M/8z/zP/P/9D/0f/S/9H/0f/Q/87/0P/R/9L/0//W/9f/2P/Z/97/4P/h/+L/
4//k/+T/5P/k/+H/4f/i/+H/4P/d/97/4P/f/9//3//e/9v/2P/X/9X/1f/T/9L/0f/R
/9H/0v/U/9T/1P/U/9b/1v/W/9X/1f/V/9X/1f/V/9X/1f/V/9X/1f/V/9T/1f/W/9f/
2f/Z/9f/1//Y/9j/2P/Y/9f/1f/Q/8f/wP+9/8P/0//o/wgAMwBnAJYAuwDhAAwBPgFu
AYkBeAFBAf0AvgCLAGkATAAtABcACgACAPv//P/9//r/9//1//P/7//t/+z/7P/r/+r/
6//q/+n/6f/p/+n/6f/p/+n/6f/p/+n/6v/r/+z/7f/r/+v/6//s/+7/7v/u/+//7//v
/+//7v/w//D/8P/x//H/8f/x//H/8f/y//P/8//0//b/9//5//f/9//4//r/+//8////
AAAAAAIAAwADAAIABAAEAAQABwAJAAoACwANAA4AEAARABIAEwAUABUAGAAZABsAHQAg
ACIAJQAnACkAKgArAC0AMAAzADUANwA7AD0APwBBAEQARQBGAEgASwBMAE4ATwBQAFIA
UwBVAFYAVwBXAFcAWABZAFsAXABYAFcAVgBVAFQAUgBQAEwASwBHAEQAQQA8ADgANQAy
AC0AKQAnACQAIwAgAB0AGwAZABcAFQATABMAEAAOAA4ACwAKAAkACQAKAAoACgAJAAgA
BwAGAAYABwAHAAcABgAGAAcABwAHAAgACQAKAAsACgAJAAkACAAKAAoACgAKAAwADAAM
AAwADQANAA0ADQANAA0ADQANAA8ADwAPAA8AEAAQABAAEAAQAA8ADwAPABEAEQASABIA
EgASABIAEgAUABMAEwATABEAEQARABEAEQARABEAEQARABEAEQAQABIAEgASABIAEgAS
ABEAEQAPAA8ADwANAA4ADgAPAA8ADQANAA0ADQAOAA4ADwAQAA4ADQANAA4ADgAOAAwA
DAAPAA8ADwAPAA8ADwAOAA4ADgAOAA4ADgAQABAAEAAQAA4ADQANAA0ADgAOAA4ADgAO
AA4ADgAOAA4ADgANAA4ADwAQABMAFQAWABYAGQAZABkAGQAaABsAHAAdACEAIgAiACIA
IgAiACEAIAAgAB0AHQAeABwAHAAaABwAHAAbABsAGwAbABcAEwARAA8ADwANAAwADAAN
AA4AEAAPAA4ADQAMAAwADAAMAAsADQANAA0ADQANAA0ADQANAAsACwALAAoACgAKAAoA
CwANAAsACwAMAAwADAAKAAcABQD+//X/7v/v//n/DQAsAFAAfQCzAOQACwE1AWQBlAG8
AccBpgFnAR8B4gC1AJMAcgBTAD8ANgAuACkAKAAnACYAJQAlAB8AGQAXABcAGAAYABgA
GQAYABcAFwAVABUAFQAVABcAFwAXABcAFQAVABUAFQATABMAEwAUABQAFAAUABUAFwAX
ABcAFgAWABYAFgAXABUAFQAVABUAEwAUABUAFQAWABgAGQAbABsAGwAcAB4AHAAcAB4A
HgAgACIAIwAjACIAJAAkACQAJQAnACgAKQApACoALAAtADAAMQAyADMAMgAzADUANwA6
ADwAPwBBAEEAQgBDAEUASgBNAE8AUQBRAFMAVQBXAFoAWwBcAF4AXwBgAGIAYwBmAGgA
aQBrAGwAbQBtAG0AawBrAGwAbABpAGcAZQBjAGIAYABeAFoAVQBRAE4ASwBGAEIAPwA8
ADUAMQAvACwAKQAmACMAIQAdABsAGQAXABkAFgAUABQAEgAQAA4ADQAMAAwADAALAAgA
BwAGAAYABwAHAAcABgAEAAUABQAFAAcABwAHAAcABwAHAAgACAAHAAYABQAEAAYABgAG
AAYABQAFAAUABQAFAAUABQAFAAUABQAFAAUABAAEAAQABAAEAAMAAwADAAUABQAGAAYA
BgAGAAYABgAEAAMAAwADAAEAAQABAAEAAQABAAEAAQD////////+//7//v/+//7//v/+
//3//f/7//v/+//5//r/+v/7//v/+//7//v/+//5//j/+P/4//b/9f/1//b/+P/4//b/
9v/1//X/9f/1//P/8//y//L/8v/y//L/8v/y//L/8v/y//L/8f/x//H/8P/w//D/8f/x
//D/8P/w//D/8P/u/+7/7v/u/+//8P/x//L/8//1//b/9v/5//n/+f/5//n/+f/5//n/
+v/6//n/+P/5//r/+v/6//b/8//z//T/8v/y//D/8v/y//H/8f/x//L/7//s/+v/6v/p
/+b/5P/j/+P/4//k/+P/4v/h/+D/4v/i/+L/4f/f/9//3//f/9//3//f/9//3//f/9//
3v/e/97/3v/f/9//3f/d/97/4P/g/+D/2//V/9L/y//C/73/xf/X/+7/EgA/AHEAoADF
AOkAFgFIAXgBkQF4ATsB8wC0AIcAZQBEACEACQACAAAA/f/6//f/9P/z//P/7//t/+v/
6P/o/+f/5v/n/+b/5f/l/+T/4//i/+H/4f/h/+H/4f/h/+H/4f/h/+P/4//j/+T/4v/i
/+L/4//j/+P/4//i/+L/4v/i/+P/4//j/+P/4//l/+b/5//n/+b/5v/l/+X/5f/l/+b/
6P/o/+j/6v/q/+r/7P/t/+3/7P/u/+7/7v/v//H/8v/z//H/8v/0//X/+v/7//z//f/+
////AQADAAIABAAHAAkADAAOABAAEwAVABcAGAAZABwAHwAiACUAJgAnACgAKgArACwA
LgAvADAAMgAzADUANAA1ADUANQA3ADcAOAA4ADQAMwAyADEALgAsACoAJgAhAB0AGgAX
ABYAEgAPAAwABQABAP///P/7//j/9f/z/+//7f/r/+n/6f/m/+T/5P/l/+T/4//j/+D/
4P/g/9//3P/b/9r/2v/d/93/3f/c/9v/2//a/9n/2//b/9v/2//b/9v/3P/c/9z/3P/c
/9z/2v/a/9r/2v/b/9v/2//b/9v/2//b/9v/2f/Z/9n/2f/Y/9j/2P/Y/9n/2f/a/9v/
2f/Z/9r/2v/a/9r/2v/a/9r/2f/Z/9n/1//X/9f/1//Z/9n/2f/Z/9j/1//W/9T/1P/U
/9T/1P/U/9T/0//T/9P/0//T/9H/0v/S/9P/0//R/9H/0f/R/8//zv/O/87/0P/P/8//
0P/Q/9D/zv/O/8//z//P/8//zf/N/8z/zP/M/8z/zP/M/8z/zP/M/8z/yv/J/8n/yf/K
/8r/yv/L/8v/zP/K/8r/yv/K/8r/y//M/83/zv/N/87/z//Q/9H/0//U/9T/1f/V/9X/
1f/T/9P/0//T/9T/1P/T/9L/0v/S/9H/0P/Q/83/zf/O/8z/zP/K/8z/zv/N/83/zf/J
/8X/wf+//7//v/+9/7z/vf+9/73/vv+9/7z/u/+6/7z/vP+8/7v/u/+7/7v/u/+7/7v/
u/+7/7v/u/+7/7r/uv+6/7r/u/+7/7n/uf+6/7z/vv++/73/uf+y/6n/oP+h/6v/uf/Q
//T/IwBTAIAApQDPAPwAMAFeAW8BTgEJAcMAhgBbADsAHAD//+v/4v/e/93/2v/X/9b/
1f/T/9H/z//N/8z/zP/L/8r/yf/I/8f/x//J/8n/yf/J/8n/yf/J/8n/yf/J/8n/yf/K
/8v/zP/O/87/zv/O/8//zf/N/83/zP/O/87/zv/P/9H/0f/R/9H/0f/S/9P/0//T/9T/
1P/V/9f/1//Y/9r/2v/a/9z/3P/e/+D/4f/h/+L/5P/k/+T/5f/n/+j/6f/p/+r/7P/t
//L/8//0//X/+P/5//v//f/+/wAAAwAFAAcACAAJAAsAEAATABUAFwAZABsAHQAfACQA
JQAmACgAKwAsAC4ALwAwADIAMwA1ADYANwA3ADcANwA3ADgAOAA3ADcANwA3ADQAMgAw
ACwAJwAjACAAHQAcABgAFQASAA8ACwAJAAYABQACAP///f/7//n/9//1//P/8P/u/+7/
8P/w//D/8f/w//D/8P/v/+7/7f/s/+z/7f/t/+3/7P/u/+//7//v/+3/7f/t/+3/7v/v
//H/8v/y//L/8v/y//L/8v/y//L/8//z//P/8//x//H/8f/x/+//7//v/+//8v/0//b/
+P/3//X/9P/z//X/9f/2//b/9//4//n/+v/5//f/9v/1//f/9//3//f/9f/1//X/9f/3
//f/9//2//b/9v/2//b/+P/4//f/9//1//X/9f/z//T/9P/1//X/8//z//P/8//1//T/
9P/0//T/8//z//T/9P/0//L/8v/1//X/9f/1//X/9f/0//T/9P/0//T/9P/0//T/9P/0
//b/9f/1//X/9v/4//b/9v/2//b/9//4//n/+v/9//7///8AAP//AQACAAIAAwADAAMA
AwADAAMAAwADAAgACAAHAAYABgAGAAUABAAAAP3//f/+////AAD//wIAAAD////////9
//n/9f/z//P/8//x//D/8P/x//L/9P/y//L/8v/y//L/8v/y//H/8//z//P/8//z//P/
8//z//X/9f/1//T/9P/0//T/9f/1//P/8//0//b/9v/0//H/7//m/93/2P/b/+P/8/8O
ADQAYwCVAMIA6QARAUQBegGgAacBiAFJAQMBxACVAHkAWgA5ACcAIgAcABcAFgATAA4A
DQANAAsACQAJAAcABgAEAAIAAQAAAP////8BAAEAAQABAAEAAQABAAEAAQABAAEAAQAB
AAEAAQACAAIAAgACAAMAAwADAAMAAgAEAAQABAAFAAUABQAFAAUABQAGAAcABwAJAAoA
CgALAA0ADQAOABAADgAOABAAEAAQABIAEwATABQAFgAWABYAGQAbABwAHQAdAB4AIAAh
ACQAJQAmACcAKgArAC0ALwAyADQANwA5ADkAOgA7AD0AQQBFAEgASwBNAE8AUQBTAFQA
VQBWAFgAWgBcAF8AYQBiAGQAZQBnAGYAZwBnAGcAZwBnAGgAaABmAGUAZABjAGAAXgBc
AFgAUwBPAEwASQBEAEAAPQA6ADYAMwAyADAALAAoACQAIQAfAB0AGwAZABsAGAAWABYA
FQAUABMAEwAQABAAEAAPABAADwAOAA4ADQANAA0ADAAOAA8ADwAPAA8ADwAPAA8AEQAR
ABIAEgAQABAAEAAQABAAEAAQABAADwAPAA8ADwAQABEAEgATABIAEQAQAA8AEgASABIA
EgAUABMAEwATABEAEQASABIAEgASABIAEgASABEAEQARABEAEQARABEAEAAPAA4ADQAP
AA8ADwAOAAwADAAMAAwADAAMAAsACwANAA0ADQALAAgACAAJAAkACQAJAAkACQAJAAgA
CAAIAAYABQAFAAYACAAIAAYABgAGAAUABAADAAUABQAEAAQABgAGAAYABgAFAAQAAwAC
AAIAAQABAAQABgAGAAYABgAEAAQABAAEAAYACAAKAAwACgALAAsACgAMAA0ADgAPAA0A
DQANAA0ADgAOAA0ADAAMAAwACwAKAAgABQAFAAYABgAGAAQABgAGAAUABQAFAAEA/f/5
//f/+f/5//f/9v/0//P/8v/y//T/9P/0//T/9P/0//T/8//z//P/8//z//L/8f/w/+//
8f/x//H/8P/w//D/8P/x/+//7f/t/+7/7v/s/+z/6//n/+L/2//S/83/1//p/wQAKgBb
AIsAuADfAAkBOAFqAZQBnwF8ATsB9QC6AI8AawBGACcAEwAOAAoABwAGAAMAAgD///3/
+//3//f/9P/0//P/8v/x//D/7//v/+3/7f/t/+3/7//v/+//7//t/+3/7f/t/+3/7f/t
/+7/7P/s/+z/7f/t/+3/7f/s/+7/7v/u/+//7f/t/+3/7f/t/+7/7//v/+3/7v/u/+//
7//v//D/8v/w//D/8v/y//D/8v/z//P/9f/4//n/+v/5//v//P/9//v//P/+////BAAF
AAYABwAIAAkACwANAAwADgARABMAFwAYABkAGwAcAB8AIQAjACMAJQAnACkALwAxADMA
NgA2ADYANwA3ADkAOgA6ADsAOgA7ADsAOwA9AD0APgA+ADoAOQA4ADcANAAyADAALAAn
ACMAIAAdABgAFAARAA4ACwAHAAUAAgD9//r/9//1//H/7//t/+v/7P/q/+n/6v/n/+b/
5f/l/+L/4v/i/+H/4v/h/+D/4P/f/9//3//e/9z/3f/d/93/3f/d/93/3f/b/9v/3P/c
/9z/3P/c/9z/3P/c/9z/3P/d/93/3f/d/9v/2//b/9v/2//b/9v/2//b/9r/2f/Y/9n/
2f/a/9v/2f/Z/9r/2v/Y/9j/2P/Y/9b/1f/V/9X/1//X/9f/1//W/9X/1P/T/9P/0//T
/9L/1P/U/9T/1P/U/9T/0//T/9H/0f/R/8//zv/O/8//z//P/8//z//P/8//zv/O/87/
zP/L/8v/zP/M/8z/yv/K/83/zf/N/83/y//L/8r/yv/K/8r/yv/K/8r/yv/K/8r/yv/J
/8n/yf/I/8j/yP/J/8f/yP/I/8j/yP/I/8r/yv/K/8r/zf/O/8//0P/P/9H/0v/S/9H/
0f/R/9H/0f/R/9H/0f/U/9T/0//S/9D/0P/P/87/zv/L/8v/zP/M/8z/yv/M/8z/y//L
/8v/yf/F/8H/v/+9/73/u/+6/7f/t/+3/7j/uv+6/7r/uv+6/7r/uv+5/7f/t/+3/7f/
t/+3/7f/t/+3/7f/t/+2/7b/tv+2/7f/tf+z/7P/tP+y/7b/tv+z/6//qP+d/5T/kf+d
/63/wv/k/w8AQwBuAJUAuwDmABQBRAFdAUYBCwHDAIQAVQAzABQA8//d/9T/0P/N/8j/
xf/E/8X/xf/D/8H/vf+6/7r/uf+4/7f/tv+1/7X/t/+3/7f/t/+2/7X/tP+z/7X/tf+1
/7X/tf+1/7X/tv+4/7j/uP+5/7f/t/+3/7b/tv+2/7b/t/+3/7f/t/+3/7j/uv+8/73/
u/+8/7z/vf+9/73/vv/A/8L/wv/E/8T/xP/G/8f/x//I/8r/yv/K/8v/zf/O/8//z//Q
/9L/0//W/9f/2P/Z/9z/3f/f/+H/4v/k/+f/6f/r/+z/7f/v//L/9f/3//n//P///wIA
BQAGAAcACAAKAAsADAAOAA8AEwAWABgAGwAaABsAGwAbAB0AHQAeAB4AGgAZABgAFwAV
ABQAEwAQAA0ACQAGAAMAAAD8//n/9v/y/+//7v/s/+f/5P/h/9//4P/f/97/3f/d/9r/
2P/Y/9X/1P/T/9P/0//U/9X/1f/W/9X/1P/U/9X/1f/V/9T/1P/V/9X/1f/V/9X/1f/V
/9X/1f/W/9b/1//Y/9n/2v/a/9r/2v/a/93/3f/d/93/2//b/9v/2//c/93/3v/f/97/
3v/e/97/3//f/+D/4f/h/+H/4v/i/+L/4v/i/+L/4v/h/+H/4f/j/+P/4//j/+P/4//j
/+P/4//j/+P/4v/j/+T/5f/m/+b/5v/l/+X/4//j/+P/4f/i/+L/4//j/+X/5f/l/+X/
5//m/+b/5v/k/+P/4//k/+T/5P/i/+L/4//j/+P/4//l/+X/5P/k/+b/5v/m/+b/5v/m
/+b/5v/m/+P/5f/n/+j/6v/q/+r/6v/q/+r/6v/q/+v/7P/t/+7/8f/z//T/9P/1//X/
9f/1//X/9f/1//X/+P/4//f/9v/4//j/9//2//b/8//z//T/9P/0//L/9P/2//X/9f/1
//H/7f/p/+f/6P/p/+j/6P/l/+X/5f/m/+j/6P/o/+j/6v/q/+r/6f/n/+f/5//n/+n/
6f/p/+n/6f/p/+n/6P/q/+r/6v/r/+z/6//s/+7/7P/s/+r/6f/n/+T/2//S/83/0//f
//L/DgA1AGUAmADFAOsAEgFAAXIBmQGYAWkBKQHoAK8AhwBqAEkAKwAaABIADwAMAAsA
DAALAAkABQADAP///P/8//v/+v/7//r/+f/5//j/9//2//X/9//3//f/9//5//n/+f/5
//f/9//3//j/+v/6//r/+//7//v/+//6//r/+v/6//v//f/9//3//f/7//z//f/9////
AAAAAAEAAwADAAQABgAGAAYACAAIAAoADAANAA0ADAAOAA4ADgARABMAFAAVABUAFgAY
ABkAHAAdAB4AHwAiACMAJQAnACgAKgAtAC8AMwA0ADUANwA6AD0APwBBAEMARQBHAEkA
TgBPAFAAUgBTAFQAVgBXAFgAWgBbAF0AXABdAF0AXQBeAF8AYQBiAF4AXQBcAFsAWgBY
AFYAUgBNAEkARgBDAEEAPgA8ADoAMwAvAC0AKgAnACQAIQAfAB0AGwAZABcAFQASABAA
EAARABAADwAPAAwADAAMAAsACwALAAsADAAMAAsACgAIAAkACwAMAA0ACwALAAsACwAL
AAsADAAMAA4ADgAOAA4ADAAMAAwADAANAA0ADQANAA0ADQANAA0ADwAPAA8ADwAQABAA
EAAQAA4ADQANAA0ADwAPABAAEAAQABAAEAAQABAADwAPAA8ADwAPAA8ADwAOAA0ADAAL
AAsACwALAAoADAAMAAwADAAMAAwACwALAAsACwALAAkACAAIAAkACQAJAAkACQAJAAcA
BgAGAAYABgAFAAUABgAIAAgABgAGAAcABwAHAAcABQAFAAQABAAFAAYABwAIAAQABAAG
AAYABgAGAAQABAAEAAQABwAIAAkACgALAA0ADgAOAA8ADwAPAA8ADwAPAA8ADwASABIA
EQAQABAAEAAPAA4ADQALAAwADgANAAwACQAKAAwACwALAAsACQAFAAEA///+//3/+v/4
//f/9//3//j/+v/6//r/+v/4//j/+P/3//f/9//3//f/9//3//f/9//3//f/9//2//j/
+P/4//n/+P/1//T/9P/2//b/9P/1//P/8P/p/97/1f/V/+H/8v8MADEAXwCQAL8A6QAS
AUABcAGZAaYBhwFJAQABwwCVAHQAUQAzAB4AFgARAAwACwAKAAcABwAFAAMAAQD9//z/
+v/4//n/+P/3//f/9f/1//X/9f/1//X/9f/1//P/8//z//P/8//z//P/9P/2//b/9v/3
//X/9f/1//T/9P/0//T/9f/z//P/8//z//P/9P/1//X/9f/2//b/9//3//f/+P/6//r/
+v/8//z/+v/8//3//f/+/wAAAAAAAAEAAwAEAAUABQAGAAgACQAKAAsADAANAA4ADwAR
ABMAEgAUABcAGQAbABwAHQAfACQAJwApACsALQAvADEAMwA0ADUANgA4ADkAOgA8AD0A
QABCAEMARQBGAEcARwBHAEYARQBFAEQARABDAEIAQQA+ADwAOgA2ADUAMQAuACsAJgAi
AB8AHAAVABEADwAMAAkABgADAAEA///9//v/+f/5//b/9P/0//H/8P/v/+//8P/w//D/
7//s/+v/6v/q/+n/6f/p/+j/6P/p/+n/6f/p/+n/6f/p/+n/6f/q/+r/6v/q/+r/6v/o
/+j/6P/o/+r/6//s/+3/7P/r/+r/6f/p/+n/6f/p/+r/6v/q/+r/6v/p/+n/6f/p/+n/
6v/q/+r/6v/q/+r/6P/n/+f/5//n/+f/5//n/+f/5//n/+f/5//n/+f/5v/k/+T/5P/k
/+L/4v/h/+H/4f/h/+H/3//e/97/3//f/9//3//f/9//3f/c/9z/3P/e/93/3f/e/97/
3v/c/9z/2//b/9v/2//b/9v/2v/a/9r/2v/a/9r/3P/c/9z/3P/a/9n/2f/Y/9b/1v/W
/9b/1//Y/9n/2v/b/9z/3f/e/9//4f/i/+L/4f/h/+H/4f/h/+H/4f/h/+L/4v/h/+D/
4P/g/9//3v/e/9v/2//c/9r/2v/Y/9r/2v/Z/9n/2f/V/9H/zf/L/8v/y//J/8j/x//H
/8f/yP/I/8j/yP/I/8j/yP/I/8f/x//H/8f/x//J/8n/yf/J/8f/x//H/8b/xP/E/8T/
xf/G/8X/xv/I/8b/xP/E/8P/wf++/7f/rv+n/6n/sf/A/9j//f8rAGAAiwCvANgACAE4
AWUBcgFNAQcBwACHAF8AQAAfAP//7v/m/+H/3P/Z/9j/1f/T/9X/1//R/8//zv/M/8r/
yf/I/8f/x//F/8X/xf/F/8X/xf/F/8X/xf/F/8X/xf/D/8P/w//E/8T/xP/E/8X/xf/F
/8X/xP/C/8L/wv/D/8H/wf/B/8H/wf/C/8P/w//D/8T/xP/F/8X/xf/G/8j/x//G/8f/
xv/I/8r/y//L/8z/zv/O/87/zP/N/83/zf/Q/9L/1f/X/9n/2f/Z/9n/3P/d/9//4f/i
/+T/5//p/+v/7P/t/+//8P/z//X/9//5//v//f///wIAAwAEAAYABwAIAAoACwAMAA4A
DwARABAAEQARABEADwAPABAAEAAPAA8ADwAPAAwACgAIAAQAAwD///z/+f/2//L/7//s
/+X/4f/f/9z/2//Y/9X/0//T/9H/z//N/8v/yP/G/8b/xf/E/8P/w//E/8T/xP/D/8T/
w//C/8L/wf/B/8H/wP/C/8P/w//D/8H/wf/B/8H/wf/B/8L/wv/E/8T/xP/E/8b/xv/G
/8b/x//H/8f/x//H/8f/x//H/8f/x//H/8f/yf/K/8v/zP/K/8n/yf/J/8v/y//M/8z/
zP/M/8z/zP/M/8v/y//L/83/zf/N/83/y//L/8v/y//O/8//0P/Q/87/zv/O/87/zv/O
/83/zf/P/8//z//N/8z/zP/N/83/z//P/8//z//N/8z/zP/M/83/zf/O/9D/0P/Q/87/
zv/N/83/zf/N/9D/0f/R/9L/0P/Q/9D/0P/Q/9D/0P/Q/9T/0//S/9L/0v/S/9L/1P/U
/9T/1P/W/9j/2v/c/93/3//g/+D/4f/h/+H/4f/f/9//3//f/+T/5P/j/+L/5P/k/+P/
4v/f/9v/2v/a/93/3v/d/+D/4P/f/9//3//c/9f/0v/P/9D/0f/Q/9D/0f/R/9H/0v/S
/9L/0v/S/9T/1P/U/9P/0f/R/9H/0f/T/9P/0//T/9P/0//T/9L/1P/U/9T/1f/X/9X/
1f/W/9L/0P/S/9X/0//O/8f/vP+3/73/y//e//7/JwBXAIgAswDZAAYBNAFiAYEBeAFH
AQMBwACJAGcASgArAA8AAAD6//f/8v/x//L/8//v/+v/5//n/+b/5v/l/+T/5f/k/+P/
4//j/+P/4//j/+H/4f/h/+H/4f/h/+H/4f/j/+P/4//k/+T/5P/k/+X/4//j/+P/4v/i
/+L/4v/j/+X/5f/l/+X/5v/o/+r/6//p/+r/6v/r/+v/6//s/+7/8P/w//L/8v/y//T/
9f/1//b/+P/4//j/9//5//r/+//9//7/AAABAAIAAwAEAAUACAAJAAsADQAOABAAEwAV
ABkAGgAbAB0AIAAjACUAJwApACsALQAvADIAMwA0ADYANwA4ADoAOwA8AD4APwBBAEQA
RQBFAEUAQwBDAEQARABEAEMAQgBBAD4APAA6ADYAMwAvACwAKQAmACIAHwAcABkAFQAT
ABAADQAKAAcABQABAP///f/7//v/+P/2//b/9//2//X/9f/0//T/9P/z//L/8f/w//D/
7//v/+//7v/w//H/8f/x/+//7//v/+//8f/x//L/8v/y//L/8v/y//D/8P/w//D/8//z
//P/8//x//H/8f/x//L/8//0//X/9v/2//b/9v/1//P/8v/x//L/8//1//b/9P/0//T/
9P/0//P/8//z//H/8f/x//H/8//z//P/8//x//H/8f/w/+7/7v/u/+7/8P/w/+//7//v
/+//7//t/+z/7P/t/+3/7f/t/+3/7f/r/+r/6v/q/+3/7f/u//D/7//u/+v/6v/r/+v/
6//r/+v/6//q/+r/6v/q/+r/6v/o/+b/6P/q/+r/6v/q/+r/6v/s/+z/7P/s/+3/7v/v
//D/8f/z//T/9P/z//P/8//z//P/8//z//P/9v/2//X/9P/y//L/8f/w//D/7f/t/+7/
8P/w/+7/8P/w/+//7//v/+3/6f/l/+P/4f/h/9//3v/b/9v/2//c/97/3v/e/97/3v/e
/97/3f/d/93/3f/d/9v/2//b/9v/2//b/9v/2v/a/9r/2v/b/9r/1//W/9b/2v/c/9r/
1//V/87/w/+6/7n/wf/R/+z/EAA9AHEAogDJAO0AGgFMAXgBhQFoASsB5QCmAHUAVQA2
ABcAAQD4//L/7f/s/+3/7v/t/+n/4//h/+H/3v/e/93/3P/Z/9j/1//X/9f/1//X/9f/
1//X/9f/1//V/9X/1f/V/9f/1//X/9j/1//W/9X/1f/X/9f/1//W/9T/1P/U/9X/1f/V
/9X/1f/V/9b/1//X/9X/1v/W/9f/1//X/9j/2v/Y/9j/2v/a/9j/2v/b/9v/3v/g/+D/
4P/f/+H/4v/j/+P/5P/m/+f/6v/r/+z/7f/w//H/8//1//T/9v/5//v//f/+////AQAC
AAUABwAJAAsADQAPABEAFAAVABYAGAAXABgAGgAbABsAHAAcAB0AIAAhACEAIQAfAB8A
IAAgABwAGwAaABkAGAAWABQAEAALAAcABAABAPz/+P/1//L/7//r/+n/5v/i/97/2v/X
/9f/1f/T/9H/0f/O/8z/zP/L/8r/yf/J/8b/xv/G/8X/xP/D/8L/wv/D/8P/w//C/8D/
wf/B/8H/wf/B/8H/wf/B/8H/wv/C/8D/wP/A/8D/wP/A/8D/wP+//7//v/+//7//v/+/
/7//vf+9/73/vf++/77/vv++/7z/u/+7/7v/u/+7/7z/vP+8/7z/vP+8/7z/u/+7/7v/
uf+3/w==
         </WaveFormData>
      </LeadData>
      <LeadData>
         <LeadByteCountTotal>10000</LeadByteCountTotal>
         <LeadTimeOffset>0</LeadTimeOffset>
         <LeadSampleCountTotal>5000</LeadSampleCountTotal>
         <LeadAmplitudeUnitsPerBit>4.88</LeadAmplitudeUnitsPerBit>
         <LeadAmplitudeUnits>��V</LeadAmplitudeUnits>
         <LeadHighLimit>2147483647</LeadHighLimit>
         <LeadLowLimit>268435456</LeadLowLimit>
         <LeadID>V6</LeadID>
         <LeadOffsetFirstSample>0</LeadOffsetFirstSample>
         <FirstSampleBaseline>0</FirstSampleBaseline>
         <LeadSampleSize>2</LeadSampleSize>
         <LeadOff>FALSE</LeadOff>
         <BaselineSway>FALSE</BaselineSway>
         <ExcessiveACNoise>FALSE</ExcessiveACNoise>
         <MuscleNoise>FALSE</MuscleNoise>
         <LeadDataCRC32>1704190318</LeadDataCRC32>
         <WaveFormData>
SABIAEgASABGAEYARgBGAEQAQgBAAD4AOwA4ADUAMgAtACoAJwAkACAAHgAcABoAFQAS
AA8ADAAKAAgABgAEAAEAAAD///7//P/8//z//P/7//r/+f/4//j/+P/4//j/9v/2//b/
9v/2//b/9v/2//j/+P/4//j/+P/4//j/+P/4//j/+P/4//j/+P/4//j/9v/2//b/9v/4
//j/+P/4//j/+P/4//j/9v/2//b/9v/4//j/+P/4//j/+P/4//j/9v/2//b/9v/0//T/
9P/0//b/9v/2//b/9v/2//b/9v/2//b/9v/2//X/9P/z//L/8P/w//D/8P/x//L/8//0
//P/8v/x//D/8P/w//D/8P/w//D/8P/w/+7/7v/u/+7/7v/u/+7/7v/u/+7/7v/u/+z/
7P/s/+z/7v/u/+7/7v/r/+r/6f/o/+n/6v/r/+z/6v/q/+r/6v/s/+z/7P/s/+r/6v/q
/+r/6P/o/+j/6v/r/+z/7f/t/+z/6//p/+f/6v/r/+v/6//s/+3/7v/x//X/9//4//j/
+v/7//v/+v/4//b/9v/2//X/9P/z//L/8f/x//P/8f/w/+3/6//q/+j/5//m/+T/4P/g
/+D/4P/g/+D/4P/g/+D/4P/h/+H/4f/g/+D/4P/e/97/3//f/93/3f/d/9z/3v/e/9//
3//f/9//3//f/97/3P/d/93/2//V/83/w/+//8X/0f/l/wAAJQBQAHkAnAC8AOcAFgFD
AV4BTwEcAd8AqwCBAGMASgAvABsADQABAPv/+f/4//P/8P/u/+z/6P/n/+j/5//m/+X/
4v/i/+L/4v/i/+L/4v/i/+D/3//f/9//4P/h/+L/4//j/+P/4//j/+P/5P/k/+T/4v/i
/+P/4//j/+P/4//k/+T/5P/k/+T/4//k/+X/5f/n/+f/6P/o/+b/5v/n/+j/6v/q/+v/
6//p/+v/7P/t/+z/7P/t/+3/7f/v//D/8P/y//T/9v/3//b/+P/5//r/+//9//7/AQAD
AAYACQAMAA4ADgAOAA8AEQATABYAGQAbAB0AHwAgACQAJAAnACcAJwApACsAKwAqACwA
LQAvADEAMQAyADIANQA1ADQANAAyADAALwAtAC4AKwApACYAJQAiAB8AHAAYABQAEAAL
AAkABQAEAAEA/v/7//j/9v/0//L/8P/v/+//7P/r/+v/6P/n/+b/5f/l/+X/5f/k/+P/
4//i/+L/4v/i/+L/4v/i/+L/4v/i/+T/5P/k/+T/4//j/+L/4P/i/+L/4//j/+L/4v/j
/+P/4//j/+T/5P/i/+L/4v/i/+T/5P/k/+T/4//j/+T/5P/i/+P/4//j/+T/4//k/+X/
4//j/+P/4//j/+P/5P/k/+P/4//j/+P/4f/h/+H/4f/j/+P/4//i/+L/4v/h/+H/4f/g
/9//3v/e/97/3P/c/97/3v/e/97/3P/c/9z/3P/e/93/3f/d/9v/2//b/9v/3f/d/93/
3f/d/93/3f/d/9v/2v/a/9r/2v/a/9r/2v/c/9z/3P/c/9r/2v/a/9r/2v/a/9r/2v/a
/9r/2P/Y/9j/2v/a/9r/2v/Z/9z/3f/d/93/4P/h/+H/4f/j/+P/4//l/+j/6f/p/+j/
6P/p/+n/6P/k/+L/4v/i/+L/4v/i/+L/3//f/+H/3//g/93/2//a/9j/1//W/9T/1P/U
/9T/1P/S/9L/0v/S/9L/0v/T/9P/0//S/9L/0v/S/9L/0//T/9H/0f/R/9D/0v/S/9P/
0//V/9X/1f/V/9T/1P/R/8//y//H/73/t/+3/8H/0f/p/wgALwBcAIkArADSAP8ALAFR
AVwBPwEGAccAlQBzAFkAPAAfAA0AAQD5//P/8f/u/+v/7P/q/+b/4P/d/9//3//f/9//
4P/g/+D/4P/e/97/3v/e/+H/4f/i/+P/4f/h/+H/4f/h/+H/4f/h/+P/5P/k/+T/5v/m
/+f/5//n/+f/5//o/+j/6P/o/+j/5//o/+n/6f/q/+v/7f/u/+z/7P/t/+7/7v/u/+//
7//x//P/9P/1//T/9P/1//X/9//5//r/+v/6//z//v///wIABAAFAAYABwAJAAoADQAQ
ABIAFAAWABkAGgAbAB0AIQAjACYAKQApACsALQAuADIAMgA1ADUAOAA7AD4APwBBAEQA
RgBJAEsASwBMAEwASwBLAEoASgBIAEYARQBDAEQAQQA/ADwAOQA2ADMAMAArACgAJQAh
AB0AGQAYABUAEgAPAAwACgAIAAYABAADAAUAAgABAAEA/v/9//z/+//9//3//f/8//v/
+//6//r/+v/6//r/+v/4//j/+P/4//r/+v/6//r/+v/7//v/+v/4//j/+f/5//n/+v/8
//3//f/9//7//v/+//7//v/+//7//v/+//7//f/9//7//v/8//3//f/9//7//f/+////
AQABAAEAAQD/////AAAAAP/////////////////////9//3//f/8//7//v/9//3//P/8
//z//P/8//z/+v/6//r/+v/6//r//P/8//z//P/8//v/+//7//v/+//7//v/+//7//v/
+//7//v/+//7//v/+v/6//r/+P/4//j/+P/6//r/+v/6//r/+v/6//r/+v/6//r/+v/6
//r/+P/4//j/+P/2//b/9v/4//n/+v/7//v//v////////8CAAMAAwADAAMAAwADAAUA
BAAFAAUABAAFAAcACAAIAAQAAgACAAIAAAAAAAAAAAABAAEAAwABAAIA///9//z/+f/5
//n/+P/0//T/9P/0//P/8v/x//D/8v/y//P/8//x//D/8P/w//D/8P/x//H/8f/x//H/
8P/y//L/8//z//H/8f/x//H/9P/2//X/8f/r/+f/3//V/9H/2f/n//v/GgBBAGwAlwC4
ANoAAwE0AV8BeAFlASwB6wC3AJMAdQBYADsAJQAbABcAEwANAAoABwAGAAQAAgD+//3/
/P/7//r/+f/4//j/+P/4//b/9v/2//b/+P/3//f/9//1//X/9f/1//f/9//3//f/9//4
//j/+P/4//j/+f/5//v/+//7//z//P/8//z//P///wAAAQABAP////8AAAAA/v/+////
AAABAAIABAAFAAMABQAGAAcABgAGAAcABwAHAAkACgAKAAoADAAOAA8AEgAUABUAFgAV
ABcAGAAbAB4AIAAiACQAKQAqACsALQAuAC8AMQAzADYAOQA8AD4AQABAAEMAQwBFAEcA
SQBJAEoATABNAE8ATwBPAFAAUABTAFMAUgBSAFIAUABPAE0ATABJAEcARAA/ADwAOQA2
ADUAMgAvACsAJwAjACIAHwAeABsAGAAWABIAEAAOAA0ADQAKAAkACQAKAAkACAAHAAcA
BwAHAAYAAwADAAIAAgADAAQABQAGAAUABAADAAIABAAEAAQABAAEAAUABQAEAAQABAAF
AAUABAAEAAUABQAFAAUABgAGAAYABgAGAAYABgAGAAYABgAFAAUABgAGAAYABwAHAAcA
BwAFAAUABQAHAAcABwAHAAcABwAIAAgABQAFAAUABQAGAAcACAAJAAgABwAGAAQABAAE
AAMAAwAEAAQABAAEAAQABAACAAIAAgACAAIAAgACAAIAAgACAAAA////////AQABAAEA
AQABAAEAAQABAAEAAQABAAEAAQAAAAAAAAD+//7//v/+/wAAAAAAAAAA/v/+//7//v/+
//7//v/+//7/AQAAAP7//v/+//7///8AAAEABAADAAQABQAFAAYABwAHAAcACAAJAAkA
CQAHAAcABwAJAAoACwALAAoACAAJAAkACAAIAAYABgAGAAYABgAGAAYABwAHAAkABwAD
AP///P/6//n/+f/5//j/9//4//n/+v/5//j/9//2//f/+P/6//v/+f/4//j/+P/4//j/
+f/5//f/9//3//b/+P/4//n/+f/5//n/+f/5//z//P/9//3/+f/x/+X/3f/d/+f/8/8F
ACQASwB2AJsAwADmABMBQgFtAYABYwEmAecAtQCRAHUAWgA/AC0AIQAbABkAFQAQAA0A
CgAKAAgABgAFAAQAAwACAAEA/v/+//7//v8AAAAAAAAAAP7//f/9//3/////////////
////////////AAAAAAAA/v/+//////////////8AAAIAAgACAAIAAQACAAMAAwADAAMA
BAAEAAYABgAHAAgACAAIAAkACQAJAAsADAANAA4ADgAPAA8AEQATABQAFAAUABYAGAAZ
ABoAHAAdAB4AHwAhACIAJQAkACYAKAAqAC0ALgAvADEANQA3ADoAPQA+AD8AQABAAD4A
PAA9ADsAPQA/AEEAQQBCAEQARQBHAEcARwBIAEgARgBDAD8APAA7ADgANgAzADIALwAt
ACoAJwAkACEAHgAbABgAFQARAA8ACwAKAAcABAABAP7//P/6//j/9v/1//P/8P/v/+//
7//v/+//7//v/+//7//u/+v/6//q/+r/6P/o/+j/6P/o/+j/6P/o/+b/5v/m/+b/5//p
/+r/6v/q/+r/6//r/+r/6v/r/+v/6v/p/+n/6P/o/+j/6P/o/+j/6P/o/+j/6v/r/+3/
7v/r/+v/6v/p/+v/6f/p/+n/6v/r/+z/7f/q/+n/6f/o/+n/6f/p/+n/5//n/+f/5//n
/+f/5//m/+b/5v/l/+X/5v/m/+b/5v/k/+T/4v/i/+T/5P/k/+T/4v/i/+L/4v/k/+P/
4//j/+H/4f/h/+H/4f/h/+H/4f/h/+H/4f/h/+H/4P/g/+D/4P/g/+D/4P/g/+D/4P/g
/+D/4P/g/+D/3v/g/97/3v/e/97/4P/g/+D/4v/l/+b/5//n/+j/6f/p/+n/6f/p/+j/
5//n/+f/5//p/+r/6//r/+r/6v/r/+v/6v/n/+T/4//i/+T/5P/k/+T/4//j/+X/4//f
/9v/2P/W/9X/1f/V/9T/0//U/9X/1v/U/9T/1P/U/9L/0v/T/9P/0//S/9L/0v/U/9T/
1f/V/9X/1f/V/9T/1P/U/9X/1f/V/9X/1f/V/9b/1v/T/9H/y//D/7n/tf+3/7//y//h
/wAAKQBUAH0AoADGAPUAJgFNAVYBOQEAAcMAjQBpAFEANgAZAAkA///5//H/7//s/+f/
5P/k/+L/4P/h/9//3f/b/9n/2P/Y/9j/2P/Y/9j/2P/Y/9j/1//X/9f/1//X/9f/1//X
/9f/1//X/9f/2P/Y/9j/1v/W/9f/1//Z/9n/2f/a/9r/2v/a/9r/2f/a/9v/2//b/9v/
3P/c/9z/3P/d/97/3v/e/9//3//d/9//4P/h/+L/4v/j/+P/5f/n/+j/6P/o/+r/7P/t
/+z/7v/v//D/8//1//b/+f/8//7/AAACAAQABAAEAAUACAALAA8AEwATABUAFwAYABoA
GgAdAB0AIAAjACYAJwAmACgAKQArACsAKwAsACwALQAtACwALAAsACoAKQAnACYAIwAh
AB4AGQAWABMAEAANAAoABwADAAEA/f/8//n/9P/x/+7/7P/q/+j/5v/l/+f/5P/j/+P/
5P/j/+L/4f/g/9//3v/c/93/3f/c/9z/3P/c/9z/3P/e/97/3v/e/97/3v/e/97/4P/h
/+H/4P/f/97/3v/d/97/3v/f/9//3//f/+D/4P/i/+L/4v/i/+D/4P/g/+D/4//j/+T/
5P/k/+X/5f/l/+P/4f/h/+H/4//j/+P/4//j/+P/5P/k/+P/4//j/+P/4f/h/+H/4f/j
/+P/4//i/+L/4v/h/+H/4P/g/+D/4P/i/+L/4P/g/97/3v/e/97/3//g/+H/4v/k/+P/
4//j/+P/4//j/+P/4f/h/+H/4f/f/9//3//f/+H/4P/g/+D/4v/i/+L/4v/g/+D/4P/g
/+D/4P/g/+L/4//k/+X/5v/k/+T/5P/m/+n/6v/r/+v/6//r/+r/6f/s/+3/7f/t/+3/
7f/t/+//8P/x//H/8P/u/+//7//u/+7/7P/s/+z/7P/s/+z/7P/r/+v/7f/r/+f/4//g
/97/3//f/9//3v/a/9r/2v/a/9v/3P/d/97/3P/c/93/3f/f/97/3v/e/9z/3P/d/93/
3//f/9//3v/e/97/3//f/9//3//f/9//4P/e/93/2//Z/9P/zf/D/7//x//X/+//DgA3
AGIAiQCuANQAAQEwAVkBZAFFAQwBzwChAH0AXwA+ACMAEQAHAAMA///9//r/9//0//L/
8P/u/+3/7P/r/+r/6f/o/+j/6P/o/+j/6P/o/+j/6P/n/+f/5//n/+f/5//n/+n/6f/p
/+n/6f/q/+r/6v/q/+r/6//r/+3/7f/t/+7/7P/s/+z/7P/t/+7/7//v/+//7//w//D/
8P/w//H/8v/y//L/8//z//H/8//0//X/9//4//r/+//5//v//P/8//z//v8AAAEAAwAG
AAgACgAJAAsADAAPAA4AEAASABQAGQAaABsAHQAfACEAJAAnACcAKQArACwAMQAyADYA
NwA3ADkAOwA7ADoAPAA9AD8APwA/AEAAQABDAEMAQgBCAEIAQAA/AD0APAA5ADcANAAx
AC4AKwAoACMAIAAdABkAFwATABIADwAKAAcABAACAP7//P/6//n//P/6//r/+//6//n/
+P/3//b/9f/0//L/8//z//L/8v/y//L/8v/y//D/8P/w//D/8P/w//D/8P/u/+//7//u
/+7/7v/v/+//8P/w//H/8f/z//P/9P/0//L/8v/y//L/9P/0//T/9P/0//P/8//y//T/
9f/1//X/9f/z//P/8//x//H/8f/x/+//7//w//D/8P/x//L/8//y//H/8P/v//H/8f/x
//D/8v/y//H/8f/y//L/8v/y//D/8P/u/+7/7v/u/+7/7v/u/+7/7v/u//D/7//v/+//
7f/t/+3/7f/t/+3/7f/t/+//7//v/+//7//u/+7/7v/u/+7/7v/u/+7/7v/u/+7/7v/u
/+7/7v/s/+z/7P/s/+z/7P/u/+7/7v/u//D/8P/w//L/8//0//X/9f/2//f/9//3//b/
9//3//f/+f/5//n/+//6//v/+//6//j/+f/5//j/+P/2//b/9v/4//j/+P/4//X/9f/3
//X/9f/x/+7/7P/p/+n/6f/o/+b/5v/m/+b/5//o/+n/6v/o/+j/6f/p/+f/5v/m/+b/
6P/o/+n/6f/p/+n/6f/o/+r/6v/r/+v/6f/p/+n/6f/o/+z/7f/p/+X/3//V/8n/yf/R
/93/8f8OADMAXgCHAKwA0AD5ACQBUQFqAVcBIgHjAK0AhwBtAFAAMwAdABEADQAJAAUA
AAD9//7//v/8//j/9f/0//P/8v/x//D/8P/w//D/8v/y//L/8v/x/+//7v/t/+//7//v
/+//7//v/+//7//x//L/8v/y//D/8P/x//H/8f/x//H/8v/w//D/8P/w//T/9v/4//n/
+P/3//f/9v/2//b/9//4//j/+P/5//n/+f/7//z//f/+//7/////////AQACAAIAAgAE
AAYABwAGAAgACQAKAAsADQAOABEAEgAUABYAGAAZABoAGwAdAB8AIQAkACcAKQArAC0A
LgAwADAAMwAzADUANwA5ADkAPAA+AD8AQQBBAEEAQgBCAEMAQwBCAEIAQAA+AD0AOwA8
ADkANwA0AC8ALAApACYAIwAgAB0AGQAXABMAEgAPAAoABwAEAAIAAQAAAP/////9//r/
+f/5//b/9f/0//P/9f/1//X/9P/z//P/8v/y//L/8v/y//L/8v/y//L/8v/w//D/8P/w
//D/8f/x//D/8v/y//P/8//w//D/8f/x//P/8//0//T/8v/y//L/8v/y//L/8v/y//H/
8f/y//L/9P/1//X/9f/1//P/8//z//H/8f/x//H/8f/x//L/8v/x//H/8f/x//H/8f/x
//H/7//v/+//7v/w//D/7//v//D/8P/w//D/7v/u/+z/7P/s/+z/7P/s/+z/7P/s/+z/
7P/r/+v/6//q/+n/6P/n/+n/6f/p/+n/6f/p/+n/6f/p/+j/6P/o/+j/6P/o/+j/6P/o
/+j/6P/m/+T/5v/m/+j/6v/q/+r/6v/p/+j/5//o/+f/6P/p/+n/7P/t/+3/7f/u/+//
7//v/+3/7f/t/+//8P/x//H/8P/w//H/8f/w/+7/7P/s/+z/6v/q/+r/6v/r/+v/7f/r
/+f/4//g/97/3f/d/93/3P/a/9r/2v/a/9j/2P/Y/9j/2v/a/9v/2//Z/9j/2P/Y/9r/
2v/b/9v/2f/Z/9n/2P/Y/9j/2f/Z/9r/2//c/93/3P/a/9n/1//V/9H/yf+//7n/vf/H
/9X/7v8NADgAZQCOALAA1QAAAS8BUgFTASwB8QC5AIsAawBSADUAGQAHAP3/+f/1//L/
7//u/+z/6P/m/+P/4v/h/+D/3//e/97/3v/e/93/3P/b/9r/3P/b/9v/2//d/93/3f/d
/9v/2//b/9v/2//c/9z/3P/c/9z/3f/d/93/3f/d/97/3v/e/97/3v/d/97/3//f/9//
3//g/+D/4v/i/+P/5P/k/+T/5f/l/+X/5//o/+n/6f/o/+j/5//o/+v/7f/u/+7/8P/y
//P/9P/2//f/+P/5//v//P////7/AAACAAQABwAIAAkACwANAA8AEgAVABcAGQAbABwA
HgAeACEAIQAjACUAJwAnACgAKgArAC0AKwArACwALAAuAC8ALwAwAC4ALAArACkAKAAl
ACMAIAAdABoAFwAUABMAEAANAAkABQABAAAA/f/6//f/9P/y//D/7v/s/+v/6v/m/+T/
4//k/+P/4v/h/9//3//f/97/3v/f/9//4P/d/9z/2//a/9v/3P/d/97/3P/c/9z/3P/e
/9//3//e/97/3v/f/9//3v/e/9//3//d/93/3v/e/97/3v/e/97/3v/e/97/3v/f/9//
4P/g/9//3//e/93/3//d/93/3f/f/9//3//f/93/3f/e/97/3//f/9//3//d/93/3f/d
/9v/2//b/9r/2//c/9z/3f/c/9z/3P/c/9z/3P/a/9r/3P/c/9z/3P/a/9r/2v/a/9j/
1//X/9f/1//X/9f/1//X/9f/1//X/9n/2f/Z/9n/1//W/9b/1v/X/9j/2f/a/9b/2P/a
/9r/2v/a/9j/2P/Y/9r/2//c/93/3f/g/+H/4f/h/+L/4//j/+P/4f/h/+H/4//m/+f/
5//m/+T/5f/l/+T/4//i/+P/5P/j/+L/4f/g/+H/4f/j/+H/3//b/9j/1v/V/9X/1f/U
/9L/0v/S/9L/1P/U/9T/1P/S/9L/0//T/9P/0v/S/9L/0v/S/9P/0//T/9P/0//S/9P/
1P/W/9f/1f/V/9X/1f/W/9b/1//V/9P/z//J/7//t/+3/7//z//k/wMAKgBVAIAApgDN
APgAJQFMAVsBQAEHAckAlQBxAFYAOQAdAAsAAQD5//P/8v/v/+z/6v/o/+j/5//l/+P/
4f/f/97/3v/e/97/3v/e/97/3v/e/93/3f/d/93/3f/d/93/3f/d/93/3f/f/+D/4P/g
/+D/4P/h/+H/4f/h/+H/4v/i/+L/4v/i/+H/4v/j/+P/4//j/+T/5P/m/+b/5//o/+j/
6P/p/+n/5//p/+r/6//s/+z/7f/t/+//8f/y//L/8v/0//b/9//2//j/+f/6//3///8A
AAMAAgAEAAYACAALAAwADQAPABIAFQAZAB0AHQAfACEAIgAmACYAKQApACkAKwAtAC0A
LwAyADQANwA3ADcAOAA4ADcANwA2ADYAOAA2ADUAMwA0ADEALwAsACkAJgAjACAAHQAa
ABcAEwANAAkACAAFAAIA///8//r/+v/4//b/9f/1//L/8f/x/+7/7f/s/+v/7P/t/+7/
7v/r/+v/6v/q/+r/6v/q/+r/6v/q/+r/6v/q/+r/6v/q/+r/6//r/+r/7P/s/+3/7f/r
/+r/6v/p/+z/7f/v//D/7f/s/+v/6v/s/+z/7P/s/+3/7f/u/+7/7P/t/+3/7f/v/+3/
7f/t/+//7//v/+//7f/t/+7/7v/t/+3/7f/t/+3/7f/t/+3/7//v/+//7v/s/+z/6//r
/+r/6v/q/+r/7P/s/+r/6v/q/+r/6v/q/+r/6v/q/+r/6P/n/+f/5//q/+v/7P/t/+3/
7f/t/+3/6//r/+v/6//t/+z/7P/s/+z/7P/s/+z/7P/s/+z/7P/s/+r/6v/q/+r/6v/q
/+r/7P/s/+z/7v/v//D/8f/x//P/9f/2//f/9v/3//f/9//2//X/9P/1//j/+f/5//j/
9v/3//f/9v/2//T/9P/0//L/8v/y//L/8//z//X/8//x/+3/6v/o/+X/5f/l/+T/4v/i
/+L/4v/i/+L/4v/i/+L/4v/j/+P/4//i/+L/4v/k/+T/5f/l/+P/4//j/+L/4v/i/+P/
4//l/+X/5f/l/+b/5P/j/+P/4f/f/9f/zf/H/8f/z//b//D/DwA4AGUAjACsANUABAEx
AVgBZwFIAQsBywCdAH0AYgBDACkAFwANAAUAAQD+//v/9v/0//b/+v/1//P/8f/v/+3/
7P/s/+z/7P/q/+r/6v/q/+z/6//r/+v/6//r/+v/6//p/+n/6f/p/+v/7P/s/+z/7v/u
/+//7//t/+3/7f/u//D/8P/w//D/7//w//H/8f/z//P/9P/0//T/9P/1//b/9P/0//X/
9f/1//f/+P/5//r/+v/7//v/+f/7//z//P/9/wAAAwAFAAUABgAGAAYACQALAAwADwAQ
ABIAFAAWABkAGgAbAB0AHwAhACQAJwAnACkAKwAsAC8AMAA0ADUANwA5ADsAOwA8AD4A
PwBBAEEAQQBCAEIAQwBDAEIAQgBDAEIAQgBBAEAAPQA7ADgANQAyAC8ALAApACYAIwAf
ABsAFwAWABMAEAANAAoACAAGAAQAAgABAAEA/v/9//3//P/7//r/+f/7//v/+//6//n/
+f/4//j/9v/2//b/9v/4//j/+P/4//f/9v/1//T/9v/3//f/9v/2//b/9//3//b/9v/3
//f/9//3//j/+P/4//j/+P/4//j/+P/4//j/+//7//z//P/7//v/+v/5//n/9//3//f/
+f/5//n/+f/3//f/+P/4//n/+f/5//n/+P/3//b/9f/2//f/+P/4//b/9v/1//X/9P/0
//T/9P/2//b/9P/0//P/8v/x//D/8f/y//P/9P/y//H/8f/x//H/8f/x//H/8P/v/+7/
7f/r/+v/6//r/+z/7P/t/+7/7P/s/+z/7P/q/+r/6v/q/+7/7P/s/+z/7P/s/+z/6v/q
/+r/7P/u//D/8v/z//T/9f/1//X/9v/3//f/9//1//X/9f/3//b/9//3//b/9v/3//f/
9v/z//D/7//u//H/8v/z//T/8f/x//P/8f/u/+n/5f/i/+P/4//j/+L/4P/g/+D/4P/g
/+D/4P/g/+D/4P/h/+H/3//e/97/3v/g/+D/4f/h/9//3//f/97/4P/g/+H/4f/j/+P/
4//j/97/3v/f/+H/3f/Z/9H/x/+//8X/z//f//r/HQBGAHEAmgC+AOUAEgE9AVwBVQEo
AesAsQCFAGkAUAAzABsACwADAP//+f/2//X/9P/y/+7/7P/p/+r/6f/o/+f/5v/m/+b/
5v/m/+b/5v/m/+X/4//i/+H/4f/h/+H/4f/j/+P/4//j/+P/5P/k/+T/4v/i/+P/4//h
/+H/4f/i/+T/5P/k/+T/5//o/+n/6f/o/+f/5//m/+b/5v/n/+j/6v/q/+v/6//p/+v/
7P/t/+7/7v/v/+//8f/z//T/9P/y//T/9v/3//b/+P/5//r/+//9//7/AQAAAAIABAAG
AAsADAANAA8AEwAVABgAGwAbAB0AHwAgACIAIgAlACUAJQAnACkAKQAqACwALQAvADEA
MQAyADIAMQAxADAAMAAyADAALwAtACoAJwAlACIAIQAeABsAGAAVABIADwALAAcAAwAC
AP///P/5//b/9P/w/+7/7P/r/+n/5v/l/+X/5v/l/+T/4//h/+H/4f/g/+H/4f/g/+D/
4P/g/+D/4P/g/+D/4P/g/97/3v/e/97/4P/h/+H/4P/g/+D/4f/h/97/3v/f/9//3//f
/+D/4P/e/97/3v/e/9//4P/h/+L/4f/h/+L/4v/h/+H/4P/f/+D/3//g/+H/4f/h/+H/
4f/f/9//4P/g/97/3f/c/9v/3P/d/97/3//d/93/3f/c/9r/2v/Z/9n/2v/a/9r/2v/c
/9z/2v/a/9r/2v/a/9r/2P/Y/9j/2P/Y/9f/1//X/9j/2f/a/9v/2f/Z/9n/2f/Z/9n/
2f/Z/9n/2P/Y/9j/2P/Y/9j/2P/Y/9b/2P/Y/9r/2P/Y/9j/2P/a/9r/2v/c/9v/3P/d
/93/4P/h/+H/4f/i/+P/4//j/+P/4//j/+X/5v/n/+f/5v/k/+X/5f/k/+L/4P/g/+D/
4v/i/+L/4v/h/+H/4//h/+H/3f/a/9j/1f/V/9X/1P/S/9L/0v/S/9T/1P/U/9T/0v/S
/9P/0//V/9T/1P/U/9T/1P/V/9X/1f/V/9X/1P/U/9T/1f/V/9P/0//T/9P/2P/a/9f/
1f/R/83/wf+5/7f/v//N/+P/AgApAFYAgwCmAMgA8wAiAUsBWgFBAQoBywCXAHEAVwA6
AB8ACwABAPv/9f/z//L/8f/w/+z/6P/m/+X/5P/j/+L/4f/e/97/3v/e/+D/4P/g/+D/
4P/f/9//3//d/93/3f/d/9//3//f/9//3f/e/97/3v/g/+D/4f/h/9//3//f/+D/4v/i
/+L/4v/j/+T/5f/l/+X/5f/m/+b/5v/m/+f/6P/o/+j/6f/p/+f/6f/q/+v/7v/u/+//
7//v//H/8v/y//L/9P/2//f/+P/6//v//P/9////AAADAAYACAAKAAwADQAOAA8AEQAT
ABUAGAAbAB0AHwAhACIAJAAkACcAJwApACsALQAtACwALgAvADEAMwAzADQANAA1ADUA
NAA0ADMAMAAuACsAKwApACgAJgAhAB4AGwAYABcAFAARAA0ACQAFAAQAAQD8//n/9v/0
//T/8v/w/+//7//s/+v/6//q/+n/6P/n/+n/6f/p/+j/5//n/+b/5v/m/+b/5v/m/+T/
5P/k/+T/5P/k/+T/5P/m/+f/5//m/+T/5P/l/+X/5P/k/+X/5f/l/+X/5v/m/+b/5v/m
/+b/5v/m/+b/5v/l/+X/5v/m/+T/5f/l/+X/5//l/+X/5f/m/+f/6P/p/+f/5//o/+j/
5f/j/w==
         </WaveFormData>
      </LeadData>
   </Waveform>
</RestingECG>
