# Supplementary material for: Detection of Left Atrial Enlargement Using a Convolutional Neural Network-Enabled Electrocardiogram
Source: Front Cardiovasc Med. 2020 Dec 17;7:609976. doi: 10.3389/fcvm.2020.609976 (PMC7773668; doi:10.3389/fcvm.2020.609976)
Supplement: Supplementary file 3 [file Data_Sheet_3.ZIP › normal2/1802017658_5811_0000003H.XML]

<?xml version="1.0" encoding="Windows-1252"?>
<!DOCTYPE RestingECG SYSTEM "restecg.dtd">
<RestingECG>
   <PatientDemographics>
      <PatientID>1802017658</PatientID>
      <PatientAge>81</PatientAge>
      <AgeUnits>Years</AgeUnits>
      <Gender>Female</Gender>
      <PatientLastName>caohuixian</PatientLastName>
   </PatientDemographics>
   <TestDemographics>
      <DataType>Resting</DataType>
      <Site>1</Site>
      <AcquisitionDevice>MAC55</AcquisitionDevice>
      <Status>Unconfirmed</Status>
      <Priority>Normal</Priority>
      <AcquisitionTime>09:58:12</AcquisitionTime>
      <AcquisitionDate>04-22-2017</AcquisitionDate>
      <CartNumber>1</CartNumber>
      <AcquisitionSoftwareVersion>009C</AcquisitionSoftwareVersion>
      <XMLSourceVersion>MAC5000 v1.0</XMLSourceVersion>
   </TestDemographics>
   <RestingECGMeasurements>
      <VentricularRate>84</VentricularRate>
      <AtrialRate>84</AtrialRate>
      <PRInterval>148</PRInterval>
      <QRSDuration>70</QRSDuration>
      <QTInterval>388</QTInterval>
      <QTCorrected>458</QTCorrected>
      <PAxis>72</PAxis>
      <RAxis>1</RAxis>
      <TAxis>62</TAxis>
      <QRSCount>14</QRSCount>
      <QOnset>227</QOnset>
      <QOffset>262</QOffset>
      <POnset>153</POnset>
      <POffset>204</POffset>
      <TOffset>421</TOffset>
      <ECGSampleBase>500</ECGSampleBase>
      <ECGSampleExponent>0</ECGSampleExponent>
   </RestingECGMeasurements>
   <Diagnosis>
      <Modality>Resting</Modality>
         <StatementCount>3</StatementCount>
         <LabelText>12SL ��ϳ���</LabelText>
      <DiagnosisStatement>
         <StmtFlag>ENDSLINE</StmtFlag>
         <StmtText>�������</StmtText>
      </DiagnosisStatement>
      <DiagnosisStatement>
         <StmtFlag>ENDSLINE</StmtFlag>
         <StmtText>�������� T ���쳣</StmtText>
      </DiagnosisStatement>
      <DiagnosisStatement>
         <StmtFlag>ENDSLINE</StmtFlag>
         <StmtText>�쳣 ECG</StmtText>
      </DiagnosisStatement>
   </Diagnosis>
   <Waveform>
      <WaveformType>Rhythm</WaveformType>
      <WaveformStartTime>0</WaveformStartTime>
      <NumberofLeads>8</NumberofLeads>
      <SampleType>CONTINUOUS_SAMPLES</SampleType>
      <SampleBase>500</SampleBase>
      <SampleExponent>0</SampleExponent>
      <HighPassFilter>16</HighPassFilter>
      <LowPassFilter>150</LowPassFilter>
      <ACFilter>NONE</ACFilter>
      <LeadData>
         <LeadByteCountTotal>10000</LeadByteCountTotal>
         <LeadTimeOffset>0</LeadTimeOffset>
         <LeadSampleCountTotal>5000</LeadSampleCountTotal>
         <LeadAmplitudeUnitsPerBit>4.88</LeadAmplitudeUnitsPerBit>
         <LeadAmplitudeUnits>��V</LeadAmplitudeUnits>
         <LeadHighLimit>2147483647</LeadHighLimit>
         <LeadLowLimit>268435456</LeadLowLimit>
         <LeadID>I</LeadID>
         <LeadOffsetFirstSample>0</LeadOffsetFirstSample>
         <FirstSampleBaseline>0</FirstSampleBaseline>
         <LeadSampleSize>2</LeadSampleSize>
         <LeadOff>FALSE</LeadOff>
         <BaselineSway>FALSE</BaselineSway>
         <ExcessiveACNoise>FALSE</ExcessiveACNoise>
         <MuscleNoise>FALSE</MuscleNoise>
         <LeadDataCRC32>2968983498</LeadDataCRC32>
         <WaveFormData>
EAAQABAAEAASABIAEgASABEAEAAPAA4AEAAQABAAEAASABIAEgASABAAEAAQABAAEAAQ
ABAAEAAQABAAEAAQABAAEAAQABAAEAAQABAAEAASABIAEgASABIAEgASABIAEAAQABAA
EAASABIAEgASABAAEAAQABAAEAAQABAAEAASABIAEgASABIAEgASABIAEgASABIAEgAR
ABAADwAOABAAEAAQABAADwAOAA0ADAALAAoACQAIAAkACgALAAwACgAKAAoACgAMAAwA
DAAMAAwADAAMAA0ADAAMAAwADAAOABAAEAAQABAAEAARABEADwAPABAAEAAPABIAEgAS
ABMAFAAUABQAEgARABAAEAAQABAADwAOAAkACAAGAAQABAAEAAQABAADAAIAAQAAAP7/
/v/+//7//v/9//3//f/9//z//P/8//z//P/9//3/+//7//v/+v/6//r/+v/6//j/+P/5
//n/+v/9//3/+//8////AgAMAB0AMQBHAGAAdwCQAKkAvwDHAMwAygC2AJEAbwBIABwA
/v/3//f/7//q/+r/6v/o/+n/6f/m/+T/4f/h/+L/4v/i/+D/3v/g/+L/4f/h/+L/4v/h
/+H/4f/i/+L/4v/k/+L/4v/i/+P/4//j/+P/4//l/+b/5v/m/+b/5v/m/+f/5f/l/+X/
5f/n/+f/5v/m/+T/5f/l/+X/5//n/+j/6P/o/+n/6f/p/+f/5//n/+f/6P/o/+j/6P/o
/+j/6P/p/+n/6f/o/+j/6v/q/+r/6v/q/+r/6//r/+z/7P/r/+v/6//s/+z/6v/u/+//
7//v/+7/7v/u/+7/7v/v/+//8P/y//L/8v/y//H/8f/x//H/8//z//T/9P/x//H/8//0
//P/8//z//P/9f/1//X/9f/2//X/9f/1//P/8//z//P/8v/x//D/8P/x//H/8f/v/+//
7//u/+3/7P/s/+r/6v/s/+z/7P/s/+v/6//r/+v/7f/t/+v/6//r/+j/6P/o/+v/6//r
/+v/6v/q/+r/6v/r/+v/7P/s/+v/6f/o/+f/6P/o/+j/6P/q/+r/6v/q/+v/6//r/+v/
6v/q/+r/6v/q/+r/6v/q/+n/6v/q/+r/7P/s/+r/6v/r/+z/7f/t/+v/6v/q/+v/6//p
/+n/6f/r/+v/6v/q/+z/7P/t/+3/7f/r/+3/7//s/+z/7P/s/+z/7P/s/+z/7P/q/+r/
6v/q/+r/6v/q/+r/7P/s/+z/7f/u/+7/7v/u//D/8v/y//L/9P/0//X/9f/1//X/9v/2
//f/+v/6//r/+//8//z//P/9//3//f/+/wIAAgABAAAA/f/8//r/+P/4//j/+P/4//f/
9v/1//T/9v/2//b/9v/0//P/8//z//P/8v/y//L/8v/y//P/8//1//X/9f/0//b/9v/2
//b/9v/2//f/9//4//n/+//9//z//f8CAAwAGwAvAEkAYgB9AJoAtQDLANcA3ADSALoA
mwB3AEoAGgD+//f/9//3//b/+P/6//r/+//5//j/9v/1//X/9v/2//f/9v/1//j/+P/3
//f/+P/2//X/9f/1//X/9v/3//r/+f/4//f/9//3//f/9//3//f/+P/4//j/+P/4//j/
+f/5//n/+f/5//v/+//6//r//P/9//3//f/9//3//v/+//z//f/9//3/+//7//v/+//8
//z//P/8//7//v/+//////////7//v/+//7//v/+/wAAAAABAAEAAgACAAEAAQADAAQA
BAACAAQABQAFAAUABgAGAAYABgAHAAkACgAMAA0ADAALAAoACgALAAwADQANAA0ADgAO
AAsACwANAA4ADwAPAA8ADwAOAA0ADAALAAgABwAHAAcACQAJAAkACQAFAAMAAQAAAP3/
/f/9//v/+//5//b/8//w//D/7v/u/+z/7P/s/+z/6f/n/+X/4//j/+P/4f/h/+D/3P/b
/9r/2//b/9v/2//a/9r/2v/a/9j/1//X/9b/1v/V/9X/1f/U/9T/1P/U/9L/0v/S/9L/
0//T/9P/0//S/9L/0v/S/9L/0v/S/9L/0//U/9T/1P/V/9b/1f/W/9f/2P/Z/9n/2f/Y
/9j/2f/a/9n/2v/b/9v/2//a/9r/3P/c/93/3f/b/9//4P/e/97/3v/e/+D/4P/g/+D/
4v/i/+L/4v/g/+D/4P/g/+L/4v/i/+P/5P/k/+T/5P/l/+j/6f/q/+z/7P/t/+3/7//v
//D/8P/v//L/8v/y//X/9v/2//b/9//3//f/+P/6//r/+f/4//X/9P/y//D/7P/s/+z/
7P/r/+r/6f/o/+j/6P/o/+j/6P/n/+f/5//o/+j/6f/q/+j/6P/p/+n/6f/p/+n/6P/o
/+j/6P/o/+j/6P/p/+n/6v/t/+v/6//u//H/9P/+/xEAJwA/AFoAcwCOAKsAvwDLANAA
yACwAJEAbQBCABYA/P/z//P/8f/s/+z/7v/u/+//7//u/+z/6v/r/+3/7v/s/+r/6P/q
/+v/6//s/+7/7P/r/+v/6//r/+z/7f/w/+7/7v/u/+//7f/t/+3/7f/t/+7/7v/u//D/
8P/w//H/8//z//P/8//y//H/7//u//D/8f/x//H/8f/x//L/8v/w//H/8f/x//P/8//z
//P/8v/y//L/8v/y//L/8v/z//X/9f/0//T/9v/2//b/9v/0//T/9f/1//b/9v/1//X/
9//4//j/9v/4//n/+f/5//r/+v/6//r/+v/7//v//P/+//7//v/+//3//f/9//3//f/9
//7//v/9//3///8AAAAA///+//3//f/9//3//f/9//3//v////3//f/9//3//P/7//r/
+v/5//n/+f/3//j/9//1//P/8//0//P/9P/0//T/9P/0//L/8f/w/+//8f/x/+//7//x
/+7/7v/u//H/8f/x//H/8P/w//D/8P/v/+//8P/w/+7/7f/t/+3/7P/s/+z/7P/t/+7/
7//w/+//7//v/+//8P/w//D/8P/u/+7/7v/u//H/8v/y//L/9P/0//L/8v/x//L/8//z
//P/8v/y//P/7//z//b/9P/0//T/9P/y//L/8v/y//L/8v/y//L/8v/y//L/8v/0//T/
9P/1//b/9v/2//b/9v/4//j/+P/4//j/+f/5//n/+f/6//r/+//+//7//v///wAAAAAA
AP///////wAAAgACAAEAAAD9//z/+v/4//b/9v/2//b/9f/0//P/8v/y//L/8v/y//L/
8f/x//H/7//u/+7/7v/w//D/8f/x//H/8f/x//D/7v/u/+7/7v/w//D/8f/x//T/8//z
//X/9P/3//7/BAARACcAPwBWAG8AiAChALUAvwDEAMAAsACXAHUASAAcAAIA+f/5//n/
9v/0//T/9v/1//P/9P/0//H/8f/y//L/8v/w/+7/8P/w/+//7//w//H/8f/y//P/8v/y
//L/9P/y//L/8v/z//H/8f/x//H/8f/y//L/8v/y//L/8v/z//P/8//z//P/8//z//L/
8v/y//P/8//z//P/8//0//T/9P/1//X/9f/1//X/9f/1//b/9v/2//b/9v/2//b/9//1
//X/9P/0//b/9v/2//b/+P/4//n/+f/6//r/+f/5//r//P/9//z//f/9//z/+//8//z/
/P/8//7//////wAAAAAAAAAAAAD///////////3//f/+//7//////wEAAgADAAMAAwAD
AAMAAwADAAMAAAD///////////////////7//f/8//z/+//7//v/+f/5//n/+P/3//j/
+P/2//b/+P/4//j/+P/1//X/9f/1//X/9f/z//P/9f/y//L/8v/x//H/8f/x//L/8v/y
//L/8f/x//L/8v/y//H/8f/x//D/8P/w//D/8v/y//L/8v/z//P/8//z//L/8v/y//L/
8P/w//D/8P/x//L/8v/y//D/8P/u/+7/7//w//H/8f/z//L/8v/z//X/8//z//P/8//z
//L/8v/w//D/8P/w//D/8P/y//L/8v/y//P/9P/1//b/9f/0//P/8v/y//L/8v/z//T/
9P/0//T/9P/2//b/9v/2//b/9//3//n/+f/6//r/+f/8//z//P/7//z//P/8//3//f/9
//7//v/+//3//P/5//j/9v/0//P/9P/1//b/9P/y//D/7v/v//D/8f/y//L/8f/x//H/
8f/w//D/8P/w//D/8f/x//H/8f/x//D/8P/w//D/8P/w//D/8f/x/+7/8f/z//P/9P/3
//7/BgAVACkAPwBaAHMAigCjALcAwQDGAMQAsgCTAHEASgAeAAIA/f/7//f/9P/2//b/
9P/1//X/9v/0//P/8//0//T/8v/w/+7/8P/y//H/8f/y//T/8//z//P/8P/w//D/8v/y
//L/8v/z//X/9f/1//X/8//0//T/9P/0//T/9P/1//X/9f/1//X/8//z//L/8v/0//X/
9f/1//X/9f/2//b/9f/1//T/8//z//P/8//z//T/9P/0//T/9v/2//b/9//3//f/9v/2
//b/9v/2//b/+P/4//n/+f/4//j/9//3//j/+v/7//r/+v/7//v/+//6//r/+v/6//z/
/f/9//7/AgACAAIAAgABAAEAAQABAAMAAwAEAAQAAQABAAMABAADAAMAAwADAAEAAQAB
AAEAAQABAAIAAwADAAMAAwADAAIAAQAAAAAA/f/9//3/+//9//3//P/7//z//P/6//r/
+P/4//j/+P/3//f/9//3//X/9f/z//P/9//0//T/9P/z//P/8//z//T/9P/0//T/8f/x
//L/8v/y//H/8f/x//L/8v/y//L/8v/y//L/8v/x//H/8f/x//L/8v/y//L/8v/y//L/
8v/x//L/8v/y//T/9P/y//L/8//0//X/9f/1//T/9P/1//X/8//z//P/8//z//L/8v/0
//T/9f/1//T/9f/0//P/9v/2//b/9v/2//b/9v/2//b/9v/2//b/9v/2//b/9P/0//T/
9P/0//T/9P/1//b/9v/2//b/9v/4//j/+P/6//r/+//7//3//f/+//7//v8AAP///v//
/wAAAAAAAP///////wAAAwAEAAQABAABAAAA/v/8//j/+P/4//j/+f/4//f/9v/1//T/
8//y//T/8//z//P/8//y//L/8v/y//L/8//z//X/9f/1//T/8v/y//L/8v/y//L/8//z
//j/9//3//f/+v/7//7/BAATACUAOwBUAG0AhgCjALsAywDUANQAwgClAIUAXgAwAAwA
/f/5//f/+P/4//j/+P/5//n/+P/4//f/9//4//j/+v/4//b/+P/4//f/9//4//j/9//3
//f/9v/2//b/+P/2//b/9v/3//n/+f/5//n/9//4//j/+P/4//j/+P/5//n/+f/5//n/
+v/7//v//P/6//v/+//7//v/+//8//z//P/9//3//f/7//v/+//7//r/+v/6//r//P/8
//z//f/8//v/+f/4//v//P/9//7//v/+//////8AAAAA////////AAAAAP7//v//////
//8AAAAAAAAAAAAAAQABAAIABgAGAAYABgAHAAcABwAHAAYABQAFAAQAAwADAAUABgAF
AAUABQAFAAUABQAFAAUABwAHAAgACQAIAAcABgAFAAYABQAEAAQAAwADAAMAAQABAAEA
AAD///7//v/8//z/+v/6//r/+v/5//n/+f/5//v/+//5//n/+f/2//b/9v/3//f/9//3
//b/9v/2//b/9f/1//b/9v/0//P/8//z//b/9v/2//b/9P/0//T/9P/3//f/9//3//b/
9v/2//b/9v/2//b/9v/5//r/+v/6//r/+v/4//j/+//8//3//f/7//r/+v/7//3/+//7
//v/AwABAP7//P/4//n/+v/7//z/+//6//n/+P/2//b/9v/2//P/8v/x//D/8P/w//D/
8f/w//D/8P/w/+7/8P/w//D/8P/w//H/8f/x//H/8v/y//H/9P/0//T/9f/2//b/9v/z
//P/8//0//j/+P/3//b/8//y//D/7v/s/+z/7P/s/+v/6v/p/+j/5v/m/+b/5v/o/+f/
5//n/+f/5v/m/+b/5v/m/+f/5//n/+f/5//m/+b/5v/m/+b/5v/m/+f/5//o/+n/6//p
/+j/6//s//L///8PACMAOgBTAGwAhwChALEAuAC8ALQAnQB/AFoALgAGAO//6//t/+r/
6P/o/+b/5f/l/+j/5v/l/+X/5v/m/+T/4v/g/+L/4P/f/9//4P/i/+H/4f/h/+L/4v/i
/+T/4v/i/+L/4//j/+P/4//j/+P/5P/k/+T/4v/i/+L/4//l/+X/5f/l/+X/5f/k/+T/
5P/l/+X/5f/k/+P/4//i/+L/4//j/+P/4//j/+P/4//m/+b/5v/m/+b/5v/m/+f/5f/l
/+T/5P/o/+j/6P/o/+j/6P/p/+n/6v/q/+n/6f/r/+z/7P/q/+z/7f/t/+3/7v/u/+7/
7v/u/+//7//w//D/8P/w//D/7//v/+//7//w//H/8//0//H/8f/z//T/8//z//P/8//0
//X/9v/3//T/8//z//P/9f/1//X/9f/0//P/8v/y//L/8//0//P/9P/z//H/7//u/+7/
7P/s/+z/7P/s/+z/7f/t/+3/7f/t/+3/6//r/+//7P/s/+z/7f/t/+3/7f/u/+7/7v/u
/+r/6f/p/+j/6f/p/+r/6//s/+z/7P/s/+r/6v/q/+r/7f/t/+3/7f/u/+7/7v/u/+7/
7v/u/+7/8f/y//L/8v/x//D/7f/s/+//8P/x//H/8f/w//D/8f/x/+//7//v//H/8//2
//P/8v/x//D/8P/w//D/8P/y//L/8v/y//D/8P/w//D/8P/w//D/8f/y//L/8v/y//D/
8v/y//L/9P/0//X/9f/1//X/9v/2//X/+P/4//j/+f/6//r/+v/3//f/9//4//j/+P/3
//b/8//y//D/7v/u/+7/7v/u//D/8P/w//D/7//u/+3/7P/q/+n/6f/p/+v/6v/q/+r/
6v/q/+v/6//p/+n/6f/o/+r/6v/q/+r/6P/o/+n/6f/s/+//7f/r/+7/8//4/wQAEQAl
ADsAVABtAIoAoQCzAL8AwAC4AKQAhwBlADwAEgD6//X/9f/z//L/9P/0//L/8//v/+z/
7v/s/+3/7//w//L/8P/u//D/8P/v/+//8P/y//P/9f/3//T/8v/w//D/8f/y//P/9f/y
//H/8P/v//H/8v/y//L/8v/y//L/8//z//P/8//z//X/9f/0//T/8v/z//P/8//1//X/
9v/2//X/9f/0//P/9P/1//b/9//2//b/9v/2//b/9v/2//f/9v/1//P/8v/1//b/9//4
//b/9v/3//f/+v/6//n/+f/5//r/+v/4//z//f/9//3//P/8//z//P/8//3//f/+/wIA
AgACAAIA/v/9//z/+//8//3///8AAP3//f///wAA//////////////////////z/+//7
//v//f/9//3//f/8//v/+v/6//v/+//7//n/+v/5//f/9f/0//T/8v/y//L/8v/y//L/
8//z//P/8//y//H/7v/t/+3/6v/q/+r/7P/t/+7/7//u/+7/7v/u/+v/6//s/+z/7v/t
/+3/7f/s/+z/7P/s/+z/7P/s/+z/7f/t/+3/7f/q/+r/6v/q/+r/6v/q/+r/7f/u/+7/
7v/w//D/7v/u/+7/7v/u/+3/7//u/+7/7//t/+v/6//r/+v/6//q/+r/7P/s/+3/7f/t
/+//7//v/+7/7v/u/+7/7//v//H/8P/u/+7/7v/u/+7/7v/u/+7/8P/w//D/8P/u/+7/
7v/u/+z/7P/s/+3/7//w//H/8v/w//L/8v/y//T/9P/1//X/8//z//T/9P/3//r/+v/6
//v//P/8//z/+//7//v//P/+//7//f/8//n/+P/2//T/8v/y//L/8v/z//L/8f/w/+7/
7v/u/+7/7//v//D/8f/v/+7/7v/u/+z/7P/t/+3/7//v/+//7v/u/+7/7v/u//D/8P/x
//H/8P/v/+//8f/2//f//P8GABUAKQBBAFoAcwCKAKUAuQDDAMQAvgCqAI8AbQBCABgA
AAD3//f/+f/4//b/9v/0//P/8//0//b/9f/1//b/9v/0//L/8P/y//P/8//0//b/8//x
//D/7//v//D/8f/0//X/9v/3//n/+//7//v/+//5//r/+v/6//b/9P/y//H/8//z//P/
8//0//X/9f/2//b/9//3//f/9f/1//b/9v/2//f/9//3//X/9f/1//X/9P/0//T/9P/2
//b/9v/3//f/9//2//b/+P/4//j/+P/2//b/9//3//r/+v/5//n/9v/2//X/8v/3//n/
+v/7//z//P/8//z//P/9//3//v////7//f/8//z//f/+////AQABAAIAAgD/////AQAC
AAIAAQAAAP//AQABAAEAAQACAAEAAQABAP//////////////////AAD9//3//f/7//3/
/f/8//v/+//8//v//P/8//z//P/8//v/+//7//v/+v/5//b/9f/5//b/9v/2//f/9//3
//f/+P/4//j/+P/2//X/9f/0//b/9f/1//X/9f/0//P/8v/y//L/8v/y//P/8//z//P/
8v/y//L/8v/y//L/8v/y//P/9P/0//T/8v/y//D/8P/x//L/8//z//P/8v/y//P/9P/z
//T/9f/z//P/8v/y//L/8v/z//P/8//z//P/8v/y//L/8v/y//D/8P/w//D/8P/w//D/
8P/w//D/8P/w//H/8v/z//X/8//y//H/8P/x//T/9f/2//T/9P/1//X/8//z//T/9P/3
//r/+v/6//v//P/8//z/+//7//v//P/8//z/+//6//n/+P/2//T/8v/y//L/8v/v/+7/
7f/s/+z/7P/s/+z/7P/r/+v/6//r/+r/6v/q/+z/7P/t/+3/7f/t/+3/7P/q/+r/6v/q
/+r/6v/r/+v/6v/t/+//8f/y//P/9v/+/w0AIQA5AFAAawCIAKcAuwDFAM4AygC2AJcA
dQBKABwA/v/z//H/7//s/+7/8P/w/+//7f/s/+z/6v/r/+3/7v/s/+r/6P/q/+n/5//m
/+b/5//n/+j/6f/m/+b/5v/o/+b/5v/m/+f/6P/p/+r/6//p/+r/6v/q/+r/6v/q/+v/
6//r/+v/6//r/+v/6v/q/+z/7f/t/+3/6//r/+z/7P/t/+//8P/x/+//7//v/+//7v/u
/+7/7v/w//D/8P/x//P/8//y//L/8v/y//L/8v/y//L/8//z//L/8v/x//H/9P/2//f/
9v/2//f/9//3//b/9v/2//b/+P/5//n/+v/8//z//P/8//v/+//7//v/+//7//z//P/7
//v//f/+//3//f/9//3/+//7//v/+//8//v/+//7//v/+//7//v/+v/5//j/+P/5//n/
+f/3//f/9//2//X/9P/0//L/8v/y//L/8v/y/+//7//v/+//7//v/+3/7f/w/+7/7//w
//D/7//u/+3/7v/u/+7/7v/t/+3/7v/u/+7/7f/t/+3/7v/u/+7/7v/u/+7/7v/u/+//
7//v/+//7P/s/+z/7P/u/+7/7v/u/+//8P/w//D/7v/u/+z/7P/v//D/8f/x/+//7v/u
/+//7//t/+3/7f/t/+3/7P/s/+z/7P/t/+3/7f/t/+3/6v/q/+r/6v/q/+v/7P/t/+7/
7P/s/+z/7P/q/+r/6v/q/+r/6v/q/+v/7v/u/+7/7v/s/+7/7v/u/+7/7v/v/+//7//v
//D/8P/x//T/9P/0//f/+P/4//j/+f/5//n/+v/6//r/+f/4//X/9P/y//D/7v/u/+7/
7v/s/+r/6P/m/+j/6P/o/+j/6P/n/+f/5//m/+T/4//i/+T/5P/l/+X/4//j/+P/4v/j
/+T/5f/m/+X/5P/k/+P/4v/j/+P/4//k/+f/7P/2/wEAEQApAEQAYwCCAJsAsQDFAMoA
wACuAJEAbwBEABYA9P/p/+n/5f/k/+L/3v/e/+H/4f/g/9z/2v/b/93/3v/e/9z/2v/c
/97/3f/d/97/3f/b/9r/2f/a/9r/2v/c/97/3v/e/9//3f/d/93/3f/f/+D/4P/g/97/
3v/e/9//3//f/9//3//h/+H/4P/g/+D/4f/h/+H/4//j/+T/5P/i/+P/4//j/+X/5f/l
/+X/5v/m/+b/5v/m/+b/5v/n/+X/5f/k/+T/6P/o/+j/6P/o/+j/6f/p/+r/6v/p/+n/
6//s/+z/6v/s/+3/7f/t//D/8P/w//D/8v/z//P/9P/1//T/8//y//P/8//z//P/9f/1
//b/9v/1//X/9//4//n/+f/5//n/9//3//f/9//4//f/9//3//f/9//3//f/9P/z//L/
8v/x//H/8f/v//L/8//z//P/8P/w/+7/7v/s/+z/7P/s/+v/6//r/+v/6//r/+n/6f/r
/+j/6P/o/+n/6f/p/+n/6P/o/+j/6P/p/+n/6v/q/+r/6f/p/+n/7P/s/+z/7P/r/+r/
6f/o/+v/6//r/+v/6v/q/+r/6v/q/+r/6v/q/+v/7P/s/+z/7P/s/+r/6v/r/+z/7f/t
/+v/6v/q/+v/7f/r/+v/6//t/+r/6v/q/+r/6v/s/+z/7P/s/+z/7P/s/+z/7v/u/+7/
7v/u/+7/7v/v/+7/7v/u/+7/8P/y//L/8v/y//L/8//z//P/8//0//T/9f/4//j/+P/5
//r/+v/6//n/+f/5//r//v/+//3//P/5//j/9v/0//D/8P/w//D/7//u/+3/7P/u/+7/
7v/u/+z/6//r/+v/6//q/+r/6v/q/+r/6//r/+n/6f/p/+j/6f/q/+v/7P/r/+r/6v/p
/+j/6f/p/+f/6v/x//T/+P8HABsALQBGAF8AeACRAKkAuwDCAMIAtgCdAHsAVgAqAAQA
9f/z//H/7P/s/+7/6v/p/+v/6v/q/+n/6f/q/+r/7P/q/+j/6v/o/+f/5//o/+r/6f/p
/+n/6P/o/+j/6v/o/+j/6P/p/+n/6f/p/+n/6//s/+z/7P/q/+r/6v/r/+n/6f/p/+n/
6f/p/+j/6P/q/+v/6//r/+3/7f/u/+7/7v/v/+//7//v/+//7//v//L/8v/y//L/8v/y
//L/8//z//P/8v/y//L/8v/y//L/8v/y//P/8//0//T/8//z//P/9P/0//L/9P/1//X/
9f/2//b/9v/2//b/9//3//j/+P/4//j/+P/5//n/+f/5//n/+f/6//r/9//3//n/+v/7
//v/+//7//v/+//7//v/+v/5//n/+f/5//n/+f/5//j/9//2//b/8//z//P/8f/x//H/
8P/v/+7/7v/s/+z/7v/u/+7/7v/r/+v/6//r/+3/7f/r/+v/6//o/+j/6P/p/+n/6f/p
/+j/6P/o/+j/5//n/+j/6P/o/+f/5//n/+b/5v/m/+b/5v/m/+b/5v/n/+f/5//n/+b/
5v/m/+b/5v/m/+b/5v/n/+j/6P/o/+r/6v/o/+j/6f/q/+v/6//p/+j/6P/p/+r/6f/q
/+v/7f/t/+z/7P/s/+z/7f/t/+v/7f/t/+3/7P/s/+z/7P/r/+v/6//r/+r/6v/q/+r/
7P/s/+z/7P/t/+3/7P/s/+z/7P/s/+z/7P/s/+z/7P/s/+z/7P/q/+r/6v/q/+r/6v/q
/+v/7P/s/+z/7P/s/+7/7v/u//D/8P/x//H/7//v//D/8P/v//L/8v/y//X/9v/2//b/
9//3//f/+P/6//r/+f/4//f/9v/0//L/7v/u/+7/7v/v/+7/7f/s/+z/7P/s/+z/7P/r
/+v/6//p/+j/6P/o/+b/5v/n/+f/6f/p/+n/6P/o/+j/6P/o/+r/6v/r/+v/7P/t/+3/
7f/s/+//9P/8/w0AHwA1AEwAZQCAAJsAswC9AMAAvgCuAJEAcQBMACAA/v/z//P/8//w
/+7/7v/s/+v/6//u/+z/6f/p/+r/6v/q/+j/5v/o/+j/5//n/+j/6P/n/+f/5//m/+b/
5v/o/+j/6P/o/+n/6f/p/+n/6f/r/+z/7P/s/+r/6v/q/+v/6//r/+v/6//t/+3/7P/s
/+z/7f/t/+3/6//r/+z/7P/s/+3/7f/t/+3/7f/t/+3/7v/u/+7/7v/s/+z/7P/t/+//
7//u/+7/7v/u/+7/7v/u/+7/7//v/+7/7v/t/+3/7//w//D/7v/w//H/8f/x//L/8v/y
//L/8v/z//P/9P/0//T/9P/0//H/8f/x//H/8v/z//X/9v/3//f/+f/6//r/+f/4//f/
+f/5//n/+f/4//f/9//3//f/9//3//f/+P/3//b/9v/1//X/9f/z//X/9f/0//P/9P/0
//L/8v/z//T/9f/2//T/8//y//H/8f/x/+//7//z//D/8P/w//H/8f/x//H/8P/w//D/
8P/v/+//8P/w/+7/7f/t/+3/7v/u/+7/7v/u/+7/7v/u/+//7//v/+//8P/w//D/8P/w
//D/8P/w/+//8P/w//D/8P/w/+7/7v/v//D/8f/x//H/8P/w//H/8//x//H/8f/z//P/
8v/y//D/8P/x//H/8f/z//P/8//y//D/7v/w//D/8P/w//D/8P/w//D/7v/u/+7/7v/w
//D/8P/w//D/8P/w//H/8v/y//L/8v/0//b/9v/2//T/9P/1//X/9//3//j/+P/5//z/
/P/8//3//v/+//7//f/9//3//v////7//P/6//f/9v/0//L/8P/w//D/8P/v/+7/7f/s
/+z/7P/s/+z/6v/p/+n/6f/r/+r/6v/q/+r/6v/r/+v/6f/p/+n/6P/o/+j/6P/o/+j/
6P/p/+n/6v/r/+3/7f/w//P/+P8CABEAJQA7AFQAbwCMAKUAuQDBAMIAugCmAIcAYwA2
AAwA9P/v/+//6//o/+j/6P/o/+n/6f/o/+j/5f/l/+b/5v/m/+T/4v/k/+T/4//j/+T/
5P/j/+P/4//k/+T/5P/m/+T/5P/k/+X/5f/l/+X/5f/k/+T/4//i/+P/5P/l/+f/5f/l
/+X/5f/l/+X/5P/k/+b/5//n/+f/5f/l/+b/5v/l/+X/5P/j/+T/5f/m/+f/6P/o/+j/
6P/m/+b/5v/n/+f/5//m/+b/5v/m/+b/5v/o/+j/6f/p/+j/6P/n/+f/5//o/+j/5v/o
/+n/6f/p/+r/6v/q/+r/7P/t/+3/7v/u/+7/7v/u/+//7//v/+//7//v//D/8P/x/+//
8f/w/w==
         </WaveFormData>
      </LeadData>
      <LeadData>
         <LeadByteCountTotal>10000</LeadByteCountTotal>
         <LeadTimeOffset>0</LeadTimeOffset>
         <LeadSampleCountTotal>5000</LeadSampleCountTotal>
         <LeadAmplitudeUnitsPerBit>4.88</LeadAmplitudeUnitsPerBit>
         <LeadAmplitudeUnits>��V</LeadAmplitudeUnits>
         <LeadHighLimit>2147483647</LeadHighLimit>
         <LeadLowLimit>268435456</LeadLowLimit>
         <LeadID>II</LeadID>
         <LeadOffsetFirstSample>0</LeadOffsetFirstSample>
         <FirstSampleBaseline>0</FirstSampleBaseline>
         <LeadSampleSize>2</LeadSampleSize>
         <LeadOff>FALSE</LeadOff>
         <BaselineSway>FALSE</BaselineSway>
         <ExcessiveACNoise>FALSE</ExcessiveACNoise>
         <MuscleNoise>FALSE</MuscleNoise>
         <LeadDataCRC32>3942809741</LeadDataCRC32>
         <WaveFormData>
GAAYABgAGAAXABYAFQAUABIAEgASABIAEwAUABUAFgAWABYAFgAWABgAGAAYABgAGgAa
ABoAGgAcABwAHAAcABsAGgAZABgAGQAaABsAHAAeAB4AHgAeABwAHAAcABwAHAAcABwA
HAAcABwAHAAcABwAHAAcABwAHAAcABwAHAAaABoAGgAaABgAGAAYABgAGAAYABgAGAAY
ABgAGAAYABgAGAAYABgAFgAWABYAFgATABIAEQAQAA4ADQAMAAwADgAOAA4ADgAOAA4A
DQANAA0ADQANABAAEwAVABkAGgAeACAAIgAiAB8AHwAiACIAHQAeAB8AIAAkACgALQAu
AC4ALAArACoAJwAkACQAJAAlACQAIAAcABoAFQAPAAsACAAEAAMAAwACAAAA///7//n/
9//1//P/8v/y//L/8v/y//L/8P/w//H/8v/y//L/8P/v/+7/7f/t/+3/7P/s/+7/7//v
/+//8f/0//T/8v/y//D/8f/3/wEADgAaAC4ARABeAHoAjACQAIcAawAzAPP/0//S/9z/
4P/e/+H/5v/m/+T/4//k/+j/5f/f/97/3P/c/9v/2v/Y/9f/1//X/9b/1v/W/9b/2P/Y
/9n/2f/Z/9n/2f/Z/9f/1//Z/9n/2//a/9r/2v/c/9z/3f/d/9v/2//a/9r/2P/Y/9r/
3f/b/9n/2v/d/93/3f/d/93/3v/e/97/3v/h/+P/4//j/+L/4f/g/9//3f/d/93/3P/d
/9//4P/h/+P/4//j/+P/5P/m/+X/5f/l/+X/5f/l/+n/6f/o/+j/5v/m/+r/6v/s/+3/
7v/v/+7/7v/v/+//7f/w//D/8v/x//P/9P/0//X/9f/1//X/9v/2//b/9v/0//X/9v/2
//f/9//3//f/+f/5//f/9f/1//b/9//4//b/9f/0//P/8//x//D/7//u/+//8P/x/+//
7v/s/+r/6v/q/+r/6v/q/+n/6f/p/+v/6//r/+z/6//q/+n/6P/m/+T/5P/k/+b/5v/m
/+b/5//n/+f/5//o/+j/6f/q/+j/5//n/+f/6v/q/+r/6v/q/+v/6//s/+z/7P/t/+3/
7f/t/+3/7f/v/+//7//v/+7/7//v/+//7//v/+//7//v//D/8P/v/+//7//v//D/8P/v
/+7/7v/w//D/7//v/+3/7f/u/+7/8P/u//D/8P/u/+7/7v/u/+7/7//v/+//8P/w//D/
8P/w/+7/7v/t/+3/7//v/+//8v/1//f/+//8/wAAAgAEAAQAAQABAAQABAAAAAIABAAG
AAsAEAAWABgAFwAUABIAEAARAA4ADgAOABIAEgAPAAwACwAHAAIA///7//b/9P/z//P/
8v/y/+//8P/v/+7/7f/t/+7/7//w//D/8P/u/+7/7P/s/+v/6v/r/+v/6//r/+3/7f/s
/+z/7v/v/+//7//v//L/9v/4//b/8P/v//P/+/8IABgAJgA8AFgAdACIAJAAiQBpADUA
///d/9r/4P/m/+b/7//4//r/+v/9//7/AAABAP3/+P/6//r/+f/4//r/+f/5//n/+f/4
//f/9v/4//j/+f/5//j/9//2//X/9v/3//r/+//8//z//f/+//z//P/9//3/+//7//r/
+v/8//z//v8BAPz/+f/5//v//f/9//3//f/+//7//v/+//7////+//3//f/9//3//f//
///////+//3//f/8//v/+//7//v/+//9/wAAAAABAAEAAQABAAEABQAFAAQABAAEAAQA
CAAIAAcABwAHAAcACgAKAAsACwALAA4ADgAQAA8AEQASABIADwAPAA8ADwAQABAAEAAQ
ABMAFQAXABgAFgAVABQAEwARABEADwANAAwADAAMAAwADgANAAwACwAJAAcABgAFAAMA
AwADAAMAAAD+//v/+P/0//T/9P/0//P/8f/w/+//7P/r/+r/6v/q/+r/6v/q/+j/5v/m
/+b/4//i/+H/4P/j/+P/4//j/+D/4P/h/+L/4v/h/+H/4f/g/+D/4P/g/9//3//e/97/
3//g/+L/4//i/+H/4P/f/93/3f/d/93/3//h/+L/4//l/+X/5f/l/+P/5P/k/+P/5v/n
/+j/6v/o/+f/5v/m/+b/5v/l/+X/5v/n/+n/6v/s/+z/6v/q/+r/6v/q/+v/6//r/+z/
6//q/+n/6P/q/+r/6f/p/+z/7f/u//L/9P/1//j/+P/8//7/AAAAAAEAAQAEAAQAAAAC
AAQABgAKAA4AEwAUABIAEAAPAA4ADgAMAA0ADgASABIADwAMAAsABwACAP//+//2//T/
8//w/+7/7f/p/+n/6f/p/+n/5v/m/+b/5v/o/+j/5v/m/+r/7P/t/+7/7v/t/+z/6//r
/+v/6v/q/+r/6//r/+v/7//w//L/9P/0/+7/6f/r//f/BAASACIAOABWAHYAigCOAIcA
ZQArAPX/3f/e/+j/6v/s//H/+P/6//j/9//2//b/9//3//j/9f/0//L/8P/y//H/8f/x
//L/8v/y//L/9P/0//X/9f/z//P/8//z//X/9f/3//f/9f/0//T/9P/0//T/9f/1//f/
9//2//b/9P/0//b/+f/3//X/9v/5//f/9//3//f/9//4//n/+v/7//3//f/9//v/+//7
//v/+f/5//n/+P/5//v//P/9//7///8AAAEAAAACAAEAAQD////////////////+//7/
AQACAAcACAAIAAkACgALAAwADAANAA0ADQAQABAAEgASABMAEwASAA8ADwAPAA8AEQAS
ABMAFAASABMAFAAUABEAEQARABEAEwATABEADwAPABAAEQASABAADwAOAA0ADwAPABAA
EQANAAsACQAHAAcABgAEAAIAAQACAAMABAAGAAUABQAFAAMAAQD///7/AAAAAAAAAAAA
AP7//v/+//7//v/+//7/AQABAAEAAQABAAIABAAGAAUAAwACAAEAAQAAAP///v///wEA
AgAEAAQABAAFAAUABgAHAAgACQAGAAUABAADAAUABwAIAAkACQAJAAkACQAHAAgACAAH
AAkACQAJAAoACgALAAwACwAKAAkACAAHAAcABwAIAAgACAAIAAgABgAGAAUABQAIAAkA
CgAOABAAEQAUABQAFgAYABoAGgAZABkAHAAcABwAHgAgACIAJQAqADAAMgAvACwAKgAo
ACkAJgAmACYAKAAoACUAIgAfABsAFgATAA8ACgAIAAcABgAEAAMA///+//3//P/7//r/
+v/6//r/+v/6//j/+P/5//r/+v/6//3//f/9//3/+//7//r/+v/6//v/+//7////AAD+
/wAAAAD8//v/AQANAB4AMgBCAFgAeACYAKoAsACrAI0AWQAhAPv/8v/8//7//P///wgA
DgAOAAkABgAEAAMAAQD+////AAAAAAAA/v/9//3//f8AAAAAAAAAAAAAAAABAAEAAQAB
AAEAAQD/////AQABAAMAAgACAAIAAAAAAAEAAQABAAEAAAAAAAIAAgAEAAcAAgD/////
AQABAAEAAQABAAIAAgACAAIAAQADAAMAAwADAAMAAwADAAMAAwADAAIABAAFAAUABQAD
AAMAAwADAAUACAAIAAkACQAJAAkACQANAA0ADAAMAAoACgAOAA4AEAARABIAEwASABIA
EwATABQAGAAZABwAGwAdAB4AHgAbABsAGwAbABoAGgAaABoAHAAdAB4AHgAeAB8AIAAh
ACEAIQAfAB0AHgAeAB4AHgAdABsAGQAXABcAFQAUABMAEQARABEAEQARABAADgAMAAoA
CgAKAAoACgAJAAkACQAKAAkACAAIAAgACAAIAAgABgAEAAQABAAEAAQABAAEAAcABwAH
AAcABAAEAAUABgAGAAUABQAFAAYABgAGAAYABwAJAAoADAAKAAoACwALAAkACQAJAAkA
CwALAAsACwAKAAsACwALAAoACQAIAAcACAAKAAsACwAJAAkACQAKAAoACQAIAAgACgAK
AAkACQAJAAgACgAKAAoACgAJAAkACQAKAAgACAAIAAgACAAIAAcABwAIAAkACgAOAA8A
EQAVABYAGAAaABwAHAAdAB0AIAAgAB0AHgAfACAAJAAoAC0ALgAuACwAKwAqACkAJgAm
ACYAKAAoACUAIgAeABkAEwAPAAwACAAHAAcABAACAAEA/f/8//v/+v/5//j/+P/4//j/
+P/4//b/9v/3//j/+P/4//v/+//7//v/+f/5//j/+P/6//v/+//7//n/+v/8/wAAAAD8
//v/AwANABoAKgA+AFYAdgCUAKYAqAChAIUATwARAO3/6v/2//r/+P/7/wQACAAGAAMA
/v8AAAEA///+//7//v/9//z//P/7//v/+//7//r/+f/4//j/+P/5//n/+//7//v/+//7
//v//f/9//3//P/8//z/+v/6//v/+//7//v/+v/6//r/+v/8/////f/7//z////9//3/
/f/9//z//P/8//z///8BAAEAAQAAAP///v/9//3//f/9//z//f///wAAAQD/////////
/wAAAgABAAEAAwADAAMAAwAFAAUABAAEAAYABgAKAAoACAAJAAoACwAKAAoACwALAAsA
DgAOABAAEQATABQAFAATABMAEwATABIAEgASABIAFAAVABYAFgATABMAEwATABUAFQAT
ABEAEQASABMAFAARAA8ADQALAA0ACwAKAAkACQAJAAkACQAKAAoACQAIAAQABAAEAAQA
AwABAAAA//8AAP///v/+/wAAAAAAAAAAAAD+//7//v/+//7//v/+//7//f/8//v//P/8
//3//v/+//3//f/9//7//v/+//7//P/9//3//v/+//7//////wEAAQABAAEAAQABAAEA
AQAAAAEAAQABAAEAAQABAAEAAQACAAIAAQABAAEAAQACAAIAAQAAAAAAAAAAAP/////9
//3//v/+//7//v/+//z//P/9//7//v/+//7//v////////8AAP7//v/+//7//P/8//v/
+//5//n/+f/8/wEAAwAHAAgADAAOABAAEAANAA0AEAAQAAwADgAQABIAEgAWABsAHAAd
ABwAHAAcAB0AGgAaABoAGgAaABcAFAATAA8ACgAHAAMA/v/8//v/+//6//r/9//0//P/
8v/x/+7/7v/u/+7/7v/u/+z/7P/t/+7/7v/u//L/8//0//X/8f/v/+z/6v/q/+v/6//r
/+3/7v/y//b/9v/y/+3/7//3/wIAEAAeADIATgBuAIYAkACLAHcASwAPAOX/1v/e/+T/
4v/l/+7/8v/y//P/9P/y//H/8f/w/+7/7v/t/+z/7f/t/+7/7//v/+7/7f/s/+z/7P/t
/+3/6//r/+v/6//r/+v/7f/t/+3/7P/s/+z/7P/s/+3/7f/v/+//7v/u/+3/7P/t/+//
7//t/+7/8f/x//H/8f/x/+7/7v/u/+7/7//x//H/8f/x//H/8f/x//H/8f/x//D/8v/z
//P/8//x//H/8f/x//P/9v/2//f/9f/1//X/9f/5//n/+P/4//j/+P/8//z/+//7//v/
+//+//7/////////AgACAAQAAwAFAAYABgAFAAUABQAFAAYABgAGAAYABQAFAAUABAAE
AAUABgAHAAcABwAFAAMABAAEAAQABAAEAAMAAgABAAMAAQAAAP///f/9//3//f/9//z/
+v/4//b/9v/2//b/+P/3//f/9//0//P/8v/y//L/8v/y//L/9P/y//L/8v/y//L/8v/y
//H/8f/x//H/8P/w//H/8v/w/+//7//v//H/8v/z//T/9v/3//f/+P/2//b/9//3//X/
9f/1//X/9v/3//j/+f/4//n/+f/5//f/9//3//f/9//4//j/9//2//X/9P/0//X/9f/1
//b/+v/6//X/8//y//L/8v/y//L/8f/x//H/8v/x//D/7//u/+3/7P/q/+n/5//n/+f/
6v/q/+v/7v/u//L/9P/2//b/9f/1//j/+P/0//b/+P/6//z/AAAFAAYABwAGAAYABgAC
AP7//f/8////AAD+//z/+P/z/+3/6f/o/+T/4//j/9//3P/a/9X/1v/V/9T/0//Q/9D/
0P/Q/9D/0P/O/87/z//Q/9D/0P/R/9H/0f/R/8//z//O/87/zP/N/83/zf/R/9T/2P/Y
/9b/0v/R/9H/2f/k//D//v8QACwAUABsAHwAfwBvAE0AGQDl/8r/zP/S/9D/z//W/+D/
4v/h/9z/1v/Z/93/2v/Y/9j/1//W/9b/1f/V/9X/1P/U/9T/1P/W/9b/1//X/9b/1f/U
/9P/0//T/9X/1f/X/9b/1v/W/9T/1P/V/9X/1//X/9b/1v/W/9b/2P/b/9n/1//Y/9v/
2f/Z/9n/2f/W/9b/1v/W/9j/2//c/93/3//f/9//3//d/93/3f/c/97/3//f/9//3f/d
/93/3f/f/+L/4v/j/+P/4//j/+P/4//j/+L/4v/j/+T/6f/q/+j/6f/q/+v/7v/u/+//
7//t//D/8P/y//H/8//0//T/8//z//P/8//1//b/9//4//j/+f/6//r/9//3//f/9//4
//n/+P/3//T/9P/0//T/9P/z//L/8f/y//H/8f/x/+//7//v/+//7f/s/+r/6P/n/+j/
6f/q/+r/6f/p/+n/5//l/+P/4v/k/+T/5P/k/+X/5P/l/+b/6P/o/+j/6P/p/+n/6f/p
/+f/5v/m/+b/5v/l/+X/5f/n/+j/6f/q/+r/6//r/+z/7P/s/+3/7f/v/+//7//v//H/
8f/x//H/8P/x//H/8f/v/+//7//v//D/8v/z//P/8P/v/+7/7v/w/+//7v/u//T/8v/w
/+7/7v/u/+7/7f/t/+3/7v/w//D/8P/w//D/8P/v/+//7//v/+//8v/1//f/+//8//z/
/v8AAAAAAQABAAQABAAEAAYACAAKAAwAEAAVABYAGAAWABUAFAASAA4ADQAMAAwADAAJ
AAYABQABAPz/+f/3//L/8P/v//D/7v/t/+n/6P/n/+b/5f/i/+L/4v/i/+T/5P/i/+L/
4//k/+T/5P/j/+P/4//j/+T/5f/l/+b/5v/n/+f/5//n/+j/5v/o/+r/6P/p//H//f8M
ABwALABEAGYAhgCYAJ4AkQBrADEA+//h/+D/5v/m/+j/7f/0//b/9v/3//T/8v/t/+v/
7P/q/+r/6f/o/+j/5//n/+f/6//s/+3/7v/u/+7/7//v/+z/6//q/+n/7P/t//D/8f/v
/+z/6v/o/+n/6v/s/+3/7f/t/+z/7P/s/+z/7v/x//D/7f/t/+//7//v/+//7//w//D/
8P/w/+//8f/x//H/8f/x//H/8f/v/+//7//u/+//8f/y//P/8v/x//D/7//x//T/9P/1
//f/9//3//f/+f/5//j/+P/3//b/+f/4//r/+//8//3/AAAAAAEAAQAAAAIAAQACAAYA
CQALAAwACgAJAAgABwAGAAYABgAGAAgACQAKAAoACgALAAwADQAKAAkABgADAAIAAgAC
AAIABAADAAIAAQABAP///v/9//v/+//7//v/+//6//j/9v/1//b/9//4//f/9f/0//P/
9f/1//X/9v/0//T/9P/0//L/8P/w//D/8f/y//P/9P/y//H/8P/v/+//8P/y//T/8v/x
//H/8f/y//L/8v/y//P/9f/2//j/9//2//b/9f/3//f/9//3//X/9f/1//X/9v/3//f/
9//5//n/+f/5//b/9v/1//P/9P/1//b/+P/3//X/8//y//P/9P/0//X/9f/1//b/9v/2
//b/9v/0//L/8//z//P/8f/y//T/9P/y//L/8v/y//P/8//z//T/9v/2//b/9v/0//T/
8//z//P/8//z//b/+f/7////AAADAAYACQAKAAkACQAMAAwABwAIAAkACgAOABIAFwAY
ABoAGAAXABYAEwAQABAAEAAUABQAEQAOAA0ACQAEAAEA/f/4//b/9f/0//L/8f/t/+r/
6f/o/+f/6P/o/+j/6P/o/+j/5v/m/+f/6P/o/+j/5//n/+f/5//n/+f/5v/m/+j/6f/p
/+n/7f/s/+7/8v/y/+r/6f/v//v/DAAcAC4ARABkAIQAlACSAIUAZwAzAP3/3f/a/+L/
6P/o/+v/9v/6//r/9//y//L/8//x//D/8P/w/+//7v/u/+3/7f/t//D/8P/w//D/7v/s
/+v/6f/s/+3/7v/v//H/8//3//n/9//2//b/9v/1//T/9P/z/+//7f/q/+j/6P/o/+r/
7f/r/+n/6v/t/+//7//v/+//7v/u/+7/7v/u/+//7v/t/+3/7f/t/+3/7f/t/+3/7P/s
/+3/7f/t/+3/7f/t/+3/7f/w//D/8f/x//H/8f/x//T/9f/1//b/9f/0//f/9v/2//f/
+P/5//j/+P/5//n/+P/6//n/+v/9////AAAAAP//////////AgACAAIAAgACAAMABAAE
AAMAAwADAAMAAQABAP///f/9//7///8AAAAA///+//3/AAD////////9//3//f/9//z/
+v/3//T/8P/w//D/8P/w/+//7//v//D/7//u/+7/7P/s/+z/7P/u/+z/7P/s/+7/7v/u
/+7/7//v/+//7//u/+7/7//w//L/8f/x//H/8f/w/+//7v/u/+//7//w//H/8v/0//X/
9f/1//X/9f/z//P/8//z//T/9f/1//X/8//z//P/8//z//T/9P/z//X/9f/1//b/+P/3
//b/9v/0//L/7//t/+7/7//x//L/8v/0//T/8P/w//D/8P/w/+3/7f/t/+7/7v/u/+7/
7v/v//D/8P/x//H/8f/x//T/9P/1//j/+P/8//7/AAAAAAEAAQAEAAQAAQACAAMABAAH
AAwAEgAUABQAEgARABAADgAKAAkACAAKAAoABwAEAAMA///6//f/9f/w/+7/7f/q/+j/
5//j/+L/4f/g/9//3v/e/97/3v/g/+D/3v/e/+H/4v/i/+L/4f/h/+H/4f/h/+H/4P/g
/97/3//f/9//3//i/+j/7v/s/+b/4f/l/+//+v8IABYALgBMAGgAeAB8AH0AYwAtAPX/
0//M/9j/4v/g/+P/6v/u/+7/7f/q/+z/7f/r/+j/5v/m/+X/5P/l/+X/5v/n/+b/5v/m
/+b/6P/o/+n/6f/p/+n/6f/p/+n/6f/r/+v/7f/s/+z/7P/q/+r/6//r/+7/7//v//D/
7v/u//D/8//w/+3/7f/v//H/8f/x//H/8P/w//D/8P/x//P/8//z//H/8f/x//H/7//v
/+//7v/v//H/8v/z//L/8f/w/+//7//y//L/8//1//X/9f/1//n/+f/4//j/+v/6//7/
/v/+////AAABAAAAAAABAAEA//8CAAIABAADAAUABgAGAAcABwAHAAcACAAIAAgACAAK
AAsADAAMAAgABwAGAAUACAAJAAgABwAIAAgACAAIAAYABQAEAAMAAQD///7//f/8//3/
/v///////v/8//r/+P/4//j/+P/4//f/9//3//T/8//y//L/9P/0//T/9P/y//D/8P/w
/+7/7v/u/+7/8P/x//L/8//y//L/8//0//P/8f/w/+//8f/y//P/9P/2//f/9//4//b/
9v/3//f/9//3//f/9//1//X/9f/1//X/9f/0//P/9f/1//X/9f/2//j/+f/5//f/9//3
//j/9v/1//T/9P/1//b/9v/3//T/8//z//L/9P/2//T/8P/y//L/8v/y//P/8//z//T/
9P/0//T/9P/z//L/8P/v//H/8f/x//T/+f/7////AAABAAIAAwACAP////8CAAIAAwAG
AAkADAAMABAAFQAWABQAEgARABAADwAMAAwADAAMAAwACQAGAAcAAwD+//v/+f/0//L/
8f/u/+z/6//n/+b/5f/k/+P/4v/i/+L/4v/g/+D/3v/e/+H/4v/i/+L/4f/h/+H/4f/j
/+P/4v/i/+H/4f/g/9//4f/k/+j/7P/u/+j/4f/h/+f/9v8EABQAKABEAGIAeACCAH0A
YQAvAPn/0//I/9L/3P/e/+H/6P/u/+7/6f/q/+z/7f/p/+b/6P/o/+f/5v/m/+X/5f/l
/+X/5P/j/+L/4v/i/+P/4//l/+X/5f/l/+f/5//p/+n/6P/m/+X/5P/l/+b/6P/p/+n/
6f/o/+j/5//m/+f/6f/n/+X/5v/p/+n/6f/p/+n/6v/q/+r/6v/p/+v/6//r/+v/6//r
/+v/6//r/+v/6v/q/+v/6//r/+n/6f/p/+n/6f/s/+z/7f/u/+//8P/x//H/8f/w//D/
8P/w//T/9P/y//P/9P/1//b/9v/3//f/+f/8//z//v/9////AAAAAP3//f/9//3/AAAA
AAAAAAD+////AAAAAAIAAwAEAAUABAADAAAA/f/+//7//v/+/wAA///+//3//f/7//r/
+f/5//n/+f/5//f/9v/0//L/8v/y//L/8v/w/+//7//v//D/7//u/+7/7f/s/+v/6v/s
/+r/6v/q/+z/7P/s/+z/6//r/+v/6//r/+z/7v/w/+7/7f/t/+3/7v/u/+7/7v/t/+3/
7P/s/+3/7v/w//H/8f/x//H/8f/w/+//7v/t//H/8//0//X/9P/z//L/8f/z//T/9P/z
//H/8f/x//L/8v/x//D/8P/y//L/8P/w//D/8P/t/+3/7f/u/+z/7P/s/+z/7//w//D/
8f/v/+//7//y//X/9//7//z//v8AAAIAAgADAAMABgAGAAQABgAIAAoACgAOABMAFAAU
ABIAEQAQAA8ADAAMAAwAEAAQAA0ACgAJAAUAAAD9//f/8v/w/+//7v/s/+v/5//o/+f/
5v/l/+T/5P/k/+T/4//i/9//3v/g/+L/4//k/+X/5f/l/+X/5P/j/+H/4P/h/+P/5P/l
/+X/5v/o/+j/6P/k/+H/5f/x//z/DAAaACwATABsAIYAlgCXAIMAUwAXAOf/2P/e/+T/
5v/p//D/9P/0//H/7v/u/+//7f/s/+z/7P/r/+r/6v/p/+n/6f/p/+j/5//m/+f/6P/q
/+v/6f/p/+n/6f/r/+v/7f/t/+v/6v/q/+r/7P/s/+3/7f/v/+//7v/u/+z/7P/u//H/
8P/t/+3/7//v/+//7//v//D/8P/w//D/8P/x//D/7//v/+//7//v//H/8f/x//D/7v/v
/+//7//y//P/9P/1//T/9v/1//X/8//z//P/8//2//f/9//4//r/+v/+//7//f/9//3/
/f8AAAAAAQABAP//AgACAAQABQAHAAgACAAJAAkACQAJAAgACAAIAAgACgALAAwADAAN
AA0ADQANAA0ADQALAAkABgAGAAYABgAFAAMAAQD//wAA/////////f/9//3//f/9//z/
+v/4//j/+P/4//j/+P/3//f/9//0//P/8v/y//L/8v/y//L/8v/w//D/8P/u/+7/7v/u
//H/8f/x//H/8P/w//H/8v/y//H/8f/x//L/8v/y//L/8v/z//P/9P/0//T/9f/1//X/
9f/1//X/9f/1//X/9f/0//X/9f/1//b/9//4//n/9//4//j/9//5//n/+f/6//r/+f/4
//j/+P/4//f/9//5//n/+v/6//r/+v/6//j/+v/7//v/+//4//b/9f/1//f/9//5//r/
+v/6//r//P/4//b/+P/2//b/9v/2//b/9//4//r/+P/4//j/+P/5//r/+v/7//r/+f/4
//r//f///wMABAAIAAoADAAMAAkACQAMAAwADAAOABAAEgATABYAGgAaABwAHAAdAB4A
GwAYABgAGAAcABwAGQAWABUAEQAMAAkAAwD+//z/+//4//b/9f/x//H/8f/x//H/7v/u
/+7/7v/w//D/7v/u/+7/7v/t/+z/7//v/+//7//x//H/8P/w//L/8//z//P/8//y//T/
9v/2//T/9f/7/wUAFAAkADQASgBmAIYAmACgAJkAfwBLAA8A6f/g/+r/8v/y//X/AAAC
AAAAAQAAAP7//f////z/+v/6//n/+P/6//n/+f/5//r/+v/6//r/+v/6//v/+//7//v/
+//7//n/+f/7//v//f/8//z//P/8//z//f/9///////+//7//v/+/wAAAwACAP////8B
AAMAAwADAAMAAAAAAAAAAAAAAAEAAAD//wEAAQABAAEAAgADAAQABAACAAMAAwADAAYA
BwAIAAkACQAKAAgABwAJAAkACQAJAAsACwAKAAoACgAKAA4ADgAQABEAEgATABIAEgAT
ABMAEQAUABQAFgAWABcAFwAWABcAFwAXABcAGgAaABoAGgAcAB0AHgAeABsAGwAbABsA
GwAbABkAFwAaABwAHgAgAB8AHQAbABkAGgAZABkAGQAXABcAFwAXABkAGAAWABQAEwAU
ABUAFgAYABcAFwAXABQAEwASABIAEAAQABAAEAASABAAEAAQABAAEAAQABAAEQARABEA
EQAOAA4ADwAQABIAEQARABEAFAAUABQAFAAUABUAFQAWABYAFgAXABcAGQAZABkAGQAX
ABcAFwAXABoAGwAbABsAHQAdAB0AHQAcABwAGwAZABsAGwAbABwAHAAbABoAGgAbABwA
HAAdABsAGwAcABwAGwAaABkAFgAYABkAGgAaABoAGgAaABsAGwAbABwAGgAaABoAGgAc
ABwAGwAbABsAGwAbAB4AIQAjACcAKAAqACwALgAuAC0ALQAwADAALAAuADAAMgA2ADoA
PwBAAEAAPgA9ADwAOwA4ADgAOAA8ADwAOQA2ADMALwAqACcAIwAeABwAGwAcABoAGQAV
ABQAEwASABEAEAAQABAAEAARABIAEQASABIAEgARABAADwAPAA8ADwAPAA8ADgAOAA8A
EQASABMAEwAUABgAGgAaABIAEQAZACMAMABAAFIAagCMAKoAtgC2AKsAhwBNABcA/f/+
/woAEAASABcAHAAaABwAHQAeABwAHQAbABgAGAAYABcAFgAXABcAGAAZABkAGAAXABYA
FwAYABoAGwAZABkAGQAZABkAGQAbABsAHQAcABwAHAAeAB4AHwAfAB8AHwAeAB4AHgAe
ACAAIwAeABsAGwAdAB0AHQAdAB0AHAAcABwAHAAeACEAIgAjACMAIwAjACMAIQAhACEA
IAAeAB8AHwAfACIAIwAkACUAJQAoACgAKQAoACcAJgAlACUAJQAkACQAJgAmACoAKgAq
ACsALAAtACwALAAtAC0ALwAyADIANAAzADUANgA2ADUANQA1ADUANwA4ADkAOgA6ADsA
OgA6AA==
         </WaveFormData>
      </LeadData>
      <LeadData>
         <LeadByteCountTotal>10000</LeadByteCountTotal>
         <LeadTimeOffset>0</LeadTimeOffset>
         <LeadSampleCountTotal>5000</LeadSampleCountTotal>
         <LeadAmplitudeUnitsPerBit>4.88</LeadAmplitudeUnitsPerBit>
         <LeadAmplitudeUnits>��V</LeadAmplitudeUnits>
         <LeadHighLimit>2147483647</LeadHighLimit>
         <LeadLowLimit>268435456</LeadLowLimit>
         <LeadID>V1</LeadID>
         <LeadOffsetFirstSample>0</LeadOffsetFirstSample>
         <FirstSampleBaseline>0</FirstSampleBaseline>
         <LeadSampleSize>2</LeadSampleSize>
         <LeadOff>FALSE</LeadOff>
         <BaselineSway>FALSE</BaselineSway>
         <ExcessiveACNoise>FALSE</ExcessiveACNoise>
         <MuscleNoise>FALSE</MuscleNoise>
         <LeadDataCRC32>2187914978</LeadDataCRC32>
         <WaveFormData>
HAAcABwAHAAcABwAHAAcAB0AHgAfACAAHgAeAB4AHgAeAB4AHgAeABwAHAAcABwAHAAc
ABwAHAAcABwAHAAcABwAHAAcABwAGgAaABoAGgAaABoAGgAaABoAGgAaABoAHAAcABwA
HAAaABoAGgAaABoAGgAaABoAHAAcABwAHAAaABoAGgAaABgAGAAYABgAFgAWABYAFgAY
ABgAGAAYABYAFgAWABYAFAAUABQAFAAWABYAFgAWABYAFgAWABYAEwATABMAFAASABIA
EgASABIAEgASABIAFAAWABYAFgAUABQAFAATABMAEwATABMAEwATABEAEAALAAkABwAH
AAYAAwADAAQAAwABAP///v/+//////8BAAIABQAHAAkACwALAAsACwAJAAkACwAMAA4A
DQANAA4ADQAMAAsACgAKAAsACwALAAkACQAJAAkACwALAAsACwAKAAoACQAJAAkACQAJ
AAkABwAHAAcACQANABAADgAGAAAA+//w/+D/1f/T/87/u/+h/4b/df9z/3v/iv+b/67/
v//M/9P/2//l/+//9P/2//r//f/+//////8AAAIAAgADAAQABAAEAAQABAAFAAUABQAG
AAYABgADAAMAAwADAAMAAwADAAMAAwADAAMABAAEAAMAAwADAAUABAAEAAQABAAFAAUA
BAACAAIAAwADAAMAAwACAAIABAADAAMAAwAEAAQABAAEAAMAAwADAAMAAwAEAAQABAAC
AAIAAgABAAIAAgACAAIAAAAAAAAAAAD///7//f/8//3//v///wAA/v/9//3//f/8//z/
/P/8//3//f/9//3/+//5//n/+f/5//n/+P/4//r/+P/4//f/9//3//f/9v/2//b/9v/1
//T/8//z//P/8//z//P/8//0//T/9P/0//X/9f/1//b/9f/1//b/9v/2//b/9v/2//f/
9//3//f/9//4//j/+P/5//r/+//7//r/+v/6//v/+f/4//j/+P/6//v/+//7//v/+//7
//r//P/8//z//P/6//r/+v/6//r/+v/6//r/+P/4//j/+P/5//r/+//7//v/+//7//v/
+//8//z//P/7//r/+f/3//f/+P/4//j/+P/4//f/9//2//b/9//4//b/9//3//b/9v/2
//b/9v/4//j/9//3//f/9//3//X/9f/z//T/9f/0//T/9P/0//T/9P/0//T/9P/1//X/
9f/2//T/9P/0//T/9v/2//b/9v/2//j/+P/4//b/9v/2//X/9//3//f/9//0//P/8P/u
/+3/6//p/+n/6v/n/+f/6P/o/+f/5v/m/+b/5//n/+n/6v/t/+//8f/v/+//7//v/+//
7//x//L/8v/x//H/8v/y//L/8v/y//L/8//z//P/9f/1//X/9f/1//X/9f/1//T/9P/z
//P/8//z//P/8//z//H/7//v//P/9v/2//D/7P/n/9z/zP+//7v/uP+r/5P/ev9p/2f/
b/98/43/ov+z/7z/xf/N/9X/3f/i/+b/6P/p/+z/7//v//D/8v/y//H/8v/y//L/8v/y
//P/8//x//L/8v/y//H/8f/x//H/8f/x//H/8f/x//H/8f/y//L/8f/x//H/8//y//L/
8v/w//H/8f/w//D/8P/x//H/7//v/+7/7v/w/+//7//v//D/8P/w//D/7//v/+//7//v
//D/8P/w//D/8P/w/+//8P/w//D/8P/w//D/8P/w/+//7v/t/+z/7P/s/+z/7P/s/+v/
6//r/+z/7P/s/+z/6f/p/+n/6f/p/+f/5//n/+n/6f/o/+j/6v/o/+j/5//n/+f/5//m
/+b/5v/m/+X/5v/l/+X/5f/l/+X/5f/l/+b/5v/m/+b/5f/l/+X/5v/p/+n/6v/q/+r/
6v/q/+r/7f/t/+3/7f/r/+z/7P/s/+3/7v/v/+//7P/s/+z/7f/r/+r/6v/q/+z/7f/t
/+3/7f/t/+3/7P/q/+r/6v/q/+j/6P/o/+j/6P/o/+j/6P/o/+j/6P/o/+r/6v/q/+n/
5//n/+f/5//n/+j/6P/o/+j/6P/o/+f/5//o/+j/6P/o/+j/5//n/+j/6P/p/+r/6P/p
/+n/6P/p/+r/6//s/+r/6v/p/+n/6//r/+v/6f/p/+n/7P/u/+7/7v/u/+z/7P/s/+z/
6//r/+v/7P/q/+r/6v/q/+z/7P/s/+z/7v/w//D/8P/w//D/8P/v/+//7//v/+//7//v
/+3/7P/n/+X/4//j/+L/3//f/+D/4v/h/+D/4P/g/+H/4f/j/+b/6f/r/+3/7f/t/+3/
7f/t/+3/7//w//D/7//v//D/8v/y//L/8v/y//P/8//z//H/8f/x//H/8//z//P/8//0
//T/8//z//X/9f/1//X/9//z//P/8//1//j//P/4//D/6//e/8z/wf+9/7j/q/+X/3r/
Z/9r/3f/hP+V/6r/t//A/8n/0//b/+P/6v/u//L/8//y//P/9f/2//j/+P/5//r/+v/6
//r/+v/7//v/+f/6//r/+v/7//v/+//7//3//f/9//3/+//7//v//P/8//v/+//7//v/
+v/6//r/+v/7//v/+v/8//z//f/9//3//f/8//z//v/9//3//f/8//z//P/8//3//f/9
//3///8AAAAAAAD+//7//v/9//z//P/8//z//P/8//z//P/8//z//P/8//7//v/+//7/
/v/9//3//f/8//z//P/8//v/+//7//v/+//5//n/+f/3//f/9v/2//f/9v/3//f/9f/1
//X/9P/0//T/9P/z//P/8//0//X/9f/1//X/9f/0//T/9P/0//X/9f/1//b/9//3//j/
+P/5//r/+//8//3//f/9//3///8AAAAAAAD//wAAAQABAAIAAgACAAMAAQAAAAAAAAAC
AAMAAwADAAMAAwADAAIABAAEAAQABAACAAIAAgACAAIAAgACAAIABAAEAAQABAACAAIA
AgABAAMAAwADAAMAAQACAAIAAgAEAAQABAADAAMABAAEAAQAAgACAAEAAQACAAIAAwAE
AAIAAwADAAIABAACAAIAAgACAAIAAgAEAAQABAAEAAMAAwADAAQABAAEAAQABAACAAIA
AgACAAIABAAEAAQABgAGAAYABQAFAAUABQAFAAMAAwABAAAA+//5//f/9//2//P/8//0
//b/9f/0//T/9v/3//f/+f/6//3///8BAP///////////////wEAAgACAAEAAQACAAIA
AgACAAIAAgADAAMAAwABAAEAAQABAAMAAwADAAMABAAEAAMAAwADAAMAAwADAAEA//8B
AAEAAwAGAAYAAAD8//X/6P/a/9H/zf/G/7f/nf+A/2//b/97/4z/nf+w/8H/zv/X/9//
6f/x//j/+v/6//3/AAABAP//AAACAAIABQAGAAYABgAEAAQABQAFAAcACAAIAAgABQAF
AAUABQAHAAcABwAHAAcABwAHAAgABgAFAAUABQAHAAYABgAGAAQABQAFAAQABAAEAAUA
BQAHAAcABgAGAAQAAwADAAMABgAGAAYABgAFAAUABQAFAAUABgAGAAYABAAEAAQAAwAE
AAQABAAEAAQABAAEAAQABAAEAAQABAAEAAQABAAEAAQAAwADAAMAAAAAAAAAAAD/////
/////wEA/////////v/9//v/+v/7//r/+//7//v/+//7//r/+P/4//j/9//2//X/9f/1
//P/8//z//P/9P/0//T/9P/1//X/9f/2//n/+f/6//r//P/8//z//P/9//3//f/9//3/
/v/+//7//f/+///////+//7//v///////v/+//7/AAABAAEAAQABAAEAAQAAAP7//v/+
//7/AAAAAAAAAAAAAAAAAAAAAAAAAAAAAAAAAAAAAAAA/////////////wEAAgACAAIA
AAAAAAAA///9//7//v/+//7//v/9//3//v/+////AAD+///////+//7//v/+//7/AAAA
AP////8BAAAA/v/+//7//v/8//z//P/8//z//f/+/wAA/v/+//7//v/+//7//v/+//7/
AAAAAAAAAAAAAAAA///////////////////9//z/+f/3//X/9f/y/+//7//w//D/7//u
/+7/8P/x//H/8//0//f/+f/7//v/+//7//v/+//7//3//v/+//3//f/+//7//v/+//7/
/v//////////////////////////////AAAAAP///////////////////f/7//v///8E
AAQAAAD4//P/5v/U/8v/zf/G/7H/lf98/23/af91/4b/l/+o/7f/xv/R/9n/3//n//D/
9P/2//n//P/9//3//v8AAAAA//8AAAAAAAACAAIAAwADAAIAAgABAAAAAAABAAIAAwAB
AAEAAQABAAEAAQABAAIAAgABAAEAAQABAAAAAAAAAAAAAQABAAAAAAAAAAEAAQABAAEA
AAAAAAIAAQABAAEAAAAAAAAAAAABAAEAAQABAAMABAAEAAQAAwACAAEA//8AAAAAAAAA
AAAAAAAAAAAAAAAAAAAAAAAAAAAAAAAAAP7//f/9//3//v/+//7//v////////////3/
+//7//v/+f/5//j/+P/4//b/9v/1//f/9//3//b/9v/2//b/9f/2//X/9f/1//f/9//3
//f/9P/0//T/9P/3//f/9//4//f/9//4//j/+P/4//j/+P/5//n/+f/5//n/+v/6//r/
+//8//3//f/8//z//P/9//v/+v/6//r//P/9//3//f/7//v/+//6//z//P/8//z/+v/6
//r/+v/8//z//P/8//z//P/8//z//P/8//z/+//7//v/+//7//v//P/8//z/+v/6//r/
+f/5//r/+v/6//r/+v/5//n/+P/4//n/+v/4//n/+f/4//r/+v/6//r/+v/6//n/+f/7
//v/+//5//n/+f/6//v/+f/4//j/+P/4//j/+P/4//j/+P/4//f/9//3//j/+P/4//j/
+P/4//j/+P/4//j/+v/6//r//P/8//z/+//7//v/+//7//n/+f/3//b/9f/z//H/8f/w
/+3/7f/u/+7/7f/s/+z/6v/r/+v/7f/u//H/8//1//X/9f/1//X/8//z//X/9v/4//f/
9//4//b/9v/2//b/9v/3//f/9//5//n/+f/5//f/9//3//f/+v/6//n/+f/3//f/9//3
//X/9f/1//X/9//6//z/+P/y/+//5v/W/8n/w//C/7f/n/+C/2v/Zf9t/3b/gf+Y/6//
vP/F/8//2f/h/+j/7P/w//P/9v/1//f/+P/6//r/+//8//z//P/+//7///////3//v/+
//7//////////////////////////////wAAAgABAAEAAQABAAAAAAAAAAAAAQABAAAA
/v/+//////8BAAEAAAAAAAIAAQABAAEAAQAAAP///v/+////AAABAP//AAAAAAAAAAAA
AAAA//8AAAAAAAAAAAAAAAAAAAAAAAAAAAAAAAD+//7//v/+/wAA////////AAAAAAAA
AAD//////////////f/9//3/+//7//r/+v/8//r/+v/5//v/+//7//r/+v/6//r/+f/6
//n/+f/5//f/9//3//f/+P/4//j/+P/5//n/+f/6//v/+//8//z//P/8//z//P//////
////////AAAAAAAA//8AAAEAAQACAAIAAgADAAUABAAEAAQAAgADAAMAAwADAAMAAwAC
AAQABAAEAAQABAAEAAQABAAEAAQABAAEAAQABAAEAAQABgAGAAYABQADAAMAAwADAAUA
BgAGAAYABAAEAAQAAwABAAIAAgACAAQABAADAAMABAAEAAUABgAFAAUABAACAAIAAgAC
AAIAAgAGAAUAAwAEAAQABAAEAAQABAAEAAQABAADAAMAAwAEAAIAAgACAAIAAgACAAIA
AgAAAAIAAgACAAQABAAEAAMAAQABAAEAAQADAAMAAQAAAPv/+f/3//f/+P/1//X/9v/2
//X/9P/0//T/9f/1//f/9v/5//v//f/9//3//f/9//////8BAAIAAAD/////AAAAAAAA
AAAAAAIAAwADAAMAAQABAAEAAQADAAMAAwADAAQABAADAAMABQAFAAUABQAFAAMAAQAB
AAMABgAKAAoABAD7//b/6P/Z/8//zP/H/7X/mv+D/3X/ef+G/5f/qP+5/8z/2f/h/+n/
8//6//z//P8BAAQABQAFAAYACAAIAAsADAAMAAwADgAOAA8ADwANAA4ADgAOAA4ADwAQ
ABEAEQARABEAEQAPAA8ADwAQABAADwAPAA8ADwAOAA4ADgAOAA8ADwAOAA4ADgAPAA8A
DwAPAA4ADgAQAA8ADwAPABAAEAAQABAAEQARABEAEQARABIAEgASABIAEgASABEAEAAQ
ABAAEAAQABAAEAAQABAAEAAQABAAEAAQABAAEAASABEAEQARAA4ADgAOAA4ADQANAA0A
DQANAAsACwALAAsACwAKAAoACgAIAAgABwAFAAUABQAEAAYABgAGAAUABgAFAAUABQAF
AAUABQAFAAQABAAEAAQAAwADAAMABAAFAAUABgAGAAgACAAIAAgACQAJAAkACQALAAwA
DAAMAAwADAAMAAsACwAMAA0ADwANAAwADAAMAAwADQANAA0ADwAPAA8ADgAMAAwADAAM
AAwADAAMAAwADgAOAA4ADgAOAA4ADgAOAA4ADgAOAA0ADQANAA0ADQANAA4ADgAOAAwA
DAAMAAsACQAKAAoACgAKAAoACQAJAAgACAAJAAoADAANAA0ADAAMAAwADAAMAAoADgAQ
AA0ADAALAAoACgAKAAoACgALAAsACwAMAAoACgAKAAoACgAKAAoACgAMAA4ADgAOAA4A
DgAOAA0ADQANAA0ADQANAA0ACwAKAAcABQADAAMABAABAAEAAgAAAP///v/+////AQAC
AAUABAAHAAkACwALAAsACwALAA0ADQAPABAADgANAA0ADgAOAA4ADgAOAA4ADwAPAA8A
DwAPAA8ADwAPAA8ADwAPABAAEAAPAA8AEQARABEAEQATAA8ADQANABEAFAASAA4ACgAD
APT/5P/d/9v/1v/D/6f/jP99/3//i/+a/63/wP/P/9r/5f/t//X//f8CAAYACgALAA4A
DQANAA4AEAAQABEAEgASABIAEgASABMAEwAVABYAFgAWABMAEwATABMAEwATABMAEwAT
ABMAEwAUABIAEQARABEAEwASABIAEgAQABEAEQAQABIAEgATABMAFQAVABQAFAASABEA
EQARABIAEgASABIADwAPAA8ADwAPABAAEAAQABIAEgASABEAEAAQABAAEAAQABAAEAAQ
ABAAEAAQABAAEAAQABAAEAAOAA0ADQANAAwADAAMAAwADQANAA0ADQALAAkACQAJAAkA
CQAIAAgACAAGAAYABQAFAAUABQAEAAYABgAGAAUABAADAAMAAwAFAAUABQAFAAIAAgAC
AAIAAQABAAEAAgAFAAUABgAGAAYABgAGAAYACQAJAAkACQAJAAoACgAKAAoACgAKAAkA
CAAIAAgACQALAAoACgAKAAgACQAJAAkACwALAAsACgAIAAgACAAIAAoACgAKAAoACAAI
AAgACAAIAAgACAAIAAYABgAGAAUABwAHAAcABwAFAAYABgAGAAgACAAIAAcABwAIAAgA
CAAGAAYABQAFAAQABAAFAAYABAAFAAUABAAEAAQABAAEAAYABgAFAAUABQAFAAUAAwAB
AAEAAgADAAUABAAEAAUAAwAEAAIAAgACAAIAAgACAAQABAAEAAQAAQABAAEAAgACAAIA
AgACAAQABAAEAAQAAgAEAAQABAAGAAYABgAFAAUABQAFAAUABwAHAAUABAD///3/+//7
//z/+f/5//r//P/7//r/+v/5//n/+P/5//r//f///wEA//////////8BAAEAAwAEAAQA
AwADAAQABAAEAAQABAAEAAUABQAFAAUABQAFAAUABQAFAAUABQAGAAYABQAFAAUABQAF
AAUAAwADAAMAAwADAAYACAAEAAAA+f/s/9z/0//R/8z/uf+f/4b/c/9x/33/jv+f/7L/
wf/O/9f/3//n/+//9P/4//z/AQAAAP//AAACAAUABgAHAAgACAAIAAYABgAHAAcABwAI
AAgACAAHAAcABwAHAAcABwAHAAcACAAJAAoADAAKAAkACQAJAAgABgAFAAQABgAHAAcA
BgAGAAYABwAHAAUABQAEAAQABAADAAMAAwAGAAYABgAGAAUABQAFAAUABQAGAAYABgAE
AAQABAADAAIAAgACAAIABAAEAAQABAACAAIAAgACAAQABAAEAAQAAgABAAEAAQAAAAAA
AAAAAP/////////////9//3//f/7//v/+v/6//z/+v/6//n/9//3//f/9v/2//b/9v/1
//b/9f/1//X/9f/1//X/9f/0//T/9P/0//X/9f/1//b/9f/1//b/9v/4//j/+P/4//n/
+f/5//n/+f/6//r/+v/5//r/+//7//z//P/8//3//f/8//z//P/6//v/+//7//3//f/9
//z//P/8//z//P/8//z//P/8//z//P/8//z//v/+//7//v/+//7//v/9//3//f/9//3/
/f/+//7//v/8//z//P/7//v//P/8//z//v/+//3//f/8//z//f/+//z//f/9//z/+v/6
//r/+v/8//z/+//7//n/+f/5//f/+//7//z/+v/8//z//P/8//z//P/8//z/+f/5//n/
+v/6//r/+v/6//r/+v/6//r//P/+//7//v/+//7//v/9//v/+//7//v/+//7//n/+P/1
//P/8f/x//D/7f/t/+7/8P/v/+7/7v/s/+3/7f/v//L/9f/3//n/+f/5//n/+f/5//n/
+//8//z/+//7//z//P/8//z//P/+//////////3//f/9//3///////////////7//P/7
//z//f/+//////////////8BAAQABgACAPz/9//u/9z/0f/P/8r/uf+h/4b/df9v/3f/
hv+V/6j/uf/G/8//2f/j/+v/8v/2//r//f/+//////8AAAIAAgAFAAYABgAGAAQABAAF
AAUABQAGAAYABgAFAAUABQAFAAcABwAHAAcABQAFAAUABgAGAAUABQAFAAUABAAEAAQA
BAAFAAUABAAEAAQABQAFAAUABQAEAAQABAADAAMAAwAEAAQABAAEAAMAAwADAAMAAwAE
AAQABAAEAAQABAADAAIAAgACAAIAAgACAAIAAgAAAAAAAAAAAAAAAAAAAAAA/v/9//3/
/f/8//z//P/8//v/+//7//v/+//5//n/+f/5//n/+P/4//j/9v/2//X/8//z//P/8v/0
//T/9P/z//L/8f/x//H/7//v/+//7//v//D/8f/y//P/8//z//T/9//3//j/+P/2//b/
9v/2//n/+f/5//n/+//8//z//P/7//z//f/9//z//P/8//3////+//7//v/8//3//f/9
//////////7//v/+//7//v/+//7//v/+/wAAAAAAAAAA/v/+//7//v/+//7//v/9////
//////////8AAAAAAAAAAAAAAAD/////AAAAAAAAAAAAAP/////8//z//f/+//7/////
//7//v/+//7//v/+//7//f/9//////////3///////7/AAD+//7//v/+//7//v/+//7/
/f/9//3//v/+//7//v/+//z//P/8//z//v8AAAAAAAACAAIAAgABAAEAAQABAAEA////
//3//P/7//n/9//3//b/8//z//T/9P/z//L/8v/y//P/8//1//j/+//9/////v/9//z/
+//8//3/AAACAAIAAQABAAIAAAAAAAAAAAAAAAEAAQABAAMAAwADAAMAAwADAAMAAwAE
AAQAAwADAAUABQAFAAUABQADAAMAAwAFAAgADAAIAAQAAQD2/+T/0//L/8j/wf+v/5T/
gf97/4P/kP+f/7L/w//Q/9f/4f/r//X//P8AAAAAAwAIAAcABwAIAAoACgANAA4ADgAO
AA4ADgAPAA8ADQAOAA4ADgAPAA8ADwAPAA0ADQANAA0ADgAPABAAEgAQAA8ADwAPABEA
EAAQABAAEAARABEAEAAQABAAEQARAA8ADwAOAA4AEAAPAA8ADwAOAA4ADgAOAA8ADwAP
AA8ADQAOAA4ADgAQABAAEAAPABAAEAAQABAAEAAQABAAEAAQABAAEAAQAA4ADgAOAA4A
EAAPAA8ADwAOAA4ADgAOAA0ADQANAA0ADQALAAsACwALAAsACgAKAAwACgAKAAkACAAH
AAYABAAFAAYABwAHAAQAAwADAAMABQAFAAUABQAGAAYABgAGAAUABQAFAAYACQAJAAoA
CgAMAAwADAAMAA0ADQANAA0ADwAQABAAEAAPABAAEQARABAAEAAQABEAEwASABIAEgAQ
ABEAEQARABMAEwATABIAEgASABIAEgASABIAEgASABQAFAAUABQAEgASABIAEgASABIA
EgARABEAEQARABEADwAQABAAEAASABIAEgARABEAEgASABIAEgASABEAEQAQABAAEQAS
ABAAEQARABAADgAOAA4ADgAMAA4AEAAQABAAEAASABIAEgASABEAEQARABIAEgASABIA
EgASABIAEgASABAAEgASABIAFAAUABQAEwATABMAEwATABMAEwARABAADQALAAkACQAK
AAcABwAIAAYABQAEAAQABAAFAAUABwAIAAsADQAPAA8ADwAPAA8ADwAPABEAEgASABEA
EQASABIAEgASABIAFAAVABUAFQATABMAEwATABMAEwATABMAFAAUABMAEwATABMAEwAT
ABMAEwATABMAFwAYABoAFgAOAAkABAD0/+P/3//e/9P/u/+g/4v/g/+L/5r/qf+6/83/
3P/l/+3/9////wYACgAOAA8AEAARABMAFAAWABYAFQAWABYAFgAWABYAFwAXABcAGAAY
ABgAFwAXABcAFwAXABcAFwAXABcAFwAXABgAGAAXABcAFwAXABYAFgAWABYAFwAXABYA
FgAWABcAFwAXABcAFgAWABYAFQAVABUAFgAWABYAFgAVABUAFQAVABMAFAAUABQAFgAW
ABYAFQASABIAEgASABIAEgASABIAEgASABIAEgASABIAEgASABIAEQARABEAEAAQABAA
EAAPAA8ADwAPAA8ADQANAA0ACwALAAoACgAMAAoACgAJAAkACQAJAAgABgAGAAYABQAG
AAUABQAFAAMAAwADAAMAAwAEAAUABgAHAAcABwAIAAcABwAIAAgACgAKAAoACgALAAsA
CwALAA0ADgAOAA4ADgAOAA4ADQAOAA4ADgAPAA8ADgAOAA4ADgAPAA8ADwARABEAEQAQ
ABAAEAAQABAAEAAQABAAEAAQABAAEAAQABAAEAAQABAAEAAQABAADwAPAA8ADwAPAA8A
EAAQABAADgAOAA4ADQAPABAAEAAQABAAEAAPAA8ADgAOAA8AEAAQABEAEQAQABAAEAAQ
ABAAEAAQAA8ADwANAA0ADQALAA0ADQAOAA8ADwAOAA4ADwAPABAAEAAQABAAEAAQAA8A
DgANAA0ADgAOAA8ADgAOAA4ADgAOAAwADAAMAAwACwALAAsADAAOAA4ADgAOAA4ADgAO
AA4ADgAQABAAEAASABIAEgARABEAEQARABEAEQARAA8ADgALAAkABwAHAAYAAwADAAQA
BAADAAIAAgAAAAEAAQADAAIABQAHAAkACwALAAsACwAJAAkACwAMAA4ADQANAA4ADgAO
AA4ADgAOAA8ADwAPAA8ADwAPAA8ADwAPAA8ADwAQABAADwAPAA0ADQANAA0ADwAPAA0A
DQARABYAFgAQAAgAAwD4/+j/3f/b/9b/xf+r/47/e/93/4P/kv+j/7b/x//U/93/5f/v
//n//v8CAAYACQAKAA0ADQAOABAAEAAPABAAEAAQABAAEAARABEAEQASABIAEgARABEA
EQARABEAEQARABEAEQARABEAEgAQAA8ADwAPAA8ADgAOAA4ADgAPAA8ADgAOAA4ADwAP
ABEAEQAQABAADgANAA0ADQAPABAAEQASAA8ADwAPAA8ADQAOAA4ADgAQABAAEAAPAA4A
DgAOAA4ADgAOAA4ADgAQABAAEAAQAA4ADgAOAA4AEAAPAA8ADwAMAAwADAAMAAsACwAL
AAsADQALAAsACwALAAsACgAKAAwACgAKAAkABwAHAAcABgAGAAYABgAFAAYABQAFAAUA
BQAFAAUABQACAAIAAgACAAUABQAFAAYABgAFAAUABAAEAAQABAAEAAcABwAHAAcACQAK
AAoACgAKAAoACgAJAAkACgALAA0ADQAMAAwADAAKAAsACwALAA0ADQANAAwACgAKAAoA
CgAMAAwADAAMAAoACgAKAAoACgAKAAoACgAKAAoACgAJAAkACQAJAAkACQAKAAoACgAK
AAoACgAJAAkACgAKAAoACAAIAAcABwAIAAgACQAKAAkACQAIAAYACAAIAAgACAAIAAgA
BwAHAAkACQAJAAcABwAHAAgACQAJAAoACgAIAAgACAAIAAYABgAGAAYABwAHAAcACAAG
AAYABgAGAAgACAAIAAgACAAKAAoACgAIAAgACAAHAAkACQAJAAkACQAJAAcABgABAP//
/f/9//z/+f/5//r/+v/5//j/+P/4//n/+f/7//z///8BAAMABQAFAAUABQADAAMABQAG
AAQAAwADAAQABgAGAAYABgAEAAUABQAFAAcABwAHAAcACQAJAAkACQAKAAoACQAJAAcA
BwAHAAcACQAHAAUABQAHAAwADAAGAAIA+//u/97/1//V/8z/uf+f/4b/d/93/4H/kP+j
/7j/x//S/9v/5f/v//f/+v/8//7/AQAEAAUABwAIAAoACgAJAAoACgAKAAwADAANAA0A
DQAOAA4ADgALAAsACwALAA0ADQANAA0ACwALAAsADAAOAA0ADQANAAsACgAKAAoADAAN
AA0ADAAMAAwADQANAAwACwAJAAgACgAJAAkACQAMAAwADAAMAAoACQAIAAcACAAKAAsA
DAAKAAoACgAJAAgACAAIAAgACAAIAAgACAAGAAYABgAGAAgACAAIAAgACAAHAAcABwAG
AAYABgAGAAcABwAHAAcABQADAAMAAwAFAAUABAAEAAQAAgACAAEAAQABAAEAAAACAAIA
AAD//w==
         </WaveFormData>
      </LeadData>
      <LeadData>
         <LeadByteCountTotal>10000</LeadByteCountTotal>
         <LeadTimeOffset>0</LeadTimeOffset>
         <LeadSampleCountTotal>5000</LeadSampleCountTotal>
         <LeadAmplitudeUnitsPerBit>4.88</LeadAmplitudeUnitsPerBit>
         <LeadAmplitudeUnits>��V</LeadAmplitudeUnits>
         <LeadHighLimit>2147483647</LeadHighLimit>
         <LeadLowLimit>268435456</LeadLowLimit>
         <LeadID>V2</LeadID>
         <LeadOffsetFirstSample>0</LeadOffsetFirstSample>
         <FirstSampleBaseline>0</FirstSampleBaseline>
         <LeadSampleSize>2</LeadSampleSize>
         <LeadOff>FALSE</LeadOff>
         <BaselineSway>FALSE</BaselineSway>
         <ExcessiveACNoise>FALSE</ExcessiveACNoise>
         <MuscleNoise>FALSE</MuscleNoise>
         <LeadDataCRC32>2796163846</LeadDataCRC32>
         <WaveFormData>
BAAEAAQABAAEAAQABAAEAAQABAAEAAQABAAEAAQABAAEAAQABAAEAAIAAgACAAIAAgAC
AAIAAgACAAIAAgACAAQABAAEAAQAAgACAAIAAgACAAIAAgACAAQABAAEAAQABAAEAAQA
BAAEAAQABAAEAAQABAAEAAQABAAEAAQABAAEAAQABAAEAAIAAgACAAIAAgACAAIAAgAA
AAAAAAAAAAAAAAAAAAAA/v/+//7//v/+//7//v/+//7//v/9//3//f/9//3//v/8//v/
+//7//v/+//7//v/////////AAAAAAAAAAAAAP7//v/+//7//v/9//3//f/+//3//P/7
//r/+P/3//b/8//x/+//7//w//H/8f/z//H/8v/0//T/9P/z//T/9P/0//T/9P/0//L/
8v/y//H/8f/x//H/8f/x//H/8f/x//H/8f/x//H/8f/x//L/8v/w//D/8P/w/+z/7v/u
/+7/7v/v//D/9f///wgADwARABgAJQAtADEAOgBLAFMARwAqAAQA4P/E/6v/mv+G/3j/
eP+K/6D/r/++/87/1f/a/93/4v/k/+X/5f/l/+b/6f/p/+n/6f/p/+z/7P/s/+3/6//s
/+z/7P/s/+v/6//t/+3/7f/s/+z/7P/s/+3/7v/s/+z/7P/s/+7/7v/u/+7/7f/t/+7/
7v/v/+//7//v/+//7//v//D/7//v/+//7//v//D/8P/w//D/8P/w//D/8//z//P/8//y
//L/8v/y//L/8//z//P/9P/1//X/9f/0//P/8v/x//L/8//2//j/9v/2//f/9//5//n/
+v/6//3//f/9//3//f/8//v/+v/6//r/+v/6//z/+//7//r/+v/6//j/+P/4//j/9//1
//X/9P/z//P/8P/w//D/7v/w/+//7//v/+7/7f/t/+z/7P/s/+z/6//o/+j/5//n/+f/
5//n/+b/5v/k/+T/5P/k/+T/4//j/+T/5P/k/+T/5P/k/+T/4//k/+T/5f/l/+P/4//j
/+P/4//j/+L/4v/j/+P/4//k/+L/4v/j/+P/4//j/+P/4//j/+P/4//j/+L/4v/j/+P/
4//j/+T/5P/k/+P/4//j/+P/4//j/+T/5P/j/+P/4//j/+P/4//j/+P/4//j/+P/4f/h
/+H/4f/i/+P/5P/l/+L/4v/i/+L/4v/j/+P/4//i/+L/4v/i/+L/4v/i/+H/4f/h/+H/
4f/i/+L/4f/h/+H/4//j/+P/4//j/+P/4//k/+b/5v/m/+b/6P/o/+j/6P/m/+X/5f/l
/+b/5f/k/+P/4//i/+L/4v/f/93/2//b/97/3//f/+H/4f/i/+T/5P/j/+H/4f/g/+D/
4P/g/+D/4P/g/+D/3//f/9//3//f/9//3//f/9//4f/h/+H/4f/h/+H/4v/i/+D/4P/g
/+D/3v/g/+D/4P/g/9//4v/l/+3/9v/9/wEACgAXAB8AHwAkADMAPwA7AB4A9v/Q/67/
l/+E/3T/aP9o/3j/kP+j/7T/wv/P/9T/1//c/+D/4f/j/+P/5P/n/+n/6f/p/+n/6P/o
/+j/6f/p/+r/6v/q/+z/6//r/+3/6//r/+r/6v/q/+r/6//s/+z/7P/s/+z/7v/u/+7/
7v/t/+3/7v/u/+3/7f/t/+3/7f/t/+3/7v/v/+//7//v/+//8P/w//D/8P/w//D/8P/x
//H/8f/x//D/8P/w//D/8v/z//P/8//0//X/9f/1//P/8//z//P/9f/1//f/+P/4//j/
+f/5//n/+f/6//r/+f/5//n/+f/6//r/+v/6//z//P/8//z/+v/5//n/+P/4//j/9v/2
//b/9v/1//P/8//y//H/8f/y//L/8v/w/+7/7f/t/+3/7v/t/+3/7P/q/+r/6v/p/+b/
5v/l/+X/5//n/+f/5v/l/+L/4f/g/+L/4v/h/+H/4P/g/+D/4P/e/97/3v/d/9z/3P/d
/93/3f/d/93/3f/b/9v/2v/a/9n/2f/Z/9r/2P/Y/9n/2f/Z/9n/2f/Z/9n/2f/Z/9n/
2P/Y/9n/2f/Z/9n/2v/a/9r/2f/Z/9n/2f/Z/9n/2v/a/9n/2f/Z/9v/2//b/9v/2//b
/9v/2//b/9v/2//b/9v/2//b/9v/2v/a/9r/2v/a/9v/3P/c/9z/3P/c/9r/2v/Z/9n/
2//b/9v/3P/a/9n/2f/Z/9n/2f/Z/9n/3f/d/93/3v/e/97/3v/e/97/3v/e/97/3v/d
/93/3f/e/93/3P/b/9n/2P/Y/9j/1//V/9P/0//W/9f/1//Z/9n/2v/c/9z/2//Z/9n/
2P/W/9b/1v/W/9b/1v/W/9X/1//X/9f/1//X/9f/1//X/9X/1f/V/9X/1f/V/9b/1v/Y
/9j/2P/Y/9j/3P/e/+D/5P/j/+L/6f/v//r/AwAJAA4AHQAjACUALgA/AEkARwA6AB4A
+v/e/8v/uv+o/5r/mv+q/8D/0f/g/+7/+f/+/wEABAAGAAcABwAHAAgACwALAAsACwAL
AAwADAAMAA0ADwAQABAAEAAQAA8ADwARABEAEQAQABAADgAOAA8AEAAQABAAEAAQABAA
EAAQABAADwAPABAAEAAQABEAEgATABEAEQARABIAEwATABMAEwATABQAFAAUABQAFAAU
ABQAFQAVABUAFQAWABYAFgAWABQAFQAVABUAFgAXABcAFwAZABkAGQAZABkAGQAbABwA
GgAaABsAGwAZABkAGgAaAB0AHQAdAB0AHQAcABsAGgAcABwAHAAcABoAGQAZABgAGAAY
ABYAFgAWABYAFQATABIAEgASABMAEAAQABAADgAQAA8ADwAPAA4ADQANAAwACgAKAAoA
CQAIAAgABwAHAAcABwAHAAYACAAGAAYABgAGAAYABQAFAAgACAAIAAgABwAGAAUAAwAE
AAQABQAFAAUABQAFAAUAAwADAAIAAgABAAEAAQACAAQABAAFAAUABQAFAAUABQADAAMA
AwADAAQABAAFAAUAAwADAAQABAAGAAUABQAFAAUABQAFAAYABAADAAMAAwADAAMAAwAD
AAMAAwADAAMAAwADAAIAAgACAAIAAgACAAIAAQABAAMAAwADAAQAAgABAAEAAQABAAEA
AQABAAMAAwADAAQABAAEAAQABAAEAAQABAAEAAIAAQABAAEAAAD///7//f////7//v/+
//3/+//5//n/+v/7//v//f/7//z//v/+/////f/9//z//P/8//z//P/8//z//P/7//v/
+//7//v/+f/5//n/+f/7//v/+//7//n/+f/6//r/+v/6//r/+v/6//z//P/8//r//f/+
////BQAQABcAGwAmADMAOQA/AEoAWQBjAF0AQgAaAPr/4v/N/7z/qP+Y/5b/pP+4/8v/
2P/k/+3/8v/1//j/+P/5//v/+//8////AwADAAMAAwACAAIAAgADAAMABAAEAAQABAAD
AAMABQADAAMAAgACAAIAAgADAAQABAAEAAQABAAGAAYABgAGAAUABQAGAAYABgAHAAgA
CQAHAAcABwAIAAcABwAHAAcACQAKAAoACgAKAAoACgAKAA0ADQANAA0ADgAOAA4ADgAO
AA8ADwAPAA4ADwAPAA8ADwAPAA8ADwARABEAEwAUABIAEgATABMAFQAVABYAFgAXABcA
FwAXABgAGAAYABgAFwAWABUAFAAVABUAFgAWABYAFgAUABQAFAAUABMAEQARABAADwAP
AA4ADgAOAAwADAALAAsACwAKAAkACQAIAAYABgAGAAUABgAGAAUABQADAAMAAwACAAIA
AAAAAAAAAgACAAEAAQABAAAA///+/wAAAAAAAP//AAAAAAEAAQADAAMAAwADAAIAAQD/
//7/////////AAAAAAAAAQABAAEAAQABAAEA///////////+//7//////wEAAQACAAIA
AAD///////8BAAEAAQACAAIAAQABAAEAAQABAAEAAQABAAEAAQABAAEAAQABAAEAAQAB
AAEAAQAAAAAAAAAAAAAAAAAAAAAA/////////////wAAAAD//////////////////wEA
AQABAAIABAAEAAQABAAEAAQABAAEAAQAAwADAAMAAgABAAAA///9//z//P/8//3/+//5
//n//P/9//3////9//7/AAAAAP///f/9//z//v/+//7//v/9//z/+//5//v/+//7//v/
+f/5//n/+f/7//v/+//7//v/+//8//z//P/8//z//P/6//z//P/8//r//f/+////BwAU
ABkAHQAmADUAOwA9AEgAWQBjAFcAOAASAPD/1v/B/7D/nP+M/4z/nP+0/8X/0v/e/+n/
8P/z//j/+v/7//v/+//8//////////////8CAAIAAgADAAIAAgABAAAAAgABAAEAAwAD
AAMAAgACAAIAAgADAAQABAAEAAQABAAEAAQABAAEAAUABQAGAAYABQAFAAUABQAFAAUA
BQAGAAcABwAHAAcABQAGAAYABgAIAAgACAAIAAsACwALAAsACgAKAAoACgALAA0ADgAP
AA4ADwAPAA8ADwAPAA8ADwARABEAEwAUABMAEgASABEAEwATABQAFAAXABcAFwAXABYA
FgAWABYAFgAWABYAFgAWABUAFQAUABQAFAASABIAEAAQAA8ADQAOAA4ADgAPABAAEAAQ
AA4ADAALAAsACwAMAAsACwAKAAgACAAIAAcABAAEAAMAAwADAAMAAwACAAIAAAAAAAAA
AAAAAP////8AAAAAAAAAAP7//v/+//3//v/+///////9//3//f/9///////+//7//f/9
//3//v/+//7///////3//f/9//3//f/9//3//f/+//7///////3//f/+//7//v/9//3/
/f////////8AAAAA//////////////////8BAAEAAQABAP/////////////////////+
//7//v/+//7//f/9//3//f/8//7//P/8//z//P/+//7//f/9//z/+//6//r//P/7//v/
+//9//3//f/9//3//f/9//7/AAAAAAAAAAAAAAAAAAAAAAIAAQABAAEAAAD///7//f/9
//z//P/8//v/+f/3//f/9//3//b/9//5//r//P/8//v/+f/5//j/9v/2//b/9v/4//j/
+P/3//X/9f/1//X/9f/1//X/9f/3//f/9//3//X/9f/2//b/9//4//n/+v/2//j/+P/4
//b/+f/6//3/AwAOABUAGQAeACsANQA3ADwASwBZAFkARAAeAPb/1v+//6b/kv+E/4L/
jP+g/7X/xv/W/+P/6v/v//L/9v/3//f/9//4//v//f/9//3//f///wAAAQADAAIAAgAB
AAAAAgABAAEAAwABAAEAAAAAAAIAAgADAAQAAgACAAIAAgACAAIAAgACAAUABQAGAAYA
AwADAAMAAwAFAAUABQAGAAcABwAHAAcABQAGAAYABgAIAAgACAAIAAkACQAJAAkACgAK
AAoACgAMAA0ADQANAAwADQANAA0ADwAPAA8ADwANAA0ADwAQABIAEgATABMAEwATABQA
FAAVABUAFQAVABQAFAAUABQAFAAUABQAFAAUABMAEwASABQAFAASABIAEgASABEADwAO
AA4ADgAPAA4ADgAOAAwADgANAA0ADQAKAAkACQAIAAYABgAGAAUABgAGAAUABQADAAMA
AwACAAQAAgACAAIAAgACAAEAAQAAAAAAAAAAAAIAAgACAAEA/v/+////////////////
/wEAAQAAAAAA////////AAAAAAAAAQABAAEAAQABAAEAAQABAAEAAQAAAAAAAQABAAEA
AQACAAIAAAD///////////////8AAAIAAQABAAEAAwADAAMAAwABAAEAAQABAAEAAQAB
AAEA//8BAAEAAQAAAAAAAAAAAAAAAAAAAP/////9//3//f/+//7//f/9//3//f/9//3/
/f/9//3//f/+/wAAAAAAAAAA/v/+//7//v8AAP////////z/+//6//n/+//6//r/+v/5
//f/9f/1//b/9//3//n/+f/6//z//P/7//n/+f/4//b/9v/2//b/+P/4//j/9//3//f/
9//3//f/9//3//f/9f/1//X/9f/3//f/+P/4//j/+P/4//j/9v/4//j/+P/2//X/9v/5
//v/BAAPABcAGgAjADEANwA6AEcAWQBhAFYAOAAQAPD/1//E/7D/nP+Q/5T/qP+9/8z/
2v/p/+z/7f/w//b/+f/5//n/+v/9////////////AAAAAAAAAQD//wAAAAAAAAEAAQAC
AAUAAwADAAIAAgAAAAAAAQACAAQABAAEAAQABAAEAAQABAAFAAUABgAGAAUABQAFAAUA
BwAHAAcACAAHAAcABwAHAAcACAAIAAgACgAKAAoACgAJAAkACQAJAAsADAANAA4ADAAN
AA0ADQAMAA0ADQANAA8ADwAPAA8ADwAPABEAEgASABIAEwATABEAEQASABIAFQAVABUA
FQAUABQAFAAUABQAFAAUABQAFAATABMAEgASABIAEAAQABIAEgARAA8ADQAMAAsACwAM
AAwADAAKAAoACQAJAAkACAAHAAcABgAEAAQABAADAAIAAgABAAEAAQABAAEAAAACAAAA
AAAAAP7//v/9//3//v/+//7//v/+//7//v/9//z//P/9//3////////////9//3//P/8
//n/+f/5//r//P/8//3//f////////////3//f/9//3//v/+////////////AAAAAAAA
/////////f/9//3//v8AAP////////7//f/8//v//P/9//7////9//3//f/9//3////+
//z//P/8//z//P/8//v/+//9//3//f/+//z/+//7//v/+//7//v/+/////////8AAAIA
AgACAAIAAAAAAAAAAAACAAEAAQABAAAA///+//3//f/8//z//P/5//f/9f/1//j/+f/5
//v/+//8//7//v////3//f/8//z//P/8//z/+v/6//r/+f/5//n/+f/5//n/+f/5//n/
+//7//v/+//7//v//P/8//r/+v/6//r/+v/8//z//P/+/////v8BAAkAFAAZAB0AKAA3
ADsAPwBOAF8AZQBZADoAFADy/9j/w/+y/57/kP+Q/6T/vP/L/9b/4v/r//D/9f/2//j/
+//7//v//P///wEAAQABAAEAAAAAAAAAAQACAAQABQAGAAUAAwACAAMABQAFAAQABAAE
AAQABQAGAAUABAADAAIABAAEAAQABAADAAMABAAEAAQABQAGAAcABwAHAAcACAAIAAcA
BgAFAAcACAAIAAgACAAIAAgACAAJAAkACQAJAAoACgAKAAoACgALAAsACwAOAA8ADwAP
AA8ADwAPAA8ADwAPABEAEgASABIAEwATABEAEQASABIAFQAVABUAFQAUABQAFAAUABYA
FgAWABYAFgAVABUAFAAUABQAEgASABIAEgARAA8ADwAOAA0ADQAOAA4ADgAMAAoACQAJ
AAkACAAHAAcABgAGAAYABgAFAAQABAADAAMAAQABAAEAAAACAAAAAAAAAP7//v/9//3/
AAAAAAAAAAD+//7//v/9//7//v///////f/9//3//f/9//3//P/8//v/+//7//z//P/8
//3//f/9//3//f/9//v/+//7//v//P/8//3//f/7//v//P/8//7//f/9//3/////////
AAD+//3//f/9//3//f/9//3//f/9//3//f/7//v/+//7//3//f/9//3//P/8//z//P/6
//n/+f/5//v//P/8//v/+f/7//v/+v/6//r/+v/6//z//P/7//v/+v/5//j/+P/6//n/
+f/5//v/+//7//v/+//7//v//P/+//7//v/+//7//v/+//7/AAD////////8//v/+v/5
//v/+v/6//r/+f/3//X/9f/2//f/9//5//n/+v/8//z/+//5//n/+P/4//j/+P/4//j/
+P/4//f/9//3//f/9//3//f/9//3//f/9//3//f/9//3//j/+P/4//j/+P/4//b/+P/4
//j/+P/5//j//f8FAA4AEwAZACIALwA3ADkAQgBTAF0AUwA0AAoA6P/M/7f/pv+U/4b/
hv+Y/7D/w//Q/9z/5//s/+//9P/2//X/9//3//j/+//9//3//f/9//7//v/+//////8A
AAAAAAAAAP////8BAAEAAQAAAAAAAgACAAMABAAEAAQABAAEAAMAAgABAAAAAQABAAIA
AgADAAMAAwADAAMAAwADAAQAAwADAAMAAwAFAAYABgAGAAQABAAEAAQABwAHAAcABwAI
AAgACAAIAAYABwAHAAcACAAJAAkACQAJAAkACQAJAAsACwANAA4ADQAMAAwACwANAA0A
DgAOAA8ADwAPAA8ADgAOAA4ADgAOAA4ADgAOABAADwAPAA4ADAAMAAoACgAKAAoACQAH
AAYABgAGAAcACAAIAAgABgAGAAUABQAFAAQAAwADAAIAAQAAAP///f/+//7//f/9//3/
/f/9//z//v/8//z//P/6//r/+f/5//r/+v/6//r/+v/6//r/+f/2//b/9//3//n/+f/5
//n/+f/5//j/+P/3//f/9//4//j/+P/5//n/+f/5//n/+f/7//v/+//7//r/+v/7//v/
+//7//z//P/6//n/+f/5//v/+//7//z//P/7//v/+//7//v/+//7//n/+f/5//n/+f/5
//n/+f/5//n/+f/5//j/+P/4//j/+v/5//n/+P/6//r/+v/6//r/+v/5//n/9//3//f/
+P/4//f/9//3//f/9//3//f/+//7//v//P/+//7//v/+//z//P/8//z//P/7//v/+//8
//v/+v/5//n/+P/4//j/9//1//P/8//0//X/9f/3//n/+v/8//z/+//5//n/+P/2//b/
9v/2//b/9v/2//X/9f/1//X/9f/1//X/9f/1//f/9//3//f/9//3//j/+P/2//b/9v/2
//b/+P/4//j/+P/5//z///8FAAwAFQAbACIALwA3ADkAQABRAF0AVwA+ABgA8P/Q/7f/
pv+U/4T/gv+Q/6j/u//M/9z/5//s//H/9v/2//f/+f/5//r//f///////////wAAAAAA
AAEA//8AAAAAAAACAAEAAQADAAMAAwACAAIAAgACAAMABAAEAAQABAAEAAQABAAEAAQA
BQAFAAYABgAHAAcABwAHAAcABwAHAAgACAAHAAYABQAHAAgACAAIAAgACAAIAAgACQAJ
AAkACQAKAAoACgAKAAoACwALAAsADAANAA0ADQANAA0ADQANAAsACwANAA4AEAAQABEA
EQAPAA8AEAAQABEAEQARABEAEgASABIAEgASABIAEgASABIAEQARABAAEAAQAA4ADgAO
AA4ADQALAAoACgAKAAsACgAKAAoACAAIAAcABwAHAAYABQAFAAQABgAGAAYABQACAAIA
AQABAAEAAQABAAAAAAD+//7//v/+//7//f/9/wAAAAAAAAAAAAAAAAAA///+//7/////
/////////////f/9//z//P/9//3//f/+/wAAAAABAAEA/////////////////////wAA
AAABAAEAAQABAAIAAgACAAEAAQABAAEAAQABAAIAAgABAAEAAQD//////////wEAAQAB
AAEA////////////////////////AAABAAIA/v//////AgACAAIAAgACAAEAAAD+//3/
////////AAAAAP////////3//f/9//3/AQABAAEAAgAEAAQABAAEAAIAAgACAAIAAgAB
AAEAAQABAAEAAQABAP///v/+//7////9//v/+//6//v/+//9////AAACAAIA///9//3/
/P/8//z//P/8//z//P/8//v/+//7//v/+//9//3//f/9//3//f/9//3//f/9//7//v/+
//7//v/+//z//v/+//7//v///wIAAwAJABIAGwAfACgANwBBAD8ARABRAF8AYwBOACgA
AADi/8n/tP+k/5T/jP+W/6z/wf/U/+T/8f/2//n//v8CAAEAAQABAAIABQAJAAkACQAJ
AAoACgAKAAsACQAKAAoACgAMAAsACwANAAsACwAKAAoADAAMAA0ADgAMAAwADAAMAA4A
DgAOAA4ADwAPABAAEAAPAA8ADwAPAA8ADwAPABAADwAPAA8ADwARABIAEgASABAAEAAQ
ABAAEQARABEAEQAUABQAFAAUABQAFQAVABUAFgAXABcAFwAXABcAFwAXABcAFwAZABoA
GgAaABsAGwAbABsAHAAcAB0AHQAdAB0AHAAcABwAHAAcABwAHAAcAB4AHQAdABwAGgAa
ABgAGAAZABoAGgAZABUAFAATABMAEwAUABUAFAAWABUAFQAVABIAEQARABAAEAAQABAA
DwAOAA4ADQANAA0ADQANAAwADgAMAAwADAAMAAwACwALAAsACgAJAAgACgAKAAoACQAK
AAoACwALAAkACQAJAAkACQAJAAgACAAJAAkACQAKAAgACAAJAAkACQAJAAkACQALAAsA
CwALAAgACAAJAAkACwALAAwADAAKAAkACQAJAAkACQAJAAoADAALAAsACwALAAsACwAL
AAsACwALAAsACwALAAsACwAJAAgACgAKAAoACgAMAAwACwALAAkACQAJAAoACAAHAAcA
BwAJAAkACQAJAAkACQAJAAoADAAMAAwADAAKAAoACgAKAAoACQAJAAkACgAJAAgABwAH
AAYABgAGAAMAAQD/////AAABAAEAAwAFAAYACAAIAAcABQAFAAQAAgACAAIAAgACAAIA
AgABAAEAAQABAAEAAQABAAEAAQADAAMAAwADAAMAAwAEAAQAAgACAAIAAgAAAAIAAgAC
AAQABwAGAAcACwAUAB0AIQAmADMAQQBDAEgAWQBpAG0AXAA6ABQA+P/h/87/uv+k/5j/
oP+2/8n/2P/m//H/9v/7/wAAAgADAAMAAwAEAAcACQAJAAkACQAKAAoACgALAAsADAAM
AAwACgAJAAkACwALAAsACgAKAAwADAANAA4ADAAMAAwADAAMAAwADAAMAA0ADQAOAA4A
DwAPAA8ADwAPAA8ADwAQAA8ADwAPAA8ADwAQABAAEAAOAA4ADgAOAA8ADwAPAA8AEAAQ
ABAAEAAQABEAEQARABIAEwATABMAEwATABMAEwAVABUAFwAYABgAGAAZABkAFwAXABgA
GAAbABsAGwAbABwAHAAcABwAGgAaABoAGgAcABsAGwAaABoAGgAYABgAGAAYABcAFQAV
ABQAEwATABIAEgASABAAEAAPAA8ADwAQAA8ADwAOAAwADAAMAAsACgAKAAkACQAHAAcA
BwAGAAgABgAGAAYABAAEAAMAAwAEAAQABAAEAAQABAAEAAMABAAEAAUABQAFAAUABQAF
AAUABQAEAAQABQAFAAUABgAEAAQABQAFAAUABQAFAAUABQAFAAUABQAEAAQABQAFAAMA
AwAEAAQABAADAAMAAwAFAAUABQAGAAYABQAFAAUABQAFAAUABQAFAAUABQAFAAcABwAH
AAcABQAFAAUABQAEAAQABAAEAAQAAwADAAMAAwAEAAQAAwAFAAUABQAFAAMAAwADAAQA
AgACAAIAAgACAAQAAgACAAIAAgACAAQABAADAAMAAQABAAEAAgACAAEAAQABAAMAAwAD
AAMAAwADAAMABAAIAAgACAAIAAgACAAIAAgACAAHAAcABwAIAAcABgAFAAUABAAEAAQA
AQD///3//f/+//////8BAP//AAACAAIAAgABAAIAAgAAAAAAAAAAAAAAAAAAAP///f/9
//3//f/+////AAABAP///////////////wAAAAAAAAAAAAAAAP7/AAAAAAAAAAABAAIA
BQANABgAHwAjACoANwA9AEEATABdAGcAYQBGACAA/v/i/8v/vP+o/5b/kv+c/7L/w//S
/+D/7f/y//X/+v/+/////////wAAAwAFAAUABQAFAAQABAAEAAUABQAGAAYABgAIAAcA
BwAJAAcABwAGAAYACAAIAAkACgAIAAgACAAIAAgACAAIAAgABwAHAAgACAAHAAcABwAH
AAgACQAKAAwACwALAAsACwANAA4ADgAOAA0ADAALAAoADQANAA0ADQAQABAAEAAQAA4A
DwAPAA8AEgATABMAEwAVABUAFQAVABMAEwAVABYAGAAYABkAGQAXABcAGAAYABkAGQAZ
ABkAHAAcABwAHAAcABwAHAAcABwAGwAbABoAGgAaABgAGAAYABgAFwAVABQAFAAUABUA
FgAWABYAFAASABEAEQARABIAEQARABAAEAAQABAADwANAAwACgAJAAsACwALAAoACgAI
AAgACAAGAAYABQAFAAgACAAIAAgACAAIAAgABwAGAAYABwAHAAcABwAHAAcABwAHAAYA
BgAHAAcABwAIAAcABgAGAAUABwAHAAcABwAHAAcABwAHAAYABgAHAAcABwAHAAgACAAI
AAcABwAHAAcABwAHAAgACAAHAAcABwAJAAkACQAJAAcABwAHAAcABwAHAAcABwAHAAcA
BwAHAAcACAAJAAoACAAHAAcABwAJAAoACgAJAAgABwAGAAYABgAFAAUABwAHAAcACAAI
AAcABwAHAAcABwAHAAcACQAJAAkACgAKAAoACgAKAAwADAAMAAwACgAJAAkACQAIAAcA
BgAFAAUABAAEAAQAAwABAP////8CAAMAAwAFAAUABgAIAAgACQAHAAcABgAFAAQAAwAC
AAIAAgACAAEAAwADAAMAAwABAAEAAQABAAMAAwADAAMAAwADAAQABAAEAAQABAAEAAIA
BAAEAAQABgAFAAQABwARABwAIwAnADIAPwBFAEcAUgBhAGkAXQA+ABQA8P/U/7//rv+e
/5D/lP+m/7z/z//g/+z/9f/4//3/AAACAAMABQAFAAYACQALAAsACwALAA4ADgAOAA8A
DQAOAA4ADgAOAA0ADQAPAA8ADwAOAA4AEAAQABEAEgASABIAEgASABIAEgASABIAEQAR
ABIAEgATABMAEwATABEAEQARABIAEwATABMAEwATABQAFAAUABQAFAAUABQAFwAXABcA
FwAYABgAGAAYABgAGQAZABkAGgAbABsAGwAbABsAGwAbABwAHQAgACIAIAAgACEAIQAh
ACEAIgAiACUAJQAlACUAJAAkACQAJAAmACYAJgAmACYAJQAlACQAJAAkACIAIgAiACIA
IQAfAA==
         </WaveFormData>
      </LeadData>
      <LeadData>
         <LeadByteCountTotal>10000</LeadByteCountTotal>
         <LeadTimeOffset>0</LeadTimeOffset>
         <LeadSampleCountTotal>5000</LeadSampleCountTotal>
         <LeadAmplitudeUnitsPerBit>4.88</LeadAmplitudeUnitsPerBit>
         <LeadAmplitudeUnits>��V</LeadAmplitudeUnits>
         <LeadHighLimit>2147483647</LeadHighLimit>
         <LeadLowLimit>268435456</LeadLowLimit>
         <LeadID>V3</LeadID>
         <LeadOffsetFirstSample>0</LeadOffsetFirstSample>
         <FirstSampleBaseline>0</FirstSampleBaseline>
         <LeadSampleSize>2</LeadSampleSize>
         <LeadOff>FALSE</LeadOff>
         <BaselineSway>FALSE</BaselineSway>
         <ExcessiveACNoise>FALSE</ExcessiveACNoise>
         <MuscleNoise>FALSE</MuscleNoise>
         <LeadDataCRC32>3353418724</LeadDataCRC32>
         <WaveFormData>
CAAIAAgACAAHAAYABQAEAAYABgAGAAYABAAEAAQABAAEAAQABAAEAAIAAgACAAIAAAAA
AAAAAAACAAIAAgACAAIAAgACAAIAAgACAAIAAgAEAAQABAAEAAYABgAGAAYABgAGAAYA
BgAEAAQABAAEAAQABAAEAAQAAgACAAIAAgACAAIAAgACAAAAAAAAAAAAAAAAAAAAAAD+
//7//v/+/wAAAAAAAAAA///+//3//P/+//7//v/+//z//P/8//v/+P/4//n/+f/5//n/
+P/4//b/9v/3//f/+//9//3//v/+//7//v/+/wAAAAAAAAAA/v/9//3//v/+////AAAA
AP7//f/9//v/9//1//P/8//z//X/9f/1//P/9P/0//T/9P/x//H/8P/w//D/7//u/+z/
7P/r/+r/6v/q/+r/6v/p/+n/6f/o/+r/6v/q/+r/6v/q/+v/6//p/+n/6f/o/+j/6P/o
/+n/6f/r/+3/8P/6/wYADgAcADAATQBkAHoAmAC3ANAA1AC5AI0AWQAeAOT/uP+R/3H/
Z/92/5L/p/+3/8f/0P/U/9r/3P/f/+D/4P/i/+P/5P/j/+X/5f/k/+b/5//n/+n/5//n
/+f/5//l/+X/5f/l/+j/6f/q/+r/6v/q/+r/7P/r/+v/6v/q/+r/6//t/+7/7P/s/+z/
7P/s/+z/7P/s/+7/7v/u/+//7f/t/+3/7v/v/+//8P/w//D/8P/w//L/9P/1//X/9v/2
//X/9f/0//b/9v/2//b/+P/4//r/+v/5//j/9//2//r/+v/8//z//P/8//z//P/9//3/
/f///wAAAQABAAIAAQAAAP///v///wAAAQACAAMAAwADAAIABAAEAAIAAQD//////v/9
//7//f/8//z//P/8//z//P/7//r/+v/5//j/+P/3//b/9f/1//T/8//y//H/8P/w/+//
7v/u/+7/7f/t/+z/6//q/+r/6f/p/+n/6f/p/+n/6//q/+r/6P/o/+j/6P/o/+b/5v/l
/+X/5P/k/+T/5P/m/+b/5v/m/+T/5P/k/+T/5v/m/+b/5//l/+X/5f/l/+f/5//n/+f/
6P/o/+n/6f/n/+f/5v/m/+j/6f/q/+r/6P/o/+j/5//n/+f/5//o/+j/6P/o/+j/5v/m
/+b/5f/o/+n/6v/r/+r/6f/o/+X/5//o/+j/6P/m/+b/5v/m/+b/5v/m/+b/5f/m/+b/
5//n/+X/5f/k/+T/5v/m/+f/5//p/+v/6//s/+z/7P/s/+z/7f/u/+//8P/u/+3/7f/u
//D/8f/y//L/8v/x//H/7//r/+n/5//n/+j/6//s/+3/6//s/+z/7P/q/+f/5//m/+b/
5v/l/+T/5P/k/+P/4v/i/+L/4v/i/+P/4//j/+L/4//k/+X/5v/m/+b/5//n/+b/5f/k
/+L/4//k/+X/5//n/+f/6f/u//T//v8KABQAKABFAFwAbACEAKMAvgDGAK0AfwBHAAoA
0v+m/4X/bf9l/3L/jP+l/7f/yf/U/9r/3v/k/+f/6P/o/+r/6//s/+3/7//v/+7/7v/v
/+//8f/x//H/8f/x//H/8f/x//H/8v/z//T/9P/y//L/8v/0//X/9f/0//T/9P/1//f/
+P/2//b/9v/2//b/9v/2//b/9v/2//b/9//5//n/+f/6//n/+f/6//r/+v/6//r//P/6
//v/+//8//v/+//8//z//v/+//7//v8AAAAAAgACAAAAAAAAAAAABAAEAAYABgAGAAYA
BgAGAAUABQAFAAcABgAHAAcACAAKAAoACgAKAAwADAAMAAwADAALAAoACAAIAAgABgAF
AAUABQAEAAMABAADAAIAAgACAAIAAgACAAEAAAAAAP//AAAAAP///v/8//v/+f/3//T/
8//y//L/8//y//L/8v/v/+//7v/t/+7/7v/t/+3/6//r/+v/6//p/+j/6P/m/+j/6P/o
/+j/6P/o/+f/5//k/+T/5P/k/+L/4v/i/+L/4v/i/+L/4v/i/+L/4v/j/+P/4//j/+P/
4//j/+P/4//k/+T/5f/l/+X/5f/k/+T/5P/l/+b/5v/m/+b/5v/l/+f/5//n/+j/6P/o
/+j/6P/o/+j/6P/n/+n/6f/p/+n/6P/n/+b/4//l/+b/6P/q/+r/6v/q/+n/6P/n/+X/
5f/m/+j/6f/n/+f/5v/m/+b/5v/n/+f/6//t/+3/7v/u/+7/7v/u//D/8P/w//D/8P/v
/+//8P/w//H/8v/y//D/7//v/+3/7f/r/+n/6f/r/+3/7f/t/+v/7P/s/+z/6v/n/+f/
5v/k/+T/4//i/+D/4P/f/97/3//g/+H/4v/h/+H/4f/g/97/3v/e/97/4P/g/+H/4f/j
/+P/4//i/+L/4v/i/+P/4//j/+X/6v/y//r/BgAUACoAQwBYAGwAigCrAMYAzAC1AIcA
UQAWAOD/tv+T/3X/af96/5T/p/+3/8f/0v/W/9r/3v/f/+D/4v/k/+X/5v/l/+f/5//m
/+b/5//n/+n/6//r/+v/6//r/+v/6//r/+z/7f/u/+7/7v/u/+7/8P/x//H/8P/w//H/
8f/y//L/8P/w//D/8P/x//L/8//0//L/8v/y//P/8//z//P/9P/3//f/+P/4//j/+P/4
//r//P/9//3//v//////AAAAAAAAAAAAAAAAAAAAAAIAAgADAAQABQAGAAgACAAKAAoA
CAAIAAgACAALAAsACwANAA4ADwAPABAADwAOAA0ADAANAA4ADwAQAA8ADwAPAA4AEAAQ
AA4ADQANAA0ADAALAAoACQAIAAgABgAGAAYABgAHAAYABgAFAAYABgAFAAQAAwADAAIA
AQAAAP///v/+//3//P/8//z//f/9//z/+//4//j/9//3//j/+f/6//v/+v/4//f/9P/2
//b/9v/2//b/9v/1//X/9P/0//T/9P/0//T/9P/0//b/9v/2//b/+P/4//j/+f/3//f/
9//3//f/9//3//f/+v/6//v/+//5//n/+P/4//r/+//8//z/+v/6//r/+f/5//n/+f/6
//r/+v/6//r/+v/4//r/+P/4//j/+P/2//b/9v/1//b/9v/3//f/9//3//b/9v/2//b/
9//3//v//f/9//7//v/+//7//v/+//7//v/+//z/+//7//z//P/9//7//v/+//3//f/7
//f/9f/z//P/9f/3//f/9//1//b/9v/2//T/8f/x//D/8P/w/+//7v/s/+z/6//q/+r/
6v/q/+r/6f/p/+n/6P/q/+r/6v/q/+r/6v/r/+v/6f/p/+n/6P/q/+r/6v/r/+v/7f/v
//D/9v8AAAwAGAAwAFEAagCCAKAAwwDeAOYAzwChAG8AOAAEANb/q/+H/3n/hv+e/7X/
w//R/9z/4P/k/+j/5//m/+b/6P/p/+r/7P/v//D/8P/v/+//7v/v/+//7//v/+//7//v
/+//7//u/+//8P/w//L/8v/y//T/9P/z//H/8P/y//P/9f/2//T/9P/0//T/9v/2//b/
9v/2//b/9v/3//X/9f/1//b/+f/5//r/+v/6//r/+v/8//z//f/9//7//////wAAAAAA
AAAAAAAAAAIAAgAEAAQABgAGAAYABgAIAAgACgAKAAoACgAKAAoADQANAA0ADwAOAA8A
DwAQABAAEAAQABAAEAAQABAAEAATABMAEwASABAAEAAOAA0ADwAPAA4ADQAOAA0ADAAM
AAoACgAKAAoACQAIAAgABwAGAAYABQAEAAEAAQAAAP//AAD///7//v/7//r/+v/6//n/
+f/4//f/9v/2//X/9f/z//P/8//z//P/8v/y//D/8v/y//L/8v/0//T/8//z//D/8P/w
//D/8P/w//D/8P/w//D/8P/w//D/8P/w//H/7//v/+//7//v/+//7//v//L/8v/z//P/
8f/x//D/8P/w//H/8v/y//T/9P/0//P/8//z//P/9P/0//T/9P/0//T/9P/0//P/8//z
//P/8//z//T/8v/y//L/8v/y//L/8v/x//D/8P/x//H/7//v/+7/7v/w//D/8f/x//P/
9f/1//b/9v/2//b/9v/2//b/9v/2//b/9f/1//b/9v/3//j/+P/2//X/9f/z//P/8f/v
/+//7//x//H/8f/v//D/8P/w//D/7f/t/+z/7P/s/+v/6v/o/+j/5//m/+j/6P/o/+j/
6P/n/+b/5P/m/+b/5v/m/+b/5v/n/+f/5//n/+f/5v/m/+b/5v/n/+X/6f/r/+7/+P8E
AA4AGgAyAE8AZgB8AJoAvQDYANoAwQCTAF8AJgDu/8L/m/95/2//gP+a/6//vf/L/9b/
3P/i/+b/6f/q/+j/6v/r/+z/7P/t/+z/6v/s/+3/7f/v/+3/7f/t/+3/7//v/+//7//w
//H/8v/y//D/8P/w//L/9f/1//T/9P/z//P/9P/0//T/9P/0//T/8v/y//L/8v/0//T/
9P/1//f/9//3//j/+P/3//f/9v/4//j/+P/6//v//f/+/wAA/v/9//3//P/9//7///8A
AAAAAAACAAIABAAEAAQABAAEAAQABgAGAAQABAAEAAQABwAHAAcACQAKAAsACwAMAAwA
DAAMAAwADQAOAA8AEAAQAA8ADgAMAA4ADgAMAAsACwALAAoACQAKAAkACAAIAAoACgAK
AAoACAAGAAUAAwAEAAQAAwACAAEAAQAAAP///P/7//r/+v/5//j/+P/4//X/9f/0//P/
8//0//T/9f/z//P/8//z//P/8v/y//D/8v/y//L/8v/w//D/7//v/+//8P/x//L/8f/w
/+//7v/u/+7/7v/u/+z/7P/s/+3/7f/t/+3/7f/v/+//7//v/+7/7v/v/+//7f/t/+z/
7P/u/+//8P/w/+7/7v/u/+3/7//v/+//8P/y//L/8v/y//D/8P/w/+//8f/x//H/8f/v
/+//7//t/+3/7v/u/+7/7v/u/+z/7P/s/+z/7P/u/+7/7v/t/+z/7P/t/+3/7f/t/+z/
7P/s/+z/7f/t/+3/7//v//D/9P/0//T/9P/y//L/8v/y//T/8//z//T/9P/1//b/9v/2
//X/9f/z//P/8f/v/+//7P/t/+z/6//s/+7/7//w//D/7f/t/+z/6f/o/+b/5P/m/+b/
5f/k/+T/5P/k/+T/4//j/+P/4v/i/+L/4v/i/+D/4P/h/+H/4v/j/+T/5P/k/+T/5P/l
/+P/5f/p/+7/9v/+/wYADgAgADsAVABoAIAAoQDAAM4AwQCXAGMAKgDw/7z/k/91/2f/
bP+E/53/r/+//87/1v/c/+L/4//k/+T/5v/n/+j/6f/r/+v/6v/s/+3/7f/v/+//7//v
/+//7//v/+//7//w//H/8v/y//T/9P/0//b/9//3//b/9v/3//f/+P/4//j/+P/4//j/
9v/2//b/9v/4//j/+P/5//n/+f/5//r/+//7//z//P/+//7//v8AAAAAAQABAAIAAQAB
AAIAAgADAAQABQAGAAYABgAIAAgACgAKAAoACgALAAoACwAKAAwADAAMAAwADwAPAA8A
EQAQABEAEQASABQAFAAUABQAEgASABIAEgATABMAEwASABQAFAASABEAEQARABAADwAQ
AA8ADgAOAA0ADAALAAoADAAMAA0ADQAMAAwACwAKAAgABwAFAAMAAwADAAMABAABAAAA
AAAAAAEAAQAAAP///v/+//3//f/7//v/+//7//7//v////7//P/8//z//P/6//r/+f/5
//r/+v/6//r/+v/6//r/+v/8//z//P/8//r/+v/6//v//f/9//3//f/7//v/+//7//z/
/P/9//3/+//7//r/+v/8//3//v/+//7//v/+//3//v///wAAAgABAAAA///+/wAAAAAA
AP///f///////f/+//7//v/+//7//v/+//7//f/6//r/+//7//v/+//6//r/+v/6//v/
+//7//3//f/+/wIAAgACAAIAAAAAAAAAAAAAAP////8AAP7///8AAAAAAgABAAEA////
//3/+//7//v//f/9//3//f/+//7//v/6//f/9//2//T/9P/z//L/9P/0//P/8v/0//T/
9P/0//P/8//z//L/8v/y//L/8v/0//T/9f/1//X/9f/1//T/8v/y//L/8//x//P/9f/2
//z/BAAOABoAKgBDAGAAdgCOAK8A0gDsAOsAzQCdAGoANAD8/8//qf+J/4T/mv+1/8f/
1//m/+z/7v/w//f/+v/4//r/+//8//3///////7//P/9//3//////////////wEAAQAB
AAEAAAABAAIAAgACAAIAAgAEAAcABwAGAAYABwAHAAgACAAIAAgACAAIAAYABgAGAAYA
BwAIAAkACwAKAAkACAAIAAkACQAKAAoACwAMAA0AEAAOAA8ADwAQABMAEwAUABQAEgAS
ABIAEgAUABQAFgAWABYAFgAWABYAGAAYABoAGgAcABwAHAAcABwAGwAaABsAHgAfAB8A
IAAgACAAIAAgACAAIAAgACAAHwAfAB8AHgAeAB4AHAAbABwAHQAdAB0AGgAZABgAGAAY
ABgAGAAYABcAFgAWABUAFAAUABMAEgAPAA8ADgANAAwACwAKAAoACQAIAAgACAAHAAcA
BgAFAAIAAgABAAEAAwADAAMAAwADAAIAAgAAAAAAAAAAAAAAAQACAAIAAwABAAAA///+
//3//P/7//r/+//8//3//v/+//7//v////3//f/9//3///////////8AAAAAAQABAAEA
AQAAAAAA/v///wAAAAACAAIAAgABAAAA///+//7///8AAAEAAgACAAIAAgABAP//AQAC
AAAAAAAAAAAA///+//3/+//7//z//v/////////+//7//v/+//////8BAAMAAwAEAAYA
BgAGAAYABgAGAAYABgAGAAUABQAGAAYABwAIAAgACAAHAAcABQABAP///f/9////AQAB
AAEAAQACAAIAAgAAAP3//f/8//z//P/7//r/+P/4//f/9v/2//b/9v/2//X/9f/1//T/
9v/2//b/9v/4//j/+f/5//f/9//3//b/9v/2//b/9//7//v//f8AAAgAEgAcACoARABj
AHoAlAC0ANcA7gDuANEAowBvADQAAADS/6n/if+B/5b/sv/B/83/3f/m/+z/8P/y//P/
9v/1//b/9v/2//f/+f/5//j/9v/3//f/+f/6//v//P/9//z/+//6//n//P/9//7//v/+
//7//v8AAP7//f/7//r/+v/7//3//v/8//z//P/8//7//v/+//7/AAAAAAAAAQD/////
//8AAAMAAwAEAAQAAgACAAIABAAEAAUABQAGAAkACQAKAAoACAAIAAgACAAMAAwADgAO
AA4ADgAOAA4AEAAQABIAEgASABIAEgASABMAEwATABUAFgAXABcAGAAYABgAGAAYABoA
GgAaABoAGwAbABsAGgAYABgAFgAVABcAFwAWABUAFgAVABQAFAASABIAEgASABEAEAAQ
AA8ADAAMAAsACgALAAsACgAJAAgABwAGAAYAAwACAAIAAgD//////v/9//z//P/7//v/
+//7//v/+//5//j/+P/2//b/9v/2//b/9v/2//X/9f/y//L/8v/y//T/9P/0//T/8v/y
//L/8v/0//T/9P/1//T/8//y//H/8v/z//T/9f/0//T/9f/1//f/9//2//b/+P/5//r/
+v/5//j/9//1//X/9f/1//b/9v/2//b/9v/0//T/9P/z//X/9f/1//X/9f/1//X/8//x
//L/8v/y//T/9P/0//T/8f/z//H/8v/0//T/9P/0//T/9P/0//P/8f/w//D/7//x//H/
8P/w//D/8P/x//H/8//1//X/9v/4//j/+P/4//j/+P/4//j/+v/5//n/+v/4//n/+v/6
//v/+//8//v/9//1//P/8//z//X/9f/1//f/+P/4//j/9f/x//D/7v/u/+7/7f/s/+z/
7P/r/+r/6v/q/+r/6v/r/+v/6//q/+r/6v/q/+r/6v/q/+v/6//r/+v/6//q/+r/6v/q
/+v/7f/v//H/9P/8/wQADgAcADIATwBoAH4AmAC7ANYA2gC9AI0AVwAgAOj/vv+Z/3f/
b/+C/57/s//B/8//3P/g/+b/6v/r/+r/6v/s/+3/7v/v//H/8f/w//D/8f/x//P/8//z
//P/8//z//P/8//z//T/9f/2//b/9//4//n//P/8//v/+f/4//X/9f/2//b/9v/2//b/
9v/4//j/+P/4//j/+P/4//n/+f/5//n/+v/7//v//P/8//r/+v/6//z//P/9//3//v8B
AAEAAgACAAAAAAAAAAAABAAEAAYABgAEAAQABAAEAAgACAAKAAoACAAIAAgACAAJAAkA
CQALAAwADQANAA4ADgAOAA4ADgAOAA4ADgAOAA8ADwAPAA4ADAAMAAoACQALAAsACgAJ
AAgABwAGAAYACAAIAAgACAAHAAYABgAFAAYABgAFAAQAAQABAAAA//8AAP///v/+//3/
/P/8//z/+//7//r/+f/2//b/9f/1//f/9//3//f/9//2//b/9P/y//L/8v/y//T/9P/z
//P/8v/y//L/8v/y//L/8v/y//L/8v/y//L/9P/0//T/9f/1//X/9f/1//X/9f/1//X/
9v/2//f/9//3//f/9v/2//b/9//4//j/+v/6//r/+f/5//n/+f/6//r/+v/6//r/+P/4
//j/9//3//f/9//3//f/9//3//X/9//2//T/9P/2//b/9v/2//b/9v/2//X/9P/0//X/
9f/1//X/9P/0//T/9P/1//X/+f/7//v//P/8//z//P/8//z//P/8//z//v/9//3//v/8
//3//v/+/wAA//////3/+//5//f/9//3//n/+f/5//v//P/8//z/+P/1//X/9P/y//L/
8f/w//D/8P/v/+7/7P/s/+z/7P/v/+//7//u/+7/7v/u/+7/8P/w//H/8f/v/+//7//u
//D/8P/w//H/8f/1//f/+v8AAAgAEgAeADIATwBoAHoAlAC3ANAA2ADDAJkAYQAmAOz/
wP+f/4H/c/9+/5j/r//D/9P/4P/o/+7/8v/x//D/8v/0//X/9v/3//n/+f/4//j/+f/5
//v/+f/5//n/+f/7//v/+//7//z//f/+//7//v/+//7/AAABAAEAAAAAAP////8AAAAA
AAAAAAAAAAAAAAAAAAAAAAIAAgACAAMAAgABAAAAAAACAAMABQAGAAQABAAEAAYABAAF
AAUABgAHAAcACAAIAAgACAAIAAgACgAKAAwADAAMAAwADAAMAAwADAAOAA4AEAAQABAA
EAAPAA8ADwARABAAEQARABIAFAAUABQAFAAUABQAFAAUABUAFQAVABQAFAAUABIAEQAR
ABEAEAAPABAADwAOAA4ADgAOAA4ADgANAAwADAALAAgACAAHAAYABgAHAAcABwAGAAUA
BAAEAAMAAgACAAIAAQABAAAA///+//7//f/9///////////////+//7//P/6//r/+v/6
//r/+v/5//n/+P/4//j/+P/4//j/+P/4//n/+v/7//z//P/8//z//f/7//v/+//7//3/
/f/9//3//v/+/////////////v/+//7///8AAAAAAgACAAIAAQAAAP///v/+/wAAAAAA
AAAA///+//3/+//9//3//f/9//////////3/+//8//z//v/+//7//v/+//3//P/7//n/
+v/6//v/+//7//v/+v/6//r/+v/7//v//f//////AAACAAIAAgACAAAAAAAAAAAAAgAB
AAEAAgACAAMABAAEAAQAAwADAAEAAQD///3//f/7//3//f/9////AAAAAAAA/P/5//n/
+P/4//j/9//2//b/9v/1//T/9P/0//T/9P/3//f/9//2//T/9P/0//T/9P/0//X/9f/3
//f/9//2//T/9P/0//X/9f/5//v//v8CAAoAFAAgADYAUwBsAHwAlACxAM4A4ADVAKsA
dQA6AAAA0P+t/4//ff+C/5r/s//H/9f/5v/s//L/9v/5//r/+P/6//v//P///wEAAQAA
AP7//////wEAAQABAAEAAQADAAMAAwADAAQABQAGAAYACAAIAAgACgAKAAkABwAGAAcA
BwAIAAgACAAIAAgACAAIAAgACAAIAAoACgAKAAsACQAJAAkACgANAA0ADgAOAAwADAAM
AA4ADAANAA0ADgAQABEAEwAUABQAFAAUABQAFgAWABgAGAAYABgAGAAYABgAGAAaABoA
HAAcABwAHAAbABsAGwAdACAAIQAhACIAIAAgACAAIAAiACIAIgAiACMAIwAjACIAIQAg
AB0AGwAeAB8AHwAfAB0AGwAZABgAGgAaABoAGgAbABoAGgAZABYAFgAVABQAFQAVABQA
EwASABEAEAAQAA8ADgAOAA4ADQANAAwACwAKAAoACQAJAAcABwAHAAcACQAIAAgABgAG
AAYABgAGAAYABgAFAAUABAAEAAQABAAGAAYABgAGAAYABgAGAAYABAAEAAQABQAHAAcA
BwAHAAcABwAHAAcACgAKAAsACwALAAsACgAKAAgACQAKAAoADAAMAAwACwAJAAkACQAK
AAoACgAKAAoACgAKAAoACQALAAgACgAKAAoACgAKAAoACgAJAAoACgALAAsACgAJAAcA
BgAIAAgACQAJAAsADQANAA4AEAAQABAAEAAQABAAEAAQAA4ADQANAA4AEAARABIAEgAS
ABEAEQAPAAsACQAHAAcACQALAAsACwALAAwADAAMAAoABwAHAAYAAgACAAEAAAAAAAAA
///+//7//v/+//7//////////v/+//7//v/+//7//v///////f/9//3//P/8//z//P/9
/wEAAwADAAQACAAQABoAJgA4AFUAcgCGAJ4AwwDkAPgA8QDPAJ0AZgAuAP7/0f+p/43/
kP+m/7//z//d/+r/8P/2//z//f/+//3//v/+//7/AQADAAMAAgAAAAEAAQADAAMAAwAD
AAMAAQABAAEAAQACAAMABAAEAAUABgAHAAoACgAJAAcABgAHAAcACAAIAAYABgAGAAYA
CAAIAAgACAAIAAgACAAJAAcABwAHAAgACQAJAAoACgAKAAoACgAMAAwADQANAA4ADwAP
ABAAEAAQABAAEAAQABIAEgAUABQAFAAUABQAFAAWABYAGAAYABoAGgAaABoAGwAbABsA
HQAeAB8AHwAgACAAIAAgACAAIAAgACAAIAAhACEAIQAgACIAIgAgAB8AHwAfAB4AHQAe
AB0AHAAcABoAGgAaABoAGwAaABoAGQAWABYAFQAUABMAEwASABEADgANAAwADAANAAwA
DAAMAAsACwAKAAkABgAGAAUABQAHAAcABwAHAAUABAAEAAIABAAEAAQABAAGAAYABQAF
AAIAAgACAAIABAAEAAQABAADAAIAAQAAAAIAAgACAAMAAwADAAMAAwADAAMAAwADAAIA
AgADAAMAAwADAAIAAgACAAMABAAEAAQABAAEAAMABQAFAAUABgAGAAYABgAGAAYABgAG
AAUABQAFAAUABQADAAMAAwABAAEAAgACAAIABAAEAAQABAAFAAUABQAFAAQAAwADAAIA
AwADAAMAAQABAAIAAgACAAIAAgACAAIAAgACAAEA/v/+//////8AAAEAAQACAAAAAAAB
AAEAAgADAAIAAgAFAAYABwAIAAYABgAGAAYACAAHAAcACAAIAAkACgAKAAoACQAJAAcA
BQADAAEAAQABAAMAAwADAAMABAAEAAQABAABAAEAAAD8//z/+//6//r/+v/5//j/9v/2
//b/9v/4//n/+v/6//j/+P/4//j/9v/2//f/9//3//f/9//2//b/9v/2//f/+f/7//3/
AgAKABQAHAAoAD4AWwByAIoAqADLAOYA7gDZAK8AfQBGAA4A4P+5/5X/g/+M/6L/uf/J
/9f/5P/s//D/9P/3//j/9v/4//n/+v/9///////+//3//f/8//3///////////8BAAEA
AQABAAAAAQACAAIABAAEAAQABgAGAAUAAwACAAEAAQACAAIAAgACAAIAAgACAAIAAgAC
AAQABAAEAAUAAwADAAMABAAGAAcACQAKAAgACAAIAAoACAAJAAkACgANAA0ADgAOAAwA
DAAMAAwAEAAQABIAEgASABIAEgASABMAEgATABIAEwAUABUAFgAVABUAFQAXABgAGQAZ
ABoAGwAcAB0AHgAcABwAHAAcAB8AHwAfAB4AHAAcABoAGQAZABkAGAAXABgAFwAWABYA
FgAWABYAFgAVABQAFAATABIAEgARABAAEQARABAADwAMAAsACgAKAAkACAAIAAgACQAJ
AAgABwAEAAQAAwADAAUABQAFAAUABQAEAAQAAgAAAAAAAAAAAAEAAgACAAMAAQAAAP//
/v/+//7//v/+//z//P/8//z//P/8//z//f/9//3//f/9//v/+//7//v//v/+//////8B
AAEAAAAAAP////////7/AAAAAAAA//////////8AAAIAAgACAAIAAAAAAAAA////////
/////wEAAQABAP///f/+//7//v8AAAIAAgABAAAA///+//z//P/8//v//P/8//3//f/9
//3//P/8//z//P/9//3//f//////AAACAAIAAgACAAQABAAEAAQAAgABAAEAAgAEAAUA
BgAGAAQAAwADAAEA///9//v/+//9//////////3//v/+//7//f/7//z//P/3//b/9P/y
//L/8v/x//D/8P/w//D/8P/v/+//7//u//D/8P/w//D/8v/y//P/8//x//H/8f/w//D/
8P/w//H/9f/1//P/+P8CAA4AGAAmAD4AWQBwAIYApADDANoA3AC/AI8AVQAaAOT/uv+X
/3v/d/+K/6T/uf/L/9n/4v/m/+r/7P/v//L/8v/0//X/9v/1//f/9//2//j/+f/5//v/
+//7//v/+//7//v/+//7//r/+//8//z//v/+//7/AAABAAEAAAAAAP////8AAAAA/v/+
//7//v/+//7//v/+//7//v/+/////f/9//3//v//////AAAAAP7//v/+/wAAAgADAAMA
BAAFAAUABgAGAAYABgAGAAYACAAIAAoACgAKAAoACgAKAA4ADgAQABAADgAOAA4ADgAP
AA8ADwARABQAFQAVABYAFgAWABYAFgAYABgAGAAYABcAFwAXABYAFgAWABQAEwAVABUA
FAATAA==
         </WaveFormData>
      </LeadData>
      <LeadData>
         <LeadByteCountTotal>10000</LeadByteCountTotal>
         <LeadTimeOffset>0</LeadTimeOffset>
         <LeadSampleCountTotal>5000</LeadSampleCountTotal>
         <LeadAmplitudeUnitsPerBit>4.88</LeadAmplitudeUnitsPerBit>
         <LeadAmplitudeUnits>��V</LeadAmplitudeUnits>
         <LeadHighLimit>2147483647</LeadHighLimit>
         <LeadLowLimit>268435456</LeadLowLimit>
         <LeadID>V4</LeadID>
         <LeadOffsetFirstSample>0</LeadOffsetFirstSample>
         <FirstSampleBaseline>0</FirstSampleBaseline>
         <LeadSampleSize>2</LeadSampleSize>
         <LeadOff>FALSE</LeadOff>
         <BaselineSway>FALSE</BaselineSway>
         <ExcessiveACNoise>FALSE</ExcessiveACNoise>
         <MuscleNoise>FALSE</MuscleNoise>
         <LeadDataCRC32>369704579</LeadDataCRC32>
         <WaveFormData>
AgACAAIAAgABAAAA///+/wAAAAAAAAAAAAAAAAAAAAAAAAAAAAAAAAAAAAAAAAAAAAAA
AAAAAAAAAAAAAAAAAAIAAgACAAIAAgACAAIAAgACAAIAAgACAAMABAAFAAYACAAIAAgA
CAAHAAYABQAEAAYABgAGAAYABgAGAAYABgAEAAQABAAEAAQABAAEAAQAAgACAAIAAgAA
AAAAAAAAAAIAAgACAAIAAAAAAAAAAAAAAAAAAAAAAAIAAgACAAAA/v/+//////////7/
/v/+//3//P/8//3///8AAAIABAADAAUABgAGAAcABwAIAAgABQAFAAUABwAIAAkACwAL
AAkACAAIAAgAAwAAAP////8AAAIAAAAAAP7//v/+//3//P/6//n/9//2//b/9v/1//T/
8//y//D/8P/w//D/8P/w/+//7//w//D/8P/w//D/8P/x//H/8f/v/+//7//v/+3/7f/t
/+3/8P/y//P/9////wcAEQAkAEIAaQCQALQA4QARATsBTwFAARMBzgB1ABcA1f+q/4r/
ev+H/6L/tf/B/9D/2f/e/+H/5P/m/+b/5v/n/+j/6f/o/+j/6P/p/+v/6//r/+v/7P/t
/+3/7f/s/+v/6v/q/+3/7f/t/+3/7f/t/+7/7//t/+3/7f/s/+7/7//v/+//8f/x//H/
8//x//H/8v/y//T/9P/0//T/9P/0//T/9P/z//T/9P/0//b/9v/2//b/+f/5//n/+f/6
//n/+P/3//n/+f/5//n/+f/6//r//P/8//v/+v/5//z//v/+//7//////wAAAAAAAAAA
AQACAAMAAwAEAAQAAQABAAMAAwAEAAQABQAFAAcABwAHAAcABwAGAAUABAABAAEAAQAB
AP//////////AQAAAAAA//////////////7//f/9//3//v/8//v/+v/6//r/+v/5//j/
9//3//b/9f/1//X/8//1//X/8//z//H/8f/x//H/8v/y//P/8v/x//H/8//z//D/8P/w
/+//7//v/+//7//x//H/8f/x//H/8f/y//L/8P/w//H/8v/y//L/8f/x//L/8v/z//X/
9f/1//b/9v/2//b/8//1//X/9f/3//f/9//3//b/9v/3//f/9v/2//f/9//2//b/9P/1
//X/9f/3//j/+f/6//n/+P/2//T/+P/4//j/9//0//T/9P/0//T/9P/0//T/8v/z//T/
9v/3//X/9P/0//T/9P/0//X/9//4//j/+f/6//v//f/+//7//v///wEAAgD///////8B
AAIAAwAFAAUABQAEAAQABAD///z/+//7//3/AAD//wAA/v/+//7//f/4//b/9f/z//P/
8v/x/+//8f/x//H/8P/w//D/8P/w/+7/7f/t/+7/8P/w//D/8P/y//P/8//z//H/8f/x
//H/8f/x//H/8f/0//T/9//5////BwARACIAPgBjAIYApgDNAP0AJwE9ATIBAwG6AF8A
BwDL/6L/iP98/4f/nv+z/8P/0v/f/+T/6f/u//L/8v/y//P/9P/1//b/9v/2//f/9f/1
//X/9f/2//f/9//3//n/+f/5//r/+//7//v/+//5//n/+v/7//v/+//7//r/+//9//7/
//////////8BAAAA//////7//v/+//7//v8AAAAAAAAAAP//AAAAAAAAAAAAAAAAAAAB
AAEAAQABAAEAAQABAAEAAwADAAMAAwADAAQABAAGAAUABQAFAAUABgAIAAgACAAJAAkA
CgAKAAoACgALAAwACwALAAwADAANAA0ADwAPABAAEAARABEAEAAPAA4ADQANAAwACwAK
AAkACQAJAAkACQAJAAkACQAJAAgACAAHAAUABQAFAAUABQAFAAYABwAFAAIAAAD+//3/
/P/7//n/+v/5//n/+P/3//f/9//1//f/9//1//X/9P/z//L/8f/w/+7/7f/q/+r/6//u
/+//7v/u/+7/7f/r/+v/6//r/+v/6//r/+v/6f/p/+r/6v/o/+j/6f/q/+z/7P/r/+v/
6v/q/+v/7f/t/+3/7v/u//D/8P/t/+//7//v//H/8f/x//H/8P/w/+//7//u/+7/8f/x
//D/8P/u/+//7//v//D/8P/w//D/8P/w/+//7v/w//D/8v/y//L/8v/y//H/8P/v/+z/
7f/u//D/8f/x//D/8P/w/+7/7v/v//H/9P/0//X/9v/1//f/+P/4//f/9//4//j/+f/5
//n/+//6//v//f/9//3//P/8//z/+f/2//X/9f/2//j/9v/2//j/+P/4//f/9P/y//H/
7//r/+r/6f/n/+n/6f/p/+j/6v/q/+r/6v/q/+n/6f/q/+n/6P/n/+b/6P/p/+n/6f/r
/+v/6//r/+n/6f/p/+n/6v/q/+//8//3//3/CQAeADwAXQCCAKYA0wAFATEBRwE6AQsB
xABpABEA1f+s/4z/fv+L/6L/s//B/87/2f/e/+P/5v/m/+b/6P/p/+r/6//q/+r/6v/r
/+v/6//r/+v/7f/v//D/8f/v/+//7//w//H/8f/x//H/8f/x//L/8//x//H/8f/w//D/
8f/x//H/8f/x//H/8//1//X/9v/2//T/9P/0//T/9P/0//T/9P/1//b/9v/2//b/9v/2
//b/+f/5//n/+f/6//n/+P/3//n/+f/5//n/9//4//j/+v/8//3//v////7/AAAAAAAA
/////wAAAAACAAIAAwAEAAUABQAGAAYABAADAAQAAwADAAQABgAHAAUABQAFAAUABQAE
AAMAAgABAAEAAQABAP///////////f/8//z/+//9//3//f/9//z/+//7//v/+v/4//f/
9v/0//T/9P/z//L/8f/x//D/8P/x//L/8f/x//H/7//v//H/8f/x//H/8P/u/+3/6v/q
/+v/7v/v/+z/7P/s/+v/6//r/+v/6//r/+v/6//r/+v/6//s/+z/7v/u/+//8P/u/+7/
7f/t/+z/7P/t/+//8f/x//L/8v/w//D/7f/v//H/8f/z//P/8f/x//D/8P/x//H/8P/w
//H/8f/w//D/9P/z//L/8P/w//D/8P/w//D/8P/u//D/8P/x//H/7//u/+7/7v/u/+7/
7//x//T/9P/1//b/9f/3//j/+P/5//n/+v/6//f/9//3//n/+v/7//3//f/9//z//P/8
//j/9P/y//H/8//2//X/9v/0//T/9P/z//D/7v/t/+v/6//q/+n/5//l/+X/5f/k/+T/
5P/k/+T/4v/h/+H/4v/k/+T/5P/k/+L/4//j/+P/5f/l/+X/5f/n/+f/5//n/+j/6v/r
/+v/7f/5/wcAHAA+AGkAkAC4AOkAGwFLAWcBWgErAeYAkQA3APH/vP+U/4L/if+g/7f/
xf/S/9v/4P/j/+b/5P/i/+T/5f/m/+f/6v/q/+r/6//p/+n/6f/p/+z/7f/t/+3/7f/t
/+3/7v/v/+//7//v/+3/7f/u/+//7f/t/+3/7P/t/+//8P/x/+//7//v//H/8//z//T/
9P/0//T/9P/0//L/8v/y//L/9f/2//b/9v/2//b/9v/2//f/9//3//f/9//3//f/9//5
//n/+f/5//f/+P/4//r/+//7//v/+//+/wAAAAAAAAEAAQACAAIABAAEAAUABgAGAAUA
BQAEAAQABQAIAAkABgAGAAcABwAJAAkACQAJAAsACgAJAAgABwAHAAcABwAFAAUABQAF
AAUABAAEAAMAAwADAAMAAwACAAEAAQABAP7//P/7//r/+v/6//r/+f/2//X/9f/0//P/
8//z//H/8//z//H/8f/w/+//7v/t/+//7v/u/+z/6//r/+3/7f/u/+7/7v/t/+3/7f/t
/+3/6//r/+v/6//s/+3/7//w/+7/7v/v//D/7//u/+z/6//s/+z/7f/v/+//7//w//D/
8P/w/+3/7//x//H/8//z//H/8f/w//D/8//z//L/8v/x//H/8P/w//D/8f/x//H/8P/w
//D/8P/w//L/8v/y//L/8v/w//D/8P/u//D/8P/x//H/7//u/+7/7v/u/+7/7//x//L/
8v/z//T/9f/3//j/+P/3//f/+P/4//f/9//3//n/+v/7//3//f/7//r/+v/6//n/9v/1
//X/9v/4//b/9v/4//j/+P/3//T/8v/x/+//7//u/+3/6//q/+n/6P/m/+j/6P/o/+j/
6P/n/+f/6P/o/+j/6P/o/+b/5//n/+f/6f/p/+n/6f/p/+n/6f/p/+b/6v/v//H/9///
/wsAIABEAG0AkgC4AOUAGQFFAVkBSgEdAdgAfwAjAOH/sv+O/37/i/+k/7f/xf/Q/9v/
4v/n/+j/6v/s/+r/6//s/+3/7P/s/+z/7f/v/+//7//v/+7/7//v/+//7//v/+//8P/x
//H/8f/x//H/8f/y//P/8//z//P/8v/y//P/8//z//X/9f/1//f/9f/1//b/9v/2//b/
9v/2//j/+P/4//j/+P/4//f/9v/3//j/+f/6//3//f/9//3//v/9//z/+//8//3//v//
////AAAAAAIAAQABAAEAAQACAAQABAAEAAMAAwAEAAQACAAIAAkACgANAA0ADgAOAA0A
DQAPAA8ADgAOAA8ADwANAA0ADQANAA8ADgANAAwACQAJAAkACQAJAAkACQAJAAsACgAK
AAkACAAHAAYABQAGAAUABQAFAAQAAgABAAAA/v/+//7//f/8//v/+//6//n/+f/5//f/
9//3//X/9f/3//f/9//3//X/9P/0//L/8//z//X/9f/0//T/9P/z//T/9f/2//f/9v/1
//T/8//z//P/9P/0//L/8v/z//T/9P/0//P/8//0//T/9f/3//f/9//4//j/9v/2//P/
9f/3//f/+f/5//n/+f/4//j/+f/5//j/+P/7//v/+v/6//j/+f/5//n/+P/4//j/+P/6
//r/+f/4//j/+P/4//n/9//2//j/9v/2//b/9v/4//j/+P/2//T/9P/1//X/9//2//b/
9v/2//b/9//5//r/+v/7//z/+//9//7//v/9//3//v/+/////////wEAAgADAAUABQAH
AAYABgAGAAMAAAD///////8AAP3//P/9//7///////z/+v/5//f/8//y//H/7//v/+//
7//u/+7/7v/u/+7/7v/t/+3/7v/s/+z/7P/s/+7/7//v/+//8f/x//H/8f/v/+//7//v
/+7/8P/1//n///8FAA0AHAA0AFkAfgCgAMcA9QAjAUMBRAEhAeIAkQA3AOf/tP+S/4D/
g/+W/6//v//M/9v/5P/n/+z/7v/u//D/8f/y//P/8v/y//L/8//1//X/9f/1//T/9f/1
//X/9f/1//X/9v/3//f/9//3//f/9//4//n/+f/5//n/+P/4//n/+f/5//n/+f/5//v/
+f/5//r/+v/8//z//P/8//7//v/+//7//f/+//7//v8AAAAAAAAAAAEAAQABAAEAAQAB
AAEAAQADAAMAAwADAAMABAAEAAYABwAHAAcABwAGAAgACAAIAAcABwAIAAgADAAMAA0A
DgANAA0ADgAOAA0ADQAPAA8ADgAOAA8ADwAPAA8ADwAPABEAEAAPAA4ADQANAA0ADQAM
AAsACgAJAAcABgAGAAUABgAHAAgACQAIAAcABwAHAAQAAgABAAAAAAAAAAAA///+//3/
/f/8//v/+//7//n/+f/5//f/9//3//f/9//3//n/+P/4//b/9f/1//f/9//0//T/9P/z
//X/9f/1//X/9f/1//X/9f/1//X/9v/2//T/9P/1//b/+P/4//f/9//0//T/9f/3//f/
9//4//j/9v/2//P/9f/1//X/9//3//n/+f/4//j/+//7//r/+v/5//n/+P/4//j/+f/5
//n/9v/4//r/+P/4//b/9v/2//b/9v/2//b/9P/0//T/9f/1//P/8v/y//L/8v/y//P/
9f/0//T/9f/2//n/+//8//z/+f/5//r/+v/5//n/+f/7//r/+//9//3////+//7//v/7
//j/9//3//j/+v/4//j/+P/4//j/9//y//D/7//t/+v/6v/p/+f/5//n/+f/5v/o/+j/
6P/o/+b/5f/l/+b/5v/m/+b/5v/m/+f/5//n/+n/6f/p/+n/5//n/+f/5//k/+b/6f/r
/+3/8//9/wwAJABHAG4AlAC7AO0AIQFNAV4BRwESAckAcQAZANj/qv+I/3//kv+r/7v/
yv/Z/97/3f/g/+b/6v/p/+n/6f/p/+z/7P/s/+3/7f/t/+3/7f/s/+3/7f/t/+//7//v
//D/7//v/+//7//t/+3/7v/v//D/8f/y//L/9P/1//X/9f/z//P/8//1//X/9f/2//b/
+P/4//j/+P/2//b/9v/2//X/9v/2//b/9//4//n/+v/5//n/+f/5//3//f/9//3/+//7
//v/+//7//z//P/+/wEAAQABAAEAAgAEAAQABAAFAAUABgAGAAcABgAGAAYACQAJAAoA
CgALAAsADQANAA4ADgAPAA8ADQANAA0ADQANAAwACwAKAAsACwALAAsACgAJAAgABwAH
AAYABgAFAAcABwAHAAcABgAFAAUABQACAAAA///+//z//P/8//v//P/7//v/+v/5//n/
+f/3//f/9//1//X/9f/1//X/9f/z//L/8v/w//H/8f/z//P/9P/0//T/8//z//P/8//z
//H/7//t/+v/7P/t/+//8P/y//L/8//0//P/8v/w/+//7//w//L/9f/z//P/9P/0//b/
9v/z//X/8//z//X/9f/1//X/9P/0//X/9f/0//T/9//3//b/9v/2//f/9//3//b/9v/4
//f/9v/1//T/8v/y//L/8P/x//L/9P/1//X/9P/0//T/8v/y//P/9f/4//j/+f/6//v/
/f/+//7/+//7//z//P/9//3//f///wAAAQADAAMAAQAAAAAAAAD9//r/+f/5//z//v/8
//z//P/8//z/+//4//b/9f/z//L/8v/y//H/7//v/+//7v/t/+z/6//q/+r/6f/p/+r/
7P/s/+z/7P/s/+3/7f/t/+3/7f/t/+3/7//v/+//7//y//T/9f/3//3/BQATACoATgB3
AJwAyAD5AC0BVwFpAVYBIwHcAH8AJQDl/7b/kv+G/5f/sP+//8v/2P/h/+b/6//u/+7/
8P/v/+//7//v//D/8P/w//H/8f/x//H/8f/z//X/9v/3//b/9f/0//T/9//3//f/9//3
//f/+P/5//f/9//3//b/+P/5//n/+f/3//f/9//5//v/+//8//z//v/+//7//v/8//z/
/P/8//3//v/+//7//v/+//7//v///////////wEAAQABAAEAAQABAAEAAQADAAQABAAG
AAUABQAFAAUABgAIAAgACAAJAAkACgAKAAoACgALAAwADwAPABAAEAANAA0ADwAPABAA
EAARABEAEQARABEAEQARABAADwAOAA8ADwAPAA8ADQANAA0ADQANAAwADAALAAkACQAJ
AAkACAAHAAcABwAIAAYABQAEAAQABAAEAAMAAQD///7//P/7//v/+//5//n/+f/3//f/
+f/5//n/+f/5//j/+P/2//X/9f/3//f/9P/0//T/8//z//P/8//z//P/8//z//P/8//z
//T/9P/0//T/9f/2//T/9P/z//P/8//0//b/+f/3//f/+P/4//r/+v/3//n/+//7//3/
/f/7//v/+v/6//v/+//6//r/+f/5//j/+P/4//n/+f/5//j/+P/4//j/+P/4//f/9v/2
//b/9v/3//n/+P/4//j/9v/2//X/9v/2//b/9v/2//j/+P/4//b/9f/0//T/8//1//T/
9P/0//T/9P/1//f/+P/4//n/+v/7//3//v/+//3//f/+//7//f/9//3///8AAAEAAwAD
AAUABAAEAAQAAQD+//3//f/+/wAA/v/+//7//v/+//3/+P/2//X/8//z//L/8f/v//H/
8f/x//D/7v/u/+7/7v/w/+//7//w//D/8P/w//D/7v/v/+//7//v/+//7//v/+3/7f/t
/+3/8v/0//X/+f///wUAEQAmAEQAawCSALgA4wATAUEBVwFEARMBzgB3AB0A2/+w/4z/
gP+R/6r/vf/J/9T/4f/m/+v/7v/w//D/7v/v//D/8f/0//T/9P/1//X/9f/1//X/9P/1
//X/9f/1//X/9f/2//n/+f/5//n/+//7//z//f/7//v/+//6//n/+f/4//f/+f/5//n/
+//7//v//P/8//z//P/8//z//P/8//z//P/7//z//P/8//z//P/8//z//f/9//3//f8B
AAEAAQABAP//////////AQACAAIABAADAAMAAwADAAYACAAIAAgABQAFAAYABgAIAAgA
CQAKAAsACwAMAAwACQAJAAsACwAMAAwADQANAA8ADwAPAA8ADgAMAAoACAAJAAkACQAJ
AAcABwAHAAcACQAIAAgABwAFAAUABQAFAAYABQAFAAUAAgAAAP///v8AAAAAAAD///7/
/f/9//z/+//7//v/+f/5//n/9//3//n/+f/5//n/9//2//b/9P/z//P/9f/1//T/9P/0
//P/8//z//P/8//x//H/8f/x//P/8//0//T/9v/2//f/+P/2//b/9f/1//T/9P/1//f/
9//3//j/+P/4//j/9f/3//f/9//5//n/+v/7//v//P/7//v/+v/6//v/+//6//r/+v/7
//v/+//6//r/+v/6//r/+v/5//j/+v/6//r/+v/6//r/+v/6//r/+v/6//j/+P/4//n/
+f/5//j/+P/4//b/9v/3//n//P/8//3//v///wEAAgACAAEAAQACAAIA////////AQAC
AAMABQAFAAcABgAGAAYAAwAAAP////8AAAIAAAAAAAIAAgACAAEA/v/8//v/+f/1//T/
8//x//H/8f/x//D/7v/u/+7/7v/w/+//7//w//D/8P/w//D/8v/z//P/8//y//H/8P/v
//H/8f/x//H/9P/2//f/+f///wUADwAgADoAXwCEAKYAzQD7ACcBQQE4AREBzABzABkA
1/+u/5D/fv+H/57/tf/F/9T/3//k/+v/8P/w/+7/8P/x//L/8//0//T/9P/1//f/9//3
//f/9v/3//f/9//3//f/9//4//n/+f/5//n/+f/5//r/+//7//v/+//6//z//f/9//3/
/f/9//3////9//3//v/+//7//v/+//7//P/8//z//P/+/wAAAQACAAAAAAAAAAAAAQAB
AAEAAQADAAMAAwADAAMAAwADAAMAAwAEAAQABgAFAAUABQAFAAYACAAIAAgACQAJAAoA
CgAKAAoACwAMAAsACwAMAAwADAANABAAEQAQABAAEQARABEAEQARABEAEQAQAA8ADgAL
AAsACwALAAsACwALAAsACwAKAAoACQAHAAcABwAHAAYABQAFAAUABQAEAAQABAAEAAQA
BAADAAAA//////7//////////f/7//v/+f/5//v/+//7//v/+//6//r/+P/1//X/9//3
//T/9P/0//P/9f/1//X/9f/z//P/8//z//b/9//5//r/+P/4//n/+v/4//j/9//3//j/
+P/5//v/+//7//z//P/8//z/+f/7//v/+//9//3///////7//v/+//3/+//6//3//f/8
//z/+v/7//v/+//6//r/+v/6//v//P/8//z/+v/6//r//P/8//z//P/8//v/+v/5//b/
+P/4//n/+f/7//r/+v/6//j/+P/5//v//P/8//3//v///wEAAgACAP////8AAAAA////
////AQADAAUACAAJAAcABgAGAAYABAACAAIAAwADAAQAAQAAAAIAAgACAAEA/P/6//n/
9//3//b/9f/z//P/8//z//L/8v/y//L/8v/y//H/8f/y//D/8P/w//D/8P/x//H/8f/z
//P/8//z//P/8//z//P/8v/2//v//f8BAAUADwAeADoAXwCCAKIAxwDzAB8BQQFEAR8B
3ACHAC0A5/+6/5r/iP+L/6D/tf/F/9b/4//o/+3/9P/2//b/9P/1//b/9//6//r/+v/7
//v/+//7//v/+v/7//v/+//9//3//f/+/////////////////wAAAQABAAEAAQAAAAAA
AQABAAEAAQABAAEAAwABAAEAAgACAAIAAgACAAIAAgACAAIAAgADAAQABAAEAAIAAgAC
AAIAAwADAAMAAwAHAAcABwAHAAcABwAHAAcACQAKAAoADAAMAAsACgAJAAwADgAOAA4A
DQANAA4ADgAOAA4ADwAQABMAEwAUABQAEQARABMAEwAUABQAFQAVABUAFQAVABUAEwAS
ABEAEAAQABEAEgATABEADwANAAsADAAMAA0ADQALAAsACwALAAoACQAJAAkACgAIAAcA
BgAGAAYABgAFAAIAAQABAAAAAQABAAEA///9//3/+//7//n/+f/5//n/+//6//r/+P/3
//f/+f/5//b/9v/2//X/9//3//f/9//3//f/9//3//f/9//4//j/9//2//b/9v/3//j/
+P/5//j/+P/5//v/+//7//z//P/8//z/+f/7//v/+//9//3//f/9//z//P/7//v/+v/6
//3//f/8//z/+v/7//v/+//8//r/+v/6//r/+v/6//r/+v/4//j/+P/5//n/+P/2//X/
9P/2//b/9//5//r/+v/7//z//f///wAAAAD/////AAAAAP3//f/9////AQADAAYABwAF
AAQABAAEAP///P/7//v//v8AAP7//v/+//7//v/9//r/+P/3//X/8//y//H/7//t/+3/
7f/s/+z/7P/s/+z/7P/r/+v/7P/u/+7/7v/u/+7/7//v/+//7f/t/+3/7f/t/+3/7f/t
//L/9P/z//P/9//9/wcAGAAyAFkAhACmANEABQE3AV0BZAFJAQ4BvQBhABEA2P+q/4z/
i/+i/7f/xf/Q/9v/4v/n/+7/8P/u/+z/7f/u/+//8v/y//L/8//z//P/8//z//T/9f/1
//X/8//z//P/9P/1//X/9f/1//f/9//4//n/+f/5//n/+P/2//f/9//3//f/9//3//n/
+f/5//r/+v/6//r/+v/6//r/+v/6//r/+f/6//r/+v/6//r/+v/6//n/+f/5//n/+//7
//v/+//9//3//f/9//3//v/+/wAA//////////8AAAIAAgACAAMAAwAEAAQABQAEAAQA
BAAHAAcACAAIAAkACQALAAsACgAKAAsACwALAAsACwALAA0ADAALAAoACQAJAAkACQAJ
AAkACQAJAAcABgAGAAUABQAFAAUABQACAAEAAQABAAIAAAD///7//f/8//v/+f/4//f/
9//2//X/9f/1//P/8f/x/+//7//x//H/8f/x/+//7v/u/+z/6//r/+3/7f/u/+7/7v/t
/+v/6//r/+v/6//r/+v/6//p/+n/6v/q/+r/6v/r/+z/7P/s/+v/6//s/+z/7f/v/+7/
7f/t/+z/7v/u/+v/7f/t/+3/7//v/+3/7f/s/+z/7v/v/+//8P/v/+//7v/u//D/8f/x
//H/8P/w//D/8P/u/+7/7f/s/+z/7P/s/+3/7f/s/+z/7P/u/+7/7f/t/+v/6//s/+z/
6//r/+z/7P/s/+z/7P/s/+z/7P/s/+z/7P/s/+r/6P/o/+n/6f/r/+r/6v/q/+r/6v/r
/+3/7P/s/+3/7v/w//P/9f/2//X/9f/2//b/9f/1//X/9//4//n/+//7//v/+v/6//r/
9//0//P/8//0//b/9P/0//P/8v/x/+//7f/s/+z/6//p/+j/5//l/+P/4//j/+L/4P/g
/+D/4P/h/+H/4v/k/+L/4v/i/+L/4v/j/+P/4//h/+H/4f/h/+P/4//j/+P/4v/k/+f/
6//x//n/AwAWADYAXwCCAKYA1wAJATUBTwFKASEB4ACLAC0A5/+2/47/eP99/5T/qf+3
/8T/z//W/9v/3v/g/+D/4P/h/+L/4//k/+T/5P/l/+T/4//i/+H/5P/l/+X/5f/l/+X/
5f/m/+f/5//n/+f/5//n/+j/6f/p/+n/6f/o/+b/5//n/+f/6f/p/+n/6//q/+n/6f/o
/+r/6v/q/+r/6v/q/+r/6v/t/+7/7v/u/+z/7P/s/+z/7f/t/+3/7f/t/+3/7f/t/+//
7//v/+//8f/y//L/9P/z//P/8//z//P/9P/z//L/9P/1//f/+P/5//j/+P/4//v/+//8
//z//f/9///////8//z//f/9//3//f/9//3////+//3//P/5//n/+f/5//f/9//3//f/
+f/4//j/9//1//X/9f/1//b/9f/1//X/9v/0//P/8v/w//D/8P/v//D/7//v/+7/7//v
/+//7f/r/+v/6f/p/+v/6//r/+v/6//q/+r/6P/l/+X/5//n/+f/6P/p/+n/5//n/+f/
5//n/+f/5//n/+X/5f/m/+b/5v/m/+f/6P/m/+b/5f/l/+b/5v/n/+n/6f/p/+r/6v/s
/+z/6f/r/+r/6f/q/+n/6//r/+r/6v/t/+3/7P/s/+3/7f/s/+z/6v/r/+v/6//q/+r/
6v/q/+z/7P/r/+r/6v/q/+r/6//r/+z/7P/r/+r/6f/o/+j/6P/o/+b/6P/o/+n/6f/p
/+j/6P/o/+b/5v/n/+n/6v/q/+v/7P/t/+//8P/w//H/8f/y//L/8f/x//H/8//0//X/
9//3//X/9P/0//T/7//s/+v/6//u//D/7v/u/+7/7v/u/+3/7P/q/+n/5//k/+L/4P/d
/93/3f/d/9z/3P/c/9z/3P/c/9v/2//c/97/3v/e/97/3P/d/93/3f/f/9//3//f/93/
3f/d/93/4v/i/+P/5//t//X/AQAWADYAXQCAAKYA0wADASsBPQEoAfMAqABNAPf/u/+U
/3b/bv9//5j/q/+5/8b/zf/S/9f/2v/c/97/3v/f/+D/4f/g/+D/4P/h/+P/4//j/+P/
4v/j/+P/4//l/+X/5f/m/+b/5f/k/+P/5P/l/+f/6f/p/+n/6f/o/+j/6f/p/+n/6f/p
/+n/6//r/+v/7P/s/+r/6v/q/+r/6v/q/+r/6v/t/+7/7v/u/+z/7P/s/+z/7v/v//D/
8f/x//H/8f/x//H/8f/x//H/8f/y//L/9P/1//X/9f/1//j/+v/6//r/9//3//j/+P/6
//r/+//8//////8AAAAA/////wEAAQAAAAAAAQABAAMAAwADAAMAAQAAAP///v8BAP//
/////w==
         </WaveFormData>
      </LeadData>
      <LeadData>
         <LeadByteCountTotal>10000</LeadByteCountTotal>
         <LeadTimeOffset>0</LeadTimeOffset>
         <LeadSampleCountTotal>5000</LeadSampleCountTotal>
         <LeadAmplitudeUnitsPerBit>4.88</LeadAmplitudeUnitsPerBit>
         <LeadAmplitudeUnits>��V</LeadAmplitudeUnits>
         <LeadHighLimit>2147483647</LeadHighLimit>
         <LeadLowLimit>268435456</LeadLowLimit>
         <LeadID>V5</LeadID>
         <LeadOffsetFirstSample>0</LeadOffsetFirstSample>
         <FirstSampleBaseline>0</FirstSampleBaseline>
         <LeadSampleSize>2</LeadSampleSize>
         <LeadOff>FALSE</LeadOff>
         <BaselineSway>FALSE</BaselineSway>
         <ExcessiveACNoise>FALSE</ExcessiveACNoise>
         <MuscleNoise>FALSE</MuscleNoise>
         <LeadDataCRC32>3950528269</LeadDataCRC32>
         <WaveFormData>
AgACAAIAAgAAAAAAAAAAAAAAAAAAAAAA/v/+//7//v8AAAAAAAAAAP7//v/+//7//v/+
//7//v/+//7//v/+/wAAAAAAAAAAAAAAAAAAAAACAAIAAgACAAQABAAEAAQABgAGAAYA
BgAEAAQABAAEAAQABAAEAAQABgAGAAYABgAGAAYABgAGAAQABAAEAAQABAAEAAQABAAD
AAIAAQAAAAIAAgACAAIAAAAAAAAAAAD+//7//v/+/wAAAAAAAAAA/f/9//3//v8AAP7/
/f/9//3//P/9//3/AAABAAIAAwAEAAYABgAGAAYABgAGAAYAAwADAAQABgAIAAoADAAM
AAoACQAJAAkABwAEAAIAAgACAAMAAwACAAIAAgAAAP///v/9//v/+f/5//f/9f/1//L/
8v/y//L/8P/v/+3/7f/u/+7/7v/t/+//8P/w//H/7//v/+//7//t/+7/7v/u/+7/7f/t
/+3/7//v//H/9P/5//7/CgAjAEYAdACkANQADAFIAX8BpAGlAYABNwHNAFoABgDU/7D/
n/+l/7b/w//O/9f/3//i/+P/4//k/+T/5f/k/+T/5f/k/+T/5P/k/+X/5v/o/+n/6P/o
/+n/6f/m/+b/5v/m/+f/6P/p/+n/6v/q/+r/6//q/+n/6P/n/+r/6v/r/+v/7P/s/+z/
7f/s/+z/7P/s/+v/6//r/+v/6//r/+v/6//p/+n/6v/q/+v/7P/t/+7/8f/x//H/8f/v
/+//8P/x//H/8f/x//H/8v/z//P/8//y//H/8P/v/+//8f/y//L/8//z//X/9//1//X/
9f/2//j/+f/5//n/9//3//f/9//3//j/+f/6//r/+v/6//r//P/7//r/+v/5//f/9v/1
//X/9f/2//b/9v/2//b/9f/0//T/9P/0//b/9//3//X/9f/0//P/8P/y//L/8v/y//H/
8P/w//D/7//t/+3/7P/r/+v/6//r/+n/6f/o/+f/6v/r/+z/7f/t/+v/6//r/+r/6f/n
/+b/6P/o/+j/6P/p/+n/6f/p/+n/6f/p/+r/6P/p/+n/6f/o/+j/6P/o/+j/6P/p/+r/
6v/s/+z/7P/s/+v/6//r/+z/7f/u/+7/7v/u/+7/7f/v/+//7//w/+//7v/s/+v/6f/q
/+r/6f/q/+v/7P/t/+z/7P/r/+r/7v/v/+//7v/s/+7/7v/u/+7/7f/s/+v/6v/r/+v/
6//s/+r/6P/n/+f/6v/q/+z/7f/u/+//8P/x//L/9P/0//T/9v/2//b/9v/1//X/9v/4
//j/+v/8//z/+v/5//n/+f/5//b/9P/0//b/9//3//b/9P/0//L/8f/u/+3/6//p/+f/
5f/j/+P/5P/k/+T/5P/k/+P/4f/h/+D/4P/g/9//4P/i/+P/5f/l/+X/5f/l/+P/5P/k
/+T/5P/j/+P/4//l/+f/6f/s/+//9P/+/xMANABgAI4AugDwACoBZQGKAYsBZgEZAasA
PgDw/8L/pP+V/5f/pv+1/8L/z//Z/9z/3//j/+b/5v/n/+b/5v/n/+b/5v/m/+b/5v/m
/+f/5//o/+j/6f/p/+n/6v/r/+z/7P/s/+z/6//p/+j/5//n/+j/6f/q/+v/7f/u//D/
8f/u/+7/7v/v/+7/7v/u/+7/7//v/+//7//x//H/8f/x//H/8f/y//L/8f/w/+//7v/x
//H/8f/x/+//7//w//H/8f/x//H/8f/y//P/8//z//X/9f/1//X/9f/3//j/+P/3//f/
+f/7//n/+f/5//r/+P/5//n/+f/7//v/+//7//v//P/9//7//P/8//z//P/6//n/+P/4
//b/9f/1//X/9//3//j/+P/4//j/+P/3//b/9v/2//b/+P/5//n/9//2//T/8v/u/+3/
7P/r/+r/6//q/+r/6v/p/+f/5//m/+X/5f/l/+X/4//j/+L/4f/f/9//3//f/+H/3//f
/9//3//f/97/3v/c/9z/3P/c/93/3f/d/93/2v/Z/9j/2P/a/9v/2//b/9v/3P/d/97/
3P/c/93/3v/c/97/3v/e/+D/3//f/9//3v/f/+D/4P/i/+L/4v/h/9//3//f/+D/4v/i
/+H/4f/h/+L/4v/h/+P/4//j/+P/4v/i/+H/4P/g/+H/5P/k/+T/5P/k/+P/4v/h/+D/
4P/h/+L/5P/i/+D/3//f/+D/4P/i/+P/5P/l/+b/5//o/+r/6v/q/+z/7P/s/+z/6f/p
/+r/7P/u//D/8v/y//T/8//z//P/8f/u/+z/7P/s/+3/7f/s/+7/7v/s/+v/6v/p/+f/
5f/i/9//3P/b/9r/2v/a/9r/3P/d/93/3//f/97/3f/b/9r/2v/Z/9n/2//b/9v/2//d
/97/3v/e/97/3f/d/93/3f/f/+P/5P/p/+7/+P8RADQAXgCKALwA9gAyAW8BmAGXAXAB
IwGzAEQA9v/I/6b/l/+b/6z/t//C/8v/0//Y/9v/3f/c/9r/2v/a/9v/3f/e/97/3v/e
/97/3v/f/9//3v/e/9//3//g/+D/4P/g/+H/4v/j/+P/4//k/+X/5//l/+X/5f/l/+X/
5P/k/+P/5P/k/+T/5f/o/+j/6P/o/+n/6f/p/+n/5//n/+f/5//n/+f/6P/o/+r/6v/q
/+r/7f/t/+3/7f/r/+v/7P/t/+//7//v/+//7//v/+7/7f/w//H/8v/z//P/9f/2//b/
9P/z//T/9f/1//X/9f/2//f/+f/6//v/+v/5//j/9//5//r/+//8//r/+v/6//r/+v/5
//j/+P/4//f/9//3//b/9f/1//T/9P/0//T/8//z//T/9f/2//T/9f/1//P/9f/0//P/
8P/w//D/8P/w/+3/7P/s/+z/7P/r/+z/7P/r/+v/6//r/+3/7f/s/+v/6v/p/+j/5//p
/+f/5//n/+f/5//m/+b/5v/m/+b/5v/j/+P/4//j/+b/5//o/+r/6v/r/+v/6//q/+r/
6v/q/+j/6P/p/+r/7P/u/+7/7v/s/+v/6//r/+7/7//w//D/8P/w//D/7//v/+//7//w
/+7/7v/t/+3/8//y//L/8P/w//D/8P/u/+7/7v/u/+//7//v//D/7v/s/+v/6//t/+7/
8f/z//T/9f/2//f/9v/4//j/+P/6//r/+v/6//j/9//3//j/+v/8//7//v8AAP//////
//z/+P/1//T/9//5//r/+v/4//j/9v/1//L/8f/v/+3/7f/r/+n/6f/m/+b/5v/m/+j/
5//l/+X/5v/m/+b/5f/l/+b/5v/n/+b/5f/k/+P/4//k/+T/5P/l/+X/5v/n/+f/6//p
/+j/6f/w/wIAHQBGAHYAqADcABYBVgGXAcABxQGgAVkB7wB+ACgA6v+8/6f/qf+4/8f/
0P/Z/+H/5P/l/+X/4P/e/9//4P/i/+X/5//o/+n/6v/o/+j/6f/p/+j/6P/p/+n/6v/q
/+r/6v/p/+r/6//r/+r/6v/q/+v/6//r/+v/6//u/+7/7//v/+z/7P/s/+3/7//w//H/
8v/x//H/8f/x/+//7//v/+//8f/x//L/8v/w//D/8P/w//H/8f/x//H/8//z//T/9f/1
//X/9f/1//T/9f/1//X/8//z//P/8//0//f/+f/6//v/+//9////////////AAD+////
/////wEAAQABAAEA//8AAAEAAgAEAAQABAAEAAQAAwACAAIAAAD/////////////AAAA
AAAAAAAAAP//AAAAAAAAAAAAAAEAAQD///3//P/7//j/+v/6//r/+v/3//b/9v/2//P/
8f/x//D/8f/x//H/8f/w/+//7f/r/+z/7f/u/+//8f/v/+//7//v/+//7v/u/+z/7P/s
/+z/6//r/+v/6//s/+3/7v/w/+7/7//v/+//7P/s/+z/7P/q/+r/6//s/+7/8P/w//D/
7v/t/+3/7f/w//H/8v/y//D/8P/w/+//8f/x//H/8v/y//L/8f/x//H/8v/y//H/7//v
/+//7//y//T/9P/0//T/9P/z//L/8f/w//H/8f/x//L/8v/w/+//7//u/+7/8P/x//T/
9f/2//f/+P/6//r/+v/4//j/+P/4//n/+f/6//z//P/+/wAAAAD+//3//f/9//z/+v/5
//r/+//7//r/+P/5//r/+f/5//T/8//x/+//7//t/+v/6//o/+j/6P/o/+r/6f/n/+f/
6P/o/+j/5//l/+b/5v/n/+f/5//n/+f/5//o/+j/6P/o/+f/5//n/+X/6f/v//D/8f/2
/wQAHwBIAHgAqgDcABIBUgGNAbIBsQGOAUUB2QBmABQA3v+4/6f/q/+8/8X/zP/V/9//
5v/r/+3/7P/s/+v/6v/q/+v/6//q/+n/6P/o/+j/6f/p/+z/7P/t/+3/7P/s/+z/7P/r
/+z/7f/t/+7/7v/u/+//7//v/+//7//w//D/8f/x//L/8v/y//P/8//y//H/8P/x//H/
8f/x//L/8//0//X/9P/z//P/8v/z//T/9f/2//f/9//3//f/9v/1//X/9f/2//f/+P/5
//j/+f/5//n/+//7//v/+//7//3//v/+//v/+//9////////////AAABAAMABAAFAAUA
BQAFAAUAAwAEAAUABgAEAAQABAAEAAYABQAEAAQABAADAAMAAwADAAMABAAEAAQABAAE
AAMAAgACAAIAAgAEAAUABQADAAEAAAD///z//P/8//z//P/6//j/9//2//b/9f/2//b/
8//z//P/8//0//X/9f/1//T/8//y//H/8//x//H/8f/x//H/8P/w//H/8v/z//T/8f/x
//H/8f/x//H/8f/y//D/8f/x//H/8v/y//L/8v/x//D/8P/w//L/9P/0//T/9P/z//P/
8//0//X/9v/2//T/9P/0//P/9f/1//X/9v/4//j/9//3//X/9v/2//X/9f/1//X/9f/2
//b/9f/0//b/9f/1//b/8v/y//b/9v/2//b/9v/1//T/8//y//P/8//z//T/9f/0//T/
9f/0//T/9v/3//b/9//4//n/+v/8//z//P/8//z//P/8//3//f/+/wAAAAACAAQABAAE
AAMAAwADAAMAAAD+//7//v///////v8AAAAA/v/9//r/+f/3//X/8v/v/+z/6//r/+z/
7f/u/+z/6//p/+n/6P/o/+j/5//p/+r/6v/r/+v/6//r/+v/6//s/+z/7P/s/+v/6//r
/+v/7//x//T/+f/+/wYAFwA2AF4AigC4AOoAIgFdAY4BnwGIAUsB7QB8ABwA3v+4/6P/
of+u/7//yv/T/93/5P/l/+f/6P/s/+3/7P/s/+3/7P/s/+z/7P/s/+z/7f/t/+7/7v/v
/+//7P/s/+z/7P/t/+7/7//v//D/8P/w//H/8f/x//H/8f/y//L/8//z//L/8v/y//P/
8//y//H/8P/z//P/8//z//X/9f/1//X/9f/1//b/9v/0//T/9P/0//f/9//3//f/+f/5
//r/+//5//n/+f/5//j/+f/5//n/+v/7//z//f/7//3//v/+//v/+//9////AAABAAIA
BAACAAMAAwADAAUABQAFAAUAAgACAAIAAgADAAQABQAGAAYABQAEAAQABgAFAAUABQAE
AAMAAwACAAAAAAAAAP////8AAAEAAgACAAMAAwABAP///v/9//r//P/8//z//P/7//r/
+v/6//v/+f/5//j/9f/1//X/9f/3//f/9v/1//f/9//3//f/9f/z//P/8//y//H/7//u
//H/8v/z//T/8//z//P/8//x//H/8f/y//L/8//z//P/9P/0//T/9P/y//L/8//0//T/
9v/2//b/9f/z//L/8f/y//P/9P/0//b/9v/2//X/+P/5//r//P/7//r/+P/3//X/9v/2
//X/9f/5//n/+f/4//f/9v/1//T/9P/0//T/9P/1//X/9f/2//T/8v/x//H/8v/y//T/
9f/z//P/8//z//X/+P/5//r/+P/4//j/+P/5//n/+v/8//z//v8AAAAAAgABAAEAAQD9
//r/+P/4//z//f/9//z//P/8//r/+f/2//X/8//x/+3/6//p/+n/6P/o/+j/6P/p/+n/
6P/p/+n/6P/n/+X/5f/m/+b/5//p/+n/6f/p/+n/6v/q/+r/6P/n/+f/5//l/+n/6//q
/+v/7v/4/wcAJgBOAIAAsgDmACABYQGeAb8BtgGHATcBxgBWAAoA2P+z/6X/sv/D/87/
1//h/+T/5f/l/+r/7v/r/+r/6v/r/+z/7P/s/+z/7P/s/+3/7f/s/+z/7f/t/+7/7v/u
/+7/7f/u/+//7//u/+7/7v/v//D/8f/y//P/8v/y//P/8//0//T/9P/1//T/9P/0//T/
9//3//f/9//3//f/9//3//X/9f/2//b/+P/4//j/+P/5//n/+f/5//v/+//8//3//P/7
//r/+f/6//v/+//7//z//f/+//////8BAAIAAgABAAEAAwAFAAQAAwACAAIAAgADAAMA
AwAFAAUABQAFAAYACAAKAAwACgAKAAoACgAKAAkACAAIAAgABwAHAAcABQAFAAYABgAG
AAYABgAFAAYABgAGAAYABAAFAAUAAwABAAAA///8//7//v/+//7/+//6//r/+v/7//n/
+f/4//X/9f/1//X/9//3//b/9f/0//P/8v/x//L/8f/y//P/9f/1//T/9P/z//L/8f/w
/+z/6//q/+n/7P/t/+7/8P/y//P/8//z//D/8P/w//D/8P/w//H/8v/y//T/9P/0//b/
9f/1//X/9f/1//X/9P/0//T/9P/z//X/9f/1//b/+P/4//f/9//3//j/+P/3//f/+f/6
//j/+P/4//j/9f/0//P/8v/0//X/9v/4//b/9P/z//P/9v/2//j/+f/4//n/+v/7//7/
AAAAAAAA/v/+//7//v//////AAACAAQABgAIAAgABgAFAAUABQAFAAIAAAAAAAIAAwAD
AAIAAgACAAAA///8//v/+f/3//f/9f/z//P/8P/w//D/8P/u/+3/6//r/+z/7P/s/+v/
7f/u/+7/7//v/+//7//v/+//8P/w//D/7v/t/+3/7f/x//X/9//4//v/AgAQAC0AVACE
ALQA7AAqAWgBpQHGAcEBlgFHAdUAZgAYAOL/vP+v/7n/yP/R/9j/4//p/+z/7//x//D/
8P/v/+7/7v/v//D/8P/w//D/7v/u/+//7//z//T/9v/3//P/8v/x//D/8v/0//b/9//2
//b/9v/3//X/9f/1//X/9v/2//f/9//2//b/9v/3//j/+P/4//j/+//7//v/+//6//n/
+P/3//f/9//4//j/+f/6//v//P/7//v/+//7//n/+f/6//v/+//7//v/+//+////////
/wEAAQABAAEAAQADAAQABAABAAEAAwAFAAUABQAFAAYABgAHAAcABwAHAAcABwAHAAkA
CgALAAwADAAMAAwADAAKAAkACAAIAAgABwAHAAcABwAHAAgACAAIAAgACAAHAAQABAAE
AAQABgAHAAcABQAGAAYABgAEAAIAAgACAAIAAAD+//3//P/7//n/+f/4//f/9//3//f/
+f/5//j/9//3//f/9//3//f/9f/1//X/9f/1//T/9P/y//L/8v/y//H/8f/x//H/8f/x
//H/8v/y//P/8//z//L/8v/y//L/9f/2//j/+v/3//j/9//2//b/9f/1//X/+P/5//r/
+v/5//j/9//1//f/9//3//j/9v/2//X/9f/3//j/+P/3//X/9f/1//X/9v/2//X/9P/2
//X/9f/2//b/9v/2//b/9P/0//T/9P/0//T/9P/0//T/9P/0//T/8f/x//H/8v/0//L/
8f/x//T/9P/2//f/9v/3//j/+f/6//z//P/8//7//v/+//7/+//7//z//v8AAAIABAAE
AAYABQAFAAUAAwAAAP7//v8CAAMAAwACAAIAAgAAAP//+//5//b/8//z//H/7//v//D/
8P/w//D/8P/v/+3/7f/w//D/8P/v/+3/7v/u/+//7//v/+//7//t/+7/7v/u/+7/7f/t
/+3/7//x//P/9v/5//7/CgAjAEgAdgCmANYADgFKAYUBrAGpAYIBOwHRAGAADgDY/7T/
p/+v/8D/z//U/93/5f/q/+3/7//w/+7/7//u/+7/7//y//L/8v/y//L/8v/z//P/8v/y
//P/8//w//D/8P/w//P/9P/1//X/9f/2//f/+f/5//n/+f/5//f/9v/2//X/9v/2//b/
9//4//j/+P/4//f/9//3//f/9//3//f/9//5//n/+v/6//j/+P/4//j/+f/5//n/+f/7
//v//P/9//v/+//7//v//v/////////+//3//P/7//3///8AAAAA/f/9////AQABAAEA
AQACAAQABQAFAAUABQAFAAUABQADAAQABQAGAAYABgAGAAYABgAFAAQABAAEAAMAAwAD
AAIAAQABAAAAAQACAAMAAwACAAIAAgACAAIAAwADAAEA///+//3/+v/7//z//f/+//v/
+v/6//r/+//5//n/+P/5//n/+f/5//n/+f/4//f/9//3//f/9//1//P/8//z//H/8f/w
//D/8v/y//L/8v/x//H/8f/x//H/8f/x//L/8v/z//P/8//w//D/8P/w//L/8v/z//T/
9P/2//b/9v/2//X/9f/1//b/9//4//j/+v/6//r/+f/5//n/+f/6//j/+P/3//f/9//4
//j/9//5//n/+f/5//n/+P/2//T/9v/3//X/9v/4//j/+P/4//j/+P/4//j/9f/1//X/
9v/2//T/8//z//L/8v/0//X/9//5//v//f/8//7//v/+//7//v/+//7//f/9//7/AAAE
AAYACAAIAAgABwAHAAcAAwAAAP7//v8CAAMAAwACAAIAAgAAAP///P/7//n/9//z//H/
7//v/+7/7v/u/+7/7f/r/+j/5//p/+r/6//r/+v/7P/s/+3/7//v/+//7//u/+7/7f/s
/+3/7f/u/+//7//x//P/9P/5//z/BgAbADoAZACQAL4A8gAsAWUBjgGVAXgBMwHLAFoA
CADY/7b/of+l/7T/xf/Q/9v/4//m/+v/7//u/+7/7f/s/+z/7f/u/+7/7v/u//D/8P/x
//H/8P/w//H/8f/y//L/8v/y//P/9P/1//X/9P/0//T/9f/1//X/9f/1//b/9v/3//f/
9v/2//b/9//4//j/+P/4//f/9//3//f/9f/1//X/9f/2//f/+f/6//z//P/8//z/+//7
//v/+//7//v//P/9//3//f/9//3//v////////////////////3///8AAAAAAQABAAMA
BQAFAAUABQAGAAQABQAFAAUABwAHAAcABwAFAAYABwAIAAoACgAKAAoACgAJAAgACAAG
AAUABQAFAAcABwAIAAgABgAGAAYABQAEAAQABAAEAAIAAwADAAEAAwACAAEA/v/+//7/
/v/+//3//P/8//z/+//5//n/+P/1//X/9f/1//f/9//2//X/9f/1//X/9f/z//H/8f/x
//H/8f/w//D/8v/y//L/8v/v/+//7//v//L/8//0//b/9P/1//X/9f/y//L/8v/y//L/
8v/z//T/9v/4//j/+P/4//f/9//3//j/+f/6//r/+v/6//r/+f/3//f/9//4//j/+P/3
//f/9v/2//X/8//1//X/9f/1//f/+P/4//j/9P/1//X/9v/4//j/+P/4//f/9v/1//T/
8//z//P/9P/2//T/8//z//L/8v/0//X/9v/3//j/+f/7//7///8AAP///v/9//z/+//7
//z//v8CAAQABgAGAAYABQAFAAUABQACAAAAAAABAAEAAAD+//7//v/8//v/+P/3//X/
8//x/+//7f/t/+z/7P/s/+z/7f/t/+z/7f/s/+z/7P/r/+v/7P/s/+3/6//r/+v/6//t
/+7/7v/u/+7/7f/t/+3/6f/t//H/9P/3//r/AgAVADgAYgCMALYA5gAcAVcBigGbAYAB
PwHbAGwAFADe/7r/p/+l/7L/wf/M/9f/4//o/+v/7//y//L/7//u/+7/7//w//D/8P/w
//L/8v/z//P/8v/y//P/8//y//L/8v/y//X/9v/3//f/9v/2//b/9//5//n/+f/5//n/
+P/4//f/9//4//n/+//7//r/+f/4//f/9//3//f/9//3//f/9//5//n/+v/6//j/+P/4
//j/+//7//v/+//7//v//P/9////////////AAABAAEAAQAAAP///v/9//7/AQADAAQA
AQABAAMABQADAAMAAwAEAAYABwAHAAcABwAHAAcABwAJAAoACwAMAAoACgAKAAoACgAJ
AAgACAAKAAkACQAJAAYABQAFAAQABQAGAAcABwAGAAYABgAGAAQABQAFAAMAAwACAAEA
/v///wAAAQACAAAA/v/9//z//P/7//z//P/7//v/+//7//j/9//1//P/9f/1//X/9f/3
//X/9f/1//P/8//y//L/8v/y//L/8v/x//H/8f/x//P/8//z//T/8f/x//D/7//w//L/
9P/2//X/9P/0//T/9v/4//j/+P/4//f/9//3//b/9//4//j/+P/4//j/9//3//f/9//4
//r/+v/5//n/+//8//z/+//7//j/+P/4//j/+P/6//r/+v/6//n/+f/5//r/+f/2//T/
8//0//T/9v/3//j/+f/6//v//v8AAAAAAAAAAAAAAAAAAP7//f/9//7/AQAEAAcACAAI
AAcABwAHAAMAAAD+//7/AAABAAEAAAACAAIAAAD///z/+//5//f/9f/z//H/8f/u/+7/
7v/u/+7/7f/r/+v/7v/u/+7/7f/t/+7/7v/v//H/8f/x//H/7//w//D/8P/u/+3/7f/t
//H/9f/z//T/9//8/wQAFQA2AGIAlADEAPoANgF5Aa4BxQG2AX8BJQGwAEwABgDU/7P/
rf+8/83/1v/f/+X/6v/t//P/9P/y/+//7v/u/+//8P/w//D/8P/y//L/8//z//T/9P/1
//X/8v/y//L/8v/y//L/8v/x//P/9P/1//f/9//3//f/9//2//b/9//3//b/9v/2//f/
+P/4//j/+P/5//n/+f/5//f/9//3//f/9//3//j/+P/2//b/9v/2//n/+f/5//n/+f/5
//r/+//5//n/+f/5//z//f/9//3//f/9//3//f/9////AAAAAP////8BAAMAAQABAAEA
AgADAAUABgAHAAcABwAHAAcABwAIAAkACgAIAAgACAAIAAkACQAJAAoACQAHAAYABQAH
AAcACAAIAAgACAAIAAcABgAGAAYABgAGAAcABwAFAAMAAgABAP7//P/8//z//P/9//z/
/P/8//v/+f/5//j/9f/1//X/9f/3//f/9v/1//T/8//y//H/8//x//H/8f/z//P/8v/y
//D/8P/w//D/8f/x//H/8f/x//H/8f/y//D/8f/x//H/8P/w//D/8P/y//L/8//0//P/
9P/z//L/9P/z//P/8//y//P/9P/0//T/9P/0//P/9P/1//b/+P/2//b/9f/1//b/+P/5
//n/+f/5//n/+f/3//b/9P/y//T/8//z//T/9v/2//b/9v/4//j/+P/3//X/9f/1//X/
9P/0//T/8//3//f/9v/0//T/9P/0//T/9P/0//T/8//z//P/9P/2//T/8//z//L/8v/0
//X/9f/1//X/9f/5//z//f/+//7//v/+//7//f/9//7/AAACAAQABgAGAAYABQAFAAUA
BQACAAAAAAAAAAEAAQAAAP7//v/8//v/+v/5//f/9f/z//H/7//v/+z/7P/s/+z/7P/r
/+n/6f/r/+z/7f/t/+v/7P/s/+3/6//r/+v/6//r/+z/7P/s/+z/6//r/+v/7//x//P/
9P/3//z/CAAfAEIAbgCcAM4ACAFGAYEBrgG1AZYBVwHxAIAAJgDs/8L/q/+r/7j/xf/O
/9f/3//k/+f/6f/q/+z/6//q/+r/6//s/+z/7P/s/+v/6v/q/+n/6//s/+7/7//u/+7/
7v/u/+3/7v/v/+//8P/w//D/8f/v/+//7//v/+//7v/u/+3/7f/u/+//8f/w//D/8P/w
/+//7//v/+//8f/x//H/8f/z//P/9P/0//L/8v/y//L/8//z//P/8//x//H/8v/z//P/
8//z//P/9P/1//X/9f/3//f/9//3//X/9//4//j/+f/5//v//f/8//v/+v/6//r/+//7
//v//P/9//7////9//7///8AAP7//v/+//7/////////AAD///3//P/7//n/+f/6//r/
/P/8//z/+//8//z//P/8//r/+//7//n/+v/6//r/+P/2//b/9v/2//b/9v/3//j/9//1
//X/9P/x//H/8f/x//H/8f/w/+//8f/x//H/8f/v/+3/7f/t//D/8f/x//L/8f/w/+//
7v/t/+3/7f/t/+v/6//r/+z/6v/r/+v/6//q/+r/6v/q/+r/6v/r/+z/7P/u/+7/7v/w
/+//7//v/+//7//v/+7/7v/u/+7/7f/v/+//7//w//H/8v/y//P/8v/y//H/7//x//H/
8f/x//L/8v/x//D/8P/v/+//8P/w//L/8v/x//D/7//u/+z/7P/s/+z/6//r/+v/7P/t
/+z/7P/t/+z/7P/u/+//7v/v//D/8f/z//b/9//4//b/9v/2//b/9f/1//b/+P/6//z/
/v/+//z/+//7//v/+f/2//T/9P/2//f/9//2//b/9v/0//P/8P/v/+3/6//n/+X/4//j
/+T/5P/k/+T/4v/h/9//3//g/+D/4P/f/9//4P/g/+H/4f/h/+H/4f/j/+T/5P/k/+P/
4f/g/9//5f/l/+X/6P/t//T/AgAZAD4AagCYAMoAAgE8AXUBmAGRAWIBEQGjADgA7v/C
/6T/mf+j/7L/v//K/9P/2f/c/93/4f/g/+D/4f/g/+D/4f/g/+D/4P/g/+L/4v/j/+P/
5P/k/+X/5f/k/+T/5P/k/+L/4v/i/+H/4//k/+X/5//n/+f/5//n/+j/6P/p/+n/6P/o
/+j/6f/s/+z/7P/s/+z/6//q/+n/6f/p/+n/6f/p/+n/6v/q/+r/6v/q/+r/7P/t/+7/
7//t/+3/7v/v/+7/7f/s/+v/7P/t/+3/7f/u/+//8P/x//H/8//0//T/8f/x//P/9f/z
//P/8//0//b/9//3//f/+f/5//n/+f/3//j/+f/6//r/+v/6//r/+P/3//b/9v/0//X/
9//1/w==
         </WaveFormData>
      </LeadData>
      <LeadData>
         <LeadByteCountTotal>10000</LeadByteCountTotal>
         <LeadTimeOffset>0</LeadTimeOffset>
         <LeadSampleCountTotal>5000</LeadSampleCountTotal>
         <LeadAmplitudeUnitsPerBit>4.88</LeadAmplitudeUnitsPerBit>
         <LeadAmplitudeUnits>��V</LeadAmplitudeUnits>
         <LeadHighLimit>2147483647</LeadHighLimit>
         <LeadLowLimit>268435456</LeadLowLimit>
         <LeadID>V6</LeadID>
         <LeadOffsetFirstSample>0</LeadOffsetFirstSample>
         <FirstSampleBaseline>0</FirstSampleBaseline>
         <LeadSampleSize>2</LeadSampleSize>
         <LeadOff>FALSE</LeadOff>
         <BaselineSway>FALSE</BaselineSway>
         <ExcessiveACNoise>FALSE</ExcessiveACNoise>
         <MuscleNoise>FALSE</MuscleNoise>
         <LeadDataCRC32>24907882</LeadDataCRC32>
         <WaveFormData>
/P/8//z//P/8//z//P/8//r/+v/6//r/+P/4//j/+P/6//r/+v/6//n/+P/3//b/9v/2
//b/9v/4//j/+P/4//n/+v/7//z/+v/6//r/+v/8//z//P/8//7//v/+//7/AAAAAAAA
AAD+//7//v/+//7//v/+//7//v/+//7//v/+//7//v/+//z//P/8//z//v/+//7//v/9
//z/+//6//v//P/9//7//f/8//v/+v/5//j/9//2//f/+P/5//r/+P/4//n/+//7//n/
+P/4//j/+P/5//n/+//8//z//f/9//7//////wAAAAAAAAAAAAAAAAAAAgAEAAcACQAJ
AAgABwAGAAQAAAD///////8BAAIAAgAAAP3//f/8//v/+P/2//T/8//y//H/8P/w/+3/
7f/t/+3/6v/q/+r/6v/q/+r/6v/q/+z/7P/s/+z/6//q/+r/6f/p/+n/6f/p/+n/6P/o
/+j/6v/r/+v/7P/v//L//v8VADgAYgCRAMAA9gAsAWQBjAGVAYABSQHrAIEAMQD+/9n/
xP/C/8r/z//U/9z/3v/g/+D/4P/h/+H/4f/g/+D/4P/f/97/3f/c/93/3v/f/+H/4f/h
/+H/4f/f/9//3//f/+D/4P/g/+H/4//j/+P/4//i/+L/4f/f/+H/4v/i/+H/4v/j/+X/
5v/m/+X/5f/k/+b/5v/m/+b/5P/k/+T/5f/j/+P/4//j/+b/5//o/+v/6//r/+v/6//p
/+n/6f/q/+z/7P/s/+z/7P/s/+3/7f/s/+z/6//q/+j/6P/q/+r/6//s/+7/8f/z//L/
8v/0//X/9v/2//b/9P/0//X/9f/3//j/+P/4//n/+f/5//r/+v/6//n/+f/1//X/9f/3
//f/9//3//b/9v/3//f/+P/2//b/9v/2//b/9//4//j/9f/0//P/8v/z//T/9P/0//H/
8f/x//P/8//x//H/8f/u/+7/7f/t/+3/7f/t/+v/7f/u//D/8f/t/+3/7f/u/+3/7P/q
/+n/6v/q/+r/6v/p/+n/6f/q/+j/6P/o/+n/6//r/+v/6//q/+n/6P/m/+j/6P/o/+n/
7P/t/+3/7P/s/+z/7P/t/+3/7P/r/+r/6//s/+7/7//v/+//7//w/+7/7v/t/+3/6//r
/+v/6//t/+3/7f/t/+3/7f/t/+3/8P/w//D/8P/u/+7/7v/u/+7/7P/s/+z/7P/r/+z/
7v/x/+//7f/s/+z/6//s/+7/7//x//L/8v/z//f/+P/5//n/+v/6//r/+v/4//j/+P/6
//z///8BAAEAAQABAAEAAAAAAP///////wEAAgACAAAA/f/9//z/+//2//T/8v/x/+//
7f/r/+r/6f/p/+n/6f/m/+b/5v/m/+j/6P/o/+j/6f/q/+v/7P/s/+z/7f/t/+v/6//r
/+v/6//q/+r/6v/s/+3/7//y//P/9v/+/xMANABeAIkAtgDsACQBXgGIAZEBegE9AdsA
dQApAPj/1//E/77/xP/N/9b/3v/m/+j/6v/q/+3/7f/v/+7/7v/u/+7/7v/u/+7/7P/s
/+z/7f/v/+//7//v//D/8f/y//P/8//y//H/8f/w/+//7v/t/+7/8P/x//H/9P/2//f/
9//3//f/+P/4//b/9f/1//T/9P/0//T/9P/2//b/9v/3//f/9//3//f/9v/1//T/9f/3
//f/9//3//f/9//3//j/+P/4//j/+P/4//j/+f/5//n/+v/6//r/+P/4//r/+v/8//z/
/f///////v/+/wAAAAAAAP///v/+//7//////wEAAgACAAIABQAFAAUABgADAAIAAAD/
//v/+//7//3/AQABAAEAAAAAAAEAAQACAAAAAAAAAAAA/////////v/7//r/+f/4//b/
9v/1//T/9f/1//X/9//1//P/8//z//H/8P/u/+3/7f/t/+3/6//o/+j/6f/p/+f/5//n
/+j/6P/o/+f/5//m/+b/5v/m/+X/5f/l/+b/5P/i/+D/3//g/+H/4v/j/+X/5f/l/+T/
5v/m/+b/5//m/+f/5//m/+j/6P/o/+n/6f/o/+f/5v/n/+j/6v/r/+n/6f/p/+r/6v/q
/+n/6f/r/+v/6//r/+v/6//r/+v/6f/p/+n/6f/q/+z/7P/s/+z/7P/s/+r/6v/q/+r/
6v/q/+v/7f/r/+n/6P/o/+n/6v/s/+3/7f/u/+7/7//x//L/8//z//L/8v/y//L/9P/0
//T/9v/2//n/+//7//3//f/9//z/+v/5//n/+f/3//j/+P/2//f/9//2//X/8v/w/+7/
7f/p/+f/5f/k/+P/4//j/+P/5P/m/+j/6v/p/+j/5//m/+X/5P/j/+L/5P/k/+X/5f/l
/+X/5f/l/+f/5v/m/+b/5P/n/+v/7P/v//D/+v8TADYAXACJALoA8AAqAWYBkgGbAYIB
RQHjAHkALQD8/9n/xv/E/8r/z//U/9r/3v/i/+T/5P/j/+P/5f/k/+T/5P/i/+L/4v/i
/+T/5P/k/+X/4//j/+P/4//k/+X/5v/n/+b/5v/m/+f/6f/p/+n/6f/n/+j/6P/n/+X/
5v/m/+X/5//n/+j/6P/r/+v/7P/s/+7/7v/u/+7/7f/s/+v/6//t/+3/7f/t/+//7//v
//H/8//z//P/8//y//H/8P/w//L/8v/y//L/8P/w//H/8f/0//b/9//4//j/+P/6//r/
+f/4//j/+f/4//b/9f/2//j/+v/7//z/+//6//r/+f/6//z//f/+//3//f/9//7//f/8
//r/+f/4//n/+v/9//z/+//6//j/+P/5//n/+v/8//z//P/8//n/+f/5//j/+f/4//f/
9v/2//b/9f/0//H/8f/x//P/8f/v/+//7//u/+7/7f/t/+//7//v/+3/6f/o/+j/5//n
/+f/5//o/+j/6P/n/+f/5P/k/+T/5P/h/+H/4f/i/+X/5v/n/+n/6f/p/+n/6f/n/+f/
5//m/+b/5v/m/+f/6v/r/+v/6v/p/+j/5//n/+r/6v/q/+r/7P/s/+3/7f/r/+v/6//s
/+v/6v/o/+f/7//v//D/7//u/+3/7P/q/+r/6v/q/+j/6P/p/+v/6v/n/+X/5P/n/+j/
6v/r/+z/7v/v//H/8v/y//L/8f/y//L/8v/y//H/8P/v//D/8v/1//f/9//3//f/9//2
//L/8f/x//H/8v/0//X/9P/z//P/8v/x//D/7v/s/+v/6f/n/+X/5P/i/+H/4P/f/+D/
4P/g/+D/3v/e/97/3v/g/+D/4P/g/97/3v/f/9//3//f/9//3//h/+D/4P/g/+D/4//l
/+T/4//o//b/EQA2AGIAkQDEAPwAOAF0AaIBrwGaAWMBCQGhAE0AEgDn/87/yP/M/9P/
2P/a/97/4v/k/+L/3f/Z/9v/3P/e/+D/4f/i/+P/5P/i/+L/4v/j/+H/4f/h/+H/4//j
/+P/4//k/+T/5P/l/+P/4//j/+P/5f/m/+b/5f/n/+j/6P/n/+b/5f/l/+T/5v/n/+n/
6v/o/+j/6P/o/+r/6v/q/+v/6//r/+v/6//p/+n/6f/r/+v/6//r/+v/6//r/+v/7P/s
/+z/7P/s/+z/7P/t/+3/7P/s/+v/6v/r/+z/7//w//H/8v/0//f/9f/0//T/9v/1//b/
9v/2//b/9v/3//f/9//4//j/+P/5//n/+f/6//z//P/7//v/+f/5//n/+//7//v/+//6
//j/+f/5//r/+v/6//r/+v/7//v/+//6//n/+P/3//b/9v/2//X/9P/x//H/8f/z/+//
7f/t/+3/7v/u/+3/7f/r/+v/6//p/+r/6v/r/+v/6//r/+v/7P/q/+r/6f/p/+j/6P/o
/+j/5f/l/+X/5v/n/+j/6f/r/+n/6f/p/+n/5//n/+f/5v/m/+b/5v/n/+r/6//r/+r/
6f/o/+f/5//p/+r/6//s/+r/6v/r/+v/6//r/+v/7P/u/+7/7f/t/+3/7f/t/+3/6//r
/+v/6//t/+7/7v/u/+7/7v/s/+z/7P/s/+r/6v/r/+3/7//t/+z/7P/r/+z/7v/v//H/
8v/y//P/8//0//X/9f/y//L/8v/y//P/9P/1//j/+P/7//3//f/7//v/+//6//r/+f/5
//n/+f/6//r/+P/3//f/9v/1//L/8P/u/+3/7f/r/+n/6P/m/+X/5P/j/+T/5P/k/+T/
5P/k/+T/5P/k/+T/5P/k/+T/5P/l/+X/5f/l/+X/5f/l/+T/5P/k/+T/6f/r/+z/6//s
//r/FQA8AGoAmQDIAP4AOAFyAZoBowGOAVcB+QCTAEMADADn/9L/zv/S/9X/1v/c/+T/
6v/u/+7/7f/r/+n/6P/o/+j/5v/m/+b/5v/m/+b/5v/n/+n/6f/p/+n/5//n/+f/5//o
/+j/6P/p/+n/6f/p/+n/6f/q/+r/6f/p/+r/6v/p/+r/6//t/+7/7f/r/+r/6P/p/+r/
6//s/+7/7v/u/+//7v/t/+z/6//s/+3/7v/x/+//7//v/+//7f/t/+3/7v/v//D/8f/y
//D/8P/x//H/8f/y//L/8v/w//D/8v/y//L/8v/z//X/9//2//b/+P/7//z//P/8//7/
/v///////f/+//7//v////////8AAAAAAAD/////////////AQABAAEAAQAAAP7/////
/wAAAAAAAAAAAAABAAEAAQAAAP///v/9//z/+v/6//n/+P/1//X/9f/3//f/9f/1//X/
8v/y//H/8f/y//P/9P/z//D/8P/x//H/8f/x//H/8v/w//D/7//v//H/8v/z//T/8f/x
//H/8v/w//D/8P/x//H/8f/x//H/8//z//P/8v/x//D/7//v//L/8//z//L/9P/0//T/
9f/2//b/9v/2//b/9v/3//f/9//3//f/+P/6//r/+f/5//f/9//3//f/+f/5//n/+f/5
//n/+f/5//j/+P/4//j/9f/1//j/+P/4//j/+P/3//b/9f/0//L/8v/z//X/9v/1//X/
9v/1//b/+P/5//n/+v/6//v/+//8//3//f/+//7//v/+/wAAAAAAAAIAAgAFAAcABwAH
AAcABwAGAAQAAwADAAMAAQACAAIAAAABAAEAAAD///7//P/6//n/9v/z//D/7v/u/+//
8P/x/+7/7v/u/+7/7P/s/+z/7P/u/+7/7v/u/+7/7v/v/+//7//v/+//7//v/+7/7v/u
/+7/8//1//b/+f/8/wIAEwAyAFoAgwCwAOAAFAFOAYIBlwGOAWMBEwGrAFEAFADt/9b/
zP/Q/9n/3v/k/+r/7v/u/+7/7//x//P/8v/y//L/8P/w//D/8P/w//D/8P/x//H/8f/x
//H/8f/x//H/8f/y//L/8v/z//P/8//z//P/8//0//T/8//1//b/9v/1//P/8//0//T/
9P/z//P/8v/0//T/9P/0//X/9v/3//n/+f/5//n/+f/4//f/9v/3//n/+f/5//n/+//7
//v//P/6//r/+v/6//j/+P/5//n/+v/8//3//v/+//7/AAAAAP7//v///wEAAwACAAIA
BAADAAQABAAEAAQABAAFAAUABAAEAAMAAgAEAAUABgAIAAYABgAFAAUABQAFAAUABwAG
AAUABAACAAIAAwADAAQABAAEAAQABAAFAAUABQAEAAEAAAD///7///8AAAAAAAD9//3/
/f////3/+//7//v/+P/4//f/9//5//n/+f/3//j/+P/5//n/9f/1//X/9v/1//T/8v/x
//P/9P/1//b/9f/1//X/9v/1//T/8//z//X/9f/1//X/9//3//f/9v/2//b/9v/3//b/
9//3//b/9f/0//P/8//2//b/9v/2//j/+P/5//n/+//7//v//P/6//r/+f/5//f/9//3
//f/9//5//n/+f/6//n/+P/3//b/9v/2//b/9v/2//b/9//5//b/8//x//D/8//0//b/
9//2//b/9f/1//n/+v/7//v/+P/4//j/+P/6//r/+v/8//7/AQADAAMAAQABAAEAAAD+
//3//f/9////AAAAAP7//f/9//z/+//4//b/9P/z/+//7f/r/+r/6f/p/+n/6f/q/+r/
6v/q/+j/6P/o/+j/6P/o/+j/6P/o/+j/6f/p/+n/6f/p/+n/5//m/+b/5v/m/+n/6//q
/+f/6v/w////GgBEAHEApADYAA4BSgGEAakBrAGNAUsB5wCBADgABQDg/87/0P/X/9r/
3v/m/+j/6P/q/+3/7//u/+z/6//q/+n/6P/n/+b/6P/o/+j/6f/n/+f/5//n/+j/6f/q
/+v/6v/q/+r/6//p/+n/6f/p/+r/7P/t/+3/6//s/+z/6//t/+3/7v/u/+3/7f/u/+7/
8P/w//D/8P/w//D/8P/x/+//7//v/+//7//v/+//8f/x//H/8f/x//L/8//0//b/9f/0
//P/8v/y//L/8//z//T/9v/3//j/+P/4//r/+v/6//r/+//9//z/+v/5//r/+f/6//r/
+v/6//r/+//7//3/AAACAAQABAADAAIAAgACAAIAAQABAP3//f/9/////////////v/+
//////8AAAAAAAAAAAAA/////////v/7//r/+f/4//r/+v/5//j/9f/1//X/9//3//X/
9f/1//P/8v/w/+//8P/x//L/8f/v/+7/7v/t/+3/7f/t/+7/8P/w/+//7//u/+7/7v/u
/+v/6f/n/+b/5//o/+n/6//t/+3/7f/t/+v/6//r/+r/7P/s/+z/7f/u/+//7//u//D/
8P/w//H/8P/w//D/8P/v/+7/7v/t/+7/7//w//L/8v/y//H/8f/z//P/8//z//P/9f/2
//X/9P/z//L/8f/w/+//7v/v//D/8v/1//T/8f/v/+7/8f/y//T/9f/1//b/9v/3//f/
+P/5//n/+v/6//r/+v/4//j/+P/6//3/AQAEAAUABAADAAIAAAD+//3//f/9////AAAA
AP7//f/9//z/+//4//b/9P/z//H/7//t/+z/7f/t/+3/7f/r/+r/6f/o/+r/6v/q/+r/
7P/s/+z/7P/q/+r/6//r/+v/6//r/+v/6f/o/+j/6P/s//H/8f/w//P/+v8IACEARgBw
AKEA1gAQAUwBhAGqAa8BlAFVAfUAjwBBAAwA5//W/9j/3v/h/+T/6P/q/+z/7v/u/+3/
7//u/+z/6//q/+z/7P/s/+z/6//q/+n/6f/t/+//8f/z//D/7//u/+3/7//w//H/8//x
//H/8f/x/+//8P/w/+//8f/y//L/8f/x//H/8v/y//P/8//0//T/9P/0//T/9P/y//L/
8v/z//H/8f/x//H/9P/1//b/+f/3//f/9//3//b/9f/0//T/9v/2//b/9v/3//j/+v/7
//v//P/8//z/+v/6//z//P/6//r/+//9/////v/+/wAAAQACAAIAAgAAAAAAAQABAAMA
BAAEAAQABQAFAAUABgAEAAQAAwADAAIAAwAEAAcACAAHAAYABAAEAAUABQAGAAQABAAE
AAQABAAFAAYABgAHAAYABQAEAAQABAADAAIAAAD///7////9//v/+//7//j/+P/3//f/
+P/5//r/+f/4//j/+f/5//b/9f/0//T/9P/0//P/8//y//L/8v/y//H/8f/x//L/8P/w
//D/8f/z//P/8//z//H/8f/x//D/9P/2//j/+//5//n/+P/2//b/9v/2//f/+v/6//r/
+v/4//j/+f/5//n/+f/5//r/+P/4//f/9//5//n/+f/5//f/9//3//f/9//3//f/9//4
//j/+P/4//n/+f/4//f/9//3//f/9v/2//b/9v/2//j/+P/4//j/9f/0//T/9f/3//X/
9P/0//f/+P/6//v/+f/6//r/+//7//z//f/9//7//v/+//7/AAAAAAAAAgAEAAcACQAJ
AAkACQAJAAgABgAFAAUABQAHAAgACAAGAAMAAwACAAEA/f/6//f/9f/0//P/8v/y//P/
8//z//P/8v/y//L/8v/y//L/8v/y//D/8P/w//D/8P/w//H/8f/z//P/8//z//P/8v/y
//L/8v/z//X/9v/5//z/BgAfAEIAbACbAMwAAAE4AXIBnAGjAYwBVQH5AJEAQQAKAOf/
1P/W/97/4//k/+b/7P/w//L/9P/z/+//8f/w//D/8P/y//L/8v/y//T/9P/0//X/8//z
//P/8//x//H/8f/x//T/9P/0//X/9v/3//j/+f/3//j/+P/3//X/9v/2//X/9f/1//b/
9v/3//f/+P/4//j/+P/4//j/+P/4//j/+f/3//f/9//3//f/9//3//n/+f/5//n/+f/7
//v/+//8//r/+v/6//r//P/8//3//f/8//z/+//6//v//P///wAA///+//7///////7/
/v8AAAEAAgACAAIABAAEAAUABQADAAQABAAEAAUABQAFAAYABAAEAAMAAwADAAMAAwAF
AAQAAwACAAAAAwAFAAYACAAHAAYABQAEAAUABQAFAAQAAQAAAP///v8AAAAA///+//3/
/f/9///////9//3//f/8//z/+//7//3//f/9//v/+P/4//n/+f/3//f/9//4//b/9v/1
//X/9v/2//b/9v/1//X/9f/2//b/9v/2//f/9//3//f/9//1//X/9f/0//b/9v/2//f/
+P/5//n/+P/6//r/+v/7//z//P/8//z//P/8//3//f/9//3//f/+//7//v/9//3/+//7
//v/+//7//v/+//7//n/+f/5//n/+v/6//r/+v/6//r/+v/6//z//P/8//z/+v/6//v/
/f/8//n/9//2//X/9v/4//n//P/+////AQABAAIAAwADAAIAAgACAAIAAAAAAAAAAgAF
AAkADAANAA0ADQANAAwACAAHAAcABwAIAAoACwAKAAcABwAGAAUAAgAAAP7//f/7//n/
9//2//X/9f/1//X/8//y//H/8P/x//L/8//0//T/9P/0//T/9P/0//X/9f/z//P/8//z
//X/9P/0//T/9P/3//n/+v/9//7/BAAXADgAYACLALgA6gAiAVwBhgGXAYgBUwH1AI0A
PwAMAOn/1P/Q/9j/3//k/+r/8P/y//T/+P/3//f/9f/0//T/9P/2//b/9v/2//b/9v/2
//f/9//3//f/9//3//f/9//3//r/+v/6//v/+v/5//j/9//5//r/+v/5//n/+v/6//n/
+f/5//r/+v/5//n/+v/6//z//P/8//z/+v/6//r/+//9//3//f/9/////////wEA////
//////8BAAEAAQACAAIAAgACAAIAAgACAAMAAwABAAIAAgACAAIAAgAEAAQABAAEAAUA
BwAHAAYABgAIAAgACAAHAAYABwAIAAoACwALAAwADAAMAA8ADwAPABAADgAOAA0ADQAL
AAsACwANAA8ADwAPAA4ADAANAA0ADgAMAAwADAAMAAsACwALAAoACgAKAAoACgAIAAgA
BwAGAAcABwAHAAkABQADAAMAAwAAAAAA/////wEAAQABAP///v/+///////9//3//f/+
//z//P/7//v//P/8//z//P/5//n/+f/6//3//v///wEAAAD///7//f/7//v/+//6//r/
+v/6//v//v///////v8AAAAAAAABAAIAAgACAAIAAgACAAMAAwACAAEAAAAAAAAAAAD/
/////v/9//z/+//9//3//f/9/////////////P/+//7/AAD+//7//v/+//z//P/8//z/
+P/4//n/+//9//v/+v/6//r/+v/7//v//f/+//7///8CAAQABgAHAAUABAADAAIAAgAC
AAIABAAIAAsADQANAAsACwALAAoACQAJAAoACwAJAAoACgAIAAcABwAGAAUAAAD+//z/
+//5//f/9f/0//P/8//z//P/8//0//X/9v/1//T/8//y//L/8v/y//L/8v/y//P/8//1
//X/9f/1//P/8v/y//L/8P/z//f/+v/7//7/BAAXADgAYACJALIA4AAWAVIBhAGbAZAB
XQEFAZ0ASwAUAO//2P/Q/9T/2//i/+j/7v/y//b/+P/7//v/+v/4//f/9v/2//b/9v/2
//j/+P/4//n/9//3//f/9//3//f/9//3//r/+v/6//v/+//7//v/+//9//7//v/9//v/
/P/8//v//P/9////AAAAAP/////+//z//P/8//z//P/8//z//f/9//3//f/9//3//f/9
////AQABAAEAAQD///////8AAAIAAgACAAIABAAEAAUABQAEAAQAAwACAAMABAAHAAgA
BgAGAAcACQAHAAYABgAIAAkACgAKAAoACgAKAAsACwALAAwADAAMAA0ADQANAA4ADgAO
AA0ADQANAA0ADQAPAA0ACwAJAAYABwAJAAoADAAMAAwADAAMAAsACwALAAoACQAIAAcA
BgAIAAgABwAGAAQAAwACAAMAAwABAAEAAQACAAIAAQABAP7//f/8//n/+v/6//v/+//7
//v/+//8//z//P/7//v/+P/4//j/+P/5//n/+f/6//z//P/8//3/+v/5//j/9//6//v/
/P/8//r/+v/6//v//v///////v8AAAAAAAABAAEAAAD///7//v/+///////9//3//f/+
//7//v/9//3//v///wAAAQABAP7//P/8//z//P/9//7///8AAP7//v///wEAAAD9//v/
+v/7//z//v////3//v/+////AQACAAMAAwAEAAQABAAEAAIAAgACAAQABgAJAAsACwAL
AAsACwAKAAYABQAFAAUABwAIAAgABgAFAAUABAADAAAA/v/8//v/+f/3//X/9P/z//P/
8//z//D/8P/w//D/8v/y//L/8v/y//L/8v/y//L/8v/z//P/8//z//P/8//x//D/8P/w
//b/+f/5//r/+//6/wAAEwAyAFoAiwC4AOoAJAFiAZgBtQGyAY0BQwHbAH0AOAAFAOT/
2P/c/+P/6v/s//D/8P/0//r/+//3//X/9P/0//T/9P/0//T/9P/1//b/9//5//f/9//3
//f/9f/1//X/9f/0//T/9P/1//b/9//4//n/+f/6//r/+f/3//j/+P/3//X/9f/2//b/
+P/5//v//P/6//r/+v/6//z//P/8//3/+//7//v/+//5//n/+f/7//3//f/9//3/+//7
//v//P/6//r/+v/6//v//P/+//////8AAAAAAAD+//7/AAAAAAAAAAABAAMAAwACAAIA
BAAFAAYABgAGAAgACAAJAAkACwAMAAwADAALAAsACwAMAA4ADgANAA0ACQAJAAkACwAN
AA0ADQAMAA4ADwAPABAADQAMAAsACgAMAA0ADgAOAAsACgAJAAgABgAGAAUABAADAAMA
AwAFAAMAAQABAAEAAAAAAP/////////////9//r/+v/7//v/+//7//v//P/8//z/+//7
//r/+v/6//r/+//7//v//P/6//r/+v/7//v/+//7//v/+//7//v/+v/8//z//P/9//3/
/f/8//r//P/8//z//f/+//7//v/+//7//v//////AQABAAEAAgACAAIAAQABAAMAAwAD
AAMAAwADAAMAAwABAAEAAQABAP7//v/+//7/AAABAAEAAQADAAMAAwADAAIAAgABAAAA
AAAAAAAAAgACAAQAAgAAAAAAAAAAAAIAAgACAAIA/v/+////AQABAP///v/+////AAAC
AAMAAQACAAIAAwAGAAgACgALAAoACgAKAAoACgAKAAoADAAOABEAEwATABMAEwATABIA
EgARABEAEQARABIAEgAQAA0ADQAMAAsACgAIAAYABQADAAEA///+//v/+//7//v/+v/6
//r/+v/8//z//P/8//7//v/+//7//f/8//z/+//7//v/+//7//v/+v/6//r//P///wEA
AgADAAYAEAAlAEYAcACdAMwABAE+AXgBpgG1AaYBdQEfAbkAYwAqAP//5v/e/+L/6f/s
/+7/9P/4//r//P/9//v/+f/4//j/+P/6//r/+v/6//j/+P/4//n/+v/7//z//f/7//v/
+//7//r/+v/6//v//P/9//7////9//7//v/9//v//P/8//v//P/9////AAAAAP/////+
/wAAAAAAAAAAAAAAAAAAAQADAAMAAwADAAEAAQABAAMAAwADAAMAAwADAAMAAwAEAAIA
AgACAAIAAwAEAAYABwAFAAYABgAGAAYABgAIAAgACAAIAAkACwAJAAgACAAKAAkACgAK
AAoACwAMAA4ADwANAA4ADgAOAA0ADQANAA4AEQASABIAEwAPAA8ADwARABAADwAOAAwA
DQAPABAAEgARABAADwAOAA8ADwAPAA4ADwAOAA0ADAAMAAwACwAKAAoACwAMAA8ADQAL
AAsACwAIAAgABwAHAAkACQAJAAcACAAIAAkACQAFAAUABQAGAAcACAAIAAkABgAGAAYA
BgADAAMAAwAEAAIAAgACAAMAAwADAAMAAwADAAMAAwACAAQABAAEAAUABgAHAAcABgAI
AAgACAAJAAkACAAHAAYACAAIAAkACQALAAsACwAMAA4ADgANAA0ADAALAAoACQALAAsA
CwALAAsACwALAAsACgAKAAoACgALAAsACgAIAAgACAAIAAYABgAGAAYABAAEAAUABwAI
AAcABwAIAAcACAAKAAsACwAMAAwADQAQABIAFAAVABIAEgASABIAEgASABIAFAAWABkA
GwAbABkAGQAZABgAGAAXABcAFwAXABgAGAAWABUAFQAUABMAEAAOAAwACwAJAAcABQAE
AAMAAwADAAMAAAAAAAAAAAACAAIAAgACAAIAAgACAAIAAgACAAMAAwAFAAUABQAFAAMA
AgACAAIABgAHAAcACgANABIAHgA3AFoAggCvAOAAFgFOAYgBrgGvAZIBUQHtAI0ARQAW
APf/6P/o/+7/9f/6/wIABgAGAAgACgAJAAcACQAIAAgACAAIAAgACAAIAAgACAAIAAkA
CQAJAAkACQAJAAkACQAJAAkACAAHAAcACAAJAAoACwALAAwADAALAA0ADgAOAA0ADwAP
ABAAEAATABMAFAAUABMAEgARABAADgAOAA4ADwAPAA8ADwAPABEAEQARABMAFQAVABUA
FQAXABcAFwAYABcAFgAVABQAFAAUABUAFQAWABgAGQAaABoAGgAcABwAGgAaABsAHQAd
ABwAHAAeAB8AIAAgACAAIgAiACMAIwAhACIAIgAiACQAJQAmACgAJwAmACQAIwAhACEA
IwAjAA==
         </WaveFormData>
      </LeadData>
   </Waveform>
</RestingECG>
