# Supplementary material for: Detection of Left Atrial Enlargement Using a Convolutional Neural Network-Enabled Electrocardiogram
Source: Front Cardiovasc Med. 2020 Dec 17;7:609976. doi: 10.3389/fcvm.2020.609976 (PMC7773668; doi:10.3389/fcvm.2020.609976)
Supplement: Supplementary file 3 [file Data_Sheet_3.ZIP › normal2/1802017661_5815_0000003L.XML]

<?xml version="1.0" encoding="Windows-1252"?>
<!DOCTYPE RestingECG SYSTEM "restecg.dtd">
<RestingECG>
   <PatientDemographics>
      <PatientID>1802017661</PatientID>
      <PatientAge>69</PatientAge>
      <AgeUnits>Years</AgeUnits>
      <Gender>Female</Gender>
      <PatientLastName>wuzhengyi</PatientLastName>
   </PatientDemographics>
   <TestDemographics>
      <DataType>Resting</DataType>
      <Site>1</Site>
      <AcquisitionDevice>MAC55</AcquisitionDevice>
      <Status>Unconfirmed</Status>
      <Priority>Normal</Priority>
      <AcquisitionTime>10:17:04</AcquisitionTime>
      <AcquisitionDate>04-22-2017</AcquisitionDate>
      <CartNumber>1</CartNumber>
      <AcquisitionSoftwareVersion>009C</AcquisitionSoftwareVersion>
      <XMLSourceVersion>MAC5000 v1.0</XMLSourceVersion>
   </TestDemographics>
   <RestingECGMeasurements>
      <VentricularRate>64</VentricularRate>
      <AtrialRate>64</AtrialRate>
      <PRInterval>178</PRInterval>
      <QRSDuration>76</QRSDuration>
      <QTInterval>410</QTInterval>
      <QTCorrected>422</QTCorrected>
      <PAxis>56</PAxis>
      <RAxis>-13</RAxis>
      <TAxis>5</TAxis>
      <QRSCount>11</QRSCount>
      <QOnset>227</QOnset>
      <QOffset>265</QOffset>
      <POnset>138</POnset>
      <POffset>189</POffset>
      <TOffset>432</TOffset>
      <ECGSampleBase>500</ECGSampleBase>
      <ECGSampleExponent>0</ECGSampleExponent>
   </RestingECGMeasurements>
   <Diagnosis>
      <Modality>Resting</Modality>
         <StatementCount>2</StatementCount>
         <LabelText>12SL ��ϳ���</LabelText>
      <DiagnosisStatement>
         <StmtFlag>ENDSLINE</StmtFlag>
         <StmtText>�������</StmtText>
      </DiagnosisStatement>
      <DiagnosisStatement>
         <StmtFlag>ENDSLINE</StmtFlag>
         <StmtText>���� ECG</StmtText>
      </DiagnosisStatement>
   </Diagnosis>
   <Waveform>
      <WaveformType>Rhythm</WaveformType>
      <WaveformStartTime>0</WaveformStartTime>
      <NumberofLeads>8</NumberofLeads>
      <SampleType>CONTINUOUS_SAMPLES</SampleType>
      <SampleBase>500</SampleBase>
      <SampleExponent>0</SampleExponent>
      <HighPassFilter>16</HighPassFilter>
      <LowPassFilter>150</LowPassFilter>
      <ACFilter>NONE</ACFilter>
      <LeadData>
         <LeadByteCountTotal>10000</LeadByteCountTotal>
         <LeadTimeOffset>0</LeadTimeOffset>
         <LeadSampleCountTotal>5000</LeadSampleCountTotal>
         <LeadAmplitudeUnitsPerBit>4.88</LeadAmplitudeUnitsPerBit>
         <LeadAmplitudeUnits>��V</LeadAmplitudeUnits>
         <LeadHighLimit>2147483647</LeadHighLimit>
         <LeadLowLimit>268435456</LeadLowLimit>
         <LeadID>I</LeadID>
         <LeadOffsetFirstSample>0</LeadOffsetFirstSample>
         <FirstSampleBaseline>0</FirstSampleBaseline>
         <LeadSampleSize>2</LeadSampleSize>
         <LeadOff>FALSE</LeadOff>
         <BaselineSway>FALSE</BaselineSway>
         <ExcessiveACNoise>FALSE</ExcessiveACNoise>
         <MuscleNoise>FALSE</MuscleNoise>
         <LeadDataCRC32>1936152683</LeadDataCRC32>
         <WaveFormData>
7v/u/+7/7v/s/+z/7P/s/+//8P/x//L/8f/w/+//7v/s/+z/7P/s/+z/7P/s/+z/6//q
/+n/6P/r/+z/7f/u/+3/7P/r/+r/6//s/+3/7v/u/+7/7v/u/+7/7v/u/+7/7v/u/+7/
7v/u/+7/7v/u//H/8v/z//T/8v/w/+7/7P/v//L/9f/4//b/9P/y//D/8P/w//D/8P/y
//T/9P/0//L/8//z//P/9P/0//X/9//5//n/+//7//r/+f/4//f/9//3//f/+v/8//7/
AAABAAQABQAGAAYABQAEAAMAAgAAAP7//P/7//v//P/8//z//v/+//3//P/5//j/9//3
//f/9//5//n/+P/3//b/8v/0//f//P////z/+v/5//j/+f/5//r//P/8//v/+v/4//b/
9f/0//T/+P/5//r//P/7//r/+f/3//T/9P/1//P/9v/6//j/9f/6/wEADgAkADoARgBT
AF0AawB9AIcAgwB1AGEARQAuAB4ADAD3/+v/7P/u/+7/8P/0//f/9P/3//n/+f/7//v/
+P/4//j/+P/6//r/+v/6//3//f/8//v/+//8//z//P/+//7///////3//f/9//3//f/+
//7//f/8//z/+//5//r/+v/7//3///////7//v/9////AQD+//7//v/+//7//P/8//z/
/P///wAAAgADAAEAAQACAAIAAAAAAAAAAQACAAIAAgACAAAAAAAAAAEAAQABAAEAAwAB
AAAAAAABAAQABQAGAAcABgAGAAgACAAHAAYABwAGAAkADQAOAA8ADgAOAA0ADQANAA0A
DgAOAA4ADgAOAA4AEAASABIAEgASABIAEgASABQAFAATABMAEwASABEAEAAQABAADwAP
ABEAEAAPAA8ADQAMAAoACgAKAAgABwAHAAYABQAFAAUABgAGAAYAAwACAAIAAgABAAEA
AQABAAEAAAD+//7//v/9//3//P/8//3//v/+//7//v/+//3//f/+//7//v////3//f/9
//3////+//7//v/9//z//P/7//3//P/8//v//f/9//3//f/8//3//f/9//3//f/+//7/
+//7//3//f/9//3//f/7//z//v///wIAAQAAAP///v/+//7//f/9//3//v8AAAAA/v/+
//7//f/+////AQADAAAA///+//3//v/+////AAD///////8AAAIAAQABAAEAAwACAAIA
AwACAAEA///+//7//v///wAAAAAAAAAAAAAAAP///v/+////AAAAAAAAAAD///7//f/+
//////8AAP///////////////////v///wAAAQACAAIAAQD///7/AAAAAAAAAAAAAAAA
AAAAAP7//v////////8AAAEAAwACAAAA///+//////8AAAAA/v/+//7//v/9//7//v/9
//3//v/+//7//v/+//7/AAAAAAAAAAD///7//f/8//7//v/+//7//P/+//7//v/+////
/////////v/+////AQABAAMAAwACAAEAAAD//wAAAQACAAYABgAGAAYABQAHAAcABwAG
AAgACAAIAAgABgAEAAIAAQACAAIAAQAAAAAAAAD///7//f/8//v/+//7//v//f/9//3/
/f/9//r/+f/5//v/+//5//j/+P/4//r/+f/5//r/+//7//v/+v/6//n/+P/4//n/+f/5
//r/+v/6//r/+f/6//j/9f/1//b/9v/2//f//P8HAA4AGAAsAEIATwBbAG0AdQB5AHcA
bQBbAEcAMgAYAAQA9//v/+z/6v/u//T/+P/3//r/+f/3//X/+f/7//r/+v/6//r/+P/4
//j/+P/5//n/+P/3//n/+v/6//r/+v/6//v/+//5//n/+f/5//v//P/8//v/+//8//z/
+//6//r/+//9//3//f/8//z/+P/5//r/9v/6//r/+v/6//r/+v/6//r//P/8//3//f/7
//v//P/8//z//P/8//3//P/8//z//P/6//r/+v/7//z//f/+/wEAAAD+//3//f//////
/////wIAAgAEAAQAAgACAAQABAADAAUABAADAAQABgAHAAkACwALAAwADAAMAAwADAAM
AAoADAAMAAwADgAOAA4ADgAMAAwACwALAA4ADgAOAA4ADAAMAAsACwALAAoACQAJAAsA
CgAIAAgABgAEAAMAAwAEAAMAAwADAAQABAAEAAEA///+//3/+//8//3//v////z/+v/6
//r/+//7//r/+v/7//z//P/8//r/+v/5//n/+v/6//r/+//5//n/+f/5//v/+v/6//r/
+v/6//v/+//5//j/+P/3//j/+f/6//v/+//7//r/+f/4//n/+//8//r/+f/6//n/+f/5
//n/9//5//r/+v/8//z//P/8//z//P/8//v/+//7//z//v/+//z//P/8//v//f/9//7/
/////////////////v/+//7//f/9//3//v/+//3//f/9/////v/+////AQABAAAAAAD9
//z//P/8//7//v/+//7//P/7//r/+v/9//7//v/+//3//f/9//3/+//7//r/+v/9//3/
/f/9//////////7//v/+//7//v/9//3//P/8//z//P/8//z//v/+//7//v/8//z//f/9
//3//v///wEA///+//7//v/7//v//P/8//7//v/+//7//f/+//7//f/7/wAAAgD///7/
/f/8//z//P/8//z//f/+////AAD9//z/+//6//v//P/9//7//v/+//7//v/8//z//v/+
//7//v//////AAABAAEAAgAAAP///v///wEAAQABAAEAAgADAAQABQAIAAkACgALAAkA
CQAJAAkABgAGAAYABgAGAAUABAADAAUABAAEAAMAAQAAAP///f/+//3//P/7//3//f/9
/////v/9//z/+//4//f/9//5//r/+//7//z/+v/6//n/+f/4//n/+f/5//r/+v/5//j/
+P/5//n/+f/4//j/+P/4//n/+P/2//P/8f/y//b/+P/9/wgAFwAmADoATABcAG0AfQCJ
AI0AiwB/AGcATQAzABwACAD2/+//7f/w//L/9P/2//j/+//+/wEA+//5//v//f/6//r/
+v/6//r/+v/6//r/+//7//r/+f/5//r/+v/6//r/+v/7//v/+//7//v/+//5//r/+v/5
//f/+P/4//f/9//4//r//f/9//3//P/8//f/+f/7//j/+P/4//j/+P/6//r/+v/6//r/
+v/7//v//f/9//7//v/6//r/+v/7//7//v/+//7//P/8//z//f/7//v/+//9/////v/+
////AQABAAEAAQACAAIABAAEAAIAAgAEAAQABAAHAAcABwAJAAoACgALAA0ADQAOAA4A
DAAMAAwADAAOABAAEAAQABAAEAAQABAADgAOAA0ADQAQABAAEAAQABAAEAAPAA8ADQAM
AAsACwANAAwACgAKAAoACAAHAAcABAADAAMAAwACAAIAAgD//wAAAAAAAP//////////
///+//z//P/8//z/+//5//j/+f/6//r/+v/9//7//v////z//P/8//3//f/9//3//f/7
//r/+v/6//z//P/9//3/+//6//r/+f/7//v/+//7//z//f/9//3/+f/5//r/+v/5//n/
+//7//z//f/+//3//P/8//v//P/8//z//P/8//r/+v/5//n//P/+/wEAAgD///7//f/7
//3//f/+/////f/9//3//f/9//z//P/8/////////wAA/v/9//3//f/9//z//P/9/wEA
AQAAAAAA/f/8//z//P8AAAAAAAAAAP7//f/8//z///8AAAAAAAD+//3//P/7//z//f/9
//7////////////9//3//f/8//7//v/+//7///////7//v/9//z/+//6//z//P/8//z/
/P/8//3//f/9//7///8BAAAA/v/9//z/+//7//z//P/8//z//P/8//v//P/8//v////+
//7//v/+//7//v/8//z//v/+//7//v////////////7//v////////8BAAMAAwADAAMA
AwADAAMAAwAGAAcACAAJAAkACQAJAAkABwAGAAUABAAFAAUABQAFAAMAAgACAAEAAgAC
AAIAAQD+//3//P/7//v/+//7//3//f/9//3//f/6//n/+f/7//v/+//6//r//P/8//v/
+//7//v/+v/5//n/+v/6//r/+f/5//j/9//7//z//f/+//f/+P/8//f/7//w//T/9v/7
/wYAFQAkADoATABaAGcAewCRAJkAlQCJAHcAWwA/ACYAEAD+//H/7f/w//L/9P/4//r/
+f/6//3/+//3//f/+//6//r/+v/6//r/+v/6//r//f/9//z/+//6//r/+f/4//r/+v/7
//v/+//7//v/+//8//7///////z//P/7//n/+P/4//n/+//8//3//f/+//n/+//9//r/
+v/6//r/+v/8//z//P/8//r/+v/7//v//f/9//7//v/6//r/+v/7//7//v/+//7//v/+
//7////+//3//P/9/////v/+//////////////8CAAIABAAEAAIAAgAEAAQABgAJAAkA
CQAJAAoACgALAA0ADQAOAA4ADgAOAA4ADgAOABAAEAAQABAAEAAQABAAEgASABEAEQAR
ABAADwAOABAAEAAPAA8ADwAOAA0ADQANAAwACgAKAAoACAAHAAcABgAFAAUABQAGAAYA
BgADAAIAAgACAAEAAAD///7//f/+//z//P/8//z/+//5//j/+v/8//3//v/8//z/+//7
//z//P/8//3////////////+//z/+//6//z//P/9//3//f/8//z/+//5//n/+f/5//r/
+//7//v/9//3//j/+P/4//n//P/9//v/+//7//n/+f/6//r//P/+//7//v/+//z//P/7
//v/+f/6//z//P/7//z//f/9//v/+//8//3////////////9//z//P/8//v/+//7//z/
/v/9//3//f/8//r/+f/5//3//f/8//z//P/8//3//v/+//7//v/+//7//f/8//z//P/8
//v/+v/8//3//v////7//f/7//r/+f/5//n/+f/8//3//v/+//3//P/7//r//f/9//z/
/P/6//r/+v/6//z//P/8//z/+v/6//v/+//8//z//P/9//3//P/8//z/+//7//z//P/6
//r/+v/8//z//P/8//z//P/8//z//P/8//3//f/9//3//P/8//3//f/7//3//f/9////
/////////f/9/wAAAQACAAMAAwADAAMAAwACAAIAAgACAAIAAQACAAEAAQAAAP7//f/8
//z//P/7//r/+f/6//n/+f/5//n/+//7//v/+//7//j/9//1//f/9//3//f/+P/5//r/
+P/3//f/9//5//n/+P/4//f/9v/2//f/9f/1//b/9v/4//j/9//2//r/9f/z//L/9P/2
//f/+v8BAAgAFAAkADQAQQBNAGMAewCDAH0AcQBjAE0ANgAgAAwA+f/r/+j/5v/q//L/
9P/v//D/8f/z//v////5//f/9v/1//T/9v/2//b/9v/3//f/9v/1//f/+P/4//j/9v/2
//f/9//3//f/9//3//f/+P/4//f/+f/6//r/+f/2//b/9//5//v/+//6//r/9//5//v/
+P/4//j/+P/4//r/+v/6//r/+P/4//n/+f/7//v//P/8//j/+P/4//n//P/8//z//P/6
//r/+v/7//z//f/+/wEA///+//7//////////////wAAAAACAAIABAAEAAYABgAEAAcA
BwAHAAUABgAGAAcABwAHAAgACAAKAAoACgAKAAwADgAOAA4ADQAMAAsACgALAAwADAAN
ABAAEAAQABAADwAOAAwACwANAAwACwALAAsACgAIAAgACAAGAAUABQAEAAMAAwADAAAA
AAAAAP3//v/+//7//f/7//v/+//7//3//P/9//7//v/9//v/+v/9//7//v/+//z//P/7
//v/+v/6//r/+//7//v/+//7//r/+P/3//b/9//4//r/+//7//r/+v/5//n/+f/5//n/
+v/7//v/+//5//n/+v/6//n/+f/7//v/+//7//v/+f/7//z//P/+//z//P/8//z/+v/6
//n/+f/7//z//v/+//z//P/8//v//f/9//7///////////////7//P/7//r//P/9//7/
AAD///3//P/7//3//P/8//3///////7//v/7//r/+v/6//z//P/8//z//P/7//r/+v/7
//z//P/8//v/+//7//v/+//7//r/+v/8//3//v////3//f/9//z/+//6//n/+P/7//v/
+v/6//j/+P/4//j/+v/6//r/+v/8//z//f/9//r/+v/6//v/+//6//r/+v/6//r/+v/6
//z//P/8//z//f/9//3//f/8//z//f/9//3//////////v/9//z/+//8//3/AQADAAIA
AwADAAMABQAFAAQABAAGAAYABgAFAAIAAQABAAAAAAD///7//v/+//3//P/7//j/9//3
//f/+f/7//v/+//7//v/+P/3//f/+f/5//n/+P/4//j/+P/3//f/+P/5//n/+f/4//j/
9//2//b/9//1//X/9v/2//j/+P/3//b/9P/3//f/8P/u//L/9//6////DAAeADAAQABP
AF8AcQB/AH8AeQBtAF8ASQAuABoACgD5/+f/5P/o/+r/7P/w//P/9P/3//f/9//3//f/
9v/2//b/9v/0//T/9P/0//f/9//2//X/9//4//j/+P/4//j/+f/5//j/9//2//X/9v/4
//n/+f/4//j/9//1//X/9v/4//v/+//7//r/+v/1//f/+f/2//r/+v/6//r/+v/6//r/
+v/4//j/+f/5//v/+//8//z/+v/6//r/+//6//r/+v/6//z//P/8//3//P/7//r/+//8
//z//f////3//f/9//3//v/+/wAAAAACAAIABAAEAAQABwAHAAcABQAGAAYABwAJAAkA
CgAKAAwADAAMAAwACgAMAAwADAAMAAwADAAMAA4ADgANAA0ADAAMAAwADAAOAA4ADQAN
AAwACgAIAAcACAAIAAcACAAIAAYABQAFAAQAAwADAAMAAAAAAAAA/f/8//z//P/7//v/
+//7//v//P/6//r/+v/7//v/+v/6//v//P/8//z/+v/6//n/+f/6//r/+v/7//n/+f/5
//n/+//6//r/+v/6//r/+//7//3//P/8//v/+v/5//j/9//4//n/+f/5//n/+f/6//r/
+f/5//v/+//5//n/+f/3//n/+v/6//z//P/8//z//P/9//7//v////z//P/9//z/+v/6
//r/+f/5//n/+v/7//3//f/9//3//f/8//z//P////////8AAP///f/8//v//f/8//z/
/f///////v/+//3//P/8//z//v/+//7//v/8//v/+v/6//v//P/8//z//f/9//3//f//
/////v/+//3//f/9//3//f/9//3//P/8//z//P/8///////+//7//v/+//7//v/+//7/
/v/+//z//P/9//3/+v/6//r/+//5//r//P/8//z//P8AAAAAAAAAAP///////////P/8
//3//f/+/wEAAgADAAEAAQABAAEAAQABAAQABQAGAAcABwAHAAcABwAGAAYACAAIAAgA
BwAGAAUABQAEAAIAAQAAAAAAAAD///7//f/8//v/+//7//3//////////f/9//r/+f/5
//v/+//7//r/+v/6//r/+f/5//r/+//5//n/+P/4//f/9v/2//f/+P/5//v//P/6//r/
+f/4//j/9f/v//D/8v/0//v/BgAVACYAOABKAFwAbQB/AI0AkwCPAIEAawBPADUAHgAM
APz/8f/t/+7/8P/y//D/8v/3//r//f/9//v/+f/5//b/9v/2//b/9v/2//b/9v/3//f/
9v/1//f/+P/4//j/9v/2//f/9//4//n/+v/7//r/+v/5//f/+P/6//v/+//4//j/+f/7
//n/+f/4//j/9v/5//z/+v/8//z//P/8//r/+v/6//r//P/8//3//f/7//v//P/8//z/
/P/8//3//v/+//7//v/+//7//v////3//f/9///////+//7///8BAAEAAQABAAIAAgAE
AAQABAAEAAYABgAGAAkACQAJAAcACAAIAAkADQANAA4ADgAQABAAEAAQAA4AEAAQABAA
EAAQABAAEAAQABAADwAPABAAEAAQABAAEAAQAA8ADwAPAA4ADQANAA0ADAAKAAoACAAG
AAUABQAFAAUABgAHAAUABAADAP///P/8//z/+//9//3//f/9//7//P/8//z//f/9//z/
/P/7//z//P/8//z//P/7//v/+v/6//r/+//9//3//f/9//3//P/8//z/+v/6//v/+//9
//z//P/7//v/+//7//v/+v/7//v/+//3//f/+P/4//r/+//+/////f/9//3/+//7//z/
/P/+//z//P/8//z//P/8//v/+//7//z//v/+//7//v/+//3//f/9//7/////////////
//3//P/8//z/////////AAAAAP///////////v/+////AQABAAAAAAD9//z//P/8/wAA
AAAAAAAA/v/9//z//P/9//7//v/+//////////////////7//v/9//3//f/9////////
//7//P/8//z//P///////v/+//7//v/+//7//f/8//v/+v/7//z//v////7//v/+////
AQAAAAAAAAD+//3//f/8//3//v///wAAAQACAAIAAQD///z//P/9//7///8AAP7//v/+
//7///8AAAEAAgD///7//f/8//z//P/8//z//f/+////AAD+//7//v/+//7//v/+//7/
AAAAAAAAAAD+//7//v/+////AAABAAIAAAAAAAAAAgABAAAA/////wAAAQACAAIAAgAD
AAMAAwADAAMAAwADAAMAAwADAAMAAwAGAAcACAAJAAkACQAJAAkACAAIAAgACgAKAAkA
CAAFAAUABAAEAAMAAgACAAIAAQAAAP///v/9//3//f/9//3//f/9//3////8//v/+//7
//v/+//6//j/+P/4//f/+P/6//z//f////7//v/9//v/+v/6//n/+//8//z//P/8//v/
+v/8//3/9//y//D/8v/3/wQAEQAeADIASABaAGcAfQCPAJUAkwCLAHUAWQA/ACoAFAD+
//H/7f/u//L/9v/0//T/9//4//n/+//7//3/+//5//j/9//2//f/+P/5//r/+//7//r/
+f/3//j/+P/4//r/+v/7//v/+v/5//j/9//5//r/+v/5//v//P/8//v/+v/6//v//f/7
//v/+v/6//f/+f/7//j/+//8//3//v/8//z//P/8//r/+v/7//v/+//7//z//P/8//z/
/P/9//7//v/+//7//P/8//z//f////////8BAAAA/v/9//3///////////8AAAAAAgAC
AAIAAgAEAAQAAgAFAAUABQAGAAgACQALAA0ADQAOAA4ADAAMAAwADAAMAA4ADgAOAA4A
DgAOAA4ADwAQABAAEQAQABAAEAAQABAAEAAPAA8ADQAMAAsACwALAAoACAAIAAoACAAH
AAcABQADAAIAAQADAAQABQADAAAAAAAAAP///f/9//3//f/+//z//P/8//3//f/8//z/
+//8//z//P/+//7//f/9//r/+v/6//v//f/9//3//f/9//z//P/8//7//v///////f/8
//z/+//8//3//v////7//////////f/9//7//v/9//3///////3//f/9//v//f/+//7/
AAAAAAAAAAAAAP7//v/9//3///8AAAIAAgAAAAAAAAD///3//f/+////////////////
//7//v/+/////////wAA/v/9//3//f/7//r/+v/7//7//////wAA/f/8//z//P/+//7/
/v/+//7//f/8//z/+//8//z//P/7//v/+//7//3//f/8//z//P/7//r/+f/8//3//v/+
//z//P/8//z//f/9//z//P/6//r/+v/6//z//P/8//z//v/+///////8//z//P/9//3/
/P/8//z//f/9//7//v/+//7//v/+//7//v/9//v////+//7//v/+//7//v/+//7//v/+
/wAAAAAAAAAA///+//3//P/+//7//v/+//7//v8AAAAA/v/+//////8AAAEAAQACAAEA
AQABAAMAAgABAAAA//8CAAMABAAFAAYABwAIAAkACwALAAsACwAKAAoACgAKAAgABwAG
AAUABQAEAAQAAwAAAAAAAAD///7//f/8//v//P/9//7/AQD+//3//P/7//n/+f/6//3/
/f/9//z//P/8//z/+//7//z//f/9//3//P/8//v/+v/8//3//f/9//7//v/+//7//f/8
//z/+//5//b/+P/8////AgALABYAJgA4AE4AXQBpAHkAhwCJAH8AcQBZAD0AKAAaAAoA
+//z//D/8v/4//z//P/5//z/AQABAAEABQAFAAQABAAEAAQABAAEAAQABAAFAAUABAAD
AAEAAgACAAIAAQAAAAAA//8AAAEAAgADAAEAAgACAAEA//8AAAAA///+//7///8BAP//
///+//7/+//9/////P8AAAAAAAAAAP7//v/+//7//v/+///////+//3//f/8//3//v//
/wEAAQAAAP///v///wAAAQADAAEAAQABAAMABQAEAAQABQAFAAUABQAFAAYABgAIAAgA
CAAIAAoACgAKAA0ADQANAA0ADgAOAA8AEwATABQAFAAUABQAFAAUABYAGAAYABgAGAAY
ABgAGAAWABYAFQAVABgAGAAYABgAFgAWABUAFQAXABYAFQAVABUAFAASABIAEAAOAA0A
DQAKAAkACQAJAAcABgAFAAEAAQACAAMAAwABAAEAAQABAAAA/v/+//7///////7//v//
/wAAAAAAAAAAAAD//////v/+//7////9//3//f/9/////v/+//7//P/8//3//f////7/
/v/9//3//f/9//3//v/////////9//3//v/+//7///8CAAMAAAD///7/+//9//7//v8A
AAIAAgACAAIAAAAAAP////8BAAIABAAEAAAAAAAAAP//AAABAAMABQADAAMAAwADAAMA
AgACAAIAAwADAAMABAAEAAMAAwADAAUABAAEAAUABgAFAAMAAgACAAIAAwAEAAQABAAE
AAQAAgABAAAAAAABAAIAAgACAAMAAwADAAMAAwADAAIAAgADAAMAAwADAAMAAwADAAIA
AgACAAIAAgAEAAUABQAGAAQABAAEAAQABAAEAAQABAACAAIAAwADAAMABAAFAAcABAAC
AAEAAAAAAAEAAwAEAAIAAgACAAIAAwAEAAQAAwADAAYACAAGAAQAAgAAAAMABAAFAAYA
BQAFAAUABQAGAAYABwAHAAUABwAHAAcACQAJAAkACQAHAAcACgALAA0ADwAQABEAEAAP
AA0ADAAMAAwADAALAAwACwALAAoACQAHAAUABAACAAEAAAD//wAA////////AQADAAMA
AwABAAEA/v/9//7/AQACAAMAAQAAAP///v//////AAABAAEAAQAAAAAA///+//7///8B
AAEAAgACAAIAAgABAAAA/v/7//v//P/+//7/AQAGABEAIAAyAEQAVgBlAHUAgQCLAJMA
iwB5AGEARwAuAB4ACgD7//X/9P/2//z//v/+//3//v///wEAAQD//wEAAgACAAIAAgAC
AAIAAgACAAEAAQAAAP////8AAAAAAAAAAAAAAQABAAMAAwADAAMABQAGAAYABQAFAAYA
BgAFAAIAAgADAAUABQAFAAQABAABAAMABQACAAQABAAEAAQABwAIAAkACgAHAAYABgAF
AAMAAwAEAAQAAwAEAAUABwAGAAYABgAGAAYABgAGAAcABwAHAAcACQALAAoACgALAAsA
CwALAAsACgAKAAwADAAMAAwADgAOAA4AEQARABEAEgAUABUAFwAXABcAGAAYABgAGAAY
ABgAFgAYABgAGAAZABoAGwAcABoAGgAZABkAHAAcABwAHAAaABoAGQAZABkAGAAXABcA
GQAYABYAFgAWABQAEwATABAADwAPAA8ADgAOAA4ACwALAAwADQANAAwACwAKAAkACgAI
AAgACAAIAAcABQAEAAUABgAGAAYACAAIAAcABwAHAAgACQALAAoACQAIAAcACQAIAAgA
CAAIAAgACQAJAAkACAAIAAcABwAHAAcABwAIAAkACQAJAAcABwAIAAgACQAJAAsACwAN
AA0ADQALAAgACAAHAAgACAAIAAgACAAIAAgABwAHAAUABgAIAAgACQAKAAsACwALAAsA
DAANAAsACwALAAsACwAKAAoACgALAAsACwAMAA4ADQANAA0ADAAKAAkACQANAA0ADAAM
AAsACgAKAAoADgAOAA4ADgAMAAsACgAKAAsADAAMAAwADQANAA0ADQALAAsACgAKAAkA
CQAJAAkACwALAAsACgAKAAoACgAKAAsACwAKAAoADAAMAAwADAAKAAoACgAKAAsADAAO
AA8ADAAMAAwADQAOAA4ADwAQAA0ADQAOAA4AEAAQAAwACgAMAAwADAAMAA4ADgAOAA4A
EAARABIAEwAQABAAEQARABEAEwATABMAFQAVABUAFQATABMAFgAXABoAGwAbABsAGwAb
ABoAGgAYABgAGAAXABYAFQAVABQAFgAVABQAFAAWABUAFAATABEADwAOAA0ADQAPAA8A
DwARABEADgANAAsADQANAA0ADgAOAA4ADgALAAsADAANAA0ADQAMAAwADAAMAA0ADwAP
AA8AEAAQAA4ADgANAAwACgAJAAcABAAGAAoADwAYACEALgBAAFYAagB3AIsAnwCpAKcA
nwCRAHsAXQBEADAAGgAJAAEAAAAEAAoADAAMAA0ADAAPABEAEQARABEAEAAQABAAEAAO
AA4ADgAOABEAEQAQAA8ADwAQABAAEAASABIAEwATABEAEQARABEAEQASABIAEQATABQA
FAATABIAEgATABUAEwATABIAEgASABUAGAAWABUAFAATABIAFAAUABQAFAAUABQAFQAV
ABUAFQAWABYAFQAWABcAGQAYABgAGAAYABcAFgAVABUAFwAXABcAGQAZABgAGAAZAB8A
GwAXAA==
         </WaveFormData>
      </LeadData>
      <LeadData>
         <LeadByteCountTotal>10000</LeadByteCountTotal>
         <LeadTimeOffset>0</LeadTimeOffset>
         <LeadSampleCountTotal>5000</LeadSampleCountTotal>
         <LeadAmplitudeUnitsPerBit>4.88</LeadAmplitudeUnitsPerBit>
         <LeadAmplitudeUnits>��V</LeadAmplitudeUnits>
         <LeadHighLimit>2147483647</LeadHighLimit>
         <LeadLowLimit>268435456</LeadLowLimit>
         <LeadID>II</LeadID>
         <LeadOffsetFirstSample>0</LeadOffsetFirstSample>
         <FirstSampleBaseline>0</FirstSampleBaseline>
         <LeadSampleSize>2</LeadSampleSize>
         <LeadOff>FALSE</LeadOff>
         <BaselineSway>FALSE</BaselineSway>
         <ExcessiveACNoise>FALSE</ExcessiveACNoise>
         <MuscleNoise>FALSE</MuscleNoise>
         <LeadDataCRC32>553059899</LeadDataCRC32>
         <WaveFormData>
AgACAAIAAgD///7//f/8////AgAFAAgABgAEAAIAAAD///7//f/8//3//v///wAA///+
//3//P/+//7//v/+/wAAAAAAAAAAAAAAAAAAAAD+//7//v/+/wAAAAAAAAAA/v/+//7/
/v/9//z/+//6//v//P/9//7//v/+//7//v8BAAIAAwAEAAIAAAD+//z//v/+//7//v/+
//7/AAABAAEAAQABAAIAAwABAAQABgAKAAsADQANAAoACAAHAAcACAAJAAoADAAMAAwA
DAAKAAsADAANAA8ADwAQABAAEAANAAsACQAHAAcABQADAAIA//////z/+//8//r/+v/5
//n/+f/5//f/9P/z//L/7//y//P/9P/1//T/8//y//H/8//y//H/8f/y//L/8v/y//L/
8v/x//H/8v/z//T/9v/1//T/8v/x/+7/8f/4//v/+//+/wAA+//6//z/AwAOABUAGwAm
ADAAMgAxACgAHwAcABoAFwASAAkA/f/0//D/7P/o/+b/5f/n/+v/7v/t/+3/7v/z//X/
9P/z//H/8P/u/+3/7f/s/+3/7//w//D/8v/z//P/8//z//P/8//z//D/7//u/+3/7//w
//D/8P/w//D/8P/w//D/8P/w//L/8v/y//L/8v/w//T/9P/z//P/9P/0//L/7//w/+//
7v/x//L/8//1//b/9v/2//b/8//z//T/9P/0//T/9P/0//f/9//3//j/9//2//b/9f/z
//P/8//0//f/+P/5//r/+f/5//r/+v/4//n/+v/6//7///8AAAIAAQABAAAA//8BAAEA
AQAAAP////8AAP//AAABAAMABAADAAMAAwAFAAEAAQABAAEAAQABAAEAAQADAAQABAAC
AAAAAAAAAAAA/v/+//3//f/+//7//v/+//3//P/6//n/+v/7//z//P/8//z//P/8//r/
+f/5//n/+P/3//f/+P/2//X/9f/1//b/9//4//r/+f/2//X/9P/y//L/8v/z//X/9f/1
//T/9v/2//b/9v/z//L/8v/x//L/8//z//P/8//z//T/9P/y//P/8//z//b/9//4//n/
+P/3//n/+P/3//f/9v/2//b/9v/3//j/+v/6//r//P/6//n/9//3//X/9//3//f/9//2
//b/9v/3//j/+f/7//n/+P/2//X/9v/1//b/+P/5//n/+f/6//z/+v/6//r//P/8//z/
/P/8//v/+v/3//n/+v/6//r//P/8//z/+f/5//n/+P/4//n/+v/6//j/+P/4//j/+P/6
//r/+v/5//n/+P/4//n/+P/4//j/9//4//n/+v/7//r/+v/5//n/9//1//f/9//4//n/
+f/6//v/+//7//z/+v/5//n/+f/2//b/9//3//f/9//3//f/+f/5//n/+P/4//n/+f/6
//r/+v/8//r/+v/6//r/+v/6//r/+v/4//j/+P/4//r/+v/6//r/+v/6//z//f/+////
AAACAAQAAQADAAQABgAHAAkACQAHAAYABgAHAAoACwAMAA4ADAAMAAwACgAIAAgACAAJ
AAsADAAMAAwADAALAAoACQAHAAUAAwACAAAA///7//n/+v/4//j/9//1//X/9f/z//X/
9f/1//P/8f/x//H/8f/x//H/8f/x//H/8P/v/+//8v/y//L/8v/y//L/8f/x//H/8f/x
//L/8P/w/+//7//y//H/9P/5//3//v/6//v/BAAKAAcACgAVAB8AJgAwADoAMwAkABsA
FgAWABkAFAABAPP/7v/s/+j/4v/g/+H/5f/p/+7/7//t/+z/7//v//H/8f/w//D/8f/x
//L/8v/v/+//7v/s/+3/7//w//H/8//z//P/8//x//H/8f/x//H/8v/y//L/8v/y//L/
8v/0//T/9P/2//b/9v/2//b/7//y//H/7//x//L/8v/w//L/9P/0//T/9P/0//T/9f/0
//T/9P/0//X/9f/2//b/9v/2//b/9v/1//X/9f/2//f/+P/6//v/+v/5//j/+P/6//r/
+v/6//r/+//9//7//v///wAAAAD///////8AAAIAAwADAAMABQAFAAUABAAEAAUABwAH
AAUABQAGAAYABQAFAAUABwAFAAUABQAFAAcABwAHAAcABQAGAAYABAAEAAQABAAEAAYA
BgAFAAUABAAEAAQABAAEAAQAAwADAAMAAwADAAIAAQAAAP///v/+////AQADAP///f/8
//z//P/7//v/+//9//3//f/+//z/+v/6//r//P/8//z//f/8//v/+v/4//r/+v/6//r/
+v/6//v/+//7//v/+v/5//v/+//8//z/+v/7//v/+//9//3//f/9//z/+//9//z//f/9
//z//P/8//z//f/+//7//v/+/wAAAgABAP///////wEAAQABAAEAAAAAAAAA/v/+//7/
//8CAAIAAQABAAEA/////wAAAQABAAEAAgACAAAAAAAAAAIAAgACAAIAAwADAAMAAQD/
/wAAAAAAAAEAAAD///v//f/9//z//P///wAAAAD+/wAAAAAAAAAA/v/+//7//f////7/
/v///wAAAAAAAP/////////////+//7//f/9/////f//////AQABAAAAAAABAAEAAQAC
AAIAAQABAAEAAAAAAAEAAQAAAP///v/9//////////7//P/9//3//v/+/wAABAADAAIA
AQAAAP7//v/+//7/AQACAAMABAABAAAA///+/wAAAAAAAAAAAAAAAAAAAAAAAAAAAAAC
AAMABAAFAAYACQAKAAgACwAJAAoACgALAA0ADQAMAAwADQANAA0ADQAOAA4ADgAOAAwA
DAAMAAwADQANAA4ADgAMAAoACQAIAAkABwAFAAMAAgABAAEA/v/9//z/+v/6//n/+f/5
//n/9f/1//X/9f/1//X/9f/1//f/9//3//f/9f/1//T/8//z//T/9P/0//b/9v/2//X/
9f/1//X/9f/0//T/9P/z//X/+v/9/wAAAQABAAQABgAJAA4AEgAXAB4AIwAtADYANgAq
AB8AHAAZABQAEgAJAPz/7//p/+b/4P/c/9z/4P/j/+n/7//2//n/9f/0//X/9f/1//X/
9P/0//P/8//0//T/8v/z//P/8v/y//P/8//z//X/9f/1//X/8//z//P/8//1//b/9v/2
//T/9P/0//T/9v/2//b/+P/4//j/+P/4//L/9v/2//X/9f/2//b/9P/2//j/+P/4//j/
+P/4//n/+P/4//j/+P/5//n/+v/6//r/+v/6//r/+//7//v//P/6//r/+//7//3//f/9
//7//v/+//7//v//////AAAAAAAAAQACAAIAAQABAAEAAgACAAMAAwADAAYABwAIAAgA
BQAFAAYABQAHAAcACAAIAAcABwAHAAkABQAFAAUABQAGAAcACAAJAAkACgAKAAgACAAI
AAgACAAIAAgABwAHAAQABAAEAAQABAAEAAMAAwADAAMAAwACAAAAAAAAAAAA/////wAA
AQD+//3//f/+//3/+//6//n/+//7//v//P/9//z//f/+//z//P/8//3//P/7//r/+P/5
//r/+//8//z//P/9//3//f/9//z/+//5//n/+v/6//v//f/+/////v/9//z/+//5//n/
/P/8//z//f/9//7//P/8//3//v/+//7//v8AAP7//f/7//v//P///wAAAQABAAAAAAAA
AAAAAAAAAAEAAAAAAP////8BAP////8AAP///////wAAAAD+//7//v/+//7//v/+////
//////3//f/+//7//v8CAAIAAgD///3//f/8//z///8AAAAA/v////7//f/8//7//v/+
//3////+//7///////7//f/7//z//f/+/////v/+//3//f/7//n/+//7//v/+//6//r/
/f/9//3//v8AAP////////3//P/8//v//f/9//3//f/9//3//f/8//r/+//7//z/AgD+
//z//v/+//7//v8AAAAAAAACAAMABAAFAAYABgAGAAMABQAIAAoACwANAA0ADQAMAAwA
CwALAAsACwAMAAwADAAMAAwADAAMAAwACwALAAwADAAMAAoACQAIAAUAAwABAP//AAD/
/////P/7//r/+P/4//f/9//3//f/9f/1//X/9f/z//P/8//z//P/8//z//P/9f/1//T/
8//x//L/8v/y//D/8P/w/+//7//v/+//7//x//L/8//z//H/9P/7//z/+f/7/wAAAAAD
AAoADgARABgAGwAhACoAMgAyACcAGgAXABYAFAALAP7/8//p/+T/4P/c/9z/3P/h/+f/
7f/y//P/8f/u/+//8f/x//H/8P/w/+//7//w//D/8P/x//H/8P/w//H/8f/x//P/8//z
//P/8f/x//H/8f/x//L/8v/y//D/8P/w//D/8v/y//L/9P/0//T/9P/0//D/9P/0//P/
9f/2//b/9P/y//T/9P/0//L/8v/y//P/9v/2//b/9v/1//X/9v/2//b/9v/2//b/9//3
//f/+P/2//b/9//3//f/9//3//j/9v/2//b/9v/4//n/+//8//r/+//8//z/////////
AAACAAMAAwADAAMAAwADAAIAAgADAAUABQAFAAUABgAGAAQAAwACAAMAAgADAAQABQAD
AAMAAwADAAUABgAGAAQABAAEAAQABAAEAAQAAwADAAAAAAAAAAAAAgACAAEAAQABAAEA
AQAAAAAAAAAAAAAA+//5//j/9//3//f/+P/6//r/+f/5//n/+f/5//n/+v/4//b/9v/2
//b/9v/2//f/+P/5//r/+v/5//j/9//2//b/9v/3//f/+f/5//j/9//2//X/9f/0//f/
+f/6//v/+v/5//j/9//5//n//P/8//n/+f/4//j/+v/6//v//P/+//7//v8AAP3/+//4
//f/9//5//n/+f/7//r/+v/6//r/+v/6//v//v/+//3//f/9//v/+//8//3//f/9//7/
/f/6//n/+P/2//b/9v/2//j/+f/6//n/+//8//z//P/+//7//v/7//n/+f/4//j/+f/6
//r/+P/8//z//P/8//r/+v/6//n/9//2//b/9//5//r/+//7//n/+f/5//n//P/8//v/
+//5//f/+f/5//n/+f/4//j/+f/5//n/+v/8//v/+//7//j/+P/5//n/+f/5//n/+f/3
//v//f/6//j/+f/6//v//P/+/wAAAQACAAIAAgADAAIAAQADAAQABgAFAAcABwAHAAkA
CgAMAA0ADAALAAsACgAMAAwACgAKAAoACgALAAsADAAMAAwACgAJAAgABwAFAAMAAQAA
AP//AQD+//3//P/4//j/9//3//f/9//1//X/9f/1//P/8//z//P/8//z//P/8//z//P/
8P/v/+//8P/y//L/8v/y//L/8f/x//H/7//v//D/8P/w/+//7//w//H/9v/5//v//P/8
//3//v8CAAMACAARABcAGgAiADAANwAsABsAFAAUABkAFgALAP//9v/w/+r/5P/k/+X/
5f/j/+b/6//t//L/8//v/+3/7f/s/+z/7v/v//H/8v/w//H/8f/w//D/8f/x//H/8f/x
//H/8f/x//H/8f/x//H/8v/y//L/8v/y//L/8v/y//L/8v/0//b/9v/2//b/8P/0//T/
8//z//T/9P/y//P/9v/3//j/9//2//X/9f/4//j/+P/4//b/9f/1//T/9//4//n/+v/6
//n/+P/4//n/+v/8//3//f/9//3//v/+//7//v/+//v/+//8//z//f///wEAAgABAAEA
AQACAAAAAQABAAEABQAFAAUABAACAAMABQAFAAYABwAJAAoACAAHAAYABwAFAAUABQAF
AAgACQAKAAsACgAKAAkABgAGAAYABgAGAAYABgAFAAUABAAEAAQABAAGAAYABQAFAAEA
AQABAAAAAQACAAMABAAAAP///////wAA/////wAA/v/9//3//f////////8AAP7//P/8
//z//P/8//z//f/7//v/+//6//r/+v/6//r//P/8//3//f/9//3//P/7//v/+//8//z/
/P/9//3//f////////////////8CAAIAAQABAAAAAAAAAAAAAQACAAIAAgACAAQABAAD
AAEAAQABAAMAAwADAAEAAAAAAAAAAQACAAMABQAEAAQAAwADAAUAAwADAAQAAwADAAMA
BAAEAAIAAgACAAAAAAAAAAAAAgADAAQAAwACAAIAAQAAAAIAAgACAP////////7//v//
/wAAAAD+/wIAAgACAAIAAAAAAAAA//8AAAAAAQADAAQABAAEAAMAAgABAAAA//8AAAAA
/////wEA//8BAAEAAQABAAAAAAABAAEAAQACAAQAAwADAAMAAAD+////AgACAAIAAgAC
AAMABgAIAAoACQAKAAwADAAJAAsADAAOABEAEwATABMAEQAQABAADwARABEAEgASABAA
EAAOAA4ADwAQABIAEwAWABYAFgAUABIAEAAOAAsACwAJAAgABwAHAAQAAwACAP3//P/6
//n//P/9//z//f/7//v/+f/5//f/9//3//f/+f/5//n/+f/4//f/9//4//j/+P/4//j/
+P/3//f/9//1//X/9v/2//b/9f/1//b/+f8CAAUAAwD+/wIABwAIAAgADQAWAB0AHwAo
ADQAPAA1ACQAGQAWABoAGwASAAUA+//y/+j/4v/e/97/4f/n/+v/7v/x//P/9v/3//f/
9f/1//T/9P/z//P/9P/0//T/9f/1//T/9v/3//f/9//3//f/9//3//b/9f/0//P/9v/4
//n/+v/5//j/9//2//b/9v/2//j/+v/6//r/+v/0//j/+P/3//n/+v/6//j/9v/4//j/
+P/4//j/+P/5//z//P/8//z/+//7//z//P/8//z//P/8//3//f/9//7//P/8//3//f//
//////8AAAAAAAAAAAAA/f/9//7//v8BAAMABQAGAAcABwAHAAgABgAHAAcABwAJAAkA
CQAIAAgACQALAAsACQAJAAoACgAJAAkACQALAAsACwALAAsACQAJAAkACQALAAwADAAK
AAgACAAIAAgACAAIAAcABwAGAAYABgAGAAgACAAHAAcAAwADAAMAAgAEAAQABAAEAAIA
AQABAAEAAAD/////AAACAAEAAQABAAEAAQABAAIAAAD+//7//v/+//7//v//////////
//7//v/+//7//v8AAAAAAQABAP/////+//3/+//7//z//P/+/////////wEAAQABAAEA
/////wIAAgD//////v/+/wAAAAABAAIAAgACAAIABAAFAAUABAAFAAIAAwACAAEAAwAC
AAIAAgABAAAA/////wEAAgACAAMAAwABAAEAAgADAAMAAwAEAAIAAAAAAAAAAgACAAIA
AgADAAMAAwABAAEAAgACAAIAAgACAAIA//8AAAEAAQACAAEAAgACAAAAAgACAAIAAgAE
AAQABAADAAIAAAD/////AgACAAIAAQABAAEAAQABAAQABAADAAMAAQD//wEAAQADAAMA
AgACAAEAAQABAAIAAgABAAEAAQD+/wIABAAEAAQABAAHAAoADAAOAA4ADgAPAA4ACwAN
AA4AEAARABMAEwATABIAEgATABMAEwATABQAFAAUABQAEgASABAAEAARABEAEgASABIA
EAAPAA4ADQALAAkABwAGAAUABwAEAAMAAgD+//7//f/9//3//f/7//v//f/9//v/+//7
//v/+//7//v/+//7//v/+P/3//f/+P/6//r/+v/6//n/9//2//X/+P/5//v//P/8//v/
+//8/wUABgAFAAUABgAIAA0AEgAWABsAHgAlACsAMgA2ADAAIwAcABcAFAAQAAsAAgD3
/+//6v/k/+D/3v/g/+H/5//v//b/+f/5//b/9//3//X/9f/0//T/9f/1//b/9v/2//f/
9//2//j/+f/5//n/+P/3//b/9f/4//n/+v/7//r/+v/5//j/+v/6//r/+v/4//j/+P/6
//n/+P/3//b/9f/6//v/+//9//7//v/8//v//P/7//r//P/8//z//f/+//7//v/+//z/
+//7//r/+//8//3//v////////8AAP7//v//////////////AAAAAAAAAAAAAAAAAQAD
AAQAAgADAAQABAAHAAcABwAIAAgACQAJAAkACwALAAsACgALAA0AEAARABAADwAPAA4A
DQANAA0ADwANAA0ADQANAAsACwALAAsADQAOAA4ADAAMAAwADAAMAAwADAALAAsACgAK
AAoACgAKAAoACQAJAAcABwAHAAYABAAEAAQABAAEAAMAAwADAAIAAQABAAIAAAD/////
//8BAAEAAQACAAAA/v/+//7//v/+//7///8BAAEAAQAAAAAAAAAAAAAA/v/+////////
/////v/9//3//f/+//7//v/////////+//3//P/7//7///8DAAQAAwADAAIAAgACAAIA
AwAEAAIAAgACAAQABAADAAEAAQABAAMAAwADAAMAAgACAAIABAAEAAQABQAIAAgABwAH
AAYAAwACAAIAAwADAAMABAAEAAIAAgACAAIAAgACAAIAAwADAAMAAQABAAIAAgACAAYA
BgAGAAMAAgABAP///v8BAAIAAgAAAAIAAgACAAIAAAAAAAAA//8BAAAAAAABAAIAAgAC
AAEA//////////8AAAAA/////wAA//8CAAMAAQABAAAAAAABAAEAAQACAAAA////////
AAAAAAEAAQD//////////wEAAQABAAAAAQADAAQABgACAAAA/v8AAAAAAAAAAAIAAgAC
AAIAAgACAAIAAgABAAAA///+//7//v/+//7///8AAAEAAgAAAAAAAAAAAAIAAgACAAIA
AAAAAAAAAAAAAAAAAAAAAAIAAgACAAIAAgACAAIAAgACAAMABAAFAAcACgALAAkACQAK
AAwADQAPAA8ADwAOABAAEQARABEAEQASABIAEgAQAA4ADgAOABAAEQARABIAEgASABAA
DwAOAA0ACwAJAAUABAADAAMAAgABAAAA/v/8//v/+//7//3/+//7//v/+f/3//f/9//5
//n/+f/5//f/9//3//b/9f/1//b/9v/2//b/9v/2//T/8//y//H/8v/0//X/9v/1//X/
+P///wQA///7//z//v8DAAoADgARABgAIQAlAC4AOAA2ACkAHAAZABgAFAARAAgA+f/t
/+j/5P/i/+D/4v/l/+n/7f/y//H/8f/0//f/8//z//P/8v/y//P/8//0//T/9P/1//X/
9P/0//X/9f/1//P/8//z//P/8f/x//H/8f/y//T/9f/2//T/9P/0//T/9v/2//b/+P/3
//b/9f/0//D/9P/0//P/9P/2//f/9v/2//j/+P/4//b/9v/2//f/9v/2//b/9v/3//f/
+P/4//r/+v/6//r/+f/5//n/+v/8//z//f/9//z/+//6//r/+//8//3//v//////AAAA
AP////////7/AQABAAEAAgAEAAUABQAFAAcABwAHAAYABAAFAAcABwAJAAkACgAKAAcA
BwAHAAkACQAJAAkACQAHAAcABwAHAAcACAAIAAYABAAEAAQABAAGAAYABQAFAAQABAAE
AAQAAwACAAAA/////wEAAwAEAAMAAgABAAAAAAD///////8AAP////8AAP7//f/9//3/
+//7//v//P/+//z//P/8//r/+v/6//v/+//7//v/+v/6//r/+v/6//z//P/9//3/+//7
//r/+f/6//v//f/+//7//////////f/9//3//f/9//3/AAAAAP/////+//7/AAAAAAEA
AgACAAIAAgAEAAYABQADAAMAAQADAAMAAwABAAAAAAAAAP7//v/+////AAAAAP////8A
AP//AAACAAIAAQAAAAAAAAD+//7//v/+//7//v/+/wEAAQABAP///f/+//7//v8AAAAA
AAD9///////+//7//P/8//v/+P/8//z//P/8//z//P/8//v/+v/4//f/9//6//z//v//
//7//f/8//v/+v/6//n/+f/5//f/+f/5//n/+f/4//j/+//7//v//P/7//n/+P/3//f/
+P/6//v/+//7//v/+//8//v/+v/4//b/9//3//j/+v/6//r/+v/6//r/+v/6//r/+v/6
//z//P/8//z/+//6//n/+P/5//r/+//8//z//P/8//7//f/+////AAAFAAYABAAHAAcA
CAAIAAkACQAJAAgACAALAAsACwALAAwADAAMAAwACAAIAAgACAAJAAkACgAKAAwACgAJ
AAgABQADAAEA//8AAP/////8//v/+v/4//j/+f/5//n/+f/1//X/9f/1//P/8//z//P/
9f/1//X/9f/1//X/9P/z//P/9P/0//T/8//y//H/7//w//H/8v/z//T/9P/0//P/9f/0
//X/+P/7//3/AAAAAAEABAAGAAcAEAAXAB8ALgA4ADgALwAiABsAGgAcABMADAAHAAEA
+v/0/+7/6P/m/+f/6//t//D/9f/3//j//f////7//f/7//r/+P/3//f/9v/4//n/+f/4
//b/9//3//f/9f/1//X/9f/2//f/+P/5//j/+P/3//b/9v/2//b/9v/1//T/8//0//b/
9v/2//b/8v/2//b/9f/z//T/9P/y//L/9P/0//T/9P/0//T/9f/2//b/9v/2//X/9f/2
//b/+P/4//j/+P/5//n/+f/6//r/+v/7//v/+//7//v//P/8//z//P/8//3//f/+//7/
/v///wAAAAD///////8AAAEAAwAEAAUACQAJAAkACAAGAAcACQAJAAsACwAMAAwACQAJ
AAkACwAJAAkACQAJAAkACQAJAAkABwAIAAgABgAIAAgACAAIAAgACAAHAAcABgAGAAYA
BgAFAAQAAgABAP////////7/AAAAAAAAAAD8//v/+//7//r/+f/5//r/+v/5//n/+f/7
//v/+//8//7//P/8//z/+//6//n/+f/3//f/9//2//j/+P/4//j/+v/6//v/+//5//n/
+P/3//n/+f/6//r/+v/7//v/+//7//v/+//7//z//f8BAAIA/v/9//v/+v/8//z//f/+
//7//v/+/wAA/v/9//v/+//8////AAABAAEAAAAAAAAAAAAAAAAAAQAAAAAA////////
/f/9//7/AQABAAEAAgACAAAAAAAAAAIAAgACAAIAAQABAAEA//8BAAIAAgACAAQABAAE
AAEAAQABAAAAAAD//wAAAAD+/wIAAgACAAIAAgACAAIAAQABAAAAAAABAAAAAAAAAP//
AQABAAEAAQAEAAQAAwADAAEA//8BAAEAAQABAAAAAAABAAEAAQACAAIAAQABAAEAAAAA
AAEAAQD//////////wAA///+//z//v//////AAD+/wIAAgAAAAAAAAAAAAEABAAGAAgA
BwAIAAoACgAHAAkACgAMAAsADQANAA0ADAAMAA0ADQALAAsADAAMAA0ADgANAA4ADAAM
AA0ADQAMAAwADAAKAAsACgAJAAcABQADAAIAAQABAP7//f/8//r/+v/5//n/+//7//n/
+f/3//f/9f/1//f/9//3//f/9f/1//X/9f/1//X/9v/4//b/9v/2//b/9v/1//X/9f/1
//X/9v/2//j/9//3//j/+//+/wEAAwAEAAYACQAKAAwAEwAaAB0AIwAuADYAMgApACQA
HQAYABgAEwAEAPv/8//q/+b/5P/g/+L/5//r/+//8P/z//f/9v/z//f/+f/5//j/+P/2
//X/9f/0//T/9f/1//T/8v/z//P/8//1//X/9f/1//f/9//3//f/9//4//j/+P/6//r/
+v/6//n/+P/3//j/+P/4//j/+P/2//r/+v/5//n/+v/6//j/+f/8//3//v/9//z/+//7
//r/+v/6//r/+v/7//3//v/8//z//P/8//3//f/9//7//P/8//3//f/+////AAACAAAA
AAAAAAAAAQABAAIAAgACAAMABAAEAAUABQAFAAYABwAJAAoACwAMAAsACgAIAAoACwAN
AA0ADQANAA4ADgALAAsACwANAA0ADQANAA0ADQANAA0ADQANAA4ADgAMAAoACgAKAAoA
CgAKAAkACQAKAAoACgAKAAkACAAGAAUABQAFAAUABAAGAAYABgAGAAIAAQABAAEAAgAB
AAEAAgACAAEAAQABAAAA///+//7/AAD+//7//v8AAAAAAAABAP////////7/AAAAAAAA
AAAAAAAAAQABAP/////+//3//f/9//7//v8AAAEAAQABAP///////////////wIAAgAC
AAMAAwAEAAEAAAAAAAAAAgACAAIABAAEAAMAAQABAAEAAwADAAMAAwACAAIAAgADAAQA
BQAHAAcABgAEAAMAAwABAAEAAgADAAMAAwAEAAQAAgACAAIAAgACAAIAAgAEAAUABgAF
AAQABAADAAIABgAGAAYAAwAFAAUABAAEAAMABAAEAAIABAAEAAQABAAEAAQABAADAAMA
AgACAAMAAgACAAIAAQACAAMABAAFAAYABgAFAAUABQADAAUABQADAAMAAgACAAQABQAG
AAgABQADAAIAAQADAAQABgAHAAQAAwACAAEABQAFAAMAAgADAAQABQAGAAgACgALAAwA
DQAOABAAEAANAA8AEAASABEAEwATABMAFAAUABUAFQAUABMAEwASABQAFAASABIAEgAS
ABMAEwASABIAEgAQAA0ADAALAAkACAAHAAcABwAIAAYABgAGAAMAAgAAAP////////3/
/f///////f/9//v/+//7//v/+//7//v/+//6//n/+f/6//r/+v/6//r/+v/5//n/+f/5
//n/+v/6//r/+f/5//r/+/8CAAMAAwAGAAoADQAUABgAFwAeACUAKwAyADoAOgAxACIA
GwAcABwAFQAKAAEA9f/u/+j/5P/k/+b/5//p/+3/8v/1//n/+v/7//v/+f/5//j/+P/1
//X/9v/2//j/+f/5//j/+P/5//n/+f/5//n/+f/5//n/+f/5//n/+f/6//r/+v/8//z/
/P/8//z//P/8//7//v/+//7//v/8/wAAAAD///7//v/9//r/+v/8//z//P/8//z//P/9
//z//P/8//z//P/9////AAAAAAAAAAAAAAAA///+//7///8AAAIAAwABAAEAAQACAAYA
BAAAAA==
         </WaveFormData>
      </LeadData>
      <LeadData>
         <LeadByteCountTotal>10000</LeadByteCountTotal>
         <LeadTimeOffset>0</LeadTimeOffset>
         <LeadSampleCountTotal>5000</LeadSampleCountTotal>
         <LeadAmplitudeUnitsPerBit>4.88</LeadAmplitudeUnitsPerBit>
         <LeadAmplitudeUnits>��V</LeadAmplitudeUnits>
         <LeadHighLimit>2147483647</LeadHighLimit>
         <LeadLowLimit>268435456</LeadLowLimit>
         <LeadID>V1</LeadID>
         <LeadOffsetFirstSample>0</LeadOffsetFirstSample>
         <FirstSampleBaseline>0</FirstSampleBaseline>
         <LeadSampleSize>2</LeadSampleSize>
         <LeadOff>FALSE</LeadOff>
         <BaselineSway>FALSE</BaselineSway>
         <ExcessiveACNoise>FALSE</ExcessiveACNoise>
         <MuscleNoise>FALSE</MuscleNoise>
         <LeadDataCRC32>698241907</LeadDataCRC32>
         <WaveFormData>
IAAgACAAIAAiACIAIgAiACMAJAAlACYAJAAkACQAJAAmACYAJgAmACUAJAAjACIAIgAi
ACIAIgAkACQAJAAkACQAJAAkACQAIgAiACIAIgAgACAAIAAgACIAIgAiACIAIQAgAB8A
HgAeAB4AHgAeAB4AHgAeAB4AHgAeAB4AHgAcABwAHAAcABwAHAAcABwAGgAaABoAGgAc
ABwAHQAdAB0AHAAcABwAGwAbABsAGwAbABsAHQAdABsAGwAaABkAGQAYABcAFgAWABUA
FAAUABEAEAAPAA8AEQARAA8ADwANAAwADAAMAAoACQAJAAgABgAHAAcABwAJAAgACAAI
AAcABwAGAAUAAwADAAMAAgACAAIAAgADAAIAAQAAAP7//P/8//z//P/+//7//v/+//z/
+//7//r/+v/6//r/+v/5//n/+f/5//n/+v/9/wMADgAZACEALAA2ADgALwAiABQABgD0
/9v/wf+y/6//t/++/8L/zv/a/9z/4P/q/+3/4//W/8b/uP+2/7//yv/U/9v/4v/p/+v/
7f/u/+7/7//v/+//7//w//D/8P/w//D/7v/u/+7/7v/w//D/8P/w/+//7//v/+//7//v
/+7/7v/x//H/8f/x/+//7//v/+//8P/w//D/8P/y//L/8v/x//H/8f/x//H/7//v/+//
8P/w//H/8f/x//H/8f/w//D/8P/w//D/8P/y//L/8v/y//L/8f/w/+//8P/w//D/8f/x
//H/8P/w//D/8P/w//D/7f/t/+3/7f/s/+z/6//p/+n/6f/n/+f/5//n/+b/5f/l/+T/
4//h/+H/4P/g/+H/3//f/93/3f/b/9r/2v/a/9z/2//a/9r/1//X/9j/2P/W/9f/1//X
/9f/1//X/9f/2f/a/9r/2//a/9v/2//a/9r/3P/d/97/4f/h/+H/4f/f/9//4f/h/+H/
4v/i/+L/5P/k/+X/5f/j/+P/4//i/+L/4v/i/+P/4//i/+L/4//j/+P/4//j/+H/4f/h
/+H/4v/i/+H/4f/i/+L/4v/i/+D/4P/g/+D/4P/g/+D/4P/g/+H/4f/h/+P/4//j/+L/
3//f/+H/4f/h/+H/4f/g/+L/4v/i/+H/3//g/+D/4P/h/+H/4P/g/+D/4P/g/+D/4P/g
/+D/3//g/+D/4f/h/9//3//f/9//3//f/93/3//h/+D/4P/g/97/3v/e/97/4P/g/+D/
4P/f/9//3//d/9//3//g/+D/3//f/9//3//f/9//3f/d/9//4P/g/+D/3v/f/9//3v/e
/97/3v/f/+D/4f/h/+H/3//g/+D/4P/i/+L/4v/i/+H/4f/h/+H/4f/h/+L/4v/k/+T/
5P/k/+T/4v/i/+L/5P/k/+X/5//l/+P/4//j/+L/4v/h/+H/4//j/+P/4//l/+X/5f/l
/+X/5v/k/+b/5v/m/+b/6P/o/+j/6P/o/+j/6P/o/+r/6v/q/+r/7P/s/+3/7f/w//D/
8f/y//L/8f/w/+//8f/x//P/8//1//X/9P/z//H/8P/v/+7/7v/t/+z/7P/s/+z/7P/t
/+//7//t/+3/7//u/+7/7v/t/+3/7v/u/+7/7//v/+//7//u/+7/7v/w//H/8f/x//H/
8f/x//D/8P/w//D/8f/x//H/8f/w//D/8P/w//D/8v/y//L/8v/v/+//8P/w//D/8P/w
//D/7//v/+//7//z//T/9//9/wgAFwAhACoANAA0ACsAIAAWAAQA8P/b/8P/sP+x/7v/
wP/G/9T/3P/W/9r/5P/l/9v/zP++/7T/uP/F/9L/2P/d/+b/7f/v//H/8v/y//P/9f/1
//X/9v/0//T/9P/0//T/9P/0//T/9f/2//f/+P/3//f/9//3//n/+f/4//j/9//3//f/
9//5//n/+f/5//r/+v/6//r/+P/4//j/9//4//n/+v/7//v/+//7//z/+v/7//v/+//7
//v/+v/6//r/+v/6//r/+v/6//r/+v/5//n/+f/5//n/+v/7//3/+//7//r/+v/6//r/
+v/6//v/+//7//v/+//8//z/+//5//n/9//3//f/9//2//X/9f/0//P/8f/z//L/8v/z
//P/8//x//H/8f/w//D/8P/w/+//7v/u/+3/7f/u/+7/7P/t/+3/7f/r/+v/6//r/+3/
7v/u/+//7//x//L/8v/w//L/8//0//f/9//3//f/9//3//n/+f/7//z//P/8//z//P/9
//3/+//7//v/+v/8//z//P/9//3//P/8//3/+//7//v/+//7//v/+//7//z//P/7//v/
+v/6//r/+v/6//r/+v/6//z//P/8//z/+v/7//v/+//7//v/+//6//n/+f/7//v/+//7
//v/+v/6//r/+v/5//n/+v/6//r/+//7//r/+v/4//j/+P/4//r/+v/6//n/+P/4//n/
+f/7//v/+//7//n/+f/3//n/+f/4//j/+P/2//b/9v/2//j/+P/4//j/+f/5//n/9//3
//f/+P/4//n/+f/5//n/9//3//X/9f/1//b/9v/2//b/9//3//b/9v/2//b/9//3//f/
9v/1//X/9v/2//b/9v/2//b/9v/1//X/9f/1//X/9f/2//b/9v/2//b/9v/2//T/9P/0
//T/9P/1//f/9//1//X/9f/2//b/9f/1//X/9f/1//X/9f/1//X/9f/z//T/9v/0//T/
9P/0//T/9P/0//T/9P/0//T/9P/0//T/9P/0//T/9P/0//T/9P/0//T/9P/2//b/9v/3
//f/+P/4//n//P/9//3//f////////8BAAEAAQABAAAA/v/7//n/9//4//j/9//2//b/
9v/2//b/9//3//f/9f/z//P/8v/y//L/8f/x//L/9P/0//X/9f/1//X/9P/0//T/9P/1
//X/8//z//P/8//0//T/9P/0//P/8//z//P/8v/y//L/8v/y//L/8v/y//L/8f/x//L/
8v/y//L/8v/y//H/8f/x//P/9f/4////CwAYACMAKwAyADIALAAhABIA/v/m/87/t/+p
/67/t/+9/8b/0v/O/8b/zv/U/9L/xf+3/67/rP+0/8T/z//Y/+D/5f/q/+3/7//v//D/
8P/x//H/8f/x//L/9P/0//T/9P/0//T/9P/0//L/8v/y//L/9f/1//X/9f/z//P/8v/y
//P/8//z//P/9f/1//X/9f/2//b/9v/2//b/9v/2//X/9f/1//X/9f/1//X/9f/2//b/
9//3//f/+f/5//j/+P/4//j/+P/4//b/9v/2//b/9//3//f/9//2//b/9v/3//f/9//2
//b/9v/2//b/9v/1//X/9f/1//X/9v/2//X/9f/1//P/8//z//P/8v/x//H/8P/v/+3/
7//u/+7/7//t/+3/6//r/+3/7P/s/+z/6v/p/+j/6P/n/+f/6P/o/+j/6f/p/+n/6//r
/+v/6//r/+z/7P/t/+v/7f/u/+7/7v/w//H/8v/z//P/8//z//X/9f/3//f/9f/2//b/
9v/4//j/+f/5//f/9//3//b/9v/2//b/9//5//j/+P/5//f/9//3//f/9//3//f/9//4
//j/9//3//b/9v/2//b/9P/0//T/9P/2//b/9v/2//b/9//3//f/9//3//f/9v/1//X/
9//3//f/9//3//b/9v/2//b/9f/3//j/+P/4//f/9//2//b/9v/2//b/9v/2//b/9v/1
//T/9P/1//X/8//z//P/8//1//X/8//1//X/9P/0//T/9P/0//T/9P/0//T/9P/0//P/
8//z//H/8//z//T/9P/1//X/9f/1//X/9f/z//P/8//0//T/9P/0//X/9f/0//T/9P/0
//X/9f/1//T/8//z//T/9P/0//T/9P/0//T/9f/1//X/9f/z//P/9P/0//T/9P/0//T/
9v/0//T/9P/0//T/9f/3//b/8//y//H/8//0//T/9f/1//X/9f/1//f/9//3//f/9f/0
//T/9P/0//T/9P/1//b/9//5//n/+v/6//v/+v/7//v/+//7//v/+//9//////////7/
/f/7//r/+f/4//j/9//2//j/+P/4//j/+P/3//b/8//0//X/9f/2//T/8//z//T/9v/2
//f/9//3//f/9v/2//b/9v/3//f/9//3//f/9//0//T/9P/0//f/9//3//f/9P/0//T/
9P/2//b/9v/2//b/9f/1//b/9P/0//T/9P/1//X/9v/3//f/+f/+/wMACQAUACEAKwA0
ADYAMgApABwADAD4/97/xf+x/67/t//B/8j/1v/a/9b/1P/e/+D/2f/L/77/tP+4/8T/
0f/a/+D/5f/s//H/9f/3//j/+P/5//f/9//3//j/+P/4//j/+P/6//r/+v/6//r/+v/6
//r/+//7//v/+//9//3//P/8//v/+//7//v/+//7//v/+//8//z//P/8//7//v/+//3/
/f/9//3//f////////8AAP7///////////////7//v/+//7//v/+/wAAAAAAAAAA////
//////8AAAAAAAABAAEAAQAAAAAAAAAAAAAAAAD///////////3//v/+//3///////3/
/f///////v/9//3//P/7//n/+f/4//j/+f/5//n/9//3//n/+P/4//j/+P/3//b/9v/z
//P/9P/0//T/9f/1//X/9f/1//X/9f/3//j/+P/5//n/+//8//z//v8AAAEAAgABAAEA
AQABAAMAAwAFAAUAAwAEAAQABAAGAAYABwAHAAUABQAFAAQABgAGAAYABwAFAAQABAAF
AAcABwAHAAcABwAHAAcABwAIAAgABwAHAAgACAAIAAgABgAGAAYABgAIAAgACAAIAAYA
BwAHAAcABwAHAAcABgAHAAcACQAJAAkACQAJAAgACAAIAAgABwAFAAYABgAGAAcABwAG
AAYABgAGAAYABgAGAAYABgAFAAYABgAHAAcABwAHAAcABwAHAAcABQAHAAcABgAGAAYA
BgAGAAYABgAEAAQABAAEAAYABwAIAAcABQAFAAYABgAHAAcABwAHAAcABwAFAAUAAwAE
AAQABAAEAAUABQAEAAYABgAGAAcABwAHAAYABQAFAAYABgAGAAYABgAGAAYABgAFAAQA
AwACAAMABQAGAAYABgAGAAYABgAEAAQABAAEAAQABQAHAAcABQAFAAUABAAEAAMAAwAD
AAUABQAFAAQABgAGAAYABgAIAAkACQAKAAgACQAKAAsACQAJAAkACQAJAAsACwALAA0A
DAALAAkACAAHAAYABgAFAAQABAAEAAQABAAFAAUAAwABAAEAAQABAAIAAwADAAIAAgAB
AAAAAQABAAEAAQAAAAAAAAAAAAMAAwADAAMAAQABAAAAAAAAAAAAAQABAAEAAQAAAAAA
AAAAAAAAAAACAAIAAgABAAEAAgACAAIAAQAAAP///f////////8BAAIABQALABYAIwAt
ADQAPABAADsAMgAmABYAAgDt/9n/xv+9/8P/zP/Q/9r/6P/q/+z/9v////n/6v/a/8z/
xv/L/9j/4v/n//D/9f/3//r//P/9/////f/9//3//v8AAAAAAAAAAAAAAAAAAAAAAAAA
AAAAAAABAAEAAQABAAEAAQAAAAAA//////////8BAAEAAQABAAQABAAEAAQAAgACAAIA
AQABAAEAAQABAAEAAQABAAIAAAABAAEAAQADAAMAAgACAAQABAAEAAQAAgACAAIAAgAB
AAEAAQABAAIAAgACAAMAAwADAAIAAgACAAIAAgACAAEAAQABAAEA//8AAAAA//8BAAEA
///////////+//3//f/8//v/+f/5//j/+P/5//n/+f/3//f/+f/4//j/+P/2//X/9P/0
//X/9f/2//b/9P/1//X/9f/z//P/8//z//P/9P/0//X/9f/3//j/+P/6//z//f/+//3/
/f/9//3//////wEAAQADAAQABAAEAAQABAAFAAUABQAFAAUABAAEAAQABAAFAAUABAAE
AAUABQAFAAUABQAFAAUABQAFAAYABgAFAAUABAAEAAQABAAEAAQABAAEAAYABgAGAAYA
BAAFAAUABQAFAAUABQAEAAMAAwAFAAUABQAFAAUABAAEAAQABAADAAMABAAEAAQABQAF
AAQABAAEAAQABAAEAAQABAAEAAMAAgACAAMAAwADAAMAAwADAAMAAwABAAMAAwACAAIA
AgAEAAQABAAEAAIAAgACAAIABQAFAAUAAwADAAMABAAEAAMAAwADAAMABQAFAAMAAwAB
AAIAAgACAAIAAwADAAIABAAEAAQABQAFAAUABAADAAMABAAEAAQAAgACAAIAAgADAAMA
AwADAAMAAwAEAAQAAgACAAIAAgADAAIAAwAEAAQABAAFAAcABQADAAMABAAEAAQABAAE
AAYABwAHAAgACgALAAwADQALAAsACwALAAsADQANAA0ADQAMAAsACQAKAAkACAAIAAcA
BgAGAAYABgAGAAcABwAHAAUABQAFAAQABAAEAAMAAwAEAAQABAAFAAUABQAFAAQABAAE
AAQABQAFAAUABQADAAMAAgACAAQABAAFAAUAAwADAAIAAgACAAIAAgACAAQABAAEAAMA
AwAEAAQABAAEAAQABAADAAEAAQABAAMABAAHAA8AGgAnADEAPgBGAEQAPQA2ACgAFAD+
/+n/0f/C/8P/y//O/9b/6P/q/+T/6P/w/+//5f/W/8j/wv/I/9P/3v/m/+3/9P/7////
AQACAAIAAwADAAMAAwAEAAQABAAEAAQAAgACAAIAAgADAAQABQAGAAUABQAFAAUABwAH
AAYABgAHAAcABwAHAAUABQAFAAUABgAGAAYABgAGAAYABgAFAAUABQAFAAUABQAFAAUA
BgAGAAcABwAHAAcABwAGAAYABgAGAAYABgAIAAgACAAIAAcABwAHAAcABAAEAAQABQAG
AAcABwAIAAgACAAIAAgABQAFAAUABQAFAAYABgAFAAUABQADAAMAAwADAAIAAQABAAAA
///9//3//P/8//3//f/9//v/+//7//r/+v/6//r/+f/4//j/+f/5//r/+v/5//n/+P/3
//n/+f/5//n/9//4//j/+f/7//3//v/+//3//v/+//7/AQABAAEAAQADAAMABQAFAAMA
BAAEAAQABgAGAAcABwAHAAcABwAGAAYABgAGAAcABQAEAAQABQAFAAUABQAFAAUABQAF
AAUABgAGAAUABQAGAAYABgAGAAQABAAEAAQAAgACAAIAAgACAAMAAwADAAUABQAFAAQA
AQABAAMAAwADAAMAAwACAAIAAgACAAEAAQACAAIAAgADAAMAAgACAAIAAgACAAIAAAAA
AAAA///+//7//////wEAAQABAAEAAQABAP//AQABAAAAAAAAAP7//v/+//7/AAAAAAAA
AAD////////9//3//f/+//7///////////8BAAEA//////3//v/+//7//v///////v/+
//7//v/////////+//3//f/+//7//v/+//7//v/+//3//f/9//3//f/9//7//v/8//z/
/P/8//7//P/8//z//P/8//3////9//7//v/+//7//v/+//////8AAAIAAwAEAAUABAAD
AAIAAQADAAUABQAFAAMAAgABAP//AAD///7//v/9//z//P/8//z//P/9//3/+//5//n/
+f/6//r/+v/5//v//P/8//z//P/7//r/+f/6//r/+v/6//v/+//7//v/+//7//r/+v/6
//r/+//7//v/+//6//r/+P/4//j/+P/4//j/+P/3//f/+P/4//j/+v/6//r/+f/5//n/
+f/7//7/BQAPAB4AJwAxADYANgAwACcAGgAIAPD/2P/B/7P/tP+//8P/zP/Y/9j/0v/Y
/+D/3P/P/8H/tP+u/7b/xP/R/9r/4v/p//D/8f/z//X/9v/2//f/+f/5//n/+v/4//j/
+P/4//j/+P/4//j/+P/4//j/+P/7//v/+//7//v/+//6//r/+//7//v/+//5//n/+f/5
//j/+P/4//j/+v/6//r/+f/5//n/+f/5//n/+f/5//r//P/9//3//f/7//v/+v/6//r/
+v/6//r/+v/6//r/+v/7//v/+//7//z//P/8//3/+//7//r/+v/6//r/+v/6//v/+//7
//v/+f/6//r/+f/5//n/9//3//f/9//2//X/9f/0//P/8f/z//L/8v/z//H/8f/v/+//
8f/w//D/8P/u/+3/7P/s/+3/7f/u/+7/7v/v/+//7//v/+//7//v/+//8P/w//H/8f/z
//T/9P/0//b/9//4//n/+f/5//n/+f/5//v/+//7//z//P/8//z//P/9//3/+//7//v/
+v/8//z//P/9//3//P/8//3//f/9//3//f/7//v/+//7//z//P/7//v//P/8//z//P/8
//z//P/8//z//P/8//z/+v/7//v/+//7//v/+//6//v/+//9//3//f/9//3//P/8//z/
/P/7//v//P/8//z/+//7//r/+v/8//z//P/8//r/+v/6//n/+P/4//n/+f/7//v/+//7
//v/+//5//v/+//6//r/+v/6//r/+v/6//r/+v/6//r/+//7//v/+f/3//f/+P/4//n/
+f/5//n/+f/5//f/9//3//j/+P/4//j/+f/5//j/+P/4//j/+f/5//n/+P/3//n/+v/6
//r/+v/6//r/+v/6//n/+P/3//f/9//4//j/+v/6//r/+v/4//b/9v/2//j/+P/5//v/
+f/3//f/9//4//j/9//3//n/+f/5//n/+f/5//n/+f/5//r/+v/6//r/+v/6//j/+P/4
//j/+v/6//r/+v/5//j/9//2//j/+P/4//j/+P/4//j/+P/4//j/+P/4//r/+v/6//r/
+P/4//j/+P/4//j/+P/4//j/+P/4//j/+f/6//v//P/9//3//v/+////AAABAAEAAQAB
AAEAAQADAAMAAwADAAIAAQD///7//f/8//z/+//6//r/+v/6//j/+f/5//n/9//3//f/
9v/3//j/+P/5//n/+P/3//f/+P/5//r/+v/4//j/+P/5//n/+f/5//n/+f/4//j/+P/4
//n/+f/5//f/9v/2//b/+P/4//j/+P/6//r/+f/5//j/+P/4//j/+P/4//f/9//5//n/
+//+/wUACwAYACUALQA2ADgAMgArACAADgD2/97/yf+1/7D/uf/B/8j/1P/c/9b/1v/g
/+L/2//P/77/tP+4/8T/0//c/+L/6//y//X/9f/3//j/+P/5//n/+f/5//r/+v/6//r/
+v/4//j/+P/4//v//P/9//7//v/9//z/+//9//3//P/8//3//f/9//3/+//7//v/+//+
//7//v/+//7//v/+//3////////////9//3//f/+//7///////////////7//v8AAAAA
AAAAAP7//v/+//7///////////8AAAAAAAABAP/////+//7/AAAAAAAAAAD/////////
//3//v/+//3//f/9//v/+//7//v/+v/5//r/+v/6//n/9//2//b/9//5//n/9//3//f/
9v/2//b/+P/3//b/9v/z//P/9P/0//T/9f/1//X/9f/1//X/9f/3//j/+P/5//f/+f/6
//r/+v/8//3//v///////////wEAAQADAAMAAwAEAAQABAAEAAQABQAFAAUABQAFAAQA
BAAEAAQABQAFAAQABAAFAAUABQAFAAUABQAFAAUABQAGAAYABQAFAAQABAAEAAQABgAG
AAYABgAEAAQABAAEAAQABQAFAAUABQAFAAUABAAFAAUABwAHAAcABwAHAAYABAAEAAQA
AwAFAAYABgAGAAUABQAEAAQABAAEAAQABAAEAAQABAADAAQABAAFAAUABQAFAAUABQAH
AAcABQAHAAYABAADAAIABAAEAAQABAACAAIAAgACAAMAAwADAAEAAwADAAQABAAEAAMA
AgABAAMAAwABAAEAAQACAAIAAgAAAAEAAQAAAAIAAgACAAMAAwADAAIAAQABAAIAAgAC
AAIAAgACAAIAAQABAAEAAQABAAEAAgACAAAAAAAAAAAAAQAAAAEAAgAAAAAAAQADAAEA
////////AgACAAEAAQABAAEAAQABAAEAAQABAAEAAwAEAAQAAgACAAIAAgAAAAAAAAAA
AAIAAgACAAIAAAAAAAAAAAACAAIAAgACAAIAAgACAAMAAwAEAAQABQAGAAcABwAHAAcA
BwAHAAkACwALAAsACgAIAAUAAwABAAAAAAD///7/AAAAAAAAAAADAAMAAwABAAEAAQAA
AAAA/v/9//3//v8AAAAAAQABAP/////+//7/AAAAAAEAAQD///////////7//v/+//7/
AQABAAEAAQD+//7//v/+/wAAAAAAAAAAAAD/////AAAAAAAAAAAAAAIAAQABAAEA//8B
AAQABwARAB4AJwAxADwAQAA8ADUAKgAaAAYA9P/d/8f/uv/B/8v/0P/Y/+T/6v/s//T/
/P/7/+//3v/O/8b/zP/X/+L/5v/t//b/+////wEAAgACAAMAAwADAAMABAACAAIAAgAC
AAQABAAEAAQAAgACAAIAAgADAAMAAwADAAUABQAEAAQAAwADAAMAAwABAAEAAQABAAIA
AgACAAIAAgACAAIAAQADAAMAAwADAAMAAwADAAQAAgADAAMAAwADAAMAAgACAAIAAgAC
AAIAAgACAAIAAgAFAAUABQAFAAQABAAEAAUABQAFAAQABAAEAAQABAAEAAMAAwADAAMA
AQACAAIAAQADAAMAAQABAAEAAQAAAP//AQAAAP///f/9//z//P/9//v/+//5//n/+//6
//r/+v/4//f/9v/2//X/9f/2//b/9P/1//X/9f/3//f/9//3//X/9v/2//f/9//5//r/
+v/8//7///8AAP//////////AQABAAMAAwABAAIAAgACAAIAAgADAAMAAwADAAMAAgAE
AAQABAAFAAMAAgACAAMAAwADAAMAAwADAAMAAwADAAQABAADAAMABAAEAAQABAAEAAQA
BAAEAAQABAAEAAQAAgADAAMAAwADAAMAAwACAAMAAwAFAAUAAwADAAMAAgACAAIAAgAB
AAMABAAEAAQAAwADAAIAAgACAAIAAgACAAIAAgACAAEAAgACAAMAAwADAAMAAwADAAEA
AQD//wEAAQAAAAAAAAACAAIAAgACAAAAAAAAAAAAAQABAAEA////////AAAAAAEAAQAB
AAEAAQABAP///////wAAAAAAAAAAAQABAAAAAAAAAAAAAQABAAEAAAD///3//v/+//7/
AAAAAAAAAAABAAEAAQABAP////8AAAAAAAAAAAAAAAAAAP7//v/+//7//v///wEAAQD/
//////8AAAAA//////3//f/9//3//f/9//3//f////7/AAAAAAAAAAAAAAAAAQABAAIA
AAABAAIAAwAEAAUABgAHAAcACQAJAAkACAAGAAQAAQD+//3//P/8//7//v///wAA/v/+
///////9//v/+//7//z//P/8//v/+//8//z//P/9//3//f/9//r/+v/6//r//f/9//3/
/f///////v/+//z//P/9//3//f/9//z//P/8//z//P/8//7//v/+//3/+//8//z//P/8
//z//P/7//v/+//7//3//v8DAA0AGAAlAC8AOAA6ADYAMQAkABQA/v/m/8//uf+y/73/
w//I/9T/3P/Y/9b/3v/m/9//0f/C/7j/uP/C/8//2P/g/+f/7P/v//P/9//4//j/+f/5
//n/+f/6//j/+P/4//j/+P/4//j/+P/6//r/+v/6//n/+f/5//n/+f/5//j/+P/7//v/
+//7//n/+f/5//n//P/8//z//P/8//z//P/7//n/+f/5//n/+v/7//z//v/9//3//P/7
//v/+//6//r/+v/6//r/+v/8//z//P/8//3//f/9//3//P/8//z//f/7//v/+v/6//r/
+v/6//r/+f/5//n/+f/5//r/+v/5//n/+f/3//f/9//3//b/9f/1//T/8//x//P/8v/y
//P/8f/x/+//7//v/+7/7v/u//D/7//u/+7/7f/t/+7/7v/t/+3/7P/r/+v/6//r/+v/
7f/u/+7/7//t/+//8P/w//D/8v/z//T/9f/1//X/9f/3//f/+f/5//n/+v/6//r/+P/4
//n/+f/5//n/+f/4//r/+v/6//v//f/8//z//f/7//v/+//7//n/+f/5//n/+v/6//n/
+f/4//j/+P/4//r/+v/6//r/+v/6//r/+v/5//n/+P/3//n/+f/5//j/9//3//n/+f/7
//v/+//6//j/+P/4//f/+f/6//r/+v/5//n/+P/4//b/9v/2//b/+P/4//j/9//2//b/
9//3//f/9//3//f/9//3//X/9//1//T/9P/0//b/9v/2//b/9P/0//T/9P/3//f/9//1
//X/9f/2//b/9f/1//X/9f/1//X/8//z//P/9P/0//T/9P/1//X/9P/0//T/9P/1//X/
9f/0//P/8f/y//L/8v/0//T/9P/0//P/8//z//P/8f/x//L/8v/y//L/8v/y//T/8v/y
//L/8P/w//H/8//z//H/8f/x//T/9P/z//P/8//z//P/8v/0//T/9P/0//T/9f/1//b/
9v/3//j/+f/5//n/+f/5//n/+//7//v/+//6//n/9//0//P/8v/y//P/8v/y//L/8v/y
//P/8//z//H/8f/x//D/8P/w/+//7//w//D/8P/z//P/8//z//D/8P/w//D/8f/x//H/
8f/x//H/8P/w/+7/7v/v/+//8f/x//D/8P/w//D/8P/w//D/8P/w/+//7//w//D/8P/w
//D/8P/v/+//7//v//H/8P/1//3/CgAXACEAKAAsACoAJQAaAAoA+P/i/8f/s/+q/6//
t/+8/8r/1P/O/8r/0v/a/9X/x/+4/67/rP+0/7//yv/U/93/4v/n/+3/7//w//D/8f/v
/+//7//w//L/8v/y//L/8P/w//D/8P/w//D/8P/w/+//7//v/+//8f/x//D/8P/x//H/
8f/x/+//7//v/+//8P/w//D/8P/y//L/8v/x//H/8f/x//H/7//v/+//8P/u/+//7//v
//H/8f/w//D/8P/w//D/8P/u/+7/7v/u/+//7//v/+//7v/u/+7/7//v/+//7v/u//D/
8P/s/w==
         </WaveFormData>
      </LeadData>
      <LeadData>
         <LeadByteCountTotal>10000</LeadByteCountTotal>
         <LeadTimeOffset>0</LeadTimeOffset>
         <LeadSampleCountTotal>5000</LeadSampleCountTotal>
         <LeadAmplitudeUnitsPerBit>4.88</LeadAmplitudeUnitsPerBit>
         <LeadAmplitudeUnits>��V</LeadAmplitudeUnits>
         <LeadHighLimit>2147483647</LeadHighLimit>
         <LeadLowLimit>268435456</LeadLowLimit>
         <LeadID>V2</LeadID>
         <LeadOffsetFirstSample>0</LeadOffsetFirstSample>
         <FirstSampleBaseline>0</FirstSampleBaseline>
         <LeadSampleSize>2</LeadSampleSize>
         <LeadOff>FALSE</LeadOff>
         <BaselineSway>FALSE</BaselineSway>
         <ExcessiveACNoise>FALSE</ExcessiveACNoise>
         <MuscleNoise>FALSE</MuscleNoise>
         <LeadDataCRC32>410025584</LeadDataCRC32>
         <WaveFormData>
CAAIAAgACAAHAAYABQAEAAcACAAJAAoACAAIAAgACAAIAAgACAAIAAgACAAIAAgABwAG
AAUABAAFAAYABwAIAAYABgAGAAYABQAEAAMAAgADAAQABQAGAAQABAAEAAQAAgACAAIA
AgACAAIAAgACAAAAAAAAAAAAAgACAAIAAgABAAAA///+//7//v/+//7//v/+//7//v/+
//7//v/+//7///8BAAEAAQAAAP3//P/8//z//P/+//3//v/+//7/+//7//v/+//9////
AAAAAP7///////7//v/+//7//v/8//z//P/6//b/9f/0//T/9v/3//f/9//1//P/8v/y
//L/8v/z//X/8v/x//D/7//v/+7/7v/u/+7/7v/v/+//7P/r/+n/5//p/+r/7P/t/+3/
7P/s/+v/7P/q/+r/6//t/+7/7v/w/+z/6v/q//H//f8MABwALQBFAFkAZABuAHwAhgCG
AH0AdQB1AHMAYwBBABoA8v/A/47/b/9t/3L/c/91/3n/fv+K/5v/qv+3/8P/zf/W/9n/
2//c/93/3f/g/+H/5P/l/+b/6P/o/+j/5//n/+b/5v/n/+r/7P/u/+3/6//o/+b/6f/p
/+r/7P/t/+3/7P/r/+z/6//r/+r/6v/q/+z/7f/q/+v/6v/o/+r/6//s/+3/7f/t/+3/
7f/u/+//7//w//L/8v/z//P/8f/x//H/8f/y//T/9//4//b/9f/1//b/9v/1//T/9P/1
//j/+f/9//z/+v/5//j/+f/7//3/AAAAAAIAAQAAAAMAAwACAAIABQAHAAgACQAHAAYA
BgAFAAYABwAIAAkACAAIAAgACAAFAAQAAwACAAMABAAFAAYAAwABAP///f/+//z//P/9
//v/+//7//v/+P/3//f/9f/1//X/9v/3//X/9P/z//P/9P/0//X/9f/0//P/8v/x//L/
8f/x//H/8v/y//P/8//x//H/7//u/+7/7//v/+//7//v//D/8P/v/+7/7v/u/+7/7v/v
/+//7f/s/+v/6//r/+z/7f/u/+z/7f/t/+3/7//u/+7/7v/w//D/8P/y/+//7v/s/+n/
6v/r/+z/7//t/+3/7f/t/+7/7f/t/+7/7f/u/+7/7//v/+//7//v//D/8f/y//T/9f/0
//L/7//v//H/8f/x//P/8//1//X/8//x/+//7v/x//D/8f/0//X/9v/z//H/8f/x//H/
8v/x//L/8v/y//D/8P/v/+//8v/y//L/8f/x//H/8f/w//L/8f/x//H/8v/z//P/8//y
//D/7//u/+//8P/x//P/8f/x//D/8P/w//D/8P/x//T/9P/0//T/8v/y//D/8P/y//L/
9P/1//P/8//z//L/9P/z//P/9P/0//P/8//0//L/8f/w//D/8f/y//P/9f/z//P/9P/0
//D/8f/y//P/9P/1//b/9v/2//b/9v/2//b/9v/2//b/9v/2//b/9v/2//b/9v/3//n/
/P/9//3//P/5//j/+v/6//r//P/9//7//v/+//3//f/9//3///8BAAIAAgAAAAEAAQAA
AAAAAAAAAAAAAAAAAAAA/v/6//n/+P/4//v//f/+/////v/7//n/+P/5//j/+P/5//n/
+f/5//n/9f/0//T/9P/1//b/+P/5//j/9//1//P/8//0//b/9//2//b/9//3//b/9P/0
//X/9//4//j/+v/6//j/9v/7/wcAGAAqAD0AUQBhAGwAeACIAJIAjgCHAIMAgQB/AHMA
UQAoAAIA0P+Y/33/e/+C/4P/hf+J/5L/nv+t/7z/x//T/+H/6v/t/+3/7v/v/+//8P/x
//T/9f/2//j/+P/4//f/9//2//b/+P/6//v//P/8//v/+f/4//n/+f/6//z//P/9//3/
/f/+//3//f/8//7//v8AAAEA/v////7//P/+////AAABAAEAAQABAAEAAQABAAAAAAAB
AAIABAAFAAMAAwADAAMAAwAEAAYABgAFAAUABgAIAAYABQAEAAQABwAKAAsADwAOAAwA
CwAKAAwADQAOABAADwASABIAEgARABEAEAAQABMAFQAWABcAFwAWABYAFQAUABUAFgAX
ABgAGAAYABgAFQAUABMAEgATABQAFQAWABIAEQAQAA8AEAAOAA4ADwAOAA0ADAALAAoA
CQAJAAcACAAJAAsADQAKAAgABgAFAAYABgAHAAcABQAFAAUABQAGAAUABQAFAAYABgAH
AAcABQAFAAMAAgAEAAUABQAFAAMAAwAEAAQAAwACAAIAAgAEAAQABQAFAAMAAgABAAEA
AgACAAIAAgACAAMAAwADAAEAAAAAAAAAAgACAAIABAACAAIAAQD//wEAAQABAAMAAQAB
AAEAAQAAAP////8AAAMABAAEAAUABAADAAIAAQADAAMAAwAEAAQABAADAAEA//8BAAEA
AQACAAMABgAHAAQAAwACAAIAAwACAAMABgAHAAgABQADAAQAAwACAAIAAwAEAAQABAAC
AAIAAQABAAIAAgACAAEAAwADAAMAAgAAAP///////wEAAwAEAAUABAACAAEAAAACAAIA
AgADAAEAAQAAAAAA/v/+//7///8BAAIAAwAEAAIAAgAAAAAAAgACAAQABQAEAAMAAgAA
AAAA/////wAAAQABAAIABAADAAEA///+////AAABAAMAAQABAAIAAgD+////AAACAAIA
AgACAAAAAAAAAAAAAgACAAIAAgAEAAQABAAEAAIAAgACAAIABAAEAAQABAAEAAQABAAE
AAQABAAFAAcACAAKAAsACgAIAAgACAAIAAwADQAOAA4ADgANAA0ADQAPAA8AEQASABAA
EAARABEADwANAAsACQAKAAoACgAKAAgABgAFAAQABAAEAAUABQAHAAcABQAEAAIAAQAA
AAAAAwADAAMAAwABAP///v/+/wAAAAAAAAEAAQABAAEAAAD///7//v///wEAAgACAAMA
AQAAAP7//v8BAAEAAgACAAQABAAEAAgAEwAhADIARgBZAG0AfwCSAKQAqgCiAJgAlQCV
AI8AfQBfADsADgDO/5b/ev95/3//gP+F/5H/nf+s/7r/x//W/+H/6//v//T/+f/6//r/
+v/5//v/+//9//3/AAACAAIAAgD//////v/+/wAAAgADAAQABQAFAAQABAACAAEAAQAC
AAQABQAFAAUABAADAAMAAgAEAAQABgAHAAUABwAHAAYABQAFAAUABQAJAAkACQAJAAcA
BwAGAAYABwAIAAoACwALAAsACwALAAsADAAOAA4ADwAPABAAEgARAA8ADQAMAA0AEAAR
ABUAFQAUABQAFAAVABUAFQAWABkAHAAcABwAGwAbABoAGgAdAB8AIAAhACEAIAAgAB8A
HwAfAB8AHwAgACAAIAAgAB8AHgAdABwAHAAcABwAHAAcABsAGgAZABYAFAAUABUAFwAX
ABcAFwAUABMAEwARABMAEwAUABUAFQAUABMAEwARABAAEAAPABIAEwAUABUAEgARABEA
EQAOAA4ADwAPAA8ADwANAAwACgALAAsACwAMAA0ADwAQAA0ADAAMAAwADAAMAA0ADQAP
AA4ADQANAAoACgAKAAoACgALAAsACwAJAAgACAAIAAoACgAKAAwADAAMAAsACQAJAAkA
CQALAA0ADQANAA0ACwAJAAgACAALAAwADAANAAsACwALAAsACwALAAsADAAOAA4ADQAL
AAkACwALAAsACwALAA0ADQAOAA0ADAAMAAsACAAHAAgACgAMAAoACQAGAAUABAAEAAcA
CAAIAAgACAAIAAcABwAGAAYABgAFAAcABwAHAAYABAADAAMAAwAEAAUABQAFAAMAAgAC
AAIAAgACAAIAAwAFAAUABAAEAAEAAAD/////AgACAAIAAgACAAIAAAAAAAAAAAACAAMA
AwADAAMAAgACAAEAAQACAAIAAQABAAIABAADAAIAAgAAAAAAAAABAAIAAwAFAAYABAAB
AAAAAgACAAIAAgAEAAQABAAEAAIAAgADAAUABwAIAAgABgAGAAYABgAGAAgACQAKAAoA
DAALAAsACwAKAAkACgAKAAsADAAOAA8ADAALAAoACQAIAAgACAAIAAgABgAFAAQAAgAC
AAMAAwAFAAUAAwACAAAA///+//7///////////8BAP///v/+//z//P/8//3/////////
/v/9//z//P/9//3//v/+///////+//z//P/7//v//P/8//7/AAACAAYACwAXACgAOABL
AF8AcwCGAJoAqACmAJwAkwCRAI0AfwBjAD8AGADi/6b/fv91/3n/fP9//4f/k/+g/7D/
v//K/9X/3f/l/+z/8f/1//b/9//3//X/9f/3//f/+v/8//z//P/9//3//P/8//v//P/8
//z///////7//v/8//v/+//8//7/////////AAD//////v/+//7/AAABAAEAAwADAAIA
//////////8DAAMAAwADAAMAAwACAAIAAAAAAAEAAQADAAMAAwADAAEAAgAEAAQABwAH
AAgACgAIAAcABgAGAAgACgAKAA0ADwAOAA4ADgALAAsACwAMAA0AEAAQABAAEQARABAA
EAARABMAFAAVABgAGAAZABkAFgAVABQAEwAWABYAFgAWABUAFAATABIAEAAQABAAEAAQ
AA8ADgANAAoACAAIAAkACgALAAwADQAMAAsACwAJAAcABwAIAAkACgAKAAoACwAKAAgA
BwAFAAcABwAHAAcABgAFAAUABQACAAIAAwADAAUABQADAAIAAgADAAMAAwABAAEAAgAC
AAMAAgACAAIAAAAAAAEAAQACAAIAAgADAAEAAAD///7///8BAAIAAwABAAAAAAAAAP//
/v/9//7/AAAAAP///f/9//3//f///wAAAQACAAMAAgABAAEAAgACAAIAAQABAAMAAwAD
AAMAAwADAAMABAAEAAQAAwABAAEAAwADAAMAAQABAAMAAwAEAAMAAgACAAAA/v/+/wAA
BAAGAAQAAwAAAP///v/+////AAAAAAAAAQACAAIAAwADAAIAAQD//wEAAQABAAAAAAD/
///////+/////////wEAAAAAAAAA///+//3//f/+//////8AAAAAAAAAAAEAAQAAAP//
/v8AAAAA/v/+//z//P/+/////////////v/+//3//f/+//7//f/9//7/AAD///7//v/8
//z/+v/7//z//v/+//7//v/+//7//v/+//3//////wAAAgAAAAAAAAD+//7/AAABAAMA
BAAFAAUABAADAAIAAQAFAAYABgAGAAkACQAIAAcABAADAAIAAgADAAQAAwACAP///v/+
//7//f/9//3//f/9//z//P/7//j/+P/5//n/+f/5//n/9//0//T/9P/0//b/9//3//f/
9//2//X/9P/0//X/9f/2//T/9f/1//T/8v/y//P/8//2//b/+P/4//r/+v/7/wMAEAAe
AC0APwBTAGQAcgCAAIoAiAB/AHsAewB9AHUAWwA0AA4A4v+q/3//c/96/3//f/+B/4r/
lP+f/6z/t//B/8//3P/h/+T/5v/o/+n/6f/p/+v/6//u//D/8P/w/+//7//u/+7/7P/u
/+//8P/z//P/8v/y//D/7//v//D/8v/z//P/8//y//H/8f/w//L/8v/0//X/9f/3//f/
9v/z//P/8//z//f/9//3//f/9//3//b/9v/2//b/9//3//n/+f/5//n/+P/4//n/+P/5
//n/+v/8//z/+//6//r/+v/8//z///8BAAAAAAAAAP///////wAAAQAEAAQABAAHAAcA
BgAGAAcACQAKAAsADAAMAA0ADQALAAsACwALAAwADAAMAAwACQAIAAcABgAGAAYABgAG
AAYABQAEAAMAAgAAAAAAAQABAAEAAQABAP///f/8//n/+f/5//r/+//9//z/+//7//r/
+P/3//X/9//3//f/9//4//f/9//3//T/9P/1//X/9f/1//P/8v/w//H/8f/x//L/8//1
//b/8//y//L/8v/w//D/8f/x//P/8v/x//H/7v/u/+7/7v/v//H/8v/z//H/8P/w//D/
8P/w//D/8v/y//L/8f/v/+7/7f/s/+3/7v/v//D/8f/w/+//7//w/+//8P/w//H/8v/z
//T/9f/y//H/8P/w//T/9P/z//H/8f/z//P/8//x//H/8//z//T/8//y//L/8v/w//D/
8v/0//b/9P/z//L/8f/w//D/8f/y//L/8v/0//T/8//z//P/8v/x/+//8P/x//L/8v/y
//H/8f/x//H/8f/w/+//8f/w//D/8P/u/+7/7v/v//D/8f/x//L/8P/w//D/8f/w//D/
8P/w//H/8v/x//L/7//u/+//7//w//H/8v/y//D/7//v//D/8P/v/+//8v/y//L/8v/y
//D/8P/w//D/8v/1//b/+P/2//T/9P/0//b/9v/4//n/+P/4//j/9//3//f/9//3//v/
/P/8//z//f/9//z/+//6//n/+P/4//b/9v/0//L/8f/w//D/8P/z//P/8//z/+//7v/u
/+3/7v/u/+//7//t/+3/7f/r/+v/7P/t/+7/7v/v/+//7//t/+z/6//q/+r/6//r/+z/
7P/t/+3/7P/q/+r/6//r/+z/7P/u/+7/8P/w//P//f8MABwALwBDAFUAZgB4AIYAjACG
AH0AeQB7AHkAZwBHACIA/P/E/4r/bf9r/3D/cf91/3//iv+U/6H/sP+7/8n/1f/c/+H/
4//k/+X/5f/l/+X/5//n/+r/7P/s/+z/6//r/+r/6v/s/+7/7//w/+//7//u/+7/7v/t
/+3/7v/w//H/8f/x//D/7//v/+7/8P/w//L/8//y//P/8v/w//H/8f/x//H/9f/1//X/
9f/1//X/9P/0//b/9v/3//f/9//3//f/9//1//b/+P/4//v/+//8//7//f/7//n/+P/5
//z//f8BAAEAAAAAAAAA////////AAACAAYABwAIAAgABwAFAAQABwAJAAoACwAMAAwA
DQANAAsACwALAAsADgAOAA4ADgALAAoACQAIAAgACAAIAAgACAAHAAYABQACAAAAAAAB
AAEAAQABAAEAAAD//////f/9//3//v///////v/9//3/+//6//r/+f/7//v/+//7//j/
9//3//f/+P/4//n/+f/7//v/+f/4//j/+f/5//n/+f/5//r/+v/3//b/9v/2//j/+P/5
//n/+f/4//f/9//2//b/9v/2//j/+f/5//n/+P/2//X/9P/2//b/9v/4//b/9v/1//P/
8//z//P/9f/3//f/9//3//b/9f/1//b/9//4//j/+f/5//n/+f/5//f/9//3//j//P/8
//v/+f/3//n/+f/5//v/+//9//3//P/7//r/+v/6//j/+P/6//z//v/8//v/+v/5//j/
+P/5//r/+v/6//r/+v/5//n/+P/4//j/9//4//n/+v/6//j/9//3//f/+P/5//n/+f/7
//r/+v/6//j/+P/4//n/+//7//r/+v/4//j/+P/5//j/+P/4//j/+v/6//j/+P/2//b/
+P/5//n/+f/5//j/+P/3//f/+P/4//j/+v/6//r/+v/6//r/+v/6//3//////wAA/v/8
//z//P/8//z//v///wIAAgACAAEAAQABAAEAAQABAAIAAgACAAMAAwACAAEA/v/9//z/
/P/+//7//P/6//v/+v/6//r/+f/5//n/+f/3//b/9v/1//T/9P/1//X/9//3//f/9f/y
//L/8v/y//L/8//z//P/8//y//H/8P/u/+//7//w//L/8//z//L/8P/w//H/8f/y//L/
9P/0//j/+v8DABEAIAAyAEcAWwBtAIIAlgCeAJgAjACHAIcAgwBxAFMALwAEAMj/jv9u
/2n/bf9w/3X/ff+J/5j/pv+z/8D/y//X/93/4v/n/+v/7P/t/+3/6//r/+3/7f/u//D/
8P/w/+3/7f/s/+z/7P/u/+//8P/z//P/8v/y//L/8f/x//L/9P/1//X/9f/0//P/8//y
//L/8v/0//X/9f/3//f/9v/1//X/9f/1//f/9//3//f/9//3//b/9v/2//b/9//3//f/
9//3//f/9v/2//f/9v/4//n/+//+//7//f/8//z/+v/8//z///8BAAAAAAAAAP//////
/wAAAwAGAAYABgAFAAUABAAEAAUABwAIAAkACgAKAAsACwAJAAkACQAJAAoACgAKAAoA
BwAGAAUABAAEAAQABAAEAAQAAwACAAEAAgAAAAAAAQABAAEAAQABAAAA//////3//f/9
//7///8BAAAA//////7//P/7//n/+//7//v/+//6//n/+f/5//b/9v/3//f/+f/5//f/
9v/0//X/9f/1//f/9//4//j/9f/0//T/9P/0//T/9f/1//b/9v/2//f/9P/0//T/9P/2
//f/9//3//b/9P/z//L/9P/0//T/9v/2//b/9f/z//H/8f/x//P/9f/1//X/9f/0//P/
8//0//P/9P/0//X/9f/1//X/9f/z//P/8//0//b/9v/1//P/8//1//X/9f/1//X/9//3
//j/9//2//b/9v/0//T/9v/2//j/9v/1//b/9f/0//T/9f/2//b/9v/2//b/9f/1//X/
9P/z//H/8//z//P/8v/0//P/8//z//L/8//z//P/9f/0//T/9P/z//L/8f/x//L/8//z
//T/8v/y//L/8//y//L/8v/y//P/9P/z//T/8v/y//T/9f/z//P/8//y//L/8f/x//L/
8v/x//H/8v/y//H/8P/w//D/8P/w//H/8//z//T/9P/y//H/8P/y//L/8v/y//T/9P/0
//T/8//y//H/8P/w//D/8P/w//D/8P/w//D/8P/w//D/8P/y//L/8v/y//H/8P/v/+7/
7//w//H/8v/w//D/8P/w/+7/7v/u/+7/7//w//H/8v/w//D/8P/x//X/9f/2//b/9P/0
//T/9P/y//T/9f/2//j/+P/3//f/9f/1//X/9//4//j/+P/5//v/+v/5//j/9f/0//T/
9P/1//T/8//z//H/8P/v/+//8f/x//H/7//u/+7/7f/s/+v/6//q/+n/6//r/+n/6P/o
/+j/6P/o/+v/6//r/+v/7P/r/+r/6v/p/+n/6v/q/+3/7f/s/+r/6f/p/+j/6P/q/+z/
7v/w//T/+f8FABYAJgA5AE0AXwByAIYAlACQAIQAfQB7AHcAawBRAC8ACADW/5j/bP9h
/2f/av9t/3X/gf+O/5z/q/+2/7//y//V/9z/3f/h/+L/4//j/+P/4//l/+X/5v/o/+j/
6P/n/+f/5v/m/+j/6v/r/+z/6//r/+r/6v/q/+n/6f/q/+z/7f/t/+3/7P/r/+v/6v/s
/+z/7v/v/+3/7//v/+7/6//r/+v/6//v/+//7//v/+//7//u/+7/7v/u/+//7//w//H/
8v/z//D/8P/x//D/8//z//T/9v/2//X/9P/0//T/9v/2//n/+//6//r/+v/5//n/+f/6
//v//v/+//7///////7//v/9////AAABAAQABAAFAAUAAQABAAEAAQADAAQABQAGAAUA
BAADAAIAAAAAAAAAAAAAAP///v/9//z/+v/6//v/+//7//v/+//6//n/+f/3//X/9f/2
//f/+f/4//f/9//1//T/9P/z//X/9f/1//X/9v/1//X/9f/z//L/8v/x//L/8//y//L/
8f/x//D/7//x//H/8v/y//P/8v/y//L/8f/w//D/7//x//D/7//v/+7/7v/u/+7/8P/x
//H/8f/v/+7/7v/u/+7/7v/u//D/8f/y//L/8f/x//H/8f/z//P/8//z//P/8P/v/+//
8P/x//L/8v/z//P/8//z//P/8//z//P/9P/2//b/9f/z//P/9f/1//X/9f/1//f/9//4
//f/9v/2//T/8v/y//T/9P/2//T/8//0//P/8v/y//H/8v/y//L/9P/0//P/8//z//L/
8f/v//H/8f/x//D/8P/v/+//7//w//H/8f/x//P/8v/y//L/8f/w/+//7//x//H/8P/w
/+7/7v/u/+//8P/w//D/8P/y//L/8P/w/+//7v/v/+//8f/x//H/8P/u/+3/7f/u/+7/
7f/t/+7/7//v/+//8P/v/+7/7f/t/+//7//w//D/8P/v/+7/7P/s/+z/7P/t/+7/7//w
//D/8P/w//D/8P/w//D/8P/x//L/8//0//P/8v/x//D/8//0//b/+f/3//j/+P/2//f/
+P/5//r/+v/7//z//P/8//v/+//7//3//f///wAA/v/+//////////////////7//v/+
//7/+v/4//f/9v/3//j/+v/7//r/+f/2//T/9f/1//X/9v/1//X/9f/1//P/8f/w//D/
8//0//X/9//2//X/9P/y//L/8v/z//X/8//0//T/9f/1//T/8v/y//X/9f/2//b/+P/4
//b/9v8BAA8AHgAwAEMAVQBlAHQAggCOAJAAjACHAIMAgQB9AGkAQwAYAOz/uP+M/3v/
f/+E/4P/g/+J/5T/oP+v/77/y//X/+P/6P/t/+3/7v/v/+//8P/x//T/9f/0//b/9v/2
//X/9f/0//T/9v/4//n/+v/4//f/9f/0//b/9//5//z/+//7//r/+f/6//n/+f/4//r/
+v/8//3/+v/7//r/+P/4//n/+v/7//v/+//7//v/+//7//r/+v/7//z//v////7//f/8
//v//f/+/wAAAAD/////AAACAAQAAwACAAIABAAGAAYACQAHAAYABgAGAAYABwAIAAoA
CgAMAAsACgANAA0ADAAMAA8AEQASABMAEwASABIAEQAQABEAEgATABMAEgARABAADwAO
AA0ADAAMAAwADAAMAAgABwAGAAUABQAEAAUABwAGAAUABAADAAIAAQABAP//AQABAAIA
AwACAAAA/v/9/////v/+//3/+//7//v/+//6//n/+f/5//r/+v/7//v/+v/5//b/9P/3
//n/+v/7//r/+f/5//j/+f/4//j/+P/4//j/+f/5//f/9v/1//X/9v/2//b/9v/0//X/
9f/1//f/9v/2//b/9v/2//b/+P/2//b/9f/z//X/9f/1//f/9f/1//X/9f/0//P/8//0
//f/+P/4//n/9//3//f/9//5//n/+f/6//r/+v/5//f/9//5//n/+f/7//v//f/9//v/
+f/3//b/+f/4//n//P/7//z/+f/3//j/9//2//b/+f/6//r/+v/5//j/9v/1//f/+P/5
//n/+P/3//b/9P/2//X/9f/1//b/9//3//f/9f/0//T/9P/2//b/9v/3//b/9f/z//L/
8f/y//P/9f/2//b/9v/2//T/9P/y//L/9P/0//b/9//2//X/9P/y//T/8//z//T/9v/1
//X/9v/1//P/8f/w//H/8v/z//X/9P/z//P/8v/w//H/8v/y//L/8v/y//T/9P/0//T/
8//1//X/9v/3//b/9//4//b/9v/4//n//P/8//z/+//5//n/+f/5//3//v/+//7//f/9
//z/+//3//X/8//y//P/9P/z//L/8f/w//D/8P/x//H/8f/x/+3/7P/s/+v/6v/q/+v/
6//t/+3/7f/r/+j/6P/o/+j/6P/p/+n/6f/r/+r/6f/o/+b/5//n/+j/6P/p/+n/6P/m
/+b/5//n/+b/5v/o/+j/6v/s//P/AQAQACAAMwBHAFkAbAB+AIoAigCAAHkAdwB3AHEA
WQA3ABAA3P+e/27/X/9l/2r/a/9v/3n/hv+U/6H/rv+5/8X/z//U/9n/3f/e/9//3//d
/93/3//f/+D/4v/i/+L/4f/h/+D/4P/g/+L/4//k/+X/5f/k/+T/4v/h/+H/4v/k/+X/
5f/l/+T/4//j/+L/5P/k/+b/5//l/+f/5//m/+P/4//j/+P/5v/n/+j/6f/n/+f/5v/m
/+b/5v/n/+f/5//n/+f/5//l/+b/6P/o/+v/6//s/+7/7P/r/+r/6v/s/+7/7v/x//P/
8v/y//L/8f/x//H/8v/z//b/9v/2//f/9//2//b/9f/3//j/+f/6//r/+//7//f/9//3
//f/+v/6//r/+v/3//b/9f/0//b/9v/2//b/9v/1//T/8//w/+7/7v/v/+//7//v/+//
8P/v/+//7f/r/+v/7P/t/+3/7P/r/+v/6f/o/+j/5//p/+n/6f/p/+b/5f/l/+X/4v/i
/+P/4//l/+X/4//i/+D/4f/h/+H/4//j/+T/5P/h/+D/4P/g/+D/4P/h/+H/4f/g/9//
3//e/97/3v/e/97/3//f/9//3f/c/9z/3P/c/9z/3P/e/+D/4P/f/93/2//b/9v/3f/d
/93/3f/d/9r/2f/Z/9r/2//c/9z/3f/f/9//3//f/97/3f/c/9z/4P/g/9//3f/b/93/
3f/d/9v/2//d/93/3v/d/9z/3P/c/9r/2v/c/97/4P/e/93/2v/Z/9j/2P/Z/9r/2v/a
/9z/3P/b/9v/2//a/9n/1//Z/9n/2f/Y/9j/1//X/9f/1v/X/9f/1//Z/9j/2P/Y/9f/
1v/V/9X/1//X/9b/1v/U/9T/1P/V/9T/1P/U/9T/1v/W/9T/1P/T/9L/0//T/9X/1f/V
/9T/0v/R/9H/0v/S/9H/0f/S/9T/0//S/9L/0P/Q/9D/0P/S/9L/0v/S/9L/0v/S/9L/
0//V/9X/1v/Y/9b/1v/W/9T/1P/W/9f/2P/Y/9j/1//X/9f/1//X/9f/2P/Y/9j/2//b
/9r/2f/X/9X/0//S/9L/0v/Q/87/z//O/87/zv/N/83/zf/N/8v/yv/K/8n/xv/G/8f/
x//J/8n/yf/H/8T/xP/E/8T/xP/F/8X/xf/H/8b/xf/E/8P/w//C/8L/xP/F/8X/xP/C
/8L/w//D/8L/wv/E/8T/wv/E/8n/1f/k//T/BwAbAC8ARABYAGYAbABiAFkAVQBVAE0A
NQATAPD/vv9+/0r/Of85/zz/Pf9F/0//XP9o/3f/hP+R/5v/pf+s/7H/tf+2/7f/t/+2
/7X/tv+1/7j/uv+6/7r/u/+7/7r/uv+5/7r/uv+6/7v/u/+6/7r/uP+3/7f/uP+8/73/
vf+9/7z/u/+7/7r/uP+4/7r/u/+7/73/vf+8/7r/uf+4/7f/u/+7/7v/u/+7/7v/uv+6
/7r/uv+7/7v/vf+9/73/vf+6/7r/u/+6/73/vf++/8D/vv+9/7z/vP+6/7z/vP+//8P/
wv/A/w==
         </WaveFormData>
      </LeadData>
      <LeadData>
         <LeadByteCountTotal>10000</LeadByteCountTotal>
         <LeadTimeOffset>0</LeadTimeOffset>
         <LeadSampleCountTotal>5000</LeadSampleCountTotal>
         <LeadAmplitudeUnitsPerBit>4.88</LeadAmplitudeUnitsPerBit>
         <LeadAmplitudeUnits>��V</LeadAmplitudeUnits>
         <LeadHighLimit>2147483647</LeadHighLimit>
         <LeadLowLimit>268435456</LeadLowLimit>
         <LeadID>V3</LeadID>
         <LeadOffsetFirstSample>0</LeadOffsetFirstSample>
         <FirstSampleBaseline>0</FirstSampleBaseline>
         <LeadSampleSize>2</LeadSampleSize>
         <LeadOff>FALSE</LeadOff>
         <BaselineSway>FALSE</BaselineSway>
         <ExcessiveACNoise>FALSE</ExcessiveACNoise>
         <MuscleNoise>FALSE</MuscleNoise>
         <LeadDataCRC32>142843756</LeadDataCRC32>
         <WaveFormData>
BgAGAAYABgAIAAgACAAIAAsADAANAA4ADgAOAA4ADgAQABAAEAAQABAAEAAQABAAEAAQ
ABAAEAATABQAFQAWABQAFAAUABQAFAAUABQAFAAXABgAGQAaABgAGAAYABgAGAAYABgA
GAAWABYAFgAWABYAFgAWABYAFgAWABYAFgAUABQAFAAUABQAFAAUABQAEgASABIAEgAS
ABIAEwAVABUAFQAUABMAEwASABEAEAAOAA4ADgAQAA8ADwAPAA8ADwAPAA8ADwAQABAA
EgASABEAEAAQAA8ADgANAAsACwAJAAcABgAEAAAA///9//3//P/8//r/+v/5//f/9//2
//T/8//z//P/7//u/+3/6//o/+j/6P/o/+X/5P/j/+L/4f/f/97/3f/c/93/3v/g/97/
3P/a/9j/2f/Z/9r/3P/a/9r/2v/b/9n/1//W/9j/4P/o//L/AQAWADAASgBmAIgAqAC/
AMwA2gDkAOEAxgCcAGsAMQDs/6L/cv9h/1//Xf9e/2X/bv95/4b/kv+d/6f/sf+4/7z/
vf+//8D/wP/C/8T/yP/L/8z/zf/N/87/0P/Q/9H/0f/W/9j/2f/a/9j/2P/Y/9j/2//c
/93/3//f/+D/4P/g/+D/4P/h/+H/3//g/+D/4P/f/9//3//f/+H/4//l/+j/5v/o/+j/
6P/q/+3/7//x//P/8//0//X/9//3//f/9//5//r/+//9//3//P/7//v//f///wEABAAJ
AA0AEQAWABcAGAAZABoAGwAdAB8AIQAfAB8AHwAeACAAIQAhACQAJwApACsALAAqACsA
KwAsAC4ALgAuADAAMAAvAC8ALwAuAC0ALQAsACwALAAsACsAJwAmACUAJQAlACUAJAAk
ACYAJQAjACIAIQAhACEAIQAfAB8AHwAeAB8AHgAdAB0AHQAdAB0AGwAcABoAGgAYABgA
GAAYABgAFgAWABYAFgAXABUAFAAUABQAFgAWABYAFwAXABYAFgAWABcAGAAZABcAFwAW
ABYAGAAXABYAFgAYABkAGQAYABYAFgAVABUAGAAZABoAGwAaABoAGgAaABoAGQAYABUA
GAAZABsAHQAdAB0AHwAfAB4AHQAeACAAIAAhACAAIAAhACIAIwAkACUAJQAlACYAJgAm
ACYAJQAnACcAJwAnACkAKQApACkAKAAoACYAJgAnACgAKAApACgAKQApACkAKQAoACkA
KgAoACoALAAsACsAKwAqACoALAArACsALAArACoAKgAqACwAKwArACkAKwAsAC0ALgAu
AC0AKwApACsALAAtAC4ALQAsACwAKwAuAC4ALAAsAC0ALwAwADIAMAAvAC8ALwAuAC4A
LwAwADIAMgAzADMAMwAzADMAMwAzADIAMgAzADMAMQAxADEAMgAzADUANgA1ADcANwA3
ADUANQA2ADgAOAA4ADgAOgA6ADoAOgA8ADwAPAA8ADwAPAA8ADwAPAA8AD0APwBCAEMA
QwBDAEIAQgBCAEIARABEAEQARgBHAEcARwBHAEkASQBJAEkATABMAE4ATgBMAEwATQBN
AE0ATQBMAE0ATgBNAE0ATABKAEkARwBHAEoASgBIAEgARQBDAEMAQgBEAEMAQwBDAEAA
QABAAD8APgA+AD4APgA+AD4APgA+ADwAOwA7ADsAOwA7ADsAPAA6ADoAOgA6ADoAOQA5
ADoAPAA8ADwAPQA9ADsAOgA8AEAASgBWAGcAfACSAKwAzADwABABJQE0AUgBVAFPATgB
DgHbAKEAWAAMANr/yf/J/8f/xv/N/9T/3f/m//L//f8FABEAGAAYABkAGwAcABwAHgAe
ACAAIQAhACEAIAAgACAAIAAhACEAIwAkACQAJAAjACIAIQAgACAAIAAgACEAIAAgAB8A
HgAcABwAHQAdAB0AHgAeAB4AHQAdAB0AHQAdAB0AHQAeAB4AIAAgACAAHgAfAB8AHwAd
AB0AHgAfAB8AHwAfAB8AHgAeAB4AHwAfAB4AHQAdABsAGwAbABwAHgAfACAAIgAhACAA
HwAeACAAIQAiACMAIgAjACQAJAAkACUAJQAoACgAKQAqACoAKAApACkAKgAsACwALAAu
ACwAKwArACsAKgApACkAKAAoACgAKAAnACUAJAAjACMAIwAjACIAIgAgAB8AHQAcAB0A
HQAdAB0AGwAbABsAGgAZABgAFwAXABcAFwAXABUAFAASABIAEAASABIAEgASABAAEAAQ
ABAADwANAAwADAAMAA4ADgAOAAsACwAKAAoACQAJAAkACQAJAAkACAAIAAgABwAGAAYA
BAAFAAUABAAEAAQAAwADAAEAAQABAAEAAAAAAAAAAAABAAEAAQD///////8AAAEA////
/wEAAQABAP////8AAP//AQABAAIAAAAAAAAAAAABAAEAAQACAAIAAgACAAEAAQABAAEA
AQADAAMAAwADAAIAAgAAAAAAAgACAAEAAQABAAEAAAD//////v///wAA/v8AAAIAAgAC
AAEA///+//7//f/9//7//P/8//3//v/8//v/+//5//v//P/9//7//v/9//v/+f/6//r/
+v/6//v/+v/6//n/+P/4//b/9v/4//n/+f/6//n/9//2//X/9P/0//X/9v/3//b/9v/1
//P/8//z//P/9f/0//T/9f/z//H/8f/x//P/8//0//T/9P/1//T/8//x//H/8v/0//T/
9P/0//P/8v/x//D/8P/w//D/8P/w//D/8P/w//L/8v/y//L/8v/y//L/8v/y//L/8v/z
//P/9P/1//X/9//4//j/+P/3//b/9f/0//j/+f/5//n/9//3//f/9//5//r/+v/8//r/
+v/6//v/+f/4//f/9f/1//T/8//z//D/7v/t/+v/6//s/+z/6v/s/+v/6f/p/+j/6P/n
/+f/5f/k/+T/5P/j/+L/4v/i/+T/5P/k/+T/4v/i/+H/4f/h/9//3//f/+D/4P/g/+D/
3v/e/93/3f/g/+D/4P/g/+H/4f/h/+L/5v/u//z/CgAfADgAWAB4AJwAuADGANUA5gDu
AOIAwwCeAHIANQDr/6T/eP9q/2v/af9t/3j/g/+M/5f/pv+y/7v/wf/F/8j/zP/O/8//
z//O/87/zv/Q/9H/0v/T/9P/1P/U/9T/1f/V/9X/1v/W/9b/1v/W/9b/1v/U/9T/1P/V
/9X/1v/W/9b/1P/U/9X/1f/V/9b/1v/W/9f/1//X/9f/1f/V/9X/1v/W/9j/2P/Y/9b/
1//X/9f/2f/Z/9r/2//Z/9n/2f/Z/9z/3P/c/93/3v/e/97/3//e/93/3P/c/97/3//g
/+L/4v/i/+L/4v/i/+P/5P/l/+b/5//o/+j/6P/p/+n/7P/r/+3/7//w/+//7//u/+7/
7v/u/+7/8P/w/+//7//v//D/7//v/+7/7P/s/+z/6//r/+r/6f/p/+f/5//m/+b/6P/n
/+X/5P/j/+P/4//j/+P/4//j/+L/4f/g/9//3//f/9//3//d/97/3v/g/+D/3v/e/97/
3v/c/9z/3P/c/9v/2f/Y/9j/2P/a/9r/2v/b/9v/2v/a/9f/1//X/9f/2f/Z/9j/2P/Y
/9f/1v/W/9T/1f/V/9T/1P/U/9P/0//R/9H/0f/R/9H/0v/T/9T/0//T/9P/0f/R/9H/
0v/T/9P/0//V/9X/0//R/9H/0v/R/9P/0//U/9L/0v/S/9L/0//T/9P/1P/U/9T/1P/T
/9H/0f/R/9H/0f/R/9H/0f/U/9T/0v/S/9H/0P/O/83/zv/P/8//z//O/8z/zP/M/8z/
zv/Q/9D/z//P/87/zv/O/83/zf/O/8z/zP/N/87/zP/L/8v/yf/L/8z/zf/O/87/zf/L
/8n/yv/K/8r/yv/K/8r/y//L/8v/yv/H/8b/xv/H/8f/yP/G/8X/xf/F/8T/xP/F/8b/
xv/G/8f/x//H/8f/x//H/8X/xP/E/8X/x//F/8X/xf/D/8P/xP/E/8X/x//H/8f/x//F
/8L/xP/E/8T/xP/G/8b/xv/H/8j/yP/I/8f/x//I/8j/yP/G/8b/xv/G/8r/y//L/8v/
zf/N/83/zf/L/8z/zP/O/9D/0P/Q/9H/z//O/83/y//N/8z/y//L/8r/yP/H/8X/w//E
/8T/wv/D/8P/wv/D/8H/wP++/73/v/++/77/vv+//77/vv++/7z/vP+8/7z/vP+8/7v/
u/+9/7v/u/+7/77/vv++/77/vv++/73/vf+8/7z/vP+8/7//v//D/8T/xP/M/9b/5P/3
/w4ALABKAHAAkACkALEAwADKAMQAqwCGAF4AKQDn/57/aP9S/0//T/9R/1j/Y/9u/3v/
iP+S/5v/of+n/6z/sv+z/7X/tv+2/7j/uP+6/7v/vv+//7//wP++/77/v/+//8H/wv/C
/8L/xP/E/8T/xP/E/8T/xP/F/8X/xv/G/8b/xP/E/8X/xf/F/8b/xv/G/8f/x//H/8f/
x//H/8f/yP/K/8z/zP/M/8z/zf/N/83/zf/N/87/z//P/8//z//P/9L/0v/S/9P/1v/W
/9b/1//X/9f/1//Y/9r/2//c/97/4P/g/+D/4P/g/+H/4v/j/+T/5f/m/+b/6P/r/+3/
8v/5////BQAKAAsADQAOABAADgAOAA4AEAARABEAEgATABQAEwATABIAEAAQABAADwAO
AA4ADgAPAA4ADQALAAoACwALAAoACgAKAAsADAANAA0ADQANAAwADgAOAA4ADwANAA0A
DQALAAsACgALAAoADAAMAAwADAAKAAoACgAKAAkABwAGAAYABAAGAAYABgADAAMAAgAC
AAMAAwADAAMAAQABAAAAAAABAAEAAQACAAEAAQAAAP7///8AAAAAAQD///////////z/
/P/8//z//f/9//3/+//9//3//v///wEAAQADAAMAAgABAAIABAAEAAUABAAEAAQABAAE
AAQABAAFAAYACAAIAAgACAAHAAcABwAHAAcACQAJAAkACQANAA4ADQAOABAAEAAPAA8A
EgATABMAEwARAA4ADQAMAA4AEAASABIAEwATABIAEgAQAA8ADwAQAA8ADgAOAA4ADgAN
AA0ACwALAAwADQAOABMAFQAWABcAFwAYABkAGgAcABwAHQAdABwAHAAaABoAGgAbABsA
HAAeAB0AHQAdAB0AHAAcABwAHgAeAB8AHwAbABsAGwAbABwAHAAdAB8AHwAdAB0AHQAd
AB0AHAAeAB4AHgAeAB4AHgAgACEAIwAkACMAIwAjACQAJAAkACQAJAAkACQAJgAnACgA
KQAqACsAKgApACgAKAAqACwALAAsACwALQAtACwALAArACwALAAtAC0ALAAqACcAJQAl
ACYAJgAkACQAIwAjACMAIgAiACMAIwAjACIAIAAgAB8AHgAeAB4AHgAeACAAIAAgACAA
IQAhACEAHwAhACEAIgAiACAAIAAgACAAIQAhACIAIgAkACQAJQAlACcAJgAmACoAMgA8
AEcAWgBwAIoAqADKAOoAAQEQASQBNgE7ASoBBgHZAKMAYgAUANb/uf+3/7f/tv+5/8T/
zf/W/+L/6//1/wEADAASABUAFwAYABgAGAAYABoAGwAeAB8AHwAgACAAIAAhACEAIwAk
ACQAJAAkACQAJAAkACQAJAAkACUAJQAmACYAJgAiACIAIwAjACUAJgAmACYAJwAnACcA
JwAlACUAJQAmACgAKgAqACoAKgArACsAKwApACkAKgArACsAKwArACsAKgAqACoAKwAs
ACwALAAtAC0ALQAtAC4ALgAvADAAMgA0ADQANAA0ADIAMwA0ADUAOAA5ADoAOgA6ADsA
OwA+AD8AQQBDAEQARABFAEUARgBEAEQARABGAEgARwBHAEcARgBFAEUARABEAEQARABD
AEMAQgBBAEEAPwA/AD4APgBAAD8APQA8ADsAOwA7ADsAOwA7ADsAOgA6ADoAOgA7ADoA
OQA4ADUANQA0ADUANAA2ADYANgA2ADQANAA0ADQAMwAxADAAMAAwADIAMgAyADIAMwAz
ADQAMwAzADMAMwAzADMAMgAyADQAMwAyADIAMQAxADAALgAvADAAMAAxADEAMQAxADEA
LgAuAC4ALgAvAC8ALwAtACsAKwAsAC0ALwAvADEAMQAxAC8ALwAwAC8AMQAxADIANAA0
ADQANAAyADEAMAAwADQANAA0ADMAMwAzADMAMwAzADMAMwAzADQANAAyADIAMAAwAC8A
LwAwADEAMQAxADAALgAuAC4ALAAuADAAMAAvAC8ALgAuACwAKwArACwALAAsAC0ALgAs
ACsAKwApACcAKAApACoAKwArACoAKQAoACgAKAAoACgAKAApACkAKQAoACUAJAAkACUA
JQAmACgAJwAnACcAIwAiACIAIgAkACQAJQAlACMAIwAjACMAIQAgACAAIgAgACAAIAAg
AB4AHwAhACIAIwAjACMAJAAiACIAIgAiACQAJAAmACcAJwAnACcAJwAnACcAJwAoACYA
KAAoACgAKAApACkAKAAnACUAJQAkACEAIQAgAB4AGwAZABkAGgAcABoAGgAZABYAFQAT
ABIAEwATABMAEgAQABAADwAOAA4ADgAOAA4ADAAMAAwADAAJAAkACQAHAAkACQAKAAoA
CgAKAAoACgAHAAcACAAIAAgACAAJAAkACwAMAAwAEAAYACYANwBKAGAAfgCgAMIA3gDv
AAABEgEgARkB/ADUAKcAbwAkANj/qP+X/5X/k/+W/5//qv+z/77/yv/T/9//6f/w//T/
9f/3//j/+P/4//j/+v/7//z//f/9//7//v/+//////8BAAIAAgACAAAAAAAAAAAA/v/+
//7////9//7//v/+//7//v////////8AAAAAAAD//////////////////wAAAAACAAIA
AgAAAAEAAQABAAEAAQACAAMAAQABAAEAAQAEAAQABAAFAAYABgAGAAcABgAFAAQABAAI
AAkACgAMAAoACgAKAAoACAAJAAoACwAOAA8AEAAQAA4ADwAPABIAEwAVABcAGAAYABkA
GQAaABgAGAAYABoAGgAZABkAGQAWABUAFQAUABQAFAAUABMAEwASABEAEQAQAA8ADQAM
AAoACQAHAAYABQAFAAUABQADAAMAAwACAAEAAAD//////f/9//3/+//7//r/+//6//n/
+P/3//b/+P/4//j/+P/3//X/9P/0//T/9v/2//b/9f/1//T/9P/x//H/8f/x//P/8//y
//L/8P/v/+7/7v/u/+//7//u/+3/7v/u/+//7v/t/+z/6//r/+z/7f/u/+3/7f/t/+v/
6//r/+z/7f/t/+3/7//v/+//7f/t/+7/7f/v/+//8P/y//L/8v/y//H/8f/x//L/8v/y
//L/8f/x//H/8f/x//P/8//z//P/8v/y//D/8P/y//L/8f/x//L/8//z//P/8v/w//D/
8P/u//D/8v/y//P/8//y//L/8v/x//H/8v/y//L/8//0//P/8f/w/+3/7//w//H/8v/z
//P/8v/x//D/8P/w//D/8v/y//P/8//y//L/8P/w//L/8//z//T/8v/x//H/8f/x//D/
8P/w//L/8v/z//P/8f/x//H/8f/v//D/8v/y//L/8v/w//H/8//0//X/9f/1//b/9P/0
//T/9P/0//T/9v/3//X/9f/1//X/9//3//f/+P/2//j/+P/4//j/+f/5//j/9//1//X/
9P/x//H/8P/u/+//7f/t/+7/7P/q/+r/6f/p/+n/6P/o/+X/5f/l/+T/5v/m/+X/5P/k
/+T/5P/k/+T/5P/k/+T/4f/h/+H/3//f/9//4P/g/+D/4P/g/+D/3//f/+D/4P/i/+L/
4//j/+P/4v/o//D//P8KAB0AOABWAHQAmgC2AMQA0QDgAOoA3gDDAJwAcgA5APP/rv+A
/27/bf9t/3P/ev+F/5D/m/+o/7L/u//D/8n/zv/S/9P/1f/W/9b/1P/U/9b/1//W/9f/
1//Y/9j/2P/Z/9n/2f/a/9r/2v/c/9z/3P/c/9z/3P/c/93/3f/e/97/3v/a/9r/2//b
/9v/3P/c/9z/3f/d/93/3f/b/9v/2//c/9r/3P/c/9z/3v/f/9//3//d/93/3v/f/93/
3f/d/93/3P/c/9z/3f/g/+D/4P/h/+H/4f/h/+L/4//j/+P/5P/k/+T/5P/k/+T/5f/m
/+f/6v/r/+z/7P/q/+v/6//u/+7/7//w//D/8P/x//H/8v/y//L/8v/0//L/8f/x//H/
8P/v/+//7v/u/+7/7v/t/+3/7P/r/+v/6f/p/+j/6P/q/+n/5//m/+f/5//n/+f/5f/l
/+X/5P/l/+T/4//j/+H/4f/h/9//3//e/9//3v/e/97/3v/e/9z/3P/c/9z/3f/b/9r/
2v/Y/9r/2v/a/9r/2//b/9z/2f/Z/9n/2f/b/9v/2v/a/9z/2//a/9r/2P/Z/9n/2P/X
/9j/2P/Z/9f/1//X/9f/1v/W/9b/1v/X/9f/1//V/9X/1f/W/9f/1//X/9n/2f/Z/9f/
1//Y/9j/2f/Y/9j/2P/Y/9j/2P/Z/9n/2f/a/9r/2v/a/9n/1//X/9f/1//Y/9n/2v/b
/9z/3P/a/9r/2P/Y/9f/1//a/9v/2//b/9r/2P/Y/9j/1v/Y/9r/2v/Z/9n/2P/Y/9j/
1//X/9j/1v/W/9f/2P/Y/9f/1//V/9X/1v/X/9j/1//X/9b/1f/U/9T/1P/U/9j/2P/Z
/9n/2f/Y/9X/1P/S/9P/0//U/9b/1f/V/9X/1f/U/9T/1P/U/9T/1f/V/9P/0//T/9P/
1f/U/9T/1f/V/9P/0//T/9P/0//U/9T/0//V/9X/1f/T/9P/0v/U/9T/1P/U/9T/1P/U
/9T/0v/S/9L/0v/U/9T/1P/U/9T/1P/U/9T/1P/U/9T/1P/W/9b/1v/W/9X/1P/T/9L/
1P/U/9T/1P/U/9T/1P/U/9L/0v/S/9L/0//U/9X/1v/V/9f/2P/Z/9v/2//c/9z/2v/a
/9r/2v/a/9z/3f/d/93/3f/d/93/3f/d/97/3v/i/+L/4v/i/+P/4//i/+H/4f/h/+D/
3//h/+D/3v/d/9r/2f/Z/9j/1//Y/9j/1//X/9b/1v/V/9X/1f/U/9T/1v/V/9T/1P/U
/9T/1P/U/9T/1P/U/9P/1P/V/9T/1f/V/9b/1v/W/9j/2P/Y/9f/1//Y/9j/2P/a/9v/
3f/h/+T/5P/q//j/CAAZADIATgBuAJAAsgDGANMA5ADuAOoA0wCwAIgAVwAXAM7/lP9+
/3v/ff9//4b/kf+c/6f/tP++/8X/z//Z/97/4P/j/+X/5v/m/+b/5v/o/+n/6v/r/+v/
7P/s/+z/7f/t//H/8v/y//L/8v/y//L/8v/y//L/8v/z//X/9v/2//b/8v/y//P/8//1
//b/9v/2//f/9//3//f/9//3//f/+P/4//r/+v/6//r/+//7//v//v///wEAAwADAAMA
AwADAAIAAgACAAMABgAGAAYABwAJAAkACQAKAAsACwALAAwADgAOAA4ADgAOAA8AEAAR
ABQAFQAWABYAGAAZABkAHAAcAB0AHgAeACAAIQAhACIAIQAgAB8AIAAhACEAIgAjACIA
IQAhACAAIAAgACAAHwAfAB4AHQAdAB0AHQAcABwAHQAdABwAHAAbABsAGwAbABsAGwAb
ABoAGgAaABoAGwAbABsAGwAZABsAGgAbABoAHAAcABwAHAAbABoAGQAYABgAFwAXABgA
FwAYABcAFgAXABcAFgAWABcAFwAXABcAFQAVABQAFAAWABUAFAAUABQAFQAVABQAFQAW
ABYAFwAVABUAFQAVABQAFAAUABQAFgAXABgAFwAXABcAGAAZABkAGQAbABsAFwAVABUA
FgAXABkAGQAaABgAGAAYABgAGAAZABoAHAAeAB4AHgAdABsAGwAbABsAHQAdAB0AHQAe
AB4AHAAcABwAHAAbABsAHgAfAB8AHwAeABwAHAAcABwAHgAgACAAIQAhACAAIAAgAB8A
HwAgAB4AHgAfACAAIgAhACEAHwAhACIAIwAkACMAIwAiACEAIAAgACAAIAAiACIAIwAj
ACIAIgAgACAAIAAhACEAIgAkACMAIwAjACEAIAAgACAAJAAkACUAJQAhACEAIQAhACEA
IAAgACEAIwAhACEAIQAhACEAIgAiACEAIwAjACMAIwAhACIAIAAgACAAIAAiACIAIgAi
ACIAIgAiACIAIgAiACIAIgAkACQAJAAkACMAIgAhACEAJgAqAC4AMQA0ADYANwA4ADgA
OAA4ADgAOgA7ADsAOwA7ADsAOwA7AD0APgA+AEAAPgA+AD4APwBBAEAAPwA9AD0APAA7
ADsAOgA4ADcANQA3ADgAOAA2ADQAMwAxADEAMQAyADIAMwAyADAALwAuAC0ALAAsACwA
LgAuAC4ALgAuAC4ALQAtAC8ALQAtAC0ALAAsACwALAAsACwAKwArAC8AMAAxADIAMQAx
AC0ALAAyADoARABSAGMAdgCQALAA0AD0AAwBHQEuAT4BRAE5ARoB7AC1AHUALADq/8j/
v/+//7//wP/H/9L/3f/q//b/AQALABMAGgAeAB8AIQAiACIAJAAkACYAJwAmACcAJwAo
ACoAKgArACsAKwAsACwALAAqACoAKgAqACsALAAtAC8ALgAuAC0ALAAqACoAKwArACsA
LAAsACwAKwArACsAKwAsAC0ALgAwAC4AMAAwADAAMAAxADEAMQAzADMANAA1ADMAMwAz
ADMANAA0ADQANQA4ADgAOAA5ADsAOwA7ADwAPAA9AD4AQABAAEAAQABAAEAAQQBCAEMA
RABFAEYARgBGAEcARwBKAEoASwBMAEwATABNAE0ATgBOAE4ATgBQAFAATwBPAE8AUABP
AE8ATgBMAEwATABLAEkASABHAEcARwBHAEYARgBEAEMAQQBAAEEAQQBBAEEAQQBBAEEA
QAA/AD4APQA9AD0APQA9ADsAOgA4ADgANgA2ADYANgA2ADYANgA2ADYAMwAxADAAMAAy
ADQANAA0ADEAMQAwADAAMQAxADEAMQAxADEAMAAwAC4ALQAsACwALgAvAC8ALgAqACoA
KQApACkAKQApACkAKAAoACgAKAApACkAKQAnACcAJwAoACkAKAAnACgAJwAnACUAJQAm
ACcAKQApACoAKgAqACoAKgApACkAKQAqACsAKgApACcAKQApACkAKQAnACcAJwAnACUA
JAAhACAAIgAiACEAIQAgACEAIQAhACAAHgAeAB4AHAAeACAAIAAeAB0AGwAaABwAGwAb
ABwAGQAYABgAGAAWABUAFQATABMAFAAVABYAFgAVABMAEQASABIAEgASABEAEAAQAA8A
DgAOAAwADAAMAA0ADQAOAA0ACwAKAAkACgAKAAsADAALAAoACgAJAAcABwAHAAcACQAI
AAgACQAJAAcABwAHAAUABQAGAAYABgAHAAYABQADAAMABAACAAIAAgACAAQABQAHAAgA
BwAHAAcACAAIAAgACAAIAAYABgAIAAkACwALAAsACwAJAAkACQAKAAoADAAMAAwADAAN
AA0ADAAIAAUABAACAAIAAwADAAIA///9//3//v8AAP7//v/9//n/+f/4//j/9f/1//X/
9P/2//b/9f/0//L/8v/y//L/8v/y//L/8v/z//P/8//x//H/8f/y//L/8v/y//L/8v/v
/+//8P/w//L/8v/z//P/8//0//b//v8IABYAJwA8AFgAeACaALwA0gDfAPAA/gACAfMA
1ACqAHUAMQDi/6L/hP9//3//f/+E/43/mP+j/67/uv/F/8//1//a/97/4f/j/+T/5P/i
/+L/5P/l/+b/5//n/+j/5v/m/+f/5//p/+r/6v/q/+r/6v/q/+r/6f/o/+f/5//p/+r/
6v/q/+j/6P/p/+n/6//s/+z/7P/t/+3/7f/t/+z/6//q/+r/7P/u/+7/7v/s/+3/7f/t
/+3/7f/u/+//7//v/+//7//w//D/8P/x//L/8v/y//P/8f/x//H/8v/y//P/9P/2//b/
9v/2//b/9v/3//j/+f/8//3//v/+//7//////wIAAgADAAQABAAEAAUABQAGAAYABgAG
AAgACgAJAAkACQAIAAcABwAGAAYABgAGAAUABQAEAAMAAwACAAEA///+/wAA///9//z/
/P/9//7////+//3//P/6//v/+v/5//n/+f/5//n/9//5//j/+f/4//b/9v/2//b/9P/0
//T/9P/0//P/8//0//P/9P/z//L/8v/z//P/9P/z//P/8//z//P/8//y//L/9P/z//L/
8v/y//P/8//y//L/8v/x//H/8f/x//H/8f/w//D/8P/w//P/8//z//H/7//v//D/8f/z
//P/9f/1//H/7//v//D/8f/z//P/9P/0//T/9P/0//P/8//z//T/9v/2//b/9f/1//X/
9f/1//f/9//3//f/9v/2//T/9P/0//T/8//z//b/9//3//f/9P/y//L/8v/0//b/+P/4
//f/9//2//b/9v/1//X/9v/4//j/+f/6//j/9//3//X/9//4//n/+v/7//v/+v/5//b/
9v/2//b/+v/6//v/+//6//r/+P/4//j/+f/5//r/+v/5//n/+f/3//b/9v/2//r/+v/7
//v/+f/5//n/+f/7//r/+v/7//3/+//7//v/+//9//z//P/+//7//v/+//7///8BAAIA
AwADAAMABAAGAAYABgAGAAYABgAIAAkACwALAAsACwALAAsACwAMAA4AEAAQABAAEgAT
ABMAEgARAA8ADwAOAA0ADQAMAAoACwAJAAkACgAMAAoACgAJAAcABwAGAAYABQAFAAUA
BAAEAAQAAwACAAQABAAEAAQABAAEAAQABAAFAAUABQADAAMAAwAEAAQABgAGAAYABgAF
AAUABgAGAAgACAAJAAkABwAIAAoAEAAaACgANwBMAGoAigCsAM4A6AD3AAQBFAEYAQUB
5AC+AI8AUQAEAML/oP+Z/5n/mf+g/6n/tP+//8r/1v/h/+v/8//4//z/AQADAAQABAAC
AAIABAAFAAgACQAJAAoACgAKAAsACwALAAwADAAMAA0ADgAPABAADgAOAA4ADwASABQA
FQAWABQAFAAVABUAEwAUABQAFAAWABcAGAAZABcAFwAXABgAGAAaABoAGgAaABsAGwAb
ABsAGwAcAB0AHQAdAB0AHQAcABwAHAAdACAAIAAgACEAIQAhACEAIgAiACMAJAAmACgA
JgAmAA==
         </WaveFormData>
      </LeadData>
      <LeadData>
         <LeadByteCountTotal>10000</LeadByteCountTotal>
         <LeadTimeOffset>0</LeadTimeOffset>
         <LeadSampleCountTotal>5000</LeadSampleCountTotal>
         <LeadAmplitudeUnitsPerBit>4.88</LeadAmplitudeUnitsPerBit>
         <LeadAmplitudeUnits>��V</LeadAmplitudeUnits>
         <LeadHighLimit>2147483647</LeadHighLimit>
         <LeadLowLimit>268435456</LeadLowLimit>
         <LeadID>V4</LeadID>
         <LeadOffsetFirstSample>0</LeadOffsetFirstSample>
         <FirstSampleBaseline>0</FirstSampleBaseline>
         <LeadSampleSize>2</LeadSampleSize>
         <LeadOff>FALSE</LeadOff>
         <BaselineSway>FALSE</BaselineSway>
         <ExcessiveACNoise>FALSE</ExcessiveACNoise>
         <MuscleNoise>FALSE</MuscleNoise>
         <LeadDataCRC32>4005315283</LeadDataCRC32>
         <WaveFormData>
/v/+//7//v8AAAAAAAAAAAIAAgACAAIAAAAAAAAAAAAAAAAAAAAAAP7//v/+//7//P/8
//z//P/+//7//v/+//z//P/8//z//P/8//z//P/+//7//v/+//7//v/+//7//f/8//v/
+v/6//r/+v/6//r/+v/6//r/+P/4//j/+P/6//r/+v/6//j/+P/4//j/+v/6//r/+v/4
//j/+f/7//n/+v/6//r/+v/6//r/+v/4//n/+f/7//v/+//7//v//f//////AAACAAIA
AgADAAEAAQABAAIAAgACAAIAAQACAP////////v/+v/6//n/+f/5//j/9//4//f/9v/1
//P/8//y//L/8f/x//D/7//v//D/8P/w/+7/7f/t/+3/6//r/+r/6v/r/+z/7v/v/+3/
7P/s/+3/7//v/+//7//t/+3/7f/u/+7/7v/t//H/8v/1//r/BgAZADEATQBrAI4AtQDR
AOkA/gAKAQEB5gDEAJkAaQAvAPD/vf+m/5z/l/+X/57/p/+y/7v/wv/J/9H/1//b/97/
3//g/+H/4f/j/+P/5P/k/+P/5P/k/+T/5v/n/+f/5//q/+v/6//r/+n/6f/p/+r/6v/q
/+r/6v/s/+3/7f/t/+//7//v/+//7P/s/+v/6v/q/+r/6v/q/+v/7P/t/+//7v/t/+z/
7P/v//D/8f/z//H/8f/x//H/8//z//P/8//2//b/9//3//T/8//y//H/8//0//b/9//5
//n/+f/7//v/+//7//v/+//7//3//f/9//7///8AAAIAAwAEAAUACAAJAAoACgAJAAoA
CgAKAAsADAAOABAAEgATABMAEwASABEADwANAA8ADwAPAA4ACwALAAsACwAJAAcABgAG
AAkACgALAAsACQAJAAcABwAGAAYABQAFAAYABgAGAAQAAwADAAIAAgABAAEAAQABAP7/
/v///////P/8//z/+//9//3//P/8//r/+v/6//r/+f/5//n/+v/6//r/+v/6//f/9//3
//f/9//2//b/9v/4//j/+P/4//b/9f/0//P/9P/1//b/9//4//j/+P/4//X/9f/1//T/
9v/3//j/+P/6//r/+v/6//j/+f/5//r/+P/4//j/+f/8//3//f/+//3//v/+//7//P/8
//v/+//8//3//v8AAP///////////f/9//z//P/+//7///////3//f/8//z//v/+//7/
/f/7//v/+//8//7//v/+//7//f/9//z/+v/6//r/+v/6//r/+v/6//r//P/8//z//P/7
//v/+//6//r/+v/6//r/+f/4//f/9v/4//j/+P/4//n/+f/6//r/+P/4//j/+P/3//f/
+P/4//n/+f/6//v/+f/6//r/+v/5//n/+f/5//f/+P/4//b/9v/3//f/+P/4//j/9//3
//X/9//2//b/9v/2//b/+P/4//j/+P/4//j/+P/4//j/+P/4//j/+P/4//n/+//7//z/
/P/8//r/+v/6//r/+v/7//v//f/9//3//f/9//3//////wAA/v/+//7///8BAAEAAQAC
AAQABAAEAAMABAABAAEAAQD///7//v/9//v/+//6//n/+P/3//b/9f/1//X/9P/0//P/
8//y//H/8f/y//L/8v/w/+//7//v/+//7//u/+7/7v/u/+//7//v/+7/7v/v//H/8f/x
//H/8f/x//H/8v/y//D/7//v//L/9f/8/wgAGwAzAE8AbwCYAL0A2QDxAAwBGgETAfoA
2ACrAHkAOwD4/8P/qv+i/53/m/+g/6n/sv+5/8T/y//R/9v/4f/i/+P/5P/l/+X/5//n
/+j/6P/o/+j/5//m/+j/6f/p/+n/6v/r/+v/6//r/+v/6//s/+z/7P/s/+z/7P/t/+3/
7f/t/+3/7f/t/+3/7v/u/+7/7v/u/+7/7v/u/+7/7v/v/+//7//v//D/8P/w//D/8f/v
/+//7//v//H/8f/x//H/8v/y//P/8//x//H/8f/x//L/8v/z//P/9//3//f/+f/3//f/
9//3//j/+f/8//3//f/+////AAABAAEAAQABAAIAAwAEAAQABQAGAAYABgAIAAgACQAK
AAgACQAJAAkACQAJAAgABwAJAAkACQAIAAcABwAHAAcABwAFAAQABAACAAIAAgABAAMA
AwABAAEAAAAAAP////8AAAAAAAD+//3//f/8//z/+f/5//n/+f/4//j/+f/5//j/+P/4
//f/9//3//b/9v/2//b/9v/2//X/9f/1//b/9v/2//b/9v/z//P/8//z//X/9P/0//T/
9P/0//T/9P/z//P/8//z//P/8//z//P/8v/y//L/8v/y//P/9P/0//L/8//0//T/9P/0
//T/9P/0//X/9f/2//b/9v/2//f/9//3//b/9v/3//j/+P/4//j/+P/3//f/+f/5//n/
+v/5//n/+f/5//n/+f/4//j/+P/4//n/+f/3//f/9v/2//f/+P/5//n/+f/5//n/+v/4
//j/+P/4//b/9//3//b/9v/2//b/9v/2//b/9v/2//j/+P/4//j/9//3//f/9v/2//b/
9v/2//b/9v/2//b/9v/2//b/9v/3//f/+P/4//b/9v/2//b/9//3//j/+P/2//X/9f/1
//X/9v/2//b/9//3//f/9//1//b/9v/0//T/9f/1//b/9v/2//X/9f/1//f/+P/2//b/
9v/2//T/9P/0//T/9v/2//b/9v/2//b/9v/2//j/+P/4//j/9v/2//b/9v/4//j/+P/5
//v/+//8//z//v/+//7//v/8//z//f/9/////////////////wEAAQAEAAQABAAEAAUA
BQAFAAUABAAEAAQABAABAAAA/f/9//3/+//6//r/+f/5//n/+P/3//b/9f/0//X/9f/1
//T/8v/x//H/8P/x//H/8v/y//T/9P/z//P/8v/x//D/7v/w//D/8P/x//H/8f/w//D/
8f/x//H/8f/z//P/8//z//T/8v/0//X/9f/6/wMAEAAiADkAVQBzAJcAtgDNAOUA+wAA
Ae4A0QCyAIwAWwAfAOf/vv+p/6L/nv+f/6f/sP+5/8L/zf/W/93/3//h/+P/5v/l/+b/
5//n/+n/6f/q/+r/6//s/+z/7P/s/+3/7f/t/+z/7f/t/+3/7f/t/+3/7v/u/+7/7v/u
/+z/7f/t/+3/7v/v//D/8f/v//D/8P/w//D/8P/w//D/8v/y//L/8//x//H/8f/y//L/
8v/y//P/8//z//P/8//z//P/8//z//T/9P/1//X/9//3//f/9//2//b/9//3//f/9//3
//n/+//7//v/+//9//3/////////AAABAAIAAwADAAMAAwAEAAUABgAGAAcACAAIAAgA
CAAIAAkACgAKAAsACwALAAsACwAKAAkACQAJAAkACAAHAAcABwAHAAcABQAEAAQABAAE
AAQAAwAFAAUAAwADAAIAAgABAAEAAAAAAAAA/v///////v/+/////////////P/8//3/
/f/6//r/+v/5//n/+f/4//j/+P/4//j/+P/3//f/9//4//b/9v/2//b/9//3//f/9//5
//j/+P/4//b/9v/2//b/9f/1//X/9f/1//X/9f/1//b/9v/2//b/9//3//f/9v/2//f/
+P/4//j/+P/4//j/9v/3//f/+P/4//j/+P/5//n/+f/4//j/+f/6//r/+v/6//r/+f/5
//n/+f/5//r/+f/5//n/+f/7//v/+v/6//j/+P/5//n/+f/5//j/+P/4//j/+P/3//n/
+f/5//r/+v/6//r/+v/4//n/+f/4//j/+P/4//j/+P/4//j/+P/6//r/+v/6//n/+f/5
//j/+v/6//r/+v/4//j/+P/4//b/9v/2//b/9//3//j/+P/2//b/9v/2//f/9//4//j/
+P/3//f/9//3//j/+P/4//X/9f/1//X/9//4//j/9v/2//f/9//4//j/+P/3//f/+f/3
//b/+P/4//j/+P/4//j/+P/5//n/+f/6//r//P/8//z//P/8//z//f/9////////////
/////wEAAQACAAIAAgACAAUABQAFAAUABAAEAAQABAADAAIA/////////f/8//z/+//7
//v/+v/5//j/9//2//X/9f/1//T/9P/z//P/8v/z//P/9P/0//T/9P/z//P/8f/x//H/
8P/w//D/8P/x//P/8//y//L/8f/x//H/8f/x//H/8f/x//L/9P/2//f/9f/4/wEADAAa
AC8ARwBlAIcAqgDDANkA7wD6AO4A1QC2AJIAaQA1APn/yv+v/6T/oP+f/6X/rv+1/77/
yf/S/9f/2//f/+P/5v/n/+j/6f/p/+n/6f/q/+r/7f/u/+7/7v/s/+3/7f/t/+7/7//v
/+//7//v/+//8P/w//D/8P/w/+7/7//v/+//7//v/+//7//x//L/8v/y//D/8P/w//D/
8v/y//L/8//1//X/9f/2//b/9v/2//f/9f/1//X/9f/z//P/8//z//b/9v/3//f/9//3
//f/9//2//b/9//3//v/+//7//3/+//7//v/+//9//3/////////AAABAAIAAwADAAMA
AwAGAAcACAAIAAkACgAKAAoACAAIAAkACgALAA0ADgAPAA0ADQAMAAsACwALAAsACgAJ
AAkACQAJAAcABQAEAAQABAAEAAQAAwAFAAUAAwADAAQABAADAAMABAAEAAQAAgABAAEA
AAAAAP3//f/9//3//P/8//3//f/8//z//P/7//r/+f/3//b/+P/4//j/+P/3//f/9//4
//j/+P/4//j/9//3//f/9//5//j/+P/4//j/+P/4//j/+P/5//r/+//6//n/+P/3//b/
9v/2//b/9f/1//X/9P/2//f/+P/4//b/9v/2//b/9//5//r//P/6//r/+v/7//n/+f/4
//j/+//8//z//P/8//z/+//7//v/+//7//z//f/9//3//f/7//v/+v/6//z//P/9//3/
//////7//v/7//r/+f/3//j/+f/6//z//f/+////AAD//////v/8//j/+P/4//j/+f/6
//v//P/8//z//P/8//z/+//6//j/+v/6//r/+v/8//z//P/8//r/+v/6//r/+//7//z/
/P/6//r/+v/6//v/+//8//z//P/7//v/+//6//r/+f/4//j/+f/6//v/+f/6//r/+P/6
//v/+//6//r/+P/4//j/+P/5//v//v////7//v/+//7//v/+//7//v//////AQABAAEA
AQABAAEAAQABAAIAAgADAAQABgAHAAUABQAGAAYACAAIAAcABgADAAMAAwABAAAAAAD/
///////+//3//P/9//z/+//7//v/+v/6//n/9//2//X/9f/1//T/8//y//P/8//z//P/
8//y//L/8v/0//X/9f/1//L/8v/z//P/9f/1//X/9f/1//X/9v/2//b/9//3//j/+/8A
AAgAFQApAEMAYQCGAKsAyQDjAAABGAEZAQIB4AC5AIkAUwASANn/uP+q/6X/of+i/6v/
sv+5/8L/yf/P/9n/4f/k/+X/5v/n/+f/5//n/+j/6P/q/+z/7f/u/+z/7f/t/+3/8P/x
//H/8f/x//H/8f/y//L/8v/y//L/8P/x//H/8f/x//H/8f/x//P/9P/0//T/9P/0//T/
9P/y//L/8v/z//X/9f/1//b/+P/4//j/+f/5//n/+f/5//f/9//3//f/+P/4//n/+f/5
//n/+f/5//r/+v/7//v/+//7//v//f///////////wEAAQADAAMAAQACAAMABAAHAAcA
BwAHAAwADQAOAA4ADwAQABAAEAASABIAEwAUABMAEwASABEAEQARABAADwAPAA8ADwAO
AA0ADQANAA0ADwANAAwADAAKAAoACgAJAAkACQAHAAcACAAIAAcABwAGAAYABgAEAAEA
AQAAAAAA//////////8AAAAAAQABAPz//P/8//v/+f/5//j/+P/6//r/+v/6//v/+//7
//z/+v/6//r/+v/3//f/9//3//f/9v/2//b/9P/0//T/9P/1//X/9f/1//f/9//3//f/
9v/2//b/9v/1//X/9f/0//T/9f/2//b/+P/4//j/+P/4//n/+f/6//j/+P/4//n/+//7
//r/+v/5//r/+v/6//z//P/7//v/+//7//v//P/9//3//f/9//3//f/8//z/+v/6//v/
+//7//v/+v/6//z//P/8//v/+//7//v//P/6//r/+v/6//j/+f/5//j/+P/4//j/+P/2
//b/9v/2//b/9v/2//b/9//3//f/9v/4//j/+P/4//j/+P/4//j/9v/2//b/9v/3//f/
+P/4//j/+P/4//j/9f/1//b/9v/4//f/9//3//f/+P/4//j/+f/3//f/+P/4//j/+P/4
//b/9//5//n/+v/6//r/+v/6//r/+v/6//v/+//9//3//f/9//3//f//////AAAAAAAA
AAABAAEAAQABAAIAAgACAAIAAQAAAP3//f/9//v/+v/6//n/+f/7//r/+f/4//X/9P/z
//P/9f/0//T/8//x//D/7//v//L/8v/y//L/8f/x//H/8f/v/+7/7v/u/+7/7//v/+//
8P/w//H/8f/v/+//7//v/+3/7f/u/+7/8v/z//X/9v/3/wAADgAdADMATwBxAJYAtwDR
AOkAAgEOAQMB5gDEAJ0AbQAxAPD/wf+q/6D/mf+Z/6L/q/+0/73/xP/N/9X/2//h/+T/
4//k/+X/5f/n/+f/6P/o/+n/6v/q/+r/6v/r/+v/6//s/+3/7f/t/+3/7f/t/+7/7P/s
/+z/7P/s/+3/7f/t/+//7//v/+//7//w//D/8P/u/+7/7v/u//D/8P/w//H/8f/x//H/
8v/y//L/8v/z//P/8//z//P/8f/x//H/8f/0//T/9f/1//X/9f/1//X/9v/2//f/9//5
//n/+f/7//v/+//7//v/+//7//3//f///wAAAQACAAEAAQABAAEABgAHAAgACAAJAAoA
CgAKAAwADAANAA4ADAANAA0ADQALAAsACgAJAAkACQAJAAgACQAJAAkACQAJAAcABgAG
AAYABgAGAAUABQAFAAMAAwACAAIAAQABAAAAAAAAAP7///////7//v/7//v/+//7//j/
+P/5//n/+P/4//j/9//5//n/+P/4//j/+P/4//j/9//3//f/+P/2//b/9v/2//f/9//3
//f/9f/0//T/9P/2//b/9v/2//X/9f/1//X/8//z//P/8//2//b/9v/2//P/8//z//L/
8v/z//T/9P/0//T/9P/0//b/9//3//j/9v/2//b/9//5//n/+P/4//f/+P/4//j/+P/4
//f/9//3//f/9//4//v/+//7//v/+f/5//j/+P/6//r/+//7//n/+f/4//j/+P/4//j/
9//3//f/9//4//r/+v/6//r/+P/5//n/+P/4//j/+P/4//b/9v/2//b/9v/2//b/9v/3
//f/9//2//b/9v/2//b/9v/2//b/9v/4//j/+P/4//X/9f/2//b/9v/2//b/9v/1//X/
9v/2//j/9//3//f/9//4//j/+P/3//b/+P/4//j/+P/4//n/+//7//z//P/8//z//P/8
//z//P/9//3///////3//f/9//3//////wAAAAAAAAAAAQABAAMAAwAEAAQAAgACAAEA
AAD9//3//f/7//z//P/7//v/+v/4//b/9P/1//T/8//z//P/8v/y//H/8//y//H/8f/y
//L/8v/y//H/8f/x//H/8f/w//D/8P/w//H/8f/x//D/8P/x//H/8f/x//H/8f/x//H/
8v/y//T/8//1//r/AQAMAB4AMwBPAG0AjwCuAMMA1wDtAPQA5ADHAKgAhABXACEA6f/A
/6v/ov+e/5//pf+u/7X/vv/J/9D/1//f/+P/5f/m/+f/6P/p/+n/6f/p/+r/6v/r/+z/
7P/s/+r/6//r/+v/7P/t/+3/7f/v/+//7//w//D/8P/w//D/8P/x//H/8f/x//H/8f/x
/+//8P/w//D/8v/y//L/8v/y//L/8v/z//H/8f/x//L/9P/0//T/9f/z//P/8//z//P/
8//z//P/9P/0//X/9f/3//f/9//3//r/+v/7//v/+//7//v//f/7//v/+//7//3//f//
//////8AAAEAAgADAAMAAwADAAYABwAIAAgABwAIAAgACAAJAAoADAAOAA0ADQAMAAsA
CwALAAoACQAJAAkACQAIAAcABwAHAAcACQAHAAYABgAGAAYABgAFAAUABQADAAMAAgAC
AAEAAQAAAAAAAAD+///////+//7//f/9//3//f/6//r/+//7//r/+v/6//n/+f/5//j/
+P/4//j/+P/4//n/+f/5//r/+P/4//j/+P/3//f/9//3//n/+P/4//j/9v/2//b/9v/3
//f/9//3//f/9//3//f/9v/2//b/9v/3//f/9//2//b/9//4//j/+P/4//j/+P/4//n/
+f/6//j/+P/4//n/+f/5//j/+P/7//z//P/8//r/+v/5//n/+f/5//n/+v/7//v/+//7
//v/+//6//r/+v/6//v/+//7//v/+v/6//z//P/8//v/+//7//v//P/6//r/+v/6//r/
+//7//r/+P/4//j/+P/6//r/+v/6//r/+v/6//r/+//7//v/+v/6//r/+v/6//z//P/8
//z/+v/6//r/+v/5//n/+v/6//r/+v/6//r/+f/5//r/+v/6//n/+f/5//n/+v/6//r/
+f/5//n/+f/3//j/+P/2//j/+f/5//r/+v/6//n/+f/3//n/+v/4//j/+P/4//j/+P/4
//j/+P/4//j/+P/4//j/+P/4//j/+P/4//j/+v/6//r/+v/6//r/+v/6//j/+P/4//j/
+v/6//r/+v/4//j/+P/4//j/+P/4//j/+v/6//r/+v/7//3//f/+//7//v/+//7//v/+
//7//////wEAAQABAAEAAQABAAMAAQACAAIAAgACAAMAAwADAAUABgAGAAYABgAFAAQA
AQADAAMAAQAAAP///f/8//v/+v/5//j/9//3//f/+P/5//b/9v/1//X/9P/z//P/9P/y
//L/8v/x//P/8//z//P/9P/0//T/9P/1//X/9f/0//L/8//z//P/8//z//P/8//z//T/
9v/6//v/+f/6/wMADgAcADEASQBjAIcAqAC/ANMA6QD2AOwA0wC0AJIAaQA3AP3/zP+v
/6b/pP+l/6f/sP+5/8D/yf/Q/9X/3f/l/+f/5v/p/+r/6//r/+v/6//s/+z/6//s/+z/
7P/s/+3/7f/t//D/8f/x//H/7//v/+//8P/y//L/8v/y//L/8//z//P/8f/x//H/8f/z
//T/9P/0//T/9P/0//T/9P/0//T/9f/z//P/8//0//P/8v/x//H/9P/1//b/9//3//f/
9//3//b/9v/3//f/9//3//f/9//6//r/+//7//v/+//7//3//f/9//3//f/9//3/////
////AAABAAIABQAFAAUABQAHAAcABwAGAAgACgALAAwACgAKAAsADAAMAA0ADQANAA0A
DQAMAAsACwALAAsACgALAAsACwALAAsACQAIAAgABgAGAAYABQADAAMAAQABAAQABAAD
AAMABAAEAAQAAgABAAEAAAAAAAEAAQABAAEAAAAAAAEAAQD+//7//v/9//3//f/8//z/
+v/6//r/+v/3//f/9//4//r/+v/6//r/+f/5//n/+f/5//j/+P/4//r/+v/6//r/+f/5
//n/+f/5//n/+f/5//j/+P/4//j/+v/7//z//P/8//3//v/+//3//P/7//r/+v/7//v/
/P/8//z//P/9//v/+//6//r//v8AAAEAAgAAAAAA//////3//f/9//7///////////8B
AAEAAAAAAP7//v////////////7//v/+//7//v/9//3//f/9//7//P/8//z//P/8//3/
/f/8//r/+v/6//r//P/8//z//P/8//z//P/8//3//f/9//z/+v/6//r/+v/6//r/+v/6
//r/+v/6//r/+//7//z//P/8//z//P/8//n/+f/6//r//P/7//v/+//5//r/+v/6//n/
+f/5//n/+f/6//r/+P/4//n/+f/6//r/+v/5//n/+//7//r/+P/4//j/+P/6//r/+v/6
//r/+v/6//r/+P/4//j/+P/5//r/+//8//v/+v/5//n//f/9//7//v///wAAAQACAAEA
AAAAAP//AQABAAEAAQADAAMABQAFAAYABgAGAAYABQAFAAUABQAGAAYABgAGAAUABAAB
AAEAAwABAAAAAAD////////+//v/+v/5//j/+f/5//n/+P/2//X/9f/0//H/8f/y//L/
8//0//T/9f/1//X/9f/0//T/9P/0//X/9f/1//T/9P/z//P/8//z//T/9f/2//f/9v/2
//b/8//1//r///8IABQAJwBBAGEAgwCoAMkA4wD9ABIBFgEHAeoAxACTAF0AHQDk/73/
qv+m/6H/of+q/7P/vP/F/87/1f/b/+H/5f/q/+v/7P/t/+3/7f/t/+7/7v/v//D/8P/w
//D/8f/x//H/8P/x//H/8f/x//H/8f/y//T/9P/0//T/8v/z//P/8//x//H/8f/x//P/
9P/0//T/8v/y//L/8v/0//T/9P/1//X/9f/1//b/9P/0//T/9f/1//X/9f/1//X/9f/1
//X/9v/2//f/9//5//n/+f/5//r/+v/7//v//f/9//3///////////////////8BAAEA
AwAEAAUABgAFAAUABQAFAAYABwAIAAgACgAMAA0ADgAMAAwADQAOAA4ADwAPAA8AEQAR
ABAADwANAA0ADQAMAA0ADQANAA0ADQALAAoACgAIAAgACAAHAAcABwAFAAUABgAGAAUA
BQACAAIAAgAAAP/////+//7//f/9//3//f/7//r/+v/5//j/+P/4//f/9f/1//T/9P/2
//b/9v/2//f/9//3//j/9v/2//b/9v/1//X/9f/1//f/9v/2//b/9P/0//T/9P/x//H/
8f/x//P/8//z//P/8v/y//L/8v/y//P/9P/0//T/9f/2//b/9f/0//P/8v/y//P/8//0
//X/9v/3//n/+f/5//j/+P/3//j/+P/4//j/+P/3//f/+f/5//n/+v/7//v/+//7//n/
+f/4//j/+P/4//n/+f/5//n/+P/4//j/+P/4//f/9//3//f/+P/2//b/9v/2//j/+f/5
//j/9P/0//T/9P/2//b/9v/2//b/9v/2//b/9//3//f/9v/2//b/9v/2//T/9P/0//T/
9v/2//b/9v/1//X/9v/2//b/9v/2//b/8//z//T/9P/0//P/8//z//P/9P/0//T/9f/1
//X/9f/1//b/9v/0//L/8//z//T/8v/y//H/8f/z//P/8v/y//L/8v/y//T/9f/3//f/
+v/6//r/+v/6//r/+v/6//v/+//9//3//f/9//3//f/9//3//v/+//7//v//////////
/wAAAAD9//z/+v/4//b/9//4//f/9v/2//X/9f/1//T/8//y//H/8P/v/+//7//u/+7/
7f/v/+7/7f/t/+7/7v/u/+7/7f/t/+3/7f/t/+z/7P/s/+z/7f/t/+3/7P/s/+3/7f/t
/+3/7f/t/+3/7f/u/+7/7v/v/+//8v/5/wQAEgAjAD0AWwB/AKIAvwDVAO0AAAEAAesA
zgCqAH0ARwAHAND/rf+g/5z/mf+b/6L/q/+0/7//yP/P/9f/2//d/+D/4f/i/+P/4//j
/+P/5P/k/+X/5v/m/+b/5P/l/+X/5f/o/+n/6f/p/+f/5//n/+j/6P/o/+j/6P/o/+n/
6f/p/+n/6f/p/+n/6//s/+z/7P/s/+z/7P/s/+r/6v/q/+v/7f/t/+3/7v/s/+z/7P/t
/+//7//v/+//7f/t/+3/7f/u/+7/7//v/+//7//v/+//8P/w//H/8f/x//H/8f/z//P/
8//z//P/9f/1//f/9//3//j/+f/6//v/+//7//v//v///wAAAAABAAIAAgACAAIAAgAD
AAQAAgADAAMAAwAFAAUABAADAAUABQAFAAQAAQABAAEAAQABAP///v/+//7//v/+//3/
//////3//f/8//z/+//7//j/+P/4//b/9//3//b/9v/1//X/9f/1//P/8v/y//H/8P/w
//D/7//v/+//7v/u/+7/7v/u/+7/7f/t/+3/7v/u/+7/7v/u/+3/7f/t/+3/7f/s/+z/
7P/s/+z/7P/s/+n/6f/p/+n/6//r/+v/6//s/+z/7P/s/+3/7f/t/+z/7P/t/+7/7v/u
/+7/7v/u/+3/7f/s/+z/7P/s/+z/7f/v/+//7v/u/+3/7v/u/+7/8P/w/+//7//v/+//
7//w//H/8f/x//H/8f/x//D/8P/w//D/8f/x/+//7//u/+7/7v/u/+7/7f/v/+//7//w
/+7/7v/u/+7/7v/v/+//7v/u/+7/7v/u/+z/7P/s/+z/7P/s/+z/7P/r/+v/6//q/+r/
6v/q/+r/7P/s/+z/7P/s/+z/7P/s/+v/6//s/+z/6v/q/+r/6v/p/+n/6v/q/+z/6//r
/+v/6v/q/+n/6P/o/+n/6v/r/+n/6v/q/+j/6v/r/+v/6v/q/+r/6v/q/+r/6//t/+3/
7v/u/+7/7v/w//D/8P/w//H/8f/z//P/8//z//P/8//0//P/8//y//T/9P/1//X/9f/1
//b/9v/0//T/8//y/+//7//v/+3/7v/u/+3/7f/t/+z/6//q/+f/5v/l/+X/5f/k/+T/
4//j/+L/4f/h/+L/4v/i/+L/4f/h/+H/4f/h/+D/4P/g/97/3//f/9//4P/g/+H/4f/h
/+H/4f/h/+H/4f/i/+L/4P/h/+P/5P/p//L/AAATAC0ASwBrAIwAqQDBANcA6ADoANMA
sgCSAGkANwD7/8b/o/+U/47/jf+P/5b/n/+m/6//uv/B/8n/zf/R/9T/1f/W/9f/1//V
/9X/1v/W/9n/2v/a/9r/2v/b/9v/2//a/9v/2//b/9v/2//b/9z/2v/a/9r/2v/c/93/
3f/d/9v/2//b/9v/2//c/9z/3P/d/97/3//g/97/3v/e/9//3f/d/93/3v/e/97/3v/f
/9//3//f/9//3//f/9//3//e/97/3//f/9//3//f/9//4P/g/+H/4f/j/+P/4//l/+f/
5f/j/w==
         </WaveFormData>
      </LeadData>
      <LeadData>
         <LeadByteCountTotal>10000</LeadByteCountTotal>
         <LeadTimeOffset>0</LeadTimeOffset>
         <LeadSampleCountTotal>5000</LeadSampleCountTotal>
         <LeadAmplitudeUnitsPerBit>4.88</LeadAmplitudeUnitsPerBit>
         <LeadAmplitudeUnits>��V</LeadAmplitudeUnits>
         <LeadHighLimit>2147483647</LeadHighLimit>
         <LeadLowLimit>268435456</LeadLowLimit>
         <LeadID>V5</LeadID>
         <LeadOffsetFirstSample>0</LeadOffsetFirstSample>
         <FirstSampleBaseline>0</FirstSampleBaseline>
         <LeadSampleSize>2</LeadSampleSize>
         <LeadOff>FALSE</LeadOff>
         <BaselineSway>FALSE</BaselineSway>
         <ExcessiveACNoise>FALSE</ExcessiveACNoise>
         <MuscleNoise>FALSE</MuscleNoise>
         <LeadDataCRC32>4230559532</LeadDataCRC32>
         <WaveFormData>
/v/+//7//v8AAAAAAAAAAAIAAgACAAIAAAAAAAAAAAACAAIAAgACAAEAAAD///7//P/8
//z//P/+//7//v/+//z//P/8//z//v/+//7//v8AAAAAAAAAAAAAAAAAAAAA/v/+//7/
/v/+//7//v/+//z//P/8//z//P/8//z//P/+//7//v/+//7//v/+//7//v/+//7//v/+
////AAABAP//////////AAAAAAAAAAD///7//v/+/wAAAAAAAAAAAwADAAQABQAFAAYA
BgAGAAQABAAEAAUACAAIAAgACAAIAAcABgAFAAMAAgABAAAA/////////f/9//v/+v/6
//r/+v/6//n/9v/1//X/9f/3//f/9//3//b/9f/z//L/7//t/+z/6v/r/+v/7P/t/+v/
6v/q/+r/6//s/+3/7v/u/+3/7P/r/+v/6v/q/+z/7P/u/+7/8/8BABUAKwBEAGEAgwCj
ALwA1ADgANsAygCzAJcAcwBLACEA+P/Z/8r/wf+//8L/yP/P/9T/2P/b/9//4//l/+T/
5v/m/+b/5v/m/+b/5//n/+f/5//n/+f/5//n/+f/5//p/+r/6v/q/+r/6v/q/+r/6//r
/+v/6//r/+v/6//r/+v/7P/s/+z/6//q/+n/6P/q/+r/6v/q/+v/6//r/+v/6f/p/+r/
6v/t/+7/8P/x//D/7//u/+z/7f/u/+//8P/z//P/8//z//H/8P/v/+//8v/y//L/8v/y
//T/9P/0//f/9//3//b/9v/2//j/+f/4//n/+f/4//v//P/9/////v//////AAAEAAUA
BQAGAAcACAAJAAwADAAMAAwADAALAAsACwALAA0ADQANAA0ACwAKAAkACAAIAAYABQAF
AAcACAAKAAwACQAHAAUABAABAAAAAAD+//7//v////////////7//f/8//z//P/7//r/
+f/5//n/9//3//b/9P/1//b/9//4//f/9v/1//T/9v/2//b/9v/0//T/9P/z//X/9f/1
//X/9//3//f/9//3//f/9//3//b/9f/0//L/8//1//b/9//3//f/+P/4//X/9f/1//X/
9f/1//f/9//3//j/+f/6//r/+v/6//r/+P/4//r/+v/7//z//v////3//f/9//3//f/9
//z//P/9////AAABAAAAAAAAAAAA///+//3//P/+//7//v///////v/+//7/AAD/////
///9//3//f/9//3//v/+//7//P/8//v/+//8//v/+//8//z//P/8//z//P/8//z//P/9
//3//P/7//3//f/9//3/+v/5//j/9//4//n/+v/7//v//P/8//z//P/8//z//P/5//n/
+f/5//r/+//8//3//v/+///////8//z//P/8//v/+//7//v/+f/5//n/+f/5//n/+f/5
//f/9//2//j/+P/4//j/+v/6//r/+v/6//r/+v/6//r/+v/6//r/+v/7//z//f/9//3/
/f/9//z//P/8//z//P/8//3//v/+//7//v/+//////8AAAEAAQACAAIAAgAEAAQABAAF
AAYABgAGAAYABAADAAIAAQABAAAA///+//////////3/+//5//j/+P/4//j/+P/3//j/
9//3//f/9//3//f/9//1//X/9P/0//P/8//0//T/8//z//T/9f/1//T/9P/0//T/9P/0
//T/9f/1//X/9f/1//T/9P/0//L/8v/0//v/CQAbADEATABtAI0AqQDEAOAA8ADrANwA
xwCnAIUAWwArAAAA4//S/8n/x//K/9D/1f/a/97/4f/l/+v/7//u//D/8P/w//D/8P/w
//H/8f/v/+//7//v//H/8f/x//H/8f/y//L/8v/w//D/8P/w//P/8//z//P/9f/1//X/
9f/z//T/9P/0//L/8v/y//L/9P/0//T/9P/1//X/9f/1//X/9f/2//b/9v/2//f/9//1
//X/9f/0//T/9P/0//T/9f/1//X/9f/2//b/9v/3//j/+P/4//j/+v/8//z//P/9//3/
/f/8//z//P/+////AQADAAQABAAEAAQABAAFAAYABwAHAAgACgALAAsADAAOAA4ADgAQ
AA4ADgAOAA4ADwAPAA8ADwAPAA8ADwAPABAAEAAQABAAEAAOAA0ADQALAAoACgAKAAoA
CQAIAAgABwAGAAYABAAFAAQABAADAAMAAwACAAEA/v/+//7//f/8//v/+//7//v/+//6
//j/+v/6//r/+v/6//r/+v/6//j/+P/4//j/+P/4//j/9//3//f/9//3//f/9//3//f/
9//3//f/9//3//f/9//2//b/9//3//f/9f/1//b/9v/3//f/9//3//X/9f/3//f/9v/2
//b/9v/2//b/9v/2//b/9v/4//j/+P/4//n/+f/3//f/9//3//n/+f/4//j/+P/5//n/
+f/6//r/+v/6//r/+v/6//r/+P/4//j/+f/5//j/+P/4//n/+f/6//v/+f/5//n/+f/3
//j/+P/4//j/+P/3//f/9v/1//X/9v/4//j/+P/4//j/+P/4//j/9//3//b/9f/1//X/
9f/1//X/9f/1//X/9f/1//X/9f/z//T/9P/0//b/9v/2//b/9f/1//X/9f/z//P/8//z
//T/9P/1//X/9P/0//T/9P/z//P/8//z//P/8//z//P/8//z//P/8//z//P/9v/0//T/
9P/0//L/8v/y//L/9P/0//T/9P/y//L/8v/y//T/9P/0//T/9P/0//T/9P/0//T/9f/2
//f/9//3//f/+f/6//r/+v/6//r/+v/7//z//P/8//z//P/9//3//v8BAAEAAgACAAAA
AAAAAAAAAQACAAIAAgAAAP7//f/8//v/+//6//n/+P/3//f/9//1//X/8//y//T/9P/0
//T/8//y//H/8f/v/+//7//v//H/8f/x//D/7v/t/+3/7v/w/+//7//w//H/8f/w//D/
8P/w//D/8P/w//H/8f/x/+//8f/y//D/8P/y//b//v8LAB0AMQBLAGgAhQCdALcAzADU
AMgAtQCgAIUAZQA9ABMA7//Y/8v/xP/D/8f/zP/Q/9f/4P/m/+n/6f/p/+n/6v/q/+r/
6v/q/+z/7P/t/+3/7f/t/+3/7f/t/+3/7f/t/+3/7v/u/+7/7v/u/+7/7v/t/+3/7f/t
/+3/7f/t/+3/7//w//D/8P/w//D/8P/w//D/8P/w//D/7//v/+//7//v/+//8P/w//D/
8P/x//H/8//z//P/8v/y//L/8v/y//X/9f/1//X/9v/2//b/9//2//b/9v/2//b/+P/4
//j/+//7//v/+v/6//r//P/9//v//f/+//7/AgACAAIAAwAGAAcABwAIAAgACQAJAAoA
CgAKAAoADAAMAAwADAAMAA0ADQANAA0ACwALAAsACwAKAAoACgAKAAwACgAJAAkACQAI
AAgACAAIAAcABgAGAAUABAAEAAIAAQAAAAAA//8BAAEAAAD///7//v/+//3//v/9//3/
/f/7//v/+v/4//j/+P/4//j/+P/4//j/+P/6//r/+v/6//r/+v/6//n/+f/5//n/+f/5
//n/+f/5//n/+f/5//n/9//3//f/9v/4//n/+f/5//n/+f/6//r/+f/5//n/+f/5//n/
+//7//r/+v/6//r//P/8//z//P/8//z//v/+//z//P/9//3//f/9//3//f/9//3//P/8
//z//f/9//3//v/+//7//v8AAAAAAAAAAP7//v/+/////f/8//z//P/8//v/+//7//3/
/f/9//3//f/+//7//v/+//7//f/9//z/+//7//z//v/+//7//v/+//7//v/+//3//f/8
//v//P/9//7////9//3//f/9//v/+//7//v/+//8//z//P/6//r/+v/6//r/+//8//3/
/f/9//3//f/+//7///////z//P/8//z//f/9//3//f/9//3//f/9///////////////9
//7//v/+//7//v/8//z//f/+//////////////8AAAAAAAACAAIAAgADAAQABAAEAAQA
BAAFAAUABgAHAAcACAAIAAoACgAKAAoACgAKAAkACAAKAAgABwAGAAUABQAEAAMAAgAB
AAEAAQD//////f/8//z//P/8//z/+//6//n/+f/5//n/+f/5//n/+f/5//j/+P/3//f/
+P/4//f/9//4//n/+f/4//j/+P/4//j/+P/4//n/+f/5//n/+//+//z/+v/4//z/BAAP
AB0AMQBJAGYAgwCdALUAzADaANQAwQCsAJUAdQBRACsAAwDo/9f/0P/N/8//1v/a/9//
5v/s/+3/7f/t//H/8v/0//T/9P/0//T/9P/1//X/9f/1//X/9f/1//X/9f/1//X/9v/2
//b/+P/4//j/+P/5//n/+f/5//f/9//3//f/9//4//j/+P/6//r/+v/6//j/+P/4//j/
+f/5//n/+f/7//v//P/8//z//P/9//3//f/9//3//P/6//r/+v/6//v/+//7//v//v/+
//7////+//7//v/+/wAAAgACAAIAAwADAAMAAgAEAAQABgAHAAUABwAIAAgADAAMAAwA
DQAOAA8ADwAQABIAEwATABQAEgASABIAFAAVABYAFwAYABkAGQAZABkAFwAXABcAFwAW
ABYAFgAWABQAEgARABEAEwASABIAEgAQAA8ADgAOAA8ADgAOAAwADAAMAA0ADQANAA0A
DAALAAgACAAIAAcACAAHAAcABwAHAAcABgAEAAMAAgABAAAAAgACAAIAAgAEAAQABAAE
AAIAAgACAAEAAQABAAEAAQADAAMAAwADAAMAAwADAAMAAwADAAMAAgACAAMAAwADAAEA
AQACAAIAAQABAAEAAQABAAEAAwADAAIAAgACAAIABAAEAAQABAAGAAYACAAIAAcABgAG
AAUABQAFAAUABQAGAAcABwAIAAYABwAHAAcACAAIAAgACAAHAAYABQAEAAUABgAHAAkA
CwAKAAoACgAHAAUABAADAAUABQAFAAUABgAIAAkACgAIAAgABwAHAAQAAwADAAQABgAG
AAYABgAGAAYABgAGAAQAAwABAP//AAABAAIAAwAFAAUABQAFAAUABQAFAAUABQAGAAYA
BgAFAAQAAwACAAMAAwADAAMABQAFAAUABQADAAIAAgABAAEAAgADAAQAAQABAAEAAQAD
AAMAAwADAAQAAgACAAIAAgAEAAYACAAJAAcABwAHAAgABgAGAAYABgAIAAkACgAKAAgA
CAAIAAkACQAKAAsACwAOAA4ADgAOAA0ADAAMAAwADQAOAA8ADgANAAwACwALAAoACQAI
AAcABQAFAAMAAwACAAIAAwAEAAQABAADAAIAAAD///7//f/9//3//f/9//3//P/8//v/
+//8//z/+//9//7///////z//P/8//z//v/+//7////9//3//f/9//7//v/8//z//P/8
/wEACwAZAC0ARgBlAIMAoQC+AN4A9gD3AOgAzwCzAJMAbwBDABgA9f/g/9f/0f/Q/9b/
2f/c/+D/5f/n/+3/8f/0//T/9P/0//T/8v/y//P/8//1//X/9f/1//X/9f/1//X/9v/4
//n/+v/6//r/+v/6//n/+f/5//n/9//3//f/9//3//j/+P/4//r/+v/6//r//P/8//z/
/P/6//n/+P/3//n/+f/6//r//P/8//3//f/9//3//f/8//z//P/8//z//f/9//3//f/8
//z//P/9//7//v/+//7//v8AAAAAAAADAAMAAwACAAIAAgAEAAUABQAHAAgACAAKAAoA
CgALAA4ADwAPABAAEgATABMAFAAUABQAFAAWABYAFgAWABYAFQAVABUAFQAVABUAFQAV
ABQAFAAUABQAFgAUABMAEwATABIAEgASABEADwANAAwACwAKAAoACAAJAAgACAAHAAQA
AwABAP//AAAAAAAA////////AAABAAAA///9//r/+P/4//j/+P/5//r/+//8//z//P/8
//z/+v/6//r/+f/5//n/+f/5//f/9//3//f/9f/1//X/9f/3//f/9//2//f/+f/6//v/
+f/5//r/+v/3//f/9//3//X/9f/3//f/+f/6//v//P/6//r/+v/6//r/+v/8//z//P/8
//3//f/7//v/+//7//3//f/8//z/+v/7//v/+//8//z//P/8//7//v/+//7//P/8//z/
/f/9//z//P/8//7//f/9//3//f/9//3//f/8//z/+//6//r/+v/5//n/+v/5//n/+v/4
//j/+P/4//j/+P/4//j/+f/5//j/9//5//n/+f/5//v/+//7//v/+f/5//n/+f/3//j/
+P/4//j/+P/4//j/9//3//f/9//5//n/+f/5//r/+v/7//v//P/6//r/+v/4//j/+P/4
//n/+v/7//v/+//7//v//P/8//z//P/8//7///8AAAAAAAAAAAAAAQABAAIAAwADAAIA
AgACAAIABAAEAAUABgAGAAYABgAEAAEAAAD/////AAD///7//f/9//3/+//7//f/9v/2
//b/+P/4//f/9v/1//X/9f/1//X/9f/1//X/9f/0//T/8//x//L/8v/x/+//8P/x//H/
8f/y//P/9P/y//L/8v/z//H/8f/x//H/9P/0//b/9P/0//j///8LABsAMQBMAGsAiQCh
ALwA2ADkAN0AygCzAJsAdwBNACEA+v/d/87/xf/D/8j/zv/T/9j/3v/h/+X/6f/r/+z/
7P/s/+z/7P/s/+z/7f/t/+//7//v/+//7//v/+//7//v//D/8P/w//D/8P/w//D/8f/x
//H/8f/x//H/8f/x//H/8v/y//L/8v/y//L/8v/y//L/8v/y//X/9f/1//X/8//z//T/
9P/0//T/9f/1//X/9f/1//T/9P/0//T/9P/3//f/9//3//j/+P/4//n/+v/6//r/+v/6
//z//P/8//3//f/9//z//v/+/wAAAQABAAMABAAEAAQABAAEAAUACAAJAAkACgAMAA0A
DQAOAA4ADgAOABAAEAAQABAAEAAPAA8ADwAPAA8ADwAPAA8AEAAQABAAEAAQAA4ADQAN
AAsACgAKAAoACgAJAAgACAAHAAYABgAEAAMAAgACAAEAAQABAAAA///+//7//v/9//z/
+//7//v/+//7//r/+P/6//r/+v/6//r/+v/6//r/+P/4//j/+P/4//j/+P/3//n/+f/5
//n/9//3//f/9//5//n/+f/5//f/9//3//b/9v/3//f/9//3//f/+P/4//f/9//3//f/
9//3//n/+f/4//j/+P/4//r/+v/6//r/+v/6//z//P/6//r/+//7//v/+//7//v/+//7
//r/+v/6//v/+//7//z//P/8//z//P/8//z//P/8//z//P/9//v/+v/6//r//P/7//v/
+//7//v/+//7//v//P/8//z//P/8//v/+//6//n/+f/6//r/+v/6//r/+v/6//r/+v/7
//v/+v/5//n/+f/5//n/+f/5//n/+f/5//n/+f/5//n/+v/6//r/+v/6//r/+v/5//n/
+f/5//n/+f/5//n/+v/6//v/+//6//r/+P/4//j/+P/7//z//f/9//3//f/9//7//P/8
//z//P/+////AAAAAP7//v/+////AQACAAMAAwACAAIAAgACAAIAAgADAAQAAgACAAIA
AAD///7//f/9//7//f/8//v/+f/5//f/9//3//b/9v/2//T/9P/z//L/8//z//P/8//z
//P/8//z//P/8v/y//H/8f/y//L/8f/x//L/8//z//D/8P/w//D/8v/y//L/8//x//H/
8f/x//T/8v/y//L/9v/8/wcAGQAvAEcAZAB/AJUArQDCAMoAvgCrAJYAfQBdADkAFQDx
/9j/y//G/8P/x//M/9D/1f/c/+D/4//n/+n/6f/q/+z/7P/s/+z/7P/s/+3/7f/r/+v/
6//r/+v/6//r/+v/6//s/+z/7P/u/+7/7v/u/+//7//v/+//7//v/+//7//v//D/8P/w
/+7/7v/u/+7/7v/u/+7/7v/v/+//7//v/+//7//w//D/8P/w//H/8f/x//H/8f/w//L/
8v/y//L/8//z//P/8//0//T/9P/1//b/9v/2//b/9P/2//b/9v/3//f/9//2//j/+P/6
//v/+//9//7//v/+//7//v///wIAAwADAAQABQAFAAQABAAFAAYABwAKAAgACAAIAAgA
CQAJAAkACQAJAAkACQAJAAYABgAGAAYACAAGAAUABQAFAAQABAAEAAQAAwACAAIAAQAA
AAAA/v/9//z//P/7//3//f/8//v/+P/4//j/9//4//f/9//3//f/9//2//T/9P/0//T/
9P/0//T/9P/0//L/8v/y//L/8v/y//L/8f/z//P/8//z//P/8//z//P/8//z//P/8//1
//X/9f/0//T/9f/1//X/8//z//T/9P/z//P/8//z//X/9f/3//f/9P/0//T/9P/0//T/
9P/0//T/9P/2//b/9v/2//f/9//5//n/+f/5//f/9//2//b/9v/3//f/9//4//j/+P/4
//j/+P/4//j/+v/6//r/+//7//r/+v/6//r/+f/5//n/+f/5//n/+f/3//j/+P/4//r/
+v/5//n/+P/3//f/+P/4//j/+P/4//j/+P/4//j/9//3//b/9f/3//f/9//3//n/+f/5
//n/+f/5//n/+f/3//j/+P/4//j/+P/4//j/9//3//f/9//3//f/9//3//j/+P/5//n/
+P/4//j/+P/3//f/9//3//n/+f/5//n/9//3//f/9//3//n/+v/6//r/+v/6//r/+v/6
//r/+v/6//r/+v/4//j/+P/4//j/+P/4//j/+P/4//j/+P/4//j/+P/4//j/+P/4//j/
+P/4//j/+P/4//j/+P/4//j/+P/4//j/+P/4//j/+f/8//3//f/9//////8AAAAA/v/+
//7//v///wAAAAAAAAAAAAABAAEAAAABAAEAAgACAAIAAgACAAQABQAGAAYABgAGAAQA
AwAEAAMAAwACAAAA/v/8//v//f/7//v/+f/6//r/+v/6//j/9//2//X/8//z//P/8//1
//X/9f/1//b/9v/1//X/+P/4//f/9//2//f/9//2//b/9v/2//b/9v/2//f/9//1//f/
+f/6//z/+P/2//r/AAALABsALQBDAGAAfQCVAKsAxADSAMwAuwCmAI8AcwBRACkAAQDm
/9f/0P/L/83/0v/Y/9v/4v/m/+f/6//x//H/8P/w//D/8P/w//D/8P/x//H/8f/x//H/
8f/x//H/8f/x//P/9P/0//T/8v/y//L/8v/1//X/9f/1//f/9//3//f/9f/2//b/9v/4
//j/+P/4//j/+P/4//j/9//3//f/9//1//X/9v/2//b/9v/3//f/+P/5//r/+v/6//r/
+v/6//n/+f/5//n/+P/4//j/+f/8//z//P/8//z//v/+//7//////////v8AAAAAAgAD
AAEAAwAEAAQACAAIAAgACQAKAAsACwAMAA4ADwAPABAAEAAQABAAEgAQABAAEAAQABEA
EQARABEAEwATABMAEwASABIAEgASABIAEAAPAA8ADwAOAA4ADgAMAAsACgAKAAsACgAK
AAgABwAGAAYABQAFAAUABAADAAMABAAFAAUABAADAAMAAwABAAEAAAD+/wAAAAAAAAAA
///+//3//P/6//r/+v/6//v//P/9//3//f/9//3//f/9//3//f/9//3//f/9//3/+//7
//v/+v/8//3//f/9//3//f/+//7//v///wAAAQABAAEAAwADAAAAAAAAAAAAAAAAAAAA
AAD+//7/AAAAAP///v/+//3///8BAAMABQAFAAUABAAEAAMAAwACAAEAAgACAAIAAgAC
AAIAAgACAAIAAgACAAMAAwACAAIAAgAAAP///////////////////f/+//7//v8AAAAA
//////7//f/9//7//v/+//7//v8AAAAAAAAAAP/////+//3//f/9//3//f/7//v/+//7
//v/+//7//v/+//8//z//P/8//z//P/8//3//f/9//3//f/9//3//f/8//z//f/9//z/
/P/8//z//f/9//3//f/7//v/+//7//v/+//7//v///////7//P/8//z//P/6//r/+v/6
//r/+v/6//r/+v/6//r/+v/8//z//P/8//v/+v/6//r//f/9//3//f/+/wAAAQACAAEA
AAD/////AAAAAAAAAAACAAMAAwAEAAUABQAGAAYABAAEAAQABAAFAAYABgAGAAgABgAF
AAQAAwADAAIAAQAAAP////////3//f/7//r//P/8//z//P/6//j/9v/1//P/8//z//P/
9f/1//X/9P/2//X/9f/2//T/8//z//T/9f/1//T/9P/0//T/9P/0//b/9//3//f/9//3
//b/9P/0//T/9P/6/wMADwAhADsAWgB7AJsAtQDQAOYA7ADjANIAuQCVAG0AQwAZAPL/
2f/Q/8n/x//M/9L/2f/c/+L/5f/n/+v/7f/w//L/8v/y//L/8P/w//H/8f/x//H/8f/x
//P/8//z//P/8f/y//L/8v/y//L/8v/y//P/8//z//P/8//z//P/8//x//L/8v/y//T/
9P/0//T/8v/y//L/8v/1//X/9f/1//P/8//0//T/8v/y//P/8//1//X/9f/0//b/9v/2
//b/9//3//f/9//4//j/+P/5//r/+v/6//r/+v/8//z//P/9//3//f/8//z//P/+////
//8BAAIAAgAEAAQABAAFAAYABwAHAAgADAANAA0ADgAMAAwADAAOABAAEAAQABAAEQAR
ABEAEQAPAA8ADwAPAA4ADgAOAA4ADgAMAAsACwAJAAgACAAIAAoACQAIAAgACQAIAAgA
BgAFAAQABAADAAIAAQD///3//P/8//z/+//6//n/+f/5//n/+f/4//b/9v/2//b/9v/2
//b/9v/2//b/9v/2//b/9v/2//b/9f/1//X/9f/1//X/9f/1//X/9f/1//X/9f/z//P/
8//y//L/8//z//P/8//z//T/9P/1//X/9f/1//f/9//5//n/9v/2//b/9v/0//T/9P/0
//X/9v/5//r/+v/6//v/+//5//n/+f/5//n/+f/4//j/+v/7//v/+//8//z//P/8//r/
+v/6//r/+P/4//j/+f/7//r/+v/6//r/+f/5//n/+//7//v/+//5//r/+v/6//r/+v/5
//n/+P/3//f/+P/4//j/+P/4//j/+P/4//j/+f/5//j/9//5//n/+f/5//f/9//3//f/
+f/5//n/+f/3//j/+P/4//j/+P/4//j/9//3//f/9//3//f/9//3//b/9v/3//f/+P/4
//j/+P/5//n/+f/5//j/9//2//X/9//3//f/9//1//f/+P/3//b/9f/0//b/+P/6//v/
+//7//v//P/+//7//v/+//z//f/+//7//v/+//7//////wAAAQABAAIAAgACAAIAAAAA
AAEAAgABAAAA///8//z//P/8//3//P/7//r/+f/5//n/9//3//X/9P/0//T/9P/0//P/
8v/x//H/8f/x//H/8f/x//H/8//y//L/8f/v//D/8P/v/+//8P/x//H/8P/w//D/8P/w
//D/8P/x//P/8//z//P/8v/y//L/8v/y//j/AQARACUAPQBaAHcAkQCrAMQA2ADYAMsA
uAChAIEAWwAxAAcA5v/T/8r/xf/F/8j/zv/T/9j/3v/j/+X/6f/p/+r/7P/s/+z/7P/q
/+r/6//r/+v/6//r/+v/6//r/+v/6//t/+7/7v/u/+z/7P/s/+z/7f/t/+3/7f/t/+3/
7f/t/+3/7v/u/+7/8P/w//D/8P/w//D/8P/w/+//7//v/+//8f/x//L/8v/w//D/8f/x
//P/8//z//L/8P/w//D/8P/z//P/8//z//L/8v/y//P/9P/0//T/9P/0//b/9v/2//f/
9//3//b/+P/4//r/+//7//3//v/+//7//v/+////AgADAAMABAAGAAcABwAIAAgACAAI
AAoACAAIAAgACAAJAAkACQAJAAoACwAMAA0ACwAKAAkACAAIAAYABQAFAAUABAAEAAQA
BgAFAAQABAADAAIAAgAAAP3//P/8//v/+//7//r/+f/6//r/+v/5//j/9//3//f/9f/1
//T/8v/0//T/9P/0//T/9P/0//T/9P/0//T/9P/0//T/9P/z//P/8//z//P/8//z//P/
8//z//P/8//z//H/8f/x//D/8P/x//H/8f/x//H/8v/y//H/8f/x//H/8f/x//P/8//0
//T/9P/0//L/8v/y//L/8v/y//T/9P/0//T/9f/1//X/9f/1//X/9f/1//T/9P/0//X/
9f/1//T/9P/0//T/9v/2//b/9v/2//b/9v/3//f/9v/2//b/9P/z//P/8//1//X/9f/1
//X/9v/2//b/9v/2//X/9f/0//P/8//0//T/9P/0//T/8v/y//L/8v/z//P/8v/x//H/
8f/x//H/8//z//P/8//z//P/8//z//H/8v/y//L/8v/y//L/8v/x//H/8f/x//P/8//z
//P/8v/y//P/8//y//L/8v/y//H/8f/x//H/8f/x//H/8P/y//L/8v/y//H/8v/z//P/
9f/1//X/9v/2//b/9v/2//b/9//4//j/+v/6//r/+//5//r/+//7//z//P/8//z//P/8
//3//v/+//7//v/8//n/+P/3//f/+P/3//b/9f/1//X/8//z/+//7v/u/+7/7P/s/+v/
6v/r/+v/6//r/+v/6//r/+v/6//q/+r/6f/n/+j/6P/n/+f/6P/p/+n/6P/o/+j/6P/q
/+r/6v/r/+v/6//r/+v/6P/o/+j/6P/q/+7/9f8FABkAMQBKAGcAgQCbALQAxgDIALkA
ogCNAHMATQAlAP3/3P/J/77/u/+7/77/xP/H/87/1P/X/9v/3f/f/+L/4v/i/+L/4v/g
/+D/4f/h/+P/4//j/+P/4//j/+P/4//j/+T/5P/k/+L/4v/i/+L/4//j/+P/4//l/+X/
5f/l/+P/5P/k/+T/5P/k/+T/5P/m/+b/5v/m/+X/5f/l/+X/5f/l/+b/5v/m/+b/5//n
/+f/5//n/+b/5v/m/+b/5v/n/+f/5//n/+b/5v/m/+f/6P/o/+j/6P/q/+z/7P/s/+3/
7f/r/w==
         </WaveFormData>
      </LeadData>
      <LeadData>
         <LeadByteCountTotal>10000</LeadByteCountTotal>
         <LeadTimeOffset>0</LeadTimeOffset>
         <LeadSampleCountTotal>5000</LeadSampleCountTotal>
         <LeadAmplitudeUnitsPerBit>4.88</LeadAmplitudeUnitsPerBit>
         <LeadAmplitudeUnits>��V</LeadAmplitudeUnits>
         <LeadHighLimit>2147483647</LeadHighLimit>
         <LeadLowLimit>268435456</LeadLowLimit>
         <LeadID>V6</LeadID>
         <LeadOffsetFirstSample>0</LeadOffsetFirstSample>
         <FirstSampleBaseline>0</FirstSampleBaseline>
         <LeadSampleSize>2</LeadSampleSize>
         <LeadOff>FALSE</LeadOff>
         <BaselineSway>FALSE</BaselineSway>
         <ExcessiveACNoise>FALSE</ExcessiveACNoise>
         <MuscleNoise>FALSE</MuscleNoise>
         <LeadDataCRC32>2422617028</LeadDataCRC32>
         <WaveFormData>
KgAqACoAKgAqACoAKgAqACgAKAAoACgAJQAkACMAIgAgACAAIAAgAB4AHAAaABgAFwAW
ABUAFAATABIAEQAQAA0ADAALAAoACAAIAAgACAAFAAQAAwACAAAAAAAAAAAA///+//3/
/P/7//r/+f/4//f/9v/1//T/8v/y//L/8v/y//L/8v/y//D/8P/w//D/7v/u/+7/7v/u
/+7/7//v/+7/7f/s/+v/6f/q/+r/6v/p/+n/6P/n/+X/5v/m/+b/5P/m/+b/5v/l/+X/
5f/l/+T/4//i/+H/5P/k/+T/5P/h/+D/3//e/93/3P/Z/9f/1P/T/9L/0f/O/8z/zP/M
/8v/yv/J/8f/xP/D/8P/xP/E/8T/w//D/8L/wf/A/77/vP+8/7z/vP+8/7z/vP+9/7z/
u/+5/7j/uP+4/7j/uf+3/7b/tf+z/7H/sP+u/6z/rP+q/6j/rP+1/8L/0//n//3/GgA2
AE8AYwBvAG0AYgBUAD8AJwALAOv/yP+s/5n/kP+M/43/kP+V/5f/mf+d/5z/nP+e/53/
m/+c/5z/nP+e/57/nf+c/57/nv+e/57/nv+e/5//oP+g/6D/oP+g/6L/ov+i/6L/o/+k
/6X/pv+m/6b/pv+m/6j/qP+o/6j/qP+o/6f/pv+n/6j/qf+q/6z/rP+s/6z/rP+s/6z/
rf+x/7H/s/+1/7P/tP+1/7X/t/+3/7f/tv+3/7j/uf+6/7v/uv+5/7n/vP+9/77/v/++
/8D/wP/B/8L/w//F/8f/x//H/8j/yP/J/8r/y//M/87/z//Q/9P/0v/T/9T/1f/X/9n/
2//c/9z/3f/f/+D/4P/g/+H/4f/e/97/3v/e/9//4P/i/+P/4v/h/97/3f/f/9//3f/d
/97/3//g/+H/4P/d/9z/2v/Y/9f/1//X/9b/1f/V/9b/1v/V/9T/0v/P/8//z//O/8z/
y//K/8f/x//H/8f/x//J/8n/yf/I/8f/xv/F/8T/xP/E/8P/wv/B/7//vv+9/73/vP+8
/73/vP+8/7z/u/+6/7n/t/+1/7L/sf+w/6//rf+u/67/rv+s/6v/qv+p/6f/pf+j/6H/
nv+e/57/nf+d/5z/mv+a/5n/mf+Y/5f/lP+U/5P/kf+R/5H/kf+R/4//j/+O/47/i/+K
/4r/if+J/4n/if+J/4j/iP+I/4f/hf+F/4X/hf+H/4f/hv+G/4X/hf+F/4X/hv+H/4f/
iP+G/4f/h/+G/4b/hv+H/4f/h/+H/4f/hv+I/4f/h/+H/4n/if+J/4j/iP+K/4r/if+J
/4n/if+J/4n/if+J/4n/h/+H/4f/h/+J/4n/if+J/4v/i/+L/4r/iv+K/4r/iv+K/4r/
iv+K/4z/jP+M/4z/jv+O/47/j/+O/43/jP+L/43/jf+N/4z/jP+M/4z/jP+M/4z/jf+N
/4z/jf+M/4z/jP+M/4z/jf+O/4//kP+O/47/jv+O/5D/kP+Q/5D/kv+S/5P/k/+T/5P/
k/+T/5P/lP+U/5T/lP+V/5X/lf+X/5j/mP+Y/5j/mv+a/5r/m/+b/5v/m/+d/53/nf+d
/6D/oP+g/6D/of+g/5//nv+e/57/nP+b/5v/m/+b/5v/mv+Y/5j/mP+W/5b/lv+V/5b/
lf+V/5b/mP+Y/5f/l/+X/5f/l/+W/5b/lv+W/5b/lv+W/5b/l/+Z/5n/mP+Y/5j/mP+Y
/5n/nP+c/5z/m/+b/5z/nP+c/5j/mP+Y/57/p/+0/8X/2//3/xAAKABDAF0AaQBpAGAA
UgA/ACcACQDl/8L/qP+X/5D/jP+N/5L/lf+V/5n/m/+c/6D/ov+h/6H/ov+i/6L/ov+i
/6H/oP+i/6L/ov+i/6T/pP+l/6b/pv+m/6b/pv+m/6b/pv+m/6j/qP+o/6j/qv+q/6r/
qv+s/6z/rP+s/6v/rP+s/6z/rv+u/67/rv+v/7D/sf+y/7T/tP+0/7X/uP+3/7j/uf+5
/7r/u/+7/73/vf+9/7z/vf++/7//wP/E/8T/xP/F/8f/x//H/8f/yv/M/8z/zf/P/8//
0P/R/9P/0//U/9T/1//Y/9n/2v/b/9v/2//d/97/3//g/+H/5P/l/+b/5v/o/+n/6//s
/+r/6v/r/+v/7P/s/+z/7P/s/+z/7f/t/+7/7//u/+//7//v/+3/7f/r/+v/6//r/+z/
6//s/+z/6v/p/+n/6f/q/+n/6f/q/+r/6f/o/+b/5f/l/+X/5P/j/+P/4//h/+P/4//j
/+P/5f/l/+X/5P/k/+T/5P/k/+X/5v/m/+b/6P/n/+f/5//n/+b/5v/n/+j/6P/o/+f/
6f/p/+j/5//p/+n/6f/p/+n/6v/q/+r/6f/p/+n/6f/r/+v/6//r/+n/6v/r/+v/7P/s
/+v/7P/u/+//7//v//D/8v/z//P/8//z//P/8//1//X/9P/0//b/9v/3//f/+f/5//n/
+f/6//r/+v/5//v/+//7//v//f/9//z//P/7//v/+//7//z//f/9//7//v///////v/+
//7///////////////7/AAD///////8BAAEAAQAAAAAAAgACAAEAAQABAAEAAQADAAMA
AwADAAMAAwADAAMAAwADAAMAAwAFAAUABQAEAAYABgAGAAYABAAEAAQABAAGAAYABgAG
AAYABgAGAAcABwAHAAcABwAHAAcABwAGAAYABgAGAAYACAAIAAkACQAGAAcACgAIAAgA
CAAIAAgACAAIAAgACgAKAAoACgAIAAgACAAIAAkACgALAAwADAAMAAwADAAMAAwADAAN
AA0ADwAPAA8AEQARABIAEgAQABAAEQARABIAEwAVABYAFAAUABYAFgAYABkAGQAZABkA
GQAZABkAGQAaABoAGgAaABkAGAAXABYAFgAWABQAEwASABEAEAARABAADgAOABAAEAAQ
ABAADwAOAA0ADQAOAA4ADgANAA0ADQANAA0ADAAMAAwADAAMAAwADAAMAA0ADQANAAwA
DgAOAA4ADgANAA4ADgAOAA8ADwAQABAADgAMABAAFgAeACsAPABRAGkAfwCWAK4AwQDH
AMEAswCmAJYAfwBhAEEAJQAOAAAA9//2//j//f/+/wEACQANAA0ADAAMAAwACwAJAAoA
CgAKAAwADAALAAoADAAMAAwADAAMAAwADQAOAAwADAAMAAwADgAOAA4ADgAOAA4ADgAO
AAwADAAMAAwADQAOAA8AEAAPABAAEAAQABAAEAAQABAAEgASABIAEgAQABAAEAARABUA
EwATABMAEwAUABUAFQAVABUAFQAUABYAFgAWABYAFgAWABYAFwAXABcAFwAXABgAGgAa
ABsAGwAbABwAHQAfAB8AIAAgACEAIgAjACQAJQAlACUAJwAoACkAKgArACoAKwAsACwA
LAAtAC8AMAAuAC4ALwAvAC8AMAAxADIAMQAwADAALwAxADEALwAvAC8ALwAtAC0ALQAt
AC0ALQAtACsAKwAqACgAJwAnACcAJgAlACUAJgAmACUAJAAiACMAIwAjACIAIQAhACEA
HwAfAB8AHwAfAB0AHQAdABwAHgAeAB4AHgAdAB4AHgAeAB4AHQAdAB0AHQAcABwAHQAe
AB4AHgAdAB0AHQAcABsAGwAbABsAGwAdAB4AHgAeAB8AHwAfAB8AIAAfAB4AHQAdAB4A
HwAfACEAIAAeAB4AHgAfAB8AHwAeACAAIQAhAB8AHwAfAB8AIAAhACEAIgAgACAAIQAh
ACEAIQAhACEAIAAgACAAHwAgACEAIgAjACEAIQAgACAAIQAhACEAIQAhACEAIAAgACIA
IwAjACIAIgAiACMAIwAhACEAIQAgACAAHwAfAB8AIQAhACEAIAAgACIAIgAhACEAIQAh
ACEAIQAhACEAIQAfAB8AHwAfAB8AHwAfAB8AHwAfAB8AHgAcABwAHAAcAB4AHgAeAB4A
HgAeAB4AHgAeAB4AHgAfAB0AHQAdAB0AHwAfAB8AHgAeAB4AHgAeAB4AHgAfAB8AIAAd
AB4AHgAeAB4AHgAeAB4AHgAfAB8AIQAhACEAHwAfACAAIAAiACIAIwAjACMAIwAkACQA
IgAiACQAJAAmACcAJwAnACkAKQApACkAJwAoACgAKAAoACcAJgAlACQAJAAkACIAIQAg
AB8AHgAdABwAGgAaABoAGgAaABoAGwAaABkAGQAYABgAGAAXABkAGQAZABkAFgAWABYA
FgAWABYAFgAWABcAFwAXABYAFgAWABYAFgAXABgAGAAYABcAGQAaABoAFgASABQAGgAg
AC0APABPAGUAfwCWAKwAwQDPAMsAvQCyAKIAiwBzAFUANwAcAAwAAwAAAAAAAwAGAAkA
DQARABEADgAOABAAEwARABIAEgASABIAEgARABAAEgASABIAEgAQABAAEQASABIAEgAS
ABIAEgASABIAEgAUABQAFAAUABIAEgASABIAEAAQABAAEAASABQAFQAWABUAFAATABIA
FAAUABQAFAAUABQAFAAVABUAEwATABMAEwAUABUAFQATABMAEwASABQAFAAUABQAGAAY
ABgAGQAXABcAFwAXABgAGgAaABsAGQAZABoAGwAbABsAHAAcABsAHAAdAB4AHQAdAB0A
HwAgACEAIgAjACQAJQAmACYAJQAlACYAJgAoACgAKQApACoAKgAqACoAKAAoACkAKQAo
ACcAJAAjACMAIwAhACEAIQAhACEAIQAfAB0AHQAcABwAGwAbABsAGgAZABkAGgAaABkA
GAAWABMAEwATABIAEQARABEADwAPAA8ADwAPAAwACwAKAAgACQAKAAsADAALAAwADAAM
AAoACQAJAAkACQAIAAgACQAKAAoACgAJAAkACQAIAAcABwAHAAcABwAFAAYABgAGAAUA
BQAFAAUABgAFAAQAAwADAAQABQAFAAUABAACAAIABAAFAAUABQAEAAYABwAHAAUABQAF
AAUABQAFAAQABAAEAAQABQAFAAMAAwADAAMABAAEAAQAAwAAAP///v/9/wAAAQABAAIA
AwADAAMAAwAAAP///f/8//z//f/9//z//f/+/wAAAQAAAP///v/8//z/+//7//v//f/9
//3//P/7//z/+//5//j/9//2//X/9//3//f/9//3//f/9//3//f/9//3//f/9//3//f/
9v/1//T/8//y//L/8v/y//L/8v/y//L/8v/x//D/7//v/+//7//v/+//7f/t/+3/7P/s
/+7/7P/s/+z/7P/s/+z/7P/t/+//8P/z//D/7//u/+3/7P/s/+z/7P/t/+3/7f/t/+z/
7P/s/+z/7v/u/+7/7//x//H/8f/x/+//7//v//D/8v/y//L/8f/w/+//7v/u/+z/6v/p
/+j/5f/k/+P/4v/i/+L/4v/i/+L/4v/h/+D/3v/d/93/3P/a/9n/2f/Z/9v/2//a/9r/
2P/Y/9j/2P/a/9r/2//b/9n/2P/Y/9j/2P/Y/9n/2v/Y/9j/1//X/9j/2P/W/9T/1P/U
/9b/2//k//P/BwAfADoAVABvAI0AowClAJoAigB5AGEARQAnAAYA6P/T/8j/wv+//8T/
x//H/8f/yf/M/87/0v/R/8//0P/Q/9D/zv/O/83/zP/N/87/z//Q/87/zv/P/9D/0P/Q
/9D/0P/Q/9D/0P/Q/9D/0P/Q/9D/0P/Q/9D/0P/Q/9D/0P/Q/9H/0v/S/9L/0v/S/9L/
0v/R/9D/z//O/9D/0P/Q/9H/1f/T/9P/0//V/9b/1//X/9b/1f/U/9L/1P/U/9T/1P/W
/9b/1v/X/9f/1//X/9f/1v/Y/9j/2f/b/9v/3P/d/9v/2//c/9z/3f/e/9//4P/h/+H/
4f/j/+b/5//o/+n/6v/r/+z/7P/q/+v/7f/u/+7/7v/v/+//7v/u/+7/7v/u/+7/7//v
//H/8f/v/+//8f/x/+//7//t/+3/7f/t/+v/6f/p/+j/6P/n/+f/5//k/+P/4//k/+L/
4f/g/97/3//f/9//3v/d/93/3f/b/9v/2//b/9v/2f/Z/9n/2P/Z/9r/2//c/9v/3P/c
/9z/2v/Z/9n/2f/b/9r/2v/b/9v/2v/Z/9f/2f/Z/9j/1//Y/9n/2v/b/9v/3P/c/9z/
2//b/9v/2//c/9v/2v/Z/9n/2v/b/9v/3P/c/9v/3P/c/93/3f/d/9z/3v/f/9//3//f
/9//3//d/93/3P/c/93/3v/g/+H/3//f/9//3//i/+L/4v/h/+H/4f/h/+H/4f/h/+D/
4P/f/9//3//f/+D/4f/h/+L/4P/h/+H/4P/g/+D/4f/h/+H/4f/h/+D/4P/f/9//3//f
/9//3//e/9z/3v/e/93/3//f/9//3//h/+H/4f/h/+H/4f/h/+H/3//f/9//3//f/9//
3//e/+D/4P/g/+D/3v/e/97/3v/g/+D/4P/g/+L/4v/i/+P/4//h/+P/5P/i/+L/4v/i
/+L/4//j/+X/5f/l/+X/5f/m/+b/5v/m/+n/6f/p/+n/6v/q/+r/6v/s/+z/7P/t/+3/
7f/t/+3/7//v/+//8P/w//D/8P/v/+7/7f/s/+z/7P/q/+n/6P/o/+j/6P/o/+X/5P/j
/+L/5P/k/+P/4v/h/+H/4v/i/+T/4//j/+P/4f/h/+D/4P/i/+L/4v/i/+D/4P/h/+H/
4//i/+L/4v/i/+L/4//k/+L/4v/h/+H/5P/m/+b/4v/g/+T/6v/v//z/DwAlAD0AVABs
AIUAnQCrAKUAmACMAHsAYwBFACUABgDs/9v/0v/O/8//1P/Z/9v/3f/f/+L/5P/k/+X/
5P/k/+P/4v/k/+T/4//i/+T/5P/k/+T/5P/k/+X/5v/m/+b/5v/m/+b/5v/m/+b/6P/o
/+j/6P/m/+b/5v/m/+j/6P/o/+j/5//o/+j/6P/o/+j/6P/o/+r/6v/q/+r/6P/o/+j/
6f/s/+v/7P/t/+v/7P/t/+3/7f/t/+3/7P/t/+7/7//w//L/8v/y//P/8//z//P/8//0
//b/9v/3//X/9f/2//f/9//3//j/+P/7//z//f/+/////////wEAAgADAAQABQAGAAcA
CAAIAAgACQALAAwACgAKAAsACwAMAAwADAAMAAoACgALAAsADQANAAsACwANAA0ACwAL
AAkACQAJAAkACQAHAAcABgAEAAMAAwADAAIAAQABAAIAAgABAAAA/v/9//3//f/8//z/
+//6//f/+f/5//n/+f/5//n/+f/4//r/+v/6//r/+v/6//n/+P/6//n/+f/5//v/+v/6
//v/+//6//n/9//5//n/+P/3//n/+f/5//n/9//4//j/+P/5//n/+f/5//n/+f/5//n/
9//4//n/+f/7//r/+P/4//r/+//7//v/+v/8//3//f/9//3//f/9//3//f/8//z//P/8
//3//f/9//3//f/9/wAAAAAAAP///f/9//3//f///////v/+//3//f/9//3///////7/
/v/+///////+//7//v///////////////v/+//3//f/9//////////7//P/+//7//f/9
//3//f/9/////////////////////////////////wEAAQABAAAAAAAAAAAAAAAAAAAA
AAAAAAAAAAAAAAAAAgACAAIAAwABAAIAAAAAAAAAAAACAAMAAwAFAAUABQAFAAUABgAG
AAYABgAJAAkACQAJAAgACAAIAAgADAAMAAwADQALAAsACwALAA0ADQANAA4ADAAMAAwA
CwAKAAkACAAIAAgABgAFAAQABQAEAAMAAgAAAAAAAAAAAAAAAAD///7//f/9//7//v8A
AP////////3//f/8//z//P/8//z//P/8//z//f/9//3//P/8//z//P/8//3//v/+//7/
/f/9/wAA/v/+//z//v8CAAoAGQAoADkAUQBrAH4AkgCpAK8ApQCZAI4AfABlAE0AMQAV
AP7/8P/n/+T/5v/p/+z/7//1//f/9//6//r/+v/7//n/+v/6//r/+v/6//n/+P/6//r/
+v/6//r/+v/7//z/+v/6//r/+v/8//z//P/8//z//P/8//z//P/8//z//P/8//z//P/8
//v//P/8//z//P/8//z//P/+//7//v/+//z//P/8//3/AQD////////9//7/////////
//////7/AAAAAAAAAAAAAAAAAAABAAIAAwAEAAUABQAGAAUABQAFAAUABgAHAAkACQAK
AAoACQAKAAsADAANAA0ADQAPAA4ADwAQABEAEgATABQAFAAWABcAGQAaABkAGAAYABcA
GAAYABgAGAAWABYAFwAXABcAFwAVABUAFwAXABUAFQAVABUAFQAVABUAEwATABIAEAAP
AA8ADwAMAAsACwAMAA4ADQAMAAoABwAHAAcABgAHAAcABwAFAAUABQAFAAUABQAFAAUA
BAAEAAQABAAEAAMABAAEAAQABgAFAAUABQAHAAYABgAHAAYABgAGAAUABwAHAAYABQAF
AAUABQAFAAUABgAGAAYABQAFAAUABQAFAAUABQAFAAUABgAHAAcABwAGAAQABAAGAAcA
BwAHAAYACAAJAAkABwAHAAcABwAJAAkACAAIAAYABgAHAAcABwAHAAcABwAKAAoACgAJ
AAcABwAHAAcACQAJAAgACAAJAAkACQAJAAkACQAIAAgACAAJAAkACAAIAAgACQAJAAkA
CQAJAAgABgAFAAUABQAGAAcACAAIAAYACAAIAAcABwAHAAcABwAHAAcABwAHAAkACQAJ
AAkABwAHAAcABwAHAAcABwAGAAYABgAGAAYACAAIAAgACAAGAAYABgAGAAYABgAGAAcA
BwAHAAcABwAHAAcABwAGAAYABgAGAAYABgAGAAcABwAGAAcACAAIAAgACAAIAAYABgAG
AAYABgAGAAYABgAEAAQABAAEAAYABgAGAAYABgAGAAYABgAGAAYABgAGAAYABgAGAAYA
BgAGAAYABgAEAAQABAAEAAYABgAGAAYABgAGAAYABgAJAAkACwALAAsACwALAAwADAAM
AAwADQANAA0ADQAOAAwADAAMAA4ADAAMAA0ADQANAA0ADQANAA4ADwARABIAEgASABEA
EAARABAAEAAQAAwACwAKAAkACAAHAAYABAAGAAYABgAGAAQAAwACAAEA//8AAAAAAAAB
AAEAAQABAAEAAAAAAAAAAQACAAMABAACAAMAAwADAAAAAAAAAAAAAAABAAIAAgACAAEA
AQAEAAQAAAD+/wAAAgAKABUAJAA1AEsAZQB6AI4ApwC1ALEApwCaAIoAdQBdAEEAIwAI
APj/7//q/+r/7//w//H/9//5//n//P/+//7/+//7//z//P/8//z//P/7//r/+v/6//r/
+v/4//j/+f/6//z//P/8//z//P/8//z//P/+//7//v/+//7//v/+//7//P/8//z//P/9
//7//v/+//7//v/+//7//P/8//z//P/8//z//P/9/////f/9//3///8AAAEAAQABAAEA
AQAAAP7//v/+//7//v/+//7///8BAAEAAQABAAAAAgACAAMAAQABAAIAAwADAAMABAAE
AAUABgAHAAgACwALAAsADQAOAA8AEAARABAAEQASABIAEAARABMAFAATABIAEgARABIA
EgASABIAFAAUABUAFQAVABUAEwATABMAEwARABEADwAPAA8ADwAPAA0ADQAMAAoACQAJ
AAkABgAFAAUABgAEAAMAAgAAAAAAAQACAAIAAgABAAAA/f/9//3//f/9//3//f/9//z/
+//6//n/+P/3//j/+P/4//r/+f/5//n/+f/4//j/+f/4//j/+P/3//f/9//2//X/8//z
//P/8//z//T/9P/0//X/9f/1//X/9//3//f/9//3//j/+f/5//f/9v/0//T/9P/1//X/
9f/1//b/9v/1//T/8//y//H/8//1//b/+P/4//j/+f/5//b/9f/0//P/9P/0//T/8//z
//P/8//z//P/8//y//L/8f/x//H/8f/w/+//7f/s/+7/7//v/+7/7P/s/+3/7f/t/+3/
7f/s/+7/7f/t/+3/6//r/+v/6v/q/+z/7P/r/+3/7f/t/+3/7P/r/+r/6f/n/+f/5//n
/+X/5f/l/+X/5//n/+f/5v/m/+b/5v/m/+b/5v/m/+b/5v/m/+b/5v/k/+T/5P/l/+P/
4//j/+P/4//j/+P/4v/i/+L/4v/i/+D/4P/h/+H/5P/j/+L/4f/g/9//3v/e/97/3v/e
/+D/4P/g/+D/3v/e/97/3v/e/97/3v/e/9z/3P/c/93/3f/f/9//3//g/+H/4//k/+P/
4v/i/+H/4f/h/+L/4v/i/+L/5P/k/+T/5f/l/+X/5f/l/+X/5f/l/+b/5v/m/+T/4//i
/+H/4v/i/+L/4P/d/9z/2//a/9v/2v/Y/9j/2v/a/9r/2v/Y/9b/1P/T/9P/0v/R/8//
0f/R/9H/0f/S/9L/0v/S/9L/0v/S/9L/0f/R/9H/0P/Q/9D/0P/Q/9P/1P/U/9T/0//T
/9L/0v/Q/8z/zP/Q/9T/3f/s/wEAGQAzAE4AaACBAJUAmwCXAIwAfABjAEcAKQAJAOj/
0P/D/7z/uP+7/8D/xf/H/8v/y//M/8r/zP/P/8//0P/Q/9D/zv/O/83/zP/M/8z/zP/M
/8z/zP/N/87/zv/O/87/zv/O/87/zv/O/87/zv/O/87/zv/O/87/zv/O/87/zv/O/8//
0P/Q/9D/zv/O/87/zv/Q/9D/0P/Q/9D/0P/Q/9H/0v/P/87/zf/P/9D/0f/R/9P/0//T
/9L/1P/U/9T/1P/W/9b/1v/X/9X/1f/V/9X/2P/a/9r/2//Z/9n/2v/b/9v/2//c/9z/
3f/e/9//4P/h/+H/4f/j/+T/5f/m/+f/6P/p/+r/6v/o/+n/6//s/+z/7P/t/+3/7v/u
/+7/7v/s/+z/7f/t/+//7//t/+3/7f/t/+v/6//p/+n/6f/p/+v/6f/p/+j/5v/l/+X/
5f/i/+H/4f/i/+D/3//e/9z/2//b/9v/2v/a/9n/2P/V/9f/1//X/9f/1f/V/9X/1P/W
/9b/1v/W/9f/2P/Y/9j/2P/X/9f/1//X/9b/1v/X/9j/2P/Y/9f/1//X/9b/1f/V/9X/
1f/V/9X/1v/W/9b/1f/V/9X/1f/X/9f/1//X/9f/2P/Z/9n/1//W/9T/1P/W/9f/1//X
/9j/2v/b/9v/3f/d/93/3f/b/9v/2v/a/9r/2v/b/9v/2//b/9v/2//c/9z/3P/b/9v/
2//b/9v/2//b/9r/2v/b/9v/2//b/9v/2//a/9r/2v/b/9v/2v/a/9r/2//b/9v/2//b
/9r/2v/Z/9n/2f/Z/9n/2f/Y/9j/2v/a/9n/2f/Z/9n/2f/Z/9n/2f/Z/9n/2f/Z/9n/
2f/Z/9n/2f/b/9v/2//a/9r/2v/a/9r/2v/a/9r/2v/Y/9j/2P/Y/9j/2P/Y/9n/2f/Z
/9n/2f/Z/9n/2f/Y/9j/2P/Y/9j/2P/Y/9n/2f/W/9f/2P/W/9b/1v/W/9j/2f/Z/9v/
3f/d/93/3f/c/9z/3P/c/93/3f/d/93/4P/g/+D/4P/i/+L/4v/j/+P/4//j/+P/4//j
/+P/5P/j/+L/4f/f/+D/3//e/97/3v/c/9v/2v/b/9r/2f/Y/9b/1v/W/9b/1v/W/9X/
1P/R/9H/0v/S/9T/0//T/9P/0//T/9L/0v/S/9L/0v/S/9D/0P/R/9H/0//S/9L/0v/S
/9L/0//U/9T/1P/T/9P/1P/S/9D/0P/Q/9T/2v/l//L/BwAfADcATgBkAH0AjQCPAIcA
fABuAFcAOwAdAP3/4v/M/8P/vv+6/73/wP/D/8f/yf/L/87/zv/O/83/zf/O/87/zv/O
/87/zf/M/8z/zP/M/8z/zP/M/83/zv/O/87/zv/O/87/zv/O/87/zv/O/87/zv/O/87/
zv/O/87/zv/O/87/z//Q/9D/0P/Q/9D/0P/Q/87/zv/O/87/0P/Q/9D/0f/R/8//z//P
/8//0P/R/9H/z//P/8//zv/P/9D/0f/S/9L/0v/S/9P/0//T/9P/0//S/9T/1P/V/9f/
1//Y/9n/2f/Z/9r/2v/Z/9r/2//c/93/3f/d/9//4P/h/+L/4//k/+X/5v/m/+T/5f/n
/+j/5v/m/+f/5//o/+j/6P/o/+r/6v/r/+v/6f/p/+f/5//n/+f/5f/l/+X/5f/l/+X/
5f/j/+P/4v/g/9//3//f/9z/2//b/9z/2v/Z/9j/1v/X/9f/1//W/9b/1f/U/9H/0//T
/9P/0//T/9P/0//S/9L/0v/S/9L/0f/S/9L/0v/S/9H/0f/R/9H/0P/Q/9H/0P/Q/9D/
z//R/9H/0P/P/8//z//P/8//zf/O/87/zv/P/8//z//P/8//z//P/8//z//Q/9H/0f/T
/9L/0P/Q/87/z//P/8//zv/Q/9H/0f/R/9H/0f/R/9H/0f/Q/9D/0P/Q/9H/0f/R/9H/
0f/R/9D/0P/Q/8//0f/R/9H/0f/R/9H/0P/Q/8//z//P/8//zf/N/8z/zP/O/8//z//O
/87/zv/P/8//zf/N/83/zP/O/83/zf/N/8v/y//L/8r/yP/K/8r/yf/J/8n/yf/J/8n/
yf/J/8n/y//L/8v/y//J/8n/yf/J/8n/yf/J/8j/yP/I/8j/yP/I/8j/yP/I/8j/yP/I
/8j/xv/G/8b/x//H/8f/x//H/8X/xf/F/8T/xP/G/8b/xv/E/8T/xP/E/8b/x//H/8n/
yf/J/8n/yf/J/8j/x//G/8n/yf/J/8n/yv/K/8r/yv/K/8r/yv/L/8v/y//L/8v/y//L
/8v/zP/M/8z/zP/L/8j/x//G/8b/xv/E/8P/wv/B/8D/v/++/7z/vP+8/7z/uv+6/7n/
uP+3/7f/uP+4/7j/t/+3/7f/tf+1/7T/tP+0/7T/tP+0/7T/tP+1/7X/s/+y/7L/sv+0
/7T/tf+2/7b/tv+1/7X/sv+y/7L/sP+w/7L/uP/B/9D/4f/3/w8AKAA+AFUAZwBpAF8A
UABCAC8AFQD3/9n/vv+q/5//mP+W/5n/nP+f/6H/pf+n/6j/qv+q/63/q/+s/6z/rP+q
/6r/qf+o/6j/qP+o/6j/qP+o/6n/qv+o/6j/qP+o/6j/qP+o/6j/qP+o/6j/qP+q/6r/
qv+q/6j/qP+o/6j/qP+o/6f/pv+o/6j/qP+o/6b/pv+m/6b/pv+m/6b/p/+p/6f/p/+n
/6f/qP+p/6n/p/+n/6f/pv+m/6b/pv+m/6b/pv+m/6f/pf+l/6X/pf+m/6j/qP+p/6v/
qf+m/w==
         </WaveFormData>
      </LeadData>
   </Waveform>
</RestingECG>
