# Supplementary material for: Detection of Left Atrial Enlargement Using a Convolutional Neural Network-Enabled Electrocardiogram
Source: Front Cardiovasc Med. 2020 Dec 17;7:609976. doi: 10.3389/fcvm.2020.609976 (PMC7773668; doi:10.3389/fcvm.2020.609976)
Supplement: Supplementary file 3 [file Data_Sheet_3.ZIP › normal2/1802017664_5846_0000004G.XML]

<?xml version="1.0" encoding="Windows-1252"?>
<!DOCTYPE RestingECG SYSTEM "restecg.dtd">
<RestingECG>
   <PatientDemographics>
      <PatientID>1802017664</PatientID>
      <PatientAge>73</PatientAge>
      <AgeUnits>Years</AgeUnits>
      <Gender>Female</Gender>
      <PatientLastName>lifenglan</PatientLastName>
   </PatientDemographics>
   <TestDemographics>
      <DataType>Resting</DataType>
      <Site>1</Site>
      <AcquisitionDevice>MAC55</AcquisitionDevice>
      <Status>Unconfirmed</Status>
      <Priority>Normal</Priority>
      <AcquisitionTime>10:56:51</AcquisitionTime>
      <AcquisitionDate>04-24-2017</AcquisitionDate>
      <CartNumber>1</CartNumber>
      <AcquisitionSoftwareVersion>009C</AcquisitionSoftwareVersion>
      <XMLSourceVersion>MAC5000 v1.0</XMLSourceVersion>
   </TestDemographics>
   <RestingECGMeasurements>
      <VentricularRate>62</VentricularRate>
      <AtrialRate>62</AtrialRate>
      <PRInterval>140</PRInterval>
      <QRSDuration>86</QRSDuration>
      <QTInterval>424</QTInterval>
      <QTCorrected>430</QTCorrected>
      <PAxis>53</PAxis>
      <RAxis>45</RAxis>
      <TAxis>75</TAxis>
      <QRSCount>10</QRSCount>
      <QOnset>229</QOnset>
      <QOffset>272</QOffset>
      <POnset>159</POnset>
      <POffset>209</POffset>
      <TOffset>441</TOffset>
      <ECGSampleBase>500</ECGSampleBase>
      <ECGSampleExponent>0</ECGSampleExponent>
   </RestingECGMeasurements>
   <Diagnosis>
      <Modality>Resting</Modality>
         <StatementCount>4</StatementCount>
         <LabelText>12SL ��ϳ���</LabelText>
      <DiagnosisStatement>
         <StmtFlag>ENDSLINE</StmtFlag>
         <StmtText>�������</StmtText>
      </DiagnosisStatement>
      <DiagnosisStatement>
         <StmtText>ST����</StmtText>
      </DiagnosisStatement>
      <DiagnosisStatement>
         <StmtFlag>ENDSLINE</StmtFlag>
         <StmtText>T ���쳣���ɿ���Ϊǰ���ļ�ȱѪ</StmtText>
      </DiagnosisStatement>
      <DiagnosisStatement>
         <StmtFlag>ENDSLINE</StmtFlag>
         <StmtText>�쳣 ECG</StmtText>
      </DiagnosisStatement>
   </Diagnosis>
   <Waveform>
      <WaveformType>Rhythm</WaveformType>
      <WaveformStartTime>0</WaveformStartTime>
      <NumberofLeads>8</NumberofLeads>
      <SampleType>CONTINUOUS_SAMPLES</SampleType>
      <SampleBase>500</SampleBase>
      <SampleExponent>0</SampleExponent>
      <HighPassFilter>16</HighPassFilter>
      <LowPassFilter>150</LowPassFilter>
      <ACFilter>NONE</ACFilter>
      <LeadData>
         <LeadByteCountTotal>10000</LeadByteCountTotal>
         <LeadTimeOffset>0</LeadTimeOffset>
         <LeadSampleCountTotal>5000</LeadSampleCountTotal>
         <LeadAmplitudeUnitsPerBit>4.88</LeadAmplitudeUnitsPerBit>
         <LeadAmplitudeUnits>��V</LeadAmplitudeUnits>
         <LeadHighLimit>2147483647</LeadHighLimit>
         <LeadLowLimit>268435456</LeadLowLimit>
         <LeadID>I</LeadID>
         <LeadOffsetFirstSample>0</LeadOffsetFirstSample>
         <FirstSampleBaseline>0</FirstSampleBaseline>
         <LeadSampleSize>2</LeadSampleSize>
         <LeadOff>FALSE</LeadOff>
         <BaselineSway>FALSE</BaselineSway>
         <ExcessiveACNoise>FALSE</ExcessiveACNoise>
         <MuscleNoise>FALSE</MuscleNoise>
         <LeadDataCRC32>3471038805</LeadDataCRC32>
         <WaveFormData>
/v/+//7//v8AAAAAAAAAAAAAAAAAAAEAAQAAAAAAAAD+///////+/wAAAQABAAEA////
//////8DAAMAAwADAAYABgAGAAcABQAEAAQABAAFAAkACwAMAAoACwANAA4AEAARABEA
EQARABIAEwATAA0ACwAKAAgACgAKAAoACgAIAAYABQADAAQAAQAAAP7//v///////v/+
//7//v/+//7//v/+//7//v/+//7//v/9//3//v/+//z//P/8//v/+////wAA/v8AAAQA
CQAMABkAKAAyAEUAXABuAHwAhgCMAIQAcABVAD8AIwABAOP/2v/d/9v/2//f/+b/5P/k
/+v/7//x//T/9P/4//r/+v/9////+v/6//7//f/9//z/+//8//z//P/8///////+//7/
/P/8//z//P/+//7//v/+//z//P/+//7/AAD///3//f/7//v//P/9///////+//7/+//7
//z//f///////v/+//z//P/8//z//v/////////8//z//P/8//z//P/9//3///////7/
/v///////v/+//z//v/+//7/AAD/////AAADAAMAAwADAAAAAAAAAP///f////////8C
AAMAAwADAAIAAgABAAEAAQABAAEAAQADAAMAAwADAAMAAwADAAMAAwADAAQABAAEAAQA
BAAEAAQABAAFAAUABgAGAAUABQAGAAgACAAIAAsACwALAAwACgAKAAsACwAJAAkACQAJ
AAkACgAKAAsACwAKAAYABQAHAAcABwAGAAYABgAFAAQABAAEAAMAAwACAAIAAAAAAAMA
BgAEAAIABAAEAAQABAADAAMAAQABAAIAAgACAAMAAwADAAMAAwAGAAYABQAFAAMABAAE
AAUABQAEAAQABAACAAIAAwADAAUABgAGAAYABgAGAAYABgAIAAgACAAIAAcABwAHAAcA
BQAFAAYABgAEAAMAAwADAAUABQAGAAYABgAGAAYABwAFAAQABAADAAUABQAFAAUABAAE
AAMAAwAFAAUABQAFAAUABQAFAAUABQAEAAQABAAEAAQABAAEAAIAAgACAAIAAgABAAEA
AgAEAAMAAwAEAAIAAQABAAIAAgACAAMAAwACAAIAAgADAAUABAADAAMAAwADAAMAAwAD
AAQABAAEAAIAAgACAAIAAgACAAIABAACAAAAAAAAAAIAAwADAAMAAwAEAAQAAwABAAEA
AQABAAMAAwADAAUAAQABAP//AAACAAIAAgACAAIAAgACAAIAAAAAAAAAAAACAAIAAgAC
AAIAAgACAAIABAAEAAQABAACAAIAAgACAAAAAAABAAEAAgACAAIAAgABAAEAAAAAAAMA
AwADAAMAAQABAAEAAwADAAMAAwAEAAYABgAHAAcABAAEAAQABAAJAAoACgALAAsADgAQ
ABAAEQARABEAEAAQABAADwAKAAkACQAIAAgACAAIAAgABwAGAAYABQAEAAEAAAD+//7/
AQABAAAAAAD+//7//v/+////AAABAAIAAQAAAP///f/7//z//P/8//7//v/9//3//f/+
/wAA/v/8/wMADAAVAB4ALAA9AFAAZAB0AIAAhgCGAHoAYQBFAC8AEQDt/9r/2//d/93/
4f/i/+L/5v/n/+n/8//6//z//P/6//r//f////z//P/6//z//f/9//3//v/+//7//v//
/////v/+/wAAAAAAAAAA///+//3//P/8//z//v/+/wAA///9//3/+//7//z//f/9//3/
/P/8//v/+//8//3///////7//v/8//z//P/8//z//f/9//3//P/8//z//P/+//7/////
//3//f/8//z///////7//v/8//7//v/+//7//f/9//7/AQABAAEAAQACAAIAAgABAP//
AQABAAEAAwADAAIAAQD//wAAAAABAAEAAQABAAEAAQABAAEAAQADAAMAAwADAAUABQAG
AAYABAAEAAQABAACAAIAAwADAAYABgAFAAUABgAIAAgACAAJAAkACQAKAAoACgALAAsA
CQAJAAkACQAIAAgABwAHAAgACAAFAAUABQAFAAUABAAGAAYABQAEAAQABAADAAMABAAE
AAIAAgACAAQAAQD+//7//v/+//7/AQABAP////8AAAAAAAABAAEAAQABAAEAAAAAAP//
///9//7//v///wAAAAABAAIABAAEAAUABQADAAQABAAEAAIAAgACAAIABAAEAAQABAAF
AAUABQAFAAQAAwADAAIABAADAAMAAwADAAMABAAEAAIAAgACAAMABQAEAAQAAwADAAMA
AwADAAQABAADAAMAAwADAAMAAwADAAMAAwADAAMAAgACAAIAAAAAAAAAAAABAAIAAwAE
AAIAAQABAAIAAAD/////AAACAAEAAQACAAIAAgADAAMAAAAAAAAAAQABAAAA/////wEA
AQABAAEAAQACAAIAAgABAAAA///+////AAABAAQAAAD+//7//v/+/////////wEAAgAC
AAEAAQABAAEAAQABAAEAAQADAAEA//8BAAAAAAAAAAAAAAD+//7//v/+////AAABAAIA
AAAAAAAAAAD+//7//v/+/wAAAAAAAAAAAQABAAAAAAD+//7///////7//v//////////
//////8BAAMAAwADAAEAAgACAAIAAwADAAIAAgAEAAQABwAIAAcABwAIAAoADgAOAA8A
DwANAAwADAAMAAwACAAIAAkABgAGAAYABgAGAAUABAAEAAMAAgD///7//v/+///////+
//7//v/+//7//v/+//7//P/8//z//P/8//v/+//8//z//P/8//z//f/7/////P/6//r/
AAAFAAgADwAYACAALQA+AFAAYgByAHoAegB2AGcASQAzACEAAwDo/9//2//Z/9n/3v/i
/+b/5//r//H/9v/2//T/9v/6//v/+//+//z/+v/8//3//f/9//z//P/8//z///////7/
/v/7//r/+f/4//r/+v/6//r/+v/6//z//P/8//v/+f/5//v/+//8//3/+//7//r/+v/5
//n/+v/7//v/+//6//r/+v/6//r/+v/8//3//f/9//v/+v/5//j/+P/4//n/+f/7//v/
+v/6//n/+f/4//j/+f/8//3//v/8//v/+//8//z/+//6//n/+f/6//v/+//7//3//f/9
///////+//3//f/+//7////9//3//f/9//3//f/9//3//f/9//3//f/+////AQACAAEA
AAD///7///8AAAIAAwACAAIAAQABAAAAAgACAAIABQAFAAUABgAEAAQABQAFAAcABwAH
AAcABAAEAAMAAwAEAAQAAQABAAMAAwADAAIAAAAAAP///v8AAAAA/////wIAAgAAAAAA
/v8AAP3/+v/7//z//f/+//7//f/6//n/+//8//3///////////////7//v/9//3///8A
AAAAAQABAAAAAAAAAAAAAAABAAEA//8AAAAAAAAAAAAAAAAAAAIAAgACAAIAAQABAAEA
AQADAAMABAAEAAQAAwADAAMAAgABAAEAAAACAAIAAgADAAMAAgACAAEAAQABAAEAAQAC
AAIAAQABAAEAAQABAAEA//////////////7//v/+/wAAAAAAAAAAAAAAAAAAAAD+//3/
/f/+/wAA/////wAA/v/9//3//v8AAAAAAQABAP7//v/+/////f/8//v/+//8//3//v//
//3//v/+//7//v/+//7//v8AAAAAAAACAP7//P/8//z//P/9//3//f/7//z//P/7//z/
/f/+////////////AQABAP///f/8//3//v///wAA/v/+//7//v/8//z//P/8//3//v//
/wAA/v/+//7//v/+//7//v/+//7//v/+//7//v/+//7//v8AAAEAAQAAAP7//v/+////
///+//7///8BAAEAAQABAP////8BAAEAAwADAAQABAACAAMAAwACAAQABAAEAAcABwAG
AAYABwALAA4ADwARABEAEQAQABAAEAAPAAoACQAJAAgACAAIAAgACAAHAAYABgAFAAQA
AQAAAP7//v////3//P/8//z//f/+////AAD///7//f/8//z//P/7//v//f/+////AAAA
AP3/+//7//r//P/+/wAABQAMABcAIgAuAD8AUgBkAHYAhACIAIIAcgBXADsAJwALAOv/
3v/b/9n/2f/f/+T/5P/k/+n/7//3//b/9P/4//r/+v/5//v//P8AAP7//f/9//z/+//4
//j/+P/4//v/+//6//r//P/8//z//P/6//r/+v/6//j/+P/6//r//P/7//n/+f/7//v/
/P/9//z/+//5//j/+f/5//r/+//5//n/+P/4//r/+v/6//r/+v/7//v/+//4//j/+P/4
//r/+v/7//v/+f/5//j/+P/7//v/+v/6//r//P/8//z//P/7//v//P/9//3//f/9//r/
+v/6//n/+//9//3//f///////v/9//3//v/+/////f/9//3//f//////////////////
////AQABAAIAAgABAAAA///+//7//v//////AgACAAEAAQACAAQABAAEAAcABwAHAAgA
BwAGAAYABQAHAAcABwAHAAYABgAFAAUABgAGAAMAAwAFAAUABQAEAAIAAgABAAAAAgAC
AAEAAQACAAIAAAAAAP//AgAAAP7/AAAAAAAAAAABAAEA//////7//v/+////////////
//8AAAAA/////wEAAgACAAMAAQAAAAAAAAAAAAAAAQABAAIABAAFAAYABAAEAAQABAAE
AAQABAAEAAEAAQABAAEAAwADAAQABAACAAEAAQABAAMAAwAEAAQABAAEAAQABQADAAIA
AgABAAIAAwAEAAUABAAEAAMAAwABAAEAAQABAAMAAwADAAMAAQAAAAAAAAAAAAAAAAAA
AAAAAAAAAAAAAgABAAEAAgACAAEAAQACAAIAAQABAAIABAAEAAUABQADAAIAAQABAAMA
AgABAAEAAQABAAEAAQD//wAAAAAAAAEAAgADAAQAAwACAAEAAgABAAAAAQACAAEAAQAA
AP////8AAAAA//8BAAEAAQABAP///////wEA/////wEAAgACAAIAAgACAAAAAAAAAAAA
AAAAAAAAAAACAAIAAgACAAAAAAAAAAAAAAAAAAAAAAAAAAAAAAAAAAIAAgACAAIAAQAA
AAAA//8AAAAAAAAAAAEAAQAAAAAAAQABAAEAAQABAAEAAQADAAUABQAFAAYABAAEAAUA
BQAGAAYABgAGAAcACAAIAAkACwAOABAAEAATABMAEwASABIAEgARAAwACwALAAoACgAK
AAoACgAJAAgACAAHAAYAAwACAAAAAAD//////v/+//7//v/+//7//v/+//7//v8AAAAA
AAD/////AAAAAAAAAAAAAP/////5//z//v/+/wAAAwAMABcAIAAqADsAUgBkAHQAgACI
AIoAfgBlAEkALwATAPf/4v/Z/9n/2f/f/+T/5v/m/+v/7//1//j/+P/6//z//P//////
/v/+//7//f/9//z/+//7//z//f/+///////+//7//P/8//z//P/+//7//v/+//7//v8A
AAAAAAD///3//f/9//3//v/////////+//7//v///wEAAwAAAP///f/8//7//v/+//7/
/P/9//3//f/8//z//P/8//7//v////////////7//v8BAAEAAAAAAP//AAD///7//v/9
//3//v8BAAEAAQABAP7//v/+//3//v8BAAIAAwAFAAUABAADAAIAAgABAAEAAwADAAMA
AwABAAEAAQABAAEAAQABAAEAAQABAAIAAgAEAAQABAAEAAYABgAHAAcABwAGAAQAAwAF
AAgACQAKAAkACQAJAAoADAAMAA0ADQALAAsACwALAAoACgAJAAkADAAMAAkACQAJAAkA
CQAIAAYABgAFAAQABgAGAAUABQAGAAYABAAEAAMABgAEAAIABAAEAAQABAAFAAUAAwAD
AAYABgAGAAcABwAHAAcABwAHAAYABAADAAUABgAGAAcABwAGAAYABgAIAAgACQAJAAkA
CgAKAAoACAAIAAgACAAKAAoACgAKAAcABwAHAAcACAAJAAsADAAKAAkACQAJAAcABwAI
AAgACAAIAAgACQAJAAgACAAHAAkACQAJAAkACgAKAAkACQALAAsACwALAAoACQAIAAcA
CQAIAAgACAAIAAgACAAIAAYABgAGAAYACAAHAAcACAAIAAcABwAIAAgABwAHAAgACAAI
AAkACQAGAAYABgAHAAkACAAHAAcABwAHAAcABwAHAAgACAAIAAgACAAIAAgACAAIAAgA
CgAJAAgACQAKAAkACQAIAAcACQAKAAoACQAHAAcABwAHAAUABQAFAAcABwAHAAkACgAJ
AAgABwAGAAgACAAIAAgACAAIAAgACAAIAAgACAAIAAYABgAGAAYACAAIAAgACAAGAAcA
BwAGAAgACAAIAAkABwAGAAYABwAHAAcABwAHAAkACQALAAsACQAJAAoACgAMAA0ADQAM
AAsACgAJAAsADgAOAA8AEQAUABYAFgAXABUAFQAUABQAFwAXABMAEwASABAADwAOABAA
EAAPAA4ADAALAAoABwAIAAYABgAHAAcABgAGAAYABQAEAAMAAgADAAQABQAGAAQABAAD
AAMABgAGAAYABgAKAAcAAwADAAQABgAGAAYACQASABsAKgA2AEUAVABiAG4AegCAAHwA
bgBZAD8AJwANAO3/3P/b/+H/5f/l/+j/7P/w//H/9f/7//7//P/+/wIABAAFAAUABAAC
AAAAAgADAAMAAwAEAAQABAAEAAMAAwACAAIAAgACAAIAAgACAAIAAgACAAIAAgAEAAQA
AgABAP////8BAAEAAgADAAMAAwACAAIAAwADAAQABQADAAMAAgACAAQABAAEAAQAAgAD
AAMAAwACAAIAAgACAAQABAAFAAUAAwADAAIAAgAFAAUABAAEAAIABAAEAAQABAADAAMA
BAAFAAUABQAFAAIAAgACAAEAAgAFAAYABwAIAAcABQADAAUABgAGAAcABwAHAAcABwAF
AAUABQAFAAUABQAFAAUABQAFAAYABgAIAAgACAAIAAYABgAHAAcACAAIAAcABwAIAAoA
CgAKAAsACwALAAwACgAKAAsACwALAAsACwALAAwADAALAAsACgAKAAcABwAHAAcABwAG
AAYABgAFAAQABgAGAAUABQAFAAQAAQAAAAMABgAEAAIAAgACAAIAAgADAAMAAQABAAAA
AAAAAAEAAQABAAEAAQAAAAAA////////AAAAAAEAAwACAAIAAgAAAAAAAQABAAEAAgAC
AAIABAAEAAQABAADAAIAAQAAAAEAAQABAAEAAQABAAIAAgAEAAMAAwADAAIAAQABAAAA
AAAAAAAAAQABAAAAAAD//wEAAQABAAEAAAAAAP////8BAAEAAQABAAAA///+//3////+
//7//v/8//z//P/8//7//v/+//7//v/9//3//v/+//3//f/+//7//f/9//7//f/8//z/
+//7//z//f////3//P/7//v/+//7//v/+//9//7//v/+//3//P/7//r//P/8//z//v/8
//r/+v/6//r/+//7//v//f/+//7//f/7//v/+//7//v/+//7//3/+f/3//f/+P/5//r/
+//8//z//P/8//z/+v/6//r/+v/6//r/+v/6//z//P/8//z/+v/6//r/+v/6//r/+v/6
//z//P/8//3/+//6//r/+v/4//n/+f/4//j/+f/5//n/+//7//v/+//7//v/+//7//z/
/P/8//3/+//6//r/+v/6//3//v/+/wEAAwAGAAgABwAHAAYABQAHAAgACQAJAAIAAQAB
AAAA/v/+//7//v////7//v/9//7/+//6//j/9//3//b/9P/2//b/9v/2//X/9P/z//L/
9P/0//T/9P/z//P/9P/0//T/9P/0//P/9f/3//L/8P/y//T/9//+/wcAFAAiADUASABW
AGQAbgB0AHQAbgBXADcAHQAFAOv/2v/X/9X/0f/V/9r/4P/g/+H/5f/p/+j/6v/w//L/
8P/x//P/8v/w//D/8P/x//H/8f/w//D/8P/w//H/8f/w//D/8P/w//D/8P/y//L/8v/y
//D/8P/y//L/9P/z//H/8f/v/+//8P/x//H/8f/w//D/7//v//D/8f/z//P/8v/y//L/
8v/y//L/8P/x//H/8f/w//D/8P/w//D/8P/x//H/8//z//L/8v/z//P/8v/y//D/8v/y
//L/9P/z//P/9P/0//P/8v/x//L/8v/y//H/8f/z//P/8//1//X/9P/z//H/8v/y//P/
9f/1//X/9f/1//X/9f/1//X/9f/1//X/8//z//T/9P/0//T/9P/0//b/9v/3//f/+P/4
//f/9//4//r/+v/6//3//f/9//7//f/8//z/+//9//3//f/9//r/+v/5//n//P/8//n/
+f/3//f/9//2//f/+P/4//j/+P/4//f/9//4//j/9v/2//n//P/6//j/9//2//X/9P/1
//X/8//z//b/9v/2//f/9//3//f/9//2//b/9f/1//X/9v/2//f/9//2//b/9v/2//b/
9//3//f/+P/4//j/+v/6//r/+v/5//j/9//2//b/9//4//n/9//3//j/+P/4//f/9//3
//n/+f/6//r/+f/4//f/9//5//j/+P/3//n/+f/5//n/+f/4//b/9f/1//X/9f/1//f/
9//3//f/9//2//b/9v/2//b/9v/2//T/9P/0//T/9v/1//X/9v/2//X/9f/2//j/9//3
//j/9v/2//f/9//1//T/8//z//T/9P/0//X/9f/1//X/9f/z//T/9P/0//b/9v/2//b/
9P/0//T/9v/2//T/9P/0//T/9f/1//X/9f/2//b/9f/1//X/9f/1//X/9f/1//f/9//1
//f/9P/0//T/9P/0//T/9P/0//T/8v/y//L/8v/0//T/9P/0//b/9v/2//b/9P/0//T/
9P/0//T/9P/0//L/8v/y//L/9f/1//T/9P/0//T/9f/1//T/9P/1//X/8//z//P/8//1
//f/9//3//f/+P/4//j/+//7//r/+v/5//j/+v/6//v//f8AAAQABAAEAAUABQADAAIA
AgACAAMA/v/9//3//P/8//z//P/6//n/+P/4//f/9v/z//L/8P/w//H/8f/y//L/8v/y
//D/8P/w//D/8v/y//L/8v/y//H/8f/y//D/8P/w//D/8//x/+//8v/0//D/9P/9/woA
FQAgADIAQwBUAGYAdAB6AHQAZABOADkAIwAFAOP/0//O/8v/zf/R/9H/1v/a/97/4f/l
/+f/6P/q/+7/7v/w//H/8f/y//L/8P/w//H/8f/x/+7/7v/u/+7/7//v/+7/7v/u/+7/
7v/u//D/8P/w//D/8P/w//L/8v/y//H/7//v/+3/7f/u/+//7//v/+7/7v/u/+//8f/z
//L/8f/v/+7/8P/w//D/8P/u/+//7//v//D/8P/w//D/8P/w//H/8f/x//H/8P/w//P/
8//y//L/8P/y//L/8v/y//H/8f/y//P/8//z//P/8v/y//L/8f/x//P/8//z//P/8//y
//H/8//0//T/9f/1//X/9f/1//f/9//3//f/9f/1//X/9f/1//X/9v/2//T/9P/0//T/
9v/2//f/9//4//j/9//3//n//P/9//7//P/7//r/+v/8//z//f/9/////////////v/+
//3//f/8//z/+f/5//n/+f/5//j/+v/6//n/+P/2//b/9f/1//b/9v/0//T/9//6//j/
9v/0//T/9P/0//f/9//1//X/9v/2//b/9//3//f/9//3//j/+P/3//f/9//4//j/+f/5
//j/+P/4//b/9v/3//f/9//4//j/+P/5//r/+//8//v/+v/5//j/9//3//f/9//3//f/
+P/4//j/9//3//f/+f/5//r/+v/6//r/+v/7//v/+v/6//n/+f/5//n/+f/4//j/9//3
//n/+f/5//n/9//3//f/9//3//b/9v/2//j/+P/4//j/+P/4//j/+P/4//f/9//4//j/
9//3//j/+P/3//f/+P/2//b/9//3//T/9P/0//X/9v/2//b/9//1//X/9f/1//X/9v/2
//b/+P/4//j/+P/2//b/9v/4//j/9v/2//b/9v/3//f/9//3//j/+P/3//f/9//3//f/
+f/5//n/+//7//n/9//0//b/9v/2//b/9//4//n/+v/4//j/+P/4//b/9v/2//b/9//4
//n/+v/5//j/9//2//j/+f/5//j/+P/4//j/+f/3//b/9v/3//f/9//3//f/+P/5//z/
/f/9//3//v/+//z//f/9//z//P/8//z///8BAAIABAAHAAgACgAKAAsACwALAAoACgAI
AAcAAgABAAMAAgACAAIAAgACAAEAAAD///3/+//3//f/9v/3//n/+P/2//X/9P/1//b/
9//4//b/9v/2//b/9v/2//X/9f/2//b/9v/2//j/9//1//X/+P/6//z//P///woAFwAk
ADQAQwBQAGQAdgB+AH4AcgBeAEMAKwARAO//1f/Q/9H/0//V/9f/2v/e/9z/4f/r/+3/
7P/w//L/9v/8//f/8//0//j/9v/2//f/9//3//j/+P/4//j/9//3//b/9v/4//j/+P/4
//f/9v/1//T/9P/0//b/9v/2//X/8//z//T/9f/3//n/9//3//b/9v/1//X/9v/3//f/
9//2//b/9v/2//b/9v/2//f/9//3//j/+P/4//j/9v/2//f/9//5//n/+P/4//f/9//2
//b/9v/4//j/+P/5//n/+v/8//z/+//6//n/+P/4//j/9//3//n/+f/5//3//f/8//v/
+f/6//r/+//7//v/+//7//3//f/9//3//P/7//r/+f/7//v//P/8//z//P/8//z/+//6
//r/+f/9//7//v//////AAD///7/AQABAAEAAgACAAIAAwADAAEAAQABAAEAAAAAAP//
//8CAAIA//////3//f/9//z//P/8//v/+v/6//r/+f/5//r/+v/4//j/+f/8//r/+P/6
//r/+v/6//n/+f/3//f/+P/4//j/+f/7//v/+//7//z//P/7//v/+//8//z//f/7//r/
+v/6//r/+v/7//v/+//8//z//P/8//z//P/8//7//v/+//7/+//7//v/+//9//3//v/+
//z/+//7//v//f/9//7//v/8//z//P/9//3//P/8//v/+//7//v/+//8//z/+//7//v/
+//7//v/+f/5//n/+f/7//r/+v/6//z//P/8//z/+v/6//r/+v/6//n/+f/6//r/+f/5
//r/+//7//z//v/9//z//P/7//z//P/8//3//f/8//v/+//7//v/+//7//n/+v/6//r/
+v/6//r/+v/6//r/+v/8//z/+v/6//r//P/9//3//f/7//z//P/7//v/+//7//v/+f/5
//n/+/////v/+f/6//r/+v/6//r/+//8//3//v/9//z/+//6//z//P/8//z/+v/6//v/
+//6//r/+v/6//3//f/8//z/+//7//v/+//9//3//f////3//f/9//7//v/+//////8A
AAAAAAAAAAIAAgABAAEABQAIAAoACgAJAAkACQAIAAoACgAJAAQABQAFAAQABAABAAAA
///9//3//v/+//7/+//6//j/+P/5//n/+P/4//j/+P/4//j/+P/4//j/+P/6//r/+v/5
//f/+P/4//j/9v/2//X/9f/5//r/+v/8//z//f8GABMAHgAoADUASABYAGIAbgB0AGoA
XABJADEAGQD7/+P/2v/V/9X/2f/X/9j/4v/k/+X/6f/t/+7/8v/0//T/9v/5//f/9v/6
//z/+f/5//j/9//4//j/+P/4//n/+f/4//j/+P/4//j/+P/2//b/9v/2//j/+P/6//r/
/P/7//n/+f/3//f/+P/5//n/+f/4//j/+f/5//r/+//7//v/+v/6//r/+v/6//r/+f/5
//j/9//3//j/+f/6//j/+P/5//n/+//7//r/+v/5//n/+P/4//r//P/8//z/+v/5//n/
+v/9//3//f/9//r/+v/6//n/+v/9//7///8AAP///f/7//v//P/8//3////////////9
//3//f/9/////////////////wAAAAAAAAAAAAAAAAIAAgADAAMAAwACAAAA//8CAAQA
BAAEAAMAAwADAAQABAAEAAUABQAFAAUABQAFAAQABAADAAMABgAGAAMAAwADAAMAAwAC
AAIAAgABAAAAAAAAAP////////7/+//6//3/AAD+//z//v/+//7//v/9//3/+//7//7/
/v/+/////f/9//3//f8AAAAA//////3//v/+///////+//7//v8AAAAAAQABAP//AAAA
AAAAAAAAAAAAAAD+//7//v/+//7///8AAAEAAgADAAUABgAEAAEA///9//7///8BAAIA
AAAAAAAAAQADAAIAAgABAAEAAQABAAEAAAAAAP////8BAAEAAQABAP//////////AAAA
AAEAAgABAAAA///+/wAAAAAAAAAAAAD/////AAD+//3//f/+//7//f/9//7/AAAAAAEA
AQD+//7//v///////v/9//3////////////9//7//v/+/wAAAAAAAAAA/v/+//7/AAAA
AP7//v/+//7//////////f/+//7//f////////////3//f/9////AwD//wEAAgABAAAA
///+/wAAAAAAAAAA/v/+//7//v/+//7//v/+/wAAAAAAAAAAAAAAAAAAAAD+//7//v/+
//7//v/+//7/AAAAAAAAAAD+//7//v/+//7//v/+//7/AQACAAMABAACAAIAAgACAAIA
AgACAAIAAwAEAAUABgAJAAoACwAMAA0ADgAPABAADgAOAA4ADgAMAAoACAAGAAgACAAI
AAgABQAEAAMAAgAAAAAAAAAAAP///v/9//z//P/8//z//P/8//z//P/8//z//P/8//z/
/P/8//z//P/8//z//P/8//r/+v/6//r//v8CAAYACgAYACQAMAA8AEsAWgBpAHgAbwBo
AGEAWgBBACgADwD2//D/6v/k/97/4v/k/+b/6P/t//D/8//2//n/+v/7//z//P/8//z/
/P/8/w==
         </WaveFormData>
      </LeadData>
      <LeadData>
         <LeadByteCountTotal>10000</LeadByteCountTotal>
         <LeadTimeOffset>0</LeadTimeOffset>
         <LeadSampleCountTotal>5000</LeadSampleCountTotal>
         <LeadAmplitudeUnitsPerBit>4.88</LeadAmplitudeUnitsPerBit>
         <LeadAmplitudeUnits>��V</LeadAmplitudeUnits>
         <LeadHighLimit>2147483647</LeadHighLimit>
         <LeadLowLimit>268435456</LeadLowLimit>
         <LeadID>II</LeadID>
         <LeadOffsetFirstSample>0</LeadOffsetFirstSample>
         <FirstSampleBaseline>0</FirstSampleBaseline>
         <LeadSampleSize>2</LeadSampleSize>
         <LeadOff>FALSE</LeadOff>
         <BaselineSway>FALSE</BaselineSway>
         <ExcessiveACNoise>FALSE</ExcessiveACNoise>
         <MuscleNoise>FALSE</MuscleNoise>
         <LeadDataCRC32>1093638109</LeadDataCRC32>
         <WaveFormData>
+P/4//j/+P/7//z//f/+//v/+v/5//j/+v/5//n/+v/6//r/+v/6//j/+P/4//j/+//8
//7////9//z//v/+/wIABAAIAAkACQAKAAoACgAKAAwADQANAA8AEwAUABYAEwASABMA
EgASAA4ADQAKAAQA//////7//P/5//n/+P/7//z//f////3/+//5//P/8//1//b/9v/1
//b/9f/0//L/8f/x//D/8//2//f/9//0//L/8f/w//P/9P/1//X/9f/3//f/8//u//D/
9P/z//b///8IABYAKgA+AE8AYwB4AIkAgwBqAE8AQgA5ACYABwD1/+z/5f/e/9v/0//M
/8f/w//F/87/2//o/+3/8P/0//P/7f/r/+7/7//w//H/8f/z//P/9P/1//L/8v/x/+7/
7v/v//D/8v/w//D/8P/y//D/8P/w//D/8f/y//P/9P/y//L/8f/v//H/8v/0//f/9P/x
//P/8v/0//T/8//x//X/9f/1//b/8//y//H/8P/w//L/9f/4//X/9P/z//T/9v/2//X/
9f/5//n/+f/5//j/9v/0//L/9v/5//3////+/////v/9//v/+//7//z/AAABAAEAAgAC
AAMABAABAAQABQAHAAoACAAIAAgABwAJAAoACgAJAAoADAAOAA8ADAAKAAkABwALAA0A
DwARABEAEAAPAA8ADwAPAA4ADgAQAA8ADwAPAA4ADAAIAAYABwAGAAYABQADAAMAAwAB
AAMAAgABAP//AQABAAEAAAD8//v/+v/2//f/+f/6//z/+//5//f/9v/4//f/9v/0//b/
+P/5//n/9//1//P/8f/0//X/9v/4//j/+f/4//f/+f/5//n/+f/6//3///8AAP7/+//4
//X/+P/6//z//v/9//z/+v/4//r/+v/6//r//f/9//3//f/8//v/+P/3//n/+//8//7/
/P/8//z/+//3//f/9//3//j/+f/6//v/+v/3//b/9f/2//b/9//4//j/9//2//P/9f/1
//T/9P/1//f/+P/5//b/9P/y/+//8v/z//L/8//0//X/8v/w//D/8P/u/+7/8f/y//L/
8v/v/+//7//v/+//8P/x//P/8v/x//D/7//w//D/7v/u/+3/8P/y//T/8f/v/+7/7f/v
/+//8f/1//P/8f/w/+7/7//v/+//7v/w/+//7//x//D/7//u/+3/7f/v//H/8//x//H/
8P/u//D/8P/w/+//9v/2//L/8v/v/+7/7f/s/+//8P/x//L/8f/w/+//7v/w//D/8P/w
//H/8v/z//T/8//y//H/8P/z//T/9f/2//T/8v/w/+7/7//v//D/8P/x//L/8//0//H/
8P/v/+7/7//x//L/9P/z//X/9f/3//n//f/+/wEABAAEAAQABAAFAAUABAADAAgACgAN
AA4ADQAOAA0ACwAGAAQAAAD8//n/+f/4//j/8v/x/+//7v/y//T/9//5//j/9//y/+//
7//u/+z/7P/w//D/8P/w/+3/7f/s/+z/8f/y//L/8v/w/+//7v/s/+7/7v/t/+3/9f/1
//P/7v/q/+r/7//w//P//v8QACAAMgBFAFsAcAB9AIMAcgBXAEgAQQA0ABsAAQDu/+f/
3v/V/9H/0v/N/8X/x//M/9X/3P/h/+j/8v/z//H/8f/w//D/8P/w/+//8v/z//X/9//0
//T/8//w//D/8f/y//T/9P/0//T/9v/z//L/8f/w//P/9P/1//b/9P/0//P/8f/y//L/
8//1//X/8//2//b/9P/0//P/8f/0//X/9v/4//f/9v/1//T/9P/0//X/9v/4//j/+P/6
//j/9v/z//H/9//5//v//f/9//z/+//6//r/+//9//3//v8BAAIAAwAAAP///v/+/wIA
BQAHAAoACgALAAwACQAJAAkACgAMAA8AEAARABEAEAAQAA8ADQAPABIAFQAXABcAFgAW
ABUAFwAXABcAFwAWABYAFgAXABYAFQATABIAFAAVABcAGQAXABYAEwASABQAEgARAA8A
DwAPAA8ADQAKAAgABgADAAUABwAJAAoABgAFAAQAAAAAAAEAAQACAAQAAwACAAIAAQD/
//3/+v/+/wAAAQABAP//////////AAD///7//v8BAAMAAwADAAAA///+//3///8DAAYA
CAAGAAUABAADAAMABAAFAAYACAAKAAsADAAJAAgABwAGAAkACQAJAAkACQAJAAcABwAI
AAkACQAKAAkACgALAAsABgAFAAQAAwAFAAcACQALAAoABwAGAAUABQAEAAQABAAHAAcA
BwAFAAQAAwABAAAAAwAFAAYABwAFAAQAAwABAAEAAQD/////AwAFAAMAAgABAAAA/f/8
//7/AAABAAIAAAD///7//f/+//7//v///wAAAQACAAMA///+//v/+v/6//7/AQAEAAEA
///+//3////9//3/////////AAAAAP3//f/9//z//f/9//7/AQAAAP///v/9//z//f/+
////AAABAAEAAAD///7//f/7/wIAAgAEAAIAAQAAAP///v/8//z//P/8/wAAAgAEAAYA
AgAAAP7//P///wAAAQACAP///v/9//z//f/+//7///8CAAIAAgACAP///v/9//z///8A
AAEAAwABAAIAAgAFAAQABwAIAAsADgARABMAFAARABAAEQARABQAFQAaABwAHQAcABsA
HAAdAB0AGQAYABYAEgANAA0ACgAIAAMAAQACAAQABgAIAAYABQAEAAMAAAD//wAAAAD/
/wAAAwAEAAAA/v/7//n/+v/8/wAAAgAAAP7//f/9//z//P/8//z/AQADAAMA///5//j/
+P/6/wEABgADAAQADgAeADAARQBdAHQAiwCfAJ4AewBaAFEASgA3ABkAAAD3//L/6f/j
/97/1//T/9P/2P/f/+r/9f/6//z///////v/+P/6//z//v///wEAAQACAAMAAgACAAEA
/v/+////AAACAAEAAAD//wAAAAAAAAAAAAABAAIAAwAEAAIAAgABAP//AAAAAAEAAwAC
AP//AQAAAAEAAgACAAEAAwADAAMABAADAAIAAQAAAAAAAgAFAAgABgAEAAIAAgACAAIA
AQABAAQABQAGAAcABgAGAAYABgAHAAkADAANAAoACwAKAAkACwALAAsADAAPABEAEgAU
ABIAEwAUABEAEwAVABgAHAAaABoAGgAZABkAGgAaABkAGgAcAB4AHwAfAB4AHgAdACAA
IQAiACMAIwAiACEAIQAhACEAIAAgACEAIQAiACMAIQAgAB0AHAAdABwAHAAbABoAGQAY
ABUAFQAUABMAEQASABMAFAAUABAADwAOAAoADAANAA0ADgANAAsACQAIAAoACQAIAAYA
CAAKAAsACwAJAAcABQADAAQABQAGAAgACAAJAAgABwAJAAkACQAJAAsADQAOAA4ADQAL
AAkABwAKAAwADgAQAA4ADgANAAwADgAOAA4ADgARABEAEQARABAADwAMAAsADgAPAA8A
EAAQABAAEAAPAA8ADwAPAA8ADwAPAA8ADwAOAAsACgAJAAwADAANAA4ADgANAAwACQAL
AAsACgAKAAoACwALAAsABwAGAAUAAwAFAAcABwAJAAgACQAGAAQABgAGAAQABAAHAAgA
CAAIAAQAAwACAAEAAwAEAAUABwAGAAUABAADAAIAAgAAAAAAAAACAAMABAABAP///v/9
//////8BAAUAAwABAAAA/v/+////AAAAAAIAAQABAAMAAAD///7//f/+////AAABAAEA
AQAAAP7//v/+//7//f8GAAQAAAD8//r/+v/6//r//P/+/wAAAgABAAAA///+//7//v/+
//7///8AAAEAAgD///7//f/8//3//v///wAA/v/+//7//v8AAAAAAAD/////AAAAAAAA
/f/8//v/+v/8//7/AAACAAAA//////7/AwAEAAcACAANAA0ADwAQAA8ADgANAA4AEAAR
ABIAFwAWABgAGAAYABwAHAAbABYAEgAOAAoABQAEAAIAAQD9/wAAAAABAAIAAQABAAAA
//////v/+f/5//n/+P/5//z/+//6//n/9//4//j/+f/8//v/+f/3//b/+f/6//r/+v8A
AP//+f/z//P/8//0//j//P////7/AQAKABoAKgA8AFEAawCCAJEAjwByAFEARAA/ACwA
DQD1/+7/6//g/9n/1f/O/8n/y//T/9r/4//s//P/9P/0//X/9f/3//T/9f/2//f/9//1
//X/9v/3//X/9v/2//T/9f/3//n//P/4//b/9P/0//X/9v/3//j/+v/6//r/+v/4//j/
9//1//f/+P/6//3/+//3//j/9v/3//j/+P/3//n/+f/5//r/+f/4//f/9v/3//j/+v/8
//n/+P/3//j/+v/6//n/+f/7//v/+//7//r/+v/6//r/+//9/wAAAQD+/////v/9//7/
//8AAAIABgAHAAcACAAGAAcACAAFAAkACwAOABIADwAOAA0ACwANABAAEgATABEAEgAT
ABMAEgASABMAEwAUABUAFgAXABUAFAATABMAFgAXABcAGAAWABUAFQAVABUAFAARABAA
EwASABIAEQAPAA0ACwAHAAoACgAKAAkACAAHAAYABAABAAEAAQD+/wAAAQABAAIAAQD/
//3//P/////////+////AAAAAP///P/7//r/+f/6//v//P/+//z//f/8//v//P/9//7/
///9////AAAAAP//////////AQACAAMABAADAAIAAAD+/wIABAAGAAgACAAHAAYABQAD
AAMAAQABAAIAAwADAAQAAwACAAEA//8AAAEAAgADAAMAAwADAAMAAQD///////8AAAAA
AQACAAIAAQAAAP3//v//////AAD+//////////z//P/8//v//P/9//z//f/9//3/+f/2
//j/+v/6//z/+//8//z//P/6//n/+P/3//j/+v/8/////P/7//r/+f/5//r/+f/6//j/
+v/7//z/+f/3//b/9f/3//f/+f/9//r/+f/5//j/+f/5//n/+P/6//n/+f/7//j/9//2
//X/9f/3//n/+//6//n/9//0//f/+P/5//n/+v/6//j/9v/2//b/9v/2//n/+v/7//z/
+f/4//f/9v/3//j/+f/6//n/+P/3//b/9v/2//b/9v/5//r/+//8//n/+P/3//b/+P/4
//j/+P/3//f/+P/4//b/9v/2//b/9//4//n/+v/5//n/+P/4//n//f///wMAAgAFAAUA
BwAHAAYABQAEAAcACQAKAAsADgAOAA8ADgARABQAFQAVAA4ADAAIAAQA/P/7//n/+P/4
//n/+f/6//n/+P/4//f/+P/5//b/9f/z//L/8P/w//H/8P/v/+7/7//x//L/9P/z//L/
8P/u/+//8f/z//T/9P/0//P/8//r/+//8//0//T/+P/7//r/9f/4/wYAGgAwAEkAXwB0
AIUAiQB2AFMAOgA1ADIAGwD9//D/6//g/9P/y//G/8P/xf/L/9T/3//m/+v/7P/u/+//
7f/v//T/9P/0//T/8//z//P/9P/1//f/+P/4//b/8//z//P/9P/y//L/8v/0//X/9v/3
//j/9f/0//P/8v/0//b/9//3//X/9P/0//X/9f/z//b/9v/4//j/9//1//T/8//y//L/
9P/0//T/9P/z//T/9v/4//f/9v/1//b/+f/6//r/+//7//n/9//1//f/+P/5//r/+P/5
//v/+//5//v/+//7//7///8AAAIAAQABAAAAAAACAAUACAAHAAcABwAIAAoACgAKAAoA
CQAMAA4ADwAPAAwADAAMAAsADQAOABAAEQATABMAEwATABMAEgARABEAFAAVABUAFgAV
ABMAEgARABQAFAASABIAEAAOAA0ACwAJAAkACQAHAAoACgAKAAkABgAFAAQAAgAEAAUA
BgAEAAEAAQAAAAAA/f/7//n/+P/8//3//v/+//7//v/9//v//f///wEAAwAAAP///v/+
//7////+//3///8BAAMABQABAAEAAAD+/wIAAwAEAAUAAgACAAIAAgAFAAYABgAGAAcA
CAAJAAoACAAHAAYABQAGAAcABgAHAAUABQAEAAQABAAEAAQAAwADAAUABwAJAAcABQAD
AAEAAwADAAUABwAHAAYABgAGAAYABQAEAAEAAgADAAMABAABAAEAAAD/////AAABAAEA
AQABAP///////wEA///+/wEAAgABAAIA///+//z/+v/8//3//v///wAAAAAAAAEAAAD/
//7//f/+/wAAAAACAP3//v/+//7/AAD///////8BAP////8BAP7//f/9//z//v///wAA
AAD///3//P/9///////////////////////+//3/+//4//v//P/9//3/+v/4//z//v/+
//7//v/+//z//P/8//z/+v/6//r/+v/+/wAAAgAEAAAA/v/8//r//f/+////AAD+//7/
/v/9//z//P/7//r/+//8//3//v/9//z/+//6//3//f/+//7/AQACAAUABgAGAAUABgAG
AAkACgALAA4ADAALAAoADQARABQAFQAWABgAGAAXABIADwAKAAUA//8AAAAAAQD///z/
+v/5//j/+f/7//z//f/9//n/9//3//T/8v/y//T/9f/2//f/9//0//L/8f/y//X/9f/1
//b/9f/2//b/9v/2//P/8//z//X/+f/4//T/9P/z//D/8f8CABYAJgA8AFMAZwB+AIsA
iwB2AFUARABJADwAFwD5//L/6//a/9H/0//W/9P/z//R/9b/2//i/+n/7v/y//X/+f/5
//r/+f/4//f/9f/1//X/9v/3//n/+v/6//j/9f/1//X/9v/3//j/+f/8//j/+P/4//j/
9v/2//b/9v/5//r/+v/5//j/9v/1//X/+P/3//v//P/5//j/9v/z//b/9//4//r/+v/6
//r/+v/3//b/9v/2//n/+v/7//7//f/8//r/+f/9//3//f/9/wAAAAAAAAAA/f/9//7/
/f///wMABQAHAAQAAwACAAIABAAFAAUABgAHAAkACwAJAAkACQAKAAwADgAQABIAEwAQ
ABAADwANAA8AEAARABEAEwAUABYAFwAUABMAEgARABUAFgAXABkAGAAXABUAFAAWABUA
FQAVABgAGAAWABYAEwAQAA4ACwAOAA8AEAAPAA0ADAALAAkABwAHAAcABgAGAAcACAAG
AAQAAwABAAAAAwADAAMABAACAP///P/4//z//v//////AAABAAIAAwD///3/+//6//7/
AQACAAMAAAD///7//f/9////AAAAAAMAAwADAAMAAAAAAAAAAAACAAQABQAGAAQABAAE
AAQABQAFAAUABQAHAAcABQAFAAIAAQD///7/AQAEAAcACQAFAAUABQAFAAMAAwADAAMA
BQADAAMAAwACAAAA///+/wIAAwAEAAMAAgABAP///v/+/////////wAAAAAAAP///P/7
//j/9//6//3//P/8//7//v/8//z//f/+//7//v/9//3//f/9//v/+v/5//n/+//7//v/
+//8//z/+v/6//f/+P/4//j/+f/5//r/+//6//f/9v/3//j/+f/7//z/+v/5//j/9v/2
//X/9f/3//n/+f/5//n/9f/1//X/9f/5//v//P/8//n/+P/3//X/9P/0//b/+v/8//z/
/P/8//n/+P/3//b/+f/6//v//P/5//j/9//2//j/+P/4//j/+v/6//r/+v/3//b/9f/0
//b/+P/6//z/+//5//j/+P/2//b/9v/2//f/+P/5//r/+f/4//j/9//6//r//f/+////
AAADAAMABwAIAAgACAAKAAwADQANAAsADQAMAAwADwAQABMAFAAVABAADgAKAAQA////
//7/AAD9//3//P/7//r/+f/5//r/+//8//n/9v/1//P/8P/y//T/9P/0//T/8//z//L/
8f/y//H/7//x//L/9P/2//X/9P/z//H/7//x//P/9//4//T/8v/x//D/8f/+/w4AJAA8
AFEAZQB2AIcAjQB2AE0APAA9ADQAFwD7/+7/4//W/83/y//I/8X/yf/P/9T/2//k/+n/
6v/s/+//8f/z//b/9P/0//T/8//w/+//7//v//H/9P/2//b/9P/z//L/8v/0//T/9P/2
//T/9P/0//T/8//y//H/8P/0//b/9//3//T/8v/x//H/8v/x//X/9v/4//j/9//1//b/
9f/0//T/9f/2//f/+P/0//L/8f/w//H/8v/z//b/+P/4//f/9//4//f/9v/1//f/+P/5
//r/+f/5//r/+f/6//3//v///////////wAAAQABAAAAAAAEAAcACgAJAAYABQAFAAYA
CAAKAAwADQANAA4ADgANAAsADAANAA0AEAAQABEAEQAPAA8ADwAPABMAFAAVABcAFgAV
ABMAEgAQAA8ADwAPABIAFAAUABYAFAAQAA0ACQAKAAsADAALAAkACAAHAAUABAADAAIA
AAACAAMABAACAAAA///9//z//f/9//3//v/+//3//P/6//v//P/8//v//P/9//7////7
//n/9//2//r//f/+///////////////8//3//f/8/wAAAQACAAMA///+//3//P/+/wAA
AQACAAQABAAEAAQABAADAAIAAQACAAMAAgADAAEAAQAAAAAAAwAEAAUABQABAAEAAQAB
AP//////////AgABAAIAAwAAAP7//f/8//7///8AAP///f/9//z//P/7//v/+v/5//r/
/P/+/////P/7//j/9//7//3/+//6//r/+v/4//j/+P/4//f/9v/4//n/+v/7//n/+P/3
//f/+f/5//n/+f/2//b/9P/0//T/9v/3//j/+f/5//r/+//5//X/8//z//b/9//5//r/
9//3//f/9v/0//P/8//1//b/9//4//n/9v/1//T/8//1//f/+P/4//j/+P/4//f/8v/y
//T/9P/3//j/+f/6//f/9v/1//T/9P/0//T/9P/0//T/9P/0//L/8v/y//L/9f/2//f/
+P/1//T/8//y//P/9P/1//b/9v/2//X/9f/1//T/8//y//X/9v/3//j/9v/0//L/8f/0
//b/9//7//z///8AAAMAAgADAAMAAgADAAQABwAJAAgABwAKAAoADwAQABEAFAARAA8A
CQAGAAAA/P/3//f/+f/6//j/+f/3//b/9f/0//b/9//4//n/8//x//H/8P/u/+7/8P/w
//L/8v/x//H/7v/u//D/8P/w//D/8f/z//L/8v/y//L/7f/t/+//9f/3//T/9P/2//X/
9P/5/wgAGgAwAEoAYwBzAH4AewBlAEoAOwA4AC8AHAABAO//5v/b/87/x//J/8b/xf/L
/9X/3v/l/+b/5//m/+r/7f/x//P/9v/1//T/8//x/+7/7f/t/+3/8P/y//P/8v/w/+//
7v/u//H/8v/z//b/9P/0//T/9P/z//L/8f/w//P/9P/0//P/8v/w/+//7//y//H/9f/2
//b/9v/1//P/8v/x//D/8P/y//T/9v/4//T/8v/x//D/8//0//X/+P/2//b/9f/1//X/
9f/1//X/+f/6//v//P/6//n/+f/3//j/+//8//3//f/9//3//v/+//////8AAAIABQAI
AAcABgAFAAUABgAJAAoACwALAA0ADgAOAA0ADAAMAAwACwAPABAAEgATABEADwANAAsA
DQAOAA8AEQAPAA8ADgAOAA4ADQANAA0ADgAOAAwADAAKAAgABwAFAAgACQAKAAkACQAI
AAcABQAEAAMAAgAAAAAAAQACAAAA/v/9//v/+v/7//v/+//8//z/+//6//j/+f/6//r/
+f/6//v//P/9//r/+f/4//j/+v/9//7////+//3//P/7//r/+//7//r//v///wAAAQD/
//7//f/8//3//v/+//7/AAAAAAAAAAD//////////wAAAQAAAAEA/v/9//v/+v/8//7/
AAABAP3//f/9//3/+//7//v/+//+//3//v////z/+v/5//j/+v/7//z/+//5//n/+P/4
//b/9//3//f/+P/6//z//f/8//v/+P/3//n/+//5//j/+v/6//j/+P/2//b/9f/0//f/
+f/7//3/+v/4//b/9f/2//f/+P/5//r/+v/4//j/9P/2//f/+P/6//n/+f/5//j/9f/0
//X/9//3//j/+P/1//X/9f/0//T/8//z//X/9v/3//j/+f/2//X/9P/z//b/9//3//b/
+P/4//j/9//0//L/9P/4//r/+v/6//r/9//2//X/9P/1//b/9//4//j/+P/4//j/9v/2
//b/9v/4//j/+P/4//f/9v/1//P/9P/2//f/+P/2//b/9v/2//T/9P/0//T/+P/7////
AgABAAAAAQAAAAMAAwAFAAYABgAGAAYACAAJAAkACQANABEAFAAVABYAFgAUABEACgAK
AAYAAgD9//3//P/8//n/+f/4//j/+P/7//3//v////v/9f/x/+//8f/w//H/9P/1//b/
9//3//X/8v/w//D/8v/z//T/9v/z//L/8P/u//L/9f/3//f/9//3//b/8v/w//P/9v/9
/w4AHAAoADoAUwBpAHYAfwB1AF4ASwBEAD8AKgALAPX/7v/l/9j/1f/V/9D/zf/N/8v/
0P/Z/+D/5//w//L/8f/1//f/9P/y//L/8v/x//T/9f/3//n/+P/4//f/9P/1//X/9f/2
//b/9v/2//j/8//y//H/8P/z//T/9f/2//b/9v/1//P/9f/0//T/9f/2//X/+f/6//j/
9v/z/+//9P/1//b/+P/4//j/+P/4//b/9v/3//j/+P/4//j/+v/4//j/9//3//v/+//7
//v/+//6//n/+P/5//v//v//////AQABAAEAAAD///7//v8BAAMABAAGAAUABwAJAAcA
BwAHAAgACgANAA4ADwAPAAwADAALAAkADAAOABAAEQARABAAEAAPAA8ADwAPAA8AEAAQ
ABAAEQAPAA8ADgAOAA8ADwAQABEAEQAQAA0ADAAOAAwACwAJAAsACwALAAkACAAGAAQA
AQAEAAUABgAGAAIAAQAAAPz//f/9//z//P////////8AAP7/+//4//T/9//6//z//f/7
//v/+//7//r/+f/4//j/+//9//3//f/6//n/+P/3//n//f8AAAIAAgABAAAA///+//7/
/v/+/wEAAgACAAIAAQAAAP///v8BAAEAAQABAP/////9//3///////7//v8BAAIAAwAD
AP7//f/8//v//v///wAAAQAAAP3//P/7//v/+v/6//r//P/9//7//f/8//v/+f/4//v/
/f/+////+//6//n/9//5//n/9//3//v//f/7//r/+f/4//X/9P/4//r/+//8//j/9//2
//X/9v/2//b/9//5//n/+f/5//f/9v/z//L/8//2//j/+v/3//X/9P/z//X/8//z//X/
9v/3//n/+v/2//X/9P/y//X/9f/2//n/+P/3//b/9f/z//P/8//z//b/9//3//b/9P/y
//D/7f/0//L/8v/2//X/9P/z//L/8//0//X/9v/0//T/9P/0//P/8v/x//D/8//0//X/
9v/0//P/8//y//T/9P/0//T/9f/2//f/+P/2//X/8//y//X/+f/7//////8BAAAAAQAE
AAQABAAEAAcACQAKAAsADAAMAA0ADAAPABIAEwATAA0ACgAFAAAA/f/9//z//P/5//n/
+P/4//f/9v/2//X/+P/5//b/9f/0//L/7//u/+//7v/t/+z/7P/t/+3/7v/v/+7/7P/q
/+3/7//x//L/7//u/+z/6//p/+v/7f/w//D/8v/z//L/8f/2/wYAHAA0AEsAZQB4AIUA
hwBuAEkAOAA3AC4AFQD3/+r/4//S/8X/x//G/8H/wf/H/9D/2f/i/+P/5v/o/+f/5//t
//T/8//y//H/7//t/+v/6v/p/+v/7v/w//D/7v/t/+z/7P/q/+r/6v/s/+3/7v/v//D/
7f/s/+v/6v/s/+7/7//v/+3/7P/s/+3/7f/r/+7/7v/x//L/8v/x//H/7//t/+z/7v/u
/+7/7v/q/+r/6//s/+z/7P/s/+7/7//w//D/8f/x/+//7f/r//D/8v/0//b/8//z//T/
8//1//f/9//3//j/+f/6//z//P/7//n/+P/6//3/AAD///7//f/9//7/AQACAAMAAwAE
AAYABwAHAAYABgAGAAUACQAKAAwADQAMAAsACgAJAAoACgAKAAsADQANAAwADAAJAAcA
BgAFAAkACgAJAAoACQAGAAQAAQD////////9/wAAAAAAAP///P/7//r/+P/6//v//P/6
//j/9//1//T/8v/x//D/8P/y//H/8P/u/+//8P/w/+//8P/x//L/8//x/+//7f/s/+3/
7//v/+//8P/x//L/8//w//H/8f/w//T/9f/2//f/9P/0//T/9P/z//T/9P/0//f/+P/5
//r/+f/3//X/8//2//f/9v/3//X/9f/0//T/9//4//n/+f/3//f/9//3//X/8//x/+//
8v/x//L/8//1//T/9P/0//T/8//y/+//8P/x//H/8v/x//H/8P/v/+//8P/x//H/8f/x
/+//7//u/+//7P/q/+3/7v/t/+7/7P/s/+v/6v/s/+3/7v/v/+z/7P/s/+3/7f/t/+3/
7f/u/+7/7P/s/+n/6v/q/+r/7f/t/+7/7//u/+v/6v/r/+v/6//s/+z/7f/t/+3/7P/p
/+f/5v/n/+j/6f/q/+v/5//n/+f/5//o/+n/6f/o/+n/6v/r/+v/7P/m/+T/5v/n/+j/
6f/q/+j/6P/o/+j/6P/o/+j/6P/q/+r/6v/q/+n/6P/n/+b/6f/q/+v/7P/p/+j/5//m
/+b/5v/m/+b/5//o/+n/6v/n/+b/5f/k/+j/6v/s/+7/7v/u/+7/7v/x//L/8//0//b/
+P/6//z/+f/4//f/9v/6//z//v8AAAIAAgACAAIA///8//n/9v/z//L/8f/w/+z/6v/o
/+b/6f/q/+v/7P/r/+r/6f/o/+X/5P/j/+L/5P/k/+T/5P/j/+L/4f/g/+P/5P/l/+b/
5f/k/+P/4v/i/+L/4v/i/+T/5P/k/+T/4//i/+H/4P/p//L/+/8EABkALAA/AFIAVQBW
AFcAWABGADYAJgAWAAQA8v/g/87/yP/E/8D/vP/A/8L/xP/G/8v/0P/V/9r/3v/g/+L/
5P/i/w==
         </WaveFormData>
      </LeadData>
      <LeadData>
         <LeadByteCountTotal>10000</LeadByteCountTotal>
         <LeadTimeOffset>0</LeadTimeOffset>
         <LeadSampleCountTotal>5000</LeadSampleCountTotal>
         <LeadAmplitudeUnitsPerBit>4.88</LeadAmplitudeUnitsPerBit>
         <LeadAmplitudeUnits>��V</LeadAmplitudeUnits>
         <LeadHighLimit>2147483647</LeadHighLimit>
         <LeadLowLimit>268435456</LeadLowLimit>
         <LeadID>V1</LeadID>
         <LeadOffsetFirstSample>0</LeadOffsetFirstSample>
         <FirstSampleBaseline>0</FirstSampleBaseline>
         <LeadSampleSize>2</LeadSampleSize>
         <LeadOff>FALSE</LeadOff>
         <BaselineSway>FALSE</BaselineSway>
         <ExcessiveACNoise>FALSE</ExcessiveACNoise>
         <MuscleNoise>FALSE</MuscleNoise>
         <LeadDataCRC32>2883287729</LeadDataCRC32>
         <WaveFormData>
AgACAAIAAgAEAAQABAAEAAIAAgACAAIAAgACAAIAAgACAAIAAgADAAMAAwADAAMABQAE
AAQABQAFAAUABQAHAAcACQALAAsADAANABAAEAAQAA4ADgALAAoACgAJAAgABAACAP//
+//7//r/+v/7//v/+//7//v/+v/6//r/+v/7//3//v8CAAIAAQAAAAAA/v/9//3//f//
//////8AAAAAAAAAAAAAAgADAAMABAACAAIAAwADAAEAAQABAAEABwAMAA8AEwAXAB0A
IAAnADEAPQBIAE8AUgBaAGQAZABTADkAIgARAPH/xv+p/5//n/+j/6P/o/+i/5//nf+j
/6z/uf/G/9f/5v/w//X/+P/5//r//P/+/wAA//8AAP///v/+/////////wEAAgACAAIA
BQAGAAYABgAEAAQABAAEAAMAAwADAAMABQAFAAQABAACAAIAAgADAAMAAwADAAMABQAF
AAUABAADAAIAAQAAAAIAAQABAAEAAQAAAAAAAAD+//7//v/+//7//////wAA/v/+//7/
/v/+//7//f/9/////v/9//z/+//6//n/+P/6//n/+f/5//j/9//2//X/9v/2//b/9P/y
//H/8P/v/+7/7v/t/+z/6f/p/+j/6P/n/+b/5P/j/+X/5f/l/+T/4//i/+H/4f/f/9//
3v/e/+D/3v/e/9//3//f/+D/4P/k/+X/5v/m/+b/5//o/+n/7v/w//H/8v/y//P/9v/3
//n/+f/6//v//P/9//7////+//7//v/+/wEAAQABAAEAAwADAAMABAADAAIAAgABAAIA
AgACAAMAAQABAAEAAQD////////+//7///8AAAEAAAABAAEAAQADAAIAAQABAP//AAAB
AAEAAwACAAIAAgACAAIAAgACAAIAAwADAAIAAgACAAIAAgACAAIAAQABAAIAAgACAAIA
AQABAAIAAgACAAIAAgABAAMAAwADAAQAAgABAAEAAQABAAEAAQABAAIABQAGAAcABAAC
AAEA//8AAAEAAwAEAAQABAAEAAQABAAEAAQABAADAAMAAwAEAAQABQAFAAUABQAEAAQA
BAAFAAUABQAGAAQAAgACAAIAAgACAAIAAwABAAAAAAABAAQABAAFAAYABAAEAAQABAAE
AAMAAwADAAUABQAGAAYABgAHAAcABwAFAAUABQAFAAEAAQACAAIABAAFAAUABQAFAAUA
BQAFAAMAAwADAAMABQAFAAQAAgAEAAQABAAEAAYABgAGAAYABgAGAAYABgAEAAQABAAE
AAIAAgACAAIABAAEAAQABAAEAAQABAAEAAYABgAGAAYABAAEAAQABAAGAAYABwAHAAUA
BQAFAAUABAAEAAUABQAHAAcACQAJAAgACQAIAAgACwAQABIAFgAUABQAEQAOAAwACwAK
AAcABAACAP///f/8//z//f/9//3//f/9//z//v/+//7//v/9//3/AAABAAMAAwAEAAQA
AwADAAMAAwADAAMABAAEAAIAAgACAAIABAAFAAcACAAGAAcABwAHAAkACQAJAAkADAAP
ABMAFwAbACAAJQArADEAPABHAFIAWABgAGYAYQBNADQAIQANAOj/w/+v/6v/r/+v/63/
rP+p/6f/qf+u/7f/xP/R/+D/7P/x//b/+//+/wAABAACAAAAAgACAAIABAAFAAUABQAH
AAgACAAIAAcACAAIAAgACQAKAAsADAALAAsACwALAAkACQAIAAgACgAKAAoACwAKAAkA
CAAHAAkACQAJAAgABgAGAAYABgAHAAcACAAJAAkACAAIAAgABgAGAAYABgAHAAcABgAG
AAQABAAEAAQABAAEAAMAAwADAAIAAQAAAP7//v/+//7/AAD////////+//3//P/7//z/
/P/8//r/+f/3//X/8//z//T/9P/0//P/8//y//L/7v/s/+n/5//p/+n/6f/o/+f/5v/l
/+X/5f/l/+T/5P/l/+T/5f/n/+X/5f/m/+b/6v/r/+z/7P/s/+3/7v/v//T/9v/3//j/
+P/5//z//f/9//3//v///wMABQAHAAkACgAKAAoACgALAAsACwALAA0ADQANAA4ADQAM
AAwACwALAAwADQAPAAwACwAKAAkACwALAAsACgAKAAsADAANAA0ADQAMAAsADQAMAAsA
CwALAAwADQANAA0ADAAMAAwADAAMAAwADAAMAA0ADQAMAAwADAAMAAwACgAKAAkACQAK
AAoACgAKAAsACwAMAAwACgAKAAoACQAKAAsADAAOAAwACwALAAsACwALAAsACwANAA8A
DwAPAAwACgAJAAcACAAJAAsADAAMAAwADAAMAAoACgAKAAoACwALAAsADAAMAA0ADQAN
AA8ADgAOAA4ADwAPAA8AEAAPAAwACwAKAAwADAAMAA0ACwAKAAoACwALAAoACgAKAAwA
DAAMAAwADAALAAsACwALAAsADAAMAAwADQANAA0ADwAPAA8ADwAMAAsACwAKAAoACwAL
AAsACQAJAAkACQALAAsACwALAAsACwAMAAwACgAKAAoACgAIAAgACAAIAAoACgAKAAoA
DAAMAAwADAALAAoACQAIAAoACgAKAAoACgAKAAoACgAKAAoACgAKAAkACQAJAAkACwAL
AAoACgALAAsACwALAAsACwANAA8ADQAOAA8AEgAQABIAEAAQAA4ADAANAA0ADgALAAoA
CAADAAEAAAAAAAMAAwADAAMAAgAAAP///v8AAAAAAQABAAQABQAFAAUABAAEAAMAAwAD
AAMAAwADAAYABgAGAAYABAAEAAUABQAGAAYABgAHAAcABwAHAAcACQAJAAwADQAPABEA
FwAeACMAKQAxAD4ARwBOAFQAXgBmAGUAUwA6AB8ACwDy/8//r/+j/6X/q/+v/6z/p/+l
/6X/qv+z/8D/zf/c/+r/8f/2//v/AAACAAAAAAD+/wAAAAAAAAEAAwAEAAUAAwAEAAQA
BAAFAAYABgAGAAYABgAGAAYABwAHAAcABwAJAAkACAAIAAYABgAGAAcACQAJAAkACQAG
AAUABAACAAQABAAEAAQABQAFAAYABwAGAAQAAwACAAQABAAEAAQAAwADAAIAAgAAAAAA
AAAAAAIAAgABAAEA///+//3//P/+//7//v/+//7//f/9//3/+v/5//j/9//4//j/+P/2
//b/9f/0//P/8v/y//H/8P/x//H/8P/w/+//7v/s/+v/7f/t/+3/7P/q/+j/5v/l/+P/
4//i/+L/5P/i/+L/4//h/+H/4v/i/+b/5//o/+j/6P/p/+r/6//u//D/8f/y//b/9//6
//v//f/9//7///8AAAEAAgADAAQABAAEAAQAAwADAAMAAwAFAAUABQAGAAQABAAFAAUA
BAAEAAQABQAFAAUABQAFAAQAAwACAAAAAAABAAIAAwAEAAUABQAFAAcABgAFAAUABQAG
AAcABwAFAAQABAAEAAQABAAEAAQAAgADAAMAAgAEAAQABAAEAAYABgAFAAUABQAEAAMA
AgADAAMABAAEAAIAAgACAAEAAwADAAMABAAEAAMAAwADAAUABQAFAAUAAwAFAAUABQAD
AAIAAgABAAEAAQACAAIAAgACAAIAAgAEAAQABAAEAAMAAwADAAQAAgADAAMAAwAFAAQA
BAAEAAMAAwADAAQABAACAAIAAgADAAQABQAHAAUABAAEAAUABQAEAAQABAACAAIAAgAC
AAMAAwAEAAUABQAFAAYABgAEAAUABQAFAAUABQAFAAUABQAFAAYABgAFAAUABAADAAMA
AwADAAMABQAFAAUABQAHAAcABgAEAAQABAAEAAQABAAEAAQABAAEAAQABAAEAAYABgAG
AAYABAAEAAQABAACAAIAAgACAAQABAAEAAQAAgACAAIAAgACAAIAAgACAAQABAAEAAQA
AgADAAMAAwADAAMAAwACAAMABQAGAAcABgAHAAYABwALAAsADAANABAAEAASABAAEgAP
AAwADAAJAAgABQAEAAAA/f/7//r/+//9//7////+//3/+//6//r/+v/6//v//P8AAAIA
AwABAAIAAgABAAEAAQABAAEAAQACAAIAAgAEAAQABAAFAAMABAAEAAQABQAFAAUABQAH
AAcABwAIAAsADwAVABsAIgApADMAPwBMAFUAXABkAGwAagBXADkAIAAJAOv/wv+f/5P/
mf+f/6H/of+e/5v/nf+j/67/u//K/9v/6P/w//X/+P/5//r//P/+//7//v8AAAAAAAAA
AAEAAQABAAAAAAD///7/AQACAAIAAgACAAIAAgACAAMAAwADAAMAAQABAAAAAAABAAIA
AwAFAAMAAwADAAMAAwADAAMAAgACAAIAAgACAAMAAwAEAAUABAACAAEAAAACAAIAAgAC
AAEAAQAAAAAAAAAAAAAAAAAAAAAA//////3//P/7//r/+v/6//r/+v/7//v//P/9//r/
+f/4//f/9P/0//T/8v/y//H/8P/v//D/8P/v/+7/7f/t/+z/7P/r/+r/6P/n/+f/5//n
/+b/5f/k/+P/4//j/+P/4v/i/+L/4P/g/+H/3//f/+D/4P/j/+X/5//o/+j/6f/q/+v/
8P/y//P/9P/2//f/+v/7//3//f/+/////v///wAAAQAAAAAAAAAAAAEAAQABAAEAAQAB
AAEAAgAAAAAAAQABAAIAAgACAAMAAAD///7//f8AAAEAAgACAAEAAQABAAEAAgADAAMA
AwADAAIAAQABAAAAAAAAAP//AAAAAAEAAgAAAAAAAAAAAAAAAQABAAAAAgACAAIAAgAC
AAIAAQABAAAAAAAAAAAAAQABAAIAAgAEAAQABAADAAEAAQABAAIAAgABAAEAAQADAAMA
AwADAAEAAwADAAMAAwACAAIAAQABAAEAAgACAAIAAgACAAIABAAEAAQABAACAAEAAAAA
AAAAAQABAAEAAQAAAAAAAAABAAEAAQACAAQAAgACAAIAAAAAAAAAAQADAAIAAgADAAMA
AgACAAIAAQAAAP///v//////AAABAAEAAQACAAIAAAABAAEAAQABAAEAAQABAP////8A
AAAA/v////////8BAAEAAQABAAMAAwADAAMAAwABAP7//v/+//7//v/+////AAABAAIA
AAAAAAAAAAAAAAAAAAAAAAAAAAAAAAAA/v/+//7//v8AAAAAAAAAAP7//v/+//7/AAAA
AAAAAAAAAAAAAAAAAP7//v//////AQABAAEAAQD+//7//////wEAAQADAAMABQAHAAcA
CAAJAAwADAAOAA0ADgAMAAoABwAFAAMA///+//z/+f/3//j/+P/5//n/+f/5//n/+P/6
//r/+v/6//n/+f/8//3//f/9//7//v////////////////8AAAAA/v/+//7//v//////
AAAAAAIAAwADAAMAAwADAAMAAwAEAAUACQANABUAGAAdACcAMQA8AEcATgBUAF4AZgBh
AEkALgAbAAUA4P+3/6P/nf+f/6H/o/+i/53/m/+d/6T/r/+8/8v/3P/q//H/9P/1//b/
+P/6//r//P/+//7//v/8//3//f/9//3//v/+//7/AAACAAMABAADAAIAAQAAAAEAAQAB
AAEAAwADAAIAAgACAAIAAgADAAEAAQABAAEAAwADAAMAAgAEAAQABAAEAAIAAQABAAEA
AQAAAAAAAAAAAAAAAAAAAP3//f/8//z//v/+//7//v8AAAAA/////////v/9//z//P/8
//z//P/8//v/+//7//j/9//2//X/9P/0//T/8v/0//P/8v/x//D/8P/v/+7/6//r/+r/
6v/r/+r/6P/n/+X/5f/l/+T/4f/g/9//3//i/+P/4//k/+T/4v/i/+P/4f/h/+L/4v/j
/+P/4//i/+b/5//o/+n/7P/u/+//8P/y//P/9v/3//n/+f/6//v//P/9//7///8AAAAA
AAAAAAMAAwADAAMAAQABAAEAAgAAAAAAAQABAAIAAgACAAMAAQABAAEAAQADAAMAAwAC
AAMAAwADAAMABAAFAAUABQAFAAQAAwADAAMABAAFAAUABAACAAEAAAAAAAAAAAAAAAIA
AwADAAIAAAAAAAAAAAACAAIAAQABAAMABAAFAAYABAADAAMAAgAEAAQABAADAAMAAwAD
AAQAAwABAAAA//8BAAEAAQABAP//AQABAAEAAgACAAMAAwADAAMABAAEAAIAAgACAAIA
BAAEAAQABAABAAEAAQACAAAAAQABAAEAAgACAAMABAAFAAUABQAGAAQAAgACAAIAAAAA
AAAAAQADAAIAAgADAAMAAgACAAIABAAEAAQABAAEAAMAAwADAAIAAQABAAAAAQADAAQA
BQAEAAMAAgABAP////8AAAAAAgADAAMAAwADAAMAAwADAAUABQAFAAUABQAFAAYABgAF
AAQAAwACAAIAAgACAAIAAAAAAAAAAAACAAIAAgACAAAAAAAAAAAAAgACAAIAAgAAAAAA
AAAAAP7//v/+//7/AQADAAQABQADAAMAAwACAAIAAwADAAMAAQADAAMABQAJAAkACgAL
AA4ADgAQAA4ADgALAAgACAAJAAgABQAEAAAA/f/7//r//P/9//3//f///////v/+//3/
/P/7//v/+//+//////8BAAIAAgABAAEAAQABAAEAAwAEAAQABAAEAAQABAAFAAMABAAE
AAQABwAHAAcABwAFAAEAAQAEAAsADwAVABsAIAAjACkAMwA8AEcAUABWAF4AYABTAD0A
JgAXAAEA3v/B/7P/sf+z/7X/tf+u/6v/qf+r/7L/vf/I/9X/5v/y//X/9v/3//j/+v/8
//7//v8AAAAAAAAAAAEAAQABAAEAAgACAAIAAQACAAIAAgACAAIAAgACAAYABwAIAAkA
BgAFAAMAAgADAAQABQAHAAYABQAEAAMABQAFAAUABAAEAAQABAAEAAQAAwADAAMAAwAC
AAIAAgACAAIAAgACAP/////+//7//v/+//7//v8AAAAA/////wEAAAD///7//P/8//z/
/P/8//v/+//7//r/+f/4//f/9v/2//b/9P/2//X/9P/z//H/8P/u/+z/6//r/+r/6v/r
/+r/6P/n/+f/5//n/+b/4//i/+H/4f/h/+H/4P/g/+L/4P/g/+H/4f/h/+L/4v/k/+X/
5v/m/+f/5//n/+f/7P/u/+//8P/0//X/+P/5//v/+//8//3//v///wAAAQACAAIAAgAC
AAIAAQAAAP//AQADAAUACAAGAAYABwAHAAUABAADAAMABQAFAAUABQAFAAUABQAEAAUA
BQAFAAUABgAHAAcABwAHAAYABQAFAAUABgAHAAcABwAGAAYABgAFAAQAAwACAAQABQAF
AAQABAAEAAQABAAGAAYABQAFAAQABAAEAAQAAwADAAQABAAGAAYABgAFAAMAAwADAAQA
BgAFAAUABQAEAAMAAgABAAMABQAFAAUAAwACAAIAAQADAAMABAAEAAIAAgACAAIABAAE
AAQABAAFAAUABQAGAAQABQAFAAUAAwACAAIAAgAFAAUABQAGAAYABAAEAAQABAAEAAQA
BQAHAAYABgAHAAUABAAEAAQABgAGAAYABgAGAAUABQAFAAMAAwAEAAQABQAHAAgACQAH
AAcABwAHAAUABQAGAAYABAAFAAUABQAHAAcABwAHAAcABwAHAAcABQADAAQABgAIAAgA
CAAIAAYABgAGAAYABgAGAAYABgAGAAYABgAGAAYABgAGAAYABQAEAAMAAgADAAQABQAG
AAgACAAIAAgACAAIAAgACAAGAAYABgAHAAcABwAHAAcABwAGAAYABwAHAAcABwAJAAcA
CQALAAsADAANABAAEAAUABIAEgAPAAoACgAJAAgABgAGAAUAAwD///7//v//////////
/////v/+//7//v/+//////8CAAUABQAFAAYABQADAAIAAQABAAEAAQACAAQABAAEAAQA
AgADAAMABAAFAAYACAAJAAkACQAJAAkACQAMAA8AEwAbACEAJgArADMAPQBIAFMAXABk
AHAAcABdAD8AIAAJAO3/xv+j/5X/l/+h/6X/of+c/5v/m/+h/7D/wf/S/+H/7v/2//v/
/v////7//v/+//7/AAACAAIAAgAAAAEAAQABAAMABAAEAAQAAwAEAAQABAAGAAYABgAG
AAcABwAHAAcABQAFAAQABAAGAAYABgAHAAgACQAKAAsACgAJAAgABgAGAAYABgAGAAYA
BQAFAAUABwAGAAYABgAEAAQABAAEAAUABQAEAAQABAAEAAQABAACAAIAAQABAAEAAAD/
//7/AAAAAAAAAAAAAP///////wAA///+//3//P/8//z/+v/8//v/+v/5//b/9v/1//T/
8f/x//D/8P/w//D/7//v/+3/7f/t/+z/6//q/+n/6f/p/+n/6P/o/+j/5v/m/+f/6f/p
/+r/6v/s/+3/7v/u//D/8f/y//P/9P/2//f/+P/8//3/AAABAAEAAQACAAMAAwADAAMA
AwAEAAQABAAEAAUABQAFAAUABQAFAAUABgAIAAgACQAJAAYABgAGAAcACQAJAAkACQAJ
AAkACQAIAAYABQAEAAMABgAHAAcABwAFAAQAAwADAAUABgAHAAcABwAGAAYABgAGAAYA
BgAGAAYABwAHAAYABAAEAAQABAAGAAYABQAFAAcACAAJAAoACAAHAAcABgAGAAYABgAF
AAUABQAFAAYACAAHAAcABwAFAAUABQAFAAUABwAHAAcABwAGAAYABQAHAAcACAAIAAYA
BgAGAAYABAAEAAQABAADAAMAAwAEAAYABwAHAAcABQAEAAQABAAHAAcABwAIAAgABgAG
AAYABgAGAAYABwAJAAgACAAJAAgABgAFAAQABgAGAAYABgAEAAMAAwADAAUABQAGAAYA
BQAFAAQAAwAEAAUABgAHAAcABwAIAAgABgAHAAcABwAHAAcABwAHAAcABwAHAAcAAwAB
AAIABAAGAAYABgAGAAYABgAGAAYABgAGAAYABgAGAAYABgAGAAQABAAEAAQABgAGAAYA
BgAEAAQABAAEAAYABgAGAAYABgAGAAYABgAGAAYABgAGAAUABQAFAAUABwAHAAYABgAH
AAcABwAHAAkACQALAA0ADwAQABEAFAATABQAEQAQAAsACAAIAAcACAAFAAQAAgABAP//
/v/+///////////////+//7//v/+//7//////wAAAQABAAEABAAEAAMAAwADAAMAAwAD
AAIAAgACAAIAAgACAAMAAwAEAAQABAAFAAMAAwADAAMAAwAHAAwAEQAVABsAIQAmACsA
NwBBAEoAUQBYAGQAbABiAEkALwAaAP//1f+w/5//n/+l/6f/p/+j/57/nf+f/6f/tP/B
/9D/4f/u//T/9//4//f/+v/8//z//P/+/wAAAAAAAAIAAwADAAMAAQACAAIAAgABAAIA
AgACAAQABAAEAAQABQAFAAUABQAFAAUABAAEAAQABAAEAAUAAwADAAMAAwADAAMAAwAC
AAQABAAEAAQAAwABAAAA//8BAAAAAAAAAAAAAAAAAAAA//////7//v8AAAAAAAAAAP7/
/v/9//3////+//3//P/6//r/+v/6//r/+f/5//n/9v/1//T/8//y//L/8v/w//L/8f/w
/+//7f/s/+r/6P/o/+n/6f/q/+n/6P/m/+X/4//j/+P/4v/i/+L/4v/j/+H/4f/g/+D/
3v/c/9z/3f/f/9//4P/g/+D/4f/i/+L/5v/n/+j/6f/q/+z/7f/u//D/8f/0//X/9f/1
//b/9//5//v//f///wAAAAAAAAAAAAD///7//f/9//3//f/+//7//v///////v/+//7/
//////////////////////7///////////8AAAEAAQABAP///v/9//3///8AAAEAAQAB
AAAAAAAAAAAAAAAAAAAAAAABAAEAAAAAAAAAAAAAAAAAAAD/////AAAAAAAAAAABAAEA
AgACAAEAAAD///3//f/9//3//v8AAP////////3//f/9//3//v8BAAIAAwADAAIAAgAB
AP////8AAAAAAAAAAAAAAAAAAAAAAAAAAP3//f/9//7/AAABAAEAAQABAAAAAAAAAP//
/////wAAAAD+//7//v8AAAAAAAABAP///v/+////AAAAAAEAAgACAAIAAgACAAEA///+
//3//////wAAAAAAAAEAAQABAP///////////////wAAAAAAAAEAAQABAP//////////
AQABAAEAAQADAAEAAgACAAEAAAD///7/AAAAAAAAAAACAAIAAgACAAIAAgACAAIAAAAA
AAAAAAAAAAAAAAAAAAAAAAAAAAAAAAAAAAAAAAACAAMAAwADAAIAAQAAAP7/AAABAAEA
AQABAAMAAwAFAAkACQAKAAsAEAAQABIAEAAQAA0ACgAKAAcABgADAAIAAAD9//v/+v/6
//v/+//7//n/+f/4//j/+P/4//j/+f/7//7///////3//v/+//3//f/9//3//f///wAA
AAAAAP7//v/+////AgAEAAUABgAGAAUABAADAP////8BAAQACQAPABUAGQAcACMAKwA3
AEAARwBOAFgAYgBiAFEAOQAmABUA9f/O/7X/rf+t/6v/qf+p/6T/of+h/6f/rv+7/8T/
0f/g/+r/7//0//n/+v/8//7//v/8//7//v/+//7///////////8AAAAAAAABAAIAAgAC
AAIAAgACAAIAAQABAAEAAQABAAEAAAAAAAIAAgACAAMAAQABAAEAAQADAAMAAwACAAAA
AAAAAAAAAgABAAEAAQD///7//v/+/wAAAAAAAAAA//////7//v/+//7//v/+//3//P/6
//n/+v/6//r/+v/4//j/+P/4//j/9//3//f/9v/1//T/8//0//T/9P/y//H/7//t/+v/
7P/s/+v/6v/q/+v/6//s/+r/6P/l/+P/4f/h/+H/4P/h/+D/3//f/9//3//e/97/3v/c
/9z/3f/f/9//4P/g/+D/4f/i/+L/4v/j/+T/5f/o/+r/6//s//D/8f/0//X/9f/1//b/
9//5//v//f///wAAAAAAAAAAAQABAAEAAQADAAMAAwAEAAIAAgADAAMAAgACAAIAAwAD
AAMAAwADAAUABQAFAAQAAQABAAEAAQAEAAUABQAFAAUABAADAAMAAwAEAAUABQAEAAIA
AQAAAAEAAgADAAQAAgADAAMAAgADAAQABQAGAAQABAADAAMABAAEAAQABAABAAEAAgAC
AAIAAgACAAEAAwADAAMABAAEAAMAAwADAAEAAQABAAEAAwAFAAUABQAFAAQABAADAAEA
AQACAAIABQAGAAcACAAHAAYABQAEAAUABQAFAAYABgAHAAcABwAHAAYABgAGAAYABQAE
AAQABgAEAAQABAAGAAYABgAHAAUABAAEAAUABwAGAAYABgAGAAYABgAGAAMAAQAAAP//
AgADAAUABgAEAAUABQAFAAUABQAFAAUAAwADAAQABAACAAMAAwADAAQABQAGAAcABQAF
AAUABQAHAAkACgAIAAUABAADAAIABAAEAAQABAAEAAQABAAEAAQABAAEAAQABAAEAAQA
BAAGAAYABgAGAAUABAAEAAMABQAFAAUABQAEAAQABQAFAAMAAwAFAAUABwAJAAkACgAJ
AAwADAAOAA4ADgALAAgACAAHAAYAAwACAAAA/f/7//j/+P/5//n/+v/7//z//P/6//r/
+v/6//v/+//+/////////wAAAAD///////////////8AAAAAAAAAAAAAAAD/////AAAA
AAIAAwADAAMAAwADAAMAAwAGAAUABwANABMAGgAhACsAMwA8AEUATABUAFwAYgBVADkA
HgAPAPv/2v+5/6v/q/+v/7P/sf+q/6X/o/+l/6z/u//I/9f/5v/w//H/9P/3//b/9v/6
//z//P/+//7//v/8//3//f/9////AAAAAAAAAQACAAIAAgAAAAAAAAAAAAIAAwAEAAUA
AwADAAIAAgAAAAAAAAABAAEAAQABAAEAAQABAAEAAAACAAIAAgACAAAA////////AQAA
AAAAAAD+//7//v/+//3//f/8//z//v/+//7//v8AAAAA//////3//P/7//r/+v/6//r/
+v/6//n/+f/5//j/9//2//X/9P/0//T/8v/y//H/8P/v/+7/7v/t/+z/6f/p/+j/6P/n
/+b/5P/j/+H/4f/h/+D/4P/g/+D/4f/h/+H/4P/g/97/3P/c/93/3//f/+D/4P/g/+H/
4v/i/+b/5//o/+n/7P/u/+//8P/x//H/8//z//f/9//4//n/+v/7//z//f8AAAAAAAAA
AAMAAwADAAMAAgABAAAAAAACAAIAAwADAAIAAgACAAMAAwADAAMAAwADAAMAAwACAAEA
AQABAAEAAgADAAMAAwADAAIAAQABAAEAAgADAAMAAwACAAIAAgACAAIAAgACAAIAAwAD
AAIAAgACAAIAAgACAAIAAQABAAAAAAAAAAAA/////wAAAAAAAAAAAAD//////////wAA
AAD///////8BAAEAAQABAAAAAQAAAP//AAAAAAEAAQAAAP/////+//7//v/+//7///8A
AAEAAgD///////8AAAIAAwADAAMAAQAAAAAAAAABAAEAAQACAAIAAAAAAAAAAgACAAIA
AwABAAAAAAABAP///v/+//7/AAAAAAAAAAAAAP////////3//f/+//7///8BAAIAAwAC
AAEAAAD///7///8BAAIAAAABAAEAAQD///////////3//f/9//3///////7/AAAAAAAA
AAAAAAAAAAAAAAAAAAAAAAAAAAAAAAAAAAAAAP7//v/+//7///8AAAEAAgACAAIAAgAC
AAAAAAAAAAAA/v/+//7//v/+//7//v/+/wAAAAAAAAAAAAAAAAAAAAADAAQABQAGAAkA
CgALAAwACgAKAAoACgAJAAgABwAGAAIAAAD+//z/+//6//n/+P/5//r/+//8//v/+v/5
//j/+f/6//v//P/8//z//P/8//z//P/8//z//v/+//7//v/+//7//v/+/wAAAAAAAAAA
/v/+//7//v/+//7//v/+/wIABgAKAA4AFQAaAB8AJAAuADgAQgBMAFMAWABdAGIASQAy
ABsABADp/9D/t/+e/5z/nP+c/5z/nv+e/57/nv+s/7r/yP/W/9//5v/t//T/9//4//n/
+v/4/w==
         </WaveFormData>
      </LeadData>
      <LeadData>
         <LeadByteCountTotal>10000</LeadByteCountTotal>
         <LeadTimeOffset>0</LeadTimeOffset>
         <LeadSampleCountTotal>5000</LeadSampleCountTotal>
         <LeadAmplitudeUnitsPerBit>4.88</LeadAmplitudeUnitsPerBit>
         <LeadAmplitudeUnits>��V</LeadAmplitudeUnits>
         <LeadHighLimit>2147483647</LeadHighLimit>
         <LeadLowLimit>268435456</LeadLowLimit>
         <LeadID>V2</LeadID>
         <LeadOffsetFirstSample>0</LeadOffsetFirstSample>
         <FirstSampleBaseline>0</FirstSampleBaseline>
         <LeadSampleSize>2</LeadSampleSize>
         <LeadOff>FALSE</LeadOff>
         <BaselineSway>FALSE</BaselineSway>
         <ExcessiveACNoise>FALSE</ExcessiveACNoise>
         <MuscleNoise>FALSE</MuscleNoise>
         <LeadDataCRC32>2423264536</LeadDataCRC32>
         <WaveFormData>
AAAAAAAAAAACAAIAAgACAAIAAQABAAIAAgACAAIAAgACAAIAAgACAAIAAgACAAIAAgAC
AAIAAwAFAAUABQAIAAYABgAIAAkACgAKAAoACgAOAA4ADwAPAA8ADwAPAA8ADQANAA0A
DAALAAoACQAIAAUAAwACAAAAAAD///////8BAAEAAQACAAAAAAD//////f/9//z//P/+
//7//v/+//7/////////AQABAAEAAQD//wAAAAAAAAEAAQABAAEAAwAGAAkACwAPABkA
KAA8AFYAdwCcAMAA5gANATUBSgE/ARcB1QCDACAAuf9f/yr/LP9E/1T/X/9q/3T/ev+G
/5T/pf+0/8T/0v/f/+f/7P/v//L/8//2//n/+P/4//j/+P/6//r/+v/7//7//v/+//7/
/P/9//3//P/+//7//v/+//3//f/9//3//f/9//3//f/9//3//f/8//z//P/8//z//P/8
//z//P/6//r/+v/6//z//P/8//v/+f/5//n/+f/7//v/+//7//v/+v/6//v/+f/4//j/
9//5//n/+f/5//n/+v/6//n/+f/5//n/+f/5//j/+P/4//T/9P/0//T/9v/2//b/9P/0
//L/8f/x/+7/7v/t/+3/7P/s/+z/7P/q/+n/6P/n/+n/6f/n/+f/5v/l/+T/4v/h/+D/
3//f/9//3//e/93/3//g/+H/4v/m/+f/6f/r/+3/7//y//T/9//5//v//f/9////AQAB
AAIABQAFAAcABwAIAAgABwAHAAcABwAGAAYABgAGAAYABAADAAMAAgACAAIAAgABAAEA
AQABAAEAAQABAAAAAAAAAAAAAAABAAEAAQABAAEAAgACAAIAAwAFAAUABQAFAAQAAwAD
AAMABwAHAAYABgAGAAYABgAHAAcACAAIAAkACgAKAAoACgAKAAoACgAKAAoACgALAAsA
CgAKAAoACwAJAAkACAAIAAoACgAKAAoACgAKAAoACQAIAAgACAAIAAoACgAKAAkABwAH
AAcABgAGAAcABwAGAAYABwAHAAcABgAGAAYABgAHAAcABwAHAAcABwAHAAcABQAFAAUA
BQAFAAQABAAEAAQABAAEAAQABAAEAAQABAAEAAQABAAEAAQABAAEAAQABAAEAAQABAAE
AAMAAwADAAMAAwADAAQABAAEAAQABAAEAAMAAwADAAEAAQABAAEAAwADAAMAAwADAAMA
AwADAAQABAADAAMABQAFAAYABAAEAAQABAAEAAIAAgACAAIAAgACAAIAAgACAAIAAgAC
AAIAAgACAAIAAgACAAIAAgACAAIAAgACAAMAAwAEAAQAAgACAAIAAgACAAIAAgACAAIA
AgACAAIAAgACAAMAAwAFAAUACAAIAAYACAAJAAoADAAMAAwADgAMAA0ADQANAA0ADQAN
AA0ADQANAAwACwAKAAkACAAFAAEAAAD+//7//f/9//3//f//////AAAAAAAA////////
///+//7//v/+//7//v/+//3//f/9//3///////////8AAAAAAAABAP///////wEABAAD
AAcACwATACAAMgBIAGMAggCmAMwA8QAZATwBQwEtAfsAtQBaAPf/lf9I/yz/Pv9U/1//
aP9y/3j/gv+O/5v/qv+6/8j/1//h/+r/7f/u//H/+P/3//j/+P/4//j/+v/6//r/+//+
//7//v/+//z//f/9//z//v/+//7//v////////////3//f/9//3//////////v/+//7/
/v/+//7//v/+//7//P/8//z//P/8//z//P/7//3//f/9//3/+//7//v/+//9//z//P/9
//v/+v/6//n/+f/5//n/+f/5//r/+v/5//f/9//3//f/+f/4//j/+P/2//b/9v/2//b/
9v/2//T/9v/0//P/8//w//D/7//v//D/8P/w//D/7P/r/+r/6f/p/+n/5//n/+b/5f/k
/+L/4f/g/9//3//h/+H/4P/f/9//4P/h/+L/5P/l/+f/6f/r/+3/8P/y//P/9f/3//n/
+//9//////8CAAUABQAHAAcACAAIAAcACQAJAAkACAAGAAYABgAGAAYABQAFAAQAAgAC
AAIAAQABAAEAAQABAAEAAQAAAAAAAgACAAIAAwADAAMAAwADAAIAAgACAAMAAwADAAMA
AwAFAAUABgAHAAcABwAGAAYACAAIAAgACQAHAAgACAAJAAoACgAKAAoADAAMAAwADAAM
AAwADQANAAwADAAMAA0ACwALAAoACgAMAAwADAAMAAwADAAMAAsACAAIAAgACAAIAAgA
CAAHAAkACQAJAAgACAAJAAkACAAGAAcABwAHAAgACAAIAAgABwAHAAcABwAHAAcABwAH
AAcABwAHAAcABwAGAAYABgAEAAQABAAEAAYABgAGAAYABAAEAAQABAAEAAQABAAEAAQA
BAAEAAQABAADAAMAAwAFAAUABQAGAAYABgAGAAYABgAFAAUABQAFAAUABQAFAAMAAwAD
AAMABQAFAAUABQAEAAQAAwADAAMAAwAEAAQABAAEAAQABAACAAIAAgACAAQABAAEAAQA
AgACAAIAAgAEAAQABAAEAAYABgAFAAUABQAEAAMAAgAEAAQABAAEAAIAAgACAAIAAgAC
AAIAAgAFAAUABQAFAAYABgAGAAgACQAKAAoACgAKAAwADAANAAsACwALAAsADQANAA0A
DQAMAAsACgAJAAkABwAGAAYAAgACAAEAAQD//////////wIAAgACAAEA/////////v/+
//7//v/+//7//v////////////////8BAAEAAgACAAEAAQAAAP//AQADAAYABwAHAAcA
DQAYACYAOgBVAHQAmAC8AN8ABQEqAT8BNQEPAdUAiAAvANH/dv84/zD/SP9Z/2L/bP90
/37/iP+X/6b/tv/E/9P/3//m/+v/8P/z//T/9f/4//j/+P/4//r/+v/6//v//P/8//z/
/P/8//3//f/8//7//v/+//7//f/9//3//f/9//3//f/9//3//f/9//z//P/8//z//P/8
//z//P/8//z//P/8//z//v/+//7//f/7//v/+//7//v/+//7//v/+//6//r/+//7//r/
+v/5//n/+f/5//n/+f/6//r/+f/5//n/+f/5//n/+P/4//j/9v/2//b/9v/2//b/9v/0
//b/9P/z//P/8v/y//H/8f/w//D/8P/w/+z/6//q/+n/6v/r/+r/6//o/+f/5v/k/+P/
4v/h/+H/4//j/+L/4f/h/+L/4//k/+b/5//p/+v/6//t//D/8v/1//f/+f/7//3///8B
AAEAAAADAAMABQAHAAgACAAHAAcABwAHAAYABAAEAAQABAAEAAMAAwACAAAAAAAAAP//
///////////9//3//P/8//7//v/+///////////////+//7//v///wEAAQABAAEAAQAB
AAIAAwAFAAUABAAEAAYABgAGAAcABQAGAAYABwAIAAgACAAIAAgACAAIAAgACAAIAAkA
CQAKAAoACgALAAkACQAIAAgACAAIAAgACAAIAAgACAAHAAgACAAIAAgACAAIAAgABwAF
AAUABQAEAAYABwAHAAYABAAFAAUABQAEAAQABAAEAAMAAwADAAMAAwADAAMAAwADAAMA
AwADAAUABAAEAAQABAAEAAQABAAEAAQABAAEAAIAAgACAAIAAgACAAIAAgACAAIAAgAC
AAQAAwADAAMAAwADAAMABAACAAIAAgACAAQAAwADAAMAAwADAAMAAwADAAMAAwADAAMA
AwADAAMAAgACAAEAAQADAAMABAACAAIAAgACAAIAAAAAAAAAAAACAAIAAgACAAIAAgAC
AAIABAAEAAQABAACAAIAAgACAAIAAgACAAIAAgACAAIAAQABAAIAAgACAAIAAgACAAIA
AgACAAIAAgAAAAAAAAAAAAEAAwAEAAUAAwAGAAYABgAIAAkACgAKAAoACgAMAAwADwAP
AA8ADwARABEAEQARABAADgAMAAoACwAKAAcABQACAAAAAAD/////////////AQACAAIA
AgD///////////7//v/+//7/AAAAAAAAAQABAAEAAQABAP///////wAAAAAAAAEAAQAD
AAUAAwAEAAUABwANABcAJAA8AFYAdwCaAMAA5AALATUBTgFDAR8B4wCRADAAy/9r/yz/
Jv8+/1D/W/9m/3D/ev+G/5b/pf+2/8b/1P/f/+n/7v/v//L/9f/4//f/+P/4//j/+P/6
//r/+v/7//r/+v/6//r//P/9//3//P/8//z//P/8//v/+//7//v//f/9//3//f/9//3/
/f/8//z//P/8//z//P/8//z//P/6//r/+v/6//z//P/8//v/+//7//v/+//9//3//f/9
//v/+v/6//v/+//6//r/+f/5//n/+f/5//n/+v/6//n/+f/5//n/+f/5//j/+P/4//b/
9v/2//b/+P/4//j/9v/0//L/8f/x//L/8v/x//H/7v/u/+7/7v/s/+v/6v/p/+n/6f/n
/+f/5v/l/+T/4v/j/+L/4f/h/+H/4f/g/9//3//g/+H/4v/m/+f/6f/r/+v/7f/w//L/
9//5//v//f///wEAAwADAAQABwAHAAkACQAKAAoACQAHAAcABwAGAAYABgAGAAYABAAD
AAMAAgACAAIAAgABAAMAAwADAAMAAQABAAAAAAACAAIAAgADAAMAAwADAAMAAgACAAIA
AwADAAMAAwADAAMAAwAEAAUABwAHAAYABgAGAAYABgAHAAcACAAIAAkACgAKAAoACgAK
AAoACgAKAAoACgALAAsADAAMAAwADQALAAsACgAKAAwADAAMAAwACwAKAAkABwAIAAgA
CAAIAAgACAAIAAcABwAHAAcABgAGAAcABwAGAAQABQAFAAUABgAGAAYABgAFAAUABQAF
AAUABQAFAAUABQAFAAUABQADAAIAAgACAAIAAgACAAIAAgACAAIAAgACAAIAAgACAAQA
BAAEAAQAAgACAAIAAgAEAAMAAwADAAMAAwADAAQAAgACAAIAAgAEAAMAAwADAAMAAwAD
AAMAAQABAAEAAQABAAEAAQABAAIAAgABAAEAAwADAAIAAgACAAIAAgACAAIAAgACAAIA
AgACAAIAAgACAAIAAgACAAIAAgACAAIAAAAAAAAAAAACAAIAAgACAAIAAgACAAIA////
/wAAAAACAAIAAgACAAAAAAAAAAAAAgACAAIAAgAAAAAAAQABAAMAAwAGAAYABgAIAAkA
CgAIAAgACAAKAAwADQANAA0ACwALAAsACwALAAsACgAJAAkACQAJAAcAAwACAAAAAAD9
//3//f/9//////8AAAAAAAD///////////7//v/+//z//P/8//z//f/9//3//f//////
/////wAAAAAAAAEAAQABAAEAAwACAAMABQAJABMAHgAuAEYAYQCAAKQAygDvABcBPAFH
ATEB/wC3AFwA8/+R/0T/JP80/0r/V/9i/2z/cv98/4r/mf+o/7j/yv/Z/+X/6v/t//D/
8f/y//X/9v/2//b/9v/4//j/+P/5//r/+v/6//r//P/9//3//P/8//z//P/8//v/+//7
//v/+//7//v/+//7//v/+//6//r/+v/6//r/+v/6//r/+v/6//r/+v/6//r/+v/6//n/
+f/5//n/+f/5//n/+f/5//n/+P/4//n/+//6//r/+f/5//n/+f/5//f/+P/4//f/9//3
//f/9//3//b/9v/2//T/9P/0//T/9P/0//T/8v/w/+7/7f/t/+3/7v/u/+//7f/s/+v/
6v/q/+n/6P/n/+f/5//l/+X/4v/h/+D/3v/f/97/3f/d/93/3f/c/9v/2//c/93/3v/e
/9//4f/j/+X/5//q/+z/8f/z//X/9//3//n/+//7//7/AQABAAMAAQACAAIAAQADAAMA
AwACAAIAAgACAAIAAAD//////v/+//7//v/9//3//f/9//3/+//7//r/+v/8//z//P/9
//v/+//7//v//v/+//7///////////////////8AAAEAAQABAAAAAAAAAAAAAAABAAEA
AgACAAMABgAGAAYABgAGAAYABgAGAAYABgAHAAcABAAEAAQABQAFAAUABAAEAAQABAAE
AAQAAgACAAIAAQACAAIAAgACAAIAAgACAAEAAwADAAMAAgACAAMAAwACAAAAAQABAAEA
AgACAAIAAgD/////////////////////AQABAAEAAQABAAAAAAAAAAAAAAAAAAAA/v/+
//7//v/+//7//v/+/wAAAAAAAAAA/v/+//7//v8AAP////////3//f/9//7//v/+//7/
/v/+//3//f/9//3//f/9//3////////////+//3//P/7//7//v/9//3//f/9//7//v/8
//z//P/8//7//v/+//7//P/8//z//P/8//z//P/8//z//P/8//z//P/8//z/+//7//z/
/P/8//z//P/8//z//P/8//z//P/8//z//P/8//7///////////8CAAIAAgAEAAUABgAG
AAYABgAIAAgABwAHAAcABwAJAAkACQAJAAkACAAHAAYABwAGAAMAAQAAAP7//v/9//3/
/f/9//3/+//8//z//P/9//3//f/9//z//P/8//z/+v/6//r/+//7//v/+//7//v/+//7
//z//v/+///////////////+/wEABQANABcAJAA0AEwAaQCIAKwAzgDxABUBMgExAREB
2QCTAD4A4f+J/0j/NP9I/1z/Zf9s/3T/fP+E/5L/of+y/8D/0P/d/+X/6v/t/+7/8f/y
//f/+P/4//j/+P/4//j/+P/5//r/+v/6//r/+v/7//v/+v/8//z//P/8//3//f/9//3/
+//7//v/+//9//3//f/8//r/+v/6//r//P/8//z//P/8//z//P/8//r/+v/6//n/+//7
//v/+//5//n/+f/5//n/+P/4//n/+//6//r/+f/5//n/+f/5//n/+v/6//n/+f/5//n/
+f/3//b/9v/2//b/9v/2//b/9P/0//T/8v/0//L/8f/x/+7/7v/t/+3/7P/s/+z/7P/s
/+v/6v/p/+n/6f/n/+f/5v/l/+T/4v/h/+D/3//f/+H/4f/g/9//3//g/+H/4v/i/+P/
5f/n/+v/7f/w//L/8//1//f/+f/7//3//////wAAAwADAAUABQAGAAYABQAHAAcABwAG
AAQABAAEAAQABAADAAMAAgACAAIAAgABAP//////////AQABAAAAAAAAAAAAAAABAAEA
AQABAAEAAgACAAIAAwADAAMAAwADAAUABQAGAAcACAAHAAUABAAGAAYABgAHAAcACAAI
AAkACAAIAAgACAAKAAoACgAKAAgACAAJAAkACgAKAAoACwALAAsACgAKAAgACAAIAAgA
CAAIAAgABwAIAAgACAAIAAgACAAIAAcABwAHAAcABgAGAAcABwAGAAYABwAHAAcABgAG
AAYABgAFAAUABQAFAAUABQAFAAUAAwADAAMAAwAFAAQABAAEAAQABAAEAAQABAAEAAQA
BAAEAAQABAAEAAQABAAEAAQABAAEAAQABAAEAAMAAwADAAMAAwADAAQABAAEAAQABAAE
AAMAAwADAAUABQAFAAUAAwADAAMAAwADAAMAAwADAAQABAADAAMAAwADAAIABAAGAAYA
BgAGAAQABAAEAAQABAAEAAQABAAEAAQABAAEAAQABAAEAAQABAAEAAQABAACAAIAAgAC
AAQAAwADAAQABAAEAAQABAACAAIAAgACAAQABAAEAAQABAAEAAQABQADAAMAAwAGAAgA
CAAKAAsACgAKAAoACgAMAAwADQANAA8ADwAPAA8ADwAPAA8ADgANAAwACwAKAAcABQAE
AAIAAgABAAEAAQABAAEAAQACAAIAAgABAAEAAQABAAAAAAAAAAAAAAAAAAAAAQABAAEA
AQABAAEAAQABAAIAAgACAAMAAwADAAMAAwAEAAcACQAPABcAJAA2AFAAbwCSALgA3gAF
AS8BSgFHAScB7wChAEQA3/+B/zj/JP88/1T/W/9m/3L/ev+E/5L/pf+4/8r/2P/j/+v/
8P/x//L/8//0//f/+v/6//r/+v/6//r/+v/7//7//v/+//7//P/9//3//P/8//z//P/8
///////////////////////9//3//f/8//7//v/+//7//v/+//7//v/+//7//v/+//z/
/P/8//v//P/9//7////9//3//f/9//3//P/8//3//f/8//z/+//7//v/+//7//v//P/8
//v/+//7//v/+//7//r/+v/6//r/+v/6//r/+P/4//j/9v/3//b/9v/3//T/9P/z//P/
8P/w//D/8P/w/+//7v/t/+v/6//p/+n/6v/p/+j/5v/n/+b/5f/l/+X/5f/k/+P/4//k
/+X/5v/o/+n/6//t//H/8//2//j/+f/7//3///8DAAUABwAHAAgACwALAA0ADAAMAAsA
CQAJAAkACQAIAAoACgAKAAoACAAHAAcABgAGAAYABgAFAAMAAwADAAMABQAFAAQABAAE
AAQABAAFAAMAAwADAAMABgAGAAYABwAFAAUABQAFAAcABwAIAAkACQAJAAgACAAIAAgA
CAAJAAsADAAMAA0ADAAMAAwADAAOAA4ADgAOAAwADAANAA0ADAAMAAwADQAPAA8ADgAO
AAwADAAMAAwADAAMAAwACwAMAAwADAAMAAoACgAKAAkACwALAAsACgAIAAkACQAIAAoA
CwALAAsACAAIAAgACAAJAAkACQAJAAkACQAJAAkABwAHAAcABwAJAAgACAAIAAgACAAI
AAgACAAIAAgACAAIAAgACAAIAAYABgAGAAYACAAIAAgACAAGAAUABQAFAAUABQAFAAYA
BgAGAAYABgAGAAUABQAFAAcABwAHAAcABwAHAAcABwAFAAUABQAFAAgACAAHAAcABwAF
AAQABAAGAAYABgAGAAYABgAGAAYABgAGAAYABgAGAAYABgAGAAQABAAEAAQABgAGAAYA
BgAIAAgACAAIAAYABgAFAAUABgAGAAYABgAGAAYABgAGAAYABgAGAAYABgAGAAYABgAH
AAcABwAHAAoACgAKAAwADQAOAA4ADgAOABAAEAARABMAEwATABMAEQARABEAEQAQAA8A
DgANAAoABwAFAAQABAAEAAMAAwADAAMAAwADAAIAAgACAAEAAQABAAEAAAAAAAAAAAAA
AAAAAAABAAEAAwADAAMAAwADAAMABAAEAAIAAwADAAMAAwAFAAgACwAPABcAJQA4AE4A
aACJALAA0gD2ACEBRQFGASkB8wCpAEsA4v+D/zv/KP88/1L/XP9n/3D/dv+C/47/nv+v
/77/0P/g/+n/7//y//P/9P/3//r/+f/8//z//P/8//7//v/+////AAAAAAAAAAD+////
///+/wAAAAAAAAAAAQABAAEAAQD///////////////////7/AAAAAAAAAAD+//7//v/+
//7//v/+//7//v/+//7//f////////////3//f/9//3//f/8//z//f/9//z//P/7//v/
+//7//v/+//8//z/+//5//n/+f/5//n/+P/4//j/+P/4//j/+P/2//b/9v/0//b/9P/z
//P/8v/y//H/8f/u/+7/7v/u/+z/6//q/+n/6f/p/+f/5//k/+P/4v/g/+H/4P/f/9//
4P/f/93/2//c/97/4P/i/+T/5f/n/+n/6//t//D/8v/1//f/+f/7//3///8BAAEAAgAF
AAUABwAHAAgACAAHAAcABwAHAAYABgAGAAYABgAEAAMAAwACAAQABAAEAAMAAQABAAEA
AQABAAEAAAAAAAIAAgACAAMAAwADAAMAAwAEAAQABAAFAAUABQAFAAUABwAHAAgACQAL
AAsACgAKAAgACAAIAAkACwAMAAwADQAMAAwADAAMAAwADAAMAAwADAAMAA0ADQAKAAoA
CgALAAsACwAKAAoACgAKAAoACgAKAAoACgAJAAoACgAKAAoACgAKAAoACQAJAAkACQAI
AAYABwAHAAYABAAFAAUABQAEAAQABAAEAAUABQAFAAUABQAFAAUABQAFAAUABQAFAAUA
BAAEAAQAAgACAAIAAgACAAIAAgACAAQABAAEAAQAAgACAAIAAgACAAIAAgACAAIAAQAB
AAEAAQABAAEAAgACAAIAAgACAAIAAQABAAEAAQABAAEAAQABAAEAAQABAAEAAQABAAEA
AgACAAEAAQABAAEAAAAAAAAAAAAAAAAAAgACAAIAAgAAAAAAAAAAAAAAAAAAAAAAAAAA
AAAAAAAAAAAAAAD/////AAAAAAAAAAAAAAAAAAACAAIAAgACAAAAAAAAAAAAAgADAAMA
AwADAAYABgAGAAYABwAIAAgACQAKAA0ADgAOAA0ADAALAA0ADQANAA0ADQAMAAsACgAI
AAYAAgD//wAA/v/+//3/+//7//v/+//9//7//v/+//3//f/9//3/+v/6//r/+v/8//z/
/P/9//3//f/9//3/////////AAD+//7///////3//f///wIAAwAJAA8AFwAoADwAVgB1
AJgAugDeAAMBKQE8ATEBBwHHAHUAFACx/1//Mv82/0z/Wv9j/2z/cv96/4T/kv+h/7D/
vv/Q/9v/4//q/+3/7P/x//T/9f/2//b/9v/2//j/+P/4//n/+P/4//j/+P/4//n/+f/4
//j/+P/4//j/9//3//f/9//5//n/+f/5//n/+f/5//j/9v/2//b/9v/3//j/+f/6//j/
+P/4//j/9v/2//b/9f/3//f/9//3//f/9//3//f/9//2//b/9//5//j/+P/3//X/9f/1
//X/9//4//j/9//1//X/9f/1//X/9P/0//T/8v/y//L/8v/w//D/8P/u//D/7v/t/+3/
7P/s/+v/6//q/+r/6v/q/+j/5//m/+X/4//j/+H/4f/g/9//3v/c/9v/2v/Z/9n/2f/Z
/9j/1//Z/9r/2//c/97/3//h/+P/5f/n/+r/7P/t/+//8f/z//b/+f/8//3//P//////
AQABAAIAAgABAAMAAwADAAIAAAAAAAAAAAAAAP/////+//7//v/+//3//f/9//3//f/9
//3//P/8//z//P/8//3///////////8CAAIAAgADAAEAAQABAAEAAwADAAQABQAFAAUA
BAAEAAYABgAGAAcABQAGAAYABwAKAAoACgAKAAgACAAIAAgACAAIAAkACQAGAAYABgAH
AAcABwAGAAYABAAEAAQABAAGAAYABgAFAAIAAgACAAIABAAEAAQAAwADAAMAAwACAAIA
AwADAAIAAgADAAMAAwAAAAAAAAAAAAEAAQABAAEAAQABAAEAAQABAAEAAQABAP///v/+
//7/AAAAAAAAAAACAAIAAgACAAAAAAAAAAAAAAAAAAAAAAACAAIAAgACAAAA////////
AQABAAEAAgACAAIAAgACAAIAAQABAAEAAQABAAEAAQD//////////wEAAQABAAEAAAAA
AP////8BAAEAAgACAAAAAAAAAAAAAAAAAAAAAAAAAAAAAAAAAAAAAAAAAAAA/f/9//7/
/v8AAAAAAAAAAAAAAAAAAAAAAAAAAAAAAAD+//7//////wEAAQAEAAQABAAGAAcACAAH
AAYABQAGAAYABwAHAAcACQAJAAkACQAJAAkACAAHAAgABwAGAAMA///+//z//P/9//3/
/f/9//3//f/+//7//P/7//v/+//7//r/+v/6//r/+v/6//r//f/9//3//f/7//v/+//7
//7//v/+/////f/9//3///8CAAMAAwALABMAIgA2AE4AaQCKAKwA0ADzABcBMgExAQ0B
1QCRAD4A4f+J/0b/NP9I/1z/Z/9s/3L/fP+E/5D/of+w/77/0P/f/+X/7P/v/+7/8f/0
//X/9v/2//b/9v/4//j/+P/5//r/+v/6//r//P/9//3//P/8//z//P/8////////////
/f/9//3//f/9//3//f/8//7//v/+//7//v/+//7//v/+//7//v/+//z//P/8//v/+//7
//v/+//7//v/+//7//v/+v/6//v//f/8//z/+//7//v/+//7//n/+v/6//n/+f/5//n/
+f/5//j/+P/4//f/+P/5//r/+f/4//f/9P/1//T/9P/1//T/9P/z//P/8f/w/+//7v/t
/+3/7f/t/+3/7f/r/+v/6P/n/+b/5P/l/+T/4//j/+T/4//h/9//4P/i/+T/5v/m/+f/
6f/r/+3/7//y//T/9//5//v//f/9////AQABAAQABwAHAAkACQAKAAoACQAJAAkACQAI
AAoACgAKAAoABgAFAAUABAAGAAYABgAFAAMAAwADAAMAAwADAAIAAgAEAAQABAAFAAMA
AwADAAMABgAGAAYABwAFAAUABQAFAAUABQAGAAcACQAJAAgACAAIAAgACAAJAAsADAAM
AA0ADAAMAAwADAAMAAwADAAMAAwADAANAA0ADgAOAA4ADwAPAA8ADgAOAA4ADgAOAA4A
DAAMAAwACwAMAAwADAAMAAoACgAKAAkACwALAAsACgAIAAkACQAIAAgACQAJAAkACQAK
AAsADAAJAAkACQAJAAkACQAJAAkABwAHAAcABwAHAAYABgAGAAgACAAIAAgACAAIAAgA
CAAIAAgACAAIAAgACAAIAAgACAAIAAgACAAKAAkACQAJAAgABwAGAAYABwAIAAkACgAI
AAcABwAHAAkACQAJAAkACQAJAAkACQAJAAkACQAJAAgACAAHAAcACQAHAAgACAAIAAgA
CAAIAAoACgAKAAoACAAIAAgACAAIAAgACAAIAAgACAAIAAgACgAKAAoACgAIAAgACAAI
AAgACAAIAAgACAAIAAgACAAKAAoACgAKAAoACgAKAAoADAAMAAwADAANAA4ADwAQABEA
EgATABQAFAAUABQAFAAUABQAFAAUABQAFAAUABQAEwASABEAEAANAAwACwAKAAgACAAI
AAgACAAIAAgACAAIAAgACAAIAAYABgAGAAYACAAIAAgACAAIAAgACAAIAAgACAAIAAgA
CAAIAAgACAAKAAoACgAKAA0ADgAPABAAHgAqADYAQgBhAIAAnwC+AN8AAAEhAUIBFwHu
AMUAnABLAPz/rf9e/1//YP9h/2L/bf94/4P/jv+g/7D/wP/Q/9v/5P/t//b/+v/8//7/
AAAAAA==
         </WaveFormData>
      </LeadData>
      <LeadData>
         <LeadByteCountTotal>10000</LeadByteCountTotal>
         <LeadTimeOffset>0</LeadTimeOffset>
         <LeadSampleCountTotal>5000</LeadSampleCountTotal>
         <LeadAmplitudeUnitsPerBit>4.88</LeadAmplitudeUnitsPerBit>
         <LeadAmplitudeUnits>��V</LeadAmplitudeUnits>
         <LeadHighLimit>2147483647</LeadHighLimit>
         <LeadLowLimit>268435456</LeadLowLimit>
         <LeadID>V3</LeadID>
         <LeadOffsetFirstSample>0</LeadOffsetFirstSample>
         <FirstSampleBaseline>0</FirstSampleBaseline>
         <LeadSampleSize>2</LeadSampleSize>
         <LeadOff>FALSE</LeadOff>
         <BaselineSway>FALSE</BaselineSway>
         <ExcessiveACNoise>FALSE</ExcessiveACNoise>
         <MuscleNoise>FALSE</MuscleNoise>
         <LeadDataCRC32>3294923569</LeadDataCRC32>
         <WaveFormData>
AgACAAIAAgADAAQABQAFAAUABQAFAAUABQAFAAUABQAHAAcABwAHAAUABQAFAAUABwAH
AAcACAAIAAgACgAKAAwADQAOAA8ADwARABEAEQARABIAEgASABQAFAAWABYAFQATABIA
EQAQAA8ADAAKAAkABwAFAAYABQACAAEA//8CAAUABgAHAAcABgADAAIAAAAAAP///v//
/wAAAQACAAIAAgABAAAAAQACAAMABAACAAIAAgADAAMAAwADAAMACAAJAAsADAAOABYA
IwA1AE4AbACRALkA3wAJATMBTAFIASkB6ACPACwAzP97/0X/N/9E/1H/Wv9j/2v/dv+C
/4//nv+t/77/zf/b/+X/6//x//X/9//5//r/+P/5//n/+f/8//7/AAABAAAAAAABAAEA
AQABAAEAAQABAAEAAQABAAAAAAD///7///8AAAEAAgABAP///v/9//7///8AAAEA////
///////8//z//P/7//z//f/+/////v/+//3//P/+//3//f/9//z//P/8//3//P/7//r/
+f/7//z//f/+//3//P/7//r//P/8//z//P/8//z/+//7//n/+P/3//f/+f/6//v//P/7
//n/9//2//f/9v/1//X/9P/0//P/8v/x/+//7f/r/+v/6//s/+z/6v/o/+j/5//o/+b/
5v/l/+X/5f/m/+b/5v/m/+f/6P/r/+3/8P/y//T/9v/3//n//P///wEAAgADAAUABwAI
AAkACQAKAAsADgAPABEAEgAQAA8ADgANAA0ADQANAAwACwALAAsACwAJAAgABgAEAAcA
CAAIAAkABgAGAAUABQAFAAUABQAFAAcABwAHAAgABwAHAAYABgAHAAkACwAMAAsACgAK
AAoACwAMAA4ADwAPABAAEAARAA8ADwAPABAAEwATABMAEwASABEAEAAQABIAEQARABEA
EQASABIAEgAQABAAEAAOAA8AEAARABIAEQAQAA8ADgAPAA8ADwANAA8ADwAPAA8ADQAM
AAoACAAJAAoACgALAAwACwAKAAkACgAKAAkACAAKAAoACwALAAoACgAJAAkACgAKAAoA
CgAIAAgACAAIAAoACgAKAAkACQAJAAkACgAJAAgABwAGAAYABgAHAAgABwAHAAcABwAH
AAYABgAGAAYABgAIAAgABQAFAAUABQAGAAYABwAIAAgABwAFAAQABwAHAAYABQAFAAYA
BgAGAAUABQAFAAUACQAKAAkACAAGAAYABgAGAAYABgAGAAYABgAGAAYABgAFAAQAAwAC
AAMABAAFAAYABAAEAAQABAAGAAYABQAFAAcABwAHAAcABgAFAAQAAwAEAAUABgAHAAYA
BQAEAAMABQAFAAYABgAGAAgACAAKAAkACgALAAsADgAPABAAEwATABIAEQAQABIAFAAU
ABQAEwATABMAEgAQAAwACQAGAAQAAgADAAQAAAAAAP////8DAAMAAwAEAAYABAAEAAQA
AwABAP///v///wAAAQADAAMAAgABAAAAAAAAAAAAAAACAAIAAwADAAEAAQABAAIABwAH
AAoACgAQABsAKwA+AFgAeQCfAMcA7wAdAUIBUAE/ARABxQBmAAQAqf9h/z3/QP9N/1b/
W/9j/2z/eP+D/5L/of+w/8H/z//b/+X/6//v//P/9//4//b/9//3//f/+P/6//z//f/+
//7///////3//f/9//3//v///wAAAQAAAAAA///+//7//v/+//7/AAD////////9//3/
/f/9//7///8AAAEA/v/+//7//f/9//3//f/9//3//v/+//7//P/7//v/+//7//z//f//
//7//f/8//v/+v/6//r/+v/8//z//P/8//v/+v/5//j/+f/6//r/+//5//j/9//3//j/
+P/4//j/+P/3//b/9v/z//L/8f/x//L/8v/x//D/7//t/+v/6f/q/+n/6f/o/+j/5v/m
/+X/4v/g/+D/3//g/+H/4//k/+P/4v/i/+L/5f/n/+r/7P/t//D/8v/1//T/9//5//r/
//8BAAMABAAFAAUABgAHAAgACQALAAwADQANAA0ADQAJAAkACQAIAAkACQAJAAkABwAG
AAQAAgAEAAQAAwADAAUABgAGAAcABQAFAAUABQAHAAcABwAIAAgABwAFAAQABgAHAAgA
CAAKAAoACwAMAAsACgAKAAkACgAMAA0ADwAOAA0ADAAMAA8ADwAPAA8ADwAPAA8AEAAO
AA0ADQANAA4AEAARABIAEQAQAA8ADAANAA4ADwAQABAAEAAQABAADgANAAwACQANAA0A
DQANAAoACgAJAAgACQAKAAoACwAMAAsACgAJAAoACgAJAAgACgAKAAsACwAKAAoACQAJ
AAgACAAIAAgACgAKAAoACgAJAAgABwAFAAYABwAIAAoACQAIAAcABgAHAAYABgAGAAcA
BwAHAAcABQAEAAQABAAFAAYACQAKAAgABwAGAAUABwAGAAYABgAHAAcABgAGAAUABQAE
AAMABAAGAAcACAAGAAUABAADAAMABAAFAAgABgAGAAYABgAFAAQAAwACAAUABgAHAAgA
BQAEAAMAAgADAAQABQAGAAcABwAHAAcABgAFAAQAAwAEAAUABgAHAAYABQAEAAMABQAF
AAUABQAGAAYABgAIAAcACAAIAAgACgALAA4ADwAOAA8ADwAOABAAEAAQABIAFAAUABMA
EwARABAADwAMAA0ADAAKAAgABQAEAAEAAAABAAEAAwADAAMABAAEAAIAAQAAAP///f/9
//7///8AAP////////7/AAAAAAAAAAACAAIAAgACAAIAAQAAAP//AwAEAAcABwAEAAQA
CgARAB8ANABQAHEAkwC3AN8ACQE2AVABTQEwAfUAoAA8AN3/hf9D/y7/O/9K/1P/W/9m
/3D/ef+G/5f/pv+3/8n/1//j/+n/7f/z//P/8v/0//X/9f/1//j/+v/8//3//f/8//z/
+//9//3//f/9//3//f/9//3/+//8//z//P/9//7///8AAP///f/8//v//f/9//3//f/9
//3//f/9//r/+v/6//n/+v/7//z//f/8//z/+//6//z/+//7//v/+v/6//r/+//6//n/
+P/3//f/+P/5//r/+f/4//f/9v/4//j/+P/4//j/+P/3//f/9f/0//P/8//z//T/9f/2
//X/8//x//D/8P/w//D/8f/w//D/7//u/+3/6//p/+f/6f/p/+r/6v/p/+b/5f/j/+T/
4v/i/+H/4f/h/+L/4v/g/+D/4f/i/+b/5//p/+r/7P/u/+//8f/0//f/+f/6//3///8B
AAIABAADAAMAAwAGAAcACQAKAAoACQAIAAcABwAHAAcABgAFAAUABQAFAAIAAgABAAAA
AQACAAIAAwAAAAAA/////wEAAQABAAEAAQABAAEAAgABAAEAAAAAAAEAAwAFAAYABQAE
AAQABAAGAAYABwAHAAcACAAIAAkABwAHAAcACAALAAsACwALAAkACQAJAAoADAALAAsA
CwALAAwADAAMAAsACgAJAAYABwAIAAkACgAKAAoACgAKAAkACQAJAAcACQAJAAkACQAG
AAYABQAEAAUABgAGAAcACAAHAAYABQAFAAYABgAGAAYABgAHAAcABwAGAAQAAwADAAQA
BQAGAAUABAADAAIABAAEAAQAAwADAAMAAwAEAAIAAgACAAIAAgACAAMABAAEAAMAAgAB
AAIAAgADAAQAAgACAAQABAABAAEAAQABAAIAAgADAAQABAADAAEAAAADAAMAAgABAAMA
BAAEAAQABAADAAIAAQAFAAQABQACAAAAAAAAAAAAAgACAAIAAgACAAIAAgACAAAAAAAA
AAAAAQACAAMABAACAAIAAgACAAIAAgACAAIAAgABAAEAAQABAAEAAQABAAMAAwADAAMA
AgABAAAA//8BAAEAAQABAAMABAAEAAQABQAEAAUABQAHAAkACgANAAsACwANAA4ADgAO
AA4ADgASABIAEgARABAADwANAAsACQAIAAcABQAAAAAAAAD+//7//f/9////AQABAAIA
AgD///7//f/8//z//P/9//7//P/8//3//v/+//7//v/+/wAAAAAAAAAA//////7//f8D
AAUABAADAAMABAAIAA4AHQAzAEwAagCPALUA2QAFATMBTgFMATEB9gCdADYA1v+B/z//
K/84/0f/Uv9Z/2P/bv96/4n/mP+p/7r/yf/Z/+X/6//v//H/8//1//T/9P/1//X/9f/2
//j/+v/7//v/+v/6//n/+v/7//z//f/7//v/+//7//n/+v/6//r/+//8//3//v/9//v/
+v/5//r/+//8//3/+//7//v/+//6//r/+v/5//r/+//8//3/+v/6//n/+P/5//n/+v/7
//r/+v/6//v/+f/5//n/+f/6//r/+v/6//n/+P/3//b/9//4//n/+v/4//j/9//3//f/
9v/1//X/9v/2//b/9v/1//P/8f/w//L/8v/y//P/8P/w/+//7v/u/+3/7P/r/+z/6//r
/+r/6f/m/+X/4//j/+L/4//j/+H/4f/i/+L/4v/i/+P/5P/o/+n/6//s/+3/8P/y//X/
9//7//7/AAABAAMABQAGAAcABwAIAAkACgALAA0ADgAMAAsACgAJAAgACQAKAAoABwAH
AAcABwAGAAYABQAEAAYABgAFAAUABAAEAAMAAwAFAAUABQAFAAMAAwADAAQABQAFAAQA
BAAGAAcACAAIAAcABgAGAAYABwAIAAoACwAJAAoACgALAAsACwALAAwADwAPAA8ADwAN
AA0ADQAOABAADwAPAA8ADwAQABAAEAAOAA4ADgAMAA4ADgAOAA4ADQAMAAsACgAMAA0A
DgANAA4ADQAMAAsACgAKAAkACAAJAAoACgALAAoACQAIAAcABwAIAAgACAAGAAYABwAH
AAgACAAHAAcACAAIAAgACAAGAAYABgAGAAYABgAGAAUABQAFAAUABgAEAAQABAAEAAYA
BgAHAAgABgAFAAQAAwAEAAQABQAGAAQABAAGAAYABQAFAAUABQAHAAYABgAGAAYABQAD
AAIABAAFAAUABQADAAQABAAEAAUABQAFAAUABwAGAAUABAACAAIAAgACAAMABAAFAAYA
BAAEAAQABAAEAAQABAAEAAYABgAGAAYAAwACAAEAAAABAAIAAwAEAAQABAADAAMAAQAB
AAEAAQACAAMABAAFAAQAAwACAAEAAwADAAMAAwADAAMABAAEAAQABgAGAAgACwAMAA0A
DQANAA0ADQAPABIAEgASABIAEAASABIAEgARABEAEQAQABAADgANAAwACAAEAAMAAgAA
AAAA/////wEAAQABAAIAAgAAAAAAAAACAAEAAAAAAP///v/9//3/AAAAAAAAAAAAAAAA
AAAAAAAAAAABAAEAAwADAAMABAADAAMAAgAGAA4AGQApAEAAVgBzAJcAvQDlABUBPAFO
AUEBFAHHAGQA/v+j/1v/M/82/0f/Uv9Z/2H/aP9y/3//jv+d/7D/w//T/9//5//r/+3/
7//x//T/9f/3//j/+f/5//r/+//7//r/+v/7//v//f/9//3//f/7//v/+//7//3//v/+
//7//v/+//7//v/8//v/+//7//3//f/9//3/+//7//v/+//7//z//f/9//v/+//7//v/
+f/6//r/+v/8//v/+//7//j/+P/4//n/+//7//v/+//6//r/+v/6//r/+v/6//r//P/8
//z//P/7//r/+P/3//n/+P/3//f/9v/2//b/9v/0//P/8v/y//P/8v/x//H/7//u/+z/
6v/r/+v/6//r/+j/5//n/+b/5P/i/+L/4f/h/+D/4f/h/+D/3//f/97/4P/g/+H/4v/i
/+P/5f/m/+n/7P/u//H/9P/3//n/+v/8//3//v/+/wIAAwAFAAcABQAFAAYABgAHAAcA
BwAHAAYABwAIAAgABgAFAAQAAwADAAQABAAEAAIAAgABAAEAAAAAAP////8BAAEAAQAB
AP///////wAAAgADAAMABAACAAMABAAEAAQABAAFAAYACAAIAAkACQAIAAgABwAHAAkA
CQAJAAoACwALAAsACwALAAsACwAMAA4ADQANAA0ACgAKAAkACAAJAAoACwAKAAoACgAK
AAoACQAIAAcABgAGAAcACAAHAAcABwAHAAcACAAIAAcABgAIAAgABwAHAAgABwAGAAUA
BQAGAAYABgADAAIAAgABAAQABAADAAMABAAEAAQABAACAAIAAgACAAQABAAEAAMAAgAB
AAAAAAACAAIAAgACAAMAAgACAAIAAQABAAEAAQADAAIAAgACAAEAAAABAAAAAAABAAIA
AwABAAAAAAAAAAEAAQAAAAAAAwADAAIAAQAAAAAA///+/wAAAQACAAMAAwACAAEAAAAA
AAAAAAAAAAEAAgADAAQAAwACAAEAAAACAAIAAgACAAAAAAAAAAAAAgABAAEAAQABAAEA
AQABAP//////////AQABAAEAAQABAAEAAQABAAEAAgACAAIABAAEAAYABwAIAAkACQAL
AA0ADQAPABAADgAOAA4ADgAQABAAEAAPABEAEQAQAA8ADAAKAAgABQAEAAQABAACAAAA
/////wEA/////wAAAAD//wAAAQACAAAA/v/9//z//v/+////AAD+//7//v/+//7//v/+
//7/AAABAAEAAQABAAEAAgABAAUACAAOABYAIwAzAEoAZACFAKsA1QD9ACsBTAFQATUB
/ACtAEwA6v+X/1P/Nf8+/0//Vv9b/1//aP90/4P/lP+l/7b/x//V/9//4//n/+v/7//1
//j/+P/5//n/+f/5//r/+//7//z//P/9//3/+//7//v/+//9//3//f/9////AAAAAAAA
///+//3//P/9//3//v////3//f/9//3//f/9//3//f/+//7//v/9//v/+//7//v//f/+
//7//v/9//v/+v/5//r/+v/6//v/+//7//v/+//6//r/+v/6//z//P/8//z/+v/6//r/
+v/6//r/+f/5//n/+P/3//f/9v/2//b/9v/4//f/9v/2//P/8v/x//H/8P/w/+//7v/u
/+3/7P/r/+j/5//n/+b/6P/m/+b/5f/i/+D/4P/f/+H/4f/i/+L/4v/i/+P/5P/k/+X/
5//o/+3/8P/y//X/9P/3//n/+v///wEAAwAEAAcABwAIAAkACQAJAAoACgALAAsACwAL
AAcABwAHAAYABwAHAAcABwAGAAYABQAEAAIAAgABAAEAAgAEAAUABwAGAAUABAADAAUA
BQAFAAYABwAHAAYABgAEAAUABgAGAAcACAAKAAwACwAKAAoACQALAAwADAANAA0ADQAN
AA4ADQANAA0ADQAPAA8ADwAQAA4ADQANAA0ADwAQABAAEAAQABAAEAAOAAwADAAMAAwA
DgAOAA4ADgALAAsACwAJAAsACwALAAsADAAMAAsACgAKAAoACQAJAAsACwALAAsACAAI
AAcABgAIAAgACQAJAAgACAAHAAcABAAEAAQABAAFAAYABwAIAAYABgAGAAUABwAHAAcA
CAAKAAoACgAKAAcABgAGAAYACQAJAAkACQAHAAYABgAGAAYABgAIAAgABwAHAAcABwAF
AAQABAAEAAYABwAHAAgACAAHAAUAAwAFAAYABgAGAAcABwAHAAcAAwAEAAMABgAIAAgA
CAAIAAcABgAFAAQABgAGAAYABgAGAAYABgAGAAQABAAEAAQABQAGAAcACAAGAAYABgAF
AAcABwAHAAcABwAHAAcABwAFAAUABQAFAAcABwAHAAcABwAHAAcACAAGAAYACAAIAAoA
CwAMAA0ADQAPAA8ADwATABQAFAAUABIAEgAUABQAFgAVABUAFQAUABMAEAAOAAoABwAE
AAQABQAEAAUABQADAAUABQAFAAgACAAGAAYABAAEAAMAAgACAAIAAgACAAUABgAGAAYA
BAAEAAQABAAEAAQABAAFAAUABQAFAAUABAAFAAcACgAOABYAIQA1AEoAZgCHAK8A2QAF
ATUBVgFYAT8BCAGzAEwA6v+R/0v/Lf86/0v/Uv9X/2H/bP92/4X/mv+v/8D/0f/d/+f/
7f/v//H/8//3//r//P/9//3//f/8//z//P/7//7//v/////////////////9//3//f/9
//7/AAABAAIAAQAAAP///v//////AAABAAEAAQABAAEAAAD///7//f/9//7///////7/
/f/8//v//P/+////AAD+//3//f/9//z//P/8//3////////////9//z/+//6//z//P/8
//z//P/8//z//P/8//z/+//7//3//P/7//v/+P/4//j/+P/5//n/+f/6//f/9v/1//X/
9P/0//P/8v/0//P/8v/x/+7/7f/t/+z/7v/s/+z/6//q/+j/6P/n/+X/5f/m/+b/6P/o
/+n/6v/q/+v/7f/u//L/9v/5//3//P///wEAAgADAAUABwAIAA0ADQAOAA8ADQANAA4A
DgAPAA8ADwAPAA0ADQANAAwACwALAAsACwAMAAwACwAKAAgACAAHAAcACQAKAAoACwAJ
AAkACQAJAAcABwAHAAgACgALAAsADAAJAAkACQAIAAkACgAMAA4ADAAMAA0ADQANAA4A
DgAPABAAEQASABQAFAATABIAEQASABMAFAAWABQAEwATABMAEQASABIAEgAUABQAFAAS
ABAAEAAQABAAEgASABIAEgARABEAEQAPAA8ADwAPAA8ADwAQABAAEAAOAA4ADQANAA8A
DwAPAA8ADgAOAA0ADAAMAAwADQANAA4ADgANAA0ACgAKAAoACgALAAwADQAOAAwADAAM
AAsACwALAAsADAAMAAwADAAMAAkACAAIAAgACwALAAsACwAJAAgACAAIAAgACAAKAAoA
CwALAAsACwAJAAgACAAIAAsACwAKAAoACwALAAoACQAHAAgACAAIAAoACwAMAA0ACQAI
AAcABgAHAAgACQAKAAgACAAIAAgACAAIAAgACAAKAAoACgAKAAkACAAHAAYACAAIAAgA
CAAKAAoACgAKAAkACQAJAAkACwALAAsACwAKAAkACAAHAAkACQAJAAkACQAJAAkACQAK
AAoACgAMAA4AEAARABIAEgARABIAEQASABUAFwAYABgAGAAYABoAGAAYABcAFwAXABYA
FQASAA4ADAAJAAYACAAIAAYABgAFAAUABwAHAAUABgAGAAQABgAGAAYABQACAAIAAgAC
AAQABQAGAAYABAAEAAQABAAEAAQABAAEAAYABwAIAAkABwAIAAkACwAQABYAJAA1AEcA
YAB+AKMAxwDvAB8BRwFOAToBCQG2AFMA7v+Y/1f/O/9B/1D/W/9i/2f/bf94/4T/lf+m
/7n/zv/d/+f/7f/x//H/8//5//v//v/+//////////3//v//////AgACAAMAAwABAAEA
AQABAAEAAQABAAEAAwAEAAQABAADAAIAAQAAAAEAAQACAAMAAwADAAMAAwABAAEAAQAB
AAEAAgADAAMAAgABAAAA//8BAAIAAgACAAAA/////////v/+//7///8BAAEAAQABAP7/
/v/+//7///8AAAEAAgAAAAAAAAAAAP7//v/9//3////+//3//f/6//r/+v/6//z/+//6
//r/+f/4//f/9//0//T/8//y//T/8//y//H/7v/t/+3/7P/u/+z/7P/r/+j/5v/m/+X/
4//j/+T/5P/l/+b/6P/q/+r/6//t/+7/8//2//j/+//6//3///8AAAMABQAHAAgADQAN
AA4ADwANAA0ADgAOABEAEQARABEADQANAA0ADAALAAsACwALAAwADAALAAoACAAIAAcA
BwAJAAoACgALAAsACwALAAsACwALAAsADAAPAA8ADgAOAAwADQAOAA4AEAAQABEAEgAS
ABIAEwATABIAEgARABEAEgATABQAFgAWABUAFAATABUAFQAVABYAFgAVABUAFQATABQA
FAAUABQAFAAUABIAEgASABIAEgAUABQAFAAUABMAEwATABEAEQARABEAEQARABIAEgAS
ABEAEAAOAA0ADwAPAA8ADwAOAA4ADQAMAA4ADgAPAA8AEAAQAA8ADwAMAAwADAAMAA4A
DgAOAA4ADAAMAAwACwALAAsACwAMAA4ADgAOAA4ACwAKAAoACgANAA0ADQANAA0ADAAM
AAwACgAKAAwADAAMAA0ADgAPAA4ADAALAAoADQANAAwADAALAAsACgAJAAkACgAKAAoA
DQANAA0ADQALAAgACQAKAAoACgAKAAoADAAMAAwADAAKAAoACgAKAAwADAAMAAwACgAK
AAoACgAMAAsACwALAAkACQAJAAkACQAJAAkACQAKAAsADAANAAoACQAIAAcACgAMAA0A
DgAPAA4ADwAPABAAEQARABMAFAAVABgAGgAZABgAFwAWABoAGgAaABkAFwAXABYAFQAR
AA4ACwAHAAcACAAJAAgABgAFAAUABwAJAAkACgAKAAYABgAGAAYAAwACAAIAAgADAAQA
BgAIAAcABgAFAAQABQAGAAcACAAGAAcABwAHAAUABQAIAAsADQAQABQAHAApADsAVABy
AJUAuwDhAAsBNwFOAUYBIwHgAIcAIgDI/33/Tf9F/1D/W/9g/2X/bf92/4L/j/+g/6//
vv/P/9v/5f/v//P/9f/5//3//v/8//3//f/9////AAABAAEAAgACAAMAAwABAAEAAQAB
AAIAAwAEAAUABAAEAAMAAgAEAAQABAAEAAYABQAFAAUABAADAAIAAQACAAMABAAFAAMA
AgABAP///////////////wAAAAAAAAAA////////AAAAAAAAAQABAAEAAQABAAAAAAAA
AAAAAAAAAAAAAAD+//7//v/+/wAAAAD//////f/8//v/+//8//z//P/8//r/+f/4//j/
9//2//X/9f/2//b/9f/0//H/7//t/+v/7P/r/+v/6v/q/+j/6P/n/+b/5P/k/+P/4//j
/+T/5P/k/+T/5f/m/+j/6f/r/+z/7//y//T/9//2//n/+//8/wAAAwAGAAgACgAJAAkA
CQAKAAsADQAOAA8ADwAPAA8ADQANAA0ADAANAA0ADQANAAoACgAJAAgACQAKAAoACwAJ
AAoACgALAAkACQAJAAkACgALAAwADgAPAA8ADgAOAA4ADwAQABAAEgASABMAFAATABIA
EgARABIAFAAVABcAFgAVABQAFAAWABcAGAAZABcAFwAXABgAFgAVABUAFQAXABgAGAAY
ABcAFgAVABIAFAAUABQAFAAWABYAFgAWABQAEwASAA8AEgATABQAFQASABIAEQAQABIA
EgARABEAEwATABMAEwAQABAADwAOAA8AEAASABMAEwASABAADwAQABAAEAAQABAAEAAQ
ABAAEAAQABAADwAQABEAEgAUABEAEAAPAA4ADgAOAA8AEAAPAA8ADwAPAA0ADAAMAAwA
DQAOABEAEgAPAA8ADwAPABEAEAAQABAAEwATABIAEgASABEADwANAA4AEAARABIAEAAP
AA4ADQAPABAAEQASABAAEAAQABAADgAOAA4ADgAPABAAEQASABAAEAAPAA8ADwAPAA8A
DwAPAA8ADwAPAA0ADQANAA0ADgAPABAAEQARABEAEgASABIAFAAUABYAFwAYABkAGQAa
ABkAGAAZABwAHAAcABwAGgAcABwAHAAdAB0AHQAcAB0AGgAYABYAEQAOAA4ADgANAA4A
DgAPABAADwAOAA4AEAAOAA4ADgAOAA0ADAAMAAoACgAKAAsADQAOAA8AEAAOAA4ADgAO
AA4ADgAPAA8AEQARABEAEgARABEAEgAYACIAMQBFAFwAdgCVAL0A5QANATcBXAFgAUMB
DAG7AFoA+v+j/1//Q/9O/1//aP9r/3H/ev+E/4//oP+z/8T/2f/p//P/+f/9//3///8D
AAYABwAJAAoACwAJAAoACwALAAwADAANAA0ADwAPAA8ADwAOAA0ADAALAAwADgAPABAA
DgAOAA4ADgAQAA8ADwAPAA8ADwAPAA8ADwAPAA8ADwAPABAAEQARABAADwAOAA0ADQAO
AA4ADgAOAA0ADQANAAwADAAMAA0ADgAPABAAEQAOAA4ADgAOAA4ADgAOAA4ADgAOAA4A
DgAMAAwACwALAAwADAAMAA0ADAAMAAwADAAMAAsACgAKAAsACgAJAAkABwAGAAQAAgAD
AAMAAwADAAIAAQABAAAA/v/8//z/+//8//r/+v/5//j/9//3//b/9//4//r//P/8//3/
//8AAAMABgAIAAsADgARABMAFAAWABcAGAAYABwAHQAfACEAIQAhACIAIgAjACMAIwAj
ACMAIwAjACIAIAAfAB4AHQAdAB4AHgAeABwAHAAbABsAGwAcABwAHQAdAB0AHQAdABsA
GwAbABwAHwAfAB4AHgAeAB8AIAAgACAAIAAhACIAJAAkACUAJQAkACQAIwAjACYAJwAo
ACoAKgApACgAJwAnACcAJwAoACoAKQApACkAKQAqACoAKgAqACoAKgAoACgAKAAoACgA
KAAoACgAKAApACkAKQAnACgAJwAmACUAJwAoACgAKAAmACYAJQAlACcAJwAnACcAJwAo
ACgAKAAnACYAJgAlACgAKAAnACcAJAAkACQAJAAkACQAJAAkACYAJgAmACUAJQAlACUA
JgAoACgAKAAoACUAJAAkACQAJwAnACcAJwApACgAKAAoACUAJAAlACQAJgAnACgAKQAn
ACYAJgAmACcAJwAmACYAKQApACgAJwAlACYAJgAmACkAKQApACkAKQAmACUAJgAoACgA
KAAoACoAKgAqACoAKAAoACgAKAAqACoAKgAqACoAKgAqACoAKgAqACoAKgAsACwALAAs
ACsAKgApACgAKQAqACsALAAqACoAKgAqACwALAAsACwALQAuAC8AMAAxADIAMwA0ADUA
NgA3ADgAOAA4ADgAOAA6ADoAOgA6ADwAPAA8ADwAOQA4ADcANgA1ADQAMwAyAC8ALgAt
ACwALgAuAC4ALgAwADAAMAAwAC8ALgAtACwALgAuAC4ALgAuAC4ALgAuADAAMAAwADAA
MAAwADAAMAAwADAAMAAwADIANAA2ADgARABOAFgAYgCBAKAAvwDeAAMBKAFNAXIBSgEi
AfoA0gCDADQA5f+W/4//iv+F/4D/i/+W/6H/rP+9/87/3//w//v/BgARABwAIAAkACgA
LAAsAA==
         </WaveFormData>
      </LeadData>
      <LeadData>
         <LeadByteCountTotal>10000</LeadByteCountTotal>
         <LeadTimeOffset>0</LeadTimeOffset>
         <LeadSampleCountTotal>5000</LeadSampleCountTotal>
         <LeadAmplitudeUnitsPerBit>4.88</LeadAmplitudeUnitsPerBit>
         <LeadAmplitudeUnits>��V</LeadAmplitudeUnits>
         <LeadHighLimit>2147483647</LeadHighLimit>
         <LeadLowLimit>268435456</LeadLowLimit>
         <LeadID>V4</LeadID>
         <LeadOffsetFirstSample>0</LeadOffsetFirstSample>
         <FirstSampleBaseline>0</FirstSampleBaseline>
         <LeadSampleSize>2</LeadSampleSize>
         <LeadOff>FALSE</LeadOff>
         <BaselineSway>FALSE</BaselineSway>
         <ExcessiveACNoise>FALSE</ExcessiveACNoise>
         <MuscleNoise>FALSE</MuscleNoise>
         <LeadDataCRC32>4117825323</LeadDataCRC32>
         <WaveFormData>
/P/8//z//P/6//r/+v/6//z//f/9//3/+//6//r/+v/9//3//f/9//3//P/8//3//f/9
//7//v8AAAAAAgADAAIAAwAEAAUABgAGAAYABgAIAAgACQAJAAcABwAKAAoADAANAA0A
DQALAAkABwAEAAIA/v/8//z/+//6//r/+f/7//z//v/+//v/+//6//n/+P/3//f/9f/1
//b/9v/2//b/9//3//f/9//3//f/9//5//n/+f/5//f/+P/4//j/+f/7//3/+//7/wEA
CwAVACIANwBVAHcAmwDBAOcAAAEJAfcAwwBxACEA5v++/5r/gv+A/4j/if+H/4j/kP+X
/57/qP+1/8P/0P/b/+L/5v/q/+z/7f/w//H/8P/w//H/8f/x//L/8v/z//T/9P/1//f/
9v/2//X/9P/0//T/9P/0//T/9P/0//T/9P/0//T/8//z//P/8//z//P/8//z//P/8//z
//P/8//z//P/8//z//P/8//z//P/8//z//P/8v/w//H/8f/x//P/8//z//P/8v/y//L/
8//x//H/8f/x//P/8//z//P/8f/x//L/8v/0//T/9P/0//T/9P/0//T/9P/0//T/9P/0
//T/9P/0//T/9P/0//P/8//y//L/8v/y//L/8v/x//H/8f/x//H/8P/v/+//7//v/+7/
7v/u/+7/7v/u/+7/8P/w//D/8f/y//P/8//0//f/+f/6//z/+//8//3//v///wAAAQAC
AAEAAQABAAEAAgACAAIAAgACAAIAAgABAAAAAAAAAP/////+//7//v/9//z/+//6//z/
/P/8//v/+//7//v//P/6//r/+f/5//v/+//7//v/+v/7//v/+//9//3//v/+//z//P/9
//3/AAAAAAAAAAAAAAAAAAABAAEAAgACAAIABAAEAAMAAwADAAMAAwAEAAQABAAEAAQA
BAAEAAUABQADAAMABAAEAAQAAwACAAIABAADAAMAAwAAAAAAAAD//wEAAQABAAEA///+
//3//f////////////7//v/+//7/+//7//z//P/9//3//f/9//3//f/7//3//f/8//v/
+//7//v/+//7//r/+v/5//j/+f/5//n/+f/4//n/+f/5//r/+f/4//f/+f/5//r/+v/5
//n/+f/4//f/9//4//n/+f/4//j/+P/4//j/+P/4//j/+P/4//n/+f/4//j/+P/5//n/
+f/4//j/+P/5//n/+v/6//r/+v/6//r/+v/6//j/+P/4//j/+P/4//j/+P/4//j/+P/4
//j/+P/4//j/+P/4//j/+P/4//j/+P/4//n/+f/5//n/9v/2//b/9//3//f/9//3//j/
+P/5//n/9//4//j/+P/6//z//f/+////AAABAAIABAAEAAQABgAGAAcABwAHAAUACAAI
AAgACwALAAsACwAHAAUAAgAAAPz/+v/6//n/+P/4//f/9//4//r/+v/5//v/+v/5//j/
9//3//X/9f/2//b/9v/2//f/9//3//f/9//3//f/9//3//f/9//3//j/+P/4//n/+f/5
//n/+f/7/wUAEQAeAC0ARwBnAIsAsQDbAP4AEQERAe8AqwBTAAgA1v+s/47/gv+E/4n/
h/+G/4r/kf+a/6L/rf+7/8j/0//c/+T/6P/q/+3/8P/x//L/8v/z//P/8f/y//L/8//0
//T/9f/3//X/9v/2//b/+P/4//j/+P/4//j/+P/4//b/9v/2//X/9//3//f/9//5//n/
+f/5//f/9//3//f/+f/5//n/+f/3//f/9//3//n/+f/5//j/+P/5//n/+f/5//n/+f/5
//j/+P/4//n/+f/5//n/+f/7//v/+//7//r/+f/5//j/+v/6//r/+v/6//r/+v/6//r/
+v/6//r/+v/6//r/+v/6//r/+v/5//n/+P/4//j/+P/4//j/9//3//f/9//3//b/9f/1
//X/9f/0//T/9P/0//T/9P/0//b/9v/2//f/+v/7//v//P///wEAAgAEAAMABAAFAAYA
BwAIAAkACgANAA0ADQANAA4ADgAOAA4AEAAQABAADwAMAAwADAALAAsACgAKAAoACAAI
AAgACAAKAAoACgAJAAsACwALAAwADAAMAAsACwANAA0ADQANAAwADQANAA0ADwAPABAA
EAAQABAAEQARABAAEAAQABAAEQASABMAFQAVABYAFgAWABYAFgAVABUAFgAXABgAGgAY
ABgAGAAYABgAGAAZABkAFwAXABgAGAAaABkAGAAYABgAFwAXABcAFgAWABYAFQAVABUA
FQAVABUAFAATABMAEwATABMAEwASABIAEgASABEAEQASABIAEQARABEAEQATABMAEQAT
ABMAEgARABEAEwATABMAEwASABIAEQAQABEAEQARABEAEQARABAADwAQAA8ADgANAA4A
DwARABIAEgARABAADgAPAA8AEAARABEAEAAQABAADgAOAA4ADgAOAA4ADgAPAA8ADgAO
AA4ADwAPAA8ADgAMAAwADQANAAwADAAMAA4ADgAOAA4ADgAMAAwADAAMAA4ADgAOAA4A
DAAMAAwADAAMAAwADAAMAA4ADgAPAA8ADQANAAwADAAMAA0ADQANAA0ADQAMAAwACwAL
AAsADAAOAA4ADgAQAA8AEAARABIAEwAUABQAFAAUABYAFgAXABUAFQAVABgAGgAaABsA
GwAbABsAGQAXABUAFAARABAADgANAAwADAAKAAkACQAKAAwACwALAAoABwAGAAUABQAF
AAUABgAGAAQABAAFAAUABQAFAAUABQAHAAcABwAHAAUABQAGAAYABgAHAAsACQAHAAUA
BwALABcAJgA3AE0AawCNALUA3wAKAScBMQElAfkAowBEAAAA0P+i/4b/gv+J/4v/iv+O
/5f/nv+m/7P/v//M/9n/5P/q/+7/9P/5//r/+f/6//r/+//7//3//v/+////AQAAAAAA
AQD//wAAAAAAAAAAAAAAAAAA/v/+//7//v8AAAAAAAD//////////////f/9//3//f/9
//3//f/9//3//f/9//3//f/9//3//f/9//3//f/8//z//f/9//3//f/9//3//f/6//r/
+v/7//3//f/9//3//f/9//3//f/7//v//P/8//z//P/8//z//P/8//z//P/8//z//P/8
//z//P/8//z//P/8//z/+//9//z//P/8//r/+v/6//n/+//7//v/+//4//f/9//3//f/
9v/2//b/+P/4//j/+P/4//j/+P/5//r/+//7//z//f///wAAAgADAAQABQAGAAkACgAL
AAwACwALAAsACwAMAAwADAAMAAoACgAKAAkACAAIAAgABwAHAAYABgAGAAQABAAEAAQA
AgACAAIAAQABAAEAAQACAAIAAgABAAEAAwADAAMAAwACAAMAAwADAAMAAwAEAAQABAAE
AAUABQAGAAYABgAGAAcACAAJAAsADAAMAAsACgAMAAwACwALAA0ADQANAA4ADAAMAAwA
DAAMAAwADQANAAsACwAMAAwADAALAAoACgAMAAsACwALAAgACAAIAAcACQAJAAkACQAJ
AAgABwAHAAcABwAHAAcABgAGAAYABgAFAAUABgAGAAUABQAFAAUAAwADAAEAAwAFAAQA
AwADAAMAAwADAAMAAQACAAIAAgABAAEAAQABAAAAAQABAAEAAgABAAAA//8BAAEAAgAC
AAEAAQABAAAAAQABAAIAAwACAAAA///+/wAAAAAAAAAAAAAAAAAAAQD///7//v/+//7/
//8AAAAA/v/+///////+//7/AAD+/wAAAAAAAAAA/v/+//7//v8AAAAAAAAAAP7//v/+
//7/AAAAAAAAAAD+//7//v/+//7//v/+//7//v/+//7////////////+//7//v//////
/////////v/8//3//f/9/wAAAAAAAAAAAgADAAQABQAGAAcACAAIAAoACgAMAAwACwAL
AAsACwAQABAAEAARAA8ADwAPAA0ACwAIAAYAAgAAAAAA///+//7//f/9//7/AAAAAP//
///+//3//P/7//v/+f/5//r/+v/6//r/+//7//v/+//7//v/+//7//v/+//7//v//P/+
//7//f/7//v//f/9/wEACwAXACYAOwBXAHkAnQDFAOsACAERAQcB2wCJADEA8v/G/5z/
gv9+/4L/hf+F/4j/kv+Z/6D/rP+5/8X/0v/d/+T/6v/s//D/8f/0//P/8v/y//P/8//1
//b/9v/3//f/9v/2//f/9//4//j/+P/4//j/+P/4//b/9v/2//b/+P/4//j/9//1//X/
9f/1//f/9//3//f/9//3//f/9//2//X/9P/z//X/9f/1//X/9f/1//X/9P/0//X/9f/1
//X/9f/1//X/9P/0//T/9f/1//X/9f/1//X/9f/1//X/9f/1//b/9v/4//j/+P/4//b/
9v/2//b/+P/4//j/+P/2//b/9v/2//b/9v/2//X/9f/0//T/9P/0//T/9P/z//P/8//z
//P/8v/x//H/8f/x//D/8P/w//L/8v/y//L/8v/y//L/8//0//X/9f/2//f/+f/6//z/
/f/+////AAADAAQABQAGAAUABQAFAAUABgAGAAYABgAEAAQABAADAAIAAgACAAEAAQAA
AAAAAAD+//7//v/+/wAAAAAAAP///f/9//3//v/+//7//f/9/////////////v//////
//8BAAEAAgACAAIAAgADAAMAAgACAAIAAgAEAAQABAAFAAUABgAGAAYACAAIAAcABwAH
AAcABwAIAAYABgAGAAYABgAGAAcABwAFAAUABgAGAAgABwAGAAYABgAFAAUABQAEAAQA
BAADAAMAAwADAAMAAwACAAEAAQABAAEAAQABAAIAAgACAAIAAQABAAIAAgD/////////
///////9////AQAAAP////////////////3//v/+//7//f/9//3//f/8//3//f/9//7/
/f/8//v/+//7//z//P/7//v/+//6//v/+//8//3/+//6//r/+v/8//z//P/8//r/+v/6
//v/+//6//r/+v/7//v/+//6//j/+P/5//n/+v/6//r/+v/6//r/+v/6//r/+v/6//r/
+v/6//r/+v/6//r/+v/6//r/+v/6//r/+P/4//j/+P/4//j/+P/4//j/+P/4//j/+f/5
//n/+f/6//r/+v/7//n/+f/5//n/+P/4//n/+f/5//r/+v/6//r//P/9//7///8AAAEA
AgACAAIAAgAEAAQABQAFAAUABQAIAAgACAAJAAkACQAJAAkABwAEAAIA/P/6//r/+f/2
//b/9f/1//b/+P/4//f/+f/4//f/9v/1//X/8//z//L/8v/y//L/8//z//P/8//1//X/
9f/1//P/8//z//P/9v/2//b/9//3//f/9f/1//n///8LABoAKQA/AF0AgQClAM0A8AAF
AQUB5wClAE8AAgDQ/6r/iP94/3z/g/+D/4L/hv+P/5b/nv+p/7X/xP/R/9r/4P/k/+b/
5//q/+v/7P/s/+3/7f/t/+7/7v/v/+//7v/u/+//8f/y//L/8v/y//L/8v/y//L/8v/y
//L/8v/y//L/8f/v/+//7//v//H/8f/x//H/8f/x//H/8f/v/+//7//v//H/8f/x//H/
8f/x//H/8P/w//H/8f/x//H/8f/x//H/8P/w//D/8f/x//H/8f/x//H/8f/x//H/8//z
//T/9P/0//T/9P/0//L/8v/y//L/9P/0//T/9P/y//L/8v/y//T/9P/0//P/8//y//L/
8v/y//L/8v/x/+//7//v/+//7P/r/+v/6//s/+z/7f/u/+7/7v/u/+7/7P/s/+z/7f/w
//H/8f/y//P/9f/2//j/+f/6//v//P/9//7///8AAAMAAwADAAMABAAEAAQABAAEAAQA
BAADAAIAAgACAAEA///+//7//v/+//7//v/+/wAAAAAAAP///f/9//3//v/+//7//f/9
/////////////v////////8BAAEAAgACAAAAAAABAAEABAAEAAQABAAGAAYABgAHAAgA
CAAHAAYABwAIAAgACQAJAAkACQAKAAoACgAKAAoACAAIAAkACQAHAAcACAAIAAoACQAI
AAgABgAFAAUABQAGAAYABgAFAAUABQAFAAUABwAGAAUABQAFAAUABQAFAAQABAAEAAQA
BQAFAAYABgADAAMAAwADAAMAAwABAAMAAwACAAEAAQABAAEAAQABAAEAAgACAAIAAQAB
AAEAAQAAAAEAAQABAAEAAQABAAEAAQABAAIAAgABAAEAAQAAAAEAAQACAAMAAwACAAIA
AgACAAIAAgACAAIAAgACAAMABQAEAAQABAADAAMAAwACAAIAAgADAAMAAgACAAQAAgAC
AAIAAgACAAQABAAEAAQAAgACAAIAAgACAAIAAgACAAIAAgACAAIAAgACAAIAAwADAAMA
AwACAAQABAAFAAUABQAFAAUABAAEAAUABQAFAAYABgAGAAYACAAJAAoACwAOAA8AEAAQ
ABAAEAASABIAEwATABMAEwAWABYAFgAXABcAFwAXABUAFQASABAADAAKAAoACQAIAAoA
CQAJAAoACgAKAAkACQAIAAcABgAFAAcABQAFAAYABAAEAAQABQAFAAUABQAFAAUABQAF
AAUABwAHAAcACAAIAAgACQAHAAcABwAJAA0AFwAnADgASwBnAIkAsQDZAAMBKAE3AS8B
BwG5AFcACADW/6r/iv+A/4j/jf+N/4z/kv+b/6L/rv+5/8f/1v/j/+z/8v/0//b/+f/8
//3/AAAAAAEAAQD//wAAAAABAAEAAAAAAAEAAQACAAIAAgACAAIAAgACAAQABAAEAAQA
AgACAAIAAQADAAMAAwADAAEAAQABAAEAAQABAAEAAQADAAMAAwADAAEAAQABAAEAAQAB
AAEAAAAAAAEAAQABAAEAAQABAAEAAgACAAIAAwABAAEAAQABAAEAAQABAAEAAwADAAQA
BAACAAIAAgACAAQABAAEAAQAAgACAAIAAgACAAIAAgACAAIAAgACAAEAAQAAAAAAAAAA
AAAAAAD//////////////P/7//v/+//7//r/+v/6//r/+v/6//r/+//8//3///8BAAEA
AAAAAAMABQAGAAgACQAKAAsADAANAA4ADwAQABMAEwATABMAEgASABIAEgASABIAEgAR
ABAAEAAQAA8ADQAMAAwADAAMAAwADAAMAAwADAAMAAsACwALAAsADAAMAAwACwALAAsA
CwALAAsADAANAA0ADQANAA0ADgAOAA4ADgAPAA8AEAAQABAAEAAQABAAEAARABMAFAAU
ABQAFAAUABMAEwATABMAEwAUABQAFAAUABQAFAAUABUAFQAVABUAFgAWABQAEwASABIA
FAATABMAEwASABIAEgARABEAEQARABEAEQAQAA8ADwAPAA8ADwAPAA4ADgAOAA4ADQAN
AA4ADgANAA0ADQANAA0ADQALAA0ADQAMAAsACwALAAsACwALAAsADAAMAAwACwALAAsA
CwAMAA0ADQANAAoACQAIAAcACQAJAAoACgALAAsACwAKAAkACQAKAAsACwAKAAoACgAK
AAoACgAKAAoACgAKAAsACwAKAAoACgAJAAkACQAIAAgACAAJAAkACAAGAAYACAAIAAgA
CAAIAAgACAAIAAgABgAGAAYABgAGAAYABgAGAAYABgAGAAYABgAGAAYABgAGAAYABgAG
AAYABwAHAAcACQAIAAgACAAHAAcABwAHAAcABgAGAAcABwAHAAgACAAGAAYACAAJAAoA
CwAMAA0AEAAQABAAEAAQABAAEQARABMAEwAWABYAFAAVABUAFQAXABUAEwAQAA4ACgAI
AAgABwAGAAYABQAFAAYACAAIAAcABwAGAAUABAADAAMAAQABAAIAAgACAAAAAQABAAEA
AQABAAEAAQABAAEAAQABAAEAAgACAAIAAwADAAMAAwAFAAcADwAdACoAPQBbAHsAoQDJ
APEAEgEhAR0B+QCvAFEACADU/6j/iP+C/4j/if+J/4z/lP+b/6L/rv+7/8n/1v/h/+z/
8P/0//b/9f/2//n/+v/6//v/+//5//r/+v/7//3//P/8//3//f/+//7//v/8//z//P/8
//7//v/+//7//P/8//z/+//7//v/+//7//3//f/9//3/+//7//v/+//7//v/+//7//n/
+f/5//n/+//7//v/+v/6//v/+//7//n/+f/5//n/+f/6//v//f/7//v/+//7//v/+//7
//v/+//7//z//P/8//z//P/8//7//v/+//7//P/8//z//P/+//7//v/+//z//P/8//v/
/f/8//z//P/8//z//P/7//v/+//7//v/+v/5//n/+f/5//j/+P/4//j/+P/4//j/+v/6
//r/+//8//3//f/+////AQACAAQABwAIAAkACgAJAAoACwAMAA0ADQANAA0ADAAMAAwA
DAAKAAoACgAJAAoACgAKAAkABwAGAAYABgAGAAYABgAGAAQABAAEAAMABQAFAAUABgAG
AAYABQAFAAUABQAFAAUACAAJAAkACQAHAAcACAAIAAgACAAJAAkACgAKAAoACgAKAAoA
CgALAA0ADgAOAA4ADgAOAA0ADQAPAA8ADwAQABAAEAAQABAADgAOAA8ADwAPAA8AEAAQ
AA4ADQAMAAwADgANAA0ADQAMAAwADAALAAkACQAJAAkACwAKAAkACQAJAAkACQAJAAgA
CAAIAAgABwAHAAgACAAFAAUABQAFAAcABwAFAAcABwAGAAUABQAFAAUABQAFAAUABgAG
AAYABQAFAAUABQAEAAUABQAFAAYABQAEAAMAAwADAAQABAADAAMAAwACAAEAAQACAAMA
BQAEAAQABAACAAIAAgACAAIAAgACAAMAAwACAAIAAgABAAEAAQAAAAIAAgADAAMABAAC
AAIAAAACAAIAAgACAAIAAgACAAIAAAAAAAAAAAAAAAAAAAAAAAAAAAAAAAAAAAAAAAAA
AAACAAIAAgACAAAAAAABAAEAAQABAAAAAAAAAAEAAQABAAEAAQAAAAAAAwADAAMABAAC
AAIAAgAEAAUABgAHAAgACQAKAAoACgAMAA4ADgAPABEAEQARABQAEgASABMAEwASABEA
DgALAAoACAAEAAIAAAD///7//v//////AAACAAAA//////7////+//3//f/7//v//P/8
//z//P/9//3//f/9//3//f/9//3//f/9//3//f/+//7//v///////////wEACQAXACMA
MgBJAGkAiwCtANUA9wAIAQMB3wCbAEUA///Q/6r/jv+E/4j/jv+N/4v/kP+Y/5//qP+y
/7//z//a/+P/6v/s/+7/7v/z//T/9f/2//b/9//3//f/+P/4//n/9//2//b/9//3//j/
+P/4//j/+P/4//j/+P/4//j/+P/2//b/9v/1//X/9f/1//X/9//3//f/9//1//X/9f/1
//X/9f/1//X/9f/1//X/9f/1//X/9f/0//b/9//3//f/9f/1//X/9f/2//b/9v/3//X/
9f/1//X/9//3//f/9//3//f/+P/4//b/9v/2//b/+P/4//j/+P/2//b/9v/2//b/9v/2
//b/+P/4//j/9//1//T/9P/0//T/9P/0//P/8//z//P/8//y//H/8f/x//H/8P/w//D/
7v/u/+7/7v/w//D/8P/x//L/8//z//T/9f/3//j/+v/7//z//f/+////AAABAAIAAwAD
AAMAAwAEAAQABAAEAAIAAgACAAEAAAAAAAAA//////7//v/+//7//v/+//7//v/+//7/
/f/9//3//f/+//7//v/9//3//f/9//3//f/+//////////////8AAAAAAAAAAAEAAQAE
AAQABAAEAAQABAAEAAUABQAGAAYABgAGAAYABQAFAAUABQAFAAYABgAGAAYABgAEAAQA
BQAFAAMAAwAEAAQABAADAAIAAgAEAAMAAwADAAQABAAEAAMAAQABAAEAAQADAAIAAQAB
AP///////////v/+//7//v/9//3//v/+//3//f/9//3//f/9//v//f////7//f/9//3/
/f/9//3/+//8//z//P/7//v/+//7//z//f/9//3//P/7//r/+f/5//n/+v/6//v/+//7
//r/+f/5//r/+//7//r/+v/6//r/+v/6//r/+v/6//r/+//7//r/+v/6//n/+f/5//j/
+v/6//v/+//8//r/+v/6//j/+P/4//j/+v/6//r/+v/4//j/+P/4//r/+v/6//r/+v/6
//r/+v/4//j/+P/5//n/+f/5//j/+P/4//n/+f/7//v/+//6//r/+//7//v//P/8//z/
/P/+////AAABAAIAAwAEAAQABgAGAAgACAAHAAcABwAHAAoACgAKAAsACwALAAsACQAG
AAIA///6//n/+v/6//r/+v/5//n/+v/6//r/+f/5//r/+f/4//f/9f/z//P/9P/2//b/
9v/3//f/9//3//f/9//3//f/9//5//n/+f/6//r/+P/7//v/+f/7//v/AQANABsAKAA/
AFsAfQChAMkA7wAKAQ8B+wDBAGsAGwDi/7r/mP+G/4T/iv+N/4n/jP+S/5f/nv+o/7X/
wf/O/9n/4P/o/+r/7P/v//L/8//0//T/9f/1//X/9v/2//f/+f/4//j/+f/3//j/+P/4
//j/+P/4//j/+P/4//j/+P/4//j/+P/3//n/+f/5//n/9//3//f/9//5//n/+f/5//n/
+f/5//n/9//3//f/9//3//f/9//2//j/+f/5//n/+f/5//n/+f/6//r/+v/7//n/+f/5
//n/+//7//v/+//7//v//P/8//r/+v/6//r/+v/6//r/+v/6//r/+v/6//r/+v/6//r/
+v/6//r/+f/7//r/+v/6//j/+P/4//f/9f/1//X/9f/2//X/9f/1//X/9P/0//T/8v/y
//L/8v/0//T/9P/1//j/+f/5//r/+//9//7/AAADAAQABQAGAAkACgALAAwADQANAA0A
DQAOAA4ADgAOAA4ADgAOAA0ADgAOAA4ADQALAAoACgAKAAgACAAIAAgACgAKAAoACQAJ
AAkACQAKAAoACgAJAAkACgALAAwADQAOAA8ADwAPAA8ADwAQABAAEgASABMAEwASABIA
EgASABQAFAAUABUAFQAWABYAFgAXABgAGAAZABkAGQAZABoAGAAYABgAGAAYABgAGQAZ
ABcAFwAYABgAGAAXABYAFgAYABcAFwAXABYAFgAWABUAFQAVABUAFQAVABQAEwATABMA
EwATABMAFAAUABQAFAARABEAEgASABMAEwATABMAEwATABEAEwATABIAEQARAA8ADwAP
AA8AEQASABIAEgATABMAEwATABMAEwASABEAEgARABAADwARABEAEgASABIAEQAQAA4A
DgAPABEAEwATABIAEgASABIAEgASABIAFAAUABQAFQATABIAEgASABMAEwATABIAEgAS
ABMAEwAUABAAEAASABIAEgASABIAEgASABIAEgAUABQAFAAUABQAFAAUABQAFAATABIA
EQASABIAEgATABMAEwATABMAEgASABMAEwATABQAFAAUABQAFgAXABgAGQAaABsAHAAa
ABoAGgAcAB4AHwAfAB8AHwAiACIAIgAjACMAIwAjACMAIQAeABwAFgAUABQAEwASABIA
EQARABIAFAAUABMAEwASABEAEAARABEADwAPAA4ADgAOAA4ADwAPAA8ADwAPAA8ADwAP
ABEAEQARABEAEAAQABAAEQATABEADwARABcAIQAxAEIAVQBxAJUAvQDlAA0BMgFBATkB
EQHBAGMAFADg/7L/kP+K/5L/lf+T/5b/nv+j/6r/tv/D/8//4P/v//b//P8AAAIAAwAG
AAcACAAIAAkACQALAAwADAANAAsACgAKAAsADQAOAA4ADgANAAwACwAKAAsADAANAA4A
DgAOAA4ADQANAA0ADQANAA0ADQANAA0ADQANAA0ADQANAA0ADQANAA0ADQANAA0ACwAL
AAsACgAMAA0ADQANAAsACwALAAsADAAMAAwADQANAA0ADQANAA0ADQANAA0ADQANAA4A
DgAMAAwADAAMAAwADAAMAAwADAAMAAwADAAMAAwADAAMAAwADAAMAAsACwAKAAoACgAK
AAoACgAJAAsACwALAAsACAAHAAcABwAJAAgACAAIAAYABgAGAAYABgAGAAYABwAKAAsA
CwAMAA8AEQASABQAFQAWABcAGAAXABgAGQAaAB0AHQAdAB0AHgAeAB4AHgAeAB4AHgAd
ABwAHAAcABsAGQAYABgAGAAYABgAGAAYABgAGAAYABcAFQAVABUAFgAYABgAFwAXABcA
FwAXABcAGAAZABkAGQAZABkAGgAaABoAGgAbABsAHAAcABwAHAAeAB4AHgAfACEAIgAi
ACIAIgAiACEAIQAhACEAIQAiACIAIgAiACIAIgAiACMAIwAhACEAIgAiACIAIQAgACAA
IgAhACEAIQAiACIAIgAhAB8AHwAfAB8AHwAeAB0AHQAfAB8AHwAfAB4AHgAeAB4AHwAf
ACAAIAAeAB0AHAAbAB0AHQAbAB0AHQAcABsAGwAbABsAGwAbABkAGgAaABoAGwAbABsA
GwAaABsAGwAbABwAGwAaABkAGQAZABoAGgAbABsAGwAaABkAGQAaABsAHQAcABwAHAAa
ABoAGgAaABoAGgAaABsAGwAaABoAGgAbABsAGwAaABoAGgAbABsAHAAcABwAHAAaABoA
GgAaABwAHAAcABwAGgAaABoAGgAaABoAGgAaABwAHAAcABwAHAAcABwAHAAcABwAHAAc
ABwAHAAcABwAHgAeAB4AHgAcABwAHAAcABwAHAAcABwAHQAeAB8AIAAjACQAJQAmACgA
KAAoACgAKQAqACsALAAsACwALAAsAC4ALgAuAC4ALQAsACsAKgAoACYAJAAiACAAIAAg
ACAAIAAgACAAIAAgACAAIAAgAB8AHgAdABwAHgAeAB4AHgAeAB4AHgAeAB4AHgAeAB4A
IAAgACAAIAAeAB4AHgAeACAAIAAgACAAKAAuADQAOgBTAGoAgQCYALoA3AD+ACABBQHs
ANMAugB/AEQACQDO/8X/vP+z/6r/sP+0/7j/vP/I/9T/4P/s//b//v8GAA4AEQAUABcA
GgAaAA==
         </WaveFormData>
      </LeadData>
      <LeadData>
         <LeadByteCountTotal>10000</LeadByteCountTotal>
         <LeadTimeOffset>0</LeadTimeOffset>
         <LeadSampleCountTotal>5000</LeadSampleCountTotal>
         <LeadAmplitudeUnitsPerBit>4.88</LeadAmplitudeUnitsPerBit>
         <LeadAmplitudeUnits>��V</LeadAmplitudeUnits>
         <LeadHighLimit>2147483647</LeadHighLimit>
         <LeadLowLimit>268435456</LeadLowLimit>
         <LeadID>V5</LeadID>
         <LeadOffsetFirstSample>0</LeadOffsetFirstSample>
         <FirstSampleBaseline>0</FirstSampleBaseline>
         <LeadSampleSize>2</LeadSampleSize>
         <LeadOff>FALSE</LeadOff>
         <BaselineSway>FALSE</BaselineSway>
         <ExcessiveACNoise>FALSE</ExcessiveACNoise>
         <MuscleNoise>FALSE</MuscleNoise>
         <LeadDataCRC32>421300606</LeadDataCRC32>
         <WaveFormData>
CAAIAAgACAAGAAYABgAGAAcACAAJAAkABwAHAAgACAAIAAgACAAIAAcABwAIAAgACAAI
AAkACgAMAAwADQAOAA4ADgAPAA8AEQARABEAEQAUABYAFgAWABUAFgAWABcAGAAZABkA
GAAXABYAFQASAA4ACgAJAAkACQAJAAgABwAJAAoACwALAAsACwAKAAkACAAHAAYABQAF
AAUABQAFAAYABwAHAAcABgAGAAYABgAIAAgACAAIAAYABgAGAAcABwAHAAkABwAHAAkA
EAAYACQANABOAG8AkAC0ANYA7wD9APUAzgCLAEcAHQD//93/w/+8/8D/vv+4/7j/u//A
/8P/y//U/9//6P/w//f/+//8//7/AAADAAMAAwADAAMAAwADAAQABQAFAAYABwAIAAkA
CAAIAAgACAAIAAgACAAIAAgACAAIAAgABwAHAAYABgAIAAgACAAIAAgACQAJAAkACgAK
AAoACgAKAAoACgAKAAoACQAJAAoACAAIAAgACAAIAAgACQAJAAkACQAJAAkACQAJAAkA
CQAMAAwACgAKAAsACwAMAAwADAAMAAwADQAPAA8ADwAPAA4ADgAOAA4ADgAPAA8AEAAS
ABIAEgATABMAEwATABMAFQAWABYAFgAUABQAFAAUABQAFAAUABQAFQAVABUAFQATABMA
EwATABMAEwATABMAFQAVABYAFgAWABYAFgAYABkAGQAaABoAGgAbABsAGwAaABoAGgAb
ABsAHAAcABsAGwAbABoAGgAaABoAGQAYABYAFwAXABQAEwATABIAEQATABMAEwATABMA
EwATABMAEwATABMAEwAUABQAEwATABMAFAAUABUAFgAWABUAEwAUABUAFgAXABYAFwAX
ABgAGgAaABoAGwAaABoAGQAZABsAGwAbABwAGwAbABwAHAAcABwAGwAbABsAGwAbABsA
GwAbABsAGwAZABkAGAAYABoAGgAaABoAHAAcABwAGwAZABkAGAAYABgAGAAYABgAFgAW
ABUAFAAWABYAFgAWABYAFQAVABUAFQAVABUAFQAUABQAFAAUABQAFAAUABMAEwATABMA
EwAVABUAFQAVABMAEwATABMAEwATABMAEwATABMAEwATABIAEgASABEAEwATABMAEwAS
ABIAEgARABEAEQARABIAEgASABIAEgAQAA8ADwAPAA8ADwAPABAADgAOAA4ADgAQAA8A
DwAQAA4ADgAOAA4AEAARABEAEAAQABAAEAAQAA8ADgANAAwADgAOAA4ADgAMAAwADAAM
AAwADAAMAAwADgAOAA4ADgAMAAwADAAMAA4ADgANAA0ACwAMAAwADAAMAAwADAALAA0A
DgAOAA4ADQANAA0ADAAMAA0ADgAQABIAEwATABMAFQAVABUAFgAYABgAGAAYABgAGQAb
ABwAHwAfAB4AHQAaABkAFgAUAA4ADQANAAsACwAKAAkACQAKAAsACwALAA0ADAALAAoA
CQAIAAcABwAHAAcABwAIAAcABwAHAAYABgAGAAYABgAGAAYABgAGAAYABgAHAAcABwAH
AAcABwAHAAwAGAAgACwAQgBhAIQAqADMAO0AAwEHAfIAuwBxADUADwDv/8//vP+6/7r/
uP+0/7X/uP+9/8H/yv/V/+D/6P/t//P/9v/4//r//f///////////////f/+//////8A
AAEAAgADAAIAAgACAAIAAAAAAAAAAAABAAIAAwAEAAMAAwACAAIABAAEAAQABAAEAAUA
BQAFAAIAAgACAAIAAgACAAIAAgAAAP////8AAAAAAAAAAAAAAAAAAAEAAQD/////////
////////////AAAAAP7//v//////AAAAAP7//v/+//////////////8AAAAAAAAAAAIA
AwADAAQABAAEAAQABQADAAMAAwADAAEAAgACAAIAAgACAAIAAgAAAAAAAAAAAAEAAQAB
AAEA//////////////////////////8AAAAAAgACAAIABAAFAAUABgAGAAYABwAHAAcA
BgAGAAYABwAJAAoACgAJAAkACQAIAAgACAAIAAcABgAEAAUABQACAAEAAQAAAP//////
///////9//3//f/9////////////AgACAAEAAQABAAIAAgADAAMABAAEAAMAAwADAAMA
AwACAAMAAwAEAAQABAAEAAUABgAGAAUABQAHAAcABwAIAAcABwAIAAgACQAKAAoACwAJ
AAkACQAJAAkACQAJAAkACQAJAAgACAAIAAgACAAIAAgACAAIAAcABwAHAAYABgAGAAYA
BgAGAAYABgAFAAQAAgACAAIAAgAEAAMAAwADAAMAAwADAAMAAgACAAIAAgACAAIAAgAB
AAEAAQABAAEAAQABAAEAAQAAAP///v/9/////////////f/9//3//f/8//z//P/7//z/
/f/+/////v/+//7//f/9//3//f/+//7//v/+//7//P/7//v/+//9//3//f/+//z//P/8
//z//P/7//v//P/6//r/+v/6//r/+f/7//r//P/8//z//P/7//r/+f/4//r/+v/6//r/
+v/6//r/+v/6//r/+v/6//r/+v/6//r/9//3//f/+P/6//r/+v/6//r/+f/5//r/+f/4
//f/9//5//r/+//9//3//v/9//3//////////////wAAAgACAAIAAgAEAAUABwAIAAkA
CQAKAAkACAAHAAYABAAAAP/////9//3//P/5//n/+v/7//v/+//7//r/9//2//X/9P/1
//X/9f/1//P/9P/1//X/9f/0//T/9P/2//b/9v/2//T/9P/0//T/9f/1//f/9//1//P/
8//0//z/CAAYACoARQBmAIoArgDVAO8A/wD+AN8AmQBNABkA9f/N/67/ov+i/6L/nv+f
/6T/qf+r/7T/v//I/9L/2//f/+T/6P/s/+3/7f/v/+//7//v//H/8v/z//P/8//z//P/
8//y//L/8v/y//L/8v/y//L/8P/w//D/8P/z//P/8v/y//T/9P/0//T/8//z//L/8f/y
//L/8v/y//L/8v/y//L/9P/z//P/9P/y//L/8v/y//L/8v/z//P/8//z//P/8//z//P/
8//z//T/9P/y//L/8//z//T/9P/y//L/8v/z//X/9f/1//X/9v/2//b/9v/0//X/9f/2
//j/+P/4//n/9//3//f/9//5//r/+v/6//r/+v/6//r/+v/6//r/+v/7//v/+//7//n/
+f/5//n/+//7//v/+//7//v//P/8//z//P/8//7//////wAAAAAAAAEAAQABAAQABAAE
AAUAAwAEAAQAAwADAAMAAgACAAIAAgABAAAA/v///////P/8//3//f/9//3//f/9//3/
+//7//v/+//7//v/+//7//z//P/7//v//f/+//7///8AAAAA///9////////////AAAB
AAEAAgAAAAAAAAABAAQABAADAAMABQAFAAUABgAGAAUABQAEAAYABgAFAAUABQAFAAUA
BQAHAAcABwAHAAcABwAGAAYABgAGAAYABgAGAAYABgAFAAUABQAEAAQABAAEAAQABAAE
AAQAAwACAAQABAAEAAQABgAFAAUABQADAAMAAwADAAIAAgACAAIAAgACAAIAAQABAAEA
AQABAAMAAwADAAMAAQABAAEAAQABAAEAAQABAAEAAQABAAEAAAAAAAAA//8BAAEAAQAB
AAIAAgACAAEAAQABAAEAAgAAAAAAAAAAAAAA////////////////AAAAAAAAAAAAAAIA
AQABAAIAAAAAAAAAAAAAAP//AQAAAAAAAAAAAAAAAAAAAAAAAAAAAAAAAAAAAAAAAAAA
AAAAAAAAAAAAAAAAAAAAAAAAAAAAAAAAAAAAAAAAAAAAAAACAAEAAQABAAAAAAAAAAAA
AAAAAP/////+//7//v/+////AAAAAAAA//8AAAIAAgAFAAUABQAFAAcABwAIAAoACAAI
AAgACgALAA0ADgAPAA8ADgANAAwACwAIAAYAAgABAAEA//////7//f/9//7/////////
///+//3//P/7//r/+f/5//n/+f/5//r/+//7//v/+v/6//r/+v/6//r//P/8//z//P/+
//3//f/7//v/+//7//3/BAAOABoAKgBCAGMAhACoAMwA5wD3APUA1gCTAE0AHwD//93/
vf+w/7D/sP+s/6z/sf+0/7n/wf/M/9X/3v/m/+3/8f/0//j/+P/7//n/+f/5//n/+f/7
//z//f/9//v/+//7//v//P/8//z//P/+//7//v/+//z//P/8//z///////7//v/+//7/
/v/+//z//f/9//3//v/+//7//v/8//z//P/8//z/+//7//z//v/+//7//v/8//z//f/9
/////////////f/9//3//f/+//7//P/8//3//f/+//7//v/+//7///8BAAEAAQABAAAA
AAAAAAAAAgADAAMABAAEAAQABAAFAAUABQAFAAUABQAGAAYABgAEAAQABAAEAAYABgAG
AAYABwAHAAcABwAFAAUABQAFAAcABwAHAAcABwAHAAgACAAKAAoACgAMAAsACwAMAAwA
DAANAA0ADQAQABAAEAARAA8AEAAQAA8ADwAPAA4ADgAOAA4ADQAMAAoACwALAAgACAAJ
AAkACQAIAAcABgAFAAcABwAHAAcABwAHAAcABwAGAAYABQAFAAcACAAIAAkACgAKAAkA
BwAJAAkACQAJAAoACwALAAwADAAMAAwADQAOAA4ADQANAA8ADwAPABAADwAPABAAEAAQ
ABAADwAPAA8ADwAPAA8ADwAPAA8ADwAPAA8ADgAOAA4ADgAOAA4ADgAOAA4ADQANAA0A
DAAMAAwADAAMAAwADAAMAAsACgAKAAoACgAKAAoACQAJAAkACQAJAAkACQAIAAgACAAI
AAgACAAIAAcABwAHAAcABwAHAAcABwAHAAUABQAFAAUABwAHAAcABwAHAAcABwAHAAYA
BgAGAAUABQAFAAUABQAGAAYABgAFAAcABwAHAAgABgAGAAYABgAIAAcABwAHAAUABQAF
AAYABAAEAAQABAAGAAUABQAGAAQABAAEAAQABAADAAUABAAEAAQABAAEAAQABAAEAAQA
BAAEAAQABAAEAAQABAAEAAYABgAGAAYABAAEAAQABAAEAAQABAAEAAYABgAGAAYABgAG
AAUABQAFAAYABgAGAAYABgAGAAUAAwAEAAQABAAEAAUABgAGAAYABwAIAAoADAANAA0A
DQALAAsACwAMAA4ADgAOAA4AEAARABMAFAAVABUAFAATABQAEwAQAA4ACAAHAAcABQAF
AAQAAwADAAQABQAFAAUABQAEAAMAAgABAAAA//////3//f/9//7//////////v8AAAAA
AAAAAP7//v/+//7/AAAAAAEAAQABAAEAAQD/////AgAMABoAJgA6AFcAeACaALwA3QDz
APkA6ACzAGsALQAJAOn/x/+y/7D/sv+y/67/sf+2/7n/vf/E/83/2P/k/+v/8f/0//j/
+P/3//n/+//7//v/+//7//z//f/9//v/+//7//v//P/8//z//P/+//7//v/+//7//v/+
//7///////7//v/8//z//P/8//z//f/9//3//v/+//7//v/8//z//P/8//7//f/9//7/
/v/+//7//v/+//7///////3//f/9//3/+//7//v/+//+//7//P/8//3//f/+//7/AAAA
AAAAAQD//////////wAAAAAAAAAAAgADAAMABAADAAIAAQABAAMAAwADAAMAAwAEAAQA
BAAEAAQABAAEAAQABAAEAAQAAQABAAEAAQADAAMAAwADAAEAAQABAAEA/////wAAAAAE
AAQABAAGAAUABQAGAAYACAAJAAkACQAIAAgACAAJAAkACgAKAAkACQAJAAgACAAIAAgA
BwAGAAYABwAHAAQAAQABAAAA/////////////wEAAQABAAEA///////////+//7//f/9
////AAAAAAEAAQACAAIAAQADAAMAAwADAAIAAwADAAQABAAEAAQABQAGAAYABQAFAAcA
BwAHAAgACQAJAAoACgAKAAoACQAJAAkACQAJAAkABwAHAAcABwAHAAcABgAGAAcACAAJ
AAoACQAIAAcABQAFAAUABAAEAAQABAAEAAQABAAEAAMAAgAEAAQABAAEAAQAAwADAAMA
AQABAAEAAQAAAAAAAAAAAP7//v/+//3////////////9//3//f/9////////////////
///////+//3//P/7//3//v///////f/9//3//f/8//z//P/7//3//f/9//7//P/8//z/
/P/8//v/+//7//3//f/9//7//v/+//7//v/+//3//f/+//7//v/+//7//P/9////AAD+
//7//v/+//7//v/+//7//v/+//7//v/+//7//v/+//z//P/8//z//P/8//z//P/8//v/
+//7//7//v/+//7//v/+//3//f8AAAAAAAAAAP//AAAAAAAAAQACAAQABAAHAAcABwAH
AAUABQAGAAgACAAIAAgACgANAA8AEAARABEAEAAPAA4ADQAKAAgABAADAAMAAQABAAEA
AQACAAQABAADAAIAAQACAAEAAAD//wAA/////////v/9//3//f/9//3//P/8//7//v/+
//7//v/+//7//v8CAAEAAQD9//v/+//7////BgASACIAMgBKAGkAjgCyANgA9wALAQ0B
8gCxAGEAJQABANn/tf+m/6j/qv+o/6T/p/+s/6//t//C/83/2P/i/+v/7//y//L/8v/1
//f/+f/5//n/+f/3//j/+f/5//n/+f/5//n//P/8//z//P/6//r/+v/6//z//P/8//z/
/f/9//z//P/6//r/+v/6//r/+//7//v/+v/6//r/+v/8//z//P/8//r/+f/5//r/+v/6
//r/+v/4//j/+f/5//n/+f/5//n/+//7//v/+//8//z/+v/6//n/+f/6//r//P/8//z/
/f/7//v/+//7//r/+v/6//r/+v/7//v//P/8//z//P/9//3//f/9//3//f/+//7//v8A
AAAAAAAAAAAAAAAAAAAA/v/9//z/+//7//v/+//7//3//f/9//3//v///wEAAgADAAIA
AQACAAMAAwAEAAQABgAHAAcABwAGAAYABgAHAAgACgALAAsACQAJAAgACAAIAAgABwAG
AAYABwAHAAQABQAFAAQAAwADAAMAAwADAAMAAwADAAMAAQABAAEAAQACAAIAAQABAAEA
AgACAAMAAwAEAAQAAwAFAAUABQAFAAQABQAFAAYABgAGAAYABwAGAAYABQAFAAcABwAH
AAgABwAHAAgACAAIAAgABwAHAAkACQAJAAkACQAJAAkACQALAAsACgAKAAoACgAKAAoA
CAAIAAgABwAHAAcABgAGAAYABgAGAAYABgAGAAUABAAGAAYABgAGAAYABQAFAAUABwAH
AAcABwAEAAQABAAEAAYABgAGAAUABQAFAAUABQADAAMAAwADAAUABQAFAAUAAwADAAMA
AwAFAAUABQAFAAQABAAEAAMAAwADAAMAAwAEAAQABAADAAMAAwADAAQABAAEAAQABAAE
AAMAAwADAAMAAwADAAQABAAEAAQABAAEAAMAAwAEAAQABAAEAAQABAADAAEAAgACAAIA
AgACAAQABAAEAAQAAgACAAIAAgACAAIAAgACAAIAAgACAAIAAgACAAIAAgACAAIAAgAC
AAQABAAEAAMAAwADAAQABAACAAIAAgACAAEAAQACAAIABAAEAAUABgAFAAQABAAEAAgA
CAAJAAkACwALAAsACwAKAAwADAAMAA4AEAARABMAEgATABMAEgASABIAEgAQAAwACAAH
AAcABwAHAAYABQADAAQABQAFAAUABQAEAAMAAgABAAAA//////////////7/////////
AAAAAAAAAAAAAAAAAAAAAAAAAAAAAAEAAQABAAEAAQD//wEABgAQABwAKgBCAGEAggCm
AMoA5wD7AAEB7ACzAGcALQAJAOP/wf+y/7L/sv+u/67/s/+0/7f/wf/M/9X/4P/q//H/
9f/4//j/+P/3//n//f/9//3//f/7//z//f/9//3//f/9//3//v/+//7//v/+//7//v/+
/wAAAAAAAAAA//////7//v/+//7//v/+/wAAAQABAAEAAAAAAAAAAAAAAAAAAAAAAAAA
/////wAAAgACAAIAAgACAAIAAwADAAMAAwADAAMABQAFAAUABQAEAAQAAgACAAEAAQAC
AAIAAwAEAAUABwAHAAcABwAHAAgACAAIAAgACAAJAAkACgAKAAoACgALAAsACwALAAsA
CwAMAAwADAAMAAwADAAMAAwADAAMAAwACwALAAsACwALAAsACwALAAsACwALAAsADQAN
AA4ADgAQABAAEAASABMAEwAUABQAFAAVABUAFQAWABYAFgAXABcAGAAYABcAFwAXABYA
FgAUABQAEwASABQAFQAVABIAEQARABAADwAPAA8ADwAPAA0ADQANAA0ADwAPAA8ADwAQ
ABAADwAPAA0ADgAOAA8AEwAUABQAEwARABEAEQARABAAEQARABIAEgASABIAEwAUABQA
EwATABUAFQAVABYAFwAXABgAGAAYABgAFwAXABcAFwAXABcAFQAVABUAFQAVABUAFAAU
ABQAFAAUABQAFAAUABQAEwATABMAEgASABIAEgASABIAEgASABEAEAASABIAEgASABIA
EQARABEADwAPAA8ADwAOAA4ADgAOAA4ADgAOAA0ADwAPAA8ADwAPAA8ADwAPAA8ADwAP
AA8ADQANAA0ADQANAA0ADQANAA4ADgAOAA0ADwAPAA8ADwAOAA4ADgANAA0ADQANAA4A
DgAOAA4ADgAOAA0ADQANAA0ADQANAA4ADgAOAA4ADgAMAAsACwAMAAwADAAMAAwADgAN
AA0ADAAMAAwADAAMAAwADAAMAAwADAAMAAwADAAKAAoACgAKAAwADAAMAAwACgAKAAoA
CgAMAAwADAAMAAoACgAKAAoACwALAAsADAAMAAwADAAMAAwACwALAAwADgAOAA4ADwAO
AA4ADgAPABAAEgASABMAFQAVABUAFQATABQAFgAWABcAGAAbAB0AHQAeAB8AHwAcABsA
GgAZABYAFAAQAA8ADwANAA0ADAANAA0ADgAPAA0ADQANAAwADQAMAAsACgALAAsACwAL
AAoACgAKAAkACwAKAAoACgAKAAoACgAKAAoACgAKAAoACwALAAsACwAJAAkADwAYACIA
LgBEAGAAfwCgAMQA4gD3APkA4wCqAGMAKwAJAOv/y/+7/7z/vv+6/7b/uv+//8L/x//P
/9r/5//w//j/+////wAAAAACAAMABQAFAAUABQAFAAUABgAHAAcABQAFAAUABQAGAAYA
BgAGAAYABgAGAAYABgAGAAYABgAHAAcABgAGAAYABgAGAAYABgAHAAcABwAEAAQABAAE
AAYABgAGAAYABgAFAAUABgAGAAYABgAGAAYABgAHAAcABwAHAAcABwAHAAcABwAHAAgA
CAAGAAYACQAJAAoACgAKAAoACgALAAsACwALAAsADAAMAAwADAAOAA8ADwAQAA4ADgAO
AA8ADwAPAA8ADwANAA4ADgAOABAAEAAQABAADgAOAA4ADgANAA0ADQANAA8ADwAPAA8A
DQANAA0ADQAPAA8AEAAQABIAEgASABQAFQAVABYAFgAYABkAGQAZABgAGAAYABkAGQAa
ABoAGQAZABkAGAAYABYAFgAVABQAFgAXABcAFAAVABUAFAATABMAEwATABMAEwATABMA
EwATABMAEwATABYAFgAVABUAEwAUABQAFQAVABYAFgAVABcAFwAXABcAFgAXABcAGAAa
ABoAGgAbABoAGgAZABkAGwAbABsAHAAbABsAHAAcABoAGgAZABkAGwAbABsAGwAZABkA
GQAZABkAGQAYABgAGAAYABgAGAAYABgAGAAXABkAGQAYABgAFgAWABYAFgAWABYAFQAU
ABIAEgASABIAEgARABEAEQARABEAEQARABAAEAAQABAAEAAQABAADwAPAA8ADwAPAA4A
DQAMAAsACQAJAAkACQAHAAcABwAHAAcABwAHAAcACAAIAAgABwAFAAUABQAFAAgACAAI
AAcABQAFAAUABgAGAAYABgAGAAgABwAHAAcABwAHAAcACAAIAAgACAAIAAgABwAHAAgA
CAAIAAgACAAIAAcACQAIAAgACAAIAAgACAAIAAgACAAGAAYABgAGAAgACAAIAAgABgAG
AAYABgAEAAQABAAEAAYABQAFAAUABAAEAAQABAAFAAYABgAHAAYABgAGAAYABwAIAAgA
CAAHAAgACgAKAAsACwALAAsADQANAA4AEAAQABAAEAASABMAFQAWABcAGQAYABcAFgAU
ABAADQAIAAkACQAHAAcABgAFAAUABgAFAAUABQAFAAQAAwACAAEAAAD///////8BAAEA
AgADAAMAAwACAAIAAgACAAIAAgACAAIAAgACAAQAAwADAAEA////////AwAOABgAJAA2
AFIAcQCSALYA2gD1AAEB9wDIAH8APQATAPP/0/+7/7b/uP+4/7L/sv+z/7b/u//D/8z/
1f/i/+r/7//1//j/9v/4//v//f/9//3//f/9//v//P/9//3//v///wAAAQAAAAAAAAAA
AP7//v/+//7//v/+//7//v///////v/+/wAAAAAAAAAA/v////////8AAAAAAAAAAAAA
AAAAAAAA/v/9//3//v8AAAAAAAAAAAAAAAABAAEA//////////8AAAEAAgADAAMAAgD/
//7/AQABAAIAAgACAAIAAgADAAEAAQABAAEAAgACAAIAAgAAAAEAAQACAAMABAAFAAcA
BQAFAAUABQAFAAYABgAGAAYABgAGAAYABAAEAAQABAADAAMAAwADAAUABQAFAAUABAAD
AAIAAQACAAMABQAGAAgACAAIAAoACQAJAAoACgAMAA0ADQANAA4ADgAOAA8ADwAQABAA
DwANAA0ADAAMAA4ADgANAAwADAANAA0ACgAJAAkACAAHAAcABwAHAAcABwAHAAcABwAH
AAcABwAHAAgACAAHAAcACQAKAAoACwALAAwADAALAAsACwALAAsADgAPAA8AEAAOAA4A
DgAPABAAEAAPAA8ADwAPAA8AEAATABMAFAAUABIAEgARABEAEQARABEAEQAPAA8ADwAP
ABEAEQAQABAAEAAQABAAEAAQABAAEAAPAA0ADQAMAAwADAAMAAwADAAMAAwACwAKAAoA
CgAKAAoADAALAAsACwAJAAkACQAJAAoACgAKAAoACgAKAAoACQAHAAcABwAHAAkACQAJ
AAkACQAJAAkACQAJAAkACQAJAAkACQAJAAkACAAIAAgABwAHAAcABwAHAAYABgAGAAUA
BwAHAAcACAAIAAgACAAIAAgABwAHAAcACQAJAAkACgAJAAgABwAGAAgABwAHAAgACAAI
AAgACAAKAAcABwAIAAoACgAKAAoACgAKAAoACgAKAAoACgAKAAwADAAMAAwACgAKAAkA
CQAJAAoACgAKAAwADAAMAAsACwAMAAwADAAMAA0ADgAOAA4ADwAQABIAEgATABMAEwAT
ABMAEwAUABYAFgAWABYAGAAZABsAHAAdAB0AHAAbABwAGwAYABYAEgARABEADwANAAwA
CwALAA4ADwAPAA8ADgAMAAoACAAHAAYABQAFAAMAAwADAAQABwAHAAcABgAGAAYABgAG
AAQABAAEAAQABAAEAAUABQAHAAUAAwADAAUADgAcACoAOgBSAHEAlgC8AOAA/wATARMB
9gC3AGkALQAHAOH/vf+w/7D/sv+u/6z/sf+2/7f/v//K/9P/4P/s//H/9//6//z//P/9
////AQABAAEAAQADAAQABQAFAAMAAwADAAMABAAEAAQABAACAAIAAgACAAQABAAEAAQA
BQAFAAQABAACAAIAAgACAAQABQAFAAUABgAGAAYABgAGAAYABgAGAAYABQAFAAYABAAE
AAQABAAGAAYABwAHAAcABwAHAAcABwAHAAcABwAKAAoACAAIAAcABwAIAAgACgAKAAoA
CwALAAsACwALAAwADAAMAAwADAANAA0ADgAOAA4ADgAPAA0ADQANAA0ADwAQABAAEAAQ
ABAAEAAQABEAEgATABQAEQARABEAEQARABEAEQARAA8ADwAPAA8ADwAPABAAEAAUABQA
FAAWABcAFwAYABgAGgAbABsAGwAaABoAGgAbAB0AHgAeAB0AHwAfAB4AHgAcABwAGwAa
ABgAGQAZABYAFwAXABYAFQAXABcAFwAXABcAFwAXABcAFQAVABUAFQAYABgAFwAXABcA
GAAYABkAGgAaABkAFwAYABkAGgAbABoAGwAbABwAHgAeAB4AHwAgACAAHwAfACEAIQAh
ACIAIwAjACQAJAAiACIAIQAhACIAIwAkACUAJQAlACUAJQAlACUAJAAkACQAJAAkACQA
IgAiACIAIQAiACMAIwAkACIAIgAiACIAIgAiACEAIAAiACIAIgAiACQAIwAjACMAIwAj
ACMAIwAiACIAIgAiACQAJAAkACMAIwAjACMAIwAhACEAIQAhACMAIwAjACMAIwAjACMA
IwAjACMAIwAjACQAJAAkACMAJQAlACUAJQAkACQAJAAjACMAIwAjACQAJAAkACQAJAAm
ACUAJQAlACUAJQAlACYAJgAmACYAJgAoACcAJwAoACYAJgAmACYAKgApACkAKAAqACoA
KgAqACwALAAsACwALAAsACwALAAsACwALAAsAC4ALgAuAC4ALAAsACwALAAuAC4ALgAu
AC4ALgAuAC4AMAAwADAAMAAyADIAMgAyADAAMAAwADAAMQAyADMANAA3ADgAOQA6ADsA
PAA9AD4AQABAAEAAQABCAEIAQgBCAEQARABEAEQAQgBCAEIAQgBAAD4APAA6ADoAOgA6
ADoAOgA6ADoAOgA4ADgAOAA4ADUANAAzADIAMgAyADIAMgAzADQANQA2ADQANAA0ADQA
NgA2ADYANgA2ADYANgA2ADYANgA2ADYAOwBAAEUASgBfAHIAhQCYALgA2AD4ABgBCAH4
AOgA2ACoAHoATAAeABAABAD4/+z/7f/u/+//8P/5/wIACwAUAB0AJAArADIANQA2ADcA
OAA6AA==
         </WaveFormData>
      </LeadData>
      <LeadData>
         <LeadByteCountTotal>10000</LeadByteCountTotal>
         <LeadTimeOffset>0</LeadTimeOffset>
         <LeadSampleCountTotal>5000</LeadSampleCountTotal>
         <LeadAmplitudeUnitsPerBit>4.88</LeadAmplitudeUnitsPerBit>
         <LeadAmplitudeUnits>��V</LeadAmplitudeUnits>
         <LeadHighLimit>2147483647</LeadHighLimit>
         <LeadLowLimit>268435456</LeadLowLimit>
         <LeadID>V6</LeadID>
         <LeadOffsetFirstSample>0</LeadOffsetFirstSample>
         <FirstSampleBaseline>0</FirstSampleBaseline>
         <LeadSampleSize>2</LeadSampleSize>
         <LeadOff>FALSE</LeadOff>
         <BaselineSway>FALSE</BaselineSway>
         <ExcessiveACNoise>FALSE</ExcessiveACNoise>
         <MuscleNoise>FALSE</MuscleNoise>
         <LeadDataCRC32>474277652</LeadDataCRC32>
         <WaveFormData>
AgACAAIAAgAAAAAAAAABAAMAAwACAAIAAgACAAIAAgABAAEAAQABAAEAAAAAAAEAAQAB
AAEAAQABAAEAAgADAAQABQAHAAcABQAFAAUABQAIAAoACgAKAAoACgANAA8ADgAPAA8A
DwAPAAwACgAIAAQAAQAAAAAAAQAAAAAAAAAAAAAAAAAAAAIAAQAAAP///P/7//v/+//7
//r/+v/6//z//P/8//z/+//7//v/+//7//v/+//7//v/+//7//v/+//7//z/+//6//z/
AQADAAkAFAAnAD8AWwB3AJIAqAC5ALsApQB4AE0ANAAiAAgA7v/f/93/1//O/8z/zP/M
/8z/0f/a/+L/6v/w//T/9f/3//r/+v/7//7//f/9//3//f/9//3//f/+/wAAAAAAAAAA
AAD///7//f////////////3//f/+//7//v/9//3//f////////////7//v/+//7/////
/////////wAAAAAAAP7//v/+//7/AAAAAAAAAAD////////+//////8AAAEAAQABAAEA
AgACAAIAAQABAAEAAgADAAMAAwADAAQABAAHAAcABwAHAAUABgAHAAcACAAJAAkACQAM
AA0ADQANAAwADAAOAA4ADwAPABAAEAAQABEAEgASABIAEgASABIAFAAUABQAFAASABIA
EgASABMAEwATABMAEwATABMAEwATABMAEgASABQAFAAUABQAEgASABIAEgASABIAEQAR
ABEAEAAPAA8ADgAOAA0ADAAOAA0ACwALAAgACAAIAAgACQAJAAcABwAFAAUABQAFAAcA
BwAHAAcABwAHAAcABwAGAAYABgAGAAYABgAGAAcABwAHAAcACAAKAAoACgAKAAkACQAJ
AAoADAAKAAoACwALAAsACwALAAwADAANAA0ACwAMAAwACwANAA0ADQANAA0ADQAMAAwA
DwAPAA8ADwANAA0ACwALAAsADAAMAAwADQANAA0ADAAKAAoACgAKAAoACgAKAAkABwAH
AAcABwAJAAgACAAIAAoACgAKAAoACAAIAAgACAAHAAcABwAHAAkACQAJAAgABgAGAAYA
BgAIAAgACAAIAAYABQAFAAUABQAGAAYABgAGAAUABQAFAAUABQAFAAUABwAHAAcABwAH
AAYABgAGAAYABgAHAAcABgAGAAYABgAEAAQABAAEAAQABQAFAAQABgAFAAUABQAEAAQA
BAAEAAQABAADAAMABQAGAAYABgAGAAYABgAGAAUABAADAAIABAAEAAQABAAEAAQABAAE
AAQABAAEAAQABAAEAAQABAACAAIAAwADAAUABAAEAAQAAgACAAIAAwADAAMAAwADAAQA
BAAFAAUABQAFAAUABQAFAAYABwAIAAkACwALAAsACwALAAsADAAQABAAEAAQAA4AEQAT
ABQAFQAVABUAFQASABAADgAMAAcABgAGAAUABAAEAAQABAAGAAYABgAGAAcABgAFAAQA
AQABAAEAAQAAAAAAAAAAAAAAAAAAAAEAAQABAAEAAQABAAEAAQABAAEAAQABAAEAAQAA
AP///v/8/wEACQANABIAIQA3AFMAcQCOAKgAvQDHAMEAngBrAEYAMgAcAP7/6f/h/93/
1v/Q/87/zv/O/8//1v/e/+b/7P/w//X/9//4//r//f/+/////////////f/9//3//v8A
AAAAAAAAAAEAAQABAAEA//////////8BAAEAAgACAAAA//////////////////8AAAAA
AAAAAP//////////AQACAAIAAgAAAAAAAAAAAAAAAAAAAAAAAQABAAEAAAD/////AAAB
AAEAAQABAAIAAgACAAEAAQABAAIAAwADAAEAAQACAAIAAwADAAMAAwAFAAYABwAHAAgA
CQAJAAkACgALAAsACwAKAAoADAAMAAsACwAMAAwADAANAA4ADgAMAAwADAAMAA4ADgAO
AA4ADgAOAA4ADgANAA0ADQANAA0ADQANAA0ADwAPAA4ADgAQABAAEAAQAA4ADgAOAA4A
DgAOAA0ADQAPAA4ADQANAAwADAALAAoACgAJAAcABwAGAAYABgAGAAUABQADAAMAAwAD
AAMAAwABAAEAAQABAAMAAwADAAMAAgACAAIAAgAEAAQABAAFAAMAAwADAAQABAAEAAQA
BAAFAAUABQAGAAYABAAEAAUABwAHAAcABwAIAAgACQAJAAcACAAIAAcACAAJAAoACwAJ
AAkACAAIAAkACQAJAAkACQAJAAcABwAHAAgACAAIAAcABwAHAAYABgAGAAYABgAGAAYA
BgAFAAUABQAFAAUAAwACAAIAAgAEAAQABAAEAAIAAgACAAIAAwADAAMAAwADAAMAAwAC
AAIAAgACAAIAAgACAAIAAgACAAEAAQABAP//AAAAAAAAAgABAAEAAQABAAEAAQABAAMA
AwADAAMAAQAAAAAAAAAAAAAAAQABAAIAAgACAAIAAAAAAAAAAAAAAAEAAQAAAAIAAQAB
AAEAAQAAAP///v/+//7//f/9//v//P/8//z//v/+//7//v/9//z/+//6//z//P/8//z/
/P/8//z//P/8//z//P/8//3//f/9//z/+v/6//r/+v/6//v/+//7//n/+f/4//j/+f/5
//n/+f/7//v/+//8//v//P/9//////////////8BAAIABAAEAAIAAgACAAUACQAKAAsA
CwALAAsACAAGAAUABAACAAIAAAD///7//v/8//z//P/8//7//v/9//z/+//6//n/+f/3
//f/9v/2//j/+P/4//j/9v/3//f/9//5//n/+f/5//f/9//3//f/9//5//n/+P/1//T/
9P/1//n///8IABUAKQBBAFsAegCYAK8AwQDJALgAiwBWADoAJgAIAOn/1//T/87/yP/C
/8T/xP/F/8j/0P/Y/+D/5v/p/+v/7v/y//P/9P/1//X/9f/1//X/9f/1//b/9v/2//b/
9v/1//X/9f/1//X/9f/1//X/9f/1//b/9v/2//X/9f/1//f/9//3//f/9//2//X/9P/1
//X/9f/1//X/9v/2//b/9v/2//b/9v/2//b/9v/2//f/9//3//b/9f/1//b/9//1//X/
9f/2//b/9v/1//X/9//4//n/+f/5//n/+v/6//v/+//7//v/+//8//3//f/+////////
/wIAAwADAAMAAgACAAQABAAFAAUABgAGAAQABQAGAAYABgAGAAYABgAIAAgACAAIAAYA
BgAGAAYACAAJAAoACwALAAsACwALAAsACwAKAAoADAAMAAwADAAKAAoACgAKAAoACgAJ
AAkACQAIAAcABwAIAAgABwAGAAYABQADAAMAAAAAAAAAAAABAAEA//////3//f/9//3/
/f/9//3//f/9//3//f/9//z//P/8//z//v/+//7///////////8AAAAAAAAAAAAAAQAB
AAEAAgACAAAAAAABAAMAAwADAAMABAAEAAUABQADAAQABAADAAUABQAFAAUAAwADAAIA
AgAFAAUABQAFAAUABQADAAMAAQACAAIAAgADAAMAAwACAAIAAgACAAIAAgACAAIAAQAB
AAEAAQABAAMAAgACAAIAAgACAAIAAgAAAAAAAAAAAAEAAQABAAEA/////////v8AAAAA
AAAAAAAAAAAAAAAAAAD////////9//7//v/+/wAA/////////f/9//3//f/9//3//f/9
//3//P/8//z//P/8//3//f/8//z//P/8//z//P/8//z//P/9//3//P/8//v/+//7//7/
/v/+//7//v/+//3//f/9//7//v/+//7//v/+//7//P/8//z//P/+//7//v/+//7//v/+
//7//v/+//7//v/+//7//v/+//7//v/+//7//v/////////+//7//v/+//7//v//////
/////////v/+/////////wEAAQABAAEAAAABAAIAAwAHAAcABwAHAAkACQAKAAwACgAK
AAoACgANAA8AEAARABEAEQARAA4ADAAKAAgABQAEAAQAAwACAAAAAAAAAAAAAQACAAMA
AwAAAP///v/9//v/+//7//r/+//8//3//v/8//z//f/9//3//f/9//3//f/9//3//f/9
//3//f/7//z/+//8//z///8FAAsAFAAlAD0AVwBzAJAApgC3AL8AsQCEAFMAOAAmAAwA
7v/d/9n/0//M/8j/yv/K/8z/0f/Y/+D/5v/s//L/9f/3//r/+v/7//z//P/7//r/+f/7
//v/+//8//r/+v/6//r/+//7//v/+//9//3//f/9//v/+//8//z//v/9//3//f/7//v/
+//7//r/+v/6//r/+//7//v/+//7//z//P/8//z//P/8//z//P/8//z//P/9//3//f/8
//3//f/+/////f/9//3//v/+//7//f/9//3//v///////////wAAAAADAAMAAwADAAEA
AgADAAMABgAHAAcABwAIAAkACQAJAAgACAAKAAoACQAJAAoACgAKAAsADAAMAA4ADgAO
AA4ADgAOAA4ADgAOAA4ADgAOAA8ADwAPAA8ADQANAA0ADQAPAA8ADgAOAA4ADgAOAA4A
DgAOAA4ADgAOAA4ADQANAA0ADAALAAsADAAMAAsACgAKAAkABwAHAAYABgAGAAYABwAH
AAUABQADAAMAAwADAAUABQAFAAUAAwADAAMAAwACAAIAAgACAAQABAAEAAUABQAFAAUA
BgAGAAYABgAGAAcABwAHAAgACgAIAAgACQALAAsACwALAAwADAANAA0ADQAOAA4ADQAN
AA0ADQANAA0ADQAMAAwADQANAA0ADQANAA0ACwALAAsADAAMAAwACwALAAsACgAIAAgA
CAAIAAoACgAKAAkACQAJAAkACQAJAAgACAAIAAgACAAIAAgACAAIAAgACAAHAAcABwAH
AAcABwAHAAYABgAGAAYABgAIAAgACAAIAAYABQAFAAUABQAGAAYABgAGAAUABQAFAAUA
BQAFAAUABQAFAAUABQAFAAQABAAEAAQABAAFAAUABAAEAAQABAAEAAQABAAEAAQABQAF
AAQABAADAAMAAwAEAAQABAAEAAIAAgABAAEAAQACAAIAAgACAAIAAgACAAIAAgACAAIA
BAAEAAQABAAEAAQABAAEAAIAAgACAAIAAgACAAIAAgACAAIAAgACAAIAAgADAAMAAwAC
AAIAAgACAAIAAgADAAMAAwADAAMAAgACAAMAAwADAAMAAwADAAMABAAFAAYABwAJAAkA
CQAJAAkACQAKAAwADAAMAAwADAAPABEAEgARABEAEQARAA8ADgANAAwACQAIAAgABwAE
AAQABAAEAAQABAAEAAQABQAEAAMAAgD///////////7//v/+//7//v/+//7/////////
/////////////////////////////wAA///8//z//f8BAAkAEAAdADMATQBpAIQAngCz
AL8AuwCaAGkAQgAuABoA+v/j/9v/1//S/8z/yv/M/8z/zf/S/9j/4v/q//D/9f/3//z/
+v/5//j/+//7//v/+//7//v/+//8//r/+v/6//r/+//7//v/+//9//3//f/9//v/+//8
//z//v/9//3//f/7//v/+//7//z//P/8//z//f/9//3//f/7//z//P/8//z//P/8//z/
/P/8//z//P/9//3//f/8//v/+//8//3//f/9//3//v8AAAAA//////3//v//////////
/wAAAAABAAEAAQABAAEAAgADAAMABAAFAAUABQAEAAUABQAFAAYABgAIAAgABwAHAAgA
CAAIAAkACgAKAAoACgAKAAoACgAKAAoACgAMAAwADAAMAAsACwALAAsACQAJAAkACQAN
AA0ADAAMAAwADAAMAAwADAAMAAwADAAMAAwACwALAAkACAAHAAcACAAIAAcABgAGAAUA
AwADAAQABAAEAAQAAQABAP///////////////wEAAQABAAEA///////////+//7//v/+
//7//v/+////////////AAAAAAAAAAAAAP///////wAABAACAAIAAwADAAMAAwADAAQA
BAAFAAUABQAGAAYABQAFAAUABQAFAAUABQAEAAQAAwADAAMAAwADAAMAAQABAAMABAAE
AAQAAQABAAEAAAAAAAAAAAAAAAAAAAAAAP////////////////7//v/+//z//P/8//z/
/P/8//z//P/9//3//f/9//v/+//7//r/+v/6//r/+v/6//r/+v/6//z/+//7//v/+f/6
//r/+v/4//f/9//3//n/+f/5//n/9//3//f/9//3//b/9v/2//b/9v/3//f/9v/2//b/
9v/2//b/9v/2//j/+f/5//j/+P/3//f/9//4//j/+P/4//j/+P/3//f/9//4//j/+v/5
//j/9//2//j/+P/4//j/9v/2//b/9v/4//j/+P/4//b/9v/2//b/9P/1//X/9f/2//b/
9v/2//b/9v/3//f/9f/1//X/9P/1//f/+P/5//n/+f/5//n/+P/5//r/+///////////
//////8AAAIAAgACAAIAAgAFAAcACAAJAAsACwALAAgABgAEAAIA///8//z/+//6//z/
/P/8//z/+v/6//r/+f/6//n/+P/3//f/9//3//b/9P/0//T/9P/0//T/9f/1//f/9//3
//f/9//3//f/9//7//v/9//1//T/8//y//T/+f8BAAkAFAAjADsAWQB1AJIArADBAMsA
vwCUAF8AOgAmAAoA6P/T/8//zf/G/8L/wP/C/8L/xf/M/9T/3v/m/+z/7//v//D/8v/z
//b/9//3//f/9//3//f/9//4//b/9v/2//b/+f/5//n/+f/3//f/9//3//n/+f/6//r/
+v/5//n/+f/5//n/+f/5//r/+v/6//r/+//7//v/+//5//r/+v/6//r/+v/6//r/+v/6
//r/+v/7//v/+//6//n/+f/6//v/+//7//v//P/8//z/+//7//v//P/9//3//f/9//7/
/v/9//3//f/9////AAABAAEAAgADAAMAAwACAAMAAwADAAYABgAIAAgABwAHAAgACAAK
AAsADAAMAAwADAAMAAwACwAKAAkACAAKAAoACgAKAAkACQAJAAkACgALAAwADQANAA0A
DAAMAAwADAAMAAwADgAOAA4ADgANAAwACgAJAAoACgAKAAsACgAKAAkACAAIAAcABQAF
AAQABAAEAAQAAwADAAEAAQABAAEAAQABAAEAAQABAAEAAQABAAEAAQACAAIAAgACAAAA
AAAAAAEAAQABAAEAAgACAAIAAgACAAMAAwADAAQABgAEAAQABQAFAAUABQAFAAYABgAH
AAcABwAIAAgABwAHAAcABwAHAAcABwAGAAYABwAHAAcABwAJAAkABwAHAAUABgAGAAYA
AwADAAMAAgADAAQABQAGAAQABAAEAAMAAwADAAMAAwAFAAQABAAEAAIAAgACAAIAAgAC
AAIAAgABAAEAAQABAAMAAwADAAIAAAAAAAAAAAAAAAAAAAAAAAIAAQABAAEA//8AAAAA
AAACAAEAAQABAP////////////////////8BAAAAAAAAAP7//v///////v/+//7//v/+
//7//v/+//7///////7/AAD////////+//7//v/+/wAAAAD/////AQD+//7//v/+//7/
/v/+//7//v/+//7//v/+//7//v8AAAAAAAAAAP7//v/+//7//v/+//7//v/+//7//v//
///////+//7/AAAAAAAAAAD//////////////v/+////////////////////AAABAAIA
AwAFAAUABQAFAAUABQAGAAgACAAIAAoACgANAA8ADwAPAA4ADQAOAAwACwAKAAYAAwAC
AAIAAQAAAAAAAAAAAAAAAAAAAAAA///+//3//P/7//v/+//7//r/+v/6//r/+v/6//r/
+//7//v/+//7//v/+//7//v/+//7//v/+//7//r/+f/4//r/+/8BAAcAEAAhADcAUQBt
AIYAoACzAL8AuwCWAGMAPgAqABIA8v/f/9n/1f/O/8r/yv/I/8j/y//U/9z/5P/s//L/
9//3//b/9v/1//j/+f/5//n/+f/5//n/+f/6//r/+v/6//r/+//7//v/+//7//v/+//7
//v/+//8//z//P/7//v/+//5//n/+f/5//r/+v/6//r/+f/5//n/+f/5//r/+v/6//r/
+v/6//r/+v/6//r/+v/7//v/+//6//n/+f/6//v/+//7//v//P/8//z/+//7//n/+v/7
//v//P/9////AAABAAEAAQABAAEAAgADAAMAAgADAAMAAwAGAAcABwAHAAgACAAKAAoA
CQAJAAoACgAKAAsADAAMAAwADAAMAAwADAAMAAwADAAOAA4ADgAOAA0ADQANAA0ADQAN
AA0ADQARABEAEAAQABAAEAAQABAAEAAQABAAEAAQABAADwAPABEAEAAPAA8ADgAOAA0A
DAAKAAkABwAHAAcACAAJAAoABwAHAAUABQAFAAUABQAFAAUABQAFAAUABQAFAAUABQAG
AAYABgAGAAQABAAEAAUABwAHAAcACAAIAAgACAAIAAcABwAHAAgACgAIAAgACQALAAsA
CwALAAwADAANAA0ADQAOAA4ADQANAA0ADQANAA8ADwAOAA4ADQANAA0ADQANAA0ACwAL
AAsADAAMAAwACwALAAsACgAKAAoACgAKAAoACgAKAAkACQAJAAkACQALAAoACgAKAAgA
CAAIAAgACAAIAAgACAAFAAUABQAFAAcABwAHAAYABgAGAAYABgAGAAYABgAGAAYABQAF
AAUABQAGAAYABgAGAAUABQAFAAUABQAFAAUABQAFAAUABQAFAAQABAAEAAQABAAFAAUA
BAAEAAQABAAEAAQABAAEAAQABQAFAAQABgAFAAUABQAEAAQABAAEAAQABAADAAMABQAE
AAYABAAEAAQABAAEAAYABgAGAAYABAAEAAQABAACAAIAAgACAAQABAAEAAQAAgACAAIA
AgAEAAQABAAEAAMAAwADAAIAAgACAAIAAgAEAAUABQAFAAMAAwACAAIABQAFAAUABQAD
AAMAAwAEAAcACAAJAAsACwALAAsACwAJAAoADAAMAA0ADgAPABMAFAAUABQAEwARABEA
DgAMAAwACgAHAAYABgAFAAQABAAEAAQABAAEAAQABAADAAIAAQAAAP///////////v/+
//7//v/+//7//v///////////////////////////////////////v/9//z//v8FAAkA
EQAeADUATQBnAIMAnACuALkArwCLAF4AOwAoABIA9v/i/93/2f/T/8z/zP/M/8z/0P/V
/9z/5v/u//T/9v/5//v//P/8//v//v/9//3//f/9/////////wAA/v/+//7//v//////
/////////////////////wAAAAAAAP//////////////////AAAAAAAAAAD9//3//f/9
////AAAAAAAAAAAAAAAAAAAAAAAAAAAAAAEAAQABAAAA/////wAAAQABAAEAAQACAAIA
AgABAAEAAQACAAMAAwAFAAUABgAGAAUABQAFAAUABQAGAAcABwAIAAkACQAJAAoACwAL
AAsADAAMAA4ADgANAA0ADgAOAAwADQAOAA4AEAAQABAAEAAQABAAEAAQABAAEAAQABAA
DwAPAA8ADwARABEAEQARABEAEQAQABAAEgASABIAEgASABIAEgASABIAEgARABEAEQAQ
AA8ADwAQABAADwAOAA4ADQALAAsACgAKAAoACgAHAAcABQAFAAcABwAHAAcABwAHAAcA
BwAFAAUABQAFAAgACAAIAAgACAAIAAgACQAJAAkACQAKAAoACgAKAAoACwALAAsADAAO
AAwADAANAA0ADQANAA0ADgAOAA8ADwAPABAAEAAPAA4ADQAMAAsADQANAAwADAALAAsA
CwALAA0ADQALAAsACwAMAAwADAALAAsACwAKAAoACgAKAAoACgAKAAoACQAJAAkACQAJ
AAcABgAGAAYABgAGAAYABgAGAAYABgAGAAUABQAFAAUABQAFAAUABAAEAAQABAAEAAIA
AgACAAIABAADAAMAAwABAAIAAgACAAQAAwADAAMAAwADAAMAAwABAAEAAQABAAMAAgAC
AAIAAAAAAAEAAQAAAAAAAAAAAAIAAgACAAIAAAABAAEAAAACAAEAAQABAAIAAgACAAIA
AgACAAEAAQADAAIAAgACAAAAAAAAAAAAAgACAAIAAgAAAAAAAAAAAAAAAAAAAAAAAAAA
AAAAAAD//////v/9//3//v///wAA/v/+//////8BAAEAAQAAAAAAAQABAAEAAwADAAMA
AwAEAAUABgAHAAgABwAGAAUABgAHAAkADAAMAAwADAAMAA4ADwAPAA8AEQARABEADgAK
AAgABgADAAQABAADAAIAAAAAAAAAAAAAAAAAAAD///7//f/8//v/+//7//v/+v/8//z/
/P/8//z//P/9//3//f/9//3//f/9//3//f/9/////f/7//v/+P/5//j/+v///wUADQAY
AC0ARQBfAHsAmACwAL0AvQCjAHIARwAwAB4AAgDo/9v/2f/V/8z/yP/I/8b/yP/N/9T/
3P/m/+z/8P/1//X/9P/2//n/+v/7//v/+//7//n/+f/5//r//P/8//z//P/9//3//f/9
//v/+//7//v/+//7//z//P/8//v/+//7//3//f/9//3//v/+//7//v/9//3//f/9//3/
/v/+//7//P/8//z//P/+//7//v/+//////////7//f/9//7///////////8AAP7//v/9
//3///8AAAEAAQABAAEAAgACAAMAAwADAAMABQAGAAcABwAHAAcABgAFAAgACQAJAAkA
CAAIAAoACgALAAsADAAMAAwADQAOAA4ADQAMAAsACgAKAAoACgAKAAwADAAMAAwADAAL
AAoACQAKAAsADAANAA0ADQAMAAwADgAOAA4ADgAOAA4ADgAOAA4ADgANAA0ADQAMAAsA
CwAKAAoACQAIAAoACQAHAAcABgAGAAYABgAFAAUAAwADAAMAAwADAAMAAwADAAMAAwAD
AAMAAwADAAQABAAEAAQABAAEAAQABQAHAAcABwAIAAYABgAGAAYACQAJAAkACgAKAAgA
CAAJAAkACQAJAAkACgAKAAsACwALAAwADAALAAsACwALAAsACwALAAoACgAJAAkACQAJ
AAsACwAJAAkABwAIAAgACAAJAAkACQAIAAgACAAIAAgACAAIAAgABwAJAAkACQAJAAcA
BgAGAAYABgAGAAYABgAEAAQABAAEAAUABQAFAAUABQAFAAUABAACAAIAAgACAAIAAgAC
AAIABAADAAMAAwADAAQABAAEAAIAAQABAAEAAQABAAEAAQABAAEAAQABAAEAAAAAAAAA
AAAAAAEAAQACAAIAAgACAAIAAgACAAIAAgADAAMAAgACAAEAAQABAAIAAgACAAIAAgAC
AAEAAQADAAAA/v8CAAIAAgACAAIAAAAAAAAAAAAAAAAAAAAAAAIAAgADAAMAAQAAAAAA
AAAAAAAAAAABAP///////////v/+///////9//3//f/9//3//v///wAAAQADAAMAAwAB
AAEAAQACAAQABAAEAAQABgAJAAsADAALAAsACwALAAoACAAGAAQAAQAAAAAA///+//7/
/v/+/wAAAAAAAAAA/f/8//v/+v/5//n/+f/5//j/+P/4//j/+P/4//j/+f/5//n/+f/5
//n/+f/5//n/+f/5//n/+f/7//j/9f/0//b//f8FAA0AFgAnAD8AXQB5AJQAsADDAMkA
vwCYAGEAPAAoAA4A7v/Z/9P/0f/K/8T/xv/I/8b/yf/Q/9j/4P/q//D/8//1//b/9v/3
//j/+f/5//n/+f/6//v//P/+//z//P/8//z//f/9//3//f/9//3//f/9//3//f/+//7/
AAD////////9//3//f/9/wAAAAAAAAAAAQABAAEAAQABAAIAAgACAAMABAAFAAYABAAE
AAQABAAHAAcABwAGAAcABwAIAAkACQAJAAkACgAKAAoACQAJAAkACgALAAsACwALAAwA
DAAPAA8ADwAPAA8AEAARABEAEgATABMAEwASABMAEwATABQAFAAWABYAFwAXABgAGAAY
ABkAGgAaABsAHAAdAB4AHAAcABwAHAAeAB4AHgAeAB0AHQAdAB0AHQAdAB0AHQAhACEA
IAAgACAAIAAgACAAIAAgACAAIAAiACIAIQAhACEAIAAfAB8AIAAgAB8AHgAcABsAGQAZ
ABoAGgAaABoAGQAZABcAFwAXABcAFwAXABcAFwAXABcAFwAXABcAFwAYABgAGAAYABgA
GAAYABkAGQAZABkAGgAcABwAHAAcABsAGwAbABwAIAAeAB4AHwAdAB0AHQAdACAAIAAh
ACEAIQAiACIAIQAhACEAIQAhACMAIwAiACIAIwAjACMAIwAjACMAIQAhACEAIgAiACIA
HwAfAB8AHgAfACAAIQAiACIAIgAiACEAHwAfAB8AHwAhACAAIAAgACAAIAAgACAAIgAi
ACIAIgAfAB8AHwAfAB8AHwAfAB4AHgAeAB4AHgAeAB4AHgAeACAAHwAfAB8AHwAgACAA
IAAeAB0AHQAdAB8AHwAfAB8AHwAfAB8AHwAfAB4AHgAeAB4AHgAfAB8AIAAgACAAIAAg
ACAAIAAgACAAIQAhACAAIgAhACEAIQAiACIAIgAiACIAIgAhACEAIwAiACIAIgAiACIA
IgAiACQAJAAkACQAJAAkACQAJAAiACIAIgAiACQAJAAkACQAJAAkACQAJAAkACQAJAAk
ACQAJAAkACQAJAAkACQAJAAmACYAJgAmACYAJgAmACYAKAAoACgAKAArACwALQAuADAA
MAAwADAAMQAyADMANAA0ADQANAA0ADUANgA3ADgANwA2ADUANAAyADAALgAsAC4ALgAu
AC4ALAAsACwALAAsACwALAAsACsAKgApACgAKAAoACgAKAAqACoAKgAqACoAKgAqACoA
KgAqACoAKgAoACgAKAAoACgAKAAoACgAKgAsAC4AMAA/AEwAWQBmAIEAmgCzAMwAxQDA
ALsAtgCWAHgAWgA8AC0AIAATAAYAAgAAAP7//P8DAAgADQASABkAHgAjACgAKQAqACsA
LAAuAA==
         </WaveFormData>
      </LeadData>
   </Waveform>
</RestingECG>
