# Supplementary material for: Detection of Left Atrial Enlargement Using a Convolutional Neural Network-Enabled Electrocardiogram
Source: Front Cardiovasc Med. 2020 Dec 17;7:609976. doi: 10.3389/fcvm.2020.609976 (PMC7773668; doi:10.3389/fcvm.2020.609976)
Supplement: Supplementary file 3 [file Data_Sheet_3.ZIP › normal2/1802017665_5838_00000048.XML]

<?xml version="1.0" encoding="Windows-1252"?>
<!DOCTYPE RestingECG SYSTEM "restecg.dtd">
<RestingECG>
   <PatientDemographics>
      <PatientID>1802017665</PatientID>
      <PatientAge>69</PatientAge>
      <AgeUnits>Years</AgeUnits>
      <Gender>Male</Gender>
      <PatientLastName>hongxulong</PatientLastName>
   </PatientDemographics>
   <TestDemographics>
      <DataType>Resting</DataType>
      <Site>1</Site>
      <AcquisitionDevice>MAC55</AcquisitionDevice>
      <Status>Unconfirmed</Status>
      <Priority>Normal</Priority>
      <AcquisitionTime>10:06:58</AcquisitionTime>
      <AcquisitionDate>04-24-2017</AcquisitionDate>
      <CartNumber>1</CartNumber>
      <AcquisitionSoftwareVersion>009C</AcquisitionSoftwareVersion>
      <XMLSourceVersion>MAC5000 v1.0</XMLSourceVersion>
   </TestDemographics>
   <RestingECGMeasurements>
      <VentricularRate>69</VentricularRate>
      <AtrialRate>69</AtrialRate>
      <PRInterval>166</PRInterval>
      <QRSDuration>86</QRSDuration>
      <QTInterval>432</QTInterval>
      <QTCorrected>462</QTCorrected>
      <PAxis>81</PAxis>
      <RAxis>83</RAxis>
      <TAxis>87</TAxis>
      <QRSCount>12</QRSCount>
      <QOnset>218</QOnset>
      <QOffset>261</QOffset>
      <POnset>135</POnset>
      <POffset>189</POffset>
      <TOffset>434</TOffset>
      <ECGSampleBase>500</ECGSampleBase>
      <ECGSampleExponent>0</ECGSampleExponent>
   </RestingECGMeasurements>
   <Diagnosis>
      <Modality>Resting</Modality>
         <StatementCount>2</StatementCount>
         <LabelText>12SL ��ϳ���</LabelText>
      <DiagnosisStatement>
         <StmtFlag>ENDSLINE</StmtFlag>
         <StmtText>�������</StmtText>
      </DiagnosisStatement>
      <DiagnosisStatement>
         <StmtFlag>ENDSLINE</StmtFlag>
         <StmtText>���� ECG</StmtText>
      </DiagnosisStatement>
   </Diagnosis>
   <Waveform>
      <WaveformType>Rhythm</WaveformType>
      <WaveformStartTime>0</WaveformStartTime>
      <NumberofLeads>8</NumberofLeads>
      <SampleType>CONTINUOUS_SAMPLES</SampleType>
      <SampleBase>500</SampleBase>
      <SampleExponent>0</SampleExponent>
      <HighPassFilter>16</HighPassFilter>
      <LowPassFilter>150</LowPassFilter>
      <ACFilter>NONE</ACFilter>
      <LeadData>
         <LeadByteCountTotal>10000</LeadByteCountTotal>
         <LeadTimeOffset>0</LeadTimeOffset>
         <LeadSampleCountTotal>5000</LeadSampleCountTotal>
         <LeadAmplitudeUnitsPerBit>4.88</LeadAmplitudeUnitsPerBit>
         <LeadAmplitudeUnits>��V</LeadAmplitudeUnits>
         <LeadHighLimit>2147483647</LeadHighLimit>
         <LeadLowLimit>268435456</LeadLowLimit>
         <LeadID>I</LeadID>
         <LeadOffsetFirstSample>0</LeadOffsetFirstSample>
         <FirstSampleBaseline>0</FirstSampleBaseline>
         <LeadSampleSize>2</LeadSampleSize>
         <LeadOff>FALSE</LeadOff>
         <BaselineSway>FALSE</BaselineSway>
         <ExcessiveACNoise>TRUE</ExcessiveACNoise>
         <MuscleNoise>FALSE</MuscleNoise>
         <LeadDataCRC32>339636662</LeadDataCRC32>
         <WaveFormData>
/v/+//7/AAD+//z//P/9/wAAAAD//////f/9//z//P/+//7//v/+//z//f/9//3/+//7
//n/+f/8//3//v///////////////P/4//f/+f/7////AwD///3/AQALABEAFQAaACMA
KgAsADEALwArACcAIQAVABEAFQASAAwADAAKAP7/9f/3//v/+f/0//b/9f/z//j//P/6
//f/+P/6//b/+P/4//j//P/+////AQAAAP//AAD///v/+//9//3//P/8//z//P/8//z/
/f/9///////+//7//P/8//3//f/8//z//P/7//3//f/7//v//v8AAAEAAwAAAP7//f/8
//z/+//7//v/AAABAAEAAQAAAAAAAAD+/wAAAAAAAAEAAQAAAP3//P/9//7///8AAP//
/v/8//v/+//8//z//P/6//r/+v/6//r/+v/4//j//f/+//7//v/8//v/+//8//z/+//5
//j/+//8//3//v/8//z//P/8////AAAAAP7//f/8//z/+//9//7//v/9////AAACAAIA
//8AAP///v8BAAEAAQABAAMAAwAEAAUAAwACAAIABAAIAAYABgAGAAQABAADAAMAAwAD
AAMABAAGAAcABwAHAAcABwAHAAcABQAFAAYABgAFAAQAAgABAAEAAgADAAUABQADAAMA
BQAIAAgACQAKAAoACQAIAAUAAwAEAAQABQAHAAcABQAFAAQABAAEAAMABAADAAMAAwAB
AAEAAgACAAEAAAD+//3/AAACAAUABwAFAAUABQAFAAUABAAEAAUABQAFAAUABgAEAAMA
AAD//wEABAAGAAgACAAIAAcABwAFAAQABAADAAIAAwAEAAcABAAAAAEAAAABAAEAAgAD
AAEAAgACAAIABAAEAAUABQAFAAUABQAEAAIABAAFAAUABwAIAAgACQAGAAQAAwADAAUA
BQAFAAUAAgACAAQABAACAAEA///+/wIABQAHAAkABwAFAAMAAQADAAQABAADAAUABAAD
AAMABAAGAAYABAAGAAYABgAGAAcABwAFAAcABgAFAAUABQAGAAcACAAJAAcABwAJAAcA
BwAIAAgACAAIAAkACAAGAAcACAAKAA0ADQANAAwADAAOAA4ADgAOAA8ADQAJAAgABgAE
AAIAAAABAAIABQAGAAIAAgADAAQAAgABAAEAAQACAAIAAwAEAAIAAgACAAIAAwADAAMA
AwAFAAMAAwADAAEAAQABAAEAAQD//wEABgAGAAEA/////wEA//8BAAUACQARABUAFwAc
ACUALAAsAC8AMwAzADEAKQAdABMADQAKAAwAEgASAA4ABwD///v//f/+//r/+f/7//7/
BAAEAP3/+v/8//z//v/+//7/AAAAAP/////9//3///////3//f////////8AAAEAAgAC
AAIAAwADAAIAAQD///7/AAAAAAEAAQAEAAQABAADAAIAAQD+//3//f/+//7////9//z/
/P/8//3//f/+////AgADAAMAAwACAAIAAgAAAP3//P/7//v//f/+//3//v/+//7//v/+
//z//P/7//v//f/+//7//v/8//z//P/8//7//v/8//z//P/8//v/+v/6//n/+f/6//z/
/f/9//7//f/8//v/+v/8//z//P/8//3//v/+//z//P/8//3//f/6//r/+f/3//X/9v/4
//j/+f/+/wEABAAEAAMAAgABAAEAAQACAAMAAwACAAIABAAFAAIAAQAAAAEAAgACAAMA
AQABAAEAAgACAAMAAwADAAMAAwADAAMAAwADAAQABAADAAIAAAD/////AAABAAMAAwAB
AAEAAwAFAAQABAAEAAQAAwACAP//AAACAAMABQAEAAMAAAD//wEAAgADAAMABAADAAMA
AwACAAEAAQAAAAAAAAD/////AQACAAQABQAFAAUABQAFAAIAAAD/////AQABAAEAAgAB
AAEA////////AAAAAAAAAQACAAIAAwADAAIAAgABAP///////wEAAQD+/wAAAAABAAEA
AgADAAMABAAEAAQAAgACAAMAAwABAAEAAQAAAP7/AAABAAEABAAEAAMAAwACAAAA////
/wAAAQACAAMABAAEAAYABgAFAAUABAAEAAIAAwADAAMABQAFAAUABQACAAIAAQD//wEA
AAD/////AgAEAAIAAgACAAIAAwADAAEAAwADAAMABAAFAAcABwAHAAcABwAHAAkABwAE
AAQAAwACAAUABwAHAAYACAAIAAkACwAPAA8ADgAOABAAEAAQABAADQAJAAMAAAACAAIA
AgACAAIAAgAEAAQAAAAAAAEAAgAEAAMAAwADAAMAAgACAAIAAAAAAAAAAAABAAEAAQAB
AAMAAQABAAEAAwADAAMAAwAHAP3/+f/8//7//f////3///8BAAEAAQAJABEAFQAZACAA
JQAuADQANQAvACsAKQAjABkAEwAPAAwADAAOAAQA9v/z//X/+f/7//b/+P////3/+v/8
//r/+f/+/wIA/f/+//3//P/+//7//f/9//3//f//////+//7//3//f/6//r/+v/6//v/
/P/+//////////7//v/+//7//////wIAAgACAAEA//////3//f/7//z//P/9/////v/+
//7//////wAAAQABAAEAAAD///7//v/+//z//v/+//7///8CAAIAAAAAAP3//P/7//r/
/P/8//v/+//9//7//v/+////AAABAAIAAQAAAP3//P/8//z/+//6//r/+f/5//r//f/9
//z//P/8//z//P/8//7//v/+//7///8AAAAA/v/9//z//P/7//v//P/8//v/+//8//7/
/v/8//7//v/+/wEAAQABAAEAAQABAAIAAwABAAAAAAACAAQAAgACAAIABAAEAAMAAwAD
AAMAAwAEAAMAAwACAAEA//////////8AAAEAAwAEAAQABAADAAMAAgACAAIAAwABAP//
//8BAP///v/+//7/AAABAAIAAQD//wAAAAABAAMAAwABAAEA//8AAAEAAQAAAP//////
//3//f/+//7///8AAAAAAQAAAAAAAQABAAEAAQABAAEA///+//7////+//3//P/8//7/
///+////AQACAAIAAgACAAIAAQABAAEAAAAAAP//////////AQACAAAAAwAEAAEA///+
//3/+//8//z//P///wAAAgADAP////////7//P/+///////+//7//f/9/////v/+////
/f/9//3//f/8//z//v/+//v/+//6//r//f///wAAAQAAAP///v/9//n/AgAIAAQAAwAC
AAEAAAACAAMAAgAFAAQAAwADAAMAAgABAAAA///9//3////9////AAAAAAAAAgAFAAYA
BgAFAAQABAAFAAcABwAGAAYABQAEAAMAAgAFAAMA///+//7//v/+//7//P/8//7//v/+
//7///8AAP///f/8//v/+//6//r/+v/8//z//P/8//r/+f/4//f/+f/5//v//f//////
//////3////5//r/+v/1//H/9f/5////AwAFAAcACQANABEAHAAnACoALAAvAC0AKQAh
ABMABwAFAAMA/v/8//z/+v/w/+f/5f/r//H/9P/0//X/9f/y//T/9v/1//T/9v/2//j/
+P/4//j/+P/3//f/9//3//n/+f/3//f/+f/5//r/+v/6//r/+f/4//j/9//5//n/+P/4
//f/9v/2//X/+P/4//j/9//1//X/8//z//T/9v/3//n/+f/4//j/+P/1//P/8v/x//X/
9//4//n/+P/4//j/9v/1//T/8//z//X/9v/1//b/9v/2//b/9v/3//j/+P/5//b/9v/1
//T/9P/0//T/9P/2//b/9P/0//T/9P/z//L/9P/z//P/9P/z//P/8v/y//L/8v/y//L/
8v/y//L/8v/1//b/9v/0//T/9P/1//X/8//0//T/8//z//T/9v/2//b/+P/4//j/9//3
//f/9//1//X/9v/3//n/+P/4//r/+//4//f/9v/4//j/9//3//f/9//3//j/9//3//b/
9f/3//f/9//3//X/9f/2//b/+P/4//f/9//4//j/+P/5//n/9//3//n/+//6//r/+v/6
//n/+P/1//P/9P/0//X/9//3//X/9f/1//b/9//3//b/9f/1//X/9f/1//b/9v/2//b/
9f/1//b/9v/3//f/9//3//f/9//1//T/9P/1//X/9f/1//b/+P/5//j/+f/2//b/9f/0
//X/9v/2//f/+P/4//n/+f/1//X/9f/3//f/9P/2//b/9//3//j/+f/3//j/+P/4//b/
9v/3//f/9f/1//X/9P/0//b/9//3//j/+P/3//f/+f/4//j/+f/4//f/9v/1//L/8v/0
//T/9v/3//f/+P/3//f/9v/1//X/9f/1//X/9//4//j/9//3//b/8//0//b/9v/2//b/
9f/1//P/9f/3//f/+P/5//v/+//7//v/+f/5//v/+f/7//z//P/8//z//f/8//r/+P/4
//n/+//9//3//P/8//z//P/8//z//v/7//b/9P/y//L/8v/y//L/8v/0//T/9P/0//X/
9v/2//X/9f/1//f/9v/2//b/9v/2//b/9v/3//f/9//3//f/9f/1//X/8//z//P/8//x
//P/9f/0//L/8f/x//H/8f/x//X/+f/7//3/AwARABoAGwAeACAAIwAlACUAHwARAAUA
AwABAAAA/v/8//b/8P/t/+3/6//r/+z/7v/v/+3/7P/u/+7/8f/0//L/7v/w//D/8P/y
//L/8f/x//H/8f/z//P/7//v//H/8f/w//D/8P/w//L/8v/z//P/9f/1//T/9P/2//b/
9//3//X/9P/z//H/8f/x/+//7//x//L/8v/z//X/9P/0//T/8f/v/+7/7f/x//P/9P/1
//T/9P/0//L/8v/y//L/8//0//T/8v/y//D/8P/w//D/8v/y//H/8f/x//L/8v/y//L/
8v/y//L/9P/0//L/8v/y//L/8f/w//D/7//v//D/8f/x//D/8P/u/+7/7v/u/+//8P/x
//L/8v/y//H/7v/u/+7/7//v//D/8v/z//P/8//0//b/9v/y//T/9P/0//X/9f/1//X/
9//3//j/+f/4//b/9f/2//r/+P/4//j/9//2//T/8//0//X/9v/4//j/+f/5//n/+f/5
//n/+f/5//n/+v/6//r/+v/5//n/9//2//X/9f/3//X/9f/3//n/+P/4//j/9//3//f/
9f/z//T/9P/1//f/9//1//X/9f/2//f/9//3//f/+P/5//f/9//4//j/+P/4//f/9//4
//j/+f/5//n/+f/5//n/9f/0//T/9f/1//X/9f/2//f/9//1//X/9P/0//P/8v/z//T/
9P/1//f/+P/6//v/9//3//f/+f/7//j/+v/6//j/9//3//f/+f/6//r/+v/4//b/9f/z
//P/8//z//L/8//2//j/+f/6//r/+f/5//n/+P/4//n/+f/5//n/+f/2//b/+P/4//n/
+f/4//j/+P/5//n/+f/5//n/+f/5//f/+P/4//f/9//2//X/9f/4//j/+P/4//b/+v/5
//j/9//2//r/+//6//3//////wAAAQD+//3//P/7//f/9//5//f/+v/8//3//v///wEA
AQAAAP3//P/8//3/AAABAAEAAgACAAIAAgACAAIA///6//j/+v/6//r/+v/3//b/9//2
//X/9v/4//r/+P/3//f/9//2//T/8//y//X/9v/3//j/+f/5//n/+f/3//X/9f/1//X/
9f/1//X/7//1//f/8v/0//n/9//x//X//f/9//3//////wMADQAUABkAIgAmACUAJQAl
ACEAGwAVAA8ABwAGAAYACAAGAPz/8f/t//H/8f/s/+z/6//t/+7/8P/y//P/8v/y//D/
8v/y//L/9v/2//X/9f/0//P/9P/z//L/8//2//f/+P/4//j/+P/1//T/9P/z//P/8//y
//L/8//0//b/9//3//b/9f/z//b/9//2//f/9P/0//P/8//1//T/9P/0//P/8f/w/+//
8v/z//P/8//1//b/9//2//T/9P/0//X/+P/4//b/9v/0//T/9P/0//L/8v/x//H/8//0
//T/9P/y//L/8v/y//T/9P/y//L/9P/0//P/8v/y//H/8f/y//P/8//y//L/8P/w//D/
8P/y//L/8v/y//P/9P/0//L/8f/w//D/7//w//L/8//z//P/9P/2//b/9v/4//j/+P/4
//f/9v/1//f/9//4//n/+f/4//j/+v/+//z//P/8//r/+v/5//n/+f/5//n/+v/6//v/
+//7//3//f/9//3/+f/5//r/+v/8//z/+//7//r/+v/6//v/+//5//n/+//7//r/+v/6
//v/+//7//n/+//8//z//f/7//v/+f/5//n/+v/7//v/+v/5//n/+f/5//n/+v/6//r/
+v/5//n/+P/4//n/+f/3//f/9//3//j/+P/5//v/+f/5//n/+v/7//v/+f/5//f/+P/4
//j/9v/2//X/9f/4//j/+f/5//f/9//3//n/+v/4//v//P/6//f/9f/z//P/9P/0//T/
9//4//r/+//7//v/+//6//j/+v/7//v/+//6//j/9//4//j/+f/7//v/+//7//v/+f/4
//n/+P/5//n/+P/4//b/9//3//f/+P/5//r/+//6//r/+f/3//X/9P/z//P/+f/6//v/
/P/+//3//f/9//n/9f/2//f/+P/5//r//f/9//v//f/6//n/+f/5//r/+//8//3//f/9
/////f/7//z//P/8//z//f/8//r/+//8//7/AQAFAAUABAAEAAQABAAEAAQABAABAPz/
+v/6//r/+v/6//n/+P/5//j/+f/6//z//v/7//n/+P/3//j/+P/5//r/9//2//X/9P/2
//f/+P/5//r/+f/6//v/+v/5//j/9//5//f/+f/6//j/9//3//f/+f/3//P/+f8DAAkA
CQANABgAIQAmACoALQAtACcAIQAlAB8ADwAHAAwADAAIAAYAAAD1//H/8f/x/+7/8P/z
//X/9v/2//b/9//2//T/8v/0//T/9P/2//b/9f/1//j/+f/8//3/+v/5//r/+f/6//r/
+v/6//f/9v/2//X/9//3//b/9v/4//j/+f/5//j/+P/4//f/+P/5//j/+f/3//j/+P/5
//f/9v/2//b/9v/1//X/9f/7//3//v////3//P/7//j/+P/4//j/+f/6//r/+P/4//j/
+P/4//j/+P/4//f/9//1//b/9v/2//j/+P/4//j/9v/2//T/9P/3//j/+P/4//b/9f/1
//b/9//3//b/9v/0//T/9P/0//b/9v/2//b/9f/2//b/9P/2//b/9//3//f/+P/4//f/
+f/6//z//P/4//r/+v/6//n/+f/5//n/+f/5//r/+//9//z//P/+/wAA/v/+//7/AQAC
AAIAAwAAAP///v/+//7/////////AQABAAEAAQD9//3//v/+/wAAAAD//////f/8//v/
+//9//v/+//9//3//P/8//z//////////f/+/wAAAQADAAEA///7//n/+v/8//7///8A
AP////////7//f/9//z//v/+//3//f/9//z//P/7//z//f/+////+//6//r/+//9//3/
/f/+//3//f/7//v/+//8//z//P/9//7//v///wAAAAABAAEA/f/9//3///////z//v/+
/wAA/////////v/+//3//P/+//7///////////////7//f/+//7//f/+//7//f/9/wAA
AAABAAMAAgABAAAA///8//z//v/+///////+//7//v/////////9//3//f/9//3//v/+
//3///8CAAEA/v8AAAAAAAAAAAMAAwABAAMAAAD///////8BAAEAAQABAAEAAQADAAEA
//8AAAAAAAADAAUABQAEAAUABgAIAAsACgAJAAcABgAGAAYABgAGAAgABQAAAP7/AAAA
AAAAAAD///7////+//r/+v/7//z//f/9//7///8BAAAAAAAAAP7//v/+//7//f/9//3/
/f/7//n/+f/5//v/+//7//v/AQABAP///v/+//3/9f/1//v////9////AwAJAA8AFQAa
ACEAJgAqAC0AMQAvACMAGQATAAsAAQAAAAQAAAD6//b/8//v/+3/7f/y//b/8//x//j/
+P/w/+///P/8//f/+P/3//b/+f/6//r/+//5//n/+//7//n/+f/7//v/+P/4//j/+P/4
//j/+f/5//n/+f/4//j/+P/4//n/+f/6//r/+v/5//v/+//5//n/+P/4//f/9//7//z/
/v8AAP3/+//6//n/+v/7//v/+//4//j/+P/2//j/+P/4//n/+v/6//j/+P/6//r/+v/6
//z//P/7//v/+v/6//n/+P/4//j/+P/4//b/9v/0//T/9P/0//P/8v/1//X/9v/4//j/
9//1//T/9v/2//b/9v/4//j/+P/4//j/+P/3//T/9P/0//X/9f/3//j/+P/3//X/9v/4
//j/9P/2//b/9v/4//n/+v/7//3//f/+/////f/8//z//v////z/+//6//r/+v/5//n/
+f/5//n/+v/4//n/+f/5//v/+//7//v/+f/5//r/+v/8//z/+//7//j/+P/4//n/+f/3
//f/+f/4//b/9f/0//f/9//3//X/9//4//j/+f/6//v/+v/7//n/+v/7//v/+v/5//n/
+f/4//f/9//2//j/+P/3//f/+v/6//v/+//9//3//f/9//r/+P/3//f/9//3//f/+P/7
//v/+f/5//f/+P/4//j/+P/4//f/9//6//r/+//7//j/9//2//f/9//0//b/9v/4//f/
9//3//n/+v/6//r/+v/6//v/+//3//f/9//2//f/+v/8//3/+//6//j/9//5//j/+P/5
//n/+f/5//n/9v/2//j/+P/5//n/+P/4//r/+//7//v//f/5//T/9v/2//b/9v/4//n/
+P/7//z//f///wEA/v/9//z/+//5//n/+//5//f/+P/4//j//P///wAAAAD+//7///8B
AAMAAwACAAIAAgACAAIAAgABAP3/9//0//T/9P/0//T/9v/2//j/+P/0//T/9f/2//j/
9//3//f/9v/0//P/8v/z//T/9f/2//n/+f/5//n/9//1//X/9f/0//P/8v/x//H/8//1
//j/+P/3//X/9f/3//X/9//3//3/BQAJAA0AFgAfACIAJAApAC0AJwAdABUADwAFAP//
AAAAAPz/9P/q/+P/5f/r/+//7v/w//H/7//s/+r/7v/x//T/8v/w//L/8v/y//P/8v/w
/+//8v/z//b/9//z//P/9f/1//P/8v/x//D/8f/y//T/9f/3//f/9v/2//X/9P/0//P/
9P/0//T/8//x//H/7//v//D/8v/z//X/8v/w/+//7v/y//P/9f/3//f/9//2//X/9v/2
//b/9P/0//T/9P/1//P/8v/v/+7/8f/y//P/9P/y//L/8f/x//P/9P/0//T/9v/2//b/
9v/1//T/8f/w//L/8v/x//D/7v/t/+3/7v/y//P/8//0//P/8v/x//D/7v/u/+7/7v/v
//D/8P/u//D/8P/x//H/7//w//D/7//w//L/9f/2//P/9P/z//L/9f/1//X/9f/1//X/
9v/3//X/9P/0//b/+v/4//j/+P/2//b/9f/1//f/9//3//j/+P/5//n/+f/4//f/9v/1
//T/9f/3//j/9//2//T/8//1//b/9//5//n/9//3//n/+P/2//X/9P/3//f/9//1//X/
9v/2//f/9//3//X/9f/3//j/+f/5//b/8//x/+//8f/z//b/+P/6//r/+f/5//n/+P/4
//f/9//3//f/9//1//T/9P/1//X/9f/1//b/9//3//X/9f/2//j/+f/6//r/+v/5//n/
+P/4//n/+f/1//X/9f/3//b/8v/z//L/9P/z//P/8//0//b/9//4//j/+P/5//n/9f/1
//X/9P/2//j/+f/5//j/+P/3//f/9//2//b/9//1//X/9f/1//f/+P/7//z/+v/5//f/
9v/0//X/9f/1//X/9f/1//X/9//4//j/9//3//b/9v/2//b/9v/3//f/9f/3//f/9//4
//n/+//7//v/+//7//v//f/7//n/+v/6//r/+//9//3//P/8//z//f///wAA///9//z/
/v/+//7//v8AAP3/+P/2//b/9v/2//b/9v/2//j/+P/2//b/9//4//r/+f/5//n/9//2
//b/9v/2//b/9v/2//X/9f/1//X/9f/z//P/8//z//P/8//z//H/8f/x//D/9P/5//f/
9//7//3/+//3//v/CQAPAA0AEgAbACAAIgAhACcAKwAjABcACwADAP//AAACAAQA/v/y
/+3/6//p/+//8P/s/+3/8f/w/+7/8P/x//D/8P/w//L/8v/y//T/9P/z//P/8//z//X/
9f/0//X/+P/5//b/9v/2//b/9v/2//f/9//2//X/8//y//T/9P/1//X/+P/4//j/9//2
//X/8v/x//L/9P/1//f/9f/0//T/9P/2//X/9f/1//j/+f/5//n/9v/2//b/9P/1//b/
9//5//n/+P/1//T/8v/y//L/8v/z//T/9P/1//X/9v/2//b/9P/0//T/9P/2//b/9P/0
//T/9P/z//L/8v/x//H/8v/z//P/8v/y//T/9P/0//T/8//y//H/8P/y//T/9f/0//X/
9v/4//n/+P/4//f/9f/z//T/9v/2//b/+P/4//j/+v/7//z//f/8//v/+//7//v/+v/6
//z/AAD+//7//v/8//z/+//7//3///8BAAQAAwADAAIAAQAAAP///v/9//z//f///wAA
/v/+//3//f/+//7//v///////f/9////AQAAAAAAAAD////////9//z//P/7//v//f/9
//v/+//8//7/AAABAAAA////////AQABAAIAAgABAAAA/v/9//7//v///////f/9//3/
/f/7//r/+v/7//7///8AAAIAAwADAAEAAQAAAAAA///+//z//P/7//v//v/+///////+
////AAADAAEA/v8AAAAA/v/9//3//f/+/wAAAQACAP///v/+//3//f/9//3//P/+/wAA
AQABAAIAAgABAAEAAwACAAIAAwACAAEAAAD//wAAAAACAAIAAQABAAAAAAACAAMAAwAD
AAMAAwADAAMAAAAAAP///f8AAAAAAAABAP7/AgAAAAAAAAAAAAMAAwABAAMABAAFAAcA
CQAHAAcABwAHAAMAAwAFAAMABQAGAAYABgAJAAsACwAKAAgACAAJAAsACwALAAoACgAK
AAoACgAKAAoABwACAAAAAgACAAIAAgABAAAAAQAAAAAAAAABAAIAAwADAAQABQAFAAQA
BAAEAAMAAgABAAAAAQABAAEAAQD///3//f/9/wAAAQACAAMA//8BAP///v8AAAEA/f8D
AAkABwAFAAkADwATABUAHQAoACsALgA0ADMALQArACkAIwAdABUAEwAUABQAEgAQAAYA
/f/5//v///8AAP7//f///wAA/v/6////BAAGAAMABAADAAIAAgACAAEAAQD/////AQAB
AAAAAQAEAAUAAgACAAIAAgAEAAQABQAFAAQAAwABAAAAAwAEAAYABwAHAAYABQADAAMA
AwABAAEAAwAEAAQABQADAAIAAgACAAQAAwADAAMABQAFAAQAAwACAAIAAgAAAAIAAgAC
AAMABAAEAAIAAgAAAAAAAAAAAAIAAgABAAEAAwAEAAQABAACAAIAAgACAAIAAgAAAAAA
AAAAAP///v8AAP////8AAP/////+//7//v/+//7//v/8//z//P/8/wAAAgADAAIAAAAA
AAEAAQABAAIAAgABAP//AAACAAIAAgAEAAQABAAGAAcACAAJAAcABwAIAAkACQAIAAgA
CgALAAgABwAGAAcACAAIAAkACgALAAwADgALAAsACgAJAAkACQAJAAkACAAJAAsADAAM
AAwACwALAAoACgAKAAsADQALAAsADQAKAAgABwAGAAgACQAKAAkACwAMAAwADQANAA0A
CwALAAkACgALAAsACAAHAAcABwAIAAkACwAMAAwADAALAAsACgAKAAsACwAJAAkACQAJ
AAkACAAIAAkACQAJAAkACgAJAAkABwAHAAgACgALAAwACwAKAAgABwAKAAoACwALAAkA
CQAJAAsADQAKAAwADAAKAAkACQAJAAcACAAIAAgACQAKAAwADQAJAAkACQAIAAoADAAN
AA0AEAAQAA8ADwAOAAwACwALAA0ADQANAA0ACgAKAAwADAAMAA0ADQAOAAsACwAKAAkA
CwALAAsACwANAA4ADgANAA0ADAALAAsADAAGAAYADgASABAAEAAQABAADwAPAA0ADwAP
AA8AEAARABMAEwATABMADwAPABEADwARABIAEgASABAAEQAQAA4ADgAOAA8AEQAUABUA
FQAWABcAGAAZABoAGAAVABAADgAOAA4ADgAOAA4ADgAQABAADQAMAAwADAANAA0ADgAP
ABEAEAAQABAAEAAQABAAEAAPAA8ADwAPAA0ACwALAAsACwALAAsACwAPAA8ADwAMAAoA
BwAFAAUACwARABMAEwAXABsAIQAnACwAMQA2ADoAQQBFAEEAOQAxACsAIwAdAB4AIAAi
AB4AFgAPAA0ACwAHAAgACgAHAAUADAAMAAoACQAKAAoACgAMAAwADAALAAoACAAHAAkA
CwAPABEADwAPABEAEQAOAA4ADgAOAA4ADgAPAA8AEAARABEAEgAQABAAEQARABAAEAAQ
AA8ADwAPAA0ADQAPABAAEAARABMAEgASABIAFAATABMAEwAVABUAFAATABEAEAAPAAwA
DgAOAA4ADwARABIAEQASABAAEAAQABAAEAAQAA8ADwAPABAAEAAQAA4ADgAOAA4ADwAQ
AA8AEAAUABQAEwASABAADwAPABAAEAAPAA0ADAAPABAAEQASABIAEgASABIAEgASABEA
DgAPABAAEgATABMAFAAUABMAEwAUABYAFgAUABYAFgAWABYAFQAUABMAFgAXABkAGwAZ
ABgAGAAaAB4AHAAcABwAHAAcABsAGwAbABsAGwAcABoAGwAbABsAGwAbABsAGwAdABsA
FgAUAA==
         </WaveFormData>
      </LeadData>
      <LeadData>
         <LeadByteCountTotal>10000</LeadByteCountTotal>
         <LeadTimeOffset>0</LeadTimeOffset>
         <LeadSampleCountTotal>5000</LeadSampleCountTotal>
         <LeadAmplitudeUnitsPerBit>4.88</LeadAmplitudeUnitsPerBit>
         <LeadAmplitudeUnits>��V</LeadAmplitudeUnits>
         <LeadHighLimit>2147483647</LeadHighLimit>
         <LeadLowLimit>268435456</LeadLowLimit>
         <LeadID>II</LeadID>
         <LeadOffsetFirstSample>0</LeadOffsetFirstSample>
         <FirstSampleBaseline>0</FirstSampleBaseline>
         <LeadSampleSize>2</LeadSampleSize>
         <LeadOff>FALSE</LeadOff>
         <BaselineSway>FALSE</BaselineSway>
         <ExcessiveACNoise>TRUE</ExcessiveACNoise>
         <MuscleNoise>FALSE</MuscleNoise>
         <LeadDataCRC32>4129968677</LeadDataCRC32>
         <WaveFormData>
+f/w/+r/5f/s/+//9v8BAPv/9P/s/9z/4P/i/+j/7v/t//L/8P/w/+r/4//d/9f/3v/k
/+3/+P/0/+7/5//Z/93/3v/o/+3/7//l/9n/zP/F/83/2//o//n/BQARABsALABIAGoA
jgC7APEAIAE1ATUBKwEdAQwB4wCtAIQAcwBvAG0AYABAACMADwD///f/+P///wYACAAG
APz/7f/i/+T/4P/c/9v/4//p//L//P/2/+//5v/a/97/3v/k/+z/6//s/+3/7f/q/+L/
3f/X/93/4//t//v/9P/v/+X/1f/Y/93/4v/r/+j/6//r/+f/5//j/+H/3f/i/+f/8P/5
//T/7f/k/9P/2v/e/+f/7v/t/+7/7//s/+n/5f/g/97/5P/q//L/+v/z/+7/6P/h/+H/
4v/q//L/8P/y//X/8//w/+3/5//g/+j/8f/6/wYABQAAAPb/7//z//P/+f8DAAMABAAF
AAUABAD///r/9v/7/wIADQAYABUADQAFAPr//f///wkAFAATABQAFwAWABEAEAAJAAUA
CwARABoAIAAfABkADgAIAAYABwANABUAFQATABMADwAJAAYA///8/wAABAAOABQADwAF
AP3/9f/0//b///8HAAgABQAEAAAA/v/6//P/7f/w//b//v8IAAQAAAD3/+//8f/z//j/
/f/+/wEAAgABAP3/+P/y/+v/8v/3/wMACQACAP7/9f/v/+//8//5/wEA/v/+//7//P/5
//X/7P/n/+7/9f/9/wIA///6//X/8P/y//T/+f/+//7//f/8//n/9//0//D/7f/x//b/
+/8CAAAA+//w/+j/6v/u//P//P/7//n/+P/4//P/8v/p/+b/6v/w//j/AQD5//X/6//j
/+n/7P/y//j/+P/4//n/9//0//D/6//o/+7/8v/6/wIA/v/5/+7/5v/n/+v/7f/2//X/
9v/4//j/8v/t/+n/5f/p/+//9P/8//r/+P/w/+b/6f/r//D/9f/1//b/9v/1//P/6//m
/+T//P8BAAAA+v/1//L/7//s//b//P8EAAcAAwAAAPv/+//3//z//v8CAAgADQANAAwA
BQAEAAIAAwALABIAFQAVABUAEQAMAAsABwAHAAkACgARABAADgAMAAMA/f/1//T/9v/5
//v/+//0//D/7f/v/+j/5//q/+v/8f/0/+//7v/n/+T/4f/g/+r/6//u/+v/5//k/+H/
4//h/+L/5f/l/+v/7v/q/+j/4v/Z/9X/1//d/+H/4v/f/93/2f/W/9f/3//r////HgBI
AHIAkACrAMsA7gAHAQ8BEQEZASABBwHTAJwAdQBfAFsAVgBIADkAMQAnABsADgD///D/
6P/q/+7/8//6//n/8v/r/+f/4v/f/9//4P/m/+n/6v/o/+P/3P/b/9z/4P/k/+j/6//s
/+j/5//l/9//2//b/9//5f/r/+z/5//i/9//3P/d/9v/4f/k/+P/5P/j/+T/4//d/9n/
2f/Z/+L/5//q/+X/4v/e/9//3v/g/+T/6P/o/+n/5//k/+T/3//e/9//4P/m/+r/7f/v
/+b/4P/h/+L/4f/m/+z/7f/v//H/8P/u/+v/6//r/+7/+P/8//v//f/2/+//7v/x//X/
+P/7//3/AgABAAAAAAD8//r//P/+/wgACwAOAA4ABwABAAMABgAIAAoADgAOAA0AEAAN
AA0ACgAJAAsACgASABUAEwAWAA0ABwAGAAcACAAJAAwACwALAAoABQAEAP7/+v/8//r/
AgABAAIAAwD5//T/9v/3//n/+f/7//r//v/+//v/+f/x/+7/7f/u//X//P/+/wEA+v/1
//P/8f/z//f/+f/5//z//P/7//n/9P/v//H/7f/0//r/+/////f/8//x//H/8f/y//P/
8v/1//f/9P/1/+//7f/s/+j/8v/2//r//v/3//L/8P/u//D/8f/y//H/8//0//T/9f/w
/+z/6P/m/+//9f/1//j/8v/u/+v/7P/u/+//8f/0//T/9v/w//D/6v/o/+j/6f/t//P/
8//1//D/7P/r/+r/7f/u//D/7//y//L/8f/y/+z/6P/o/+j/7//1//X/+P/v/+v/5f/m
/+n/7P/w//L/8v/x//H/8f/s/+v/6f/q//P/+P/3//T/7v/r/+v/6//s/+7/7//v//T/
8f/x//T/5v/i/+b/6v/u//L/+//+/wMAAwD5//T/7f/r//L//v8HABIADQALAAQA/P/8
/wAAAwAJAA4AFAAWABUAEgALAAMA//8EAAsAFAAcABgAEAAHAP7/+v/3//L/9P/4//v/
/f/9//L/6v/j/+H/4//p//P/+//2//L/5v/e/93/4P/j/+j/7//v//H/7f/l/97/1//V
/9z/5P/u//X/8P/s/+H/2P/Y/9v/3//p/+n/4//a/9H/x//J/9D/3//x/wUAFQAqAEQA
YgB+AJ0AxQDuAA0BGQEZARcBCgHdAJ0AcgBdAFcAWwBaAEYALwAfAA0A/f/y/+//9P/8
/wAAAAD9//j/8v/o/97/1//d/+H/6P/w/+//7f/p/+L/3v/Y/9j/2v/i/+j/7v/z/+3/
4v/a/9H/1//b/+P/7//t/+3/6P/d/9r/2f/Y/9v/4P/p/+//8f/p/+H/2//T/9f/2//j
/+v/6//r/+n/3//f/9z/3v/e/+T/6v/w//L/7f/l/9z/1v/c/+L/6v/y/+7/7P/p/+X/
4f/c/97/4P/m/+7/9//7//T/7//n/97/5P/r//L//P/9//z/9v/z//H/6//r/+//9//+
/wUACwAGAP3/9P/s//H/+P8DAA4AEAANAAoABAD+//n//P8AAAYADAAUABgAEAAMAAIA
+/8BAAcAEAAWABgAFQANAAoAAwD//wAAAwAJAA0AEwAVAAwABgD8//b/+f/8/wUACgAL
AAUAAQD9//P/7v/w//H/+P/7/wAAAgD7//T/6v/h/+T/7P/2/wIAAQAAAPr/9f/v/+v/
6v/p//L/+f/+/wEA+v/0/+3/5f/p/+3/+P/9//z//P/3//X/7f/r/+v/7f/x//b/+//+
//n/8//o/+H/6P/v//f//P/9//r/9//0/+3/6v/q/+r/8v/3//z////3//D/6P/h/+b/
7P/y//r/+//7//X/8v/r/+j/5v/o/+7/8//5/wAA9v/y/+b/4P/j/+r/8//9//r/+f/y
/+3/6v/m/+X/5P/s//L/+f/9//X/7v/m/+D/5f/o/+//9v/1//X/7//s/+f/5f/h/+T/
6//w//b/+v/x/+n/4v/b/+H/5//s//T/9//4//P/7P/o/+X/5f/l//T//v8BAPr/9f/y
/+//7P/1//r/AQADAP3/+v/1//X/8f/2//j//P8AAAUABQAEAPz//P/7//3/BQAOABMA
FQAXABMADgANAAgABQAEAAIACQAIAAYABAD8//X/7P/q//D/9f/5//v/9P/u/+n/6f/k
/+P/5v/n/+3/8P/r/+r/4//g/93/3P/l/+f/6//p/+T/4P/c/93/3P/e/+L/4//p/+z/
6P/m/+D/2f/R/83/z//T/9j/2//d/93/3v/h/+f/8/8LADIAXACCAKoAzQDpAP4ABQED
AQMBBwEAAdMAlQBoAE8AQQA1ACIAFAATABUADwAFAPz/8//o/+L/4P/i/+3/9v/2//D/
6v/n/+P/3//e/97/5P/n/+j/5v/h/9r/2f/a/93/4P/j/+X/5//i/+D/3f/Y/9X/1v/b
/+H/5//o/+P/3f/b/9n/2//a/9//4f/f/+L/4f/i/+H/3f/Z/9n/2f/h/+X/5//h/93/
2v/c/9z/3f/g/+P/4v/k/+P/4f/i/93/2v/Z/9j/3v/k/+n/7f/m/+D/4f/i/+D/5P/p
/+n/7P/t/+v/6P/m/+X/5P/m/+//9P/0//f/8v/r/+r/7f/w//L/9P/1//r/+f/4//j/
8v/w//L/9P/8////AgACAPv/9f/3//r//P/+/wIAAgADAAYAAwADAAAA//8BAAAABwAJ
AAYACAD+//n/+f/7//z//f8AAP////8AAP3//v/2//L/9P/y//n/+f/7//3/8v/s/+3/
7f/v/+//8f/w//P/9P/y//H/6P/m/+b/6P/t//L/8v/z/+7/6//r/+v/7v/x//L/8f/0
//T/8//x/+z/5//p/+X/6//y//T/+f/x/+3/6//r/+r/7P/u/+7/8//1//L/8//u/+v/
6f/k/+z/8P/0//j/8P/s/+v/6v/s/+3/7v/t//H/8v/y//P/8P/u/+z/7P/1//n/9//4
//L/7v/r/+z/7P/t/+//8v/x//T/7//w/+r/6P/o/+n/7//1//X/9//x/+z/6v/o/+v/
7P/u/+3/7v/u/+3/7v/q/+b/5v/m/+7/8//y//T/7v/r/+b/6P/p/+r/7P/s/+3/7f/u
/+//6v/p/+f/6P/x//b/9f/y/+z/5//l/+P/5P/o/+v/7f/7//n/8P/q/+n/6P/n/+b/
8P/2//7/AQD7//j/8//z//P/+v/+/wQACAALAAkABgD+//7//f///wkAEgAXABkAFQAP
AAgABQAHAAkADQAQABIADgAJAAQA/P/1/+z/6v/w//X/+f/7//H/6v/k/+P/4//l/+v/
7//y//T/7v/s/+T/4v/g/+D/6v/t//L/8f/q/+T/3v/d/97/4v/o/+v/7//w/+r/5v/Y
/9X/1//Z/9//4//k/+H/3f/X/9j/3f/n//n/FwBCAGwAjACqAMUA4wACARsBIQEfAR8B
FgHvALMAfgBbAEsARwA+AC4AIwAbABEABwD6/+3/5v/k/+b/8P/7//r/9v/u/+b/4f/e
/93/3//i/+n/6//r/+j/4f/Y/9X/1P/b/+D/5f/p/+r/5P/h/93/2v/Z/9z/4//o/+3/
7f/n/+D/2//W/9X/2P/h/+f/6f/n/+P/4f/d/9r/2f/c/9//5v/p/+r/4//f/9r/2v/Y
/97/5P/q/+z/6//n/+L/4P/e/+D/5P/o/+v/7P/s/+v/4v/c/93/3v/h/+j/8P/z//P/
8f/s/+b/5//p/+v/8P/5//z/+v/7//X/7f/r/+3/9f/6////AwACAP3/+P/0//L/9P/6
/wAACAALAA4ADgAEAP3//v8AAAcADAATABYAFAAUAA4ACwAHAAcACgAKABMAFQASABQA
CAABAP////8EAAcADAANAAsACAABAP7/+P/2//r/+v8DAAMABQAHAPr/9P/1//X//P/9
/wAAAAAAAP7/+f/1//D/8P/y//b/+v/+//3//f/2//H/7//t//T/+f/8//3//P/6//f/
8//v/+3/8v/x//X/+v/6//3/8//v/+3/7f/x//b/+//+//z/+//1//P/8P/v/+//7P/1
//j/+//+//b/8P/t/+r/8P/z//b/9//4//b/8//x/+//7v/t/+7/9f/5//f/+P/x/+z/
6P/o/+//8//4//7/+P/4//D/7v/q/+r/7P/v//L/9//2//f/8v/s/+n/5v/r/+7/8v/z
//H/7v/q/+j/5f/k/+f/6v/y//f/9v/4//D/6//k/+T/6v/u//P/9v/1//H/7v/r/+n/
6f/o/+r/8//4//f/9P/t/+f/5P/h/+b/7P/x//X/9v/v/+v/6v/o/+f/6P/r//b//v/7
//j/9f/y//T/9P/2//P/9v/6//z/AwD7//z/+v/6//7/AQD///z//v8EAAkAEQAPABAA
DQAHAA0ADwAQABUADQAJAAcABAAIAAYAAwAAAP7/+//2//j/9f/z//D/6//p/+r/7P/z
/+r/5//o/+f/7P/u/+j/5v/l/+b/5//q/+v/5//l/93/3//i/+X/7f/m/+T/5P/h/+b/
6P/j/+D/7P/p/93/0f/N/9H/0v/V/93/6f/q/+n/6//t//f/EgA8AGwAlgC9AOUACAEX
ARUBDQERARIBAQHVAKYAhQBxAGMAUAA0AB0AFQARAA0ACAADAP7/+P/s/+D/3//o/+7/
7P/q/+v/6P/l/+X/5v/l/+P/3//Y/9z/3P/i/+r/5f/i/9//2//f/97/4P/h/97/2//c
/+H/4//l/+L/2f/b/93/3//l/+D/4f/f/9n/3f/f/+P/5f/i/9//4P/h/+L/4//i/9n/
3P/e/+X/6v/o/+b/5P/e/+T/5f/l/+j/5P/k/+b/6P/m/+b/5f/j/+P/4v/o/+7/6f/q
/+z/6f/t//H/8v/y/+//7//v//L/9f/2//L/8f/0//P/+P8BAP3/+v/3//P/+//9////
AgD+//7/AgAGAAoACQAIAAQABAADAAoAEgAOAAoACAACAAYADgAQABUAEgARABMAEgAV
ABMADAAKAAcABwAMABMAEAALAAgAAQAEAAgACAAMAAYABAAIAAgACAADAAAA/f/5//r/
AgAJAAcAAQD9//b//P/+//3//f/2//b/+P/8//3//v/6//f/9//5//7/AwAAAP3/+P/x
//b/+v/9/////P/5//3/+//7//z/+P/3//f/+f/9/wMA/P/4//T/7v/0//n/+f/9//j/
9//3//T/9//2//X/9P/1//b/+v/+//n/9f/x/+v/8P/0//f/+//4//b/9P/0//b/9//y
//D/8f/y//T/+v/1//H/7v/s//D/9v/0//j/8v/y//T/9//0//P/7P/n/+z/7v/z//j/
9f/y//D/6//x//T/9v/6//X/8v/z//T/9P/1//D/7v/u//H/8v/6//X/8v/w/+z/8P/x
//P/9f/w/+//7f/u//D/8v/u/+j/6v/t//P/+f/z//D/7P/n/+7/7f/v//T/8P/v//D/
8//z//b/8//w/wMA///6//b/8v/u/+r/9f/6/wEAAwAAAP7/+v/7//b/+v/7//7/BAAJ
AAkACAACAAIAAQADAAsAEgAVABUAFQARAAwACwAHAAcACQAKABEAEAAOAAwAAgD7//L/
8P/3//v//v////n/9P/w//H/7P/r/+7/7//0//b/8P/u/+f/5P/h/+D/6v/r/+7/6//o
/+b/5P/n/+X/5v/p/+n/7//y/+7/7P/o/93/2f/X/9n/3//k/+X/5f/f/9r/2f/j//H/
BQAkAE4AdgCYALkA2wD8AA0BEQEVASEBIAEBAc0AngB5AGMAWwBSAEIAMQAtACcAGQAK
AP//9v/w//D/9P/5//z//f/2/+//6//n/+P/4v/i/+v/7//x//D/6v/i/+D/4P/i/+b/
6v/t/+7/6v/p/+f/4f/d/93/4f/p/+//8P/r/+b/4//g/+H/4f/n/+r/6f/s/+v/7P/r
/+b/4f/g/9//6P/t//D/6//p/+b/6P/o/+r/7P/u/+z/8P/v/+3/7v/p/+j/6f/q//D/
9P/3//n/8f/q/+r/6v/r//D/9v/3//n/+//6//j/8//x/+//8P/6/wAAAQAFAAAA+f/4
//v//f8AAAMABQAIAAcABgAGAAMAAgAFAAgAEAATABYAFgANAAcACQAMAA0AEAAVABYA
GAAcABoAGwAWABMAEwAQABkAGwAYABoAEgANAA0ADwASABMAFgAVABMAEgANAAwABgAE
AAgACAAOAA0ADgAPAAcAAgAEAAUABgAFAAYABAAGAAYAAwABAPr/+P/4//r/AQAGAAYA
BwD///v/+v/5//r//f/+//3/AgAEAAUABQD///v//v/7////BAAEAAcA/v/7//r/+//8
//7/AAAAAAQABQABAAEA/f/7//r/9v/+/wIABgAKAAMA/v/8//r//P/9//7//f///wAA
AAABAPr/9v/y//D/+f//////AgD8//j/9f/2//f/+f/8/wAA//8CAP3//v/2//T/9P/1
//r/AQACAAUAAAD6//f/9P/4//r//f/9/wAAAAD//wAA+//2//X/9P/8/wEAAAACAPv/
+f/1//j/9//4//r/+v/8//v/+//7//f/9f/y//L//P8CAAIAAAD5//X/9P/z//X/+P/6
//v/CQAHAAIA/P/6//j/9v/0/wAABgAOABEACAAEAP7//f/9/wQACAAOABAAEwARAA4A
CAAIAAcACQARABoAHwAhACAAGwAVABMAEwAVABkAHAAgABwAFwASAAkAAwD7//r/AAAF
AAkACwD///j/8v/x/+3/7//1//n//P/+//j/9v/u/+z/6v/q//T/9//8//v/8//u/+n/
6f/q/+7/9P/3//j/+P/x/+z/4v/h/+P/6f/v//H/7P/n/+X/3//a/9v/6f/7/xEAMABS
AHYAlACvAM0A8AAHAQ8BFQEbARgB9QC5AIIAXQBPAFMAVgBEADUALQAjABMAAgD1//L/
8P/w//j/AwAGAAIA+v/y/+3/6v/p/+v/7v/0//f/+P/2/+7/5v/k/+T/6f/u//P/9//z
/+z/6P/j/+L/4f/k/+v/8P/1//X/7//p/+X/4f/h/+b/7//1//f/9P/v/+z/5//m/+X/
6P/r//H/9f/3//H/6v/k/+P/4P/o/+7/9P/2//X/8f/s/+r/5//o/+v/7v/z//b/+P/5
//D/6P/n/+b/6v/y//v////9//v/9v/w//D/8f/y//b///8CAAAAAQD6//P/8v/1//v/
AAAFAAkACwAHAAMAAAD9//7/AwAIABAAEQASABAABwABAAMABgANABIAGQAcABYAFgAQ
AA0ACQAJAAwADAAXABsAGgAeABQADQALAAsAEQATABcAFwATABAACQAGAAIAAAAEAAQA
DAALAAwADQAAAPj/9//1//7/AQAGAAgABQACAPz/9//0//T/9v/6/wAABAADAAMA+//1
//L/7//1//v///8BAAAA/v/7//f/9f/z//j/9//7/wAAAAADAPr/9f/y//H/9P/4//z/
/v/8//v/9f/z//H/8f/y//D/+v/+/wIABgD+//j/9f/y//b/+f/8//3//P/6//f/9f/0
//T/9P/2//3/AQD//wAA+P/y/+3/7P/y//f//f8EAP3//P/z//D/7f/u//H/9f/5////
//8BAPr/9P/x/+7/9P/4//3////7//j/9P/y/+//7v/x//T/+/////3//v/2//H/6v/q
//H/9v/8/wAA+//3//T/8f/v/+//7v/w//r/AAAAAP7/+P/p/+D/5//s//H/9v///wIA
BwAHAAAA/P/2//X/+P8CAAkAEgAOAAsAAwD6//r/AAAFAA0AFAAcACAAIQAbABMACgAF
AAoAEQAaACIAHAASAAcA/P/6//n/9v/6//3///8AAP//8//s/+b/5f/n/+3/9/////v/
9v/p/+D/3//i/+X/6v/w//H/9P/x/+n/4v/b/9n/3v/m//D/9//z/+7/4v/Y/9r/4f/t
//H/8f/p/+D/1f/L/8n/1P/l//n/DwAjADoAWAB2AJAAsQDbAAQBIQErAScBIwESAeEA
mwBmAEsARwBNAE4APAApABkACQD5/+z/6//y//r//v8AAAEA/P/2/+z/4v/b/+H/5f/s
//T/8//x/+3/5v/k/97/3v/g/+X/6v/v//P/7f/k/97/1//e/+P/7P/5//f/9f/u/+H/
3v/d/9z/3//i/+v/8f/z/+v/4//d/9X/2v/f/+j/8f/x//H/7//l/+X/4v/k/+T/6//w
//X/9v/v/+f/3v/Y/9z/4v/q//L/8f/w/+7/6//j/97/4P/i/+b/7v/3//v/9P/v/+f/
3v/m/+3/9P/+/wAA/v/3//P/8f/r/+v/7//3//7/BQALAAUA/f/1/+7/8//4/wEACgAM
AAkABgAAAPv/9//7/wAABgAMABQAGAAQAAwAAgD7/wEABwAQABYAGAAVAA0ACgADAP//
AAADAAoADQASABMADAAGAPz/9v/4//z/BgAMAA0ABwADAP//9//y//T/9f/9////AwAE
AP7/+P/v/+f/6f/u//X//v/9//7/+v/3//D/7f/t/+3/9f/7////AQD8//b/7//n/+z/
8f/9/wMAAQAAAPr/9//x/+//7//x//T/+P/8//7/+v/1/+v/5f/s//P/+/8AAP///P/5
//b/7//s/+z/7P/y//f//P////r/9P/t/+f/7f/y//f//v//////+f/2//P/8P/u//D/
9//7/wAABgD9//j/6//k/+b/7P/0//3/+f/5//P/7//u/+z/7f/u//X/+P/8//3/9//w
/+j/4v/n/+z/9f/+//z/+//0//D/7f/r/+f/6v/x//b//P8AAPj/8f/r/+X/6f/v//T/
/P/9//z/9f/s/+n/5//o/+n/8P/2//v////t/+b/6v/s/+7/8P/5//7/BQAHAP7/+P/w
/+3/8f/8/wQADgANAA0ACAACAAAAAgADAAcAEAAYABwAHQAXAA8ABgABAAYACwASABgA
FgAQAAkAAgD9//n/8//0//n//f8AAAEA9f/s/+T/4f/k/+n/8v/5//b/9P/q/+T/4P/g
/+D/4v/t/+//8//x/+f/4P/Z/9f/3P/i/+r/7//u/+z/4//c/9L/1//f/+X/6//r/+b/
3//X/9P/1v/h//P/CQAjAD4AYgCEAKAAuwDdAAYBIwEtASkBJwEaAe0AqQB0AFkATwBP
AE4APAAnABkADQD9/+7/6f/q//D/+P/+////+v/2/+z/4v/b/9//4f/m/+z/7v/t/+r/
5P/g/9r/2v/c/+P/6P/t//H/6//i/9z/1f/X/9n/3//p/+v/7f/q/+H/2//Z/9f/2f/e
/+f/7f/v/+r/4//e/9f/2f/b/+H/5//p/+v/6//j/97/2v/b/9r/4f/o/+//8v/u/+f/
3//a/9v/3v/j/+j/5//o/+j/5//f/9r/3P/e/+P/7P/2//v/9f/v/+b/3P/g/+X/6v/y
//j/+v/3//f/8P/p/+j/6//1//z/AwAJAAQA/f/2//D/8v/2//7/BgANAA0ADQAKAAMA
/f///wIACAAOABYAGgASAA4ABAD9/wAABQANABIAGQAZABQAFAAJAAMAAgADAAgACwAQ
ABEACgAGAP7/+v/7//z/AwAGAAoABwAGAAUA+v/0//X/9f/8////BAAGAAEA/P/0/+3/
7P/w//b//v8AAAIA///9//T/7//t/+v/8//7/wEABQD///r/9P/t//D/8f/5//v//P/+
//v/+//y/+//7v/v//T/+v8AAAQAAAD7//H/6//t//H/9v/4//z//P/8//z/9P/u/+v/
6P/v//X/+/////r/9v/x/+3/7//y//X/+v/+////+v/4/+//6v/m/+b/7v/z//n/AAD4
//b/7P/o/+n/7P/x//f/+f/7//f/9f/v/+r/6P/m/+7/8v/3//n/9P/u/+f/4v/n/+r/
8f/4//r/+//2//T/7f/p/+P/5P/q//D/9//8//T/7f/n/+H/5f/p/+z/8v/2//j/9P/u
/+j/5f/l/+X/7P/y//f/+//5/+//6P/k/+L/6v/w//T/+P/8//3/+v/5//P/8v/0//T/
+f/6/wIABwAOAAkABQD8//L/9/8AAAgAEwASABIADgAHAAoACQAHAAkACwANABEAFAAQ
AAYA+//w//T/9//4/wAA+//3//L/6//m/+T/4//n/+b/6f/w//X/8f/s/9//1v/b/+L/
6f/y//L/6//m/9v/2//a/9n/3f/e/+L/6P/r/+j/5P/Z/9D/5P/r/+3/5//d/83/wv/B
/8n/1f/i/+//+/8FABMAKgBKAG4AlAC/APEAGAEnASEBGQEPAfgAyQCXAHgAbQBrAGcA
UgAwABUABQD3//H/8v/7/wAA/v/2//D/5//c/97/2v/W/9X/2//f/+b/7v/q/+P/2v/O
/9P/1P/b/+T/4v/i/+L/4f/f/9j/1P/P/9P/1//f/+v/5//j/9r/y//Q/9X/2v/j/97/
4f/h/93/2//X/9X/0f/V/9n/4f/p/+b/4f/a/8v/0P/U/93/5P/k/+T/5P/g/93/2f/U
/9L/1//e/+f/8P/o/+L/2//T/9X/2P/i/+z/6f/q/+z/6f/l/+P/3v/Y/9//5//v//r/
+P/y/+f/3//i/+P/6v/1//b/9v/2//X/8//v/+v/6P/t//T///8KAAgAAQD6//D/8//1
////CgAJAAgACQAGAAAAAAD6//f//f8DAAwAEgAQAAkA/f/2//X/9//+/wcABgADAAIA
/f/5//b/7//s//D/9P/+/wQAAQD3/+//5//l/+j/8v/7//n/9f/z/+7/7v/s/+f/4//k
/+r/8v/8//f/8v/o/9//4f/l/+z/8//y//H/7v/p/+j/5v/j/9//5P/p//X/+//0//D/
5//h/+H/5f/r//P/8P/u/+z/6P/o/+f/4f/f/+X/6//y//b/8v/s/+b/4P/h/+T/6v/w
/+7/7f/s/+n/5//k/+D/3f/h/+b/6//y//D/6//g/9j/2//e/+L/6v/p/+f/5v/m/+L/
4v/a/9j/3P/i/+r/8//r/+f/3f/V/9v/3v/k/+r/6v/o/+f/4//f/9z/2P/W/9r/3v/m
/+7/6v/n/97/2P/Y/9v/3P/k/+P/4v/i/+D/3//b/9j/1f/Z/9//5P/s/+n/5P/Z/8z/
0P/V/93/5f/k/+T/4//h/+D/2f/V/9T/6P/j/+T/5//g/93/3P/b/9r/5v/s//T/9//t
/+j/4f/f/+H/6v/w//j/+P/5//X/8P/q/+z/7f/x//r/AgAGAAcAAwD7//L/7f/v//P/
+f/+/wAA/P/3//L/6//l/93/3P/i/+f/6//t/+D/2P/R/8//0P/T/9r/3//g/+D/2P/U
/8//zv/N/87/2P/b/+D/3//V/87/x//F/8f/zP/T/9f/2P/Y/9H/zP/C/8H/xf/L/83/
z//M/8X/v/+5/7j/v//P/+H/8/8QADQAVgByAI0AswDcAPcAAQEHAQ8BDAHpAK8AfABb
AEsATQBMAD4AJwAZAAkA+f/m/9n/1v/a/97/5P/l/+b/4f/Y/8//yf/I/8f/yf/M/9L/
1f/W/9T/zf/E/8H/wP/G/8z/0v/X/9T/zP/H/8H/w//D/8f/z//U/9f/1f/N/8f/w/+/
/7//w//N/9T/1//T/83/yf/D/8X/xf/J/83/0v/V/9b/z//L/8b/xv/E/8v/0P/V/9b/
1P/P/8n/xv/G/8j/zP/Q/9X/2P/a/9v/0v/K/8n/yP/M/9T/3f/h/97/2//V/87/0P/T
/9b/3P/l/+j/5v/n/+D/1//U/9X/3v/k/+r/7//u/+n/5P/g/+D/4v/o/+7/9P/1//b/
9P/s/+X/5v/o//D/9v/+/wIA+//6//P/7//v//H/9v/4//7////7//z/8//t/+z/7f/y
//X/+v/7//T/8P/o/+T/4v/i/+j/6v/v/+3/7f/t/+H/2v/a/9n/4P/j/+j/6v/r/+L/
1P/N/w==
         </WaveFormData>
      </LeadData>
      <LeadData>
         <LeadByteCountTotal>10000</LeadByteCountTotal>
         <LeadTimeOffset>0</LeadTimeOffset>
         <LeadSampleCountTotal>5000</LeadSampleCountTotal>
         <LeadAmplitudeUnitsPerBit>4.88</LeadAmplitudeUnitsPerBit>
         <LeadAmplitudeUnits>��V</LeadAmplitudeUnits>
         <LeadHighLimit>2147483647</LeadHighLimit>
         <LeadLowLimit>268435456</LeadLowLimit>
         <LeadID>V1</LeadID>
         <LeadOffsetFirstSample>0</LeadOffsetFirstSample>
         <FirstSampleBaseline>0</FirstSampleBaseline>
         <LeadSampleSize>2</LeadSampleSize>
         <LeadOff>FALSE</LeadOff>
         <BaselineSway>FALSE</BaselineSway>
         <ExcessiveACNoise>TRUE</ExcessiveACNoise>
         <MuscleNoise>FALSE</MuscleNoise>
         <LeadDataCRC32>3739816108</LeadDataCRC32>
         <WaveFormData>
9//2//b/9v/2//T/9P/0//L/8v/y//L/8v/y//L/8//z//X/9f/1//T/9P/0//T/9//3
//f/+P/2//b/9v/2//j/+P/6//v//P/8/////f/5//P/7P/m/+T/3//c/9b/yP+w/4z/
Y/9C/yj/Df/2/uX+0f61/qP+p/64/s3+3P7v/gz/Mf9U/3T/k/+t/8H/0P/h/+v/8//8
/wAAAgAEAAUABwAJAAsADAANAA4AEAAPABAAEAAQABEAEgATABUAFgAWABUAFAAUABQA
FQAVABcAGAAZABsAGQAZABkAGQAbABsAGwAdABwAGwAcABwAHQAeAB8AIAAiACMAJQAm
ACQAJQAlACUAJwAoACkAKgApACoAKgArAC8ALwAwADAAMQAyADMANAA2ADgAOQA5ADsA
PAA9AD8APwBAAEEAQgBDAEQARQBHAEkASgBNAE4ATQBOAE8AUABSAFIAUwBTAFMAVABV
AFUAUwBUAFQAVABUAFQAVQBVAFIAUQBPAE0ATABMAEoASgBHAEUAQwBCAEAAPAA5ADYA
MwAwAC0AKwAmACMAIQAdABwAGQAWABUAEQAPAA4ADgANAAsACgAJAAgACAAIAAcAAwAC
AAEAAAACAAIAAgADAAIAAAD///3//f/9//3//v/+//7///////////////3//f/+//7/
/v//////////////////////AAAAAAAAAAAAAAAAAAABAAMAAwADAAMAAQACAAIAAgAC
AAIAAgACAAQABAAFAAUABwAHAAgACAAIAAkACgALAAwADAAMAAwADQANAA0ADQAPABAA
EAAQAA8ADgAMAAsACwAMAA0ADwAOAAwACwAKAAwACwAKAAoACgAKAAsACwAJAAgABwAH
AAkACQAJAAkACQAJAAkACQAIAAcABgAGAAcABwAHAAcABAADAAIAAQAAAAEAAgADAAIA
AQAAAP//AQAAAAAAAAD+//7//v/+/wAA/////////f/9//3//f/9//3//f/9//v/+//7
//v//v/+////AAAAAAAAAAAAAAMABAAFAAUABQAFAAUABQADAAMABAAEAAYABQAEAAMA
/v/8//z//P/8//z//P/7//n/+P/3//X/9v/2//f/+P/6//r/+v/6//v/+//7//v/+//7
//v/+//6//r/+v/6//r/+v/6//r/+v/6//r/+v/6//r/+//7//3//f/9//z//P/8//z/
/f//////AAAAAAAAAAAAAAAA/v8AAAEAAgAEAAkACQAFAP//9v/w/+z/6//o/+b/4P/Q
/67/hf9g/0L/J/8M//v+5/7R/r3+t/7E/tP+4P7t/gj/Lf9U/3j/l/+z/8v/3P/p//H/
+f8CAAoADgASABAAEQASABMAEgATABQAFgAXABgAGAAYABgAGAAYABkAHQAeAB4AHgAc
ABwAHQAdAB0AHgAfACEAIwAjACMAIwAjACMAIwAlACMAIwAlACYAKAAoACgAKAAmACcA
KQAqACwALQAtAC0ALQAuAC8AMAAxADIAMgAzADMAMwA0ADQANwA4ADkAOgA6ADwAPQA9
AD0APgA/AEEAQQBCAEMARABHAEgASQBLAEsATABPAFAAUQBSAFMAVABUAFQAVQBVAFUA
VgBXAFcAVwBYAFgAWABYAFgAWQBZAFkAWQBYAFcAUwBSAE8ATgBNAEsASQBIAEQAQAA9
ADoAOQA2ADMAMQAuACsAKQAlACAAHQAaABkAGQAXABYAFgATABEAEAAPAA0ADAALAAkA
CQAIAAcABgAGAAYABgAHAAcABgAGAAUAAwADAAMABAAFAAQABAADAAUABQAFAAMAAwAE
AAQABAAFAAUABQAFAAUABQAFAAUABAAEAAQABAAGAAYABgAHAAcABwAHAAcABwAIAAgA
CAAKAAoACgAKAAoACgALAAsADQANAA4ADgANAA0ADQANAAwADAAMAAwADQANAA0ADQAL
AAwADAAMAA0ADgAOAA8ADQAMAAsACwANAAwADAAMAA4ADQAMAAwACgAKAAsACwALAAoA
CQAJAAkACQAJAAkACQAJAAkACQAIAAcABgAGAAcABwAHAAcABwAHAAcABwADAAMAAwAD
AAUABQAFAAUABQAEAAQABAAGAAYABgAGAAQAAwADAAMAAQABAAEAAQADAAMAAwADAAMA
AwADAAMAAgAAAAEAAgADAAQABQAGAAcABwAJAAkACQAJAAsACwAMAAwACgAJAAgABwAG
AAQABAAEAAIAAgACAAEAAQAAAP///f/8//z//f/+//7//v/+//7/////////////////
//////z//P/8//z/+v/6//r/+v/6//r/+v/6//v//P/+////AAD///7//P/6//r/+v/7
//z//f///wAA/v/+//7//v8AAAIAAwAEAAYABwAHAAUA///2//D/7P/n/+L/4P/c/8z/
rP+J/2z/Uv85/yL/E/8B/+n+1f7V/ub+8/78/gv/Iv8//1r/dP+P/63/w//S/+H/7//5
/wIABgAIAAgACgALAAwADQAMAA0ADgAQAA8AEAAQABAAEAAQABAAEQATABQAFAAUABYA
FgAXABcAGQAaABsAHQAdAB0AHQAdAB8AHwAfACEAHwAfACEAIgAiACIAIgAiACIAIwAl
ACYAJgAnACcAJwApACoAKwAsAC0ALgAuAC8AMQAxADIAMgAzADQANQA2ADcAOAA4ADcA
OQA6ADsAPQA/AEAAQQBCAEMARABFAEcASQBKAE0ATgBNAE4ATwBQAFAAUABRAFEAUQBS
AFMAUwBRAFIAUgBSAFQAVABVAFUAUQBRAFAATwBPAE4ASwBKAEkARwBFAEQAQAA8ADkA
NgA0ADIAMAAvACoAJwAlACEAHwAdABsAGwAZABcAFgAWABMAEQAQAA8AEAAQABAADwAL
AAoACQAIAAoACgAKAAsACwAKAAoACQAJAAkACQAKAAwADAANAA0ADAALAAoABwAJAAoA
CgAKAAkACQAJAAkACQAJAAkACQAMAAwADAAMAAwADAAMAA0ADQANAA0ADQAPABAAEAAQ
AA0ADAALAAoACwAMAA4ADwAQAA8ADwAOAA0ADQANAA0AEAAQABAAEAANAA0ADQANAA4A
EAARABIAEQAQAA4ADQAMAAwADAANAA8ADgAOAA4ADAALAAoACgAMAAwADQANAAsACgAJ
AAkACwALAAsACwALAAsACwALAAoACQAIAAgACQAJAAkACQAHAAcABwAHAAYABwAIAAkA
BwAHAAcABwAFAAQABAAEAAYABgAGAAYABgAFAAUABQAFAAUABQAFAAcABwAHAAYACAAI
AAgACAAJAAoACwALAAoACQAIAAcABwAHAAgACAAGAAUABAADAAAA/v/+//7//v/+//7/
/f/9//z/+//5//j/+P/5//r//P/8//z//P/7//v/+//7//3//f/9//3/+v/6//r/+v/4
//j/+P/4//j/+P/4//j/9v/2//f/9//7//v/+//6//r/+v/6//v/+f/5//r/+v/8//z/
/P/8//z//P/9//7/AAAFAAUAAwD5//D/6P/m/+P/3P/a/9T/vv+Y/3X/XP9G/y3/GP8F
//X+3f7T/uH+8P73/gL/E/8s/0X/XP92/5P/rf/D/9T/4f/t//f//P8CAAoADAAKAAsA
DAANAAwADQAOABAAEQASABIAEgASABIAEgATABUAFgAWABYAFgAWABcAFwAXABgAGQAb
AB0AHQAdAB0AHQAdAB0AHwAdAB0AHwAgACAAIAAgACAAHgAfACEAIgAkACUAJQAlACUA
JgAnACgAKwAsACwALQAvAC8AMAAwADMANAA1ADYAOAA6ADsAOwA9AD4APwBBAEMARABF
AEYARQBGAEcASQBLAEwATwBQAFEAUgBTAFQAUgBSAFMAUwBVAFYAVwBXAFUAVgBWAFYA
VgBWAFcAVwBXAFcAVgBVAFEAUABNAEwASwBJAEcARgBCAD4AOwA4ADcANAAxAC8AKgAn
ACUAIQAgAB0AGgAZABkAFwAWABYAFQATABIAEQAPAA4ADQALAAsACgAJAAgABgAGAAYA
BwAJAAgACAAHAAkACQAJAAoACQAIAAgABwAHAAcABwAFAAcACAAIAAgACQAJAAkACQAJ
AAkACQAJAAgACAAIAAgACQAKAAsADQAMAAsACgAJAAsADAAMAAwADAAMAAwADAAKAAoA
CwALAA0ADQAOAA4ADQANAA0ADQAMAAwADAAMAAsACwALAAsADQAOAA4ADgAOAA4ADQAN
AAwADAAMAA0ACwAKAAoACgAMAAsACgAKAAgACAAJAAkACwAKAAkACQAHAAcABwAHAAcA
BwAHAAcABgAFAAQABAAFAAUABQAFAAUABQAFAAUAAwADAAMAAwADAAMAAwADAAUABAAE
AAQABgAGAAYABgAGAAUABQAFAAQAAwACAAEAAQABAAEAAQAFAAUAAwACAAQABAAEAAQA
BwAIAAkACQAJAAkACQAJAAkACQAKAAoACgAJAAgABwACAAAAAAAAAAAAAAAAAP/////+
//3/+//8//z//f/+//z//P/8//z//f/9//3//f/9//3//f/9//z//P/8//z//P/8//z/
/P/8//z//P/8//v/+v/6//n/+//7//v/+v/4//j/+P/5//n/+f/6//r/+v/6//r/+v/6
//z//f/+/wAABQAFAP//9//u/+b/4v/f/9z/2P/S/7r/kv9p/0r/MP8V/wD/8/7h/sf+
t/69/tD+4/7w/gP/Hv89/1z/eP+V/6//w//S/+H/7f/3/wAACAAOABAADgAPABAAEQAS
ABMAFAAWABcAGAAYABgAGAAYABgAGQAbABwAHAAcAB4AHgAfAB8AHwAgACEAIwAjACMA
IwAjACMAIwAjACUAJQAlACcAKAAmACYAJgAmACgAKQArACwALAAtAC0ALQArACwALQAu
AC8AMAAwADEAMwAzADQANAAzADQANQA2ADoAPAA9AD0AOwA8AD0APwBBAEIAQwBEAEUA
RgBHAEkASQBKAE0ATgBNAE4ATwBQAE4ATgBPAE8AUQBSAFMAUwBRAFIAUgBSAFIAUgBT
AFMAUwBTAFIAUQBNAEwASQBIAEUAQwBBAEAAPgA6ADcANAAxAC4AKwApACYAIwAhAB0A
GgAXABQAEwATABEAEAAQAAsACQAIAAcABgAGAAYABQAFAAQAAwACAAAAAAAAAAEAAQAA
AAAA//////////8AAAAAAAABAAEA/////////f/9//7//v/+////////////////////
//8AAAAAAAAAAAAAAAAAAAEAAQABAAEAAQADAAQABAAEAAIAAgACAAIAAAAAAAEAAQAF
AAUABgAGAAMAAwADAAMABAAEAAQABAADAAMAAwADAAMABAAEAAQABAAEAAMAAwAEAAQA
BAAFAAUABAAEAAQABgAFAAQABAADAAIAAgABAAEAAAD/////////////////////////
//7//f/8//z//f/9//3//f/9//3//f/9//v/+//7//v/+//7//v/+//9//z//P/8//z/
/P/8//z//P/7//v/+//5//n/+f/5//n/+f/5//n/+f/5//n/+f/6//r/+//7//n/+v/6
//r/+v/6//3//v//////AQABAAEAAQD/////AAAAAAAA///+//3//P/6//r/+v/6//r/
+v/5//v/+v/5//f/9f/0//T/9P/2//b/9v/2//X/9f/1//X/9f/1//X/9f/2//b/9v/2
//L/8v/y//L/8v/y//L/8v/0//T/9f/1//b/9f/0//L/8//0//X/9//1//X/9v/2//j/
+P/4//j/+P/4//f/+P/8////AQABAPn/8P/o/+D/2//a/9j/0v/A/57/df9S/zb/Ff/4
/uf+1/6//qn+o/6y/sX+1P7h/v7+If9G/2j/h/+l/7v/zv/b/+f/8//4//r//v8EAAUA
BwAJAAsACgALAAwADgAPABAAEAAQABEAEgATABUAFwAYABgAGAAZABoAHAAdABwAHAAc
AB0AHwAfAB8AHwAfAB8AHwAhACEAIQAjACQAJgAmACYAJgAlACUAJgAmACgAKQApACkA
KwAsAC0ALgAtAC4ALgAvADEAMQAyADIAMQAyADMANAA0ADYANwA3ADcAOAA5ADsAPQA+
AD8AQABDAEQARQBHAEYARgBIAEgARwBIAEkASgBMAEwATQBNAEsATABNAE0ATwBQAFAA
UABQAFAAUQBRAE8ATwBOAE0ASwBKAEcARgBEAEEAPgA8ADsAOAA2ADQALwAsACkAJwAi
AB8AHQAZABcAFQATABMAEAANAAsACgAJAAcABgAFAAIAAgACAAEA///+//3//P/8//z/
/P/9//v/+v/6//n/+//7//v//P/7//r/+v/5//n/+f/5//f/+f/6//r/+v/5//n/+f/5
//v/+//7//v/+//6//n/+P/6//r/+v/7//v/+//7//v/+f/6//r/+v/8//z//P/8//z/
/P/9//3//f/9//7//v///////////////v/9//z//v///wAAAQD//wAAAAAAAAAAAAD/
/////v/+//7///////7//v/+/wAA///+//7//P/8//3//f/7//r/+f/5//v/+//7//v/
+//7//v/+//8//v/+v/6//n/+f/5//n/+//7//v/+//3//f/9//3//f/9//3//f/+f/4
//j/+P/3//b/9f/0//b/9f/1//X/9//3//f/9//1//X/9f/1//X/9f/1//X/9v/2//f/
9//3//f/+P/4//r/+//6//r/+v/6//r/+//8//3//f////////////7//f/9//z//v/9
//z/+//4//b/9v/2//j/+P/4//f/9f/0//P/8f/w//D/8f/y//T/9P/0//T/8//z//P/
8//1//X/9f/1//L/8v/y//L/8P/w//D/8P/w//D/8P/w/+7/7v/v/+//8//z//P/8v/y
//L/8v/z//P/8//0//T/9P/0//T/9P/0//b/9f/2//j/+/////3/9f/s/+L/3v/d/97/
3P/U/77/mv9z/1L/OP8b/wT/8/7f/sP+s/6x/r7+z/7Y/uf+BP8r/07/bv+R/63/v//O
/93/6f/z//z/AAACAAQABAAFAAYABwAIAAkACgAMAA0ADgAOAA4ADgAOAA4ADwARABIA
EgASABIAEgATABMAEgASABIAEwAUABUAFgAXABUAFQAVABcAGQAZABsAHAAcABwAHAAc
ABoAGwAdAB4AIAAhACEAIQAhACIAIwAkACUAJgAmACcAJwAnACgAKAAqACwALgAwADAA
MgAzADMAMwA0ADUANwA5ADoAOwA8AD0APgA/AEEAQABAAEIAQgBEAEYASABKAEoASgBL
AEsASQBKAEsASwBNAE4ATgBOAE4ATgBPAE8ATwBPAE4ATQBJAEgARQBEAEMAQQA/AD4A
PQA6ADgANgAyAC4AKgAnACQAIQAfABsAGAAVABIAEQARAA8ADgAOAAsACQAIAAcABgAG
AAYABQAFAAQAAwACAAIAAgACAAMAAQAAAAAA//////////8AAAEAAAAAAP//AQABAAEA
/////wAAAAAAAP//////////AAABAAIAAwAEAAQABAAEAAQABAAEAAUAAwADAAMAAwAD
AAQABAAEAAYABgAGAAYABgAGAAcABwAJAAkACgAKAAcABwAHAAcACAAIAAgACAAIAAkA
CgALAAoACgAJAAgACgAKAAkACQAIAAgACAAJAAsACgAKAAoACgAJAAgACAAGAAYABwAH
AAkACAAHAAcABQAFAAUABQAFAAUABQAFAAYABQAEAAQAAwADAAMAAwAFAAUABQAFAAMA
AwADAAMAAwADAAMAAwADAAIAAgACAAIAAgACAAIABAADAAMAAwABAAEAAQABAAEAAQAB
AAEABQADAAMABAAGAAYABgAGAAcACAAJAAkABwAHAAcABwAHAAcACAAIAAoACQAIAAcA
AgAAAAAAAAAAAAAAAAD//wEAAAD///3/+v/6//v//P/+//7//v/+////////////////
///////8//z//P/8//z//P/8//z//v/+//7//v/8//z//f/9//////////7//v/+//7/
//8BAAEAAgACAAAAAAAAAAAAAAACAAMABgAIAAsADwALAAMA+v/0//D/7f/q/+b/5P/Y
/77/l/92/2D/Sf8y/yH/Ef///un+4/7w/v3+Bv8T/yr/Rf9c/3L/jf+p/7//0v/j/+//
+f8EAAwAEAASABAAEQASABMAFAAVABYAGAAZABoAGgAaABoAGgAaABsAHQAeAB4AHgAc
ABwAHQAdAB0AHgAfACEAIwAjACMAIwAhACEAIQAjACMAIwAlACYAJAAkACQAJAAkACUA
JwAoACoAKwArACsAKQAqACsALAAvADAAMAAxADEAMQAyADIANQA2ADcAOAA4ADoAOwA7
ADsAPAA9AD8AQQBCAEMARABFAEYARwBJAEcASABLAEwATQBOAE8AUABQAFAAUQBRAFIA
VABWAFcAVgBWAFUAVABUAFQAVQBVAFUAVQBUAFMAUQBQAE0ATABLAEkARwBGAEQAQAA9
ADoANwA0ADEALwAuACsAKQAlACQAIQAeAB0AGwAZABgAGAAVABMAEgARABAAEAAQAA8A
DwAOAA0ADAALAAoACQAJAAwADAANAA0ADAALAAoACgAKAAoACwALAAsACwALAAkACQAK
AAoACgALAAsACwALAA0ADQANAA0ADAAMAAwADAAKAAoACgALAAsACwALAAsACwAMAAwA
DAAMAAwADAAMAA4ADgAPAA8AEQARABIAEgAPAA8ADwAPABAAEAAQABAADQANAA0ADQAN
AA4ADgAOAA4ADgANAA0ACgAKAAoACwALAAoACgAKAAgABwAGAAYABgAGAAcABwAJAAgA
BwAHAAcABwAHAAcABQAFAAUABQAEAAMAAgACAAUABQAFAAUABQAFAAUABQADAAMAAwAD
AAMAAwADAAMAAQAAAAAAAAAAAAAAAAAAAAIAAQABAAEAAQD///7///8AAAEAAgADAAQA
BQAFAAUABQAFAAUABQAFAAYABgAEAAMAAgABAAAA/v/+//7//P/8//z/+//7//r/+f/3
//j/+P/5//r/+P/4//j/+P/7//v/+//7//n/+f/5//n/+P/4//j/+P/4//j/+P/4//f/
9v/1//T/9f/2//j/+f/5//n/+f/4//j/+P/4//n/+f/5//r/+v/6//r/+v/6//r/+v/7
//7/AAADAAMA///3/+7/6P/k/9//2v/W/9L/wv+i/3n/XP9E/y//Gv8J//v+4/7N/tH+
4v7v/vj+C/8k/z//Vv9q/4P/of+3/8b/1//n//P/+v8EAAoACgAIAAkACgALAA4ADwAQ
ABIAEgASABEAEAASABIAEgATABMAFAAUABQAFQAWABgAGQAZABoAGwAdABsAGwAbABsA
GQAZABkAGwAbABsAHQAeAB4AHgAeAB4AHgAfACEAIgAiACMAIwAjACUAJgAnACgAJwAo
ACgAKQArACsALAAsAC8AMAAxADIAMwA0ADQAMwA1ADYANwA5ADsAPAA9AD4APQA+AD8A
QQBCAEQASABKAEoASgBKAEoATABMAE0ATQBOAFAAUgBTAFIAUgBRAFAAUABQAFEAUQBN
AE0ATABLAEsASgBHAEYARQBDAEEAQAA8ADgANQAyADEALgArACkAJQAhAB4AGQAXABUA
EwATABEADwAOAA4ACwAJAAgABwAGAAYABgAFAAMAAgABAAAAAAAAAAAAAQABAAAAAAD/
//3//f/9//7////+//7//f/+////AAD///3//v/+//7//////////////////////wIA
AgACAAIAAAAAAAAAAQABAAEAAQABAAEAAgACAAIAAgACAAIAAgAEAAQABQAFAAYABQAF
AAQAAwADAAMAAwAEAAQABAAEAAMAAwADAAMAAwAEAAQABAAEAAQAAwADAAIAAgACAAMA
BQAEAAQABAACAAEAAAAAAAAAAAABAAEAAQAAAP////8BAAEAAQABAP//////////AAD/
//7//v////////////7//f/8//v/+//7//v/+//7//v/+//7//v/+v/6//r//P/8//z/
/P/7//n/+P/3//n/+f/5//n/+f/5//n/+f/3//j/+f/6//v//P/7//z//f/9//3//f/9
//3//////wAAAAAAAP///v/9//r/+P/4//j/9v/2//b/9f/3//b/9f/z//D/8P/x//L/
9P/0//T/9P/1//X/9f/1//X/9f/1//X/9P/0//T/9P/y//L/8v/y//D/8P/w//D/8P/w
//H/8f/1//X/9f/0//L/8v/y//P/9f/1//b/9v/0//T/9P/0//T/9v/5//r//v8BAAEA
+//z/+z/5v/i/93/1v/S/8z/tP+O/2X/Rv8s/w3/+P7p/tf+u/6p/q3+vv7R/uD+8/4Q
/zP/Vv90/4//qf+//87/2//p//P/+v8CAAYACAAGAAcACAAJAAoACwAMAA4ADQAOAA4A
DgAPABAAEQATABMAFAAUABQAEgASABMAEwATABQAFQAXABcAFwAXABcAFwAXABcAGQAb
ABsAHQAeABwAHAAcABwAHAAdAB8AIAAgACEAIQAhACEAIgAjACQAJwAoACgAKQApACkA
KgAqACsALAAtAC4ALgAwADEAMQAyADQANgA5ADwAPgBAAEIAQwBEAEUARwBJAEoATQBO
AE8AUABRAFIAUgBSAFMAUwBVAFYAVwBXAFUAVgBWAFYAVABUAFUAVQBVAFUAVABTAFEA
UABNAEwASQBHAEUARABBADwAOAA0ADMAMAAtACsAKAAlACMAHwAeABsAGAAXABMAEQAQ
ABAADQALAAoACQAIAAgACAAHAAcABgAFAAQABAAEAAQABQAFAAQABAADAAEAAQABAAIA
AgACAAMAAwADAAMAAwABAP//AAAAAAAAAgADAAQABQAEAAMAAgABAAIAAgACAAIAAAAA
AAAAAQD//////////wEAAgACAAIAAAAAAAAAAAACAAIAAwADAAUABQAGAAYABQAFAAUA
BQAHAAgACQAKAAsACwALAAsACwAMAAwADAAMAAwACwALAAoACgAKAAsACQAIAAgACAAK
AAkACAAIAAgACAAJAAkACQAIAAcABwAHAAcABwAHAAcABwAHAAcABAADAAIAAgAEAAUA
BgAHAAUABQAFAAUABQAFAAUABQAFAAUABQAFAAMAAgACAAIABAAEAAQABAACAAEAAQAB
AAEAAQABAAEAAQABAAEAAQABAAEAAQABAAIAAgACAAIAAgACAAEAAgADAAMABQAFAAUA
BQAFAAUABgAGAAQAAwACAAEA/v/8//z//P/6//r/+v/5//v/+v/5//f/9P/0//X/9v/4
//j/+P/4//v/+//7//v/+v/5//j/9//4//j/+P/4//b/9v/2//b/9P/0//T/9P/2//b/
9//3//j/9//2//T/9v/2//b/9//5//n/+v/6//j/+P/4//j/+v/8//3//v/+/wEAAQD9
//P/7v/o/+T/3//c/9j/yv+u/4j/Yf9A/yb/C//2/uP+yf6v/qP+q/6+/s/+3P71/hb/
Pf9e/4D/n/+3/8n/2v/p//X//f8CAAQACAAIAAoACwAMAA0ADgAPABAAEgARABIAEgAS
ABMAFAAVABcAFwAYABgAGAAYABgAGQAZABkAGgAbAB0AGwAbABsAGwAcAB0AHgAhAB8A
HwAhACIAJAAkACQAJAAiACMAJQAmACYAJwAnACcAKAAqACwALgAtAC4ALgAvAC8ALwAw
ADAAMgA0ADYAOAA5ADoAOgA5ADwAPgBAAEMARABEAEQARABHAEgASQBLAE0ATgBRAFIA
UgBSAFIAUgBUAFQAVQBVAFUAVgBXAFcAVQBWAFYAVgBYAFgAWQBZAFUAVQBUAFMAUgBS
AFAAUABOAEsASABGAEQAQAA9ADoANwA0ADEALwAqACcAJQAhACAAHQAaABkAFwAVABQA
FAATABEAEAAPAA4ADgAOAA0ACQAIAAcABgAIAAgACAAJAAgABgAFAAMABgAHAAgACgAL
AAoACgAJAAkACQAJAAcACQAKAAoACgAJAAkACQAJAAsACwALAAsADAAMAAwADAAMAAwA
DAANAA8ADwAPAA8ADQAOAA4ADgAOAA4ADgAOABAAEAARABEAEgARABEAEAAPAA8ADwAP
AA4ADgAOAA4ADQANAA0ADQANAA4ADgAOAAwADAALAAsACwAMAA0ADwAOAAwACwAKAAwA
CwAKAAoACgAKAAsACwAJAAgABwAHAAkACQAJAAkACAAHAAYABQAFAAUABQAGAAkACQAJ
AAkACQAJAAkACQAHAAcABwAHAAUABQAFAAUABwAGAAYABgAEAAQABAAEAAQAAwADAAMA
BQAFAAUABQADAAMAAwADAAMAAwADAAMABgAGAAcACQAGAAgACAAIAAgACgAMAA4ADwAP
AA8ADwAPABEAEQASABIAEgARABAADwAMAAoACgAKAAwADAAMAAsACQAIAAcABQAEAAQA
BQAGAAgACAAIAAgACQAJAAkACQALAAsACwALAAkACAAHAAYABgAGAAYABgAGAAYABgAG
AAgACAAJAAkACwALAAsACgAIAAgACAAJAAsACwAMAAwADAAMAAwADAAKAAwADwAQABIA
FwAZABUACwAEAP7/+v/5//b/8v/s/9r/uv+P/2z/UP81/xr/Cf/7/uH+y/7F/tL+4/7u
/v3+Gv8//2L/hP+l/8H/1f/m//X/AQALABQAGAAcAB4AHAAdAB4AHwAiACMAJAAmACcA
KAAoACgAJgAmACYAJwArACwALAAsACoAKgArACsAKwAsAC0ALwAvAC8ALwAvADEAMQAx
ADMANQA1ADcAOAA3ADYANQA0ADYANwA5ADoAOgA7ADsAOwA7ADwAPQA+AD8AQABAAEEA
QQBBAEIAQgBFAEYARwBIAEoATABNAE0ASwBMAE0ATwBTAFQAVQBWAFcAWABZAFsAWQBa
AF0AXgBfAGAAYQBiAGIAYgBjAGMAZQBmAGcAZwBnAGgAaABoAGgAaABpAGkAaQBpAGgA
ZwBlAGQAYQBgAF8AXQBbAFoAVgBSAE8ATABLAEgARQBDAEAAPQA7ADcANgAzADAALwAt
ACsAKgAqACYAIwAhAB8AIAAgACAAHwAdABwAGwAaABoAGgAaABsAGwAaABoAGQAZABcA
FwAYAA==
         </WaveFormData>
      </LeadData>
      <LeadData>
         <LeadByteCountTotal>10000</LeadByteCountTotal>
         <LeadTimeOffset>0</LeadTimeOffset>
         <LeadSampleCountTotal>5000</LeadSampleCountTotal>
         <LeadAmplitudeUnitsPerBit>4.88</LeadAmplitudeUnitsPerBit>
         <LeadAmplitudeUnits>��V</LeadAmplitudeUnits>
         <LeadHighLimit>2147483647</LeadHighLimit>
         <LeadLowLimit>268435456</LeadLowLimit>
         <LeadID>V2</LeadID>
         <LeadOffsetFirstSample>0</LeadOffsetFirstSample>
         <FirstSampleBaseline>0</FirstSampleBaseline>
         <LeadSampleSize>2</LeadSampleSize>
         <LeadOff>FALSE</LeadOff>
         <BaselineSway>FALSE</BaselineSway>
         <ExcessiveACNoise>TRUE</ExcessiveACNoise>
         <MuscleNoise>FALSE</MuscleNoise>
         <LeadDataCRC32>2153810760</LeadDataCRC32>
         <WaveFormData>
7P/s/+v/6//t/+z/6//r/+r/6f/o/+f/6f/q/+r/6v/q/+z/7P/s/+z/7P/s/+z/7v/u
//D/8f/v/+//7//u//D/8P/y//P/9P/4/wAABQACAPr/8v/y//z/CgAbACsAOAA2ABQA
4P+z/4T/Rv8F/7r+Vf7Y/W79Tv1y/aL90f0N/lb+m/7a/hH/Qf9n/4b/of+5/83/2//o
//H/9f/6////AAACAAYACAALAA0AEQASABMAEwATABUAFwAYABsAHQAcABwAHAAeAB4A
IAAgACMAJAAlACcAJQAnACcAJwAoACoAKgArACoAKwAuAC4AMQAyADMAMwA1ADcANwA6
ADkAOgA7ADsAPQA/AEEAQQBCAEQARQBFAEkASgBLAEwATwBPAFEAVABUAFcAWQBZAFwA
XQBgAGIAYQBiAGYAaABqAGwAbgBvAHEAdQB4AHsAewB8AH4AfwCCAIMAhgCIAIkAiQCK
AIwAjACMAIwAjACOAI8AjwCPAI8AjgCNAIwAiwCKAIcAhQCEAIAAfAB7AHYAcgBsAGgA
YwBdAFgAUwBOAEoARAA/ADsANgAyAC4AKQAmACMAIAAbABgAFgASABIAEAAOAAwACAAH
AAUAAwAEAAQABAAEAAEAAQABAAEAAAD///////////////////7//v/+//7//v/+//7/
/v8AAAAAAAAAAP7/////////AAAAAAEAAQD//wAAAAAAAAIAAgADAAMAAgACAAMAAwAC
AAEAAAD//wIAAgADAAQAAwAFAAUABQAGAAYABwAHAAcABwAIAAkACQAJAAkACQAMAAwA
DAANAAwACwAKAAkACgALAA0ADgAMAAsACwAMAAwADAALAAkACwALAAsACwAJAAgABwAF
AAYABgAHAAgABwAHAAUABQAFAAQAAwADAAUABQAFAAUABAADAAIAAAABAAEAAQABAP//
///////////9//3//f/9//3//f/9//3//f/8//z//P/7//v/+//5//n/+f/6//r/+v/6
//r//P/8//v//P/8//z//P/8////AQACAAIAAAAAAAAAAAAAAAAAAQABAAMAAwABAAAA
/P/5//j/9v/4//n/+v/6//j/9//2//X/9f/2//j/+//+//7//v/+//7//f/6//f/9f/0
//P/8v/y//H/8f/x//D/7//v/+//8f/x//H/8f/w//D/8P/w//D/8P/w//D/8P/w//D/
8P/y//T/9f/1//X/9f/0//T/9P/2//f/+P/8/wQADQAOAAQA+v/2//r/BgAXACsAPgBI
AC4A/v/N/6D/Zv8l/9z+f/4Q/qD9ZP1w/Zj9wf33/Tz+hf7I/gX/N/9j/4j/pf+5/8v/
2f/m//H/+/8CAAQABAAFAAgACgANAA8AEwAVABcAGAAZABgAGQAZABsAIAAgACEAIgAi
ACIAJAAkACMAJAAlACcAKQArACsAKwAqACwALAAtAC4ALwAyADIANQA2ADcANwA1ADcA
NwA6AD0APgA/AD8APwBBAEMAQwBGAEgASQBJAEsATABNAE4AUQBRAFMAVgBWAFkAWwBb
AFwAXQBgAGIAYQBiAGYAaABsAG4AcABxAHIAdQB3AHkAfQB+AIAAgQCBAIEAgwCEAIUA
hQCGAIgAjACMAIwAjACKAIsAiwCLAI4AjgCOAI4AiQCIAIUAgwCEAIAAfAB7AHYAcgBs
AGgAYwBdAFgAUwBPAEwARwBDAD4AOAAzAC4ALQAqACcAJAAhAB4AHAAYABQAEgAQAA4A
DAALAAkABwAHAAYABQAEAAUABQAFAAUABAADAAMAAwACAAEAAAD/////AAABAAIAAAAA
AAAAAAAAAAAAAAAAAAIAAwADAAMAAQAAAAAA//8AAAIAAwAEAAIAAgADAAMAAgACAAMA
AwAFAAUABQAFAAQABAAFAAYACQALAAsACwAKAAoACwALAAsACwAMAA0ADQANAA0ADQAO
AA4ADgAPABEAEQARABEADQANAA4ADgAQAA8ADwAQAA4ADgANAAsACwALAAsACwAKAAoA
CgAJAAsACgAKAAoACQAJAAcABwAHAAYABQAFAAMAAwADAAMABQAFAAUABAACAAEAAAD/
/wEAAQABAAEAAQD////////////////////////+//7//v/9//3//f/9//3//f/+//7/
/v/+//7//P/6//v//P/9//7///8BAAIAAgACAAIAAgACAAQABAAFAAUAAwADAAEAAAD/
//3//f/8//r/+//8//z//P/7//r/+f/5//r//P////7//v/+//7//v/9//r/9//5//j/
9//2//T/8//z//P/8v/x//H/8f/x//H/8f/x//L/8v/y//L/9P/0//T/9P/y//L/8v/y
//T/9v/3//f/9//3//b/9v/4//r/+//+/wIACgAPABAACAAAAP7/BAAOAB8AMQBGAE4A
NAAGANv/sP9y/yv/3v57/gL+jP1c/XT9mv3D/fv9QP6L/tD+Bf8x/1//hP+d/7X/y//d
/+z/9f/7//7/AwAEAAYACgAMAA8AEQAVABUAFwAYABkAGgAbABsAHQAiACIAIwAkACIA
IgAkACQAJwAoACkAKwApACsAKwArAC4AMAAwADEAMgAzADYANgA1ADYANwA3ADcAOQA5
ADwAPwBAAEEAQQBBAEMARQBFAEgASgBLAEsATQBOAE8AUABTAFMAVQBYAFgAWwBdAF0A
XABdAGAAYgBlAGYAagBsAGwAbgBwAHEAdAB3AHkAewB7AHwAfgB/AIEAgQCDAIQAhQCF
AIYAiACJAIgAhwCGAIgAiQCJAIkAiQCIAIcAhgCDAIIAfwB9AH0AegB3AHcAcwBuAGcA
YgBgAFsAVwBTAE4ASgBEAD8AOwA2ADIALgAtACoAJwAkACEAHgAcABgAFgAUABIAEAAO
AA0ACwAJAAcABgAFAAQAAwADAAMAAwAAAP///////wEAAQABAAEA/v/+//7//v/+//7/
/v/+/wAAAAAAAAAA//////7//f/9//7/AAABAAEAAgACAAIABAAEAAUABQAIAAgACQAJ
AAgABwAGAAUABwAIAAoADAAMAA0ADAALAAoACgALAAsADAANAA8AEQAQAA8ADgANABAA
EAAQABEADwAPAA8ADwALAAsADAAMAA4ADQANAA4ADQAMAAoABwAJAAkACQAJAAYABgAG
AAUAAwACAAIAAgACAAMAAgADAAMAAgABAAEA///////////////////+//7//f/8//v/
+//7//v/+//5//f/9//3//n/+f/5//n/+f/5//j/+P/2//X/9f/1//f/+f/5//j/+P/4
//j/+P/7//3//v/+//z//P/8//z//P/8//3//f/9//3/+//6//f/9f/1//T/9P/1//b/
9v/0//P/8v/x/+//8P/y//X/+P/4//j/+P/3//X/8f/t/+7/7v/u/+7/7P/r/+v/6//o
/+f/5//n/+n/6f/p/+n/6v/q/+r/6v/s/+z/7P/s/+z/7P/s/+z/6v/s/+3/7f/u/+//
7//w/+7/8P/x//L/+P8CAAkABAD8//T/9v8AAA4AHQAxAEQAPgAWAOT/vf+I/0L/9/6k
/jv+vv1i/Vr9gv2o/dP9Ef5W/pv+2v4L/zf/Yf+C/53/s//H/9f/4v/r//X/+v/9//7/
AAAEAAIABQAHAAsADQAPABAAEQASABMAEwAVABgAGAAZABoAHAAcAB4AHgAdAB4AHwAh
ACMAJQAlACUAJAAmACYAJwAoACkALAAsAC8AMAAxADEAMAAxADAAMgA1ADYANwA3ADcA
OQA7ADsAPgBAAEEAQQBFAEYARwBIAEoASQBKAEwATQBRAFQAVQBWAFcAWgBcAFsAXABg
AGIAYgBkAGYAZwBqAG0AbwBxAHMAdAB2AHcAdwB3AHkAegB7AHsAfAB+AIAAgACAAIAA
fgB/AH8AfwCAAIAAgACAAHsAegB3AHUAdABwAGwAawBmAGIAXABYAFMATQBIAEMAQAA8
ADYAMQAtACgAJAAgAB8AHAAZABYAFQASABAADAAJAAYAAwAAAAAA///9//v/+//6//n/
+P/1//X/9f/1//X/9f/2//f/9v/1//T/8//y//L/8v/y//L/8v/y//L/8v/y//L/8v/0
//X/9f/1//L/8v/z//P/9P/2//f/+P/2//b/9//3//j/+P/5//n/+v/7//z//f/9//z/
/P/8////AQABAAEAAgACAAMAAwADAAMABAAFAAUABQAFAAUABgAGAAYABwAHAAcABwAH
AAUABQAGAAYABAADAAMABAAGAAYABQADAAEAAQABAAEAAgACAAIAAQD///7//v/+//3/
/f/7//v//f/8//v/+//5//n/+f/5//n/+f/5//j/+P/3//b/9f/1//X/9f/1//f/9f/1
//X/9f/1//X/9f/1//X/9P/0//P/8f/w/+//8f/x//H/8v/0//T/8v/y//T/9P/0//T/
9f/3//j/+P/6//r/+v/6//j/+P/5//n/+//7//n/+P/z//H/8f/w//D/8f/y//L/8P/v
/+7/7f/t/+7/8P/z//T/9P/0//T/8v/x/+7/6//t/+z/6//q/+r/6f/p/+n/6P/n/+f/
5//o/+n/6v/r/+r/6v/q/+r/7P/s/+z/7P/q/+r/6v/q/+z/7v/v/+//7//v/+7/7v/w
//D/8f/y//j/AgAJAAYA+P/w//D/+P8GABcAKQA8ADoAEgDe/7H/fP86//P+pv4//sL9
Wv1G/XL9pP3R/Q/+VP6b/tz+Ef87/2P/hP+d/7X/yf/X/+T/8f/7/wAAAgACAAMABgAG
AAkACwAPABMAFQAWABcAFgAXABcAGQAeAB4AHwAgACIAIgAkACQAIwAkACUAJwApACsA
KwArACoALAAsAC0AMAAxADQANAAzADQANQA1ADUANwA3ADoAOwA8AD0APQA9AD8AQQBB
AEQARgBHAEcASwBMAE0ATgBQAE8AUABSAFMAVwBaAFsAXABdAGAAYgBjAGQAaABqAGwA
bgBwAHEAcgB1AHcAeQB7AHwAfgB/AH8AfwCBAIIAhQCFAIYAiACIAIgAiACIAIgAiQCJ
AIkAigCKAIoAigCFAIQAgQB/AH4AegB2AHUAcgBuAGgAZABfAFkAVABPAEoARgBAADsA
NwAyAC4AKgAnACQAIQAeABsAGAAWABIAEgAQAA4ADAAMAAsACQAHAAUABAADAAIAAwAD
AAMAAwACAAEAAQABAP//////////AAAAAAAAAAD+//7//v/+//7//v/+//7//v//////
//8AAAAAAQABAAEAAgACAAIAAgACAAMAAwAEAAQABQAFAAUABQAFAAUABAAEAAUABgAH
AAkACQAJAAgACAAJAAkACQAJAAoACwALAAsACwALAAoACgAKAAsADAANAA4ADwANAA0A
DgAOAA4ADQANAA4ADgAOAA0ACwAJAAkACQAJAAoACgAKAAkABwAGAAYABgAHAAcABQAF
AAUABAADAAMAAQABAAEAAQADAAMAAwACAAAA///+//3///////////////3//f/9//3/
/f/9//3//f/9//z//P/6//n/+f/5//v/+//7//z/+v/6//r/+v/4//j/+f/5//r//P/8
//z//P/8//v//f/+//7///8AAAEAAgAAAAAAAQABAP/////9//z/+v/5//r/+v/4//n/
+v/6//n/+f/5//n/9v/2//f/+f/8//z//P/8//7//f/6//f/9v/0//L/8P/y//H/8f/x
/+7/7f/t/+3/7//v/+//7//w//D/8P/w//H/8P/v/+7/7//w//H/8v/w//L/8//z//P/
8//y//L/9v/0//P/9P/6/wQADQAOAAYA/P/2//j/BAAXACsAPABEACwA/P/P/6D/Yv8b
/9T+e/4I/pT9VP1m/Zb9w/33/T7+hf7G/gH/M/9d/4L/n/+3/8v/2//k/+v/8//8/wEA
AgAEAAgACAALAA0AEQARABMAFAAVABcAGQAaAB0AHwAeAB4AHgAfACAAIwAkACMAJAAl
ACcAJwApACkAKQAqACwALAAtACwALQAwADAAMgA0ADYANwA1ADcANwA6ADkAOgA7ADsA
PQA/AEEAQQBCAEQARQBFAEkASgBLAEwATQBNAE8AUgBUAFcAWQBZAFoAWwBeAGAAYQBi
AGYAaABsAG4AcABxAHAAcwB1AHcAeQB6AHwAfQCBAIEAgwCEAIMAgwCEAIYAigCKAIoA
igCMAI0AjQCNAIwAjACMAIwAiwCKAIcAhQCDAH4AeQB3AHUAcgBtAGoAZQBfAFoAVQBO
AEoARAA/AD0AOAA0ADAAKgAmACIAHgAcABoAGQAWABQAEgAQAA4ACgAJAAcABQAFAAQA
AwACAAEAAQABAAEAAgABAAEAAQD///////////7//v/+//7//v/+//7//v/+//7//v/+
//7//////////v/+/////////wAAAAAAAAAAAAABAAEAAQAAAAAA//8AAAEAAgADAAIA
AgADAAQAAwAFAAUABQAGAAYABwAHAAUABQAGAAcACQAJAAkACQAIAAgACAAJAAsACwAL
AAsACQAJAAoACgAKAAkACQAKAAsADAAMAAsACQAJAAkACQAGAAYABgAFAAYABgAHAAgA
BQAFAAMAAwAFAAQAAwADAAEAAQABAAEAAwADAAMAAgACAAEAAAD///3//f/9//3////9
//3//f/7//v/+//7//n/+f/4//j/+f/5//r/+//5//n/+f/6//r/+v/6//r/+P/4//n/
+f/4//j/+P/6//7//v/8//r/+v/6//r/+//9//7//v8AAAAAAAAAAP///v/+//3/////
//3//P/5//f/9//2//j/+f/6//r/9v/1//T/8//z//T/9v/5//z//P/8//z/+v/5//b/
8//z//L/8f/w//L/8f/x//H/7//t/+z/6//s/+3/7v/v/+7/7v/u/+7/8P/w//D/8P/w
//D/8P/w/+7/8P/x//H/8v/z//P/9P/2//b/9f/2//z/BAANAA4ABAD6//b//P8KAB0A
MwBEAEQAKAD6/83/nv9k/yP/2P53/gL+lv1m/Xj9ov3L/QP+TP6T/tT+C/8//2v/jv+l
/7v/0f/f/+z/9f/7/wAAAwAEAAYACgAKAA0ADwATABcAGQAaABsAGgAbABsAHQAiACIA
IwAkACQAJAAmACYAJgAmACYAJwAoACsALAAtAC4AMAAwADEAMgAzADYANgA3ADgAOQA5
ADcAOQA5ADwAPgBAAEIAQwBBAEMARQBFAEgASgBLAEsATQBOAE8AUABTAFMAVQBYAFgA
WwBdAF0AXgBfAGIAZABlAGYAagBsAG4AcAByAHMAcgB1AHcAeQB8AH4AgQCDAIUAhQCH
AIgAhwCHAIgAigCOAI4AjgCOAI4AjwCPAI8AkACQAJAAkACLAIoAhwCFAIYAggB+AH0A
fAB4AHIAbgBnAGEAXABXAFIATgBIAEMAQQA8ADgANAAxAC4AKwAoACMAIAAeABoAGAAW
ABQAEgAQAA8ADQALAAsACgAJAAgABQAFAAUABQAEAAMAAwADAAEAAQABAAEAAgACAAIA
AgAAAAAAAAAAAAAAAAAAAAAAAQADAAQABQACAAIAAwADAAMABAAEAAQABAAEAAUABQAE
AAQABQAFAAcABwAHAAcABgAGAAcACAAJAAsACwALAAgACAAJAAkACQAJAAoACwAMAA0A
DgAPAA8ADgANAA0ADQANAA0ADQALAAsADAAMAA4ADQANAA4ADgAOAA0ACwAKAAkACAAH
AAcACAAJAAkACAAGAAUABAADAAMAAQABAAMAAgABAAEA//////////8BAAEAAQAAAAAA
///+//3//f/9//3//f/9//v/+//7//v/+//7//v//f/9//z//P/7//n/+P/3//n/+f/5
//r//v/8//r/+v/8//z//P/8//3///8AAAAA/v/+//7//v/+//7//////wEAAQD///7/
+//5//n/+P/4//n/+v/6//j/9//2//X/8//0//b/+f/8//z//P/8//r/+f/2//P/9f/0
//P/8v/w/+//7//v/+7/7f/t/+3/7f/t/+3/7f/s/+z/7P/s//D/8P/w//D/8P/w//D/
8P/w//L/8//z//P/8//y//L/8P/y//X/9v/6/wQADwAOAAYA/v/6/wAADAAbACsAQgBO
ADgABgDZ/7D/dP8p/9z+gf4O/pT9Vv1k/Yz9tf3p/Sz+df66/vP+If9N/3T/k/+r/8H/
0f/i/+//+f/+////AAACAAYACAALAA0AEQARABMAFAAVABgAGQAZABsAHgAeAB8AIAAg
ACAAIgAiACMAJAAlACcAKQArACsAKwAqACwALAAtAC4ALwAyADIAMQAyADMAMwAzADUA
NQA4ADsAPAA9AD0AOwA9AD8APwBCAEQARQBFAEcASABJAEoATQBNAE8AUgBSAFUAVwBX
AFgAWQBcAF4AXwBgAGQAZgBmAGgAagBrAGoAbQBvAHEAcwB0AHYAdwB3AHcAeQB6AH0A
fQB+AIAAgQCAAH8AfgB+AH8AfwB/AH4AfgB+AH4AfQB8AHkAdwB0AHAAbABrAGoAZgBg
AFwAWQBTAE4ASQBFAEIAPQA5ADMALgAqACYAJQAiAB8AHAAXABQAEgAOAAwACgAIAAYA
BQAFAAQAAwABAP7/+//4//j/+f/6//v/+f/3//b/9f/1//X/9f/1//b/9v/2//b/9P/0
//T/9P/2//b/9v/2//b/9//3//f/9v/2//f/9//3//j/+P/4//r/+v/7//v//v/+////
//8BAAEAAQABAAAAAAABAAIABAAHAAgACQAIAAgACQAJAAkACQAKAAsACQAJAAkACQAK
AAoACgALAAsACwALAAsABwAHAAgACAAGAAUABQAGAAYABgAFAAMAAQABAAEAAQACAAIA
AgABAP///v/+//7//f/9//v/+//5//j/9//3//n/+f/5//n/+f/5//n/+P/2//X/9P/z
//X/9f/1//X/9f/z//P/8//x//H/8f/x//P/8//y//L/8v/v/+7/8f/y//P/9P/1//f/
+P/4//b/9v/2//b/+P/4//n/+f/3//f/9f/0//P/8f/x//D/8P/x//L/8v/u/+3/7P/r
/+3/7v/w//P/8v/y//L/8v/y//H/7v/r/+v/6v/p/+j/6P/n/+f/5//o/+f/5//n/+X/
5f/l/+X/5//o/+n/6v/s/+z/7P/s/+r/6v/q/+r/6v/s/+3/7f/r/+v/6v/q/+z/7v/v
//L/9v/8/wMAAgD4//D/7v/2/wYAFQAnADoAQAAmAPL/xf+a/17/F//M/m/+9P2A/VL9
cv2c/cP9+/1A/oX+yP75/iP/Tf9y/43/pf+7/8//3P/p//P/+P/6//r/+//+/wAAAwAF
AAkACQALAAwADQAOAA8ADwARABQAFAAVABYAGAAYABoAGgAdAB4AHwAhAB8AIQAhACEA
IAAiACIAIwAmACcAKgAqACkAKgArACsALQAvAC8AMgAxADIAMwAzADUANwA5ADkAOgA8
AD0APQA9AD4APwBAAEQARQBIAEwASgBNAE8ATwBQAFEAVABWAFcAWABcAF4AXgBgAGIA
YwBmAGkAawBtAG0AbgBwAHEAcwBzAHUAdgB4AHkAewB+AH8AfgB9AHwAegB7AHsAewB7
AHoAeQB4AHUAdABxAG8AcABsAGgAZwBjAF4AVwBSAE8ASQBEAD8AOgA2ADAAKwApACQA
IAAcABkAFgATABAACwAIAAYAAgACAAAA/v/8//z/+//5//f/9f/0//P/8v/x//H/8f/x
/+7/7f/t/+3/6//r/+v/6//s/+z/7P/s/+r/6v/q/+r/7P/s/+z/7P/q/+v/6//r/+v/
7P/u/+//7//w//D/8P/w//D/8f/x//L/8v/z//P/8//z//P/8//2//b/9//4//f/+f/5
//n/+P/4//n/+f/7//v//P/9//v/+//7//v//v/+//7///////////////3//f/+//7/
/v/9//3//v/8//z/+//5//n/+f/5//n/+P/4//j/9//3//b/9v/2//X/9f/z//P/8//y
//H/8f/x//H/8f/x/+//7//v/+7/7v/t/+z/6//t/+3/7f/t/+3/6//r/+v/6//r/+v/
6//p/+n/6P/o/+r/6f/p/+n/6f/p/+n/6v/m/+j/6f/q/+v/7P/r/+3/7v/u/+z/7P/s
/+z/7v/u/+//7//x//H/7//u/+n/5//n/+b/5v/n/+j/6P/m/+X/5P/j/+P/5P/m/+n/
7P/s/+z/7P/s/+v/6P/l/+P/4v/h/+D/4P/f/9//3//g/9//3//f/93/3f/d/93/3v/e
/97/3v/i/+L/4v/i/+D/4P/g/+D/4v/k/+X/5f/j/+P/4v/i/+T/5P/n/+r/8P/6////
/P/w/+j/6P/y/wAADwAjADYANgAUAOL/tf+E/0b/Af+0/lH+1P1o/Ub9av2Y/cX9Af5I
/pH+1P4J/zH/Wf98/5P/qf+9/8//3P/p//H/9v/4//j/+f/8//7/AQADAAcABwAJAAoA
CwAOAA8ADwARABIAEgATABQAFAAUABYAFgAZABoAGwAdAB0AHwAfAB8AIAAiACIAIwAk
ACUAKAAoACcAKAApACkAKwAtAC0AMAAxADIAMwAzADMANQA3ADcAPAA+AD8APwA/AEAA
QQBCAEUARQBHAEoASgBNAE8ATwBQAFEAVABWAFgAWgBfAGIAYwBkAGUAZQBmAGkAawBt
AHEAcgB0AHUAdwB3AHkAegB9AH0AfgCAAIEAgAB/AH4AgACBAIEAgQCAAIAAgACAAHsA
egB3AHUAdgByAG4AbQBpAGQAXQBYAFQATwBLAEcARABAADoANQAvACoAJgAiAB0AGgAX
ABQAEwAQAA4ACgAIAAYABAACAAIAAQD///3/+//6//n/+P/5//n/+f/5//b/9f/1//X/
9//3//f/9//2//b/9v/2//X/9P/z//L/8//0//X/9v/0//X/9f/1//b/9v/3//f/9//4
//j/+P/2//b/9//3//r/+v/7//v/+f/5//n/+f/6//r/+//8//v//f/9//3//P/8//3/
/f//////AAABAAEAAQABAAEAAgACAAIAAwADAAMAAwADAAEAAQACAAIAAgABAAEAAgAC
AAIAAQD/////////////AAAAAAAA///9//z//P/8//z//f/8//3/+//6//n/+f/7//v/
+//7//v/+//7//r/+P/3//b/9f/3//f/9//3//X/8//z//P/8//z//P/8//z//P/8v/y
//L/8f/x//H/8//z//P/9P/z//L/8f/w//L/8P/z//T/9f/2//X/9//4//j/+P/4//j/
+P/6//r/+//7//n/+f/3//b/8//x//H/8P/u/+//8P/w//D/7//u/+3/7//w//L/9f/0
//T/9P/0//b/9f/y/+//7v/s/+r/6P/p/+n/6v/r/+r/6f/p/+n/5//n/+f/5//q/+r/
6v/q/+r/6v/q/+r/6v/q/+r/6v/s/+7/7//v/+3/7f/s/+z/8P/w//P/9v/6/wIABwAC
APb/8P/0//7/DAAfADMAPgA0AA4A3v+v/3z/PP/7/qb+N/68/WD9VP18/ar92/0d/mb+
q/7o/h//S/9v/47/qf+//9H/3//q//H/9f/6//3//v8AAAQABgAJAAsADwAPABEAEgAT
ABUAFwAYABsAHAAcAB0AHgAcABwAHgAeACEAIgAjACUAIwAlACUAJQAoACoAKgArACwA
LQAwADAAMQAyADMAMwAzADUANQA4ADcAOAA5ADkAOwA9AD8APwBCAEQARQBFAEUARgBH
AEgATABNAFAAVABTAFUAVgBVAFcAWQBdAGAAXwBgAGQAZgBoAGoAbABtAHAAcwB1AHcA
dwB4AHoAewB9AH0AfwCAAIMAgwCEAIYAhgCGAIYAhgCIAIkAiQCJAIkAiACHAIYAhACE
AIIAgQB+AHoAdgB1AHAAbABmAGIAXwBZAFQATwBJAEQAPQA3ADUAMAAsACgAIwAgAB0A
GgAZABYAFAAQABAADgAMAAoABgAFAAMAAQACAAIAAgACAAAA///+//3//v/9//3//f/9
//3//f/9//r/+v/6//r/+v/6//r/+v/6//r/+v/6//r/+//7//v//P/8//3//f/7//z/
/P/8//7//v/////////+//7//f/9//3//f/9/wAAAAABAAIAAgADAAIAAQABAAIABAAF
AAMAAwAEAAUABQAFAAUABQAIAAgACAAJAAgABwAGAAUABAAFAAcACAAGAAUABQAGAAgA
CAAHAAUABQAFAAUABQAEAAQABAADAAUABAAEAAQAAQABAP////////7//f/9////////
/////f/9//3//P/+//3//P/7//n/+f/5//n/+//5//n/+f/3//f/9//3//X/9f/0//T/
9//3//j/+f/4//f/9v/2//T/9P/0//T/+P/2//f/+f/6//j/+P/4//j/+//9//7//v/8
//z//P/8//7//v////////////3//P/3//X/9f/0//b/9//4//j/9P/z//L/8f/x//L/
9P/3//j/+P/4//j/+P/3//T/8f/x//D/7//u/+z/6//r/+v/7P/r/+v/6//r/+v/6//r
/+z/7P/s/+z/8P/w//D/8P/u/+7/7v/u/+7/8P/x//H/8f/x//D/8P/w//D/8//2//r/
BAANAAoAAAD2//L/+P8GABcAKQA8AEIAKAD2/8n/nP9g/xv/1P55/gr+mv1e/Wr9lP2/
/ff9Pv6F/sj+A/81/1//hP+f/7X/yf/Z/+T/7//5//7/AAAAAAEABAAGAAkACwAPABEA
EwAUABUAFAAVABUAFwAaABoAGwAcABwAHAAeAB4AHwAgACEAIwAjACUAJQAlACYAKAAo
ACkALAAtADAAMAAvADAAMQAxADMANQA1ADgANwA4ADkAOQA7AD0APwA/AEAAQgBDAEMA
QwBEAEUARgBJAEkASwBOAE8AUwBWAFcAVgBXAFoAXABdAF4AYgBkAGQAZgBoAGkAaABr
AG0AbwBzAHQAdgB3AHcAdwB5AHoAfQB9AH4AgACAAIAAgACAAIAAgQCBAIEAgACAAIAA
gAB9AHwAeQB3AHcAdABxAHEAbABoAGIAXgBbAFUAUABLAEgARAA+ADkANwAyAC4AKgAn
ACQAIQAeABkAFgAUABAADgAMAAoACAAIAAcABQADAAEAAAD///7////////////+//v/
+//7/w==
         </WaveFormData>
      </LeadData>
      <LeadData>
         <LeadByteCountTotal>10000</LeadByteCountTotal>
         <LeadTimeOffset>0</LeadTimeOffset>
         <LeadSampleCountTotal>5000</LeadSampleCountTotal>
         <LeadAmplitudeUnitsPerBit>4.88</LeadAmplitudeUnitsPerBit>
         <LeadAmplitudeUnits>��V</LeadAmplitudeUnits>
         <LeadHighLimit>2147483647</LeadHighLimit>
         <LeadLowLimit>268435456</LeadLowLimit>
         <LeadID>V3</LeadID>
         <LeadOffsetFirstSample>0</LeadOffsetFirstSample>
         <FirstSampleBaseline>0</FirstSampleBaseline>
         <LeadSampleSize>2</LeadSampleSize>
         <LeadOff>FALSE</LeadOff>
         <BaselineSway>FALSE</BaselineSway>
         <ExcessiveACNoise>TRUE</ExcessiveACNoise>
         <MuscleNoise>FALSE</MuscleNoise>
         <LeadDataCRC32>1303069305</LeadDataCRC32>
         <WaveFormData>
9P/z//L/8v/z//L/8v/z//H/8P/u/+3/7v/v//D/8f/v//D/8f/x//D/7//v/+//8f/x
//P/9P/z//L/8f/u/+//8f/y//X/9v/5//7/AwAJAA0AEwAlAEEAYQCDAKUA0gD6AA4B
DgETARoBEAHsAKIANQC5/z7/2v6U/m/+b/6X/tT+B/8r/0z/bP+G/5r/sP/D/9T/3//o
/+z/7//x//L/8//0//b/+v/8//7/AAD+/wAAAAAAAAIAAwAFAAcACQAJAAgABwAHAAgA
CAAIAAkADQAPABEADgANAAwACwAMAA4ADwASABIAEgASABEAEwATABMAEwAWABcAGQAc
ABkAGQAZABgAGQAbABwAHwAeAB4AIAAgACIAIgAjACUAJwAoACkAKQApACsAKgAoACsA
LAAwADMAMwA0ADQAMwA1ADUANwA4ADkAPAA/AEIAQgBCAEIAQQBDAEUARwBKAEsASwBK
AEkASgBKAEkASgBMAE0ATgBPAE4ATABIAEUARgBIAEoATABLAEoASABFAEQAQQBAAD8A
OwA6ADgANgAzADEALgAqACoAKAAmACQAIgAhAB4AHAAZABcAFQAUABUAFAAUABQAEQAO
AAoACQAKAAsADAAMAAsACgAIAAYABgAFAAUABQAGAAUABgAIAAcABgAFAAIABAAEAAMA
AwADAAQABAAEAAIAAQAAAAAAAQADAAQABQADAAIAAQAAAAAAAQADAAQAAwADAAIAAQAA
AAAA/////wEAAgACAAQAAgACAAIAAgACAAMABQAHAAcABgAFAAQABgAGAAYABgAIAAoA
CwAMAAoACAAGAAMABAAGAAkACwAKAAkACAAHAAkACAAIAAcACQAKAAoACgAJAAcABQAD
AAYABwAIAAkABwAHAAcABwAGAAQABAAEAAYABgAGAAYAAwACAAEA/v///wEAAwAFAAIA
AQAAAP//AQD///7//v///wAAAAAAAP7//v/9//3//f/9//7/AAD//////v/9//v/+//7
//v/AQACAAAA/v/+//7//v/+/wIABAAHAAgABgAEAAQABAADAAUABgAHAAgACQAIAAkA
BwAGAAUABAAGAAgACAAIAAUABAADAAIAAgACAAQABgAIAAgACAAHAAYABAABAP7//v/9
//z/+v/5//j/+P/4//b/9f/1//b/+P/3//f/9//1//X/9f/1//b/9//3//b/8//z//P/
8//1//f/+P/4//r/+v/4//j/9f/3//n/+P/7/wQADQARABEAEwAbADEATwBxAJUAwgDy
AAwBDgEPARQBEAH0ALYAVwDp/3b/DP+6/oX+df6P/sT+/f4p/07/cP+O/6T/uP/F/9L/
3f/o//L/+f////7//f/8//z//P/+/wAAAgADAAYABwAIAAgABwAHAAcADAANAA0ADQAN
AA4ADgAOAA0ADwAPAA8AEgATABQAFQAUABQAEwAUABUAFgAXABcAGQAZABkAGQAaABkA
GQAaABsAHQAfACAAHgAfAB8AIQAkACQAJgAmACgAKAApACsALAAsACwAKwAtADEAMgAy
ADAAMAAzADUANAA2ADcANwA4ADkAPAA+ADwAPgBAAEIARQBGAEcARwBFAEUARQBGAEgA
SQBJAEkATABMAEsATABLAEsASwBLAE4ATgBMAEsASABIAEgASABIAEgARwBFAEQAQQBA
AD8APAA6ADcANAAzADMAMgAwAC0AKgAnACQAJQAlACMAIgAhAB8AHQAcABoAGAAXABYA
FgAUABEAEQANAA0ADQAMAA4ADgANAAwACgAJAAkACQAHAAUABQAGAAcACAAJAAgABgAG
AAUABQAFAAYABgAGAAgABwAGAAYABQAFAAQAAwAGAAYABgAGAAQAAwADAAIAAgADAAMA
AwAGAAYABQAFAAQABAADAAQABQAGAAcACAAFAAUABgAHAAYABgAGAAYABgAGAAYABgAF
AAYABgAGAAkACgALAAsABwAGAAYABQAHAAcABwAHAAcABgAGAAUAAwAEAAQABAAGAAUA
BAADAAEAAQABAAEAAQABAAEAAQACAAAAAAAAAP///v/9//z///8AAAEAAAD9//3//f/9
////////////AQD///7//v/9//7//v/+/wAAAAD//////P/7//v//P/8//3//f/9////
////////+//6//3//v///wAAAwAEAAYABgAGAAQABAAEAAYACQALAA0ADAALAAgABwAI
AAgACAAIAAYACAAIAAgABwAGAAUABAAGAAYACAAKAAkACAAHAAUABgAEAAEA/v/+//3/
/P/6//n/+P/4//j/9v/1//X/9v/0//P/8//z//X/9f/1//X/9v/3//f/9v/1//X/9f/1
//b/+f/7//z/+v/6//j/+P/5//n/+/8AAAMABgANABEAFQAbACcAPQBbAH0AowDQAPwA
FAEcAScBMgEmAQABtgBLANH/Uv/e/pD+a/5t/pP+zP4D/zH/UP9q/4j/nv+w/8P/1P/j
/+7/9P/5//n/+//7//v//P8AAAIABAAGAAYACAAIAAgACQAJAAoACwAOAA8ADwAPAA0A
DgAOAA4ADwATABUAFwAWABUAFAATABUAFgAWABgAGwAcAB0AHQAbABsAGwAbAB8AHwAg
ACIAIAAhACIAIgAiACMAIwAlACgAKAAqACoAKAAoACkAKwAtAC4ALwAvAC4AMQAxADAA
MAAwADMANQA4ADoAOwA7ADkAOQA7ADwAPwBCAEUASABIAEgASABHAEcARwBHAEgASgBL
AEsASwBJAEgARgBGAEoASwBMAE0ASwBKAEcARQBEAEQARABEAEYARgBFAEMAQAA9ADwA
OwA8ADwAOwA6ADcANQAyAC4ALgAsACoAKAAnACcAJQAkACEAHwAdABwAGwAaABoAGgAW
ABQAEQARAA8ADwAPAA4ADgAOAA0ADAAIAAcABwAHAAgABwAIAAoACQAIAAcABAAEAAQA
AwADAAUABgAGAAYABQADAAEAAAABAAMABAAFAAQABAAEAAQAAwADAAQABAAHAAkACgAL
AAkACAAGAAUACAAKAAsADgANAAwACwAKAAkACQAKAAsADgAOAA4ADgANAAwACwAKAAwA
DgAPABAADQAMAAsACQAIAAgACQAJAAoACwAMAA0ADAAKAAkABwAJAAoACgAKAAgABwAG
AAUAAwADAAMAAwAFAAUABQAFAAIAAAAAAAAAAgACAAIAAgABAAAA///8//z//f/+////
///////////+//v/+f/4//v//P/8//z//P/8//v/+//4//f/9//4//z//f/9//r/+v/6
//r/+v/9//7/AAAAAAIAAAAAAAAA//8BAAIAAwADAAMAAQABAP7//v/+//7/AAACAAIA
AgABAAAA///+//3//P/9//7/AAAAAAAA///9//r/9v/y//X/9f/1//T/8v/w/+//7v/q
/+n/6f/q/+v/6//s/+3/7P/r/+r/6f/r/+3/7v/u/+v/6//r/+v/6//t/+7/7v/w//D/
7v/u/+v/7f/t//D/8//+/wcADQAPABMAJQBDAGMAhQCvAOQADAEaASABKwEqAQ4B0gB4
AAUAhf8K/6j+bP5R/l3+if7E/vf+If9C/2D/ev+Q/6L/s//E/9P/2v/i/+v/7//x//H/
8f/y//H/8v/z//T/9f/4//n/+v/5//n/+v/7//7/////////AQACAAIAAgABAAMAAwAD
AAQABQAGAAcABQAGAAYACAALAAwADQANAA8ADwAPAA8ADgANAA0ADgAPABEAEwAUABMA
EwASABMAFgAWABgAGAAYABgAGQAbABoAGgAaABkAHQAhACIAIgAiACIAJQAnACYAKAAp
ACkAKwArAC0ALgAsAC4AMAAyADQANgA4ADkAOAA3ADYANgA2ADcANwA3ADgAOAA3ADgA
OQA5ADkAOQA6ADoAOAA3ADUANAAzADIAMgAyADEALwAuACsAKgApACUAJAAiACAAHgAd
ABsAGAAWABQAEgAQABEAEQAPAA4ADQALAAkACAAEAAIAAQAAAAAA/v/7//v/9//3//f/
9v/2//b/9f/0//P/8//0//X/9P/x//D/8P/w//D/8P/u/+7/7v/t/+3/6//s/+z/7P/t
/+3/7f/u/+3/7f/s/+v/7//w//H/8v/w/+//7//u//D/8f/x//H/8//0//T/9f/0//T/
8//0//X/9v/3//j/9//3//j/+f/6//r/+v/6//r/+v/6//r/+f/6//r/+v/7//z//f/9
//v/+v/6//n/+f/5//n/+f/5//j/+P/3//X/9v/2//b/+P/3//b/9f/z//P/8//z//X/
9f/1//X/9P/y//L/8v/w//D/8P/w//L/8v/y//D/7//v/+//7//v/+//7//v//H/7//u
/+7/7f/u/+7/7v/v//D/8P/x/+//7f/s/+z/6v/r/+v/6//v/+//6//q/+v/7P/t/+7/
8P/y//X/9v/0//L/8v/y//P/9f/2//f/+f/5//f/9//0//T/9P/0//X/+P/5//r/9//2
//X/9P/2//b/+P/6//r/+v/6//n/9//0//D/7P/u/+3/7P/q/+f/5v/m/+b/5v/l/+X/
5v/o/+f/5//n/+X/5f/l/+X/6P/p/+n/6P/n/+f/5//n/+n/6//s/+z/7v/u/+z/7P/r
/+v/6//u//P//v8HAAsACwAPAB0AOQBZAH0ApwDaAAQBEgEUARcBGAEEAdgAiAAZAJn/
GP+0/nb+V/5b/on+xv77/iX/SP9k/37/lv+m/7f/yP/T/97/6v/z//X/8//z//P/9P/2
//j/+v/8//7/AAAAAAAA/////wAAAQAGAAcABwAHAAkACgAKAAoACAALAAwADQAOAA8A
EAARAA8AEAAQABIAFAAWABgAGQAXABcAFwAXABcAFwAYABoAHAAdAB4AHgAdAB0AHAAd
ACAAIAAiACIAJAAkACUAJwAmACYAJgAlACgALQAvADAALgAuADEAMwA0ADYANwA3ADcA
NwA5ADoAOgA8AD4AQABDAEQARQBFAEMAQwBDAEQARwBJAEoASwBLAEoASABIAEgASQBK
AEsATgBOAEwASwBJAEgARwBGAEYARgBFAEMAQgA/AD4APQA5ADgANgA0ADIAMQAvACwA
KAAmACQAIgAjACMAIQAgABsAGQAXABYAFQAUABQAFAATABIAEAARAA0ADQANAAwADgAO
AA0ADAAMAAsACwALAAsACQAJAAoACgAKAAoACAAGAAYABQAFAAcACAAIAAgACAAHAAYA
BgAGAAcABwAHAAgACAAIAAgABwAHAAgACAAJAAsADAANAA0ADAAKAAkACQAKAAoADAAO
AA4ADgAOAAsACwAMAA0AEAAQABAAEAAQABAAEAAQABAAEAAPAA4AEQASABMAEwAQABAA
EQARABMAEwATABMAEQAQABAADwANAA4ADgAOABAADwAOAA0ACwALAAsACwANAA0ADQAN
AAwACgAKAAoACAAIAAgACAAJAAoACwAKAAcABwAHAAcACQAJAAkACQAJAAcABgAGAAUA
BgAGAAYABgAGAAUABQACAAEAAQACAAQABQAFAAUAAwADAAMAAwACAAIAAQACAAQABgAE
AAQABAAEAAcACAAKAAoACwAKAAsADAAKAAsACwALAA0ADQALAAsACgAKAAoACgAIAAoA
CgAKAAwADAAMAAwACQAIAAkACgALAAwADQANAAwACgAHAAQAAQD///3/+v/8//z//f/+
//v/+f/4//j/+v/5//n/+f/5//n/+f/5//n/+f/4//b/+P/5//r/+//4//n/+f/4//r/
+v/4//j/+//5//X/9v/7/wIACwARABcAGwAjADUAUQB1AJkAxAD0ABIBGAEbASABGAH6
ALoAWQDn/27/Av+0/oP+cf6J/sL++f4h/0T/Zv+E/57/sv/B/9L/3f/k/+j/7//1//j/
+f/6//z//f/+////AAAAAAIAAgACAAQABQAHAAkACQAJAAgABwAKAAwADQAOAAsADQAN
AA0ADwAPAA8ADwAQABIAEwAWABUAFAATABEAEgATABQAFQAWABUAFQAWABQAFQAWABYA
GAAZABkAGwAaABoAHAAcAB0AHgAgACMAIgAiACIAIQAkACcAJwAmACgAKAArAC0ALQAu
AC4ALQAvADEANQA4ADUANgA3ADgAOQA6ADsAOwA+AD8AQABCAEEAQQBAAD8AQwBEAEQA
RgBHAEcARwBHAEkASABFAEMAQwBEAEUARgBDAEIAQAA9AD8APQA9AD0AOgA4ADUAMgAw
AC8ALQAqACgAJgAkACIAHgAdABoAGAAYABcAFgAWABQAEgARABAADgAMAAkACQAJAAkA
CQAIAAYABgAFAAQABQAFAAYABwAGAAMAAgACAAAAAAAAAP7///8AAAAAAQAAAAAA///+
/////////wAA//////7//f/+//7//v/+//7///8BAAIA//////7//f8BAAIAAgADAAIA
AgABAAIAAgACAAIAAgACAAMABQAHAAUABAADAAIABQAGAAcACAAIAAgABwAGAAgACAAI
AAcACAAIAAkACQAHAAcABwAHAAoACgALAAsACgAKAAkACAAGAAUABAADAAQABQAGAAcA
BgAFAAQAAwAFAAQABQAGAAQABAAEAAQABAAEAAQAAgADAAMAAwADAAIAAQAAAP//AgAB
AAEAAgABAAAA/v/8//7//v/9//3//v/9//3//v/9//3//P/7//z//f/+/////v/+//3/
/v/8//z//f/+/wQAAwAAAP7//v/+//7/AAACAAUABgAIAAYABgAGAAYABwAHAAcACQAJ
AAcABwAEAAQABAAEAAYACAAIAAgABQAEAAMAAgAAAAAAAgAEAAUABgAHAAcABAACAP//
/P/+//3//P/6//n/+P/4//j/9P/z//P/9P/2//X/9f/1//P/8//z//P/9v/3//f/9v/1
//X/9f/1//P/9f/2//b/9//4//f/+P/3//n/9//4//v/AgALABEAEwAVAB8ANQBTAHcA
nQDKAPQADAESARcBHAEWAfgAsgBLANv/bP8C/7L+hf59/p3+2P4N/zP/Vv94/5b/qv+6
/8n/2P/l/+7/9P/5//3//f/9//3//v///wAAAQACAAUACAAJAAoACAAHAAcABwALAA0A
DgAPAA8AEAAQABAADQAPAA8ADwASABMAFAAVABQAFAATABQAFQAWABcAFwAZABkAGQAZ
ABgAFwAXABgAGwAdAB8AIAAfAB8AHgAfAB4AHgAgACAAIgAiACMAJQAmACYAJgAlACgA
KwArACoAKAAoACsALQAuADAAMQAxADMAMwA1ADYANQA2ADcAOAA6ADwAPgA/AD0APQA9
AD4APgA/AD8APwBCAEIAQQBCAEMAQwBDAEMARABEAEIAQQA/AD4APQA8ADwAPAA7ADkA
OQA3ADcANwAyADAALQAqACoAKQAnACQAIgAgAB4AHAAbABsAGQAYABcAFQATABIAEAAO
AA0ADAALAAoACAAJAAUABQAFAAQAAgACAAEAAAAAAP////////7/+//6//r/+//8//3/
/P/6//r/+f/5//n/+v/6//r/+//7//v//P/7//v/+v/5//z//P/8//z/+f/5//r/+v/6
//v/+//7//7//v/9//3/+//8//z//v8AAAAAAAAAAP7//f/9//3//P/8//z//P///wAA
AQACAAAAAAD///7/AAAAAAAA///+//7//////wEAAQABAAEAAQAAAAAA///+//7//f/8
/////////////P/7//r/+f/5//n/+f/5//r/+P/4//j/9v/2//b/9v/5//r/+//6//f/
9//3//f/9//3//f/9//5//f/9v/2//X/9v/2//b/+P/4//f/9//0//P/8//0//T/9f/1
//X/+f/3//X/9P/2//b/9v/2//j/+v/9//7//P/6//r/+v/7//3//v///wEAAQD/////
/P/8//z//P/+/wAAAAAAAP3//P/7//r/+v/6//z//v/+//7//v/9//r/+P/1//L/8//z
//P/8v/w/+7/7f/s/+z/6//r/+z/7P/r/+v/6//p/+n/6f/p/+v/7f/u/+7/7P/r/+r/
6f/r/+3/7v/u/+7/7v/s/+z/6f/p/+v/7P/x//r/AwAJAAkADQAZAC8ASwBrAI8AwADy
AAwBEgEZASYBGgHwAKYAQQDL/0r/0v58/lH+T/5x/qb+3/4P/zb/VP9w/4j/mv+t/77/
y//Y/+T/6//v/+//7//v//D/8P/y//T/9v/4//r/+v/6//n/+f/6//v/AAABAAEAAQD/
/wAAAAAAAAIABQAGAAcACQAJAAkACQAHAAgACAAKAA0ADgAPAA8ADwAPAA8ADwAPAA8A
EAASABMAFQAXABgAFwAXABYAFwAaABoAHAAcABwAHAAdAB8AIQAiACMAIwAmACkAKQAo
ACgAKAArAC0AMAAyADMAMwAxADEAMwA0ADIANAA2ADgAOwA8AD0APQA8ADsAOgA6AD4A
PwA/AD8APwA+ADwAPAA8AD0APgA/AEEAQAA9ADsAOAA4ADgAOAA4ADgANwA1ADYAMwAy
ADEALQAsACoAKAApACkAKAAmACMAIAAdABoAGgAbABoAGgAVABMAEQAQAA0ADAAMAAwA
CwAKAAgACQAFAAMAAQD+/wAAAAD///7//P/7//v/+//5//f/9//4//r/+v/6//j/+P/4
//f/9//5//r/+v/6//r/+f/4//j/+P/5//n/+f/6//r/+v/6//n/+f/6//r//P/9//3/
/f/+//7//f/9//v//P/8//7/AQACAAMABAABAAEAAgADAAQABAAEAAQAAgACAAIAAgAD
AAQABAAEAAQABAAEAAMAAQAAAAAA/////////////////v/+//3//P/8//v/+v/7//v/
+//7//r/+f/4//f/9//3//f/9//2//T/9P/0//T/9P/0//T/9P/0//T/8v/v/+//7//v
//D/8f/y//P/8f/v/+7/7v/t/+7/7v/u/+//8P/w//H/7v/r/+r/7P/u//D/8v/z//T/
9v/2//T/8v/y//L/9f/3//j/+f/4//f/9P/z//P/9P/1//b/9v/4//j/+P/2//T/8v/w
//L/8v/0//b/9P/0//T/8//0//L/7//s/+v/6f/n/+T/5f/k/+T/5P/k/+P/4//k/+H/
3//e/93/4P/h/+L/4//i/+P/4//i/9//3//f/9//4f/j/+T/5P/j/+L/3//e/+H/4//l
/+b/6f/u//P/+f/7/wEAEQAtAE8AcwCXAMgA9gAMARABGQEiARYB6gCgADUAtf8w/77+
dP5J/kX+bf6o/uH+Df8s/0j/Yv98/47/of+2/8X/0P/a/+P/5f/j/+P/4//k/+j/6v/s
/+7/7v/w//D/8P/z//P/9P/1//j/+f/5//n/+f/6//r/+v/8////AAABAP//////////
//8AAAAAAgADAAQABQAFAAUABQAFAAUACAAJAAsADgANAA0ADQAMAA4ADwAPABEAEgAS
ABQAFAASABIAEwAVABgAGgAcAB0AHQAfAB4AHAAeAB4AIQAjACQAJgAnACcAJQAlACcA
KAApACwALwAyADAAMAAwAC8ALwAvAC8AMAAzADUANgA3ADUANAAyADIAMgAzADQANQAz
ADIALwAtACwALAAsACwALAAsACsAKQAnACMAIQAfAB8AHgAcABoAFgAVABMAEAAOAAwA
CgAIAAcABwAFAAQAAQD///3//P/7//r/+v/6//j/9v/z//P/8f/x//H/8P/y//L/8f/w
/+z/6//r/+v/6//p/+n/6v/q/+r/6v/o/+b/5v/l/+X/5v/o/+n/6v/p/+f/5f/k/+f/
6f/q/+v/7P/s/+z/7P/r/+v/7P/s/+7/7//v/+//7v/u/+3/7f/w//L/8//2//T/9P/0
//T/8//z//T/9f/4//j/+P/4//b/9v/2//b/+f/6//r/+v/6//r/+v/5//j/+P/5//n/
+v/7//z//f/8//r/+f/3//n/+v/6//r/+P/3//b/9f/1//X/9f/1//X/9f/1//X/9P/y
//L/8v/0//T/9P/0//P/8v/x/+7/7f/t/+3/7f/v/+//7//v/+3/6//q/+r/7f/u/+7/
7v/s/+z/6//r/+r/6f/p/+r/7P/t/+3/7f/p/+r/6//s/+3/7v/x//L/9P/0//L/8P/w
//D/8//1//b/9//3//f/9f/1//T/9P/0//T/9v/4//j/+P/1//T/8//y//T/9P/2//j/
+P/4//j/9//2//T/8f/u/+7/7f/s/+r/6f/o/+j/6P/o/+f/5//o/+b/5f/l/+X/5//n
/+f/5//q/+v/6//q/+f/5//n/+f/5//p/+r/6v/o/+j/5v/m/+f/6f/r/+7/8//6/wMA
BwAHAA0AHQA7AFsAfQCnANgABAEUARYBGQEeAQ4B6ACeADEAs/80/8r+hP5d/l3+h/7E
/vv+J/9I/2L/fP+S/6T/tf/G/9X/4P/q//H/8//y//H/8P/w//T/9v/4//r/+v/8//z/
/P/9//3//v///wIAAwADAAMAAQACAAIAAgAEAAcACAAJAAkACQAJAAkACwAMAAwADgAP
ABAAEQARAA8ADwAPAA8AEwATABQAFgAWABcAGAAYABYAFwAXABkAHQAeACEAIgAhACAA
IAAhACMAJAAlACUAJgApACkAKAAqACoALQAvADIANAA1ADUAMwAzADUANgA2ADgAOgA8
AD8AQABBAEEAQwBDAEMARABIAEkASQBJAEcARgBEAEQARgBHAEgASQBLAEoARwBFAEQA
RABEAEQARABEAEMAQQA/ADsAOQA3ADcANgA0ADIAMAAvAC0AKgAmACQAIgAgAB8AHwAd
ABwAFwAVABMAEgATABIAEgASABIAEAANAA0ACQAJAAkACAAJAAoACgAKAAcABQAEAAMA
BAADAAQABgAGAAYABgAEAAMAAgAAAP//AgAEAAUABgAFAAMAAQAAAAIAAwADAAMAAgAC
AAIAAgD/////AAAAAAEAAwAEAAUAAwACAAAA//8AAAIAAwAGAAYABgAGAAYAAwADAAQA
BQAIAAgACAAIAAYABgAGAAYACQAKAAoACgAMAAwADAALAAgACAAJAAkACwALAAsACwAJ
AAgACAAHAAkACgAKAAoADAALAAoACQAHAAcABwAHAAkACQAJAAkABwAEAAMAAgADAAQA
BQAGAAYABgAGAAQAAQABAAEAAQADAAMAAwADAAIA///9//z///8AAAAAAAD+//7//f/9
//z/+//7//z//v/////////+//3//P/7//3//P/+/wAAAgAEAAQABAAFAAQABQAEAAUA
BgAFAAcACAAJAAcABwAFAAUABgAGAAYABgAFAAYABQAEAAQABAAEAAQABAAEAAYACAAG
AAYABgAFAAcABgAEAAIAAAD9//r/9v/4//j/+f/6//j/9//3//j/9//1//T/8//0//X/
9v/3//X/9f/0//L/8v/z//T/9f/1//f/+P/4//b/9v/0//T/+f/7//v//P///wQACwAP
ABEAGwAvAEsAawCNALMA4gAGARYBGAEdAR4BEAHiAIwAGQCf/yr/zP6O/nH+e/6v/uz+
Gf87/17/fP+S/6j/vP/N/97/6f/u//T/9//3//j/+f/6//z//v8AAAIABAACAAQABAAE
AAgACQALAA0ADQANAAwACwALAAwADAAMAA4AEQASABMAEgARABAADwASABQAFQAYABgA
GAAYABcAGQAZABkAGQAZABkAGgAcABsAGwAbABoAHQAfACAAIwAiACIAJAAkACQAJAAl
ACcAKwAsAC0ALQArAC0ALAAqACwALgAzADcANQA2ADYANQA3ADcAOQA6ADsAPgBBAEQA
QgBCAEIAQQBCAEMARABGAEYARwBHAEcASQBIAEYARgBKAEsATABNAEsASgBHAEUARwBI
AEkASgBHAEYARABBAEIAPwA+AD0AOwA6ADgANgAxAC8ALAAoACcAJgAlACQAIgAhAB4A
HAAbABkAFwAWABcAFgAWABYAEgAQAA0ADQAOAA8AEAAQAA0ADAAKAAgABwAHAAgACQAL
AAkACQAKAAkACAAHAAQABQAGAAYABwAGAAYABQAEAAYABQAEAAQABgAHAAcABwAFAAQA
AwACAAIAAwAFAAYABQAFAAQAAwAEAAQAAwADAAUABgAGAAgABgAGAAYABgAGAAcACQAL
AAsACgAJAAgACgAKAAoACgANAA4ADgAOAAsACgAJAAcACQAKAAwADQAMAAsACgAJAAoA
CgALAAsACwAMAAwADAAKAAkACAAHAAgACQAKAAsACgAJAAgABwAIAAYABgAGAAgACAAI
AAgABgAGAAYABAAGAAcACAAJAAYABQAEAAMABAADAAMABAADAAQABAAEAAMAAgAAAP//
AAABAAMABgAFAAUABAADAAMAAwADAAMABwAGAAYACAAGAAYABgAGAAYACgAMAA8AEAAO
AAwADAAMAA8AEQASABMAEQARAA8ADwAMAAwADAAMAA0AEAARABIAEAAOAAwACgAMAAwA
DgAQABAAEAAQAA8ADgAMAAkABgAIAAcABgAEAAIAAAD///7//v/9//3//v/8//v/+//7
//3//f/9//3///8BAAIAAgAAAP///v/9////AQACAAIAAgACAAAAAAD9////AQAEAAcA
DgAVABcAFwAZACUAOwBbAH0AnwDMAPgAEAESARUBHgEYAfgAuABZAOv/eP8I/7j+if5/
/p3+1v4N/zf/XP98/5b/rP++/8//3v/r//T//v8FAAkACAAHAAYABgAIAAoADAAOAA8A
EgATABQAFAATABMAEwAWABcAFwAXABcAGAAYABgAGAAbABwAHQAdAB0AHQAdABsAHAAc
AB4AIAAiACQAJQAkACMAIgAhACUAJQAmACgAKAApACoAKgAoACkAKQArAC4ALgAwADAA
LgAuAC8AMQAzADQANQA1ADcAOwA8ADwAOwA6ADwAPQA+AEAAQQBBAEEAQQBDAEQAQwBE
AEUARgBJAEoASwBLAEoASQBIAEgATABNAE0ATQBNAEwASgBKAEsASwBLAEsATABMAEoA
SQBIAEgASABIAEgASABHAEUARABBAEAAPwA9ADwAOgA4ADgANwA1ADIAMAAuACwAKgAr
ACsAKQAoACUAIwAhACAAHwAeAB4AHgAdABwAGgAbABgAFwAWABQAFgAWABUAFAAUABEA
DwAPAA==
         </WaveFormData>
      </LeadData>
      <LeadData>
         <LeadByteCountTotal>10000</LeadByteCountTotal>
         <LeadTimeOffset>0</LeadTimeOffset>
         <LeadSampleCountTotal>5000</LeadSampleCountTotal>
         <LeadAmplitudeUnitsPerBit>4.88</LeadAmplitudeUnitsPerBit>
         <LeadAmplitudeUnits>��V</LeadAmplitudeUnits>
         <LeadHighLimit>2147483647</LeadHighLimit>
         <LeadLowLimit>268435456</LeadLowLimit>
         <LeadID>V4</LeadID>
         <LeadOffsetFirstSample>0</LeadOffsetFirstSample>
         <FirstSampleBaseline>0</FirstSampleBaseline>
         <LeadSampleSize>2</LeadSampleSize>
         <LeadOff>FALSE</LeadOff>
         <BaselineSway>FALSE</BaselineSway>
         <ExcessiveACNoise>TRUE</ExcessiveACNoise>
         <MuscleNoise>FALSE</MuscleNoise>
         <LeadDataCRC32>2136573894</LeadDataCRC32>
         <WaveFormData>
9v/z//P/8f/0//X/9//5//j/9f/y/+3/8P/w//D/8f/w//L/8//z//H/7v/u/+3/7v/w
//P/9//1//P/8f/u/+//8f/z//X/+P/0//L/8v/y//f/AgAUAC4ASQBlAIcArgDbAAAB
GwE3AVQBaAFfATAB6QCdAFIA//+y/3z/aP92/5D/nf+d/6D/qv+x/7j/xP/S/9//5v/s
/+z/6//q/+v/6f/q/+v/7f/w//T/+f/1//P/8f/u//D/8f/y//T/9v/5//j/9//2//P/
8v/x//T/9v/6////+//5//f/9P/3//f/9//4//n/+v/7//r/+f/4//j/9//7//3/AAAF
AAMAAQD+//r/+//8//7/AAD+/wEAAwADAAEA////////AQAEAAcACgAKAAgABgACAAQA
BgAHAAkACAALAA0ADAAJAAkACQAIAAoADQAUABgAGAAWABIAEAATABMAFQAXABkAGAAc
ABkAFwAWABUAFQAXABcAHAAgAB0AHAAZABQAGAAZABoAGwAZABsAHAAfABwAGwAZABgA
GwAdAB8AIwAgAB4AHAAZABoAGwAaABoAGAAaABoAHAAYABYAFQARABQAFgAYABsAGQAX
ABUAEAASABMAEgAUABEAEgASABEADQAMAAsACgALAA0ADwARABEADwANAAoACwAMAAsA
DAAOAA4ADwAQAA0ACwAKAAkADAANAA8AEQAPAA0ACwAIAAsACgALAA0ACwALAA4ADgAL
AAkABwAFAAkACwANABAADwAOAAwACQALAAwADAAMAAsACwAPABEADgANAAoACQALAA4A
DwASAA8ADgALAAcACAAJAAoADAAKAAoADAAOAAsACAAHAAYACAAKAAwADgANAAsACQAH
AAkABwAJAAsADAAMAAwADAANAAoABwAGAAoACwANAA8ACwALAAoACAALAAsACgALAAkA
CQALAAsACAAHAAUAAwAGAAgACgAMAAsACQAHAAYACQAHAAcACAAHAAkACQAKAAcABQAE
AAIADAAPAA4ADAAJAAgABwAGAAkADgASABQAFAATABEAEQAQABAAEQATABcAGAAXABgA
FAASABEAEQAVABcAGQAZABgAFwAUABMAEQASABQAFwAaABsAGwAZABUAEgAPAA0ACwAL
AAsACgAIAAkACAAIAAQAAwACAAMABgAHAAYABwAFAAMAAgACAAQABQAFAAUABAAEAAMA
AgABAAEAAgADAAUABwAIAAcAAwABAAEAAAAAAAQACgAMAA0AEAAYACoAQQBbAHsApgDZ
AAIBHQE1AU4BYAFfAToB/QC9AIAANwDq/6j/hP+E/5j/q/+x/7r/yP/T/9r/4v/m/+n/
7v/0//r/AQAGAAYAAwADAAMAAAAAAAEAAwAEAAUABgAGAAQAAwACAAIAAwAHAAcABwAI
AAcACAAJAAUABAAFAAcACgALAAwADAALAAkABwAGAAYACAAKAAoADAAMAA0ADQAKAAkA
CQALAA8AEQASABIADwAOAA4ADgAMAA8AEQARABIAEQASABMAEAAQABAAEAAXABgAGQAY
ABYAFgAVABUAFAAXABkAGAAaABsAHAAcABoAGQAcABwAIQAiACEAIgAhAB8AHwAfAB8A
HgAiAB8AIgAiACIAIwAgAB0AHwAgACMAJgAnACYAJAAjACIAIQAhACMAJAAnACkAKQAo
ACgAJAAjACIAIwAnACgAKQApACgAJwAkACIAIgAkACQAJgAmACYAJwAlACIAIAAeAB0A
HgAfACAAHgAcABsAGAAYABgAGgAbABsAGgAaABoAGgAWABUAFAATABgAGQAaABoAFwAW
ABMAEgASABIAEwAUABcAFwAYABkAFgATABEADwAUABUAFgAWABUAEgARABEADwAPABIA
EgAVABUAFQAVABIAEQAQABAAFAAWABcAFwAUABQAEwASABEAEQAVABcAGQAZABcAFwAT
ABIADwAOABMAFgAXABcAFQATABEAEAAOAA4AEAASABUAFAAVABYAEwASABEAEAATABMA
EwATABEADQANAA0ADAAMAAwADAAPAA4ADQAOAAsACQAIAAcACQANABAAEgARAA8ADAAL
AA0ADQAPAA8ADwAPAA4ADQAKAAoACgAKAAwADQAOABAADwALAAkACAAJAAsACwAMAA0A
DQAOAA4ACAAGAAkACgALAAwADwASABQAFAARAA8ADAALAA8AEgAWABsAGgAYABQAEgAS
ABIAEwAVABcAGQAbABsAGAAXABQAEwAVABgAHAAhAB8AHQAaABUAEwAQAA0ACwANAA0A
DQAMAAcABwAFAAQABAAFAAYACQAGAAUAAgABAAIAAQABAAIABAAFAAUABQAAAAAA///+
/wAAAwAHAAsACgAJAAcAAwABAAMABwAMAAwADAAKAAwADQASAB4AMgBLAGsAjwC4AOUA
CgEpAUUBYgFyAWkBPgH5AK8AYAAHALb/gv9u/3j/kP+l/7H/tv+8/8X/zP/Q/9j/5f/w
//r/AgADAAAA/v/7//v/+//8//7/AQAFAAUABQAFAAQAAgABAAAAAAAEAAkACgALAAcA
AwABAP//AAACAAYACwAIAAcABgAEAAYABQAEAAQACQAMAA8AEAAMAAoACQAHAAoACwAN
ABEAEQARABAADgANAAwADAAMAA4AEQATABMAEQAPAA8ADwASABQAFgAYABkAGAAXABQA
EwASABAADwASABcAGwAcABoAGQAYABYAGAAZAB4AIAAjACIAHwAeABsAGQAZABkAHwAg
ACYAJQAiAB4AGgAXABkAGQAeACIAIQAiACEAHgAdABsAGQAXABsAHwAiACcAJQAjACAA
HgAgACEAIgAlACUAJAAjACEAIQAhAB8AHgAfACIAIwAmACAAHgAdABkAGQAaABsAHQAc
ABsAGgAWABQAEwAQABAAEQAUABYAFwARAA4ACwAIAAsADQAPABEAEgARABAADgALAAoA
BwAGAAgACgANABAADgALAAkABwAKAAsADQAPAA8ADwAPAA4ACwAIAAcABwALAA0AEgAU
ABAADQAKAAcACgALAAwADgAMAAwACwAJAAYABgAFAAQABwAJAA8AEwAQAA0ACAAFAAgA
CgAKAAwADQAOAA0ACwAIAAcABgAGAAcACAALAA4ADAAIAAYABAAFAAYABwAIAAkACQAJ
AAkABwABAP///f8AAAIABAAGAAYAAgD+//z//f/9//7////9////AAAAAP7//f/7//v/
/P/9/wAAAQD///3/+v/3//f/+P/5//r/+f/5//n/+v/5//X/8//y//v///////r/+P/4
//j/+P/5//z//v/+/wAA///9//3/+//8//7/AQAFAAYABQAGAAMAAAD+//3///8BAAMA
AwADAAMAAQABAP///v/+////AAABAAEA///8//j/9P/x//T/9f/2//b/8//z//H/8P/s
/+v/6v/r/+z/7f/s/+3/6f/n/+b/5v/o/+n/6f/p/+j/6P/n/+b/5f/l/+b/5//q/+v/
6//p/+f/5f/l/+L/5P/q//L/9v/5//7/DAAiAD0AWwCDALgA6QASATMBUQFmAWQBQwEG
AbsAcwAkAM3/hP9U/0b/UP9k/3P/f/+O/5z/pf+s/7T/vP/H/9D/1P/Y/9//5P/m/+P/
4//j/+H/4P/g/+H/4v/j/+T/5P/k/+P/4v/i/+T/5//m/+X/6P/n/+j/6f/m/+T/5P/l
/+f/6f/r/+z/6v/p/+j/6P/q/+z/7v/u//D/8P/x//H/7//t/+z/7f/w//H/8f/w/+3/
7P/s/+z/7v/x//P/8//0//P/9P/1//H/8P/v/+7/9P/2//j/+P/2//b/9f/1//T/9//5
//j/+v/7//z//P/5//f/+f/4////AAD//wAA/f/7//v/+//7//r//v/7//3//v///wEA
/P/5//v//P/+/wAAAAD+//z/+//6//n/+P/5//n/+//9////AAACAP7//f/8//3/AAAA
AAAA///9//3/+//6//r//P/8//7//v/+/////f/6//j/9v/1//f/9//3//T/8v/x/+7/
7v/s/+7/7//v//D/8P/w//D/7P/r/+r/6f/r/+v/6//q/+r/6v/o/+j/5v/m/+f/6P/r
/+v/7P/t/+r/5//l/+P/5//p/+v/7P/r/+j/5//n/+X/5f/o/+j/6v/r/+z/7f/q/+n/
6P/o/+r/7P/t/+3/7P/s/+v/6v/n/+f/6//t/+//7//t/+3/7P/s/+r/6v/t//D/8f/x
/+7/7f/s/+z/6//q/+v/7P/t/+z/7f/u/+v/6v/p/+j/6v/r/+z/7f/s/+f/5v/l/+b/
5v/m/+b/6f/o/+f/6P/l/+P/4v/h/+L/5f/n/+j/5v/l/+P/4//h/+H/4//j/+b/5//n
/+f/5f/k/+P/4v/m/+f/6P/q/+f/4//h/+D/4P/h/+D/4P/q/+n/5f/k/+L/4v/i/+L/
5v/q/+3/7v/u/+3/6//r/+n/6v/s/+//8//0//P/9P/w/+7/7f/t//D/8//2//f/9P/z
//D/7//t/+7/8P/z//T/9f/1//P/8P/s/+j/5f/m/+f/6P/o/+P/4//h/+D/3//f/9//
4f/i/+P/4v/j/9//3f/c/9z/3//h/+L/4//g/+D/3//e/9z/3f/f/+H/5P/l/+X/4//f
/9//3f/e/+L/6P/w//L/8f/4/wYAGgA1AFMAfQCyAOUACAElAT8BVAFeAU0BGgHTAIkA
PADn/5j/YP9M/1j/bv99/4f/lv+g/6n/sv+4/77/x//O/9T/3v/n/+z/6v/n/+f/5//k
/+T/5f/n/+r/6//s/+z/6//p/+f/5v/r/+//7//v//D/7//w//H/7//u/+//8f/y//P/
9P/0//P/8f/v/+7/8f/0//f/+P/3//b/9v/1//P/8//0//f/+//9//7//v/6//j/9//2
//j/+//9//3//v/9//7////8//z//P/8/wIABAAGAAYABQAEAAIAAQADAAcACgAKAAkA
CQAJAAgABQAFAAkACgAQABAADgAOAAsACQAJAAkADgAOABMAEQARABAADwAPAA0ACwAO
ABAAEwAWABcAFgATABEADwANAA8AEQASABUAFQAVABQAFAASABEAEAARABUAFgAXABcA
FAATABAADgAPABIAEwAWABUAFAAUABEADwAOAA0ADQAPABEAEwASAA8ADQAJAAgACQAM
AA4ADwAPAA4ADQAMAAoACQAIAAcACgALAAwADAALAAoABwAGAAgACAAJAAoACgAJAAkA
CQAGAAUABQAFAAoACwAMAAwACwAIAAcABwAIAAkADQAOAAwACwAKAAkACAAHAAYABgAJ
AAwADgAPAAsACgAIAAYABgAHAAwADwAPAA8ADQANAAsACgAHAAYACwAOAA8ADwANAAsA
CQAIAAoACgAMAA4ADgAMAAwADAAHAAYABQAEAAcACQALAA0ACgAFAAQAAwAHAAgACQAK
AAwACgAIAAgABQADAAIAAQADAAcACgAMAAoABwADAAEAAgADAAYABwAHAAcABgAFAAMA
AgABAAAAAgADAAQABgAFAAEA///+/wEAAwADAAQABgAFAAUABAACAAEAAAAAAAQACAAH
AAYABQAEAAIABAAFAAQACAAJAAkACwAJAAgACAAJAAoACgAIAAgACQAKAAwADwAPAA8A
DwANAA8AEQARABMAEAAOAA0ADQAOAA8ADwANAA4ADAAKAAkABgADAAAA/P/8////AAAC
AP///f/7//v//f/9//v/+//8//v/+//8//v/+f/2//P/9f/4//r//P/6//n/+f/5//v/
+//6//f////7//f/9P/0//b/+P/+/wUADgAYACYAOwBXAHcAngDPAPoAHQE7AVYBaAFh
ATwB/QC3AHIAJwDe/6D/fv96/47/m/+f/6L/rv+5/8b/0v/a/+H/5v/o/+j/6//w//T/
8//1//f/9P/0//X/9//1//X/9f/0//j/+f/6//z//P/9//r/9//5//n/+//9//v/+v/7
//3/+//7//v/+v/8//3//v8AAP///v/9//r//P/+/wEAAwAAAP////8BAAEAAQAAAP7/
//8AAAIABAABAAMABAADAAUABQAHAAkACAAIAAgACAALAAoACQAGAAgACgALAA0ACQAL
AAwACgANAA8AEQASAA4ADQAQABAAEgASABAAEAATABMAFQAXABcAFAAWABEAFQAWABcA
GQAVABMAFgAYABYAGAAYABYAGQAZABkAGQAVABUAFAAVABcAGQAaABwAGgAZABgAGQAZ
ABgAFwAVABcAGQAZABoAFgAWABQAFAAVABYAGAAXABMAEgARABEADwAPAA8ADAAOAA8A
DgAQAAwADAALAAkACwAMAA0ADgAMAAsACgAJAAoACQAIAAYACAAKAAoADAAKAAgABwAG
AAkACQAKAAsACAAHAAcABwAIAAcABgAEAAYABgAIAAsABwAFAAYABAAGAAcACAAJAAgA
BwAGAAYABgAGAAUAAwAGAAgACQAKAAcABQAHAAcACgALAAoACwAIAAgABgAGAAYACAAI
AAcACQAJAAkACgAIAAYABgAGAAgACAAKAAwACQAIAAcABgAGAAUABAADAAcABQAHAAkA
BwAGAAUABAAJAAgABwAIAAYABQAFAAUAAwAFAAYABgAHAAcABgAHAAUAAwADAAEAAwAF
AAYABwAFAAQAAwACAAEAAQABAAIABAADAAQABgADAAMAAQAAAAMAAwAEAAQAAwADAAMA
BAAFAAQAAwACAAwADAAIAAcABgAFAAQABgAKAA0ADgAQAA8ADQANAAsACgAKAAsADwAQ
AA8AEAAOAAwACwALAA8AEQATABMAFAATABAADwAOAA4ADwARABQAFQAVABMADwAMAAkA
BwAHAAcABwAGAAUABQADAAIA/v/9//z//f8AAAEAAAABAP3/+//6//r//v/////////+
//7//f/8//v/+//8//3///8BAAIAAQABAP3/+//4//j//P8CAAgACwAOABYAJgA7AFkA
ewCmANUA/gAdATcBUgFiAVsBMgHvAK8AcAAlANj/oP+E/4b/mv+p/6//uP/G/9P/2P/c
/+D/5//u//L/9P/5/wAAAAD9//3//f/7//r/+v/7//3///8BAAIAAQD///3//P///wMA
AwADAAYABQAGAAcAAgAAAAAAAQADAAUABwAIAAcABQADAAIAAgAEAAYABgAIAAgACQAJ
AAcABQAEAAUABwAJAAoACgAHAAYABgAGAAQABwAJAAkACwALAA0ADwAMAAwADAAMABIA
EgASABAAEgASABEAEQAPABMAFgAWABYAFwAYABgAEwARABMAEgAZABoAGQAaABsAGQAZ
ABkAGwAaAB4AGwAcABwAHAAdABoAFwAZABoAGwAeAB8AHgAdABsAGQAXABcAGQAaAB0A
HwAhACIAJAAgAB8AHgAfACEAIgAjACMAIQAhAB8AHgAcAB4AHgAgAB4AHgAfAB0AGwAa
ABkAGQAcAB0AHgAcABwAGwAYABgAFwAYABgAFwAXABYAFQAUABEADwANAAsAEAARABIA
EgAQABAADgAOAAwADAANAA4AEAARABMAFQAQAA0ACwAJAA4ADwAQABAADgAMAAwADQAL
AAsADgAOABAAEQASABMAEQAPAA0ADAAQABIAEwATAA8ADgAMAAoABwAHAAsADQAQABEA
EAARAA8ADgALAAoADQAQABEAEQAPAA0ACwAKAAoACgAMAA4ADwAOAA8AEAALAAoACQAI
AAwADQAOAA8ADgAJAAgABwAGAAYABgAGAAkACAAHAAgABQADAAIAAQADAAcACgAMAAsA
CQAGAAUAAwADAAUABQAGAAcABwAHAAQABAAEAAQABgAHAAgACgAIAAUABAAEAAMABQAF
AAYADAAJAAUABAACAAIAAgACAAUACgAOABAADwANAAoACQAHAAgACgANABEAEgARABIA
DwAOAA4ADwASABUAGAAZABUAEwAPAA0ACwAMAA4AEQATABMAEgAPAAwACAAEAAEABAAF
AAYABgACAAEA/v/8//v/+//7//3//v////7////9//v/+v/6//z//f/9//3/+v/6//n/
+P/4//n/+//9//3//f/8//n/9f/1//X/8v/2//z/AgAEAAUACgAWACYAPQBZAH0ArADf
AAgBJQFDAWABbgFfATIB7wCrAGIACQCw/3T/XP9g/3L/h/+T/6L/rv+5/77/xP/M/9X/
3P/k/+z/8//6//j/9f/1//X/8//0//b/+f/6//v//P/8//n/9//1//T/+f/9//3//f/7
//n/+f/5//f/9v/3//n//f///wEAAgD///3/+//6//z//v8AAAAAAQAAAAAA///+//3/
/f///wEAAwAEAAQAAAD+//3//P/9/wEABAAFAAUAAwADAAMAAgACAAIAAgAIAAgACAAG
AAQABAADAAMABAAJAA0ADgALAAsACwAKAAYABQAIAAgADgAOAAwADAAJAAcABwAHAAoA
CgAPAA0ADQAMAAsACwAHAAUACAAKAAoADAAMAAoACgAJAAgABwAKAA0ADwATABAADwAN
AAwACgAJAAgACQAMAA4AEAARAA4ADQAKAAgACgAMAAwADgANAAwADAAJAAYABAACAAEA
BAAFAAYABAAAAP3/+P/2//n//P/+////+//6//n/+P/1//P/8f/v//T/9f/2//b/9f/0
//H/8P/x//L/9P/2//T/8//z//P/8P/v/+//7//y//P/9P/0//P/8P/v/+//8P/x//X/
9v/0//P/8v/x/+//7f/r/+r/8P/0//f/+f/2//T/8f/u/+7/7//0//f/9//3//X/9f/y
//L/8P/w//T/9v/2//X/8v/v/+z/6v/s/+z/7v/w//L/8P/w//D/7f/s/+v/6v/u/+//
8P/x/+7/6f/o/+f/6v/q/+r/6v/q/+j/5v/m/+T/4//j/+P/5P/n/+n/6v/o/+X/4f/f
/+H/4//n/+n/5//n/+b/5f/h/+D/3//e/+H/4//l/+j/4P/d/9r/3v/g/+L/5P/n/+r/
7P/s/+n/5//k/+P/5//q/+7/8//y//D/7P/q/+v/7P/u//H/8//1//f/9//0//H/7P/p
/+z/7v/x//X/8v/x/+//6//s/+r/6P/n/+X/5f/l/+T/3//f/93/3P/e/9//4P/j/+H/
3//b/9n/2f/Z/9r/3P/e/9//3//f/9n/2P/W/9T/1v/Z/93/4f/e/93/2//X/9f/2f/b
/97/4v/i/+T/5P/l/+r/+P8QAC0AUQB3AKQA0wD6ABcBNQFUAWQBWQEuAecAlwBCAOX/
kP9U/zj/QP9a/3H/f/+G/4z/lf+c/6L/rP+7/8j/0v/a/9//3P/b/9f/1v/V/9j/2v/d
/+H/4f/h/+H/4P/g/9//3v/e/+P/5//n/+f/5v/j/+L/4f/j/+T/5//r/+r/6f/o/+b/
5P/j/+L/4v/m/+j/6v/q/+f/5v/m/+X/5//p/+z/8f/x//H/8P/u/+v/6v/q/+r/7P/v
//H/8f/u/+v/6v/p/+3/8P/z//b/9v/0//L/7v/s/+z/6//r/+7/8//3//j/9f/z//H/
7v/v//H/9//6//v/+v/3//b/9f/z//P/8//3//j//v/9//r/+P/2//X/9P/z//f/+v/5
//r/+f/2//X/8//x/+//8v/1//f/+//5//f/9P/y//T/9f/2//n/+f/4//f/9f/1//X/
8//y//P/9v/3//r/9P/y//H/7f/t/+7/7//x//D/7//u/+r/6P/n/+T/5P/m/+r/7f/v
/+v/6P/l/+L/4//j/+P/4//j/+P/4//i/+H/4P/d/9z/4P/i/+X/6P/l/+H/3v/b/9z/
3f/f/+H/5f/l/+X/5P/j/+D/3//f/+L/4//n/+j/5f/j/+H/3//i/+P/5P/m/+X/5v/m
/+X/4v/i/+H/4P/h/+P/6f/t/+n/5//j/+H/4v/k/+T/5v/m/+j/6P/n/+T/4//i/+L/
5P/m/+r/7v/q/+b/5P/i/+P/5P/l/+b/5f/l/+X/5f/j/9//3//f/+P/5P/l/+b/5v/i
/97/3P/f/9//4P/h/+D/4f/h/+D/3v/d/9v/2//c/93/4P/h/97/3f/b/9n/2v/c/97/
4P/f/9//3//g/9//2//Z/9j/2//f/+H/5P/g/97/4P/g/+D/4P/j/+j/7P/u/+z/6f/l
/+P/5v/o/+v/7//u/+7/7P/s/+v/6v/q/+v/7v/x//T/9f/z//H/7f/r/+7/8P/z//f/
9f/1//T/8f/t/+r/5//l/+b/5//o/+j/5P/j/+D/3v/e/9//4P/j/+L/4f/e/93/3P/b
/9v/3P/h/+P/5P/l/+H/4P/e/9z/3f/f/+L/5f/k/+P/4f/d/9v/2//d/+L/5v/q/+z/
7v/v//T/BAAcADkAVwCBALIA4QAEAR8BOQFQAV4BUQEmAeMAmQBKAPP/oP9m/0z/WP9y
/4X/j/+Y/57/p/+w/7T/vP/H/9L/2v/k/+n/6v/o/+P/4f/f/+H/4v/k/+f/6f/p/+n/
6P/m/+X/5P/k/+n/7f/t/+3/6//p/+n/6f/q/+r/7P/v//H/8f/x//D/7//t/+v/6v/t
//D/8//0//L/8P/v/+3/7v/v//H/9f/4//n/+f/4//X/9P/0//T/9//7//7////+//v/
+v/5//n/+v/7//z/AAAAAAAA/v/+//7//f/9////BQAKAAwACQAHAAUAAgADAAMABwAI
AA4ADgAMAAwACwAJAAkACQANAA4AFAATABAADgAMAAsADAALAA8AEgAUABYAFgAUABEA
DwANAAsADQARABQAGQAXABUAEgAQABAAEQASABUAGAAYABgAFwAUABMAEAAOAA8AEgAT
ABYAEQAQABAADQAOAA4ADgAPAA8ADwAPAAwACgAJAAYABgAJAAwADgAPAAoACAAGAAQA
BgAHAAgACQALAAsACwAKAAYABAAAAP7/AgAEAAcACgAHAAUABAADAAQAAwADAAMABwAH
AAcABgAFAAIAAQABAAQABQAJAAoABwAFAAMAAQACAAMABAAGAAcACAAIAAcAAwACAAAA
/v///wEABwALAAgABwAEAAMAAwAEAAMABAAIAAoACgAJAAUAAwABAAAAAwAEAAcACgAH
AAQAAwACAAIAAgACAAIABAAFAAYABwAEAP///v/9/wAAAgAEAAYABQACAP///v//////
AAABAAMABQAGAAYABAABAP3/+////wEABQAHAAMAAQD+//v/+//8//3//v8BAAEAAQAC
AAEA/f/7//r//v8BAAIABAABAP///v/8//r//P8AAAIABAAGAAQABgAHAAYACAAHAAUA
BQAGAAgACwAPAA4ADAAIAAYABwAIAAoADQALAAsACwAJAAsACwAJAAkACwAMAA4AEQAN
AAsACAADAAYABgAGAAcABAABAP7/+v/4//n/+P/4//j/+f/6//3/+//5//X/8//2//f/
+f/8//z/+//5//f/9f/2//b/9v/3//n//P////3/+//4//P/+////////v/6//j/+P/6
////CgAeADYAUQBvAJMAvgDnAAwBKQFDAWABbgFbASIB2QCPAEYA9f+s/4D/dv+K/6L/
qf+r/7L/uv+//8j/1P/i/+3/9P/2//b/9//2//j/9f/1//X/9//6//7/AwD///3/+//4
//z//f/+/wAAAAADAAIAAQD///3//f/9/wAAAgAGAAsABwAFAAMAAAACAAMABAAGAAcA
CAAJAAgABwAGAAYABQAIAAkACwAPAAwACwAJAAYABwAIAAoADAALAA0ADgANAAsACQAJ
AAkADQAQABMAFgAVABIADwAKAA4AEAARABMAEgAVABcAFgATABMAEwASABMAFQAbAB4A
HwAcABcAFAAVABUAFwAZABsAGgAeABsAGgAYABYAFQAWABcAHQAiAB8AHgAbABYAGgAb
ABwAHQAbAB0AHgAhACAAHwAdABwAHQAfACEAJQAjACAAHQAZAB0AHwAfACAAHQAeAB0A
HgAbABoAGgAXABgAGgAcAB8AHAAZABYAEAATABUAFQAYABUAFgAWABUAEQAQAA8ADgAP
ABEAEwAVABQAEQAOAAoADQAOAA0ADgANAAwADAAMAAoACQAJAAkADAANAA8AEQARAA8A
DQAKAA0ADAANAA8ADgANAA8ADgANAAsACQAHAAsADQAPABIAEAAOAAsABwAIAAoACwAM
AAkACQANAA8ADAALAAgABwAKAAwADAAOAAwADAAKAAcACAAJAAoADAALAAoACwAMAAoA
CAAIAAgACAAKAAwADgANAAsACQAHAAsACQALAA0ADQAMAAsACgAKAAgABgAGAAgACQAL
AA0ACwALAAoACAALAAsACgALAAoACQAKAAkABwAHAAYABQAHAAgACQAKAAkABwAFAAQA
CAAHAAgACgAIAAkACAAIAAcABQAEAAIADAANAAwADAAKAAkACAAHAAYACQAOABIAFAAT
ABEADgANAA4AEAATABcAFgAWABQAFAARABAAEAARABQAFwAaABsAGQAXABMAEQARABIA
FAAXABkAGQAYABUAEwAQAA0ACwANAA0ADQAMAAYABQACAAAAAQABAAEAAwAFAAUAAwAD
AAAA/////wAAAwAFAAYABwADAAIAAAD+////AQAEAAcABwAHAAYAAwD///3///8CAAQA
CAAMAAoABwAKABQAJgBBAF0AfwCqANkA/gAZATEBTAFeAVkBNAH7AL0AegArANr/oP+C
/4T/mv+t/7X/wP/K/8//1P/a/+D/5//w//b//v8FAAgABQABAAAA///9//7/AAADAAYA
BwAIAAgABQADAAEAAAAEAAkACgALAAkABwAHAAcABAAEAAYACQAKAAsADAAMAAkABwAF
AAQACQAMAA8AEAAOAAwACwAJAAcABwAIAAsADQAPABAAEAAOAAwACwAKAAsADwASABMA
EQAPAA8ADwAPABAAEQASABcAGAAZABgAFQAUABIAEQAUABkAHQAeABwAGwAaABgAFQAV
ABkAGgAfACAAHwAgAB4AGwAaABkAHQAeACQAIwAjACIAIQAhAB0AGwAeACAAIQAkACUA
JAAhAB8AHQAbAB4AIQAjACcAJgAlACMAIgAhACEAIQAjACUAJgAnACcAJgAlACIAIAAh
ACQAJQAoACQAIgAhAB0AHgAeAB4AHwAgACEAIgAgAB0AGwAXABYAFwAaABwAHQAdABgA
FQASAA==
         </WaveFormData>
      </LeadData>
      <LeadData>
         <LeadByteCountTotal>10000</LeadByteCountTotal>
         <LeadTimeOffset>0</LeadTimeOffset>
         <LeadSampleCountTotal>5000</LeadSampleCountTotal>
         <LeadAmplitudeUnitsPerBit>4.88</LeadAmplitudeUnitsPerBit>
         <LeadAmplitudeUnits>��V</LeadAmplitudeUnits>
         <LeadHighLimit>2147483647</LeadHighLimit>
         <LeadLowLimit>268435456</LeadLowLimit>
         <LeadID>V5</LeadID>
         <LeadOffsetFirstSample>0</LeadOffsetFirstSample>
         <FirstSampleBaseline>0</FirstSampleBaseline>
         <LeadSampleSize>2</LeadSampleSize>
         <LeadOff>FALSE</LeadOff>
         <BaselineSway>FALSE</BaselineSway>
         <ExcessiveACNoise>TRUE</ExcessiveACNoise>
         <MuscleNoise>FALSE</MuscleNoise>
         <LeadDataCRC32>1806702056</LeadDataCRC32>
         <WaveFormData>
8P/v/+//7//x/+//7v/t/+v/6//r/+v/6f/p/+n/6f/q/+r/6v/q/+n/6f/p/+n/6f/p
/+n/6f/p/+r/6v/q/+j/6P/o/+f/6v/n/+f/5v/m/+n/8P/6/wsAHwA0AEwAcACbAL8A
3AD7ABgBLwEzARkB8wDNAKcAcgA2AAgA7//s//H/7P/f/9b/1v/W/9T/1//b/+H/5f/p
/+r/6//s/+z/6//r/+z/6v/q/+n/6f/r/+v/6//r/+n/6f/p/+f/6f/p/+r/6v/p/+n/
6f/q/+r/6//r/+r/6v/q/+v/6//p/+n/6f/q/+r/6v/q/+r/7P/s/+3/7v/u/+7/7//v
/+//7v/u/+7/7v/u/+//7//w//H/8f/w//D/8P/x//H/8f/x//D/8P/y//L/8v/0//P/
8v/y//H/8v/z//P/8v/0//T/9f/2//f/9//3//f/+f/5//v//P/7//v/+//7//z//P/9
/wEA//8AAAAAAQAAAAEAAQABAAEAAgADAAMABAAEAAQABQAHAAcACAAJAAoADAAMAA4A
DgAOAA8ADwAPABEADwAPAA8ADwAPAA8ADwAPAA4ADgANAA0ADQANAA4ADgAOAA0ADgAO
AAwADAAKAAoACgAKAAoACgAJAAgABwAHAAgACAAGAAUABQAGAAgACAAHAAcABgAFAAUA
BAAFAAUABgAHAAQABQAEAAMAAwADAAQABAAFAAQAAwADAAEAAgACAAIABAADAAMAAwAB
AAEAAQD//wEAAQABAAEAAwADAAIAAgABAAEAAQABAAEAAAAAAAAAAAAAAAAAAAACAAIA
AgABAP/////////////+//7//v/+//7//v/+//////////7//v///////v/+//7//v/+
//3//f/+////AgACAP//////////AAAAAP7//v/+//7//v/+//7///////7//f/8//z/
/f/9//z//P/8//z//P/7//v/+//8//7//v/9//3/+//7//z//f/9//3//P/7//z//P/8
//z//v/+//7//v8AAAAAAAAAAAIAAwAEAAYABgAGAAYABgAEAAUABQAGAAgACAAIAAoA
CgAKAAoACgAKAAwADQANAAsADAANAA0ADQANAA0ADQANAA0ADQANAA8ADAAIAAMAAAAA
AP///v////////////3//P/7//v/+//7//v/+//7//v/+//6//j/+P/4//f/9//3//f/
9//5//n/+f/5//r/+v/6//r/+P/6//v/+P/1//X/9P/y//P/9v8AAA8AIQA0AEoAagCR
ALkA2AD1ABQBLwE5ASkBBQHjAMEAlgBeACoACwAEAAcABgD7//L/7v/s/+z/7f/v//P/
9f/3//j/+f/6//j/9//3//j/+P/4//f/9//3//f/9//3//f/9//3//X/9//3//j/+P/3
//f/9//4//j/+f/5//j/+P/4//n/+f/5//n/+f/6//j/+P/4//j/+v/6//v//P/6//r/
+//7//v/+v/6//r//P/8//3//f/8//3//f/8//z//P/9//3///////7//v/+//7//v8A
AAAAAAABAAEAAQABAAAA/v8AAAAAAQACAAUABQAFAAUABQAFAAcACAAJAAkACQAJAAkA
CAAIAAsACwAMAAwADQAOAA8ADwAPAA8AEAARABEAFAAUABQAFQAVABUAFgAXABYAGAAY
ABoAGgAaABsAGwAdAB8AHQAdAB8AHwAfAB8AHwAfAB4AHgAdAB0AHQAdABoAGgAaABkA
GAAYABYAFgAYABgAGAAYABgAGAAXABYAFQAVABYAFgAWABUAFQAWABQAFAATABMAEwAT
ABQAFAAUABMAEwATABMAFQAVABUAEwATABQAFAATABIAEQARABEAEgASABIAEAAPAA8A
DwARABEAEQAPABMAEwATABMAEwATABIAEgATABMAEwATABEAEAAQABAAEAAQABAAEAAQ
ABAAEAAPABEAEQARABEAEQAQABAAEAAQABAAEAAQABEAEQARABAAEAARABEAEAAQABAA
EAAQAA8ADwAQABEAEQAQAAwACwAMAA0ADwAQAA4ADgAOAA4AEAAQABAAEQARABAADwAO
ABAAEQARABAADgAOAA4ADgAPAA8ADwAQAA4ADgANAA0ADQANAA4ADwAPAA8ADgANAA0A
DgAPABAAEAAOABAAEAAQABAAEgATABQAFgAWABYAFgAWABYAFwAXABgAGAAYABgAGgAa
ABoAGgAaABwAHgAfAB8AHwAgACEAIQAhACEAIQAhACEAIQAhACEAHgAaABUADwAPABAA
EAAQABEAEQARABEADwAOAA0ADQAPAA8ADwAPAA0ADQANAAwADAAMAAwACwAJAAkACQAJ
AAsACwALAAsADgAOAA4ADgAMAAwACwAMAAsABwAGAAgACwAQABoAJwA1AEoAZACGAK0A
0wD2ABcBNAFJAUsBNQEPAesAwQCKAEwAIAAHAAAAAwAEAPv/9P/y//T/9v/3//n//f8B
AAUACAAJAAgACgAJAAkACgAIAAgABwAHAAgACQAKAAsACQAJAAkABwAJAAkACgAKAAcA
BwAHAAgACAAJAAkACAAIAAgACQAJAAkACQAJAAoADAAMAAwADAAKAAoACwAMAAoACgAL
AAsADQAMAAwADAAOAA4ADwAPAA8ADwAOAAwADQAOABAAEQARABEAEAAQABAAEAAQABIA
EAAQABEAEQAQABEAEQAQABEAEgAUABYAFwAXABcAFwAXABcAGQAaABoAGQAYABcAGQAY
ABgAGwAaABoAGQAZABoAGwAbABsAHQAeAB8AHwAfAB4AHQAdAB8AHwAgACEAIgAkACQA
JgAkACQAJQAlACcAKQAnACcAKQApACkAKQAnACcAJgAmACcAJwAnACcAJAAkACQAIwAi
ACIAIAAgAB4AHgAeAB4AHAAcABsAGgAXABcAGAAYABoAGQAZABoAGgAaABkAGQAYABcA
FwAWABQAEwATABMAEwAVABUAFQAVABUAFgAWABcAFgAVABUAFAAUABMAEgATABMAFAAV
ABUAFQAVABMAEwATABMAEwARABEAEAAQABEAEQARABEAEgASABMAFAASABIAEgASABIA
EgASABEAEQARABEAEQAPAA4ADgAOAA4ADgAOAA4AEQARABEAEAAOAA8ADwAOAA0ADgAP
ABAADwANAAwACwAOAA4ACwALAAsACwAMAAwACgAKAAoACgAKAAoACgALAAsACgAJAAgA
BgAHAAcABgAIAAgACAAIAAUABQAFAAYABAAEAAMAAwABAAEAAgADAAEABQAGAAQABQAG
AAcACAAGAAcACAAKAAoACgAKAAoADAANAA0ADgAOAA4ADgAQAA4ADgAOAA4ADAAOAA8A
DwARABIAEwATAA8ADwAPAA8ADwAPAA8ADwAPAAwACAADAAQABAADAAIA///////////9
//z/+//7//n/+f/5//n/+//7//v/+v/4//j/+P/3//X/9f/1//X/9//3//f/9//2//b/
9v/2//T/9v/3//L/7//v//L/8v/z//j/BgAXACsARABgAIYArwDVAPoAGwE0AUEBNQET
AesAwQCTAFYAGADs/9n/2P/Z/9b/0f/S/9L/0v/U/9f/3f/l/+v/6//q/+3/7v/u/+3/
7f/u//D/8P/v/+//7f/t/+3/7f/r/+v/6//p/+v/6//s/+z/6//r/+v/7P/s/+3/7f/s
/+z/7P/t/+3/6//r/+v/7P/u/+7/7v/u//D/8P/x//L/8P/w//H/8f/w/+7/7f/s/+z/
7P/t/+3/7v/v/+//7v/u/+7/7//v/+3/7f/s/+z/7v/u/+7/8P/u/+7/7//v/+7/7//v
/+7/7v/u/+//8P/v/+//7//v//H/8f/z//T/8//z//P/8//x//D/8P/z//P/9P/0//X/
9v/3//f/9//2//b/9v/1//j/+P/4//n/+P/3//f/9//6//z//P/+/wAAAAABAAEA//8B
AP////8BAAEAAQABAAEAAQAAAAAAAQABAAEAAQD///7//f/7//j/+P/2//b/9v/2//b/
9v/2//b/9f/0//P/8//0//T/9P/z//P/9P/z//L/8P/v//H/8f/y//L/8P/v/+//7//v
//H/8f/x/+//7//w//D/8f/w/+//7//v//D/8P/w/+7/7f/t/+3/7v/v//D/7//x//H/
8f/x//H/8f/w//D/8//z//P/8//x//D/8P/w//L/8v/y//L/9P/0//T/8//x//H/8f/x
//P/8v/y//L/8P/w//D/8P/x//H/8f/w//L/8//z//L/8v/y//L/8v/y//H/8f/x//D/
8P/t/+3/7f/t/+7/7v/u/+7/7v/u/+z/7P/s/+3/7//u/+3/7P/s/+3/7f/s/+7/7v/u
/+7/7//v/+//8P/u/+7/7f/t/+z/6//r/+v/6f/p/+j/5//s/+r/6v/s/+3/7v/v//D/
8P/x//L/9P/2//b/9v/2//T/9f/1//b/+P/4//j/+v/4//j/+P/4//j/+v/7//v/+//8
//3//f/9//3//f/9//v/+//7//v/+//4//T/7//u/+7/7f/s/+v/6//r/+v/5//m/+X/
5f/m/+f/6P/p/+f/5//n/+b/5v/m/+b/5f/l/+X/5f/l/+X/5f/l/+X/6P/o/+j/6P/o
/+j/5f/i/+H/4f/i/+b/5//u//r/CwAdADQAUAB4AKEAxwDmAAUBIgE1ATMBFwHtAMUA
lwBgACQA9v/f/97/3//Y/83/yv/I/8r/zP/P/9X/2//d/93/4v/n/+j/6P/n/+f/6P/m
/+b/5f/l/+X/5f/l/+X/5f/l/+X/4//l/+X/5v/m/+b/5//o/+r/6f/p/+j/5v/o/+j/
6f/p/+n/6f/p/+r/6v/q/+r/6v/q/+r/6//s/+z/7P/t/+3/7f/s/+z/7P/s/+z/7f/t
/+z/7f/t/+z/7f/u//D/8f/v/+//7v/u/+//8P/x//T/9P/0//X/9f/1//X/9P/y//T/
9P/1//b/9//3//f/9//1//X/9//4//n/+f/5//n/+//6//r//f/7//z//P/9//7/////
////AQACAAMAAwACAAIAAgADAAMAAwAEAAUABgAIAAgACgAIAAgACQAJAAsADQALAAsA
DQANAA0ADQANAA0ADAAMAAsACwALAAsACgAKAAoACQAKAAoACAAIAAgACAAIAAgABgAG
AAUABAAFAAUABgAGAAQAAwADAAQABAAEAAMAAwAFAAUABgAGAAUAAwACAAEAAQADAAMA
AwABAAEAAgACAAEAAAD/////AAACAAMABAAEAAMAAwADAAEAAQABAP////////////8B
AAEAAAAAAAMAAwADAAMAAwACAAIAAgACAAIAAgACAAIAAgACAAEAAQABAAEAAQADAAIA
AgACAAAAAAAAAAAAAQABAAEAAAD+///////+//7//v/+//7//////wAAAQABAAAA/P/7
//3//f/+//7//v/+//7//v/+//7//v///wEAAAD///7//v///////v8AAAAAAAAAAP3/
/f/9//7//P/8//v/+//9//3//v////3//f/8//v/+//8//3//v/9//7////+//v//P/+
//7//v/+//7///8AAAIAAgACAAIAAgAEAAUABQAGAAQABAAEAAYABwAIAAkACgAIAAoA
CwALAA0ADgAPAA8ACwALAAsACwALAAsACwALAA0ACgAGAAEA/v/+//3//P/7//v/+//7
//v/+v/5//n/9//3//f/9//5//n/+f/4//f/9v/1//P/9f/1//X/9f/3//f/9//3//b/
9v/2//b/+P/2//X/9P/1//P/8v/w//P/+P8AAAsAHwA2AE4AcACVALsA3gD9ABwBNQE/
AS8BDQHpAMMAlABcACgACQAAAAMAAgD1/+r/5P/i/+T/5//p/+//9f/1//T/9f/2//j/
9//3//j/+P/4//f/9//1//X/9f/1//f/9//3//X/9f/1//b/9v/1//X/9f/2//b/9//3
//b/9v/2//f/9//3//f/9//4//r/+v/6//r/+P/4//n/+v/6//r/+//7//n/+P/4//j/
+v/6//v/+//8//3//f/8//r/+v/7//v//f/9//z//P/6//r/+v/8//7//v//////AAAB
AAEAAAAAAAAAAQACAAMAAwADAAMAAwADAAUABgAHAAcABwAHAAcABgAGAAkACQAKAAoA
CwAMAA0ADQANAA0ADgAPAA8AEAAQABAAEQAPAA8AEAARABQAFgAWABgAGAAYABkAGQAX
ABkAFwAXABkAGQAZABkAGQAZABgAGAAXABcAFwAXABgAGAAYABcAFAAUABIAEgASABIA
EgASABIAEgARABAADwAPABAAEAAQAA8ADwAQABAAEAAPAA8ADwAPABAAEAAQAA8ADwAP
AA0ADwAPAA8ADwAPABAAEAAPAA4ADQANAA0ADgAOAA4ADgANAA0ADQANAA0ADQALAA0A
DQANAA0ADQANAAwADAANAA0ADQANAA0ADAAMAAwADAAMAAwADAAMAAwADAALAAsACwAL
AAsACwAKAAoACgAKAAoACgAKAAsACwALAAoACgALAAsACgAIAAgACAAIAAkACQAKAAsA
DAAMAAkACQAJAAkACgAKAAoACgAKAAoACgAKAAoACwALAAoACQAIAAgACQAJAAgACgAK
AAoACgAHAAcABwAIAAgACAAHAAcABwAHAAgACQAHAAcABgAFAAYABgAGAAYABgAIAAoA
CgAJAAgACAAKAA0ADQAMAAwADAAMAAwADAANAA4AEAASABIAEgASABEAEQAQABAAEAAQ
ABAAEgATABQAFQAWABYAGAAZABkAFwAYABkAGQAXABcAFwAXABcAFwAXABcAGQAWABIA
DQAMAAwACwAKAAkACQAJAAkABQAEAAMAAwAFAAUABQAFAAUABQAFAAQABAAEAAQAAwAD
AAMAAwADAAUABQAFAAUABgAGAAYABgAIAAgABQACAP//+//8//7/AQAGABAAHQAvAEIA
XAB8AKEAxwDqAAkBKgFFAU0BNwEPAe0AzQCcAGIANAAdABYAGQAWAAkA/v/+//7//v/9
////BQAJAAkACAAHAAgACAAHAAcACAAIAAgABwAHAAcABwAHAAcABwAHAAcABQAGAAcA
CQAKAAkACQAJAAoACAAJAAkACAAKAAoACwALAAkACQAJAAoACAAIAAgACAAKAAoACwAM
AAoACgALAAsADQAMAAwADAAKAAoACwALAAoACwALAAoADAAMAA0ADQAOAA8ADwAQAA4A
DgAOABAAEAAQABEAEQAUABUAFQAUABYAFgAXABgAFgAVABQAEwAUABUAGAAaABsAGwAb
ABsAGQAYABgAGwAbABwAHAAdAB4AHwAfAB8AHwAgACEAIQAiACIAIgAjACEAIQAiACMA
JgAoACgAKgAqACoAKwArACsALQArACsALwAvAC8ALwAtAC0ALAAsACsAKwArACsALAAs
ACwAKwAsACwAKgAqACoAKgAqACoAKAAoACcAJgAlACUAJgAmACUAIwAiACIAIAAgAB8A
HwAhACEAIgAiACIAIQAhACEAIAAjACQAJQAkACMAIwAiACEAIAAfAB8AHwAgACAAIAAi
ACEAIQAhACMAIwAjACEAIQAhACEAIQAfAB8AHgAeAB0AHQAdAB0AHQAcABwAHAAdAB4A
HwAgAB4AHgAeAB0AHQAdAB0AHQAdABwAHAAcAB4AHgAeAB4AHwAfAB8AHgAcAB0AHQAc
ABsAHAAdAB4AHQAdAB4AHwAeAB4AGwAbABkAGQAaABoAGgAaABoAGgAcABwAHAAdAB8A
HgAdABwAHAAdAB0AHAAcABwAHAAcABwAHQAeACAAHgAeAB0AHQAdAB0AHgAfAB0AHQAc
ABsAHgAcABwAHgAgACAAIAAgACAAIQAiACQAIgAiACIAIgAiACMAIwAkACYAJgAmACgA
KgAqACoAKgAqACwALQAtACsALAAtAC0AKgApACgAJwAnACcAJwAnACkAJgAiAB0AHAAc
ABsAGgAZABkAGQAZABcAFgAVABUAFwAXABcAFwAZABkAGQAYABcAFgAVABMAFQAVABUA
FQATABMAEwATABIAEgASABIAFAAWABUAEAANAAsADAAKAA0AFAAgAC8APwBSAGwAjgC3
AN0AAAEhAUIBWQFZAUEBGwH1AM0AlgBUACIABwAAAAMABAD7//j/+P/4//j/+/8BAAcA
CQANABAAEQAUABQAEwATABQAFgAWABUAFQAVABUAFQAVABUAFQAVABMAEQARABIAEgAP
AA8ADwAQABAAEQARABAAEgASABMAEwAVABUAFQAWABYAFgAWABYAFAAUABUAFgAYABgA
GQAZABkAGAAYABgAGAAYABkAGQAYABkAGQAYABgAGAAZABkAGQAZABgAGAAYABgAGAAa
ABsAHAAeAB8AIAAhACEAIAAgACAAIQAiACAAHwAeAB0AHwAfACEAIgAjACMAIwAjACEA
IAAgACMAIwAkACQAJQAkACUAJQAlACMAJAAlACUAKAAoACgAKQArACsALAAtAC4AMAAw
ADIAMQAwADAALwAyADUANAA1ADUANQA1ADUANAAzADEAMAAyADMANAA1ADMAMgAxAC8A
MAAwAC4ALgAtACwAKwAqACwALAArACoAKQApACoAKgApACcAJgAmACYAJgAlACUAJwAn
ACgAKAAmACUAJQAlACMAJQAlACUAIwAjACQAJAAjACIAIQAhACIAJAAlACYAJgAlACUA
JQAlACUAJQAjACIAIQAgAB8AIgAjACMAJAAjACMAIwAjACEAIAAgACAAIwAkACUAJgAm
ACYAJgAlACMAIwAjACMAIQAgACAAIAAfAB4AHQAcAB8AHwAfAB4AHAAdAB0AHAAcABwA
HAAcABwAGwAbABsAGgAaABcAFwAZABkAGgAaABgAGAAYABgAFgAWABYAFwAWABQAEgAQ
ABIAEwATABIAEQAQAA8ADgAMAAsACgAKAAwADAALAAsACQAFAAQABwAIAAkACgAKAAsA
DAAOAA4ADgAOAA4ADAANAA0ADgAMAAwADAAOABAAEAAQABAAEAASABMAEwAQABAAEAAP
AA0ADQANAA0ADwAPAA8ADwAPAAwACAADAAAAAAD///7//f/9//3//f/7//r/+f/5//j/
9//2//X/9f/1//X/9P/0//T/9P/z//H/8f/x//H/8f/x//H/8f/0//T/9P/0//L/8P/x
//D/7//t/+z/7P/v//T//v8NAB8AOABUAHgAoQDHAOoACQEoATkBOwEnAf8A1QCnAGoA
KAD0/9X/zP/P/9D/zf/I/8b/yv/M/83/0f/Z/93/3//k/+n/6P/m/+X/5f/m/+P/4v/g
/9//4f/h/+H/4f/j/+P/4//h/9//3//g/+D/4f/h/+H/4v/g/+H/4f/g/9//3v/e/93/
3P/b/9r/2v/Y/9j/2P/Y/9r/2v/b/9z/2v/a/9v/2//d/9z/3P/c/9r/2v/b/9v/2//b
/9r/2P/Y/9j/2f/Z/9n/2f/Y/9j/2P/Y/9j/2v/Z/9j/2P/X/9b/1//X/9b/1v/W/9f/
2P/Z/9n/2f/Z/9f/1//Z/9r/2f/Z/9n/2f/b/9r/2v/d/9v/3P/c/93/3f/d/9z/2//Z
/9r/2//b/9v/2v/Z/9n/2f/Z/9r/2//a/9z/3P/e/97/3v/f/9//3//h/9//3//f/9//
3//f/+H/4f/g/+D/3//f/9//3//d/9z/2//Z/9r/2v/Y/9j/1v/W/9b/1v/Y/9j/1//W
/9P/0//U/9T/0f/P/87/zv/P/9D/0P/R/9D/z//P/87/0P/P/8//z//L/83/zf/N/8z/
y//L/8r/zP/M/8z/zf/L/8z/zP/M/8z/y//L/8v/y//L/8v/yf/J/8n/yf/J/8v/y//K
/8r/yf/J/8n/yf/L/8r/yv/K/8r/yv/K/8r/yv/K/8r/yf/L/8v/y//L/8n/yP/I/8j/
yv/K/8r/yv/L/8v/y//K/8j/yf/J/8j/yP/I/8j/yP/H/8f/yP/J/8j/yP/F/8X/x//H
/8j/yP/G/8b/xv/G/8b/xv/G/8f/xf/E/8P/wv/C/8P/w//C/8P/xP/F/8b/w//D/8P/
xP/E/8T/w//D/8H/wf/C/8P/w//D/8L/wf/E/8b/xv/G/8b/xv/I/8n/yv/M/8z/zP/M
/8z/yv/L/8v/zP/N/87/z//S/9D/0P/Q/9D/0v/U/9X/1f/V/9b/1//X/9P/0//T/9P/
1f/V/9X/1f/T/9D/zP/H/8b/xv/F/8T/w//D/8P/w//B/8D/v/+//8H/wf/B/8H/v/+/
/7//vv+//8D/wf/B/8H/wf/B/8H/wf/B/8H/wf/A/8D/wP/A/8D/wP+//77/vf+9/7z/
vv/D/8j/1v/n//n/DgAqAFIAewCfAMIA4QD8AA0BDQH1ANEAqQB9AEYACADY/7//vP+/
/7z/s/+u/6r/qv+u/7H/tf+5/73/v//E/8f/xv/G/8X/xf/G/8T/xP/D/8P/xP/F/8b/
x//J/8n/yf/H/8f/x//I/8j/yf/J/8n/yv/K/8v/y//K/8z/zP/N/83/zf/N/83/zv/O
/87/zv/O/87/zv/P/9D/z//O/87/zf/O/87/z//Q/9D/0P/R/9H/0v/T/9P/0v/U/9T/
1f/V/9P/0//S/9L/1P/U/9T/1v/W/9b/1//X/9j/2f/Z/9j/2v/a/9v/3P/b/9v/2//b
/9z/3f/g/+L/4f/h/+H/4f/j/+L/4v/l/+P/5P/k/+X/5v/n/+f/5//p/+r/6//r/+r/
6v/q/+v/6//r/+z/7f/u//D/8P/y//D/8P/x//H/8v/1//T/9f/3//f/9//3//b/9f/z
//L/8v/z//T/9f/y//L/8v/x//L/8v/w//D/8P/w//D/8P/w//D/7//u/+//7//w//D/
8P/v/+//8P/w//D/7//v/+7/7f/t/+z/7v/t/+3/7f/p/+v/6//r/+n/6f/q/+r/6v/q
/+r/6//p/+r/6v/q/+v/6//s/+3/7f/t/+3/6//r/+v/6//r/+v/6//q/+r/6//r/+v/
6//r/+r/6v/q/+z/7P/s/+z/7P/s/+z/6//r/+v/6//r/+v/6v/q/+r/6P/o/+j/6P/p
/+n/6f/o/+b/5//n/+b/5//o/+n/6v/q/+n/6f/p/+r/6v/n/+f/5//n/+j/6P/o/+j/
6P/o/+j/6P/o/+n/6f/o/+f/5v/o/+n/6f/o/+j/6P/o/+j/5//n/+f/6P/o/+j/5//n
/+f/5//o/+n/6f/p/+j/5//o/+j/6P/o/+r/6P/p/+r/6//s/+7/7//w//L/8P/w//D/
8P/y//P/8//0//T/9P/0//b/9P/0//T/9P/0//b/9//3//f/+P/5//n/+f/5//n/+f/3
//f/9//3//n/9v/y/+3/7P/s/+v/6v/p/+n/6f/p/+f/5v/l/+X/4//j/+P/4//j/+P/
4//i/+T/5P/k/+P/4//j/+P/4//l/+X/5f/l/+T/5P/k/+T/5P/k/+P/5P/h/9//4P/g
/+H/6P/2/wcAGQAwAE4AdACdAMMA4AD7ABgBLQEpAQkB4wC/AJcAYAAoAAAA7f/u//H/
6P/b/9j/1v/U/9T/1//b/+H/5f/l/+b/5//o/+f/5f/k/+T/5P/k/+P/4//j/+P/4//j
/+P/4//j/+H/4//j/+T/5P/h/+H/4f/i/+L/4//j/+L/5P/k/+X/5f/l/+X/5f/m/+j/
6P/o/+j/6P/o/+n/6v/p/+j/6P/n/+j/6P/p/+r/6v/q/+v/6//s/+3/7f/s/+r/6v/r
/+v/7P/t/+3/7v/u/+7/7v/w//D/8P/x//H/8v/z//P/8v/y//L/8//0//f/9//3//f/
9//3//n/+v/5//n/+f/5//r/+v/7/////v/+//3//f8AAAEAAQABAAMABAAFAAUABAAE
AAQABQAHAAcACAAJAAgACgAKAAwADgAOAA8ADwAPABEADwAPAA8ADwAPAA8ADwAPAA4A
DgAPAA8ADwAPAA4ADgAOAA0ADgAOAAwADAAMAAwADAAMAAoACgAJAAgACQAJAAoACgAI
AAcABwAIAAYABgAFAAUAAwADAAQABAAEAAMAAwADAAEAAwADAAMABQAFAAYABgAHAAYA
BQAFAAMABAAEAAQABAADAAMAAwADAAMAAwABAAMAAwADAAMAAwADAAIAAgABAAEAAQAB
AAEAAAAAAAAAAAAAAAAAAAACAAIAAgABAAEAAQABAAEAAQAAAAAAAAAAAAAAAAAAAAEA
AQABAAAAAAABAAEAAAD//wAAAQACAAEAAQACAAMAAgACAP//////////AAAAAAAAAAAA
AAAAAgACAAIAAwABAAAA///+/wAAAQABAAAAAAAAAAAAAAD///////8AAAAAAAD/////
/////wAAAQABAAEAAAD///7//v/+//7/AAAAAAIABAAEAAQABAAEAAQABgAHAAgACgAI
AAgACAAIAAoACwALAAwADAAMAAwADgAMAAwADAAMAA4AEAARABEADwAQABEAEQAPAA8A
DwAPAA8ADwAPAA8AEQAOAAoABQAEAAQAAwACAP///////////f/8//v/+//7//v/+//7
//v/+//7//r//P/8//z/+//7//v/+//7//v/+//7//v//P/8//z//P/8//r/+//4//f/
9//2//T/8//4/wIAEQAjADQATABsAJMAuQDaAPkAGAEzATkBJQEFAeUAwQCSAFgAKgAP
AAoADQAIAPv/8v/u/+z/7v/v//H/9f/3//n/+v/9//7//f/7//r/+v/6//r/+f/5//n/
+f/5//n/9//3//f/9f/1//X/9v/2//f/9//3//j/9v/3//f/9v/2//b/9//3//f/9//3
//j/+P/4//j/+P/4//j/+f/6//j/+P/5//n/+f/4//j/+P/6//r/+//7//r/+//7//r/
+v/6//v/+//7//v/+v/6//v//P/9/wAA/v/+///////+///////+/wAAAAABAAIAAgAB
AAAA//8BAAEAAwAEAAUABQAFAAUABwAGAAYACQALAAwADAANAA0ADQAMAAsADQAOAA8A
DwAQABAAEAARABEAEQASABMAFAAWABYAGAAYABgAGQAZABsAHQAbABsAHQAdAB0AHQAb
ABsAGgAaABkAGQAZABkAGAAYABgAFwAYABgAFgAWABQAFAAUABQAFAAUABMAEgATABEA
EgAUAA==
         </WaveFormData>
      </LeadData>
      <LeadData>
         <LeadByteCountTotal>10000</LeadByteCountTotal>
         <LeadTimeOffset>0</LeadTimeOffset>
         <LeadSampleCountTotal>5000</LeadSampleCountTotal>
         <LeadAmplitudeUnitsPerBit>4.88</LeadAmplitudeUnitsPerBit>
         <LeadAmplitudeUnits>��V</LeadAmplitudeUnits>
         <LeadHighLimit>2147483647</LeadHighLimit>
         <LeadLowLimit>268435456</LeadLowLimit>
         <LeadID>V6</LeadID>
         <LeadOffsetFirstSample>0</LeadOffsetFirstSample>
         <FirstSampleBaseline>0</FirstSampleBaseline>
         <LeadSampleSize>2</LeadSampleSize>
         <LeadOff>FALSE</LeadOff>
         <BaselineSway>FALSE</BaselineSway>
         <ExcessiveACNoise>TRUE</ExcessiveACNoise>
         <MuscleNoise>FALSE</MuscleNoise>
         <LeadDataCRC32>1233302148</LeadDataCRC32>
         <WaveFormData>
AAAAAAAAAQD///3//P/8//z//f/+/wAAAAD+//z/+P/6//v/+//8//r/+v/6//v/+v/5
//j/9//5//r/+//8//r/+f/4//f/9v/1//b/9P/2//f/+v8BAAsAGgApAD4AXQCCAKYA
wgDdAPoAEQEaARAB/ADqANcAsQCCAFkAQQA2ADEAIgAPAAMA///6//X/8//z//T/9//5
//v//P/+/////P/7//v/+f/5//f/9v/5//r/+//9//r/+f/3//X/9v/3//b/+f/3//f/
+f/5//f/9v/1//X/9//4//n/+v/4//f/9v/1//X/9v/3//j/+v/7//z//P/8//v/+f/3
//n/+v/8//7/+//8//v/+f/8//z//P/9//3//v///wAA///9//v/+v/9//7/AAACAP//
///+//3//f/9//7//v/+/wEAAgADAAIAAgACAAIAAwAEAAcACgAKAAkACAAHAAgACAAI
AAkACwANAA4ADgANAAwADAALAAwADQAQABEAEgASABEAEAARABIAEwAWABYAFgAXABkA
GAAYABcAFwAZABsAHQAfAB0AHAAbABkAGgAZABoAGwAbABsAGwAbABkAGAAXABYAGAAX
ABYAGQAWABYAFgAVABUAFAATABMAFAAUABQAFAARABAADwAPABIAEwAUABUAEgASABEA
DgARABIAEwAUABMAEgASABEADwAPAA4ADQAPABAAEgATABEAEAAPAA4ADgAOAA0ADQAN
AA4ADgAOAAwADAAKAAkADAAOAA8AEAAOAA0ADAAKAAoACgALAA0ACwAMAAwADAALAAsA
CgAJAAkACgAMAA0ACgAKAAkACAAIAAgACAAIAAgACQAJAAkABwAHAAYABgAHAAgACgAM
AAkACAAHAAYABwAHAAYABwAKAAoACwAMAAsACQAHAAYACAAJAAkACQAJAAgABwAEAAYA
BgAFAAUABgAHAAcABwAFAAUABAADAAUABwAJAAwACQAIAAcABgAHAAcABgAGAAUABgAH
AAgABgAFAAcACAALAAwADQAOAAwADQANAA4ADwAQABEAEQARABAADwAPAA4ADgAQABEA
FQAVABUAFAASABIAFAAUABQAFQAVABUAFQAWABYAFgAVABQAFAAUABUAFAARAA0ACQAH
AAYABgAIAAgACQAJAAcABgAGAAMAAQABAAIABAAGAAYABAADAAEAAAAAAAAAAAAAAAEA
AQADAAMAAwACAAAAAAAAAAEAAwAFAAcAAgD9//r/+P/0//X/+v8DAA8AHgAtADwAUwB0
AJYAtgDVAPQAEwEkARwBCAH0AOUAxwCcAHMAWwBSAE0AQAArABkADQAGAAMAAwADAAYA
BwAFAAUABAAEAAUAAgABAAEAAgADAAIAAgABAAAA/////wEAAQAAAP//AQABAP//AQAA
AP//AAD//wAAAAAAAAEAAQAAAP///v8BAAEAAQABAAAAAAAAAAAA/v///wAAAAADAAMA
AgABAP7//v///wAAAgAEAAQAAwADAAIAAQABAP//AAABAAIAAwADAAMABAADAAIAAgAC
AAQABQAFAAUAAgABAAEAAAACAAUABgAHAAoACgAKAAoACQAIAAkACgANAA0ADQANAAsA
CgAJAAkACwANAA4ADgAPABAAEgATABEAEQATABMAFwAYABgAGAAYABgAGAAaABsAGgAa
ABsAHgAeAB0AHQAbABsAGwAbAB8AIAAhACEAIQAfAB8AHwAdAB0AHQAdAB8AHgAdABwA
GQAXABUAFwAZABoAGwAbABkAGAAXABcAFAAUABQAFAAWABYAFgAXABYAFQAUABMAFQAW
ABYAFAAUABQAFAAUABIAEgATABMAFQAVABQAEwAQABAAEQARABQAFAAUABQAEwASABAA
DwAPABAAEAAQABEAEgARABEADgAOAA0ADAAOAA8AEAAQAA0ADAAMAA0ACwAMAAwADAAO
AA8ADwAPAAwADAANAA0ADwAQABAAEAAMAAwADAAMAAoACwALAAsADAANAA0ADgALAAoA
CgAKAAsADAANAA4ADAALAAkACQAIAAgACQAKAAsACwALAAwACwALAAoACQAMAAwADAAK
AAwADAALAAsACQAJAAgABwAIAAkACQAJAAgABwAGAAYACQAKAAsADAALAAsACgAKAAoA
CgAKAAoACgAKAAgACAAIAAgACgALAAsADAANAA4ADwAPAA0ADAALAAsADgAOABAAEQAQ
AA8ADgAMAA4ADgAQABAAFAAVABUAFQASABIAEQAQABEAEgAUABYAEwAQAAsABQAFAAMA
AgACAAIAAgADAAMAAAD+//3/+f/8//3///8CAAAAAAD+//3/+//6//r/+v/6//r/+//7
//r/+f/4//b/+P/6//z///8BAP//+//6//f/8v/y//T/9//8/wMACQAUACMAOABRAHQA
mgC+ANsA+AANARQBCgH2AOIAzwCpAHgAUQA5ACwAJQAaAAsA/f/5//j/9//1//P/9P/z
//P/8//0//b/+f/4//n/+//6//n/9v/0//X/9v/3//n/9//3//b/9f/z//P/8f/z//X/
9f/3//f/9v/0//L/8f/0//T/9P/0//X/9f/1//X/8v/y//L/8v/z//X/9//4//b/9f/z
//H/8f/y//T/9v/2//j/+P/3//X/9P/z//P/9P/2//j/+v/4//f/9v/2//j/+P/5//r/
+P/5//n/+f/2//X/9f/0//X/+f/7//3//P/8//z//P/8//z//v8AAP/////////////+
//3//f///wEAAgACAAEAAAAAAP//AAABAAQABQAFAAYABgAGAAQABAAEAAYACQAKAAwA
DwAPAA4ADAALAAwADQAOAA8AEQASABMAEwASAA8ADgANAA4ADwAQABEAEAAOAAwACgAK
AAkACAALAAkACAAHAAUAAwACAAEAAQADAAQABQAGAAQAAgAAAP//AQABAAEAAQABAAIA
AgAAAP///v/9//z//f/+/wAAAQD//////v/9//7//v//////AAAAAAAAAAAAAAAA////
/wEAAgACAAIAAAAAAP7//f/7//z//P/8//3//f/9//z//f/8//z//f///wAAAAAAAP//
///+//3//P/8//3//f/9//7//v/+//z//P/8//z//f///wAAAQAAAP///f/8//v//P/+
/wAA/f/8//v/+v/6//n/9//3//n/+v/8//7//P/7//r/+v/6//v/+//7//3//v////7/
/f/8//r/+f/6//v/+//7//r/+f/3//X/9//3//f/+P/4//j/+P/4//P/9f/2//b/+P/6
//z//v/8//3//f/+////AAABAAEAAgACAAIAAwADAAIAAwADAAcABwAHAAYABQAEAAUA
BAAIAAkACQAJAAoACgAJAAgABwAGAAYABgAIAAYAAgD9//3/+//6//r/+P/4//n/+f/5
//j/+P/1//P/8f/w//D/8//0//P/8//x//D/8P/w/+7/7v/v/+//8v/z//T/9P/z//L/
8f/x//H/9f/1//D/6//q/+r/6v/p/+7/+f8JABoAKwBAAF0AgACiAMQA4wAAAREBDgH8
AOQAzgCxAIMAUAArABcAEAAJAP7/8//r/+X/4v/f/+H/5f/s/+//7//t/+7/7v/u/+z/
7P/t/+7/7//u/+7/6//q/+n/6f/r/+v/6v/p/+r/6//q/+3/6//r/+3/7f/u/+7/7v/v
/+7/7P/q/+j/6f/p/+n/6f/p/+r/6//s/+z/7f/u/+7/8f/x//D/7//r/+r/6v/q/+v/
7v/v/+//7//u/+3/7f/s/+z/7P/s/+7/7f/s/+z/7P/s/+3/7v/w//H/8f/x//D/7//v
/+7/6//t/+3/7f/v//D/8f/y//D/8P/y//T/8//z//P/8//z//L/8f/x//H/8//0//T/
9v/2//f/9//0//P/9P/z//b/+P/5//r/+v/6//r//P/+//7///8BAAMABAAEAAUABAAD
AAIAAQAFAAYABwAHAAUAAwADAAMAAwADAAMAAwAFAAQAAwACAP7/+//4//n/+v/8//7/
///9//z/+//7//r/+v/6//r/+v/6//r/+//4//f/9v/1//j/+v/7//r/+f/4//f/9v/2
//b/9//3//n/+f/4//f/9P/0//X/9f/3//j/+f/6//n/+P/2//X/8//0//T/9P/1//b/
9f/1//P/9P/0//T/9//3//f/9v/1//T/9P/1//X/9v/2//b/+P/5//n/+f/3//b/9v/1
//b/+P/5//r/9v/2//b/9v/2//f/9//3//j/+f/5//r/9//2//b/9v/4//j/+P/4//b/
9f/z//P/8v/y//P/9P/3//f/9//4//f/9//2//X/+P/4//j/9v/0//T/8//z//T/9f/1
//X/+P/5//n/+f/4//f/9v/2//T/9P/0//T/8//z//L/8v/x//D/8f/0//f/+P/5//r/
+P/5//n/+v/9//7///////3//P/7//v//v/+/wAAAQADAAMAAwACAAIAAgAEAAQACAAJ
AAkACQAIAAgABwAGAAQABAAFAAYABgAEAAAA+//3//X/9P/0//b/9v/3//f/9f/0//T/
8f/x//H/8v/0//T/9P/y//H/7//u/+7/7v/w//D/8f/x//D/7//u/+z/7P/s/+z/7f/x
//P/8f/s/+n/5v/k/+T/5//w//v/CQAUACUAPABZAHwAngDAAN8A/AATARgBCAHuANgA
vwCXAGgAQwAtACQAGwAKAPn/7f/l/+L/4//l/+v/7v/t/+v/6//u/+7/8v/w//D/8f/x
//H/7//u/+z/7P/s/+3/7//v/+7/7f/t/+3/6//t/+//7//x//H/8f/w/+//7//u/+7/
7v/u//D/8f/y//P/8P/w//D/8P/w//H/8v/y//X/9f/0//P/8f/w//D/8P/x//T/9f/1
//T/8v/w/+//8P/y//T/9v/0//P/8v/y//L/8v/z//T/9f/3//j/+f/2//X/9f/0//b/
+f/6//v//P/8//z//P/5//j/+f/6//z//f/+/////f/8//v/+////wEAAgACAAQABAAF
AAUAAwADAAUABQAIAAoACwAMAAsACgAJAAoADAAMAA0ADwAQABAADwAPAA0ADQANAA0A
EAASABQAFQATABEAEQARABMAEwATABMAFQAUABMAEgAPAA0ACwANAA4AEAASABMADgAM
AAoACQAJAAoACwAMAA0ADAALAAsACgAJAAgABwAKAAwADQAMAAkACAAHAAYACAAIAAkA
CQALAAsACgAJAAcABgAGAAUACQAKAAsADAALAAoACAAHAAcACAAIAAgACAAIAAYABQAF
AAYABgAGAAgACQAKAAoACAAGAAUABQAHAAgACAAIAAkACQAIAAcABAAEAAUABQAGAAgA
CQAKAAcABgAFAAQABgAHAAcABwAFAAUABAAEAAIAAgADAAQABQAGAAcACAAHAAUAAgAB
AAIAAgADAAQABgAFAAQABAACAAMAAwADAAUABgAHAAYABQAEAAIAAQAEAAUABQAFAAcA
BwAGAAUAAgABAAAAAAADAAQABQAGAAQAAwABAAAAAwAEAAUABgAEAAUABQAFAP//AAAB
AAIAAwAEAAUABwAIAAoACgAKAAoACQAMAAwADAANAAsACgALAAsADgAPABAAEAASABIA
FAAUABUAFQAUABMAEwAUABQAFAATABIAEgASABQAEgAOAAkACQAHAAYABgAFAAQABAAD
AAIAAgADAAEAAAD/////AAACAAIAAAD//////v/+//7//f/8//z/+//+////AAAAAP3/
/P/7//v/+//5//n/+v/9//r/9v/0//P/9v/9/wcAFgArAEAAVwB2AJgAuADVAPQADwEg
ARwBDAH4AOUAwwCYAG0AUQBGAEEAOAAlABEABQD8//f/9f/1//r//////////v/+//3/
+v/5//n//P/9//z//P/7//r/+f/5//f/9//2//X/9v/3//b/+f/2//X/9v/1//b/9v/2
//f/9v/2//b/9v/1//X/9f/1//X/9v/3//j/9//3//f/9v/5//n/+P/3//T/9P/1//b/
9f/2//X/8//1//b/9//5//b/9v/2//b/9//3//f/+P/2//b/9//4//b/9//3//f/+P/5
//v//P/5//v/+//7//7//v/+//7//P/8//7/AAD//////////wIAAgACAAMAAgADAAMA
AgAFAAYACAAJAAkACQALAAsADAAMAAsACgALAAwADQAQABAAEAARABMAFQAWABYAFwAX
ABcAFwAXABgAGAAYABcAGQAXABcAFwAWABUAFAATABQAFAAUABQAEwARAA8AEQAPABAA
EQARABAAEAAQABEADgAOAA4ADgAOAA4ADgAPAA0ADQANAA0ACwAMAAwACgANAA4ADwAQ
AA0ADAAMAAsADgAPAA8ADwAMAAwADQANAAwADAAMAAwADgAOAA0ADQAMAAwACwAKAAsA
DAALAAsACQAKAAoACgAJAAkACQAIAAoACgALAA0ACwAKAAgABgAIAAkACQAJAAgACAAJ
AAkABwAIAAgACAAHAAgACQAKAAkACQAIAAcACAAJAAkACgAHAAYABgAGAAYABgAGAAYA
CQAJAAgACQAHAAYABgAGAAcABwAHAAgABgAHAAcABwAGAAYABgAEAAcACAAIAAkABwAH
AAYABQAGAAcABwAHAAcABwAHAAgABgAGAAYABgAGAAcABwAIAAYABgAGAAYABwAJAAoA
CwAKAAkACQAKAAkACgAKAAsADAANAA4ADQANAAwADAAPABAAEQARABEAEAAPAA8ADgAO
ABAAEQAUABUAFgAWABQAFAAWABYAFgAXABcAFwAYABgAFwAWABQAFAAVABYAFwAWABMA
DwALAAkACAAIAAgACAAJAAkABQAEAAQAAQABAAEAAgAEAAYABgAEAAMAAQAAAAAAAAAA
AAAAAQABAAMAAwADAAIAAAAAAAAAAQAFAAUABQAAAPv/9v/0//T/9f/6/wUAEQAeAC0A
QABXAHgAmgC6ANsA/AAbASgBHgEEAfIA4QDBAJQAbwBZAFAASwA+ACkAFQALAAYAAQD/
/wEABAAHAAUAAwD+//z//v/8//z//f/+/////v/+//z//P/8//3//f/9//z/+//9//3/
+//9//v/+//9//3//f/8//v/+//6//r/+v/6//3//f/9//3/+v/6//r/+v/4//n/+v/6
//3//f/8//v/+P/4//n/+v/8//7//v/9//v/+v/5//n/+P/4//j/+P/7//v/+//8//r/
+P/3//b/+P/5//n/+f/5//n/+v/6//r//f/+/////v/+//7//v/8//z//v8AAAMAAwAD
AAMAAQAAAP///////wEAAgACAAMABAAGAAcABAADAAQAAwAIAAoACwAMAAoACgAKAAwA
EAAQABEAEwAWABYAFQAVABQAEwASABEAFQAWABcAFwAVABMAEwATABMAEwATABMAFQAU
ABMAEgAPAA0ACwANAA4AEAASABMADwAOAA0ADQAKAAoACgAKAAsACgAJAAkABwAHAAcA
BwAJAAoACgAIAAgACAAIAAgACgAKAAsACwALAAsACgAJAAUABAAEAAMABgAGAAYABgAI
AAgABwAHAAcACAAIAAgACQAKAAkACQAGAAYABQAEAAUABQAFAAQAAQAAAAAAAQABAAIA
AgACAAMAAwACAAEA/v/+//////8BAAIAAgACAAAAAAAAAAAA/v////////8BAAEAAAAA
APz//P/9//7/AAAAAAAAAAD+//3/+//7//r/+v/7//z//f/9//3//v/9//3//P/7//7/
/v/+//z//P/8//v/+//6//v/+//7//z//f/9//3//P/7//r/+v/6//r/+v/6//n/+f/4
//j/+f/6//v//v/+//7//v/+//z//f/9//7/AQACAAMAAwABAAAA/////wIAAgAEAAUA
CQAJAAkACAAGAAYACAAIAAwADQANAA0ACwAKAAgABgAFAAQABAAEAAUABAABAP3/+//5
//j/+P/4//j/+f/5//X/9P/0//H/8//z//T/9v/4//j/9v/1//T/8v/x//D/8f/y//T/
9f/z//P/8//y//H/8P/v/+//8//1//P/8P/p/+b/5P/i/+P/7P/1/wEADgAdAC4ASQBs
AI4AsADRAPIACQEQAQQB7gDYAMMAnQBqAEEAJwAcABcADAD7//H/6//k/+P/5f/p/+z/
7//v/+//7v/u//H/8P/x//P/8//z//H/8P/u/+7/7v/v//H/8f/w/+//7f/t/+v/7f/t
/+3/7//v/+//7v/t/+3/7P/s/+z/7P/u/+//8P/x/+7/7v/u/+7/7v/v//D/8P/z//P/
8v/x/+7/7v/v//D/8P/y//L/8f/v/+7/7f/t/+//8P/x//L/8v/x//D/8P/v/+7/7v/u
//H/8//0//X/8v/x//H/8P/w//P/9P/1//T/9P/0//T/9P/0//b/+P/7//v/+//7//r/
+P/2//X/9f/3//j/+P/6//r/+//7//r/+f/6//n//P/+////AAD+//7//v8AAAMABAAG
AAkACgAKAAkACQAHAAcABwAHAAsADAANAA0ACgAHAAYABQAGAAcACAAJAAkACAAHAAYA
BQADAAEAAwABAAIAAwADAAEAAAD//////v/+//7//v/+//7//v////z/+//6//n/+v/8
//3//P/6//r/+v/6//z//P/9//3/+//7//r/+f/3//b/9v/1//j/+v/8//7//P/8//v/
+//7//z//P/8//v/+v/3//X/9//4//j/+P/7//v/+//6//j/9v/1//X/+P/6//v//P/7
//v/+v/5//b/9v/3//f/+P/6//v//P/4//b/9P/y//P/9f/2//f/9//3//b/9v/0//T/
9f/2//j/+P/4//j/9v/1//P/8//0//T/9f/2//j/9//2//b/9P/1//X/9f/2//b/9v/0
//b/9v/1//X/9P/1//X/9f/1//X/9P/z//P/8//z//T/9P/0//T/9v/2//b/9v/2//f/
9//4//r//P/+/////f/8//v/+//9//7/AQADAAMAAwADAAIAAgACAAQABAAGAAcABwAH
AAQABAADAAIAAwAEAAYACAAHAAQA///5//f/9f/0//T/9f/2//j/+f/2//T/8//v//H/
8f/y//T/8v/y//D/7//v/+7/7v/u/+//8P/y//P/8P/v/+7/7P/v//D/8f/z//P/8f/t
/+z/6f/o/+b/6P/r//D/9/8BAA4AHwA0AE8AdACcAL4A2wD2AAsBEgEGAfIA3ADBAJcA
ZAA3ABkACgADAPr/7//l/+H/4v/j/+H/4//o/+n/5//r/+7/8P/y//D/8P/x/+7/7f/q
/+j/6f/q/+v/7f/v/+//7v/t/+z/6//o/+n/6v/r/+7/7//t/+z/6//r/+z/7P/s/+z/
7f/t/+3/7f/r/+r/6f/o/+v/7f/v//D/8P/v/+3/6//r/+z/7v/w/+7/8P/w/+//7f/s
/+v/6//s/+7/8P/y//H/7//t/+z/7v/u/+//8P/u/+//7//v/+z/6//r/+r/6//v//H/
8//0//T/9P/0//T/9P/2//j/9//3//f/9//5//j/9//3//v//f/+//7/+//6//r/+f/7
//v//f/9//3//v/+//7//P/8//z//v8BAAIABAAHAAcABgAEAAMABAAFAAYABwAJAAoA
CwALAAoABwAGAAUABgAHAAgACQAIAAYABAACAAQAAwACAAUABAAEAAQAAwABAAAA////
////AAABAAIA/v/8//r/+f/8//3//v////3//v/+//z//P/8//z//P/+//7///////7/
/f/7//n/+//8//7////+//7//v/+//z//P/7//v//v8AAAEAAgABAAAA/f/7//3//v/+
//7//////////v/7//r/+v/7//z//v///wAAAAD///3/+//7//z//v//////AAAAAAAA
/P/8//z//P///wEAAgADAAAA///9//z/+//8//7/AAAAAAAAAAAAAP7//f/7//v//f/+
/wAAAgABAP///f/8//z//f/9//3//P/8//z/+v/4//j/9//3//v//f/+/////P/7//n/
9//5//n/+f/6//j/+P/4//j/9//3//b/9v/7//7//v/+//7//v/+//////8AAAMABAAF
AAUABAACAAAA//8DAAQABwAJAAsACwALAAoACgAKAAwADAAQABEAEQARAA8ADgAMAAoA
CwAMAA4AEAAPAAwABwABAP3/+//6//r//f/+/wAAAQD+//z/+//3//n/+f/6//z//v/+
//z/+//7//r/+v/6//z//P/9//3//P/7//r/+P/6//r/+v/7//3//f/5//j/9f/y//L/
9P/5/wAACwAXACIALwBEAGMAiACqAMwA7QAIAR0BIAEUAfwA5gDPAKkAfABTADsAMAAp
ABoACQD7//P/8v/1//f/9//4//f/9//5//z//P/+//z//P/9//v/+//5//j/+P/4//j/
+f/6//v/+//7//r/+f/2//f/+P/5//z//f/7//r/+f/5//r/+v/6//r//f/9//3//f/6
//r/+v/6//z//f/+//7//v/9//v/+f/5//r//P/+/wAAAgACAAEA///+//3//f///wAA
AQACAAEA///9//z//P/8//3//v8AAAEAAQABAAAA//////7/AAADAAQABQAEAAQABAAE
AAQABAAGAAgACwALAAsACwAJAAgABwAHAAsADQAOAA4ADAAMAA0ADQAPAA8AEQARABMA
FAAUABQAEgASABIAFAAYABgAGQAbABoAGgAZABkAGgAbABwAHQAdAB4AHwAfAB4AGwAa
ABkAGgAbABwAHQAbABoAGQAYABkAFwAVABcAGAAaABwAHQAaABgAFgAVABUAFgAXABgA
GQAYABcAFwAXABcAFwAXABcAGAAYABYAFAAUABQAFAAWABYAFwAXABYAFQATABEAEgAS
ABMAEwAWABYAFgAWABQAFAATABMAFAAWABcAGAAWABYAFAATABMAFAAUABQAFwAXABcA
FgAUABIAEQARABIAFAAVABYAFgAVABMAEQASABIAEwATABUAFgAWABYAEQAQAA8ADgAP
ABEAEgATABIAEQAPAA4ADQAOABAAEgAQABAAEAAQAA4ADQALAAsADgAOAA8AEAAQAA8A
DgAOAA4ADwAPAA8AEgASABIAEAAOAA4ADQANABAAEQARABEADwAPAA4ADQAPAA8ADwAQ
ABIAEgASABIADwAPAA4ADgARABIAEwAUABIAEAASABIAEgASABMAFQAWABgAGAAYABgA
FwAYABgAGAAZABwAHAAeAB8AHwAdABsAGAAbABwAHwAgACEAIQAgAB8AIAAgAB8AHgAg
ACAAIQAiACEAHgAZABMAFAATABMAFAATABIAEgARAA8ADgAOAAsADQANAA4AEAANAAwA
CQAHAAkACgAMAA4ACwAKAAoACQALAAsACwAKAAsADAANAA8ACwAJAAkACAAFAAQABgAI
AAcADAAVAB8ALAA/AFoAewCgAMQA4gD5ABYBKwEuAR4BDAH8AOcAvwCQAG0AWQBQAEkA
OAAnAB8AFwASAA0ACwALABAADwAPABEAFAAUABUAEgARABEAEAAPAAwACgALAAwADQAP
AA4ADQALAAkACgALAAoADQANAA0ADwAPAA0ADAALAAsADQAOAA8AEAAQAA8ADgANAA0A
DgAPABAAEAARABIAEgAQAA8ADQALAAwADgARABQAEQASABEADwASABIAEgATABIAEgAS
ABIAEgARABAAEAARABIAFAAWABMAEwASABEAEwATABQAFAAUABcAGAAZABkAGAAXABYA
GQAaAB0AIAAfAB0AGwAZABwAHAAcAB0AHQAfACAAIAAgACAAIQAhACIAIwAmACcAJgAm
ACUAJAAnACgAKQAsACwALAAtAC8ALgAuAC0ALQAwADEAMgAzADIAMgAyADEAMwAxADEA
MQAxADEAMQAxAC8ALgAtACwALgAtACwALwAsACwALAArACoAKgAqACsALAAsACwALAAp
ACgAJwAnACgAKQAqACsAKAAoACcAJAAmACYAJgAmACYAJgAnACcAJwAnACYAJQAnACgA
KgArACoAKAAmACQAJQAmACYAJwAlACYAJgAmACQAJAAiACEAIwAmACgAKgAoACcAJgAk
ACQAJAAlACcAJgAmACUAJAAjACMAIgAhACEAIgAkACUAJAAkACMAIgAhACIAIwAkACQA
JQAlACUAIwAjACIAIgAjACQAJgAoACcAJgAlACQAJQAlACQAJQAkACQAJQAmACQAIwAi
ACIAJQAnACgAKQAnACYAJQAiACMAJAAkACUAJgAnACcAJwAlACUAJAAjACQAJQAmACgA
JgAmACYAJgAmACcAJwAoACgAKAAoACgAJgAjACcAKwAuAC4ALgAuAC4ALAAtAC0ALgAx
ADIAMwAzADMAMgAxADEAMgAyADQANQA3ADcANwA2ADYANgA4ADgAPAA9AD0APQA6ADoA
OQA4ADgAOAA5ADoAPAA6ADYAMQAtACsAKgAqACwALAAtAC0AKQAoACgAJQAnACcAKAAq
ACwALAAqACkAKQAoACgAKAAqACoAKwArACkAKQApACgAKAAoACgAKQAtACsAKwAoACUA
IgAgAB4AHwAmAC8AOwBGAFMAYgB7AJ4AwgDiAAMBJAE/AUwBQAEwAR4BDQHvAMQAnwCH
AH4AdwBoAFMAQQA5ADIALwAvADEAMAAxAC8ALwAuADAAMAAuAC4ALwAvAC8ALQAsACwA
LAAsAC0ALwAvAC4ALQArACsAKQArAC0ALQAvAC8ALwAuAC0ALQAsACwALAAsAC4ALwAw
ADEALgAuAC4ALgAwADEAMgAyADMAMwAyADEAMAAwADEAMgAzADYANwA3ADYANAAyADEA
MwA0ADUANgA2ADUANAA0ADQANAA1ADYANwA5ADoAOwA4ADcANwA2ADcAOwA9AD8APwA+
AD0APAA8ADwAPgBAAEMAQwBDAEMAQwBCAEEAQQBEAEcASQBKAEgASABJAEkASQBJAEsA
SwBPAFAAUABQAE4ATgBOAFAAVABUAFUAVwBYAFgAVwBXAFkAWQBZAFkAXABeAGAAYQBe
AFsAWgBZAFsAWwBbAFsAXQBcAFsAWgBZAFcAVQBXAFkAWgBbAFsAWABWAFQAUwBUAFYA
WABaAA==
         </WaveFormData>
      </LeadData>
   </Waveform>
</RestingECG>
