# Supplementary material for: Detection of Left Atrial Enlargement Using a Convolutional Neural Network-Enabled Electrocardiogram
Source: Front Cardiovasc Med. 2020 Dec 17;7:609976. doi: 10.3389/fcvm.2020.609976 (PMC7773668; doi:10.3389/fcvm.2020.609976)
Supplement: Supplementary file 3 [file Data_Sheet_3.ZIP › normal2/1802017670_5876_0000004W.XML]

<?xml version="1.0" encoding="Windows-1252"?>
<!DOCTYPE RestingECG SYSTEM "restecg.dtd">
<RestingECG>
   <PatientDemographics>
      <PatientID>1802017670</PatientID>
      <PatientAge>71</PatientAge>
      <AgeUnits>Years</AgeUnits>
      <Gender>Female</Gender>
      <PatientLastName>yuzuanli</PatientLastName>
   </PatientDemographics>
   <TestDemographics>
      <DataType>Resting</DataType>
      <Site>1</Site>
      <AcquisitionDevice>MAC55</AcquisitionDevice>
      <Status>Unconfirmed</Status>
      <Priority>Normal</Priority>
      <AcquisitionTime>10:16:14</AcquisitionTime>
      <AcquisitionDate>04-25-2017</AcquisitionDate>
      <CartNumber>1</CartNumber>
      <AcquisitionSoftwareVersion>009C</AcquisitionSoftwareVersion>
      <XMLSourceVersion>MAC5000 v1.0</XMLSourceVersion>
   </TestDemographics>
   <RestingECGMeasurements>
      <VentricularRate>69</VentricularRate>
      <AtrialRate>69</AtrialRate>
      <PRInterval>166</PRInterval>
      <QRSDuration>84</QRSDuration>
      <QTInterval>384</QTInterval>
      <QTCorrected>411</QTCorrected>
      <PAxis>69</PAxis>
      <RAxis>47</RAxis>
      <TAxis>51</TAxis>
      <QRSCount>11</QRSCount>
      <QOnset>225</QOnset>
      <QOffset>267</QOffset>
      <POnset>142</POnset>
      <POffset>212</POffset>
      <TOffset>417</TOffset>
      <ECGSampleBase>500</ECGSampleBase>
      <ECGSampleExponent>0</ECGSampleExponent>
   </RestingECGMeasurements>
   <Diagnosis>
      <Modality>Resting</Modality>
         <StatementCount>2</StatementCount>
         <LabelText>12SL ��ϳ���</LabelText>
      <DiagnosisStatement>
         <StmtFlag>ENDSLINE</StmtFlag>
         <StmtText>�������</StmtText>
      </DiagnosisStatement>
      <DiagnosisStatement>
         <StmtFlag>ENDSLINE</StmtFlag>
         <StmtText>���� ECG</StmtText>
      </DiagnosisStatement>
   </Diagnosis>
   <Waveform>
      <WaveformType>Rhythm</WaveformType>
      <WaveformStartTime>0</WaveformStartTime>
      <NumberofLeads>8</NumberofLeads>
      <SampleType>CONTINUOUS_SAMPLES</SampleType>
      <SampleBase>500</SampleBase>
      <SampleExponent>0</SampleExponent>
      <HighPassFilter>16</HighPassFilter>
      <LowPassFilter>150</LowPassFilter>
      <ACFilter>NONE</ACFilter>
      <LeadData>
         <LeadByteCountTotal>10000</LeadByteCountTotal>
         <LeadTimeOffset>0</LeadTimeOffset>
         <LeadSampleCountTotal>5000</LeadSampleCountTotal>
         <LeadAmplitudeUnitsPerBit>4.88</LeadAmplitudeUnitsPerBit>
         <LeadAmplitudeUnits>��V</LeadAmplitudeUnits>
         <LeadHighLimit>2147483647</LeadHighLimit>
         <LeadLowLimit>268435456</LeadLowLimit>
         <LeadID>I</LeadID>
         <LeadOffsetFirstSample>0</LeadOffsetFirstSample>
         <FirstSampleBaseline>0</FirstSampleBaseline>
         <LeadSampleSize>2</LeadSampleSize>
         <LeadOff>FALSE</LeadOff>
         <BaselineSway>FALSE</BaselineSway>
         <ExcessiveACNoise>FALSE</ExcessiveACNoise>
         <MuscleNoise>FALSE</MuscleNoise>
         <LeadDataCRC32>2258326837</LeadDataCRC32>
         <WaveFormData>
+v/6//r/+v/4//j/+P/4//b/9v/2//b/9v/2//b/9v/4//j/+P/4//f/9v/1//T/9v/2
//b/9v/4//j/+P/4//r/+v/6//r/+P/4//j/+P/4//j/+P/4//r/+v/6//r/+v/6//r/
+v/8//z//P/8//7//v/+//7//f/8//v/+v/7//z//f/+//z//P/8//z//f/+////AAAC
AAIAAgACAAAAAAAAAAAAAwAEAAUABgAGAAYABgAGAAgACAAIAAgACQAKAAsADAAOAA4A
DgAOABAAEAAQABAAEAAQABAAEAAQABAAEAAQABIAEgASABIADwAOAA0ADAAOAA4ADgAO
AAsACgAJAAgACAAIAAgACAAGAAQAAgAAAAAAAAAAAAAA/v/+//7//v/9//z/+//6//r/
+v/6//r/+P/4//j/+P/4//j/+P/4//j/+P/4//j/+P/4//j/+P/4//j/+P/4//n/+v/7
//z/+//6//n/+P/4//j/+P/4//r/+v/6//r/+v/6//r/+v/4//j/+P/4//r/+v/6//r/
+P/4//j/+P/4//j/+P/4//r/+v/6//r/+P/4//j/+P/6//r/+v/6//r/+v/6//r/+v/6
//r/+v/6//r/+v/6//r/+v/6//r/+v/6//r/+v/4//j/+P/4//j/+P/4//j/+v/6//r/
+v/4//j/+P/4//j/+P/4//j/+P/4//j/+P/4//j/+P/4//b/9v/2//b/+P/4//j/+P/4
//j/+P/4//b/9v/2//b/9v/2//b/9v/4//j/+P/4//b/9v/2//b/+P/4//j/+P/4//j/
+P/4//b/9v/2//b/+P/4//j/+P/4//j/+P/4//r/+v/6//n/+P/4//f/9v/2//b/9v/2
//n/+f/5//r/+v/6//v/+//8//z//P/8//z//P/8//v/+f/8//z//P///wEAAgAEAAUA
BgAGAAcACQAHAAcACAAIAAgABwAGAAQABQAFAAQAAwADAAMAAwAEAAMAAwD///v/+f/4
//f/9f/1//X/9P/2//b/9v/1//X/9f/1//X/8//z//P/8f/z//T/9P/0//T/9P/0//T/
8P/y//T/9f/4//f/+f8AAAwAHAApADgASwBeAHIAiACRAJEAjACCAHYAaABSADgAJAAZ
ABMAEwARAAsABgAHAAUAAAD9//v/+P/6//z/+v/3//n/+P/z//P/9P/2//f/9f/z//X/
9f/1//T/9P/1//j/+P/4//j/9v/z//X/9f/2//b/9//3//j/+P/3//f/9v/3//f/9f/5
//n/+f/5//n/+f/4//j/+v/6//r/+v/4//r/+v/5//n/+//7//r/+P/7//z//P/7//v/
/P/9//////8AAAEAAAD///7//v8AAAAAAAAAAAMABAAEAAYABAAGAAYABgAGAAYACAAK
AAgACAAIAAkACAAKAAoACgALAAwADgAQABAAEAATABMAEwASABIAEgAQAA8ADwAPAA8A
EAAQABAAEQARABEADwANAA0ADgAOAAwACgAIAAgACgAKAAcABgAGAAUAAgABAAEAAQAB
AAAA/P/8//v/+//7//v/+//7//v/+//6//r/+v/6//r/+f/5//r/+v/4//j/+f/5//j/
9//3//j/+P/3//f/9v/2//j/+P/4//n/+f/4//j/+f/5//j/+P/5//f/9//4//j/+P/4
//j/+P/4//j/+P/4//j/+P/4//n/+//6//r/+//5//f/9//4//b/9//4//n/+//7//v/
+//7//r/+v/6//j/+P/4//n/+f/5//n/+P/5//n/+f/6//n/+f/5//j/9v/3//j/+P/4
//j/+v/3//n/+f/5//n/+P/4//n/+f/2//b/9//3//X/9f/3//f/+f/4//j/+P/2//b/
9v/2//j/+P/4//j/9//3//X/9//3//b/9v/2//n/+f/4//j/+P/4//b/9v/3//f/9v/1
//f/+P/5//r/9//3//j/+P/4//j/+P/2//X/9//0//b/9v/2//b/9//3//j/+P/4//j/
+P/4//j/+f/5//n/+P/4//j/+f/7//z//P/8//7//v/+//7//P/7//3//P/+////AQAC
AAQABQAGAAYACAAJAAgACQAJAAgABwAFAAYABgAHAAcABAADAAMAAwAFAAQAAwADAP//
/f/7//r/+P/3//b/9f/1//b/9//4//X/9f/1//X/9//3//f/9//z//P/9P/0//T/9P/0
//T/9P/2//j/+P/3//b/+f/9/wAACgAYACMAMABDAFYAagB8AIsAkwCSAIYAegBsAFgA
PAAgABUAFwAZABEADQAKAAcAAwAAAPv//f/8//z//P/8//v/+//6//3/+v/6//v/+//5
//f/+f/5//n/+P/4//n//P/8//z//P/6//f/+f/5//r/+v/7//v//P/8//v/+//6//v/
+//5//v/+//7//v//f/9//z//P/6//r/+v/6//z//v/+//3/+//9//3//P/9/wEAAwAE
AP7//f/9//3//v///wEAAwABAAEAAQACAAMABAAFAAYABgAGAAUABgAJAAwADQAOAAsA
CgALAAwADgAOAA4ADwAQABIAEgASABIAEgATABQAFAAUABcAFwAZABgAGAAYABcAFQAU
ABMAFAAWABcAGAAVABUAFQATABMAEwAUABQAEAAOAAwADAAMAAwACQAIAAoACQAGAAUA
BQAFAAUABAAAAAAA//////z/+//6//n//P/9//3//v/8//z//P/7//v//P/8//r//P/9
//3//P/5//n/+v/6//v/+//6//r/+v/6//r/+//9//z//P/9//v/+v/6//v//f/9//7/
/v/+//7//v/+//7//v/+//7//v/+//7///////7//v///wEA/////wAA///////////+
//3//P/7//7//v///wAA/v/+//7////////////+//v/+//7//z//f/9//3//P/+////
AAAAAP7//v8AAP3//f/9//3//f/8//z//f/9//z//P/9//3/+//7//3//f/9//z//P/8
//7//v/+//7//P/8//z//P/9//3/+//9//v/+v/6//r/+//7//r/+v/7//z/+//8//z/
/f/9//3//v/+//7//v/7//v//P/8//7//P/+//7//v/+//v/+//8//z//P/8//z//P/+
//////////7//v/+////AQACAAIAAgABAAAA///+//////8CAAIAAgADAAUABgAIAAkA
CgAKAAkACQAHAAcACAAIAAgABwAIAAgACQAJAAgABwAHAAcABwAGAAUABQABAP///f/8
//n/+f/5//n/+v/6//r/+v/5//n/+f/5//f/9//3//f/9v/3//n/+v/4//j/+P/4//j/
+P/6//z///8AAP3//f8KABYAIAArADoASwBeAHYAhgCNAI0AhgB4AGoAXABGACoAHAAV
ABEAEQARAA0ACAAHAAUABAADAAUAAgD+//7/AAD9////AgD///3//P/8//v//f/7//3/
/f/9//z//P/9//z//P/8//z//v/7//3//f/+//7///////7//v/9//3//v///////f//
///////////////+//7/AAAAAAAAAAAAAAIAAgABAP//AQABAAAAAgAFAAYABgADAAMA
BAAFAAcABwAIAAkACAAHAAYABgAGAAYABgAGAAcACAAIAAoACgAMAAwADAAMAAwADgAQ
ABIAEgASABMAFAAWABYAFgAWABYAFwAYABYAFgAZABkAGQAYABgAGAAWABUAFQAVABYA
GAAZABoAFwAXABcAFQATABMAFAAUABIAEAAOAA4ADgAOAAsACgAIAAcABAADAAMAAwAD
AAIAAgACAAEAAQD9//3//f/9//3//f/8//z//v/+//7//f/9//7//v/8//r/+//7//r/
+//7//z//P/7//v/+v/6//r/+v/6//v/+//6//r/+//7//r/+v/7//3//f/+//7//P/8
//z//P/+//7//v/+/wAAAAAAAAEAAAD+//3//f////3//f/+//z//f/+/////f/9//3/
/f////7//v/+//7//v/+/////////////v/9//3//f/+//3//f/9//z/+v/7//z//P/7
//z////9//3//f/9//3//P/8//3//f/8//z//f/9//v/+//9//3/+//6//r/+v/7//z/
/f/+//3//P/7//r//P/9//z///////7//v/+//7//f/7//r//P/8//r/+v/8//3//f/9
//v/+v/5//j/+v/7//3//v/8//z//P/6//z/+//6//n/+v/5//z//P/8//z//P/5//n/
+v/6//z//P/8//z/+v/7//v/+//+//7//v////3//v/+//7//v/+//7//v//////AgAC
AAAAAQADAAQABAAFAAYABgAJAAkABwAHAAgACAAIAAcACAAIAAkACQAIAAcABwAHAAcA
BgAFAAUAAQD///3//P/5//n/+f/5//r/+v/6//r/9//3//f/9//5//n/+f/5//f/9//4
//j/+v/6//r/+v/2//L/9P/4//v//P///wMACAAQAB4ALwBEAFkAagB8AIoAkwCTAIoA
fgB0AGQASgAwAB4AFwATABMAFQARAAgABwAJAAYA///9/wAAAgAAAP7/+//3//r//f/7
//r/+v/5//n/9//5//n/+f/4//j/+f/7//z//f/+//3/+f/6//n/+v/6//v/+//8//z/
+//7//r/+//7//n/+//7//v/+////////v/+/wAAAAAAAAAA//8AAP///f///wEAAQAA
AP//AQABAAAA/////wAAAQADAAMABAAFAAUABQAFAAYABAAEAAQABAAHAAgACAAKAAkA
CgAJAAgACQAKAA0AEAAPAA4ADQANAA4AEAAQABAAEgASABMAFAAUABQAFwAXABUAFAAU
ABQAFQAVABYAFwAVABYAFgAWABUAFQAVABMAEQARABIAEgASABAADgAOAA4ADgALAAoA
CgAJAAYABQAFAAUABQAEAAIAAgABAAEA/f/9//3//f/+//////8AAP7//v/+//3/+//8
//z/+v/7//3//v/+//3//f/+//7//f/9//z//P/8//z//P/9/////v/+/////f/8//z/
/f/9//3//v/+/wAAAAAAAAAAAAAAAAAAAAD+//7//v///////v/+///////9//3//v/+
////AAABAAEAAQABAAEA///+//7//v8AAAAAAAABAAEAAQABAAAA/f/9//3//v8BAAEA
AQAAAP////////7//f/+/wEA///9//3//f/9//z//P/9//3//P/8//3//f/9//3/////
//3//P/8//z//v/+//7//v/+//7//v/+///////9///////+//7//v/9//3//P/8//r/
+v/4//j/+//9//7////+//7//v/+//v/+//8//z//v/+//7//P/9//3//f/9//7/////
/wAA///+//3//P/9//3//v/+//z//P/8//z/+v/7//v/+//+//7//v//////AAAAAAAA
/v/+//7//v/7//v//v/+////AQAEAAYACAAJAAoACgALAAsACQAJAAwADAAMAAsABwAG
AAYABQAGAAcACQALAAgABgAEAAMAAAD///7//v/7//v/+//7//r/+v/6//r/9//3//f/
9//5//n/+f/5//f/9//4//j/9//2//X/9P/2//T/8v/0//f/9v/7////AgAIABgAJwA4
AEcAWABsAIQAkwCZAJYAigCAAHIAXgBGADAAIQAXABcAGQAVAAwACQALAAQA/f8BAAIA
/P/4//r/+f/7//z/+f/2//b/9//3//n/9//5//n/9//2//b/9//4//j/+P/4//b/8//1
//X/9v/2//f/9//3//j/+P/5//n/+f/4//X/+f/5//n/+f/7//v/+v/6//n/+P/3//b/
9//6//v/+//9///////+//3///////7//P/9////AQAAAP///////////////wAAAQAC
AAMABAAEAAQAAwAEAAIABAAEAAQABgAGAAgACgAKAAoACgALAA4AEAAQABAADwAOAA4A
DgAPABAAFAAVABUAFAAUABQAEgARABEAEQARABIAEgASABEAEQARAA8ADQANAA4ADgAO
AAwACgAKAAoACgAHAAYABgAFAAIAAQD////////+//7//v/9//3/+//7//v/+//5//n/
+P/4//j/+P/4//f/+f/6//r/+P/4//n/+f/4//f/9//4//j/+//7//r/+v/5//j/9//3
//n/+P/4//n/+f/4//j/+f/4//f/9//2//f/+P/5//r/+f/4//f/9v/4//j/+P/5//v/
+v/6//v/+//5//n/+v/6//v//P/9//v/+f/3//X/+P/4//n/+v/6//r/+v/7//n/+f/5
//j/+f/5//n/+v/6//n/+P/2//j/+f/6//r/+P/4//r/9//5//n/+f/5//r/+v/7//v/
+P/4//n/+f/3//f/+f/5//f/9v/2//b/+P/4//j/+P/4//j/+P/4//f/9//1//f/+f/4
//j/+P/3//f/9v/2//f/+P/3//j/+f/5//j/9//2//b/9v/2//f/9//4//j/+P/4//T/
9v/2//b/9v/2//f/+f/6//j/+P/4//j/+P/5//n/+f/4//j/+P/5//n/+v/6//r//P/8
//z//P/7//v//v/+//z//f///wAABAAFAAYABgAHAAcABQAFAAQABAAEAAMAAwAEAAYA
BwAFAAMAAgABAAMAAgABAAEA+//5//f/9v/3//f/9//3//T/9P/0//T/9f/1//X/9f/z
//P/8//z//P/8//0//T/9P/0//T/9P/0//T/9v/8//f/9P/9/wMABgAQACAAMQBGAFUA
YgB0AIQAiQCDAHoAbgBgAE4AMgAcABQADwALAAkACQALAAYA//8BAAYA///5//j/+v/6
//j/9f/5//7/9//2//b/9//3//n/9//5//n/9//2//b/9//4//j/+P/4//n/9//6//v/
+//6//r/+f/4//j/9//3//r/+//7//n/+f/5//n/+f/5//n/+P/4//v//P/9//7//f/+
//3/+//9///////+//7/AQACAAIA/////wAAAQD/////AAABAAMAAwADAAQABAAEAAQA
BAADAAQABAAGAAgACgAKAAoACgAKAAwADgAOAA4ADgAPAA4AEAAQABAAEgASABMAFAAU
ABQAFwAXABUAFAAUABQAFgAVABUAFQATABQAFAAUABMAEwATABEADwAPABAAEAAOAAwA
CgAKAAoACgAHAAYABQADAP///f/+////AAAAAP7//v/9//3/+f/5//n/+f/7//v/+v/6
//j/+P/4//f/+f/6//r/+P/5//v//P/8//n/9//2//T/9//3//b/9v/4//j/+P/5//f/
9v/2//f/+f/4//j/+f/3//f/+P/4//n/+v/7//z/+v/6//r/+v/4//j/+P/5//v/+v/6
//v/+f/3//f/+P/4//n/+v/7//v/+//7//v/+f/4//j/+P/4//j/+P/5//v/+//7//r/
+f/5//n/+v/5//n/+f/4//j/+f/6//r/9v/2//j/9f/2//f/+P/5//b/9v/3//f/9//4
//r/+//3//f/+f/5//f/9v/2//b/+P/4//j/+P/4//j/+P/4//f/9//1//f/9//2//b/
9v/3//f/9v/2//j/+P/2//b/+P/5//n/+f/4//j/+P/4//n/8f/0//b/9v/2//b/9v/3
//n/+v/5//j/9//2//j/+f/5//n//P/8//z//f/7//z//P/8//z//P/8//z/+//7//7/
/v/8//3///8AAAQABQAGAAYABwAHAAUABQAEAAQABAADAAMABAAGAAcABQADAAIAAQAD
AAIAAQABAP3/+//5//j/9//3//f/9//0//T/9P/0//P/8//z//P/8//z//P/8//z//P/
9P/0//L/8v/y//L/9P/2//b/9P/3//j//f8BAAgAEgAcAC8ARgBXAGYAeACGAIkAhQB+
AHQAZABOADQAHgASABEAEQANAAsACwAGAAMAAwACAPv/9//2//j//P/8//v//f/4//H/
8//0//b/9//3//X/9//3//f/9v/2//f/9v/2//b/9v/4//X/9//3//j/+P/5//n/9//2
//T/8//1//f/+P/3//n/+f/5//n/+f/5//j/+P/4//j/+P/4//r//P/8//v//f//////
/v/9///////+//3//f/+/////f/9//7///8BAAEAAQACAAIAAgACAAIAAwAEAAQABgAE
AAYABgAGAAYABgAIAAoACgAKAAoACwAMAA4ADgAOAA4ADgAPABAAEgASABUAFQAVABQA
FAAUABIAEQARABEAEQASABIAEgATABMAEwARAA8ADwAQABAADAAKAAgACAAIAAgABQAE
AAQAAwAAAP///////////v/8//z/+//7//n/+f/5//n/+//7//r/+v/6//r/+v/5//f/
+P/4//b/9P/1//X/9P/1//X/9v/2//f/9//2//b/9v/2//b/9//3//b/9v/3//f/9v/2
//f/+f/5//r/+v/5//j/9//2//b/9v/2//b/+P/4//j/+f/5//j/+P/5//n/9//3//j/
9v/3//j/+f/5//n/+f/5//n/+P/4//j/+v/6//r/+//5//n/+f/4//f/9//3//j/+f/5
//n/+P/4//n/+v/6//b/9v/4//X/9//3//f/9//2//b/9//3//b/9v/3//f/9f/1//f/
9//1//T/9P/0//T/9P/0//T/9f/2//f/+P/3//f/9f/3//f/9v/2//b/9f/1//T/9P/2
//b/9P/0//T/9f/1//X/9v/2//b/9v/z//P/9P/0//L/8v/y//D/9//4//j/+P/4//j/
9//3//j/+P/2//b/9v/2//b/9//3//f/+v/6//r/+//5//r/+v/6//r/+v/6//r/9//3
//r/+v/7//3/AAACAAIAAwAEAAQABwAHAAUABQAGAAYABgAFAAIAAgADAAMABAADAAMA
AwACAAAA/v/9//r/+f/4//j/9//3//f/9//2//b/9v/2//P/8//z//P/8//z//P/8//x
//H/8v/y//L/8v/y//L/8v/0//b/9v/1//L/+f///wIAFAAmADMAQgBVAGoAfgCQAJUA
jQCGAHwAbABYAEAAJgAYABMADwANAA8ADwAIAAMAAQD+/wEAAQD4//D/9P/8//v/9//2
//H/8v/y//P/8//0//P/9v/3//X/9P/0//X/9v/2//b/9v/2//P/9f/1//b/9v/3//f/
9v/2//X/9f/4//n/+f/3//f/9//3//f/+f/5//j/+P/4//j/+P/4//r//P/8//v/+f/7
//v/+v/8////AAAAAPv/+//8//3//f/9//7///////////8AAAAAAAAAAAAA//8AAAAA
AgAEAAYABgAGAAYABgAIAAoADAAMAAwADQAMAA4ADgAOAA4ADgAPABAADgAOABEAEQAT
ABIAEgASABQAEwATABMAEQASABIAEgARABEAEQAPAA0ADQAOAA4ADAAKAAgACAAKAAoA
BwAGAAUAAwD///3//v///wAAAAD+//7//f/9//v/+//7//v/+//7//r/+v/4//j/+P/3
//f/+P/4//b/+P/5//n/+P/3//f/+P/4//f/9//2//b/9v/2//b/9//3//b/9v/3//n/
+P/4//n/+f/5//r/+v/4//j/+P/4//j/+P/4//j/+v/6//r/+//5//j/+P/5//n/9//3
//j/+P/5//r/+//7//v/+//7//r/+P/3//b/+f/6//v//f/8//v/+v/4//n/+f/5//r/
+v/5//j/9v/4//n/+v/6//r/+v/8//n/9//3//f/9//2//b/9//3//b/9v/3//f/9//3
//n/+f/3//b/9v/2//j/+P/4//j/9v/2//b/9v/3//f/9f/3//j/+P/5//r/+v/5//f/
9v/2//b/9P/0//b/9//3//f/+P/4//j/+P/3//f/+P/4//L/9v/4//j/9v/2//b/9v/1
//X/9v/2//j/+P/4//j/+P/5//n/+f/4//j/+P/5//z//v///wAA/v/8//r/+P/4//n/
/f/+//7///8BAAIABgAHAAgACAAIAAcABAADAAQABAAEAAMABAAEAAUABQACAAEAAQAB
AAMAAgABAAEA+//5//f/9v/3//f/9//3//T/9P/0//T/9f/1//X/9f/3//f/9//3//X/
9f/2//b/9P/0//T/9P/y//L/9P/0//X/+v/9//3/CAAWACQAMQBAAFEAaAB+AIQAhwCH
AIAAdABkAE4ANAAgABQAEQARAA8ACQAHAAIAAQADAAIA///9//j/+v/+//7/+f/3//L/
9f/3//j/+v/7//r/9//4//f/+f/4//j/+f/4//j/+P/4//r/9//5//n/+v/6//v/+//4
//j/9//3//j/+f/5//f/+f/5//n/+f/9//3//P/8//z//P/8//z/+v/8//z/+//7//3/
/f/8//z///8AAAAA/////wAAAQAAAP///////wEAAwAFAAgABwAGAAUABAAFAAYABgAI
AAgACgAKAAoACQAIAAkACgAKAAoACgALAA0AEAARABIAEAAQABEAEgAUABQAFwAXABUA
FAAUABQAEgARABEAEQASABQAFQAWABQAEwASAA8ADwAPABAAEAANAAoABwAGAAcACAAG
AAYABAADAAAA//8BAAEAAQAAAP3//P/6//n/+f/7//3////9//v/+P/2//b/9v/2//X/
9//4//j/9v/2//f/9//2//P/8//0//T/9v/3//f/+P/6//r/+v/7//n/+P/4//n/9//2
//b/9//3//f/+P/4//j/+P/4//j/+P/4//j/+P/6//r/+v/7//n/+P/4//n//P/7//z/
/v/8//v/+v/5//n/+f/5//n/+//6//r/+v/6//r/+v/7//n/9//1//L/9P/1//b/+P/8
//3//v/+//v/+//7//r/+P/4//r/9//3//f/9//3//f/+P/6//v/+f/4//j/9//1//X/
9//3//j/+P/5//r/+f/4//f/9v/2//b/9v/2//n/+f/3//n/9//2//b/9v/5//n/+P/4
//b/9v/0//T/+P/5//n/+f/3//b/9f/0//f/9v/2//b/9v/2//f/9//4//j/+P/4//j/
+P/2//f/9//3//r/+v/6//v/+P/4//f/9v/5//r/+//8//v/+//+//7//f/9//7//v8D
AAUABwAIAAYABQACAAEABAAEAAQAAwACAAIAAwADAAQAAwADAAMAAgAAAP7//f/5//f/
9f/0//X/9f/1//X/8v/y//L/8v/z//P/8//z//P/8//z//P/8f/x//L/8v/y//L/8v/y
//T/8P/u//T/9//4//v/AQAIABIAJAA5AEgAVQBqAH4AiACHAIEAdgBuAGAARAAqABwA
EgALAA0ADQALAAcAAgABAAEA/v/7//n/+P/6//j/9v/3//f/9v/3//T/9P/1//X/9//1
//f/9//3//b/9v/3//b/9v/2//b/9v/z//X/9f/4//j/+f/5//b/9v/1//X/+P/5//n/
9//6//v//P/9//3/+//4//b/+P/4//j/+P/4//r/+v/5//v//f/9//z//P///wAAAAD9
//3//v///wEAAQACAAMAAgABAAAAAAAAAAAAAAAAAAMABAAEAAYABgAIAAgACAAKAAoA
DAAOAA0ADAALAAsADwASABMAFAATABIAEgASABAAEAATABMAFAAUABUAFgAUABMAEwAT
ABMAFAAUABQAFQAVABUAEwAPAA8AEAAQAAwACgAIAAgACAAIAAUABAAGAAUAAgABAAAA
///+//z/+//8//z//f/9//3//f/9//r/+f/3//b/9//4//n/+f/5//r/+v/4//j/+f/5
//j/9//3//j/+P/5//n/+P/4//j/+P/4//n/+f/4//j/+f/7//r/+v/7//r/+f/5//j/
+v/6//r/+v/6//r/+v/6//r/+v/6//v/+f/4//j/+f/7//n/+f/6//n/+f/5//n/+v/7
//z//f/6//j/9//2//j/+P/4//n/+f/5//n/+P/5//n/+f/6//v/+//7//r/+v/7//z/
/P/8//z//v/7//n/+f/5//n/9v/2//f/9//4//j/+f/5//f/9//5//n/9//2//b/9v/3
//j/+f/6//j/+P/4//j/+//7//n/+//4//b/9f/0//b/9//3//j/+v/6//j/+P/5//n/
+P/3//f/+P/5//r/9//3//j/+P/6//r/+v/4//n/+f/5//n/+v/4//b/9v/2//b/9//3
//j/+P/2//b/9v/2//f/+f/6//v//P/8//z//f/9//7//v/+//z//P/8//z/+//7//7/
/v8AAAEAAwAEAAQABQAGAAYACQAJAAcABwAIAAgACAAHAAQABAAFAAUABwAHAAgACQAH
AAQAAQD///3/+//5//j/9//3//f/9//4//j/+P/4//f/9//3//f/9v/1//T/8//z//P/
9P/0//L/8v/y//L/9P/6//b/9P/5//7//////wgAGAAoADUARABVAGgAfACMAJEAkQCK
AHoAagBYAEAAKAAaABcAFwAXABEACQAGAAcABQACAPv/+//8//r/+v/8//n/+f/6//n/
9v/2//f/9//3//X/9//3//f/9v/2//f/9v/2//b/9v/3//X/+P/5//j/+P/5//n/+P/4
//f/9//6//v/+//5//r/+f/4//f/+v/7//v//P/6//r/+v/6//z//v/+//3//f//////
/v/8////AAAAAP////8AAAEA/////wAAAQADAAMAAwAEAAIAAgACAAIABQAGAAYACAAI
AAoACgAKAAoACgAMAA4ADAAMAAwADQAOABAAEAAQABIAEgATABQAEgASABUAFQAVABQA
FAAUABYAFQAVABUAFQAWABYAFgATABMAEwARABAAEQATABQAEAAOAAwADAAKAAoABwAG
AAcABwAFAAUABQAFAAUABAAAAAAA/////////////////f/9//z//P/8//z//P/7//v/
/P/8//r//P/9//3//P/5//n/+v/6//n/+f/4//j/+f/6//v//f/9//z//P/9//v/+v/6
//v/+//7//z//P/6//r/+v/6//v//P/9//7//P/8//z//f/+//7///8BAP//+//5//j/
AAD//w==
         </WaveFormData>
      </LeadData>
      <LeadData>
         <LeadByteCountTotal>10000</LeadByteCountTotal>
         <LeadTimeOffset>0</LeadTimeOffset>
         <LeadSampleCountTotal>5000</LeadSampleCountTotal>
         <LeadAmplitudeUnitsPerBit>4.88</LeadAmplitudeUnitsPerBit>
         <LeadAmplitudeUnits>��V</LeadAmplitudeUnits>
         <LeadHighLimit>2147483647</LeadHighLimit>
         <LeadLowLimit>268435456</LeadLowLimit>
         <LeadID>II</LeadID>
         <LeadOffsetFirstSample>0</LeadOffsetFirstSample>
         <FirstSampleBaseline>0</FirstSampleBaseline>
         <LeadSampleSize>2</LeadSampleSize>
         <LeadOff>FALSE</LeadOff>
         <BaselineSway>FALSE</BaselineSway>
         <ExcessiveACNoise>FALSE</ExcessiveACNoise>
         <MuscleNoise>FALSE</MuscleNoise>
         <LeadDataCRC32>3117732588</LeadDataCRC32>
         <WaveFormData>
AgACAAIAAgD+//r/9v/y//D/8P/w//D/7f/s/+v/6v/r/+z/7f/u/+v/6v/p/+j/6f/q
/+v/7P/s/+z/7P/s/+z/7P/s/+z/7P/s/+z/7P/s/+z/7P/s/+7/7v/u/+7/8P/w//D/
8P/y//L/8v/y//T/9P/0//T/8v/y//L/8v/z//T/9f/2//b/9v/2//b/+f/6//v//P/+
//7//v/+/wAAAAAAAAAAAQACAAMABAAFAAYABwAIAAoACgAKAAoADQAOAA8AEAASABIA
EgASABQAFAAUABQAFAAUABQAFAAUABQAFAAUABQAFAAUABQAEwASABEAEAAOAA4ADgAO
AAwACgAIAAYABAAEAAQABAABAAAA///+//3//P/7//r/+P/4//j/+P/1//T/8//y//D/
8P/w//D/8P/w//D/8P/y//L/8v/y//D/8P/w//D/8v/y//L/8v/w//D/8P/w//H/8v/z
//T/8//y//H/8P/y//L/8v/y//L/8v/y//L/9P/0//T/9P/0//T/9P/0//T/9P/0//T/
9P/0//T/9P/0//T/9P/0//b/9v/2//b/9P/0//T/9P/0//T/9P/0//T/9P/0//T/9v/2
//b/9v/0//T/9P/0//L/8v/y//L/8v/y//L/8v/y//L/8v/y//L/8v/y//L/9P/0//T/
9P/y//L/8v/y//D/8P/w//D/8v/y//L/8v/w//D/8P/w//D/8P/w//D/8v/y//L/8v/y
//L/8v/y//D/8P/w//D/8P/w//D/8P/w//D/8P/w//L/8v/y//L/8v/y//L/8v/y//L/
8v/y//D/8P/w//D/8v/y//L/8v/w//D/8P/w//L/8v/y//L/8f/x//H/8v/x//H/8//0
//j/+f/5//n//P/8//z//v8AAAAAAQACAAAAAAAAAAEAAAABAAQABAAHAA0AEQAUABMA
FgAXABcAFQAUABQAFAAXABcAFgAVABEAEAAOAAoABAACAAAA/v/8//3//f/7//b/9f/z
//H/7v/t/+3/7P/s/+3/7v/t/+v/6f/o/+j/5v/n/+f/5//o/+j/6P/n/+f/6P/o/+b/
5v/n/+r/7f/z//r/BQASAB4ALAA1AD0AUABtAJEAtADKANAAzAC4AJQAZwA7ACMAHgAb
ABAADAASABQAEgAUABYAGAATAAsABQAFAAMA/f/2//X/8//s/+v/6//r/+v/7f/t/+3/
7f/t/+v/6//s/+//7//v/+//7f/q/+n/6f/p/+v/6//r/+z/7P/s/+3/7P/s/+z/7P/s
/+3/7v/u/+//7//v/+//8v/y//L/8v/z//T/9P/y//T/9v/2//b/8//1//X/9P/1//b/
9//4//v/+//8//3/+//8//3//v/9//3//f///wAAAQAEAAUABwAJAAkACQAIAAgADQAN
AA0ADgAOABAADwAQABAAEQAUABQAFQAVABQAFAAVABUAFgAWABcAFwAUABMAEgARABMA
EwATABMAEwATABMAEQAPAA8ADgAOAA0ACwAJAAkACQAIAAUABQACAP///f/9//3//f/9
//v/+v/5//j/9//4//f/9//3//f/9v/1//X/9f/2//b/9f/0//T/9P/0//L/8//z//L/
8//z//P/9P/0//T/9P/0//L/8v/z//P/8//y//L/8//1//T/9P/1//X/9f/2//b/9P/0
//X/9f/1//X/9f/1//X/9P/0//X/9f/1//X/9v/4//b/9f/1//P/8//z//P/9f/2//b/
9v/4//T/9P/0//T/9P/0//T/8//y//H/8P/z//P/9P/2//X/9P/y//H/7//v//H/8f/x
//H/8v/y//T/9P/0//L/8v/z//T/9P/y//L/8v/y/+//7//w//D/8f/w//H/8v/x//H/
8f/x//L/8v/w//D/8f/x/+//8f/x/+//7//v//D/8P/x//H/7//w//D/7//v//D/8f/x
//P/8//z//P/8P/w//L/8v/w//D/8P/w//D/7//w//L/8v/y//L/8v/x//H/8f/y//P/
8//1//b/+P/5//n/9//6//r/+v/+//7//v///wIAAgACAAIAAQACAAMABgAHAAoAEAAU
ABUAFQAXABcAGAAXABcAGAAXABcAFgAUABUAEwASABAACgAGAAQAAgACAP/////+//3/
+v/5//f/8//y//H/8f/y//H/8f/x/+//7//t/+z/6//q/+r/6f/p/+j/6P/o/+n/6f/q
/+r/7P/s/+//8P/v//H/+v8FABAAHAAoADMAOwBIAGMAhQCiALwAzADKALgAmABrAD0A
IQAcABsAFAAMAAoADAAOABAAEgASABEADwANAAkABQD///r/+f/7//z/9//1//P/8f/v
/+//7//v//H/7//v//D/8//z//P/8//w/+7/7v/v/+//8f/x//H/8P/w//D/8f/y//L/
8v/y//L/8//0//T/9//3//f/9//2//b/9v/2//n/+v/6//j/+P/6//r/+v/7////AQAC
AAEAAAD///7/AAABAAMABQACAAIAAgACAAQABQAGAAkABwAHAAkACQAMAA8AEAARABEA
EAAUABMAFQAWABYAGAAXABgAGAAZABwAHAAdAB0AHAAcAB0AHQAcABwAHQAdABsAGwAb
ABsAHAAdAB4AHwAbABsAGwAZABcAFwAWABYAEwARAA8ADwAPAA4ACwALAAoABwAFAAUA
BQAFAAUAAwAEAAMAAgABAP3/+//6//n/+//8//3////+//7//f/7//r/+v/6//r/+v/7
//v/+v/5//n/+f/6//r/+v/6//r/+v/6//v/+//7//r/+v/7//j/9v/1//X/9//5//z/
/v8AAAAAAQABAAEAAQABAAEA/v/8//v/+//8//3//v8AAAIAAAD////////////////+
//7//f/8/wEA/v///wAA/v/+//7//v8AAAAAAAAAAP///f/8//z/+v/6//n/+f/7//3/
AQADAAAA//////7//P/8//z/+v/6//v//P/8//r/+v/6//r/+//7//z//P/+//z//P/8
//v/+//7//v/+v/6//j/+P/7//v/+f/7//r/9//2//X/9v/2//f/9//3//j/+P/3//f/
+P/5//n/+f/5//n/+f/3//b/9//2//j/9v/3//j/+f/6//j/9//3//f/+P/5//n/+//+
/wAAAQABAP//AgACAAIABgAGAAYABwAHAAYABQAEAAYACAAKAA4AEAASABcAGgAaABsA
HgAfAB0AGwAaABoAHAAdAB0AHAAdABsAGgAYABIADgAMAAoACAAFAAUABAD///z/+//5
//f/9v/1//X/9P/z//P/8//x//H/7//u//D/8P/x//H/7//u/+7/7v/v/+//8P/w/+z/
7P/t//D/9//7//7/CQAcACgAMgA9AEkAWAB3AJ0AugDKANAAxgCqAIIAVwAxACEAIgAb
AA4AEAAUABYAFgAWABoAGgAVABMADwAHAAUAAwD8//v/+f/2//P/8//z//P/8f/x//H/
8f/y//H/8v/0//L/8f/w/+//8P/u/+7/7//x//P/8//z//L/8v/y//P/9P/0//T/9P/0
//X/9v/2//X/9f/1//X/9v/2//b/9v/3//j/+P/2//j/+v/6//r/+////wEAAgABAAAA
///+/wEAAQACAAMAAQACAAMABAAFAAUABQAHAAcABwAJAAkADQAPAA8ADwAOAA4AEwAT
ABMAFAAUABYAFwAYABgAGQAaABoAGwAbAB4AHgAfAB8AHAAcAB0AHQAbABsAGwAbABsA
GwAbABsAGQAZABkAFwAVABUAFAAUABMAEQAPAA8ADQAMAAkACQAGAAMAAQABAAEAAQAB
AP/////////////8//v/+//7//v/+v/5//n/+f/6//r/+f/4//j/+P/4//b/9//3//b/
9v/3//j/+v/6//r/+v/6//z//P/9//3//P/6//n/+f/5//j/+P/5//r/+//9//7//f/8
//z/+//5//n/+f/5//r/+v/7//3/+//7//v//P/+//z/+//7//3//f/9//3/+//8//z/
/P////z//f/+//7//v/+//7//v/+//7//v/8//v/+//8//z//P/7//v/+//7//3//f/+
//3//f/8//7//v/+//z//P/9//7//v/8//z//P/8//v/+//8//z/+v/4//j/+P/6//v/
/P/9//3//P/5//j/+//7//n/+//9//v/+//7//v/+v/6//n/+//8//z/+//7//z//f/9
//z/+//6//n/+f/6//3//v/6//r/+v/6//r/+//8//z/+P/5//z//P/8//z//P/8//v/
+//7//7//////wEAAQACAAIAAQACAAYABwAIAAgACAAIAAkACgAKAAoACgALAAwADQAQ
ABAAEgAXABoAGgAbAB4AHwAhAB8AHgAeAB4AHwAfAB4AGwAZABgAFgAUABAADgAMAAwA
CQAJAAgABQACAAEA///6//j/9v/1//b/9f/1//X/9f/1//P/8v/0//T/9f/1//X/9P/0
//T/8//z//T/9P/w/+z/8f/2//n//f8KABcAIAAqADQAQQBTAGoAiQCrAMgA2gDcANIA
tgCOAF0ANwAnACYAHQAUABYAHAAeABwAHAAiACAAFwARABEAEQALAAUA/v/5//n/+v/2
//X/9P/z//P/8//z//P/9P/z//T/9v/5//n/+f/5//f/9P/z//P/8//1//X/9f/1//b/
9//5//j/+P/4//j/9v/3//j/+P/7//v/+//7//z//P/8//z/+//8//z/+v/+/wAAAAAA
AP//AQABAAAAAQACAAMABAAHAAcACAAJAAcACAAJAAoACwALAAsADQANAA0ADwAPAA8A
EQARABEAEwAUABoAGwAaABoAGQAaABkAGgAaABsAHgAeAB8AHwAgACAAIQAhACAAIAAh
ACEAIQAhACEAIQAhACEAIQAhAB4AHQAcABkAGQAZABgAGAAWABUAFAAVABMAEgAPAA8A
DAAJAAcABwAHAAcABwAFAAYABQAEAAMAAAD///////8BAAAA////////AAAAAP///P/8
//z//P/8//3//f/8//3//f/9//7//v/+//7//v/+//7///////3//P/8//3////+//7/
///9//3//v/+/wAAAAABAAEAAQABAAEAAQABAAAAAAABAP///////wAAAgAAAP//////
////////////AAAAAAAAAgD+//7//v/+//7//v/+/wAAAAAAAAAA///9//z//P/+//7/
/f/9//v/+//9//3//f/9//7//v/+//7//v/8//r/+//8//z//P/8//z//P/9//3//v/+
//3/+v/5//j/+//7//v/+//6//r/+P/4//v/+//5//v//f/7//v/+//7//r/+v/5//f/
+P/4//f/+f/6//v/+//5//n/+f/5//b/9v/4//j/9//4//n/+v/4//n/+v/6//r//f/9
//z/+//6//n/+P/4//f/9//3//j/+f/5//v/+v/8//3//f///wIAAgACAAYABgAGAAcA
BgAGAAYABgAFAAYABwAKAAoADAARABQAGAAZABwAHQAdABsAGgAaABgAGQAZABgAGQAX
ABYAFAARAA4ADQAMAAcAAwACAAAA///8//v/+f/1//T/8//z//D/7//v/+//7//v/+3/
7P/s/+z/7f/t/+3/7P/s/+z/6f/p/+r/6v/o/+j/5//s/+//7//2/wMAEAAaACYANQBD
AFAAZQCJALAAygDUANIAwACgAHEAPQAdABgAGwAUABIAFAAQAAwADgAUABIADQALAAsA
BwADAP//+P/z//X/9P/y//H/8P/v/+//7//v/+//7f/r/+v/7P/r/+v/6//r/+v/6v/r
/+3/6//t/+3/7f/u/+7/7v/v//D/8P/w//D/7v/v//D/8P/z//P/8//z//P/8v/x//D/
8//0//T/8v/2//j/+P/4//b/+f/6//r//P/8//z//P/7//v//P/9//3//v///wAAAwAD
AAMABQAFAAUABwAHAAYABwAGAAUABwAIAA4ADwARABIAEgAUABMAFAAUABUAFgAWABcA
FwAYABgAGQAZABgAGAAZABkAGQAZABkAGQAXABcAFwAXABMAEwATABEAEQARABAAEAAN
AAsACQAJAAsACgAHAAcACAAFAAMAAwACAAEAAAD9//7//f/8//v/+P/3//f/9//1//T/
8//z//P/9P/0//P/9P/0//T/9P/0//X/9f/0//P/8//z//T/9v/2//b/9v/0//T/9f/1
//f/9v/2//f/9f/0//T/9f/1//X/9v/2//b/9v/3//f/+f/5//n/+f/4//b/9f/1//f/
9//3//j/+v/4//f/9//3//f/9//3//b/9v/1//T/+P/0//T/9P/1//b/9//4//j/+P/4
//j/9v/1//X/9v/0//T/8//z//P/8//1//X/9v/1//X/9P/0//T/9P/y//T/9f/2//b/
9P/0//T/9P/z//P/9P/0//T/8v/y//L/8f/x//H/8f/z//T/8//0//T/8//w//H/9P/z
//T/9f/z//L/8v/x//P/9P/0//P/8f/y//P/8//x//H/8f/x//L/8v/0//T/9P/0//L/
9P/0//T/9P/y//H/8f/x//P/9f/2//n/+P/6//v/+//7//7//v/+/////v/9//3/AQAC
AAMABAADAAQABQAIAAYACAANABAAFQAXABsAHQAaABcAFQAUABYAFwAXABYAFwAVABQA
EgANAAgABQACAAIA//////7/+f/2//X/8//y//L/8v/z//D/7//v/+//7f/t/+v/6v/s
/+z/7f/t/+3/7P/s/+z/6f/p/+r/6v/o/+r/7f/y//X/+f8IABUAHAAoADQAPwBTAG4A
iwCrAMgA1ADOALgAlABmADcAHwAdABwAEQAMAA4AEgAUABIAEAAUABYADQAFAAUABQAF
AP//+v/3//X/7v/v/+//7//v/+//7//v/+//8f/v/+//8P/x//H/8f/x//D/7v/u/+//
7f/v/+//7//w//D/8P/x//L/8v/y//L/8P/x//L/8v/1//X/9f/1//j/+P/4//j/+P/4
//f/9P/4//r/+v/6//v///8BAAIAAAAAAAAAAAD/////AAABAAMABAAFAAYABwAHAAcA
CQAJAAkACwALAA0ADwAPAA8AEAAQABUAFQAVABYAFgAYABkAGgAaABsAHAAcAB0AHQAg
ACAAIQAhAB4AHgAfAB8AHQAdAB0AHQAbABsAGwAbABkAGQAZABcAFQAVABQAFAARAA8A
DQANAA0ADAAJAAkABgADAAEAAQABAAEAAQD//wAA///+//3//P/7//v/+//5//j/9//3
//n/+v/6//n/+P/4//j/+P/5//v//P/8//n/9//1//T/9v/2//b/9v/4//j/+f/5//j/
9v/1//X/9v/2//f/+f/5//n/+v/6//r/+v/7//v/+f/5//n/+f/5//j/+P/5//v/+//7
//z//P/6//n/+f/6//v//P/9//3//v/+//7////6//n/+P/4//j/+P/4//n/+v/7//z/
+//5//j/+P/4//j/9//3//f/9//5//n/+P/3//f/9v/2//b/9v/0//T/9f/2//b/9v/2
//b/9v/1//X/9v/2//b/9P/0//T/9//3//f/9//2//b/9P/0//f/9//1//f/9//1//X/
9f/1//T/9P/z//P/9P/0//P/9P/2//j/+f/4//f/9v/1//T/7v/0//b/9v/2//b/9v/1
//X/9f/2//f/9//5//r//P/9//3///8CAAIAAgACAAIAAgADAAQABAAEAAQABQAGAAcA
CgAKAAwAEQAUABYAFwAaABsAGwAZABgAGAAWABcAFwAWABYAFQAVABQADgAKAAgABgAE
AAEAAQAAAPv/+P/3//X/8//y//H/8f/y//H/8f/x/+//7//t/+z/7P/s/+3/7f/t/+z/
7P/s/+3/7f/u/+7/7P/u/+//8P/1//3/CgAXACIAKgA2AEMAVQBuAI8ArwDMANYA0gDC
AKAAcgBBACMAHwAeABcAEAAQABQAFgAUABQAGAAaABMADQAJAAMAAQD///z//f/1/+7/
8P/x//L/8//x//H/8f/x//H/7//v//D/8P/v/+7/7f/v/+7/7//x/+//8f/x//H/7v/u
/+7/7//x//L/8//0//T/9f/2//b/9f/1//X/9f/2//b/9v/2//n/+v/6//j//P/+//7/
/v/7//3//f/8//7//v/+//7//////wAAAQADAAQABQAGAAUABQAFAAcACQAJAAsACwAL
AA0ADQANABAAEAAVABUAFQAWABYAGAAZABoAGgAbABoAGgAbABsAHwAgACIAIwAgACAA
IQAhAB8AHwAfAB8AHQAdAB0AHQAbABsAGwAZABcAFwAWABYAEwARAA8ADwANAAwACQAJ
AAoABwAFAAUAAwADAAMAAQACAAEAAAD///z/+//7//v//f/8//v/+//9//7//v/9//z/
/P/8//z/+//7//r/+P/5//n/+f/6//j/+P/4//j/+v/6//v/+//5//j/+P/5//n/+P/4
//n/+//7//z//P/7//r/+v/5//v/+//7//v/+//6//r/+//9//3//f/+//7//P/7//v/
/f/9//3//f/9//7//v/+//7/+v/6//r/+//8//3//v/8//z//P/8//r/+f/5//r//P/8
//v/+//5//n/+//7//j/9//3//b/9v/2//b/9P/0//X/9v/2//b/9v/2//b/9v/3//n/
+v/4//b/9v/2//X/9f/1//X/9//4//f/+P/3//f/9f/3//f/9f/1//X/9f/0//T/8//z
//T/9P/z//P/9P/1//X/9f/1//X/9f/y//L/9P/0//L/8v/y//L/+P/4//b/9v/2//b/
9v/1//X/9f/2//f/9//5//r//P/9//3///8CAAIAAgACAAIAAgADAAQABAAEAAQAAwAE
AAUACAALAA4AFAAYABcAFwAZABkAGgAZABkAGgAYABkAGQAYABUAEwASABAADgAKAAgA
BgACAP/////+//3/+v/5//f/9f/0//P/8//y//H/8f/x/+//7//t/+z/6//q/+r/6f/q
/+r/6//s/+n/6f/q/+r/7v/w/+//8v/z//f/BgAVABwAKAA4AD8ASQBkAIsArwDOANoA
1ADGAKYAeABHACsAIwAiABkADAAOABgAHAAaABoAGgAYABUAEQAJAAEA///9//j/9f/z
/+z/7P/t/+7/7//x//H/8f/x//H/7//v//D/8f/x//H/8f/u/+z/7P/t/+3/7//v/+//
7v/u/+7/7//y//L/8v/y//T/9f/2//b/9f/1//X/9f/0//T/9P/0//f/+P/4//b/9v/4
//j/+P/6//3//v/+//z//P/8//z//f/9//7///8BAAIAAwAEAAUABQAFAAcABgAFAAYA
BQAHAAkACQAJAAoACgAPAA8AEAASABMAFgAVABYAFgAXABYAFgAXABcAFgAWABcAFwAY
ABgAGQAZABkAGQAZABkAGAAXABYAFQAVABUAFQATABEAEQAQABAADQALAAkACQALAAoA
BwAHAAQAAQD/////AQABAAEA///8//v/+v/5//r/+f/5//n/+f/4//f/9//3//j/+P/3
//X/9P/z//L/9P/1//X/9P/1//X/9f/2//j/+P/4//j/9//2//b/9f/1//T/9P/1//j/
+P/5//v/+v/5//n/+P/2//b/9//3//f/9//3//f/+P/4//n/+//7//v/+//8//7//P/7
//v/+f/5//n/+f/6//z//f/+////+v/5//j/+v/6//r/+v/5//j/9//2//f/9//4//r/
+v/6//n/+f/5//n/+//7//n/9//2//T/9P/0//T/8v/y//P/9P/0//b/9v/2//b/9f/1
//b/9v/0//L/8v/y//P/8//z//P/9v/2//T/9P/1//X/8//1//j/9//4//n/+P/2//X/
8//y//L/8f/v//D/8v/0//X/9f/1//X/9f/2//b/+P/4//D/8v/2//T/9P/0//T/9P/2
//X/9f/1//b/9//3//n/+v/8//3//f/9/wAAAAAAAAMABAAFAAcABwAGAAUABAAHAAgA
CQAMAAoADAARABQAGAAZABwAHQAbABkAGAAYABkAGwAcABwAGgAXABUAEgALAAYAAwAA
AAEA//8AAAAA/f/6//n/9//3//b/9f/1//P/8f/w/+//7f/t/+v/6v/r/+z/7v/v/+//
7v/u/+7/6//r/+z/7P/q/+z/7//y//X///8MABcAIAAsADgARQBVAG4AkwCzAMoA1gDW
AMQAogBwADsAIQAfABwAFQASABIAEgAUABQAFgAYABYAEQALAAkACQAHAAMA/v/1/+//
9P/1//X/9f/1//L/8f/w/+//8f/v/+//8P/x//H/8f/x//H/8P/x//P/8f/z//P/8//0
//T/9P/1//T/9P/0//T/8v/z//T/9P/2//f/+P/5//r/+v/6//r/+v/6//n/9v/4//r/
+v/6//r//f/+//7/AQACAAMABAADAAEAAAD//wEABAAHAAoACgAJAAgACQALAAsADQAN
AA0ADwAPAA8ADgAOABMAEwAVABYAFgAYABkAGgAaABsAHQAeACAAIQAgACAAIQAhAB8A
HgAeAB0AGQAZABkAGQAaABsAHAAdABkAGQAZABcAFwAXABYAFgAQAA0ACgAJAAsADAAL
AA0ACQAFAAIAAQADAAMAAwABAP7//f/8//v//f/9//7////+//z/+v/5//v//P/8//v/
+P/4//j/+P/6//v/+//6//j/9//2//b/9//4//n/+v/7//z//v////3//P/8//3//P/6
//n/+f/7//v//P/8//7//v///////v/9//z/+//+//7///8BAP7//f/8//z/AQAAAAAA
AQAAAP///v/9////AAAAAAAAAgD+//7//v/+//7//v/+//v/+v/5//j/+f/5//r//P/9
//7//v////3//f///////v/9//3//P/6//r/+v/4//j/+f/6//r/+v/6//r/+v/5//n/
+v/6//z/+v/6//r/+v/5//j/9//4//j/9v/2//n/+f/3//n/+f/3//f/9//4//j/+f/5
//j/+P/3//X/9v/4//r/+//6//n/+P/3//j/9v/4//j/+P/4//r/+f/5//n/+v/7//v/
/f/+/wAAAQABAAEABAAEAAQAAwACAAEAAQAFAAYABwAIAAkACgALAA4ADAAOABMAFgAZ
ABsAHwAhAB4AGwAZABgAGgAbABsAGgAZABcAFgAUABAADAAKAAgABgADAAMAAgD9//r/
+f/3//T/8v/w/+//8P/v/+//7//t/+3/6//q/+v/7P/u/+//7f/s/+z/7P/r/+v/7P/s
/+z/6P/p//D/9f///wwAGwAkACwAOgBJAFkAcgCXALkAzgDSAMwAtgCSAGIAMQAdAB8A
HAAPAAwAEgAUABIAEgAUABgAFgANAAkACQAHAAEA/f/8//n/8f/y/+//7//v/+//7//v
/+//7//v/+3/7f/u/+//7//v/+//7P/q/+r/6//t/+//7//v//D/8P/w//H/8P/w//D/
8P/x//P/9f/2//T/8//y//H/9P/0//T/9P/1//b/9v/0//j/+v/6//r/+P/7//z//P/8
//z//P/8//////8AAAEA//8AAAEAAgABAAEAAQADAAUABQAHAAcACwANAA0ADQAOAA4A
EwATABEAEgASABQAFgAYABkAGwAaABoAGwAbABwAHAAdAB0AHAAcAB0AHQAZABkAGQAZ
ABkAGQAZABkAGQAZABkAFwAUABMAEQAQAA8ADQALAAsACwAKAAcABwAIAAUAAwADAAIA
AQAAAP3//v/9//z/+//8//v/+//7//j/9v/0//P/9v/4//n/+f/2//b/9v/2//b/9//3
//b/9//3//f/+P/2//b/9v/2//b/9v/3//f/+f/4//j/+f/5//j/+P/5//f/9//4//j/
+P/4//n/+f/5//n/+f/5//v/+v/6//v/+//7//v//P/+//z/+//7//v/+//7//v/+//8
//z//P/9//j/9//2//f/+P/5//r//P/8//z//P/8//v/+//8//z//P/7//v/+//7//3/
/f/+//3//f/8//r/+v/6//j/+P/5//r/+v/6//r/+v/6//n/+f/6//r/+v/4//j/+P/5
//n/+f/5//r/+v/4//j/+//7//n/+//6//f/9v/1//b/9v/3//f/+f/6//r/+f/5//r/
+//7//n/+f/5//n/+P/4//r/+v/6//r/+v/6//j/+f/6//r//P/4//j/+P/4//j/+v/5
//n/+f/6//v/+//9/wEABAAGAAcABgAIAAcABgAIAAgACAAJAAoACgAKAAoACwAMAA0A
EAAQABIAFwAaABoAGwAeAB8AIAAfAB8AIAAgACEAIQAgAB4AGwAZABYAFAAQAA4ADAAI
AAUABQAEAAIAAAAAAP///f/8//v/+//6//n/+f/5//f/9//1//T/8v/y//P/8//z//L/
8v/y//H/8f/y//L/8P/0//X/+P///wUAEAAbACQANABCAEkAVQBwAJEAtQDOANoA3ADO
AKoAegBLAC8AKQAqACEAHAAeACAAHgAeACIAJAAiABcAEwAVABMACwAFAAQAAQABAP7/
+//7//v/+//5//n/+f/5//v/+f/5//r/+f/5//n/+f/5//j/+f/7//r/+//6//n/+v/6
//r/+//9//7///8AAP////////7/AQABAAEAAQAAAAAAAAAAAAIABAAFAAQABAAGAAYA
BgAGAAkACgAKAAoACgAKAAoADQANAA4ADwANAA4ADwAQAA8ADwAPABEAEgATABYAFwAZ
ABsAGwAbABwAHAAhACEAHwAgACAAIgAhACIAIgAjACUAJgAoACkAKgAqACsAKwAoACgA
KQApACcAJwAnACcAJwAnACcAJwAjACMAIwAhACAAIQAhACIAHwAdABsAGwAYABYAEgAR
ABMAEQAQABEAEwATABMAEQAPAA0ACwAJAAoACQAJAAkACQAIAAcABwAFAAYABgAFAAYA
BgAGAAYACAAJAAkACAAFAAUABQAGAAYABgAGAAYABAAEAAUABQAGAAYABwAJAAcABgAG
AAcABwAHAAgACAAKAAoACwALAAsACwALAAsACgAIAAcABwAKAAsADAAOAA4ACgAHAAUA
DQALAA==
         </WaveFormData>
      </LeadData>
      <LeadData>
         <LeadByteCountTotal>10000</LeadByteCountTotal>
         <LeadTimeOffset>0</LeadTimeOffset>
         <LeadSampleCountTotal>5000</LeadSampleCountTotal>
         <LeadAmplitudeUnitsPerBit>4.88</LeadAmplitudeUnitsPerBit>
         <LeadAmplitudeUnits>��V</LeadAmplitudeUnits>
         <LeadHighLimit>2147483647</LeadHighLimit>
         <LeadLowLimit>268435456</LeadLowLimit>
         <LeadID>V1</LeadID>
         <LeadOffsetFirstSample>0</LeadOffsetFirstSample>
         <FirstSampleBaseline>0</FirstSampleBaseline>
         <LeadSampleSize>2</LeadSampleSize>
         <LeadOff>FALSE</LeadOff>
         <BaselineSway>FALSE</BaselineSway>
         <ExcessiveACNoise>FALSE</ExcessiveACNoise>
         <MuscleNoise>FALSE</MuscleNoise>
         <LeadDataCRC32>3652763794</LeadDataCRC32>
         <WaveFormData>
7v/u/+7/7v/y//b/+v/+/wAAAgAEAAYACAAIAAgACAALAAwADQAOAA0ADAALAAoADAAM
AAwADAAOAA4ADgAOABAAEAAQABAAEAAQABAAEAAQABAAEAAQAA4ADgAOAA4AEAAQABAA
EAASABIAEgASABIAEgASABIAEAAQABAAEAASABIAEgASABQAFAAUABQAEgASABIAEgAT
ABQAFQAWABYAFgAWABYAGAAYABgAGAAYABgAGAAYABgAGAAYABgAGgAaABoAGgAYABgA
GAAYABYAFgAWABYAFAAUABQAFAASABIAEgASABEAEAAPAA4ACwAKAAkACAAIAAgACAAI
AAYABgAGAAYABAAEAAQABAAEAAQABAAEAAIAAgACAAIABAAEAAQABAAEAAQABAAEAAIA
AgACAAIABAAEAAQABAACAAIAAgACAAQABAAEAAQABAAEAAQABAACAAIAAgACAAQABAAE
AAQAAgACAAIAAgAEAAQABAAEAAQABAAEAAQABAAEAAQABAAEAAQABAAEAAQABAAEAAQA
BAAEAAQABAAEAAQABAAEAAQABAAEAAQABAAEAAQABAACAAIAAgACAAQABAAEAAQABAAE
AAQABAACAAIAAgACAAQABAAEAAQAAgACAAIAAgAEAAQABAAEAAQABAAEAAQAAgACAAIA
AgAEAAQABAAEAAIAAgACAAIAAgACAAIAAgACAAIAAgACAAAAAAAAAAAAAgACAAIAAgAC
AAIAAgACAAIAAgACAAIAAgACAAIAAgAAAAAAAAAAAAIAAgACAAIAAAAAAAAAAAAAAAAA
AAAAAAAAAAAAAAAAAAAAAAAAAAACAAIAAgACAAIAAgACAAIAAAAAAAAAAAABAAEAAgAC
AAQABAAEAAQABAAEAAQABQADAAIAAgADAAUABgAHAAcABwAHAAUAAwABAP//+//6//j/
9//3//f/9v/2//b/9v/2//b/9f/1//b/9v/2//b/9P/0//X/9f/5//r/+//8//z//f/9
//7//v/+//7///8BAAIAAgACAAAAAAAAAAAAAAAAAAAAAAACAAIAAgADAAMAAwADAAMA
AwABAAEAAgADAAYACgAOAA4ABgD2/+X/1P/C/6v/l/+B/27/Zf9j/17/W/9d/1z/XP9l
/3f/h/+Y/6X/s//A/83/1f/b/+H/5v/r//H/+P/9/wAAAgAEAAMAAwAEAAUACAAIAAoA
CgAIAAkACgAKAAoACgAKAAsADQANAA0ADQAMAA0ADQANAA4ADgAOAA4ADQANAA0ADQAO
AA4ADwAPABAAEAAQABAADgAOAA4ADgAQABAAEAAQABAAEQARABEADwAPAA8ADwARABEA
EQARAA8AEAAQABAAEgATABMAEwATABMAEwAUABUAFQAVABUAFQAVABYAFwAVABQAFAAV
ABcAFwAXABgAGAAWABYAFwAXABcAFwAXABcAFQATABMAEgASABQAEgARABEAEQAQAA8A
DgANAA0ADAAMAAsACQAJAAkACAAHAAcABQAFAAUABQAFAAUABgAEAAIAAgACAAQABQAF
AAQABAAEAAQABAACAAIAAgADAAMAAwADAAMAAwADAAMAAwAFAAUABQAFAAMAAwADAAMA
AwADAAMAAwAFAAUABQAFAAQABAAEAAQABQAFAAUABgAGAAcABwAGAAQABAAEAAQABgAG
AAYABgAGAAUABQAFAAYABgAGAAYACAAIAAgACAAGAAYABwAHAAkACAAHAAcACQAIAAgA
CAAIAAgABwAGAAgABgAGAAYABgAGAAYABgAGAAYABgAGAAYABgAHAAcACAAHAAcABwAH
AAcABwAIAAkABgAFAAQABQAFAAUABQAFAAUABQAFAAYABgAGAAcABwAGAAYABgAEAAQA
BAAEAAQABAAEAAQAAgACAAIAAgAEAAQABAAEAAYABgAGAAYABAAEAAQABAAFAAUABgAG
AAQABAAEAAQABgAFAAUABgAGAAYABgAGAAQABAAEAAYABgAGAAYABAAEAAQABAAGAAcA
BwAIAAgACAAIAAgABgAGAAYABgAHAAcABgAGAAkACQAKAAsACwALAAsACQAHAAUAAwD/
//7//P/7//v/+f/6//r/+v/8//r/+v/5//f/+P/4//j/+v/6//r/+//5//v//P/9/wAA
AgADAAMAAgACAAIAAgABAAEAAgACAAQABAAEAAQABAAEAAQABAAGAAYABgAGAAUABQAF
AAUABQAFAAUABQAEAAcADAAOABIAEgAKAPz/7f/e/9D/v/+p/5X/hv95/3f/dv9x/3H/
cv9w/3H/ef+H/5T/of+x/77/y//V/9v/4//o/+//8//4//3/AAAGAAgABwAHAAgACQAI
AAgACgAKAAwADQAOAA4AEAAQABAAEQAPAA8ADwAPAA4ADwAPAA8AEAAQABAAEAATABMA
EwATABAAEAARABEAEgASABIAEgASABIAEgASABAAEAAQABAAEgATABMAEwARABEAEQAR
ABEAEQARABEAEwAUABQAFAAUABUAFQAVABQAEwASABIAFQAVABUAFQAVABUAFgAXABcA
FgAWABcAFQAVABUAFgAWABQAFAAVABMAEwATABMAFQATABEAEQASABIAFAASABAADwAO
AAwADQAMAAsACwAKAAoACQAHAAkACQAIAAcABwAFAAUABQADAAMAAwAEAAUABAAFAAYA
BAAFAAUABAAGAAYABgAGAAQABAAEAAUABQAFAAUABQAHAAcABwAHAAUABQAFAAUABwAH
AAcABwAHAAcABwAHAAUABQAFAAUACAAIAAgACAAHAAcABwAIAAgACQAJAAgACAAIAAgA
CAAIAAgACAAIAAgABwAHAAcACAAIAAgACAAIAAgACAAIAAgACAAJAAkABwAGAAUABQAG
AAYABwAIAAgACAAHAAYACAAGAAYABgAGAAYABgAGAAYABgAGAAYACAAIAAkACQAGAAUA
BQAFAAcABwAHAAgACgAIAAgACAAFAAUABQAFAAUABQAFAAUAAgACAAIAAwAFAAQABAAE
AAYABgAGAAYABgAGAAYABgAGAAYABgAGAAQABAAEAAQABAAEAAQABAAGAAYABgAGAAMA
AwAEAAQABAAEAAQABAAGAAUABQAGAAYABgAGAAYABgAGAAUABAADAAIABAAFAAUABgAI
AAgACAAIAAYABgAGAAYABwAHAAYABgAHAAcACAAJAAkACQAJAAcABQADAAEA/f/8//r/
+f/5//n/+v/6//r/+v/4//j/9//3//j/+P/4//j/+P/4//n/+f/7//z//f/+/wAAAQAB
AAIAAgACAAIAAQABAAIAAgACAAIAAgACAAIAAgACAAIABAAEAAQABAADAAMAAwADAAMA
AwAFAAUACgALAAwADAAOAAoAAADy/+f/2P/E/7H/nf+N/4D/e/95/3r/ff99/3j/dP93
/3//i/+Y/6f/t//G/9H/1//d/+H/5v/r//H/9v/7/wAAAgAEAAUABQAGAAcABgAGAAgA
CAAKAAsADAAMAAwADAAMAA0ADQANAA0ADQAOAA8ADwAPAA4ADgAOAA4ADwAPAA8ADwAO
AA4ADwAPABAAEAAQABAAEAAQABAAEAAOAA4ADgAOAA4ADwAPAA8ADwAPAA8ADwARABEA
EQARABEAEgASABIAEAARABEAEQARABEAEQASABMAEwATABMAEwATABQAFQAVABQAFAAV
ABUAFQAVABYAFgAUABQAFQAUABMAEgARABIAEQAQABEADgAOABAADgANAA0ADQAMAA0A
DAALAAsACAAIAAcABQAFAAUABAADAAMAAQABAAEAAwADAAMABAAGAAQABAAEAAIAAwAD
AAIABAAEAAQABAAEAAQABAAFAAUABQAFAAUABQAFAAUABQADAAMAAwADAAUABQAFAAUA
BwAHAAcABwAFAAUABQAFAAYABgAGAAYAAwADAAMABAAGAAcABwAGAAgACAAIAAgABwAG
AAUABAAFAAUABgAHAAgACAAIAAgACAAIAAgACAAGAAYABwAHAAcABgAFAAUABwAGAAYA
BgAFAAYABgAGAAYABAAEAAQABgAGAAYABgAGAAYABgAGAAQABAAFAAUABAADAAMAAwAF
AAUABQAGAAgABgAGAAYABQAFAAUABQADAAMAAwADAAQABAAEAAUABQAEAAQABAAEAAQA
BAAEAAQABAAEAAQABAAEAAQABAAEAAQABAAEAAQABAAEAAQABAAEAAQABAAFAAUABgAG
AAQABAAEAAQABAADAAMABAAEAAQABAAEAAQABAADAAMAAQABAAIABAAEAAQABAACAAIA
AgACAAMABQAGAAgACAAIAAgACAAGAAYABgAGAAcABwAGAAYABwAHAAgACQALAAsACwAJ
AAUAAwABAP3//P/6//n/+f/7//z//P/8//r/+P/4//f/9//4//j/+P/4//j/+P/5//n/
+//8//3/AAACAAMAAwAEAAQABAAEAAMAAwAEAAQABAAEAAQABAACAAIAAgACAAQABAAE
AAQABQAFAAUABQAFAAUABwAJAAgACwAQABIAEgAMAAAA8P/j/9L/vv+n/5P/ff9u/2v/
a/9o/2f/af9o/2r/df+F/5H/oP+t/7v/yP/V/9v/4f/n/+z/8//5//z///8EAAgACgAJ
AAkACgALAAoACgAMAAwADgAPABAAEAAQABAAEAARABEAEQARABEAEAARABEAEQAQABAA
EAAQABMAEwATABMAEgASABMAEwAUABQAFAAUABIAEgASABIAEgASABIAEgAUABUAFQAV
ABMAEwATABMAFQAVABUAFQAVABYAFgAWABQAFQAVABUAFwAXABcAGAAXABcAFwAXABcA
FwAYABkAGwAaABoAGwAZABkAGQAaABwAGgAaABsAGQAZABkAGQAbABkAFwAXABYAFgAY
ABYAEwATABMAEgATABIAEQARAA4ADgANAAsACwALAAoACQAJAAcABwAHAAcABwAHAAgA
CAAGAAYABgAGAAcABwAGAAYABgAGAAYABAAEAAQABQAHAAcABwAHAAcABwAHAAcABQAF
AAUABQAHAAcABwAHAAcABwAHAAcABwAHAAcABwAIAAgACAAIAAcABwAHAAgACAAJAAkA
CAAIAAgACAAIAAgACAAIAAgACAAHAAcABwAIAAgACAAIAAoACgAKAAoACAAIAAkACQAJ
AAgABwAHAAkACAAIAAgACQAKAAoACgAKAAgACAAIAAgACAAIAAgACAAIAAgACAAKAAoA
CwALAAkABwAGAAUABwAHAAcACAAIAAYABgAGAAcABwAHAAcABwAHAAcABwAGAAYABgAH
AAcABgAGAAYACAAIAAgACAAGAAYABgAGAAYABgAGAAYABgAGAAYABgAGAAYABgAGAAYA
BgAGAAYABQAFAAYABgAGAAYABgAGAAQAAwADAAQABgAGAAYABgAGAAYABQAFAAUABQAH
AAYABgAGAAYABgAEAAQABAAEAAYABwAHAAgABgAGAAYABgAGAAYABgAGAAkACQAIAAgA
BwAHAAgACQAJAAkACQAHAAcABQADAP///v/8//v/+//5//r/+v/6//r/+P/4//f/9//4
//j/+P/4//j/+P/5//n/+//8//3//v8AAAEAAQACAAIAAgACAAUABQAGAAYABAAEAAQA
BAAGAAYABgAGAAgACAAIAAgABwAHAAcABwAJAAcABwAHAAoACwAOABQAFgAUAAwA/v/v
/97/zv+5/6P/jf96/2//a/9o/2X/Y/9k/2T/af97/4v/mv+l/7P/xP/T/9v/3//n/+z/
8f/1//z/AQAEAAYACAAJAAkACgALAAwADAAOAA4AEAARABIAEgASABIAEgATABMAEwAT
ABMAEgATABMAEwAUABQAFAAUABUAFQAVABUAFAAUABUAFQAWABYAFgAWABYAFgAWABYA
GAAYABgAGAAWABcAFwAXABUAFQAVABUAFgAXABgAGQAYABgAFwAWABgAGQAZABkAGQAZ
ABkAGgAZABkAGQAZABoAGwAdAB8AHQAcABwAHQAbABsAGwAcABwAGgAaABsAGQAZABkA
GQAbABkAFwAXABgAGAAaABgAFQAVABUAFAATABIAEQARABIAEgARAA8ADgANAAsACQAL
AAkACQAJAAsACwALAAwADAAKAAoACgAJAAkACAAGAAcACAAJAAoACAAIAAgACQAJAAkA
CQAJAAcABwAHAAcACQAJAAkACQAJAAkACQAJAAcABwAHAAcABwAHAAcABwAIAAgACAAI
AAcABwAHAAgACQALAAwADAALAAoACQAIAAoACgAKAAoADAALAAsACwAKAAoACgAKAAoA
CgAKAAoACAAIAAkACQAKAAoACgALAAkACAAIAAgABwAIAAgACAAKAAgACAAIAAYABgAG
AAYACAAIAAgACAAKAAoACwALAAgABwAHAAcABwAHAAcACAAMAAoACgAKAAcABwAHAAcA
BwAHAAcABwAGAAYABgAHAAUABAAEAAQABAAEAAQABAAEAAQABAAEAAQABAAEAAQAAwAC
AAEAAAADAAQABQAGAAYABgAGAAYABAADAAMAAgADAAQABQAGAAYABQAFAAYABgAEAAQA
AgACAAIAAgAEAAQABAAEAAYABwAHAAgABgAGAAYABgAGAAYABgAGAAcABwAGAAYABwAH
AAgACQAJAAkACQAHAAQAAQD+//n/+//6//r/+//7//z//P/8//r/+P/4//f/9//4//j/
+P/2//b/9v/3//j/+//9////AAACAAMAAwADAAIAAQAAAAMAAwAEAAQABAAEAAQABAAE
AAQABAAEAAIAAgACAAIABQAFAAUABQAHAAcABwAHAAoACQAMAA4ADAAGAPr/6v/f/9L/
vv+n/5X/h/9+/33/ff98/3//e/90/3T/f/+L/5n/qP+1/8H/zP/V/93/4f/l/+j/7//1
//r///8CAAYACAAHAAcACAAJAAoACgAMAAwADAANAA4ADgAMAAwADAANAA8ADwAPAA8A
DwAPAA4ADQAOAA4ADgAOAA0ADQANAA0ADAAMAA0ADQAOAA4ADgAOAA4ADgAOAA4AEAAQ
ABAAEAAPAA8ADgANAA8ADwAPAA8ADwAPAA8ADwANAA4ADgAOAA4ADwAPAA8ADwAPAA8A
EAATABMAEwATABIAEQARABEAEQAQABAAEQARABEAEQASABAADgAOAA8ADQANAA0ADQAP
AA0ACwALAAgACAAKAAgACQAJAAkACAAHAAYABQAFAAQABAADAAEAAwADAAIAAQABAP//
/////wAAAQACAAQAAgAAAAAAAAAAAAEAAQAAAAIAAgACAAIAAAAAAAAAAQADAAMAAwAD
AAEAAQABAAEAAwADAAMAAwAFAAUABQAFAAMAAwADAAMAAwADAAMAAwACAAIAAgACAAEA
AQABAAIAAgADAAMAAgACAAIAAgACAAQABAAEAAQAAgABAAEAAQACAAIAAgACAAIAAgAC
AAIAAAAAAAEAAQADAAIAAQABAAEAAAAAAAAAAQACAAIAAgACAAAAAAAAAAIAAgACAAIA
AgACAAIAAgAAAAAAAQABAAIAAQABAAEA////////AAACAAAAAAAAAP//////////AQAB
AAEAAQAAAAAAAAABAAEAAAAAAAAAAAAAAAAAAAAAAAAAAAAAAAAAAAAAAAAAAAAAAAAA
AAAAAAAAAAAAAP7//v/+//7//v///wEAAgAAAAAAAAAAAP7///8AAAAAAAAAAAAAAAAA
AAAAAAAAAAEAAQACAAIAAgACAAIABAAEAAQABAADAAMAAgACAAEAAQACAAMABQAFAAUA
AwABAP///f/5//j/9v/1//X/9//4//j/+P/2//T/9P/z//X/9v/2//b/9P/0//T/9f/3
//n/+v/7//z//v//////AAAAAAAAAAABAAEAAgACAAIAAgACAAIAAAAAAAAAAAACAAIA
AgACAAEAAQABAAEAAQADAAMAAwAGAAkADAAOAA4ABgD4/+r/3f/M/7j/o/+P/33/dP9z
/3H/cv9z/3H/bv9y/33/if+V/6b/tf/B/87/1//d/+P/5//q/+3/9f/6////BAAGAAYA
BwAHAAgACQAKAAoADAAMAAwADQAOAA4ADgAOAA4ADwAPAA8ADwAPABAAEQARABEAEAAQ
ABAAEAAPAA8ADwAPAA4ADgAPAA8AEgASABIAEgAQABAAEAAQABIAEgASABIAEgATABMA
EwARABEAEQARABMAEwATABMAEQASABIAEgAUABUAFQAVABUAFQAVABYAFQAVABUAFQAX
ABcAGAAZABcAFgAWABcAFQAVABUAFgAYABYAFgAXABcAFwAXABcAGQAXABUAFQASABIA
FAASABEAEQARABAADwAOAA0ADQAMAAwACwAJAAkACQAIAAcABwAFAAUABQAFAAUABQAG
AAgABgAGAAYABAAFAAUABAAGAAYABgAGAAgACAAIAAkABwAHAAcABwAHAAcABwAHAAUA
BQAFAAUABwAHAAcABwAHAAcABwAHAAcABwAHAAcACAAIAAgACAAHAAcABwAIAAgACQAJ
AAgACgAKAAoACgAIAAgACAAIAAgABwAHAAcACAAIAAgACAAKAAoACgAKAAkACAAIAAcA
CQAIAAcABwAJAAgACAAIAAgACAAHAAYACAAGAAYABgAGAAYABgAGAAgACAAIAAgACAAI
AAkACQAIAAcABwAHAAUABQAFAAYACgAIAAgACAAHAAcABwAHAAcABwAHAAcABAAEAAQA
BQAGAAYABwAIAAYABgAGAAYABgAGAAYABgAGAAYABgAGAAYABgAGAAYACAAIAAgACAAG
AAYABgAGAAUABQAGAAYABgAGAAYABgAGAAUABQAGAAYABgAGAAYABgAEAAQABAAEAAQA
BQAGAAcACAAGAAcABwAIAAYABgAGAAYACAAIAAgACAAHAAcABgAGAAgACQALAA0ACwAL
AAsACQAHAAUAAwD///7//P/7//v/+f/6//r/+v/8//r/+v/5//f/+P/4//j/+v/6//r/
+//7//3//v////7/AAABAAEABAAEAAQABAAFAAUABgAGAAYABgAGAAYABAAEAAQABAAB
AAAA///+//////////////////////8AAAMACAAMAAwABgD4/+b/1f/E/7D/mf+F/3P/
aP9l/2P/Xv9b/13/Xv9k/3P/g/+R/6D/rf+7/8j/z//X/9//5//q/+3/8//6////AgAE
AAIABQAFAAYABwAGAAYACAAIAAgACQAKAAoADAAMAAwADQALAAsACwALAAwADQANAA0A
DgAOAA4ADgAPAA8ADwAPABAAEAARABEAEAAQABAAEAASABIAEgASABAAEAAQABAAEgAT
ABMAEwATABMAEwATABMAEwATABMAFQAWABYAFgAUABUAFQAVABUAFQAVABYAGQAZABkA
GQAXABcAGAAZABsAGgAaABsAHQAdAB0AHgAdABoAGQAZABsAGwAbABsAGQAXABUAFQAW
ABYAGAAWABcAFwAXABYAEwASABEAEQAQABAADwANAAsACwAKAAkACwAJAAkACQAJAAkA
CQAKAAoACAAIAAgACAAJAAkACAAIAAgACAAIAAgACAAIAAkACQAJAAkACQAHAAcABwAH
AAkACQAJAAkACQAJAAkACQAJAAkACQAJAAkACQAJAAkACAAIAAgACAAJAAkACQAKAAoA
CwALAAoACAAIAAgACAAKAAoACgAKAAgABwAHAAcACgAKAAoACgAIAAgACAAIAAgACAAJ
AAkACQAIAAcABwAHAAYABgAGAAkACgAKAAoACAAGAAYABgAHAAgACQAKAAkACAAHAAYA
BAAEAAUABQAFAAUABgAHAAUABQAFAAYACAAGAAYABgAHAAcABwAHAAUABQAFAAUABgAG
AAYABwAFAAQABAAEAAUABgAHAAgABgAGAAYABgAEAAQABAAEAAYABgAGAAYABAAEAAQA
BAAGAAYABgAGAAMAAwAEAAQABAAEAAQABAAEAAMAAwAEAAQABAAEAAQABAAEAAQABAAE
AAQABAAEAAQABQAFAAYABgAGAAYABgAEAAQABAAEAAYABwAHAAgABwAHAAgACQAHAAcA
BwAFAAQAAwACAP///P/6//n/+f/5//r/+v/6//r/+P/4//f/9//4//j/+P/4//j/+P/5
//f/+f/6//v//v8AAAEAAQACAAIAAgACAAMAAwAEAAQAAgACAAIAAgAEAAQABAAEAAQA
BAAEAAQABQAFAAUABQADAAMAAwADAAQACQAMABAADgAEAPT/5v/b/87/vP+n/5P/gf96
/3n/d/90/3P/c/9y/3L/ff+L/5f/ov+v/73/yP/T/9n/3//l/+z/7//1//r//f/+/wIA
CAAHAAcACAAJAAgACAAKAAoACgALAAwADAAKAAoACgALAAsACwALAAsADQAPABAAEQAP
AA4ADQAMAA8ADwAPAA8ADgAOAA8ADwAOAA4ADgAOAA4ADgAOAA4ADgAOAA4ADgAOAA8A
DwAPABEAEQARABEAEAAPAA4ADQAOABAAEQASABAAEQARABEAEQARABEAEgARABEAEQAR
ABEAEQASABMAEwASABIAEwASABEAEAAQABIAEAAQABEADwAPAA8ADwAQAA8ADgAPAAwA
DAAOAAwACQAJAAkACAAJAAgABwAHAAYABgAFAAMABAAFAAUABQAFAAMAAwADAAEAAQAB
AAIABAACAAIAAgACAAMAAwACAAIAAgACAAIABAAEAAQABQACAAEAAAD//wAAAQACAAMA
BQAFAAUABQADAAMAAwADAAIAAQAAAP//AAABAAIAAwAGAAYABgAGAAMAAwADAAQAAgAD
AAMAAgAEAAQABAAEAAMAAgABAAAAAgABAAEAAQACAAIAAgACAAAAAAAAAAAAAAAAAAEA
AQABAAAA/////////v/+//7///8AAAAAAAAAAP7//v/+//7//v/+//7//P/8//z//P//
/wAAAgADAAIAAQABAAEAAAD///7//v8CAAAAAAAAAP3//f/9//3//f/9//3//f/+//7/
/v///////v/+//7//v/+//7//v/8//z//P/8//7//v/+//7//P/8//z//P/8//z//P/8
//z//P/8//z/+//7//z//P/8//z//P/8/wAA/v/8//z//P/8//7//v/+//7//v//////
AAAAAAAAAAAAAAAAAAAAAAAAAAD///3//P/+////AQADAAEAAQABAP///P/5//b/8f/z
//L/8v/z//H/8v/y//L/9P/y//L/8f/v//D/8P/w//L/8v/y//P/9f/3//j/+f/6//z/
/f/9//7//v/+//7//f/9//7//v/+//7//v/+/wAAAAAAAAAA/v/+//7//v//////////
/wEA/////wMABgAHAAoADAAKAAIA8v/k/9X/wv+w/53/jf9//3j/d/93/3b/c/9x/27/
bv97/4n/l/+m/7P/v//K/9P/1//d/+P/6v/v//X/+v/9//7//P8AAAMAAwAEAAUACAAI
AAoACgAIAAkACgAKAAwADAAMAA0ACwALAAsACwAMAA0ADQANAA4ADgAOAA4ADQANAA0A
DQAOAA4ADwAPAA4ADgAOAA4ADgAOAA4ADgAOAA4ADgAOABAAEQARABEAEQARABEAEQAR
ABEAEQARABEAEgASABIAEgATABMAEwATABMAEwAUABUAFQAVABUAFQAVABYAFwAXABYA
FgAXABUAFQAVABYAFgAUABQAFQAVABUAFQAVABMAEQAPAA8AEAAQABIAEAAPAA8ADwAO
AAsACgAJAAkACgAKAAkABwAFAAUABAADAAQAAwAEAAUABQAFAAUABgAGAAQABAAEAAYA
BwAHAAYABgAGAAYABgAGAAYABgAHAAUABQAFAAUABwAHAAcABwAJAAkACQAJAAcABwAH
AAcACQAJAAkACQAJAAkACQAJAAgACAAIAAgABwAHAAcACAAGAAcABwAGAAgACAAIAAgA
CgAKAAoACgAIAAcABwAHAAoACgAKAAoACAAIAAgACAAIAAgACQAJAAkACAAHAAcACQAI
AAgACAAHAAgACAAIAAgABgAGAAYABgAGAAYABgAIAAgACAAIAAgACAAJAAkACAAHAAcA
BwAHAAcABwAIAAoACAAIAAgABwAHAAcABwAHAAcABwAHAAgACAAIAAkABwAGAAYABgAI
AAgACAAIAAgACAAIAAgABgAGAAYABgAIAAgACAAIAAgACAAIAAgACAAIAAgACAAHAAcA
CAAIAAYABgAGAAYACAAHAAcACAAIAAgACAAIAAYABgAFAAUABwAGAAYABgAGAAYABgAG
AAYABgAIAAkACQAKAAoACgAKAAoACAAIAAgACAALAAsACgAKAA0ADQAOAA8ADQANAA0A
CwAIAAUAAgD9//7//P/7//v//f/+//7//v/+//z//P/7//v//P/8//z//P/8//z//f/9
////AAABAAIABAAFAAUABgAGAAYABgAHAAcACAAIAAYABgAGAAYABgAGAAYABgAIAAgA
CAAIAAsACwALAAsACQAJAAsACwAMAA8AEgAUABQAEAAEAPD/3//O/7z/p/+T/4H/eP93
/3X/cP9t/23/bP9u/3v/jf+b/6r/t//F/9L/2//h/+X/6//y//f//f8CAAUACAAKAAoA
DQANAA4ADwAQABAAEgASABAAEQASABIAEgASABIAEwATABMAEwATABQAFQAVABUAFQAW
ABcAGAAXABcAFwAXABYAFgAXABcAGAAYABgAGAAYABgAGAAYABoAGgAaABoAGAAZABkA
GQAZABkAGQAZABkAGQAZABkAGQAaABoAGgAcAB0AHQAdABsAGwAbABwAHQAdAB0AHQAd
AB0AHgAfACEAIAAgACEAIQAhACEAIgAiACAAIAAhAB8AHwAfAB8AIQAfAB0AHQAaABoA
HAAaABsAGwAbABoAFwAWABUAFQAUABQAEwARABMAEwASABEADwANAA0ADQALAAsACwAM
AAwACgAKAAoACwANAA4ADgAOAA4ADgAOAAwADAAMAA0ADwAPAA8ADwAOAA0ADAALAA0A
DQANAA0ADQANAA0ADQANAA0ADQANAA8ADwAPAA8ADgAOAA4ADgANAA0ADQAOAA4ADwAP
AA4AEAAQABAAEAAQABAAEAAQABIAEQARABEAEAAQABAAEAAQABAAEAAQAA4ADgAPAA8A
EwASAA==
         </WaveFormData>
      </LeadData>
      <LeadData>
         <LeadByteCountTotal>10000</LeadByteCountTotal>
         <LeadTimeOffset>0</LeadTimeOffset>
         <LeadSampleCountTotal>5000</LeadSampleCountTotal>
         <LeadAmplitudeUnitsPerBit>4.88</LeadAmplitudeUnitsPerBit>
         <LeadAmplitudeUnits>��V</LeadAmplitudeUnits>
         <LeadHighLimit>2147483647</LeadHighLimit>
         <LeadLowLimit>268435456</LeadLowLimit>
         <LeadID>V2</LeadID>
         <LeadOffsetFirstSample>0</LeadOffsetFirstSample>
         <FirstSampleBaseline>0</FirstSampleBaseline>
         <LeadSampleSize>2</LeadSampleSize>
         <LeadOff>FALSE</LeadOff>
         <BaselineSway>FALSE</BaselineSway>
         <ExcessiveACNoise>FALSE</ExcessiveACNoise>
         <MuscleNoise>FALSE</MuscleNoise>
         <LeadDataCRC32>1568482799</LeadDataCRC32>
         <WaveFormData>
4v/i/+L/4v/m/+j/6v/s/+3/7v/v//D/8P/w//D/8P/x//L/8//0//T/9P/0//T/9v/2
//b/9v/2//b/9v/2//n/+v/7//z//P/8//z//P/8//z//P/8//3//v///wAAAgACAAIA
AgACAAIAAgACAAQABAAEAAQABgAGAAYABgAHAAgACQAKAAwADAAMAAwADQAOAA8AEAAT
ABQAFQAWABcAGAAZABoAHQAeAB8AIAAhACIAIwAkACUAJgAnACgAKwAsAC0ALgAwADAA
MAAwADAAMAAwADAALgAuAC4ALgArACoAKQAoACcAJgAlACQAIAAeABwAGgAZABgAFwAW
ABIAEAAOAAwACQAIAAcABgADAAIAAQAAAP7//v/+//7//P/8//z//P/7//r/+f/4//j/
+P/4//j/+P/4//j/+P/4//j/+P/4//j/+P/4//j/+P/4//j/+P/4//j/+P/4//r/+v/6
//r/+P/4//j/+P/6//r/+v/6//z//P/8//z//P/8//z//P/8//z//P/8//7//v/+//7/
/v/+//7//v/+//7//v/+/wAAAAAAAAAAAAAAAAAAAAAAAAAAAAAAAAAAAAAAAAAAAgAC
AAIAAgABAAAA///+//7//v/+//7//P/8//z//P/8//z//P/8//r/+v/6//r//P/8//z/
/P/6//r/+v/6//j/+P/4//j/+P/4//j/+P/4//j/+P/4//j/+P/4//j/+P/4//j/+P/4
//j/+P/4//j/+P/4//j/9v/2//b/9v/2//b/9v/2//j/+P/4//j/+P/4//j/+P/4//j/
+P/4//j/+P/4//j/9v/2//b/9v/4//j/+P/4//j/+P/4//f/9//3//j/+P/2//f/9//4
//n/+v/6//r//v/+//7//v/+/////////////////wAA//8AAAEAAQAEAAUABgAIAAcA
CAAIAAgACgAKAAoACQAJAAkACQAIAAcABwAGAAQAAAD/////AQABAAEAAAD///7//f/8
//v/+v/6//r/+f/5//r/+v/4//X/9f/0//T/8//z//T/9P/0//T/9f/1//X/9f/1//X/
9//3//n//v8GABIAIwA8AFsAegCYALkA4wAVAUwBfQGYAY4BaAE1AfEApABXABcA8P/T
/7r/sv+5/8P/yv/S/9n/3//j/+X/5//t//H/8v/1//j/+P/4//b/9//3//n/+v/7//v/
+//7//z//P/9//3//f/9//7//v/+//7//v/+//7//v/+/wAAAAABAAIAAwADAAMAAwAD
AAQABAAFAAYABgAHAAcACgAKAAsACwAJAAoACgAMAA0ADgAOAA4ADAANAA8ADwASABIA
FAAVABgAGAAZABoAGgAaABsAGwAeAB8AIAAhACIAIwAkACUAJwAqACoALAAqACwALQAw
ADAAMQAyADUAMwA0ADQANQA3ADgAOQA5ADkAOAA4ADYANgA2ADYANQAxADAALQArACsA
KQApACcAJQAkACIAHQAdABwAHAAbABgAFQATABAAEAAOAA0ACwAJAAgABgAFAAUABQAF
AAUABAAEAAMAAgAAAAAAAAAAAAAAAAAAAAAAAAAAAAAA///+//7//v/+//v/+//6//r/
/f/9//3//f/9//3//f/9//3//v///////f/9//3//v/////////+//7/AAAAAAEAAAAA
AP///v///wAAAgAEAAIAAgACAAIABQAFAAcABwADAAIAAgABAAEAAQABAAIAAgACAAIA
AgAEAAQAAwADAAIAAgACAAIAAgACAAEAAQABAP////////7//v/+//7//f/8//z//P/8
//z/+v/5//n/+f/5//n/+f/5//r/+v/3//b/9v/1//b/9//3//j/9//3//j/+P/3//b/
9v/2//b/9v/2//f/9v/1//T/8//z//P/8//0//T/9P/z//L/8v/y//L/8f/z//T/9P/1
//X/9P/0//T/8f/x//H/8f/y//P/8//z//D/7v/w//L/8v/y//L/7//v/+//8P/y//L/
8//z//T/9f/2//b/9P/2//b/9v/2//b/9//3//n/+f/5//n/+P/5//r/+//9//7///8A
AAAAAQACAAIAAgACAAIAAgADAAMAAwADAAAA//////7//P/4//f/9//4//f/9v/0//T/
9P/0//T/8//w//D/8P/u/+3/7f/s/+z/6//r/+r/6v/r/+v/7P/s/+z/7P/t/+3/7f/t
/+3/6//r/+3/7//y//j/BAATACoASQBqAIQAmwC9AOsAIgFRAXQBeAFaASsB7QCiAFEA
CwDe/8H/pv+a/53/qf+0/77/w//J/8//1f/X/93/4//m/+f/6v/s/+z/6v/r/+v/7f/s
/+3/7f/t/+//8P/w//H/8//z//P/9P/0//T/9P/0//P/8v/x//D/8//0//b/+P/3//f/
9//3//f/+P/4//n/+v/6//v/+//8//z//f/9//v//P/8//7///8AAAAAAAAAAAEAAwAD
AAQABAAGAAcABgAGAAcACAAJAAoADAANAA4ADwAQABEAEgATABQAFQAYABwAHQAgAB8A
IAAgACIAJAAlACYAKQArACwALAAtACoAKgAqACkAKwAqACoAKAAqACoAKgApACcAJgAj
ACEAHwAdAB0AGwAZABgAFgARABAADgANAAsACwAJAAgABgABAP7//P/5//v/+v/4//f/
+P/3//b/9f/z//L/8P/u//D/8P/w//D/7v/u/+7/7v/s/+z/7P/r/+z/7P/s/+z/6v/p
/+f/5v/p/+n/6f/p/+n/6f/p/+n/5//o/+n/6f/p/+n/6f/q/+3/7f/t/+z/6v/s/+z/
7f/u//D/8f/y//H/8P/w//D/8f/y//P/9P/z//P/9f/1//b/9v/3//f/9//3//f/+P/3
//b/9f/0//X/9v/2//f/9f/0//P/8v/z//T/9P/1//P/8f/x//H/8v/y//L/8v/x//D/
8P/w//D/8P/u/+3/6//r/+v/6//t/+3/7v/u/+z/6v/p/+f/6v/r/+v/7P/s/+v/6//q
/+v/6v/q/+r/6P/o/+j/6f/n/+f/5//n/+f/5//n/+j/6f/q/+r/6v/p/+j/5//l/+X/
5v/m/+f/5//m/+b/5v/l/+X/5f/l/+b/5P/m/+b/5v/m/+X/5f/l/+b/5v/m/+f/5//o
/+n/6v/q/+j/6v/q/+r/7P/s/+3/7f/r/+v/6//r/+z/7f/u/+//7//w//H/8v/0//X/
9v/2//T/9P/0//T/8//z//P/8//0//P/8//y//D/7P/r/+v/7f/t/+3/7P/r/+r/6f/o
/+X/4v/i/+L/4//j/+T/5P/k/+P/4//i/+D/4f/h/+L/4v/i/+L/4//j/+P/4//j/+P/
4//l/+f/7v/4/wYAFwAyAFEAbgCOALEA3QARAUgBdwGKAXgBTAEPAcsAfgAvAPP/zv+v
/5T/kv+d/6f/sv+4/8H/x//N/8//0//Z/93/4v/j/+b/6v/q/+n/6f/o/+n/6v/r/+v/
6//t/+7/7v/v/+//7//v//D/8v/y//L/8v/0//T/9P/0//T/9P/1//b/+f/5//n/+f/3
//j/+P/5//j/+P/5//n/+v/6//v/+//9//7//v8AAAEAAgACAAIABAAFAAcABwAGAAYA
CAAJAAwADAANAA4ADQAOABAAEQASABMAFAAVABYAFwAYABkAHQAgACAAIgAiACQAJQAo
ACYAJwAoACsALQAuAC4ALwAvADAAMQAxADEAMAAwAC4ALgAuAC4ALQArACoAJwAlACMA
IQAhAB8AHQAcABoAFQASABAADwANAA0ACwAKAAgABgAEAAMAAQD///7//P/7//r/+f/4
//f/9v/2//X/9P/0//T/9P/0//D/8P/w//D/8P/w//D/7//w//D/8P/w/+//7//u/+7/
7//v/+//7//v/+//7//v/+//8P/x//H/7//v/+//8P/z//P/8//y//T/9v/2//f/9//4
//j/+P/4//j/+f/6//z//P/8//z//P/7//z/+//8//z//f/9//3//f/9//7//P/8//z/
/P/+//7//f/9//z//P/8//z/+v/6//n/+f/7//n/+f/5//r/+v/6//r/+f/4//j/+P/4
//j/9v/1//f/9//3//f/9//3//j/+P/1//T/9P/z//P/8//y//L/8//z//T/9P/z//L/
8v/y//L/8v/y//P/8f/x//H/8f/z//P/8//0//L/8v/x//D/8v/y//L/8f/x//L/8v/z
//H/8P/w//D/8f/x//H/8f/w//H/8f/x//L/8v/y//H/7//v//D/8v/y//L/8v/x//H/
8f/y//L/8v/z//P/8v/z//T/9P/2//j/+P/4//j/+P/5//n/+f/5//n/+f/6//v//P/9
//v//P/9//7/AAABAAIAAgADAAQABQAGAAQAAwACAAEAAgABAAEAAAAAAPz/+//7//v/
+//7//r/9//2//X/9P/z//D/8P/w//H/8f/y//L/8P/v/+//7v/w//H/8f/y//D/8P/w
//H/8f/x//H/8f/x/+//8//3//r/BAAWACcAQABhAIIAogDHAPkALwFmAZEBngGGAVgB
GwHTAIQANwD//9z/v/+q/6z/s/+7/8T/zP/T/9n/2//b/+H/5f/p/+7/7//w//D/8v/w
//H/8f/z//L/8//z//P/9f/2//b/9//1//X/9f/2//j/+P/4//j/+P/4//j/+P/6//r/
+//8//3//f/9//3//f/+//7////+//7//////wAAAAABAAEAAwAEAAQABgAFAAYABgAG
AAYABwAJAAkACgAKAAwADQAOAA4ADwAQABEAEgAUABUAFgAXABgAGQAcAB0AHgAfACAA
IgAhACIAJAAmACcAKgAqACsALAAvAC0ALgAuAC8ALwAwADEAMQAzADIAMgAwAC4ALgAu
AC0ALQAsACkAJwAnACUAJQAjAB8AHgAcABcAGAAWABUAEwARAA8ADgAMAAwACgAJAAcA
BwAGAAQAAwAEAAMAAgABAAAAAAD///7//P/8//z//P/8//z//P/8//r/+v/6//n/+v/6
//r/+v/7//v/+v/6//v/+//7//v/+f/5//n/+f/5//r/+//7//v/+//7//z//f/9//3/
/P/8//7//v//////AAAAAAAAAAAAAAEAAgACAAIAAgACAAMAAwAFAAUAAgACAAMAAwAF
AAUABQAGAAQABAAEAAQABAAEAAMAAwAEAAQABAAEAAYABgAFAAUAAwABAAEAAQACAAIA
AgACAAEAAAAAAAAAAgACAAAA//////////////////8AAAAA///+//7//f///////v/+
//3//f/+//7////+//7//v/8//z//P/9//v/+//7//v//f/9//3//v/8//z/+//6//z/
/P/8//v/+//8//z//f/9//z//P/8//v/+//7//v//P/9//3//f/8//z//P/7//v//f/+
//7//P/8//z//P/7//v/+//8//7//v///////v///wAAAAAAAAIAAgACAAQABAAFAAUA
BQAFAAUABQAEAAUABgAHAAkACgALAAwADAANAA4ADgAOAA4ADgAOAA8ADwAPAA8AEAAP
AA8ADgAKAAYABQAFAAYABQAEAAIAAwACAAEAAAD///z//P/8//n/+f/6//r/+f/5//r/
+v/5//n/+P/4//j/+P/4//n/+f/5//n/+f/5//n/9//3//z/AgAOAB8ANgBRAHAAkACx
ANkACQFAAXMBmAGYAXYBQQEDAbgAZwAjAPj/2f/A/7T/tf+5/77/yP/R/9f/2//f/+P/
5f/p/+z/7//0//b/9P/z//P/8v/z//T/9f/1//X/9f/2//b/9//1//X/9f/2//j/+P/4
//j/+f/4//f/9v/3//j/+v/8//v/+//7//v/+//8//z//f/8//z//f/9//z//P/9//3/
//8AAAAAAgADAAQABAAEAAIAAwAFAAUABgAGAAgACQAKAAoACwAMAAwADAANAA0AEQAT
ABUAFwAVABUAFQAVABkAHAAcAB4AHgAgACEAJAAkACUAJgApACkAKgAqACsAKgAqACoA
KQApACgAKAAmACcAKAApACkAKQAoACUAIwAfAB0AHQAbABsAGgAYABMAEQAOAAwACQAH
AAUABAACAAIAAAD///3////+//z/+//3//X/8//x//L/8v/x//D/8P/w//D/8P/u/+7/
7v/u/+z/7P/s/+v/7P/s/+z/7P/t/+3/7P/s/+v/6//r/+v/6f/p/+n/6f/r/+z/7f/t
/+v/6//r/+z/7//v/+//7v/t/+7/7f/t/+3/7v/u/+7/7v/u/+//8P/u/+7/7v/u//H/
8f/z//P/8//0//b/9//0//P/8v/y//L/8v/y//L/8v/y//H/8f/0//T/9P/0//T/9P/z
//P/8f/v/+//7//u/+7/7v/u/+7/7v/v//D/8f/w/+3/6//s/+3/7v/v/+//7//w//D/
7f/s/+z/6//p/+n/6P/o/+n/6f/q/+r/6f/o/+j/6P/o/+j/6P/p/+v/6//r/+v/6P/n
/+b/5v/m/+b/5f/k/+f/6P/p/+n/5//o/+j/6f/n/+b/5v/m/+f/5//n/+f/6v/r/+j/
5//m/+X/5P/k/+X/5v/o/+j/6P/p/+n/6v/r/+z/7P/r/+z/6//q/+v/7P/u/+//7f/t
/+3/7f/u/+//8P/x//H/8v/z//T/+P/5//r/+v/4//j/+P/4//n/+f/5//n/9v/1//X/
9P/w/+z/6//r/+7/7//w//D/7f/s/+v/6v/n/+T/5P/k/+X/5f/m/+b/4v/h/+H/4P/i
/+P/4//k/+T/5P/k/+X/4//j/+P/4//j/+H/4//p//T/AAAUACkAQgBjAIIApADLAP8A
NQFoAYsBigFmATIB8wCrAFoAEQDh/77/m/+M/5T/nf+l/6r/sP+5/8P/x//L/9P/2f/d
/+D/4f/g/+T/5v/l/+X/5P/l/+b/5//n/+f/5//o/+j/6f/p/+n/6f/q/+j/6P/o/+j/
6v/q/+r/6v/s/+z/7f/u/+3/7f/t/+3/7v/w//H/8//z//L/8v/x//L/8v/z//P/8//0
//T/9v/1//b/9v/2//f/+f/8//3//P/8//7///8AAAAAAQACAAEAAgAEAAUACAAJAAoA
CwAMAA0ADgAPABMAFgAWABgAGAAaABsAHgAeAB8AIAAjACMAJAAkACUAJQAmACcAJwAp
ACgAKAAmACQAJAAkACMAIwAiAB8AHQAZABcAFwAVABEAEAAOAAkACgAIAAcABQABAP//
/v/8//r/+P/3//X/8//y//D/7//u/+3/7P/r/+v/7P/s/+z/6f/o/+f/5v/m/+b/5v/m
/+X/5P/j/+H/4//k/+X/5v/l/+X/5P/k/+P/4//j/+P/4//j/+P/4//l/+b/5//n/+X/
5f/l/+b/6f/p/+n/6P/q/+z/7P/t/+3/7v/u/+7/7v/u/+//8P/w//D/8P/w//H/8f/z
//P/8v/y//P/8//1//X/9f/2//b/9v/2//b/9P/0//P/8//2//b/9v/2//b/9v/1//X/
9f/z//P/8//y//L/8v/y//P/8v/y//L/8v/y//D/7//x//H/8f/x//D/7//v/+7/7v/u
/+//7//t/+3/7P/s/+v/6//s/+z/7f/s/+z/7P/s/+z/7P/t/+v/6//r/+v/6//r/+v/
7P/s/+z/6//q/+r/6v/q/+n/6f/q/+r/6//t/+z/7P/s/+n/6f/q/+z/7P/s/+z/7f/t
/+3/7v/s/+z/7f/t/+7/7//w//D/8v/0//T/9P/z//L/8v/x//P/8//z//P/9v/3//j/
+f/4//j/+P/4//z//f/+//7//v/+//7//v/7//v/+//7//z/+//7//r/+P/0//P/8//1
//X/9f/0//H/8P/v/+7/7v/s/+3/7v/r/+v/7P/s/+j/5//n/+b/6P/p/+n/6v/q/+r/
6v/r/+v/6//r/+v/6//r/+v/8f/4/wQAFgAtAEgAaQCKAKoA0wAJAUEBdAGXAZgBdAFC
AQEBtQBiABkA6f/I/6n/nP+g/6n/s/+8/8L/yf/R/9X/1//b/+H/5f/o/+v/7v/s/+r/
6v/r/+v/7f/u/+//7//v/+//8P/w//H/8f/x//H/8v/y//L/8v/y//T/9P/0//T/9P/0
//X/9v/3//f/9//3//f/+P/4//n/+v/6//v/+//8//z//f/9////AAAAAAIAAQACAAIA
AgACAAMABQAFAAYABgAIAAkACgAKAAsADAANAA4AEAARABIAEwAUABUAGAAZABoAGwAb
AB4AHgAgACAAIgAjACYAJgAnACgAKwAtAC4ALgAvAC0ALgAvAC8AMQAwADAALgAsACwA
LAArACkAKAAlACMAIwAhACEAHwAdABwAGgAVABQAEgARAA8ADAAJAAcABAAEAAIAAQD/
/////v/8//v/+v/5//j/9//0//T/8//y//L/8v/y//L/8v/y//L/8v/w//D/8P/v//D/
8P/w//D/7//v/+7/7v/t/+3/7f/t/+3/7f/t/+3/7//w//H/8f/x//H/8f/y//H/8f/x
//D/8f/0//X/9//1//b/9v/2//b/9v/3//j/+P/4//j/+P/5//n/+//7//r/+v/7//v/
+//7//v//P/6//r/+v/6//r/+v/5//n//P/8//z//P/6//r/+f/5//v/+f/5//n/+v/6
//r/+v/5//j/+P/4//j/+P/2//X/9f/1//X/9f/1//X/9v/2//f/9v/2//X/9//3//b/
9v/1//X/9v/2//X/9P/0//T/9P/0//T/9f/1//X/9f/1//P/8//z//T/9P/0//P/8v/0
//T/9P/z//P/9P/0//X/8//y//L/8v/z//P/8//z//T/9f/1//X/9P/0//T/9P/0//T/
8//z//P/9P/0//T/9f/1//T/9f/2//b/+P/6//r/+v/6//r/+//7//3//f/9//3//P/9
//7///8BAAIAAwAEAAQABQAGAAYABgAGAAYABgAFAAUABQAFAAQAAwADAAIAAgD+//3/
/f/9//3//f/8//v/+v/5//j/+f/2//b/9v/1//X/9v/2//T/8//z//L/8P/x//H/8v/0
//T/9P/1//X/9f/1//X/9f/3//n/+/8CAA4AIAA1AFIAcwCWALQA2wANAUcBegGhAaQB
hAFOAQ8BwwByAC8A///c/7//sP+0/73/xf/Q/9j/3f/h/+X/5//n/+v/7//y//X/9v/2
//b/+P/5//n/+//8//3//f/9//v//P/8//3//f/9//3//v/+//7//v/+/wIAAgACAAIA
AAAAAAEAAgAFAAUABQAFAAcACAAIAAkACQAIAAgABwAKAAoACwALAAkACgAKAAwADQAO
AA4ADgAPABEAFAAVABMAEgATABMAEgASABMAFAAYABoAHQAfAB8AHwAfAB8AHgAfACAA
IQAjACYAJgAoACgAKgArAC4ALwAxADMANwA2ADYANQA1ADMANAA1ADUANQA0ADQAMgA0
ADQANAAzAC8ALgArACkAJQAjACMAIQAfAB4AHAAXABYAFAATABEAEAAPAA8ADgAKAAgA
BwAFAAUABAACAAEA/v/9//z/+//6//r/+f/4//j/+P/4//j/+P/4//j/+P/3//b/9f/z
//D/8P/w//D/8v/z//P/9P/0//P/8v/x//H/8f/x//H/7//w//H/8f/x//H/8f/y//T/
9f/2//b/8//0//P/8//1//b/9v/2//T/9P/1//b/9v/2//b/9v/1//X/9//3//T/9P/1
//X/9//3//f/+P/5//r/+//8//n/+P/2//X/+P/4//j/+P/2//b/9f/1//f/9f/1//X/
9v/2//b/9v/1//T/9P/0//T/9P/y//H/8f/x//H/8f/x//H/8v/y//P/8v/y//H/7//v
/+7/7v/t/+3/7v/u/+7/7v/v//D/7//u/+3/7f/v/+//7//v/+3/7f/t/+7/7P/s/+v/
6v/s/+z/7P/r/+v/7P/s/+3/7//u/+7/7v/r/+v/6//r/+r/6//r/+7/7f/s/+v/6v/r
/+v/6//s/+r/6v/r/+v/7v/v//D/8P/u//D/8P/w//L/8v/z//P/8f/x//H/8f/y//P/
9P/1//X/9v/3//j/+v/7//z//P/8//z//P/8//n/+f/5//n/+P/3//f/9v/0//D/7//v
//P/8//z//L/8f/w/+//7v/t/+r/6v/q/+n/6f/q/+r/5v/l/+X/5P/m/+f/5//o/+b/
5v/m/+f/6f/p/+n/6f/p/+n/7f/v//b/BAAWACkARgBlAIQAqADRAAUBPwF2AZcBlgF2
AUQBBQG1AGAAGQDn/8D/of+Y/5z/of+n/7L/uv/D/8v/zf/T/9v/3f/d/+L/5//m/+b/
5v/o/+n/6f/r/+r/6//r/+v/6f/q/+r/6//t/+3/7f/u/+7/7v/u/+7/8v/y//L/8v/y
//L/8//0//P/8//z//P/8f/y//L/8//1//b/+P/5//r/+v/7//v/+v/6//n/+v/7//z/
/P/8//3///8CAAMAAgACAAQABQAGAAYABwAIAAkACgAMAA0AEAARABIAEwATABMAEwAT
ABUAGAAYABoAGwAeACAAJAAjACMAIwAlACcAKAAoACkAKQAqACsAKwArACoAKgAoACoA
KgAqACkAJQAkACEAHwAbABkAGQAXABcAFgAUAA8ADgAMAAsACQAGAAMAAQD+//7//P/7
//n/9v/0//H/7//w/+//7v/t/+z/7P/r/+r/6P/o/+j/6P/o/+j/6P/o/+j/6P/o/+f/
5v/m/+b/5v/j/+P/4v/i/+P/4//j/+P/4//j/+P/4//j/+T/5f/l/+f/5//n/+j/5//n
/+f/5v/p/+z/7f/v/+z/7P/r/+r/6v/q/+v/7P/u/+7/7v/u//H/8f/z//P/8v/y//P/
8//z//P/8//0//L/8v/y//L/9P/0//P/8//2//b/9v/2//T/9P/z//P/8//x//H/8f/0
//T/9P/0//P/8v/y//L/8v/y//D/7//x//H/8f/x//H/8f/y//L/8f/w//D/7//v/+//
7v/u//H/8f/y//L/8P/u/+3/7P/u/+7/7v/v/+//7//v/+//8f/x//H/8v/x//D/7v/s
/+3/7v/v/+//7f/u/+7/7//v/+7/7v/u//H/8P/w//D/8P/w//H/8f/x//L/8P/w//H/
8f/0//X/9v/2//b/+P/4//j/9v/2//f/9//3//f/9//3//r/+//8//3//f/+////AAAE
AAUABgAGAAUABAADAAIAAQABAAEAAQACAAEAAQAAAP7/+v/5//n/+//7//v/+v/5//j/
9//2//X/8v/y//L/8f/x//L/8v/w/+//7//u/+//8f/y//T/8v/y//L/8//z//P/8//z
//H/8f/1//v/BAASACQAPQBcAH0AnAC8AOkAIQFbAYoBpwGcAXQBOgH5AKsAWAAVAOv/
yP+r/6D/qP+z/73/xP/M/9P/2f/b/9//5f/r/+//8v/3//b/9P/0//T/9f/1//f/+P/5
//n/+f/7//z//P/9//3//f/9//7//P/8//z//P///wAAAQACAAAAAAABAAIABQAFAAUA
BQAFAAYABgAHAAgACAAJAAkACgAKAAsACwALAAwADAAOAA8AEAAQABAAEgATABUAFQAU
ABQAFgAXABoAGgAbABwAHQAeACAAIQAgACEAIgAjACUAJwApACsALQAwADAAMgA0ADYA
NwA6ADoAOwA8AD8APwBAAEAAQQBDAEQARQBFAEMAQgBCAEAAPgA+AD4APQA9ADwAOQA3
ADUAMwAzADEAMQAwAC4AKQAmACQAIwAhAB0AGwAaABgAGAAWABUAEwARABAADgANAAwA
CwAKAAkACAAIAAcABgAIAAgACAAIAAQABAAEAAQABAAEAAQAAwAEAAQABAAEAAEAAQAA
AAAAAwADAAMAAwADAAMAAwADAAUABgAHAAcABwAHAAcACAAJAAkACQAIAAgACgAKAAsA
CwAMAAwADAAMAAwADQAOABAAEAAQABAADwAPABEAEQAQABAAEQARABEAEQARABIAEgAS
ABIAEgASABIAEQARABIAEgASABIAEgASABEAEQATABEAEQARABAAEAAQABAADwAOAA4A
DgAQABAADgANAA8ADwAPAA8ADQANAA4ADgANAAwADAALAAsACwAKAAoACwALAAwADAAL
AAoACgAKAAoACgAKAAsACwALAAsACwALAAsACwAMAAwADAALAAoADAAMAAwACwALAAwA
DAANAAsACgAKAAoACwALAAsACwAMAA0ADQANAAwADAAMAAsADQAMAAwADAAMAAwACwAL
AAsADAAOAA4ADwAPABIAEwAUABQAEgAUABQAFAAWABYAFwAXABcAFwAXABcAFgAXABgA
GQAbABwAHQAeAB4AHwAgACAAIgAiACIAIgAhACEAIQAhAB4AHQAdABwAGwAYABgAGQAZ
ABkAGQAYABkAGAAXABYAFQASABIAEgARABEAEgASABAADwAPAA4AEAARABEAEgAQABAA
EAARABEAEQARABEAEQARABUAGwAgACoAOgBRAGwAjQCuAM4A8wAnAV8BkgG1AbYBmAFm
ASUB2QCIAEMAFQD2/9v/zP/Q/9n/4f/q//D/+f/9//3/AQAHAAsADwAQABUAFgAWABYA
FAAVABUAFwAYABkAGQAZABsAHAAcAB0AHQAdAB0AHgAeAB4AHgAeAB4AHgAeAB4AIAAg
ACEAIgAlACUAJQAlACUAJgAmACcAJgAmACcAJwAoACgAKQApACoALAAtADAALwAwADAA
MAAwADEAMwAzADYANgA4ADkAOAA4ADkAOgA9AD4AQABBAEIAQwBEAEUASABJAEoASwBN
AFAAUABSAFAAUgBTAFYAWABZAFoAXQBdAF4AXgBfAGEAYgBjAGMAYwBiAGIAYABgAGAA
YABfAF0AXABZAFcAVwBVAFUAUwBRAFAATgBJAEoASABHAEUAQwBBAEAAPgA8ADoAOQA3
ADkAOAA2ADUANAAzADIAMQAyADIAMQAwAC4ALgAuAC4ALAAsACwALAAuAC4ALgAtACwA
LAAsACwALQAtACwALAAtAC0ALQAtAC0ALQAtAC0ALQAuAC8ALwAxADEAMQAyADMAMwAz
ADIAMgA0ADQANQA1ADYANgA2ADYANgA3ADgAOAA4ADgAOAA7ADsAPQA9ADsAOgA6ADkA
PQA7AA==
         </WaveFormData>
      </LeadData>
      <LeadData>
         <LeadByteCountTotal>10000</LeadByteCountTotal>
         <LeadTimeOffset>0</LeadTimeOffset>
         <LeadSampleCountTotal>5000</LeadSampleCountTotal>
         <LeadAmplitudeUnitsPerBit>4.88</LeadAmplitudeUnitsPerBit>
         <LeadAmplitudeUnits>��V</LeadAmplitudeUnits>
         <LeadHighLimit>2147483647</LeadHighLimit>
         <LeadLowLimit>268435456</LeadLowLimit>
         <LeadID>V3</LeadID>
         <LeadOffsetFirstSample>0</LeadOffsetFirstSample>
         <FirstSampleBaseline>0</FirstSampleBaseline>
         <LeadSampleSize>2</LeadSampleSize>
         <LeadOff>FALSE</LeadOff>
         <BaselineSway>FALSE</BaselineSway>
         <ExcessiveACNoise>FALSE</ExcessiveACNoise>
         <MuscleNoise>FALSE</MuscleNoise>
         <LeadDataCRC32>801248769</LeadDataCRC32>
         <WaveFormData>
zv/O/87/zv/V/9r/3//k/+b/6P/q/+z/7v/u/+7/7v/x//L/8//0//T/9P/0//T/9v/2
//b/9v/4//j/+P/4//n/+v/7//z//v/+//7//v8AAAAAAAAAAAIAAgACAAIAAwAEAAUA
BgAIAAgACAAIAAkACgALAAwADgAOAA4ADgAQABIAFAAWABcAGAAZABoAHQAeAB8AIAAi
ACQAJgAoACsALAAtAC4AMgA0ADYAOAA8AD4AQABCAEQARgBIAEoATgBQAFIAVABXAFgA
WQBaAFsAXABdAF4AXABcAFwAXABZAFgAVwBWAFQAUgBQAE4ASQBGAEMAQAA9ADoANwA0
AC4AKgAmACIAHQAaABcAFAAPAAwACQAGAAMAAAD9//r/9//2//X/9P/x//D/7//u/+3/
7P/r/+r/6P/o/+j/6P/m/+b/5v/m/+j/6P/o/+j/6P/o/+j/6P/m/+b/5v/m/+j/6P/o
/+j/5v/m/+b/5v/n/+j/6f/q/+z/7P/s/+z/7v/u/+7/7v/w//D/8P/w//L/8v/y//L/
8v/y//L/8v/0//T/9P/0//T/9P/0//T/9P/0//T/9P/0//T/9P/0//T/9P/0//T/9P/0
//T/9P/z//L/8f/w//L/8v/y//L/8P/w//D/8P/u/+7/7v/u/+7/7v/u/+7/7P/s/+z/
7P/s/+z/7P/s/+r/6v/q/+r/6v/q/+r/6v/o/+j/6P/o/+j/6P/o/+j/6P/o/+j/6P/o
/+j/6P/o/+j/6P/o/+j/6P/o/+j/6P/m/+b/5v/m/+j/6P/o/+j/5//m/+X/5P/m/+b/
5v/m/+b/5v/m/+b/5v/m/+b/5v/m/+b/5v/m/+b/5v/m/+b/5v/m/+b/5//n/+f/5//o
/+j/6f/p/+n/7P/s/+z/7f/r/+v/6//r/+7/7v/u/+//7f/u/+7/7v/w//H/8f/x//P/
8//0//T/8v/y//D/7//x//D/8P/w/+7/7v/u/+v/6f/p/+r/6//t/+3/7f/t/+r/6f/o
/+f/5v/l/+X/5f/n/+f/5//m/+T/4//i/+L/4//k/+T/5f/l/+X/5v/m/+f/5//n/+f/
5f/m/+n/8v/9/w4AIgA9AGAAhQCkAMgA9gAoAU8BbgF+AW8BRwEaAeYAqABSAPX/q/+A
/2j/Yv9v/4L/lv+n/7L/uv/B/8b/yv/T/9r/4f/m/+v/7f/t/+3/7v/v//D/8v/z//T/
9f/z//X/9v/3//f/9//4//j/+v/6//v/+//8//z//f/9//3/////////AAAAAAEAAQAB
AAMAAwADAAUABgAGAAYACQALAAsACwALAAwADAANAA4AEAAQABEAEQATABQAFQAXABgA
GQAbABwAHQAeACAAIQAkACYAKAAqACsALQAvADEAMwA1ADcAOwA9AD8AQgBCAEQARwBK
AE0ATgBSAFUAVABWAFgAWgBcAF4AXwBhAGIAYgBiAGMAYQBgAGAAXgBdAFoAWQBXAFUA
UQBPAEwASwBIAEUAQAA+ADoANgAxAC0AJwAiAB8AHAAZABYAFAAPAAoABgAEAAEA///+
//7/+//5//j/9v/z//P/8f/w//H/8f/w/+//7v/u/+3/7f/s/+z/7P/s/+r/6v/p/+n/
6//q/+r/6v/q/+v/6//r/+v/6//r/+z/7P/s/+z/7v/u/+7/7//v/+7/7//w//D/8P/w
//L/8v/y//P/8//0//X/9f/1//b/+P/4//n/+f/3//f/9//4//j/+f/6//r/+v/6//r/
+v/6//n/+f/5//j/+P/3//f/9//2//X/9f/3//X/9f/2//b/9v/1//P/9f/1//X/9f/y
//L/8v/y//D/7//v/+//8P/w//D/8P/u/+3/7f/s/+7/7f/t/+3/7f/t/+3/7f/r/+v/
6v/q/+r/6v/p/+n/6P/o/+f/5//o/+n/6f/q/+v/6//r/+v/6f/p/+n/6P/p/+r/6//t
/+z/6//q/+j/6f/p/+n/6v/q/+r/6v/q/+b/5//o/+r/6v/q/+r/6P/o/+j/6P/r/+v/
6//r/+z/7P/t/+3/6//s/+z/7P/v/+//7//v/+3/7v/u/+7/7//v//D/8P/y//L/8//z
//P/9f/1//b/9v/2//b/9P/z//P/8v/y//D/8P/w//D/7f/r/+v/7P/t/+3/7f/t/+3/
7P/r/+r/6f/o/+f/5//l/+X/5f/l/+b/5v/l/+T/4v/j/+T/5P/n/+f/5//o/+b/5f/l
/+X/5f/l/+j/6//w//v/DAAeADEAUAB1AJAAqgDSAAABKQFKAV4BVwE1AQoB2gCeAFAA
9f+n/3j/XP9S/1v/bv+G/5n/qP+0/7v/wv/I/8//1P/b/+L/5//t/+//7f/u/+//8P/y
//P/9P/1//X/9//4//n/+f/5//r/+v/6//r/+//7//z//P/9//3//f////////8CAAIA
AwADAAEAAwADAAMABQAGAAYABgAJAAsACwALAAsADAAMAA0ADgAQABAAEQARABMAFAAV
ABcAGAAZABsAHAAdAB4AIAAfACIAJAAmACoAKwAtAC8AMQAzADUANwA9AD8AQQBEAEUA
RgBIAEoATQBOAFIAVQBYAFoAXABeAFwAXgBfAGEAZABkAGQAZQBnAGYAZgBkAGEAXgBd
AFsAWwBXAFUAUgBNAEoARwBCAEAAPAA4ADMAMQArACYAIwAeABkAFAAQAA4ACgAHAAYA
AAD9//v/+v/3//X/9P/y//H/8f/v/+7/7f/t/+z/6//q/+r/6f/p/+b/5v/m/+b/5P/k
/+P/4//l/+T/5P/k/+L/4//j/+P/5f/l/+X/5v/m/+b/5v/o/+j/6P/p/+n/6v/r/+z/
7P/s/+z/7v/u//D/8f/x//L/8//z//P/9P/0//T/9f/1//f/9//3//j/9//3//f/9v/2
//b/9v/2//b/9f/1//X/9P/0//P/8//1//T/8//z//H/7//v//D/8f/y//L/8f/v/+//
7//v/+7/7v/u/+7/7v/t/+3/7f/q/+r/6v/q/+z/6//r/+r/6v/p/+n/6f/n/+f/5//n
/+n/6f/o/+j/6P/o/+f/5//o/+j/5//n/+f/5//m/+b/5//n/+f/5//n/+f/5//m/+T/
5P/k/+X/5f/l/+X/5P/j/+P/4//k/+b/5P/m/+b/5v/m/+T/5P/k/+T/5//n/+f/5//m
/+b/5//n/+f/6P/o/+j/6f/p/+n/6f/p/+r/6v/q/+v/6//s/+z/7P/s/+3/7f/t/+//
7//w//D/8P/w/+7/6//r/+r/6v/s/+z/7P/s/+f/5f/l/+b/5//n/+f/5//p/+j/5//m
/+P/4v/h/+H/4f/h/+H/4f/i/+L/4f/g/97/3//g/+D/4//j/+P/5P/i/+H/4f/h/+H/
4f/k/+n/9P8DABQAJAA9AF4AeQCUALoA5gAOATEBSgFOATEBCwHcAKoAagAWALv/f/9e
/0r/Tv9f/3T/iP+b/6j/tP+7/8D/xv/L/9T/2//i/+f/6f/p/+n/6v/r/+z/7v/v//D/
8f/z//X/9v/3//X/9f/2//b/+P/4//n/+f/6//r/+//7//v//f/9//3//v/+////////
/wEAAQABAAMABAAEAAQABQAHAAcABwAHAAgACAAJAAwADgAOAA8ADQAPABAAEQAVABYA
FwAZABoAGwAcAB4AHQAgACIAJAAoACkAKwAtAC0ALwAxADMAOQA7AD0AQABAAEIARQBI
AEsATABQAFMAVgBYAFoAXABaAFwAXQBfAGAAYABgAGEAYQBgAGAAXgBdAFoAWQBXAFUA
UQBPAEwARwBEAEEAPAA6ADYAMgAtACkAIwAeABsAFwATAA8ADAAJAAQAAAD+//r/9//1
//T/8//x//D/7v/t/+3/6//q/+f/5//m/+X/5v/m/+X/5f/i/+L/4v/i/+L/4v/h/+H/
4f/g/+D/4P/e/9//3//f/+H/4f/h/+L/4v/i/+L/5P/m/+b/5//n/+r/6//s/+z/6v/q
/+z/7P/u/+//7//w//H/8f/x//L/9P/0//X/9f/z//P/8//0//T/9f/2//b/9P/0//T/
9P/0//P/8//z//T/9P/z//P/8//y//H/8f/x/+//7//w//D/8P/v/+3/6//r/+v/6//s
/+z/7P/s/+z/6//r/+v/6v/q/+r/6v/o/+f/5//m/+b/5f/l/+X/5//n/+f/5//l/+X/
5P/k/+b/5v/l/+X/5v/m/+X/5f/l/+X/5P/k/+X/5f/l/+X/5f/l/+X/5P/k/+T/5P/l
/+X/5f/l/+T/4//j/+P/5P/k/+T/5P/k/+T/4//j/+P/4//h/+L/5P/k/+T/5P/i/+L/
4v/i/+X/5f/l/+X/5v/m/+f/5//n/+j/6P/o/+n/6f/p/+n/6f/q/+r/6v/t/+3/7v/u
/+7/7v/v/+//7f/v/+//8P/y//L/8v/w/+3/7f/s/+z/7P/s/+z/7P/r/+n/6f/q/+n/
6f/p/+n/6//q/+n/6P/l/+T/4//j/+X/5f/l/+X/5P/k/+P/4v/g/+H/4v/i/+P/4//j
/+T/5P/j/+P/4//j/+H/5v/t//b/BQAWACoAQwBoAIkApgDUAAYBNAFXAXABcgFVASsB
/gDGAH4AJADL/5H/cP9g/2L/cf+E/5j/qf+0/7z/w//G/8z/0//a/9//5v/p/+v/7f/t
/+7/7//w//D/8f/y//P/9f/3//j/+f/3//f/+P/4//r/+v/7//v/+v/6//v/+//7//3/
/f/9/wAAAAABAAEA//8BAAEAAQAFAAYABgAGAAUABwAHAAcACQAKAAoACwAOABAAEAAR
AA8AEQASABMAFQAWABcAGQAaABsAHAAeAB8AIgAkACYAKAApACsALQAvADEAMwA1ADkA
OwA9AEAAQgBEAEcASgBLAEwAUABTAFYAWABaAFwAWgBcAF0AXwBgAGAAYABhAGEAYABg
AF4AXQBaAFkAVwBXAFMAUQBOAEkARgBDAD4APAA4ADQALwAtACcAIgAfABsAFwATABAA
DwAKAAYABAAAAP3/+//6//f/9f/0//L/8f/x/+//7v/v/+//7v/t/+z/7P/r/+v/6P/o
/+j/6P/q/+r/6f/p/+n/6P/o/+j/6P/p/+n/6f/r/+v/6//s/+r/6v/q/+z/7P/s/+3/
7f/s/+3/7v/u/+7/7v/w//D/8v/z//P/9P/z//P/8//0//b/9v/3//f/9//3//f/+P/4
//n/+v/6//r/+v/6//r/+P/3//f/9//6//r/+f/5//n/+P/3//f/9//1//X/9v/2//b/
9f/z//H/8f/x//H/8v/y//L/8v/w/+//7//v/+7/7v/u/+7/8P/v/+//7v/u/+3/7f/t
/+3/7f/t/+3/7f/t/+z/7P/s/+z/6//r/+z/7P/r/+v/6//r/+r/6v/r/+v/6//r/+n/
6f/p/+j/6v/q/+r/6//r/+v/6//q/+n/6f/p/+r/6v/q/+r/6v/q/+n/6f/p/+n/6//t
/+z/6v/q/+r/6v/o/+j/6P/o/+v/6//r/+v/6v/q/+v/6//r/+z/7P/s/+//7//v/+//
7f/u/+7/7v/v/+//8P/w//L/8v/z//P/8//1//X/9v/2//b/9v/0//P/8//y//L/8v/y
//L/8v/v/+3/7f/u/+//7//v/+//7//u/+3/7P/r/+r/6f/p/+n/6f/p/+n/6P/o/+f/
5v/m/+f/6P/o/+n/6f/p/+r/6v/p/+n/6f/r/+v/7P/v//T///8OACIANwBWAHsAnADA
AOwAHgFLAW4BhAF9AVsBMAH+AMIAcgATAMH/kP92/2j/b/9+/5L/pf+2/77/w//K/9D/
0//Y/+H/6P/t/+//8f/v//D/8f/y//b/9//4//n/9//5//r/+//7//v//P/8//7//v//
/////v/+//////8BAAMAAwADAAIAAgADAAMAAwAFAAUABQAHAAgACAAIAAcACQAJAAkA
DQAOAA4ADwAQABIAEgATABMAFQAWABcAGwAcAB0AHwAfAB8AHwAgACEAJAAmACgALAAt
AC8AMQAyADMANAA1ADoAPQBAAEQARABGAEkATABPAFAAVABXAFgAWgBcAF4AXgBgAGEA
YwBmAGYAZgBnAGcAZgBmAGQAZQBiAGEAXwBbAFcAVQBSAFEATgBLAEYAQgA+ADoANQA1
AC8AKgAnACEAHQAZABYAEwAOAAoACAACAP///f/8//v/+f/4//b/8//z//H/8P/v/+//
7v/t/+z/7P/r/+v/6v/q/+r/6v/q/+r/6f/p/+n/6P/o/+j/6P/p/+n/6f/p/+n/6f/q
/+j/6P/o/+r/7P/s/+3/7f/t/+3/7f/s/+z/7P/u/+7/7v/v/+//8P/v/+//7//w//H/
8v/0//X/8//z//P/9P/0//X/9v/2//T/9P/0//T/9P/z//P/8//2//b/9f/1//P/8v/x
//H/8//x//H/8v/y//L/8f/v/+//7//v/+//7v/u/+7/7v/u/+3/7f/t/+z/7P/s/+z/
7P/r/+v/6v/q/+n/6f/p/+n/6f/p/+n/6f/p/+j/6P/o/+j/5//n/+r/6v/p/+n/6P/n
/+X/5P/n/+f/5//n/+f/5//n/+b/5v/m/+b/5//n/+f/5//m/+f/5//n/+j/6P/o/+T/
4v/i/+L/4v/j/+T/5f/m/+f/5//n/+f/5v/m/+f/5//n/+j/6P/o/+v/6//r/+v/6//s
/+z/7P/t/+3/7v/u/+z/7P/t/+3/7//x//H/8v/x//D/7//s/+3/7f/s/+z/7P/s/+z/
7P/n/+X/5f/m/+r/6//s/+3/7P/q/+j/5v/l/+T/4//j/+X/5f/l/+X/4v/i/+H/4P/i
/+P/5P/k/+P/4//j/+T/5v/l/+X/5f/l/+X/6P/x//z/DQAgADIATwByAI0AqADSAP4A
IAE7AUoBPgEZAe8AwACGADwA4P+T/2f/UP9M/1z/cf+C/5T/of+u/7r/v//E/8r/0//c
/+P/5v/n/+v/7f/r/+z/7f/u//L/8//0//X/8//1//b/9//3//f/+P/4//r/+v/7//v/
+v/6//v/+//9//////////7//v//////AQADAAMAAwADAAQABAAEAAUABwAHAAcACQAK
AAoACwAKAAwADAANAA8AEQASABMAEwAUABUAFwAYABkAGgAcAB0AIAAiACQAJgAnACkA
KwAtAC8AMQAzADcAOQA7AD4AQABCAEUASABNAE4AUgBVAFQAVgBYAFoAWgBcAF0AXwBg
AGAAYABhAF8AXgBeAFwAXQBaAFkAVwBTAE8ATQBKAEUAQgA/ADoANgAyAC4AKQAlAB8A
GgAXABUAEQANAAoABQAAAPz/+v/4//X/8//y/+//7f/s/+r/6f/p/+f/5v/n/+f/5v/l
/+L/4v/h/+H/4P/g/+D/4P/g/+D/3//f/93/3P/c/9z/3f/f/+D/4f/f/9//3//g/+D/
4P/g/+L/5P/k/+X/5f/k/+X/5v/m/+f/6P/r/+z/6v/r/+v/7P/t/+3/7f/u/+7/7v/v
/+//7//v/+//8P/w//H/8v/y//D/8P/w//D/8P/v/+//7//w//D/7//v/+//7v/t/+3/
7//t/+3/7v/s/+z/6//p/+v/6//r/+v/6P/o/+j/6P/o/+f/5//n/+j/6P/o/+j/5v/l
/+X/5P/m/+X/5f/l/+X/5f/l/+X/5f/l/+T/5P/k/+T/4//j/+L/4v/h/+H/4//j/+L/
4v/j/+P/4//j/+H/4f/h/+D/4v/i/+L/4//h/+H/4f/g/9//3//i/+D/4P/g/+D/4P/g
/+D/4P/h/+H/4f/h/+L/4v/j/+P/5f/m/+b/5v/l/+X/5f/l/+P/5P/k/+T/5//n/+j/
6P/m/+b/5//n/+f/6f/p/+r/7P/s/+z/6v/n/+f/5v/m/+j/6P/o/+j/4//h/+H/4v/l
/+X/5f/l/+X/5P/j/+L/3//e/93/3f/f/9//3//f/9z/3P/b/9r/3P/d/97/3v/f/9//
3//g/97/3f/d/93/3//h/+L/6f/0/wcAGgAsAEsAbgCLAKoA2AAIAS4BTQFcAU4BKwEB
AdAAlgBIAOz/nf9x/1j/UP9c/2//gv+U/6P/rv+4/7v/wP/G/8v/1P/b/+L/5//n/+X/
5f/m/+f/6P/q/+v/7P/t/+3/7//w//H/8f/x//L/8v/0//T/9f/1//b/9v/3//f/9//5
//n/+f/6//r/+//7//v//f/9//3///8AAAAAAAD//wEAAQABAAUABgAGAAcACAAKAAoA
CwALAA0ADgAPABEAEgATABUAFgAXABgAGgAdACAAIgAkACQAJQAnACkAKwAtAC8AMQA3
ADkAOwA+AD4AQABDAEYASQBKAE4AUQBUAFYAWABaAFoAXABdAF8AYgBiAGIAYwBiAGAA
XwBcAFsAWABXAFUAUwBPAE0ASgBHAEQAQQA8ADgANAAwACsAJwAhABwAGQAVABEADQAK
AAcAAgD+//z/+P/1//P/8v/v/+3/7P/q/+n/6f/n/+b/5f/l/+T/4//k/+T/4//j/+D/
4P/g/+D/4P/g/9//3//f/97/3v/e/97/3//f/9//4f/h/+H/4v/g/+D/4P/i/+T/5P/l
/+X/5v/n/+j/6P/o/+j/6v/q/+r/6//r/+z/6//r/+v/7P/t/+7/8P/x/+//7//v//D/
8P/x//L/8v/y//L/8v/y//D/7//v/+//8v/y//H/8f/v/+7/7f/t/+//7f/t/+7/7v/u
/+3/6//r/+v/6//r/+r/6v/q/+r/6P/n/+f/5//o/+j/6P/o/+j/5//n/+b/5v/l/+X/
5f/n/+f/5//n/+X/5f/k/+T/5P/k/+P/4//m/+b/5f/l/+P/4//i/+L/5f/l/+X/5f/j
/+P/4//i/+L/4v/i/+P/4//j/+P/4v/h/+H/4f/i/+T/5P/k/+T/5P/i/+L/4v/i/+L/
4v/i/+L/4v/j/+P/4//j/+T/5P/l/+X/5//o/+j/6P/n/+f/5//n/+n/6v/q/+r/6v/p
/+n/6P/p/+r/7P/t/+v/7f/t/+7/7v/u/+7/7P/t/+3/7P/s/+v/6v/p/+j/5v/l/+b/
6P/p/+n/6f/p/+f/5v/l/+T/5f/k/+P/4//h/+H/4f/h/+L/4v/h/+D/4P/h/+L/4v/h
/+H/4f/i/+L/4f/h/+H/4//j/+b/6//2/wcAHAAyAFMAegCZALoA6AAYAUQBaQGAAXoB
VwEpAfYAuABqAAwAu/+J/27/Yv9o/3n/jv+g/63/tP+8/8X/yv/O/9P/2v/h/+b/6f/r
/+v/6//s/+3/7v/u/+//8P/x//H/8//0//X/9//3//j/+P/2//b/9//3//r/+v/7//v/
+//9//3//f/+//7//////wEAAwADAAMAAwAEAAQABAAHAAkACQAJAAkACgAKAAsADAAO
AA4ADwAQABMAFQAXABgAGAAYABkAHAAdAB4AIAAhACQAJgAoACgAKQArAC0AMAAzADYA
OQA8AD0APgBAAEQARgBJAEwAUQBSAFYAWQBZAFoAWwBcAF0AYABiAGUAZABkAGQAZQBl
AGQAZABiAGEAXgBdAFsAWwBXAFUAUgBPAEwASQBEAD4AOgA2ADEALwApACQAIQAdABkA
FQASAA8ACgAGAAQAAgD///3//P/3//X/9P/y//P/8//x//D/7f/t/+z/6//q/+r/6f/p
/+j/6P/o/+j/6P/o/+f/5//p/+j/6P/o/+b/5//n/+f/5//n/+f/6P/q/+r/6v/s/+r/
6v/r/+v/6v/r/+z/7P/s/+z/7v/u/+7/7//v//D/8f/x//H/8v/x//D/8P/v//H/8f/x
//L/8v/z//T/9P/0//T/9P/0//T/8//z//P/9P/0//P/8//z//L/8f/x//P/8f/x//L/
8P/w/+//7f/v/+//7//v/+z/7P/s/+z/7P/r/+v/6//q/+r/6v/q/+r/6f/p/+j/6v/p
/+n/6f/n/+f/5//n/+n/6f/o/+j/5v/m/+X/5f/o/+j/5//n/+n/6f/o/+j/6P/n/+b/
5f/l/+X/5f/k/+b/5v/m/+f/5f/l/+X/5P/l/+X/5f/m/+T/5P/k/+T/5P/k/+T/5P/k
/+T/5P/k/+P/4//j/+P/5v/m/+f/5//n/+j/6P/o/+v/6//r/+v/6f/q/+r/6v/p/+n/
6v/q/+z/7P/t/+3/7f/v/+//8P/w//D/8P/u/+v/6//q/+r/6v/q/+r/6v/p/+f/5//o
/+n/6f/p/+n/6f/o/+f/5v/j/+L/4f/h/+H/4f/h/+H/4v/i/+H/4P/g/+H/4v/i/+P/
4//j/+T/4v/h/+H/4f/h/+H/5v/t//j/DQAeADAATQBuAIkAqADUAAIBKgFHAVYBSgEn
Af0AzACQAEQA6P+b/23/Vv9Q/1z/bf9+/5D/of+w/7r/v//E/8r/0f/W/93/5P/n/+n/
6//r/+z/7f/u/+7/7//w//H/8//1//b/9//3//f/+P/4//j/+P/5//n//P/8//3//f/8
//3//P/7//z//P/9//3//f////////8DAAQABAAEAAUABwAHAAcABwAIAAgACQAKAAwA
DAANAA8AEQASABMAEwAUABUAFwAYABkAGgAcAB8AIgAkACYAKAApACsALQAtAC8AMQAz
ADcAOQA7AD4AQgBEAEcASgBLAEwAUABTAFUAWABbAF4AXABeAF8AYQBiAGIAYgBjAGMA
YgBiAGAAXQBaAFkAVwBWAFMAUgBQAEsASABFAEAAPAA4ADQALwArACUAIAAdABcAEwAP
AAwACQAEAAAA/v/4//X/8//y//H/7//u/+z/7f/t/+v/6v/o/+f/5f/j/+P/5P/k/+X/
4v/i/+L/4v/g/+D/3//f/9//3v/e/97/3v/f/9//3//h/+H/4f/i/+D/4P/g/+L/4v/i
/+P/4//m/+f/6P/o/+f/5v/n/+b/6P/p/+n/6v/r/+v/6//s/+z/7P/t/+3/7//v/+//
8P/v/+//7//u//D/8P/w//D/8P/v/+//7//u/+7/7f/t/+3/7P/r/+v/6//p/+n/6v/r
/+z/7P/r/+n/6f/p/+n/6P/o/+j/6P/q/+n/6f/p/+b/5v/m/+b/5v/l/+X/5P/k/+P/
4//j/+X/5f/l/+X/4//j/+L/4v/i/+L/4f/h/+T/5P/j/+P/4//j/+L/4v/h/+H/4f/h
/+P/4//j/+L/4P/g/+D/4f/h/+H/4f/g/+X/4v/g/+D/4P/g/+L/4v/i/+L/4f/h/+H/
4f/k/+T/5f/l/+f/6P/o/+j/6P/n/+b/5f/n/+j/6P/o/+f/5//o/+j/6P/o/+n/6f/r
/+3/7f/u/+3/7P/r/+j/6P/p/+n/6v/o/+j/6P/o/+f/5f/l/+b/5//n/+f/5//l/+T/
4//i/+P/4v/h/+H/4f/h/+H/4f/g/+D/3//e/+D/4f/i/+L/4v/h/+D/4P/h/+H/4v/j
/+P/4//k/+3/+v8NACAANgBXAHoAkwC0AOIADgEyAU0BVgFEAR0B8QDAAIIAMADU/4//
Z/9S/1L/YP91/4j/mv+l/7L/uv+//8T/zP/V/9z/4f/m/+f/5//n/+j/6v/s/+7/8P/x
//L/8//x//P/9P/1//b/9//5//r/+P/4//n/+f/8//z//f/9//v//f/9//3/AAAAAAEA
AQADAAUABQAFAAYABgAFAAQABwAJAAkACQAJAAoACgALAAwADgAOAA8AEQATABQAFQAV
ABYAFwAZABsAHQAfACIAIQAkACYAKAAoACkAKwAtADAAMwA2ADkAPQA/AEEARABIAEoA
TQBQAFEAUgBWAFkAWgBcAF4AYABiAGQAZQBnAGcAZgBlAGUAZwBmAGYAZABjAGAAXwBd
AFkAVQBTAFAATwBMAEkARAA/ADoANQAvAC0AJwAiAB8AGwAXABMAEAALAAYAAgAAAP7/
+//5//j/9f/z//L/8P/x//H/7//u/+v/6//q/+n/6P/o/+f/5//o/+j/6P/o/+f/5v/k
/+P/5P/k/+X/5v/k/+X/5f/l/+X/5f/l/+b/6P/o/+j/6v/q/+r/6//r/+z/7f/u/+7/
8P/w//L/8v/w//H/8f/y//P/8//z//T/8v/y//P/8//1//X/9f/2//T/9f/2//b/9v/2
//b/9v/4//f/9//3//f/9v/0//P/9f/0//P/8//1//P/8//0//L/8v/x/+//8f/x//H/
8f/w//D/8P/w/+7/7f/t/+3/7P/s/+z/7P/s/+v/6//q/+z/6//r/+v/6f/p/+n/6f/p
/+n/6P/o/+r/6v/p/+n/6P/o/+f/5//p/+n/6P/o/+f/5//n/+f/6f/p/+n/6P/m/+b/
5v/n/+f/5//n/+b/5v/n/+j/6v/o/+j/6P/o/+j/5//n/+f/6//o/+b/5v/m/+b/5v/m
/+b/5v/p/+n/6f/p/+r/6v/r/+v/6//s/+z/7P/t/+3/7f/t/+//8P/w//D/8P/v/+//
7v/w//D/8f/x//H/8//z//T/9P/0//T/8v/x//H/8P/w/+7/7v/u/+7/7f/r/+v/7P/t
/+3/7f/t/+v/6v/p/+j/6f/o/+f/5//n/+f/5//n/+b/5v/l/+T/5v/n/+j/6P/n/+f/
5//o/+j/5//n/+f/5//p/+z/8f/8/wsAHgA0AFMAfACbALgA5AAUAT4BXwF0AWwBTQEj
AfIAtABmAAoAt/+H/27/ZP9s/33/jv+g/6//uP/A/8X/yv/S/9f/3v/l/+r/7f/t/+3/
7//w//H/8v/2//f/+P/5//f/+f/6//v/+//7//z//P/+//7///////7//v//////AQAD
AAMAAwAEAAQABQAFAAUABwAHAAcACQAKAAoACgAJAAsACwALAA8AEAAQABEAEAASABIA
EwAUABcAGQAbABsAHAAdAB8AIAAhACIAJAAnACoALAAuAC4ALwAxADMANwA5ADsAPQA/
AEEAQwBGAEgASgBNAFAAUwBUAFgAWwBcAF4AYABiAGQAZgBnAGkAaABoAGgAaQBpAGgA
aABmAGcAZABjAGEAXwBbAFkAVgBTAFAATQBIAEQAQAA8ADcANQAvACoAJwAjAB8AGwAY
ABUAEAAMAAoABwAFAAQABAD///3//P/6//n/+f/3//b/9f/1//T/8//y//L/8f/x//D/
8P/w//D/8P/w/+//7//v/+7/7v/u//D/8f/x//H/7//v/+//8P/y//L/8v/0//T/9P/1
//X/9P/1//b/9v/4//j/+v/6//j/+f/5//r/+//7//v//P/+//7///////3//f/9//7/
AAD//w==
         </WaveFormData>
      </LeadData>
      <LeadData>
         <LeadByteCountTotal>10000</LeadByteCountTotal>
         <LeadTimeOffset>0</LeadTimeOffset>
         <LeadSampleCountTotal>5000</LeadSampleCountTotal>
         <LeadAmplitudeUnitsPerBit>4.88</LeadAmplitudeUnitsPerBit>
         <LeadAmplitudeUnits>��V</LeadAmplitudeUnits>
         <LeadHighLimit>2147483647</LeadHighLimit>
         <LeadLowLimit>268435456</LeadLowLimit>
         <LeadID>V4</LeadID>
         <LeadOffsetFirstSample>0</LeadOffsetFirstSample>
         <FirstSampleBaseline>0</FirstSampleBaseline>
         <LeadSampleSize>2</LeadSampleSize>
         <LeadOff>FALSE</LeadOff>
         <BaselineSway>FALSE</BaselineSway>
         <ExcessiveACNoise>FALSE</ExcessiveACNoise>
         <MuscleNoise>FALSE</MuscleNoise>
         <LeadDataCRC32>833111464</LeadDataCRC32>
         <WaveFormData>
zv/O/87/zv/X/97/5f/s//D/8v/0//b/9//4//n/+v/9//7///8AAAIAAgACAAIABAAE
AAQABAAGAAYABgAGAAcACAAJAAoACwAMAA0ADgAOAA4ADgAOAA8AEAARABIAFAAUABQA
FAAWABYAFgAWABcAGAAZABoAGwAcAB0AHgAhACIAIwAkACUAJgAnACgAKgAsAC4AMAAy
ADQANgA4ADwAPgBAAEIARgBIAEoATABQAFIAVABWAFoAXABeAGAAZABmAGgAagBsAG4A
cAByAHQAdAB0AHQAdAB0AHQAdABzAHIAcQBwAGwAagBoAGYAYgBeAFoAVgBSAE4ASgBG
AD8AOgA1ADAAKgAmACIAHgAaABYAEgAOAAkABgADAAAA/f/8//v/+v/3//b/9f/0//P/
8v/x//D/7v/u/+7/7v/s/+z/7P/s/+z/7P/s/+z/7P/s/+z/7P/s/+z/7P/s/+7/7v/u
/+7/7P/s/+z/7P/t/+7/7//w//L/8v/y//L/8v/y//L/8v/0//T/9P/0//b/9v/2//b/
9v/2//b/9v/2//b/9v/2//j/+P/4//j/9v/2//b/9v/2//b/9v/2//b/9v/2//b/9v/2
//b/9v/0//T/9P/0//T/9P/0//T/8v/y//L/8v/w//D/8P/w//D/8P/w//D/7v/u/+7/
7v/u/+7/7v/u/+z/7P/s/+z/7v/u/+7/7v/s/+z/7P/s/+z/7P/s/+z/7P/s/+z/7P/q
/+r/6v/q/+r/6v/q/+r/6v/q/+r/6v/q/+r/6v/q/+r/6v/q/+r/6P/o/+j/6P/q/+r/
6v/q/+r/6v/q/+r/6v/q/+r/6v/q/+r/6v/q/+j/6P/o/+j/6P/o/+j/6P/p/+n/6f/p
/+z/7P/t/+3/7f/t/+7/7v/u/+7/7//v/+//7//v//D/7v/u/+3/7f/t/+3/7P/s/+z/
7P/t/+3/7f/t/+z/6//q/+n/6f/p/+n/6f/p/+j/5f/l/+f/6P/q/+r/7P/s/+z/6v/q
/+n/5//m/+b/5v/p/+r/6v/p/+f/5//m/+b/5//o/+j/6P/o/+j/6P/o/+r/6v/q/+r/
6f/r/+7/9/8FABUAJgA6AFcAbQB5AIgAmgCkAKAAlwCBAF8AOAAQAOn/wf+N/1H/J/8d
/yb/Nv9L/2H/eP+P/5//q/+2/7//x//P/9j/4//q//D/8v/2//f/+P/5//v//f/+/wAA
AQD//wAAAQADAAUABgAGAAcABwAHAAcACAAKAAoACgAKAAsACwALAA0ADwAPABAAEAAR
ABIAEgASABQAFQAVABYAFgAWABcAGQAZABkAGgAcABsAHAAeAB8AIQAiACMAJAAlACYA
KAArACsALAAtAC8AMgA0ADYAOAA5ADsAPQA/AEMARgBIAEsATABOAFMAVgBWAFgAXABf
AGIAZgBnAGsAbQBuAHAAcQBzAHYAeQB7AHsAewB7AHwAfgB9AHwAewB5AHgAdQBzAG4A
bQBpAGYAZABgAFsAVgBSAE0ASQBEAD0AOAAxAC0AKQAkAB8AHAAWABMADwALAAsACAAF
AAMA///9//v/+v/5//j/9//2//X/9P/z//P/8v/y//L/8f/x//H/8f/w//D/8P/w/+//
7//v/+//7//v/+//7//w//D/8P/w//D/8v/y//P/9P/1//X/9f/1//P/9P/0//X/9f/2
//b/9//5//n/+f/6//n/+f/5//r//P/8//3//f/7//v/+//7//z//P/8//z//P/8//z/
/P/8//z/+//7//v/+v/6//r/+v/6//n/+f/7//n/+f/6//j/+P/4//f/+f/5//j/+P/1
//X/9f/1//X/9P/0//T/9v/1//X/9f/z//L/8v/y//P/8//z//P/8//z//P/8//x//H/
8P/w//D/8P/w//D/8P/w/+//7//v/+//7//v//H/8f/x//H/7v/u/+7/7v/w//H/8f/x
/+//7v/u/+7/7v/u/+7/7v/w//D/8P/w/+7/7f/u/+7/7v/u/+7/7v/u/+7/7v/w//H/
8f/x/+//8P/w//H/8f/x//H/8v/y//L/8v/z//P/8//z//P/9P/0//T/8//z//H/8f/w
//D/8P/w//H/8//z//P/8v/x//D/7//v/+3/7f/t/+3/7P/r/+v/7f/u/+7/7v/w//D/
8P/u/+7/6//r/+r/6v/q/+v/7P/s/+3/7f/t/+z/6v/r/+z/7P/u/+7/7v/u/+7/7v/u
/+7/7v/t/+//8v/3/wEAEwAkADIASwBlAG0AcgCEAJAAkACHAHkAWQAyAAwA5/+//5P/
W/8r/xf/HP8s/z//V/9y/4f/m/+p/7b/v//H/8//1v/f/+r/8P/2//r//P/8//z//f/9
//7/AAABAAMABAAFAAcACQAKAAoACwAJAAkACQAKAAwADAAMAAwADQANAA0ADwARABEA
EgASABEAEgASABIAFAAVABUAFgAWABYAFwAZABkAGQAaABwAHQAeACAAIQAhACIAIwAk
ACMAJAAmACkAKwAsAC0ALwAwADIANAA2ADcAOQA7AD0APwBCAEQARwBKAEwAUQBUAFQA
VgBaAF0AXgBiAGMAZwBrAGwAbgBvAHAAcgB0AHUAdwB3AHcAeAB6AHkAeAB3AHUAdABx
AG8AbABrAGcAZABgAFwAVwBSAFAASwBHAEIAOwA2AC8AKwAlACAAGwAYABUAEwAQAA0A
CQAGAAMAAQD///3/+//6//f/9v/1//T/9f/0//P/8//w//D/8P/v/+3/7f/t/+z/7v/u
/+7/7f/t/+3/7f/t/+v/6//r/+z/7v/u/+7/7v/u/+7/7//w//H/8f/x//H/8f/y//L/
8//1//b/9v/3//X/9f/1//b/9//3//f/+P/4//j/+f/5//v/+//7//v/+v/6//r/+v/6
//r/+v/6//r/+v/5//n/+f/4//j/+P/4//j/9//3//f/9f/1//b/9v/2//b/9f/z//P/
8v/y//P/8//z//P/8f/w//D/8P/w/+//7//v//H/8P/w//D/7f/t/+3/7f/t/+3/7f/t
/+//7//u/+7/7v/u/+7/7v/u/+7/7f/t/+3/7f/t/+3/7f/t/+3/7f/s/+z/7P/s/+r/
6//r/+v/7f/s/+z/7P/s/+z/7P/s/+7/6v/s/+z/7P/s/+r/6v/q/+r/7P/t/+3/7f/t
/+7/7v/v/+3/7f/t/+7/7v/u/+7/7//v/+//7//v/+7/7v/u/+3/7//t/+3/7P/s/+z/
7P/t/+v/6//r/+r/6f/o/+f/5//n/+f/5//n/+T/4//j/+X/5v/m/+b/6P/q/+r/6P/o
/+f/5//m/+b/5v/n/+j/6P/l/+X/5f/k/+T/5f/m/+b/6P/o/+j/6P/o/+j/6P/o/+b/
5//r//D/+f8HABUAIgA0AEsAWQBdAG4AgACCAHwAcwBbADUAEADs/8n/pf9z/z3/G/8X
/x7/MP9H/1//dv+L/53/q/+0/7v/w//J/9T/3f/m/+z/8P/y//P/9P/1//f/9//4//r/
+//9//7///8BAP//AAAAAAEAAwADAAMABAAEAAQABAAEAAcABwAHAAkACQAJAAoACgAJ
AAoACgAKAAwADQANAA4ADgAOAA8AEQARABEAEgAUABUAFgAYABkAGQAaABsAHAAdAB4A
IAAjACMAJAAlACcAKAAqACwALgAxADMANQA3ADcAOgA8AD8AQABCAEcASgBMAE4AUgBV
AFYAWgBbAF8AYwBkAGYAZwBmAGgAagBrAG0AbQBtAG4AcABvAG4AbQBrAGoAZwBlAGAA
XwBbAFgAVgBSAE0ASABEAD8AOwA2ADEALAAlACEAHwAaABUAEgAMAAkABQABAP///P/5
//f/9//1//P/8v/x//D/7//u/+3/7P/r/+v/6v/q/+r/6f/n/+f/5//m/+j/6P/o/+f/
5//n/+f/5//l/+X/5f/m/+j/6P/o/+j/5v/m/+f/6P/r/+v/6//r/+3/7v/u/+//7//w
//D/8f/z//P/8//0//X/9f/1//b/9v/2//f/9//1//X/9f/1//b/9v/2//b/9v/2//b/
9v/2//b/9f/1//X/9P/0//T/9P/0//P/8//z//H/8f/y//D/8P/w/+//7//v/+7/7v/v
/+//7//v/+//7v/u/+7/7v/t/+3/7f/r/+r/6v/q/+n/6f/p/+n/6f/p/+n/6f/p/+n/
6P/o/+j/6P/o/+j/6P/o/+f/5//n/+f/5//n/+f/5//n/+f/5v/m/+b/5v/o/+n/6f/p
/+n/6P/o/+j/6P/o/+j/6P/m/+b/5v/m/+j/5//n/+f/5f/m/+b/6P/o/+j/6P/m/+b/
5v/m/+j/6f/p/+n/5//o/+j/6f/r/+v/6//s/+z/7P/s/+3/7f/t/+3/7f/u/+7/7v/t
/+3/6//r/+r/6v/q/+r/6//r/+v/6//q/+n/6P/n/+f/5//n/+f/5//m/+X/5f/n/+j/
6P/o/+r/6v/q/+j/6P/n/+f/5v/m/+b/5//o/+j/5//n/+f/5v/m/+f/6P/o/+j/6P/o
/+j/6P/o/+j/6P/o/+n/7f/y//v/CwAbACoAPgBZAGcAcQCGAJgAnACUAIcAawBHACIA
/P/V/6v/df8//yP/If8u/0L/V/9r/4L/l/+n/7P/uv/B/8n/0//c/+P/6v/u//T/9v/3
//j/+f/7//v//P/+////AQACAAMABQADAAQABAAFAAcABwAHAAgACAAIAAgACAAJAAkA
CQALAA0ADQAOAA4ADQAOAA4ADgASABMAEwAUABQAFAAVABcAFwAXABgAGgAbABwAHgAf
AB0AHgAfACAAIwAkACYAKQApACoAKwAtAC4AMAAyADQANwA5ADsAPQA/AEIARABHAEgA
SgBPAFIAVABWAFoAXQBeAGIAYwBnAGsAbABuAG8AbgBwAHIAcwB3AHcAdwB4AHgAdwB2
AHUAcwByAG8AbQBqAGkAZQBiAF4AWgBVAFAATgBJAEUAQAA7ADYALwArACcAIgAdABoA
FAARAA0ACQAHAAQAAQD///3/+//5//j/9f/0//P/8v/z//L/8f/x//D/8P/w/+//7f/t
/+3/7P/u/+7/7v/t/+3/7f/t/+3/7f/t/+3/7v/u/+7/7v/u/+7/7v/v//D/8f/x//H/
8f/x//L/8v/z//P/9P/0//X/9f/1//X/9v/3//f/9//4//j/+P/5//n/+f/5//n/+f/6
//r/+v/6//r/+v/6//r/+v/6//n/+f/7//r/+v/6//j/+P/3//f/9//1//X/9v/4//j/
+P/3//X/9f/0//T/9f/1//X/9f/z//L/8v/y//L/8f/x//H/8f/w//D/8P/v/+//7//v
/+//7//v/+//8f/x//D/8P/u/+7/7v/u//D/8P/v/+//7//v/+//7//v/+//7//v/+7/
7v/u/+7/7v/v/+//7//v/+7/7v/u/+7/7v/u/+7/7v/u/+7/7v/u/+3/7f/t/+//8P/w
//D/7v/u/+7/7v/u/+7/7v/u/+7/7//v/+//7f/u/+7/7//x//H/8f/y//L/8v/y//P/
8f/x//H/8f/0//T/9P/z//P/8f/x//D/8P/w//D/8f/x//H/8f/w/+//7v/t/+3/7f/t
/+3/7f/u/+3/7f/v/+7/7v/u//D/8v/y//D/8P/v/+//7v/u/+z/7f/u/+7/7f/t/+3/
7P/s/+3/7v/u//D/8P/w//D/8P/w//D/8P/y//H/8//2//3/BwAZACoAPABTAGsAeQCI
AJoAqACoAKEAkQB1AE4AJgD//9n/qf9t/zv/K/8u/z7/T/9j/3r/lf+n/7P/vP/H/8//
1f/c/+f/8P/2//r//P/9//7///8BAAMABAAGAAcABwAIAAkACwALAAwADAANAA8ADwAP
ABAAEAAQABAAEAATABMAEwAVABUAFQAWABYAFQAWABYAFgAaABsAGwAcABoAGgAbAB0A
HwAfACAAIgAhACIAJAAlACUAJgAnACgAKwAsAC4AMQAxADIAMwA1ADYAOAA6ADwAPwBB
AEMARQBFAEgASgBNAFAAUgBXAFoAWgBcAGAAYwBkAGgAaQBtAHEAcgB0AHUAdgB4AHoA
ewB/AH8AfwCAAIAAfwB+AH0AfQB8AHkAdwByAHEAbQBqAGcAZABgAFwAVgBRAE0ASABF
AEAAOQA1ADEALAAnACQAHgAbABcAEwAQAAwACAAFAAUAAwABAAAA/f/8//v/+v/5//j/
9//3//b/9v/2//X/8//z//P/8v/y//L/8v/x//H/8f/x//H/8//z//P/9P/0//T/9P/0
//L/8v/z//T/9f/1//X/9f/z//T/9P/1//f/+P/4//n/+f/5//n/+v/5//n/+f/6//z/
/P/9//3/+//7//v/+//+//7//v/+//z//P/8//z//P/8//v/+//7//r/+v/6//r/+v/5
//n/+//5//n/+v/4//j/+P/3//f/9//2//b/9f/1//X/9f/3//b/9v/2//T/8//z//P/
8//y//L/8v/x//H/8f/x//H/8f/x//H/8f/x//D/8P/w//D/8P/w//D/8P/v/+//7f/t
/+3/7f/v/+//7//v/+7/7v/u/+7/7P/t/+3/7f/t/+z/7P/s/+7/7v/u/+7/7v/s/+z/
6v/q/+r/6v/r/+z/7f/u/+7/7//v/+//7f/u/+7/7//v/+//7//w//D/8P/w//H/8f/x
//H/8f/y//L/8v/x/+//7f/t/+z/7v/u/+7/7//t/+3/7f/s/+v/6v/p/+n/6//r/+v/
6//o/+f/5//p/+v/7P/t//D/7//u/+v/6v/p/+n/6P/o/+r/6//s/+z/6//r/+v/6v/q
/+v/7P/s/+r/6v/q/+r/7P/s/+z/7P/s/+3/7//4/wMAEQAfACwAQgBZAGEAZwB6AIQA
gAB0AGUARQAfAPz/2v+3/4//W/8r/x3/H/8u/0j/Yf93/4j/mf+p/7f/vv/D/8v/1f/g
/+n/7v/y//b/+P/5//r/+//9//3//v8AAAEAAQACAAMABQADAAQABAAFAAcABwAHAAgA
CAAIAAgACAAJAAkACQALAAkACQAKAAoACwAMAAwADAAOAA8ADwAQABAAEAARABMAEwAT
ABQAFgAVABYAGAAZABsAHAAdAB4AHQAeACAAIwAjACQAJQAnACgAKgAsAC4ALwAxADMA
NQA3ADoAPAA/AEAAQgBHAEoASgBMAFAAUwBUAFgAWQBdAGAAYABhAGEAZABmAGgAaQBp
AGkAaQBqAGoAaQBoAGcAZQBkAGEAXwBaAFkAVQBSAFAATABHAEIAPgA5ADUAMAArACYA
HwAbABgAFAAQAA4ACAAFAAEA/f/9//r/9//1//X/8//x//D/7f/s/+v/6v/q/+r/6v/r
/+j/6P/o/+f/6f/p/+n/6P/m/+b/5v/l/+X/5f/l/+X/5f/l/+X/5v/o/+j/6P/o/+b/
5v/n/+j/6//r/+v/6//r/+z/7P/t/+3/7v/u/+//7f/t/+3/7v/x//H/8f/y//D/8P/x
//H/8f/x//H/8f/0//T/9P/0//L/8v/y//L/8v/y//H/8f/z//L/8v/y//L/8v/x//H/
8f/v/+//8P/v/+7/7f/r/+3/7f/s/+z/6//r/+v/6//r/+r/6v/q/+r/6f/p/+n/6f/o
/+j/6P/n/+f/5//n/+f/5//n/+f/5//n/+b/5v/m/+b/5v/m/+b/5v/l/+X/5f/l/+X/
5f/l/+X/5f/l/+T/5P/k/+T/5v/n/+f/5//l/+T/5P/k/+L/4v/k/+T/5P/k/+T/5P/k
/+T/5P/k/+X/5f/l/+X/5v/m/+f/5//n/+f/6P/o/+j/6P/p/+f/5//n/+f/6v/q/+r/
6f/n/+X/5f/k/+T/5P/k/+X/5f/l/+X/5P/j/+L/4f/h/+P/4//j/+P/4P/f/9//4f/k
/+T/5P/m/+b/5v/k/+T/4f/h/+D/4P/i/+P/5P/k/+H/4f/h/+D/4P/h/+L/4v/k/+T/
5P/k/+L/4v/i/+L/4v/j/+f/7P/5/wkAGQAmAD4AVQBdAGcAfACKAIgAfgBtAEsAJQAC
AOD/u/+N/1f/K/8Z/x3/LP9A/1f/b/+E/5X/pf+v/7j/vf/F/83/2P/h/+b/7v/w//D/
8f/y//P/9f/1//b/+P/5//v//P/9/////f/+//7///8BAAEAAQACAAIAAgACAAIAAwAD
AAMABQAHAAcACAAIAAkACgAKAAoACgALAAsADAAMAAwADQAPABEAEQASABQAEwAUABYA
FwAXABgAGQAaAB0AHgAgACMAIQAiACMAJQAoACoALAAuAC8AMQAzADUAOQA8AD4AQQBE
AEYASwBOAEwATgBSAFUAVgBaAFsAXwBlAGYAaABpAGgAagBsAG0AbwBvAG8AcABwAG8A
bgBtAGsAagBnAGUAYgBhAF0AWgBWAFIATQBIAEYAQQA9ADgAMQAsACUAIQAdABgAEwAQ
AAwACQAFAAEA///8//n/9//1//P/8f/w/+//7v/t/+z/6//q/+n/6f/o/+j/6P/n/+f/
5//n/+b/5v/m/+b/5f/l/+X/5f/l/+X/5f/l/+b/5v/m/+b/5v/m/+b/5//o/+v/6//r
/+v/7f/u/+7/7//t/+7/7v/v/+//7//v//D/8f/x//H/8v/y//L/8//z//P/8//z//P/
9P/0//T/9P/0//T/9P/0//L/8v/x//H/8//y//L/8v/y//L/8f/x//H/7//v//D/8P/w
//D/7//v/+//7v/u/+3/7f/t/+3/7f/s/+z/7P/s/+v/6//r/+3/7P/s/+z/6f/p/+n/
6f/p/+n/6f/p/+n/6f/o/+j/6P/o/+j/6P/q/+r/6f/p/+n/6f/p/+n/6f/p/+n/6f/o
/+j/6P/o/+b/5//n/+f/6f/o/+j/6P/m/+b/5v/m/+j/6P/o/+j/6P/m/+b/5v/m/+b/
6P/o/+j/6P/m/+f/5//n/+f/6P/o/+n/6f/p/+n/6v/q/+r/6v/r/+3/7f/t/+3/7P/s
/+z/6//t/+v/6//q/+r/6v/q/+v/6//r/+v/6v/n/+b/5f/l/+X/5f/l/+X/5v/l/+X/
5//o/+j/6P/q/+j/6P/m/+b/5//n/+b/5v/m/+f/6P/o/+f/5//n/+b/5P/l/+b/5v/o
/+j/6P/o/+b/5v/m/+b/6P/p/+v/8P/7/w0AHwAyAEoAZQBzAH8AkgCgAKAAmgCNAG8A
RwAeAPj/z/+f/2X/M/8j/yf/NP9G/1v/c/+K/5v/p/+x/7z/xf/L/9H/3P/l/+r/8P/y
//T/9//4//n/+//7//z//v//////AAABAAMAAwAEAAQABQAFAAUABQAGAAgACAAIAAgA
CQAJAAkACwANAA0ADgAOAA8AEAAQABAAEgATABMAFAAWABYAFwAZABkAGQAaABwAHQAe
ACAAIQAjACQAJQAmACUAJgAoACsALQAuAC8AMQA0ADYAOAA6ADsAPQA/AEEARQBIAEoA
TQBOAFAAVQBYAFoAXABgAGMAZgBqAGsAbwBxAHIAdAB1AHgAegB8AH0AfQB9AH0AfgCA
AH8AfgB9AHsAegB3AHUAcgBxAG0AagBmAGIAXQBYAFIATQBJAEQAPwA6ADMALwArACYA
IQAeABgAFQARAA0ACwAIAAUAAwABAP///f/8//n/+P/3//b/9//2//X/9f/y//L/8v/x
//P/8//z//L/8v/y//L/8f/x//H/8f/x//H/8f/x//L/8v/y//L/8v/y//L/8//0//P/
8//z//P/8//0//T/9f/1//b/9v/3//f/9//3//j/+f/5//n/+v/4//j/+f/5//n/+f/5
//n//P/8//z//P/6//r/+v/6//z//P/7//v/+//6//r/+v/6//r/+f/5//n/9//3//j/
9v/2//b/9f/3//f/9v/2//X/9f/1//X/8//y//L/8v/y//H/8f/x//H/8P/w//D/8f/x
//H/8f/v/+//7//v//H/8f/w//D/7v/u/+7/7v/w//D/7//v/+//7//v/+//7f/t/+3/
7f/s/+z/7P/s/+z/7f/t/+3/7//u/+7/7v/s/+z/7P/s/+z/7P/s/+7/7P/s/+z/7P/s
/+z/7P/s/+z/7f/t/+3/7f/u/+7/7//v/+//7//w//L/8v/y//P/8f/x//H/8f/w//D/
8P/v//H/7//v/+7/7v/u/+7/7//t/+3/7f/s/+v/6v/p/+n/6//r/+v/6//q/+n/6f/r
/+z/7P/s/+7/7v/u/+z/7P/r/+v/6v/q/+j/6f/q/+r/6f/p/+n/6P/q/+v/7P/s/+z/
7P/s/+z/6v/q/+r/6v/q/+v/7//0/wEAEQAhAC4ARABXAF8AaQB8AIgAhgB8AGsASwAn
AAQA4P+5/4//W/8t/x3/I/8y/0j/Xf9x/4b/m/+r/7f/vv/F/83/1f/c/+f/7v/y//T/
+P/5//r/+//9//3//v8AAAEAAQACAAMABQAFAAYABgAHAAcABwAHAAgADAAMAAwADAAM
AAsACgALAA0ADQAOAA4ADQAOAA4ADgAQABEAEQASABIAEgATABUAFQAVABYAGAAZABoA
HAAdAB0AHgAfACAAHwAgACIAJQAnACgAKQArACwALgAwADIAMwA1ADcAOQA5ADwAPgBB
AEIARABJAEwATABOAFIAVQBWAFoAWwBfAGMAZABmAGcAaABqAGwAbQBtAG0AbQBuAG4A
bQBsAGsAaQBoAGUAYwBiAGEAXQBaAFYAUgBNAEgARgBBAD0AOAAzAC4AJwAjAB8AGgAV
ABIADgALAAcAAwADAAAA/f/7//n/9//1//T/9f/0//P/8v/w/+7/7P/r/+z/7P/s/+v/
6//r/+v/6v/o/+j/6P/n/+f/5//n/+f/6f/p/+n/6v/q/+r/6v/q/+r/6v/r/+z/6//r
/+v/6//t/+7/7v/v/+3/7v/u/+//7//v/+//8P/x//H/8f/y//L/8v/z//P/8//z//P/
8//y//L/8v/y//L/8v/y//L/8v/y//H/8f/x//D/8P/w//D/8P/v/+//7//t/+3/7v/v
//D/8f/x//D/7//t/+z/6//r/+v/6//t/+z/7P/s/+r/6f/p/+n/6//q/+r/6v/p/+n/
6f/p/+n/6f/p/+n/5//n/+b/5v/m/+b/5v/m/+j/6P/n/+f/5//n/+f/5//n/+f/5//n
/+b/5v/m/+b/5P/l/+X/5f/n/+b/5v/m/+j/6P/m/+b/5v/m/+b/5v/m/+b/5P/l/+X/
5f/n/+j/6P/p/+n/6f/p/+r/6P/o/+j/6f/r/+v/6//r/+r/6v/q/+n/5//l/+X/5P/l
/+b/5//p/+f/5//n/+b/5//m/+X/5f/j/+P/4//j/+T/4//j/+X/5v/m/+b/6P/o/+j/
5v/m/+X/5f/k/+T/5P/l/+b/5v/l/+X/5f/k/+b/5//o/+j/5v/m/+b/5v/o/+j/6P/o
/+r/6f/r//L///8PAB8ALgBGAFkAXwBtAIAAiACCAHgAZwBDAB0A/P/a/7X/hf9P/yf/
Gf8h/zL/Sv9h/3f/iv+d/6n/tf+8/8P/y//V/97/5f/s//D/8P/y//f/+P/5//v//f/+
/wAAAQD//wAAAQADAAMABAAEAAUABQAFAAUABgAIAAgACAAIAAkACQAJAAsACwALAAwA
DAAPABAAEAAQABEAEQAQABAAEgASABMAFQAVABUAFgAYABkAGgAcAB0AHQAeAB8AIAAh
ACIAJAAnACkAKgArAC0ALgAwADIANAA1ADcAOQA7AD8AQgBEAEcASABKAE8AUgBUAFYA
WgBdAFwAYABhAGUAaQBqAGwAbQBwAHIAdAB1AHYAdQB0AHQAdgB1AHQAcwBxAHAAbQBr
AGYAZQBhAF4AXABYAFMATgBIAEMAPwA6ADUAMAApACUAIQAcABcAFAAQAA0ACQAFAAMA
AAD9//v/+//5//f/9v/3//b/9f/0//H/8P/v/+//7v/u/+7/7f/v/+//7//u/+z/7P/s
/+v/7f/t/+3/7f/t/+3/7f/u/+z/7P/s/+z/7v/u/+//8P/x//H/8f/x//H/8v/y//P/
9f/2//b/9//3//f/9//4//n/+f/5//r/+P/4//n/+f/7//v/+//7//z//P/8//z//P/8
//z//P/6//r/+f/5//n/+P/4//j/+P/4//f/9//3//X/9f/2//b/9v/2//X/9f/1//T/
9P/z//P/8//z//P/8v/y//L/8v/x//H/8f/x//D/8P/w//H/8f/x//H/7//v/+//7//v
/+//7v/u/+7/7v/u/+7/7v/u/+3/7f/t/+3/7f/t/+3/7f/t/+3/7v/u/+7/7v/s/+3/
7f/t/+//7v/u/+7/7v/u/+7/7v/u/+7/7v/u/+7/7f/t/+3/7//u/+z/7P/s/+z/7P/s
/+z/7P/s/+3/7f/t/+//8P/w//H/7//v/+//8P/y//L/8v/z//P/8//z//P/8v/y//L/
8f/x/+//7//u//D/8P/w//H/8f/x//H/8P/v/+7/7f/t/+v/6//r/+v/7P/r/+v/7f/s
/+z/7P/u/+7/7v/s/+z/7f/t/+z/7P/s/+3/7v/u/+3/7f/t/+z/6v/r/+z/7P/u/+7/
7v/u/+7/7v/u/+7/7v/v//P/+v8DABMAIwA0AEwAaQB3AH8AkACeAJ4AlACFAGcAQwAe
APj/0f+j/2n/Of8j/yn/OP9M/2H/d/+O/6H/r/+5/8D/x//R/9v/4v/p//D/9v/6//r/
/f/+////AQADAAQABgAHAAcACAAJAAsACwAMAAwADQANAA0ADQAOABAAEAAQABAAEQAR
ABEAEwAVABUAFgAWABUAFgAWABYAGAAZABkAGgAcABwAHQAfAB8AHwAgACIAIQAiACQA
JQAnACgAKQAqACsALAAuADEAMQAyADMANQA4ADoAPAA+AD8AQQBDAEUASQBMAE4AUQBS
AFQAWQBcAF4AYABkAGcAaABsAG0AcQBzAHQAdgB3AHkAfAB/AIEAgQCBAIEAggCCAIEA
gAB/AH8AfgB7AHkAdgB1AHEAbgBqAGYAYQBcAFgAUwBPAEoARQBAADkANQAvACoAJQAi
AB4AGwAXABMAEwAQAA0ACwAHAAUAAwACAP///v/9//z//f/8//v/+//6//r/+v/5//n/
+f/5//j/+P/4//j/9//3//f/9//3//n/+f/5//r/+P/4//j/+P/6//r/+//8//v/+//7
//v//f/+//7//////wAAAAABAAEAAQABAAIAAwADAAMABAAGAAYABwAHAAYABQAEAAMA
BgAGAA==
         </WaveFormData>
      </LeadData>
      <LeadData>
         <LeadByteCountTotal>10000</LeadByteCountTotal>
         <LeadTimeOffset>0</LeadTimeOffset>
         <LeadSampleCountTotal>5000</LeadSampleCountTotal>
         <LeadAmplitudeUnitsPerBit>4.88</LeadAmplitudeUnitsPerBit>
         <LeadAmplitudeUnits>��V</LeadAmplitudeUnits>
         <LeadHighLimit>2147483647</LeadHighLimit>
         <LeadLowLimit>268435456</LeadLowLimit>
         <LeadID>V5</LeadID>
         <LeadOffsetFirstSample>0</LeadOffsetFirstSample>
         <FirstSampleBaseline>0</FirstSampleBaseline>
         <LeadSampleSize>2</LeadSampleSize>
         <LeadOff>FALSE</LeadOff>
         <BaselineSway>FALSE</BaselineSway>
         <ExcessiveACNoise>FALSE</ExcessiveACNoise>
         <MuscleNoise>FALSE</MuscleNoise>
         <LeadDataCRC32>1437321553</LeadDataCRC32>
         <WaveFormData>
8v/y//L/8v/z//T/9f/2//b/9v/2//b/9v/2//b/9v/4//j/+P/4//j/+P/4//j/+v/6
//r/+v/6//r/+v/6//v//P/9//7//v/+//7//v/+//7//v/+/wAAAAAAAAAAAgACAAIA
AgAEAAQABAAEAAQABAAEAAQABgAGAAYABgAIAAgACAAIAAoACgAKAAoADAAMAAwADAAN
AA4ADwAQABEAEgATABQAFQAWABcAGAAZABoAGwAcAB0AHgAfACAAIQAiACMAJAAlACYA
JwAoACgAKAAoACgAJgAmACYAJgAmACYAJgAmACUAJAAjACIAHwAeAB0AHAAaABoAGgAa
ABcAFgAVABQAEQAQAA8ADgANAAwACwAKAAkACAAHAAYABAAEAAQABAADAAIAAQAAAAAA
AAAAAAAAAAAAAAAAAAD+//7//v/+//7//v/+//7//v/+//7//v/+//7//v/+/wAAAAAA
AAAA/v/+//7//v8AAAAAAAAAAAIAAgACAAIAAgACAAIAAgACAAIAAgACAAQABAAEAAQA
BAAEAAQABAAEAAQABAAEAAQABAAEAAQABAAEAAQABAAEAAQABAAEAAQABAAEAAQABgAG
AAYABgAFAAQAAwACAAIAAgACAAIAAgACAAIAAgACAAIAAgACAAAAAAAAAAAAAgACAAIA
AgAAAAAAAAAAAAAAAAAAAAAAAAAAAAAAAAAAAAAAAAAAAP7//v/+//7/AAAAAAAAAAAA
AAAAAAAAAP7//v/+//7//v/+//7//v/8//z//P/8//7//v/+//7//v/+//7//v/+//7/
/v/+//7//v/+//7//v/+//7//v/+//7//v/+//7//v/+//7/////////AAD/////////
/wEAAQABAAIABAAFAAUABQAGAAYABgAHAAUABQAFAAUABQAHAAgACQAMAA0ADgAQAA8A
EAARABEAEwARABEAEgASABIAEwATABAAEAAOAAwACgAJAAkACQAKAAkACQAIAAcABgAF
AAQA//////////8BAAEAAQD///7//v/9//3/+//8//z//P/+//7//v/+//z//P/8//z/
/P/8//3/AwAJABEAHgAvAEcAYwB/AJsAvwDtAB8BTQFnAWgBUAEkAekAowBhADAAFAAE
APP/7f/y//P/9f/3//j/+v/6//j/+f/9////AAD//wEAAQAAAP7//v/+//7//v/+//7/
/v8BAAEAAQACAAIAAgADAAMAAAAAAAAAAAABAAEAAgACAAQABAAFAAUABAAEAAQABAAG
AAgACAAIAAgACAAJAAkACgAKAAoACgAMAAwADQAOAA0ADgAOAA4ADAAOAA4ADgARABIA
EgATABMAEwAVABYAFAAVABYAFwAZABkAGwAcABwAHAAeAB8AIAAiACMAJAAjACQAJQAn
ACkAKgArACwALAAtAC0ALQAuAC4AMAAwADAAMAAwADAAMAAvAC8ALwArACsAKgApACoA
KQAoACcAJQAkACMAIAAgACAAHwAeABsAGQAYABcAFwAVABMAEwASABAADgAOAAwADAAM
AAsACQAJAAgABwAIAAgACAAHAAUAAwADAAIAAgACAAIAAgABAAEAAQABAP////////7/
AAAAAAAAAQD/////////////AAAAAAAAAAAAAAAAAQABAAEAAgACAAEAAQABAAEA//8A
AAAAAAACAAIAAgADAAEAAQABAAIABAAEAAUABgAFAAMAAgABAP//////////AQABAAEA
AQABAAEAAQABAP///////////f/9//3//P/+//z//P/9//v/+//7//v/+//7//v/+f/7
//v/+f/5//f/9//3//f/+f/5//r/+v/2//b/9v/2//X/9f/2//b/9f/3//f/9//3//b/
9f/1//P/8//z//P/8v/y//L/8v/y//P/9P/0//P/8//z//L/8P/x//L/8v/y//L/8v/x
//L/8v/y//P/8P/w/+//8P/w//D/8P/v/+//8P/w//D/8P/w//D/7v/t/+3/7f/u/+//
7//v/+//8f/x//H/8v/y//P/8//z//T/9P/0//P/8//z//P/8//z//X/9v/3//j/+f/6
//z//f/+////AQABAP/////+//7//v///////v/+//z/+P/2//X/9f/1//T/8//z//T/
8//y//H/8P/t/+3/7f/s/+v/6v/p/+n/6P/o/+f/5//n/+j/6P/o/+j/6P/o/+j/6P/o
/+j/5v/m/+j/6f/r/+//9/8EABUAKwBJAGMAewCXAMMA8wAhAUEBTAE6ARQB2wCTAEsA
FAD4/+b/0//L/87/0//V/9n/2v/a/9z/3P/h/+P/5f/m/+f/5//n/+j/5v/m/+b/5v/m
/+b/5v/m/+f/5//n/+j/6P/o/+n/6f/o/+j/6P/o/+f/5//o/+j/6v/q/+v/6//s/+z/
7P/s/+r/7P/s/+z/7P/s/+3/7f/w//D/8P/w//D/8P/x//L/8f/y//L/8v/y//T/9P/0
//X/9v/2//f/9//3//n/+v/4//n/+v/7//3//f///wAA/v/+/wAAAQADAAYACAAKAAkA
CgALAA0ADQAOAA8AEAASABMAEwATABIAEgAUABQAFAAUABQAFAAUABMAEwATABEAEQAQ
AA8AEAAPAA4ADQANAAwACwAIAAQABAADAAIAAQD///7//f/6//f/9P/z//H/8P/v//D/
8P/w//D/7//r/+v/6v/p/+j/6P/o/+f/6f/n/+f/5v/k/+T/5P/k/+P/4//j/+P/4f/h
/+H/4P/i/+L/4v/j/+P/4//j/+P/4f/i/+L/4v/i/+L/4v/j/+P/4//k/+T/5f/l/+X/
5f/n/+j/6P/o/+b/5v/m/+f/6f/p/+n/6v/o/+j/6f/q/+r/6f/p/+n/6f/p/+n/6f/p
/+n/6f/p/+v/6//r/+v/6v/p/+j/5//p/+n/6f/o/+b/5P/k/+X/5//n/+f/5//n/+f/
5//l/+f/5//l/+X/4//j/+P/4//j/+P/5P/k/+D/4P/g/+D/4f/h/+L/4v/g/+H/4P/f
/+D/4P/g/+H/3//f/9//3//g/+D/4P/g/9//3//f/97/3v/f/+D/4P/f/9//3//e/97/
3v/e/93/3P/c/9z/3f/b/9z/3P/e/97/3P/c/9z/3P/c/9z/2//b/9v/3P/d/93/3f/f
/+H/4f/h/+D/4P/h/+H/4f/i/+L/4v/h/+H/4f/h/+P/4//l/+b/5//o/+n/6v/s/+3/
7v/v/+//7//t/+3/7P/s/+z/7f/u/+7/7//u/+r/6P/n/+f/5//m/+X/5f/m/+X/5P/j
/+L/3//f/9//3f/d/93/3f/c/9z/3f/d/93/3f/e/97/3v/e/97/3v/e/97/3v/e/+D/
4P/i/+P/5//v//f/BAAbADcAUQBrAIkAsQDhABUBPwFVAUwBLAH6ALkAcQArAAAA6v/Y
/8n/yf/O/9H/1f/X/9j/3P/c/9z/3f/f/+P/5v/n/+f/5//m/+b/5v/m/+b/6P/o/+j/
6P/p/+n/6f/q/+r/6v/r/+v/7P/s/+z/7P/t/+3/7v/u/+7/7v/v/+//8P/w//D/8P/w
//L/8v/y//T/9P/1//X/9P/0//T/9P/2//b/9//4//n/+v/6//r//P/+//7//v/9//7/
/v////////8BAAIAAgADAAQABQAHAAcACQAKAAoACgAMAA0ADgAQABEAEgATABQAFQAX
ABcAGAAZABoAHgAfAB8AHwAeAB4AIAAgACAAIAAgACAAIgAhACEAIQAdAB0AHAAbABwA
GwAaABkAFwAWABUAEgASABIAEQAQAAsACQAIAAcABQADAAEAAQAAAP7//P/8//r/+v/6
//n/+f/5//j/9//0//T/9P/z//P/8f/x//D/8v/y//L/8v/v/+//7//v/+//7//v/+7/
8P/w//D/8f/x//H/8f/x/+//8P/w//D/8P/w//D/8f/z//P/9P/0//f/9//3//f/9f/2
//b/9v/2//b/9v/3//j/+f/6//z/+//6//r/+v/6//n/+f/5//v/+//7//v/+//7//v/
+//7//v/+//7//n/+f/5//n/+f/5//n/+P/6//j/+P/5//n/+f/5//n/+f/5//n/9//3
//f/9f/1//f/9//3//f/9//3//j/+P/2//b/9v/2//P/8//0//T/9f/3//f/9//3//b/
9f/1//X/9f/1//X/9P/0//T/9P/y//P/9P/0//X/9f/1//T/8v/z//T/9P/0//T/9P/z
//T/9P/0//X/8//0//T/9v/0//T/9P/z//P/9P/0//T/8f/x//L/8//0//X/9v/0//P/
8//z//T/9f/1//X/9f/3//f/9//6//r/+//7//n/+v/6//r/+//7//v/+//9//3///8A
AP//AAABAAIABAAFAAYABwAJAAkABwAHAAYABgAGAAcABwAGAAYABAAEAAIAAQABAAEA
AAD//////P/7//r/+f/4//X/9f/1//X/9f/1//X/9f/0//T/8//z//P/9P/0//L/8v/y
//L/9P/0//T/9P/y//L/9P/5//v/AQANABoALwBLAGcAgwCjAM0A/wAxAVkBawFeATwB
CgHHAH8APwAaAAQA8P/j/+X/6P/p/+v/7f/u//D/7v/s//H/9f/1//b/9//3//f/9v/0
//T/9P/0//b/9v/2//b/9//3//f/+P/4//j/+f/5//r/+v/6//r/+v/5//n/+P/4//j/
+f/5//z//P/8//z/+v/8//z//P/+//7///////7//v/+//7/AAAAAAEAAgADAAQABAAE
AAIABAAEAAQABwAIAAgACQAJAAkACwAMAAwADQAOAA8ADwAPABEAEgASABIAFAAVABYA
GAAZABoAGwAcAB0AHwAfACAAIQAiACQAJQAlACUAJgAmACgAKAAoACgAKAAoACgAJwAn
ACcAJQAlACQAIwAkACMAIgAhAB8AHgAdABoAGgAaABkAGAAVABMAEgARABEADwANAA0A
DAAKAAgACAAGAAYABgAFAAUABQAEAAMAAAAAAAAA//8BAP/////+//7//v/+//7//f/9
//3//f/9//3//f/8//7//v/+/////////////////wAAAAAAAP7//v/+/////////wAA
AAABAAEAAQABAAMABAAEAAQABAAEAAQABQAFAAUABQAGAAYABgAHAAgABgAFAAUABQAH
AAcABwAHAAcABwAHAAcABwAHAAcABwAHAAcABwAHAAcABwAHAAYABgAEAAQABQAFAAUA
BQAFAAUABQAFAAMABQAFAAMAAwADAAMAAwADAAEAAQACAAIAAgACAAIAAgADAAMABAAE
AAQABQAEAAMAAwACAAEAAQABAAEAAQABAAIAAgACAAIAAgADAAQABAABAAEAAQAAAAAA
AQACAAIAAgACAAIAAQACAAIAAgADAAEAAgACAAQAAgACAAIAAQABAAIAAgACAAEAAwAE
AAQAAgACAAIAAgAEAAMAAwADAAQABQAFAAUAAwAFAAUABQAIAAgACQAJAAkACgAKAAoA
CwALAAsACwAJAAkACwAMAA0ADgAPABAAEgATABQAFQAVABUAEwATABQAFAAUABUAFwAW
ABYAFAASABAADwAPAA4ADAAKAAkACAAHAAYABQAEAAEAAQABAP/////////////+//7/
/f/7//v//P/8//z//P/8//z//P/8//z//P/6//r/+P/7////AwAJABgAKQA9AFcAcwCR
AK8A2wANAT8BXwFoAVQBKgHzAK0AZQAwABIAAADv/+f/6P/l/+X/6f/q/+z/7P/u/+//
8f/z//T/9//3//f/9v/z//L/8f/w//L/8v/y//L/8//z//P/9P/z//L/8v/x//H/8v/z
//T/9P/z//P/8v/0//T/9f/1//b/9v/2//b/8//0//P/8v/0//T/9f/1//b/9v/2//b/
9v/2//f/+P/5//r/+v/6//r//P/8//z/+//8//z//f/9//3///8AAP//////////AgAD
AAYACAAHAAYABwAHAAgACgALAAwACwAMAA0ADwARABIAEwAUABQAFQAVABUAFAAUABYA
FgAWABYAFgAWABgAFwAXABcAFwAXABYAFQARAA8ADQALAA0ADAALAAgABAAEAAMAAgAB
AP///v/9//3/+//5//n/+P/2//T/9P/z//L/8f/v/+//7//u/+3/7P/s/+z/6//r/+n/
6f/o/+j/6P/o/+j/5//n/+f/5//n/+f/5//m/+b/5v/m/+f/5f/l/+X/5f/l/+b/5v/m
/+b/5v/m/+f/5//n/+j/6P/n/+f/5//n/+n/6v/q/+r/6v/q/+r/6//q/+n/6P/o/+n/
6v/s/+7/7P/r/+v/6//r/+v/6//r/+n/6f/p/+n/6//r/+v/6//r/+v/6//r/+v/6//r
/+r/6v/o/+j/6f/p/+n/6f/p/+n/6f/p/+f/5//n/+X/5f/n/+f/5//n/+f/5//o/+j/
5v/m/+b/5v/j/+P/5P/k/+T/5f/k/+P/4//i/+H/4f/j/+P/4//j/+T/5P/k/+T/4//j
/+P/4v/h/+H/4f/g/+D/4f/i/+L/4v/i/+L/4f/g/+D/4P/h/9//4P/g/+L/5P/k/+T/
4//i/+H/4P/i/+H/4f/h/+L/4//j/+P/4//l/+X/5f/l/+T/5P/j/+X/5v/m/+b/5//n
/+f/5//p/+n/6//s/+v/7P/t/+7/8v/z//T/9f/0//P/8P/v//D/8P/w//H/8//y//L/
8P/s/+r/6f/p/+v/6v/p/+n/6P/n/+b/5f/j/9//3v/d/93/3f/d/93/2//a/9r/2f/a
/9v/3f/e/9z/3P/c/9z/3P/c/9z/3P/a/9r/2v/d/+P/7f/7/woAHwA/AF0AeQCbAMsA
+wArAU0BUwE6AQ4B1ACNAEMADQDu/9j/xP+9/8P/xv/F/8X/xf/K/87/zv/O/9P/1//b
/9z/2f/X/9v/3P/a/9r/2v/a/9r/2v/a/9r/2//b/9v/3P/c/9z/3f/d/9z/3P/c/9z/
3//f/+D/4P/e/97/3//f/97/3v/e/97/4P/i/+L/4v/i/+L/4//j/+T/5P/k/+T/5P/k
/+X/5v/n/+j/6P/o/+r/7P/s/+z/6//s/+z/7f/v/+//8f/y//D/8f/y//P/9f/1//f/
+P/4//j/+v/7//7/AAABAAIAAwAEAAUABwAHAAgACQAKAA4ADwAPAA8AEAAQABIAEgAU
ABQAFAAUABIAEQARABEADwAPAA4ADQAMAAsACgAJAAcABgAFAAIAAgACAAEAAAD9//v/
+v/5//n/9//1//X/8P/u/+z/7P/u/+7/7v/t/+3/7f/s/+v/6P/o/+j/5//n/+X/5f/k
/+L/4v/i/+L/4v/j/+T/5f/n/+f/5//m/+X/5P/j/+P/4//j/+P/4//k/+b/5//o/+b/
5v/m/+f/6f/p/+r/6v/t/+3/7f/t/+3/7v/u/+7/7v/u/+7/7//v/+//7//w//L/8v/z
//T/8v/x//H/8f/z//P/8//z//X/9f/1//X/8//z//P/8//z//P/8//z//X/9f/1//T/
9P/y//L/8//x//H/8f/x//P/8//z//H/8f/x/+//7//x//H/8f/x/+//7//w//D/7//w
//H/8v/v/+//8P/w//D/8f/w/+//7//u/+3/7f/v/+//7//v/+7/7v/u/+7/7P/t/+7/
7v/v/+//7//u/+7/7//w//D/8P/w//D/7//w//D/8P/x/+//7v/w//D/8P/w//D/8P/v
/+//7//w//H/8f/x//P/9f/1//X/9v/2//f/9//1//b/9v/2//f/9//3//f/+f/5//v/
/P/7//z//f/+/wIAAwAEAAUAAwADAAEAAQACAAIAAgADAAUABAAEAAIAAAD+//3//f/9
//z/+//7//j/9//2//X/9v/z//P/8//x//H/8f/x/+//7v/u/+3/7//v//D/8P/w//D/
8P/w/+7/7v/u/+7/7v/u//D/8//5/wEADQAeADUAUQBvAIsArQDbAA0BPQFfAWcBUAEm
AeoApQBdACUABgD0/+L/2f/b/+D/4f/j/+X/5v/o/+j/6v/r/+//8f/0//X/9f/z//D/
8P/w//D/8P/w//D/8P/w//H/8f/x//L/9P/0//X/9f/2//b/9v/2//X/9f/2//b/9P/0
//X/9f/4//j/+P/4//b/+P/4//j/+v/6//v/+//8//z//P/8//7//v///wAA//8AAAAA
AAAAAAIAAgACAAMABAAEAAUABQAFAAcACAAKAAsADAANAAsACwANAA4AEAAQABIAEwAS
ABQAFQAWABkAGgAbAB0AGwAcAB0AHgAiACMAIwAjACQAJAAmACYAJgAmACYAJgAkACMA
IwAjACMAIwAiACEAIAAfAB4AHQAdABwAGwAYABYAFgAVABQADwANAAwACwALAAkABwAH
AAYABAACAAIAAAAAAAAA///9//3//P/7//r/+v/6//n/+f/3//f/9v/4//j/+P/4//f/
9//3//f/9//3//f/9v/2//b/9v/3//f/9//3//f/9//4//j/+P/4//j/+P/5//n/+f/6
//r//f/9//3//f/7//z//P/8//z//P/8//3//f/9//3//v8AAAAAAQACAAAA////////
AQABAAEAAQD/////////////////////AQABAAEAAQABAAEAAQAAAAAA/v/+////AQAB
AAEAAQD////////9///////9//3/+//7//v/+//7//v//P/8//z//P/8//z/+//7//z/
/P/7//3//f/9//v/+v/5//n/+//7//v/+//8//z//P/8//r/+//8//z/+//7//v/+v/6
//v//P/8//z//P/8//v/+v/6//r/+//5//r/+v/8//z//P/8//v//f/6//r/+v/6//r/
/P/7//v/+//8//3//f/9//3/////////AAAAAAEAAQABAAIAAgACAAMAAwADAAMAAwAD
AAUABgAJAAoACwAMAAwADQAOAA8AEQARAA8ADwAQABAAEAARABEAEAAQAA4ADAAKAAkA
CQAJAAgABwAHAAQAAwACAAEAAgD///////////////////3//P/8//v/+f/5//r/+v/8
//z//P/8//z//P/8//z//P/+/wAAAQAFAA0AGQAsAEMAXwB7AJcAtwDjABUBRwFrAXUB
YAE4AQABuwB3AEEAIAAMAPr/8f/x//T/9//5//v//P/8//z//P/9//3///8AAAEA////
//7/AAAAAAAAAAACAAIAAgACAAEAAQABAAIAAgACAAMAAwACAAIAAgACAAUABQAGAAYA
BAAEAAUABQAIAAgACAAIAAgACgAKAAoACQAIAAgABwAJAAoACwAMAAoACgALAAwACwAM
AAwADAAOABAAEAAQAA8AEAAQABEADwAPABEAEgATABUAFwAZABcAFwAZABoAGQAYABkA
GQAaABwAHQAeAB8AIAAhACMAJQAmACcAKAAoACkAKQApACgAKAAqACoAKgAqACoAKgAq
ACkAKQApACcAJwAmACUAIwAhAB8AHQAfAB4AHQAaABcAFgAUABIAEQAPAA4ADQANAAsA
CQAJAAYABAACAAIAAAAAAAAA///9//3//P/7//r/+v/6//n/+f/3//f/9v/2//b/9v/2
//T/8//y//H/8v/z//T/9P/y//L/8v/z//P/8//z//P/8v/y//H/8P/y//L/8v/z//X/
9f/2//b/9P/z//L/8f/z//T/9P/0//L/8v/y//P/8//z//P/9P/y//L/8//0//L/8f/x
//H/8f/x//H/8f/0//X/9v/3//T/8//y//H/8//z//P/8//x//H/8f/w//L/8P/w//H/
7//v/+//7//t/+3/7f/r/+3/7f/r/+v/6//r/+v/6//t/+3/7v/u/+7/7v/u/+7/7P/r
/+v/6v/o/+n/6P/n/+j/6P/o/+n/5//n/+f/5//o/+j/6P/o/+b/5//o/+j/5v/l/+T/
4v/j/+X/5//o/+b/5v/m/+X/5v/m/+b/5//l/+b/5v/o/+T/5P/k/+T/5P/k/+T/5P/k
/+P/4//j/+T/5f/l/+X/5//p/+n/6f/o/+j/6f/p/+n/6v/q/+r/6//r/+v/6//r/+v/
7f/u/+//8P/x//L/9P/1//b/9//5//n/9//3//b/9v/2//f/9v/0//P/8P/u/+z/6//r
/+z/7P/s/+3/6//p/+f/5f/m/+P/4//j/+H/4f/h/+H/3f/c/9z/2//d/93/3v/e/97/
3v/e/97/3v/e/97/3v/i/+D/4P/j/+f/8f/9/wwAIwA/AF0AfQCfAM0AAwEzAVMBWwFG
ARoB4ACXAEsAEwD2/97/zP/F/8f/yP/H/8n/y//Q/9T/0v/U/9v/3f/b/9z/3f/b/9v/
3v/e/97/3v/e/9z/3P/c/9z/3f/d/93/3v/e/97/3//f/+D/4P/g/+D/4f/h/+L/4v/i
/+L/4//j/+L/4v/i/+L/4P/i/+L/4v/k/+T/5f/l/+b/5v/m/+b/5P/k/+X/5v/n/+j/
6P/o/+r/7P/s/+z/6//s/+z/7f/t/+3/7//w//D/8f/y//P/9f/1//f/+P/3//b/9//3
//j/+v/7//z///8AAAEAAwADAAQABQAGAAgACQAJAAkACgAKAAwADAALAAoACQAIAAoA
CQAJAAkABQAFAAQAAwACAAEAAAD//////v/9//r/+P/4//f/9v/x/+//7v/t/+3/6//p
/+n/5P/i/+D/4P/g/+D/4P/f/93/3f/c/9v/3P/c/9z/2//b/9n/2f/Y/9r/2v/a/9r/
1//X/9f/1//V/9X/1f/U/9T/1P/U/9X/1//X/9f/1//Z/9r/2v/a/9r/2v/a/9v/2f/Z
/9r/2v/c/93/3v/f/93/3v/e/97/4P/g/+D/4f/h/+H/4f/i/+L/4v/j/+T/5v/l/+X/
5f/j/+P/4//j/+X/5f/l/+X/5//n/+f/5//p/+n/6f/p/+f/5//n/+b/5P/i/+L/4//k
/+X/5v/n/+f/5//n/+X/5//n/+X/5f/n/+f/5//n/+f/5//o/+j/5P/k/+T/5P/l/+X/
5v/m/+f/6f/p/+n/5//m/+X/5f/l/+X/5f/l/+j/6P/o/+j/5v/n/+j/6P/n/+f/5//m
/+b/5//o/+j/6P/o/+j/5//m/+b/5v/n/+n/6v/q/+r/6v/q/+z/6//r/+v/6v/r/+v/
6//t/+//7//v//L/8v/z//P/8v/y//H/8P/z//P/8//z//X/9f/3//j/9//4//n/+v/9
////AQADAAIAAQD+//3/AAAAAAAAAQABAAAAAAD+//r/+P/3//f/+P/4//j/+f/2//X/
9P/z//L/7//v/+//8f/x//H/8f/v/+7/7v/t/+//7//w//D/7v/u/+7/7v/w//D/8P/w
/+7/7v/w//f/+/8DABEAJAA9AFsAeQCVALsA6wAfAU0BaQFnAUoBGgHcAJUATwAdAAIA
7v/e/9n/3f/g/+P/5f/n/+r/6v/o/+r/7//z//X/9v/3//X/8//y//T/9P/0//T/9v/2
//b/9v/3//f/9//4//j/+P/5//n/+P/4//j/+P/6//v//f/+//z//P/9//3//v/+//7/
/v/+/wAAAAAAAAAAAAABAAEABAAEAAQABAAEAAQABQAGAAcACAAIAAgACgAMAAwADAAL
AAwADAANAA8ADwARABIAFAAVABYAFwAWABUAFgAWABcAGAAbAB0AIAAiACMAJAAlACYA
JwApACkAKgArACwALgAvAC8ALwAyADIANAA0ADIAMgAyADIAMgAxADEAMQAvAC8ALgAt
AC4ALQAsACsAKwAqACkAJgAiACIAIQAgAB8AHQAcABsAGQAXABUAFQAUABIAEAAQAA4A
DgAOAA0ACwALAAoACQAKAAoACgAJAAkABwAHAAYACAAIAAgACAAHAAcABwAHAAUABQAF
AAQABgAGAAYABwAHAAcABwAHAAkACgAKAAoADAAMAAwADQALAAsADAAMAA0ADQANAA0A
DQAOAA4ADgAQABAAEAARABEAEQARABIAEgASABMAFAASABEAEQARABMAEwATABMAEwAT
ABMAEwATABMAEwATABMAEwATABMAEwATABMAEgAUABIAEgATABEAEQARABEAEQARABEA
DwATABMAEQARABEAEQARABEADwAPABAAEAAQABAAEAAQAA8ADwAQABAAEAARABAADwAR
ABAADwAPAA8ADwAPAA8ADgAOAA4ADgAMAA0ADgAOAA8ADwAPAA4ADgAPABAAEAAQABAA
EAAPAA4ADgAOAA8ADwAQABAAEgAQABAAEAAPAA8AEAAQABAAEQAQABAAEAAQABAAEAAP
AA8ADwAQABEAEQARABIAFQAWABcAFgAWABcAFwAZABoAGgAaABkAGQAZABkAGQAZABsA
HAAdAB4AHwAgACIAIwAkACUAJgAnACYAJwAmACYAJgAnACUAJAAkACIAIgAgAB8AHwAf
AB4AHQAdABwAGwAaABkAGAAVABUAFQAVABUAFQAVABUAFAAUABMAEwATABQAFAAUABQA
FAAUABQAFAAUABQAEgAUABYAGwAfACUAMQBCAFkAdQCTAK0AzQD5ACsBWwF9AYcBcgFM
ARIBywCFAE8AMAAeAA4ABQAHAAoACwANAA8AEAASABAAEAAVABcAFwAYABkAGQAZABYA
FgAWABYAFgAYABgAGAAYABsAGwAbABwAGgAaABsAGwAcABwAHAAcABsAGwAcABwAHgAe
AB8AHwAiACIAIgAiACAAIgAiACIAIgAiACMAIwAkACQAJAAkACYAJgAnACgAKQAqACoA
KgAqACwALAAsAC0ALgAuAC8ALwAvADEAMgA0ADUANgA3ADcANwA5ADoAPAA8AD4APwBA
AEIAQwBEAEUARgBHAEkASQBKAEsATABOAE8ATwBPAFEAUgBVAFYAVABUAFQAVABUAFMA
UwBTAFMAUwBSAFEAUABPAE4ATQBNAEwASwBIAEgASABHAEYAQwBBAEAAPwA9ADsAOQA5
ADcANgA1ADYANgA2ADYANQA1ADUANAAzADAAMAAwAC8AMQAvAC8ALgAuAC4ALgAuAC8A
LwAvAC8ALwAvAC8ALgAuAC4ALgAvAC8ALwAvAC8ALwAwADAAMAAyADIAMgAzADEAMQAy
ADIANQA1ADUANQA1ADYANgA2ADYANgA2ADcANwA3ADcAOAA4ADgAOQA6ADgANwA3ADcA
OwA5AA==
         </WaveFormData>
      </LeadData>
      <LeadData>
         <LeadByteCountTotal>10000</LeadByteCountTotal>
         <LeadTimeOffset>0</LeadTimeOffset>
         <LeadSampleCountTotal>5000</LeadSampleCountTotal>
         <LeadAmplitudeUnitsPerBit>4.88</LeadAmplitudeUnitsPerBit>
         <LeadAmplitudeUnits>��V</LeadAmplitudeUnits>
         <LeadHighLimit>2147483647</LeadHighLimit>
         <LeadLowLimit>268435456</LeadLowLimit>
         <LeadID>V6</LeadID>
         <LeadOffsetFirstSample>0</LeadOffsetFirstSample>
         <FirstSampleBaseline>0</FirstSampleBaseline>
         <LeadSampleSize>2</LeadSampleSize>
         <LeadOff>FALSE</LeadOff>
         <BaselineSway>FALSE</BaselineSway>
         <ExcessiveACNoise>FALSE</ExcessiveACNoise>
         <MuscleNoise>FALSE</MuscleNoise>
         <LeadDataCRC32>2330935631</LeadDataCRC32>
         <WaveFormData>
+P/4//j/+P/3//b/9f/0//T/9P/0//T/8v/y//L/8v/0//T/9P/0//L/8v/y//L/9P/0
//T/9P/0//T/9P/0//X/9v/3//j/+P/4//j/+P/4//j/+P/4//r/+v/6//r//P/8//z/
/P/8//z//P/8//z//P/8//z//v/+//7//v///wAAAQACAAQABAAEAAQABgAGAAYABgAI
AAgACAAIAAoACgAKAAoACwAMAA0ADgAPABAAEQASABMAFAAVABYAFwAYABkAGgAbABwA
HQAeAB4AHgAeAB4AHgAeAB4AHgAeAB4AHgAeABwAHAAcABwAGwAaABkAGAAWABYAFgAW
ABMAEgARABAADgAOAA4ADgALAAoACQAIAAcABgAFAAQAAgACAAIAAgAAAAAAAAAAAAAA
AAAAAAAA/v/+//7//v/+//7//v/+//7//v/+//7//v/+//7//v/+//7//v/+/wAAAAAA
AAAA/v/+//7//v8AAAAAAAAAAAAAAAAAAAAAAAAAAAAAAAAAAAAAAAAAAAAAAAAAAAAA
AAAAAAAAAAAAAAAAAAAAAAIAAgACAAIAAAAAAAAAAAACAAIAAgACAAIAAgACAAIAAgAC
AAIAAgAAAAAAAAAAAAAAAAAAAAAAAAAAAAAAAAD+//7//v/+//7//v/+//7//v/+//7/
/v/+//7//v/+//7//v/+//7//v/+//7//v/8//z//P/8//z//P/8//z//P/8//z//P/8
//z//P/8//z//P/8//z//P/8//z//P/8//z//P/8//z//P/8//z//P/8//z//P/8//z/
/P/8//z//P/8//z//P/8//z//P/8//z//P/8//z//P/8//z//P/8//z//f/7//v//P/8
/////////wAAAAABAAEAAgACAAIAAgADAAEAAQABAAEAAQADAAUABQAIAAoACwAMAA0A
DwAQABAADwAPAA0ADQAOAA8ADwAPAA8ADwAOAAsACQAHAAcABgAGAAUABQADAAIAAQAA
AP///f/8//z//P/8//z/+//7//v/+f/4//j/9//3//f/9//5//n/+f/4//r/+v/6//r/
+P/5//n//P8BAAYAEQAgADIARwBeAHAAiwCwANkA/QAVARsBDAHtAMAAiQBVADIAIwAY
AAsABwALAAoABgAHAAcABgAFAAAAAAABAAMAAQD//wAA///8//z/+//7//z//P/8//z/
/P/6//r/+//7//v/+//8//z/+f/5//n/+v/8//3//f/9//////8AAAEAAAAAAP////8A
AAAAAAABAAEAAQABAAEAAwAEAAQABQAFAAUABQAFAAUABgAHAAgACAAIAAkACQANAA0A
DQANAAwADQANAA0ADgAPAA8AEQASABIAEgATABUAFgAWABgAGAAYABkAGgAbABwAHQAf
ACAAIQAiACUAJQAkACQAJAAlACcAJwAoACgAKQApACkAKQApACkAKQAoACYAJgAmACYA
JgAlACUAJQAlACMAIQAjACIAIAAeAB0AHAAaABkAGQAYABcAFwAWABMAEQAQABEAEAAQ
AA8ADgANAA0ADAALAAsACwAMAAoACgAIAAcACQAJAAkACQAIAAgACAAHAAUABwAHAAYA
CAAHAAcABwAGAAYABgAGAAgACAAIAAgACAAIAAgACAAJAAkACQAJAAkACQAKAAoACAAI
AAgACAAKAAoACgALAAkACQAJAAkACwAMAAwADAALAAoACQAIAAgACAAIAAkACwALAAsA
CwALAAsACgAKAAkACAAHAAYABgAGAAYABQAHAAcABwAHAAcABwAHAAcABwAGAAYABQAD
AAMAAwADAAMAAwADAAMAAwADAAMAAwAAAAAAAAAAAAEAAQABAAEAAQABAAEAAQACAAIA
AQABAP7//f/9//3//v/+//7//f////////////////8AAAAA/v/+//3//f///wAAAAAA
AP7//P/8//z//P/8//z//P/8//z//f/9//z/+v/6//r/+v/6//r/+v/6//r/+v/9//3/
/f/+//7//////////v/+//////8AAAAAAAAAAAEAAQABAAEAAwADAAUABwAGAAYABwAH
AAoACwANAA4ADgANAA0ACwANAA4ADwAPAA0ADQANAAwABwAFAAMAAwACAAIAAQABAP//
/v/9//z/+//5//j/+P/2//b/9v/1//X/9f/z//L/9P/1//X/9f/1//X/9f/1//L/8v/y
//L/8v/0//X/9f/2//n/AAALABYAKAA9AFAAYgB3AJoAwwDpAAUBEQEGAesAvgCDAEkA
JAAVAAwA///5//v//P/8//v/+//6//f/9v/4//n/+f/3//f/9v/3//b/9f/z//L/8v/y
//L/8v/y//L/8v/z//P/8//z//T/9P/z//P/8//0//L/8//z//P/9f/1//b/9//4//j/
9//3//b/9v/2//f/+f/5//n/+f/5//r/+v/7//v/+//7//v/+//8//3//v/+//7/////
/wEAAQABAAEAAgADAAMAAwADAAMAAgADAAUABgAHAAkACQAKAAoADAAOAA4ADwAQAA8A
EAARABMAFAAVABYAGQAXABYAFgAWABkAGwAbABwAHAAdAB0AHQAbABsAGwAbABoAGAAY
ABgAGAAYABcAFwAXABcAFQATABMAEgAQAA4ADwAOAAwACwAIAAYABAADAAMAAQAAAAAA
AQAAAAAA///8//v/+//6//n/+f/5//r/+v/6//j/9//1//X/9f/1//b/9v/2//X/9P/1
//T/8v/0//P/8//z//T/9P/0//T/9P/0//T/9P/0//T/9P/0//P/8//z//P/8//z//T/
9P/0//T/9P/0//T/9P/0//X/9//3//f/9//1//b/9v/2//j/+P/4//j/9v/2//b/9//5
//n/+f/5//n/+f/4//j/9v/2//b/9v/2//b/9v/1//T/8//y//H/8v/z//T/9f/1//T/
9P/z//P/8//z//P/8//z//P/8//y//H/8P/v//D/8P/w//D/7//v/+//7//v/+//7//v
/+7/7v/t/+3/7f/t/+7/7//u/+7/7v/t/+3/7f/t/+3/7f/t/+7/7v/u/+7/7f/t/+3/
7v/u/+7/7v/s/+z/7P/q/+r/6v/q/+7/7P/u/+7/7v/u/+z/7P/s/+z/6//r/+v/7P/u
/+//7//v/+7/7v/v/+//8P/w//D/8P/v/+//7//v/+//7//x//P/8//0//b/9//6//v/
/f/+//z/+//7//n/+f/6//v/+//9//3//f/8//f/9f/z//P/8P/w/+//7//t/+z/6//q
/+v/6f/o/+j/5v/m/+b/5f/l/+X/4//i/+D/4f/h/+H/4//j/+P/4//i/+L/4v/i/+L/
5P/l/+X/6P/t//T///8QACQANwBMAGIAfwCmANEA8wAFAQMB7gDHAJQAWwAlAAoAAQD0
/+v/6//t/+z/6v/p/+v/6v/p/+j/6v/p/+v/6//p/+j/5//m/+b/5f/l/+b/5v/m/+b/
5v/m/+b/5//n/+f/5//o/+j/5//n/+f/6P/o/+n/6f/p/+n/6f/q/+v/7P/s/+v/6//u
/+7/7v/v/+//7//v/+//7//w//D/8f/z//P/8//z//P/9P/1//b/+P/4//n/+f/5//n/
+f/5//r/+//7//v//v//////AQAAAAAAAAABAAMABAAEAAYACAAIAAkACgAJAAoACwAN
AA4ADwAQABMAFQAUABQAFAAVABcAFwAYABYAFwAXABcAGQAZABkAGQAaABgAGAAYABYA
FgAVABUAEwATABEADwARABAADgAMAA0ADAAKAAkABwAGAAUABQAEAAEA///+//3//P/8
//v//P/7//v/+v/3//f/9//4//j/+P/2//X/9//3//f/9//0//T/9P/z//P/9f/1//T/
9v/1//X/9f/0//T/9P/0//T/9P/0//T/9v/2//b/9v/5//n/+f/5//n/+f/6//r/+P/4
//j/+P/4//j/+P/5//v/+//7//v/+f/6//r/+v/8//z//P/8//z//P/8//3/+//7//v/
+//9//3//P/8//z//P/8//z//P/8//z/+//7//v/+//7//v/+//7//v/+f/4//j/9//5
//n/+f/5//n/+f/5//n/+f/5//n/+f/2//b/9v/2//f/9//3//f/+f/5//n/+f/6//r/
+f/5//j/9//3//f/+P/4//j/9//5//n/+f/5//f/9//4//j/+P/4//f/9//3//j/+P/4
//j/9v/2//b/+P/4//j/+P/2//b/9//3//b/9v/2//b/9v/1//b/9//4//n/+v/4//j/
+P/4//n/+f/5//r/+v/7//v/+//+//7///////7//v/+//7//f/9//3//f//////AQAD
AAMABAAGAAcACAAJAAsADAAOAA0ADQALAAkACgALAAsACwALAAsACgAJAAcABQAFAAQA
BAADAAMA///+//3//P/7//n/+P/4//j/+P/4//f/+f/5//f/9v/0//X/9f/1//X/9f/1
//X/9v/2//b/9v/0//T/9//5//z/AQAKABUAJAA6AE8AYgB6AJsAwADpAAsBGwEVAQAB
2wCmAG0APwAmABsADgAFAAUABQAEAAIAAQABAAAA+//4//z////9//v/+//6//v/+v/4
//f/9//4//j/+P/4//j/+P/4//n/+f/3//f/+P/4//n/+f/5//r/+P/5//n/+f/5//n/
+v/7//7//v/9//3//P/8//z//f//////////////AAAAAAEAAQABAAEAAQADAAQABQAG
AAQABAAFAAUABwAHAAcABwAIAAkACQAJAAoACwALAA0ADgAOAA4ADwAPABAAEAASABQA
FAAVABYAFwAYABkAGwAcAB0AHgAhACEAIAAgACAAIQAjACMAJAAkACUAJQAlACUAJQAl
ACUAJAAiACIAIgAkACQAIwAjACEAIQAfAB0AHwAeABwAGgAbABoAGAAXABUAFAATABMA
FAARAA8ADgANAAwADAALAAoACQAJAAgABQAFAAUABgAGAAYABAADAAUABQAFAAUABAAE
AAQAAwADAAUABQAEAAQAAwADAAMABgAGAAYABgAGAAYABgAGAAQABAAEAAQABQAFAAUA
BQAFAAUABgAGAAYABgAGAAYABgAGAAYABwAJAAkACQAJAAcACAAIAAgACAAIAAgACAAK
AAoACgALAAsACwALAAsACwALAAoACgAKAAoACgAKAAoACgAKAAkABwAHAAcABwAHAAcA
BwAHAAcABgAGAAUABwAHAAcABwAFAAUABQAFAAUABQAFAAUABAAEAAQABAAFAAUABQAF
AAUABQAFAAUABgAGAAUABQAEAAMAAwADAAYABgAGAAUABQAFAAUABQAFAAUABgAGAAYA
BgAFAAUABQAGAAYABgAGAAQABAAEAAQABAAEAAQABAAEAAUABQAEAAQABAAEAAQABQAH
AAgABgAGAAYABgAEAAQABAAEAAcABwAHAAgABwAHAAYABQAIAAgACQAJAAwADAAMAAwA
DQANAA0ADQAMAAsADAANAA8AEAASABMAFAAVABcAGAAYABcAFwAVABcAGAAZABkAGQAZ
ABkAGAAVABMAEQARAA4ADgANAA0ADQAMAAsACgAJAAcABgAGAAYABgAGAAUABQAFAAMA
AgAAAAEAAQABAAEAAQABAAEAAAAAAAAAAAAAAAAAAQADAAYACwAQABkAJgA2AEsAYAB2
AIsArADXAP8AGwElARoB/wDUAJ0AZQA+ACsAIAAVAA8ADwAMAAgACQAJAAgABQAEAAQA
BQAFAAcABQACAAMAAgABAP///v/+//7//v/+//7//P/8//3//f/9//3//v/+////////
/wAA//////7//f/+////AQADAAIAAgABAAEAAQAAAP////8AAAEAAgADAAQABAADAAMA
AwADAAMAAwADAAQABQAGAAQABAAFAAUACAAJAAoACwAKAAsACwALAAoACwALAA0AEAAQ
ABAAEQAPABAAEAASABQAFAAVABYAFQAWABcAGQAaABsAHAAfAB0AHAAcABwAHQAfAB8A
IAAgACEAIQAhACMAIwAjACMAIgAgACAAIAAfAB4AHAAbAB0AHQAbABkAFwAWABQAEgAT
ABIAEAAPAA0ADAALAAsADAAJAAcABgAFAAQABAADAAIAAQABAAAA////////AAD+//7/
/P/7//v/+//7//v/+v/6//r/+f/5//v/+//6//z/+//7//v/+v/6//r/+v/6//r/+v/6
//j/+P/4//j/+f/5//n/+f/3//f/+P/4//j/+P/4//j/+v/6//r/+//6//n/+P/3//j/
+v/7//z//P/8//z//P/7//r/+f/5//n/+f/5//n/+f/5//j/+P/6//r/+v/6//j/+P/4
//f/9//3//f/9//5//n/+f/5//f/9v/2//X/8//z//P/8//1//X/9f/1//X/9f/1//X/
8v/y//L/8v/x//H/8f/x/+//7//v/+//8v/y//H/8f/w/+//7//v//D/8P/w/+//7//v
/+//7//t/+3/7v/u/+7/7v/t/+3/7f/u/+7/7v/w/+7/7v/u/+z/7P/s/+z/8P/w/+7/
7P/s/+z/7P/s/+z/7P/s/+3/7f/t/+7/7v/v/+//7//u/+7/7//v//D/8P/w//D/8//z
//P/8//z//P/9f/3//X/9v/4//n//P/9////AAD///3//P/5//v//P/9//3//f/9//3/
/P/3//X/8//z//T/9P/z//P/8f/w/+//7v/q/+f/5f/k/+b/5v/m/+X/5//n/+X/5P/k
/+X/5f/l/+P/4//j/+P/5P/k/+T/5P/e/+L/4//n/+z/8f/6/wcAGAAwAEcAWgB0AJcA
vgDlAAEBCQH9AOAAsQB2ADsAFQACAPf/7P/p/+3/7f/o/+b/4//l/+b/4//i/+T/5f/n
/+f/4//i/+H/4v/i/+H/4f/i/+D/4P/g/+D/4P/g/+H/4f/h/+H/4v/i/+H/4f/h/+L/
4v/j/+P/4//h/+H/4v/j/+T/5P/j/+P/5P/k/+T/5f/l/+X/5f/l/+X/5v/m/+f/5//n
/+f/5//n/+j/6f/q/+r/6v/r/+v/6//r/+v/6//u/+//7//v/+7/7//v//H/9P/0//T/
9f/1//b/9v/4//r/+v/7//z//f/+////AQACAAMABAAHAAcABgAGAAYABwAJAAkACgAK
AAsACwALAAkACQAJAAkACQAIAAkACgAJAAgABgAFAAMAAwABAP//AQAAAP7//P/9//z/
+v/5//f/9v/1//X/9P/x/+//7v/v/+7/7v/t/+z/6//r/+r/5//n/+f/6P/o/+j/5v/l
/+X/5f/l/+X/5v/m/+b/5f/j/+X/5f/k/+T/4//j/+P/5v/m/+b/5v/m/+b/5v/m/+b/
5v/m/+b/5//n/+f/5//n/+f/6P/o/+r/6v/q/+r/6v/q/+r/6//r/+v/6//r/+3/7v/u
/+7/7P/s/+z/7P/u/+7/7v/v/+//7//v/+//7f/t/+z/7P/u/+7/7v/u/+7/7v/u/+3/
7f/t/+3/7f/t/+3/7f/t/+//7v/u/+3/6//r/+v/6//r/+v/6//r/+v/6//r/+v/7P/s
/+z/7P/r/+v/6//r/+n/6f/p/+n/7P/s/+v/6//s/+v/6//r/+v/6v/p/+f/5//n/+f/
5//p/+n/6v/q/+r/6v/p/+n/6f/q/+r/6v/s/+r/6v/q/+j/6P/q/+j/6P/o/+j/6v/q
/+r/6v/r/+v/6//s/+7/7//v/+//7v/u/+//7//w//D/8P/w//H/8f/x//H/8//z//X/
9//3//j/+v/7//r/+//9//7/AAD//////f/9//7///////////////7/+//5//f/9//2
//b/9f/1//P/8v/x//D/7//t/+z/7P/u/+7/7v/t/+v/6//p/+j/6P/p/+n/6f/p/+n/
6f/p/+j/6P/o/+j/6v/q/+v/7f/w//f/AAANACAANgBLAF4AdgCbAMYA7QAHAREBBQHm
ALcAgABHAB8ADgAHAPr/9f/3//f/9v/2//P/8f/w/+//8P/w//H/8f/x//H/8P/v/+z/
7P/r/+v/7P/q/+r/6v/q/+z/7P/t/+3/7f/t/+7/7v/t/+3/7f/u/+7/7//v/+//7f/t
/+7/7//y//L/8f/x//L/8v/y//P/9f/1//X/9f/1//b/9v/3//f/9//3//f/+f/6//v/
/P/8//z//f/9/////////////v////////8CAAMAAwAFAAQABAAEAAUABgAIAAkADAAM
AAwADQAOAA8AEAARABMAEgATABQAFwAXABYAFgAWABkAGwAbABwAHAAdAB0AHQAbABsA
GwAbABwAGgAaABoAGgAaABkAGQAZABkAFwAVABUAFAASABAADwAOAAwACwALAAoACQAJ
AAgABQADAAIAAQAAAAAA///+//3//f/8//3//f/9//7//P/8//r/+f/5//n/+f/5//j/
+P/4//f/9//5//n/+P/6//n/+f/5//r/+v/6//r/+v/6//r/+v/6//r/+v/6//n/+f/5
//n/+v/7//3//v/+//7//v/+//z//P/8//3//f/9//3//f///wAAAAAAAP7//v/+//7/
/v/+//7////////////////////+//7/AAAAAAAAAAD+//7//v/9//3//f/9//3/////
//////////7//v/9//3//f/9//3//f/9//3//f/9//3//f/9//z//P/8//z//f/9//3/
/f/9//3//f/9//3//P/6//n/+f/5//r/+//8//z//P/7//v/+//7//v/+//7//z//P/8
//z/+//7//v//P/8//z//P/6//r/+v/6//r/+v/6//r/+v/7//v//P/8//z//P/8//z/
/P/8//z//P/9//3//f/+//7/////////AAAAAAEAAQACAAIAAgACAAMAAwADAAMAAQAB
AAMABQAHAAgACgALAAwADQAPABAAEAAPAA8ADQAPABAAEQARAA8ADwAPAA4ADQALAAkA
CQAGAAYABQAFAAMAAgABAAAAAQD///7//v/+//7//v/9//3//f/7//r/+P/5//n/+f/7
//v/+//7//r/+v/6//r//P/8//v//f8AAAcAEgAhADIARgBdAG4AhgCnANIA+QAXASMB
FwH8ANMAngBnAD8ALAAhABQACwALAA0ADAAKAAkACQAGAAMAAgACAAEAAQABAAEAAAD/
//7//v/9//3//v/+//7//v/+//z//P/9//3//////wAAAAD///////8AAAAAAQABAAEA
AQABAAIAAwAEAAQAAwADAAQABAAEAAUABQAFAAUABQAHAAgACAAJAAkACQAJAAkACwAM
AA0ADgAOAA4ADwAPAA8ADwAPAA8AEAARABEAEQASABMAEwAVABYAFgAWABcAGQAaABoA
HAAeAB4AHwAgACAAIAAgACEAJAAlACYAKQAnACYAJgAmACUAJwAnACgAKgArACsAKwAp
ACkAKQApACkAKAApACoAKQAoACYAJQAnACcAJQAjACEAIAAeABwAGwAaABgAFwAXABYA
FQAVABIADwANAAwADQAMAAwACwAKAAkACQAIAAcABwAHAAgACAAIAAYABQADAAMAAwAD
AAIAAgACAAEAAwAFAAUABAAEAAMAAwADAAIAAgACAAIAAgACAAIAAgAAAAAAAAAAAAMA
AwADAAMAAQABAAIAAgACAAIAAgACAAIAAgACAAMAAwADAAMAAwACAAIAAQAAAAAAAAAA
AAAAAgACAAIAAwADAAMAAwADAAIAAQD///7///8AAAEAAgAAAAAAAAD/////////////
/f/9//3//f/9//z//P/7//3//f/9//3/+//7//v/+//7//v/+//7//r/+v/6//r/9//3
//f/9//5//n/+f/5//z//P/7//v/+P/3//f/9//4//j/+P/3//f/9//3//f/9v/1//X/
9P/2//b/9f/1//f/+P/4//j/+P/2//b/9v/0//T/9P/0//T/9P/1//b/9P/0//T/9P/0
//T/9P/0//X/9f/1//b/9v/3//f/9//4//j/+f/5//r/+v/6//r/+f/5//n/+f/5//n/
+//9////AAACAAMAAgADAAUABgAEAAMAAwABAAMABAAFAAUABQAFAAUABAABAP///f/9
//z//P/7//v/9//2//X/9P/z//H/8P/w/+7/7v/u/+3/7f/t/+v/6v/s/+3/7f/t/+3/
7f/t/+3/7P/s/+z/7P/s/+z/7f/v//L/+f8CAA8AIAA2AE0AZAB+AKEAzADzAA0BFwEL
Ae4AvwCEAEkAIwASAAUA+P/z//H/7//w//D/8f/z//b/8f/w//L/8//v/+//7//s/+v/
7v/s/+v/6//s/+r/6v/q/+r/7P/s/+3/7f/v/+//8P/w/+3/7f/t/+7/7v/v/+//7//v
/+//8P/x//D/8P/v/+//8P/w//D/8f/z//P/8//z//P/9P/0//X/9f/1//X/9f/1//b/
9//4//j/+P/5//n/+f/5//n/+f/6//v/+//7//7//////wEAAgACAAIAAwADAAQABAAG
AAcABgAGAAYABwAIAAkACwAOAA8AEAATABUAFAAUABQAFQAXABcAGAAXABcAFgAVABUA
FQAVABUAEgAQABAAEAASABIAEQARABEAEQAPAA0ACwAKAAgABgAFAAQAAgABAAEAAAD/
/////P/5//f/9v/2//b/9//3//T/8//z//L/8v/z//T/9v/1//T/8f/v//H/8f/x//H/
7v/u/+7/7f/s/+3/7P/q/+z/6//r/+v/7P/s/+z/7P/u/+7/7v/u//D/8P/w//D/7//v
/+//7//v/+//8P/w/+7/7v/u/+7/8P/w//D/8f/x//H/8f/x/+//8P/w//D/8f/y//P/
9P/y//L/8v/z//P/8//z//P/9f/1//T/9P/0//T/9P/0//L/8v/y//H/8f/x//H/8f/z
//P/8//z//H/8P/w/+//8f/x//H/8f/x//H/8f/x//H/8f/x//H/7v/u/+7/7v/v/+//
7//v//H/8f/x//H/8f/w/+7/7f/u/+3/7f/t/+7/7v/u/+3/7f/t/+3/7f/v/+//8P/w
//D/8P/v/+//7//w//D/8P/w/+7/7v/u//L/8v/w//D/8P/w/+7/7v/u/+7/8f/x//H/
8v/y//P/8//z//b/9v/3//f/9v/2//b/9v/1//X/9f/1//f/9//5//v/+f/6//z//f8A
AAEAAwAEAAIAAQABAP//AAACAAQABQADAAMAAwACAP///f/7//v/+v/6//n/+f/3//b/
9f/0//P/8f/w//D/8P/w//D/7//v/+//7f/s/+7/7//v/+//7//v/+//7//w//D/8P/w
//D/7v/v//P/+P/9/wgAFwAqAEAAVwBsAIYAqwDUAPkADwETAQEB4ACxAHgAQQAfABIA
BwD8//n//f/7//j/+P/3//n/9v/z//T/9v/3//X/9f/3//T/8f/w//D/7//v//D/8P/w
//D/8P/y//L/8//z//P/8//0//T/8//z//P/9P/2//f/9//3//X/9f/2//f/+v/6//n/
+f/8//z//P/9//v/+//7//v//f/+//7//////////////wEAAgADAAQABAAEAAUABQAH
AAcABwAHAAgACQAJAAkACgALAAsADQAMAAwADAANAA4AEAARABQAFgAWABcAGAAZABoA
GwAdABwAHQAeACEAIwAiACIAIgAlACcAJwAoACcAJwAmACUAJwAnACcAJwAoACYAJgAm
ACYAJgAlACUAJQAlACMAIQAfAB4AHAAaABsAGgAYABcAFgAUABIAEQASAA8ADQAMAA0A
DAAMAAsACgAJAAkACAAHAAcABwAIAAYABgAEAAMABQAFAAUABQAGAAYABgAFAAQABQAE
AAIAAwADAAQABQAEAAQABAAEAAYABgAGAAYABgAGAAYABgAHAAcABwAHAAUABQAGAAYA
CAAIAAgACAAKAAoACgALAAsACwALAAsACwAMAAwADAAMAAwADAAMAAwADAAMAA0ADQAN
AA0ADQANAA0ADAAMAAwADAAMAAwADAAMAAwACwALAAsACwALAA0ADQANAA0ADQAMAAwA
CwANAA0ADQANAAsACwALAAsACwALAAsACwAKAAoACgAKAAsACwALAAsACQAJAAkACQAM
AAwACwALAAwACwALAAsACgAKAAoACQALAAsACwALAAkACQAKAAoADAAMAAsACwALAAwA
DAAMAA4ADAAMAAwADAAMAAwADAAMAAwADQANAAwADAAMAAwADgAMAAwADAAMAAwADAAM
AAwADAANAA0ADQAOAA8AEQASABMAEgASABMAEwAUABQAFAAUABUAFQAVABUAFQAVABcA
GQAZABoAHAAdAB4AHwAhACIAJAAjACMAIQAhACIAIwAjACEAIQAhACAAHwAdABsAGwAa
ABoAGQAZABcAFgAVABQAEwARABAAEAAQABAAEAAPAA8ADwANAAwADgAPAA8ADwAPAA8A
DwAPABAAEAAQABAADgAOABEAFQAYABsAJAAzAEQAWgBxAIQAmgC9AOYACwEnATMBKQEO
AeMArABzAEsAOgAxACYAIQAhACEAIAAeAB0AHQAcABkAGAAaABsAFwAXABcAFgAVABQA
FgAVABUAFgAWABYAFgAWABQAFAAVABUAFQAVABYAFgAXABcAFwAYABYAFwAXABcAGQAZ
ABoAGwAeAB4AHQAdABwAHAAcAB0AHwAfAB8AHwAfACAAIAAhACMAIwAjACMAIwAkACUA
JgAoACgAKQApACkAKQApACkAKgArACsAKwAuAC8ALwAxADIAMgAyADMANQA2ADYAOAA4
ADgAOQA6ADsAPAA9AD8AQABBAEIARQBHAEYARgBGAEcASQBJAEoASgBLAEsASwBJAEkA
SQBJAEkASABJAEoASgBKAEkASQBJAEkARwBFAEcARgBEAEIAQwBCAEAAPwA9ADwAOwA7
ADwAOQA3ADYANwA2ADYANQA0ADMAMwAyADEAMQAxADIAMAAwAC4ALQAvAC8ALwAvADAA
MAAwAC8ALwAxADEAMAAwAC8ALwAvADAAMAAwADAAMAAwADAAMAAxADIAMwA0ADMAMwAz
ADMAMwAzADQANAA2ADYANgA2ADYANgA2ADcANwA3ADcANwA5ADoAOgA6ADgAOAA4ADgA
OgA4AA==
         </WaveFormData>
      </LeadData>
   </Waveform>
</RestingECG>
