# Supplementary material for: Detection of Left Atrial Enlargement Using a Convolutional Neural Network-Enabled Electrocardiogram
Source: Front Cardiovasc Med. 2020 Dec 17;7:609976. doi: 10.3389/fcvm.2020.609976 (PMC7773668; doi:10.3389/fcvm.2020.609976)
Supplement: Supplementary file 3 [file Data_Sheet_3.ZIP › normal2/1802017672_5878_0000004Y.XML]

<?xml version="1.0" encoding="Windows-1252"?>
<!DOCTYPE RestingECG SYSTEM "restecg.dtd">
<RestingECG>
   <PatientDemographics>
      <PatientID>1802017672</PatientID>
      <PatientAge>78</PatientAge>
      <AgeUnits>Years</AgeUnits>
      <Gender>Female</Gender>
      <PatientLastName>fengpeizhu</PatientLastName>
   </PatientDemographics>
   <TestDemographics>
      <DataType>Resting</DataType>
      <Site>1</Site>
      <AcquisitionDevice>MAC55</AcquisitionDevice>
      <Status>Unconfirmed</Status>
      <Priority>Normal</Priority>
      <AcquisitionTime>10:24:22</AcquisitionTime>
      <AcquisitionDate>04-25-2017</AcquisitionDate>
      <CartNumber>1</CartNumber>
      <AcquisitionSoftwareVersion>009C</AcquisitionSoftwareVersion>
      <XMLSourceVersion>MAC5000 v1.0</XMLSourceVersion>
   </TestDemographics>
   <RestingECGMeasurements>
      <VentricularRate>52</VentricularRate>
      <AtrialRate>52</AtrialRate>
      <PRInterval>150</PRInterval>
      <QRSDuration>140</QRSDuration>
      <QTInterval>480</QTInterval>
      <QTCorrected>446</QTCorrected>
      <PAxis>66</PAxis>
      <RAxis>8</RAxis>
      <TAxis>128</TAxis>
      <QRSCount>8</QRSCount>
      <QOnset>214</QOnset>
      <QOffset>284</QOffset>
      <POnset>139</POnset>
      <POffset>193</POffset>
      <TOffset>454</TOffset>
      <ECGSampleBase>500</ECGSampleBase>
      <ECGSampleExponent>0</ECGSampleExponent>
   </RestingECGMeasurements>
   <Diagnosis>
      <Modality>Resting</Modality>
         <StatementCount>3</StatementCount>
         <LabelText>12SL ��ϳ���</LabelText>
      <DiagnosisStatement>
         <StmtFlag>ENDSLINE</StmtFlag>
         <StmtText>����Ķ�����</StmtText>
      </DiagnosisStatement>
      <DiagnosisStatement>
         <StmtFlag>ENDSLINE</StmtFlag>
         <StmtText>����֧��������</StmtText>
      </DiagnosisStatement>
      <DiagnosisStatement>
         <StmtFlag>ENDSLINE</StmtFlag>
         <StmtText>�쳣 ECG</StmtText>
      </DiagnosisStatement>
   </Diagnosis>
   <Waveform>
      <WaveformType>Rhythm</WaveformType>
      <WaveformStartTime>0</WaveformStartTime>
      <NumberofLeads>8</NumberofLeads>
      <SampleType>CONTINUOUS_SAMPLES</SampleType>
      <SampleBase>500</SampleBase>
      <SampleExponent>0</SampleExponent>
      <HighPassFilter>16</HighPassFilter>
      <LowPassFilter>150</LowPassFilter>
      <ACFilter>NONE</ACFilter>
      <LeadData>
         <LeadByteCountTotal>10000</LeadByteCountTotal>
         <LeadTimeOffset>0</LeadTimeOffset>
         <LeadSampleCountTotal>5000</LeadSampleCountTotal>
         <LeadAmplitudeUnitsPerBit>4.88</LeadAmplitudeUnitsPerBit>
         <LeadAmplitudeUnits>��V</LeadAmplitudeUnits>
         <LeadHighLimit>2147483647</LeadHighLimit>
         <LeadLowLimit>268435456</LeadLowLimit>
         <LeadID>I</LeadID>
         <LeadOffsetFirstSample>0</LeadOffsetFirstSample>
         <FirstSampleBaseline>0</FirstSampleBaseline>
         <LeadSampleSize>2</LeadSampleSize>
         <LeadOff>FALSE</LeadOff>
         <BaselineSway>FALSE</BaselineSway>
         <ExcessiveACNoise>FALSE</ExcessiveACNoise>
         <MuscleNoise>FALSE</MuscleNoise>
         <LeadDataCRC32>2622837879</LeadDataCRC32>
         <WaveFormData>
BAAEAAQABAD///z/+f/2//T/9P/0//T/8v/y//L/8v/y//L/8v/y//D/8P/w//D/8P/w
//D/8P/w//D/8P/w//D/8P/w//D/7v/u/+7/7v/u/+7/7v/u/+//8P/x//L/7//u/+3/
7P/s/+z/7P/s/+z/7P/s/+z/7P/s/+z/7P/q/+r/6v/q/+j/6P/o/+j/5v/m/+b/5v/k
/+T/5P/k/+P/4v/h/+D/3v/e/97/3v/b/9r/2f/Y/9f/1v/V/9T/0//S/9H/0P/P/87/
zf/M/8v/yv/J/8j/x//G/8X/xP/G/8b/xv/G/8f/yP/J/8r/y//M/83/zv/S/9T/1v/Y
/9v/3P/d/97/4f/k/+f/6v/u//D/8v/0//b/+P/6//z///8AAAEAAgAEAAQABAAEAAQA
BAAEAAQABAAEAAQABAADAAIAAQAAAAAAAAAAAAAA/v/+//7//v/+//7//v/+//7//v/+
//7//P/8//z//P/8//z//P/8//v/+v/5//j/+v/6//r/+v/4//j/+P/4//r/+v/6//r/
+v/6//r/+v/6//r/+v/6//j/+P/4//j/+v/6//r/+v/6//r/+v/6//r/+v/6//r/+P/4
//j/+P/5//r/+//8//z//P/8//z//P/8//z//P/+//7//v/+//z//P/8//z//P/8//z/
/P/+//7//v/+//z//P/8//z//v/+//7//v/8//z//P/8//7//v/+//7//v/+//7//v/8
//z//P/8//z//P/8//z//P/8//z//P/8//z//P/8//7//v/+//7//P/8//z//P/+//7/
/v/+//7//v/+//7//P/8//z//P/8//z//P/8//z//P/8//z//v/+//7//v/8//z//P/8
//z//P/8//z//P/8//z//P/6//r/+v/6//z//P/8//z//P/8//z//P/8//z//P/8//r/
+v/6//r//P/8//z//P/6//r/+v/6//z//P/8//z/+v/6//r/+v/8//z//P/8//r/+v/6
//r//P/8//z//P/6//r/+v/6//r/+v/6//r//P/8//z//P/6//r/+v/6//z//P/8//z/
+v/6//r/+v/8//z//P/8//z//P/8//z//P/8//z//P/6//r/+v/6//r/+v/6//r//P/8
//z//P/7//v/+//7//v/+//8//z//v///////////////////wEAAQABAAMAAwADAAIA
AwAEAAQAAwABAP//////////AQABAAEAAgAEAAQAAgABAAAAAQAEAAIA///+////////
//////////z/+v/4//f/9//3//f/9//3//f/9//3//b/9v/2//b/+P/4//j/9//3//f/
+P/2//X/+P/7////AwAGAAkADQATABkAHgAjACoALwA0AD0ARwBMAE8AVQBfAGkAcgB5
AH4AhQCHAIMAewByAGsAZABeAFoAVwBVAFUAVQBUAFIAUgBSAFAATgBQAFEAUQBPAE4A
SwBLAEkASQBGAEAAOQAvACkAJgAiABsAFQAPAAoABAACAP//+v/4//j/9//2//T/9P/y
//L/8v/w//D/8P/v//H/8P/u//D/8P/v/+//7//w//D/8P/w//L/8f/x//H/7//v/+//
7//x//H/8f/x//H/8f/x//H/7v/u/+3/7f/v/+//7//v/+7/7v/t/+z/7v/s/+z/7f/u
/+7/7f/t/+3/7P/s/+r/7P/t/+3/6//p/+n/6f/p/+f/5v/l/+T/5v/m/+X/5P/j/+L/
4f/g/+L/4P/f/9//3P/c/9r/2f/Z/9j/2P/X/9X/1P/U/9T/1P/T/9D/0P/P/8//z//P
/9D/0v/S/9L/0v/S/9T/1f/U/9f/2f/c/9v/2//e/+D/5P/o/+n/6v/t/+7/7//y//f/
+v/7//z//f///wAAAAAAAAAAAgACAAMAAwADAAMAAgABAAEAAAABAAAA/v/+//z//f/9
//z//P/8//z/+//8//z//P/8//v/+//6//n/+v/6//r/+v/5//n/+f/5//r/+v/6//n/
+f/4//j/+f/5//n/+f/5//n/+f/5//n/9//3//f/+P/4//n/+f/4//r/+f/5//n/+v/6
//j/+P/5//n/+f/5//n/+f/5//n/+f/5//r/+v/6//r/+v/6//j/+f/5//j/+P/4//j/
+P/5//n/+v/7//n/+f/5//n/+P/4//n/+f/5//n/+f/5//r/+v/7//v/+//7//v/+//7
//n/+f/5//v/+//8//z/+f/5//r/+v/7//v//P/8//r/+v/5//n/+f/5//n/+f/6//r/
+v/6//r/+v/6//n/+v/6//r/+//5//n/+f/5//j/+P/4//j/+v/6//r/+v/6//r/+f/5
//r//P/6//r/+v/6//r/+v/6//r/+v/6//j/+P/4//j/+v/6//r/+v/6//r/+v/6//j/
+P/4//j/+v/6//r/+v/4//j/+P/4//r/+v/6//r/+P/4//j/+P/4//j/+P/4//r/+v/6
//r/+v/6//r/+v/4//j/+P/4//r/+v/6//r/+v/6//r/+v/6//r/+v/6//r/+v/6//r/
+P/4//j/+P/4//j/+P/4//r/+v/6//r/+v/6//r/+v/4//j/+P/4//j/+P/4//j/+P/4
//j/+P/4//j/+P/4//j/+P/4//j/+P/4//j/+P/4//j/+f/5//n/+f/5//n/+P/4//j/
+f/7//v/+//7//v/+//7//v/+//9//7//////wEAAwAEAAQAAwADAAMAAQABAAEAAQAB
AAIAAgACAAAA///9//3//f/6//b/9P/2//X/9f/1//X/9f/0//T/9v/3//f/9//1//X/
9f/1//X/9f/0//T/9P/0//T/9P/0//P/8//z//D/8v/3//r/+//9/wEABAAHAA0AFQAZ
ACAAJwAuADEAOABBAEkATgBVAF8AaQB3AIQAkQCaAJsAmQCXAJEAiACBAHoAdgBwAGsA
aQBrAGsAaABmAGQAZABkAF4AXABfAGEAXwBcAFkAWQBVAFUAUABKAEMAPQA1ACwAKAAj
ABkAEQAMAAYAAAD9//r/9v/0//P/8v/w//D/7v/u/+7/7v/u/+7/7f/t/+z/6v/s/+z/
6//r/+v/7P/s/+z/7P/s/+v/6//r/+3/7f/t/+3/6//r/+v/6//r/+v/6//r/+z/7P/r
/+v/6f/p/+n/6f/s/+z/6//q/+r/6P/o/+n/6P/o/+f/5//n/+b/5v/k/+T/5f/l/+P/
4//j/+P/4//h/+D/3//e/+D/4P/f/97/2//a/9n/2P/Y/9b/1f/V/9T/1P/S/9H/z//O
/87/zf/L/8r/yv/K/8r/yf/G/8b/w//D/8P/w//G/8j/yP/I/8b/xv/I/8n/zP/P/9H/
1P/V/9X/2P/a/9z/4P/h/+L/5v/o/+r/7v/x//T/9f/2//r//f///wAA/v/+/wAAAAAB
AAEAAQABAP////8AAAAA///+//z//P/+///////+//7//v/+//3//P/8//z//P/9//3/
/P/7//z//P/8//z/+//7//v/+//7//r/+f/3//n/+P/4//n/+f/5//n/+f/3//f/9//3
//f/9//3//j/9v/3//f/9v/3//f/+P/5//j/+P/2//b/9//3//f/9//5//n/+f/5//n/
+f/6//r/+P/4//j/+P/6//v/+//6//r/+v/6//r/+f/5//r/+//5//n/+f/5//j/+P/5
//n/+//7//v/+//6//r/+//7//n/+f/5//n/+//5//n/+f/5//n/+v/6//f/9//4//j/
9//3//j/+P/4//j/9//3//f/9//3//f/+P/4//j/+P/4//j/+P/3//b/9v/2//f/9//3
//f/9//2//b/9v/2//T/9P/0//T/9v/2//X/9f/4//b/9v/2//b/9v/2//b/9v/2//b/
9v/2//b/9v/2//b/9v/2//b/9P/0//T/9P/2//b/9v/2//b/9v/2//b/9v/2//b/9v/4
//j/+P/4//b/9v/2//b/9v/2//b/9v/2//b/9v/2//j/+P/4//j/+v/6//r/+v/4//j/
+P/4//j/+P/4//j/9v/2//b/9v/4//j/+P/4//r/+v/6//r/+P/4//j/+P/4//j/+P/4
//j/+P/4//j/+P/4//j/+P/6//r/+v/6//r/+v/6//r/+v/6//r/+v/6//r/+v/6//3/
/f/9//3/+//7//z//P/8//3//f/9//3//f/9//3/////////AQACAAMAAwAFAAUABgAG
AAUABQAFAAUABQAHAAcABwAIAAgACAAGAAUAAQABAAMAAAD+//z//P/7//3//f/9//3/
+v/6//r/+//9//3//f/9//v/+//7//v/+//8//3//v/9//z/+//5//3//f/+//7///8A
AAMABwALAA4AEQAXAB0AIwAsADEANAA5AEAASQBRAFoAYwBnAG8AdwCCAIsAkgCVAJUA
jwCFAHwAdwByAGwAZgBjAGEAZQBlAGAAXgBgAGAAXABaAFgAWwBdAFsAVgBVAFUAUwBR
AE4ASAA9ADMALwAuACgAHwAdABkAEgAOAAoABQACAAQAAgABAAAA/v/+//z//P/8//7/
/v/+//3////+//z//v/8//v/+//7//z//P/8//z//P/7//v/+//5//n/+f/5//n/+f/5
//n/9//3//f/9//2//b/9f/1//P/8//z//P/8v/y//H/8P/y//D/8P/x//D/8P/v/+//
7//u/+7/7P/s/+3/7f/r/+v/6//r/+v/6f/o/+f/5v/o/+j/5//m/+X/5P/j/+L/4v/g
/9//3//e/97/3P/b/9v/2v/a/9n/1//W/9b/1v/W/9X/0v/S/9P/0//T/9P/1P/W/9b/
1v/Y/9j/2v/b/9r/3f/f/+L/5f/l/+j/6v/u//L/8//0//f/+P/5//z///8CAAMABAAG
AAkACwAMAAoACgAMAAwACwALAAsACwALAAsADAAMAAsACgAIAAgABgAHAAcABgAGAAYA
BgAFAAYABgAGAAYABgAFAAMAAQACAAIAAgACAAEAAQABAAEAAgACAAIAAQD///7//v//
/wEAAQABAAEAAAD///7//f/7//v/+//8//7///////7//f/7//r/+f/8//z/+v/6//r/
+f/4//f/9//3//f/9//1//X/9v/2//b/9v/2//b/9v/3//f/9v/2//b/9v/2//P/8//0
//X/9f/1//X/9f/2//b/9//3//X/9f/1//X/9v/2//f/9//3//f/9//3//n/9//3//f/
+f/5//r/+v/5//n/+v/6//v/+//8//z/+v/6//n/+f/7//v/+//7//z//P/8//z//v/+
//7//f/8//z//P/9//3//f/9//3/AAAAAAAAAAAAAAAAAAAAAAIAAgABAAEAAgACAAIA
AgACAAIAAgACAAIAAgACAAIAAgACAAIAAgAEAAQABAAEAAIAAgACAAIAAgACAAIAAgAE
AAQABAAEAAQABAAEAAQABAAEAAQABAAGAAYABgAGAAQABAAEAAQABAAEAAQABAAGAAYA
BgAGAAQABAAEAAQABgAGAAYABgAEAAQABAAEAAYABgAGAAYABAAEAAQABAAEAAQABAAE
AAQABAAEAAQABAAEAAQABAACAAIAAgACAAIAAgACAAIAAgACAAIAAgACAAIAAgACAAIA
AgACAAIAAAAAAAAAAAAAAAAAAAAAAAIAAgACAAIAAAAAAAAAAAAAAAEAAQABAP//////
/wAAAAAAAAEAAQADAAMAAwADAAEAAQABAAEABQAGAAcABwAHAAkACgAKAAkACQAJAAkA
CQAJAAkACQAKAAoACgAIAAkABwAHAAkABAAAAP7//v/7//v/+//7//3//P/8//z//f/9
//3//f/9//3//f/9/////v/+//7//P/8//z//P/7//v/+//+/wAAAQACAAMABQAJAA4A
EwAXAB0AIwAoACsAMAA1AEAASQBNAFIAWwBlAHEAfQCIAJEAmACbAJkAlQCLAIAAdwBy
AHAAbABnAGUAZwBnAGQAYABgAGAAXgBaAFwAXQBdAFsAWABXAFUAUQBRAFAASgBDADkA
MQAuACoAIwAZABEADAAIAAQA///8//r/+P/3//b/9P/2//T/9P/0//P/8v/x/+//8f/w
/+7/8P/w/+//7//v/+7/7v/u/+7/7P/r/+v/6//t/+3/7f/t/+z/6//q/+n/6//r/+v/
6//o/+j/5//n/+n/6f/p/+n/6P/o/+f/5v/o/+b/5v/n/+b/5v/l/+X/5f/k/+T/4v/g
/+H/4f/f/9//3//f/9//3f/c/9v/2v/Y/9j/1//W/9X/1P/T/9L/0v/Q/8//z//M/8z/
yv/J/8j/yP/J/8n/xv/E/8P/wv/C/8H/vv++/73/vf+9/73/vv/A/8D/wP/A/8D/wv/D
/8T/x//J/8z/y//L/87/0P/U/9j/2f/a/9z/3v/g/+T/5//q/+v/7P/u//H/8//0//b/
9v/4//j/+f/5//n/+f/3//f/+P/4//f/9v/0//T/9v/3//f/9v/0//T/9P/z//L/8v/y
//L/9f/1//T/8//w//D/8P/w//D/8f/y//P/8v/y//L/8f/x//D/8P/x//P/8//z//P/
8f/x//H/8f/x//H/8f/y//L/8//z//L/8v/x//H/8f/0//T/8v/y//H/8f/x//H/8//z
//P/8//z//P/9P/0//T/9P/0//T/9P/1//X/9P/0//T/9P/0//X/9f/2//f/9//3//f/
9//2//b/9//3//f/9//3//f/9v/2//f/9//3//f/9//3//n/9//3//f/9//3//j/+P/3
//f/+P/4//f/9//4//j/+P/4//f/9//3//f/9//3//j/+P/4//j/+P/4//j/9//4//j/
+P/5//n/+f/5//n/+P/4//j/+P/6//r/+v/6//r/+v/5//n/+P/4//j/+v/6//r/+v/6
//r/+v/6//r/+v/6//r/+v/6//r/+v/6//z//P/8//z//P/8//z//P/6//r/+v/6//z/
/P/8//z//P/8//z//P/6//r/+v/6//r/+v/6//r//P/8//z//P/+//7//v/+//z//P/8
//z//P/8//z//P/8//z//P/8//z//P/8//z//P/8//z//P/8//z//P/8//z//P/8//z/
/P/8//z//P/8//z//P/8//z//P/8//z//v/+//7//v/8//z//P/8//z//P/8//z//P/8
//z//P/8//z//P/8//z//P/8//z//P/8//z//P/+//7//v/+//z//P/8//z//P/8//z/
/P/+//7//v/+//z//P/8//3////////////9//7//v/+////////////////////////
////AQACAAUABQAHAAkACgAKAAkACQAJAAkACQAJAAcABwAIAAgACAAGAAUAAwADAAUA
AgD+//z//P/7//v/+//7//v/+v/6//r/+//7//n/+f/5//n/+//7//v/+v/6//r/+v/6
//j/+P/3//f/+f/+//7//f/+/wEAAQAFAAoAEQAZACEAJwAqAC8ANAA9AEYAUQBZAF4A
ZwBvAHsAhwCSAJsApACpAKUAnwCXAJAAiwCEAH4AegB3AHUAcwBxAG4AbABsAGwAZgBk
AGQAZQBjAGEAXgBbAFkAWQBXAFIATgBHADkALwAsACgAIQAZABMADgAIAAQA/f/6//j/
+P/3//b/9P/2//T/9P/0//L/8v/y//H/8f/w/+7/8P/w/+//7//v//D/8P/w//D/8P/v
/+//7//v/+//7//v/+3/7f/t/+3/7//v/+//7//u/+7/7f/t/+3/7f/t/+3/7v/u/+3/
7P/s/+r/6v/r/+z/7P/r/+v/6//q/+r/6P/m/+f/5//l/+X/5f/l/+X/4//i/+H/4P/g
/+D/3//e/93/3P/b/9r/2v/Y/9f/1//W/9b/1P/T/9H/0P/Q/8//y//K/8r/yv/L/8v/
yf/K/8f/x//H/8f/xv/I/8j/yP/K/8r/zP/N/87/0f/T/9b/1//X/9r/3P/e/+L/4//k
/+j/6v/s//D/8f/0//X/9v/6//3///8AAAIAAgAEAAQAAwADAAMAAwABAAEAAgACAAMA
AgAAAAAAAAABAAEAAAD+//7//v/9//z//P/8//z//f/9//z/+//8//z//P/8//v/+//7
//v//P/8//z/+//7//r/+v/7//n/+f/5//n/+f/5//n/+f/4//n/+v/8//r/+//7//r/
+v/5//n/+f/6//r/+P/4//v/+//7//v/+f/5//n/+f/7//v//P/8//z//P/8//z//P/9
//3//P/6//r/+v/6//v/+//8//3//f/9//3//f/8//z//f/9//3//f/9//3/+v/6//v/
+//9//3//f/9//3/+//7//v//f/9//7//v/9//3//v/+//v/+//8//z//P/8//v/+//9
//3//f/9//z//P/8//z//P/8//z/+//6//r/+v/7//n/+f/5//n//P/8//z//P/8//z/
/P/8//z//P/7//v//P/6//r//P/8//z//P/8//r/+v/6//r//P/8//z//P/8//z//P/8
//r/+v/6//r/+v/6//r/+v/8//z//P/8//r/+v/6//r//P/8//z//P/8//z//P/8//z/
/P/8//z//P/8//z//P/8//z//P/8//z//P/8//z/+v/6//r/+v/8//z//P/8//z//P/8
//z//v/+//7//v/8//z//P/8//z//P/8//z//P/8//z//P/8//z//P/8//z//P/8//z/
/P/8//z//P/8//z//P/8//7//v/+//7//P/8//z//P/+//7//v/+//z//P/8//z//f/9
//3//f//////AAAAAP/////+//3///////////////////8BAAIAAwADAAUABwAIAAgA
BwAFAAUABQAFAAcABwAHAAgACAAIAAYABQABAAEAAwAAAP7//P/8//v/+//7//v/+//8
//z//P/9//v/+//7//v/+//7//v/+//6//r/+v/6//z//P/8//v/+f/7//z//P/9/wAA
AQADAAcADAARABcAGwAfACIAJwAsADEAOAA/AEUATgBTAFkAYwBtAHwAhQCIAIkAiQCF
AH8AdgBtAGYAYgBeAFsAWQBbAFsAWABWAFgAWABUAFIAUgBTAFMAUwBSAFEATwBPAE0A
SgBEADsAMQArACoAJgAdABcAEwAMAAYABAD///z//P/6//n/+P/2//b/9P/0//T/9v/2
//b/9f/z//L/8P/y//L/8f/x//H/9P/0//T/9P/0//P/8//z//P/8//z//P/8//z//P/
8//x//H/8f/x//L/8v/x//H/8f/x//H/8f/y//L/8f/w//L/8P/w//H/8f/w/+7/7f/v
/+7/7v/s/+7/7//v/+3/6//r/+v/6//r/+r/6f/o/+b/5v/l/+T/5f/k/+P/4v/i/+D/
3//f/97/3v/c/9v/2//a/9r/2f/V/9T/1P/U/9T/0//Q/9D/0f/R/9H/0f/Q/9L/0v/S
/9L/0v/U/9X/1v/Z/9v/3v/h/+H/5P/m/+b/6v/r/+z/7v/w//L/9v/5//z//f/+/wAA
AwAFAAYABAAEAAYABgAHAAcABwAHAAUABQAGAAYABQAEAAIAAgACAAMAAwACAAIAAgAC
AAEAAgACAAIAAgABAAEAAAD///7//v/+//7//f/9//3//f/+//7//v/9/////v/+////
/f/9//3//f////////////v/+//7//z//v///////v/+//3//f/9//7//v/8//z//f/9
//3//f/9//3//f/9//////8AAAAA/v/+//7//v/+///////+//7//v/+//7//f/9//7/
//8BAAEAAQABAP7//v/////////////////+//7//////wEAAQABAAEAAgD///7//f//
////AAAAAP////8AAAAA/////wAAAAAAAAAA////////////////AAAAAAAAAAAAAAAA
AAD//wAAAAAAAAEA///////////+//7//v/+/wAAAAAAAAAA/v/+//3//f8AAAAAAAAA
AP7//v/+//7/AAAAAAAAAAAAAAAAAAAAAAAAAAAAAAAA/v/+//7//v/+//7//v/+/wAA
AAAAAAAAAAAAAAAAAAAAAAAAAAAAAAAAAAAAAAAAAAAAAAAAAAAAAAAAAAAAAP7//v/+
//7/AAAAAAAAAAAAAAAAAAAAAAAAAAAAAAAAAAAAAAAAAAD+//7//v/+/wAAAAAAAAAA
AAAAAAAAAAAAAAAAAAAAAAAAAAAAAAAA/v/+//7//v/+//7//v/+/wAAAAAAAAAAAAAA
AAAAAAAAAAAAAAAAAAAAAAAAAAAAAAAAAAAAAAD+//7//v/+/wAAAAAAAAEAAQABAAEA
AQD//wAAAAAAAAMAAwADAAMAAwADAAMAAwADAAMABQAGAAcABwAJAAsADAAMAAsACwAN
AA0ADQANAAsACwAMAAwACgAIAAcABQAHAAkABgACAP7//v/9//3//f/9//3//P/8//z/
/f/9//3//f/9//3//f/9//3//P/8//z//P/8//7//v/9//3//f/+//z//f8AAAMABwAL
AA4AEwAZAB8AJQAqADEAOgA/AEYATwBZAGAAZQBvAH0AiQCWAKEAqACtAKsApQCdAJQA
jQCIAIQAfgB7AHsAfQB7AHYAcgByAHQAcgBwAG4AbQBtAGkAZgBnAGMAXwBfAFwAVgBP
AEMAOwA2ADIAKQAhABsAFAAMAAYAAwAAAPz//P/7//r/+P/4//b/9v/2//b/9v/2//X/
9f/0//L/9P/0//P/8//z//L/8v/y//L/9P/z//P/8//z//P/8//z//P/8//z//P/8//z
//P/8//w//D/7//v//H/8f/x//H/8v/y//H/8P/w/+7/7v/v//D/8P/v/+//7//u/+7/
7P/s/+3/7f/r/+v/6//r/+v/6f/o/+f/5v/k/+T/4//i/+P/4v/h/+D/4P/e/93/3f/c
/9z/2v/Z/9f/1v/W/9X/0//S/9L/0v/Q/8//zP/M/83/zf/N/83/zv/Q/9D/0P/Q/9D/
0v/T/9T/1//Z/9z/3f/d/+D/4v/k/+j/6f/q/+7/8P/y//b/+f/8//3//v8CAAUABwAI
AAgACAAKAAoACwALAAsACwALAAsADAAMAAsACgAIAAgACAAJAAkACAAIAAgACAAHAAQA
BAAEAAQABQAFAAQAAwAEAAQABAAEAAMAAwADAAMABAAEAAQAAwADAAIAAgADAAEAAQAB
AAEAAQABAAEAAQD///////8AAAAAAQABAAAAAgABAAEAAQACAAIAAAAAAAEAAQABAAEA
AQABAAEAAQD/////AAAAAAEAAgADAAQAAgADAAMAAgACAAIAAgACAAEAAQACAAMAAwAD
AAMAAwAEAAQABQAFAAMAAwADAAMABAAEAAUABQAFAAUABQAFAAcABQAFAAUABQAFAAYA
BgAFAAUABgAGAAUABQAGAAYABgAGAAUABQAFAAUABQAFAAYABgAGAAYABAAEAAQAAwAD
AAQABQAHAAUABQAFAAUABgAGAAYABgAGAAYABgAGAAgACAAHAAcACAACAAIABAAGAAYA
BgAGAAgACAAIAAgABgAGAAYABgAGAAYABgAGAAQABAAEAAQABgAGAAYABgAIAAgACAAI
AAYABgAGAAYABgAGAAYABgAGAAYABgAGAAgACAAIAAgABgAGAAYABgAGAAYABgAGAAgA
CAAIAAgABgAGAAYABgAGAAYABgAGAAYABgAGAAYACAAIAAgACAAIAAgACAAIAAYABgAG
AAYABgAGAAYABgAGAAYABgAGAAYABgAGAAYACAAIAAgACAAGAAYABgAGAAgACAAIAAgA
CAAIAAgACQAJAAkACQAJAAcACAAIAAgACQAJAAkACQALAAsACwALAAkACQALAAwADQAN
AA8AEQAUABQAEwATABMAEwATABMAEwATABQAFAASABAADwANAA4AEQAPAAwACQAIAAYA
BQAHAAcABwAGAAQABAAFAAUABQAFAAUABQAHAAcABwAGAAYABgAGAAYABgAGAAUABQAH
AAgACAAFAAgACwANABMAGAAZACEAKwAvADIAOQA+AEEARgBRAFsAYgBnAG8AdwB/AIoA
lQCeAKMAowChAJsAkgCLAIIAfgB6AHUAcwBzAHUAcgBuAGwAbABqAGYAaABpAGkAZwBo
AGcAZQBhAGEAXgBYAE8ARQA9ADoANgAvACcAIQAcABgAFAAPAAwACgAJAAcABQACAAQA
AgACAAIAAgACAAIAAQADAAIAAAACAAIAAQABAAEAAAAAAAAAAAAAAP///////wEAAQAB
AAEAAQABAAEAAQABAAEAAQABAAAAAAD/////AQABAAEAAQAAAAAA///+//7//P/8//3/
/v/+//3//f////7//v/8//r/+//7//n/+//7//v/+//5//j/9//2//b/9v/1//T/9f/0
//P/8v/y//D/7//v/+z/7P/q/+n/6P/o/+n/6f/l/+T/5P/k/+T/4//g/+D/4f/h/+H/
4f/g/+L/4v/i/+T/5P/m/+f/5v/p/+v/7v/v/+//8v/0//b/+v/7//z/AgAEAAYACgAM
AA4ADgAOABAAEwAVABYAFgAWABgAGAAZABkAGQAZABcAFwAYABgAFwAWABQAFAAUABUA
FQAUABIAEgASABEAEAAQABAAEAATABMAEgARABAAEAAQABAAEQARABEAEQASABIAEgAR
ABEAEAAQABEAEQARABEAEQARABEAEQARABEAEQARABIAEAARABEAEAASABEAEQARABQA
FAASABIAEQARABEAEQATABMAEwATABEAEQASABIAEgASABIAEgASABMAEwASABQAFAAU
ABQAEwATABQAFQAVABUAFQAVABIAEgATABMAEwATABMAEwASABIAEwATABUAFQAVABUA
FwAVABUAFQAVABUAFgAWABUAFQAWABYAFQAVABYAFgAYABgAFwAXABUAFQAVABUAFgAW
ABYAFgAWABYAFgAVABYAFgAWABcAFwAXABcAFwAYABgAGAAYABgAGAAYABgAGAAYABcA
FwAWABgAFgAWABYAFgAWABYAGAAYABgAGAAYABgAGAAYABgAGAAYABgAFgAWABYAFgAX
ABgAGQAaABgAGAAYABgAGgAaABoAGgAYABgAGAAYABgAGAAYABgAGAAYABgAGAAYABgA
GAAYAA==
         </WaveFormData>
      </LeadData>
      <LeadData>
         <LeadByteCountTotal>10000</LeadByteCountTotal>
         <LeadTimeOffset>0</LeadTimeOffset>
         <LeadSampleCountTotal>5000</LeadSampleCountTotal>
         <LeadAmplitudeUnitsPerBit>4.88</LeadAmplitudeUnitsPerBit>
         <LeadAmplitudeUnits>��V</LeadAmplitudeUnits>
         <LeadHighLimit>2147483647</LeadHighLimit>
         <LeadLowLimit>268435456</LeadLowLimit>
         <LeadID>II</LeadID>
         <LeadOffsetFirstSample>0</LeadOffsetFirstSample>
         <FirstSampleBaseline>0</FirstSampleBaseline>
         <LeadSampleSize>2</LeadSampleSize>
         <LeadOff>FALSE</LeadOff>
         <BaselineSway>FALSE</BaselineSway>
         <ExcessiveACNoise>FALSE</ExcessiveACNoise>
         <MuscleNoise>FALSE</MuscleNoise>
         <LeadDataCRC32>2456584668</LeadDataCRC32>
         <WaveFormData>
9v/2//b/9v/1//T/8//y//T/9P/0//T/9P/0//T/9P/0//T/9P/0//b/9v/2//b/9P/0
//T/9P/y//L/8v/y//T/9P/0//T/8v/y//L/8v/y//L/8v/y//T/9P/0//T/9P/0//T/
9P/y//L/8v/y//T/9P/0//T/9P/0//T/9P/0//T/9P/0//T/9P/0//T/9v/2//b/9v/3
//j/+f/6//j/+P/4//j/+f/6//v//P/6//r/+v/6//r/+v/6//r/+v/6//r/+v/4//j/
+P/4//b/9v/2//b/9P/0//T/9P/y//L/8v/y//D/8P/w//D/8P/w//D/8P/x//L/8//0
//b/9v/2//b/+f/6//v//P/+/wAAAgAEAAYABgAGAAYACQAKAAsADAAKAAoACgAKAAoA
CgAKAAoACQAIAAcABgAEAAQABAAEAAIAAgACAAIAAgACAAIAAgAAAAAAAAAAAAAAAAAA
AAAAAAAAAAAAAAD+//7//v/+//z//P/8//z//P/8//z//P/8//z//P/8//7//v/+//7/
/P/8//z//P/+//7//v/+//z//P/8//z//v/+//7//v/9//z/+//6//z//P/8//z//P/8
//z//P/+//7//v/+//v/+v/5//j/+f/6//v//P/8//z//P/8//z//P/8//z/+v/6//r/
+v/6//r/+v/6//r/+v/6//r/+P/4//j/+P/6//r/+v/6//z//P/8//z/+v/6//r/+v/6
//r/+v/6//r/+v/6//r/+v/6//r/+v/6//r/+v/6//j/+P/4//j/9v/2//b/9v/3//j/
+f/6//v//P/9//7//P/6//j/9v/4//j/+P/4//b/9v/2//b/9//4//n/+v/6//r/+v/6
//n/+P/3//b/9//4//n/+v/4//j/+P/4//r/+v/6//r/+P/4//j/+P/2//b/9v/2//b/
9v/2//b/9v/2//b/9v/4//j/+P/4//j/+P/4//j/9v/2//b/9v/4//j/+P/4//j/+P/4
//j/9v/2//b/9v/4//j/+P/4//b/9v/2//b/9v/2//b/9v/4//j/+P/4//b/9v/2//b/
9P/0//T/9P/0//T/9P/0//b/9v/2//b/+P/4//j/+P/2//b/9v/2//b/9v/2//b/9P/0
//T/9f/0//b/+P/5//j/+f/6//3//v/+////AAAAAAAAAAAAAP7//v8AAAEAAQACAAIA
AgAAAAAA/v/6//r/+//8//3//P/6//v//P/9//r/9v/2//j/9//0//H/9P/1//T/9f/2
//b/9f/z//H/8f/x//H/8f/w//D/8P/x//L/8f/y//P/8//y//L/9P/0//T/9P/y//T/
9v/3//b/9P/4//r//f8EAAgACwARAB4AJwAzAEEASwBWAGMAcgB7AIAAhgCJAIkAjACO
AIoAhQCFAIUAggB+AIAAgwCDAH8AeQBsAFcAQwA1ACgAGQAFAPX/7f/p/+X/3//d/9//
3//d/+H/5//r//D/8v/w//D/7v/t/+//8v/u/+3/7//x//H/8f/v//D/8P/w//D/8P/w
/+//7//w//D/8P/w//D/8P/w//D/8P/w//D/8P/u/+//7//v//H/8f/w//D/7//v/+7/
7f/v/+//7//u/+7/7//v/+//7v/u/+7/7v/u/+7/7v/u/+7/7v/t/+v/7f/t/+3/7v/u
/+7/7v/u/+7/7//v/+//8P/y//L/8v/0//T/8//z//f/9//3//j/+v/8//z//P/8//7/
/v/9//3//f/9//7///////7//v/+//3//f/9//7//v/+//3//f/9//3/+//6//n/+f/5
//j/+P/4//j/9//3//f/9//3//f/+P/5//r/+v/7//z/+//8//7//////wAAAQADAAUA
CAALAA0ACwAMAAwADgAMAAwADQAOAA4ADQALAAsACQAJAAkACAAGAAUAAwACAAQABAAE
AAIA///+//3//f/9//3//f/9//v/+//6//r//P/7//v/+//7//v/+//7//n/+f/5//f/
+f/5//n/+f/6//v/+//6//r/+v/5//n/+v/6//n/+f/6//r/+v/6//v//P/8//v//f/9
//3//f/7//r/+v/6//v/+//7//v/+//7//v/+//8//z//f/9//v/+//7//v//P/8//z/
/f/7//v/+v/6//r/+v/6//r/+v/6//r/+v/6//r/+v/6//r/+v/6//r/+v/5//n/+f/4
//j/+P/4//j/+P/4//j/+P/3//f/9//6//r/+v/6//j/+P/4//j/+P/4//j/+P/4//j/
+P/4//j/+P/4//j/+P/4//j/+P/4//j/+P/4//j/+P/4//j/+P/4//j/+P/4//j/+P/4
//r/+v/4//j/+P/4//j/+P/4//j/+P/4//b/9v/2//b/+P/4//j/+P/2//b/9v/2//j/
+P/4//j/9v/2//b/9v/2//b/9v/2//b/9v/2//b/9v/2//b/9v/4//j/+P/4//j/+P/4
//j/+P/4//j/+P/4//j/+P/4//j/+P/4//j/+P/4//j/+P/4//j/+P/4//j/+P/4//j/
+P/4//j/+P/2//b/9v/2//b/9v/2//b/9v/2//b/9v/4//j/+P/4//b/9v/2//b/9v/2
//b/9v/4//j/+P/4//f/9v/1//T/9v/2//b/9v/4//n/+v/8//z//f/+////AgAFAAYA
BgAHAAgACAAIAAgACAAIAAgACgALAA0AEAAQABIAEgAUABQAEgARABEADwAPAA0ACgAM
AAwACwAIAAQABAAEAAMAAAD9//z/+//6//n/+P/4//X/8//z//P/8//z//P/8v/w//D/
8P/w//D/8P/x//H/8P/w//D/8P/u/+7/7v/u//D/8//2//b/9P/2//v/AAAEAAcADwAY
ACEALQA3AD0ASABVAF4AYwBsAHIAcwB3AIAAhACCAH8AgQCDAIQAgACAAIMAhQCDAHkA
bABbAEcANQAmABcABQDz/+n/4//d/9v/2//b/9n/2//b/93/4//o/+b/5v/o/+j/5f/n
/+r/6v/n/+f/6//r/+3/6//q/+r/6v/q/+j/6P/n/+f/6v/q/+r/6v/q/+r/6v/q/+r/
6v/q/+r/6v/r/+v/6//p/+n/6P/o/+r/6//r/+v/6f/p/+n/6P/o/+n/6f/p/+j/6P/o
/+j/6v/q/+r/6v/p/+r/6v/p/+n/6f/p/+r/6v/q/+r/6v/s/+3/7f/t/+z/7v/u/+7/
8P/w/+//7//x//H/8f/y//D/8v/y//L/8v/0//T/8//x//H/8f/y//X/9f/0//T/8v/x
//H/8f/w//D/8P/v/+//7//v/+3/7P/r/+v/6//q/+r/6v/q/+f/5//n/+f/6f/p/+r/
6//s/+z/7f/u/+//8P/y//P/9//4//n/+//6//z//v///wEAAgACAAQABAAEAAUABgAG
AAUAAwADAAMAAwADAAIAAgABAP///v8AAAAAAAD+/////v/9//3/+//7//v/+//7//v/
+v/6//r/+f/5//n/+f/5//n/+f/5//n/+f/3//n/+f/5//n/+P/5//n/+P/4//j/9//3
//b/9v/1//X/+P/4//j/+P/3//j/+P/3//f/9//3//f/+f/4//j/+P/5//n/+f/5//f/
9//3//f/+P/4//n/+f/7//v/+//7//n/+P/3//f/9//3//b/9v/4//j/+P/4//b/9v/2
//b/+P/4//j/+P/4//j/+P/4//b/9f/1//X/9P/0//T/9P/2//b/9v/2//b/9f/1//X/
9v/2//b/9v/2//b/9v/2//b/9v/2//b/9f/0//P/8v/z//T/9f/2//b/9v/2//b/9v/2
//b/9v/0//T/9P/0//T/9P/0//T/9P/0//T/9P/2//j/9v/0//T/9P/0//T/9v/2//b/
9v/1//T/8//y//L/8v/y//L/9P/0//T/9P/y//L/8v/y//T/9P/0//T/9P/0//T/9P/1
//b/9//4//X/9P/z//L/8v/y//L/8v/y//L/8v/y//T/9P/0//T/9P/0//T/9P/2//b/
9v/2//X/9P/z//L/8v/y//L/8v/0//T/9P/0//T/9P/0//T/9P/0//T/9P/y//L/8v/y
//T/9P/0//T/8v/y//L/8v/0//T/9P/0//b/9v/2//b/9f/0//P/8v/0//T/9P/1//j/
+v/8//3//v///wAAAwAEAAQABQAGAAQABAAEAAQABgAGAAgACQANABAAEgAUABIAFAAU
ABIAEQARABEAEQANAAoACgAKAAkABgACAAIAAAD///z/+f/5//n/9//3//T/9P/z//H/
8f/x//H/8f/v/+7/7v/u/+7/7v/s/+z/7//v/+7/7v/u/+7/7v/u/+7/7v/w//P/9P/y
//T/9P/5//7/BAAJABMAIAArADMAPwBLAFgAZQBwAHkAfgCEAIcAiQCKAIoAhgCBAIEA
gQB6AHYAegB9AHkAdQBrAFwASwA3ACMAEgAFAPP/5f/f/93/1//T/9H/0//V/9f/2f/f
/+f/6v/q/+z/7P/q/+n/6f/s/+r/6f/p/+n/6//r/+v/7P/s/+z/7P/u/+7/7f/t/+3/
7P/r/+r/7P/s/+z/7P/s/+z/7P/s/+r/6//r/+v/6//r/+r/6v/q/+v/6//r/+v/6//r
/+r/6P/p/+n/6f/q/+r/6v/q/+j/6P/o/+j/6f/q/+r/6f/p/+n/6f/q/+r/6v/q/+r/
6v/r/+v/6//u//D/8P/w//D/8P/v/+//8f/x//H/8v/z//b/9//4//b/+P/4//f/+f/5
//n/+v/7//v/+v/6//r/+f/5//n/+v/6//r/+f/3//f/9//1//b/9f/1//X/9v/2//b/
9v/3//f/9//3//X/9f/2//f/+v/6//v//P///wAAAgADAAQABAAEAAUABAAGAAgACQAL
AAwADAAOAA0ADAAMAAwACwAJAAYABQAHAAcABwAGAAYABQADAAIAAAAAAAAA/v/9//z/
+//7//v/+//7//v/+f/5//j/+P/4//f/9//3//f/9//3//f/+f/5//n/9//1//X/9f/1
//j/+f/5//j/9v/2//X/9f/0//T/8//z//b/9v/2//b/9v/2//X/8//1//X/9f/1//X/
9P/0//T/9f/1//X/9f/z//P/8//z//T/9P/1//X/9f/1//X/9f/0//T/9P/1//P/8//y
//L/8//0//X/9v/0//T/9P/0//T/9P/0//T/9P/0//T/9P/0//P/8//z//b/9v/2//b/
9P/0//T/9P/0//P/8//z//T/9P/0//T/9P/0//T/9P/2//b/9v/2//b/9v/2//b/9v/2
//b/9v/2//b/9v/2//T/9P/0//T/9v/2//b/9v/2//b/9v/2//b/9v/2//b/+P/4//j/
+P/4//j/+P/4//b/9v/2//b/9v/2//b/9v/4//j/+P/4//j/+P/4//j/+P/4//j/+P/4
//j/+P/4//j/+P/4//j/+P/4//j/+P/6//r/+v/6//j/+P/4//j/+P/4//j/+P/4//j/
+P/4//j/+P/4//j/+P/4//j/+P/4//j/+P/4//j/+P/4//j/9v/2//b/9v/4//j/+P/4
//j/+P/4//j/9v/2//b/9v/2//b/9v/2//b/9v/2//b/9v/2//b/9v/2//b/9v/2//b/
9v/2//b/9v/2//b/9v/2//b/9v/2//T/9P/0//T/9v/2//b/9v/3//j/+v/8//3//v//
/wAAAQACAAIAAwAGAAYABgAGAAQABAAEAAYACQALAA4AEAASABIAFAAUABAADwAPAA8A
EQAPAAwADAAMAAsACAAEAAQABAADAAAA/f/8//v/+P/1//T/9P/z//P/8//z//P/8//z
//L/8v/w//D/8P/u//D/8f/x//D/8P/w//D/8P/w//D/8P/w//H/9P/0//L/9P/7/wIA
BAALABMAIAArADMAOwBFAFAAXQBkAGsAdAB6AHsAfwCGAIgAhgCFAIcAhwCGAIIAhgCH
AIUAgQB5AGwAWQBHADUAJAAVAAMA8//p/+P/3//f/9//3f/f/9//3//j/+f/6v/q/+r/
7v/s/+v/6//s/+j/5//p/+v/6//r/+3/6v/q/+r/6v/q/+r/6f/p/+z/7P/s/+z/7P/s
/+z/7P/s/+z/7P/s/+z/7f/t/+3/6//r/+r/6v/s/+3/7f/t/+v/6//r/+r/7P/t/+3/
7f/u/+7/7v/u/+z/7P/s/+z/7f/u/+7/7f/t/+3/7f/u//D/8P/w//D/8P/x//H/8f/w
//L/8v/y//T/9P/z//P/9//3//f/+P/2//j/+P/4//j/+v/6//n/9//3//f/+P/5//n/
+P/4//j/9//3//f/9v/2//b/9f/z//P/8//x//L/8f/x//H/8P/w//D/8P/v/+//7//v
/+//7//w//H/8P/w//H/8v/z//T/9v/3//v//P/9////AAACAAQABQAFAAYABgAIAAoA
CgALAAwADgANAAsACwAJAAkACQAIAAgABwAFAAQABgAGAAYABAADAAIAAQABAAEAAQAB
AAEAAQABAAAAAAAAAP///////////////////////////f/9//3//f/9//7///////7/
/v/+//3//f8AAAAA/////wAAAAAAAAAAAAAAAP///f///////////////v/+//7/////
/////////////////wAAAAABAAEA///////////+//7//v///wEAAQAAAAAA/v/+//7/
/v8AAAAAAAAAAAAAAAAAAAAAAAAAAAAAAAD+//3//f/9/wAAAAAAAAAAAAAAAAAAAAAA
AP///////wAAAAAAAAAAAAAAAAAAAAAAAAAAAAAAAP7//v/+//7/AAAAAAAAAAAAAAAA
AAAAAAAAAAAAAAAAAAAAAAAAAAAAAAAAAAAAAAAAAAAAAAAAAAAAAAAAAAAAAAAAAAAA
AAAAAAAAAAAAAAAAAAAAAAAAAAAAAAAAAAAAAAAAAAAAAAAAAAAAAAACAAIAAgACAAAA
AAAAAAAAAAAAAAAAAAAAAAAAAAAAAAAAAAAAAAAAAgACAAIAAgACAAIAAgACAAAAAAAA
AAAAAAAAAAAAAAACAAIAAgACAAAAAAAAAAAAAAAAAAAAAAACAAIAAgACAAAAAAAAAAAA
AAAAAAAAAAACAAIAAgACAAAAAAAAAAAAAgACAAIAAgAAAAAAAAAAAAIAAgACAAIAAgAC
AAIAAgAAAAAAAAAAAAIAAgACAAIAAAAAAAAAAAACAAIAAgACAAAAAAAAAAAAAAAAAAAA
AAACAAIAAgACAAAAAAABAAIABQAIAAoADAAMAAwADgAOABAAEQASABIAEgASABIAEgAS
ABQAFQAXABgAGgAcABwAIAAgAB4AHQAbABsAGwAZABgAGAAYABcAFAAQABAAEAANAAoA
BwAGAAUAAgABAAAAAgABAP////////////////z//P/8//z//v/8//z//f/7//r/+v/6
//r/+v/6//r/+v/+/////v/+//7/AAADAAoAEgAXAB0AKAAxADkAQwBPAFoAZwBuAHMA
fACCAIUAiwCSAJQAkACRAJMAlQCSAJIAlACVAJEAjQCDAHQAXwBNADsALAAbAAkA9//v
/+v/5f/j/+P/5f/j/+X/5//t//H/8v/0//T/9P/y/+//8//2//L/8//z//P/9f/3//X/
8v/y//L/8v/z//T/9P/1//X/9P/z//L/9P/0//T/9P/0//T/9P/0//T/9f/1//X/8//z
//L/8v/y//P/8//z//H/8f/x//D/8v/z//P/8//y//L/8v/y//D/8P/w//D/8//0//T/
8//1//X/9f/2//T/9P/0//T/9P/1//X/9f/2//j/+P/4//z//P/7//v/+//7//v//P/6
//z//P/8//7/AAAAAP//////////AAD//////v/+//7//f/9//3//P/8//z/+//9//3/
/f/7//r/+f/5//n/9f/0//P/8v/z//P/8//z//P/8//0//X/9v/2//f/+P/3//j/+v/7
//7/AAACAAUABQAGAAcABwAFAAYABgAIAAoACgALAAwADAALAAkACQAJAAkACQAIAAgA
BwAFAAQABgAGAAYABAADAAIAAQABAP//////////AQABAAAAAAD+//3//f/9//3//f/9
//3//////////f/8//v/+v/5//r/+//7//r/+v/6//n/+f/8//z/+//7//z//P/8//z/
+//8//z/+//9//3//f/9//v/+v/6//r/+v/5//j/9//6//v//P/9//r/+v/7//v/+f/5
//n/+f/6//r/+v/7//v/+//6//r/+v/6//r/+v/6//r/+v/6//r/+v/6//r/+P/4//j/
+P/6//n/+f/5//r/+v/6//r/+v/6//r/+v/6//n/+f/5//r/+v/6//r/+P/4//j/+P/4
//j/+P/4//j/+P/4//j/9v/2//b/9v/4//j/+P/4//j/+P/4//j/+P/4//j/+P/4//j/
+P/4//j/+P/4//j/9v/2//j/+P/4//j/+P/4//j/+P/4//j/+P/4//j/+P/4//j/+P/4
//j/+P/4//j/+P/4//j/+P/4//j/+P/4//j/+P/4//j/+P/4//j/+P/2//b/9v/2//j/
+P/4//j/9v/2//b/9v/4//j/+P/4//j/+P/4//j/9v/2//b/9v/4//j/+P/4//j/+P/4
//j/+P/4//j/+P/4//j/+P/4//j/+P/4//j/9v/2//b/9v/4//j/+P/4//j/+P/4//j/
+v/6//r/+v/4//j/+P/4//j/+P/4//j/+P/4//j/+P/4//j/+P/4//j/+P/4//n//P/+
/wAAAQAAAAEAAgAFAAYABgAHAAgACgAKAAoACgAMAAwADgAPAA8AEgAUABYAFgAYABgA
FgATABMAEwATABEADgAOAA4ADwAMAAgACAAGAAUAAgD///7//f/6//n/+v/6//n/9//3
//f/9//3//X/9P/0//T/9P/0//L/8v/1//X/9P/0//T/9P/0//T/9P/2//b/9//4//j/
+v/8////BAAKAA8AFwAiAC0AOQBFAE8AWgBnAHAAdwCAAIYAhQCJAJAAkgCOAIsAiwCN
AIoAhgCIAIsAiwCHAH8AcABfAEsAOwAuAB8ADQD7//H/7f/p/+X/5f/n/+f/6f/p/+v/
8f/y//L/9P/0//L/7//x//L/8v/v//H/8f/x//H/8//x//D/7//u/+7/7v/t/+3/8P/w
//D/8P/u/+7/7v/u/+7/7v/u/+7/7v/v/+//7//v/+//7v/u//D/8f/x//H/7//v/+//
7v/w//H/8f/x/+7/7v/u/+7/8P/w//D/8P/x//L/8v/x//H/8f/x//L/8P/w//D/8P/y
//P/8//z//L/9P/0//T/9v/2//X/9f/5//n/+f/6//r//P/8//z/+v/8//z/+//9//3/
/f/+//3//f/8//z//P/7//v/+//6//r/+v/5//n/+f/5//f/9v/1//X/9f/0//T/9P/0
//P/8//z//P/8//z//T/9f/2//b/9//4//n/+v/8//3///8AAAEAAwAGAAgACgALAAkA
CgAKAAwADAAMAA0ADgAOAA0ACwALAAsACwALAAoACgAJAAcABgAGAAYABgAEAAUABAAD
AAMAAwADAAMAAwADAAMAAgACAAIAAQABAAEA//////////8BAAEAAQD/////////////
/v///////v///wAAAAABAAEAAAD+//3/AAAAAAAAAAD//wAAAAD/////////////AQAA
AAAAAAABAAEAAQABAAEAAQABAAEAAAAAAAEAAQABAAEAAQABAAAAAAAAAAEAAQABAAAA
AAAAAAAAAAAAAAAAAAAAAAAAAAAAAAAAAAACAAIAAgACAAAA////////AAAAAAAAAAAA
AAAAAAAAAAIAAQABAAEAAgACAAIAAgACAAIAAgACAAAAAAAAAAAAAAAAAAAAAAACAAIA
AgACAAAAAAAAAAAAAgACAAIAAgAAAAAAAAAAAAAAAAAAAAAAAgACAAIAAgACAAIAAgAC
AAAAAAAAAAAAAgACAAIAAgAAAAAAAAAAAAAAAAAAAAAAAAAAAAAAAAAAAAAAAAAAAAIA
AgACAAIAAAAAAAAAAAACAAIAAgACAAIAAgACAAIAAgACAAIAAgAAAAAAAAAAAAAAAAAA
AAAAAgACAAIAAgACAAIAAgACAAIAAgACAAIAAgACAAIAAgAAAAAAAAAAAAIAAgACAAIA
AgACAAIAAgAAAAAAAAAAAAIAAgACAAIAAgACAAIAAgACAAIAAgACAAAAAAAAAAAAAAAA
AAAAAAACAAIAAgACAAIAAgACAAIAAgACAAIAAgACAAIAAgACAAIAAgADAAQABgAIAAkA
CgALAAwADwAQABAAEQASABIAEgASABIAEgASABQAFQAXABoAHAAeAB4AIAAgAB4AHQAd
AB0AHQAbABgAGAAYABcAFAAQABAAEAAPAAwACQAIAAcABAADAAIAAgABAP//////////
//////7//v/+//7//v/8//z//f/9//z//P/8//z//P/8//z//P/+////AAAAAAAAAgAH
AAwAEAAXAB8AKAAxADsARQBLAFQAYQBsAHMAeAB8AH0AgwCKAI4AkACPAI8AjwCMAIoA
igCNAIsAhwCBAHQAYQBPAD0ALAAbAAsA+//x/+v/6f/p/+n/6f/t/+3/6//t//X/+v/4
//j/+v/4//X/9//6//j/9//5//v/+//7//n/9v/2//b/9v/4//j/9//3//j/+P/4//j/
+P/4//j/+P/4//j/+P/4//j/+f/5//n/+f/5//j/+P/4//n/+f/5//n/+f/5//j/+P/5
//n/+f/4//j/+P/4//j/+P/4//j/+//8//z/+//5//n/+f/6//r/+v/6//r//P/9//3/
/f/+/wAAAAAAAAIAAgABAAEAAwADAAMABAAEAAYABgAGAAQABgAGAAUABwAHAAcACAAH
AAcABgAGAAYABQAFAAUABAAEAAQAAwABAAEAAQD//wAA/////////v/+//7//v/9//3/
/f/9//3//f/+////AAAAAAEAAgADAAQABgAHAAkACgALAA0ADgAQABIAEwAVABYAFgAY
ABgAGAAZABoAGgAZABcAFwAZABkAGQAYABgAFwAVABQAFAAUABQAEgARABAADwAPABEA
EQARABEAEQARABAAEAAPAA0ADAALAA0ADQANAA0ACwALAAsACQAKAAsADAANAAwADQAN
AAwADAAMAAsACwAMAAwACwALAAwADAAMAAwADQAOAA4ADQALAAsACwALAA0ADAAMAAwA
CwALAAsACwALAAsACwALAAwADAANAA0ADQANAA0ADQAMAAwADAANAA0ADQAMAAwADgAO
AA4ADgAOAA4ADgAOAAwADAAMAAwADgAOAA4ADgAOAA0ADQANAAwADAAMAAwACgAKAAoA
CgAMAAsACwALAA4ADgAOAA4ADAAMAAwADAAOAA4ADgAOAA4ADgAOAA4ADAAMAAwADAAO
AA4ADgAOAA4ADgAOAA4ADgAOAA4ADgAMAAwADAAMAA4ADgAOAA4ADAAMAAwADgAOAA4A
DgAOAA4ADgAOAA4ADAAMAAwADAANAA4ADwAQAA8ADgANAAwADgAOAA4ADgANAAwACwAK
AAwADAAMAAwADgAOAA4ADgAOAA4ADgAOAA4ADgAOAA4ADgAOAA4ADgAOAA4ADgAOAA4A
DgAOAA4ADAAMAAwADAAOAA4ADgAOAAwADAAMAAwADQAOAA8AEAAQABAAEAAQAA4ADgAO
AA4AEAAQABAAEAAQABAAEAAQAA8ADgANAAwADAAMAAwADAAOAA4ADgAOABAAEAAQABAA
EAAQABEAEgASABQAFQAWABcAGAAbABwAHAAdAB4AHgAeAB4AHgAeACAAIgAjACUAKAAq
ACwALAAuAC4ALAArACkAKQApACcAJgAmACYAJQAgABwAHAAcAB0AGgAXABYAFQASABEA
EAAQAA8ADQANAA0ADQANAA0ADAAMAAwADAAMAAoACgALAAsACgAKAAoACgAKAAoACgAK
AAwADQAOAA4ADgAOABMAGAAcACMAKwA2AD8ASwBVAF0AaAB3AIIAiwCUAJoAnQChAKQA
pACiAJ8AnQCfAKAAngCcAJ0AnwCbAJUAigB3AGMAUwBEADUAIwARAAcAAwD///v/+f/7
//3////9////BQAKAAoADAAMAAwACQAJAAoACAAHAAkACwAJAAkACwAIAAgACAAIAAoA
CgAJAAkACAAIAAgACAAKAAoACgAKAAgACAAIAAgACgALAAsACwALAAsACgAKAAgACQAJ
AAkACwALAAsACgAIAAkACQAJAAoACgAKAAoADAAMAAwADAALAAwADAALAAsACwALAAwA
DgAOAA4ADgAQABEAEQARABEAEgARABAAFAAUABMAEwAVABUAFQAWABYAGAAYABgAGAAa
ABoAGQAbABsAGwAcAB0AHQAcABwAHAAbABsAGwAcABwAHAAbABkAGQAZABcAGAAXABcA
FwAWABYAFgAWABUAFQAVABUAFQAVABYAFwAWABYAFwAYABkAGgAcAB0AIQAiACMAJQAk
ACYAKAApACkAKgAqACwALAAsAC0ALgAwAC8ALQAtACsAKwArACoAKgApACcAJgAmACYA
JgAkACUAJAAjACMAIwAjACMAIwAhACEAIAAgACAAHwAfAB8AIQAhACEAIQAjACMAIwAh
ACEAIQAhACEAIAAhACEAIAAhACIAIgAjACIAIgAhACEAIgAiACIAIgAjACQAJAAjACUA
JQAlACUAJQAkACQAJAAlACUAJQAlACUAJQAlACUAJAAkACUAJQAlACUAJQAlACYAJgAm
ACcAJwAnACYAJgAmACYAJgAmACYAJgAmACYAKAAoACgAKAAmACYAJgAmACgAJwAnACcA
KAAoACgAKAAoACgAKAAoACgAJwAnACcAKAAoACgAKAAoACgAKAAoACgAKAAoACgAKAAo
ACgAKAAqACoAKgAqACgAKAAoACgAKgAqACoAKgAqACoAKgAqACoAKgAqACoAKgAqACoA
KgAsACwALAAqACoAKgAqACoAKwAsAC0ALgAsACwALAAsAC4ALgAuAC4ALAAsACwALAAu
AC4ALgAuAC4ALgAuAC4AMAAwADAAMAAwADAAMAAwADAAMAAwADAAMAAwADAAMAAyADIA
MgAyAA==
         </WaveFormData>
      </LeadData>
      <LeadData>
         <LeadByteCountTotal>10000</LeadByteCountTotal>
         <LeadTimeOffset>0</LeadTimeOffset>
         <LeadSampleCountTotal>5000</LeadSampleCountTotal>
         <LeadAmplitudeUnitsPerBit>4.88</LeadAmplitudeUnitsPerBit>
         <LeadAmplitudeUnits>��V</LeadAmplitudeUnits>
         <LeadHighLimit>2147483647</LeadHighLimit>
         <LeadLowLimit>268435456</LeadLowLimit>
         <LeadID>V1</LeadID>
         <LeadOffsetFirstSample>0</LeadOffsetFirstSample>
         <FirstSampleBaseline>0</FirstSampleBaseline>
         <LeadSampleSize>2</LeadSampleSize>
         <LeadOff>FALSE</LeadOff>
         <BaselineSway>FALSE</BaselineSway>
         <ExcessiveACNoise>FALSE</ExcessiveACNoise>
         <MuscleNoise>FALSE</MuscleNoise>
         <LeadDataCRC32>3421777915</LeadDataCRC32>
         <WaveFormData>
BgAGAAYABgAKAA4AEgAWABkAGgAbABwAHAAcABwAHAAdAB4AHwAgAB4AHgAeAB4AIAAg
ACAAIAAiACIAIgAiACAAIAAgACAAIwAkACUAJgAkACQAJAAkACYAJgAmACYAKAAoACgA
KAAqACoAKgAqACsALAAtAC4ALgAuAC4ALgAxADIAMwA0ADcAOAA5ADoAPQA+AD8AQABB
AEIAQwBEAEcASABJAEoATQBOAE8AUABTAFQAVQBWAFkAWgBbAFwAXgBgAGIAZABmAGYA
ZgBmAGcAaABpAGoAbABsAGwAbABrAGoAaQBoAGYAZgBmAGYAYwBiAGEAYABcAFoAWABW
AFIAUABOAEwARwBEAEEAPgA6ADgANgA0AC8ALAApACYAIwAgAB0AGgAXABYAFQAUABEA
EAAPAA4ADgAOAA4ADgAMAAwADAAMAAwADAAMAAwADAAMAAwADAAKAAoACgAKAAsADAAN
AA4ADgAOAA4ADgAQABAAEAAQABMAFAAVABYAFQAUABMAEgAUABQAFAAUABIAEgASABIA
FAAUABQAFAAWABYAFgAWABQAFAAUABQAFgAWABYAFgAWABYAFgAWABQAFAAUABQAFgAW
ABYAFgAUABQAFAAUABUAFgAXABgAFQAUABMAEgATABQAFQAWABUAFAATABIAFAAUABQA
FAAWABYAFgAWABQAFAAUABQAFAAUABQAFAAUABQAFAAUABEAEAAPAA4ADwAQABEAEgAQ
ABAAEAAQABAAEAAQABAAEAAQABAAEAAQABAAEAAQABAAEAAQABAAEAAQABAAEAAQABAA
EAAQAA8ADgANAAwADgAOAA4ADgAQABAAEAAQAA8ADgANAAwADAAMAAwADAANAA4ADwAQ
AA8ADgANAAwADAAMAAwADAAKAAoACgAKAAoACgAKAAoADAAMAAwADAAKAAoACgAKAA0A
DgAPABAADgAMAAoACAAKAAoACgAKAAwADAAMAAwACgAKAAoACgAMAAwADAAMAAsACgAJ
AAgACgAKAAoACgAIAAgACAAIAAoACgAKAAoADAAMAAwADAAKAAoACgAKAAgACAAIAAgA
CgAKAAoACgAIAAgACAAIAAoACgAKAAoACAAIAAgACAAIAAgACAAIAAoACgAKAAoACQAI
AAcABgAGAAcACAALAAoACQAIAAcACAAJAAoADAAMAA4ADwASAA4ADgAMAAkACgAIAAkA
CwAJAAUAAgD///3//f/8//z//f/9//3//f/7//v/+v/6//v//P/+/wEAAgABAAAA/v8A
AP7//f/9//7/AAABAAQAAQAAAP7//f8AAAAAAQADAAIAAwADAAMABQAEAAMAAgACAAMA
BQAFAAMAAQABAAMABgAIAAQA/f/y/+T/1v/I/7b/nv+D/2X/Rf8s/xj/Av/s/tn+x/66
/rb+vv7G/sz+1f7b/uP+6v7z/v3+B/8P/xj/Iv8q/zL/Nv87/0T/Uv9d/2T/av9z/33/
hf+O/5j/n/+p/7L/vP/H/8//1f/a/+L/6f/v//X//f8DAAkADQAPABEAFAAUABQAFAAV
ABcAFwAYABgAGAAaABoAGgAaABoAHAAcAB0AHQAcABwAHAAcAB4AHgAeAB4AHAAdAB4A
HgAeAB4AHgAdAB8AHwAgACEAHgAfAB8AHgAfACAAIQAjACQAJAAkACQAJQAlACUAJQAn
ACcAKQAqACsAKwArACsALAAsAC0AMAAwADIAMwA1ADQANAA0ADYAOAA6ADsAPwA/AEAA
PwA9AEAAQgBEAEUARgBHAEgASgBKAEsASwBMAE4AUABRAFMAUwBTAFMAUwBUAFUAVQBW
AFUAVQBVAFQAUwBQAE4ATABLAEkASQBJAEYARAA/ADsAOQA2ADYANQAyAC4AKgAmACQA
IQAcABgAFwAVABIAEgAOAAwACAAGAAUABAADAAMAAQABAAAAAAD///7//f/9//7//v//
/wAA/v/+//7//v/+//7//f/9//7//v8AAAAAAAAAAAAAAAABAAEAAQACAAMAAgD///7/
AAAAAAEAAgAAAAAAAAAAAAAAAAAAAAAAAwAEAAQABAADAAIA///+/wAAAQADAAQAAgAC
AAIAAgAEAAQABAADAAUABgAHAAgABQAEAAIAAAABAAQAAwAEAAIAAgAEAAQAAwADAAIA
AgAEAAUACAAIAAUABAADAAIAAgADAAQABgAEAAMAAgACAAIAAgACAAIAAgACAAIAAgAC
AAIAAgACAAIAAgACAAMAAQACAAIAAgACAAAAAAAAAAAAAQABAAEAAQACAAIAAAACAAIA
AgADAAEAAQABAAEAAQABAAAAAAACAAMAAwADAP///v/+//7/////////AAACAAIAAQAB
AP//AQABAAIAAgACAAIAAgABAAAA///+/wAAAAAAAAAAAgACAAIAAgAAAAAAAAAAAAIA
AgACAAIAAQAAAP///v///wAAAQACAAAAAAAAAAAAAAAAAAAAAAACAAIAAgACAAAAAAAA
AAAAAAAAAAAAAAACAAIAAgACAAEAAAD///7///8AAAEAAgAAAAAAAAAAAAAAAAAAAAAA
/v/+//7//v8AAAAAAAAAAAIAAgACAAIAAAAAAAAAAAACAAIAAgACAAAAAAAAAAAAAAAA
AAAAAAAAAAAAAAAAAP7//v/+//7///8AAAEAAgAAAAAAAAABAAIABQAGAAcACgALAAsA
CwAJAAoACgAMAA8AEgAQABAADAAJAAgABAABAAEAAAD9//z/+//6//v/+f/4//j/9//3
//f/9//3//f/+P/5//r/+f/7//7///8CAAIAAgAAAP3//f/9//7/AAACAAIAAgD/////
///+//7///8AAAEAAwADAAMAAgAAAP7//f/9/wMAAwADAAEAAQABAAIAAgAAAPf/7P/e
/9D/wP+q/47/a/9H/yn/GP8C/+r+0v6//qv+ov6m/qz+sv66/sX+0f7X/t7+5f7v/vf+
//4K/xT/Hv8o/zT/O/9C/0r/U/9c/2T/b/95/4P/jP+W/5//pf+u/7j/wf/J/9P/3P/k
/+3/8//5//3/AQAFAA0AEQAVABgAGAAYABYAFwAZABkAHAAcABwAHgAeAB4AHgAeABwA
HAAdAB0AIAAgACAAIAAeAB4AHgAeAB4AHwAgACAAIgAiACIAIQAfAB8AIAAhACMAJQAm
ACYAJAAkACQAJQAlACYAJwAoACsAKwArACsAKwArAC0ALgAwADEAMgAzADMAMgAyADQA
OAA6ADsAPQA8ADwAPAA+AEEAQgBCAEUARwBKAEsASwBLAEwATQBNAE8AUQBTAFYAWABZ
AFkAWgBZAFoAWgBbAF4AXwBgAGEAXwBfAF4AXgBdAF0AXQBcAFwAWgBZAFgAUwBRAFEA
UQBPAE4ASgBHAEEAPAA6ADcANwA0ADEALgAqACcAIgAeABkAFwAUABQAFAASAA4ADAAI
AAYABAADAAMAAwACAAIAAQAAAP/////9//z//P/8//7//v/+//7//v/+//3//f/+//7/
AAAAAAAAAAAAAAAA////////AAAEAAQAAgACAAAAAAABAAIAAgACAAIAAgACAAIAAgAC
AAMABAAEAAQABQAGAAUABgAGAAUABQAEAAYABgAGAAYABgAGAAYABQADAAQABQAGAAcA
CAAIAAgABQAGAAMAAgAEAAQABgAGAAYABwAHAAgABgAHAAoACgAKAAoACgAKAAcABwAH
AAgACAAHAAYABgAIAAgACAAIAAgACAAIAAgACQAKAAsADAAIAAgACAAJAAcACAAIAAgA
CQAIAAkACgAKAAsACwALAAwADgAPAA4ADAAMAAwADQAOAA8AEAARABEAEQAQABAAEQAR
ABAADwAOAA4ADwAQABEAEQARABIAFgAWABUAFQATABMAEwAUABQAFAAUABQAFgAWABYA
FgAUABQAFAAUABYAFgAWABYAFgAWABYAFgAWABYAFgAWABgAGAAYABgAFwAWABUAFAAU
ABQAFAAUABYAFgAWABYAFAAUABQAFAAWABYAFgAWABQAFAAUABQAFgAWABYAFgAWABYA
FgAWABQAFAAUABQAFQAWABcAGAAXABYAFQAUABQAFAAUABQAFAAUABQAFAASABIAEgAS
ABQAFAAUABQAEgASABIAEgATABQAFQAWABUAFAATABIAFAAUABQAFAAWABYAFgAWABQA
FQAWABkAGAAZABoAGwAcAB0AHgAgAB8AIAAgACIAIAAgAB4AGwAYABQAEwATABQAEQAP
AA0ADQANAAwADAALAAsACwALAA0ADQAMAAwADAAMAA0ADwAQABEAEgASABQAEgARABEA
DwAQABAAEgASABIAEQARABEAEAAQABEAEgATABMAEwAVABQAEwASABAADwARABMAFQAT
ABMAEwAUABQADgADAPb/6v/g/9D/uv+g/4X/Zf9F/yz/Gv8G//T+4/7P/sL+wv7G/sr+
1v7l/vH+9/7+/gf/Df8T/xv/JP8y/zz/RP9O/1f/Xv9m/2//dv98/4f/k/+d/6b/rP+z
/7n/wv/M/9f/3//l/+7/9v/9/wUACwAPABEAFwAbABsAHgAiACMAJAAiACMAJQAlACQA
JAAkACYAJwAoACkAKgApACgAKAAnACoAKgAqACoAKAAoACgAKAAoACkAKgAqACoAKgAq
ACkAKQApACoAKwArAC0ALgAuACwALAAsAC0ALQAuAC8AMAAxADEAMQAxAC8ALwAxADIA
NAA1ADYANwA3ADYANgA4ADoAPAA9AD8APgA+AD4AQAA/AEAAQABDAEUASABJAEkASQBK
AEsASwBLAE0ATwBSAFQAVQBVAFYAWQBaAFoAWwBcAF0AXgBfAF4AXQBbAFoAWQBZAFkA
WABYAFYAVQBUAE8ATQBNAE0ASwBKAEYAQwA/ADoAOAA1ADMAMAAtACoAJwAlACEAHgAb
ABkAFgAWABYAFAAQAA4ACgAIAAYABQADAAMAAgACAAMAAgABAAEA///+//7//v///wAA
AQACAAEAAAD+//3//v/+/wAAAAAAAAAAAAAAAP///////wAAAgACAAAAAAAAAAAAAQAC
AAAAAAAAAAAAAQACAAMABAACAAIAAQAAAAEAAgABAAIAAwADAAQABAAEAAQABAAEAAYA
BgAGAAUABAAEAAQABAAGAAYABQAEAAQABgAEAAQABAAEAAYABgAHAAcABgAGAAUABQAH
AAYABgAGAAYABgADAAMAAwAEAAQAAwACAAIAAwAEAAUABgAFAAQAAwACAAMABAAFAAYA
AgACAAIAAwADAAQABAAEAAQAAgACAAIAAAABAAEAAQACAAQABQAEAAMAAgABAAEAAwAD
AAMAAwADAAMAAgACAAMAAwACAAEAAgACAAMABAABAAEAAQACAAIAAgABAAEAAwADAAMA
AAD+//7//v/+/wEAAgADAAQAAwACAAEAAAAAAAAAAAAAAAIAAgACAAIAAQAAAP///v//
/wAAAQACAAIAAgACAAIAAgACAAIAAgACAAIAAgACAAAAAAAAAAAAAgACAAIAAgAAAAAA
AAAAAAIAAgACAAIAAgACAAIAAgACAAIAAgACAAIAAgACAAIAAgACAAIAAgACAAIAAgAC
AAIAAgACAAIAAAAAAAAAAAABAAIAAwAEAAIAAgACAAIAAgACAAIAAgACAAIAAgACAAAA
AAAAAAAAAgACAAIAAgACAAIAAgACAAIAAgACAAIABAAEAAQABAACAAIAAwAEAAkACgAL
AAwADQANAA0ADQAOAA4AEAARABQAEgASABAADwAOAAoACQAHAAYAAwABAP3/+//7//r/
/P/9//3//f/9//3//f/8//r/+v/6//v///8CAAMABAAEAAQAAgABAAEAAQACAAIABAAE
AAQAAwABAAEAAAAAAAIABAAGAAcABQAFAAQAAwAEAAQABQAFAAUABQAFAAMAAwAIAAYA
AgD3/+r/3P/O/7z/pP+G/2P/Qf8r/xj/Av/o/tL+v/6t/qj+sP62/r7+yP7T/t3+4/7q
/u/++f4B/wv/FP8g/yr/NP8+/0X/TP9S/1v/Zv9w/3v/hf+P/5j/oP+n/63/tv/A/8v/
0//b/+T/7P/z//n///8DAAkAEQAVABkAGwAeAB4AHgAcAB0AHwAfACIAIgAiACQAIwAi
ACEAIAAhACIAJAAlACQAJAAkACQAJAAkACQAJAAmACcAKAAoACYAJgAmACUAJQAlACYA
JwApACsALAAsACgAKAAoACkALQAuAC8AMAAvAC8ALwAvADEAMQAzADQANAA1ADYANwA3
ADYANgA4ADwAPgA/AEEAQgBCAEIARABFAEYARgBJAEsATgBPAE8ATwBQAFEAUQBVAFcA
WQBcAFoAWwBbAFwAXwBgAGAAYQBgAGEAYgBjAGEAYQBgAGAAXwBfAF8AXgBdAFoAWABW
AFMAUQBRAFEATwBOAEoARwBDAD4APAA5ADcANAAxAC4AKAAlACAAHAAbABkAFgAWABIA
EAAMAAoACAAGAAQAAwAFAAUABAAEAAEAAAD////////+//7//v/+//7//v/+//7//v/9
//3//P/8//7//v/8//z//P/8//3//f/9//7/AgACAAAAAAD///7//v/+/wAAAAAAAAAA
AAAAAAAAAAD//wAAAAAAAAEAAgABAAIAAQABAAIAAgACAAIAAgACAAIAAgACAAEAAQAC
AAMABAAEAAQAAwACAAAAAgAAAAAAAgACAAQABAABAAEAAAAAAP7///8CAAIAAQACAAMA
BAABAAEAAQACAAQAAwACAAIAAAAAAAAAAAAAAAAAAAAAAAIAAgACAAIAAAAAAAAAAQD/
/wAAAAAAAAAA/v/+//7//v///////////wAAAAD+//z//P/8//3////////////9//3/
/P/8//7////////////+//7//v/9//3//f/+/wAAAAD///////////3//P/8//z//P/8
//z//P/8//z//P/8//z//P/9//7///8AAP///v/9//z//P/8//z//P/9//7///8AAP//
/v/9//z//v/+//7//v/8//z//P/8//z//P/8//z//v/+//7//v/8//z//P/8//3//v//
/wAA///+//3//P/8//z//P/8//3//v///wAA///+//3//P/+//7//v/+//z//P/8//z/
/v/+//7//v8AAAAAAAAAAP///v/9//z//f/+////AAD///7//f/8//7//v/+//7/AAAA
AAAAAAD///7//f/8//3//v///wAA/v/+//7//v/+//7//v/+//7//v/+//7//P/8//z/
/P/+//7//v/+//7//v/+//7/AQACAAUABgAFAAYABwAHAAcABwAIAAgADAANABAADgAM
AAoABwAGAAAA//////7//f/7//n/9//3//b/9v/3//f/9//3//f/9f/0//T/9P/2//f/
+f/8//3//v/+//7//P/7//v/+//+//7/AAAAAP7//f/9//3//P/8//3//v//////////
/wAA///+//7/AQADAAUABQAFAAUABQAGAAYABAD9/+7/3v/O/7z/ov+C/2H/P/8n/xT/
/v7k/sz+t/6n/qL+qP6w/rr+xP7R/tn+3/7o/u/+9/7//gn/FP8g/yr/Mv88/0X/Tv9W
/1//Zv9y/3//if+R/5r/ov+p/7H/uv/E/9H/2f/f/+j/9P/7/wEABQALABEAFwAdAB8A
IQAkACQAJAAkACUAJwAnACoAKgAqACwAKgAqACoAKgAsACwALQAtAC4ALgAuAC4ALAAs
ACwALAAuAC8AMAAwAC4ALgAuAC0ALwAvADAAMQAxADMANAA0ADAAMAAwADEANQA2ADcA
OAA4ADcANgA1ADYANwA6ADwAPgA/AEAAQQA/AD4APgBAAEQARgBHAEkASABIAEgASgBN
AE4ATgBRAFEAVABVAFUAVQBWAFcAVwBZAFsAXQBgAF4AXwBfAGAAYwBkAGQAZQBoAGkA
agBrAGoAaQBnAGYAaABpAGoAagBoAGQAYQBeAF0AWwBbAFsAVwBWAFIATwBNAEgARgBD
AEEAPgA7ADgANAAxACwAKAAlACMAIAAgAB4AHAAYABYAFAASABAADwARABEAEAAQAAwA
CgAIAAcACAAIAAkACgAKAAoACgAKAAgACAAHAAcACAAIAAoACgAIAAgACAAIAAcABwAH
AAgACgAKAAgACAAIAAgACQAKAAwADAAMAAwADAAMAAwADAALAAwADAAMAA4ADgAMAAwA
CwALAAwADAAOAA4ADgAOAA4ADgAOAA0ACwAMAA0ADgAQABAADwAOAA0ADgALAAoADQAO
ABEAEgAPAA8ADgAOAA0ADQAPAA4ADQAOAA8AEAAMAAsACgAKAAsACwALAAwADAAMAAwA
DAAOAA4ADgAOAAwADAAMAAwACAAIAAgACQALAAwADAAMAAwACgAKAAoACgALAAsACwAL
AAwADAAKAAkACAAHAAcACQAJAAkACQAIAAcABQAEAAYABwAHAAcABgAGAAcACAAEAAMA
AgACAAUABgAGAAcABQAFAAMAAgACAAIAAgACAAQABAAEAAQAAgACAAIAAgACAAIAAgAC
AAAAAAAAAAAAAgACAAIAAgAAAAAAAAAAAP7//v/+//7/AAAAAAAAAAD+//7//v/+//7/
/v/+//7/AAAAAAAAAAD+//7//v/+////AAABAAIAAQAAAP///v8AAAAAAAAAAAAAAAAA
AAAA/v/+//7//v///wAAAQACAAEAAAD///7/AAAAAAAAAAD+//7//v/+//7//v/+//7/
AAAAAAAAAAD+//7//v/+//7//v/+//7/AAAAAAAAAAD+//7//v/+/wAAAAAAAAAA/v//
/wAAAwAEAAUABgAHAAkACQAJAAoACQAKAAoADAAMAAwACgAHAAQAAAD//////v/7//n/
9//2//f/9//4//j/9//2//X/9//3//b/9v/2//b/9//5//z//f/+//7//v/8//v/+//5
//r/+v/8//z//P/7//v/+f/4//j/+f/6//v/+//7//z//P/8//z/+v/7//3/////////
//8BAAAA/v/4//H/5v/Y/87/wP+o/4z/bf9N/zH/Hv8K//T+4P7P/r3+sv6y/rj+vv7G
/tH+2/7j/u7+9/79/gX/C/8S/xz/Jv8w/zr/Q/9M/1T/W/9i/2r/cf95/4X/kP+a/6H/
qf+y/7z/xf/L/9P/2v/k/+v/8//5//3///8FAAsADwARABQAFAAUABYAFwAZABkAGQAY
ABcAGAAZABoAGwAcABoAGgAbABsAHAAcABwAHAAeAB4AHgAeABwAHQAeAB4AIAAgACAA
HwAdAB0AHgAfACEAIwAkACQAIgAiACIAIwAjACQAJQAmACkAKQApACkAJwAnACkAKgAq
ACsALAAtAC4ALgAvADIAMwA0ADQANQA3ADgAOQA8ADwAPAA7AD0AQQBEAEUARQBHAEgA
SQBJAEkASwBNAFAAUgBTAFMAVABTAFQAVABVAFgAWQBaAFsAWQBZAFgAWABZAFkAWQBY
AFkAVgBUAFIATQBLAEsASwBLAEoARgBDAEEAPAA6ADcANAAwACwAKAAnACUAIQAeABkA
FwAUABQAEgAQAAwACgAKAAgABgAFAAQAAwABAAAAAgACAAIAAwACAAAA///+/wAAAAAA
AAAAAAAAAP/////+//7/AAAAAAAAAAAAAAAA/f/9//3//v8CAAIAAAAAAP7//v///wAA
AgACAAIAAgAEAAQABAAEAAQABAADAAIAAwAEAAMABAADAAMABAAEAAQABAAEAAQABgAG
AAYABQADAAQABQAGAAYABgAFAAQABAAGAAQABAACAAIABAAEAAQABQAFAAYABQAFAAcA
BgAGAAYABgAGAAMAAwADAAQABgAFAAQABAAGAAYABgAGAAMAAgABAAAAAQACAAMABAAC
AAIAAgADAAEAAgACAAIABAACAAIAAgAAAAEAAQABAAEAAgACAAAAAAAAAAAAAQABAAEA
AQABAAMAAwACAAIAAQABAAAA//8AAAAAAQACAP///////wAAAQAAAP7//f8DAAMAAwAA
AP7//v/+//7/AAAAAAAAAAAAAAAAAAAAAP7//v/+//7///8AAAEAAgABAAAA///+//7/
/v/+//7/AAAAAAAAAAD+//7//v/+/wAAAAAAAAAA///+//3//P/9//7///8AAAAAAAAA
AAAA/v/+//7//v8AAAAAAAAAAP7//v/+//7/AAAAAAAAAAAAAAAAAAAAAP///v/9//z/
/f/+////AAD+//7//v/+/wAAAAAAAAAA/v/+//7//v/+//7//v/+/wAAAAAAAAAA/v/+
//7//v8AAAAAAAAAAAAAAAAAAAAA/v/+//7//v8AAAAAAAAAAP7//v/+//7/AQACAAUA
BgAHAAgACQAJAAkACQAKAAoADgAPABIAEAAOAAwACQAIAAYABQAFAAQA///9//v/+f/5
//j/+P/5//n/+f/5//n/+f/4//j/+P/6//v//f8AAP//AAAAAAAA/v/9//3//f/+//7/
AAAAAP7//f/9//3//f/+/wAAAgACAAEAAAD//wAA///+//7/AwAFAAUAAQD/////AQAE
AAYAAAD3/+r/2v/K/7b/nP+A/2H/P/8n/xT/+v7c/sb+s/6j/p7+pP6u/rb+vv7H/tH+
1f7c/uP+6/7z/v/+CP8U/yD/Kv8w/zf/QP9K/1H/XP9m/2//ef+B/4z/lP+b/6X/rv+4
/8P/z//X/9z/5P/r//H/9//9/wMACwARABUAFgAYABcAFgAWABcAGQAZABsAHAAdACAA
HwAeAB0AHAAeAB4AHwAfAB4AHgAeAB4AIAAgACAAIAAiACMAJAAkACMAIgAhAB8AIAAh
ACMAJQAjACUAJgAmACYAJgAmACcAJwAoACkAKgArACsAKwArAC0ALQAvADAAMQAxADEA
MQAyADIAMwA2ADYAOAA5ADsAPAA8ADwAPgBAAEIAQwBHAEgASgBKAEkASwBMAE0ATQBR
AFMAVQBYAFYAVwBXAFgAWgBcAF0AXwBeAF8AYABhAGEAYQBgAGAAXwBfAF8AXgBbAFgA
VgBUAFQAUwBUAFUAUABOAEkARQBCAD4APQA7ADcANAAxAC4AKgAnACIAHgAdABsAGAAY
ABUAEgANAAoACgAIAAYABQAFAAUABAAEAAIAAAD+//3//v/+////AAD///7//f/8//3/
/v/+////AgACAAQABAADAAIAAQAAAAAAAQACAAQABQAEAAEAAAACAAIAAwAEAAYABgAG
AAYABAAEAAQABAAHAAgACAAIAAoACgAIAAgABwAHAAgACAAKAAoACgAKAAgACAAIAAcA
CAAKAAwADgAOAA4ADQAMAAoADAAKAAoADAAMAA4ADgALAAsACgAKAAsADQARABIADgAO
AA4ADgANAA0ADQAOABAADwAOAA4ADQAMAAsACgAMAAwADAAMAAsACgAJAAgABwAIAAkA
CwALAAwADAAMAAoACAAIAAgACQALAAwADQAMAAwACwAIAAoACgAKAAsACwALAAsACwAL
AAsACgAKAAoACwALAAsACQAIAAgACAAIAAkACgAMAAwADAALAAsACQAHAAcACAAJAAoA
CwAMAAoACgAKAAoACgAKAAoACgAKAAoACgAKAAgACAAIAAgACgAKAAoACgAKAAoACgAK
AAoACgAKAAoACgAKAAoACgAJAAgABwAGAAcACAAJAAoACgAKAAoACgAIAAgACAAIAAoA
CgAKAAoACQAIAAcABgAHAAgACQAKAAoACgAKAAoACAAIAAgACAAKAAoACgAKAAgACAAI
AAgACAAIAAgACAAIAAgACAAIAAgACAAIAAgACgAKAAoACgAJAAgABwAGAAYABgAGAAYA
CAAIAAgACAALAAwADwAQABEAEgATABMAEgARABEAEAATABUAGQAYABYAFAARABAADAAL
AAsACgAJAAcABQADAAEAAAAAAAEAAQABAAEAAQABAAAAAAAAAP7///8BAAQABgAIAAkA
CgAGAAUABQAFAAYABgAIAAgACAAHAAcABwAGAAYABwAIAAkACQAJAAkACAAHAAYABgAH
AAkACQALAAsABwAFAAYACAAGAP//9P/o/9j/zP+2/5r/f/9h/0H/LP8Y/wL/7P7Z/sP+
sv6u/rT+vP7G/tP+3f7j/uj+7/73/v/+Cf8S/xr/JP8w/zj/P/9G/07/Vf9e/2b/b/97
/4X/jv+W/53/pf+w/7r/w//N/9P/3P/k/+v/7//1//v/AQADAAkADwATABYAFgAWABYA
FwAZABkAHAAcABwAHgAcABwAHAAcABwAHAAdAB0AIAAgACAAIAAeAB4AHgAeAB4AHwAg
ACAAHgAeAB4AHQAfAB8AIAAhACEAIwAkACQAIgAiACIAIwAjACQAJQAmACUAJQAlACUA
JQAlACcAKAAsAC0ALgAvAC8ALgAuADAAMgA0ADUANwA4ADgAOAA6ADsAPAA8AD8APwBC
AEMAQwBDAEQARQBFAEkASwBNAFAATgBPAE8AUABTAFQAVABVAFYAVwBYAFkAVwBXAFYA
VgBXAFcAVwBWAFcAVABSAFAATwBNAE0ATQBJAEgARABBAD8AOgA4ADUANQAyAC8ALAAo
ACUAIAAcABcAFQASABIAEgAQAAwACgAIAAYABAADAAUABQAEAAQAAgAAAP7//f/9//z/
/P/8//3//v///wAA///+//z/+//+//7/AAAAAP7//v/+//7//f/9//3//v8AAAAA/v/+
//z//P/9//7/AAAAAAAAAAAAAAAAAAAAAAAAAAD///7///8AAP//AAD/////AAAAAAIA
AgACAAIAAgACAAIAAQD//wAAAQACAAQABAADAAIAAAACAAAAAAACAAIABAAEAAMAAwAC
AAIAAQABAAMAAgACAAIAAgACAP///////wAAAAD///7//v///wAAAQACAAAAAAAAAAAA
AgACAAIAAgD+//7//v///wEAAgACAAIAAAD+//7//v/+/////////wEAAgACAAAA///+
//3//f////////////3//f/8//z//P/9//3//f/+//7///8AAP3//f/9//7/AAAAAP//
//8BAP///f/8//7//v/+//7/AAAAAAAAAAD///7//f/8//7//v/+//7//P/8//z//P/8
//z//P/8//7//v/+//7//P/8//z//P/+//7//v/+//7//v/+//7//P/8//z//P/+//7/
/v/+/w==
         </WaveFormData>
      </LeadData>
      <LeadData>
         <LeadByteCountTotal>10000</LeadByteCountTotal>
         <LeadTimeOffset>0</LeadTimeOffset>
         <LeadSampleCountTotal>5000</LeadSampleCountTotal>
         <LeadAmplitudeUnitsPerBit>4.88</LeadAmplitudeUnitsPerBit>
         <LeadAmplitudeUnits>��V</LeadAmplitudeUnits>
         <LeadHighLimit>2147483647</LeadHighLimit>
         <LeadLowLimit>268435456</LeadLowLimit>
         <LeadID>V2</LeadID>
         <LeadOffsetFirstSample>0</LeadOffsetFirstSample>
         <FirstSampleBaseline>0</FirstSampleBaseline>
         <LeadSampleSize>2</LeadSampleSize>
         <LeadOff>FALSE</LeadOff>
         <BaselineSway>FALSE</BaselineSway>
         <ExcessiveACNoise>FALSE</ExcessiveACNoise>
         <MuscleNoise>FALSE</MuscleNoise>
         <LeadDataCRC32>3367340967</LeadDataCRC32>
         <WaveFormData>
CgAKAAoACgARABYAGwAgACIAJAAmACgAJgAmACYAJgAqACwALgAwAC4ALgAuAC4AMAAw
ADAAMAAzADQANQA2ADUANAAzADIANQA4ADsAPgA8ADwAPAA8AD0APgA/AEAAQwBEAEUA
RgBGAEYARgBGAEkATABPAFIAUgBSAFIAUgBWAFgAWgBcAF4AYABiAGQAZQBmAGcAaABs
AG4AcAByAHQAdAB0AHQAeAB6AHwAfgCBAIIAgwCEAIYAhgCGAIYAigCMAI4AkACPAI4A
jQCMAI4AjgCOAI4AkACQAJAAkACMAIoAiACGAIgAiACIAIgAhACCAIAAfgB7AHoAeQB4
AHYAdAByAHAAbABoAGQAYABeAFwAWgBYAFEATABHAEIAPQA6ADcANAAxAC4AKwAoACMA
HgAZABQAEgASABIAEgAOAAwACgAIAAgACAAIAAgABgAGAAYABgAEAAIAAAD+////AAAB
AAIAAQAAAP///v///wAAAQACAAQABAAEAAQAAwACAAEAAAADAAQABQAGAAUABAADAAIA
AwAEAAUABgAIAAgACAAIAAYABgAGAAYACQAKAAsADAALAAoACQAIAAkACgALAAwADgAO
AA4ADgALAAoACQAIAAwADgAQABIAEAAOAAwACgAMAAwADAAMAAwADAAMAAwACwAKAAkA
CAALAAwADQAOAAsACgAJAAgACgAKAAoACgAKAAoACgAKAAgABgAEAAIABAAGAAgACgAH
AAYABQAEAAYABgAGAAYABgAGAAYABgADAAIAAQAAAAIABAAGAAgABwAGAAUABAACAAIA
AgACAAIAAgACAAIAAgACAAIAAgADAAQABQAGAAMAAgABAAAAAgACAAIAAgAEAAQABAAE
AAEAAAD///7/AAACAAQABgADAAIAAQAAAAIAAgACAAIABAAEAAQABAACAAAA/v/8////
AgAFAAgABgAEAAIAAAAAAAAAAAAAAAEAAgADAAQAAwACAAEAAAABAAIAAwAEAAEAAAD/
//7/AAAAAAAAAAACAAIAAgACAAAAAAAAAAAAAQACAAMABAABAAAA///+////AAABAAIA
AgACAAIAAgABAAAA///+/wEAAgADAAQAAQAAAP///v///wAAAQACAAQABAAEAAQAAwAC
AAEA/v8BAAMABQAHAAgABwAEAAEAAgADAAUACAAMAA8AEQATABIAEAAMAAkADQANABAA
FAARAA8ADQAIAAQAAgABAAAA//////7//f/8//z/+f/3//n/+//9/wIAAgABAP7/+//8
//r/+P/5//v//f/+/wEA///8//j/9f/3//n/+//////////9//r/+v/6//r//P8DAAIA
AQD+//3//v8FABIAIAAmAB0ACADt/8z/rf+P/2z/Qf8T/+v+w/6e/nn+Vv47/i3+I/4f
/iX+M/5B/kj+TP5O/lH+WP5j/nD+fv6O/qD+sP6+/sr+0/7i/vH+Av8V/yr/O/9L/1r/
Z/91/4T/lP+h/6//vf/E/8z/1P/a/97/5v/u//n/AwAMABMAGQAaAB8AIQAgAB4AIQAj
ACUAKAApACsALAAsACwAKwAqACoAKwAtADAAMgAyADEALwArAC0ALwAxADYANQA3ADcA
NwA1ADMAMwAzADcAOgA8AD4APwA+AD4AOgA8AD4AQgBGAEQARgBHAEcASABJAEkASQBM
AFEAUwBYAFYAVgBVAFQAVgBYAF0AYQBgAGIAZABlAGcAZwBmAGYAaABsAHEAcwB0AHQA
cQBsAHEAdQB4AH4AfwB/AH4AfwCBAH8AfwB/AIAAgwCGAIgAhQCEAIIAfQB/AIEAhACH
AIUAhQCEAIIAfwB8AHgAdgB2AHYAdwB4AHYAcwBuAGcAaABmAGcAZwBjAF0AWgBVAFEA
SwBFAD8APgA8ADgANwAyACwAJQAeABsAGwAbABwAGAAUABEADgANAAcABQADAAYABwAI
AAgABgAEAAAA/P/8//7/AAADAAIAAgABAP//AAD///7//v8BAAIABgAHAAUAAwD///z/
/v8AAAIABAADAAMABQAEAAMAAgABAAAAAwAFAAcACgAKAAgABQACAAMABQAHAAsACAAK
AAkACAAHAAYABQAFAAkACgAOABAADgAOAAoABwAJAAoADAAPAA0ADQAMAAsACwAJAAgA
BwAIAAsADAAOAAwACgAHAAQABwAHAAkADQALAAsACgAIAAgABQAEAAQABQAGAAgACwAK
AAgABQAAAAIAAgAEAAcACAAHAAcABgAFAAMAAQABAAIAAwAFAAkABwAFAAAA/P///wEA
AwAFAAQABAAEAAIAAwABAAAA//8AAAEAAgAFAAMAAgAAAP3//f///wEABAABAAMAAgAB
AP3///8BAAIABAAEAAQABAACAAAA/v/8////AAABAAIAAAAAAAAAAAD+//7//v/+/wEA
AgADAAQAAgAAAP7//P///wAAAQACAAEAAAD///7//v/+//7//v///wAAAQACAP///v/9
//z///8AAAEAAgAAAAAAAAAAAP7//v/+//7///8AAAEAAgD///7//f/8////AAABAAIA
AQAAAP///v/+//7//v/+////AAABAAIA///+//3//P/+/wAAAgAEAAEAAAD///7//v/+
//7//v///wAAAQACAP///v/9//z//v8AAAIABAAEAAIAAgADAAEAAQAEAAUACAAJAAkA
CQAGAAYABwAJAAwADwAQABAADQALAAoABwAGAAYABgAFAAYABAADAAIA///+//7///8B
AAEAAAAAAP3/+//7//v/+f/8////AQADAAMAAQD+//r/+f/4//n/+////wAAAAD+//3/
+//7//n/+//9////AAAAAP///v/5//j/+v/6////BAAHAAoADQAWACAAIgAXAAQA6f/I
/6X/hf9Y/yH/7f6//pX+dP5R/jL+If4Z/g3+C/4V/iX+L/42/j7+Rv5N/lT+X/5o/nL+
gP6S/qT+tP7G/tv+7P73/gL/Ef8g/zH/Q/9W/2f/d/+I/5b/of+r/7X/vv/I/9T/4P/o
//D/9v/7//3/AgALABMAGAAfACMAJAAkACIAIwAkACYAKAArAC0ALgAwAC8ALgAuAC0A
LQAuAC4AMwA1ADYANQA0ADMAMgA0ADYAOQA6ADsAPQA7ADsAOwA7ADwAPAA8AEEAQgBE
AEIAQQBAAEEAQgBEAEgASwBNAFAAUQBRAFEAUABTAFMAVgBZAFwAXgBgAF4AXgBhAGMA
ZwBqAG0AbwBxAHEAcABwAG8AcgB2AHcAfACAAIEAgAB+AH8AfwCCAIcAiQCKAI0AjQCL
AIsAiwCJAIsAjQCOAJAAkgCTAJEAjwCNAIwAiwCJAIsAjACMAIsAiACEAIIAfwB+AH4A
fgB+AH0AegB1AG8AagBoAGUAZwBjAGIAXwBbAFUATwBJAEQAQAA6ADcANQAyAC4AKgAi
AB8AHAAaABgAFgAVABQAEwANAAsACQAGAAUABAACAAUABgAFAAQAAQAAAP///////wAA
AAD//wAA///+//7//f/8//7//f8CAAMAAgACAAEAAAD///7/AAABAAQABAAFAAQAAwAC
AAAAAQACAAQACAAIAAcABgADAAMAAwAFAAcACgAKAAoACQAIAAcABwAGAAYACQAKAAsA
DgANAA0ACgAIAAcABwAJAAsADAANAA8ADQAMAAsACgALAAoACgANAA4ADgAOAAwACQAI
AAkACQALAAwADAAMAAkACAAIAAYABgAHAAkADQAOAA4ADAAJAAYABQAFAAcABwAIAAgA
CAAHAAYABwAEAAMAAwAFAAgACQAHAAYAAwADAAMAAwAEAAYACAAIAAkABwAGAAUABAAD
AAIAAwAFAAYABgAFAAEAAQABAAIAAgAFAAUABQAJAAcAAwAAAAAAAAAAAAAAAwAEAAUA
BgADAAIAAQAAAAEAAgADAAQABAAEAAQABAADAAIAAQAAAAMABAAFAAYAAwACAAEAAAAB
AAIAAwAEAAYABgAGAAYABQAEAAMAAgADAAQABQAGAAMAAgABAAAAAQACAAMABAAEAAQA
BAAEAAMAAgABAAAAAwAEAAUABgAFAAQAAwACAAQABAAEAAQABAAEAAQABAACAAIAAgAC
AAMABAAFAAYABQAEAAMAAgADAAQABQAGAAQABAAEAAQAAwACAAEAAAACAAQABgAGAAMA
AwADAAMACQALAAsACwANAA0ADgAQABAAEQARABEAEgASABAADwAMAAkACQAKAAkACQAJ
AAYABQAEAAQABAADAAMAAgABAAMABAACAAEAAAD///7/AAADAAUABQAFAAQAAgAAAAEA
/v//////AQAEAAQAAwADAAAA///+////AwAFAAUABAADAAIAAQACAP3//P///wQACQAQ
ABkAIgAmACIAEwD8/+H/xv+r/4//aP81/wf/2/6z/pD+bf5Q/kH+Of4t/if+Lf43/j/+
SP5S/lj+Yf5q/nX+fv6I/pb+pP62/sb+1v7p/vr+B/8S/yH/Lv89/0//Yv91/4X/lv+i
/6v/s/+7/8L/zP/Y/+T/7v/2//7/AwAFAAoAEwAZAB4AJAAnACcAJgAmACcAKAAqACsA
LQAuAC4ALwAvAC8AMAAtAC0ALgAuADMANQA2ADUAMwAzADMANgA0ADcAOAA5ADoAOQA6
ADsAOgA6ADkAOAA8AD4AQQBAAEAAQABCAEQARABGAEcARwBJAEsATABNAEwATwBPAFIA
VgBYAFkAWgBYAFgAWwBdAF8AYgBlAGcAawBrAGoAagBqAGwAbwBvAHUAeAB4AHYAdgB3
AHcAegB8AH0AfQB/AIAAfwCAAIEAfwCBAIMAhACHAIgAiACFAIIAgQCBAIEAgACBAIEA
gACAAH4AewB6AHgAdgB1AHQAdgB1AHIAbQBpAGQAYgBfAF4AWQBXAFMAUQBNAEkARQBA
ADwANgAzADEALgAqACYAIAAdABoAGAAUABIAEQAQAA8ACwALAAsACAAHAAYABAAHAAgA
BwAGAAQABAAEAAUAAwAEAAQAAwAFAAUABQAGAAMAAgAEAAMABgAHAAYABgAEAAQABAAE
AAQABQAIAAgACgAKAAoACgAHAAcABwAIAAsADAAMAAwACwALAAsADQAMAA4ADQAMAA4A
DgAOAA8ADgAMAA0ADAAPABIAEQARAA4ADAALAAsACwANAA4ADwAQAA8ADwAPAAwADQAM
AAwADQAOAA4ADgALAAkACQALAAkACwAMAAwADAALAAwADgAMAAoACQAJAAsADAAMAAoA
CAAGAAYABwAHAAcACAAIAAoACQAIAAkABgAFAAUABwAKAAsACQAIAAUABQAFAAUABQAG
AAcABgAIAAcABwAHAAQAAwACAAMABQAGAAYABQADAAMAAwAEAAIABQAFAAUACwAJAAUA
AgAAAAAAAAAAAAQABgAIAAoABwAGAAUABAAEAAQABAAEAAYABgAGAAYAAwACAAEAAAAD
AAQABQAGAAUABAADAAIAAgACAAIAAgADAAQABQAGAAMAAgABAAAAAwAEAAUABgAFAAQA
AwACAAIAAgACAAIABAAEAAQABAADAAIAAQAAAAMABAAFAAYAAwACAAEAAAACAAIAAgAC
AAQABAAEAAQAAwACAAEAAAADAAQABQAGAAUABAADAAIAAgACAAIAAgAEAAQABAAEAAEA
AAD///7/AAACAAQABgADAAIAAQAAAAEAAgADAAQABgAGAAYABgADAAIAAgACAAYACwAO
AA8ADgAMAAoACQAMAA4AEQATABUAFQAUABEADgAMAAgABwAKAAsACwALAAYABAACAAEA
AgACAAMAAwAFAAQABAABAP7//f/8//v///8DAAYABwAFAAMAAAD9//3//f///wAAAwAD
AAIAAAD9//v/+//7////AQADAAMAAAD+//z/+v/8////AgAFAAgACQAMABEAHAAiAB4A
FQAAAN//vv+d/3f/Rv8P/93+sf6N/mz+S/4w/iH+F/4N/g/+H/4v/jf+Pv5G/kz+Vf5e
/mP+av52/oj+nP6y/sT+0v7h/vD+/f4I/xf/Kv89/1H/ZP9z/4P/kv+c/6X/sf+9/8b/
0v/c/+b/7v/2//r///8DAAoAFQAdACQAKAArACsAKgApACkAKQAqAC0AMQA0ADYANQAz
ADEAMAAyADMANQA2ADgAOQA5ADcANQA1ADUAOAA5AD0APwBBAEAAPQA8ADsAPgBAAEEA
QgBFAEYASABGAEQARABGAEgASgBOAFEAUwBTAFMAUgBRAFMAVwBYAFwAYABiAGMAZABj
AGIAZABlAGgAbABwAHMAdABzAHEAcAByAHYAewB9AIMAhgCGAIQAggCDAIMAhgCLAI0A
jgCRAJAAjQCMAIsAjACPAJIAlACVAJYAlgCTAJEAjwCOAI0AjwCRAJIAkgCPAIwAiACG
AIMAggCCAIIAggCBAH4AeQBzAG4AbABpAGsAZwBmAGMAXQBXAFEASwBIAEYAQgBBADwA
OAAzAC4AJgAjACAAHgAdABwAHAAcABcAEQAPAA0ADQANAA0ADAAMAAwACgAIAAQABAAE
AAUABwAIAAgABwAEAAMAAgACAAIAAgAFAAUACQAJAAcABgAFAAQAAwACAAUABwALAAwA
CQAIAAcABgAIAAkACgAMAA4ADgANAAwACgAJAAgACQAKAA4ADwAQAA4ADAAKAAkADAAM
AA8AEAAQABIAEAAPAAsACgAKAAsADAAPABEAEwARAA8ADgANAA0ADwAPABAAEgASABEA
EAAOAAsACgALAA0ADwAQABAADgALAAoACgAIAAgACQALAA4ADgANAAoACAAGAAYABwAL
AAsADAAMAAkABwAFAAUABwAHAAgACwALAAsACAAGAAMAAwADAAMABQAIAAsADAAIAAUA
AwABAAIAAwAEAAcACAAIAAcABQABAAEAAQACAAMABwAIAAkABwADAP///v8BAAIAAwAE
AAYABgAGAAYAAwACAAEAAAACAAQABgAIAAUABAADAAIAAgACAAIAAgADAAQABQAGAAMA
AgABAAAAAwAEAAUABgADAAIAAQAAAAIAAgACAAIABQAGAAcACAAGAAQAAgAAAAMABAAF
AAYABQAEAAMAAgAEAAQABAAEAAQABAAEAAQAAwACAAEAAAACAAQABgAIAAUABAADAAIA
BAAEAAQABAAEAAQABAAEAAEA/v/7//j/+f/6//v//P/5//j/9//2//j/+P/4//j/+v/6
//r/+v/3//b/9f/0//f/+P/5//r/+f/4//f/9v/4//j/+P/4//r/+v/6//r/9//2//X/
9P/3//j/+f/6//n/+P/1//T/+P/6//z/AQABAAEAAQAAAP3//f/+/wAABgAJAAwADQAL
AAcABAACAP////8AAAEAAwADAAAA/v/6//n/+P/4//r/+//8//z/+f/1//L/8f/y//P/
9//7//v/+//7//n/9v/z//P/8//3//j/+//7//j/9v/1//P/9f/1//f/+f/7//v/+v/4
//T/8v/y//X//P///wIAAwAEAAsAFgAeABwAEwD+/9//vP+b/3P/QP8L/9v+sf6N/mz+
Sf4q/hn+Df4D/gX+E/4j/iv+NP4+/kb+Tf5W/l/+aP5y/oT+mv6w/sD+zP7Z/uj+9f4A
/w//Iv83/0n/XP9t/3n/hv+S/53/p/+z/77/yv/W/+D/6P/s//D/9f/7/wQACwAVABwA
IQAjACIAIAAeAB8AIAAiACYAKQArACwAKgApACgAKAApACsALgAwADQANQA1ADMAMAAv
AC4AMAAxADUANwA5ADgANQA0ADMANgA4ADkAOgA9AD4AQAA+ADwAPAA+AEAAQwBGAEgA
SQBIAEkASQBJAEsATwBQAFQAVgBYAFkAWgBZAFgAWgBbAF4AYgBmAGkAagBpAGcAZgBo
AGwAcQBzAHYAeAB3AHQAdAB1AHUAeAB9AH8AgACDAIIAfwB+AH0AfgCBAIQAhgCGAIYA
hQCBAIAAfwB/AH8AgACDAIUAhgCCAH4AeQB2AHcAdgB2AHYAdgB1AHIAbQBpAGQAYgBf
AGAAXQBdAFsAVgBPAEgAQQA+ADwAOAA3ADQAMAArACYAIAAdABoAGAAYABYAFQAUABAA
CQAGAAMABQAFAAUABAAGAAYABAACAP///v/9//3//v8AAAEAAQD///3/+//6//z//P//
////AQABAP///v/9//z/+//6//3///8DAAQAAQAAAP///v8AAAEAAgAEAAYABgAFAAQA
AQABAAEAAwAEAAgACQAKAAcABgAFAAUABgAGAAkACgAMAA4ADAALAAcABgAGAAcACAAL
AA0ADwAOAAsACQAHAAkACwALAAwADAAMAAsACgAIAAUABAAFAAcACwAOABAACwAHAAUA
BAAFAAYACAALAAoACgAJAAYABQACAAEAAQAEAAUABwAIAAUAAwABAAEAAwADAAQABwAH
AAcABAACAAAA///+//3///8CAAUABgAEAAEA///9//7///8AAAMABAAEAAMAAQD+//3/
/P/8//7/AQABAAEAAQD///v/+v/7//z//f/+/wAAAAAAAAAA/f/8//v/+v/8//7/AAAC
AP///v/9//z//v/+//7//v8AAAAAAAAAAP3//P/7//r//f/+////AAD9//z/+//6//v/
/P/9//7//v/+//7//v/9//z/+//6//3//v///wAA/f/8//v/+v/7//z//f/+//7//v/+
//7//f/8//v/+v/9//7///8AAP///v/9//z//v/+//7//v8AAAAAAAAAAP3//P/7//r/
+//8//3//v/8//z//P/8//z//P/8//z//v/+//7//v/7//r/+f/4//z//v8AAAAA////
//////8BAAMAAwADAAMAAwAEAAYABQAHAAgACQAMAAwACgAJAAUAAQAAAAAAAwADAAMA
AAABAAAAAAAAAP3//f/8//v//f/+//z/+//6//n/+P/6//3/////////AAD+//z//f/5
//n/+P/5//z//P/7//v/9//3//f/+f/5//v/+//6//r/+v/6//z/9//2//f//P8BAAYA
DwAcACQAHgAPAPj/2f+8/6H/g/9W/yH/7/6//pX+cv5P/jL+I/4f/hX+E/4d/in+Mf42
/jz+RP5N/lr+Y/5s/nb+hP6U/qT+tP7E/tf+6P73/gT/E/8i/zH/P/9S/2X/ef+M/5r/
pf+v/7f/vv/G/9D/2v/o//D/+P///wEABAALABEAFgAdACEAIgAiACQAJQAmACgAJwAp
ACoAKgAsAC0ALgAwAC4ALQAtACwAMQAzADQAMwAxADEAMQA0ADMANQA1ADUANwA3ADkA
OwA5ADoAOgA6AD8AQABCAEAAQgBCAEQARgBEAEYARwBHAEoATQBPAFEATgBRAFEAVABY
AFoAWwBcAFwAXABfAGEAYQBkAGcAaQBuAG8AbwBwAG4AcABzAHMAeAB8AH0AfAB+AH8A
fwCCAIIAgwCDAIUAhwCHAIkAiwCIAIkAigCKAIwAjgCPAI0AjACLAIsAiwCIAIkAiQCI
AIcAhgCEAIQAggCAAH8AfgB+AH0AegB1AHMAbgBsAGkAZgBhAF8AWwBaAFUAUABLAEYA
QgA8ADkAOAA0AC8AKgAmACMAIAAeABkAFgAUABIAEQANAA0ADQALAAkABwAEAAUABgAF
AAQAAAAAAAAAAQD//wAAAAD//wEAAQABAAIA///+/wAA//8CAAMAAgACAAIAAgACAAIA
AwADAAUABAAFAAYABwAIAAUABQAFAAYACgAKAAkACAAHAAcABwAJAAgACgAJAAgACQAK
AAsADQAMAAoACwAKAAsADgANAA0ADQAMAAwADQAMAA0ADQANAA4ADQANAA0ACgALAAoA
CgALAAwADAAMAAsACQAJAAsACgALAAsACgAKAAkACgAMAAoACAAHAAcACwAMAAwACgAI
AAYABgAHAAgABwAHAAYACAAHAAYABwAEAAMAAwAFAAYABwAFAAQABQAFAAUABQADAAQA
BQAEAAYABQAFAAUAAgABAAAAAQADAAQABAADAAEAAQABAAIAAQADAAIAAQAHAAcABQAC
AAEAAAD///7/AQACAAMABAADAAIAAQAAAP7//v/+//7/AQACAAMABAACAAAA/v/8////
AAABAAIAAAAAAAAAAAD+//7//v/+/wEAAgADAAQAAgAAAP7//P///wAAAQACAAAAAAAA
AAAA/v/+//7//v8BAAIAAwAEAAIAAAD+//z//v8AAAIABAADAAIAAQAAAP///v/9//z/
//8AAAEAAgD///7//f/8////AAABAAIAAQAAAP///v/+//7//v/+////AAABAAIA///+
//3//P///wAAAQACAAEAAAD///7//v/+//7//v///wAAAQACAAEAAAD9//z/AAACAAQA
CQAKAAkACAAGAAUABQAGAAgADAAPABIAEwARAA0ACgAIAAgACQALAA0ACgAJAAUAAgAC
AAEAAAAAAAMAAwADAAIA///7//j/9//6//v///8DAAMAAQD///v/+//5//r/+//7//z/
//////3/+v/4//X/+f/7////AwABAP///P/4//j/9v/2//n/AAADAAIAAQAEAAkAFAAg
ACIAGQACAOP/vv+X/3H/QP8J/9v+s/6R/m7+Sf4o/hX+Cf7//QP+Ff4n/i/+Nv4+/kT+
R/5O/lf+Yv5y/ob+mv6s/r7+yv7X/uL+7/78/g3/IP81/0f/WP9n/3X/gv+Q/53/q/+5
/8b/0P/Y/+D/5v/q//D/9////wgAEwAbAB4AIQAjACIAIAAhACMAJQAoACoALQAvADAA
LwAtACsAKgAtAC8AMgA0ADUANQA0ADEAMwAzADMANgA2ADkAOgA7ADoANwA2ADUAOAA8
AD8AQgBCAEIAQwBAAEIAQgBEAEYASQBMAE4ATwBPAE8ATgBNAE4AUwBVAFoAWwBcAFwA
XABeAF4AYQBjAGcAagBtAG8AcABvAG0AbABvAHQAegB9AH4AgAB/AHwAfQB/AIAAhACH
AIkAigCNAIwAiQCIAIcAiQCNAJEAlACSAJIAkQCNAI4AjQCNAI0AiwCNAI4AjgCKAIYA
gQB+AH8AgACCAIQAggB/AHoAcwBwAGwAawBpAGsAZwBmAGMAXABVAE4ARwBFAEQAQQBB
ADwANgAvACgAIwAhAB8AHgAcABoAGQAYABIACwAIAAUACAAJAAoACgAHAAYAAwAAAAAA
AAAAAAEAAwAEAAQAAwABAP///f/8//3//v8CAAMAAgABAP7//P/9//7///8AAAIAAwAG
AAYABAACAAAA/v8AAAMABgAKAAkACAAGAAQAAwADAAMABQAGAAoACwAMAAgABgAEAAMA
BwAIAAwADgANAA4ACwAJAAkACAAIAAkACwANAA4ADwAMAAkABwAFAAgACwAMAA4ADAAM
AAsACgAJAAcABwAJAAsADQAOAA4ACwAHAAUABAAFAAYACAALAAsACgAIAAQABQAEAAUA
BwAHAAcACAAIAAYAAwAAAP//AQADAAYACwAIAAcAAwAAAAEAAQABAAEABAAGAAgACAAE
AAEA///9////AQADAAcABQAEAAIA//////////8AAAIABQAFAAUA/f/9//3//v8BAAIA
AwAEAAMAAgABAAAA///+//3//P///wAAAQACAP///v/9//z///8AAAEAAgAAAAAAAAAA
AP7//v/+//7/AQACAAMABAACAAAA/v/8////AAABAAIAAQAAAP///v/+//7//v/+////
AAABAAIAAAD+//z/+v/8//7/AAACAAEAAAD///7//v/+//7//v8AAAAAAAAAAP3//P/7
//r//f/+////AAAAAAAAAAAAAP7//v/+//7///8AAAEAAgD///7//f/8//3//v///wAA
AAAAAP7//v///wAAAQAFAAkACQAJAAgABgAFAAUABgAKAA0AEAARAA4ACwAJAAgABwAH
AAgACQAJAAkABgAEAAAA///+//7/AQABAAEAAAD///v/+P/3//f/9//6//3/AAABAAIA
AQD8//n/+f/5//3//v8BAAEA///8//r/9//5//n/+//9/wEAAQAAAP7/+v/4//j/+//8
////AgAFAAYACQAQABwAIAAZAAoA9f/W/7X/lf9s/zn/B//b/rH+jP5r/kr+Mf4j/hX+
C/4P/h/+Lf42/kD+SP5N/lL+Wf5i/mz+fP6Q/qT+tv7E/tH+4P7r/vj+Bf8Y/yn/Pf9S
/2H/b/+A/5L/m/+l/7H/vP/G/9L/3v/m/+z/8v/1//n//v8HABEAGgAiACUAJQAkACEA
IQAhACIAJQApACwALgAsACsAKgAqACoAKwAtAC4AMgAzADMAMQAwAC8ALgAwADIANQA2
ADcANwA1ADUANQA2ADgAOQA6AD0APgBAAD4APQA8AD0APgBAAEQARwBJAEgASQBJAEkA
SQBNAE4AUgBUAFYAVwBYAFYAVgBZAFsAXgBiAGYAaQBpAGkAaABoAGsAbgByAHMAdwB6
AHoAeAB2AHcAdwB6AH8AgQCCAIUAgwCBAIEAgQCDAIUAhwCIAIsAjACMAIkAhgCFAIUA
hQCHAIkAigCKAIcAhACAAH4AfwB+AH4AfgB+AH0AegB1AG8AagBoAGUAZQBhAGAAXQBX
AFEASwBFAEMAQAA7ADkANgAyAC0AKAAhAB0AGQAWABUAFAAUABQADwAJAAcABQADAAMA
AwACAAMABAADAAIA/f/8//v/+//+/wAAAQABAP7//f/8//z//P/8//////8DAAMAAQAA
AP7//v/+//7/AgADAAYABgADAAIAAQAAAAAAAQACAAQACAAIAAcABgAEAAMAAgADAAQA
CAAJAAoABwAGAAUABQAGAAYACQAKAAoADAAKAAkABQAEAAQABQAGAAkACwANAAwACQAH
AAUABQAHAAcACAAKAAoACQAIAAYAAwACAAMABAAHAAkACgAGAAMAAgACAAQABAAFAAcA
CgAKAAkABgAFAAIAAQABAAUABQAGAAYAAwABAP//////////AAADAAQABQADAAIA/v/9
//z/+//9/wAAAwAEAAIA///9//v//f/9//3///8CAAIAAQD///v/+//7//z//f8BAAIA
AwABAP//+//6//z//P/8//z///8AAAEAAgAAAP7//P/6//3//v///wAA///+//3//P/8
//z//P/8//3//v///wAA/f/8//v/+v/9//7///8AAP///v/9//z/+v/6//r/+v/9//7/
//8AAA==
         </WaveFormData>
      </LeadData>
      <LeadData>
         <LeadByteCountTotal>10000</LeadByteCountTotal>
         <LeadTimeOffset>0</LeadTimeOffset>
         <LeadSampleCountTotal>5000</LeadSampleCountTotal>
         <LeadAmplitudeUnitsPerBit>4.88</LeadAmplitudeUnitsPerBit>
         <LeadAmplitudeUnits>��V</LeadAmplitudeUnits>
         <LeadHighLimit>2147483647</LeadHighLimit>
         <LeadLowLimit>268435456</LeadLowLimit>
         <LeadID>V3</LeadID>
         <LeadOffsetFirstSample>0</LeadOffsetFirstSample>
         <FirstSampleBaseline>0</FirstSampleBaseline>
         <LeadSampleSize>2</LeadSampleSize>
         <LeadOff>FALSE</LeadOff>
         <BaselineSway>FALSE</BaselineSway>
         <ExcessiveACNoise>FALSE</ExcessiveACNoise>
         <MuscleNoise>FALSE</MuscleNoise>
         <LeadDataCRC32>670726299</LeadDataCRC32>
         <WaveFormData>
AgACAAIAAgAHAAwAEQAWABkAGgAbABwAHAAcABwAHAAeACAAIgAkACIAIgAiACIAIwAk
ACUAJgAnACgAKQAqACoAKgAqACoAKwAsAC0ALgAuAC4ALgAuAC8AMAAxADIAMwA0ADUA
NgA4ADgAOAA4ADoAPAA+AEAAQgBCAEIAQgBEAEYASABKAEsATABNAE4AUABSAFQAVgBZ
AFoAWwBcAF4AXgBeAF4AYgBkAGYAaABoAGgAaABoAGsAbABtAG4AbwBwAHEAcgBwAHAA
cABwAHIAcgByAHIAcABwAHAAcABvAG4AbQBsAGwAbABsAGwAaQBoAGcAZgBkAGQAZABk
AGMAYgBhAGAAXgBcAFoAWABVAFQAUwBSAE0ASgBHAEQAQQA+ADsAOAA1ADIALwAsACcA
JAAhAB4AHAAaABgAFgAUABIAEAAOAAwADAAMAAwACQAIAAcABgAEAAQABAAEAAYABgAG
AAYAAwACAAEAAAADAAQABQAGAAQABAAEAAQAAgACAAIAAgAFAAYABwAIAAcABgAFAAQA
BwAIAAkACgAKAAoACgAKAAoACgAKAAoACwAMAA0ADgAOAA4ADgAOABAAEAAQABAAEAAQ
ABAAEAAOAA4ADgAOAA8AEAARABIADwAOAA0ADAAPABAAEQASABEAEAAPAA4ADgAOAA4A
DgAQABAAEAAQAA8ADgANAAwADgAOAA4ADgAMAAwADAAMAAsACgAJAAgACQAKAAsADAAL
AAoACQAIAAoACgAKAAoACAAIAAgACAAGAAYABgAGAAgACAAIAAgABgAGAAYABgAGAAYA
BgAGAAQABAAEAAQABAAEAAQABAAFAAYABwAIAAcABgAFAAQABAAEAAQABAAEAAQABAAE
AAQABAAEAAQABgAGAAYABgAFAAQAAwACAAMABAAFAAYABgAGAAYABgAFAAQAAwACAAMA
BAAFAAYABQAEAAMAAgAEAAQABAAEAAQABAAEAAQABAAEAAQABAAGAAYABgAGAAUABAAD
AAIABAAEAAQABAAEAAQABAAEAAQABAAEAAQABAAEAAQABAACAAIAAgACAAQABAAEAAQA
AgACAAIAAgACAAIAAgACAAMABAAFAAYAAwACAAEAAAABAAIAAwAEAAQABAAEAAQAAgAC
AAIAAgAEAAYABgAIAAgABwAFAAMABQAHAAoADgANAA8AEQASABQAFAASABEAEgATABQA
FwAVABMADwAKAAcABgAFAAUABAADAAAA/v///////f/9//7///8AAAIAAgABAAAA/f8A
AP7//v/9/////////wAA///9//z/+f/6//v//P///////v/9//z//f/9//7///8CAAAA
AQACAAMABAAMABkAJwAwACwAGgAEAOr/0v+7/5z/cf9D/x//+/7a/rb+lf55/mn+XP5T
/lP+XP5k/mX+Zv5m/mn+c/5//ov+l/6j/q3+t/7A/sn+0v7d/un+9v4H/xr/Kv86/0z/
Xf9r/3//j/+g/63/uv/A/8b/z//W/93/4//r//P//P8FAA0AEQAWABgAGgAaABoAGwAe
ACAAJAAlACQAJQAkACYAJgAmACYAJwApACoAKwApACkAKQAoACsALAAuADEAMAAvAC4A
LAAtAC4ALwAwADEAMgAzADUANAA0ADQANAA2ADcAOQA8ADwAPQA8ADwAPgA/AEAAQgBE
AEUASABLAEsASwBLAEoATQBQAFQAVwBWAFcAWABZAFoAWwBdAF8AYgBkAGUAZwBoAGgA
ZwBmAGkAbABuAHEAcABwAHEAcABwAHEAcgBzAHUAdgB3AHcAdQB1AHQAcgBzAHUAdgB3
AHYAdQBzAHEAcgBxAG8AbwBtAG0AbQBsAGoAZwBkAGMAZABkAGQAZABhAF4AWgBTAFEA
TwBOAEwARgBFAEEAPwA7ADQALwAqACkAJgAlACQAHgAcABcAEwASAA8ADAAKAAwACgAK
AAkABwAGAAMA//8AAAEAAgADAAIAAgABAP///////wAAAQABAAEAAgAEAAMAAgD///3/
//8BAAQABgAHAAcABgAFAAcABwAHAAcABwAJAAsACwAKAAkABwAFAAgACgAMAA0ADAAM
AAsACgAMAAoACgAKAA0ADgAPABAADgANAAsACAALAAwADgAQAA0ADQAMAAsADAALAAwA
DQANAA0ADgAOAA0ADAALAAgACwALAAwADgANAAsACgAIAAcABwAHAAgACgAKAAsACwAL
AAoABwAFAAYABgAGAAYABQAFAAUABQAGAAYABAAEAAQABAAEAAYABQAEAAEA//8BAAIA
AwAEAAIAAQABAAAAAgABAAEAAgACAAIAAwACAAAAAAD///3///8AAAIAAwAAAAEAAAD+
//7/AAACAAIAAAAAAAAAAAD+//7//v/+////AAABAAIAAAAAAAAAAAAAAAAAAAAAAAIA
AgACAAIAAQAAAP///v///wAAAQACAAEAAAD///7/AAAAAAAAAAAAAAAAAAAAAP7//v/+
//7///8AAAEAAgAAAAAAAAAAAAAAAAAAAAAAAAAAAAAAAAD+//7//v/+////AAABAAIA
AQAAAP///v8AAAAAAAAAAAAAAAAAAAAA/v/+//7//v///wAAAQACAAEAAAD///7/AAAA
AAAAAAAAAAAAAAAAAP///v/9//z///8AAAEAAgAAAAAAAAACAAIABAAGAAcACQAJAAkA
CQAIAAoACwANAA8AEAAQABAADgANAA0ADQANAA8ADwAPAA8ADAALAAoACAAHAAYABQAF
AAQAAgABAP7//f/9//3//f/+/wEAAQABAP/////8//n/9//5//n/+v/8//3//f/7//n/
+f/5//n/+//8//z//v/+//z/+//6//n/+f/6////BAAFAAgADAAVACEAKgAmABgABADq
/8z/r/+K/1v/Lf8J/+n+yv6q/o3+ef5r/mD+W/5j/m7+dv55/n7+gv6H/o3+l/6f/qn+
s/6//sv+1P7d/ur+9f75/gL/D/8e/y7/QP9U/2P/c/+D/5H/nv+r/7b/vv/G/9H/2P/f
/+X/6//v//T/+/8DAAsAEAAWABgAGAAYABYAGAAZABwAHgAeACAAIAAiACIAIgAiACEA
IwAkACUAJwAnACcAJgAkACQAJQAnACoAKwAsACwALAAsACwALAArACwALQAvADEAMgAz
ADQANAAzADMANAA5ADsAOwA8AD0APQA9AD4APgA/AEIARQBIAEkASgBKAEgASgBNAE8A
UwBVAFcAWQBZAFkAWgBbAFwAXgBfAGEAZQBmAGYAZgBkAGYAZwBpAG0AbgBwAHAAbwBv
AG8AbwBvAHAAcQBxAHMAcwByAHAAbwBvAG4AbQBvAG8AbgBtAGwAawBpAGkAZwBnAGcA
ZgBoAGUAYgBhAF0AXABbAFoAWwBaAFgAUwBQAE0ASwBIAEIAQQA9ADsAOQA0ADEALgAp
ACQAIQAeABwAHAAZABcAFAARAA4ADAAKAAgACAAHAAgACAAGAAMA//////////8BAAIA
AgABAAAA/////////v/9//3//v///wAA//////3//f/+//7/AAABAAEAAQABAAEAAQAB
AAEAAwAFAAUABwAHAAYABQADAAQABQAFAAcACAAIAAgACAAGAAYABgAHAAgACQAKAA0A
DQAMAAoACQAIAAgACAAJAAsADAANAA0ACwALAAsACQAJAAoACgAMAAwADAAKAAgABwAH
AAgACwALAAwADAAIAAcABgAGAAgACAAJAAkADAAMAAoACQAHAAYABQAEAAYABwAIAAkA
CAAIAAYABgAEAAQABAAGAAgACAAGAAUAAgACAAIAAgAFAAUABgAGAAUAAwACAAIAAQAC
AAQABAAEAAQAAwABAAAAAAABAAEAAwAFAAUABAAEAAQAAgD+////AAABAAIABAAEAAQA
BAADAAIAAQAAAAEAAgADAAQAAwACAAEAAAACAAIAAgACAAQABAAEAAQAAwACAAEAAAAB
AAIAAwAEAAIAAgACAAIAAgACAAIAAgAEAAQABAAEAAMAAgABAAAAAQACAAMABAADAAIA
AQAAAAIAAgACAAIABAAEAAQABAADAAIAAQAAAAIAAgACAAIAAAAAAAAAAAACAAIAAgAC
AAIAAgACAAIAAAAAAAAAAAABAAIAAwAEAAMAAgABAAAAAgACAAIAAgADAAQABQAGAAUA
BgAFAAYACgALAAsACwANAA0ADgAQABAAEQASABIAFAAUABIAEQAPAA8ADwARABEAEQAP
AAwACwAKAAkACQAJAAkABwAGAAUABQADAAMAAgABAAAAAAAFAAUABQADAAEA/v/9//v/
/f/9//3//v//////AAD///7//f/8//3/AAAAAAAAAAD+//3//f/9//z//P///wQABwAM
ABQAHwApACwAJAASAPz/5v/Q/7f/kv9l/zn/Ff/1/tL+tP6X/oH+c/5k/ln+Xf5i/mj+
b/5y/nT+e/6F/o3+k/6d/qn+s/6//sr+1f7i/uv+8/7+/g//Hv8w/0L/Vv9p/3n/i/+Z
/6T/rf+2/7z/xP/P/9r/4//r//H/9//6/wEACQARABYAGgAcABwAHAAaABwAHQAgACIA
IgAkACQAJgAmACYAJgAmACcAJwAnACgAKQAqACoAKQAoACgAKQAqACsALAAsAC4ALgAu
AC4ALgAuAC4ALwAzADQANQA2ADYANQA1ADYAOQA7ADsAPAA/AD8APwBAAEAAQQBEAEcA
SgBLAEwATABKAEwATwBRAFUAVwBZAFsAWwBbAFwAXQBeAGAAYQBjAGUAZgBmAGYAaABq
AGsAbQBtAG4AcABwAHEAcQBxAHEAcQByAHMAcwB1AHUAdAByAHAAcQBxAHEAcwBzAHIA
cQBwAG8AbQBtAGsAawBrAGoAawBpAGcAZwBkAGIAYABeAF0AXABaAFUAVABRAE8ATABH
AEUAQAA9ADwANgAyAC4AKAAkACIAIAAdABwAGAAVABQAEQAOAAwACgAIAAgABwAIAAgA
BgADAAEAAQABAAEAAQACAAIAAQACAAEAAQABAP////8AAAIABAAEAAIAAQD/////AAAA
AAQABQAFAAUABwAHAAcABwAGAAcACAAHAAgACQAJAAkABwAIAAkACQALAAwADAAMAA4A
DAAMAAwADAAMAAwADAAPAA8ADgAMAAoACgALAAwADgAPAA8ADwAPAA0ADQANAAsACwAM
AAwADQAOAA8ADgANAAsACgAKAA0ADQAOAA4ADAALAAoACgAJAAgACAAHAAkACgAJAAkA
BgAGAAYABgAHAAcABwAHAAgACAAGAAYABQAEAAMABAAFAAYABQAFAAQABAAEAAQAAwAD
AAQABAAEAAMAAwAEAAIAAgADAAIAAwAEAAQAAwAAAAAAAQABAAEAAwADAAIABgAGAAIA
AAAAAAAAAAAAAAEAAgADAAQAAwACAAEAAAACAAIAAgACAAIAAgACAAIAAAAAAAAAAAAC
AAIAAgACAAAAAAAAAAAAAgACAAIAAgACAAIAAgACAAAAAAAAAAAAAQACAAMABAADAAIA
AQAAAAAAAAAAAAAAAAAAAAAAAAAAAAAAAAAAAAIAAgACAAIAAQAAAP///v///wAAAQAC
AAAAAAAAAAAAAAAAAAAAAAACAAIAAgACAAAAAAAAAAAAAgACAAIAAgAAAAAAAAAAAP7/
/v/+//7///8AAAEAAgAAAAAAAAAAAAIAAgACAAIAAgACAAIAAgAAAAAAAgACAAUACAAK
AAsACQAJAAkACgAMAA0ADwARABIAEgASABAADwAPAA8ADwARABEAEQAPAAwACwAKAAkA
CwALAAsACQAGAAQAAwAAAP3//f/9//3/AAADAAMAAwABAAEA/v/9//v//f/9//3//v/+
//3//f/7//v/+//7//3//v/+//7//P/6//n/+f/7//7/AAABAAQABQAIABAAGwAnACoA
IgASAPr/3v/C/6H/dv9F/x3/+f7Z/rr+mv6B/m/+Y/5Y/lf+Y/5w/nT+ef56/nz+gf6J
/o/+mf6l/q/+vf7L/tT+3f7o/vH+9/4C/xH/JP84/0r/XP9r/3n/if+V/6L/r/+8/8T/
zP/V/9z/4//p/+3/8//6/wEACwATABgAGgAcABwAHAAaABwAHQAgACQAJAAmACYAJAAk
ACQAJAAnACkAKgArACkAKQApACgAKAAoACkAKwAuAC8AMAAwAC4ALgAuAC4ALwAwADEA
MwA0ADQANAA0ADUANQA2ADgAPQA/AD8AQAA/AD8APwBAAEIAQwBGAEkASgBLAEwATABM
AE4AUQBTAFUAVwBZAFsAWQBZAFoAWwBgAGIAYwBlAGcAaABoAGgAaABqAGsAbQBxAHIA
dAB0AHIAcQBwAG8AcwB0AHUAdQBzAHMAcgBwAHAAcQBxAHEAcQBxAHAAbwBuAG0AawBr
AGsAawBrAGoAagBnAGQAYwBhAGAAXwBeAF0AXABaAFUAUgBPAE0ASgBIAEcAQwBBADwA
NgAyAC4AKgAmACQAIgAhACAAHAAZABQAEQAOAAwADgAMAAwACwAKAAoACAAFAAMAAwAD
AAMAAwAEAAQAAwAAAP///////wEAAQACAAQABAAEAAIAAQABAAEAAgACAAQABQAFAAUA
AwADAAMAAwADAAUABwAHAAkACQAIAAcABQAGAAcABwAJAAoACgAKAAgABgAGAAYACAAK
AAwADgANAA0ADAAKAAoACgALAAwADAANAA0ADQANAAsACwALAA0ADQAOAA4ADgAOAA4A
DAAKAAkACQAKAA0ADQAOAA4ACgAJAAgACAAIAAgACQAJAAoACgAIAAcABgAGAAYABgAJ
AAkACQAJAAcABgADAAIAAwAEAAUACAAGAAYABAADAAIAAgACAAIABQAFAAYABgADAAEA
AAAAAAEAAgAEAAQAAgACAAEA///+//7//////wEAAwADAAIAAAD+//7//v8AAAAAAAAA
AAAAAAAAAAAA/v/+//7//v///wAAAQACAAEAAAD///7/AAAAAAAAAAAAAAAAAAAAAP7/
/v/+//7///8AAAEAAgABAAAA///+/wAAAAAAAAAAAAAAAAAAAAD+//7//v/+////AAAB
AAIAAQAAAP///v///wAAAQACAAAAAAAAAAAAAAAAAAAAAAACAAIAAgACAAEAAAD///7/
AAAAAAAAAAACAAIAAgACAAAAAAAAAAAAAgACAAIAAgABAAAA///+/wAAAAAAAAAAAAAA
AAAAAAD+//7//v/+////AAABAAIAAQAAAP///v///wAAAQACAAAAAAAAAAAA/v/+//7/
/v///wAAAQACAAEAAAD///7/AQACAAUACAAJAAkACQAJAAcACAAKAAsADwARABIAEgAQ
AA4ADQANAA8ADwARABEAEQAPAAwACwAKAAkACQAJAAsACQAIAAYAAgD+//z/+//8//3/
//8DAAMAAwABAAEA/v/9//v//f/9//3//v/+//v/+//5//n/+f/5//v//P/8//z//P/6
//n/+f/5//r/AAADAAQABQAIAA4AGwAnACwAJgAYAAIA5v/K/6n/gP9T/yv/C//r/s7+
rv6R/n3+b/5k/mP+b/54/n7+g/6K/oz+kf6Z/qP+rf63/sP+0f7b/uT+6f7w/vf++/4E
/xX/KP84/0z/XP9p/3f/h/+V/6L/rf+4/8L/yv/T/9r/4f/n/+v/8f/2////CQAPABQA
GAAaABoAGgAaABwAHQAgACAAIAAiACIAIgAiACIAIgAlACcAKAApACkAKQApACgAJwAm
ACYAJwApACsALQAuAC0ALAArACoALAAuADAAMwAyADIAMgAyADMAMwA0ADYAOQA7ADsA
PAA7ADsAOwA8AD8AQQBFAEkASABJAEoASgBIAEoATQBPAFEAUwBVAFcAVwBXAFgAWQBe
AGAAYQBjAGMAZABkAGQAZABmAGcAaQBrAGwAbgBuAGsAawBrAGsAbwBwAHEAcQBxAHEA
cABuAG4AbwBvAG8AcQBxAHAAbwBtAGsAaABnAGkAaQBpAGgAagBnAGQAYwBfAF4AXQBc
AF0AXABaAFUAUgBPAE0ASgBHAEcARABDAD4AOAA0ADAALAAoACYAJAAhACAAHAAZABYA
EwAQAA4ADgAMAAwACwAKAAoACAAFAAEAAQABAAEAAwAEAAQAAwAAAP///////wEAAQAC
AAQAAgACAAAA////////AAAAAAQABQAFAAUAAwADAAMAAwAFAAcACQAJAAcABwAGAAUA
BQAGAAcABwAJAAoACgAKAAoACAAIAAgACQAKAAsADAANAA0ADAAKAAwADAANAA4ADgAP
AA8ADwANAAsACwALAA0ADQAOAA4ADgAOAA4ADAAKAAkACQAKAAwADQAPABAADQALAAkA
CAAJAAoADAANAA0ADAAJAAcACAAIAAgACAAJAAkACQAJAAYABgAEAAQABgAGAAYACAAG
AAYABAADAAIAAgACAAIABQAFAAYABgADAAEAAAAAAAMABAAGAAYABAAEAAMAAQAAAAAA
AQABAAMABQAFAAQAAgAAAAAAAAABAAIAAwAEAAIAAgACAAIAAAAAAAAAAAACAAIAAgAC
AAAAAAAAAAAAAgACAAIAAgAAAAAAAAAAAAAAAAAAAAAAAgACAAIAAgABAAAA///+////
AAABAAIAAAAAAAAAAAAAAAAAAAAAAAIAAgACAAIAAQAAAP///v///wAAAQACAAAAAAAA
AAAA/v/+//7//v///wAAAQACAAEAAAD///7///8AAAEAAgAAAAAAAAAAAP7//v/+//7/
//8AAAEAAgABAAAA///+/wAAAAAAAAAAAAAAAAAAAAD+//7//v/+////AAABAAIAAAAC
AAIABAAIAAkACQAJAAkACQAKAAwADAANAA4ADgAPABAADwAPAA4ADQAMAA0ADwAPAA0A
CgALAAoACQAJAAcABwAFAAQAAwADAAEAAQAAAP///v/+/wMAAwADAAEAAQD+//3/+//7
//v/+//8//7//f/9//v/+f/5//n/+//8//z//P/8//v/+//8//3/+P/4//v/AAADAAgA
EAAdACkAKgAgABAA+v/i/8r/rf+E/1H/Jf/9/tv+uv6a/n/+bf5h/lb+T/5V/l7+Yv5n
/mr+bv5z/n/+h/6P/pn+o/6v/rv+xv7P/tz+5/7v/vr+Cf8a/yr/PP9O/2H/df+H/5X/
ov+t/7b/vv/E/83/2P/h/+n/7//1//j///8HAA0AFAAaABwAHAAcABwAHgAfACIAIgAi
ACQAJAAmACYAJgAmACYAJwAnACcAKAApACoAKgAoACgAKQArACoAKwAsACwALQAuAC8A
MAAvADAAMQAzADYANgA2ADYANQA1ADYAOAA5ADsAOwA8AEAAQQBCAEQARQBFAEcASQBM
AE0ATgBOAEwATgBRAFMAVQBXAFkAWwBcAF0AXwBhAGMAZABkAGUAaABqAGsAbABsAG4A
bwBxAHIAcgBzAHIAcgBzAHQAdQB2AHYAdgB1AHgAeQB5AHgAdwB3AHYAdQB1AHUAdABz
AHMAcwByAHMAcABvAG4AbABtAGsAaQBpAGUAZABjAGIAXwBeAFwAVwBVAFMAUgBQAEkA
RwBCAD8APQA4ADUAMgAsACgAJgAkACEAIAAcABkAGAAVABIAEAAPAAwACwAJAAkACgAJ
AAcAAwADAAMAAwADAAQABAADAAQAAwADAAMAAgABAAEAAgADAAQAAwADAAEAAQACAAIA
BgAHAAcABwAHAAcABwAHAAYABwAIAAcACAAJAAkACQAJAAoACwALAAsADAAMAAwADQAM
AA0ADgAOAA4ADgAOABEAEQAQAA4ADAAMAA0ADgAOAA8ADwAPABEADwAPAA8ADgANAA0A
DAANAA4ADwAOAAwACwALAAwADQANAA4ADgAOAA0ADAAMAAsACgAKAAkACwAMAAsACwAI
AAgACAAIAAcABwAHAAcACAAIAAYABgAEAAQABAAGAAgACAAGAAUABAAEAAQABAAFAAUA
BgAGAAcABQAEAAQABAAEAAUABAAGAAYABQADAAIAAgADAAMAAwAFAAUABAAGAAYABgAC
AAIAAgACAAIABAAEAAQABAACAAIAAgACAAIAAgACAAIABAAEAAQABAADAAIAAQAAAAEA
AgADAAQAAwACAAEAAAACAAIAAgACAAQABAAEAAQAAwACAAEAAAABAAIAAwAEAAMAAgAB
AAAAAgACAAIAAgACAAIAAgACAAEAAAD///7/AQACAAMABAADAAIAAQAAAAAAAAAAAAAA
AgACAAIAAgAAAAAAAAAAAAIAAgACAAIAAAAAAAAAAAACAAIAAgACAAIAAgACAAIAAQAA
AP///v///wAAAQACAAAAAAAAAAAAAgACAAIAAgACAAIAAgACAAAAAAAAAAAAAwAEAAcA
CgAKAAkACAAHAAkACgAMAA0AEQATABQAFAASABAADwAPABEAEQATABMAEQAPAAwACwAM
AAsACwALAAkABwAGAAQAAQD+//3//f/+////AQAFAAIAAQD+//3//f/9//z////9//3/
/v/+//v/+//5//n//P/9/wAAAgD///7//f/6//v/+//7//z/AAADAAQAAwAIAA4AGwAp
ADAAKgAaAAIA5P/E/6X/fv9R/yn/Cf/p/sr+qP6L/nf+af5g/mH+b/56/oD+g/6G/oj+
jf6T/p3+p/6z/sH+zf7X/uD+5/7w/vX+/f4I/xf/KP86/0r/Wv9n/3X/hf+V/6T/sf++
/8b/zv/V/9r/4f/l/+v/8//6/wMADQATABYAGQAaABkAGAAZABwAHgAiACQAJAAmACYA
JAAkACQAJAAnACkAKgArACkAKQApACgAKgAqACsALQAsAC0ALgAuAC4ALgAuAC4AMQAy
ADMANQA0ADQANAA0ADcANwA4ADoAOwA9AD0APgA/AD8APwBAAEQARQBIAEsASwBLAEsA
SgBLAE4AUgBVAFUAVwBZAFsAWQBZAFoAWwBfAGIAZABnAGcAaABoAGgAagBsAG0AbwBv
AHAAcgByAHEAcQBxAHEAdQB2AHcAdwB1AHUAdAByAHIAcwBzAHMAcQBxAHAAbwBuAG0A
awBrAG0AbQBtAGwAagBnAGQAYwBiAGIAYgBiAF8AXgBcAFcAVgBTAFEATgBMAEsARwBF
AEEAOgA1ADAALQAqACkAKAAlACQAIAAdABgAFQASABAAEgAQABAADwANAAwACQAFAAQA
BQAGAAcABQAGAAYABQACAAEAAQABAAIAAwAFAAgABQAEAAEA//8CAAMABQAGAAcABwAG
AAUABQAFAAUABQAHAAkACwALAAoACQAHAAUABwAIAAkACQALAAwADAAMAAwACgAKAAoA
DQAOAA8AEAAPAA8ADgAMAA4ADgAPABAAEAARABEAEQAQAA0ADAALAAwADQAPABAADwAO
AA0ACgALAAsADAAOAA8ADwAQABAADAALAAoACgAMAAwADQANAA0ADAAJAAcABwAIAAkA
CgALAAsACwALAAgACAAGAAYACAAIAAgACgAIAAgABgAFAAUABgAHAAgABwAHAAgACAAH
AAUABAAEAAcACAAKAAoABwAGAAQAAQADAAQABgAHAAUABwAHAAYAAgACAAQABAAGAAYA
BgAGAAQABAAEAAQABAAEAAQABAAEAAQABAAEAAIAAgACAAIAAwAEAAUABgAFAAQAAwAC
AAIAAgACAAIABAAEAAQABAACAAIAAgACAAQABAAEAAQAAwACAAEAAAABAAIAAwAEAAQA
BAAEAAQAAwACAAEAAAADAAQABQAGAAUABAADAAIAAgACAAIAAgACAAIAAgACAAAAAAAA
AAAAAQACAAMABAACAAIAAgACAAQABAAEAAQABAAEAAQABAACAAIAAgACAAQABAAEAAQA
BAAEAAQABAAGAAYACAAKAA0ADQANAA0ACwAMAA4ADwATABUAFgAWABQAEgARABEAEQAR
ABMAEwAVABMAEAAPAA4ADQANAA0ADwANAAwACgAIAAQAAgABAAEAAQACAAUABwAHAAUA
BQAAAP///f///wEAAQACAAIAAAD///z/+//8//3/AAACAAAAAAAAAP7//f/9//3//v8A
AAMABAAHAAgADAAVACMALAAqACAAEAD2/9z/wf+g/3P/Rf8h///+3v6+/p/+hf5z/mT+
V/5b/mb+bv5z/nj+ev59/oP+if6T/p3+q/63/sP+yv7T/tz+5f7r/vb+Bf8Y/yj/PP9Q
/1//bf99/4//nP+p/7b/wP/I/9H/2v/h/+f/6//x//b//f8HAA8AGAAcAB4AHgAeABwA
HgAfACIAJAAkACYAJgAkACQAJAAkACcAKQAqACsAKwArACsAKgAoACgAKQArAC4ALwAw
ADAALgAuAC4ALgAxADIAMwA1ADYANgA2ADYANQA1ADYAOAA9AD8APwBAAD8APwA/AEAA
RABFAEgASwBMAE0ATgBOAE4AUABTAFUAVwBZAFsAXQBdAF0AXgBfAGIAZABlAGcAawBs
AGwAbABqAGwAbQBvAHMAdAB2AHYAdQB1AHUAdQB5AHoAewB7AHsAewB6AHgAeAB5AHkA
eQB7AHsAegB5AHgAdwB1AHUAdQB1AHUAdAB2AHMAcABvAGsAagBpAGgAZwBmAGQAXwBa
AFcAVQBSAE4ATQBJAEcARAA+ADoANgAwACwAKgAoACUAJAAgAB0AGAAVABIAEAAQAA4A
DgANAAwADAAKAAcABQAFAAUABQAHAAgACAAHAAQAAwADAAMABQAFAAYACAAIAAgABgAF
AAUABQAGAAYACgALAAsACwAJAAkACQAJAAkACwANAA0ADQANAAwACwALAAwADQANABEA
EgASABIAEAAOAA4ADgARABIAEwAUABMAEwASABAAEAAQABEAEgAUABUAFQAVABQAEQAQ
AA8AEQARABIAEgASABIAEgAQAA4ADQANAA4AEQARABIAEgAOAA0ADAAMAA0ADgAQABEA
EAAQAA4ADQAKAAoACgAKAA0ADQANAA0ACgAKAAgACAAKAAoACgAMAAwADAAKAAkABgAG
AAYABgAIAAkACwAMAAoABwAFAAQABwAIAAoACgAKAAoACQAHAAYABgAHAAcACQALAAsA
CgAIAAYABgAGAAgACAAIAAgACAAIAAgACAAGAAYABgAGAAgACAAIAAgABgAGAAYABgAG
AAYABgAGAAgACAAIAAgABwAGAAUABAAFAAYABwAIAAcABgAFAAQABgAGAAYABgAIAAgA
CAAIAA==
         </WaveFormData>
      </LeadData>
      <LeadData>
         <LeadByteCountTotal>10000</LeadByteCountTotal>
         <LeadTimeOffset>0</LeadTimeOffset>
         <LeadSampleCountTotal>5000</LeadSampleCountTotal>
         <LeadAmplitudeUnitsPerBit>4.88</LeadAmplitudeUnitsPerBit>
         <LeadAmplitudeUnits>��V</LeadAmplitudeUnits>
         <LeadHighLimit>2147483647</LeadHighLimit>
         <LeadLowLimit>268435456</LeadLowLimit>
         <LeadID>V4</LeadID>
         <LeadOffsetFirstSample>0</LeadOffsetFirstSample>
         <FirstSampleBaseline>0</FirstSampleBaseline>
         <LeadSampleSize>2</LeadSampleSize>
         <LeadOff>FALSE</LeadOff>
         <BaselineSway>FALSE</BaselineSway>
         <ExcessiveACNoise>FALSE</ExcessiveACNoise>
         <MuscleNoise>FALSE</MuscleNoise>
         <LeadDataCRC32>1574554919</LeadDataCRC32>
         <WaveFormData>
8v/y//L/8v/1//j/+//+////AAABAAIAAgACAAIAAgAEAAQABAAEAAQABAAEAAQABgAG
AAYABgAGAAYABgAGAAYABgAGAAYABgAGAAYABgAIAAgACAAIAAYABgAGAAYABwAIAAkA
CgAKAAoACgAKAAwADAAMAAwADgAOAA4ADgAQABAAEAAQABIAEgASABIAEwAUABUAFgAW
ABYAFgAWABYAFgAWABYAFwAYABkAGgAaABoAGgAaABoAGgAaABoAGAAYABgAGAAWABYA
FgAWABUAFAATABIAEAAQABAAEAAOAA4ADgAOAAwADAAMAAwADAAMAAwADAAOAA4ADgAO
AA8AEAARABIAFAAUABQAFAAWABgAGgAcAB4AHgAeAB4AHAAcABwAHAAaABoAGgAaABcA
FgAVABQAEQAQAA8ADgANAAwACwAKAAgACAAIAAgABwAGAAUABAACAAIAAgACAAIAAgAC
AAIAAQAAAP///v8AAAAAAAAAAAAAAAAAAAAA/v/+//7//v/+//7//v/+/wAAAAAAAAAA
AgACAAIAAgAEAAQABAAEAAQABAAEAAQABAAEAAQABAAFAAYABwAIAAgACAAIAAgACAAI
AAgACAAIAAgACAAIAAgACAAIAAgACAAIAAgACAAKAAoACgAKAAoACgAKAAoACAAIAAgA
CAAIAAgACAAIAAgACAAIAAgACAAIAAgACAAGAAYABgAGAAYABgAGAAYABgAGAAYABgAF
AAQAAwACAAIAAgACAAIABAAEAAQABAACAAIAAgACAAIAAgACAAIABAAEAAQABAACAAIA
AgACAAIAAgACAAIAAgACAAIAAgACAAIAAgACAAAAAAAAAAAA/v/+//7//v8AAAAAAAAA
AAIAAgACAAIAAgACAAIAAgAAAAAAAAAAAP7//v/+//7///8AAAEAAgAAAAAAAAAAAAIA
AgACAAIAAQAAAP///v8AAAAAAAAAAAIAAgACAAIAAgACAAIAAgACAAIAAgACAAAAAAAA
AAAAAAAAAAAAAAACAAIAAgACAAQABAAEAAQAAgACAAIAAgAAAAAAAAAAAAAAAAAAAAAA
AAAAAAAAAAACAAIAAgACAAIAAgACAAIAAAAAAAAAAAAAAAAAAAAAAAEAAgADAAQAAwAC
AAEAAQABAAMAAwADAAQABAAEAAQABgAHAAgACwALAAsADAAMAA0ADQAPAA8ADQANAA4A
EAANAAwACwAIAAUABQAFAAUAAwABAP7//v/+//3//P/9//7//v/+//7/AAD///7//v8A
AP///v/8//7//v/+//7//f/8//v/+v/7//v/+//7//3//f/9//3//f/9//3//f//////
AQACAAIAAwAIAA8AGAAhACQAJAAkACMAIgAfABsADwABAPr/9P/o/9z/zv/A/7H/pv+a
/5H/jP+G/3//dv9u/2z/c/92/3n/e/99/3f/cP9q/2f/Y/9e/1f/V/9f/2f/bv94/4f/
kv+c/6f/sv+8/8f/zf/P/9D/1f/X/9z/3v/h/+b/6//z//j//P8AAAMABAAEAAQABgAH
AAcABwAKAAoACgAKAAgACQAKAAoACgAKAAsACwALAAsACwALAA0ADQANAA4ADAAMAAwA
DQANAA0ADQANAA0ADQANAA4ADgAPAA8ADwAOAA4ADgAOABEAEQARABIAEwATABMAFAAV
ABYAFgAWABYAFwAYABgAGAAaABsAGwAcABwAHAAeAB8AIAAgACAAIgAjACMAJAAjACMA
IwAjACMAJAAkACQAJAAkACQAJAAjACMAIwAjACIAIgAiACAAIgAiACEAIAAiACIAIQAg
AB0AHQAeAB4AHQAdAB0AHQAgACAAIQAhACAAIAAhACIAJQAmACcAKAAnACgAKAApACsA
KwArACsAKQApACkAKQApACcAJgAlACIAIQAfAB4AGgAYABYAFgATABEADwAPAA4ADQAL
AAoABwAGAAUABAAEAAQAAwACAAIAAQABAAEAAQAAAAAAAAACAAIAAQABAP//AAAAAP//
AQABAAEAAQACAAIAAgACAAMAAwADAAMABAAFAAUABQAFAAUABgAGAAkACQAJAAkABwAJ
AAkACQAJAAkACQAJAAkACgAKAAoACgAKAAoACgALAAsACwALAAkACQAKAAoACgAKAAkA
CQAJAAkACQAJAAkACQAJAAkACQAIAAgACAAGAAYABwAHAAgACAAIAAgABwAGAAYABwAH
AAgACAAHAAUABQAEAAQABAAEAAQABAAFAAUABQAFAAMAAwADAAMAAwADAAIAAgACAAIA
AgABAAEAAQABAAEAAwADAAIAAgABAAEAAQABAAIAAgACAAIAAgACAAIAAgAAAAAAAAAA
AAAAAAAAAAAAAAAAAAAAAAAAAAAAAAAAAAAAAAAAAAAAAAAAAAAAAAD+//7//v/+//7/
/v/+//7//v/+//7//v8AAAAAAAAAAP7//v/+//7/AAAAAAAAAAAAAAAAAAAAAP7//v/+
//7//v/+//7//v8AAAAAAAAAAAAAAAAAAAAA/v/+//7//v/+//7//v/+//7//v/+//7/
/v/+//7//v8AAAAAAAAAAP7//v/+//7/AAAAAAAAAAAAAAAAAAAAAP7//v/+//7//v/+
//7//v/+//7//v/+//7//v/+//7/AAAAAAAAAAAAAAEAAQADAAMAAwAFAAYABwAIAAkA
CQAJAAsACwALAAwADAANAA0ADwAPAA8ADwAOABAAEAAQABIAEAAPAA8ADQANAA0ACwAK
AAoABwAFAAMAAwACAAIAAgACAAIAAQD+//7//v/9//z/+v/6//r/+v/6//r/+v/6//r/
+f/5//n/+f/5//n/+//7//v/+//5//n/+f/5//3/AAAAAAEABAAJABIAGwAeAB4AHAAZ
ABQADwAHAPv/7//q/+T/2v/Q/8b/vP+1/7D/rP+r/6z/rP+p/6T/nv+e/6H/ov+l/6f/
pf+f/5j/jv+J/4f/gP91/3H/df97/4D/iP+R/5j/oP+r/7b/vv/H/83/z//S/9X/1//a
/9z/3//i/+X/6//w//T/+P/7//z//P/8//7/////////AAAAAAAAAAAAAAEAAgACAAIA
AgADAAMAAwADAAMAAwADAAMAAwAEAAYABgAGAAcABQAFAAUABQAFAAUABQAGAAYABwAH
AAcACAAIAAgACAAJAAkACQAKAAsACwALAAwADQAOAA4ADgAOAA8AEAAQABAAEgATABMA
FAAUABQAFgAVABYAFgAWABYAFwAXABgAGwAbABsAGwAZABoAGgAaABgAGAAYABgAFwAX
ABcAFwAWABYAFgAUABQAFAATABIAEAAQAA8ADgANAA0ADgAOAA0ADQANAA0ADgAOAA8A
DwAQABAAEQASABEAEgATABQAFwAYABgAGQAbABsAGwAbAB0AHQAdAB0AHQAbABoAGQAY
ABcAFQAUABMAEgARABIADwANAAsACwAIAAcABQAEAAUABAADAAIAAgACAAEAAAAAAP//
/////////v/+//7//v/+//3//f/9//7//v/9//3//f/9//3//P/8//z//P/9//3//f/9
//7//////////////wAAAAABAAEAAQABAAEAAwADAAMAAQABAAEAAQADAAQABAAEAAQA
BAAEAAQAAwADAAMAAwAFAAUABgAGAAYABgAFAAUABQAFAAUABQAFAAUABQAFAAUABAAE
AAQABgAGAAcABwAEAAQABAAEAAMAAgACAAMABQAGAAYABQADAAMAAgACAAIAAgACAAIA
AQABAAEAAQABAAEAAQABAAMAAwACAAIAAAAAAAAA//8BAAEAAQABAAEAAQAAAAAAAQAB
AAEAAQD+//7//v/+//7//v/+//7/AAAAAAAAAAAAAAAAAAD+/wAAAAAAAAAAAgACAAIA
AgAAAAAAAAAAAP7//v/+//7//v/+//7//v8AAAAAAAAAAAAAAAAAAAAAAAAAAAAAAAAA
AAAAAAAAAP7//v/+//7//v/+//7//v8AAAAAAAAAAAAAAAAAAAAAAAAAAAAAAAAAAAAA
AAAAAP7//v/+//7//v/+//7//v8AAAAAAAAAAP7//v/+//7/AAAAAAAAAAAAAAAAAAAA
AP7//v/+//7//v/+//7//v8AAAAAAAAAAP7//v/+//7///8AAAEAAgACAAIAAgADAAEA
AwADAAMABQAGAAcACAALAAsACwANAA0ADQAOAA4ADwAPABEAEQATABMAFAAWABMAEgAR
AA4ADQANAA0ADQAPAA0ACgAKAAkABwAFAAUABAAEAAQABAAEAAMAAgACAAEA///9//r/
+//8//3//v/+//7//v/+//v/+//7//v/+//7//v/+//9//3//f/9//v/+//9/wIAAgAD
AAoAEQAcACMAJAAiACIAIwAgAB0AFwANAAEA/P/2/+z/4P/S/8T/uf+s/6L/m/+W/5L/
jf+C/3j/ev9//4D/g/+D/3//e/90/27/a/9p/2D/Wf9d/2X/bf92/4D/i/+W/6D/rf+4
/8D/xf/L/83/0P/T/9n/3P/g/+P/6P/r//H/+v/+//7///8AAAAAAAACAAMAAwADAAQA
BAAEAAQABgAHAAgACAAIAAgACQAJAAcABwAHAAcABwAHAAcACAAIAAgACAAJAAcABwAH
AAcACQAJAAkACgAMAA0ADQANAA4ADgAOAA4ADQANAA0ADgAPAA8ADwAQABMAFAAUABQA
FAAVABYAFgAUABYAFwAXABkAGgAbAB4AHQAeAB4AHgAgACEAIQAiACIAIQAgAB8AIAAi
ACMAJAAkACQAJAAkACMAIwAjACMAIgAiACIAIAAgACAAHwAeAB4AHgAdABwAHAAdAB8A
IAAdAB0AHQAdACAAIAAhACEAJAAkACUAJgAnACgAKQAqACsALAAsAC0ALwAvAC8ALwAt
AC0ALQAtACsAKQAoACcAJAAjACEAIAAdABoAFwAWABMAEQAPAA8ADgANAAsACgAJAAgA
BwAGAAYABgAFAAQABAADAAMAAwADAAIAAgACAAIAAgABAAEAAQACAAIAAQABAAEAAQAB
AAQABAAEAAQABwAHAAcABwAGAAcABwAHAAcABwAIAAgACQAJAAkACQAJAAsACwALAAsA
CwALAAsACwAMAAwADAAMAAwADAAMAA0ADQANAA0ADwAPABAAEAAOAA4ADQANAA0ADQAN
AA0ADQANAA0ADQANAAwADAAMAAwADAANAA0ACgAKAAoACgAJAAgACAAJAAkACgAKAAkA
CQAJAAgACAAIAAgACAAIAAcABwAHAAcABwAHAAcABwAHAAcABgAGAAYABgAGAAUABQAF
AAUABQAFAAUABAAEAAUABQAFAAUAAgACAAIAAgACAAIAAgACAAQABAAEAAQABAAEAAQA
BAACAAIAAgACAAIAAgACAAIAAgACAAIAAgAEAAQABAAEAAIAAgACAAIAAgACAAIAAgAC
AAIAAgACAAIAAgACAAIAAgACAAIAAgACAAIAAgACAAQABAAEAAQAAgACAAIAAgACAAIA
AgACAAIAAgACAAIAAgACAAIAAgAEAAQABAAEAAIAAgACAAIAAgACAAIAAgACAAIAAgAC
AAIAAgACAAIAAgACAAIAAgACAAIAAgACAAIAAgACAAIAAgACAAIAAgACAAIAAgACAAIA
AgACAAIAAgACAAIAAgACAAIAAgACAAIAAgACAAIAAgACAAIAAgADAAMABQAFAAcACQAK
AAsACgALAAsACwANAA0ADQAOAA4ADwAPABEAEwATABMAFAAUABQAFAAUABIAEQARABEA
EQARAA8ADAAMAAkABwAFAAUABAAEAAQABgAGAAUABAACAAIAAQAAAP7//v/+//7//v/+
//7//v/+//3//f/9/////////////v/9//z/+//9//3//////wIABAAHAAwAEwAcACEA
IgAgAB4AHQAYABMACQD7//H/7P/k/9r/0P/G/77/t/+y/67/rf+s/6r/pf+e/5j/mP+d
/5z/n/+h/53/l/+Q/4r/h/+D/3r/c/9x/3f/ff+G/5D/mf+g/6r/tf++/8j/zf/R/9P/
1v/Z/9v/3v/k/+f/6P/t//P/+P/8/wAAAQACAAIAAgACAAMAAwADAAYABgAGAAYABAAF
AAYABgAGAAYABwAHAAcABwAHAAcACQAJAAkACgAIAAgACAAJAAkACQAJAAkACwALAAsA
DAAKAAsACwALAAwADAAMAAwADwAPAA8AEAAPAA8ADwAQAA8AEAAQABAAEgATABQAFAAU
ABYAFwAXABYAFgAWABgAGQAaABoAGgAaABsAGwAcAB0AHQAdAB0AGwAcABwAHAAeAB4A
HgAeABsAGwAbABsAGgAaABoAGAAWABYAFQAUABQAFAATABIAEQARABIAEgATABMAEwAT
ABIAEgATABMAFAAUABUAFgAVABYAFwAYABsAHAAcAB0AHwAfAB8AHwAhACEAIQAhACEA
HwAeAB0AHAAbABkAGAAYABYAFAAUABMAEQAPAA8ADgANAAsACgAJAAgABwAGAAYABgAF
AAQABAADAAMAAwABAAAAAAAAAAAAAAD///////8AAAAA/////////////wAAAAAAAAAA
//////////8AAAEAAQABAAEAAQACAAIAAQABAAEAAQADAAUABQAFAAUABQAFAAUABQAG
AAYABgAGAAYABgAGAAUABQAFAAUABQAFAAYABgAIAAgABwAHAAcABwAHAAcABQAFAAUA
BQAHAAYABgAGAAYABgAHAAcABgAGAAYABgAFAAQABAAFAAMABAAEAAMABQAFAAQABAAC
AAIAAgACAAMAAwADAAMAAwADAAMAAwADAAMAAgACAAIAAgACAAEAAQABAAEAAQABAAEA
AAAAAAEAAQABAAEAAAAAAAAAAAAAAAAAAAAAAAAAAAAAAAAAAAAAAAAAAAD+//7//v/+
/wAAAAAAAAAA/v/+//7//v/+//7//v/+//7//v/+//7//v/+//7//v/+//7//v/+//7/
/v/+//7//v/+//7//v/+//7//v/+//7//v/+//7//v/+//7//v/8//z//P/8//7//v/+
//7//v/+//7//v/+//7//v/+//7//v/+//7//v/+//7//v/+//7//v/+//7//v/+//7/
/v/+//7//v/+//7//v/+//7//v/+//7//v/+//7//v/+//7//v/+//7//v/+//7//v/+
//7//v/+//7//v/+//z//P/8//z//P/8//z//P/+//7//v/+//7//v/+//7//v/+//7/
/v/+//7//v/+//z//P/9//3/////////AQAEAAUABgAHAAcABwAJAAkACQAKAAoACwAL
AA0ADQANAAsADAAOAA4ADgAOAAwACwALAAsACwALAAkABgAGAAMA///9//3//P/+//7/
/v/+//3//P/8//z/+//6//j/+P/4//j/+P/4//j/+P/4//f/9f/1//X/9f/3//f/9//3
//f/9//3//f/+f/9//7//v8BAAYACwAUABsAHAAcABoAFwAUAA0AAwD3/+//6v/k/9r/
0P/I/8D/u/+0/7L/s/+y/7L/r/+q/6j/qv+t/7L/s/+x/6//qf+g/5j/kf+L/4D/df9z
/3f/ff+E/4z/k/+a/6T/rf+4/8D/xf/J/83/0P/R/9X/2v/g/9//4v/n/+3/8P/0//b/
+P/6//v//P/8//3//f/9//7//v/+//7/AAABAAIAAgAAAAAAAQABAAMAAwADAAMAAQAB
AAEAAgAEAAQABAAFAAMAAwADAAMABQAFAAUABgAGAAcABwAHAAgACAAIAAgABwAHAAcA
CAAJAAkACQAKAAsADAAMAAwADgAPABAAEAAOABAAEQARABAAEAAQABIAFQAWABYAFgAW
ABcAFwAYABkAGQAZABkAGQAaABoAGgAYABgAGAAYABcAFwAXABcAFgAWABYAFAAUABQA
EwASABQAFAATABIADwAPABAAEAAOAA0ADAALAA0ADgAQABEAFAAUABUAFgAVABYAFwAY
ABkAGgAaABsAHwAfAB8AHwAhACEAIQAhACEAHwAeAB0AHAAbABkAGAAWABQAEgASABAA
DwAOAA8ADAALAAkACAAJAAgABwAGAAUABAACAAAAAgABAAEAAQD///7//v/+/wAAAAD/
//////8AAAAA//////////////7//v/+//7///////////8AAAEAAQABAAEAAQACAAIA
AwADAAMAAwADAAUABQAFAAUABQAFAAUABQAGAAYABgAHAAgACQAKAAsACwALAAsACQAJ
AAoACgAKAAoACQAJAAkACQAJAAkACQAJAAkACQAJAAgACAAIAAoACgALAAsACAAIAAgA
CAAJAAgACAAJAAcACAAIAAcACQAJAAgACAAIAAgACAAIAAcABwAHAAcABQAFAAUABQAF
AAUABAAEAAQABAAEAAMAAwADAAMAAwADAAMAAgACAAUABQAFAAUABAAEAAQABAADAAIA
AQAAAAIAAgACAAIAAAACAAIAAAACAAIAAgACAAQABAAEAAQAAgACAAIAAgAAAAAAAAAA
AAIAAgACAAIAAgACAAIAAgAAAAAAAAAAAAAAAAAAAAAAAAAAAAAAAAACAAIAAgACAAIA
AgACAAIAAAAAAAAAAAACAAIAAgACAAIAAgACAAIAAAAAAAAAAAACAAIAAgACAAIAAgAC
AAIAAAAAAAAAAAACAAIAAgACAAAAAAAAAAAAAgACAAIAAgACAAIAAgACAAAAAAAAAAAA
AAAAAAAAAAACAAIAAgACAAIAAgACAAIAAAAAAAAAAAACAAIAAgACAAIAAgACAAMABQAH
AAcABwAHAAgACQAKAA0ADQANAA8ADQANAA4ADgAPAA8AEQARABEAEQASABQAFAAUABQA
EgARABEAEQARABEADwAMAAwACwAJAAcABwAGAAYABgAGAAYABQAEAAQAAgABAAAA/v/+
//7//v/+//7//v/+//7///////////////////////3//f/9//3//f///wEAAgAEAAcA
DAATABwAIwAkACQAJAAhAB4AGwARAAEA9f/u/+b/3P/Q/8b/uv+x/6j/nv+b/5j/lP+P
/4b/fv+A/4X/iP+J/43/i/+F/4D/eP91/3H/av9j/2X/a/9z/3z/hv+R/5r/pv+x/7z/
xP/L/8//0//W/9n/3f/g/+L/5f/q/+3/8//6//7/AgADAAQABAAEAAYABwAHAAcACAAI
AAgACAAIAAkACgAKAAoACgALAAsACwALAAsACwALAAsACwAMAAwADAAMAA0ACwALAAsA
CwANAA0ADQAOAA4ADwAPAA8AEAAQABAAEAARABEAEQASABMAEwATABQAFQAWABYAFgAU
ABUAFgAWABgAGgAbABsAHgAeAB4AIAAfACAAIAAgACAAIQAhACIAIwAjACMAIwAjACQA
JAAkACQAJAAkACQAIwAjACMAIwAkACQAJAAiACIAIgAhACAAHgAeAB0AHAAbABsAHAAc
AB0AHQAdAB0AHgAeAB8AHwAeAB4AHwAgACEAIgAjACQAIwAkACQAJQAnACcAJwAnACcA
JwAnACcAJwAlACQAIwAkACMAIQAgABwAGgAYABgAFQATABEAEQAQAA8ADQAMAAsACgAJ
AAgACAAIAAcABgAGAAUABQAFAAUABAAEAAQABAAEAAMAAwADAAQABAADAAMAAwADAAMA
BgAGAAYABgAFAAUABQAFAAYABwAHAAcABwAHAAgACAAJAAkACQAJAAkACwALAAsACwAL
AAsACwALAAwADAAMAAwADAAMAAwADQANAA0ADQANAA0ADgAOAA4ADgANAA0ADQANAA0A
DQANAA0ADQANAA0ADAAMAAwADAAMAA0ADQAMAAwADAAMAAsACgAKAAsACwAMAAwACwAN
AA0ADAAMAAoACgAKAAoACQAJAAkACQAJAAkACQAJAAkACQAIAAgACAAIAAgABwAHAAcA
BwAHAAcABwAGAAYABwAHAAcABwAGAAYABgAGAAYABgAGAAYABgAGAAYABgAGAAYABgAG
AAYABgAGAAYABgAGAAYABgAGAAYABgAGAAYABgAGAAYABgAGAAYABgAGAAYABgAGAAYA
BgAGAAYABAAEAAQABAAGAAYABgAGAAYABgAGAAYABgAGAAYABgAGAAYABgAGAAYABgAG
AAYABgAGAAYABgAEAAQABAAEAAQABAAEAAQABgAGAAYABgAEAAQABAAEAAQABAAEAAQA
BAAEAAQABAAEAAQABAAEAAQABAAEAAQABAAEAAQABAAGAAYABgAGAAQABAAEAAQABAAE
AAQABAAEAAQABAAEAAQABAAEAAQABAAEAAQABAAEAAQABAAEAAQABAAFAAUACQAJAAkA
CwAMAA0ADgAPAA0ADQAPAA8AEQASABIAEwARABMAEwATABUAFgAYABgAGAAYABYAFQAT
ABMAEwATABEADgAOAAsACwAJAAkACAAGAAYABgAGAAcABgAGAAYAAwACAAAAAAAAAAAA
AAAAAAIAAgACAAEAAQABAAEAAQD/////////////////////AQADAAQABgAHAAwAEwAc
ACUAJgAkACIAHwAaABMACQD9//P/8P/o/97/1P/I/8D/u/+2/7b/t/+2/7b/s/+u/6z/
rP+x/7L/tf+1/7X/rf+k/57/mf+T/4j/f/99/3//hf+M/5b/nf+k/67/uf/C/8z/1f/Z
/9v/3P/f/+H/5P/m/+n/7P/x//f//P8AAAIABQAGAAYABgAGAAcABwAHAAoACgAKAAoA
CAAJAAoACgAKAAoACwALAA0ADQANAA0ADQANAA0ADgAMAAwADAANAA8ADwAPAA8ADwAP
AA8AEAAQABEAEQARABIAEgASABIAEwATABMAFAAVABUAFQAWABUAFgAWABYAFgAXABgA
GAAYABoAGwAbABwAHAAcAB4AHwAgACAAIAAgACEAIQAiACMAIwAjACMAIQAiACIAIgAi
ACIAIgAiACEAIQAhACEAIAAgACAAHgAeAB4AHQAcABwAHAAbABoAFwAXABgAGAAXABcA
FwAXABgAGAAZABkAGgAaABsAHAAbABwAHQAeACEAIgAiACMAJQAlACUAJQAlACUAJQAl
ACcAJQAkACMAIwAjACIAIgAgAB4AHAAcABsAGQAXABcAFgAVABMAEgAPAA4ADQAMAA4A
DgANAAwADAALAAsACwAJAAgACAAIAAoACgAJAAkACQAKAAoACQAJAAkACQAJAAkACAAH
AAYACQAJAAkACQAKAAsACwALAAkACQAKAAoADQANAA0ADQANAA8ADwAPAA0ADQANAA0A
DwAQABAAEAAQABAAEAAQABEAEQARABEAEQARABIAEgASABIAEQARABEAEQARABEAEQAR
ABEAEQARABAAEAAQABAAEAARABEAEAAQABAAEAARABAAEAARAA8AEAAQAA8AEQARABAA
EAAOAA4ADgAOAA8ADwAPAA8ADQANAA0ADQAPAA8ADgAOAA4ADgAOAA0ADQANAA0ADQAN
AA0ADAAMAA0ADQANAA0ADAAMAAwADAAMAAwADAAMAAwADAAMAAwACgAMAAwADAAMAAwA
DAAMAAwADAAMAAwADAAMAAwADAAMAAwADAAMAA4ADgAOAA4ADAAMAAwADAAMAAwADAAM
AAwADAAMAAwADgAOAA4ADgAOAA4ADgAOAAwADAAMAAwACgAKAAoACgAMAAwADAAMAA4A
DgAOAA4ADgAOAA4ADgAQABAAEAAQAA4ADgAOAA4ADAAMAAwADAAOAA4ADgAOAA4ADgAO
AA4ADAAMAAwADAANAA4ADwAQABAAEAAQABAADgAOAA4ADgAOAA4ADgAOAA4ADgAOAA4A
EAAQABEAEQATABMAEwAVABQAFQAWABcAGQAZABsAGwAbABwAHAAdAB0AHwAfAB8AHwAg
ACIAIgAkACQAIgAhACEAIQAhACEAHwAcABwAGQAVABMAEwASABIAEgASABIAEwASABIA
EgARABAADgAOAA4ADgAOAA4ADAAMAAwACwANAA0ADQANAA0ADQANAA0ADQANAA0ADQAN
AA0ADgASABMAFgAbACQALQAyADQANAAzADAALQAlABkADQAIAAIA+P/u/+L/2P/N/8L/
uv+1/7L/rv+r/6T/nv+a/5v/nv+j/6f/p/+j/5r/kP+L/4f/gP93/3P/ef+B/4j/kv+d
/6j/sP+7/8b/0v/b/9//4//k/+n/6//u//D/8//2//v/AQAGAAoAEAATABQAFAAUABQA
FQAVABUAGAAYABgAGAAYABkAGgAaABwAHAAdAB0AGwAbABsAGwAbABsAGwAcABwAHAAc
AB0AHQAdAB0AHQAfAB8AHwAgAB4AHwAfAB8AIAAgACAAIAAiACMAJAAmACUAJQAlACYA
JwAoACgAKAAqACsALAAsACwALgAvAC8AMAAwADAAMgAzADQANAA0ADQANQA1ADYAOQA5
ADkAOQA5ADoAOgA6ADwAPAA8ADwAOwA7ADsAOwA6ADoAOgA4ADoAOgA5ADgAOAA4ADcA
NgA1ADUANgA2ADcANwA3ADcAOAA4ADkAOQA4ADgAOQA6ADsAPAA9AD4APwBAAEAAQQBB
AEEAQQBBAEEAQQBBAEEAQQA/AD4APQA6ADkANwA2ADQAMgAwADAALQArACkAKQAmACUA
IwAiACMAIgAhACAAHgAeAB0AHAAcABsAGwAbABsAGgAaABoAGgAaABkAGQAbABwAHAAb
ABsAGwAbABsAHAAcABwAHAAdAB0AHQAdAB4AHwAfAB8AHwAfACAAIAAhACEAIQAhACEA
IwAjACMAIwAjACMAIwAjACQAJAAkACQAJAAkACQAJQAlACUAJQAlACUAJgAmACYAJgAl
ACUAJQAlACUAJQAnACcAJwAnACcAJgAmACYAJgAmACcAJwAmACYAJgAmACcAJgAmACcA
JQAmACYAJQAlACUAJAAkACQAJAAkACQAJQAlACUAJQAjACMAIwAjACUAJQAkACQAJAAk
ACQAIwAjACMAIwAjACMAIwAiACIAIwAjACMAIwAkACQAJAAkACQAJAAkACQAJAAkACQA
JAAkACQAJAAkACQAJAAkACQAJAAkACQAJAAmACYAJgAmACYAJgAmACYAJAAkACQAJAAk
ACQAJAAkACYAJgAmACYAJAAkACQAJAAmACYAJgAmACYAJgAmACYAJgAmACYAJgAmACYA
JgAmAA==
         </WaveFormData>
      </LeadData>
      <LeadData>
         <LeadByteCountTotal>10000</LeadByteCountTotal>
         <LeadTimeOffset>0</LeadTimeOffset>
         <LeadSampleCountTotal>5000</LeadSampleCountTotal>
         <LeadAmplitudeUnitsPerBit>4.88</LeadAmplitudeUnitsPerBit>
         <LeadAmplitudeUnits>��V</LeadAmplitudeUnits>
         <LeadHighLimit>2147483647</LeadHighLimit>
         <LeadLowLimit>268435456</LeadLowLimit>
         <LeadID>V5</LeadID>
         <LeadOffsetFirstSample>0</LeadOffsetFirstSample>
         <FirstSampleBaseline>0</FirstSampleBaseline>
         <LeadSampleSize>2</LeadSampleSize>
         <LeadOff>FALSE</LeadOff>
         <BaselineSway>FALSE</BaselineSway>
         <ExcessiveACNoise>FALSE</ExcessiveACNoise>
         <MuscleNoise>FALSE</MuscleNoise>
         <LeadDataCRC32>3554148675</LeadDataCRC32>
         <WaveFormData>
AAAAAAAAAAABAAIAAwAEAAQABAAEAAQAAgACAAIAAgAEAAQABAAEAAQABAAEAAQABAAE
AAQABAAEAAQABAAEAAIAAgACAAIAAgACAAIAAgACAAIAAgACAAAAAAAAAAAAAgACAAIA
AgACAAIAAgACAAIAAgACAAIAAAAAAAAAAAAAAAAAAAAAAP7//v/+//7//v/+//7//v/9
//z/+//6//j/+P/4//j/+P/4//j/+P/3//b/9f/0//P/8v/x//D/7f/s/+v/6v/n/+b/
5f/k/+H/4P/f/97/3f/c/9v/2v/Y/9j/2P/Y/9b/1v/W/9b/2P/Y/9j/2P/Z/9r/2//c
/97/4P/i/+T/5v/o/+r/7P/v//L/9f/4//z//v8AAAIABQAGAAcACAAJAAoACwAMAAoA
CgAKAAoACQAIAAcABgAEAAQABAAEAAMAAgABAAAA/v/+//7//v/8//z//P/8//v/+v/5
//j/9v/2//b/9v/4//j/+P/4//j/+P/4//j/9v/2//b/9v/1//T/8//y//L/8v/y//L/
8v/y//L/8v/z//T/9f/2//T/9P/0//T/8v/y//L/8v/0//T/9P/0//b/9v/2//b/9P/0
//T/9P/2//b/9v/2//T/9P/0//T/9P/0//T/9P/0//T/9P/0//T/9P/0//T/8v/y//L/
8v/0//T/9P/0//L/8v/y//L/8v/y//L/8v/w//D/8P/w//L/8v/y//L/8P/w//D/8P/u
/+7/7v/u//D/8P/w//D/8P/w//D/8P/u/+7/7v/u/+7/7v/u/+7/7v/u/+7/7v/s/+z/
7P/s/+z/7P/s/+z/7v/u/+7/7v/u/+7/7v/u/+3/7P/r/+r/6v/q/+r/6v/q/+r/6v/q
/+v/7P/t/+7/7v/u/+7/7v/s/+z/7P/s/+r/6v/q/+r/7P/s/+z/7P/s/+z/7P/s/+z/
7P/s/+z/6v/q/+r/6v/q/+r/6v/q/+z/7P/s/+z/7P/s/+z/7P/q/+r/6v/q/+r/6v/q
/+r/6v/q/+r/6v/s/+z/7P/s/+7/7v/u/+7/7P/s/+z/7P/q/+r/6v/q/+z/7P/s/+z/
7P/s/+z/7P/u/+7/7v/u/+7/7v/u/+7/7P/s/+z/7P/s/+z/7P/s/+7/7v/u/+7/7P/s
/+z/7P/s/+z/7f/t/+7/7f/s/+3/7//w//H/8//1//X/9f/2//b/9v/4//n/+f/4//f/
+P/2//X/9P/y//L/8v/y//L/8P/u/+3/7P/t/+z/7P/s/+7/7v/t/+3/7f/t/+3/7v/w
/+//7v/s/+z/7P/s/+z/6v/q/+r/6v/q/+r/6v/q/+z/7P/s/+v/7f/t/+3/7f/t/+7/
8P/w//H/8v/1//v/BQANABQAGAAgACkAMQA4AD4AQgBFAE4AVABYAFoAXABbAFgAVwBV
AFMATwBOAEcAPQAxAC0ALwAxADEAMAAuACgAHwAWABEACwABAPT/7//z//X/9//7////
AgAEAAgADAAOABAADAAEAP3/+v/2//D/7f/p/+n/6f/q/+z/7v/v//D/8P/w//D/8P/v
/+//7//w//H/8//0//P/8//0//T/9P/0//T/9P/0//T/9P/0//T/9P/z//P/8//z//P/
8//z//P/8//y//D/8P/w//D/8P/x//H/8f/x//D/8P/w//L/8v/y//L/8v/y//L/8v/w
//D/8P/w//L/8v/z//P/8//y//L/8v/y//L/8v/y//D/8P/v/+//7//v/+//7v/u/+7/
7f/r/+v/6//r/+n/6v/p/+j/5//l/+P/4f/h/+D/3v/d/9z/3f/c/9v/2v/b/9r/2f/Y
/9b/1v/X/9f/1//X/9f/2P/c/93/3v/f/+H/4//l/+f/6//t/+//8v/y//X/+P/8////
AQAEAAYACAAMAA0ADwARABEAEQARABIAEgASABIAEAAPAA4ADQAJAAgABwAGAAYABQAE
AAMAAwADAAEAAAACAAIAAQABAP/////////////+//7//v/+//7//v/+//z//P/8//z/
/P/8//z/+//8//3//v////////8AAAAAAAABAAEAAQAAAAAAAAAAAAIAAwADAAMAAwAD
AAMAAwAEAAQABAAFAAcABwAHAAgABgAGAAYABgAGAAYABgAHAAUABQAFAAUABQAFAAUA
BQAHAAcABwAHAAUABQAFAAUABQAFAAUABQAFAAYABgAGAAYABQAFAAUABQAFAAUABQAF
AAUABQAFAAQABAAEAAQABAAEAAQABAAEAAQABAAEAAQABAAEAAQABQAFAAUABQAFAAQA
BAAEAAQABAAEAAQABAAEAAQABAAEAAQABQAFAAUABAAEAAQABgAGAAYABgAEAAQABAAE
AAQABAAEAAQABAAEAAQABAAEAAQABAAEAAQABAAEAAQABAAEAAQABAAEAAQABAAEAAQA
BAAEAAQABgAGAAYABgAGAAYABgAGAAQABAAEAAQABAAEAAQABAAGAAYABgAGAAQABAAE
AAQABAAEAAQABAAEAAQABAAEAAQABAAEAAQABAAEAAQABAAEAAQABAAEAAQABAAEAAQA
BAAEAAQABAAGAAYABgAGAAQABAAEAAQABAAEAAQABAAGAAYABgAGAAYABgAGAAYABAAE
AAQABAAEAAQABAAEAAYABgAGAAYABgAGAAYABgAIAAgACgAKAAsACwANAA0ADQAPABAA
EAAQABEAEQARABMAFAAUABQAFAAVABYAFgAYABoAGwAbABsAGgAaABoAGQAYABcAFAAV
ABQAEgAQAA8ADgAOAA4ADQANAAwACwAIAAgACAAHAAQAAgACAAIABAAEAAQABAAEAAQA
BAAEAAQABAAEAAQABAADAAMAAwADAAMAAwAEAAYACAAJAAoADQARABkAIwAoACwAMgA5
AD0AQABEAEYARwBOAFQAVgBYAFwAXwBiAGUAaQBtAG0AbgBtAGcAYQBdAF8AXwBfAF4A
WgBUAEsAQAA5ADUAKwAcABMAEQARABEAEwAXABgAGAAcAB4AIAAgAB4AFgARAA4ACgAE
AAEA/f/5//n/+v/8//7////+//7//v/+//7//f/9//3//f/9//7//v/7//v//P/8//z/
/P/8//z//v/+//7//v/+//7//f/9//3//f/9//3//f/9//3//P/8//z//P/8//z//f/9
//3/+//6//r/+v/8//z//P/8//r/+v/6//r/+v/6//r/+v/6//r/+//7//v/+v/6//r/
+v/6//r/+v/6//r/+f/5//n/+f/5//j/+P/4//f/9f/1//X/9f/z//D/7//u/+3/6//p
/+f/5//o/+b/5f/k/+P/4v/h/+D/3//e/93/3P/a/9r/2//b/9v/2//b/9z/3v/f/+D/
4f/j/+X/5//p/+n/6//t//D/8v/1//j//P///wEABAAGAAYACgALAA0AEQARABEAEQAS
ABIAEgASABEAEQARABEAEQAQAA8ADgAOAA0ADAALAAsACwAJAAgABgAGAAUABQAFAAUA
BQAFAAUABAAEAAQAAgACAAIAAgAEAAQABAAEAAQABAAEAAMAAQABAAEAAQABAAEAAgAC
AAIAAwADAAMABAAEAAQABAAEAAUABQAFAAMAAwADAAMABAAEAAQABQAFAAUABQAGAAYA
BgAGAAYABAAEAAQABQAHAAcABwAHAAUABQAFAAUABQAFAAUABQAFAAUABQAFAAMAAwAD
AAMABQAGAAYABgAEAAMAAwADAAEAAQABAAEAAwADAAMAAwAAAAAAAAAAAAAAAAAAAAAA
AAAAAAAAAAAAAAAAAAAAAAEAAQABAAEA///+//7//v8AAAAAAAAAAAAAAAAAAAAA/v/+
///////9//z//P/8//z//P/8//z//P/8//z//P/+//7//P/8//z//P/8//z//P/8//z/
/P/6//r/+v/6//r/+v/6//r/+P/4//j/+P/5//r/+//8//z//P/8//z/+v/6//r/+v/6
//r/+v/6//j/+P/4//j/+P/4//j/+P/6//r/+v/6//j/+P/4//j/+P/4//j/+P/2//b/
9v/2//b/9v/2//b/9v/2//b/9v/4//j/+P/4//j/+P/4//j/9v/2//b/9v/4//j/+P/4
//f/9v/1//T/9v/2//b/9v/2//b/9v/2//b/9v/2//b/+P/4//j/+P/4//j/+P/4//n/
+P/4//f/+v/7//z///8AAAAAAAABAAEAAQABAAIAAgACAAQABQAIAAgACAAKAAoACQAI
AAYABAAEAAQABAAGAAQAAwACAAAA/v/9//z//P/8//v/+//6//n/+P/4//f/9f/z//D/
8v/y//L/8v/0//T/9P/0//P/8v/x//D/7v/u/+7/7f/u/+//8P/x//H/8P/y//b/9//4
//3/AwAJABEAGAAeACYALwA1ADwAQgBGAEsAUgBaAFwAYABgAF8AXgBdAF0AWwBXAFQA
TwBDADcANwA5ADkANwA2ADAAKAAfABYAEQANAAEA9P/x//P/9f/3//n///8CAAQACAAK
AAoABgAAAPr/8//w/+7/6v/l/+P/4//j/+T/6P/q/+n/6f/o/+f/5v/m/+X/5f/l/+X/
5f/m/+b/5//n/+j/6P/o/+j/6P/o/+j/6P/o/+j/5v/m/+X/5f/l/+X/5f/l/+X/5f/l
/+T/4v/i/+L/4v/k/+X/5f/l/+X/5P/k/+T/5P/k/+T/5P/k/+T/5P/k/+b/5v/m/+b/
5v/m/+f/5//l/+T/5P/k/+b/5v/m/+b/5v/m/+X/5f/l/+X/5f/k/+T/5P/j/+H/4f/h
/+H/3//f/9//3//f/9//3f/b/9v/3P/a/9n/2P/W/9T/0v/Q/9H/0P/P/87/0P/Q/9H/
0f/R/9H/0f/S/9b/1//Y/9n/3f/f/+H/4//n/+n/6//u//D/8//2//r///8BAAQABgAI
AAwADQAPABEAEQARABEAEAAQABAAEAANAA0ADQANAAsACgAJAAgABgAFAAQAAwADAAMA
AQAAAAAAAAD//////f/9//3//f/9//z//P/8//z//P/8//z//P/8//z//P/8//z//P/7
//3//f/9//3//v///wEAAgAAAAEAAQABAAIAAgACAAIAAgADAAMAAwAFAAUABQAFAAYA
BgAGAAcABQAFAAUABgAIAAgACAAIAAYABgAGAAcACQAJAAkACQAJAAkACQAJAAkACQAJ
AAkACQAJAAkACQALAAsACwALAAsADAAMAAwACgAJAAkACQAJAAkACQAJAAkACQAJAAkA
CAAIAAgACAAIAAgACAAIAAgACAAIAAgACAAIAAgACAAJAAkACQAJAAsACgAKAAoACAAI
AAgACAAIAAgACAAIAAgACAAJAAkACQAIAAgACAAIAAgACAAIAAgACAAIAAgACAAGAAYA
BgAGAAYABgAGAAgACAAIAAgABgAGAAYABgAGAAYABgAGAAgACAAIAAgABgAGAAYABgAG
AAYABgAGAAYABgAGAAYABgAGAAYABgAGAAYABgAGAAYABgAGAAYABgAGAAYABgAGAAYA
BgAGAAYABgAGAAYABgAGAAYABgAIAAgACAAIAAYABgAGAAYABgAGAAYABgAIAAgACAAI
AAgACAAIAAgACAAIAAgACAAIAAgACAAIAAgACAAIAAgACAAIAAgACAAIAAgACAAIAAgA
CAAIAAgACAAIAAgACAAKAAoACgAKAAoACgAKAAoACgAKAAoACgAKAAwADAANAA8AEQAR
ABEAEQASABIAEgATABMAEwATABIAEgASABQAFwAYABgAGAAYABkAGQAZABgAGAAYABgA
GAAYABYAFQAUABIAEAAPAAwADAAMAAsADQAMAAsACgAKAAoACQAIAAYABgAGAAYABgAG
AAYABgAGAAYABgAGAAQABAAEAAQAAwADAAMAAwAFAAUABgAGAAgACQAMAA8AFQAdACUA
KgAuADQAOwBBAEYASABIAE0AVABaAF4AYABiAGUAagBtAG8AcQBxAHAAbQBjAF0AXQBf
AFsAWwBaAFQATABFADwANQAxACUAGAARABEAEwAVABkAGwAcAB4AIAAkACQAJAAeABgA
EwAOAAoABgADAP///f/9//7/AAAAAAEAAAAAAAAAAAAAAP////////////8AAAAA////
/wAAAAAAAAAAAAAAAAAAAAAAAAAAAAAAAP/////9//3//f/9//3//f/9//z//v/+//7/
/v/8//3//f/9//3//P/8//z//v/+//7//v/8//z//P/8//z//P/8//z//P/8//3//f/9
//z//P/8//z//P/8//z/+v/6//n/+f/5//n/+f/4//j/+P/3//X/8//z//P/8f/y//H/
8P/v/+3/6//p/+n/6P/m/+X/5P/j/+L/4f/g/9//3v/d/9z/2v/a/9v/2//d/93/3f/e
/97/3//g/+H/4//l/+f/6f/r/+3/7//y//T/9//6//7/AQADAAYACAAMABAAEQATABUA
FQAVABUAGAAYABgAGAAXABcAFwAXABUAFAATABIAFAATABIAEQAPAA8ADQAMAA4ADgAN
AA0ACwALAAsACwALAAoACgAKAAgACAAIAAgACAAIAAgACAAIAAgACAAHAAcABwAHAAcA
BwAHAAgACAAIAAkACQAJAAoACgAKAAoACAAJAAkACQALAAsACwALAAwADAAMAA0ADQAN
AA0ADgAMAAwADAAMAAwADAAMAA0ADQANAA0ADQAPAA8ADwAPAA8ADwAPAA8ADQANAA0A
DQANAA0ADQANAAsADAAMAAwADgANAA0ADQANAA0ADQANAA0ADQANAA0ADgAOAA4ADgAM
AAwADAAMAAwADAAMAAwADAAMAAwADAANAA0ADQANAA0ADAAMAAwADgAOAA4ADgAMAAwA
DAAMAAwADAANAA0ADQAMAAwADAAMAAwADAAMAAwADAAMAAwADAAMAAwADAAMAAwADAAM
AAwADAAMAAwACgAKAAoACgAMAAwADAAMAAoACgAKAAoACgAKAAoACgAMAAwADAAMAAoA
CgAKAAoACgAKAAoACgAKAAoACgAKAAoACgAKAAoACgAKAAoACgAKAAoACgAKAAoACgAK
AAoACgAKAAoACgAKAAoACgAKAAoACgAKAAoADAAMAAwADAAMAAwADAAMAAoACgAKAAoA
CgAKAAoACgAKAAoACgAKAAoACgAKAAoACgAKAAoACgAMAAwADAAMAAwADAAMAAwADAAM
AAwADAAMAAwADAAMAAwADAAMAAwADAAMAAwADAAMAAwADAAMAAoACgAKAAoADAAMAAwA
DAAMAAwADAAMAAoACgAKAAwADgAPAA8AEQARABEAEwAUABYAFgAXABcAFwAXABgAGAAW
ABgAGQAaABoAGgAcAB0AHQAdABwAHAAcABwAHAAcABgAFwAWABQAEgARABAAEAAQAA8A
DwAOAA8ADgAOAA4ADQAMAAoACgAIAAgACAAIAAgACAAIAAgABwAGAAUABAAGAAYABQAF
AAMAAwADAAMABgAIAAgACQAMAA8AEwAZAB8AJgAqADAANwA9AEAAQABCAEcAUABUAFYA
WABcAF0AYABnAGkAawBrAG4AawBjAF8AXwBhAGMAYQBgAFoAUgBHADwANQAtAB0ADgAH
AAcABwAJAAsADQAOABAAEgAUABQAEgAMAAgABQD+//r/+v/3//P/7//x//L/8v/y//P/
9P/0//T/9P/0//P/8//z//P/8//0//T/8//z//T/9P/y//L/8v/y//L/8v/y//L/8P/w
/+//7//x//H/8f/x/+//7//v/+7/7v/u/+7/7v/u/+//7//v/+//7v/u/+7/7P/s/+z/
7P/s/+z/7P/s/+z/7P/s/+z/7P/s/+3/7f/r/+r/6v/q/+r/6v/q/+r/6v/q/+n/6f/n
/+f/5//m/+b/5v/l/+P/4//j/+P/4f/e/93/3P/b/9v/2f/X/9f/1P/S/9H/0P/P/87/
zf/M/83/zP/L/8r/yP/I/8n/yf/I/8f/xv/G/8r/y//M/83/z//R/9P/1f/V/9f/2f/c
/+D/4//m/+r/6//t//D/8v/1//r//P//////////////AAAAAAAAAAABAAEAAQABAAAA
AAAAAAAAAAD///7//f/7//v/+f/4//b/9v/1//X/9f/1//X/9f/1//T/9P/0//b/9v/2
//b/9P/0//T/9P/y//L/8v/x//H/8f/x//H/8f/x//L/8v/y//P/8//z//L/8v/y//L/
9P/1//X/9f/1//X/9f/1//T/9P/0//X/9//3//f/+P/4//j/+P/4//r/+v/6//v/+f/5
//n/+f/5//n/+f/5//v/+//7//v/+f/5//n/+f/5//n/+f/5//v//P/8//z/+v/5//n/
+f/5//n/+f/5//n/+f/5//n/+P/4//j/+P/4//j/+P/4//j/+P/4//j/+P/4//j/+P/3
//f/9//3//f/9v/2//b/9v/2//b/9v/2//b/9v/2//j/+P/5//n/+f/4//j/+P/2//b/
9v/2//b/9v/2//b/9P/2//b/9P/1//b/9//4//j/+P/4//j/9v/2//b/9v/2//b/9v/2
//j/+P/4//j/+P/4//j/+P/4//j/+P/4//j/+P/4//j/+P/4//j/+P/4//j/+P/4//r/
+v/6//r/+v/6//r/+v/6//r/+v/6//z//P/8//z/+v/6//r/+v/6//r/+v/6//z//P/8
//z/+v/6//r/+v/8//z//P/8//r/+v/6//r//P/8//z//P/8//z//P/8//z//P/8//z/
/P/8//z//P/+//7//v/+//z//P/8//z//v/+//7//v/+//7//v/+/wAAAAAAAAAAAgAC
AAMAAwADAAMAAwAFAAYABgAGAAcABwAHAAcACAAKAAoADAANAAwADAAMAA4AEQARABEA
EAAQABAAEAAQABAADgANAAwACgAIAAcABgAGAAYABQAFAAQAAwACAAIAAgABAAAA/v/+
//7//v/+//7//v/+//7//v/+//7//v/+//7//v/9//3//f/9//3///8AAAAAAgADAAQA
CQARABkAIQAmAC4ANAA7AEMASABMAEwAUQBYAF4AYgBmAGYAZQBoAGkAZwBnAGcAZABd
AFMASwBJAE0ATQBLAEoASABCADcAMAApACMAFwAMAAcACQALAA8AEQAVABgAGgAgACIA
IgAgABwAFAAPAAwACAAEAP//+//5//v//P/8//7/AQAAAAAAAAAAAAAA////////////
/wAAAAD/////AAAAAAAAAAAAAAAAAAAAAAAAAAAAAAAA////////////////////////
/v8AAAAAAAAAAP7////////////+//7//v8AAAAAAAAAAAAAAAAAAAAAAgACAAIAAgAA
AAAAAQABAAMAAgACAAIAAgACAAIAAgACAAIAAQABAAEAAQABAAAAAAAAAP///f/9//3/
/f/7//r/+f/4//f/9//1//P/8//y//D/7//u/+3/7P/r/+r/6f/o/+f/5v/m/+b/5//n
/+f/5//n/+j/6v/r/+z/7f/t/+//8f/z//X/9//5//z//v8BAAQACAALAA0AEAASABQA
GAAZABsAGwAbABsAGwAcABwAHAAcABsAGwAbABsAGQAYABcAFgAUABMAEgARABEAEQAP
AA4ADgAOAA0ADQANAA0ADQANAAsACgAKAAoADAAMAAwADAAMAAwADAAMAAwADAAMAAsA
CwALAAsACwALAAsADAAMAA4ADwAPAA8ADgAOAA4ADgAOAA8ADwAPABEAEQARABEAEgAS
ABIAEwATABMAEwAUABQAFAAUABQAFAAUABQAFQAVABUAFQAVABUAFQAVABUAEwATABMA
EwATABMAEwATABUAFQAVABUAFQAWABYAFgAWABUAFQAVABMAEwATABMAFQAVABUAFQAU
ABQAFAAUABQAFAAUABQAEgASABIAEgAUABQAFAAUABMAEwATABMAEwASABIAEgAUABQA
FAAUABIAEgASABIAEgASABMAEwAVABQAFAAUABIAEgASABIAFAAUABQAFAAUABQAFAAU
ABIAEgASABIAFAAUABQAFAAUABQAFAAUABQAFAAUABQAFAAUABQAFAAUABQAFAAUABIA
EgASABIAEgASABIAEgAUABQAFAAUABQAFAAUABQAFAAUABQAFAAUABQAFAAUABQAFAAU
ABQAFAAUABQAFAAUABQAFAAUABQAFAAUABQAFgAWABYAFgAWABYAFgAWABQAFAAUABQA
FAAUABQAFAAWABYAFgAWABYAFgAWABYAFgAWABYAFgAWABYAFgAWABQAFAAUABQAFAAU
ABQAFAAWABYAFgAWABYAFgAWABYAFgAWABYAFgAWABYAFgAWABYAFgAWABgAGgAbABsA
HQAdAB0AHwAgAB4AHgAfAB8AIQAhACIAIgAgACIAIwAkACYAJgAoACkAKQApACgAKAAo
ACgAKAAoACQAIwAiACAAIAAfAB4AHgAeAB0AHQAcABsAGgAaABoAGQAYABYAFgAWABYA
FgAWABYAFgAWABYAGAAYABgAGAAWABYAFQAVABUAFQAVABUAGAAYABoAGwAcAB8AJQAt
ADUAOgBAAEYASQBNAFAAUgBSAFcAYABmAGgAagBsAG8AcgB1AHsAfwB/AH4AfwB5AHMA
cwB1AHUAdQB0AHAAaABdAFQATwBHADkAKgAjACMAIwAlACkAKwAsAC4AMAAyADQANgAy
ACwAJwAiABwAGAAVABMADwAPABIAFAAUABMAFAAUABQAFAAUABMAEwATABMAEwAUABQA
EwATABQAFAASABIAEgASABQAFAAUABQAFAAUABMAEwATABMAEwATABMAEwATABIAEgAS
ABIAEgASABMAEwATABMAEgASABIAEgASABIAEgASABIAEgASABAAEAAQABAAEgASABMA
EwATABIAEgASABAAEAAQABAAEAAQAA8ADwAPAA8ADwAOAA4ADgANAAsACwALAAsACQAI
AAcABgAFAAUAAwABAAEAAAD+//3//P/7//r/+f/4//f/9v/1//T/8v/y//P/8//z//P/
8//0//b/9//4//n/+f/7//3///8BAAMABQAIAAoADQAQABQAFwAZABwAHgAeACIAIwAl
ACkAKQApACkALAAsACwALAAtAC0ALQAtACsAKgApACgAJgAlACQAIwAhACEAHwAeACAA
IAAfAB8AHwAfAB8AHwAdABwAHAAcABwAHAAcABwAHAAcABwAHAAcABwAHAAbABkAGQAZ
ABkAGQAZABoAGgAaABsAGwAbABoAGgAaABoAGgAbABsAGwAbABsAGwAbABoAGgAaABsA
HQAdAB0AHgAeAB4AHgAeABwAHAAcAB0AGwAbABsAGwAdAB0AHQAdAB0AHQAdAB0AHQAd
AB0AHQAdAB0AHQAdAB0AHgAeAB4AHgAdAB0AHQAdAB0AHQAdABsAGwAbABsAHAAcABwA
HAAaABoAGgAaABwAHAAcABwAHAAcABwAHAAdAB0AHQAdAB0AHAAcABwAHAAcABwAHAAc
ABwAHAAcABwAHAAdAB0AHQAcABwAHAAcABwAHAAcABwAHAAcABwAHAAcAB4AHAAcABwA
HAAcAB4AHgAeAB4AHgAeAB4AHgAcABwAHAAcAB0AHgAfACAAHgAeAB4AHgAeAB4AHgAe
AB4AHgAeAB4AIAAgACAAIAAgACAAIAAgACAAIAAgACAAHgAeAB4AHgAgACAAIAAgAB4A
HgAeAB4AIAAgACAAIAAiACIAIgAiACEAIAAfAB4AHgAeAB4AHgAgACAAIAAgACAAIAAg
ACAAHgAeAB4AHgAfACAAIQAiACIAIgAiACIAIAAgACAAIAAgACAAIAAgACIAIgAiACIA
IgAiACIAJAAkACUAJQAnACkAKQArACwALAAsAC0ALQAtAC0ALgAuAC4AMAAxADIAMgAy
ADQANQA1ADUANAA0ADQANAA0ADQANAAzADIAMAAsACsAKgAqACgAJwAnACYAJwAmACYA
JgAlACQAIgAiACQAJAAkACQAIgAiACIAIgAkACQAJAAkACYAJgAlACUAJQAlACUAJQAk
ACYAKAApACwALwAzADkAQQBKAFAAWABfAGUAbAByAHQAdwB+AIQAiACOAJAAjwCSAJEA
kQCRAJEAjgCLAIMAewB1AHUAdQB1AHYAdgBwAGcAXABTAE0ARQA2AC0ALQAvADEANQA5
ADwAPgBAAEQASABIAEQAPgA5ADQAMAAsACkAJQAjACMAJAAmACYAKQAsACwALAAsACwA
KwArACsAKwArACwALAArACsALAAsACwALAAsACwALAAsACwALAAuAC4ALQAtAC0ALQAt
AC0ALwAvAC8ALgAuAC4ALgAuAC4ALwAvAC8ALwAuAC4ALgAwADAAMAAwADAAMAAwADAA
MAAwADAAMAAwADAAMQAxADMAMgAyADIAMgAyADIAMgAyADIAMQAxADMAMwAzADIAMgAy
ADEALwAxADEAMQAvADAALwAuAC0ALQArACkAKQAqACgAJwAmACUAJAAjACIAIwAiACEA
IAAeAB4AHwAfACEAIQAhACIAJAAlACYAJwApACsALQAvAC8AMQAzADYAOgA9AEAARABF
AEcASgBMAE4AUgBTAFUAVwBXAFcAVwBYAFgAWABYAFUAVQBVAFUAUwBSAFEAUABQAE8A
TgBNAE0ATQBLAEoASgBKAEkASQBHAEcARwBHAEcARgBGAEYARgBGAEYARgBGAEYARgBG
AEgASABIAEcASQBJAEkASQBJAEkASgBKAEoASwBLAEsATABMAEwATABOAE8ATwBPAFEA
UQBRAFEAUABQAFAAUQBRAFEAUQBSAFIAUgBSAFIAVABUAFQAVQBVAFUAVQBVAFcAVwBX
AFcAVwBXAFcAVwBXAFcAVwBXAFcAVwBXAFcAVQBWAFYAVgBYAFcAVwBXAFkAWQBZAFkA
WQBZAFkAWQBaAFoAWgBaAFoAWgBaAFoAWgBaAFoAWgBcAFwAXABcAF0AXQBdAF0AXQBc
AFwAXABeAF4AXgBeAFwAXABcAFwAXgBeAF8AXwBfAF4AXgBeAGAAYABgAGAAYABgAGAA
YABgAGIAYgBiAGAAYABgAGAAYgBiAGIAYgBiAGIAYgBiAGIAYgBiAGIAYgBiAGIAYgBi
AGIAYgBiAGQAZABkAGQAZABkAGQAZABmAGYAZgBmAGYAZgBmAGYAaABoAGgAaABoAGgA
aABoAA==
         </WaveFormData>
      </LeadData>
      <LeadData>
         <LeadByteCountTotal>10000</LeadByteCountTotal>
         <LeadTimeOffset>0</LeadTimeOffset>
         <LeadSampleCountTotal>5000</LeadSampleCountTotal>
         <LeadAmplitudeUnitsPerBit>4.88</LeadAmplitudeUnitsPerBit>
         <LeadAmplitudeUnits>��V</LeadAmplitudeUnits>
         <LeadHighLimit>2147483647</LeadHighLimit>
         <LeadLowLimit>268435456</LeadLowLimit>
         <LeadID>V6</LeadID>
         <LeadOffsetFirstSample>0</LeadOffsetFirstSample>
         <FirstSampleBaseline>0</FirstSampleBaseline>
         <LeadSampleSize>2</LeadSampleSize>
         <LeadOff>FALSE</LeadOff>
         <BaselineSway>FALSE</BaselineSway>
         <ExcessiveACNoise>FALSE</ExcessiveACNoise>
         <MuscleNoise>FALSE</MuscleNoise>
         <LeadDataCRC32>2258980079</LeadDataCRC32>
         <WaveFormData>
+v/6//r/+v/5//j/9//2//T/9P/0//T/8//y//H/8P/w//D/8P/w/+7/7v/u/+7/7v/u
/+7/7v/w//D/8P/w/+7/7v/u/+7/8P/w//D/8P/u/+7/7v/u/+3/7P/r/+r/7P/s/+z/
7P/s/+z/7P/s/+r/6v/q/+r/6v/q/+r/6v/q/+r/6v/q/+j/6P/o/+j/6P/o/+j/6P/n
/+b/5f/k/+L/4v/i/+L/4P/g/+D/4P/f/97/3f/c/9r/2v/a/9r/2f/Y/9f/1v/U/9L/
0P/O/83/zP/L/8r/yf/I/8f/xv/E/8T/xP/E/8T/xP/E/8T/xv/G/8b/xv/I/8r/zP/O
/9L/1P/W/9j/2v/c/97/4P/k/+j/7P/w//P/9v/5//z/AAACAAQABgAJAAoACwAMAAwA
DAAMAAwACgAKAAoACgAKAAoACgAKAAgACAAIAAgABgAGAAYABgAEAAQABAAEAAIAAgAC
AAIAAAAAAAAAAAACAAIAAgACAAAAAAAAAAAAAAAAAAAAAAD+//7//v/+//z//P/8//z/
/P/8//z//P/9//7///8AAAAAAAAAAAAA/v/+//7//v8AAAAAAAAAAP7//v/+//7//v/+
//7//v8AAAAAAAAAAAIAAgACAAIAAAAAAAAAAAAAAAAAAAAAAAAAAAAAAAAAAAAAAAAA
AAAAAAAAAAAAAAAAAAAAAAAAAAAAAAAAAAAAAAAAAAAAAAAAAAAAAAAAAAAAAAAAAAD+
//7//v/+/wAAAAAAAAAAAAAAAAAAAAD+//7//v/+//7//v/+//7/AAAAAAAAAAD///7/
/f/8//r/+v/6//r//P/8//z//P/8//z//P/8//r/+v/6//r/+v/6//r/+v/6//r/+v/6
//z//P/8//z//P/8//z//P/6//r/+v/6//r/+v/6//r//P/8//z//P/6//r/+v/6//z/
/P/8//z/+v/6//r/+v/4//j/+P/4//r/+v/6//r//P/8//z//P/7//r/+f/4//j/+P/4
//j/+P/4//j/+P/6//r/+v/6//r/+v/6//r/+P/4//j/+P/4//j/+P/4//r/+v/6//r/
+P/4//j/+P/4//j/+P/4//j/+P/4//j/9v/2//b/9v/2//b/9v/2//j/+P/4//j/+P/4
//j/+P/3//j/+P/4//j/+P/4//j/+f/6//v//f//////AAAAAP////8AAAEAAAAAAAAA
AAD+//7//f/8//3//f/9//3//f/7//r/+f/7//n/9//3//j/+P/2//b/+P/3//b/9f/3
//b/9f/0//X/9f/1//X/9P/z//H/8P/y//L/8v/y//L/8//z//L/9P/0//T/9P/0//T/
9v/1//b/9f/4//7/BgANABQAGwAmADEAPABGAFIAWwBmAHMAgQCMAJQAnACjAKUArACx
ALIAswCzALAApwCfAJsAnQCfAJ8AnQCaAJQAjACDAH8AeABuAGAAXABbAFsAWwBcAFwA
XABZAFYAVwBVAFAARgA5AC8AJgAbABEACAAAAPr/9//1//L/7//v/+//7v/t/+z/6//q
/+r/6v/q/+r/6v/p/+n/6f/q/+r/6P/n/+f/5//n/+f/6P/o/+b/5v/n/+f/5f/l/+X/
5f/k/+T/5P/k/+P/4//j/+P/5f/l/+X/5f/k/+T/5P/k/+L/4v/i/+L/4f/h/+H/4P/g
/+D/4P/g/+D/4P/g/+D/4P/f/9//3v/d/93/3f/d/9z/2//b/9v/2v/a/9j/1//V/9T/
0//S/9P/0//S/9D/0P/P/83/zP/L/8j/x//G/8X/xP/C/8D/wP++/73/vP+9/73/vf+7
/7j/uP+5/7n/uf+5/7n/u/++/7//wP/D/8X/xv/I/8v/z//R/9X/2P/Z/9z/4f/k/+f/
6//v//H/9P/3//r//f/+/wAAAAACAAMABAAFAAUABAADAAIAAQABAP///////wAAAAD/
//7//P/8//v/+//7//v/+//7//z/+v/6//v/+f/5//n/+P/6//n/+P/4//b/9v/2//b/
9v/1//X/9f/3//f/9//3//f/9//3//f/+f/5//n/+f/3//f/9v/2//n/+f/5//j/+P/5
//n/+f/5//r/+v/6//z//P/9//3/+//7//v/+//7//v/+//7//v/+//7//v/+f/5//n/
+f/7//v/+//7//v/+//7//v/+//7//v/+//5//r/+v/6//r/+v/6//r/+//7//v/+//6
//r/+v/6//v/+//7//v/+//7//v/+//5//n/+P/4//r/+v/6//z/+v/6//r/+v/5//n/
+f/5//n/+P/4//j/+v/6//r/+v/4//j/+f/5//j/+P/4//j/+v/6//r/+v/4//j/+P/4
//r/+v/5//r/+v/6//r/+v/6//r/+v/6//r/+v/6//r/+v/6//r/+v/6//r/+v/6//r/
+v/6//r/+v/6//r/+v/6//r/+v/6//r/+v/6//r/+v/6//r/+v/6//r/+v/6//r/+v/6
//r/+P/4//j/+P/6//r/+v/6//r/+v/6//r/+v/6//r/+v/6//r/+v/6//r/+v/6//r/
+v/6//r/+v/6//r/+v/6//r/+v/6//r/+v/6//r/+v/6//r/+v/6//r/+v/6//r/+v/6
//r/+v/6//r/+v/6//r/+v/6//r//P/8//z//P/8//z//f/+//7//v///wAAAQACAAIA
AgACAAMAAwADAAQABAAFAAUABgAHAAcACAAJAAoACwAMAAwADAALAAsACQAJAAkABwAG
AAUABQADAAMAAwACAAIAAAAAAAAA///8//v/+//6//n/+P/3//f/+f/5//n/+f/4//j/
+P/4//j/+P/4//n/+f/4//j/+P/2//b/9v/2//r/+//8//3//v8AAAgADwAWABsAJgAv
ADYAPABGAE0AVgBjAG0AdgCAAIoAkQCZAKIAqQCuAK8AsQCyAK8AqQCnAKkAqQCpAKcA
pACeAJQAiQCDAIAAdABmAFwAWwBZAFcAWABYAFYAUwBSAFEATwBMAEQAOQAxACgAHwAV
AA4ABgAAAPn/9//2//X/8//x//D/7//u/+3/7P/s/+z/7P/s/+z/6//p/+n/6v/q/+r/
6f/p/+n/6f/p/+r/6v/o/+j/6f/p/+n/6f/p/+n/6P/o/+j/6P/n/+f/5//n/+f/5//n
/+f/5v/m/+b/5v/m/+b/5v/m/+X/5f/l/+T/5P/k/+T/5P/k/+T/5P/k/+T/4//j/+L/
4f/h/+H/4f/g/9//3//f/97/3v/c/9v/3f/c/9v/2v/X/9f/1v/U/9T/0//R/9D/z//M
/8v/yv/J/8j/xv/E/8T/wv/B/8D/v/+//7//vf+8/7z/vf+9/73/vf+9/7//wP/B/8L/
xf/H/8j/yv/N/8//0f/V/9j/2//e/+P/5v/n/+v/7//x//T/9//6//3/AAACAAIABAAF
AAYABwAHAAcABwAHAAcABwAFAAUABQAEAAQAAwACAAQABAADAAMAAQABAAEAAQACAAAA
AAABAP////////7//v/9//z//P/+//7//v/+//7//f/9//3/+//7//v/+//7//v/+//7
//v/+//7//v/+//7//r/+v/7//v/+//6//r/+//7//v/+f/6//r/+v/8//z//f/9//3/
/f/9//3/+//7//v/+//9//3//f/9//3//f/9//3//f/9//3//f/9//3//f/9//3//f/9
//3///8AAAAAAAD+//7//v/+//3//f/9//3/AAAAAAAAAAD9//3//f/9//v/+//7//v/
/f/9//z//P/8//z//P/+/wAAAAAAAAAA/v/9//z/+//9//z//P/8//7//v/+//7//v/+
///////9//z/+//6//z//P/8//z//P/8//z//P/+//z/+//8//z//P/8//z//P/8//z/
/P/8//z//P/8//z//P/8//z/+v/6//r/+v/7//z//f/+//7//v/+//7//P/8//z//P/8
//z//P/8//r/+v/6//r//P/8//z//P/8//z//P/8//z//P/8//z//P/8//z//P/6//r/
+v/6//r/+v/6//r/+v/6//r/+v/6//r/+v/6//r/+v/6//r/+P/4//j/+P/6//r/+v/6
//j/+P/4//j/+P/4//j/+P/6//r/+v/6//j/+P/4//j/+v/6//r/+v/6//r/+v/6//n/
+v/6//r//f/+////AAAAAAAAAAABAAEAAQACAAIAAwADAAQABQAHAAgACQAKAAkACgAK
AAoACAAHAAYABQAHAAUABAADAAMAAQD/////AAAAAP7//v/8//v/+v/5//f/9v/1//T/
9P/1//b/9//3//f/9v/2//T/9P/0//T/8v/z//P/8v/y//L/8v/y//b/9P/0//f/+P/5
//z/AAAIAA8AFgAfACoANQA+AEgAVABfAGgAdwCDAI4AmACeAKUAqwCwALUAtgC1ALUA
sgCpAKEAoQCjAKEAoQCfAJgAkgCKAIMAfwB8AHAAZABeAF0AXwBdAFwAXgBcAFsAWABX
AFMASAA8ADEAKQAgABcADQAGAP7/+P/1//P/8P/v/+3/6//q/+n/6P/n/+b/5v/m/+b/
5v/m/+X/5f/l/+b/5v/k/+P/4//j/+P/4//k/+T/4P/g/+H/4f/h/+H/4f/h/+D/4P/g
/+D/3v/d/9z/2//c/93/3v/f/+D/4P/g/+D/3v/e/97/3v/d/93/3f/c/9z/3P/c/9z/
3P/c/9z/3P/a/9n/2f/Y/9j/2f/a/9v/2P/X/9f/1//Y/9j/1v/V/9P/0v/R/9D/z//P
/87/zP/O/83/y//K/8n/xv/F/8T/w//C/8D/vv+8/7r/uf+4/7n/uf+5/7f/tv+2/7f/
t/+3/7f/t/+5/7z/vf++/8H/w//E/8b/yf/N/8//0//W/9n/3P/h/+T/6f/t//H/8//2
//n//P///wAAAgACAAQAAwAEAAUABQADAAMAAwADAAMAAQABAAEAAAAAAP///v/8//z/
+//7//v/+//7//v/+v/4//j/+f/5//n/+f/4//j/9//2//b/9v/2//b/9v/4//f/9//3
//f/9//3//f/+f/5//n/+f/5//n/+f/5//n/+f/4//j/+f/5//n/+P/4//n/+f/5//v/
/P/8//z/+v/6//v/+//7//v/+//7//n/+f/5//n/+//7//v/+//7//v/+//7//v/+//7
//v/+//7//v/+//9//3//f/9//3//v/+//7//P/8//z//P/7//v/+//7//z//P/8//z/
+//7//v/+//7//v/+//7//v/+//6//r/+v/6//r//P/8//z//P/8//3//f/9//3/+//6
//r/+v/6//r/+v/6//r/+v/7//v/+v/6//r/+v/6//r/+v/6//r/+v/6//r/+v/6//v/
+v/6//r/+v/6//z//P/8//z//P/8//z//P/6//r/+v/6//z//P/8//z/+v/6//r/+v/8
//z//P/8//r/+v/6//r/+v/6//r/+v/6//r/+v/6//z//P/8//z/+v/6//r/+v/8//z/
/P/8//r/+v/6//r/+v/6//r/+v/8//z//P/8//z//P/8//z/+v/6//r/+v/8//z//P/8
//z//P/8//z//P/8//z//P/6//r/+v/6//r/+v/6//r//P/8//z//P/6//r/+v/6//r/
+v/6//r/+v/6//r/+v/8//z//P/8//z//P/8//z//P/8//z//P/8//3//v/+/wAAAQAC
AAMABAAEAAQABAADAAMAAwAEAAQABQAFAAYACQAJAAoACwAMAA0ADgAOAA4ADQANAA0A
DQANAAsACgAJAAkABwAFAAMAAgACAAAAAgACAAEAAAD//////v/9//z/+//7//v/+//7
//v/+v/6//r/+v/6//r/+v/7//v/+P/4//j/+P/4//r/+v/8//3//v///wIABgAMABMA
GgAjACwANQA+AEYATgBVAGIAbQB5AIIAjACUAJ0ApQCsALEAtgC3ALkAtgCxAKsArQCt
AKsAqwCpAKIAnACUAIsAhQCAAHQAaABiAGEAYQBhAGIAYgBgAF8AXABZAFcAUABIADsA
MQAoAB8AFQAQAAgAAAD9//v/+P/1//X/9f/0//P/8v/v/+7/7v/u/+7/7v/u/+3/6//r
/+z/7P/s/+v/6//r/+v/6//s/+z/6v/q/+v/6//p/+n/6f/p/+r/6v/q/+r/6f/p/+n/
6f/p/+n/6f/p/+j/6P/o/+j/6P/o/+j/6P/n/+f/5//m/+b/5v/m/+b/5P/k/+T/5P/k
/+P/4//i/+H/4f/h/+H/4v/h/+H/4f/g/+D/3v/d/93/3P/b/9r/2f/Z/9j/1v/W/9X/
0//S/8//zP/L/8r/y//K/8j/xv/E/8L/wf/A/7//v/+//73/vP+8/73/vf+//7//v//B
/8D/wf/C/8X/yf/K/8z/z//R/9P/1//a/9v/3v/j/+b/6//v//P/9f/4//v//v8BAAIA
BAAEAAYABwAIAAkACQAJAAkACQAJAAkABwAHAAcACAAIAAcABgAGAAYABQAFAAUABQAF
AAUABAACAAIAAwADAAMAAwACAAIAAQAAAAAAAAAAAAAAAAAAAP//////////////////
///////////9//3//f/9//3//f/8//z//f/9//3//P/8//3//f/9//3//v/+//7//v/+
////////////////////////////////////////////////////////////////////
////////////////AAAAAAAAAAAAAAAAAAD//////////wAAAAAAAAAAAQABAAEAAQD/
///////////////+//7//v/+//7/AAAAAAAAAAAAAP/////////////+//7//v/+//7/
/v/+//7//v///////v/+//7//v/+//7//v/+//7//v/+//7//v/+//3//v/+//7//v/+
//7//v/+//7//v/+//7//v/+//7//v/+//7//v/+//7//v/+//7//v/+//7//v/+//7/
/v/+//7//v/+//7//v/+//7//v/+//7//v/+//7//v/+//7//v/+//7//v/+/wAAAAAA
AAAA/v/+//7//v/+//7//v/+//7//v/+//7//v/+//7//v8AAAAAAAAAAP7//v/+//7/
/v/+//7//v/+//7//v/+//7//v/+//7//v/+//7//v8AAAAAAAAAAP7//v/+//7//v/+
//7//v/+//7//v/+//7//v/+//7//v/+//7//v8AAAAAAAAAAP7//v/+//7/AAAAAAAA
AAAAAAAAAAAAAP7//v/+////AAAAAAAAAQACAAMABAAEAAYABgAHAAcABwAIAAgACQAJ
AAoACwALAAwADQAOAA8AEAAQABAADwAPAA8ADwAPAAsACgAJAAkABwAFAAUABAAGAAQA
BAAEAAMAAgABAAEAAAD///7//f/9//3//f/9//v/+v/6//r/+v/6//r/+v/7//v/+v/6
//r/+v/6//r//v8AAP//AAADAAQACAAMABMAGgAhACwANQA8AEIASgBTAF4AawB1AH4A
hgCOAJUAnwCoAK8AsgC1ALcAtgCxAK0ArQCvALEAsQCtAKoAogCWAI0AhwCAAHQAZABg
AF0AWwBbAFwAXABYAFUAUgBRAE0ASAA+ADcALQAkABsAFQAOAAYA/v/7//v/+P/1//P/
8//y//H/8P/w//D/8f/y//H/8P/v/+3/7f/t/+7/7v/u/+3/7f/t/+3/7f/u/+7/6v/q
/+v/6//r/+v/6//r/+r/6v/q/+r/6f/p/+n/6f/r/+v/6//r/+j/6P/o/+j/5v/m/+b/
5v/n/+f/5//m/+b/5v/m/+b/5P/k/+T/5P/k/+P/4//i/+H/4f/h/+H/4P/f/9//3//g
/+D/3v/d/93/3P/b/9r/2f/Z/9j/1v/U/9P/0f/Q/8//zP/L/8r/yf/I/8b/xP/C/8D/
v/++/7//v/+//73/uv+6/7v/u/+6/7n/uP+5/7z/vf++/8H/w//E/8b/yf/L/83/0f/U
/9f/2v/f/+L/5f/p/+3/7//0//f/+v/9//z//v/+/wAAAQACAAMAAwAFAAUABQAFAAYA
BQAGAAcABgAGAAUABAACAAIAAQABAP//////////AAD+//7////+//3//P/6//v/+//7
//z/+v/6//r/+v/6//n/+f/5//n/+f/5//n/+f/5//n/+f/3//f/9//3//n/+f/4//j/
+f/5//n/+P/2//f/9//3//f/+P/4//j/+P/4//n/+f/5//n/+f/5//n/+f/5//n/9//3
//f/9//4//n/+v/7//n/+f/5//n/+f/5//n/+f/5//n/+f/5//v//P/8//z/+//6//n/
+P/4//n/+v/7//r/+v/6//r/+f/5//n/+f/5//n/+f/5//n/+f/4//j/+P/4//j/+v/4
//j/+P/4//n/+f/5//n/+f/4//j/+P/2//b/9v/2//j/+P/5//n/+P/4//j/+P/2//b/
9v/2//b/9v/2//b/9P/2//f/9v/4//j/+P/4//j/+P/4//j/9v/2//b/9v/2//b/9v/2
//b/9v/2//b/9v/2//b/9v/2//b/9v/2//b/9v/2//b/9v/2//b/9v/2//b/9v/2//b/
9v/2//b/9v/2//b/9v/2//b/9v/2//b/9v/2//b/+P/4//j/+P/2//b/9v/2//b/9v/2
//b/9v/2//b/9v/4//j/+P/4//b/9v/2//b/+P/4//j/+P/2//b/9v/2//T/9P/0//T/
9v/2//b/9v/2//b/9v/2//b/9v/2//b/9v/2//b/9v/2//b/9v/2//b/9v/2//b/+f/6
//r/+v/5//r/+//8//7//v/+/////f/9//7//v//////AAABAAEAAgADAAQABwAIAAgA
CAAFAAUABQAFAAUAAwACAAEAAwABAP/////+//7//P/8//z/+//6//n/9//2//X/9P/z
//P/8//z//P/8//y//L/9P/0//T/9P/0//X/9f/0//T/9P/0//T/9P/0//b/9//4//n/
/P8AAAgADwAWAB0AKAAzADwARgBOAFcAYgBxAHsAhACOAJYAnQClAKoArwCwALEAsQCu
AKcAoQChAKEAowChAJ8AnACWAIwAgwB/AHgAbgBkAF4AXQBdAF8AXgBeAFwAWwBaAFkA
VQBOAEQAOQAvACQAGwARAAoAAgD8//f/9f/y//H/8f/x//D/7//u/+3/7P/s/+z/6v/q
/+r/6f/o/+n/6//s/+r/6f/p/+n/6f/p/+r/6v/m/+b/5//n/+f/5//n/+f/6P/o/+j/
6P/n/+f/5//n/+f/5//n/+f/5v/m/+b/5v/m/+b/5v/m/+f/5//n/+b/5P/k/+T/5P/k
/+T/5P/k/+T/4//j/+L/4//j/+P/4//i/+H/4f/h/+L/4v/g/9//3//e/93/3P/Z/9n/
2P/W/9b/1f/T/9L/0//Q/8//zv/N/8z/yv/I/8j/xv/F/8T/w//D/8P/wf/A/8D/wf/B
/8H/wf/B/8P/xP/F/8b/yf/J/8r/zP/P/9P/1f/Z/9z/3//i/+f/6v/t//H/9f/3//r/
/f8AAAMABAAGAAYACAAJAAoACwALAAsACwALAAsACQAHAAcABwAGAAYABQAEAAQABAAD
AAMAAwADAAMAAwACAAAAAAABAAEAAQABAAAAAAD///7//v8AAAAAAAAAAP7//f/9//3/
/f/9//3//f/9//3//f/9//3//f/9//3///////7//v/////////+//7///////////8A
AAAAAAAAAAAAAQABAP////////////////////8BAAEAAQABAAEAAQABAAEA////////
//8BAAEAAQABAAEAAQABAAEAAQACAAIAAgAAAAAAAAAAAP//////////AgACAAIAAgAB
AAEAAQABAAEAAQABAAEA//////7//v8AAAAAAAACAAAAAAAAAAAA//////////8BAAAA
AAAAAAAAAAAAAAAA/v/+//////8AAAAAAAAAAP7//v/+//7/AAAAAAAAAAAAAAAAAQAA
AAAAAAAAAAAAAAAAAAAAAAAAAAAAAAAAAP7//v/+//7/AAAAAAAAAAAAAAAAAAAAAP7/
/v/+//7//v/+//7//v/+//7//v/+/wAAAAAAAAAAAAAAAAAAAAAAAAAAAAAAAAAAAAAA
AAAAAAAAAAAAAAAAAAAAAAAAAP7//v/+//7/AAAAAAAAAAAAAAAAAAAAAAAAAAAAAAAA
AAAAAAAAAAAAAAAAAAAAAAAAAAAAAAAAAAAAAAAAAAAAAAAAAAAAAAAAAAAAAAAAAAAA
AAAAAAAAAAAAAAAAAAAAAAAAAAAAAAAAAAAAAAAAAAAAAAAAAAAAAAAAAAEABAAEAAQA
BQAEAAUABgAGAAgACAAJAAkABwAIAAgACQAJAAoACwALAA4ADwAQABEAEgASABIAEQAR
ABEAEQARAA8ADgANAA0ACwAJAAkACAAIAAYABgAGAAMAAgABAAEAAAD///7//f/9//3/
/f/9/////v/+//7//v/+//7//v/9//3//P/8//z//P/8//z//v8AAAEAAgADAAQACAAQ
ABcAHAAjACwANQA8AEQATABRAFwAaQB1AHwAhgCMAJMAnQCmAK0AsgCzALcAtgCxAK0A
rQCtAK8ArwCtAKoAogCYAI8AiwCCAHQAaABgAF0AWwBdAF4AXgBcAFsAWABXAFUAUgBK
AD8ANQAuACMAGQASAAwABAABAAEA/v/7//v/+f/4//f/9v/1//T/9P/0//T/9P/0//P/
8f/x//L/8v/y//H/8f/x//H/8f/y//L/8P/w//H/8f/x//H/8f/x//D/8P/w//D/8f/x
//H/8f/v/+//7//v//D/8P/w//D/7v/u/+7/7v/v/+//7//u/+7/7v/u/+7/7P/s/+z/
7P/s/+v/6//q/+n/6f/p/+n/6P/n/+f/5//m/+b/5P/j/+T/5P/k/+T/4f/h/+D/3v/c
/9v/2f/Y/9n/1v/V/9T/0//S/9D/zv/O/8z/y//K/8n/yf/J/8f/xP/E/8X/xf/H/8f/
x//J/8j/yf/K/83/z//Q/9L/1f/X/9n/3f/g/+H/5P/p/+z/7//z//f/+f/6//3/AAAD
AAYACAAIAAoADQAOAA8ADwARABEAEQARAA8ADQANAA0ADAAMAAsACgAIAAgABwAHAAkA
CQAJAAkACAAGAAYABwAHAAcABwAGAAYABQAEAAQABAAEAAQABAAEAAMAAwADAAMAAwAD
AAMAAQABAAEAAQABAAEAAQABAAEAAQAAAAAAAQABAAEAAAAAAAEAAQABAAEAAgACAAIA
BAAEAAUABQADAAMAAwADAAMAAwADAAMAAwADAAMAAwADAAMAAwADAAMAAwADAAMABQAF
AAUABQADAAMAAwADAAMABAAEAAQABAAEAAQABAADAAMAAwADAAIAAgACAAIAAwADAAMA
AwABAAEAAQABAAMAAwACAAIAAgACAAIABAAEAAQABAAEAAMAAwADAAMAAwACAAIAAgAC
AAIAAgACAAIAAgADAAMAAgACAAIAAgACAAIAAgACAAIAAgACAAIAAAACAAEAAAAAAAAA
AAAAAAIAAgACAAIAAgACAAIAAgAAAAAAAAAAAAIAAgACAAIAAgACAAIAAgAAAAAAAAAA
AAAAAAAAAAAAAgACAAIAAgACAAIAAgACAAAAAAAAAAAAAAAAAAAAAAAAAAAAAAAAAAAA
AAAAAAAAAgACAAIAAgAEAAQABAAEAAIAAgACAAIAAgACAAIAAgACAAIAAgACAAIAAgAC
AAIAAAAAAAAAAAACAAIAAgACAAQABAAEAAQAAgACAAIAAgAAAAAAAAAAAAIAAgACAAIA
AgACAAIAAwAEAAQABAAFAAgACQAKAAoACAAIAAkACQAJAAoACgALAAsADAANAA0AEAAR
ABIAEwASABIAEgARABEAEQARABEAEQAQAA8ADwALAAkACQAIAAgABgAGAAYABQAEAAMA
AwACAAEAAAD////////////////+//7//v/+//7//v/+///////+//7//v/+//7//v/+
//7///8CAAMABAAIAA4AFQAcACMALgA5AEIATABWAF8AaAB1AIMAjACWAKAApwCtALIA
uQC8AL0AvQC8ALkArwCrAKsAqwCrAK0AqgCkAJwAkwCLAIYAfABuAGYAYwBjAGMAZABk
AGIAYQBeAF0AXQBYAE4ARQA7ADAAJwAdABYADgAGAAEA///6//n/+f/7//r/+f/4//f/
9v/2//b/9P/0//T/8//z//P/9P/0//T/8//z//P/8f/x//L/8v/w//D/8f/x//H/8f/x
//H/8P/w//D/8P/x//H/8f/x/+//7//v/+//8P/w//D/8P/y//L/8v/y/+//7//v/+7/
7v/u/+7/7v/u/+7/7v/u//D/7//v/+7/7f/t/+3/7f/s/+v/6//r/+z/7P/q/+n/6//q
/+n/6P/l/+X/5P/i/+L/4f/f/97/3//c/9v/2v/b/9r/2P/W/9T/0v/R/9D/z//P/8//
zf/O/87/z//P/8//z//P/9H/0P/R/9L/1f/X/9j/2v/d/9//4f/l/+j/6f/s//H/9P/3
//v///8BAAQABwAKAA0ADgAQABAAEgATABQAFQAVABUAFQAVABUAFQATABMAEwASABIA
EQAQABAAEAAPAA8ADQANAA0ADQAMAAoACgALAAsACwALAAoACgAJAAgACAAIAAgACAAI
AAoACQAJAAkACQAJAAkACQAJAAkACQAJAAsACwALAAsACwALAAoACgALAAsACwAKAAwA
DQANAA0ACwAMAAwADAAMAAwADQANAAsACwALAAsADQANAA0ADQANAA0ADQANAA0ADQAN
AA0ADQANAA0ADQANAA0ADQANAA0ADQANAA0ADQAOAA4ADgAOAA4ADgAOAA0ADQANAA0A
DgAOAA4ADgAPAA8ADwAPAA8ADwAPAA8ADwAPAA4ADgAOAA4ADgAQABAAEAAQABAADwAP
AA8ADwARABAAEAAQAA8ADgANAAwADgAOAA8ADwAOAA4ADgAOABAAEAAQABAAEAAQABAA
EAAQABAADwAOAA4ADgAOAA4ADgAOAA4ADgAOAA4ADgAOAA4ADgAOAA4AEAAQABAAEAAQ
ABAAEAAQABAAEAAQABAAEAAQABAAEAAQABAAEAAQABAAEAAQABAADgAOAA4ADgAPABAA
EQASAA==
         </WaveFormData>
      </LeadData>
   </Waveform>
</RestingECG>
