# Supplementary material for: Detection of Left Atrial Enlargement Using a Convolutional Neural Network-Enabled Electrocardiogram
Source: Front Cardiovasc Med. 2020 Dec 17;7:609976. doi: 10.3389/fcvm.2020.609976 (PMC7773668; doi:10.3389/fcvm.2020.609976)
Supplement: Supplementary file 3 [file Data_Sheet_3.ZIP › normal2/1802017680_5847_00000000.XML]

<?xml version="1.0" encoding="Windows-1252"?>
<!DOCTYPE RestingECG SYSTEM "restecg.dtd">
<RestingECG>
   <PatientDemographics>
      <PatientID>1802017680</PatientID>
      <PatientAge>42</PatientAge>
      <AgeUnits>Years</AgeUnits>
      <Gender>Male</Gender>
      <PatientLastName>zhaoweixiong</PatientLastName>
   </PatientDemographics>
   <TestDemographics>
      <DataType>Resting</DataType>
      <Site>1</Site>
      <AcquisitionDevice>MAC55</AcquisitionDevice>
      <Status>Unconfirmed</Status>
      <Priority>Normal</Priority>
      <AcquisitionTime>09:30:28</AcquisitionTime>
      <AcquisitionDate>04-26-2017</AcquisitionDate>
      <CartNumber>1</CartNumber>
      <AcquisitionSoftwareVersion>009C</AcquisitionSoftwareVersion>
      <XMLSourceVersion>MAC5000 v1.0</XMLSourceVersion>
   </TestDemographics>
   <RestingECGMeasurements>
      <VentricularRate>83</VentricularRate>
      <AtrialRate>83</AtrialRate>
      <PRInterval>154</PRInterval>
      <QRSDuration>94</QRSDuration>
      <QTInterval>364</QTInterval>
      <QTCorrected>427</QTCorrected>
      <PAxis>74</PAxis>
      <RAxis>62</RAxis>
      <TAxis>40</TAxis>
      <QRSCount>13</QRSCount>
      <QOnset>213</QOnset>
      <QOffset>260</QOffset>
      <POnset>136</POnset>
      <POffset>189</POffset>
      <TOffset>395</TOffset>
      <ECGSampleBase>500</ECGSampleBase>
      <ECGSampleExponent>0</ECGSampleExponent>
   </RestingECGMeasurements>
   <Diagnosis>
      <Modality>Resting</Modality>
         <StatementCount>2</StatementCount>
         <LabelText>12SL ��ϳ���</LabelText>
      <DiagnosisStatement>
         <StmtFlag>ENDSLINE</StmtFlag>
         <StmtText>�������</StmtText>
      </DiagnosisStatement>
      <DiagnosisStatement>
         <StmtFlag>ENDSLINE</StmtFlag>
         <StmtText>���� ECG</StmtText>
      </DiagnosisStatement>
   </Diagnosis>
   <Waveform>
      <WaveformType>Rhythm</WaveformType>
      <WaveformStartTime>0</WaveformStartTime>
      <NumberofLeads>8</NumberofLeads>
      <SampleType>CONTINUOUS_SAMPLES</SampleType>
      <SampleBase>500</SampleBase>
      <SampleExponent>0</SampleExponent>
      <HighPassFilter>16</HighPassFilter>
      <LowPassFilter>150</LowPassFilter>
      <ACFilter>NONE</ACFilter>
      <LeadData>
         <LeadByteCountTotal>10000</LeadByteCountTotal>
         <LeadTimeOffset>0</LeadTimeOffset>
         <LeadSampleCountTotal>5000</LeadSampleCountTotal>
         <LeadAmplitudeUnitsPerBit>4.88</LeadAmplitudeUnitsPerBit>
         <LeadAmplitudeUnits>��V</LeadAmplitudeUnits>
         <LeadHighLimit>2147483647</LeadHighLimit>
         <LeadLowLimit>268435456</LeadLowLimit>
         <LeadID>I</LeadID>
         <LeadOffsetFirstSample>0</LeadOffsetFirstSample>
         <FirstSampleBaseline>0</FirstSampleBaseline>
         <LeadSampleSize>2</LeadSampleSize>
         <LeadOff>FALSE</LeadOff>
         <BaselineSway>FALSE</BaselineSway>
         <ExcessiveACNoise>FALSE</ExcessiveACNoise>
         <MuscleNoise>FALSE</MuscleNoise>
         <LeadDataCRC32>292392581</LeadDataCRC32>
         <WaveFormData>
9v/2//b/9v/4//j/+P/4//r/+v/6//r/+v/6//r/+v/8//z//P/8//r/+v/6//r//P/8
//z//P/6//r/+v/6//z//P/8//z//f/+////AAAAAAAAAAAAAAIAAgACAAIAAgACAAIA
AgADAAQABQAGAAgACAAIAAgACQAKAAsADAAOAA4ADgAOABAAEAAQABAAEQASABMAFAAS
ABIAEgASABMAFAAVABYAGAAYABgAGAAWABYAFgAWABUAFAATABIAEQAQAA8ADgAMAAwA
DAAMAAoACAAGAAQAAgACAAIAAgACAAIAAgACAAAAAAAAAAAA/f/8//v/+v/8//z//P/8
//r/+v/6//r/+v/6//r/+v/6//r/+v/6//r/+v/6//r//P/8//z//P/5//j/9//2//n/
+v/7//z/+v/6//r/+v/6//r/+v/6//r/+v/6//r/+v/6//r/+v/8//z//P/8//v/+v/5
//j/+v/6//r/+v/7//z//f/+//z//P/8//z//P/8//z//P/6//r/+v/6//r/+v/6//r/
+//8//3//v/8//z//P/8//r/+v/6//r//P/8//z//P/6//r/+v/6//r/+v/6//r/+v/6
//r/+v/8//z//P/8//z//P/9/////f/9//v//f////3///8AAP7//P/+//7//v///wAA
AAAAAAEAAQABAAAAAAAAAAEAAQABAAQABAACAAIAAwADAAQAAQAAAP///f/9//3//f/6
//n/+P/1//j/+P/5//v/+f/5//n/+f/4//f/9//4//r/9//3//j/9v/1//X/9f/0//f/
+v/4//j/+f/4//j/9v/4//j///8HAAsAEgAbABkAGQAeACIAKAAmACEAHQAZAA4AAwAA
APv/8f/o/+P/3v/a/9j/2f/c/97/4v/k/+L/6v/3//r/8v/u/+3/8P/1//b/+P/4//b/
9f/3//j/+f/5//b/9v/3//j/+v/6//r/+v/4//n/+f/5//n/+f/5//n//f/+//7//f/7
//v//P/9//v//P/8//v/+f/6//z//P/9//7///8BAAEAAQACAAIAAwADAAQABgAGAAUA
BQAJAAgACAAHAAcACQAJAAkACgALAAwADAAMABAAEQASABMAEQARABEAEQARABEAEQAR
ABMAFAAUABUAFwAXABgAGAAWABYAGAAWABQAFQAVABQAEwASAA8ADwARABEAEAAPAAoA
CQAHAAQABQAFAAUABQADAAMAAgABAAAA/////////v/8//z//P/8//v/+//7//n/+f/5
//n/+v/5//r/+//6//r/+v/5//n/+f/6//r/+f/3//b/9f/3//j/+f/6//r/+f/5//n/
+f/5//n/+f/5//r/+v/6//b/+P/4//b/+P/5//v/+//7//r/+v/6//j/+P/5//n/+v/6
//v/+//5//v/+//6//n/+P/3//b/+f/6//z//f/7//j/9v/0//b/9//4//v/+v/5//f/
9v/3//j/+f/6//j/+P/4//j/9v/2//b/9v/4//j/9v/4//j/9v/2//j/+P/3//f/9//3
//f/9v/2//b/9v/2//j/+P/5//v//f/9//v//f/8//n/+v/6//z/+v/8//z//P/9//7/
/v/+/////////wAAAAAAAAEA/v/9/////v///wAAAgADAAIA///+//3/+f/5//n/+f/5
//n/+f/3//f/9v/2//f/9f/1//X/9f/y//H/8f/y//X/8//0//b/9P/z//P/8//x//P/
9f/y//D/9//6//b/8v/0//j/AQAFAAcADgAVABsAHwAcAB4AJAAkACMAIQAbABQACwAA
APn/8f/m/93/2P/U/9b/2f/c/9r/2v/m//D/7P/h/+b/8v/2//P/8P/z//r/9v/u//L/
9//3//j/+f/5//X/9P/0//T/9f/2//f/+P/2//f/9//3//f/9//3//f/+f/6//r/+f/5
//n/+v/7//v//P/8//v/+//8//7//v/+//7//v////3//f/+//7//f/9//7/AAACAAEA
AQAFAAYABgAFAAUABwAHAAcACAAJAAoACgAKAAoACwAMAA0ADwAPAA8ADwAPAA8ADwAP
AA8AEAAQABEAEwATABQAFAAQABAAEgAQABIAEwATABIAEQAQAA0ADQANAA0ADAALAAcA
BwAGAAQAAgABAAAA//8BAAEAAAD///z/+//7//v//P/6//r/+v/4//f/9//3//n/+f/5
//n/9//1//X/9f/3//j/+f/5//f/9//4//j/+P/3//f/9//4//j/+P/4//j/9//3//f/
+P/5//r/+//6//r/+f/4//j/+v/6//j/+P/5//v/+//5//j/+P/4//j/+P/5//n/+v/6
//v/+//5//v/+//6//j/+P/4//j/+P/4//n/+f/3//b/9v/2//f/9//3//n/+v/7//v/
/P/5//j/9//2//f/+P/5//r/+v/6//r/+v/4//j/9v/4//n/+P/5//z//P/7//v/+//9
//j/+v/6//r/+v/4//j/+f/7//3//f/7//3////9////AAD+//z//v/+/wAAAQACAAIA
AQABAAAA/////wAAAQADAAIAAQADAAIABAAEAAUABQAGAAMAAgABAP7//f/8//v/+f/5
//n/9//3//b/9v/3//n/+f/5//n/9v/1//X/9v/4//X/9f/2//b/9f/1//X/8//1//f/
9P/0//P/9P/y//b/+v/8////BQANABIAFQAdACUAJAAmACoAKAAhAB0AGQASAAUA/v/3
/+3/4P/X/9D/0P/W/9f/2P/a/+D/4v/m/+r/6//u/+7/7v/x//T/8//y//L/8v/0//X/
9P/0//T/8//y//L/8//0//b/9v/2//b/9v/3//f/9//5//n/+f/5//j/+P/3//X/9P/1
//f/+f/4//j/9//1//b/+P/7//z/+v/6//r/+//9//3//v/+//3//f/+/wAAAAD/////
AwAGAAYABQAFAAcABwAHAAgACQAKAAoACgAMAA0ADgAPAA8ADwAPAA8AEQARABEAEQAT
ABQAFAAVABMAEwAUABQAEwAUABcAFgAUABUAFQAUABMAEgAPAA8ADwAPAA4ADQANAA0A
DAAKAAYABQAEAAMAAQABAAAA///+//3//f/9//7//P/8//z//P/7//v/+//9//3//f/9
//v/+f/5//n/+v/6//r/+f/7//v//P/8//r/+f/5//n//P/8//z//P/7//n/+P/3//j/
+f/6//v/+f/6//r/+v/2//j/+P/2//j/+f/7//v/+//6//r/+v/4//j/+f/5//j/+P/5
//n/+f/7//v/+v/6//r/+v/6//r/+v/7//v/+f/4//j/+P/5//n/+f/7//n/+f/4//j/
+v/6//r/+v/4//j/+P/4//j/+P/4//j/+P/4//b/+P/4//b/9v/4//j/9//3//f/+f/7
//r/+P/6//j/+P/4//j/+P/4//n/+//5//n/9//5//v/+f/7//z/+v/4//r/+v/8//3/
/v/+//7//////////v/+//7/////////AgACAAIAAgADAAMAAAD9//z/+//5//n/+f/5
//n/+f/5//f/9//2//b/9//0//P/8v/x//L/8//1//j/+f/1//T/9P/1//X/9v/3//T/
9f/2//L/9P/1//T/9P/2//z//v///wUACwAQABUAFwAZACQAKgAmACYAJQAfABcAEAAF
APz/9//v/+b/3f/U/9L/0v/T/9r/4v/g/97/5v/s/+3/7v/u/+7/7//w//H/8v/0//b/
9v/z//P/9P/1//X/9f/2//j/+v/4//j/+P/4//j/+f/5//n/+f/5//n/+f/5//r/+v/5
//j/+f/7//3//f/+//7//f/7//z//v/+//7//v/+/////////wAAAAABAAEAAgAEAAIA
AQABAAUABgAGAAUABQALAAsACwAMAAsADAAMAAwADAANAA4ADwAPAA8ADwAPABIAEwAU
ABUAFAAUABMAEwAUABUAFwAYABYAFgAYABYAFQAVABQAEgATABIADwAPAA8ADwAOAA0A
CwALAAoACAAEAAMAAgABAAMAAwACAAEAAAD////////+//z//P/8//z/+//7//v/+//7
//v/+//9//v/+//7//z//P/8//v/+f/5//r/+v/4//f/9//3//n/+v/7//z/+v/5//n/
+f/5//n/+f/5//v//P/8//z/+P/6//r/+P/4//n/+//7//v/+v/6//r/+v/6//v/+//7
//z//v////z//f/8//r//P/8//z//P/6//r/+//7//z//P/9//7/+//7//v//f/9//3/
/P/8//7//v/+//7//f/8//v/+v/7//z//f/+/wAAAAD+/wAA///8//v//P/+//3//f/9
//v////+//r/+v/8//z//P/8//z//P/9//////////3///////3///8AAAAA/v8AAAAA
/v///wAAAAACAAMAAwADAAAAAAAAAAEAAwADAAYABgAEAAQABQAFAAYAAwACAAEA/f/9
//3//f/7//v/+//5//v/+v/6//v/+f/5//n/+f/5//n/+v/8//3/+f/4//j/+P/3//f/
9//3//n/+//4//j/9f/2//r/+P/6//7/AQALABcAEgAPABsAIwAgACIAJgAiAB0AHQAZ
ABAABwAAAPX/7f/k/93/3P/a/9r/2f/e/+L/5P/q/+z/7P/v//L/9P/0//X/9v/5//r/
+P/0//T/+f/3//j/+f/5//j/+P/5//r/+v/6//r/+v/6//v/+//7//3//f/9//3//v/+
//3/+//6//v//f//////AAAAAP///f/+/wAAAAACAAIAAgADAAEAAQACAAIAAwADAAQA
BgAEAAMAAwAHAAgACAAHAAcACwALAAsADAANAA4ADgAOAA4ADwAQABEAEwATABMAEwAT
ABMAEwATABMAFAAUABUAFQAVABYAFgAUABQAFgAUABUAFwAYABgAFgAUABAADwARABEA
EAAPAAsACwAKAAgACAAHAAYABQADAAMAAgABAAIAAQABAAEA/v/8//z//P/+//3//f/9
//v/+//7//v//f/7//v/+//6//r/+v/5//n/+f/6//r//P/7//v/+//8//z//P/8//z/
+//7//v/+f/5//n/+f/6//z//f/+//r//P/8//r/+v/7//3//f/9//z//P/8//r/+v/7
//v/+v/6//v/+//7//3//f/8//z//P/8//z/+v/6//v/+//9//z//P/8//v/+//7//3/
/f/9//z//P/+//7//v/+//z//P/8//z//P/8//z//P/8//z/+v/8//r/+P/4//r/+v/5
//n/+f/7//v/+v/6//r/+v/6//r/+v/7//3///////3////9//v//f/+//7//P/+//7/
/v///wAAAAAAAAEAAQABAAAAAAAAAAEA/////wIAAgAEAAQABQAFAAQAAQAAAP///f/9
//3//f/7//v/+//5//f/9v/2//f/+P/5//r/+//4//f/9//4//r/9//3//j/+P/3//f/
9//1//f/+f/2//b/+f/6//j/+P/4//z/AQAHAA0AEgAXABsAHwAiACIAIgAmACUAHwAX
ABIACQACAP3/8f/k/93/2P/S/9T/2//c/9r/3v/k/+b/6v/x//b/9P/y//P/9P/z//T/
8v/0//T/9f/2//j/+v/7//j/+P/5//r/+P/4//j/+P/4//n/+f/5//n/+f/5//n/+//8
//z/+//5//n/+v/7//z//v///////v/+/////v8AAAAAAAABAP////8AAAAA/////wAA
AgADAAMABAAJAAkACAAGAAUACQAJAAkACgANAA4ADgAOAA8ADwAPAA8AEAARABIAEwAV
ABUAFQAVABMAFAAUABUAFQAVABYAFgAVABYAGQAYABcAFwAWABQAEQAQAA0ADQAOAA8A
DwAPAA0ADQAMAAoACAAHAAYABQADAAMAAgABAAAA/////////v/8//z//P/8//v/+//7
//v/+//7//v//P/7//z//f/8//z//P/7//n/+f/6//r//P/7//v/+//6//r/+v/6//z/
+//7//v/+v/5//j/9//5//r/+v/6//j/+v/6//j/+v/7//3//f/7//r/+v/6//r/+v/7
//v/+P/4//n/+f/5//v/+//6//r/+v/6//r/+v/6//v/+//7//r/+v/6//n/+f/5//v/
+f/5//j/+P/4//j/+P/4//n/+v/7//z/+//6//n/+P/4//j/9v/4//n/+P/5//z/+f/3
//b/9f/7//3/+v/8//j/+P/4//j/+P/6//r/+//9//3//f/7//3/+//5//v//P/+//z/
/v/+//z//f/+//7///8BAAIAAwD///7//f/9//7///8DAAQABAAEAAUABQACAP///v/9
//v/+//7//v/+f/5//n/9//3//b/9v/3//f/9//3//f/9P/z//P/9P/4//X/9f/2//b/
9f/1//X/8//1//f/9P/0//P/+v/4//L/9v/+/wEABwAPABYAGQAfACMAJgAoACYAKAAp
ACEAGQASAAcAAAD3/+v/3v/b/9z/1v/Q/9X/3P/g/+T/6P/s/+z/6f/u//T/9P/x//L/
9f/0//L/9P/6//3/+v/6//r/+f/6//r/+//8//v/+v/5//j/+f/7//z//f/8//v/+v/5
//v//P/8//v/+//7//z//f/9//7//v/9//3//v8AAAAA/v/+//7///8AAAEAAwAEAAMA
AwAEAAYABAADAAMABwAJAAoACgALAA4ADQAMAAwADwAQABAAEAASABMAFAAVABUAFQAV
ABUAFwAXABcAFwAXABgAGAAZABkAGQAaABoAGAAYABoAGAAWABcAFwAWABcAFgATABMA
EwATABIAEQARABEAEAAOAAoACQAIAAcABQAFAAQAAwAEAAMAAwADAAIAAAAAAAAA/v/9
//3//f///////////////f/9//3//v/+//7//f/9//3//v/+//3/+//6//n//f/+////
AAD+//3//f/9//v/+//7//v//f/+//7//v/+/wAAAAD+//z//f///////f/8//z//P/+
//7///////7//v///////f///////v/8//z//P/8//3//v8AAAEA///+//7//v/9//3/
/f/////////+//7//P/8//z//P/8//z//P/8//z//P/8//z//v/+//z//v/8//r/+v/8
//z/+//7//v/+//7//z//P/9//7//P/8//z//P/8//z//f///wEAAQD//wEA///9////
AAAAAP7/AAAAAAIAAwAEAAQAAgADAAMAAwAEAAQABAAFAAMAAwAGAAYACAAIAAkACQAK
AAcABgAFAAEAAQABAAEA/f/9//3/+//7//r/+v/7//v/+//7//v//P/7//v//P/8//n/
+f/6//z/+//7//v/9//5//v/+P/2//n//v/+//z//P/+////BQATABoAGQAbACEAJgAm
AC4ANAArACMAIQAWAAsABAD7//P/6v/h/9z/2P/U/9f/3v/g/+b/6v/o/+r/7//y//T/
9v/3//T/9//8//z/9P/0//v//f/+///////9//z//P/8//z//P/8//z//P/9//3//f/9
//3//f/9/wEAAgACAAEA/f/9//7//////wAAAAD/////AAACAAIABAAEAAQABQADAAMA
BAAEAAMAAwAEAAYACAAHAAcACwAKAAoACQAJAAsACwALAAwADwAQABAAEAAQABEAEgAT
ABUAFQAVABUAFwAXABcAFwAXABgAGAAZABcAFwAYABgAFgAWABgAFgAYABkAGQAYABcA
FgATABMAEwATABIAEQANAA0ADAAKAAoACQAIAAcABQAFAAQAAwAEAAMAAwADAAAA/v/+
//7//v/9//3//f/7//v/+//7//z/+//8//3//P/8//z/+//7//v//P/8//7//f/9//3/
/f/8//v/+v/8//v/+//7//v/+//7//v/+f/6//r/+v/6//z//P/6//j/+f/7//v//P/8
//3//v/8//z//f/9//r/+v/7//v/+//9//3//P/8//z//P/8//r/+v/7//v/+//6//r/
+v/3//f/9//5//v//f/+/wAA/f/8//v/+v/6//r/+v/6//z//P/8//z/+v/6//j/+v/8
//r/+v/8//z/+//7//v/+//7//z//P/5//z//P/8//z//P/8//z//f/////////9////
/f/7//3//v8AAP7/AAAAAP7///8AAAAAAAABAAEAAQACAAIAAgADAAEAAQAEAAQABAAE
AAUABQAEAAEAAAD///3//f/9//3/+//7//v/+f/5//j/+P/5//n/+f/5//n/9v/1//X/
9v/6//f/9//4//r/+f/5//n/9f/3//n/9v/0//X/9v/2//b/+P/+/wEAAwALABIAFQAb
AB8AIAAiACYAJgAhAB0AFwAQAAkAAgD5/+//4v/b/9r/3P/W/9X/3P/e/+D/6P/o/+b/
7f/y//D/9P/3//L/8f/2//j/+P/2//P/9P/2//j/+f/4//j/+f/6//j/+P/4//j/+P/5
//n/+f/7//v/+//7//z//P/7//n/+P/5//v//f/9//7//v/9//3//v8AAAAA/v/+//7/
//8BAAEAAgACAP////8AAAIABAADAAMABwAIAAgABwAHAA0ADQANAA4ADQAOAA4ADgAO
AA8AEAARABEAEQARABEAFQAVABUAFQAVABYAFgAXABcAFwAYABgAFgAWABgAFgAWABcA
FwAWABUAFAARABEAEQARABAADwANAA0ADAAKAAcABQADAAEABAAFAAUABQADAAEAAAD/
/wAA/v/+//7//P/7//v/+//7//v/+//7//v/+f/5//n//P/8//z/+//5//n/+v/6//r/
+f/5//n//P/8//z//P/6//n/+f/5//v/+//7//v/+f/6//r/+v/6//z//P/6//n/+f/6
//n/+v/6//v//P/+//7///////v/+v/6//n/+f/7//v/+v/8//z//P/8//z//P/9//3/
+//6//r/+v/5//n/+f/7//3//f/8//z//P/8//z//P/6//r/+v/6//v//P/9//7//P/8
//r//P/8//r/+v/8//r/+f/5//n/+//7//z//P/5//n/+f/6//r/+v/6//r/+//6//r/
+v/6//r/+v/6//v//f///////f////z/+f/6//r/+//6//3//v/8//3//v/+////AQAC
AAMAAAAAAAAAAQD/////AgACAAQABAAFAAUABAABAAAA///9//3//f/9//n/+f/5//f/
+f/4//j/+f/3//f/9//3//j/9//3//j/+P/1//X/9v/3//f/+P/5//b/9//4//T/+P/5
//j/+v/6//T//v8LAAUABQASABkAGQAbACQAJgAmACYAIwAdABUAEgANAAIA9//z/+r/
3//c/9z/2P/X/9r/2v/e/+b/6P/q//H/9P/u//D/9f/2//f/+v/6//T/9v/5//f/+P/5
//n/+v/6//v//P/7//r/+f/4//n/+//8//3/+v/5//j/9//8//7///////v/+//8//3/
/f/+//7//f/+/wAAAwAEAAEAAAD/////AAABAAMABAADAAMABAAGAAQAAwADAAcACQAK
AAoACwAOAA0ADAAMAA0ADgAOAA4AEgATABQAFQAVABUAFQAVABcAFwAXABcAGQAaABoA
GwAaABkAGQAYABgAGAAaABgAFgAXABcAFgAXABYAEwATABMAEwASABEADQANAAwACgAK
AAkACAAHAAUABQAEAAMABAADAAMAAwACAAAAAAAAAAAA////////AQABAAEAAQD+//v/
+v/5//3//v///////v/9//3//P/9//3//v///////v/9//z//f/9//7////9//3//f/9
//v//P/8//z/+v/8//z/+v/8//3///////3//P/8//z//v/+///////8//z//f/9//3/
//////7//v/+//7//v/+//7//////////v/+//7//f/9//3////9//3//P/8//7//v/+
//7//v/+//7//v/+//7//v/+//7//v/8//7//P/6//r//P/9//3//v////7//f/9//z/
/P/9//7/AAAAAPz//P/+//7//v/+//7//v///wEAAQABAP//AQABAP//AQACAAIAAAAC
AAIAAgADAAQABAAEAAUABQAFAAQABAAEAAUABgAHAAsADAALAAoACgAJAAgABQAEAAMA
AwADAAMAAwAAAP///v/7//3//P/8//3////////////+//3//f/+//7/+//7//z//P/7
//v/+//5//v//f/6//z////8//z//P/8/wAABwAPABMAHAAhACMAJQAmACoAMAAwACsA
JwAfABIACQAGAP3/7//m/+H/3P/c/97/3f/g/+T/4v/k/+7/9v/1//b/+P/6//v/+v/5
//r/+P/4//z//f/7//z//f/9////AAACAAQAAQAAAP///v/+////////////////////
AQACAAIAAQAAAAEAAwAFAAQABAADAAEAAwAEAAYABgAGAAYABgAHAAUABQAGAAYABQAF
AAYACAALAAsADAARABEAEAAOAA0ADwAPAA8AEAARABIAEgASABYAFwAYABkAFwAXABcA
FwAcAB0AHgAfAB0AHgAeAB8AHQAdAB4AHgAeAB4AIAAeAB4AHwAfAB4AHQAcABkAGQAZ
ABkAGAAXABMAEwASABAAEAAPAA4ADQANAA0ADAALAAoACQAJAAkACAAGAAYABgAGAAUA
BQAFAAUABQAFAAUABQADAAMAAwAEAAQABAADAAMAAwAEAAQABgAFAAUABQAEAAQABAAE
AAQAAwADAAMAAwADAAMAAwAFAAYABgAGAAIABAAEAAIAAgADAAUABQADAAIAAgACAAMA
BAAGAAcABAAEAAUABQAFAAcABwAGAAYABgAGAAYABAAEAAUABQAHAAYABgAGAAMAAwAD
AAUABQAFAAQABAAEAAQABAAEAAUABgAHAAgABwAGAAUABAAGAAYABAAGAAYABAAEAAYA
BgAFAAUABQAFAAUABgAGAAMAAwADAAQABQAGAAcACAAGAAUABAADAAcABAAEAAQABAAE
AAYABgAHAAkACQAJAAcACQALAAkACwAMAAsACAAJAAgACQALAA0ADgAMAA0ADQANAA4A
DgAOAA8ADwAPABIAEgAQABAAEQARABIADwAOAA0ACwALAAsACwALAAsACwAJAAcABgAG
AAcABQAFAAUABQAGAAUABQAGAAgABQAFAAYABgAFAAUABQAFAAcACQAGAAYACQAEAAAA
BAAIAAwAEwAZABsAIgAnACkALwA6ADwANgA2ADkANwAxACgAGQAOAAkAAQD0/+//6v/k
/+L/5f/m/+r/8v/0//b/+v///wAA/v/+////AAADAAgACAACAAQACQAIAAgACAAHAAQA
BAAFAAYACgAMAA4AEAAMAAsACQAHAAoACwAMAA0ADQAOAA4ADQAJAAkACgALAAkACgAK
AAkACwAMAA4ADgAMAAwADAANAAsACwAMAAwADAANAA8AEgAQAA8ADwATABIAEgARABEA
FwAXABcAGAAZABoAGgAaAB4AHwAgACEAHwAfAB8AHwAjACMAIwAjACMAJAAkACUAIwAj
ACQAJAAkACQAJgAkACIAIwAjACIAIgAiACAAIQAgAB8AHQAbABsAGwAaABgAFgAVABQA
EwAVABUAFAATABEADwAOAA0ADgAMAAwADAALAAkACAAHAAkACQAJAAkABwAFAAUABQAI
AAgACAAHAAcABwAIAAgABgAFAAUABQAGAAYABgAGAAgABwAHAAcABgAFAAQAAwAFAAYA
BgAGAAQABgAGAAQABQAHAAoACwAKAAgABwAGAAYABgAHAAcABgAGAAcABwAFAAcABwAG
AAQABAAEAAQABgAGAAcABwAJAAgACAAIAAUABQAFAAcABQAFAAQABAAGAAYABgAGAAQA
BAAEAAQABQAGAAcACAAHAAYAAwAEAAYABAAEAAYABAADAAMAAwADAAMABAAEAAQABQAG
AAgAAgAEAAQABAAKAAcABgAFAAQABAAEAAUABwAHAAcABQAHAAkABwAJAAoACgAIAAoA
CgAIAAkACgAKAAwADQANAA0ADAAMAAwADQANAA0AEAAQAA4ADgAPAA8ADgALAAoACQAH
AAcABwAHAAcABwAHAAUAAwACAAIAAwAFAAUABQAFAAIAAQABAAIABgADAAMABAACAAEA
AQABAAAAAwAGAAQA/v8DAAYABAAGAAYACAANABUAHwAkACUAKwAxADAALgAyADYAMQAp
ACUAHAARAAoABQD5/+z/5f/k/+T/4v/j/+r/8P/w//D/+P/+//3//P8AAAIAAwACAAMA
BAAEAAYABgADAAMABAAFAAUABQAGAAgACgAIAAgACAAIAAgACQAJAAkACQAJAAkACQAL
AAwADAALAAsACwAMAA0ACwAMAAwACwAMAA4AEQASABEAEAAPAA8AEAARABMAFAARABEA
EgAUABIAEQARABUAFgAWABUAFQAbABsAGwAcAB0AHgAeAB4AHgAfACAAIQAjACMAIwAj
ACMAIwAjACMAJQAmACYAJwAlACUAJgAmACQAJAAmACQAJAAlACUAJAAlACQAIQAhACEA
IQAgAB8AHQAdABwAGgAYABcAFgAVABcAFwAWABUAEgARABEAEQAQAA4ADgAOAA8ADwAQ
ABEAEAAPAA4ADQANAAsACwALAA4ADgAOAA0ADQANAA4ADgAOAA0ADQANAA4ADgAOAA4A
DAALAAsACwAMAA0ADgAPAA8AEAAQABAADgAQABAADgAMAA0ADwAPAA0ADAAMAAwADQAO
ABAAEQASABIAEwATABAAEQAQAA4ADgAOAA4ADgAOAA4ADwAPABAAEAARABIADwAPAA8A
EQARABEAEAAQABAAEAAQABAAEAAQABAAEAASABIAEgASABAAEAAOABAAEAAOAA4AEAAS
ABEAEQARABEAEQASABIADwAPAA8AEAASABIAEgASABMAEwATABMAEwATABMAFAASABIA
FAAUABQAFAATABMAFgAXABcAFwAWABYAFAAUABgAGAAYABoAGwAbABoAGgAcABwAGgAZ
ABsAGwAaABoAGQAXABUAFAAUABIAEwASABIAEgASABIAEgASABIAEgAQABAAEAAQABAA
EAAQAA==
         </WaveFormData>
      </LeadData>
      <LeadData>
         <LeadByteCountTotal>10000</LeadByteCountTotal>
         <LeadTimeOffset>0</LeadTimeOffset>
         <LeadSampleCountTotal>5000</LeadSampleCountTotal>
         <LeadAmplitudeUnitsPerBit>4.88</LeadAmplitudeUnitsPerBit>
         <LeadAmplitudeUnits>��V</LeadAmplitudeUnits>
         <LeadHighLimit>2147483647</LeadHighLimit>
         <LeadLowLimit>268435456</LeadLowLimit>
         <LeadID>II</LeadID>
         <LeadOffsetFirstSample>0</LeadOffsetFirstSample>
         <FirstSampleBaseline>0</FirstSampleBaseline>
         <LeadSampleSize>2</LeadSampleSize>
         <LeadOff>FALSE</LeadOff>
         <BaselineSway>FALSE</BaselineSway>
         <ExcessiveACNoise>FALSE</ExcessiveACNoise>
         <MuscleNoise>FALSE</MuscleNoise>
         <LeadDataCRC32>629268454</LeadDataCRC32>
         <WaveFormData>
6P/o/+j/6P/o/+j/6P/o/+r/6v/q/+r/6v/q/+r/6v/q/+r/6v/q/+r/6v/q/+r/6v/q
/+r/6v/s/+z/7P/s/+z/7P/s/+z/7v/u/+7/7v/w//D/8P/w/+7/7v/u/+7/7//w//H/
8v/z//T/9f/2//f/+P/5//r//P/8//z//P/9//7///8AAAEAAgADAAQABwAIAAkACgAM
AAwADAAMAA8AEAARABIAEwAUABUAFgAUABQAFAAUABUAFgAXABgAFgAWABYAFgAVABQA
EwASABIAEgASABIAEQAQAA8ADgAMAAoACAAGAAUABAADAAIAAAAAAAAAAAD+//7//v/+
//v/+v/5//j/+P/4//j/+P/4//j/+P/4//b/9v/2//b/9P/0//T/9P/0//T/9P/0//T/
9P/0//T/9P/0//T/9P/y//L/8v/y//T/9P/0//T/9v/2//b/9v/0//T/9P/0//L/8v/y
//L/9P/0//T/9P/2//b/9v/2//b/9v/2//b/9P/0//T/9P/0//T/9P/0//b/9v/2//b/
9v/2//b/9v/0//T/9P/0//T/9P/0//T/9P/0//T/9P/y//L/8v/y//T/9P/0//T/9P/0
//T/9P/1//b/9//4//j/+v/9////AQABAAEAAQADAAUACAAKAAsACwANAA8ADwASABUA
FwAZABkAGQAZABkAGQAZABoAGgAbABwAHAAaABMADQAKAAgACAAGAAQAAwABAP3/+//4
//f/9f/0//L/8P/w/+7/7v/t/+z/7P/s/+z/6//r/+n/6f/p/+n/6f/p/+n/6f/q/+r/
6v/q/+j/6//u//T/+/8CAA0AFwAkADIAPQBHAFIAYABoAHYAiACSAJQAjwBtACsA2/+r
/5r/jf99/3P/cP9w/3L/eP+C/5H/of+y/73/wv/K/9P/1v/b/+H/4P/f/+L/4v/k/+X/
5//l/+X/5v/m/+j/6P/p/+n/5//n/+f/5//n/+f/5//n/+j/6f/q/+v/6//r/+v/6v/o
/+n/6f/p/+n/6v/q/+r/7P/s/+3/7f/u/+7/7v/u//D/8f/x//L/8f/y//L/8//z//T/
9P/2//b/9//3//n/+f/6//v//P/7//z//v///wEAAwADAAQABQAHAAgACQAIAAoACwAM
AA8AEAAQABIAEwAUABQAFQAVABUAFgAXABcAGQAZABkAFwAYABgAGQAbABsAGwAbABkA
GQAYABcAFgAVABQAEwAQAA8ADgANAA0ADQAMAAkACAAHAAYABQAEAAMAAwACAAEAAAD/
////AAAAAAAA///+//7//v/+//7//v/+//3/+//6//r/+v/4//j/9//3//r/+v/6//n/
+f/5//n/+f/7//v/+//7//n/+f/5//j/+P/5//n/+f/5//r/+v/6//r/+v/5//n/+f/5
//n/+f/6//r/+//7//v/+//6//r//P/8//3//f/9//3//f/9/////v/+/////v/+//3/
/f/9//3//f/9//7//v/+/////f/8//z//P/+//7//v/+//3//f/9//7//P/7//v/+//8
//7//v/+//7//v/+////AgAGAAkACwALAAsACwAKAAsADQAOABEAEQATABUAFwAaAB0A
HwAfAB8AHwAfACEAIQAhACIAIAAhACIAIgAgABkAEwAQAA4ADgAMAAoACwAJAAUAAwAA
AP///f/8//j/9v/2//T/9v/1//T/9P/y//L/8f/x//H/8f/x//H/8f/x//H/8f/u/+7/
7v/u//D/8//2//r///8GAA8AGwAoADYARQBPAFwAagB0AH4AjACWAJoAlQB5ADsA6/+v
/5b/i/97/3H/bP9s/27/dv+A/43/of+y/7n/vv/K/9P/2v/f/9//4P/j/+b/5v/m/+f/
5//o/+n/6//s/+v/6v/q/+n/6//r/+v/6//t/+3/7f/t/+v/6//r/+v/7//v/+//7v/u
/+//7//v/+3/7v/u/+7/8P/w//H/8f/w//D/8P/w//L/8//z//T/8//0//T/9f/3//j/
+P/6//r/+//7//3/+//8//3//v8BAAIABAAFAAMABQAFAAYACQALAAwADQAQABIAEwAU
ABMAFAAUABYAGQAaABoAGwAZABkAGgAbAB0AHwAfAB8AHwAgACAAIQAfAB8AHwAfAB0A
HQAcABsAGgAZABgAFwAUABMAEgARAA0ADQAMAAkACgAJAAgABwAIAAcABwAGAAMAAgAB
AAEAAAAAAAAA//8AAAAAAAAAAP7//v/+//3////+//7//v/8//z/+//7//z//P/8//v/
/f/9//3//f/7//v/+//7//v/+//7//r/+v/7//v/+//9//7//v/+//z//P/7//v//f/9
//3//f/8//z//f/9//v/+//6//r/+v/6//v/+//8//3//v////3//P/8//3/AAAAAP//
///9//3//f/9//7//v/+/////v/8//v/+v/8//z//P/8//v/+//7//z//v/9//3//f/8
//z//f/+////AAACAAQABwAJAAkACQAJAAkADAANAA8AEAAPAA8AEQATABcAGgAdAB8A
HwAfAB8AHwAdAB0AHQAeABwAHQAeAB4AGAARAAsACAAKAAwADAAMAAkABwADAAEAAAD/
//3//P/4//b/9v/0//T/8//y//L/8v/y//H/8f/x//H/8f/x//H/8f/x//H/8v/y//L/
8v/w//P/+P/+/wUADgAVACMANABAAEcAVQBoAHQAegCKAJgAnACYAI8AYwAVAMX/m/+K
/33/c/9t/2j/aP9u/3T/fv+P/6P/tP/B/8b/zP/R/9j/3//h/+T/5f/o/+j/6P/p/+n/
5//n/+j/6P/q/+r/6//r/+v/6//r/+v/6//r/+v/6//r/+v/6//r/+v/6//r/+r/7P/t
/+3/7f/r/+z/7P/s/+7/7v/v/+//8v/y//L/8v/x//H/8P/w//H/8v/y//P/8//0//T/
9v/4//n/+f/7//3//v///wAA//8AAAIAAwAFAAcABwAIAAcACQAKAAsADAAOAA8AEAAR
ABIAEgAUABMAFAAUABUAFwAXABgAGQAbAB0AHQAdABwAHAAbABsAGwAbABsAGwAZABkA
GAAXABQAEwASABEAEAAPAA4ADQANAA0ADAAJAAYABQAEAAMAAgABAAEAAAD///7//f/9
//z//P/8//v//P/8//z//P/8//z//P/7//n/+P/4//j/+P/4//f/9//4//j/+P/3//f/
9//3//f/9//3//f/9//5//n/+f/4//b/9//3//f/9f/2//b/9v/0//T/8//z//X/9f/1
//X/9v/2//f/9//3//f/9v/2//b/9v/3//f/9//3//f/9//5//j/+P/5//j/+P/3//f/
9//3//f/9//2//b/9v/3//X/9P/0//T/9v/2//b/9v/1//X/9f/2//j/9//3//f/9v/0
//T/9P/0//X/9v/3//j/+v/8////AQADAAMAAwADAAYABwAJAAoACgAJAAoACwAOABIA
FgAZABkAGQAZABkAFwAXABcAGAAaABsAHAAcABYADwAJAAYABAAEAAIAAAABAP//+//5
//j/9//1//T/8v/w//D/7v/s/+v/6v/q/+z/7P/r/+v/6//r/+v/6//r/+v/6//r/+r/
6v/q/+r/6v/r//D/9P/7/wQADQAXACQAMgA9AEUAUgBiAGwAeACGAI4AkACJAGkAJQDV
/6H/kP+F/3f/b/9q/2r/bP9w/3j/if+b/6r/t//A/8b/y//S/9f/2//c/9//4v/i/+T/
5f/l/+T/4//j/+L/4v/i/+P/4//l/+X/5f/l/+X/5f/l/+X/5f/l/+X/5f/n/+f/5//m
/+b/5//n/+f/6f/q/+r/6v/o/+j/6f/p/+j/6P/o/+j/6v/r/+v/7P/r/+z/7P/t/+7/
8P/x//T/8v/z//P/9f/1//b/9//4//n/+v/8//3//f//////AAD//wEAAgADAAYACAAJ
AAoACQAKAAoADAANAA4ADgAPABEAEQASABMAEQATABMAEwAVABYAFgAXABUAFQAVABUA
EwATABIAEQASABEAEAAPAAwACwAKAAkABwAHAAYAAwAEAAMAAgABAAAA//////7//f/8
//v/+//4//j/+P/3//T/9P/0//T/9f/2//f/9//3//b/9v/2//T/9P/z//P/9P/0//T/
8//z//P/8//z//P/8//z//P/8f/x//H/8P/x//P/9P/1//P/9P/0//T/9P/0//P/8//1
//X/9f/1//T/9P/1//X/9//3//b/9v/2//b/9//3//X/9f/1//X/9//2//b/9//2//b/
9f/1//P/8//z//P/9P/0//T/9f/1//T/9P/0//T/9P/0//T/8f/x//H/8v/0//P/8//z
//L/9P/2//b/9P/1//b/9//4//r//P///wEAAQABAAEAAQADAAUACAAKAAkACQALAA0A
EQAUABcAGQAZABkAGQAZABcAFwAXABgAGAAZABoAGgAWAA8ACQAGAAYABgAEAAIAAQD/
//v/+f/4//f/9f/0//L/8P/w/+7/7P/r/+r/6v/q/+r/6f/p/+n/6f/p/+n/6f/p/+n/
6f/o/+j/6P/o/+j/6//s//L/+/8CAAcAFQAmADAANQBBAFIAXgBmAHYAhgCMAI4AhQBf
ABkAz/+n/5b/hf95/3H/av9o/27/dv+A/4//of+u/7f/wP/I/8v/0P/Z/9v/3P/f/+D/
4P/i/+X/4//h/+H/4v/i/+L/4v/j/+P/4//j/+P/4//h/+H/4f/h/+P/4//j/+P/5f/l
/+X/5P/k/+X/5f/l/+X/5v/m/+b/5v/m/+f/5//o/+j/6P/o/+r/6//r/+z/7f/u/+7/
7//v//D/8P/y//L/8//z//X/8//0//X/9v/5//r//P/9//v//f/9//7//v////////8D
AAYACAAKAAsADAAMAA4ADQAOAA4ADwARABEAEgATABMAFQAVABUAEwAUABQAFQAXABcA
FwAXABMAEwASABEADgANAAwACwALAAsACwALAAkACQAIAAUAAgABAAAA//8AAP/////+
//3//P/7//v/+v/6//r/+f/2//b/9v/2//b/9v/2//X/9f/0//T/9P/0//T/8//z//T/
9P/0//P/8//z//P/8//1//X/9f/1//P/8//z//L/9P/1//X/9f/1//b/9v/2//b/9v/1
//X/9f/1//X/9f/2//b/9//3//f/9//2//b/9v/2//f/9//3//f/9//3//X/9P/0//X/
9v/2//X/9f/3//f/9//3//b/9v/2//f/9f/0//T/9P/0//T/9P/0//P/8//z//T/9P/z
//P/8//0//b/+P/4//j/+P/4//r//P///wEABQAFAAUABQAEAAUABwAIAAsACwANAA8A
EQAUABcAGQAXABcAFwAXABkAGQAZABoAGAAZABoAGgAYABEACwAIAAYABgAEAAIAAwAB
AP3/+//4//f/9f/0//T/8v/y//D/7v/t/+z/7P/u/+7/7f/t/+3/7f/t/+3/6//r/+v/
6//q/+r/6v/q/+z/7f/w//b//f8CAAkAFQAiADAAPQBJAFgAZgBwAHoAhgCSAJQAjQBt
AC0A2/+l/5T/hf9z/2n/aP9m/2r/cv96/4X/m/+u/7f/vv/G/83/1P/Z/9v/3P/f/+L/
4v/k/+X/5f/l/+X/5v/m/+T/5P/l/+X/5f/l/+X/5f/l/+X/5f/l/+X/5f/l/+X/6f/p
/+n/6P/m/+f/5//n/+f/6P/o/+j/6P/o/+n/6f/q/+r/6v/q/+z/7f/t/+7/7v/u/+3/
7f/v//D/8P/y//L/8//z//X/9f/2//f/+P/5//r//P/9//v//f/9//7/AAADAAUABwAG
AAgACQAKAAsADAAMAA4ADwAQABAAEQARABEAEgATABMAFQAVABUAFQAWABYAFwAXABcA
FwAXABUAFQAUABMAEgARABAADwAOAA0ADAALAAkACQAIAAUABAADAAIAAQAAAP/////+
//3//P/7//v/+v/6//r/+f/4//j/+P/4//j/+P/4//f/+f/4//j/+P/4//j/9//3//b/
9v/2//X/9//3//f/9//3//f/9//3//f/9//3//b/9v/3//f/9//1//b/9v/2//b/9v/1
//X/9//3//f/9//6//r/+//7//r/+f/3//b/+P/4//n/+f/5//n/+f/5//n/+P/4//n/
+v/6//n/+f/3//f/9//3//j/+P/4//n/+f/4//j/+P/6//r/+v/6//v/+//7//z//P/7
//v/+//8//z//P/8//r//P/8//z//P/9/wAABAAHAAsACwALAAsACgALAA0ADgAPAA8A
EQATABUAGAAbAB0AHQAdAB0AHQAfAB8AHwAgAB4AHwAgACAAHAAVAA8ADAAMAAwACgAI
AAcABQABAP//AAD///3//P/4//b/9v/0//X/9f/1//b/9P/0//P/8//z//P/8//z//P/
8//z//P/8v/y//L/8v/0//X/+P8AAAkADgAXACUANABCAE0AVwBoAHYAfgCIAJYAnACc
AI8AYQATAMn/nf+O/4H/df9v/2r/av9w/3r/hv+X/6v/uP+//8j/0P/V/9z/4f/j/+b/
6f/s/+z/7P/t/+3/6//r/+z/7P/s/+z/7f/t/+//7//v/+//7//v/+//7//t/+3/7f/t
//H/8f/x//D/8P/x//H/8f/v//D/8P/w//D/8P/x//H/8v/y//L/8v/0//X/9f/2//X/
9v/2//f/9//4//j/+v/7//3//v8BAP//AAABAAIAAwAEAAYABwAHAAkACQAKAA0ADwAQ
ABEAEAASABMAFAAWABgAGQAcABsAHAAcAB0AHQAdAB4AHwAdAB8AHwAfACAAIgAjACUA
JAAjACIAIQAhACEAIAAfABwAGwAaABkAFgAVABQAEwATABMAEgAPAA4ADQAMAAsACgAJ
AAkACAAJAAgABwAHAAQABAAEAAMABAAEAAQABAACAAIAAgABAAEAAAAAAAAAAAAAAP//
//8AAAAAAAD///////////////////////8BAAEAAQAAAAAAAQABAAEA//8AAAAAAAAA
AAAA////////////////AAAAAAEAAQABAAEAAAAAAAAAAAABAAEA//////////8BAAAA
AAABAAAAAAD///////////////8AAAAAAAABAAMAAgACAAIAAQAAAP///v////////8A
AP7//f/9//3/AAAAAAAAAAABAP7///8AAAEAAgADAAYACgANAA8ADwAPAA8AEAARABMA
FAAVABUAFwAZABkAHAAfACEAHwAfAB8AHwAhACEAIQAiACQAJQAmACYAIQAZABIADgAQ
ABAADgAMAA0ACwAHAAUAAgABAP///v/6//j/+P/2//f/9//3//j/+P/4//f/9//3//f/
9//3//f/9//3//f/9P/0//T/9P/2//X/+P8AAAcADgAVACEALgA8AEcAUQBgAG4AdgCE
AJIAnACcAJUAdQAzAOH/qf+W/4v/ff9z/3L/cv9y/3z/hP+P/6H/tP+//8b/zP/R/9r/
4f/l/+b/5//q/+z/7P/t/+3/7f/t/+7/7v/u/+7/7//v/+3/7f/t/+3/7//v/+//7//v
/+//7//v//H/8f/x//D/8P/x//H/8f/x//L/8v/y//L/8v/z//P/9P/0//T/9P/0//X/
9f/2//f/+P/4//n/+f/6//r//P/8//3//f//////AAABAAIAAwAEAAYABwAJAAsACwAM
AAwADQANAA0AEAASABMAFAAVABYAFgAYABcAGAAYABkAGwAbABwAHQAdAB8AHwAfAB0A
HgAeAB8AHQAdAB0AHQAeAB8AHwAfAB4AHQAcABsAGAAXABYAFQATABMAEgAPAA4ADQAM
AAsACgAJAAkACAAJAAgABwAHAAQABAAEAAMAAgACAAIAAgACAAIAAgABAP///v/+//7/
AAAAAP////8CAAIAAgABAP//////////AQABAAEAAQABAAEAAQAAAAAAAQABAAEAAQAC
AAIAAgACAAIAAQABAP//////////AgACAAMAAwABAAEAAAAAAAIAAgADAAMAAwADAAMA
AwADAAIAAgADAAQABAADAAMAAwADAAMAAwACAAIAAgADAAMAAgACAAIAAAAAAAAAAAAA
AAEAAgAEAAMAAQAAAP//AQACAAMABAADAAAAAQACAAMABAAFAAgADAAPAA8ADwAPAA8A
EAARABMAFAAXABcAGQAbABsAHgAhACMAJQAlACUAJQAlACUAJQAmACgAKQAqACoAJgAf
ABkAFgAUABQAEgAQAA8ADQAJAAcABgAFAAMAAgD+//z//P/6//z/+//6//r/+v/6//n/
+f/5//n/+f/5//f/9//3//f/+P/4//j/+P/2//f/+v8CAAcADAAXACMAMAA6AEUATwBc
AGoAdgCCAI4AmACaAJMAdwA5AOv/t/+k/5n/h/9//3z/ev98/4T/kP+b/6n/uP/D/8z/
0v/Z/+D/4//n/+r/6//s/+7/8P/x//P/8f/x//L/8v/w//D/8f/x//P/8//z//P/8//z
//P/8//z//P/8//z//X/9f/1//T/9v/3//f/9//1//b/9v/2//j/+P/5//n/+f/4//f/
9v/4//n/+f/6//v//P/8//3/+//8//z//v8AAAEAAQADAAIAAgACAAIABQAGAAgACQAJ
AAsACwAMAA0ADwAQABEAFAAWABcAGAAXABgAGAAaABsAHAAcAB0AHQAdAB4AHwAfACEA
IQAhACEAIgAiACMAIQAhACEAIQAhACEAIAAfAB4AHQAcABsAGgAZABgAFwAVABUAFAAR
ABAADwAOAA0ADAALAAsACgAJAAgABwAHAAYABgAGAAUABAAEAAQABAACAAIAAgABAAEA
AAAAAAAAAAAAAP////8AAAAAAAD//////////////f/9//3//f/+////AAAAAAAAAQAB
AAEA//8AAAAAAAACAAIAAQABAAEAAQABAAEAAgACAAMAAwADAAMAAgACAAIAAgADAAMA
AwADAAMAAwABAAAAAAABAAQABAADAAMAAwADAAMAAwACAAIAAgADAAMAAgACAAIAAAAA
AAAAAAABAAEAAQACAAIAAQABAAEAAAAAAAAAAAABAAEAAQADAAEAAQAAAAEA/v8AAAEA
AgADAAQABAAGAAkACwANAA0ADQANABAAEQATABQAFwAXABkAGwAbAB4AIQAjACMAIwAj
ACMAIQAhACEAIgAkACUAJgAmACIAGwAVABIAFAAUABIAEAAOAAsABgADAAQAAwABAAAA
/v/8//z/+v/4//f/9v/2//j/+P/3//f/9//3//f/9//5//n/+f/5//b/9v/2//b/9P/3
//r//v8JABAAFwAfAC4APABHAFEAYABuAHgAhACSAJ4AoACZAHsAPwDv/7P/nv+V/4X/
e/94/3b/dv96/4b/kf+j/7b/w//K/9L/2f/e/+P/5//q/+3/7P/w//D/7//v/+//7//w
//D/8v/y//P/8//x//H/8f/x//H/8f/x//H/8f/x//H/8f/x//H/8f/w//H/8//0//X/
8//0//T/9P/2//b/9//3//f/9v/1//T/9f/3//j/+v/7//z//P/9//v//P/8//7/AAAB
AAEAAwABAAIAAwAEAAUABgAIAAkACwANAA0ADgANAA8AEAARABIAFAAVABYAFwAYABgA
GgAdAB4AHgAfAB0AHQAeAB8AHwAhACEAIQAjACQAJAAlACMAIwAjACMAIQAhACAAHwAg
AB8AHgAdABwAGwAaABkAGQAZABgAFQAUABMAEgARAA4ADQANAAwADQAMAAsACwAIAAgA
CAAHAAYABgAGAAYACAAIAAgABwAGAAQAAwACAAQABAADAAMAAgACAAIAAQABAAEAAQAB
AAIAAwAEAAUAAwADAAMAAgACAAMAAwADAAEAAgACAAIAAgACAAEAAQADAAMAAwADAAQA
BAAFAAUABQAFAAQABAAEAAQABQAFAAMAAwADAAMABQAEAAQABQAEAAQAAwADAAMAAwAD
AAMAAgACAAIAAwAFAAQABAAEAAIAAgACAAIAAQABAAEAAgAEAAMAAwADAAIAAgACAAIA
AQABAAEAAwABAAMABAAGAAYABgAGAAgACgANAA8AEQARABEAEQASABMAFQAWABkAGQAb
AB0AHwAiACUAJwAnACcAJwAnACcAJwAnACgAJgAnACgAKAAkAB0AFwAUABQAFAASABAA
EQAPAAsACQAGAAUAAwACAP7//P/8//r//P/7//r/+v/6//r/+f/5//n/+f/5//n/+//7
//v/+//6//r/+v/6//r/+//+/wQACwAQAB0AKwA2AEQAUQBbAGwAegCEAI4AmgCkAKIA
lQBrACEA0f+j/5b/if97/3X/dP90/3b/fv+K/5n/q/+6/8f/0P/Y/93/4v/l/+n/7v/x
/+7/7P/w//P/8//z//P/9P/0//L/8v/z//P/9f/1//X/9f/z//P/8//z//P/8//z//P/
9f/1//X/9P/2//f/9//3//X/9v/2//b/+P/4//n/+f/6//r/+v/6//z//f/9//7//v/+
//3//f/+/wAAAQAEAAMAAwACAAMABAAGAAgACgAKAAoACwALAA0ADwAPABAAEQATABQA
FQAUABYAFwAYABsAHAAcAB4AHQAeAB4AHwAhACEAIgAjACEAIwAjACMAJQAmACYAJwAl
ACUAJQAlACMAIwAiACEAIgAhACAAHwAcABsAGgAZABcAFwAWABMAEgARABAADwAQAA8A
DwAOAA0ADAALAAsACgAKAAoACQAKAAoACgAKAAgACAAIAAcABwAGAAYABgAGAAYABQAF
AAYABgAGAAUAAwADAAMAAwAFAAUABQAFAAMAAwADAAIAAgADAAMAAwAFAAYABgAGAAQA
BAADAAMAAwADAAMAAwAEAAQABQAFAAUABQAEAAQABAAEAAUABQAFAAUABQAFAAUABAAE
AAUABgAGAAUABQAFAAUABQAFAAQABAAEAAUAAwACAAIAAgACAAIAAgACAAMAAwADAAQA
BAADAAMAAwAEAAQABAAEAAMAAwADAAUABAAFAAUABwAFAAUABAADAAIABAAFAAYABwAI
AAoADAAPABEAEwATABMAEwAWABcAGQAaABoAGQAaABsAHwAiACUAJwAnACcAJwAnACcA
JwAnACgAJgAnACgAKAAkAB0AFwAUABYAFgAUABIAEQAPAAsACQAKAAkABwAGAAQAAgAC
AAAA/v/9//z//P/8//z/+//7//3//f/9//3/+//7//v/+//8//z//P/8//r/+/8AAAQA
CwAUABsAJwA2AEYAUQBbAGoAegCGAJAAnACoAKgAnwB/ADsA5f+t/5r/j/+B/3n/dv90
/3j/fv+I/5X/qf+6/8P/zv/W/9v/4P/n/+3/7v/v/+7/6v/s/+//8f/z//P/9P/0//H/
8P/w/+//8v/1//j/+//5//f/9f/z//X/9f/1//X/9f/1//X/9P/0//X/9f/1//P/9P/0
//T/9P/0//X/9f/0//T/9P/0//T/9f/1//b/+f/6//r/+//5//r/+v/8//z//f/9////
AQACAAMABAAFAAYACAAJAAkACwALAAwADwARABIAEwATABQAFAAUABcAGAAYABoAGwAc
ABwAHQAdAB0AHgAfAB8AIQAhACEAHwAgACAAIQAjACMAIwAjACEAIQAgAB8AIAAfAB4A
HQAcABsAGgAZABUAFQAUABEAEgARABAADwAMAAsACwAKAAkACAAHAAcABgAGAAYABQAE
AAQABAAEAAIAAgACAAEAAQAAAAAAAAACAAIAAQABAAAAAAAAAP////////////8BAAEA
AQABAAEAAQABAAAAAAABAAEAAQABAAIAAgACAAAAAAD/////AAABAAIAAwACAAIAAwAD
AAEAAQAAAAAAAgACAAMAAwABAAEAAQABAAEAAAAAAAEAAAAAAP////8BAAEAAQABAAAA
AAAAAAEA///+//7//v///wAAAQACAAEAAQABAAIAAAD///////8CAAIAAgACAAAA///+
/////f8BAAIAAwACAAIAAgACAAIABQAIAAwADwAPAA8ADwAPABIAEwAVABYAGQAZABsA
HQAdACAAIwAlACUAJQAlACUAJQAlACUAJgAmACcAKAAoACQAHQAXABQAFAAUABIAEAAR
AA8ACwAJAAgABwAFAAQAAgAAAAAA/v8AAP///v/+//7//v/9//3/+//7//v/+//9//3/
/f/9//7//v/+//7//P///wQACAAPABYAHwArADoARgBRAFkAaAB0AHwAiACYAJ4AnACN
AGEAFwDP/6v/oP+R/4X/g/+A/37/gv+K/5T/of+z/8L/y//S/9z/4//q//H/8//w/+//
8P/y//T/9f/1//f/9//4//j/+P/4//n/+f/3//f/9//3//n/+f/5//n/+f/5//n/+f/7
//v/+//6//r/+//7//v/+//8//z//P/+//7//////wAAAAAAAAAAAgADAAMABAAEAAQA
AwADAAUABgAGAAgABgAHAAcACQALAAwADQAOAA0ADgAQABEAEwAVABUAFgAXABkAGgAb
ABoAHAAdAB4AIQAiACIAJAAlACYAJgAnACUAJQAmACcAJwApACkAKQApACoAKgArAC0A
LQAtAC0AKQApACgAJwAmACUAJAAjACQAIwAiACEAHwAfAB4AGwAYABcAFgAVABQAEwAT
ABIAEQAQAA8ADwAQABAAEAAPAAwADAAMAAwADAAMAAwACwANAAwADAAMAAwADAALAAsA
CgAKAAoACQALAAsACwALAAkACQAJAAkACwALAAsACgAKAAsACwALAAsADAAMAAwADAAM
AAsACwAJAAkACQAJAAoACgALAAsADQANAAwADAAMAAwADQANAAsACwALAAsACwAKAAoA
CwAMAAwACwALAAsACwALAAsACgAKAAoACwANAAwADAAMAAoACgAKAAoACgALAAwADgAL
AAkACAAHAAkACgALAAwACwALAAsADQALAA0ADgARABQAFQAVABUAFgAYABgAGgAdAB0A
HgAgACEAIgAjACUAKAAqACsALAAvAC8AMAAxADAAMQAxADEAMwAyADAALgApACcAJQAj
ACEAHgAdABsAFgAVABMAEgAPAA4ACwAKAAgACAAIAAgABgAGAAYABgAFAAQAAwACAAQA
BAAEAA==
         </WaveFormData>
      </LeadData>
      <LeadData>
         <LeadByteCountTotal>10000</LeadByteCountTotal>
         <LeadTimeOffset>0</LeadTimeOffset>
         <LeadSampleCountTotal>5000</LeadSampleCountTotal>
         <LeadAmplitudeUnitsPerBit>4.88</LeadAmplitudeUnitsPerBit>
         <LeadAmplitudeUnits>��V</LeadAmplitudeUnits>
         <LeadHighLimit>2147483647</LeadHighLimit>
         <LeadLowLimit>268435456</LeadLowLimit>
         <LeadID>V1</LeadID>
         <LeadOffsetFirstSample>0</LeadOffsetFirstSample>
         <FirstSampleBaseline>0</FirstSampleBaseline>
         <LeadSampleSize>2</LeadSampleSize>
         <LeadOff>FALSE</LeadOff>
         <BaselineSway>FALSE</BaselineSway>
         <ExcessiveACNoise>FALSE</ExcessiveACNoise>
         <MuscleNoise>FALSE</MuscleNoise>
         <LeadDataCRC32>2067097404</LeadDataCRC32>
         <WaveFormData>
EgASABIAEgATABQAFQAWABcAGAAZABoAGAAYABgAGAAZABoAGwAcABoAGgAaABoAHAAc
ABwAHAAdAB4AHwAgAB4AHgAeAB4AIAAgACAAIAAgACAAIAAgACAAIAAgACAAIgAiACIA
IgAiACIAIgAiACUAJgAnACgAKAAoACgAKAAqACoAKgAqACwALAAsACwAKgAqACoAKgAs
ACwALAAsACsAKgApACgAJgAmACYAJgAmACYAJgAmACUAJAAjACIAIgAiACIAIgAhACAA
HwAeAB0AHAAbABoAGgAaABoAGgAXABYAFQAUABQAFAAUABQAEwASABEAEAAOAA4ADgAO
AA4ADgAOAA4ADQAMAAsACgAMAAwADAAMAAwADAAMAAwADAAMAAwADAAOAA4ADgAOAA0A
DAALAAoACwAMAA0ADgAMAAwADAAMAAwADAAMAAwADgAOAA4ADgAMAAwADAAMAA4ADgAO
AA4ADAAMAAwADAAMAAwADAAMAAwADAAMAAwACgAKAAoACgAMAAwADAAMAAoACgAKAAoA
CAAIAAgACAAGAAYABgAGAAQABAAEAAQABgAGAAYABgAFAAQAAwACAAIAAgACAAIABAAE
AAQABAADAAIAAQAAAAEAAwAFAAYABQAFAAYABgAGAAYABgAFAAUABQAFAAUABQAEAAQA
BAAEAAEA/v/9//3//f/9//n/9//3//b/9f/w//D/8//1//T/9f/1//X/9//3//f/9//1
//X/9f/1//P/8//z//P/9f/1//b/9v/0//T/9P/0//b/9//4//j/9v/2//f/9//2//b/
9v/2//v/+f/2//T/9v/7/wQABwAFAAUABQD7/+P/yv+8/63/mf+I/4L/gv+E/4j/kP+M
/3T/Y/9j/23/e/+H/4n/hP+H/5P/m/+k/6v/sv+9/83/1//d/+X/6//u//H/8//4//z/
AQAAAAIAAgAEAAMAAwADAAQABgAHAAcACAAHAAgACAAIAAgACAAIAAgACAAIAAoACgAI
AAkACQAJAAkACgAMAA8ADQANAA0ADQANAA4ADgAOAA0ADQAOAA8ADwAPABAAEAAQABEA
FAAVABUAFQAWABUAFwAXABgAGAAYABkAGwAbABoAGgAaABoAHQAdAB4AHgAcABwAHAAc
AB4AHAAcABwAGwAbABsAGQAXABYAFgAWABcAFwAWABYAEwASABIAEQANAA0ADAAMAA4A
DgAMAAsACgAIAAYABAAFAAIAAgABAP///v/9//z//v/9//z/+//9//3//P/7//r/+f/4
//b/9v/3//j/+f/4//f/9v/0//b/9f/1//X/9//3//j/+P/2//b/9v/1//X/9v/3//n/
9//2//b/9f/3//f/9f/1//j/+P/4//n/+P/3//b/9f/3//f/9//3//n/+f/5//n/+v/6
//n/+f/7//v/+//7//n/+f/4//j/+//7//v/+//6//r/+v/6//r/+v/4//j/+v/7//v/
+//6//f/9v/1//b/9//4//n/+f/5//n/+P/2//b/9v/1//f/+P/4//j/9v/1//T/8//1
//f/+P/4//j/+P/4//j/+f/6//r//f/9//7//v/8//z//P/7//v/+//7//v/+//6//r/
+v/4//X/8v/x//L/8//0//H/7f/t/+z/6//o/+j/6//t//D/8f/x//H/7//v/+//7//x
//H/8f/x/+//7//v/+//7//v//D/8P/y//L/8v/y//H/8f/x//D/8f/y//T/9f/y//L/
8v/y//P/8//0//T/9P/3//z/////////AwD9/+P/xv+6/63/l/+C/3b/dv94/3z/hP+E
/3L/Xf9Z/2P/cf97/3v/eP95/4f/lf+c/6H/qv+5/8f/z//V/9//6f/u/+3/8f/2//j/
+f/8//7//v8AAAMAAwADAAQAAgADAAMABAAHAAgACAAIAAYABgAGAAYACAAIAAoACgAI
AAkACQAJAAgACAAJAAsADQANAA0ADQALAAwADAAMAA4ADwARABMAEgARABEAEAAPAA8A
EQARABIAEwAVABUAFQAVABYAFgAYABkAGwAbAB4AHgAeAB4AHgAdAB0AHAAdAB4AHwAg
AB4AHAAcABwAHwAfAB8AHQAdABwAHAAcABkAGQAYABgAGQAYABgAFwATABMAEgASABQA
FAASABEADwAOAA0ADAAJAAYABgAFAAcABgAFAAQAAgABAAAA/////////v/9//v/+//7
//r/+f/5//n/+f/7//v/+//6//r/+f/5//n/+//7//z//P/6//r/+v/5//j/+P/4//n/
+v/6//v/+//7//v/+f/5//z//P/8//3//f/9//3//f/9//3//f/9/////////////v/+
//3//f/////////////////+//7//f/9//3//f/+//7//v/+//7//v/8//z//P/9//3/
/f/+//3//v////3//f/9//3//////////v/8//z//P/7//n/+v/6//r/+//7//v/+//3
//j/+f/6//v//P/+////AAAAAAAA//////7///8AAAEAAQD//////////wEAAAAAAAAA
AAD9//r/+f/3//f/9//z//P/8//y//H/7v/u//H/8//0//X/9f/1//X/9f/1//X/8//z
//P/8//0//X/9v/3//X/9f/2//b/+P/4//j/+P/4//n/+v/6//j/+P/5//n/+f/6//v/
/P/7//v/+v/4//r///8IAA8ADQANAA0A///f/8T/uv+x/5v/iP+E/4j/iP+K/47/hv9u
/1//Y/9x/33/hf9//3z/g/+R/5v/pv+v/7r/yf/X/+H/5//r//H/+P///wMACAAKAAsA
DAAOAA4AEAARABEAEQASABIAEwATABQAEwAUABQAFAAWABYAFgAWABQAFAAWABYAGAAZ
ABkAGQAaABoAGwAdABsAGwAbABsAHgAgACEAIgAjACMAJAAlACYAJwApACoAKwArAC0A
LQAsAC0ALwAvADEAMQAyADIAMAAxADMAMwA2ADYANgA2ADUANQA2ADYANgA2ADYANgA3
ADYANwA4ADcANwA3ADUAMwAyADIAMgAxADEAMAAwAC0ALAAsACsAKwArACoAKgApACgA
JQAjACUAJAAjACIAIQAeAB4AHQAbABoAGQAYABoAGQAYABcAFQAVABQAEwAVABUAFQAU
ABMAEwATABMAEQARABEAEAASABEAEQARABAADwAPAA4AEAAQABAADwAQABAAEAARABAA
EAARABEAEgATABIAEwATABIAEQARABMAEwATABMAFQAVABUAFQATABMAEwATABUAFgAW
ABcAFQAVABUAFQAXABcAFgAWABcAFwAXABcAFAAUABQAFAAWABYAFAAUABIAEwATABMA
FQATABMAEwAVABUAFQAVABMAEwATABIAFAAUABQAEwASABIAEQAQAA0ADQANAA0ADQAN
AA0ACwAKAAwADAAMAAwADgAPABAAEAAPAA8AEAAQABIAEgASABEADwAPAA8ADwAPAA4A
DgAOABAADQAKAAkABwAHAAcAAwABAAEAAAD///z//P///wEABAAFAAUABQADAAMAAwAD
AAEAAQABAAEAAgADAAQABQADAAMABAAEAAQABAAEAAQABgAHAAgACAAFAAQABAADAAMA
BAAFAAYABQAFAAQAAAAAAAUADgAVABUAEwAVAA0A9//c/8z/wf+x/6D/mP+c/6L/pv+u
/6z/lv9//3n/g/+P/5n/m/+U/5P/m/+n/7D/uf/C/8//3f/l/+v/8f/3//z///8FAAoA
DgARABEAEgARABIAEwATABMAFAAWABcAFwAYABgAGAAXABYAGAAYABgAGAAWABYAGAAY
ABgAGQAZABkAGAAYABkAGwAZABkAGQAZABsAHAAcABwAHAAbABsAGwAdAB0AHgAeAB8A
HwAhACEAIAAfAB8AHQAeAB8AIQAiACAAIQAjACMAJAAkACQAJAAnACcAKAAoACYAJgAm
ACYAKAAmACYAJgAlACUAJQAjACMAIgAiACIAIwAjACIAIgAfAB4AHgAdABwAHQAdAB4A
HQAcABkAFwAYABgAGAAYABcAFAAUABMAEQAQAA8ADgAQAA8ADgANAAsACwAKAAkACQAJ
AAkACAAJAAkACQAJAAgABwAGAAQABQAFAAYABwAFAAUABgAGAAYABgAGAAUABgAGAAYA
BwAHAAYABgAFAAcABwAFAAUABAAEAAQABQADAAMAAwADAAUABQAFAAUAAwADAAMAAwAE
AAQAAwADAAMAAwADAAMAAwADAAIAAgADAAMAAwADAAEAAAD///7/AQACAAEAAgABAAEA
AAD//////f/9//3//v///wAAAQD+//3//P/6//v//P/9//3//f/+//7//v/7//v/+//7
//3//f/7//v/+v/8//z//P/8//3///8BAAIAAgABAAEAAAAAAAAAAAD/////////////
///+//7//v/+//v/+P/3//f/9//3//P/8//z//L/8f/u/+7/8f/z//L/8//z//P/9f/1
//X/9f/z//P/8//z//X/9f/1//X/9f/1//b/9v/0//T/9P/0//b/9//4//j/9v/2//f/
9//2//b/9v/2//n/+f/2//T/9v/7/wQABwADAAEABwD//+H/xv++/6//mf+I/4b/iv+O
/5L/mP+U/37/bf9t/3f/g/+N/4//iv+L/5X/n/+m/6//uv/F/9H/2f/f/+X/6//u//P/
9f/6//7///8AAAIAAgAEAAMAAwADAAQABgAHAAcACAAIAAgABwAGAAgACAAIAAgACgAK
AAwADAALAAsACgAJAAsADAAOABEADgANAAwACwANAA4ADgAOAA8ADwAQABEADwAPABAA
EAAQABEAFAAVABUAFQAWABUAFQAVABYAFgAYABkAGwAbABsAGgAZABgAGgAbAB0AHgAb
ABoAGQAYABkAGAAZABoAGwAbABsAGQAZABgAGAAYABcAFwAWABYAFQAUABQAEwARABEA
EAAQABAAEAAOAA0ACwAKAAkACAAIAAYABwAHAAUABAADAAIAAgABAAAA/////////v/9
//3//f/9//z//f/9//3//f/7//v/+//6//z/+//7//v/+//7//z//P/6//r/+v/5//n/
+v/7//3//P/8//3//f/9//3/+//7//7//v/+/////v/9//z/+//9//3//f/9//v/+//7
//v//P/8//v/+//7//v/+//7//n/+f/4//j/+//7//v/+//4//j/+P/4//r/+v/4//j/
+P/5//n/+f/3//X/9f/1//f/9//3//f/9v/1//T/8v/z//T/9f/1//X/9v/2//b/8//z
//P/8//1//X/9v/0//T/9P/0//T/9f/2//b/+f/5//r/+v/6//r/+v/5//n/+f/5//n/
+//6//r/+v/4//X/8v/x//P/8//z/+//6//r/+r/6f/o/+j/6//t/+7/7//v/+//7v/t
/+z/6//s/+3/7v/v/+3/7f/t/+3/7f/t/+7/7v/w//D/8P/w/+7/7//w//D/8v/y//P/
8//w//D/8P/w//P/8//y//L/8v/1//7/AQABAAEAAwD7/+H/xv+6/63/mf+E/3z/fv+E
/4j/jv+K/3T/Y/9j/2v/df9//4P/fP9//4v/l/+g/6f/rv+5/8f/0//Z/+H/5//u//H/
8//2//j/+//+/wAAAAACAAEAAQABAAIABAAFAAUABgAHAAgACAAIAAYABgAGAAYACAAI
AAoACgAKAAsACwALAAoACgALAA0ADwAPAA8ADwAOAA4ADQAMAA4ADwARABMAEQARABIA
EgATABMAFQAVABYAFwAZABkAGAAXABcAFgAXABkAHAAdAB4AHgAeAB4AHgAdAB0AHAAe
AB4AHgAeAB4AHAAcABwAHwAfAB8AHQAbABoAGgAaABkAGQAYABgAFwAWABYAFQARABEA
EAAQABIAEgAQAA8ADQAMAAsACgAJAAYABgAFAAcABgAFAAQAAwABAP///f///////v/9
//3//f/9//z/+//7//v/+//8//3//v/+//z/+//7//v//f/9//7//v/8//z//P/7//r/
+v/6//v//v/+///////9//3/+//7//7//v/+/////f/9//3//f//////////////////
/////v/+//3//f/////////////////+//7//f/9//3//f/9//7///8AAP///v/7//r/
/P/9//3//f/9//v/+//7//n/+f/5//n/+v/7//z//P/6//r/+v/5//f/+P/4//j/9//3
//f/9//1//X/9//3//j/+P/4//j/+P/4//n/+v/6//3//f/+//7//v/+//7//f/7//v/
+//7//3//P/8//z/+v/3//T/8//1//X/9f/x/+3/7f/s/+v/6f/q/+7/8f/y//P/8//z
//L/8f/w/+//8f/x//H/8f/v/+//7//v//H/8f/y//L/8v/y//L/8v/y//P/9P/0//b/
9v/3//f/9P/0//T/9P/1//X/9P/0//j///8EAAUAAwADAAUA9f/X/8D/tv+n/5P/gP96
/3z/gP+G/4j/gP9o/1n/Xf9p/3P/d/93/3b/ff+J/5X/nP+l/7D/v//L/9P/2f/j/+v/
8P/1//f/+P/4//n//f8AAAEABAAFAAUABQAGAAQABQAFAAYABwAIAAgACAAIAAgACAAI
AAoACgAMAAwADgAPAA8ADwAOAA4ADwARABEAEQARABEADwAQABAAEAARABEAEgATABQA
FQAXABgAFwAXABkAGQAaABsAHQAdAB0AHQAeAB4AHgAfACEAIQAiACIAIgAiACMAIwAk
ACQAJgAmACYAJgAmACQAJAAkACUAJQAlACMAIwAiACIAIgAhACEAIAAgACEAIAAgAB8A
GwAbABoAGgAYABgAFgAVABcAFgAVABQAEwAQABAADwARABAADwAOAAwACwAKAAkACQAJ
AAgABwAHAAcABwAGAAUABQAFAAUABwAHAAcABgAEAAMAAwADAAUABQAGAAYABgAGAAYA
BQAEAAQABAAFAAYABgAHAAcABQAFAAMAAwAEAAQABAAFAAcABwAHAAcABQAFAAUABQAH
AAcABwAHAAYABgAFAAUABQAFAAUABQAHAAcABgAGAAYABQAEAAMAAwAEAAUABgAEAAQA
AgACAAIAAwADAAMABQADAAMAAwACAAEAAAD//wEAAQABAAAAAAAAAAAA//8BAAIAAgAC
AAEAAQABAAEA//////////8BAAIABAAEAAQABAAGAAcACAAIAAoACwANAA4ADAAMAAwA
CwALAAsACwALAA0ADAAMAAwACgAHAAQAAwAFAAUABQABAP3//f/8//v/+v/6//3///8A
AAEAAQABAP//////////AAABAAIAAwABAAEAAQABAAMAAwAEAAQABAAEAAQABAACAAMA
BAAEAAQABAAFAAUABAAEAAQABAAFAAUAAgACAAQACQAQABUAEwAPABEADwD5/97/0P/H
/7P/nv+Y/5z/ov+s/7L/sP+e/4P/d/97/4f/kf+T/5D/kf+Z/6P/rP+1/77/x//V/+H/
5//v//f//P///wMACAAKAAkADAAOAA4AEAARABEAEQASABIAEwATABQAFQAWABYAFgAW
ABYAFgAWABYAFgAYABgAGgAbABsAGwAYABgAGQAbAB0AHQAdAB0AGwAcABwAHAAfAB8A
IAAhACEAIQAiACIAIQAhACMAIwAmACcAKQApACkAKQAqACoAKAApACsAKwAsACwALAAs
AC0ALQAuAC4ALgAuAC4ALgAuACwALAAsAC0ALQAtACsALQAsACwALAApACkAKAAoACkA
KAAoACcAIwAjACIAIgAiACIAIAAfACEAIAAfAB4AHwAcABwAGwAbABoAGQAYABYAFQAU
ABMAEwATABIAEQATABMAEwASAA8ADwAPAA8ADwAPAA8ADgAOAA0ADQANAAsACwAMAAwA
DgAOAA4ADQAKAAoACgALAA4ADgAPAA8ADQANAAsACwAOAA4ADgAPAA8ADwAPAA8ADgAN
AAwACwANAA0ADQANAAwADAALAAsACwALAAsACwANAA0ADAAMAAwACwAKAAkACQAKAAsA
DAAMAAwACgAKAAgACQAJAAkACwAJAAkACQAHAAcABwAHAAcABwAHAAYABgAGAAYABQAD
AAQABAAEAAQABQAGAAcABgAFAAQAAwAFAAYABgAGAAYABgAGAAcACAAIAAsACwAMAAwA
CgAKAAoACQAHAAcABwAHAAcABgAGAAYABgADAAAA///////////7//f/9//2//X/8v/y
//X/9//6//v/+//7//r/+f/4//f/+f/5//n/+f/3//f/9//3//f/9//4//j/+v/6//r/
+v/4//n/+v/6//r/+v/7//v/+P/4//j/+P/7//v//P/8//7///8EAAcACQAHAAkAAQDp
/9L/yP+7/6X/kv+M/47/kv+Y/6D/ov+Q/3v/df97/4P/i/+P/4z/jf+Z/6X/qv+x/7r/
w//P/9n/3//n//H/9v/3//n/+v/+/wEAAgAEAAQABgAJAAkACQAKAAoACwALAAwADQAO
AA4ADgANAAwACwAKAAwADAAOAA4ADgAPAA8ADwAMAAwADQAPAA8ADwAPAA8ADwAQABAA
EAAPAA8AEAARABMAEwAUABQAEQARABMAEwAUABUAFwAXABUAFQAWABYAFgAXABkAGQAc
ABwAHAAcABwAGwAbABoAHAAcABwAHAAaABgAGAAYABkAGQAZABcAGAAYABkAGgAYABcA
FQAUABUAFAAUABMAEQARABAAEAAQABAADgANAA8ADgANAAwACQAGAAYABQAHAAYABQAE
AAIAAQAAAP//AQABAAAA///////////+//v/+//7//v//f/9//3//P/8//v/+//7//v/
+//8//z//P/8//z/+//6//r/+v/7//r/+v/7//v/+//7//n/+f/6//r/+v/7//3//f/9
//3//P/7//r/+f/7//v/+//7//z//P/7//v/+//7//v/+//7//v/+v/6//n/+f/5//n/
+v/6//r/+v/6//r/+P/4//b/9//3//f/+f/3//f/9//1//X/9f/1//X/9f/1//T/9v/2
//b/9f/z//T/9P/0//X/9f/1//X/8//z//P/8//1//X/9v/2//X/9P/1//T/8v/0//b/
9v/2//b/+P/5//r/+v/5//n/+v/6//v//P/9//3//P/7//r/+f/6//r/+//8//r/9//0
//P/8//z//P/7//v/+//7v/t/+j/6P/r/+3/7v/v/+//7//v/+//7//v/+//7//v/+//
8f/x//H/8f/v/+//8P/w//H/8v/z//T/8//z//P/8v/y//L/8//z//T/9P/0//T/8f/x
//L/8v/0//v/AAABAAUABQADAP3/5//M/77/s/+j/47/hP+E/4j/jP+Q/5D/gP9p/2P/
bf95/3//gf9+/3//i/+X/6D/p/+w/7v/x//R/9f/2//l/+z/7//z//r//P/7//z//v/+
/wAAAwADAAMABAACAAMAAwAEAAMABAAEAAQABQAGAAcACAAHAAYABwAGAAgACQAJAAkA
BgAGAAcACQAHAAcABwAHAAgACgALAAwACwALAAwADQAPAA8AEAAQAA8ADwARABEAEAAR
ABMAEwAVABUAFgAWABQAFQAXABcAGAAYABgAGAAZABkAGgAaABoAGgAaABoAHAAaABoA
GgAaABkAGAAVABYAFgAXABgAFQAVABQAFAATABIAEgARAA8ADwAOAA4ADAAMAAoACQAL
AAoACQAIAAUAAgACAAEAAQAAAP///v/+//3//P/7//n/+f/4//f/+f/5//n/+P/3//f/
9//3//X/9f/1//T/9v/1//X/9f/z//P/9P/0//X/9v/3//f/9P/0//T/9f/2//b/9//3
//n/+f/3//f/9//2//X/9f/3//f/9//3//f/9//3//f/9//3//f/9//4//j/9//3//X/
9f/1//X/9//3//b/9v/1//X/9f/1//b/9v/2//b/9v/2//T/9P/y//P/8//z//X/8//z
//P/8//z//P/8//x//H/8f/w//L/8v/y//H/7//w//D/8P/x//H/8f/x/+//7//v/+//
7//v//D/8P/u//L/8v/w//D/8P/w//L/8//0//T/9f/1//b/9v/0//T/9P/z//X/9f/1
//X/8//y//L/8v/0//H/7v/t/+//7//v/+v/6P/n/+X/4//h/+L/5v/p/+n/6f/o/+f/
5//n/+f/5//n/+f/5//n/+n/6f/p/+n/6f/p/+r/6v/o/+j/6P/o/+r/6//s/+z/7P/s
/+3/7f/q/+r/6v/q/+3/7//u/+z/7P/x//j/+//7//3//f/x/9X/vP+w/6P/jf98/3j/
fP+C/4j/iv+A/2j/V/9X/2P/b/91/3X/cv95/4P/jf+W/53/pv+1/8X/z//V/93/4//o
/+v/7//y//T/9//6//z//P/+//7//f/8//z//f///wAAAgABAAIAAgACAAIAAgACAAIA
BAAEAAYABgAFAAUABAADAAUABgAIAAsACQAJAAkACQAJAAoACgAKAA0ADQAOAA8ADQAN
AA4ADgAPAA8AEQARABIAEwAVABUAEwATABQAFAAVABcAGgAbABoAGgAaABoAGwAbABwA
HAAcABwAHAAcABwAGgAaABoAHQAdAB0AGwAZABgAGAAYABkAGQAYABgAFQAUABQAEwAR
ABEAEAAQABIAEgAQAA8ADQAMAAsACgALAAgACAAHAAcABgAFAAQAAgABAAAA//8BAAEA
AAD///7//f/8//r/+//7//v/+//5//n/+f/4//j/9//3//f/+f/5//r/+v/5//j/9//1
//X/9v/3//n/+P/4//n/+f/5//n/9//3//n/+v/7//3//P/7//r/+f/7//v/+//7//n/
+f/5//n/+v/6//n/+f/7//v/+//7//r/+f/3//b/+f/5//n/+f/2//b/9v/2//b/9v/0
//T/9v/3//f/9//1//P/8//z//P/8//z//P/9f/1//X/9P/2//b/9v/1//f/+P/4//j/
9v/1//T/8//1//X/9f/1//X/9f/2//b/8//y//P/8v/0//X/9v/2//T/9v/2//b/9v/2
//j/+f/6//r/+f/5//r/+v/8//z//P/7//3//f/9//3//f/8//z//P/+//v/+P/3//X/
9f/1//H/8f/x//D/7//u/+7/8f/z//L/8//z//P/8//z//P/8//x//H/8f/x//P/8//z
//P/9f/1//b/9v/0//T/9P/0//X/9//5//r/+f/4//j/9//3//j/+f/6//v/9//4//j/
+P/9/wQACQAJAAsADQAFAO3/0P++/7X/p/+U/4r/jv+W/5r/nv+a/4T/a/9l/23/ef+F
/4f/gP+B/4v/lf+g/6v/tP/B/9H/2//h/+f/7//2//n///8CAAYACwAKAAwADAAOAA4A
DQAMAAwADgARABMAFgAWABYAFQAUABYAFgAWABYAFgAWABgAGAAYABkAGQAZABgAGAAZ
ABsAGwAbABsAGwAbABwAHAAcAB0AHQAeAB8AHQAdAB4AHgAgACEAJAAlACQAJQAnACcA
JwAnACgAKAAoACkAKwArACoAKgAqACoALAAtAC8AMAAvAC4ALQAsAC4ALAAsACwAKwAr
ACsAKQApACgAKAAoACgAKQApACoAKAAmACUAIwAjACMAIgAiACIAIgAgAB8AHQAcABsA
GgAbABgAGAAXABUAFAATABIAEwATABMAEwATABMAEgARAA8ADwAPAA4ADgAPABAAEQAQ
AA8ADgAMAA4ADQANAA0ADQANAA4ADgAOAA4ADgANAA0ADgAPABEAEAAQABEAEQARABEA
DwAPABAAEAAQABEADwAPAA8ADwAQABEAEgATABEAEQARABEAEgASABEAEQARABEAEQAR
AA8ADwAOAA4AEQARABEAEQAOAA4ADgAOABAAEAAOAA4ADgAPAA8ADwANAAsACwALAAwA
DQAOAA8ADgANAAwACgAMAAwADAALAAsADAAMAAwACQAJAAkACQALAAsACwALAAoACQAJ
AAgACgAKAAwADAAKAAwADAAMAAwADAANAA4ADgARABEAEgASABAAEAAQAA8AEQARABEA
EQAPAA4ADgAOAA4ACwAIAAcACQAJAAkABQACAAEA///9//v//P8AAAMAAgADAAMAAwAB
AAEAAQABAAMAAwADAAMAAQABAAEAAQADAAMABAAEAAIAAgACAAIAAgADAAQABAAGAAYA
BwAHAAUABAADAAIABQAHAAgABgAGAA0AEgAVABMAEwATAAcA6//Y/87/wf+t/57/nv+m
/6z/tP+8/7L/mv+H/4P/if+T/5v/m/+W/5n/pf+v/7j/u//C/8//2//h/+f/8f/5//7/
AQADAAQACAALAA4AEAAQABIAEQARABEAEgASABMAEwAUABUAFgAWABYAFAAUABQAFAAU
ABQAFgAWABQAFQAVABUAFgAWABcAGQAZABkAGQAZABcAGAAYABgAGQAZABoAGwAZABkA
GgAaABsAGwAdAB0AHAAdAB8AHwAeAB0AHQAcAB4AHwAhACEAIAAgACAAIAAfAB8AIAAg
ACIAIgAiACIAIAAeAB4AHgAfAB8AHwAdAB0AHAAcABwAGwAbABoAGgAaABoAGwAbABcA
FwAWABYAFgAWABQAEwAVABQAEwASAA8ADAAMAAsADAAMAAwADAAKAAkACAAHAAcABwAG
AAUABQAFAAUABAADAAMAAwADAAMAAwADAAIAAgABAAEAAQADAAMABAAEAAIAAgACAAEA
AAAAAAAAAQACAAIAAwADAAMAAwABAAEAAgACAAIAAwADAAMAAwADAAEAAQABAAEAAwAD
AAMAAwADAAIAAAD//wAAAQACAAMAAQABAAAAAAABAAEAAQABAAAAAAAAAAAA/v/+//z/
/P/+/////////////f/9//3//f/9//3//f/////////+//3//P/7//n/+v/8//3//v/9
//3//f/9//3//f/9//3//f/9//7//v/8//z//v/+////AQADAAQABAAEAAQABAACAAIA
AgACAAMAAwADAAEAAAAAAP///v/+//3//P/8//r/9//2//X/9P/y//H/8f/w//D/8P/w
//D/8f/y//P/9v/2//b/9//2//P/8//0//T/9P/0//T/9v/2//b/9v/0//T/9P/0//b/
9v/2/w==
         </WaveFormData>
      </LeadData>
      <LeadData>
         <LeadByteCountTotal>10000</LeadByteCountTotal>
         <LeadTimeOffset>0</LeadTimeOffset>
         <LeadSampleCountTotal>5000</LeadSampleCountTotal>
         <LeadAmplitudeUnitsPerBit>4.88</LeadAmplitudeUnitsPerBit>
         <LeadAmplitudeUnits>��V</LeadAmplitudeUnits>
         <LeadHighLimit>2147483647</LeadHighLimit>
         <LeadLowLimit>268435456</LeadLowLimit>
         <LeadID>V2</LeadID>
         <LeadOffsetFirstSample>0</LeadOffsetFirstSample>
         <FirstSampleBaseline>0</FirstSampleBaseline>
         <LeadSampleSize>2</LeadSampleSize>
         <LeadOff>FALSE</LeadOff>
         <BaselineSway>FALSE</BaselineSway>
         <ExcessiveACNoise>FALSE</ExcessiveACNoise>
         <MuscleNoise>FALSE</MuscleNoise>
         <LeadDataCRC32>2400781408</LeadDataCRC32>
         <WaveFormData>
EAAQABAAEAATABQAFQAWABkAGgAbABwAHgAeAB4AHgAfACAAIQAiACQAJAAkACQAJwAo
ACkAKgArACwALQAuAC8AMAAxADIANQA2ADcAOAA7ADwAPQA+AEAAQgBEAEYASQBMAE8A
UgBUAFYAWABaAF4AYgBmAGoAbQBwAHMAdgB5AHwAfwCCAIUAiACLAI4AjwCQAJEAkgCV
AJYAlwCYAJYAlgCWAJYAlQCUAJMAkgCPAI4AjQCMAIgAhACAAHwAdgByAG4AagBjAF4A
WQBUAE8ASgBFAEAAOgA2ADIALgAqACYAIgAeABoAGAAWABQAEAAOAAwACgAJAAgABwAG
AAQABAAEAAQAAQAAAP///v/+//7//v/+//7//v/+//7//v/+//7//v8AAAAAAAAAAAAA
AAAAAAAAAgACAAIAAgACAAIAAgACAAMABAAFAAYACAAIAAgACAAGAAYABgAGAAcACAAJ
AAoACgAKAAoACgAIAAgACAAIAAgACAAIAAgABgAGAAYABgAGAAYABgAGAAUABAADAAIA
AAAAAAAAAAAAAAAAAAAAAP///v/9//z//P/8//z//P/6//r/+v/6//j/+P/4//j/+P/4
//j/+P/2//b/9v/2//j/+v/6//r/+f/5//r/+v/4//f/9//3//n/+f/5//r/+P/4//j/
+P/4//b/9f/0//T/9P/y/+7/6//q/+r/6f/p/+r/7P/t/+z/7f/t/+z/7f/u/+//8P/u
/+3/7P/s/+n/6f/q/+r/6//r/+v/6//r/+v/6//r/+3/7//v/+//7f/u/+7/7//v/+7/
7v/v//H/7//t/+3/8/8EABsAMQA5ADcAKQD3/6L/VP8o/wb/3v66/qT+l/6T/pX+pf6w
/q7+sP64/sf+2/7y/gD/C/8j/0D/Wv9y/4b/lv+n/7//z//a/+T/6//v//P/9//8/wEA
BgAIAAgACgALAAoACwAMAA0AEQASABQAFQAUABUAFgAWABgAGwAcABwAGwAcAB0AHgAd
AB4AIAAhACMAJQAmACcAKQAqACsALQAtAC8AMAAxADMANAA2ADkAOwA9AD8AQQBGAEoA
TQBQAFAAVABXAFoAXgBiAGcAaQBuAHEAdQB5AHsAfQB/AIEAhACGAIoAjQCOAI8AkACR
AJEAkgCSAJIAkQCRAJEAjwCMAIsAiQCHAIYAgwCCAH4AegB1AHAAagBjAF0AWQBRAE0A
SABEAD8ANwAxAC0AKAAlACEAHAAYABQAEQANAAsACQAFAAMAAQAAAP///v/9//n/+f/5
//f/+f/3//f/9v/z//L/8v/y//L/8f/x//H/8//z//P/8//x//H/8v/y//T/9P/1//X/
9P/0//T/8//1//X/9f/3//n/+f/5//v/+f/5//f/+f/5//r/+v/6//v/+//7//v//f/9
//3//v/8//z//P/8//z/+//7//r/+v/7//v/+v/6//r/+v/4//f/9//2//X/9f/1//T/
8//x//D/8P/w//H/8f/x//H/8P/v/+//7//t/+3/7f/s/+z/7P/s/+v/6v/q/+r/6f/p
/+n/6v/o/+j/6P/o/+r/7P/s/+z/7//v//D/8P/v/+3/7P/r/+3/7f/t/+7/7v/u/+7/
7v/s/+r/6f/o/+j/6P/m/+L/3//e/97/3f/b/9z/3v/f/+H/4//k/+T/4v/i/+L/4v/i
/+H/4P/g/9//3//g/+D/4f/h/+H/4f/h/+H/4f/h/9//4f/h/+H/4//k/+T/5f/j/+L/
4v/j/+X/4//j/+X/6f/2/wsAHwAvADMALQAFAK7/Vv8i//7+0v6q/pD+gf59/oH+jf6c
/qL+oP6m/rH+w/7Y/ub+8/4H/yj/SP9g/3L/hv+d/7P/w//M/9r/5f/p/+v/7//2//n/
+v///wAAAwAFAAYABwAIAAkACwAMAA4ADwAQABEAEgASABIAFQAWABYAFwAYABkAGgAd
AB4AIAAhAB8AIQAiACMAJwAoACkAKwAtAC8AMAAxADcAOAA6AD0APQA/AEEAQwBGAEoA
TQBQAFQAWABbAF4AYABkAGkAawBvAHMAeAB9AIAAgwCGAIkAiQCKAI0AjwCRAJMAlQCX
AJcAmACYAJgAmQCZAJkAlwCWAJUAkwCRAI0AiQCHAIIAfwB7AHcAcgBqAGMAXgBVAFEA
TABIAEMAPQA3ADMALgAoACMAHQAYABUAEwAQAA8ADAAHAAQAAQABAP///f/7//f/9//3
//X/9f/z//P/8v/x//D/8P/w/+7/7f/t/+3/7//v/+//7//v/+//8P/w//D/8P/x//H/
8f/y//P/8//z//P/8//1//f/9//3//n/+f/5//f/+f/3//j/+P/4//v/+//7//v/+f/5
//n/+v/6//r/+v/6//z/+//7//r/+P/5//n/+P/6//r/+v/4//f/9//2//X/9f/1//T/
8//z//L/8v/y/+//7//v/+//8P/v/+//7//t/+3/7f/s/+z/7P/s/+v/6v/q/+r/6f/n
/+j/6v/q/+r/6v/s/+7/7v/u/+3/7f/u/+7/8P/v/+//7//t/+3/7f/u//D/8P/w//D/
8P/u/+3/7P/r/+r/5//i/+D/4P/h/+H/4f/i/+T/5f/m/+f/5//m/+T/5P/k/+T/5P/j
/+L/4v/j/+P/5P/k/+T/4//i/+H/4//j/+P/4//j/+X/5f/l/+X/5v/m/+f/6f/o/+j/
6f/n/+f/5//n/+3/AAAbADEAPQA7ACkA8f+S/z7/FP/y/sb+ov6Q/of+hf6N/pf+ov6i
/qL+qv65/s/+4P7q/vn+E/8y/1L/bP+C/5T/q/+//8//2P/g/+X/7f/z//n//v8BAAQA
BQAGAAkACwAOAA8AEAARABMAFAAWABcAGAAZABoAGgAcAB8AIAAgAB8AIAAhACIAIwAk
ACYAJwAoACsALQAvAC8AMAAxADMANwA5ADoAOwA9AD4AQABDAEYASQBMAE8AUgBWAFkA
XABeAGIAZQBoAG4AcgB3AHkAegB9AIEAhQCKAI0AkACTAJcAmACbAJ0AnACdAJ4AnwCg
AKIAowCkAKMAowCjAKEAngCdAJsAmQCXAJMAkQCMAIgAgwB+AHgAcQBrAGcAXwBYAFIA
TQBHAEMAPQA5ADQALQApACQAIAAcABkAFQATABEADQALAAkABQADAAEA///////////9
//3/+//7//r/+f/4//j/+P/6//n/+f/5//f/9//3//f/9//3//j/+P/6//r/+//7//r/
+v/6//n/+v/7//z////9//3//f///wEAAQD//wEAAwAEAAQABAADAAMAAwADAAUABQAF
AAYABAAEAAQABAAGAAUABQAEAAQABQAFAAQABAAEAAQAAgADAAMAAgABAAEAAQAAAP//
AQAAAAAAAAD9//3//f/9//z/+//7//v/+//7//v/+v/4//j/+P/3//j/+P/4//f/+f/3
//f/9//2//b/9v/2//b/+P/6//r/+v/7//v//P/8//7//f/9//3//f/9//3//v/8//z/
/P/8//7//P/7//r/+P/4//b/8v/w//D/8f/x//D/8P/x//H/8//1//b/9v/0//T/9P/0
//D/7//u/+7/7//v//D/8P/x//H/8f/x//H/8f/x//H/8//1//X/9f/0//T/8//z//T/
9P/1//f/9//1//P/8//3/wYAHQA1AEEAQwA5AA8AuP9g/yr/CP/g/rz+pv6d/pv+n/6r
/rj+tv6y/rr+yf7b/vL+/v4J/x3/OP9a/3T/iP+a/6//xf/V/97/6P/v//X/+/8DAAgA
CwAQABIAEgAUABUAFgAXABgAGQAZABoAHAAdAB4AHwAgACAAIgAlACYAJgAlACYAJwAo
ACkAKgAsAC0ALQAvADAAMQAzADQANQA3ADsAPQA+AD8AQgBCAEMARQBJAEsATQBPAFIA
VgBZAFwAXABgAGMAZgBqAG4AcwB1AHgAewB/AIMAhgCJAIwAjwCTAJQAlwCZAJkAmQCZ
AJkAmwCcAJwAnACbAJsAmwCZAJgAlwCVAJMAkgCPAI4AigCEAH8AegB0AHAAawBoAGEA
WQBUAFAASwBHAEEAPQA4ADMALwAqACYAIgAfABsAGQAZABUAEwARAA8ADQALAAkABwAH
AAcABQAHAAUABQAEAAEAAAAAAAAAAgABAAEAAQD///////////////8AAAAAAgACAAMA
AwABAAIAAwADAAMAAwADAAUAAwADAAMABQAFAAUAAwAFAAcACAAIAAgABwAHAAcABwAJ
AAkACQAKAAoACgAKAAoACAAHAAcABgAIAAkACQAIAAcABgAFAAIAAgADAAMAAwABAAEA
AAD//////v/+//7////////////9//v/+v/5//n/+f/5//j/+P/4//j/9//2//b/9v/1
//f/9//1//X/9P/0//T/9P/0//b/+P/4//j/+P/3//f/9v/2//X/9f/1//f/9//3//j/
9v/2//b/9v/2//T/8//y//L/8v/w/+z/6//q/+r/6f/n/+j/6v/r/+r/6//r/+r/6//s
/+3/7v/q/+n/6P/o/+f/5//o/+j/6f/p/+n/6f/p/+n/6f/p/+v/7f/t/+3/6//s/+z/
7f/t/+z/7P/t/+//7//t/+v/8/8EABsALwA1ADEAJwD1/5j/Tv8m/wT/2v66/qb+m/6b
/p/+q/62/rb+uP7A/s/+5f74/gT/D/8n/0L/XP90/4b/mv+t/8H/0f/a/+L/6f/v//P/
9//8/wEABAAFAAYACQALAAoACwAMAA0ADwAQABIAEwAUABUAFgAWABYAGQAaABoAGwAc
AB0AHgAdAB4AIAAhACMAJQAmACcAJwAoACkAKwAvADEAMgAzADUANgA4ADsAOwA9AD8A
QQBGAEoATQBQAFAAVABXAFoAXABgAGUAZwBsAG8AcwB3AHgAewB+AIEAhQCGAIkAiwCL
AIsAiwCLAI0AjgCOAI4AjwCPAI8AjQCMAIsAiQCHAIUAgQB/AHoAdwBzAG8AagBjAF0A
WQBRAE0ASABEAD8AOQAzAC8AKgAnACMAHgAaABYAEwAPAA0ACwAHAAUAAwADAAEA///9
//v/+//7//n/+//5//n/+P/1//T/9P/0//b/9f/1//X/9f/1//X/9f/z//P/9P/0//b/
9v/3//f/9//4//n/+f/7//v/+//9//3//f/9/////f/9//v//f///wAAAAAAAP//////
////AQABAAEAAgACAAIAAgACAAAA//////7/AAABAAEAAAD///7//f/6//v/+//6//n/
+f/5//j/9//1//T/9P/0//X/9f/1//X/8//x//D/7//u/+//8P/w//D/8P/w/+//7v/u
/+7/7f/v/+//8P/u/+7/7v/u//D/8v/y//L/8f/x//L/8v/y//H/8f/x//P/8//z//T/
9P/0//T/9P/y//D/7//u//D/8P/u/+r/5f/k/+T/4//j/+T/5v/n/+j/6f/p/+j/6P/o
/+j/6P/o/+f/5v/m/+P/4//k/+T/5f/l/+X/5f/l/+X/5f/l/+X/5//n/+f/6f/q/+r/
6//p/+j/6P/p/+v/6f/p/+n/7f/8/xUAKwA1ADUAKwD//6j/Uv8g//z+0v6q/pT+i/6H
/o3+m/6m/qj+qP6w/rv+z/7k/vL+/f4T/zL/UP9q/37/kP+j/7n/yf/W/+D/5//t//H/
9f/4//v/AAADAAQABwAJAAoACwAMAA0ADwAQABIAEwAWABcAGAAYABYAGQAaABoAHQAe
AB8AIAAfACAAIgAjACUAJwAoACkALQAuAC8AMQAxADMANAA1ADsAPAA+AEEAQQBDAEUA
RwBKAE4AUQBUAFkAXgBiAGYAaQBsAHAAcQB2AHkAfQCBAIQAhwCKAI0AjwCQAJMAlQCY
AJkAmgCbAJsAnACcAJwAnQCdAJ0AmwCYAJcAlQCTAJMAjwCNAIgAgwB/AHsAdgBtAGcA
YwBbAFcAUgBOAEkAQQA7ADcAMgAtACkAJAAgAB4AGwAXABUAEQANAAsACQAJAAcABQAD
AAEAAQABAP///f/7//v/+v/7//r/+v/6//j/9//3//f/9//3//f/9//3//f/+P/4//j/
+P/5//n/+//8//3//f/7//v/+//9//3//f/9//////////3///8BAAIAAgACAAMAAwAD
AAMAAQABAAEAAgACAAIAAgACAAIAAQABAAAAAAABAAEAAAAAAAAAAAD+//3//f/8//v/
+//7//r/+f/5//j/+P/4//X/9f/1//X/9f/1//b/9//z//P/8//y//L/8v/y//H/8P/w
//D/7//v/+//8f/v//D/8P/w//D/8P/w//L/8v/y//P/8//0//T/9P/z//P/8//z//P/
8//0//b/9v/2//b/9P/y//H/8P/y//L/8P/s/+f/5v/m/+X/5f/m/+j/6f/s/+3/7f/s
/+v/6v/p/+j/5//n/+f/6P/l/+X/5v/m/+X/5f/l/+X/5v/n/+j/6f/o/+n/6P/n/+j/
6v/r/+3/7P/q/+n/6f/r/+v/6f/t//f/CgAfADUAPQA5ACkA7/+O/0D/FP/w/sT+oP6M
/oP+hf6N/pv+pP6m/qr+sP67/s/+4P7u/v3+Gf84/1j/cP+C/5j/r//D/8//2P/k/+3/
8//3//3/AAD//wIABwAIAAsADQAQABEAEgATABUAFgAYABkAGgAbABwAHAAcAB8AIAAg
ACEAIgAjACQAJQAmACgAKQApACsALAAtADEAMgAzADUANwA5ADoAOwA/AEAAQgBFAEkA
SwBNAE8AUgBWAFkAXABeAGIAZQBoAGwAcAB1AHcAfAB/AIMAhwCKAI0AkACTAJUAlgCZ
AJsAngCfAKAAoQCfAKAAoACgAKEAoQChAJ8AngCdAJsAmQCXAJMAkQCMAIcAgwB/AHoA
cgBrAGYAXQBVAFAATABHAEMAPQA5ADQALQApACQAIAAcABkAFQATAA8ACwAJAAcABwAF
AAMAAQD////////9//v/+f/5//j/+f/4//j/+P/2//X/9f/1//f/9//3//f/9//3//j/
+P/2//b/9//3//j/+v/8//3//P/7//r/+//9//3//f///wEAAQD//wEA//8AAAAAAAAD
AAMAAwADAAEAAQABAAIABAAEAAQABAAGAAUABQAEAAMAAwACAAAAAgACAAIAAAD/////
/v/9//3//f/8//v/+//6//r/+v/3//f/9//3//j/9//3//f/9f/1//X/9P/0//T/9P/z
//T/9P/0//P/8f/x//H/8f/x//L/8v/y//L/8v/y//T/9P/0//f/9//4//j/9v/1//X/
9f/3//f/9//4//j/+P/4//j/9v/0//P/8v/0//T/8v/u/+v/6v/q/+n/6f/q/+z/7f/w
//H/8f/w/+//7v/t/+z/7f/t/+3/7v/s/+v/6//q/+v/6//r/+v/6//r/+v/6//p/+v/
6//r/+3/7v/u/+//7//u/+7/7//v/+//7f/t//P/AgAXAC8APQA/ADkAFQDC/2L/Jv8C
/9b+rP6W/o3+j/6Z/qX+sP6y/rD+sP65/sv+4P7w/v3+Ef8w/07/av+A/5L/o/+5/83/
2P/i/+3/8//3//3/AgAFAAQACQAKAA0ADwASABMAFAAVABcAGAAaABsAHAAdAB4AHgAc
AB8AIAAgACEAIgAjACQAJgAoACsALQArAC0ALgAvADEAMgAzADUANQA3ADgAOQA/AEAA
QgBFAEcASQBLAE0ATgBSAFUAWABcAGAAYwBmAGgAbABxAHMAdgB5AH0AgQCGAIkAjACP
AI8AkACTAJUAlgCXAJgAmQCZAJoAmgCaAJkAmQCZAJcAmACXAJUAkwCPAIsAiQCEAIMA
fwB7AHYAbwBpAGUAXQBXAFIATgBJAEMAPQA5ADQALwArACYAIgAgAB0AGQAXABMADwAN
AAsACQAHAAUAAwADAAMAAwABAP///f/9//z//f/8//z//P/6//n/+f/5//n/+f/5//n/
+//7//z//P/6//r/+//7//3//v///////f/9//3///////////8BAAMAAwABAAMAAgAC
AAEAAAADAAMAAwADAAMAAwADAAQAAgACAAIAAgAEAAMAAwACAAAAAQABAAAAAgACAAIA
AAD//////v/9//v/+//6//n/+//6//r/+v/5//n/+f/5//j/9//3//f/9f/1//X/9P/y
//L/8v/x//L/8v/y//H/8f/x//H/8f/z//T/8v/y//L/8v/w//L/8v/y//X/9f/2//b/
9v/1//X/9f/1//X/9f/2//b/9v/2//b/9v/0//P/8v/w//D/7v/q/+f/5v/m/+X/5f/m
/+j/6f/s/+3/7f/s/+r/6v/q/+r/6f/p/+n/6v/n/+f/6P/o/+n/6f/p/+n/6f/p/+n/
6f/n/+n/6f/p/+v/7P/s/+3/6//q/+r/6//r/+3/7f/t//P/AAAVACsAOQA5AC8ABQCw
/1z/LP8M/+L+vP6m/pv+mf6b/qn+tv64/rj+vv7J/tn+7P76/gf/G/86/1j/cP+E/5b/
pf+5/8n/1v/g/+v/8//1//f/+v///wAAAwAEAAcACQAKAAsADAANAA8AEAASABMAFAAV
ABYAFgAUABcAGAAYABsAHAAdAB4AHQAeACAAIQAhACMAJAAlACcAKAApACsALQAvADAA
MQAzADQANgA5AD0APwBBAEMARQBIAEoATABOAFIAVQBYAFoAXgBjAGUAaABrAG8AcwB2
AHkAfAB/AIEAggCFAIcAigCLAIwAjQCMAIwAiwCKAIsAiwCLAIkAigCJAIcAhQCDAH8A
fQB4AHUAcQBtAGgAYQBbAFcATwBLAEYAQgA9ADgAMwAwACwAJgAhABsAFgATABEADgAN
AAkABQADAAEAAAD///7//f/7//v/+//5//f/9f/1//T/9P/0//X/9v/0//P/8//z//P/
8//z//P/8//z//T/9P/0//T/9f/1//X/9v/3//f/9//3//f/+f/3//f/9//5//v/+//5
//v/+f/6//r/+v/7//v/+//7//v/+//7//z//P/8//z//P/8//v/+//6//j/+f/5//j/
+v/6//r/+P/5//n/+P/3//f/9//2//X/8//y//L/8v/x//H/8f/x//D/7//v/+//7//v
/+//7v/s/+z/7P/r/+z/7P/s/+v/6f/p/+n/6f/r/+z/7P/s/+v/6v/p/+n/6f/q/+r/
6v/q/+r/6P/q/+r/6v/t/+3/7v/u/+7/7f/t/+3/7f/t/+3/7v/w//D/8P/w/+7/7P/r
/+r/6v/q/+j/5P/j/+L/4v/h/+D/4P/h/+H/4//l/+b/5v/m/+b/5v/m/+T/4//i/+L/
4f/h/+L/4v/h/+H/4f/h/+L/4//k/+X/4//l/+X/5f/j/+T/5P/l/+b/5v/n/+n/4//j
/+X/5f/r//z/DwAjADMANQArAAUAtP9a/yD//v7U/qz+kv6H/oP+h/6T/qL+qP6m/qj+
tf7H/tr+6v71/gv/Kv9K/2L/dv+I/53/sf/F/87/1v/h/+n/6//x//j/+//8////AAAD
AAUACAAJAAoACwALAAwADgAPABAAEQASABIAFAAXABgAGAAYABgAGAAYABoAHAAfACEA
IQAjACQAJQAlACYAJwApAC0ALwAwADEANQA2ADgAOwA9AD8AQQBDAEQASABLAE4AUABU
AFcAWgBfAGQAagBtAG8AcQB0AHcAfAB/AIIAhQCHAIgAiwCNAI4AjwCQAJEAkQCSAJIA
kgCTAJMAkwCRAJIAkQCPAI0AiwCHAIUAgAB9AHkAdQBwAGkAYwBfAFcAUQBMAEgAQwA9
ADcAMwAuACcAIwAeABoAFgATAA8ADQANAAkABwAFAAEA///9//v/+//7//v/+f/3//X/
9f/0//P/8v/y//L/8v/x//H/8f/v/+//7//v//D/8f/z//T/8v/y//P/8//z//T/9f/1
//f/9//3//n/9//3//f/+f/7//v/+f/7//v//P/8//z//f/9//3//f/9//3//f/+//z/
/P/8//z//v/9//3//P/6//v/+//6//r/+v/6//j/+f/5//j/9//1//X/9P/z//X/9P/0
//T/8f/x//H/8f/y//H/8f/x/+//7//v/+7/7P/s/+z/6//s/+z/7P/r/+n/6f/p/+n/
5//o/+j/6P/o/+z/7P/q/+r/6v/q/+r/7P/s/+z/7f/t/+7/7v/u/+3/7f/t/+//7//v
//D/7v/u/+7/7v/u/+z/6//q/+r/6v/o/+T/3//e/97/3f/f/+D/4v/j/+T/5f/l/+T/
5P/k/+T/5P/i/+H/4P/g/9//3//g/+D/4f/h/+H/4f/h/+H/4f/h/+P/5f/l/+X/5f/m
/+b/5//l/+T/5P/l/+f/5//l/+X/6//8/xUAKwA1ADcAKQDx/5T/QP8Q/+r+vv6c/or+
gf6D/o3+mf6g/qD+oP6k/rH+x/7a/ub+9f4R/y7/Tv9o/3r/iv+j/7v/y//U/9z/5f/p
/+3/8//4//v//v8BAAIABQAHAAYABwAIAAkADQAOABAAEQAUABUAFgAWABQAFwAYABgA
GwAcAB0AHgAdAB4AIAAhACMAJQAmACcAKQAqACsALQAvADEAMgAzADcAOAA6AD0APwBB
AEMARQBIAEwATwBSAFYAWgBdAGAAZABoAG0AbwB0AHcAewB/AIAAgwCGAIkAjQCOAJEA
kwCSAJMAlACVAJUAlgCWAJYAmQCZAJkAlwCUAJMAkQCPAI0AiQCHAIIAfQB5AHUAcABn
AGEAXQBVAFEATABIAEMAPAA1ADAAKgAnACMAHgAaABQAEQANAAsABwADAAEA//////3/
+//5//X/9f/1//P/9f/z//P/8v/x//D/8P/w/+7/7f/t/+3/7//v/+//7//t/+3/7v/u
//D/8P/x//H/8f/y//P/8//z//P/8//1//f/9//3//n/9//3//X/9//5//r/+v/6//n/
+f/5//n/+f/5//n/+v/8//z//P/8//r/+f/5//j/+v/7//v/+v/4//j/+P/2//X/9f/0
//P/9f/1//T/8//x//D/8P/w/+//7//v/+//8P/v/+//7//r/+v/6//q/+r/6v/q/+n/
5v/m/+b/5f/n/+f/5//n/+X/5v/m/+b/5f/k/+P/4//j/+P/5P/k/+L/5P/m/+b/5v/m
/+b/6P/o/+j/5//n/+j/6P/o/+f/5//n/+n/6f/p/+r/6v/q/+r/6v/s/+r/6f/o/+b/
5v/k/+D/3f/c/9z/2//d/97/4P/h/+L/4//j/+L/4v/i/+L/4v/f/93/2//a/9r/2//d
/97/3//f/9//3//d/93/3f/d/97/4f/i/+P/4v/i/+H/4f/j/+L/4v/j/+X/4f/j/+X/
6f/2/w0AJQAzADkAMwALALL/Tv8Q/+r+xP6e/oT+e/59/oP+j/6c/pz+mv6c/qf+u/7U
/uD+6/4B/yD/Pv9a/3L/hv+b/7P/xf/Q/9j/4f/p/+3/8//2//v/AgADAAQABwAJAAgA
CQAKAAsADgAQABMAFQAUABUAFgAWABYAGQAaABoAGwAcAB0AHgAfACAAIgAjACMAJQAm
ACcAKQAqACsALQAvADEAMgAzADcAOAA6AD0APQA/AEEAQwBIAEwATwBSAFQAWABbAF4A
YgBmAGsAbQBwAHMAdwB7AHwAfwCCAIUAiACKAI4AkQCQAJEAkgCTAJUAlgCWAJYAlQCV
AJUAkwCSAJEAjwCNAIwAiQCIAIQAfwB7AHcAcgBtAGcAYwBbAFUAUABMAEcAQAA5ADQA
LgApACUAIAAcABYAEwAPAA0ACwAHAAUAAwABAP///f/7//f/9//3//X/9//1//X/9P/x
//D/8P/w//D/7//v/+//8f/x//H/8f/w/+//7//u//D/8P/x//H/8f/y//P/8//1//X/
9f/3//f/9//3//n/+P/3//T/9f/2//j/+f/6//n/+f/5//n/+//7//v//P/6//r/+v/6
//r/+f/5//j/+v/7//v/+v/5//j/9//0//X/9f/0//P/8//z//L/8f/v/+7/7v/u/+//
7//v/+//7P/r/+v/6//r/+v/6//q/+r/6v/q/+n/6P/o/+j/5//n/+f/5//n/+X/5v/m
/+b/5v/m/+b/5//k/+b/5v/m/+b/5v/o/+j/6P/p/+n/6v/q/+r/6f/p/+n/6//r/+v/
7P/s/+z/7P/s/+r/6P/n/+b/5v/m/+T/4P/b/9r/2v/Z/9v/3P/e/9//4P/h/+H/4P/e
/97/3v/e/97/3f/c/9z/2//b/9z/3P/b/9v/2//b/9v/2//b/9v/2//d/93/3f/f/+D/
4P/h/9//3v/e/9//3//h/+H/4f/p//z/EwAjACsAKwAZANv/fP8w/wj/6P6+/pz+jP6J
/o3+l/6n/q7+rP6q/rD+vf7P/uD+7v7//hf/NP9S/2r/ev+I/5//s//B/8z/2P/f/+P/
5//r/+z/7//0//n/+v/9/////v///wAAAQADAAQABgAHAAYABwAIAAgACAALAAwADAAN
AA4ADwAQAA8AEAASABMAFQAXABgAGQAbABwAHQAfACAAIQAhACEAJQAmACgAKwAtAC8A
MQAzADYAOgA9AEAAQABEAEcASgBNAFAAVABVAFoAXQBhAGUAZgBpAGwAbwBxAHIAdQB3
AHoAewB8AH0AfAB8AHsAegB7AHsAewB5AHgAdwB1AHMAcwBvAG0AaABlAGEAXQBYAFEA
SwBHAD8AOwA2ADIALQApACMAHwAaABUAEQAMAAgABgADAP///f/7//f/9f/z//P/8f/v
/+3/6//r/+v/6f/p/+f/5//m/+f/5v/m/+b/5P/j/+P/4//k/+X/5v/n/+X/5f/m/+b/
5v/m/+f/5//n/+j/6f/p/+n/6f/p/+v/6//r/+v/7f/t/+3/6//t/+3/7v/u/+7/7//v
/+//7//t/+3/7f/u//D/8P/w//D/7v/t/+3/7P/s/+3/7f/s/+z/7P/s/+r/6f/p/+j/
5//n/+f/5v/l/+f/5v/m/+b/4//j/+P/4//i/+H/4f/h/9//3//f/97/4P/g/+D/3//e
/97/3v/d/9v/2//b/9v/2//c/9z/3P/a/9r/2v/b/93/3f/e/97/3v/e/97/3v/e/97/
3v/f/+D/4P/g/+D/3v/e/97/3v/c/9z/3P/a/9j/1f/V/9T/0v/R/9D/z//P/8//z//P
/9D/0P/R/9L/0//U/9X/1v/T/9D/z//Q/87/zv/O/87/0P/Q/9D/0P/O/87/zv/O/8//
0P/R/w==
         </WaveFormData>
      </LeadData>
      <LeadData>
         <LeadByteCountTotal>10000</LeadByteCountTotal>
         <LeadTimeOffset>0</LeadTimeOffset>
         <LeadSampleCountTotal>5000</LeadSampleCountTotal>
         <LeadAmplitudeUnitsPerBit>4.88</LeadAmplitudeUnitsPerBit>
         <LeadAmplitudeUnits>��V</LeadAmplitudeUnits>
         <LeadHighLimit>2147483647</LeadHighLimit>
         <LeadLowLimit>268435456</LeadLowLimit>
         <LeadID>V3</LeadID>
         <LeadOffsetFirstSample>0</LeadOffsetFirstSample>
         <FirstSampleBaseline>0</FirstSampleBaseline>
         <LeadSampleSize>2</LeadSampleSize>
         <LeadOff>FALSE</LeadOff>
         <BaselineSway>FALSE</BaselineSway>
         <ExcessiveACNoise>FALSE</ExcessiveACNoise>
         <MuscleNoise>FALSE</MuscleNoise>
         <LeadDataCRC32>1867018816</LeadDataCRC32>
         <WaveFormData>
9v/2//b/9v/4//r//P/+/wEAAgADAAQABgAGAAYABgAIAAoADAAOABAAEAAQABAAEwAU
ABUAFgAZABoAGwAcAB0AHgAfACAAJAAmACgAKgAtAC4ALwAwADQANgA4ADoAPQBAAEMA
RgBJAEwATwBSAFgAXABgAGQAaABsAHAAdAB6AH4AggCGAIoAjgCSAJYAmACaAJwAngCi
AKQApgCoAKYApgCmAKYApgCmAKYApgCjAKIAoQCgAJsAlgCRAIwAhQCAAHsAdgBvAGgA
YQBaAFIATABGAEAAOQA0AC8AKgAjAB4AGQAUABAADgAMAAoABQACAP///P/5//j/9//2
//X/9P/z//L/7//u/+3/7P/s/+z/7P/s/+r/6v/q/+r/6v/q/+r/6v/s/+z/7P/s/+r/
6v/q/+r/7f/u/+//8P/v/+7/7f/s/+7/7v/u/+7/7//w//H/8v/w//D/8P/w//H/8v/z
//T/8v/y//L/8v/y//L/8v/y//L/8v/y//L/8P/w//D/8P/w//D/8P/w/+3/7P/r/+r/
6P/o/+j/6P/o/+j/6P/o/+X/5P/j/+L/4v/i/+L/4v/h/+D/3//e/97/3v/e/97/3P/c
/9z/3P/a/9r/2v/a/97/3//g/+H/4f/g/+D/3//e/97/3v/f/+H/4v/k/+X/5f/m/+X/
5P/k/+T/5P/l/+T/4//g/9v/2f/Z/9n/2P/U/9T/1P/W/9X/2P/Y/9f/1//X/9b/1v/T
/9H/z//O/8z/y//L/8v/yv/K/8r/yv/I/8j/yP/I/8n/zP/N/87/zP/N/83/zf/N/83/
zf/N/9H/z//P/9D/2v/x/xEANQBXAG4AdABeACsA+P/Y/8P/rf+U/4P/f/93/1v/Q/80
/yP/B//k/sb+vv7E/sr+1f7s/gf/J/9G/2D/c/+F/5r/qv+1/77/xP/J/83/0v/Z/+D/
5P/k/+X/5v/n/+j/6f/p/+v/7//x//H/8//y//P/9P/1//j/+P/6//r//P/9////AQAA
AAAAAAAAAAMABQAJAAwADQANAA4ADwATABUAFgAZABoAHQAfACAAIwAmACkAKwAwADQA
OAA6ADsAQABEAEcASgBPAFQAWABeAGMAZwBqAGwAcAB0AHgAfACBAIUAiQCIAIkAjACO
AI0AjwCQAJEAkwCTAJIAkgCRAJAAjgCMAIsAiQCFAIIAfAB3AHAAawBjAF4AWABRAEsA
RAA+ADkAMwAsACQAHQAaABYAEQAMAAcAAwD9//n/9f/x/+//7f/s/+r/6f/n/+P/4f/g
/97/4P/g/+D/3v/d/9v/2f/X/9n/2P/Y/9j/2v/a/9r/2v/Z/9f/1v/V/9b/2P/Z/9v/
2v/a/9n/2P/Z/9n/2f/Z/93/3f/d/9//3v/d/9v/2v/d/97/3v/g/97/3v/e/97/4P/g
/+D/4P/h/+H/4f/h/9//3v/e/97/4P/g/9//3v/c/9z/3P/c/9z/3P/b/9r/2f/Z/9n/
2P/W/9X/0//R/9H/0v/T/9T/0v/R/9D/z//R/9D/0P/P/8//0P/Q/87/y//L/8v/y//L
/83/zv/O/87/zv/O/87/z//Q/9H/1P/U/9X/1f/T/9L/0f/R/9H/0v/U/9X/2P/a/9r/
2v/X/9b/1f/V/9f/1//V/9H/y//L/8v/yv/I/8j/yP/K/8v/zv/O/83/zP/L/8n/yP/J
/8f/xf/E/8H/v/++/73/wP/A/8D/wP++/77/vv++/7z/vv++/77/v//B/8L/w//C/8H/
wP+//8P/wf/B/8b/zv/f//v/GwA/AF4AcABqAEEADgDs/9X/vf+k/5H/i/+J/3P/U/9C
/zH/E//s/sb+tv60/rb+wf7S/vH+E/8y/0b/Xf9z/4j/lP+d/6z/tv+7/7v/wP/F/8j/
yP/M/8//0v/V/9b/1//X/9n/2f/b/9v/3f/g/+H/4v/j/+L/4v/k/+T/5v/n/+n/6//r
/+z/7f/u/+7/7//y//T/+P/5//v//f/+//////8BAAYACQALAAwADwASABUAFwAaAB4A
IgAkACgALgAzADcAOgA/AEQASABNAFMAWABcAGIAZgBqAG4AbwBzAHYAeQB9AH8AgwCG
AIYAhwCHAIcAigCLAIsAjACMAIwAiwCKAIUAgwB/AHwAeQB1AG8AawBiAFwAVQBNAEkA
QgA8ADcAMAAqACMAHQAWABIADQAIAAUAAwD///3/+P/z//D/7f/q/+j/5//l/+P/4f/g
/97/3v/e/97/3P/e/93/3P/b/9n/2P/Y/9j/2P/Y/9j/2P/a/9n/2f/Z/9f/2P/Y/9n/
2//c/9z/3P/c/9v/2v/Z/9z/3f/e/+H/3//f/97/3v/d/97/3v/g/+P/5P/l/+b/5P/k
/+T/5P/n/+f/5//n/+f/5v/m/+b/5P/k/+P/4v/j/+T/5f/m/+X/5P/i/+D/4f/h/+H/
4P/f/9//3v/d/9r/2v/a/9r/3P/b/9r/2f/Z/9j/2P/X/9X/1v/W/9T/1P/V/9b/1//T
/9T/1f/W/9f/2P/a/9v/3P/d/97/3v/f/9//3//g/+H/4//i/+L/4//j/+b/6P/o/+j/
6f/o/+f/5//m/+X/4v/d/9z/3f/e/97/2//a/9n/2v/c/+D/4f/h/97/3f/b/9r/1//V
/9P/0v/T/9P/1P/V/9X/1P/T/9L/0//U/9X/1v/U/9b/1v/W/9b/1//X/9f/2P/Z/9r/
2//X/9n/2//e/+j///8fAEMAZwB+AIwAgABXAC4AFgAHAPP/3P/R/8//xf+l/4X/cv9d
/zn/EP/w/uL+3v7e/un+/v4b/z3/YP94/4v/nf+w/7z/xf/M/9L/2//j/+j/7f/w//D/
8f/z//X/9//5//v//P//////AQABAAMABAAFAAYABwAKAAoADAAMAAwADQAPABEAEwAU
ABUAFgAXABkAHQAgACEAIQAiACMAJgApACsALwAxADMANAA0ADgAPABAAEMASABMAFAA
UgBTAFgAXABfAGMAaQBvAHQAdwB7AH4AgACGAIoAjgCSAJMAlwCaAJ0AnACdAKAAogCk
AKcAqQCrAKoAqQCnAKYApgCmAKUApACjAKEAnQCaAJUAkQCLAIcAgQB8AHYAbwBqAGIA
WwBVAFEATABGAEEAPAA4ADMALgAqACcAIgAfAB4AGwAaABkAFQASABAADQANAAsACgAI
AAgACAAIAAYABAADAAIAAQACAAIAAwAEAAIAAgACAAIABAADAAMAAwADAAQABAAFAAQA
BAADAAIABQAFAAUABQAGAAUABAAFAAYABwAHAAgABwAIAAgACgAIAAgACAAIAAsADAAN
AA4ADAALAAoACQALAAoACgAKAAgACAAHAAYABgAGAAYABgAIAAgABwAGAAQAAwACAAAA
AQABAAAA///+//7//v/+//z/+//6//n/+//6//r/+f/4//j/9//0//X/9f/1//X/9f/1
//X/8//y//P/9P/1//b/+v/7//z//f/9//z//P/7//z//P/8//3//f/+/wAAAQACAAQA
BAAEAAQABAAEAAUABAADAAAA+//6//v//P/8//f/9v/1//b/+P/8//3//f/8//v/+f/4
//b/8//w/+7/7//v//D/8f/w//D/8P/w//D/8P/w//D/8f/0//X/9v/1//X/9P/z//T/
9f/2//f/9f/z//P/9P/+/xEALwBRAHMAjACcAJIAZQAyAA4A+//p/9T/w//D/73/pf+D
/3D/X/9B/xz//P7s/uz+8P73/gb/H/9D/2b/fv+T/6f/uv/G/83/1v/e/+X/6//y//f/
/P8AAAAAAQACAAMABAAFAAUABwAJAAsACwANAAwADQAOAA8AEQASABUAFgAUABUAFwAZ
ABsAHAAdAB4AHgAfACIAJAAkACUAJwApACwALwAxADUANwA5ADoAOgA9AEAAQwBFAEkA
TgBTAFYAVgBaAF0AXwBjAGkAbwB0AHgAfQCBAIQAiACMAJAAlACZAJ0AoACjAKIAowCm
AKgAqwCtAK4ArwCtAK0ArACsAKoAqgCpAKgApwCnAKUApACdAJkAkwCPAIgAhAB/AHkA
cgBqAGMAXQBYAFIASwBFAEAAPAA3ADIALQApACMAHwAcABkAGAAXABMAEAAOAAsACwAJ
AAgABgAGAAYABgAEAAMAAQD///3//v/+////AAD+//7//v/+//z/+//7//v//f/+//7/
/////wAAAAAAAAEAAQABAAEAAQABAAEAAwADAAMAAgACAAUABgAGAAgABwAGAAUABAAG
AAYABgAGAAUABQAFAAUAAwACAAIAAgAEAAQAAwACAP///v/9//z//v/+//3//P/5//n/
+f/4//f/9//2//X/9v/2//b/9v/1//P/8f/v//H/8P/w/+//7//w//D/7v/t/+3/7f/t
/+//7//t/+3/6v/q/+r/6v/q/+7/7//w//H/8f/w//D/7//w//D/8P/x/+//8P/y//P/
8v/0//T/9P/0//T/9P/1//T/8//w/+v/6P/p/+r/6v/n/+b/5f/m/+X/6P/o/+f/6f/p
/+j/6P/m/+P/4P/e/9z/2//b/9v/2v/a/9r/2v/a/9r/2v/a/9z/3v/e/97/3f/d/9z/
2//d/93/3f/d/93/3//d/+D/6v8BACEARwBlAHgAggBsADEA/P/g/83/s/+a/43/i/+D
/2X/S/8+/y//Ef/s/tL+zP7Q/tb+4/74/hP/Nf9U/2z/gf+V/6b/tP+9/8b/zP/R/9f/
3P/j/+j/6v/t/+//8f/z//L/8//z//X/9//5//n/+//8//3//v///wAAAAACAAIAAgAD
AAUABwAJAAoACwAMAA0ADwATABYAFwAXABgAGQAdAB8AIAAjACgAKwAtAC4AMAAyADQA
NQA5AD4AQwBGAEgATABPAFEAVQBbAGEAZgBqAG8AcwB2AHgAfACAAIQAiACNAJEAlQCT
AJMAlQCWAJkAmwCcAJ0AnQCdAJwAnACaAJoAmQCYAJUAkwCPAIwAhQCBAHsAdwBtAGgA
YgBbAFUATgBIAEMAPAA2AC8AKQAmACIAHQAYABIADwAKAAcABQABAP///f/6//j/9//1
//P/8f/w/+7/8P/w//D/7v/u/+3/7P/r/+3/7P/s/+z/7P/s/+z/7P/r/+n/6P/n/+j/
6v/r/+3/7f/u/+7/7v/v/+//7//v//H/8f/x//P/8//z//L/8v/1//b/9v/4//f/9v/1
//T/9v/2//b/9v/3//f/9//3//f/9v/2//b/+P/4//f/9v/1//T/8//y//T/9P/z//L/
8f/x//H/8P/t/+3/7P/r/+v/7P/t/+7/6//p/+f/5f/m/+b/5//n/+f/6P/o/+b/4//j
/+P/4//l/+f/5v/l/+T/4//i/+b/5//o/+n/6v/q/+v/6//o/+j/6P/p/+v/7P/u/+//
7v/w//D/8P/v/+7/7f/t/+3/7f/r/+f/4//j/+P/4v/g/+D/4P/i/+P/5v/m/+X/4v/h
/9//3v/e/93/3P/c/9j/1//X/9f/2P/Y/9j/2P/Y/9j/2P/Y/9b/2P/Y/9j/2f/b/9z/
3f/b/9v/2//b/9v/2//d/97/6P/7/xcAOwBdAHgAiAB+AFMAIAD+/+v/0/+4/6n/p/+j
/4n/a/9a/0f/K/8C/+D+0P7Q/tb+3/7y/g//Mf9S/2j/e/+N/6D/sP+9/8T/zP/T/9f/
3P/f/+L/5v/p/+v/7f/v//D/8f/x//P/8//1//X/9//6//v//P/9//3//P/9//z///8B
AAQABwAHAAgACQAKAAoACwAOABAAFAAVABcAGQAYABkAGQAbAB8AIwAmACgAKQAsAC8A
MQAyADYAOgA8AEAARgBLAE8AUQBVAFkAXABiAGcAawBuAHAAdAB4AHwAfQCBAIQAhwCJ
AIsAjwCSAJIAkwCTAJMAlQCVAJQAlACSAJIAkQCQAI0AiwCHAIQAgQB9AHcAcwBqAGQA
XQBVAFMATABGAEEAOgA0AC0AJwAiAB4AGQAUABIADwAKAAcAAgD9//r/9//2//T/8//x
/+//7f/s/+r/6P/o/+j/5v/o/+f/5v/l/+P/4v/i/+L/5P/k/+T/5P/k/+P/4//j/+H/
4v/i/+P/5P/m/+f/6P/o/+f/5v/l/+f/5//n/+n/6f/p/+j/6P/p/+r/6v/s/+z/7P/s
/+z/6v/q/+r/6v/t/+3/7f/t/+v/6v/q/+r/7P/s/+v/6v/s/+z/7P/s/+v/6v/o/+b/
5v/n/+j/6P/n/+f/5v/l/+L/4v/i/+L/4//j/+P/4//i/+D/3//d/9//4P/g/97/3f/d
/93/3f/Z/9v/3f/b/9z/3P/c/9z/3P/c/93/3v/f/+H/4v/k/+X/5P/k/+T/5f/l/+b/
6P/p/+j/6v/q/+r/5//m/+X/5f/m/+f/5v/j/97/3f/c/9r/2v/a/9r/3P/d/+D/4P/f
/9z/2//Z/9j/2f/X/9X/1P/Q/8//z//P/9L/0v/S/9L/0v/S/9L/0v/R/9L/0f/Q/9P/
1f/W/9f/1v/V/9T/0//T/9X/1f/c/+r///8bAD0AXwB2AIQAdgBNACQADAD5/+P/yv+9
/73/s/+V/3n/av9V/zH/Bv/i/tL+0v7W/uP++P4Z/zv/WP9s/4H/lf+m/67/uf/E/87/
0f/V/9r/3f/c/97/4//l/+f/6f/s/+3/7f/v/+//8f/x//P/9P/1//b/9//2//b/+P/4
//r/+//9//////8AAAEAAgACAAMABgAIAAwADQAPABEAEQATABQAFwAaAB0AHwAgACQA
KAAsAC8AMAA0ADgAOgA9AEIARgBJAEwAUQBWAFoAXgBjAGcAagBuAHIAdgB6AHwAfwCB
AIMAhQCHAIsAjgCNAI8AkACRAJMAkwCSAJIAkACQAI8AjgCJAIcAgwCAAHwAeQB0AHEA
ZwBiAFwAVQBTAEwARgBBAD4AOAAxACsAJgAiAB0AGAAWABMADgALAAcAAwABAP///P/6
//n/9//1//P/8v/w/+7/7v/u/+z/7v/t/+z/6//p/+j/6P/o/+r/6v/q/+r/6v/p/+n/
6f/n/+j/6P/p/+r/7P/t/+7/7v/t/+z/6//v/+//7//x//P/8//y//L/8f/y//L/9P/3
//j/+f/6//j/+P/4//j/+f/5//n/+f/7//r/+v/6//n/+P/2//T/9f/2//f/+P/3//b/
9P/y//H/8f/x//D/8f/x//D/7//t/+z/6//q/+3/7f/t/+3/6//q/+r/6f/p/+r/6v/o
/+f/5//n/+f/5f/l/+X/5f/l/+j/6P/o/+j/6P/o/+n/6v/r/+7/7v/v/+//7f/s/+v/
6//r/+z/7v/v//D/8v/y//L/8//y//H/8f/z//P/8f/t/+n/6f/p/+j/5v/m/+b/6P/p
/+z/7P/r/+j/5//l/+T/5P/j/+L/4v/e/93/3f/d/+D/4P/g/+D/4P/g/+D/4P/e/+D/
4P/g/+H/4//k/+X/4//j/+P/4//j/+P/4f/m//D///8ZADsAXQB4AIoAigBnADYAEAD7
/+X/yP+5/7v/u/+r/4v/dv9l/0n/HP/0/t7+2v7e/uf++v4R/zP/VP9u/4H/k/+m/7b/
wf/M/9b/3f/h/+T/6f/s/+7/8//1//f/+f/6//v/+//9//3//////wEABAAFAAYABwAH
AAYABwAGAAcACQAMAA8AEQASABMAFAASABMAFgAYABwAHQAfACEAIgAjACMAJQAqAC0A
LwAwADUAOAA7AD0APwBCAEUARgBLAFAAVABXAFgAXQBiAGYAagBvAHMAdgB6AH4AggCG
AIgAiwCNAI8AkQCTAJcAmgCaAJsAmwCbAJ0AnQCcAJwAnACcAJsAmgCVAJMAjwCMAIoA
hwCCAH8AdQBwAGoAYwBhAFoAVABPAEoARAA9ADcAMAAsACcAIgAgAB0AGAAVAA8ACwAJ
AAcABAACAAEA//////3//P/6//n/+P/3//T/9v/1//T/8//x//D/8P/w//D/8P/w//D/
8v/x//H/8f/v//D/8P/x//L/9P/1//b/9f/1//X/9f/3//f/9//5//v/+//6//r/+f/6
//r//P/9//7///8AAAAAAAAAAAAAAQABAAEAAQABAAAAAAAAAP7//v/9//z//f/+////
AAD///7//P/6//n/+f/5//j/9//3//b/9f/0//T/9P/0//b/9f/0//P/8f/w//D/7//t
/+7/7v/s/+3/7f/t/+3/6//r/+v/6//v//D/7v/u/+7/7v/v/+//7//v//L/8v/z//P/
8v/y//L/8//x//L/9P/1//j/+v/6//r/9//2//X/9f/3//f/9f/x/+3/7f/t/+z/6v/q
/+r/7P/t//D/8P/v/+3/6//o/+b/5v/l/+T/5P/g/9//3//f/+D/4P/g/+D/4P/g/+D/
4P/f/+D/3//e/9//4f/i/+P/4f/h/+H/4f/j/+P/5f/o//L/AwAfAEUAZQB+AIoAfABN
ABgA+P/j/8v/sP+d/5v/l/+B/2X/Vv9J/y//Cv/m/tb+1P7a/uf+/P4Z/zv/Wv90/4n/
mf+q/7j/w//O/9r/4f/l/+j/6//w//L/9f/3//n/+//8//3//f//////AQABAAMABgAH
AAgACQAIAAgACgAKAAwADQAPABEAEQASABMAFAASABMAFgAYABwAHQAfACEAIwAlACYA
KQAqAC0ALwAwADUAOAA7AD0APwBCAEUARgBLAFAAVABXAFkAXQBhAGQAagBvAHMAdgB8
AIAAhACIAIgAiwCNAI8AkQCTAJcAmgCaAJsAmwCbAJsAmwCaAJoAnACcAJsAmgCWAJMA
jgCKAIcAgwB9AHkAbwBqAGQAXQBZAFIATABHAEIAPAA1AC8AJwAiABwAFgAVABMADwAN
AAgAAwAAAP3/+v/4//f/9f/1//P/8v/w/+//7v/t/+r/7P/r/+r/6f/n/+b/5v/m/+j/
6P/o/+j/6P/n/+f/5//k/+T/4//j/+T/5v/n/+j/5//n/+f/5//p/+n/6f/r/+3/7f/s
/+z/6//s/+z/7v/u/+7/7v/u/+7/7v/u/+7/7//v/+//7//v/+7/7v/u/+z/7P/r/+r/
6//s/+3/7v/t/+z/6v/o/+f/5//n/+b/5//n/+b/5f/i/+L/4v/i/+T/4//i/+H/3//e
/97/3f/d/97/3v/c/93/3f/d/93/3P/b/9r/2f/b/9v/2//b/9r/2f/Z/9n/1//Y/9n/
2v/b/9z/3f/d/93/3f/g/+D/4f/h/+L/4v/i/+P/4f/i/+T/5f/o/+r/6v/q/+f/5v/l
/+X/5f/l/+P/3//d/93/3f/c/9n/2P/X/9j/2v/e/9//3//c/9v/2f/Y/9f/1f/T/9L/
0v/R/9H/0f/R/9D/z//O/9D/0P/Q/9D/zv/Q/9D/0P/Q/9H/0f/R/9L/0//U/9X/z//P
/9H/1P/e//X/DwAtAFMAbgB8AHYATQAaAPT/3//L/7L/n/+Z/5f/gf9j/1L/Q/8l//7+
3P7M/sj+zP7V/ub+Bf8n/0j/YP91/4f/mP+o/7P/uv/E/8v/0f/Y/93/4P/g/+H/4//l
/+f/6f/r/+z/7//w//H/8P/x//L/8//0//X/9//4//v//P/7//v//P/9/wEAAgADAAQA
BAAFAAgACgAOAA8AEQATABcAGQAaAB0AHgAhACMAJAApACwALwAxADMANgA5ADoAPQBC
AEYASQBOAFMAWABcAF8AYwBmAGgAbgByAHYAegB7AH8AggCFAIgAiQCMAI4AjQCPAJAA
kQCRAJEAkACQAJEAkgCSAJIAjQCLAIcAhACBAH0AdwBzAG0AaABiAFsAVgBOAEcAQQA+
ADgAMQArACQAIAAbABYAEAANAAgABQACAP///v/9//f/9P/y/+//7v/t/+3/7P/r/+r/
6f/m/+b/5f/k/+P/5f/k/+T/5P/h/+D/3//e/+H/4f/i/+P/4v/i/+H/4f/j/+T/5P/k
/+f/5//n/+f/6P/n/+b/5//o/+n/6f/q/+n/6v/q/+z/7P/s/+z/7P/u/+7/7v/u/+7/
7f/s/+v/7P/s/+3/7v/s/+z/6//q/+r/6v/q/+r/6v/q/+n/6P/l/+X/5f/k/+T/5f/l
/+X/4//i/+H/4P/i/+H/4P/f/+H/4P/g/9//3v/e/93/2v/a/9v/3P/d/9z/2//a/9n/
1//X/9f/1//X/9v/2v/Z/9j/1//W/9n/2//d/9//3v/e/9//3//e/97/3v/f/+H/4v/k
/+X/5f/m/+X/5P/k/+T/5P/l/+P/4//h/93/2f/Z/9n/2P/X/9j/2f/c/9z/3v/d/9v/
3P/b/9n/2P/X/9X/0//S/9D/z//P/8//0P/Q/9D/0P/O/87/zv/O/9D/0v/S/9L/1P/V
/9X/1f/T/9P/0//T/9X/1//X/9r/4v/3/xcAOwBdAHYAhgB6AE0AIAACAO3/1//C/7X/
t/+z/5f/ef9k/0//K//+/tz+0v7O/tL+3/70/g//Mf9Q/2T/d/+N/6D/rv+3/77/xv/N
/8//1P/Z/9z/4P/j/+X/5//p/+n/6f/o/+n/7f/v/+//8f/w//H/8v/z//T/9P/2//b/
+P/5//v//f/+//7//v/+/wEAAwAHAAoACwALAAwADQAPABEAEgAVABgAGwAdAB4AHwAi
ACUAJwAsADAANAA2ADcAPABAAEMARgBLAFAAVABZAF8AZABoAGsAbgBxAHQAeQB9AIAA
gwCEAIUAiACKAIkAiwCMAI0AjgCPAI8AkACPAI4AjACKAIkAhwCDAIAAewB3AHEAbQBn
AGIAXABVAFIATABHAEMAOwA0ACwAJQAhAB4AGgAWABIADwAKAAcAAwD///3/+//4//b/
9f/z/+//7f/s/+r/7P/s/+z/6v/s/+v/6v/p/+f/5v/m/+b/6P/o/+j/6P/o/+f/5//n
/+n/6v/q/+v/6//s/+z/7P/r/+v/6//r/+7/7//w//P/8f/x//D/8P/z//T/9P/2//T/
9P/0//T/9P/0//T/9P/3//f/9//3//X/9P/0//T/9//4//j/+P/2//b/9v/2//T/9P/z
//L/8v/z//T/9P/y//H/7//t/+3/7v/v//D/8v/x//D/7//t/+z/7P/r/+3/7v/u/+z/
6f/p/+n/6f/r/+v/6//r/+v/6//r/+v/6P/n/+f/5//n/+n/6v/q/+b/6P/q/+r/6v/q
/+z/7f/u/+//7//u/+7/7f/t/+7/7//x//H/8v/0//X/9P/2//b/9v/2//b/9v/3//X/
9f/z/+//7f/t/+3/7P/s/+z/7P/u/+3/8P/w/+//8P/v/+3/7P/q/+f/5P/i/+H/4f/i
/+P/5v/m/+b/5v/k/+T/5P/k/+X/6P/p/+r/6f/p/+j/5//p/+n/6f/p/+v/6f/p/+z/
9P8DAB8AQQBlAIQAmACWAHMAQAAcAA0A///o/9n/2f/Z/8H/n/+K/3X/V/8s/wb/9v70
/vT+9/4I/yH/P/9i/3z/kf+l/7j/xP/N/9T/3P/h/+f/7P/v//T/+v/8//3//v////7/
/////wEABQAJAAsADwAPAA8ADwAPABIAEgAUABQAFgAXABkAGwAbABwAHQAeACAAIQAk
ACYAKAApACsALQAxADMANAA3ADoAPQA/AEAAQQBEAEcASQBMAFAAVABWAFcAXABgAGMA
aABtAHIAdgB4AH0AgQCEAIgAjACQAJQAmACdAKEApQClAKUApwCoAKwArwCxALMAtQC1
ALQAtAC0ALQAswCyALAArwCsAKoApQChAJsAlwCSAI4AiQCDAIEAegB0AG8AaABiAFsA
VQBRAE4ASgBGAEEAPQA3ADMAMAAtACwAKwAmACQAIwAhAB0AGwAaABgAGQAaABsAGgAZ
ABcAFQATABUAFAAUABQAFAAUABQAFAASABEAEQARABMAFAAUABUAEwAUABQAFAAWABcA
GAAZABkAGQAZABsAGgAZABcAFgAYABoAGwAeAB0AHAAbABoAHAAcABwAHAAcABsAGgAZ
ABkAGAAYABgAGgAaABkAGAAXABYAFQAUABQAFAATABIAEQARABEAEAANAA0ADAALAAsA
DAANAA4ACwAJAAcABQAGAAYABwAHAAUABgAGAAQAAQABAAEAAQACAAMABAAFAAIAAQAA
AP//AQABAAQAAwACAAIAAgACAAIABAAFAAYABwAKAAoACwALAAgACAAIAAkACwAMAA4A
DwAOABAAEAAQABEAEAAPAA8ADQANAAsABwADAAMAAwACAAIAAgACAAQAAwAGAAYABQAE
AAMAAQAAAAEA///9//z/+P/3//f/9//6//r/+v/6//j/+P/4//j/+P/6//r/+v/8//3/
/f/9//z/+//6//n/+//9////BAAQACcARQBnAIcAnACkAIwAUwAgAAYA9f/d/8T/uf+/
/7f/nf+H/3r/Yf8//xb/+v7y/vb+/v4P/yT/Qf9j/4D/lP+l/7n/zP/Y/+X/8P/2//v/
//8CAAUACgAOABMAFQAXABkAGAAZABkAGwAdAB8AHwAhACIAIwAkACUAJAAkACYAJgAn
ACkALAAvADAAMAAwADAAMQAzADcAOgA8AD0APwBBAEIAQwBDAEUASgBNAE8AUABRAFQA
VwBZAF4AYgBmAGgAawBwAHQAdwB4AH0AggCGAIwAkQCVAJgAmgCeAKIApgCpAK0AsACz
ALYAtwC6ALwAvAC9AL0AvQC/AL8AvgC+ALwAvAC7ALoAtwC1ALEArgCrAKcAoQCdAJQA
jgCHAH8AewB0AG4AaQBkAF4AVwBRAEwASABDAD4APAA5ADQAMQAsACcAJAAhAB8AHgAe
AB0AGwAZABgAFgAWABYAFgAUABYAFQAUABMAEQAQABAAEAASABIAEgASABIAEQARABEA
EQASABIAEwAVABYAFgAWABcAFwAXABcAGQAZABkAGwAbABsAGgAaABsAHAAcAB4AHgAe
AB4AHgAcABwAHAAcAB8AHwAfAB8AHwAeAB4AHgAeAB4AHQAcAB0AHgAfACAAJAAmACcA
KAAoACkAKgAqACcAJwAmACUAIgAiACIAIgAkACMAIgAhACAAHgAdABsAHAAeAB8AHgAb
ABsAGwAbABkAGQAZABkAGwAbABsAGwAZABkAGgAbAB0AHwAgACAAIAAiACIAIgAgACEA
IgAiACQAJQAlACUAJQAlACUAJQAnACcAJwAmACIAIAAgAB8AHQAbABkAGAAWABcAFwAX
ABcAFwAXABgAGQAaABkAGQAWABEAEQAOAA4ADgAOAA4AEAAQABAAEAAPAA4ADQAMAA4A
DgAOAA==
         </WaveFormData>
      </LeadData>
      <LeadData>
         <LeadByteCountTotal>10000</LeadByteCountTotal>
         <LeadTimeOffset>0</LeadTimeOffset>
         <LeadSampleCountTotal>5000</LeadSampleCountTotal>
         <LeadAmplitudeUnitsPerBit>4.88</LeadAmplitudeUnitsPerBit>
         <LeadAmplitudeUnits>��V</LeadAmplitudeUnits>
         <LeadHighLimit>2147483647</LeadHighLimit>
         <LeadLowLimit>268435456</LeadLowLimit>
         <LeadID>V4</LeadID>
         <LeadOffsetFirstSample>0</LeadOffsetFirstSample>
         <FirstSampleBaseline>0</FirstSampleBaseline>
         <LeadSampleSize>2</LeadSampleSize>
         <LeadOff>FALSE</LeadOff>
         <BaselineSway>FALSE</BaselineSway>
         <ExcessiveACNoise>FALSE</ExcessiveACNoise>
         <MuscleNoise>FALSE</MuscleNoise>
         <LeadDataCRC32>2362414619</LeadDataCRC32>
         <WaveFormData>
6v/q/+r/6v/s/+z/7P/s/+//8P/x//L/8v/y//L/8v/1//b/9//4//b/9v/2//b/9//4
//n/+v/9//7///8AAAAAAAAAAAAABAAGAAgACgAMAAwADAAMAA4AEAASABQAFgAYABoA
HAAeACAAIgAkACgALAAwADQAOAA6ADwAPgBDAEYASQBMAFEAVABXAFoAXQBeAF8AYABl
AGgAawBuAG4AbgBuAG4AbgBuAG4AbgBwAHAAcABwAGsAaABlAGIAXwBcAFkAVgBQAEwA
SABEAD4AOgA2ADIALgAqACYAIgAeABoAFgASABAADgAMAAoABQACAP///P/7//r/+f/4
//b/9v/2//b/9P/y//D/7v/w//D/8P/w/+7/7v/u/+7/7P/s/+z/7P/u/+7/7v/u/+3/
7P/r/+r/7P/u//D/8v/v/+7/7f/s/+7/7v/u/+7/8P/w//D/8P/v/+7/7f/s/+7/8P/y
//T/8//y//H/8P/w//D/8P/w//L/8v/y//L/8f/w/+//7v/w//D/8P/w/+7/7v/u/+7/
7P/s/+z/7P/s/+z/7P/s/+v/6v/p/+j/6v/q/+r/6v/p/+j/5//m/+b/5v/m/+b/6P/o
/+j/6P/m/+b/5v/m/+n/6//s/+7/7f/t/+3/7f/t/+3/7f/u/+7/7//x//P/8v/y//P/
9f/2//f/+P/4//X/9P/x/+7/7f/t/+z/7P/r/+n/6f/q/+r/6v/q/+j/6P/o/+j/6P/l
/+P/3//d/9v/2v/a/9r/2v/a/9r/2v/X/9f/1//W/9j/2//b/9v/2//b/9z/3P/c/9z/
3P/c/97/3v/e/+D/5v/0/wsAKgBNAHAAiwCcAKQApgCnAK4AuQC7AL0AvACpAHMANgAG
AN//sf94/0f/Kf8g/xz/IP8s/z3/U/9t/4D/jv+a/6n/tf++/8X/yf/L/87/0f/W/9z/
3v/e/97/4P/h/+D/4P/h/+H/5P/m/+f/6P/o/+j/5//m/+f/6P/p/+v/7f/u/+//7//w
/+//7v/t/+//8v/0//b/9v/3//j/+P/7//z//f/+/wMABAAFAAgACAAJAAkACQAMABAA
FAAXABkAGwAfACAAJAAoACsALQAyADUAOQA8AD0AQABDAEQASABMAE8AVABVAFYAVwBX
AFkAWwBdAF8AYABhAGMAYwBjAGIAYABfAGAAXwBeAF8AWQBWAFQATwBLAEcARABAADwA
OQA2ADMALQAnACEAHQAbABgAFgARAAwACQAFAAEA/v/8//v/+//4//f/9f/z//H/7v/t
/+z/7v/u/+3/7f/r/+r/6f/p/+r/6v/q/+r/6v/q/+r/6v/n/+b/5v/m/+f/6f/q/+v/
6f/o/+f/5v/o/+j/6P/o/+r/6v/r/+v/6v/q/+j/6P/r/+z/7P/t/+v/6//r/+v/7f/t
/+3/7f/v//D/8P/w/+3/7f/t/+3/7v/u/+7/7v/u/+3/7P/s/+z/7P/s/+v/7P/s/+3/
7f/r/+n/6P/m/+f/6P/p/+r/6P/o/+f/5v/o/+j/5//n/+f/5//n/+b/5f/l/+T/4f/j
/+b/6P/m/+b/5v/m/+f/6f/q/+z/7//v/+//7//u/+3/7P/s/+7/7//x//P/9P/0//X/
9//1//X/9f/0//b/9v/0//L/7f/t/+z/7P/r/+n/6f/q/+7/7v/u/+z/6f/o/+f/5v/m
/+X/4v/h/93/3P/c/9z/3v/e/97/3v/b/9v/2//a/9j/2//b/9v/3f/d/97/3v/c/9z/
3P/c/+D/3v/g/+T/7P/2/wkAIgBBAGYAhwCgAKwAsgC3AL4AwwDFAMUAxAC5AIcAQgAK
AOP/uf+C/0//Mf8g/xr/Hv8o/z3/V/9t/37/jv+e/63/tf+8/8f/0f/T/9L/0//Y/9j/
2P/b/9z/3//h/+T/5P/l/+X/5P/m/+f/6P/r/+z/7P/s/+v/6v/p/+n/7f/u/+//7//z
//P/8//z//L/9P/1//b/+v/7//z//P/8//z//P/8/wAAAgAEAAgACQALAAwADQANABAA
EwAVABkAGwAfACAAIAAkACcAKQAuADEANQA4ADsAPgBBAEIAQwBGAEgATABPAFIAVQBX
AFYAVwBYAFkAXABdAF8AXwBgAGAAXwBfAF4AWwBYAFcAVQBUAFQAUQBLAEcARABAADwA
OQA2ADMALgApACQAIQAbABgAFgARAA4ADQALAAkAAwAAAP7//f/8//v/+f/3//X/8v/x
//D/7v/u/+3/7f/t/+z/6//r/+j/6P/o/+j/6v/q/+r/6v/n/+b/5v/m/+b/5//n/+f/
6P/o/+j/6P/n/+b/5f/k/+X/5v/o/+n/6v/q/+j/6P/n/+j/6P/p/+r/6//s/+3/6//r
/+v/6//r/+z/7P/s/+3/7f/t/+3/7f/s/+v/6v/r/+v/6//s/+r/6v/q/+n/6v/q/+v/
6//q/+n/6f/o/+b/5v/m/+b/5//o/+j/6P/m/+b/5f/l/+X/5f/l/+T/5P/l/+X/4//h
/+L/4//k/+X/5v/n/+n/6v/s/+v/6//r/+v/7P/t/+7/8P/t/+3/7v/v//P/9P/2//n/
+f/5//n/+P/1//T/8f/u/+7/7//v//D/7v/r/+r/6v/t/+7/7//u/+3/7P/r/+r/6P/n
/+T/4//j/+L/4v/i/+H/4P/f/97/4P/h/+L/4v/g/+P/4//j/+P/4//k/+T/5v/m/+b/
5v/k/+T/5v/q//T/AgAZADYAVwB2AJEAqAC0ALoAwwDQANkA2wDZANQAtQBvACYA9P/P
/6X/dv9P/zf/Kv8m/yr/NP9J/2P/f/+S/6D/rv+7/8P/xv/L/8//1//c/+H/5P/m/+T/
5P/k/+b/5//q/+r/6//r/+r/7P/t/+7/7//w//D/8P/z//T/9f/3//b/9v/2//X/+f/5
//n/+f/8//7///8AAAEAAQABAAAAAgAEAAYACAAIAAgACAAKAAwADwARABMAFQAYABsA
HQAdAB8AIwAkACcALAAwADMAMwA1ADgAOgA+AEIARgBIAEsATgBQAFQAVQBWAFcAVwBb
AF0AXwBhAGAAYQBjAGMAYgBiAGEAYQBjAGEAXwBfAFwAWgBZAFUAUgBPAE0ASgBFAEEA
PQA5ADUAMQAtACsAJwAkACIAHQAZABcAFAARABAADgANAA0ACQAHAAQAAQADAAAA///+
//7//v/9//3/+f/4//f/9//3//j/+f/6//n/+P/3//b/9v/2//f/+P/4//n/+f/5//f/
9v/1//T/9//4//n/+v/4//j/+f/5//z//P/6//r/+//8//z//f/7//v/+//7//7///8A
AAEA/v/+//3//P/8//3//v////7//v/+//7//v/9//z//P/9//7///////3//P/8//v/
+//7//z//P/8//z//P/8//n/+P/2//T/9f/2//b/9//1//X/9f/0//b/9//3//X/9//0
//T/8v/y//T/9P/0//T/9//5//r//P/8//v/+v/5//r/+//8//7//P/9////AQAAAAAA
AQADAAUABQAFAAQAAgACAAAA/v/+//////8AAP3/+f/3//b/+f/6//v/+v/5//j/9//2
//P/8f/t/+v/6v/q/+v/7P/s/+z/7P/s/+n/6f/p/+j/6f/t/+7/7//s/+v/6//q/+v/
7P/t/+7/8P/u/+7/8P/4/wQAGQA0AFUAdgCTAKoAtAC6ALsAxADPANMA1QDWAMMAjQBG
ABAA6//B/47/Y/9F/zb/NP80/zj/R/9h/3v/kP+i/7T/v//H/8z/0f/X/9v/4P/l/+r/
7v/y//L/8P/w/+//8v/y//P/8//0//b/9//4//f/+P/4//j/+//8//3///8AAAAAAAD/
/wIAAwAEAAUABgAIAAkACgALAAsACwAKAA0AEAATABYAFgAWABYAGAAbAB0AHgAfACIA
JgAqAC0ALgAvADIAMgA1ADoAPgBBAEQARwBLAE4AUQBUAFcAWABcAGAAYwBoAGkAagBr
AGsAbwBxAHMAdQB1AHUAdgB1AHQAdABzAHMAdABzAHIAcwBvAGwAagBlAGIAXwBdAFoA
VABPAEoARQBCAD0AOAA1ADEALgAsACcAIAAdABkAFQASABAADwAPAAoACQAHAAUABwAE
AAMAAgAAAAAA//////v/+v/5//n/+f/6//v//P/6//r/+v/6//f/9v/2//b/9//5//r/
+//7//r/+f/4//j/+P/4//j/9v/2//f/9//6//r/+P/4//v//P/8//3/+v/5//j/9//6
//v//P/9//z//P/7//r/+f/5//n/+f/6//r/+v/6//j/9//2//b/9//4//n/+f/1//T/
9P/z//T/8//z//L/9P/0//T/9P/x//D/7v/s/+3/7v/u/+//7f/t/+3/7P/s/+3/7f/r
/+//7v/s/+r/6v/s/+z/7P/s/+7/8f/z//b/9P/z//L/8f/y//P/9P/2//b/9//5//v/
+//6//r/+//8//3//v/+//3//P/5//b/9P/1//X/9v/0//H/8P/w//L/8v/y//D/8P/w
//D/8P/t/+v/5//l/+X/5P/k/+T/4v/i/+L/4v/h/+H/4f/g/+H/5f/m/+f/5P/j/+P/
4v/k/+T/5P/k/+b/5v/m/+j/8P/+/xUANgBXAHYAlwCqAK4ArgCzALoAwQDBAMMAxACv
AHcANAAIAOX/tf98/03/M/8o/yj/LP82/0X/X/95/4z/nP+s/7X/v//I/83/0f/V/9j/
2f/g/+T/5v/m/+b/6P/p/+j/6P/p/+n/6//u//D/8v/y//L/8f/w//H/8v/z//X/9f/2
//f/9//5//n/+f/5//v//v8AAAIAAQABAAEAAAAEAAYACAAKAA0ADgAPABIAEgATABMA
EwAYABwAIAAjACIAIwAmACYAKwAwADQANwA6AD0AQQBEAEUASABLAEwAUQBWAFoAYABg
AGAAYABfAGMAZQBnAGkAaABpAGsAawBqAGoAaQBpAGkAZwBlAGUAYQBeAFwAVwBVAFEA
TgBKAEUAQQA9ADkAMgAtACgAJQAjACAAHgAZABIADwALAAcABgAEAAMAAwD+//3/+//5
//n/9v/1//T/9v/2//X/9f/x//D/7//v/+//8P/x//L/8P/w//D/8P/t/+z/7P/s/+7/
7//v/+//7v/u/+7/7v/w//D/8P/w//D/8P/x//H/8P/w/+7/7v/x//L/8v/z//H/8f/x
//H/8//z//P/8//z//T/9P/0//H/8f/x//H/9P/0//T/9P/z//H/7//u//H/8v/z//P/
8P/w//H/8f/u/+3/7f/s/+3/7v/v//D/7//u/+z/6v/s/+z/6//r/+v/6//r/+r/6f/p
/+j/5f/r/+z/7P/q/+r/6v/q/+v/7f/u//D/8f/x//H/8f/w/+//7v/u//H/8//2//n/
+P/4//n/+//5//n/+f/4//r/+v/4//b/8f/x//D/8P/w/+//8P/y//T/9P/0//L/7//u
/+3/7P/s/+v/6P/n/+P/4v/i/+L/4v/i/+L/4v/j/+P/4//i/+D/4//j/+P/5P/l/+f/
6P/n/+b/5f/k/+b/5v/o/+r/8v/+/xEAKgBNAG4AjQCmALQAugC9AMYAzQDNAMsAygC7
AIcAQAAMAOX/u/+C/0//Mf8k/yL/Jv8w/0P/W/93/4r/lv+k/6//vf/E/8n/0f/V/9b/
2f/a/9r/3v/h/+L/5f/n/+b/5v/n/+f/5v/o/+n/6v/t/+7/7v/u/+z/7P/s/+3/8f/y
//P/8//0//P/8v/x//L/9P/1//b/+v/7//z//P/8//z//P/8/wAAAgAEAAgABwAJAAoA
CwANABAAEwAVABoAHQAiACQAIwAmACgAKQAtADEANgA6ADsAPgBBAEIARQBIAEoATgBS
AFQAVgBXAFgAWQBaAFsAXgBfAGEAYQBfAF4AXABbAF0AWwBZAFkAVgBUAFMATwBKAEUA
QQA8ADkANwA1ADMALAAnACIAHwAbABgAFgARAA8ADQAKAAcAAgD+//v/+f/3//f/9v/1
//P/8P/v/+7/7P/s/+v/6//q/+r/6v/r/+n/6P/n/+b/6P/o/+j/6P/n/+b/5v/m/+T/
5f/l/+X/5//o/+n/6v/p/+j/5//m/+j/6P/p/+n/6P/o/+b/5v/p/+r/6v/r/+v/6//r
/+v/6v/p/+j/5//o/+r/6//s/+n/6f/p/+n/6v/q/+r/6v/s/+v/6v/q/+j/6P/o/+f/
6P/o/+n/6f/o/+f/5//m/+T/5P/k/+T/5f/m/+b/5v/l/+T/4v/h/+L/4//k/+T/4v/j
/+P/4f/d/97/4v/i/+T/4v/i/+L/4v/j/+X/5v/o/+v/6//r/+v/6//r/+v/7P/s/+3/
7//x//L/8v/z//X/9P/z//L/8P/z//T/8//y/+7/7f/r/+r/6//p/+n/6v/u/+7/7v/s
/+r/6P/m/+T/4//j/+H/4f/d/9z/3P/c/9z/3P/c/9z/3f/d/93/3P/b/93/3P/b/9z/
3f/f/+D/3v/e/97/3v/c/97/4P/o//T/AAATAC4AUQBuAI0ApACyALgAvwDIAM0AzQDJ
AMQApwBjAB4A8P/N/6H/bv9D/yn/Hv8g/yT/Mv9J/2P/ef+I/5j/pv+x/7n/wP/J/8//
0//W/9f/1v/Y/9j/2//c/9//4f/k/+T/5f/l/+T/5v/n/+j/6f/q/+r/6v/q/+r/6v/r
/+3/7v/v/+//8f/x//H/8f/w//L/8//0//f/+f/7//z/+//8//3//v8BAAIAAwAGAAcA
CQAKAAsACwAOABEAEwAXABkAHQAeAB4AIgAlACcAKgAtADEANAA3ADoAPQA+AEEARABG
AEoATgBQAFIAUwBSAFMAVABVAFgAWQBbAFsAXABcAFsAWwBbAFkAVwBXAFUAVABUAFEA
TABHAEMAPgA8ADkANgAzAC8AKwAnACUAHwAcABoAFQASABEADwANAAkABgAEAAMAAgAB
AP///f/9//r/+f/4//b/9v/1//X/9P/0//T/9f/y//L/8v/y//T/9P/0//T/8//y//L/
8v/y//P/8//z//X/9v/3//j/9f/0//P/8v/z//T/9v/3//j/+P/2//b/9f/2//b/9//4
//n/+v/7//n/+f/5//n/+//8//z//P/9//3//f/9//3//P/7//r/+//7//v//P/6//r/
+v/5//j/+P/5//n/+P/3//f/9v/0//T/9P/0//X/9v/2//b/9f/0//L/8f/y//P/9P/0
//L/8//z//H/7//w//D/8P/w//T/8v/y//L/8v/z//X/9v/4//v/+//7//v/+f/5//n/
+v/6//v//f///wAAAAABAAMAAQABAAEAAAACAAIAAAD+//v/+//6//r/+f/3//f/+P/8
//z//P/6//j/9v/0//L/8//z//H/8f/s/+r/6f/o/+n/6v/r/+z/6//r/+v/6v/o/+v/
6//r/+3/7f/u/+7/7P/s/+z/7P/s/+z/7P/w//r/BgAVAC4ATwBuAIkApgC4AL4AwwDM
ANEA0QDRANIAwwCTAEwAEgDt/8f/lP9j/0P/NP8w/zL/PP9L/2H/ff+S/57/qP+1/8H/
yv/T/9v/3//i/+X/5v/o/+j/7P/s/+7/7//y//L/8//z//L/9P/1//b/9//4//j/+P/4
//j/+P/5//v//P/9//3/AQABAAEAAQAAAAIAAwAEAAgACQAKAAoACgAKAAoACgAPABAA
EQAUABYAGQAbAB0AHgAgACIAIwAnACkALQAuAC4AMgA1ADcAPAA/AEMARgBJAEwATwBQ
AFIAVABVAFgAWwBeAGEAYwBjAGMAYwBjAGYAZwBpAGkAagBqAGkAaQBoAGUAYgBhAGEA
YABgAF0AWABTAE8ASgBGAEMAQAA9ADoANQAwAC0AJwAkACIAHQAbABkAFgATAA4ACgAH
AAUABAADAAEA//////z/+//6//j/+P/3//f/9v/2//b/9//z//L/8f/w//L/8v/y//L/
8//y//L/8v/w//H/8f/x//T/9P/0//T/9P/0//T/9P/y//L/8//z//b/9v/0//T/9P/0
//P/8//0//X/9v/3//X/9f/1//X/9//4//j/+P/3//f/9//3//f/9v/1//T/9//3//f/
+P/3//b/9f/z//L/8v/z//P/9P/z//P/8v/x//D/7//u/+//8P/w//D/7v/u/+3/7f/t
/+3/7f/s/+z/7f/t/+v/6f/q/+r/6v/u//D/7v/u/+7/7v/u/+//7//w//P/8//z//P/
8f/x//H/8v/y//P/9f/3//n/+v/8/////v/9//z/+v/8//z/+v/4//X/9f/0//T/8//x
//H/8v/0//T/9P/y/+//7v/t/+z/6//r/+n/6f/m/+T/4//i/+T/5P/k/+T/5f/l/+X/
5P/h/+P/4v/h/+T/5f/n/+j/5//m/+X/5P/m/+b/6P/u//T/AAATAC4ATQBuAIsAoACs
ALIAtQC+AMUAxwDFAMQAtwCJAEYAFADv/8X/jv9b/zn/Jv8i/yb/Mv9D/13/d/+M/5z/
qP+x/7v/wv/L/9P/2f/c/9//4P/i/+T/5v/m/+j/6f/q/+r/6//r/+r/7P/t/+7/8f/y
//L/8v/w//D/8P/x//X/9v/3//f/+f/5//n/+f/5//r/+v/6//3///8BAAIAAwAEAAUA
BgAHAAgACQAMAA8AEQASABMAEwAWABkAGwAfACEAJQAmACcAKgAsAC0AMQA1ADoAPgBD
AEYASQBKAEwATgBPAFIAVQBYAFsAXQBdAF0AXQBdAF4AXwBhAGEAYwBkAGQAZQBkAGEA
XgBdAFoAWABXAFMATQBJAEYAQgA8ADkANgAzAC8AKwAnACUAHwAaABYADwAOAA0ACwAJ
AAQAAAD9//v/+v/5//f/9f/3//T/8//y//H/8P/u/+3/7P/s/+z/7f/q/+r/6v/q/+r/
6v/q/+r/6//q/+r/6v/n/+f/5v/l/+n/6v/r/+z/6v/q/+r/6v/q/+r/6//r/+7/7v/s
/+z/7P/s/+v/6//r/+v/6//r/+v/6//r/+v/7f/u/+7/7v/t/+3/7f/t/+3/7P/r/+r/
7f/t/+3/7v/s/+z/7P/r/+r/6v/r/+v/7P/r/+v/6v/p/+j/5//m/+f/6P/o/+j/5v/m
/+X/5f/n/+f/5//m/+b/5//n/+X/5P/k/+P/4v/k/+X/5f/l/+T/5P/j/+P/4f/k/+b/
5v/m/+b/5v/n/+f/6P/r/+v/6//r/+3/7f/t/+7/7P/t/+//8f/z//T/9v/5//j/9//2
//T/9P/0//L/8P/u/+//7//w/+z/6f/o/+j/7f/u/+//7v/r/+r/6f/o/+j/5//k/+P/
4f/g/+D/4P/f/97/3f/c/97/3//g/+D/3//h/+D/3//d/93/3v/e/+D/4P/g/+D/3P/c
/+D/5P/s//z/DQAkAEcAaACDAJoAqACuALMAvADFAMkAxQDEALcAhQA+AAoA5/+9/4j/
V/83/yb/Hv8i/yr/Pf9X/3H/hP+U/6D/rf+5/77/w//L/9H/1v/Z/97/4P/e/+D/4P/i
/+P/5v/m/+f/5//m/+j/6f/q/+n/6v/q/+r/7f/u/+//8f/w//D/8P/v//T/9f/2//f/
9//4//j/+P/4//n/+v/6//z//v8AAAIAAwAEAAUACAALAA0ADgAPAA8AEgAVABcAFwAZ
AB0AHgAhACYAKgAtAC0ALwAyADQAOAA8AEAAQgBDAEYASABMAE4AUABSAFMAVgBXAFgA
WQBZAFkAWgBZAFsAXABcAF0AWwBZAFcAVwBWAFQAUwBPAE0ASQBGAEIAPQA5ADUAMQAt
ACkAJQAjAB0AGgAYABMADwANAAoABwAFAAIAAAD///v/+f/2//P/9P/y//L/8v/x//D/
7v/t/+3/7P/r/+v/6v/q/+r/6v/p/+j/5//m/+j/6P/p/+r/6f/p/+j/5//q/+r/6v/q
/+z/7P/s/+z/6//q/+r/6f/r/+z/6//s/+v/7P/s/+3/7//v/+//7//v/+//7//v/+z/
7P/r/+r/7P/t/+7/7//v/+7/7f/s/+7/7f/s/+z/7v/u/+7/7f/r/+r/6v/p/+n/6f/q
/+r/6P/o/+j/6P/q/+r/6f/o/+r/6v/p/+n/6P/n/+b/5P/l/+f/6P/n/+b/5v/l/+T/
4v/j/+P/4//l/+j/6P/n/+b/5f/k/+b/6f/r/+7/7//v/+//7//t/+3/7f/u/+//8f/0
//f/9//2//b/9//5//n/+f/4//j/+P/2//T/7//v/+7/7v/u/+3/7v/w//D/8P/w/+7/
7//u/+3/7P/o/+f/5P/j/+H/4P/g/+D/4v/i/+L/4v/f/9//3//e/+D/4//j/+P/5f/l
/+b/5v/l/+T/4//i/+b/6P/o/+r/9P8AABUANABXAHYAkwCqALYAugC9AMIAywDNAM8A
zAC1AHkALgD6/9X/p/9y/0v/M/8o/yb/Lv86/0v/Zf99/4z/mP+o/7n/w//I/83/0//X
/9b/2f/g/+L/5P/m/+b/6P/p/+n/6P/o/+f/6v/s/+3/7v/t/+7/7v/u/+7/7v/u/+//
8//0//X/9f/2//X/9P/z//X/+P/6//z//P/9//7//v///wAAAQACAAcACAAJAAwADAAN
AA0ADQARABQAFwAZABsAHQAhACIAIgAmACkAKwAvADMAOAA8ADwAPgBAAEAARQBIAEoA
TgBPAFAAUQBRAFQAVQBWAFcAWABZAFsAWwBbAFoAWABXAFgAVwBWAFcAVABSAFEATQBJ
AEUAQgA+AD0AOwA5ADcAMAArACYAIwAhAB4AHAAXABMAEQAOAAsABwAEAAIAAQAAAP//
/f/7//n/9v/1//T/9v/2//X/9f/z//L/8f/x//D/8P/w//D/8v/y//L/8v/v/+7/7v/u
//D/8f/x//H/8P/w//D/8P/u/+7/7v/u//H/8v/0//X/9f/0//H/8P/z//T/9P/1//P/
8//z//P/8//z//P/8//0//b/9//4//b/9f/0//P/9f/2//f/+P/2//X/9P/0//T/9P/0
//P/8//0//b/9//1//P/8v/w//L/8v/y//L/9P/0//P/8v/w//D/7//v//D/8f/y//L/
8f/x//D/7f/u//D/8f/y//D/8f/x//H/8P/w/+//7//v//H/8v/y/+7/7v/w//D/8P/w
//P/9f/2//j/9//3//f/9//5//n/+f/6//r/+//9////AAAAAAEAAwAFAAUABQAEAAMA
AgD///z/+//7//r/+v/5//f/9//4//r/+v/6//j/+f/4//f/9v/z//H/7f/r/+r/6v/r
/+z/6v/q/+r/6v/p/+n/6f/o/+n/7f/u/+//7v/t/+3/7P/v//D/8f/y//L/7v/y//b/
/P8IABkAMgBVAHgAlQCsALoAvgC/AMgA1QDZANkA1gDHAI8AQgAIAOP/vf+O/2P/S/9A
/zr/Ov9A/0//Z/+B/5b/pv+2/8P/y//S/9f/3f/h/+T/5//q/+7/8v/y//L/9P/1//P/
8v/y//H/9P/4//v//v/8//z/+//6//r/+v/6//v//f/+//////8BAAEAAQABAAIABAAF
AAYABwAHAAcABgAJAAoACwAMAA8AEAARABQAFAAVABUAFQAYABwAIAAjACMAJQApACoA
LAAwADMANQA2ADkAPQBAAEEARABHAEgATQBSAFYAXABcAFwAXABbAF0AXwBhAGMAZABl
AGcAZwBmAGYAZQBlAGcAZQBjAGMAXgBcAFsAVwBWAFMAUQBOAEoARwBEAEEAOgA1ADAA
LQAqACgAJwAjAB4AGwAXABMAEAAOAA0ADQAIAAcABQADAAEA/v/9//z//v/+//3//f/6
//j/9v/1//b/9v/2//b/9v/2//b/9v/z//L/8v/y//P/9f/2//f/9f/0//P/8v/z//T/
9f/2//T/9P/1//X/9P/0//L/8v/0//b/9//5//j/9//2//X/9v/3//j/+f/3//j/+P/4
//X/9f/1//X/9//4//n/+v/3//X/8//y//P/9P/1//X/8v/y//P/8//y//H/8f/w//L/
8v/y//L/8f/w/+7/7P/u/+7/7f/t/+3/7f/t/+z/7P/t/+3/6//s/+7/7//w/+7/7f/r
/+n/7f/s//D/7//s/+z/7P/s/+z/7//x//L/9P/1//X/9f/1//T/8//y//L/8//1//j/
+//6//r/+//9//3//f/9//z//v/+//z/+v/2//X/8//y//L/8f/y//T/9f/0//P/8P/x
//D/7//u/+r/6f/m/+X/4//i/+L/4v/i/+L/4v/i/+H/4f/h/+D/3v/h/+H/4f/i/+P/
5f/m/+X/5P/j/+L/4v/m/+j/7v/2/wIAFwA2AFcAeACVAKYArACsALEAvADBAL8AvwC+
AKMAZwAoAP7/1/+l/3D/Rf8v/yb/Jv8u/zj/Sf9l/3v/iv+W/6b/s/+9/8T/y//P/9P/
1v/X/9b/2v/e/+H/4v/l/+f/5//m/+b/5f/m/+j/6f/q/+3/7v/u/+7/7P/s/+z/7f/v
//D/8f/x//H/8f/x//H/9P/2//f/+P/8//3//v/+//7//v/+//7/AQACAAMABgAHAAkA
CgALAA8AEgAVABcAFwAZAB0AHgAgACQAJwApACwALwAzADYAOQA8AD8AQABDAEYASABM
AE4AUABSAFMAUgBTAFQAVQBYAFkAWwBbAFsAWgBYAFcAVwBVAFMAUwBSAFAATwBLAEQA
PwA7ADYANAAxAC4AKwAmACEAHAAZABMAEAAOAAkABwAFAAIA///5//b/9P/z//L/8f/v
/+3/6//o/+f/5v/o/+j/5//n/+X/5P/j/+P/4P/g/+D/4P/i/+L/4v/i/+P/4v/i/+L/
4P/h/+H/4f/i/+L/4v/i/+D/4P/g/+D/4f/i/+T/5f/k/+T/4v/i/+X/5v/m/+f/5//n
/+f/5//m/+X/5P/j/+X/5v/m/+b/5f/l/+X/5f/m/+b/5v/m/+b/5f/k/+T/4v/i/+L/
4f/i/+L/4//j/+L/4f/h/+D/3//e/93/3P/d/97/3v/e/9v/2v/Y/9f/2P/Z/9r/2v/Y
/9n/2f/X/9f/2P/Y/9j/2v/b/9v/2//a/9r/2f/Z/9r/3f/f/+D/3v/e/97/3//e/97/
3//g/+L/4//k/+T/5P/k/+b/5v/m/+f/6P/p/+b/5f/j/+H/3v/e/97/3v/d/9z/2//Y
/9r/2v/Y/9n/2//b/9r/2P/U/9D/zf/M/8z/zP/M/8z/zP/M/8z/zP/L/8r/yf/I/8n/
yv/L/w==
         </WaveFormData>
      </LeadData>
      <LeadData>
         <LeadByteCountTotal>10000</LeadByteCountTotal>
         <LeadTimeOffset>0</LeadTimeOffset>
         <LeadSampleCountTotal>5000</LeadSampleCountTotal>
         <LeadAmplitudeUnitsPerBit>4.88</LeadAmplitudeUnitsPerBit>
         <LeadAmplitudeUnits>��V</LeadAmplitudeUnits>
         <LeadHighLimit>2147483647</LeadHighLimit>
         <LeadLowLimit>268435456</LeadLowLimit>
         <LeadID>V5</LeadID>
         <LeadOffsetFirstSample>0</LeadOffsetFirstSample>
         <FirstSampleBaseline>0</FirstSampleBaseline>
         <LeadSampleSize>2</LeadSampleSize>
         <LeadOff>FALSE</LeadOff>
         <BaselineSway>FALSE</BaselineSway>
         <ExcessiveACNoise>FALSE</ExcessiveACNoise>
         <MuscleNoise>FALSE</MuscleNoise>
         <LeadDataCRC32>1813690334</LeadDataCRC32>
         <WaveFormData>
3v/e/97/3v/e/97/3v/e/9//4P/h/+L/5P/k/+T/5P/l/+b/5//o/+b/5v/m/+b/6f/q
/+v/7P/u/+7/7v/u/+z/7P/s/+z/7//w//H/8v/0//T/9P/0//f/+P/5//r//f/+////
AAADAAQABQAGAAgACgAMAA4AEgAUABYAGAAcAB4AIAAiACUAKAArAC4AMQAyADMANAA3
ADoAPQBAAEAAQABAAEAAQQBCAEMARABFAEYARwBIAEYARABCAEAAPgA+AD4APgA7ADgA
NQAyAC4ALAAqACgAJQAiAB8AHAAYABYAFAASAA8ADgANAAwACAAGAAQAAgAAAAAAAAAA
AAAAAAAAAAAA///+//3//P/+//7//v/+/wAAAAAAAAAAAAAAAAAAAAAAAAAAAAAAAP7/
/v/+//7/AQACAAMABAADAAIAAQAAAAEAAgADAAQABQAGAAcACAAGAAYABgAGAAkACgAL
AAwACgAKAAoACgAKAAoACgAKAAwADAAMAAwADAAMAAwADAAOAA4ADgAOAA4ADgAOAA4A
DgAOAA4ADgAOAA4ADgAOAAwADAAMAAwADQAOAA8AEAAPAA4ADQAMAA4ADgAOAA4AEAAQ
ABAAEAAQABAAEAAQABMAFAAWABYAFgAWABYAFwAYABgAGQAZABsAGwAdAB4AHgAeAB8A
IQAiACMAJAAlACMAIwAjACIAIQAhACEAIQAhACAAHgAeAB0AIAAeAB0AHwAgAB4AHgAc
ABkAFgATABQAEwATABMAEwATABMAEwATABMAEwASABQAFgAWABYAFgAXABcAFwAXABcA
FwAXABkAGgAaAB0AIQAqADoAUQBsAIcAogC5AM8A5ADxAP4ADgEaARwBFwH7AMIAfABB
ABgA7/++/5z/iv+F/4P/h/+S/6H/sv/G/9f/3//m//D/+v8BAAUACQAKAA4AEAARABcA
GgAaABoAGgAaABoAGgAbABsAHgAgACAAIAAfAB8AHgAdAB4AIAAhACQAIgAiACIAIgAj
ACMAIwAjACUAJgAmACgAKAAoACgAKAAqACwALQAuAC0ALQAtAC8AMQAxADMAMwA3ADgA
OgA7ADwAPgBAAEIARQBIAEkASwBPAFEAUwBVAFgAWQBbAF0AYQBkAGYAaABoAGsAbABt
AG4AbgBwAHEAcwB0AHQAdAB0AHUAdQB1AHYAdgB3AHcAdQBzAHAAbQBsAGoAaQBlAGEA
XgBcAFkAVQBSAE8ATABLAEkARgBDAEAAPQA5ADUANAAyADAALgAwAC0ALQAsACkAKAAn
ACYAJQAlACUAJAAiACIAIAAgACEAIQAhACEAIQAiACIAIgAhACAAHwAeAB8AIAAhACIA
IQAgAB8AHgAeAB4AHgAeAB8AHwAfAB8AHgAeAB0AHQAeAB4AHwAfAB0AHQAdAB0AHwAf
AB8AHwAgACAAIAAgACAAIAAgACAAIQAhACEAIgAgACAAIAAgACAAIAAgACAAIgAiACIA
IgAhACAAHgAdACAAIAAgACAAHgAeAB4AHgAeAB0AHQAdAB8AHwAfAB8AHgAdABwAGwAb
AB0AIAAeAB4AHgAeACEAIgAkACQAJgAmACYAJwAlACQAJAAjACUAJQAnACgALAAsAC0A
LwAtAC0ALQAtAC0ALQAtACwAKwArACsAKwArACoAKAAoACcAKgAoACcAJgAmACMAIgAj
ACEAHwAdABoAGQAZABkAGwAbABsAGwAZABkAGQAYABYAGAAYABgAGgAbABsAGwAZABkA
GQAZAB0AGgAcACEAJwAuADoASwBkAIMAoAC5AM8A5AD1AAQBEAEaAR4BGQEDAcwAgAA/
ABYA7//C/5r/hv9//33/f/+I/5n/rv++/8n/1//k/+7/9P/5/wEABwAIAAYACgANAA0A
CgAMAA4AEAASABIAEgATABMAFAAWABYAFgAYABkAGQAZABcAGAAYABoAHAAcABwAHAAb
ABsAGwAbABkAGgAaABwAHgAeAB4AHgAeACAAIQAiACUAJQAlACcAJQAlACcAJwApACoA
LAAtADAAMgA0ADYANgA4ADgAOQA9AD8AQQBDAEYARwBJAEsASwBOAFAAUgBUAFcAWABZ
AFgAWABaAFsAXQBeAF4AXgBeAF8AXwBfAF4AXABbAFkAWABXAFUAUwBPAEwASgBFAEUA
QgBAAD0AOQA2ADMAMAArACkAJgAjACMAIQAeABsAGAAWABQAEgAUABEAEQAQAA4ADAAK
AAgABQAFAAUABAACAAIAAAAAAP////////////8AAAAAAAD///7//f/8//r/+v/6//r/
+v/6//r/+v/4//j/+P/4//v/+//7//v/+v/6//n/+f/4//j/+f/5//n/+f/5//n/+P/3
//b/9f/2//b/9v/2//T/9P/0//T/8//z//P/9P/y//L/8v/y//D/8P/w//D/8P/w//D/
8P/w//D/7//v/+7/7v/u/+7/7v/u/+7/7v/s/+v/6//r/+n/6f/p/+n/6f/p/+n/6f/n
/+j/6v/q/+r/6v/r/+z/7v/u/+7/7v/u/+//7v/u/+//7//s/+v/7P/s//D/8P/x//P/
8//z//P/8//y//H/8P/u/+//7//v/+//7P/q/+f/5v/p/+z/6v/p/+j/6P/l/+T/4f/f
/93/2//b/9v/3P/d/9r/2f/Y/9f/2f/Z/9n/2P/W/9j/2P/Y/9j/2f/Z/9n/2f/Z/9n/
2f/X/9j/2v/f/+X/7v/+/xMALgBJAGIAfQCVAKgAuQDKANYA3gDeANUAqwBiABIA2f+0
/4//av9Q/0L/O/83/zv/SP9Z/27/gP+P/5n/ov+q/7D/tf+3/7n/vv/E/8j/yf/H/8j/
x//I/8n/yv/M/8z/zf/N/83/zv/N/8z/zP/N/83/zf/N/87/zv/Q/8//zv/N/8z/z//P
/8//z//P/9D/0P/S/9H/0P/P/87/zv/Q/9H/0v/Q/8//zv/P/9D/0f/U/9X/1f/W/9j/
2f/Y/9r/3P/e/9//4v/j/+X/5P/l/+b/5//s/+3/7//x//P/9v/4//r/+f/7//v/+//+
//7/AAABAAEAAgACAAIAAAABAAEAAQABAAAAAAD///7//f/7//n/+P/2//X/8f/u/+r/
5//j/+L/4P/e/9z/2P/V/9H/zf/L/8n/xv/D/8T/wv/A/77/u/+3/7b/tP+1/7T/s/+y
/7H/sf+x/7D/sP+w/67/rv+t/63/rf+t/63/rv+u/67/r/+w/7H/sv+w/7D/sP+w/67/
rv+u/67/r/+w/7H/sv+z/7P/s/+z/7b/tv+1/7X/tv+2/7f/t/+3/7f/t/+3/7j/uf+6
/7v/vP+8/7z/vP++/77/vv++/7//v/+//8D/wv/C/8L/wv/D/8T/xf/G/8T/xP/E/8T/
xv/G/8X/xf/E/8T/xP/E/8H/wP+//77/vv+9/73/vf+9/73/vf+9/7//v/+//7//wf/B
/8H/wf/C/8L/wv/C/8L/xf/G/8j/yP/H/8b/xf/F/8j/yP/J/8n/yf/J/8v/zP/M/8z/
zf/P/9L/0//U/9X/1v/X/9j/2P/Y/9n/2v/b/9f/1v/U/9T/1v/a/9n/2f/a/9r/1//W
/9T/0f/O/8v/zP/L/8v/y//J/8n/yf/J/8n/yf/J/8j/yv/M/8z/zP/L/8v/yv/J/8r/
y//M/83/zf/M/87/0f/X/+D/7P8BABwANwBSAGsAhQCaAKkAuADKANYA2ADVALsAfAAu
AO//xv+f/3b/Vv9E/z//Pf9B/0j/Vf9o/37/jf+Z/6b/rv+0/7v/v//D/8T/yP/M/8//
0//W/9b/1v/W/9b/1v/W/9f/1//Y/9r/2v/a/9r/2//b/9v/3P/e/9//4v/g/+D/4P/g
/+P/4//j/+P/4//k/+T/5v/l/+T/4//i/+P/5v/o/+r/6v/p/+j/6f/q/+v/7v/v//P/
9P/2//f/+P/6//z//v8BAAQABQAHAAsADQAPABEAFAAVABcAGQAcACAAIwAmACQAJwAo
ACkAKwAsAC8AMQAxADIAMgAyADIAMwAzADMANAA0ADUANQAzADEALgArACkAKAAoACUA
IgAeABsAFwAXABQAEQAOAAsACQAGAAMA///9//r/9//3//b/9f/0//T/8f/x//D/7//u
/+3/7P/t/+3/7f/s/+r/6v/o/+j/6v/r/+z/7f/t/+7/7v/u/+7/7v/u/+7/8P/w//D/
8P/w//D/8P/w//D/8P/w//D/7//v/+//7//z//T/9P/1//b/9v/3//f/9f/1//X/9f/4
//n/+v/7//r/+v/6//r/+v/6//r/+v/9//3//f/+//3//P/7//r/+//8//3//v/9//z/
+//6//v//P/8//3//v/+//7//v/8//z//P/8//3//f/+/////f/9//3//f//////////
/wUAAwABAAEAAAACAAIAAgACAAYACAALAAwACgAKAAoACwAOAA4ADwAPAA8ADwARABIA
FAAUABUAFwAZABkAGQAZABcAFwAXABYAFQAVABUAFQATABIAEAAQABEAFAASABEAEgAS
AA8ADgALAAkABwAFAAQAAwADAAMAAwADAAMAAwADAAMAAwACAAMABgAHAAgABwAHAAYA
BQAGAAcACAAJAAkADAAMAA0AEwAcACoAQwBeAHcAlgCzAMUA1gDlAPQAAAEIAQoBBQHn
AKgAXgAnAAAA1f+o/4j/eP9z/3P/d/+A/4//ov+0/8P/z//a/+L/6P/x//X/9//6//z/
/v8DAAUACAAHAAgACQAKAAoACgALAAsADAAOAA4ADgAOAA8ADwAPABEAEgASABQAEgAS
ABIAEgAVABUAFQAVABcAGAAYABoAGAAYABgAGAAaABwAHQAeAB8AHwAfACEAIQAhACMA
IwAmACgAKwAtACwALgAwADIANQA4ADkAOwA7AD0APwBBAEYARwBJAEsAUABUAFcAWgBX
AFkAWQBZAF0AXgBhAGMAYwBkAGQAZABkAGUAZQBlAGUAZABkAGMAYABfAF0AWwBYAFYA
VQBRAFEATgBMAEkARQBCAD8APAA5ADcANAAxAC0AKwAoACUAJQAkACMAIgAiAB8AHwAe
AB0AHAAbABoAGwAbABsAGgAXABYAEwASABQAFQAWABcAFQAWABYAFgAVABQAEwASABMA
FAAVABYAFgAWABYAFgAWABYAFgAWABcAFwAXABcAGAAYABcAFwAaABoAGwAbABkAGQAZ
ABkAGQAZABkAGQAaABoAGgAaABoAGgAaABoAGwAbABsAHAAaABoAGgAaABwAHAAcABwA
GgAaABoAGgAaABoAGQAZABwAHAAcABwAGwAaABkAGAAZABkAGgAbABsAGwAbABsAGQAZ
ABkAGQAbABsAGgAaABoAGgAaAB0AHgAgACAAIgAiACIAIwAjACIAIgAhACIAIwAmACgA
KAAoACkAKwArACsAKwArACkAKQApACgAJQAlACUAJQAlACQAIgAiACMAJgAkACMAIAAg
AB0AHAAdABsAGQAXABYAFQAVABUAEwATABMAEwATABMAEwASABAAEgASABIAFAAVABUA
FQATABMAEwATABUAFAAWABsAHwAoADQARwBgAH0AmgCzAM0A4ADvAP4ADAEUARYBEQH5
ALwAcAAzAAoA4/+2/5L/fv93/3f/ef+E/5X/qP++/83/1f/c/+b/8v/3//v///8EAAQA
BgAHAAkACgANAA4ADwAQABAAEAARABEAEQASABEAEAASABMAEwATABEAEgASABQAFgAW
ABYAFgAVABUAFQAVABUAFgAWABgAGgAaABoAGgAZABoAGgAaABwAHQAeACEAHwAfACEA
IQAhACIAJAAlACkALAAvADIAMgA0ADQANQA5ADsAPQA/AEAAQQBDAEUARwBKAEwATgBQ
AFMAVABVAFQAVABWAFcAWwBcAFwAXABbAFsAWgBZAFsAWgBaAFkAWABXAFUAUwBOAEwA
SwBHAEcARABCAD8APAA4ADQAMAAvAC0AKgAnACcAJQAiAB8AHAAaABgAFgAWABMAEwAS
ABEAEAAPAA4ADQANAA0ADAAOAA4ADAAMAAkACQAJAAkACQAKAAoACgAIAAgACAAIAAYA
BgAGAAYACAAIAAgACAAHAAYABQAEAAcABwAHAAcABwAGAAQAAwAGAAYABwAHAAcABwAH
AAcABgAFAAQAAwAGAAYABgAGAAQABAAEAAQAAwADAAMABAAGAAYABgAGAAUABAADAAIA
BAAEAAQABAACAAIAAQABAAIAAgACAAIABAAEAAQABAADAAEAAAD/////////////////
///////7//v//f////7//v/+//7//v///wAAAgACAAIAAgACAAMABAAEAAUABQAFAAUA
BwAIAAoACgALAA0ACwALAAsACwANAA0ADQAMAAgABwAGAAUABQAEAAIAAgABAAQAAgAB
AP7//v/7//r/+v/5//j/9//1//P/8v/x//H/8f/x//H/8//z//P/8v/w//L/8v/y//T/
9f/1//X/8//z//P/8//z//T/9v/9/wUADAAYAC0ASgBjAH4AmQCzAMgA1wDkAPIA+AD0
AOkAwQB6ACwA9//S/6n/hP9m/1b/U/9V/1v/aP95/47/nv+p/7X/wP/I/8z/0//Z/93/
4P/i/+L/4//j/+T/5//o/+n/6v/s/+z/7f/t/+3/7v/t/+z/7P/t/+3/7f/t/+7/7v/w
//D/8P/w//D/8f/x//H/8f/v//D/8P/y//T/9P/0//T/8//0//T/9P/1//X/9f/3//n/
+f/7//v//P/8//3//f/8//7/AAACAAEABAAFAAcACQALAA0ADwAQABEAEwAVABUAGAAa
ABwAHgAhACIAIwAiACIAJAAlACUAJgAmACYAJAAlACUAJQAlACQAJAAjACQAIwAhAB8A
GwAYABYAEQAPAAwACgAHAAUAAgD///z/9//1//L/7//t/+v/6P/l/+P/4P/d/9r/2v/X
/9f/1v/V/9T/0//S/8//z//P/87/zv/O/8z/zP/K/8n/yP/H/8n/yv/K/8r/yP/I/8j/
yP/K/8r/yv/K/8r/yv/K/8r/yf/I/8f/xv/J/8n/yf/J/8r/yv/J/8n/yf/I/8j/x//H
/8f/x//H/8X/xf/F/8X/xP/E/8T/xP/E/8T/xP/E/8L/wf/A/8D/wv/C/8L/wv/B/8D/
v/++/77/vv++/77/vv++/73/vf+9/7z/u/+6/7r/uv+6/7r/uv+5/7n/uf+5/7n/uf+5
/7f/t/+3/7f/tv+1/7T/s/+z/7T/tP+0/7T/tP+1/7b/uP+4/7r/uv+6/7v/u/+6/7r/
uf+5/7n/u/+8/73/vP+8/73/v/+//7//v/+//7//v/++/73/vf+9/73/vP+8/7v/vP+9
/8D/vv+9/7v/uv+2/7T/tf+z/7H/r/+t/6v/qv+p/6v/q/+r/6v/rf+t/63/rP+s/67/
rv+u/6//sf+y/7P/sf+x/7H/sf+z/7b/tP+5/8H/yP/S/+X/AAAZADQATwBrAIIAkwCi
AK4AuAC8ALcAoQBoABYA0/+s/4n/YP8+/yr/Jf8j/yf/Mv89/1D/ZP91/3//iP+S/5z/
o/+r/7H/tP+2/7j/u/+7/7r/vf++/7//wP/C/8L/w//D/8b/yP/I/8j/yP/J/8n/yf/J
/8r/yv/M/83/zv/P/9D/0//T/9P/0//T/9T/1P/W/9j/2P/Y/9j/1v/Y/9n/2v/b/9v/
2//d/9v/2//d/93/3v/e/9//3//h/+T/5//q/+n/7P/t/+//8//1//f/+f/8//3///8B
AAAAAgADAAQABgAJAAoACwAKAAoADAANABEAEgASABIAFAAVABUAFQAVABQAFAATABMA
EwASABEADAAKAAkABQAFAAIAAAD9//n/9v/z//D/7f/r/+j/5f/l/+P/4P/d/9v/2P/V
/9L/0v/P/8//zv/O/87/zv/O/83/zf/N/8z/zf/O/83/zv/L/8v/y//L/8v/zP/M/8z/
zv/O/87/zv/M/8z/zP/M/87/zv/O/87/zv/O/87/zv/P/8//z//P/9L/0v/R/9H/0P/Q
/9H/0f/T/9P/0//T/9H/0f/R/9H/0v/S/9L/0v/T/9T/1f/W/9X/1f/V/9b/2P/Y/9j/
2P/Y/9j/2P/Y/9n/2v/b/9z/3P/c/9v/2//a/9r/2v/a/9v/3P/d/97/3v/d/93/3f/d
/93/3f/d/93/3f/d/93/3f/d/93/3f/j/+T/5P/k/+T/5P/k/+T/5f/k/+b/6P/q/+3/
7P/s/+3/7f/v/+//8f/y//X/9v/4//v/+//7//v/+//7//v/+//6//n/+f/5//n/+P/4
//f/+P/7//7//P/7//j/+P/1//T/9P/z//L/8f/u/+3/7f/t/+//7//v/+//8f/x//H/
8P/v//D/7//u/+//8f/y//P/8f/x//H/8f/1//T/+P/9/wMACgAUACkARgBhAHoAlQCt
AMIA0wDgAPAA+AD6APcA4QCqAF4AIQD4/9H/pP9+/2j/X/9d/2H/bP97/5D/ov+z/7//
xv/O/9b/2//j/+v/7v/w//L/8//3//j/+f/6//v//P/8//z//f/9//7/AAAAAAAAAgAD
AAMAAwABAAIAAgAEAAUABgAHAAgACQAJAAkACQAHAAgACAAKAAsADAANAA4ADgAQABEA
EgATABMAEwAVABgAGQAcAB0AHQAeACAAIQAjACYAKQAsACsALgAvADEANAA3ADoAPQBC
AEMARQBHAEcASgBMAE4ATwBTAFUAVwBWAFYAWABZAFsAXABcAFwAXQBfAGAAYQBfAF4A
XgBdAFwAWwBZAFcAVABSAFEATQBNAEoASABFAEMAQAA9ADoANgAzAC8AKwAqACkAJwAl
ACQAIgAgAB4AHgAbABsAGgAZABgAFwAWABUAFQAVABQAFgAWABQAFAARABEAEQARABMA
FAAUABQAEgASABIAEgARABAADwAOAA8AEAARABIAEgASABIAEgATABMAEwATABYAFgAV
ABUAFAAUABUAFQAVABUAFQAVABUAFQAVABUAGAAYABgAGAAWABYAFgAWABUAFQAVABYA
GAAYABgAGAAYABgAGAAYABgAGAAYABgAGAAYABcAFwAWABYAFgAWABgAGAAYABgAFwAV
ABQAEwAUABUAFgAXABcAFwAXABcAFQAVABUAFQAVABYAFgAWABQAFgAWABcAFQAYABoA
GgAaABoAGQAaABwAHAAeAB4AHgAfACAAIAAhACEAIQAhACMAJAAnACgAKgAtACsAKwAr
ACsAKwArACsAKgApACkAKQApACUAJAAiACIAJQAoACYAJQAkACQAIQAgAB8AHQAbABkA
GAAXABcAFwAWABUAFAATABUAFQAVABQAEgAUABQAFAAUABUAFQAVABcAFwAXABcAFQAW
ABgAHQAjAC4AOABHAGIAfwCWAK8AywDgAO8A/AAOARgBGgETAf8AyAB8AD0AFgDv/8L/
nP+I/33/e/9//4j/mf+s/8D/zf/Z/+L/6v/0//n/+/8BAAYACAAMABEAEQAQABEAEgAT
ABQAFQAWABgAGQAZABoAGQAYABgAGQAZABkAGgAcAB0AIAAfAB4AHQAcAB8AHwAfAB8A
HgAeAB0AHgAeAB4AHgAeAB8AIgAkACYAJQAlACUAJwApACkAKwArAC0ALgAwADEAMgA0
ADYAOAA5ADwAPQA/AD8AQQBDAEUASgBLAE0ATwBRAFQAVgBYAFoAXQBeAF8AYABgAGIA
YwBlAGYAZgBmAGgAaQBpAGkAaQBoAGgAZwBmAGUAYwBhAGAAXgBdAFkAVQBSAFAATQBL
AEgARQBCAD8APQA6ADcANQAzADAALQAsACoAKAAmACQAIQAhACAAIQAgAB8AHgAbABsA
GwAaABoAGgAYABgAFwAXABcAFwAWABYAFQAUABUAFgAXABgAFgAWABYAFgAWABYAFgAW
ABYAFgAWABYAFQAVABUAFQAXABgAGAAZABkAGAAYABcAGQAZABkAGQAXABcAFwAXABgA
GAAYABgAGgAaABoAGgAZABkAGQAaABoAGgAaABoAGgAaABoAGgAaABoAGgAaABwAHAAb
ABsAGgAaABoAGgAaABoAGgAaABoAGQAZABkAFwAXABcAFwAZABkAGQAZABcAFwAXABcA
FQAWABYAFgAUABgAGAAWABYAFgAWABkAGgAcABwAHAAcABwAHQAdABwAHAAbABwAHQAg
ACIAIgAiACMAJQAlACUAJQAlACMAIwAjACIAHwAfAB8AHwAeAB4AHQAeAB0AIAAeAB0A
GgAaABcAFgAVABMAEQAPABAADwAPAA8ADwAPAA8ADwANAA0ADQAMAA4AEAAQABAAEAAR
ABEAEQAPAA8ADwAPABEAEgASABcAHQAmADQASQBmAIEAmgCzAMsA4ADtAPoABgEOARAB
BwHlAKAAUAAVAPL/y/+g/4T/eP9z/3P/e/+G/5X/qP+6/8f/z//a/+b/7v/z//f/+//+
//7/AAADAAUABgAHAAgACQAKAAkACAAIAAcACgAMAAwADAAKAAsACwALAAsADAAMAA4A
EAAQABAAEAAPAA8ADwAPABAAEgATABYAFQAUABMAEgASABQAFQAWABkAGQAZABsAGQAZ
ABsAGwAdAB4AIAAhACAAIgAkACYAJQAoACkAKwAtAC8AMQAzADUANQA2ADcAOwA+AEAA
QgBBAEMAQwBDAEQARABGAEcASQBKAEoASgBJAEkASABHAEcARgBGAEUAQgBBAD8APQA6
ADgANwAzADIAMAAvAC0AKgAmACIAHgAdABsAGAAVABMAEQAOAAsACgAIAAYABAAGAAMA
AwACAP///v/9//z//f/9//3//P/+//7//P/8//v/+//7//v/+//8//z//P/6//r/+v/6
//z//P/8//z//P/8//z//P/6//r/+v/6//3//f/9//3//f/8//r/+f/7//z//v////3/
/f/9//3/+//7//v/+//+//7//v/+//z//P/8//z/////////AAD///7//f/8//z//P/8
//z//P/8//z//P/6//r/+f/5//r/+v/6//r/+v/6//r/+v/4//f/9//3//n/+f/5//n/
+P/3//b/9f/2//f/+P/5//f/+P/4//j/9f/2//X/9f/1//b/9//3//X/9v/2//b/9v/2
//n/+v/8//z//P/8//z//f/+//7//////wEAAQADAAQABQAEAAQABQAFAAUABQAFAAQA
AwACAAAA//////////////7//P/8//3/AAD+//3//P/8//n/+P/2//P/8P/t/+3/7f/u
/+//7//v/+//7//t/+3/7f/s/+7/8P/w//D/7//v/+7/7f/r/+v/6//r/+n/5v/o/+3/
8f/4/wIAFQAwAE0AZgB/AJkArgC5AMYA2ADiAOQA3QDDAIIALgDt/8T/n/96/1z/TP9H
/0X/Rf9O/13/bv+E/5P/n/+q/7L/uP+9/8P/x//K/87/0P/P/9P/1P/T/9T/1f/W/9X/
1P/U/9P/1f/Y/9n/2v/X/9f/1v/V/9X/1v/W/9j/1v/W/9b/1v/V/9X/1f/V/9P/1P/U
/9b/1P/U/9T/1P/S/9T/1f/W/9f/1//X/9n/1//X/9n/2f/b/9z/3v/f/97/4P/i/+T/
5f/o/+n/6//r/+3/7//x//L/8//1//f/+//+/wAAAgABAAMAAwADAAUABgAJAAsACwAM
AAwADAAMAA0ADQANAA8ADgAOAA0ADAALAAkABwAHAAYABgADAAEA/v/8//n/9//0//H/
7v/t/+v/6P/l/+P/4f/e/9v/2//a/9n/2P/Y/9X/1f/U/9P/0v/R/9D/0f/R/9H/0P/P
/87/y//K/8z/zf/O/8//zf/O/87/zv/O/87/zv/O/9D/0P/Q/9D/zv/O/87/zv/P/9D/
0f/S/9H/0f/R/9H/0P/Q/8//z//R/9L/1P/V/9P/0//T/9P/1P/V/9b/1//Y/9j/2P/Y
/9j/2P/Y/9j/2v/b/9z/3v/e/97/3v/e/9//4P/h/+L/5P/k/+T/5P/m/+b/5f/l/+n/
6v/r/+z/6v/q/+r/6v/r/+v/7P/t/+3/7f/t/+3/7//v/+//7//w//H/8v/z//L/8v/x
//D/9P/2//b/9//2//j/+P/4//j/+v/8////AAACAAIAAgADAAIAAgADAAMABAAFAAgA
CgAKAAoACwANAA8ADwAPAA8AEAARABIAEgAPAA8ADwAPAA8ADgAMAAwADQAQAA4ADQAO
AA4ACwAKAAsACQAHAAUABAADAAMAAwAFAAUABQAFAAcABwAHAAYABgAIAAgACAAJAAsA
DAANAA0ADQANAA0ADwASABIAFwAdACYANABNAGoAhQCiALsA0QDgAO0A/gAMARABEgEH
AeMAnABUACEA+P/N/6T/iv98/3f/e/+D/4z/m/+y/8T/z//Z/+T/7v/0//3/AwAHAAoA
DAAOAA0AEQAWABcAGAAZABoAHAAcAB0AHQAeACAAIAAgACEAIwAkACUAIwAkACQAJgAm
ACYAJgAmACcAJwAnACcAKQAqACoALAAuAC4ALgAuAC4AMAAxADIANQA1ADUANwA3ADcA
OQA5AD0APgBAAEEAQgBEAEYASABLAE4ATwBRAFMAVQBXAFkAXgBfAGEAYwBlAGgAagBs
AG0AcQBzAHUAdAB0AHYAdwB7AHwAfAB8AHwAfQB9AH0AfwB+AH4AfQB+AH0AewB5AHQA
cgBxAG0AbQBqAGgAZQBjAGAAXQBaAFcAVQBSAE8ATgBNAEsASQBFAEIAPwA8AD4AOwA7
ADoAOQA4ADcANgA3ADcANwA2ADgAOAA2ADYANQA1ADUANQA3ADgAOAA4ADgAOAA4ADgA
OAA4ADgAOAA6ADoAOgA6ADwAPAA8ADwAPwA/AD8APwBAAEAAPwA/AEIAQgBDAEMARABF
AEYARwBFAEUARQBFAEcASABJAEoASgBKAEoASgBMAE0ATgBQAFAAUABQAFAAUABQAFAA
UABQAFAAUABQAFIAUgBRAFEAUABQAFAAUABSAFIAUgBSAFAATwBPAE8AUQBRAFEAUQBT
AFMAUwBTAFMAUwBTAFMAUwBUAFQAVABSAFQAVABVAFYAWABaAFsAWwBbAFsAXQBdAF0A
XgBfAGEAYgBiAGIAZQBmAGcAZwBoAGoAawBsAGoAagBqAGkAaQBpAGkAaQBpAGkAaABn
AGgAaABoAGgAaABoAGkAZwBkAGEAXgBgAGIAYgBiAGIAYgBiAGIAYgBiAGIAYgBiAGQA
ZABkAA==
         </WaveFormData>
      </LeadData>
      <LeadData>
         <LeadByteCountTotal>10000</LeadByteCountTotal>
         <LeadTimeOffset>0</LeadTimeOffset>
         <LeadSampleCountTotal>5000</LeadSampleCountTotal>
         <LeadAmplitudeUnitsPerBit>4.88</LeadAmplitudeUnitsPerBit>
         <LeadAmplitudeUnits>��V</LeadAmplitudeUnits>
         <LeadHighLimit>2147483647</LeadHighLimit>
         <LeadLowLimit>268435456</LeadLowLimit>
         <LeadID>V6</LeadID>
         <LeadOffsetFirstSample>0</LeadOffsetFirstSample>
         <FirstSampleBaseline>0</FirstSampleBaseline>
         <LeadSampleSize>2</LeadSampleSize>
         <LeadOff>FALSE</LeadOff>
         <BaselineSway>FALSE</BaselineSway>
         <ExcessiveACNoise>FALSE</ExcessiveACNoise>
         <MuscleNoise>FALSE</MuscleNoise>
         <LeadDataCRC32>1885387092</LeadDataCRC32>
         <WaveFormData>
8v/y//L/8v/y//L/8v/y//T/9P/0//T/9P/0//T/9P/0//T/9P/0//b/9v/2//b/+P/4
//j/+P/4//j/+P/4//r/+v/6//r//P/8//z//P/+//7//v/+////AAABAAIABAAEAAQA
BAAFAAYABwAIAAoADAAOABAAEwAUABUAFgAZABoAGwAcAB8AIAAhACIAJQAmACcAKAAq
ACwALgAwADIAMgAyADIANAA0ADQANAA2ADYANgA2ADMAMgAxADAALgAuAC4ALgAsACoA
KAAmACMAIgAhACAAHgAcABoAGAAUABIAEAAOAA0ADAALAAoABwAGAAUABAADAAIAAQAA
AAIAAgACAAIAAQAAAP///v/8//z//P/8//z//P/8//z/+v/6//r/+v/8//z//P/8//v/
+v/5//j/+v/6//r/+v/4//j/+P/4//b/9v/2//b/9//4//n/+v/4//j/+P/4//r/+v/6
//r/+v/6//r/+v/4//j/+P/4//j/+P/4//j/+P/4//j/+P/4//j/+P/4//j/+P/4//j/
+P/4//j/+P/2//b/9v/2//b/9v/2//b/9v/2//b/9v/2//b/9v/2//T/9P/0//T/9P/0
//T/9P/2//b/9v/2//n/+//8//z/+//7//r/+f/3//j/+P/4//r/+//+/wAAAQACAAMA
BAAEAAQABQAFAAMAAwADAAEAAQACAAIAAgAAAP///v/+//7///////3//P/7//n/9//1
//L/8P/w/+7/7v/t/+3/7f/t/+3/7f/t/+3/7f/s/+z/7P/s/+z/7P/s/+z/7P/t/+3/
7P/s/+7/7P/u//H/9v/6/wQAFAAnADsATABfAHYAiwCaAKYAtQC/AMIAvQClAHIANwAH
AOn/y/+m/4v/f/96/3j/ff+E/5H/nf+q/7j/vv+//8n/0v/X/9v/3f/f/+L/4f/j/+j/
6f/p/+j/6P/n/+j/6P/o/+n/6f/q/+r/6v/p/+n/6f/p/+z/7P/s/+z/7f/t/+3/7f/u
/+7/7v/u/+//7//v/+//8P/w//H/8f/0//X/9v/2//X/9f/1//f/+P/4//n/+v/6//z/
/v/+//3//v///wAAAgAGAAgACQALAAwADwAQAA8AEQATABQAGQAbAB0AHQAgACIAIwAk
ACMAJAAlACYAJQAmACcAKAAqACsAKwArACwALAAsACsAKQApACgAJwAlACQAIwAgAB0A
GwAaABgAGAAXABUAEwARAA8ADgAMAAkACAAEAAEAAgABAAAA//8AAP///v/8//n/+P/4
//j/+P/3//f/9v/2//X/9f/1//b/9v/2//b/9v/2//b/9v/2//b/9v/1//f/9//3//f/
9v/0//P/8v/0//T/9P/0//T/9P/0//X/9f/1//T/9P/0//T/9P/0//L/8v/z//P/9f/1
//T/9P/1//X/9f/1//X/9f/1//X/9f/1//X/9f/1//X/9v/2//T/9P/0//L/9P/1//X/
9f/z//P/8//z//X/9f/1//T/9P/0//T/9P/z//P/8v/y//T/9P/0//P/8//z//T/9P/y
//L/8v/0//T/9P/0//f/+f/6//r/+v/7//v/+//5//r/+v/6//3//f///wAAAQACAAMA
BAACAAIAAwADAAMAAwADAAEAAwAEAAQABAACAAEAAAAAAAAAAQABAP//AAD///3/+//5
//b/9P/0//T/9P/z//P/8//z//P/8//x//H/8f/w//D/8P/w//D/8P/w//D/8P/x//H/
8P/w//L/8P/y//f//P8AAAgAFAAnAD0AUgBlAHYAiwCgAKwAtwDDAMgAwwCvAH4APQAH
AOf/zf+s/5H/g/98/3j/e/+A/4//n/+q/7T/vv/H/8//0v/X/93/4//l/+L/5f/p/+r/
5//q/+r/6//r/+7/7v/u/+//7f/u/+7/7v/v/+//7//v//L/8v/y//L/8//z//P/8//0
//T/9P/0//P/8//z//P/9v/2//f/9//2//f/+P/4//v/+//7//3//P/8//3//v/+/wAA
AgACAAMABAAFAAYABwAKAAsACwAPABAAEwAUABUAFwAZABoAHAAdAB4AHQAfACIAJAAm
ACUAJgAnACgAKQAqACsALAAsAC0ALQAtAC4ALgAuAC0ALQAtACwAKwApACgAJwAkACMA
IQAgAB4AHgAdABsAGQAVABMAEgAQAA4ADgALAAkACAAHAAYABQAEAAMAAgAAAP///v/+
//7//v/9//3//P/8//v/+//7//r/+v/6//r/+v/6//r/+v/4//j/+P/3//n/+f/5//n/
9//2//b/9v/2//b/9v/2//j/+P/4//n/9//3//b/9v/4//j/+P/4//j/+P/5//n/+f/5
//j/+P/5//n/+f/5//v/+//7//v/+f/5//n/+f/5//n/+v/6//r/+v/6//j/9v/3//f/
9//5//n/+f/5//n/+f/5//j/+P/4//j/+P/5//n/+P/4//j/+P/4//f/9f/1//b/9v/2
//b/+P/4//j/+P/7//3//v/+//7///////////8AAAAAAAAAAP//AAAAAAMABAAFAAYA
CAAIAAkACQAHAAcABwAFAAcACAAIAAgABAADAAIAAgACAAMAAwABAAEAAQAAAP///f/6
//j/+P/4//j/9//3//X/9f/1//X/9f/1//X/9P/0//T/9P/0//b/9v/2//b/9//3//b/
9v/0//b/+P/7/wAABAAOACAANQBHAFoAcwCKAJ0ArgC6AMUAzwDQAMUAoQBgABsA7f/T
/7f/nv+N/4P/fv98/4H/jP+Z/6f/tv/A/8b/zf/T/9r/4f/h/+P/6f/s/+3/7//u/+//
8P/w//H/8f/y//L/8v/z//H/8v/y//L/9f/1//X/9f/2//b/9v/2//X/9f/1//X/9v/2
//b/9v/5//n/+f/5//j/+P/5//n/+P/5//r/+v/9//3//f///wIAAgADAAQABgAIAAoA
CgAJAAoACwAMAAsADgAPAA8ADwAQABMAFAAWABkAHAAeAB8AIQAjACMAJAAmACcAKAAr
ACwALQAuAC8AMAAxADIAMAAxADEAMQAwADAAMAAvADEAMQAwAC8ALwAuAC0AKgArACkA
KAAmACQAIwAhAB8AHAAZABcAFAASABIADwANAA0ADQANAA0ACgAJAAgABgAFAAQABAAE
AAYABQAFAAQAAgABAAEAAQAAAAAAAAAAAAAAAAAAAAAAAAAAAAAA//8BAAEAAQABAAAA
/v/9//z//P/8//z//P/+//7//v///wEAAQAAAAAAAAAAAAAAAAD///7//v/9///////+
//7////////////9//3//f/9//3//f/9//3//f/9//7//v/+//7//v/8//z//f/9//3/
///////////////////+//3//P/7//r/+//7//r/+v/8//z//P/7//n/+f/6//r//v/8
//z//P/+//z//P/8//z//f///wAAAAAAAAEAAQABAAMABAAEAAQAAwADAAUABgAHAAgA
CQAKAAoACgALAAsACwALAAsACQALAAwADAAMAAgABwAGAAYACAAJAAkABwAGAAUAAwAB
AP///P/6//r/+v/6//n/+f/3//f/9//3//f/9//3//b/+P/4//j/+P/2//b/9v/2//n/
+f/4//j/9v/2//j/+/8AAAYAEAAeADEARQBYAG0AhACbAKYAsgDBAMsA0ADLALEAfAA3
AAUA5f/J/6z/lf+J/4T/gv+D/4r/k/+j/7L/uv/C/8v/0f/Y/93/4//l/+X/6P/p/+3/
8P/x//D/8P/x//H/8v/y//L/8//x//L/8v/y//P/8//z//P/9v/2//b/9v/1//X/9f/1
//T/9P/0//T/9v/3//j/+f/4//j/+f/5//z//f/+//7/////////AQACAAIAAwAEAAQA
BgAIAAgACQAKAAsADAALAA4ADwAPABIAFAAYABoAGQAbAB0AHgAhACMAJQAlACQAJgAn
ACgAKgAsAC4AMAAvADAAMQAyADIAMwAzADMANgA2ADYANQA0ADMAMQAvAC8ALgAtACoA
KQAnACYAJAAiACEAHwAdABoAFwAVABIAEAAQAA0ACwAMAAsACgAJAAgABwAGAAQAAwAC
AAIAAgACAAEAAQAAAP7//f/9//3//P/8//z//P/8//z//P/8//r/+v/6//n/+f/5//n/
+f/7//r/+v/6//r/+v/6//r/+f/4//f/9//5//n/+P/4//j/+P/4//j/+P/4//n/+f/5
//n/+P/4//f/9//3//f/9//3//f/9//5//n/+f/5//j/9//3//b/+P/4//j/9v/0//X/
9f/1//f/9//3//f/9//3//f/9v/0//T/9P/0//f/9//2//b/9P/0//T/8//z//P/9P/0
//j/+P/2//j/9v/0//T/9P/0//b/+f/7//z//P/9//3//f/9//7//v/+//3//f///wAA
AQACAAMABAAEAAQABQAFAAUABQAFAAMAAwAEAAQABAACAAEAAAAAAP7///////3//v/9
//v/+f/5//b/9P/0//D/8P/v/+//7//v/+//7//v/+//7//u//D/8P/w//D/7//u/+3/
7P/t/+3/7P/s/+7/8P/w//H/9v/8/wQAFgApADsAVABrAHwAjwCeAKoAtwDBAMQAuwCh
AGwALwABAOX/xf+i/43/g/98/3z/f/+I/5H/n/+s/7b/wP/F/8v/0P/X/9v/3f/f/+D/
4f/l/+T/5f/m/+b/5//n/+j/6P/o/+n/6f/q/+r/6v/t/+3/7f/t/+z/7P/s/+z/7f/t
/+3/7f/u/+7/7v/u//H/8f/x//H/8v/y//P/8//0//X/9v/2//f/9//3//n/+v/6//v/
/P/+/wAAAgACAAMABAAFAAYABwAKAAsACwALAAwADwAQABIAFQAYABoAHwAhACMAIwAj
ACQAJAAkACcAKAApACoAKQAqACsALAAsAC0ALQAtACwALAAsACsALQAtACwAKwAnACYA
JQAiACEAHwAeABwAGgAZABcAFQARAA8ADgAMAAwADAAJAAcABgAFAAQAAwACAAEAAAD+
/////v/+//7//v/9//3//P/6//n/+f/5//r/+v/6//r/+v/6//r/+v/5//j/9//1//f/
9//3//f/+f/4//j/+P/2//b/9v/2//b/9v/2//f/9//3//b/9v/2//b/9v/2//j/+P/5
//n/+f/5//j/+P/5//n/+f/5//n/+f/5//n/+f/5//n/+f/5//n/+v/6//r/+v/6//j/
+P/5//n/+f/5//n/+f/5//n/+f/5//j/9v/2//b/9v/5//n/+P/4//j/+P/4//f/9f/1
//b/9v/2//b/9P/2//b/9v/2//f/+f/6//r/+v/7//v/+//7//z//P/8//////8BAAIA
AQACAAMABAAGAAYABwAHAAUABQAFAAMAAwAEAAQABAAEAAMAAgACAAIAAwADAAEA/v/9
//v/+f/7//j/9v/2//T/9P/z//P/8//z//P/8//x//H/8f/w/+7/7v/u/+7/7//w//H/
8v/x//H/8P/w//L/8P/0//n//v8EAAwAGAArAD8AUgBnAH4AkwCiAK4AvQDHAMoAwwCr
AHgANwAFAOf/yf+q/5H/g/9+/3r/ff+G/5H/of+w/7z/wv/J/8//1v/b/9//4f/j/+T/
5f/n/+j/6f/s/+z/7f/t/+7/7v/u/+//7//w//D/8P/x//H/8f/x//D/8P/w//D/8//z
//P/8//0//T/9P/0//P/8//z//P/9v/2//f/9//2//f/+P/4//n/+f/5//v//P/8//3/
/v/+/wAAAgACAAUABgAHAAgABwAKAAsACwANAA4AEQASABUAFwAZABoAGwAdAB8AHwAg
ACIAIwAkACUAJgAnACgAKQAqACsALAAsAC0ALQAtAC4ALgAuAC0ALQAtACwAKwApACgA
JwAkACMAIQAgAB4AHAAbABkAFwAXABUAFAASABAAEAANAAsACAAHAAYABQACAAEAAAD+
/////v/+//7//v/9//3//P/8//v/+//7//j/+P/4//j/+v/6//r/+v/6//r/+v/5//n/
+f/5//n/+//6//r/+v/4//j/+P/4//j/+P/4//n/+f/5//j/+P/6//r/+v/6//j/+P/5
//n/9//3//b/9v/5//n/+f/5//n/+f/5//n/+f/5//n/+f/7//v//P/8//r/+v/6//j/
+v/7//v/+//5//n/+f/5//n/+f/5//j/+v/6//r/+v/5//n/+P/4//j/+P/4//f/9//3
//j/+P/4//j/+v/4//j/+v/6//r/+v/7//3//v/+//7/////////AQACAAIAAgADAAMA
BQAGAAcACAAJAAoACAAIAAkACQALAAsACwAJAAgACAAHAAYABAADAAIAAgAEAAUABQAD
AAIAAQD///3////8//r/+v/2//b/9f/1//P/8//z//P/9P/1//b/9v/0//T/9P/0//b/
9v/2//b/9v/1//P/8v/0//T/9v/7/wQACgASACIANQBJAFwAcwCKAJ0AqgC4AMUAywDK
AL8AmwBcABkA7f/T/7X/nP+J/33/eP98/4H/jP+Z/6f/tP++/8j/0f/X/9j/3f/j/+f/
6f/q/+v/7f/s/+3/7v/u/+//7//y//L/8v/z//H/8v/y//L/8//z//P/8//2//b/9v/2
//f/9//3//f/+P/4//j/+P/5//n/+f/5//z//P/9//3//P/9//7//v////////8BAAIA
AgADAAQABAAGAAgACAAHAAgACQAKAAsADgAPAA8AEQASABUAFgAXABkAGwAcAB0AHwAh
ACEAJAAmACcAKAApACoAKwAsAC0ALgAvADAALgAvAC8ALwAwADAAMAAvAC8ALwAuAC0A
KwAqACkAJgAlACMAIgAgACAAHwAdABsAGwAZABgAFgASABIADwANAAoACQAIAAcACAAH
AAYABAABAAAAAAAAAAAA//////7/AAD////////8//z//P/8//7//v/+//7//v/+//7/
/f/9//3//f/9//3//P/8//z/+v/6//r/+v/8//z//P/9//3//f/8//z//v/+//7//v/8
//z//f/9//3//f/8//z//////////////////////////////////////wAAAAAAAAAA
AAD+//7////////////////////+//3//P/6//v//P/9//7///////7//v/+//7//v/9
//3//f/+//7//P/8//z//P/+/wAA/v/+//7//v/9////AAAAAAEAAwAEAAUAAwAEAAQA
BAADAAMABQAGAAcACAAJAAoACgAKAAsACwAJAAkACQAHAAgACgALAAwACgAJAAgACAAG
AAcABwAFAAQAAwABAP/////8//r/+v/4//j/9//3//f/9//3//f/9//3//f/9v/2//b/
9v/2//T/9P/0//T/9f/1//T/9P/4//j/+P/7/wIACAAOAB4AMQBFAFYAaQCCAJcAqAC0
AL8AxwDMAMcAsQB8ADUA+//d/8X/pv+P/4P/fv98/33/hP+P/53/sP+8/8T/yf/P/9b/
2//h/+X/5//o/+v/7f/s/+v/6v/q/+v/6//v//D/8f/z//X/9v/2//b/9f/1//X/9f/0
//T/9P/0//X/9f/1//X/+P/4//j/+P/5//n/+f/5//r/+v/7//v/+v/7//z//P//////
//8BAAAAAAABAAIAAgAEAAYABgAHAAgACQAKAA0AEAARABEAEwAUABcAGAAZABsAHQAe
ACMAJQAnACcAKAAqACsALAAsACwALAAsAC8AMAAxADIAMgAzADMAMwA0ADQANAAzADUA
NQA0ADMALwAuAC0AKgApACcAJgAkACAAHwAdABsAGwAZABgAFgAWABYAEwARAA8ADQAL
AAkABgAFAAQAAgADAAIAAgACAAAA//////7//////wAAAQD+//7//v/+//7//v/+//7/
/v/+//7//f/7//v/+//7//3//P/8//z//P/8//z//P/8//z//P/9//3//f/8//z/+v/6
//r/+v/6//r/+//7//v/+//6//r/+//7//v/+//9//3//f/9//v/+//7//v//f/9//7/
/v8AAAAAAAD+//z//f/9//3//f/9//3//f/7//v/+//6//v//P/9//7//f/9//z//P/8
//z//P/7//n/+f/6//r/+P/4//j/+P/8//z//P/8//z//P/7//3//v/+/wAAAQABAAEA
//8AAAAAAAD/////AQACAAQABgAIAAoACAAIAAkACQAJAAkACQAHAAUABgAGAAYABAAD
AAIAAgAEAAUABQADAAEA///8//n/+//4//b/9v/0//T/8//z//H/8f/x//H/8//z//P/
8v/w//D/8P/w//D/8P/w//D/7//v/+7/7v/y//L/9P/3//r//v8GABYALQBBAFQAZwB8
AJMAogCsALkAwwDIAMUArwB+AD0ACwDt/9H/rv+T/4P/ev94/3v/hP+P/5//rv+6/8T/
y//R/9b/2//f/+P/5//m/+f/6f/s/+3/7v/u/+//7//u/+7/7v/v/+//8P/w//D/8f/x
//H/8f/w//D/8P/w//P/8//z//P/8v/y//L/8v/z//P/8//z//b/9v/3//f/9v/3//j/
+P/7//v/+//9//7//v///wAA/v8AAAIAAgADAAQABQAGAAcACgALAAsADwAQABMAFAAV
ABcAGQAaABsAHQAfAB8AIgAkACUAJgAlACYAJwAoACcAKAApACoAKwAtAC4ALwAuAC4A
LgAtAC0ALQAsACsAJwAmACUAIgAjACEAIAAeABwAGwAZABcAEwARABAADgAOAA4ACwAJ
AAgABwAGAAUABAADAAIAAAD///7//v/+//7//f/9//z//P/7//v/+//6//r/+v/6//r/
+v/6//r/+v/6//r/+f/3//f/9//3//n/+P/4//j/+P/4//j/+P/4//j/+P/5//v/+//6
//r/+P/4//j/+P/4//j/+f/5//n/+f/4//j/+f/5//n/+f/5//n/+f/5//f/9//3//f/
+f/5//r/+v/8//z//P/6//j/+f/5//n/+f/5//n/+f/5//n/+f/4//r/+v/6//r/+f/5
//j/+P/6//r/+v/5//n/+f/6//r/+v/6//r/+v/6//r/+v/7//r/+f/5//j/+f/6//r/
+v/6//r/+//9//7//v8AAAEAAQABAAEAAgACAAIAAwADAAUABgAHAAgACQAKAAwADAAN
AA0ADQANAA0ACwALAAwADAAMAAgABwAGAAYABgAHAAcABQAGAAUAAwABAAEA/v/8//z/
+P/4//f/9//3//f/9//3//f/9//3//b/+P/4//j/+P/3//b/9f/0//f/9//2//b/9v/2
//j/+/8AAAgADgAYAC0AQwBSAGUAfgCVAKIArgC9AMkAzgDHALMAhgBDAA8A8f/T/7D/
lf+H/37/fP9//4j/lf+l/7L/vP/C/8n/0f/Y/9v/3f/j/+X/6P/r/+//8P/v//D/8P/x
//H/8P/w//D/8f/v//D/8P/w/+//7//v/+//8f/y//P/9P/0//P/8v/x//T/9P/0//T/
8//z//P/8//0//T/9f/1//f/+f/7//z/+//7//v//f/8//z//f/+//7/AAACAAIAAwAE
AAUABgAHAAoACwALAA0ADgARABIAEQATABUAFgAZABsAHQAdACAAIgAjACQAJQAmACcA
KAApACoAKwAsACwALQAtAC0ALAAsACwAKwAtAC0ALAArACsAKgApACYAJQAjACIAIAAe
AB0AGwAZABcAFQAUABIADgAOAAsACQAKAAkACAAHAAQAAwACAAAAAQAAAAAAAAAAAP//
///+//7//f/9//3/+v/6//r/+v/4//j/+P/4//n/+v/7//v/+f/5//n/+f/7//r/+v/6
//r/+v/6//r/+v/6//r/+//7//v/+v/6//r/+v/6//r/+v/6//v/+//7//v/+v/6//v/
+//7//v//f/9//3//f/9//3//f/9//v/+//8//z//P/8//z/+v/8//3//f/9//3//f/9
//3/+//7//v/+v/6//r/+v/6//v/+//6//r/+v/6//r/+f/7//v//P/8//z//P/8//z/
+v/6//r/+//5//v//P/6//r/+v/6//3///8AAAAAAgADAAMAAwADAAQABAAEAAUABQAH
AAgACQAKAAsADAAMAAwADQANAAsACwALAAkACQAKAAoACgAKAAkACAAIAAgACQAJAAcA
BAADAAEA//8BAP7//P/8//r/+v/5//n/+f/5//n/+f/5//n/+f/4//j/+P/4//j/+v/6
//r/+v/5//n/+P/4//r//P/8/wEABgAMABYAJgA5AE0AYAB1AIwAnwCuALoAxQDPANAA
xQCnAGgAJQD3/9v/v/+i/4//hf+A/4D/hf+O/5v/q/+6/8T/yP/R/9v/4P/h/+X/6f/r
/+z/7//x//L/9f/0//T/9f/1//T/9P/0//X/9//4//j/+P/3//f/9//3//r/+v/6//r/
+//7//v/+//8//z//P/8/////////////v/+//////8AAAEAAgACAAQABQAGAAkACAAI
AAkACgAIAAoADAAMAA8AEAARABIAEQAUABUAFQAZABoAHQAeAB0AHwAhACIAJQAnACkA
KQAqACwALQAuAC8AMAAxADIAMwA0ADUANgA2ADcANwA3ADoAOgA6ADkANwA3ADYANQAz
ADIAMQAuAC8ALQAsACoAKgApACcAJQAlACMAIgAgAB4AHgAbABkAFgAVABQAEwASABEA
EAAOAA0ADAAMAAwADgANAA0ADAAMAAsACwALAAgACAAIAAgACAAIAAgACAAIAAgACAAH
AAkACQAJAAkACQAIAAgACAAIAAgACAAIAAgACAAIAAkACQAJAAgACAAIAAgACAAIAAYA
BgAHAAcACQAJAAgACAAJAAkACQAJAAkACQAJAAkACwALAAsACwAJAAkACgAKAAoACgAK
AAgACgALAAsACwAJAAkACQAJAAsACwALAAoADAAMAAwADAALAAsACgAKAAoACgAKAAkA
BwAHAAgACAAJAAoACwAMAAoACgAKAAsACQAJAAoACgAJAAoADAAMAAoADAAMAAwADAAM
AA0ADwAQABAAEAARABEAEQARABIAEgASABQAFQAYABoAGgAaABoAGgAaABoAGwAbABkA
GQAZABcAGQAaABoAGgAYABcAFgAWABcAGQAaABkAFgAVABMAEQAQAAwACQAIAAgACAAH
AAcACQAJAAkACQAHAAcABwAGAAcACAAJAAoACgAKAAoACgALAAsACgAKAAoACAAMABEA
FgAaACIALgBBAFcAagB/AJoArwC8AMgA2QDjAOIA3QDDAIoAQQALAO3/0/+0/5//l/+U
/5D/kf+a/6f/tf/E/9D/2P/f/+f/7P/x//f/+//9//7//////wIABQAGAAYABwAHAAUA
BAADAAMABgAIAAkACgAJAAkACQAJAAoACgAKAAoACQAJAAkACQAMAAwADAAMAAsACwAL
AAsADgAOAA8ADwAPAA8ADwAOABEAEQARABMAEgASABMAFAAUABYAGAAYABsAHAAdAB4A
HQAgACEAIQAjACQAJwAoACsALQAvADAAMwA1ADcANwA4ADoAOwA8AD0APgA/AEAAPwBA
AEEAQgBCAEMAQwBDAEQARABEAEMARQBFAEQAQwBDAEIAQQA+AD0AOwA6ADgANgA1ADMA
MQAvAC0ALAAqACYAJgAjACEAIgAhACAAHwAgAB8AHgAcABoAGAAXABYAFgAVABUAFAAU
ABMAEwATABQAFAAUABQAEgASABIAEgAQABAAEAAPABAAEQASABMAEwASABIAEgAQABAA
EAAQABAAEAAQABEADwAPAA4ADgAPABAAEQASABAAEAARABEAEQARABAAEAARABEAEQAR
ABEAEQARABEAEQARABEAEQAPAA8AEAAQABIAEgASABAAEAARABEAEQARABEAEQARABEA
EQARABAAEAAQABAAEAARABEAEAAQAA4ADgAOAA0ADQANAA4ADgAQABAAEAAQAA4ADgAO
AA8AEQARABAAEAAOAA8AEAARABIAFQAXABgAGAAWABcAFwAXABkAGgAaABoAGQAZABsA
HAAdAB4AHwAgACAAIAAhACEAIwAjACMAIQAhACIAIgAiAB4AHQAcABwAHAAdAB0AGwAc
ABsAGQAXABcAFAASABIADgAOAA0ADQANAA0ADQANAA0ADQANAAwADAAMAAwADAANAA4A
DwAQAA8ADwAOAA4ADgAOABAAEwAYAB4AKAA6AE8AZQB4AI8ApgC1AMIA0gDfAOMA5ADb
ALcAegA9ABMA9f/V/7b/pf+b/5j/mP+d/6T/sf/D/9L/2P/e/+f/7f/w//f//f///wMA
BgAFAAMABgAJAAwADAANAA0ADAAMAAwADQANAA4ADgAOAA8ADwAPAA8AEAAQABAAEAAP
AA8ADwAPABAAEAAQABAAEgATABQAFQAWABYAFwAXABgAGQAaABoAGQAZABkAGwAcABwA
HQAeAB4AIAAiACIAIwAkACUAJgApACwALQAtAC8AMAAzADQANQA3ADkAOgA9AD8AQQBB
AEQARgBHAEgARwBIAEkASgBNAE4ATwBQAFAAUQBRAFEAUgBSAFIAUQBPAE8ATgBNAEsA
SgBJAEYARQBDAEIAQABAAD8APQA7ADcANQA0ADIAMgAyAC8ALQAqACkAKAAnACYAJQAk
ACIAIQAgACAAIAAiACEAIQAgACAAHwAfAB8AHgAeAB4AHgAeAB4AHgAeACAAIAAgAB8A
HgAdABwAGwAdABwAHAAcAB4AHgAeAB4AHgAeAB4AHwAfAB8AHgAeAB4AHgAeAB4AIAAg
ACEAIQAhACEAIAAgACEAIQAhACEAHwAfAB8AHwAhACEAIQAhACMAIwAkACQAIgAiACIA
IAAgACEAIQAhACMAIwAjACMAIwAjACMAIgAgACAAIAAgAB8AHwAeAB4AIAAgACAAHwAf
AB8AIAAgAB4AHgAeAB4AHgAeAB4AHwAdAB0AHgAeACEAIgAkACQAJAAkACQAJQAnACgA
KAApACkAKQApACkAKgArACwALgAwADAAMAAxADAALwAuACwALgAtAC0ALQArACsAKgAq
ACoAKQApACoAJwAnACYAIwAgAB0AHQAeAB4AHgAeAB4AHAAcABwAHAAaABoAGgAaABoA
GgAaAA==
         </WaveFormData>
      </LeadData>
   </Waveform>
</RestingECG>
