# Supplementary material for: Detection of Left Atrial Enlargement Using a Convolutional Neural Network-Enabled Electrocardiogram
Source: Front Cardiovasc Med. 2020 Dec 17;7:609976. doi: 10.3389/fcvm.2020.609976 (PMC7773668; doi:10.3389/fcvm.2020.609976)
Supplement: Supplementary file 3 [file Data_Sheet_3.ZIP › normal2/1802017682_5888_0000000G.XML]

<?xml version="1.0" encoding="Windows-1252"?>
<!DOCTYPE RestingECG SYSTEM "restecg.dtd">
<RestingECG>
   <PatientDemographics>
      <PatientID>1802017682</PatientID>
      <PatientAge>65</PatientAge>
      <AgeUnits>Years</AgeUnits>
      <Gender>Female</Gender>
      <PatientLastName>chenyongxiu</PatientLastName>
   </PatientDemographics>
   <TestDemographics>
      <DataType>Resting</DataType>
      <Site>1</Site>
      <AcquisitionDevice>MAC55</AcquisitionDevice>
      <Status>Unconfirmed</Status>
      <Priority>Normal</Priority>
      <AcquisitionTime>08:48:25</AcquisitionTime>
      <AcquisitionDate>04-27-2017</AcquisitionDate>
      <CartNumber>1</CartNumber>
      <AcquisitionSoftwareVersion>009C</AcquisitionSoftwareVersion>
      <XMLSourceVersion>MAC5000 v1.0</XMLSourceVersion>
   </TestDemographics>
   <RestingECGMeasurements>
      <VentricularRate>76</VentricularRate>
      <AtrialRate>76</AtrialRate>
      <PRInterval>192</PRInterval>
      <QRSDuration>86</QRSDuration>
      <QTInterval>434</QTInterval>
      <QTCorrected>488</QTCorrected>
      <PAxis>46</PAxis>
      <RAxis>150</RAxis>
      <TAxis>61</TAxis>
      <QRSCount>12</QRSCount>
      <QOnset>226</QOnset>
      <QOffset>269</QOffset>
      <POnset>130</POnset>
      <POffset>186</POffset>
      <TOffset>443</TOffset>
      <ECGSampleBase>500</ECGSampleBase>
      <ECGSampleExponent>0</ECGSampleExponent>
   </RestingECGMeasurements>
   <Diagnosis>
      <Modality>Resting</Modality>
         <StatementCount>6</StatementCount>
         <LabelText>12SL Õï¶Ï³ÂÊö</LabelText>
      <DiagnosisStatement>
         <StmtFlag>ENDSLINE</StmtFlag>
         <StmtText>ñ¼ÐÔÐÄÂÉ</StmtText>
      </DiagnosisStatement>
      <DiagnosisStatement>
         <StmtFlag>ENDSLINE</StmtFlag>
         <StmtText>µçÖáÓÒÆ«</StmtText>
      </DiagnosisStatement>
      <DiagnosisStatement>
         <StmtFlag>ENDSLINE</StmtFlag>
         <StmtText>ÓÒÐÄÊÒ·Ê´ó</StmtText>
      </DiagnosisStatement>
      <DiagnosisStatement>
         <StmtFlag>ENDSLINE</StmtFlag>
         <StmtText>·ÇÌØÒìÐÔST¶ÎÓëT²¨Òì³£</StmtText>
      </DiagnosisStatement>
      <DiagnosisStatement>
         <StmtFlag>ENDSLINE</StmtFlag>
         <StmtText>QT¼äÆÚÑÓ³¤</StmtText>
      </DiagnosisStatement>
      <DiagnosisStatement>
         <StmtFlag>ENDSLINE</StmtFlag>
         <StmtText>Òì³£ ECG</StmtText>
      </DiagnosisStatement>
   </Diagnosis>
   <Waveform>
      <WaveformType>Rhythm</WaveformType>
      <WaveformStartTime>0</WaveformStartTime>
      <NumberofLeads>8</NumberofLeads>
      <SampleType>CONTINUOUS_SAMPLES</SampleType>
      <SampleBase>500</SampleBase>
      <SampleExponent>0</SampleExponent>
      <HighPassFilter>16</HighPassFilter>
      <LowPassFilter>150</LowPassFilter>
      <ACFilter>NONE</ACFilter>
      <LeadData>
         <LeadByteCountTotal>10000</LeadByteCountTotal>
         <LeadTimeOffset>0</LeadTimeOffset>
         <LeadSampleCountTotal>5000</LeadSampleCountTotal>
         <LeadAmplitudeUnitsPerBit>4.88</LeadAmplitudeUnitsPerBit>
         <LeadAmplitudeUnits>¦ÌV</LeadAmplitudeUnits>
         <LeadHighLimit>2147483647</LeadHighLimit>
         <LeadLowLimit>268435456</LeadLowLimit>
         <LeadID>I</LeadID>
         <LeadOffsetFirstSample>0</LeadOffsetFirstSample>
         <FirstSampleBaseline>0</FirstSampleBaseline>
         <LeadSampleSize>2</LeadSampleSize>
         <LeadOff>FALSE</LeadOff>
         <BaselineSway>FALSE</BaselineSway>
         <ExcessiveACNoise>FALSE</ExcessiveACNoise>
         <MuscleNoise>FALSE</MuscleNoise>
         <LeadDataCRC32>3410071664</LeadDataCRC32>
         <WaveFormData>
DAAMAAwADAAMAAwADAAMAAoACgAKAAoACAAIAAgACAAKAAoACgAKAAoACgAKAAoACQAI
AAcABgAEAAQABAAEAAEAAAD///7/AAAAAAAAAAACAAIAAgACAAEAAAD///7//P/8//z/
/P/7//r/+f/4//r/+v/6//r/+P/4//j/+P/5//r/+//8//r/+v/6//r/+v/6//r/+v/8
//z//P/8//z//P/8//z/+v/6//r/+v/7//z//f/+//3//P/7//r/+v/6//r/+v/9//7/
//8AAAAAAAAAAAAAAAAAAAAAAAD+//7//v/+/wAAAAAAAAAA/v/+//7//v8AAAAAAAAA
AAAAAAAAAAAAAAAAAAAAAAD///7//f/8//7//v/+//7/AQACAAMABAACAAIAAgADAAEA
/f/9/wEABAAFAAgACgAHAAYABQAEAAQABQAHAAcACAAOABAAEQAQABAAEAASABIAEgAU
ABAAEQARABMAEQALAAsACwAHAAAA/f/9//v/+P/4//j/9//4//r//P/9//r/+P/4//P/
9P/0//X/9f/3//f/9//3//f/9//3//X/8//z//P/8//1//b/9f/4//f/9v/1//T/9f/1
//T/9P/0//T/9P/0//3////5//D/8//9//v/9f/9/woAEQAaACQAKwAvAC8ALwApABsA
CAD1/97/x/+0/6X/oP+a/5r/of+q/6v/sf++/8H/x//R/9r/4v/r/+r/7P/0//H/6P/r
//n/+f/4//f/9v/2//b/9v/4//b/9f/1//b/9v/2//f/9//4//j/+P/4//v/+//7//v/
+//7//7//v/8//z/+v/6//v/+//5//v///8AAAEAAgD////////+//3//f////3/+//+
//7//v8AAAEAAgACAAEA///+//3/AAABAAIAAgACAAIAAgACAAAAAgACAAAABAAEAAIA
BQAGAAcACQALAAgABgACAAAAAgAGAAkACwAMAAwADgAOAAsACwAMAAwADgAOAA4ADgAL
AAoACgAJAAgACQALAAwADQAMAA8AEQAPAA8ADgAOAAwACwALAAsADQANAA4ADwAMAAkA
CgAMAAkACAAGAAQABwAJAAMAAwAGAAYABQAFAAYABAADAAMAAgABAAAA//8BAAIAAgAB
AP///v/+//3/+//7//n/+f/9//7////+/wAAAQABAP///P/9//z/+v/8//z//P/8//z/
/P/7//r//P/9//7//v/8//z//P/7//3//v8BAP7//f/8//z//f8AAAIAAgACAAAAAAAA
AAAAAAABAAEAAQABAAEAAQAAAAIAAwADAAMAAgACAAIAAwACAAEA///+/wIAAwAEAAUA
BQAFAAQABAACAAMABQADAP//AwADAAMABAAEAAMAAwAFAAUABQADAAsACwD///7/AQAE
AAcACgAKAAkABAADAAcABwAHAAkADAAMAAwADAAOAA4ADwARAA8ADwAUABUAFQAWABYA
FgAYABgAGAAaABQAEwATABUAEwAPAA8ADwANAAgABQAFAAQAAgADAAQAAQAAAAAAAAD+
//z/+//8//v/+v/6//v//f/9//3//f/9//3//f/9//n/+f/5//n/+//8//z/+v/6//r/
+v/6//z/+//7//r/+v/6//r/+v/+//n/9//x//j/BwAFAPn//f8DAAYAEQAeACYAKwAz
ADsANwArAB0AEgD//+r/0/+8/6v/ov+a/57/pf+m/7H/vf/A/8H/z//Z/9z/5P/r/+z/
8P/2//X/9P/3//f/+f/6//v//P/7//r/+f/6//r/+f/5//r//f/+/wAAAQAAAP7//P/6
//3//f/9//3//v///wMABAACAAIAAAAAAAEAAQD//wEAAgACAAIAAgACAAMABAAEAAMA
AwAFAAMAAAACAAEAAAACAAMABAAEAAYABQAFAAUACQAJAAkACAAHAAYABQAEAAQABgAG
AAQABwAIAAcACwAJAAkACgALAAwADAAKAAoADAAOAA8ADwALAAoACwAKAAoACwANAA4A
DgAOAA4ADgAPABAAEgATAA8ADwAQABAAEgAQABIAEwASABEADwAOAA4ADQANAA0ADgAN
AA0ADQAMAAkACgAMAAsADAAMAAwADgAPAAgABwAKAAoACQAJAAYABAADAAMAAwADAAMA
AwACAAIAAQD///7//v////////////3//f///wAAAQAAAAAAAQABAP////8BAAEAAAD+
//7//v/+/wAAAAD///7//v///wAAAAD///7//f/7//3//v8BAP7//f/8//z//f/+/wAA
AAAAAP7//v/+//7/AQADAAQABQAEAAMAAgAAAAEAAwAEAAUABAACAAAA//8AAAEAAQAC
AAMAAwADAAMABQAFAAQABAAEAAUABwAFAAAAAwACAAEAAwAEAAQABQADAAMAAwABAAEA
AQABAAIAAgACAAAAAAABAAUAAwADAAIAAwAHAAgACAAIAAYABgAGAAYACQAJAAUABQAH
AAcABwAJAA0ADgAPABAADQAMAAwADQALAAsAEAARABQAFgAXABgAFwAWABUAFgAVABUA
FgAZABUAEQARABEADQAIAAUABQAFAAIAAgACAAAA/v/9//z/+//6//r//P/3//b/9v/3
//j/+f/6//v/+v/5//j/9//3//f/9//3//n/+v/6//j/+f/4//f/9v/5//n/+v/6//n/
+P/3//b/AAD9//X/8f/u//X/BQAFAPX/9f8CAA0AGAAgACcAKQAxAD0ANwAtACQAEwD8
/+X/xv+x/6b/mP+Y/53/nv+p/7n/uP+z/73/y//S/9j/3//g/+b/7v/z//b/9//7//r/
+P/2//T/9v/2//b/+P/5//n/+v/8//v/+v/6//n/+P/4//j/+P/8//3//v////7//f//
//7//v/+//z//P/9//3/+//9/wAAAAAAAAAA/v///wAAAAACAAMABgAFAAAAAgABAAAA
AgADAAQABAABAP///v/9/wIAAwAEAAQABgAGAAYABgAFAAYABQACAAQABAACAAUABQAF
AAYABwAIAAgABgAGAAYACAAJAAkACAAIAAoACgAMAA0ADwAQAA4ADgAOAA4ADgAOAA8A
DwAOAA8AEQASABAADgAQABEAEAAPAA0ADAAOAA0ADQANAA4ADQANAA0ACwAJAAsADgAM
AAwACwAKAAsADQAHAAcABgAGAAUABQACAAAA/////wQABQAGAAcABgAGAAUAAwAAAAAA
AQABAAMAAwABAAEAAQAAAP///P/+///////9//v//f/9//z//f/+////AAD+//7//f/8
//v/+//7//r//f/+///////9//7/AQD+/////v/+//////8AAP///v/8//z//P/8////
AQACAAMAAgABAAAA/v/+/////////wEAAgADAAUABAADAAEAAAD//////////wAAAQAB
AAIAAAABAAMAAQD//wMAAwADAAAAAAD/////AgADAAQAAwAEAAMAAgACAAIAAgAAAAAA
AwAHAAUABQABAAEABAAEAAMAAQAAAP//+v/+/wgADAALAAoACQAIAAkACQAFAAUABwAH
AAcACQAMAAwADAAMAAwADAANAA8AEQARABYAFwAVABYAFgAWABgAGAAYABoAGAAXABcA
GQAWABEAEAAPAAwACAAGAAcAAgD+//3//P/9//z//P/8//v/+v/6//z/+v/6//v//f/8
//v/+v/5//j/9//2//X/9//5//v//f/7//r/+P/0//f/+P/5//r/+f/3//b/9P/2//b/
9v/2//b/8//z//f//v8BAP3/+////wMAAgAHABIAHAArADcANwA5ADkAMwAkABUAAADh
/8D/qf+c/5T/jv+R/5r/n/+j/7D/u//B/8v/0v/Q/9X/5P/y//T/7//w//X/9f/1//T/
8//y//X/9v/3//r/+P/3//f/+P/5//r//P/9/wAAAAAAAAAAAAD///7//f/7//v//v/+
//7//v/8//z///////3////+//7//v/+//z//f/+//7//////wEA///7//7//v/+////
AQADAAQABgAFAAUABQAEAAMAAgAAAAIAAgACAAIAAwAGAAcABgAGAAYABAAHAAcABwAI
AAkACAAIAAYABgAEAAYABwAHAAcACAALAAwACgALAA0ADgAOAA4ADgAOABAAEAARABEA
DgANAA0ADAAOAAwADgAPABEAEQAQABAADgANAA0ADQAMAAsACwALAA0ACwANABAADQAM
AAoACAALAA0ABwAHAAgACAAHAAcACAAGAAUABQAEAAMAAgABAAIAAgABAP////8AAAIA
AwACAAEA/v/9//7//v/+//z//f///wAA/////wEAAQAAAP///v/9//z//P/8//v/+v/9
////AQACAAEAAAD///3//P/8//7/+v/6//r/+//9//v//P/7//r/+//8//3//v8AAAEA
AQABAAAA///+//z//f///wAAAQACAAIAAgADAAMAAwACAAIAAwADAAMAAwABAAEAAAAA
AP////8AAP3//P8BAAIAAwACAAIAAQABAAQABQAGAAUABAADAAIAAgACAAIAAAAAAAEA
BQADAAMAAwADAAYABgACAAsABQD3//7///8AAAEAAgAEAAUAAgADAAcABwAHAAkACgAK
AAoACgAKAAoACwANAA4ADwAVABcAFgAWABUAFAAXABgAGQAcABUAEwASABMAEQANAA0A
DQAKAAYABAAFAAEA/v/+//7////+//7//v////7//v8AAPz/+v/5//n/+//7//v/+//7
//v/+//7//v/+//7//v/+P/4//f/9P/3//j/+f/6//n/9//2//T/9f/2//f/+P/2//X/
+f/9/wAA/f/5//n/+/8BAAYACQAWACIAJwAxAD0AOwA5ADcAJAALAPj/3//A/6n/mP+S
/5D/m/+m/6X/q/+4/7n/v//N/9T/2P/d/+T/7P/w//H/8v/1//f/+v/6//r/+v/6//r/
+v/8//v/+f/4//j/+v/6//v/+//9//7///8AAP3/+//5//f/+P/5//3//v8AAAAA/v/+
//7//f/6//v//f/+////AAD+////AAAAAP////8BAP////8CAAIAAgAAAAEAAgACAAQA
AwADAAMACAAJAAoACgAIAAYABAACAAAAAgACAAAAAwAEAAMABwAHAAcACAAJAAoACgAI
AAgABgAIAAkACQAKAAoADAAMAAwADQAPABAAEAAQABAAEAAOAA4ADwAPAA8ADwAQABAA
DwAMAA0ADQAPAA8ADgAOABAADwAPAA8ADAALAAsACwALAAkACwAOAAkACAAGAAQACgAN
AAgACQAIAAgABwAHAAYABAADAAMABwAHAAcABwADAAIAAAD9////AAACAAMAAgABAP7/
/f/8//z//P/6//v//f/+//3/+//9//3//P/8//z//P/8//3//v/+//7/+//7//v/+v/8
//z//P/7//v//P////z//f/8//z//f/+/wAAAAAAAAMABAAFAAYAAQD///z/+f/9////
AQACAP/////+//3///8AAAEAAwADAAMAAgACAAAA///+//3///8BAAIABAADAAMABAAB
AAAABQAGAAcAAwACAAAA//8BAAEAAQD//////////wAAAAAAAP7//v8DAAUABwAIAAYA
BgAGAAYABgAFAAAA//8GAAcACAALAAkACAAHAAYACQAKAAwADwAMAAsADwAPABAAEgAT
ABQAFQAUABMAFAARABEAEgAVABEADQANAA0ACgAGAAQABQAAAPz/+//6//n/+P/4//j/
+v/6//v//v/9//z//P/9//r/+f/4//f/+f/7//3////5//f/9f/z//T/9v/3//b/+f/6
//v//P/6//n/+f/4//b/9v/2//b/8v/1//n///8AAPv/+f/9/wEAAwAIABcAJAAcABcA
LQA9ADUAKwAhABIACQD8/9//vv+n/5z/nP+e/53/ov+t/7f/vP/D/8v/0f/W/9z/4f/s
//b/9P/z//L/8f/1//b/9v/2//b/9//4//n//P/6//n/+f/6//n/+P/4//f/+f/6//v/
/P/9//3//f/9//3//f8AAAAA/v/+//z//P/9//3/+//9/wAAAAAAAAAA/////////v/+
////AgABAP//AgACAAIAAQABAAEAAAABAAEAAgADAAQAAwACAAAAAwAEAAUABgAFAAYA
BQACAAUABgAFAAkACAAHAAcABwAKAAoACAAIAAgACgALAAsACAAIAAoACgAKAAsADQAO
ABAAEAAQABAAEAAQABEAEQANAA0ADgAOABAADgAQABEAEAAPAA0ADAAOAA8AEQATAA8A
DQAMAAsACwAJAAsADgAJAAgABgAEAAkADQAJAAsACgAIAAUAAwADAAIAAgADAAMAAwAD
AAMABAAEAAMAAQAAAAAAAQABAAAA///8//v//P/8//z/+v/7//3//v/9//3///////7/
/P/8//z//P/8//z/+//6//j/+f/6//r//P/8//z/+//9//7/AQD+//z/+v/5//n/+//+
////AAD+//7//v/+//z//f/9//3/AAABAAIAAgABAAEAAAD///7//v/+////AQABAAAA
AAACAAMABAAFAAIAAQD///7///8BAAQAAwD//wMAAwADAAIAAgABAAEAAwADAAMAAQAD
AAMAAwAEAAMAAgD///7/EwANAAUABgAEAAQABAAEAAYABwAEAAUACwALAAsADQAOAA4A
DgAOAAwADAANAA8ADgANABEAEQAUABYAFwAYABgAGAAYABoAFgAVABUAFwAWABMAFAAV
AA8ACAADAAEAAQAAAAIABAAAAP7//f/8//3//P/8//7/+f/4//j/+f/7//v/+//7//v/
+//7//v/+//7//v/+//7//z//P/6//v/+v/5//j/+v/5//n/+P/4//j/+P/4//T/9f/9
////+P/5/////f/7////AgANABoAIgArADMANQA3ADcAKQAYAA0AAADl/8L/qf+a/5T/
mv+h/6T/p/+t/7r/wf/D/8n/1v/g/+f/6P/q//D/7//u//H/9f/3//j/+f/6//j/+P/4
//r//P/7//v//P/6//r/+//7//z//P/8//z//f/9//3//f//////AgACAAAAAAD+//7/
AQABAP//AQABAAAA///+//3//f/9//z//v///wIAAQABAAQABAAEAAEAAQABAAAAAgAD
AAUABwAIAAcABgAEAAYACAAKAAwACAAIAAYAAgAEAAQAAgAFAAcABwAIAAkADAAMAAoA
CgAIAAoACwALAAoACgAMAAwADgAPABEAEgAQABAAEAAQABAAEAARABEAEQARABIAEgAU
ABIAFAAVABMAEwASABIADwANAAwACwALAAsADAANAAsACQALAA4ADAAMAAsACgAKAAsA
BAADAAcACAAIAAkACAAGAAUABQAFAAUABQAFAAYABgAFAAMAAgACAAMAAwADAAMAAQAB
AAIAAgACAAAA//////7/+//9///////+//7//v/+//7//v/+//3//P/6//v//P/8////
AAABAAEAAQACAAUAAgD///7//v///wAAAgACAAIAAgACAAIAAgABAAEAAAD//wEAAQAB
AAAAAAABAAEAAQACAAIAAgADAAMAAwACAAIAAQABAAEAAQADAAMAAgACAAQABQAHAAUA
BAAJAAoACwAIAAYAAwABAAMAAwADAAEAAQABAAEAAgADAAQAAwAEAAQABwAEAAMAAQAL
AAoAAAADAAQABQAGAAoACwAIAAkADAALAAoACwAOAA4ADgAOAA4ADgAPABEAEQARABYA
FwAVABYAFgAWABkAGgAbAB4AGQAXABYAFwAVABEAEQARAA0ACAAFAAUAAwAAAAAAAAAB
AAAAAAAAAAEAAAAAAAIA/f/6//j/9//4//n/+v/7//r/+f/4//f/9v/3//j/+f/7//z/
/P/6//n/+P/3//b/9//3//j/+P/2//b/9v/2//r/+//5//f//P/9//n/9//7/wEAAgAF
AA4AGAAhAC8AOQA5ADkANQAqABkABADv/9L/s/+a/5D/jv+R/5r/n/+j/6z/tf+9/8X/
xv/M/9f/4P/k/+b/6f/y//v/9//2//b/9v/2//b/9v/2//j/+P/3//f/+P/4//j/+f/5
//r/+v/6//r//f/9//3//f/9//3/AAAAAAAAAAD+//7//f/9//v//f8AAAAAAAAAAAAA
AQACAAIAAAD//wAA/f/+/wIAAwAEAAMAAwADAAIAAgABAAEAAQAEAAUABgAGAAUABAAD
AAIAAgAEAAQAAgAEAAQAAgAFAAUABQAGAAcACAAIAAYABgAGAAgACQAJAAoACgAMAAwA
DgAPABEAEgAPAA4ADQAMAA8AEAASABMAEAAPAA8ADgAOAAwADgAPAA8ADwAOAA4AEAAP
AA8ADwAQAA8ADwAPAAwACQAKAAwACwAKAAgABgALAA0ABwAHAAoACgAJAAkABwAEAAIA
AQAEAAUABgAHAAYABgAFAAMAAAAAAAEAAQADAAMAAQABAAEAAAD///z//P/9//3/+//8
////AAAAAP7//v/+//7//v/+//3//P/8//3//v/+/wAAAAAAAP///f/+/wEA/v/7//r/
+v/7//z//v/+//7//v/+//7//v8AAAEAAQABAP////////7/AAABAAEAAQACAAIAAgAD
AAEAAQAAAAAAAgADAAQABQAEAAMAAQAAAAEAAwAGAAUAAQAFAAUABQACAAIAAQABAAEA
AQABAP//AwADAAMABAAEAP7/AAACAAIAAgACAAYACQAIAAsADAAJAAYABQAJAAoACwAM
AA4ADgAPABEADgANABEAEQATABQAFAAUABcAGAAZABwAFgAVABUAFwATAA8ADwAPAA0A
CAAFAAUABQACAAIAAgAAAP7//f/8//3//P/8//7/+//6//r/+//7//v/+//7//v/+//7
//v/+P/3//b/9f/2//j/+f/4//z//P/8//z/+v/3//X/8v/0//b/+P/6//z/AwD7//P/
9v/7//v/+f/9/wUABgANABgAHgAjAC0AOQA9AD0AMwAcAAcA+P/b/7b/pf+e/5L/jv+X
/57/of+t/7j/u/+9/8H/zv/g/+n/6P/o/+z/8f/0//X/9f/4//j/+P/4//b/9v/2//j/
+P/3//f/+P/2//b/9//3//r/+v/6//r//f/9//3//f/8//v//f/8//7/AAAAAAIAAAD/
//z//f/+//7//v/+/wAAAQACAAIAAAD//wAA/f/8/wAAAQACAAIAAwAEAAQAAwABAAAA
//8BAAEAAQAAAAEAAgADAAQABgAIAAgABgAHAAYAAwAFAAUABQAGAAcACgAKAAgACAAI
AAoACwALAAsADAAPABAADwAPABAAEAAOAAwACgAIAA0AEAAUABcAEwARABAADgAQAA4A
EAARABEAEQAQABAADgANAA0ADQAOAA0ADQANAA4ADQAQABQADwAMAAgABAAIAAsABgAH
AAgACAAHAAcABgAEAAMAAwAFAAUABQAFAAIAAgABAP///v/+///////9//3/+//7////
AAABAAAA/f/9//z/+f/5//v/+//6//z//P/8//z//P/8//v/+v/7//3///8AAP3//P/7
//n/+//8/////P/8//z//f////3//v/9//z//f/+////AAAAAAEAAQABAAAA///+//z/
//8BAAIAAwAEAAQABAAFAAMAAQD+//z/AAABAAIAAwACAAEA///+////AQAEAAMA//8D
AAMAAwAEAAQAAwADAAIAAQAAAP3/BQACAAQABAAEAAQABQAFAAEAAQAGAAcACAALAAsA
CgAJAAgACAAIAAkACwAOAA8AFQAXABYAFgAVABQAFQAUABMAFAAQAA8ADwARAA8ACwAL
AAsACQAEAAEAAQABAP7//v/+//3//P/8//z/+f/4//j/+v/3//b/9v/3//n/+f/5//n/
+//7//v/+//7//v/+//7//j/+P/3//T/+P/4//j/+P/4//f/9//2//T/9P/0//T/+v/9
//3/9//y//X/+f/5//n/+/8AAA0AHAAqAC8AKwAvADMALQAjABgAAQDs/9P/wv+3/57/
jv+a/6P/pv+r/7P/uP+//8X/y//S/9r/3//k/+r/7v/v//L/9f/1//b/9v/2//b/9f/0
//P/9P/3//f/+P/6//z//P/9//3//P/6//j/9v/4//n/+v/7//n/+f/8//z//P/8//r/
+v/7//v/+f/7//z//P/8//z//v///wAAAAD+//3//v/7//r//v///wAA/v///wAAAAAC
AAEAAQABAAEAAQABAAAA/v/+//7//v8AAAQABgAGAAYABAAAAAEAAQABAAIAAwAGAAgA
CAAKAAkACgAKAAkABgAGAAgACAAKAAsADQAOAA4ADgAOAA4AEAAQABEAEQAOAA0ADQAM
AAwACgAMAA0AEAARABEAEgAPAA0ADAALAAgABwAHAAcACgAJAAwAEAANAAwACgAIAAoA
CwAEAAMABQAGAAYABwAEAAIAAQABAAEAAQABAAEAAAAAAP///f/+//7////////////9
//3//v/+//7//P/6//v/+//5//f/+f/5//j/+f/6//v//P/8//z/+//6//v//f///wAA
/v/8//r/9//2//b/+P/0//f/+P/6//3//P/+//7//v/8//z//P/8//7/////////AQAB
AAEAAAD9//3//P/7//7//v/+////AAABAAEAAgABAAEAAQABAAEAAQAAAAAAAAABAAMA
AQD9/wEAAQABAAIAAgABAAEAAQABAAEA//8CAAMABAAGAAAA+v/+/wAAAgAEAAcABwAD
AAMABQAFAAUABwAJAAoACwAMAAkACAAIAAkADAANABMAFQAXABgAGAAYABkAGAAXABgA
EgARABEAEwASAA8AEAARAAoABAAAAP/////8//z//P/9//z//P/8//n/+P/4//r/+f/4
//j/+f/3//f/9//3//f/9//3//f/9v/3//j/+f/2//b/9f/y//T/9P/0//T/9f/1//b/
9v/2//b/9v/2//L/+//1//X//v/9//P/8//5//n/+v8DABQAIgAlACkAOQBBADcAJwAU
AAEA8v/Z/7r/pf+Y/47/kP+f/6L/of+r/7T/wf/F/8X/yv/S/9f/4v/u//D/7f/u/+//
9f/2//b/9v/2//X/9P/z//T/9P/z//P/9P/2//b/9//3//j/+P/4//j/+//7//v/+//6
//n/+//6//z//P/6//r/+//7//n/+//+//7//v/+//z//f/+//7/+//7//3/+//5//z/
/P/8//3///8BAAIAAAD////////////////+//7//v/+//7//P/+//7//P8AAAAA/v8B
AAQABQAHAAkABwAGAAMAAgAEAAYABwAHAAQABAAGAAYABAAFAAcACAAKAAoACgAKAAwA
DAANAA0ACQAJAAoACgAJAAYABwAHAAsADQAOABAADgANAA0ADQAKAAkACQAJAAkABwAJ
AAwACwAKAAgABgAIAAkAAgABAAMABAAEAAUAAQD+//z/+////////////wAAAAD///3/
/v/+/////////////f/9//v/+v/5//b/9//5//r/+f/7//3//f/8//r/+v/6//r/+v/6
//n/+P/3//f/9//2//n/+v/7//v/+f/6//3/+v/3//b/9v/3//j/+v/6//r//P/8//z/
/P/8//3//f/9//3//f/9//z/+v/7//v/+//+//7//v////3//f/8//z/+//7//v/+//+
//////8AAP7///8BAP////8DAAMAAwD///7//P/7//z//f/+//3/////////AAAEAAIA
AgACAAIAAgAFAAUAAQABAAcABwAHAAkACAAIAAgACAAIAAgACQALAAwADQATABUAFQAW
ABYAFgAXABYAFQAWABIAEQARABMAEQANAA0ADQALAAYAAwADAP///P/8//z/+v/4//f/
9v/3//b/9v/4//f/9v/2//f/9f/1//X/9f/3//f/9//3//X/9f/1//X/9f/2//b/9P/1
//T/8//y//L/8f/x//D/8f/y//P/9P/y//P/8f/z//b/+f/7//X/9f/7/wAACwAeACYA
KQAtADMANwA1ACcAGgALAOj/x/+0/5v/iP+K/5T/lf+a/6P/qf+4/8H/vf/J/9z/2v/Z
/+L/5P/k//H/9v/t//H/9P/0//T/9P/0//T/9P/2//f/9//4//r/+P/4//n/+f/4//j/
+P/4//n/+f/5//n/+f/5//z//P/+//7//P/8///////9///////+//3//P/7//v/+//6
//r/+//+//3//f8AAAAAAAD+////AAAAAAAA////////AQABAAEAAAAAAAAAAAAAAAIA
BAAEAAIAAgACAAAAAwAFAAUABgAHAAcABgADAAIABAAIAAsADQAKAAgACAAGAAcACQAM
AA4ADQAMAAsACgAIAAgACQAJAAkACwAOABAADgAMAA4ADwAOAA0ACwAKAAsACwAMAA0A
DAALAAsACwAJAAcACQAMAAoACgAJAAgACQAJAAEA//8BAAIAAgADAAIAAAD/////AQAB
AAEAAQD+//7//f/7//z//P/9//3//f/9//v/+//+//7//v/8//r/+//7//n/+f/7//v/
+v/6//r/+v/6//z//P/7//r/+f/5//n/+P/6//r/+v/5//n/+v/9//r/9//2//b/9//5
//z//f/+//z//P/8//z/+v/7//v/+//9//3//f/8//3///8AAAEAAQAAAP////8AAAEA
AQACAAEA///9//v//P/9//3//v/9//3//v/7//v/AQADAAUAAwACAAAA///9//3//f/7
//7///8AAAIABAAEAAIAAgAHAAsACQAJAAUABQAIAAgABgAFAAUABQAKAAwADAALAA4A
EQATABQAEgAQABIAEgANAA0ADQAOAA0ADAAOAAsACAAJAAMA///+//z/+//3//f/9//4
//n/9v/1//T/8P/w//L/9P/1//b/9f/z//P/+//3/+7/8P/w//D/8P/z//T/9f/2//T/
9P/0//T/8v/y//L/8v/y//L/8v/y//P/9P/1//b/9P/0//T/9P/1//b/9//4/wIADAAW
ACAAJAAmACgAKgAeABIABgD6/+L/zP+2/6D/nv+c/5r/mP+h/6j/r/+2/77/xP/K/9D/
1v/a/w==
         </WaveFormData>
      </LeadData>
      <LeadData>
         <LeadByteCountTotal>10000</LeadByteCountTotal>
         <LeadTimeOffset>0</LeadTimeOffset>
         <LeadSampleCountTotal>5000</LeadSampleCountTotal>
         <LeadAmplitudeUnitsPerBit>4.88</LeadAmplitudeUnitsPerBit>
         <LeadAmplitudeUnits>¦ÌV</LeadAmplitudeUnits>
         <LeadHighLimit>2147483647</LeadHighLimit>
         <LeadLowLimit>268435456</LeadLowLimit>
         <LeadID>II</LeadID>
         <LeadOffsetFirstSample>0</LeadOffsetFirstSample>
         <FirstSampleBaseline>0</FirstSampleBaseline>
         <LeadSampleSize>2</LeadSampleSize>
         <LeadOff>FALSE</LeadOff>
         <BaselineSway>FALSE</BaselineSway>
         <ExcessiveACNoise>FALSE</ExcessiveACNoise>
         <MuscleNoise>FALSE</MuscleNoise>
         <LeadDataCRC32>3523132420</LeadDataCRC32>
         <WaveFormData>
HgAeAB4AHgAcABwAHAAcABoAGgAaABoAGAAYABgAGAAYABgAGAAYABYAFgAWABYAFAAU
ABQAFAATABIAEQAQAA4ADAAKAAgACAAIAAgACAAGAAYABgAGAAQABAAEAAQAAwACAAEA
AAAAAAAAAAAAAAAAAAAAAAAA/v/+//7//v///wAAAQACAAAAAAAAAAAA///+//3//P//
/wAAAQACAAIAAgACAAIAAgACAAIAAgAEAAQABAAEAAIAAAD+//z//v/+//7//v8BAAIA
AwAEAAIAAgACAAIAAgACAAIAAgAAAAAAAAAAAAEAAgADAAQAAwACAAEAAAAAAAAAAAAA
AAEAAgADAAQAAgACAAIAAgAAAAAAAAAAAAMABAAFAAYABwAIAAkACgALAAwADQAPABEA
DwAPABMAFQAWABkAGgAXABQAEwASABEAEAASABEAFAAWABgAGQAXABkAGQAZABgAFgAW
ABMAFQAVABUAEgAKAAcABQADAAIAAQABAP3/+P/3//b/9f/1//X/9//5//f/9f/y/+//
8v/z//T/9f/1//X/9f/1//T/8//y/+//8P/x//L/8v/w//D/8P/w//H/8f/y//L/8//z
//L/8v/w/+//7f/t//X/9f/u/+j/6P/u/+z/5v/o/+3/8v/3//v/AQAKABsAMQBIAGAA
bwBvAGEATgAzAA8A6v/J/6r/j/93/2T/Yf9t/3j/hP+P/5j/pP+w/7b/xf/Y/9//2v/c
/+3/7v/v//H/8//z//P/9P/3//T/8//y//L/9P/1//X/9f/2//b/9v/3//f/9//3//f/
+f/5//v//P/6//r/+v/5//j/9//2//X/+f/7//7/AAD8//z//P/6//z//f/9//v/+//9
//7//v/9//7//v/+//////8AAAAAAwAEAAQAAwD//wEAAQABAAAAAQABAAIABAAEAAQA
BQAGAAgADAANAAsACgAJAAgACwAMAA0ADQAOABEAEwAVABQAEwAVABQAFgAWABgAGQAW
ABUAFQAUABYAFwAZABoAHQAeAB8AIAAdABwAGQAXABkAGgAaABoAGgAaABoAGgAYABYA
FAASABMAEgAPAA8AEQARAA4ADAAOABAADQAMAA0ACgAJAAkACAAHAAYABAAHAAgACQAG
AAMAAwADAAMAAgD///7//f/+/////f/+/wIAAgACAAEAAAD///7//f////////8AAP7/
/v/9//3/AAACAP///v/+////AgD//wEAAgAEAAIA/////wAAAAAEAAQABQAFAAQAAwAC
AAAAAQADAAUABgAEAAQABAADAAMAAwADAAMABAAEAAQABAACAAEAAAAAAAIABgAFAAYA
CAAIAAcABwAHAAcABwAHAAQABAADAAIAAgADAAQABQAIAAgACAAIABEAEgAIAAgACwAO
ABEAFAATABUAEwATABcAGAAYABoAGAAYABYAFgAXABgAGQAdABsAGwAcAB0AGwAbAB0A
HQAdABoAGAAYABUAFQAVABUAEgANAAsACgAHAAQAAwADAAEA////////AQD9//v/+//6
//n/+P/2//f/9//3//f/+f/5//n/+f/3//f/9//3//P/8//z//P/9f/2//f/+P/2//X/
9f/2//X/9f/0//L/8//0//T/8//3//X/7//k/+z/+v/0/+j/7P/y//H/9v///wEAAwAO
ACMAOQBGAFYAaQBtAGMATAAxAA0A5v+//6D/if9v/2b/a/9r/3L/hP+T/5r/ov+w/8D/
z//a/9//5P/q/+3/7//x//T/9//2//X/9f/3//f/9//3//j/+v/7//v/+//7//r/+f/5
//v/+//7//v/+//7//3//v/+//7//v/9//v/+//7//v//f/9//7//v/+/wAAAgACAAQA
BQAFAAMAAAABAAEAAAADAAQABAAEAAQAAwADAAIABAAGAAcABwADAAUABQAFAAYABwAH
AAgACgAKAAoACwALAAwADwAPABAAEAAQABAAEwAUABUAFQAUABUAFQAVABUAFQAYABgA
GAAYABoAGwAbABsAHAAcABsAGwAcABwAHwAgACEAIgAfAB4AGwAZABkAGgAaABoAGwAa
ABkAGAAXABYAFQAUABUAFgAVABcAGAAXABMAEAAUABYAEwASABAADAAKAAkACQAJAAkA
CAAJAAoACwAIAAUABQAFAAUAAwABAAEAAQACAAMAAQACAAIAAgACAAEAAwADAAMAAwAB
AAEAAQACAAQABAADAAMAAgAEAAEAAAAAAAEABAABAAIABAAHAAYABAADAAMAAgAEAAQA
BQAFAAQAAwACAAAAAgAFAAgACgAJAAgABwAFAAcABwAHAAcABwAGAAUABAAGAAUABAAE
AAUACAAGAAYACAAIAAcABwAHAAcABwAHAAMAAgAAAP7///8BAAMABQAEAAQABAAEAAQA
BAADAAIAAgAAAAAAAQAHAAsACAAIAAkACQAKAAwACgAMAA4ADgAOAA4AEQATABEAEQAT
ABQAFAAWABcAGAAXABgAFgAWABYAGQAXABcAGAAZABsAGwAdAB0AHAAYABUAFAASABMA
FAAVABIADQALAAoACQAGAAUABQADAAEAAQABAP7/+f/2//X/9//3//f/9v/z//P/8//z
//X/9f/1//X/9f/1//X/9f/x//H/8f/x//H/8v/z//T/8v/x//H/8v/z//X/9v/2//P/
8v/w/+3/9//5//H/7P/m/+r/9P/0/+z/6v/v//b/+f/7////BAANACMAMgBCAFkAZwBl
AFIAOwAlAAIA1/+4/53/ff9q/23/af9o/3j/if+S/57/rP+2/8H/0P/b/+L/7P/x//D/
7//v/+//8P/x//P/9//2//f/+P/6//j/+f/5//n/+f/4//f/9//6//v//P/9//r/+f/6
//r//P/8//z/+//7//v/+//7//3//f/+//7/+v/8//7//v///wEAAgABAP7///////7/
AQACAAIAAgAAAP/////+/wIABAAFAAUAAwAFAAUABQAEAAUABQAGAAYABgAGAAcABwAI
AAsACwAMAAwADAAMAA0ADgAPAA8ADQAPABAAEQASABMAFwAYABcAFgAXABcAGAAZABsA
HAAdAB0AHgAeAB8AHgAdABwAGgAaABgAFwAZABoAGgAaABsAGgAZABgAFwAWABUAFAAW
ABYAFAAVABUAFQASABAAEQASAA4ADAAJAAYABQAFAAgACQAKAAoACgAKAAoABgADAAMA
AwADAAUAAwADAAMABQAFAAIAAgACAAIAAgABAP//////////AQABAAEAAgAAAAAA////
////AAD8//r//P///wQAAwADAAQABgAEAAEAAQACAAIAAwACAAIAAQD////////+/wEA
AwAFAAYABgAGAAYABQADAAMAAwADAAYABgAGAAYABAADAAIAAgABAAQAAgACAAMABAAE
AAUAAwADAAMAAwABAAIAAgACAAMAAwADAAMABgAGAAYABgAEAAQAAwACAAIAAAAAAAEA
AwAHAAQABAACAAEAAQACAAIAAQABAAIAAgAFAA0AEgASABIAEgASABEAEwARABEAFAAU
ABMAFAAWABYAFAAUABQAFAAUABcAGQAZABoAGwAZABkAGwAbAB0AGgAYABgAFAATABIA
EQAQAAsACQAIAAkABgAFAAUA///9//3//f////v/+f/5//n/+f/5//j/+P/5//r/+//6
//n/+P/3//b/9f/0//P/9v/5//z////7//j/9f/y//T/8//z//T/9v/3//f/9v/2//b/
9f/z//P/8f/v//D/9v/4//T/8v/2//j/9//0//f/+/8HABAAEwAhADgATABdAGcAYQBO
ADkAIQD6/9X/sv+V/3//av9f/2f/dP9+/43/mv+e/6b/uP/P/9z/3//i/+7/8//x//H/
8v/z//P/8//0//f/9v/3//j/+v/6//v/+//7//z//P/8//3/+//7//v/+//7//v//f/+
//7//v/+//3////////////+//3//f/8//z//v8AAAAAAAABAAEA///9////AAAAAAIA
BAAFAAYABwAHAAgACAAHAAYABAABAAEAAwADAAMABgAJAAsADgALAAoACQAJAAkACgAN
AA0ADgAOAA4ADgAPABAAEQARABMAFQAWABcAFQAVABgAGAAYABgAGgAbAB0AHQAeAB4A
HAAbABsAGgAcABwAHAAcAB4AHgAcABsAHQAeAB4AHgAdABwAGwAaABkAGAAXABYAFwAW
ABMAEwAXABcAFAASABIAFAARABAAEAAOAA4ADwANAAsACQAGAAcACAAJAAYABQAFAAUA
BQAFAAMAAwADAAMAAwAAAAAAAgACAAIAAQABAAEAAQABAAEAAQABAAIAAgACAAEAAQAE
AAYAAwACAP////8BAP3//f/+/wAA/v8AAAEAAwAEAAUABAAEAAMAAQABAAEAAAACAAMA
BAAEAAcACAAJAAkABwAHAAcABwAGAAYABgAGAAYABQAEAAQABQAIAAYABgAGAAYABQAF
AAIAAQAAAP//AgAEAAUABgAFAAUABQAFAAQABAAEAAQABAAEAAMAAgAEAAIAAgADAAYA
CQAFAAQABwAHAAgACgAEAAsABwD8/wYABwAIAAkACgANABEAEQATABYAFgAVABYAFAAU
ABIAEgATABQAFQAZABkAGQAaABsAGgAZABoAGQAbABoAGgAcABcAFQATABEADgAJAAcA
BgAHAAQAAwADAAEA////////AQD9//v/+//7//v/+//6//j/9//2//X/9//3//f/9//1
//X/9f/1//T/9f/2//f/9v/2//b/9v/2//X/9f/2//T/8//x/+7/7//w//D/7//t/+v/
8f/4//b/8v/0//T/8v/y//P/8v/3//3/+/8CABEAIwA6AFYAZwBxAG8AXgBBACEAAADh
/8T/r/+V/3b/af9v/3D/dv+L/5j/nv+m/7T/w//Q/9v/4v/m/+v/7f/v//L/9f/3//f/
+P/7//j/9//2//b/9P/1//X/9f/5//r/+//9//v/+//7//v/+f/5//v//P/+//7//v/9
//3//f/9//3//f/9//7//v/8//7/AAAAAAAAAQABAP//+//9//7//v8BAAIAAgACAAIA
AQABAAAABAAGAAcABwAFAAcABwAHAAUABQAEAAQABQAGAAcACQAIAAgACgAJAAsADAAN
AA4ADwAQABEAEQAPABEAEgATABMAEwAWABYAFgAWABgAGQAZABkAGgAaABwAHQAfACAA
HwAeAB0AHAAeAB4AHAAbABsAHAAcABwAGQAYABcAFgAYABgAGAAYABUAFAARABEAFAAV
ABMAEgATABQAEAAOAA4ADAAMAA0ADQANAA0ADAAJAAgABwACAAMABQAHAAkABgADAAIA
AQABAAEA/v/+/wAAAAAAAP/////////////9//3//f/+/wAAAAD/////AgAEAAEAAAD+
////AgD//wEAAgAEAAIA/////wAAAAACAAIAAwADAAQABQAGAAYABAADAAIAAAABAAIA
AwADAAIAAQAAAP//AQACAAMABAAEAAMAAgACAAEABAACAAIABAAEAAMAAwADAAMAAwAD
AAYACAAJAAoABwAFAAMAAQAEAAQABAAEAAIAAgABAAAABAACAAIAAwAHAAkAEAAUABIA
EAAOAAwADwARAA8ADwAUABYAFwAaABcAFgATABIAFQAWABcAGwAYABcAFwAXABoAGwAe
AB8AHgAaABcAFgAVABUAFQAVABQADwANAAwACQAGAAUABQAAAP3//P/7//3/+f/3//f/
+f/5//n/+P/3//f/9//3//X/9f/1//X/+P/5//r/+//3//X/8//x//H/8v/z//T/9v/1
//X/9v/0//X/9f/0//T/9P/z//H/8f/x//H/9P/0//L/7v/y//b/9v/1//z/AwD3//H/
BAAbACkAPABSAGUAcQBvAFoAOwAXAPT/1/+4/5n/ff9u/2f/af92/4L/if+U/57/rP/A
/9H/2P/f/+b/6v/x//D/8f/z//X/9//3//j/+//3//f/9//4//j/+f/5//n/+v/6//r/
+//9//3//f/9//v/+//9//7//v/+//7//f/9//3//f/9//////8AAAAA/P/+/wAAAAAC
AAMAAwABAP//AQACAAIAAQACAAIAAgADAAMABAAEAAMABAAEAAMABAAHAAgACQAJAAkA
CAAIAAoACgAKAAsACQAKAA0ADQAOAA4ADgAOAA8AEAARABEADwARABIAEwAUABUAGQAa
ABgAGAAaABsAGwAbABwAHAAbABsAHAAcACAAIAAgACAAHwAeABsAGQAcAB4AHwAgAB4A
HAAaABgAFgAWABYAFgATABIADwAPABMAFQAUABQAEwAUABAADgANAAoACQAJAAsACwAL
AAoACgAKAAoABgAEAAMAAgABAAMAAQABAAEAAQABAP7//v8AAAAAAAD//wEAAQABAAEA
////////AAAAAAAA/////wAAAgD///7//v///wIA/////wAAAgAAAP////8AAAAAAwAE
AAYABwAFAAUABQAEAAEAAQABAAAABAAGAAgACQAGAAUABAADAAQABAAEAAQAAgABAAAA
AAAEAAgABwAIAAYABgAFAAUABQAFAAUABQAEAAQAAwACAAMAAwADAAMAAgACAAIAAgAF
AAYABgAGAAYABAAEAAUAEwARAAwADAAOAA4ADgAOABEAEwARABEAFQAWABYAGAAaABoA
GAAYABgAGAAYABsAGAAXABcAFwAYABkAHAAdAB0AGgAYABgAFwAXABcAFwAUAA8ADQAM
AAgABAACAAEAAQABAAMABQACAP3/+v/5//v/+//7//r/+P/3//b/9f/2//f/+P/5//n/
+f/5//n/9//3//f/9//2//b/9v/2//T/8//z//T/9P/1//X/9P/2//b/9f/z/+3/8//3
//L/8P/0//b/9P/y//T/8//6/wEAAQADAAwAFQAlADwATgBbAGsAbwBaAD0AGwDw/83/
tv+b/3v/Zv9l/2//eP+A/4v/mP+m/7D/uP/H/9b/3//k/+z/7//y//P/9f/3//n/+f/6
//3/+f/5//n/+v/6//v/+//7//z//P/8//3//f/9//3//f/+////AgAEAAMAAgABAP//
AQABAAEAAQD+//3//f/8//z//v8AAAAAAgADAAMAAQAAAAMABQAGAAUABAACAAAAAwAF
AAgACgAKAAoACQAHAAcACwANAA8ADQALAAgABgAIAAgACAAJAAkACgANAA0ADgAOAA4A
DgARABIAEwATABEAEwAUABUAGAAZAB0AHgAdABwAHQAdABsAGwAcABwAHQAdAB4AHgAg
ACAAIAAgACIAIgAgAB8AHAAcABsAGgAaABoAGgAaABoAGgAaABoAGwAaABcAFwAWABUA
EQAOABEAFAASABIAEwAQAA8ADwANAA0ADQAMAAwADAAMAAgABwAHAAcABwAJAAcABwAH
AAUABQACAAIAAgACAAIAAQABAAEAAQABAAEAAQABAAIAAAAAAP////8DAAYABAAEAAIA
AwAGAAMAAwAEAAYABAAFAAUABgAGAAcABgAGAAUABgAHAAgACAAFAAUABQAEAAQABAAE
AAMABAAFAAYABwAIAAgACAAIAAcABQADAAIABQAIAAYABgAGAAYABQAFAAcABwAHAAcA
CQAKAAoACgAIAAcABgAFAAYABgAGAAYABQAGAAYABgAGAAQABAAFAAcACwAIAAgACQAR
AA4ACAAKAAwADgAQABMAFQATABMAFQAWABYAGAAYABgAFgAWABgAGAAYABsAGwAbABwA
HQAbABsAHQAdAB8AHAAaABoAFgAVABQAEwATAA8ADgAOAAwACAAGAAUAAgABAAIAAwAD
AP///f/9//3//f/9//z/+P/3//b/9f/4//n/+v/7//j/9//2//X/9v/3//j/+f/2//b/
9v/2//X/8//y//L/8//1//b/9v/2//b/9f/z//f/9//z/+7/8v/y/+7/7v/w//b/9//2
//n//f///woAFQAbACwAQgBVAF8AYwBcAEkALwAKAOP/xP+p/5H/eP9n/2n/bP9y/4P/
jv+Y/6T/rv+9/8z/2f/i/+r/7f/w//H/8//1//X/9f/2//n/9//3//f/+P/2//f/9//3
//j/+P/4//n/+v/7//z//f/7//v//f/+//z//P/8//v//f/9//3//f//////AAAAAP7/
AAACAAIA//////7/+//6//3///8AAAEAAgACAAIAAQABAAIAAgAFAAYABgAFAAMABQAF
AAUABgAHAAcACAAIAAgACAAJAAkACgANAA0ADAAMAAwADAAPABAAEQARABEAEwAUABUA
FQAVABgAGAAWABYAGAAZABwAHQAfACAAHAAbABsAGgAaABoAGgAaABsAHAAbABsAHQAe
AB4AHgAbABoAGQAYABcAFgAVABQAFAAUABIAEwAXABcAFAASABMAFAAQAA4ADQAKAAkA
CQALAA0ADwAQAA4ADAAKAAQAAwADAAMAAwAEAAMABAAFAAMAAwAAAAAAAAAAAAAA//8B
AAEAAQABAP///////wAAAgACAAEAAQACAAQAAQAAAAAAAQAEAAEAAQACAAQAAgABAAEA
AgACAAIAAgADAAMAAwADAAMAAgACAAMABAAEAAIAAgACAAEAAwADAAMAAwACAAIAAgAC
AAIAAQAAAAAABAAIAAcACAAHAAYABAADAAMAAwADAAMAAwAEAAQABAADAAMAAwADAAIA
AgACAAIABQAGAAYABgAMAAoACgAKAAoACgAKAA8AEwATABUAFgAWABUAFgAWABYAFAAU
ABYAFgAWABkAGAAXABcAFwAZABkAGwAbABsAGAAWABYAFAAVABYAFwATAA0ACgAIAAcA
BAADAAMAAAD//wAAAQAAAPv/+P/3//X/9f/1//T/8//z//P/8//z//P/8//z//T/9f/2
//f/9f/1//X/9f/z//L/8f/w//P/8//0//b/8v/x/+//7P/u//D/8f/x//H/+f/1//L/
8v/y//D/7v/u/+7/7f/w//P/9f/1//7/DwAjADwAUABfAGsAbQBaAD8AJwAKAOX/yP+r
/4v/cP9n/2n/cP96/4X/lP+k/67/tP+7/8j/0//e/+b/6f/s/+3/7//x//P/8//0//f/
9f/1//X/9v/1//X/9P/z//X/9v/3//n/+f/5//n/+f/4//f/+P/4//v//P/9//3/+//7
//v/+//5//n/+v/6//r//P/+//7//f/9//z/+f/4//v//f/+////AAAAAAAA/////wAA
AAABAAIAAgABAAEAAwADAAMABAAFAAUABgAEAAQABAAFAAUABgAJAAkACgAKAAoACgAL
AAwADQANAA8AEQASABMAEwATABYAFgATABIAEwATABUAFwAaABwAGAAXABcAFgAZABoA
GwAcABoAGgAYABcAFwAYABgAGAAYABgAGAAYABgAGAAYABgAFgAUABAADwATABMAEAAO
ABIAFAARABAADQAKAAkACQAJAAkACQAIAAgACAAIAAQAAwADAAMAAwACAP///v/9/wAA
AQD//wAAAQAAAP///f/9//3//f/9/////////wAA///+//z/+////wIAAAAAAP////8B
AP3//f/+/wAA/v/+////AQACAAIAAgADAAMAAQABAAEAAAD+////AAAAAAAAAAAAAP//
AgADAAQABQAGAAYABgAGAAMAAQD///7/AQAEAAIAAgAAAAAA/////wIAAwAEAAUABAAE
AAMAAgABAAEAAQABAAQABAAEAAQADQAMAA0ADgAPABAADwARAA8ADwAVABYAFgAYABYA
FgAUABQAEgASABIAFQAXABkAHAAfABwAGwAcABsAGwAYABYAFgATABMAEwATAA4ACQAH
AAYABgAEAAQABQD///3//f/9//3/+f/3//f/9//3//f/9v/1//X/9f/1//P/8//z//P/
9P/1//b/9//z//P/8//z//H/8P/v/+7/7//v//D/8v/y//P/8//y//D/8P/v/+3/7f/x
/+//6v/o/+r/6v/s/+7/7P/t//T//f8BAAMAAgAPACUAOgBMAGEAaQBhAFAAPwAjAPD/
yf+6/5//ff9s/2f/af9y/4D/i/+W/5z/pv+2/8P/zv/V/97/5P/l/+f/6f/s/+//7//v
//D/8//y//P/9P/2//j/+f/5//n/+P/2//T/8//2//f/+P/5//f/9//5//r/+P/4//j/
9//3//f/9//3//n/+f/6//r/+P/6//z//P/8//3//f/7//v//f/+//7//f/+//7//v8B
AAEAAgACAAEAAgACAAEA//8BAAEAAQAFAAcACAAKAAgABgAEAAMABQAGAAkACQALAAwA
DQAOAA4ADgAOAA0ADQAPABAAEQATABMAFgAWABgAGAAaABsAGQAZABoAGgAXABcAGAAY
ABoAGgAaABoAGwAcABsAGwAaABoAGQAYABkAGAAXABYAGAAYABgAGAAVABQAEQARABEA
EQAOAAwADwASABAAEAANAAoACQAJAAkACQAJAAgABgAGAAYAAgABAAEAAQABAAMAAQAB
AAEAAQABAP7//v8AAAAAAAD///3//f/9//3//f/9//3//v8BAAIAAgADAAIABAABAAAA
/v///wIA///9//7/AAD+//7///8BAAIAAgACAAMAAwABAAEAAQAAAAEAAwAFAAYABgAG
AAYABQAEAAMAAgABAAIAAgACAAIABQAFAAUABgAFAAgABgAGAAQABAADAAMABQAFAAUA
BQADAAQABAAEAAMAAwADAAMAAgACAAIAAgAFAAgACgAMAAwABgAIAAoADAAOABEAEwAR
ABEAFwAYABgAGgAZABgAFQAUABYAFgAWABkAGwAbABwAHQAfAB8AIQAhAB8AHAAaABoA
FgAVABQAEwASAA0ACwAKAAcABAADAAMA///9//3//f////v/+f/5//f/9//3//b/9v/3
//j/+f/3//f/9//3//X/9f/1//X/9P/1//b/9//1//T/8//y//D/7//v//D/8f/z//T/
9P/2//b/9f/z//H/9//x//D/9v/y/+r/7P/w//D/7//0//n//////wQAGQAvAEAATgBb
AGUAYwBOADUAFwDw/8n/rP+Z/3v/Zv9l/23/ev+E/4f/kv+g/6z/vP/P/9j/2//k/+r/
8f/y//P/9f/3//b/9f/1//f/9f/1//X/9v/4//n/+f/5//r/+v/6//v//f/9//3//f/9
//3///8AAP7//v/+//3/////////////////AAAAAP7/AAACAAIAAAABAAEA/////wEA
AgACAAMABAAEAAQABQAFAAYABgAFAAYABgAFAAMABQAFAAUABAAFAAUABgAIAAoADAAP
AA0ADgARABEAEAAQABAAEAATABQAFQAVABQAFQAVABUAEwATABYAFgAWABYAGAAZABsA
GwAcABwAGQAZABoAGgAaABoAGgAaABwAHgAeAB8AHwAgACAAIAAcABoAGAAWABcAGAAZ
ABoAFwAWABMAEwAVABUAEgAQABQAFgATABIAEAAMAAoACQAKAAsADAAMAAkACAAHAAIA
AgADAAQABQAGAAUABgAHAAUABQACAAIABAAEAAQAAwADAAMAAwADAAMAAwADAAQAAgAC
AAEAAQAAAAIA///+/wEAAwAHAAUABQAGAAgABgAEAAMAAwACAAYABgAHAAcACQAJAAkA
CAAIAAkACgAKAAgACAAIAAcABQAFAAUABQAIAAgACAAIAAgABwAGAAYABwAKAAgACAAK
AAoACQAJAAkACQAJAAkACwAMAAwADAAIAAcABgAFAAcACAAJAAoACwAMAAwADAASABAA
EgASABIAEgARABMAEQARABcAGAAYABoAHAAcABoAGgAYABgAGAAbAB0AHQAeAB8AHQAd
AB8AHwAfABwAGgAaABUAFQAVABUAFAAPAA0ADAALAAgABwAHAAUAAwADAAMAAQD9//v/
+//9//3//f/8//v/+//7//v/+//7//v/+//7//v/+//7//v/+//7//v/+P/4//j/+P/2
//X/9f/2//j/+f/5//j/+f/6//r/+f/5//f/8f/0//T/8v/0//T/9P/0//X/AAAFAAUA
BwASAB8AMQBGAFoAawB1AGMASgA1ABMA5v/L/7j/m/99/27/a/95/4T/hP+R/6j/rv+2
/8b/0f/Y/+f/8P/u//P/9v/3//n/+//5//n/+v/9//n/+f/5//r/+//9//7///8AAAAA
AAABAAEAAQABAAEAAAD//wAAAAACAAIAAgABAAQABQAGAAcABAADAAMAAgD+/wAAAgAC
AAMABQAGAAUABQAHAAgACAAIAAgABwAGAAcABwAIAAgACQAKAAoACQAIAAsADAANAA4A
DwAPABAADgAOAA4ADwAPABAAEwATABIAEgASABIAFQAYABsAHQAaABkAFwAVABcAGQAe
ACAAHgAeACAAIQAfAB8AIAAgACEAIQAiACIAIgAiACIAIgAkACQAIgAhACMAJAAkACQA
IAAeABwAGgAdAB4AHwAgACAAIAAeAB8AHgAbABUAEAAVABgAFgAWABcAFAATABMAEgAR
ABAADgAMAAwADAAIAAgACQAKAAsACQAHAAcABwAJAAkABgAGAAgACAAIAAcABwAHAAcA
BwAFAAUABQAGAAgACAAHAAcACQAMAAoACgAJAAkACwAHAAUABgAIAAYABQAFAAYABgAJ
AAoADAANAA8ADwAPAA4ADQANAA0ADAAKAAoACgAJAAsACwALAAsADAAMAAwADAAOAA8A
EAASAA8AEAAMAAoACAAIAAcABwAJAAkACQAJAAwADgAPABAADQANAA0ADQAPABAAEQAS
ABQAFgAXABgAGgAYABgAGQAeACMAIQAiACEAHwAeAB4AHgAdAB0AHgAfACEAIgAhACEA
JQAnACgAJQAjACQAIgAeABwAGgAYABYAFgAWABQAEwASABEADQAJAAYABAACAAIAAAAB
AAAA///9//v/+f/8//z//f8AAP7//f/8//v/BwACAPb/+f/6//v//P/+//7//v/+//3/
/P/7//r/+v/6//r/+v/8//z//P/8//z//P/8//z/+f/4//f/9v/2//b/9v/2//v/AAAF
AAoAFgAgACoANABDAFIAYQBwAFwASAA0ACAAAgDk/8b/qP+c/5L/iP9+/4j/kP+Y/6D/
pv+s/w==
         </WaveFormData>
      </LeadData>
      <LeadData>
         <LeadByteCountTotal>10000</LeadByteCountTotal>
         <LeadTimeOffset>0</LeadTimeOffset>
         <LeadSampleCountTotal>5000</LeadSampleCountTotal>
         <LeadAmplitudeUnitsPerBit>4.88</LeadAmplitudeUnitsPerBit>
         <LeadAmplitudeUnits>¦ÌV</LeadAmplitudeUnits>
         <LeadHighLimit>2147483647</LeadHighLimit>
         <LeadLowLimit>268435456</LeadLowLimit>
         <LeadID>V1</LeadID>
         <LeadOffsetFirstSample>0</LeadOffsetFirstSample>
         <FirstSampleBaseline>0</FirstSampleBaseline>
         <LeadSampleSize>2</LeadSampleSize>
         <LeadOff>FALSE</LeadOff>
         <BaselineSway>FALSE</BaselineSway>
         <ExcessiveACNoise>FALSE</ExcessiveACNoise>
         <MuscleNoise>FALSE</MuscleNoise>
         <LeadDataCRC32>1884293478</LeadDataCRC32>
         <WaveFormData>
7P/s/+z/7P/s/+z/7P/s/+z/7P/s/+z/7v/w//L/9P/z//L/8f/w//T/9v/4//r/+v/6
//r/+v/8//z//P/8////AAABAAIA///+//3//P///wAAAQACAAEAAAD///7///8AAAEA
AgADAAQABQAGAAQAAgAAAP7/AAACAAQABgADAAIAAQAAAAAAAAAAAAAAAwAEAAUABgAE
AAIAAAD+////AAABAAIAAQAAAP///v/8//z//P/8//3//v///wAA/v/8//r/+P/5//r/
+//8//v/+v/5//j/9v/2//b/9v/5//r/+//8//r/+P/2//T/9v/4//r//P/7//r/+f/4
//j/+P/4//j/+//8//3//v/6//j/9v/0//j/+v/8//7//P/8//z//P/8//z//P/8////
AAABAAAA+//1//H/7P/t/+//8v/3//b/9f/z//H/7//v/+7/7f/x//P/9f/2//P/8f/u
/+v/7v/w//X/+f/4//r/+f/5//v//P/9/wIABAAFAAcACgAFAAIAAAD//wIAAwAEAAcA
BwAGAAUAAwABAAAAAAAAAAMABgAKAAsABwAFAAEA//8BAAQABwAKAAsACQAGAAMABAAC
AAIAAwAGAAgACgALAAUAAwD+//7/BgAPABMAEgAQAAsABQADAAsAHwA3AFIAbQCAAIcA
iACGAIUAhwCSAJsAjwB7AGwAXgBNAEEAMAAgABkAGQAXABkAHAAYAA4ABgD///7//P8A
AAgACAAHAAYABQABAP7//f/7//v//f8BAAUAAwABAP///P/+//v/+v/6////AQACAAMA
/v/8//r/9v/4//r//v8AAP//AAD9//z//f/7//v//P/9//7//v/+//3/+//6//b/+P/7
//3/AAD9//7/+//6//r/9//3//f//P/8//z//P/4//X/8//v//L/9P/4//n/+P/2//T/
8v/w/+//7//v//H/8//0//P/8P/t/+n/5v/o/+r/7v/x/+//7f/q/+b/5P/k/+T/5f/m
/+v/6f/p/+f/5f/j/+L/5f/n/+v/7v/t/+7/7f/q/+r/6v/s/+3/8f/1//X/9f/z//H/
7//t//D/9P/4//z//f/9//z/+v/8//z/+//7/wAAAgACAAIAAAD///z/+////wEABgAJ
AAcABgAFAAMAAQD+//7//v8DAAcACAAJAAcABQAAAPz///8CAAQACQAIAAUABAADAAMA
AQABAAIABQAGAAcABwADAAAA/f/7//3/AAADAAcABAACAAAA/v////3//f/9////AQAF
AAIA/f/7//n/9//4//n/+//+//3//P/6//f/9//2//b/9v/5//z/AAD9//j/9v/0//L/
9f/2//n//P/9//z/+f/4//X/9f/2//b/9//6//3/AAD7//n/9//1////AgACAAQAAwAC
AAEAAAD+//7//P/6//r/+f/3//f/8v/v/+3/7P/x//X/9//4//f/9P/z//H/7f/v//H/
8//3//j/+P/3//L/8P/v//H/9P/3//v//P/9//7//v/+/wEAAgACAAMACQAIAAcABwAF
AAMAAQD//wMABgAGAAYABgAFAAUABgAEAAQABgAJAAoACgAKAAgABAADAAMAAwAFAAkA
CgAKAAkACAAGAAYABAAFAAUABQANABEADwAGAAYACgAJAAUACAAOAA8ADwAPABMAIQA1
AE4AbQCEAI8AkgCOAIcAgwCIAI0AgQBpAFoAUABJAEMANgAiABcAEwAPAA0AEAASABAA
DAAHAAQAAAD+//7/AAABAAIAAwACAAAAAAD///r/+f/6//v//f///wEAAgABAP3/+//6
//r/+//7//v/+//8//3//P/5//j/+f/4//v//v/9//7//P/5//j/+P/5//r/+v/6//v/
+//8//r/+P/3//X/9P/2//r/+v/8//n/9f/0//P/+P/4//j/+P/5//f/9v/z//L/8v/0
//P/9P/0//T/9P/w/+//7//v/+7/7//v/+3/7//v/+7/7v/q/+j/6P/n/+r/6//r/+r/
5f/k/+P/4//i/+f/5f/l/+X/5f/l/+b/5f/l/+f/6P/p/+z/7f/s/+j/6P/q/+v/7f/x
//H/8f/0//X/9v/3//X/9v/3//j//P/9//3//P/8//z/+//7//3//v/9//z/AAABAAAA
AQD9//v//P/7////AAABAAEA///8//z//P/+/wEAAQABAAIAAwABAAAA/f/+//7/AQAC
AAEAAgADAAEA/////wAAAAAAAAAA//8BAAAA//////z//P/8//3//v/+//7//v/9//v/
+//7//j/+f/8//j/+P/5//r/+//3//X/9P/0//b/+P/5//n/9//2//b/9v/2//j/+//3
//j/+P/4//j/9v/0//T/9P/5//r/+f/6//b/9f/1//T/9v/4//r//P/8//v/+v/5//b/
9v/3//n//P/6//v//P/7//r/+v/4//r/+v/6//r/BAAEAAIAAAD+//z//P/+//7//v/9
//v/+P/3//L/7//t/+z/8P/z//T/9P/x/+7/7f/r/+n/6//t/+//8v/y//H/7//s/+r/
6f/r/+//8f/0//T/8//0//T/9P/6//z//f///wIAAAD+//3/+//7//v/+////wIAAgAC
AP///f/8//z//v/+/wAAAwADAAIAAQD+//v/+//8//3/AAADAAMAAgABAAAA/v/+//3/
//8AAAEABwAHAAUAAAD+//7/AQAFAAgACgANAA0ABwAFAA0AIQA6AFcAdgCLAJYAkgCH
AH0AegCDAIUAdwBmAFYARwA/ADgAJAARAAsACwALAA4AEgASAAoABQAAAPr/+v/6//7/
//8AAAEAAAD+//7//f/6//n/+v/7//7///8AAAAA/f/5//f/9v/6//v/+//7//j/+P/4
//b/9P/0//b/9v/5//z/+//8//n/9f/z//L/9v/4//n/+v/6//n/+f/2//P/8//y//L/
9P/4//j/+v/4//P/8f/v//P/9P/1//b/9f/z//L/7//u/+7/8P/v//L/8v/y//L/7f/r
/+r/6f/r/+3/7v/t/+7/7f/r/+r/5f/k/+X/5f/o/+n/6f/o/+T/4v/g/9//4f/n/+b/
5//m/+X/5P/k/+P/4//l/+b/5//q/+v/6v/n/+b/5//n/+r/7//w//H/7//v/+//7//v
//D/8f/y//f/+f/6//r/+f/4//b/9f/6//z//P/8///////9//3//P/7//3//f///wAA
AQABAP7/+v/5//j/+////wAAAQABAAEA/v/8//v//P/8////AgABAAIAAwAAAP3//P/8
//3//v/////////+//3//f/6//r/+v/7//3//v///wAA/P/5//j/9//5//v////8//z/
+//6//n/9v/1//X/9v/5//r/+v/5//b/9P/z//L/8//2//r/9//3//b/9f/0//P/8v/z
//T/+f/6//n/+v/0//P/8//y//T/9v/4//r/+v/5//j/9//2//b/9//5//z/+v/7//z/
+f/4//j/9v/6//r/+v/6//3/+//5//j/9v/2//v/AgAEAAQABAAEAAAAAAD+//z/+//5
//b/9f/z//P/9P/2//b/9f/y/+7/8v/y//T/9f/v/+//7//v//L/8v/x/+//8P/w//H/
9f/z//P/9P/y//b/+v/9/wAAAQAAAP7//f8DAAIAAQABAAIAAwAEAAUABQAGAAQAAgAD
AAMABAAGAAQAAgACAAMABgAGAAYABAADAAMABAAFAAIAAwABAP7/AAACAAMABgADAAMA
AgABAAMABQAJAAoACgAKAAcABQAEAAYABwAJAAkADQAdADEARABbAHQAhwCQAI4AiQCH
AIoAjwCNAHcAXgBKAD8APQA4ACoAHQAVABEADQAKAAgACgAMAAsACAAEAAIAAgAAAP//
/v/9/////v//////+//7//3////+//3//P/6//z/+//8//7//P/7//n/9//5//r/+//6
//j/+P/6//r/+P/6//j/+P/7//n/+f/6//n/+P/2//T/+P/5//v/+v/3//f/9v/2//b/
+P/2//b/+f/3//j/+f/5//b/8//w//P/8//0//P/8v/y//T/8//x//D/7//u/+//7//w
//H/7//t/+r/5f/o/+n/6f/q/+f/5v/n/+f/5v/l/+P/4P/f/+D/4f/j/+L/5f/h/9//
4P/h/+L/5P/h/+H/4//k/+L/5P/k/+L/4//k/+f/6f/n/+n/5//l/+n/6//t/+//7f/u
/+//8P/w//H/8f/w//P/9P/0//X/9v/2//T/8v/2//f/9v/3//T/8//1//X/9f/0//P/
8f/1//T/9v/4//f/9//0//H/9P/3//f/+P/1//b/9v/5//f/9f/1//X/9f/1//f/+v/5
//j/9//1//n/+v/7//3/+//6//n/+f/3//b/9f/0//X/9f/3//n/9f/1//f/8v/y//P/
9P/1//T/8//z//T/9P/0//P/8f/x//L/9P/2//T/9P/1/+//8P/y//T/9v/z//L/8//0
//X/9P/x//D/8P/z//f/+v/3//b/9f/0//b/9//4//n/9//4//r//f/+//r/+f/4//n/
+v/8//z/+//6//n/+P/8/wEAAgACAAIA///+//3//P/+/wAAAAAAAAAA/f/5//f/8//x
//D/8P/0//f/+P/4//b/8v/w/+3/7P/v//L/9f/2//b/9f/z//D/7v/t/+//8v/1//n/
+v/5//r/+v/6/wAAAgADAAUABgAEAAIAAQABAAEAAQABAAQACAAJAAoABgADAAEAAAAC
AAIABAAHAAcABgAFAAIA/////wAAAQAFAAkACgAKAAYABAABAAAAAgAFAAcACQAJAAcA
BwAEAP7//v8FAAsADAAOABEADQAHAAcADwAfADYAVQByAIUAjACMAI0AjQCKAJUAnQCN
AHgAagBZAEkAQgAyAB0AEwAVABcAGgAaABgAEgALAAQAAgAAAAAAAgADAAQABQAEAAIA
AgABAP////8BAAMABQAFAAUABAAAAPv/+P/2//z///8BAAMAAAAAAAAA/v/8//z//v/+
////AgABAAIA///7//n/+P/6//z//f/+//7//f/9//r//P/9//3//v8AAAIAAAAAAP3/
+f/4//f//f/+////AAD///3//P/5//j/+P/6//n//P/8//z//P/3//X/9P/z//X/9//4
//f/9P/z//H/8P/u/+7/8P/x//L/8//z//L/7v/s/+r/6f/s//H/7//v//D/7//u/+7/
7f/t/+//8P/x//T/9f/0//H/8P/x//H/9f/5//n/+f/7//v/+//7//v//P/9//7/AQAD
AAQABAADAAIAAAD//wUACAAJAAoACQAJAAcABwAFAAUACAAJAAsADAANAA0ADAAIAAcA
BgAJAA0ADgAPAA0ADQAKAAgABgAIAAkADQAQAA8AEAARAA4ACwAKAAoADAAOABAAEQAP
AAwACQAHAAcACAAJAAsADgAOAA4ADgAKAAcABgAFAAYACQAOAAwACAAHAAYABQAFAAUA
BgAIAAgACAAHAAUAAgAAAP///v8BAAQACAAFAAUABAADAAIAAAAAAAIABAAGAAYABAAE
AP////8AAAAAAgAEAAYACAAGAAUABAADAAEAAgAEAAcACwAIAAgACAAFAAIABAAIAAoA
CgAKAAoACQAKAAkACAAGAAMA///9//z//f///wIAAgABAP7/+v/7//r/+//7//n/+//9
///////+//z/+f/7//z//v8DAAIAAQABAP7/AgAGAAkADAAOAA4ADQANAA4ADAAKAAkA
CwANAA8AEQAPABAADgAMAA0ADQAOABAADwAOAA8AEQAOAAwACgAGAAoADQARABUAEwAT
ABAADAAPABAAEAASABAAEQARABEACQALAA8AFAAYABgAGQAXABYAFAATABMAEwAXACcA
QQBYAGsAgACPAJQAkgCRAJMAnAClAJ8AhwBwAF4ATwBJAEIANAAtACsAIwAdABwAGgAW
ABIADwAQABQAFAASAA8ADQALAAkACwAKAAsACwALAAsADQAPAA0ACwAJAAYACgAJAAoA
DAAMAAsACQAHAAcACAAJAAgACgAKAAwADAAKAAoABgAEAAcABwAJAAwACQAIAAYABAAF
AAUABgAEAAYABwAHAAgABQAGAAMAAgAGAAUABwAJAAoACAAGAAQABAADAAMAAQADAAQA
BwAHAAMAAAD9//r/+//9/wAAAwACAAEA///7//v/+//6//r/+P/4//r/+//4//f/9f/y
//L/9P/2//n/9//5//T/8f/x//H/8f/y//T/9f/4//r/9v/2//T/8P/y//b//P8BAAAA
AQD+//v//v///wAAAQAEAAYACAAKAAoACQAHAAQABwAKAAwADwAOAA4ADAAKAA4ADwAO
AA8AEQARABQAFQASABAADgALAA4ADgARABQAEgATABEADwAQABEADwAOAA8AEgAUABkA
FQARAA8ADQAOAA8AEgAWABMAEgARAA8AEQAQAA8ADwARABIAEwAVABEADgALAAgACgAL
AA4AEQAPAA8AEQAMAAwACwAKAAkADAANAA8AEgAOAAwACQAFAAgACgANABAADgAOAA8A
CQAIAAgACAAIAAkACgANABAADgAMAAgABgAGAAkADQAQAA4ADgAOAA4ADAALAAoACQAK
AAwADwATABEADAAKAAgAFQAWABYAFgATABIAEQAQAA4AEAAQABAAEAANAAkABwADAAEA
AAAAAAQABwAIAAgABAAAAP7/+//6//3/AAADAAQABAADAAEA/f/8//z///8DAAUACAAI
AAgACAAHAAYADAAOAA8AEQAUABIAEAAPAA4ADQAMAAsADgASABMAFAASAA8ADQAMAAwA
DAAOABEAEwASABEADgALAAsADAANABAAEwATABIADwAOAAwADAALAA0ADgAPABUAFQAT
AA4ACgAMAA8AEwAWABgAGQAbABcAEwAdADEATABpAIgAmQCcAJgAkQCJAIYAiwCJAHsA
bABcAE8ARwA+ACwAHQAXABcAFQAaAB4AGgAWABEACgAGAAQABAAGAAcACAAJAAoACAAI
AAcAAgABAAIAAwAEAAUABgAGAAUAAQD///7/AgADAAMAAwACAAIAAgAAAP7//v8AAAAA
AQAEAAMABAACAP3/+v/4//z//v///wAA/v/9//3/+v/4//n/+f/6//z//v/8//z/+//3
//b/9f/6//r/+v/6//r/+f/5//f/9P/0//b/9f/4//j/+P/4//P/8f/w/+//8f/z//T/
8//w/+//7f/s/+n/6P/p/+n/7P/t/+3/7P/o/+b/5P/j/+b/6//p/+n/6P/n/+b/5v/l
/+X/5//o/+n/7P/t/+z/5//m/+f/5//q/+//8P/x//H/8f/x//H/7//w//H/8v/2//f/
9//2//b/9v/1//X/+v/8//z//P/7//v/+f/5//j/9//5//n//f/+///////+//r/+f/4
//j/+//7//v//f/9//r/+P/3//j/+P/7//7//f/+////+v/3//b/9v/4//r//P/9//7/
/P/6//n/+P/4//j/+f/6//r/+v/6//j/9f/0//P/9P/3//z/+v/2//X/9P/z//L/8f/x
//L/9P/2//f/9//0//L/8f/w/+//8v/2//P/8v/y//L/8v/v/+7/7//w//P/9P/z//T/
7//v//D/8P/y//T/9v/4//j/9//2//X/9P/0//X/9//7//j/+P/4//X/9P/0//L/9v/6
//z//P/8//z//P/8//r/+v/4//b/9v/1//P/8//t/+v/6v/q/+//8f/x//D/8f/u/+3/
6//m/+f/6P/p/+3/7v/u/+3/6P/m/+X/5//p/+v/7v/u//H/8v/y//L/8//0//T/9f/6
//r/+v/7//n/+f/5//n/+//+//7//v/+//3//f/+//z/+v/6//v//v/+//7//P/5//n/
+v/7//z///////7//v/+//3//v/9//3//P/7/wEAAwABAAAA/v/6//f//f8AAAQABwAJ
AAkABQAFABMAKgBBAGAAewCMAI4AhQB/AHwAewB/AHkAZABSAEcAOwA0ACgAFQAHAAMA
AQACAAYACgAKAAcAAgD4//T/8v/1//X/9f/1//f/9v/3//f/8v/x//L/8//2//f/+P/4
//b/8//y//L/8v/z//P/8//z//T/9f/0//H/8P/x//D/8f/0//P/9P/y/+//7v/u/+7/
7v/t/+z/7f/t/+7/7P/p/+n/6P/o/+n/7P/r/+z/6v/n/+f/5//p/+j/5//m/+j/5//n
/+X/5P/k/+b/5f/o/+j/6P/o/+T/4//j/+P/4//j/+L/3//h/+H/4P/g/9v/2v/b/9v/
3v/f/9//3v/Z/9j/1//X/9b/2//Z/9n/2//b/9v/3P/a/9n/2v/a/9v/3v/f/97/3P/c
/97/3//f/+P/4//j/+T/5f/m/+f/5v/m/+b/5v/p/+v/7P/s/+z/7P/r/+v/7P/u/+7/
7v/x//P/8//1//P/8f/y//H/8//0//X/9f/z//D/8P/w//D/8//z//P/9P/1//P/8v/v
//D/8P/z//X/9f/3//n/9v/z//L/8v/y//L/8v/x//L/8v/y//P/8P/w//D/8f/0//T/
9P/0//L/7//u/+3/6//t//H/7v/u/+//8P/x/+//7f/s/+z/7//w//D/7//r/+r/6v/q
/+j/6v/t/+n/6//s/+3/7v/s/+r/6v/q/+//8P/v//D/7P/r/+v/6v/o/+r/7P/u/+7/
7//w//H/7f/s/+z/7f/z//b/+P/3//b/9f/0//P/9P/z//L/8//x/+7/7f/p/+f/5v/m
/+v/7f/t/+z/7f/q/+n/5//i/+P/5P/l/+n/6v/q/+n/5P/i/+H/4//n/+n/7P/s/+7/
8P/x//L/8//0//T/9f/7//r/+f/5//j/9//2//X/+P/8//3//v/9//v/+v/6//f/9v/3
//n//P/8//z/+v/5//n/+v/7//z///////7//f/8//r/+v/5//v//P/9////AwADAAIA
/v/8//v///8CAAQABwAJAAcABQALABsALgBFAGAAdwCCAIYAiwCLAIgAjQCRAIMAbABc
AE8ARwBAADAAHQATAA0ACQAKAA4ADAAKAAcAAgD+//z/+v/6//n/+P/3//j/+P/6//v/
9v/1//b/9//4//n/+v/6//n/9f/z//L/9P/1//X/9f/1//b/9//2//X/9P/1//T/9f/4
//f/+P/2//P/8v/y//P/9P/0//T/9//3//j/9v/z//P/8v/y//T/9v/0//T/8v/v/+//
7//w//D/8P/w//L/8f/x/+//7P/s/+7/7f/u/+7/7v/u/+r/6f/p/+n/6v/r/+v/6f/q
/+v/6//s/+b/5P/k/+P/5v/n/+f/5v/h/+D/3//f/+D/5f/j/+P/5f/l/+X/5v/k/+P/
5P/k/+X/6P/p/+j/5v/m/+j/6f/q/+3/7P/r/+7/8f/0//f/9P/0//T/9P/4//n/+f/4
//n/+v/6//v//f/+//3//P8AAAEAAAABAP7//f//////AQACAAMAAwADAAAAAAAAAP//
AQAAAP//AgADAAEAAAD9//7//v8BAAMAAwAFAAcAAwABAAEAAgABAAIAAwADAAQABAAE
AAUAAwACAAEAAQAEAAQABAAEAAMAAQABAAEAAAABAAQAAAAAAAEAAgADAAEA///+//7/
AAACAAMAAwD///7//v/+//z//v8BAP3///8AAAEAAgD+//z//P/8/wEAAgABAAIA/f/9
//7//v/9//7///8AAAAAAQACAAMAAQAAAAIAAgACAAIAAwAGAAcACAACAP3/9//z//P/
9f/4//z//f/9//v/+P/5//b/9f/z//L/9f/4//v/+v/4//X/8f/z//T/9v/7//n/+f/6
//j/+v/8//3//v8EAAYABwAJAAkABgADAAEABQAHAAkACwALAAwACgAIAAkABwAGAAYA
CQAKAA0AEQAOAAoABgAAAAEAAwAGAAkABwAJAAgABgAHAAYABAAEAAYACQALAA0ABQAF
AAUABgAIAAoADwARABAADAAJAAcABQALABsAMwBKAGcAfgCJAIwAigCHAIUAjgCbAJcA
gwBwAF4ASQA9ADQAJgAdABsAGwAbABgAFAAOAAgABQACAAIABAAGAAYABQAEAAMAAQD+
//3/+//9////AwAHAAMAAQD///z//f/7//v//P8AAAEAAQABAP3//P/7//j/+v/8/wAA
AgD///7/+f/2//j/9//4//r/+//8//z//P/7//n/+P/0//b/+f/7//7//P/8//j/9v/5
//f/+P/5//r/+v/6//r/+P/1//P/7//x//T/+f/7//f/9P/x/+7/7f/t/+7/7//y//P/
8//x/+3/6//o/+b/5v/o/+z/7//t/+v/6P/k/+T/5P/k/+X/5f/p/+b/5f/i/+H/4P/g
/+L/5f/q/+7/6v/q/+j/5P/j/+T/5//p/+v/7//v/+//7v/t/+z/6//u//L/9v/6//j/
9//1//L/9v/4//n/+//8//7//v/+//z/+//4//f/+f/7/wAAAwAAAP7//P/5//z/+v/7
//z/AAADAAMAAwAAAP//+//4//r//v8BAAcAAwD///3/+//7//v//f8AAP//AAABAAEA
///8//n/9//5//z///8DAAEA/v/7//j/+v/5//r/+//6//v//v/6//f/9f/z//H/8//1
//j//P/4//b/8//v/+//8P/y//T/9f/4//z/+f/2//T/8v/w//P/9P/3//r/+P/2//L/
8P/x//P/9v/4//b/+P/6//z/9//1//P/8f/0//j//f8DAP//+v/4//j/+P/4//n//P/9
//7/+//3//L/7//u/+3/7f/u//H/8//z//L/8P/s/+r/5//n/+v/7//z//L/8P/t/+n/
6v/q/+v/7//v//H/9P/0//P/9P/0//T/+//+/wAAAwAEAAAA/P/5//r/+//8//3///8C
AAIAAgD+//v/+f/4//z//v8CAAcABQACAP//+v/6//v//f////7/AQABAAAA/f/8//r/
+v/+/wEAAwAFAP/////7//r//P/+/wUACwAOAAoACQAHAAMAAQAPACkARgBlAIAAjwCO
AIQAeQBzAHYAgQCBAG8AXgBOAD0AMwAoABgADQALAAsACwAOAAoABgACAPn/9P/2//r/
/P/9//3//f/9//r/9v/0//H/8f/z//f/+//4//f/9v/0//T/8f/w//D/9f/3//j/+f/2
//T/8v/u//D/8v/2//j/9//4//X/9P/y/+//7v/u//D/8v/z//T/8f/v/+7/6v/t/+//
8P/y//H/8v/v/+7/7P/p/+n/6f/u//D/8v/0//D/7f/r/+f/6f/s//H/8//w/+7/7P/q
/+j/5//n/+f/6//t/+7/7f/r/+n/5v/k/+X/5v/p/+v/6v/p/+f/5P/f/97/3f/d/9//
5f/k/+X/4//h/9//3v/h/+P/5//q/+f/6P/n/+T/5P/k/+b/5//r/+//7//v/+3/7f/t
/+3/7//y//X/+P/5//n/+P/2//j/+P/3//f//P/+//7//v/8//v/+P/3//r/+////wEA
AQAAAP///f/9//r/+v/6//7/AQABAAEA/v/9//n/9v/5//z//v8DAAEA/////////f/7
//v//P///wAAAQABAP3/+v/3//X/9//6//3/AQD+//z/+v/4//f/9f/1//X/9v/5//7/
/P/3//X/8//x//P/9f/4//z/+//6//j/9f/z//L/8v/y//T/+P/9//v/9v/0//L/8P/z
//T/9//6//v/+v/3//b/8//z//T/9P/1//j/+//+//v/+f/3//X/9//6//7/AwAFAAIA
AQAAAP///v/+/wAAAAAAAPz/+f/1//P/8P/v/+//8P/0//f/+P/4//T/8P/u/+v/6//t
/+//8f/0//T/8//x/+3/7P/s/+//8//1//j/+P/3//j/+P/4////AgAEAAcABwAEAAEA
/////////////wQACAAJAAoACAAFAAMAAgADAAQABwALAAoACAAGAAIAAQABAAIAAwAG
AAkACQAIAAQAAgD///7/AQAFAAgACwANAAsABQAEAAQAAgAFAA0AEgASABMAEQALAAkA
FQAtAEoAaQCEAJMAmACSAIcAgQCGAI0AhwB1AGQAVABHAD8ANAAkABkAEQANABMAGAAY
ABYAEAAFAAAAAAAAAAIABAAFAAYABwAFAAIAAQD///3//f///wEAAwADAAMAAgABAP3/
+//6////AQACAAMA///+//3/+v/8//z//v/+////AgABAAIAAQD9//v/+v/+/wAAAQAC
AP///f/8//j/+v/7//v//P/9/wAA//8AAP7/+f/3//X/+//8//3//v/8//n/9//z//H/
8v/1//X/9v/2//b/9v/z//H/8P/v//H/8//0//P/8v/x/+//7v/q/+r/7P/t/+7/7//v
/+7/6P/m/+T/4//l/+v/6v/r/+n/5//l/+T/5P/l/+j/6v/r/+7/7//u/+r/6v/s/+3/
8f/1//X/9f/z//P/8//z//b/+P/6//z//f/9//z/+v/4//j/9//3//z/AAACAAQABAAD
AAAA///9//3/AAABAAMABAAFAAUABAAAAP///v8BAAUABgAHAAQAAwD///z///8CAAQA
CQALAAkACQAJAAQAAQAAAAAAAgAEAAYABwAGAAQAAgABAAEAAgADAAUABwAGAAUABAAC
AP///v/9//7/AQAGAAQAAAD///7//f/9//3//v8AAAIAAgABAP///P/6//n/+P/8/wAA
BQADAP7//P/6//j/+v/6//z//v8AAAAA/v/+//v/+//8//z//f8AAAMABgAEAAMAAgAB
AAEAAgAEAAcACAAEAAMAAgD///z/+v/2//r/+v/6//r/+v/3//T/8v/w//D/8//0//f/
+P/4//j/9f/z//P/8//1//j/+f/4//n/+f/5//r//f8AAAEABAAHAAcACAAIAAUABQAG
AAcACwANAA0ADgANAAsACAAHAAcABwAIAAwAFAATABAADgAMAAoACAALAAwADQAOAA4A
DgAOAA4ACwAKAAkACAAKAAwADgAQAA0ADAALAAoACwAMAA0ADgAPABAAEQASABMAFAAV
ABYALABAAFQAaABzAHwAhQCOAJEAlACXAJoAjQCAAHMAZgBXAEoAPQAwACwAKAAkACAA
HQAaAA==
         </WaveFormData>
      </LeadData>
      <LeadData>
         <LeadByteCountTotal>10000</LeadByteCountTotal>
         <LeadTimeOffset>0</LeadTimeOffset>
         <LeadSampleCountTotal>5000</LeadSampleCountTotal>
         <LeadAmplitudeUnitsPerBit>4.88</LeadAmplitudeUnitsPerBit>
         <LeadAmplitudeUnits>¦ÌV</LeadAmplitudeUnits>
         <LeadHighLimit>2147483647</LeadHighLimit>
         <LeadLowLimit>268435456</LeadLowLimit>
         <LeadID>V2</LeadID>
         <LeadOffsetFirstSample>0</LeadOffsetFirstSample>
         <FirstSampleBaseline>0</FirstSampleBaseline>
         <LeadSampleSize>2</LeadSampleSize>
         <LeadOff>FALSE</LeadOff>
         <BaselineSway>FALSE</BaselineSway>
         <ExcessiveACNoise>FALSE</ExcessiveACNoise>
         <MuscleNoise>FALSE</MuscleNoise>
         <LeadDataCRC32>1386594550</LeadDataCRC32>
         <WaveFormData>
9P/0//T/9P/0//T/9P/0//T/9P/0//T/+P/6//z//v/9//z/+//6//3/AAADAAYABQAE
AAMAAgAAAAAAAAAAAAIABAAGAAgABQACAP///P/+/wAAAgAEAAIAAAD+//z//P/8//z/
/P/+//7//v/+//r/+P/2//T/+P/6//z//v/8//r/+P/2//b/9v/2//b/+f/6//v//P/4
//b/9P/y//b/+P/6//z/+v/4//b/9P/0//T/9P/0//f/+P/5//r/9v/0//L/8P/y//T/
9v/4//X/9P/z//L/8v/y//L/8v/0//b/+P/6//f/9P/x/+7/8f/0//f/+v/5//j/9//2
//T/9P/0//T/9v/4//r//P/5//b/8//w//X/+P/7//7//P/8//z//P/6//r/+v/7//7/
/v///////P/4//T/8f/1//f//P////7////9//j/+P/4//n/+//+/wUABwAIAAQA/v/4
//D/8f/0//j/+//6//r/+v/5//j/+P/3//r//////wEAAQD9//j/9v/0//j/+v/8/wAA
AQD///3/+f/4//b/9v/2//v//v8BAAIA/P/6//T/8v/1//j//f8CAAAA/v/7//b/9P/z
//L/8v/2//j/+//9//n/9v/0//T//v8LABUAGgAgACYALAA+AGAAkADAAO0ACwEQAe0A
uQCLAGkAUABEADwAKgATAAkAAgACAAEA/f/6//v/BAASACAAJgAjABcACgAAAPz/+v/8
/wQAAQAAAP7/+//2//H/7v/p/+r/7P/v//b/9P/y/+7/6//q/+n/6v/s/+//9P/1//b/
8P/t/+r/5//r/+3/8f/2//P/8f/u/+v/7v/r/+v/7P/x//P/9P/0//D/7P/o/+b/6f/s
//L/9//z//H/7//q/+j/6f/p/+r/7v/y//P/9v/y/+//6v/m/+j/6//w//X/8v/w/+7/
6v/r/+r/6v/q/+3/8P/x//L/7f/p/+X/4f/i/+j/7v/z/+//7P/p/+X/5v/k/+X/6f/q
/+3/7f/t/+n/6P/k/+P/5v/r//H/9v/2//T/8v/u/+//7//w//T/+//+//7//v/8//n/
9//1//n//v8DAAcABwAGAAQAAgADAAMAAwADAAYABwAJAAkABwABAP//+//8/wIABQAJ
AAcABQACAP7//v/8//v/+/8AAAMABQAGAAEA/P/5//X/9f/7//3/BQACAAEAAAD9//z/
+f/5//n//f8AAAMABAD///v/9//0//b/+////wMAAAD///z/+P/4//n/+f/6//z/AAAD
AAIA///8//j/9v/3//n//P8BAP///v/9//r/+v/6//f/+v/+/wEABQADAAAA/P/5//b/
+f/7////AwAFAAAA/f/5//n/+P/4//r/+/8AAAIABAAAAP3/+P/2/wAABgAGAAgABgAE
AAIAAAD+//7//f/9/wAAAAD///7/+f/3//X/9v/5//z/AQADAAAA///+//7//f/9/wEA
AAAEAAUABAADAPz/+P/2//X/9//7//7/AQD///3//P/6//v//f/8//3/AAACAAEAAwD+
//z/+v/4//v///8AAAEAAQD+//z//P/7//z//f/+/wAAAAACAAAA/v/8//r/+v/9/wAA
AQABAAAA/v/9//z/+f/7//v//P8HAAkACAAEAAIACAAHAAkAFAAkADAAPgBQAG4AlgDC
AOsADQEUAfkAyQCdAHsAWAA+ADAAHAADAPv//P8AAAcABwD+//v//v8GABAAGgAhACEA
HAAUAA4ACAAEAAIAAwAEAAQAAwAAAP3//P/5//T/8v/x//T/+P/6//r/+//4//X/9P/0
//T/+P/4//j/+f/5//n/+f/1//P/8//0//f/+f/6//v/+v/1//P/8v/z//X/9v/2//n/
+P/3//j/9f/y//L/8f/1//f/+f/4//T/8//x//D/8//2//b/+P/4//f/9P/y//D/7//w
//H/9P/0//T/8v/w/+7/7f/s/+7/8P/w//D/8v/x//D/7//p/+r/6//r/+3/7v/v/+//
7P/o/+f/6f/r/+3/7P/r/+z/7v/t/+//7f/t/+7/7v/z//T/9f/0//P/8f/w//L/9f/4
//j/+P/7//v//P/9//v//P/9//3/AwAEAAQABAACAAEAAAD///7///8BAAEAAwABAAMA
AwD+//7/+//5//3///8AAAAA/f/6//j/9//5//v//P/8//7//P/8//v/9f/3//X/+f/6
//v//P/7//b/8//z//P/8v/0//b/9v/2//X/9P/0//D/8f/x//H/8//1//X/9P/x//H/
8P/w//D/8v/z//D/8f/y//L/9P/v/+3/7P/t//D/8v/0//T/8f/w/+z/7v/u//H/9f/z
//X/9P/0//T/8P/v//D/8f/6//j/+P/3//L/8P/v//D/8v/2//f/+P/5//n/9//4//b/
9P/0//X/+P/5//z/+v/4//f/9f/1//X/+P/7//z/BAACAP7//P/6//j/+f/6//r/+//8
//z/+//6//f/9f/z//T/+P/6//7////7//n/9//2//f/+f///wAAAwADAAEA///3//T/
8//z//T/9//5//v/+v/3//X/8v/1//n/+v/9//7//v/7//v/9//2//X/9P/5//3//v//
//v/+P/2//b/9P/2//j/+v/8//r/+v/2//X/9P/z//T/+f/8//3//f/4//b/9f/0//L/
9f/2//j///////z/+P/2//b//f8FAA4AGAAmADIAOgBKAGwAnADRAAEBJAEjAf8AxwCT
AGgAQAAmABQAAQDz/+z/5v/r//H/6v/h/+L/7v/+/wwAFQAXABQACgACAPz/+v/8//3/
/v/+//3/+v/3//b/8//w/+7/7f/w//X/9v/1//X/8v/v/+7/7v/y//b/9v/2//T/8//y
//H/8P/v//D/8v/2//f/9//3//b/8f/v/+7/8v/1//f/+P/4//b/9P/0//H/8P/y//P/
9f/3//n/+P/y//H/7//u//L/9v/3//r/+P/3//T/8v/v/+//8f/z//X/9v/3//b/8v/w
/+//7v/x//T/9f/2//f/9f/z//H/7P/u//D/8f/z//T/9f/1//D/7P/r/+3/8//3//j/
+f/4//j/9f/1//L/8//1//b/+v/8//7//v/7//n/+P/6/wEABAAEAAQABgAFAAUABQAF
AAYABwAHAAwADgAPABAADAALAAoACQALAA0AEAARABEADQANAAsABgAIAAcABwAKAAsA
CwAKAAcABAACAAEABQAHAAgACAAJAAYABQADAP7/AQAAAAUABgAHAAgABwABAP3//P/7
//7/AAACAAIAAwABAP///v/5//v//P/9////AQABAAAA/f/7//j/9v/3//r//P/6//v/
+v/4//j/9P/z//P/9f/5//r/+//6//j/9v/x//L/9P/3//v/+f/6//j/9//2//T/8//0
//X//v/8//z/+//2//T/8//0//T/+P/5//r//P/7//j/+P/1//T/9f/3//n/+/////7/
+//5//b/9f/3//r//f/+//7/+//5//f/8//z//n//v8BAAIAAwAEAAAA/v/7//n/+v/6
//n/+P/4//n/+v/+//z/+v/6//f/+v/9/wAABAABAP//AQD+/wEAAQD///3/+v/4//j/
+f/1//X/9P/z//f/+f/8//7//P/7//f/9f/4//j/9f/1//X/9v/3//j/9v/3//X/8//0
//T/9f/4//X/9P/z//L/9v/2//j/9v/2//b/9v/4//f/9v/z/+//8P/y//X/+P/1//X/
8//y//H/9//8/wAAAAD+//3//f8CAAwAFgAkADYAVACCALQA4QALASQBGwHxALsAiwBm
AD4AHgAEAOf/0f/G/8b/z//d/+L/4f/i/+j/8v/2//v/AwAIAAgABAAAAP7//P/4//b/
8//v//D/7//w/+//6v/o/+f/6v/r/+r/5//l/+b/5//q/+7/7P/s/+j/5P/l/+f/6f/r
/+j/5//o/+r/6v/p/+f/5f/n/+X/5v/o/+f/5//m/+T/6f/q/+v/7v/q/+j/6f/p/+n/
6f/p/+b/5//p/+r/7P/r/+r/5v/k/+f/6f/p/+r/6f/p/+v/7f/s/+r/6P/k/+f/6P/q
/+z/6f/o/+X/4v/m/+f/6P/p/+T/5v/o/+n/6P/m/+T/4f/i/+L/5f/r/+n/6f/m/+P/
5//q/+r/7f/q/+v/7f/u/+//7v/t/+r/7v/v//H/9v/2//b/8//w//X/9//6//3/+//8
//3//f/+//7//f/8//3///8BAAMAAAD//////f8BAP//AQABAPz//v/9//3//P/7//n/
9v/4//j/+f/7//j/9//1//L/9v/2//j/+f/0//f/9v/7//b/9f/0//H/8f/x//T/9//1
//T/8//w//T/9f/2//j/8v/z//P/8//y//H/7v/q/+7/8f/z//b/8//y//D/6v/s/+7/
7//y//D/7//v//H/8f/w/+//7P/w//L/8f/2//T/8//z/+3/7//w//L/9P/y//H/8v/z
//b/8v/w/+3/8P/y//X/+v/2//b/8//w//P/9f/1//j/9f/0//X/9//1//X/9//0//j/
+f/5//v/9//4//n/+P/6////AQD//wAA/v/8//r/+P/7//z//P/9//3//P/6//j/9v/1
//T/9v/4//r//v////r/+f/4//j/+//9/wMABAAEAAMAAAD9//f/9P/z//P/9v/5//v/
/f/8//n/9//0//b/+f/5//v/+//6//b/9f/y//L/8v/y//X/+f/6//v/+P/0//H/8P/y
//T/9v/4//r/+P/4//T/8//y//H/8v/3//r/+//7//f/9P/y//D/8v/1//b/+P/7//n/
+P/2//L/8v/5/wMADgAaACQAKgA0AEgAaACYAMkA+QAaARsB8wC9AJMAbgBMADoAMAAZ
AAUA/P/2//X/+//2/+3/7v/6/woAFgAfAB8AGAAMAAIA+v/4//r/+//8//z/+//2//P/
8v/v/+3/7P/s//D/8//0//P/8//v/+v/6f/o/+7/9P/2//j/9f/z//H/7//t/+3/7//y
//T/9f/1//X/8v/t/+v/6v/w//P/9f/2//b/9P/y//L/8f/w//L/8//2//f/+P/2//D/
7//t/+z/8v/2//f/+v/2//X/8v/w/+7/7//y//X/+P/4//j/9v/z//D/7v/s//H/9P/1
//b/9P/x/+7/6//n/+r/7f/v//D/8P/w/+//6v/m/+X/5//r/+//8P/x/+7/7v/r/+v/
6v/r/+3/7v/z//T/9f/0//P/8f/w//L/+P/8//3//v8AAP//////////AAABAAEACAAK
AAsADAAJAAcABQADAAcACQAMAA0ACwAHAAcABQACAAQAAwADAAUABwAIAAgABAAAAP3/
+//+/wEAAwAEAAEA/v/9//v/9//7//v/AQACAAMABAADAP3/+f/4//f/+v/+/wIABAAC
AP///P/6//b/+f/7//3/AAABAAAA/v/7//n/9v/0//f//P8AAAAA/v/8//n/+P/3//f/
+P/7//z//P/8//r/+P/2//H/8v/1//n//v/9//r/+P/3//b/8//z//X/9/////z/+//5
//X/9P/0//b/+P/8//3//v/8//v/+P/4//f/9v/3//n//P/9/wAA/v/6//f/9//6//z/
/v8AAAIAAAAAAP/////+//z/+f/2//n/+//9/wIA/v/8//z/+f/6//v//P/+//3///8F
AAYABQADAP//+//5//r//f8BAP3/+//4//X/+f/7//7/AAAAAAEA//////3//P/4//f/
+v/8//7/AAD9//3/+v/3//j/+P/5//z/+//8//3//v/7//j/9//y//f/+v/9/wIAAAD+
//r/9f/3//j/+v/8//v//f/9//7/8//1//z/BAAIAAwADQAPABQAGAAeACwAQABcAIgA
vADpAAUBEgH/ANEAoQCBAGoAVABIADYAGQADAPj/8v/5/wEAAgAHAAwAEAAWABoAGQAV
ABAADAAMAA4ADgAKAAYAAgD9//f/9//1//X/8//0//T/9f/6//n/9v/x/+3/7//x//X/
+v/3//j/9f/y//L/8//0//X/9//3//n//P/6//f/8//v//X/9f/4//z/+v/5//f/9P/3
//b/9f/2//j/+P/7//3/+v/3//T/7v/v//P/9v/6//j/+P/1//T/9f/1//P/8v/0//X/
+P/7//f/9P/x/+z/8P/y//X/+P/3//b/8//w//L/8f/w/+//7//y//X/9//z//D/7f/p
/+v/7P/w//f/9f/1//L/7//x//L/8P/x//P/9f/4//r/+P/2//T/8P/0//f/+/8CAAIA
AgD///z//////wAAAQADAAYACQALAAoACAAFAAIABQAJAA0AEQANAAsACgAHAAoABwAI
AAcABwAKAAoACwAHAAUAAgD+/wEAAgAEAAcABAADAAEA/v////7/////////AwADAAkA
BAABAP7/+f/8//3/AQAFAAMAAgABAP7//v/9//z//P/7////AgAFAAIA///6//T/9//7
//7/AgAAAAAA///6//r/+v/5//r//P/9////AwD///z/+f/0//n//P/8/wIA/////wAA
+//9//z//P/8//7///8CAAUABgAAAPz/9//5//z/AAAGAAMABAACAAAAAgABAP7//v//
/wAAAwAHAAQAAQAAAPr/CgANAA0ADAAKAAgABgAEAAUABgAGAAcACQAIAAYABAAAAP//
/v8AAAQABgAKAAsABwAFAAMAAgADAAUACwAMAA0ADQALAAkAAwAAAP////8AAAMABQAH
AAQAAQD///z///8DAAQABwAJAAgABAADAAAA/v/8//r//f8BAAIAAwAAAPz/+f/4//j/
+v/8//7/AAD+//7/+v/3//b/9f/2//n//P/9//3/+f/2//T/8v/w//P/9P/2//3////8
//b/9P/2//3/AwAOABoAJAAwADoATgByAKQA1wAFASIBFwHpALEAhwBcADQAGgAKAPv/
7//m/+D/5f/p/+T/3//i/+z/+v8IABEAEwAOAAYA/v/6//j/9v/3//j/+P/3//b/8//y
/+//7P/q/+n/7P/x//L/8f/x/+7/6//q/+r/7v/y//L/8v/y//H/8P/v/+z/6//s/+7/
8v/z//P/8//x/+v/6P/m/+z/7//x//L/8v/w/+7/7v/t/+z/7v/v//H/8//1//T/7//v
/+7/7v/y//b/9//6//r/+f/2//T/8v/x//L/8//1//b/9//2//H/7v/s/+r/7//y//P/
9P/1//P/8f/v/+v/7P/t/+3/7//w//H/8f/u/+r/6f/r/+//8//0//X/9v/2//P/8//y
//P/9f/2//v//P/9//z/+v/3//X/9v/8/wAAAQACAAIAAQABAAEA//8AAAEAAQAGAAgA
CQAKAAgABwAGAAUACAAJAAsACwAJAAUABQADAAAAAgABAAEAAwAFAAYABgABAP7//P/7
////AQACAAIAAwAAAP///f/4//v/+v///wAAAQACAAEA+//3//b/9f/3//r//f/+//3/
+//5//j/9P/3//n/+//+/////v/8//n/9//0//L/9v/6//3//P/5//j/9v/2//L/8f/x
//P/9v/4//r/+v/2//T/7//w//T/9//7//n/+v/4//f/9v/0//P/9P/1//7//P/8//v/
+P/2//X/9v/4//z//f/+//7//f/6//r/+P/4//r//f/+////AgAAAP3/+//4//f//f8E
AAUABgAEAAQABAAEAAEAAAD+//3/AQACAAIAAgD///3/+//8////AAADAAMAAQABAAEA
AgAAAAEABgAGAAgACQAIAAcAAAD8//r/+f/7//3//v///wEA///+//z/+v/7//n/+f/8
//7//f////z/+v/4//b/+P/7//v/+//8//r/+f/6//j/+P/4//j//P/8//7//P/6//j/
9v/2//r//P/8//v/+f/4//j/+P/2//f/9v/2//3///8AAPz/+v/2//X/+/8GABIAHgAq
ADgASABiAIwAvwDxABwBLQEXAd8ApQB4AE4AJgAMAPn/5f/a/9b/1//f/+L/2//W/9z/
6P/2/wMADQASABAACAD+//r/+P/6//r/+f/3//j/9//4//f/8v/w/+//8v/3//j/9//3
//X/8//z//T/9f/4//f/9v/2//f/+P/5//X/8//z//T/+P/5//n/+f/5//X/9P/0//X/
9//4//j/+//6//n/+v/4//b/9//3//r/+//8//r/9f/1//T/9P/2//j/9//4//j/+f/4
//j/9v/1//b/9//5//r/+//6//j/9v/1//T/9f/2//X/9P/1//X/9f/1/+//8P/x//H/
9f/2//f/9//z//D/8P/z//T/9//3//f/+v/8//v//f/5//n/+v/6////AAABAAAAAAD/
////AgAEAAYABQAEAAYABwAJAAsABwAGAAUAAwAIAAoACwAMAAoACQAIAAcABwAHAAgA
BwAJAAcACQAJAAQABAABAP//AgADAAMAAgD///z/+v/5//n/+//8//z//v/8//z/+//1
//f/9f/5//n/+//9//3/+P/1//X/9f/z//T/9f/0//f/9//3//j/8//z//L/8f/z//X/
9f/0//D/7//t/+z/6//u//D/7v/v//D/8P/y/+3/6//q/+v/7v/w//L/8v/v/+7/6v/s
/+3/7//y/+//8v/y//P/9P/u/+v/6v/p//P/8v/z//P/8P/u/+3/7v/s//D/8f/y//T/
9f/0//b/8//w/+//7//1//n//P/5//j/9//2//T/9P/z//P/9//4//j/+P/0//P/8v/0
//X/9v/5//n/+P/3//b/9v/0//X/+v/6//z//f/8//v/9P/w/+7/7f/u//H/8//1//f/
9f/0//L/8v/z//H/8f/1//b/9P/1//H/8P/v/+7/8v/1//X/9f/1//L/8P/w/+z/7P/s
/+z/8P/w//L/8P/v/+7/7f/u//L/9P/0//P/8v/w/+//7v/r/+3/7f/u//H/9f/4//b/
8v/w//H/9//+/woAGAAmADQARgBmAJQAwwDtAA4BEQHvALsAkQBuAEoANAAkAAcA8f/q
/+r/7//3//T/7f/q/+7/+P8EAA0AEQAOAAgAAAD6//b/8v/w//D/7//t/+z/6//s/+v/
5v/i/9//4P/k/+b/5v/n/+P/4f/h/+L/4//m/+X/5P/k/+X/5v/n/+X/4//j/+T/5v/n
/+f/5//n/+P/4v/i/+P/5f/m/+b/6P/o/+j/6v/m/+T/5f/l/+b/5//o/+b/4//j/+L/
4v/k/+b/5f/m/+b/5//m/+b/4//h/+H/4f/j/+T/5f/k/+P/4v/i/+L/4f/i/+H/4P/j
/+P/4//j/97/3v/e/93/3//g/+H/4f/d/9r/2v/d/93/3//e/93/4P/i/+H/4//f/9//
4P/g/+X/5v/n/+b/5P/j/+P/5v/o/+r/6f/o/+3/7//y//X/8//y//H/7//0//b/9//4
//f/9//3//f/9//3//j/9//7//n/+//7//X/9v/0//P/9v/3//f/9v/0//L/8f/x//H/
8f/w/+7/8P/w//L/8//u/+//7P/v/+//8f/z//P/8P/t/+3/7f/t/+7/7//u//H/8f/x
//L/6//r/+r/6f/t/+//7//u/+v/6//q/+r/6P/q/+v/6P/q/+z/7f/w/+v/6f/o/+n/
7f/u/+//7v/r/+r/5v/o/+f/6f/s/+n/6//s/+7/8P/s/+n/6P/n//H/8P/x//H/7//u
/+7/8P/u//D/7//u//L/8//y//T/8P/u/+//8P/x//L/9P/2//f/+f/2//L/7f/o/+z/
7//y//j/9f/0//X/8//x//H/8f/y//T/9//+/wAA/P/5//T/7//v//D/8//3//P/8//y
//H/8v/x//H/8P/1//n/+v/9//n/9v/w/+3/7//y//X/+P/2//f/9f/z//P/8P/u/+7/
8P/0//j//P/3//L/7//o/+z/7v/w//T/9P/0//L/7//u/+z/6//q/+3/8f/z//b/6//p
/+z/7v/0//r/AQAHAAwADgASABoAKABGAHQAqADXAAEBFAH/AM8AmwBxAFIAPgA0ACQA
CwD7/+7/5P/l/+v/6v/r//T/AgAOABIAEQALAAIA+v/2//j//P/+//r/+P/1//H/7f/p
/+f/4//m/+j/6//y/+//7P/n/+P/5P/j/+T/5v/q/+7/7v/u/+n/5//l/+P/5//p/+3/
8v/u/+v/5//j/+f/5f/m/+j/6v/r/+v/6v/p/+b/4//i/+X/6P/u//P/8P/t/+r/5P/k
/+f/6f/s/+z/7v/t/+7/6//p/+X/4v/l/+n/7//1//D/7P/o/+L/5f/m/+j/6v/s/+7/
7v/u/+n/5f/h/93/3v/k/+r/7//s/+j/5P/f/+H/4P/i/+f/6f/r/+r/6f/n/+b/4v/h
/+X/6f/u//L/8f/u/+v/5v/p/+n/6v/u//H/9P/0//T/8v/x//H/8f/2//r//v8BAAAA
/v/7//j/+f/7//3/////////AAD///z/9//2//P/9P/6//3/AQD+//v/9//y//L/8v/z
//X/9f/3//j/+P/0//D/7v/r/+z/8//2////+P/1//L/7f/v/+//8v/1//X/9v/3//b/
9P/x/+7/7P/u//P/9//7//f/9f/x/+z/7//x//L/9P/z//b/+P/2//L/8P/t/+z/8P/z
//f//f/5//b/8//u/+//8P/u//L/9P/3//v/+f/1//L/8P/u//D/8//4//3//v/4//T/
7//x//L/9P/4//b/+v/7//z/+v/3//L/8P/1//j//f8DAP//+P/4//j/+P/4//z//v//
/wEA///8//j/9P/2//f/+P/8//v//P//////+v/5//j/+P/9/wEACQAMAAgABQAAAPv/
+f/4//n/+//5//v//P/9//r/9//1//L/+P/9////AwD///z/9v/z//X/9v/3//j/+P/7
//v/+//2//L/7//u//L/9v/6//7//P/4//b/8P/z//T/9f/4//j/+v/6//n/9P/y//H/
8P/y//f/+v/+//f/9f/0//L/9P/6/wMADwAYAB4AIgAqADgATgB4ALAA6wAXAS4BGwHl
AKcAeQBQAC4AHAAOAP3/7//k/9z/3f/h/97/3//o//b/BAAQABEADwAKAAAA+v/8/wAA
BAACAAIAAQD///j/8//w/+v/7f/u//D/9v/1//T/8f/v/+//7f/t/+7/8//4//n/+v/2
//P/8P/t/+//8f/1//r/+P/3//X/8//z/+//7v/u//L/9f/3//j/9v/y/+7/7P/v//D/
9P/3//b/9f/0//D/7f/t/+z/7P/y//b/9//6//b/8//u/+r/7P/v//T/+f/4//b/9P/w
/+3/7P/s/+z/8f/0//X/9v/x/+3/6f/l/+X/6v/v//P/8v/w/+7/6//p/+b/5v/p/+//
8//0//X/8v/w/+v/6f/t//H/9v/6//n/+P/3//T/9P/z//P/9v/8/wAAAQACAP///f/8
//v///8CAAUABwAHAAYABAACAAEAAQABAAEABQAHAAoACwAHAAEA///7//v/AAACAAUA
BAADAAEA/v/8//r/+f/5//z///8BAAIA///6//f/8//z//n/+/8DAP7//f/8//n/9v/z
//P/8//1//j/+//8//f/8//v/+z/7P/x//X/+f/4//f/9P/w/+3/7f/s/+z/8P/0//f/
9v/y//D/7f/s/+3/7//y//f/9v/0//L/7v/t/+z/6P/q/+3/8f/2//X/8f/u/+z/6v/t
/+//8//3//v/9v/z/+//7//u/+7/8P/z//j/+v/8//r/9//y//D/9P/2//r///8DAAAA
/P/6//j/9v/4//r/+//9//3//P/6//j/9//3//f/+v/8//7/AgADAP3/+//5//j/+//9
/wMABAAGAAUAAgD///n/9v/1//X/9v/5//v//f/6//f/9f/y//X/+f/6//3/+//6//b/
9f/y//L/8v/y//f/+//8//3/+P/0//H/8P/z//b/+f/8//v/+P/3//L/8P/w//D/8v/3
//r/+//7//b/8v/v/+z/7v/z//b/+v/7//v/9P/y//L/9P/7/wcAFAAcACQAMAA8AFIA
fgC2AOsAGQEwARsB5QCrAHkATAAqABQAAADt/+X/3P/Y/93/4//i/9//4P/s//7/DAAT
ABMADAAAAPj/9v/2//j/+//8//z/+//1//H/7//r/+v/6v/q/+7/8v/y//D/7//s/+n/
6P/o/+3/8v/z//T/7//t/+v/6f/r/+v/7f/w//L/8//z//P/8P/r/+n/6P/u//H/8//0
//P/8P/t/+z/7P/s/+//8f/y//P/9P/y/+z/6//p/+j/7v/y//P/9v/x/+//6//o/+r/
6//u//H/8//y//H/7v/s/+r/6f/o/+3/8P/x//L/8P/t/+r/5//j/+b/6f/r/+z/7P/s
/+v/5v/i/+H/4//p/+3/7v/v/+v/6v/m/+X/5v/p/+3/8P/y//L/8v/w/+7/7f/t//D/
9//6//r/+v/5//f/9v/1//j/+v/8//3/AgACAAEAAAD8//v/+v/5//z///8DAAUAAgD9
//z/+f/3//r/+v/7//z//f/9//z/+f/2//T/8//4//v//f/+//r/9v/0//H/8P/1//b/
/f/8//3//v/9//j/8//x/+//8//2//n/+v/4//X/8v/w/+7/8f/z//X/9v/3//b/9P/w
/+//7f/s//D/9P/3//b/9P/y/+//7v/v/+//8P/z//T/9P/0//L/8P/u/+n/6v/v//P/
+P/3//P/8P/u/+z/7f/t/+//8f/5//b/9f/z/+//7v/u//D/8//4//r//P/7//n/9f/0
//b/9v/4//v/+f/5//v/+P/1//P/8P/v//L/9v/6//z/+//3//T/8f/z//P/9f/4//3/
//8BAAAA/f/5//f/9v/2//j/+P/5//n/+P/z/+//7//0//n/+//8//z/+//6//f/8v/x
//D/9P/1//r/+f/3//T/8f/t/+3/7P/u//L////+//j/9P/y//D/7v/w//L/9P/2//T/
9P/0//T/8v/w/+7/7P/u//D/8v/0//L/8P/u/+z/8P/0//j//P8BAAYACwAQACEAMgBD
AFQAfACkAMwA9ADeAMgAsgCcAIEAZgBLADAAHwAQAAEA8v/x//D/7//u//f//v8FAAwA
DgAOAA==
         </WaveFormData>
      </LeadData>
      <LeadData>
         <LeadByteCountTotal>10000</LeadByteCountTotal>
         <LeadTimeOffset>0</LeadTimeOffset>
         <LeadSampleCountTotal>5000</LeadSampleCountTotal>
         <LeadAmplitudeUnitsPerBit>4.88</LeadAmplitudeUnitsPerBit>
         <LeadAmplitudeUnits>¦ÌV</LeadAmplitudeUnits>
         <LeadHighLimit>2147483647</LeadHighLimit>
         <LeadLowLimit>268435456</LeadLowLimit>
         <LeadID>V3</LeadID>
         <LeadOffsetFirstSample>0</LeadOffsetFirstSample>
         <FirstSampleBaseline>0</FirstSampleBaseline>
         <LeadSampleSize>2</LeadSampleSize>
         <LeadOff>FALSE</LeadOff>
         <BaselineSway>FALSE</BaselineSway>
         <ExcessiveACNoise>FALSE</ExcessiveACNoise>
         <MuscleNoise>FALSE</MuscleNoise>
         <LeadDataCRC32>1634463369</LeadDataCRC32>
         <WaveFormData>
BgAGAAYABgAGAAYABgAGAAgACAAIAAgACwAMAA0ADgAPABAAEQASABQAFgAYABoAGQAY
ABcAFgAYABgAGAAYABYAFgAWABYAEwASABEAEAAQABAAEAAQAA4ADAAKAAgABgAGAAYA
BgAEAAQABAAEAAIAAgACAAIABAAEAAQABAADAAIAAQAAAAAAAAAAAAAAAAAAAAAAAAD+
//7//v/+////AAABAAIAAQAAAP///v/+//7//v/+//7//v/+//7//P/8//z//P/9//7/
//8AAP///v/9//z//v/+//7//v8AAAAAAAAAAP7//v/+//7///8AAAEAAgAAAAAAAAAA
AAAAAAAAAAAAAgACAAIAAgABAAAA///+/wAAAgAEAAYACAAIAAgACAAIAAgACAAJAAsA
CgAKAAsACgAJAAgABwAJAAoACgAJAAcACgAKAAoACgALAA0ADgAOABEAEQARAA4ACgAG
AAEAAQACAAQABQAEAAMAAgADAAUABAADAAMAAwADAAMAAgD9//3//f/8//z//f/+////
/v/9//z/+v/5//n/+f/5//v//P/8//z/+f/4//b/9v/5//z//f/+//v/+v/5//b/9//3
//f/+P/4//j/+P/5//v/+//7//v/AwATAB8AKQA3AEYAWAB2AKoA7AAyAXEBnAGcAWkB
FQHEAH8AQQAPAN//qP9y/03/Mv8l/yb/L/84/0X/W/93/43/oP+u/7r/w//N/9j/3//m
/+//7//w//D/8f/x//D/7//u/+//8v/0//f/9v/2//b/9f/2//b/9//3//n/+v/7//v/
+f/2//f/9v/3//n/+v/8//v/+//6//n/+//8//3//v/8//z///8AAP///v/7//r//f/+
/wAAAgD//wAA///9//7//v/+//7///8AAAEAAQD////////+////AAABAAQAAwACAAEA
//8BAAEAAQABAAIAAgAEAAQAAgAAAP///f///wAAAQAEAAMAAgABAP//AQAAAAEAAwAC
AAIAAwACAAAA////////AQADAAUACQAHAAYABQADAAYABwAIAAoADAANABAAEgASABEA
EQARABUAFwAZABoAGgAbABoAGQAZABkAGQAZABcAFgAWABUAEgARAA8ADwAOAA8AEAAQ
AA0ADAAIAAYABgAEAAQABAAFAAYABwAHAAQAAgAAAP3//v///wIAAwACAAEAAAD///7/
/f/+/wAAAgACAAMAAwAAAP7//P/6//3///8BAAMAAgABAP///f//////////////AAAA
AAAA//////////8CAAIAAgACAAAAAQABAAAAAAAAAAAAAAACAAIAAgACAAIAAQD+//3/
/v///wEABQADAAIAAQABAAEAAQABAAEAAwAEAAQABQADAAMAAgACAAsADQALAAoACgAK
AAoACgAJAAkACAAIAAsACwALAAsACgAJAAkACAAIAAkADQAOAAwACwALAAwACgAMAA8A
DwARABEADgALAAcAAwACAAIAAgADAAQABQAGAAUAAwABAAEAAQABAAEAAwABAAIAAwD/
//3//P/7//3//f/9//3//P/7//v/+//5//n/+v/6//z/+//6//j/9//2//f/9v/3//j/
+f/6//j/9//3//f/9//2//X/9P/7//3//f/5//v/BQALABEAHwAzAEQAWAB2AKQA4gAm
AWUBkgGWAWEBDwHAAHkANQD3/8X/kv9g/z//Jv8Z/xr/Jf8s/zn/T/9n/33/kv+o/7z/
x//R/9j/3//m/+n/7P/u/+//8f/x//D/7//u/+7/8P/x//P/9f/2//f/9//0//T/9f/1
//f/+P/5//n/+P/2//j/+P/3//f/9v/2//f/+f/6//v/+P/4//j/+P/6//r//f/+//7/
/v/8//z/+//6//r/+v/7//7///////3//P/7//r//P/+/wAAAQD////////+//7//v/+
/wAAAgACAAIAAQD//////////wAAAAACAAIAAwACAAIAAQD+//7//v8AAAIAAgACAAEA
AAD+//7///8BAAIABAAEAAQAAwADAAMAAwADAAMABQAIAAgACAAHAAUABQAFAAYACgAL
AA4AEAAPAA8AEAARABIAEwAUABQAFQAXABcAFwAVABUAFQAVABUAFAAUABMAEgARAA8A
DwALAAsACwAKAAwADAAJAAgABgAEAAQABAAEAAQABAADAAMAAgABAP///f/9//////8A
AAEAAgADAP///f/9//7//v/+//////////7//f/8//z//f/+////AQABAAAA///9//3/
/f/9//3//v/+//7////////////9//z/+//6//3///8AAAAA/v/+//7//v8CAAIAAgAC
AAMAAwABAAEA/////wAAAwAEAAQABAAFAAIAAQAAAP//AAACAAMABQAFAAUABAAEAAQA
AwACAAIABQADAAMAAwABAAMAAwADAAUABgAGAAcACwAKAAkACAAHAAYACAAJAAkACgAL
AAsACwALAAkACQAKAAoACgALAA8AEAAPAA0ADAAMAA4AEAATABMAEwATABAADQAJAAUA
BAAEAAMAAwADAAMABAADAAEA//8AAAEAAgADAAIA/////////P/7//v/+//9//3//f/9
//r/+f/5//n/+//7//z//P/8//v/+v/4//b/9v/4//j/+v/6//r/+v/2//X/9f/1//j/
+P/4//j/+//7//n/9//3//v/BQAPABkAJQA2AEgAWgB4AKwA7gA3AXYBngGVAVcB/gCr
AF8AFwDb/6b/cv9L/zD/Ff8K/w//GP8f/zH/S/9p/4D/lv+q/7f/w//M/9P/3P/j/+j/
6v/r/+3/7v/u/+7/7v/u//D/8f/z//b/9v/2//X/8//y//L/8f/1//b/9//3//T/8v/0
//T/9P/1//X/9v/4//n/+f/5//b/9v/2//b/9//4//z//v/8//z/+v/6//j/+P/5//r/
+//+///////9//z/+//6//z//v8AAAEA/////////v/8//z//P/+////AAABAAEAAAD/
//7//f///wAAAwAEAAEAAAAAAP///v/+//7/AAACAAIAAgABAP///P/7//v//v8AAAMA
BAACAAEAAQABAAEAAQABAAMABAAEAAQAAwABAAEAAQACAAUABwALAA4ADgANAA0ADQAO
AA8AEAAQABIAFQAWABcAFgAVABQAEwAVABQAFAATABIAEQAPAA8ADQANAA0ADAAMAAwA
CQAIAAQAAgACAAIABAAEAAQAAwABAAAA///9//3//f//////AQABAAEAAQD9//v/+//8
//7//v/////////+//3//P/7//v/+//7//z//f/9//3//P/7//r/+f/6//z//f/+//v/
+//7//v//P/8//z//P/+///////+//z//P/8//z/AAAAAAAAAAD//////f/9//////8A
AAMABQAEAAMAAwACAAEAAAD//wEAAgACAAMAAQABAAAAAAD///////8AAAUAAwADAAMA
AgADAAIAAQABAAIAAgADAAMAAQAAAAAAAAABAAYACAAJAAoACwAMAAoACQAHAAYACQAJ
AAkACQAJAAkACgAKAAcABwAKAAoADAANAA8AEgAQABAAEQAPABAAEQAPAA0ABwADAAIA
AgD//////////wQABQAFAAUAAwABAP///f/9//v//P/9//z/+//7//v/+//7//v/+//8
//v/+//7//j/9//3//b/+P/5//r/+v/5//j/+f/4//f/9v/1//T/9f/1//b/9//3//b/
9f/0//X/+f/5//v//f/9////BQATACMAMgBEAFoAgAC6AP4AQQF8AZ4BjQFJAfAAnwBV
AAkAxf+M/1r/M/8W/wP//P4H/xj/Jf8z/03/Z/96/4z/pP+7/8n/0P/X/+D/5f/n/+j/
6P/p/+v/7P/t/+7/7P/u/+//8f/y//L/8v/x//P/9P/2//f/9//2//X/8//1//T/9//4
//f/9//2//b/+P/5//n/+f/4//j/+P/4//f/9v/4//j/+//8//v//P/7//r/+v/6//r/
/P/8//v/+//8//3//v/9//z/+//5//r/+//8//z//v/+//7/AAD+//7//v/9////////
///////+/////v8AAAAAAQABAP7//v/+/wAA///+//3/+//9//z//f///wAAAAABAAAA
AwADAAQABQAEAAMAAgADAAIAAgACAAEAAwADAAMABAAFAAUABwAIAAoACwANAA8ADgAP
ABAAEAATABUAFQAVABMAEwATABMAEwASABIAEQARABEAEAARAA4ADQAMAAoACgAKAAcA
BgAFAAQABQAGAAUABAADAAEABAAEAAQAAwACAAEAAgABAP///////////v/9//7/AAD/
//7//v/9////AAABAAIAAAD///7//f/9//3//P/7//z//f/+/////v/+//3//P/8//3/
/v///////v/9//z//v///////v///wAAAQACAAEAAAD///7/AgADAAIAAwACAAEAAQAD
AAMAAgABAAEAAgADAAQABQACAAIAAQABAAQABQAFAAYABAADAAIAAgAFAAMAAwADAAMA
BQAFAAUAAwAEAAQABQAHAAkACAAGAAgABgAGAAYABgAKAAsACwAMAAsACwALAAsACQAJ
AAoACgALAAsADgAOAAwACwALAAwADQAQABQAFQATABMAEAANAAcAAwACAAIAAwADAAMA
AwADAAMAAgABAAMAAwADAAMAAgD////////+//3//f/9/////////////f/7//r/+f/7
//v//P/8//z/+//6//j/+P/4//r/+v/7//z//f/+//v/+f/4//f/+v/6//r/+v/7//n/
+//9//v//f8DAA8AHQAtADoASABcAH4AsADyADsBfAGiAZ0BXwEIAbkAcwAtAPf/xv+O
/13/Pv8l/xj/H/8o/y//P/9Z/3X/jP+e/7D/v//J/9D/1//e/+X/6v/s/+3/7//w//D/
8P/w//D/8v/z//X/9v/2//b/9f/z//L/8v/x//b/+P/6//v/+P/2//j/+P/4//n/+f/6
//r/+//7//v/+P/4//j/+P/6//r//f/+//7//v/8//z//P/8//3//v/+/wAAAAD///7/
/v/+//7///8AAAEAAQD////////+//7//v/+/wAAAgACAAIAAQD//////////wIAAgAE
AAQAAQAAAAAA///+//7//v8AAAAAAAAAAP///v/8//z//f///wAAAgACAAIAAQABAAEA
AQABAAEAAwAGAAYABgAFAAMAAwADAAQACAAJAAwADgAPAA8AEAARABIAEwAUABQAFgAZ
ABoAGwAaABkAGAAXABkAGAAYABcAFAATABEAEQAPAA8ADwAOABAAEAANAAwACQAGAAUA
BAAGAAYABgAFAAMAAgABAP//AQABAAMAAwADAAMAAwADAP///f/9//7/AQACAAQABQAC
AAAA/v/8//3///8BAAMAAQABAAAA///9//3//f/9//7/AAABAAIAAAD///7//f8AAAAA
AAAAAAAAAQABAAAA///+//3//P///wAAAQACAAEAAQD//////////wAAAwADAAIAAQAB
AAEAAQABAAEAAQACAAIAAwABAAEAAAAAAAEAAQABAAIABwAFAAUABQADAAMABQAKAAoA
CgAKAAoACQAJAAgACAAHAAcABwAHAAkACQAKAAoACAAHAAkACAAKAAkACQAKAAwADgAR
ABEADwAPAAwACQAIAAUABQAGAAIAAQAAAP//BAAFAAUABQAEAAMAAgABAAAA/f/9//3/
/v/9//3//f/8//v/+v/5//n/+f/6//v/+f/5//r/+v/4//f/9v/0//X/9v/5//r/+f/4
//f/9v/3//f/+P/5//f/9v/1//T/8f/1//n//f8BAAMABwARAB0AKQA4AE4AaACOAMoA
EgFVAYYBmAF7ATMB3gCZAFkAHQDp/7T/fP9R/zL/G/8Y/yH/Lv87/0//Y/95/4r/nP+u
/7//y//W/9//5v/p/+r/6v/p/+n/6//s/+3/7v/u//D/8f/z//L/8v/y//H/8//0//b/
9//3//b/9f/z//X/9P/3//j/9v/3//f/+P/3//f/9v/1//b/+P/6//z/+v/4//n/+P/5
//r/+f/6//r/+v/7//z/+//8//v/+f/7//z//f/+//z//P/8//v//P/9//7//v/+//7/
/v8AAP///v/9//v//P/9//7///////7////+//7//v///////P/8//z//v/8//z//P/7
//z//P/+/wEAAQAAAAAA/v8AAP///////wEAAQABAAMAAwACAAEA//8CAAMABAAGAAUA
BQAHAAgACgALAA0ADwAQABEAEgASABMAFQAVABUAFwAXABcAFwAWABQAEwARABEAEQAQ
ABEADQANAA0ADAAJAAgABAACAAIAAgAEAAYABAACAAAA/f/+//7//v/9//3//f//////
/P/7//r/+f/7//v//f8AAP3//P/8//v//P/8//z//P/6//v//P/9//z/+//5//f/+f/7
//3////8//z/+//6//v/+//7//v//f/+////AAD9//3//P/6//3//v///wAA///+//3/
/P/+/////v///wEAAQACAAUABAACAAAA//8AAAEAAgADAAAAAAD/////AQABAAAAAAAB
AAEAAQACAAQAAQAAAP//CQALAAkACgAIAAgACAAIAAkACQAIAAgABwAHAAcABwAHAAcA
CAAIAAgACQANAA4ADQALAAoACgAMAA4AEQARABEAEQAOAAsABwADAAIAAgADAAMAAwAD
AAIAAQD///3//v///wAAAQAAAP3//f/9//r/+f/5//n/+//7//v/+//4//f/9//3//n/
+f/6//r/+v/5//j/9v/2//b/+P/4//j/+P/4//j/9P/z//P/8//0//T/9P/0//f/+f/5
//X/9f/7/wMADQAZACkAOABMAGIAggC6AAABRQGAAaABiQE/AeYAmQBRAAkAy/+W/2r/
R/8q/w//BP8N/xj/Jf85/1H/a/+E/5j/qv+7/8f/0P/X/9z/4//o/+r/6//t/+7/7v/u
/+7/7P/u/+//8f/0//T/9P/z//L/8v/z//P/8//0//X/9f/2//T/9v/2//T/9f/1//b/
+P/5//n/+f/3//b/9f/0//X/9v/6//z/+v/6//j/+P/6//r/+//8//z//v/+//3/+v/6
//r/+v/9//7///////////////7//P/8//z//v///wAAAQABAP7//f/8//v//f/+/wEA
AgABAAAAAAD///z//P/8//7/AAAAAAAA///8//r/+v/7////AAACAAIAAAD/////////
//////8BAAMABAAFAAUAAgABAAAAAAADAAUACQAMAAwACwALAAsADAANAA4ADgAPABEA
EQARABEAEQARABEAEwASABIAEQAOAA0ACwALAAkACQAJAAgACgAKAAcABgAEAAIAAgAC
AAIAAgACAAEAAQAAAP///f/7//v//f/9////////////+//5//n/+v/8//z//f/9//3/
/P/7//r/+v/7//z//f/9//3//P/7//r/+f/4//f/+v/8//3//v/8//v/+v/5//j/+P/4
//j/+//9//7//v/9//z/+//6//7//v/+//7///////3//f/7//v//P///wAAAAAAAAEA
AAD///7//f/+/wAAAQADAAEAAQAAAAAA////////AAADAAEAAQABAP//AQABAAEAAwAI
AAgABgAIAAgACAAIAAcABwAGAAYACAAJAAoACwAJAAkACgAKAAkACQAMAAwADgANAA0A
DgAMAA4AEQARABIAEwARAA8ACAADAAEAAAABAAEAAQABAAEAAQAAAP//////////////
//3//v////3/+//6//n/+//7//v/+//6//n/+f/5//f/9//4//j/+f/5//n/+P/1//T/
9f/0//b/9v/2//b/9v/1//X/9f/0//T/9P/0//f/+f/3//X/9f/1//f/AQANABsALAA8
AFAAagCSAM4AFQFcAZABnwF1ASABwwB3AC0A4/+m/3T/S/8s/xP/AP///gr/F/8l/zv/
Vf9w/4b/nv+1/8P/zv/T/9j/3f/h/+T/5v/p/+v/7P/t/+7/7P/u/+//8f/0//T/9P/z
//L/8v/z//P/9f/2//f/9//4//b/+P/4//f/9//2//b/9//5//r/+//4//j/+P/4//j/
+P/7//z//v/+//z//P/6//r/+//8//7/AAAAAP///P/8//z//P/9//7/////////////
//7//v/+//7/AAABAAIAAwADAAIAAQAAAP//AAAAAAIAAgABAAAAAAD///z//P/8//7/
//8AAAEAAQD+//z//P/9/wEAAgAEAAQAAgABAAEAAQD///////8BAAQABAAEAAMAAwAD
AAMABAAGAAcACgAMAA0ADQAOAA8ADwAPAA8ADgASABUAFgAXABYAFQAUABMAFQAUABQA
EwATABMAEgATAA8ADwAPAA4ADgAOAAsACgAIAAYABgAGAAYABgAGAAUAAwACAAEA////
////AQABAAIAAwAEAAUAAQD/////AAAAAAAAAQABAAMAAgABAAAA/f/9//3//f/+////
//////3//f/9//3///8AAAAAAAABAAEAAQABAP///v/9//z///8BAAIAAgAAAAAAAAAA
AAAAAAAAAAAAAgADAAIAAwAAAP////8BAAQABAAEAAUABAADAAIAAQADAAQABAAFAAcA
BwAGAAYABAADAAIAAgAJAAsADAAKAAoACgAKAAsACwAKAAoADQANAA0ADQANAA0ADgAO
AA0ADQAQABAAEAAPAA8AEAAQABIAFQAVABUAFQASAA8ACQAFAAQABAAFAAUABQAFAAUA
BQAEAAMAAQABAAEAAQABAP//AAABAP///f/8//v//P/9//7////8//v/+//7//r/+f/5
//j/+f/5//n/+P/4//j/+v/6//v//P/9//7/+//5//j/9//4//j/+P/4//n/+//7//v/
+//9/wUADQAZACcANgBIAGAAfgCuAPIANwF0AaABnwFjAQwBuwBxACkA8f++/4b/V/84
/yP/Gv8h/yr/M/9B/1f/b/+G/5z/rv+9/8n/0v/Z/+D/5//o/+r/6//t/+//8P/x//L/
8f/y//L/8//1//b/9//3//T/9P/1//X/9//4//n/+f/6//j/+v/6//r/+//7//z//P/9
//3//f/6//r/+v/6//z//P///wAAAAAAAP7//v/+//7///8AAP7/AAAAAP///v/+//7/
/v///wAAAQABAAMAAwADAAIAAQAAAP//AAADAAQABQAFAAMAAwADAAMAAgACAAQABAAF
AAQABAADAAAAAAAAAAIABAAEAAQAAwAAAP7//v///wMABAAGAAYABgAFAAUABQADAAMA
AwAFAAcACAAJAAkACAAHAAYABgAKAAsADgAQABIAEwAVABcAFQAVABUAFAAWABkAGgAb
ABsAGwAbABsAGQAYABgAFwAXABcAFgAXABIAEQAQAA4ADwAQAA4ADgAKAAgACAAIAAgA
CAAIAAcACQAIAAcABQAEAAMABAADAAQABQAGAAcAAwABAAEAAgAEAAQABQAFAAcABgAF
AAQAAQABAAEAAQACAAMAAwADAAEAAQABAAEAAQACAAIAAgADAAMAAwADAAMAAgABAAAA
AwAFAAYABgAFAAQAAwACAAQABAAEAAQABwAHAAUABQACAAEAAQADAAYABgAGAAcABgAF
AAQAAwADAAQABAAFAAYABwAHAAgACQAKAAsADAANAA4ADQANAAwADAAMAAsACgAJAAwA
DQAPABAADgANAA8ADgAQAA8ADwAQABIAFAAXABcAFAATAA8ACwAJAAcACAAKAAcABQAD
AAEABAAFAAUABQAHAAcABwAHAAQAAQABAAEAAQABAAIAAwACAAEAAAD//wAA////////
AQABAAIAAgD///3/+//4//n/+v/9//7//P/8//z//P/8//v/+//7//7//v/+//7/9//5
//v//f///wUADQAVACEAKwA6AEwAZACOAMoADgFTAY4BqAGJAUEB6gCfAFkAHQDr/7T/
fv9X/zj/G/8W/yH/LP85/03/Z/9//5D/nv+w/7//y//W/9//6P/t/+3/7v/u/+//8P/w
//D/8P/z//b/+P/7//r/+P/2//P/9f/2//j/+f/5//r/+//7//r/+P/6//r//P/9//3/
/v/7//v/+v/5//v//P/9//7//f/8//7//v/8//z/+v/6//3//v8AAAIA//8AAP///f//
/wAAAQACAAIAAgACAAEAAQABAAEAAAADAAQABQAIAAYABAACAP//AAABAAIAAwAEAAQA
BgAGAAQAAgABAP//AQACAAMABgADAAIAAQD//wEAAAABAAMAAgACAAMAAgACAAEAAQAB
AAQABQAGAAkABwAGAAUAAwAEAAUABgAIAAgACQAMAA4ADwAPABAAEQATABUAFwAYABgA
GQAYABcAGAAZABoAGwAaABgAFwAVABQAEwARABEAEAARABIAEgAPAA4ACgAIAAcABgAH
AAgACAAIAAgABwAFAAQAAwABAAMAAwAFAAUABAADAAIAAQACAAEAAgAEAAMAAgACAAEA
///+//3//P/9////AQADAAIAAQD///3//v///wAAAQD//wAAAAAAAP//////////AQAC
AAMABAABAAEAAAD+////AAABAAIABAAEAAQABAADAAMAAQABAAIAAwAFAAkACAAGAAQA
AwAFAAUABQAFAAUABgAGAAcABgAFAAMAAgAFAAcACQAMAA0ACgAMAAwADAAMAA8ADwAO
AA4ADgANAAwACwANAA0ADgAOAA0ADQAQABAAEAAPAA8AEAATABYAGgAbABkAFwASAA0A
CgAHAAcACAAFAAUABQAFAAcABwAGAAUABwAHAAcABwAFAAEAAAD//wAA////////////
///////8//v/+//7//z//f///wAA///9//v/+P/6//r//P/8//r/+v/6//r/+v/5//n/
+f/8//z//P/8//n/+f/5//n//f8DAAkAFQAjAC0AOgBMAGQAiADAAAwBVQGOAaYBhQE1
AdwAjQBDAPv/w/+S/2T/Qf8m/w3/BP8N/xz/K/8//1n/cf+I/5r/rv+//8n/0P/d/+b/
6//u//D/8f/z//H/8P/v/+7/8f/0//b/+f/5//j/9//1//b/9v/3//f/+//8//3//f/7
//j/+f/4//n/+//8//7//P/9//3//f/8//z//P/8//7//v8BAAIAAQAAAP3//P///wAA
AgAEAAEAAgABAP//AAAAAAAAAAADAAQABQAFAAQAAwACAAAAAwAEAAUACAAGAAYABgAF
AAMAAwADAAMABgAGAAgACAAFAAQABAADAAUABgAHAAoABwAGAAUAAwAEAAIAAgADAAUA
BgAIAAgABwAFAAQAAwAGAAcACAALAAsACgAJAAcACQAJAAkACgAMAA0AEAASABIAEQAR
ABEAEwAVABcAGAAYABkAGAAXABcAFwAXABcAFwAWABYAFQAWABUAEwATABIAEwAUABQA
EwASAA4ADAAMAAoACgAKAAwADAAMAAsACgAIAAYAAwAFAAUABwAHAAUABQAFAAUAAwAB
AAEAAgAEAAQABQAFAAQAAgAAAP7///8BAAMABQAEAAMAAQD//wEAAQABAAEAAQACAAIA
AgABAAEAAQABAAMABAAFAAYABQAFAAQAAgACAAIAAgACAAYABgAGAAYABQAFAAMAAwAG
AAcACQANAAoACAAGAAUABgAHAAgACQAJAAoACgALAAkACQAIAAgACwANAA8AEgAVABIA
EAAQABAAEAATABMAEgASABEAEQARABEAEgATABUAFgAXABcAGgAaABgAFwAXABgAGAAa
AB0AHQAdAB0AGgAXABEADQAMAAwADQANAA0ADQANAA0ADAALAA0ADQANAA0ACgAHAAcA
BwAGAAUABQAFAAYABwAIAAkABwAFAAQAAwAFAAUABgAGAAQAAwACAAAAAAAAAAIAAgAE
AAQABAAEAAEA///+//3/AQACAAMABAAFAAMAAwADAAcACQAPAB0AKwA5AEgAXAByAJYA
0AAcAWMBnAGyAY8BOwHgAI0APwD5/73/iv9e/z//JP8P/w7/G/8u/zv/S/9l/4H/mP+s
/77/y//T/9z/5f/s//P/+P/6//v//f/9//z/+//6//r//P/9////AQACAAMAAwAAAAAA
AQABAAUABgAHAAcABQACAAMAAgAEAAUABQAGAAgACQAJAAkABgAGAAYABgAIAAgACwAM
AAsACgAHAAYABwAIAAoADAAKAAwADAALAAgACAAIAAgACgAMAA4ADwANAA0ADQAMAA4A
DgAOABAAEAAQABAADwANAA0ADQANABAAEAASABIADwAOAA4ADQAMAAwADAAOABAAEAAQ
AA8ADAAKAAoACwAOABAAEwAUABMAEQAQAA8AEAARABIAFQAVABQAEwARABIAEwAUABYA
GAAZABwAHgAeAB0AHQAdACEAIwAlACYAJgAnACYAJQAjACMAIwAjACYAJgAnACcAJQAj
ACAAHwAdAB0AHQAcAB4AHgAbABoAGAAWABYAFgAYABgAGAAXABYAFAASAA8AEAARABQA
FQAVABUAFQAVABIADwAOAA4ADwAQABIAEwARABAADwAOABAAEQASABMAEwATABIAEQAQ
AA8ADgANAA4AEAARABIAEQARABEAEQASABIAEgASABIAEwATABIAEAAQABAAEAAVABYA
FwAYABYAFQASABEAEwATABQAFwAXABYAFQAVABcAFwAXABcAGgAcAB0AHwAeAB0AGwAa
ABwAHQAeACAAIQAfAB8AHwAdAB8AHwAfACEAIgAiACMAIwAhACAAIAAiACMAJAAkACkA
KgAqACsAJwAnACcAJQAiAB8AHgAeAB0AGwAaABkAGQAaABwAHQAcABwAGgAaABcAFQAT
ABMAFAAVABYAFwAUABMAEgARABIAEgASABMAGgAXABIAEAAQABAAEAARABIAEwAUABIA
EgASABIAEAAQABAAEAASABIAEgASABAAEAAQABAAFQAYABsAHgAoADIAPABGAGQAgACc
ALgA7wAmAV0BlAFtAUgBIwH+ALwAfAA8APz/0P+m/3z/Uv9Q/07/TP9K/1//cv+F/5j/
pP+u/w==
         </WaveFormData>
      </LeadData>
      <LeadData>
         <LeadByteCountTotal>10000</LeadByteCountTotal>
         <LeadTimeOffset>0</LeadTimeOffset>
         <LeadSampleCountTotal>5000</LeadSampleCountTotal>
         <LeadAmplitudeUnitsPerBit>4.88</LeadAmplitudeUnitsPerBit>
         <LeadAmplitudeUnits>¦ÌV</LeadAmplitudeUnits>
         <LeadHighLimit>2147483647</LeadHighLimit>
         <LeadLowLimit>268435456</LeadLowLimit>
         <LeadID>V4</LeadID>
         <LeadOffsetFirstSample>0</LeadOffsetFirstSample>
         <FirstSampleBaseline>0</FirstSampleBaseline>
         <LeadSampleSize>2</LeadSampleSize>
         <LeadOff>FALSE</LeadOff>
         <BaselineSway>FALSE</BaselineSway>
         <ExcessiveACNoise>FALSE</ExcessiveACNoise>
         <MuscleNoise>FALSE</MuscleNoise>
         <LeadDataCRC32>935445894</LeadDataCRC32>
         <WaveFormData>
5v/m/+b/5v/k/+T/5P/k/+T/5P/k/+T/5//o/+n/6v/s/+7/8P/y//b/+v/+/wIABAAE
AAQABAAGAAYABgAGAAcACAAJAAoACQAIAAcABgAJAAoACwAMAAkACAAHAAYABQAEAAMA
AgACAAIAAgACAAEAAAD///7/AQACAAMABAADAAIAAQAAAAAAAAAAAAAAAAAAAAAAAAD/
//7//f/8//7/AAACAAQAAQAAAP///v/+//7//v/+////AAABAAIAAAD+//z/+v/8//7/
AAACAAEAAAD///7/AAAAAAAAAAACAAIAAgACAAEAAAD///7/AQACAAMABAADAAIAAQAA
AP7//v/+//7///8AAAEAAgD+//z/+v/4//3/AAADAAYACAAIAAgACAAGAAYABgAJAAcA
BwAIAAkACAAHAAYABQAGAAcACAAKAAkACgALAAsACgALAA0ADgARABQAFgATAA4ACgAF
AP///v8BAAQABwAFAAQAAwABAAMAAQD+/wAA/v/+//7//P/4//b/9f/z//X/9//6//z/
/P/7//r/9v/z//P/8v/y//T/9//4//n/9f/0//P/7//x//T/+P/7//j/9//2//P/8//w
//D/8f/0//X/9f/1//X/8//y//T//v8NAB0AMQBJAF8AeQCbAMcA9QArAWMBiQGWAYoB
XwEkAeAAkgBCAPL/rv9x/zr/Df/v/uj+8f4E/xj/L/9H/1//dv+K/5f/pf+2/8b/0P/X
/+P/5v/q/+n/6//r/+r/6v/p/+v/7f/y//f/9//2//X/9P/0//P/8//z//b/+P/6//v/
+f/2//T/8v/z//X/+P/6//v/+v/4//b/9v/4//n/+//7//z///////3//P/6//f/+f/6
//z//v8AAAEAAAD+//v/+v/5//n/+//+////AQD//////v/8//3//v///wIAAAAAAP//
/P/7//z//f///////////////v/7//n/9v/4//j/+P/5//j/9//2//P/8f/w//D/8P/u
/+//7//v/+r/5//m/+T/6P/o/+j/7f/s/+v/6v/m/+b/5//o/+r/7//x//P/9P/1//X/
9//4//z/AAADAAcACAAKAAoACQAJAAwADgAOAA4ADgAOABEAEAAOAAsACQALAAsACwAM
AAoACQAIAAYABwAFAAMAAwAGAAYABgAHAAUAAQD9//r/+v/7////AAAAAAAAAQABAAIA
/////wAAAgADAAQACAAGAAIAAAD+//7/AgAEAAYAAwAEAAQAAwACAAMABAAFAAUABgAG
AAYAAwACAAEAAAACAAQABgAJAAYABwAHAAYABgAGAAYABgAGAAgACAAIAAYABQAFAAUA
BwAIAAkADAAMAAsACAAHAAUABAAEAAUACAALAAwADQAKAAcABgAGAA4AEAAQABAADgAO
AA4ADgAQAA8ADgAOABIAEwAUABUAFAATABIAEQAVABcAGQAbABkAFwAXABgAFwAZABsA
HAAaABoAGQAXABEADQANAA0ADgAOAA8AEAANAA0ACwAIAAoACgAKAAoACQAIAAcABwAC
AAEAAAAAAAIAAwADAAMAAgABAAEAAAD+////AQABAAMAAAAAAAAA+//7//z//v8BAAEA
AQABAP/////8//z//P/8//z/+/8BAAMAAwAAAAIADAARABkALQBHAGEAfwChAMcA9QAl
AVkBgwGSAYYBZQE0AfIApABOAPj/rP9v/z7/Ff/5/vD++/4K/xr/L/9J/1//dv+Q/6n/
vf/K/9T/2v/h/+X/6//w//D/8//1//T/9P/z//H/8f/0//f/+//8//3//v/9//v/+v/5
//n/+v/7//v//P/8//3//v/7//v//P/8/wEAAgACAAIA/v/+//3//f///wAAAwADAAMA
BAAEAAMAAgAAAP///v8CAAUABgAGAAMAAgABAAEAAgAEAAQABQAFAAUABAACAAAAAAAA
AAIABAAGAAcABgAEAAQABAAFAAUABQAFAAUABwAFAAQAAgD+//z/+v/5//r/+//8//v/
+P/2//X/9P/y//P/8//z//P/8f/x//D/7v/s/+r/7f/v/+//7//s/+n/6f/p/+r/7f/v
//H/8v/1//f/+//+//3/AAACAAUACAAMAA4ADwAQABIAEwASABAAEAAQABMAFAAUABMA
EwARAA8ADQAMAAwADQAOAA4ADQALAAkACQAMAAwADAANAA0ACwAJAAgABgAFAAcABgAJ
AAoADAANAAsABwAGAAYABwAHAAcACgAKAAgACAAIAAYACAAIAAgACgAMAA0ADQAKAAkA
CAAHAAkACgAKAAoACwAMAA0ADgAMAAoACAAHAAoADQAPABAADAAMAAwADAAMAA4ADgAO
AA8ADwAQABEADwAOAA0ADgASABMAEgATABAADgANAA0ADQAPAA8ADwAQAA8AEAASAA8A
DgAPAA8AEQASABIAEQAQAA4ADQAOAAwAEAARABEAFQAWABMAEgARABAAEwATABMAFAAX
ABcAFwAXABUAFQAVABUAGAAZABoAGwAZABcAFwAYABgAGwAeACAAHgAeAB0AGwAWABEA
EAAPABEAEAAQABAADQANAAsACAAMAAwADAAMAAwACgAIAAcABAADAAIAAgAEAAUABQAF
AAAA//////7/AAABAAMAAwADAAAAAAAAAPv/+//8//7/AQABAAEAAQD//////P/8//3/
/v//////AwADAAEA/v/8//7/BwARAB0AMQBHAGEAeQCZAL8A6wAfAVUBegGGAXkBVAEe
AdYAhgA0AN7/l/9q/0P/F//8/vX+/v4K/x//Of9V/2z/hP+b/63/vP/I/9D/2f/h/+f/
7P/s/+//9P/0//X/9f/0//P/9f/3//n/+v/7//z/+//5//j/9//7//z//f/9//v/+v/6
//r/+//7//z//P8BAAIAAgACAP///v/8//v//P/+/wIAAwABAAIAAgABAAAA/v/9//z/
AgAFAAYABgAEAAIAAAD//wEABAAFAAcABQAFAAQAAgACAAIAAgAEAAcACAAIAAYAAQAA
AP////8BAAEAAQABAAMAAQAAAP7//f/8//v/+//9//3//f/7//X/8v/w/+7/8P/x//H/
8f/v/+3/7f/s/+r/6P/m/+n/6//r/+v/6P/m/+X/5P/k/+n/6//t/+7/7//v//H/8v/z
//b/+P/7//7/AgAEAAUABgAIAAkACAAJAAoACwAPAA4ADgANAA0ADAALAAoACgAMAA0A
DgAOAAoABwAEAAMABQAGAAcACQAHAAUAAwACAAEAAQAEAAQABgAGAAcABwAFAAEAAAAA
AAIAAwAEAAgABgAEAAQABAAAAAIAAgACAAMABgAIAAkABAADAAIAAQACAAQABQAGAAYA
BgAGAAYABQAEAAMAAwAEAAcACQAKAAcABgAFAAQABgAIAAgACAAIAAcABwAHAAQABAAE
AAYACAAJAAgACQAIAAYABQAFAAUABwAHAAcABwAFAAUABgAEAAQABgAHAAgACgALAAsA
CAAGAAUABgAFAAgACAAHAAcABwAGAAQAAgAEAAgADAANAA4ADwAQABEADwANAAwADgAP
ABAAEQARABEAEQARABAADwAOAA0AEAARABQAGAAUABUAFgAWABQAFAATABEADQAJAAkA
CQAGAAQAAwACAAUABwAHAAYABgAEAAIAAAD///7//f/9//v/+//7//z/+//7//r/+f/5
//n/+v/6//b/9f/1//P/9v/0//X/9v/z//P/9P/2//X/8//x/+//8f/z//L/9P/z//L/
8f/v/+//8//1//b/+P/2//f//f8JAB0AMQBJAGcAjQC5AOMAEwFBAWIBagFZATAB+gC2
AGQACgC2/3X/SP8h///+7P7t/vz+DP8f/zf/T/9e/3L/i/+j/7b/wv/K/9X/2//c/+D/
3//h/+b/5v/n/+f/5f/l/+j/6//q/+r/6v/q/+z/7f/v//H/7//u/+3/6//u/+7/7//w
/+3/7f/u/+7/8f/y//L/8v/x//L/8v/z//H/8P/x/+//8v/0//X/9f/z//L/8v/y//X/
9//3//b/9//4//n/+//5//j/9f/z//b/9//3//b/9v/2//b/+P/4//j/9//0//X/9v/3
//n/9//1//P/8f/z//P/9P/0//H/8P/v/+//7v/t/+z/6f/p/+j/6P/o/+f/5//m/+X/
5//n/+n/6v/n/+T/4f/j/+H/4f/h/97/3//f/9//4P/g/+H/4v/i/+X/5//r/+7/7f/w
//L/9f/3//r/+//7////AgAEAAQAAgACAAIABQAHAAgACAAJAAcABQADAAIAAwADAAMA
AgADAAEA//////7//P/6//n//v///wAAAgAAAP//AQAAAP7//v//////AAD9//3//v/+
//3//P/+/wAAAAACAAQA//8AAP///v/8//7//////wAAAQACAAMAAAAAAP///v///wAA
AQACAAEAAAD///////8BAAIAAgADAAQABQAGAAMABAADAAIAAwADAAQABQACAAIAAgAE
AAMAAwABAAEAAgACAAMABQACAAMAAgABAAMAAwAFAAgABwAGAAcABwAGAAYABQADAAQA
BAAFAAgABgAIAAcABQAHAAkACAAGAAoACAAIAAgACAALAAsACwAMAA8ADwAPAA8ADAAL
AAoACQALAA0ADwARABIAEQASABQAFAAXABoAHAAZABgAFgATAAwABwAGAAUABgAGAAcA
CAAFAAUAAwAAAAIAAgACAAIAAgAAAP7//f/7//v/+//8//3///8AAAEA/P/7//v/+v/4
//n/+//7//3/+v/6//r/+f/5//r//P////////////v/+//4//j/+f/6//v/+//9//3/
+//6//r/+v8DABEAIwA3AE0AYQB9AJ0AwwDzACsBXwGEAZABfQFSARgB0gB+ACoA3v+d
/2j/Of8R//j+8/78/gj/Gf83/1X/av+C/5v/sf+8/8b/zv/V/93/5P/q/+v/7//w//D/
8f/x//P/8//2//n//P/8//z//P/5//f/9v/1//r//P/+/////v/8//v/+v/7//v//P/8
/wAAAgADAAQAAQAAAP7//f///wAAAwADAAIAAgABAP/////+//7//v8DAAUABQAEAAEA
AAD/////AQAEAAUABwAGAAUAAwAAAP7//v/+/wAAAgAEAAUABAAAAAAAAAABAAIAAwAE
AAUAAgD///3/+v/6//r/+v/7//v/+//7//n/9v/0//P/8v/z//X/9v/3//P/8f/x//D/
7//s/+n/6//t/+3/7f/q/+f/5//n/+j/7P/v//L/9P/2//f/+v/8//r//P/9////BQAK
AA0ADwAPABAAEAAOAA8AEAARABUAFQAUABIAEQASABEAEAAQABEAEQARABAADAAJAAYA
BQAIAAgACAAJAAkABwAFAAQAAQABAAQABAAFAAYACAAJAAcAAwACAAIABAAFAAYACgAJ
AAYABQAEAAMABgAHAAgABwAIAAgABwADAAMAAwADAAUACAAKAAwACQAIAAcABgAIAAgA
CAAJAAkACwAMAAwABwAGAAUABAAHAAoACwAMAAwACwALAAsACAAIAAgACgALAAsACQAJ
AAsACgAKAAsACQALAAsACwAJAAcABwAIAAYABgAIAAkACgAMAA0ADQAJAAgADAAQABIA
EgASABIAFAATABIAEgARABEAEQARABIAEwAUABUAFAATABIAEQASABEAEgAUABYAGQAc
AB4AGQAYABYAEwASAA8AEAARAA8ADAAKAAgACwANAA0ADAALAAoACQAIAAUAAgD///3/
/v///wAAAgAAAP///f/7//r/+//9//7//v///wEAAQAAAPz/+//6//n/+//+/wIAAQD/
//3/+//8//3/+//8//v//P/9//3/9//3//v//v8EAAoADwAZACcAOQBPAG8AkQC3AOMA
HQFRAXsBkAGQAXMBRAEKAcYAdgAiANT/k/9Y/yX///7u/vH+Av8Y/y//Sf9d/27/gv+Z
/63/vP/M/9r/4f/n/+n/7P/q/+v/7//w//L/8//1//X/+P/7//r/+P/2//T/9//3//j/
+f/4//j/+P/3//j/+P/5//r/+v/7//3//v/9//z/+v/4//v//v8AAAMA///+/////f//
/wAAAAD//wAAAAABAAIAAwADAAEA/v8AAAAAAAABAP//AAD/////AQABAAAA/v///wAA
AQAEAAMAAgAAAPz//f/+////AQAAAP///v/9/////f/8//r/+//6//n/+f/2//X/9P/x
//D/8P/x//L/7//v/+7/7f/t/+v/6//q/+z/6v/o/+v/6P/n/+b/4v/l/+f/6f/s/+3/
7f/t/+z/7v/v//L/9P/3//r//P///wAAAgACAAEABgAKAA0ADgANAAwACwANABAAEAAP
AA8AEAAPAA4ADgAKAAkACAAGAAkACQAJAAsACAAGAAQAAwAEAAMAAgACAAEAAQAEAAQA
AQAAAAAA//8CAAEAAwAGAAUAAwABAAIAAwACAAMABAAEAAYABgAGAAQABAADAAEAAwAF
AAcACQAIAAgABwAGAAQABAAEAAQABwAIAAkACwAHAAcABgAEAAYACAAKAAwACgAKAAgA
BgAIAAcABwAHAAkACgALAA4ADAALAAgABwAKAAoACwANAAoACwAKAAkACwAJAAkACgAM
AAwADgAPAA0ADAAKAAcAEwAWABYAFgAVABQAEwASABUAFQAVABYAFwAXABcAFwAVABUA
FQAVABcAGQAbAB0AHAAZABgAGAAaAB0AIAAiAB8AHgAcABkAFQARABEAEQATABIAEgAS
ABAADwAMAAgADAAMAAwADAAMAAoACAAHAAQAAwACAAIABAAFAAUABQACAAEAAQAAAP7/
//8BAAEAAwAAAAAAAAD9//3//v8AAP///////////f/9//r/+v/5//r/+//7////////
//z/+v/+/wcAEQAhADUATQBnAIMAowDLAPkALQFfAYABhAFtAUYBEAHMAHYAHgDK/4v/
Yv85/w3/9P7z/gD/EP8l/z3/V/9u/4b/nf+x/8L/zP/U/9v/4f/m/+z/7f/x//T/9P/1
//X/8//z//b/+f/8//z//P/8//r/+f/5//n//f/+//////////7//v/+//v/+//8//z/
AQACAAIAAgD9//z/+v/5//r//P8AAAEAAAAAAP///f////7//v/+/wEAAwADAAIA///+
//3//f8AAAIAAgADAAMAAwACAAAA///+//3//v8CAAQABQAEAP///v/9//3//v///wAA
AQD///3//P/6//f/9v/1//X/9v/3//j/9//y//D/7//u//D/8f/x//H/7f/r/+v/6v/q
/+j/5v/p/+v/6//r/+j/5P/j/+L/4v/n/+n/6//s/+z/7f/w//L/8f/0//b/+f/9/wAA
AQABAAEABAAGAAYABwAIAAkADQANAAwACgAJAAgABwAGAAYABwAJAAsADAAKAAcABAAD
AAYABgAGAAcABwAFAAMAAgAAAP//AQAAAAEAAgAEAAUAAQD9//z//P8AAAEAAgAGAAQA
AgACAAIAAgAEAAQABAACAAQABQAFAAIAAQAAAP//AQAEAAYACAAHAAYABQAEAAMAAgAB
AAEAAgAFAAcACAAFAAQAAwACAAQABgAGAAYABgAFAAUABQADAAIAAQACAAQABQAEAAUA
AwACAAIAAwADAAUABQAFAAUAAwADAAQAAgACAAQABQAFAAYABgAFAAQAAgABAAIABgAK
AAsACgAMAAwADAAMAAwACwAKAAoADgAPABAAEQAOAA0ADAALAA4ADwAQABEAEwARABEA
EgARABMAFQAWABQAFAATABEACgAFAAQAAwAFAAQABAAEAAMAAwABAP7////+//3//P/+
//7//v////r/+f/4//j/+P/5//n/+f/3//f/+P/4//X/9f/2//X/9v/0//X/9v/y//H/
8f/y//P/8//z//P/8v/z//H/8v/w//D/8P/v//P/9f/z//D/7v/u//H/+f8FABcALQBF
AF8AewCbAMMA8wAnAVQBbAFpAUoBGAHcAJAAOgDg/5f/ZP8//x3//P7r/vD+/v4N/yP/
O/9U/27/h/+f/7L/wP/I/83/0//Z/97/3v/h/+X/5v/o/+n/5//n/+r/7f/v//D/8f/y
//L/8f/x//H/8f/y//P/8//1//T/9P/0//L/8f/x//D/9f/2//b/9v/0//T/8//z//P/
9P/3//f/+f/6//r/+f/3//b/9v/2//v//f/9//z/+f/4//f/9//2//j/+P/5//r/+//7
//r/+P/4//j/+v/9//7//v/8//r/+v/6//v/+f/5//n/+f/5//f/9v/0//H/8P/v/+//
8v/z//T/8//v/+z/6v/o/+r/6//r/+v/6f/n/+f/5v/k/+L/4P/j/+X/5f/l/+L/4//j
/+P/5P/m/+f/6P/o/+z/7f/w//L/8f/y//L/8//4//z//v///wAAAgADAAIAAwAEAAUA
CQALAAwADAANAAoACQAIAAgACAAJAAoACgAHAAUAAwADAAQABAAEAAUABQADAAEAAAD9
//3/AAAAAAMABAAGAAcABAABAAEAAgADAAMAAwAGAAYABAAEAAQAAAACAAIAAgAEAAYA
BwAHAAMAAwADAAMAAwAEAAQABAAFAAYABwAIAAYABAACAAEAAgAFAAcACAAEAAQABAAE
AAQABgAGAAYACAAHAAcABwADAAIAAQACAAUABwAHAAkABgAEAAMAAwAEAAcACAAJAAoA
CQAKAAwACQAGAAUAAwAJAAwAEAANAAwACwAKAAsACwALAAwAEAARABIAEwASABEAEAAP
ABAAEQASABMAEwARABEAEgAQABMAFgAYABYAFgAVABMADwALAAsACwAJAAgACAAIAAkA
CQAHAAQAAwACAAEAAAAAAAAAAAABAP7//f/8//z//v/////////8//v/+//6//f/9//4
//f/+v/4//n/+v/1//X/9v/4//v/+//7//v/+f/5//b/9v/1//b/9//3//f/9//3//b/
9P/6/wMACwAVACcAQQBbAHsAmwC/AOsAHwFPAXYBhAF1AUoBEAHIAHYAIgDS/5H/Xv8z
/xH/+v71/v7+DP8d/zP/S/9k/3r/j/+l/7j/xP/O/9f/3f/g/+T/4//l/+n/6v/s/+3/
7f/t//D/8//2//b/9v/2//T/8//z//P/8//0//X/9f/3//b/9v/2//X/9f/2//b/+f/6
//r/+v/4//j/9//3//f/+P/7//v//P/+///////+//z/+//6////AQABAAAA/f/8//v/
+//+/wAAAAABAAEAAQAAAP7//P/8//z//v8BAAIAAgAAAAAAAAAAAAEA/v/9//z/+//+
//3//f/8//j/9v/0//P/9P/1//b/9f/x/+7/7P/q/+z/7//x//P/8f/v/+//7v/s/+j/
5P/l/+j/6f/q/+j/5v/l/+T/5P/n/+n/6//s//H/8//3//r/+P/6//v//f8AAAQABgAH
AAkADAAOAA4ADQAMAAsADQAPABAAEAARAA8ADQALAAoACQAJAAkACAAHAAUAAwADAAQA
BAAEAAUABQADAAEAAAD+//3////+/wEAAgAEAAUAAwD///7//v8AAAEAAgAGAAYABAAE
AAQA//8AAP///v8BAAQABgAHAAUABQAFAAUABAAEAAMAAgADAAQABQAGAAUABAADAAMA
BAAHAAkACgAGAAYABgAGAAUABgAFAAQABQAFAAYABwAEAAQABAAGAAoACwAKAAsACAAG
AAUABQAEAAUABAADAAUABQAHAAoACgAKAAsADAANAA4ADwAPAA8AEAAQAA8ADgANAA8A
EQATABUAEwATABMAEwAVABMAEwAUABYAGQAcAB4AGQAWABIADQAMAAsADgARAA0ACgAI
AAYACAAJAAgABgAIAAgACAAIAAUAAgD///3//v///wAAAgAAAP///f/7//r/+f/5//j/
+//9/wAAAQD///r/+P/2//b/9//5//z//P/7//r/+f/3//f/9P/0//b/+P/6//v/8//1
//X/9v/6/wAABwATACEAMwBHAF8AfwCnANUABwE/AXEBjgGMAW8BPgH+ALgAbAAcAMr/
if9a/yn//f7o/un++v4M/yX/Qf9b/27/fv+T/6f/tv/E/9D/2//h/+L/5v/l/+f/6P/o
/+n/6f/t/+//9P/5//j/9v/0//L/8//z//T/9f/3//j/+f/5//j/9v/1//T/9f/3//r/
/P/7//r/+P/2//j/+v/7//3/+//8///////+//7//f/7//3//v8AAAIAAQABAP///P/9
//7///8BAAAAAgACAAMAAQABAAAA/v8CAAQABgAKAAYABAABAPz//f/+////AQADAAMA
AwADAAAA/f/7//j/+v/6//r/+//4//f/9v/z//P/8v/y//L/8f/x//D/7//r/+n/6f/o
/+r/6v/q/+//7f/r/+n/5P/k/+X/5v/o/+v/7f/v//D/8P/x//T/9v/6//7/AQAFAAQA
BgAGAAUACgAOABEAEgAQABAAEAATABEAEAAOAA0ADgAPABAAEgAQAA8ADgAMAA0ACwAJ
AAkADAAMAAwADQAMAAkABgAEAAYABwALAAwACgAIAAcABQAGAAUABwAKAAsACwALAA4A
CwAIAAcABgAHAAoACwAMAAoACgAJAAcACAAJAAoACwALAAwADAAMAAsACgAJAAgACgAM
AA4AEQANAA0ADAAKAAsADAANAA4ADgAQABAAEAAPAA0ADAALAAwADgAQABQAEwARAA0A
CwAMAAwADQAPAA0ADwAPAA8ADgALAAoACgAOABAAFAAXABUAEgASABIAEgASABYAFwAY
ABoAGgAZABgAFwAZABkAGQAZABoAGwAcAB0AGwAZABkAGgAdACEAJQAoACMAIAAcABcA
FAARABIAEwARABAAEAAQAA8ADwANAAoADQAOAA8AEAANAAoABwAFAAUABQAFAAYABAAF
AAUABQABAP///v/8////AQAEAAUAAgD+//3//P/7//v//P/+//3//f/9//3/+//7//j/
+P/8//7/AAABAP3/+//5//j/+v/+/wcAFQAlADUARwBfAHsAmwDFAPkAMQFjAYABfgFj
ATQB+gC0AGQAEADC/4X/Wv8z/wf/7v7x/v7+EP8n/0H/Wf9w/4T/m/+v/7z/xv/S/93/
5f/n/+z/7P/v//D/7v/t/+v/7f/v//T/+f/3//b/9f/0//T/8//z//P/9v/4//r/+//4
//b/9f/0//b/9//5//r//P/8//v/+v/4//j/9//3//n/+v/9//3/+v/6//n/9//6//r/
+//8//z//f/8//r/+//6//n/+f/7//7///8BAP7//f/7//j/+v/8//7/AgAAAAAA///8
//j/+P/4//n/+v/7//z//f/8//n/9//0//X/9v/3//n/+P/3//b/8//u/+z/6//q/+z/
7f/t/+3/6P/l/+T/4v/l/+T/4//n/+X/5f/l/+L/4//j/+P/5P/n/+n/6//s/+v/6//t
/+7/8P/0//f/+//7//7//////wEABAAGAAYABwAIAAkADQAMAAwACwALAA0ADQANAA4A
CwALAAsACgAJAAcABQAFAAcACAAJAAsACgAHAAQAAgACAAMABwAIAAcABgAGAAUABAAB
AAEAAgAFAAUABQAIAAUAAgABAAAAAAAEAAYACAAFAAYABgAFAAMAAwADAAMABQAGAAYA
BgAEAAQABAAEAAcACAAJAAsACAAJAAkACAAGAAYABgAGAAcACgALAAwACwAJAAgABwAJ
AAoACwAOAAwACwAIAAcACAAIAAkACwANAA8ADwAPAA4ACwAKAAoADAAOABIAFQAZABYA
FQAUABMAEgAVABUAFQAWABcAFwAXABcAFwAXABcAFwAaABsAHAAdABsAGQAZABoAGgAd
ACAAIgAhACAAHgAbABYAEQAQAA8AEQAQABAAEAANAA0ACwAIAAwADAAMAAwACQAGAAMA
AQABAAEAAQACAAUABwAIAAkABQADAAIAAAABAAMABgAHAAQAAAD///7/+//7//z//v8B
AAEAAQABAP7//f/5//j/+//+/wEAAwADAAEA/f/+/wAABAALABkAKQA7AE8AaQCBAJ8A
xwD7ADEBYwGAAX4BYQEwAe4AoABOAPj/qv95/1b/K/8H//b+/f4O/yD/Mf9L/2f/fv+S
/6n/uf/E/9D/2v/h/+n/7//0//T/9//5//j/+P/3//f/9//6//3///8AAAEAAgABAP//
/v/9/wAAAgAEAAUABAACAAEAAAABAAEAAgACAAYACAAJAAoABwAGAAQAAwAFAAYACQAJ
AAcACAAIAAcACAAIAAkACgAMAA0ADAAKAAgABgAEAAMABgAKAAwADwAMAAsACQAGAAgA
CAAIAAoADQAOAA4ADAAJAAgABwAHAAoACwAMAA0ADAAJAAcABAADAAIAAQABAAMAAwAD
AAEA/P/6//n/+P/7//3//v////z/+f/4//b/+P/2//T/9//3//f/9//0//P/8//z//T/
+f/7//3//v//////AQACAAQACAALAA8AEAASABIAEQARABQAFgAWABoAHAAeACMAIAAe
ABsAGQAaABkAGAAYABgAGQAaABoAFwAVABMAEwAXABgAGQAbABkAFQARAA4ADwARABYA
GAAYABgAGQAZABcAEwASABIAFAAVABYAGgAZABYAFQAUABMAFgAXABgAGAAaABsAGwAX
ABcAFwAXABkAGgAaABoAHAAcABwAHAAaABoAGgAbABsAHQAeAB4AGwAaABkAGAAaAB4A
IAAiAB8AHQAcABsAHAAcABwAHgAfAB8AHQAdAB0AHAAcAB0AHwAjACUAJwAkACEAIAAg
ACMAJAAnACkAKAAoACcAJQAnACYAJgAoACoALgAvAC8ALAArACkAJgAmACgAKgArAC8A
MgA1ADcAMwAxAC8ALQArACoAKQAoACUAJAAhACAAIAAhACIAIwAiACEAIQAgAB4AHAAZ
ABgAGQAaABsAGQAXABYAFQAUABUAFAAVABcAHAAdABgAFgAUABIAEAAUABYAGAAaABoA
GgAaABoAFwAWABUAFAAVABYAFwAYABUAFAATABIAFgAaAB4AIgAvADwASQBWAHcAlgC1
ANQAAQEuAVsBiAF5AWoBWwFMAQQBvAB0ACwA8f+4/3//Rv87/zL/Kf8g/zj/Tv9k/3r/
iP+U/w==
         </WaveFormData>
      </LeadData>
      <LeadData>
         <LeadByteCountTotal>10000</LeadByteCountTotal>
         <LeadTimeOffset>0</LeadTimeOffset>
         <LeadSampleCountTotal>5000</LeadSampleCountTotal>
         <LeadAmplitudeUnitsPerBit>4.88</LeadAmplitudeUnitsPerBit>
         <LeadAmplitudeUnits>¦ÌV</LeadAmplitudeUnits>
         <LeadHighLimit>2147483647</LeadHighLimit>
         <LeadLowLimit>268435456</LeadLowLimit>
         <LeadID>V5</LeadID>
         <LeadOffsetFirstSample>0</LeadOffsetFirstSample>
         <FirstSampleBaseline>0</FirstSampleBaseline>
         <LeadSampleSize>2</LeadSampleSize>
         <LeadOff>FALSE</LeadOff>
         <BaselineSway>FALSE</BaselineSway>
         <ExcessiveACNoise>FALSE</ExcessiveACNoise>
         <MuscleNoise>FALSE</MuscleNoise>
         <LeadDataCRC32>3457942307</LeadDataCRC32>
         <WaveFormData>
5v/m/+b/5v/m/+b/5v/m/+b/5v/m/+b/6P/o/+j/6P/q/+z/7v/w//P/9v/5//z//v/+
//7//v/+//7//v/+/wAAAAAAAAAA///+//3//P/+/wAAAgAEAAIAAAD+//z/+v/6//r/
+v/5//j/9//2//T/9P/0//T/9//4//n/+v/4//j/+P/4//r/+v/6//r/+P/4//j/+P/4
//j/+P/4//v//P/9//7//f/8//v/+v/6//r/+v/6//3//v///wAA/f/8//v/+v/7//z/
/f/+//3//P/7//r/+//8//3//v8AAAAAAAAAAP///v/9//z///8AAAEAAgABAAAA///+
//7//v/+//7//v/+//7//v/8//r/+P/2//v//v8BAAQABQAGAAcACAAHAAYABQAFAAQA
BAAEAAQAAgADAAMABAAGAAcABwAHAAkACwAMAAwADQAOAA8AEQASABQAFAAUAA4ACwAG
AAEAAwAFAAYABwAEAAMAAwADAAUAAwAAAP///f/9//z/+//3//b/9f/1//X/9v/3//j/
9v/1//P/8f/w/+7/7v/u//L/9P/1//b/9P/y//D/7v/w//P/9f/4//X/9P/y//H/8P/w
/+7/8P/v/+//7//v//H/8f/v//L/+/8GABQAJgBAAFoAdgCYALcA1gD8ACUBRQFUAVUB
PwELAcMAbAAMAK3/bP9E/yX/Df8E/wD/CP8X/yr/Pv9U/2b/ev+N/5v/p/+2/8X/zv/T
/97/4P/j/+X/5//n/+f/5//n/+v/7f/w//T/8v/x//D/7//x//H/8f/x//L/8//0//T/
8//w//L/8f/0//b/9//4//b/9f/z//H/8//1//f/+v/6//r/+v/6//n/+v/5//f/+f/6
//r/+v/7//v/+//7//j/9//3//f/+f/6//r/+v/7//z//P/8//3///8AAAIA///+//3/
/P/8//z//P/8//3//f/9//3//P/7//r/9//2//f/+P/5//X/9P/0//P/9f/0//P/9f/z
//T/8//x/+7/6v/o/+X/5//p/+r/7P/r/+v/6v/o/+r/6P/o/+r/7P/u//L/8//1//f/
9//3//v///8BAAQABAAHAAUABQAGAAYABwAKAAoACQAIAAkACAAHAAQAAgAEAAUABwAJ
AAcABgAEAAIAAwACAAAAAAADAAMABAAEAAEA/v/6//n/+//7//3//v/9//7/////////
+//7//z///8AAAIAAwADAP///f/5//n//f8AAAMAAQACAAMAAwAEAAQABAAEAAQABAAF
AAUABQAEAAMAAQACAAQABgAIAAcACAAHAAYABgAGAAYABQAGAAYABgAHAAUABQAFAAcA
CgAJAAgACwALAAsACgAIAAYABgAEAAQABwAJAAoACwAKAAkACQAIAA4AEQAQABAADgAO
AA4ADgANAA4ADgAOABAAEAARABEADwAOAA4ADQAPABEAFQAYABYAFgAWABYAFgAYABkA
GAAaABgAFwAUAA8ADQANAAwADgAOAA4ADwAOAA0ACgAGAAcABwAHAAYABwAFAAQAAwAB
AP7//P/6//3///8AAAAAAQAAAP7//v/9//3//f/8//7//f/8//v/+f/4//j/9//5//r/
+//7//v/+v/6//j/+f/5//j/9//9///////7/wAACQAMABQAKABAAFwAfACeAL0A2gD8
ACEBQwFUAVkBSwEhAeEAjAAoAMP/dv9I/y3/G/8O/w7/Fv8j/zL/Rv9c/27/gv+Z/6//
wf/O/9n/3v/j/+j/7v/x//P/9f/1//X/9f/1//b/9//5//z//v///wAAAQD+//3//P/7
//7///8AAAAAAQAAAAQABQAEAAQAAwACAAMABQAGAAcABAADAAIAAgADAAQABQAGAAgA
CgAKAAkACAAIAAcABgAIAAkACgALAAkABwAGAAUABwAIAAgACAAIAAgABwAGAAYABwAH
AAgACgAKAAoACgAIAAgACAAIAAkACQAJAAkACQAJAAkABwACAAEAAAD//wAAAAABAAEA
///8//n/+f/4//r/+v/5//j/9v/2//X/8//z//L/8v/1//X/9P/y//L/8P/w//L/8f/y
//X/9f/4//v//P/9/wAAAwAEAAYACgANAAsACwANAA4AEAAUABQAEwASABMAEwATABEA
EAAOAA0ADQANAA0ADgAOAA4ACwAKAAgACAAJAAkACgAKAAwACgAHAAcABgAFAAYABgAJ
AAoACwALAAkABQAFAAYABwAIAAoACwAMAAkACAAFAAQABwAJAAsACwAMAA0ADQANAAwA
CwAKAAoACgALAAsADgAOAA4ADQAJAAgABwAGAAgADAAOABAADgAOAA4ADQAOAA4ADgAP
ABEAEQARABMAEQAPAA0ADwASABMAEwASAA8ADgALAAoADAANAA0ADQAPAA8AEAAQAA0A
DQAPABAAEAAOAA4ADgANAAwADAANAAwADgAPAA8AFQAUABEAEAAPAA4AEAASABMAFAAW
ABYAFwAXABcAFgAWABUAFgAXABoAHAAaABoAGgAaABsAHgAgACAAIgAgAB8AHAAXABUA
FQAUABUAFAATABMAEQARAA8ADAAMAA0ADgAOAA0ACwAKAAkACAAGAAUABAAGAAcABwAG
AAUABAACAAIABAAFAAYABgAEAAMAAgABAP7//v//////AgACAAIAAQABAAAAAAD+//7/
////////AwAFAAMA///+/wMACgAQABwAMABIAGIAfgCbALoA1gD5ACEBQAFRAVUBRQEX
AdAAegAZALb/cP9P/zn/Iv8W/xb/G/8m/zj/UP9m/3r/jf+h/7P/wv/P/9b/3f/k/+r/
7f/v//H/9P/1//b/9//2//f/+f/8//3//f/9//3//P/7//r/+f/7//3///8AAP7//P//
////AQACAAIAAgACAAMAAwADAAIAAQAAAAAAAQACAAMABAADAAQAAwABAAAAAAD///7/
AgADAAQABQADAAEAAAD//wMABAAEAAQAAgACAAEAAAD+//////8AAAEAAgADAAQAAQAA
AP///v8BAAEAAQABAAEAAQABAP///f/9//3//f/9//z//P/7//b/8v/u/+3/8f/0//X/
9f/1//L/8f/v/+//7//u/+7/8f/x//D/7v/t/+r/6f/q/+z/7v/y//P/8//1//X/9f/2
//n/+v/8////AwACAAMABAAEAAUACAALAAsACwANAA0ADQALAAoACQAJAAoACwALAAwA
DAAMAAoACAAFAAQABQAFAAYABgAGAAQAAQABAAEAAQADAAQABQAGAAcABwADAP////8A
AAEAAgAEAAUABQADAAMAAQD//wEAAgADAAQABgAIAAkACAAGAAQAAgADAAQABgAHAAgA
CAAIAAcABgAGAAYABgAHAAoACwAMAAsACgAJAAcACQAKAAsADQALAAsACwANAA0ACwAJ
AAsADgAPAA8ADgANAAwACQAIAAoACwALAAsACwALAAwADAAKAAsADgAQABIAEAAQABAA
DQAMAAwADQALAAwADAALAAsACwALAAsACwAMABAAFAAVABYAFwAYABYAFgAVABQAFgAW
ABcAFwAWABYAFwAXABYAFQAWABYAGAAaABwAHgAdAB4AHgAcAB0AHAAcABoAFwAVABUA
FAASABAADgANABAAEQAQAA4ACgAJAAgABgAGAAUABQAFAAMAAgACAAIAAgADAAMAAgAC
AAIAAQACAP////////7/AQABAAEAAQAAAAAAAQABAP///v/9//v//v/+/////v/9//3/
/P/7//3/AQABAAMABAABAAIACAAUACgAPABUAHQAmQC6ANYA9QAXATQBRQFFAS8B/wC6
AGQA//+g/2T/Rf8v/yD/Fv8a/yX/NP9C/1b/bP98/4v/n/+z/8T/z//W/+H/6P/r/+3/
7v/v//L/8//0//X/9f/1//b/+P/5//n/+f/5//r/+//8//3/+//7//v/+v/8//r//f/9
//z//P/7//r//f///wAAAQD///////8AAP7//P/6//j/+//+///////+//7//f/8//7/
//8AAAEAAQABAAIAAwABAAAA/v/8//3//v/+//7//P/9//3//v/+//7//v/+//7//v/+
//7//f/7//n/9//5//v//f/9//n/+f/5//n/9//2//b/9f/0//L/8P/x//H/8v/x/+//
8f/w//H/8f/w/+//7f/s/+z/6//p/+b/6P/m/+b/6P/n/+j/6//r//D/8//0//X/9v/5
//r//P/8/////f/9/wEAAgAEAAgACAAHAAYABwAKAAsACgAKAAcABQAEAAMABAAEAAMA
AgADAAIAAAAAAP///f/8//r//f/+//7/AQAAAP//AAAAAAAAAAAAAP/////7//v//P/6
//r/+//7//////8BAAEA/v/////////9//7//////wEAAgADAAQAAAAAAAEAAQACAAIA
AgABAP7//v/+//7///8CAAMABAAHAAgACQAJAAcABgAFAAUABQAFAAUABwAFAAMAAQAD
AAIAAwADAAIAAwAEAAMABAACAAMAAwADAAYABwAJAAoABwAHAAkACgAJAAYABQAEAAUA
BAAEAAUABAAGAAcABwALAAsACQAHAAoACgAKAAoACgALAAwADAAMAA4ADgAPAA8ADQAM
AAwACwANAA0ADwAQABMAFAAVABYAFwAaABwAHAAcABoAGQAWABIADwAOAAwADAAMAAwA
DQALAAsACQAGAAUABQAFAAQABQADAAIAAQABAAAAAAAAAAIAAwADAAIAAAD+//v/+v/6
//v//P/8//z/+//6//n/+v/6//v/+//+//7//v/9//z/+v/5//b/+f/7//z//f////v/
+f/5//j/+f8CAA4AHgA0AEoAYAB+AJ0AugDaAAEBKQFGAVkBVwE7AQcBvABgAP3/pv9u
/0v/L/8c/xD/Dv8X/yL/NP9K/2T/eP+L/6H/s/++/8f/zv/X/+D/5v/p/+v/7f/v/+//
7//v//D/8f/z//b/9//3//f/9//0//P/8v/x//P/9f/3//j/9//0//b/9f/2//j/+f/6
//v//f/+/////P/7//r/+v/8//z//P/8//r//P/8//v/+f/6//r/+v/8//3//v///wAA
//////////8AAAAAAAAAAAAA///+//3//f/8//z//f/+////AAAAAAAAAAAAAAEAAQAB
AAEA/v/9//z/+f/4//n/+v/7//n/+P/4//f/9f/y/+//7//v//L/8//z/+//7P/r/+n/
6f/p/+j/6P/p/+n/6P/m/+T/4v/i/+T/6P/q/+7/7//w//P/9P/1//T/9f/0//T/+f//
/wAAAwADAAIAAgAEAAcABwAHAAkACAAHAAQAAgACAAEAAQABAAIAAgABAAAA/v/8//n/
+P/7//v//P/8//z/+v/3//f/9//3//n/+v/7//z//f/9//v/9//3//j/+//8//7///8A
AP3//P/5//n/+//8//3//P/8//z/+//6//r/+v/6//z//v8BAAMAAAD+//z/+f/6//z/
/v8AAAAAAgACAAIAAAD+//z/+f/7//z//f///////////wEA///9//v//f/+///////+
/wAAAAD+//7//P/9//3//f/8//v/+//6//j/+f/8//7/AAD+//7//v/5//j/+v8AAAIA
AgACAAIAAQACAAIAAgAAAAAAAQABAAQABAAFAAUAAgABAAIAAgAEAAQABAAEAAUACAAK
AAoADAAKAAkABgAFAAMAAwACAP///v/9//3///8BAAEAAAD+//3//P/6//b/8//x/+//
8P/w//H/8v/x//H/8P/u//D/8P/v//D/8P/x//L/8v/w/+//7v/t/+//8P/y//P/8f/w
/+//7f/v/+7/7v/s/+7/7//v/+//6f/p/+3/8f/2//v/AAAKABgAKgBAAGIAiACnAMQA
6gARAS8BRgFPAUUBIwHtAKIARgDh/4r/Vv8x/xX/Av/8/gD/Df8g/zT/Sv9c/27/gf+V
/6X/tP/D/87/1//a/9v/3f/e/9//5P/l/+b/5//o/+n/6//u/+z/6//q/+n/6v/r/+z/
7f/t/+3/7f/s/+7/7P/v/+//8f/y//L/8v/v/+//7v/t/+//8f/z//b/8//y//H/8P/x
//T/9f/1//f/+P/4//j/9v/1//T/8//1//X/9v/3//j/+P/3//b/9v/2//X/9P/1//f/
+P/6//n/+P/3//b/9f/2//f/+P/4//f/9v/1//f/9//3//X/9f/1//X/9f/x//D/8P/v
/+//7v/t/+//7f/u/+3/6//q/+j/6P/n/+n/6f/o/+j/5v/l/+P/4P/i/+L/5P/o/+j/
6P/q/+n/6v/t/+7/7//y//X/9v/4//j/+//5//n//P/+/wEABgAEAAMAAgADAAYABwAG
AAYABgAFAAUABQADAAIAAAD+/wAAAAD//wAA/v/9//3//P/9//z/+v/7//v/+//9//7/
/f/8//v/+f/7//n/+//+//3//P/8//v////9//3/+//6//3///8BAP///v/9//v///8A
AAEAAgAAAAAAAQABAAAAAAAAAP//AQACAAMABAADAAQAAwACAAUABgAHAAcABAAEAAQA
BQADAAMAAwAFAAYABQAEAAcABwAHAAYABAAFAAYABQAGAAUABQAEAAMAAwADAAQABAAE
AAUACAAKAAcABAADAAIADQAOAAwADgAMAAwADAAMAAsADAAMAAwADAAMAA0ADQAOAA4A
DwAPABEAEQATABQAEwASABEAEAATABYAGAAYABgAFgAVABIADwANAA0ADAANAAwACwAL
AAoACQAGAAIAAgADAAQABAADAAEAAAD///7//P/7//r//P/9//3//P/9//z/+v/6//j/
+f/6//r/+v/5//j/9//2//b/9//3//j/+P/4//f/9//2//b/9P/2//f/9//3//n/+f/5
//X/9P/5/wAACAAYACwAQABeAHwAmwC6ANgA+wAhAUABSwFFATEBAwG8AGIA+/+a/2D/
Rf8t/xb/Cv8M/xf/KP86/07/ZP96/43/of+z/8L/zf/U/9v/3v/j/+f/6v/t//H/8f/x
//H/8P/x//P/9v/6//v//P/9//7///8AAAEABQAHAAkACgALAAoADgAPAA0ADgAOAA4A
DwARABIAEwAQAA8ADgAOAA8AEAARABIAEAASABIAEQARABIAEgASABMAEwATABMAEgAR
ABEAEQATABQAFAAUABQAFAATABIAEQARABAAEAARABIAEwAUAA8ADgANAAwADgAPABAA
EQAPAA8ADwANAAkACQAJAAkACgAKAAsACwAJAAYAAwADAAMABgAHAAcAAwAAAP///f/9
//3//P/8//3//f/8//r/9//0//P/9P/2//j//P/9////AQABAAEAAgAFAAYACAAMAA8A
DQANABAAEAARABQAFwAXABcAGQAYABcAFAASABEAEQASABMAFQAWABYAFgATABIAEAAQ
ABEAEQASABIAEAAOAAsACwAJAAkACwAMAA0ADgAPAA8ACwAHAAcACAALAAwADgAPABEA
DwAPAA0ADQAPABAAEQAPABAAEQARAA8ADgANAAwADgAQABMAFQATABIAEQAPABAAEAAQ
ABAAEQAUABUAFgAVABQAEwARABEAEgATABUAEwATABMAFQATABEADwARABQAFQAVABQA
FAAUABIAEgAUABUAFQAVABUAFQAWABYAFQAVABcAGAAWABQAFAAUABEAEAAQABEAFAAW
ABcAFgAYABgAGAAYABcAGAAYABgAGQAaABwAHQAdABwAHAAbAB0AHQAfACAAIAAgACAA
IAAfACIAJAAkACUAJAAkACIAHAAZABgAFgAWABYAFgAXABYAFQASAA4ACwALAAsACgAL
AAsADAANAAoACAAHAAYABgAHAAcABgAGAAYABQAGAAUABQAFAAQABgAFAAQAAwABAAAA
AAD//wIAAgACAAEAAwACAAIAAAABAAEAAAD//wMAAwADAAEAAAABAAIACgAWACgAPABU
AHAAjQCqAMYA5wALAS4BRQFNAUMBIQHoAJoAOwDU/4T/W/9F/zL/Iv8a/x3/Kv82/0j/
YP90/4n/n/+z/8b/0//c/+H/5v/q/+3/7//x//X/9f/1//X/9v/3//n//P//////////
/////////////v///wAAAAAAAP7/AQABAAAAAAD///7//v////////8BAAEAAQACAAAA
AAAAAAAAAQAEAAUABQACAAIAAQAAAAMAAwADAAMAAAD///////8BAAIAAgACAAIAAgAB
AAAAAAABAAEAAgAEAAQABAAEAAAAAAAAAAAA///////////+//3//P/5//f/9//3//f/
+P/4//n/+f/1//L/7//v//D/8v/y//H/7//s/+v/6f/n/+f/5v/m/+f/5//m/+T/5v/k
/+T/5v/n/+j/6//r/+v/7f/t/+3/7v/v/+7/7v/z//f/9v/3//b/9v/3//r//f/9//3/
//8DAAMAAQAAAP7//f/9//3//v/+//3//P/5//j/9v/2//f/9//4//j/+P/2//P/8//z
//P/9f/2//f/+P/5//n/9//z//P/9P/0//T/9f/1//n/9//3//X/9f/3//j/+f/7//z/
/f/9//3//P/7//r/+P/4//n/+f/7//z//f/9//v/+v/5//j/+//+////AAD+//7//v/9
//7//v/+/////v/9//z//f/7//n/9//5//7/AQADAAQAAgAAAPz/+v/9////AAABAAMA
AwAEAAQAAAD9//z/+v8AAAIABgAEAAQABAAEAAMABAAEAAQABQAGAAgACQAIAAgACQAJ
AAkACQALAAwADAAMAAwADAANABAAEgASABMAEgASABAADAAJAAgABgAGAAYABgAHAAUA
BQADAAAA/v/9//z/+v/8//v/+//7//r/+P/3//b/9//5//r/+v/4//b/8//y/+//7//v
/+7/8f/x//H/8f/w//D/8f/x//P/9P/1//X/9P/y//H/7v/x//P/9P/1//H/7//v/+//
7v/z//z/BAAOACIAOgBWAHgAmwC0ANAA9QAbATgBSwFLATMB/QCyAFgA9f+a/17/Pf8n
/xb/Dv8K/xP/IP8w/0L/WP9s/4H/k/+p/7r/x//Q/9n/4P/j/+X/5v/n/+f/5//n/+f/
6v/r/+3/8P/z//P/8//z//H/8f/x//H/9P/1//b/9v/2//T/9//3//X/9v/2//b/9v/3
//f/9//5//n/+f/6//r/+v/6//r//P/+//7//f/6//r/+f/4//r/+//8//3//P/7//v/
+//9//7//v/+//7//v/9//z/+v/7//v//P/9//7///8AAP7//v/+//7//v/9//z/+//8
//3//v/9//n/9//1//P/8//0//b/9//y/+7/6v/p/+z/8P/y//P/8//w/+//7f/q/+n/
5//m/+j/6f/p/+j/5//k/+P/5P/n/+j/6//r/+//8//1//f/9//5//n/+v/9/wEAAAAB
AAQABAAFAAgACAAHAAYABwALAAsACQAIAAUAAwACAAEAAAAAAP///v////7//P/8//3/
/f/+//7//v/8//n/+f/4//f/+P/4//z//v8AAAEA/f/5//n/+v/9//7/AAABAAEA////
//3/+v/7//v/+//+/wAAAgADAAIAAgACAAIA/v/+//////8CAAIAAgABAAAAAAAAAAAA
AwAGAAcACAAHAAYABQADAAIAAgACAAMABQAFAAUABwAFAAMAAQADAAUABwAIAAgABgAG
AAQABAACAAMAAwADAAQABQAHAAgABgAGAAgACgAMAA4ADQAOAA4ADgALAAoACgAJAA0A
DgAQABEAEAAPABAAEAAQABAAEAAQABMAFgAYABgAFwAUABIADgANAA0ADwAQAA0ACgAH
AAUABgAHAAYABAAFAAUABQAEAAIA///9//v//v/+////AAD+//3/+//4//n/+P/2//b/
+f/7//3//v/7//n/9//1//f/+P/6//v/+//6//n/9//5//j/+P/2//r/+//7//v/9f/1
//f/+f/8/wEACAASACAAMABIAGQAiACrAMwA7AATATsBVAFbAVMBMwH3AKoAUgDx/5b/
YP9B/yX/EP8G/wr/F/8o/zz/VP9q/3r/i/+f/7H/wP/L/9j/4f/m/+n/6//s/+3/7//v
/+//7//z//X/+P/8//r/+f/4//f/+P/5//r/+//8//3//v/+//z/+v/9//3///8AAAAA
AAD//////v/9/wAAAQACAAQAAgACAAIAAgACAAQABAADAAQABgAHAAgABgAFAAQAAwAF
AAUABgAHAAkACgAKAAoACAAIAAcABgAIAAsADQAQAAwACgAIAAYABQAGAAcACAALAAsA
CwALAAoACQAIAAUABgAHAAgACQAFAAQABAADAAIAAAD+/////v8AAAAA//////z/+//5
//z//f/9//7//f/7//j/9P/2//T/9P/2//f/+P/7//v//P///wAAAQAFAAkACwAOAA4A
EQAPAA8AEwAUABYAGgAaABkAGAAZABoAGQAWABQAFAAVABcAGQAXABYAFAASABMAEgAQ
ABAAEQARABIAEgAQAA4ACwALAA0ADQAPABAADgAOAA4ADQANAAsADQAQAA8AEAASABMA
FAARABAADQAOABEAEwAVABMAEgARAA8AEgASABIAEgASABIAEwATABQAFAAUABMAFQAW
ABcAGAAVABYAFQAUABYAFgAWABUAFwAYABkAGwAaABkAGAAZABoAGQAYABsAGwAbABoA
GAAaABoAGAAYABoAGwAbABsAGgAZABkAGAAZABsAHwAiACAAHgAeAB4AHgAeACEAIgAi
ACIAIAAgACEAIQAkACQAJQAlACUAJQAnACgAJgAmACYAJgApAC4AMgA0ADEALgAsACgA
JQAjACMAIgAfAB4AHQAdAB0AHQAbABgAGAAZABoAGgAYABUAEwARABEAEAAQABAAEgAT
ABMAEgAQAA4ACwAKAAsADQAPABAADwANAAsACQAKAAoACwALAAoACgAKAAkACwAKAAoA
CAAMAA0ADQANAAkABwAHAAcACgAPABQAIAAwAEAAUgBuAIwAqQDIAOoAEwE5AVIBWwFT
ATkBBQG8AGQAAQCm/3D/Vf89/yb/GP8c/yn/OP9M/2D/dv+K/53/sf/D/9D/2f/m/+//
9P/4//v//f///wAA///+//3///8BAAQACAAIAAcABgAFAAUABQAFAAUABwAJAAsADAAJ
AAYACAAHAAkACgAKAAoACgALAAsACwAJAAkACQAKAAwADAAMAAwACQAKAAkABwAIAAoA
CwAMAAwACwAKAAkACgAJAAkACQANAA4ADgAOAAwADAALAAoADAANAA0ADgANAAwACwAK
AAgACAAIAAgACgALAAwADQAKAAkACAAFAAYABwAIAAkABQAEAAQAAwABAP7/+//7//v/
/v///////P/4//b/8//0//X/9f/2//X/9f/0//L/9P/y//L/9P/1//b/+f/5//n/+//7
//v/AAADAAQABgAIAAsACQAJAAsADAAOABIAEQARABEAEwATABMAEQAQABAAEQATABUA
EgASABEAEAAPAA4ADAAMAA8ADwAQABAADgAMAAkACQAKAAsADgAQAA4ADgAOAA0ADAAJ
AAoADAANAA4AEAARABAADQAMAAkACQANABAAEwASABIAEgARABAAEAAQABAAEAAQABEA
EQASABIAEgARABIAFAAWABgAFwAYABcAFgAUABQAFAATABUAFgAXABkAGAAXABYAFwAY
ABcAFgAZABkAGQAYABYAFwAYABcAGAAaABsAGwAbABkAGQAaABoAHQAfACMAJgAmACYA
JQAkACMAIgAhACIAIgAiACQAJAAlACUAJAAkACUAJQAnACcAKQAqACoAKgAqACoAKQAs
AC4ALgAuACwAKwAoACUAIwAjACIAIQAgAB8AHwAfAB8AHQAaABkAGQAZABgAFgATABEA
DwARABAAEAAQABEAEwAUABQAEQAQAA4ADgAQABEAEgASABEADwANAAsACgAKAAsACwAM
AAwADAALAAoACAAHAAQACAALAA0ADwAPAA8ACwANABAAEwAYACQAMgBEAFgAdACQAKkA
xgDqABMBNwFSAVsBUQExAfcAqABMAOf/kv9o/1P/O/8o/yD/JP81/0T/VP9q/4L/lP+n
/7v/yf/S/9//6P/v//b/+v/9////AQABAAEAAQABAAQABQAHAAoACQAJAAkACQAHAAcA
BwAHAAkACwANAA4ADAAKAA0ADQAMAAwACwAKAA0ADwAQABEADgANAAwADAANAA4ADwAQ
ABAAEgASABEAEwAUABQAFAAUABMAEgARAA4ADQANAA0AEAASABMAFAASABIAEQAQABAA
EQARABIAEwAUABUAFgASABIAEgASABQAFQAWABcAFQAVABUAEwAPAA8ADwAPAA0ADAAM
AAsACQAGAAMAAwAGAAoADAANAAoABgAEAAEAAgADAAMABAADAAMAAgAAAAEAAAABAAQA
BwAIAAsACwALAA0ADQANABEAFQAXABoAGQAbABgAFwAaABoAGwAeACIAIwAkACcAJgAl
ACIAIAAgAB8AHwAfACEAIgAiACIAHwAeABwAHAAfAB8AIAAgAB0AGgAWABUAGQAbAB8A
IgAhACIAIwAjAB8AGwAbABwAHQAeACAAIQAhAB8AHwAdAB4AIQAjACUAJAAkACQAIwAj
ACIAIQAgACEAIgAkACUAJgAmACYAJQAmACYAJgAmACYAKAAoACgAJwAmACUAIwAkACYA
KAArACkAJwAlACUAJwAlACMAJQAlACUAJAAiACQAJAAiACIAJAAnACkAKwAoACcAJwAm
ACgAKQAsAC4ALQAqACkAKAAqACoAKwAtAC4AMAAxADEALgAtACwAKwAsAC4ALwAxADUA
OAA8AD4AOQA3ADYANgA0ADIAMAAuAC0AKgAnACQAJgAnACcAJwAlACUAJAAkACIAHwAe
AB4AHwAeAB0AHgAeABwAGgAZABoAGwAdAB8AIQAgABwAGwAaABkAGAAbABwAHQAeAB4A
HgAeAB4AGwAaABkAGAAZABoAGwAcABsAGgAZABgAHQAgACMAJgA0AEAATABYAHgAlgC0
ANIA9AAWATgBWgFSAUoBQgE6AewAngBQAAIA1P+m/3j/Sv9G/0T/Qv9A/1T/Zv94/4r/
lf+g/w==
         </WaveFormData>
      </LeadData>
      <LeadData>
         <LeadByteCountTotal>10000</LeadByteCountTotal>
         <LeadTimeOffset>0</LeadTimeOffset>
         <LeadSampleCountTotal>5000</LeadSampleCountTotal>
         <LeadAmplitudeUnitsPerBit>4.88</LeadAmplitudeUnitsPerBit>
         <LeadAmplitudeUnits>¦ÌV</LeadAmplitudeUnits>
         <LeadHighLimit>2147483647</LeadHighLimit>
         <LeadLowLimit>268435456</LeadLowLimit>
         <LeadID>V6</LeadID>
         <LeadOffsetFirstSample>0</LeadOffsetFirstSample>
         <FirstSampleBaseline>0</FirstSampleBaseline>
         <LeadSampleSize>2</LeadSampleSize>
         <LeadOff>FALSE</LeadOff>
         <BaselineSway>FALSE</BaselineSway>
         <ExcessiveACNoise>FALSE</ExcessiveACNoise>
         <MuscleNoise>FALSE</MuscleNoise>
         <LeadDataCRC32>1478345900</LeadDataCRC32>
         <WaveFormData>
MAAwADAAMAAyADIAMgAyADEAMAAvAC4ALAAsACwALAAvADAAMQAyADUANgA3ADgANgA2
ADYANgA0ADQANAA0ADQANAA0ADQAMwAyADEAMAAxADIAMwA0ADEAMAAvAC4ALAAsACwA
LAApACgAJwAmACcAKAApACoAKgAqACoAKgAoACgAKAAoACoAKgAqACoAKAAoACgAKAAo
ACgAKAAoACoAKgAqACoAKgAqACoAKgAoACgAKAAoACkAKgArACwAKgAqACoAKgAqACoA
KgAqACkAKAAnACYAJwAoACkAKgAqACoAKgAqACgAKAAoACgAKgAqACoAKgAoACgAKAAo
ACgAKAAoACgAJwAmACUAJAAjACIAIQAgACQAJgAoACoALAAsACwALAAqACoAKgAqACgA
KAAoACgAKAAnACcAJwAnACcAJwAnACoALQAxADIAMgAzADQANAAzADMAMwAyAC8ALAAp
ACUAJQAmACcAKAAmACUAJQAlACQAJAAjACIAHgAdABsAGQAZABgAFwAXABUAFQAVABQA
EgATABMAEQAOAA0ADQANAA4AEAARABIADwAPAA4ADgAQABAAEQARABAADwANAAwACQAI
AAgABwAJAAoACgAKAAwADAAKAAsAEQAYACAALAA8AE0AZAB8AIwAlwCqAMMA1wDmAO4A
5ADFAJIAUQACALH/fP9j/1X/Tv9M/0r/UP9d/2v/ef+J/5n/p/+1/8H/zP/Y/+T/6P/u
//f/9//5//3////+//7/AAABAAIAAwAFAAYABQAEAAMAAgAAAAAAAQABAAEAAQABAAEA
/////wAAAgAFAAUABAAEAAMAAwAEAAMAAwADAAQABQAGAAYACQAJAAgACAAHAAUABQAG
AAcACAAKAAkACQAJAAgABwAFAAQABQAIAAgABwAIAAkACgALAAwADAAMAAwACwALAAoA
CAAJAAkACQAJAAgACQAKAAoACQAJAAkACQALAAsADAAMAAwADAAMAAsADQANAA0ADgAO
AAwACgAHAAUABAAEAAMAAwADAAMAAgADAAQABAAEAAQABAAEAAUAAwADAAMABAAEAAUA
BwAIAAoACwALAAsACwALAAsACwAKAAoACwALAAoACQAHAAYABAAEAAQAAgADAAQABAAE
AAMAAgABAP7/AAD//////////////v/+//z/+//6//n/+//8//z//f/9//3//f/9//z/
+//7//v//P/8//z//P/6//v/+//7//3//v8AAAEAAQABAAIAAgAEAAQABAAFAAMAAwAD
AAMAAwADAAQABAAEAAUABQAFAAMAAgACAAMAAwADAAMABAACAAIAAgACAAMABAAFAAYA
CAAIAAgACAAHAAYABQAEAAMAAgABAAAAAQACAAMABAACAAIAAgACAAcACQAFAAQABgAG
AAYABgAHAAgACQAKAAgACQAJAAoACQAJAAkACQAKAAsADgASABEAEAAQABAAEAASABMA
FAASABAADgAMAAkACAAIAAgACQAIAAgACQAIAAUAAwAAAP7//f/9//z/+//5//j/9//1
//X/9f/1//b/9v/3//f/9//2//X/9f/z//P/9P/0//T/8//z//L/8P/w//D/8f/z//P/
8//y//T/8v/y//P/8f/x//L/8v/y//L/8v/w//X/+//8//7/CgAaAC8ARgBgAHIAfQCO
AKUAuwDKAM4AygC1AIgASQD6/6f/bv9P/z//OP80/zb/Pv9F/1H/Yf9x/3//jf+f/6//
vP/K/9T/2v/g/+P/4//l/+n/6//q/+r/7P/t/+3/7f/u/+7/8v/y//L/8v/x//D/8P/v
//H/8f/x//H/8//z//T/9v/3//f/9v/2//b/9//5//n/9v/1//X/9f/0//T/9//3//f/
+P/4//f/+f/6//v//P/8//v/+//7//n/+f/4//j/+//+//7//f/9//3//f/9//7//v/+
//7//v///////v/9//3//f/9/wAAAQACAAIAAQABAAEAAQAAAP/////+/wAAAAAAAP//
/v/9//z//P/+//7//v/9//3//P/8//v//f/9//3//P/8//z/+//6//r/+v/6//v/+//7
//v//P/8//3///8AAAIAAwADAAMAAwADAAMAAwAGAAYABwAHAAUABQAEAAQAAgACAAIA
AAAAAAAA///+/wAAAAAAAP7//v/9//3//f/9//3//P/8//z/+//6//n/+f/6//r/+//7
//v/+//7//r/+f/5//n//P/8//z//P/6//v/+//7//7//v///////////wAAAAAAAAAA
AAABAP///////////////wAAAAD//////v/9/wAAAAABAAMAAwADAAMABAACAAIAAgAC
AAQABAAEAAQABgAGAAYABgAIAAgACAAIAAYABAACAAAAAQACAAMABAAGAAYABgAGAAYA
BQAGAAUABQAFAAUABQAFAAUABQAGAAQABAAEAAUACQAKAAgACAAIAAgACAAIAAgACAAK
AAsACwAMAAsACwALAAsACwALAA0AEAAOAA4ADwAQABEAFAAWABgAGgAYABYAFAARABAA
EAAQAA4ADAALAAsACQAHAAYABAAEAAUABwAIAAYAAwABAP/////////////8//z//f/9
//v/+v/5//n/+//7//z//P/+//3//f/8//v/+v/5//n/+f/5//n/+P/6//j/+P/5//f/
9//4//j/+v/8//r/+P/5//3/AAAGAAwAGAAnADoAUABmAHkAhgCXAK8AxADQANgA1QC8
AIkASAD9/6r/cf9d/1D/RP9A/0L/R/9P/1//b/+B/4//nf+t/7r/yP/S/9r/4v/n/+n/
6//v//H/9P/0//b/9//3//f/+P/4//j/+P/4//j/+P/4//n/+f/7//v/+//7//v/+//8
//7/AQABAAAAAAD+////AQABAAIAAQABAAEAAgACAAUABQADAAQABAADAAIAAgACAAIA
AwADAAQABQADAAMAAgACAAUACAAIAAcABwAHAAcABwAGAAYABgAGAAgACQAJAAgABwAH
AAcABwAKAAsADAAMAAsACwALAAsACQAJAAoACgAMAAwADAALAAgABwAGAAYACgAKAAoA
CQAJAAgACAAHAAkACQAJAAgACgAKAAkACAAHAAYABQAFAAcABwAHAAgABwAHAAgACAAK
AAsACwALAA8ADwAPAA8AEAAQABEAEQAPAA8ADgAOABAAEAAQAA4AEAAQAA8ADgAOAA4A
DgAMAAsACQAIAAcABwAHAAYABgAIAAcABgAFAAUABgAGAAcACQAJAAkACQAIAAcABwAH
AAgACAAIAAgABgAHAAcABwAGAAYABwAHAAkACQAKAAoACgAKAAoACwALAAsACwALAA0A
DQAOAA4ADQANAAwACwANAAwADAANAA0ADQANAA4AEAAQABAAEAAQABAAEAAQABAAEAAQ
ABAAEAAQABAAEAAOAA4ADgAOAA4ADgAOAA4ADgAOAA4ADgARABEAEwATABMAEwATABMA
EQARABEAEgAPAA4ADQANAA0ADgAPAA8AEQASABUAFgAYABgAGAAYABgAGAAYABgAGAAZ
ABkAGgAbABsAGwAbABoAGQAaABwAHQAeACAAIgAhACIAIgAiACIAIAAeABwAHAAcAB0A
HgAdABoAGAAXABkAFwAWABQAEAAPAA8ADgAPAA0ADAALAAsACwALAAsACgAKAAsACwAK
AAoACgALAAoACQAJAAgACQAJAAoACgAIAAgACAAJAAcABwAHAAYACAAGAAYABwAFAAUA
BgAGAAgACAAIAAgACQAJAAgACgAQABwAKwA8AFQAbgCDAJIAoQC3AMwA2gDeANcAuACH
AEYA9/+q/3v/af9c/1T/Uv9U/13/Z/9z/4H/k/+f/6v/u//M/9j/4P/m/+7/9f/3//n/
/f////7//v8AAAEAAQABAAIAAgACAAIAAgACAAQABAAFAAUABQAFAAUABQAFAAUABgAI
AAgABwAFAAQABQAHAAoACwAIAAcABwAHAAUABAAGAAUABgAIAAkACQAIAAgACAAIAAsA
CwAMAA0ADQANAAwADAALAAwACgAHAAcABwAHAAcACQAKAAsADAAOAA8ADwAOAAsACwAL
AAsACQAJAAkACAAKAAsADAANAA0ADQAOAA4ADAAMAAwACwAKAAkACAAIAAoACgAKAAkA
CgAKAAsACwAJAAkACQAIAAYABgAFAAQAAgACAAIAAwADAAMAAwAEAAYABwAJAAoACgAL
AAsACwALAAsACwALAA4ADgAPAA8AEQARABAAEAASABIAEgAQAA8ADgAMAAoADAAMAAwA
CgAIAAcABwAHAAYABQADAAIABQAFAAUABQAHAAgACAAJAAgABwAGAAUAAgABAAEAAQAA
AAAAAAAAAAIABQAHAAkACQAIAAgABwAHAAcACAAIAAgACAAIAAkACQAJAAkACQAHAAcA
CAAIAAcABwAGAAUABwAGAAYABwAIAAkACgAMAAoACgAKAAoACAAIAAgACAAGAAYABgAG
AAYABgAGAAYACAAIAAgACAAIAAgACAAIAAoACgAKAAoACQAJAAsACwAKAAkACAAHAAUA
BQAFAAYABgAGAAYABwALAAoACQAHAAgACAAIAAgACAAKAAoACgAKAAwADQANAA4ADgAN
AAwACwAJAAkACwAOABAAEgAVABgAFgAYABkAGgAYABYAFAASAA8ADgAOAA4ADgAMAAsA
CwALAAkACAAGAAIAAQABAAAAAAD///////////////////z//P/9//3/+//6//n/+f/3
//f/+P/4//r/+f/5//j/+P/4//j/+f/7//v/+//6//j/9v/2//f/9//3//j/+P/6//j/
9v/2//X/9f/6/wIADgAaACkAOgBSAGgAdQCEAJsAswDGANYA3ADPAK4AeQAwAN3/lP9p
/1P/Rv88/zj/Ov9D/03/Wf9p/33/jf+b/6v/uP/C/8r/1P/c/+H/4//l/+n/6//s/+z/
7v/v//D/8f/z//T/9P/0//T/9P/x//D/8P/v//D/8f/y//P/8//z//T/9v/5//n/+P/4
//r/+//9//3/+f/3//b/9f/0//T/9//3//n/+v/6//n/+f/6//v//P/6//n/+f/5//r/
+//7//z//P/+//3/+//9//3//f/9//3//P/7//r//P/9//3//P/9//3//f/9//7///8A
AAAA//////////8BAAEAAgACAAIAAgACAAEA/v/9//z//P/8//z//P/7//3//P/8//v/
+f/5//n/+P/6//r/+f/4//f/9v/1//X/9//3//f/+P/5//v//v8AAP7//f/7//n//f//
/wEAAwACAAIAAwADAAMAAwACAAIAAQAAAP///P/8//z/+//6//r/+v/6//j/9v/1//X/
9f/3//f/9v/2//T/8//y//H/8f/y//L/8//z//P/8//z//L/8f/x//H/8v/y//L/8v/w
//H/8f/x//D/8P/x//H/8f/x//L/8v/y//L/8v/z//T/9f/2//f/9f/z//L/8P/y//X/
9//5//j/9v/1//X/9P/z//L/8v/y//L/8v/y//T/9P/0//T/9P/0//T/9P/0//T/9P/0
//b/9v/2//b/9f/0//P/8v/w//D/8P/w//H/8f/z//P/8//z//P/8//v/+3/7//0//b/
9v/2//b/9v/2//b/9v/0//X/9f/2//f/9//3//f/9v/1//b/+P/2//b/9//4//r//P/9
//7/AAD+//z/+v/3//b/9v/2//b/9P/z//P/9P/z//P/8v/v/+3/7P/q/+j/5f/j/+H/
4f/h/+H/4f/e/97/3//f/+D/4P/g/+H/4f/h/+L/4v/g/9//3//e/97/3v/e/9//3//f
/9//3v/g/97/3v/f/+H/4f/i/+L/3v/c/9z/4P/j/+X/6P/u//j/BgAVAC4ASgBaAGUA
egCTAKUAtAC+AL4ArQCGAE8ACAC1/3D/S/83/yz/JP8i/yT/Lf87/0v/W/9r/3n/h/+Z
/6j/sv+8/8b/zP/P/9D/0f/U/9X/1//Y/9v/3f/d/93/3v/e/9//3v/d/9z/3P/c/93/
3f/d/93/3f/d/93/3f/e/+D/4f/h/+D/4P/i/+P/5f/l/+X/5f/m/+f/5f/k/+b/5f/m
/+j/6f/p/+n/6v/r/+z/7P/r/+v/6//t/+3/7P/s/+z/7v/t/+v/6f/p/+n/6f/r/+z/
7f/u/+7/7//v/+7/7//v/+//7//w//H/8v/y//H/8f/x//H/8f/x//L/8v/w//D/8P/v
/+//7//v//D/8v/y//L/8f/x//D/8P/v//H/8f/x//D/8P/w/+//7v/w//D/8P/x/+//
7//v//D/8P/x//P/9P/y//P/8//z//X/9f/1//X/+P/4//n/+f/3//f/9v/2//f/+P/5
//j/+P/4//f/9v/1//T/8//w//H/8f/y//P/8f/x//D/8P/w/+//7v/t/+v/7P/s/+3/
6//r/+v/6//t/+3/7v/v/+//7v/t/+z/7f/v//D/8f/w//D/8f/x//D/7//v/+7/8f/y
//P/9f/3//f/9//3//f/9//4//j/+v/7//v/+//5//j/+P/5//z//f/+/wAA/v/+//7/
/v/8//z//P/8//z//P/8//z//v/+//7//v/+//7//v/+//7//v/+//7//v/+//7//v//
////AQABAAAA///+//3/BQAHAAUABgAIAAgACAAIAAcABgAFAAQABgAHAAcACAALAAsA
CwALAAsACwANABAADwAOAA4ADgAQABIAEwAUABQAEgAQAA4ADAAMAA0ADgAOAAwACwAL
AAkABwAGAAQAAwADAAQABAABAP///v/9//v/+//7//v//P/8//3//f/9//z/+//7//r/
+f/5//j/+v/5//n/+P/6//r/+v/7//v/+//7//r/+P/2//b/9//5//n/+v/6//r/+v/6
//b/9//9/wAABAAMABgAJwA+AFYAagB7AIoAmwCxAMQA0ADSAMsAsgB/ADoA5/+W/2v/
Wf9M/0L/PP9A/0v/V/9l/3X/hf+V/6P/s//C/9D/2P/e/+T/5//r/+3/8f/z//T/9P/2
//f/9//3//j/+P/6//r/+v/6//j/+P/5//n/+//7//v/+//9//3//v8AAP/////+//7/
AAABAAMAAwAAAP///////wAAAAADAAMAAgACAAEA//8BAAIAAwAEAAQAAwADAAMABQAF
AAQABAAFAAgACAAHAAcABwAHAAcABgAGAAYABgAHAAkACgAKAAkACQAJAAkADAANAA4A
DgANAA0ADQANAAsACwAMAAwADgAOAA4ADQAOAA0ADAAMAAwADAAMAAsACwAKAAoACQAJ
AAkACQAIAAkACgAKAAoABwAGAAUABQAGAAcACAAKAAgACQALAAwADAANAA0ADQAPAA8A
DwAPABIAEgATABMAFQAVABQAFAATABIAEQAOABAAEAAPAA4AEAAQABAADgAOAA0ADQAN
AA0ADQAMAAwADAALAAoACQAJAAoACgALAAsACwALAAsACQAHAAYABQAIAAgACAAIAAkA
CwAMAA0ADgAOAA8ADwAMAAsACwAKAAgACAAIAAkADAANAA4ADwANAA0ADgAOAAwADQAN
AA0ADwAOAA4ADwANAA0ADQAOAA4ADgAOAA4ADgAOAA4ADgAMAAwADAAMAA4ADgAOAA4A
DgAOAA4ADgAOAA4ADgAOAA4ADgAOAA4ADQANAA8ADwANAA0ADQANAAsACwALAAwADgAS
ABAADgAPABAAEQASABIAEgASABIAFAAVABUAFgAXABcAFwAXABcAFwAZABwAGgAaABsA
HAAcAB4AHwAgACEAIAAfAB4AGQAYABgAGAAaABgAFwAXABUAEwASABAADgANAA0ADAAN
AAsACgAJAAcABwAHAAcABAAEAAUABQAEAAQABAAFAAMAAwAEAAQABAADAAMAAgAAAAAA
AAABAAEAAQABAAAAAgAAAAAAAQD/////AAAAAAAAAgAAAP7///8BAAIABAAMABgAJQA0
AEwAYgB1AIIAkwCpALwAzADYANUAxACfAGYAGwDG/4X/Zf9a/1L/Sv9I/0//V/9h/3H/
gf+P/5//sf/C/9D/3P/i/+j/7f/v//H/9f/3//f/9v/3//f/+f/5//r/+v///wAAAQAC
AAAAAAABAAEA//////////8BAAEAAgAEAAMAAwACAAIAAQABAAIAAQACAAEAAQABAAIA
AgAFAAUABwAIAAgABwAEAAQABAAEAAQAAwADAAMABQAFAAQABAAFAAgACAAHAAUABQAF
AAUABgAGAAYABgAIAAkACQAIAAcABwAHAAcABgAHAAgACAAFAAUABQAFAAcABwAIAAgA
CAAIAAgABwAEAAMAAgACAAIAAgACAAEAAQAAAAAA///9//3//f/8//z//P/7//r/+//8
//3///8BAAEAAQACAP////8AAAAA/v////////8DAAMAAwADAAQABAAFAAUABQAFAAQA
BAAFAAYABwAGAAYABgAFAAQABAAEAAQAAgAAAP/////////////+//7//v/9//z/+//9
//7//v///wEAAQABAAEAAAD///////////7//f/8//7/////////AgACAAMAAwAFAAUA
BgAGAAQABAAEAAUAAwADAAMAAwAEAAUABwAIAAYABwAHAAcABwAGAAYABwAHAAcABwAI
AAYABgAGAAYABQAEAAMAAgAEAAQABAAEAAcACAAJAAoABwAGAAUABAAFAAYABwAIAAoA
CgAKAAoACAAFAAQAAQAFAAkADAAOAA4ADgAOAA4ADgAOAA4ADgAPAA8AEAATABMAEwAT
ABEAEQATABYAFAAUABUAFgAWABgAGQAaABoAGAAWABQAEQAQABAAEAASABAADwAPAA0A
CwAKAAgABQADAAIAAAAAAP////////3//f/9//3//f/+/wAAAQD8//r/+P/3//b/9f/1
//T/9//3//j/+P/4//j/+P/5//v/+//7//r/+f/2//X/9f/3//f/+P/4//L/7v/u/+7/
8f/1//r/AAAGABIAIQA2AFIAaAB1AIQAmQCvAMAA0ADWAMsAqgBxACoA2f+O/2H/Tf9C
/zz/OP84/z3/S/9Z/2f/df+F/5P/n/+w/8D/zv/W/97/4//k/+X/6P/p/+f/5v/n/+f/
6P/p/+v/7P/w//D/8P/w//D/8P/x//H/8//z//P/8//z//P/9P/2//X/9f/0//T/8v/z
//X/9f/1//X/9v/3//j/+P/7//v/+//8//z/+//5//r/+//8//r/+f/5//n/+//7//r/
+v/9/wAAAAD///3//f/9//3//f/8//v/+v/8//3//f/8//3//f/9//3//P/9//7//v/+
////AAABAP///f/8//r/+//8//3//f/7//n/9//2//r//P/+/////v/8//v/+f/4//f/
9v/0//X/9v/2//b/9f/0//P/8//z//P/8//0//f/+f/8//7//v//////////////////
//7//v////////////7//v8AAAAAAAD+//3//P/6//j/9v/2//b/9P/2//X/9f/1//P/
8//y//L/8v/x//D/7//t/+7/7v/v//L/8//0//X/8v/x//H/8f/0//T/9P/0//P/8//y
//H/8P/w//H/8f/y//P/9f/2//j/+P/4//n/+P/3//b/9f/1//X/9v/2//T/9f/1//X/
9v/2//f/+f/5//n/+f/6//j/+P/4//j/+v/6//r/+v/4//j/+P/4//j/+P/4//j/+P/4
//j/+P/2//b/9v/2//j/+P/4//j/+f/8//3//v///wAA/v/+//7//v/8//3//f/+/wAA
AQACAAMAAwADAAUACAAGAAYABwAIAAYACAAJAAoACgAIAAYABAACAAIAAwAEAAMAAAD+
//3////9//z/+v/2//X/9f/0//X/8//y//H/8//z//P/8//x//D/8P/v/+3/7P/r/+v/
7P/t/+//8P/u/+3/7f/s/+7/7v/u/+//7f/t/+3/7P/s/+r/6v/r/+v/6//s/+z/6v/s
/+z/7v/v/+//8v/4/wAADAAbADIATABkAHUAhACZALMAxgDOANAAwQCaAF8AGgDH/3z/
V/9H/zz/Mv8w/zL/O/9J/1f/af95/4X/k/+j/7L/vv/K/9T/2v/d/93/3//j/+X/5v/m
/+j/6f/r/+v/7P/s/+7/7v/u/+7/8P/w//H/8f/z//P/8//z//H/8f/y//T/9f/1//T/
9P/z//P/9P/z//P/8//0//X/9v/2//n/+f/5//r/+v/5//v//P/9//7//f/7//r/+f/6
//v/+//8//v//v/+//3///////////8CAAIAAgACAAEAAQAAAP7///////////8CAAMA
BAAEAAEAAQABAAEAAgADAAUABgAFAAQAAwABAAEAAQABAAIAAgACAAIAAQACAAIAAwAD
AAMAAwADAAIAAgACAAEAAAD+//7//v////3//f/9//7///8BAAQABgAIAAkACQAJAAkA
CQAJAAkACwAMAA4ADwANAA0ADAAMAAwADAAMAAoADAAMAAsACgAIAAgACAAGAAYABQAF
AAUABQAFAAQABAAGAAUABAADAAMABAAEAAUAAwADAAMAAwAFAAUABgAHAAYABgAGAAYA
CAAJAAkACQAKAAoACwALAAkACQAKAAoACgAKAAoACwALAAsACwALAA0ADQAOAA4AEAAR
ABEAEQAOAAwACwALAA0ADQANAA4AEAAQABAAEAASABIAEgASABQAFAAUABQAEwASABEA
EAASABIAEgASABIAEgASABIAEAAQABAAEAATABMAFQAVABkAFgAYABgAGAAYABgAGAAY
ABgAGgAbABsAHAAdAB0AHQAdAB0AHQAfACIAIgAiACMAJAAlACgAKgAsACsAKAAlACIA
IQAgACAAIAAfABwAGgAZABkAFwAWABQAFQAVABYAFgATABEAEAAPAA8ADwAPAA8AEAAQ
ABEAEQAOAAwACgAJAAoACwANAA4ADAALAAsACgAKAAoACgALAAsACwALAAoACwAKAAsA
DQALAAsADAAMAAoADAAMAAwADQAPABIAGgAkACwAOQBOAGYAegCLAJoAswDLANwA5gDo
AN0AvgCJAEQA8/+q/3//bf9g/1T/Uv9U/13/a/97/4f/l/+n/7f/x//W/+L/6P/y//j/
/f/9////AwAFAAUABAAFAAUABwAHAAgACAAKAAoACgAKAAoACgALAAsADQANAA0ADQAM
AAsACwAMAA8ADwAOAA4ADgAPABEAEQAQAA8ADwAPAA4ADgARABEADwAQABAADwAPABAA
EQASABIAEQARABEAEQARABAAEAATABYAFgAVABMAEwATABMAFAAUABQAFAAUABUAFQAU
ABEAEQARABEAFAAVABYAFgATABMAEwATABUAFQAWABYAFgAWABYAFQAUABMAEgASABQA
FAAUABMAEgAQAA8ADQAPAA8ADwAOAA4ADgANAAwADAAMAAwADQANAA0ADQAOAAwADQAP
ABAAEgATABMAEwATABMAEwATABYAFgAXABcAFgAVABMAEgAUABQAFAASABMAFAAUABQA
FAAUABQAEgAQAA8ADwAPABEAEQAQABAAEAAPAA4ADQALAAwADAANAA0ADQANAA0ADgAN
AA0ADQAMAAwADAAMAAoACwALAAsADgAOAA8ADwANAA0ADgAOAA4ADgAOAA8ADwAPAA8A
DwARABEAEgASABQAFQAVABUAFAASABEAEQAPAA8ADwAQABEAEgATABQAFAAUABQAFAAS
ABIAEgASABAAEAAQABAAEQASABMAFAAUABQAFAAUABIAEgASABIAFAAVABgAGQAbABoA
GAAYABgAGAAWABYAFgAWABcAGQAaABwAHQAdAB0AHQAdAB0AHwAiACIAIgAjACQAIgAk
ACUAJgAmACQAIgAgAB8AHgAeAB4AGwAYABYAFQAWABUAFQAUABQAEwATABIAEAANAAsA
CQALAAsACwALAAwADAANAA0ACQAIAAcABwAJAAkACgAKAAgABwAHAAYABAAEAAQABQAF
AAUABQAEAAIAAAAAAAEABAAFAAcACAAKAAgABgAGAAkACwAOABQAHgAoADcATABgAHIA
gQCWAK0AwwDWAOAA4gDTAKwAcwAsANf/kP9x/2X/Wv9O/0z/Uv9d/2n/c/+F/5n/p/+1
/8X/0v/c/+b/7P/w//X/9f/3//v//f/+//7/AAABAAMAAwAEAAQABgAGAAYABgAGAAYA
BwAHAAcABwAHAAcABwAHAAgACgAJAAkACAAIAAoACwANAA0ADAALAAsACwAIAAgACwAL
AA0ADgAOAA0ADwAQABEAEgARAA8ADgANAAsACwAKAAoADQAQABAADwARABEAEQARABAA
EAAQABAAEgATABMAEgATABMAEwATABIAEwAUABQAFAAVABYAFwAWABUAFQAUABIAEgAS
ABEAEAAPAA4ADgARABIAEwATABEAEAAQAA8AEQARABEAEAAOAA4ADQAMAA0ADgAPABEA
EQARABEAEgAQABEAEwAUABUAFwAYABkAGgAZABgAFwAWABYAFwAXABoAGwAbABwAGgAa
ABoAGAAXABYAFAASABUAFgAXABYAFgAVABUAFQATABMAEgASABAADwAOAA0AEAASABMA
FQAXABcAFwAXABMAEQAQAA8AEAAQABAAEAAQABEAEQARABMAFAAWABcAFwAXABgAGAAX
ABYAFQAVABUAFQAVABUAFwAXABgAGAAaABsAGwAbABoAGAAXABcAGQAZABkAGgAcABwA
HAAcABoAGgAaABoAGgAaABoAGgAZABgAFwAWABkAGgAbABwAHQAeAB8AIAAeAB4AHgAe
AB8AHwAhACEAIAAfAB4AHQAgACEAIgAkACQAJAAkACUAJAAkACQAIwAlACYAJwAnACsA
LQAvADAALwAuAC4ALQArACkAKAAmACUAIgAgAB4AIAAgACAAIAAfAB0AHAAbABgAFQAU
ABMAFAAUABQAEgARABAADwAQABEAEgASABMAFAAUAA4ADAAMAAwADAANAA4ADwAQABAA
EAAQABAADgAOAA4ADgAOAA4ADgAOAA4ADgAOAA4AEQASABMAFAAdACQAKwAyAEkAXgBz
AIgAmwCuAMEA1ADRANAAzwDOAJAAVAAYANz/u/+c/33/Xv9g/2D/YP9g/27/fP+K/5j/
ov+q/w==
         </WaveFormData>
      </LeadData>
   </Waveform>
</RestingECG>
