# Supplementary material for: Detection of Left Atrial Enlargement Using a Convolutional Neural Network-Enabled Electrocardiogram
Source: Front Cardiovasc Med. 2020 Dec 17;7:609976. doi: 10.3389/fcvm.2020.609976 (PMC7773668; doi:10.3389/fcvm.2020.609976)
Supplement: Supplementary file 3 [file Data_Sheet_3.ZIP › normal2/1802017683_5891_0000000J.XML]

<?xml version="1.0" encoding="Windows-1252"?>
<!DOCTYPE RestingECG SYSTEM "restecg.dtd">
<RestingECG>
   <PatientDemographics>
      <PatientID>1802017683</PatientID>
      <PatientAge>65</PatientAge>
      <AgeUnits>Years</AgeUnits>
      <Gender>Female</Gender>
      <PatientLastName>chenshuzhen</PatientLastName>
   </PatientDemographics>
   <TestDemographics>
      <DataType>Resting</DataType>
      <Site>1</Site>
      <AcquisitionDevice>MAC55</AcquisitionDevice>
      <Status>Unconfirmed</Status>
      <Priority>Normal</Priority>
      <AcquisitionTime>09:13:29</AcquisitionTime>
      <AcquisitionDate>04-27-2017</AcquisitionDate>
      <CartNumber>1</CartNumber>
      <AcquisitionSoftwareVersion>009C</AcquisitionSoftwareVersion>
      <XMLSourceVersion>MAC5000 v1.0</XMLSourceVersion>
   </TestDemographics>
   <RestingECGMeasurements>
      <VentricularRate>63</VentricularRate>
      <AtrialRate>63</AtrialRate>
      <PRInterval>148</PRInterval>
      <QRSDuration>74</QRSDuration>
      <QTInterval>418</QTInterval>
      <QTCorrected>427</QTCorrected>
      <PAxis>80</PAxis>
      <RAxis>60</RAxis>
      <TAxis>37</TAxis>
      <QRSCount>10</QRSCount>
      <QOnset>221</QOnset>
      <QOffset>258</QOffset>
      <POnset>147</POnset>
      <POffset>198</POffset>
      <TOffset>430</TOffset>
      <ECGSampleBase>500</ECGSampleBase>
      <ECGSampleExponent>0</ECGSampleExponent>
   </RestingECGMeasurements>
   <Diagnosis>
      <Modality>Resting</Modality>
         <StatementCount>2</StatementCount>
         <LabelText>12SL ��ϳ���</LabelText>
      <DiagnosisStatement>
         <StmtFlag>ENDSLINE</StmtFlag>
         <StmtText>�������</StmtText>
      </DiagnosisStatement>
      <DiagnosisStatement>
         <StmtFlag>ENDSLINE</StmtFlag>
         <StmtText>���� ECG</StmtText>
      </DiagnosisStatement>
   </Diagnosis>
   <Waveform>
      <WaveformType>Rhythm</WaveformType>
      <WaveformStartTime>0</WaveformStartTime>
      <NumberofLeads>8</NumberofLeads>
      <SampleType>CONTINUOUS_SAMPLES</SampleType>
      <SampleBase>500</SampleBase>
      <SampleExponent>0</SampleExponent>
      <HighPassFilter>16</HighPassFilter>
      <LowPassFilter>150</LowPassFilter>
      <ACFilter>NONE</ACFilter>
      <LeadData>
         <LeadByteCountTotal>10000</LeadByteCountTotal>
         <LeadTimeOffset>0</LeadTimeOffset>
         <LeadSampleCountTotal>5000</LeadSampleCountTotal>
         <LeadAmplitudeUnitsPerBit>4.88</LeadAmplitudeUnitsPerBit>
         <LeadAmplitudeUnits>��V</LeadAmplitudeUnits>
         <LeadHighLimit>2147483647</LeadHighLimit>
         <LeadLowLimit>268435456</LeadLowLimit>
         <LeadID>I</LeadID>
         <LeadOffsetFirstSample>0</LeadOffsetFirstSample>
         <FirstSampleBaseline>0</FirstSampleBaseline>
         <LeadSampleSize>2</LeadSampleSize>
         <LeadOff>FALSE</LeadOff>
         <BaselineSway>FALSE</BaselineSway>
         <ExcessiveACNoise>FALSE</ExcessiveACNoise>
         <MuscleNoise>FALSE</MuscleNoise>
         <LeadDataCRC32>2340362080</LeadDataCRC32>
         <WaveFormData>
/v/+//7//v8AAAAAAAAAAP///v/9//z//P/8//z//P/8//z//P/8//7//v/+//7//f/8
//v/+v/8//z//P/8//z//P/8//z//P/8//z//P/6//r/+v/6//r/+v/6//r/+v/6//r/
+v/6//r/+v/6//z//P/8//z/+v/6//r/+v/8//z//P/8//r/+v/6//r//P/8//z//P/8
//z//P/8//z//P/8//z//P/8//z//P/8//z//P/8//z//P/8//z//P/8//z//P/6//r/
+v/6//r/+v/6//r//P/8//z//P/8//z//P/8//r/+v/6//r/+v/6//r/+v/8//z//P/8
//r/+v/6//r/+P/4//j/+P/5//r/+//8//r/+v/6//r/+v/6//r/+v/6//r/+v/6//r/
+v/6//r//P/8//z//P/7//r/+f/4//j/+P/4//j/+v/6//r/+v/4//j/+P/4//r/+v/6
//r/+v/6//r/+v/6//r/+v/6//j/+P/4//j/+v/6//r/+v/4//j/+P/4//r/+v/6//r/
+v/6//r/+v/6//r/+v/6//r/+v/6//r/+v/6//r/+v/8//z//P/8//r/+v/6//r/+v/6
//r/+v/4//j/+f/5//r/+//8//3//f/9///////+//7//v///////v/+//7//P/8//3/
/f/9//////////3//P/8//3///8AAAEAAgAFAAYABgAGAAYABAADAAMAAAD8//z//P/6
//r/+v/5//v/+//7//r/+v/6//v/+//6//r/+v/6//r/+v/6//v/+f/5//j/+P/4//j/
+P/4//7//v/5//T/9P/1//j/BQAVAB4AJAA1AEcATwBTAFoAYQBqAGsAYABTAEgAPAAu
ACAADAD3/+r/5v/s//P/9//3//j/+P/9////+//9//3//f/9//3//P/6//j/+v/6//r/
+//7//v/+//7//v/+//8//z//v/+//7//v/8//v/+//8//z//f/9//3//f/9//7//v/+
//7//v/+//7//v/+//7//v//////AAD+//3//f///wAAAAABAAIAAQABAAEAAgACAAIA
AwADAAUABgAGAAYABAAFAAcABwAHAAcABwAIAAkACgAKAAoADgAQABEAEgAQABEAEgAT
ABQAFQAVABUAFQAYABoAHQAdAB4AHwAfAB4AIAAhACMAJQAmACYAKAApACoAKgArAC4A
LgAuADAALgAuAC4ALgAuAC4ALgAsACwALAArACkAKgAoACQAIwAkACMAIQAfABsAGgAW
ABEAEwARABAADwAOAAsACwAKAAcABwAGAAYABQAEAAMAAwAAAP///P/7//z//f/8//3/
/f/+//7//f/9//////////z//P/8//z//P/8//z//P/8//z//P/8//z//f/9//3////+
//7//v/8//z/+//7//z//P/8//z/+v/6//n/+f/7//v//P/8//7//v/+//z/+v/8//z/
/P/6//r/+//7//v/+//6//r//P/9//3//f/9//3//f/9//z//P/8//3/+//7//v/+//5
//n/+//7//z//P/8//z/+//6//r/+//9//v//f/9//3//P/8//z//P/7//v/+//8//z/
/P/8//z/+//7//v/+//8//z//P/7//v//P/8//r/+f/5//j/+f/7//3//v/9//z/+//5
//v//P/8//v/+//7//v/+//7//v/+//7//3/+//6//r/+//7//v/+f/5//n/+f/5//v/
/f/+//3/+//7//v/+//5//j/+P/5//v/+//7//v/+P/5//j/9//4//n/+v/6//r/+v/4
//j/+P/4//j/+P/4//j/+v/6//r/+v/6//r/+v/6//n/+P/3//b/9//4//n/+v/8//3/
/f/9//v/+//7//v/+//9//3//P/8//z//f/9//z//P/8//z//v///////f/9//3//f/9
//z//P/9////AAABAAIAAwAGAAYABgAGAAMAAQAAAPz/+v/6//r/+v/6//r/+f/5//n/
+f/4//j/+P/5//n/+P/2//b/9v/2//f/+P/6//v/+f/4//j/+P/2//j/+v/6//j/9//0
//b/+f8CAAsAFQAiADIAPwBFAEsAUwBYAFsAWgBVAEwAQQA6AC4AGgAEAPD/4//i/+j/
7P/x//X/9//6//7//f/5//f/+v/7//z//f/8//z/+//6//r/+v/6//v/+//7//v/+//7
//v//P/8//z//P/8//z/+v/5//n/+v/8//3//f/9//3//f/+//7//P/8//z//P/+//7/
/v/+//7//////wAAAAD/////AQAAAP7//f/8//7///8AAAIAAgACAAMAAwADAAQABAAE
AAYABwAJAAkACAAHAAYABgAHAAgACAAIAAwADgAPABAADwAPAA8ADwASABMAEwATABQA
GAAbAB8AHgAeAB4AHQAdAB4AHgAfACAAIgAjACYAJwAoACgAKQAqACoAKgAsACoAKgAq
ACoAKgAqACoAKAAmACYAJQAjACQAIgAeAB0AHAAbABkAFwASABIADwALAAwACwALAAsA
CAAFAAUABAD//////v/+//7//v/+/////f/9//v/+//9//3/+//7//n/+v/6//n/9//5
//n/+f/6//r/+v/6//j/+P/4//j/+v/6//r/+v/4//n/+f/5//n/+P/4//j/+v/6//n/
+f/5//j/9//2//f/+P/4//n/9//3//j/+P/4//j/+P/2//b/+P/4//j/+P/4//n/+f/3
//f/9v/2//j/+f/5//n/+f/5//n/+f/6//r/+v/7//n/+f/5//n/9//3//n/+f/6//r/
+v/6//n/+P/4//n/+//5//v/+//5//j/+P/4//r/+f/5//n/+P/4//j/+P/4//f/9//3
//b/9v/1//T/9v/3//n/+v/4//f/9//2//T/9f/2//b/+P/4//j/9//3//j/+P/3//X/
9f/1//X/9f/1//X/9f/5//f/9v/2//f/9//3//X/9//3//f/9//2//f/9//1//f/9//3
//f/9f/0//T/9f/1//X/9f/1//X/9//3//f/9v/1//T/8v/4//z/+v/4//b/9P/z//L/
8f/w//D/8P/w//D/8v/0//b/+P/4//j/+P/4//b/9//3//f/+f/5//n/+f/3//n/+f/4
//j/+P/5//n/9v/2//b/9v/4//n/+f/3//f/9//3//f/9v/2//f/+f/8//3//v////7/
/v/+//7//P/7//v/+P/2//b/9v/2//T/9P/z//P/9P/1//X/9v/0//X/9f/0//T/9P/0
//T/9P/0//X/9f/z//L/8v/y//b/+P/0//D/8P/x//D/8v/3//7/CQARABwAJgA3AEMA
SQBNAFIAWQBcAFMASgBBADYAJgAYAAYA7v/h/+T/6P/q/+3/8f/1//j/+P/5//X/8//1
//X/9f/1//b/9v/1//T/9v/2//b/9//1//X/9f/1//f/9//4//j/+P/4//j/+P/2//X/
9f/2//b/9//3//f/9//3//j/+P/4//j/+P/4//b/9v/2//b/+P/5//n/+v/6//n/+f/7
//v/+v/6//r//f/9//3//v/8//z//f/9////AAAAAAAA/v///wEAAQABAAEAAQACAAUA
BgAGAAYABgAIAAkACgAIAAkACgALAA4ADwAPAA8ADgAQABEAEwAVABgAGwAdAB0AHgAe
AB8AHwAgACAAIgAjACQAJAAlACQAJAAkACYAKAAoACgAKAAmACYAJgAkACYAJgAlACMA
IAAeABoAGQAaABkAFwAVABIAEgAPAAsACgAHAAUAAwADAAEAAgACAP/////+//7/+//6
//n/+f/7//v/+f/5//f/9//1//X/9//4//j/9//1//f/9//3//T/9P/0//T/9v/2//b/
9v/2//b/9v/2//b/9//3//f/9//2//b/9v/2//b/9f/1//b/9v/2//b/9P/0//P/8//1
//X/9v/2//j/+P/4//b/9P/2//b/9v/2//b/9//3//X/9f/0//T/9v/3//f/9//3//f/
9//3//b/9v/2//f/9f/1//X/9f/1//X/9//3//j/+P/4//j/9f/0//T/9f/3//X/9//3
//f/9v/2//b/9v/1//X/9f/2//b/9v/2//T/8//z//P/8//0//T/9P/1//X/9v/2//b/
9f/1//T/8v/z//T/9P/2//b/9v/1//P/9P/0//P/8//z//P/8//1//X/9f/1//f/9f/0
//T/8//z//P/8f/1//X/9f/1//T/9f/1//P/8//z//P/8//0//T/9f/3//X/9f/1//X/
8f/z//P/8//0//X/9v/2//L/9P/2//b/9v/2//T/9P/0//T/9P/0//T/9P/2//b/9v/2
//T/9P/0//T/9P/0//T/9P/0//T/9P/0//T/9P/0//T/9P/0//T/9P/0//X/9f/1//X/
9f/1//X/9//5//n/+P/4//j/+f/5//b/9v/2//b/+P/5//n/9//3//f/9//3//j/+P/5
//v/+v/7//z//f8AAAAAAAAAAPz/+//7//j/9v/2//b/9v/0//T/8//z//P/8//y//L/
9P/1//X/9P/y//L/8v/y//L/8v/z//P/9P/0//X/9v/y//L/8v/y//T/8//w/+7/8f/4
/wMADQAWACAALwA/AEcASwBSAF0AZABhAFQASQBEADgAJAAWAAIA7f/k/+T/5v/n/+//
+f/2//T/9//5//X/9//3//f/9//2//b/9f/0//b/9v/2//f/9f/1//X/9f/1//X/9v/2
//b/9v/2//b/9v/1//X/9v/3//n/+v/7//r/+f/5//j/+P/4//j/+P/4//j/+P/4//r/
+//7//z/+//5//j/+f/7//r/+v/6//v/+//7//z//P/8//3//f/9//7//v/+//7///8B
AAEAAQABAAEAAgADAAQABAAEAAYACAAJAAoACgALAAwADQAOAA8ADwAPAA8AEgAUABcA
FwAYABkAGQAaABwAHQAfACEAIgAiACQAIwAkACQAJQAkACQAJAAmACgAKAAoACgAKgAq
ACoAKAAoACgAJwAlACYAJAAgAB8AHAAbABkAFwAUABQAEQANAAsACQAIAAcACAAFAAUA
BAABAAEAAAAAAP7//P/6//n/+f/5//f/9//4//n/+P/5//f/+P/4//f/9f/3//f/9//4
//j/+P/4//j/+P/4//j/9//2//X/9P/1//f/+P/5//f/9v/2//b/+P/4//f/9//3//b/
9f/0//b/9v/1//X/9//3//j/+P/2//b/9v/0//X/+P/5//r/+f/4//j/9//3//f/9v/2
//b/9//3//f/9//3//f/9//4//j/+P/5//f/9//3//f/9f/1//f/9//6//r/+v/6//f/
9v/2//f/9f/z//X/9f/3//b/9v/2//j/9//3//f/9v/2//b/9v/2//X/9f/1//X/9v/2
//b/9//3//j/+P/3//X/9P/y//T/9f/2//b/9v/2//b/9f/1//b/9v/1//X/9f/1//X/
9f/1//X/9f/3//X/9P/0//X/9f/1//P/8//z//P/8//1//f/+P/3//b/9f/0//P/9P/0
//X/9//1//X/9f/1//P/9f/1//X/9f/1//X/9P/0//b/9v/2//b/9v/2//b/9v/2//T/
9P/0//T/9v/2//b/9v/0//T/9P/0//T/9P/0//T/9//3//f/9//3//f/9//3//f/9//2
//b/+P/5//n/+P/2//b/9v/2//n/+f/3//n/+f/5//n/+P/4//n/+//8//3//v///wAA
/v/+//7//P/8//3/+//4//b/9v/2//b/9P/z//P/8//1//T/9P/0//P/8//y//L/9P/0
//T/9P/y//P/8//z//P/9P/1//b/8P/0//b/8P/t//D/8v/3//7/BwAPABoAKAA1AEMA
SQBLAFQAWwBcAFcATABBADgALgAeAAwA9v/l/+D/4v/o/+3/7f/v//T/9P/1//f/+f/4
//f/9v/1//j/+P/3//b/9P/0//T/9f/1//X/9f/1//f/9//4//j/9v/2//b/9v/2//X/
9f/2//j/+f/5//n/+f/5//r/+v/4//j/+P/4//r/+v/6//r/+P/5//n/+v/6//n/+f/7
//3//P/8//z/+//7//v//P/+//7/////////AAAAAAAA/v///wEAAQABAAEAAQACAAUA
BgAGAAYABgAIAAkACgAMAA0ADgAPABAAEQARABEAEQAUABYAGQAXABgAGQAZABwAHgAf
ACEAIQAiACIAJAAkACQAIwAjACUAJgAnACoAKgAqACoAKgAoACgAKAAmACYAJgAlACMA
JAAiAB4AHQAcABsAGQAXABQAFAARAA0ADQALAAoACQAGAAMAAwACAP/////+//7//f/8
//v/+//9//3/+//7//v/+//5//n/9//4//j/9//3//n/+f/5//j/+P/4//j/9v/2//b/
9v/4//j/+P/4//j/+f/5//n/+f/4//j/+P/2//b/9f/1//b/9v/2//b/+P/4//f/9//3
//f/+P/4//j/+P/4//b/9P/2//b/9v/4//j/+f/5//f/9//2//b/+P/5//n/+f/5//n/
+f/5//f/9v/1//X/+P/5//r/+//3//f/+f/5//r/+v/6//r/+f/4//j/+f/5//f/+f/5
//n/+P/4//j/+v/5//n/+f/4//j/+P/4//b/9f/1//X/9//4//j/+P/3//f/+P/4//b/
9f/1//T/9f/3//n/+v/4//j/+P/3//f/+P/4//f/9//3//f/9//3//f/9//3//f/9f/0
//T/9//3//f/9f/1//X/9f/1//b/9//3//X/9//3//f/9//3//b/9v/3//f/9//3//f/
8//1//X/9f/3//f/9//2//j/+P/2//b/9v/2//b/9v/2//b/9v/2//b/9v/2//b/9v/2
//b/9//3//f/9//3//f/9//1//f/9//2//j/+P/5//n/9v/2//b/9v/4//n/+f/3//n/
+f/5//n/+P/4//n/+//6//v//P/9//7//v/+//7//P/7//v/+P/2//b/9v/2//b/9v/1
//X/9f/1//T/9P/0//X/9f/0//b/9v/2//b/9f/0//T/8//0//T/9f/2//D/9v/4//b/
9v/z//L/8v/3//z/BwATACAAKgA1AEEASQBNAFQAWwBcAFMASgBDADgAKgAYAAgA9P/j
/+D/5v/s/+//8f/z//b/9v/1//f/+f/6//n/+P/3//b/9v/1//T/9v/2//b/9//3//f/
9//3//f/9//4//j/9v/2//b/9v/4//f/9//4//j/+f/5//n/+f/5//r/+v/6//r/+v/6
//r/+v/6//r/+P/5//n/+v/8//v/+//9//v/+v/6//r//f/9//3//v/8//z//f/9////
AAAAAAAA/v///wEAAQADAAMAAwAEAAMABAAEAAQABgAIAAkACgALAA0ADwARABAAEQAR
ABEAEQAUABYAGQAZABoAGwAbABwAHgAfACEAIQAiACIAJAAlACYAJgAnACYAJgAmACgA
KgAqACoAKgAqACoAKgAoACgAKAAnACUAIgAgABwAGwAaABkAFwAVABIAEgAPAAsACwAJ
AAgABwAGAAMAAwACAP/////+//7////+//3//f/7//v/+f/5//v/+//5//n/9//4//j/
9//1//f/9//3//j/+P/4//j/9v/2//b/9v/4//j/+P/4//j/+f/5//n/9//2//b/9v/4
//j/9//3//j/+P/4//j/9v/2//X/9f/1//X/9v/2//b/9v/2//T/9v/4//j/+P/2//b/
9//3//X/9f/0//T/9//5//r/+//5//n/+f/5//b/9v/2//f/9//3//f/9//3//f/+f/5
//n/+P/3//b/9v/2//f/+f/3//X/9//3//n/+P/4//j/9v/1//X/9f/4//j/+P/4//b/
9f/1//X/9f/2//b/9v/3//f/+P/4//b/9f/1//T/9P/1//b/9v/2//b/9v/1//X/9v/2
//X/9//3//f/9//3//f/9//3//f/9f/0//T/9f/1//X/8//1//X/9f/1//T/9f/1//P/
9f/1//X/9f/3//b/9v/3//b/9f/0//P/8//1//X/9f/3//f/9//2//T/9v/2//b/9v/2
//T/9P/0//T/9v/2//b/9v/0//T/9P/0//T/9P/0//T/9v/2//b/9v/1//T/8//z//T/
9f/2//f/9v/1//T/9f/2//b/9//4//f/9//2//b/+P/4//j/+f/3//X/9//3//f/9//2
//b/9//5//r/+//8//3//v/+//7//v/8//v//f/6//b/9v/0//T/9P/0//X/9f/1//X/
8v/y//L/8//x//D/8P/w//L/8v/y//L/8//z//P/8v/0//T/9P/0//b/9P/w/+//8P/w
//P//v8JABEAGgAkADcARwBLAE0AWABfAGAAWQBSAEkAPAAsABwACgD2/+f/4v/k/+r/
7f/v//X/9v/2//n/9f/v//L/8//0//X/9v/2//X/9P/2//b/9v/3//X/9f/1//X/9f/1
//b/9v/2//b/9v/2//f/9//4//r/+f/5//j/9//5//n/+v/6//j/+P/4//j/9v/2//b/
9v/4//n/+f/6//r/+f/5//v//f/8//z//P/9//3//f/+//z//P/9//3///8AAAAAAAAA
AAEAAwADAAMAAwADAAQABQAGAAYABgAGAAgACQAKAAwADQAOAA8ADgAPAA8ADwARABQA
FgAZABkAGgAbABsAGgAcAB0AHwAfACAAIAAiACUAJgAmACcAKAAoACgAKgAqACoAKgAq
ACoAKgAqACgAJgAmACUAIwAiACAAHAAbABwAGwAZABcAFAAUABEADQALAAkACAAHAAYA
AwADAAIAAQABAAAAAAD9//z/+//7//v/+//5//n/9//3//X/9f/4//r/+//7//j/+f/4
//f/+P/4//j/+P/2//b/9v/2//j/+P/4//j/9v/3//f/9//3//b/9v/2//j/+P/3//f/
9v/2//b/9v/4//j/9//3//X/9f/2//b/9v/2//b/9P/0//b/9v/2//j/+P/5//n/9//3
//b/9v/2//f/9//3//f/9//3//f/+P/4//j/+f/3//f/9//3//X/9f/3//f/+P/4//j/
+P/3//b/9v/3//n/9//5//n/9//2//b/9v/2//X/9f/1//j/+P/4//j/9v/1//X/9f/3
//j/+P/4//X/9f/2//b/+P/3//f/9v/2//f/+P/4//b/9v/2//X/9f/2//b/9f/1//X/
9f/1//X/9f/1//X/+P/3//f/+P/4//f/9v/z//f/9//3//f/9//3//b/8//1//X/9f/1
//X/9P/0//X/9//3//f/9//1//f/9//3//X/9f/1//T/9P/2//b/9v/2//b/9v/2//b/
9v/2//b/9v/2//b/9v/2//b/+P/4//j/+P/2//b/9v/2//b/9v/3//f/9//3//f/9//3
//f/+f/5//j/+P/4//n/9//2//b/9v/3//j/+v/7//n/+//7//v/+f/4//j/+f/7//z/
/f/+/wAAAgADAAQABAACAAEAAQD9//j/9//2//b/9v/2//X/9f/1//X/9P/2//b/9//3
//T/9P/0//T/9f/2//f/+f/2//X/8//y//P/9P/1//b/9P/0//P/9P/0//f//P8FAA8A
GgAmADcARQBNAFMAWABfAGYAYwBYAE0ARAA0ACQAGgAGAOv/3v/k/+7/8f/1//f/9v/4
//v/9//1//n/+f/5//n/+P/4//f/9v/2//b/9v/3//n/+f/5//n/+f/5//r/+v/4//j/
+P/4//r/+f/5//r/+f/5//j/9//4//n/+//8//z//P/8//z//P/8//z//P/8//3//f/+
//z/+//7//3////+//7//v////////8AAAAAAAABAAEAAQACAAIAAgAAAAEAAwADAAUA
BQAFAAYABwAIAAgACAAKAAwADQAOAAwADQAOAA8AEAARABEAEQATABYAGAAbABsAHAAd
AB0AHAAeAB8AIQAhACIAIgAkACcAKAAoACkAKgAqACoALAAsACwALAAsACwALAAsACoA
KgAqACkAJwAmACQAIAAfABwAGwAZABcAFgAWABMADwAPAA0ADAALAAgABQAFAAQAAwAD
AAIAAgD///7//f/9///////9//3/+//7//n/+f/7//z//P/7//n/+//7//v/+P/4//j/
+P/6//r/+v/6//j/+P/4//j/9v/3//f/9//4//j/+f/6//r/+v/5//n/+v/6//r/+v/5
//j/9v/1//f/9//4//j/+v/6//r/+P/4//r/+v/6//r/+v/7//v/+//7//r/+v/6//v/
+//7//n/+f/5//n/+P/4//j/+f/6//v//P/9//r/+f/6//n/+v/6//r/+v/7//r/+v/7
//v/+f/7//v/+//6//r/+v/4//f/9//3//r/+v/6//r/+P/3//f/9//4//r/+//8//r/
+f/5//j/+v/5//n/+P/2//f/+P/4//r/+v/6//n/+f/6//r/+f/5//n/+f/5//f/9//3
//f/+f/3//b/9v/3//f/9//1//n/+f/5//n/+P/5//n/9//5//n/+f/5//n/+P/4//n/
9//3//f/9//2//n/+v/7//X/9P/2//b/9v/2//j/+P/4//j/9v/2//b/9v/3//f/9//3
//n/+f/5//n/+//7//r/+v/6//v/+//6//j/+P/4//j/+v/7//r//f/7//v/+//6//r/
+//9//7/AQACAAMABAADAAIAAQD+//3//f/6//b/9v/2//b/9v/2//X/9f/1//f/9v/2
//b/9//3//b/9v/2//b/9v/2//j/+f/5//n/9//2//X/9P/0//b/9P/y//P/9P/0//f/
AgANABUAHgAqADcARQBJAEsAVABbAFoAUwBQAEcAOAAqABoACAD2/+n/5P/m/+z/8f/1
//f/+P/4//3/+//5//r/+f/4//f/+f/6//r/+v/6//r/+v/7//n/+f/5//n/+//7//z/
/P/8//z//P/8//z/+//7//z/+v/7//v/+//7//v//P/8//r/+v/6//r//P/8//z//P/+
//////8AAP7//f/9///////+//7//v8AAAEAAgAEAAIAAgADAAMAAwAEAAQABAACAAMA
BQAFAAcABwAHAAgABwAIAAgACAAKAAwADQAOAA4ADwAQABEAEwAVABYAFwAVABgAGgAd
AB0AHgAfAB8AHgAgACEAIwAlACYAJgAoACcAKAAoACkAKgAqACoALAAsACwALAAsAC4A
LgAuACwAKgAqACkAJwAmACQAIAAfAB4AHQAbABkAFgAWABMADwAPAA0ADAALAAoABwAH
AAYAAQABAAAAAAABAAAA///////////9//3///////3//f/7//z//P/7//n/+//7//v/
/P/8//z//P/6//r/+v/6//r/+v/6//r//P/9//3//f/7//r/+v/6//r/+v/5//n/+v/6
//r/+v/6//r/+f/5//v/+//8//z/+v/6//r/+P/6//z//P/8//r/+v/7//v/+//7//r/
+v/6//v/+//7//v/+//7//v//P/8//z//f/9//3//f/9//v/+//9//3//P/8//z//P/9
//z//P/9//3/+//9//3//f/8//z//P/6//n/+f/5//z//P/8//z//P/7//v/+//7//z/
/P/8//v/+//8//z//v/9//3//P/6//v//P/8//z//P/8//v//f/+//7//f/7//v/+//7
//v/+//7//v////9//z//P/9//3//f/7//v/+//7//v//P/9//3/+//9//3//f/9////
/v/+/////f/9//3//f/5//v/+//7//3//f/9//z/+P/4//r//P/+/wAA///+//3//P/8
//z//P/8//7//v/+//7//P/8//z//P/8//z//P/8//z//P/8//z//P/8//z//P/+//7/
/v/+/////////////f/9//3//f8BAAEAAAAAAP7///////7///8AAAEAAgAAAP///P/9
//7///8AAAAAAAABAAMABAADAAQABQAGAAgACAAIAAYABwAHAAQAAAAAAAAAAAAAAP7/
/f/9//3//f/8//z//P/7//v/+v/6//z//P/8//z//P/9//3//f/8//z//P/8//7/+P/+
/wIA/f/8//7//f8AAAkAEwAeAC4AOwBHAEsATwBaAGUAZgBhAF4AXQBQAD4AMAAiAAoA
9//u/+7/8v/5//3////+/wAAAwAFAAMABAADAAIAAQAAAAAA///+/wAAAAAAAAEAAQAB
AAEAAQABAAEAAgACAAIAAgACAAIAAgABAAEAAgAAAAEAAQABAAMAAwAEAAQAAgACAAIA
AgAEAAQABAAEAAQABQAFAAYABgAFAAUABwAHAAYABgAGAAUABQAFAAYACAAIAAkACQAJ
AAoACgAKAAoACwANAA0ADgAPABAAEgASABIAEQAQABIAFAAVABYAFgAXABgAGQAaABsA
GwAbABsAHgAgACMAIwAkACUAJQAoACoAKwAtAC0ALgAuADAAMQAyADIAMwA0ADQANAA2
ADgAOAA4ADgANgA2ADYANAA2ADYANQAzADIAMAAsACsAKAAnACUAIwAiACIAHwAbAB0A
GwAaABkAFgATABMAEgANAA0ADAAMAAwADAAMAA0ACwALAAkACQAJAAkABwAHAAcACAAI
AAcABQAHAAcABwAGAAYABgAGAAYABgAGAAYABgAGAAYABgAGAAcABwAHAAkACAAIAAgA
BgAGAAUABQAGAAYABgAGAAcACAAIAAkACQAJAAoACgAIAAgACAAGAAgACgAKAAoACQAI
AAgABwAIAAkACQAKAAkACQAIAAcACQAJAAkACQAIAAgACAAJAAkACQAJAAkABwAHAAkA
CQAJAAgABwAGAAcACAAKAA0ACwAJAAsACwANAAwADAAMAAsACQAIAAcACAAIAAgACAAJ
AAkACgALAAkACgAKAAoACQAJAAoACgAMAAsACwAKAAgACQAKAAoACgAKAAoACQAJAAoA
CgAJAAcABwAHAAcACQAJAAkACQANAAsACgAKAAsACwALAAkACQAJAAkACQAKAAsACwAJ
AAkACQAJAAkACQAIAAgACQALAAsACwALAAkACwALAAsACQAJAAkACAAKAA4ADQAMAAsA
CgAIAA==
         </WaveFormData>
      </LeadData>
      <LeadData>
         <LeadByteCountTotal>10000</LeadByteCountTotal>
         <LeadTimeOffset>0</LeadTimeOffset>
         <LeadSampleCountTotal>5000</LeadSampleCountTotal>
         <LeadAmplitudeUnitsPerBit>4.88</LeadAmplitudeUnitsPerBit>
         <LeadAmplitudeUnits>��V</LeadAmplitudeUnits>
         <LeadHighLimit>2147483647</LeadHighLimit>
         <LeadLowLimit>268435456</LeadLowLimit>
         <LeadID>II</LeadID>
         <LeadOffsetFirstSample>0</LeadOffsetFirstSample>
         <FirstSampleBaseline>0</FirstSampleBaseline>
         <LeadSampleSize>2</LeadSampleSize>
         <LeadOff>FALSE</LeadOff>
         <BaselineSway>FALSE</BaselineSway>
         <ExcessiveACNoise>FALSE</ExcessiveACNoise>
         <MuscleNoise>FALSE</MuscleNoise>
         <LeadDataCRC32>3988909730</LeadDataCRC32>
         <WaveFormData>
/v/+//7//v/+//7//v/+//z//P/8//z/+v/6//r/+v/6//r/+v/6//r/+v/6//r/+P/4
//j/+P/4//j/+P/4//r/+v/6//r/+P/4//j/+P/6//r/+v/6//j/+P/4//j/+v/6//r/
+v/8//z//P/8//r/+v/6//r/+v/6//r/+v/6//r/+v/6//z//P/8//z//P/8//z//P/6
//r/+v/6//r/+v/6//r/+v/6//r/+v/6//r/+v/6//r/+v/6//r/+v/6//r/+v/6//r/
+v/6//r/+v/6//r/+P/4//j/+P/4//j/+P/4//j/+P/4//j/+P/4//j/+P/4//j/+P/4
//j/+P/4//j/+P/4//j/+P/4//j/+P/4//r/+v/6//r/+P/4//j/+P/4//j/+P/4//b/
9v/2//b/9v/2//b/9v/2//b/9v/2//b/9v/2//b/9v/2//b/9v/0//T/9P/0//T/9P/0
//T/9P/0//T/9P/2//b/9v/2//T/9P/0//T/9P/0//T/9P/0//T/9P/0//T/9P/0//T/
9P/0//T/9P/0//T/9P/0//T/9P/0//T/9P/0//T/9P/0//T/9P/0//T/9P/0//X/9f/1
//X/9P/y//L/8//z//X/9//4//z//f//////AQADAAMABAAFAAYABgAIAAkADAAOAA4A
DwAPAA8AEgAUABgAGAAXABUAFAAUABQAFAAWABUAEwAOAAkABgAGAAgACAAEAP///f/7
//n/9//1//P/8v/x//H/8P/v/+//7v/u/+7/7v/u/+z/7P/s/+z/7v/u/+7/7v/r/+v/
6//q/+z/6f/n/+f/6P/o/+z/9f/9/wYAFQAnAD0AUgBiAHAAgwCaAKcAogCKAGIAPgAs
AB0ADAD///r/+v/+/wIAAgD+//f/8//y//L/8v/y//D/7//u/+7/7f/t/+3/7//v/+//
7v/s/+z/7P/s/+v/6//s/+z/7v/t/+3/7f/s/+z/6//r/+n/6v/q/+r/7P/r/+v/6//s
/+z/7P/s/+7/7v/u/+7/7f/t/+3/7f/v/+//8P/w//H/8f/x//H/8P/w/+//7//v/+//
8P/x//P/8//z//P/9v/2//f/9//1//X/9//4//j/+P/6//v//v/+////AAD///////8A
AAMABAAFAAYABgAHAAgACgALAAwADQAOABAAEAARABIAFQAWABcAGAAXABgAGAAZABkA
GgAaABoAHgAfAB8AHwAgACAAIAAhAB8AIAAgAB8AIQAfAB4AHQAeAB0AGwAaABkAFgAV
ABMAEwARAA8ADgAKAAgABwAFAAQABAADAAIAAAD+//3//P/8//z/+//7//v/+v/6//r/
9//3//f/9v/2//b/9v/2//f/9//3//f/9//2//b/9//3//b/9v/2//b/9v/2//b/+P/4
//j/+P/2//b/9v/2//b/9v/2//b/9f/1//X/9f/1//X/9f/1//X/9f/1//X/9//3//j/
+f/3//f/9//2//b/9//3//f/+f/5//r/+v/4//j/+P/4//j/+P/4//j/+P/4//j/+P/4
//j/+P/4//j/+P/4//j/+P/4//j/+P/4//j/+P/4//j/+P/4//f/9v/2//b/9v/2//b/
9v/2//T/9P/0//T/9v/1//X/9f/3//f/+P/4//X/9f/1//X/9//4//j/+P/1//X/9f/1
//P/8//z//P/9f/1//X/9f/1//X/9f/1//b/9v/2//b/9P/0//T/9f/1//X/9f/1//b/
9v/2//b/9//3//b/9v/0//T/9P/0//T/9P/0//T/9v/2//b/9v/1//T/8//y//T/9P/0
//T/9P/0//T/9P/0//T/9P/0//T/9P/0//T/9P/0//T/9P/1//X/9f/1//T/9P/0//X/
9f/1//X/9v/6//v//////wEAAwADAAQABQAGAAgACgALAA4ADwAOAA4ADQAOABIAFQAa
ABgAFwAVABQAEgASABIAEgARAA8ACgAHAAUABgAJAAgAAgD9//v/+f/3//X/8//z//L/
8f/x//D/7//v/+7/7v/u/+7/7v/u//D/8P/w//D/7v/u/+7/7f/t/+//8P/s/+n/6f/p
/+r/6v/w//n/AwAOAB8ANQBJAFoAbgCAAJEApACrAJoAcgBQAEAAMgAfABAABwAEAAIA
BAAEAAQAAgD9//f/9v/2//b/9v/0//P/8v/y//H/8f/x//H/8f/x//D/7v/u/+7/7v/v
/+//8P/w//D/7//v/+//8P/w/+//7//t/+7/7v/u//D/7//v/+//8P/w//D/8P/u/+7/
7v/u/+//7//v/+//7//v//D/8P/x//H/8f/x//H/8v/y//P/8//z//T/9f/1//X/9f/1
//b/9v/3//f/9//3//n/+v/6//r//P/9//7//v///wAA////////AAABAAIAAwAEAAYA
BwAIAAoACwAMAA0ADgASABIAEwAUABMAFAAVABYAFwAYABgAGQAbABwAHAAcAB4AHwAf
AB8AIAAgACAAIQAfACAAIAAfACAAHwAfAB8AHAAbABkAGAAXABQAEwARABEADwANAAwA
CAAGAAUAAwAAAAAA///+//7//P/7//r/+P/4//f/9//3//b/9v/2//f/9//3//b/9v/2
//b/9v/1//X/9f/1//X/9P/0//X/9f/0//T/9P/2//b/9v/2//b/9v/2//b/9v/2//b/
9v/2//b/9v/2//f/9//3//f/9//3//f/9//3//f/9//3//f/9//4//n/+f/5//n/+P/4
//n/+f/5//f/9//4//j/+P/4//j/+P/4//j/+P/4//r/+v/6//r/+P/4//j/+P/6//r/
+v/6//r/+v/6//r/+v/6//r/+v/6//r/+v/5//j/+P/4//j/+P/4//j/+P/4//j/+P/4
//j/9//3//f/9//3//j/+P/3//f/9//3//X/9v/2//b/9//3//f/9//3//f/9//3//f/
9//3//f/9//3//f/9//2//b/9v/2//T/9P/0//X/9//3//f/9//0//T/9P/0//f/9//2
//b/9v/2//b/9v/2//b/9v/2//j/+P/4//j/9v/2//b/9v/2//T/9v/2//b/9v/2//b/
9v/2//b/9v/2//b/9v/2//f/9//3//f/9v/2//T/9f/1//X/+f/6//7/////////AQAD
AAMABAAFAAYABgAIAAkADAAOAA4ADwAPAA8AEgAUABgAGAAXABUAFAASABIAEgASABMA
EQAMAAkACAAIAAoACAACAP3/+//5//n/9//1//X/9P/z//P/8v/x//H/8P/w//D/8P/w
//D/7v/u/+7/7v/u/+7/7v/t/+3/7//u/+r/5//n/+f/6v/u//b///8JABQAIwA7AE8A
YABwAIIAlwCqAKsAmgByAE4APAAuABsADAAFAAIABAAGAAYABgACAPv/9//2//b/9v/0
//L/8f/w//L/8f/x//H/8f/x//H/8P/w//D/8P/w/+3/7f/u/+7/7v/t/+3/7f/u/+7/
7f/t/+3/7v/u/+7/8P/v/+//7//u/+7/7v/u/+7/7v/u/+7/7//v/+//7//x//H/8v/y
//P/8//z//P/8//0//T/9f/z//P/9P/1//f/9//3//f/+P/4//n/+f/5//n/+//8//z/
/P/+////AAAAAAEAAgADAAMAAwAEAAcACAAJAAoACwALAAsADAAPABAAEQASABIAEgAT
ABQAFwAYABkAGgAbABwAHAAdAB8AIAAgACAAIgAjACMAIwAkACQAJAAlACUAJgAmACUA
JQAjACIAIQAeAB0AGwAaABsAGAAXABUAEwARAA8ADgAMAAoACQAHAAYABgAFAAQAAgAA
AP///v/+//7//f/9//v/+v/6//r/+f/5//n/+P/4//j/+P/4//n/+f/5//n/9//2//b/
9//3//b/9v/2//b/9v/2//b/+P/4//j/+P/2//b/9v/2//j/+P/4//j/9//3//f/9//3
//f/9//3//n/+f/5//n/+f/5//r/+//5//n/+f/4//j/+f/5//n/+f/5//r/+v/6//r/
+v/6//z//P/8//z//P/8//z//P/8//z//P/8//z//P/8//z/+v/6//r/+v/8//z//P/8
//r/+v/6//n/+v/6//r/+v/4//j/+P/4//j/+P/4//j/+P/3//f/9//5//n/+v/6//f/
9//3//f/9//4//j/+P/5//n/+f/5//f/9//3//f/9//3//f/9//3//f/9//3//b/9v/2
//b/+P/4//j/+f/3//f/9//3//j/+P/4//j/+f/5//j/+P/4//j/+P/4//j/+P/4//j/
9v/2//b/9v/2//b/9v/2//T/9v/4//j/+P/4//b/9v/2//b/9v/2//b/9v/4//j/+P/4
//b/9v/2//b/+P/4//j/+P/2//b/9v/2//b/9v/3//f/+f/5//j/+P/4//n/+f/5//n/
+v/+////AQABAAMABQAFAAYABwAIAAgACgALAA4AEAAQABEAEQAPABIAFAAYABkAGQAY
ABgAGAAYABgAGAAZABcAEgAPAAoACgAMAAoACAADAAEA///7//n/9//3//b/9f/1//T/
8f/x//D/8P/y//L/8v/y//D/8P/w//D/8P/w//D/7//v/+//7P/s/+v/6f/n/+r/7P/u
//f/AQAKABUAKwBBAFIAZAB0AIcAnACrAKQAjABkAEIAMAAhABAAAQD8//7/AgAEAAQA
AgD9//X/9P/0//b/9v/0//P/8v/y//H/8f/x/+//7//v/+7/7P/s/+z/7P/t/+3/7v/u
/+7/7f/t/+3/7P/s/+v/6//t/+7/7v/u/+z/6//r/+v/7P/s/+z/7P/s/+z/7P/s/+3/
7f/t/+3/6//r/+z/7P/t/+3/7f/t/+//8P/w//H/8//z//T/9f/z//P/8//z//b/9v/3
//f/9//3//n/+v/6//r//P/9//z//P/9//7/AQABAAEAAgADAAQABQAGAAYABwAIAAoA
DQAOAA8AEAASABIAEwAUABUAFgAXABgAFwAYABgAGQAbABwAHAAcAB4AHwAfAB8AIgAi
ACIAIwAhACIAIgAhACMAIQAgAB8AHgAdABsAGgAbABgAFwAVABMAEQAPAA4ADAAKAAkA
BwAGAAYABQAEAAAA/v/9//z//v/+//3//f/7//r/+v/6//n/+f/5//j/+P/4//j/+P/3
//f/9//3//f/9v/2//f/9//2//b/9v/4//j/+P/4//b/9v/2//b/9v/2//b/9v/2//b/
9v/2//X/9f/1//X/9//3//f/9//3//f/9//3//n/+f/6//v/+f/5//n/+P/4//n/+f/5
//n/+f/6//r/+v/6//r/+v/6//r/+v/6//j/+P/4//j/+v/6//r/+v/6//r/+v/6//j/
+P/4//j/+P/4//j/+P/4//j/+P/3//b/9v/2//b/9v/2//b/9v/4//j/+P/4//j/9//3
//f/9f/1//b/9v/3//f/9//3//f/+P/4//j/9//3//f/9//3//f/9//3//f/9//3//f/
9//3//f/9//4//j/+P/4//b/9v/2//f/9f/1//X/9f/1//b/9//4//f/9//2//b/9v/2
//b/9v/2//b/9v/2//T/9P/0//T/9v/2//b/9v/2//b/9v/2//b/9v/0//T/9P/0//T/
9P/0//T/9v/2//b/9v/2//f/9//3//f/9v/2//b/9f/1//X/9//5//7/AAADAAEAAwAF
AAUABgAHAAgACAAKAAsADgAQABAAEQARABEAFAAWABoAGgAZABcAFgAWABYAFgAWABUA
EwAOAAsACAAIAAoACAAEAP///f/7//n/9//1//X/9P/1//X/9P/z//P/8v/y//L/8P/w
//D/8P/w//D/8P/w//D/8P/v/+//7//u/+z/6//p/+n/6v/s//L/+/8FABAAHwAzAEcA
WABqAHwAkQCmAK8AogCAAFQAPgAyACEAEgAHAAQABgAEAAQABgAGAP3/9//2//b/9v/2
//T/8//y//T/8//z//P/8//z//P/8v/w//D/8P/w//H/8f/y//L/8P/v/+//7//w//D/
7//v//H/8v/y//L/9P/z//P/8//z//L/8f/w//D/8P/w//D/8//z//P/8//z//P/9P/0
//P/8//z//P/8//0//T/9f/1//X/9v/3//f/9//3//f/+P/4//n/+f/5//n/+//8//z/
/P/+////AAAAAAEAAgADAAMAAwAEAAUABgAHAAgACgALAAwADgAPABAAEQASABQAFAAV
ABYAFQAWABcAGAAZABoAGgAbAB0AHgAeAB4AIAAhACEAIQAiACIAIgAjACMAJAAkACMA
IwAhACAAHwAeAB0AGwAaABoAGAAYABcAFAARAA4ADAAMAAoACQAHAAYABgAFAAQAAgAA
AP///v/+//7//f/9//3//P/8//z/+//7//v/+v/6//r/+v/6//n/+f/5//n/+f/4//j/
+f/5//j/+P/4//j/+P/4//j/+P/4//j/+P/6//r/+v/6//j/+P/4//j/+f/5//n/+f/5
//n/+f/5//n/+f/5//n/9//3//j/+f/5//n/+f/4//r/+//7//v/+//7//z//P/8//z/
/P/8//r/+v/6//r/+v/6//r/+v/8//z//P/8//z//P/8//z//P/8//z//P/8//z//P/8
//7//v/+//3/+v/6//r/+v/6//r/+v/6//z//P/8//z//P/7//v/+//6//n/+f/4//n/
+f/5//n/+f/6//r/+v/5//n/+f/5//n/+f/5//n/+f/5//n/+f/3//f/9//3//b/9v/2
//b/9v/2//b/9//3//f/9//3//b/9v/2//b/9//3//b/9v/4//j/+P/4//j/+P/4//j/
9v/2//b/9v/4//j/+P/4//j/9v/4//j/+P/4//j/+P/4//j/+P/4//n/+f/3//f/9v/2
//j/+f/5//n/+f/6//7/////////AQADAAUABgAHAAgACAAKAAsADgAQABAAEQARABEA
FAAWABoAGgAZABcAFgAUABQAFAAUABMAEQAMAAkACAAIAAoACAAEAP///f/7//f/9f/z
//P/8v/x//H/8P/v/+//7v/u//D/8P/w//D/8P/w//D/8P/w//D/8P/v/+//7//w/+z/
6f/p/+v/7P/u//L//f8JABQAJQA5AE0AXgBwAIIAmQCsAK8AnAB2AFAAOgAuAB0ADAAD
AAIABgAIAAgABgAEAP3/9//2//b/9P/2//T/8//y//L/8f/x//H/7//v/+//7v/w//D/
8P/w/+3/7f/u/+7/8P/v/+//7//w//D/7//v/+//8P/w//D/7v/t/+3/7f/u/+7/7v/u
/+7/7v/u/+7/8f/x//H/8f/x//H/8v/y//P/8//z//P/8//0//T/9f/1//X/9v/3//X/
9f/1//X/+P/4//n/+f/5//n/+//8//r/+v/8//3/AAAAAAEAAgADAAMAAwAEAAcACAAJ
AAoACgALAAwADgARABIAEwAUABQAFAAVABYAFwAYABkAGgAbABwAHAAdAB8AIAAgACAA
IgAjACMAIwAkACQAJAAlACUAJgAmACUAJQAjACIAIQAeAB0AGwAaABkAFgAVABMAEwAR
AA8ADgAMAAoACQAHAAQABAADAAIAAAD+//3//P/8//z/+//7//v/+v/6//r/9//3//f/
9v/2//b/9v/2//f/9//3//f/9//2//b/9//5//j/+P/4//j/+P/4//j/9v/2//b/9v/4
//j/+P/4//j/+P/4//j/+f/5//n/+f/5//n/+f/5//n/+f/5//n/+f/5//r/+//7//v/
+//6//r/+//7//v/+//7//z//P/+//7//v/+//3//P/7//r//P/8//z//P/7//r/+f/4
//r/+v/6//r/+v/6//r/+v/6//r/+v/6//j/+P/4//f/+P/4//j/+P/2//b/9v/2//j/
+P/4//j/+P/3//f/9//5//n/+v/6//f/9//3//f/+f/6//r/+v/5//n/+f/5//n/+f/5
//n/+f/5//n/+f/5//n/+f/5//j/+P/4//j/+P/4//j/+f/3//f/9//3//b/9v/2//b/
9//3//b/9v/2//b/9v/2//b/9v/2//b/9v/2//b/9v/2//b/9v/2//b/9v/2//b/9v/2
//b/9v/2//b/9v/2//b/9v/2//b/9v/2//b/9v/2//b/9f/1//X/9f/2//b/9v/3//f/
9//5//r//f/9//7//f8BAAMAAwAEAAcACAAIAAoACwAOABAAEAAPAA8ADwASABYAGgAa
ABkAFwAWABYAFgAUABQAEwARAAwACQAGAAYACAAGAAIA/f/7//n/9//1//P/8//y//H/
8f/w/+//7//u/+7/7v/u/+7/7v/u/+7/7v/u/+7/7v/u/+3/7f/t/+r/6P/n/+f/6f/s
/+7/9P/9/wcAEgAlADsATQBgAHAAggCXAKgAqwCcAHYATgA2ACYAFwAIAAEA/v8AAAQA
BgACAPz/9f/z//T/8v/w//H/8P/w//D/8P/v/+//7//v/+//7//u/+7/7v/u/+7/7f/t
/+7/7v/u/+3/7f/t/+z/7P/r/+v/6//s/+z/7P/u/+3/7f/t/+7/7v/u/+7/7P/s/+z/
7P/v/+//7//v/+//7//w//D/7//v/+//7//v//D/8P/x//H/8f/y//P/9f/1//X/9f/0
//T/9f/1//f/9//5//r/+v/6//z//f/+//7///8AAAMAAwADAAQAAwAEAAUABgAIAAkA
CgAMAA0ADgAPABAAEgASABMAFAAVABYAFwAYABkAGgAaABsAHwAgACAAIAAgACEAIQAh
ACIAIgAiACMAIwAkACQAIwAjACEAIAAfAB4AHQAbABoAFwAUABMAEQAPAA0ACwAKAAgA
BgAFAAMAAgACAAEAAAAAAP7//f/8//z//P/7//v/+f/4//j/+P/3//f/9//2//b/9v/2
//b/9//3//f/9//5//j/+P/5//j/9v/1//T/9v/2//b/9v/2//b/9v/2//b/9v/2//b/
9P/0//T/9P/1//X/9f/1//X/9f/1//X/9f/1//X/9f/z//P/9P/1//X/9f/1//T/9P/1
//X/9f/3//f/+P/4//b/9v/2//b/9v/2//b/9v/2//b/9v/2//j/+P/4//j/+P/4//j/
+P/4//j/+P/4//b/9v/2//b/9v/2//b/9f/2//b/9v/2//b/9v/2//b/9v/2//b/9v/2
//X/9f/1//P/8//0//T/9f/1//X/9f/z//T/9P/0//P/8//z//P/9f/1//X/9f/1//X/
9f/1//X/9f/1//X/9P/0//T/9P/0//T/9P/1//X/9f/1//X/9v/2//b/9v/1//X/9P/0
//T/9P/0//T/9P/0//T/9P/0//T/9P/0//b/9v/2//b/9v/0//L/8v/y//L/9P/0//T/
9P/0//T/9P/0//b/9v/2//b/9P/0//T/9f/1//X/9f/0//b/9v/3//f/9f/3//j//P/9
//////8BAAMAAwAEAAUABgAGAAgACQAOABAAEAARAA8ADwASABQAGAAYABcAFQAWABYA
FgAWABYAFQATAA4ACQAGAAYACAAGAAIA/f/7//n/9//1//P/8//y//H/8f/u/+3/7f/s
/+7/7v/u/+7/7v/u/+7/7v/u/+7/7v/u/+3/7f/t/+z/7P/p/+X/5f/o/+z/8P/3/wEA
DAAZAC0ARQBaAGoAdgCNAKQAqwCiAIgAXgA+ACwAHQAKAP3/+v8AAAQABAAEAAIA+//1
//T/9P/y//T/8v/x//D/8P/v/+//7//v/+//7//u/+7/7v/u/+7/7f/t/+7/7v/w/+//
7//v//D/8P/v/+//7f/u/+7/7v/u/+3/7f/t/+7/7v/u/+7/8P/w//D/8P/x//H/8f/x
/+//7//w//D/8f/x//H/8f/x//L/8v/z//P/8//0//X/9f/1//X/9f/2//b/9//3//n/
+f/7//z//P/8//7///////7//v/+/////////wAAAwAEAAUABgAIAAkACgAMAA0ADgAP
ABAAEgASABMAFAAVABYAFwAYABkAGgAaABsAHQAeAB4AHgAiACMAIwAjACQAJAAkACUA
JQAmACYAJQAjACEAIAAfACAAHwAdABwAGQAWABUAEwATABEADwAOAA4ADAALAAkABgAG
AAUABAACAAAA///+//z//P/7//v/+//6//r/+v/7//v/+//6//r/+v/6//r/+f/5//n/
+f/3//b/9v/3//n/+P/4//j/+P/4//j/+P/2//b/9v/2//b/9v/2//b/9v/2//b/9v/3
//f/9//3//f/9//3//f/+f/5//n/+f/3//f/+P/5//n/+f/5//j/+P/5//n/+f/7//v/
/P/8//z//P/8//z//v/+//7//v/8//z//P/8//z//P/8//z//P/8//z//P/6//r/+v/6
//z//P/8//z//P/8//z/+//6//r/+v/6//r/+v/6//r/+v/6//r/+v/4//f/9//3//f/
9//4//j/+f/5//n/+f/3//j/+P/4//f/9//3//f/+f/5//n/+f/3//f/9//3//f/9//3
//f/9v/2//b/9v/4//j/+P/5//f/9//3//f/+P/4//j/+P/5//n/+P/4//j/+P/4//j/
+P/4//j/+P/4//j/+P/4//j/+v/4//j/+P/4//b/9//3//f/9//2//b/9v/3//f/9//5
//r//v///wEAAwAFAAcABwAGAAcACAAIAAoACwAOABAAEgATABMAEwAWABgAHAAcABkA
FwAWABYAFAAUABQAEwATAA4ACwAIAAYACAAGAAIA/f/7//n/9//3//X/9f/0//P/8//y
//H/8//y//L/8v/y//L/8v/y//L/8v/y//L/8v/y//H/8f/x//D/7v/r/+v/6//u//D/
9v/9/wkAEgAjADkATQBeAHAAggCXAKoArwCgAHoAVABAADQAIwASAAcABAAGAAgACgAK
AAYA///7//r/+v/6//j/9v/1//T/9P/z//P/8//1//X/9f/0//T/9P/0//T/8//z//T/
9P/0//P/8//z//L/8v/x//H/8f/y//L/8v/0//P/8//z//T/9P/0//T/9P/0//T/9P/z
//P/8//z//P/8//0//T/9f/1//X/9f/1//b/9v/3//X/9f/2//f/9//3//f/9//6//r/
+//7//v/+//9//7//v/+/wAAAQACAAIAAwAEAAcABwAHAAgACQAKAAsADAAOAA8AEAAS
ABMAFAAVABYAGAAYABkAGgAbABwAHQAeAB8AIAAgACEAIwAkACQAJAAmACcAJwAnACgA
KAAoACkAKQAqACoAKQAnACUAJAAjACIAIQAfAB4AHQAaABkAFwAVABMAEQAQAA4ADAAL
AAkACAAIAAcABgAGAAQAAwACAAIAAgABAAEA///+//7//v/////////+//7//v/+//7/
///////////9//z//P/9//3//P/8//z//v/+//7//v/+//7//v/+//z//P/8//z//P/8
//z//P/7//v/+//7//3//f/9//3//f/9//3//f/9//3//v////////////7/AAABAAEA
AQABAAEAAgACAAAAAAAAAAAAAgACAAIAAgACAAIAAgACAAIAAgACAAIABAAEAAQABAAC
AAIAAgACAAIAAgACAAIAAgACAAIAAQAAAAAAAAAAAAIAAgACAAIAAgACAAIAAgACAAEA
AQABAP////8AAAAA/////////////wAAAAAAAAEAAQABAAEA//////////8BAAEAAQAB
AP//////////AAAAAAAAAAD+//7//v///////////////v/+//7//v/9//3//P/8//7/
/v/+//7//v/+//7//v/+//7//v/+//z//P/8//z//v/+//7//v/+//7//P/8//z//P/8
//z//P/8//7//v/+//7//v/+//7//v8AAAAAAAAAAP7//v/+//7//P/9//3//f////7/
/v/+/////////wEAAgAGAAcACQAJAAsADQANABAAEQASABIAEgATABYAGAAYABkAGQAZ
ABwAHgAiACIAIQAfAB4AHgAeAB4AHgAdAB0AGAAVABIAEAASABAADAAHAAUAAwABAP//
/f/9//z/+//7//r/+f/5//j/+P/4//j/+P/4//j/+P/4//j/+P/4//j/9//3//f/9v/0
//P/8//z//T/9P/6/wMADQAYACUAOQBRAGIAcACAAJUAqgC1ALAAlgBsAEoAOgArABgA
DQAKAAoADgAQABAADAAFAP///v8AAP7//v/8//v/+v/6//n/+f/5//f/9//3//b/9v/2
//b/9v/3//f/+P/4//j/9//3//f/+P/4//f/9//3//j/+P/4//r/+f/5//n/+P/4//j/
+P/4//j/+P/4//v/+//7//v/+//7//z//P/9//3//f/9//3//v/+/////////wAAAQAB
AAEAAQABAAAAAAABAAEAAwADAAUABgAEAAQABgAHAAgACAAJAAoADQANAA0ADgAPABAA
EQASABQAFQAWABgAFwAYABkAGgAdAB4AIAAiACMAJAAlACYAJwAoACgAKQAtAC4ALgAu
AC4ALwAvAC8AMAAwADAAMQAzADQANAAzADMAMQAwAC8ALgAtACsAKgApACYAJQAjAB8A
HQAbABoAGgAYABcAFQATABIAEAAOAA0ADAAMAAwACgAKAAkACQAJAAgACAAIAAkACQAJ
AAgABgAGAAYABgAHAAcABwAHAAUABAAEAAUABQAEAAQABAAEAAQABAAEAAYABgAGAAYA
BAAEAAQABAAGAAYABgAGAAUABQAFAAUABQAFAAUABQAFAAUABQAFAAcABwAIAAkABwAH
AAcABgAGAAcABwAHAAcABwAIAAgACAAIAAgACAAKAAoACgAKAAoACgAKAAoACAAIAAgA
CAAKAAoACgAKAAoACgAKAAoACAAIAAgACAAKAAoACgAJAAYABgAGAAYACAAIAAgACAAI
AAgACAAIAAYABQAFAAUABQAFAAYABgAHAAcABwAHAAcACAAIAAgABwAHAAcABwAHAAcA
BwAHAAUABQAFAAUABQAFAAUABQAGAAYABgAGAAYABgAGAAcABwAHAAcABwAGAAYABgAG
AAcABwAGAAYACAAIAAgACAAGAAYABgAGAAYABgAGAAYABgAGAAYABgAIAAgACAAIAAgA
CAAGAA==
         </WaveFormData>
      </LeadData>
      <LeadData>
         <LeadByteCountTotal>10000</LeadByteCountTotal>
         <LeadTimeOffset>0</LeadTimeOffset>
         <LeadSampleCountTotal>5000</LeadSampleCountTotal>
         <LeadAmplitudeUnitsPerBit>4.88</LeadAmplitudeUnitsPerBit>
         <LeadAmplitudeUnits>��V</LeadAmplitudeUnits>
         <LeadHighLimit>2147483647</LeadHighLimit>
         <LeadLowLimit>268435456</LeadLowLimit>
         <LeadID>V1</LeadID>
         <LeadOffsetFirstSample>0</LeadOffsetFirstSample>
         <FirstSampleBaseline>0</FirstSampleBaseline>
         <LeadSampleSize>2</LeadSampleSize>
         <LeadOff>FALSE</LeadOff>
         <BaselineSway>FALSE</BaselineSway>
         <ExcessiveACNoise>FALSE</ExcessiveACNoise>
         <MuscleNoise>FALSE</MuscleNoise>
         <LeadDataCRC32>2042739795</LeadDataCRC32>
         <WaveFormData>
AgACAAIAAgACAAIAAgACAAIAAgACAAIAAgACAAIAAgAAAAAAAAAAAAAAAAAAAAAAAAAA
AAAAAAAAAAAAAAAAAAIAAgACAAIAAAAAAAAAAAACAAIAAgACAAIAAgACAAIAAAAAAAAA
AAACAAIAAgACAAIAAgACAAIAAgACAAIAAgACAAIAAgACAAIAAgACAAIABAAEAAQABAAC
AAIAAgACAAIAAgACAAIAAgACAAIAAgACAAIAAgACAAIAAgACAAIAAAAAAAAAAAACAAIA
AgACAAAAAAAAAAAA/v/+//7//v8AAAAAAAAAAP7//v/+//7/AAAAAAAAAAAAAAAAAAAA
AP7//v/+//7///8AAAEAAgABAAAA///+/wAAAAAAAAAAAAAAAAAAAAAAAAAAAAAAAAAA
AAAAAAAA/v/+//7//v8AAAAAAAAAAAAAAAAAAAAA/v/+//7//v8AAAAAAAAAAAAAAAAA
AAAAAAAAAAAAAAAAAAAAAAAAAAAAAAAAAAAAAAAAAAAAAAAAAAAAAAAAAAAAAAAAAAAA
AAAAAAAAAAAAAAAAAAAAAAAAAAAAAAAAAAAAAAAAAAAAAAAAAAAAAAAAAAAAAAAAAAAA
AAAAAAAAAAAAAAABAP////8BAAIABQAGAAYACAAJAAkACQALAAwADQAOAA8AEgASABEA
EAANAAsABgAFAAUAAwAAAP7//P/7//r/+P/3//f/9v/2//b/9v/4//n/+f/5//n/+v/8
//z//P/+//z//P/8//z//v/9//3//f/9//3//f/9//v/+//7//v//f/9//3//f/8//z/
/P/+/////v8EAAgADQARABEACAD9//f/9P/s/+H/2P/K/7T/nf+G/3n/dP95/4P/kf+f
/6v/u//M/9v/4//m/+f/6v/v//P/+P/7//3/AQACAAIAAwAEAAYABwAHAAcABgAGAAYA
BgAGAAYABgAGAAgACQAJAAkACAAHAAYABQAHAAgACAAIAAgACAAJAAkACQAJAAkACQAJ
AAsACwAKAAoACgAKAAoACgAKAAoACgAKAAoACgAKAAoACgALAAsADQANAA0ADQALAAsA
CgAKAAwADAALAAsACwALAAwADAALAAsACwAKAAwADAAMAAwACgAJAAkACQAJAAkACgAL
AAkACQAIAAgACgAKAAgABwAHAAYABgAGAAUABQAFAAMAAwADAAIAAQABAAEAAQD/////
///9//z//P/8//z//P/6//n/+f/5//r/+v/6//v/+f/7//v//P/8//z//v/+/wAAAAAC
AAMAAQABAAEAAQADAAMAAwADAAQABAAEAAQAAgACAAEAAQACAAQABQAGAAUABAADAAIA
AwADAAMAAwABAAIAAgABAAMAAwADAAMAAwADAAMAAwABAAEAAQABAAMAAwADAAMAAQAB
AAEAAgACAAIAAgACAAIAAgACAAMAAwADAAMAAwAEAAQABAAEAAIAAgADAAMAAwADAAIA
AgAEAAUABQAFAAMAAwAEAAQABAAEAAQABAACAAIAAgACAAIAAgACAAIABAAEAAQABQAD
AAMAAwADAAQABAAEAAQAAgACAAIAAgACAAIAAgACAAMAAwADAAMAAgACAAIAAQACAAIA
AwAEAAIAAwADAAMAAwADAAIAAgACAAIAAgACAAAAAQABAAEAAQAAAAAAAAACAAIAAgAD
AAMAAgACAAIAAQABAAEAAQD//wAAAAAAAAEAAQABAAEA/////wEAAQAAAAAAAAAAAP//
////////AAAAAAAAAAABAAIAAgACAAAAAAABAAIAAwADAAIAAQABAAEAAQABAAEAAgAA
AAAAAAAAAAIAAgACAAIAAAAAAAAAAAACAAIAAgACAAIAAgACAAIAAAAAAAAAAAAAAAAA
AQABAAEAAwAEAAUABgAGAAgACQAJAAkACwAMAA0ADgAPABAAEAAPAA4ADQAJAAQAAwAB
AAAA/v/9//7/+//6//j/9//3//b/9v/2//j/+v/7//3//f/9//7//v/+//7/AAAAAP7/
/v/+//7//f/9//3//f////////////3//f/9//3/////////AAAAAAAAAAD//wAABAAI
AA8ADwAJAAIA+//z/+r/5P/b/9L/wv+u/5n/iv+H/5D/nf+l/6v/uf/J/9f/5v/v//H/
8v/x//L/8//3//r//f8BAAMAAgACAAMABAAGAAcABwAHAAYABgAGAAYABgAGAAYABgAG
AAcABwAHAAcABwAHAAcACQAKAAoACgAJAAgACAAHAAcABwAHAAcABwAJAAkACAAIAAgA
CAAIAAoACgAKAAoACAAIAAgACAAIAAgACQAJAAkACQAJAAkACQAJAAgACAAIAAgABwAH
AAcABwAIAAgABwAHAAcABgAGAAYABgAGAAYABQAFAAUABQAFAAYABwAHAAcABgAGAAQA
BAACAAEAAwACAAIAAgD////////9//3//f/8//v/+//7//v/+f/5//n/9//2//j/+P/4
//j/9v/1//X/9f/2//b/9v/3//n/+//7//z/+v/6//z//P/+//7/AAABAP//////////
AQABAAEAAQACAAIAAgACAAIAAgABAAEAAQACAAIAAgAAAAAAAAAAAAEAAQABAAEAAQAC
AAIAAQABAAEAAQABAAEAAQABAAEA//////////8BAAEAAQABAAEAAQABAAIAAgACAAIA
AgAEAAQABAAFAAQAAwACAAEAAgACAAIAAgACAAIAAwADAAMAAwACAAIAAgADAAMAAwAB
AAEAAgACAAIAAgACAAIAAgACAAIAAgAAAAAAAAAAAAIAAgACAAMAAQABAAEAAQAAAAAA
AAAAAAAAAAAAAAAA/v/+//7//v/+////AAABAAEAAAD///3//v/+////AAD//////v/9
//7//////wAA/v/+//7//v/8//3//f/9//7//v///wAA/v/+//7///////7//v/+////
/////////f/+//7//v////////////3//f///////v/+//7//v/9//3//f/9//z//P/8
//z//v/+//3//P/8//z//f/+//3//f/8//v//f/9//3//f/9//z//v/+//7//v8AAAAA
AAAAAP7//v/+//7//P/8//z//P/8//z//P/8//z//P/9//3///8BAAIAAwACAAIABAAF
AAUABQAHAAgACwAMAA0ADgANAAsACQAHAAcAAgABAP///f/6//j/+P/3//b/9P/z//P/
8v/y//L/9P/2//f/+f/5//n/+v/6//r/+v/8//z//P/8//z//P/9//3//f/9//3//f/9
//3//f/9//3//f/9//3//f/+//z//v8CAAMABAAGAAoADQANAAkAAgD9//X/7v/m/9v/
zP+4/6T/jf98/3n/gv+N/5f/o/+v/73/z//c/+X/6f/s/+v/7P/v//X/+P/7////AQAC
AAIAAwAEAAIAAwADAAMABAAEAAQABAAGAAYABgAGAAQABQAFAAUABwAHAAcABwAHAAgA
CAAIAAgACAAJAAkACQAJAAkACQAHAAkACQAIAAoACgAKAAoACgAKAAoACgAKAAoACgAK
AAgACAAJAAkABwAHAAcABwAIAAkACQAKAAoACgAJAAkABwAHAAgACAAJAAkACQAIAAgA
CAAIAAgACgAJAAkACQAHAAcACAAJAAcABwAGAAYACAAIAAYABQADAAIAAgACAAMAAwAD
AAEAAQABAAAA///////////9//3//f/7//r/+v/6//r/+v/6//n/+f/5//j/+P/4//n/
+f/7//v//P/8//z//v/+//7//v8AAAEAAwADAAMAAwABAAEAAQABAAIAAgACAAIAAgAC
AAEAAQD//wAAAAAAAAAAAAAAAAAA/////////////wAAAAD//wEAAQABAAEA////////
//8BAAEAAQABAP//////////AQABAAEAAgAAAAAAAAAAAAAAAAAAAAEAAQABAAEAAQAA
AAAAAAAAAAAAAAABAAEAAwADAAIAAgAAAAEAAQABAAEAAQACAAIAAAAAAAAAAAAAAAAA
AAAAAAIAAgACAAIAAAAAAAAAAQABAAEAAQABAAAAAAAAAAAAAAAAAAAAAAAAAAAAAAAA
AP//////////AAAAAAAA//////7//v/+//7///////////////7//v/+//7//v/+//7/
///////////+//7//v/+//7//v///////v/+//7//f/9//3//f/9//7//v/+//v/+//7
//v//f/9///////8//z//P/8//v/+//7//v//v/+//7//v/8//z/+//6//z//P/9//7/
//////7//f/7//v/+//7//3//v/+//7//v/+//z//P/8//z//P/8//z//P/8//z//P/8
//z//P/8//z//P/8//z//P/8//z//P/8//z//P/8//z//P/8//z//P/8//z//f/9//3/
//8AAAEAAgACAAQABQAFAAUABwAIAAkACgALAAwADgANAAwACwAJAAQAAwABAP3/+v/4
//j/+f/4//b/9f/1//T/9P/0//L/9P/1//f/+f/5//r/+v/4//j/+v/6//z//P/8//z/
+f/5//n/+f/5//n/+f/5//n/+f/5//n/+f/5//n/+v/8//z//v////7/AAAEAAkADQAL
AAQA///5//L/6v/f/9L/xP+s/5P/fv9z/3T/e/+F/4//m/+r/7v/zv/b/+P/5v/n/+j/
6f/v//T/9//5////AAAAAAEAAgACAAMAAwADAAQABAAEAAQABAAEAAQABAACAAMAAwAD
AAUABQAFAAUABQAGAAYABgAEAAQABQAFAAcABwAHAAcABwAJAAkACAAKAAoACgAKAAoA
CgAKAAoACgAKAAoACgAKAAoACwALAAkACQAJAAkACwALAAoACgAIAAgABwAHAAkACQAK
AAoACQAJAAkACAAIAAgACAAIAAgABwAHAAcABQAFAAYABwAHAAcABgAGAAgACAAGAAUA
AwACAAIAAgADAAMAAwABAAEAAQAAAP///////////f///////f/8//r/+v/6//r//P/7
//v/+//4//j/+P/5//f/+f/5//r/+v/6//z//P/8//z//v///wEAAQABAAEAAAD///7/
/f8AAAAAAAAAAAAAAAD///////8AAAAAAAAAAAAAAAAAAP////////////8AAAAA///9
//3//f/9//3//f/9//3////////////9//3//f/9//3//f/9//7/AAAAAAAAAAD+//7/
/v///////////////v/+//7//v8AAAAAAQABAP/////+//7/AAABAAEAAQABAAEAAgAC
AAAAAAAAAAAAAAAAAAAAAAAAAAAAAAAAAAAAAAAAAAEAAwADAAMAAwABAAAA///+/wAA
AAAAAAAAAAAAAAAAAAD//////////wAAAAAAAP/////+//7//v/+///////////////+
//7//v/+//7//v/+//////////3//P/8//z//v/+//7////9//z//P/8//3//f/9//3/
/f/+//7//v/9//3//f/9//3//f///////v/+//7//v/9//3//f/9//7//v/+//7//P/8
//v/+v/7//z//v8AAP/////+//3//f/9//3//f////7//P/8//z//P/+//7//v/+/wAA
AAAAAAAA///+//3//P/+//7//v/+//7//v/+//7//v////////8BAAIAAwAEAAIABAAF
AAUABwAJAAoACwAOAA8AEAAQAA0ADAALAAkABAADAAEA///8//r/+v/5//j/9v/1//X/
9P/0//T/9P/2//f/+f/5//n/+v/6//r/+v/8//z//P/6//r/+v/5//v/+//7//v/+//7
//v/+//9//3//f/9//v/+//8//z//P/+////AgAEAAYACwALAAcAAAD7//X/7v/m/9v/
0v/C/6z/lf+E/3//hP+R/5v/o/+t/7v/y//a/+X/6//s/+3/7v/v//H/9P/5//v//f8A
AAAAAQACAAIAAwADAAMABAAEAAQABAAGAAYABgAGAAQABQAFAAUABQAFAAUABQAHAAgA
CAAIAAgACAAJAAkACQAJAAkACQAHAAkACQAIAAoACgAKAAoACAAIAAgACAAIAAgACAAI
AAoACgALAAsACQAJAAkACQAJAAkACAAIAAgACAAHAAcABwAHAAgACAAJAAkACQAIAAgA
CAAIAAgACAAHAAcABwAFAAUABgAHAAcABwAGAAYABgAGAAQAAwADAAIAAgACAAEAAQAB
AP////////7//f/9//3//f/7//v/+//5//j/+P/4//j/+P/6//n/+f/5//b/9v/2//f/
+f/7//v//P/8//z//v/+//z//P/+////AAABAAIAAwADAAMAAwADAAIAAgACAAIABAAE
AAMAAwABAAIAAgACAAIAAgACAAIAAwADAAMAAwABAAIAAgABAAMAAwADAAMAAwADAAMA
AwADAAMAAwADAAMAAwADAAMABQAFAAUABgAEAAQABAAEAAQABAAEAAUABQAFAAUABQAG
AAYABgAGAAQABAAFAAUABQAFAAQABAAEAAUABQAFAAMAAwAEAAQABAAEAAQABAAEAAQA
BAAEAAYABgAGAAYABAAEAAQABQAFAAUABQAFAAIAAgACAAIAAgACAAIAAgAEAAQABAAE
AAMAAwADAAMABAAEAAQAAwADAAIAAgACAAAAAQABAAEAAwADAAIAAgACAAIAAgACAAIA
AwADAAMAAwACAAIAAgACAAIAAgADAAUABAAEAAQAAQABAAEAAQABAAIAAgACAAMAAwAD
AAMAAgABAAIAAQACAAIAAgACAAEAAQABAAEAAgACAAIAAgAAAAAA///+//7//v///wAA
AwADAAIAAQABAAEAAQABAAEAAAACAAIAAgACAAEAAAD///7/AAAAAAAAAAAAAAAAAAAA
AAAAAAABAAEAAQADAAQABQAGAAYACAAJAAsACwANAA4ADwAQABEAEgAQAA8ADgANAAsA
BgAFAAMAAQD+//z//P/7//r/+P/3//f/9v/2//b/+P/6//v//f/7//v//P/8//z//P/+
//7/AAAAAAAAAAD9//3//f/9//3//f/9//3////////////9//3//f/+/wAAAAAAAAEA
AgAGAAwADwAPAAkABAD///f/8P/m/9v/zv+8/6b/kf+A/33/hv+T/5v/o/+v/7//z//e
/+n/7//w/+//8P/z//f/+v/9////AQAEAAQABQAGAAQABQAFAAUABgAGAAYABgAIAAgA
CAAIAAYABwAHAAcACQAJAAkACQAHAAgACAAIAAgACAAJAAkACQAJAAkACQAHAAkACQAI
AAoACgAKAAoACAAIAAgACAAKAAoACgAKAAwADAANAA0ACwALAAsACwALAAsACgAKAAoA
CgAJAAkACwALAAwADAALAAsACwAKAAoACgAKAAoACgAJAAkACQAHAAcACAAJAAkACQAI
AAgABgAGAAQAAwAFAAQABAAEAAMAAwADAAEAAQABAAAA///////////9//3//f/7//r/
+v/6//r/+v/6//n/+f/5//j/+P/4//n/+f/7//v//P/+//7/AAAAAP7//v8AAAEAAwAD
AAMAAwABAAEAAQABAAIAAgACAAIAAgACAAEAAQABAAIAAgACAAIAAgACAAIAAQABAAEA
AQABAAIAAgABAAEAAQABAAEA//////////8BAAEAAQABAAEAAQABAAEAAwADAAMABAAC
AAIAAgACAAIAAgACAAMABQAFAAUABQAEAAQABAAEAAQABAAFAAUAAwADAAIAAgACAAMA
AwADAAMAAwAEAAQAAgACAAIAAgAEAAQABAAEAAQABAAEAAQAAgACAAIAAwADAAMAAwAD
AAIAAgACAAIAAgACAAIAAgACAAIAAgACAAEAAQABAAEABAAEAAQAAwABAAAAAAAAAAIA
AwADAAMAAQABAAAAAAAAAAAAAAAAAAAAAQABAAEAAQAAAAAAAAACAAIAAgADAAEAAAAA
AAAA//////////8BAAIAAgACAAEAAQABAAEAAQABAAMAAwACAAIAAgACAAEAAQABAAEA
AgACAAIAAgACAAIAAQAAAAAAAAABAAIAAQABAAAA/////////////wEAAgACAAIAAgAC
AAAAAAAAAAAAAgACAAIAAgACAAIAAgACAAAAAAAAAAAAAAAAAAAAAAAAAAAAAAAAAAEA
AQABAAMABgAHAAgACAAKAAsACwALAA0ADgAPABAAEQASABIAEQAQAA8ADQAIAAUAAwAB
AP7//v/+//3//P/6//n/+f/4//b/9v/2//j/+//9//3//f/+//7//v/+/wAAAAAAAAAA
AAAAAP///////////////////////////////////////wAAAAAAAAIAAwAEAAYACgAP
ABEACwAEAP3/9//y/+b/2f/K/7j/oP+J/3j/df96/4P/j/+b/6f/t//J/9r/5f/p/+r/
6//u/+//9f/6//3///8DAAQABAAFAAYABAAFAAUABQAGAAYABgAGAAgACAAIAAgACAAJ
AAkACQAJAAkACQAJAAcACAAIAAgACAAIAAkACQAJAAkACQAJAAsADQANAAwADgAOAA4A
DgAMAAwADAAMAAwADAAMAAwADAAMAA0ADQANAA0ADQANAA0ADQAMAAwADAAMAAsACwAN
AA0ADgAOAA0ADQANAAwADgAOAA4ADgAOAA0ADQANAAkACQAKAAsACwALAAoACgAMAAwA
CgAJAAcABgAGAAYABwAHAAcABQADAAMAAgABAAEAAQABAP////////3//P/8//z//P/8
//7//f/9//3//P/8//z//f/9//////8AAAAAAAACAAIAAgACAAQABQAFAAUABQAFAAUA
BQAFAAUABgAGAAYABgAGAAYABQAFAAUABgAGAAYABgAGAAYABgADAAMAAwADAAUABgAG
AAUABQAFAAUABQAFAAUABQAFAAUABQAFAAUABQAFAAUABQAFAAUABQAGAAYABgAGAAYA
BgAGAAYABwAHAAcABwAHAAYABgAGAAYACAAIAAkACQAHAAcABgAGAAYABwAHAAcABwAH
AAgACAAIAAgACAAIAAgACAAIAAgABgAGAAYABgAGAAYABgAHAAcABwAHAAcABgAGAAYA
BgAIAAgACAAIAAYABgAGAAYABwAHAAcABwAGAAYABgAFAAUABAAEAAQABgAHAAcABwAF
AAUABAAEAAQABAAEAAQABAAFAAUABQAFAAQABAAEAAQABAAEAAUABQAEAAQABAAFAAUA
BQAFAAUABgAGAAYABQAFAAUABQAFAAUABwAHAAQABAAEAAQAAwADAAMAAwAGAAYABgAG
AAYABgAFAAQABAAEAAUABgAGAAUAAwABAAMAAwADAAMABQAGAAQABAAEAAQABAAEAAQA
BAAEAAQABAAEAAQABAAEAAQABAAEAAQABAACAAIAAgACAAQABAAEAAUABQAFAAcACAAJ
AAoACgAMAA8ADwAPABEAEAARABIAEwAUABQAEwASABEADwAKAAkABwAFAAIAAAAAAP//
/v/8//v/+//6//r/+v/6//z//f////////8AAAAAAAAAAAIAAgACAAIAAgACAAEAAQAB
AAEAAQABAAEAAQABAAEAAQABAAEAAQABAAIAAgACAAQABwAIAAgACgAPABMAEQAIAAMA
/f/2/+7/4//U/8T/sv+b/4T/e/9+/4f/k/+f/6f/s//F/9j/5f/t/+7/7f/u//H/9f/6
//3/AwAFAAYABgAHAAgABgAHAAcABwAKAAoACgAKAAgACAAIAAgACAAJAAkACQAJAAkA
CQAJAAkACgAKAAoADAAMAA0ADQANAA0ADQANAAsADQANAAwADAAMAAwADAAMAAwADAAM
AA4ADgAOAA4ADAAMAA0ADQALAAsACwALAA0ADQAMAAwADAAMAAsACwANAA0ADgAOAA0A
DQANAAwADAAMAAwADAAMAAsACwALAAkACQAKAAsACwALAAoACgAIAAgABgAFAAcABgAG
AAYAAwADAAMAAQABAAEAAAD//wEAAQABAP///f/9//v/+v/6//r/+v/6//r/+f/5//n/
+v/6//r/+//7//3//f/+//7//v8AAAAAAAAAAAIAAwAFAAUABQAFAAUABQAFAAUABAAE
AAQABAAEAAQAAwADAAMABAAEAAQABAAEAAQABAADAAMAAwADAAUABgAGAAUAAwADAAMA
AwAFAAUABQAFAAUABQAFAAUAAwADAAMAAwAFAAUABQAGAAQABAAEAAQABAAEAAQABQAH
AAcABwAHAAQABAAEAAQABAAEAAUABQAFAAUABAAEAAQABQAFAAUABQAFAAYABgAEAAQA
BAAEAAYABgAGAAYABAAEAAQABAAEAAQABAAFAAUABQAFAAUAAgACAAIAAgAEAAQABAAE
AAIAAgACAAIAAQABAAEAAQAEAAQABAADAAEAAAAAAAAAAgADAAMAAwABAAEAAAAAAAIA
AgACAAIAAAABAAEAAQABAAAAAAAAAAAAAAAAAAEAAQAAAAAAAAABAAEAAQABAAEAAgAC
AAIA//////////8BAAEAAwADAAAAAAAAAAAAAQABAAEAAQAAAAAAAAAAAAAAAAD///7/
AAAAAAEAAgACAAEA///9/wMAAgAAAAAAAAAAAP7//v/+//7/AAAAAAAAAAACAAMAAwAD
AAMABAAFAAYABgAIAAkACQAJAAsADAANABAAEQASABIADgAMAAoABwAEAAMAAQD///z/
+v/6//n/+P/2//X/9f/0//T/9P/0//f/+f/8//3/+//8//z//P/8//7//v/+//z//P/8
//v//f/9//3//f/9//3//f/9//3//f/9//3//f/9//7//v8AAAAAAQACAAQABgANAA8A
CQAAAPv/9f/u/+T/2//Q/8D/qv+T/4T/f/+G/5H/nf+l/6//v//P/9z/6f/t/+z/7f/u
/+//8//4//n//f8BAAIAAgADAAQAAgADAAMAAwAEAAQABAAEAAQABAAEAAQABAAFAAUA
BQADAAMAAwADAAUABgAGAAYABgAGAAcABwAFAAUABQAFAAcACQAJAAgABgAGAAYABgAG
AAYABgAGAAgACAAIAAgABgAGAAcABwAHAAcABwAHAAUABQAEAAQABgAGAAUABQAFAAUA
BgAGAAUABQAFAAQABAAEAAQABAAGAAUABQAFAAMAAwAEAAUAAwADAAIAAgAAAAAA/v/9
//7//v///wAA/f/9//3/+//7//v/+v/5//n/+f/5//f/9//3//X/9P/2//b/9v/2//T/
8//z//P/9P/0//T/9f/1//f/9//4//j/+P/6//r/+v/6//z//f/9//3//f/9//3//f/9
//3//v/+//7//v/+//7//f/9//3//v/+//7//P/8//z//P/9//3//f/9//3//v/+//3/
/f/9//3//f////////////3//f/9//3//f/9//3//f/9//3//f/+//7//v/+//7//v/+
//7////9//3//f/9//7//v/+//7//v/+/////////////v/+//7//////////f/9//7/
/v/+//7//v/+//7//v/+//7//v/+//7//v/+//7//v////3//f/9//3//P/8//z//P/8
//z//P/8//z//P/8//z//f/9//3//f/8//z//P/7//v/+v/6//r/+v/7//v/+//7//v/
+v/6//z//P/8//z/+v/7//v/+//7//r/+v/6//r/+v/6//v/+//6//r/+v/7//v/+//7
//n/+v/6//r/+f/5//n/+f/7//v//f/9//r/+v/6//r/+//7//v/+//6//r/+v/6//r/
+v/5//j/+P/4//n/+v/7//v/+v/5//n/+f/5//n/+//6//n/+P/3//b/9//4//n/+v/4
//j/+P/4//j/+P/4//j/+P/4//j/+P/4//j/+P/4//r/+v/6//r/+P/4//j/+P/4//j/
+P/4//j/+f/5//n/+//8//3//v/+/wAAAQABAAEAAwAEAAUACAAJAAoACgAJAAgABwAF
AP7//f/7//n/9v/0//T/8//y//D/7//v/+7/7v/u/+7/8P/x//P/8//x//L/8v/y//T/
9v/2//b/9v/2//b/9f/1//X/9f/1//X/9f/1//X/9f/1//X/9f/1//X/9v/2//j/+P/3
//b/+v8AAAMACQAHAAAA+f/z/+r/4v/X/8z/uv+k/4v/dv9t/2r/cf99/4n/lf+l/7f/
yP/X/9//4P/f/+D/5f/p/+7/8f/1//n/+P/4//n/+v/7//3//v///////v/9//z//v/+
//7//v/+//////////////////////8AAAAAAAACAAIAAwADAAEAAQABAAEAAQADAAMA
AgAAAAAAAAAAAAIAAgACAAIAAgACAAIAAgAAAAAAAQABAAMAAwADAAMAAwADAAIAAgAE
AAQAAwADAAEAAQACAAIAAQABAAEAAAACAAIAAgACAAAA/////////////wAAAQABAAEA
AAAAAAAAAAD+//3////+//7//v/7//v/+//5//n/+f/4//f/9//3//f/9f/1//X/8//y
//L/8v/y//L/8P/v/+//7//w//D/8P/x/+//8f/x//L/8v/y//T/9P/2//b/+P/5//f/
9//3//f/+f/5//n/+f/4//j/+P/4//b/9v/1//X/9//4//j/+P/2//b/9v/2//f/9//3
//f/9f/2//b/9f/1//X/9f/1//f/9//3//f/9//3//f/9//1//X/9f/1//X/9f/1//b/
9v/2//b/9v/4//j/+P/5//f/9//3//f/9v/2//b/9v/2//b/9//3//f/9//2//b/9v/3
//f/9//3//f/+P/4//b/9v/2//b/+P/4//j/+P/2//b/9v/2//j/+P/4//n/9//3//f/
9//4//j/+P/4//b/9v/2//b/9v/2//b/9v/3//f/9//3//b/9v/2//X/9f/0//T/9P/0
//X/9f/1//X/9f/0//T/9P/0//T/9P/y//P/8//z//X/9P/0//T/9P/0//T/9f/z//L/
8v/y//L/8//0//X/8//0//T/9P/x//H/8f/x//H/8f/z//P/8v/y//L/8v/x//H/8f/x
//L/8v/y//L/9P/0//P/8v/w//D/8f/y//H/8f/w/+//8P/x//L/8//z//D/8P/w//D/
8P/w/w==
         </WaveFormData>
      </LeadData>
      <LeadData>
         <LeadByteCountTotal>10000</LeadByteCountTotal>
         <LeadTimeOffset>0</LeadTimeOffset>
         <LeadSampleCountTotal>5000</LeadSampleCountTotal>
         <LeadAmplitudeUnitsPerBit>4.88</LeadAmplitudeUnitsPerBit>
         <LeadAmplitudeUnits>��V</LeadAmplitudeUnits>
         <LeadHighLimit>2147483647</LeadHighLimit>
         <LeadLowLimit>268435456</LeadLowLimit>
         <LeadID>V2</LeadID>
         <LeadOffsetFirstSample>0</LeadOffsetFirstSample>
         <FirstSampleBaseline>0</FirstSampleBaseline>
         <LeadSampleSize>2</LeadSampleSize>
         <LeadOff>FALSE</LeadOff>
         <BaselineSway>FALSE</BaselineSway>
         <ExcessiveACNoise>FALSE</ExcessiveACNoise>
         <MuscleNoise>FALSE</MuscleNoise>
         <LeadDataCRC32>2625558145</LeadDataCRC32>
         <WaveFormData>
AgACAAIAAgAAAP7//P/6//j/+P/4//j/+P/4//j/+P/1//T/8//y//T/9P/0//T/8v/y
//L/8v/y//L/8v/y//P/9P/1//b/9P/0//T/9P/1//b/9//4//j/+P/4//j/+P/4//j/
+P/6//r/+v/6//j/+P/4//j/+f/6//v//P/6//r/+v/6//r/+v/6//r//P/8//z//P/6
//r/+v/6//r/+v/6//r/+P/4//j/+P/4//j/+P/4//j/+P/4//j/9v/2//b/9v/2//b/
9v/2//T/9P/0//T/9P/0//T/9P/0//T/9P/0//P/8v/x//D/8f/y//P/9P/y//L/8v/y
//D/8P/w//D/8f/y//P/9P/x//D/7//u/+//8P/x//L/8P/w//D/8P/w//D/8P/w//L/
8v/y//L/8f/w/+//7v/v//D/8f/y//D/8P/w//D/8P/w//D/8P/w//D/8P/w/+7/7v/u
/+7/8P/w//D/8P/w//D/8P/w/+7/7v/u/+7/8P/w//D/8P/u/+7/7v/u//D/8P/w//D/
7v/u/+7/7v/u/+7/7v/u//D/8P/w//D/7//u/+3/7P/u/+7/7v/u/+7/7v/u/+7/7v/u
/+7/7v/t/+3/7f/v/+//7v/v/+7/8f/y//P/9f/3//f/9//3//r/+v/5//n/+v/5//n/
+f/1//P/8f/u/+//7P/q/+r/6f/o/+f/5//n/+f/5//n/+n/6v/s/+3/6//p/+j/5//o
/+n/6v/t/+v/6//r/+v/6v/p/+n/6f/p/+n/6v/q/+n/6P/n/+b/6f/r/+z/7f/s/+z/
6//s/+z/7v/0//r/AQAPABkAHAAaAB8AIwAcABEAAADd/7T/mf+D/2b/VP9T/1z/Yv9j
/2H/Yv9k/3D/hf+Z/6v/u//K/9n/5f/s//H/9f/2//f/+P/4//v//f///wAA//8AAAEA
AQADAAUABQAFAAUABwAIAAgACAAHAAYABQAJAAoACwANAAsADAAOAA4ADgAOAA8ADwAT
ABMAEwAVABUAFQAUABMAFQAVABYAFgAXABkAGQAZABoAGwAbAB0AHwAgACEAIgAjACMA
IwAiACUAJgAnACkAKQArACwALgAvADAAMgA0ADcAOQA5ADwAPgA+AD4APwBDAEQARABH
AEgASgBNAE8AUABTAFQAVQBYAFkAXQBfAF4AXgBeAF8AYwBjAGQAZgBmAGUAZABjAGUA
ZQBmAGYAZwBnAGcAZwBkAGIAYABeAFwAWgBYAFYAUQBOAEsASQBFAEEAPAA4ADUAMgAx
AC4AKwAmACEAHAAcABgAFAARAAwACwAJAAcAAwACAAAA/v////7//f/8//v/+f/3//X/
9//2//b/9v/0//P/8//x//P/8//z//T/9P/0//T/9P/0//T/9P/0//T/9P/0//T/9P/0
//X/9f/1//X/9f/2//b/9v/2//b/9v/1//T/8//0//X/9//5//f/9//3//f/9//2//b/
9v/5//n/+f/5//n/+f/5//n/+f/5//n/+f/3//f/9//3//f/9//2//b/+P/4//j/+f/3
//f/9f/1//X/9v/3//j/9v/2//b/9v/z//P/8v/y//T/9f/1//T/8//y//H/8P/w//H/
8//0//P/8v/x//D/8f/w//D/8P/w//H/8f/x/+//7//u/+7/8P/v/+//8P/u/+7/7v/u
/+//7v/u/+//7//v/+//7//u/+3/7P/q/+r/6//t/+//7f/s/+z/7P/u/+7/7v/u/+3/
7f/t/+7/7v/t/+r/6f/s/+3/7v/v/+7/7f/s/+v/7f/t/+3/7f/t/+3/7f/t/+v/7P/s
/+z/7P/s/+z/7P/s/+z/6v/q/+r/6v/r/+z/7f/u/+z/7P/s/+z/7P/s/+z/6//t/+3/
7//w/+7/8P/w//D/8v/y//P/9v/2//b/9v/2//b/9f/1//T/9f/1//X/8//v/+3/6v/p
/+f/5v/n/+j/6P/o/+n/6f/n/+f/5//n/+j/6v/r/+v/6f/o/+f/5//p/+n/6//r/+n/
6f/p/+j/5//n/+f/5//p/+r/6v/q/+j/6P/o/+j/6//r/+v/6//s/+z/7P/s/+7/8v/6
/wUAEwAZABoAHAAdAB0AGAARAPj/0f+s/5H/d/9k/2L/a/9u/2r/Zf9l/2b/bv+A/5P/
o/+x/73/yv/X/+P/7P/z//f/+f/5//n/+P/6//v//P/8//3//v////////8BAAEAAQAD
AAUABgAGAAYABQAEAAMABgAGAAYABwAFAAYACAAIAAgACAAJAAkADQANAA0ADwANAA0A
DAALAAwADQAPABAADwARABEAEQASABMAEwAVABcAGAAZABoAGwAbABsAGgAeAB4AHgAf
AB8AIQAiACQAJQAmACgAKgArAC0ALQAwADIAMgAyADMAOAA6ADsAPwBBAEIARABFAEQA
RwBIAEkASwBNAFIAVQBVAFQAUwBTAFcAVwBYAFoAWwBbAFsAWwBZAFkAWgBaAFsAWwBb
AFsAWQBWAFMAUABOAEwASgBIAEUAQgA/AD0AOQA1ADAALAApACYAJQAiAB4AGgAWABIA
EgAOAAoABwAGAAUAAwABAP3//P/6//j/+P/4//j/+P/2//X/9P/z//X/9P/0//T/9P/z
//P/8f/x//H/8f/y//L/8v/y//L/8P/w//D/8P/y//L/8v/y//L/8v/z//P/8f/x//H/
8v/z//T/9f/2//b/9f/0//P/9f/1//b/9//3//f/9//3//f/9v/2//b/+f/5//n/+f/3
//f/9//3//f/9//3//f/9//3//f/9//1//X/9P/0//b/9v/2//f/9f/1//P/8//0//T/
9P/0//T/9P/0//T/8f/x//D/8P/y//P/8//y//D/8P/w//D/7v/v//H/8v/x//D/7//u
/+//7v/u/+7/7v/v/+//7//t/+3/7P/s/+7/7f/t/+7/7v/u/+7/7v/t/+z/7P/t/+//
7//v/+//7v/t/+z/6v/r/+v/7P/t/+3/7P/s/+z/7P/s/+z/7P/t/+3/7f/u/+7/7f/q
/+n/6//r/+v/6//r/+v/6//r/+v/6//r/+v/7f/t/+3/7f/r/+j/6v/q/+r/6v/r/+z/
7f/u/+3/7P/r/+r/6v/q/+r/6v/q/+r/6v/p/+n/6f/r/+z/7v/w//D/8P/u/+7/7//y
//X/9v/3//j/9v/1//X/9P/x//H/8f/v/+//7f/q/+n/5v/k/+T/5P/m/+b/5//n/+n/
6f/p/+n/6P/q/+v/6//n/+b/5f/l/+X/5f/n/+f/5//n/+f/5v/n/+f/5//n/+X/5v/m
/+b/5//o/+n/6v/q/+n/6P/n/+j/6v/s//D/8v/0//j/AQAPABcAGgAcAB8AHQAWAAUA
5P+5/5z/hf9r/1z/XP9l/2z/av9l/2H/Yv9s/3z/k/+p/7f/wf/O/93/5f/q/+//8//2
//f/+P/4//j/+f/6//r/+//8//3//f///wEAAQABAP//AQACAAIABQAFAAUABQAEAAQA
BAAFAAUABgAIAAgACgAKAAsACwALAAsACwANABAAEQARABEADwAPABAAEAATABUAFQAV
ABYAFwAXABkAFwAYABkAGgAdAB8AIQAiACIAIgAiACMAIwAlACYAKAArACwALgAwAC8A
MQAxADQAOQA6ADsAPQA/AEAAQABDAEYASABLAE0AUABTAFQAVQBVAFUAWABZAFsAXABd
AF8AXwBfAGAAYgBjAGMAYwBjAGUAZQBmAGYAZABjAGIAYQBiAGAAXgBcAFkAVgBTAFAA
SwBIAEUAQwA/ADsANgAyACwAKAAmACIAIgAeABoAFgASAA4ACgAHAAYABQADAAEAAQAA
AP7//P/6//j/9v/0//X/9f/1//X/8//y//L/8v/y//H/8f/v//H/8f/x//L/8f/w/+//
7v/v//D/8f/y//D/8P/w//D/8v/y//P/8//z//P/8//0//L/8v/y//L/9P/1//b/9//2
//X/9f/1//X/9f/1//X/9//2//b/9v/1//X/9f/1//b/9//4//n/9//3//f/9//1//X/
9f/1//f/9//2//b/9P/0//T/9f/3//f/9f/1//L/8v/y//L/9P/0//T/9P/1//X/9P/0
//P/8//y//D/8P/w//D/8P/t/+3/7v/u/+7/7v/u/+7/7//u/+7/7v/s/+3/7f/t/+//
7//u/+7/7v/t/+3/7v/s/+z/7P/s/+3/7P/s/+3/6//r/+v/6//t/+3/7f/s/+v/6//s
/+3/7f/s/+z/7P/s/+z/7P/s/+n/6f/p/+r/7f/t/+v/6//p/+n/6f/p/+v/6//r/+v/
7f/t/+3/7f/s/+v/6v/p/+v/7v/s/+z/7P/s/+r/6v/q/+r/7P/s/+z/7P/q/+r/6v/q
/+r/6v/q/+r/6v/q/+r/6v/o/+j/6P/o/+r/6v/q/+r/6v/q/+r/6f/p/+n/6//s/+z/
7v/u/+7/7v/u/+//8v/z//T/9f/2//b/9f/1//T/9f/1//X/8//z//H/7v/t/+f/5P/j
/+L/5P/k/+X/5f/l/+X/5f/l/+j/6v/r/+v/5//m/+X/5f/l/+X/5//n/+n/6f/p/+j/
5v/l/+T/4//l/+b/5v/m/+b/5v/m/+b/5//n/+f/5//o/+z/7P/u/+7/8P/y//v/BwAT
ABoAHAAfACEAHAARAPr/0/+q/5H/e/9k/1b/V/9g/2T/Yf9f/2D/ZP9w/4f/nf+v/7v/
xP/T/9//5v/r//P/9v/3//j/+P/4//n/+v/6//3//v///////f///////////wEAAgAC
AAQABQAGAAcABgAGAAYABwAFAAYACAAIAAoACgALAAsADQANAA0ADwAQABEAEQARABEA
EQASABIAFQAXABcAFwAYABkAGQAbABkAGgAbABwAHwAhACMAJAAlACQAIwAjACYAKQAr
AC4ALQAuADAAMgAzADUANQA4ADsAPAA9AD8AQQBCAEIARQBKAEwATwBRAFIAVQBWAFcA
VgBXAFsAXQBgAGAAYABhAGEAYQBiAGQAZwBnAGcAZwBpAGkAagBqAGcAZwBnAGcAaABm
AGQAYgBfAFwAWQBWAFMAUABNAEsARwBDAD4AOgA2ADIAMAAsACoAJgAiAB4AGwAWABEA
DQALAAsACgAJAAYABAABAP7//f/8//v/+v/6//n/+P/3//X/9P/0//T/9v/1//X/8//x
//H/8f/y//D/8P/w//D/8f/y//P/9P/y//L/8v/y//L/8v/z//P/9f/1//X/9v/2//b/
9v/2//f/9//3//f/9f/1//b/9//5//n/+f/5//n/+P/4//j/9//3//f/9//3//f/9//3
//f/9//3//f/9//3//f/9//3//f/9v/2//b/9v/2//f/+f/5//f/9//0//T/9P/0//b/
9v/2//b/9f/1//T/9P/y//P/8//y//T/9P/0//T/8f/x//L/8v/y//L/8v/y/+//7v/u
/+7/7P/t/+3/7f/u/+//7//w/+7/7f/t/+7/8P/w//D/8P/t/+z/7P/t/+v/6//r/+v/
7P/t/+7/7v/s/+v/6//r/+z/7P/t/+7/7P/s/+z/7P/r/+v/6//s/+//7//t/+3/6//r
/+v/6//t/+3/7f/t/+3/7f/t/+3/7f/t/+3/7f/v//D/7//u/+3/7P/u/+7/7v/u//D/
8P/w//D/7f/s/+v/6v/s/+z/7P/s/+z/7P/r/+v/6//t/+7/7v/w//D/8P/w/+7/7//y
//P/9v/3//j/+P/5//n/+P/3//X/9f/z//H/8f/u/+3/6v/n/+b/5f/k/+X/5//o/+n/
5//n/+f/6P/q/+v/6//p/+r/6f/p/+n/5//p/+n/6f/r/+v/6v/p/+f/5//n/+f/5v/m
/+b/5v/p/+r/6//t/+z/6//q/+r/7P/s//D/8v/0//j///8LABMAGAAcACEAIwAeABUA
/P/V/6z/j/95/2b/YP9n/27/av9l/2H/Yv9m/3b/j/+j/7H/v//K/9X/4f/o/+//8//4
//n/+v/6//r/+//8//z//f/+/////////wEAAQABAP//AQACAAIAAwADAAMAAwAEAAQA
BAAFAAUABgAIAAgACgAKAAsACwALAAsACwANAA4ADwAPAA8ADwAPABAAEAAPABEAEQAR
ABQAFQAVABcAFQAWABcAGAAaABsAHAAcAB4AHgAeAB8AHwAhACIAJAAmACgAKwAuAC4A
LwAuADAANQA2ADcAOQA7ADwAPAA/AEIARABHAEkASgBNAE4ATwBQAFEAVQBXAFgAWABY
AFkAWwBbAFwAXgBfAF8AXwBfAF8AXwBgAGAAXQBdAF0AXQBeAFwAWgBYAFUAUgBPAEwA
SQBGAEMAQQA9ADkANAAwACwAKAAmACIAIQAeABsAGAAWABIADgALAAYABQADAAEAAAAA
AP///v/8//r/+P/2//j/9//2//X/9f/0//T/9P/0//P/8//x//P/8//z//T/8v/y//L/
8v/y//L/8v/y//L/8v/y//L/8v/y//P/8//1//X/9f/2//T/9P/0//T/9//3//f/9//3
//f/+P/5//f/9//3//f/+f/4//j/+P/3//f/9//3//n/+f/5//n/+f/5//n/+f/3//f/
9//3//j/+f/5//r/+f/4//f/9//5//n/9//3//T/9P/0//T/9P/0//T/9P/1//X/9P/0
//L/8//z//L/9P/0//T/9P/x//H/8v/y//L/8v/y//L/8f/w//D/8P/u/+//7//v//H/
8f/w//D/8P/v/+//8P/w//D/8P/w//H/8P/w//H/8P/v/+7/7f/v/+//7//u/+//7//w
//H/8P/u/+3/7P/u/+7/7v/u/+v/6//r/+z/7v/v/+7/7//u/+3/7P/r/+v/6//r/+v/
7f/t/+3/7f/r/+v/6//r/+v/7P/u/+7/7v/u/+3/7P/r/+r/7P/s/+z/7P/s/+z/7P/r
/+v/6//t/+7/7v/w//D/8P/w//D/8f/0//X/9v/3//j/+P/3//f/9v/z//P/8//x//H/
7//s/+v/6P/m/+b/5v/m/+b/5//n/+X/5f/l/+X/6P/q/+v/6//p/+j/5//n/+X/5f/n
/+f/6P/p/+r/6v/n/+f/5//n/+X/5v/m/+b/5//o/+n/6v/q/+n/6P/n/+r/6v/s//D/
8v/y//j/AwAPABcAHAAeACEAIQAaAAkA6P+//57/h/9x/2L/Yv9r/3D/bP9l/2X/ZP9s
/4D/mf+t/7n/w//Q/93/4//o/+//9f/4//n/+v/6//r/+//8//z//f/+/////////wEA
AQABAAEAAwAEAAQABwAHAAcABwAGAAYABgAHAAcACAAKAAoADAAMAA0ADQANAA0ADQAP
ABIAEwATABMAEQARABIAEgATABUAFQAVABYAFwAXABkAGQAaABsAHAAgACEAIgAiACMA
IgAhACEAJQAnACgAKgArACwALgAwADEAMwAzADYAOQA6ADsAPQA/AEAAQABDAEYASABL
AE0ATgBRAFIAUwBUAFUAWQBbAF4AXgBeAF8AXwBfAGAAYgBlAGUAZQBlAGUAZQBmAGYA
YwBjAGMAYwBiAGAAXgBcAFcAVABRAE4ATQBKAEcARQBBAD0AOAA0ADAALAAqACYAJAAg
ABwAGAAUABAADAAJAAgABwAFAAMAAQAAAP7//P/7//r/+f/4//r/+f/4//f/9f/0//T/
9P/2//X/9f/z//P/8//z//T/8v/y//L/8v/0//T/9P/0//L/8v/y//L/9P/0//X/9f/1
//X/9f/2//T/9P/0//T/9//3//f/9//1//X/9v/3//n/+f/5//n/9//2//b/9v/5//n/
+f/5//n/+f/5//n/+P/3//b/9f/2//f/+P/5//v/+//6//r/+P/4//j/+f/5//n/9//3
//b/9v/2//b/9v/2//b/9v/1//X/9P/0//L/8//z//L/8//0//X/9v/x//H/8v/y//T/
9P/0//T/8//y//L/8v/w//H/8f/x//P/8//y//L/8P/v/+//8P/w//D/8P/w//H/8P/w
//H/7//v/+//7//x//H/8f/w/+//7//w//H/8f/w//D/8P/w//D/8P/w/+//7//v//D/
8f/x/+//7//t/+3/7f/t/+//7//v/+//7//v/+//7//t/+3/7f/t//H/8P/w//D/8P/w
/+7/7v/u/+7/8P/w//D/8P/u/+7/7v/u/+7/7v/u/+7/7v/u/+7/7v/u/+3/7f/t/+//
8P/w//L/8v/y//L/8v/z//b/9//4//v//P/8//v/+f/4//f/9//5//f/9f/z/+7/7f/q
/+j/6P/o/+j/6P/p/+n/6f/p/+f/5//o/+r/7f/t/+v/6v/p/+n/6f/p/+v/6//r/+v/
6//q/+n/6f/p/+n/6f/q/+r/6v/q/+r/7P/s/+3/7f/r/+v/7P/s//D/8v/0//b/+P8F
ABMAGwAeACAAJQAjABoABQDk/7v/nP+H/3H/Xv9a/2P/av9m/2P/Zf9o/3D/gv+Z/63/
u//F/9D/3f/n/+7/8//5//r/+//8//z//P/9//7//v8BAAIAAwADAAMABQAFAAUABQAH
AAgACAALAAsACwALAAsACgAJAAkACwAMAA4ADgAOAA4ADwAPABMAEwATABUAFAAVABUA
FQAVABUAFgAWABkAGwAbABsAHAAdAB0AHwAfACAAIQAiACQAJQAmACYAKAAoACgAKQAt
AC8AMAAyADEAMgA0ADYAOQA7ADsAPgBBAEIAQwBFAEcASABIAEsAUABSAFUAVwBYAFsA
XABdAF0AXQBgAGEAYwBkAGUAZwBnAGcAaABqAG0AbQBtAG0AawBrAGwAbABrAGsAawBr
AGoAaABmAGQAYQBeAFsAWABVAFIATwBNAEcAQwA+ADoANgAyADAALAAoACQAIAAcABoA
FgASAA8ADgANAAsACQAFAAQAAgAAAAEAAAD///7//v/9//z/+//6//j/9//2//j/9//3
//X/9f/1//X/9v/2//b/9v/2//b/9v/2//b/9P/0//T/9P/2//b/9//3//f/9//3//j/
9v/2//b/9v/5//n/+f/5//f/9//4//n/+//7//v/+//7//r/+v/6//n/+f/5//n/+//7
//v/+//7//v/+//7//3//f/9//3//P/7//n/+P/4//j/+P/5//v/+//5//n/9v/2//b/
9v/4//j/+P/4//f/9//2//b/9P/1//X/9P/2//b/9v/2//H/8f/y//L/9P/0//T/9P/x
//D/8P/w//D/8f/x//H/8//z//L/8v/w/+//7//w//L/8v/y//L/8f/w//D/8f/x//H/
8f/x/+//7//v/+7/7f/t/+7/7//x//D/8P/w/+7/7v/u/+7/7//v/+//8P/x//H/7//v
/+//7//v/+//7//v/+//7//t/+3/7f/t/+3/7f/t/+3/7//w/+//7v/t/+z/7P/s/+z/
7P/u/+7/7v/u/+z/7P/s/+z/7v/u/+7/7v/s/+z/7P/s/+3/7f/t/+//8P/w//L/8v/y
//L/8v/z//b/9//4//n/+v/6//n/+f/4//f/9//3//X/8//x/+7/6//o/+b/5v/o/+j/
6P/p/+f/5//n/+f/5//o/+r/6//t/+v/6v/p/+f/5//n/+n/6f/p/+n/6f/o/+f/5//n
/+f/5//o/+j/6P/o/+j/6P/o/+n/6f/p/+n/6v/q/+z/8P/y//D/8v/7/wsAFQAYABoA
HwAhABoADwDy/8n/qP+R/3f/Yv9Y/13/Zv9m/1//Xf9e/2b/dv+N/5//r/+7/8b/0//h
/+j/7//1//j/+f/6//r/+//7//v/+v/8//7/AAABAP//AQABAAEAAQADAAQABAAFAAUA
BQAFAAYABgAGAAcACQAKAAwADAAKAAoACwALAA0ADQANAA8AEAARABEAEQAPAA8AEAAQ
ABIAFQAWABcAFgAXABcAGQAZABoAGwAcAB4AHwAgACAAIAAgACAAIQAlACcAKAAqACkA
KgAsAC4ALwAxADEANAA5ADoAOwA9AD0APgA+AEEARQBIAEwATwBPAFEAUQBRAFAAUQBV
AFcAWgBaAFoAWwBbAFsAXABeAGEAYQBhAGEAXwBfAGAAYABfAF8AXwBfAGAAXgBcAFoA
VwBUAFEATgBNAEoARwBFAD8AOwA2ADIALgAqACgAJAAkACAAHAAYABQAEAAMAAkACAAH
AAUAAwD///7//P/6//n/+P/3//b/+P/3//b/9f/0//L/8f/w//H/8f/y//H/7//v/+//
8P/w//D/8P/w//L/8v/y//L/8f/w/+//7v/v//D/8v/z//H/8f/x//L/8v/y//L/8v/1
//X/9f/1//P/8//0//X/9//3//f/9//1//T/9P/0//X/9f/1//X/9//3//f/9//2//X/
9P/z//X/9f/1//X/8//z//L/8v/y//L/8v/z//X/9f/z//P/8P/w//D/8P/x//L/8//0
//H/8f/w//D/8P/x//H/8P/y//L/8v/y/+7/7f/t/+z/7v/u/+7/7v/t/+z/7P/s/+z/
7f/t/+3/7//v/+7/7v/s/+v/6//s/+7/7v/u/+7/6//q/+r/6//r/+v/6//r/+3/7f/t
/+z/6v/p/+n/6f/q/+r/6//s/+r/6v/q/+r/6f/p/+n/6v/r/+v/6f/p/+n/6f/p/+n/
6f/p/+n/6f/p/+n/6f/p/+v/6v/q/+r/6v/q/+n/6P/n/+b/5//o/+j/6f/p/+v/7P/s
/+z/7P/s/+z/7v/v//L/8//y//P/9P/0//X/9f/0//P/8f/x/+//7f/p/+b/5f/i/+L/
4v/i/+L/4v/j/+P/4//j/+P/4//k/+b/5//n/+X/4v/h/+H/4f/i/+X/5v/n/+X/5f/k
/+P/4//j/+P/4//i/+L/4v/i/+L/4v/i/+P/5P/l/+b/6P/o/+j/6v/s/+z/8v/9/wsA
FQAWABYAGQAZABQABwDs/8P/oP+H/2//XP9Y/2H/aP9k/13/X/9g/2b/eP+P/6H/rf+3
/8L/0f/f/+b/6//v//D/8f/y//L/9P/1//b/9v/3//j/+f/5//n/+//7//v/+//9//7/
/v/9//3//f/9/wAAAAAAAAEAAQACAAQABAADAAIAAgABAAUABQAFAAcABgAHAAcABwAH
AAcACAAIAAsADQANAA0ADAANAA0ADwARABIAEwAUABUAFQAVABQAGAAYABgAGQAdAB8A
IAAiACIAIgAjACQAJwApACkALAAtAC4ALwAxADUANgA2ADkAPAA+AEEAQwBDAEUARQBF
AEcASQBOAFEAUABQAFAAUQBTAFMAVABWAFcAVwBXAFcAVwBXAFgAWABZAFkAWQBZAFcA
VABRAE4ATQBKAEcARABDAEAAPQA7ADYAMQArACYAIwAgAB8AHAAYABQAEAAMAAwACAAE
AAEAAAD///3/+//3//b/9P/y//L/8v/y//L/8P/v/+7/7f/v/+7/7v/u/+7/7f/t/+v/
6f/p/+n/6v/s/+z/7P/s/+z/7P/s/+z/6v/q/+r/6v/s/+z/7f/t/+v/6//r/+z/7f/u
/+//8P/w/+//7v/t/+//7//w//H/8f/x//H/8f/x//D/8P/w//H/8f/x//H/8f/x//H/
8f/x//H/8f/x//H/8f/x//H/7//v/+7/7v/w//D/8P/x/+//7//t/+3/7v/u/+7/7v/u
/+7/7v/u/+3/7f/s/+z/7v/v/+//7v/t/+z/6//q/+n/6f/q/+r/7P/s/+z/7P/p/+j/
6P/o/+r/6//r/+v/6f/p/+j/6P/o/+f/5//o/+j/6P/o/+j/5//m/+b/5//p/+n/6f/p
/+f/5//n/+b/5f/l/+b/5//p/+j/6P/o/+b/5v/m/+b/5//n/+f/6P/n/+f/5f/l/+X/
5f/l/+X/5//n/+f/5//n/+f/5//n/+X/5f/l/+X/6f/o/+X/5P/j/+L/4//k/+X/5v/k
/+T/5P/k/+b/5v/m/+b/5v/m/+b/5v/k/+T/5P/k/+b/5v/m/+b/5v/m/+b/5v/m/+b/
5f/l/+X/5//o/+j/6P/o/+j/6P/q/+v/7v/v/+7/7//w//D/8f/x//D/7//v/+//7f/r
/+f/5P/j/+D/4P/g/+D/4P/e/9//3//f/+H/4f/h/+L/5P/l/+X/4//h/9//3v/d/97/
4f/i/+P/4f/h/+D/3//f/9//3//f/+D/4P/g/+D/4P/g/+D/4f/i/+P/5P/m/+T/5v/k
/+b/6v/w//f/BQARABQAFgAXABcAEAAHAPD/x/+e/4f/c/9c/0z/Tf9a/17/W/9d/2D/
ZP9w/4X/mf+n/7P/wP/P/93/5P/p/+3/7v/v//D/8P/0//X/9v/2//X/9v/3//f/9f/3
//f/9//5//v//P/8//3//f/9//3/AAAAAAAAAQADAAQABgAGAAUABAAEAAMABgAHAAgA
CwALAAsACgAJAAsACwAMAAwADQAPAA8ADwAQABEAEQATABUAFgAXABgAGAAZABoAGgAe
AB4AHgAfACEAIwAkACYAJgAmACcAKAAqAC0ALgAyADMANAA1ADcAOwA8ADwAPwBCAEQA
RwBJAEoATQBOAE8AUgBTAFcAWQBYAFgAWABZAFsAWwBcAF4AYQBhAGEAYQBhAGEAYgBi
AGEAYQBhAGEAXgBcAFoAWABXAFQAUQBOAEsASABFAEMAPQA5ADQAMAAuACoAKAAkACEA
HAAXABIAEgAOAAoABwAEAAMAAQD///z/+v/3//T/9f/0//P/8v/w/+//7v/t/+//7v/u
/+7/7P/r/+v/6f/p/+n/6f/q/+r/6v/q/+r/6v/q/+r/6v/q/+r/6v/q/+r/6v/r/+v/
6f/p/+n/6v/s/+z/7P/s/+v/6//r/+v/6//r/+z/7f/v/+//7//v/+//7v/u/+7/8f/x
//H/8f/w/+//7v/t/+//7//v/+//7//v/+//7//v/+//7v/u/+7/7v/u/+//7//v/+3/
7f/u/+7/7v/u/+z/7P/s/+z/6f/p/+j/6P/q/+v/6//q/+j/6P/o/+j/5//n/+j/6P/o
/+j/6P/o/+f/5v/m/+b/5v/n/+f/5//l/+X/5P/k/+b/5f/l/+b/5v/m/+b/5v/j/+L/
4v/j/+X/5f/l/+X/4//j/+P/4v/h/+H/4v/j/+X/5P/k/+T/4v/i/+L/4v/h/+H/4f/i
/+P/4//h/+H/4//j/+P/4//h/+H/4f/h/9//3//f/9//4P/h/+L/4//j/+D/4P/g/+D/
4P/i/w==
         </WaveFormData>
      </LeadData>
      <LeadData>
         <LeadByteCountTotal>10000</LeadByteCountTotal>
         <LeadTimeOffset>0</LeadTimeOffset>
         <LeadSampleCountTotal>5000</LeadSampleCountTotal>
         <LeadAmplitudeUnitsPerBit>4.88</LeadAmplitudeUnitsPerBit>
         <LeadAmplitudeUnits>��V</LeadAmplitudeUnits>
         <LeadHighLimit>2147483647</LeadHighLimit>
         <LeadLowLimit>268435456</LeadLowLimit>
         <LeadID>V3</LeadID>
         <LeadOffsetFirstSample>0</LeadOffsetFirstSample>
         <FirstSampleBaseline>0</FirstSampleBaseline>
         <LeadSampleSize>2</LeadSampleSize>
         <LeadOff>FALSE</LeadOff>
         <BaselineSway>FALSE</BaselineSway>
         <ExcessiveACNoise>FALSE</ExcessiveACNoise>
         <MuscleNoise>FALSE</MuscleNoise>
         <LeadDataCRC32>3063370170</LeadDataCRC32>
         <WaveFormData>
AgACAAIAAgD+//z/+v/4//b/9v/2//b/9v/2//b/9v/0//L/8P/u/+//8P/x//L/8P/w
//D/8P/w//D/8P/w//H/8v/z//T/8f/w/+//7v/x//L/8//0//T/9P/0//T/8v/y//L/
8v/1//b/9//4//X/9P/z//L/9f/2//f/+P/2//b/9v/2//T/9P/0//T/9//4//n/+v/3
//b/9f/0//f/+P/5//r/+f/4//f/9v/0//T/9P/0//X/9v/3//j/9v/0//L/8P/z//T/
9f/2//X/9P/z//L/8P/w//D/8P/y//L/8v/y/+//7v/t/+z/7//w//H/8v/x//D/7//u
/+z/7P/s/+z/7//w//H/8v/u/+z/6v/o/+r/7P/u//D/7//u/+3/7P/s/+z/7P/s/+3/
7v/v//D/7v/s/+r/6P/q/+z/7v/w/+7/7v/u/+7/7P/s/+z/7P/t/+7/7//w/+7/7P/q
/+j/6v/s/+7/8P/v/+7/7f/s/+z/7P/s/+z/7f/u/+//8P/t/+z/6//q/+v/7P/t/+7/
7P/s/+z/7P/s/+z/7P/s/+3/7v/v//D/7f/s/+v/6v/r/+z/7f/u/+z/7P/s/+7/7P/r
/+n/5//q/+3/7//x/+//7v/s/+r/7v/x//P/9v/4//r/+v/5//z//P/7//v//v8AAAIA
AwAAAP3/+v/3//n/+P/4//r/9f/2//f/9v/4//X/8//x//P/9P/1//j/9f/x/+3/6v/q
/+v/7f/w/+7/7v/t/+z/7f/q/+f/5//o/+r/7P/t/+3/6//o/+X/6P/q/+3/8f/w/+//
7v/s/+f/6P/u//T/+/8FABMAHQAmADwAWABvAIgAoACkAJcAjQCJAHUAUwAxABQA+P/d
/8T/rP+Z/5T/oP+w/7//zf/Z/+T/7v/z//T/9f/2//b/9v/0//T/9v/5//7/+//8//v/
+v/6//j/9//3//v//v8AAAIA//////v/+P/8//7/AAADAAAAAgADAAIABAACAAIAAAAF
AAgACgANAAwACwAKAAgACwAKAA0ADwANAA8ADwAOAA4ADgANAA0AEAASABUAGQAZABcA
FAASABYAFwAaABsAHQAfAB8AIQAfAB8AIAAgACQAJgAqACwALAAsACsALAAvADIANAA4
ADkAOgA8AD4AQABAAEEAQgBHAEoATQBPAE8AUABPAE0ATwBRAFcAWwBbAFoAWQBZAFsA
WwBbAFgAWwBfAGAAYQBgAF4AWwBWAFcAWABaAFwAVwBTAFIATwBJAEYAQQBBAD4APQA9
ADwANwAvACgAIgAkACEAIAAeABsAGQAWABAADAAJAAcABQAHAAUABQAFAAMAAAD6//f/
+f/4//n/+//6//n/+v/3//b/9f/1//X/+P/6//r/+v/6//n/9f/z//X/9v/3//v/+f/4
//j/9//1//X/9f/1//f/+P/7//z/+//5//T/8f/0//b/+f/+//z//P/6//f/+P/1//X/
9v/4//r//f/+//z/+//4//b/9//5//z/AAD9//z/+v/2//b/9//3//f/+P/7//3////8
//r/9//1//b/9//5//z/+//7//r/9//4//f/9v/0//X/+f/7//3/+//4//T/8f/y//T/
9v/5//f/+P/2//L/8v/x//D/8P/x//L/9f/2//T/8//w/+7/8P/x//L/9P/0//P/8//y
//L/8f/w//D/8v/z//T/9f/y//D/7v/t/+7/7//w//P/8v/x//D/7//u/+7/7v/v/+//
7//y//P/8P/v/+7/6//u//D/8//1//P/8//x/+//7//v/+//7//x//L/8//1/+3/7P/u
/+7/7v/u//D/8P/w//D/7f/s/+v/6v/t/+7/7//w/+//7v/v/+7/7f/r/+n/6f/s/+7/
8P/z//H/8P/v/+7/8v/z//X/+f/6//n/9//2//j/9//3//n//P/9//3//f/6//f/9P/z
//P/8v/z//L/8//0//P/8v/v/+3/6//r/+7/7//y//L/7v/q/+f/5P/m/+f/6f/r/+r/
6P/m/+P/4v/f/9//3//h/+P/5P/n/+X/4v/f/9z/3//h/+T/5v/l/+L/4P/d/97/4P/o
//P/AwARAB0ALABAAFYAcQCKAJQAjgCBAHUAZQBLAC0ADQDw/9L/uf+i/47/g/+K/5j/
pP+v/7v/x//Q/9r/4//q/+v/6//q/+n/5v/n/+j/6v/u/+3/7v/t/+z/6v/o/+f/5//p
/+z/7v/w/+//7//r/+j/6//s/+3/7//s/+7/7//u/+z/6v/q/+j/7f/w//L/9f/z//H/
7//s/+//7v/x//P/8//1//X/9P/0//T/8//z//j/+v/9/wEAAQD///z/+v/9////AwAF
AAUABwAHAAkABwAHAAgACAAMAA4AEgAUABUAFAASABIAFgAaAB0AIgAjACQAJgAoACYA
JgAnACgALAAwADQANwA4ADgANgAzADYANwA8AD8APwBAAEEAQwBCAEEAQAA8AEAARQBH
AEkASABGAEMAPgA8ADwAPQA+ADoANwA3ADUALgAqACQAIwAgAB8AHwAeABoAEQAJAAIA
AgD///7//P/5//n/+P/0/+7/6//p/+f/6v/p/+r/6//o/+b/4f/f/+H/4P/h/+P/4v/h
/+L/3//c/9v/2//b/9//4v/j/+T/4//h/9z/2f/a/9z/3v/j/+P/4v/i/+H/3//f/9//
3//i/+T/6P/q/+n/5//i/9//4f/i/+T/6P/m/+j/6P/n/+b/4//j/+T/5v/o/+v/7P/q
/+n/5v/k/+b/5//p/+z/7P/s/+v/6P/l/+X/5P/j/+b/6f/r/+3/6v/o/+X/4//l/+X/
5v/o/+n/6f/o/+X/5P/j/+L/4P/j/+f/6f/r/+f/5P/g/93/3v/g/+L/5f/k/+b/5f/i
/+L/4f/g/+D/4//k/+f/6P/n/+X/4f/e/+D/4f/i/+T/4//j/+T/5P/g/9//3v/e/+H/
4//l/+f/5P/i/+D/3//g/+H/4v/l/+b/5f/k/+P/4f/g/9//3//g/+H/5f/n/+X/4//h
/93/3v/g/+P/5f/k/+X/5P/j/+D/3//e/93/4P/i/+T/5//j/97/4P/g/+D/4P/i/+T/
5v/o/+b/5P/i/+D/4v/i/+T/5P/j/+H/3//f/9//4P/h/+P/5v/o/+r/7P/q/+n/6f/r
//D/8f/x//L/9P/z//P/9f/z//P/8v/x//H/8f/x//P/7//s/+v/6P/q/+z/7P/s/+r/
6f/o/+n/6f/p/+v/6v/p/+b/5P/i/9//3//g/+H/4v/i/+L/4f/f/93/3v/f/9//3//e
/9//4v/i/+L/4v/f/9//4P/g/9//4v/m/+f/5v/m/+j/7//9/w0AHwA4AFIAbACHAJgA
lgCGAHsAdQBrAFUAOwAfAAIA4v/B/6L/iv+D/4r/oP+2/8X/zf/T/9r/4P/j/+b/6//v
//D/8f/w/+7/7v/v//L/8P/y//L/8v/0//T/9f/3//b/9v/1//T/+P/7//r/+v/5//j/
9//3//X/+P/6//r//f/8//3//P/7//z//P/9/wAAAQACAAIAAAD+/wAAAQACAAUABgAG
AAcACAAIAAkACAAIAAkACwAPABEAEgAUABQAEwAUABMAFQAXABcAGQAZABsAHgAgACAA
IAAiACIAKAAqACsALgAsAC4ALwAyADQANgA5ADwAPgBAAEMARgBHAEgASQBJAE8AUgBT
AFMAUQBRAFUAVwBYAFgAWABZAFoAWwBcAFoAWQBbAFoAWQBdAF4AXgBcAFcAVgBWAFYA
UwBPAE4ASwBHAEQAPwA/ADkANQAyAC4ALwApACQAIAAdABcAEwAOAAsACwAKAAYAAwAB
AAAA///7//f/9f/z//b/9v/z//P/8v/w//D/8f/v/+//8f/v/+//7//w//H/8P/w/+7/
7P/w//H/7//v/+z/7P/s/+//7v/u/+//7//t/+//8f/z//H/8P/x//D/9P/1//P/8//x
//D/8P/y//D/8v/y//H/8v/x//P/9v/1//T/9P/y//b/9//2//b/9P/z//P/9P/z//T/
9P/y//T/9f/1//X/8//z//L/8f/0//T/8//z//D/7//v//D/8P/x//H/7//x//H/8f/w
/+7/7//u/+3/8P/w/+//7//t/+z/6//r/+v/7v/u/+z/6//r/+v/7P/p/+j/6f/o/+z/
7f/s/+z/6f/p/+n/6v/p/+n/6v/q/+r/6//s/+7/7P/r/+r/6f/q/+r/6v/r/+f/5//n
/+n/6f/p/+n/6f/o/+j/6P/p/+b/5f/n/+f/6v/r/+z/6//p/+j/6P/n/+f/6f/p/+n/
6f/p/+n/6f/m/+b/5v/n/+n/7P/s/+z/7P/s/+r/6P/m/+T/5//o/+n/6v/p/+j/5//m
/+j/6P/o/+j/6v/q/+r/6v/n/+b/5f/k/+f/6P/r/+z/6v/n/+T/4//l/+b/5//p/+v/
7P/t/+7/7v/t/+3/7//0//X/9f/2//T/8//z//X/9v/3//f/9//4//f/9v/3//H/7v/t
/+r/7v/w//D/8P/v/+3/6//r/+r/6//u/+7/7f/q/+j/5v/k/+P/4//j/+X/5v/n/+f/
4//f/97/3f/e/9//3//h/+P/4v/h/+D/3//f/+D/4P/j/+j/6P/p/+b/5P/k/+n/9f8F
ABcAKgBAAFgAcQCKAJYAkgCDAH8AfQBvAFEAMwASAPD/z/+0/5z/jf+O/57/sv/B/8n/
z//W/9z/4f/m/+//9P/0//T/8v/v/+7/7v/w//L/9P/0//T/9P/y//H/8f/x//L/8v/y
//b/+f/4//j/9//2//X/9f/1//j/+v/6//z/+v/6//j/+P/6//v//f8AAAEAAgACAAEA
/v//////AQAFAAcACAAGAAYABQAFAAUABgAIAAsADgAPAA8AEAAOAA0ADgANABEAFQAX
ABsAGQAZABoAGgAbABwAHwAgACUAJgAmACgAJwAoACgAKgAvADIANgA6ADoAOgA7ADwA
PgBAAEIAQwBHAEoASwBLAEkASQBNAE8AUQBSAFMAVQBXAFcAVwBUAFQAVwBXAFcAWQBa
AFoAWABUAFIAUQBQAFAATQBNAEsARQBCAD0APQA4ADUAMwAwADEAKwAmACIAHgAXABIA
DAAMAA0ADQAKAAYAAwABAP///P/5//j/9//4//j/9f/1//P/8P/v/+//8P/x//T/8//u
/+3/7f/t/+3/7v/t/+z/7//x//D/8f/t/+z/6//t//D/8P/x//H/7//v/+//7//u/+7/
8P/w//L/8//x//H/7//u/+7/8P/x//T/9f/1//T/8f/x//L/8f/y//T/9P/2//f/9v/2
//L/8f/x//L/9P/2//f/9v/3//f/9v/1//T/9f/1//X/9v/2//X/9f/z//H/8P/w//T/
9f/1//P/8v/x//D/7v/t/+//7//v//L/8v/x//H/7//u/+3/7f/v//L/8v/w/+7/7f/s
/+z/6v/q/+z/7P/u/+//7v/u/+z/6//q/+r/7P/t/+//8P/u/+3/7P/s/+n/6f/p/+n/
7P/s/+z/7f/o/+f/5v/n/+r/6//s/+3/6//q/+n/6f/m/+X/5//n/+j/6f/q/+n/5//m
/+b/5f/m/+n/6v/r/+r/6f/o/+f/5f/m/+f/6f/t/+7/6//q/+n/6P/m/+b/5v/m/+n/
6v/r/+z/6v/o/+b/5P/n/+r/6//r/+n/5//n/+n/5//n/+j/6P/r/+z/7f/v/+z/7P/u
//D/8v/z//X/9v/3//f/+f/6//r/+f/4//X/9v/1//b/9P/v/+7/6//s//D/8P/w/+3/
6//p/+n/6v/o/+r/6f/l/+b/5v/m/+f/5P/k/+T/5P/l/+b/5v/k/9//3//f/+D/4P/f
/+D/3//g/+H/4v/k/+L/4//j/+P/5P/m/+f/6v/q/+r/7//5/wcAFwAsAEYAYAB5AJIA
nACWAIUAdwBvAF8ARQApAAgA6P/J/6z/kv+F/4r/mv+u/7//y//V/9r/3v/h/+T/6f/v
//D/8f/w//D/8P/x//T/8//0//P/8v/1//T/9P/1//T/9P/z//L/9P/3//b/9v/2//b/
9v/3//b/+P/5//j/+v/6//z//P/7//z//P/9/wEAAQABAAAAAAD+/wAAAQABAAMAAwAC
AAUABgAGAAcABwAGAAYABwAMAA0ADQAOAA0ADQAPAA8ADwARABEAEwAVABcAGgAcAB0A
HAAdABwAIAAiACMAJgAmACgAKQAsAC0ALgAwADIANAA2ADkAPAA9AD4APwA/AEQARgBG
AEUARQBFAEkASwBLAEwATQBPAFAAUQBSAFAATwBRAFAATwBRAFIAUgBQAEsASgBKAEoA
RgBDAEMAQQA9ADoANQA1AC8AKwAoACQAJQAfABoAFgAUAA8ADAAIAAQAAwABAPz/+v/5
//n/+f/1//H/7//t/+7/7v/r/+v/6v/o/+j/6f/m/+X/5v/j/+T/5f/n/+n/6P/o/+b/
5P/m/+f/5f/l/+T/5P/k/+f/5//m/+b/5f/j/+X/5//p/+f/5v/n/+b/6v/r/+n/6f/q
/+r/6//u/+z/7P/q/+f/6P/n/+n/7P/q/+r/6//q/+z/7f/s/+z/6//r/+z/7v/s/+z/
6//o/+n/6//s/+3/6//r/+r/6f/s/+z/6//r/+j/5//n/+j/6f/p/+j/5f/m/+f/6P/o
/+b/5//m/+X/5v/m/+X/5f/k/+T/5P/l/+T/5v/l/+L/4v/j/+T/5v/k/+L/4v/g/+T/
5f/k/+T/4//j/+P/5P/k/+P/4//i/+L/4//k/+b/4v/h/+D/3//i/+L/4v/j/+H/4f/h
/+P/4v/h/+D/3//f/+D/4f/j/97/3f/f/9//4P/h/+L/4f/e/97/3//f/93/3//f/9//
4f/h/+H/4f/e/97/3v/f/9//4v/k/+T/5P/k/+L/4P/e/9z/3f/e/+H/4v/j/+H/3//f
/+D/4P/g/+H/4//k/+X/5v/l/+X/5v/p/+7/7//v//D/8P/v/+//8f/x//H/8P/v//D/
7//u/+//6//o/+f/5P/o/+r/6v/q/+f/5f/j/+P/4v/j/+b/5v/k/+L/4f/g/97/3f/d
/93/4P/g/+D/3//e/9v/2//b/9r/2//b/93/3v/e/97/3v/b/9v/3P/c/9//4P/i/+P/
4v/i/+T/7f/7/wsAHQA2AE4AaACBAJIAkgCCAHUAcQBrAFUAOQAfAP7/2v+7/57/hv99
/4r/ov+0/8H/yf/P/9b/2v/d/+T/6f/t/+7/7//u/+r/6v/r/+7/7v/w//D/8P/x//D/
8P/x//H/8v/y//L/9f/3//X/9P/y//L/8v/z//X/+P/6//r//P/6//r/+P/5//r/+v/7
//7///8AAAAA/v/8//7///8AAAMABAAEAAUABgAGAAcACAAIAAkACwAQABEAEQASABIA
EQASABEAFAAXABgAGwAaABsAHQAeACAAIAAiACIAKAAqACsALgAtAC4ALgAwADQANgA5
ADwAPQA+AEAAQgBCAEQARgBHAEwAUABSAFMAUgBRAFQAVQBXAFgAWQBbAF0AXQBdAFoA
WwBdAFwAWwBdAF4AXgBcAFgAVgBVAFQAUgBPAE8ATQBHAEQAPwA/ADkANQAyAC4ALwAp
ACQAIAAdABcAEwAOAAsACwAKAAYAAwABAAAA///8//n/+P/3//r/+v/3//f/9f/y//H/
8f/x//H/8//x//H/8f/y//P/8v/y//D/7v/x//P/8v/z//H/8P/v//H/8v/y//P/8//w
//H/8v/z//D/8P/y//L/9P/1//P/8//w//D/8f/0//T/9v/2//X/9f/z//T/9v/2//b/
9//2//r/+//6//r/9//1//T/9P/2//j/+f/4//n/+f/4//f/9P/1//X/9f/4//j/9//3
//T/8//z//T/9v/3//f/9f/2//X/9P/y/+//8f/x//H/8//0//T/9f/x//D/7//v//H/
9P/0//L/8v/x//D/8P/v/+7/7//u//L/8//y//L/8P/v/+7/7v/v/+//8P/w//D/7//u
/+7/7f/t/+3/7f/w//D/8P/x/+7/7f/s/+3/7//v/+//7//u/+7/7v/v/+z/6//t/+3/
7v/v//D/7//t/+z/7P/r/+3/7//v/+//8P/v/+7/7f/q/+r/6v/r//H/8v/w//D/8P/w
/+3/7P/r/+r/7f/u/+//8P/v/+7/7f/s/+7/7v/u/+7/8P/w/+//7f/p/+n/6//s/+//
8f/y//L/8v/y//P/8//0//f/+v/7//3//v/+//3//P/9//3//f/+/////v/9//r/+f/1
//L/8v/w//L/9P/2//b/8//x/+3/7f/u/+//9P/0//H/7v/r/+j/5v/l/+f/6f/r/+z/
6v/p/+b/4//j/+P/5P/l/+f/6f/p/+j/5f/k/+T/5f/l/+b/5//o/+z/6//o/+j/6v/z
/wEAEwAlADwAVgBuAIUAlgCYAIwAgwCFAH0AYwBDACUABADg/8H/qv+W/4//mv+s/8D/
y//T/9f/3P/i/+f/8P/1//j/+P/4//b/8//y//L/9P/2//j/+P/4//j/9v/1//X/9v/4
//n/+v/8/////v/+//z/+v/4//f/+v/+/wEAAgAAAP7//v/8/wAAAgADAAUABwAHAAcA
BgAFAAIAAwADAAcACwANAA4ADQAMAAoACQALAAwADgARABQAFQAVABYAFgAVABYAFQAa
AB0AHgAhAB8AHwAgACAAIwAkACcAKAAtAC4ALgAwAC4AMAAxADQAOgA8AD8AQgBEAEQA
RQBGAEgASgBMAE0AUQBUAFUAVQBTAFMAVwBZAF0AXgBfAGEAYABfAF4AWgBeAGEAYQBh
AGQAZABjAGAAXABaAFkAWABYAFUAVQBTAEwASABCAEEAOwA5ADgANgA2AC8AKQAkACEA
GwAXABIAEwATABIADgAKAAcABQADAAMAAQABAAEAAwACAP7//f/5//b/9f/1//b/9//6
//n/9v/1//X/9f/0//b/9v/2//n/+f/2//X/8v/y//L/9f/4//j/+f/5//X/9f/1//X/
8//0//f/+P/6//v/+f/5//f/9v/2//j/+v/8//z/+//6//f/9//4//f/+P/6//r//P/9
//z//P/6//n/+f/6//3//v/+//z/+f/5//j/9//1//f/+P/5//r/+v/5//n/9//1//T/
9P/3//n/+v/5//b/9f/0//L/8P/z//T/9f/2//b/9f/1//P/8v/x//H/8v/2//f/9v/y
//H/8P/w//D/8P/y//L/9f/1//P/8v/w/+//7v/u//D/8f/z//T/8P/v/+7/7v/u/+//
8P/x//P/8v/x//H/7v/t/+z/7f/w//H/8v/z/+//7v/t/+3/6//r/+7/7//x//H/8f/v
/+3/7P/s/+v/7f/v/+//7//s/+v/6v/p/+n/6v/r/+3/7//y//D/7v/s/+r/6v/q/+r/
6v/r/+z/7f/u/+v/6v/p/+j/6f/q/+v/7v/s/+v/6f/n/+f/6f/q/+v/7//w//D/8P/u
/+//7//w//X/+P/5//n/+P/4//f/9//5//r/+//7//3/+//5//f/9v/y/+//7v/t//D/
8//0//L/7//t/+v/6//s/+3/8P/y/+//7P/q/+b/5f/l/+b/6f/q/+r/6v/p/+b/4//j
/+X/5v/n/+f/6f/p/+j/5//l/+T/5P/l/+f/6f/r/+z/7f/q/+j/5v/t//3/DwAdADAA
SABeAHcAjACWAJIAiwCFAH8AbQBRADEAEgDw/8//sv+a/4//lv+m/7b/w//L/9H/2P/g
/+X/7v/1//b/9v/2//T/8P/w//H/9P/1//j/+f/6//j/9v/1//X/9P/2//f/+P/6//3/
/P/8//v/+v/5//n/+//+/wAAAAD+//z//P/6//z//v///wEAAwADAAMAAgABAP7/////
/wMABwAJAAoACAAIAAcABwAHAAgACgANABEAEQAQABAAEAAPABAADwATABcAGQAdABoA
GQAZABgAHQAeACEAIgAnACgAKAAqACcAKAAoACoAMQA0ADgAPAA7ADoAOgA6AD0AQABD
AEUASABKAEoASQBHAEcASwBNAFEAUgBTAFUAUwBTAFMAUABSAFUAVQBVAFgAWABXAFQA
TwBOAE4ATgBOAEsASwBJAEIAPgA4ADcAMgAvAC0AKgApACMAHgAaABYAEQAOAAoACQAJ
AAgABAD+//v/+f/3//X/8//z//P/9P/0//H/8f/v/+z/6//r/+z/7f/w/+//6v/p/+n/
6f/o/+r/6v/q/+z/7f/r/+v/6f/o/+f/6f/r/+z/7v/v/+n/6f/p/+n/5//o/+v/7P/u
/+//7f/t/+v/6v/q/+z/7f/w//H/8f/u/+v/6//s/+v/7P/u/+7/8P/x//D/8P/s/+v/
6//s/+7/8P/x//D/7//v/+7/7f/r/+3/7v/v//D/8P/v/+//7f/r/+r/6v/t/+//8P/v
/+3/6//p/+b/5v/p/+r/6//s/+z/6//r/+f/5v/l/+X/5v/q/+v/6v/m/+X/5P/k/+b/
5v/o/+j/6f/p/+f/5v/j/+P/4//k/+f/5//o/+j/5v/l/+T/5P/i/+P/5P/l/+b/5v/m
/+f/4v/h/+D/4f/k/+X/5v/n/+P/4v/h/+H/3//f/+L/4//j/+P/4//h/97/3v/f/9//
4f/j/+P/4//h/9//3f/b/93/3v/g/+D/4P/g/93/3v/d/9v/2v/Z/9r/3f/g/+H/4//k
/+P/4v/h/+H/5P/m/+r/7v/t/+v/6v/o/+n/6f/r/+z/6//r/+v/6f/l/+P/4//g/+H/
4v/h/+T/4//i/+H/3f/d/9v/2//c/93/4P/g/93/2f/W/9P/0f/T/9b/2f/c/9r/2P/V
/9D/zv/P/9D/0v/T/9P/1f/V/9L/0f/Q/9D/1P/X/9n/2//a/9T/0f/S/9T/2P/l//X/
BQATACQAOgBQAGsAgACIAIAAcwBrAGEARwAnAAkA6v/K/63/lv+C/3X/fP+O/57/qf+x
/7v/xv/Q/9n/3v/h/+L/4v/i/+D/4P/g/+H/5P/k/+b/5v/m/+T/4v/h/+H/4//m/+j/
6v/q/+v/6P/m/+f/6P/p/+v/6//u//D/8P/t/+r/6f/m/+r/7v/x//X/9P/z//L/8P/y
//D/8v/z//b/+f/6//r/+f/4//b/9f/6//z///8DAAIAAQD///7/AAABAAQABQAKAA0A
DgARAA4ADQANAAwAEgAUABgAGgAaABoAGQAaAB0AIAAiACYAKAAqAC0AMAAvAC4ALgAu
ADMAOAA9AEEAQQBCAEEAPwBAAEEARgBJAEkASgBLAE0ASwBLAEsASABLAE8AUABRAE8A
TgBMAEgARwBGAEYARgBEAEEAQQA/ADYAMgAsACsAKAAnACcAJgAhABkAEgAMAAwABwAE
AAAAAQABAAAA/P/0//H/7//t/+7/7f/u/+//7v/s/+f/5f/n/+b/5//p/+n/6f/r/+n/
5f/j/+L/4f/l/+j/6f/q/+r/6f/l/+P/4//k/+X/6f/o/+j/6f/p/+P/4//j/+P/5v/o
/+z/7v/s/+v/5//l/+f/6P/q/+7/7v/w//D/7//t/+n/6P/o/+r/7P/v//D/8P/v/+z/
6v/q/+v/7f/w//H/8v/y//D/7f/t/+z/6//s/+//8f/z//D/7v/r/+n/6f/p/+r/7P/u
/+//7//t/+r/6f/o/+b/5//r/+3/7//u/+z/6f/n/+b/5v/m/+f/6f/s/+z/6v/n/+X/
4//i/+X/5v/p/+r/6v/p/+b/5P/l/+X/5f/m/+f/5//o/+j/5f/j/+H/4P/i/+X/6P/r
/+j/5v/k/+P/4//j/+P/5f/n/+f/5//n/+P/4v/h/+H/4v/j/+f/6f/o/+f/5v/j/+L/
4v/j/+P/5f/n/+f/5//k/+P/4v/h/+L/5P/m/+n/6f/m/+P/4v/h/+D/4v/k/+b/6P/n
/+b/5f/k/+T/5P/k/+T/5f/m/+f/6P/l/+T/4//i/+X/5v/n/+j/5f/m/+X/4//j/+H/
4f/j/+T/5f/n/+j/5//m/+X/5f/o/+r/7v/y//L/8f/x//D/8P/x//T/9v/3//f/9//1
//L/7//u/+r/6f/q/+n/7P/r/+r/6f/l/+T/4//k/+b/5//q/+r/5//j/+D/3f/b/93/
4P/j/+b/5P/i/9//2v/Y/9n/2v/c/93/3f/f/9//3P/b/9r/2v/c/9//4f/j/+L/3v/b
/9r/3P/g/+n/9/8JABcAJgA6AFAAaQCEAJQAjgCBAH0AewBnAEEAIQAIAOj/yf+y/57/
jf+M/5j/qP+z/73/x//S/9z/4//o/+3/7v/s/+r/5v/n/+j/6v/u/+z/7v/u/+7/7P/q
/+n/6f/t//D/8v/0//L/8//w/+7/7//w//H/8//1//j/+v/6//n/9v/1//L/9v/6//3/
AQD///3/+//4//n/+P/7//3/AAADAAQABAADAAIAAAD//wQABgAJAA0ADgANAAsACgAM
AA0AEAARABIAFQAWABkAFgAVABUAFAAaABwAIAAiACIAIgAhACIAIwAmACgALAAwADIA
NQA4ADYANgA3ADgAPABAAEQARwBHAEgARwBFAEgASQBOAFEAVQBWAFcAWQBWAFUAVABQ
AFUAWQBaAFsAWwBaAFgAVABTAFIAUgBSAFAATQBNAEsAQgA+ADgANwA0ADMAMwAyAC0A
JQAeABgAGQAVABMAEAANAA0ADAAIAAEA/f/6//f/+v/5//r/+//5//b/8P/t/+//7v/v
//H/7//v//H/7//q/+n/6f/p/+v/7v/v//D/7v/t/+n/5//n/+j/6f/t/+z/7P/t/+3/
6f/p/+n/6f/q/+z/8P/y//D/7//r/+n/6f/q/+z/8P/u//D/8P/v/+z/6f/p/+r/7P/u
//H/8v/w/+//7P/q/+r/6//t//D/8f/y//L/8P/t/+3/7P/r/+z/7//x//P/8v/w/+3/
6//t/+3/7v/w//H/8f/w/+3/6v/p/+j/5v/n/+v/7f/v/+z/6v/n/+X/5f/m/+f/6f/p
/+z/7P/q/+f/5f/j/+L/5f/m/+n/6v/o/+f/5P/i/+L/4//k/+b/5//n/+j/6P/l/+P/
4f/g/+P/5f/n/+n/5v/k/+L/4f/h/+H/4f/j/+X/5f/l/+X/4f/g/9//3//g/+H/5f/n
/+T/4//i/9//3//g/+L/4//i/+P/4v/h/97/3f/c/9v/3v/g/+L/5f/h/97/3P/c/9z/
3P/d/w==
         </WaveFormData>
      </LeadData>
      <LeadData>
         <LeadByteCountTotal>10000</LeadByteCountTotal>
         <LeadTimeOffset>0</LeadTimeOffset>
         <LeadSampleCountTotal>5000</LeadSampleCountTotal>
         <LeadAmplitudeUnitsPerBit>4.88</LeadAmplitudeUnitsPerBit>
         <LeadAmplitudeUnits>��V</LeadAmplitudeUnits>
         <LeadHighLimit>2147483647</LeadHighLimit>
         <LeadLowLimit>268435456</LeadLowLimit>
         <LeadID>V4</LeadID>
         <LeadOffsetFirstSample>0</LeadOffsetFirstSample>
         <FirstSampleBaseline>0</FirstSampleBaseline>
         <LeadSampleSize>2</LeadSampleSize>
         <LeadOff>FALSE</LeadOff>
         <BaselineSway>FALSE</BaselineSway>
         <ExcessiveACNoise>FALSE</ExcessiveACNoise>
         <MuscleNoise>FALSE</MuscleNoise>
         <LeadDataCRC32>2154943341</LeadDataCRC32>
         <WaveFormData>
DAAMAAwADAAIAAYABAACAAAAAAAAAAAAAAAAAAAAAAD9//z/+//6//z//P/8//z//P/8
//z//P/8//z//P/8//7//v/+//7//f/8//v/+v/7//z//f/+//z//P/8//z//v/+//7/
/v8AAAAAAAAAAP///v/9//z//f/+////AAAAAAAAAAAAAP7//v/+//7///8AAAEAAgAA
AAAAAAAAAAIAAgACAAIAAAAAAAAAAAD+//7//v/+/wAAAAAAAAAA///+//3//P/9//7/
//8AAP///v/9//z/+v/6//r/+v/8//z//P/8//v/+v/5//j/+f/6//v//P/6//r/+v/6
//j/+P/4//j/+f/6//v//P/5//j/9//2//n/+v/7//z/+v/6//r/+v/4//j/+P/4//n/
+v/7//z/+f/4//f/9v/5//r/+//8//v/+v/5//j/+P/4//j/+P/6//r/+v/6//n/+P/3
//b/9//4//n/+v/4//j/+P/4//j/+P/4//j/+v/6//r/+v/5//j/9//2//f/+P/5//r/
+P/4//j/+P/2//b/9v/2//f/+P/5//r/+f/4//f/9v/3//j/+f/6//j/+P/4//f/9//3
//b/9v/4//n/+v/8//n/+P/4//f/+//8//7/AAACAAMAAwAEAAYABgAFAAUACAAKAAsA
CwAIAAcABwAIAAkACAAIAAgABwAGAAYABQAHAAUABAABAAIAAgADAAUABAD///r/+f/5
//j/+f/7//n/+f/4//f/9v/0//T/8//1//X/9v/2//T/8//x//D/8//1//f/+P/3//f/
9v/0//D/7v/y//f/+P8AAAsAGAAnAEEAXwB/AKUAyADiAPAAAwESAQ0B7gDAAIQASwAn
AAsA7v/V/8z/0v/c/+X/7P/x//T/9//5//r/+v/6//r/+v/4//n/+v/7//z//P/7//r/
+f/5//j/+P/5//v//P/9//3//f/8//r/+P/5//v//P/9//z//P/9//3//f/9//3///8B
AAEAAQACAAEAAQABAAEAAgADAAQABgAFAAYABgAGAAQABQAFAAUACAAJAAoACwAKAAkA
CAAHAAsADAAOABAAEAASABEAEAASABQAFAAVABYAGQAZABsAHAAbABsAHAAeAB8AIgAm
ACcAKAAqACsAKwAuAC8ALwA0ADYAOAA8ADwAPgA+AD4AQQBDAEUASgBKAEsATABLAE4A
TgBOAE8AUQBUAFUAVgBUAFMAUgBRAFEAUwBUAFYAUwBTAFMAUABNAEkARwBFAEQAQgBB
AEAAPgA4ADEALQArACgAJwAlACQAIAAfABwAGAAUABMAEAASABEAEQAQAA8ADgAMAAkA
CQAIAAkACwAKAAkACAAGAAcABgAGAAcACAAJAAkACQAIAAgABwAEAAQABQAHAAkACAAH
AAYABQAFAAQABAAFAAYABwAJAAoACQAJAAgABgAHAAgACQALAAsACgAJAAkACQAIAAgA
CAAJAAsADAANAA0ADAALAAoACwAMAA0ADgANAA0ADAALAAsACwALAAkACgAMAA4AEAAN
AAsACQAIAAoACwANAA4ADAAMAAwADAAKAAoACAAHAAgACgALAAwACQAJAAgABQAGAAcA
CQAMAAoACQAIAAcACAAHAAcABwAJAAoACgAKAAkACAAHAAUABgAGAAcABwAFAAUABgAG
AAcABgAGAAYACAAIAAgACgAJAAcABgAFAAQABQAGAAkACAAHAAYABQAGAAYABwAIAAgA
BgAIAAgABwAHAAYABQAIAAkACgALAAkACAAHAAYACAAIAAcABwAHAAcABwAIAAYABgAI
AAgACAAIAAoACgAKAAoACQAIAAcABgAHAAgACQAKAAoACgAJAAkACQAIAAgACAAJAAoA
DAAMAAwADQANAA4ADAANAA4AEgAQAA8ADwAOAA4ADQANABAAEQARABAADgAKAAkACQAI
AAQAAwACAAIA//////7//f/5//j/9f/0//T/9f/3//f/8f/r/+n/5P/l/+b/6P/p/+b/
5P/i/+D/4P/g/9//3//h/+L/4v/j/+H/4P/g/+D/4v/k/+X/5v/n/+X/5P/g/9z/4P/l
/+r/9v8HABoAMQBJAGkAkQC5ANgA7AACARUBGgEFAdgAnABeADUAGQD5/9b/wf++/8b/
zP/R/9j/3//i/+X/6f/u/+7/7P/q/+j/5P/l/+b/5//o/+f/5//n/+f/5//m/+b/5//o
/+r/7P/t/+3/7P/q/+j/6v/r/+v/6//s/+z/7f/t/+v/6//r/+3/7//v/+//8P/w/+//
7v/t/+7/7//w//L/8f/y//L/8v/w//H/8f/x//T/9f/2//f/9v/1//T/8//1//b/+P/6
//r//P/7//r/+v/8//z//f/+/wEAAQADAAQAAwADAAQABgAHAAoADgAPABAAEgATABEA
FAAVABUAGQAcAB8AJAAkACYAJgAmACgAKQAqAC4ALwAxADMAMwAzADIAMQAxADIANgA4
ADoAOAA3ADYANQA1ADUANAA0ADEAMQAxAC4AKwAnACUAIwAhAB4AHAAaABYAEAAJAAUA
BQACAAEA///+//r/+f/2//P/7v/s/+j/6f/p/+r/6v/p/+j/5v/j/+P/4v/j/+X/4//j
/+P/4v/i/+D/3//f/+L/4//j/+P/4v/i/+H/3v/e/9//4f/j/+P/4//j/+P/4f/g/+D/
4f/i/+P/5f/m/+X/5f/k/+L/4//k/+X/5//m/+b/5v/n/+X/5P/k/+T/5//p/+r/6//p
/+j/5//m/+f/6P/p/+r/6P/p/+n/6f/o/+f/5v/j/+T/5v/o/+r/6f/n/+X/5P/k/+X/
5//o/+j/6P/o/+j/5//m/+P/4f/i/+T/5f/m/+X/5f/k/+H/4f/h/+L/5P/j/+P/4//j
/+L/4f/h/+H/4//k/+T/5P/j/+L/4f/f/+H/4v/k/+X/5P/j/+P/4v/f/97/3v/e/9//
4P/h/+T/4//h/+D/3//e/9//4P/j/+L/4f/g/9//3//e/97/3v/f/97/4f/i/+D/3//d
/9v/3v/f/+D/4f/g/+D/4P/g/97/3v/d/93/3//f/9//4P/c/9r/2//c/93/3v/h/+L/
4//k/+H/4P/f/97/3v/e/93/3f/d/9z/3P/c/9v/3P/e/97/4f/j/+T/5v/l/+X/5f/o
/+v/6//s/+z/7P/r/+v/7v/v/+//7v/s/+7/7//x//L/7v/t/+z/7P/s/+3/7f/t/+3/
7P/p/+j/5v/n/+n/6f/n/+P/4//g/9z/3P/d/93/3f/c/9v/2v/a/9r/2f/Z/9n/2v/a
/9v/3f/c/9z/3P/c/9z/2//a/9n/2f/c/9z/2P/Y/9f/3P/m//f/DgArAEsAbQCXALsA
0gDiAPYACwEQAfsA0ACWAFgALQAJAOP/wP+v/67/vP/K/9H/1P/V/9b/1//X/9r/3P/e
/97/3v/c/9r/2v/a/9r/2//b/9v/2//d/9z/3P/d/9z/3P/c/9v/3v/e/93/3P/a/9v/
2//b/9z/3P/d/93/3//f/9//4f/e/93/3P/c/97/3//g/+H/3//f/9//4P/h/+L/4v/i
/+T/5f/l/+X/5f/l/+X/5f/o/+n/6v/r/+r/6v/r/+z/6//u/+7/7v/w//L/8v/z//P/
9f/0//X/+P/5//v//v/9//3///8CAAIABAAHAAkACgAOABAAEQARABIAEwAWABgAHAAe
ACAAHgAfACAAJAAjACUAJwAnACkAKgArAC0AKgAsACwALAAuAC8AMAAxAC8ALwAuAC4A
LAArACoAJgAlACEAHwAdABcAFAASABAAEQAMAAYAAwD+//r/+P/1//T/8P/v/+z/6//o
/+j/5v/j/+H/4P/e/+D/4P/f/93/3P/a/9r/2//b/9v/2//a/9z/2v/Z/9n/2f/Z/9j/
1//Y/9r/2//a/9f/1//Y/9n/2f/Z/9n/2f/a/9r/2//d/9z/2//b/9r/3P/d/93/3P/a
/9r/2v/b/97/3v/e/9//4f/g/+D/4P/f/9//3v/d/9//4P/h/+L/4P/g/+D/4P/e/9//
3//f/+D/4f/i/+H/4P/g/+D/4P/h/+H/4f/i/+D/3//f/97/3v/e/97/3v/g/+D/3v/d
/9v/3P/c/9z/3f/f/+D/3//c/9v/2//c/93/3f/d/93/3v/d/93/3f/c/9z/2//a/9v/
3P/d/93/3P/c/93/3f/d/93/3v/e/9//3v/e/97/3f/c/9v/3P/d/93/3v/f/9v/2//b
/93/3f/d/93/3f/d/9z/3P/c/9r/2P/a/9r/3P/d/93/3f/b/9v/2//b/97/3v/e/97/
4P/g/9//3//c/9v/2v/a/9z/4P/e/97/3v/e/9z/3P/c/9z/3v/e/97/3v/c/9z/3P/c
/9z/3P/c/9z/3P/c/9z/3P/a/9r/2v/a/9v/3P/c/93/2//a/9r/2v/Z/9r/3P/c/97/
3//f/+D/3v/f/+D/5P/n/+f/6P/o/+j/5//n/+r/7P/t/+3/7P/t/+3/7v/u/+v/6f/n
/+b/5//p/+r/6//p/+j/5f/k/+T/5f/n/+f/5f/h/+H/3v/a/9r/2//b/9z/3P/c/9z/
2f/Y/9b/1f/V/9b/1v/X/9n/2P/Y/9j/2P/Y/9f/1v/Z/9v/3P/a/9j/1P/V/9j/3v/r
/wAAFwAxAE0AcQCXALYAygDcAPEABAH/AOIAsABwADcAEQDz/9T/vf+2/8D/zv/Z/9z/
3f/g/+H/4f/m/+r/7P/s/+z/6v/p/+j/5//m/+j/6f/q/+v/6//q/+r/6//p/+r/6//r
/+3/7v/u/+7/7v/v/+//7//w//D/8f/x//L/8//0//f/9f/1//X/9v/5//n/+f/5//n/
+f/5//r//f/+//7//v8AAAEAAQABAAAAAQACAAMABgAHAAgACQAKAAoACwAMAA4AEgAT
ABQAFgAYABgAGQAYABsAGwAdACAAIQAjACYAJQAlACcAKgAuADAAMwA1ADMANgA3ADcA
OgA8AD4AQgBFAEgASQBKAEgASQBKAE4ATwBRAFMAUwBWAFYAVgBXAFUAWABZAFoAXQBd
AF0AXQBZAFkAWABYAFkAWQBZAFYAUwBPAE0ASwBJAEYARABCAEMAPgA4ADUAMgAuACwA
KQAqACYAJQAiACAAHAAbABgAFgAVABUAFAAUABQAEwARAA4ADAAMAA0ADwAPAA8ADgAO
AAwACwALAAoACwALAAsADQAOAA4ADAAJAAkACgALAAsACwALAAsACwAKAAoACwALAAsA
DAAMAA4ADwAPAA4ADAAMAAwADQAQABAAEAARAA8ADgAOAA4ADgAPAA8ADwAQABAAEAAQ
AA8ADgANAAwADwARABIAEwARABEAEQAPAA8AEAARABIAFAATABIAEgAQAA8ADwAOABAA
EAAQABAAEAAQAA4ADQALAAwADAAMAA4ADwAPAA0ADAALAAsADAAPAA8ADwAPAAwACwAL
AAsACQAKAAoACgALAAwADQANAAsACgAKAAkACQAJAAoACgAHAAYABgAGAAQABAAEAAYA
BwAHAAgACQAGAAUABAAFAAYABwAIAAkACQAIAAgACAAGAAQABgAGAAkACQAIAAcABQAF
AAUABQAIAAgACAAIAAcABgAEAAMAAwADAAMABAAIAAgABQAEAAMAAgAAAAAAAAAAAAEA
AgADAAQAAQAAAP///v//////AAABAP7//v/+//////8AAP///v8CAAMABQAGAAQABAAH
AAcACQAKAAoACgAHAAcACgAMAAsACwAKAAkACwAMAAwACgAGAAQAAwACAAQABQAGAAUA
AgD///7//v/+/////v/5//f/9//0//L/8f/x//D/7//u/+3/7P/q/+r/6f/p/+n/6f/o
/+j/5//n/+j/6f/r/+n/6P/n/+f/6f/o/+b/5v/m/+X/6P/w////FAAtAEkAaQCPALMA
0gDmAPYABwEUAQcB4gCsAGwAOQAbAPv/2P/B/7z/xv/Q/9n/4P/l/+T/4//l/+b/6P/r
/+z/7f/s/+v/6v/p/+j/6f/p/+n/6f/r/+r/6v/r/+n/6P/n/+X/6f/q/+r/6v/q/+v/
6//r/+r/6v/r/+v/7P/t/+7/8f/w/+//7v/u//H/8f/x//H/8f/x//H/8v/x//L/8v/y
//T/9f/1//X/9f/1//X/9f/4//n/+v/7//z//P/9//7//f8AAAAAAAABAAQABQAHAAcA
CQAIAAkADQANAA4AEAARABEAEwAWABYAGAAbAB0AHwAiACMAIwAmACgAKgAuAC8AMgAz
ADQANAA1ADYAOgA7AD0APwA/AEIAQgBCAEMAQgBEAEQARABHAEcARwBHAEUARQBEAEQA
QgBBAEAAPAA6ADcANgA1ADAALAApACYAJgAiAB0AGwAYABQAEgAPAA0ACAAGAAIAAwAA
AAAA/v/7//n/+P/2//j/+P/3//X/9P/y//L/8//x//H/8f/w//P/8v/y//P/8//z//L/
8f/z//T/9P/y/+//7//w//H/8f/x//H/8f/y//L/8//1//L/8f/x//D/8f/z//T/9P/0
//T/9P/1//X/9P/z//P/9f/0//T/9P/0//X/9f/1//b/9v/2//b/9v/2//b/9v/0//X/
9f/1//b/9//4//f/9v/2//b/9v/3//f/9//4//T/8//z//L/8v/y//L/8v/z//T/8//z
//D/8P/v/+7/7//x//L/8f/y//H/8f/y//H/8f/x//H/8v/x//H/8f/w//D/7//u//D/
8P/w/+//7P/s/+3/7f/r/+v/7P/s/+z/7P/t/+7/7P/s/+z/7v/w/+//7//v/+3/7f/t
/+//7v/t/+z/6//u/+7/7//w/+//7P/t/+z/7//v/+7/7f/r/+v/6//r/+r/6v/q/+r/
6//s/+z/7f/s/+v/6v/q/+z/7P/u/+7/7v/u/+3/7P/r/+r/6//s/+z/7f/t/+z/7P/s
/+v/7P/u/+7/8P/x//H/8v/w//H/8v/2//n/+f/6//r/+v/5//n//P/8//3//f/8//z/
/f///wAA/f/7//n/+P/6//v/+//7//n/+P/1//T/9P/1//f/9//1//H/8f/u/+r/6v/r
/+v/7P/s/+z/7P/o/+j/5//n/+f/6P/o/+n/6v/q/+v/7P/q/+r/6f/o/+3/6//q/+r/
5v/m/+f/7P/4/wkAIAA9AFsAfQCnAM0A5AD2AAoBHwEoARMB6ACsAG4APwAbAPf/1P/B
/8L/zv/a/+H/5v/p/+j/6f/p/+z/8P/y//L/8v/w/+//7v/t/+z/7f/t/+3/7f/u/+7/
7//x//D/8P/w/+//8f/y//L/8v/w//H/8f/x//L/8v/z//P/9f/1//X/9//2//X/9P/0
//b/9//4//n/+P/3//b/9v/3//j/+P/4//r/+//7//v/+v/7//z//f8AAAEAAgADAAMA
AgACAAIABQAIAAgACAAKAAwADAANAAwADwAPABEAFAAVABcAGgAZABkAGwAeACAAIgAl
ACcAKQAsAC0ALQAvADAAMQA0ADYAOgA8AD4APAA9AD4AQgBDAEUARwBHAEoASgBKAEsA
SgBMAEwATABPAE8ATwBPAEsASwBKAEoASQBJAEkARgBBAD0AOwA5ADMAMAAuACwALQAo
ACIAHwAaABYAFAARABIADgANAAoACAAEAAMAAAAAAP/////+/wAAAAD///3/+v/4//j/
+f/5//n/+f/4//r/+P/3//f/9//3//b/9f/2//j/+f/4//b/9f/1//X/9//3//f/9//3
//b/9v/3//b/9f/1//T/9//5//r/+v/5//j/9//3//r/+v/6//v/+f/4//j/+P/2//f/
9//3//n/+v/7//z/+//6//n/+P/5//v//P/9//3//f/9//v/+v/6//r/+v/8//v/+v/6
//f/9//4//j/+P/4//j/+P/6//r/+P/3//b/9v/1//T/9f/3//j/9//1//P/8v/y//X/
9f/1//X/9v/1//X/9f/y//L/8f/w//H/8v/z//P/8P/w//H/8f/x//H/8v/y//H/8P/w
//D/7v/u/+7/8P/y//H/8f/x/+3/7f/t/+//7//v/+//7//t/+z/7P/s/+r/6P/q/+r/
7f/t/+z/6//q/+n/6P/n/+j/6P/o/+j/6P/o/+f/5//m/+X/5P/k/+j/6v/n/+b/5f/k
/+L/4v/i/+L/5P/k/+T/5P/j/+L/4f/g/+L/4v/i/+L/4f/h/+H/4P/e/97/3//g/+L/
4v/i/+P/4//k/+T/5f/m/+r/6//r/+z/7P/s/+v/6f/s/+7/7//x//D/7//v/+7/7v/s
/+v/6v/q/+r/6//t/+3/6//q/+X/5P/k/+X/6f/p/+X/4f/f/9z/2v/a/93/3f/d/9z/
2//a/9j/2P/X/9f/1//Y/9r/2//b/9r/2P/Y/9n/2v/a/9r/2//b/9r/2v/Y/9b/1//e
/+j/+f8OACkARwBpAI0ArwDIANoA7gAFAQ4B9wDIAI4AUAAhAP3/3//C/7P/tv/C/8z/
1f/W/9f/1v/X/9v/4P/i/+L/4v/i/+D/3v/e/97/3v/h/+H/4f/h/+H/4P/g/+H/3//g
/+H/4f/j/+T/5P/k/+P/4//i/+H/5P/k/+X/5f/j/+P/4//l/+X/5f/l/+b/6P/p/+r/
6//q/+n/6P/o/+r/7P/t/+7/7P/t/+3/7f/u/+//8P/x//P/8//z//P/8v/y//P/9P/2
//r/+//8//r//P/8//3//v8BAAEAAwAFAAUABgAIAAkACQALAA4AEgAUABcAGQAXABoA
GwAbAB4AIAAiACYAKQAsAC0ALgAsAC0ALgAyADUANwA5ADkAOAA4ADgAOQA5ADwAPQA+
AEEAQQBBAEEAPQA9ADwAPAA9AD0APQA6ADUAMQAvAC0AKQAmACQAIgAhABwAFgATAA4A
CgAIAAUABQACAAIAAAD+//r/+f/2//b/9f/1//T/9P/0//P/8f/u/+z/7P/t/+7/7//w
//D/8P/u/+3/7f/s/+3/7f/t/+//8P/w/+7/6//r/+z/7f/v/+//7//v/+3/7P/s/+3/
6//r/+z/7P/t/+//8P/w/+7/7v/u/+//8v/y//L/8//y//D/7//u/+7/7//v/+//8v/y
//L/8v/w//D/8P/w//H/8//0//X/9P/z//L/7//v//D/8f/y//T/8//y//L/7//v//D/
8P/y//L/8v/y//H/8P/t/+v/7f/u/+7/7v/w//H/8f/v/+z/6//r/+z/7//v/+//7//s
/+v/6//r/+v/7P/s/+z/7v/u/+7/7f/q/+r/6//r/+3/7f/u/+7/7f/s/+z/7P/s/+z/
7P/u/+7/7f/t/+3/6f/p/+n/6//s/+3/7v/v/+7/7P/r/+r/7P/q/+z/7P/v/+//7v/t
/+v/6//r/+v/7v/u/+7/7v/s/+z/6//r/+3/7f/t/+7/7v/w/+//7v/t/+z/7P/s/+z/
7P/u/+7/7v/u/+z/7P/s/+z/7f/u/+//7//u/+3/6//q/+r/6//s/+7/7//w//L/8//y
//L/8//0//j/+f/5//r//P/8//v/+//8//7//////wAA/////wAAAAD+//3//P/+//7/
//////3/+//6//f/+P/4//n/+//9//n/9f/1//D/7v/u/+//8f/x//D/7//s/+r/6v/p
/+v/6//s/+z/7f/t/+z/7P/s/+3/7v/u//D/8f/x//D/8P/s/+r/5//s//b/BwAYAC8A
SQBnAIkArwDKAOAA9gALARgBDwHsALYAeABDAB8A///g/83/yv/U/9z/4//o/+n/6v/r
/+//9P/4//j/+P/4//b/8//y//H/8P/0//X/9v/3//b/9P/z//P/8//0//X/9f/4//j/
9//2//b/9//3//f/+v/6//v/+//5//n/+f/7//n/+f/5//r//f/9//3//f/7//v/+//8
////AAAAAAAA/v////////8AAAEAAgADAAcABwAHAAcABgAGAAcACAALAA4ADgAOAAwA
DgAOAA8AEAATABMAFQAXABcAGAAaABkAGQAbAB4AIgAkACcAKQApACwALQAtAC4AMAAy
ADYAOQA8AD0APgA8AD0APgBCAEUARwBJAEkASgBKAEoASwBLAE4ATwBQAFMAUwBTAFMA
TwBPAE4ATgBPAE8ATwBMAEcAQwBBAD8AOQA2ADQAMgAzAC4AKAAlACAAHAAaABcAFgAS
ABEADgAMAAgABwAEAAQAAwADAAIAAgACAAEA///9//r/+f/5//v/+//7//r/+v/4//f/
9//4//n/+f/5//v//P/8//r/+P/3//f/9//5//n/+f/5//f/9v/2//f/9//3//j/+P/5
//v//P/8//v/+v/5//n//P/8//z//f/7//r/+v/6//r/+//7//v//v/+//7//v/8//z/
/P/8//3///8AAAEA/////////f/7//z//f/+/wAA///+//7/+//7//z//P/9//7///8A
AP///v/7//n/+//8//z//P/+///////9//v/+f/4//j/+v/7//z//f/6//n/+f/5//n/
+v/6//r//P/8//z/+//4//j/+f/5//v/+//8//z/+//6//r/+v/4//j/+P/6//r/+f/5
//n/9//3//f/+f/7//v/+//7//n/+P/4//j/+P/2//j/+P/5//n/+P/3//f/9//3//f/
+P/4//j/+P/2//b/9f/1//n/+v/6//r/+v/6//j/9//3//f/+P/4//j/+f/6//z//P/8
//3//f/+//7/AQACAAYABwAGAAYABQAEAAQABQAJAAwACwALAAoACQAHAAgACAAGAAYA
BgAHAAgACAAHAAYAAwADAAEAAQACAAEAAwADAP//+//7//j/9v/3//n/+v/7//n/9//1
//L/9P/z//P/8//0//T/9f/1//L/8v/y//P/9//4//n/+//5//T/8v/w//L/8//6/wgA
GQAuAEcAYQCDAKsA0QDuAAQBGAEtATYBIQHyALYAegBNAC0ADQDo/9H/zv/Y/+L/5//s
/+//9P/5//v//v8AAP///v/9//r/+v/6//r/+v/9//3//f/9//v/+v/6//v//f/+////
//////7//P/6//v//f/+////AgACAAMAAwACAAEAAAABAAMAAwADAAQAAwADAAMAAwAD
AAMAAwAEAAcACAAIAAgACAAJAAkACQAMAA0ADgAPABAADwAOAA0AEAAQABEAEgAVABgA
GAAYABcAGAAXABcAGQAdAB4AIQAhACEAIgAkACcAJwApACwALgAwADMANQA1ADgAOQA5
AD0AQABDAEgASABKAEoASgBLAE0ATwBUAFUAVwBZAFkAWABYAFgAWQBaAF4AYABiAGAA
XwBeAF0AXQBdAFwAXABZAFkAWQBWAFIATQBKAEcARQBCAEAAPgA8ADYALwArACoAJgAk
ACEAIgAeAB0AGgAWABIAEQAOABAADwAPAA4ADQAMAAoABwAHAAYABwAJAAkACQAJAAgA
BwAEAAIAAQAFAAcACAAJAAgACAAHAAQABQAFAAYABwAHAAcABwAHAAYABAADAAMABgAH
AAkACgAHAAcABgAEAAUABgAHAAkACgAKAAoACwAJAAgACAAIAAkACwAMAA0ADQAMAAsA
CgALAAwADQAOAAwADQANAA0ADQANAA0ACwANAA4ADwAQAA4ADQAMAAwACwALAAwADAAO
AA4ADgAOAAwADAAKAAkACwAMAAwADAALAAsACgAHAAcABwAIAAoACQAJAAkACQAGAAUA
BQAFAAYACAAJAAoACAAIAAgABwAGAAYABwAHAAcABwAIAAgABQAEAAQABAAFAAYABwAK
AAgABwAHAAcABQAFAAUABwAHAAcABwAHAAUABAAEAAQABQAEAAcACAAHAAcABgAFAAMA
AwADAAMABgAGAAYABgAEAAQAAwADAAUABQAFAAYACAAIAAYABAACAAAAAgAEAAYACAAH
AAYABQAEAAYABgAGAAYABgAGAAYABgAEAAQABAAEAAUABgAHAAgABwAFAAQAAwAEAAQA
BAAFAAQABgAGAAYABwAHAAgACAAJAAoADgAPAA8AEAAQABAADwAPABIAFAAVABUAFAAT
ABEAEgASABAAEAAQABEAEgASABEAEAANAA4ACwAKAAoACwANAA0ACQADAAMAAAD+////
AQACAAMAAQD///3/+v/8//v/+//7//r/+v/7//v/+v/6//r/+//+//7//v////3//P/4
//T/9v/3//r/BgAVACYAOwBXAHUAlwDBAOIA+AAIAR0BMAEpAQIBzACQAFcAMQATAPT/
2//U/9r/4v/p//D/8//2//n//f/+/wAA///+//3/+v/6//r/+v/6//v/+//7//v/+f/4
//j/+f/6//z//v///////v/8//r//P/9//3//f///wAAAgADAAIAAQAAAAEAAgADAAQA
BgAGAAUABAADAAUABQAFAAYACQAKAAoACgAIAAkACQAJAAsADQAPABEAEgARABAADwAS
ABIAEwAUABUAGAAYABgAFwAYABcAFwAZAB0AHgAhACEAIQAiACQAJwAnACkALAAuADAA
MwA1ADMANgA3ADcAOwA+AEEARgBEAEYARgBGAEcASQBLAFAAUwBVAFcAVwBYAFgAWABZ
AFkAXABdAF4AXQBdAF0AXQBcAF0AXQBeAF0AXQBdAFoAVwBTAFEATwBNAEoASABGAEQA
PgA3ADMAMwAwAC8ALQAqACYAJQAiAB4AGgAZABYAFwAXABgAGAAXABYAFAARABEAEAAR
ABMAEQARABEAEAAQAA4ADQANAA8AEQASABMAEQASABIAEAARABEAEgATABMAEwATABMA
EQAQABAAEQASABMAFQAWABUAFQAUABIAEwAUABUAFwAYABgAGAAZABcAFgAWABYAFwAZ
ABoAGwAbABoAGQAYABoAGgAaABoAHAAdAB0AHQAbABsAGwAZABsAHAAdAB4AHAAbABoA
GgAaABsAHQAeABwAHAAcABwAHAAcABoAGQAaABwAHQAeAB0AHQAcABkAGQAZABoAHAAb
ABsAGwAbABoAGQAZABkAGgAcAB0AHgAdABwAGwAZABkAGgAcAB0AHQAdAB4AHgAbABoA
GgAaABsAHAAdACAAHwAdABwAGwAbABsAGwAdAB0AHQAdAB0AHQAcABwAHAAdABwAHwAg
AB8AHwAeAB0AHgAfACAAIQAgACAAIAAgAB4AHgAdAB0AHgAfACAAIgAiAB4AIAAgACAA
IAAiAA==
         </WaveFormData>
      </LeadData>
      <LeadData>
         <LeadByteCountTotal>10000</LeadByteCountTotal>
         <LeadTimeOffset>0</LeadTimeOffset>
         <LeadSampleCountTotal>5000</LeadSampleCountTotal>
         <LeadAmplitudeUnitsPerBit>4.88</LeadAmplitudeUnitsPerBit>
         <LeadAmplitudeUnits>��V</LeadAmplitudeUnits>
         <LeadHighLimit>2147483647</LeadHighLimit>
         <LeadLowLimit>268435456</LeadLowLimit>
         <LeadID>V5</LeadID>
         <LeadOffsetFirstSample>0</LeadOffsetFirstSample>
         <FirstSampleBaseline>0</FirstSampleBaseline>
         <LeadSampleSize>2</LeadSampleSize>
         <LeadOff>FALSE</LeadOff>
         <BaselineSway>FALSE</BaselineSway>
         <ExcessiveACNoise>FALSE</ExcessiveACNoise>
         <MuscleNoise>FALSE</MuscleNoise>
         <LeadDataCRC32>3521164659</LeadDataCRC32>
         <WaveFormData>
+P/4//j/+P/2//T/8v/w//D/8P/w//D/7v/u/+7/7v/s/+z/7P/s/+7/7v/u/+7/7v/u
/+7/7v/s/+z/7P/s/+7/7v/u/+7/7P/s/+z/7P/u/+7/7v/u/+7/7v/u/+7/8P/w//D/
8P/w//D/8P/w//D/8P/w//D/8v/y//L/8v/w//D/8P/w//L/8v/y//L/8v/y//L/8v/y
//L/8v/y//T/9P/0//T/8v/y//L/8v/y//L/8v/y//L/8v/y//L/8P/w//D/8P/y//L/
8v/y//H/8P/v/+7/7v/u/+7/7v/u/+7/7v/u/+z/7P/s/+z/7f/u/+//8P/u/+7/7v/u
/+z/7P/s/+z/7P/s/+z/7P/q/+r/6v/q/+v/7P/t/+7/7P/s/+z/7P/s/+z/7P/s/+z/
7P/s/+z/6v/q/+r/6v/s/+z/7P/s/+r/6v/q/+r/6v/q/+r/6v/s/+z/7P/s/+r/6v/q
/+r/7P/s/+z/7P/s/+z/7P/s/+r/6v/q/+r/6v/q/+r/6v/q/+r/6v/q/+z/7P/s/+z/
7P/s/+z/7P/q/+r/6v/q/+z/7P/s/+z/6v/q/+r/6v/s/+z/7P/s/+z/7P/r/+v/7f/t
/+3/7f/t/+3/7v/u/+//7//u/+3/8P/x//L/9P/0//X/9v/3//f/9//3//n//P/8//z/
/v/9//z/+//7//z//f/9//z/+//6//r/+f/7//v/+v/3//n/+P/4//n/9//0//D/7//u
/+7/7//w/+//7P/r/+n/6f/o/+f/5//n/+f/6P/o/+j/5//m/+X/5//o/+n/6//p/+n/
6f/o/+b/4//l/+b/5//s//b/AgAPACYAQgBeAH8AngC1AMcA3ADwAPMA3gC1AHkAQwAi
AAsA8v/e/9P/1//e/+X/6P/q/+r/6v/r/+r/7P/u/+z/6//p/+v/7f/t/+3/7f/s/+v/
6v/o/+n/6v/r/+r/6//r/+v/6//r/+r/6f/p/+r/7P/t/+v/6v/q/+r/7f/u/+7/7v/u
/+//8f/v/+7/7v/u/+7/8P/x//L/8v/0//T/8//y//L/8//1//b/9P/0//b/9v/2//b/
9v/2//n/+v/6//z//P/7//r/+f/8//3//v8BAAAAAQABAAIABAAEAAUABQAJAAsADAAO
ABAAEQARABAAEwAWABYAFwAaABwAHgAfAB8AIQAjACQAKAAqACsAKwAsAC4ALgAuADIA
MgAyADIANQA2ADcAOQA3ADcAOAA4ADkAOAA4ADgAOAA3ADYANAAzADAALQApACgAJgAm
ACQAIAAeABoAFwAVABMAEQANAAwACgAIAAUAAAD///7//P/+//3//P/7//n/+f/5//j/
9//3//b/9f/z//P/8//z//X/9P/0//L/9P/z//L/8f/z//P/8v/w//L/8v/0//T/8//x
//H/8f/y//L/8v/0//T/9P/0//T/8v/x//H/8f/z//P/9P/1//X/9P/0//T/8//z//P/
9P/2//b/9f/1//X/9f/1//X/9v/2//f/9//3//X/9f/1//f/9v/2//b/9f/2//b/9f/1
//X/8//y//L/8//2//f/9f/2//b/8//0//T/9P/1//X/9v/2//X/9P/z//L/8v/0//T/
9v/2//X/9P/x//D/8v/y//L/8//z//T/9P/0//T/8v/x//H/7//w//L/8v/x//D/7//v
//D/8P/x//P/8f/x//L/8v/y//H/8f/x/+//8P/w//D/8P/v/+7/7v/v//D/8f/y//H/
8f/x//D/8v/y//L/8v/y//P/8//0//L/8v/x//D/8v/z//P/8//y//L/8v/y//H/8P/y
//L/8v/y//L/8v/y//L/8P/w//D/8P/y//L/8v/y//L/8f/x//H/8f/x//H/8f/0//b/
9//6//v/+//7//3//f/9//7/AAD//wAAAQABAAMAAwAFAAYABAAEAAYABgAGAAYABwAH
AAkACAAGAAYABAAFAAUABQADAAIA/////wAAAAABAAEA/P/4//f/9f/2//b/9v/2//L/
8v/x//H/8v/x//H/8f/z//T/9P/1//P/8//z//T/9v/2//f/9//3//f/9v/0//H/8//0
//f/AAAOACAANQBOAGoAkACzAM4A4wD9ABQBHAEPAeoArQBxAEsANAAbAP7/6v/n/+3/
8P/z//b//P/8//r/+/8AAP7//P/6//n/9//5//v/+//7//v/+v/5//j/+P/5//r/+//8
//3//f/9//v/+//6//n/+//8//7///////7//v/+////AAAAAAAAAAABAAMAAQAAAAAA
AAAAAAAAAQACAAIAAAAAAP///v8AAAEAAwAEAAQABAAGAAYABgAGAAYABgAHAAgACAAK
AAkACQAJAAkADAANAA4AEQASABMAEwAUABQAFAAVABUAGQAbABwAHgAhACMAJAAkACUA
KAAoACkALgAwADIAMwA1ADcAOQA6ADoAPAA9AD0APwBCAEMARABEAEQARABEAEcASABJ
AEsASQBJAEoASgBKAEgARwBGAEYARQBEAEIAPwA8ADkANQAzADAALwAsACkAJgAhAB0A
HQAbABkAFQAWABQAEgAPAAoACQAIAAYABgAFAAQAAwABAAEAAQAAAP/////+//3/+//7
//v/+//7//r/+v/4//n/+f/5//n/+f/5//j/9v/4//j/+v/6//v/+f/5//n/+v/6//r/
/P/8//z//P/8//r/+f/5//n/+//7//z//f/9//z//P/8//3//f/9//7/AAAAAP/////9
//3//f/9//7//v//////AQD////////9//z//P/8//3//v/+//3//f/9//v/+v/5//n/
+//7//v//P/8//n/+P/4//j/+f/5//r/+v/5//b/9f/0//T/9v/2//j/+P/2//b/9P/0
//b/9v/2//f/9//4//j/+P/2//T/8//z//X/9v/4//j/9//2//X/9f/1//T/9P/1//X/
9f/2//b/9v/1//X/9f/1//b/9v/2//T/8//y//L/9P/0//T/9P/1//X/9f/0//T/9P/0
//T/9P/1//X/9v/2//b/9f/0//T/9f/1//X/9P/0//T/9P/x//D/8f/y//P/9P/2//b/
9v/2//T/9P/0//T/8v/x//H/8f/x//H/8f/x//H/8v/y//T/9v/3//j/+//5//n/+v/8
//3//v///////////wEAAgAAAAAAAgACAAQABAAFAAUABQAEAAIAAgACAAMAAwADAAUA
BAABAAEAAAAAAAEAAQD+//r/+f/3//T/9P/0//T/9P/0//P/8//y//H/8f/x//H/8v/y
//P/8//z//P/9P/y//L/8//z//H/8f/y//L/7f/t/+z/7//6/wgAHgA3AFAAbgCUALcA
zgDhAPcADgEYAQkB5gCrAG0ARwAsAA8A8v/i/+H/6f/w//P/9P/2//b/9P/1//b/+P/4
//b/9f/z//H/8//z//P/9f/0//P/8v/0//X/9v/3//b/9//3//f/9//3//b/9f/z//T/
9v/3//f/9v/2//b/9//4//j/+P/4//n/+//5//n/+v/7//z/+v/7//z//P/+//7//f/8
//z//f///wAA/v/+/wAAAAABAAIAAwAEAAQABAADAAQABQAFAAUABQAIAAkACgANAA0A
DQAMAAwADwAQABIAEwATABUAFgAYABsAHQAeAB4AIwAmACYAJwApACoAKwArAC4AMQA0
ADYANwA4ADgANwA5ADwAPQA+AEIAQgBCAEIAQQBCAEMARQBFAEUARgBGAEYARABDAEIA
QgBBAEAAPgA9ADoANwAzADEALgAtACoAKAAmACIAHwAaABcAFAAPAA8ADgANAAsACgAJ
AAgABgAFAAMAAQD///////////7/+//7//r/+f/5//n/+f/5//v/+v/6//j/+v/5//j/
9//4//n/+f/4//b/9v/4//j/+f/3//f/9//2//b/9v/4//b/9v/2//b/+P/3//f/9//2
//X/9f/1//f/9v/2//b/9//3//f/+P/5//j/9v/1//f/9//3//f/9//2//b/9f/1//P/
8//z//P/8v/y//L/8v/y//H/7//x//H/7//u/+3/7f/v/+//7//w//D/7f/s/+z/7P/t
/+v/7P/s/+v/7P/r/+r/6v/o/+j/6v/q/+r/6v/o/+j/6P/o/+j/6f/p/+r/6v/q/+3/
7P/s/+3/6//s/+7/7v/u/+7/7v/v//H/8P/w//H/7//v//D/8P/y//H/8f/x/+//8P/w
//D/8v/x//D/8P/w//D/8P/w/+//7//v/+7/8P/w//D/8P/v/+//7v/u/+7/7v/t/+z/
7v/v/+//7//s/+z/7P/s/+3/7v/s/+z/7P/s/+v/6v/p/+j/5v/m/+b/5v/m/+b/5v/m
/+b/5v/m/+b/5v/m/+b/5v/m/+b/5v/m/+j/5//n/+f/5//n/+f/5//n/+j/6P/q/+3/
7f/t/+//8f/x//L/9P/1//b/9//3//f/9//5//r//P/8//7//v8AAAAAAQABAAAA/v/7
//r//P/9//3//f/9//z/+f/5//j/+P/5//n/9v/y//H/7//u/+7/7v/u/+//8P/w//H/
8v/x//H/8f/z//T/9P/1//f/9//3//j/+v/6//v/+////////v/+//v/+f/4//v/AgAM
AB4AMwBIAGIAggCnAMIA1wDrAAQBGAEbAQQB2QCdAGUARgAtABQAAAD3//n/AgAJAAoA
CgAMAAoACQAMABAAEAAOAA0ACwAJAAsACwALAA0ADAALAAoACgALAAwADQAMAA0ADQAN
AA4ADwAPAA8ADQAOABAAEQARABAAEAAQABMAFAAUABQAFAAVABcAFQAWABYAFgAWABQA
FQAWABYAFwAYABgAGAAYABkAGwAcABwAHAAeAB4AIAAgACAAIAAfACAAIAAiACUAJQAl
ACUAJgAnACgAKwAqACsAKwAsAC8AMAAyADMANQA3ADgAOgA9AD8AQABAAEEARABEAEUA
SABKAEwATQBRAFMAVQBWAFYAWABZAFkAWwBeAF8AYABiAGIAYgBiAGMAZABlAGcAaQBp
AGoAagBqAGgAZwBmAGgAZwBmAGQAYwBgAF0AWQBXAFQAUwBQAFAATgBKAEcARABBAD4A
OQA5ADgANwA1ADIAMQAwAC4ALAArACoAKQAnACcAJwAmACUAJQAkACMAJAAlACYAJwAl
ACQAJAAiACQAIwAiACEAIgAjACMAIgAgACAAIgAiACIAIQAiACMAIgAiACIAJAAiACIA
IgAiACQAIwAjACMAIQAhACIAIwAlACQAJAAkACMAIwAjACQAJAAkACMAIwAjACMAIwAj
ACIAIgAjACMAJAAjACQAJQAlACQAJAAkACcAKAAoACcAKQApACcAJgAkACMAJAAjACUA
JgAmACMAJAAkACQAJQAkACQAIwAhACIAIQAgACAAHgAeACAAIAAiACIAIAAgAB4AHgAe
AB8AHQAeAB4AHgAfAB4AHgAfAB4AHgAfAB4AHwAeAB0AHQAdABwAHAAdABsAGwAcABwA
HgAdAB0AHQAbABwAHAAcAB4AHQAcABwAGgAaABoAGgAZABkAGQAYABgAGAAYABgAFgAX
ABcAGAAYABgAFwAWABQAFQAVABUAFgAWABYAFgAXABYAFAAUABQAFAAWABYAFgAWABYA
FgAWABYAFQAUABMAEgATABMAEwATABEAEQARABEAEAAQABIAEwAVABUAFwAXABUAFgAY
ABkAGgAbABsAGwAbAB0AHgAeABwAHgAeAB4AHwAhACIAIwAhAB4AHQAcAB8AHwAfAB8A
HAAZABkAGAAYABkAGQAWABQAEwARABAADgAOAA4ADAAOAA0ADQAMAAkACQAJAAkACAAI
AAkACQALAAsADAAMAAsACwAKAAkACwAKAAgABwAFAAQABQAMABoALgBFAF4AeACaAL0A
1gDtAAEBFgEmASEBAgHNAI0AXwBGAC0AEgD8//f/+/8CAAcADgAOAAwACgALAAwADAAN
AAwADAALAAsADQANAA0ADQAMAAsACgAKAAsADAANAAoACQAHAAUABgAHAAcABwAJAAoA
DAANAAwACgAJAAgACwAMAAwADAAKAAsADQALAAwADAAMAAwACgALAAwADAAMAAwACwAK
AAoACwANAA4ADQAMAA0ADAANAA4ADwAQABEAEgASABQAEwATABMAEwAWABcAGAAbABsA
GwAaABoAHAAcAB0AHQAfACEAIgAkACYAJwAnACYAKwAuAC4ALwA0ADYAOAA5ADsAPQA/
AEAAQQBCAEIAQQBFAEgASQBKAEoASgBKAEoASQBKAEsATQBOAE8AUQBSAFIAUABPAE4A
TgBNAEwASgBHAEQAQQA9ADkANgA1ADIAMAAuACoAJwAmACMAIAAbABgAFgAUABEADwAP
AA8ADgAMAAsACgAJAAcABwAHAAYAAwADAAIAAQABAAEAAQABAAMAAgACAAAAAgABAAAA
/////////v/8//z//P/+//7////9//3//f/+//7//v8AAP///v/9//z//////wAAAQD/
////AAABAP///v/+//7/////////AAACAAIAAQABAAEAAQABAAEAAAAAAAEAAQABAP//
/////wEAAAAAAAAAAAAAAP///f/+/////v/+//z/+//8//v//f/+//7/+//8//z//P/9
//r/+v/5//f/+f/5//n/+v/4//j/+v/6//z//P/6//r/+v/6//r/+//6//r/+f/4//n/
+P/4//n/9//4//r/+v/5//j/9//3//f/9v/2//f/9//3//j/+P/6//n/+f/5//f/+P/4
//j/9v/1//T/9P/1//b/9//4//f/9//3//b/+P/4//j/+P/3//f/9v/2//b/9v/1//T/
9P/1//X/9f/2//b/9v/2//X/9P/2//b/9v/2//b/9v/2//b/+P/3//f/9//1//X/9f/1
//X/9v/2//j/+f/5//n/+//7//v//P/+////AAABAAEA/////wEAAgACAAIABAAEAAQA
BAAFAAUABQAEAAIAAgAEAAUABQAFAAMAAgD/////AAAAAAEAAQD8//j/9//1//L/8v/y
//L/8v/y//H/8f/w/+//7//v/+//8P/w//H/8f/x//H/8v/x//D/8P/v//H/7//u/+z/
6f/p/+z/7//2/wYAHAA1AE4AbACSALUAzADhAPcAEAEcAQ8B6ACtAG8ARwAuABEA8v/g
/93/5//u//H/9P/2//T/9P/1//b/9v/4//b/9f/z//H/8//z//P/9f/0//P/8v/y//P/
9P/1//X/9f/0//P/9P/1//X/9f/z//T/9v/3//f/9v/2//b/9//4//j/+P/3//f/+P/1
//f/+P/5//r/+P/5//r/+v/8//z/+//6//r/+//9//7//P/8//7//v8BAAIAAwAEAAQA
BAADAAQABwAHAAcABwAIAAkACgANAA4ADwAPABAAFAAUABUAFQAVABcAGAAaAB0AHwAg
ACAAJQAoACgAKQAqACwALgAvADMANQA3ADgAOgA8AD0APQA/AEIAQwBEAEYARgBGAEYA
RwBIAEkASwBLAEsATABMAEwASgBJAEgASABHAEYARABDAEAAPQA5ADcANAAzADAALgAs
ACgAJQAgAB0AGgAVABYAFAASAA8ADAALAAoACAAIAAcABgAFAAUABQAFAAQAAwADAAIA
AQABAAEAAQABAAEAAAAAAP7//P/7//r/+f/7//v/+v/4//X/9P/1//T/8v/v/+7/7f/t
/+z/6//s/+n/6P/n/+b/6P/n/+f/5//m/+X/5f/l/+X/5P/k/+T/4//j/+P/5P/l/+T/
4v/h/+H/4f/h/+H/3//e/97/3f/e/93/3v/f/+H/4P/g/+D/3v/e/93/2//d/93/2//a
/9f/1//Z/9n/2f/a/9r/1//W/9b/1v/X/9b/1v/V/9P/0//T/9P/1P/R/9D/0f/Q/9D/
0P/O/87/zv/O/87/z//O/87/zf/M/83/zP/M/83/y//M/87/zv/O/87/zv/P/9H/0P/Q
/9H/0f/R/9L/0v/T/9P/1P/V/9X/1v/W/9b/2P/X/9b/1v/Y/9j/2P/Y/9n/2f/Z/9j/
2v/a/9r/2v/Y/9n/2f/a/9z/3P/b/9r/2v/b/9v/2//a/9r/2v/a/9//3v/d/9z/2//a
/9r/2v/a/9r/3P/c/9z/3P/a/9r/2v/a/9r/2v/a/9n/2//b/9v/2//b/9v/2//c/9r/
3P/d/93/3f/f/9//3//i/+T/5f/m/+f/5//n/+f/6f/q/+r/6v/s/+z/7P/s/+v/6//r
/+r/6v/q/+r/6//p/+n/6f/o/+P/4//i/+L/5f/l/+L/3v/c/9n/1//W/9b/1v/U/9T/
0//T/9L/0f/R/9H/0f/S/9L/0//T/9P/0f/S/9L/0v/T/9P/0//T/9L/0P/N/8//0P/T
/9z/6v/8/xMALABIAGoAiQCgALUAywDkAPAA4QC6AIMARwAbAAIA6f/O/8D/wf/H/87/
0//U/9L/0P/Q/9H/0v/W/9b/1P/T/9H/z//R/9H/0f/R/9D/z//O/87/z//Q/9H/0P/R
/9H/0f/T/9P/0v/R/9D/0P/R/9H/0f/Q/9D/0P/P/9D/0P/Q/9L/0//V/9P/0//U/9X/
1v/U/9X/1v/W/9j/2P/X/9b/1v/X/9n/2v/Y/9j/2v/a/9z/3P/c/9z/3f/e/97/4P/h
/+H/4f/h/+D/4f/i/+X/5v/n/+f/6P/q/+r/6//r/+3/7//w//L/9f/3//j/+P/5//z/
/P/9//7/AAACAAMABwAJAAsADAAOABAAEQARABMAFgAXABgAGgAaABoAGgAbABwAHQAf
AB8AHwAgACAAHgAcABsAGgAcABsAGgAYABUAEgAPAAsACwAIAAcABAAEAAIA/v/7//j/
9f/y/+3/7f/s/+v/6f/o/+f/5v/k/+L/4f/g/9//3//f/9//3v/a/9n/1//V/9f/1//X
/9f/1v/U/9P/0P/Q/8//zv/N/87/z//P/87/zv/O/9D/0P/Q/8//0P/R/9P/1P/V/9j/
2P/Y/9j/2P/Z/9n/2v/b/9v/2//c/93/3f/c/9z/3P/b/9v/2//c/9z/3P/b/9v/2//b
/9v/2//a/9r/2//b/93/2//b/9v/2f/Y/9j/2P/X/9j/2P/X/9n/2f/X/9b/1//X/9n/
2f/Z/9r/2v/X/9T/1P/U/9X/1//Y/9j/1//Y/9f/1v/W/9T/1P/W/9b/1v/W/9T/1P/S
/9L/0v/T/9P/1P/U/9T/1P/S/9H/0f/P/9D/0v/S/9P/0v/R/9H/z//O/87/z//P/8//
0P/Q/9D/z//P/8//zv/O/83/zP/N/83/zf/O/8z/zP/M/8z/zf/N/83/zP/O/87/zv/O
/83/zf/M/8z/zP/M/8v/yv/K/8v/y//L/8r/yv/K/8r/yf/M/8n/yP/H/8b/xv/G/8b/
xv/I/8j/yP/I/8j/yP/I/8j/yP/I/8f/x//H/8f/x//H/8f/x//I/8j/yv/L/8v/y//N
/83/zf/O/87/z//Q/9H/z//P/8//0f/S/9L/0v/U/9L/0v/S/9P/0//T/9L/0P/Q/9D/
0f/R/8//z//O/8v/y//K/8r/y//N/8r/xv/F/8L/wP+//77/vv+8/7z/u/+7/7r/uf+5
/7v/u/+8/7z/v/+//7//v/++/77/vv+//8H/wf/B/8D/wv+//7v/uv+9/8b/1P/k//f/
EAAqAEoAawCGAJsAtQDMANwA2QDAAJEAUwAhAAQA6//S/77/u//B/8b/y//O/87/zv/O
/9H/1P/W/9j/1v/V/9P/0f/T/9P/0//W/9b/1v/W/9T/1f/W/9f/1v/X/9f/1//Y/9n/
2f/Z/9f/2P/a/9v/2//a/9r/2v/Z/9r/2v/a/9r/2//d/9v/2//c/93/3v/d/93/3f/c
/93/3v/e/97/3P/d/9//4P/g/+D/4v/i/+T/5P/k/+T/5f/m/+b/6P/r/+v/6//r/+r/
6//s/+//8P/x//H/8v/0//T/9f/1//b/9//3//j/+f/7//z//P/9/wAAAAABAAIABAAG
AAcACQALAA0ADgAQABIAEwATABUAGAAZABoAGgAaABoAGgAdAB4AHwAhACEAIQAiACIA
IgAgAB8AHgAgAB8AHgAcABkAFgATAA8ADQAKAAkABgAEAAIA/v/7//r/9//0/+//7v/s
/+r/5//m/+X/5P/i/+D/3//e/93/2//b/9v/2v/X/9f/1v/V/9f/1//X/9f/1f/U/9T/
0v/T/9P/0//T/9X/1f/U/9L/0v/S/9T/1P/V/9P/0//T/9H/0P/P/9D/zf/M/8v/yv/I
/8f/x//H/8T/w//D/8P/w//C/8L/wv/A/7//vv++/77/vv+9/73/v/+//7//v/+//77/
vv+9/7//vf+9/73/u/+6/7r/uv+5/7r/uv+5/7v/u/+5/7j/tf+1/7f/t/+5/7r/uv+3
/7b/tv+2/7f/tf+2/7b/tf+1/7X/tf+2/7P/sv+z/7L/tf+2/7X/tv+1/7T/s/+z/7P/
tP+0/7T/tv+0/7P/s/+x/7L/tP+0/7X/tP+z/7P/tf+0/7T/tf+z/7P/tP+0/7T/s/+z
/7P/sf+y/7L/sv+z/7P/s/+0/7L/sv+y/7L/s/+z/7P/sv+y/7L/sv+y/7D/sf+x/7L/
sv+y/7H/sP+w/7H/sf+x/7T/tP+0/7T/tP+0/7P/s/+z/7P/tf+1/7X/tf+4/7j/uv+7
/7n/uf+7/7v/vf++/8D/wf/B/8H/wP+//8H/w//E/8T/wv/E/8T/xP/E/8X/xf/F/8L/
wP/A/8D/wf/B/8H/wf/C/7//v/++/8D/wf/B/77/vP+7/7n/uP+7/7z/vf+8/7z/u/+7
/7r/uf+5/7n/uf+6/7r/u/+7/7v/u/+8/7z/v//B/8L/w//D/8L/wP+9/73/vv/D/87/
3v/0/w0AKgBKAHIAlwC0AM0A5wACARQBCQHmAK0AcwBNADgAHwD+/+r/6f/x//b//f8A
AAQABgAIAAkADAAMAA0ADAAMAAsACwANAA0ADQAOAA4ADgAOAA4ADwAQABEAEgATABMA
EwARABEAEAAPABAAEgAVABcAFwAWABYAFgAVABYAFgAWABgAGQAbABkAGgAaABoAGgAc
AB0AHgAeACAAIAAfAB4AIAAhACMAJAAkACQAJgAmACYAJgAmACYAJwAoACgAKgAtAC0A
LQAtAC4ALwAwADMANAA1ADUANgA4ADgAOQA5AD0APwBAAEIARQBHAEgASABLAE4ATgBP
AFMAVgBZAFsAXQBfAGEAYgBkAGYAZwBnAGsAbgBvAHAAcgByAHIAcgB0AHYAeAB7AHkA
eQB6AHoAfAB6AHkAeAB2AHUAdAByAG8AbABpAGUAYwBgAF8AXABYAFYAUgBPAE4ASwBI
AEMARABCAEAAPQA8ADsAOgA4ADgANwA2ADUAMwAzADMAMgAzADMAMgAxADMAMwAzADMA
MQAwADAALgAvAC8ALwAvADEAMQAwAC4ALgAuADAAMAAvAC0ALQAtACwALAAsAC4AMAAw
ADAAMAAwAC8ALwAvAC8ALwAwADEAMQAwADAAMAAxADEAMQAyADQANAAzADMAMQAxADEA
MQAyADIAMwAzADUAMwAzADMAMwAyADIAMgAzADQANAAzADMAMwAxADAALwAvADEAMQAx
ADIAMgAvADAAMAAwADEALwAwADAALwAuAC0ALAAsACwALAAuAC4ALgAuACwALAAqACoA
KgArAC0ALgAuAC4ALAAqACkAKQApACoALAAsAC0ALAArACsAKQAoACgAKQApACkAKgAq
ACoAKQApACkAJwAoACgAKAAoACcAJgAmACYAJgAmACYAJwAnACcAJgAmACYAJgAmACQA
JQAlACYAJgAmACUAJAAkACUAJQAlACQAJAAkACQAJQAkACMAIgAhACAAIAAgACAAIAAe
AB4AHgAeACAAIAAgACAAHgAeAB4AHgAcABwAHAAcAB4AHgAeAB4AGwAbABsAGwAbABsA
GwAbABoAGgAcAB0AHQAdAB8AHwAhACIAJAAlACYAJwAnACcAJwApACoAKgAqACwALAAs
ACwALQAtAC0ALAAqACoAKgArACsAKwArACwAKQApACgAKAApACkAJgAgAB8AHQAcAB4A
HgAeABwAGgAZABkAGAAXABcAFwAXABgAGAAZABkAFwAXABgAGAAZABsAHAAdABsAGgAW
ABUAFwAWABcAHgAsADwAUQBqAIIAogDHAOYA/QAPASgBPAE9ASIB8QCzAH8AYABHAC4A
GAARABUAGgAfACIAIgAkACYAJwAoACgAKAAmACUAIwAjACUAJQAlACUAJAAjACIAIgAj
ACQAJQAmACcAJwAnACcAJwAmACUAJQAmACgAKQApACgAKAAoACcAKAAoACgAKQArAC4A
LQAsACwALAAsACwALQAuAC4ALwAwADAAMAAuAC8AMQAyADIAMgA0ADQANAA0ADQANAA3
ADgAOAA6ADsAOwA7ADsAOgA7ADwAPwBAAEEAQQBCAEQARABFAEUARwBJAEoATABPAFEA
UgBSAFUAWABYAFkAXABeAGAAYQBjAGUAZwBoAGoAbABtAG0AcQB0AHUAdgB4AHgAeAB4
AHkAegB7AH0AfQB9AH4AfgB/AH4AfgB+AH4AfQB8AHoAewB4AHUAcQBxAG4AbQBqAGcA
ZABfAFsAWwBZAFcAUwBSAFAATgBLAEgARwBGAEQARABDAEIAQQA/AD8APwA+AD8APwA+
AD0AOwA7ADsAOwA7ADoAOgA4ADsAOwA7ADsAPQA9ADwAOgA6ADoAPAA8AD0AOwA7ADsA
PAA8ADwAPgA+AD4APgA+AD4APQA9AD0APQA9AD4APwBBAEAAQABAAD8APwA/AEAAQgBC
AEEAQQBBAEEAQQBBAEIAQgBDAEMARQBDAEMAQwBFAEQARABEAEMARABEAEMARABFAEQA
RABFAEUARwBHAEYARgBFAEEAQQBCAEMARQBHAEgASABHAEYARQBEAEQARABEAEYARgBG
AEYARABEAEQARABEAEUARQBGAEYARgBGAEQAQwBDAEMARABGAEYARwBGAEUARQBFAEQA
RABFAEUARQBGAEYARgBFAEUARQBFAEYARgBGAEgARwBGAEYARgBGAEYARgBHAEcARwBG
AEgASABIAEgASgBLAEsATABKAEoASQBIAEgASQBJAEkASgBKAEoASgBLAEoATABMAEwA
TABOAA==
         </WaveFormData>
      </LeadData>
      <LeadData>
         <LeadByteCountTotal>10000</LeadByteCountTotal>
         <LeadTimeOffset>0</LeadTimeOffset>
         <LeadSampleCountTotal>5000</LeadSampleCountTotal>
         <LeadAmplitudeUnitsPerBit>4.88</LeadAmplitudeUnitsPerBit>
         <LeadAmplitudeUnits>��V</LeadAmplitudeUnits>
         <LeadHighLimit>2147483647</LeadHighLimit>
         <LeadLowLimit>268435456</LeadLowLimit>
         <LeadID>V6</LeadID>
         <LeadOffsetFirstSample>0</LeadOffsetFirstSample>
         <FirstSampleBaseline>0</FirstSampleBaseline>
         <LeadSampleSize>2</LeadSampleSize>
         <LeadOff>FALSE</LeadOff>
         <BaselineSway>FALSE</BaselineSway>
         <ExcessiveACNoise>FALSE</ExcessiveACNoise>
         <MuscleNoise>FALSE</MuscleNoise>
         <LeadDataCRC32>1749137879</LeadDataCRC32>
         <WaveFormData>
IAAgACAAIAAeAB4AHgAeAB0AHAAbABoAGQAYABcAFgAUABQAFAAUABQAFAAUABQAFgAW
ABYAFgATABIAEQAQABAAEAAQABAAEAAQABAAEAAQABAAEAAQABIAEgASABIAEgASABIA
EgAUABQAFAAUABYAFgAWABYAGAAYABgAGAAYABgAGAAYABgAGAAYABgAGgAaABoAGgAc
ABwAHAAcABwAHAAcABwAGAAWABQAEgARABAADwAOABEAEgATABQAFAAUABQAFAARABAA
DwAOAAwADAAMAAwACgAKAAoACgAMAA4AEAASABUAFgAXABgAFwAWABUAFAARAA4ACwAI
AAUABAADAAIAAAAAAAAAAAACAAIAAgACAAQABgAIAAoADAAMAAwADAALAAoACQAIAAYA
BgAGAAYABgAGAAYABgAIAAgACAAIAAYABgAGAAYABgAGAAYABgAJAAoACwAMAA8AEgAV
ABgAGwAcAB0AHgAfACAAIQAiACQAJAAkACQAJgAmACYAJgAjACIAIQAgAB0AHAAbABoA
GgAaABoAGgAYABgAGAAYABUAEgAPAAwACAAGAAQAAgABAAAA///+/wIABgALAA8AEAAR
ABIAFAAWABYAFgAXABgAGAAaABsAHAAcABwAHAAcAB4AHwAfACEAIQAhACMAJgAnACcA
KAAmACQAIgAiAB8AGgAUAA0ABwAEAAIAAAAAAP///v/8//j/+P/3//f/9f/z/+//7P/r
/+v/6//s/+3/7//x//T/9v/0//T/9P/y//L/8v/y//D/7//v/+//7f/t/+3/7P/t/+7/
7//w//P/9P/1//P/7//w//T/+f8BAA4AHAAtAEAAVgBqAH4AkwCsALsAvACsAIkAZABN
AD0AKgAbABMAEQASABIAFAAUABEADAACAPj/9P/v/+3/6//p/+b/4//g/97/3f/d/93/
3f/i/+b/6f/s//D/8v/0//b/+f/5//n/9//3//f/9//0//T/9f/3//j/9v/3//j/+P/5
//r/+//9//7///8AAAMAAwADAAQABAAGAAYACAAIAAgACQAJAAkABwAHAAcABwAJAAkA
CAAIAAkACQAJAAkACgALAAoADQAMAA0ADQANAAsACgAKAAkABwAEAAMAAgADAAIAAgAC
AAIAAwAEAAUACQALAA4ADwAVABkAHgAiACYAKQApACoAKwAtAC8ALwAwADEAMgAzADUA
NgA3ADgAOAA5ADoAOwA7ADsAPAA8AD0APQA8ADsAPAA7ADoAOQA4ADUAMwAxADEALgAt
AC4AKgAoACYAIgAhAB4AGwAYABcAGAAYABcAFgAVABQAEwATABEADwAOAAwADAAMAAwA
CQAJAAkACgAIAAgACAAIAAcABgAFAAQABgAGAAYABgAGAAYABgAHAAcABgAGAAYABgAE
AAQABQAEAAMAAgABAAMAAwACAAIAAAAAAAEAAQADAAMABAAEAAYABgAGAAcABwAGAAUA
BQAFAAUABQAFAAYABwAIAAkACQAIAAcABwAEAAQABAAEAAIAAwADAAMAAwADAAMAAwAD
AAMAAgACAAIAAgACAAIAAgACAAIAAgACAAIAAQABAAMABAAEAAQABAAEAAMAAgABAAEA
AQABAAEAAQABAAEAAgACAAIAAgAAAAAAAAAAAAMAAwAEAAQAAQAAAP///v8AAAAAAAAA
AAMAAwADAAMAAQAAAAAAAAAAAAAAAAAAAP///////////P/8//z//P/7//v/+//6//n/
+f/5//n/+P/4//j/+P/5//r/+//8//7//v/+//7//v/+//7//v/9//3//f/9//v//P/6
//r/+v/6//z//P/8//z/+v/6//r/+v/6//r/+v/6//f/9//2//X/8v/x//H/8P/u/+7/
7//w//P/9v/4//r/+P/4//j/+P/8//3//f////3//f///wAAAwADAAQABAAGAAYACAAK
AAoACQAHAAYABwAJAAsADQANAA0ADAAKAAsACwAMAAwACwAIAAYABAAFAAQABAADAAUA
BQAGAAYABQAGAAcACAALAAwADQAOAAwACwAKAAkABwAHAAYABgAEAAQABgADAAIAAQAB
AAEABAAMABcAJQAyAEIAXQB4AIwAnACwAMUA0gDTAMIAoAB5AGAATQA5ACQAEQALAAsA
CgAKAAoADAAJAAgACAAKAAoACgAJAAgABwAGAAUABAAEAAMAAwADAAMAAwAEAAQABAAG
AAYABgAGAAUABQAFAAMAAQABAAEA/v/5//f/9v/0//L/8//0//T/8//y//H/8f/w/+//
7v/v//P/9f/4//r//P/8//7//v///wEAAgADAAMAAwADAAMABQAFAAQABAAHAAcABwAH
AAkACQAHAAkACgALAAsACwALAAwADgAPABAAEAASABQAFgAWABcAGAAcAB0AHgAfAB4A
HQAdABsAGAAXABcAFgAXABkAGAAYABgAGQAaABkAGgAbABwAHQAeAB4AHgAeACAAIQAi
ACMAIwAjACQAJAAnACcAJgAlACcAJwAnACcAJgAjACEAHwAaABYAFAAUAAwABgAAAPj/
9v/y/+7/6v/o/+j/5//l/+L/3//c/9n/2f/X/9X/1P/X/9r/3f/g/+P/5f/n/+r/7P/s
/+z/7P/t/+7/7//w//H/8v/z//T/9P/0//T/9f/z//L/8v/y//T/8v/y//P/8//z//P/
8//w/+//7f/s/+3/7v/w//H/8//z//T/9P/2//b/9v/3//j/+P/4//n/+f/5//n/+f/5
//n/+f/5//T/7v/o/+P/3f/a/9f/1P/R/9H/0P/P/83/zf/N/83/z//P/87/zv/L/8r/
yf/I/8j/yP/I/8j/xv/G/8X/xf/H/8j/yP/I/8v/zP/M/8z/y//L/8v/y//N/83/zf/N
/9D/0v/U/9b/2f/a/9v/3P/e/9//4f/i/+P/5P/l/+b/5v/m/+b/5v/p/+n/6f/p/+n/
6P/o/+j/6f/q/+v/7P/r/+v/6//r/+j/6P/o/+j/5f/j/+H/3v/a/9n/2P/X/9b/1v/W
/9b/1v/W/9b/1v/Y/9j/2P/Y/9b/1v/W/9b/1//X/9f/1//X/9b/1v/W/9b/1v/X/9j/
2f/a/9z/3P/c/9z/2//b/9r/2f/c/93/3//g/+D/4P/h/+L/5P/m/+f/6P/o/+j/6P/o
/+j/6f/p/+v/6//r/+3/7v/v/+//8P/w//H/8v/1//j/+v/5//f/9v/0//X/9v/3//f/
9//2//T/9P/z//P/8v/v/+z/6v/o/+X/5P/k/+P/4f/h/+L/4v/h/+L/4//k/+T/5P/k
/+T/4f/h/+H/4f/j/+P/4v/i/+D/4P/i/+H/4P/f/9//4f/m//D//f8LABwAMABJAGIA
dgCIAJwArwC8AL0ArgCOAGcATAA3ACEACgD7//P/8//4//r/+P/4//f/9P/0//T/8v/w
/+//7v/t/+7/7f/s/+z/6//r/+v/6//t/+7/7v/u//D/8P/w//D/8P/v/+7/6//r/+v/
6//o/+j/6f/r/+z/7v/v//D/8P/u/+7/7v/v/+3/7f/t/+//7f/t/+7/7v/u/+7/8P/w
//D/8f/x//H/7//v/+//7//v/+//7v/u//H/8f/x//H/8v/z//L/9f/3//n/+v/7//n/
+v/8//3//v/+/wAAAgACAAIAAwAEAAYABwAIAAkADAANAA8ADwAQABEAEwAUABgAGwAb
ABwAHQAfACEAIQAiACMAJAAlACcAKAApACoAKgArACwALQAtAC0ALgAuAC8ALwAuAC0A
LAArACoAKQAoACUAIwAhACAAHAAaABoAGAAWABQAEAAOAAwACgAIAAQABAADAAEA////
///////7//n/9//2//b/9v/2//b/9//3//f/+P/3//b/9f/0//b/9v/2//b/9v/2//b/
9v/0//T/9P/1//X/9P/0//T/9v/0//T/9f/1//X/9f/1//P/8//y//L/8v/y//P/8//x
//H/8v/y//D/8P/w//H/9f/2//f/+f/5//n/+f/5//v/+//7//v/+//6//n/+f/6//r/
+v/6//j/+f/5//n/+P/3//b/9f/3//f/9v/2//b/9v/2//b/9v/2//b/9v/2//b/9f/1
//f/+P/4//j/+f/6//r/+v/5//n/+f/5//f/9//3//f/+v/6//r/+v/6//r/+v/6//v/
+//8//z//P/8//z//P/8//z//P/8//v/+//7//v/+//6//r/+v/6//r/+v/6//n/+f/5
//n/9//2//X/9P/z//P/8//y//H/8f/x//H/8v/y//L/8v/y//L/8v/y//D/8P/w//D/
8P/w//D/8P/v/+//7//v//H/9P/0//T/9P/0//L/8v/y//L/8P/w//D/8P/w//D/8P/w
//H/8v/z//T/9v/2//b/9v/0//T/9P/0//L/8//z//P/8//z//T/9P/2//b/9//4//j/
+v/7//z/+v/6//r/+v/8//3//f////////8BAAIAAwADAAQABAAGAAYACAAKAAkABwAE
AAIABAAFAAYABwAIAAkACQAIAAgABwAHAAYABwAEAAIAAAD///7//v/9//3//f/+//7/
/P/8//z//P/8//z//P/8//v/+//7//v/+//7//r/+v/8//z//P/7//j/9//1//f/+P/+
/wcAEwAiADIASQBiAHgAiACYAK0AvgDJAMYAsgCNAGgAUQA9ACYAFQAJAAUACAAKAAgA
BgADAAIA/v/+//7//P/7//r/+f/4//f/9v/2//P/8//z//P/8v/y//H/8P/v/+7/7f/s
/+v/6//r/+n/6f/p/+n/5v/k/+P/4//i/+T/5f/m/+b/6P/o/+j/6f/s/+3/7v/x//P/
9f/4//r//P/8//7//v///wEAAgADAAUABQAFAAUABwAHAAYABgAFAAUABQAFAAYABwAG
AAkACAAJAAkACQAJAAoADAANABAAEAASABQAFAAUABUAFgAYABkAGgAbAB4AHwAhACEA
HwAfACAAIAAfACEAIAAgACAAIQAiACEAIAAhACIAIwAnACgAKQAqACwALQAuAC8ALwAv
ADAAMAAvAC8ALgAtAC4ALQAsACsAKwApACgAJwAmACIAIAAgACAAHgAcABgAGQAYABcA
FgAWABYAFQATABEAEQARABEADQALAAkACAAGAAYABgAGAAMAAwADAAQAAwACAAEAAAAA
AAAAAAAAAAAAAAAAAAAAAwAEAAUABwAHAAYABgAGAAYABAAEAAUABwAHAAcABwAHAAcA
BgAGAAYABgAHAAcABgAFAAUABAACAAIAAgADAAIAAAD+//3/+v/5//j/9//1//P/8f/v
/+3/7P/r/+v/7f/u/+//8P/x//P/9P/1//j/+f/6//v//P/9//3//v8AAAAAAAAAAAEA
AgADAAQAAgACAAEAAQABAAIAAgACAAUABgAGAAYABwAHAAcABwAGAAUABAADAAQABAAE
AAQAAgACAAIAAgAAAP/////+//3//P/7//r/+P/4//j/+P/6//v//P/9/////v/+//7/
AAAAAAAAAAD//////////wAAAAAAAAAAAQABAAEAAAD//////////wAAAAAAAAAAAAAA
AAAAAAAAAAAAAAAAAAIAAgACAAIA//////////////7/AAAAAAAAAAD+//7//v/+//7/
/v/+//7//P/8//z//P/7//v/+//7//v//P/8//z//P/9//7//v/+////AAAAAAIAAgAC
AAQABQAFAAcABwAHAAkACgALAAkACgAKAAoADAAOABAAEAAPAA0ADAAMAAsADAANAA0A
DQAMAAoACgAHAAcABgAFAAIAAAD+//3//v/+//3//f/7//z//P/6//j/+P/4//j/+P/4
//j/9//5//n/+f/5//n/+P/4//j/+v/4//X/9P/1//P/8f/w//b///8JABYAKAA9AFQA
aAB6AJAApQC4AL8AtACWAG0AUAA9ACsAFgAFAPv/+//8//7//v/8//n/+P/4//j/+P/3
//f/9//3//T/8//y//L/8f/x//H/8f/x//L/8v/y//L/8v/y//L/8//z//P/8f/0//X/
9v/0//P/8//0//T/8v/z//T/9P/2//b/9v/3//X/9f/1//f/9f/1//b/9v/1//T/9f/0
//T/9f/1//X/9f/1//X/9f/3//f/9v/2//f/9//3//f/9//3//X/9//6//v/+//7//n/
+P/4//f/8P/q/+b/4v/m/+b/5//o/+7/8//4//3/AAADAAcACQALAA0AEAASABIAFQAV
ABYAGQAbAB0AHQAgACEAIgAjACQAJAAkACQAJAAlACYAJwApACkAKgAqACkAKQAoACcA
JAAjACIAIQAgAB0AGwAZABYAEgAQABAADgAMAAoABgAGAAQAAgAAAPv/+v/4//X/8//z
//P/8//z//H/7//u/+7/7v/u/+7/6//r/+v/7P/q/+r/6v/q/+r/6v/q/+r/7P/s/+z/
7P/r/+r/6f/p/+n/6P/o/+j/6P/m/+b/5//l/+X/5f/l/+X/5f/k/+T/5P/k/+X/5f/l
/+X/5v/m/+T/5P/k/+X/5v/m/+b/5//p/+n/6f/p/+j/5//m/+X/5v/m/+b/5//m/+b/
5v/m/+j/6f/p/+n/5//n/+f/5//n/+f/5v/m/+b/5v/m/+b/6P/o/+j/6P/n/+b/5P/j
/+P/5P/k/+T/4//k/+T/5P/l/+X/5f/l/+X/5f/l/+X/5v/m/+b/5v/o/+j/6P/o/+f/
5//o/+j/6P/o/+j/6P/o/+j/6P/o/+n/6f/p/+n/6f/o/+j/6P/o/+j/6P/o/+f/5//n
/+f/5P/k/+T/5P/m/+f/6P/o/+n/6f/p/+n/6v/q/+r/6v/q/+r/6v/q/+r/6v/q/+r/
7P/s/+z/7P/p/+n/6f/p/+n/6P/q/+r/6v/q/+r/6v/q/+r/6P/p/+n/6f/p/+n/6v/q
/+r/6v/r/+z/6v/s/+3/7v/w//D/8P/w//L/8//z//X/9f/1//f/+P/3//f/+P/4//j/
+P/6//z//P/7//n/+P/4//n/+v/7//v/+//6//j/+f/5//r/+v/3//T/8v/w/+3/7P/s
/+v/6//r/+z/7P/q/+r/6v/q/+j/6P/o/+j/6f/p/+n/6f/n/+f/5v/m/+T/4v/g/93/
3P/b/9v/2//e/+b/8/8BABAAJgA/AFYAagB8AI4AowCwALEAogCAAFkAQAArABUA/P/r
/+X/5f/o/+b/5v/o/+X/5P/i/+L/4v/i/+H/4P/f/97/3f/c/9z/2v/Z/9j/1//b/9z/
3P/c/9z/3P/c/9z/2//b/9v/2f/Z/9n/2f/W/9f/1//Y/9j/2P/Z/9r/2v/Y/9j/2P/Z
/9n/2f/Z/9v/2f/Z/9r/2v/Z/9j/2f/Y/9j/2f/Z/9n/2f/Z/9n/2f/b/9v/2v/a/9n/
2f/Z/9n/2//b/9n/2//c/93/3f/d/97/4P/j/+X/5P/k/+b/6P/q/+r/6//s/+3/7f/t
/+3/8P/x//P/8//0//X/9//4//v///8AAAIAAwAFAAcABwAGAAcACAAJAAkACgALAAwA
DAANAA4ADwAPAA8AEAAQABEAEQAQAA8ADAALAAoACQAKAAcABQADAAIA/v/8//z/+P/2
//T/8P/u/+z/6v/o/+T/5P/j/+H/4f/h/+H/4f/h/9//3f/c/9r/2v/a/9r/2f/Z/9n/
2v/Y/9j/2P/Y/9j/2P/Y/9j/1v/W/9b/1v/W/9b/1v/X/9f/1v/W/9b/2P/W/9b/1//V
/9X/1f/V/9f/1//W/9b/2P/Y/9n/2f/X/9f/2P/Y/9b/1v/W/9f/2P/Y/9j/2f/a/9v/
3P/d/9//3//f/9//3//e/93/3f/c/9z/3P/c/93/3//g/+H/4f/h/+H/4f/g/9//3f/c
/9r/2v/a/9r/2f/Y/9f/1v/Z/9r/2v/b/9v/3P/c/9z/3f/e/97/3v/d/93/3f/d/93/
3f/d/93/3v/e/97/3v/e/97/3v/e/9//3//g/+D/4P/g/+D/4P/e/97/3v/e/9//3//f
/9//3//e/97/3v/c/9z/3P/c/9z/3f/e/9//3P/c/9z/3P/d/93/3f/c/9v/2//b/9v/
3P/c/9z/3P/e/97/3v/e/97/3v/e/97/3v/e/97/3v/d/93/3f/d/9//4P/e/97/3v/e
/9z/3P/c/9z/3P/c/9z/3P/d/97/3//g/9//3v/d/93/3f/d/93/3f/e/97/3v/e/93/
3v/e/+D/4f/i/+L/4v/g/+D/4v/j/+X/5//n/+f/5//o/+n/6f/q/+r/6v/q/+z/7v/u
/+3/7f/s/+z/7f/u/+//7//v/+7/7P/s/+v/6//q/+n/5v/m/+T/4//i/+D/3//f/9//
3//e/9v/2v/a/9r/2v/a/9z/3P/b/9v/2//b/9v/2//a/9r/2v/a/9j/1//W/9f/1//X
/9z/5P/t//3/DAAiADkATgBiAHYAiACbAKoAqwCcAH4AVQA4ACMADwD8/+v/5f/l/+j/
6v/o/+T/4f/g/97/3v/g/+D/3//e/93/3P/b/9r/2v/Z/9n/2f/Z/9v/3P/c/9z/3P/c
/9z/3P/d/93/3f/b/9n/2f/Z/9b/2P/Z/9v/3P/c/93/3v/e/97/3v/e/9//3//f/9//
4f/f/9//4P/g/97/3v/g/+D/4v/j/+P/4//h/+H/4f/h/+P/4//i/+L/4//j/+P/4//l
/+X/4//l/+b/5//n/+f/5f/m/+j/6f/q/+r/7P/u//D/8P/x//L/9f/3//n/+//8//3/
/////wAAAQADAAQACAALAAsADAANAA8AEQARABAAEQASABMAFwAYABkAGgAYABkAGgAb
ABsAGwAcABwAHQAdABwAGwAaABkAGAAXABYAEwARAA8ADAAIAAYABgAEAAIAAAD8//r/
+P/2//T/8v/y//H/7//x//H/8f/x/+3/6//p/+j/6v/q/+r/6v/p/+n/6f/q/+r/6v/q
/+r/7P/s/+z/7P/q/+r/6v/q/+r/6v/q/+v/6//q/+r/6v/q/+j/6P/p/+v/6//r/+v/
6//r/+r/6v/s/+z/7f/t/+3/7f/u/+7/8P/w//D/8f/y//L/8v/z//H/8f/x//H/8//z
//P/8//0//T/9P/1//X/9v/3//j/9v/3//f/9//3//f/9//3//n/+f/4//j/+P/4//j/
+P/2//b/9v/2//b/9v/1//X/9//4//j/+P/3//j/+P/4//T/8//y//H/8f/x//H/8f/x
//D/7//u/+z/7P/s/+z/7//v//D/8P/z//T/9f/2//b/9v/2//b/9f/1//X/9f/z//L/
8v/y//T/9P/0//T/9f/1//X/9f/2//b/9v/2//P/8//z//L/8f/x//H/8f/y//L/8v/y
//D/8P/w//D/8v/y//L/8v/y//L/8v/y//L/8//0//X/9f/4//f/9v/1//T/9P/0//T/
9P/2//b/9v/2//j/+P/4//j//f8AAAQABwAKAAsADAAOAAwADAAMAA0ADgAOABAAEQAS
ABIAEgASABEAEgASABEAEQARABEAEwAWABcAFwAYABgAGAAYABoAGgAaABkAFwAWABYA
FwAYABcAFwAXABYAFgAWABUAFQAWABUAEgAQAA0ACwAJAAgABQAFAAUABgAIAAYABgAG
AAYABgAGAAYABgAFAAUABQAFAAUABQAEAAQABAAEAAQABwAEAAMAAQABAAQACgATACEA
MABAAFcAbgCAAJIApgC7AMoA0wDOALgAkQBuAFcAQQAqABkAEQAPAA4AEAAQABIADwAO
AAwADgAQAA4ADQAMAAsACgAJAAgACAAJAAkACQAJAAkACgAKAAoACgAKAAoACgAJAAkA
CQAHAAkACQAJAAYABQAFAAYABgAGAAcACAAIAAgACAAIAAkACwALAAsADQALAAsADAAM
AAwADAAOAA4ADQANAAwACwALAAsACwALAA0ADQAMAAwADQANAA0ADQAPAA8ADQAPABAA
EQARABEAEwAUABYAFwAWABYAGAAaABoAGgAbABwAHAAdAB4AHwAgACEAIwAjACIAIwAl
ACYAKgAtAC0ALgAtAC8AMQAxADIAMwA0ADUANwA4ADkAOgA6ADsAPAA9ADsAOwA8ADwA
OwA7ADoAOQA4ADcANgA1ADQAMQAvAC0AKAAkACIAIgAgAB4AHAAYABcAFAARAA4ACgAK
AAkABwAHAAcABwAHAAUAAwABAAAAAAAAAAAAAAD+//3//P/8//r/+v/6//r/+v/6//r/
+v/4//j/+P/4//r/+v/6//v/+v/4//f/9v/4//b/9v/3//n/+f/5//n/9//3//b/9v/2
//b/9//3//n/+f/6//r/+P/4//j/+f/4//j/+P/5//n/+f/5//n/+f/5//n/+f/5//j/
9//3//b/9v/2//b/+P/5//n/+f/3//f/9//3//f/9//2//b/9P/0//T/9P/y//L/8v/y
//H/8P/u/+3/7//w//D/8P/y//T/9f/2//P/8//z//P/9f/1//X/9f/0//T/9P/0//T/
9P/0//T/9//3//j/+P/2//b/9v/2//T/9P/0//T/9f/1//X/9f/1//T/9P/0//b/9v/2
//b/9f/1//X/9f/2//b/9v/2//f/9//3//b/9f/1//X/9f/0//T/9P/0//T/9P/0//T/
9P/0//T/9P/0//T/9P/0//X/9P/y//L/8v/y//X/9f/1//X/9f/2//b/9v/2//f/+P/4
//r/+//8//z//P/8//z//v//////AQABAAMABQAGAAcABQAGAAYABgAEAAYACAAIAAkA
BwAGAAYABwAIAAkACQAHAAYABAAEAAQABQAFAAUAAgAAAP7//f/+//7//f/9//3//v/+
//z/+v/6//r/+v/6//r/+v/5//n/+f/5//n/+//6//r/+v/+//z/+//4//X/8//1//r/
BAAPAB8AMABGAF8AdgCKAJ4AsgDFANYA1wDIAKgAgQBkAFEAOwAiAA8ACQAJAAwADgAM
AAwADQAKAAoACgAKAAsACwALAAsADAALAAoACgALAAsACwALAA0ADgAOAA4ADgAOAA4A
DgAOAA0ADAAJAAsACwALAAgACQALAA4AEAAOAA8AEAAQABAAEAAQABEAEQARABEAEwAS
ABEAEQAQABAAEAASABIAEgATABMAEwAVABUAFQAVABcAFwAWABYAFwAXABcAFwAYABkA
GAAbABwAHQAdAB0AHgAgACMAJQAmACYAKAAqACwALAAtAC4AMgAzADQANQA4ADkAOwA7
AD0APwBCAEQARABHAEcASABJAEsATQBNAE8AUQBTAFUAVwBYAFkAWgBaAFsAXABdAF0A
XQBeAF4AXQBdAFwAWwBcAFsAWgBZAFYAUwBRAE8ATABIAEYARgBEAEIAQAA8ADoAOAA2
ADQANAA0ADMAMQAvAC8ALwAvAC0AKwApACgAKgAqACoAKgApACkAKQAqACoAKgAqACoA
KgAqACoAKgAqACoAKgAqACoAKgAqACsAKAAmACUAJAAiAB4AHAAbABgAFwAWABUAFQAV
ABQAFAAUABQAFQAVABcAFwAYABgAGQAaABsAHQAgACAAIAAhACMAIwAjACMAJAAlACYA
JwAoACgAKAApACsALAAtAC4AMAAxADEAMQAxADEAMQAxADIAMwAzADQANAA0ADQANAA0
ADQANAA0ADQANAAzADMAMwA0ADQANAA1ADYANgA2ADUANQA1ADUANwA3ADcANwA4ADgA
OAA4ADoAOgA6ADoAOwA7ADwAPAA8ADwAPAA8AD4APgA+AD4APAA7ADoAOQA3ADYANgA2
ADQANAA0ADQAMQAxADEAMQAuAC4ALgAuAC0ALQAtACwAKQApACkAKQAqACoAKgAqACkA
KAAnACYAJgAmACYAJgAlACQAIwAiAB4AHQAcABsAHQAeAB4AHgAeAB4AIQAiACMAJAAm
ACYAJgAmACQAJAAkACQAJgAmACYAJgAmACYAJgAmACQAJAAkACQAJQAlACUAJQAlACYA
JgAmACYAJwAoACgAKgArACwALAAsACwALAAuAC8ALwAxADEAMQAzADQANQA1ADYANgA2
ADgAOgA8ADwAOQA3ADYANgA5ADoAOwA7ADsAOgA4ADgANwA3ADYANQAyADAALgAtACoA
KgApACkAJwAoACgAJgAmACYAJgAmACYAJgAmACUAJQAlACUAJQAnACYAJgAmACYAJgAj
ACIAIQAhACEAJAAqADUAQwBSAGIAeQCSAKgAugDMAN8A8gD7APQA3AC3AJQAfQBpAFQA
QQA1ADMANAA0ADYANAAzADAALgAsAC4ALgAtACwAKwAqACkAKAAoACkAKQApACkAKQAq
ACoAKgAsACwALAAsAC0ALQAtACsALQAtAC0AKgAqACsALQAuACwALQAuAC4AMAAwADAA
MQAvAC8ALwAxAC8ALwAwADAAMQAyADUANgA0ADUANQA1ADcANwA3ADcAOQA5ADgAOAA2
ADUANAAzADAALwAsAC0ALgAvAC8ALwAyADQANwA5ADwAPAA+AEAAQgBCAEMARABEAEUA
RgBHAEoASwBNAE0AUQBTAFYAWABcAF8AXwBgAGMAZQBnAGcAawBtAG8AcQBzAHQAdQB2
AHYAdwB4AHkAewB7AHwAfAB/AH8AfgB9AH8AfwB/AH8AfwB9AHwAewB5AHYAdQB2AHYA
dAByAG4AbwBuAG0AbABtAG4AbgBtAG0AbQBtAG0AbgBtAGwAbABvAHAAcQByAHEAcQBx
AHIAdAB0AHQAdAB2AHYAdgB2AHgAeAB4AHgAewB8AH0AfwCBAIAAgACAAIEAgACBAIMA
gwCDAIMAgwCFAIUAhACEAIYAhgCHAIcAiQCJAIoAigCMAIwAjACNAIwAjACMAI0AjQCN
AI0AjQCPAI8AjwCPAJEAkACPAI8AkACQAJAAkACSAJMAkwCTAJEAkQCRAJEAkwCTAJIA
kgCUAJQAlACUAJQAlACUAJQAlgCWAJUAlQCVAJYAlgCWAJUAlgCWAJYAlQCVAJUAlQCV
AJUAlQCVAJYAlgCWAJYAlgCWAJYAlgCWAJUAlQCUAJIAkgCSAJIAkgCSAJIAkgCVAJUA
lQCVAJUAlACUAJQAkgCSAJIAkgCRAJEAkQCRAJIAkgCSAJIAkgCTAJQAlACVAJUAlQCV
AJcAmACZAJoAnACcAJwAnACcAJwAnACcAJ4AngCeAJ4AnQCdAJ0AnQChAKAAoACgAKAA
oACgAA==
         </WaveFormData>
      </LeadData>
   </Waveform>
</RestingECG>
