# Supplementary material for: Detection of Left Atrial Enlargement Using a Convolutional Neural Network-Enabled Electrocardiogram
Source: Front Cardiovasc Med. 2020 Dec 17;7:609976. doi: 10.3389/fcvm.2020.609976 (PMC7773668; doi:10.3389/fcvm.2020.609976)
Supplement: Supplementary file 3 [file Data_Sheet_3.ZIP › normal2/1802017684_5897_0000000P.XML]

<?xml version="1.0" encoding="Windows-1252"?>
<!DOCTYPE RestingECG SYSTEM "restecg.dtd">
<RestingECG>
   <PatientDemographics>
      <PatientID>1802017684</PatientID>
      <PatientAge>81</PatientAge>
      <AgeUnits>Years</AgeUnits>
      <Gender>Female</Gender>
      <PatientLastName>lianglian</PatientLastName>
   </PatientDemographics>
   <TestDemographics>
      <DataType>Resting</DataType>
      <Site>1</Site>
      <AcquisitionDevice>MAC55</AcquisitionDevice>
      <Status>Unconfirmed</Status>
      <Priority>Normal</Priority>
      <AcquisitionTime>09:34:17</AcquisitionTime>
      <AcquisitionDate>04-27-2017</AcquisitionDate>
      <CartNumber>1</CartNumber>
      <AcquisitionSoftwareVersion>009C</AcquisitionSoftwareVersion>
      <XMLSourceVersion>MAC5000 v1.0</XMLSourceVersion>
   </TestDemographics>
   <RestingECGMeasurements>
      <VentricularRate>85</VentricularRate>
      <AtrialRate>85</AtrialRate>
      <PRInterval>110</PRInterval>
      <QRSDuration>82</QRSDuration>
      <QTInterval>398</QTInterval>
      <QTCorrected>473</QTCorrected>
      <PAxis>53</PAxis>
      <RAxis>61</RAxis>
      <TAxis>51</TAxis>
      <QRSCount>14</QRSCount>
      <QOnset>225</QOnset>
      <QOffset>266</QOffset>
      <POnset>170</POnset>
      <POffset>211</POffset>
      <TOffset>424</TOffset>
      <ECGSampleBase>500</ECGSampleBase>
      <ECGSampleExponent>0</ECGSampleExponent>
   </RestingECGMeasurements>
   <Diagnosis>
      <Modality>Resting</Modality>
         <StatementCount>6</StatementCount>
         <LabelText>12SL Õï¶Ï³ÂÊö</LabelText>
      <DiagnosisStatement>
         <StmtText>ñ¼ÐÔÐÄÂÉ</StmtText>
      </DiagnosisStatement>
      <DiagnosisStatement>
         <StmtText>°éñ¼ÐÔÐÄÂÉ²»Æë</StmtText>
      </DiagnosisStatement>
      <DiagnosisStatement>
         <StmtFlag>ENDSLINE</StmtFlag>
         <StmtText>°é¶Ì PR ¼äÆÚ</StmtText>
      </DiagnosisStatement>
      <DiagnosisStatement>
         <StmtFlag>ENDSLINE</StmtFlag>
         <StmtText>·ÇÌØÒìÐÔ T ²¨Òì³£</StmtText>
      </DiagnosisStatement>
      <DiagnosisStatement>
         <StmtFlag>ENDSLINE</StmtFlag>
         <StmtText>QT¼äÆÚÑÓ³¤</StmtText>
      </DiagnosisStatement>
      <DiagnosisStatement>
         <StmtFlag>ENDSLINE</StmtFlag>
         <StmtText>Òì³£ ECG</StmtText>
      </DiagnosisStatement>
   </Diagnosis>
   <Waveform>
      <WaveformType>Rhythm</WaveformType>
      <WaveformStartTime>0</WaveformStartTime>
      <NumberofLeads>8</NumberofLeads>
      <SampleType>CONTINUOUS_SAMPLES</SampleType>
      <SampleBase>500</SampleBase>
      <SampleExponent>0</SampleExponent>
      <HighPassFilter>16</HighPassFilter>
      <LowPassFilter>150</LowPassFilter>
      <ACFilter>NONE</ACFilter>
      <LeadData>
         <LeadByteCountTotal>10000</LeadByteCountTotal>
         <LeadTimeOffset>0</LeadTimeOffset>
         <LeadSampleCountTotal>5000</LeadSampleCountTotal>
         <LeadAmplitudeUnitsPerBit>4.88</LeadAmplitudeUnitsPerBit>
         <LeadAmplitudeUnits>¦ÌV</LeadAmplitudeUnits>
         <LeadHighLimit>2147483647</LeadHighLimit>
         <LeadLowLimit>268435456</LeadLowLimit>
         <LeadID>I</LeadID>
         <LeadOffsetFirstSample>0</LeadOffsetFirstSample>
         <FirstSampleBaseline>0</FirstSampleBaseline>
         <LeadSampleSize>2</LeadSampleSize>
         <LeadOff>FALSE</LeadOff>
         <BaselineSway>FALSE</BaselineSway>
         <ExcessiveACNoise>FALSE</ExcessiveACNoise>
         <MuscleNoise>TRUE</MuscleNoise>
         <LeadDataCRC32>2226955660</LeadDataCRC32>
         <WaveFormData>
5v/m/+b/5v/j/+L/4f/g/+H/4v/j/+T/5f/m/+f/6P/m/+b/5v/m/+b/5v/m/+b/5f/k
/+P/4v/k/+b/6P/q/+r/6v/q/+r/6v/q/+r/6v/o/+j/6P/o/+r/6v/q/+r/6v/q/+r/
6v/r/+z/7f/u/+z/7P/s/+z/7P/s/+z/7P/u/+7/7v/u/+//8P/x//L/8v/y//L/8v/w
//D/8P/w//D/8P/w//D/8v/y//L/8v/y//L/8v/y//L/8v/y//L/8//0//X/9v/2//b/
9v/2//j/+v/8//7//P/8//z//P/5//j/9//2//f/+P/5//r//P/+/wAAAgD///z/+f/2
//X/9P/z//L/9f/2//f/+P/4//j/+P/4//r//P/+/wAA/v/8//r/+P/6//r/+v/6//r/
+v/6//r/+f/4//f/9v/3//j/+f/6//r/+v/6//r//P/8//z//P/6//r/+v/6//r/+v/6
//r/+v/6//r/+v/7//z//f/+//z//P/8//z/+//6//n/+P/6//r/+v/6//z//P/8//z/
/v/+//z/+v/4//r/+v/3//r//v//////+//7//v/+//9//v//f/9//v/+///////AAAA
AP/////9//7//v/8//3//f/8//n/+v8AAAEAAgAAAAAAAQAGAAcABQAGAAgABgAGAAYA
BwAMAA4ADwARAA8ADwARABEAEgASAA8ADAAJAAYAAAD5//r/+f/6//f/9f/2//j//v/9
//r/+f/4//r/+f/5//n/9v/z/+//8v/3/wEAAgD2/+7/7//1//3//P/6/wkAHgAnADAA
RABcAG0AdQBxAGQARAAhABIABgDp/8//y//I/8b/zP/T/9j/3//k/+b/7P/0//T/8P/u
//P/9f/1//b/9f/0//T/8//2//n/+f/6//r/+P/1//f/9v/y//b/+P/4//P/8//4//v/
/f/9//3//f/9//v//P/8//z//P/4//b/9v/7//7//v/+//////8AAAQAAwABAAEAAwAD
AAEA/f/5//z/AAACAAMAAgACAAQABAAFAAQABAAEAAUABgAFAAYAAwACAAIABAAEAAYA
CQANAAwACgAIAAYACAAMAAoABgACAAYACQAJAAUABQAHAAcACQAMABMAFgARABIAFQAQ
AA8ADwASABIAEgASABAAEAAOAAsABgADAAkADQAQABMAFQATABMAEwASABIAEgATABQA
FAARABAADwATABIADwANAA0ADQANAAsACwALAAsACgAHAAcABAAIAAwACAAFAAYABgAI
AAgABwAHAAYABQADAAQABQAFAAEA/v/+////AwADAAMAAwACAAIAAgABAAQABQAGAAcA
BQAHAA8ACwAAAAMABAAFAAYABgAGAAgADAAOAAsADQAQAA4ACwAHAAUACAAJAAoACQAJ
AAkABwAHAAkACQAJAAgABgAFAAUACAALAAwADAANAAoABwAHAAwADQAOAA8AEAAPABQA
FAARABAAEAAPABAAFAAZAB4AIAAbABkAFwAVABQAEwARABAADAAIAAcABgAGAAMAAgAB
AAQAAQD//wAA/v8CAAEA/v8BAAQABwAJAAcABwAFAAMABgAGAAMA///6/+7/7P/5/wcA
BwD+/wAABwAOABkAJgA6AFIAawBzAG8AYgBWAE8ATAA4ABUA///t/9j/0v/c/9n/0v/b
/+z/7v/q//D/8v/0//j/9f/x//f//P///wIA/f/5//n/+f/5//r/+v/4//v///8AAP7/
/v8AAAAA+//3//r/+//7//v/+//7//v/+P/4//f/9v/6//j/+P/6////AAD+//z//v/9
//3/AAD9//v/+//9///////9//v/+f/8//3//f/6//r//P/8//7//v///wAA/v/+//z/
/P///wAAAgAGAAIAAAD/////AAAAAAAAAAACAAYABAAAAP3/AAACAAEAAQADAAcACQAC
AAAAAgAAAAAAAgAGAAIAAQABAAQABAACAAIAAAAAAAIAAwACAAMAAgADAAMAAwADAAEA
AQABAAAAAAAAAAEABAAGAAUABgAEAAcABQABAAEAAQABAAEAAQABAAEAAQD///v/+v/2
//v/AAD9//v/+//6//v/+v/5//n/+P/3//n/+v/7//v/+//4//j/+f/6//n/+P/3//v/
/P/9//3//P/7//r/+f/5//3/+//7//r/+P/3//b/+f/7//3/AwD9//z//P/9//z/+v/6
//r//f/////////9//z/+//7//z//f8AAAEA///9//v/+f/3//r/+v/5//3///8AAAIA
/v/8//r/+P/8//7/AAABAP7//P/9//v/+//7//z//P//////AAABAP7//v/9//z//v8A
AP3//P/7//r/+P/2//b/+P/7//n//P8AAP///f/6//n/+f/5//n/9//4//f/9P/z//n/
+//9//7//P/7//v//v/8//r/9//1//f/9//6/wIA/v/8//r/+P/7/wAAAAD9//r/+P/1
//T//f8FAA0AEgAPAA0ACwAJAA0ADQAMAAwACgAIAAkACgAEAP///P/5//z/+f/3//j/
9//6//j/9P/2//j/+v/7//b/8//u/+n/5v/+/wkA+f/w//j//P/3/+3/6//w//j///8C
AA0AIAA0AEgAVQBnAHcAdABoAFcAQAAkAAkA8f/f/9D/yP/K/83/zP/R/97/6P/o/+b/
5P/m/+r/7f/t//L/9P/0//T/8f/v//H/8//x//L/8v/w//H/9f/2//T/9P/2//b/8f/t
//D/8f/x//P/9f/3//n/+P/4//f/9v/3//T/8//0//j/+P/1//L/9v/3//n//v/6//f/
9v/3//n/+f/3//X/8//2//f/9//3//j/+//8//n/+P/4//j//P/+//7/AAD///7//v8A
APv/+P/2//X/+v/8//7/AAD+/wAA/P/2//f//P8AAAEA/////wEAAQD9//z////+//v/
/P////r/+f/5//z//P/+/wAAAAACAAAA///8//v///8BAAIAAwACAP///v/9//7//v/+
///////+//r/+P/7/wMABgAHAAUAAwABAP//AAABAAIAAwAAAP3//f/6//7/AgD+//v/
/v/+/wAAAAD//////v/9//z//P/8//v//P/6//v//f/9//v/+f/3//n/+v/7//v/+P/3
//b/9f/3//3//f////7//P/7//r/+//7//v////8//z//f////v/+P/3//b//P///wAA
AQAAAP7//P/7//3//f//////+v/3//T/8f/2//z///8BAP/////+//7//v8AAAAA/v/8
//r/+P/2//T/9P/2//n/9//6//7//v/9//v/+//6//n/+P/1//r/+//6//v//P/5//b/
8v/z//X/+P/+/////v/8//v/+P/1//X/+v/9//7///8AAP//AgAAAPv//f8AAAIABgAF
AAcACQAIAAkACwANAA8ADwAPAA4ADgAKAAYABQAEAAMA///9//v//f/5//b/9v/2//r/
+f/2//T/9P/0//P/9v/3//b/9f/0//r/9f/v//T/9P/w/+//8f/t/+z//P8TABoAHwA0
AEoAXgB3AIUAdwBgAFYASQAwABIA+f/f/83/yv/I/8b/z//a/9//4P/k/+z/8P/s/+z/
9P/x/+3/7f/u/+3/7P/t/+3/8f/1//P/9P/0//L/8v/1//X/8v/y//T/9P/v/+//9P/3
//n/+f/5//n/+f/4//j/9//2//T/8P/u/+7/8//2//b/9v/0//H/7//w//D/8f/0//n/
/P/9//z/+//4//r/+v/5//f/9v/3//b/9v/2//f/+P/2//b/9P/0//X/9v/4//z/+f/4
//j/+f/6//r/+v/6//3/AgABAP7/+//+/wAA///6//n/+v/5//b/9v/6//r/+f/8/wEA
/v/+////AwAEAAEAAAD9//z/+//7//n/+f/7//3//v////3/+//7//v/+v/6//r/+///
/wAA/v/+//3/AQAAAP3/+//7//v/+//8//3//v////7/+//7//j/+//+//n/9f/3//b/
9//2//f/+f/6//v/+P/4//j/9//1//L/8v/z//b/9//4//n/9//2//X/8//0//X/9v/3
//X/+f/3//f/+f/4//j/+P/6//v//P8BAPv/+v/6//v/9v/0//T/9P/5//3///8BAP3/
+v/3//X/+P/5//z//f/9//3//f/9//v//P/6//f/+f/5//j/+P/s//T/8v/0//b/+P/6
//n/+P/5//z/+v/3//n//P/6//n/9//3//f/9//3//X/9f/1//P/8//2//X/9P/y//T/
9f/3//z//f/8//r/+f/4//X/9f/6//v//P/9//7//P/+//v/9f/6//7/AQAGAAYABwAI
AAYABQAFAAUABQAIAAkACQAKAAcABAAEAAQAAAD7//j/9f/1//H/7v/u/+3/8v/y//D/
8v/y//L/8f/x//H/7//t/+r/7v/1/+//6v/u//D/4//f/+n/7P/u//H/BAAbACYANgBO
AGUAewCDAHYAXABHADIAEgD1/+X/0f++/7b/uP/F/87/y//M/9r/4v/i/+b/6v/o/+n/
7//v//D/7//u/+3/6//t/+//7v/u/+3/6v/n/+n/6P/k/+r/7v/w/+3/6//u/+//7//t
/+3/7f/t/+//8P/w//D/7v/o/+T/4v/r//D/8v/0//b/9f/1//j/9f/z//P/9f/1//P/
7//r/+z/8P/y//P/8//0//f/+P/5//j/+P/4//X/9P/x//D/8f/y//T/+P/3//b/9v/3
//b/9v/2//b/9f/4//X/8P/x//j//v8BAPz/+//8//v/+f/6////AAD6//r//P/2//X/
9//8//7//v/+//z//P/7//v/+f/5//3///8AAAEA///7//n/9//4//r//P///wIAAgD/
//7//v8DAAMAAQD///////////3//f/9//3//P/5//n/9v/3//r/9f/x//X/9v/5//r/
9//3//b/9f/1//b/9//3//T/8P/v/+//8//1//f/+f/4//j/+P/3//f/9//3//f/9v/5
//b/9f/4//j/+f/6//r/+f/4//v/9f/0//T/9f/1//T/9f/2//n/+//7//v/+f/4//f/
9//3//f/+f/5//r/+f/4//f/+f/8//z/+/8BAAEA9v/z//L/8f/w//H/8v/1//r//f/7
//7/AgD///v/9v/z//b/9//4//f/+f/5//f/9//7//v/+//6//X/8f/u/+7/8//2//j/
+//4//P/8f/0//j/+v/8//7//v8CAAEA/f///wAAAAACAAIABQAIAAgABAADAAIAAQAH
AAkACgAMAAsACAAIAAgAAgD9//r/9//5//X/8v/y//H/9v/2//T/9f/2//f/9//1//P/
7//r//D/7P/t/+3/7v/0//j/8f/t/+//8P/0//v/AAADABIAKAA+AFUAbwB1AGgAWgBL
ADIAHgALAPH/1f/E/8D/wv/H/8z/0//W/97/6v/o/+T/5P/k/+X/7//y//T/9P/0//D/
7f/u/+//7v/u/+3/6v/s//H/8//y//T/9v/2//H/7//y//P/8//v/+3/6//p/+7/8v/1
//j/9v/w/+z/6v/x//T/9P/0//b/9f/1//j/8//v/+3/7f/0//f/+P/5//b/+P/4//f/
9P/0//b/9v/1//T/9P/0//b/+P/4//r/+f/6//z/AAD8//r/+f/5//r/+v/6//r/+v/+
//z/+P/3//z/AAABAP////8BAAEA/P/6//z/+v/5//z/AQD+//n/+f/8//z//f/+//3/
/v8BAAEA//////z/+//5//f//P/9/wAAAwACAAIAAgADAAQABAABAAAA/v8BAP//+//+
/wEABAAHAAUAAwABAP/////9//7//P/8//7/+P/z//j/+v/+/wAA//////7//f/7//z/
/f/9//3/+v/6//v//f/9//3//f/9//z/+//5//X/8//x/+//8//7//3/AQABAAAAAAAA
AAAA///+/wEA/v/+////AQAAAP7//v/+//7////+//3////+//3//f/7//v//f/9//7/
/f/8//v/AwAGAAgAAQD4//r/+v/6//r/+f/4//n//P/8//n/+//+/wEAAQAAAAEA///9
//v/9//3//f/9f/1//f/9//3//b/8v/x//H/9P/5//z//v8BAAAA/f/9/wIA///+//3/
/P/7/wAAAAD9//r/+v/5//r//f8BAAUABgAHAAkACwANABAAEQARABIADQAIAAYABAAD
AP///f/7//r/9f/x//D/9P/6//v/+v/5//j/9//1//f/9//1//P/8v/0//3//f/u/+j/
6P/l/+n/8f/2//r/AQAGABUALgBEAEwAWQBvAHcAaABYAEEAIgAOAP//4//X/9j/yv++
/8n/0v/J/87/5P/q/+b/7v/w/+z/8f/z//T/9v/2//b/8f/t/+3/7f/w//L/8//y//H/
8//y/+7/7//w/+//6f/p/+7/8f/z//D/7//u/+3/7//w//D/8P/w/+z/6v/q//L/9v/3
//j/9//1//T/9v/z//H/8f/z//X/9f/z//H/7//y//P/8//1//b/+f/6//j/9v/1//T/
9//4//f/+P/4//j/+f/8//b/9P/z//P/9v/4//r//P/5//z/+f/0//X/+v/+////+//7
//3//f/5//j/+//6//r//v8EAAIA/P/7//3//P/8//z/+v/6//3//f/7//v//P/9//3/
/f/+//3//v//////AAABAAMAAwACAP7//P/+/wMAAwABAP//////////AAABAAIAAwAA
APv/+f/0//r//v/6//f/+v/6//z//P/5//n/+P/3//n/+v/7//v/9//0//T/9f/5//n/
+f/5//z//P/8//v//f/9//3//f/5//v/9//1//j/+P/5//r/+v/5//j/+//7//z//v8B
APr/9v/0//L/+f///wMABwAGAAQAAgABAAEAAQADAAMAAgABAAAA///9/wAAAAD//wUA
CAAGAAQAAgAAAAAA/v/+/wAAAgD//wEABAACAAEA//////////////3///////3//f//
//3/+//4//j/+f/7/wAAAwAEAAQABQABAP3//P8AAAMABAAFAAYABQAKAAoABwAFAAYA
BgAIAAoADQAQABAADwAPAA8ADwARABEAEAAQAA0ACgAKAAoABgABAP7/+//8//n/9//4
//r/AAABAAAA/v/+//7//f///////f/7//L/8v/7//3/+v/8//r/7f/r//P/+P/+/wcA
FAAnADYARABYAHEAfQB3AGoAWABHADIAFAD5/+f/1//O/8b/wP/F/9b/7f/0/+b/5v/s
/+r/6v/y//P/7f/y//b/+P/6//n/9//5//v/+f/6//r/+P/3//n/+P/0//j//P/+//v/
9v/4//j/9//3//f/9//3//X/9v/2//b/+P/0//L/8v/7//7//v/+//r/9//1//b/9v/1
//b/+f/7//v/+f/3//j//P/+/////P/8//7//v/8//r/+f/4//n/+v/5//r//f8AAAQA
CgACAP7/+//5////AgAFAAgABQAGAAEA+v/7/wAABAAFAAIAAQACAAEA/P/8/wAAAAAB
AAQACQAGAAIAAQADAAIAAgACAAAAAAABAAEA/////wIABQAHAAkACgAJAAoACwAIAAYA
BAADAAQABAABAAAA/v8BAP//+/8AAAMABgAJAAgABwAGAAUAAgD9//v/9v/7/wAA/f/7
/wEAAgAFAAYAAwADAAIAAQAAAAAAAAD///3/+v/6//v/+P/1//L/7//2//r//v8BAAIA
AwAEAAUAAQADAP///f/7//r/+v/6//7/AQAEAAsABQAEAAQABQD///z/+//6////AQAB
AAEAAgACAAIAAwAFAAUABwAHAAMAAQD///3///8CAAIAAQD///3//P/6//z//v8AAAIA
AQAAAAEABAABAP3//v8AAAAA///9//3//////////f/+//3/+v/5/wAAAwAGAAgAAgD/
//3//v8BAAIAAgADAAEA/f/8/wAAAAAAAAAAAAAEAAoACwAJAAsADAAMAA4ADgARABQA
FAATABMAEwATABMAEwASABIADAAIAAcABgAGAAMAAgABAAMA///8//z/+//+//z/+P/6
//r/+v/5//v//f/9//3/9v/+//v/9f/2//T/9P/1/+//7f/+/woABwAQACkAQABUAGwA
eQB9AHsAbABaAEUALgASAPP/3//V/8r/xv/K/9P/3v/f/+T/8P/y/+z/9P/+//j/9f/7
//r/+v/4//b/9f/z//X/9//5//r/+v/4//j/+//7//j/+f/6//n/8//x//T/9f/1//f/
+f/7//3//P/8//v/+v/3//L/7//u//n//v8AAAIAAQD///7/AAD+//3//v8BAP///f/5
//X/+P/8//7////8//r/+v/4//r/+v/7//z/+v/6//j/+P/3//j/+v/+//z//P/9////
/v/+//7//v8BAAYABQACAP3/AAACAAEA/v/9//7//f/9//7/AwAEAAMABgALAAgAAwAB
AAIAAAD+//7//P/8/wAAAwAEAAcACAAJAAkACQAJAAcABwAHAAMAAgABAAEAAgACAP//
/v/+/wMAAwABAP//////////AgADAAQABQAFAAMABAACAAEAAgD7//X/+v/6//z//P/+
////////////AAABAAEA/f/6//r/+//6//n/+P/3//r/+v/6//n/9//3//f/9//6////
/v///////v/+//7//v/9//z////9//7/AAADAP///P/7//r/+//9//3//f/9//z/+//7
//3//f/////////////////9/wAAAAD///z/+//5//j/AgACAPr/+//8//3//v/9//z/
/f8AAP//+//8//7/+//5//b/9f/6//3/AAABAAAA/f/4//X/+f/5//n/+P/3//f/+P/8
/wEAAgACAAMAAgD/////BAACAAAA/v/8//7/BAAFAAMABAAGAAcACgAKAAsADAAKAAkA
CQAJAAkADgAPAA8AEAANAAoACgAKAAUAAQD///3/+v/z/+3/6v/y//z/AQAEAAAA/v/8
//n/+P/3//T/8f/y//T/7//v//j/+P/s/+X/7//z//D/+v8JABIAGQAmADoAXgB/AIEA
bwBmAF4AQQAgAAgA8//h/9H/yP/I/8b/w//S/+H/4v/k/+j/5P/k/+z/9P/v/+X/7f/y
//X/+P/y/+//8P/x//P/9P/0//L/8f/z//L/7v/y//b/+P/1//H/9P/1//X/9P/z//L/
8f/x//L/8v/y//H/7P/p/+j/8P/0//X/9v/3//f/+P/8//f/9f/1//f/9v/1//L/7//x
//T/9f/1//L/8v/0//T/9//4//r//P/5//j/9f/0//P/9P/2//r/+//8//7/AQD+//z/
+v/4//b/+v/4//T/8//4//z//f/+////AgADAP///v8BAAAA+//8////+v/5//v/AAAC
AP7//P/4//b/+//9//3//////wEAAgADAAIA///+//3//f/+////AQD///7/+v/4//v/
AQACAAEA///////////+//3//P/7//r/9//3//T/+P/8//j/9f/6//r//P/8//j/9//1
//P/8f/y//P/8//y//D/8f/z//j/+f/6//v/+f/4//f/9f/2//f/+P/5//X/9//z//H/
9P/0//X/9v/4//n/+v////v/+v/6//v/+f/4//n/+v/6//v/+v/5//3//v///wEA/v/7
//r/9//3//f/9//3//X/+P/4//f/+f/5//j/+P/8/wIA9v/u//H/9P/3//r/9v/0//T/
9v/4//f/+/8AAP7/+//3//X/+P/5//r/+f/3//X/8f/v//X/9//5//r/+f/5//r//v/+
//z/+f/3//f/9f/2//z/+//6//n/+P/7/wAAAAD9//3//v/+/wAAAwAHAAsADAAKAAkA
CAAHAAYABQADAAIAAwACAAQABgAEAAEAAAD/////+//4//j/+P/8//v/+P/z//D/7f/p
/+3/8f/z//X/8v/w//v//f/0//L/8v/x/+//7f/s/+z/5f/y/xMAJgAwAD4ASQBVAGkA
dABqAFMAPAAgAAUA+f/n/8z/xP/O/8//yv/P/+D/6v/o/+T/5v/s//T/8f/t//L/9P/0
//T/7//t/+//8f/x//L/8v/w//L/9f/1//L/8v/0//T/7//r/+7/7//v/+7/7f/s/+v/
7//y//T/9v/z/+7/6//q//H/9P/0//T/8v/x//H/9P/u/+v/6v/r//L/9f/2//f/9f/4
//n/+f/1//T/9f/0//H/7v/s/+r/8P/0//b/+v/4//j/+f/8//f/9v/2//f/9v/2//b/
9v/4//z/+v/2//L/9v/5//n/9f/1//f/9//1//b/+//8//3/AAAFAAIA/P/7//3//P/+
//7//P/8//v/+//5//n//f///wAAAQAAAP3//P/7//j/+P/4//n//P/+//3//v/9/wEA
AAD9//3//f/9//3/+//7//v/+//7//n/+v/4//3/AAD7//f/9//0//P/8P/v/+//7v/t
//D/9P/4//v/+v/4//n/+//7//n/9//1//X/9P/z//H/8//1//f/+f/2//n/9v/1//f/
9v/2//b/8//0//P/8v/x//D/8f/y//X/+v/4//X/9//6//z/+//5//n/+f/5//n/9//5
//n/9//3//3//f/9//z/+v/5//n//P/7//r/+P/3//j/9f/1//r//f8AAAMABgADAAYA
BAD//wAAAgADAAYACAALAA4ADgALAAkABwAFAAUABQAEAAQA/v/6//n/+P/4//f/+P/5
//f/8//w//D/9P/6//v/+v/3//b/9f/z//P/8//x/+//6v/q//P//f/6//D/8P/3//f/
8//s/+j/7f/6/wsAFgAqAEgAXQBlAG0AcABoAFcAOgAgAAsA9//h/87/yP/I/8P/yP/X
/97/5P/u/+j/4P/u//r/8f/p/+r/7P/s/+z/6v/p/+z/7//w//L/8//y//P/9//4//b/
9//4//f/8f/t//D/8f/x/+//7//v/+//8P/y//P/9P/2//L/8P/w//T/9v/1//T/8//x
//D/8v/z//P/9f/5//r/+f/2//P/8//2//f/9//2//b/+P/4//f/9v/2//b/9P/0//L/
8v/1//b/+P/8//v/+v/6//v/+f/4//f/9v/3//z/+//4//X/+P/6//n/+//9/wEAAwAA
AAAABAAEAAEAAgAFAAAA+//7//7//v/8//z/+v/6//3//f/7//v//v8BAAMABQAEAAEA
AAD///z//P/8//3//f/8//j/9v/6/wEAAwADAP///f/7//n//P/9//7///8BAP//AAD+
////AAD5//P/+P/4//r/+v/4//f/9f/z//T/9v/4//n/+f/2//b/9//1//P/8f/v//T/
9v/4//n/9f/z//H/7//0//v//P////3/+v/4//b/9//3//f/+//5//r//P////r/+P/4
//j/+//9//3//f/6//j/9v/1//j/+f/8//3/+v/5//j/9//3//r/+v/5//n/+f/4//j/
+P/4//j/+P/8//z//P/7//j/+P/7//v/+//7//z//P/6//n/+f/5//r//P/9//7//v/8
//v/+v/1//f/+P/6/wcAAQD0//T//P/8//z//P/8//r/+P/4//r/+P/1//f/+v/8//v/
+f/5//z//f/+//3//v/9//r/+f/8//v/+v/4//j/+f/7/wAAAAD+//v/+f/6//f/9//8
//v/+v/5//j//v8GAAkACQAGAAYABQAGAAcACQALAAoACQAJAAkACQAOAA8ADwAQABEA
EAASABQAEQANAAsACQAEAP3/9//0//f//P/8//r/+//8//3//f/8//v/+P/1/wAA+v/5
//n/9v/q/+j/9//7//H/8P/4/wMADAAbACwAPABMAF0AdwCNAIgAcABZAEYALgAPAO//
2f/U/9D/yP/F/9b/6//o/+b/7v/w/+z/8v/2//X/9f/1//b/9f/0//P/8f/z//X/+f/8
//7//v/9/////v/6//n/+v/5//P/7f/u/+3/6//y//f//P8BAP3//P/6//j/+v/2//T/
9P/4//j/9f/y//X/9//6/wAA///9//3///////3/+f/1//b/+v/8//3//P/8//7//v/9
//z//P/8//r/+v/4//j//P/+/wEABgAAAP7//f/9////AAABAAIABAAIAAYAAgD+/wIA
BQAFAAEAAQADAAMAAQACAAcACAAFAAYACQAEAAIAAwAHAAgABwAGAAMAAgAFAAUAAwAD
AAQABQAFAAUACQAJAAsADQAMAAwADAANAAsACgAGAAQABwANAA4ADQAPAA8ADwAPAA4A
DQAMAAsADQALAAwACgALAA4ACQAFAAcABgAHAAYABwAHAAYABQAHAAgACQAJAAEA+v/2
//P//P8DAAoAEQAPAA4ADQALAAgABwAGAAUAAwAFAAEA//8DAAQABgAIAAcABwAHAAsA
CAAIAAkACwALAAoACwAMAAwACwAIAAUABwAGAAUABQAGAAcACgALAAoACQAIAAcABgAI
AAcABQAFAAUABAAEAAgACgAMAA4ADAAKAAgABQADAAIABAADAAcAAQAIABAADgAMAAoA
CAAGAAQABAAGAAgABQAHAAoACAAHAAUABQACAAEAAAD9/wQABwAIAAsADQALAAkABgAC
AAEAAQAEAAcACAAIAAkACAAFAAUACgALAAwADQAOAA4AEgARAA0ACgAKAAkACgAOABMA
GAAaABsAGwAbABsAGgAZABcAFgASAA4ADQAMAAsABwAFAAMABQADAAIABAAEAAgABwAE
AAEAAAD///3/+//7//n/9//y//r/BwALAAIA/P/8//f/9f/1//r/EAAlACgAMwBUAHAA
egCHAI0AfwBmAFQAOwAYAP7/7f/h/9n/0v/U/9z/3//i/+n/7v/0//j/+P/y//D/7v/x
/wMAAwAEAAMAAgD9//v//f////3//v/+//z/+v/9//3/+v/6//z//P/3//f//P///wEA
///////////9//7//v/+//7/+v/4//j/AAAEAAUABgADAAEAAAACAP3/+//7//3/AwAF
AAUABQADAAQAAwABAP7//v8AAAAAAAAAAAEAAgAAAAAA/v/+//3//v8AAAQABQAGAAgA
CwAKAA==
         </WaveFormData>
      </LeadData>
      <LeadData>
         <LeadByteCountTotal>10000</LeadByteCountTotal>
         <LeadTimeOffset>0</LeadTimeOffset>
         <LeadSampleCountTotal>5000</LeadSampleCountTotal>
         <LeadAmplitudeUnitsPerBit>4.88</LeadAmplitudeUnitsPerBit>
         <LeadAmplitudeUnits>¦ÌV</LeadAmplitudeUnits>
         <LeadHighLimit>2147483647</LeadHighLimit>
         <LeadLowLimit>268435456</LeadLowLimit>
         <LeadID>II</LeadID>
         <LeadOffsetFirstSample>0</LeadOffsetFirstSample>
         <FirstSampleBaseline>0</FirstSampleBaseline>
         <LeadSampleSize>2</LeadSampleSize>
         <LeadOff>FALSE</LeadOff>
         <BaselineSway>FALSE</BaselineSway>
         <ExcessiveACNoise>FALSE</ExcessiveACNoise>
         <MuscleNoise>TRUE</MuscleNoise>
         <LeadDataCRC32>1343243166</LeadDataCRC32>
         <WaveFormData>
7P/s/+z/7P/r/+r/6f/o/+j/6P/o/+j/6//s/+3/7v/s/+z/7P/s/+v/6v/p/+j/6f/q
/+v/7P/r/+r/6f/o/+n/6v/r/+z/7P/s/+z/7P/p/+j/5//m/+f/6P/p/+r/5//m/+X/
5P/n/+r/7f/w/+//7v/t/+z/6v/q/+r/6v/t//D/8//2//X/9P/z//L/8//0//X/9v/4
//j/+P/4//j/+P/4//j/+//+/wEABAACAAAA/v/8////AAABAAIABgAIAAoADAAMAAwA
DAAMABAAEgAUABYAEwASABEAEAAQABAAEAAQABAAEAAQABAADwAOAA0ADAAMAAwADAAM
AAgABgAEAAIABQAGAAcACAAHAAYABQAEAAEAAAD///7/AQACAAMABAADAAIAAQAAAAIA
AgACAAIAAAAAAAAAAAAAAAAAAAAAAAIAAgACAAIAAAAAAAAAAAAAAAAAAAAAAAIAAgAC
AAIAAQAAAP///v8AAAIABAAGAAQAAgAAAP7//P/8//z//P/9//7///8AAP///v/9//z/
AAACAAIAAQD///7//P/7//7/BAAGAAIAAQABAAAA/f/9/wEAAQABAP///////////f/9
//z//P/7/////////////v/+//7/BAALABUAGwAaABkAGAAXABUAEwASABEAFQAVABUA
FQAVABIAEgARAAwABwABAP7/AQADAAUABwACAPz/+f/2//n/+v/6//j/+f/4//f/+v/6
//n/+P/3//j/+f/5//r/9f/v/+3/7P/w////AwD5//H/7v/u//H/8f/y/wEAFAAeAC0A
RABZAHYAjgCTAIYAZgBKAEQAQgA1ACsAIAAHAOz/4P/m//P/9v/2//3/BQAIAAIA+P/x
//T/9v/z//P/8//x/+7/7v/u/+//9P/2//b/9f/y//H/8f/w/+7/7v/u/+7/8v/0//b/
+P/2//P/8//0//X/+P/3//X/8P/w/+3/7f/z//b/+P/8//v/+P/3//b/9//1//X/9f/3
//b/9f/0//X/9v/4//n/9v/1//T/9P/3//j/+f/6//f/9v/1//X/9//3//n/+//8//3/
AAADAAEA////////AAABAAEAAAD8//z//P/8//7/AAACAAMABQAJAAwADwANAAwADAAL
AA4ADwAPAA4ADAAMAAwADQAOAA0ACgAGAAwAEQAVABkAGgAbABoAGQAbABwAHAAZABgA
FwAWABMAEgAVABcAFgAWABUAEwAUABUAFQAXABcAFQATABIAEAAPAA4ADAAKAAwADQAP
AA8AEAANAAkACQAHAAoACwAEAAYACAAGAAYACAAGAAIAAAAFAAgAAwACAAYACAAJAAoA
AwAFAAUA//8CAAYACAAKAAwACQAFAAMAAgAEAAcACwAUABIADAAJAAcABwAFAAYACwAO
AA8ADgAPAAwACwAKAAkACwAMAA4AEwAXABkAGwAcAB0AHgAjACkALgAvAC4AKwAtAC0A
LAArACkAKQArACsAJwAlACAAGgAcABsAGgAZABkAGgAZABkAFAAPAAkAAgADAAQABQAG
AAIA/P/3//L/8v/2//v//f8AAAEAAgADAP7//P/5//P/+//+//7/9f/p/+H/5//2//7/
8//t//b/AQAKABAAGQAuAEsAbACGAJkApgCiAJQAhgBsAFEASQA+ACcAEAAEAPb/6f/u
//z//f/3//r//P/8//3/AAD+//v/+f/3//P/7//u/+3/7f/u//D/8P/v//D/7//v/+7/
7//w//H/8v/w/+7/7P/q/+z/6f/p/+r/6//u/+3/6//r/+z/6v/r/+v/7P/s/+7/7f/q
/+n/6P/q/+v/7v/x//L/8v/y//L/7v/s/+v/6f/r/+3/7//y//H/8P/v/+7/7v/u/+7/
7//w//H/9P/3//L/7//u/+3/8P/z//j//f/6//n/9//0//P/9P/1//b/+f/6//v/+//6
//v/+//7//z//v8BAAMAAQABAAAA/v8BAAIAAwAFAAkACwALAAoACAAJAAkACQALAA0A
DQANAA8AEAAQAA0ADwAPAA8ADQALAA8AEgASAA8ACwAGAAQACAALABAAEwANAAkABgAC
AAIAAgABAAAA/v///wEAAQACAP//+//7//7/BAAIAAQA///+//n/9v/7//z/+//8/wQA
CAAEAAQAAgAAAP3/+v8BAAUACQALAAcABgADAP3//v///wAAAQAEAAcACAAJAAUAAwD/
/wAABAAGAAcACgAGAAQAAAD9//3//P/9////AwADAAMAAQADAAIA///+/wEAAwAGAAkA
BgADAAAA/P/+/wAAAgACAAEAAQAAAAIAAAD///7//f///wIABQAKAAkABAD///z/AAAC
AAEAAAD///7//P/5//j/+P/4//n/+/8CAAQAAAD//////P/5//n//f/8//v/+P/3//n/
+//9/////P/8//3/AQD///3/+//4//n/+v///wUACQALAAsACQANAA8AEAARAA8ADQAN
AAsAEQAXABoAHAAZABUAEQANAAwADAAKAAkABgADAP//+v/4//j/+P/4//z//P/9//7/
9//2//b/8//3//n/+//9//f/8v/s/+P/6/8GAAwA+//1//3//f/0/+r/5//n//D//f8K
ABAAGQAuAEsAZACAAJ0AqgCgAIgAZgBSAEUANQAmABcAAADw/+z/7f/2/wAABwADAAAA
+v/w/+3/9P/4//X/9f/1//P/7v/u/+7/7//x//L/8f/v/+//7//w//D/8v/y//L/8v/v
/+7/7f/s/+//7f/u//D/9P/4//j/9//0//T/8f/x//H/8P/u/+7/8v/y//T/9v/y/+//
7v/t//D/8P/w//D/7v/u/+//7//v/+//7//w/+7/7v/u/+7/8f/y//P/9f/0//P/9P/1
//D/7f/s/+v/7f/v//P/9//2//X/8//w//D/8v/0//b/+P/4//j/9//3//n/+v/7//r/
+v/7//v//f///wAAAAD///7//f/9/wMABQAFAAQABgAHAAcABwAJAAsACwALAA0ADgAO
AAsACgAJAAgABQAJAA8AFAAWABMAEQAOAA4ADwAPABEAEQAMAAkABwAEAAYABgAFAAQA
BAAFAAcABwAFAAEA/P/7//n//v8BAPz//f8AAP//AAAAAP7/+v/4//7/AgD+//7//f/8
//r/+P/9////AQABAAEAAgABAP3//f/9//3//f8BAAMAAwADAAAA///8//7/AQACAAIA
BAADAAIA///9//3//P/9/////v/9//z/+f/+/wAAAAACAAIAAQABAAEABwADAP7//f/8
//v/+v/4//X/9P/0//b/9//5/wAA///6//j/9//5//f/+P/9//z/+//4//f/+f/5//n/
+f/4//j/+f/9//n/9//1//L/9f/4////BwAMAA8AEAAPAA8ADwAOAA0ADwARABUAFwAS
AA8ACQACAAQABQAGAAcAAQAAAP3/+//6//n/9//0//b/+P/6//z/+P/0//H/7v/t//D/
9P/1//H/7//t/+v/7f/w//L/8f/z/+r/6v/x//X/8f/t/+r/5v/j/+X/9P8LABQAFgAl
ADwAVwB+AJoAnQCKAHAAWABKAD4AMQAnABwABwDy/+z/7P/v//b/+v/7////AgD+//j/
9//y/+r/5//n/+f/5f/n/+r/7f/x/+//7v/r/+f/6f/p/+r/6v/o/+j/6P/o/+r/6v/q
/+r/7f/r/+z/7v/t//D/7//t/+z/7P/p/+n/6f/q/+r/7P/q/+b/5P/i/+f/6f/t//H/
8v/w/+7/7P/q/+r/6//r/+v/6//r/+z/7P/s/+z/7P/u/+7/7v/v/+7/7f/u/+//7f/r
/+v/6//s/+3/8P/z//D/7//t/+r/7P/w//T/+P/1//L/7//r/+3/7//w//H/9P/2//n/
+//8//3//f/8////AAABAAMAAgABAP7/+v/8////AQADAAMABQAFAAUABQAEAAIA/f8A
AAMABgAHAAUABwAIAAYABQADAAAAAAABAAEAAwADAAEA///+//z//f/+//7//v/7//v/
/P/7//z/+//5//v/+v/+/wAA+v/2//b/8v/w//j/+v/6//z//f/+//f/9P/1//b/9v/2
//n/+//9//3//f/+//3/+f/5//v//f////3//f/7//n/+v/5//b/+P/8//7///8CAP7/
/P/4//X/+P/4//r//f/+//3//P/5//r/+v/4//j/+f/5//r/+//v//P/9P/3//j/+f/6
//r/9//2//b/9f/1//b//P/+//r/+f/5//b/8//z//f/+f/5//f/9//1//P/8f/v//L/
9P/3//3//f/9//3//P/5//j/+////wkADwATABUAEwARAA4ACwAMAA0AEAARABMAEwAQ
AAwABwADAP//+//8//7//v////7//f/7//j/9f/0//P/8v/x/+7/7P/q/+r/7P/v/+//
8P/x//L/8//w//D/7//r/+v/9P/4//n/+f/3/+3/5P/e/9//5f/q//H/BgAUABsALABF
AGQAhACZAKAAjgBsAFIAQAAvACUAIAALAOz/3v/m/+3/8P/0//f/8//w//T/9P/v//D/
8v/w/+//7v/r/+r/6v/q/+v/8P/y//L/8f/r/+f/5P/g/+X/6P/r/+7/8P/w//D/8P/t
/+n/6P/o/+v/8P/x//H/7P/q/+X/4//q/+7/8f/2//X/8v/x//D/7v/r/+r/6f/s/+z/
7P/s/+z/7P/t/+3/7v/v//D/8v/w//D/8P/w/+7/7P/q/+n/7f/v//P/9//3//X/9f/1
//T/8//0//X/8//z//L/8P/x//T/9//6//z//P/8//v/+f/7//z//f/6//r/+//7//7/
AQADAAQAAgACAAIAAwAHAAkACQAIAAcABwAGAAUABwAJAAkACQAOABAAEQAPABEAEQAR
AA8ADwATABYAFgAUABEADQAMAA8ADwARABEADQALAAoACAAHAAYABAACAAUABwAKAAsA
CAAFAAEAAQD//wQABwACAAAAAAD8//r///8AAP//AAAEAAgABAAEAAQABAADAAIAAwAD
AAMAAQAEAAYABgADAAQABQAGAAcABwAHAAUAAwADAAMAAQAEAAMABAAEAAYACQAKAAkA
CQAHAAQAAwADAAcABwAHAAUABgAGAAQABAADAAcABAAAAP7//P/6//3//f///wIAAgAD
AAUADAAJAAIA/v/7//7//f///wUABwAHAAUABQACAAEAAAD///r/+P/3//n//f///wEA
AgD///z//f///wwAFQAcACEAHQAbABgAFQAXABcAGQAZABkAGQAWABIAEAANAAoABwAI
AAoACgALAAkABwAEAAAAAgACAAIAAgD///z/+v/4//T/9v/5//n//P/9//7////8//r/
9//x//n/+P/0//P/+/////n/8P/q/+v/6//u//3/CgAOABcAKABBAGIAhgClALYArgCS
AHAAXABTAEkAOAAhAAYA9v/w/+3/8P/4/wEABwAIAAQA/P/7//z/+v/4//f/9v/z/+//
7v/t/+3/7v/w//D/7//x//H/8v/y//D/8P/w//D/7//u/+3/7P/p/+X/5P/k/+z/9P/4
//v/9v/0/+//7f/v//D/8P/y//L/8P/w//D/7P/p/+j/5//v//T/+f/+//n/9v/0//H/
8f/x//H/8v/x//D/7//u//D/8v/0//f/9f/1//f/+f/2//P/8v/x//H/8f/z//X/9v/3
//f/9v/2//j/+v/8////AAABAAEA/v/9//v/+f/8//7/AQADAAIAAQD///z//v8AAAIA
BQAHAAkACQAIAAYABQADAAEABwALAA0ADwAOAA4ADQAJAAoACwAMAAsACgANAA8ADgAQ
AA8ADQAOAA4ADQAOAA0ACwAJAAgABgACAAAA/f/6//7/AQAFAAcABAABAP3//f///wQA
BwACAAAAAAD8//r//P/8//r/+v8CAAYAAgACAP7/+v/1//D/9//9/wMABwAHAAgABwAD
AP//////////BAAHAAgACQAFAAMA//8AAP//AAAAAAIAAwAEAAMAAwAAAPz/+v/5//7/
//8AAP//CAAIAAYA/v/6//v//P/9//7//P/5//j/+P/3//f/+P/+/wMAAAAAAAEA/v/5
//f/+f/6//v/+v/7//3//f/9//3/+P/0//H/8f/2//n//P/+//z//P8AAAUACwAPABEA
EQAPAA8ADgANAAwACwAMAAsADgAPAA0ACgAKAAkACAAHAAIAAgAAAP//AAD///3/+v/4
//j/+P/4//n/9v/0//L/7f/u//D/7//t/+3/7f/t/+//8P/w/+3/4//m//L/+f/z/+3/
6//k/+L/4//j/+r/+f8GABIAJQBAAFUAbACMAKcApgCSAHYAWABKAEEAMwAoABEA7v/g
/+b/6f/w//b/9//3//r/+v/2//H/7v/w//H/8f/x/+//6P/m/+T/4//n/+r/6//r/+r/
6f/p/+j/5v/k/+L/4P/l/+j/6//u/+r/5f/j/+L/5f/q/+v/6//q/+r/5//n/+f/6P/o
/+r/7P/q/+r/6v/o/+X/5P/j/+f/6P/p/+r/5f/k/+T/4//l/+f/6f/s/+r/6v/q/+r/
6v/q/+r/6//p/+n/6//t/+v/6f/p/+n/6//r/+3/7//y//P/8//y//H/8v/z//T/8v/y
//L/8f/v//H/8v/z//X/9v/4//n/+v/7//v/+v/6//r/+v/7//7////+//z//v//////
//8EAAcACAAJAAsADAAMAAkACAAHAAYAAwAFAAkADAAMAAwACwAJAAoACgAJAAoACQAD
AP///P/4//r//P/9//7/AAABAAMAAwD+//n/8//x//P/+P/7//b/9f/2//P/8v/4//j/
9v/2//z/AAD8//z//P/8//v/+v/5//n/+f/3//v//v////3/+v/5//j/9//8////AAAB
AP7/+//2//b//P8AAAMACAAHAAYAAwABAP3/+v/5//n//f///wEAAQACAAAA/P/6////
AgABAAAA///+//z/+f/4//j/9v/1//X/+v////7/AAADAAAA+//5//v/+f/5//f/9//2
//X/9P/z//b/+P/7/wEAAQABAAEAAAD8//r//P///wsAEQAVABcAFAATABEADwARABEA
EwATABEAEQAOAAoABwAFAAMAAQABAAIAAQABAP7//f/7//j/9f/0//P/8v/0//L/8f/w
//H/9P/4//n/9//1//P/8f/u/+7/7f/p/+3/7P/u//P/9//5//H/5P/g/+H/4f/q//3/
DgAeAC0AQABZAHgAjACTAJQAggBiAE4AQgAxACcAHgAHAO7/3v/Y/+X/AgAMAP3/9//2
/+7/5v/p/+z/6P/p/+v/7f/t/+r/6v/q/+v/7f/u/+3/6//o/+f/5//m/+n/6v/r/+z/
7v/u/+7/7v/s/+f/5f/k/+j/7P/s/+v/6P/o/+X/5f/o/+r/6//u/+3/6v/p/+j/5//l
/+X/5f/p/+r/6//s/+3/7v/w//H/8P/v/+7/7v/s/+z/7P/s/+r/6v/q/+v/7f/v//P/
9//x/+3/6//p/+7/8f/2//v/+v/5//f/9P/x//L/8//0//f/+P/5//n/9v/3//f/9//1
//b/+P/5//3///8AAAAAAAAAAAAAAQADAAUABQAEAAUABwAIAAkACgALAAoACQAMAA4A
DwANAAwACwAKAAcABgAJAAsACgAMAAsACQAKAAgABwAIAAcABQADAAIAAAACAAIAAQAA
AAEAAwAGAAcABgADAP/////+/wIABAD+//3//v/7//r/+//4//P/8P/6/wIAAgAGAAYA
BgAFAAQABAADAAIA//8AAAIAAgD//wAAAQACAAMAAwAFAAUABQABAP//+//8//v//P/8
//7/AAACAAIAAwAAAP7//v////7//f/8//n///8AAP//AAD7//n/+v/6//7/AAACAAQA
AQD9//v/+v/5//n/+v8AAAQAAAD//////v/7//v////9//3/+//7//3//f/9//3/+//6
//r//f/////////+//7//v8CAAcADQARABMAEwATABMAEgARABUAFwAbAB0AHAAbABcA
EgAPAA0ACwAJAAQAAgD+//v//P/7//n/9v/4//r//P/+//z/+P/1//L/7v/u/+//7f/y
//X/+P/7//j/+P/3//P/9f/4//L/8//z/+f/4//q/+T/3//v/wAABwAQABwAKQA+AF0A
dgCKAJUAlAB+AGAATABAADMAKQAcAAEA7P/o/+7/+f/+/wAAAQABAPr/8v/y//P/8P/u
/+z/6//q/+f/5//o/+n/6//u//D/8P/v/+z/6//r/+r/6//s/+3/7v/s/+z/7P/s/+7/
6//r/+z/7v/y//L/8f/r/+j/4v/f/+f/7P/w//b/9v/y//D/7v/v/+3/7f/t//D/8P/w
//D/7P/s/+3/7f/r/+v/6//s/+z/7P/s/+z/7P/s/+z/7f/t/+3/7//x//H/7//v/+//
7//v//H/8//1//X/9P/y/+//8P/x//L/8v/y//L/8f/z//X/9v/3//n//P8AAAMAAQAB
AAAA/v/8//r/+P/3//7/AwAGAAgABwAHAAYABQAJAAsACwALAAwADAALAAcABwAHAAcA
BQAGAAsADwAQAA0ACQAEAAIABwAJAA0ADwAJAAcABgAEAAEAAAD+//z//v8BAAUABwAE
AAEA/f/9/wAABgAKAAYAAgAAAPr/9v/4//j/9v/2//3/AgD//wAA///+//z/+v/+/wEA
BAAFAAUABgAFAAEA/v/9//z/+////wMABQAHAAUAAwD//wAAAwAEAAQABgAEAAIA/v/7
//z/+v/6//v///8BAAMAAwAEAAIA/v/8//////8AAAEABQADAAAA/v/+//7//v////3/
/f/+//r/+f/5//7////6//j/9//7//v//v8FAAAA/f/4//X/9//5//v//f/6//r/+///
/wEAAQABAAAAAQACAAcADQASABMAEgAPABIAFQAXABkAFgAVABYAFQAUABMADwAKAAsA
CQAHAAUAAAAAAP7//f///wEAAgACAAEAAAD///7/9//w/+r/5P/r//T//v8FAAEA/f/5
//X/9P/0//P/7//3//j/8v/x//n/+f/t/+j/7v/v/+3/9P8BAAoAFAAdAC4AWQCKAKQA
owCaAIgAZABIAD4AOQA1AC4AFwD8/+r/4v/p//b//P/7//3/AAAAAPz/+f/0/+j/6v/t
//D/8f/w//D/8P/x//L/8v/w/+3/7v/t/+3/7P/v//D/8f/y//P/9P/1//b/8//v/+7/
7v/u//D/7v/r/+n/6v/o/+n/7f/u/+7/8P/1//T/9f/2//X/8//z//P/8f/u/+v/6P/r
/+7/8v/1//L/7//s/+r/7//y//X/+P/1//T/8//z/+7/6//q/+n/7f/x//f//f/4//X/
9P/z//L/8f/v/+z/7//0//n//v/9//z/+//5//r//f///wEA/v/+//////8AAAEAAQAA
AAEAAgADAAUABgAHAAYABAAGAAkACwANAAsACwAJAAcACgAMAA0ACwAMAA0ADgANAAoA
DQAPAA4AEAAPAA0ADgAMAAsADAALAAgABwAHAAYABAAEAAMAAgADAAUACAAJAAgABQAB
AAEA//8CAAMA/P/7//z/+f/4/wEABAAFAAgACgAKAAIA/v///wAAAAAAAP////////3/
AAACAAIA//8BAAMABQAHAAYABwAGAAUABwAHAAUACAAGAAYABQAGAAcACAAHAAcABwAG
AAcACQAGAAMAAAD7/wAAAgACAAQABAADAAMAAwAJAAcA/f/4//v//v8BAAQAAAD9//z/
/P/9////AgAKAAsABgAEAAMAAgD/////AwACAAEA/v/9//7///8AAAEAAwAEAAYACwAG
AAMAAAD8//z//P8AAAUADQARABMAEwAVABcAGAAZABsAGwAdAB0AGwAbABgAFAAVABMA
EQAPAAsACgAHAAUABQAFAAQAAgAFAAYABwAIAAYAAgD///z/+f/6//z/+//4//f/9v/1
//j/+v/7//n/8f/0//7/+//1//f/9//y//L/7//r/+7/9/8EABoAKwAwADcAUAB8AKUA
wADAAKQAfgBeAEsAQwA6AC0AHgAOAP7/9f/2//z/BQAHAAQABgAGAAEA/P/6//j/9//2
//P/7v/u/+7/7//0//b/9v/1//L/8f/x//D/8v/y//L/8v/y//L/8v/y/+7/6f/n/+b/
7P/y//T/9f/w//D/7f/t/+//8P/w//L/8v/w//D/8P/t/+n/5//l/+7/8v/2//r/9P/y
//H/7//t/+3/7f/u/+z/6v/o/+b/7P/w//T/+f/4//f/+P/5//b/8//y//H/8//z//X/
9//1//X/9P/y//T/9v/4//r/+P/4//j/9//3//n/+v/7//3/AAAEAAcABQAFAAQAAgAE
AAQABAAFAAoADQAOAA4ACwALAAoACQALAA0ADQANAAwADAALAAcACgANABAAEQARABUA
GAAYABUAEQAMAAoADAANABAAEQANAAsACgAIAAgACAAHAAYAAwABAAAA/f/7//f/8v/x
//b/AAAIAAgAAwACAP3/+v/+//7//P/8////AgD9//z//f/8//r/+P///wMABwAJAAYA
BgAEAP///f/+//3//P/7//r//v///wIABgADAAMABAAKAA0ACgAKAAsABwADAAIABQAF
AAUAAwADAAUABQAFAAUABQAGAAgADQARABMAFQAWABMAEgAVABkAIwAnACkAKQAnACcA
JgAlACcAJwApACkAJQAjAB4AGAAVABMAEQAPAA8AEAAPAA8ACwAHAAIA/P/8//z//P/8
//r/9v/z//D/8f/0//j/+f/5//n/+f/5//X/9P/y/+3/5//k/+r/8//1/+//7f/w//L/
7f/j/97/5//6/wwAGQAqAEMAZACCAJ0AqACoAJQAcgBWAEkAPwA4ACcACgD0//D/8f/y
//j///8DAPr/8v/8////8v/q/+n/6f/p/+f/5P/k/+T/5f/p/+z/7f/t/+//7//w//D/
7f/s/+v/6v/q/+r/6v/q/+n/5f/k/+T/6P/s/+z/6//p/+r/6P/p/+n/6v/q/+z/7f/q
/+n/6P/p/+n/6//t//D/8P/w//D/7f/s/+z/6//p/+n/6f/q/+z/7P/s/+z/6//q/+n/
6f/r/+3/8f/1//H/7//v/+//8f/x//P/9f/2//f/9//2//T/9P/0//T/9//4//n/+f/6
//3///8BAP7//v//////AwAFAAYABgACAAAA/v/9/wMABwAJAAoACgALAAsACwAMAA0A
DAALAA8AEAAQAA0ACgAJAAgABQAGAAsADwAQAAwACQAFAAQABwAHAAkACQAIAAcABwAG
AAQABAADAAIAAAABAAMAAwABAP3/+P/3//j//v8CAP7//v8AAP7//v/9//r/9f/y//r/
AAD+/wAA+//4//T/8P/4//3/AgAFAAMABAADAP////////////8BAAMAAwADAAIAAQD+
/wAAAAAAAP//AAADAAQAAwADAAEA/v/9//3//////////f/+//z/+P/2//j/+f/7//3/
/////////v/8//z//P/6//v//f/+/wIAAQD///3/+//6//r/+v/8/////v/9//7//f/5
//f/9v/5//v//f/+/wIAAgD4//D/9P/3//r//f8AAPz/+f/4//j/9v/1//X/+v/9//r/
+v/7//j/9f/1//n/+//7//n/+f/7//v/+//7//r/+v/7/////v/9//z/+v/3//b/+f/9
/wMABQAFAAMACwARABYAGwAYABUAFAARABIAEwARAA4ADAAJAAYAAwAAAAAA/v/9/wAA
AQABAAAA///+//3//P/9//r/+P/2//L/8v/z//H/8v/z//T/9f/1//b/9v/z/+//6v/u
//P/8f/r/+n/7v/s/+P/5f/s//X/BAAWACUAMgBHAGIAhACfAKQAkAByAFoATgA/AC0A
JAAZAAAA7P/k//H/BgAOAAkAAwACAPr/9P/1//T/7v/t/+3/7f/r/+b/5v/m/+f/7f/w
//H/8f/w/+//7//u/+v/6v/p/+j/5//m/+X/5P/r/+3/8v/4//f/+P/1//H/7v/u/+v/
6//r/+r/6P/o/+z/7P/u//D/8f/v/+//7//v/+7/7f/s/+v/7P/u/+//7P/r/+r/6v/r
/+z/7f/u/+3/7P/r/+v/7f/t/+//8f/t/+v/6//r/+3/7f/v//H/8v/z//P/8v/w//L/
9P/2//T/9P/0//P/9f/5//z////+//7//////wIAAwADAAIAAQAAAP////8DAAUABQAE
AAYABwAHAAcACQALAAsACwAOABAAEQAPAAwACwAKAAcACQANABAAEAASABMAEwAWABQA
EQAQAA0ADAALAAsACgAGAAQAAQD+//z//f//////AgABAP//AQD//wIAAwD8//j/9v/w
/+z/9f/6//3/AgAFAAgAAwACAP///P/4//T/9v/3//j/9//9/wIABQAFAAAA///+//3/
/v////7//f///////f8AAP7//v/9//7/AAAAAP7//f////7///8BAAEA///9//n//P/8
//r/+v/6//n/+f/5//7/AQAEAAYAAwAAAP3/+P/2//X/8//0//z///8AAAIAAAD+//z/
+v/6//f/9v/2//P/8//0//r//P/4//f/9//2//P/8//3//n/+//7//3//f/9//3//f/3
//T/8v/z//b/9//4//j/+//+/wUADQATABUAFQATABAADwANAAsACgAJAAoACQAMAA8A
DwAOAAsACQAHAAUA///+//v/+f/6//n/9//0//b/9v/2//b/9v/0//P/8v/w//L/9f/1
//L/8f/w/+//8P/w/+//6//n/+r/7v/z/+3/5//t/+r/4v/l/+//AgATABYAHAAzAFIA
dQCSAKIAnQCAAGAARAAyACgAKQApABYA+//q/+T/6v/z//b/9v/7/wEA/v/0/+j/4//k
/+z/7v/v//D/7//t/+7/7//x//H/8P/t/+n/7P/t/+//8P/t/+z/6//q/+r/6v/q/+r/
7P/r/+3/8P/v//D/7f/p/+j/6v/p/+v/7//w//D/8v/z//D/7//u/+3/6//r/+v/7v/u
/+7/7v/t/+7/8P/x/+7/7f/s/+z/6v/q/+r/6v/r/+z/7f/v/+3/6//r/+v/7//x//X/
+f/1/w==
         </WaveFormData>
      </LeadData>
      <LeadData>
         <LeadByteCountTotal>10000</LeadByteCountTotal>
         <LeadTimeOffset>0</LeadTimeOffset>
         <LeadSampleCountTotal>5000</LeadSampleCountTotal>
         <LeadAmplitudeUnitsPerBit>4.88</LeadAmplitudeUnitsPerBit>
         <LeadAmplitudeUnits>¦ÌV</LeadAmplitudeUnits>
         <LeadHighLimit>2147483647</LeadHighLimit>
         <LeadLowLimit>268435456</LeadLowLimit>
         <LeadID>V1</LeadID>
         <LeadOffsetFirstSample>0</LeadOffsetFirstSample>
         <FirstSampleBaseline>0</FirstSampleBaseline>
         <LeadSampleSize>2</LeadSampleSize>
         <LeadOff>FALSE</LeadOff>
         <BaselineSway>FALSE</BaselineSway>
         <ExcessiveACNoise>FALSE</ExcessiveACNoise>
         <MuscleNoise>TRUE</MuscleNoise>
         <LeadDataCRC32>3048850855</LeadDataCRC32>
         <WaveFormData>
DgAOAA4ADgAOAA4ADgAOAA8AEAARABIAEgASABIAEgASABIAEgASABAAEAAQABAADgAO
AA4ADgAPABAAEQASABEAEAAPAA4ADgAOAA4ADgAMAAwADAAMAAoACgAKAAoACgAKAAoA
CgAKAAoACgAKAAgACAAIAAgABgAGAAYABgAHAAgACQAKAAgACAAIAAgABwAGAAUABAAE
AAQABAAEAAQABAAEAAQAAgACAAIAAgAAAAAAAAAAAAAAAAAAAAAAAgACAAIAAgACAAIA
AgACAAIAAgACAAIABAAEAAQABAAEAAQABAAEAAUABgAHAAgACAAIAAgACAAGAAYABgAG
AAgACAAIAAgACgAKAAoACgAKAAoACgAKAAkACAAHAAYACAAIAAgACAAIAAgACAAIAAgA
CAAIAAgABgAGAAYABgAIAAgACAAIAAUABAADAAIABAAEAAQABAAEAAQABAAEAAMAAgAB
AAAAAAAAAAAAAAAAAAAAAAAAAAIAAgACAAIAAQAAAP///v8AAAAAAAAAAAAAAAAAAAAA
AgACAAEAAQABAAEAAQABAAEAAQABAAEAAwADAAMAAwABAAEAAQABAAEAAQABAAEABAAE
AAQAAwABAAEAAQABAP7//v//////AgAFAAgADgAOABAADgAOAAwACgAIAAYAAgAAAP7/
/P/6//j/9v/2//X/8//z//f/9//3//n/+f/7//3//v8AAP//AAAAAP//AQABAAEAAgAB
AAEAAQABAAMABAAEAAQAAgACAAIAAgAIAAoACAAIAAkADQAQABIAEAAMAAcAAwAFAA4A
FAATABcALABFAFMATQBAADYAOAA4ADMAJgATAPv/4f/R/8n/y//V/+D/6f/y//X/9f/4
//z//P/7//v/+//7//v/+//7//z//////wAAAAAAAAAAAAABAAAAAAD///7/AAAAAAIA
AgACAAMAAwAEAAQAAwACAAEAAQABAAAAAAADAAMAAwADAAEAAQABAAAAAAD////////+
/wAA/f/9/wEAAgABAAIAAAAAAP/////9//3//f/9//v/+v/5//f/9f/2//b/9v/2//b/
+P/6//j/9//2//X/8//y//L/8v/y//L/8f/x//P/8//w//D/7//u/+z/6//r/+r/6f/p
/+f/5//n/+f/5v/m/+b/5v/k/+T/4//i/+X/6P/p/+v/6//r/+n/5//p/+r/6//s/+z/
7f/t/+3/7//w//L/9P/1//X/9f/1//n/+f/7//v/+//6//r/+v/8//3//v/+//z//v/+
//7//v/+//7//v/+//7//v/+//7//v/+//7//f/7//r/+f/5//n/+f/6//z/+v/6//r/
/P/8//j/9P/2//j/+P/4//j/9f/1//X/9f/3//f/9//3//X/9f/1//X/9f/1//X/9f/z
//P/8//z//P/8//0//T/9f/1//b/9//6//v/+//8//////8AAAEA/v/+//z/+v/2//T/
8v/u/+r/6P/m/+T/4//i/9//3v/e/+D/4f/h/+T/6f/q/+v/7v/v//D/8//y//T/9P/2
//b/9f/0//P/9P/2//j/+f/3//f/9//4//b/9v/2//b/9v/4//r/+P/y//D/+f8FAAoA
CAAEAAQAAQD5//H/7P/q/+3/8f/0//3/DwAhACoAJAAaABwAJQAmAB0ADwD7/+P/z//F
/8f/0P/X/9z/4f/h/+b/8P/0//T/8//y//H/8f/x//H/8v/1//X/9v/2//b/9v/2//f/
9//4//j/+P/4//j/+v/6//n/+f/4//j/+f/5//n/+f/6//v/+//8//v/+//7//v/+//7
//v/+v/7//v//P/9//z//v/7//v//P/8//r/+v/6//r/+f/5//n/+f/5//n/+v/6//r/
+f/4//j/9//2//b/9P/0//T/9//3//f/9//1//T/9P/0//L/8v/x//H/8f/x/+7/7v/x
//L/8v/z//L/8P/u/+3/6//r/+v/6//s/+z/7P/s/+z/7P/r/+r/6v/s/+z/7f/t/+3/
6//p/+z/7v/w//L/8P/x//H/8f/z//T/9v/4//v/+//7//v//////wEAAQABAAAAAAAA
AAEAAQABAAAA/v8AAAAAAAABAAIAAwAEAAQABAAEAAQAAwACAAEAAAAAAP//////////
/////wAAAgAAAAAAAAAAAAAAAAAAAP///v/9//z/+//7//r/+v/9////AAD///3//v/+
//3//f/+//7//f/7//v/+//6//z//P/+//7//P/8//r/+v/9//3///////3//f/9//3/
/f/9//7//v/+//7///////7//f/9//3//v/+//3//f////7//f/9/wAAAAD/////AAAA
AP7//v/+//7////////////////////////////////////////////9//3//f/9//3/
/f/+//7/AAD////////+//3/+//6//z//f///wEAAQAEAAUABgAHAAgACQAIAAUAAgD/
//z//P/8//r/+v/2//b/9f/z//D/8//y//H/8f/x//H/8//2//j/+P/6//3//f/9//3/
/f/+//////////////8AAP3//P/7//r/AgAMAAoAAgACAAYACQALAAwAEAASABAACwAF
AP3/+v/8/wEAAwAIABkALQA5ADAAIAAiACgAHwAUAAsA9//d/8//xf+9/8X/2P/j/+j/
6f/t//L/+P/6//3//f/9//3//f/9//3//v//////AAAAAAIAAgACAAMAAQACAAIAAgAA
AAAAAgACAAMABQAGAAgABwAHAAcABwAHAAcABgAGAAUABQAFAAUACAAJAAoACgAIAAcA
BwAHAAYACAAFAAUACAAIAAYABgAGAAYABQAFAAQAAwACAAEAAwAEAAUABQADAAQABAAE
AAIAAAAAAAAAAgADAAQABQACAAAA///+////AAAAAAEA//////z//P/9//7//v//////
/v/9//3////////////8//z//P/8//7//v/9//z/+v/8//z//f8BAAEA///9//3//v//
/wAA//////7//f/9//7/AAACAAEAAQABAAEAAwADAAUABQADAAIAAgACAAQABQAGAAYA
BQAGAAUABAAEAAQABAAEAAQABAAEAAQABAAEAAQABAAGAAUABQAFAAMAAwADAAQABgAE
AAQABAACAAIAAgACAAIAAgACAAIAAwADAAIAAgAAAAEAAQD//wEAAgACAAEA//8AAAAA
///9//3//f/8//3//v8BAAIAAgACAAAAAAD/////AQABAAIAAwAEAAUAAwABAAAAAgAC
AAIAAgABAAEAAQABAAEAAQABAAEAAwADAAMAAwABAAEAAQABAAIAAwAEAAUAAwADAAQA
BAAGAAUABQAFAAQAAwABAAAAAgADAAUABwAKAA4AEAASAA8ADgANAAoACgAIAAYABAAA
AP7/+v/4//b/9v/1//P/9f/5//n/+f/5//n/+f/7//3/AAABAAQAAwADAAMAAwADAAQA
BQAFAAMAAwADAAQABQAGAAcACAAGAAQACAAKAAoADgARABMAFAASABAADgAPAAsABQAG
AAgACQAPACIAOQBDAD0AMgAyADIALgAjABYAAQDp/9X/y//F/8n/2f/o/+3/8v/3//n/
/P/+//7///////////8AAAEAAgAEAAUABQAGAAYABAAEAAQABQAFAAYABgAGAAgACAAK
AAoACAAJAAkACgANAA0ADQANAA0ADQAMAAwADQANAA0ADQALAAsACwAKAAwACwALAAsA
DAAOAAsACwAMAAwACgAKAAgACAAHAAcACAAJAAoACwAJAAgABwAFAAUABgAGAAYABgAE
AAQABAADAAMAAwADAAEAAAAAAAAAAgACAAEAAQABAAEA/v/+//7//v/9//3////+//3/
/f////////////3//P/7//r/+//8//z//P/8//7//v/////////9//v/+//8//3//v8A
AAEAAQABAP//AAACAAQAAwADAAMAAwADAAMABQAFAAYABgAHAAgABwAHAAcABgAGAAgA
CAAIAAYABgAGAAYACAAIAAgACAAIAAgACAAIAAgABwAHAAcABgAFAAQABAAFAAQABQAG
AAQABAAEAAQABQAGAAcACAAFAAUABAAEAAIAAwADAAEAAwAEAAQAAwADAAQABAADAAMA
AwADAAIAAgACAAQABAAFAAYABQAGAAYABQAGAAUABQAFAAUABQADAAMABAAGAAYABgAG
AAUABQAFAAUABQAFAAUABQAFAAUABQAFAAUABQAFAAUAAwADAAMAAwABAAEAAgACAAUA
BQAGAAcABgAFAAMAAgABAAEAAgADAAUACgANABAAEAAQABAADgAKAAgABgAEAAIAAAD8
//r/9//2//T/8f/0//n/+v/7//v/+//7//3//v8AAAAAAgABAAEAAQABAAMABAAFAAUA
BwAHAAcACAAHAAYABQAEAAQACAAIAAoADgAMAAsADwASABQAFgASAA0ABwADAAIABAAF
AAcAEgArAEUASwA+AC4ALAAsAC0AIgARAP3/6f/X/8v/yf/R/97/5f/s//H/8//4//7/
AgABAAEAAQABAP///////wAAAwADAAQABAABAAAA/////wIABAAFAAYABAAEAAYABgAI
AAkACQAKAAkACQAJAAkABwAHAAYABgAIAAkACgALAAsACwALAAoACQAHAAYABQAEAAYA
AwADAAUABgAFAAYABAAEAAMAAwADAAMAAwADAAIAAgACAAEAAQACAAIAAgAAAP7//v/+
//3//f/9//3//f/8//z//P/+//7//f/9//v/+//4//j/+v/6//n/+f/5//j/9//3//n/
+f/5//n/9//2//X/9P/1//b/9v/2//T/9v/2//f/+f/5//f/9f/1//b/9//4//j/+f/5
//n/+f/6//z//v/9//3//f/9//////8BAAEAAQAAAAAAAAADAAMAAwACAAQABgAGAAYA
BAAEAAQABAAEAAQABAAEAAMAAgABAAAAAQABAAIAAwABAAEAAQACAAIAAAAAAAAAAAAA
AAAAAAD+//7//v/+//7//////wAA/v///////f/9//7//v/9//3//v/+//3//f/9//3/
/P/8//z//v/+/wAAAAD+//7//P/7//z/+////wEABAABAAAA///+//3//f/9//3/////
////////////////////////////AQABAAEAAQD/////AAAAAP///f/8//v//P/9//3/
/v/+//3//f/9////BAAHAAoACgAKAAoACAAEAAIAAAD+//z/+v/2//T/8f/w/+7/6//s
//H/8v/z//P/8//z//X/9v/4//j/+v/9//3//f/9//3//v//////////////AAAAAAAA
AAAAAAAAAAAAAAIAAgACAAcACQAKAAwADgAMAAkAAwD9//j/9P/z//P//P8NACMAMwAw
ACQAIAAmACsAJgAfABEA+//l/9f/y//H/9T/5f/u/+//7//y//b/+v/7//v/+//7//n/
+f/5//r//f/9//7//v/+//7//v//////AAAAAAAA/v/+/wAAAAD+//////8AAAIAAwAE
AAUABwAHAAYABgAFAAUABQAFAAQAAwACAAAAAgABAAEAAQADAAYABAAFAAQABAACAAIA
AAAAAP//////////////////AAABAAEA//8AAAAAAAD8//r/+v/6//v/+//7//v/+//6
//r/+v/4//j/9//3//j/+f/3//j/9v/2//X/9f/3//b/9f/1//L/8f/w/+//7//w//H/
8v/w//D/7//u/+z/7v/u/+//8//z//H/7//v//D/8f/y//L/8//z//P/8v/y//P/9P/3
//n/+//9//3//f//////AQAAAAAAAAD////////+////AgADAAQABAAEAAQABAACAAIA
AgACAAIAAgACAAIAAAD///////8AAAEAAgAEAAMAAAD///7/AAAAAAAAAAACAAIAAgAC
AP/////+//7/AAABAAEA/////wAAAAD///3//v/+//3//////////v/+//7/AAAAAP7/
/v/8//z/AQABAP////8AAAIAAgACAAIAAAD///7//f//////////////////////////
///////9//3//f/9//////8AAAAA///9//z/+//+//////8AAP////8AAAEAAAAEAAYA
CAAHAAgACQAIAAQAAgAAAP7//v/8//j/9v/y//L/8f/v/+//8//z//P/9f/1//X/9//4
//r/+v/8//////////////8AAAEAAQD///////8AAAIAAgACAAIAAgACAAYABgAEAAQA
CQALABAAFAAUABAACQADAP///P/+/wEAAwAMACEAMQA1ACwAJAAkACQAHwAWAAcA7//f
/9P/x//D/83/2v/n//D/8//1//b/+v/8////////////////////AAABAAEAAgACAAIA
AgACAAMAAwAEAAQABAAGAAYACAAIAAYABwAHAAgACQAJAAkACQAHAAcABgAGAAkACQAJ
AAkACwALAAsACgAIAAcABwAHAAgACgAHAAcABwAGAAMAAgADAAQABAAFAAcABwAHAAcA
BAAEAAQAAwAFAAYABgAGAAQAAgACAAIAAQABAAEAAQACAAIAAwAEAAIAAgABAAEA////
//z//P/+//7//f/9/////v/9//3//f/9//3//f/+//7//v/+//z//P/7//r/+P/6//r/
+//+/////v/9//z//P/8//z//P/9//3//f///wAAAgAEAAcABwAHAAcABgAFAAYABQAD
AAIAAgACAAQABQAGAAYABgAIAAgACAAGAAYABgAGAAYABgAGAAYABAAEAAQABAAFAAUA
BgAHAAcABwAHAAgABgAEAAQABAAEAAQABAAEAAIAAgACAAIAAgADAAMABAACAAMAAwAB
AP//AAAAAP//AAACAAMAAwABAAEAAQAAAAIAAgAEAAQABAAEAAIAAgABAAEAAwADAAUA
BgAFAAQAAwACAAIAAwAEAAUABAADAAIAAQACAAMABAAFAAMAAwADAAMAAQABAAEAAQD/
////AAAAAAMAAwAEAAUABAADAAEAAAABAAEAAgADAAYACgAMAA4ADAAMAAwACgAJAAgA
BwAGAAMAAAD7//j/9P/0//P/8f/y//f/+P/5//r/+f/4//n//P/+//7/AAABAAEAAQAB
AAIABAAGAAcABQAFAAUABgAEAAQABAAEAAYABAAGAAoACgAKAAsAEQAWABQAEAAOAA0A
BwADAAYADAALAAsAGAAxAD8AOwAuACoALgAqAB8AEgABAOn/1//H/8H/zf/d/+T/6f/u
//H/8//6//7/AAADAAMAAwADAAMAAwADAAQAAwADAAQABAACAAIAAgADAAUABgAGAAYA
BwAIAAsADAALAAsACgAKAAkACQAJAAkACwALAAoACgANAA0ADQANAAsACwALAAoACgAJ
AAkACQAKAAwACQAJAAoACgAIAAgABgAGAAUABQAFAAUABQAFAAQABAAEAAMAAwAEAAQA
BAAAAP7//v/+/wIAAwAEAAUABAACAAEAAAAAAAAA/////wEAAQD+//7//P/8//v/+//7
//r/+f/5//v/+//7//v/+//8//3//v/9//z/+v/4//j/+v/6//v//f/9//v/+f/7//z/
/f/+//z//f/9//3///8AAAIABAADAAMAAwADAAMAAwAFAAUABAACAAEAAAACAAMABAAE
AAQABgAGAAYABgAGAAYABgAGAAYABgAGAAQABAAEAAQAAgABAAEAAQACAAMABAAGAAQA
AgACAAIAAgACAAIAAgAAAAAAAAAAAAAAAQABAAIAAgADAAMAAQAAAAAA///9////AAAA
AP//AAABAAIAAgACAAIABAAEAAMAAgD///7/AAABAAQABQABAAEAAwAAAAIAAgACAAIA
AQABAAEAAQD//////////wAAAQACAAMAAgABAAAA//8BAAEAAQABAAMAAwAEAAQAAwAB
AAAA//8BAAEAAAAAAAEAAQACAAMAAgAGAAgACgAKAAoACgAIAAgABgAEAAIA/f/6//X/
8v/y//L/8f/v/+3/8f/x//H/9f/1//X/9//6//z//P/+/////////////P/8//z/+//+
////AAACAAIAAgACAAIABAAEAAQABgAEAAQABwAPABAAEAASAA4ABwADAAEAAAACAAUA
CQAcADkARQA7AC4ALgAsACQAGQAOAPn/3//N/8P/vf/F/9f/5v/r/+r/7f/1//r/+v/8
//v/+//7//v//P/9//7/AAD/////AAAAAAIAAgACAAMAAwAEAAQABAAEAAQABgAGAAQA
BQAFAAYACQAJAAkACQAHAAcABgAGAAkACQAJAAkABwAHAAcABgAIAAcABwAHAAcACAAE
AAMABgAGAAQABAAEAAQAAwADAAMAAwADAAMAAgACAAIAAQD//wAAAAAAAAEAAAABAAIA
AQABAAEAAQADAAIAAgACAAAAAAD///////////z//P/+//7//f/9/////v/9//3//f/9
//3//f/6//r/+v/6//r/+v/5//j/+P/6//r/+//9//3/+//5//n/+v/7//z//P/9//3/
/f/7//z//v8AAAMAAwADAAMAAwADAAUABQAFAAQABAAEAAcABwAHAAYABQAGAAUABAAF
AAYABwAIAAYABgAGAAYABgAGAAYABgAEAAMAAwADAAUABQAFAAYABAACAAIAAgADAAQA
BQAGAAUABAADAAIAAwADAAIAAgAAAAEAAQD//wEAAgACAAEA//8AAAAA///////////+
//7//v8AAAAAAQACAAEAAgACAAEAAgABAP///////////f/9//7///8AAAEAAgABAAEA
AQABAP//////////AQABAAEAAQABAAEAAQABAAEAAQABAAEA/////wAAAAACAAEAAQAB
AP/////+//7//////wAAAQACAAYACAAKAAkACgALAAoABwAEAAEA/v/8//r/9v/0//D/
8P/v/+3/7//z//P/8//1//X/9f/3//j/+v/6//z//P/7//r/+f/9/wAAAwAFAAMAAQD/
//7//v/+//7//v8AAAQAAgAAAAQABgAFAAkADgAOAAwACAADAPv//f/6//j///8JABgA
KwA7AD0AMAAkACgALAAnAB4ADwD7/+f/0//H/8f/0f/c/+H/6P/r/+//8v/4//r/+//7
//v/+//5//n/+f/6//v/+//8//z/+v/6//r/+//9//7//v/+/wAAAAACAAIA//////7/
/v8BAAEAAQABAP/////+//7/AQABAAEAAQADAAMAAwACAAAA//////////8AAPz/+//+
//7//P/8//7//v/9//3////////////8//z//P/7//n/+P/2//T/9v/2//j/+v/6//n/
+P/3//b/9P/z//L/8v/y//H/8f/x//H/7v/u//D/8P/v/+//7v/s/+r/6f/q/+v/7P/t
/+z/7P/s/+z/7P/s/+v/6v/p/+r/6f/p/+n/6f/n/+X/6P/q/+z/7v/w//H/8f/x/+//
8P/y//T/9f/1//X/9f/5//n/+//7//3//P/8//z//f/9//3//P/6//z//P/8//z//P/8
//z//v/+//7//v/8//z//P/8//7//f/9//3/+//7//v//P/+//z//P/8//v/+v/5//j/
+v/6//r/+v/3//f/9v/2//b/9//3//X/9f/2//b/9f/z//T/9P/z//T/9f/2//b/9f/0
//X/9P/2//b/9P/0//X/9f/3//f/9f/1//X/9f/5//f/9v/0//X/9v/3//j/9//3//f/
9//5//n/+f/5//n/+f/5//n/9//3//f/9//1//X/9f/1//j/+f/7//z/+v/5//n/+f/5
//n/+P/4//f/9//4//n/+f/8//3//v/+/wAAAgACAP7//P/6//j/+P/2//L/8P/s/+z/
6//p/+j/6//q/+n/7P/t/+7/8f/w//L/8v/0//X/9f/1//X/9f/2//f/9//1//X/9f/2
//f/+P/5//r/+v/6//r/+v/8//z/+f/9/wYACAAIAAgABwD///n/+P/y/+v/6f/s//3/
FwAlACQAGgASABYAHQAcABUACwD5/+P/0f/F/73/xP/V/+L/5f/j/+r/7v/u//D/8f/y
//P/9f/1//X/9v/1//X/9v/2//j/+P/4//n/+P/4//f/9v/3//j/+//8//v/+//6//r/
/P/9//7//////////v/+//3//f/9//3//f/9//3//P/6//n/+f/5//v//v/8//3//P/8
//r/+v/8//z/+//7//n/+f/5//n/+f/6//v/+//6//r/+f/4//f/9v/3//j/+P/3//b/
9f/3//b/9v/2//T/9P/z//P/8f/x/+7/7v/w//D/7//v/+//7v/t/+3/7f/t/+3/7f/s
/+z/7P/s/+z/7P/r/+r/6v/s/+z/7f/s/+v/6P/l/+b/6P/q/+z/7f/v//D/8f/z//T/
9v/4//b/9f/0//P/9v/3//r/+//7//r/+v/6//z//f/+//7//P/+//7//v/8//z//P/8
//3//v///wAAAAAAAAAAAAAAAP///////////////wAA/v/8//z//P/+//7//v/+//z/
/P/8//z/+//6//j/+P/4//j/+P/5//r/+//7//v/+//7//3//f/9//3//P/7//r/+f/3
//f/9//3//n/+f/6//r/+//7//z//f/+//////8AAAIAAwAFAAcAAwAEAAMAAgD+//z/
+v/2//P/8P/t/+r/6P/m/+L/4P/i/+T/5f/l/+f/7f/v//H/8//z//P/9f/2//j/+P/6
//r/+f/4//f/+f/6//v/+//9//3//f/+//z//P/8//z//v/6//r//P/+//z//f8FAAwA
DAAMAAoABQD9//f/9v/2//f/+f8AAA0AHwAtADAAJgAgACIAIwAaAA0A///n/9X/yf+7
/7n/zP/b/97/4f/r//L/8P/w//P/8//z//P/9f/1//X/9v/1//X/9v/2//j/+P/4//n/
9//4//j/+P/6//r//P/8//r/+//7//z/+//7//v/+//9//3//P/8//v/+//7//v/+//7
//v/+v/8//v/+//7//v//P/4//f/+v/6//j/+P/4//j/9//3//X/9f/1//X/9P/0//T/
8//0//b/9//4//b/9P/0//T/8//z//P/8//z//L/8v/y//D/8P/v/+//7//v/+z/7P/u
/+7/7f/t/+z/6v/o/+f/6P/p/+r/6//o/+j/6P/o/+b/5v/l/+T/5v/o/+j/6f/p/+n/
5//l/+f/6P/p/+r/6v/r/+v/6//r/+z/7v/w//H/8f/x//H/9f/1//f/9//3//b/9v/2
//f/9//3//b/9P/2//b/9v/2//b/9v/2//j/+P/4//j/+P/4//j/+P/2//X/9f/1//b/
9//4//r/9//0//P/8v/0//b/+P/6//j/+P/4//j/+f/5//j/+P/2//f/9//1//X/9v/2
//X/9f/2//b/9f/3//f/9//2//T/9P/2//b/9v/2//T/9P/0//P/9P/z//T/9f/2//f/
9//3//j/+P/2//b/9//3//j/9//3//f/9v/2//X/9f/2//b/9v/3//b/9v/1//X/9v/2
//T/9P/3//j/+P/4//b/+P/2//L/9P/1//b/9//4//X/9f/1//X/9//3//f/9//1//X/
9f/1//X/9f/1//X/9f/1//X/9f/1//X/9v/2//b/9f/1//X/9f/1//T/9P/z//P/9P/1
//P/9v/3//j/+f/8////AAD+//z/+v/4//j/9v/y//D/7f/s/+r/5//m/+n/6P/n/+r/
6//s/+//7//w/+//8P/z//P/8//z//X/9v/3//f/9//3//f/+P/4//j/+P/4//j/+P/4
//j/9v/6//3/AQACAAYACgAGAAEA///7//j/+v/7//3/BAAZACsAKwAeABYAGAAYAAsA
/v/x/9v/yf/B/7f/sf+9/8z/1f/c/+H/4//q/+7/8P/v/+//7//v/+//7//v//D/9P/1
//f/+P/2//b/9v/3//X/9v/2//b/9f/0//X/9P/4//v//f8AAP///////////f/9//z/
/P/9//3//f/9//v/+//7//r//P/7//v/+//6//z/+f/5//z//P/6//r//P/8//v/+//7
//v/+//7//n/+P/3//X/9//4//j/+P/2//T/9P/0//X/9f/1//X/9f/0//T/9P/2//b/
9f/1//P/8//w//D/8v/y//H/8f/z//L/8f/x//H/8f/x//H/8P/w//D/8P/y//L/8f/w
/+7/8P/w//H/8//z//H/7//v//D/8f/y//H/8f/w/+//7//w//L/9P/2//f/+P/5//r/
+f/6//n/+P/2//X/9P/0//P/8v/w//L/9P/0//T/9v/2//b/9v/0//T/9P/0//P/8v/x
//D/8v/z//X/9//3//f/9//4//b/9P/0//T/8//y//H/8P/x//L/8//0//H/8f/w//D/
7v/v/+//7f/t/+7/7v/t/+//8P/w/+//7//v/+//7v/u/+7/8P/w//D/8P/u/+7/7v/t
/+7/7f/r/+v/6//r/+r/6//t/+7/7P/s/+3/7f/s/+v/6//r//D/8P/z//L/8f/w/+//
7v/t/+3/7f/t/+3/7f/t/+3/7f/t/+3/7f/r/+v/6//r/+7/7//w//H/8P/v/+//7v/t
/+v/6v/p/+r/6//r/+z/7f/t/+7/7//w//T/9v/4//T/9P/0//L/7v/s/+r/6P/n/+b/
4//i/97/3v/d/9v/3f/h/+H/4f/g/9//3v/f/+P/5v/n/+r/6f/p/+n/6f/p/+r/6//r
/+v/6//r/+z/6//q/+n/6P/q/+z/7v/w//D/8P/1//n/+v/4//j/9P/v/+v/7f/u/+z/
8f///xYAJwAlABUACgAKAAoABAD7/+7/2f/F/7X/q/+t/7f/w//O/9X/1v/X/9v/3v/i
/+T/5f/l/+X/5f/j/+P/4//k/+P/4//k/+T/5v/m/+b/5//n/+j/6P/o/+b/5v/o/+j/
5v/n/+f/6P/p/+n/6f/p/+n/6f/o/+j/6f/p/+n/6f/n/+f/5//m/+b/5f/l/+X/6P/q
/+f/5//m/+b/5P/k/+T/5P/j/+P/4v/h/+D/3//e/97/3v/d/93/3v/e/97/3f/c/93/
3v/d/w==
         </WaveFormData>
      </LeadData>
      <LeadData>
         <LeadByteCountTotal>10000</LeadByteCountTotal>
         <LeadTimeOffset>0</LeadTimeOffset>
         <LeadSampleCountTotal>5000</LeadSampleCountTotal>
         <LeadAmplitudeUnitsPerBit>4.88</LeadAmplitudeUnitsPerBit>
         <LeadAmplitudeUnits>¦ÌV</LeadAmplitudeUnits>
         <LeadHighLimit>2147483647</LeadHighLimit>
         <LeadLowLimit>268435456</LeadLowLimit>
         <LeadID>V2</LeadID>
         <LeadOffsetFirstSample>0</LeadOffsetFirstSample>
         <FirstSampleBaseline>0</FirstSampleBaseline>
         <LeadSampleSize>2</LeadSampleSize>
         <LeadOff>FALSE</LeadOff>
         <BaselineSway>FALSE</BaselineSway>
         <ExcessiveACNoise>FALSE</ExcessiveACNoise>
         <MuscleNoise>TRUE</MuscleNoise>
         <LeadDataCRC32>1159310615</LeadDataCRC32>
         <WaveFormData>
+P/4//j/+P/6//r/+v/6//r/+v/6//r/+v/6//r/+v/6//r/+v/6//j/+P/4//j/+v/6
//r/+v/8//z//P/8//z//P/8//z//P/8//z//P/6//r/+v/6//r/+v/6//r//P/8//z/
/P/8//z//P/8//r/+v/6//r//P/8//z//P/+//7//v/+//7//v/+//7//P/8//z//P/8
//z//P/8//z//P/8//z//P/8//z//P/6//r/+v/6//r/+v/6//r//P/8//z//P/8//z/
/P/8//3//v///wAAAQACAAMABAAGAAYABgAGAAcACAAJAAoACQAIAAcABgAEAAQABAAE
AAIAAgACAAIAAAAAAAAAAAACAAIAAgACAP///v/9//z//v/+//7//v/+//7//v/+//z/
/P/8//z/+v/6//r/+v/7//z//f/+//3//P/7//r/+//8//3//v/+//7//v/+//z//P/8
//z//P/8//z//P/6//r/+v/6//z//P/8//z/+v/6//r/+v/4//j/+P/4//r/+v/6//r/
+//8//v//P/7//r/+f/4//n/+f/5//n/+f/5//j/9//3//j/+P/4//j/+P/4//j/+P/4
//j/+P/4//f/9//4//j/+P/5//r/+//+////AgACAAIAAQABAAMAAwABAAEAAgACAAIA
AQAAAP7//v/9//v/+P/4//n/+f/4//j/+P/2//X/9f/1//P/8//z//P/8//z//T/9v/0
//T/9P/0//b/9v/2//b/9P/z//L/8f/1//n/+P/4//j/+P///wkAEAAYACcARABrAJoA
vQDTAOMA8wD4AN0ApwBfABQA0f+c/3D/Uf9C/0H/Sv9U/2T/fP+Z/7D/wv/O/9f/2//j
/+f/6v/q/+3/7f/t/+z/7P/u/+//8v/z//P/8//z//P/9P/0//T/9P/0//T/9//4//j/
+P/2//b/9v/2//n/+f/4//j/+P/3//f/9//7//v/+//7//n/+f/5//n/9v/2//f/9//5
//n/+f/6//z//P/8//v/+//7//v/+//7//z//P/8//n/+f/5//n/9//4//n/+f/6//r/
+//+//3//f/8//r/+v/6//r/+v/4//j/+P/4//n/+f/4//n/9//2//X/9P/0//P/8//z
//H/8f/x/+//7f/t/+3/7P/s/+v/6v/p/+z/7f/u/+//7f/u/+7/7v/w//H/8f/y//P/
9f/2//b/9v/4//n/+//5//n/+f/5//v/+//8//z/+v/6//n/+f/6//r/+//6//r/+v/6
//n/+f/5//n/+f/5//n/+f/5//n/+v/8//7//f/7//r/+f/7//v/+v/6//3//P/9////
//8BAP//+//+//7//v/+//7//P/8//z//P/9//7//v////3//f/9//3//v/9//3//v/9
//z/+//6//z//P/8//z//P/8//z/+//8//7///8AAP//AAAAAAIA/v/+//7//P/7//v/
+//7//v/+//8//z/+v/5//j/9v/0//P/8//w//L/8//z//L/8//0//P/8//z//P/8//z
//H/8f/w/+//8P/y//P/9P/y//L/8v/y//L/8v/x//H/8f/z//X/8f/s/+j/8P/6//3/
+f/+/woAEwAcAC8ATABzAJsAtwDJANYA3QDRALEAfgA/AAQA0v+j/37/Z/9e/17/ZP9w
/4f/ov+2/8T/z//V/93/5//u/+//8f/w/+//8P/w//L/8//y//P/8//z//T/9f/3//j/
+v/6//r/+v/7//z//P/8//z//P/8//z//f/9//z//P/9//3//v///wEAAQABAAEA////
//////8BAAIABAAFAAQAAwACAAIAAgACAAIAAQADAAMAAwADAAEAAgACAAIAAgADAAQA
BQAEAAQABAADAAMAAgACAAQABQAHAAgACAAGAAYABgAGAAQABAAEAAQABAADAAEAAQAD
AAQABQAGAAQAAwADAAMAAQABAAEA//8BAAEAAQAAAAAA///+//3//f/9//3//f/7//z/
/P/8////AQACAAQAAwAFAAYABgAGAAgACQALAAsACwALAAsADQANAA4ADgAKAAoACQAJ
AAkACAAIAAYABgAGAAYABQAGAAcACAAJAAkACQAJAAkABgAGAAcACAAGAAUABQAFAAkA
CQAIAAgACgAIAAgACQALAA0ADQANAAwADAALAAoACAAIAAgACAALAA0ADgANAAsADAAM
AAwADAANAA0ADAAMAAwACgAKAAkACQAKAAoACQAJAAgABwAJAAkACQAKAAgACQAJAAgA
CAAIAAgACAAKAAsACwALAAcABgAGAAcABwAHAAYABgAIAAgABwAGAAgACAAIAAcABwAI
AAYABgAGAAYABQAGAAcACAAGAAYABQAFAAcABwAHAAcABgAFAAUABgAGAAYABgAGAAYA
BgAGAAYABgAGAAYABQAEAAQAAwACAAQABgAHAAoACgAMAA4ADgAPAA8ADwAPAAoACQAJ
AAgACgALAAwADAAMAAsACwAIAAYABwAHAAYABAAEAAIAAQADAAMAAwADAAMAAwACAAEA
AQACAAIAAgACAAIAAgACAAAA/v/7//n/AQALAAsAAQAAAAQABAACAAMABQAOABgAJQAy
AEkAagCLAK0AzQDpAP4AAwHvALcAdAA3APj/tv+D/2b/Uf9M/1j/ZP92/5P/sv/G/9L/
2f/d/+X/8f/0//b/+f/5//n/+P/4//r/+//+//////////////8AAAAAAAAAAAAAAAD/
/wAAAAAAAAEAAgADAAQABQAFAAQABAAEAAMAAwADAAMAAwADAAMABgAHAAgACQAHAAYA
BgAFAAMAAwADAAQABgAGAAYABQADAAMAAwADAAIAAgABAAAAAgADAAQABQAFAAYABwAH
AAYABAADAAQABQAHAAgACAAHAAYABQAEAAYABgAGAAYABAADAAEAAQAEAAQABAAEAAIA
AQABAAEAAgADAAQAAwABAAEAAQAAAAEAAQABAAEAAQABAAEAAQADAAQABAAEAAIAAwAD
AAQAAwAFAAYABgAIAAoACwANAA0ADQANAA0ADQANAA4ADgAMAAwACwALAA0ADAAMAAoA
CQAIAAcABQAHAAcABwAHAAUABQAFAAUABgAGAAcACAAGAAUABQAFAAcABwAGAAYACAAG
AAYABwAGAAcABgAFAAUABgAGAAYABgAGAAYABgAGAAcABwAFAAcACAAIAAgABgAHAAcA
BgAEAAQAAgACAAQABQAHAAgACQAJAAgABwAHAAcABwAIAAoACwALAAoACAAEAAQABAAE
AAQABAAEAAQABAAEAAQABAADAAMABQAFAAUABQACAAEAAQACAAQABAAEAAQAAgACAAIA
AgACAAIAAgABAAEAAgACAAIABAAGAAcACgAKAAwADgAOAAwACwAKAAkACAAJAAsADAAK
AAkACAAGAAYABQAFAAIAAgADAAMAAgACAAIAAAD//wEAAQABAAEA//////7//f/9//7/
/v/+//z//P/8//z//f/+//7////9//v///8BAAAAAAAEAAIAAQAHABAAHgA1AFAAcQCW
ALsA2QD3AA8BEgH3AMEAfQA8APn/uP+G/1//SP9B/0z/Xv9w/4r/q//C/87/2v/j/+f/
6//v//L/8v/1//X/9f/4//j/+v/7//z//f/9//3//f/9//7//v8AAAAAAAAAAAEAAgAC
AAIAAgACAAIAAgAFAAUABAAEAAQAAwADAAMABQAFAAUABQADAAMAAwADAAMABAAGAAcA
BQAFAAUABgAGAAYABgAFAAMAAwADAAMABAAGAAcACAAFAAUABQAFAAUABgAHAAcABwAG
AAYACAAGAAcABwAGAAQABAAEAAQABgAGAAYABgAGAAUAAwADAAQABAAEAAQABAADAAMA
AwADAAMAAwABAP////////7//v/9//z/+//7//v/+//7//3//v/+//7//P/9//3//v8B
AAMABAAEAAIABAAFAAcABQAFAAUABQAFAAUABgAGAAYABgAFAAUABQAEAAQAAgACAAIA
AgABAAEAAQABAAEAAwADAAMAAwACAAIAAwAEAAQAAwADAAMAAwADAAIAAgAFAAQABQAH
AAYABwAGAAUABgAIAAkACgAJAAgABwAGAAYABwAHAAUABQAGAAYABgAGAAcABwAGAAYA
BgAEAAQABQAFAAYABgAFAAUABAADAAMAAwADAAQAAgADAAMAAgAAAP7/AAACAAIAAgAC
AAIAAgACAAIAAAAAAP////8BAAEAAQABAAIAAQABAAIAAAAAAAAAAAD9//z/+//6//z/
/v8AAAEAAAAAAP///v///wAAAAACAAMABgAJAAoACQAJAAkACQAHAAcACAAIAAgABwAG
AAQAAwABAAAA/P/9////AAAAAP7//v/8//v/+//7//v/+//5//n/+P/3//n/+v/6//r/
/P/8//z//P/7//r/+P/3//f/+//9//3/AAD8//j/+v/9/wEADAAUAB8ANgBVAHoAowDD
ANsA8wAEAQEB2wCXAFAACwDK/5b/a/9M/z//Rv9S/17/dv+X/67/vP/K/9X/2//j/+v/
8P/x//P/8v/x//L/8v/0//X/+P/5//n/+f/4//f/9//2//v//P/9//7//f/+//7//v/+
//7//v/+/wEAAQAAAAAAAAD///////8DAAMAAwADAAMAAwADAAMAAAAAAAEAAQD/////
//8AAAIAAgACAAEAAQABAAEAAQABAAIAAgACAP//////////AAACAAQABQAEAAIAAQAC
AAIAAwADAAIAAgACAAIAAgAEAAQABAAEAAQAAwABAAEAAAAAAAAAAAAAAP///////wEA
AQABAP///f/9//3//P/9//3//f/9//v/+//7//v/+//8//z//P/+//////8AAAEAAwAE
AAQAAgAEAAUABwAFAAUABQAFAAYABwAJAAoACAAIAAcABwAHAAYABgAEAAUABgAHAAcA
BgAFAAQAAwAFAAUABQAFAAMAAgACAAIABAADAAMAAwADAAMAAgACAAQAAgACAAMABQAH
AAcABwAHAAgACAAIAAgACAAIAAgABgAHAAcABQAFAAYABgAGAAYABwAHAAYABgAGAAQA
BAABAAEAAgACAAUABQAEAAMAAQABAAEAAgAEAAcACAAFAAQAAwACAAAAAAAAAAAAAQAC
AAIAAwABAAEAAQABAAIAAQABAAIAAgACAAIAAgAAAAAAAAAAAP7//v/+//3//v8AAAEA
AgACAAIAAQACAAUACAALAAwACgAJAAgABwADAAMABAAEAAYABQAEAAIAAAD//////P/9
////AAAAAP///v/7//n/+//7//v/+//9//3//P/7//3//v/+//7//v/+//7//v/8//z/
+//7//3/+//7/////v/8/wAAAAD9/wEACAAQABkAJAA5AFgAewCbALMAxwDcAOkA2wCx
AHYAOQAAAMj/l/92/2P/XP9g/2r/dv+J/6j/wv/Q/9n/3//n/+3/8v/y//X/9f/1//b/
9v/4//n/+v/7//v/+//8//3///8AAAAAAAAAAAAAAQACAAIAAgAAAAAAAAAAAAUABQAE
AAQABgAFAAUABQAHAAcABwAHAAUABQAFAAUABAAEAAUABQAHAAkACwAOAAsACgAJAAcA
BwAHAAcABwAHAAgACAAIAAgACQAKAAsACQAKAAsACwAKAAgABwAIAAgACQAJAAgACgAK
AAoACgAIAAgACAAIAAkACQAIAAkACQAIAAcABgAGAAUABQAFAAQAAwACAP//AQABAAEA
AAAAAP///v/9//v/+//7//v//f/+//7//v/8//3//f/+/wEAAwAEAAQAAgAEAAUABwAK
AAsADAANAAsACwAMAAwADAAMAAsACwAJAAgACAAGAAgACgAMAA0ADQANAA0ADQANAA0A
DQANAAoACgALAAwACgAJAAkACQAMAA0ADQAOAA8ADAALAAsADAAPABAAEQARABIAEgAS
ABAAEAAQABAAEgATABMAEQARABIAEgASABAAEQARABAAEgASABAAEAAPAA8AEAAQAA8A
DwAOAA0AEQARABEAEAAQABIAEgASABIADgAOAA4ADgAOAA4ADQANAA0ADQANAA0ADAAL
AAsADAAKAAoACgAKAAwADAAMAAwACwAKAAkABwAIAAoACwAMAA0ADgAOABAAEAASABQA
FAATABMAEwATABAADwAPAA4AEQARABEAEAAOAA0ADQAKAAoACwALAAoACAAIAAYABQAH
AAcABwAHAAcABwAGAAUABQAGAAYABgAEAAQABAAEAAYABgAFAAUAAwAFAAkABwACAAQA
BgAIAAkADwAaACQAKwA8AFkAfgCjAMEA2wDzAAIB/QDbAJ8AXgAfAOD/qv9//2L/Vf9c
/2r/dv+I/6P/vP/Q/97/5//p/+//9f/4//r//f/9//3//v/+/wAAAQACAAMAAwADAAMA
AwAEAAQABgAGAAYABgAHAAgACAAIAAgACAAIAAgACwALAAoACgAKAAkACQAJAAsACwAL
AAsACwALAAsACwAIAAgACQAJAAsACwALAAwACgAKAAoACQALAAsACwALAAsADAAMAAwA
CwALAAsACwANAA4ADwAPAA4ADAALAAwADAANAA0ADAANAA4ADwAQAA4ADgAOAA4ADAAL
AAkACQAKAAoACgAKAAoACQAJAAkACwALAAsACQALAAsACwAKAAgABwAGAAUAAwADAAMA
AwAGAAgACQAKAAkACQAIAAgABwAJAAoACgAMAA4ADwARABEAEQARABEAEAAPAA8ADgAK
AAoACQAJAAsACgAKAAgACgAKAAoACQAIAAcABgAFAAUABQAFAAUAAgACAAMABAAFAAUA
BgAHAAkACQAIAAgACgAIAAgACQAHAAkACQAJAAkACgAKAAoADAAMAAwADAAMAA0ADQAL
AAkACgAKAAoACwANAA4ADgAMAAwACgAKAAkACQAKAAoACQAJAAgABwAHAAcABwAIAAoA
CgAJAAgABwAGAAUABgAHAAgABwAGAAQAAwAEAAUABgAHAAQAAwADAAQAAgACAAIAAgAA
AAAAAAAAAAEAAgADAAMAAQACAAIAAgADAAQABAAGAAYACAAKAAoABwAHAAcABwAIAAkA
CwAMAAsACQAHAAQAAwABAAAA/P///wEAAgACAP///v/7//n/+//7//v/+//9//3//P/7
//3//v/+//7//P/8//z//P/6//r/+f/5//n/+f/7/////v/6//r//P///wUADgAYACkA
RABnAJAAtQDRAOkA/wAGAfEAvwB7ADgA9f+2/4D/Xf9G/0H/Sv9W/2j/iv+r/7z/yP/Q
/9f/3f/l/+v/7v/w//P/8//z//T/9P/2//f/9v/3//f/9//3//f/+P/4//z//P/8//z/
//8AAAAAAAD///7//f/8///////+//7//v/9//3//f8BAAEAAQABAP///////////v/+
//////////////8AAAAAAAAAAP///////////////wAAAAAAAP////////////8AAAEA
AQAAAP7//f/+/wEAAwAEAAQAAgACAAIAAgACAAIAAgACAAQAAwABAAEAAQAAAP///v/+
//3//f/9//////////3//v///wAAAAD///3/+//5//f/9//3//f/9//4//j/+P/6//v/
+//8//v//f/+//7/AAACAAMABQAFAAUABQAFAAQAAwADAAIA///+//z/+//8//z//f/8
//7//v/+//3//f/9//3//f/9//3//f/9//z//P/9//7//P/7//v/+//+//////8AAAEA
/v/9//3///8BAAEAAQABAAIAAgACAAIAAgACAAIABAAFAAUAAwACAAIAAQAAAAIAAwAD
AAIAAwAEAAMABAADAAMABAAEAAIAAQD///3//v///wAAAgD+///////+/wAAAAAAAAAA
/v/+//7//v/9//z/+v/5//r/+//8//3/+v/5//n/+v/6//r/+v/6//r/+v/6//r/+P/4
//j/9//5//r/+v/6//v//P/8//7//P/+/wAAAAABAAEAAQABAAAAAQADAAQAAwABAP//
/P/+//3//f/6//n/+f/4//b/9v/2//T/8//z//P/8//z//X/9f/0//P/8f/y//L/8v/1
//b/9//4//b/9v/1//X/9f/1//X/9f/0//L/8v/2//n/AQAOABoAKQBGAGsAkAC1ANEA
6wABAQgB6wCtAGkAJgDf/5r/av9L/zb/Mf8+/1D/ZP+A/6H/uP/E/8j/z//Z/9//4f/k
/+b/6f/p/+n/7P/s/+7/7//u/+//7//v/+//7//w//D/8v/y//L/8v/z//T/9P/0//L/
8v/y//L/9//3//b/9v/0//P/8//z//f/9//3//f/9f/1//X/9f/2//b/9//3//X/9f/1
//b/9v/2//b/9f/1//X/9f/1//X/9v/2//b/9//3//f/9//3//j/+f/5//r/+v/7//7/
+//7//r/+P/6//r/+v/6//z//P/8//z//P/7//n/+f/6//r/+v/6//z/+//7//v/+//7
//v/+f/5//n/+f/4//j/9//2//X/9f/1//X/9f/3//j/+P/4//r/+//7//z//P/9//3/
/P/6//z//f///wEAAQABAAEA/////wAAAAD+//7//f/9//v/+v/6//j/9v/2//b/9f/3
//f/9//3//f/9//3//f/9P/0//X/9v/2//X/9f/1//n/+f/4//j/+P/2//b/9//4//v/
/P/9//v//P/8//z//v/+//7//v/+///////9////AAAAAAAA/v///////v/+//7//P/8
//v/+//8//z///////7//f/7//v/+//8//r/+//7//r/9v/0//j/+v/6//r/+v/4//j/
+P/4//j/+P/3//f/+f/5//n/+f/4//f/9//4//f/9v/1//T/9v/2//b/9v/2//b/9v/1
//X/9v/2//b/9//4//j/+v/5//r/+//6//v//f///wEA/v/9//3//P/6//n/+P/2//b/
9f/1//L/9P/1//X/9P/0//T/8v/x/+//7//v/+//7f/t/+z/6//t//D/8v/0//L/8P/u
/+z/7v/u/+3/7f/v//H/7//t//D/8P/w//L/9f/7/wIACgAVACwAUQB6AJsAuwDXAOkA
7gDfALUAdQAuAO3/tP+E/1//SP9B/0r/Uv9c/3T/k/+q/7j/xP/L/9H/1//f/+L/5v/p
/+n/6f/n/+b/5//n/+r/6//r/+v/6//r/+z/7P/w//D/8P/w//P/9P/0//T/8f/w/+//
7v/z//P/8v/y//L/8f/x//H/8//z//P/8//0//X/9v/3//T/9P/1//X/8//z//P/9P/0
//T/9P/z//X/9f/1//X/9//4//j/+P/1//X/9f/1//L/8v/y//H/9f/2//j//P/7//v/
+v/4//b/9v/2//b/9v/2//b/9v/0//P/8f/x//T/9P/0//T/8//x//D/7//x//H/8f/v
/+//7//v/+7/7v/t/+z/6//q/+n/6P/n/+X/5v/m/+b/6f/r/+z/7v/w//P/9f/2//X/
9v/2//f/9//3//f/9//4//n/+//8//r/+v/5//n/+f/4//j/9v/4//j/+P/3//f/9//3
//f/+f/5//n/+f/2//b/9//4//n/+f/6//v/+//7//r/+v/+//z//P/9//z//f/8//v/
/f/+//7//v8AAAAAAAAAAAAAAQABAP////8AAAAAAAD+///////+/wAAAAD+//7//f/9
//7//v/9//3//P/7//v/+//7//z/+//7//r/+P/8//7//P/4//r/+v/6//r/+v/6//r/
+v/8//z/+//7//r/+f/4//f/9//3//j/+v/4//j/+P/4//n/+v/7//z/+v/6//r/+f/5
//r/+v/6//n/+v/6//z/+v/8//7//v/+////AAABAP3//f/+//7//v/9//z/+v/7//v/
/P/6//j/+f/5//j/+v/6//j/9//3//f/9//3//f/9//2//X/9P/0//P/8v/x//D/7//u
/+//8P/w//H/8f/z//P/8f/0//L/8P/y//f/+f/8/wYAEQAYACcARgBlAH8AlwCtAMgA
3QDZALUAgABFAAgA0v+h/3r/Y/9a/1r/Yv9q/3n/kv+u/8L/y//R/9n/4f/m/+j/6//r
/+v/7v/u//D/8f/y//P/8//z//P/8//0//T/9v/2//b/9v/5//r/+v/6//n/+P/3//b/
+//7//r/+v/6//n/+f/5//n/+f/5//n/+//7//v/+//4//j/+f/5//z//f/+/wAA///+
//3/+//9//3//f/9//z//P/7//r//P/9//7////9//7///////3//P/8//7//v//////
/v/+//7//v/+//7//v/+//7//P/7//n/+f/6//r/+v/6//z/+//7//v/+f/5//n/9//1
//X/9f/0//b/9f/0//P/9f/1//X/9f/y//L/8f/w//L/8//z//T/9v/5//v//P/8//7/
//8BAAAA///+//3//v///wEAAgAAAAAA/////wAAAAABAAAA/v/+//7//f/8//v/+v/5
//z//f/+/////P/8//3//v/+//3//f/9///////+//7////8//v/+//9//////////3/
/v/+//7//P/+//z//P/8//z//f/+////AAACAAIAAQABAAEAAQABAAEA/v/9//3//v/+
//7//v/+//7//v/+//7/AAAAAAAA//8BAAIAAgACAAEAAgACAAQAAQACAAMAAgD/////
//////////8AAAAA///9//v/+P/2//X/9f/y//T/9f/1//T/9v/2//T/8//1//X/9f/1
//T/8//x/+//8f/y//L/8v/y//L/8v/y//D/8P/v/+//8f/v/+//8f/w/+7/7v/0//f/
9//6/wYADQAYADEAVAB7AKEAwQDdAPQA+QDpAL0AgAA9AP7/wv+L/2T/Tf9E/0z/XP9m
/3n/nv+0/7z/xf/T/93/3//i/+T/5//n/+f/6P/o/+r/6//q/+v/6//r/+3/7f/u/+7/
7v/u/+7/7v/x//L/8v/y//L/8v/y//L/9f/1//T/9P/0//P/8//z//P/8//z//P/9f/1
//X/9f/0//T/9f/1//X/9f/1//b/9v/2//b/9f/1//X/9f/1//X/9v/2//b/9f/1//X/
9f/2//j/+v/7//n/+P/4//r/+v/7//v/+v/6//r/+v/6//j/+P/4//j/+f/5//j/+f/6
//r/+v/6//j/9//3//f/+P/5//r/+f/4//f/9v/0//L/8f/w/+//7//v/+//7//t/+7/
7v/u/+7/7//v//D/7//x//L/8v/w//L/8//1//X/9f/1//X/9//3//j/+P/2//b/9f/1
//P/8v/y//D/8P/w//D/7//v/+//7//v//H/8f/x//H/8P/w//H/8v/w/+//7//v//L/
8//z//T/8//w/+//7//x//X/9//5//j/+P/3//b/+P/4//j/+P/4//n/+f/3//X/9v/2
//b/9v/3//f/9v/4//j/9v/2//X/9f/2//b/9f/1//T/8//y//H/8P/w//L/8//z//L/
8v/y//L/8v/w//H/8f/x//H/8P/w//H/7//v/+7/7v/u/+7/7f/s/+7/7v/u/+3/6//r
/+r/6v/t/+7/7v/v/+3/7P/r/+n/6v/s/+z/7P/s/+r/6v/q/+r/7P/s/+v/6//r/+v/
6//r/+z/6//r/+z/7P/s/+z/7P/q/+r/6v/q/+r/6v/q/+n/6f/q/+r/6v/p/+r/6v/s
/+z/7v/w//D/8v/z//T/9f/x//H/8v/y//T/8//y//D/7v/t/+3/6v/o/+n/6f/o/+n/
6v/p/+n/5//n/+f/5//n/+f/5v/l/+X/5v/m/+b/5v/m/+b/5v/o/+j/5//n/+X/5f/l
/+P/4v/k/+b/6P/l/+f/8v/8/wkAHgA7AFwAfwChAMEA3wD2APUA0wCVAFQAEQDM/4r/
V/82/yP/Jv86/0r/Wv95/5b/pv+y/7v/wf/J/9H/1P/U/9f/1//X/9b/1v/Y/9n/3f/f
/+D/4f/f/9//4P/g/+L/4v/i/+L/4P/g/9//3v/g/+L/5P/m/+n/6f/o/+j/5v/l/+X/
5f/l/+X/5f/l/+P/4//j/+P/5P/k/+X/5f/l/+X/5f/m/+b/5v/m/+X/5//n/+f/5//l
/+b/5v/m/+P/4//j/+P/5P/m/+j/6f/o/+b/5f/m/+j/6f/p/+j/6P/o/+j/6P/q/+r/
6v/q/+j/5//l/+X/5v/m/+b/5v/o/+f/5//n/+f/5//n/+X/5//n/+f/5v/o/+f/5v/l
/+P/4//j/+P/5f/m/+b/5v/k/+X/5f/m/+b/5//n/+b/6P/q/+v/7f/u/+//8P/x/+//
7//w//D/7P/s/+v/6//o/+b/5f/i/+P/5P/l/+X/5f/l/+X/5f/j/+P/4//j/+H/4P/g
/+D/4f/h/+L/4//l/+X/5P/k/+X/4v/h/+H/3v/f/97/3f/e/+D/4f/i/+H/4P/f/97/
4P/h/+H/3//f/+D/4P/g/+L/4//j/+L/4v/i/+D/4P/h/+H/4v/i/+P/4//i/+H/4P/f
/97/3v/c/93/3f/c/9v/3P/d/97/3P/d/93/3f/Z/9j/2P/Z/93/3//g/97/3P/c/9z/
3P/a/9r/2v/a/9j/2P/X/9f/1//X/9f/1//W/9X/1f/W/9f/2P/Z/9r/2P/Y/9j/2P/X
/9b/1f/T/9T/1v/X/9j/2f/a/9r/3P/c/97/4P/g/93/3f/d/93/3f/d/97/3v/e/93/
3P/a/9r/2f/Z/9b/1P/V/9X/1P/T/9L/z//N/87/z//Q/9H/0f/R/9D/z//P/9D/0P/Q
/9D/0P/Q/9D/zv/O/83/zf/N/8//0f/T/9L/zv/Q/9T/1//f/+z/+v8RADIAXQCCAJ0A
uwDVAOEA1AClAF8AFwDS/5H/XP80/x3/FP8d/yj/Nv9O/2z/hf+Y/6b/qv+v/7X/u/+9
/8L/xP/H/8f/x//G/8b/yP/J/8j/yf/J/8n/yf/J/8r/yv/M/8z/zP/M/83/zv/O/87/
zv/O/87/zv/P/8//zv/O/9D/z//P/8//z//P/8//z//R/9H/0f/R/87/zv/P/8//0f/R
/9H/0v/R/9D/z//N/8//z//P/8//zv/O/83/zP/N/83/zf/N/83/zv/P/8//0f/Q/9D/
0v/Q/w==
         </WaveFormData>
      </LeadData>
      <LeadData>
         <LeadByteCountTotal>10000</LeadByteCountTotal>
         <LeadTimeOffset>0</LeadTimeOffset>
         <LeadSampleCountTotal>5000</LeadSampleCountTotal>
         <LeadAmplitudeUnitsPerBit>4.88</LeadAmplitudeUnitsPerBit>
         <LeadAmplitudeUnits>¦ÌV</LeadAmplitudeUnits>
         <LeadHighLimit>2147483647</LeadHighLimit>
         <LeadLowLimit>268435456</LeadLowLimit>
         <LeadID>V3</LeadID>
         <LeadOffsetFirstSample>0</LeadOffsetFirstSample>
         <FirstSampleBaseline>0</FirstSampleBaseline>
         <LeadSampleSize>2</LeadSampleSize>
         <LeadOff>FALSE</LeadOff>
         <BaselineSway>FALSE</BaselineSway>
         <ExcessiveACNoise>FALSE</ExcessiveACNoise>
         <MuscleNoise>TRUE</MuscleNoise>
         <LeadDataCRC32>3078184493</LeadDataCRC32>
         <WaveFormData>
9v/2//b/9v/2//b/9v/2//f/+P/5//r/+v/6//r/+v/4//j/+P/4//b/9v/2//b/9v/2
//b/9v/5//r/+//8//r/+v/6//r/+//8//3//v/8//z//P/8//z//P/8//z//v/+//7/
/v8AAAAAAAAAAP7//v/+//7//v/+//7//v///wAAAQACAAIAAgACAAIAAQAAAP///v/+
//7//v/+//7//v/+//7//v/+//7//v/8//z//P/8//7//v/+//7/AAAAAAAAAAABAAIA
AwAEAAUABgAHAAgACgAMAA4AEAARABIAEwAUABUAFgAXABgAFgAWABYAFgAVABQAEwAS
ABAAEAAQABAADgAOAA4ADgAOAA4ADgAOAAsACgAJAAgACgAKAAoACgAKAAoACgAKAAgA
CAAIAAgABgAGAAYABgAHAAgACQAKAAkACAAHAAYACQAKAAsADAAMAAwADAAMAAwADAAM
AAwADAAMAAwADAAMAAwADAAMAA4ADgAOAA4ADQAMAAsACgAIAAgACAAIAAoACgAKAAoA
CgAKAAkACQAHAAcABQAFAAQABAAGAAYABgAGAAYABQAEAAQABAAEAAIAAgACAAIAAgAC
AAIAAQABAAEAAQABAAAAAAACAAIABgAIAAoADgAOAA0ADAAMAA4ADgAOAA4AEAAPAA4A
DQAMAAoACgAKAAcABAAEAAQAAwACAAIAAgD+//3//f/8//v/+f/2//X/9//3//j/+v/5
//n/9//3//j/+P/4//j/9f/0//P/8//1//n/9//0//L/8P/0////DgAfADwAZQCfAOIA
KAFjAZMBswG6AZgBSgHlAHYADACy/2v/Ov8i/yb/M/9F/1v/ef+V/6v/vP/K/9D/1f/c
/97/3v/f/+D/4P/h/+L/4//k/+X/5//o/+n/6f/p/+r/6v/q/+r/6f/o/+j/6//r/+v/
6//s/+3/7//w//H/8P/v/+3/7f/t/+7/7v/z//P/8v/y//L/8f/w/+//7//w//H/8f/v
//D/8P/w//L/8//0//X/9f/1//T/9P/0//X/9f/1//T/9P/0//P/8f/x//P/8//2//b/
9//4//n/+P/3//b/9f/1//T/8//z//X/9f/1//b/9P/z//T/9P/z//H/8P/w/+//7v/u
/+//7//u/+7/7P/s/+z/6//o/+f/5v/k/+b/6P/p/+v/6//q/+n/6P/q/+z/7v/v/+//
8f/y//P/8f/z//b/+P/2//X/9P/z//b/9v/1//T/8P/v/+7/7v/v/+//8P/w/+3/7f/s
/+v/6f/o/+j/6P/q/+r/6v/q/+v/6//r/+z/6v/q/+j/6P/n/+r/6v/q/+3/7v/v//L/
8P/y/+//7f/u//D/8P/w//D/8f/x//H/8f/w//H/8f/y//P/8v/x//D/8v/x//D/8P/u
/+7/7v/u/+7/7v/u/+7/8P/v/+//7//x//H/8v/y//P/8v/y//L/7//w/+//7f/v//D/
8P/w//D/8P/z//P/8v/x/+3/6v/o/+j/5//k/+T/5P/j/+L/5P/k/+D/3//e/9z/2//Z
/9f/1//W/9X/1//Y/9n/2f/V/9X/1v/W/9b/1v/U/9T/1P/V/9X/0f/L/8j/zP/S/9L/
y//O/9//8v8JAC8AYgCiAOkAKwFhAYABigF4AUEB7gCKACgAzf9+/0D/Gv8R/xn/Kf8/
/13/e/+O/5r/pv+r/7D/vP/C/8P/xP/E/8X/xP/F/8b/x//H/8j/yf/J/8v/zP/M/8z/
zf/N/83/zv/P/8//z//P/8//z//Q/9D/0v/S/9L/0f/T/9P/1P/U/9X/1f/U/9T/1f/V
/9X/1f/W/9j/2v/b/9n/2v/a/9r/2//b/9v/2//d/93/3P/c/97/3//f/9//4f/i/+P/
4//i/+H/4v/h/+P/4v/i/+L/5f/m/+f/6P/n/+f/5v/l/+X/5//n/+f/5//k/+L/4v/l
/+f/6P/q/+n/5//l/+T/5f/l/+T/5P/k/+T/5P/j/+P/4//j/+L/4v/i/+H/4f/g/+D/
4P/g/+P/5v/p/+v/6//t/+7/7//t/+//8v/0//P/8//z//P/9P/0//P/8v/y//H/8P/w
/+//7f/s/+r/6f/p/+j/5//o/+j/6f/q/+r/6v/q/+r/5//n/+f/6P/o/+j/5v/m/+f/
6v/q/+r/6//s/+3/8P/u//D/8f/x/+//8v/y//D/8P/x//P/8//2//j/+f/6//r/+v/5
//n/+f/5//n/+P/4//n/+f/3//f/9//4//n/+//3//f/9v/2//b/9v/2//X/9f/1//T/
8v/y//P/9v/0//T/9P/0//L/8v/x//H/8v/y//D/7v/v//D/7//v//H/8f/x//H/8v/y
//D/8P/w//D/8P/x//L/8//x//H/8P/w//D/8P/w//D/8P/v/+7/7v/w//D/8P/w//L/
8v/y//L/8v/x//H/8f/w/+//7//u//H/8v/0//b/9f/4//n/+f/7//z//P/8//r/+P/5
//f/+//9//z//P/+//7//f/6//j/+P/3//b/9v/2//L/8f/z//L/8v/x/+//7//u/+3/
7f/u/+//7//t/+3/7v/u/+v/6v/n/+b/7v/3//f/6//p/+z/7P/o/+T/5f/q//v/EAAt
AFUAiADGABEBWwGZAcIBzgGyAWkBDAGoAD4A1f+C/07/LP8l/zX/S/9j/4H/of+0/77/
xv/J/9D/2P/c/93/3v/e/9//4P/h/+L/4//j/+T/5f/l/+f/6P/o/+j/6f/p/+n/6v/q
/+n/6P/n/+r/6//t/+7/7v/u/+7/7f/t/+3/7v/u/+//7//u/+7/8P/x//L/8//x//L/
8//z//H/8v/y//L/9f/1//X/9f/z//P/8v/y//D/8f/x//H/8v/0//b/9//1//X/9//3
//b/9P/z//L/9//4//n/+v/6//n/9//1//f/+f/5//n/9//0//L/8v/0//X/9f/2//T/
8//y//L/9f/1//T/9P/z//L/8f/v/+7/7//w//D/8v/y//H/8f/z//T/9f/2//b/+P/6
//v//f///wAAAQABAAMABgAIAAsACwALAAsADgAOAA0ADAAKAAkACAAIAAkACQAKAAoA
CAAHAAUAAwAFAAQABAAEAAIAAgACAAIAAwADAAMABAACAAIAAAAAAAAAAgABAAAAAgAC
AAIABAADAAQABAADAAIABAADAAAAAgADAAUABQADAAQABAAEAAUABgAGAAcABgAHAAgA
CAAHAAcABgADAAQABQAHAAkACwAHAAcABgAIAAgACAAIAAkACQAJAAgABAACAAQAAgAC
AAIAAgABAAEAAQABAAEAAQAAAAAABAAEAAQABAADAAEA///+////AAABAAIAAAAAAAAA
AAACAAEAAQABAAAA//////7/AQACAAQABgAJAAwADQANAAwADAALAAoACwAMABAAEQAP
AA8ADAAKAAoACgAJAAYACAAIAAcABgAEAAQAAAD//wEAAAAAAP//+//7//r/+f/5//r/
+//7//n/+f/6//r/+//8//v//P/6//f/+/////3/+v/6//T/8P/1/wIAGQA+AGsAnwDe
ACQBbQGxAd0B6gHMAYgBKwHEAFYA7P+Z/17/PP80/0P/Wf9x/43/rf/B/8r/1P/c/+H/
5P/m/+j/6f/q/+r/6//u/+//8P/x//H/8v/z//P/8//0//T/9P/1//X/9f/2//f/9//3
//f/9//3//j/+P/8//z//P/7//n/+f/6//r//f/9//z//P/7//v/+//7//3//v//////
//8AAAAAAAD////////////////+//7/AQADAAQABQAEAAQABAADAAMAAwAFAAUAAwAC
AAIAAgAEAAQABAAEAAMAAwACAAEAAwAFAAUABQAFAAIAAAAAAAEAAQAAAAAAAAD///7/
/v/9//3//P/8//v/+v/5//f/9v/3//j/+P/2//b/9f/1//j/+P/4//j/9v/4//r/+///
/wEAAgADAAMABQAIAAoACgAJAAgABwAKAAoACQAIAAcABwAHAAgABwAFAAQAAgADAAMA
AgABAAEAAAAAAAAAAgACAAIAAgABAAEAAQACAAQABAACAAIAAgAEAAMAAgADAAQABQAI
AAcACAAIAAcACAAMAA0ADAAJAAkACgAJAAkACgAKAAoADAAMAAsACwAMAA0ADgAOAA4A
DwAPAA0ADQANAA4ADwARAA0ADQAMAAwADAAMAAwACQAJAAkACAAIAAYACAAKAAoACgAK
AAkACQAJAAkABwAHAAYABgAGAAYABgAGAAgABwAGAAYABgAGAAYABgAFAAQAAwACAAUA
BQAGAAcABgAFAAUABAAGAAYABwAIAAoADgAQABEAEQASABIAEgAQABAAEwATABUAFQAS
ABAADgAOAA0ACgALAAwADAAMAAoACgAGAAUAAwACAAIAAQD//////v/9//3//v//////
/v///wEAAgAAAAAA/v/+//z/AQABAAEAAwD+//j/9v/0//f/BAAVACoATwB/ALoAAgFJ
AYkBvQHeAdwBrAFVAe4AgAAUAL3/ev9K/zT/Pf9N/1//ff+f/7X/wv/O/9j/3f/k/+z/
8P/v//D/8P/x//D/8f/y//P/8//0//X/9f/0//T/8//y//X/9//5//z//P/7//r/+f/7
//v//P/8//7//v/+//3/+//7//z//P8BAAEAAAAAAAEAAQABAAEA//8AAAEAAQABAAIA
AgACAAUABQAFAAUAAwADAAIAAgACAAMAAwADAAMABAAFAAUABwAHAAkACQAIAAYABQAE
AAYABgAGAAYABQAFAAQAAwAEAAcACAAJAAcABAACAAIABQAFAAQABAAEAAMAAgACAAEA
AQAAAAAAAAAAAAAA///+////AAAAAP7//v/9//3/AAAAAAAAAAACAAQABgAHAAcACQAK
AAsACQALAA4AEAAQAA8ADgANAA8AEAAQABAADgANAAwADAAMAAsACwAKAAkACQAIAAcA
BQAEAAQABAAEAAQABAAEAAEAAQABAAIABAAEAAIAAgACAAQAAwACAAIAAgACAAQABAAG
AAcABwAFAAgACAAGAAgACQALAAsACQAKAAoACgAKAAoACQAJAAoACwAMAAwACwALAAoA
BwAHAAcACAAJAAoABwAIAAgABwAGAAUABAAFAAkACgAIAAYABAACAAEAAQABAAEAAAAB
AAEAAgABAAAA///+/wAA///+//7//v/+//7//v/8//z//P/8//r/+f/5//n/+//7//z/
/P/9//z//P/8/wAABAAGAAcABgAGAAUABAACAAIABQAFAAcABwAEAAIAAgACAAEA/v8A
AAAA///+//z//P/4//f/9f/0//T/8//z//P/8v/x//H/8v/z//P/8f/x//L/8v/w//D/
7v/u//D/7//v//H/8f/u/+7/7P/m/+X/7P/5/wwAJwBLAHwAugD5ADkBbwGWAaYBkgFV
AfwAnAA8AN//jP9S/zT/Kf81/0f/Wf91/5f/sP+8/8T/y//S/9b/2v/d/97/3v/f/97/
3//g/+H/4f/i/+P/4//k/+b/5//o/+f/5//n/+j/6f/p/+n/6f/n/+f/6P/o/+z/7P/s
/+v/7f/t/+7/7v/v/+//7v/u/+3/7f/t/+3/7f/u/+//7//y//T/9f/2//T/8//y//H/
8f/x//D/8P/w//H/8f/x//L/9P/2//f/9v/1//b/9f/1//T/9P/0//T/9P/0//T/9f/1
//T/8//x//P/8//z//b/9P/z//T/8//z//L/8v/y//H/8P/w/+7/7f/r/+r/7P/s/+z/
6//p/+n/6f/o/+b/5v/l/+X/6P/o/+j/6P/m/+j/6v/r/+//8f/y//P/8v/z//X/9v/6
//v//P/9//z//P/7//r/+f/5//n/+v/5//f/9v/0//T/9f/1//X/9//2//b/9v/0//T/
9P/0//P/8//z//T/9P/0//L/8v/1//j/+P/4//f/9v/1//b/+P/6//v/+//7//7//v/8
//z//f////////8AAAAAAAACAAIAAQABAAAAAQACAAIAAAABAAEA////////AAABAAEA
/f/9//z/AgACAAAAAAAAAAAAAAAAAAAA/P/7//r/+f/5//n/+P/4//r/+v/6//r/+v/5
//j/+P/4//j/+P/4//r/+v/6//r/+f/3//b/9f/3//f/+P/4//z//P/9//7//f8AAAEA
AQABAAIAAgACAAAAAAADAAMABAAFAAMAAgACAAIAAQD+//7//v/9//z//P/8//j/9//3
//b/9v/1//P/8//y//H/8f/y//P/8//x//H/8v/y//T/9P/y//L/8v/z//X/8//t/+z/
7P/s/+j/7f/6/wsAHgA/AG8AqgDwADUBeQGtAcgBxAGUAUEB4AB4AA4Asf9s/zz/KP8z
/0f/Wf9z/5H/qf+6/8j/0v/V/9j/3P/g/+P/5P/k/+X/6P/p/+r/6//p/+r/6//r/+v/
7P/s/+z/7f/t/+3/7v/v/+//7//v/+//7//w//D/9P/0//T/8//x//H/8v/y//f/9//2
//b/9f/1//X/9f/z//T/9f/1//f/+P/4//j/9//3//f/9//4//n/+f/6//r/+//7//v/
+//8//3//f/9//3///////3//P/8//z//v/+//7//v8AAAEAAQABAAEAAwADAAMAAQD+
//z//P///////v/+//7//f/8//z//f/9//z//P/+//7//v/9//n/+f/5//j/9v/2//X/
9f/5//r/+//8//v//P/9//3///8BAAIAAwAFAAcACgAMAA0ADQANAA0ADQAMAAoACAAE
AAMAAgACAAQAAwADAAIAAwADAAIAAQD///7//v/+//z//P/8//z/+//7//v//P/9//7/
/f/+//3/AAAAAAAA/v/+//7/AAD+/wAAAQABAAEABAAEAAIAAwAFAAgACQAHAAgACAAI
AAgACAAHAAcACQALAA0ADgANAA0ADAAJAAkACQAKAAsADQAJAAkACAAIAAgACAAIAAsA
DAAJAAgABwAGAAcABwAHAAcAAwADAAIAAgAGAAYABgAGAAQAAwACAAIAAAAAAAAAAAD+
//7//v/+/wEAAQACAAMAAgABAAEAAAAEAAQABQAGAAcACgALAAsACQAKAAoACgANAA4A
EgATABEAEQAOAAwACgAKAAkABgAIAAgABwAGAAQABAAAAP/////+//7//f/9//3//P/7
//z//v8AAAEA/v/9//3//P/8//z/+v/6//z/+//9/////f/4//b/9P/0//f/BAAZADgA
YQCXANoAIgFpAacB0wHiAcwBigEvAcYAWADu/5n/Xv88/zT/Q/9T/2n/j/+x/7//yv/U
/9j/3f/k/+r/6v/s/+7/7//x//L/8//0//X/8//0//X/9f/1//b/9v/2//n/+f/5//r/
/f/9//3//f/7//v//P/8//3//P/7//n/+//7//z//P///////v/+//3//f/9//3///8A
AAEAAQD//wAAAAAAAAEAAQABAAEAAQABAAAAAAAAAAEAAQABAAEAAgADAAMAAwADAAUA
BQADAAIAAgACAAYACAAKAAwACgAJAAcABQAFAAcABwAHAAkABgAEAAQAAwADAAIAAgAA
AP///v/+///////+//7/AAAAAAAA///8//v/+v/4//j/+P/3//f/+f/6//v//P/8//7/
AAABAAMABQAGAAcABwAJAAwADgAPAA8ADwAPAA4ADgANAAwACAAHAAYABgAHAAcACAAI
AAkACQAIAAcABQAEAAQABAAEAAQABAAEAAMAAwADAAQABAAEAAIAAgAFAAgACAAIAAYA
BgAGAAgACAAKAAsACwAJAAwADAAKAAsADQAQABEAEQASABIAEgARABAADgANABAAEQAS
ABIAEgATABMAEQARABEAEgATABIADQAMAAoADQAOAA8AEAANAA0ADwAMAAwADAAMAAwA
CwALAAsACwAHAAcABgAGAAkACgALAAwACgAJAAgACAAIAAgACAAIAAgACAAIAAgABgAF
AAUABQAHAAcACAAIAAwADAANAA4ADQAQABEAEQARABIAEgASABMAFAAYABkAFwAXABQA
EgAUABQAEwAQAA8ADgAMAAoADAAMAAgABwAHAAYABgAFAAMAAwACAAEA//8AAAEAAQAC
AAMABQAGAAQABAACAAIABAADAAMAAwABAPz/+v/6//r///8SACkARgBzAKsA7AA0AX8B
uwHlAfIB0gGGAScBvgBKAN7/kf9g/z7/OP9J/2H/ef+Z/7n/zf/Y/9z/4v/p/+7/8P/y
//P/9P/0//X/9//5//v//f/7//z//f/9//3//v/+//7/////////AAABAAEAAQABAAEA
AQACAAIABgAGAAYABQADAAMABAAEAAUABQAEAAQABQAFAAUABQAHAAgACQAJAAgACAAH
AAYACAAJAAoACwALAAsACgAKAAoACwALAAsACwAMAA0ADQANAA0ADwAPABAAEAARABIA
EQAQAA8ADgARABEAEAAPAA8AEQARABEAEQAOAAwADAAPAA8ADgAOAA8ADwAPABAAEQAR
ABAAEAAPAA4ADQALAAkACQAJAAgACgAKAAkACQAMAAwADAAMAA4AEAASABMAFAAVABUA
FQAVABcAGgAcAB0AHQAdAB0AHAAcABsAGgAaABkAGAAYABgAFwAXABYAFAATABEADwAR
ABAAEAAQAA4ADgAOAA4ADQANAA0ADgAOAA4ADAAMAA8AEgASABIAEAAQABAAEgAUABYA
FwAXABUAGAAYABYAGAAZABsAGwAZABoAGgAaABwAHAAbABsAGgAbABwAHAAaABsAGwAZ
ABcAFwAYABkAGgAXABgAGAAYABgAGAAYABUAFQAVABQAEAAQABIAEwAUABUAFgAUABMA
EgARAA8ADwAOAA4AEAAQABAAEAAQAA8ADgAOAAwADAAMAAwADgAOAA4ADgAOAA0ADQAN
AAsACwAMAAwADgAOAA8AEAAPABIAEwATABQAFgAXABgAFwAWABgAFwAXABcAFAASABIA
EgARAA4AEAAQAA8ADgAMAAwACAAHAAUABAAEAAMAAAD///3/+////wIABQAHAAIAAQAB
AAAAAAAAAP7//v8AAAEAAQD//////v/6//b/9v/5/wYAFwAwAFcAjwDMAA4BUwGTAbsB
ygG4AXwBIwG6AFIA8P+d/2L/Pv80/0H/U/9j/4H/o/+3/8L/zv/U/9n/4P/m/+r/7f/u
/+7/7//t/+3/7f/t/+//8P/x//H/7//w//D/8P/z//P/8//0//X/9f/1//X/8v/x//H/
8P/z//T/9f/1//P/8//0//T/9//3//b/9v/4//n/+v/7//r/+v/6//n/9//4//j/+P/5
//n/+f/5//v/+//6//r//P/9//3//f/7//z//f/9//v/+f/5//f/+f/6//z//v////7/
/f/8//v/+//6//n/9//5//n/+f/7//j/9v/2//f/9//2//b/9f/z//H/8P/z//P/8v/y
//D/8P/w/+//7//v/+//7v/r/+r/6P/n/+j/6P/o/+j/6//u//H/8//3//n/+v/7//r/
+//9//7//v/9//z/+//9//7//v/+//7//f/8//z/+//5//j/9v/3//f/9v/1//T/8v/x
//D/8v/y//L/8v/v/+//7//w//H/8v/x//L/8f/0//T/9P/0//T/9P/2//X/9v/2//X/
9//6//r/+P/6//v//f/9//3//v/+//7//v/+//3//f/8//3//v/+//7///////3//P/7
//v/+//9//n/+f/4//j/+P/4//j/9f/1//X/9P/4//j/9f/y//T/9P/0//T/8//z//P/
8//x//H/8P/w//H/8P/v/+7/8P/v/+7/7v/s/+z/7P/s/+7/7v/u/+7/7v/t/+3/7f/r
/+v/7P/s/+z/7P/t/+7/7//y//P/8//1//b/9v/2//X/9P/2//X/9//3//T/8v/z//T/
9P/y//H/8P/u/+z/7f/u/+v/6//p/+j/6P/n/+f/5//m/+X/5P/k/+T/4//f/9//4P/g
/+H/4v/h/+L/4v/l/+P/4f/j/+D/3P/c/9z/2f/a/+n//P8PADEAYgCaANEAEQFNAX4B
nAGWAWMBEAG0AFIA8/+c/1j/MP8h/yn/Of9J/2H/f/+a/6r/tP+7/8L/yP/M/87/0P/R
/9P/1P/V/9b/1//X/9j/2f/Z/9v/3P/c/9z/3P/b/9r/2v/c/93/3v/f/93/3f/e/97/
4v/i/+L/4f/j/+P/5P/k/+b/5f/j/+L/5f/l/+X/5f/k/+T/5P/j/+T/5v/n/+j/5//n
/+f/5//p/+n/6P/o/+b/5//n/+f/6v/s/+7/7//s/+v/7P/r/+3/7P/s/+z/7P/s/+z/
7P/v/+//7v/t/+3/7//v/+//7f/q/+j/6P/q/+v/6//s/+z/6//q/+r/6//r/+r/6v/o
/+j/6P/n/+f/5//n/+b/6P/o/+f/5//m/+T/4v/g/+L/5P/m/+f/6v/t/+//8f/z//X/
+P/6//r/+f/4//f/+f/6//r/+v/6//n/+P/4//j/9//3//b/8//z//L/8f/w/+7/7f/s
/+3/7v/v//D/7f/t/+3/7v/w//D/7v/u/+3/8P/w//D/7v/u/+7/8P/y//T/9f/1//P/
9v/2//T/9v/2//b/9v/2//b/9//5//v//f/8//3//f/+/wAAAAAAAAAA/v/9//z//P/8
//z//P/8//z//P/8//z//f/9//7/////////AAAAAAIAAgADAAQABAAGAAYABQADAAQA
BAAEAAQABAAHAAcABAADAP///P/+//7//f/6//r/+v/5//j/+P/4//T/8//z//L/8v/x
/+7/7f/r/+n/6v/s/+7/7//t/+3/7v/u/+z/7P/q/+r/6v/p/+n/6f/p/+b/5v/o/+j/
4//m//X/BgAfAEkAgADCAA0BVwGZAcQB0gG+AYEBJgHCAFYA7/+Y/1b/Mv8l/zX/S/9b
/3X/mf+w/7j/wv/P/9b/2P/a/93/3v/e/9//4P/h/+L/4//h/+L/4//j/+T/5v/n/+j/
5//n/+f/6P/r/+v/6//r/+v/6//s/+z/7v/u/+7/7f/r/+v/7P/s/+3/7f/s/+z/7//v
/+//7//v//D/8f/x//H/8v/y//L/8//z//P/8//1//X/9P/0//T/9f/1//X/8//0//X/
9f/2//f/+v/7//v/+v/6//r//P/8//z//P/9//3//P/7//n/+//7//v//P/6//n/+v/9
//3//P/8//z/+//6//r//P/9//3//v/7//r/+f/3//P/8//z//L/9P/0//P/8//y//L/
8v/y//L/9P/2//f/+f/7//z//f/8//3///8AAAEAAQABAAEAAgACAAEAAAAAAP///v/+
//z/+//7//r/9//3//b/9f/1//T/9P/0//b/9v/2//b/9f/1//X/9v/0//T/8v/y//X/
+P/4//j/9//2//X/9v/4//z///8BAP7/AAD///z//f///wIAAwABAAIAAgACAAQABAAD
AAMAAgADAAQABAAEAAUABQADAAMAAwAEAAUABQABAAEAAAD+//7//v/+/wAAAQACAAIA
AAAAAAEABAAAAAAAAAAAAAAAAAD/////AAAAAP7//P/7//z/+//7//v/+//7//v//P/8
//r/+v/9//7//v/+//3//f/7//f/+v/8//z//P/8//n/+f/5//n/+v/7//v//P/9//z/
+//6//v/+//7//z//P/8//z//P/8//z//P/8//z/+//7//v/+//7//z//P/8//z//f/+
////AgADAAMABgAIAAkACgAJAAgACgAJAAoACwAJAAgACAAIAAcABAAEAAQAAwACAAMA
BAABAAEA///+//7//f/7//v/+v/5//f/+P/5//n/+P/5//v//P/8//z/+v/6//r/+//5
//f/9//2//b/9P/u/+3/+P8JACAAQwBxAKYA5AAvAXsBvQHoAfABygF/ASQBvABIANv/
jP9W/zj/Of9R/2X/e/+b/7X/wP/M/9T/2f/g/+b/6P/p/+r/6v/r/+z/7f/u/+//8P/y
//T/9f/1//b/9v/2//X/9f/1//b/9f/z//H/7//y//X/+f/8//z//P/8//v/+f/5//r/
+v/7//v/+v/6//n/+f/5//n/+v/8//7////9//7//v/+////////////AQABAAAAAAAA
AAEAAQABAP//AAABAAEAAQABAAMAAwABAAAAAAAAAAMABAAFAAYABQAFAAQAAwAFAAcA
BwAHAAcABAACAAIAAwADAAIAAgAEAAMAAgACAAMAAwACAAIAAgACAAIAAQAAAAEAAgAC
AAIAAgABAAEABAAEAAQABAAEAAYACAAJAAkACwAMAA0ADwARABQAFgAaABsAHAAdAB4A
HgAdABwAGgAZABgAGAAXABUAFAASABIAEwATABMAEwASABIAEgAQABAAEAAQAA4ADQAM
AAwADwAQAA8AEAAPABIAEgASABEAEAAPABAADgAOAA0ACwAMABAAEQAQAA4ADwARABEA
EQASABIAEgAUABQAEwATABQAFQAWABYAFgAXABcAFQAWABcAGQAbAB0AGQAZABgAFwAW
ABUAFAAVABUAFQAUABQAFAAVABgAFAAUABQAFAAQABAADwAPABIAFAAWABYAFQAUABMA
EgARABEAEQARAA8ADwAOAA4ADgAOAA4ADgAOAA0ADAAMAA8AEAARABIAEQAQAA8ADgAO
AA0ADQANAA4ADwARABIAFAAUABUAFgAXABoAGwAbABoAGgAZABgAGgAaAB0AHQAfAB8A
HAAaABgAGAAXABQAFAAUABMAEgARABAACwAJAAoACgALAAsACwALAAoACQAJAAoACwAL
AAkACQAKAAoACAAIAAYABgAGAAcACQALAAcAAgAAAAAAAAALACAAOwBgAJUA0wAYAV4B
owHZAfEB5gGsAVIB6QB4AAwAtP91/07/Pv9K/1v/b/+N/6v/w//T/97/4v/m/+v/8P/0
//b/+f/6//r/+//6//v//P/9//3//v////////8AAAAAAAADAAMAAwAEAAMAAwADAAMA
AwADAAQABAAGAAYABgAFAAUABQAGAAYACQAJAAgACAALAAsACwALAAkACgALAAsADQAO
AA4ADgAOAA0ADAALAA0ADQAMAAwACgALAAsACwALAAwADQANAA0ADQAPAA8AEQAQABAA
EAAOAA==
         </WaveFormData>
      </LeadData>
      <LeadData>
         <LeadByteCountTotal>10000</LeadByteCountTotal>
         <LeadTimeOffset>0</LeadTimeOffset>
         <LeadSampleCountTotal>5000</LeadSampleCountTotal>
         <LeadAmplitudeUnitsPerBit>4.88</LeadAmplitudeUnitsPerBit>
         <LeadAmplitudeUnits>¦ÌV</LeadAmplitudeUnits>
         <LeadHighLimit>2147483647</LeadHighLimit>
         <LeadLowLimit>268435456</LeadLowLimit>
         <LeadID>V4</LeadID>
         <LeadOffsetFirstSample>0</LeadOffsetFirstSample>
         <FirstSampleBaseline>0</FirstSampleBaseline>
         <LeadSampleSize>2</LeadSampleSize>
         <LeadOff>FALSE</LeadOff>
         <BaselineSway>FALSE</BaselineSway>
         <ExcessiveACNoise>FALSE</ExcessiveACNoise>
         <MuscleNoise>TRUE</MuscleNoise>
         <LeadDataCRC32>4040396509</LeadDataCRC32>
         <WaveFormData>
BgAGAAYABgAGAAYABgAGAAcACAAJAAoACAAIAAgACAAIAAgACAAIAAgACAAIAAgACAAI
AAgACAAJAAoACwAMAAoACgAKAAoADAAMAAwADAAKAAoACgAKAAoACgAKAAoADAAMAAwA
DAAOAA4ADgAOAAwADAAMAAwADAAMAAwADAAOAA4ADgAOABAAEAAQABAADQAMAAsACgAK
AAoACgAKAAoACgAKAAoACAAIAAgACAAIAAgACAAIAAoACgAKAAoACwAMAA0ADgARABIA
EwAUABUAFgAXABgAGgAcAB4AIAAiACIAIgAiACUAJgAnACgAJwAmACUAJAAiACIAIgAi
ACIAIgAiACIAIQAgAB8AHgAgACAAIAAgAB4AHAAaABgAGgAaABoAGgAaABoAGgAaABgA
GAAYABgAFgAWABYAFgAXABgAGQAaABcAFgAVABQAFgAYABoAHAAaABoAGgAaABoAGgAa
ABoAHAAcABwAHAAaABoAGgAaABsAHAAdAB4AGwAaABkAGAAXABYAFQAUABUAFgAXABgA
GAAYABcAFwAVABUAFQAVABQAFAAUABQAFQAVABUAEwATABMAEwASABAAEAAPAA8AEAAR
ABEAEQAOAA4ADgAOAA4AEAARABIAFAAWABgAHAAbABsAGwAcAB0AHQAdAB0AHgAeAB4A
HgAeAB0AHQAdABkAFAATABIAEgAQABAADwAOAA0ACwAJAAgABgADAAIABQAEAAUABwAG
AAYABQAEAAQABAAEAAMAAQD+/wEAAQACAAYABAAAAPv/+P/4/wAAEAAnAEYAcACoAO0A
OQGDAb8B5gHvAcwBdgEIAZgANwDp/6//hf9r/2f/bf95/4z/pP+7/8v/2f/j/+j/6P/r
/+7/7v/u/+7/7v/u//H/8v/y//P/9f/1//X/9f/2//f/9v/0//L/8P/w//L/8//z//L/
8v/2//P/8//1//j/9//0//L/8v/y//L/8//2//b/8//z//L/8v/z//L/8v/w//D/8//1
//T/8f/w//P/9P/1//f/9v/2//X/9P/z//P/8//z//D/8v/z//P/8//z//L/7v/w//L/
9P/2//b/9f/0//P/8f/x//H/8f/x//H/8f/x//H/7v/t/+7/7f/t/+z/6//t/+v/6f/p
/+j/6P/o/+j/5//m/+T/5P/h/+D/3//e/+H/4v/k/+X/4//i/+L/4//h/+X/6P/p/+v/
7f/v//D/7f/u//L/8//v/+//7//w//D/8P/x//P/7//r/+r/6f/t/+3/7P/p/+b/5v/n
/+n/5//n/+b/5P/o/+j/5v/k/+b/5v/p/+v/6f/m/+X/5f/o/+f/5f/i/+X/5//p/+3/
6//v/+v/5//o/+r/6v/q/+r/6//r/+v/6//t/+3/7P/s/+r/6v/r/+v/7f/r/+v/6//p
/+j/6P/o/+f/5//o/+n/6f/p/+j/6P/r/+z/7f/w//D/8P/w//D/7f/u/+3/6//u//D/
8v/z//H/8f/0//T/8//y/+//7f/s/+v/5//i/+T/5P/k/+L/4P/f/97/3f/Z/9f/1//W
/9L/0v/S/9D/0P/R/9L/0v/P/87/zv/O/9D/z//P/8z/zf/P/9D/zP/G/8L/x//K/8b/
uv+8/8v/5P8GADAAaQCxAAcBXQGiAc0B3AHIAYgBJgG3AE0A8/+p/2//Rf81/zn/Rv9a
/3X/jf+Z/6H/qv+u/7H/uv++/77/vv++/77/v//A/8D/wf/B/8H/wf/B/8P/xf/F/8T/
xv/E/8T/xv/F/8X/xP/E/8T/wf/B/8P/xf/F/8P/wv/F/8b/x//J/8r/yv/H/8f/x//I
/8r/yv/L/8r/y//P/8//zv/L/8r/zP/M/8z/zf/Q/9D/z//O/8//z//P/8//z//S/9T/
1f/T/9P/0v/O/9D/0P/Q/9D/1P/V/9b/1//W/9X/1P/T/9P/0//T/9P/1P/Q/87/zv/T
/9X/1v/X/9b/0//Q/8//0v/S/9L/0v/R/9D/zv/O/87/zv/O/87/zv/O/8//z//N/8z/
zP/N/8//1f/a/93/3P/d/97/3v/c/97/4//l/+P/4//j/+T/5P/k/+X/5//m/+P/4//j
/+L/4f/f/9v/2v/a/9v/3f/e/9//3//e/+D/4P/e/9z/3P/c/9//4f/f/9z/2//b/+H/
4f/g/97/3//h/+P/5//l/+X/5f/l/+b/5v/o/+z/6//q/+j/5//r//D/8f/y//H/8f/w
/+7/7v/u/+7/7v/s/+z/7f/t/+3/7f/u/+//7//s/+n/6P/q/+v/7f/t/+3/7f/s/+r/
5//n/+n/6//r/+v/6//q/+j/6P/n/+b/5v/o/+n/6v/q/+r/6f/n/+f/5v/n/+n/6//o
/+b/5v/m/+b/5v/n/+j/6f/n/+f/5v/m/+b/5v/n/+f/6f/n/+f/5//n/+b/5v/m/+b/
5//p/+v/6//r/+r/6v/n/+b/5f/m/+j/6v/s/+7/8f/0//X/9f/3//j/+f/5//f/9f/2
//T/+P/6//r/+//+/////f/6//n/+P/3//T/8v/x//D/7//u/+3/7v/u/+z/7P/s/+r/
6v/r/+z/7P/p/+j/6P/o/+b/5f/l/+L/6//1//T/6P/m/+j/5f/g/9z/2v/c/+v/BAAo
AFQAiQDNACMBeQHEAfMBAgLqAZ4BNgHLAGUABQC7/4v/Z/9Z/2H/cv+E/5//tf/B/8n/
0P/S/9X/3P/c/97/3v/e/97/4f/i/+L/4//j/+P/4//j/+f/6f/p/+j/5v/k/+T/5v/m
/+X/4//i/+b/5f/n/+v/7v/t/+r/6P/q/+r/6v/r/+3/7P/o/+f/6v/s/+//8P/u/+z/
7P/v//H/8P/t/+z/7f/u/+//8f/w//D/7//u/+3/7f/t/+3/7P/w//P/9f/z//P/8v/u
/+7/7v/u/+7/8//z//P/8//y//H/8P/v//H/8f/x//H/8P/s/+r/6v/s/+3/7f/t/+3/
6//p/+n/6v/q/+r/6v/p/+j/5v/m/+f/6P/p/+r/7P/s/+3/7f/u/+7/7//x/+//8//2
//f/+f/7//3//v/+/wAABQAHAAYABwAIAAoADAAMAA0ADwAMAAkACQAJAAwADQANAAsA
BwAGAAYABwAHAAcABgAEAAYABgAEAAIABAAEAAcACQAJAAYABQAFAAgABwAFAAIABAAF
AAYACQAIAAcABgAFAAIAAgAEAAgACAAIAAcABwAHAAoACQAIAAwADQANAAwADAAMAAwA
DAAIAAgACQAJAAoACwANAA8AEQAOAAsACgAMAA0ADwAPABEAEQAQAA4ADQALAAoADAAM
AAwADAAJAAkACQAJAAkACQAIAAgACQAKAAwADQAMAAkACAAHAAoACgALAAwACQAJAAoA
CwALAAsACgAKAAgACAAIAAoADQAOAA8AEAASABYAGAAZABYAFgAWABUAFgAXABsAHAAc
ABwAGgAZABkAGQAWABIAFAAUABQAEgAQAA8ADgANAAwACwAMAAwACgAKAAoACAAGAAcA
CAAIAAkACAAIAAgACQAJAAoACAAHAAcACgAOAAoACAAFAP7/9v/4/wQAHwBIAHYAqADl
AC8BfwHHAfYBBQLqAaQBRgHeAHcAHwDb/6v/if99/4X/k/+o/77/1f/j/+n/7//2//j/
+f/6//7//v/+//7//v8DAAQABAAFAAUABQAFAAUABgAHAAYABAAGAAQABAAGAAkACQAI
AAgACAAFAAUABwALAAsACQAIAAgACAAIAAkADAAMAAkACQAHAAgACgAKAAwACgAKAA0A
DgAOAAwADAAMAAwADAANAAwADAALAAoADAANAA4ADwAMAA4ADwAPABAAEQARAA4ADgAO
AA4ADgAPAA8ADwAPAA8ADwAPAA8ADwAPAA8ADwAQAAwACgAKAAoACwALAAsACwAJAAcA
BwAIAAgACAAIAAYABAABAAAAAQACAAMABAACAAIAAwADAAQABAAFAAcABAAHAAkACQAL
AA0ADwAQABAAEgAXABkAFQAVABUAFgAWABYAFwAZABcAFQAWABcAFwAXABYAEwARABIA
FAAXABUAFQAUABIAFQAWABUAFAAUABQAFwAZABkAFgAVABUAFwAXABYAFAAWABcAGAAb
ABkAGQAZABkAGwAcAB8AJAAhACAAHgAdABwAIAAgACAAIQAhACAAHgAgACAAIAAgACAA
IAAhACEAIAAfAB8AHwAiACAAHgAeABwAHQAfAB8AHQAdABwAGgAbABkAGAAaABoAGgAa
ABsAGwAbABsAGQAZABgAGAAWABYAFwAXABkAFwAXABcAFQAUABQAFAARABEAEgATABYA
FwAXABgAFwAWABUAFgAXABgAGQAaAB0AIAAhACEAIQAiACMAIwAhACEAJAAkACQAJAAi
ACEAHwAfABwAGAAbABwAHQAcABoAGQAYABcAFAARABAADgAKAAoACgAIAAoACwAMAAwA
DQAMAAwADAAMAAsACwAIAAkADQAOAA4ADgAGAP///v/6//j/BAAVADAAWACGAL8ACQFX
AaEB3AH9AfwBygFuAQIBmQA5APH/vf+T/3n/ef+D/5D/qP/D/9H/2f/l/+z/7v/x//j/
+v/7//r/+f/4//v//P/8//3/+//7//v/+//6//v/+v/4//z//P/+/wIAAAD///3//P/+
//v/+//9/wAA///8//r/+v/6//r/+//+//7/+//7//v//P/+//7//v/8//z///////7/
+//6//v//P/9/////v/+//3//P/7//v/+//7//n//P/+/////v///////P/8//z//P/8
//7//f/8//v/+f/5//n/+f/7//v/+//7//r/9v/0//T/9P/1//X/9f/3//X/8//z//L/
8v/y//L/8f/w/+7/7v/v//D/8f/y//D/8P/x//H/8P/w//H/8//x//X/+P/5//n/+//9
//7//f/+/wIAAwADAAMAAwAEAAQABAAFAAcAAgD//////////////v/7//n/+v/8////
/v/9//v/+P/6//r/+P/2//T/9P/3//n/+f/2//X/9f/4//f/9f/y//T/9f/2//n/+//7
//v/+//5//j/+f/8//7//v/9//3/+//+//3//P///////v/8//z//P/8//z/+v/6//v/
+//5//n/+v/7/////P/5//j/9//3//j/9//3//v//P/6//j/9v/0//H/8f/x//H/8//z
//L/8v/x//D/8P/v//H/7//v/+//7//u/+7/7v/t/+3/7v/v/+z/6//p/+j/6f/q/+v/
7v/u/+7/7v/u//H/9P/1//X/8//0//X/9f/0//P/9f/0//X/9v/1//X/9f/1//L/7v/w
//D/8P/u/+z/6//q/+n/5//l/+X/5P/i/+L/4v/g/+D/4f/i/+L/4f/g/+D/4P/e/93/
3f/a/9//3f/e/+L/4P/c/9v/2P/Q/8r/zv/b//L/FgBCAHcAuwAJAVsBogHVAegB1AGQ
ASoBvQBZAP3/s/97/1X/Rf9J/1j/av+B/53/r/+5/77/wv/F/8j/zP/M/8z/zP/M/87/
zv/N/83/zf/N/83/zf/R/9P/0//S/9D/zv/O/9D/0f/R/9D/0P/R/83/zP/N/9H/0f/P
/87/0P/Q/9D/0f/U/9T/0f/R/9D/0P/R/9D/0P/O/87/0f/W/9b/1P/U/9T/1P/U/9X/
1f/U/9L/0P/Q/9H/0v/T/9P/1v/Y/9n/1//X/9b/0v/U/9T/1P/U/9X/1f/V/9X/1f/V
/9X/1f/T/9P/0//T/9X/0v/R/9L/0v/T/9P/0//T/9H/z//P/83/zP/L/8r/yv/K/8n/
yv/I/8j/yP/I/8b/xv/H/8f/yP/I/8n/y//I/8v/zf/N/9H/0//V/9b/1f/W/9r/2//b
/93/3//i/+H/4P/g/+H/4P/d/93/3f/d/93/3P/Z/9f/2P/a/93/3f/d/9z/2v/c/9z/
2v/Y/9j/2P/b/93/3f/a/9n/2f/f/9//3v/c/9r/2//c/9//4f/h/+H/4f/i/+L/5P/o
/+b/5v/l/+X/5v/q/+r/6v/r/+v/6v/o/+r/6v/q/+r/6v/q/+v/6//p/+n/6v/r/+v/
6P/l/+T/6v/t/+3/6//s/+v/6v/p/+j/5f/l/+X/5f/j/+P/4v/i/+T/5P/l/+X/5f/j
/+P/4//j/+L/4v/i/+L/4//l/+f/5P/j/+H/4P/i/+L/4v/k/+f/6P/p/+r/6//u/+//
7//v//D/8f/x/+//7//y//L/8//0//P/8//1//X/8v/u/+z/7P/s/+r/7P/r/+r/6f/p
/+f/5//m/+L/4v/i/+D/4P/h/+L/4v/h/+D/4P/g/+L/4f/h/97/3//h/+T/4P/c/9r/
2f/W/9L/0v/e/+//CgAwAGQAowDxAEcBmQHWAfcB+AHIAWwBAAGVAC8A2/+b/2v/U/9V
/2H/cP+G/53/q/+5/8f/zv/O/9H/1P/U/9b/1v/W/9b/2//c/9z/3f/d/93/3f/d/93/
3//f/97/4P/e/97/4P/f/9//3v/e/+L/3//f/+H/4//j/+H/4P/e/97/3v/f/+T/5P/h
/+H/4//k/+b/5v/k/+L/4v/l/+b/5v/k/+T/5P/k/+T/5f/n/+j/6P/o/+f/5//n/+f/
5f/o/+r/6//q/+v/6//o/+j/6P/o/+j/6f/p/+n/6f/q/+v/7P/t/+v/6//r/+v/6v/m
/+T/5P/m/+f/5//n/+f/5f/j/+P/5P/k/+T/5P/m/+b/5f/m/+X/5P/j/+L/4P/g/+H/
4f/h/+L/5P/n/+T/5//p/+n/7f/v//H/8v/y//T/+f/7//r/+//8//7/+//6//r/+//2
//P/8//z//b/9//3//X/8//0//b/+f/4//f/9f/y//T/9P/y//D/7v/u//H/8//0//L/
8v/z//X/9f/0//L/9P/1//b/+f/3//f/9//3//b/9v/4//z//f/+//7////9/wAA///+
///////+//z//v8AAAIABAAAAAAAAQABAAEAAQACAAMABQACAP///v/+////AQABAAUA
BAABAAAA///+//7///8AAAEAAAD///3//P/9//7/AAABAP///f/9//3//f/8//z//P/5
//n/+v/7//7//////wAA///+//3//v8BAAIAAwAEAAMABgAHAAcABwAIAAkACQAMAA0A
EQASABEAEAANAAsADQANAAoABgAGAAYABgAEAAMAAQD///3//P/7//z//P/6//r/+v/4
//n/+//9//7/+//6//r/+v/6//n/+f/2//v/+//6//z/+v/0//H/7v/s/+z/9v8PADQA
XgCSANUAJQF1Ab0B7AH/AewBrAFGAdoAcwAVAM3/nf99/2//c/99/5D/sP/J/9H/1//d
/+L/5v/p/+z/7P/v//D/8f/y//P/9P/0//X/9f/1//X/9f/1//f/9//2//f/9v/3//r/
+//7//r/+v/8//n/+f/7//7//f/6//j/+v/6//r/+//+//7/+//7//n/+v/8//z//v/8
//z///8BAAAA/f/8//7//v/+/////v/+//3//P/9//3//f/9//v//v8AAAEAAAABAAEA
/v/8//z//P/8/wIAAwAEAAUAAgABAAAA//8BAAEAAQABAAIA/v/8//z//f/9//z/+//7
//n/9//3//j/+P/4//j/+v/6//n/+v/3//b/9f/0//T/9P/1//X/9f/2//j/+//6//3/
/////wEAAwAFAAYABAAGAAsADQANAA0ADQAOAAwADAANAA8ACgAHAAcABwALAAsACgAH
AAUABgAIAAsACQAJAAgABgAKAAoACAAGAAYABgAJAAsACQAGAAUABQAKAAsACwAKAAgA
CQAKAA0ADwAPAA8ADwAMAAwADgASABQAFAATABMAEgAWABYAFgAWABUAEwAQABMAFAAV
ABYAFgAWABcAFwAVABUAFgAXABYAEgAOAAwADwARABQAFQATABMAFAASABIAEgASABIA
EQARABEAEQAQAA8ADQAMAA8AEAASABMAEQAPAA8ADwANAAwADAAMAAwADQAPABEAEAAP
AA0ADAAOAA4ADgAQABMAFAAVABYAFQAYABkAGQAbABwAHQAdAB4AHwAjACQAIwAiAB8A
HQAfAB8AHAAYABUAFAATABAAEwATABMAEwARAA8ADwAOAAwADAAMAAoACAAJAAoACgAM
AAwADQAOABAADwAPAAwADwANAAwADAAKAAYAAQAAAP7/AAAQACkASAB4AKwA6wA3AYcB
ywH2AQUC6gGeAToB0gBpAA8A0/+r/4v/ff+H/5f/qv/E/9v/6f/x//H/9v/6////AAAA
AAIAAgACAAIABwAIAAgACQAJAAkACQAJAAkACwALAAoADAAKAAoADAALAAsACgAKAA4A
CwALAA0ADwAPAA0ADAAMAAwADAANAA4ADgALAAsACwAMAA4ADgAQAA4ADgARABEAEAAN
AAwADQAOAA8AEQAQABAADwAOAA4ADwAQABEADQAQABIAEwASABMAEwAQABMAFAAVABYA
FwAVABMAEQATABMAEwATABMAEwATABMAEgAOAAwADAAQABEAEQARABEADwANAA0ADgAO
AA4ADgANAAwACgAKAAgACAAIAAgACgAKAAsACwAKAAoACwANAA0AEQAUABUAFgAXABgA
GAAWABgAHQAfAB8AHwAfACAAHwAeAB4AHwAeABsAGwAbABsAGwAaABcAEgASABMAFQAX
ABcAFgAUABQAFAASABAAEgASABUAFwAVABIAEQARABcAFwAWABQAEgATABQAFwAXABcA
FwAXABYAFgAYABwAHAAcABsAGwAbAB4AHQAcAB8AHwAeABwAHgAeAB4AHgAaABoAGwAb
ABsAGwAcAB0AHwAcABkAGAAYABkAGwAbABoAGQAXABQAEwATABYAFwAYABkAGgAXABcA
FwAXABUAFQAUABQAFAAUABUAFQAVABMAEwATABIAEAAPAA4ADwAPABAAEQARABEAEAAQ
ABAAEAAQABIAEQASABMAFAAVABgAGQAZABsAHAAdAB0AGwAbAB4AHgAcABwAGgAZABkA
GQAWABIAFAAUABQAEgARAA8ADQALAAsACQAJAAgAAwACAAEA/v8AAAMABgAIAAYABAAD
AAIABAADAAMAAAADAAUABAACAAIAAAD7//T/8P/y//z/EQAwAF4AlADTABkBbQG7AeoB
+wHoAagBRgHaAHMAGQDT/6H/e/9t/3P/f/+O/6b/v//N/9X/3f/i/+T/6f/s//D/8v/y
//L/8v/z//L/8P/v//D/8f/y//P/8v/z//L/8P/x//D/8f/0//X/9f/0//T/8//v/+7/
7//1//X/8//y//H/8P/v/+//8v/y/+//7//w//L/9f/2//X/8v/x//P/9f/0//H/8P/u
/+7/7v/v//L/8v/x//D/8P/x//L/8//w//L/8//z//D/7//t/+j/7P/u//D/8v/y//H/
8P/v/+7/7f/s/+v/6f/p/+n/6f/p/+b/5f/m/+f/5//m/+X/5P/h/97/3f/g/+D/4P/g
/+H/4P/e/97/3P/c/9z/3P/a/9j/1//V/9T/1P/V/9f/2P/d/+H/4//j/+X/5//o/+f/
6P/s/+3/6f/p/+n/6v/r/+z/7v/x/+7/6//r/+v/7P/r/+n/5f/j/+T/5v/p/+b/5f/j
/+D/5P/k/+L/4P/g/+D/4//l/+X/4v/h/+H/5f/l/+T/4v/i/+P/5P/n/+b/5f/k/+P/
5P/k/+b/6v/s/+z/6//r/+v/7v/t/+z/6//r/+r/6P/p/+r/6//s/+r/6v/r/+v/6v/p
/+n/6f/t/+r/5//m/+X/5f/m/+X/5f/l/+T/4v/n/+f/4//g/+L/4v/i/+L/4f/h/+H/
4f/f/9//3v/e/93/3P/c/9v/3f/b/9v/2//b/9r/2v/a/9n/2f/a/9v/2//b/9r/2v/Z
/9j/1//Y/9f/2P/Z/9r/3f/g/+H/4f/h/+L/4//j/+D/3//h/+D/4//k/+P/4//l/+X/
4v/e/9z/3P/c/9r/3P/b/9r/2f/X/9X/1f/U/9L/0v/S/9D/z//P/8//zv/L/8r/yv/K
/83/zf/O/8z/zf/P/87/zP/O/8z/x//G/8b/wP+8/8n/3v/6/yQAXQCdAOMANwGKAccB
6gHkAawBUAHjAHcAFQDF/4H/U/8//0H/TP9c/2//h/+d/6n/rP+y/7f/vP++/8L/wv/C
/8L/w//E/8T/xf/F/8X/xf/F/8n/y//L/8r/yP/G/8b/yP/L/8v/yv/K/8v/x//G/8f/
zf/N/8v/yv/M/8z/zP/N/8//zv/K/8n/yv/M/8//0P/P/8z/y//N/9L/0v/Q/9D/0P/Q
/9D/0f/Q/9D/z//O/83/zf/N/83/zv/S/9X/1//V/9X/1P/Q/9H/0v/T/9T/1v/V/9T/
0//V/9X/1f/V/9X/1f/V/9X/0v/O/8z/zP/Q/9H/0f/R/9H/z//N/83/zv/O/87/zv/N
/8z/yv/K/8r/yv/K/8r/yv/K/8v/y//H/8b/xv/H/8f/y//O/8//0//V/9f/2P/Y/9r/
3//h/9//3//f/+D/4P/g/+H/4//h/9//4P/h/+P/4//i/9//3P/c/93/3//c/9v/2f/W
/9v/3P/b/9r/2v/a/93/3//f/9z/2//b/93/3f/c/9r/2v/b/9z/3//g/+H/4v/j/+L/
4v/k/+j/5P/m/+T/5P/k/+T/5f/n/+n/6//t/+3/7P/s/+7/7v/v/+//7//t/+3/7f/t
/+z/7P/s/+3/7f/u/+//8f/x//D/8P/y//L/8v/0//X/9v/3//j/+P/6//r/+f/7//z/
/f/9//////8CAAIAAAD+//r/9//5//n/9v/y//D/8P/w/+7/7P/r/+r/6f/p/+f/5//m
/+P/4v/h/97/4P/h/+L/4v/h/+D/4P/g/+L/4f/h/97/3f/d/9z/3v/c/9r/2f/a/9j/
0v/S/93/9P8SAEAAeQDBABMBawG6AesB/gHsAawBSAHZAHEAEQDD/4f/Yf9R/1n/aP90
/4n/p/+5/73/xP/Q/9X/1P/U/9b/1v/W/9b/2f/a/9r/2//b/9v/2//b/93/3//f/97/
3P/a/9r/3P/e/9//3//g/+L/3//f/+H/5P/j/+D/3v/e/97/3v/f/+T/5P/h/+H/4f/i
/+T/5P/l/+T/5f/p/+n/6P/l/+T/5v/m/+b/5//q/+r/6f/o/+f/5//n/+f/5f/o/+r/
6//u/+//7//s/+7/7v/u/+7/7//v/+//7//v/+//7//v//H/8f/x//H/8v/u/+z/7P/u
/+//7//v//H/7//t/+3/8P/w//D/8P/t/+z/6v/q/+n/6P/n/+b/6P/o/+n/6f/p/+j/
6P/p/+f/6//u/+//8f/z//X/9v/z//T/+P/5//j/+f/6//z//P/8//3////8//n/+f/5
//n/+f/4//X/9P/0//X/9//2//X/8//w//P/9P/z//L/8v/y//X/9//1//L/8f/x//f/
9//2//T/8v/z//T/9//5//v//f////z//P/+/wIAAgACAAEAAQAAAAQABAAEAAUABQAE
AAIAAwAEAAUABgAGAAYABwAHAAUABQAGAAcABwAEAAEAAAAAAAEAAwADAAUABQAEAAIA
AQABAAMABQADAAMAAwACAAIAAgABAAAA/v8AAAEAAgABAAIAAgABAAAA/v/+////AQD/
/////v////////8CAP//AQD///z//v8AAAAAAAAAAP3//f/9//3//v//////AAD+//7/
/////wAA//8AAAEAAwACAAIAAgABAAEAAgADAAEAAQAAAAAAAAAAAAAAAgABAAIAAwAE
AAUACAAJAAkADAAOABAAEQAQAA8AEQAQABEAEgARABEAEwATABAADAAMAAwADAAKAAwA
CwAKAAkACQAHAAcABgACAAIAAgAAAP7///8AAAAAAAAAAAEAAgACAAEAAQD+/wEAAQAA
AP7//P/8//n/9v/w/+7/9v8FAB4ARgB0AKcA5wA3AYsB1AEBAgwC7AGeAToB0wBpAA8A
y/+b/33/ef+H/5T/pv+//9H/1//f/+b/6v/v//L/9P/1//T/8//y//X/9v/2//f/+v/7
//z//f/+/////v/8//7//P/8//7//f/7//j/9v/8//v//f8BAAMAAwABAAAAAAAAAAAA
AQACAAIA//////7//v////7/AQAAAAEABQAHAAYAAwACAAIAAgACAAMABAAEAAMAAgAD
AAMAAwADAAAAAgADAAMABAAFAAUAAgACAAIAAgACAAUABQAFAAUAAwADAAMAAwAEAAUA
BgAHAAYAAgAAAAAAAAABAAEAAQADAAEA/////wAAAAAAAAAAAAAAAP//AAACAAIAAgAC
AAIAAgADAAMABAAEAAUABwAGAAkACwALAAsADQAPABAAEAASABcAGQAZABsAHQAgAB4A
HgAfACEAIAAdAB0AHQAcABsAGQAVABUAFgAYABsAGwAbABoAGAAaABoAGAAWABMAEgAU
ABUAGAAWABYAFwAZABkAGAAWABQAFQAWABkAFgAVABQAEwATABQAFwAcABsAGgAYABcA
FgAaABoAGgAbABsAGgAYABsAHAAdAB4AHAAcAB0AHQAfAB8AIAAhACUAIgAfAB4AGwAb
ABwAGwAdAB0AHAAaABgAGQAcAB8AHgAdABwAGgAYABgAFwAWABoAGgAdAB4AHQAcABsA
GgAXABcAFwAXABcAFwAWABYAFQAUABQAEwATABEAEQARABQAFAAVABYAFAATABMAEwAR
ABEAEAAQABEAEgATABYAFwAYABkAGgAZABwAHQAdABsAHAAdAB0AHwAfACIAIgAkACQA
IgAhACAAHwAbABYAFgAWABYAFAATABEADwANAAwACwAMAAwACgAKAAoACAAGAAcACAAI
AAkACAAIAAgABgAFAAUAAgADAAUACAAKAAYA/v/7//j/8v/6/xIAMwBcAI4AzAATAWEB
rwHpAQIC+QHCAWIB9ACKACsA4f+v/4n/d/97/4X/lf+s/8L/0f/d/+X/5//o/+7/8f/y
//b/+P/4//j/+P/6//r/+f/5//n/+f/5//n/+v/7//r/+P/6//j/+P/6//r/+f/3//b/
+P/1//X/9//5//n/9//2//T/9P/0//X/+P/4//X/9f/1//b/+P/4//j/9v/2//n/+v/6
//j/+P/2//b/9v/3//j/+P/3//b/9f/1//X/9f/x//T/9v/3//b/9//3//T/9f/2//f/
+P/1/w==
         </WaveFormData>
      </LeadData>
      <LeadData>
         <LeadByteCountTotal>10000</LeadByteCountTotal>
         <LeadTimeOffset>0</LeadTimeOffset>
         <LeadSampleCountTotal>5000</LeadSampleCountTotal>
         <LeadAmplitudeUnitsPerBit>4.88</LeadAmplitudeUnitsPerBit>
         <LeadAmplitudeUnits>¦ÌV</LeadAmplitudeUnits>
         <LeadHighLimit>2147483647</LeadHighLimit>
         <LeadLowLimit>268435456</LeadLowLimit>
         <LeadID>V5</LeadID>
         <LeadOffsetFirstSample>0</LeadOffsetFirstSample>
         <FirstSampleBaseline>0</FirstSampleBaseline>
         <LeadSampleSize>2</LeadSampleSize>
         <LeadOff>FALSE</LeadOff>
         <BaselineSway>FALSE</BaselineSway>
         <ExcessiveACNoise>FALSE</ExcessiveACNoise>
         <MuscleNoise>TRUE</MuscleNoise>
         <LeadDataCRC32>466887562</LeadDataCRC32>
         <WaveFormData>
7v/u/+7/7v/s/+z/7P/s/+3/7v/v//D/7//u/+3/7P/s/+z/7P/s/+z/7P/s/+z/7P/s
/+z/7P/t/+7/7//w/+//7v/t/+z/7v/u/+7/7v/s/+z/7P/s/+r/6v/q/+r/7P/s/+z/
7P/s/+z/7P/s/+z/7P/s/+z/6v/q/+r/6v/r/+z/7f/u/+7/7v/u/+7/7f/s/+v/6v/s
/+z/7P/s/+z/7P/s/+z/7v/u/+7/7v/u/+7/7v/u/+7/7v/u/+7/7//w//H/8v/z//T/
9f/2//j/+P/4//j/+//8//3//v/+//7//v/+/wAAAAAAAAAA///+//3//P/6//r/+v/6
//r/+v/6//r/+f/4//f/9v/2//b/9v/2//X/9P/z//L/9P/0//T/9P/0//T/9P/0//L/
8v/y//L/8P/w//D/8P/x//L/8//0//P/8v/x//D/8f/y//P/9P/0//T/9P/0//T/9P/0
//T/9v/2//b/9v/0//T/9P/0//f/+P/5//r/+f/4//f/9v/1//T/8//y//X/9v/3//j/
9v/2//X/9f/0//T/9P/0//L/9P/0//T/9f/1//b/9//3//f/9//2//X/8//y//H/9f/1
//X/9f/z//P/8v/y//L/8//1//b/+v/7//7/AQD/////AAABAAUABQAFAAYABwAHAAcA
BwAIAAcABwAHAAQA///+//3//v/9//3//P/7//r/+P/4//X/8//w/+7/7//w//H/9P/1
//X/9P/0//b/9P/0//T/8v/y//L/8//y//b/9v/x/+7/6f/p//D/+v8MACUARgByAKYA
4QAcAUwBbAFyAVYBEgG8AGoAJADs/8b/pv+T/43/jf+T/6L/tP/D/9D/2v/j/+X/5f/m
/+j/6f/o/+n/6f/p/+v/6//t/+3/7f/t/+3/7f/t/+7/7v/u/+3/7f/s/+z/7v/u/+7/
7v/y//L/8f/x//T/9P/y//L/8v/y//L/8v/1//X/9f/1//T/8//y//H/8f/x//H/8f/x
//H/8f/y//X/9v/4//n/9//3//f/9v/2//b/9f/1//P/9f/2//b/9f/1//X/9f/3//j/
+v/8//z/+//6//j/+P/4//j/+f/7//v/+//7//z//P/6//r/+//7//r/+f/6//v/+v/7
//r/+v/7//v/+//7//r/+v/5//j/9//0//b/+v/9/////f/8//v/+v/6//z//f///wIA
AwADAAMAAgABAAMAAwADAAIAAQAAAAEAAQAAAP///P/7//r/+v/8//z/+//6//n/+f/5
//j/9v/2//b/9//5//j/+P/4//f/+P/6//z/+v/6//n/+f/5//j/9//2//r/+//8//7/
/v8BAP//+f/8//3//v///wAA/////wAAAAACAAIAAAACAAAAAAAAAP//AQABAAEAAQAB
AAAAAAD///////8BAAEAAQABAAEAAQADAAQABQAHAAgACAAIAAcABgAHAAYABQAJAAsA
DgAPAA0ADgARABEAEQARABAADwAOAA0ACgAFAAUABQAEAAMAAQAAAP///v/6//r/+P/3
//f/9v/0//T/8v/0//X/9f/y//L/8v/w//L/8v/y//L/8P/x//L/7v/o/+f/6v/v/+v/
4P/e/+z/AQAaADwAaAChAOQAKgFiAYIBjAF4AUQB9gCiAFgAGADk/7v/mf+J/4v/kv+g
/7X/yP/O/9P/2//b/97/5v/r/+n/6f/o/+f/5//n/+n/6f/p/+n/6f/p/+v/7P/s/+z/
6//r/+r/6v/r/+z/7f/u/+//7v/s/+v/7v/u/+z/7P/t/+7/7//w/+//7//v/+//7//v
/+//7//x//H/8f/x/+//7//v//D/8P/w//H/8f/z//P/8//y//L/8v/x//H/9P/3//n/
+v/4//f/9v/1//T/9P/1//b/+P/5//r/+v/4//j/+P/5//n/+f/5//n/9v/2//T/9P/5
//v//P/9//v/+//5//n/+P/4//n/+f/5//n/+P/4//r/+v/6//j/+P/6//v/+//5//j/
9//2//j//P///wMAAwADAAIAAQD/////AgADAAIAAgACAAIAAwADAAIAAQAAAP///v/+
//z//P/7//r/9//3//f/9v/5//r/+//9//z/+v/5//j/9//4//r//P/6//r/+f/5//r/
+v/6//r//P/9//7/AAD+/////////wEAAgADAAMAAQACAAIAAgAGAAcACAAJAAkACQAJ
AAgABgAGAAYABQAEAAQABAAFAAUAAwAFAAUABQAEAAMAAwADAAMAAwADAAQABAAEAAIA
AQD//wEABAABAAMAAwACAP7//v///wAAAgACAAIAAQAAAAAAAAAAAAEAAQAAAAAAAwAA
AP///v/9//z//v///wEAAgAAAAAA/v8AAP7//v/+//3////////////9//z//P/7//3/
/f/////////////////8//z//P/9/wEAAgADAAMABQAHAAcABwAKAAsADQANAAkACAAJ
AAcACwANAA4ADwAQABEAEAANAAsACwAKAAkABwAGAAUABAADAAQAAwADAAEAAAD+//7/
/P/+///////8//z//P/6//n/+P/3//b//P8HAAYA+v/4//v/+P/1/+//7P/u//j/DQAo
AEoAcgCnAOwAMAFoAYoBlgGCAUYB8gCkAF4AGgDo/8P/p/+b/5v/pP+0/8f/2P/e/+X/
6f/p/+r/8P/x//D/8f/x//H/8//z//X/9f/z//P/8//z//T/9v/3//j/+P/3//X/9P/y
//L/8v/y//X/9v/2//f/+P/4//b/9v/4//j/+P/4//f/9//3//f/+P/5//r/+//5//n/
+f/5//f/9//3//j/+P/4//n/+f/5//n/+f/4//b/9v/1//X/9v/5//v//P/6//n/+P/3
//T/9P/1//b/+v/7//z//P/7//r/+f/5//n/+f/5//n/9v/2//T/9P/2//f/9//3//f/
9//1//X/+P/4//n/+f/4//f/9f/0//X/9v/3//b/+P/6//v/+//+//7//v/+//z//v//
/wEABAAFAAUABQAFAAUACAAJAAoACgAKAAoACwALAAoACQAIAAcABgAGAAcACAAIAAgA
BAADAAIAAAACAAIAAgADAAEAAAAAAAAAAAAAAAEAAgACAAIAAQABAAEAAAD///7/AQAB
AAEAAgAAAAEAAQABAP//AAABAAEAAQACAAIAAgABAAEAAQABAAMABQAHAAgABgAGAAYA
BQADAAIAAQABAAQAAwAGAAcABwAGAAUABQAFAAUABQAFAAgACAAIAAYAAwABAAIABAAE
AAQABAACAAEAAQAAAAAAAAD+/wAAAgACAAIAAQAAAP///v/9/wAAAAABAAEAAAD//wAA
//////////////z//P/8//3/AAACAAQABQAJAAsACwALAAoACQAJAAcACAAKAA4ADwAN
AA0ADAALAAsACwAJAAUABQAFAAQAAwADAAIAAQAAAP7//v/8//v/+f/4//b/9v/0//b/
9//3//j/+P/4//b/+P/4//j/+P/2//P/+P/6//j/9f/y/+3/5f/k/+7/BAAlAEoAbgCe
ANcAFAFMAXABeAFiASwB4gCWAE4AEgDk/8D/pf+X/5n/o/+y/8L/0//a/97/4//n/+f/
6P/o/+n/6P/p/+n/6f/q/+v/7v/v/+//7//v/+//7f/u/+7/7v/v/+//7v/u//D/8P/w
//D/8f/w/+7/7f/y//L/8P/w/+7/7v/u/+7/8f/x//H/8f/v/+//7//v/+//7//v/+//
8f/x//H/8v/x//D/8P/v/+3/7f/t/+z/7//w//D/8f/u/+//7//u/+7/7//w//H/7v/u
/+//8P/x//H/8f/w/+7/7v/u/+//7f/t/+3/7f/t/+7/7f/u/+//7//u/+3/7//v/+3/
7f/u/+7/7//v/+z/6//p/+j/6f/q/+v/6v/p/+r/6v/p/+z/7P/s/+z/7P/u/+//8f/w
//H/8f/x//L/8//3//n/9//2//X/9P/1//X/9P/z//P/8//z//T/8v/y//H/8P/x//H/
8f/w/+//7v/t/+3/7//u/+7/7v/u/+7/7//w/+7/7v/t/+3/7v/u/+7/7v/x//H/8f/y
//D/8f/x//H/8v/0//b/9//2//b/9f/0//f/9//3//f/9//3//f/9v/0//T/9P/z//T/
9P/0//X/9f/z//X/9f/2//b/9v/3//X/9f/1//X/9f/0//P/8P/z//H/8v/y//L/8v/y
//P/8//0//T/8//y/+//8P/w//D/8P/v//H/8f/x//H/8f/w//D/7//t/+3/7//v//D/
8f/y//P/8f/w/+//7//z//T/9f/1//n/+//7//v//P/9///////9//7/AQABAAMAAwAC
AAEA//////3/+f/6//v/+//7//n/+P/3//b/8v/y//D/7//r/+r/6P/o/+n/7P/u/+//
8P/w//D/7v/u/+7/7v/u/+7/8f/y//L/8P/p/+b/4//h/+D/6P/2/wsAKgBQAHoAtQD0
AC4BXAF0AXABSgEAAa4AYgAeAO7/yv+p/5P/j/+T/5z/rv/D/8z/0P/Z/9//4f/i/+j/
6f/o/+n/6f/p/+n/6f/r/+v/7f/t/+3/7f/q/+r/6f/o/+v/7f/u//D/7v/u/+7/7v/w
//D/7//v//L/8v/w//D/8P/w//D/8P/x//H/8f/x//P/8//z//P/8//z//P/8//x//H/
8f/y//L/8v/z//P/8//z//P/8v/y//L/8f/x//P/9f/2//b/9//3//f/9//2//b/9//4
//f/9//3//b/9v/2//b/9//4//n/+v/7//j/+P/2//b/+P/5//n/+f/7//v/+f/5//z/
/P/9//3/+//7//r/+v/7//z//f/8//z//v//////AAAAAAAAAAAAAAIAAwAFAAYABwAH
AAcACQAJAAwADQANAAwACwAKAAoACwALAAsACAAHAAYABgAGAAYABQAEAAUABQAFAAQA
AgACAAIAAwABAAAAAAAAAP7//v///wAAAgACAAEAAQABAAAA///+/wEAAQABAAIAAgAD
AAMAAwADAAQABQAFAAcACAAIAAgACAAHAAYABQAIAAkACgAKAAoACgAKAAkACAAIAAgA
CQAHAAUABwAHAAgACAAIAAkABgAFAAQAAwAGAAoADAAKAAgABgAEAAMAAwAEAAQABgAG
AAQABgAFAAQAAwABAAMAAwADAAMABQAEAAQAAwABAAEAAwADAAIAAQAAAP//AAAAAAAA
AQABAAIAAwADAAgACwAMAA0ADAANAA8ADwAOAA4AEAAPABEAEQAQAA8AEQARAA8ACwAN
AA0ADAALAAkACAAHAAYABAAEAAIAAQABAAAA/v/+//z//v///////v/+//7//P/7//r/
+f/4//r/+f/8/wAA/v/7//r/9f/t/+j/6v/0/wkAJABIAHIApwDkACIBXgGGAZQBgAFG
AfIAogBeAB4A6P/B/6X/k/+T/5z/qP+7/9D/3v/j/+X/5//s/+7/8f/x//H/8P/v/+3/
7f/v/+//7//v/+//7//y//T/9f/2//b/9f/z//L/9P/0//T/9P/1//T/8v/x//X/9v/1
//b/+P/4//j/+P/3//f/9//3//X/9f/1//X/9f/1//X/9f/2//f/+P/6//j/+P/5//n/
+P/3//b/9P/1//b/9v/3//n/+//8//z/+f/5//n/+f/4//j/+f/6//v/+//7//r//P/8
//z//f/7//v/+//7//v//P/7//z//v/////////9//3/+//7//n/+P/4//f/+f/5//j/
+P/4//j/+P/2//T/9v/3//f/+v/6//r/+v/5//r/+v/7//3///8AAAEA/v/9//////8D
AAQABQAGAAMAAwACAAEAAgABAAAAAAAAAAAA///+//////////7/AAAAAAAAAQAAAP7/
/f/8//z//P/9//7//P/8//v/+//9//7///8AAAAA///+//7/AAABAAEAAQADAAQABQAF
AAUABgAGAAYABwAHAAcABwAIAAkACgAKAAgACAAIAAcABgAGAAYABwAHAAUABwAHAAUA
BAADAAMABwAJAAkACQAIAAcABgAFAAQAAQABAAIAAgACAAIAAAACAAQABAAEAAMAAQAB
AAEAAQABAAAAAAD//wAAAQAEAAUAAgABAAAA//8AAAAAAAABAAMABAAFAAUACQALAAsA
CwAKAAsADQANAAwADAAOAA0AEAARABEAEQATABMAEQANAAwACwAJAAcACQAIAAcABgAE
AAQAAgABAP3//P/6//r/+v/8//3//f/6//r/+v/4//n/+v/7//z/+v/9//7//P/2//P/
9P/x/+v/7P/2/wQAFwA0AFoAjADJAAwBTAF8AZIBkgFsASIBzgCCADwAAgDW/7H/nf+b
/6H/qP+4/8n/0v/c/+n/7//t/+z/7v/t//D/8f/x//H/8f/x//P/8//z//P/8//z//P/
9P/0//T/9f/1//T/9P/0//T/9P/0//b/9v/1//X/+P/4//b/9v/2//b/9v/2//n/+f/5
//n/+f/5//n/+f/3//f/9//3//n/+f/5//r/+P/4//n/+f/7//v/+//6//r/+v/5//n/
9//5//r/+v/7//v/+//7//j/+P/5//r/+//7//v/+v/7//z//f////3//f/9//3/+v/6
//j/+P/6//v/+//7//v/+//5//n/+v/6//v/+//+//////8AAP3//P/7//j/+P/6//v/
+////wAAAQACAP//AAAAAAEABAAFAAUABQAFAAUACAAJAAwADAAMAAwACgAJAAcABQAC
AAEAAAAAAAEAAgACAAIAAQABAAEAAAD+//7//v///////v/+//7//P/8//3//v///wAA
AAABAAEAAAD///7/////////AAAAAAEAAQABAP//AAABAAEABAAGAAcACAAIAAcABgAF
AAQABQAGAAYACQAKAAsACwAIAAgACAAJAAkABwAJAAkABwAGAAUABQAFAAUABQAFAAoA
CgAHAAYABQAEAAQABQAHAAgABQAEAAEAAgADAAQABQAFAAMAAwADAAMAAwACAAIAAQAA
AP//AAD//wIAAwAEAAUAAwACAAEAAQAFAAYABwAHAAcACQAJAAkACgALAA0ADQAOABAA
FAAVABQAEwARAA8ADwAPAA0ACQALAAsACgAJAAgABgAEAAIAAAAAAP7//f/9//z/+v/6
//v//v8AAAEA///+//3/+v/6//r/+v/6//z/+//6//7//P/1//L/7f/r/+r/9P8GACMA
RABqAJ4A3QAaAVABdAGAAXIBPgHwAKAAWAAYAOj/xv+r/53/m/+f/67/yP/Z/9z/4P/l
/+f/5//q/+7/7f/w//H/8f/x//H/8f/z//P/8f/x//H/8f/x//L/8v/y//X/9f/0//T/
9v/2//b/9v/2//b/9f/1//f/9v/z//L/9P/0//T/9P/3//f/9//3//X/9f/1//X/9//3
//f/9//1//X/9f/2//b/9v/3//f/9f/1//X/9P/0//T/8//z//P/9f/2//b/9f/1//X/
9f/y//L/8//0//j/+f/6//r/9//2//X/9f/3//f/9//3//b/9v/0//T/9f/1//T/8//z
//P/8f/x//L/8v/z//P/9f/1//T/9P/y//L/8v/w//D/8v/z//P/9f/2//f/+P/3//j/
+P/5//z//f/9//3//f/9/wAAAQAAAAAAAAAAAP/////+//3/+//5//f/9v/3//j/+P/4
//f/9//3//b/9P/0//T/9f/3//b/9v/2//L/8v/z//T/9P/0//P/8//1//b/9//4//b/
9f/0//T/9f/3//j/+f/3//j/+f/5//v//P/8//z////////////9//3//f/8//7//v/+
//3//v/+//7///////3///////z/+v/4//f/+v/7//z//f/6//r//P/4//r/+v/6//r/
+f/5//r/+v/3//b/8//0//X/9v/3//f/9f/1//X/9f/z//L/8v/x//L/8//2//f/9v/1
//T/8//0//T/9P/1//n/+v/7//v/+//9//3//f/+////AQABAAMABAAHAAcABQAFAAQA
AwADAAMAAQD9//r/+f/3//X/9v/2//b/9v/0//T/8v/x/+//7v/s/+z/6//s/+z/6//t
/+7/7//u/+z/7P/s/+z/7v/t/+z/7P/q/+X/4v/h/9//3v/s/wAAGQA8AGQAkgDNAAwB
QAFiAWwBVgEaAc4AggA4APr/0v+2/5v/i/+N/5n/qP+6/8n/1P/Y/9f/2f/d/+D/4P/h
/+D/4f/h/+H/5P/l/+j/6f/o/+f/5v/l/+X/5v/m/+b/5f/l/+T/5P/m/+b/5v/m/+j/
6P/n/+f/6v/q/+j/6P/o/+j/6P/o/+f/5//n/+f/5//n/+f/5//p/+n/6f/p/+j/5//m
/+b/6P/o/+n/6f/o/+f/5v/k/+X/5v/m/+f/5f/n/+j/6P/p/+n/6f/p/+n/6v/s/+7/
7P/r/+r/6P/q/+r/6v/r/+v/6//r/+v/6v/q/+j/6P/q/+v/6//r/+3/7f/r/+v/7P/s
/+3/7f/r/+v/6v/q/+r/6v/q/+j/6v/s/+3/7f/w//D/8P/w//L/9P/1//f/9//3//b/
9f/3//f/+v/7//z//P/8//z/+//7//r/+f/4//f/9v/2//T/9P/z//L/7//v/+//7v/v
//D/8f/z//H/8P/w//D/8P/w//H/8v/w//D/7//v//L/8v/y//L/8//z//P/9P/2//f/
9//3//X/9v/3//f/+f/6//r/+v/5//n/+f/5//z//f/+//7//P/8//z/+//4//j/+P/5
//v/+f/7//v//f/8//v/+//7//v/+//7//v/+v/5//b/9f/1//b/9//4//n/+v/5//n/
+v/6//r/+v/4//r/+v/6//r/+f/5//n/+f/5//f/9v/2//X/9//3//n/+f/5//n/+f/5
//j/+P/4//n/+//8//3//f8BAAMAAwADAAYABwAJAAkACAAIAAoACQAJAAkACAAHAAUA
BQADAP//AAABAAEAAQD///7//f/8//z//P/6//n/9f/0//L/8v/1//j/+v/7//n/+P/3
//T/9v/2//b/9v/2//f/+P/2//b/9f/u/+n/5f/k/+7//P8VADoAZgCWAM0AEAFOAXQB
gAFwAT4B8ACeAFQAFgDk/8D/of+T/5X/m/+m/7r/zf/U/9j/3//h/+P/5v/s/+//7v/v
/+//7//u/+3/7v/t/+//7//v/+//7f/u/+7/7v/w//H/8f/y//T/9P/0//T/8//y//D/
7//0//T/8v/y//H/8P/v/+7/8P/x//L/8//0//X/9v/3//X/9f/1//X/8//z//P/9P/y
//L/8//z//X/9f/1//T/9f/2//b/9//2//f/9//2//P/8//z//P/9P/2//n//P/8//v/
+v/4//b/9v/2//f/9//3//f/9//4//j/9v/2//b/9//3//f/9f/1//P/8//2//b/9//3
//n/+f/4//j/+P/4//j/9v/z//T/9P/z//T/9P/0//T/9//6//z///8AAAEAAQABAP//
//8CAAMAAwACAAEAAAAAAAEAAQABAAIAAQAAAAAA///+//z/+v/8//3//v/+//v/+v/5
//n/+f/4//j/+P/4//j/+f/6//r/+v/5//n//P/8//z//P/7//v/+//8//r/+//7//v/
/f/+//////8AAAIAAwAEAAUABQAFAAUABQAFAAUABAAGAAYABgAFAAQABAAEAAUAAwAB
AAMAAwAFAAQAAwADAAIAAQAAAP//AgACAAIAAAAFAAUAAQD+/wAAAAAAAAAA/////wAA
AAACAAIAAAACAAEAAAD///3///////////////7//v/9//3//f/////////////////+
//7//v//////AAABAAEABQAHAAcABwAGAAcACQAJAAYABgAIAAcACQALAAwADQAPAA8A
DQAJAAcABwAGAAUABwAGAAUABAACAAIAAAD//////v/8//z/+//8//z/+//5//j/9//0
//X/9v/3//j/+v/9//r/+P/6//f/8v/x//H/7P/o//L/AQAYADoAaACZANAAEgFSAYQB
ngGWAWYBHAHGAHgANgD+/8//q/+Z/5f/nv+o/7X/xv/W/93/4f/l/+j/7P/t/+7/7//v
/+//7//v//H/8f/x//H/8f/x//L/9P/1//b/9P/z//H/8P/x//L/8//0//X/9P/y//H/
9v/2//T/9P/1//b/9//4//j/9//2//X/9v/3//j/+f/2//X/9P/z//b/9//4//r/+P/4
//n/+f/5//n/+f/4//b/9v/1//X/+P/7//3//v/8//v/+v/5//r/+v/7//z//f/9//3/
/P/8//z//P/9//3//f/9//3/+//6//f/9v/6//v/+//7//v/+//5//n//P/8//3//f/8
//v/+f/4//j/+P/4//b/9//6//z//f/7//r/+f/4//r//P/9////AgADAAMAAwAFAAUA
CAAJAAkACAAHAAYABwAHAAYABQAEAAMAAgACAAQABAADAAIA/////////v/7//r/+f/5
//z//P/9//7//v/+////AAD+//7//f/9//z//P/8//z/+//7//v//P/9////AAABAAEA
AgADAAMAAwACAAIAAgACAAIAAwAFAAgACgAKAAoACAAKAAoACgAKAAkACQAJAAkACQAH
AAYABgAFAAcABwAJAAkACwALAAsACwAMAAwADAANAA8AEAARABEAEgATABIAEQASABMA
FQAVABcAGAAbABsAGQAXABQAEQASABMAEgAPAA4ADQALAAkABwAGAAUABAAEAAQAAgAB
AP7//P/5//j/+v/8//3//f/8//z//P/6//r/+v/6//r/+P/3//b/9v/2//P/8v/z//P/
7P/q//L/AwAcAEAAagChAOQAJgFiAYgBlAGCAVABAgGwAGgAJgDu/8X/p/+Z/5n/ov+q
/7n/0P/e/+H/5f/t//L/7v/t/+z/7f/t/+3/7//v//H/8f/x//H/8f/x//P/9P/0//T/
9P/z//H/8P/z//T/9f/2//b/9v/1//X/9v/2//T/9P/0//T/9P/0//f/9//3//f/9//3
//f/9//5//n/+f/5//f/9//3//j/+P/4//n/+f/7//v/+//6//r/+v/5//n/9//5//r/
+v/6//v//P/9//z//P/9//7//////////v/+//7//v///wEAAQABAAEAAAAAAP7//v8A
AAEAAQABAAEAAQD/////AQACAAQABQAEAAMAAQAAAP7//v/+//z//v8AAAEAAQACAAIA
AgACAAAAAgADAAUABgAHAAcABwAGAAUABwAHAAgACAAIAAgACAAJAAkACQAGAAUABAAE
AAYABgAFAAQAAQABAAEAAAD+//7//v///////v/+//7//v/+////AAD///7//P/7//3/
/v///wAAAAD///7//v8AAAMABQAHAAYABgAGAAUABwAIAAgACAAJAAkACQAJAAgACQAK
AAoACgAKAAoACQAKAAoACgALAAsACQALAAsACQAIAAcABwAFAAUABQAFAAgACAAIAAYA
BQADAAUACAAFAAcABwAGAAQABAAFAAYABgAGAAYABQAEAAQABAAEAAMAAwACAAIAAwAD
AAEAAAABAAMABAAGAAQABgAEAAAAAgAEAAQABAAEAAIAAQABAAAAAwAEAAMABgAEAAQA
BAADAAUABQAFAAUABQAEAAQAAwADAAMABQAFAAMAAwADAAMAAgACAAIAAwADAAQABQAF
AAcACQAJAAkADAANAA8ADwAOAA4AEAAPABAAEQARABEAEgATABIADwANAA0ADAALAA0A
DAALAAoACAAIAAYABQADAAIAAAAAAP7/AAABAAEAAgACAAIAAAAAAAAAAAAAAAAAAQAA
AP7//P/7//j/9f/v/+7/9P/+/xEAMgBUAHoArQDqACwBZAGEAYwBcgE0AegAmgBSABQA
5v/D/6v/pf+r/7T/wP/T/97/4v/n/+v/7f/w//L/8//z//P/8v/x//H/8f/z//P/9v/3
//j/+f/3//j/+P/4//f/9//2//b/9f/0//P/8v/2//j/+f/7//z//P/6//r/+P/4//j/
+P/3//f/9//3//X/9f/1//X/9v/3//j/+f/3//f/9//4//j/+P/5//n/+f/5//n/+P/4
//j/9//3//X/9//4//j/+f/5//n/+f/2//b/9//4//v/+//7//r/+P/4//j/+f/6//v/
/P/9//v/+v/3//b/9v/3//f/9//4//n/+P/5//j/+P/5//n/+//7//r/+v/8//z//P/6
//j/+v/7//v//f/+////AAD//wAAAAABAAAAAQABAAEAAgADAAcACQANAA4ADwAQAA8A
DwAOAA0ACgAJAAgACAAHAAYABAACAAIAAwAEAAQABAAEAAQABQAFAAQABAAEAP///v/+
//7/AAACAAMABQAEAAQABAAEAAQAAwACAAIA//////7//f/+/wAAAgADAAEAAgACAAIA
AwADAAMAAwACAAMABAAEAAYABgAGAAUABgAGAAYABwAJAAcACQAJAAkACAAHAAcABgAF
AAQAAwAEAAQABAACAAMAAQADAAYAAQADAAMAAgD///7//v/+/wAAAgAGAAYABAAEAAQA
BAABAAEAAgACAAIAAgAAAAIAAAAAAAAA///9//3//f/9/wAAAAABAAEA/////wEAAQD/
/////////wEAAgADAAUABwAIAAkACQAJAAsACwALAAsACwAMAAsADAAOABIAEwATABMA
EgARAA8ADwANAAkACQAJAAgABwAFAAQAAwACAAEAAgABAAEAAQAAAP7//v/8//7/////
/wAAAAAAAP7//f/8//v/+v/6////AgAEAAAA+f/2//P/7//y/wYAIgBBAGgAlgDOAAsB
TAF4AYoBggFUAQoBtgBqACoA+P/U/7b/pf+l/6v/tf/G/9b/3//o/+7/7//v//H/9P/2
//f/+v/7//v/+//5//n/+//7//v/+//7//v/+//8//z//P/+//////8AAP7//v/+//7/
AAAAAP////8CAAIAAAAAAAAAAAAAAAAAAwADAAMAAwADAAMAAwADAAEAAQABAAEAAgAD
AAQABgAFAAQABAADAAMAAwADAAIAAgACAAEAAQABAAMABAAEAAQABQAGAAcACAAIAAkA
CgAFAA==
         </WaveFormData>
      </LeadData>
      <LeadData>
         <LeadByteCountTotal>10000</LeadByteCountTotal>
         <LeadTimeOffset>0</LeadTimeOffset>
         <LeadSampleCountTotal>5000</LeadSampleCountTotal>
         <LeadAmplitudeUnitsPerBit>4.88</LeadAmplitudeUnitsPerBit>
         <LeadAmplitudeUnits>¦ÌV</LeadAmplitudeUnits>
         <LeadHighLimit>2147483647</LeadHighLimit>
         <LeadLowLimit>268435456</LeadLowLimit>
         <LeadID>V6</LeadID>
         <LeadOffsetFirstSample>0</LeadOffsetFirstSample>
         <FirstSampleBaseline>0</FirstSampleBaseline>
         <LeadSampleSize>2</LeadSampleSize>
         <LeadOff>FALSE</LeadOff>
         <BaselineSway>FALSE</BaselineSway>
         <ExcessiveACNoise>FALSE</ExcessiveACNoise>
         <MuscleNoise>TRUE</MuscleNoise>
         <LeadDataCRC32>648109863</LeadDataCRC32>
         <WaveFormData>
/v/+//7//v/+//7//v/+////AAABAAIAAQAAAP///v8AAAAAAAAAAP7//v/+//7//v/+
//7//v8AAAAAAAAAAAAAAAAAAAAAAgACAAIAAgACAAIAAgACAAAAAAAAAAAAAgACAAIA
AgACAAIAAgACAAIAAgACAAIAAgACAAIAAgADAAQABQAGAAgACAAIAAgABgAGAAYABgAG
AAYABgAGAAcACAAJAAoACgAKAAoACgAKAAoACgAKAAwADAAMAAwADQAOAA8AEAASABIA
EgASABQAFAAUABQAFQAWABcAGAAWABYAFgAWABYAFgAWABYAFQAUABMAEgARABAADwAO
AA4ADgAOAA4ADQAMAAsACgAMAAwADAAMAAsACgAJAAgACAAIAAgACAAIAAgACAAIAAYA
BgAGAAYABAAEAAQABAAFAAYABwAIAAcABgAFAAQABQAGAAcACAAIAAgACAAIAAYABgAG
AAYABgAGAAYABgAGAAYABgAGAAkACgALAAwACwAKAAkACAAFAAQAAwACAAUABgAHAAgA
CgAKAAoACgAJAAgABwAGAAUABQAGAAYACAAIAAgACAAHAAcABwAIAAcABgADAAIABgAG
AAYABgADAAMAAwADAAEAAQACAAQABwAHAAkACwAMAAwADAAMAA4ADwAPAA8ADwAQABAA
EAARABEAEgASAA4ACQAJAAkACAAIAAgACAAIAAcABgAEAAAA/f/6//j/+v/6//v//f/8
//z//P/7//3//f/9//z/+f/3//n/+f/6//7//P/6//X/8f/w//T/+/8GABUAKQBGAGkA
jwC4ANsA9AD7AOkAwACLAF0AMwAQAPX/3v/K/8D/u/+7/8b/0f/b/+P/6//x//D/7v/v
//L/8P/v/+//8P/w//H/8f/x//L/8v/y//H/8f/y//L/8v/y//H/8f/x//H/8//z//P/
8//1//X/9f/2//X/9f/z//P/9P/0//T/9P/3//f/9//3//b/9f/0//X/9P/y//H/8P/y
//L/8f/x//T/9v/5//j/+P/4//n/+f/5//n/+P/4//b/9v/2//b/9v/3//r/+P/5//r/
+v/7//z//P/7//r/+v/6//r/+v/+///////+//7//v/+//7////+//3//P8BAAAAAAAB
AAAAAAD///7//v/+//7////9//3//f/9////AQAEAAcABQAEAAIAAAADAAMABAAEAAUA
BQAFAAQAAwACAAMAAgAAAP7//v/+/wAA//////7/+//6//f/9v/5//n/+P/3//b/9v/2
//j/9P/z//L/8f/z//P/9P/0//P/9P/1//b/9P/0//P/8//z//L/8P/v//H/8v/z//T/
9P/4//X/8v/y//P/9P/1//b/9v/2//b/9v/2//b/9f/1//b/9v/2//b/+P/4//f/9//3
//j/+P/4//b/9v/4//j/9v/2//X/9f/4//n/+v/7//r//P/9//3//f/9//z/+v/8//7/
AgAFAAUABQAHAAgACAAIAAcABwAFAAQAAQD7//v/+//6//r/+f/4//X/8//x/+7/7P/p
/+j/6P/o/+j/6P/p/+r/6v/p/+f/5v/l/+b/5v/m/+X/5f/l/+T/4P/a/9z/3//l/+L/
2P/V/97/6//9/xQAMQBVAIIAswDaAPEA9QDsAMsAmwBrAEAAGQD2/9j/vP+r/6f/qv+x
/8H/y//N/9H/1v/W/9f/3v/g/97/3f/d/9z/2//b/9v/3P/c/9z/2//b/97/3v/e/97/
3f/d/93/3f/f/9//3//f/93/3f/d/97/4f/h/9//3//i/+L/4v/i/+L/4f/g/9//4f/h
/+H/4//j/+L/4v/i/+T/5P/j/+P/4//k/+b/5P/k/+T/5f/l/+X/5f/k/+T/5//o/+n/
6v/n/+f/6f/m/+f/6P/o/+n/7f/u/+7/7v/t/+z/6//q/+7/7//v/+7/7P/s/+z/7P/x
//L/8//0//T/8v/x//H/8//0//T/9P/2//b/9v/3//f/9//3//f/9//3//j/+f/2//b/
9f/0//f/+f/8//7//v/9//z/+v/4//j/+v/6//r/+P/4//j/+v/5//n/+P/2//b/9P/0
//T/8//x/+//7v/u/+7/8P/w//H/8v/z//L/8f/x//D/8P/w//D/8P/u/+7/7f/t/+7/
7v/t/+3/7//w//H/8v/y//L/8//0//b/9v/2//b/9f/0//P/8v/2//n/+v/6//r//P/6
//r/+P/4//j/9v/2//f/9//3//j/+P/4//j/+P/3//b/9v/4//j/+P/4//f/9//3//T/
8//z//f/9//2//b/9v/2//X/9P/z//L/9f/2//b/9v/0//T/8v/y//T/9P/0//T/9f/0
//L/8v/y//L/8//0//X/9v/1//T/8v/x//T/9P/0//T/9P/0//P/8//x//L/8v/y//H/
8v/1//b/9P/0//P/8//x//H/8f/x//P/9v/4//n/+f/7//z//P/+//7/AAABAP///f/9
//z/AAACAAMABQAHAAgABwADAAIAAQD///7//P/8//r/+f/7//r/+v/5//n/+P/3//b/
9P/1//b/9v/1//P/8v/x//D/7v/s/+n/9f////z/8v/u//D/7//r/+j/5P/l/+z/+f8N
ACIAOQBdAI4AvQDkAP0ABQH6ANUAnwBxAEoAIQAAAOb/zP+//73/wP/L/9n/4f/j/+X/
6P/m/+X/6v/q/+v/6//s/+z/7f/t/+3/7v/s/+z/6//r/+3/7v/v//D/8P/v/+7/7f/s
/+v/6v/p/+v/7f/v//L/8f/x/+//7//y//L/8v/y//H/8f/x//H/8v/z//T/9//1//T/
9P/0//X/9P/y//H/8//0//b/9P/y//L/8//z//H/8f/w//D/8v/0//b/+P/1//X/9//0
//T/9P/z//P/9v/4//n/+v/5//j/9//2//r/+//7//r/+f/4//f/9v/6//r/+v/6//z/
+v/5//n//f/+//7//v/9//z/+//7//z//f/+////AQABAAIAAwAFAAYABgAGAAUABQAG
AAYACQAJAAkACAAIAAgACgAKAAsACgALAAwADAALAAsACgAIAAgABgAGAAkACQAIAAcA
AwACAAEAAgAAAAEAAgADAAEAAQACAAIAAgACAAIAAgACAAIAAQABAAAAAAD/////AgAC
AAIAAgAAAAAAAQACAAMAAgABAAAAAQACAAMABAAEAAUABAACAAMABgAFAAYABgAGAAYA
BAADAAMAAgABAAMABAAFAAYABgAFAAQABAAEAAQABAAEAAcABwAHAAQABQADAAQABAAE
AAQABAADAAIAAQAAAAAAAAD/////AQACAAMABAADAAIAAAD//wAAAgADAAQAAAAAAAIA
AgACAAIAAQABAAEAAQABAAEAAwAGAAgACQALAA0ADgAOAA0ADAANAA0ADwAPABEAEgAU
ABQAEwATABIAEgAQAAsADQANAAwADAAMAAwACgAJAAgABgAFAAMAAQAAAP///v/8//3/
/v/+//7//f/9//3//v/+//7//f/9//v/AAACAP7//v/7//X/8P/u//P/BAAdADcATABp
AI8AuADhAPwAAQHzANAApQB5AFEALgARAPj/4P/Q/8v/0f/a/+X/7//z//X/9//6//r/
+f/4//r/+f/5//r/+v/6//v//P/+//7//v/9//3//P/8//z//P/9//3//f/9//3//f/9
//3//f/9//3//v8BAAEA/////////v/9//z///////////////////8BAP///v/+//7/
AgACAAEAAQD//wAAAgAAAP7//v//////AAABAAEAAgAAAAAAAAAAAAAAAQAEAAIAAgAC
AAEAAQABAAIAAgACAAIAAgACAAIAAgADAAMAAgAEAAQABAAEAAQABAAEAAQACAAGAAUA
BQAHAAgACAAIAAcABgAFAAUABgAHAAgACQAHAAcACAAJAAsADAAMAAwACwALAAwADAAN
AA0ADQAMAA4ADgAQABAADwAMAAsACgAMAAsACwAKAAkACgAJAAoACgAJAAcABQAGAAYA
BgAIAAUABQAFAAUAAwADAAQABAADAAQABQAGAAQABAADAAMABAAEAAMAAwAEAAQABAAE
AAIAAgADAAQABwAIAAkACgAJAAgABwAGAAkACwALAAoACAAKAAgACAAIAAgACAAGAAYA
BwAHAAcACAAIAAgACAAJAAkACQAKAAgACAAIAAgABwAHAAcABAAFAAMABgAGAAYABgAG
AAgACAAIAAgABwAGAAQAAwAEAAQABAAEAAQABAADAAMAAwAEAAQABAABAAAAAQAAAAMA
BAAEAAUABAADAAIAAQAEAAYABwAHAAkACwAMAAwADAAMAA4ADwANAA0ADwAQABIAEgAR
ABEAEAAQAA4ACQAKAAsACwAMAAwADAAKAAkABgAEAAMAAQD+//z/+v/4//v//f///wAA
AAD////////9//z/+//5//v//f/+//7//P/2//H/8f/w/+7/8//8/wsAIQA2AFEAeQCk
AMsA7AABAQEB6AC3AIUAWQAwABMA/P/g/8z/xf/D/8b/0f/d/+P/5//t//D/8P/x//T/
9v/2//X/9f/0//P/8//z//T/9v/2//X/9f/z//L/8f/w//P/9f/3//n/9v/1//T/8//1
//X/9f/2//n/+f/3//f/9v/2//b/9v/3//f/9//3//n/+f/5//v/+f/4//j/+P/3//b/
9P/z//T/9v/5//j/+P/4//n/+f/5//n/+P/4//r/+v/6//r/+v/7//7//P/8//z/+//7
//z//P/7//r//P/8//z//P/+///////+//7//v/+//7/AAAAAAAAAAACAAAA/////wEA
AgACAAIAAgACAAIAAwAEAAUABgAHAAUABQAGAAcABQAGAAYABgAFAAUABgAGAAkACQAJ
AAgACgAKAAwADAAKAAgACAAIAAgABwAHAAYAAgACAAAAAAABAAEAAAD//wAAAAAAAAIA
/f/9//3//f/9//3//v/+//v/+v/5//j/+//8//z//f/9//z/+v/5//z//P/8//z/+v/6
//v//P/8//z//P/8//3//v///wAA/v////7//P/+/wAA/v/+////AAABAAAA/f/9//z/
+//8//z//P/8/////////wAA/f/8//v/+v/9/wEAAAD///7//f/8//r/+v/6//r//P/8
//v/+//7//r/+f/4//j/+P/3//f/+P/6//v//P/4//j/+v/6//f/9v/0//P/9f/1//X/
9f/2//j/+f/5//3///8AAAAAAAAAAAIAAwABAAEAAwAEAAQABAADAAMABAAEAAIA/f/+
//////8AAP///v/7//n/+P/2//X/8//z//L/8f/w/+7/7//w//D/7v/t/+3/7f/v/+7/
7f/r/+3/7f/s//D/8P/u/+v/6f/i/97/3f/i/+//BQAcADcAWwCCAKsA1gD1AAEB9gDR
AJsAbQBGAB8A/P/e/8b/tf+x/7T/u//H/9P/2//d/97/4P/j/+b/6v/o/+f/5//m/+T/
4//i/+L/4v/i/+H/4f/l/+b/5//o/+j/5//m/+X/5//n/+f/5//k/+P/4v/i/+b/5//m
/+f/6v/q/+r/6v/p/+n/6f/p/+f/5//n/+n/6f/o/+j/6P/s/+z/6//r/+n/6v/s/+r/
6P/o/+n/6f/p/+n/6P/o/+v/7P/t/+7/7f/t/+//7P/s/+z/6//r/+v/7P/s/+z/7P/s
/+z/7P/s/+3/7f/s/+//8P/x//L/9P/0//T/9P/2//T/8//z//P/8v/w/+7/8f/y//P/
9f/z//P/8//z//P/8//0//X/9//4//j/+P/2//X/9f/0//j/+f/6//r/+f/4//n/+P/7
//r/+//8//r/+f/5//j/9v/2//T/9P/z//P/8v/x//L/8v/y//T/8//z//P/8//y//H/
8f/w//D/8P/w//D/7//u/+z/6//v//D/8P/x//D/8P/w//D/8v/y//P/9P/2//b/9v/2
//b/9v/2//b/9//5//n/+P/4//r/+P/4//j/+P/4//b/9v/3//f/9//4//j/+P/4//b/
9f/0//T/+P/6//r/+v/4//b/9v/2//b/9P/0//T/9P/0//T/8//z//T/9P/0//T/8v/y
//H/8f/v//D/8P/w//H/8v/1//b/9f/0//L/8f/z//P/8//z//T/9v/3//f/+//9//7/
/v/8//z//v////3//f///wAAAQACAAIAAwAEAAQAAgD9//v/+//6//r/+//8//v/+//6
//j/9//1//P/8v/x//D/7v/v//D/8P/w/+//7//v//D/8P/w/+//7//v//L/8P/q/+j/
6f/n/+L/4v/p//L///8RACoASwBzAKAAzQDuAP8AAQHqAL0AiQBdADYAEwD0/9j/wv+9
/73/wP/L/9P/1//f/+n/7P/o/+f/6P/o/+n/6f/q/+r/6//r/+v/7P/s/+z/6//r/+z/
7P/s/+z/6//r/+v/6//r/+v/6//r/+3/7f/t/+7/7//v/+3/7f/u/+7/7v/u//D/8f/y
//P/8//z//P/9f/z//L/8v/y//L/8v/x//H/7//w//L/8P/x//L/9P/1//X/9f/0//T/
9v/2//b/9v/0//X/+P/2//T/9P/z//P/9f/2//b/9v/5//r/+//8//z//f/9//z/+//6
//n/+P/8//z//P/8//7//P/7//v//f/+//7//v8BAAIAAwAFAAIAAQAAAP///////wAA
AQAEAAYABwAIAAgABwAHAAYABwAHAAcABgAGAAYACAAIAAkACAAJAAoACQAHAAYABAAA
AAAA/v/+/wEAAQAAAP///v/+//7/AAD9//3//f/9//v/+//8//z/+P/4//j/+P/7//z/
/P/9//z//P/7//v//P/8//z//P/+//7///8AAAEAAAD///7///8AAAEAAgACAAMAAgAA
AAAAAgAAAAAAAwAEAAUABAACAAMAAwADAAQABAAEAAQABAADAAIAAgACAAIAAgACAAcA
BgAFAAQAAwACAAQABAAEAAQAAwACAAAA//8BAAIAAwAEAAIAAgABAAEA//8AAAAAAAD8
//z//v/+////AAAAAAEA//////////8CAAQABQAFAAUABwAIAAgACAAIAAoACwAOAA8A
EgAUABIAEgARABEAEgASABAACwALAAsACgAKAAgACAAGAAUAAgAAAP///f/9//z/+//6
//3///8BAAIA///9//z/+//9//z/+//5//3/+//8//z/+v/2//X/8//w/+7/8/8AABUA
KQBAAGMAjwC4AN0A9gABAfkA2ACpAHkAUQAsAAsA8v/c/87/x//F/87/4f/t/+3/7f/x
//D/8P/x//T/9P/1//X/9v/2//f/9//3//j/+P/4//f/9//2//b/9v/2//n/+f/5//n/
+f/5//n/+f/5//n/+f/6//n/+f/3//f/+P/4//j/+P/7//v/+//7//n/+f/5//v//f/8
//z//P/+//7//f/9//v//P/+//z/+v/6//v/+//9//3//P/8//z//P/8//z//P/9/wAA
/v/8//z/+//7/wAAAgADAAQAAwACAAEAAAACAAMAAwACAAIAAgACAAIABAAEAAQABAAE
AAIAAQABAAUABgAGAAYACAAIAAgACQAIAAcABgAFAAcABwAIAAkACwAMAAwADAAMAAsA
CwAKAA0ADQANAAwADAAMAA4ADgAMAAoACgAKAAwACwALAAoABwAGAAMAAgAEAAUABQAF
AAQABAAEAAYAAwADAAMAAwAFAAUABgAGAAIAAgACAAIAAgACAAEAAQADAAQABAAFAAMA
AgABAAAAAQACAAQABgAHAAYABQAEAAUABgAHAAgABwAJAAkACAAHAAgABQAEAAUABgAH
AAYACAAJAAkACQAIAAgACAAIAAUAAwABAAAAAwAEAAUABgAFAAUABwACAAQABAAEAAQA
BgAGAAYABgADAAIAAAD//wMABAAFAAYABAAEAAMAAwABAAIAAgACAAEAAgAFAAYABQAE
AAIAAQADAAMAAwADAAYACAAJAAkACQALAAwADAAMAAwADgAPABEAEQATABQAEgASABEA
EQASABIAEAALAAgABwAFAAQABwAIAAcABwAEAAIAAQD//////v/9//z/+v/7//z//P/9
//3//v///////v/9//v///////z//P/6//b/8//z//D/7v/3/wYAFQAtAEYAZQCNALYA
2wD0AAEB8wDMAJ8AcwBHACAABwDy/9r/yv/H/83/1v/h/+v/8f/z//H/8v/0//f/9v/0
//X/9f/2//b/9v/3//j/+v/4//j/9//3//j/+P/4//j/+f/5//n/+f/5//n/+f/5//n/
+f/5//r//f/9//v/+//6//r/+v/6//3//f/9//3/+//7//v//f////7//v/+//3//P/6
//n/+v/8/////v/8//z//f/9//3//f/8//z//P/8//z//P/+////AgAAAAEAAgACAAMA
AwACAAAA/v8AAAAAAAAAAAIAAwADAAIAAgACAAIAAgAEAAQABAAEAAcABgAGAAcACQAK
AAoACgAIAAgACAAJAAcABwAHAAcACQAJAAoACwANAA4ADgAOAA8ADwAQABAADwAPAA8A
DgAOAA4AEAAQABIAEAAQABAADgANAA0ADAAMAAwACgAKAAkACQAIAAcABQAEAAMABAAE
AAUABgAHAAUABQAGAAYABAAEAAQABAAEAAQAAwADAAQABAADAAMABAAEAAQABAAGAAYA
BwAIAAkACAAHAAYABwAIAAkACgAKAAsACgAIAAoADAAKAAoACgAKAAoACAAGAAcABwAH
AAgACAAIAAgACgAJAAgACAAKAAoACgAKAAgABwAGAAIAAQABAAIABAAEAAQABAAEAAQA
BAAEAAYABgAFAAUABgAGAAYABgAGAAYABQAFAAQABAADAAIAAgACAAQABAAEAAQAAwAD
AAEAAQABAAEAAgAEAAUABQAJAAsADAAMAA4ADgAQABEAEAAPABAAEAAQABAADwAPAA8A
DgALAAUABgAHAAcACAAGAAYABAADAAIAAAD///3/+v/4//b/9P/2//n//P/+//3/+//6
//n/+f/4//f/9f/3//n/+P/0//T/9v/z/+3/6v/o/+3/+P8JACEAPgBbAH8ArADbAPoA
AQH5ANwAqwB5AE8AKgAJAOz/0v/C/73/v//G/9X/3//l/+X/6f/o/+j/6//w//L/8f/x
//L/8v/w/+//7v/u/+7/7v/t/+3/7P/s/+z/7P/u/+//8P/x//P/8//z//P/8P/v/+7/
7v/x//H/7//v/+//7v/t/+z/7v/v//D/8f/y//P/9P/3//T/8v/x//D/8P/w/+//7//t
/+7/8P/u//D/8P/x//H/8//z//L/8v/w//D/8P/w/+7/7//y//D/8//0//T/9f/1//b/
9v/2//X/9P/z//L/8v/z//P/8v/0//T/9P/0//j/+P/4//j/+f/2//T/8//3//j/+P/4
//r/+v/6//v//f/9//3//f/7//n/+P/3//f/+P/4//j/+//7//z//P/+////AAAAAP7/
/v8AAAAA/f/6//n/+P/5//n/+v/6//r/+v/4//j/+P/3//X/8//z//T/9f/4//L/8f/w
/+//7//v//D/8P/u/+7/7v/u//D/8P/v/+//8v/y//H/8f/w//D/8P/w/+7/7v/v//D/
8P/w//D/8P/x//L/8//0//f/+f/5//j/9f/2//P/8v/0//T/9P/y//T/9f/1//X/9f/0
//P/8v/0//P/8v/y//H/8P/v/+7/8P/x//L/8P/1//X/8f/s/+7/7v/u/+7/8P/w//D/
8P/x//L/8v/z//H/8P/v/+7/8P/w/+//7//u/+7/7f/s/+z/7P/u/+7/8P/w/+//7//t
/+3/7f/t/+z/7v/v/+//8f/z//T/9P/0//T/9v/3//b/9f/2//b/+f/6//r/+//+//7/
/P/3//b/9f/z//L/8//0//P/8//y//D/7//t/+z/7P/s/+z/6f/p/+n/6P/n/+X/5P/j
/+X/5P/j/+H/5//r/+r/5v/o/+T/3//f/+D/3P/X/9z/6f/5/w4ALQBLAG4AmwDKAO0A
AQH8AN0ArwB5AE4AKQAEAOL/xP+1/6//sP+1/73/xf/P/9X/2P/a/9v/3v/e/9//3//g
/+D/3//f/9//4P/g/+D/3//f/+D/4P/g/+D/3//f/9//3//f/9//3//f/93/3f/d/97/
4v/j/+L/4//k/+T/5P/k/+T/4//i/+H/4//j/+P/5f/k/+L/4f/g/+X/5v/m/+f/5f/m
/+j/5v/k/+T/5f/l/+X/5f/k/+T/5//o/+n/6v/n/+f/6f/m/+f/6P/o/+n/6//s/+z/
7P/s/+z/7P/s/+z/7f/t/+z/6v/q/+r/6v/u/+7/7v/u//L/8P/v/+//8//0//T/9P/y
//L/8v/z//H/8f/x//H/9P/1//f/+f/2//b/9f/0//f/9//4//j/+//7//v/+v/6//r/
/P/8//z/+v/6//r/+v/5//n/+P/2//b/9P/0//f/9//2//X/8//y//H/8v/t/+3/7f/t
/+7/7//x//L/8P/w//D/8P/w//D/7//v/+7/7v/t/+3/7v/u/+7/7v/v//D/8v/0//T/
9P/0//T/9P/2//X/9P/z//L/9P/2//j/+v/6//r/+f/5//z//P/8//z/+v/6//n/+f/4
//j/9//2//f/+P/7//z//P/8//v/+//9//3//f/9/wAAAgADAAMABAAFAAUABAAGAAYA
CAAJAAoACwAOABAADgAMAAkABwAKAAoACAADAAEAAQAAAAAA///+//v/+f/6//j/9//1
//H/8P/v/+7/8P/x//L/8v/y//H/8f/x/+//7v/t/+v/7f/t/+r/6v/q/+j/5//r/+z/
5v/h/+b/8f8DABoANQBZAIQAswDeAPkAAQH2ANcApwB3AE4AKQAGAOb/zP+9/7v/vv/B
/8n/2f/h/+H/5v/s/+//7P/q/+n/6f/q/+r/6f/p/+n/6v/s/+z/6//r/+z/7P/s/+z/
7P/r/+r/6f/s/+3/7v/v/+3/7f/t/+7/7f/t/+v/6//u/+7/7v/u//H/8f/x//H/8f/x
//H/8//1//T/9P/0//T/9P/z//P/8//0//b/9P/0//T/9f/1//X/9f/0//T/9P/0//T/
9P/2//f/+v/4//j/+P/3//f/+f/6//r/+v/6//r/+v/6//z//f/9//z//P/8//z//P8A
AAAAAAAAAAIAAAD/////AgAEAAUABgAEAAQABAAFAAQAAwACAAEAAgADAAUABwAFAAYA
BgAGAAcABwAIAAgACQAJAAkACAAHAAYABwAGAAgABgAGAAYACAAHAAcABgACAAIAAAAA
AAMAAwACAAEA/v/+//7/AAD9//3//f/9//3//f/+//7//P/8//z//P/6//r/+f/5//z/
/P/7//v/+v/6//r/+v/8//7/AQAEAAMAAgABAAAAAgACAAIAAgADAAUABQAEAAQABgAE
AAQABgAGAAYABAAEAAUABQAFAAYABgAGAAYABAADAAIAAgACAAIAAgACAAQABQAGAAQA
AwADAAcABwAEAAQABAAEAAIAAgACAAIAAwAEAAQABAAEAAQAAgACAAIAAgACAAIAAQAB
AAAA//8AAAEAAgAEAAQABwADAAAAAAACAAIAAgACAAEAAAD///7/AQACAAIAAwACAAIA
AgACAAQABAADAAMAAwAEAAQABAAEAAQABgAGAAYABgAFAAUABQAFAAUABQAEAAYABwAH
AAcACQAKAAoACwAMAA8AEQAQAA8AEAAQABIAEgARABEAFAAUABIADQALAAsACgAKAAsA
DAALAAsADAAKAAkABwAFAAQAAwACAAAAAQACAAIABAADAAMAAwADAAIAAQD//wMAAwAA
AP7//v/8//v/+f/2//L/9//+/wsAIQA4AE8AbwCYAMUA6gAFAQkB+gDVAKcAeQBQACsA
DgDy/9z/1f/X/9r/3//t//P/8f/1//j/+P/7//7//v/8//v/+//6//v/+//7//z//f/+
//7///8AAAAAAAAAAP///////////P/7//r/+f/9////AQAEAAUABQADAAMAAwACAAEA
AAABAAEAAQABAP7//f/8//3//v/+////AAAAAAAA////////AAACAAAAAgACAAMAAwAD
AAMAAgACAAAAAAAAAAAAAgADAAYABAACAAIAAQABAAUABgAGAAYABAAEAAQABAAIAAkA
CQAIAAYABgAGAAYABgAGAAYABgAKAAgABwAHAAkACgAKAAoADAAMAAwADQANAA0ADQAN
AA0ADQAOAA8AEQASABIAEgARABEAEgASABMAEwATABIAFAAUABYAFgAZABgAGQAaABgA
FwAXABYAFAAUABIAEgASABEADwANAA4ADgAOABAADwAPAA8ADwANAA0ADgAOAAsACgAJ
AAgACgAMAA0ADwAOAA4ADQANAAwADAAMAAwACQAIAAgACAAMAAwADAAMAAwADAAMAAwA
CwANAA0ADAAMAA4ADAAMAA0ADgAPAA4ADgAPAA8ADwASABIAEgASABIAEQAQABAADQAM
AAsACgANAA0ADQAKAAsACwAPAA8ADAAMAAwADAALAAoACQAIAAsADAAQABAADwAOAA0A
DAAKAAoACgAKAAwADAALAAsACgAKAAoACgAIAAgABwAHAAgACgALAAwACAAIAAoACgAI
AAgABwAHAAgACQAKAAsADQAQABIAEwATABUAFgAWABMAEgATABMAFAAVABgAGgAcABwA
GwAbABsAGgAXABEAEQARABAAEAAPAA4ACwAJAAsACgAKAAkABwAGAAUABAACAAMABAAE
AAQAAwADAAMAAQAAAP///f8BAAMABAAIAAQA/P/7//v/9P/4/wUAFgArAEEAYACFAK8A
3AD7AAoBBwHrALoAiQBdADcAGAABAOj/1v/Q/8//1f/i/+v/7//1//f/9f/0//b/9//4
//r/+//7//z//P/6//n/+P/4//r/+v/5//n/+P/4//j/+P/7//v/+//7//v/+//7//v/
+f/5//n/+v/9//3/+//7//z//P/8//z//f/9//3//f/7//v/+//9//v/+v/6//r//f/+
//7////+//7////8//z//P/9//3/+//7//r/+v/8//z//P/8//z//f8AAP7///8AAAAA
AQD//w==
         </WaveFormData>
      </LeadData>
   </Waveform>
</RestingECG>
