# Supplementary material for: Detection of Left Atrial Enlargement Using a Convolutional Neural Network-Enabled Electrocardiogram
Source: Front Cardiovasc Med. 2020 Dec 17;7:609976. doi: 10.3389/fcvm.2020.609976 (PMC7773668; doi:10.3389/fcvm.2020.609976)
Supplement: Supplementary file 3 [file Data_Sheet_3.ZIP › normal2/1802018001_11141_0000001M.XML]

<?xml version="1.0" encoding="Windows-1252"?>
<!DOCTYPE RestingECG SYSTEM "restecg.dtd">
<RestingECG>
   <PatientDemographics>
      <PatientID>1802018001</PatientID>
      <PatientAge>65</PatientAge>
      <AgeUnits>Years</AgeUnits>
      <Gender>Male</Gender>
      <PatientLastName>zhangjiefeng</PatientLastName>
   </PatientDemographics>
   <TestDemographics>
      <DataType>Resting</DataType>
      <Site>1</Site>
      <AcquisitionDevice>MAC55</AcquisitionDevice>
      <Status>Unconfirmed</Status>
      <Priority>Normal</Priority>
      <AcquisitionTime>10:34:36</AcquisitionTime>
      <AcquisitionDate>12-14-2015</AcquisitionDate>
      <CartNumber>1</CartNumber>
      <AcquisitionSoftwareVersion>009C</AcquisitionSoftwareVersion>
      <XMLSourceVersion>MAC5000 v1.0</XMLSourceVersion>
   </TestDemographics>
   <RestingECGMeasurements>
      <VentricularRate>62</VentricularRate>
      <AtrialRate>62</AtrialRate>
      <PRInterval>194</PRInterval>
      <QRSDuration>96</QRSDuration>
      <QTInterval>406</QTInterval>
      <QTCorrected>412</QTCorrected>
      <PAxis>57</PAxis>
      <RAxis>-33</RAxis>
      <TAxis>38</TAxis>
      <QRSCount>10</QRSCount>
      <QOnset>211</QOnset>
      <QOffset>259</QOffset>
      <POnset>114</POnset>
      <POffset>174</POffset>
      <TOffset>414</TOffset>
      <ECGSampleBase>500</ECGSampleBase>
      <ECGSampleExponent>0</ECGSampleExponent>
   </RestingECGMeasurements>
   <Diagnosis>
      <Modality>Resting</Modality>
         <StatementCount>3</StatementCount>
         <LabelText>12SL ��ϳ���</LabelText>
      <DiagnosisStatement>
         <StmtFlag>ENDSLINE</StmtFlag>
         <StmtText>�������</StmtText>
      </DiagnosisStatement>
      <DiagnosisStatement>
         <StmtFlag>ENDSLINE</StmtFlag>
         <StmtText>������ƫ</StmtText>
      </DiagnosisStatement>
      <DiagnosisStatement>
         <StmtFlag>ENDSLINE</StmtFlag>
         <StmtText>�쳣 ECG</StmtText>
      </DiagnosisStatement>
   </Diagnosis>
   <Waveform>
      <WaveformType>Rhythm</WaveformType>
      <WaveformStartTime>0</WaveformStartTime>
      <NumberofLeads>8</NumberofLeads>
      <SampleType>CONTINUOUS_SAMPLES</SampleType>
      <SampleBase>500</SampleBase>
      <SampleExponent>0</SampleExponent>
      <HighPassFilter>16</HighPassFilter>
      <LowPassFilter>150</LowPassFilter>
      <ACFilter>NONE</ACFilter>
      <LeadData>
         <LeadByteCountTotal>10000</LeadByteCountTotal>
         <LeadTimeOffset>0</LeadTimeOffset>
         <LeadSampleCountTotal>5000</LeadSampleCountTotal>
         <LeadAmplitudeUnitsPerBit>4.88</LeadAmplitudeUnitsPerBit>
         <LeadAmplitudeUnits>��V</LeadAmplitudeUnits>
         <LeadHighLimit>2147483647</LeadHighLimit>
         <LeadLowLimit>268435456</LeadLowLimit>
         <LeadID>I</LeadID>
         <LeadOffsetFirstSample>0</LeadOffsetFirstSample>
         <FirstSampleBaseline>0</FirstSampleBaseline>
         <LeadSampleSize>2</LeadSampleSize>
         <LeadOff>FALSE</LeadOff>
         <BaselineSway>FALSE</BaselineSway>
         <ExcessiveACNoise>FALSE</ExcessiveACNoise>
         <MuscleNoise>FALSE</MuscleNoise>
         <LeadDataCRC32>2578822327</LeadDataCRC32>
         <WaveFormData>
7v/u/+7/7v/u/+7/7v/u/+3/7P/r/+r/7P/s/+z/7P/t/+7/7//w/+7/7v/u/+7/7v/u
/+7/7v/u/+7/7v/u/+7/7v/u/+7/7P/s/+z/7P/s/+z/7P/s/+3/7v/v//D/7v/u/+7/
7v/v//D/8f/y//H/8P/v/+7/7v/u/+7/7v/v//D/8f/y//D/8P/w//D/8v/y//L/8v/w
//D/8P/w//L/8v/y//L/8v/y//L/8v/x//D/7//u/+//8P/x//L/9P/0//T/9P/3//j/
+f/6//3//v///wAA///+//z/+//8//r//P///wAAAAAAAAAAAgABAAEAAQACAAEAAQAC
AAAA/P/6//j/+f/5//r/+v/2//X/9P/z//L/8v/x//H/8f/y//L/8f/x//H/8f/x//L/
8v/z//T/8//z//P/8//x//H/8f/x//L/8//y//P/8v/z//P/8//1//b/9v/2//b/9v/2
//X/8P/v//T/9P/u/+z/7v/x//X/+/8CAAkAFgAoADYAPwBIAFEAUwBVAFUARAAkAAUA
8P/j/9//4//m/+j/6P/p/+n/6v/s//D/7//w//H/9f/3//f/9//4//r/+v/8//z/9//0
//X/9v/3//j/+P/4//j/+P/5//n/+f/5//n/+f/6//v/+//7//z//P/8//3//f/8//z/
/f/9//z/+v/6//v/+//8//7///8AAAAAAAAAAAAAAAAAAAIAAgAAAAAAAAACAAAAAgAC
AAIAAwADAAMAAwACAAQABAAEAAUABQAFAAUABgAGAAcABwAJAAkABwAKAAoACgALAA0A
DAAMAAsACgAKAAsADAAOABEAEgATABQAEwASAA8AEAARABIAEgATABIAEgAUABQAEgAS
ABIAEQARABAADwAOABAAEAARABEADQANAA0ADQAOAA4ACwAKAAgACgAIAAUABAAEAAQA
BAADAAMAAwABAAEAAQABAP/////9//3///8AAAEAAgABAAIAAQAAAP//AQADAAMAAwAB
AAAA/////wEA/v/8//v//f/+////AAAAAAAAAAAAAP7///8AAAEA/////////f/9//3/
/f/+/wAAAAAAAAAAAQABAAEAAAD9//3//f/8/////v///wIAAgABAP///v8AAAEAAgAC
AAAA/////wEA/////wEA/v/+////AQADAAMAAQD///7/AAAAAAAAAAD+//7/////////
///+//7///8AAAIAAwABAAIAAgAAAP7//v//////AQACAAIAAgABAAAA///9//z//f8A
AAEAAAD//////v/8//z//P/7//z///8AAP///v/9//3//v8AAAAAAAAAAAAAAQAAAP//
///+//7//f/9//7//v/9/////////wAAAQABAAEAAQABAP///P/8//7///8AAAAAAAAA
AP/////9//7//f/8//3//v/9//7//f/9////AgACAAAAAAAAAAAAAAACAAMAAQABAAEA
AQD+//3//f//////AQABAP//AgAAAAAAAAAAAAIAAgACAAIABAAEAAQABAAEAAQABAAE
AAYABgAGAAYABwAIAAkACQAIAAYAAwAEAAkADAAMAAwADAAMAAsACwALAAoACQAJAAoA
CgAIAAgACgAJAAcABgACAP///////////v/+//3/+//7//z//P/+////AAABAAAA///9
//z//P/9//3//f////////////3//f/9//v/+//8//3//f/+////AQACAAEAAAD///7/
/f/6//n/+P/2//b/+P/8/wEA//8DAA4AGwAmADAAOgBHAFYAYQBlAGUAXwBKACwADQD4
/+v/6f/t//b/+v/4//H/8//0//L/9P/5//j/+/8BAAMAAwADAAIAAAD+//7/AgAFAAIA
AQAAAP///v8AAAAAAAAAAAEAAQABAAEA/////wAAAQABAAEAAgACAAQABQAFAAQAAwAD
AAIAAAACAAIAAwADAAMABAAEAAQABAAEAAQABAADAAIAAwACAAEAAgADAAYACAAKAAoA
CgAIAAcABgAFAAcACgALAAwACwALAAsACwANAA4AEAARABIAEQAOABAAEgASABMAFQAY
ABgAFwAWABYAFwAYABoAGgAaABoAGgAcABwAGgAcAB4AHgAdAB0AHAAcAB4AHgAeAB4A
HgAdABsAGgAZABgAGAAYABkAGQAXABcAFwAXABkAGAAUABIAEAASABAADQAMAAwADAAM
AA0ADQANAAsADQANAA0ACwAKAAcABgAHAAkACQAJAAcABwAHAAcABwAJAAsACwALAAgA
BgAEAAMACAAGAAUABQAGAAYABgAGAAIAAgACAAIABAAFAAYABwAHAAcABwAFAAcABwAH
AAgABgAGAAYABgAFAAUABQAEAAQABQAGAAYABgAEAAQABgAHAAcABgAGAAcABwAHAAYA
BQADAAIAAwAGAAcACgAIAAUABQAGAAcABwAFAAMAAgAEAAQABAAEAAQABAAFAAUABQAF
AAQABAAGAAYABwAHAAcACAAIAAYABAAEAAUABQADAAQABAAEAAUABgAHAAcAAwADAAUA
BQAFAAUABgAGAAQABAAEAAMABQAHAAcABQAGAAUABQAGAAgACAAIAAgACAAJAAgABwAH
AAYABgAFAAUABgAGAAUABQAFAAUABgAHAAcABwAHAAgABQABAAAABAAFAAYABgAGAAYA
BQAFAAUABgAFAAQABgAGAAQABAAEAAUACAAMAAgABgAGAAYABAAEAAYABwAJAAkACQAJ
AAgABwAHAAkACQAHAAkACQAIAAgACAAIAAgABgAGAAYABgAHAAgACQAKAAkACAAHAAYA
BwAIAAkACgAKAAoACgAKAAwADAAMAAwADwAQABEAEgAQAA8ADwAOAA0AEAAUABgAFQAU
ABMAEgAUABUAFgAWABMAEwAUABQAEAAQABAADwAOAA4ADQALAAkACQAJAAgACgAJAAkA
CQAJAAgABgAFAAcABwAHAAcABgAGAAYABwAHAAcABwAHAAcABwAHAAcACAAHAAgACgAI
AAcABgAFAAkACgALAAwACwAKAAgABgAHAAQAAgACAAQABgAJAA0AEwAeACcANABCAE4A
WwBqAHMAcQBtAGcAUgAyABUAAADz//H/+f8AAAIAAAD9//n/+v8AAAQABQAGAAkACwAL
AAsACwAMABAAEAAQABAADwAOABAAEAAQABAADgAOAA4ADgARABEAEQARAA8ADwAQABEA
EQARABIAEgAQABEAEQAQABIAEwATABIAFAAUABUAFQATABQAFAAUABQAFAAUABQAEgAS
ABQAFAATABQAFQAYABYAGAAYABgAGQAZABkAGQAaABwAHAAcABsAGwAbABsAHQAeACAA
IQAjACMAIQAkACMAIgAiACMAJAAkACMAIgAjACUAJwAqACsAKgApACgAKAAoACYAKAAq
ACoAKQApACgAKAAqACoAKgAqACoAKQArACoAKQAoACgAKAApACkAJAAjACIAIQAiACIA
HwAeACAAIgAgAB0AHgAeAB4AHgAcABsAGgAXABUAFQAVABMAFAATABQAFwAVABUAFQAT
ABUAFQAVABUAFAAVABQAEwATABIAEQARABQAEgARABEAEAAQABAAEAARABIAEwAUABMA
EwATABMAFQAVABUAEwASABEAEAAQABAAEAAQABAAEgATABQAFAASABMAFAAUABMAEAAP
ABAAEwATABIAEgARABEAEQAQABEAEQASABUAFAATABQAEAARABEAEgATABcAFQATABIA
EAAQABAAEAASABIAEwATABAADwANAAwADgAOAA8ADwAPABAAEAAOAAoACgALAAsADAAO
AA8AEAAOAA4ADgANAAsACwANAA0ADQANAA4ADgAMAAwADAALAAsADQANAAsADAALAAsA
DAALAAoACQAIAAoADQAOAA8ADgAMAAsACQAKAAwADQANAAoACQAIAAgACgALAAwADQAQ
AA8ADQAOAA4ADQAMAAoACgAKAAkACQAJAAoACQAIAAkACgAJAAoACQAJAAsADgALAAgA
BwAGAAYABgAIAAkABwAHAAcABwAHAAcACAALAAsACwAJAAsACgAIAAgACAAIAAoACgAK
AAoACAAIAAgACAAJAAoACwAMAA4ADgANAA0ACgAIAAoADQAOAA4ADgAOABAADwAPAA8A
DQALAAoACgAKAAgACAAIAAkABwAGAAQAAwADAAMAAwD///7//P/7//3//v/+//3//f/9
//3//f/8//r/+f/4//v/+//7//v/+f/5//n/+f/7//v/+f/5//j/+f/5//n/+//8//z/
/P/8//z//P/7/wAA/f/4//D/7v/y//T/9//5//v/AAAJABIAHgAoADMAQABPAFcAWQBV
AEwAOgAfAAIA6//f/+H/5v/m/+T/5f/n/+b/5P/m/+v/7P/t//P/9//5//v//P/6//j/
/P8AAAEAAAD///7//f/8//z//P/8//z/+//7//v/+//5//n/+v/7//v/+//8//z/+v/7
//v/+v/8//3//f/8//r/+v/7//v/+v/6//n/+P/6//r/+v/6//j/+P/6//r/9v/2//b/
+P/5//z//f/+//3//f/9//3//P/+//7//v/9//3//f/9//7//v////////////3/AAAB
AAAAAAABAAMABAAEAAQAAwADAAMABAAGAAYABgAGAAQABAACAAQABgAGAAUABQAIAAgA
CgAKAAcABgAFAAMAAwACAAEAAAADAAQABgAHAAIAAQAAAP/////+//r/+P/4//r/+P/1
//b/9v/2//b/8//z//P/8f/z//P/8//x//H/7//v//H/8P/v/+7/6//v/+//7//v/+7/
7//u/+3/7f/s/+v/6//w/+7/7f/t/+z/7P/s/+z/7P/s/+z/7P/q/+v/7P/t/+z/6//q
/+f/6f/r/+3/8P/t/+z/6//q/+n/6f/p/+j/6v/r/+z/7P/q/+j/6P/q/+v/6//q/+r/
6v/p/+j/5v/p/+n/6v/t/+z/6//s/+j/6f/p/+r/6//t/+v/6f/o/+n/6v/r/+z/6v/q
/+v/6//p/+n/6P/o/+r/6v/r/+v/6f/q/+r/6P/k/+T/5f/l/+X/5v/m/+b/5//o/+n/
6f/l/+X/5//n/+f/5//o/+j/6P/o/+j/5//n/+n/6f/n/+j/5//n/+j/6v/q/+r/6v/q
/+v/6v/p/+f/5v/m/+X/5f/m/+b/5f/n/+f/5//o/+n/6f/p/+n/6f/n/+T/5P/n/+f/
5//m/+f/6P/o/+n/5//o/+f/5v/n/+j/5//o/+f/5//p/+z/6P/m/+b/5v/o/+j/6v/r
/+n/6f/p/+n/5//l/+T/5f/p/+v/8f/z/+7/7P/s/+z/7P/u/+7/7v/t/+3/7P/q/+z/
7//y//L/8v/0//T/8//z//H/8P/v/+//8v/y//D/8P/u/+3/6//q/+j/5f/l/+X/5v/m
/+f/5//l/+P/4v/g/+D/4f/i/+P/4//j/+L/4v/k/+X/5f/l/+X/5f/l/+X/5f/l/+X/
4//j/+T/5f/l/+T/4//j/+L/4//k/+X/5v/n/+b/4//g/9z/3P/e/97/3f/h/+n/8v/7
/wgAEgAcACkANAA/AEcASQBDADAAFAD3/97/zf/J/83/1v/c/9r/1//T/9D/0v/W/93/
5P/l/+X/4//j/+X/5P/k/+T/5P/k/+f/5v/o/+j/6P/o/+j/6P/o/+j/5//n/+f/5//j
/+P/5P/l/+b/5//p/+r/6P/p/+n/6P/q/+v/6//q/+n/6P/o/+f/6f/q/+r/6v/s/+z/
7P/s/+7/7v/w//D/7f/s/+v/7P/u//D/8P/w//H/8f/x//H/8P/y//L/8v/z//P/8//z
//T/9P/1//X/+f/5//f/+v/8//z//f///wAAAAD///7/AAABAAIABAAEAAQABAAEAAUA
BgAFAAgACAAIAAcABwAGAAYACAAIAAoACgAKAAkACQAIAAcABgAIAAgACQAJAAYABQAE
AAMABQAEAAAA/v///wIAAQD///3//P/7//r/+f/5//n/9//3//f/9//1//f/9f/1//f/
9//3//f/9f/2//X/9P/z//P/9f/1//X/9f/0//P/8//4//b/9f/1//b/9v/2//b/8v/y
//L/8v/1//f/+f/7//j/9//2//P/9f/1//X/9v/4//j/+P/4//X/9f/1//T/9f/3//n/
+v/6//j/+P/6//n/+f/4//j/+//7//v/+v/6//n/+f/7//v/+//9//r/+v/7//3///8B
AP///f/8//3//v///wAAAAAAAAEAAQADAAMAAgACAAIAAgADAAMAAQACAAIAAAAAAAAA
AQABAAEAAgACAAIAAAAAAAAA///+////AgADAAMAAwAEAAQABgAGAAYABQAEAAUABAAB
AAMAAwAEAAYABAAEAAQABAADAAUABQAFAAcABgAGAAUABQAGAAYABQAFAAUABQAGAAYA
BQAEAAMABgAFAAMABAAGAAcACAAIAAYABgAFAAUABAAGAAYABgAGAAYABAAEAAUABQAH
AAoACAAGAAYABgAGAAYACAAJAAcABwAHAAcACAAHAAcACQAFAAMABQAJAAoACAAIAAgA
CAAGAAYABgAGAAkACgALAAwACwAKAAkACAAJAAoACwAMAAwADAAMAAwADgAOAA4ADgAN
AA0ADAAKAA4AEQAUABQAFgAWABYAFQASABEADwANAA4AEAARABAAEAAQAA8ADQALAAgA
BAADAAQABQAFAAYABwAHAAcACAAGAAUABQAFAAcABwAHAAYABQAEAAQAAwAEAAUABgAH
AAcABwAHAAcAAwADAAQABQAHAAcABwAIAAYABgAGAAYACAAJAAYAAwAEAAIA/v8AAAQA
AQADAA8AHAAjACoAOABGAFEAXABlAG0AbwBrAFYANAATAP7/8//v//P/+v/6//r//f/7
//r//P8AAAEAAAADAAMAAwAFAAkABgAIAAwADAAMAA0ADAAMAAwADAAMAAoACgAKAAoA
DQANAA0ADQALAAsADAANAA0ADQAOAA4ADgAPAA8ADgAOAA8ADwAOABAAEAARABEAEAAQ
AA8ADgAPABAAEQASABIAEgAUABQAEgASABIAFAASABQAFAAUABMAEwATABMAEwAUABMA
EgAWABcAGAAZABoAGgAbABsAHQAdABsAHgAeAB4AHwAhACIAIgAhACAAIgAjACQAJgAo
ACgAKAAoACYAJgAkACYAKAAoACcAJwAmACYAKAAoACoAKgAqACkAJwAmACUAJAAkACQA
JQAlACIAIQAgAB8AIQAgABwAGgAbAB4AHQAbABoAGgAaABoAGQAZABkAFwAXABcAFwAV
ABUAEwATABUAFQAVABUAEwATABMAEwATABUAFwAXABcAFwAWABUAFQAYABYAFQAVABYA
FgAWABYAFgAWABYAFgAYABkAGgAbABgAFwAWABMAFAAVABYAGAAYABgAGAAYABcAFwAX
ABYAGAAZABoAGgAcABoAGgAcABwAGwAZABgAGgAbABwAHAAcABsAGwAdABwAGwAcABgA
GAAZABsAHQAeABsAGAAWABkAGgAbABwAGgAaABsAGwAdAB0AHAAcABoAGgAbABsAGwAc
ABwAGgAZABoAHAAdABwAHAAbABoAGwAcAB0AHQAZABkAGwAbABkAGQAaABoAHAAcABwA
GwAZABsAGwAZABoAGQAZABoAGgAaABoAGgAaABsAGgAZABoAGgAbABsAGwAcABwAGwAb
ABsAGwAcABsAGwAbABsAHQAbABgAGAAbABsAGwAaABoAGgAZABkAGAAaABoAGgAcABwA
GgAaABkAGQAbAB4AHAAaABoAGgAYABgAGgAbABsAGwAbABsAGgAZABkAGwAhAB8AHQAd
ACAAHwAeAB0AHAAcABwAHAAcAB4AHgAeAB4AHwAgACEAIgAjACQAJQAmACUAJQAkACIA
IgAlACgAKAAoACgAKAAnACcAJwAmACUAJQAmACYAJAAiACIAIQAfACAAHgAbABsAGwAb
ABoAGgAbABsAGwAcABoAGQAZABkAGQAZABkAGAAaABoAGwAbABkAGQAZABkAGwAbABsA
GwAXABcAGAAZABoAGwAcAB4AGwAaABkAGAAcABsAGgAbABgAFAASABAAEAATABsAJQAu
ADcAQgBOAFoAZQBwAHkAfwCHAIMAbgBQADEAFgADAP//BQASABYAEgANAA0ACgAKAA4A
EQAUABcAGwAfACEAHQAcABwAHAAaABoAGwAeABwAHAAcABwAHAAcABwAHAAdAB0AHQAd
ABsAGwAcAB0AHQAdAB4AHgAcAB0AHQAcAB4AHwAfAB4AIAAgACEAIQAgACAAHwAeACAA
IAAgACAAIAAgACIAIgAeAB4AHgAgACIAJAAkACQAIwAjACMAIwAiACQAJAAkACUAJQAl
ACUAKAAoACkAKQAqACkAJgAoACgAKAApACsALQAuAC4ALgAuAC8AMAAyADIAMAAuACwA
LgAuACwALgAwADAALwAvADIAMgA0ADQAMwAyADEALwAtACwAKwAqACwALAAtAC0AKwAr
ACsAKwApACgAJAAiACIAJAAiAB8AHgAeAB4AHgAbABsAGwAZABsAGwAbABkAGQAXABcA
GQAYABcAFgATABUAFQAVABUAFAAVABQAEwARABAADwAPABQAEgARABEAEgASABIAEgAS
ABIAEgASABAAEQASABMAEAAPAA4ACwANAA0ADQAOAAwADAAMAAwACwALAAsACgAIAAkA
CgAKAAgABgAGAAgACAAHAAUABAAHAAcABwAGAAYABQAFAAcABQAFAAcABAAFAAUABgAH
AAcABQADAAIAAgACAAIAAgACAAIAAwADAAMAAwACAAIAAgACAAMAAwABAAIAAgAAAP7/
/v///////f/+//7//v8AAAAAAAD///3//f///////P/7//v/+v/8//z//P/7//n/+//7
//n/+P/3//f/+P/2//b/9v/2//T/9f/0//P/9v/2//f/9//1//b/9v/1//b/9//4//r/
+v/5//j/9//7//n/9v/2//X/9f/1//T/9v/2//X/9f/0//b/9v/2//X/9P/x//D/8P/x
//T/+P/0//L/8v/y//H/8P/x//H/8f/x//H/8f/y//H/8f/z//X/9f/z//H/8v/y//L/
8v/y//P/9P/1//b/9v/2//b/9v/0//T/9P/0//X/9v/3//j/+v/6//r/+v/3//f/9v/0
//X/9//5//j/+f/6//v/+//6//n/9//1//f/+P/4//b/9P/0//P/8f/x//D/7v/v/+3/
7f/s/+z/6//r/+v/7P/s/+v/6//r/+v/6//r/+r/6P/o/+n/6f/n/+f/5//n/+j/6f/q
/+v/6P/n/+f/5//n/+f/5//o/+n/6v/r/+z/5v/l/+b/5f/k/+L/3v/e/+D/4f/h/+X/
8v/9/wIACgAYACUALAA5AEMAQQBBAD4AKgALAO7/1//L/8X/yv/S/9j/2//X/9L/0v/W
/9f/2v/b/9v/3//j/+f/6P/m/+L/5P/k/+P/5P/m/+b/5v/m/+b/5v/m/+b/5v/l/+T/
4//k/+X/5//p/+j/5//n/+b/5P/l/+X/5P/l/+f/6P/o/+b/5v/n/+f/6f/q/+r/6v/q
/+r/6v/q/+n/6P/p/+j/5//o/+n/7P/q/+z/7P/s/+n/6f/p/+n/6//u/+//8P/x//H/
8f/x//L/8v/z//P/9P/z//D/8v/y//L/8//1//j/+P/3//b/+P/5//r//P/9//z/+//6
//r/+v/4//r/+v/6//n/+f/7//z///8AAP3//P/7//n/+v/6//r/+v/3//b/9v/1//b/
9//4//n/+f/4//T/8v/y//T/8v/v/+7/7v/u/+7/6//r/+v/6f/n/+f/5//l/+f/5f/l
/+f/5v/l/+T/4f/l/+X/5f/l/+f/6f/p/+n/5//m/+X/5f/m/+T/4//j/+L/4v/i/+L/
4//k/+X/5v/l/+X/5f/l/+f/5//n/+X/4//j/+P/5P/m/+b/5v/m/+X/5f/l/+T/5P/l
/+b/5v/m/+T/5P/m/+X/5f/k/+T/5//n/+f/5v/m/+X/5f/n/+X/5f/n/+T/5P/l/+f/
6f/t/+v/6f/o/+b/5v/m/+b/5v/m/+f/5//n/+f/5v/m/+j/6P/p/+n/5//o/+j/5v/m
/+b/5//n/+X/5v/m/+b/5v/m/+b/5f/h/+H/4//j/+b/5//p/+r/5//m/+X/4//l/+f/
5//l/+b/5f/l/+b/6P/o/+j/6P/o/+n/6P/n/+f/5v/m/+X/5f/m/+b/5f/l/+X/5f/m
/+f/5//n/+f/6//p/+b/5v/l/+X/5f/k/+X/5v/m/+f/5f/m/+X/5P/n/+j/5//o/+X/
5f/n/+r/6P/m/+b/5v/o/+j/6v/r/+r/6f/o/+f/5//n/+j/6//p/+n/5//n/+j/6P/o
/+j/6P/p/+r/6//s/+7/7v/u/+7/8P/w//D/7//v/+7/7P/u/+//8v/y//L/8v/y//H/
8f/y//L/8v/z//T/9P/y//L/8P/v/+3/7P/q/+f/5//n/+n/6P/o/+f/5f/l/+b/5v/l
/+X/5f/l/+X/5f/k/+T/5v/n/+f/5//p/+n/6f/p/+j/5//m/+P/5P/m/+j/6f/o/+f/
5//m/+b/5v/m/+b/5f/m/+f/5P/e/9z/4P/k/+f/5//v//j/AQAKABIAHAAnADYAPwBD
AEUAQwA2ABoA+//i/9P/z//T/9j/2P/Y/9v/2//a/9r/3P/f/+T/5//n/+n/6//p/+b/
5v/m/+b/5v/r/+z/6v/q/+r/6v/q/+r/6v/q/+v/6//r/+v/5//n/+j/6f/r/+v/7P/s
/+z/7f/t/+z/6v/r/+v/6v/t/+7/8P/x/+//8P/w//D/7v/u/+7/7v/w//D/8v/y/+//
7v/t/+7/7v/w//D/8P/v/+//7//v//L/9P/0//T/9//3//f/9//3//b/9v/1//n/+f/3
//r/+//6//r/+//9//7//v/+//7///8AAAIAAwACAAEAAAABAAIAAQAEAAIAAgABAAEA
AgACAAQABAACAAIAAgABAP///v/9//z///8AAAIAAwABAAEAAQABAP///v/6//j/9v/4
//b/8//z//T/9f/2//P/8//z//H/7//v/+//7f/v/+3/7f/v/+3/7f/t/+v/7f/t/+3/
7f/t/+//7//v/+3/7P/r/+v/8P/u/+3/7f/u/+7/7v/u/+z/7P/s/+z/6v/r/+z/7f/t
/+3/7f/r/+3/7f/t/+7/7P/s/+z/7P/t/+3/7f/s/+7/7//w//D/7v/s/+z/7v/u/+3/
6//q/+v/6//r/+r/7f/t/+7/8f/v/+//8f/u/+v/6//s/+3/8f/v/+3/7P/u/+7/7v/u
/+v/6v/q/+n/6v/r/+v/7P/s/+z/7f/t/+v/7P/s/+r/6f/q/+z/7f/t/+7/7v/u/+z/
7P/s/+v/6f/p/+v/6//t/+3/7v/u/+7/7v/u/+3/7f/v/+//7f/q/+n/6f/q/+z/7P/s
/+z/7f/v/+//7//t/+z/7P/r/+n/6v/q/+n/6v/r/+z/7v/v/+//7//v/+//7f/q/+r/
7f/t/+3/7P/q/+r/6f/p/+z/7v/u/+7/7v/u/+z/7P/r/+v/7f/w/+7/7P/s/+z/7P/s
/+7/7//v/+//7//v/+7/7f/t/+//7f/t//H/8//u/+7/7v/u/+7/7//w//H/8v/1//b/
9//4//f/9v/1//P/9P/0//P/9v/3//r/+v/6//z//P/7//v/+//6//n/+f/6//r/+P/4
//j/9//1//T/8f/t/+z/6//t/+z/7P/r/+3/7f/u/+7/6//r/+v/6//r/+v/6v/q/+r/
6//r/+v/7f/t/+3/7f/r/+v/6//p/+v/7P/t/+3/7f/t/+7/7v/s/+z/7P/s/+//7P/n
/+j/5v/k/+j/7P/r/+3/9f8AAAsAFgAgACoANwBEAE0AUQBPAEcAMgAUAPX/4P/X/9f/
3f/g/+D/4P/h/+H/4P/k/+b/6f/s/+//7//x//H/7//s/+z/7P/w//T/8//w/+7/7v/u
/+7/7P/s/+z/7P/v/+//7//v/+3/7f/u/+//8f/x//L/8v/w//H/8f/w//L/8//z//L/
8P/w//H/8f/z//T/9P/0//T/9P/0//T/8v/y//T/9P/z//T/9f/4//b/+P/4//j/+f/5
//n/+f/4//r/+v/6//v/+//7//v/+v/6//v/+//+/////v8CAAIAAgADAAUABAAEAAMA
AgAEAAUABgAIAAoACgAKAAoACAAIAAYACAAIAAgABwAHAAoACgAMAAwADAAMAAwACwAJ
AAgABwAGAAcACAAKAAsACQAJAAkACQAIAAYAAQD+////AgABAP//AAAAAAAAAAD8//v/
+v/3//j/+f/6//n/+f/3//f/+f/4//f/9v/z//b/9//4//n/+P/5//j/9//2//b/9v/3
//r/+P/3//f/+v/6//r/+v/6//r/+v/6//j/+f/6//v/+//7//v/+f/4//f/9v/2//f/
+P/5//r/+P/3//b/9P/1//f/+f/6//r/+P/4//r/+//7//r/+v/5//n/+f/4//r/+f/5
//v/+f/5//v/+P/5//n/+v/7//v/+f/3//b/+f/6//v//P/6//r/+//7//n/+f/4//j/
+v/6//v/+//7//z//P/6//n/+v/8//3//P/8//v/+v/5//j/9//1//f/+f/9/////v/9
//3//P/8//z//P/7//n/+//7//n/+f/5//r//P/8//z//P/8//3//////////f/8//z/
+//8//7///////3//f/9//7//f/9//3//f8BAP///P/8//////////7/AAAAAP/////+
/wAAAAAAAP7//v/8//z//P/9/wAABAAEAAIAAgACAAIAAgAEAAUABAADAAIAAQACAAEA
AQADAAUAAwABAAEABAAGAAYABgAGAAQABAAEAAQABgAGAAYABgAHAAgACQAKAAwADAAM
AAwADAAMAAwADAAMAAwADAAMAA4ADgAOAA4AEQASABMAFAATABIAEQAQAA8ADgANAAwA
DAAMAAwADAAKAAgABgAEAAIAAgACAAIAAgACAAIAAgADAAQABQAGAAYABgAGAAYABQAE
AAMAAgAEAAQABAAEAAIAAgACAAIABAAEAAQABAAGAAYABgAGAAQABAAEAAQAAgACAAIA
AgAAAA==
         </WaveFormData>
      </LeadData>
      <LeadData>
         <LeadByteCountTotal>10000</LeadByteCountTotal>
         <LeadTimeOffset>0</LeadTimeOffset>
         <LeadSampleCountTotal>5000</LeadSampleCountTotal>
         <LeadAmplitudeUnitsPerBit>4.88</LeadAmplitudeUnitsPerBit>
         <LeadAmplitudeUnits>��V</LeadAmplitudeUnits>
         <LeadHighLimit>2147483647</LeadHighLimit>
         <LeadLowLimit>268435456</LeadLowLimit>
         <LeadID>II</LeadID>
         <LeadOffsetFirstSample>0</LeadOffsetFirstSample>
         <FirstSampleBaseline>0</FirstSampleBaseline>
         <LeadSampleSize>2</LeadSampleSize>
         <LeadOff>FALSE</LeadOff>
         <BaselineSway>FALSE</BaselineSway>
         <ExcessiveACNoise>FALSE</ExcessiveACNoise>
         <MuscleNoise>FALSE</MuscleNoise>
         <LeadDataCRC32>2401152410</LeadDataCRC32>
         <WaveFormData>
8v/y//L/8v/x//D/7//u/+z/7P/s/+z/7v/u/+7/7v/v//D/8f/y//H/8P/v/+7/7v/u
/+7/7v/w//D/8P/w/+//7v/t/+z/7f/u/+//8P/u/+7/7v/u//D/8P/w//D/7v/u/+7/
7v/v//D/8f/y//H/8P/v/+7/8P/w//D/8P/y//L/8v/y//L/8v/y//L/9P/0//T/9P/y
//L/8v/y//T/9P/0//T/9f/2//f/+P/4//j/+P/4//r/+v/6//r/+v/6//r/+v/8//7/
AAACAAQABgAIAAoADAAOAA4ADAAJAAkACQALABAAEgASAA4ACAAHAAgACQAFAAMAAgAC
AP//+v/5//f/+P/5//j/+f/1//P/8P/v/+7/7v/u/+7/7v/u/+7/7f/q/+n/5//p/+r/
6//t/+7/7P/s/+z/7P/t/+3/7P/r/+3/7f/t/+3/7f/t/+7/7//v/+//7v/u/+//7//u
/+3/6f/u//T/8//x//X//v8DAAcABAAAAAIACQAVAB8AJgAnAB8ACQDz/+b/3//e/9b/
xv+4/7H/sv+y/67/p/+p/7H/v//R/+D/6P/t//P/+P/6//b/8//0//P/8//1//f/9P/y
//T/9P/z//P/9v/2//T/9P/2//b/9v/2//j/+P/4//j/+f/5//j/9v/3//j/+f/7//v/
+//7//v/+v/5//r/+v/9//7///8AAP///v/9//z//v/+//7//v/+//7//v///wEAAQAB
AAEAAAD//wAAAAACAAEAAQABAAEAAQADAAUAAwACAAIABAAGAAcABwAHAAYABwAJAAsA
CwAKAAkACQALAA0ADQAOABIAEwAUABYAFAAUABMAEgAQABAAEwATABMAFAAVABcAFwAX
ABQAEwATABMAFAAUABQAFQAVABUAFQATABIAEgAUABMAEgASABEAEAAPAA4ACwAHAAcA
BwAGAAcACAAIAAMAAwAEAAQAAwADAAMAAwADAAIAAwAEAAQABAABAAEAAwADAAMAAwD+
//7//f/9//v//P/9//3///8AAAEAAgABAAAA///+//3//f///////f/9//3//f/9//3/
/v/+//7/AAAAAAAAAgACAAIAAgAAAP///v///wAAAAABAAIAAgACAAEAAQACAAMABAAF
AAQABQAFAAQA/////wAAAAABAAIAAwAEAAMAAgABAAEAAQABAAEAAQD////////+/wAA
AAAAAAAABAAEAAQABAACAAEAAQABAP//////////AQABAAEAAgAAAP///f/8////AQAC
AAMAAgACAAEAAAD8//7//v/+//3//f8AAAAA/v///wAAAQD9////AAAAAP/////+//3/
//8AAAAA/v/8//3////8/wAAAAAAAAEABAAEAAQAAgADAAMAAgACAAIAAQAAAP//////
///////+//7//v/+//7//f/9//3//f/8//z/+//7//z//v8BAAEAAwAEAAQAAQABAAEA
AAD///7//v/9//n/AAAGAAgABAAGAAYABgAGAAgACAAIAAgACQAKAAsADAAKAAoACgAK
AAwADgAQABIAFAAUABYAFgASABEAEQARABYAGgAdAB4AGAARAA8ADwAPAA0ACwAKAAwA
CgAGAAYABwAHAAcABQAEAAAA/v/7//v/+v/6//r/+v/6//r/+v/6//r/+v/5//n/+f/5
//r/+v/6//r/+v/8//3//f/8//j/9//2//X/9//3//f/+P/7//v/+//6//z//f/9//z/
9//1//b/9v/3//3/BQAOABcAEQAKAAoAEgAbACEAKQA0ADMAJQAPAP3/7v/r/+j/1v/I
/8T/v/+8/77/uv+z/6//t//H/9v/7P/2//f//f8EAAQABAAFAAAA///9//3/AQACAAAA
/v/+//3//f8CAAIAAAAAAP7//v/+//7//P/8//z//P8AAAEAAQAAAP7//v/+/////f/9
//3//f///wEABQAIAAcABgAFAAQABgAGAAYABgAFAAQAAwACAAUABgAHAAkACwALAAsA
CwAKAAkACgAKAAwACwALAAsACQAJAAsADQAQABAAEQAUABIAEwATABMAEgATABUAFwAY
ABgAGAAZAB0AHwAfACAAHwAfAB8AIAAfACAAIAAgAB8AIAAkACUAJgAmACYAJwAnACcA
JAAjACEAIQAiACIAIgAjACMAIwAhAB8AHgAeACAAHwAeAB4AGwAaABkAGAAYABUAFgAX
ABQAFQAWABYAEQARABIAEgAPAA8ADwAPABAADgAOAA4AEAAQAA0ADQANAA0ADQANAAoA
CgAJAAkACwAMAA0ADQAMAAwADAAMAAsACgAJAAgABwAHAAkACQAKAAsADAANAAsACwAM
AAwADAAOAA4ADgAMAAwADAAMAA0ADQANAA8ADwAOAA4ADgAQABAADwAPAA8ADwAPAA8A
DwARABIAEgAPAA8AEAAQABAAEAAQABAAEAAQABAAEQAQAA8ADgANAA4ADwAQABAADgAO
AA4ADgAQABAAEAAQABAADwAPAA8ADwAPAA8ADwAPAA8ADwAQABAADwANAAwADgAPAA8A
DwAPABAAEAAQAA4AEAAQABAADwAPABIAEgAPAA8ADwAPAA8AEQASABIAFQAVABQAEwAT
ABQAFAASABAAEQATABAAEQAQAA8ADwARABIAEwASAA8ADwAOAA4ADwAPAA8ADwARABEA
EQARABAAEAAQABAAEQARABIAEwAUABQAFQAVABEAEAAQABEADwARABIAEgAQABEAEgAS
ABAAEAARABEAFQAUABgAGgAWABUAFAATABIAFAAUABQAFAAWABgAGgAcABsAGgAZABgA
GQAaABsAHAAeAB4AHgAeAB8AIAAhACIAJQAmACcAKAAsACwAKgApACoAKwAuADIAMQAw
ACsAIwAkACUAJgAlACAAHgAdABoAGAAYABcAFwAZABcAFwAUABMAEQARABAAEAAQABAA
EAASABIAEQAQAA8ADQAPAA8ADgAOAA0ADAAOAA4ADgAPAA0ADAALAAsADAANAA4ADwAO
AA4ADgANABAAEAARABMAEgAQAA4ADQASABIAEwAZACEAKAAlACMAIgAgACAALQA7AEUA
UABNADUAGwAFAPz///8AAPb/5v/U/83/0v/U/9D/y//N/9P/3//x/wYADgANAA8AFgAY
ABQADwAQABUAFwAVABUAFgAUABUAFgAWABcAFwAWABMAEgAVABYAFwAYABYAFgAWABYA
FgAXABcAFgAXABgAGQAbABkAGQAZABkAGwAbAB0AHgAdABwAGwAaABoAGgAaABoAGgAa
ABoAGgAbABwAHQAfAB8AHwAfAB8AHQAdAB8AIAAgAB8AHwAfACEAIQAjACUAJQAkACQA
JgAkACUAJQAlACgAKQArAC0ALAAqACgAJwArAC0ALQAuAC8ALwAvADAAMQAyADIAMgAw
ADAAMwAzADAAMAAwADEANQA1ADIAMQAwAC8ALwAuAC4ALwAvAC8ALQArACoAKgAqACkA
KAAoACkAKgArACwAKQAlACUAJQAfAB8AHwAeABkAGQAaABoAGgAbABwAHQAaABgAGAAY
ABwAHAAZABkAFwAXABcAFwAUABQAEwATABEAEgATABMAEAAQABAAEAARABIAEwAUABEA
EQATABMAFQAVABUAFQARABEAEgASABIAFAAUABQAFgAWABYAFgAWABUAFAAVABUAFAAU
ABQAFQAWABYAFwAXABcAFwAXABUAFQAUABIAEAARABMAFAAWABYAFgAWABQAFAAUABUA
FwAXABcAFwAUABMAEgAQABAAEAAQABAAEAAQABAAEAAOAA0ADQANAA4ADwAQABEAEAAP
AA4ADgAOAA0ACwAKAAsADQAOAA8ADgAOAA0ADAAIAAoACgAKAAcABwAKAAoACAAJAAoA
CwAJAAsADAAMAA8ADwAOAA0ACgAKAAkABgAIAAsADwAOAA0ACgAHAAUABwAIAAkACAAL
AA0ADgAQAA8ADQALAAkACQAJAAkACQAIAAgACAAIAAkACQAKAAsACgAKAAsACwAHAAYA
BgAHAAUABwAIAAgABgAHAAgACAAKAAoACwALABcAFAAKAAgACgAMAAwADAAMAA4ADgAO
AA4ADgAOAA4ADgAQABIAFAAWABkAHAAdABwAGwAbABsAHQAeACAAIAAcABcAFQAVABUA
EgAPAA0ADAAIAAQABAADAAEAAQD//////f/9//z//f/7//r/+f/4//f/9v/1//P/8//z
//L/9f/z//P/9P/0//T/9P/0//T/9f/1//T/8//x//H/8f/x//H/8f/y//P/9f/1//T/
9P/z//P/8v/x//P/8v/y/+//7//z//j/AQAHAAYA/v/+/wEACQANABYAJwAtAB8ACwD0
/+H/2v/a/9D/xP+9/7D/pv+o/6X/of+p/7P/vf/O/+L/6//r//D/9v/4//f/9v/1//X/
8f/v//T/9P/x//D/7v/t//H/8v/x//L/8v/y//L/8v/w//D/8P/w//L/8//z//L/8P/w
//D/8f/x//H/8f/x/+//7//x//L/8P/w//D/8P/w//D/8P/w//L/8v/y//L/7//u/+3/
7f/y//P/9P/1//X/9f/3//j/9v/1//X/9f/0//P/9P/1//b/9v/3//r/+f/5//j/9//4
//n/+//9//v/+v/5//n/+v/7//r/+v/+////AAACAAAAAAD///7//v/+/wEAAQAAAAAA
AAABAAIAAQD9//v//f/9//7//v/+/////////////f/8//z/+v/5//j/+P/6//r/+v/6
//f/8//z//P/8P/x//L/8v/x//H/8v/y//D/7//u/+3/7v/s/+z/7P/u/+7/6//r/+n/
6f/p/+n/5v/m/+X/5f/m/+j/6v/r/+f/5v/l/+T/5f/m/+f/6P/n/+f/6f/p/+f/5//n
/+f/5f/l/+b/5v/k/+b/5v/m/+j/6P/o/+j/6f/p/+n/6//q/+j/5//m/+j/6P/n/+f/
6f/p/+n/6f/r/+3/7v/u/+n/6f/q/+r/6v/q/+r/6v/s/+z/7P/t/+v/6//r/+v/6//r
/+v/6v/o/+j/6P/o/+r/6v/q/+r/6v/p/+n/6f/p/+n/6f/p/+j/5//m/+b/5//n/+b/
5v/o/+n/6f/p/+b/5v/l/+T/5f/o/+n/6v/n/+f/6v/q/+X/5f/l/+X/5f/n/+j/6P/p
/+n/6P/n/+n/6v/q/+j/5//n/+j/5P/o/+j/6P/p/+j/6P/o/+b/5//n/+b/5v/n/+f/
5//n/+n/6f/p/+n/6f/o/+f/5v/o/+f/5//n/+n/6v/s/+3/6v/o/+f/5//q/+3/7//w
//L/8//0//T/8f/w//D/7//v//T/+v/6//b/+P/4//j/+P/7//z///8AAP7//f/9//3/
AQAEAAYABgACAPv/+f/5//f/9f/z//L/9P/y/+7/7v/r/+v/6//p/+v/6P/n/+X/4//i
/+L/4v/g/+D/4P/g/+H/4P/f/93/3//f/9//4P/g/+D/4P/g/97/3//f/97/3//f/9//
3//f/9//3//g/+H/4f/h/+D/4v/j/+P/4v/j/9//3P/a/9v/4f/p/+7/8//3//b/9P/6
////AwANABgAGwARAP//6//Y/8v/xv/C/7b/rv+l/6D/ov+i/5v/m/+h/6n/uf/K/9j/
4//p/+z/6v/m/+X/5P/j/+X/5f/h/+D/4v/j/+T/5P/l/+b/5v/k/+T/5P/k/+T/5P/k
/+T/5P/k/+b/5//n/+b/5v/m/+b/5//p/+n/6f/p/+b/5f/m/+b/6P/o/+j/6P/q/+r/
6v/q/+z/7P/s/+z/6f/o/+f/5//r/+v/6//r/+7/7//y//T/8//x//D/7//t/+3/7//x
//P/8v/y//T/9P/1//X/9f/2//f/+f/7//n/+P/3//f/+f/7//v//P////////8AAAEA
AgACAAIAAgACAAUABQACAAIAAgADAAUABQACAAEAAwADAAQABAACAAMAAwADAAEA///+
//7/AQABAAEAAgAAAAAAAAAAAP7/+f/4//f/9v/3//j/+P/z//P/9P/0//H/8f/x//H/
8v/w//D/8P/w//D/7f/t/+//7//v/+//7P/s/+v/6//u//D/8v/z//H/8P/v/+7/7v/u
/+7/7v/v/+//8f/x/+//7//v/+//7f/t/+7/7v/v//L/8//0//P/8v/x//D/8v/z//T/
9//0//L/8f/w//P/9P/0//X/9f/1//X/9f/3//n/+v/6//b/9f/1//T/9v/2//b/9v/4
//j/+P/5//n/+f/5//n/9//3//f/9v/3//j/+f/6//z//P/8//z/+//5//j/9//3//f/
9//3//n/+f/5//r/+P/3//X/9P/0//X/9f/1//j/+v/7//z//P/+//7//v/6//n/+//6
//n/+f/5//n/9//5//r/+v/7//v/+v/5//n/+v/6//j/+v/7//3/+v/5//j/9//3//r/
+v/6//j/+v/7//v//P/8//v/+v/5//n/+f/5//n/+v/6//r/+v/8//v/+//7//7//v//
////+//6//r/+//7//3//v/+//3//f/9//z//P/8//3//f/7//r//v8AAAIABAAEAAQA
BAACAAIAAgACAAUABgAHAAgABgAGAAYABgAIAAgACAAIAAkACgALAAwADwAQABEAFAAU
ABIAEQARABQAFwAbAB4AHAAYABEADwAOAA0ACgAHAAcACAAHAAQABAADAAMAAwD/////
/P/7//n/+f/4//j/+P/4//j/+P/6//n/+P/3//X/9//3//f/9v/2//b/9v/2//b/9//3
//j/+f/7//3/+v/5//j/9//5//v//P/9//r/+v/7//v/+v/9//3//P/6//v/AQAJAAwA
DQARABQAFAASABMAHQArADoAOQAlABMABQD0/+3/7P/e/9D/yP+//7z/wP+8/7f/uf+/
/83/4//0//z//f///wIABAAEAAEAAAABAAMAAwADAAQABgAFAAQAAgABAAYABgAEAAQA
BgAGAAYABgAGAAYABgAGAAgACQAJAAgACAAIAAgACQALAAsACwALAAkACQALAAwACwAK
AAkACAAKAAwADgAQAA4ADgAOAA4AEAAQABAAEQATABMAEwATABEAEQATABQAEwARABAA
DwASABMAFgAZABsAGgAaABwAGgAbABsAGwAcAB0AHwAhACIAIgAiACMAJAAlACQAJAAm
ACcAKAAqACkAKgAqACoAKQAqAC4ALwAsACwALAAtADEAMQAuAC0ALAArACsAKgAqACsA
KwArACcAJQAkACQAJQAlACUAJgAlACQAIwAiACIAHwAgACEAHwAfAB8AHgAbABsAHAAc
AB0AHQAdAB0AHAAaABoAGgAbABoAFgAVABYAFwAYABkAFwAYABgAGQAXABgAGQAZABoA
GgAaABoAGAAYABgAGAAYABkAHAAdABoAGQAYABcAGAAZABsAHAAbABwAGwAaABoAGgAa
ABoAGwAbABsAHQAfAB4AHgAeACAAIAAfAB8AHwAfAB8AHwAfACEAIgAiACEAIQAiACIA
IAAgACAAIAAfAB4AHQAdAB4AHwAgACEAHwAfAB8AHgAgACAAIAAgACEAIAAfAB4AHwAf
ACAAIQAhACEAIQAhAB8AHwAfACAAIQAhACAAIAAiACMAIwAjACIAIgAhACAAIAAiACIA
IgAhACEAJAAkACEAIQAhACEAHwAhACIAIgAhACEAIAAfACAAIgAjACIAIgAjACUAIgAi
ACIAIgAjACQAJAAkACIAIwAjACIAIgAjACMAIwAjACMAIwAjACMAIgAiACIAIgAkACMA
IwAjACQAJAAlACUAJQAkACQAJQAkACUAJQAkACQAJQAmACYAJgAmACcAJwApACwALgAu
AC4ALgAuAC4ALgAwADAAMAAwAC4ALgAuAC4AMgA0ADYAOAA7ADwAPQBAAD4APAA7ADsA
PQA/AEIARABDAD4ANgAzADUANQAzADEALgAuACwAKAAqACkAKQApACcAJwAkACMAIQAh
ACAAIAAiACIAIgAiACAAHwAeAB0AGQAbABsAGwAfACAAIQAiACEAIAAgAB8AHgAdAB0A
HQAbABsAGwAbAB0AHwAgACEAHgAeAB8AHwAkAB8AHwAgAB4AHQAfACMAKAAxADkAOgA6
ADoAOQBBAEsAVgBXAEcAMwAjABYADwAMAAYA+P/s/+P/4v/k/+L/2f/X/93/5//7/w4A
GAAfACkALgAqACgAJQAiACEAIQAhACEAIgAgAB4AHgAdAB0AIwAkACMAJAAiACIAIgAi
ACIAIgAiACIAIgAjACMAIgAiACIAIgAjACQAJQAmACcAJgAlACYAJgAmACYAJgAmACQA
JAAkACQAJgAmACYAJgAkACQAJAAlACUAJQAlACUAJQAlACcAKAApACkAKgArACoAKQAq
ACsALQAsACwALgAtAC0ALAArAC4ALwAxADMANAA0ADQANQA2ADcANgA2ADUANQA1ADYA
NgA2ADUANAAzADQAOAA5ADkAOgA7AD0APgA9ADkANwA1ADUANgA2ADUANQA0ADMAMgAx
ADEAMgAyADEAMAAwAC0ALAArACoAKQAlACUAJQAiACMAJAAkACEAIQAiACIAHgAdABwA
GwAYABYAFgAWABsAHAAaABsAFwAVABMAEQAPABAAEAARABMAFAAVABUAFAAUABQAFAAS
ABIAEgASAA8ADwARABEAEgATABQAFQASABEAEQAQAA0ADgANAAwADgAOAA4ADgANAA0A
DQAPAA4ADAALAAoADAAMAAsACwAMAA0ADgAPAA0ADQAMAAoACAAJAAsADAALAAoACQAI
AAYABgAGAAcACQAJAAkACQAHAAcABwAGAAQABAAEAAQABgAGAAYABgAIAAcABwAHAAYA
BQAEAAMAAQABAAEAAgACAAEA///+//7//////////f/+//7//v/+/wAAAAAAAP7//f//
//7/+f/5//n/+f/5//v//P/8//v/+f/2//P/9f/4//r/+v/5//n/+v/2//v//P/9////
/f/8//v/+P/1//X/9P/0//f/9//3//f/+f/5//n/+f/5//j/9//2//X/8//y//H/9f/2
//j/+f/2//T/8//z//L/8//z//L/8P/x//L/8v/0//T/9f/1//X/9P/0//L/8v/0//T/
9P/0//j/+v/8//7//P/8//z//P/8//z//P/8//3//v///wAAAgAEAAYACgAIAAYABQAF
AAMABQAIAAoACwAIAAIAAQABAAEA///9//z//P/6//b/9f/z//L/8f/x//H/7v/t/+v/
6//q/+r/6v/q/+r/6v/s/+v/6v/p/+X/5//n/+f/5v/m/+b/5v/k/+T/5f/l/+X/5f/m
/+f/5f/l/+X/5f/k/+X/5f/l/+b/5v/n/+f/5P/j/+H/4P/g/9//3f/h/+r/8f/x//L/
9v/4//f/+f8DAA4AEwAVAAsA9//m/9X/zP/K/8D/tv+v/6L/mP+a/5//n/+f/6X/tf/G
/9T/3//j/+D/4v/o/+v/6v/n/+P/5//p/+b/5P/m/+b/5f/l/+X/5P/h/+D/4v/i/+L/
4v/l/+b/5//o/+j/6f/p/+j/5//m/+X/5f/n/+f/5//n/+X/5f/n/+j/6v/q/+r/6v/q
/+r/6v/q/+r/6v/q/+r/6P/o/+j/6f/r/+v/6//r/+r/6f/q/+r/7f/t/+7/7//t/+3/
7//x//L/8v/z//b/9f/1//T/8//y//P/9f/3//f/9v/1//X/+f/9////AgAAAP///v/+
//3//v/+//7/+v/6//3//f/9//7///8BAAIAAQD9//v//P/9////AAD//////v/9//z/
+//7//z//v/9//z//P/7//r/+f/4//X/8f/x//H/7//v/+//7v/r/+v/7P/s/+3/7f/t
/+3/7P/q/+r/6v/s/+z/6f/p/+n/6f/p/+n/5//o/+j/6f/o/+j/6P/n/+j/6P/o/+j/
6P/o/+j/6P/l/+X/5//n/+f/5//n/+f/4//j/+T/5P/m/+j/6P/o/+j/6P/o/+j/6//r
/+v/7f/r/+r/6v/q/+z/7P/r/+v/6f/p/+n/6f/p/+v/7P/s/+v/6//s/+z/7P/s/+z/
7P/t/+7/7//x//H/8f/x//H/7f/t/+3/7P/q/+r/6v/q/+7/7v/u/+7/7P/r/+v/6//t
/+3/7f/t/+//7//v//D/7//t/+r/6P/o/+n/6f/p/+z/7v/v//D/7P/u/+7/7v/r/+v/
7v/u/+v/6//r/+v/6//t/+7/7v/u/+3/6//p/+v/7P/s/+r/6v/r/+3/6v/q/+r/6v/r
/+7/7v/u/+z/6//r/+r/6v/r/+v/6//r/+v/6//r/+v/7P/s/+z/7P/t/+3/7v/v/+3/
7P/s/+v/7P/s/+3/7//t/+//8P/w/+7/7//w//D/8P/w//H/8f/x//D/9P/2//T/9P/0
//T/9P/1//b/9//4//r//P/+/wAAAQACAAUABgAEAAMAAwADAAUACAAKAAoABgD///3/
/f/9//v/+f/4//r/+P/0//T/8f/x//H/7//v/+z/6//p/+f/5v/m/+b/5v/m/+b/5v/n
/+b/5f/j/+X/5f/l/+b/6P/o/+j/6P/o/+n/6f/o/+b/5f/k/+P/5P/l/+b/6P/o/+f/
5v/k/+L/4//j/+L/6f/n/+b/6P/r/+n/7f/2//3//f/6//j//P///wUADwAcACMAFQD/
/+3/3v/V/9D/yP++/7L/pf+k/6r/pv+Z/5v/p/+3/8f/1v/e/+X/6//s//L/9v/v/+L/
4//p/+v/6f/s/+z/6v/q/+n/6f/q/+r/6P/o/+n/6v/r/+z/6//q/+n/6P/s/+3/7f/s
/+z/7P/s/+3/6//r/+v/6//u/+//8v/0//T/9P/0//T/8f/w/+//7v/v//D/8f/y//L/
8v/y//P/9P/z//L/8f/x//H/8//0//T/8//z//P/9P/1//j/+//6//j/9//4//j/+f/5
//n/+v/7//3///8BAAAA/////wEAAwADAAQAAwADAAMABAADAAQABAAEAAUABgAKAAsA
CAAIAAgACQAIAAcAAwABAAIAAwAFAAYACAAJAAkACQAFAAMAAgACAAMAAwADAAQAAQAA
AP///v/9//n/+f/5//f/9//3//b/9f/1//b/9v/z//P/8//z//T/8v/y//L/8v/y/+//
7//x//H/8f/x/+z/7P/r/+v/7f/u/+//7//u/+7/7v/u/+7/7v/u/+7/6//r/+3/7f/t
/+3/7f/t/+z/7f/v//D/8P/y//L/8v/y//L/8v/y//P/8//z//X/9f/0//T/9P/z//L/
8P/v/+3/7f/t/+3/8P/z//X/9v/z//P/9P/0//T/9P/0//T/9P/0//T/9f/0//P/8v/x
/+3/7f/t/+z/7f/u/+//8P/y//L/8v/y//L/8f/x//H/8f/x//H/8f/z//P/8//0//T/
8//x//D/7//v/+7/7f/u//D/8f/y/+7/8P/w//D/8P/x//X/9v/w/+//7v/t/+z/7//x
//L/8//z//L/8f/v//D/8P/u/+7/7//x/+7/8v/y//L/8//0//T/9P/y/+//7//u/+7/
8f/x//H/8f/w/+//7v/t/+//8P/x//L/8v/x//H/8f/w//D/8f/x//H/8P/w//H/7//x
//L/8v/0//X/9v/2//b/9v/3//f/9//4//r/+v/4//r/+v/6//r//f/+////AAACAAQA
BgAIAAYABgAIAAgACAAHAAcABwALAA4AEAAQAAwABQADAAMAAwABAP///v8AAP7/+v/6
//v/+//7//n/+P/0//L/7//v/+7/7v/u/+7/7v/u/+7/6//q/+n/5//r/+v/6//s/+z/
7P/s/+z/7v/v/+//7v/r/+v/6//r/+3/7f/t/+7/7//v/+//7v/r/+v/6v/o//P/8//u
/+z/7//x//v/BAAHAAMA/v/+/wYADQARABkAKAApABcAAQDv/97/2f/W/8r/uv+y/7H/
tP+u/6T/of+l/6//v//T/+T/6v/v//P/9P/2//T/8//w/+3/7f/v//H/9P/2//X/9P/y
//H/8//y/+//7v/v//D/8f/y//L/8v/y//L/9P/1//X/9P/0//T/9P/1//X/9f/1//X/
9f/1//f/+P/4//j/+P/4//r/+v/6//r/+f/4//f/9v/5//r/+//9//3//f/9//3//f/9
////AAACAAEAAQABAAAA//8AAAEA///+//7/AAADAAUABgAHAAcABwAIAAkACwAKAAkA
CQAJAAsACwAMAA4ADwAQABIAEgASABEAEAAMAAwADwAPABAAEAAQABEAFAAVABMAEwAT
ABMAFAAUABIAEwATABMAEwARABAAEAAPAA0ACwAKAAoACgAKAAoACwAHAAcABwABAAEA
AQAAAAAAAQADAAQAAgABAAAA///8//r/+v/6//7//v/7//v/+//7//v/+//5//r/+v/7
//v//P/9//3//v/+//7//v/+//7//v/+//////8BAAEA///////////7//v//P/8//7/
AAAAAAAA///+//3//P/9//3//f///////v/+//7/AQACAAIAAwABAAEAAQABAP//AQAC
AAIAAAABAAMABAADAAIAAQAAAAIAAgACAAMAAwADAAMAAwABAAEAAQAAAAAAAAAAAAAA
AgACAAIAAgAEAAMAAwADAAUABQAFAAUAAwABAP///v///////v/+////AQACAAMAAQAC
AAIAAgADAAYABwAIAAUAAwAEAAIAAAABAAIAAwABAAMABAAEAAcABwAGAAUAAwAEAAQA
AgAEAAUABwAEAAQABAAEAAUABAAEAAQAAgADAAMAAgACAAYABwAIAAkABgAFAAQAAwAF
AAYABwAIAAYABQAFAAUABwAIAAoACwAHAAYABgAHAAcACQAKAAoACAAJAAoACgAKAAoA
CwALAAsACgAMAA4AEAASABIAEgASABIAEgASABIAFAAUABQAFAAXABgAGQAaABwAHgAg
ACIAIgAiACIAIgAgACAAIAAgACAAIAAgACAAHwAeAB0AHAAaABgAFgAUABMAEgARABAA
EAAQABAAEAAMAAoACAAGAAQABAAEAAQAAgACAAIAAgADAAQABQAGAAUABAADAAIABAAE
AAQABAACAAIAAgACAAIAAgACAAIAAQAAAP///v///wAAAQACAAIAAgACAAIABAAEAAQA
BAAHAA==
         </WaveFormData>
      </LeadData>
      <LeadData>
         <LeadByteCountTotal>10000</LeadByteCountTotal>
         <LeadTimeOffset>0</LeadTimeOffset>
         <LeadSampleCountTotal>5000</LeadSampleCountTotal>
         <LeadAmplitudeUnitsPerBit>4.88</LeadAmplitudeUnitsPerBit>
         <LeadAmplitudeUnits>��V</LeadAmplitudeUnits>
         <LeadHighLimit>2147483647</LeadHighLimit>
         <LeadLowLimit>268435456</LeadLowLimit>
         <LeadID>V1</LeadID>
         <LeadOffsetFirstSample>0</LeadOffsetFirstSample>
         <FirstSampleBaseline>0</FirstSampleBaseline>
         <LeadSampleSize>2</LeadSampleSize>
         <LeadOff>FALSE</LeadOff>
         <BaselineSway>FALSE</BaselineSway>
         <ExcessiveACNoise>FALSE</ExcessiveACNoise>
         <MuscleNoise>FALSE</MuscleNoise>
         <LeadDataCRC32>1303815458</LeadDataCRC32>
         <WaveFormData>
/P/8//z//P/+//7//v/+//3//P/7//r//P/8//z//P/+//7//v/+//z//P/8//z/+//6
//n/+P/5//r/+//8//z//P/8//z/+v/6//r/+v/8//z//P/8//7//v/+//7//v/+//7/
/v/+//7//v/+//7//v/+//7//v/+//7//v/8//z//P/8//7//v/+//7//f/8//v/+v/7
//z//f/+/wAAAAAAAAAAAAAAAAAAAAAAAAAAAAAAAP7//v/+//7///8AAAEAAgAFAAYA
BwAIAAQAAgAAAP7/+//4//T/8//y//H/8P/v//D/8v/0//X/9P/0//T/9P/2//X/9f/3
//b/9//5//r/+f/6//r/+//8//z//P/9/////////wAA/v/+//3//f/+/////////wEA
///+//7//v///wAAAAD+//7//f/9//7///8AAAEA///+//3//P/9//7///8BAP////8A
AAAAAQAHAAoADgAQAAsABQADAAQABAAGAAoADAAKAAEA8v/p/+T/3P/X/9r/4f/j/+H/
2P/O/8D/rf+j/6P/qP+w/7n/wP/C/8X/yv/S/9z/5f/s//P/+f/7//r//P/+/wEAAwAG
AAQABAAGAAYABgAFAAQAAwAFAAYABgAGAAgABwAHAAcACAAJAAkACQAHAAcABwAHAAgA
CgALAAwACQAIAAcABgAIAAgACAAIAAkACgAMAA0ADAAMAAwADAALAAoACQAJAAoACgAK
AAoADQANAAwACwAJAAkACQAJAAsADAAMAAwACgAKAAoACgAMAAwADAAMAAwADQANAA0A
DAALAAoACAAKAAgACAAIAAgACAAJAAkACwALAAkACQAJAAkACQAIAAgABwAGAAYABQAG
AAYABQADAAIAAQABAAMAAgACAAIABAAEAAMAAwACAAIAAgADAAMAAwADAAMAAwAEAAUA
BgAEAAQAAwACAAEAAAAAAP//AgACAAEAAQABAAIAAgABAP/////+//7/AQABAAEAAQAB
AAEAAQACAAAAAAD/////AQABAAEAAQD+//7//v/+/////////wAAAwADAAIAAgACAAIA
AQABAAAAAAAAAAAAAQACAAMABAACAAEAAQABAAIAAwAEAAQAAgACAAMAAwADAAMAAwAD
AAEAAQAAAAAAAgACAAIAAgADAAMAAgABAAEAAQABAAEAAQABAAEAAQAAAP///////wAA
AAAAAAAAAgACAAIAAgAAAAAA/////wAAAQACAAMAAQABAAEAAQABAAAAAAD//wEAAwAD
AAQAAgABAAAAAAAAAAAAAAAAAAEAAQABAAEA//////////////7//v/+//z//P/8//z/
//8AAAEAAgAAAAAAAAAAAAEAAgADAAQAAwACAAEAAAACAAIAAQABAAEAAQABAAIAAAAB
AAEAAAACAAAAAAABAAIAAgACAAIAAgABAAEAAgAAAAAAAAAAAAEAAQACAAIAAQABAAEA
AgAAAAEAAQACAAQABQADAAEAAgAAAAAAAAAAAAIAAgACAAIAAwAEAAUABgAFAAQAAwAC
AAIAAgACAAIAAAD+//r/9f/1//T/8//y/+//7//w//H/8f/w//D/8P/y//L/8f/x//H/
8v/z//X/+P/5//r/+v/7//z//P/8//z/+//6//n//f/+/////////wAAAQABAP/////9
//z//P/+////AAAAAAAAAAD///3//f/9//3//f/+//7//v8AAP7//v/+//3//f/9//7/
/P/9/wEABgAMAAwACQAHAAcACAAIAAoACgAIAAQA9//q/+H/3P/U/9H/0v/V/9X/0f/M
/8b/uP+n/5//o/+o/7D/vf/C/8T/yf/Q/9j/4v/p//D/9f/5//3//P/+/wIAAwAFAAYA
BAAEAAYABgAJAAkACQAJAAkACgAKAAoACQAHAAYABQAGAAcABwAHAAgACQAKAAsACQAK
AAoACgAKAAoACgAKAAwADAAMAAwACgAKAAsACwAJAAgABwAGAAgACAAIAAkADAAMAAwA
DAANAA0ADAALAA0ADQANAA0ACwAMAAwADAALAAoACQAIAAoACgAKAAoACwANAA4ADwAP
AA8ADwAOAAwACgAKAAoADAAMAA0ADQANAA0ACwALAAkACQAJAAgACgAJAAgACAAHAAgA
CAAHAAcABgAFAAUAAwACAAIAAgACAAIAAQABAAIAAgACAAMAAwADAAMAAwABAAAA///+
/wIABAAFAAYABAAEAAUABQAGAAYABQAFAAQABAADAAEAAwADAAIAAgAFAAUABQAFAAMA
AwADAAQABAAEAAMAAwACAAEAAAD//wAAAAAAAAAAAwADAAMABAAHAAcABgAGAAUABAAC
AAEABAAEAAQABAAEAAQABAAEAAIAAQABAAEAAgADAAQABAAGAAYABwAHAAYABQAEAAMA
AQABAAAAAAABAAIAAwAEAAUABQAEAAMAAQABAAEAAQABAAEAAQABAAAA////////AgAC
AAIAAgAAAAAAAAAAAAIAAgABAAEA//////////8BAAEAAQABAAEAAAAAAP///f//////
AAD+//3//P/8//7//v/+//7//v///wAAAQABAAEAAQABAAMAAgACAAIAAAAAAAAAAAD+
//7//v/+/wAAAAAAAAAAAAAAAAAAAAAAAAAAAAAAAAAAAAD/////////////AAD+////
///+/////v///wEAAQAAAP///v8AAP////8AAP7//v/+//7//////wAAAAD9//3//f/+
/wAAAQABAAIAAgABAP////8AAAAAAAAAAAAAAAAAAAAAAAACAAIAAgACAAQABAAEAAQA
BAAEAAQABAAEAAQABAAEAAQABAAEAAQAAQAAAP///v/6//f/9//2//f/9v/1//X/9f/1
//T/8v/0//T/9P/0//b/9//6//z//P/9//3//f8AAAAAAQACAAQABAAFAAUABQAFAAYA
BgAGAAUABQAGAAUABQAFAAUABQAEAAQABgAHAAgACAAIAAgABwAHAAcACAAJAAoADAAK
AAoACgAIAAgACAAJAAkACwAMAAwADQARABQAGAAYABUAEQATABgAGAAWABQAEgAMAAEA
9v/t/+b/4P/f/+T/6f/n/+P/3v/U/8b/t/+t/6//tP/A/83/1P/a/9v/4P/q//T/+//+
/wMABwANABAAEAAUABUAEwASABAAEAASABIAFAAVABYAFwAZABoAGgAaABoAGQAZABkA
GgAbABsAGwAbABsAGwAbABsAHAAcABwAHgAeAB4AHgAeAB4AHgAeABwAHAAdAB0AHAAc
ABwAHAAbABoAGQAZABgAGAAYABgAGQAZABgAFwAYABkAGgAbABkAGgAaABoAGwAcAB0A
HgAeAB4AHgAeABwAHQAdAB0AGwAbABsAGgAaABgAGAAYABgAGAAZABkAGwAbABkAGQAZ
ABkAGQAYABoAGQAYABgAGAAYABcAFQAXABYAFQAVABcAFgAWABYAFAAUABMAEwASABIA
EgATABMAEwATABMAEwAUABUAFgAWABYAFQAUABQAFAAVABUAEwASABAADwAQABIAEwAT
ABMAEwASABIAEgARABAADwARABEAEQASABQAFAATABMAEwATABMAEwASABIAEgASABMA
EwATABQAFQAVABQAFAAUABQAEwATABMAEgARABAAEAAQABAAEAAQAA8ADwAPAA0ADQAN
AAwADAAMAA0ADQALAAsACwALAA0ADQAMAAwADAAMAAwADAANAA0ADAALAAkACQAJAAkA
CwALAAsACwAMAAsACwALAAsACgAJAAgACgAKAAoACgAMAAwACwALAAkACQAJAAkACQAJ
AAkACQAIAAYABQADAAQABwAIAAoACgAJAAgACAAGAAYABgAGAAUABQAFAAUABwAHAAcA
BwAFAAQABAAEAAQABAAEAAQABAAEAAQABAACAAIAAgACAAIAAgACAAIAAgACAAIAAgAE
AAQAAwADAAMAAwADAAQABAAFAAUABAAEAAIAAgADAAQABAAEAAQABAADAAMABAAEAAQA
BAAEAAIAAQABAAAA/f/9//3//v8AAAEAAQACAAgACQALAAsACgAJAAgABwAGAAQABAAE
AAQAAgACAAIAAgACAAIAAgACAAAA/v/7//v/+v/5//j/9//3//j/+f/5//f/9v/1//T/
8v/x//H/8//y//P/9f/2//j/+v/7//3//P/8//z//f/7//v/+//8////AAAAAAEAAgAD
AAMAAwACAP///f/8//z//f/+//7/AAAAAP/////9//3//f/9/wAAAAAAAAAA/f/8//v/
+//+////AQACAAUABQAGAAoADAANAAcAAwACAAYACAAKAAoABgAFAPz/8f/m/+L/2//U
/9n/5//v/+7/6v/g/9X/xf+1/7T/tv+7/8L/yP/H/8T/xv/O/9v/5v/r/+//8//2//r/
/P/9//3//v/+//7/AAAAAP//////////AQACAAIAAgACAAEAAQABAAAAAQABAAEAAQAB
AAEAAQABAAIAAgACAAAAAAAAAAAA/v/+//7//v/+//7/////////AAABAAIA///+//3/
/f/+//7//v/+/wIAAwADAAMAAQABAAEAAQADAAQABAAEAAQABAAEAAQAAgACAAIAAgAA
AAEAAQABAAIAAwAEAAQAAgAAAAAAAAD+//7//////wEAAQD/////AQABAAEAAAD+//3/
/P/8//3//v/+//3////+//3//f/9//z//P/8//7//v/9//3//f/8//v/+//9//3//f/9
//7//v/+//7//f/8//r/+P/6//r/+//7//7//v/9//3//f/+//7//f/7//v/+v/6//v/
+//7//v/+//7//v//P/8//z/+//7//3//f/9//3//v/+//7//v////////8AAP/////+
//7/AAAAAP////8AAAAAAAAAAP7//v/+//7//v/9//3//f/7//v/+//6//r/+v/7//v/
/P/9//7//////////v/+//z//P/8//z/+//7//r/+f/7//v/+//7//z//f/+/////P/7
//v/+//6//r/+v/6//z//P/8//z//P/8//v/+//7//v/+//7//n/+f/5//n/+//6//r/
+f/7//3//f/+//7//f/8//z/+//6//n/+P/6//v//P/9//3//f/9//3////+//7//v/+
//7//v/+//z//P/8//z//P/8//z//P/8//z//P/8//7//v/+//7//v/+//3//f/9//3/
/f/+//7///////7//v/8//z//f/8//z//P/8//7//f/9//7///8AAAEAAgABAAEAAgAC
AAIAAwAEAAYABQAFAAQABAAEAAMABQAFAAQAAgACAAIAAgD///7/+//3//f/9v/1//T/
8f/x//L/8//0//T/9f/2//b/9v/1//X/9//4//n/+//8//3//v/+/wEAAgACAAIAAQAB
AAEAAQAAAAAAAAD//wEAAgADAAMAAQABAP///v///wIABAAGAAQABAAEAAMAAQABAAEA
AQADAAQABAAEAAIAAAAAAAAABAAFAAYACAAKAAkACwAOABAAEgAPAAsACQAMAA4ADgAO
AA4ADAADAPb/7f/o/+T/3//g/+f/6//r/+T/3P/O/73/sf+v/7D/tP+7/8b/zP/P/9T/
2v/k/+3/9P/5//3////+/wAAAgADAAUABgAHAAgACwAMAA0ADQANAA0ACwAMAAwADAAL
AAkACAAHAAkACwAMAA0ADQANAA0ADQANAA4ADgAOAA4ADgAOAA4ADAAMAAwADAAOAA4A
DwAPABAAEAAQABAAEAAQABAAEQARABAADwAOAA0ADQAMAAsADAANAA4ADwANAA4ADgAO
AA8AEAARABIAEgASABIAEgAQABEAEQARAA8ADwAPAA4ADAAKAAoACgALAAwADgAPAA8A
DwANAA0ADQANAA0ADAAKAAkACAAIAAoADAANAA0ADQAMAAsACwAKAAgABwAGAAcACAAI
AAkADAAMAAwADQAMAAsACgAJAAgACAAIAAgACAAIAAcABgAGAAYABwAHAAgACAAHAAcA
BwAIAAgABwAFAAUABAAEAAcABwAHAAcABgAFAAQABAAFAAYABgAHAAcABwAHAAcABAAE
AAQABAAFAAUABQAGAAQAAwABAAAAAgAEAAUABwAGAAYABgAGAAYABgAGAAYABAADAAMA
AwAFAAUABQAEAAIAAgADAAMAAwADAAMAAwAEAAUABQAGAAQABAAEAAQABAADAAEA//8A
AAEAAgADAAMAAwADAAMAAgABAAEAAQACAAIAAgACAAAAAAAAAAAAAAAAAP////8BAAEA
AQABAAEAAQABAAEAAAD+//3/+//9//////8AAAEAAQABAAIAAAAAAAAAAAABAAEAAQAB
AAEAAQABAAEA///+//7//v///wAAAQACAAAAAAAAAAAAAAAAAAAAAAAAAAAAAAAAAAAA
AAAAAAAAAAAAAP////8BAAEAAQACAAAAAQABAAAA/v/8//z//f8BAAIAAwAEAAMAAQAA
AAAAAAAAAAAAAAD/////AAAAAAEAAQABAAIAAAABAAEAAgAEAAMAAQABAP7//v/+//7/
/v8AAAIABAAGAAYABgAGAAYABAAEAAQABAACAAIAAgACAAEAAAD///7//v/+//7//P/3
//f/9v/1//T/8//z//T/9f/1//T/9P/y//L/8v/x//P/9f/2//f/+P/4//j/+P/4//n/
+v/6//v//f/+//////8AAAAAAAD/////AAABAP////////3/+v/6//z//f///wAAAQAC
AAEAAQABAAEA/////wAAAAAAAAAA/v/+/wAAAQABAAEAAgACAAEAAwAKAA4ADgALAAkA
BwAKAA4ADgAOAAwABAD7//D/5f/g/9r/1//a/9//3//d/9r/0v/A/6v/of+l/6z/sv+/
/8r/zP/L/9D/2P/g/+X/7v/3//3/AQAEAAQABAAFAAUABAAFAAYACQAKAAkACQAJAAkA
CQAKAAoACgAKAAkACQAJAAwADQANAA0ADgAPABAAEQAQABAADwAOAA4ADgAOAA4ADAAM
AAwADAAOAA4ADwAPAA4ADgAOAA4ADAAMAAwADQAQABAAEAAQAA8ADwAOAA0ADwAPAA8A
DwARABIAEgASABAAEAAQABAAEQASABMAFAATABMAEgARABEAEQARABAAEgASABQAFgAV
ABQAFAATABEAEQAPAA8ADwAPAA8ADgAQAA8ADgAOAA8AEAAQAA8AEQAQAA8ADwAPAA4A
DgAOAA0ADAAKAAkADQAOAA8AEQARABEAEQARAA4ADgAOAA4ADAAMAAsACgAIAAgACQAJ
AAwADAALAAsADQAOAA4ADQANAA0ADAAMAA4ADwAQABEAEAAPAA4ADgAOAA4ADQANAA8A
DwAPAA8AEAAQABAAEAAPAA8ADwAQABEAEQAQABAADgAOAA0ADQAQABAAEAAQABIAEgAS
ABIAEgARABEAEQAQAA8ADgAMAA4ADgAPAA8ADwAPAA8ADwAPAA8ADgAOAA4ADgAOAA4A
DwAPAA4ADQALAAsACwALAAwADQAOAA8ADwAPABAAEQARABAADwAOAA4ADgAOAA4AEAAQ
AA8ADwAOAA0ADAALAAsACwALAAsADQAMAAwACwANAA8ADwAQAA0ACwAJAAgABwAGAAUA
BAACAAEAAAD///3//f/9//3//f/8//z//P/+//7//v/+//3//P/7//r//P/8//z//P/6
//r/+v/6//r/+v/6//r/+P/4//f/9//4//n/+v/8//v/+//6//j/+v/4//j/+f/5//j/
9//2//j/9//3//j/+P/4//j/+P/3//f/+P/4//f/9//3//j/9//3//b/9v/4//n/+f/9
/wIAAAAAAAAAAAD+//7//v/+//z//P/8//z//P/8//z//P/7//r/+f/2//H/8f/w/+//
7P/r/+v/7P/v/+//7v/u/+7/7v/u/+3/7v/x//P/9f/2//b/9v/2//j/+f/6//r/+v/7
//v/+//7//z//P/8//v/+//8//3//f/9//3/+//4//j/+v/7//7//v/+//7/////////
///9//3//v/+//7//v/8//z//f///wAAAQD+//7//f/9/wQADAAQAA8ACQAHAAoADgAO
AAwACgAEAPn/7v/n/+D/2P/V/9b/2f/d/93/2v/Q/8L/sf+n/6n/rP+y/7v/wv/E/8f/
zv/Y/+L/6f/w//f//f8DAAQABAAIAAsACQAIAAgACAAKAAoADQANAA0ADQALAAwADAAM
AAwACwALAAsADAANAA0ADQAPAA8ADwAPAA0ADgAOAA4ADwAQABEAEgAQABAAEAAQABAA
EAARABEAEAAQABAAEAASABIAEgATABMAEgARABAAEQARABAADwAPAA8ADwAPABEAEgAS
ABIAEgASABIAEgASABIAEgASABIAEwATABMAEQARABEAEAASABAAEAAQABAAEAARABEA
DgANAAoACQALAAsACwAKAAsACwALAAwACwAMAAwACwANAAwACwALAAkACAAIAAgACgAK
AAkACQAJAAgABwAHAAkACQAJAAkACgAKAAoACgAIAAgABwAGAAgACAAJAAkACAAIAAcA
BwAHAAgACAAHAAcABwAGAAYACQAJAAkACQAHAAcABwAIAAoACgAJAAkABwAHAAcABwAG
AAYABgAGAAcABwAHAAgACAAHAAUABAAGAAYABQAFAAQABAAEAAQABQAGAAcACAAIAAcA
BwAHAAYABQAEAAIABAAEAAUABQADAAMAAwADAAMAAwACAAIAAAAAAAAAAAADAAMAAgAB
AAMAAwADAAMAAgABAAAA///8//v/+//7//7//v/+//7//P/8//z//P/8//z/+//7//3/
/f/9//3//P/7//r/+f/6//r/+//7//j/+f/4//j/+P/3//b/9v/0//T/9P/0//X/9f/1
//X/9//3//f/9//1//T/9P/0//L/8v/y//L/8v/y//L/8v/z//T/9f/2//X/9P/z//L/
8v/y//L/8v/0//T/8//z//P/8//z//T/8v/z//P/8v/z//L/8//1//P/8v/x//D/8f/x
//L/9P/z//L/8f/w//H/8f/y//L/8f/x//H/8v/w//H/8f/y//L/8f/v/+3/7P/u/+7/
7v/u//P/9v/5//z/+//6//n/+P/2//b/9v/2//b/9v/2//b/8//y//H/7v/q/+n/5//l
/+T/4//j/+T/4//j/+L/4v/k/+T/5P/j/+L/4//j/+P/5v/o/+r/7P/s/+3/7v/u/+z/
7f/t/+3/7f/u/+7/7v/r/+v/7P/t/+3/7f/t/+v/7f/u//H/8//x//D/7//u/+7/7//w
//H/7v/t/+3/7P/u/+7/7P/s/+7/7//v/+//8P/w//H/7f/u//T/+P/5//n/9//2//b/
9v/2//b/9P/x/+j/3f/Y/9b/z//K/8//2f/b/9j/1P/K/73/rf+h/6D/pv+t/7T/uv+7
/7j/uP/C/8v/0v/V/9v/4f/m/+r/7v/v//H/8v/x//D/8f/w//P/8//z//P/8f/y//L/
8v/z//P/9P/1//X/9f/0//P/9f/1//X/9f/z//T/9P/0//L/8v/y//L/9f/2//f/+P/2
//b/9//3//T/9P/0//T/8//y//H/8f/0//T/9P/0//b/9//3//f/9//3//f/9//5//r/
+v/6//r/+v/6//r/+P/4//j/+P/4//n/+f/5//f/9//3//b/9v/0//T/9P/0//T/9f/1
//b/9//2//f/9//3//f/9v/0//P/8v/y//P/9P/0//P/9f/0//P/8//z//L/8v/y//T/
9P/z//P/9P/0//T/9f/1//X/9f/1//T/9P/0//T/9P/0//P/8v/x//D/8P/v//H/8v/y
//P/8f/y//L/8f/z//P/8v/y//X/9f/1//X/9f/1//X/9v/1//T/8v/x//L/8//0//X/
9v/4//r//P/8//v/+v/6//n/+f/4//j/+P/4//f/9//4//j/+P/4//j/+P/4//j/+v/5
//n/+f/4//f/9v/0//b/9v/3//f/9//3//f/9//3//f/9v/2//j/+P/4//j/+f/5//j/
9//3//f/9//3//f/9//3//f/+P/3//f/9//6//r/+v/6//j/+P/4//j/9v/2//X/9f/1
//X/9f/1//b/9//4//n/+//6//r/+f/4//n/+P/4//b/9f/0//T/9//4//n/+v/3//f/
9//3//f/9//3//f/+f/4//j/+P/4//j/+P/4//j/+P/4//j/+P/4//j/+P/4//j/+P/4
//b/9v/2//b/9v/2//X/9f/1//X/9f/2//j/+f/5//j/+v/4//j/+f/4//j/+P/4//b/
9f/1//b/9//4//n/+v/3//f/+P/4//b/9f/0//T/+P/7//3/AAAAAAEAAQABAAAA/v/+
//7//v/+//7//v/+//3//P/7//r/+P/2//L/7f/v/+7/7f/s/+3/7f/u/+//7//u/+7/
7v/s/+z/6//r/+7/8P/y//X/9P/1//b/9v/1//b/9v/2//j/+f/6//v/+//6//n/9//5
//r/+//7//v/+//5//j/+v/8//3//v/7//r/+f/3//n/+f/5//n/+v/8//3//v/8//r/
+v/6//v/+//7//z/+P/5//3/AgAEAAYABwADAAEAAgAEAAYABgACAPz/8//o/+H/2v/U
/8//0v/Z/9//3//Y/8z/vP+r/5//n/+k/6z/tf+8/8D/wf/G/9D/2v/f/+T/6//x//f/
+v/8//z/+//7//z//v/+/wAAAAADAAMAAwADAAEAAgACAAIAAAD///////8CAAMAAwAD
AAEAAQABAAEAAQACAAIAAgACAAIAAgACAAQABAAEAAQABgAGAAcABwAEAAQABAAEAAIA
AgACAAMABgAGAAYABgAFAAUABAADAAQABQAGAAcABQAGAAYABgAGAAYABgAGAAUABAAD
AAIABAAFAAUABQAGAAcACAAIAAgABgAGAAYABgAGAAcABwAGAAUAAgABAAMAAwADAAIA
AgABAAAAAAD//wAAAAD//////v/9//3//v/+////AAD+//7//f/9//7//v/+/////v/9
//z/+//8//z//P/8//7//v/9//z//P/8//3//f/+//7//f/9//z//P/7//n/+f/5//j/
+P/5//n/+f/5//z//f/+/wAA///+//z/+//5//n/+f/5//n/+v/7//z/+//7//v//P/7
//v/+v/6//z//P/7//v/+v/6//r/+v/6//r/+v/6//z/+//7//v//f/9//3//P/7//r/
+v/5//f/9//3//f/+P/5//n/+v/4//j/+P/4//f/9//2//X/9f/1//X/9f/3//f/9//3
//f/9//4//n/+f/4//f/9v/4//j/+P/4//j/+P/3//f/9v/1//T/8//0//X/9v/3//f/
9v/2//X/9f/3//f/+P/6//n/+P/4//j/+P/4//j/9f/1//X/9f/z//P/8//z//X/9P/0
//T/9P/0//T/9P/y//L/8v/y//P/9P/1//b/9v/2//b/9v/0//T/9P/0//X/9v/2//f/
9v/1//T/9P/z//P/8v/w//H/8P/x//P/9P/0//T/9P/y//H/8f/y//T/9P/0//T/8f/x
//L/8v/x//H/8f/y//X/9//4//r/+v/7//3/+//4//b/9v/2//b/9v/2//b/9v/2//b/
9v/2//P/8v/v/+v/6//q/+n/6P/m/+X/5f/l/+b/5v/n/+j/6P/o/+f/5//n/+j/6f/r
/+z/7f/u/+7/7//w//D/8P/v/+//7//v//D/8P/w/+//8P/y//T/9f/1//X/8//y//H/
8v/y//L/8v/y//L/8f/v/+//7//v//H/8v/y//L/8//y//P/9P/y//H/8P/w//T/9f/5
//z//v/6//n/9//3//z//v/+//7//v/0/+f/3P/V/9D/yv/H/8r/z//N/8v/wv+2/6b/
l/+R/5f/nP+i/6v/sP+0/7v/xP/O/9b/2//g/+X/5//r/+7/8v/y//X/+f/4//f/9v/3
//b/9//3//f/9//5//r/+v/6//z/+//7//v/+v/7//v/+//6//n/+P/3//f/+P/4//j/
+f/6//v//P/6//r/+v/6//f/9v/2//X/9v/4//r//P/+//7//v///wAAAAAAAAAA////
//7//f////////////3//v/+//7//v/+//7//v/+//7//v/+//z//f/9//3/////////
/v/8//r/+v/6//r/+v/7//v//f/9//v/+//6//n/+P/2//b/9f/0//T/9v/4//n/+f/3
//b/9f/1//f/9v/2//b/9P/0//P/8//y//L/8v/z//P/8//z//P/8P/w//D/8P/y//L/
8f/w//H/8v/0//X/9P/0//P/8//x//L/8v/x//H/8f/w//D/7//v/+//7//v/+//7//w
/+//7v/s/+v/7P/t/+7/7//x//L/8//0//T/8//y//L/8f/x//D/8P/w//D/7//v//D/
8P/w//D/7//u/+3/7P/u/+3/7f/t/+//7//v/+7/7f/s/+z/6//s/+3/7v/v//H/8f/w
//D/7//u/+3/7P/t/+3/7P/r/+v/6//r/+v/7P/t/+7/7//u/+3/7f/t/+z/7P/s/+z/
7P/s/+z/7P/s/+z/6//r/+n/6f/p/+n/6f/p/+n/6f/r/+r/6v/p/+v/7f/t/+7/7v/t
/+z/7P/u/+7/7v/u/+z/6//q/+n/6f/p/+n/6f/q/+r/6//s/+r/6v/q/+r/6P/o/+j/
6P/o/+j/6P/o/+r/6v/q/+r/6v/q/+r/6v/q/+r/6f/p/+b/5f/k/+T/5v/p/+v/7P/s
/+r/6v/r/+n/6P/n/+b/5//n/+j/6v/q/+r/6v/q/+n/6f/q/+r/6//r/+v/7P/r/+v/
6v/q/+r/6//t/+//7v/s/+z/7P/s/+3/7v/v//D/8v/y//L/8v/y//L/8v/y/+//7v/t
/+z/6f/o/+f/5v/j/+L/4f/g/+L/4v/i/+L/5P/k/+T/5P/k/+T/5P/k/+b/5v/m/+b/
5//o/+n/6v/q/+r/6v/q/+r/6v/q/+r/7f/u/+//8P/w//D/8P/w/+7/7v/u/+7/7P/s
/+z/7P/s/+z/7P/s/+r/6v/q/+r/7P/s/+z/7P/s/+z/7P/s/+z/7P/s/+z/7v/w//L/
9P/1/w==
         </WaveFormData>
      </LeadData>
      <LeadData>
         <LeadByteCountTotal>10000</LeadByteCountTotal>
         <LeadTimeOffset>0</LeadTimeOffset>
         <LeadSampleCountTotal>5000</LeadSampleCountTotal>
         <LeadAmplitudeUnitsPerBit>4.88</LeadAmplitudeUnitsPerBit>
         <LeadAmplitudeUnits>��V</LeadAmplitudeUnits>
         <LeadHighLimit>2147483647</LeadHighLimit>
         <LeadLowLimit>268435456</LeadLowLimit>
         <LeadID>V2</LeadID>
         <LeadOffsetFirstSample>0</LeadOffsetFirstSample>
         <FirstSampleBaseline>0</FirstSampleBaseline>
         <LeadSampleSize>2</LeadSampleSize>
         <LeadOff>FALSE</LeadOff>
         <BaselineSway>FALSE</BaselineSway>
         <ExcessiveACNoise>FALSE</ExcessiveACNoise>
         <MuscleNoise>FALSE</MuscleNoise>
         <LeadDataCRC32>2056176540</LeadDataCRC32>
         <WaveFormData>
8v/y//L/8v/y//L/8v/y//H/8P/v/+7/8P/w//D/8P/w//D/8P/w//D/8P/w//D/8P/w
//D/8P/y//L/8v/y//D/8P/w//D/8v/y//L/8v/y//L/8v/y//L/8v/y//L/8P/w//D/
8P/u/+7/7v/u/+//8P/x//L/8v/y//L/8v/w//D/8P/w//D/8P/w//D/7v/u/+7/7v/v
//D/8f/y//L/8v/y//L/8v/y//L/8v/0//T/9P/0//b/9v/2//b/+P/4//j/+P/5//r/
+//8//7//v/+//7/+//2//H/7//s/+v/6v/p/+v/7f/w//L/9P/0//P/8//z//L/8v/y
//D/8f/x//H/8v/y//H/8f/z//P/8f/w/+7/7f/s/+z/7f/t/+3/7f/t/+7/7v/u//D/
8P/v/+//8f/x//H/8f/x//D/7//u/+z/7P/s/+z/7v/v//D/8f/x//H/8P/w/+//7//u
/+7/8//z//b//v8CAP7/+v/+/wkAHQA5AFwAfwCRAIEAZQBZAE0AMAAPAPP/y/+M/zn/
5v62/q7+t/7E/tb+6/4D/yH/O/9T/2r/fP+Q/6f/vP/N/9n/5P/r/+7/8P/z//j//P//
/wAAAQABAAMABgAIAAgACgAJAAoACwALAA0ADgAPAA8ADQAPABAAEAAQABEAEQAQABAA
EgASABMAFQAVABUAFgAXABcAFwAZABoAGwAbAB0AHQAeAB8AHwAeAB8AIAAhACQAJQAn
ACgALAAtAC4ALwAwADEAMQAxADMANgA4ADoAOwA+AEAAQwBIAEkASwBNAE4AUQBSAFUA
VgBYAFgAVwBbAFwAXABdAF4AXwBjAGUAZgBmAGQAZABkAGQAYwBjAGUAZQBjAGIAYQBh
AF8AXQBZAFcAUwBRAE4ATABJAEcAQgA/ADsANgA0ADEALQArACYAJQAhAB0AGQAWABMA
EAAOAAwACQAHAAYAAgABAP///f/9//z/+f/5//j/9//3//P/8v/y//P/9P/1//b/9//4
//f/9//4//b/9v/2//b/9f/1//X/9f/z//P/9P/0//X/9v/3//f/9f/1//X/9v/2//b/
9v/2//b/9//3//f/+P/4//j/+P/2//b/9v/3//n/+f/5//n/+f/5//j/+P/4//j/+P/5
//f/9//4//j/+v/5//f/9//6//r/+v/6//r/+v/6//r/+P/4//j/9v/0//T/9P/0//b/
9v/2//b/9v/2//b/9v/0//P/8//z//X/9f/0//T/9P/0//T/9P/z//P/8v/y//T/9P/0
//T/9P/0//P/8//w//D/8P/v//D/8v/z//T/8v/y//L/8v/z//P/8//y//L/8v/y//L/
8f/x//H/8v/y//L/8v/y//L/8v/y//L/8//z//P/8//x//H/8f/x//P/9P/0//T/8v/y
//L/8v/y//H/8f/x//D/8P/w//D/8//z//T/9f/z//P/8//z//P/8//z//P/9P/0//T/
9P/y//L/8//z//X/9//3//f/9v/0//T/9P/0//X/9v/3//j/+P/4//j/+P/5//r/+//8
//z//P/8//z/+//6//X/8P/t/+z/6//q/+r/6//u//L/9P/2//b/9f/1//X/9P/0//T/
9P/1//X/8//0//T/8//1//X/9f/z//D/8P/v/+7/7v/v/+//7//x//H/8v/y//D/8P/w
/+//7f/t/+3/7f/t/+7/7v/u//H/8v/z//T/8v/z//P/8//y//H/8P/u/+//8f/y//L/
8v/z//P/9v/6//7//v/+/wIAEwApAEUAaACFAJEAfwBnAFsATQAwABMA8//B/3r/If/Q
/qr+qv63/sb+2P7t/gf/Kf9D/1n/bv+A/5b/r//E/9P/4f/s/+//8v/4//3/AAACAAMA
AgADAAMABQAGAAgACAAKAA0ADgAPAA8ADQAOAA8ADwARABMAFAAUABQAFQAVABQAFAAW
ABYAFwAXABcAFwAYABsAGwAbAB0AHAAdAB0AHwAfACAAIQAhACQAJQAmACcAKAApACsA
LAAsAC0ALgAvADMANQA2ADcAOgA8AD0APgA/AEIARABHAEoASwBNAE8AUgBVAFYAWQBb
AF4AXwBfAGMAZABkAGUAZABlAGkAawBqAGoAaABoAGkAagBqAGsAaQBpAGcAZgBjAGMA
YQBfAF8AXQBZAFcAVABSAE8ATQBJAEUAQAA6ADgANQAxAC8ALAArACcAIwAfABwAGQAW
ABQAEgAPAA0ACgAGAAUAAwADAAMAAgD//////v/9//3//f/8//z//f/9//3//f/9//z/
+//7//z/+v/6//r/+v/7//v/+//7//n/+f/6//r//P/8//z/+//7//v/+//8//z//P/8
//z/+v/7//v/+//8//z//P/8//z//P/8//3//P/7//r/+f/6//v/+//8//3//v///wEA
AAD//////v8AAP///f/9//7//v/+//7//P/8//z//P/8//z//P/6//z//P/8//z/+v/6
//r/+v/6//r/+v/6//r/+f/5//n/9//3//b/9v/4//j/+P/4//n/+f/4//j/9v/2//b/
9v/2//b/9f/1//T/9P/0//P/9f/2//b/9v/0//T/9P/0//X/9f/1//T/9v/2//b/9v/z
//P/8//0//b/9v/2//b/9P/0//T/9P/x//H/8f/x//L/8//0//X/8//0//T/9P/0//T/
9P/0//T/8//z//P/8v/y//L/8v/0//P/8//z//H/8f/x//H/8//z//P/8//2//b/9v/2
//T/9P/1//X/8//z//P/8f/w//L/8v/y//L/8//0//X/9v/2//b/9v/2//j/+P/4//j/
+v/6//r/+v/6//r/+v/6//3//v///wAA/v/+//7//v/5//T/8v/w//H/8P/v/+//8P/y
//P/9P/2//X/9f/1//T/9P/0//T/9f/1//X/9v/0//P/8//z//P/8f/w//D/8f/w//D/
8f/z//P/8//z//L/8v/y//L/9P/z//P/8//x//H/8f/y//L/8v/y//L/9P/0//T/9f/1
//X/9f/1//X/9P/0//X/8//y//L/8//3//z/AAACAP7//v8GABcALQBLAGwAiwCVAIMA
bQBfAEsAKgAJAOf/s/9q/xP/zP6u/rL+v/7M/t7+8/4P/y3/S/9j/3b/iP+g/7n/yP/V
/+X/7P/x//b/+v///wAAAgADAAUABwAIAAsADgAQABAAEgASABIAEgARABEAEgATABMA
FQAXABgAGAAWABcAFwAWABgAGgAaABsAHQAdAB0AHgAfAB8AHwAhACAAIQAhACMAJQAm
ACcAJwAoACkAKgArACoAKwAtAC4AMAAxADIAMwA1ADcAOAA5ADsAPgBAAEIARQBIAEoA
TQBOAE8AUQBTAFQAVwBYAFsAWwBeAF8AXwBjAGQAZABlAGQAZQBpAGsAbABsAGoAagBs
AGwAawBrAGkAaQBnAGYAZQBlAGMAYQBfAF0AWQBXAFUAVABSAFEATABJAEUAQAA8ADkA
NQAzAC4ALQApACUAIwAgAB0AGgAWABQAEQAPAA0ACgAKAAkACQAJAAgABQAEAAIAAAD/
//3//P/8//3//v///wAAAQAAAP////8AAP7//v/+//7//f/9//3//f/9//3//v/+//z/
/P/8//v//f/9//3//v/+//7//v/+/wAAAQABAAEAAAAAAAAAAAD///7//f/9////////
////AQABAAAAAAACAAIAAgADAAIAAQABAAAAAAD///3//f8AAAAAAAAAAP7//v/+//7/
/v/+//7//P/+//7//v/+//z//P/8//z/+v/6//r/+v/7//v//P/9//v/+//6//r/+v/6
//r/+v/5//n/+P/4//r/+v/6//r/+v/6//n/+f/6//r/+v/5//j/+P/3//b/+P/4//j/
+P/5//n/+f/4//r/+v/6//r/9//3//f/+P/4//j/+P/4//j/+P/4//j/+f/5//n/+f/4
//f/9v/1//f/+P/4//j/+P/4//j/+P/2//X/9f/1//j/+P/4//j/+P/3//f/9//1//X/
9f/1//P/8//z//P/9P/0//T/9P/0//T/9f/1//f/+f/7//v/+v/6//r/+v/6//z//P/8
//z//v/+//7//v8AAAAAAAAAAP7/+v/2//X/8//x/+//7f/r/+3/8P/y//L/8v/x//H/
8//y//L/8v/y//P/8//z//L/8v/x//H/8f/x/+//7v/v/+//7//w//P/8//z//P/8v/y
//H/8P/u/+7/7f/t/+//7//v/+//7v/u/+7/7v/w//D/8P/w/+//7//v/+//7//v/+7/
7v/v/+//7v/u//H/7//w//T//P8AAP7//P8BAA8AIQA4AFUAcwCJAIEAZQBRAEgAMwAN
AOv/yP+T/07/Bv/Y/s3+1P7c/uf++f4L/yH/O/9U/2T/dP+J/6L/t//H/9b/3//k/+j/
7//0//b/+f/8//3//f////7/AAAAAAIAAQACAAMAAwAGAAgACgALAAoACwALAAoACgAL
AAsACgAKAAwADAANAA0ADQANAA4ADwAPAA8AEQAQABEAEQATABUAFgAXABcAGgAbABwA
HQAdAB0AHgAeACAAIQAiACMAJAAlACUAJQApACwALgAwAC8AMgA0ADcAOAA5ADsAPQA/
AEEAQQBDAEcASgBLAEsATQBOAE4ATwBSAFMAVwBZAFkAWABVAFQAVgBWAFUAVQBVAFUA
UwBSAFMAUwBRAE8ATwBNAEkARwBEAEIAPwA9ADwAOQA1ADAALAApACUAIwAeAB0AGQAV
ABMAEAANAAoACAAGAAMAAQAAAPz/+//5//v/+//6//f/9f/0//P/8//z//L/8v/z//H/
8f/x//H/8v/x//H/8v/x//D/7//u/+//7//v/+//8f/x//L/8v/w//D/8P/v/+//7//v
//D/8v/y//L/8v/w//H/8f/x//T/9P/0//T/8//y//H/8f/y//P/9P/1//P/8//y//L/
9P/0//T/9f/1//X/9v/2//b/9f/z//P/9P/0//T/9P/y//L/8v/y//T/9P/0//L/8v/y
//L/8v/w//D/8P/w//D/8P/w//D/8v/x//H/8f/x//H/8P/w//L/8v/y//L/8v/x/+//
7v/u/+7/7v/u/+//8P/w//H/7v/u/+7/7f/v//D/8P/w/+7/7v/u/+7/7//v/+//7v/u
/+7/7v/u/+//7//v//D/8P/w//D/8P/u/+7/7v/u/+7/7//w//H/8f/x//H/8f/v//D/
8P/w/+7/7v/u/+7/8P/v/+//7//w//D/8P/w//D/7//v/+//7//v/+//7//w//H/8v/z
//T/9P/0//T/9P/0//X/9f/3//f/+//9//z//P/8//z//P/5//j/8//u/+//7v/t/+z/
6P/n/+j/6v/s/+7/7v/t/+//7//u/+7/8P/w//H/8f/z//T/9P/z//P/8//z//H/7v/u
/+3/7P/q/+v/6//r/+3/7f/u/+7/7v/u/+7/7f/v/+//7//v/+3/7v/u/+7/7v/u/+7/
7v/s/+3/7f/t/+v/6//r/+r/7f/v//D/8P/y//H/8//4//7/AAD+//z/AAANACEANwBU
AHUAiwCBAGcAUwBHADAADwDx/8v/kv9F//b+wv62/r/+yv7a/uv+Af8d/zv/Vf9m/3b/
iv+l/7r/x//X/+T/6//u//L/9//6//7///8CAAMAAwAFAAYACAAIAAoACQAKAAsACwAJ
AAoACwALAA0ADwAQABAAEgATABMAEgASABQAFAAVABcAFwAXABgAFwAXABcAGQAaABsA
GwAdAB0AHgAfAB8AIAAhACIAIwAmACcAKQAqACoAKwAsAC0ALwAxADIAMwA0ADYANwA4
ADkAPAA+AEEARABFAEcASQBMAE8AUABTAFUAWABZAFkAWgBaAFkAWQBdAF8AZABnAGYA
ZgBkAGQAZABkAGMAYwBhAGEAXwBeAF8AXwBdAFsAVwBVAFEATwBOAEwASQBHAEIAPwA7
ADYANAAxAC0AKwAmACUAIQAdABsAGAAVABIAEAAOAAsACQAEAAAA///9///////+//v/
+//6//n/+f/3//b/9v/3//n/+f/5//n/9v/1//X/9v/2//b/9v/2//X/9f/1//X/9f/1
//b/9v/2//b/9v/1//X/9f/1//b/9v/2//b/9v/0//X/9f/1//f/+P/5//r/+P/4//j/
+f/5//n/+f/5//n/+f/4//j/+v/6//r/+//5//n/+v/6//z/+//5//n/+P/4//j/+P/2
//b/9v/2//j/+P/4//b/9v/2//b/9v/4//j/+P/4//b/9v/2//b/9v/1//X/9f/3//f/
9v/2//T/9P/0//T/9f/1//T/9P/0//T/9P/0//b/9v/1//X/9P/0//T/8//z//T/9P/0
//T/9P/0//T/8//z//P/8v/y//L/8v/y//L/8//0//b/9P/0//T/9P/0//T/9P/0//P/
8//z//P/9f/1//X/9f/1//b/9v/2//T/9P/0//T/9P/z//P/8//y//L/8v/y//T/8//z
//P/9f/1//X/9f/1//X/9f/1//T/9P/0//T/9P/0//X/9f/1//X/9f/1//T/9v/2//b/
9v/4//j/+P/4//r/+v/6//r/+P/4//j/+P/5//r/+//8//7//v/+//7//v/+//7/+v/0
//P/8v/x/+//7f/s/+3/8v/0//b/9v/1//X/9f/0//T/9P/0//X/9f/1//b/9v/z//P/
8//z//L/8v/z//P/8f/w//D/7//w//H/8v/0//L/8v/y//L/7//v/+//7//w//H/8//0
//T/9P/0//T/9P/0//X/9f/z//P/8//z//L/8v/z//P/9P/2//X/9f/8/wIAAgAAAAAA
BgAVAC0ARwBmAIUAkQCDAGsAXwBRADIAEQDx/8P/fP8n/9r+tP6y/r3+yv7e/vX+C/8p
/0f/X/9y/4T/mv+z/8T/0//f/+j/7//2//j/+/8AAAIABQAEAAUABQAHAAoADAAMAA4A
EQASABMAEwASABIAEgARABMAFQAWABYAFAAVABUAFAAWABgAGAAZAB0AHQAdAB4AHwAf
AB8AIQAiACMAIwAlACUAJgAnACcAKAApACoAKwAsAC0ALwAwADAAMQAyADMANwA5ADoA
OwA+AEAAQQBCAEEARABGAEkATgBPAFEAUwBVAFcAVwBZAFsAXgBfAF8AYwBmAGgAawBr
AGsAbgBvAHAAcABuAG4AbgBuAG0AbQBrAGsAaQBoAGkAaQBnAGUAZQBjAF8AXQBaAFgA
VQBTAE4ASwBHAEIAQAA9ADkANwAwAC8AKwAnACUAIgAfABwAGgAYABUAEwAOAAoACQAH
AAcABwAGAAMABQAEAAMAAwABAAAAAAABAAEAAQABAAEAAgABAAEAAgAAAAAAAAAAAP3/
/f/9//3/AAABAAMABAACAAIAAgABAP///////wAAAAAAAAAAAAABAAMABAAFAAUABAAD
AAIAAgACAAIAAwADAAMAAwADAAMAAwACAAIAAgACAAIAAwADAAMABAAEAAIAAQD/////
AQACAAMABAACAAIAAgACAAMABAAFAAQAAgACAAIAAgACAAIAAgACAAAAAAAAAAAAAAD/
//////8BAAEAAAAAAP7//v/+//7/AQABAAAAAAD///7//f/8//7//v/9//3//v/+//7/
/f/7//z//P/8//z//P/8//z/+//7//v/+v/6//r/+v/6//n/+f/5//r/+v/6//r/+v/8
//z//P/8//3//f/9//3/+//7//v/+//7//z//P/8//r/+v/6//r//P/7//v/+//8//z/
/P/8//z/+//7//v/+//7//v/+//7//v/+//7//r/+v/6//r//P/8//3//f8BAAEA////
/wAAAAAAAAAAAAACAAIAAgACAAMABAAFAAYABgAGAAYABgAFAAQAAwD+//j/9//2//X/
9P/z//P/9f/4//r//P/8//v/+//7//r//P/8//z//f/7//v//P/8//3//f/9//3/+//6
//r/+f/4//j/+f/5//f/9//3//j/+P/4//j/+P/3//f/9//3//n/+f/6//r/+P/4//j/
+P/6//r/+//7//v/+//7//v/+P/4//n/+f/6//z/+//7/wAABgAKAAgABgAIABkALwBH
AGYAhQCZAI8AeQBrAF0AQAAfAP//0/+S/0H/8P6+/rj+xf7U/uT+9/4N/yn/Rf9d/3L/
hv+e/7X/yP/X/+X/8P/3//z//v8DAAoADAALAAwADQANAA8AEgAUABQAFgAVABYAFwAX
ABcAGAAZABkAGQAbABwAHAAbABsAGgAYABkAHAAdAB8AIwAjACMAJAAkACMAIgAjACQA
JQAlACcAJwAoACkAKQAqACsALAAtACwALQAvADAAMgAzADQANQA5ADsAPAA9AD4AQABB
AEIAQwBGAEgASwBMAE0ATwBRAFMAVQBVAFcAWwBeAF8AXwBiAGQAZQBnAGYAZwBrAG0A
bQBsAGkAaABqAGoAaQBpAGcAZwBlAGQAYwBjAGEAXwBeAF0AWgBZAFYAVABRAE8ATABJ
AEUAQAA+ADsANwA1AC4ALQApACUAIQAeABsAGAAUABIADwANAAsACAAIAAcACAAJAAkA
BwAGAAQAAgABAP///v/+///////////////8//v/+//8//7//v/+//7//f/9//3//f/9
//3//v/+//7//v/+//3//f/9//3//v/8//z//P/8//7/////////AAAAAAAAAAD+//7/
/v//////////////AQABAAAAAAD///7//f/9//3//f/+//7//P/7//n/+f/7//z//f/+
/wAAAAAAAAAA/f/8//v/+P/5//r/+//8//z//P/8//z/+v/6//r/+v/6//n/+f/5//f/
9//2//b/9//4//n/+v/5//n/+P/4//j/+P/4//j/9v/2//X/9f/0//T/9P/z//P/9P/0
//T/9P/0//T/9P/z//P/8//y//L/8v/y//L/8f/x//H/8v/y//L/8v/y//L/8v/y//L/
7//v/+//7//v/+//7//v/+//8P/w//D/8P/w//D/8P/y//H/8f/x//H/8P/v/+7/7v/t
/+3/7f/u/+//8P/x//P/8//z//P/8f/w/+//7v/w//D/8f/x/+//8f/z//H/8v/w//D/
8P/w//L/8v/y//L/9P/0//T/9P/2//b/9v/2//f/+P/5//r/+f/4//f/8v/s/+v/6v/p
/+j/5//n/+n/6v/s/+7/7v/t/+3/7f/s/+z/7P/s/+3/7//v//D/8P/x//H/8f/x/+7/
7P/r/+n/6P/o/+n/6f/n/+f/5//o/+j/6P/o/+j/6P/p/+r/6//q/+n/6f/o/+n/6v/r
/+z/6//q/+r/6f/r/+v/6//r/+r/6v/r/+v/6v/q/+v/6//s//L/9v/4//j/9v/7/wkA
HwA4AFcAdQCDAHcAXQBPAEYAKwAFAOf/xP+J/z7/9v7M/sX+zv7W/uP+9/4N/yP/Pf9S
/2T/cv+J/6L/s//D/9L/3f/i/+b/6f/s//D/9f/2//f/9//5//r//P/8//7//f/+////
//8BAAIAAwADAAMABQAGAAYABgAHAAcABgAIAAoACgALAAsACwALAAwADQANAA0ADwAP
AA8ADgAPAA8AEAARABEAEgATABQAFQAUABUAFwAYABwAHQAeAB8AIQAjACQAJQAmACgA
KQAqACkALAAuADEANAA1ADcAOQA6AD0APgBBAEUASABJAEkASwBMAEwATQBOAE8AUwBV
AFYAVgBUAFQAVgBWAFUAVQBVAFUAUwBSAFEAUQBPAE0ATABLAEgARwBCAEAAPQA7ADoA
NwAzAC4ALAApACUAIwAgAB8AGwAXABMAEAANAAoABgAEAAEA///+//r/+f/3//f/9//2
//P/8//y//H/8f/v/+7/7v/v/+//7//v/+//7v/t/+3/7v/u/+7/7v/u/+v/6//r/+v/
7P/t/+//8P/u/+7/7v/t/+//7//v//D/8P/w//D/8P/w//H/8f/x//L/8v/y//L/8v/y
//L/8//x//H/8f/x//H/8f/w//D/8v/y//L/8//x//H/8v/y//L/8f/v/+//8f/y//P/
9P/y//L/8v/y//L/8v/y//D/8P/w//D/8P/y//L/8v/y//D/8P/w//D/7v/t/+3/7f/t
/+3/7P/s/+z/7P/s/+z/7//v/+7/7v/s/+z/7P/s/+r/6v/p/+n/6f/q/+v/6//r/+z/
7P/s/+z/7P/s/+z/6//r/+v/6v/s/+z/7P/s/+3/7f/t/+7/7P/s/+z/7P/q/+r/6v/q
/+v/6//r/+v/6//r/+v/6//p/+r/6v/q/+j/6P/o/+j/6//r/+z/7f/u/+7/7v/u/+3/
6//q/+n/6//r/+v/6//t/+3/7f/t/+z/7P/s/+z/7v/u/+//7//z//P/8//x//D/8v/y
//L/8v/z//T/9f/2//b/9v/2//b/8//y/+3/6P/p/+j/5//m/+P/4//l/+j/6P/q/+r/
6f/q/+v/6//s/+r/6v/r/+v/7P/u/+//7//t/+3/7f/r/+r/6v/p/+j/6P/p/+n/6f/n
/+f/6P/o/+j/6P/o/+f/5//n/+f/5//l/+b/5v/m/+n/6v/r/+z/6v/r/+v/6//p/+n/
6f/o/+j/6f/p/+j/6P/p/+v/8P/0//j/+P/0//j/BQAZADMAVABzAIUAeQBfAE8AQwAq
AAkA6//D/4b/Of/o/rb+rP6z/sD+0v7n/v/+Gf8z/03/Yv90/4r/o/+2/8X/0//g/+f/
6v/q/+3/8P/0//f/+f/7//z////+/wAAAAACAAMABAAFAAUAAwAEAAUABQAHAAkACgAK
AAoACwALAAoADAAOAA4ADwAPAA8ADwAQABEAEQARABMAFgAXABcAGQAXABgAGQAZABoA
GwAcAB0AHgAfACEAIgAiACMAJAAlACkAKwAsAC0ALAAuAC8AMAAzADYAOAA7AD4APwBB
AEMASABLAEwATwBRAFQAVQBVAFcAWABYAFkAXABdAGEAYwBiAGIAYABgAF4AXgBdAF0A
XwBfAF0AXABZAFkAVwBVAFUAUwBPAE0ASgBIAEUAQwBCAD8AOwA2ADIALwArACkAIwAh
ABwAFwAXABQAEQAOAAoACAAFAAMAAgD+//3/+//5//n/+P/1//X/9P/z//P/8v/y//P/
9f/0//P/8v/x//D/7//v//D/8v/y//L/8v/x//H/8f/x/+//7//w//D/7v/u/+7/7f/u
/+//8P/y//L/8v/y//L/8P/x//H/8f/w//D/8P/w//H/8v/z//X/8//z//P/8//z//P/
8v/y//D/8P/w//H/8v/z//X/9v/0//P/8f/x//T/9P/0//T/8v/y//L/8v/y//L/8v/w
//D/8P/w//D/8P/w//D/8P/w//D/8P/w//L/8f/x//H/7//v/+7/7v/u/+7/7v/u/+//
7//u/+7/8P/w//D/8P/y//L/8f/x/+7/7v/u/+3/6//s/+z/7P/u/+7/7v/u/+//7//v
/+7/7v/u/+7/7v/t/+3/7f/u/+z/7P/s/+z/7P/s/+z/7P/t/+3/7f/t/+v/6//r/+v/
7f/u/+7/7v/s/+z/7P/s/+7/7f/t/+3/7P/s/+z/7P/s/+v/6//r/+v/6//r/+v/6//r
/+v/6//s/+z/7P/s/+3/7v/w//H/8f/x//P/9f/y//L/8v/y//L/9f/2//f/+P/4//j/
+P/4//b/9P/u/+j/6P/o/+j/6P/l/+X/5//q/+z/7v/u/+3/7f/t/+z/7P/s/+z/7f/t
/+3/7v/u/+3/7P/r/+r/5//o/+j/5//m/+j/6f/p/+n/6f/p/+r/6v/q/+r/6v/p/+f/
5//n/+f/6f/q/+r/6v/o/+j/6P/o/+b/5//n/+f/6f/p/+n/6P/o/+n/6f/o/+r/6//v
//T/+P/4//b/9v/8/wsAIQA/AGAAfwCHAHEAWQBNAD0AIgADAOH/rf9k/w//wP6e/qL+
r/7E/tj+7f4F/yX/Pf9V/2r/fv+W/63/vv/L/9f/4P/l/+z/8P/x//T/9v/5//z//f/9
/////v8AAAAAAgABAAIAAwADAAQABgAIAAkACQALAAwADAAMAA0ADQAMAAoADAAMAA0A
EQARABEAEgAVABUAFQAXABYAFwAXABkAGQAaABsAGwAcAB0AHgAfACIAIwAlACYAJgAn
ACgAKQArAC0ALgAvADIANAA1ADYANwA6ADwAPwBEAEUARwBJAEwATwBQAFMAVQBYAFkA
WQBbAFwAXABdAFwAXQBhAGMAYgBiAGAAYABhAGIAYgBjAGMAYwBhAGAAXwBfAF0AWwBZ
AFcAUwBRAFAATgBLAEkARgBDAD8AOgA1ADEALAApACQAIwAfABsAGwAYABUAEgAQAA4A
CwAJAAYAAgABAP////////7/+//5//j/9//3//b/9v/3//n/+P/3//b/9f/0//P/8//0
//T/9P/0//T/9f/1//X/9f/z//P/9P/0//T/9P/0//P/8//z//P/9P/0//T/9P/0//b/
9//3//f/9v/2//b/9v/2//b/9v/3//f/9//3//f/+f/5//j/+P/4//j/+P/5//f/9//4
//j/+P/3//X/9f/2//b/9v/2//T/9P/0//T/9v/2//b/9P/2//b/9v/2//b/9v/2//b/
9P/0//T/9P/2//X/9f/1//X/9f/0//T/9P/0//T/9P/z//P/8v/y//P/9P/1//b/9P/0
//P/8//0//T/9P/z//H/8v/y//L/8v/y//L/8v/1//X/9f/0//L/8v/y//L/8//z//P/
9P/y//L/8v/y//D/8P/w//D/8v/z//T/9f/0//P/8v/x//H/8v/y//L/9P/0//T/9P/0
//P/8//z//T/9P/0//T/8v/x//H/8f/y//P/9P/1//P/8//z//P/9P/0//T/9P/0//T/
9f/1//X/9f/1//X/9v/2//b/9v/2//j/+P/4//j/+v/6//r/+v/9//7///8AAP7//v/+
//7/+//4//X/8v/v/+7/7f/s/+7/7v/u/+7/8f/y//P/9P/2//b/9v/2//T/9P/0//T/
9v/2//b/9v/0//T/9P/0//P/8v/x//D/8v/y//L/8v/y//L/8v/y//D/8P/w//D/8v/y
//L/8v/y//L/8v/y//L/8v/y//L/8v/y//L/8v/w//D/8P/w//H/8v/z//T/9//4//n/
+v/8/w==
         </WaveFormData>
      </LeadData>
      <LeadData>
         <LeadByteCountTotal>10000</LeadByteCountTotal>
         <LeadTimeOffset>0</LeadTimeOffset>
         <LeadSampleCountTotal>5000</LeadSampleCountTotal>
         <LeadAmplitudeUnitsPerBit>4.88</LeadAmplitudeUnitsPerBit>
         <LeadAmplitudeUnits>��V</LeadAmplitudeUnits>
         <LeadHighLimit>2147483647</LeadHighLimit>
         <LeadLowLimit>268435456</LeadLowLimit>
         <LeadID>V3</LeadID>
         <LeadOffsetFirstSample>0</LeadOffsetFirstSample>
         <FirstSampleBaseline>0</FirstSampleBaseline>
         <LeadSampleSize>2</LeadSampleSize>
         <LeadOff>FALSE</LeadOff>
         <BaselineSway>FALSE</BaselineSway>
         <ExcessiveACNoise>FALSE</ExcessiveACNoise>
         <MuscleNoise>FALSE</MuscleNoise>
         <LeadDataCRC32>3852176217</LeadDataCRC32>
         <WaveFormData>
9P/0//T/9P/0//T/9P/0//L/8v/y//L/9P/0//T/9P/0//T/9P/0//T/9P/0//T/9P/0
//T/9P/2//b/9v/2//T/9P/0//T/9P/0//T/9P/0//T/9P/0//L/8v/y//L/9P/0//T/
9P/y//L/8v/y//P/9P/1//b/9P/0//T/9P/0//T/9P/0//T/9P/0//T/9P/0//T/9P/2
//b/9v/2//b/9v/2//b/9v/2//b/9v/4//j/+P/4//j/+P/4//j/+v/6//r/+v/7//z/
/f/+/wAAAAAAAAAAAAD+//z/+v/5//f/9P/z//X/9//5//r//f/9//3//f/7//r/+P/6
//j/+P/4//j/+v/6//n/+f/6//n/+P/3//T/8v/x//H/8f/x//H/8f/x//L/8v/y//T/
8//z//P/8//0//T/9P/y//L/8v/y//L/8v/y//L/8//z//P/8//z//T/9P/0//T/9P/0
//T/9v/1//P/9f/5//z/AQANAB8ANwBYAIYAuQDlAAIBFQEvAT8BMgEQAdYAggARAIT/
Bf/C/rz+y/7c/u3+/f4R/yr/RP9e/3X/iP+Y/63/wf/P/9v/5P/q/+r/7v/y//T/+P/6
//v/+//8//3///8BAAMABAAEAAYABwAHAAcACAAIAAgACQALAAsACwALAAwADAAMAAoA
CwALAAsADQANAA0ADgAPAA8AEAAQABAAEAAQABEAFAAUABQAFgAYABgAGAAaABoAHAAc
ABwAIAAgACIAIwAjACMAJAAkACUAJgAmACgAKQAqAC0ALwAxADIAMwA1ADkAOwA7AD0A
PQA/AEAAQQBCAEQARQBGAEcASABJAEoASgBKAEoASgBIAEgARwBGAEgASABHAEcARgBF
AEIAQAA9ADwAOgA4ADQAMgAyADAALwAtACkAJgAlACIAHwAcABoAGQAXABYAEwARAA0A
DAAKAAkABwAFAAMAAQAAAAAA///+//3//P/9//z/+//6//f/9//3//f/+f/6//v//P/7
//v/+//7//j/+P/3//f/9//3//f/9//2//b/9v/2//j/+P/3//f/9f/1//T/9P/1//X/
9f/1//X/9f/2//b/9v/2//b/9v/0//T/9P/1//b/9//3//j/9//3//f/+P/4//n/+f/5
//f/9//3//f/+P/5//r//f/9//3//f/8//z//P/9//3//f/8//z//P/4//j/+P/4//r/
+//7//v/+v/6//v/+//4//j/+P/3//n/+f/4//j/9v/3//f/9v/4//j/+P/4//n/+f/4
//j/+P/4//j/+P/3//b/9v/2//b/9//5//n/+P/3//f/9v/4//j/+P/4//f/9//3//f/
9//3//f/9//3//f/9v/z//X/9f/1//X/9//3//b/9v/2//b/+P/5//r/+v/4//j/9v/2
//b/9v/6//j/9//3//f/9//3//f/+v/6//n/+f/5//n/+f/4//b/9//4//n/+f/5//n/
+f/5//n/+f/6//z//P/8//3//P/8//z//P/8//7//v/+//7//v/+//7//v///wAAAQAC
AAIAAgACAAIAAgACAAAA/v/6//r/+f/3//j/+f/8////AAABAAEAAQD//////v/8//7/
/v/+//7//P/8//z/+//8//z//P/8//n/+P/2//X/8//z//P/8//1//X/9v/2//T/9P/z
//P/8//z//T/9P/0//T/9P/0//b/9v/2//b/9v/3//f/9//3//f/+P/4//j/+P/4//j/
+P/4//f/9f/1//n/AAAHABUAKQBFAGYAkgDDAO8ACgEfATkBQwEyAQwBzABwAPf/av/1
/sL+xP7X/ub+9f4D/xn/NP9O/2j/ff+O/6L/t//J/9f/4//q/+7/8v/2//r//P/+//7/
/////wAAAQACAAMABAAEAAYACAAJAAkABwAIAAgACAAJAAsACwALAAsADAAMAAwADAAN
AA0ADQANAA0ADQAOABEAEQASABIAEgASABIAEwAUABQAFAAWABgAGAAYABoAGgAcABwA
HAAeAB4AIAAhACIAIwAlACYAJwAoACgAKgArACwALwAxADMANAA1ADcAOQA7ADsAPQA/
AEEAQgBDAEQARgBHAEgARwBIAEkASgBKAEoASgBKAEwATABLAEoASABIAEcARwBEAEMA
QAA+AD8APgA8ADoAOAA2ADYANAAwAC0AKAAkACUAIgAfABwAHAAbABkAGAAXABUAEQAQ
AA4ADQALAAkABQADAAIAAgADAAIAAQAAAP///v/9//z//f/9//3//f/+//7//v/+//v/
+//7//v/+v/6//n/+f/5//n/+f/5//j/+P/4//j/+P/4//f/9//3//f/9v/2//n/+f/5
//n/9//3//j/+P/4//j/+P/4//j/+P/4//n/9//3//b/9v/5//n/+f/6//z//f/9//3/
+//7//v/+//9//3//f////////////7//v/+///////9//z//P/8//z//P/8//z//P/9
//3//f/6//r/+//7//r/+v/6//n/+f/5//j/+P/6//v/+//6//r/+v/6//r/+//7//r/
+v/4//j/+P/4//f/9v/2//b/+P/5//v/+//4//f/9//2//j/+P/4//j/9//3//f/9//1
//X/9f/1//j/+f/5//f/9f/1//X/9f/z//P/8v/y//P/9P/3//n/+P/4//b/9v/2//b/
9v/2//j/9v/1//X/9f/1//X/9f/2//b/9f/1//X/9f/1//T/9v/3//j/+f/3//f/9//3
//f/9//3//j/9v/2//b/8//0//T/9P/0//T/9v/2//b/9v/4//j/+P/4//r/+v/6//r/
+v/6//r/+v/8//z//P/8////AAABAAIAAgACAAIAAgD+//z/+v/6//n/9//3//f/9//5
//r/+//9//3//f/9//z/+v/8//z/+v/6//r/+v/6//n/+f/4//f/9v/1//T/9P/z//P/
8//1//X/9f/1//T/9P/0//T/9f/1//X/9f/0//T/9P/0//L/8v/y//L/8//0//X/9//3
//f/9//3//j/+P/4//j/+P/4//j/+P/5//f/+f/9/wIACQAZAC8ASQBsAJgAywDzAAwB
IwE3ATkBIAHuAKgATADT/07/6/7G/sz+3f7u/vv+C/8j/zz/Vv9y/4f/lv+s/8H/z//b
/+f/7v/y//b/+v/+/wIAAgACAAcABwAIAAkACwANAA8AEAAPABAAEAAPABEAEgASABIA
EwAVABUAFQATABQAFAAUABUAFwAYABkAGwAbABsAHAAfAB8AIAAgACIAIgAiACMAJAAk
ACQAJgAmACYAJgAoACgAKgAqACoALAAsAC4ALwAwADEAMwA0ADUANgA2ADgAOQA6AD0A
PwBBAEIAQwBFAEcASQBJAEsATQBPAFAAUQBUAFYAVwBYAFgAWABYAFgAWgBaAFoAWgBa
AFoAWQBYAFgAWABXAFcAVgBVAFIAUABNAEwASgBIAEgARgBGAEQAQQA/ADsAOAA3ADQA
MQAuACwAKwApACgAJwAlACEAIAAcABsAGQAXABcAFQAUABQAEwASABEAEAAOAAwACgAI
AAkACQAJAAkACgAKAAoACgALAAsACwALAAgACAAHAAcABQAFAAUABQAEAAQABAAEAAQA
BAADAAMAAwADAAIAAgAFAAUABQAFAAMAAwAEAAQABAAEAAQABAADAAIAAQABAAMAAwAC
AAIABQAFAAUABgAGAAcABwAHAAcABwAHAAcABQAFAAUABwAHAAcABwAGAAYABgAHAAcA
BwAGAAYABgAFAAYABwAIAAcABwAGAAUABAAEAAUABQAGAAYABgAFAAMAAwACAAIAAgAD
AAMAAgACAAIAAgACAAMAAwACAAIAAgACAAIAAgADAAIAAgACAP////8AAP//AAD/////
/v8AAAAAAAAAAP/////////////////////+///////9//////////////////7//v/9
//z//f/9/wAAAAD+//7//v/+//7//v8AAP7//f/9//3//f/9//3//v/+//3//f/9//3/
/f/8//v/+//7//v/+//7//v/+//7//v/+//8//z//v8AAAEAAAAAAAAAAAAAAAAAAAAA
AAAAAgACAAIAAgADAAQABQAGAAQAAgAAAP7//v/9//v/+//5//v//f/+////////////
///+//z//v/+//7//v/+//z//P/7//v//P/7//r/+f/4//b/9f/1//b/9//4//n/+P/4
//f/9v/0//P/8//z//P/9P/0//T/9v/2//b/9v/2//b/9v/2//X/9f/1//X/9f/2//b/
9v/2//b/9v/2//b/9f/z//P/9f/4//v/AQANACEAOgBYAH8ArwDeAPkABwEbASwBIgH6
AL4AaQD8/3n/CP/M/sH+zv7f/u/+//4O/yT/Ov9V/2r/fP+R/6f/uf/J/9b/3v/i/+j/
7P/y//T/+P/7//v//P/9//3//f/9//z//P/+//////8CAAQABQAGAAYABwAGAAUABQAG
AAYABgAIAAkACQAJAAkACQAJAAoACQAJAAoACgAMAAwADAANABAAEAAQABIAEgASABIA
FAASABQAFAAUABYAFgAYABkAGAAZABsAHAAfACAAIAAiACMAJAAnACkAKwAsAC0ALwAw
ADEAMAAxADUANwA4ADkAPAA+AD8AQABBAEIAQwBEAEIAQgBCAEIAQgBCAEEAQABAAEAA
PwA/AD4APQA6ADgAOQA4ADYANAAwAC4ALgAsACkAJwAjACAAHwAcABkAFgASABEADwAO
AA0ACwAHAAYABAADAAEA///9//v/+v/6//n/+P/3//b/9f/0//P/8v/x//H/8f/x//D/
8P/w//D/7//v/+//7//s/+z/6//r/+v/6//r/+v/7P/s/+z/7P/q/+r/6f/p/+n/6f/o
/+j/6//r/+v/6//r/+v/7P/s/+7/7v/u/+7/7P/s/+z/7f/u/+//7//w/+//7//v//D/
8v/z//P/8//1//X/9f/1//P/8//z//X/8//z//P/8v/y//L/8//z//X/9P/0//T/8v/y
//L/8v/y//P/8//z//L/8v/z//P/8v/y//L/8f/x//H/8P/w//L/8//z//L/8P/w//D/
8P/x//H/8P/w//L/8v/y//L/7//u/+7/7v/u/+//8f/x//D/7//v/+7/7v/u/+7/7v/v
/+//7//v/+7/7//w//H/8P/x//H/7//v/+//7//v//D/8f/x//L/8P/w//L/8//y//L/
8P/w//D/8P/w//D/8v/w/+//7//x//H/8f/x//L/8v/x//H/7//v/+//7v/v//H/8//1
//X/9f/1//X/9f/1//X/9v/4//j/+v/7//z//P/8//z//P/6//r/+P/2//b/9v/1//P/
8v/x//L/8//0//X/9f/1//f/9//2//T/9v/2//b/9v/4//j/+P/3//f/9v/1//T/8f/w
/+7/7f/t/+3/7f/t/+//7//w//D/7v/u/+3/7f/v/+//8P/w/+7/7v/u/+7/7v/u/+7/
7v/u/+//7//v/+3/7f/u/+7/8P/w//D/8P/0//L/8f/z//P/9f/4////CQAbADMAUAB6
AKsA2wD6AA0BIwEzASoBCAHQAIAAEQCK/w3/xP64/sn+2v7r/vf+C/8k/z7/WP9t/37/
kP+p/7v/yf/X/+L/5v/o/+7/8v/2//j/+P/7//v//P/9/wAAAQACAAIAAgAEAAUABQAE
AAQAAwACAAQABwAIAAkACwAMAAwADAAKAAsACwALAA8ADwAPABAADwAPABAAEAASABIA
EgATABQAFAAUABYAFgAWABYAGAAaABwAHAAcAB4AHgAgACEAIgAjACUAJgAnACgAKAAq
ACkAKgAtAC8AMwA0ADUANwA5ADsAOwA9AD8AQQBCAEMAQwBEAEQARABIAEoATABOAE4A
TgBOAE4ATgBOAE0ATABMAEwASwBLAEoASQBGAEQAQQBAAD4APAA6ADgAOAA2ADMAMQAt
ACoAKQAmACMAIAAcABsAGQAYABcAFQARABAADgANAAsACQAFAAMAAgACAAMAAgABAAAA
///+//3//P/7//v/+//7//r/+v/6//r/+f/5//n/+f/4//j/9//3//n/+f/5//n/9v/2
//b/9v/2//b/9f/1//X/9f/0//T/9f/1//X/9f/z//P/9P/0//X/9v/3//j/9v/2//b/
9//5//n/+P/4//f/9//3//j/+v/7//v/+//7//v/+//7//3//f/9/////v/9//z/+v/6
//r/+//7//3//P/8//z//P/8//z//P/6//v/+//7//r/+v/7//v/+P/4//j/9//4//n/
+f/6//j/+f/5//j/+P/4//j/+P/3//f/9v/2//b/9v/2//b/9//2//b/9v/2//f/+f/5
//j/9//3//b/9v/2//b/9v/1//X/9f/1//T/9f/2//f/9v/3//f/9f/3//f/9//3//X/
9f/0//T/9P/0//b/9//4//j/9v/2//T/9P/0//T/+P/2//X/9f/1//X/9f/1//T/9P/z
//P/9P/1//b/9v/0//X/9v/3//f/9//3//f/9//3//f/+P/4//b/9v/1//b/9v/2//b/
9v/3//j/+f/6//z//P/8//z/+//6//n/+P/7//z//f/+//7//v/+//7/AAAAAAAA/v/8
//r/+v/5//X/9f/1//f/+//8//3//f/7//v/+//6//j/+v/6//r/+v/6//r/+v/3//f/
9v/1//b/9f/0//L/8f/x//H/8f/z//P/8//0//P/8v/x/+//7//v/+//8P/x//L/8//0
//L/8v/y//L/9P/0//X/9f/z//P/8//0//T/9P/0//T/9P/2//b/9f/1//f/+f/8/wUA
EQAlAEEAZACOAL0A6QAEAR0BNQFBAS4BBgHGAGwA9f9q//f+wv7A/s/+4P7x/gP/F/8u
/0r/ZP95/4j/nP+x/8P/z//b/+T/6v/u//D/8v/2//j/+P/7//v//P/9/wAAAQACAAIA
BAAGAAcABwAFAAYABgAGAAcACQAJAAkACQAKAAoACgAKAAsACwALAA8ADwAPABAAEQAR
ABIAEgAUABQAFAAVABYAFgAWABgAFgAWABYAGAAaABwAHAAcAB0AHAAdAB0AIAAhACMA
JAAnACgAKAAqACsALAAvADEAMQAyADMANQA3ADkAOQA7ADsAPQA+AD8AQQBEAEYASABH
AEgASQBKAEwATABMAEwASgBKAEkASABIAEgARwBHAEQAQwBAAD4APgA+AD0APAA4ADYA
NgA0ADEALwArACgAKQAmACMAIAAcABsAGQAYABcAFQARABAADgANAAsACQAHAAUABAAE
AAMAAgABAAAA///+//3//P/7//v/+//7//z//P/8//z//f/9//3//f/8//z/+//7//r/
+f/4//f/+f/6//v//P/6//r/+f/5//f/9//2//b/9//3//f/9//5//n/+v/6//r/+v/6
//r/+v/6//r/+//9//3//P/8//v/+//7//z//P/9//3//f////////////7//f/8//3/
/////////v/8//z//f/9//7//v///wAA/P/8//z//P/8//3//f/9//z//P/9//3//v/+
//7//f/9//3//P/8//r/+//7//r//P/8//z//P/7//v/+v/6//r/+v/6//r/+//6//r/
+v/5//n/+v/5//r/+f/5//j/+P/4//j/+P/5//n/+f/5//n/+f/5//n/+v/7//v/+f/5
//n/+f/5//v/+//6//r/+P/4//r/+//6//r/+P/4//j/+P/4//j//P/6//n/+f/5//n/
+f/5//j/+P/3//f/+f/5//n/+P/4//n/+v/7//r/+f/4//f/+P/5//r//P8AAAAA/v/9
//7//v/+//7//v8AAAAAAAAAAAIAAgACAAIABAAEAAQABAAEAAQABAACAP7//P/8//v/
+//7//v//f8BAAIAAwADAAEAAQABAAAA/v8AAAAAAAAAAAAAAAAAAAEAAQAAAP///v/9
//z/+v/5//n/+f/5//n/+f/5//r/+P/4//j/9//5//n/+f/6//z//P/8//z/+v/6//r/
+v/6//r/+//7//3//f/9//7//v/+//7//v/+//7//v/9//3///8DAAgADQAXACsARQBk
AIwAuwDpAAgBHQE5AUUBNAEOAdIAfgAPAIz/Ff/S/sr+2/7w/v/+Df8f/zj/UP9o/3//
kv+m/7v/zf/b/+f/8P/2//r//P8AAAQACAAIAAkACQAKAAsADgAPABAAEAAOABAAEQAR
ABMAFAAUABQAFQAXABcAFwAVABYAFgAWABYAFwAXABcAGwAbABsAHAAdAB0AHgAeACAA
IAAgACEAIgAiACIAJAAkACQAJAAmACYAKAAoACgALAAsAC4ALwAwADEAMwA0ADUANgA2
ADgAOQA6AD0APwBBAEIAQwBFAEUARwBHAEkATQBPAFAAUQBSAFQAVQBWAFcAWABZAFoA
WgBaAFoAWgBcAFwAWwBaAFgAWABXAFcAVABTAFAATgBOAE4ATQBMAEwASgBKAEgAQwBB
AD0AOgA3ADQAMQAuACoAKQAnACYAJQAjAB8AHgAaABkAFwAVABUAEwASABIAEwASABEA
EAAOAAwACgAIAAkACQAJAAkACAAIAAgACAAGAAUABAADAAMABAAEAAUABQAFAAUABQAE
AAQABAAEAAIAAgABAAEAAQABAAAAAAAAAP///v/9//////8AAAAA/v/+//7//v/+//7/
/v/////////+//7/AQABAAEAAgD//////v/9//3//f/9//3//f/9//3////////////+
////AAACAAMAAAD+//3//P/7//z//f/+//z//f/9//3/+v/6//v/+//4//j/+P/3//n/
+f/4//j/+P/5//n/+P/2//b/9v/2//X/9f/0//T/9P/0//T/9P/z//L/8v/y//D/8f/z
//P/9P/z//P/8v/w//D/8P/w//H/8f/x//H/8f/x//H/8f/w//H/8f/v/+//7//v/+//
7//v/+7/7v/s/+z/7v/v/+7/7v/s/+z/7v/u/+7/7v/w/+7/7f/t/+3/7f/t/+3/7P/s
/+v/6//r/+v/6//q/+z/7f/u/+//7v/t/+z/6//t/+3/7f/u/+z/7v/u/+3/7P/s/+z/
7P/s/+3/7v/v//D/8P/w//D/8P/w//D/8P/w//H/8v/z//T/9P/0//T/8v/u/+z/7P/r
/+n/6f/p/+v/7f/u/+//7//v/+//7//u/+z/7v/u/+7/8P/w//D/8P/v/+//7v/t/+r/
6f/o/+b/5f/l/+X/5f/j/+P/4//k/+b/5v/m/+X/5//n/+f/6P/n/+b/5f/k/+X/5v/n
/+j/5//m/+b/5f/n/+f/5//o/+j/6P/o/+j/6P/o/+j/5//l/+X/5//q//H/9/8DABUA
LgBQAHkAqQDSAOsA/wAVASQBFgHsAK4AWwDm/1//8P64/rH+wP7R/t/+8f4G/xr/Mv9L
/17/bv+D/5v/rf+7/8r/0v/Y/9z/3v/g/+T/6P/p/+n/6v/r/+7/7//w//D/8P/y//P/
8//z//T/9P/0//P/9f/1//X/9//4//j/+P/4//n/+f/5//v/+//7//z//f/9//7//v8A
AAAAAAABAAIAAgACAAQABAAEAAQABgAEAAYABgAGAAgACAAKAAsADgAPABEAEgARABIA
EgAUABMAFAAXABkAHQAeAB8AIQAhACMAIwAlACkAKwAsAC0ALAAuAC8AMAAzADQANQA2
ADgAOAA4ADgAOAA4ADcANgA2ADYANQA1ADQAMwAwAC4ALQAsACoAKAAlACIAIQAeABwA
GwAYABYAFQASAA8ADAAKAAkABwAGAAEA///7//r/+P/3//X/8//x/+//7v/u/+3/7P/r
/+r/6//q/+n/6P/l/+X/5f/l/+T/5P/k/+T/4//j/+P/4//k/+T/4//j/+L/4f/g/9//
3//g/+H/4v/g/+D/3//f/+H/4f/g/+D/4f/h/+H/4f/h/+H/4v/i/+L/4v/i/+L/4v/i
/+L/4//j/+P/4v/i/+H/4f/h/+L/4v/j/+P/4//l/+X/5f/l/+P/4//j/+X/5//n/+f/
5v/m/+b/5//n/+f/5v/m/+b/5P/k/+T/5P/m/+f/5//n/+T/5P/l/+X/5P/k/+T/4//j
/+P/4v/i/+L/4//j/+L/5P/k/+T/5P/j/+P/4v/i/+D/4P/g/+D/4f/g/+D/4P/e/9//
4f/h/+H/4f/i/+L/4P/g/+D/4P/j/+P/4//j/+P/4//j/+P/4//j/+L/3//h/+H/4f/h
/+H/4f/g/+D/4P/g/+L/4//i/+L/4P/g/+D/4P/g/+D/5P/i/+H/4f/i/+P/5P/l/+P/
4v/g/9//4f/h/+H/4P/i/+P/5P/l/+P/4//j/+P/5f/l/+X/5v/o/+j/6P/n/+b/6P/o
/+j/6P/p/+r/6//s/+z/7P/s/+z/6v/q/+j/5v/k/+T/4//h/+H/4f/j/+X/5P/l/+X/
5f/m/+f/5//m/+b/5v/m/+b/6P/o/+j/5//l/+T/4//i/9//3v/c/9v/3f/d/93/3f/b
/9v/3P/c/9z/3P/b/9v/3f/d/97/3v/c/9z/3P/c/93/3v/f/+D/3v/f/9//3//f/9//
4P/g/+D/4P/g/+D/3v/e/9//3f/d/+H/5v/t//f/CQAhAEIAbACdAMkA5gD7ABMBIwEa
AfYAvgBsAP3/dP/1/rD+pv6z/sT+1/7p/v/+FP8s/0b/Xf9u/4L/mf+r/7f/xf/S/9j/
2v/a/97/4v/k/+j/6f/p/+r/6//q/+v/7P/s/+7/8P/x//H/8f/y//L/8v/z//X/9f/1
//X/9v/2//b/+P/5//n/+f/5//n/+f/6//v/+//8//z/AAAAAAAAAQAAAAAAAAACAAIA
AgACAAQABgAIAAgACAAIAAgACgALAAwADQAPABAAEQASABIAFAAVABYAGQAbAB8AIAAh
ACMAJQAnACcAKQArAC0ALgAvADAAMgAzADQANgA4ADoAPAA6ADoAOgA6ADoAOgA5ADgA
OAA4ADcANwA0ADMAMAAuAC8ALgAsACoAKAAmACYAJAAhAB8AGwAYABcAFAARAA4ACwAJ
AAYABAADAAEA/f/8//z/+//5//f/9f/z//L/8v/v/+7/7f/s/+v/6v/p/+j/5//n/+f/
5//m/+b/5v/m/+X/5f/l/+X/5f/m/+b/5//l/+X/5f/l/+T/5P/k/+T/4v/i/+H/4f/j
/+P/4v/i/+X/5f/l/+X/4//j/+T/5P/i/+L/4v/i/+P/5P/l/+f/5//n/+b/5v/l/+X/
5f/m/+b/5//n/+f/6f/p/+n/6f/n/+f/5//p/+n/6f/p/+j/6P/o/+n/6f/p/+j/6P/o
/+b/5v/m/+b/5v/n/+f/5//m/+b/5//n/+j/6P/o/+f/5f/l/+T/5P/k/+X/5f/k/+T/
5P/k/+T/5f/l/+T/5P/m/+b/5v/m/+X/5P/k/+T/4//j/+T/4//k/+P/4//i/+T/5P/k
/+T/4//j/+P/4//h/+H/4f/h/+L/4//j/+H/4//j/+P/4//j/+P/4v/i/+L/4v/k/+X/
5P/k/+L/4v/i/+L/4v/i/+b/5P/j/+P/4//j/+P/4//k/+T/4//j/+P/4//j/+L/4v/j
/+T/5f/j/+P/4//j/+b/5//o/+r/6v/q/+r/6//o/+j/6P/o/+j/6f/q/+v/7P/t/+7/
7//w/+//7v/r/+j/6P/o/+f/5f/l/+X/5//p/+r/6//r/+v/6f/p/+j/5v/o/+j/6P/o
/+j/6P/o/+f/5f/k/+P/4v/h/+D/3v/d/9//3//f/9//4f/h/+L/4v/g/+D/3//f/93/
3f/e/97/4P/g/+D/4P/e/97/3v/e/97/3//f/9//3//f/+D/4P/e/97/3v/e/+D/4P/h
/+H/4f/l/+r/8f/9/xMALQBQAH4ArwDZAPIACQEfAScBFAHoAKQARADH/zz/y/6i/qj+
u/7Q/uH+8f4F/yD/OP9Q/2f/ev+O/6P/s/+//8n/0P/W/9r/3v/g/+T/5v/o/+v/6//s
/+3/7P/t/+7/7v/s/+7/7//v//H/8v/y//L/8//1//X/9f/3//j/+P/4//b/9//3//f/
+f/5//n/+v/9//3//v/+/////v/9//3/AAAAAAAAAgAAAAAAAAACAAQABgAGAAYABgAG
AAgACQAMAA0ADwAQABEAEgASABQAEwAUABcAGQAbABwAHQAfACMAJQAlACcAKwAtAC4A
LwAuADAAMQAyADEAMgAzADQANAA0ADQANAA2ADYANQA0ADYANgA1ADUAMgAxAC4ALAAr
ACoAKAAmACYAJAAkACIAHQAbABcAFAARAA4ACwAIAAgABwAFAAQA///9//n/+P/2//X/
8//x/+//7f/s/+z/7f/s/+v/6v/p/+j/5//m/+P/4//j/+P/4v/i/+L/4v/h/+H/4f/h
/+L/4v/h/+H/4f/h/+H/4f/e/97/3v/e/97/3v/d/93/3f/d/9z/3P/d/93/3f/d/93/
3f/e/97/3v/e/97/3v/e/97/3v/f/9//3//e/97/3//f/9//4P/g/+H/4f/h/+H/4f/h
/+H/4f/h/+H/4//h/+H/4f/g/+D/4P/h/+H/4f/g/+D/4P/g/+D/4P/g/+D/4f/h/+H/
3v/e/9//3//g/+D/4P/f/+H/4f/g/+D/3v/f/9//3v/c/9z/3P/c/9//3//e/97/3v/e
/97/3v/f/97/3v/e/93/3f/e/93/3P/b/9v/2v/c/9z/3P/c/9v/2//b/9v/2//b/9v/
2//c/93/3f/b/9n/2f/Z/9n/2//b/9r/2v/Y/9j/2v/b/9z/3P/a/9r/3P/c/9z/3P/c
/9r/2f/Z/9n/2f/Z/9n/2P/Y/9f/1//Y/9n/2v/a/9r/2//c/93/3P/b/9r/2f/b/9v/
2//c/9z/3P/c/9v/3P/c/9z/3P/c/97/3v/e/97/4P/g/+D/4P/h/+L/4//k/+T/5P/k
/+T/4v/g/97/3P/b/9r/2f/Y/9r/2v/a/9r/2//c/93/3v/e/97/3v/e/9z/3P/c/9z/
2v/a/9r/2v/Z/9j/1//W/9T/1P/U/9T/1v/W/9b/1v/W/9b/1v/W/9X/1P/T/9L/1P/U
/9T/1P/U/9T/1P/U/9T/1P/U/9T/1P/U/9T/1P/U/9T/1P/U/9b/1v/W/9b/1P/U/9T/
1P/W/w==
         </WaveFormData>
      </LeadData>
      <LeadData>
         <LeadByteCountTotal>10000</LeadByteCountTotal>
         <LeadTimeOffset>0</LeadTimeOffset>
         <LeadSampleCountTotal>5000</LeadSampleCountTotal>
         <LeadAmplitudeUnitsPerBit>4.88</LeadAmplitudeUnitsPerBit>
         <LeadAmplitudeUnits>��V</LeadAmplitudeUnits>
         <LeadHighLimit>2147483647</LeadHighLimit>
         <LeadLowLimit>268435456</LeadLowLimit>
         <LeadID>V4</LeadID>
         <LeadOffsetFirstSample>0</LeadOffsetFirstSample>
         <FirstSampleBaseline>0</FirstSampleBaseline>
         <LeadSampleSize>2</LeadSampleSize>
         <LeadOff>FALSE</LeadOff>
         <BaselineSway>FALSE</BaselineSway>
         <ExcessiveACNoise>FALSE</ExcessiveACNoise>
         <MuscleNoise>FALSE</MuscleNoise>
         <LeadDataCRC32>2085895994</LeadDataCRC32>
         <WaveFormData>
9P/0//T/9P/0//T/9P/0//L/8v/y//L/9P/0//T/9P/0//T/9P/0//T/9P/0//T/9P/0
//T/9P/2//b/9v/2//T/9P/0//T/9v/2//b/9v/0//T/9P/0//T/9P/0//T/9P/0//T/
9P/0//T/9P/0//b/9v/2//b/9P/0//T/9P/0//T/9P/0//T/9P/0//T/9P/0//T/9P/2
//b/9v/2//b/9v/2//b/9v/2//b/9v/4//j/+P/4//j/+P/4//j/+v/6//r/+v/7//z/
/f/+/wAAAAAAAAAA/v/8//r/+P/2//T/8//z//T/9//5//z//f/9//3//f/7//r/+v/6
//j/+P/4//j/+f/6//r/+//6//j/9//2//P/8v/x//D/8P/x//H/8f/x//L/8v/y//P/
8//0//X/9f/1//X/9f/1//T/8//y//L/8v/y//L/8v/y//P/8//2//b/9v/2//T/9P/0
//T/9v/1//P/9f/6//z/AQAOACAAOABYAIYAuQDnAAEBFAEvAUABMgEQAdYAgQAQAIX/
Bv/C/rz+zP7c/u/+/P4R/yr/RP9e/3X/iP+X/6z/wf/P/9v/5P/p/+r/7f/x//T/9//6
//n/+//7//z//v8BAAIAAwACAAQABgAGAAgACAAIAAgACAAKAAsACwALAAsACwALAAwA
DQANAA0ADQANAA0ADwARABEAEQATABMAEgASABEAEwATABQAFQAWABYAFgAXABkAGgAb
ABwAHQAfACEAIwAjACMAIwAjACUAJQAmACgAKQAqACwALwAzADQANQA3ADkAOwA7AD0A
PwA/AEAAPwBBAEIAQwBEAEcASABJAEoASABIAEgASQBJAEgARwBGAEgASABHAEcARgBF
AEEAQAA9ADwAOgA4ADQAMwAyADAAMAAtACkAJgAkACIAIAAdABwAGgAZABcAEwAPAA4A
DAAIAAcABQADAAMAAQAAAP/////+//3/+//7//r/+f/4//f/9//3//f/+P/5//r/+//7
//r/+v/6//j/+P/3//f/9//3//b/9v/2//b/9f/1//X/9f/1//b/9v/1//T/9P/1//X/
9f/0//T/9P/1//X/9//3//j/+P/2//X/9f/2//n/+f/4//j/9v/3//f/9//3//j/+P/4
//j/+P/4//n/+v/6//r/+v/8//z//f/9//3//f/9//3//f/9//3//P/5//j/+P/4//v/
+//7//v/+v/6//r/+v/4//j/+P/4//n/+f/4//j/9v/3//f/9f/1//b/9v/2//j/+P/4
//j/+P/5//n/+P/2//b/9v/2//b/9//4//j/+P/3//f/9v/4//n/+f/5//j/+P/3//X/
9P/0//X/9v/3//f/9v/0//P/8//0//T/9P/1//X/9v/0//X/9//4//r/+v/4//f/9//4
//j/+P/4//j/+P/4//f/9v/2//b/+P/5//n/+v/5//n/+f/4//b/9//5//r/+v/6//r/
+v/4//j/+P/4//z//f/9//3//P/8//z//P/8//7//v/+//7//v/+//7//v///wAAAQAC
AAIAAgACAAIAAgACAAAA/v/6//r/+P/3//j/+f/8//7/AAABAAEAAQD//////v/+//7/
/v/+//7//P/8//z/+//8//z/+//7//j/9//2//X/9P/0//X/9f/1//X/9v/2//T/9P/z
//P/8//z//P/8//z//T/9P/0//b/9v/2//b/9v/2//b/9//3//j/+P/4//j/+P/4//j/
+P/4//f/9f/3//r/AAAHABQAKgBEAGYAkgDDAO0ACQEgATsBRAEyAQoBygBtAPb/a//0
/sL+xv7W/ub+9f4E/xv/NP9O/2j/ff+O/6H/uP/L/9f/4//q/+//8P/1//n//P/9//7/
/f//////AAABAAMAAwADAAYACAAKAAoACAAIAAgACAAIAAoACwALAAsACwALAAsADAAN
AA0ADQANAA0ADQAPABEAEQARABMAEgASABMAEwATABMAFAAVABgAGAAYABkAGwAcAB0A
HgAcAB0AHgAfACIAIwAkACUAJwAnACgAKgArACwALgAxADEAMgAzADUAOQA7ADsAPQA+
AD8AQQBBAEUARgBHAEgARwBIAEkASgBKAEoASgBLAEsASgBJAEgASABIAEcARwBEAEMA
PwA+AD8APgA8ADoANgA1ADQAMgAuACsAJwAkACQAIgAgAB0AHAAaABkAFwAXABMAEgAQ
AA4ADQALAAkABQADAAIAAQADAAIAAQD//////v/9//z//f/9//3//f/9//3//f/9//v/
+v/6//r/+v/6//n/+f/5//n/+P/4//j/+P/3//f/+f/5//n/+v/4//f/9v/2//f/9//3
//b/9v/2//f/9//3//f/+P/4//r/+f/5//r/+v/5//f/9v/3//n/+v/7//3//v/+//7/
/P/8//z//f/+//7//v/+//7//v/////////////////9//3//f/8//3//P/8//z//f/9
//3//f/6//r/+v/6//r/+v/6//r/+f/5//j/+P/6//v/+//5//v//P/8//z/+v/6//r/
+v/4//n/+f/4//b/9v/2//b/+P/5//r/+v/4//f/9//2//j/+f/5//n/9//4//j/9//1
//T/9P/0//j/+f/5//j/9f/1//b/9v/z//P/8v/y//P/9f/4//r/+P/4//b/9f/1//b/
9v/2//b/9v/2//b/9f/0//T/9P/3//f/9v/2//X/9f/1//T/9v/3//n/+v/4//j/+P/4
//j/+P/4//j/+P/3//P/8//0//T/9P/0//T/9v/2//b/9v/4//j/+P/4//r/+v/6//r/
+v/6//r/+v/8//z//P/8////AAABAAIAAgACAAIAAgD+//z/+v/6//j/9//3//f/+f/6
//z//f/9//3//f/9//z//P/8//z/+v/6//r/+v/6//n/+f/4//b/9f/0//P/9P/z//L/
8v/1//X/9f/1//T/9P/0//T/9f/1//X/9f/z//P/8//0//L/8v/y//L/8//0//X/9v/2
//f/9//4//j/+P/4//j/+P/4//j/+P/3//f/+f/+/wAACQAaAC4ASABsAJgAywDzAA0B
IgE3ATgBIAHuAKgATQDS/03/6v7I/sz+3v7u/vv+DP8j/zz/Vv9y/4f/lv+r/8D/z//b
/+n/7v/x//b/+////wIAAwAEAAcACQAJAAoADQAPAA8ADwAPABAAEQAQABIAEgASABIA
EgAUABUAFQATABMAEwATABUAFwAYABkAGwAbABsAHQAfAB8AHwAhACIAIgAjACMAIwAj
ACQAJQAmACYAJgAnACcAKAApACoALAAtAC4ALwAwADEAMgAzADcANwA4ADoAOwA8AD4A
QQBBAEIAQwBFAEcASQBJAEsATgBPAFEAUQBTAFQAVQBWAFUAVgBXAFgAWABYAFgAWQBb
AFoAWQBYAFgAWABXAFcAVgBVAFEAUABNAEwASgBIAEgARwBGAEQAQgA/ADsAOAA2ADQA
MgAvACwAKgApACcAJwAjACIAIAAcABsAGQAXABcAFQAUABMAEwASABEADwAOAAwACgAI
AAkACQAJAAkACwALAAsACwALAAoACgAKAAgACAAHAAcABwAHAAYABgAEAAQAAwADAAMA
AwADAAQABAADAAIAAgAFAAUABQAEAAQABAAFAAUABQAFAAYABgADAAEAAAAAAAMAAwAC
AAIABAAFAAUABQAHAAgACAAIAAYABgAGAAcABgAGAAYABgAGAAYABwAHAAcABwAHAAcA
BwAHAAcABgAGAAYABwAIAAYABQAEAAMABAAEAAQABAAEAAQABAAEAAMAAwACAAIAAgAD
AAMAAQABAAIAAgACAAQABAAEAAQAAgADAAMAAgACAAIAAgACAP////////7/AAD/////
/v8AAAEAAQABAP//AAAAAP/////+//7//v/+///////+//////8AAAAA/f/9//z//P/6
//v//f/+/wAAAAD+//3//f/+//7//v/+//7//v/+/////v/+//7///////7//v/9//3/
/f/8//v/+//8//z/+v/6//r/+v/6//r/+v/6//z//f///wEAAAAAAAAAAAAAAP7//v/+
//7///8AAAEAAgAEAAQABAAEAAQAAgAAAP7//P/6//n/+f/5//v//P/+////////////
///+//7//v/8//z//P/8//z//P/7//v//P/6//n/+P/3//b/9f/0//X/9//4//n/+P/4
//f/9v/2//X/9f/1//X/9f/1//X/9v/2//b/9v/2//b/9v/2//b/9v/3//f/9v/2//b/
9v/2//b/9v/2//b/8//z//P/8v/2//v/AAAOACIAOgBYAH8ArwDdAPgACQEaASwBIgH6
ALsAaAD7/3r/CP/K/sL+0P7f/u7+/f4Q/yT/PP9V/2r/e/+Q/6f/u//L/9b/3//i/+f/
6//y//X/+P/5//v/+//8//z//f/8//v/+v/8//7//v8AAAIABAAGAAUABgAGAAUABQAF
AAUABQAGAAcABwAHAAcABwAHAAkACQAJAAkACwAOAA4ADwAPABEAEQASABMAEgASABIA
EwAUABQAFAAUABYAFwAYABkAGAAZABoAGwAfAB8AIAAiACMAJAAmACkAKQAqACsALQAt
AC8ALwAxADYANwA5ADkAPQA+AD8AQABBAEIAQwBEAEIAQgBCAEMAQwBCAEEAQABAAEAA
PwA/AD4APQA5ADgAOQA4ADYANAAwAC8ALgAsACoAJwAjACAAHgAcABoAFwASABAADwAN
AA0ACQAIAAYABAADAAEA///9//v/+v/5//n/+P/3//X/9f/0//P/8v/x//H/8f/x/+//
7//v/+//7//u/+7/7v/s/+z/6//r/+v/6//q/+r/7P/s/+v/6//p/+n/6f/q/+r/6f/o
/+j/6//r/+v/6v/q/+r/6//r/+3/7f/u/+7/7v/t/+3/7v/x//H/8P/w//D/8f/x//H/
8f/y//L/8v/0//T/9P/1//X/9P/z//L/9P/0//X/9f/z//P/8//z//P/8//z//L/8//y
//L/8v/x//H/8f/x//H/8v/z//T/8v/y//L/8v/x//H/8P/w//L/8//z//H/7//w//D/
8P/w//D/8P/w//L/8//z//L/8P/w//D/8P/u/+//8P/w//D/7//v/+7/7v/v/+//7//v
//D/8P/v/+7/7v/v//D/8P/x//H/8P/v/+//8P/w//D/8f/x//L/8P/x//P/9P/y//L/
8P/v/+//8P/w//D/8v/y//L/8v/z//L/8v/y//H/8f/w//D/7//v/+//7v/w//H/8//0
//b/9v/2//b/9v/2//b/9v/4//f/+f/9//z//P/8//z//P/6//r/+P/2//b/9v/0//P/
8v/x//L/8v/0//X/9f/1//f/9//2//b/9v/2//b/9v/4//j/+P/3//f/9v/0//P/8P/v
/+7/7f/s/+z/7f/t/+//7//w//D/7v/u/+3/7f/v/+//7//v/+//8P/w//D/7v/u/+7/
7v/u/+7/7v/v/+3/7v/u/+7/7//w//H/8v/0//T/8//z//P/9v/6////CgAcADQAUAB6
AK0A2wD7AAwBIwEyASoBCgHQAH8AEACJ/wz/xv64/sj+2v7r/vj+C/8k/0D/WP9t/37/
kf+o/7v/yf/X/+L/5f/o/+3/8f/0//n/+P/7//3//f/+////AQABAAEAAAACAAQABAAC
AAIAAgACAAMABgAIAAkACwALAAsACwAMAA0ADQANAA8ADwAPABEADwAPAA8AEQASABIA
EwATABMAEwAUABUAGAAYABgAGQAbABwAHQAeABwAHQAeAB8AIgAjACQAJQAnACcAKAAq
ACkAKgAsAC8AMQAyADMANQA5ADsAOwA9AEAAQQBDAEMAQwBEAEUARgBIAEoATABOAE4A
TgBOAE8ATwBOAE0ATABMAEwASwBLAEoASQBFAEQAQQBAAD4APAA6ADkAOAA2ADQAMQAt
ACoAKAAmACQAIQAeABwAGwAZABcAEwASABAADgANAAsACQAFAAMAAgABAAMAAgABAP//
AQAAAP///v/7//v/+//7//v/+//7//v/+f/4//j/+P/6//r/+f/5//n/+f/4//j/+P/4
//f/9//1//X/9f/2//b/9f/0//T/9f/1//X/9P/0//T/9f/1//f/9//4//j/+P/3//f/
+P/5//n/+P/4//b/9//3//f/+f/6//r/+v/6//r/+v/7//z//P/8//z/+v/6//v/+//7
//v/+//7//v/+//7//r/+v/6//v//P/7//v/+//7//r/+v/6//r/+P/4//j/+P/4//n/
+f/6//j/+f/5//f/9//4//j/+P/4//j/+P/4//b/9//3//b/9v/2//b/9v/2//f/+P/4
//j/9//3//b/9P/1//X/9f/1//b/9v/1//b/9v/3//j/+f/5//j/9v/3//f/+P/4//f/
9//2//b/9P/1//f/+P/4//j/9v/1//P/9P/0//T/9v/2//b/9v/3//b/9v/2//X/9f/0
//T/9//3//f/9v/0//X/9//4//b/9v/2//b/9v/2//b/9v/4//f/9f/3//b/+P/4//j/
+P/6//r/+v/6//z//P/8//z/+//6//n/+P/7//z//f/+//7//v/+//7/AAAAAAAA/v/8
//r/+v/4//X/9f/1//f/+v/8//3//f/7//v/+//6//j/+P/4//j/+v/6//r/+v/3//f/
9v/0//T/9P/0//T/8f/w//D/8f/z//P/8//0//P/8v/x/+//7//v/+//7//w//H/8//0
//L/8v/y//L/9P/0//T/9P/z//P/9P/0//T/9P/0//T/9P/2//b/8//1//f/+P/8/wMA
EgAmAEIAYgCMAL0A6QADARwBMwFAAS4BBAHEAG0A9P9p//b+wv7A/tD+4P7x/gL/Ff8u
/0r/ZP95/4j/m/+y/8P/0f/b/+T/6f/u/+//8//2//f/+P/5//v/+//8////AQABAAEA
AgAEAAYABgAGAAYABgAGAAYACAAJAAkACQAJAAkACQAKAAsACwALAA0ADQANAA8AEQAR
ABEAEwAUABQAFQAVABUAFQAWABcAFgAWABYAFwAZABoAGwAcABoAGwAcAB0AIAAhACIA
IwAlACUAJgAoACkAKgAsAC8AMQAyADMANQA1ADcANwA5ADwAPQA/AD8AQgBEAEYASABH
AEgASQBKAEwATABMAE0ASwBKAEkASABIAEgARwBHAEYARQBBAEAAQQBAAD4APAA4ADcA
NgA0ADIALwArACgAKAAmACQAIQAeABwAGwAZABcAEwASABAADgANAAsACQAHAAUABAAD
AAMAAgABAP//AQAAAP///v/7//v/+//7//3//f/9//3//f/8//z//P/8//z/+//7//r/
+f/3//b/+f/6//r/+//5//n/+f/6//j/9//2//b/9//3//f/9v/3//j/+v/7//n/+f/6
//r//P/7//v//P/7//v/+v/6//r/+//7//v/+//8//z//P/+//7//v///////v/9//z/
/v/+///////9//3//f/9//////////7//f/8//z//P/9//3//f/9//z//P/8//z//v/+
//7//v/9//3//P/8//z//f/9//v/+//8//z//P/6//r/+v/6//r/+//7//r/+v/6//r/
+v/5//n/+f/4//r/+f/5//j/+P/5//n/+f/3//j/+P/3//b/9v/3//j/+P/5//n/+P/3
//f/+P/4//j/+f/5//r/+P/5//v//P/8//z/+v/5//f/+P/4//j/+v/6//r/+v/7//r/
+v/6//n/+f/4//j/+f/5//n/+P/2//f/+f/6//j/+P/4//j/+f/6//v//P8AAP///f/9
//7/AAAAAAAAAAAAAAAAAAAAAAIAAgACAAIABAAEAAQABAAEAAQABAACAP7//P/8//r/
+//7//v//f8AAAIAAwADAAEAAQABAAAAAAAAAAAAAAAAAAAAAAAAAAEAAQAAAP7//f/8
//v/+v/5//j/+P/5//n/+f/5//r/+P/4//j/9//5//n/+f/5//v/+//8//z/+v/6//r/
+v/6//r/+v/6//3//f/+//7//v/+//7//v/+//7//v/9//3///8EAAgADQAYACwARgBk
AIoAuwDpAAcBHgE5AUYBNAEOAdIAfQAOAI3/FP/S/sz+3P7u/v/+DP8f/zj/UP9q/4H/
kv+l/7z/zf/b/+f/8v/3//r//f8BAAYABwAGAAkACwALAAwADwARABEAEQARABIAEwAS
ABIAEgASABIAEwAWABgAGQAYABcAFgAVABgAGQAZABkAGwAbABsAHQAbABsAGwAdACAA
IAAhACEAIQAhACIAIwAkACQAJAAlACcAKAApACoALAAtAC4ALwAwADEAMgAzADUANQA2
ADgAOQA6ADwAPwBBAEIAQwBFAEUARwBHAEkATgBPAFEAUQBVAFYAVwBYAFcAWABZAFoA
WgBaAFoAWwBbAFoAWQBYAFgAWABXAFcAVABTAE8ATgBOAE4ATQBMAEoASQBIAEYAQgA/
ADsAOAA2ADQAMgAvACwAKgApACcAJQAhACAAHgAaABkAFwAVABUAEwASABEAEwASABEA
DwAOAAwACgAIAAcABwAHAAcABwAHAAcABwAFAAQABAAEAAYABgAFAAUABQAFAAQABAAE
AAQAAwADAAEAAQABAAIAAgABAAAAAAD////////+//7//v///////f/9//7//v/+//3/
/f/+///////+//7/AAABAAEAAQD+//7//f/8//7//v/+/////v/+//7//v/+//7/////
/wEAAQABAAEAAAD///7//P/9//z//P/8//3//f/9//3/+v/6//r/+v/4//j/+P/4//f/
9//2//b/+P/5//n/9//1//b/9v/2//b/9v/2//b/9P/1//X/9P/y//L/8v/y//D/8f/y
//L/9P/z//P/8v/w//H/8f/x/+//8P/w/+//7v/u/+//8P/w//H/8f/w/+//7//w//D/
7//v/+7/7v/s/+3/7//w/+7/7v/s/+v/7f/u/+7/7v/u/+7/7v/u/+3/7P/s/+z/6//r
/+r/6v/r/+v/6//q/+z/7f/v//D/7//u/+3/7P/u/+7/7v/u/+z/7//t/+3/7P/s/+z/
7P/s/+3/7v/v//D/8P/w//D/8P/w//D/8P/w//H/8v/z//T/9P/0//T/8v/u/+z/7P/q
/+n/6f/p/+v/7P/u/+//7//v/+//7//u/+7/7v/u/+7/8P/w//D/8P/x//H/8P/u/+v/
6v/p/+j/5//m/+b/5//m/+X/5P/k/+b/5v/m/+X/5//n/+f/5//m/+X/5f/k/+X/5v/n
/+j/5//m/+X/5P/n/+f/6P/o/+j/6P/o/+j/6P/q/+j/5//l/+f/5v/q//H/+P8EABYA
LgBQAHkAqQDTAOwA/wAUASIBFAHqAK0AWgDn/17/8P64/rL+wP7R/uD+8f4E/xr/Mv9L
/17/b/+E/5v/rf+9/8r/0//Y/93/3f/g/+P/6P/n/+n/6f/q/+3/7//v/+//8P/y//T/
9P/0//T/9P/0//L/9P/1//X/9//3//f/9//4//n/+f/5//v/+//7//3//f/9//3///8A
AAAAAQABAAEAAQACAAMAAgACAAIAAwADAAQABQAGAAgACQAKAAsADgAPABAAEQATABMA
FAAWABYAFgAXABkAHQAeAB8AIQAhACMAIwAlACoAKwAtAC0ALQAuAC8AMAAzADQANQA2
ADgAOAA4ADkANwA2ADUANAA2ADYANQA1ADQAMwAvAC4ALQAsACoAKAAlACMAIQAeAB0A
GwAYABYAFAASABAADQAKAAgABwAFAAEA/f/8//r/+P/3//X/8//x/+//7v/t/+3/7P/r
/+n/6//q/+n/6P/n/+f/5//n/+X/5f/l/+X/5f/k/+T/5P/i/+L/4f/h/9//3//e/97/
3//g/+D/4f/f/9//3//g/+L/4f/g/+D/4f/h/+H/4P/i/+L/4//j/+H/4f/i/+L/4v/h
/+H/4v/j/+P/4v/i/+D/4f/h/+H/4f/i/+L/4v/k/+T/5P/l/+T/5P/k/+T/5v/m/+f/
5//n/+f/5//n/+f/5//n/+b/5f/k/+T/5P/n/+f/5//n/+T/5P/k/+T/5P/k/+T/5P/h
/+H/4P/g/+L/4//j/+H/4//k/+T/5P/i/+L/4v/i/+D/4f/h/+D/4P/g/+D/4P/g/+H/
4v/i/+T/4//j/+L/4P/h/+H/4f/h/+L/4v/h/+D/4P/h/+L/4v/j/+P/4v/h/+H/4v/i
/+H/4f/g/+D/3v/f/+H/4v/i/+L/4P/f/9//4P/g/+D/4f/i/+P/5P/l/+T/5P/k/+T/
4//h/+D/4//j/+P/4v/i/+P/5f/m/+T/5P/k/+T/5P/k/+T/5P/o/+n/5//n/+j/6P/o
/+j/6P/p/+r/6//s/+z/7P/s/+z/6v/q/+j/5v/m/+b/5P/j/+H/4f/j/+T/5P/l/+X/
5f/m/+f/5//o/+b/5v/m/+b/6P/o/+j/5//n/+b/5P/j/+D/3//e/93/3P/c/93/3f/d
/93/3v/e/97/3v/d/93/3f/d/93/3f/b/9z/3P/c/93/3v/f/+D/3v/e/97/3//f/+D/
4P/g/+D/4P/g/+D/3v/e/9//3//d/+D/6P/t//j/CAAiAEIAbACdAMkA5wD6ABMBJAEa
AfYAvgBrAPz/df/0/rD+pv60/sb+1/7o/v3+FP8s/0b/Xf9u/4H/mP+r/7n/xf/S/9n/
2v/b/93/4v/l/+b/5//p/+n/6v/r/+3/7f/t/+7/8P/y//L/8v/y//L/8v/y//T/9f/1
//X/9f/1//X/+P/5//n/+f/5//n/+f/7//v/+//7//3/AAAAAAEAAQABAAEAAgADAAIA
AgACAAMABwAIAAkACgAIAAkACgALAA4ADwAQABEAEQARABIAFAAVABYAGAAbAB0AHgAf
ACEAJQAnACcAKQAsAC0ALwAvADEAMgAzADQANgA4ADoAPAA6ADoAOgA7ADsAOgA5ADgA
OAA4ADcANwA2ADUAMQAwAC8ALgAsACoAKAAnACYAJAAiAB8AGwAYABYAFAASAA8ACgAI
AAcABQADAP///v/8//z/+//5//f/9f/z//L/8f/v/+7/7f/r/+v/6v/p/+j/5//n/+f/
5//l/+X/5f/l/+f/5v/m/+b/6P/o/+f/5//n/+f/5v/m/+X/5P/i/+H/4f/h/+H/4v/k
/+P/4v/i/+X/5f/l/+T/5P/k/+X/5f/k/+P/4//i/+P/4//k/+b/5//n/+b/5v/k/+X/
5f/l/+f/6P/o/+j/6v/q/+r/6//p/+j/5//m/+f/6P/q/+v/6f/p/+n/6f/n/+f/5//m
/+f/5v/m/+b/5//n/+f/5//m/+b/5v/m/+j/6P/o/+j/5f/l/+T/5P/k/+X/5f/j/+P/
5P/k/+T/5P/k/+T/5P/m/+f/5//m/+b/5v/m/+b/4//j/+P/4v/j/+P/5P/k/+L/4//j
/+P/4//k/+T/4//j/+L/4v/i/+L/4//j/+L/4//j/+T/5P/j/+P/4v/i/+D/4f/j/+T/
5P/k/+L/4f/j/+T/5P/k/+T/5P/k/+T/4//i/+L/4v/l/+X/5P/k/+P/4//j/+L/4P/h
/+P/5P/k/+T/5P/k/+X/5v/n/+j/6v/p/+v/6//o/+j/6P/o/+j/6f/q/+v/7P/t/+7/
7//w/+//7v/r/+j/6P/o/+b/5f/l/+X/5//o/+r/6//r/+v/6f/p/+j/6P/o/+j/6P/o
/+j/6P/o/+f/5f/k/+L/4f/g/9//3v/d/97/3v/f/9//3//f/+D/4P/g/+D/3//f/93/
3f/d/93/3//g/+D/4P/e/97/3v/e/97/3v/e/9//3f/e/97/3v/e/97/3v/e/+L/4P/h
/+P/4f/k/+r/8//+/xIALgBQAH4AsQDZAPEACAEfASgBFAHoAKQARQDI/zv/zP6i/qj+
vP7Q/uH+8P4F/x7/Nv9Q/2f/ev+N/6L/s/+//8n/0P/V/9r/3f/f/+T/5f/o/+n/6//r
/+z/6//t/+3/7f/s/+7/8P/w//H/8v/z//T/8v/0//X/9f/3//f/9//3//b/9//3//f/
+f/5//n/+//9//3//f///////v/+//3//////wAAAQAAAAAAAAABAAMABAAFAAYACAAJ
AAoACwAMAA0ADgAPABEAEQASABQAEwAUABYAGQAbABwAHQAfACMAJQAlACcALAAtAC8A
LwAvADAAMQAyADMANAA1ADYANAA0ADQANQA3ADYANQA0ADYANgA1ADUAMgAxAC0ALAAr
ACoAKAAmACYAJQAkACIAHgAbABcAFAAQAA4ADAAJAAgABgAFAAMA///7//r/+P/2//X/
8//x/+//7f/s/+v/7f/s/+v/6f/p/+j/5//m/+X/5f/l/+X/5P/j/+L/4f/j/+L/4v/i
/+L/4v/h/+H/4f/h/+D/4P/e/97/3f/d/93/3f/d/97/3v/d/9z/3P/d/93/3f/c/97/
3v/f/9//3f/d/97/3v/e/93/3f/e/9//3//e/97/3v/f/9//3//f/+D/4P/g/+D/4P/g
/+H/4P/g/+D/4P/g/+D/4f/h/9//3//f/9//4f/h/+H/4P/h/+D/4P/g/+H/4f/h/+H/
3v/e/97/3v/g/+D/4P/g/+H/4f/g/+D/3v/f/9//3f/b/9z/3P/c/97/3v/e/97/3v/f
/9//3v/e/97/3v/e/9z/3f/e/97/3P/b/9v/2v/c/93/3f/d/9z/3P/b/9n/2P/Y/9n/
2v/a/9v/2//a/9n/2f/a/9r/2//b/9r/2v/Y/9n/2//c/9z/3P/a/9n/2//c/9z/3P/a
/9r/2v/a/9v/2v/a/9r/2f/Z/9j/2P/b/9v/2//a/9j/2f/b/9z/2v/a/9r/2v/a/9r/
2v/a/9z/2//b/9v/3P/c/9z/3P/c/97/3v/e/97/4P/g/+D/4P/h/+L/4//k/+T/5P/k
/+T/4f/g/9//3v/b/9r/2f/Y/9r/2v/a/9r/2//c/93/3v/e/97/3v/e/9z/3P/c/9z/
2v/a/9r/2v/Z/9j/1//W/9b/1v/W/9b/1v/W/9b/1v/U/9T/1P/U/9L/0v/S/9L/0//U
/9X/1v/U/9T/1P/U/9b/1v/W/9b/1P/U/9T/1P/S/9L/0v/S/9P/1P/V/9b/1P/U/9T/
1P/W/w==
         </WaveFormData>
      </LeadData>
      <LeadData>
         <LeadByteCountTotal>10000</LeadByteCountTotal>
         <LeadTimeOffset>0</LeadTimeOffset>
         <LeadSampleCountTotal>5000</LeadSampleCountTotal>
         <LeadAmplitudeUnitsPerBit>4.88</LeadAmplitudeUnitsPerBit>
         <LeadAmplitudeUnits>��V</LeadAmplitudeUnits>
         <LeadHighLimit>2147483647</LeadHighLimit>
         <LeadLowLimit>268435456</LeadLowLimit>
         <LeadID>V5</LeadID>
         <LeadOffsetFirstSample>0</LeadOffsetFirstSample>
         <FirstSampleBaseline>0</FirstSampleBaseline>
         <LeadSampleSize>2</LeadSampleSize>
         <LeadOff>FALSE</LeadOff>
         <BaselineSway>FALSE</BaselineSway>
         <ExcessiveACNoise>FALSE</ExcessiveACNoise>
         <MuscleNoise>FALSE</MuscleNoise>
         <LeadDataCRC32>1936696300</LeadDataCRC32>
         <WaveFormData>
HgAeAB4AHgAeAB4AHgAeAB0AHAAbABoAGgAaABoAGgAaABoAGgAaABgAGAAYABgAFgAW
ABYAFgAWABYAFgAWABYAFgAWABYAFgAWABYAFgAVABQAEwASABIAEgASABIAEgASABIA
EgAQABAAEAAQAA4ADgAOAA4ADAAMAAwADAAMAAwADAAMAAwADAAMAAwACwAKAAkACAAJ
AAoACwAMAAwADAAMAAwADAAMAAwADAAKAAoACgAKAAoACgAKAAoADAAMAAwADAAOAA4A
DgAOAA4ADgAOAA4AEAAOAA0ADAAJAAkACQAJAAsADQAOAA8AEAAQABAAEAANAAsACwAM
AAoACQAJAAkACwAJAAgABwAFAAQAAgABAP///f/8//z//P/8//z//P/7//v//P/8//r/
+v/6//r/+v/7//v/+//5//n/+f/5//n/+v/8//3/+//7//z//P/8//z//P/8//r/+f/5
//r/+v/3//L/8f/z//f//f8GABIAIwA8AF0AgQCrANQA+gAfATIBLQEaAfQAtQBdAPL/
mv9x/2T/Zf9u/3P/dv99/4f/kv+j/7H/uv/A/8z/2//i/+b/6v/s/+z/7v/x//T/9f/3
//b/9//0//P/9v/3//n/+v/6//r/+f/4//r/+v/6//r/+v/7//z//P/6//r/+v/6//v/
+//7//v/+//8//z//P/7//z//P/8//z//P/8//z//v/+//////////////8AAP7/////
////AQACAAMABAADAAQABAADAAQABAAEAAUABAAFAAYABwAJAAkACgAKAA0ADgAOAA8A
DgAPABAADwAPABEAEQARABUAFQAVABcAFQAVABUAFQAVABUAFQAVABUAFQAVABUAFwAX
ABUAFAASABIAEQARAA0ADAAMAAwADAALAAoACQAGAAUABAADAAQAAwADAAMAAAD///7/
/v/9//3//P/7//z/+//6//n/9//3//X/9f/z//P/8//z//T/8//z//P/9P/0//T/9P/y
//L/8v/z//H/8P/w/+//7v/u/+7/7v/s/+z/7P/s/+7/7P/r/+v/7P/s/+z/7P/r/+v/
6f/p/+f/5//o/+n/6//r/+v/6//q/+r/6//r/+z/7P/r/+v/6f/p/+n/6f/q/+v/7P/t
/+v/6v/q/+r/6//r/+v/7P/s/+v/6//r/+z/6//s/+3/7f/u/+7/7v/r/+r/6f/p/+v/
6//q/+r/6v/q/+v/6//p/+r/6v/q/+j/6f/p/+j/6v/q/+n/6f/n/+f/5//n/+b/5v/m
/+b/5//n/+f/5//m/+X/5f/k/+b/5v/m/+b/5v/m/+b/5v/n/+b/5f/l/+T/5P/k/+X/
4//j/+X/5f/l/+X/5f/k/+L/4//j/+P/5P/k/+T/5P/i/+L/4v/i/+T/5f/l/+P/4//j
/+T/5P/k/+T/5P/l/+X/4//i/+H/4//i/+D/4v/h/+P/4//i/+D/4v/j/+P/4f/h/+L/
4v/h/+H/4P/g/+H/4//j/+P/4v/k/+T/5P/k/+L/4v/i/+L/4v/i/+L/4v/j/+T/5f/m
/+j/6P/o/+j/6P/o/+b/5f/m/+X/5f/l/+f/5//p/+r/6//s/+z/7P/q/+n/5//n/+j/
6P/n/+f/5//n/+X/5P/l/+X/5P/i/9//3//d/9z/2v/a/9r/2v/c/9v/2//c/9r/2P/Y
/9j/2P/Y/9n/2f/b/9v/2//b/9v/2v/a/9v/2f/Z/9n/2v/a/9r/2v/a/9r/2v/Z/9n/
2v/a/9f/0v/P/8//1//f/+r/+P8LACQAQwBnAJEAugDeAP0ADAEDAewAwAB9ACUAwP90
/1X/UP9R/1j/W/9c/2X/cf9+/43/mf+i/6r/tv+//8b/yv/O/9D/0v/U/9X/1v/X/9n/
1//Z/9f/1//Z/9n/2v/a/93/3v/e/97/3P/c/9z/3P/a/9v/3P/c/97/3v/e/97/3//f
/9//3//d/97/3v/e/9//4P/g/+D/4P/g/+D/4P/g/+D/4f/h/+H/4f/h/+L/4v/j/+P/
4//k/+T/5P/k/+T/5v/n/+f/5v/m/+b/5//o/+n/6v/r/+3/7f/u/+7/7//w//D/8f/v
//H/8//z//X/9//3//f/9//3//f/+f/5//n/+f/5//n/+f/5//n/+f/5//n/+f/5//n/
9//2//j/+P/3//f/8//y//L/8v/u/+3/7P/r/+r/6f/o/+f/6P/n/+f/5//k/+P/4v/i
/+H/4f/g/9//3v/d/9z/2//b/9v/2f/Z/9f/1//X/9f/1v/V/9X/1f/Y/9j/2P/Y/9X/
1P/T/9P/0//S/9L/0f/R/9L/0//U/9L/0v/S/9L/0v/Q/8//z//O/87/zv/O/8//z//N
/83/zf/N/87/z//N/83/zf/N/87/zv/P/8//zv/O/83/zf/P/8//z//P/9D/0f/S/9P/
0v/Q/8//zv/P/8//z//Q/8//z//Q/9H/0f/P/8//z//P/9D/0P/Q/87/zv/O/8//0f/R
/9D/0P/O/87/z//P/87/zv/N/8z/yv/L/8v/yv/K/8r/yf/J/8r/y//M/83/yv/K/8r/
yv/L/8v/y//L/8n/yf/K/8r/zP/M/8z/zP/K/8r/yv/K/8v/yv/J/8n/yv/K/8r/y//K
/8n/yv/J/8n/yf/J/8j/xv/H/8f/x//G/8b/xv/G/8j/yP/I/8j/yP/J/8n/x//H/8f/
yP/I/8n/yP/H/8f/x//F/8T/w//F/8T/wv/E/8P/xf/F/8T/xP/G/8f/x//F/8X/xv/G
/8f/x//G/8b/xf/D/8P/xf/G/8b/xv/G/8b/xv/G/8b/xv/G/8b/xv/G/8j/yP/I/8j/
yP/I/8j/yP/K/8r/yv/K/8z/zP/M/8z/z//Q/9H/0v/O/83/zP/L/83/zf/N/83/zf/O
/8//0P/Q/9D/0P/P/83/zf/O/87/zf/N/83/zf/L/8r/yf/J/8j/xv/F/8X/xf/E/8T/
xP/E/8T/xP/D/8L/wv/B/77/wf/C/8P/xP/D/8P/w//D/8X/xf/F/8T/xP/F/8X/xf/D
/8T/xP/E/8b/xv/G/8b/xf/F/8b/xv/B/77/u/+//8f/0f/e/+z///8YADcAWwCFAK4A
0gDrAPIA5wDGAJIATwD1/5b/Wv9B/zr/P/9E/0X/SP9R/1//cP+D/43/lP+e/6r/sf+2
/7z/wP/E/8b/yv/L/87/zf/N/87/0f/Q/9H/1f/V/9b/1v/U/9T/0//S/9T/1P/U/9T/
1v/X/9j/2P/W/9b/1v/W/9f/1//X/9f/2P/a/9v/3P/d/97/3v/e/97/3v/e/97/3P/c
/93/3f/f/9//3//g/97/3//f/9//4P/g/+D/4P/i/+T/5f/l/+b/5v/m/+f/6v/r/+z/
7f/v/+//8P/w//H/8v/y//P/8//1//f/9//3//n/+f/5//r/+f/4//n/+f/5//n/+f/7
//v/+//7//z//f/+/////f/9//v/+v/8//z/+//7//n/+P/4//j/9v/1//T/8//w/+//
7v/t/+7/7f/t/+3/7P/r/+r/6v/n/+f/5v/l/+b/5f/k/+P/5f/l/+P/4//i/+H/4P/f
/9//3//g/+H/4v/i/+L/4v/e/97/3v/f/+H/4P/g/9//3P/c/9z/3P/a/9r/2v/a/9z/
2v/Z/9n/2v/a/9r/2v/d/93/2//b/93/3f/e/9//3f/d/93/3f/a/9r/2//b/97/3v/d
/93/3f/d/93/3f/e/9//4P/h/+P/4v/i/+L/5P/j/+L/4v/j/+P/5P/l/+X/4//j/+P/
4//k/+T/5P/j/+T/5f/n/+X/5f/k/+T/5P/k/+X/5f/l/+b/5v/m/+P/4//i/+D/4f/i
/+L/4//j/+P/4//j/+P/5P/l/+b/5//n/+f/5//m/+X/5f/k/+L/4v/i/+L/5P/k/+T/
5P/l/+T/4//j/+P/5P/l/+f/5v/l/+b/5f/l/+X/5f/k/+b/5//n/+f/5f/k/+P/4v/k
/+T/5P/k/+b/5//n/+X/5//n/+j/6P/p/+j/5//n/+n/5//m/+X/5v/m/+X/6P/m/+f/
5v/k/+L/5P/l/+X/5//n/+j/6P/o/+f/5f/k/+n/6//t/+//7v/t/+z/6//q/+r/6v/q
/+r/6//s/+3/7v/u/+7/7v/u/+//7v/u/+7/7f/t/+3/7f/t/+//8P/x//T/9P/0//T/
9f/z//P/9P/y//H/8f/x//H/7//u/+3/7//u/+z/6//r/+n/6P/o/+r/6v/q/+r/6f/p
/+r/6v/o/+j/6P/o/+b/5//n/+f/6f/p/+n/6f/o/+j/6f/p/+v/6//s/+z/7v/u/+7/
7v/u/+3/7f/u/+7/7f/s/+n/4//j/+f/7v/6/wkAHAA1AFMAeQCmANIA9wAYASsBLAEW
AekAoQBAANL/gf9c/1P/Vv9f/2b/a/9v/3j/g/+T/6L/rv+6/8X/0P/a/+D/5P/m/+r/
7f/y//P/9f/1//f/9f/1//b/9f/1//T/9f/2//b/9v/3//j/+f/6//r/+//8//z//v/+
//7//v////////////3//v/+//7//f/+//7//v///wAAAQACAAIAAgADAAMAAQABAAEA
AgACAAMAAwADAAUABgAHAAgACAAKAAsACwAMAAwADAANAAwADQAOAA8AEwATABQAFAAT
ABQAFAAVABYAGQAcAB0AHQAfAB8AHwAfAB8AHwAhACEAIQAhACEAIwAjACMAIwAjACMA
IwAjACMAIwAhACAAIAAgAB8AHwAfAB4AHgAeABwAGwAaABkAFgAVABQAEwASABEAEQAR
ABAADwAOAA4ACwALAAoACQAJAAkACQAJAAkACQAHAAcABQAFAAUABQAGAAUABQAFAAQA
BAAEAAQAAgACAAIAAwABAAAAAAD/////AAABAAIAAAAAAAAAAAD+//z/+//7//7//v/+
//7/AQABAP//////////AAABAAEAAQABAAEAAgACAAMAAwACAAIAAQABAAEAAQABAAEA
AgADAAQABQAFAAQABAAEAAUABQAFAAYABwAHAAgACQAHAAUABQAFAAcACAAIAAgABAAE
AAQABQAHAAcABgAGAAUABgAIAAkABgAGAAUABAACAAMAAwACAAQABAADAAMAAQABAAEA
AQACAAIAAgACAAIAAwAEAAUABAADAAMAAgACAAIAAgACAAIAAgACAAIAAQAAAP////8B
AAIAAwAFAAQAAwAEAAMAAQABAAEAAAAAAAEAAQABAAIAAgACAAIAAgACAAIAAgAAAAEA
AQD///3//f/+//7/AAAAAAAAAQADAAEAAAD//////v/8//7//f///////v/+/wAAAQAB
AP////8AAAAAAwADAAIAAgAFAAMAAwAFAAQABQAGAAcACAAGAAYABAADAAMAAwAEAAUA
AwADAAUABgAFAAYABgAGAAgABwAFAAUABgAGAAUABQAHAAcABQAEAAEAAQAAAP7/+//7
//n/+P/4//j/+P/4//j/9//3//j/+P/2//b/9v/2//b/9//3//X/9f/1//X/9//2//b/
9//3//f/9//4//b/9v/2//b/9v/2//X/9f/4//j/9f/y/+3/6//v//f/AAAOAB0ANgBV
AHsApwDSAPgAGwEuAS8BHAH2ALcAXQDy/5r/bf9g/2H/av9v/3D/d/+D/47/m/+p/7D/
uv/K/9n/4P/m/+r/6v/q/+z/7//w//P/8//z//X/8//z//f/9//4//j/9//4//j/+P/2
//b/9v/2//j/+f/6//r//P/8//z//P/7//v/+//7//v//P/8//z/+//8//z//P/8//z/
/P/8//7//v///////f/9//3//v/+/////////wAAAAAAAAAAAAACAAMAAwAEAAQABAAF
AAQABQAGAAcACwALAAwADAANAA4ADgAPAA0ADwARABEADwARABEAEQAVABUAFQAXABcA
FwAXABcAGQAZABkAGQAZABkAGQAZABsAGwAZABgAFgAWABUAFQATABIAEgASABAADwAO
AA0ADgANAAwACwAKAAkACQAJAAYABQAEAAQAAQABAAAA///8//v/+v/5//r/+//6//v/
+//7//v/+//4//f/9//3//r/+v/6//r/9//2//X/9f/3//b/9v/1//T/9P/0//T/9v/2
//b/9v/2//T/8//z//T/9P/0//T/9f/1//P/8//x//H/8v/z//P/8//z//P/9P/0//X/
9f/0//T/8//z//P/8//z//P/9v/3//j/+f/5//j/+P/4//r/+f/4//j/+P/3//f/9//5
//f/9//3//n/+v/6//r/+v/6//r/+//5//n/+P/4//b/9v/3//f/9//4//j/+P/4//n/
+f/4//b/9v/1//X/9//3//f/9//2//b/9v/2//X/9f/1//X/9f/1//b/9v/4//j/+P/4
//j/+P/4//j/9f/0//P/8//0//T/9P/1//X/9f/3//f/9//3//f/9v/2//f/9//3//T/
9P/0//T/9v/2//b/9v/2//f/9//1//X/9f/2//b/+P/4//j/+f/5//f/9v/1//X/9P/y
//T/9f/3//f/9v/0//b/9//3//f/9//4//j/+f/5//j/+P/5//n/+f/5//j/9v/2//b/
9v/3//j/+f/6//r/+v/6//r/+v/6//r/+v/8//z//P/8//7//v/+//7///8AAAEAAAD/
//7//f/9//3//f/9////AAABAAIAAgACAAIAAQD///3//v/+//3//f/9//3/+//6//n/
+f/4//j/9//3//X/9v/2//b/9v/1//T/8v/x//D/8P/u/+7/7//w//H/8//z//P/8//z
//X/9f/0//T/8//z//P/8//0//T/9P/0//T/9P/0//P/8//0//L/7//u/+v/6//x//v/
BAASACcAQABfAIMAqwDWAPwAHQEsASUBCgHgAJ0AQwDc/5D/b/9k/2f/cP91/3j/gf+L
/5j/p/+z/7j/wv/Q/9v/4v/o/+z/7v/y//L/8f/0//X/9f/z//X/8//z//X/9f/2//b/
9//4//j/+P/4//j/+P/4//j/+f/6//r/+v/6//r/+v/7//v/+//7//v//P/8//z//f/+
//7//v/+//7//v/+//7//v//////////////AAAAAAEAAQABAAAAAAAAAAAAAgAEAAUA
BQAGAAYABgAHAAgACQAKAAsADQANAA4ADgAPABAAEAARABEAEwAVABUAFwAZABkAGQAZ
ABkAGQAbAB0AHQAdAB0AGwAbABsAGwAbABsAGwAbABsAGwAZABgAGAAYABcAFwAVABQA
FAAUABIAEQAQAA8AEAAPAA4ADQAKAAkACQAJAAYABQAEAAQAAwADAAIAAQAAAP///v/9
//3//f/7//v/+//7//v/+//6//n/+f/5//r/+v/6//r/+v/6//r/+//7//r/+v/5//b/
9v/2//b/+P/4//j/+P/4//b/9f/1//T/9P/0//T/9f/1//P/8//1//X/9v/3//f/9//3
//f/9v/2//f/9//2//b/9f/1//X/9f/1//X/9v/3//j/+f/5//j/+P/4//j/9//2//b/
9//3//j/+f/5//f/9//3//f/+P/4//j/9v/2//b/9//3//f/9v/2//T/9P/1//X/9f/2
//b/9v/2//f/9//2//b/9v/1//X/9f/1//X/9f/0//T/9P/0//P/8//z//P/8//z//T/
9P/y//L/8v/y//D/8P/w//D/8P/w//D/8f/w//D/8P/x/+//7//x//H/8//z//P/8v/w
//H/8f/x//L/8v/y//L/8P/w//D/8P/w//H/8f/v/+//7//w//D/8P/w//D/8f/x/+//
7v/t/+7/7v/t//D/7//x//H/8P/s/+7/7//v/+3/7f/u/+7/7//v/+7/7v/z//P/8f/x
//L/8v/y//L/8v/y//L/8v/y//T/9P/0//T/9v/2//b/9v/3//j/+f/4//X/9P/z//P/
8//z//P/9f/2//f/+P/4//j/+P/3//X/9f/2//b/9f/3//f/9//1//L/8f/x//D/7P/r
/+v/6f/q/+r/6v/q/+r/6v/p/+n/6v/q/+j/6P/o/+j/6P/p/+n/6f/p/+n/6//r/+r/
6v/p/+n/6f/p/+v/7P/t/+7/7P/s/+z/6//t/+7/7P/r/+j/5f/l/+v/8//8/woAGwAy
AE0AcQCbAMQA7AAPASABGQEEAdoAmQBDAOD/jv9l/1r/X/9q/2//cP91/3//iv+Z/6f/
sv+8/8b/0f/Y/+D/5P/o/+r/6v/r/+7/8f/v/+//8f/v/+//8//z//T/9P/z//T/9P/0
//b/9v/2//b/+P/5//r/+v/5//j/9//2//f/9//3//f/+f/6//r/+v/5//r/+v/6//r/
+v/6//r//P/8//3//f/7//v/+//8//z//f/9//3//v/+//7//v8AAAIAAwADAAIAAgAC
AAMABAAFAAYABwAJAAkACgAKAAsADAAMAA0ADwARABMAEwATABUAFQAVABcAFwAXABkA
GAAXABYAFQAWABcAGAAZABcAFwAXABcAFwAXABUAFAAVABYAFgAXABUAFAAUABQAEQAP
AA0ACwAKAAkACAAHAAYABQAFAAUAAgABAAAAAAD+//3/+//5//n/+f/5//n//P/9//z/
/f/6//n/+P/3//T/8//z//P/9v/2//b/9v/0//T/9P/1//X/9P/0//P/9P/0//T/9P/y
//L/8v/y//L/8P/v/+//7v/u/+7/7v/v/+//7f/t/+//7//w//H/8f/x//H/8f/w//D/
8f/x//L/8v/x//H/8f/x//H/8f/y//P/9P/1//P/8v/y//L/8v/x//D/8P/y//P/9f/3
//j/9//4//n/9v/2//X/9P/0//T/9P/1//b/9//3//j/9P/0//X/9f/y//L/8f/w//L/
8//z//L/9P/0//P/8//1//X/9f/1//b/9v/2//b/8//z//P/8//x//H/8v/y//L/8v/y
//L/8v/y//L/8v/y//L/8v/z//L/8v/y//P/8//z//X/9f/1//X/9f/0//T/9f/1//X/
9P/0//T/9P/0//T/9P/0//T/9f/1//P/8//z//T/9P/2//b/9v/3//n/9//2//X/9f/0
//L/9P/1//f/9//2//T/9v/3//f/9f/1//b/9v/5//n/+P/4//v/+//7//f/9v/4//j/
+P/4//n/+v/7//z//v/+//7//v8AAAAAAAAAAAAAAAAAAAAAAwAEAAUABAADAAIAAQAB
AAEAAQABAAMAAgADAAQABAAGAAYABQADAAUABgAGAAUABQAFAAUAAwAEAAMAAwACAP7/
/f/9//v/+P/4//j/+P/4//j/9//3//n/+v/5//r/+v/6//r/+//7//v/+//7//v/+//6
//r/+f/5//n/+f/8//z//P/8//z//P/8//v//f/+//7/+//4//X/8f/x//n/AgAMABsA
LABHAGkAjwC6AOQACwEsAT8BOgEiAfUArwBKANj/if9k/13/Yv9r/3L/ef+B/4r/k/+l
/7T/vP/I/9X/3v/o/+7/8v/0//b/9//6//v//f/9/////f/9/wEAAQACAAIAAwAEAAQA
BAAEAAQABAAEAAQABQAGAAYACAAIAAgACAAJAAkACQAJAAsADAAMAAwACwAMAAwADAAO
AA4ADgAOAA4ADgAPAA8AEQARABEAEgARABEAEAAPABAAEAAQABAAEQAUABYAFwAYABgA
GAAZABoAGwAcAB0AHwAfACAAIAAhACIAIgAjACUAJwApACkAKAApACgAJwAqACsALAAv
ADEAMQAxADEAMAAvAC4ALQAuAC8AMAAxADEAMQAvAC4ALAAsACsAKwAnACYAJgAmACYA
JQAkACMAJAAjACIAIQAfAB0AHAAbABoAGQAYABgAFwAXABYAFQASABEAEAAPABEAEQAP
AA8ADQANAA0ADQAOAA0ADQANAAwADAAMAAwADAAMAAwADQANAAwADAALAAgACAAIAAgA
CgAKAAoACgAKAAgABwAHAAoACgAKAAoADQANAAsACwAJAAkACgALAAkACQAJAAkACQAK
AAwADQAMAAwACwALAAsACwALAAsADAANAA4ADwAQABAAEQASABIAEQAQABAAEwATABQA
FQAVABMAEwATABIAEgARABAAEAAQABAAEQASABMAEwAUABAAEAARABEAEQASABIAEgAQ
ABEAEQAQABIAEgARABEAEwATABMAEwARABAADwAOAA0ADQANAA0ADQANAA4ADgAQABAA
EAAQABAAEAAQABAADwAOAA0ADQAOAA4ADgAPAA0ADQAPAA8ADwAPAA8ADgAMAA0ADQAN
AAwADAAMAAwADAAMAAwADAAKAAsACwAJAAkACQAKAAoADAAMAAwADQAPAA0ADAALAAsA
CgAIAAoACQALAAsACgAIAAoACwALAAkACQAKAAoACwALAAoACgAPAA8ADwANAAwADAAM
AAwADAANAA4ADwAQABAAEAAQABAAEgASABAADwAOAA0ADQANAA0ADQAPABAADwAQABAA
EAASABEADwAPABAAEAAPAA8AEQARAA8ADgALAAsACgAIAAcABwAFAAQAAwACAAEAAAAA
AP////8AAAAA/v/+//7/AAAAAAEAAQD//////////wAAAAABAAMAAQABAAEAAgAAAAAA
AAAAAAAAAAD//////v/+//3/+P/z//P/+/8DAAoAFgApAEAAXwCFAK0A1gD+ACMBNgE1
ASAB+gC7AGUA+v+i/3n/bv9t/3T/ef9+/4f/j/+Y/6f/tf++/8j/1P/f/+j/8P/2//j/
9v/2//f/+P/7//3//f////3//f/9//3//v/+/wEAAgACAAIAAQAAAP///v/+////AAAA
AAAAAAAAAAAAAgADAAQABQADAAQABAAEAAMABAAEAAQABAAEAAQABAAEAAQABQAFAAUA
BQAFAAYABgAHAAcABwAGAAYABgAGAAgACgALAAsADAAMAAwADQAOAA8AEAARABIAEQAR
ABAAEwAUABQAFQAXABkAGwAbABsAHQAdAB0AHwAfAB8AIQAhACEAIQAhAB8AHwAfAB8A
HwAfAB8AHwAfAB8AHQAcABwAHAAbABsAGQAYABgAGAAWABUAFAATABAADwAOAA0ACwAJ
AAgABwAFAAUABQAGAAcABwAGAAUABAADAAIAAQABAAEA//////3//f/9//3/+v/5//n/
+f/6//r/+v/6//n/+v/7//3/+//6//r/+f/4//j/+P/4//b/9v/2//b/+P/2//X/9f/2
//b/9v/2//f/9//1//X/9f/1//b/9//1//X/9f/1//T/9P/1//X/9v/2//X/9f/3//f/
9//3//b/9//4//n/+f/4//j/+P/4//f/9v/2//j/+f/7//3//f/7//v/+//6//r/+f/4
//b/9v/2//f/+f/5//j/+P/4//j/+f/5//n/+v/6//r/+f/5//j/9v/4//j/9//3//f/
9//3//f/+P/4//j/+P/5//n/+f/5//j/9//3//b/9v/2//b/9v/2//b/9v/2//f/9v/1
//X/9v/2//b/9//1//X/9//3//X/9f/1//T/9P/1//X/9f/2//b/9v/2//j/+P/4//j/
9f/1//T/8f/z//P/9P/0//T/9P/0//X/9//1//T/8//0//T/8//2//X/9//3//b/8v/0
//X/9f/1//X/9v/2//n/+f/4//j/+f/3//n/+f/2//b/9v/2//b/+P/4//j/+P/7//z/
/f/+//7//v/8//v//P/7//v/+//7//v//f/+////AAAAAAAAAAD///3//f/8//z/+//7
//v/+//5//j/9//3//b/9P/z//P/8f/w//L/8v/y//L/9P/z//P/9P/y//D/8P/w//D/
8P/x//H/8f/x//H/8f/w/+7/7f/t/+//7//v//D/8P/w//D/8P/w//D/7//v//L/8P/v
/+z/5//n//H/+f8AAAwAIQA8AF0AhQCxANYA/AAbASYBGwEAAdAAiQAtAMb/fv9j/2D/
Zf9s/3H/cv97/4X/kv+h/63/tv/A/8z/1//e/+L/5P/m/+r/6v/r/+z/6//t/+3/7//t
/+3/7f/t/+7/7v/t/+7/7v/u//D/8P/w//D/8P/x//L/8v/y//L/8v/y//H/8f/x//H/
8//0//T/9P/z//T/9P/0//L/8v/y//L/8v/y//P/8//1//X/9f/2//b/9//3//f/+P/4
//j/+P/4//r/+//7//r/+v/6//v//P/9//7///8BAAEAAgACAAMABAAEAAUABwAJAAsA
CwAJAAsACwALAAsACwALAA0ACwALAAsACwANAA0ADQANAA8ADwAPAA8ADQANAAsACgAK
AAoACQAJAAcABgAGAAYABgAFAAQAAwAAAP///v/9//z/+//7//v/+P/3//b/9v/z//P/
8v/x//L/8f/w/+//7//v/+3/7f/t/+3/7f/t/+z/6//r/+v/6//q/+n/6P/o/+j/6P/p
/+n/6P/o/+f/5v/m/+b/5v/m/+b/5v/m/+b/5P/j/+P/5P/k/+T/5P/l/+X/4//j/+P/
4//k/+X/5f/l/+X/5f/k/+T/5f/l/+b/5v/l/+X/5f/l/+X/5f/m/+f/6P/p/+n/6P/o
/+j/6P/n/+b/5v/n/+f/6P/p/+n/5//n/+f/6f/q/+r/6v/q/+r/6v/r/+n/6f/o/+j/
5P/k/+X/5f/n/+j/6P/o/+j/6f/p/+j/5v/m/+X/5f/l/+X/5f/l/+b/5v/m/+b/5//n
/+f/5//n/+f/6P/o/+b/5v/m/+b/5v/m/+b/5v/m/+b/5v/n/+b/5v/m/+f/5f/l/+f/
5//n/+f/5//m/+T/5f/l/+X/5v/m/+b/5v/m/+b/5v/m/+T/5f/l/+P/5P/l/+f/6P/p
/+j/5//n/+f/5f/k/+P/5P/k/+P/5v/l/+f/5//m/+L/5P/l/+X/5f/l/+b/5v/n/+f/
5v/m/+n/5//n/+f/6P/o/+j/6P/o/+r/6v/q/+r/6v/q/+r/6v/r/+z/7f/u//D/8P/w
//D/7v/u/+7/7v/s/+z/7P/s/+3/7v/v//D/8v/y//L/8v/x//D/7//u/+7/7v/u/+7/
7P/s/+z/7P/r/+r/6f/o/+b/5v/m/+b/5v/m/+b/5v/k/+T/5P/k/+L/4v/i/+L/5P/k
/+T/5P/m/+b/5v/m/+b/5v/m/+b/5P/k/+T/5P/k/+T/5P/k/+b/5v/m/+b/4//i/+H/
4P/g/w==
         </WaveFormData>
      </LeadData>
      <LeadData>
         <LeadByteCountTotal>10000</LeadByteCountTotal>
         <LeadTimeOffset>0</LeadTimeOffset>
         <LeadSampleCountTotal>5000</LeadSampleCountTotal>
         <LeadAmplitudeUnitsPerBit>4.88</LeadAmplitudeUnitsPerBit>
         <LeadAmplitudeUnits>��V</LeadAmplitudeUnits>
         <LeadHighLimit>2147483647</LeadHighLimit>
         <LeadLowLimit>268435456</LeadLowLimit>
         <LeadID>V6</LeadID>
         <LeadOffsetFirstSample>0</LeadOffsetFirstSample>
         <FirstSampleBaseline>0</FirstSampleBaseline>
         <LeadSampleSize>2</LeadSampleSize>
         <LeadOff>FALSE</LeadOff>
         <BaselineSway>FALSE</BaselineSway>
         <ExcessiveACNoise>FALSE</ExcessiveACNoise>
         <MuscleNoise>FALSE</MuscleNoise>
         <LeadDataCRC32>2120049040</LeadDataCRC32>
         <WaveFormData>
8v/y//L/8v/0//T/9P/0//T/9P/0//T/9P/0//T/9P/0//T/9P/0//T/9P/0//T/9P/0
//T/9P/2//b/9v/2//T/9P/0//T/8v/y//L/8v/y//L/8v/y//P/9P/1//b/9v/2//b/
9v/0//T/9P/0//T/9P/0//T/8v/y//L/8v/0//T/9P/0//b/9v/2//b/9P/0//T/9P/2
//b/9v/2//b/9v/2//b/+P/4//j/+P/3//b/9f/0//X/9v/3//j/+v/6//r/+v/4//j/
+P/4//v//P/9//7/AAD//////f/7//r/+v/7//3/AAACAAIAAgACAAIAAQD///7//v/+
//7//f/9//3////+//3//P/5//j/9v/1//L/8v/y//D/8//0//X/9v/1//T/9P/z//T/
9P/0//P/8f/y//L/8v/w//D/8P/w//L/8v/y//L/8v/z//P/8//1//T/9P/0//T/8//x
//D/8P/w/+3/6//r/+z/8v/3//z/BgATACcAPgBYAHUAkwCuALwAvgC5AKwAjgBcAB4A
6v/R/8X/wf/C/8T/w//D/8f/y//S/9r/3//g/+X/7P/x//H/8v/y//D/8P/z//T/9P/0
//L/8v/y//L/9f/1//X/9f/z//P/8//z//X/9f/1//X/9f/2//b/9v/2//b/9v/2//b/
9//3//f/+P/4//f/9//2//X/9P/1//f/+P/5//r/+//7//r/+v/6//r/+v/6//r/+v/7
//z//f/9//3//f/9//3//f/+//3//f/+//7//v///wAAAQADAAMABAAGAAcABwAHAAcA
BgAHAAgACAAMAAwADAAOAA8ADwARABEADwAPAA8ADwAPAA8ADwAPABEAEQARABEAFAAU
ABMAEwARABEAEAAQAA8ADgAOAA4ADQAMAAsACgAJAAgACAAHAAYABgAFAAMAAAD/////
/v/+//3//f/+//v/+f/5//n/+P/4//j/+P/6//j/9v/1//f/9//4//j/9//2//b/9f/3
//f/9f/0//T/9P/0//T/9P/0//T/9P/y//L/8f/x//P/8//z//P/8//z//P/8v/y//L/
8f/x//D/8P/w//H/8f/x//H/8P/y//H/8f/y//b/9v/1//X/9P/z//L/8f/x//H/8v/z
//P/8v/y//L/8v/y//L/8v/y//L/9P/0//T/9f/2//f/9f/1//X/9f/y//H/8f/x//L/
8//0//X/9P/0//T/9P/z//P/8//z//P/8//y//L/8f/x//H/8f/y//L/8v/y//L/8f/x
//H/8v/z//T/9f/x//D/8P/v//D/8f/y//P/8//z//P/8//1//X/9f/0//L/8v/z//P/
8v/y//L/8v/z//P/8v/x//H/8//z//P/8//z//P/8v/y//L/8v/y//T/9P/1//b/9v/0
//T/9P/1//X/9P/0//P/8//z//P/8//z//P/8//1//b/9v/1//P/8//z//P/8//z//X/
9f/y//L/8v/z//P/9f/1//X/9v/0//T/9P/0//b/9v/2//b/+P/4//j/+P/4//j/+P/4
//n/+v/7//z//v/+//3//f/5//n/+P/4//r/+////wIAAAAAAAAAAAD9//3//P/8//z/
/P/7//v/+//7//r/+f/6//n/+P/2//P/8v/y//L/8P/w//D/8P/y//L/8v/z//H/8P/w
//D/7//v//D/8P/x//L/8//0//L/8v/y//L/8v/y//P/8//x//H/8P/w//L/8//z//L/
8v/y/+7/6f/l/+X/6v/y//f/AAAIABcAKQBAAFoAdwCTAKoAtgC2ALEAngB6AEoAEADk
/9H/yf/F/8T/xP/D/8X/y//P/9b/3P/f/+D/5//s/+//8f/0//T/8v/y//P/9P/0//T/
9v/2//b/9v/1//X/9f/1//f/9//3//f/9v/1//T/8//z//T/9P/0//X/9v/3//j/9v/3
//f/9//4//j/9//3//n/+f/5//v/+//6//n/+P/5//n/+P/4//r/+v/6//r//P/8//3/
/v///////////////////wAAAQABAAIAAgACAAMABAAFAAUABQAGAAgACQAJAAkACQAK
AAsADAAMAA4ADgAOABAADwAPABEAEQARABEAEQARABUAFQAVABUAFQAVABUAFQAUABQA
EwATABMAEwASABIAEQAQABAAEAANAAwACwAKAAkACAAIAAcACAAIAAcABQAGAAUABQAE
AAMAAQAAAAAA/f/7//v/+//8//z//P/8//z/+v/4//f/9//3//j/+P/6//r/+//7//r/
+f/2//T/9v/2//b/9v/4//j/+P/4//f/9v/0//P/9f/1//X/9f/1//X/9f/0//T/9P/z
//P/9P/0//T/9f/1//X/9f/0//b/9f/1//b/9//2//T/8//1//X/9f/1//X/9f/2//f/
9f/0//T/9P/1//b/9//4//j/+P/6//r/+P/3//b/9f/3//f/9//3//P/8//0//X/9f/1
//X/9f/2//b/9v/2//X/9f/1//X/8//z//L/8v/1//X/9f/1//j/+P/4//j/9v/1//X/
9f/1//X/9f/1//T/9P/1//X/9f/1//X/9f/z//P/8//z//X/9f/1//T/9P/0//X/9f/y
//L/8v/y//T/9f/1//X/8//1//X/9f/z//P/8//y//T/9P/0//T/9P/0//X/9v/0//L/
8v/y//P/8//y//L/9f/1//X/9f/1//X/9f/1//P/9P/0//P/9f/1//X/9f/1//X/9//3
//T/9P/0//X/8//z//H/8//0//b/9v/2//b/9P/0//T/9P/0//T/9P/0//b/9v/2//b/
9v/2//b/9v/2//b/9v/2//n/+v/7//z//f/+////AAD9//3/+//7//z//P/9//3//v8A
AAAAAAACAAIAAQABAP7//v/+//7//f/9//3//f/8//v/+v/5//r/+P/3//b/9v/2//T/
9P/y//L/8v/y//D/8f/x//D/8//0//T/9f/1//T/8//y//L/8v/y//L/9f/2//f/+P/2
//X/9P/z//P/9P/1//f/9//2//b/9v/y/+3/6//v//T//P8DAAoAFAAhADEARgBiAIEA
nQCwALoAuACrAJQAcAA8AAQA3v/N/8f/x//I/8L/v//D/8v/1f/g/+T/4//k/+v/8P/z
//f/+v/8//z//P/9//7//P/8//z//P/8//z////////////9//3//f/9//3//f/9//3/
//8AAAAAAAD+//7//v/+//7/////////AAAAAP////8BAAEAAQADAAQABAAEAAQABQAF
AAQABAAGAAYABgAGAAYABgAHAAgABwAHAAcABwAJAAkACQAKAAkACQAKAAoADAANAA4A
DwARABEAEgAUABMAEwATABMAFAAVABYAFgAYABgAGAAaABoAGQAaABkAGwAbABsAGwAd
AB0AHQAdAB4AHwAgACEAIQAgAB4AHQAfAB8AHgAeABsAGgAaABoAGwAaABkAGAAXABYA
FgAVABQAFAATABEAEAAPAA8ADgANAAsACgAKAAsACQAJAAkACgAKAAoACgAIAAYABAAD
AAUABQAGAAYABAAEAAUABQAHAAcABQAEAAYABgAGAAYABQAEAAMAAgACAAIAAQABAAMA
AwADAAMAAQABAAEAAAABAAIAAgADAAQABAAEAAUABQAFAAUABAAEAAMAAwAEAAQABAAD
AAMAAwADAAMAAwAFAAUABgAHAAcABgAGAAYACAAIAAgACAAGAAYACAAIAAcABwAHAAcA
BQAFAAUABQAEAAUABwAJAAcABwAHAAcACAAIAAgACAAHAAcABwAHAAQAAwABAAAAAgAD
AAQABQAEAAQABAAEAAUABQAGAAcABQAFAAUABQAEAAQABQAFAAMAAwADAAMABQAFAAUA
BQAEAAMAAgAAAAMABAAGAAcABAAEAAQABAAFAAUABAADAAUABwAHAAcABgAFAAQAAgAE
AAQABAAEAAQABAAFAAYABgAEAAQABAADAAMAAgACAAUABQAFAAUAAwADAAMAAwABAAIA
AgABAP//////////AQABAAMAAwACAAIAAgADAAUABQAFAAcABAAEAAQABAAEAAYABgAG
AAYACAAIAAgACAAIAAgACAAIAAoACQAJAAcACQAIAAgACQAJAAwADgAOAA4ADgAOAA0A
DQAMAAwADAAMAAsACwALAAoACAAGAAQABQAEAAIAAQAAAAAAAAD+////AAABAAIA///+
//7//f/8//z//P/7//3//v/+//7//v/+//7//v/8//z//P/8//7////////////+//7/
/v/9//3//P/8//z//P/7//f/8f/w//L/9//8/wQADQAbACwARABlAIMAngC2AMYAywDG
ALIAjABUABQA5f/N/8H/vv/A/8P/v/+//8H/xv/O/9f/3v/h/+j/7//z//T/9P/2//j/
+//+//z//P/8//z//P/8//z/+//6//n/+//7//v/+//8//3//v////3//v/+//7//P/8
//z//P/+//////////7//v/9//3/+//7//v//f8AAAAAAAAAAAEAAQAAAAAA/v/+//7/
/v8AAAAAAQACAAEAAQABAAEAAwADAAMABAADAAMABAAEAAYABwAIAAkACQAJAAoADAAM
AAsACgAJAAsADQAPABAAEAAQABAAEgASABEAEgARABMAEwATABMAFQAVABUAFQAVABUA
FQAVABQAFAATABMAEwATABIAEgATABIAEgASAA8ADgANAAwACQAIAAgABwAGAAYABQAD
AAIAAQABAAAA///9//z//P/8//v//P/9//3//P/7//r/+v/4//b/9f/3//f/+P/4//f/
9v/2//X/9f/1//P/8v/y//L/8v/y//T/9P/0//T/8v/y//H/8f/x//H/8f/x//H/8f/x
//D/8f/y//L/8//z//L/8f/x//P/8//z//L/8P/v/+//8P/0//T/8//z//H/8f/x//H/
8//z//T/9f/z//L/8v/y//P/9P/1//b/9v/2//j/+P/1//X/9f/1//f/9//3//f/8//z
//T/9f/1//X/9f/1//b/9v/2//b/8//z//P/8//x//H/8P/w//L/8//0//X/8//y//H/
8P/z//P/9P/1//f/9//3//f/9f/0//T/8//1//X/9f/1//P/8//z//P/8f/x//H/8P/z
//T/9v/3//X/9P/z//L/9f/1//T/8//z//X/9f/1//X/9f/1//T/8v/y//L/8v/z//T/
9v/4//f/9P/z//L/9f/1//T/9P/1//X/9f/1//P/8//z//P/8//0//T/8//1//X/9f/1
//P/8//1//X/9P/0//T/9f/3//X/9//5//r//P/8//z//P/6//r/+f/5//j/+f/5//r/
+v/5//v//P/+//7//v/+///////+//7//v/+//3//f/9//3//P/7//j/9//2//T/8//y
//L/8v/y//L/8v/y//D/8P/w//H/8f/w//D/8P/x//H/8v/y//L/8v/y//L/8v/y//L/
8v/0//T/9f/1//P/8//y//L/8P/x//H/8P/2//b/9P/v/+v/6f/q/+7/9f/6/wQAEQAl
ADoAWAB1AJEArAC8AMAAvwCyAJIAXgAgAOz/z//B/7//wv/C/7//wf/D/8f/zv/W/9n/
3P/l/+z/7//x//D/8P/w//D/8f/0//T/9P/0//T/9P/0//X/9f/1//X/9//3//f/9//1
//X/9f/1//X/9v/2//b/+P/4//j/+P/3//f/9v/1//j/+P/3//f/9//3//f/+f/6//r/
+v/6//3//f/8//z/+//6//n/+P/5//r//P/+/////////////f/9//3//v8BAAEAAgAC
AAAAAQACAAMAAwADAAQABgAHAAcABwAHAAYABwAIAAgADAAMAAwADgARABEAEwATABEA
EQARABEAEwATABMAEwATABMAEwATABYAFgAVABUAEwATABIAEgARABAAEAAQAA8ADgAN
AAwADQAMAAwACwAIAAgABwAFAAYABQAFAAQAAwABAAAAAAD9//v/+//7//z//P/8//z/
/v/8//r/+f/3//f/+P/4//r/+v/7//v/+v/5//b/9P/1//b/9//4//b/9v/2//b/+P/4
//f/9//3//f/9//3//X/9f/1//T/9v/2//X/9f/0//T/9P/1//f/9//3//b/+P/3//f/
+P/5//j/9v/1//X/9f/1//X/9v/3//n/+//5//j/+P/4//j/+P/4//j/9v/2//j/+P/4
//n/+v/7//n/+f/5//n/9//3//j/+f/7//v/+//7//j/+P/4//j/+f/5//n/+f/5//n/
+P/4//f/9//3//f/+P/4//j/+P/4//f/9//3//f/9//3//f/+P/4//n/+f/5//n/+f/5
//n/+f/5//n/9//3//f/9v/2//b/9//3//f/+P/5//r/+//7//r/+f/5//v/+//7//n/
+f/5//j/+v/6//r/+v/6//r/+//8//r/+P/4//j/+f/5//j/+P/3//f/9//3//j/+f/6
//v//f/+//7//f/7//v/+//7//v/+//9//3//P/8//z//f/7//v/+//7//r/+v/6//r/
+v/7//z//f/+/wAAAAAAAAAA/v/+//7//v8AAAAAAAAAAAEAAgADAAQABgAGAAYABQAF
AAMAAwACAAQABQAFAAgACAAIAAgACAAGAAUABQAEAAYABgAGAAUAAwADAAMAAgD///7/
/f/8//3//f/9//7/+//4//f/9v/4//j/+P/4//n/+f/4//j/+P/3//f/+P/6//r/+v/6
//r/+v/6//r/+P/4//j/+f/5//n/+f/4//j/+P/5//n/+v/6//r/9v/1//H/7//y//j/
/f8EABAAHwAxAEYAYAB/AJ0AtADCAMIAuQCoAIYAUgAYAOz/1f/L/8n/zP/M/8v/y//P
/9P/2v/e/+H/5v/v//b/+f/7//r//P/8//z/+//8//z/+v/6//r/+v/6//3//f/9//3/
/f/9//3//f/7//v/+//7//3//v/+//7//v/+//7//v/+/////////wAAAAD/////AQAB
AAEAAwADAAIAAQAAAAEAAQAAAAAAAgACAAIAAgACAAIAAwAEAAQAAwACAAEAAgADAAQA
BgAHAAcACAAIAAgACQAKAAsACQAJAAoADAANAA0ADQANAA4ADwAQABAAEwAUABUAGAAX
ABcAGQAZABkAGQAZABkAGQAZABkAGQAbABsAGwAbABwAHAAbABsAGwAbABoAGgAZABgA
GAAYABUAFAATABIAEgASABMAEwAQABAADwANAAwACwALAAoACQAHAAYABgAFAAMAAwAD
AAIAAgACAAIABAACAAAA///9//3//v/+/wAAAAABAAEAAQABAP///v8AAAAAAAAAAP7/
/v/+//7//v/+//3//f/9//3//f/9//3//f/9//z/+v/6//n/+f/7//z//f////3//f/9
//z/+v/5//n/+v/9//7//v///////////////f/9//7///8BAAAAAAAAAP///v/9//z/
/P/8//7//v/9//3//f/9/////////////f/9//7////9//3//f/9//z//P/8//z//f/9
//3//f///////v/+//3//f/9//3//P/8//z//P/8//v/+//7//v/+//7//v//P/8//3/
/f/7//v/+//7//v/+//7//v//f/9//3//P/6//r/+//7//r/+v/6//r/+//7//r/+f/7
//3//f/9//3//f/9//z//P/8//z//P/8//z//f/+//z/+v/6//r//P/9//3//v/9//3/
/f/9//3//f/9//3//f/+//7//f/9//3//f/9//3//f///////v/+//7///8FAAcAAwAB
AAIAAgACAAIAAgAAAAAAAAAAAAEAAgADAAQABgAGAAYABgAHAAgACQAJAAcABQAFAAQA
BAAFAAUACAAKAAoACgAKAAoACQAJAAgACAAIAAgABwAJAAkACQAIAAYABAACAAAA////
////AAACAAAAAAAAAP7//v/+//7///////7//v/8//v/+//8//z//P/8//z//v/+//7/
/v/+//7//v///wEAAQABAAAAAAAAAAEAAQAAAP7//v/+//v/9//3//r//v8FAAwAFgAh
AC8ARgBgAH8AnQC4AMQAxgC/AK4AjgBeACIA8v/X/83/zf/U/9T/z//P/9H/1f/c/+T/
6f/s/+//9P/5//3/AAAEAAYABAADAAQABAACAAIAAgACAAIAAwADAAMAAwABAAEAAQAB
AAIAAwAEAAUABQAGAAYABgAFAAQAAwACAAQABQAFAAUABgAGAAUABQAFAAUABQAHAAYA
BgAGAAYABwAHAAYABgAGAAYABgAGAAcACAAKAAwADQANAA0ADQANAA0ADQAOAA4ADQAN
AAwADQAPABEAEwATABMAFAAWABUAFQAVABUAGAAZABoAGgAaABoAGgAcABsAGwAdAB0A
HQAdAB0AHQAfAB8AHwAfAB8AHwAfAB8AIAAgAB8AHwAfAB8AHgAeAB8AHgAeAB4AGwAa
ABkAGAAXABYAFgAVABQAFAATABEAEAAPAA8ADgAMAAkABwAGAAYABQAGAAcACQAKAAsA
DAAJAAYAAwABAAMAAwAEAAQABAAEAAUABQAEAAMAAAD+////AAABAAIABAAEAAQABAAC
AAIAAQABAP///////////////////v8AAAAA/////wAAAAAAAAEA/////////v8AAP//
//8AAAAAAAD/////////////////////AAABAAEAAAAAAAAA///+//3//P/9//7/AQAC
AAMAAwADAAMAAgABAAAA///+////AQADAAMAAwADAAMAAAAAAAAAAAD9//3//f/9////
///+//7///////////8CAAIAAgACAAAA/////////f/9//3//f/8//z//f/9//v/+//7
//v/+//7//v/+//7//v/+//6//j/+P/5//n/+f/6//v//P/9//3//P/7//r/+//6//n/
+//7//v/+v/6//r/+v/6//r/+v/7//z//P/6//r/+v/9//3//P/8//z/+//6//n/+f/5
//n/+f/5//r/+v/5//n/+f/5//n/9//3//n/+f/6//r/+v/7//v/+//7//v/+v/8//z/
/P/8//z//P/8//z//P/8//z//P/+//7//v/+//z//P/8//z//v8AAAIAAwAFAAMAAwAC
AAEAAQAAAAIABAAEAAQABAAEAAMAAwACAAMABAAFAAUAAwADAAMAAgADAAIAAQAAAP7/
/f/8//z/+f/2//X/9P/2//b/9v/2//n/+f/4//j/9v/1//X/9v/4//j/+P/4//f/9v/1
//T/9v/2//b/9//3//f/9//2//T/9P/1//X/9v/2//j/9v/1//H/6//q//D/8//4//z/
BwAZAC4ARgBhAIEAoAC4AMYAyQDCALAAigBMAAYA1/+//7f/uv+8/73/v//B/8H/xP/O
/9X/2v/b/+L/6f/t//D/8v/y//L/8//0//T/9P/0//T/9P/0//b/9//4//n/+f/5//n/
+f/4//f/9v/1//P/9P/0//T/9f/2//f/+P/3//f/9v/1//f/+P/4//n/+f/5//n/+//6
//r/+v/6//v/+//6//r/+v/6//r/+v/4//j/+f/6//v/+//7//v//P/9//7/AAABAAEA
AgACAAIAAwAEAAUAAwADAAQABgAHAAcABwAHAAgACQAKAAoACgAKAAoADAAPAA8AEQAR
ABMAEwATABMAFAATABIAEQATABMAEwATABQAFAATABMAEQARABAAEAAPAA4ADgAOAA8A
DgANAAwACwAKAAoACQAHAAYABAABAAAA//////7////9//z//P/5//f/9//3//j/+P/4
//j/+P/2//T/8//z//P/9P/0//T/9P/1//X/9f/1//P/8v/y//L/8v/y//L/8v/y//L/
8v/y//H/8f/x//H/8f/x//H/8f/x//D/8v/y//H/8f/w//D/8P/x//H/8f/x//D/8f/x
//L/9P/z//L/8P/v//H/8f/x//H/8//z//T/9f/3//b/9v/2//T/9P/0//T/9v/2//j/
+P/1//X/9f/1//X/9f/1//X/9f/1//b/9//1//X/9f/1//T/9P/0//T/9f/1//X/9f/z
//P/8v/y//P/8//z//P/9v/2//b/9v/z//H/8P/v//D/8f/y//P/8P/w//H/8f/z//P/
8//z//P/8//z//P/8f/x//H/8P/x//L/9P/1//L/8v/y//L/9f/1//T/8//z//X/9f/1
//P/8//z//L/9P/0//T/9P/y//L/8//0//L/8P/w//D/8v/z//P/9P/1//X/9f/1//T/
8//y//H/8f/y//L/8f/x//H/8f/x//H/8f/z//P/8//0//X/9//5//n/9f/1//L/9P/0
//T/9P/1//b/9//4//j/+P/4//j/+P/4//f/9//2//f/9//4//n/+f/8//7//P/8//z/
/P/9//3//P/8//r/+v/5//n/+v/7//v/+//4//f/9v/0//P/8v/y//L/7v/u/+7/7v/w
//D/8P/x//H/8P/w//D/7f/t/+7/7v/w//D/8P/w//D/8P/w//D/8P/w//H/8f/v/+//
7v/u/+7/7//v/+7/7P/u/+7/6f/j/+P/6P/u//H/9v8AAA0AHwA0AE4AbQCLAKYAtAC0
AK8ApACGAFgAHADq/83/wf+9/77/vv+//7//wf/D/8r/0P/V/9j/3//k/+v/8f/y//L/
7v/s/+v/7v/w//L/8v/y//L/8v/x//H/8f/x//P/8//z//P/8v/x//D/7//x//L/8v/y
//L/8v/y//L/9P/1//X/9f/0//T/8//z//X/9f/1//f/9v/2//b/9v/3//f/9v/2//T/
9P/0//T/9v/2//f/+P/5//n/+f/5//v/+//7//z/+//7//z//P/8//3//v////3//f/+
/wAAAwADAAMAAwAGAAcACAAIAAoACgAKAAwADQANAA8ADwAPAA8ADwAPABEAEQARABEA
EwATABMAEwASABIAEQARAA8ADwAOAA4ADwAOAA4ADgAPAA4ADQAMAAkACAAIAAcABQAE
AAIA//8AAP/////+/////f/8//z//f/7//v/+//6//r/+v/6//r/+P/2//X/9P/z//P/
8v/0//T/9f/1//f/9//1//T/9P/0//T/9P/y//L/8v/y//T/9P/z//P/8//z//P/8//z
//P/8//y//P/9P/0//X/9f/0//P/8//1//X/9f/0//T/8//z//T/9P/0//P/8//z//P/
8//z//P/8//0//X/9//2//b/9v/0//T/9P/0//b/9v/4//j/9//3//f/9//1//X/9f/1
//P/8//0//X/9f/1//X/9f/2//b/9v/2//b/9//4//n/9//3//b/9v/3//f/9//3//b/
9v/2//b/9v/1//X/9f/3//f/9//3//T/9P/1//X/8//z//P/8//1//X/9f/1//X/9f/1
//T/9P/0//X/9f/0//T/9P/0//P/8//y//H/8//1//X/9f/3//f/9//2//T/9P/0//T/
8v/y//P/9P/2//T/9P/0//X/9f/0//T/9f/1//X/9f/1//X/9f/1//X/9v/2//X/8//z
//P/8//z//P/9f/1//X/9v/3//n/9//1//f/9//2//b/9v/2//b/+P/4//j/+P/7//z/
/f/+//7//v/9//3/+//7//r/+v/7//v//v8AAAIAAgACAAIA//////7//v/+//7//f/9
//3//f/8//v/+P/3//b/9P/z//L/8v/y//L/8v/y//L/8v/y//L/8//x//D/8P/w/+//
7//w//D/8P/w//D/8P/w//D/8P/w//D/8P/x//H/8f/x//D/8P/y//P/8//y//L/8P/u
/+v/5//p//D/9P/3//z/CgAZACsARABgAH0AlwCwALoAuACvAJoAdgBCAAgA3P/H/8P/
w//G/8T/wf/D/8f/yf/Q/9b/3f/i/+f/7P/v//H/7v/u//L/8v/x//L/9P/0//T/9P/0
//T/8//z//P/8//z//P/8//z//X/9f/1//X/9f/2//b/9v/0//T/9P/0//b/9//3//f/
+P/4//f/9//5//n/+f/7//v/+v/5//j/+f/5//j/+P/6//r/+v/6//z//P/9//7/////
//////////////8AAP////8AAAAAAAABAAIAAwAFAAUABgAIAAkACQAJAAkADAANAA4A
DgAOAA4ADgAQAA8ADwARABEAEwATABMAEwAVABUAFQAVABUAFQAVABUAFgAWABUAFQAT
ABMAEgASABMAEgASABIAEQAQAA8ADgALAAoACgAJAAoACgAJAAcABAADAAMAAgADAAEA
AAAAAP///f/9//3//P/8//z//P/9//z/+//7//r/+f/5//j/+P/4//n/+f/5//n/9//2
//j/+P/4//j/9v/2//b/9v/4//j/9//3//X/9f/1//X/9//3//f/9v/2//b/9f/1//b/
9v/2//f/9//3//f/9v/2//X/9f/2//r/+v/5//n/+f/5//n/+f/5//n/+v/7//v/+v/6
//r/+P/4//j/+P/6//r//P/8//n/+f/5//n/+v/7//z//f/7//v//P/9//v/+//7//v/
+f/4//f/9v/4//n/+v/7//v/+//6//r/+v/5//j/9//6//r/+v/6//z/+//7//v/+//7
//v/+//6//r/+//7//n/+f/5//n/+f/5//n/+f/7//v/+//6//r/+v/7//v//P/8//z/
/P/9//3//P/7//v//f/9//3//f/9//3//P/6//r/+v/6//z//P/9//7/AAD+//7//v/9
//3//P/8//v/+//7//v//f/9//3//f/9//7//v/9/////////////f/9//////8AAAAA
AAABAAEAAQD/////AAD+//7//v/+////AAABAAIABAAEAAQABAAFAAYABwAIAAgACAAI
AAgACAAIAAgACAAGAAYABgAGAAgACAAIAAgACQAKAAsADAALAAoACQAIAAgACAAIAAgA
BgAGAAYABgADAAIAAQAAAAAAAAAAAAAAAAAAAAAAAAD+//7//v/+//z//P/8//z//f/+
////AAD+//7//v/+/wAAAAAAAAAAAgACAAIAAgABAAAA///+////AAABAAIAAAD+//z/
+v/4/w==
         </WaveFormData>
      </LeadData>
   </Waveform>
</RestingECG>
