# Supplementary material for: Detection of Left Atrial Enlargement Using a Convolutional Neural Network-Enabled Electrocardiogram
Source: Front Cardiovasc Med. 2020 Dec 17;7:609976. doi: 10.3389/fcvm.2020.609976 (PMC7773668; doi:10.3389/fcvm.2020.609976)
Supplement: Supplementary file 3 [file Data_Sheet_3.ZIP › normal2/1802018004_11127_00000018.XML]

<?xml version="1.0" encoding="Windows-1252"?>
<!DOCTYPE RestingECG SYSTEM "restecg.dtd">
<RestingECG>
   <PatientDemographics>
      <PatientID>1802018004</PatientID>
      <PatientAge>67</PatientAge>
      <AgeUnits>Years</AgeUnits>
      <Gender>Female</Gender>
      <PatientLastName>zengpingyu</PatientLastName>
   </PatientDemographics>
   <TestDemographics>
      <DataType>Resting</DataType>
      <Site>1</Site>
      <AcquisitionDevice>MAC55</AcquisitionDevice>
      <Status>Unconfirmed</Status>
      <Priority>Normal</Priority>
      <AcquisitionTime>09:42:22</AcquisitionTime>
      <AcquisitionDate>12-14-2015</AcquisitionDate>
      <CartNumber>1</CartNumber>
      <AcquisitionSoftwareVersion>009C</AcquisitionSoftwareVersion>
      <XMLSourceVersion>MAC5000 v1.0</XMLSourceVersion>
   </TestDemographics>
   <RestingECGMeasurements>
      <VentricularRate>73</VentricularRate>
      <AtrialRate>73</AtrialRate>
      <PRInterval>134</PRInterval>
      <QRSDuration>82</QRSDuration>
      <QTInterval>392</QTInterval>
      <QTCorrected>431</QTCorrected>
      <PAxis>36</PAxis>
      <RAxis>74</RAxis>
      <TAxis>35</TAxis>
      <QRSCount>12</QRSCount>
      <QOnset>214</QOnset>
      <QOffset>255</QOffset>
      <POnset>147</POnset>
      <POffset>185</POffset>
      <TOffset>410</TOffset>
      <ECGSampleBase>500</ECGSampleBase>
      <ECGSampleExponent>0</ECGSampleExponent>
   </RestingECGMeasurements>
   <Diagnosis>
      <Modality>Resting</Modality>
         <StatementCount>2</StatementCount>
         <LabelText>12SL ��ϳ���</LabelText>
      <DiagnosisStatement>
         <StmtFlag>ENDSLINE</StmtFlag>
         <StmtText>�������</StmtText>
      </DiagnosisStatement>
      <DiagnosisStatement>
         <StmtFlag>ENDSLINE</StmtFlag>
         <StmtText>���� ECG</StmtText>
      </DiagnosisStatement>
   </Diagnosis>
   <Waveform>
      <WaveformType>Rhythm</WaveformType>
      <WaveformStartTime>0</WaveformStartTime>
      <NumberofLeads>8</NumberofLeads>
      <SampleType>CONTINUOUS_SAMPLES</SampleType>
      <SampleBase>500</SampleBase>
      <SampleExponent>0</SampleExponent>
      <HighPassFilter>16</HighPassFilter>
      <LowPassFilter>150</LowPassFilter>
      <ACFilter>NONE</ACFilter>
      <LeadData>
         <LeadByteCountTotal>10000</LeadByteCountTotal>
         <LeadTimeOffset>0</LeadTimeOffset>
         <LeadSampleCountTotal>5000</LeadSampleCountTotal>
         <LeadAmplitudeUnitsPerBit>4.88</LeadAmplitudeUnitsPerBit>
         <LeadAmplitudeUnits>��V</LeadAmplitudeUnits>
         <LeadHighLimit>2147483647</LeadHighLimit>
         <LeadLowLimit>268435456</LeadLowLimit>
         <LeadID>I</LeadID>
         <LeadOffsetFirstSample>0</LeadOffsetFirstSample>
         <FirstSampleBaseline>0</FirstSampleBaseline>
         <LeadSampleSize>2</LeadSampleSize>
         <LeadOff>FALSE</LeadOff>
         <BaselineSway>FALSE</BaselineSway>
         <ExcessiveACNoise>FALSE</ExcessiveACNoise>
         <MuscleNoise>FALSE</MuscleNoise>
         <LeadDataCRC32>2966771860</LeadDataCRC32>
         <WaveFormData>
6v/q/+r/6v/t/+7/7//w//H/8v/z//T/9v/2//b/9v/1//T/8//y//T/9P/0//T/8v/y
//L/8v/1//b/9//4//f/9v/1//T/9//4//n/+v/4//j/+P/4//j/+P/4//j/+f/6//v/
/P/+//7//v/+//7//v/+//7//P/8//z//P/9//7///8AAAMABAAFAAYACQAKAAsADAAK
AAgABgAEAAYACAAKAAwADQAOAA8AEAAUABYAGAAaABsAHAAdAB4AHwAgACEAIgAmACgA
KgAsAC0ALgAvADAALgAuAC4ALgAuAC4ALgAuAC4ALgAuAC4AKwAqACkAKAAmACQAIgAg
AB0AGgAXABQAEgASABIAEgAQAA4ADAAKAAgABgAEAAIA///+//3//P/8//z//P/8//7/
/v/+//7//f/8//v/+v/4//j/+P/4//f/9v/1//T/9//4//n/+v/6//r/+v/6//j/+P/4
//j/+f/6//v//P/5//j/9//2//j/+P/4//j/9v/2//b/9v/4//r//P/+//v/+v/5//j/
+P/4//j/+P/4//j/+P/4//r/+v/6//r//P/8//z//P/6//r/+v/6//v//P/9//7//v/+
//7//v/7//r/+f/4//j/+P/4//j/9v/2//b/9v/4//j/+P/4//f/9v/1//T/9v/4//r/
/P/6//r/+v/6//f/9v/1//T/9f/2//f/+P/5//r/+//8//v/+v/5//j/9v/2//b/9v/2
//b/9v/2//j/+P/4//j/9v/2//b/9v/2//b/9v/2//T/9P/0//T/9v/4//r//P/7//r/
+f/4//r//P/8//z//f/+//3//v/8//v//f/8//7/AgAGAAYABAAEAAQABAAHAAgACQAL
AA0ADQANAA0ADAAJAAUABAAFAAUAAwABAPv/+P/3//f/9//4//n/+f/4//X/9P/z//P/
8f/x//P/8v/y//L/8f/x//L/9f/y//L/8v/0//T/9P/y//T/9f/3//j/9//4//D/7v/t
//X/+/8BAAsAFAAdACUALQApACYALgA5ADkAOwAxABcA/v/0/+7/3f/O/8f/y//R/9D/
0v/X/9n/3f/d/+D/6v/0//T/7P/q/+z/6v/r//H/8f/x//L/9v/2//b/9v/0//T/9P/1
//T/8//y//H/9v/4//n/+//6//n/9v/3//n/+f/6//z//P/7//v/+//5//n/+f/7//v/
/P/8//v/+f/8//3//f/8//z//f/9//v/+//8//3//f/9//////8BAP////8AAAIAAwAD
AAUABgAHAAgACAAGAAgACAAIAAoACgALAA4AEQATABYAGgAYABgAGAAcAB8AIQAhACIA
JAAlACcAKQAqACsALQAwADAAMAAwADAAMQAwAC8ALgAxADEAMQAxADAALgAuAC0AKwAo
ACUAIgAjACEAHwAfACEAIAAbABgAFwAUAA8ACwAGAAQABAADAAEAAAAAAAEAAQABAAAA
/v/5//f/9//5//v/+//6//n/9//4//n/+f/4//n/+//8//n/+P/4//f/9f/2//b/9v/2
//j/+P/0//j/+f/5//n/+P/3//b/9f/4//j/+f/7//v/+f/5//v/+//3//b/9v/2//b/
9v/2//b/9f/1//b/+P/4//j/+P/7//z//f/8//r/+//+//z//P//////AAD///3/+v/3
//n/+f/5//z//v/6//n/+f/4//j/+v/6//j/+P/4//f/+f/4//j/+f/7//v//P/8//r/
+v/4//j/+P/4//j/+P/6//v//f/+/////P/6//n/+f/4//j/9//4//n/+f/5//f/9f/z
//L/9P/2//j/+v/7//v/+//6//b/9P/2//f/+f/7//n/9f/0//b/9v/2//b/+f/6//v/
/P/8//z//P/8//r/+P/4//j/+P/7//v//P8DAAgACQAIAAgACAAIAAgACAAIAAkADQAL
AAsACwALAAcABAAEAAMABQADAAEA+//5//n/+v/6//f/9v/0//P/8f/x//H/8f/v/+//
8f/y//P/9P/0//X/9P/3//T/8v/1//j/+f/6//X/9v/2//b/9v/0//L/9P/2//n/+//7
//f/+/8IAA8AFwAhACcALAA0ADcANQA1AC0AGwAKAPr/8P/h/9D/yf/R/9P/yv/G/8v/
y//R/+H/7P/u/+z/7v/y//D/6v/q//P/9P/z//L/8v/2//b/9v/2//j/+P/4//n/9//3
//f/9//3//b/9P/z//b/9//2//n/+f/5//r//P/8//v/+//7//v/+//7//3/+//8//z/
+//7//7///////z//P/9//3/+v/5//n/+f///wEABQAHAAcABQAFAAYABQAFAAQABQAG
AAcACAAIAAcACgALAAwADgAOAA8AEgAUABUAFwAaABcAFgAVABgAHgAhACIAJAAkACUA
JwApACkAKQAqACwALwAwADEAMgAzADIAMQAwADEAMQAxADEALgAsACwAKwAsACoAKAAm
ACYAIwAgAB8AHwAeABkAFgAWABQAEAANAAwACgAKAAkAAwAAAP7//f///////v/8//r/
+f/6//3/+//7//r/+f/7//z//f/9//n/+f/6//r/+f/4//j/9//2//b/9f/0//j//P/+
//z//P/7//n/9//4//n/+v/7//v/+v/6//v/+//5//n/+//+//v/+//8//z//P/8//z/
+v/5//n/+v/7//z//f/+//3//P/7//j/+v/7//7//P/3//n/+P/4//z//f/9//3/+//7
//v//v8AAPz/+//7//j/+P/6//r//P/8//z/+//7//r/+v/7//3//f/+//7/+//6//f/
9v/4//j/+P/4//X/9f/2//b/+v/4//f/9//4//j/+f/5//n/+f/4//f/+P/5//r//P/7
//r/+f/4//f/9//3//b/9f/0//f/+f/5//v/+//7//n/+f/5//j/8v/2//n/+v/7//z/
/P/8//z//P/8//r/+P/2//n/+P/5//r/+v/9//3//v8EAAgACAAGAAgACAAIAAgACAAI
AAkADQALAAsACwALAAkABgAGAAUABgAFAAQA///6//n/+f/4//j/+P/3//f/8//z//P/
8//0//X/+P/6//n/+P/2//X/9f/3//P/8P/w//L/8v/y//P/9v/4//r//P/y//D/9v/6
//f/+/8BAAMABwAQABkAIwAnACcAKgAyADcAOQA1AB8AAwD4//z/9P/h/9L/0f/X/9f/
0P/K/9H/3//p/+n/6P/m/+T/6v/w//L/8v/w/+3/8//1//f/+v/8//z//P/8//j/9v/0
//P/9f/1//X/9f/1//T/8v/x//L/8//y//X/+P/5//v//v/7//n/+P/3//f/9//3//n/
+f/6//r/+f/8/wAAAgADAP///v/+//3//////wAAAQAAAP//AAD//wEA/////wAAAQAD
AAQABwAHAAcABwAGAAcACgALAAwADgAOAA8AEgASABMAFQAYABgAGAAYABwAHwAhACEA
IgAmACcAKQArACkAJwAmACYAKAAoACgAKAArACwALQAuAC8ALwAvAC8ALAAqACoAKQAo
ACYAJAAiACIAHwAcABsAGQAYABMAEAATABIADwANAAgABgAGAAUA/v/8//v/+//9//3/
/P/6//n/9//3//n/+f/5//j/9//5//r/+//7//f/9//4//j/+f/4//j/9//6//z//f/+
//z//P/6//T/9f/1//T/8//0//X/9v/3//j/+P/5//v/+f/1//P/8//2//P/8//0//f/
+P/5//r/+P/3//f/+P/4//j/+P/4//v//P/9//z/+//7//3/+v/4//v/+//8//z/+//5
//f/9f/1//X/+P/6//b/9f/1//f/+P/7//z/+//6//n/9//5//j/+P/5//j/9//3//b/
+f/6//n/+v/4//b/9P/y//T/9f/3//j/+P/2//X/9f/1//T/9P/z//X/9//4//n/9v/1
//T/9P/y//L/8v/y//f/+f/7//z/9//0//X/9f/z//X/9f/1//X/9f/1//T/9P/2//b/
+P/5//r/+v/4//L/9v/1//T/8//y//T/9v/4//r/+v/6//r/+v/3//T/8//y//b/+//9
/wAAAwAGAAUAAgAEAAQABAAEAAQABAAFAAkACQAJAAkACQAHAAQABAADAAIA///8//X/
9P/z//P/8v/0//T/8//z//H/8f/x//H/8v/z//b/+P/2//T/8f/v/+7/8f/u/+z/7f/w
//H/8v/u//D/8f/y//r/+P/0//L/9P/3//n/9//z//f/DAAVABUAGwApADQANgAzADkA
PwArAAcA9v/4//T/5//W/83/y//T/9L/zP/T/9v/3f/f/+L/6P/u/+z/7P/s/+b/6P/z
//X/9f/1//b/9f/0//P/8v/y//L/8v/z//X/9f/1//X/+P/6//v//f/5//f/8//z//L/
8f/x//L/9P/1//f/+f/3//f/9//5//n/+v/6//n/9//6//v/+//6//r/+//7//3//f/+
////AwADAAUABQAEAAEAAAAAAP/////+/////v///wAAAAAFAAoADQAQAA8ADgAOABAA
DgAPABEAFAAWABYAFgAaABsAHQAdAB4AIAAhACMAJQAnACkALAAwADAALgAsACoALgAu
AC4ALgAtAC0ALQAtACoAKAAoACcAJwAmACUAJAAjAB8AGwAZABkAGAATABAAEwASAA8A
DQAHAAQAAwABAP///v/+//////////7//P/7//n/+f/7//j/9//1//P/9v/4//r/+//3
//f/+P/4//X/9P/0//P/9f/2//b/9v/2//j/+P/0//j/+f/5//n/+//7//v/+//5//b/
9P/z//X/8//z//X/+P/1//X/9v/4//j/+P/4//r/+f/5//r//f/+////AAD9//r/9//y
//T/9//8//z/+P/7//v//P/8//v/+f/3//n/+f/5//z//f/4//b/9f/z//L/8//y//T/
9v/4//n/+//6//r/+//4//f/9//2//n/+v/5//r/+P/4//j/+P/2//X/9f/0//f/9v/2
//f/9v/2//f/9//5//n/+P/3//f/9//3//j/9//2//X/9P/1//X/9f/0//T/8v/0//X/
9v/5//r/+//5//n/+f/4//j/+v/6//z//P/+//3/8P/z//T/9f/2//b/9v/2//b/+v/6
//r/+v/4//b/9v/2//f/+//8//7/BAAIAAgABgAFAAQAAwACAAMABAAGAAsACwALAAsA
CwAKAAgACQAJAAkABwAFAP//+//5//j/9v/z//L/8P/v/+7/7//w//H/7//v//H/8v/y
//L/8f/x//P/9//1//T/8v/0//T/9P/y//T/9f/2/+z/7P/y//L/7P/5/wUA///5//v/
CAAbACsAKQAlACwANAA5AD0APwA1ABsABgD8//b/6f/a/9P/1f/V/8z/yP/P/+H/5f/f
/97/5v/y//L/7P/y//j/8v/p/+3/7f/t/+7/8//0//X/9v/0//T/9P/1//X/9f/1//X/
+P/4//f/9//5//n/9//5//j/9//3//j/+f/5//r/+//7//v/+//9//n/+P/2//P/9//8
////AQAAAAAAAQABAAAA////////AwADAAUABQADAAEAAQACAAIAAwADAAUABgAHAAgA
CAALAA4ADwAQAA0ADAAMAA4ADgAPABEAFAAVABYAFwAcAB8AIQAhACIAJAAlACcAKQAn
ACcAKAAqAC0ALgAvADAAMAAwADAAMAAvAC8ALwAvAC4ALAAsACsAKwAqACkAKAAoACUA
IgAhAB8AHgAZABYAFAASAA4ACwAGAAQABAADAAEAAAAAAAEAAAD///3/+v/7//v//f8B
AAAA///9//v/+f/6//v/+//6//v//f/+//r/+P/3//X/8//0//T/9P/1//j/+f/2//b/
9//3//f/+P/5//r/+//5//j/+P/5//n/9//3//n//v/7//v//P/7//r/+f/4//n/+f/6
//z/+f/4//f/9v/5//r/+//6//z//f8AAP7//v8BAAEAAgAAAP3/+f/1//b/9//4//z/
/f/4//b/9f/3//j/+//8//r/+v/6//n/+//6//r/+//5//f/9v/0//b/+P/4//r//P/8
//z//P/5//f/9v/0//n/+P/4//n/+v/6//v/+//4//f/9f/z//X/9//5//z/+//6//n/
+P/5//n/+f/4//j/9v/4//n/9//3//X/8//z//X/9//4//n//P/9/wAA/P/2//X/9P/z
//L/9f/2//f/+P/6//r/+v/6//v/+v/7//z//P//////AAACAAYABgAEAAUABgAHAAgA
CAAIAAkADQAOAA8AEAARAA0ACAAGAAMABQAFAAUAAQD6//f/9f/y//T/9P/z//P/9P/1
//b/9//y//H/8v/y//P/9P/0//X/+P/7//j/9v/1//b/9f/0//L/9P/1//b/7v/y//j/
+P/4//f/+f/9//3///8IABEAGQAdACUAMAA4ADsANQAzAC8AIQAGAPj/9P/h/8z/yf/N
/8v/xv/A/8X/0//d/+P/6v/u/+z/6v/s//D/7P/o/+v/8f/x//H/8v/1//b/9//4//j/
+P/4//n/+f/5//n/+f/6//r/+f/5//f/9//1//f/+f/5//r//P/6//n/+f/5//v//f//
/wMAAQAAAP7/+//6//z//P/7//n/+v/8//3//v///wEAAwAEAAMABAADAAMAAQABAAIA
BAAFAAUABwAIAAkACgAKAA0AEAARABIAEAAQABEAFAASABMAFQAYABoAGgAaAB4AIAAh
ACAAIAAkACUAJwApACoAKwAtADAAMQAwAC8ALgAyADIAMgAyADIAMQAwAC8ALwAuAC8A
LwAsACoAKAAmACgAJQAiACEAHgAcABYAEgATABIADwANAAsACgALAAsABQAEAAQABQAD
AAEA/v/6//n/9//3//n/+v/7//v/+//9//7///////z/+//7//r/+//6//r/+f/3//j/
+P/4//n//P/9//r/+//7//r/+f/5//n/+f/5//j/9v/1//X/9//3//n//f////v/+v/6
//r/+v/6//r//P/7//v//P/8//z//P/8//7//v/+//z/+f/5//v/+P/4//3///8CAAIA
AQD///3/+v/5//j/+v/9//r/+v/7//n/+P/5//j/+f/6//v/+//5//j/+P/5//z//f//
/wAA/f/8//n/+P/4//j/+P/4//n/+f/6//r/+v/4//f/9//7//z//v////z/+//5//f/
9//3//f/+P/2//b/9v/2//j/+f/6//r/+v/4//r/+//7//3//f/9//n/9//1//L/9P/4
//j/+v/6//r/+v/6//r/+v/6//7//v/+//7/+//4//f/9v/6////AQAEAAgADAAMAAoA
BwAGAAUABAAFAAYACAANAAsACwALAAsABwAEAAQAAwAFAAMAAQD7//r/+f/5//j/9v/2
//X/9f/1//X/9f/1//X/9f/3//j/9f/0//L/8f/0//f/9P/y//P/9v/3//j/9P/2//f/
+P/6//b/9v/2//L/8//3//v/+/8BAA4AGQAhACcALwA0ADQANwA5ADMAIQALAP7/9v/u
/93/zP/L/83/zf/K/9D/2//f/+H/6//u/+j/7P/2//T/7v/w//D/7//z//P/8//0//b/
9v/2//b/9v/2//b/9//3//f/9//3//j/+P/3//f/9//3//X/9//5//n/+v/8//z/+//7
//v/+//7//v//f/7//z//P/7//v//v//////AAACAAUABwAEAAEA///9/wIAAwAGAAcA
BgADAAIAAgAEAAUABQAHAAYABwAIAAgACwAOAA8AEAAPAA4ADgAQABEAEwAWABoAGgAa
ABoAHgAiACUAJgAoACkAKQAqACsAKQAnACYAJgArAC4AMQA0ADIAMAAuACwALwAxADMA
NQAxAC4ALQArACoAKAAmACQAJgAjACAAHwAfAB4AGQAWABQAEgAOAAsACgAIAAgABwAD
AAIAAgADAAMAAwACAAAA/f/7//v//f/7//v/+v/5//n/+v/7//v/9//3//j/+P/4//j/
+f/5//v//P/8//z//P/+//7/+v/6//v/+//7//n/+f/5//n/+v/6//v//f////3//f//
/wAA/f/9//7/+//6//n/+P/6//n/+f/6//r/+v/6//r//v/+//7//P/8//3/AAD+//7/
AQABAAIAAQD///z/+f/6//v//P8AAAEA/P/6//n/+//8////AAD+//7//v/9//v/+v/6
//v//P/9////AAD///7/+//6//z//P/8//z/+v/5//n/+P/9//z//P/9//3//P/8//v/
+P/3//X/8//1//f/+f/8//7//v/+//7//v/9//z/+v/5//j/+//9//r/+//6//n/9//3
//f/9v/6//z//v/8//r/+P/2//T/9//6//3/AAAAAP7//P/6//v/+v/7//z/+////wAA
AgAIAAwADAAKAAwADAAMAAwACgAIAAcACQAKAAsADAANAA0ACgAKAAkACAAFAAIA+//5
//n/+v/6//r/+v/5//n/9f/1//X/9f/1//X/9//4//r/+v/5//n/+P/7//j/9v/0//b/
9v/2//H/8v/y//L/+P/0//j/AAD8//f//f////3/BQAWACEAJQArAC8ANAA4AD0APwA9
ACcABwD6//r/9P/h/9T/1f/X/9P/0v/Y/93/3//n/+v/6v/s/+7/7v/0//b/8v/y//n/
+v/5//j/+P/4//j/+P/4//r/+v/6//v/+P/3//b/9f/5//r/+v/7//v/+//5//v/+//7
//z//v/8//v/+//7//3//f/9//////8AAAAA///+/wAAAAD/////AAACAAMAAAD/////
//8BAAEAAwADAAUAAwADAAQABgAHAAcACQAKAAsADAAMAA0AEAARABIAEAAQABEAFAAS
ABMAFQAYABwAHgAgACYAJwAnACUAJAAmACcAKQArACoAKQApACoALQAuAC8AMAAwADAA
MAAwADQANQA2ADcAMQAuAC0AKwAsACoAKAAmACMAHwAbABkAGwAaABUAEgAVABQAEQAP
AAsACAAHAAUAAwACAAIAAwAEAAUABQAEAP3/+f/3//f/+P/5//n/+f/7//z//f/9//n/
+f/6//r/+f/4//j/9//3//j/+P/4//j/+v/6//b/+f/7//z//f8AAAEAAgADAP7/+P/z
/+//7//t/+3/7//0//P/9f/4//r/+v/6//r/+f/3//b/9v/1//T/8//y//b/+P/6//r/
+f/5//v/+P/z//X/9P/0//j/+f/5//n/+f/5//n//P/7//b/9P/z//T/9P/2//b/9v/2
//b/9f/z//L/8v/z//X/9f/2//b/9v/2//T/9P/y//L/8v/y//T/9f/3//j/9//0//L/
8f/x//D/8P/v//P/9f/2//f/9P/z//L/8v/z//T/9f/2//X/9f/1//T/9P/y//T/9f/0
//X/9P/z//T/9f/2//b/9P/0//L/8v/0//T/8//w//L/9P/0//X/9//2//X/9P/z//L/
8v/y//L/8v/2//b/9v/2//b/9P/0//T/9v/7//3/AAAGAAoACgAIAAYABgAGAAYABAAC
AAEAAwAGAAcACAAJAAYAAgABAP//AQD///3/9//0//P/8//y//L/8v/x//H/7f/t/+3/
7f/p/+n/6//s/+7/8P/x//P/8//1//H/7v/u//D/8P/w/+z/7v/v//D/8v/u/+r/6v/w
//P/8//1//v/AwAMABcAHwAlACsAMAAyADEANwA5ACsAEQD6//j/9v/j/9D/yf/L/8v/
yv/O/9H/1f/h/+n/5v/k/+j/7v/s/+r/7P/s/+n/7//v/+//8P/w//D/8P/w//H/8v/z
//X/9f/1//X/9f/1//T/8v/x//H/8f/v//H/8f/x//L/9P/1//X/9v/3//b/9f/0//X/
9v/4//n/+f/4//r/+v/5//b/9v/3//f/+v/7//3///8AAP//AAD//wEA/////wAAAAAB
AAEAAwADAAMAAwACAAUACAAJAAoACgAKAAsADgAQABEAEwAWABQAFAAUABgAGQAbABsA
HAAgACMAJwArACoAKQApACoAKgAqACoAKgAxADQANwA6ADQALwAqACUAJAAkACYAJwAn
ACYAJQAkACIAHwAcABsAHAAcABgAFgAVABIADQAJAAYABAAEAAMAAgACAAMABQAEAAMA
AQD+//v/+f/5//v/+f/5//j/9//5//r/+//7//v/+//8//z/+P/2//X/8//z//T/9P/0
//b/+P/4//T/+P/5//n/+f/3//f/9//3//j/+P/5//v/+v/3//b/9//8//n/+f/6//r/
+v/6//r/+P/3//f/+P/2//b/9v/2//n/+v/7//r/+P/5//z/+v/4//v/+//8//z/+//5
//f/9v/1//T/9v/7//j/+P/5//b/9v/4//j/+v/8//7////8//r/+f/5//j/9//3//b/
+P/4//b/9v/2//b/9v/2//X/9f/2//b/9f/y//D/7//z//T/9v/3//r/+//7//v/+v/5
//j/+P/1//T/8//y//T/9f/2//b/9f/0//f/+f/2//f/9v/1//T/9f/2//b/7v/q//T/
9v/4//r//P/7//r/+f/4//j/+P/4//j/+v/4//j/+P/6////AQAEAAQABgAEAAAAAAAA
AAAAAAADAAQABgALAAsACwALAAsABwAEAAQAAwADAAEA///5//X/8//y//D/8v/y//H/
8f/w//H/8v/z//H/8f/z//T/8f/w/+7/7f/x//X/8//y/+//8P/v/+7/7//y//T/9v/2
//r/+v/y//D/9//9//v///8HAAwAEQAfACUAJwAyADwAOwA5ADEAGQD7/+7/7P/g/9H/
yP/J/8f/wf++/8b/z//b/+P/3//i/+j/7P/s/+z/8P/w//L/8f/z//P/8//0//X/9P/z
//L/8//0//X/9//2//X/9P/z//T/9P/z//P/9v/3//b/+f/7//v//P/+//z/+f/3//X/
9f/1//X/9//6//z//f/9//3/AAABAAEA+//6//r/+f/5//n/+v/7//3//f//////AgAB
AAIABAAEAAUABQAHAAcABwAHAAYACQAMAA0ADgAPABAAEgAWABUAFQAWABgAGgAaABoA
HgAjACUAJQAmACYAJwApACsAKQApACoALAAuAC4ALgAuAC8ALgAtACwALwAxADMANQAw
AC4ALgAtACkAJgAjACAAIQAfAB0AHQAbABoAFQASABIAEAAMAAkABgAEAAQAAwD///7/
/v/////////+//z/+f/3//f/+f/7//v/+v/5//r//P/+/////P/7//v/+v/3//b/9v/1
//f/+P/4//j/+v/8//z/+P/5//n/+P/3//X/9f/1//X/9//2//b/9//4//f/+P/7/wAA
/f/9//7//v/+//7//v/9//v/+v/6//3//v///wAAAAD+//z/+P/6//v//v/8//j/+//7
//z//P/7//n/9//1//X/9f/4//3//P/+/wEA/v/8//z/+v/5//j/9//1//j/+P/5//v/
/v///wEAAgD///7/+//6//n/+P/3//b/9f/1//b/9v/4//b/9f/1//f/+P/6//v/+f/5
//j/9//5//n/+f/6//n/+P/3//b/+P/5//r/+v/2//T/9v/3//f/+f/5//n/9f/5//n/
+P/2//n/+v/7//z/+//6//n/+P/6//r/+v/6//r/+P/4//j/9//7//z//v8EAAgACAAG
AAkACgALAAwACgAIAAcACQAIAAcABgAFAAYABgAJAAsACAAFAAIA+//4//f/9//2//j/
+P/3//f/9f/1//X/9f/x//H/8//0//X/9v/2//f/9v/3//L/7v/v//L/8//0//T/9v/3
//j/9v/2//j/9P/2///////1//X/AQAMABUAHwAjACcALAAuAC0AMwA3AC0AFwAAAPD/
6v/l/9z/z//F/8X/xP/I/9P/3f/d/+P/6v/o/+b/6P/s//D/9v/2//P/9v/1//T/9P/0
//T/9P/0//f/+P/5//v/+v/5//j/9//4//j/9//3//n/+f/3//n/9//3//j/+v/4//f/
9//3//j/+f/6//3///8AAAAA//8BAAQABQAFAP///v/+//3//v///wEAAwACAAEAAgAB
AAMAAQABAAIAAgADAAMABQAHAAkACwAMAAwADgAOAA4ADgAOAA8AEgATABUAGAAcABoA
GAAWABgAHgAhACIAJAAlACUAJgAnACgAKQArAC4ALgAuAC4ALgAwADAAMAAwADQANQA2
ADcAMgAuACwAKQApACgAJwAmACgAJQAiACEAHwAeABkAFgAUABIADgALAAoACgAMAA0A
BgACAP///f8AAAEAAQAAAP3/+//7//3//f/9//z/+//5//r/+//7//n/+f/6//r/+v/6
//v/+//5//r/+v/6//j/+v/6//b/+//9//7////9//v/+f/3//j/+P/5//v/+//5//n/
+//+//v/+//8//7//v/+//7//P/7//v//P/+//7//v/+/wAAAAAAAP7/+//7//3/+v/6
//3//f/+///////+//3/////////AgACAPz/+f/3//r//P8AAAIA/v/8//r/9//4//j/
+f/7//3//f/+//7//P/8//r/+v/8//z//P/8//3//f/+//7//v/6//f/9f/5//r//P/9
//z/+//5//f/9//3//f/+P/5//r/+//8//r/+f/4//b/9f/0//f/+f/7//3//f/9//v/
+//7//r/+P/8//r/+v/8//z//P/8//v/+v/5//j/+//8//3//v/+//z//P/8//z/////
/wAABgAKAAoACAAJAAoACwAMAAgABgAFAAcACAAJAAoACwAKAAgACQAJAAkABwAFAP//
/v/9//3//P/7//r/+P/3//f/9//3//f/8//z//X/9v/3//j/+P/5//j/+f/0//D/8v/2
//j/+v/1//b/9v/2//j/9P/0//b/+P/3//3/BQD///3/DAAdACEAIQApADIAMgAxADMA
OQA7ACkADAD8//r/8//g/9H/z//V/9L/0P/X/+H/6f/r/+z/6v/q/+z/9P/2/+r/5P/z
//f/9//3//j//P/8//z//P/5//j/9//3//j/+f/6//v/+v/6//n/+f/7//v/+f/7//n/
+//6/w==
         </WaveFormData>
      </LeadData>
      <LeadData>
         <LeadByteCountTotal>10000</LeadByteCountTotal>
         <LeadTimeOffset>0</LeadTimeOffset>
         <LeadSampleCountTotal>5000</LeadSampleCountTotal>
         <LeadAmplitudeUnitsPerBit>4.88</LeadAmplitudeUnitsPerBit>
         <LeadAmplitudeUnits>��V</LeadAmplitudeUnits>
         <LeadHighLimit>2147483647</LeadHighLimit>
         <LeadLowLimit>268435456</LeadLowLimit>
         <LeadID>II</LeadID>
         <LeadOffsetFirstSample>0</LeadOffsetFirstSample>
         <FirstSampleBaseline>0</FirstSampleBaseline>
         <LeadSampleSize>2</LeadSampleSize>
         <LeadOff>FALSE</LeadOff>
         <BaselineSway>FALSE</BaselineSway>
         <ExcessiveACNoise>FALSE</ExcessiveACNoise>
         <MuscleNoise>FALSE</MuscleNoise>
         <LeadDataCRC32>1706031725</LeadDataCRC32>
         <WaveFormData>
+P/4//j/+P/1//T/8//y//T/9P/0//T/8v/y//L/8v/y//L/8v/y//T/9P/0//T/8v/y
//L/8v/0//T/9P/0//L/8v/y//L/8//0//X/9v/4//j/+P/4//f/9v/1//T/9f/2//f/
+P/4//j/+P/4//j/+P/4//j/+v/6//r/+v/8//z//P/8//3//v///wAAAAAAAAAAAAAC
AAIAAgACAAUABgAHAAgACQAKAAsADAAPABAAEQASABMAFAAVABYAGQAaABsAHAAdAB4A
HwAgACEAIgAjACQAJAAkACQAJAAnACgAKQAqACoAKgAqACoAKQAoACcAJgAkACIAIAAe
ABwAHAAcABwAGAAWABQAEgAQAA4ADAAKAAcABgAFAAQAAgAAAP7//P/+//7//v/+//3/
/P/7//r/+P/4//j/+P/2//b/9v/2//b/9v/2//b/9v/2//b/9v/4//j/+P/4//j/+P/4
//j/+v/6//r/+v/4//j/+P/4//j/+P/4//j/+v/6//r/+v/6//r/+v/6//r/+v/6//r/
+P/4//j/+P/4//j/+P/4//v//P/9//7//P/8//z//P/7//r/+f/4//n/+v/7//z/+//6
//n/+P/2//b/9v/2//j/+P/4//j/+P/4//j/+P/4//j/+P/4//b/9v/2//b/9//4//n/
+v/4//j/+P/4//j/+P/4//j/+P/4//j/+P/2//b/9v/2//T/9P/0//T/9v/2//b/9v/2
//b/9v/2//b/9v/2//b/9v/2//b/9v/0//T/9P/0//T/9P/0//T/9v/2//b/9v/0//X/
9f/1//X/9v/3//f/9//5//n/+f/3//n/+//9/wAAAgAFAAcABwAHAAcACgAMAA4ADQAM
AA0ADQAJAAcABQADAP///f/9///////7//f/9P/z//L/8v/w//D/8P/w//D/8P/w/+3/
7P/s/+z/7v/u/+7/7v/t/+3/7f/t//D/8P/w//D/8P/u/+7/8P/x//H/8P/v/+7/6v/o
/+3/9v/8/wUACwAPABUAJAAxADsAQwBJAEsATgBKAEIANQAjAA4AAgD9//L/5P/b/9T/
0f/V/+f/9v/8//7////9//v/+f/4//T/8v/y//T/8//z//P/8//z//P/8//x//P/8//z
//H/8f/x//H/9P/2//f/+P/3//b/9f/0//b/9v/2//b/9v/2//b/9//3//f/9//4//b/
9v/2//b/9P/0//b/9v/4//f/9//3//j/+v/6//n/+P/4//f/9//5//n/+//7//z//v//
/wAA/////wAAAAACAAIABAAGAAMAAgABAAIACAAKAAwAEQATABIAEQATABUAFgAXABgA
GgAcAB4AIAAgACAAIAAgACAAIgAjACMAJQAlACcAKQApACkAKQApACkAKQApACcAJgAl
ACUAJQAiACAAHgAdABsAGQAXABYAFAARAA8ADQALAAkACAAGAAIAAQABAP//AAD//wAA
///9//z/+v/4//j/+P/4//f/9//3//f/9//4//f/9//2//b/9//3//f/9//3//f/9//1
//b/9v/1//X/9f/2//b/9P/0//T/9P/2//b/9v/3//f/9//3//f/+f/5//j/+P/5//n/
+v/6//j/+P/4//j/+f/5//n/+f/3//f/9//4//r/+f/5//n//P/8//z/+//5//n/+f/4
//b/9v/2//b/9v/3//f/+P/3//f/9//2//b/9//3//X/9f/2//b/9v/2//b/9f/1//X/
9v/2//b/9v/1//X/9f/0//L/8v/z//T/9P/y//T/9f/1//T/9P/0//X/9f/z//P/8//z
//P/8f/x//H/8f/z//P/8//z//P/8//z//P/7//x//T/8v/u//D/8P/w//D/9P/1//b/
9//3//f/9v/1//n/+f/5//n/+f/7//3///8AAAIAAwADAAQABQAJAA0AEAAQABAADwAP
AAsACQAHAAQA///8//v//f/9//n/9f/y//H/8P/w//D/8P/w//D/7//u/+3/6//s/+z/
7P/s/+7/7v/u/+//7v/t/+z/7P/s/+z/7P/s/+v/7P/v//H/8//w/+3/6v/q/+j/5//s
//T/AQAHAAkAEQAYACEALQA9AEMARQBIAEoARgA7AC0AHAAIAP//+P/u/+P/2v/T/9X/
3//u//z/BgAFAP//9//1//j/+P/2//b/9P/z//P/8//z//P/8//z//H/8//z//P/8//z
//P/8//z//T/9P/0//T/9P/0//T/8//y//H/8P/y//T/9v/5//j/9//2//b/9v/2//b/
9v/4//j/+v/6//r/+f/5//n/9//4//f/9f/4//r/+//9//z/+//8//v//f/+//7//v//
////AAAAAAQABAAGAAgABwAGAAUABgAIAAgACAALAA4ADgAOABEAFQAWABcAGAAaABwA
HgAgACAAIAAgACAAIgAkACUAJQAnACcAKQArACkAKQApACkAKQApACkAJwAoACcAJwAn
ACIAIAAeAB0AHAAbABoAGgAXABMAEAANAA0ACwAKAAgABgAFAAUAAwABAP/////9//z/
/P/7//r//P/8//z/+//7//v/+//7//r/+f/5//j/9v/3//f/9//3//f/9//3//j/+v/7
//v/+f/5//r/+v/6//r/+v/6//j/+P/4//n/+f/5//n/+f/7//v/+v/6//n/+f/6//r/
/P/8//z//P/7//v/+//7//n/+f/5//r/+//7//z//f/8//z//P/7//3//f/9//z/+v/6
//r/+v/5//n/+P/4//n/+f/5//j/9v/3//f/9f/2//j/+f/6//j/+P/3//f/9f/2//b/
9v/2//X/9f/1//T/8v/y//P/9v/2//T/9v/1//X/9P/0//b/9//3//X/9f/1//X/9f/1
//X/9f/1//P/8//z//P/9f/1//X/9f/3//f/9v/2//b/9v/1//L/8P/4//b/9v/2//b/
9f/1//X/9f/0//X/9f/1//j/+f/6//v//f///wEAAwACAAQABQAFAAYABwALAA8AEAAQ
ABAADwANAAkABwAFAAUAAQD///////////v/9//0//P/8v/y//D/8P/w//D/8f/y//P/
8//w//D/8P/w//D/8P/w//H/7//v/+//8P/w//D/8P/w//D/8P/y//P/8//y//H/8P/u
/+z/7//4/wIACQAPABUAHwAqADcAQwBJAEsATwBSAE4AQgA3ACMADAACAP3/8v/m/93/
1P/V/+H/8/8AAAQA/v/9///////9//r/+v/4//b/+P/3//f/9//1//X/9f/1//X/9//3
//f/9//3//f/9//3//j/+P/4//j/+P/4//j/+P/4//j/+P/4//j/+P/5//v/+//7//z/
/v/+//7//v/+//7/AAAAAP///f/8//v//v8AAAAA/////wAAAAABAAEAAQADAAMAAwAE
AAQABAAFAAUABgAGAAgACAAKAAwACgAKAAoADAAOAA4ADgARABYAFgAWABkAGQAaABsA
HAAcAB4AIAAiACQAJAAkACQAJAAmACcAJwAoACkALAAvAC0ALQAtAC0ALwAvAC8ALQAr
ACkAKAAnACUAJAAjACMAHwAdABsAGgAYABUAEwARAA0ACwAKAAgACAAHAAcABQAFAAMA
AwABAAAAAAD///7//v/+//7//f/9//3//f/9//z/+//7//r/+v/7//v/+//7//v/+//7
//3//v/+//3/+//7//z//P/6//r/+v/6//r/+v/6//v/+//7//v/+//7//v/+v/6//3/
/f/+//7//v/+//7//v/8//v/+v/5//r/+//8//7//P/7//v/+//6//r/+v/5//v/+//7
//r/+v/6//r/+v/5//n/+P/4//v/+//7//r/+P/5//n/9//3//j/+P/4//j/+P/3//f/
+f/6//r/+v/4//f/9//3//T/8v/y//P/9//4//f/+v/6//n/9//2//b/9//3//X/9//3
//f/9//1//X/9f/1//f/9//3//f/9f/1//X/9f/1//X/9P/0//P/9P/0//L/8//1//b/
9//1//X/9f/0//b/9P/0//T/9P/0//X/9f/1//X/9P/1//X/9f/5//n/+f/5//v//f//
/wEAAAACAAMAAwADAAMABgAJAA0ADgAPAA8ADgAJAAYAAwABAP3/+//7///////7//f/
8v/x//D/8P/u/+7/7v/u/+7/7v/u/+3/7v/u/+7/7v/t/+z/6//r/+7/7//w//L/8f/w
/+//7v/s/+z/7v/v//H/7v/t/+z/6P/q/+//9v/+/wUADwATABcAIgA1AEMARwBJAFEA
VABMAEAAMwAfAAwAAAD5/+z/4P/b/9T/z//b/+3/+P/6//r//f8BAP3/9f/0//T/9P/4
//b/9f/1//X/8//z//P/8//x//P/8//z//P/8//z//P/8//0//T/9P/0//T/9P/0//T/
9P/0//T/9P/0//T/9f/3//f/9//4//b/9v/2//b/+P/4//r/+v/5//f/9v/1//f/+v/7
//v//f/+//7////9//3///////7//v/9//z//f/9//7//v8DAAQABwAKAAoACgAKAAwA
DAAMAAwADwASABIAEgAVABcAGAAZABoAGgAcAB4AIAAiACIAIgAiACQAJgAnACcAKQAp
ACsALQArACsAKwArACsAKwArACkAKAAnACcAJwAiACAAHgAdABsAGQAXABYAFgATABEA
DwANAAsACgAIAAYABQAFAAMAAQD//////f/+//7//f/8//z//P/8//v/+f/5//n/+f/6
//n/+f/4//b/9//3//f/+f/5//n/+f/3//j/+P/3//j/+f/7//z/+v/6//r/+v/6//r/
+v/7//v/+//7//v/+//7//r/+v/7//v//P/8//z//P/8//z/+f/5//n/+f/5//n/+f/6
//z/+//7//v//P/8//z/+//5//n/+f/4//j/+P/4//j/+f/5//j/+P/2//X/9P/y//X/
9//4//f/9//4//j/+P/4//j/9//3//f/+P/4//j/9v/1//X/9f/0//L/8v/z//X/9v/1
//j/9//3//b/9v/0//X/9f/z//P/8//z//P/8//z//P/8//z//P/8//z//L/8f/w/+//
8v/z//P/9P/3//j/+P/2//X/9f/0//P/9f/1//H/8P/x//L/8//0//X/9f/1//X/9v/3
//f/9//3//f/9//3//n/+//9/////v8AAAEAAQADAAMABgAJAAwADAAMAAsADQAJAAcA
BQABAP3/+//7//3//f/5//X/9P/z//L/8v/u/+7/7v/u//D/8P/w/+//7v/u/+7/7v/s
/+z/7P/t/+//7//v//D/7v/u/+7/7v/u/+7/8P/x//P/7P/t/+7/5v/u//f/9P/2/wEA
CwATAB0AJgAvADkAQwBJAE8AUgBQAEYAOQApABQABgABAPj/6v/d/9L/zf/R/+X/9v/8
//7//f/9//v/+f/6//j/9P/y//T/8//z//P/9P/1//b/9//1//f/9//3//X/9f/1//X/
9v/4//n/+v/4//j/+P/4//b/9v/2//b/+f/6//v//f/7//v/+//8//n/+P/3//b/+f/6
//3//v/+//3//f/9//z//v/+//3///8AAAAAAQABAAEAAwADAAEAAgACAAIAAwADAAQA
BAAIAAgACgAMAA4ADgAOABAAEAAQABAAEwAUABQAFAAXABcAGAAZABoAHAAeACAAIgAl
ACYAJwAoACgAKgArACsAKQApACsALQAtAC0ALQAtAC0ALQAtACsAKgApACkAKQAoACYA
JAAjAB8AHQAbABoAGAAVABMAEQARAA8ADgAMAAoACQAJAAcABwAFAAUAAwACAAIAAQAA
AAAAAAAAAP///f/9//3//f/+//3//f/8//r/+//7//v/+f/5//n/+f/7//z//P/7//v/
+//8//z///8AAAEAAgAAAAAAAAABAP7//f/8//v//v//////AAD/////AAAAAAAAAAAA
AAAA///////////9//3//f/+//7//f/9//3//v/+//7//f/9//3//f/8//7//v/+//7/
+//7//r/+v/7//v/+//6//r/+//7//n/+f/6//r/+v/4//j/9//3//n/+v/6//r//P/7
//v/+//6//j/+P/5//n/+P/1//b/+f/5//j/+P/3//f/9v/z//b/9//4//n/9//3//f/
9//1//X/9f/1//f/9//3//f/9f/1//T/9P/1//b/9v/0//T/9f/1//X/9f/4//X/9P/z
//L/9f/1//X/9f/4//n/+f/5//n/+f/5//n/+f/7//3///8AAAIAAwADAAUABQAIAAsA
DAAMAAwACwAOAAsACgAJAAUAAQD/////AQABAP3/+f/z//H/7//u/+//8P/x//L/8P/w
//D/7//u/+7/7v/u//D/8P/w//H/7//v/+//8P/y//L/8v/y/+//7v/v/+//7f/u/+//
8P/w//D/7//w//b///8FAAsAEQAYACMAMwA9AEEARwBKAEgAQgA5ADEAHgAKAAEA+v/s
/9//2v/X/9f/4f/u//r/AAABAP//+//7//j/9v/2//r/+f/3//b/9f/1//X/9f/1//X/
9//3//f/9f/1//X/9f/z//T/9P/0//T/9P/0//T/9v/2//b/9v/2//b/9v/3//f/9//3
//j/+v/6//r/+v/5//j/+f/4//j/9//3//f/+v/8//z/+//7//z//P/9//3//f//////
//8AAAAAAAABAAEAAgACAAIAAgAEAAYABgAGAAYACAAMAAwADAAPABEAEAAPABEAFQAW
ABcAGAAaABwAHgAgACIAIgAiACIAIgAkACUAJQAlACUAJwApACcAJwAnACcAKQApACkA
JwAoACcAJwAnACQAIgAgAB8AHQAbABkAGAAUABEADwANAAwACwALAAoABwAFAAQAAQD/
//3//f/7//v//P/8//z/+//6//n/9//4//n/+v/7//j/9//3//b/9v/3//f/9//5//n/
+f/5//n/+v/6//n/9//3//j/+P/4//j/+P/4//f/9v/1//X/9//5//v//f/8//v/+f/4
//n/+f/6//r/+v/6//r/+v/7//v/+//7//r/+f/4//j/+P/3//f/9//5//r/+//7//r/
+f/4//b/+P/4//j/+P/5//n/+P/4//f/9//3//b/9v/3//f/9f/1//b/9v/2//j/+P/3
//f/9v/2//X/9P/0//P/8//z//X/9P/1//f/9//2//P/9P/3//f/9v/2//T/9f/1//P/
8//z//P/8//x//H/8f/x//P/8//z//P/8//z//P/8//x//H/8P/w//P/9P/0//L/9P/1
//T/8v/y//L/8v/z//P/8//z//T/9f/1//X/+f/5//n/+f/9////AQADAAIABAAFAAUA
BQAFAAgACwAOAA4ADgANAA0ACQAHAAUABQABAP////8AAP//+v/1//L/8f/w//D/8P/w
//D/8P/u/+7/7v/t/+z/7P/s/+z/6v/q/+r/6//r/+v/6//s/+7/7v/u/+7/6v/q/+z/
7f/1//L/7f/s/+r/6P/r//L/+P///wcADwAXACQAMwA7AD8ARQBLAE4ATABEADUAIwAQ
AAIA+//w/+b/3f/U/9H/2//p//L//P8CAP3/+f/7//f/9P/0//L/8v/y//H/8f/x//P/
8//z//P/8f/z//P/8//z//P/8//z//P/9P/0//T/9P/0//T/9P/0//T/9P/0//T/9P/0
//X/9//3//f/+P/4//j/+P/4//b/9v/4//j/9v/1//X/9f/4//r/+v/5//v//P/8//3/
+//7//3//f/9//7//v/+/wEAAQACAAIABAAEAAYACAAGAAYABgAIAAoACgAKAA0AEgAS
ABIAFQAZABoAGwAcABsAHAAdAB4AHgAeAB4AHgAhACQAJgAnACUAJQAnACkAKQApACkA
KQApACkAKQAnACYAJQAlACUAIAAeABwAGwAbABkAFwAWABQAEQAPAA0ACQAHAAYABAAE
AAMAAwABAAEA//////3//v/+//3//P/7//r/+f/3//f/9//3//f/9v/1//X/9P/1//f/
+P/5//f/9//3//f/+f/6//r/+f/5//n/+v/6//r/+v/6//r/+P/4//j/+f/5//n/+f/5
//n/+f/4//j/+f/5//r/+v/6//r/+v/6//v/+//7//v/+//7//v//P/8//v/+//7//z/
/P/8//v/+f/5//n/+P/5//r/+//8//r/+f/3//b/+P/5//r/+v/6//v/+//5//f/+P/4
//j/+P/4//f/9//1//b/9v/2//f/9//4//n/9v/0//T/9f/4//j/9v/4//f/9//2//b/
+P/5//n/9//3//f/9//3//f/9//3//f/9f/1//X/9f/1//X/9f/1//f/9//2//b/9//4
//j/9v/4//f/9f/y//L/8v/y//L/9f/1//X/9f/4//n/+f/5//n/+f/5//n/+f/7//3/
//8DAAYACAAJAAgABwAJAAsADAAMAAwACwANAAkABwAFAAUAAQD///////////v/9//0
//P/8v/y/+7/7v/u/+7/7//w//H/8f/w//D/8P/w//D/8P/w//H/8f/x//H/8v/w//D/
8P/w/+7/7v/w//H/8f/w//P/8v/s/+z/7//y//j/BwATABcAHwAuADsAQQBJAE0ATwBQ
AEwAQAAxAB0ACgACAPv/8P/i/9f/0v/T/93/7f/4/wAA/v/7//v/+f/3//b/9P/0//j/
9//1//T/8//1//X/9f/1//H/8//z//P/8//z//P/8//1//b/9v/2//T/9P/0//T/9v/2
//b/9v/2//b/9v/3//X/9f/1//b/+P/4//j/+P/4//j/+v/6//r/+f/5//n/+f/6//n/
9//6//z//f////3//f////////8AAAAAAAABAAEAAgACAAQABAAGAAgACAAIAAgACgAM
AAwADAAPABIAEgASABUAGQAaABsAHAAcAB4AIAAiACMAIgAhACAAIwAmACgAKQAoACcA
KAApACoAKwAsAC0ALAArACoAJwAoACcAJwAnACIAIAAeAB0AGwAZABcAFgAWABMAEQAP
AAsACQAIAAYABAADAAMAAQABAP/////9//z//P/7//r/+v/6//r/+f/7//v/+//7//r/
+f/5//j/+P/5//n/+f/3//f/9//3//f/+P/4//f/9//3//j/+P/4//j/+P/4//j/+P/4
//n/9//3//f/9//6//v/+//8//v/+//8//z/+v/6//r/+v/7//v/+//7//v/+//7//z/
/P/7//v/+//6//r/+v/5//v/+//7//r/+v/6//r/+v/7//v/+v/6//v/+//7//r/+f/5
//j/9f/3//j/+P/4//b/9v/1//X/9//4//j/+P/2//X/9f/1//b/9P/0//X/9v/2//T/
9v/1//X/9P/0//X/9//4//f/9f/1//X/9f/z//P/8//z//X/9f/1//X/9f/1//X/9f/3
//f/9v/2//X/9v/2//T/9P/1//X/9f/1//X/9f/0//b/9//3//j/9//2//b/9v/2//b/
9v/1//T/8//1//f/+P/5//n/+f/5//n//P///wIABQAEAAYABwAHAAUABQAIAAsADAAM
AAwACwALAAcABQADAP//+//5//n/+//7//f/8//z//P/8//0//D/8P/w//D/8P/w//D/
7//u/+7/7v/u/+//8P/x//P/8v/x//D/8P/y//L/8v/y//D/8P/y//P/8//w/+//7v/w
//D/8//4//7/BwANABMAGQAmADUAQQBHAE0AUQBUAFAARgA3ACUAEgAEAP//9v/q/9//
1v/T/9n/5//2/wAAAAD5//n//f/5//T/+v8AAPr/+v/5//n/+f/3//f/9//3//X/9//3
//f/9//3//f/9//3//j/+P/4//j/+P/4//j/9v/2//b/9v/5//r/+//9//r/+f/4//j/
+//8//3//v/8//z//v/+//7//f/9//3//v8AAAAA///9//7//v///wEAAQADAAMAAQAC
AAIAAgAFAAUABgAGAAYABgAIAAoADAAMAAwADgAOAA4ADgARABYAFgAWABkAGQAaABsA
HAAdACAAIwAmACcAJgAlACQAJgAoACkAKQArACsALQAvAC0ALQAtAC0ALQAtAC0AKwAq
ACkAKQApACgAJgAkACMAIQAfAB0AHAAYABUAEwARABEADwAOAAwACgAJAAkABwAHAAUA
BQADAAIAAgABAAAA/v/+//7//f////////////7//f/9//z/+v/7//v/+//7//v/+//7
//v//P/8//v//P/9////AAD+//7//v/+//z//P/8//3//////////////////v/+////
//8AAAAAAAAAAAAAAAD9//3//f/9/////////wAA/v/9//3//f8AAAAAAAD///3//f/9
//z//v/+//7//v/9//3//P/8//z/+//6//j/+//9//7//f/8//z/+//6//r/+v/5//n/
9//4//j/+P/6//n/+f/5//j/9v/2//f/9v/2//T/9v/5//n/+P/4//r/+//7//n/9//3
//f/9//5//n/+f/5//f/9//3//f/9//3//f/9//5//n/+P/4//f/+P/4//b/9P/t//L/
9P/2//j/+v/7//v/+//7//v/+//6//n//f/9//3//f/9////AQADAAYACAAJAAkACQAJ
AAwADwAQABAAEAAPAA0ACQAHAAUAAwD///3//f//////+//3//b/9f/0//T/8P/w//D/
8P/y//L/8v/x//D/8P/w//D/7v/u/+7/7//w//H/8v/0//P/8v/x//D/7//w//P/9f/x
//T/8//w//D/8v/1//b//P8HAA8AEwAbACoANwA/AEUARwBLAE4ASAA+ADEAHwAMAAIA
+//u/+D/1//S/9X/4f/x//7/BAAEAAEA/f/7//n/9v/0//b/9P/1//X/9v/3//f/9//3
//f/8//1//X/9f/z//P/8//z//X/9v/2//b/+P/4//j/+P/6//r/+v/6//n/+P/3//f/
9f/1//X/9v/4//r//P/+//3//P/9//z//P/7//v/+//8//7//v/9//v//P/8//3/////
/wEAAQADAAQABAAEAAUABQAGAAYABgAGAAgACgAMAAwADAAOABAAEAAQABMAFgAWABYA
GQAbABwAHQAeAB4AIAAiACQAJAAkACQAJAAkACYAJwAnACkAKQArAC0AKwArACsAKwAt
AC0ALQArACkAJwAmACUAIwAiACEAIQAdABsAGQAYABYAEwARAA8ADwANAAwACgAIAAcA
BwAFAAMAAQABAP//AAAAAP///v/+//7//v/9//3//f/9//3/+v/5//n/+P/6//v/+//7
//v/+//7//v/+//8//z/+//5//n/+v/6//r/+v/6//r//P/8//z//f////////////7/
/f/7//r//f/9//7//v/8//z//P/8//n/+f/5//n/+//7//v//P/+//3//f/9//3//P/7
//n/+v/7//z//P/8//z//P/8//n/+f/4//j/+//7//v/+v/6//v/+//5//f/+P/4//j/
9v/2//X/9f/2//j/+f/6//r/+f/5//n/+P/2//b/9//3//b/8//0//f/9//2//b/+P/5
//n/9//3//f/9//3//X/9f/1//X/9//3//f/9//3//f/9//3//X/9f/0//T/9f/0//b/
9v/2//T/9P/0//T/9f/1//X/9f/0//X/9f/1//n/+f/5//n/+//9////AQACAAQABQAF
AAUABQAIAAsAEAAQABAADwAOAAkABgADAAIA///+//////////v/9//0//P/8v/y//L/
8v/y//L/7//u/+3/6//r/+z/7f/u//D/8P/w//H/7//v/+//8P/w//D/8P/w/+z/7P/u
/+//7f/u//H/8v/u//D/8f/w//b/AQAJAA0AEwAgAC8AOQA/AEEASQBQAEwAQAAzACcA
EgAGAAMA+P/o/93/1v/R/9f/5//6/wIAAgD9//v/+f/3//T/+P/+//r/+f/3//b/9f/1
//X/9f/1//P/9f/1//X/9f/1//X/9f/z//T/9P/0//T/9P/0//T/9P/0//T/9P/0//T/
9P/1//X/9f/1//b/9v/2//b/9v/4//j/+v/6//r/+f/5//n/+v/8//z/+//7//z//P/9
//3//f///////v/+//3//P///wEABAAGAAcABgAHAAgACAAIAAgACgAMAAwADAAPABEA
EAAPABEAFgAYABoAHAAZABoAGwAcACAAIgAkACYAKAAqACsAKwAqACkAKgArACkAKQAp
ACkAKwArACsAKQApACkAKgArACYAJAAiACEAHQAbABkAGAAYABUAEwARAA0ACwAKAAgA
CAAHAAcABQAFAAMAAwABAAAAAAD///7//f/8//v/+f/6//v//P/9//r/+f/5//j/+v/7
//v/+//5//n/+f/5//v//P/8//v/+f/5//r/+v/6//r/+v/6//z//P/8//3/+//7//v/
+//7//v/+v/6//v/+//8//z//P/8//z//P/9//3//f/9//3//f/9//7//f/7//r/+f/7
//z//f/9//3//f/9//z//P/8//z//P/5//n/+P/4//r/+//8//z//P/9//3/+//5//r/
+v/6//r/+v/5//n/+f/6//r/+v/8//v/+//7//z/+v/6//v/+v/6//j/+v/7//v/+v/6
//r/+//7//n/9//3//f/9//3//f/9//3//n/+f/5//n/9//3//f/9//1//X/9P/0//b/
+P/5//j/+v/5//X/+P/4//j/+P/4//f/9//3//f/+P/5//n/+f/7//v/+//7//3///8B
AAMABAAGAAcABwAHAAcACgANABAAEAAQAA8AEQANAAsACQAHAAMAAQABAAMAAwD///v/
+P/3//b/9v/0//T/9P/0//T/9P/0//P/9P/0//T/9P/z//L/8f/x//H/8f/x//L/8//0
//X/9v/0//T/9v/3//f/9P/z//L/8v/w/+//9P/8/wMADQAXABsAJAAxAD8ASQBNAE0A
UgBWAE4AQQAzACAADgAFAAAA9P/l/9z/1//Z/+f/+P8AAAQAAwADAP///f/8//z//P/8
//7//f/9//3/+//7//v/+//5//v/+//7//3//f/9//3/+//8//z//P/8//z//P/8//r/
+v/4/w==
         </WaveFormData>
      </LeadData>
      <LeadData>
         <LeadByteCountTotal>10000</LeadByteCountTotal>
         <LeadTimeOffset>0</LeadTimeOffset>
         <LeadSampleCountTotal>5000</LeadSampleCountTotal>
         <LeadAmplitudeUnitsPerBit>4.88</LeadAmplitudeUnitsPerBit>
         <LeadAmplitudeUnits>��V</LeadAmplitudeUnits>
         <LeadHighLimit>2147483647</LeadHighLimit>
         <LeadLowLimit>268435456</LeadLowLimit>
         <LeadID>V1</LeadID>
         <LeadOffsetFirstSample>0</LeadOffsetFirstSample>
         <FirstSampleBaseline>0</FirstSampleBaseline>
         <LeadSampleSize>2</LeadSampleSize>
         <LeadOff>FALSE</LeadOff>
         <BaselineSway>FALSE</BaselineSway>
         <ExcessiveACNoise>FALSE</ExcessiveACNoise>
         <MuscleNoise>FALSE</MuscleNoise>
         <LeadDataCRC32>349959801</LeadDataCRC32>
         <WaveFormData>
9P/0//T/9P/4//r//P/+////AAABAAIABAAEAAQABAAGAAYABgAGAAgACAAIAAgACAAI
AAgACAAIAAgACAAIAAgACAAIAAgACAAIAAgACAAKAAoACgAKAAoACgAKAAoACAAIAAgA
CAAGAAYABgAGAAYABgAGAAYACAAIAAgACAAGAAYABgAGAAYABgAGAAYABAAEAAQABAAG
AAYABgAGAAUABAADAAIAAAAAAAAAAAD///7//f/8//r/+v/6//r/+v/6//r/+v/3//b/
9f/0//L/8v/y//L/8P/w//D/8P/x//L/8//0//T/9P/0//T/9P/0//T/9P/2//b/9v/2
//j/+v/8//7//v/+//7//v8AAAAAAAAAAAEAAgADAAQAAgACAAIAAgADAAQABQAGAAQA
BAAEAAQABAAEAAQABAAEAAQABAAEAAYABgAGAAYABgAGAAYABgAGAAYABgAGAAQABAAE
AAQABAAEAAQABAAGAAYABgAGAAQABAAEAAQABgAGAAYABgAEAAQABAAEAAYABgAGAAYA
BAAEAAQABAAEAAQABAAEAAYABgAGAAYABAAEAAQABAAEAAQABAAEAAQABAAEAAQAAgAC
AAIAAgAEAAQABAAEAAIAAgACAAIABAAEAAQABAAEAAQABAAEAAQABAAEAAQAAgACAAIA
AgACAAIAAgACAAQABAAEAAQABAAEAAQABAAEAAQABAAEAAIAAgACAAIABAAEAAQABAAE
AAQABAAEAAIAAgACAAIABAAEAAQABAAGAAYABgAGAAQABAAEAAQABAAEAAQABAACAAIA
AgAAAAAAAAABAAEAAgACAAMAAwAEAAcACgALAAwADAALAAsACQALAA0AEAASABIAEQAQ
AA8ADQALAAkACAAGAAYABgAGAAUABAAEAAUABgAGAAYABgAFAAUABQAFAAUABQAFAAUA
BQAFAAUABQAFAAQABAAFAAUABAAEAAUABQAFAAQAAwADAAQABAAEAAQABAAFAAgACAAI
AAYABgADAAIA///9//3/AAAEAAUA+//w/+X/0v/B/8L/wv+x/57/oP+p/67/sP+3/8D/
x//L/9D/2f/k/+r/7v/x//T//f8DAAUABAAFAAUABQAFAAcABQAFAAUABgAGAAYABwAH
AAkACgAKAAoACgAKAAoACgAIAAkACQAJAAkABwAHAAcACAAIAAgACAAKAAkACQAKAAgA
CAAIAAgACAAGAAYABgAGAAYABgAGAAgACAAHAAcABwAHAAcABgAEAAUABQAFAAYABgAF
AAUAAwADAAMAAwAFAAMAAwADAAEA//////7/////////AAD+//3//P/8//r/+f/5//n/
+v/4//j/+P/2//b/9f/1//L/8v/z//P/8f/u//D/8P/w//D/8f/y//H/8//z//P/9f/1
//j/+P/2//f/+v/6//v//P/8//3/AAAAAAIAAwADAAMABAAEAAMAAwAEAAQABgAGAAYA
BgAGAAYABwAHAAcABwAHAAcABwAHAAcABwAHAAcABQAFAAYABwAHAAcABwAHAAcABwAJ
AAkACQAJAAkACQAJAAoACAAIAAcABwAHAAcACAAIAAgACAAJAAkACQAIAAgACAAKAAoA
CgAKAAgACAAJAAkACAAIAAgACAAHAAcACAAIAAgABwAHAAgACAAIAAgACAAHAAcABwAI
AAYABgAGAAUABQAFAAUABQAIAAgACAAIAAgACAAIAAgACAAIAAcABwAGAAYABQAFAAcA
BwAHAAcABwAHAAcABwAFAAUABQAFAAUABQAFAAUABwAHAAcABwAEAAQABQAFAAcABwAH
AAcABQAFAAUABQAFAAUABQAFAAcABwAHAAcABQAFAAcABwAGAAQABAAEAAQABgAGAAQA
BgAFAAUABAAEAAUABwAIAAkACwANAA0ADgAMAAsACwALAA0ADwASABQAFgAVABQAEQAR
AA8ADQAMAAgACAAIAAgABwAGAAYABwAGAAYABgAGAAcABwAHAAcABQAFAAUABQAHAAcA
BwAHAAUABAAEAAUABQAEAAQABQAFAAUABAADAAUABgAGAAYABgAGAAUABgAGAAgACAAI
AAkACAAFAP////8AAAIAAQD///j/6//e/8//xP/C/7v/qP+g/6f/rP+u/7f/wP/F/8n/
zv/T/9r/5P/s//H/9P/3//3/AwAGAAMAAwADAAMABQAFAAUABQAGAAYABgAHAAcABwAI
AAgACAAIAAgACAAIAAgACQAJAAkACQAHAAcABwAIAAgACAAIAAgABwAHAAgABgAGAAYA
BgAIAAYABgAGAAYABgAGAAYABgAGAAUABQAFAAUABQAEAAIAAwADAAMABAAEAAMAAwAB
AAEAAQABAAMAAQABAAEA///9//3//P/8//v/+v/6//r/+f/4//j/+P/3//f/9//2//T/
9P/0//T/9P/z//P/8P/w//H/8f/x/+7/8P/w/+//7v/u/+7/7//x//H/8f/x//H/9P/0
//T/9f/4//j/+//8//z//f/8//z//v////////8AAAAAAgADAAUABgAGAAYABgAGAAYA
BgAHAAcABQAFAAUABQAFAAUABQAFAAcABwAFAAUABAAFAAUABQAFAAUABQAFAAUABQAF
AAUABQAFAAUABgAGAAYABQAFAAMAAwAEAAQABAAEAAUABQAFAAQABAAEAAQABAAEAAQA
BgAGAAcABwAEAAQABAAEAAMAAwAEAAQABAADAAMABAAGAAYABgAGAAMAAwADAAQABAAE
AAQAAwADAAMAAwADAAYABgAGAAYABAAEAAQABAAGAAYABQAFAAQABAADAAMABQAFAAUA
BQAFAAUABQAFAAUABQAFAAUAAwADAAMAAwAFAAUABQAFAAIAAgADAAMAAwADAAMAAwAD
AAMAAwADAAMAAwADAAMAAwADAAMAAwADAAMAAwADAAEAAQABAAEAAwAEAAIAAgACAAIA
AAAAAP7/AAACAAMAAwAEAAIAAwADAAMABwAJAAkACgAKAAkACQAJAAkACwAOABAAEAAP
AA4ACwAJAAcABQAEAAIAAgACAAIAAQAAAAAAAQAEAAQABAAEAAEAAQABAAEAAwADAAMA
AwABAAEAAQABAAMAAgACAAMAAQAAAAAAAQADAAMAAgABAP//AAAAAAAA/v8CAAUABAAE
AAYABAAEAAMAAAD9//3//f/+//7/+//x/+L/1f/E/7n/vP+0/53/kP+Y/6H/pv+s/7f/
vP/B/8X/zP/V/97/5v/u//X/+P/5//v/+//+////////////AQAAAP///v/+/wEAAgAE
AAUABQAGAAYABgAEAAQABAAEAAQABQAFAAUABQADAAMAAwACAAIAAgACAAMAAwAEAAYA
BgAGAAYABgAEAAIAAgACAAIAAgACAAIAAgACAAEAAQADAAMAAwACAAAAAQABAAEAAAAA
AP////8BAAEAAQABAAEA/////////f/7//v/+v/8//v/+v/6//j/9//2//b/9P/z//P/
8//y//D/8P/w//H/8v/y//P/8P/w//H/8f/x/+7/8P/w/+3/7P/s/+z/7f/v/+//7//v
/+//8v/y//P/9f/5//r/+f/6//r/+//7//r/+//7//v/+//8//z/AAABAAMABAADAAIA
AQAAAAIAAgADAAMAAwADAAMAAwADAAMAAwADAAMAAwABAAEAAAABAAEAAQABAAEAAQAB
AAMAAwADAAMABQAFAAUABgAEAAQAAwADAAMAAwAEAAQABAAEAAUABQAFAAQABAAEAAQA
BAAEAAQABAAEAAUABQAEAAQABAAEAAUABQAGAAYABAADAAMABAACAAIAAgACAAMAAwAD
AAQABAAEAAQAAwADAAMAAwADAAQABAAEAAQABAAEAAQABAACAAIAAQABAAIAAgABAAEA
AwADAAMAAwAFAAUABQAFAAQAAwACAAEAAgADAAQABQADAAMAAwADAAAAAAABAAEAAwAD
AAMAAwADAAMAAwADAAIAAQAAAP//AAABAAIAAwABAAEAAQABAAMAAwADAAMABQAFAAUA
BQACAAIAAwADAAUABAAEAAQABAAEAAMAAgD//wAAAAABAAEAAgADAAUABgAHAAcACQAJ
AAoADAALAAsACwAMAA0ADwAQABIAEQAQAA0ACwAJAAcABgAEAAQABAAEAAUABAAEAAUA
BAAEAAQABAABAAEAAQABAAMAAwADAAMAAQABAAEAAQADAAIAAgADAAUABAAEAAUABQAF
AAQAAwABAAIAAgACAAAAAgADAAIABAAGAAYABgAHAAQAAQABAAEAAAAEAP//8f/m/9f/
xP+5/77/uP+h/5L/lP+d/6b/sP+7/8L/xf/J/9D/2f/g/+b/7v/3//r/+f/9/wEAAgAB
AAEAAQABAAMABQAFAAUABgAGAAYABwAHAAcACAAIAAgABwAGAAUABAAFAAcACAAJAAsA
CQAJAAkACQAIAAcABgAIAAcABwAIAAgACAAIAAgACgAIAAgACAAHAAYABQAEAAYABgAF
AAUAAwADAAMAAgAEAAUABQAFAAIAAgABAAEAAQABAAEAAQADAAEAAQABAAMAAQABAAAA
/v/9//z//P/6//n/+P/4//j/9//3//f/9v/0//T/9P/y//L/8f/x//D/8P/x//H/8f/u
//D/8P/v/+7/7v/u/+//8f/x//H/8//z//b/9v/2//f/+v/6//n/+v/6//v//P/8//7/
//8BAAEAAgACAAMAAwAEAAQAAgACAAIAAgACAAIAAwADAAUABQAFAAUAAwADAAMAAwAD
AAMAAQABAAQABQAFAAUABQAFAAUABQADAAMAAwADAAMAAwADAAQAAgACAAEAAQACAAMA
BQAGAAYABgAHAAcABQAEAAQABAAEAAQABAAEAAQABAAFAAUAAgACAAIAAgAEAAUABwAI
AAYABQAFAAYABgAGAAYABgAHAAcABwAIAAYABgAGAAUABwAHAAcABwAHAAYABQAEAAYA
BgAGAAYABgAGAAUABQAIAAgABwAHAAUABQAFAAUABQAFAAUABQAFAAUABQAFAAUABQAF
AAUABQAFAAUABQAEAAQABQAFAAUABQAFAAUABwAHAAcABwAFAAUABQAFAAMAAwADAAMA
BQAFAAUABQAHAAcABwAHAAUABQAFAAUABAAGAAMABgAGAAYABgAGAAQABAACAAQABAAF
AAUABgAIAAkACQAJAAkACwALAAwACgAJAAkACQAMAA8AEwAWABUAEwARAA0ACwAJAAcA
BgAEAAQABAAEAAMAAgACAAMABgAGAAYABgAFAAUABQAFAAcABwAHAAcABQAFAAUABQAF
AAQABAAFAAMAAgACAAMAAwADAAIAAQABAAIAAgACAAYABAADAAQABAAIAAoABgADAAQA
AwD/////AgACAAEA+f/u/+H/0P/B/7z/vv+v/5r/mP+h/6b/qv+z/7z/wf/F/8z/0//e
/+j/7v/x//b/+///////AAABAAMAAwADAAUABQAFAAUABgAEAAQABQAFAAMABAAEAAQA
BQAGAAcACAAGAAcABwAHAAkABwAHAAcACAAIAAgACAAIAAcABwAIAAYABgAGAAYACAAG
AAYABgAGAAYABgAGAAYABgAFAAUAAwADAAMAAgAEAAUABQAFAAQABAADAAMAAQABAAEA
AQABAP///////wEA//////7//v/9//z//P/8//v/+v/6//j/9//3//f/9P/y//L/8v/z
//T/9P/1//L/8v/z//P/8//w//L/8v/x//D/8P/w//H/8//z//P/8f/x//T/9P/0//X/
+P/4//n/+v/6//v//P/8//7///8BAAEAAgACAAEAAQACAAIABAAEAAQABAACAAIAAwAD
AAMAAwADAAMABQAFAAUABQADAAMAAQABAAQABQAFAAUABQAFAAUABQAFAAUABQAFAAMA
AwADAAQABgAGAAUABQAFAAUABgAGAAUABAAEAAMABAAEAAUABgAGAAYABgAGAAQABAAF
AAUABgAGAAYABgADAAMABAAEAAQAAwADAAQAAgACAAIAAgACAAMABAAGAAYABgAGAAUA
BQAFAAUABQAEAAQABAAEAAQABAAEAAQABgAGAAUABQAIAAgABwAHAAYABQAEAAMAAQAB
AAEAAQACAAMABAAFAAMAAwADAAMABQAFAAUABQACAAIAAwADAAMAAwADAAMABQAFAAUA
BQAFAAUABQAFAAUABQAFAAUABQAFAAUABQAFAAUABQAFAAQAAwACAAEABAAGAAYABgAG
AAYABAAEAAIABAAEAAUABQAGAAQABQAFAAUABQAHAAcACAAJAAkACgALAA0ADwASABQA
FAATABIADwANAAsACQAIAAYABgAGAAYAAwACAAIAAwAFAAYABwAIAAUABQAFAAUAAwAD
AAMAAwADAAMAAwADAAQABAAFAAcABAACAAEAAQACAAMAAwADAAEAAgACAAIABAAEAAMA
BgAIAAoACgAGAAUAAgABAP/////+//7////7//L/6//e/8v/wv/C/7v/qv+g/6f/qv+u
/7f/wv/J/8v/zP/R/9r/5P/u//P/+P/5//3///8CAAUAAwADAAMABQAFAAUABQAGAAYA
BgAHAAcABgAGAAUABAAGAAYABgAGAAYABwAHAAcABwAFAAUABQAGAAYABgAGAAQAAwAD
AAQABgAGAAYABgAIAAYABgAGAAQABAAEAAQABAAEAAMAAwABAAEAAQAAAAIAAwADAAMA
AgACAAEAAQABAAEAAQABAP///f/9//3//v/9//7//v/8//v/+v/6//j/9//2//b/9f/1
//b/9//0//L/8v/y//D/8P/v/+//7//w//L/8//y/+7/7//u/+//7v/u/+7/7f/v/+//
7//w//H/9f/2//T/9f/4//j/+f/6//r/+//8//z//v////////8AAAAAAQABAAIAAgAE
AAQABAAEAAQABAAFAAUAAwADAAMAAwADAAMAAwADAAMAAwABAAEAAgADAAMAAwADAAMA
AwADAAMAAwADAAMAAwADAAMABAAEAAQAAwADAAEAAQACAAIAAwAEAAYABwAFAAQABAAE
AAQABAAEAAQABAAEAAUABQAEAAQABAAEAAMAAwAEAAQABgAFAAUABgAFAAQAAwACAAEA
AQABAAIAAwAEAAUABQAFAAUABQAFAAQABAAEAAQAAgACAAIAAgAEAAQAAwADAAQABAAD
AAMAAwADAAMAAwADAAMAAwADAAMAAwADAAMAAQABAAEAAQADAAMAAwADAAQABAAFAAUA
AwADAAMAAwADAAMAAwADAAMAAwADAAMAAwADAAMAAwABAAEAAQABAAIAAwAEAAUABQAD
AAQAAwACAAEAAAACAAIAAAACAAIAAwADAAQABgAHAAcABwAHAAkACQAKAAgABwAHAAcA
CgANABEAFAASABEAEAANAAsACQAHAAYABgAGAAYABgADAAIAAgADAAQABAAEAAQABQAF
AAUABQADAAMAAwADAAMAAwADAAMABQAEAAQABQADAAIAAgADAAMAAwACAAEA//8AAAAA
AAAGAAQAAwAEAAYACAAIAAYABQACAP3/+//9/wAAAAD9//P/6P/d/87/w//C/7z/q/+a
/5z/o/+o/7D/uf++/8H/x//M/9P/3P/m/+7/8f/0//f/+////wAAAQABAAEAAQADAAMA
AwADAAQABAAEAAUABQADAAQABAAEAAYABgAGAAYABgAHAAcABwAHAAUABQAFAAQABAAE
AAQABgAFAAUABgAEAAQABAAEAAQAAgACAAIAAgACAAIAAgADAAQABAAFAAMAAwADAAIA
AgADAAMAAwAAAAAA///////////////////9//3//f////3//f/8//r/+f/4//j/+P/3
//b/9v/0//P/8//z//T/8v/y//L/8v/y//H/8f/u/+7/7//v//H/7v/w//D/7//u/+7/
7v/v//H/8f/x//H/8f/0//T/8v/z//b/9v/3//j/+P/5//z//P/+/////////wAAAAD/
////AAAAAAAAAAAAAAAAAgACAAMAAwADAAMAAwADAAMAAwADAAMAAwADAAEAAQACAAMA
AwADAAEAAQABAAEAAQABAAEAAQADAAMAAwAEAAYABgAFAAUAAwADAAQABAADAAIAAgAB
AAMAAgACAAIABAAEAAQABAAEAAQABQAFAAQABAAEAAQAAwADAAQABAAEAAMAAwAEAAIA
AgACAAIAAwADAAMABAAEAAQABAADAAEAAQABAAEABAAEAAQABAACAAIAAgACAAIAAgAB
AAEAAAAAAP////8AAAEAAgADAAMAAwADAAMAAwADAAMAAwABAAEAAQABAAEAAQABAAEA
AgACAAMAAwABAAEAAQABAP//////////AQABAAEAAQABAAEAAQABAAMAAwADAAMAAwAD
AAMAAwADAAEA///+/wAAAAAAAAAAAAAAAP7/AAACAAMAAwAEAAIAAwADAAMABQAHAAcA
CAAKAAkACQAJAAsADQAQABIAFAATABIADwALAAkABwAGAAQABAAEAAQAAwACAAIAAwAC
AAIAAgACAAEAAQABAAEAAgADAAQABQAEAAMAAgABAAEAAAAAAAEAAQAAAAAAAQABAAEA
AAD//wAAAgADAAQABAAGAAcABAAGAAgABgACAP//AAABAP///f8AAAAA+//x/+T/1f/E
/73/wP+2/5//lP+a/6P/pv+u/7f/vv/B/8f/zv/X/+L/6P/u//X/+P/3//v///8AAP//
////////AQACAAMABAAGAAQABAAFAAUABwAIAAgACAAGAAYABgAGAAYABwAHAAcACQAH
AAcABwAGAAYABgAGAAYABQAFAAYABgAGAAYABgAGAAQABAAEAAQABAAEAAQAAgACAAEA
AQACAAMABAAEAAIAAwADAAMAAgACAAEAAQABAAEAAQABAP///f/9//3////9//3//P/+
//3//P/8//v/+f/3//b/9v/1//X/9f/0//L/8v/y//L/8v/x//H/8P/w//H/8f/v/+z/
7v/u/+3/7P/s/+z/7f/v/+//7//x//H/9P/0//b/9//6//r/+//8//z//f/8//z//v//
//////8AAAAAAQABAAIAAgAAAAAAAAAAAAEAAgAEAAUAAwADAAMAAwADAAMAAwADAAMA
AwABAAEAAgADAAMAAwAFAAUABQAFAAQAAwACAAEAAwADAAMABAADAAIAAAD//wEAAwAG
AAgABgAGAAcABwAHAAYABgAGAAQABAAEAAQABAAEAAUABQAHAAgACQAKAAgABwAHAAYA
BgAFAAUABgAGAAYABgAGAAMAAwADAAQABAAEAAQAAwAEAAUABgAHAAcABgAFAAQABAAE
AAQABAAGAAYABQAFAAQABAADAAMABQAFAAUABQADAAMAAwADAAMAAwADAAMABAAFAAYA
BwAFAAUABQAFAAQABAAFAAUABQAFAAUABQADAAMAAwADAAUABQAFAAUABQAFAAUABQAF
AAUABQAFAAUABQAFAAUABQAFAAUABQAGAAYABwAHAAUABQAFAAUABAAEAAQABAAEAAQA
BAAEAAIABAAGAAcABwAIAAYABwAHAAcACwANAA0ADgAMAAsACwALAAsADQAQABIAEAAP
AA4ACwALAAkABwAGAAIAAgACAAIAAwACAAIAAwAFAAYABwAIAAUABQAFAAUABQAFAAUA
BQAFAAUABQAFAAUABAAEAAUABQAEAAQABQAFAAUABAADAAUABgAGAAYABAACAAUABgAI
AAoACgAIAAUAAgABAP////8AAAAA/f/1/+r/3f/M/7//vP+4/6n/lv+Y/6P/qP+w/7n/
wP/D/8n/0P/X/+D/6P/u//P/9v/5//v/AwAGAAUAAwADAAMABQAFAAUABQAGAAYABgAH
AAcABwAIAAgACAAKAAoACgAKAAgACQAJAAkACQAHAAcABwAIAAgACAAIAAgABwAHAAgA
CAAIAAgACAAIAAYABgAGAAgACAAIAAgABwAGAAQAAwADAAMAAwACAAQABQAFAAUABAAE
AAMAAwAFAAUABQAFAAMAAQABAAEAAQD//////v/8//v/+v/6//3//f/9//7/+v/5//n/
+f/4//b/9v/2//b/9v/1//X/8v/y//P/8//z//D/8v/y//T/9P/1//b/9P/1//T/8//z
//P/9v/2//j/+f/8//z/+//8//z//f8AAAAAAgADAAMAAwAEAAQABAADAAMAAgAEAAQA
BAAEAAQABAAFAAUABQAFAAUABQAFAAUABQAFAAMAAwABAAEABAAFAAUABQAFAAUABQAF
AAUABQAFAAUABQAFAAUABgAGAAYABQAFAAMAAwAEAAQABgAGAAcABwAGAAQAAwACAAQA
BAAEAAQABgAGAAcABwAEAAQABAAEAAMAAwAEAAQABAADAAMABAAGAAYABgAGAAUABQAF
AAYACAAIAAgABwAFAAUABQAFAAQABAAEAAQABgAGAAYABgAIAAgABwAHAAYABgAFAAUA
BQAFAAUABQAHAAcABwAHAAUABQAFAAUABQAFAAUABQAHAAcABwAHAAQABAAFAAUABQAF
AAUABQAHAAcABwAHAAYABQAEAAMAAwADAAMAAwADAAMAAwADAAUABQAFAAUABQADAAQA
BgAGAAYABgAEAAQAAgAEAAQABQAFAAYABgAHAAcABwAJAAsACwAMAA4ADQANAA0ADwAR
ABQAFgAVABMAEQANAAsACQAHAAYABgAGAAYABgAFAAQABAAFAAYABgAGAAYABQAFAAUA
BQADAAMAAwADAAMAAwADAAMABQAEAAQABQAFAAQABAAFAAUABQAEAAMAAwAEAAQABAAA
AAIAAwAGAAgACgAIAAYAAwACAAMAAQABAAIABAD///X/6v/d/9D/x//K/8T/r/+i/6b/
rf+w/7j/wf/I/83/0f/U/9v/5v/w//b/+f/+/wEAAwADAAQAAwADAAMAAwAFAAcABwAH
AAgABgAGAAcABwAHAAgACAAIAAoACgAKAAoACAAJAAkACQAJAAcABwAHAAoACgAKAAoA
CAAHAAcACAAIAAgACAAIAAYABAAEAAQABgAGAAYABgAIAAgABwAHAAcABwAHAAYABAAF
AAUABQACAAIAAQABAAMAAwADAAMAAwABAAEAAQABAP/////+/wAA///+//7//P/7//r/
+v/2//X/9f/1//b/9P/0//T/9P/0//P/8//y//L/8//z//P/8P/y//L/8f/w//D/8P/x
//P/8//z//X/9f/4//j/9v/3//r/+v/7//z//P/9/wAAAAACAAMAAwADAAQABAAFAAUA
BgAGAAQABAAEAAQABAAEAAUABQAHAAcABwAHAAcABwAHAAcABwAHAAUABQAGAAcABwAH
AAUABQAFAAUABQAFAAUABQAFAAUABQAGAAgACAAHAAcABQAFAAYABgAGAAYABwAHAAcA
BgAGAAYABgAGAAYABgAIAAgACQAJAAcABgAFAAQABQAFAAYABgAIAAcABwAIAAYABgAG
AAYABwAHAAcACAAIAAgACAAHAAYABQAEAAMABgAGAAYABgAIAAgACAAIAAYABgAFAAUA
BAAEAAMAAwAFAAUABQAFAAUABQAFAAUABwAHAAcABwAFAAUABQAFAAUABQAFAAUABgAG
AAcABwAHAAcABwAHAAcABwAHAAcABQAFAAUABQAGAAcACAAJAAcABwAHAAcABwAFAAUA
BQAGAAYABgAGAAYABgAGAAQABgAGAAcABwAIAAgACQAJAAkACwANAA0ADgAOAA0ADQAN
AA8AEQAUABYAFwAXABcAFQARAA8ADQAMAAgACAAIAAgACQAIAAgACQAIAAgACAAIAAcA
BwAHAAcABQAFAAUABQAHAAcABwAHAAUABAAEAAUABgAGAAcACQAHAAcABgAFAAUABgAG
AAYABAAEAAcACgAKAAoACgAKAAkABgAFAAMA//8CAAYABQD7//D/5f/Y/8n/wv/C/7f/
pP+g/6f/rv+0/73/xv/J/8v/0P/b/+T/6v/y//f/+P/7//v/AQAGAAUABwAHAAcACQAH
AAcABwAIAAgACAAJAAkACQAKAAoACgAKAAoACgAKAAoACwALAAsADQALAAsACwAKAAoA
CgAKAAoACQAJAAoACAAIAAgACAAKAAgACAAIAAgACAAIAAgACAAIAAcABwAHAAcABwAG
AAYABwAHAAcABgAGAAUABQAFAAUABQAFAAcABQAFAAUAAwABAAEAAAD+//3//P/8//z/
+//6//r/+f/5//r/+//4//b/9v/2//j/+P/3//f/9P/0//X/9f/1//L/9P/0//L/8P/v
/+7/8P/z//T/9f/3//f/+v/6//j/+f/8//z//f/+//7///8AAAAAAgADAAEAAQACAAIA
BAAFAAcACAAGAAYABgAGAAgACAAJAAkABwAHAAcABwAJAAkACQAJAAcABwAFAAUABgAH
AAcABwAFAAUABQAFAAcABwAHAAcABwAHAAcACAAIAAgABwAHAAkACQAKAAoACAAIAAkA
CQAJAAgACAAIAAYABgAGAAYACAAIAAkACQAIAAgACAAIAAcABwAIAAgACAAHAAcACAAK
AAoACgAKAAgABwAGAAYABgAGAAYABQAHAAcABwAHAAgACAAIAAgACgAKAAoACgAJAAgA
BgAFAAgACAAHAAcABwAHAAcABwAHAAcABwAHAAcABwAHAAcABQAFAAUABQAFAAUABQAF
AAYABgAHAAcABwAHAAcABwAFAAUABQAFAAYABwAIAAkABwAHAAcABwAFAAUABQAFAAcA
BwAHAAcABwAHAAcACAAGAAYABgAGAAYABgAEAAYABgAHAAcACAAIAAkACQAJAAsADQAN
AA4ADgANAA0ADQANAA8AEgAUABcAFwAXABUAEQAPAA0ADAAIAAgACAAIAAkACAAIAAkA
CAAIAAgACAAJAAkACQAJAAcABwAHAAcACQAJAAkACQAIAAYABQAFAAYABgAHAAkACQAJ
AAgABwAHAAgACAAIAAgACAAHAAoACgAKAAoACAAJAAoABQADAAMABAAEAAMA///y/+f/
2P/H/77/wP+3/6D/lv+f/6r/sP+3/77/xf/J/8z/0//e/+j/8v/5//z//f///wcACgAF
AAcABwAHAAkABwAHAAcACAAKAAoACwALAAsADAAMAAwADAAMAAwADAAMAA0ADQANAAsA
CQAJAA==
         </WaveFormData>
      </LeadData>
      <LeadData>
         <LeadByteCountTotal>10000</LeadByteCountTotal>
         <LeadTimeOffset>0</LeadTimeOffset>
         <LeadSampleCountTotal>5000</LeadSampleCountTotal>
         <LeadAmplitudeUnitsPerBit>4.88</LeadAmplitudeUnitsPerBit>
         <LeadAmplitudeUnits>��V</LeadAmplitudeUnits>
         <LeadHighLimit>2147483647</LeadHighLimit>
         <LeadLowLimit>268435456</LeadLowLimit>
         <LeadID>V2</LeadID>
         <LeadOffsetFirstSample>0</LeadOffsetFirstSample>
         <FirstSampleBaseline>0</FirstSampleBaseline>
         <LeadSampleSize>2</LeadSampleSize>
         <LeadOff>FALSE</LeadOff>
         <BaselineSway>FALSE</BaselineSway>
         <ExcessiveACNoise>FALSE</ExcessiveACNoise>
         <MuscleNoise>FALSE</MuscleNoise>
         <LeadDataCRC32>2670288330</LeadDataCRC32>
         <WaveFormData>
tP+0/7T/tP++/8b/zv/W/9r/3v/i/+b/6f/q/+v/7P/v//D/8f/y//P/9P/1//b/+P/4
//j/+P/6//r/+v/6//z//P/8//z//f/+////AAACAAIAAgACAAIAAgACAAIABAAEAAQA
BAAFAAYABwAIAAkACgALAAwADQAOAA8AEAARABIAEwAUABYAGAAaABwAHwAgACEAIgAl
ACgAKwAuADEANAA3ADoAPQBAAEMARgBLAE4AUQBUAFgAXABgAGQAaABsAHAAdAB4AHoA
fAB+AIAAggCEAIYAhwCIAIkAigCMAIwAjACMAIkAiACHAIYAggB+AHoAdgBvAGoAZQBg
AFsAVgBRAEwARAA+ADgAMgAsACgAJAAgAB0AGgAXABQADwAMAAkABgAFAAQAAwACAP//
/v/9//z/+//6//n/+P/4//j/+P/4//j/+P/4//j/9v/2//b/9v/2//b/9v/2//j/+P/4
//j/9v/2//b/9v/3//j/+f/6//n/+P/3//b/+P/4//j/+P/4//j/+P/4//r/+v/6//r/
/P/8//z//P/8//z//P/8//7//v/+//7//P/8//z//P/8//z//P/8//z//P/8//z/+v/6
//r/+v/4//j/+P/4//j/+P/4//j/+P/4//j/+P/4//j/+P/4//j/+P/4//j/9v/2//b/
9v/0//T/9P/0//b/9v/2//b/9P/0//T/9P/0//T/9P/0//L/8v/y//L/9P/0//T/9P/0
//T/9P/0//P/8v/x//D/8v/y//L/8v/y//L/8v/y//L/8v/y//L/9P/0//T/9P/y//P/
8//z//T/9P/0//T/9P/0//b/9v/4//n/+//9/wEAAwADAAQABQAGAAYABgAFAAYABgAG
AAcABwAGAAMAAgACAAEAAQAAAAAAAAD+//r/9v/z//P/8v/x//D/7//x//H/8v/y/+//
7//v/+//8f/w//D/8P/u/+7/7v/w//P/8//z//P/8f/x//H/8f/z//P/8//1//n//f8H
ABUAIAAoAD0AXgB5AJQAugDhAOgAxACKAEcAAwC2/13/AP+p/m/+Wf5d/m3+j/61/tn+
/f4h/0L/Y/+A/5f/pf+x/77/zf/b/+L/5P/p/+n/6//s/+//8P/y//T/9f/1//b/9//4
//j/+f/6//v//f/+//7//v/+////AAAAAAAAAAAAAAAAAAACAAQABAAGAAYABgAHAAUA
BgAHAAcABwAIAAkACwALAA0ADQANABEAEgASABMAEQATABUAFgAXABoAHAAcACAAIQAj
ACUAJwAoACkAKwAvADEAMwA3ADoAPQA/AEIARgBJAEwAUABVAFkAWwBfAGQAaABsAHAA
dAB2AHsAfwCBAIQAhwCIAIoAiwCOAJAAkACRAJEAkgCSAJAAkACOAI0AiwCHAIUAgQB9
AHkAcwBsAGcAYQBbAFIASwBFAEAAOgA1ADEALAAmACMAHQAaABQAEQANAAsACQAHAAcA
BQACAAAAAAD+/wAA/v/9//z/+f/4//j/9//2//b/9f/1//X/9f/1//X/9f/1//T/9P/0
//T/9f/1//X/9f/1//X/9P/0//T/9P/0//T/9f/1//X/9f/2//b/9//4//n/+//5//n/
+f/6//r/+v/7//z/+v/4//r/+v/6//r/+v/7//v/+//7//v/+//7//v/+v/6//r/+v/6
//r/+v/5//j/+P/4//j/+P/3//f/9//1//f/+P/4//b/9v/2//X/9P/y//L/8v/x//H/
8f/x//H/8f/x//H/8v/w/+7/7v/u//D/8P/w//D/8P/v/+//8f/u/+7/7//v/+//7//v
/+//7f/t/+v/6//s/+z/7P/s/+z/7P/s/+z/6v/q/+z/7P/q/+r/6v/q/+r/7f/t/+3/
7v/s/+z/7P/s/+z/7v/u/+7/7//x//P/9//5//n/+v/7//r/+v/6//v//f/+////////
//7/+//6//j/9//3//j/+v/6//j/9P/u/+v/6//q/+v/6v/p/+n/6f/q/+r/6f/p/+n/
6f/p/+b/5v/m/+b/5v/m/+j/6f/n/+f/5//n/+j/6f/q/+v/6//p/+n/6//v//f/AwAQ
ABoAKwBGAGEAegCaAMEA1ADGAJQAUwAPAMr/e/8g/8X+e/5X/lP+Yf59/qH+x/7r/g//
MP9P/2z/hf+Z/6n/uP/B/8//2v/e/9//4//l/+b/6f/q/+z/7v/v/+//8P/x//L/9P/1
//b/9//5//r/+v/6//r/+//8//z//P/8//z//P/8//7/AAAAAAAAAAAAAAEAAQACAAMA
AwAFAAYABwAJAAcACQAJAAkADQAOAA4ADwAPABEAEwAUABMAFgAYABgAHAAdAB8AIQAk
ACYAKAArAC0ALwAxADUANgA5ADsAPgBCAEUASABMAFMAVwBZAF0AYgBmAGoAbgByAHQA
eQB9AH8AggCFAIYAiACJAIwAjgCQAJEAkQCSAJIAkACQAI4AjwCNAIkAhwCDAH8AewB1
AGwAZwBhAFsAVgBPAEkARAA6ADUAMQAsACQAIQAbABgAFgATAA8ADQAKAAcABgADAAAA
/v/+//z//P/6//n/+P/3//b/9v/1//T/9P/z//P/8f/x//H/8f/z//P/8v/y//L/8v/z
//P/8//z//P/8//0//T/9P/0//L/8v/z//P/9f/1//b/9v/2//b/9v/3//f/9//3//j/
+P/4//n/+v/6//j/+v/6//r/+v/6//v/+//7//v/+//9//3//f/8//r/+v/6//r/+v/6
//n/+P/6//r/+v/6//v/+//7//n/9//4//j/9v/4//j/9//2//b/9v/2//X/9//3//f/
9//1//X/9f/2//T/8v/y//L/8v/y//L/8v/y//H/8f/z//D/8P/x//H/7//v/+//7//x
//H/7//v//D/8P/w//D/8P/w//D/8P/w//D/8P/w/+7/7v/u/+3/8f/y//D/8P/w//D/
8f/x//H/8v/y//L/8v/y//L/9P/0//T/9//5//v///8AAP///////wAAAAAAAAEAAgAC
AAIAAQABAAAA/f/8//z/+//7//z/+v/6//j/9P/y/+//7//u/+v/6v/p/+n/6//s/+z/
6//q/+n/6P/n/+f/6P/p/+r/6P/o/+r/6//r/+v/6//r/+v/6//r/+v/6f/r/+//8//5
/wUAEwAaACgAQwBiAHsAmADAANkAzACYAFgAFwDV/4j/L//U/oP+V/5P/l3+df6b/sH+
5f4J/yv/Sv9n/4D/k/+n/7f/wP/J/9H/1v/a/9//4f/j/+T/5//m/+j/6v/r/+7/8P/y
//T/9P/1//b/9//3//j/+P/4//j/+f/6//r/+v/6//r/+v/4//r//P/8//7//v/+////
AQACAAMAAwABAAIAAwAFAAUABwAHAAcACQAKAAoACwAMAA8AEgAUABUAGAAaABoAHAAd
AB8AIQAmACgAKgAtAC8AMQAzADcAOAA7AD0AQABGAEkATABQAFcAWwBdAGEAZABoAGwA
cAB0AHYAewB/AIMAhgCJAIoAigCLAI4AkACQAJEAkQCSAJIAkACQAI4AjQCLAIcAhQCA
AHsAdgBvAGoAZQBfAFkAUgBLAEUAQAA3ADEALAAmAB4AGwAVABIAEQAPAAwACwAGAAMA
AgD//wAA/v/+//z//P/6//n/+P/3//b/9v/1//b/9v/1//X/8//z//P/8//z//P/8v/y
//L/8v/z//P/8//z//P/8//0//T/9P/0//P/8v/y//H/8v/z//X/9v/2//b/9v/3//X/
9f/1//b/9v/2//f/+P/4//b/+P/4//j/+P/4//n/+f/5//n/+f/3//f/9//2//j/+P/4
//j/+P/4//f/9v/0//T/9P/0//X/9f/1//P/9f/2//b/9P/y//L/8f/w//L/8v/y//H/
8f/x//H/8f/x//H/8f/y//H/7v/t/+z/7f/u/+//8P/u/+3/7f/v/+z/7P/t/+3/7//v
/+//7//v/+//7f/t/+z/7P/s/+z/7v/u/+7/7v/s/+z/7P/s/+z/7P/s/+v/7f/u/+7/
7v/q/+z/7P/s/+7/7v/u/+7/7v/u/+3/7f/t/+7/7v/u/+7/7v/v//L/8//0//P/9f/3
//v//f/9//7////+//7//v///wIAAgACAAEAAQAAAP3//P/6//n/+f/6//z//P/6//b/
8P/t/+3/7P/r/+r/6f/p/+v/7P/s/+v/6v/p/+j/5//n/+j/6f/q/+z/7P/u/+//7f/t
/+3/7f/t/+3/7f/t/+v/7f/x//P/+f8HABcAIAAuAEcAZgCBAJ4AxgDhANYApgBoACsA
5/+a/0H/5P6T/mH+U/5b/nP+m/7D/uf+Df8v/07/af+E/5f/qf+7/8b/zf/V/9z/4P/h
/+P/5f/m/+n/7P/u//D/8f/z//T/9f/2//b/9//4//n/+P/4//f/9v/7//3///8AAAAA
AAAAAAAA/v8AAAIAAgACAAIAAgADAAMABAAFAAUABwAIAAkACwAKAAsACgAJAA0ADgAO
AA8ADQAPABEAEgAVABgAGgAaABwAHQAfACEAJAAmACgAKwAtAC8AMQA1ADoAPQA/AEIA
RABHAEoATgBVAFkAWwBfAGQAaABsAHAAcgB0AHkAfQB9AIAAgwCEAIYAhwCKAIwAjACN
AI0AjgCOAIwAjACKAIkAhwCDAIEAfQB5AHUAbwBoAGMAXQBXAFAASQBDAD4AOAAzAC8A
KgAkACEAGwAYABIADwALAAkABgADAAIA///+//z//P/6//v/+v/6//r/9//2//b/9f/0
//T/8//z//P/8//z//P/8//z//L/8v/w//D/8f/x//H/8f/x//H/8P/w//D/8P/x//L/
9P/1//X/9f/2//b/9P/0//T/9f/1//X/9f/2//b/9v/3//j/9v/0//b/9v/3//j/+f/7
//n/+f/5//n/+f/5//n/+P/6//r/+v/6//j/+P/3//b/9//4//n/+v/6//n/+P/1//X/
9v/2//T/9P/0//P/8v/0//T/9P/z//H/8f/x//H/8f/x//H/8v/y//D/8P/w//L/8v/y
//L/8P/v/+//8f/u/+7/7//v/+//7//v/+//8f/x/+//7//w//D/8P/w/+//7v/t/+z/
7v/u/+7/7v/w//D/8P/v/+3/7v/u/+7/7v/u/+z/7v/w//D/8P/w/+//7//v//D/8P/w
//D/8P/w//L/8v/y//P/9f/3//v//f/9//7///8BAAIAAwAFAAUABAADAAEAAQAAAP3/
/P/6//n/+f/6//z//P/6//b/9P/x//H/8P/v/+7/7f/t/+3/7v/u/+3/6//r/+v/6//q
/+r/6v/q/+j/6P/q/+v/6//r/+v/6//r/+v/6//r/+//7f/t//H/9f///w8AGgAiADcA
VgBxAIwAsADXAOIAxgCOAE0ADQDG/23/DP+x/nP+Wf5V/mP+gf6p/s/+8/4X/zr/Wf94
/4//of+v/7z/x//R/9j/3P/h/+X/5//o/+v/7P/u//D/8f/z//T/9f/2//T/9f/2//f/
+f/6//r/+v/7//v/+//6//z//P/8//z//P/+/wAAAAAAAAAAAAABAAMABAAFAAUAAwAE
AAUABwAHAAkACQAJAAsADAAMAA0ADQAPABEAEgAVABgAGgAaABoAGwAdAB8AIAAiACQA
JwApACsALQAxADYAOQA7AD4AQgBFAEgATABRAFUAVwBbAF4AYgBmAGoAbABuAHMAdwB6
AH4AggCEAIQAhQCIAIoAigCLAIsAjACOAIwAjACKAIsAiQCFAIMAfQB5AHUAbwBqAGUA
XwBZAFIASwBFAEAAOAAzAC8AKgAmACMAHQAaABQAEQANAAsACAAFAAQAAQD+//z//P/6
//r/+P/3//b/9//2//b/9f/y//L/8f/x/+//7//v/+//8f/x//D/8P/u/+7/7//v/+//
7//v/+//8v/y//L/8v/y//L/8//z//L/8f/x//D/8f/y//P/9f/1//X/9f/2//T/9P/1
//b/9v/0//b/9v/2//b/9v/3//f/9//3//f/9f/1//X/9P/1//b/9//4//j/+P/3//b/
9v/2//b/9v/1//X/9f/z//P/9P/0//L/9P/0//P/8v/0//T/9P/z//L/8f/w/+//7//v
/+//8P/y//D/8P/w/+//7v/t/+z/7v/t/+3/7//s/+z/7f/t/+3/7f/t/+3/7f/t/+v/
6//u/+7/7v/u/+7/7v/u/+7/7v/u/+7/7v/u/+7/7v/t/+z/7P/r/+r/7P/u/+7/7v/u
/+7/7f/t/+3/7v/w//D/8P/w/+//8P/v/+7/7//x//P/9//7//v//P/9//7//v/+////
/v/+//7//f////7/+//6//r/+f/5//r/+P/4//b/8v/w/+3/7f/s/+v/6v/p/+n/5//o
/+j/5//n/+f/5//n/+f/6P/p/+r/5//m/+f/5//o/+n/6v/r/+n/6f/p/+n/7f/r/+v/
7//1//3/CQAUABwAKwBIAGcAgACeAMcA3ADKAJgAXQAZAM7/f/8m/8v+f/5Z/lP+Xf53
/p/+xf7r/g3/LP9J/2j/g/+X/6n/uP/D/8v/1v/c/+H/4v/j/+P/5f/n/+r/7f/v/+//
8P/x//L/8v/z//T/9f/1//b/9v/2//j/+f/6//r//P/8//z//P/6//z//v/+//7//v/+
////AQACAAMAAwADAAQABQAHAAUABwAHAAcACwAMAAwADQANAA8AEQASABMAFgAYABgA
GgAbAB0AHwAiACQAJgApACoAKwAsAC8AMgA1ADcAOgBAAEMARgBKAE4AUQBSAFUAXABg
AGQAaABsAG4AcwB3AHkAfAB/AIAAhACFAIgAigCKAIsAiwCMAI4AjACMAIoAiQCHAIMA
gQB/AHsAdwBxAGoAZQBfAFkAUgBLAEUAQAA4ADMALwAqACIAHwAZABYAEAANAAkABwAG
AAMAAgD///7//P/8//r/+P/2//X/9P/z//L/8v/x//D/8P/v/+//7//v/+//7//v/+//
7v/u/+7/7v/v/+//7//v/+//7//y//L/8v/y//D/8P/x//H/8v/z//X/9v/0//T/9P/1
//f/9//3//j/9v/2//f/+P/6//j/+v/6//j/+P/4//n/+//7//v/+//7//v/+//6//j/
+P/4//j/+f/6//r/+v/4//j/+P/4//n/+f/5//f/9f/2//b/9P/0//T/8//y//L/8v/y
//H/8f/x//H/8f/x//H/8f/y//T/8v/y//L/8P/w//D/8P/y//H/8f/z//L/8v/z//P/
8//z//P/8//z//P/8f/x//D/8P/w//D/8P/w//D/8P/u/+7/7v/u/+//8P/x//H/8f/w
//D/7v/u/+7/7v/x//H/8f/y//L/8v/y//L/9P/2//b/9v/2//f/+P/7//3//f/+////
AgACAAIAAwAEAAQABAADAAMAAgD///7/AAD/////AAD+//7//P/4//T/8f/x//D/8f/w
/+//7//v//D/8P/v/+3/7f/t/+3/7v/u/+7/7v/u/+7/8P/x//H/8f/x//H/7//v/+//
7//1//P/8//3//3/CQAXACAAKgA/AF4AdwCUALoA2wDYAK4AcAAxAPH/qP9T//T+n/5p
/lf+Xf5x/pf+v/7h/gX/Kf9G/2P/fv+V/6n/t//C/83/2f/g/+L/5//p/+v/7P/v//D/
8v/0//X/9f/2//f/+P/6//v//P/9//3//v/+//7/AAABAAIAAgACAAIAAgACAAAAAgAE
AAQABgAGAAYABwAFAAYABwAHAAcACAAJAAsACQALAAsACwAOABAAEQATABMAFQAXABgA
FwAaABwAHAAeAB8AIQAjACQAJgAoACsALwAxADMANwA4ADsAPQBAAEYASQBMAFAAVwBb
AF0AYQBkAGgAbABwAHQAdgB7AH8AgQCEAIcAiACKAIsAjgCQAJIAkwCTAJQAkwCQAI8A
jACNAIsAhwCFAH8AewB3AHEAagBlAF8AWQBSAEsARQBAADoANQAxACwAJAAhABsAGAAU
ABEADQALAAYAAwACAP//AAD+//7//P/8//r/+f/4//f/9v/2//X/9v/2//X/9f/1//X/
9f/1//P/8//y//L/9P/0//X/9f/1//X/9f/1//b/9v/2//b/9v/2//f/9//1//X/9v/2
//b/9v/2//f/+f/5//n/+v/6//r/+//8//z/+v/8//z/+v/6//r/+//7//v/+//7//v/
+//7//r/+v/6//r/+v/8//z/+//6//j/+P/4//j/+//7//v/+f/3//j/+P/2//j/+P/3
//b/9P/0//T/8//z//P/8//z//X/9f/1//b/9v/0//T/9P/z//L/8f/w//D/7//v//H/
7//w//L/8//x//H/8f/x//H/8f/v/+//8P/w//D/8P/w//D/8P/w//D/8P/w//D/8v/y
//L/8f/x//D/7v/s/+3/7v/v//D/7//v/+//8P/y//L/8v/y//L/9P/0//T/8//1//f/
+///////AAABAAAAAAAAAAEAAwAEAAUABQADAAIA///+//7//f/9//7//P/8//r/9v/y
/+//7//u/+v/6v/p/+n/6v/s/+3/7f/s/+v/6v/p/+r/6v/q/+r/6P/o/+r/6//t/+3/
7f/t/+//7//v/+//7//x//X/9f/7/wsAFwAcACoARwBoAH8AngDGAN8AzgCcAF4AHwDb
/5D/Of/Y/on+X/5V/l/+ef6f/sX+6f4P/zH/Tv9t/4j/nf+t/73/xv/P/9n/4P/k/+f/
5//p/+r/7f/w//L/9P/1//b/9v/2//b/+P/5//r/+//7//z//P/8//z//f/+//7///8A
AAEAAgAAAAIABAAEAAQABAAEAAUABQAGAAcABwAHAAgACQALAAkACwALAAsADQAOAA4A
DwAQABMAFgAYABcAGgAcABwAIAAhACMAJQAmACgAKgAtAC8AMQAzADcAPAA/AEEARABI
AEsATgBSAFUAWQBbAF8AZgBqAG4AcgB0AHYAewB/AH8AggCFAIYAigCLAI4AkACQAJEA
kQCSAJAAjgCOAIwAiwCJAIUAgwB/AHsAdwBxAGwAZwBhAFsAUgBLAEUAQAA2ADEALQAo
ACQAIQAbABgAFAARAA0ACwAGAAMAAgD//////v////7//v/8//v/+v/5//j/+P/3//b/
9v/1//X/9f/1//X/9f/3//f/9v/2//T/9P/1//X/9f/1//X/9f/0//T/9P/0//f/+P/6
//v/+//7//z//P/6//r/+v/7//n/+f/5//r//P/8//3//v8AAP7/AAAAAP7//v/+////
/f/9//3//f/////////+//z//P/8//z//P/8//v/+v/7//z//f/+//3//f/9//v/+//8
//z/+v/8//z/+//6//j/+P/4//f/9//3//f/9//1//X/9f/2//b/9P/0//T/9f/2//f/
+P/2//X/9f/3//T/9P/1//X/9f/1//X/9f/z//P/8f/x//T/9P/0//T/9P/0//T/9P/0
//T/9P/0//L/8v/y//H/8f/y//L/8v/w//L/8v/y//L/8//z//P/8f/y//D/8P/w//D/
8//z//P/9P/2//b/9v/2//T/9v/2//b/+f/7//3/AQABAAEAAgADAAUABgAHAAkACgAK
AAoACQAJAAgABQAEAAMAAQAAAAAA///+//v/9v/z//H/8v/y//H/8P/v/+//7//w//D/
7//v/+//7//v/+7/7v/u/+7/7v/u//D/8f/x//H/8f/x//H/8f/x//H/8f/x//P/9//7
/wUAFwAiACgAOwBaAHcAkgC4ANsA4AC8AIAAQQABALj/X//+/qf+b/5b/l3+b/6R/rn+
2/4B/yX/Rv9l/4D/lf+n/7f/wv/N/9X/4P/o/+f/5//p/+r/7f/u//D/8v/z//X/9v/3
//j/+P/5//r/+//9//7//v/+/wAAAQACAAIAAAAAAAAAAAACAAQABgAGAAYABgAGAAcA
BwAIAAkACQAJAAoACwANAA0ADwAPAA8ADwAQABAAEQARABMAFQAWABcAGgAcABwAHgAf
ACEAIwAmACgAKgAtAC8AMQAzADcAOgA9AD8AQgBEAEcASgBOAFUAWQBbAF8AZABoAGwA
cABzAHQAeAB7AH8AggCFAIYAhgCHAIoAjACMAI0AjQCOAJEAkACRAJAAjQCLAIcAhQCB
AH0AeQBzAG4AaQBjAF0AVgBPAEkARAA+ADkANQAwACgAJQAfABwAGAAVABEADwAMAAkA
CAAFAAIAAAAAAP7//v/8//v/+v/5//j/+P/3//b/9v/1//X/9//3//f/9//1//X/9P/0
//T/9P/1//X/9//3//f/9//2//b/9v/2//T/9P/1//X/9//3//j/+P/2//b/9v/3//f/
9//3//j/+v/6//v//P/6//j/+v/6//r/+v/6//v/+//7//v/+//9//3//f/8//z//P/8
//z//v/+//3//P/6//r/+v/6//n/+f/5//f/+f/6//r/+P/6//r/+f/4//j/+P/4//f/
9//3//f/9//1//X/9f/2//b/9P/0//T/9P/0//T/9P/0//P/8//1//D/8P/x//H/8f/x
//H/8f/z//P/8f/x//D/8P/w//D/8P/w//D/8P/y//L/8v/y//D/8P/w/+//8f/w//L/
8v/y//L/8v/x//H/8f/y//L/8v/y//L/8v/0//T/9P/3//n/+////wEAAQACAAMABgAG
AAYABwAHAAYABQADAAEAAAD9//z//v/9//3//v/8//z/+v/2//L/7//v/+7/7//u/+3/
7f/r/+z/7P/r/+v/6//r/+v/6//s/+3/7v/s/+z/7v/v/+//7//v/+//7f/t/+3/7f/r
/+//8//3////CwAZACAALABJAGoAgQCeAMgA4wDWAKQAYgAhANv/jP81/9r+i/5f/lX+
Xf51/pv+wf7n/g3/L/9M/2v/iv+f/6//u//I/9P/2//g/+L/5f/p/+v/7P/v//D/8v/0
//X/9f/2//f/+P/6//v//P/9////AAAAAAAAAQABAAEAAAAAAAAAAAAAAAIABAAGAAYA
BAAEAAQABQAGAAgACgALAAkACgALAA0ADQAPAA8ADwATABQAFAAVABMAFQAXABgAGQAc
AB4AHgAgACEAIwAlACgAKgAsAC8ALwAxADMANwA8AD8AQQBEAEoATQBQAFQAWQBdAF8A
YwBmAGoAbgByAHYAeAB9AIEAgwCGAIkAigCMAI0AkACSAJAAkQCRAJIAkACOAI4AjACL
AIkAhQCDAIEAfQB5AHMAagBlAF8AWQBQAEkAQwA+ADgAMwAvACoAJQAjAB4AHAAWABMA
DwANAAwACQAIAAUAAgAAAAAA/v8AAP7//f/8//n/+P/4//f/9v/2//X/9f/1//X/9f/1
//f/9//2//b/9v/2//f/9//3//f/9//3//r/+v/6//r/+v/6//v/+//7//v//P/8//r/
+v/6//v//f/9//3//v/+//7///8AAP7//P/+//7//v/+//7///8BAAEAAQABAAEAAQAB
AAAAAAAAAAAAAAAAAAAA///+//3//P/7//r//P/9//7//f/9//7//v/8//r/+v/5//j/
9v/2//b/9f/3//f/9//3//n/+f/5//r/+v/4//j/+P/2//b/9v/2//b/9f/1//f/9v/2
//f/9//3//f/9//3//f/9//1//X/9v/2//b/9v/4//j/+P/4//b/9v/2//b/9v/2//b/
9//4//b/9v/2//b/+f/5//n/+v/6//r/+v/6//r//P/8//z//f///wEABQAHAAcACAAJ
AAoACgAKAAsADgAOAA4ADQANAAwACQAIAAgABwAHAAgACgAKAAgABAAAAP3//f/8//n/
+P/3//f/9//4//j/9//5//n/+f/5//b/9v/2//b/+P/4//r/+//7//v/+//7//v/+//7
//v/+//9/wEABQAHAA8AHQAoADAAQwBkAH0AlgC6AN8A5ADCAIgASQAJAL7/af8Q/7v+
ff5j/mf+ff6f/sf+6f4L/yv/TP9v/4z/n/+x/8P/zv/Z/+H/6v/y//X/+f/7//z////+
/wAAAgADAAMABAAFAAYABgAHAAgACQAKAAwADQAOAA4ADwAQABAAEAAQABAAEAASABQA
FgAWABYAFgAWABcAFwAYABkAGQAXABgAGQAbABsAHQAdAB0AIQAiACIAIwAjACUAJwAo
ACkALAAuAC4ALgAvADEAMwA4ADoAPAA/AEEAQwBFAEkATABPAFEAVABWAFkAXABgAGcA
awBtAHEAeAB8AIAAhACGAIgAjQCRAJUAmACbAJwAngCfAKIApACkAKUApQCmAKUAogCh
AJ4AngCdAJoAmQCVAJEAjQCHAH4AeQBzAG0AZgBfAFkAVABMAEcAQwA+ADcAMwAsACgA
JwAlACIAIQAcABkAGAAVABQAEgASABAADgAMAAsACgAMAAwADQANAAoACgAJAAkACQAJ
AAkACQAHAAcABgAGAAgACAAJAAkABwAHAAcABwAKAAoACgAKAAwADAANAA0ADQANAA4A
DgAOAA4ADgAPAA0ADQANAA4ADgAOAA8AEAAQAA4AEAAQABAAEAAQABEAEQARABEAEQAR
ABEAEQAQAA4ADgAOAA4AEAAQAA8ADgAOAA4ADgAOAA8ADwAPAA0ADwAQABAADgAMAAwA
CwAKAAoACgAKAAkACQAJAAkACQAJAAkACQAKAAoACAAIAAgACAAIAAgACAAIAAcABwAJ
AAYABgAHAAcABwAHAAcABwAHAAcABQAFAAcACAAJAAoACgAKAAoACgAJAAgABwAGAAgA
CAAIAAcACQAKAAoACgAIAAgACAAIAAsACwALAAwACgAKAAoACgAKAAwADAAMAAsADQAP
ABMAFwAXABgAGQAZABgAFwAXABsAHAAdAB0AHQAcABkAGAAWABUAFQAWABgAGAAWABIA
DAAJAAkACAAHAAYABQAFAAUABgAGAAUABwAHAAcABwAEAAQABAAEAAYABgAIAAkACQAJ
AAkACQAJAAkACQAJAAkACQALAA8AEwAbACcAMgA8AE8AagCHAKIAxADnAPoA5ACsAG0A
LwDq/5n/Pv/j/pv+df5x/oH+n/7F/uv+D/8z/1T/cf+Q/6n/vf/N/9r/4//t//j//v/9
/wAAAwAFAAkACgAMAA4ADwAPABAAEQASABQAFQAWABcAFQAWABYAFgAaABsAHAAcABwA
GgAaAA==
         </WaveFormData>
      </LeadData>
      <LeadData>
         <LeadByteCountTotal>10000</LeadByteCountTotal>
         <LeadTimeOffset>0</LeadTimeOffset>
         <LeadSampleCountTotal>5000</LeadSampleCountTotal>
         <LeadAmplitudeUnitsPerBit>4.88</LeadAmplitudeUnitsPerBit>
         <LeadAmplitudeUnits>��V</LeadAmplitudeUnits>
         <LeadHighLimit>2147483647</LeadHighLimit>
         <LeadLowLimit>268435456</LeadLowLimit>
         <LeadID>V3</LeadID>
         <LeadOffsetFirstSample>0</LeadOffsetFirstSample>
         <FirstSampleBaseline>0</FirstSampleBaseline>
         <LeadSampleSize>2</LeadSampleSize>
         <LeadOff>FALSE</LeadOff>
         <BaselineSway>FALSE</BaselineSway>
         <ExcessiveACNoise>FALSE</ExcessiveACNoise>
         <MuscleNoise>FALSE</MuscleNoise>
         <LeadDataCRC32>3668819162</LeadDataCRC32>
         <WaveFormData>
tv+2/7b/tv+9/8T/y//S/9X/2P/b/97/3//g/+H/4v/l/+b/5//o/+n/6v/r/+z/7v/u
/+7/7v/u/+7/7v/u//D/8P/w//D/8v/y//L/8v/z//T/9f/2//j/+P/4//j/+P/4//j/
+P/6//r/+v/6//v//P/9//7///8AAAEAAgAEAAQABAAEAAYACAAKAAwADQAOAA8AEAAT
ABYAGQAcACAAIgAkACYAKQAsAC8AMgA1ADgAOwA+AEIARgBKAE4AUgBWAFoAXgBiAGQA
ZgBoAGwAbgBwAHIAdQB2AHcAeAB5AHoAewB8AHsAegB5AHgAdQByAG8AbABmAGIAXgBa
AFUAUABLAEYAQAA6ADQALgAoACQAIAAcABcAFAARAA4ACQAGAAMAAAD///7//f/8//r/
+P/2//T/8v/y//L/8v/w//D/8P/w/+7/7v/u/+7/7v/u/+7/7v/s/+z/7P/s/+7/7v/u
/+7/7P/s/+z/7P/u/+7/7v/u//D/8P/w//D/8P/w//D/8P/w//D/8P/w//H/8v/z//T/
9P/0//T/9P/0//T/9P/0//b/9v/2//b/9v/2//b/9v/0//T/9P/0//T/9P/0//T/8v/y
//L/8v/w//D/8P/w//D/8P/w//D/8P/w//D/8P/w//D/8P/w/+7/7v/u/+7/7P/s/+z/
7P/s/+z/7P/s/+z/7P/s/+z/6v/q/+r/6v/q/+r/6v/q/+j/6P/o/+j/6v/q/+r/6v/q
/+r/6v/q/+j/6P/o/+j/6v/q/+r/6v/q/+r/6v/q/+j/6P/o/+j/6P/o/+j/6P/o/+n/
6f/q/+n/6f/p/+n/6v/r/+v/6//s/+7/8v/1//j/+v/6//r/+v/6//r//P/7//7//v/+
///////9//r/+f/4//f/9//3//f/9v/1//H/7f/r/+n/6f/n/+b/5v/m/+b/5//n/+f/
5v/m/+b/5P/j/+P/4//j/+P/4//l/+f/6P/o/+j/5//n/+j/6v/o/+j/6f/q/+3/7//0
/wIAEgAiAD8AYwCEAKUA1AAHASEBHgEHAekAwQCJADEAv/9N//L+wv6v/q3+vv7Y/vP+
Df8q/0f/Z/+E/5n/pP+v/7v/yf/U/9r/2//f/9//4P/i/+L/5P/l/+f/6P/p/+r/6//s
/+r/6//s/+3/7//y//L/8f/v//H/8f/x//H/8f/x//H/9P/0//X/9//5//n/+f/7//n/
+f/6//r/+P/4//n/+//8//z//f/+//7//v///wEAAQACAAIABAAFAAgACgAKAAwADQAP
ABAAEgATABcAGAAdAB0AIQAjACMAJwApACwAMgA2ADkAPAA/AEIARQBIAE0AUQBTAFgA
XgBgAGYAaQBqAG0AcQBzAHcAeQB8AH4AfwB/AIAAgQCDAIMAggCBAIEAgAB+AHwAegB2
AHIAbQBoAGQAXgBYAE8ASQBCAD0ANwAzADAAKwAlACAAGwAXABIADgAKAAcABwAEAAEA
///+//3//f/8//r/+f/4//f/9P/z//P/8v/x//D/8P/v/+//7//v/+//8f/w//D/8P/u
/+7/7v/u//H/8f/x//H/8f/x//H/8f/v/+//7//w//D/8v/y//L/9P/0//X/9f/1//X/
9f/2//b/9v/2//f/9f/0//T/9f/1//X/9f/1//f/9//3//j/+P/4//f/9//3//f/9//3
//f/9//2//X/8//z//P/8//z//P/8v/y//L/8v/y//D/8P/w//D/7//t/+3/7P/s/+7/
7v/u/+7/7v/u/+7/7v/t/+z/6//r/+z/7P/s/+z/7//v/+7/7v/s/+v/6v/p/+z/7P/r
/+v/6//r/+n/6f/q/+r/6v/q/+r/6//r/+v/6P/o/+r/6v/q/+j/6P/o/+j/6//r/+z/
7f/r/+v/6//s/+3/7f/t/+3/7P/v//H/9P/2//b/9v/4//r/+v/8//3/AAAAAAAA//8B
AP///P/7//j/9//3//f/+f/4//f/8//t/+v/6f/p/+f/5v/m/+b/5v/n/+f/5//m/+b/
5v/m/+X/5f/l/+X/5f/l/+f/5//m/+b/5v/l/+f/6P/q/+j/6v/p/+r/6f/r//D/+v8K
AB4ANwBZAHoAnQDGAPcAGQEkARMB9wDRAKEAVwDt/3P/Bv++/qP+nf6m/sL+3/75/hb/
Nf9P/27/if+c/6n/t//B/8z/2P/b/9v/3//g/+L/4v/k/+X/5//o/+f/6P/p/+r/7P/t
/+7/7//v//L/8v/x//H/8//z//P/8//z//P/8//2//b/9//5//f/9//3//n/+f/5//r/
+v/8//z//f////7//v///wAAAAAAAAEAAwAFAAYABgAIAAgACgALAAoADgAPABEAEgAU
ABUAGQAaAB0AHQAhACMAJQApACsALgAyADYAOQA8AEMARgBJAEwAUgBXAFoAYABkAGYA
bABvAHIAdQB5AHsAfQB/AIIAhACGAIcAiQCLAIsAiwCKAIkAiwCKAIgAhgCCAH4AegB1
AG4AagBkAF4AVwBRAEoARQA8ADcAMwAtACgAIgAcABcAFQASAA8ADQAJAAYAAwABAPz/
+//7//r/+v/5//j/9//2//X/9f/0//H/8P/w/+//7f/t/+3/7f/v/+7/7v/u/+7/7v/u
/+7/7//v/+//7//v/+//7//v/+//7//v//D/8P/y//L/8v/y//L/8//z//H/8f/x//L/
9P/0//T/9f/1//T/9P/1//X/9f/1//X/8//z//P/9P/1//b/9v/3//b/9f/0//P/8//z
//L/8f/z//P/8//z//X/9f/0//T/8//y//H/7v/w//D/8P/v/+//7//u/+7/8P/w//D/
8P/u/+7/7v/u/+//7v/t/+3/7v/u/+7/7v/t/+3/7P/s/+v/6//r/+v/6v/q/+n/6f/q
/+v/6v/r/+r/6v/q/+r/6v/r/+v/6//o/+j/6P/o/+b/5v/m/+b/6v/s/+r/6v/q/+r/
6f/p/+r/6//r/+v/6//s/+3/7f/t/+3/8P/z//X/+P/4//j/+P/6//r/+v/8//3/AAAA
AAAA//////3/+v/5//j/9//3//f/9//2//X/8f/r/+n/5//n/+f/5v/m/+b/6P/p/+n/
6f/n/+b/5f/k/+X/5f/l/+X/4//j/+X/5f/o/+j/6P/n/+f/6P/q/+j/5v/p/+z/6//v
//j/CAAaADIAVQB5AJoAxQD4ACEBKwEcAf8A3wC1AHMADQCR/x3/zP6q/qH+p/7C/t7+
9/4V/zL/T/9v/4j/mf+q/7v/w//L/9L/1v/b/93/3//g/+L/4v/i/+P/5f/m/+n/6v/r
/+z/7P/t/+7/7//v//L/8v/x//H/8//z//P/8//z//P/8//0//T/9f/3//f/9//3//n/
+f/5//r/+v/4//j/+f/7//z//P/9//7//v/+////AQADAAQABAAGAAcACgAMAAwADgAP
ABEAEgAWABcAGwAcAB8AHwAjACUAJQApACsALgA0ADgAOwA+AEUASABLAE4AUgBXAFoA
YABkAGYAbABvAHMAdwB8AH8AggCDAIUAhgCHAIcAiACJAIcAhwCGAIUAhwCGAIQAggB9
AHgAcwBtAGoAZgBgAFoAUwBNAEYAQQA5ADMALgAnACMAHgAZABUAFQASAA8ADQAKAAYA
AgD///7//f/9//z/+v/5//j/9//2//X/9f/0//P/8v/y//H/8f/x//H/8f/x//D/8P/w
//L/8v/y//L/8//z//P/8//x//H/8f/x//H/8f/x//L/8v/0//T/9P/2//b/9//3//X/
9f/1//b/9v/2//b/9//5//j/+P/5//n/+f/5//n/+f/5//n/+v/4//j/9//3//n/+f/5
//n/+f/5//j/9//1//X/9f/1//X/9f/0//T/9v/2//b/9P/y//L/8v/x//H/8f/w//D/
8P/w//D/8P/y//L/8v/y/+//7v/t/+3/7v/u/+7/7v/v/+//7v/u/+3/7f/t/+3/7v/u
/+3/7f/v/+//7f/t/+3/7P/r/+r/7P/t/+3/7f/s/+z/7P/s/+z/7P/s/+z/7v/u/+7/
7f/s/+z/6//q/+3/7P/u/+7/7v/u/+7/7f/t/+3/6//r/+v/7P/w//H/8v/z//L/9f/3
//r//P/8//z//v/9//z//f/9/wEAAgADAAMAAQD///z/+//4//f/9//3//j/+P/4//X/
8P/t/+r/6f/n/+b/5v/m/+j/6f/p/+n/5v/m/+b/5v/n/+f/5//n/+n/6f/r/+v/7P/s
/+z/6//p/+r/7P/q/+j/6f/s/+3/7//4/woAHAA0AFMAdQCYAL8A8gAdASsBHgEHAekA
vwB9ABsAo/8v/97+tP6n/q3+xv7k/v3+Gf82/1P/c/+M/53/rv+9/8f/zf/U/9r/3f/f
/9//4P/i/+L/5v/n/+n/6v/r/+z/7f/u/+7/7//w//H/7v/w/+//7f/w//P/9P/1//f/
9//3//f/9//2//b/9//3//f/9//5//n/+f/6//r//P/8//3///////7//v/+/wAAAAAB
AAMAAwAEAAQABgAHAAoADAAMABAAEQATABQAFAAVABkAGgAfAB8AIwAlACcAKwAtADAA
MgA2ADkAPABBAEQARwBKAFAAVQBYAF4AYABiAGgAawBqAG0AcQBzAHcAeQB8AH4AfwB/
AIAAgQCBAIEAgAB/AH8AfgB8AHoAeAB0AHAAawBmAGIAXABWAFAASwBFAEEAOgA1ADEA
KwApACQAHwAbABYAEgAOAAsABwAEAAEA///+//3//f/8//z/+//6//n/9v/1//X/9P/z
//L/8v/x//H/8f/x//H/8f/w//D/8P/w//D/8P/w//H/8f/x//H/7//v/+//7//w//H/
8v/0//T/9v/2//b/9P/0//X/9f/3//f/9//4//b/9v/2//f/9f/0//T/9f/2//f/+P/5
//f/9//3//j/+P/4//f/9//5//n/+f/5//f/9//2//X/9//3//f/9//1//X/9P/0//b/
9v/2//T/8v/y//L/8f/z//P/8v/y//D/8P/w//D/8P/w//D/8P/x//D/7//v//D/8P/w
//D/7//v/+7/7v/t/+3/7f/t/+7/7v/t/+3/7//v/+3/7f/u/+7/7v/u/+3/7f/s/+v/
7P/s/+z/7P/u/+7/7v/u/+z/7P/s/+v/7f/u/+r/7P/u/+7/7v/u/+3/7f/u/+//7//v
/+//8P/x//H/8f/x//L/9f/3//r/+v/6//r//P/9//7/AQADAAUABAADAAEAAQD///z/
+//4//f/9//3//n/+P/3//P/8f/v/+3/7f/r/+r/6v/q/+r/6//r/+v/6P/o/+j/6P/n
/+f/5//n/+X/5f/n/+f/6P/o/+j/5//n/+j/6v/o/+7/6//q/+v/7f/2/wIAEAAgAD0A
YQCAAKMA0AADAR8BIgEPAfUA0QChAE8A2/9n/wr/0v63/q/+uv7W/vH+C/8m/0P/Y/+C
/5n/qP+z/73/x//O/9T/1//b/9//4P/i/+L/5P/l/+f/6P/p/+r/6//s/+r/6//s/+3/
6//u/+7/7f/t/+//7//v//H/8f/x//H/8v/y//P/9f/z//P/8//1//f/9//4//j/+v/6
//v//f/8//z//f/+//7//v///wEAAQACAAIABAAFAAgACgAKAAoACwANAA4ADgAPABMA
FAAXABcAGwAdACEAJQAnACoALAAwADMANgA5ADwAPwBCAEcASwBNAFIAVABWAFwAXwBh
AGUAagBtAHAAcQBzAHQAdwB3AHgAeQB5AHkAeAB3AHkAeAB2AHQAcgBuAGoAZQBiAF4A
WABSAEwARwBBAD0ANwAzADAAKwAnACIAHQAZABQAEAAMAAkABwAEAAEA///8//v/+//6
//b/9f/0//P/8//z//T/9P/x//D/8P/v/+//7//v/+//8f/w//D/8P/u/+7/7v/u/+3/
7f/t/+3/7//v/+//7//v/+//7//w/+//8P/v/+7/7//w//L/8//1//X/9f/2//T/9P/0
//X/9f/0//T/9f/1//X/9f/1//X/9f/1//b/9P/0//P/8//1//X/9f/1//X/9f/0//P/
8//z//P/8//z//P/8v/y//L/8v/y//D/8v/y//L/8f/v/+//7v/u/+7/7v/u/+7/7P/s
/+z/7P/s/+z/7P/t/+3/7P/r/+r/7f/t/+z/7P/r/+v/6//r/+z/7P/r/+v/7f/t/+v/
6//q/+r/6v/q/+r/6//r/+v/6v/q/+r/6v/q/+r/6v/q/+j/6P/o/+f/6//u/+z/7P/s
/+z/6//r/+z/7f/t/+3/7f/u/+3/7f/t/+3/7P/v//H/9P/3//j/+f/8//z//P/+////
AAAAAAAA//////3/+v/5//r/+f/5//n/+f/4//f/8//v/+3/6//r/+n/6P/o/+j/5v/n
/+f/5//m/+b/5v/m/+b/5//o/+n/6P/n/+j/5//q/+r/6v/p/+f/6P/q/+j/6v/r/+z/
7f/v//T//v8KABwANQBXAHoAmwDEAPUAGQEeAQ8B9wDVAKMAWwD1/3//EP/K/q3+o/6q
/sb+5f4B/xz/N/9R/3D/i/+e/6//vf/H/87/1v/b/9//3//g/+L/4v/m/+f/6f/q/+v/
7P/t/+7/7P/t/+7/7//v//L/8v/x//P/9f/1//X/9f/1//X/9f/2//b/9//5//f/9//3
//n/+//7//z//P/+//7///8BAAAAAAABAAIABAAEAAUABwAFAAYABgAIAAkADAAOAA4A
EAARABMAFAAYABkAHQAeACAAHwAiACMAJQApACsALgAyADYAOQA8AEEARABHAEoAUgBX
AFoAYABkAGYAbABvAHAAcwB3AHkAfQB/AIIAhACFAIUAhgCHAIkAiQCIAIcAhwCGAIQA
ggCCAH4AegB1AG4AagBkAF4AWQBTAEwARwA+ADkANQAvACsAJgAhAB0AGAAUABAADQAL
AAgABQADAAIAAQABAAAA/f/7//n/9//4//f/9//2//P/8v/y//H/8//z//P/8//x//D/
8P/w//D/8P/w//D/8//z//P/8//z//P/8//z//L/8f/w//D/8v/0//T/9P/y//L/8//z
//X/9f/1//b/9P/0//T/9f/3//b/9v/3//X/9f/1//X/9//3//f/+P/2//b/9f/1//X/
9f/1//X/9v/3//f/9//1//X/9f/1//X/9f/0//T/8v/y//L/8P/y//L/8v/x/+//7//u
/+7/7v/u/+7/7v/u/+7/7v/u/+7/7v/u/+//7//u/+3/7P/v/+//7v/u/+3/7f/t/+3/
7v/u/+3/7f/t/+3/6//r/+r/6v/q/+r/6v/r/+v/6//q/+r/6v/q/+z/7P/s/+z/6v/q
/+r/6f/o/+f/5v/p/+n/6v/r/+v/6//r/+z/7//v/+//7//u//H/8//2//b/9v/2//j/
+f/6//3///8AAAAAAAD//////f/6//n/+v/5//n/+f/3//b/9f/x/+v/6f/n/+f/5v/m
/+f/6P/n/+f/5v/l/+T/5P/k/+T/4//j/+P/4//j/+P/5f/l/+b/5v/m/+X/5f/m/+j/
5v/s/+v/6v/r/+//9v8GABYAKgBJAG8AkAC1AOgAFQEnAR4BBQHnAMEAiQArAK//N//c
/rD+n/6h/rj+1P7v/gn/KP9F/2P/fv+V/6b/s/+9/8f/0P/W/9n/3f/f/+D/4v/i/+T/
5f/n/+j/6f/q/+v/7P/s/+3/7v/v/+3/8P/w/+//8f/z//P/8//z//P/8//z//L/8v/z
//X/9f/1//X/9//3//f/+P/4//j/+P/5//v/+v/6//v//P/9//7/AAADAAMABAAEAAYA
BwAKAAwADAAMAA0ADwAQABIAEwAXABgAHQAdACEAIwAnACsALQAwADIANgA5ADwAQwBG
AEkATABQAFUAWABeAGIAZABqAG0AbwBzAHgAewB9AH8AggCEAIcAhwCIAIkAiQCJAIgA
hwCFAIQAggCAAH4AegB2AHEAagBmAGAAWgBTAE0ARgBBADoANQAxACsAJQAgABsAFwAU
ABAADAAJAAUAAgD///3//P/7//v/+v/2//X/9P/z//T/8//z//L/8f/w//D/7//v/+//
7//v/+3/7P/s/+z/7v/u/+7/7v/t/+3/7f/t/+//7//v/+//7//v/+//8P/v//D/7//u
//D/8P/x//H/8//z//P/9P/0//T/9P/1//X/9P/0//X/8//z//P/8//z//P/8//0//T/
9P/z//P/8//z//P/8//1//X/9P/z//L/8f/w/+//8P/x//H/8v/w//D/8P/u//D/8P/w
/+//7f/t/+z/7P/s/+z/7P/s/+7/7v/u/+7/7f/s/+v/6//q/+r/6v/q/+v/6//q/+r/
6//r/+v/6//q/+r/6f/p/+f/5//l/+X/6P/o/+j/6P/o/+n/6f/p/+j/6P/o/+j/6v/q
/+r/6v/q/+j/5v/m/+j/6P/o/+j/5//n/+j/6f/r/+v/6//s/+v/6//r/+v/6v/t/+//
8v/1//b/9//6//j/+P/6//v/AAAAAAAA//////3/+v/5//j/9//3//f/9//2//X/8f/s
/+n/5v/l/+X/5P/k/+T/5v/n/+f/5//k/+T/5P/k/+X/5f/l/+X/4//j/+X/5f/o/+j/
6P/n/+f/6P/q/+j/6v/r/+z/6//t//r/CAAWACwAUQB3AJoAwQD2AB0BJwEYAf8A3wC3
AHcAEQCV/yH/0v6u/qX+q/7C/uD++f4X/zL/Uf9x/4z/nf+s/7n/w//L/9L/2v/b/93/
3//g/+L/4v/m/+f/6f/q/+v/7P/t/+7/7v/v//D/8f/v//L/8v/x//H/8//z//P/9f/1
//X/9f/0//T/9f/3//f/9//3//n/+f/5//r/+v/6//r/+//9//7//v///wAAAAAAAAEA
AwAFAAYABgAIAAcACgAMAAwAEAARABMAFAAWABcAGwAcAB0AHQAhACMAJwArAC0AMAA2
ADoAPQBAAEMARgBJAEwAUgBXAFoAYABkAGYAbABvAHAAcwB3AHkAewB9AIAAggCDAIMA
hACFAIUAhQCEAIMAgwCCAIAAfgB8AHgAdABvAGwAaABiAFwAVQBPAEgAQwA6ADUAMQAr
ACkAJAAfABsAGAAUABAADQAJAAYAAwABAP////8AAAAA/P/7//r/+f/4//f/9//2//f/
9v/2//X/9f/1//X/9f/1//T/9P/0//T/9P/0//T/8//z//P/8//x//H/8f/x//P/9f/3
//r/+v/8//z//P/6//r/+//7//r/+f/4//j/+P/4//j/+f/6//r/+//9//z/+//6//n/
+f/5//n/+v/8//z/+//7//r/+f/4//f/+f/5//j/9//5//n/+f/5//n/+f/4//j/9v/2
//b/9P/2//b/9v/1//X/9f/0//T/9P/0//T/9P/y//L/8v/y//P/8v/x//H/9P/0//T/
9P/z//P/8v/y//H/8f/x//H/8P/w/+//7//v/+//7f/t//D/8P/w//D/7v/v/+//7//w
//D/8P/w/+7/7v/u/+7/7v/u/+7/7f/t/+7/7v/u/+//7//v/+//7//w/+//7v/t/+z/
7//v//D/8f/x//H/8f/y//P/8//z//P/9P/3//n//P/+//7//v8AAAIAAgAEAAUACAAI
AAgABwAFAAMAAAD///3/+//6//n/9//2//X/8f/u/+3/7P/t/+v/6v/q/+r/6v/r/+v/
6//s/+z/7P/s/+n/6f/p/+n/6f/p/+v/6//s/+z/7P/r/+3/7v/w/+7/7P/t/+7/7//z
//r/CAAYACgAQwBnAIoAqwDcAAkBIQEeAQsB7wDNAJcAPQDJ/1X//P7K/rf+tf7G/uD+
+f4T/zL/T/9t/4j/nf+s/7n/w//L/9T/3v/j/+P/4//k/+b/5v/m/+f/6f/q/+3/7v/v
//D/7v/v//D/8f/z//b/9v/1//X/9//3//f/9//3//f/9//4//j/+f/7//n/+f/5//v/
/f/9//7//v/+//7///8BAAIAAgADAAQABAAEAAUABwAHAAgACAAKAAsADgAQABAAEAAR
ABMAFAAYABkAHQAeAB8AHwAjACUAJwArAC0AMAAzADYAOAA6AEAARABIAEwAUABVAFgA
XgBhAGIAZwBpAGoAbQBxAHMAdgB3AHkAegB7AHsAfAB9AIAAgQCBAIEAfwB+AHwAegB4
AHQAcABrAGcAZABfAFoAVQBPAEgAQwA9ADkANgAxAC0AKAAjAB8AGgAWABIADwAPAAwA
CQAHAAQAAwADAAIAAAD///7//f/8//v/+//6//n/+P/4//f/9//3//f/9//3//b/9v/2
//T/9P/0//T/9//3//f/9//3//f/9//3//f/9//3//j/+P/6//r/+v/4//j/+f/5//n/
+f/5//r//P/8//z//f/7//r/+v/7//v/+//7//v/+//7//v//P/+//7//f/9//v/+//7
//v//f/9//z/+//5//n/+f/5//n/+f/4//j/+v/6//r/+P/6//r/+v/5//n/+f/4//j/
9v/2//b/9v/0//T/9P/0//X/9P/z//P/9P/0//T/9P/1//X/9P/0//H/8f/x//H/8v/y
//H/8f/z//P/8f/x//D/8P/w//D/8P/x//H/8f/y//L/8v/y//D/8P/w//D/8v/w//D/
8v/y//L/8v/z//P/9P/1//P/8//z//T/9f/1//X/9f/2//n/+//+/wIAAgACAAQABgAG
AAgACQAJAAgABwAFAAUAAwAAAP//AAD///////////7//f/5//X/8//x//H/7//u/+7/
7v/u/+//7//v/+7/7v/u/+7/7//v/+//7//t/+3/7//v//D/8P/w/+//7//w//L/8P/w
//H/8v/z//n/AgAQACAANgBXAH8AngDBAPYAHQElARYB/QDbALEAbQALAJX/J//e/rz+
sf63/sz+6v4F/yP/Pv9Z/3f/lP+p/7b/w//N/9f/3v/i/+X/5//p/+r/7P/s/+7/7//x
//L/8f/y//P/9P/2//f/+P/5//n//P/8//v/+f/7//v/+//7//v/+//7//7//v///wEA
////////AQADAAMABAAEAAIAAgADAAUACAAIAAkACgAMAAwADQAPAA8AEAAQABIAEQAU
ABYAFgAYABkAGwAcACAAIQAlACYAJwAnACsALQAxADUANwA6AD4AQgBFAEgATQBQAFMA
VgBaAF8AYgBoAGwAbgB0AHcAegB9AIEAgwCFAIcAigCMAI0AjQCOAI8AjQCNAIwAiwCL
AIoAiACGAIYAggB+AHkAcgBuAGgAYgBbAFUATgBJAEIAPQA5ADMAMQAsACcAIwAgABwA
GAAVABEADgALAAkACAAHAAcABgAGAAUABAADAAAA//////7////+//7//f/9//3//f/9
//3//P/8//z//P/8//z//P/7//v/+//7//z//f/+/////f/9//3//v/+/wAAAAAAAP7/
/v//////AQABAAEAAgACAAIAAgADAAEAAAAAAAEAAwADAAMAAwADAAMAAwAEAAQABAAD
AAMAAwADAAMAAwADAAMAAgABAAAA///+//3//v//////AAAAAAAAAAD+//7//v/+//3/
+//7//r/+v/6//r/+v/6//v//P/9//7//f/8//v/+//6//r/+v/6//n/+f/4//j/+P/5
//r/+//8//z/+//7//n/+f/3//f/+P/4//j/+P/6//v/+//7//r/+v/6//r/+v/4//j/
+v/6//j/+P/4//j/+f/5//r/+//7//v/+//8//3//f/9//3//v8BAAMABgAIAAgACAAK
AAoACgAMAA0AEQASABMAEwASAA8ACwAJAAoACQAJAAkACwAKAAkABQD///3/+//7//n/
+P/4//j/9v/3//f/9//4//j/+P/4//X/9f/1//X/9//3//n/+f/6//r/+v/5//n/+v/8
//r/+v/7//z//////wQAFAAmADgAUwB7AJwAvwDsAB0BNQEyARsB/QDXAKMASwDX/1//
/P7E/rP+tf7I/ub+//4Z/zT/U/91/5L/pf+0/8P/0f/Z/+D/6P/v//H/9f/2//j/+P/6
//v//f/+//3//v///wAAAAABAAIAAwADAAYABgAFAAUABwAHAAcACQAJAAkACQAKAAoA
CwANAAsACwALAA0ADQANAA4ADgAOAA4ADwARABQAFAAVABYAGAAYABkAGwAbABwAHAAe
AB8AIgAkACQAJAAlACcAKAAsAC0AMQAyADcANwA7AD0APwBDAEUASABKAE4AUQBUAFsA
XgBhAGQAagBvAHIAeAB6AHwAggCFAIgAjQCTAJcAmgCbAJ0AngCfAJ8AoAChAJ8AnwCe
AJ0AngCeAJ0AnACaAJYAkgCNAIcAggB7AHQAawBlAF4AWQBUAE8ASwBFAD4AOAAyAC0A
LQAqACcAJQAiAB4AGgAXABQAEwATABIAEAAPAA4ADQAOAA0ADQAMAAsACgAKAAkACQAJ
AAkACQAHAAYABgAGAAgACAAIAAgABwAHAAcABwAIAAkACgALAAsACwALAAwADAAOAA4A
DgAOAA4ADwAPAA0ADQANAA4AEAAQABAAEQARABAAEAARABEAEQARABEAEQARABEAEgAS
ABIAEQARABEAEQARABEADwAPAA4ADQAPAA8ADwAPAA8ADwAOAA4AEAAQABAADgANAAwA
CwAJAAsACwAKAAoACgAKAAoACgAKAAoACgAKAAkACAAHAAcACAAIAAgACAAHAAcABgAG
AAcABwAHAAcACAAIAAcABwAHAAcABQAFAAcACAAJAAoACAAJAAkACQAIAAgACAAIAAgA
CAAIAAgACAAKAAgACgAIAAgACAAIAAkACQAKAAsACwALAAsADAANAA0ADQANAA4AEQAT
ABYAGAAYABgAGgAYABgAGgAbAB8AIAAhACEAIwAhAB4AHQAaABkAGQAZABsAGgAZABUA
DwANAAsACwAJAAgACAAIAAgACQAJAAkACAAIAAgACAAFAAUABQAFAAcABwAJAAkACgAK
AAoACQALAAwADgAMAAwACwAMAA0ADwAUAB4ALgBEAF0AfwCkAMcA8gAlAUcBTAE7AR8B
/wDRAIcAGwCf/zD/6v7P/sn+1P7u/gv/Jf9C/13/e/+c/7X/xv/X/+H/5//w//z/AwAB
AAUABgAIAAgACgALAA0ADgAPABAAEQASABIAEwAUABUAEwAWABYAFQAXABkAGQAZABkA
GQAZAA==
         </WaveFormData>
      </LeadData>
      <LeadData>
         <LeadByteCountTotal>10000</LeadByteCountTotal>
         <LeadTimeOffset>0</LeadTimeOffset>
         <LeadSampleCountTotal>5000</LeadSampleCountTotal>
         <LeadAmplitudeUnitsPerBit>4.88</LeadAmplitudeUnitsPerBit>
         <LeadAmplitudeUnits>��V</LeadAmplitudeUnits>
         <LeadHighLimit>2147483647</LeadHighLimit>
         <LeadLowLimit>268435456</LeadLowLimit>
         <LeadID>V4</LeadID>
         <LeadOffsetFirstSample>0</LeadOffsetFirstSample>
         <FirstSampleBaseline>0</FirstSampleBaseline>
         <LeadSampleSize>2</LeadSampleSize>
         <LeadOff>FALSE</LeadOff>
         <BaselineSway>FALSE</BaselineSway>
         <ExcessiveACNoise>FALSE</ExcessiveACNoise>
         <MuscleNoise>FALSE</MuscleNoise>
         <LeadDataCRC32>2580528368</LeadDataCRC32>
         <WaveFormData>
xv/G/8b/xv/L/9D/1f/a/93/3v/f/+D/4v/i/+L/4v/j/+T/5f/m/+j/6P/o/+j/6v/q
/+r/6v/q/+r/6v/q/+z/7P/s/+z/7v/u/+7/7v/w//D/8P/w//D/8P/w//D/8P/w//D/
8P/y//L/8v/y//T/9P/0//T/9//4//n/+v/8//z//P/8//3//v///wAAAQACAAMABAAG
AAgACgAMAA4AEAASABQAFgAYABoAHAAgACIAJAAmACsALgAxADQANwA6AD0AQABCAEQA
RgBIAEoATABOAFAAUQBSAFMAVABVAFYAVwBYAFgAWABYAFgAVgBUAFIAUABNAEoARwBE
AD8APAA5ADYAMAAsACgAJAAgABwAGAAUABAADgAMAAoABwAEAAEA/v/9//z/+//6//n/
+P/3//b/9f/0//P/8v/w//D/8P/w//D/8P/w//D/7v/u/+7/7v/u/+7/7v/u/+7/7v/u
/+7/7v/u/+7/7v/w//D/8P/w//D/8P/w//D/8v/y//L/8v/y//L/8v/y//T/9P/0//T/
9P/0//T/9P/0//T/9P/0//b/9v/2//b/9v/2//b/9v/0//T/9P/0//T/9P/0//T/8v/y
//L/8v/y//L/8v/y//D/8P/w//D/8P/w//D/8P/w//D/8P/w/+7/7v/u/+7/7v/u/+7/
7v/s/+z/7P/s/+7/7v/u/+7/7f/s/+v/6v/q/+r/6v/q/+r/6v/q/+r/7P/s/+z/7P/q
/+r/6v/q/+j/6P/o/+j/6v/q/+r/6v/s/+z/7P/s/+r/6v/q/+r/6v/q/+r/6v/q/+r/
6//r/+n/6v/q/+r/6v/q/+v/6//u//D/8P/z//j/+f/5//v/+f/5//r/+//8//7//v/+
/wAAAAD+//r/+f/3//b/9P/2//b/9v/0/+//7f/q/+n/5//m/+X/5P/m/+b/5//n/+f/
5v/m/+b/5v/l/+X/5f/k/+T/5P/l/+j/6P/o/+j/6P/o/+j/6f/p/+j/6P/o/+j/6v/s
//b/BAAYADIAUQBsAIgAsgDcAPgA/gD8APMA5AC+AHYAGQC7/2z/PP8m/x7/IP8r/zf/
R/9b/3L/jP+k/7X/vP/C/8n/1P/d/9//4P/i/+D/4v/i/+P/5P/k/+X/5v/n/+n/6f/o
/+b/6P/p/+n/6//s/+z/7P/q/+z/7f/t/+7/7v/t/+3/7f/u//D/8P/z//P/8//0//L/
8v/y//L/8P/w//L/8//0//T/9P/0//f/9//3//f/+v/7//v//P/7//z//v/+/wEAAwAE
AAYABgAHAAYABwAKAAsADwASABIAFAAWABgAHQAhACIAJQApACwALQAvADIANAA3ADkA
PwBBAEUASABIAEsATgBPAFMAVgBXAFgAWwBcAF0AXgBeAF4AXgBeAF0AXQBbAFoAWQBX
AFUAUgBPAEsARwBDAD8AOQA0ADEALAAnACQAIAAeABoAFwATABEADAAIAAUABAABAAAA
/f/8//v/+//5//j/9//2//X/9P/0//T/8v/y//H/8P/v/+//8P/w//D/8P/w//D/7//v
/+//7//v//D/8P/w//D/8f/x//H/8f/x/+//8f/x//H/8f/y//L/9P/0//T/9f/1//X/
9v/2//b/9v/3//f/9P/0//T/9P/0//T/9P/1//X/9f/1//X/9//3//b/9v/2//b/9v/2
//T/9P/0//L/9P/0//T/9P/y//L/8f/w//L/8//z//L/8v/y//L/8v/w/+//7f/s/+3/
7v/v//D/7v/u/+7/7v/u/+3/7f/t/+//7v/u/+7/7v/u/+7/7v/t/+z/6//q/+v/7P/s
/+3/6//r/+r/6v/o/+j/6f/p/+r/6//s/+z/6v/s/+7/7v/s/+r/6v/q/+r/7P/t/+3/
7f/s/+z/7P/s/+z/7f/t/+7/8P/w//P/9v/1//X/9//3//n/+v/7//7/AAAAAAAAAAAC
AAAA/P/7//n/+P/2//j/+P/4//b/8f/t/+r/6f/p/+r/6f/o/+j/6P/p/+n/6f/m/+b/
5v/m/+X/5f/l/+b/5v/m/+f/6P/o/+j/6P/o/+r/6v/r/+v/6v/q/+j/5v/m/+j/7v/8
/xIALABJAGgAhgCsANQA8gAGAQgBAwH4AOAApgBFAN3/gv88/x7/FP8S/x//L/89/03/
Yv96/5L/p/+0/77/x//Q/9n/4f/i/+D/4P/i/+L/4//k/+T/5f/m/+X/5//n/+b/6P/q
/+v/6//t/+7/7v/u/+z/7v/v/+//7v/u/+3/7f/v//D/8v/y//H/8f/x//L/8v/y//L/
8v/0//T/9v/3//j/+P/4//j/+//7//v/+//8//3//f/+//3//v8AAAAAAwAFAAYACAAJ
AAsACwANAA8ADwASABQAFAAWABgAGgAfACMAJAAnACsALgAvADEANgA6AD8AQwBHAEkA
TQBQAFIAVQBYAFkAWwBeAF8AYABjAGQAZQBmAGYAZgBmAGYAZwBnAGUAZABhAF8AXQBa
AFUAUQBNAEkARQA/ADoANwAyAC0AKgAmACEAHAAYABMAFAAQAA0ACwAIAAUABAABAP7/
/f/9//v/+v/5//j/9//0//T/9P/y//L/8f/w/+//7//w//D/8P/w//D/8P/v//H/8f/x
//H/8v/y//L/8v/x//H/8f/x//P/8f/z//P/8//z//T/9P/0//T/9P/1//P/8//0//T/
9v/2//f/9//2//b/9v/2//b/9v/2//f/9//3//f/9//3//f/9v/2//T/9P/0//T/9P/0
//T/8v/y//L/8v/y//P/9P/0//T/8//z//L/8P/y//L/8v/y//H/8f/w//D/8P/w//D/
8P/w//D/8P/w//D/7//v/+//7//u/+7/7v/u/+7/7v/u/+7/7v/u/+7/7P/s/+v/6//t
/+3/7P/s/+r/6v/r/+v/7f/t/+3/7P/s/+z/7P/s/+r/6v/p/+n/7f/u/+z/7P/s/+z/
6v/r/+v/6//u/+7/7v/u/+7/7//v//D/9P/0//f/+v/5//n/+//7//v//P/9/wAAAAAA
AAAAAAACAAAA/P/7//n/+P/2//j/9v/2//T/7//t/+r/6f/p/+j/5//m/+b/6P/p/+n/
6f/m/+b/5v/m/+f/5//n/+j/5v/m/+f/6P/q/+r/6v/q/+r/6v/r/+v/6P/q/+r/6P/o
//D//P8OACYARgBpAIYAqADUAPgADAEOAQgBAQHuALwAZAD7/5f/TP8m/xz/GP8i/y3/
Pf9P/2P/fP+U/6j/tf/A/8z/0//Y/9v/3f/g/+L/4v/k/+T/5f/k/+T/5f/m/+n/6//r
/+r/6v/s/+3/7f/t/+7/7v/u/+7/8P/x//H/8P/w/+//7//v//D/8v/y//P/8//z//T/
9v/2//b/9v/0//T/9v/3//j/+P/4//j/+//7//v/+//+//////8AAP//AAACAAIABQAH
AAgACgALAA0ADQAPABEAEQAUABYAFgAYABoAHAAhACUAJgApAC8AMgAzADUAOQA8AEAA
QwBHAEkATQBQAFMAVwBbAF0AXQBgAGEAYgBjAGQAZQBmAGYAZgBmAGYAZQBlAGMAYgBd
AFsAWQBWAFMATwBLAEcAQwA9ADgANQAuACkAJgAiABwAGAAVABEAEwAQAA4ADQAIAAUA
BAABAP7//f/9//v//P/7//r/+f/2//b/9v/0//b/9f/0//P/8f/y//L/8v/y//L/8v/x
//L/8//0//X/9P/0//T/9P/z//P/8//z//P/8f/z//P/9f/1//b/9v/2//b/9v/3//X/
9f/2//b/9v/2//f/9//4//j/+P/4//j/+P/4//n/+f/5//n/+f/3//f/9v/2//j/+P/4
//j/+v/6//r/+P/2//b/9v/2//b/9v/1//T/9P/1//X/9P/y//L/8v/y//P/8//y//L/
8v/y//L/8v/y//L/8v/y//H/7//u/+3/7v/u/+//8P/w//D/8P/w//D/8P/w//D/8P/w
/+//7//v/+//7v/u/+z/7P/t/+3/7//v/+//7v/u/+7/7v/u/+7/7v/t/+3/7//w//D/
8P/v/+//7v/t//H/8P/w//D/8P/w/+//7//u/+3/7v/u/+7/7v/v//H/8v/0//T/9P/3
//r/+//7//3//f/7//z//f8AAAMABAAFAAYABQACAP3/+//7//r/+P/6//z//P/6//X/
8f/u/+3/7f/q/+n/6P/o/+r/6//r/+v/6P/o/+j/6P/p/+n/6f/q/+z/7P/t/+7/7P/s
/+z/7P/s/+z/7f/t/+z/7P/s/+r/6P/u//7/EAAoAEYAZQCCAKQAzgDyAAYBCAEGAf8A
7gDAAGwABQCl/1r/Lv8e/xz/Jv81/0H/U/9p/4D/mP+s/7f/xP/Q/9X/2P/d/+H/4v/i
/+L/5P/k/+X/6P/o/+n/6v/r/+3/7f/s/+z/7v/v/+//7v/u/+3/7P/t//D/8v/z//L/
8v/x//H/7//w//L/8v/z//P/8//0//b/9v/2//b/+P/4//r/+//7//r/+f/4//v/+//7
//v//P/9//3//v8BAAIABAAEAAMABQAGAAgABwAJAAkACwAPAA8AEgAUABgAGgAcAB4A
HwAjACQAJwApACwALQAvADUAOAA8AD8AQQBDAEcASgBKAE0AUABRAFMAVgBXAFgAWQBa
AFsAXABcAFwAXABcAF0AXQBbAFoAVwBVAFMAUABNAEkARQBBAD0ANwAyAC8ALAAnACQA
IAAeABoAFwATABAADAAJAAcABAABAAAA/f/8//v/+//5//n/+f/5//n/9//2//X/8v/0
//P/8v/x//H/8v/y//L/8v/y//L/8f/v/+//7//v//D/8P/w//D/8f/x//H/8f/y//H/
9P/1//X/9f/2//b/9v/2//b/9//1//X/9v/2//b/9v/3//f/9P/0//T/9P/1//b/9//5
//f/9//3//f/9//3//b/9v/2//b/9v/2//T/9P/0//L/8//0//X/9v/0//T/8//y//T/
9f/1//T/8v/y//L/8v/z//P/8v/y//D/8P/w//D/7v/u/+7/7v/w/+//7//v/+//7v/u
/+7/7v/u/+7/7v/u/+7/7v/u/+7/7v/t/+3/7//v/+7/7v/u/+7/7//v/+7/7f/s/+r/
7P/s/+z/7P/u/+7/7f/t/+v/7P/s/+z/7P/t/+v/7v/u/+7/7v/u/+7/7//v/+//7v/u
/+7/7v/w//H/8f/y//T/9P/3//r/+f/5//v/+//8//7/AAAEAAUABAADAAIAAgAAAPz/
+//3//b/9P/2//j/+P/2//H/8f/u/+3/7f/s/+v/6v/q/+r/6//r/+v/6P/o/+j/6P/n
/+f/5//o/+b/5v/n/+j/6v/q/+r/6v/o/+j/6f/p/+7/7P/s/+r/6v/u//b/AgASAC4A
TQBoAIYArgDYAPIA/gD+APkA7ADSAJAAMwDT/4L/Sv8w/yT/Iv8t/zv/Sf9b/3L/jv+k
/7X/wP/G/83/1v/Z/9v/3v/g/+D/4v/i/+P/5v/m/+f/6P/n/+n/6f/o/+b/6P/p/+n/
6f/q/+r/6v/q/+z/7f/t/+7/7v/t/+3/7f/u//D/8P/v/+//7//w//L/8v/y//L/8v/y
//T/9f/2//b/9v/2//n/+f/5//n/+f/5//j/+P/6//z///8AAP//AQACAAQAAwAFAAUA
BwAHAAcACgAMAA8AEgAVABgAGQAdAB4AIQAjACYAJwApACsALgAyADUAOQA7AD8AQgBG
AEkATABNAE4AUABQAFAAUwBUAFUAVgBYAFgAWABYAFkAWQBXAFYAUQBPAE0ASgBIAEUA
QgA/AD0ANwAyAC8ALAAnACQAIAAeABoAFwATABEADAAIAAUAAwABAAEA///9//v/+v/3
//j/9//2//X/9P/0//T/8v/y//H/8P/v/+//8P/w//D/8P/w//D/7//v/+//7//v/+7/
7v/u/+7/8f/x//H/8f/x/+//8f/x//D/7//v/+7/7//w//H/8//z//P/9P/0//T/9P/1
//X/9v/2//b/9v/1//T/8//z//X/9f/1//X/8//z//L/8v/z//T/9f/2//b/9v/2//T/
8v/y//L/8v/y//L/8f/w//D/8f/x//D/8P/w//D/8P/v/+//7v/u/+z/7P/s/+z/7P/s
/+z/7P/t/+3/7v/v/+7/7P/r/+r/7P/s/+z/7P/q/+r/6v/q/+z/7P/r/+v/7f/t/+z/
7P/q/+r/6//r/+v/6//r/+r/6v/q/+r/6v/q/+r/6f/p/+f/6P/o/+j/6v/u/+z/7P/s
/+z/7P/t/+3/7f/u/+7/7v/u/+z/7f/t/+7/7//u//D/8v/0//X/+P/5//v//P/9/wAA
AAAAAAAAAAAAAP7/+v/5//n/+P/2//j/9v/2//T/7//v/+z/6//r/+r/6f/o/+j/6P/p
/+n/6f/m/+b/5v/m/+b/5//o/+r/6f/o/+j/6P/q/+r/6v/q/+j/6P/p/+n/6v/q/+r/
6v/s/+z/8v/8/w4AKABHAGYAhACmANAA8AD+AAAB/wD0ANoAoABJAOX/iP9G/yb/Gv8Y
/yP/M/9F/1X/Zv98/5b/q/+4/8T/zf/U/9n/3//i/+T/4v/k/+T/5f/m/+b/5//o/+n/
6//r/+r/6v/s/+3/7f/r/+z/7P/s/+7/8P/x//H/8P/w/+//7//v//D/8v/y//P/8//z
//T/9v/2//b/9v/2//b/+P/5//j/+P/4//j/+//7//v/+//8//3//f/+/wEAAgAEAAQA
AwAFAAYACAAJAAsACwANAA8ADwASABQAFgAYABoAHAAfACMAJAAnACkALAAtAC8ANQA4
ADwAPwBDAEUASQBMAE4AUQBUAFUAWQBcAF0AXgBdAF4AXwBgAGEAYgBjAGQAYwBjAGEA
YABfAF0AWwBYAFMATwBLAEcARQA/ADoANwAwACsAKAAkACAAHAAZABUAEgAOAAsACQAI
AAUABAABAAIAAQABAP//+//5//f/9f/2//b/9v/0//T/8//y//H/7//w//D/8P/w//D/
8P/v/+//7//v/+//8v/y//L/8v/z//P/8//z//H/7//x//H/8v/z//X/9v/0//T/9P/1
//X/9f/2//b/9v/2//f/9//2//b/9v/2//b/9v/2//f/9//3//f/9//1//X/9P/0//T/
9P/0//T/9v/2//b/9P/0//T/9P/0//T/9P/z//L/8v/z//P/8v/y//L/8v/y/+//7//u
/+7/7v/u/+7/7v/u/+7/7v/u//D/7//v/+//7f/s/+z/7P/u/+7/7v/u//D/8P/w//D/
8P/w/+//7//t/+3/7P/s/+z/7P/t/+3/7f/t/+3/7P/q/+r/6v/q/+v/7P/s/+3/7f/s
/+z/6v/q/+r/6v/q/+v/6//r/+z/7P/s/+z/7f/v//D/8v/y//L/9f/4//j/9//4//f/
+P/6//z/AAACAAIAAgACAAIAAAD8//v/+//6//j/+v/4//j/9v/x/+3/6v/p/+n/6f/p
/+n/6v/p/+n/6P/n/+b/5v/m/+b/5//n/+f/6P/o/+j/6f/q/+r/6v/q/+r/6P/o/+n/
6f/u/+z/6v/q/+r/7v/6/woAHgA8AF8AfACeAMoA8AAGAQwBCgEDAfgA0gCAABUAr/9e
/y7/Gv8U/xz/Kf81/0X/Wf9y/4r/ov+z/77/xv/L/9L/2f/d/+D/4v/i/+T/5P/l/+b/
5v/n/+j/6f/r/+v/6v/q/+z/7f/t/+3/7v/u/+7/7v/w//H/8f/w//D/7//v/+//8P/y
//L/8//z//P/9P/0//T/9P/0//T/9P/2//f/9v/2//b/9v/6//v//P/9//z//f/9//7/
AQACAAQABAADAAUABgAIAAkACwALAA0AEQARABQAFgAYABoAHAAeAB8AIwAkACcALAAw
ADIANQA5ADwAQABDAEcASQBNAFAAUgBVAFgAWQBbAF4AXwBgAGIAZABmAGgAZwBmAGUA
ZABnAGcAZQBkAF8AXQBbAFgAUwBPAEsARwBDAD0AOAA1ADAAKwAoACQAIAAcABkAFQAS
AA4ACwAJAAYAAwACAP///v/9//3/+//4//f/9v/1//b/9v/2//T/9P/z//L/8f/x//L/
8v/y//D/8P/w/+//8f/x//H/8f/y//L/8v/y//P/8//z//P/8//x//P/8//x//H/8v/y
//L/8v/y//P/9P/1//f/+P/2//b/9//3//j/+P/4//j/9v/2//b/9//3//f/9//3//f/
9//2//b/9v/2//b/9v/2//b/9v/0//P/8v/x//D/8f/y//L/8v/y//P/8//y//L/8v/y
//L/7//v/+7/7v/w//D/8P/w//D/8P/w//D/8P/v/+//7//t/+z/7P/s/+z/7P/s/+z/
7v/u/+7/7v/s/+z/6//r/+v/6//q/+r/6v/q/+v/6//r/+v/6//q/+z/7P/s/+z/7P/s
/+v/6//t/+z/6v/o/+n/6v/r/+z/6v/r/+v/6//u/+7/7v/u/+7/7//v//D/8P/w//P/
9v/5//n/+//7//n/+v/7//7/AQACAAMABAACAAAA/P/7//v/+v/4//r/+P/4//b/8f/t
/+r/6f/p/+j/5//m/+b/5//p/+r/6//p/+j/5//m/+f/5//n/+j/6P/o/+n/6v/q/+r/
6v/q/+r/6v/r/+v/7P/u/+7/7P/s//T//v8MACIARABnAIQAqADSAPQABgEKAQQB/QDs
ALwAaAD9/5v/VP8s/xz/HP8k/zH/P/9P/2X/fv+Y/6z/uf/C/8z/0//a/9//4f/i/+L/
4P/i/+L/4//l/+b/6P/q/+n/6//r/+r/7P/u/+//7//t/+7/7v/u/+7/8P/x//H/8v/y
//H/8f/v//D/8v/y//P/8//z//T/9P/0//T/9P/0//T/9v/3//r/+v/6//r/+//7//v/
+//9////AAACAAEAAgAEAAQABQAHAAgACgALAA0ADQAPABEAEQAUABYAGAAaABwAHgAh
ACUAJgApACsALgAvADEANgA6AD8AQwBGAEcASgBMAE4AUQBUAFUAVwBaAFsAXABdAF4A
XwBgAGAAYABgAGAAYQBhAF8AXgBbAFkAVwBUAFMATwBLAEcAQwA9ADgANQAuACkAJgAi
ACAAHAAZABUAEgAOAAsACQAGAAMAAgD///////8AAP///P/7//r/+f/4//j/+P/2//j/
9//2//X/9f/2//b/9v/2//b/9v/1//X/9f/1//X/9v/2//b/9v/2//X/9P/z//X/9f/5
//v/+f/5//r/+v/6//r/+v/7//n/+f/6//r/+v/6//v/+//7//z//f/+//3//P/7//v/
+//7//v/+//9//3//P/8//v/+v/5//j/+P/4//j/9v/3//j/+f/6//r/+v/5//j/9v/3
//f/9v/2//b/9v/2//X/9f/0//T/9P/0//T/9P/0//T/9P/0//L/8f/x//H/8v/y//P/
9P/0//T/9P/0//L/8v/y//L/8v/y//H/8f/v/+//7v/u/+//8P/y//P/8f/x//H/8P/w
//D/8P/w//D/8P/v/+//7//w//D/8P/w//H/8f/x//H/8f/x//L/8P/w/+7/7v/u/+7/
8P/x//H/8f/y//L/8v/y//L/8//z//T/9v/2//n//P/9//3//////wAAAgAEAAgACAAI
AAgACAAGAAQAAAD///v/+v/4//r/+P/4//b/8f/w/+7/7v/v/+z/6//q/+r/7P/t/+3/
7f/s/+z/7P/s/+n/6f/p/+r/6v/q/+v/7P/s/+z/7P/s/+7/7v/v/+//7P/s/+z/7v/u
//D/+v8KABwANABTAHAAjgC2ANwA9gD+AP4A+QDuAMwAggAhAMP/dv9E/yz/Jv8q/zX/
P/9N/2H/ev+S/6j/t//A/8r/0f/W/93/4//m/+T/5P/m/+b/5//o/+j/6f/q/+v/7f/t
/+z/7P/u/+//7//v//D/8P/w//L/9P/1//X/8v/y//H/8f/x//L/9P/0//P/8//z//T/
9v/2//b/9v/2//b/+P/5//z//P/8//z//v/9//z/+//+//////8AAAEAAgAEAAQAAwAF
AAYACAALAA0ADQAPAA8ADwASABQAFgAYABoAHAAeACEAIQAjACgALAAuADEANQA4ADwA
PwBCAEMARgBIAEoATQBQAFEAUQBUAFUAVgBVAFYAVwBYAFsAXABdAF4AXgBdAFoAWABX
AFUAUwBQAE8ASwBHAEMAQQA7ADYAMwAvACsAKQAmACIAHgAbABcAFAAQAA0ACwAKAAcA
BgADAAAA//////3//P/7//r/+f/4//j/+P/2//j/9//2//X/9f/2//b/9v/0//T/9P/z
//P/8//z//P/9v/2//b/9v/1//X/9f/1//X/8//1//X/9//3//j/+P/3//b/9f/1//X/
9f/2//b/+P/4//n/+f/2//b/9v/2//j/+P/4//n/+f/5//n/+f/5//n/+P/4//j/+P/4
//j/+v/6//r/+P/2//b/9v/2//b/9v/1//T/9v/3//f/9v/2//b/9v/2//X/9f/0//T/
8v/y//L/8v/y//L/8v/y//L/8f/x//H/8f/w//D/8P/y//L/8v/y//D/8P/w//D/8P/w
/+//7//x//H/8P/w/+7/7v/v/+//7f/t/+3/7P/t/+7/7//w/+7/7v/t/+3/7f/s/+7/
7//w//H/8v/w//H/8f/x//D/8P/w//D/8P/x//H/8v/0//T/9//6//z//f8AAAEAAQAC
AAMABgAHAAYABQAEAAIAAAD8//v/+//6//j/+v/6//r/+P/z//H/7v/t/+3/7P/r/+r/
6v/q/+v/6//r/+r/6v/q/+r/6//r/+v/7P/q/+r/6//s/+z/7P/s/+z/7P/s/+3/7f/q
/+r/6v/s/+7/9P8AABAAJgBEAGMAgACgAMoA7gD8AP4A+ADvANwAqgBWAPX/mf9S/zD/
Iv8g/yb/Nf9F/1f/af+A/5r/sP+//8j/zv/V/9z/4f/j/+T/5v/o/+r/6v/r/+r/6v/r
/+z/6//t/+3/7P/u//D/8f/x//H/8v/y//L/8P/y//P/8//y//L/8f/x//P/9P/2//b/
9//3//f/+P/4//j/+P/4//j/+P/6//v//v/+//7//v8BAAEAAQABAAIAAwADAAQAAwAE
AAYABgAHAAkACgAMAA0ADwAPABEAEwATABYAGAAaABwAHgAgACMAJwAoACsAMQA0ADUA
NwA5ADwAQABDAEcASQBNAFAAUgBVAFgAWQBbAF4AXwBgAGEAYgBjAGQAYwBiAGEAYABh
AGEAXwBeAF0AWwBZAFYAUwBPAEsARwBBADsANgAzAC4AKQAmACIAIAAcABkAFQASAA4A
CwAJAAYAAwACAP///v/9//3/+//8//v/+v/5//j/+P/4//b/9v/1//T/8//z//T/9P/0
//b/9v/2//X/8//z//P/8//0//T/9P/0//f/9//3//f/9//1//f/9//1//X/9v/2//T/
9P/0//X/9v/3//n/+v/4//j/+f/5//b/9v/2//b/+P/4//j/+f/5//n/+f/5//n/+f/4
//j/+P/4//j/+P/4//j/+P/2//T/9P/0//T/9v/2//X/9P/0//X/9f/0//T/9P/0//T/
8f/x//D/8P/w//D/8P/w//L/8v/y//L/8P/v/+//7//x//D/8P/w/+7/7v/u/+7/8P/w
//D/8P/u/+7/7f/t/+//7//u/+7/7P/s/+3/7f/v/+//7//u/+7/7v/u/+7/7v/s/+3/
7f/u/+7/7v/u/+7/7v/v/+//7//w//D/8P/w//L/8//z//T/9f/0//b/+P/7//v//f/9
//3//v///wIABQAGAAcACAAHAAQA///9//3//P/6//z//P/8//r/9f/x/+7/7f/t/+z/
6//q/+r/6v/r/+v/6//q/+r/6v/q/+n/6f/p/+r/6v/q/+v/7P/s/+z/7P/s/+z/7P/t
/+3/7P/s/+7/8P/u/+7/+P8KAB4AOABbAHoAmgDAAOwABgEOAQwBBwH8ANgAjAAnAMP/
bP8y/x7/GP8e/yv/Of9H/1f/cP+O/6b/sf++/8j/z//U/9n/4f/m/+b/6P/q/+r/6//q
/+r/6//s/+v/7f/t/+z/7P/u/+//7//x//L/8v/y//D/8v/z//P/9P/0//P/8//1//b/
+P/4//j/9//2//b/9v/2//b/9v/4//j/+v/7//z//P/8//z///////////8CAAMAAwAE
AAUABgAIAAgACQALAAwADgANAA8ADwARABQAFQAZABwAHAAeACAAIgAjACcAKAArADEA
NAA1ADcAPQBAAEQARwBJAEsATwBSAFcAWwBfAGEAYwBmAGcAaABnAGgAaQBqAGkAaABn
AGYAagBrAGoAagBnAGUAYwBgAFwAVwBSAE0ARwBBADwAOQA0AC8ALAAoACMAHgAaABUA
FQASABAADwAKAAcABgADAAAA//////3//P/7//r/+f/5//r/+//6//j/9//2//X/9f/2
//b/9v/0//T/9P/z//X/9f/1//X/9P/0//T/9P/3//f/9//3//f/9f/3//f/9//3//j/
+P/4//j/+P/5//f/9//4//j/+v/6//v/+//6//r/+v/6//r/+v/6//v/+//7//v/+//7
//v/+v/6//r/+v/6//r/+P/4//j/9v/4//j/+P/4//b/9v/1//T/9f/3//j/+P/1//T/
8//y//P/8//y//L/8v/y//L/8v/y//L/8v/y//L/8f/x//H/8f/w//D/8P/u/+7/7v/u
//D/8P/w//D/8P/w/+//7//v/+//7v/u//D/8P/x//H/7//v/+//7v/u/+7/7v/u/+7/
7v/t/+3/7//w//D/8P/u/+7/7v/u//D/8f/x//H/8v/y//L/8v/y//P/8//0//T/9P/3
//r//f/9///////9//7///8CAAYABgAGAAYACAAGAAIAAQD///7//P/+//7//v/8//f/
8//w/+//7//u/+3/7P/s/+r/6//r/+v/7P/s/+z/7P/q/+n/6P/o/+n/6v/s/+7/7v/u
/+7/7v/u/+7/7//v/+7/7v/u/+7/7v/u//T/AgAWADAATwBwAJAAtgDgAAABEAEQAQsB
AgHuALIAUwDr/47/Sv8o/x7/Hv8p/zf/Rf9X/2z/hv+e/7H/vv/K/8//1P/b/+P/5v/m
/+b/6P/o/+n/6P/o/+n/6v/r/+3/7f/s/+7/8P/x//H/7//w//D/8P/y//T/9f/1//T/
8v/x/w==
         </WaveFormData>
      </LeadData>
      <LeadData>
         <LeadByteCountTotal>10000</LeadByteCountTotal>
         <LeadTimeOffset>0</LeadTimeOffset>
         <LeadSampleCountTotal>5000</LeadSampleCountTotal>
         <LeadAmplitudeUnitsPerBit>4.88</LeadAmplitudeUnitsPerBit>
         <LeadAmplitudeUnits>��V</LeadAmplitudeUnits>
         <LeadHighLimit>2147483647</LeadHighLimit>
         <LeadLowLimit>268435456</LeadLowLimit>
         <LeadID>V5</LeadID>
         <LeadOffsetFirstSample>0</LeadOffsetFirstSample>
         <FirstSampleBaseline>0</FirstSampleBaseline>
         <LeadSampleSize>2</LeadSampleSize>
         <LeadOff>FALSE</LeadOff>
         <BaselineSway>FALSE</BaselineSway>
         <ExcessiveACNoise>FALSE</ExcessiveACNoise>
         <MuscleNoise>FALSE</MuscleNoise>
         <LeadDataCRC32>4214859367</LeadDataCRC32>
         <WaveFormData>
3v/e/97/3v/g/+L/5P/m/+j/6P/o/+j/6P/o/+j/6P/q/+r/6v/q/+z/7P/s/+z/7P/s
/+z/7P/s/+z/7P/s/+z/7P/s/+z/7v/u/+7/7v/w//D/8P/w//D/8P/w//D/8v/y//L/
8v/y//L/8v/y//T/9P/0//T/9v/2//b/9v/4//j/+P/4//r/+v/6//r//P/8//z//P//
/wAAAQACAAUABgAHAAgACwAMAA0ADgAQABIAFAAWABoAHAAeACAAIgAkACYAKAArACwA
LQAuADEAMgAzADQANQA2ADcAOAA5ADoAOwA8ADwAPAA8ADwAOQA4ADcANgAzADAALQAq
ACgAJgAkACIAHwAcABkAFgATABAADQAKAAgABgAEAAIA/v/8//r/+P/4//j/+P/4//f/
9v/1//T/8//y//H/8P/w//D/8P/w//D/8P/w//D/7v/u/+7/7v/w//D/8P/w/+7/7v/u
/+7/8P/w//D/8P/w//D/8P/w//D/8P/w//D/8v/y//L/8v/w//D/8P/w//H/8v/z//T/
8v/y//L/8v/y//L/8v/y//T/9P/0//T/8v/y//L/8v/y//L/8v/y//L/8v/y//L/8P/w
//D/8P/w//D/8P/w/+7/7v/u/+7/7v/u/+7/7v/u/+7/7v/u/+7/7v/u/+7/7v/u/+7/
7v/u/+7/7v/u/+7/7v/u/+7/7f/s/+v/6v/s/+z/7P/s/+z/7P/s/+z/7P/s/+z/7P/s
/+z/7P/s/+r/6v/q/+r/7P/s/+z/7P/u/+7/7v/u/+3/7P/r/+r/7P/s/+z/7P/q/+v/
6//s/+z/7P/s/+z/7f/t/+7/7v/x//H/8//0//X/9//3//n/+f/5//n/+//6//z/////
/wAA///9//v/+//4//f/9//3//f/9//1//L/7v/s/+v/6f/o/+f/5//p/+n/6v/q/+n/
6f/p/+j/6P/o/+j/6P/p/+n/6f/q/+v/6//r/+r/6v/q/+r/6//r/+v/6//q/+n/5v/m
/+v/8/8AABMAJwA4AEoAYgB7AI8AnACmAK0AsAClAIIAUQAjAPf/0P+5/6r/m/+V/5j/
nf+l/7X/yP/V/9v/3P/c/9//5//r/+3/6//t/+z/7P/s/+z/6//r/+v/7P/s/+z/7P/s
/+r/6//r/+z/7v/u/+7/7v/u/+//8P/w//D/8P/w/+//7//w//D/8f/y//P/9P/2//X/
9P/0//P/8//z//P/9P/1//X/9f/1//j/+P/4//n/9//4//j/+f/7//3//f/9////AAAA
AAEAAgACAAIAAgAFAAYABwAKAAoADAAMAA4AEwAUABUAFwAaABwAHgAfACAAIgAlACkA
LAAuADEAMwAzADUANwA3ADoAPAA/AEAAQQBCAEMAQwBDAEMAQwBDAEMARQBDAEEAQABA
AD8APAA5ADYAMwAwACsAKAAmACMAIQAeABoAGAATABEADgALAAgABgAEAAMAAQAAAAAA
//////7//f/9//z/+//7//r/9//3//f/9//1//X/9P/0//b/9v/2//f/9f/1//T/9P/0
//T/9P/0//b/9v/3//f/9//3//f/9//1//X/9f/1//j/+f/5//n/+f/5//n/+f/5//r/
+v/6//r/+//7//v/+P/4//r/+v/7//r/+v/7//v/+//7//v/+//7//r/+f/5//r/+v/6
//j/+P/4//b/9v/2//b/9v/2//f/9//2//b/9v/2//X/9f/1//X/9f/z//P/8//x//T/
9f/2//f/9f/1//b/9v/0//L/8v/y//T/9P/0//T/8v/y//P/8//x//H/8P/w//H/8v/y
//P/8f/x/+//7//w//D/7//u/+//8P/x//L/8v/y//L/8//y//D/8P/w//D/8//z//T/
9P/z//L/8f/x//P/9P/0//X/9f/3//j/+f/5//n/+//7//v/+//9//7/AAADAAMAAgAD
AAEA//////z/+//7//v/+//7//n/9v/y//D/7//v//D/7//v/+//7//w//D/7//t/+3/
7P/s/+r/6v/q/+v/7f/t/+7/7//t/+3/7P/s/+7/7v/v/+//7//t/+z/6f/o/+b/5//v
/wAAEwAjADYASABeAHMAhQCaAKgArwC4ALkAnABnADcACwDa/7f/pv+b/5X/lv+Z/6H/
r/++/83/1f/a/9z/4f/j/+n/7f/v/+v/7P/s/+z/7P/t/+3/7f/u/+z/7P/s/+z/7v/v
/+//8P/w//D/8P/w/+7/7//w//D/7v/u/+7/7f/u//D/8f/z//H/8f/x//L/8P/w//H/
8f/z//P/8//0//X/9f/1//X/9v/2//b/9//3//j/+P/5//j/+f/4//f/+//8//z//f8B
AAIAAwAEAAQABAAEAAYACAAKAAoADAAPABAAEQATABgAGgAcAB0AIAAiACUAKQAsAC4A
MQAzADUANwA5ADkAOgA8AD8AQABBAEIAQwBDAEMAQwBDAEMARQBHAEUAQwBAAEAAPwA8
ADcANAAxAC4AKgAoACcAJQAfABwAGAAWABEADwAMAAkACgAIAAYABQACAAAA///9//v/
+v/5//n/+v/5//n/+P/3//f/9//3//X/9f/0//T/8//y//H/8f/y//P/8//0//T/9P/0
//T/9P/0//X/9f/1//X/9f/1//P/8//z//P/9v/3//f/9//3//f/9//3//f/+P/4//j/
+P/5//n/+f/6//r//P/8//v/+v/6//v/+f/5//n/+f/6//v/+//7//r/+v/5//j/+P/4
//j/9v/2//b/9v/2//j/+f/5//j/9v/2//b/9f/1//X/9f/1//X/9f/1//P/9P/1//b/
9//1//X/9v/2//b/9P/0//T/9P/0//T/9P/0//T/9f/1//X/9f/0//T/8v/y//H/8f/y
//P/8v/z//P/9P/0//T/8v/y//L/8v/y//L/8v/x//P/8//z//H/8//0//L/8v/y//L/
8//z//T/9P/0//T/9P/1//P/9P/0//X/9v/5//v//f/9//3///////////8BAAIAAgAF
AAUABAAFAAMAAQABAP7//f/9//3/+//7//n/9v/0//L/8f/x/+7/7f/t/+3/7//w//D/
7//t/+3/7P/s/+7/7v/u/+//7f/t/+7/7//x//H/8P/w//D/8P/x//H/7//v//D/7f/q
/+z/8f/9/w4AIwA3AEoAXgB0AIkAmwCoALAAuQC+AKsAfgBLABsA6//I/7X/qv+h/53/
oP+n/7P/wf/Q/9n/3f/i/+j/6//r/+v/7f/v/+//7v/u/+7/7v/t/+3/7f/u/+//8P/x
//L/8v/z//P/9P/0//T/9P/0//L/8//0//T/9P/0//T/8//z//T/9P/1//f/9//3//j/
+P/4//n/+f/3//f/9//4//n/+f/5//n/+v/6//r/+//9//7//v//////AQABAAEAAwAE
AAQABQAHAAgACQAKAAwADAAMAA4ADgAQABAAEgAXABgAGQAbACAAIgAkACUAJgAoACsA
LwAwADIANQA3ADwAPwBCAEMAQwBEAEYARgBHAEgASQBJAEkASQBJAEkARwBJAEcARQBC
AEIAQQA+AD0AOgA3ADQALwAsACoAJwAhAB4AGgAYABMAEQAOAAsACwAKAAkACQAGAAQA
AwABAAEAAAD/////AAD//////v/8//v/+v/5//n/+f/4//j/9v/2//b/9//3//f/9v/2
//f/+P/5//r/+P/4//n/+f/5//n/+f/5//n/+f/5//n/+v/7//v/+//7//v/+//7//n/
+v/6//r/+v/7//v/+//6//r//P/8//3//P/8//3//f/9//3//f/7//v/+v/5//v//P/8
//z//P/8//z/+v/4//j/+P/4//j/+f/5//j/+v/6//r/+f/3//f/9//3//f/9//3//X/
9//3//f/9//3//f/+P/4//b/9P/0//T/9v/2//b/9v/2//b/9//3//X/9f/0//T/9v/2
//X/9f/1//X/8//z//T/9P/z//L/9P/0//T/9P/0//T/9P/z//P/8//z//H/8v/0//X/
9P/z//X/9P/z//X/9P/2//b/9v/2//b/9f/1//T/8v/y//L/8//0//b/9//5//f/+f/6
//v//f/9///////9//3///8AAAMABwAIAAgABgADAAAA///8//v/+//7//z//f/8//r/
9P/y//H/8f/u/+3/7f/t/+//8P/w/+//7f/t/+z/7P/u/+7/7v/v//H/8f/y//P/8//z
//L/8v/w//D/8f/x/+//7//u/+v/6P/q//H//f8OACEANQBGAFoAcACHAJcApACuALkA
vACrAIAATwAhAPH/yv+z/6j/of+f/6L/qf+z/8P/0P/Z/9//4v/o/+n/6f/r/+3/7//t
/+7/7v/u/+7/7//v/+//8P/w//D/8P/w//D/8f/x//L/8f/w/+//7v/v//H/8//0//T/
9P/0//P/8f/y//L/8//1//X/9f/2//b/9v/3//f/9//3//f/+P/3//f/9//3//j/+P/4
//n/9//4//j/+f/7//3//f/9////AAAAAAEAAQACAAMABAAGAAYABgAIAAwADgAOABAA
EwAUABUAFwAaABwAHgAfACIAJAAnACsAKgAsAC8AMQAxADMANQA1ADgAOgA9AD4APQA+
AD8APwA/AD8APwA/AD8AQQA/AD0AOgA6ADkANgA1ADIALwAsACcAJAAiAB8AHQAaABYA
FAARAA8ADAAJAAYABAACAAEA/v/8//v/+f/5//j/9//3//f/9//4//j/9v/1//T/8//z
//P/8v/y//L/8v/y//P/8f/x//D/8P/w//D/8P/w//D/8P/x//H/8f/x//H/8f/y//P/
9P/1//X/9f/0//P/9f/1//X/9f/z//T/9P/0//T/9f/1//X/8//y//P/8v/0//T/9f/3
//X/9f/1//X/9f/1//T/8//1//b/9v/2//T/9P/0//L/8//0//X/9v/1//X/9P/y//L/
8v/y//H/8f/x//H/8f/z//P/8//x/+//7//v/+//7//v//D/8P/w/+7/7v/u//D/8P/w
//D/7v/u/+//7//t/+3/7P/s/+7/7v/t/+3/7//v/+3/7f/t/+7/7v/u/+z/7P/s/+z/
7P/s/+z/6//s/+3/7v/t/+v/7P/s/+r/7P/r/+n/7P/u/+7/7v/u/+//7//w//D/7v/u
/+7/7//x//L/8v/z//P/9f/2//f/9//3//n/+f/6//v//v8AAAEAAwACAAAA///9//v/
+//4//f/9//3//f/9//1//L/8P/u/+3/7f/s/+v/6//r/+v/7P/s/+v/6//r/+r/6v/q
/+r/6v/r/+n/6f/q/+v/6f/p/+j/6P/o/+j/6f/p/+//7f/q/+n/5v/o/+v/8f/8/w8A
IwA0AEYAXAB1AIcAlgCiAKkAsACtAI4AXQAtAAUA3P+//67/n/+Z/5r/nf+l/7X/xv/T
/9v/3v/e/9//5f/n/+f/5//p/+r/6v/q/+r/6f/p/+n/6v/q/+r/6v/q/+j/6f/p/+r/
7P/s/+z/7P/q/+v/7P/s/+7/7v/u/+3/6//s/+z/7f/t/+3/7f/u//D/8P/x//H/8f/x
//H/8v/z//P/8//z//b/9v/2//f/9v/2//X/9f/2//n/+v/7//v//P/8//3//f/+////
AAAAAAAAAAACAAUACAAJAAwADQAOAA8AEQASABQAFgAXABoAHAAfACMAJAAmACkAKwAv
ADEAMwAzADIANAA3ADgAOQA6ADsAOwA9AD0APQA9AD0APwA9ADsAOAA4ADcANAAzADAA
LQAqACcAJAAiAB8AHQAaABYAFAATABEADgALAAgABgAEAAMAAgAAAP///f/8//r/+P/3
//b/9f/1//T/9f/1//X/9f/z//P/8v/y//L/8v/y//P/8//z//L/8v/y//L/8v/y//L/
8v/z//P/9f/1//X/9f/1//X/9f/1//P/8//y//H/9P/1//b/9//3//j/+P/4//b/9//3
//f/9v/2//j/+P/3//b/9v/3//f/9//3//f/9f/1//T/8//0//b/9//4//j/+P/4//b/
9P/0//T/9P/0//X/9f/0//T/9P/0//P/8//z//P/8//1//X/9f/z//H/8f/x//H/8f/x
//L/8v/z//L/8//0//P/8v/x//D/8v/y//P/8//x//H/8P/w//L/8v/x//H/8//z//H/
8f/y//L/8f/w//D/8P/w//D/8P/w//D/7//x//H/8f/v/+3/7v/u/+z/7v/y//L/8v/y
//L/8//z//T/9P/0//T/9P/1//P/9P/0//X/8//1//b/9//7//v//f/9//////8BAAIA
AwAFAAQAAgADAAEA//////7//f/9//3/+//7//n/9v/0//L/8f/x//D/7//v/+//7//w
//D/7//t/+3/7P/s/+7/7v/u/+//7v/t/+3/7f/u/+//7//w/+7/7v/v/+//8f/v//D/
7//u/+z/7f/x//z/DwAjADgASgBeAHMAhwCYAKQArwC6ALUAmgBtADsADQDg/73/qv+f
/5n/mv+h/6f/sf++/8//2f/g/+T/5//p/+v/6//t/+//7P/s/+z/7P/v/+//7//w//D/
8P/w//D/8P/x//H/8v/y//L/8v/y//L/8//0//T/9P/0//T/8//1//b/9v/3//b/9f/0
//T/9v/2//f/9//3//f/9//4//n/+f/5//n/+v/6//r/+//5//r/+v/7//3/////////
AQACAAIAAwAFAAYABwAIAAgACAAIAAoADgAQABAAEgAVABYAFwAZABoAHAAeAB8AJAAm
ACkALQAuADAAMwA1ADUANwA5ADkAPAA+AEEAQgBDAEQARQBFAEcARwBHAEcARQBHAEUA
QwBEAEQAQwBAADsAOAA1ADIALwAsACoAJwAhAB4AGgAYABcAFQASAA8ADAAKAAgABwAE
AAIAAQD//////v/9//3/+v/5//n/+P/3//f/9//3//X/9f/0//T/9v/2//b/9//1//X/
9P/0//L/8v/y//L/9P/0//X/9f/1//X/9f/1//P/8//z//P/9v/3//f/9//1//X/9f/1
//f/+P/4//j/9v/3//f/9//2//b/+P/4//n/+P/4//n/9//3//f/9//5//n/+P/3//X/
9v/2//b/+P/4//j/9v/2//b/9v/2//T/9f/1//T/9P/0//T/8//z//P/8//z//H/8f/x
/+//8f/x//H/8f/x//H/8v/y//T/8v/y//L/8f/w/+//7v/w//D/8f/x//P/8//y//L/
8v/y//H/8f/x//H/7//v//D/8P/v/+7/8P/w//D/8P/v/+7/7f/r/+z/7f/u/+3/7//w
//D/7v/u/+7/7v/t/+3/7v/u/+7/7v/u/+//8f/y//L/8//x//P/9P/1//f/9//5//n/
+//7//3//v/+/wEAAQAAAP///f/7//v/+f/5//r/+//6//n/9v/y/+7/7P/r/+v/7P/r
/+v/6//p/+r/6v/p/+f/5//m/+b/6P/o/+j/6f/n/+f/6P/p/+r/6//r/+z/6v/q/+v/
6//x/+//7P/p/+b/5v/t//f/BAAXACsAQABUAGwAgQCTAKAAqAC1AL4AswCIAFEAIwD1
/8r/sf+k/5v/lf+W/5v/p/+3/8b/0f/Z/97/3v/h/+P/5//p/+n/6//o/+j/6P/o/+n/
6f/p/+r/7P/s/+z/7P/s/+3/7f/u/+7/7v/u/+7/7v/v//D/8P/u/+7/7v/t/+3/7v/u
/+//7//v/+//8P/w//D/8f/x//P/8//z//T/8//z//P/8//1//b/9//5//f/+P/4//n/
+f/7//v/+//9//7//v//////AAABAAIABgAGAAYACAAKAAwADAAOABEAEgATABUAGgAc
AB4AHwAgACIAJQApACoALAAvADEANQA3ADkAOQA6ADwAPwBAAEMARABFAEUAQwBDAEMA
QwBDAEUAQwBBAD4APgA9ADoANwA0ADEALgApACYAJAAhAB8AHAAYABYAEQAPAAwACQAI
AAYABAADAP7//P/7//n/+//6//n/+f/4//f/9//2//X/9f/1//X/8//z//L/8v/y//L/
8v/z//P/8//y//L/8v/y//L/8v/y//L/8//z//P/8//z//P/8//z//P/8//y//P/8//z
//P/8//z//P/9P/2//f/+P/2//f/9//3//j/+P/6//r/9//2//b/9//1//X/9f/1//f/
9//2//X/9f/2//b/9v/2//b/9v/0//L/8v/y//L/8v/z//P/8v/0//T/9P/z//P/8//z
//P/8f/x//H/7//x//H/8f/x//P/8//0//T/9v/0//T/9P/x//D/7//u/+7/7v/v/+//
8f/x//D/8P/u/+7/7f/t/+//7//t/+3/7f/u/+7/7v/u/+7/7v/u//D/8P/w/+//7//v
/+//7f/v/+7/7P/q/+v/7P/t/+7/7f/t/+7/7v/w//D/8P/x/+//8P/w//H/8f/z//T/
9f/5//n/+//7//v/+//9//7/AgAFAAUABAABAP///f/9//z/+//7//v/+f/5//f/9P/u
/+z/6//r/+r/6f/p/+n/6v/s/+3/7f/r/+v/6v/q/+r/6v/q/+v/6f/p/+r/6//t/+3/
7P/s/+z/7P/t/+3/7f/v/+7/6f/m/+r/7//3/wYAHQAzAEQAWABwAIUAlQCiAKoAswC4
AKcAegBHABkA6//G/7H/pv+d/5n/nP+j/6//v//O/9n/3f/g/+L/5f/l/+n/6//r/+n/
6P/o/+j/6P/r/+v/6//s/+z/7P/s/+z/7v/v/+//8P/u/+7/7v/u/+z/7f/u/+7/8P/w
//D/7//v//D/8P/x//H/8f/x//L/8v/y//P/8//z//P/8//0//X/9f/1//X/9v/2//b/
9//3//j/+P/5//n/+//7//v//f/+//7///8BAAIAAwAEAAYABgAGAAgACgAMAAwADgAT
ABQAFQAXABkAGgAbABsAIAAiACUAKQAqACwALwAxADEAMwA1ADUAOAA6AD0APgA9AD4A
PwA/AD8APwA/AD8APwBBAD8APQA6ADoAOQA2ADQAMgAwAC4AKQAmACQAIQAbABgAFAAS
ABEADwAMAAkACAAGAAQAAwD+//z/+//5//r/+v/6//v/+v/5//n/+P/1//X/9f/1//X/
9f/0//T/9P/0//T/9f/1//X/9P/0//L/8v/y//L/8v/y//P/8//x//H/8f/x//T/9f/2
//f/+P/5//n/+f/5//n/+f/5//j/+P/3//b/9v/3//f/9//3//j/+//8//r/+P/3//f/
9//3//f/9//5//n/+P/3//b/9v/1//T/9P/0//T/8v/z//T/9f/2//T/9f/1//T/9P/0
//T/8//z//P/8//z//P/8//z//H/8//z//P/8//x//H/8v/y//D/7v/u/+7/7//w//H/
8v/w//D/8f/x//H/8f/w//D/8P/w/+//7//t/+3/6//r/+//8P/w//D/8P/w//D/8P/w
//D/8P/v/+3/7f/t/+v/7f/u/+7/7P/s/+//7//v/+//7//v/+//7v/u/+7/7v/u/+7/
7//v//D/8P/w//D/8P/x/+//8P/w//H/8//1//b/9//3//f/+f/5//r/+//+/wAAAAAD
AAMAAgD///3/+//7//j/9//3//f/9f/1//P/8P/t/+z/7P/t/+r/6f/p/+n/6//s/+z/
6//r/+v/6v/q/+j/6P/o/+n/6f/p/+r/6//r/+v/6v/q/+z/7P/t/+3/7f/r/+r/6//q
/+r/7f/3/wIAEwAnADgASgBiAHcAiwCaAKQAqwC0AK0AiABVACkA/f/W/7//sP+l/5//
nv+h/6v/u//K/9X/2//e/+D/4//l/+f/6//x/+3/7P/s/+z/7P/r/+v/6//s/+z/7P/s
/+z/7P/t/+3/7v/w//D/8P/w//D/8f/y//L/8P/w//D/7//x//L/8v/z//P/8//z//T/
9P/0//X/9f/1//X/9f/2//n/+f/5//n/+f/4//f/9//5//r/+v/7//n/+//7//v//f/+
//7///8DAAQABQAGAAYABgAGAAgACgAMAAwADgAPABAAEQATABcAGgAdAB8AIgAkACcA
KwArACwALgAvADEAMwA1ADUANgA4ADsAPAA7ADwAPQA9AEAAQQBCAEMAQQBDAEEAPwA8
ADwAOwA4ADcANAAxAC4AKwAoACYAIwAhAB4AGgAYABUAEwAQAA0ACgAIAAYABQADAAIA
AgABAP///v/9//3//P/7//v/+v/3//f/9//3//f/9//2//b/+P/4//j/+f/3//f/9v/2
//b/9v/2//b/+P/4//n/+f/5//n/+f/5//f/9//3//f/+v/7//v/+//5//n/+f/5//n/
+v/6//r//P/9//3//f/7//r/+//6//v/+v/6//v/+//7//v/+//7//v/+v/5//n/+v/6
//r//P/8//z/+v/4//j/+P/4//b/9//3//b/+P/4//j/9//5//n/+f/5//f/9//3//X/
9f/1//X/9f/1//X/9v/2//b/9P/0//T/9P/0//T/9P/0//T/9f/1//X/9f/0//T/9P/0
//P/8//0//X/9P/1//b/9v/1//T/8v/y//L/8v/y//L/8v/x//P/8//z//H/8f/w//L/
9P/0//T/9P/1//X/9v/2//T/9P/0//X/9f/2//b/9//3//n/+v/7//7///8CAAMAAwAD
AAUABgAFAAcABgAEAAMAAQD//////v/9//3//f/9//3/+//4//T/8v/x//H/8v/x//H/
8f/x//L/8v/x/+//7//u/+7/8P/w//D/8f/x//H/8v/z//P/8//y//L/8P/w//H/8f/t
/+3/7P/t/+7/8P/1////DgAjADcASABaAHIAiQCXAKAAqgCzALYAoQB0AEMAFwDn/8L/
sf+k/5n/m/+g/6f/s//B/9D/3f/j/+T/5v/p/+3/7//v/+//7//w//D/8P/w/+//7//v
//D/8P/w//D/8P/y//P/8//0//b/9v/2//b/9P/1//b/9v/0//T/9P/z//X/9v/2//f/
9//3//f/+P/6//r/+//7//n/+f/5//r//f/9//3//f/+//7//v////3//v/+/////f//
//////8DAAQABAAFAAcACAAJAAoADAAMAAwADgAQABIAEgAUABkAGgAbAB0AIgAkACYA
JwAnACgAKgAtADAAMgA1ADcAOwA9AD8APwA+AEAAQwBEAEUARgBHAEcARwBHAEcARwBF
AEcARQBDAEQARABDAEAAOwA4ADUAMgArACgAJgAjACEAHgAaABgAFwAVABIADwAMAAoA
CAAHAAQAAgABAP/////+//3//f/8//v/+//6//v/+//7//v/+f/5//j/+P/4//j/+P/5
//n/+f/4//j/9v/2//b/9v/4//j/+f/5//n/+f/5//n/+f/5//n/+f/6//v/+//7//n/
+f/5//n/+//8//z//P/8//3//f/9//r/+v/8//z/+//6//r/+//9//3//f/9//v/+//6
//n/+f/6//r/+v/6//r/+v/4//b/9v/2//b/+P/5//n/+P/6//r/+v/5//f/9//3//f/
9f/1//X/8//1//X/9f/1//f/9//4//j/+P/2//b/9v/0//T/9P/0//P/8v/y//H/8v/z
//P/9P/0//T/8//z//P/8//x//H/8f/y//L/8v/y//L/8v/y//L/8v/y//H/8//x//H/
8//y//L/8v/y//L/8//z//T/9P/y//L/8v/z//X/9v/2//f/9//5//r/+//7//v//f/9
//3//f///wAAAwAHAAgACAAFAAMAAQABAAAA////////AQABAP///P/2//T/8//z//D/
7//v/+//7f/u/+7/7f/v/+//7v/u/+7/7v/u/+//7//v//D/8f/x//H/8P/w//D/8P/x
//H/7//v//D/7//s/+r/7//3/wQAFwAtAEIAUgBqAIEAkwCiAKwAtwDAALUAjgBbAC8A
///Q/7X/qP+f/5v/nP+f/6X/t//K/9f/2//e/+D/4//l/+f/6//v/+3/7f/u/+//8P/w
/+//7v/u/+7/7v/u/+7/7v/v/+//8P/y//L/8v/y//D/8f/y//L/8v/y//L/8f/y//T/
9f/3//b/9f/0//T/8v/y//P/8//z//P/8//0//f/9//3//f/+v/6//r/+//7//z//P/9
//3/////////AQACAAIAAwADAAQABQAGAAoACgAKAAwADgAQABAAEgAUABQAFAAVABoA
HAAeAB8AJAAmACkALQAsAC4AMQAzADYAOQA8AD0AQABCAEUARgBGAEYARgBFAEQAQwBC
AEEARABHAEYARQBCAEIAQQA+ADkANgAzADAAKwAoACYAIwAdABoAFgAUABAADQAJAAUA
BgAEAAIAAQD+//z/+//5//n/+P/3//f/9P/z//P/8v/y//P/9P/1//H/8f/w//D/8P/w
//D/8f/w/+//7f/s/+7/7v/u/+7/7v/u/+//7//w//H/8v/z//H/8f/x//H/8v/z//P/
8//z//P/8//z//H/8v/y//L/8v/z//P/8//y//L/9P/0//P/8v/y//P/8//z//P/8//1
//X/9P/z//H/8v/y//L/8v/y//L/8P/w//D/8P/w//D/8f/x//D/8v/y//L/8f/u/+3/
7P/r/+3/7f/t/+v/7f/t/+3/7f/t/+3/7v/u/+7/7P/s/+z/7P/s/+z/7P/r/+r/6v/p
/+v/6//q/+r/6v/q/+n/6f/p/+n/5//n/+v/7P/s/+z/7P/s/+z/7P/r/+r/6f/n/+n/
6f/p/+f/6f/q/+r/6P/o/+j/6P/o/+n/6f/q/+r/6v/q/+r/6//p/+r/6v/r/+3/7//w
//H/8//z//X/9f/z//P/9f/2//n//f/+//7//f/7//n/+f/0//P/8//z//X/9f/z//D/
7P/q/+n/6f/o/+f/5//n/+b/5v/l/+P/5P/l/+X/5v/l/+T/4//j/+X/5f/m/+f/5//n
/+b/5v/m/+b/5//n/+f/5//o/+f/5v/k/+X/6//4/wkAHQAwAEQAWgBxAIUAlgCiAKkA
sgCzAJoAaQA5AA0A3P+7/6z/of+X/5b/mf+f/6v/vP/L/9P/2P/c/93/3f/h/+f/6f/l
/+T/5P/k/+T/4//j/+P/5P/m/+b/5v/m/+b/5//n/+j/6P/o/+j/6P/o/+n/6v/q/+r/
6v/o/w==
         </WaveFormData>
      </LeadData>
      <LeadData>
         <LeadByteCountTotal>10000</LeadByteCountTotal>
         <LeadTimeOffset>0</LeadTimeOffset>
         <LeadSampleCountTotal>5000</LeadSampleCountTotal>
         <LeadAmplitudeUnitsPerBit>4.88</LeadAmplitudeUnitsPerBit>
         <LeadAmplitudeUnits>��V</LeadAmplitudeUnits>
         <LeadHighLimit>2147483647</LeadHighLimit>
         <LeadLowLimit>268435456</LeadLowLimit>
         <LeadID>V6</LeadID>
         <LeadOffsetFirstSample>0</LeadOffsetFirstSample>
         <FirstSampleBaseline>0</FirstSampleBaseline>
         <LeadSampleSize>2</LeadSampleSize>
         <LeadOff>FALSE</LeadOff>
         <BaselineSway>FALSE</BaselineSway>
         <ExcessiveACNoise>FALSE</ExcessiveACNoise>
         <MuscleNoise>FALSE</MuscleNoise>
         <LeadDataCRC32>1728920901</LeadDataCRC32>
         <WaveFormData>
8P/w//D/8P/w//D/8P/w//D/8P/w//D/7v/u/+7/7v/w//D/8P/w//D/8P/w//D/8P/w
//D/8P/w//D/8P/w//D/8P/w//D/8v/y//L/8v/0//T/9P/0//L/8v/y//L/9P/0//T/
9P/0//T/9P/0//b/9v/2//b/+P/4//j/+P/4//j/+P/4//n/+v/7//z//P/8//z//P//
/wAAAQACAAMABAAFAAYABwAIAAkACgANAA4ADwAQABIAFAAWABgAGgAcAB4AIAAiACIA
IgAiACMAJAAlACYAJwAoACkAKgArACwALQAuAC4ALgAuAC4ALQAsACsAKgAoACYAJAAi
AB8AHgAdABwAGQAWABMAEAAMAAoACAAGAAUABAADAAIAAAD+//z/+v/6//r/+v/6//j/
+P/4//j/9//2//X/9P/2//b/9v/2//b/9v/2//b/9v/2//b/9v/2//b/9v/2//b/9v/2
//b/9v/2//b/9v/4//j/+P/4//j/+P/4//j/+v/6//r/+v/5//j/9//2//f/+P/5//r/
+P/4//j/+P/4//j/+P/4//r/+v/6//r/+P/4//j/+P/4//j/+P/4//j/+P/4//j/9v/2
//b/9v/2//b/9v/2//T/9P/0//T/9P/0//T/9P/0//T/9P/0//T/9P/0//T/9P/0//T/
9P/0//T/9P/0//L/8v/y//L/8P/w//D/8P/y//L/8v/y//L/8v/y//L/9P/0//T/9P/0
//T/9P/0//P/8v/x//D/8v/y//L/8v/0//T/9P/0//L/8v/y//L/8P/w//D/8P/w//H/
8f/x//H/8f/x//L/8P/w//H/8f/z//T/9v/2//r/+//7//3//f/9//3//////wAAAQAA
AAIAAQD///7//P/6//n/+f/5//n/+f/3//b/9P/y//H/8f/w/+//7//v//D/8P/w/+7/
7f/s/+z/7v/u/+7/7v/v/+//7//v//D/8P/w//D/7f/t/+7/7//v/+7/7v/u//D/7f/r
/+z/8v/5/wUAEgAdACYANQBIAFUAXwBnAG8AdwB3AGoAVgBEACwAEgAAAPH/3//V/9H/
z//Q/9v/6f/x//P/7//q/+z/8v/2//X/8//z//H/8f/x//H/8f/x//H/8f/x//H/8f/x
/+//7//w//D/8v/y//L/8v/y//P/8//z//D/8P/w//D/8v/y//P/8//1//X/9f/2//X/
9f/1//X/9f/1//b/9//3//f/9//3//n/+f/5//n/+P/4//n/+f/5//z//P/8//3//v/+
//7/AAABAAEAAQAEAAQABAAGAAcABwAHAAcACwAMAAwADgARABMAFAAVABUAFgAZABwA
HQAfACEAJgAmACUAJgAmACkAKwAsACwALAAtAC8AMQAxADAALwAvAC4ALgAuACwALAAs
ACwALAAnACMAIwAhAB4AGwAYABcAFQATABEADwAMAAoABwAGAAMAAQD+//z/+//7//z/
+//7//r/+v/5//v/+v/5//n/9v/2//b/9//3//X/9P/0//b/9//3//f/9f/1//X/9f/y
//L/8v/z//T/9f/2//f/9v/2//X/9f/z//P/9P/0//b/9//3//f/+f/5//n/+f/5//r/
+v/6//j/+P/5//n/9v/2//b/9//5//j/+P/4//j/+P/4//j/+f/5//j/9v/4//n/+f/5
//j/9//1//P/9f/1//b/9v/2//b/9v/1//f/+P/4//f/9//3//X/9f/0//T/9P/0//b/
9v/2//b/9v/1//X/9v/0//P/8//z//P/8//y//L/8v/y//L/8v/w//D/8P/w//P/9P/0
//X/9P/z//L/8f/x//H/8f/x//L/8//0//X/9f/1//X/9f/0//L/8v/y//L/9f/1//X/
9f/0//P/8//y//T/9f/1//X/9v/4//j/+v/5//n/+//7//3//f///wAABAAGAAYABgAD
AAEAAAD+//7//f/9//3//f/9//v/+P/0//L/8f/x//L/8f/x//H/8v/y//L/8v/v/+7/
7v/u/+z/7P/s/+3/7v/v//D/8v/x//D/7//t/+7/8P/y//P/8v/w/+7/7P/r/+n/6v/u
//v/BwAQABkAJgAzAD4ASwBbAGcAbwB5AIEAdgBgAEwAOAAeAAQA9f/l/9v/1f/T/9T/
3f/n/+//8//z//T/8v/0//b/+f/5//f/9f/1//X/9f/z//P/8//z//H/8f/x//H/8//z
//T/9P/0//T/9P/0//T/9f/1//X/9P/0//T/9P/1//b/+P/5//j/9//2//b/9f/1//X/
9f/3//f/+P/5//n/+f/5//n/+//7//v/+//8//z//f/9//z//v/9//z///8AAAAAAAAE
AAUABQAFAAYABgAGAAgACAAJAAoACwANAA4ADgAQABMAFQAWABcAGwAcAB8AIgAiACMA
JAAoACkAKQArACwAKwAtAC4ALgAwADEAMwA1ADMAMgAxADEANAA0ADQAMgAxADAALwAu
ACkAJQAlACMAIgAfABwAGwAXABUAEwARAA4ADAAJAAgACAAHAAUABAACAAEAAQD///3/
/P/8//v/+//6//n/+f/4//j/+P/5//f/9f/0//T/8v/z//P/8//1//X/9f/1//b/9v/2
//f/9//3//f/9//2//b/9f/1//X/9f/2//b/9v/3//f/9//5//n/+f/5//j/+P/3//b/
+P/4//n/+f/6//r/+v/7//v/+v/6//r/+P/4//j/+P/7//v/+v/4//j/+f/5//n/9//3
//b/9f/3//f/+P/4//j/+P/4//f/9f/2//b/9f/1//X/8//z//b/9v/2//b/9v/2//b/
9v/2//X/9f/2//b/9f/1//X/9f/1//T/9P/0//T/9P/0//L/8v/y//L/8v/y//H/8f/z
//P/8//z//P/8//z//P/8//z//P/8//z//P/8//z//H/8f/x//H/8//0//T/9P/0//T/
8//z//P/8//z//P/9P/0//T/9f/1//X/+P/6//r//P/9//3///////3//f///wAAAAAC
AAIAAgADAAEAAAD+//z/+//7//v/+//7//n/9v/0//L/8f/x/+7/7f/t/+3/8P/w//D/
8P/v/+7/7v/u//D/8P/w//H/7//v/+//8P/w//D/8P/v/+//8P/x//H/7v/w//D/7v/p
/+n/7P/2/wEADwAaACUAMAA9AEwAWQBjAGsAdwCBAH0AagBWAD4AIgAMAPz/7f/d/9X/
0f/T/9r/4//t//H/7//x//T/9P/y//D/8f/x/+//7f/t/+3/7f/r/+v/6//r/+z/7f/u
/+//7//v//D/8P/w//D/8P/w//D/8f/x//H/8P/w//D/8P/y//L/8//z//X/9f/1//b/
9//3//f/9//1//X/9v/3//f/9//3//f/+f/5//n/+f/6//r/+//7//v//v/+//7///8A
AAAAAAAEAAUABQAFAAYABgAGAAgACAAJAAoACwANAA4ADgAQABUAFwAYABkAGQAaAB0A
IAAgACEAIgAmACgAKQAsAC4ALQAvADAAMAAwADEAMwA1ADQAMgAwAC8AMAAwADAALgAr
ACoAKQAoACcAIwAjACEAHgAbABgAFwASAA8ADAAJAAYABAABAAAAAAABAAEAAgD+//3/
/f/7//v/+v/6//n/+f/4//f/9//2//b/9v/3//n/9//2//b/9v/3//f/9//3//f/9//3
//f/+P/5//v/+f/5//n/+f/4//j/9//3//n/+f/6//r//P/9//3//f/7//v/+//7//n/
+v/6//r/+v/6//v/+//8//z//P/9//3//P/8//z//P/8//z//P/7//v/+v/4//n/+//8
//3//f/9//z/+//5//n/+v/6//r/+v/6//n/+f/6//r/+f/3//f/9f/1//T/9P/0//T/
9P/0//T/9P/0//P/8//0//L/8f/x//H/8v/z//P/9P/0//T/9P/0//P/8v/x//D/8v/y
//H/8f/z//P/8//z//H/8f/x//H/8f/x//H/8f/x//H/8f/x//L/8//0//X/9//3//f/
9v/0//X/9f/1//j/9v/2//b/9v/2//b/9f/0//P/8//z//T/9P/3//n/+v/7//r//P/8
//7//////wEAAQD/////AQACAAYACAAIAAgABQADAAIAAAD+//3//f/9///////9//r/
9v/0//P/8//y//H/8f/x//L/8v/y//L/7//u/+7/7v/u/+7/7v/v//D/8f/y//T/8v/y
//L/8f/x//L/8//z//L/8v/w/+7/6f/p//D/+P8DABEAGgAjAC4APQBOAFkAZQBvAHkA
gQB9AG4AWABCACgADgD8/+//4//b/9f/1//e/+f/8f/1//P/8//2//b/8v/y//X/9f/1
//H/8f/x//H/8f/x//H/8f/x//H/8f/x/+//7//w//D/7//u/+3/7P/t/+//8P/x//L/
8v/y//L/8f/w//D/7//w//H/8v/0//P/8//z//P/8//z//T/9f/z//P/8//z//X/9f/1
//X/9P/0//X/9f/2//r/+//8//3//v/+//7/AAABAAEAAQACAAIAAgAEAAgACQAKAAsA
DQAOAA4AEAARABMAFAAVABkAGgAdACAAHgAfACAAJAAjACMAJQAmACkAKwAsACwALAAt
AC8AMQAxADAALwAvAC4ALgAuACwAKwAqACkAKAAnACMAIwAhAB4AGwAYABcAFQATABEA
DwAMAAoABwAGAAQAAwABAAAA/v/9//3/+//7//r/+v/5//r/+v/6//v/+f/4//f/9//3
//X/9P/0//T/9f/1//X/9f/1//X/9f/y//L/8v/z//X/9f/1//X/9P/0//P/8//0//X/
9//4//b/9//3//f/+f/5//n/+f/3//j/+P/4//j/+P/5//n/9//2//X/9f/4//j/+f/6
//r/+v/6//r/+f/5//j/9v/4//n/+f/5//f/9//2//X/9//3//j/+P/2//b/9v/1//X/
9v/2//X/9//3//X/9f/4//j/+P/4//f/9v/1//T/9P/z//P/9P/2//X/9f/1//X/9f/0
//T/9P/0//T/9P/0//T/9P/0//T/9P/z//P/9f/1//X/9f/z//P/8//z//H/8f/x//H/
8//z//P/8//1//X/9f/1//P/8//z//L/9P/z//H/8v/z//T/9f/2//X/9f/1//X/9f/1
//b/9v/2//f/9//3//j/+v/6//z/+//7//3//f//////AQACAAIABAAEAAQAAwABAAAA
/v/8//v/+//7//v/+//5//b/9v/0//P/8//y//H/8f/x//D/8P/w//D/8f/w//D/8P/w
//D/8P/x/+//7//v//D/8P/w//D/7//t/+7/7//v//T/8v/w/+7/6//r/+z/8P/5/wcA
FAAdACYANQBEAFEAXQBpAG8AeQB/AHQAXABGADIAHAAIAPf/5f/Z/9P/0f/U/9//6//z
//f/9f/y//L/9P/y//H/8f/x//H/8f/x//H/8f/x//H/8f/x//H/8f/x/+//7//w//D/
8v/y//L/8v/w//H/8f/x//L/8v/y//L/8P/w//H/8f/x//H/8f/y//X/9f/1//X/9f/1
//b/9//3//f/9//3//n/+f/5//n/+P/4//n/+f/5//z//P/8//3//v/+//7//v//////
///+//7//v8AAAMABQAHAAkACQAKAAoADAANAA8AEAARABMAFAAXABoAGgAbABwAIAAj
ACMAJQAmACUAJwAoACgAJgAnACkAKwAsACwALAAtAC4ALgAuACwAKQAoACcAJgAjAB8A
HwAdABwAGQAWABUAEwARAA8ADQAOAAwACQAIAAQAAwABAAAA/v/9//3/+//5//j/+P/3
//f/9v/1//X/9v/2//b/9//3//X/9P/0//T/9f/1//X/8//z//P/8//y//L/8v/z//P/
8//z//P/9v/2//X/9f/1//X/9v/2//P/8//y//H/9P/1//b/9//1//b/9v/2//b/9v/3
//f/9v/2//b/9//3//b/9v/2//j/+P/4//j/+P/3//X/8v/z//X/9v/3//f/9//2//X/
8//z//T/9P/0//T/9P/z//P/9P/0//P/8//z//H/8f/0//T/9P/0//P/8v/x//D/8v/x
//H/8v/z//P/9P/1//T/8//x//D/8v/y//L/8v/w//D/8P/w//D/8P/v/+//8f/x//H/
8f/x//H/8f/x//H/8f/x//H/8f/x//H/8f/x//H/8f/x/+//7//v/+7/7v/y//L/8v/y
//L/8//z//P/8//z//P/9P/0//T/9f/1//X/9f/2//X/9v/5//n/+//7//3//f///wAA
//8AAP///v/+//3//f/8//z/+//7//v/+f/5//f/9P/y//D/7//v//D/7//v/+//8P/w
//D/8P/v/+7/7v/u/+7/7v/u/+//7v/t/+z/7P/t/+7/7//v/+3/7v/v/+//8P/w//D/
8P/t/+3/7P/s//P///8OABkAJAAvADwASQBVAGEAbQB5AH0AdABiAE4AOAAeAAYA9f/l
/9n/0//T/9T/2f/j/+3/8//z//L/8v/y//D/7//x//P/8f/x//H/8f/z//P/8//z//H/
8f/x//H/8f/x//L/8v/y//L/8v/y//L/8//z//P/8v/y//L/8v/0//T/9f/1//T/8//y
//L/9f/1//X/9f/3//f/+P/5//n/+f/5//n/+//7//v/+//4//j/+f/5//v//v/+//7/
/f/+//7//v8AAAEAAQABAAAAAAAAAAIABgAHAAgACQANAA4ADgAQABIAEwATABMAFwAY
ABsAHgAgACEAIgAmACUAJQAnACgAJwApACoAKgAsAC0ALwAxADMAMgAxADEAMAAwADAA
LgAvAC4ALQAsACcAIwAjACEAIAAdABoAGQAVABMAEQAPAA4ADAAJAAgABgAFAAMAAgAA
AP/////9//3//P/8//v/+f/4//f/9//2//b/9v/3//f/9f/0//T/9v/3//f/9//3//f/
9//3//T/9P/0//X/8//z//P/8//1//b/9v/3//X/9f/2//b/+P/5//n/+f/5//n/+f/5
//n/+v/6//r/+P/4//n/+f/6//r/+v/7//n/+P/4//j/+v/6//r/+v/7//v/+v/4//b/
9//3//f/+P/5//n/+f/3//f/+P/4//b/9v/2//X/9//4//j/9//3//f/9f/1//T/9P/0
//T/9v/2//b/9v/0//P/8//0//X/9f/2//f/9v/1//P/8v/z//T/9f/2//b/9v/2//b/
9v/2//X/9f/z//P/8//z//H/8f/x//H/8//z//P/8//x//H/8f/x//P/8//z//P/9//3
//b/9f/0//P/8v/z//P/8//z//X/9f/2//b/+P/5//n/+f/5//r/+f/6//v/+//9//3/
/////wEAAgAEAAYABgAGAAUAAwACAAAA/v/9//3//f/7//v/+f/2//T/8v/x//H/8v/x
//H/8f/w//D/8P/w/+//7v/u/+7/7v/u/+7/7//v/+//7//w//L/8v/y//H/7//w//H/
8f/2//T/8P/u/+v/6//u//T//f8JABQAIQAsADsASgBVAF8AaQB1AIMAgwBwAFgARAAu
ABQAAADx/+P/1//T/9H/2P/j/+3/8f/1//X/8v/y//L/8v/z//X/9f/x//H/8f/x//H/
8f/x//H/8//z//P/8//x//H/8v/y//T/9P/0//T/9P/1//X/9f/y//L/8v/y//L/8v/z
//P/8//z//P/9P/1//X/9f/1//f/9//4//n/+P/3//b/9f/4//n/+v/7//j/+P/5//n/
+//+//7//v/9//7//v/+/wAAAQABAAEABAAEAAQABgAIAAkACgALAAsADAAMAA4AEwAV
ABYAFwAYABgAGgAcAB4AHwAgACQAJwAnACkAKgArAC0ALgAuADAAMQAzADUANAAyADAA
LwAyADIAMgAwAC8ALgAtACwAKQAlACUAIwAgAB0AGgAZABMAEQAPAA0ADgAMAAkACAAG
AAUAAwACAAAA//////3//f/8//z/+//5//j/9//3//j/+P/4//n/9//1//T/9P/0//X/
9f/1//X/9f/1//X/9P/0//T/9f/3//f/9//3//b/9v/1//X/9f/1//b/9v/0//X/9f/1
//X/9f/1//X/9v/4//n/+v/6//r/+//7//r/+v/6//v/+f/4//j/+P/4//j/+P/4//n/
+f/4//b/9v/3//f/9//5//n/+P/3//b/9f/1//T/9v/2//b/9f/1//b/9v/1//X/9f/z
//P/8v/y//L/8v/0//T/9P/0//b/9f/1//b/+P/3//f/9//2//X/8//y//L/8v/y//L/
8//0//X/9v/0//T/8//z//H/8f/x//H/8//z//P/8//z//P/8//z//P/8//z//P/8//z
//P/8//z//H/8f/w//H/8v/z//T/8//z//P/8//1//X/9v/2//b/9//3//f/9//4//f/
+P/6//v//v////3//f///wAABAAGAAYABgAFAAMAAgAAAAAA/////////f/9//v/+P/1
//L/8P/v/+7/7f/t/+3/7//w//H/8v/v/+7/7v/u//D/8P/w//H/7//v/+//8P/y//L/
8v/x//H/8v/z//P/9P/0//L/7v/r/+v/7v/0////DQAcACUAMAA/AEwAWQBjAG0AeQCD
AIEAbgBWAEAAKAAQAP7/7//h/9n/1f/V/9z/5//x//f/9//1//T/9v/0//T/9f/1//P/
8f/x//H/8f/z//P/8//z//P/8//z//P/8//z//T/9P/2//b/9v/2//T/9f/1//X/9v/2
//b/9v/2//b/9//3//f/9//3//j/9//3//f/9//3//f/+P/5//n/+f/5//n/+//7//v/
+//7//z//v////3/AAAAAAAAAQACAAIAAgAEAAUABQAFAAYABgAGAAgACgALAAwADQAQ
ABIAEwAWABYAFwAXABcAGgAcACAAJAAiACMAJAAoACkAKQArACwALwAxADIAMgAxADEA
MgAzADMAMgAxADEANAA0ADQAMgAxADAALwAuACwAKQAqACkAJQAhAB0AGwAXABUAEwAR
ABAADgALAAoACgAJAAcABgACAAEAAQD//wAAAAABAAEAAQAAAP/////8//z//P/9//3/
+//6//r/+v/7//v/+//7//v/+//7//r/+v/6//v/+f/5//n/+f/4//j/9//3//v//f8A
AAIAAQABAAAA//8BAAEAAQABAAAAAAD///7//v/+/////////wAAAQADAAIAAAD///7/
/v/+//7//v8BAAEAAAD+//3//f/8//v//f/9//z/+//9//3//v/+//z//P/8//v/+//8
//z/+//9//3/+//7//z//P/8//z/+v/6//r/+v/6//n/+f/6//r/+f/5//n/+v/7//v/
/P/6//r/+v/6//r/+v/6//r/+v/6//n/+f/3//f/9//3//n/+f/5//n/+f/5//n/+f/5
//n/+f/5//f/9//3//f/+f/5//n/+P/4//n/+f/5//r/+v/6//r/+P/4//j/+P/4//j/
+f/5//n/+f/5//n/+v/6//r/+//7//v//P/+//7/AAD/////AQABAAMAAwAFAAYACAAK
AAoACgAHAAUABAACAAAA/////////f/9//v/+P/3//b/9v/3//T/8//z//P/9P/0//T/
9P/1//T/9P/0//L/8v/y//P/8//z//P/9P/0//T/9P/z//X/9v/3//f/9P/0//T/9P/z
//H/8v/6/wEACwAYACEALAA5AEgAUwBhAG0AdQB/AIMAdABcAEgAMgAaAAgA+//r/9//
2f/X/9z/5//x//f/9//3//b/9v/0//T/9//7//f/9f/1//X/9f/z//P/8//z//X/9f/1
//X/8//z//T/9P/2//b/9v/2//b/9//3//f/9v/2//b/9v/4//j/+f/5//f/9//3//j/
+f/5//n/+f/5//n/+v/7//3//f/9//3//v/9//z/+//8//z//f/9//3/AAAAAAAA//8A
AAAAAAAEAAUABQAFAAQABAAEAAYACgALAAwADQAOAA4ADQAOABIAFQAXABkAGQAaAB0A
IAAeAB8AIAAkACcAJwApACoAKQArACwALAAqACsALQAvADIAMgAyADMAMgAyADIAMAAv
AC4ALQAsACkAJQAlACMAIAAdABoAGQAXABUAEwARABAADgALAAoABgAFAAMAAgABAAEA
AgABAP///v/+//3//f/8//v/+//4//j/+P/5//v/+f/4//j/+v/7//v/+//5//n/+f/5
//j/+P/4//n/+f/5//n/+f/6//r/+f/5//f/9//4//j/+v/7//v/+//5//n/+f/5//n/
+v/6//r/+//8//7////9//z/+//7//v/+v/6//r//P/8//z//P/7//v/+v/4//b/9//3
//f/+P/5//n/+f/3//f/+P/4//b/9v/2//X/9v/4//n/+f/5//n/9//3//j/+P/4//j/
9v/2//b/9v/2//X/9f/2//T/8//z//P/9f/1//T/9P/2//b/9v/2//T/9P/0//T/9P/0
//P/8//1//X/9f/1//X/9f/1//X/8//z//P/8//z//P/8//z//P/8//z//P/8f/v//D/
8f/y//P/9P/1//X/9f/1//P/8//0//T/9P/1//X/9f/2//j/+P/6//z//f8AAAEAAQAB
AAMABAADAAQAAwACAAEA///+//z//P/7//v/+//7//v/+f/2//T/8v/x//H/8v/x//H/
8f/w//D/8P/w//H/8P/w//D/8P/w//D/8f/x//H/8f/y//L/8v/y//H/7//w//H/8f/s
/+z/7P/s/+3/7f/w//b///8NABoAIwAsADsASgBVAF0AZwBxAHsAeQBmAFIAPAAgAAYA
9v/n/9n/0//R/9P/2v/j/+3/8//1//P/8v/0//b/8v/x//H/8f/v/+//7//v/+//7//v
/+//8f/x//H/8f/x//H/8v/y//T/9P/0//T/8v/z//P/8//y//L/8v/y//T/9P/1//X/
9f/1//X/9v/3//f/9//3//X/9f/2//f/+f/5//n/+f/5//n/+f/5//j/+P/5//n/9//6
//r/+v/7//z//P/8/wAAAQABAAEABAAEAAQABgAGAAcACAAJAAwADgAPABIAEwAVABYA
FwAYABgAGgAcAB4AHwAgACQAJQAlACcAKAArAC0ALgAuACwALQAvADEALwAuAC0ALQAu
AC4ALgAsAC0ALAArACoAJQAhACEAHwAcABkAFgAVABEADwANAAsADAAKAAcABgAEAAMA
AQAAAPz/+//7//n/+f/4//j/9//5//j/9//3//b/9v/2//f/9//1//T/9P/y//P/8//z
//P/8//z//P/9P/0//T/9f/1//X/9f/1//b/9v/1//X/8//z//T/9P/1//f/+P/5//j/
9//2//X/9f/2//b/9v/4//j/+f/5//b/9v/2//f/9//2//b/9v/4//j/+P/4//n/+f/4
//b/9v/3//f/9//1//X/9P/z//H/8f/y//L/8//0//X/9f/z//T/9P/z//P/8//x//H/
8P/w//D/8P/w//D/8P/w//H/8f/y//T/8v/x//H/8f/v/+//7v/u/+z/7P/s/+z/7//w
//H/8v/y//L/8f/x/+//7//v/+//7//v/+//7//x//H/8f/x//H/8f/x//H/8f/v/+3/
7f/u/+7/7v/u/+7/8f/x//H/8f/x//H/8v/y//L/8//z//P/9P/2//b/+P/5//n/+//7
//n/+f/7//z///8CAAMABAABAP///v/8//z/+//7//v//f/9//v/+P/0//L/8f/x/+7/
7f/t/+3/7f/s/+v/6v/r/+r/6v/q/+r/6v/q/+v/7f/t/+3/7v/u/+7/7v/t/+3/7v/v
/+//7P/s/+7/7v/r/+f/6P/w//f/AwASABsAJgA1AEQAUQBdAGUAbwB9AH0AbABWAEYA
MAAQAPz/7//h/9f/0f/P/9L/3f/t//P/8f/x//D/8P/w/+7/8f/z//H/8P/x//L/8//y
//H/8P/v/+//7//v/+//7f/t/+7/7v/v//D/8f/y//L/8//z//P/8P/w//D/8P/x//L/
9P/1//P/8//z//T/8//z//P/8//z//P/9P/1//X/9f/1//X/+f/5//n/+f/6//r/+//7
//n//P/8//z///8AAAAAAAAAAAEAAQABAAQABAAEAAYABgAHAAgACQAJAAoACgAMAA8A
EQASABMAFwAYABsAHgAeAB8AIAAkACcAJwApACoAKwAtAC4ALgAuAC8AMQAzADAALgAs
ACsALwAwADEAMAAvAC4ALQAsACcAIwAjACEAHgAbABgAFwATABEADwANAAsACAAEAAIA
AQABAAAAAAD8//v/+//5//n/+P/4//f/9f/0//P/8//z//T/9f/3//X/8//y//L/9P/1
//X/9f/0//P/8v/x//L/8v/y//P/8f/x//H/8f/z//T/9P/1//P/8//0//T/9P/1//X/
9f/1//X/9f/1//X/9v/2//b/9v/2//f/9//0//T/9P/1//f/9v/2//b/9v/2//b/9v/3
//f/9v/0//L/8//z//P/8//z//L/8f/x//H/8v/y//T/9P/0//P/8//0//T/8//y//H/
7v/t/+//8P/x//L/8v/y//L/8v/w/+//7//w//D/7//v/+//7f/t/+z/7P/s/+z/7P/s
/+z/7P/s/+z/6v/q/+n/6f/n/+f/5//n/+r/6//s/+3/7P/r/+r/6f/n/+f/5//n/+f/
5//n/+f/6f/p/+n/5v/m/+b/5v/m/+j/6f/q/+v/6f/p/+r/6v/o/+n/6f/p/+z/7v/u
//D/8f/x//P/8//x//H/8//0//j/+v/6//r/+f/3//b/9P/y//H/8f/x//H/8f/v/+z/
6v/o/+f/5//m/+X/5f/l/+T/5P/k/+T/5P/k/+X/5v/j/+L/4f/h/+L/4//k/+b/5v/m
/+b/5f/l/+b/5//n/+b/5v/o/+b/5f/h/+D/4v/t//f/AgANABoAJwA2AEMAUQBdAGMA
cQB5AHIAXgBKADYAGgAEAPX/5//Z/9H/z//Q/9f/4//t//H/8f/w/+7/7P/s//H/8f/t
/+v/6//r/+v/6f/p/+n/6f/r/+v/6//r/+v/6//s/+z/7P/s/+z/7P/s/+3/7f/t/+7/
7P/q/w==
         </WaveFormData>
      </LeadData>
   </Waveform>
</RestingECG>
