# Supplementary material for: Detection of Left Atrial Enlargement Using a Convolutional Neural Network-Enabled Electrocardiogram
Source: Front Cardiovasc Med. 2020 Dec 17;7:609976. doi: 10.3389/fcvm.2020.609976 (PMC7773668; doi:10.3389/fcvm.2020.609976)
Supplement: Supplementary file 3 [file Data_Sheet_3.ZIP › normal2/1802018005_11142_0000001N.XML]

<?xml version="1.0" encoding="Windows-1252"?>
<!DOCTYPE RestingECG SYSTEM "restecg.dtd">
<RestingECG>
   <PatientDemographics>
      <PatientID>1802018005</PatientID>
      <PatientAge>85</PatientAge>
      <AgeUnits>Years</AgeUnits>
      <Gender>Male</Gender>
      <PatientLastName>huangzhicheng</PatientLastName>
   </PatientDemographics>
   <TestDemographics>
      <DataType>Resting</DataType>
      <Site>1</Site>
      <AcquisitionDevice>MAC55</AcquisitionDevice>
      <Status>Unconfirmed</Status>
      <Priority>Normal</Priority>
      <AcquisitionTime>10:46:56</AcquisitionTime>
      <AcquisitionDate>12-14-2015</AcquisitionDate>
      <CartNumber>1</CartNumber>
      <AcquisitionSoftwareVersion>009C</AcquisitionSoftwareVersion>
      <XMLSourceVersion>MAC5000 v1.0</XMLSourceVersion>
   </TestDemographics>
   <RestingECGMeasurements>
      <VentricularRate>66</VentricularRate>
      <AtrialRate>66</AtrialRate>
      <PRInterval>110</PRInterval>
      <QRSDuration>98</QRSDuration>
      <QTInterval>452</QTInterval>
      <QTCorrected>473</QTCorrected>
      <PAxis>92</PAxis>
      <RAxis>23</RAxis>
      <TAxis>6</TAxis>
      <QRSCount>11</QRSCount>
      <QOnset>215</QOnset>
      <QOffset>264</QOffset>
      <POnset>160</POnset>
      <POffset>187</POffset>
      <TOffset>441</TOffset>
      <ECGSampleBase>500</ECGSampleBase>
      <ECGSampleExponent>0</ECGSampleExponent>
   </RestingECGMeasurements>
   <Diagnosis>
      <Modality>Resting</Modality>
         <StatementCount>6</StatementCount>
         <LabelText>12SL ��ϳ���</LabelText>
      <DiagnosisStatement>
         <StmtText>�������</StmtText>
      </DiagnosisStatement>
      <DiagnosisStatement>
         <StmtText>��� PR ����</StmtText>
      </DiagnosisStatement>
      <DiagnosisStatement>
         <StmtText>��</StmtText>
      </DiagnosisStatement>
      <DiagnosisStatement>
         <StmtFlag>ENDSLINE</StmtFlag>
         <StmtText>�����粫</StmtText>
      </DiagnosisStatement>
      <DiagnosisStatement>
         <StmtFlag>ENDSLINE</StmtFlag>
         <StmtText>QT�����ӳ�</StmtText>
      </DiagnosisStatement>
      <DiagnosisStatement>
         <StmtFlag>ENDSLINE</StmtFlag>
         <StmtText>�쳣 ECG</StmtText>
      </DiagnosisStatement>
   </Diagnosis>
   <Waveform>
      <WaveformType>Rhythm</WaveformType>
      <WaveformStartTime>0</WaveformStartTime>
      <NumberofLeads>8</NumberofLeads>
      <SampleType>CONTINUOUS_SAMPLES</SampleType>
      <SampleBase>500</SampleBase>
      <SampleExponent>0</SampleExponent>
      <HighPassFilter>16</HighPassFilter>
      <LowPassFilter>150</LowPassFilter>
      <ACFilter>NONE</ACFilter>
      <LeadData>
         <LeadByteCountTotal>10000</LeadByteCountTotal>
         <LeadTimeOffset>0</LeadTimeOffset>
         <LeadSampleCountTotal>5000</LeadSampleCountTotal>
         <LeadAmplitudeUnitsPerBit>4.88</LeadAmplitudeUnitsPerBit>
         <LeadAmplitudeUnits>��V</LeadAmplitudeUnits>
         <LeadHighLimit>2147483647</LeadHighLimit>
         <LeadLowLimit>268435456</LeadLowLimit>
         <LeadID>I</LeadID>
         <LeadOffsetFirstSample>0</LeadOffsetFirstSample>
         <FirstSampleBaseline>0</FirstSampleBaseline>
         <LeadSampleSize>2</LeadSampleSize>
         <LeadOff>FALSE</LeadOff>
         <BaselineSway>FALSE</BaselineSway>
         <ExcessiveACNoise>FALSE</ExcessiveACNoise>
         <MuscleNoise>FALSE</MuscleNoise>
         <LeadDataCRC32>3273091532</LeadDataCRC32>
         <WaveFormData>
KAAoACgAKAAkACIAIAAeAB4AHgAeAB4AGgAYABYAFAASABIAEgASAA8ADgANAAwACgAK
AAoACgAMAAwADAAMAAgABgAEAAIAAwAEAAUABgAFAAQAAwACAAIAAgACAAIAAAAAAAAA
AAABAAIAAwAEAAEAAAD///7/AAAAAAAAAAACAAIAAgACAAIAAgACAAIAAgACAAIAAgD/
//7//f/8//7/AAACAAQABAAEAAQABAACAAIAAgACAAEAAAD///7/AQACAAMABAABAAAA
///+/wAAAAAAAAAAAQACAAMABAADAAIAAQAAAAAAAAAAAAAAAgACAAIAAgACAAIAAgAC
AAAAAAAAAAAA/v/+//7//v///wAAAQACAAIAAgACAAIA///+//3//P/6//r/+v/6//z/
/P/8//z//f/+////AAAAAAAAAAAAAP7//v/+//7/AQACAAMABAACAAAA/v/8//3//v//
/wAA/v/+//7//v///wAAAQACAAAA/v/8//r//f/+////AAACAAIAAgACAAEAAAD///7/
+//6//n/+P/5//r/+//8//z//P/8//z//v/+//7//v8AAAAAAAAAAP7//v/+//7//v/+
//7//v/7//r/+f/4//j/+//9//r/+v/6//z//P/7//r/+v/7//z//f/+/wAAAgADAAMA
AwAFAAUAAwABAAEAAgACAAIA//8BAAAA/v8CAAUACAAKAAkACAAHAAYABAAGAAIAAgAH
AAcABwAHAAcABwAGAAYABgAGAAYAAwABAAEAAAD9//7//v/+//7/AAD////////+//7/
/v/9//j/8P/4/wIAAQD//wQACAAJAA8AHgAzAEcAWQBuAIAAkACkALEAtQC1ALIAqQCW
AH4AcgBqAFYARQA+ADsANwAxACYAHgAiACYAHQASABAAFAAQAAkAAwD9/wAABAAEAAUA
AQABAAIABQADAAEAAQABAP3//f8CAAEA/v/9//7//v///wEAAQABAP//AQAEAAQAAgAC
AAIAAgACAAMAAwACAAIAAgABAAEAAQABAAMAAgD///z//f8BAAQABQAHAAcABgAGAAUA
BQAEAAYABwAFAAMABgAFAAUABgAGAAoACgAIAAgACwAKAAcABQAGAAYACAAIAAkACAAH
AAcACwAMAAsACQAHAAkADwAQABIAEQARABMAFAATABIAEQAQABIAEgAPABAAFwAZAB0A
HAAXABYAFgAUABYAGAAWABkAGgAdAB4AGgAUABYAGAAbABsAGwAaABgAHQAdAB0AGwAY
ABYAGAAaABoAHgAeABYAEgAUABYAGQAaABgAGQAXABMAFQASABAAEAAOAAsADQARABcA
FgAQAAsACgAMAAwACAAGAAMABwAIAAUABgAJAAgAAgD9/wMABQAGAAQAAgAEAAUABQAJ
AAYABQAFAAMAAAD+/wAAAQD//wAABQAIAAgACAAHAAcAAwADAAYACgAJAAQAAwAGAAUA
BgAGAAQABgAHAAgABgABAAEAAwAFAAEAAAD+//z///8CAAAAAgACAAAAAgD///n/9v/0
//j/9f/0//T/+f/3//L/9f/5//X/9v/6//z/+P/4//n/9//4//L/7v/x//f/+P/1//H/
8f/y//L/7P/q/+z/8P/y//L/8v/v/+3/7v/v/+//9P/0//P/8//x//D/8P/v/+z/7f/v
/+z/6v/n/+j/6//q//D/8v/v/+7/7P/q/+f/5//p/+//7//u/+z/7P/s/+3/7//v/+z/
6v/s/+//7//r/+b/5v/q/+r/6v/q/+3/7f/p/+b/5//t/+3/6//r/+v/6//n/+T/5//n
/+b/5//x/+//6v/k/+b/5v/m/+b/5//o/+n/6v/s/+z/7P/s/+z/7P/s/+z/6f/o/+f/
5v/o/+j/6P/o/+b/5v/p/+v/5v/k/+T/5v/o/+r/7P/v/+7/6//q/+n/7P/s/+3/7f/r
/+v/6//p/+f/6f/q/+r/6P/o/+v/6//t/+7/8P/y//H/8P/v/+7/8f/y//X/8v/y//X/
9f/1//P/8f/v/+z/7f/u/+//8P/u/+//8P/w/+z/6v/p/+j/6P/o/+f/5//n/+b/5v/m
/+f/5v/m/+r/6v/r/+//8P/2////BwAWACUANQBLAGQAfACMAJQAlwCXAI8AggBxAGIA
UgBAADIAKgAdAA4ACwAPAAkABAAGAAgABAD3//D/9v/6//T/6f/n/+3/8P/q/+L/4//p
/+n/5//p/+b/4//m/+f/5P/l/+v/6//p/+n/6v/q/+v/7f/r/+n/5f/l/+f/6P/n/+j/
6P/o/+j/6f/r/+r/6v/q/+v/6//r/+v/7v/u/+z/6v/m/+n/6//r/+v/6//q/+r/7P/t
/+3/8P/y/+//7P/u/+3/7f/u/+7/7//u/+v/6v/v//D/7//v//D/8P/y//L/8v/y//L/
8//2//b/9P/x/+//8f/3//j/+v/5//n/+//7//v/+//7//z//v/+//v/+P/9//3/////
//v/+//8////AgAFAAQAAQAAAAEAAAD+//r//v8CAAQABQAGAAYAAAADAAEA//8AAP7/
/f8AAP///v8BAAAA+//4//v//v/+//7/+//7//j/9f/4//b/9v/2//T/8f/w//H/9P/w
/+3/6f/p/+z/8f/w//H/8f/y//L/7v/u/+//7v/o/+P/5P/l/+X/4v/i/+b/6f/r/+3/
6v/p/+n/6f/o/+j/7P/s/+n/6f/t/+3/7P/r/+n/5//j/+P/5v/u/+//7P/t/+//7f/t
/+z/6f/q/+r/6v/s/+n/6//v//L/7//v/+7/7v/0//P/8v/x//D/7v/u/+7/7v/v//H/
7v/s/+7/8P/w//D/8P/x//P/8f/v/+//8P/w//H/8f/x//H/9P/z//L/9f/1//T/8//y
//L/8f/v/+7/8f/y//L/8v/x//D/7//u//D/7P/s/+//8f/x//H/8f/y//L/8//0//L/
8v/v/+//7v/s/+j/5v/o/+j/6P/o/+T/4//i/+D/5P/o/+v/7v/s/+b/6P/r/+3/8P/4
//v/BwAcACsANQBBAFgAcgCCAIwAmQCfAJkAjgB5AGAASgA+ADQAJgAfABoAEwAPAAcA
AAAIABAACAABAPr/9P/y//L/8//z/+//7P/s/+j/5//t/+3/6//t/+r/5//q/+v/6P/p
//H/8//z//X/8v/u/+v/6f/s/+3/7P/v/+7/7v/s/+z/7P/s/+z/7f/r/+r/6v/q/+//
8f/z//X/9P/y/+7/6v/p/+3/8P/x/+//7//u/+7/7P/t/+3/8P/w/+3/6v/s//D/8f/z
//T/9f/0//H/8P/3//j/9//3//T/9P/2//b/+P/4//j/+f/6//r/+P/1//T/9//+/wAA
///9//z//f///////////wIABAAEAAEAAQAHAAgACwAJAAUABQAGAAQABgAIAAYABgAG
AAgACAAHAAIABQAIAAcABQADAAAAAAAFAAUABQAHAAQAAgAEAAIAAgAGAAYAAgD+/wAA
AgABAAAA/P/7//j/9f/4//b/9//4//f/9f/z//X/+f/2//H/7f/t//D/8//w/+//7f/w
//D/7P/s/+//7v/o/+P/6P/r/+3/7P/q/+z/7f/t/+3/6v/p/+n/6//q/+r/7v/u/+v/
6//v//T/9P/0//P/8P/r/+r/7P/x//H/7f/t//H/7//v/+7/8f/0//b/+P/3//H/8P/x
//L/7//v/+7/7v/x//T/8v/y//L/8P/y//P/8f/y//T/9v/z//L/8v/y/+//6f/r//D/
6//r/+7/7v/q/+r/6//u//L/7//u/+7/8//z/+//7f/t/+7/7v/o/+b/6P/s/+7/7v/u
/+v/7f/u/+//7//w//D/7//v/+7/7P/r/+n/6//v//T/9P/u/+f/5P/j/+X/7P/v/+3/
6//q/+n/5//n/+n/7//v/+v/6P/n/+b/6P/r/+z/6v/q/+z/7//v/+v/5v/m/+r/7v/u
/+7/8f/y/+3/6f/p/+r/6f/m/+X/5//p/+f/5v/o/+n/6f/r/+P/5f/m/+j/6f/q/+v/
7P/u/+7/7v/u/+z/6v/o/+b/5//o/+n/6v/q/+r/6v/q/+z/7P/s/+z/6//q/+n/6P/q
/+r/6v/q/+v/7P/t/+7/7P/q/+j/5v/n/+j/6f/q/+n/6P/n/+b/6P/q/+z/7v/q/+j/
5v/k/+X/5v/n/+j/6P/o/+j/6P/q/+r/6v/q/+n/6P/n/+b/6f/q/+v/7P/q/+j/5v/k
/+j/6v/s/+7/7P/q/+j/5v/o/+j/6P/o/+r/7f/v/+z/6v/q/+z/7P/q/+j/5//n/+f/
6f/r/+7/7v/v/+//7//u/+3/6v/n/+v/7P/s/+z/7v/x//H/8P/v/+//7//u/+//8P/x
//L/8f/y/+3/7P/v/+//7//v//H/8f/w//D/8v/y//L/7//x//H/8P/t/+v/6v/p/+j/
5v/l/+X/5f/l/+b/5//n/+T/3v/i/+r/6//p/+z/7P/x//v/EAAhACkANQBIAFwAcACC
AJUAmwCVAJAAhQByAGIAXABSAEAAMQAoACEAHQAVAAoACgAQAAwAAQD4//b/8v/u/+n/
5//r//D/8v/q/+H/4f/t/+r/6//n/+P/4v/h/9z/2//i/+P/4v/j/+P/4v/i/+P/5v/n
/+b/6f/p/+j/5f/k/+L/4P/e/93/3v/e/9//4P/h/+H/4f/h/+f/6P/n/+b/4v/l/+f/
5//m/+X/4//i/+T/5f/l/+j/6P/l/+L/5P/j/+P/5P/k/+T/5P/i/+L/5//o/+f/5//n
/+j/6//s//D/8P/w//H/8//y/+//6//s/+//9v/4//f/9f/0//X/9v/1//T/8//2//j/
+P/1//L/9//3//n/+//3//f/+P/6//z//v/8//z//P/+//7//v/6//7/AgABAP///f/6
//v/AQACAAMAAgD+//v//P/6//r//v/+//r/+P/8/wAAAgACAP/////8//f/+P/0//j/
+v/6//n/9//3//n/9P/z//H/8//4//b/8v/w/+3/8v/y/+7/7v/y//L/7f/p/+n/6f/o
/+T/4//m/+j/6f/q/+b/5P/j/+f/6P/q//D/7v/p/+f/6f/q/+j/5v/j/+P/3//f/+L/
5v/l/+D/3//i/+H/4v/i/+T/6P/r/+7/7v/p/+n/6//u/+v/6//q/+r/7f/w/+7/7v/u
/+z/7v/w/+//8f/0//X/8f/v/+7/9f/1//L/9//4//P/8//2//b/8v/y//P/9P/2//H/
7v/w//f/+f/3//P/8//0//T/8f/w//P/+P/3//b/9f/x//P/9P/1//X/9//2//T/8//z
//L/8v/x/+//8//4//j/9P/v/+7/7//u//T/9v/z//T/9P/0//P/8f/z//n/+f/4//b/
9v/2//X/9f/z/+7/8v/2//v//f/6//T/8//2//f/9v/1//f/+P/1//P/9f/3//X/8f/v
//H/8//x//D/8f/x//D/8f/5//X/9P/2//X/9P/z//L/9P/0//T/9P/0//T/9P/0//T/
9//5//b/8v/y//T/9P/2//b/9//5//b/9f/0//T/8v/z//P/8//1//f/9//3//j/+P/3
//b/+P/7//v/+v/4//n/+v/6//r/+v/6//r/+v/8//j/+P/9//3//f/9//v/+//6//r/
+P/4//j/9f/1//X/9P/x/+7/7v/u/+7/8P/v/+//7//s/+z/7P/r/+b/5P/g/+L/6f/p
/+j/7P/5/wUAEAAdAC8AQQBSAGgAfACKAJUAlwCXAJQAiwB4AGQAWgBSAEQANQAuACMA
EwALAA4AEAAGAAIAAQD0/+r/6v/s/+3/6f/j/+T/5v/m/+X/4f/j/+X/5//k/+H/4//j
/9//3//j/+P/4f/h/+P/5P/m/+n/6P/l/+D/3//h/+L/4f/i/+P/5P/l/+f/5//m/+b/
5v/p/+n/6f/p/+j/5v/i/97/3v/h/+P/4//l/+X/5P/k/+b/5//n/+r/6//p/+f/6v/r
/+v/7P/s/+v/6v/n/+b/7f/u/+3/7f/p/+j/6f/o/+z/7P/s/+3/8//0//P/8f/t/+//
9f/2//j/9//3//n/+f/3//X/8//1//j/+f/3//n///8AAAMABAABAAIABAABAAIAAwAA
AAIAAgAEAAQABAAAAAQACAAHAAcABwAGAAgADwARABMAEwAQAA4AEAAQABAAFAAUAA0A
CAAJAAoADgAOAAsACwALAAkADQAMAAoACgAIAAUAAwAFAAkABgABAP3//f8AAP7/+v/4
//X/9v/0/+7/7P/z//T/8P/t//L/8//z//D/7v/w//H/8f/z//D/7//v/+7/7P/r/+7/
7v/r/+v/7//w/+7/7P/p/+j/5f/m/+r/7f/r/+X/4//m/+X/5v/m/+b/6P/p/+r/6P/j
/+P/5f/s/+v/7f/u/+n/6f/p/+T/5v/m/+T/5v/n/+X/5v/o/+n/5f/j/+L/5v/l/+H/
5f/q/+X/5f/o/+b/4v/i/+P/5v/q/+f/5v/j/+X/4v/b/9v/2//c/9z/2//a/93/4v/i
/+L/4v/f/+H/5P/n/+n/6f/o/+b/5f/l/+T/5P/j/+D/4//n/+b/5P/f/97/3//g/+b/
6P/l/+X/5P/j/+H/3f/d/+H/3//f/97/3//g/+P/5f/l/+L/5P/c/93/3v/f/+D/3//e
/93/3P/g/+P/4f/g/93/3v/d/9z/3//h/+T/4//i/+H/4f/g/97/3f/c/9v/3P/b/9r/
3f/e/97/3v/e/+P/4//i/+L/5f/m/+b/5v/m/+b/5v/m/+n/5v/n/+v/6v/p/+j/5//l
/+T/5P/k/+b/5v/j/+P/4v/g/9z/2v/d/97/3//g/97/3f/c/9r/2P/Y/9f/1v/a/9j/
1P/b/+H/4v/i/+v///8KABUAJwA7AE4AZAB4AIYAiQCFAIMAfgBvAFAANgA2ADIAGgAP
AAwAAQD7/wEA/v/2//j/9v/t/+j/6P/k/97/4//l/9//3P/e/97/2f/V/9X/1f/X/9T/
0f/W/9f/1P/V/97/3//e/9//3P/a/9n/2f/a/9n/1v/X/9n/2v/Z/9r/2//c/93/3//e
/9z/2//a/9n/2f/Z/9n/3f/e/93/3P/X/9n/2v/Z/9f/1//W/9b/1//Z/9r/3v/f/9v/
1//Y/9r/2//d/97/4f/i/+H/4v/j/+L/3//d/97/3v/g/+D/4P/g/+D/4f/m/+b/5P/h
/+H/5f/t//D/7f/r/+r/6//w//H/8v/z//T/9v/2//P/9f/7//z///8BAP3//f/+/wAA
BAAIAAgABwAGAAcABgAHAAYADQAUABgAGQAaABoAGgAfAB8AHwAhAB4AHAAeACAAIAAk
ACQAIAAcAB4AIAAiACIAHwAfABwAGQAcABoAGAAYABYAEwASABMAFgASABIADwAQABQA
FAAQAA4ACwAOAA4ACgAKAAwADAAHAAMAAgABAP//+v/3//j/+P/3//f/8v/v/+3/7f/s
/+z/8P/s/+f/5f/n/+j/6P/o/+f/5//l/+f/7P/u/+3/6P/n/+j/5f/k/+L/4v/k/+X/
5v/m/+H/4f/j/+f/5f/m/+b/4P/h/+L/3v/h/+L/4f/k/+P/3//e/97/5P/h/+D/4P/h
/93/1v/X/93/2f/a/97/2v/U/9L/0f/V/9r/2P/Y/9r/3//f/9v/1//X/9j/2P/W/9T/
1v/a/9L/zv/Q/9L/1P/W/9X/1P/T/9L/1//Z/9b/1P/W/9j/2P/Y/9f/1//Y/9X/1f/V
/9b/1v/Y/9n/2v/b/9n/1//V/9f/1v/W/9b/1v/X/9f/1v/W/9X/1v/W/9b/1v/W/9b/
1v/a/9b/1v/Z/9v/2//b/9v/2f/W/9T/0v/V/9b/1P/V/9X/1P/R/9D/0v/S/9L/0v/R
/9H/0f/Q/8//zv/M/8r/zv/G/8T/zf/X/9T/0P/Z/+3//P8HABcAKwA8AFAAZgB2AH0A
fwB9AHYAZQBMADIAJAAcAAoA/f/6//3/+f/v/+b/6P/u/+b/2//e/+T/3P/U/9X/zf/L
/9T/0v/Q/9X/0f/J/8v/zf/K/8f/yv/L/8j/yf/N/83/y//L/8n/yP/I/8n/zP/N/8z/
z//O/87/zP/M/8n/yP/H/8f/yv/K/8v/zP/L/8v/y//L/87/zv/M/8r/xv/J/8v/y//M
/83/zf/O/87/z//P/9L/0//R/8//0v/R/9H/0v/S/9r/3v/g/+T/5//m/+P/4f/k/+j/
7v/y//f/+v/9/wEACwASABcAGwAhACsAOQBCAEIAQQBBAEMARQBFAEUARQBJAEwATQBL
AEoATwBPAFEATgBJAEgASABJAEwATwBOAEwATABOAE4ASwBGAEkATABOAE8AUABQAEsA
TwBOAE0AUABOAE0AUABMAEoATABKAEIAPgBAAEIAQwBCAD4APQA8ADkAPAA6ADwAPAA6
ADcANwA5AD0AOgA2ADEAMAAyADUAMgAxAC8AMQAwACsAKgAuAC4AKQAlACkAKwAsACoA
KAAqACsAKwAuACwALAAtACwAKgApACwAKgAnACcAKwAuAC4ALgAtAC0AKQApACwALwAv
ACsAKwArACkAKQAoACoALAAtAC4ALQAnACYAJwArACkAKgAqACsALwAzADIAMAAuACoA
KgAsACkAKQAqAC4AKwAqACoAKgAnACEAIwAoACUAJwAsACkAJAAjACMAIgAiABsAFgAS
ABUAEwANAAgABQADAAAA/v/8//7/AgACAAIAAgD///z//P/8//v/+//6//j/9//4//j/
+f/5//b/+f/9//z/9//x/+//7//w//b/+P/1//f/9v/1//P/8v/1//z//f/3//T/8//y
//L/8//y/+7/7v/w//P/8//0//D/8f/2//T/8v/w//H/9P/x/+//8f/z//H/7f/r/+7/
7//s/+r/7P/t/+3/7//r/+f/5P/k/+T/5P/k/+T/5v/m/+b/5v/k/+T/5P/k/+H/4P/f
/97/2f/W/9P/0P/T/9T/1f/W/9T/1P/U/9T/1P/U/9T/1P/W/9b/1v/W/9T/1P/U/9T/
0v/S/9L/0v/S/9L/0v/S/9D/0P/Q/9D/z//O/83/zP/O/9D/0v/U/9H/0P/P/87/y//K
/8n/yP/J/8r/y//M/8r/yv/K/83/z//M/8r/yv/K/8r/yv/K/83/z//N/83/y//M/8z/
zf/N/83/zf/N/83/y//N/87/zv/O/87/0f/R/9D/0P/R/9D/0P/Q/9D/0P/Q/9D/0v/M
/8z/z//P/8//z//P/8//zf/M/8v/yv/O/83/z//R/8z/x//E/8L/wv/C/8L/wf/D/8X/
xv/I/8j/xf/C/8T/yP/K/8n/yf/M/8z/y//X/+j/+f8NAB8ALgA+AFYAbABzAHMAdQBs
AFkASABAADoAKAAWAA0ACAD9//H/6//k/+j/6v/i/9//4P/W/8r/xP+//8H/xf/K/8T/
vv/B/8X/xf/D/8X/wv+//7//v/+7/7v/wf/B/7//v//B/8L/xP/H/8z/zf/M/8//zv/O
/8z/zP/L/8r/yf/J/8r/yv/L/8z/yv/J/8j/x//M/8z/yv/I/8r/z//T/9X/2P/b/93/
4P/h/+P/5P/o//X//f8FABIAGAAbAB8AIgAnACgAJwAoAC8AMAAvAC8AKwAqACsAKgAt
AC4ALwAxADIAMgAwAC0AKwAtADMANAAyADEAMQAzADEALwAtACsALgAwADAALQArADEA
MgA1ADUAMQAxADIAMAAyADQAMgAxADAAMQAwADEALgAzADgANwA3ADcANgAxADUANAAz
ADMAMAAuADAALgAuADIAMgAuACoALAAuAC4ALgArACsAKwApAC0ALAAtAC4ALQArACkA
KQArACYAIQAdAB0AIAAiACAAIAAfACIAIgAeAB4AIwAkACAAHQAfAB8AHgAaABoAHAAd
AB0AHQAaABkAGQAZABgAGAAcABwAGQAZAB0AHQAcABsAGQAaABcAGAAcAB8AHwAbABsA
GwAZABkAGAAZABwAHgAgAB4AGQAZABsAIAAdAB0AHAAYABsAHgAcABwAHAAaABwAHwAd
AB4AIAAiAB8AHgAeACIAIQAdACEAIQAbABoAHAAfABwAHQAfAB0AHgAYABQAFAAZABkA
FQAWABcAGQAaABgAFgAYABwAGgAaABoAFwAZABoAGwAbAB0AHAAaABkAFwAWABYAFQAT
ABcAHAAcABkAFQAVABcAFwAcAB0AGQAbABoAGQAXABMAFQAbABsAFgAUABQAFAAXABkA
GQAWABQAFgAZABkAFQAQABAAFAAVABQAEwAVABkAFwAWABkAGQAXABMAEQATABUAEwAS
ABUAFQAUABUAFwAbABYAEgARABAADwAOABAAEgAUABYAFgAWABYAFgAVABQAEwASABMA
FAAVABYAFAAUABQAFAAVABYAFwAYABMAEAAQAA8ADwAOAA8AEgAVABYAFwAZABcAEwAR
AA8AEQASABQAFQAVABUAFQATABAAEQARABAAEwAUABgAGQAXABYAFgAWABoAHAAeACAA
GwAYABcAEAASABUAFQAVABgAGQAaABoAGAAYABgAGAATABMAEwASAA8ADgAOAA4ADAAM
AAsACwANAAwADAAMABEAEAASAA4ACgALAAsACAAMABkAJQAwADsASwBhAHgAjACgALQA
xQDFALsAsAClAI4AdABmAFwASgA7ADYALwAjABMABgAEABIAFgAFAPT/9v/6//D/6f/r
/+n/6v/s/+T/4f/l/+X/5v/p/+f/5f/l/+X/4f/h/+T/4//g/9//4f/g/+D/4f/j/+P/
4f/j/+P/4v/f/97/4P/g/+D/4f/f/97/3v/e/9//3//f/9//4P/g/97/3P/b/9//4v/j
/+T/5f/l/+b/5v/n/+f/6v/1//v/AQAMAA8ADwAQABAAEQAQAA0ADAARABIAEQARABAA
EAASABIAEwASABEAEQAVABYAFQATAA8AEQAXABgAGgAZABkAGwAZABcAFQATABMAFAAT
AA8AEQAXABgAGwAeABsAHAAeABwAHgAgAB4AHAAaABoAGAAXABQAGQAeAB4AHQAcABoA
GgAfAB8AHwAfABwAGgAcABsAGgAdABwAGAAUABYAGAAZABgAFAATABQAEQAUABIAEAAQ
AA4ACwAJAAsADwAMAAsACQALABAADwAKAAcAAwAGAAYAAgACAAcACAAEAAEABgAHAAcA
BAACAAQABQAFAAUAAgABAAEAAwACAAIABgAGAAMAAwAHAAcABgAFAAMAAgD//wAABAAL
AAsABwAHAAcABQAFAAQABwAKAAwADgAOAAkACQALAAsABQACAP7///8FAAsADAAKAAoA
CAAKAAoABwAHAAgACgAFAAIAAAAGAAUAAQAFAAsABwAIAAwADAAIAAgACQAKAAwABwAE
AAQACQAJAAUABgAHAAkACgAEAAIABAAIAAUABAADAP//AgAEAAYABwAGAAQAAQD//wIA
BAAHAAkABQAHAAoACAAFAAEAAQADAAIABgAGAAEABAAEAAQAAwABAAMACQAJAAcABgAH
AAgABgAHAAYAAgABAAIABAADAAIA/v///wQABAAEAAQABwAJAAUAAgADAAkACQAHAAcA
BgAFAAAA/P///////v////v//f8IAAwACgAIAAYABAABAAAA///+/wEAAgAGAAkABgAE
AAQABgADAAIAAQABAAQAAwAEAAUACAAIAAkACQAIAAcABgADAP//AQACAAIABQAGAAoA
CwAHAAYABgAGAAYABgAGAAYABwAIAAsACAAGAAkACQAJAAwADQAOAA4AEAAQABAAEAAK
AAkACAAGAAMAAgACAAIABAAEAAMAAwABAAAAAAAAAPf/8v/6/wQAAgD9/wMABgAIAAsA
FwAkAC8AQQBXAHAAhgCYAKYArwC3ALcArgCdAIIAcABmAFYARAA/ADoAMwAtACcAIgAk
ACIAHgAXABAACgAEAP7/AwAFAAEA/P/6//r/BQAJAP//AQADAAAA/f8BAAEA/f/9/wEA
AQD////////+//7///8CAAMAAgAFAAQAAgD+//z//f/+////AQD///7//v/+/wEAAQAB
AAEAAgACAAAA/v/+/wEAAwADAAEAAQAAAAAAAAABAAEABAAHAAUAAwAGAAkACQAKAAoA
CAAGAAIAAAACAAIAAAD/////AAADAAQABQAEAAMAAwAHAAgABwAFAP////8DAAIABQAF
AAYACQAKAAkACAAHAAgACgAKAAcABgALAAsADQAOAAsADAAOABAAEgAUABIAEAAQABIA
EgAPAAoADQAQAA8ADQALAAgACAANAA0ADQAOAAwACwAOAA4ADgASABIADgAKAAwADgAN
AAwACAAHAAQAAQAEAAIAAwAEAAMAAQD//wEABQACAP//+//7//7/AQD+//3/+//9//z/
9//2//r/+v/1//H/9v/3//f/9P/0//b/9//3//z/+v/6//v/+f/2//T/9v/4//f/+f//
/////v/9//v/+f/1//X/+P8AAAEA/v///wAA/f/8//r//f8AAAIABAADAP3//P/9/wIA
//////7//v8BAAQAAgACAAIAAAACAAMAAQACAAQABgADAAIAAgACAP//+f/7////+//8
/wAAAwAAAAEAAwAEAAYAAQD+//7/AwADAP///////wAAAAD///7/AQAGAAQAAgAAAPv/
+//8//3//f8CAAAAAQAHAAQAAgAAAP7//P/6//r/+v/6//3////8//r/+v/8//z//P/9
////AgABAAEAAQACAAIAAwADAAMAAwACAP///P/9/wAAAAAAAAAAAQABAAAAAAADAAQA
BAAEAAYABgAGAAYACAAEAAQABwAGAAUABAADAAQABAAFAAYABAAEAAEAAQAEAAQAAgAC
AAAAAAAAAAAA/f/9//3//P/8//z/+//6//7/AAAGAAMA//8AAAAACwAdACQAKQA5AE0A
YAB6AJgAqgCvALMAswCuAKkAmgCAAGwAZABYAEUAOgAxACcAJQAsADAAKAAeABkAEgAK
AAwADgAFAP3/+f/8/wYAAgDz//f/AQD//wEA/v/7//7////8//3/AwADAAEAAQABAAAA
AAABAAEAAQD//wEABAAEAAIAAgABAAAA/////////v/+//7/AQADAAUABwAHAAQA///6
//r//f//////AAABAAEAAgAFAAcACAAMAAsABwADAAQAAwABAAAA/v8DAAQAAwAEAAoA
DAACAA==
         </WaveFormData>
      </LeadData>
      <LeadData>
         <LeadByteCountTotal>10000</LeadByteCountTotal>
         <LeadTimeOffset>0</LeadTimeOffset>
         <LeadSampleCountTotal>5000</LeadSampleCountTotal>
         <LeadAmplitudeUnitsPerBit>4.88</LeadAmplitudeUnitsPerBit>
         <LeadAmplitudeUnits>��V</LeadAmplitudeUnits>
         <LeadHighLimit>2147483647</LeadHighLimit>
         <LeadLowLimit>268435456</LeadLowLimit>
         <LeadID>II</LeadID>
         <LeadOffsetFirstSample>0</LeadOffsetFirstSample>
         <FirstSampleBaseline>0</FirstSampleBaseline>
         <LeadSampleSize>2</LeadSampleSize>
         <LeadOff>FALSE</LeadOff>
         <BaselineSway>FALSE</BaselineSway>
         <ExcessiveACNoise>FALSE</ExcessiveACNoise>
         <MuscleNoise>FALSE</MuscleNoise>
         <LeadDataCRC32>1150021419</LeadDataCRC32>
         <WaveFormData>
JgAmACYAJgAjACIAIQAgACAAIAAgACAAHgAcABoAGAAYABgAGAAYABUAFAATABIAEAAQ
ABAAEAAQABAAEAAQAA4ADgAOAA4AEAAQABAAEAAOAA4ADgAOAA8AEAARABIAFAAUABQA
FAAUABQAFAAUABYAFgAWABYAFgAWABYAFgAWABYAFgAWABcAGAAZABoAGgAaABoAGgAX
ABYAFQAUABUAFgAXABgAFQAUABMAEgATABQAFQAWABMAEgARABAAEAAQABAAEAAOAA4A
DgAOAA4ADgAOAA4ADgAOAA4ADgAMAAwADAAMAAsACgAJAAgACQAKAAsADAALAAoACQAI
AAgACAAIAAgABQAEAAMAAgAFAAYABwAIAAYABgAGAAYABQAEAAMAAgAAAAAAAAAAAAAA
AAAAAAAAAQACAAMABAAEAAQABAAEAAMAAgABAAAAAwAEAAUABgADAAIAAQAAAAEAAgAD
AAQAAwACAAEAAAABAAIAAwAEAAMAAgABAAAAAAAAAAAAAAACAAIAAgACAAAAAAAAAAAA
///+//3//P/9//7///8AAP///v/9//z//v/+//7//v8AAAAAAAAAAP3//P/7//r/+//8
//3//v/7//r/+v/5//v//P/8//r//P/9//3//v/8//z//f/9/////////wAAAwAEAAQA
BAAGAAYABgAGAAcABwAHAAkACQAGAAUABwAKAAwAEAAUABMAFQAQAAoACAAIAAQAAQD/
//////////v/+P/1//T/9//4//j/+f/4//n/+f/4//j/+P/4//j/+f/4//n//P/6//n/
+f/5//f/+P/6//r/+//7//z/AwANABkAIQArADcAQwBXAGoAdwCKAJUAkQCKAIcAgQB3
AG0AXABDACwAHQAdACgAMgA1ACoAGAALAAcAAwD7//f/7//s/+z/6P/m/+j/6//w//j/
+f/5//z//f/9//7//v/+//3//f/9//3//v/+////////////AAAAAAAAAQABAP//////
//3////9//3//f/9/////f///////f/9//3//f/9//3/AAAAAAAAAQABAAEAAgACAAIA
AgACAAUABQADAAQAAgACAAIAAwAFAAUAAwADAAQABQADAAEAAAD+//7/AAABAAQABAAE
AAUABwAGAAUAAwABAAMAAwADAAUABgAIAAcACgAJAAoACgAKAAoABgABAAQACAAHAAgA
BwAHAAcACAAHAAcABwAGAAgACAAIAAkACAAHAAYABQAEAAQABwAHAAcABwAHAAgABgAE
AAYABgAHAAcACwALAAIA//8DAAgADQANAAkACQAJAAkACQAGAAYACgAIAAgACQAMAA0A
DgAKAAoACgAKAAgACgAKAAUABQAFAAQABAAGAAYAAwABAAQABQAEAAUABgAHAAkABwAJ
AAkACQAIAAUABQAFAAkACQAJAAkACgAMAAwADAALAAsADQARABQAFgAVABIAEQATABIA
EgAVABcAFwAWABQAEwATABMAEgAQABAADgAOAAwACQAJAAkACgAKAAYABgAGAAUAAwAD
AAIAAgADAAAAAAD+//3/AAABAAAA/f/8//7//P/8//n/+f/6//3//f/8//n/9//2//j/
9//2//X/8f/1//X/+v/5//b/9v/4//b/9f/1//f/9f/z//P/9P/y//L/9f/z/+7/7v/z
//P/8v/y//L/7//v//H/8f/w//D/8f/x//D/7//v//L/8v/t//D/7//u/+7/7v/u/+//
8P/t/+3/7//v/+//8P/w/+z/6//s/+//8v/s/+r/6f/r/+3/7//x//D/8f/v/+3/7//u
/+7/8P/w/+7/7//u/+z/7P/s/+z/7v/u/+7/7v/s/+z/7P/s/+r/6v/q/+r/6v/q/+r/
6v/s/+z/7P/t/+v/6//s/+z/7P/s/+3/7f/w//D/8P/x//H/8f/x//H/8v/z//T/9P/2
//b/9v/2//b/9f/1//X/9f/4//b/9v/6//z//f8AAAIABAAHAAMA/f/5//f/8f/v/+//
7//v/+7/7P/p/+b/6P/o/+j/5//n/+j/6f/p/+j/6P/o/+j/6P/o/+b/5v/o/+j/5//n
/+n/5//o/+z/6v/n/+n/8P/5/wEACwATAB8ALwBDAFcAbgCDAIwAiQB/AHYAbwBrAG0A
YwBIACkAHAAZABkAIAAmACUAGAAIAP//+f/t/+f/5//h/9r/2v/e/97/3v/f/+L/5v/l
/+n/6v/r/+v/7P/s/+z/6//r/+v/6//s/+z/6v/p/+j/5//p/+r/6//t/+//7f/t/+3/
7f/v/+3/7f/s/+v/7P/p/+z/7f/s/+3/7//v/+//7//u/+7/7v/v/+3/7f/u/+7/7P/s
/+z/7//x//H/9P/0//H/8P/w//H/8f/v/+//8P/0//P/8v/y//D/8P/y//P/9f/0//P/
8//1//T/8//x/+//8f/x//H/9P/0//X/8//2//X/9v/2//b/+P/2//P/9f/4//b/9v/2
//X/9P/0//f/9//3//b/9v/2//b/9//3//f/9//3//b/9v/5//n/9v/1//T/9P/1//T/
9//4//T/8//2//X/8f/v//T/+v/7//v/9//3//f/9//3//T/9v/6//j/+P/3//j/9//2
//L/8v/y//L/8v/0//T/7//x//H/8P/w//T/9P/x/+//7//v/+3/7f/v//H/9P/z//H/
8f/x//D/8f/x//H/9f/1//X/9f/2//b/9v/2//X/9//5//3/AAABAAEA/////////v/+
/wEAAwADAAIAAAAAAAEAAgACAAAAAAD+//7/AAACAAAAAAAAAAAA/v////////8AAAAA
/v/+/wEAAQACAAIAAQABAAAA///+//3//f/9//v/+v/5//j/+v/6//r/+f/3//X/9f/2
//P/8v/0//T/8//0//X/9v/3//P/7v/r/+//7f/s/+//8f/x//H/8P/v/+7/7//w//D/
7//v//D/7//v/+7/7v/w//D/8P/w/+z/7P/u/+7/7//x//P/9f/0//T/9P/3//f/+P//
/wsAFwAfACcANwBLAF0AbAB9AIwAkQCHAHwAdwB1AG8AZQBSADkAJAAZABkAIgAsAC0A
IAASAAUA///1/+//7f/p/+T/5P/m/+j/6P/l/+T/6v/v//P/8v/z//P/9P/0//T/8//z
//X/9f/2//b/9P/z//L/8f/0//T/9P/1//n/9//3//f/9v/3//T/8//z//P/9f/z//X/
9f/z//P/9f/1//X/9f/1//T/8//z//X/9f/2//b/9P/0//T/9//2//X/9//2//T/9P/1
//f/9v/z//L/8v/3//X/8//y//H/8v/1//f/+P/4//j/+f/3//b/9f/z//X/9//3//f/
9f/0//T/8f/3//f/+f/6//v//P/5//X/9v/6//n/+v/7//v/+//8//z/+//6//j/+P/4
//j/+f/7//v/+//7//j/+P/7//v/+f/5//n/+v/8//r//P/8//r/+f/8//v/9f/z//j/
/v8AAP//+v/5//n/+f/5//b/9v/6//j/+P/3//j/9//2//b/9v/2//b/8//0//P/7f/v
/+//7v/u//D/8P/t/+v/7v/v/+7/7//u/+//8f/v/+//7//v/+7/7//v/+//8//x//H/
8f/y//X/9v/3//f/9f/1//f/+P/7//v/+f/5//r/+v/7/////f/9//z/+v/4//n/+v/6
//z//P/6//r//P/5//n/+f/6//r/9v/2//n/+f/4//n/+P/4//n/9v/1//L/8P/y//T/
9P/y//L/9P/y//L/7//v//D/8//z//H/7//u/+7/8P/v/+7/7f/r/+//7//0/+//7P/s
/+7/7v/t/+3/7//x/+//7//w/+3/7P/u/+v/6v/q/+//7//t/+z/6//n/+r/7f/u/+7/
7P/t/+3/7P/r/+v/7v/u/+n/7P/r/+r/6f/o/+f/5//n/+X/5v/p/+n/6f/q/+r/6P/p
/+z/8f/y/+z/6v/p/+f/5//n/+f/6P/r/+v/6//r/+r/6v/s/+j/6P/r/+7/7P/s/+z/
7P/s/+z/7P/s/+n/6P/n/+b/6P/o/+j/6P/o/+j/6P/o/+r/6v/q/+r/6f/o/+f/5v/m
/+b/5v/m/+j/6P/o/+j/5v/m/+b/5v/n/+j/6f/q/+n/6P/n/+b/6f/q/+v/7P/p/+j/
5//m/+b/5v/m/+b/6P/o/+j/6P/m/+b/5v/m/+b/5v/m/+b/5v/m/+b/5v/m/+b/5v/m
/+j/6P/o/+j/5v/m/+b/5v/k/+T/5f/l/+X/5v/m/+T/5v/n/+f/6P/m/+b/5//n/+n/
6f/p/+r/7P/u/+//8P/u/+7/7v/u/+3/7f/t/+//8v/w//D/8//y//L/9P/2//r//f/5
//T/7//u/+n/5f/n/+f/5//n/+b/5P/i/+L/4P/g/9//3//i/+P/4//i/+D/4P/g/+D/
4P/e/97/4P/i/+H/4f/h/+H/3v/e/+L/4//h/+b/7f/1////CQAPABsAKwA7AEwAYwB0
AH0AfQB6AHEAZQBbAFMARgAxABgABQADAAoAGAAdAA4A+v/z//H/5//d/9n/0f/M/8z/
yv/M/9b/2f/W/9T/1f/b/9r/2//b/9z/2v/a/9n/2f/Z/9n/2v/a/9z/3f/e/9//3//e
/93/3f/f/93/3f/d/9v/3f/b/9v/2//b/93/2//d/93/2//b/93/3f/d/93/4P/g/+D/
4f/f/9//4P/g/9//3v/d/9//3//d/97/3P/c/9z/3f/f/97/2//a/9r/3v/d/9z/3P/c
/97/4v/l/+j/6P/o/+n/6P/m/+T/4f/j/+X/5f/l/+f/5v/m/+P/5f/l/+f/6P/o/+r/
6P/l/+T/5v/j/+L/5f/l/+X/5v/p/+n/6f/o/+f/5v/l/+X/5v/n/+j/6f/l/+T/5v/l
/+P/4//j/+T/5P/i/+T/5P/j/+P/5//n/+L/4f/n/+7/7v/t/+j/5//n/+f/5//k/+f/
7P/r/+z/7P/u/+7/7v/s/+z/7P/s/+j/6v/q/+X/6P/p/+n/6v/r/+r/5v/j/+X/5f/j
/+P/5v/n/+n/5//m/+X/5P/i/+T/5f/m/+v/6v/p/+j/6P/o/+j/6P/n/+b/5//q/+z/
7v/t/+r/6f/r/+r/6v/t//D/8f/x//D/8v/1//j/+v/6//r/+P/4//n/9//4//n//P/8
//j/+P/7//v/+v/7//r/+v/7//j/+P/2//X/+P/4//j/9v/2//f/9v/3//X/8//0//f/
9//3//X/9P/0//X/9f/1//X/7//z//P/+P/1//L/8v/0//T/8//z//X/9f/z//P/9P/z
//L/9P/x//D/8P/1//X/8v/y//L/7//w//P/9P/0//L/8//z//L/8f/x//T/9P/y//b/
9v/2//T/8v/w/+//8f/x//T/+f/3//X/9P/y//H/8f/z//f/+v/0//L/8f/v/+//7//v
//D/8//z//P/8v/w/+//8P/2//b/+f/2//X/9P/z//L/8v/y//L/8v/y//L/8//z//X/
9v/2//T/8//z//L/8v/0//T/9f/1//P/8//z//T/+P/6//v//P/8//z//P/8//v/+//7
//3/AQAAAAEABQAEAAIAAgACAAcACwAIAAQA/v/8//b/8f/x//H/8f/x//L/8P/u/+7/
7v/u/+3/7f/s/+3/7f/s/+z/7P/s/+z/7v/s/+z/7v/r/+n/6P/n/+P/6P/k/+L/4//j
/+L/6//9/wkACwAPAB0AMwBDAFAAYQByAHcAdQBuAGkAYQBbAFMAQgAnABAABQAHAAwA
EAAVABQACAD1/+v/5f/d/9f/1f/S/9L/0P/O/9D/1f/a/9z/2//d/9z/3f/d/97/3//g
/+D/4f/f/9//4P/g/+L/4//k/+X/5P/k/+T/5f/l/+P/4//j/+P/5f/j/+P/4//j/+X/
4//l/+X/4//j/+P/4//j/+P/4v/i/+L/4//l/+X/5v/m/+b/5v/m/+n/6f/n/+j/5v/l
/+b/6P/r/+n/5//n/+j/7f/r/+n/6P/p/+r/7f/v/+//7v/t/+3/7//u/+3/6//t/+//
7//v//H/8P/w/+3/8P/v//D/8P/w//L/8P/t/+//9P/0//b/9f/1//X/9v/1//X/9f/0
//b/9v/2//f/+P/5//r/+//4//j/+//7//3//f/9//7/AAD+/wAAAAABAAEABQAFAAAA
/f8BAAYABwAHAAMAAwAHAAcABwAEAAQACAAGAAYABAAGAAYABgADAAIAAQAAAP7/AAAA
APv/+f/5//j/+P/6//r/9//1//X/9f/z//P/9P/1//f/9f/1//X/9f/0//P/8//z//f/
9f/z//H/8P/y//T/9v/3//b/9//6//z/+v/3//L/7//w//D/8f/1//f/+f/6//r/9//3
//f/9v/5//r/+f/6//j/9f/1//X/+P/4//T/9P/2//X/8//z//L/8v/z//D/7//u/+7/
8v/x//D/7f/s/+3/7P/t/+v/7P/u//L/8//v/+v/6P/m/+j/5//m/+X/4//p/+v/8v/v
/+z/7P/u/+7/7f/t/+//7f/r/+v/7P/q/+r/7f/r/+r/6v/v/+//7P/s/+z/6f/n/+n/
6f/o/+r/6//r/+r/5f/l/+j/6P/n/+z/7f/u/+v/6v/p/+n/6P/i/+P/5P/l/+b/6P/p
/+n/6f/o/+j/5v/m/+X/5f/m/+b/5//p/+r/6//t/+3/7v/v/+//7v/t/+z/7f/u/+//
7//v/+//8f/0//P/9P/4//r//P/+/wAAAgADAP//+v/3//b/8f/t/+3/7f/t/+3/7P/n
/+T/4//i/+T/4//j/+T/4v/h/9//3v/f/+D/4f/i/97/3v/g/+D/3//f/9//3//i/9z/
3P/l/+v/6v/r//f/BwANABMAJQA5AEcAWABtAIAAgQB3AHAAawBlAF0AVQBMADUAGAAR
ABMAEgAcACcAHAAEAP3/9//n/93/2f/X/9j/2v/Y/9T/0v/T/9j/3v/h/+H/4f/h/+D/
4P/g/+D/3//f/+D/4f/j/+T/5P/j/+L/4f/i/+L/4v/j/+X/4//j/+P/5P/n/+b/5//l
/+P/4//f/+D/4f/g/+H/4//j/+P/4//i/+L/4v/j/+L/4f/h/+D/4v/i/+L/5f/l/+P/
5P/i/+P/5P/m/+n/6f/n/+f/6P/t/+v/6f/o/+T/5P/m/+f/5//m/+X/5f/n/+j/6f/p
/+v/7f/t/+3/6//q/+r/5//s/+3/8P/y//T/9v/0//H/8//4//j/+v/7//v/+//8//3/
/f/9//z//f/+////AQAEAAcACgANAA4AEAAVABcAGQAZABkAGgAcABoAHAAcAB0AHQAh
ACEAGwAZAB4AJAAmACUAIAAfACMAIwAjACAAIAAkACIAIgAfACAAHwAeABwAHAAcABwA
GgAcABwAFwAXABcAFgAWABUAFAAQAA0ADQANAAsACwAHAAUABAD///////////7//f/9
//3/AQD+//3//P/8//7//v/+//3/+//9/wEABAAEAAMAAAD///3//P/8/////v/9//v/
+P/6//v//P/8//z//P/6//r/+P/1//X/9f/4//j/9P/0//T/8//x//H/8//0//b/9P/v
/+z/6v/s//D/8P/u/+7/6//o/+f/4//m/+j/7P/t/+v/6f/o/+j/5v/l/+T/4//h/+X/
5f/q/+X/4v/k/+T/5P/k/+H/4f/g/9//4f/i/+H/4v/h/+H/4v/i/+D/4f/h/+H/4f/h
/+L/4//i/+L/4v/i/+D/4P/g/9//3v/d/97/4P/d/9z/3v/e/9r/2v/a/9r/3f/Z/9T/
0f/U/9P/0//X/9j/2f/a/9r/1v/U/9T/1P/V/9X/1v/Y/9f/1//W/9b/2P/Y/9j/2P/W
/9b/2P/Y/9f/1//X/9f/3P/W/9D/1f/f/+D/3//v/wMABwANAB8AMwA9AEwAZQB6AHkA
bwBoAGEAWwBXAFEAPgAjAAwA/f/7/wYAEAARAAYA9v/p/+H/2f/X/9X/0f/M/8j/wv/C
/8z/0f/Q/9D/0//R/9T/1f/V/9b/1v/W/9X/1f/X/9f/2P/Y/9j/1//W/9X/2P/Y/9j/
2f/Z/9f/1//X/9b/1//U/9P/1P/V/9j/1//X/9f/1f/V/9f/1//X/9f/1f/U/9P/0//U
/9X/1//Y/9b/1v/W/9n/2P/X/9n/2P/Y/9j/2f/b/97/3//i/+b/7P/r/+r/6v/r/+7/
8//3//7/AAACAAUADgAUABoAHwAmAC8ANgA9AEAAQABBAD8AQQBBAEMARABGAEgARgBD
AEUASABGAEYARABDAEIAQgBFAEUARQBEAEYARgBGAEcARQBDAEEAPwA/AEAARABFAEIA
QQBAAEAAQQBAAEMARABCAEEARABDAD4AOwA/AEQARABDAD4APQBBAEEAQQA+AD4AQgBA
AEAAPQA+AD0APAA4ADgAOAA4ADgAOgA6ADUANAAzADEAMAAyADIALwAtADAAMQAwADEA
MQAxADIALwAxADMANQA2ADUANQA1ADkAOAA3ADYANgA5ADoAOwA7ADgAOQA8AD4APwA9
ADkANwA4ADgAOQA9AD0APQA8ADoAOAA5ADoAOgA6ADoAOAA4ADkANwA4ADkAOAA4ADQA
NAA3ADcANgA3ADYANgA3ADQANAAyADEANAA0ADQAMgAyADAALgAuACsAJgAkACQAIQAe
ABkAFQASABEADwANAAsABgAJAAgADAAIAAQAAwAEAAMAAQAAAAEA///9//3//v8AAAAA
AwABAPz//P8BAAEA/f/8//v/9//5//v/+//6//z//f/9//z/9//3//r/+v/3//r/+f/4
//n/+P/3//f/9//1//b/+f/4//f/9//2//H/8f/z//f/+f/0//P/8//1//X/9f/1//f/
+f/4//f/9f/0//T/9v/w/+z/6//s/+r/6v/q/+r/6f/o/+f/5v/k/+T/5P/k/+L/4v/i
/+L/4f/g/9//3v/c/9z/3P/c/97/3v/e/97/3f/c/9v/2v/c/9z/3P/c/9v/2v/Z/9j/
2P/Y/9j/2P/W/9b/1v/W/9T/1P/U/9T/1P/U/9T/1P/V/9b/1//Y/9f/1v/V/9T/0f/Q
/8//zv/Q/9L/1P/W/9T/0//S/9L/0P/O/87/z//Q/9L/0//U/9P/0//T/9P/0//U/9X/
1v/W/9b/1v/W/9j/2P/X/9f/2f/b/97/3P/b/93/3f/c/9z/3v/g/+P/4f/c/9n/2P/R
/83/zf/N/83/zf/M/8r/xv/G/8b/xv/G/8f/yf/L/8r/yP/H/8b/xP/E/8T/wv/D/8b/
x//H/8X/xf/D/8T/yP/M/8n/yf/O/9P/1//l//X/9/8BABkAKQA2AEkAXgBjAF8AXABR
AEMAPQAzACAACQD0/+n/7f/2//r/+f/s/9z/1f/R/8n/wf+5/7H/sP+u/6z/sv+6/7n/
uP+8/8H/wf/A/8H/wf/C/8D/wP+//7//wP/B/8P/xP/I/8n/yv/L/8z/zP/M/83/zf/L
/8v/y//L/83/y//L/83/zf/P/83/zP/L/8j/x//J/8n/yf/J/8z/zv/Q/9P/1//Z/9z/
3v/i/+T/5v/r//f///8KABIAFQAaACAAJwApACcAJwAoAC0AKwApACgAJgAmACgAKQAt
AC4ALwAxAC8ALgAtACsAKQArACsAKwApACgAKAAlACYAJQAmACYAJgAoACYAIwAhACQA
IgAiACUAJQAlACYAJgAlACQAIgAgACAAIAAhACIAIwAkACUAIgAiACUAJQAjACEAHwAe
AB8AHgAhACIAIQAhACUAJQAfAB0AIgAoACcAJQAfAB0AIgAjACQAIgAjACgAJwAoACYA
JgAkACIAHgAeAB4AHgAfACIAIwAfAB8AHwAeAB4AHgAeABsAGQAbABsAGQAZABsAHQAg
AB8AHQAdAB0AHAAcAB0AHgAjACEAIQAhACIAJAAkACQAIwAhACMAJwAqACoAKQAmACUA
JgAmACcAKwAsAC0ALQAsACoAKwAsACwALQAuAC0ALgAwAC0ALQAtAC0ALAAnACYAKAAp
ACkAKwArACwALgAsACsAKAAmACgAKAAoACYAJgAmACQAJAAhAB8AIAAjACMAIwAhACAA
IAAiACEAIAAfABsAHwAfACQAIAAcABsAHAAfAB8AIAAjACIAHwAeAB4AHAAcAB8AHQAY
ABgAHQAdABwAHAAcABkAFwAZABkAGAAbAB0AHgAeABkAGQAcABwAFwAaABkAGAAZABoA
GwAdABoAFwAXABkAGgAZABkAGAATABMAFQAZABsAFgAVABUAFwAXABcAFwAXABkAGAAX
ABkAGAAYABoAFgAWABcAGAAVABQAEwASABMAFAAVABYAFgAWABYAFgAWABYAFgAWABYA
FgAWABYAFQAUABMAEgAQABAAEAARABIAEwAVABYAEgASABMAEwAWABYAFgAXABYAFQAU
ABMAFgAXABgAGAAZABoAGwAcABoAGQAZABkAHQAgAB4AHgAgACAAHwAgACUAKAAsACkA
IwAfAB0AFwASABEAEAAPABAAEAAPAA4ADQAMAAsACQALAAwADQANAAsACgAJAAgACAAI
AAYABgAKAAoACQAJAA0ADwAQABAADgANAA0ADAARAB8ALQAzADcAQQBRAGUAdACHAJwA
pwChAJIAhQB9AHMAZwBaAEMAKAAVABUAHAAgACMAGAAGAAMAAQDz/+P/3f/b/9j/1P/M
/8r/1P/Z/9T/2P/l/+n/6P/n/+X/5P/i/+L/4f/h/9//3//g/+D/3//f/9//3//e/97/
3v/f/+P/4f/h/+H/4f/j/+H/4f/h/+H/4//h/9//3//d/93/3//f/9//3//e/97/3v/f
/+D/4f/j/+T/5f/m/+f/6//2//3/BwAOAAoACgALAA0ADQALAAsADAARAA8ADQAMAAwA
DAAOAA8AEAAOAAwACwAOAA4ADgANAA0ADwAPAA8AEAAQABEADwAPAA0ADQAMAA0ADgAL
AAcACAAMAAsADAANAA0ADQAOAA8ADwAPAA4ADQAMAAsACwANAA0ADQANAAgACAALAAsA
CwALAAsADAAKAAgACgAKAAcABwALAAsABwAFAAoAEAAQAA8ACgAJAA0ADQANAAoACQAM
AAkACAAGAAgACAAIAAcACAAJAAoABgAIAAgAAwABAAEAAAAAAAMABAACAAEABAAFAAQA
BQAFAAUABgADAAQABQAGAAYABwAHAAcACwALAAsACwAMAAwADAAMAAsACQALAA8AEgAU
ABMAEAAPABEAEAAQABMAFQAVABQAEgASABMAFAAUABMAEgAPAA4AEgARABMAFQAUABQA
EAAQABEAEQAQABEAEAAQABEADgANAAwADAAQABIAEgAQABAAEgAQABAADQAMAAwADgAN
AA8ADQAMAAwADAALAAoACQAHAAsACwAQAAwACAAHAAgACgAJAAkACwAJAAcABwAIAAYA
BgAJAAcAAgACAAcABwAHAAgACQAHAAYABwAGAAQABwAJAAoACgAGAAUABwAGAAQACAAI
AAgACQAIAAcABwAIAAUABQAHAAgABwAHAAYABQAFAAcACwANAAYAAwABAAQABQAGAAcA
CAAJAAcABQADAAIAAgAEAAIA/v8BAAQABgAGAAYABgADAAIAAQABAAMABQAIAAoABwAG
AAYABQAEAAQABAAFAAUABQAFAAUABwAJAAsADAAOAA4ADgAOAAwACwALAAsADgASABEA
EgATABQAFAAWABYAGAAbABcAFQATABMADwAKAAkACAAHAAUABAACAAAAAAAAAAAA////
/wAAAQABAP7//v/+//7//P/8//r/+v/+//7//f/9//v/9//6/wAA/v/9/wEABAAFAA8A
GwAjACsAOQBJAFsAcACFAJQAmQCbAJQAiQCBAH0AeQBsAE8ANAArAC0AMgA4AD0ANAAk
ABUADQAHAP//9//t/+r/8P/y/+z/7P/t//L/+v/7//P/9v/5//v//v/+//7//f/9//v/
+//8//z//f/9//3//f8AAAAAAAABAAIA///+//3//f////3//f/+////AgABAAAA///8
//v//f/9//3//f/+//7//v////3//f/+//7//f/8//v//f//////AgACAAIAAgADAAUA
BAABAAAAAAABAP///f/8//z//P/+////AgACAAIAAwADAAIAAQD///v/+//5//f/+f/6
//z/+//8//v//P/8//3//v/7//f/9//6//j/+P/6//v//P/+//////////7//v/+//7/
///+//3//P/7//r/+v/9//3/+//7//v//P/6//j/+v/6//r/+/8AAAEA/P/5//3/AgAE
AAMA/v/9//////////z//P8AAP7//v/8//7//v/+//z//P/8//z/+v/8//z/9//1//X/
9P/0//T/9P/x/+//8//z//H/8f/0//X/9//1//b/9//4//j/9//3//f/+//9//3//f/+
/wAAAAAAAP///v///wIABAAIAAkACAAJAAcABAACAAMABQAHAAgACAAGAAcACAAIAAoA
CgAIAAgACgAHAAcABwAKAAoABgAGAAcABwAGAAcABQAGAAgABgADAAAA/v8AAAIAAgAA
AAAAAgAAAAAA/f/7//z//////wEA///+//7//v/9//z/+//6////AAAGAAEA/P/6//r/
+v/5//n/+//9//3//f/8//z/+//6//n/+P/5//v//P/9//3//P/5//j/9//3//j/+P/7
//3//v////7//f/9//3/+//6//n/+P/3//b/9f/z//P/8//1//j/8//y//T/9P/x//L/
8//0//n/9f/w/+3/8f/v/+7/8f/0//X/9v/2//X/9P/1//b/9f/z//L/8v/1//X/9P/0
//b/9v/2//b/9P/0//b/9v/3//f/9//3//j/+P/4//f/9f/2////EQAjACUAIwAtAD8A
UQBgAHcAiACNAIkAhAB9AHcAdwB1AGYASwA2ACUAGwAgACoALQAwACoAEwAHAAMA9//r
/+v/7P/k/+L/5P/o/+3/8v/w//H/9f/2//f/9//4//n/+v/6//v/+v/5//n/+P/7//v/
+//7//v/+v/5//n/+//5//n/+f/5//v/+f/5//n/+f/7//n//P/9//z//f/7//v/+//7
//r/+v/6//v/+f/5//r/+v/8//z//P////7//f////7/+//6//r/+//9//v/+//8//3/
+//z/w==
         </WaveFormData>
      </LeadData>
      <LeadData>
         <LeadByteCountTotal>10000</LeadByteCountTotal>
         <LeadTimeOffset>0</LeadTimeOffset>
         <LeadSampleCountTotal>5000</LeadSampleCountTotal>
         <LeadAmplitudeUnitsPerBit>4.88</LeadAmplitudeUnitsPerBit>
         <LeadAmplitudeUnits>��V</LeadAmplitudeUnits>
         <LeadHighLimit>2147483647</LeadHighLimit>
         <LeadLowLimit>268435456</LeadLowLimit>
         <LeadID>V1</LeadID>
         <LeadOffsetFirstSample>0</LeadOffsetFirstSample>
         <FirstSampleBaseline>0</FirstSampleBaseline>
         <LeadSampleSize>2</LeadSampleSize>
         <LeadOff>FALSE</LeadOff>
         <BaselineSway>FALSE</BaselineSway>
         <ExcessiveACNoise>FALSE</ExcessiveACNoise>
         <MuscleNoise>FALSE</MuscleNoise>
         <LeadDataCRC32>564532242</LeadDataCRC32>
         <WaveFormData>
FAAUABQAFAASABIAEgASABEAEAAPAA4ADAAMAAwADAANAA4ADwAQAA0ACgAHAAQABgAI
AAoADAALAAoACQAIAAwADgAQABIAEgASABIAEgASABIAEgASABAAEAAQABAAEgASABIA
EgARABAADwAOAA4ADgAOAA4ADAAMAAwADAALAAoACQAIAAkACgALAAwACQAIAAcABgAI
AAoADAAOAA4ADgAOAA4ADAAMAAwADAAPABAAEQASABAADgAMAAoADAAOABAAEgAPAA4A
DQAMAAwADAAMAAwADQAOAA8AEAAOAA4ADgAOAAwADAAMAAwADgAOAA4ADgAMAAwADAAM
AAoACgAKAAoACwAMAA0ADgAQABAAEAAQAA4ADgAOAA4AEAAQABAAEAAQABAAEAAQABAA
EAAQABAADwAOAA0ADAAPABAAEQASAA8ADgANAAwACgAKAAoACgAMAA4AEAASAA8ADgAN
AAwADwAQABEAEgARABAADwAOAA4ADgAOAA4ADQAMAAsACgALAAwADQAOABIAFAAWABgA
FwAWABUAFAATABIAEQAQAA4ADAAKAAgACQAKAAsADAAMAAwADAAMAA4AEAASABQAEwAS
ABEAEAANAAwADwAOAAwADQANABAAEgASABEADgAJAAUAAgD//wMACQAPABMAFQAWABkA
GQAeACAAIQAiACAAHAAaABkAFgAUAA4ADAAGAAQAAAD9/wEABQAJAA8AEAAPAAwACAAI
AAkACQAIAAkACQAJAAkABgADAAMAAwADAAgACAAJAAkABwAJAAwAEQATABgAGgAXABUA
EwARABMAFgAVABMAEgASAAwABQD1/+X/2//W/8r/uf+t/6r/qP+j/5v/kP+J/4P/d/9t
/2X/XP9a/2H/aP9q/27/df9+/4z/oP+v/7P/uf/L/93/7//3//b/+f/+/wIACgATABcA
FAATABQAFQAXABgAGAAYABkAGwAaABgAFwAYABoAGgAaABoAHgAgACIAJgAkACIAIQAh
AB8AHwAgACAAIAAgAB8AGwAaABoAGgAaABsAHAAfAB8AIAAhACAAHwAbABoAHAAdABwA
GQAaABkAGgAbABwAHQAaABgAGgAaABwAHQAfACAAHQAcABsAFwAYABcAFgAVABQAEQAR
ABEAFgAXABgAGQAXABUAGgAdABkAFQARAAwAEAASABIAEgASABAAEAAQABEAFAARAA8A
EAAQABEAEgASABEADQAJAAgACAAHAAYACQANAA8AEAAPAA0ACgAJAAkACAAIAAwADAAJ
AAgACAAIAAkACwANAA0ADAAKAAkABwAGAAMAAwADAAAABAAEAAQACgANAA8ADgANAAwA
DAAKAAoACAAKAAoABwAFAAUAAQAGAAoACAAFAAMAAQD//wUACAANABIAEgASABIAEAAO
AAwACgAJAAwADgAPABAAEgATABIAEQAOAA4ADgAOAAwADgAPAA8ADgAPAA4AEgAPAAsA
CAAHAAkACwAOABAACwAIAAYABgAKAAkACwAOAA0ADAAMAAsABwAEAAQABAAHAAoACwAM
AAcABgAGAAMAAgAEAAcACQAKAAoACgAIAAYABQAFAAYACAAKAAoACQAIAAUABQAGAAkA
CgALAAwACwAKAAkACAAEAAMAAgADAAYACAAKAAsACgAJAAgABQAAAP7//P/6//7/AQAI
AAgACQAMAA0ADgAMAAkABwAEAAQABgAHAAcABwAJAAkACQAHAAgACAAJAAkACQAJAAkA
CAAIAAgABwAFAAYABgAFAAMAAgABAP//AwAHAAcACQAHAAcACAAIAAgABwAFAAMAAAD+
//3//P/9/woADwAIAAYABgAGAAYACAAIAAgACAAEAAIAAAD+/wAAAgAEAAYABAAEAAQA
BAACAAIAAgAGAAgACAAJAAkACgAKAAoACQAFAAMAAgACAAUABQAHAAkABwAFAAQABQAJ
AA0AEAASABAADwAMAAsADAAKAAkABAACAAAAAAD+//v/+//7//v/+f/7//v/+f/7//7/
AgAFAAIA///9//v//P/8//r/+//8////BQAGAAQAAwAAAAEAAQABAAAAAgAHAAoADAAO
AAkACQAKAAsACwAKAAoACAABAPH/3f/J/7j/qv+b/4//jP+O/43/i/+K/43/if99/2//
af9s/3T/df9y/27/cP93/4D/jv+i/7f/v//H/9H/0//R/9f/7P8DAAoABAAAAAUABwAI
AAkACQAJAAoACgANAA4AEAATABEADgAMAAwADwAQABEAEgASABIAEgAUABQAEgARABEA
DwANAAwACgANABAAEgARAAwADAAMAAwADAAMAA4ADQAOAA8ADgANAAkACAAKAAsACQAH
AAkACQAMAA8AEgAVABQAEgAUABQAEQAPAA4ADAALAAoACQAFAAcABwAHAAcABAABAAEA
AQAHAAcABwAHAAQAAwAJAA0ACwAHAAMA/v8AAAIAAgACAAAA/P/6//j///8GAAcACQAE
AAIAAQAAAAAA/f/3//H/9v/6//3/AAD//wEAAQAAAP3/+//4//f/9f/0//T/+P/5//f/
9//4//T/8//z//P/9v/2//X/9f/3//b/8//z//j/9v/7//z/+f/+/wAAAQAAAP///v/+
//z//P/6//z//f/7//r/+//0//b/9//y//b/+f/8/////v/+/wAAAgACAAIAAgAAAP//
/v/9//3//f/+//7//v///////f/7//z//P/8//z///8CAAQABQABAAEA//8CAAAA/f/7
//v/+//7//z//P/7//r/+v/8//v/9//2//b/+P/2//X/9P/z//L/7//y//H/8P/1//n/
AAAEAAUABQADAAMAAwAEAAUABQAEAAUABAADAAMABQAEAAUABgAGAAYABQD///3//P/4
//n/9P/z//L/7v/o/+P/3//m/+v/8v/7///////+//7/+//5//b/8//1//f/+f/6//X/
8//x//H/+f/8/wAAAwACAAUACQALAAgACAAFAAIAAwACAAEA///8//X/8//4/wIACAAB
APP/3//L/7T/ov+Z/5X/kP+I/4P/gf9+/3n/e/9//3v/af9Y/17/bf9y/27/bv9x/3j/
jP+k/7f/w//J/8//1f/V/9X/3P/p//j/AAD+/wEABQAKAA8ADgANAA0ADAAKAAoACwAN
AA0ADAAMAA4ADAAMAAwADAALAAoACQAKAAsACgAKAAsACQAJAAoACgAKAAoACQAFAAQA
BgAIAAoACAAIAAoACQAMAA0ADAALAAoACgANAA8ADwANAA8ADwANAAsACQAHAAgABgAI
AAgABgAFAAUABAAHAAgACQAHAAsACwALAAsACQAFAAQAAwAFAAMAAQD///z/+f/9////
AAD///7//P/8//7//v/+/////v///wAA//8CAP///f/9//z//P/8//z/+//3//P/9P/2
//f/+P/1//f/9//2//f/9//2//f/9f/0//T/+P/1//H/7//u/+//8f/0//f/+v/6//n/
+f/6//r/+P/5//n/9v/6//r/9f/4//j/9//4//n/+v/8//v/+v/3//j/9f/x/+7/7f/x
//r/AgAEAAIAAQAAAP///v/+/wAAAgACAAIAAgAAAP///v/9//3///8AAAAAAAAAAP//
/P/5//j/+P/4//j/+//+/wAAAQD+//3/+v/8//3//f/+/wEA/v/9//3//P/9//z//P/+
//3/+f/4//j/+f/6//z//f/4//T/8//y//b/+P/4//j/+f/8/wAAAQD9//z//P/7//z/
/P/8//r/+//7//z//v/9//7//f/7//j/9f/1//b/+v/6//r/+v/7//z//f/+//z/+//6
//v//v/+//7//f/+//3//P/5//n/+v/7//z/+f/5//3/+v/3//j/9//2//j/+f/7//z/
/P/+/////////wEAAQABAPz//P/7//v/+P/3//b/9f/4//j/+P/3//n//P/+/////f/8
//v/+f/7//3/+//7//3//f/+//7///////7//f/9//z//P/8//v//P/9//z/+f/4//f/
9v/5//z///8CAAAAAAAAAAAA/v/+//7//v/7//r/+f/4//r/+v/6//r//P/8//z//P//
/wAAAQACAAAAAAAAAAAA/v/+//7//v/8//z//P/8//z//P/8//z//P/8//z//P/8//z/
/P/8//z//P/8//z/+v/6//r/+v/8//z//P/8//n/+P/3//b/9f/0//P/8v/2//r//v8C
AAEAAAD///7/AQACAAMABAACAAAAAgAAAP/////+/wAA/v/+//3/+v/6//v//f////z/
/f/+//3//v8AAAQABQAHAAgACAAIAAkABgAFAAUAAAD+//j/9v/0//T/8v/x//P/9f/3
//v//P/7//j/9P/1//f/+P/4//j/+f/6//v/+f/1//T/8//3//z//P/9/////f///wIA
AAD//wEAAAAAAP///v/9//v/+P/5//n//P/8//j/8f/r/+X/2//Q/8L/r/+f/5T/jv+N
/4n/gv99/3X/Z/9b/1H/Sv9K/1H/Vv9W/1j/Y/9s/3T/iP+h/7H/uf/F/8//1f/d/+b/
6//w//T/9v/3//n//P/9////AQAEAAYACAAIAAkACwAIAAYABQAGAAoADAAOABAADgAO
AA4AEAASABAADwAPAA0ADQAOAA4ADQAMAAoABQAEAAYACAAKAAoACgAMAAsADgARABIA
EwAPAA4AEAARAA4ACwAMAAsACAAHAAYABQAFAAQABwAIAAgACQALAAwACgAKAAoABwAJ
AAkACQAJAAoABwAHAAcACwALAAsACwADAP//AgADAAYABwAIAAgABwAIAAcABgAEAAIA
AgACAAEABAABAP///v/+////AAADAAMAAAD9//z//P/7//r/+////wEAAgABAP///P/7
//v/+v/6//7//v/7//r/+v/5//n/+v/7//7//v/9//3/+//4//P/8f/2//T/+f/6//b/
+v/7//v//f/9//3//v/9//z/+f/6//j/9f/z//P/8v/4//3//P/6//n/+P/3//r/+v/8
//7//v/+//7//P/7//r/+f/5//v//P/8//z//f/9//v/+f/4//j/+P/4//b/9v/1//P/
8//1//X/+v/8//v/+//9//n/+f/6//r//P/+/wEABgAFAAEAAAAAAP7//v//////+//4
//j/+P/9/wAAAQACAP//AAACAAEAAQACAAQABQAEAAQABAACAAQAAwADAAQAAgACAAAA
/f/6//f/9//4//3/AAADAAYAAwACAAEAAAACAAUACAANAAkABgADAP//AAABAAIAAQAB
AAIAAwAEAAIAAwAIAAYACAAKAAoACgAKAAkACQAIAAgACgALAAsABgAHAAYABQABAAAA
/v/9/wAAAQACAAMACAAKAAwADQAMAAwACwAJAAoACgAKAAkABwAJAAcABwAHAAcACAAI
AAgABwAFAAMABgAGAAcACAANAA4ADQAKAAoACgAKAAoACAAIAAgACAAFAAQABwAGAAgA
CQAJAAwACQAIAAYAAgAFAAkADgATABAADwAOAAsADgAQABQAFQAVABYAFgAWABUAEgAR
ABEAEAAOAAgABgADAAIA///9/wAAAQACAAUABwAHAAUAAgAFAAcACAAIAAQAAwACAAEA
AwABAAIAAwABAAQAAgABAAMAAwAHAAwADgAPABMAFAARAA8ADQALAAkADAAJAAEA/v8C
AAQAAwD5/+f/1f/E/7j/tf+p/5r/kv+L/4P/gv+H/4H/df9l/1v/VP9U/1n/Yv9i/2T/
a/92/4T/mv+p/7P/wf/N/9f/4f/n/+j/7f/6/wIABAAFAAUABgALAAsACwAMAAwADwAQ
ABIAFQAVABQAFAAWABQAFAAUABQAEwASABEAEgAVABQAFAAVABUAFQAWABYAFgAWABUA
EQAPABAAEQASABEAEgAVABUAFQAVABMAEQANAAwADgAPABIAEwAYABsAGQAXABUAEwAS
ABAAEgASABAADwAPAA4AEQASABMAEQASABEAEAAPABEADwAQABEAEgARABAADwAMAAkA
DQAPAA0ACQAFAAAABQAKAA0AEAAOAAoACAAGAAoADgAMAAsACAAGAAUABAAKAAsACQAH
AAUABAACAAAAAQAFAAcACAAKAAsACwANAAsACAAGAAgABgADAAIAAgACAAMABQAHAAgA
CAAHAAcABwAGAAMAAwAEAAAAAwACAAEABgAIAAkACAAHAAYABgAIAAoACgAOAAwACQAH
AAcABwAMABAADgAMAAsACgAJAAcABgAHAAgABQAEAAMAAAABAAIAAwAFAAgACgALAAwA
DAALAAgABQAEAAQABAAEAAYACAAJAAkABAADAAAAAgAEAAMAAwAFAAUABQAGAAYABQAE
AAQABgAGAAMAAwAEAAcACAAKAAsACAAEAAMAAgACAAQABAAEAAAAAgAFAAUAAgACAAMA
AwAGAAYABgAEAAQAAwADAAQAAgACAAAA/f//////AgAGAAYABgAGAAYABAACAAAA/v//
/wEAAwAHAAoACgAKAAkABwAFAAMA///9//7///8AAAEAAwAJAAgABQAGAAUABAAEAAMA
AwACAAIABAAFAAUAAQADAAMAAwADAAQABAAFAAIAAQAAAP//BAAGAAMAAgABAAAA/v8C
AAIAAgAEAAUACQAKAAkABwADAAEA/v/+//7//f8BAAUABwAJAAgACwALAA0AEAAQABAA
DwAMAAsACwAIAAgAAgAAAP7/AAD+//3//f/5//f/9//5//z//f/9//7///////7//f/5
//f/9f/y//P/9f/3//v/AQACAAQABQD/////AAD//wEABgAIAAoACAAGAAQAAQAGAAEA
//8GAAYA/v/1/+n/2//J/7j/qv+f/5X/jv+M/4X/gf+C/4X/if+J/3//b/9k/2j/b/9w
/2j/XP9j/3z/lP+m/7f/wf/F/8n/z//b/+f/7v/x//L/7v/0/wEACQAIAAEABAAFAAcA
CAAIAAgACQALAA0ADAAMAA4ADQAMAAsACgAMAAwADAAOAAwACgAJAAkACgALAA0ADgAN
AA4ADgALAAYABgAGAAYACgAMABAAEQAQAA8ADAAJAAgACAALAA0ADgANABAAEQAPAA0A
CwAJAAkACAALAAwACQAJAAoACgAJAAgABwADAAQAAwACAAEAAwABAAIAAwAHAAcABwAH
AP//+//+////AgADAAQABAAEAAYABgAGAAQAAAD+//z///8EAAMAAwABAAAAAAAAAP//
/f/4//P/9//8/wAABAAGAAkACgAKAAcABQACAAEABQAGAAgADgALAAcABQAEAAQABQAH
AAkACQAIAAYABQAIAAgABgAHAAoACAANAA4ABwAKAAoACQALAAsACwAMAAoACAAEAAQA
CAAJAAsADwAJAAwADgAKAAUAAwABAP//AwAGAAsAEAANAAwACwAIAAkACAAHAAcABwAG
AAQAAgAEAAUABAADAAMABAAFAAYABAAEAAMAAQD9//3/+//+//z/+//7//3//f/9//7/
/v////7//v8AAP//+//6//r/+v/6//v/+//5//b/9v/2//r//P/8//z/+v/8///////7
//r/+v/5//r/+v/6//j/9f/x/+7/7P/y//j//P////3/+f/4//j/+f/4//f/9v/5//r/
+//8//3//v/8//z//P/8//n//P/7//r//f/9/wAAAAD+//3/+v/5//n/+v/7//v/AAAD
AAQABQAFAAcABgAHAAUABAADAAEA/P/7//v/+P/4//L/8P/u//D/7v/t/+3/6v/p/+r/
7f/0//f/+f/8//j/9f/x/+3/8v/1//j/+v/5//n/+f/7//3/+v/4//X/9v/5//3////9
//7//P/6//r/+v/6//n/8v/3//n//v8CAAIA+//v/9//yf+4/6z/of+P/4L/gv+B/3X/
aP9p/3P/ff95/2n/Wv9a/2P/Zv9k/2L/Z/9w/3z/jP+f/6v/sf+1/7//y//V/+T/7//0
//j/+v/5//f//P8BAAIAAwAFAAYAAwACAAIAAwAHAAgACgAOAAsACgAJAAgACgAKAAoA
DAAIAAQAAQD//wMABQAIAAoACwAMAAwACQAFAAQAAwACAAQABgAKAAsACQAHAAMA///8
//z///8BAAIAAQAEAAUABgAHAAgACQAIAAYACAAIAAcABwAIAAgACgAKAAoABwALAA0A
DwARAA8ACwAKAAkAEwAXABsAHwAcABkAHQAfACIAIQAgAB4AHwAgAB8AHgAfAB4AHwAg
AB8AIgAfAB0AGwAaABoAGgAbABsAGAAVABQAFAATABIAFAAZABwAHgAaABcAEwARABUA
FgAYAB4AHAAZABgAGAAUABMAEwATABUAFgAWABcAFgAUABAADwASABAAFQAWABAAFAAV
ABUAEgARABAAEAATABYAFwAcABoAFwAVABUAEQAWABoAGAAWABUAFAATABIAEgAUABYA
FwAYABkAGAAYABgAGAAZABgAFgATABAAFQAXABcAFwAZABoAGwAcABwAHgAfAB8AGwAZ
ABUAFgAXABcAGAAbABgAFwAXABYAFQAUABQAFgAYABUAFQAWABUAFAAUABMAEgAQABEA
EgASABQAFAAUABMAFgAaABsAFwAWABYAFQAVABQAEwAQABMAEwAUABYAFAAWABYAFQAT
AA8ADgAOAA0ADAALAAoACgAKAAoACgAGAAMAAAD//wUACAALAA0ACgAJAAgABQD///7/
/f/8/wEABQANAA4ADQAOAA0ADAAJAAcABgAEAAYACAAJAAkACQALAAsACwAIAAgABwAH
AAcABwAHAAcABgAGAAYABQAHAAgACAAHAAcACAAJAAkABwAHAAMAAQAEAAUABwAIAAkA
CQAIAAcABAACAAEAAADv/+b/7/8CAAcACgANABAADQAKAAcABAAEAAQABAAEAAIAAAD+
//z///8AAAEAAgAAAAAAAAAAAAAAAAAAAAAA/f/8//v/+v/8//z//P/8//v/+v/5//j/
/P/+/wAAAgABAAAA///+//v/+v/5//j/+v/8//7/AAD+//z/+v/4//r/+v/6//r/+P/4
//j/+P/6//z//v8AAAEA/v/7//n/+//+//7//v8AAP7//v////3//f/8//3/////////
AAADAAMABQAGAAYABgAFAAIAAAD///v/+P/1//T/8//0//L/8f/x//H/7//v//H/8f/z
//T/9v/5//j/9v/0//P/9v/3//f/9f/0//P/9P/4//r/+//7//n/+v/8//z/+//9//z/
+//5//r/+//5//T/8//1//b/9v/0/+3/4f/T/8f/sP+g/5v/jf+E/4j/if+B/3r/d/9x
/2P/V/9N/0D/RP9R/1b/Vv9Y/1//bP98/5L/of+p/7P/vf/D/8n/2f/k/+v/7v/0//T/
8//5//z//f/+////AQACAAEAAAAAAAEAAwACAAIABAAGAAYABgAGAAgACgAMABAADAAI
AAUAAwAFAAUABgAGAAgACgALAAkACQAKAAsADAALAAoACwAJAAoACwAKAAkABgAGAAkA
CwANAA0AEQATABgAGwAeACEAIAAeACAAIAAgACEAIwAkACMAIgAhAB0AIQAjACUAJwAl
ACEAIAAfACYAJwAoACkAIgAdAB8AHwAgAB8AHgAcABoAGgAYABYAGAAWABYAFgAXABoA
FwAVABMAEgASABIAFwAXABQAEQATABQAFAAUABIAFQAWABYAEgAPAAsACQAMAAwADQAS
ABIADwAOAA4ACwAJAAgABwAMAA4ADwARAA8ADgALAAsADwAMABAAEAAJAAwADAALAAgA
BwAGAAYACQAKAAkADAAOAA0ADQAPAAoADgARAA4ADAALAAoACQAKAAoADAAOAAwACgAI
AAQABwAKAA0AEQAUABYAFwAYABYAFQASAA8AEAAQABAAEAAPABAAEAAPAAwACwAIAAoA
DAALAAsADQAOABEAFQAYABUAEgAQABAAEgAPAA8AEAAPAA4ADgANAA4ADAANAA4AEgAU
ABQAFAAPABAAEgARAAsACgAKAAkADgAQABIAEgAOAAsACQAIAAoADgAQABEAEAANAA0A
DgARABIAEwAUABIAEAAOAAwADwARABMAFwAVABQAEwARABEAEQARAA8ADgAOAA4ADgAO
AA8AFAASABIAFAAUABQAEwARABAADgANAA4ADgANAA4AEQASABMADgAOAA0ADQAQABEA
EgATABEAEAAPAA0ADgAQABEAEQARABIAEwATABUAFwAVABUAFAATABMAEgAQAA8ADQAL
AA0ADgAQABIAEQAMAA0AEAATABQAFQAWABUAFAATABIAEQAQAA8ADgAPABAAEQASABQA
FAAUABQAEgASABIAEgARABAADwASABAAEAARABEAEgASABIAEQAQAA8ADwAQAA8ADwAR
ABMAEAAPAA8AEQATABcAGgAcACAAIQAgACEAHgAaABcAEAAOAAwADAAKAAsACwALAAsA
CgANAA4ADQAKAAgABwAFAAgACQALAA0ACwAIAAMAAQACAAUACwAMAA4ADwAOABEAEwAT
ABIAFAAUABQAEwASAA8AEQASAA8ADQAOABAADAAHAAMA9//h/9T/xv+7/7H/qv+m/6H/
l/+K/4f/h/9//3H/Y/9Y/1r/Yf9k/2b/Zv9r/3b/gP+Q/6X/s/+9/8n/0f/X/9//4P/h
/+r//P8EAP//+/8GAA0ACwALAAwADAAMAAwADQAPAAwACgAJAAoACgAKAAoACgAMAAwA
DAAOABEAEAAQABEAEwATABQAFAATABIAEAALAAgACAAIAAgADAAOABIAEwARAA8ACwAH
AAoADAARABUAEwAPAA8ADQAPABEAEwAVABgAGAAcAB4AHAAbABsAGgAXABYAFQARABUA
FQAVABUAFwAVABYAFwAaABkAGAAXABQAEQAVABcAFgATABAADAAMAA4ADgAOABAADgAO
AA4ADgAQAAwACQAIAAgACQAKAA0ADQAKAAcABwAIAAgACAAHAAkACQAIAAoACQAHAAcA
BQACAAAAAgAFAAUABwAKAAYABQAFAAUABAAEAAMAAwAFAAQAAQABAAEA/v8CAAIAAAAE
AAUABQADAAMAAwAEAAQABAACAAQAAgD///3//f/5//7/AgAAAAEAAwAFAAcACAAIAAoA
DAAKAAoACgAIAAcABgAFAAUACAAKAAsADAANAA0ACwAJAAoACgAKAAoABwAIAAgABwAH
AAkACQAOAA0ACwAKAAsABgAFAAUABAAEAAQABQAIAAoABwAHAAgABgAGAAcABwAGAAQA
BQAGAAYACAAIAAgAAgACAAMAAQACAAQABwAJAAoACgAKAAgACgAJAAkACgAIAAoACgAJ
AAoABwAHAAgACgAKAAoACgAKAAoACgAKAAkACQAJAAsACgAKAAoACQAGAAUABAABAPz/
/P/8//z/AQAFAA0ADgAKAAoACAAGAAcABwAIAAgACQAMAA4ADwANAA8ADwAPAAsACgAI
AAcABwAHAAcABwALAAwADQANAAsADAAMAAsACgAKAAoACQAJAAsACQAJAAQAAQD///z/
AwAHAAoADQALAAoACgAKAA8ACgAHAAoACQAIAAcABgAIAAgACAAMAAoACgALAAsADAAM
AAwACwAKAAkACQAKAAoACQAKAAsADgAPABEAFQATABUAFgAWABUAEwAPAA0ADgAMAAsA
BgAGAAQABAACAP7//f/8//v///8DAAUABQAFAAYACAAJAAYAAwABAP//AAAAAP7///8C
AAUACwAMAAwACwAIAAkACwALAAoADAAKAAoACQAIAA8ABQAAAAkAEwAWABAABgD///f/
5f/T/8r/wv+1/6X/mP+Q/4n/g/+I/43/i/+B/3X/af9e/2D/b/96/3z/dv9z/3r/iv+e
/7P/w//J/8//2f/f/+P/6v/z//r/AAAIAA0ADwAQAA0ADQANAA4ADgAMAAwADQAPABIA
EgATABYAFgAWABYAFgAUABQAFAAWABYAFAATABMAEwATABQAFAAWABgAGQAXABIAEAAO
AAwAEQAUABkAGwAZABcAEwAPAA8AEAAUABcAFgATABQAEwAUABUAFgAXABMAEAARABAA
CwAJAAgABgALAA4AEQARABMAEwATABMAEgAPAA8ADwARAA8ADQALAAUAAQAEAAUAAwAB
AP///P8DAAgACwAOAAwACAAGAAQAAwAEAP//+//7//z//v8AAAIAAQD9//n//P/+////
AAD+/wEAAgACAAQAAwABAAEAAAD+//3/AAD///v/+f/4//f/9//4//n//P/8//v/+//6
//j/9P/z//r/+v8BAAQA/P/+//3/+//8//3//v8AAP///v/7//z////9//z//f/7/wAA
BAACAAMAAwADAAMAAgAAAAAAAAABAAIAAwACAAIAAgACAAMAAwAEAAQABAADAAEA/f/5
//v//v8BAAQAAgAEAAUABQABAAEA//8CAAAA/////wEA/////wAAAAABAAAAAAACAAMA
AQACAAQAAQAAAAAA///+//z//f/+//7/AAAAAAAA/v8AAAMAAwD+//z/+//5//3//v//
//7/AQABAAIABAABAAIAAQD//wAA//8BAAQACAAIAAgACAAGAAYABgAGAAQAAwACAAMA
AgACAAIAAQAGAAcABgD//wAAAAAAAAAAAAAAAAQABAAEAAIAAQADAAIABQAFAAMAAwAD
AAQABQAFAAoADQAOAA8ADgAPAA0ADQAOAA4ADgANAAwACwALAAgABAD+//z/+v/6//j/
9//3//b/9f/2//n//f///wAAAgABAAEAAAD//wAAAQACAAIA/f/7//n/+f///wAAAgAD
AAIABQAJAAsACQAMAAwADAAMAAwADAALAAwACwAHAAIAAgACAAUAAQDv/9n/yP+6/6//
pf+a/5L/j/+J/4L/gf+D/33/df9r/2D/Wv9f/2L/YP9m/23/dP+C/5j/q/+3/8H/xf/F
/83/2f/i/+//+v8AAAYACQAJAAYABwALAA0AEAASABAAEAARABMAEwASABIAFAAWABYA
FgAWABQAEgAQABAAEgAQAA8ADwANAA0ADgAOABAAEgATABEAEQASABMAFAASABAAEAAN
AA4ADwAOAA0ADgAQABUAGQAYABUAFgAVABUAFQAVABUAEgAOAA4ADAAOAA8AEQASAAoA
DAAOAA==
         </WaveFormData>
      </LeadData>
      <LeadData>
         <LeadByteCountTotal>10000</LeadByteCountTotal>
         <LeadTimeOffset>0</LeadTimeOffset>
         <LeadSampleCountTotal>5000</LeadSampleCountTotal>
         <LeadAmplitudeUnitsPerBit>4.88</LeadAmplitudeUnitsPerBit>
         <LeadAmplitudeUnits>��V</LeadAmplitudeUnits>
         <LeadHighLimit>2147483647</LeadHighLimit>
         <LeadLowLimit>268435456</LeadLowLimit>
         <LeadID>V2</LeadID>
         <LeadOffsetFirstSample>0</LeadOffsetFirstSample>
         <FirstSampleBaseline>0</FirstSampleBaseline>
         <LeadSampleSize>2</LeadSampleSize>
         <LeadOff>FALSE</LeadOff>
         <BaselineSway>FALSE</BaselineSway>
         <ExcessiveACNoise>FALSE</ExcessiveACNoise>
         <MuscleNoise>FALSE</MuscleNoise>
         <LeadDataCRC32>681301612</LeadDataCRC32>
         <WaveFormData>
PAA8ADwAPAA2ADIALgAqACcAJgAlACQAIAAeABwAGgAYABYAFAASABAADgAMAAoACgAK
AAoACgAIAAgACAAIAAcABgAFAAQAAgACAAIAAgAEAAYACAAKAAsADAANAA4ADQAMAAsA
CgAMAAwADAAMAA4AEAASABQAFAAUABQAFAATABIAEQAQAA8ADgANAAwAEAASABQAFgAY
ABgAGAAYABYAFgAWABYAEwASABEAEAAPAA4ADQAMAAwADAAMAAwACwAKAAkACAAJAAoA
CwAMAAgABgAEAAIAAAAAAAAAAAACAAIAAgACAAEAAAD///7//f/8//v/+v/4//b/9P/y
//P/9P/1//b/9v/2//b/9v/0//L/8P/u//D/8P/w//D/8//0//X/9v/0//L/8P/u//P/
9v/5//z/+f/4//f/9v/1//T/8//y//D/8P/w//D/8v/y//L/8v/v/+7/7f/s/+7/8P/y
//T/8//y//H/8P/y//L/8v/y//T/9P/0//T/8f/w/+//7v/t/+z/6//q/+3/7v/v//D/
8v/y//L/8v/y//L/8v/y//H/8P/v/+7/7v/u/+7/7v/u/+7/7v/u/+3/7P/r/+r/7f/u
/+//8P/t/+v/6v/s//D/8f/y//H/7f/s/+v/6//u/+7/7//w//D/8P/v/+3/8f/1//f/
+f/5//n/+P/4//r/+f/6//v/+v/1//H/7//x//D/8P/x//b/9v/3//f/+P/3//f/9v/1
//T/8//x/+3/7P/s/+v/6f/p/+n/6v/o/+j/6f/r/+v/6//p/+n/6//t/+3/8f/v/+//
7//u/+n/6//r/+7/+P8EABEAGwAjAC4ANwA7AEYAWwB+AKAAqwCkAJMAdgBRAB8A2P92
/xL/1v7E/sL+wf7J/tn+7P7+/hf/P/9i/3b/hf+X/6X/rf+2/8D/yf/P/9b/3f/m//D/
9//6//7/AQAEAAcABwAIAAgACgANAA8AEAARABIAEwAVABYAFQAVABUAFwAVABQAFQAT
ABMAFAAVABUAFQAWABcAGQAcAB8AIAAhACIAIwAkACUAJQAkACMAIwAlACUAJQAlACYA
JgAoACoAKQApACkAKwAnACUAJwApAC0AMgA0ADcAPAA9AD0AQABAAD8APgBAAEEAQQBB
AEMAQQBCAEIARABLAFAAUwBWAFcAWQBaAFoAXgBgAGQAZgBnAGkAbABsAGwAbwBvAG8A
bgBtAG4AbQBuAGwAbABqAGoAaABnAGQAZwBoAGYAZQBlAGYAZgBlAGEAWwBZAFcAVwBV
AFcAVwBTAFEATwBMAEgAQwA/ADwAOwA4ADUAMgAwAC0AKwApACcAIwAgAB0AGQAUAA8A
DAAMAAwADAANAA0ADgAOAA0ACQAHAAYAAwAAAP///f/9/wAAAAD///7//v/8//7/AAD+
//3/+//6//r/+v/5//j/+f/8/////v///wEAAgAFAAQAAgABAAAABAAHAAgACAAFAAQA
BAAEAAYACwAOABQAEgAUABIAEQAQAA8ADgANAAsACgAJAAgABgAFAAEAAQACAAMABAAF
AAYABgAGAAYAAwACAAIAAAD9//v/+v/4//b/9//4//X/+f/7//3/AAD9//j/9//3//v/
9//2//b/+P/4//j/+P/3//X/9P/z//D/7//s/+z/7//w//H/8v/w/+7/7P/q/+7/8P/x
//L/7//t/+v/6f/s/+3/7v/u//D/8P/w//D/7f/s/+z/6//q/+n/6P/l/+f/5//o/+n/
5//m/+b/5v/p/+n/6v/o/+f/5v/l/+X/6P/r/+3/7//v/+//7v/s/+v/7f/t/+z/6P/k
/+L/4f/l/+n/7f/q/+j/5v/k/+L/5f/m/+f/6P/q/+z/7v/w/+//7v/t/+z/6v/q/+r/
6v/p/+j/5v/l/+j/6f/p/+n/6f/m/+b/5v/l/+b/5v/n/+v/7f/v//D/7P/r/+z/6//p
/+v/7f/u//P/9P/y//L/8//z/+//7P/p/+f/5P/i/+b/6v/r/+3/7f/t/+v/6v/o/+r/
6v/q/+r/6f/p/+r/5v/j/+L/4f/i/+L/4v/j/+X/5f/l/+P/5P/l/+b/5f/l/+X/5f/l
/+D/3f/f/+f/8v/6/wQAEwAbAB8AKAAxADcARgBjAIIAmACfAJAAcQBOACcA7/+k/0T/
6v7C/rz+wP7L/t/+9f4E/xj/Pf9l/4D/jP+V/6H/q/+v/7j/xv/N/8v/yv/T/9z/5P/v
//z//v///wAAAQD//wAAAAACAAMAAwACAAEAAAD//////v/8//v/+v/7//z//v8CAAMA
BgAKAA4AEQAOAA4ADgAPAA8ADwANAAsADQANAA0ADQATABYAGQAdABoAGQAYABcAFgAW
ABgAGgAaABsAHAAfAB0AGwAdAB8AHAAeAB0AHQAhACMAJAAoACsAKwArAC4ALwAvAC8A
MQAvADAAMAAyADkAQABFAEoASwBLAEoASABMAE4AUgBUAFYAWQBdAF4AXgBhAGEAYQBh
AGEAYwBjAGMAYgBjAGIAXwBcAFoAVgBWAFYAUwBRAFAAUABPAE0ATgBLAEwATQBIAEUA
RgBFAEEAPQA5ADQAMgAvAC0ALAAsACoAKAAmACQAIQAfAB0AGwAXABQAEQAPAAwACQAI
AAUAAgD///3/+//6//j/9f/w/+3/6//n/+j/6f/p/+v/7f/u/+7/7v/u/+z/7v/w//D/
7//t/+z/6v/q/+n/6P/o/+z/8P/w//D/8f/x//P/9v/2//f/+P/2//f/9v/0//T/9P/1
//b/9f/3//f/+v/7//7//f/9////AQADAAUAAAD8//v/+v/5//j/9v/1//f/9//8////
AAAAAP///v/+//7//f/9//3//f8AAAAA//////3/+f/1//P/+P/6//3//v/4//b/9P/z
/+3/6P/l/+P/5f/m/+j/7P/q/+n/5//l/+T/5P/j/+b/5v/m/+X/4//g/+D/3//d/+D/
4f/j/+T/4f/h/+L/4f/f/9v/2f/X/9z/3f/i/+X/4//h/97/2//Z/9//6P/y//7/BQAL
ABMAHAAjAC0APgBdAIAAmgCjAJ4AhQBcAC0A+f+u/0z/8v7G/sD+wv7F/tH+6f78/g7/
Kf9R/3D/fv+H/5P/nf+l/7L/wv/N/9H/1v/b/97/4v/l//D/8v/z//T/9f/2//j/+f/8
//z//f/9//3//f/9//7//v////////8BAAIABAAIAAkABwAGAAUAAwAEAAQABAAFAAoA
DQAOAA8ADAALAAoACQAOABAAEgAVABgAGQAaABsAGwAaABsAHAAcAB0AHgAhAB0AGwAd
AB8AIAAkACUAJwAqACsAKwAuAC0ALQAtADAANQA1ADUANwA5ADwAPgBCAEkATgBRAFQA
VQBXAFgAWABcAF4AYgBkAGYAaQBtAG4AbABvAG8AbwBvAG8AcQBxAG4AbABsAGoAZgBi
AF8AWgBdAF4AXABbAF0AXgBeAF0AWABRAE4ASwBIAEUARgBFAEMAQQA/ADwANwAxACwA
KAAjACAAHQAaABQADwALAAcABwADAAAA/f/5//b/8//y//P/8v/x//H/7//u/+z/6f/o
/+f/5//l/+X/5f/k/+X/5P/k/+P/4v/i/+D/4v/k/+X/5f/k/+T/5f/m/+b/5v/m/+r/
7v/u/+7/7//v//H/7//u/+7/7v/v//H/8f/w/+7/7P/r/+r/7P/x//T/+v/3//j/9f/z
//X/9f/1//X/9P/0//T/9P/2//X/8f/x//P/8//z//P/8f/w/+//7v/r/+r/6v/o/+n/
6f/q/+r/5//n/+f/4//j/+P/4//k/+b/4v/i/+P/5f/h/+D/4P/h/+L/4//k/+P/4f/g
/9//3//f/93/3v/c/9z/3P/c/9r/2v/a/9r/3f/e/97/3v/e/9//4P/h/+P/4//j/+L/
4P/e/9z/2v/a/9r/2//b/9z/3f/e/93/2v/Z/9n/2f/a/9r/2//c/9//3//g/97/4P/g
/+D/4f/h/+H/4P/f/93/3f/c/9r/2v/d/97/3v/c/9j/1v/V/9n/2//f/+L/4P/e/9z/
2v/b/9z/3f/e/93/3P/b/9r/2v/a/9r/2v/b/9z/3f/e/93/3P/b/9r/2v/a/9r/2v/Z
/9j/1//W/9j/2P/Y/9j/2//c/93/3v/f/+D/4f/i/9//3v/d/9z/2v/a/9r/2v/a/9r/
2v/a/9n/2P/X/9b/2v/c/97/4P/d/9z/2//a/9v/3P/d/97/3P/c/9z/3P/a/9r/2v/a
/9j/2P/Y/9j/2//c/93/3v/c/9v/2//e/9v/2f/X/9P/0f/S/9P/1f/X/9j/2v/c/97/
4P/h/+H/3//h/+H/4f/k/+f/6f/s/+j/4//g/93/3//d/9z/3f/e/97/3//h/+b/5v/n
/+f/5v/j/+H/3v/i/+L/4v/h/93/3P/c/9v/1//X/9f/2P/Y/9j/2f/b/9v/2//Z/9n/
2P/X/9T/1f/X/9n/2//c/9//3f/d/+D/6v/0/wEACwARABoAHwAjADAARQBeAHwAkwCS
AH8AaABLAB8A2v96/xD/zP66/rj+t/69/sn+2v7u/gX/Lf9U/2j/df+F/5X/n/+m/67/
t//B/8z/0f/U/9r/4f/k/+n/6//t/+//8v/0//X/+P/5//n/+P/3//j/+f/7//z/+v/5
//j/+f/6//z/AAABAP//AAABAAEAAgACAAIAAwADAAUABQAFAAIAAQAAAP//BQAIAAsA
DwARABEAEQARABEAEAARABIAEQARABEAEwARABEAFQAZABcAGAAWABUAGAAZABkAHAAh
ACMAJQAqAC0ALQAtAC8ALQAuAC4AMAAxADQANQA2ADkAOwA8ADwAQABCAEYASABHAEkA
TABMAEoATQBNAE0AUABTAFgAWwBdAFwAXQBcAFkAVgBUAFAAUwBUAFIAUQBRAFIAUgBR
AE0ARwBFAEMAQgBBAEQARQBGAEUARABCAD8AOwA4ADYAMwAwAC0AKgAnACMAIAAdABsA
FwAUABEAEAAOAAwADAAMAAoACAAHAAQAAgD///v/+f/5//r/+f/3//X/8v/x//H/8P/u
/+z/7f/u//P/+P/4//f/9f/0//P/8v/w/+7/7f/w//P/8v/x//H/8P/x//P/8v/y//L/
9P/3//j/+P/5//j/+P/4//j/+//8/wAA//8AAP3/+//8//3//v///wAAAAAAAAAABAAF
AAMABQAEAAMAAgABAAAAAAAAAAAA/f/8//z/+v/4//f/9//2//j/+//+//3/+//7//v/
/P/6//b/9v/3//f/8//y//L/8P/u/+z/6v/s/+v/6//r/+//8f/x//T/8//y//H/8P/u
/+7/7v/u/+z/6v/n/+T/4//j/+P/4//o/+v/7v/w/+//7v/t/+z/7P/s/+3/7f/s/+v/
6v/n/+X/4//i/+H/5f/o/+z/8P/v/+3/7P/o/+j/6P/o/+n/7P/t/+3/7f/q/+n/5//k
/+T/5//o/+j/6P/m/+b/5//j/+X/6f/q/+r/6v/q/+r/6v/q/+r/6v/n/+X/5P/m/+X/
5f/l/+P/4P/g/+D/4f/k/+b/6f/s/+v/7P/s/+v/6//t/+3/7f/w//P/9f/4//X/8f/v
/+3/7v/r/+n/6f/r/+r/6v/r//D/8P/x//H/7f/p/+b/4v/m/+b/5v/l/+X/5P/k/+P/
4//j/+P/5P/m/+j/6//v/+3/7f/r/+v/6f/p/+f/6f/n/+X/4//g/9//4f/n/+r/8v/8
/wcADQAVACAAJwApADQAUQB0AI4AmQCUAIEAaABHABUAyv9k//z+xP6y/qz+rf61/sn+
3v70/hP/O/9c/3D/g/+T/5//q/+0/7z/yf/T/9b/2//i/+b/6f/q/+3/7//x//P/9f/4
//r//v8CAAMAAwADAAQABQAHAAgABwAHAAcACQAIAAgACgAJAAoADAAOAA8ADQAMAAsA
CwAPABEAEQARABQAFQAWABcAGgAaABoAGwAZABkAGQAZABwAHAAeACAAIQAhACEAIwAg
AB8AIgAlACMAJgAmACcAKgArACsALgAyADUAOAA+AEAAPwA+AD8APQA8ADoAOgBBAEYA
SQBMAE8AUQBSAFIAUgBUAFgAWgBcAF8AYwBkAGYAawBtAG8AbgBtAG4AbQBuAGwAbABq
AGkAZgBkAGAAYgBiAF8AXQBdAF4AXgBdAFsAVwBXAFcAVQBTAFUAVQBSAE8ATABIAEcA
QwBAAD4APQA6ADcANAAvACsAKAAlACEAHQAaABcAGAAWABQAFAAQAA4ADAALAAgACAAH
AAUAAAD9//v/9//2//X/8//z//X/9v/2//b/8v/w//L/9P/1//X/9P/0//X/9v/2//b/
9P/2//j/9v/2//f/9//5//n/+P/4//j//P///wAAAAD+//z/+//6//r//f/+/wIAAwAG
AAUABQAEAAMAAgABAAAAAAAAAAAAAgABAP3//f/7//v/+//7//v/+v/5//j/+v/6//v/
+v/5//n/+v/6//n/+f/5//X/9P/z//L/8v/y/+7/7v/v//P/7//u/+7/7f/s/+v/6v/r
/+v/7P/t/+z/6//o/+j/5f/k/+P/4v/j/+T/5f/m/+j/6v/r/+z/6f/p/+n/6f/o/+f/
5v/k/+b/5v/m/+b/5f/m/+j/6f/o/+f/5v/j/+L/4f/h/+H/3//g/+H/4v/j/+T/4P/f
/+H/4f/l/+f/5//m/+b/5v/n/+j/5//n/+f/5//o/+j/5//n/+f/5//n/+n/6f/q/+z/
7P/p/+j/5//n/+T/4v/i/+P/4v/i/+P/5v/j/+P/4v/h/+H/4v/i/+b/5P/k/+P/4f/g
/+D/3//d/97/3//h/+L/4f/h/+L/4f/i/+H/4v/j/+D/3f/e/93/3//f/97/3f/j/9v/
3v/u//r///8BAAsAGgAlAC0APgBZAHIAhgCTAJAAewBaADMAAwC6/1b/9P7I/sD+wv7J
/tf+6f76/gj/Gf87/2D/eP+H/5H/nf+n/7D/uP/B/8n/zv/V/9z/4v/r//T/9f/1//X/
9f/0//b/9//6//7//////////v/9//3//P/8//v/+v/7//z//v8CAAMABgAIAAoACwAJ
AAgABwAHAAsADQANAA0ACwAJAAcABQAJAAoACwANABAAEQASABMAEwASABMAFAAUABUA
FgAZABcAFwAbAB8AHQAgACAAIQAjACMAIgAkACMAIwAjACYALAAtAC4AMQAxADIAMgA0
ADsAQABDAEYASQBLAEwATABOAFAAVABWAFgAWwBfAGAAYwBnAGgAaQBnAGcAaQBpAGYA
ZABkAGIAYwBiAGIAYABgAGAAXQBbAF4AYABhAGEAXgBZAFgAVwBYAFcAWgBbAFYAUwBQ
AEwASABDAD8APAA7ADgANQAyAC0AKQAmACMAIQAdABoAFwAWABQAEgASABAADgAMAAsA
CAAIAAcABQABAP///v/7//n/9//0//P/8//y//D/7v/t/+z/7//y//T/9f/1//b/9f/2
//b/9v/y//T/9v/0//L/8//z//X/9f/0//T/9P/2//n/+v/6//r/+v/7//z/+P/5//j/
+v/4//r/+P/3//n/+f/5//n//P/+/wAAAgAAAP//+//7//f/9f/z//H/8f/w/+//7v/w
//L/9f/2//P/8//0//T/8f/x//H/7f/r/+v/6//s/+v/5v/l/+X/6f/l/+T/5P/m/+b/
5v/m/+L/4v/j/+T/5f/m/+P/4//m/+f/5//n/+X/4v/h/+D/4P/g/+D/4f/i/+P/5//o
/+j/6f/p/+n/6f/r/+r/6v/r/+r/6f/o/+f/5//f/9r/1//V/9j/2v/d/+L/3//f/97/
3f/a/9j/1f/W/9j/2v/b/9v/2v/a/9n/1//Z/9n/2v/a/9f/1//Y/9f/1v/T/9L/0f/V
/9X/2f/b/9v/2//a/9n/1//Z/9j/3v/q//P//f8LABwAJwAtADwAUQBqAIIAlQCWAH0A
VgAzAAUAvP9a//r+xP66/rj+u/7H/tn+6P72/g3/N/9c/3D/f/+P/5n/of+q/7L/uf/B
/8j/z//U/9b/2f/a/+H/5f/p/+3/7P/u/+//8v/3//n/+v/7//v/+//8//z/+v/5//j/
+f/7//z///////3//v///////P/8//z//f8AAAMABAAFAAcABwAHAAcACQAKAAsADQAM
AAsACgAJAAgACAAKAAwADgAPABAAEwARABEAFQAZABwAIAAhACMAKAApACkALAAtAC0A
LQAwADQANQA2ADkAPwBGAEwAVABaAGAAZABoAGsAbQBuAG4AcAByAHYAeAB3AHkAfAB8
AH8AgwCEAIUAhQCFAIcAhwCFAIIAgQB+AIAAfgB9AHoAegB6AHcAdQBzAHQAdABzAG8A
aQBnAGUAYQBdAF0AWwBcAFsAWgBYAFUAUQBOAEwASABEAEAAPAA5ADUAMgAvACsAJQAg
ABsAGwAYABUAFAAVABQAEwATAA8ADgAMAAkABAABAP//+//+//////8BAAIAAgABAAAA
///+/wEABAADAAMAAgACAAUABgAGAAYAAAAAAAAA/P8AAAUACQAPABEAEAAQABAADgAP
AA4ADAALAAoACgAKAAoADQAOABIAEQASAA8ADQALAAsACwALAAsADAANAA4ADgANAAkA
CQALAAsACwALAAkACAAHAAYABwAGAAYABAAGAAkADQAQAAwACwAKAAUAAQD///3//P/8
//j/+P/5//n/9f/0//T/8//y//H/8P/y//H/8f/x/+//7f/p/+j/6f/q/+v/7P/s/+z/
7P/s/+v/7P/s/+z/6P/n/+b/5f/m/+X/5P/i/+P/5P/l/+b/4//i/+L/4f/l/+f/6f/p
/+z/7f/v//H/7v/s/+v/6v/n/+X/5P/g/+D/4P/g/+H/4v/j/+P/4//j/+X/5v/m/+P/
5f/l/+T/5v/k/+T/5f/r/+n/4f/c/97/3v/e/97/3v/e/97/3v/c/9z/3P/c/93/3v/f
/+D/4P/g/+D/4P/f/97/3f/c/9z/3P/c/9z/2v/a/9r/2v/c/9z/3P/c/97/3v/e/97/
2f/W/9P/0P/U/9b/2P/a/9v/3P/d/97/4P/g/+D/4P/d/9z/2//a/9j/2P/Y/9j/2v/a
/9r/2v/c/9z/3P/b/9r/3P/c/9v/2v/X/9P/0v/U/9f/2v/c/9z/3P/c/9z/2//Z/9j/
2f/b/93/4f/l/+T/5P/i/93/4P/h/+P/4f/c/9v/2//a/9v/3f/h/+L/4P/f/97/2//b
/9r/3f/e/97/3f/b/9r/2f/X/9T/0//S/9L/0f/Q/9H/0//T/9P/0v/T/9T/1f/T/9X/
1f/V/9n/2P/X/9X/1f/a/+T/7v/7/wcADQAcACkAKwA0AE8AcACIAJMAigBxAFQAMwD9
/6z/Rv/k/rL+pv6i/qf+uf7P/uL+8v4N/zX/VP9m/3n/h/+P/5P/nv+q/7X/vf/I/8//
1P/Y/93/3v/j/+X/5//p/+z/7v/v//L/8f/x//D/7//x//H/8v/y//b/+f/8/wEAAAAA
AAIAAQD//wAAAQABAP3//P/7//v///8DAAUABwAFAAUABQAFAAkACgALAA0ADwAPAA8A
DwASABQAGAAcACAAIwAmACsAKgApACwALwAxADYAOAA7ADwAOwA5ADoAPgA/AEAARABI
AEkASgBNAE0ATgBOAFAAUgBWAFgAWgBZAFkAWABWAFgAWgBeAGAAYwBnAGwAbgBsAG8A
bwBvAG0AbQBvAG8AbwBuAG8AbgBsAGoAaQBmAGoAagBnAGUAZgBoAGkAaQBnAGEAXwBd
AF0AWwBdAF0AWgBXAFQAUABOAEsASQBIAEcARABBAD4APAA5ADcANQA1ADEALgArACYA
IgAeABwAGQAWABMAEQAQABAADwANAAsACQAIAAUABwAHAAYABwAGAAYABQAEAAQAAgAE
AAYABQADAAAA/v///wAAAAAAAAAABAAIAAgACgALAAsADQANAAwADAAMAAsACwAJAAYA
BwAIAAoADAAMAA8AEAAUABIAFAASABEADwAPAA8ADwAQABAAEAAQABAADwALAAsADAAN
AA4ADwAMAAoACAAGAAoADAAPABAADQANAA4ADgALAAsACwAHAAcABwAHAAgABgACAAIA
AwADAP///v/+/wEAAgADAAQAAgD///3/+//6//n/9v/2//j/+P/4//j/+//8//3//v/9
//z/+v/4//X/9f/1//X/9//3//f/9v/2//b/9v/2//X/9v/4//n/9//3//f/9f/3//f/
+P/5//f/9P/y//D/8f/x//L/8P/w//D/8P/x//P/9f/2//f/9v/3//f/9v/0//f/+P/4
//b/8v/w/+//8f/v//P/+P/1//T/8//y//H/8P/v/+7/7//w//H/8v/z//T/9f/2//j/
+P/4//j/9f/y/+//7P/t/+7/7v/v//X/9//4//n/9P/w/+//7v/w//L/8//1//b/9//4
//j/9f/1//f/9//3//n/+//8//3//P/4//b/9//3//P/8P/z//X/9v/4//f/+P/2//X/
9v/3//b/9v/0//b/9v/2//P/8f/w//D/7f/p/+f/5f/o/+r/7P/v//H/8f/x/+//7f/t
/+3/6//t/+3/7f/t//T/8//v/+//8v/4/wIADwAXACMAMgA9AEEARABTAHAAkAClAKoA
mwCAAF0AKwDm/4b/Gv/U/sD+uv63/sP+1f7m/vr+E/83/1r/cP97/4n/kf+b/6b/sP+1
/7v/wv/L/9b/5P/v//j/+f/5//n/+f/4//r/+//+//7/////////AAABAAMABAAHAAcA
BwAJAAcACAALAAsACgAKAAoACQAKAAwADgARABAAEQAQAA8ADwAPAA8ADwAPAA4ADQAN
AA8AEQATABUAGAAaAB4AIgAkACUAJgApACMAIQAjACUAKQAwADQAOQA6ADsAOwA+ADwA
OwA6ADwAPQA9AD0APwBDAEYASABMAE8AUgBTAFQAVwBZAFoAWgBbAFwAXwBgAGIAZQBp
AGoAZwBpAGgAZwBoAGkAbABtAG4AbgBwAHAAcABuAG0AagBqAGoAZwBlAGIAYgBhAF8A
XABXAFYAVQBRAE0ATQBLAE0ATQBNAEwASgBHAEUARAA/ADwAOQA2ADMALwAsACkAJQAh
AB4AGwAZABYAEwASAA8ADAAJAAcABAACAP//+//6//v//f/9///////+/////f/8//r/
+P/z//D/8f/y//T/9f/1//b/+f/8//7/AAD7//z//f/6//z//f/9/////f/8//z//P/+
/wEAAgACAAEAAAAAAAAAAwAHAAkADgAKAAoABgADAAQABQAGAAcACQAKAAsADAAOAA0A
CQAJAAgABwAGAAUABwAIAAkACgAHAAYABgAEAAIAAQABAAAA/f/9//3/+f/4//f/9v/2
//n/9v/3//n/+v/1//P/8v/0//T/9P/0//X/9f/2//f/9v/1//L/8v/0//T/9P/0//L/
8v/y//L/8f/y//L/8v/v/+//7//v/+//7//v/+7/8P/w//D/8P/r/+r/6v/p/+v/6//r
/+n/7f/v//L/9f/0//L/8f/w//D/7//v/+z/7//w//H/8//x/+//7P/p/+n/6f/o/+b/
6f/t/+//8P/w/+7/7v/v/+v/5//n/+z/7//w//H/8v/x//D/7v/t//D/8f/x//H/7f/q
/+r/6v/r/+z/7P/t/+v/6//r/+r/5//n/+n/6f/r/+//8//2//n/+v/4//j/9//3//P/
8P/u/+3/6//q/+z/8P/x//P/9f/1//P/8v/t/+7/7f/s/+n/5//m/+b/5v/l/+b/5//o
/+j/6P/p/+z/7f/u/+3/7P/r/+r/5//o/+f/5v/l/+T/3//b/9//6P/4/wwAFwAdAB8A
KAAxADkAQABTAHQAlAClAKQAkQBwAEsAGwDU/3b/FP/W/sT+wP7H/tf+5/78/g7/Jf9H
/2z/gP+L/5f/o/+p/7L/vv/H/8v/0v/b/+T/6v/t//D/9f/3//n/+//9/wAAAgAGAAYA
BwAHAAcABQAFAAYABgAIAAkACgANAA0ADgARABEAEQASABMAEwASABIAEgATABQAFQAU
ABMAEgARABAADwARABIAEwAVABgAGQAaABsAHwAgACMAJgAmACUAJAAlACMAIQAjACUA
JAAoACkAKwAsAC0ALQAwADEAMQAxADQAOQA5ADkAOwA7ADwAPAA+AEEARABFAEYATABP
AFEAUgBUAFYAWgBcAFwAXQBfAF4AXgBhAGEAYQBhAGEAYwBjAGMAYgBjAGIAYwBiAGIA
YABfAF4AWgBXAFgAWgBbAFsAVwBRAE8ATQBKAEcASABHAEgARwBGAEQAQQA9ADoAOAA3
ADQAMQAuACoAJQAhAB0AHQAZABYAEwAPAAwACQAIAAYABAACAAEA///+//z/+f/4//f/
9//1//H/7//s/+v/7f/u/+7/7v/u/+z/7v/w/+//7//u/+7/8v/0//X/9v/z//T/9f/y
//L/8//z//X/9//4//r//P/+/wEAAgACAP7//P/7//r/+////wEABgAFAAYAAwABAAAA
///+//3//v8AAAIABAAGAAUAAQABAP//////////AgACAAIAAgABAAAAAAD+//z/+//7
//r/+f/5//n/9f/3//f/9//4//b/8v/y//P/8//v/+7/7v/x//L/8//0//L/8f/x//H/
7f/r/+f/5v/k/+T/5P/o/+z/7P/s/+z/7P/s/+3/8f/z//H/8f/v/+z/7v/u/+//8P/v
/+//7//v/+//7v/s/+v/8P/x//L/9f/0//T/9f/0//P/8v/x//H/6//o/+f/5//h/97/
3P/c/+D/4//l/+f/5v/m/+X/6P/n/+b/5P/h/+H/4v/i/+H/4//j/+T/5P/l/+f/6v/r
/+r/5//m/+X/4//h/+P/4//h/+H/4P/f/93/3//k/+7/+v8HABEAGQAgACcALQAyAEcA
aACMAJ8AogCVAHoAVQApAOr/kv8q/9z+vv64/rf+w/7V/ur++v4P/zP/WP9w/33/i/+Z
/6P/rP+y/7//zf/U/9n/4v/q/+3/7v/x//P/9f/3//j/+v/7//7/AwAFAAYABwAEAAMA
AwACAAcACQALAA8ADQAOABEAEQAQABAAEAAPAA8AEAARABMAFAAVABQAEwAWABcAGAAZ
ABsAHAAdAB8AGwAZABcAFQAYABgAGgAcACIAJQAoAC0AKAAlACYAJwAlACgAKAApACwA
KwArAA==
         </WaveFormData>
      </LeadData>
      <LeadData>
         <LeadByteCountTotal>10000</LeadByteCountTotal>
         <LeadTimeOffset>0</LeadTimeOffset>
         <LeadSampleCountTotal>5000</LeadSampleCountTotal>
         <LeadAmplitudeUnitsPerBit>4.88</LeadAmplitudeUnitsPerBit>
         <LeadAmplitudeUnits>��V</LeadAmplitudeUnits>
         <LeadHighLimit>2147483647</LeadHighLimit>
         <LeadLowLimit>268435456</LeadLowLimit>
         <LeadID>V3</LeadID>
         <LeadOffsetFirstSample>0</LeadOffsetFirstSample>
         <FirstSampleBaseline>0</FirstSampleBaseline>
         <LeadSampleSize>2</LeadSampleSize>
         <LeadOff>FALSE</LeadOff>
         <BaselineSway>FALSE</BaselineSway>
         <ExcessiveACNoise>FALSE</ExcessiveACNoise>
         <MuscleNoise>FALSE</MuscleNoise>
         <LeadDataCRC32>4255716164</LeadDataCRC32>
         <WaveFormData>
FAAUABQAFAARABAADwAOAA0ADAALAAoABwAGAAUABAADAAIAAQAAAP7//P/6//j/9v/2
//b/9v/0//T/9P/0//T/9P/0//T/8v/y//L/8v/1//b/9//4//v//P/9//7//P/8//z/
/P///wAAAQACAAQABgAIAAoADAAMAAwADAAMAAwADAAMAA4ADgAOAA4ADwAQABEAEgAV
ABYAFwAYABYAFgAWABYAEwASABEAEAAQABAAEAAQAA4ADgAOAA4ADQAMAAsACgAKAAoA
CgAKAAgABgAEAAIAAAAAAAAAAAAAAAAAAAAAAP///v/9//z/+v/6//r/+v/3//b/9f/0
//T/9P/0//T/9P/0//T/9P/0//T/9P/0//H/8P/v/+7/8f/y//P/9P/y//L/8v/y//T/
9P/0//T/9P/0//T/9P/z//L/8f/w/+7/7v/u/+7/7v/u/+7/7v/u/+7/7v/u//D/8P/w
//D/7v/u/+7/7v/u/+7/7v/u//D/8P/w//D/7v/u/+7/7v/t/+z/6//q/+v/7P/t/+7/
8P/w//D/8P/w//D/8P/w/+//7v/t/+z/7P/s/+z/7P/t/+7/7//w/+3/7P/r/+r/6//s
/+3/7v/t/+z/6//q/+3/7f/u/+//7//u/+7/7v/v//D/8v/y//H/8f/w/+//8P/x//L/
9P/y//T/9f/2//f/9//4//n/+f/5//b/9v/0//T/9P/1//f/9//4//j/+P/3//f/+P/3
//b/9f/z//D/8P/w/+7/7//v/+//7//t/+3/7f/t/+3/7f/s/+z/7f/u/+//8f/v//D/
8P/w/+7/8v/0//j/AwANABkAKwBFAGwAmgDGAPwAQgGkAQoCVQJ6AnMCOwLkAYYBEAFy
AMz/YP8v/xP/Av8D/xj/LP84/0b/Wv9t/3v/hv+U/6D/p/+s/7L/uv/D/8v/0P/a/+L/
5//q//D/8//1//f/9v/3//n/+f/6//z//v////3//f/9//v/+//7//v/+//5//j/+v/5
//f/9//5//f/+f/6//r/+v/7//z//P/8//3//v///wEAAQAAAP////8AAAAAAQABAAIA
AwADAAQAAwAFAAUABgAEAAIABAAGAAgACQALAA8AEAARABEAFwAXABUAEwASABMAFQAW
ABkAFwAXABgAGQAeACEAIwAlACkAKwArACwALQAuAC8AMwAxADMANAA1ADQANAA0ADQA
MgAyADIANAAzADMAMwAyAC4ALgAsACsALAAqACgAJgAmACUAJAAiACAAHAAYABcAFwAV
ABUAFAAUABQAFAATAA4ADQAMAAwADAALAAoACQAIAAcABgAEAAMABAAEAAMAAQABAP7/
/f/9//v/+f/4//j/9//4//b/8v/w/+3/7f/t/+3/7P/r/+z/6//q/+n/6f/p/+n/6f/p
/+n/6f/q/+v/6v/p/+j/6//u/+//8P/x//P/9P/1//T/9P/2//f/+P/6//3//v/+//7/
AAACAAMABQAHAAsACwAMAAwACwAIAAgACgAMAAoACQAIAAcABAAEAAMAAwAEAAYABwAI
AAYABgAGAAYABAABAAAAAAD///7//P/5//j/+P/4//j/+v/7//v/+//4//b/9v/3//f/
9v/z//P/9f/1//T/9P/0//P/8//y//D/7v/u/+7/7v/u/+7/7v/s/+v/6//r/+z/7v/v
/+//7f/s/+z/6//s/+z/7P/s/+z/7P/s/+r/7P/s/+7/6//o/+j/5//k/+T/5f/m/+j/
6v/p/+j/6P/r/+3/7f/s/+j/5v/l/+X/5//p/+r/6//v/+//7v/s/+v/6//q/+n/5v/k
/+P/4//h/+f/6//s/+v/6v/p/+j/6P/o/+j/6P/q/+r/6v/q/+r/6v/q/+r/6P/o/+j/
6P/o/+j/6P/o/+j/6P/n/+f/5//n/+b/5v/m/+f/6P/q/+z/7P/t/+3/6//r/+v/6//r
/+r/6//r/+//8P/w//H/8f/x//H/7v/s/+z/7P/s/+//7//v//D/7v/t/+v/6v/q/+r/
6v/q/+r/6v/r/+z/6f/n/+b/5f/k/+P/4v/h/+T/5f/m/+b/6P/o/+j/6P/n/+f/6P/o
/+j/6P/q/+7/+v8DAA8AIwA3AFMAgACwAOQAJAF8AeYBRAJ5AoACWQINAq4BRAG8AAoA
dP8m/wf/9f72/gf/Hv8q/zj/UP9q/3v/g/+M/5b/nv+h/6r/tv/A/8H/xf/O/9b/2v/f
/+r/7P/v//H/8//y//P/9f/1//X/9v/3//f/9f/1//X/8//1//X/9f/1//T/9P/3//f/
+v/7//7//f/9//7//v/+//7//v/9//z//P/8//z//f8CAAQABgAJAAcABgAGAAUABgAH
AAcACAAIAAsADAAOAAwACgAMAA4ADgANAA0ADwAQABEAEQAXABcAFwAXABgAFwAZABoA
HQAbABsAHAAdACIAJwArAC8AMAAxADAAMAAxADIAMwA3ADgAOwA9AD8AQABAAEAAQAA+
AD4APgBAAD4APQA8ADoANgA2ADQAMwAxAC4AKwAoACoAKQAoACYAJQAiAB8AHwAcABkA
GAAWABIAEgASABEAEAAPAA4ADgAKAAkACAAHAAgACQAKAAoACAAIAAcABQADAAMAAAD/
//3/+//5//j/9f/z//P/8P/s/+r/5//n/+j/6f/p/+n/6v/p/+j/5//n/+f/5//n/+X/
5f/l/+b/5v/m/+b/5v/n/+r/6//s/+v/7f/u/+//8f/y//X/9//1//b/+P/4//b/9v/4
//r//P/9//7/AQADAAQABAADAAUABgAJAAwABwAGAAQABAAEAAQABAAEAAQABAAGAAcA
CAAJAAYABgAGAAcABQAGAAUABAAHAAcABwAHAAMAAQAAAP7//////////v/7//v/+//7
//j/8v/v/+z/7f/u//D/8f/w//D/7//t/+7/7v/v//D/7v/u/+3/7P/q/+r/6P/n/+j/
6f/q/+v/6f/p/+n/6f/o/+b/5f/k/+f/6P/q/+v/6f/o/+f/5v/q//D/+P8DAA8AHQAx
AFEAfgCsAN4AIAF4AeQBSgKJApwCfQIrAsQBWgHSACIAgv8u/w3/+/7w/v3+FP8o/zT/
RP9g/3X/g/+K/5L/nP+h/6z/uP/E/8v/0f/U/9j/3P/f/+r/7P/v//H/8//y//P/9f/1
//X/9v/3//f/9//3//f/9f/2//f/+P/5//n/+v/+/////f/7//v/9//4//r/+//8////
AAAAAAAAAgACAAIAAwAEAAQABAAFAAgACAAJAAkACAAJAAkACgAKAA0ADgAQAA8ADAAN
AA4ADwAPABAAEwAUABUAFQAbABsAGwAbABwAHQAfACAAIwAmACcAKQArAC8AMwA2ADkA
OQA7ADsAPAA+AEAAQgBHAEUARwBIAEkATABMAEwATABMAEwATABOAEoASQBIAEYAQQBA
AD0AOwA6ADgANgA0ADQAMwAyADAALwAsACkAKQAmACMAIgAgACAAIAAgAB8AGwAZABcA
FgATABEADwANAAkABwAFAAIAAAAAAP///f/4//f/8//x//L/8f/w//D/7v/r/+r/5v/n
/+b/5P/l/+X/5f/k/+P/4P/f/97/3f/e/9//4P/h/9//3//f/+D/5P/k/+T/5P/k/+b/
5v/m/+f/6f/q/+v/7P/s/+7/7//t/+7/8P/w/+//7v/v//D/8v/z//T/9//3//j/+P/3
//b/9v/4//r/+v/5//j/9//4//j/9//3//f/+P/4//j/9P/0//T/9P/0//H/8P/w//L/
8v/x/+//7v/u/+7/7v/r/+v/6v/p/+r/6P/o/+n/6f/o/+X/5f/o/+n/6f/q/+r/6f/p
/+j/5v/k/+T/5P/m/+b/5v/m/+T/4//j/+P/5f/m/+b/5f/m/+b/5//n/+j/6P/o/+j/
5//m/+X/4v/k/+T/5v/j/+P/5P/k/+L/4//j/+P/5P/k/+P/4v/i/+X/5//n/+b/5//m
/+b/5//m/+f/5//n/+b/5f/j/+D/4v/j/+P/4//h/+D/4P/h/+P/4//l/+b/5f/k/+P/
4v/k/+T/5P/k/+L/4v/i/+L/5P/k/+T/5P/k/+T/5P/k/+L/4v/i/+L/4v/i/+L/4v/g
/+D/4P/g/+L/4v/i/+L/5f/m/+f/6P/o/+j/6P/o/+f/5v/l/+T/5v/m/+b/5v/m/+b/
5v/m/+X/5P/j/+L/4//k/+X/5v/k/+T/5P/k/+T/5P/k/+T/5P/k/+T/5P/m/+b/5v/m
/+P/4v/h/+D/4v/k/+b/6P/m/+b/5v/m/+X/4//i/+H/4//i/+L/4v/j/+T/5v/m/+j/
6f/p/+n/6v/r/+z/7v/u//D/8f/y//H/7//u/+3/7//v/+z/7P/t/+7/7//x//H/8f/y
//L/8P/t/+v/6v/r/+z/7f/t/+r/6v/q/+j/5//n/+f/5//n/+f/5//n/+X/5f/k/+T/
5P/k/+T/5f/m/+j/6f/q/+z/7P/u//T//f8HABUAJQA9AGAAigC6APQAPAGYAQACVwKC
AoECVQIIAqwBPAGeAOr/av8x/xP/AP///hD/Iv8u/zr/Uv9r/3v/hP+O/5j/of+o/67/
tP+9/8X/yP/O/9b/2//c/+D/4//l/+f/6v/r/+3/7f/r/+z/7f/t/+v/6//r/+n/5v/l
/+T/4//k/+T/5//n/+b/5f/m/+P/4//k/+T/5P/n/+j/6P/o/+f/5v/l/+X/5//o/+n/
6//u/+7/7//v/+//7//u/+7/6//t/+3/7v/v/+7/8f/0//T/8//z//X/9f/1//T/+f/9
//3//f/+////AQACAAUAAwADAAQABQAFAAcACAAJAAsADQANAA4ADwAQABEAFQAUABUA
FQAVABYAFgAWABYAGQAaABsAHgAeAB0AHAAaABYAFgAUABMAEwASABEAEAAOAA0ADAAK
AAcABAABAAEAAgABAAIAAgACAAIAAgABAP7//f/8//z/+//7//v/+//8//v/+v/4//T/
9P/z//H/8f/z//L/8//z//H/7//u/+//7f/t/+r/6f/o/+b/5//l/+P/4P/d/9//3//f
/9//3//f/9//3//h/+H/4f/i/+L/4P/e/9z/3v/g/+D/4P/h/+P/5P/l/+T/5P/m/+f/
6f/q/+z/7P/s/+z/7v/w//L/8//0//f/+f/6//r/+f/5//r//f8AAP//////////AQAC
AAIAAwADAAQABAAEAAIAAgACAAIAAAD9//z//P/8//z/+//5//v//P/9//7/+//7//r/
+f/4//b/9v/3//f/9v/z//P/8P/v/+3/7P/t/+3/7v/u/+//7v/v//D/7//u/+3/7P/t
/+3/7v/v/+3/7P/q/+f/5v/m/+f/5//r/+z/7f/u/+3/7P/r/+j/6f/q/+3/6//p/+r/
6v/o/+X/5f/l/+b/6P/p/+r/7P/s/+3/7P/q/+v/6v/q/+v/6v/r/+v/6//r/+v/6v/o
/+r/6//r/+v/6f/o/+j/6f/p/+v/7f/s/+z/7P/s/+z/7P/s/+z/7P/r/+r/6f/o/+j/
5//n/+f/6f/o/+j/6P/r/+z/7v/u/+3/7f/s/+v/7f/v//H/9P/y//T/9f/2//T/8//z
//P/9f/1//L/8v/0//T/9P/1//f/9//4//j/9P/x/+//7v/s/+z/7P/r/+v/7P/t/+z/
6//r/+v/6//s/+3/7v/v/+//7//u/+7/7v/u/+7/7//s/+z/6//q/+r/7v/0//b//f8H
ABcAKQBFAGwAmADEAP4ATAGuARACWwJ6AmsCLwLaAXoBAgFgALj/UP8h/wX/9P75/hL/
JP8y/0L/Wv9t/33/iv+W/6D/qf+w/7b/wv/L/8//1P/c/+L/4//m/+r/7f/v//H/8//1
//j/+f/3//j/+f/5//r/+//8//v/+//7//v/+//5//j/+v/5//r/+//+//3/+v/6//n/
+P/5//r/+v/6//z//v8AAAMABAAEAAQABQAEAAQABQAFAAYABwAHAAgABwAJAAkACgAK
AAgACgAMAAsACwAMAA8ADgAPAA8AFQAYABkAGgAcABwAHQAdAB8AHAAbABsAGwAeACEA
IwAlACkAKwArACwALQAuAC8AMwAxADMANAA1ADcAOAA5ADoAOAA4ADgAOgA6ADkAOAA2
ADMAMgAvAC0ALgAsACoAKAAoACcAJgAkACUAIgAfAB8AHQAbABsAGgAYABgAGAAXABYA
FQAUABQAEgARABAADwAOAA0ADAAKAAgACAAHAAUABQAFAAIAAQABAP///f/8//v/+f/5
//b/8v/w/+3/7f/r/+v/6v/p/+r/6f/o/+f/5v/l/+T/4//k/+X/5v/o/+r/6v/q/+r/
6f/q/+n/6P/r/+3/7v/v/+7/7v/w//H/8f/y//T/9P/2//b/+P/6//r/+//8//////8A
AAAA///+//7/AAACAAMAAwADAAMAAgACAAEAAQD//wAAAAAAAP3//P/7//r/+//5//n/
+v/8//z/+//5//r/+v/6//r/+P/3//X/8//0//L/8v/z//X/9P/x//H/7//v/+7/7v/u
/+3/7f/s/+z/6v/q/+r/6P/o/+j/6P/q/+n/6f/p/+r/7P/t/+3/6//q/+r/6f/p/+j/
5//m/+j/6P/o/+b/6P/o/+r/5//n/+j/6P/m/+P/4//j/+T/4v/i/+T/5P/k/+T/5P/k
/+T/5P/l/+X/5f/l/+X/5v/n/+n/5//o/+f/5v/p/+n/6f/p/+n/6f/q/+r/7P/t/+7/
7v/r/+v/6//r/+3/6v/q/+r/6P/o/+n/6f/n/+j/6P/n/+b/5v/n/+j/6v/q/+n/6P/n
/+b/4//h/+L/4//k/+X/5P/j/+L/4f/i/+L/4//k/+P/4v/i/+H/4v/i/+L/4v/m/+T/
6v/5/wcAEQAhAEEAbACaAMwADgFiAcQBJAJjAngCYQIdAsQBZAHmADoAlP80/wv/9f7w
/v3+EP8k/yz/OP9S/2v/ef+A/4b/kP+b/6b/rv+2/73/wf/G/87/1P/d/+b/6P/p/+n/
6f/q/+v/7f/t/+//8P/x//H/8f/x//H/7//v/+//7//v//D/8P/z//P/9v/3//r/+f/3
//j/+P/4//n/+v/6//r/9//2//X/9f/4//j/+P/5//v//P/+////AAABAAEAAgABAAMA
AwAEAAYABAAGAAgACAAHAAcACQAKAAsACwARABIAEQAQABAAEwAVABYAGQAbABsAHAAd
ACAAIwAlACcAJwApACkAKgAuADAAMgA3ADcAOQA6ADsAPQA+AD8AQABAAEAAQABCAD8A
PQA7ADgAOAA4ADYANQA1ADQAMwAyADQAMwAyADAAMQAuACsAKwAqACkAKgAqACcAJgAl
ACMAHgAdABwAHAAaABkAGAAXABQAEwASABAAEAAQAA8ADQAJAAkABgAFAAUAAwABAAAA
/f/7//v/+P/2//T/8f/x/+7/7f/r/+n/5v/l/+T/4//l/+X/5f/l/+b/5//o/+r/6f/o
/+f/5v/m/+j/6P/o/+f/6f/q/+v/6v/q/+z/7f/t/+7/8P/w//H/8v/1//j/9f/1//X/
9//1//b/9v/1//X/9v/5//z////////////8//z/+//7//n/+P/2//T/8v/y//L/8v/1
//P/8//0//L/8v/x/+//7P/s/+z/7P/p/+n/6P/n/+b/5P/k/+X/5//m/+P/4//j/+P/
4v/i/97/3v/e/97/3v/e/+D/4P/g/+D/4f/h/+H/4f/e/97/3v/f/97/4P/g/+D/4v/j
/+T/5f/n/+f/6P/o/+j/5//m/+T/4f/h/+H/4f/f/9r/2P/W/9n/2v/c/93/3P/c/9v/
2f/X/9b/1v/W/9f/2P/Y/9j/2v/a/9j/1//Z/9n/2f/Z/9f/1//X/9f/1v/U/9P/0v/T
/9T/1v/X/9n/2v/b/9z/3v/g/+L/6f/3/wUAFwA3AGYAlgDKAAgBWAG6ASICcwKUAn0C
NQLaAXgB/ABOAKD/OP8N//X+6v7x/gb/Fv8e/y7/Sv9h/23/eP+C/4z/l/+g/6b/rP+z
/7v/wv/G/8j/zf/Q/9f/2//e/+H/4P/h/+P/4//l/+j/6//t/+v/6//r/+n/6//r/+v/
6//s/+z/7//v/+3/7f/v/+3/7f/u/+7/7v/v//D/8P/w//H/8v/z//X/9f/0//P/8//y
//L/8//z//P/8//y//L/8v/1//b/+P/5//j/+//+/wAAAQADAAcACAAJAAkADwATABMA
EwAUABcAGQAaAB0AIQAlACoALwA0ADkAPQBBAEUARwBHAEgASwBMAE0AUQBRAFMAVABV
AFYAVgBWAFYAVABUAFQAVgBUAFMAUgBQAE4ATgBMAEsASABGAEQAQgBCAEEAQAA+AD0A
OgA3ADcAMwAxADEAMAAvADAAMQAxAC0AKwApACgAJgAlACQAIwAgAB8AHgAcABgAFgAT
AA8ADwAPAAwACwANAAsACQAIAAYAAwACAP7/+v/4//X/9f/4//n/+f/5//b/9f/0//P/
8//z//P/8//0//X/9v/4//j/+P/4//j/9f/2//X/9P/4//v//f///wIAAgAEAAUAAgAC
AAMAAgACAAIABAAGAAYABwAIAAsACwAMAAwACwAKAAoADAAOAA0ADQANAA0ADAAMAAsA
CwALAAwADAAMAAgACAAIAAgACgAHAAYABgAIAAoACwALAAkACAAHAAYAAgABAP///f/6
//j/+P/5//j/9v/y//H/8//z//L/8v/y//H/8f/w/+7/7P/s/+z/7v/u/+7/7v/s/+v/
6//r/+v/7P/s/+v/6P/o/+n/6f/o/+j/6P/o/+r/6v/q/+j/5//m/+f/4//m/+j/6f/o
/+j/6f/q/+z/7P/r/+r/6v/p/+n/5//k/+X/5P/k/+X/5P/l/+X/5f/p/+n/6P/m/+b/
5//n/+f/5//m/+b/5//p/+n/5//k/+L/4v/i/+L/4P/g/+D/4P/g/+D/4P/g/+L/4v/i
/+L/4v/i/+L/4v/g/+D/4P/g/97/3v/e/97/3v/e/97/3v/g/+D/4P/g/97/3v/e/97/
3P/a/9j/1v/Y/9r/3P/e/+D/4P/g/+D/4P/g/+D/4P/e/97/3v/e/+D/4P/g/+D/3f/c
/9v/2v/c/97/4P/i/+D/4P/g/9//3P/b/9r/2P/b/9z/3v/g/+D/4P/g/+H/3//f/9//
3//g/+L/4//m/+X/5v/m/+X/5v/n/+j/6f/k/+T/5P/k/+X/5//o/+n/6P/o/+f/5f/k
/+T/5P/k/+T/4//i/+L/4v/g/9//3//e/93/3P/b/93/3f/d/93/3v/e/97/3v/c/93/
3f/e/+D/4P/i/+L/4v/q//X/AQARACMAPwBsAJ4AygACAVQBugEcAmMCgAJrAisC0gFu
Ae4ARACe/zr/Df/x/ub+9f4Q/yD/KP84/1D/Z/9z/37/iP+O/5P/nP+k/6z/s/+7/8L/
yP/M/9H/1P/Y/9v/3f/f/+D/4f/j/+P/4f/i/+P/4//h/+H/4f/f/+H/4f/h/+H/3v/e
/+H/4f/f/9//4f/f/97/3v/d/9z/3v/g/+H/4v/g/+D/4P/h/+P/5P/l/+f/6P/o/+n/
6f/r/+3/7v/w//P/+f/9/wIAAwACAAUACAALAAsADAAPAA8ADwAOABMAEwATABMAFAAV
ABcAGAAbABsAGwAcAB0AHgAhACMAJQAkACUAJAAkACMAJAAlACkAKgAtAC8AMQAwADAA
MAAwADAAMAAwADIAMAAvAC4ALAAsACwAKgApACoAKAAmACQAJAAjACIAIAAfABwAGQAZ
ABkAFwAXABYAFgAWABYAFQASABEAEAAQAA4ADQAMAAsADQANAA0ADAAMAAwACwAJAAcA
BwAEAAMAAQD///3//P/8//v//P/6//j/9v/z//P/8//z//L/8f/w/+//7v/t/+//7//v
/+//7P/r/+r/6v/u/+7/7v/u//D/8v/y//L/8//1//b/9//6//r//P/9//r/+v/7//r/
+//8////AgAEAAUABgAJAAkACgAKAAkACAAIAAoADAAPAA8ADwAPAA4ADgANAA0ADQAO
AA4ADgAMAAwADAAMAA0ACwALAAwADgAOAA0ACwAJAAgABwAGAAYABwAHAAcAAwAAAP//
//8BAAAA/f/9//7//////wAA///9//z/+v/6//j/+P/4//j/+P/4//j/+f/5//r/+//4
//j/9//1//b/9v/3//f/9//2//X/9P/0//T/9P/y//T/9P/2//P/9f/2//b/9P/0//X/
9v/4//X/8//x//D/8f/z//P/8v/z//L/8v/z//L/8//z//P/9f/1//T/8v/y//P/8//z
//P/8v/y//P/8f/v//H/9P/0//T/9P/0//L/8v/y//L/8P/w//D/8P/z//T/9f/2//b/
9v/2//b/8//y//H/8P/y//L/8v/y//P/9P/0//X/9P/z//H/8P/y//P/9P/2//j/+P/5
//n/9//3//f/9//4//j/+v/7//z//P/7//v/+//7//v/+P/5//r/+//8//3//f/9//7/
AAD///3//P/6//r/+v/6//f/9v/2//b/8v/x//H/8f/z//P/8//z//H/8f/x//D/8P/w
//D/8P/x//H/8v/y//j/+v/4//r/AAAFABEAHQAtAEUAbgCaAMgA/AA+AZoBAgJXAooC
hwJTAv4BnAEuAZQA5v9q/zH/Ef/6/v3+EP8k/zD/Pv9S/2n/ef+E/47/lP+b/6b/rP+w
/7P/uf/C/87/2P/h/+r/6//t/+7/7//u/+//8f/x//H/8v/z//P/8//z//P/8f/x//H/
8f/x//D/8P/z//P/8v/x//L/7//w//L/8//0//P/9P/0//T/9v/2//b/9//1//T/8//z
//f/+P/6//v//v//////AAADAAcACQAMAAsACAAJAAoADgAPABEAFQAUABUAFQAbABoA
GQAYABgAFwAZABoAHQAgACEAIwAlACcAKQAqACsALwAxADEAMgAxADIAMwA3ADcAOQA6
ADsAOgA4ADYANAA1ADYANwA6ADkAOQA5ADgAOAA4ADYANQAyADAALgAsACoAKQAoACYA
IwAgAB0AHQAZABcAFwAWABYAFgAWABUAEwATABMAFAAQAA8ADgANAAoACQAIAAYABQAG
AAYABQABAAEA/v/9//v/+f/3//b/9//1//X/8v/y//D/7f/t/+//7//u/+3/6v/p/+j/
5//l/+X/5f/l/+b/5//o/+r/7P/s/+z/7P/q/+z/7P/s/+//8f/y//P/8v/y//T/9f/1
//b/+P/4//j/+P/6//z//v///wAAAwAAAAAA///9//7//v8AAAIABAAFAAYABwAGAAYA
BQAFAAQABAADAAIAAgACAAIAAgAAAP3//P/8//r/+v/5//f/+P/4//j/+P/2//X/8//x
//H/8P/x//P/8f/w/+3/7f/t/+3/7P/s/+7/7f/t/+z/7P/q/+r/6v/o/+j/6P/o/+j/
5//n/+f/5f/m/+b/5f/m/+b/5//n/+X/5P/j/+L/4//k/+X/5P/j/+L/4//f/9//4P/g
/97/3//h/+P/5v/m/+X/5P/k/+P/5f/l/+T/5P/k/+X/5//l/+P/4P/d/+H/4f/g/97/
3//h/+L/4//h/+D/4P/h/9//3//d/97/3//g/+H/4v/g/+D/4P/g/+L/4v/h/+H/3//f
/97/3v/g/+H/4v/k/+P/4v/i/+H/4P/f/97/3f/h/+L/5f/n/+j/6P/n/+f/6f/p/+n/
5v/m/+b/5v/m/+f/5//n/+j/6P/n/+X/5P/i/+L/4v/i/+H/4P/g/+D/3v/d/93/3f/b
/9v/2//b/9z/3f/e/97/3f/c/9v/2v/Z/9n/2v/a/9z/3P/c/9z/4v/v////DwAdADUA
WgCKALwA8gA6AZwBBgJVAnYCaQIzAt4BfAEGAWIAsv8+/wv/7/7m/u3+AP8S/yD/Lv9E
/13/bf9y/3z/hv+L/5D/nv+m/6v/sf+6/8D/xv/J/8z/0v/V/9f/2f/b/93/4P/h/9//
4P/h/+H/3//f/9//3f/f/9//3//f/97/3v/h/+H/4//j/+X/4//h/+L/4v/i/+H/4v/i
/+L/4P/g/+D/4f/h/+D/3//f/+P/5P/m/+f/6P/p/+n/6v/p/+v/6//s/+z/6v/s/+7/
7//v//D/8//z//P/8v/3//j/9//2//b/+f/7//z////9//3//v///wEAAwAEAAUABwAJ
AAkACgANAA4ADwATABIAEwATABMAEgASABIAEgAQABAAEAASABIAEQAQAA4ADgAOAAwA
CwAHAAQAAQD+//////////7/+//4//X/9f/w/+3/7P/q/+n/6v/r/+v/5v/l/+T/5P/k
/+P/4v/h/97/3f/c/9r/2v/a/9n/1//V/9X/0v/R/8//zf/L/8r/yf/H/8f/xP/D/8L/
wP/B/7//vf+6/7f/t/+3/7f/t/+3/7f/t/+3/7f/t/+3/7j/vP+8/7z/vP+8/77/vv++
/73/v//A/8H/w//E/8f/yf/K/8z/z//Q/8//zv/P/9D/0P/R/9L/1f/V/9b/1v/V/9L/
0v/U/9b/2f/Z/9n/2f/a/9r/2f/Z/9f/2P/Y/9j/1v/W/9b/1v/Y/9X/1P/U/9L/0v/R
/8//zP/M/8z/zP/L/8v/yv/J/8j/xv/G/8f/yf/I/8X/xf/H/8f/xv/G/8T/w//D/8L/
wP++/77/vv+8/7r/vP+8/77/vv++/77/vv+//8D/wf/C/8D/v/++/73/v//A/8H/w//B
/8L/wf/A/7//v/+//7//wP/B/8P/xP/F/8X/xf/E/8L/wf/A/7//vf+6/7r/uv+4/7b/
tf+z/7T/tv+3/7f/tv+2/7f/uP+4/7j/t/+2/7j/uP+2/7X/t/+3/7f/t/+4/7n/uv+7
/7r/uP+3/7b/tv+2/7f/t/+3/7b/tf+0/7b/uv/A/8X/z//d/+//CQAuAFoAiAC8AAQB
YAHKASECUAJTAiMCzgFuAf4AZAC0/zL/9f7V/sL+wf7W/u7++P4C/xj/Mf9B/0r/VP9e
/2f/bv90/37/if+R/5b/ov+q/6n/qP+u/7H/s/+1/7j/uf+7/7v/u/+8/73/vf+6/7n/
uP+1/7j/uf+6/7v/uP+4/7v/u/+7/7v/vf+7/7v/vP+8/7z/vP+8/7v/uv+8/7z/vP+9
/77/vv++/7//vv+8/7v/uf+4/7n/uf+6/73/wf/D/8b/xf/C/8P/xP/E/8P/w//F/8T/
xf/F/w==
         </WaveFormData>
      </LeadData>
      <LeadData>
         <LeadByteCountTotal>10000</LeadByteCountTotal>
         <LeadTimeOffset>0</LeadTimeOffset>
         <LeadSampleCountTotal>5000</LeadSampleCountTotal>
         <LeadAmplitudeUnitsPerBit>4.88</LeadAmplitudeUnitsPerBit>
         <LeadAmplitudeUnits>��V</LeadAmplitudeUnits>
         <LeadHighLimit>2147483647</LeadHighLimit>
         <LeadLowLimit>268435456</LeadLowLimit>
         <LeadID>V4</LeadID>
         <LeadOffsetFirstSample>0</LeadOffsetFirstSample>
         <FirstSampleBaseline>0</FirstSampleBaseline>
         <LeadSampleSize>2</LeadSampleSize>
         <LeadOff>FALSE</LeadOff>
         <BaselineSway>FALSE</BaselineSway>
         <ExcessiveACNoise>FALSE</ExcessiveACNoise>
         <MuscleNoise>FALSE</MuscleNoise>
         <LeadDataCRC32>1366002304</LeadDataCRC32>
         <WaveFormData>
FAAUABQAFAATABIAEQAQAA4ADgAOAA4ADQAMAAsACgAJAAgABwAGAAMAAgABAAAA/v/+
//7//v/9//z/+//6//r/+v/6//r/+v/6//r/+v/9//7///8AAAEAAgADAAQABAAEAAQA
BAAFAAYABwAIAAsADAANAA4AEAAQABAAEAASABIAEgASABIAEgASABIAEwAUABUAFgAX
ABgAGQAaABgAGAAYABgAFwAWABUAFAAUABQAFAAUABIAEgASABIAEQAQAA8ADgAMAAwA
DAAMAAkACAAHAAYABQAEAAMAAgAEAAQABAAEAAMAAgABAAAA/v/+//7//v/7//r/+f/4
//j/+P/4//j/+P/4//j/+P/4//j/+P/4//X/9P/z//L/8//0//X/9v/2//b/9v/2//b/
9v/2//b/9v/2//b/9v/1//T/8//y//D/8P/w//D/8v/y//L/8v/y//L/8v/y//L/8v/y
//L/8P/w//D/8P/y//L/8v/y//L/8v/y//L/8P/w//D/8P/u/+7/7v/u//D/8P/w//D/
8P/w//D/8P/w//D/8P/w/+//7v/t/+z/7v/u/+7/7v/u/+7/7v/u/+3/7P/r/+r/6//s
/+3/7v/t/+z/6//q/+z/7f/s/+3/8P/w//D/8P/w/+//7v/u/+7/7//v/+7/8P/w//D/
8f/z//P/9f/1//b/9f/2//j/9v/2//b/9f/1//X/9f/1//f/+P/5//n/9//2//X/9P/y
//P/8//y//H/8P/w//D/7//u/+7/7v/s/+v/6//r/+v/6//q/+r/6//s/+3/7//t/+3/
7v/v/+7/9P/2//b//P8AAAYAFAAwAF0AlADRABYBcwHzAYgCCgNcA2wDNgPTAmYC5gE9
AY8AFQDN/5v/ev94/4n/lv+b/5v/ov+q/67/sf+z/7L/sv+0/7v/wP/F/8n/zf/R/9v/
4P/j/+b/6f/q/+3/7f/u/+//7//w//P/9P/1//T/9P/1//X/+P/4//j/+P/4//f/9v/2
//b/9v/2//f/+f/5//r/+v/6//r/+v/5//v//f/9//3//P/7//r/+//5//n/+f/6//z/
/P/8//3/+//7//3///////7//v///wAAAAAAAAEAAgACAAMAAwABAAEAAQACAAUABQAF
AAYABAAEAAUACQALAAwADAAMAAsADgAPAA8ADgAOAA4ADwAOAA8AEAATABEAEAAPAA4A
EAAOAAwADAAOAA4ADAAKAAgACAAHAAQAAgACAAMAAwAAAP/////+//z/+v/3//b/9v/2
//b/9v/3//f/+P/4//j/+P/4//j/9//5//n/+f/7//v/+//6//v//P/8//3//P/7//r/
9//4//j/9//1//b/9v/2//P/8P/u/+7/7P/t/+z/6f/p/+v/6//p/+f/5//p/+n/6f/n
/+f/5//o/+j/6v/o/+j/6//s/+3/7//v//D/8f/y//T/9P/1//f/9//5//v//P/9//3/
/f/9/wEAAgADAAUABwAHAAcACAAJAAgABwAGAAUABQAFAAUAAwABAAEAAgAEAAQABAAE
AAMAAwACAAEA///9//3//P/8//v/+//5//j/9//2//X/9//3//b/9f/1//X/9f/2//T/
8//w//D/8v/w//D/8v/u/+7/7v/v/+//7P/s/+3/7//t/+z/7P/s/+z/7P/s/+z/7P/s
/+z/6f/p/+n/6v/r/+r/6f/o/+r/6v/o/+f/6P/p/+r/6v/n/+f/6f/l/+X/5//n/+f/
5//m/+b/6P/p/+n/5//m/+P/4//i/+H/4//k/+X/5//q/+r/6v/q/+j/5//m/+X/5f/j
/+P/5P/k/+T/5//o/+b/5v/m/+b/5P/k/+T/5P/l/+b/5//o/+b/5v/m/+b/5v/m/+b/
5v/k/+T/5P/k/+T/5f/l/+P/4//k/+T/5P/k/+X/5f/l/+f/6P/q/+v/6v/q/+r/6v/q
/+v/6v/r/+3/7f/r/+v/7P/s/+z/7P/t/+3/7f/t/+//8P/w//D/7f/t/+z/6//q/+r/
6//r/+v/6//r/+z/6f/n/+X/5P/i/+L/4f/h/+L/4//k/+T/5v/m/+b/5v/l/+X/5f/m
/+n/7P/s/+7/9P/2//z/DAAgAEIAdwC0APsAUgHNAWUC/gJoA4wDbAMWA6UCKgKKAcUA
IwDJ/5X/c/9s/3r/if+M/4//l/+i/6j/qP+n/6n/rv+u/7D/uf/C/8H/w//J/9H/1f/a
/+H/4//l/+X/5//n/+j/6f/p/+f/6f/p/+n/6f/o/+j/5//o/+j/6P/o/+f/5//n/+j/
6f/q/+v/7f/r/+v/7P/s/+r/6v/q/+n/6//t/+3/7f/u/+//8P/z//H/8f/x//L/8v/y
//L/8//x//H/8//1//P/8v/y//P/9P/0//T/9f/2//b/9//3//n/+f/5//r/+//7//v/
/P/6//r/+////wIABAAFAAYABQAIAAkACQAIAAgACAAJAAwADQAOABEAEgASABIAEgAQ
AA4ADAAMAA4ADgAMAAoACAAIAAcABAD///7//v/9//7//f/9//z/+f/4//b/9v/2//b/
9v/2//P/8//0//T/9P/0//T/9P/1//f/9//3//n/+f/5//j/+P/4//f/9//1//X/9f/z
//D/8P/v/+3/6//q/+n/5f/i/+D/4P/e/+D/4P/e/9//3//f/93/2//Z/9v/2//b/9n/
2f/Z/9r/3P/e/9z/3P/g/+D/4P/h/9//4P/h/+L/5//o/+r/7f/s/+3/7v/u/+//7//v
/+//8v/0//b/+f/5//n/+f/6//7//v/+//7/+//4//r/+v/6//r//P/8//z//f////3/
/f/+//3//P/7//v/+f/5//r/+v/9//3//P/8//j/9v/1//X/9P/1//T/8//u/+3/7f/s
/+v/6v/o/+f/5//n/+f/6P/m/+b/5f/l/+b/5f/k/+T/4//j/+L/4f/i/+L/4v/h/+H/
4v/j/+T/4f/h/+H/4f/g/97/3f/c/93/3v/g/+H/4P/g/+D/4P/k/+j/7P/y//b//v8S
ADgAawCkAOcAPgGxAUUC4AJSA4YDdAMeA6sCMAKYAdUAKQDJ/5n/c/9e/2j/ff+G/4n/
j/+Y/6D/oP+h/6P/qP+q/67/tf+8/7//w//H/8n/zf/Q/9v/3P/f/+D/4//h/+L/4//j
/+H/4//j/+P/5v/m/+f/5//o/+j/6P/o/+n/6f/p/+r/6f/o/+f/5//p/+n/6v/q/+r/
6v/q/+n/6//t/+3/7f/t/+3/7f/v//H/8f/x//L/8v/y//L/8//z//P/9f/3//b/9P/z
//P/9v/2//b/9//2//b/9//3//j/+f/6//z//f/9//3//v///wAAAgAHAAkACgAKAAoA
CgAMAAwACwANAA4ADwARABAAEQASABUAFgAWABYAFgAXABYAFQAWABQAFAASABAADQAM
AAoABgAEAAQABQAFAAYABQAFAAQAAQAAAP7//v/+//7//v/+//////8AAAAA///+//3/
/P/8//3//P/7//r/+f/4//b/9f/0//L/8f/u/+3/7P/p/+n/6v/q/+n/5//m/+X/4f/f
/97/3//e/9//3v/b/9v/2//b/9n/1//X/9n/2f/Z/9n/2f/Z/9r/3P/e/9z/3P/e/97/
3v/f/+H/4v/j/+T/5v/m/+f/6f/n/+n/6//s/+3/7f/t/+3/7//w//H/8//z//P/8//0
//X/9P/z//L/8f/x//H/8f/z//H/8f/y//L/8v/y//L/7//v/+7/7f/t/+v/6//q/+z/
6//r/+n/6f/p/+n/6f/o/+f/5f/j/+P/4//j/+T/5v/l/+L/4v/j/+L/4//m/+L/4v/i
/+P/4f/e/97/3//g/9//3//g/+D/4P/g/+D/4P/g/+D/4P/f/9//3//g/+L/4v/i/+L/
4P/g/97/3f/d/93/3f/c/9z/3f/g/93/2//d/93/3f/d/9z/3P/e/9//3//d/9z/3v/f
/9//3//f/97/3f/d/9z/3P/c/9z/3f/d/93/3f/d/9v/2//c/97/3P/f/+D/3//e/93/
3P/c/9z/3P/c/9z/3P/c/9z/3P/c/9z/3P/a/9r/2v/a/9r/2v/a/9r/3P/c/9z/3P/a
/9r/2v/a/9z/3P/c/9z/3v/e/97/3v/e/97/3v/e/9z/3P/c/9z/3P/c/9z/3P/c/9z/
3P/c/9z/3P/c/9z/3v/e/97/3v/c/9z/3P/c/9z/3P/c/9z/3P/c/9z/3P/c/9z/3P/c
/9r/2v/a/9r/2//c/93/3v/e/97/3v/e/9z/2//Y/9f/2f/a/9v/3P/d/93/3f/e/97/
3//f/97/3//g/+H/4//j/+P/5f/l/+X/4//j/+T/5P/k/+T/4//l/+X/5f/l/+j/6P/o
/+f/5f/k/+P/4v/j/+X/5v/m/+X/5P/k/+T/4f/g/+D/4P/g/9//3//f/93/3f/c/9z/
3P/c/9z/3f/f/9//4P/h/+L/5P/m/+j/7P/u//b/BgAeAEUAeAC1AP4AWQHRAWQC8AJS
A3ADSAPzAooCEgJtAbEAJQDX/5//eP9y/3//jP+R/5H/lP+e/6b/p/+l/6b/pv+o/63/
sP+1/7v/v//B/8n/zv/P/9T/1//Y/9v/3f/e/9//3//d/9//3//f/+D/4P/h/+H/4f/g
/9//3v/g/+H/4v/k/+T/5P/k/+X/5f/l/+b/5v/m/+b/5v/l/+T/5f/k/+P/5f/l/+X/
5//p/+n/6f/q/+n/6P/n/+f/5v/l/+b/5//o/+j/6f/r/+v/6v/p/+n/6v/q/+v/6//s
/+3/7v/w//H/8f/x//L/8P/w//H/9f/0//T/8//y//P/9v/3//f/9//2//X/9f/2//f/
+P/7//v/+v/5//j/+f/4//f/+P/5//r/+f/4//j/+P/3//T/9P/0//X/9f/y//H/8f/w
/+//7v/s/+z/6//s/+3/7v/u/+//8f/y//L/8v/y//L/9f/3//f/9//3//f/9//2//j/
+P/3//f/+v/7//z/+//6//r/+f/3//T/9P/0//H/7//u/+//7v/r/+r/5//n/+j/6f/o
/+f/5//p/+n/6f/p/+n/6f/q/+n/6v/n/+b/6P/o/+j/6f/r/+z/7f/u/+//7v/u/+//
7f/v//H/8v/z//P/8//z//f/+P/5//v//P/9//7/AAACAAIAAgACAAMAAwADAAMABAAD
AAQABgAGAAYABgAGAAUABQAEAAMAAQD//////v//////AAD/////////////AAD///3/
+//6//n/+P/4//j/9//0//T/9P/y//L/9P/y//L/8v/z//P/8P/w//H/8f/v/+7/7v/u
/+7/7v/u/+3/7P/r/+r/6//r/+v/7P/u/+7/7v/u/+z/7P/q/+n/6v/r/+z/7P/p/+n/
6//n/+X/5//n/+f/6P/o/+n/7P/s/+v/6P/m/+j/6f/p/+n/6//q/+n/6f/o/+j/6P/o
/+f/5//n/+f/5//l/+X/5v/o/+r/6//q/+j/6P/o/+j/6P/o/+j/6P/n/+b/5f/k/+X/
5f/j/+P/5v/m/+b/5v/n/+f/5//o/+b/5//n/+b/6f/q/+v/7f/t/+3/7//v/+3/6//r
/+z/7f/u/+//7//t/+3/7f/t/+//8P/x//H/8P/u/+z/6v/o/+n/6f/o/+n/6P/o/+j/
6f/o/+j/6P/o/+f/5//n/+n/6f/o/+j/5v/m/+b/5//m/+X/5f/l/+T/6v/u/+z/7P/y
//r/CgAqAFcAjgDLABQBeQH9AYwCDgNcA14DIgO/AlIC0AElAXUA/f+5/4X/aP9q/33/
iP+L/5P/mP+e/6T/pf+n/6r/rv+w/7P/uv+//8H/xf/L/9H/1P/X/9j/2//c/9//4f/i
/+P/4//j/+X/5f/l/+j/6P/p/+n/7P/s/+z/7P/r/+v/6//s/+z/7P/s/+3/7P/r/+v/
6v/s/+z/7P/r/+3/7//v/+//7//v/+//8f/x//H/8f/y//L/8v/y//P/8v/x//L/8//z
//L/8v/z//T/9P/0//X/9v/2//f/9//5//v//f8AAAAA///+//7//f/8//z//////wAA
AAAAAAMABgAHAAcABgAGAAYABwAGAAcACAALAA0ADgAPABAADgAMAAoACgAMAAwACgAI
AAcABgAEAAAAAAAAAAEAAQAAAP/////+//3//P/6//r/9v/2//b/9v/3//f/+P/4//r/
+v/6//r/+//9//3//f/9//3//f/8//z//P/7//v/+//7//v/+f/4//j/9//1//T/9P/0
//H/7v/s/+z/6v/p/+j/5f/l/+X/5f/j/+H/3//h/+H/4f/h/+H/4f/i/+T/5v/k/+T/
5f/k/+P/4//l/+b/5//o/+z/7P/t/+//7v/v//D/8P/z//P/8//z//X/9v/3//n/+f/5
//n/+v/6//r/+v/6//3//f/9//3////9//3//v/8//z//P/8//r/+f/3//X/9v/1//b/
9v/2//X/9f/z//X/9f/1//X/9P/z//H/7//v/+//7//w//D/7//s/+z/7P/q/+r/7P/q
/+r/6v/r/+v/6P/o/+n/5//l/+T/5P/m/+b/5v/m/+j/6P/o/+j/5f/l/+X/5v/n/+b/
5f/k/+b/5v/k/+P/4v/j/+T/5P/i/+P/5v/j/9//4f/h/+H/4f/g/+L/4v/i/+L/4v/i
/+L/4//j/+H/4f/i/+T/5P/k/+X/5P/j/+P/4v/j/+P/4v/i/+T/5P/l/+f/5f/n/+f/
5//n/+f/6P/o/+j/6P/n/+f/5//n/+f/6P/m/+b/5f/l/+X/5f/l/+b/5f/l/+T/4//i
/+L/4v/h/+L/4v/i/+L/3//f/9//3//h/+D/4P/g/97/3v/f/9//3//g/+H/4v/k/+L/
5v/w//j/AAAOADAAYwCeAOEANgGnATMCygJEA34DdAMqA8ECTgK+AfsARQDb/6H/d/9i
/2z/ff+G/4f/i/+U/57/oP+d/53/oP+m/6z/sf+0/7n/vf/B/8f/z//W/9v/2//d/93/
3//f/+D/4f/h/+H/4//j/+P/4v/i/+P/4//i/+L/4v/i/+T/5f/m/+j/6v/q/+r/6//p
/+n/6v/q/+j/6P/o/+f/5v/n/+b/5f/n/+f/5//p/+v/6//r/+z/7v/u/+7/7//u/+3/
7v/v/+//7v/u/+//7v/u/+7/7//x//L/9P/1//X/9f/1//b/9//3//f/+P/5//r//P8B
AAAAAAD///7/AQAEAAUABQAHAAgACQALAAwADQAOABEAEgASABIAEgATABIAEQASABIA
EgAQAA4AEAAQAA8ADAALAAwADgAPABAADwAPAA4ACwAKAAgACAAHAAgACQAKAAsACwAM
AAwADQAMAAsACgAJAAsACwALAAsACwALAAoACAAIAAcABwAGAAUABAABAP7//v/9//v/
+P/4//j/9f/0//L/8v/w/+z/6v/m/+X/5//n/+X/4//f/+H/4f/h/+H/4f/h/+L/4//k
/+H/4P/k/+T/5P/l/+X/5v/n/+j/6P/o/+n/6//t/+//8f/y//H/8f/x//H/8f/y//P/
9f/1//X/9f/2//j/+P/4//j/+//7//v/+//5//f/9//4//X/9P/z//L/8//z//L/8f/y
//H/8v/y//D/7//v/+3/6//r/+v/6//q/+n/5//l/+X/5f/l/+b/5v/l/+L/4v/i/+D/
4P/i/97/3v/e/97/3v/e/97/3v/e/9//3//d/93/3v/c/9z/3P/d/9//3//g/+D/4v/j
/+P/5P/k/+T/5f/n/+P/4//h/9//2//b/9z/3P/a/9r/2f/Z/9n/2f/Z/9r/2P/Y/9f/
1//Y/9f/1v/W/9n/2f/Y/9f/2P/Y/9j/1//Y/9j/2P/Y/9X/1f/V/9X/0//S/9L/0v/U
/9T/1f/V/9f/2P/Z/9r/3v/e/97/4P/o//L/AAAgAFUAkADRACIBjQETAq4CNgOCA34D
NgPPAl4C1AEbAWEA6f+r/3//Yv9m/3f/fv9//4X/jP+U/5j/m/+b/57/ov+m/6v/rv+v
/7P/u/+9/7//xv/N/9D/0//U/9f/1f/W/9f/1//Y/9v/3P/d/97/3v/f/9//3v/e/97/
3v/f/9//3//g/+D/4P/g/+H/4f/h/+L/4v/i/+L/4v/h/+P/5f/l/+X/5f/l/+X/5//l
/+X/5f/m/+T/5P/k/+X/5f/l/+f/6f/r/+r/6v/r/+7/7v/u/+//8f/y//T/9f/4//n/
+v/8/////////wAABQAIAAwAEwAVABgAGgAcAB0AIAAhACEAJAAkACQAJQAkACUAJgAp
ACgAKAAoACgAKgAoACYAJgAmACYAJAAiACQAJAAjACAAHQAcABwAGwAaABkAGQAYABcA
FgAUABQAEgASABIAEgASABMAFQAWABcAFgAVABQAFQAXABcAFwAVABUAFQAUABMAEgAQ
AA8ADgANAAwACQAIAAgABwAFAAMAAgABAP3/+v/4//j/9v/4//j/9v/3//X/9f/z//H/
8f/z//P/8//1//X/9f/2//b/+P/2//b/9//2//X/9f/4//r//P/+/wAAAAABAAMAAQAB
AAEAAAADAAMAAwADAAcACAAJAAsACwALAAsADAANAAwACwAKAAsACwALAAsADQALAAsA
DAAMAAwADAAMAAkACQAIAAcACAAHAAgACAAKAAkACQAHAAUABQAFAAUAAQD///z/+f/3
//f/9//4//b/9f/y//L/9P/y//L/9P/w//D/8P/x/+//7P/s/+3/7//t/+z/7P/s/+z/
7P/s/+r/6v/q/+r/6f/p/+n/6v/r/+r/6f/o/+r/6v/o/+f/5f/l/+X/5P/m/+f/6v/n
/+b/6f/q/+v/6f/o/+j/6v/o/+f/5P/i/+L/4//j/+P/5f/k/+P/4//m/+b/5v/m/+X/
5f/l/+X/5f/j/+P/5P/k/+T/4//i/+H/4P/f/97/3v/e/97/3v/e/97/3v/e/97/3v/e
/97/3v/e/97/3v/c/9z/3P/c/9z/3P/c/9z/3P/c/9z/3P/c/9z/3P/c/9r/2v/a/9r/
2f/Y/9f/1v/X/9j/2f/a/9r/2v/a/9r/2v/a/9r/2v/a/9r/2v/a/9j/2P/Y/9j/1v/W
/9b/1v/Z/9r/2//c/9v/2v/a/9n/1f/V/9b/1v/X/9j/2v/b/9n/2v/a/9v/2//a/9r/
2v/a/9v/3f/d/9//3//f/93/3//g/+D/4P/g/9//3//f/+H/4f/i/+L/5P/j/+P/4v/f
/97/3v/f/9//3v/d/9z/2v/a/9n/2P/W/9b/1v/V/9f/1//X/9f/1v/W/9b/1v/W/9f/
1//X/9b/1//a/9r/2v/e/+T/6v/y/wIAIgBVAJAAzQAUAX8BBwKaAhoDYgNeAxwDuQJK
AsABDwFfAO3/rf97/2L/av9//4b/h/+L/5D/mP+c/53/nf+c/5z/ov+l/6j/r/+1/7n/
vf/D/8b/yf/M/8//0P/T/9P/1P/V/9X/0//V/9X/1f/X/9j/2v/b/97/3v/e/97/3//f
/9//4P/e/97/3v/f/9//3//g/+D/4P/g/+D/3//f/+H/4f/h/+P/4//j/+X/5//n/+f/
6P/q/+r/6v/r/+7/8f/2//v//v/+////AQAEAAQABAAFAAQABAAFAAUABwAHAAcACAAL
AAsACwAMAAoACgALAA8ADwAQABAAEAAOABAAEAAPAA4ADgAOAA8AEAARABIAFQATABIA
EQAQABEAEAAPABAAEAAQAA4ADAAOAA4ADQAKAAoACgALAAsACgAJAAkACAAFAAQAAgAC
AAEAAgADAAQAAwADAAQABAAGAAYABgAGAAcACQAJAAkACgALAAwADAAOAA4ADQANAAsA
CwALAAkACAAIAAcABQAGAAYABgADAAAA/v/+//z//f/8//n/+f/5//n/9//1//X/9//3
//f/9P/z//L/8v/2//j/9v/2//j/+P/4//n/+//8//3//v8AAAAAAQADAAAAAQACAAIA
BAAFAAYABwAJAAoACwANAA0ADQANAA4ADgAOAA4ADgAQABEAEgATABEADwAPABAAEgAS
ABIAEgARABEAEAAPABAADwAQABAAEAAPAA8ADQAMAAsACgAJAAkACQAIAAcABgAFAAQA
BAAEAAMAAAAAAAEAAAABAAQA///+//3//f/9//r/+v/7//v/+f/4//j/+f/6//v//P/7
//r/+f/4//f/9//3//j/9//2//X/9P/1//b/9f/1//X/9f/1//T/8v/z//b/8//y//X/
9v/3//T/8v/x//L/8//z//H/8P/w//H/8f/x//P/8v/x//H/8v/y//L/8v/x//H/8f/x
//H/7//v//D/7v/s/+//8v/w//D/8P/w/+7/7v/u/+7/8P/w//D/8P/y//L/8v/y//D/
8P/w//D/7v/u/+7/7v/s/+z/7P/s/+3/7//w/+//7P/s/+v/6v/r/+3/7v/v//D/8P/x
//H/7v/u/+7/7v/x//P/8//1//X/9f/z//P/9P/0//T/9P/1//X/9f/1//f/+P/4//j/
9//3//b/9f/z//L/8v/x//D/7//u/+7/7f/r/+n/6P/p/+r/6v/r/+n/6f/p/+j/6P/o
/+j/6P/r/+v/6//s/+//8P/w//T/9P/2//z/BAAQACwAVwCMAMcADgFnAeEBdAIAA2AD
eANKA+sCfgICAmEBpQAbAM//l/9u/2r/e/+I/43/kf+U/5z/ov+j/6P/ov+k/6j/qf+q
/6v/s/+7/8P/y//S/9f/2f/b/9v/3f/d/97/3//f/9//4f/h/+H/4v/i/+P/4//k/+T/
5P/k/+X/5f/l/+b/5P/k/+T/5f/n/+f/6P/o/+j/6P/o/+f/5//p/+n/6f/m/+X/5P/l
/+j/6f/q/+z/7f/u/+//8f/0//X/+P/7//r/+P/3//f/+//8//3///8AAAAAAQABAAEA
AQABAAIAAgABAAAAAAABAAIABAAJAAcACAAIAAgACQAMAA0ADQAMAAwADAANAAwADQAO
ABEAEAAOAAwACgALAAoACQAKAAsADAALAAoACgAKAAkABgAFAAQABAADAAEA///+//z/
+f/4//b/9v/0//T/9P/0//X/9f/2//b/9v/2//b/9v/1//f/9//3//j/+f/6//r/+v/6
//n/+f/5//n/+f/3//T/9P/z//H/8v/y//L/7//u/+z/7P/q/+v/6v/n/+f/5//n/+X/
4//f/+H/4f/h/+P/4//j/+T/5v/o/+b/5v/m/+b/5v/n/+n/6v/r/+z/7v/u/+//8f/v
//H/8//0//f/9//3//f/+//8//3////+//3//P/8/wAAAAAAAAAAAgADAAQABQAFAAMA
AwAEAAIAAgACAAIAAwADAAIAAQD///3//f/8//z/+//7//n/+f/5//n/+f/4//f/9f/z
//X/9f/1//b/9P/z//D/8P/y//D/8P/y//L/8v/y//P/8v/u/+3/7f/v/+3/7P/s/+7/
7v/u/+7/7v/u/+7/7v/t/+3/7f/u/+3/7P/r/+r/6//s/+v/6//p/+n/6f/o/+f/5//p
/+X/5v/p/+r/6//r/+r/6v/s/+v/6//p/+j/6v/r/+v/6//o/+b/5P/j/+b/5v/m/+b/
5v/n/+j/6f/p/+f/5//o/+j/5P/j/+T/5f/m/+f/6P/n/+b/5f/k/+X/5//o/+f/5f/m
/+b/5v/o/+n/6f/p/+f/5v/m/+X/5v/m/+b/5v/p/+v/6//t/+//7//t/+3/7v/u/+7/
7v/t/+3/7f/t/+//8P/w//D/7//v/+7/7f/q/+r/6//r/+r/6f/o/+j/5v/l/+T/5P/k
/+T/4//j/+T/5f/m/+b/5f/k/+P/4v/h/+H/4f/i/+f/5v/m/+j/7P/y//r/BAASACoA
VQCQANMAHgF/AQMCoAIoA3gDgANKA+UCdALwAT0BgQD9/7X/hf9s/27/ff+K/4//k/+Y
/6L/pv+l/6X/pv+m/6r/s/+4/7v/v//F/8v/0f/S/9P/1//b/93/4f/h/+L/4//j/+P/
5f/l/+X/5v/m/+f/5//m/+b/5v/m/+n/6f/p/+r/6v/q/+r/6//t/+3/7v/u/+3/7P/r
/+n/5//p/+n/6f/p/+n/6f/r/+z/7f/u//D/7//u/+3/7f/t/+3/7//x/+//7v/u/+//
8v/y//L/8//0//T/9f/1//X/9f/1//b/+f/5//n/+v/4//j/+f/9//z//P/7//r//f8A
AAEAAQACAAIAAgADAAIAAwAEAAcABwAGAAUABAAGAAQAAgACAAQABAACAAAAAAAAAP//
/P/5//j/+P/3//f/9//4//j/9f/0//L/8v/u/+7/7v/u/+//7//w//D/8P/w//D/8P/x
//P/8//z//P/8//z//L/8v/y//H/8f/v/+//7//t/+z/7P/r/+n/5v/m/+b/4//h/+D/
4f/g/93/3P/Z/9n/2//b/9n/1//V/9f/1//X/9n/2f/Z/9r/2v/c/9r/2v/e/97/3v/f
/+H/4v/j/+T/6P/o/+n/6//t/+//8f/y//L/8f/w/+//8//0//X/9//3//f/9//4//j/
+P/4//j/+//7//v/+//7//n/+f/6//r/+v/6//r/+f/5//j/9//3//X/9f/0//T/8//z
//H/8f/x//H/8f/w/+//7f/r/+v/6//r/+z/7P/r/+j/6P/q/+j/6P/q/+b/5v/m/+f/
5v/i/+H/4f/j/+H/4P/g/+D/4v/i/+L/4v/k/+T/5P/l/+P/4f/h/+L/5P/k/+T/5f/j
/+P/5P/k/+P/4//i/+L/5P/k/+X/5//m/+f/5v/l/+H/4f/i/+L/4f/g/97/3f/c/9v/
2v/a/9r/2v/Z/9n/2v/Z/9j/2P/a/9v/2//b/9z/3P/c/9v/2v/a/9r/2v/a/9v/3P/d
/9v/2v/a/9r/2v/a/9v/2//b/9z/3f/e/+D/4v/k/+b/7P/y/wAAHABFAHgAtQD6AFkB
0wFqAvoCWANyA0QD5QJ4AvoBVQGZAA0Awf+P/2r/YP9x/4L/hf+H/47/mP+e/5//n/+e
/6L/pv+p/67/tf+7/73/x//N/87/z//U/9f/2P/b/93/3v/f/9//3//h/+H/4f/g/+D/
4f/h/+T/5P/k/+T/5f/l/+X/5v/o/+j/6P/p/+f/5//o/+j/5v/m/+b/5f/o/+v/7P/t
/+v/6//r/+3/7P/r/+r/6v/q/+r/6v/r/+z/7f/w//P/8f/w//D/8f/x//D/7//v/+7/
8P/x/w==
         </WaveFormData>
      </LeadData>
      <LeadData>
         <LeadByteCountTotal>10000</LeadByteCountTotal>
         <LeadTimeOffset>0</LeadTimeOffset>
         <LeadSampleCountTotal>5000</LeadSampleCountTotal>
         <LeadAmplitudeUnitsPerBit>4.88</LeadAmplitudeUnitsPerBit>
         <LeadAmplitudeUnits>��V</LeadAmplitudeUnits>
         <LeadHighLimit>2147483647</LeadHighLimit>
         <LeadLowLimit>268435456</LeadLowLimit>
         <LeadID>V5</LeadID>
         <LeadOffsetFirstSample>0</LeadOffsetFirstSample>
         <FirstSampleBaseline>0</FirstSampleBaseline>
         <LeadSampleSize>2</LeadSampleSize>
         <LeadOff>FALSE</LeadOff>
         <BaselineSway>FALSE</BaselineSway>
         <ExcessiveACNoise>FALSE</ExcessiveACNoise>
         <MuscleNoise>FALSE</MuscleNoise>
         <LeadDataCRC32>1693925336</LeadDataCRC32>
         <WaveFormData>
3v/e/97/3v/e/97/3v/e/93/3P/b/9r/2P/Y/9j/2P/W/9b/1v/W/9X/1P/T/9L/0v/S
/9L/0v/S/9L/0v/S/9L/0v/S/9L/0v/S/9L/0v/U/9T/1P/U/9X/1v/X/9j/1v/W/9b/
1v/W/9b/1v/W/9f/2P/Z/9r/2P/Y/9j/2P/a/9r/2v/a/9r/2v/a/9r/2v/a/9r/2v/c
/9z/3P/c/9r/2v/a/9r/2P/Y/9j/2P/Y/9j/2P/Y/9j/2P/Y/9j/2P/Y/9j/2P/W/9b/
1v/W/9X/1P/T/9L/0f/Q/8//zv/Q/9D/0P/Q/8//zv/N/8z/yv/K/8r/yv/I/8j/yP/I
/8j/yP/I/8j/xv/G/8b/xv/E/8T/xP/E/8L/wv/C/8L/w//E/8X/xv/G/8b/xv/G/8b/
xv/G/8b/yP/I/8j/yP/H/8b/xf/E/8T/xP/E/8T/wv/C/8L/wv/C/8L/wv/C/8L/wv/C
/8L/wP/A/8D/wP++/77/vv++/8D/wP/A/8D/vv++/77/vv++/77/vv++/77/vv++/77/
vv++/77/vv+8/7z/vP+8/7r/uv+6/7r/vP+8/7z/vP+6/7r/uv+6/7r/uv+6/7r/uv+6
/7r/uv+6/7r/uv+6/7z/u/+7/7v/u/+7/7v/u/+6/7r/uf+5/7n/uf+6/7r/uv+5/7j/
t/+5/7n/uf+6/7r/uP+6/7r/u/+8/73/vv+8/73/vf++/77/v/+//7//vP+8/7z/u/+5
/7n/uf+5/7n/uf+4/7f/t/+2/7b/tv+0/7T/tP+0/7T/sv+y/7L/sP+w/7D/sP+x/7H/
sf+x/7P/tf+1/7P/sf+x/7H/s/+7/8j/1//k//P/CgApAFQAfwChALwAzADKAMAAsQCa
AH0AYwBIAC0AGwATABMADwAOAAkAAAD2/+3/5//g/9b/zf/G/8H/v/+8/7j/tv+2/7j/
uP+4/7b/tv+2/7j/uP+4/7j/uP+5/7n/uP+3/7X/tv+2/7T/s/+0/7X/tf+z/7P/tP+1
/7T/tP+z/7P/tP+3/7j/t/+4/7j/uP+4/7n/uf+6/7r/uP+2/7b/tv+4/7j/uf+5/7n/
uf+5/7f/tf+2/7f/t/+5/7n/uf+7/7n/uf+5/7n/uf+5/7r/vv+//7v/uv+5/73/vv++
/73/vv+//8D/wf/D/8T/xP/E/8T/xv/G/8b/xP/F/8b/xv/I/8j/yf/K/8j/x//H/8f/
yP/I/8f/x//K/8v/y//J/8b/xv/G/8f/yf/L/8n/yP/I/8n/yf/I/8f/xv/G/8j/y//M
/8z/zf/N/83/zv/O/8//z//P/83/z//P/8//zv/Q/9H/0v/S/9P/0v/Q/9D/0v/S/9H/
0P/S/9D/0P/P/9H/0f/S/9T/0//T/9P/0//T/9T/1//Y/9r/2v/Z/9n/2v/c/97/3//d
/97/3v/d/9//3//e/97/3//g/+H/4f/g/+D/4P/g/+H/4v/h/+L/5P/m/+j/6f/p/+f/
6f/q/+v/7P/t/+7/7//w//H/8v/0//T/9P/1//f/9//3//b/9v/3//f/9//5//v//f//
/wAAAAAAAAAAAAAAAAEAAQACAAIAAgABAAEAAQABAAEAAgACAAIAAwADAAMABAAGAAYA
BgAGAAYABQAEAAQABAAEAAQAAwADAAUABAAEAAQABQAFAAUABQAFAAQABAAFAAYABQAG
AAcABQAGAAYABgAJAAkABwAHAAkACQAJAAkACwALAAsACwAKAAoACgAJAAkACQAKAAoA
CwALAAwADQAOAA8ADwAQAA8ADgANAAwADQAOAA4ADgAQABEAEgASABIAEwAUABUAFwAX
ABcAGAAWABgAGQAcAB4AHgAeAB4AHgAeAB4AHgAgACIAJAAmACYAJgAmACYAKAAoACgA
KAApACoAKwAsACwALAArACsALAAtAC4ALwAtAC4ALgAtAC4ALwAwADIANAA1ADUANQA3
ADcANwA3ADoAOgA4ADoAOwA8AD0APgBAAEAAQQBBAEMARABGAEcARQBEAEQARABEAEUA
RgBHAEoASwBMAEwASwBLAEoASgBMAEwATABMAE4ATgBMAEwATwBQAFEAUgBSAFMAUwBT
AFUAVwBZAFsAXQBdAFsAXQBjAGsAeACFAJgAswDUAP0ALAFbAXsBjAGQAYoBfgFnAUYB
JQELAfAA2QDPAM0AywDJAMQAvwC2AKwAowCbAJQAjACFAIAAgQB/AHoAdgB2AHgAegB4
AHoAeAB4AHgAegB5AHgAdwB2AHUAdQB0AHMAcwB0AHQAcgByAHIAcgBxAG8AbwBwAHEA
cABwAG8AbwBtAG8AbwBtAGoAagBqAGoAZwBnAGgAaABpAGgAaQBqAGoAagBrAGsAaQBp
AGkAZwBnAGgAaQBpAGkAaQBpAGsAaQBpAGkAaQBoAGcAZwBqAGkAZQBkAGMAZwBoAGgA
ZwBnAGcAZwBnAGkAagBqAGoAaQBqAGkAaABmAGcAaABoAGgAaABpAGoAagBpAGkAaQBo
AGgAZwBnAGYAZwBnAGUAZABkAGQAZQBkAGUAYgBgAGAAYQBhAGAAYABgAGEAZABiAGIA
YQBhAGAAXwBfAF4AXwBfAF8AXQBdAF0AXQBcAFwAXQBeAF4AXQBcAFoAWgBaAFoAWQBY
AFgAVgBWAFUAUwBRAFAAUABPAE8ATwBPAE4ATgBQAFAATgBOAE0ATQBLAEwATQBNAEwA
TABLAEkASwBLAEoASgBJAEoASwBLAEgASABIAEgASwBMAEsATABMAEwATABLAE0ASwBN
AE4ATgBOAE4ATgBOAE4ATgBOAFAAUABQAFEATwBMAEwATABMAEwATABMAEwATABJAEkA
SQBJAEcARwBHAEgASgBJAEkASQBHAEgASABJAEcARwBHAEcARgBFAEUARABBAEIAQQBA
AD4APgA+AD4APAA7ADsAOgA9AD0APQA8ADoAOgA5ADkANwA3ADcANwA5ADgANwA3ADYA
NgA2ADYANgA2ADYANgAyADIAMgAyADQANAA0ADUAMgAxADAALwAxADEAMQAxADEAMQAz
AD0ASABVAGQAfwCgAMcA9AAdAT0BUAFSAUwBPgEpAQoB6QDNALQAnQCPAIkAiQCHAIQA
fQB0AGoAYwBbAFIATABHAEAAPQA7ADoAOAA2ADQAMgAwADIAMAAwADAAMgAwADAAMAAw
AC4ALQArACkAKgAsAC0ALAArACwALQAtAC0ALQAuAC8ALwAuACwAKwAqACsAKgAnACUA
JAAjACIAIQAhACIAIgAgAB4AHgAeAB4AHgAfAB8AHQAdAB0AGwAcAB4AIAAhAB4AHQAc
AB0AGwAbABsAGwAZABkAGgAeAB8AGwAaABkAGQAaABoAGQAbABsAGwAbABwAHAAbABoA
GAAaABoAGgAYABkAGgAaABoAGgAbABwAGgAZABkAGQAaABoAGQAZABoAGwAbABkAFgAW
ABYAFwAXABkAFwAWABgAGQAZABgAFQAUABQAFgAWABYAFQAVABQAEwATABIAEgARABAA
DQALAAsACwAKAAkACQAJAAgABgAEAAEAAAD///7//P/6//r/+P/4//f/9f/z//L/8v/v
/+//7//v/+7/7v/w//D/7//u/+z/6//r/+z/7f/t/+z/7P/r/+n/6f/p/+j/6P/o/+j/
6P/n/+T/5P/k/+T/5f/m/+X/5v/l/+b/5//n/+f/5f/n/+j/5//m/+X/5P/k/+T/5P/k
/+T/5P/k/+X/4//j/+P/4v/g/+H/4f/h/9//3//f/9//3P/c/9z/3P/c/9z/3f/d/9r/
2v/a/9n/2f/Z/9n/2f/X/9b/1f/V/9T/0//T/9T/0v/S/9L/0v/T/9L/0v/S/9D/0P/P
/8//z//O/87/zv/N/83/zf/N/8//zv/O/8//zf/L/8v/y//L/8z/zP/M/8v/y//J/8n/
yf/J/8n/yf/I/8f/xv/F/8b/xv/G/8X/xP/D/8P/wv/C/8H/wf/B/8H/wf/A/8D/wP/A
/8D/wP/A/8D/v/++/77/v//A/8D/v/+//7//v/++/73/vP+8/77/vP+7/7z/uv+6/7r/
uv+5/7j/t/+2/7j/uP+4/7j/tv+2/7b/tv+2/7b/tv+2/7b/tv+2/7b/uP+4/7j/uP+2
/7b/tv+2/7b/tv+2/7b/uP+4/7j/uP+4/7j/uP+4/7j/uP+4/7j/tv+2/7b/tv+4/7j/
uP+4/7j/uP+4/7j/uP+4/7j/uP+4/7j/uP+4/7j/uP+4/7j/tv+2/7b/tv+4/7j/uP+4
/7f/tv+1/7T/tv+2/7b/tv+4/7j/uP+4/7f/tf+0/7P/s/+z/7P/s/+2/7b/tf+1/7X/
tf+2/7b/t/+3/7f/t/+5/7n/uf+6/7r/uP+6/7r/uP+4/7j/uP+6/7v/u/+8/77/v/+/
/7//vP+8/7z/u/+7/7v/u/+7/7v/u/+6/7n/uf+4/7j/uP+2/7b/tv+2/7j/tv+2/7b/
tv+2/7b/tv+1/7X/tf+1/7f/t/+3/7f/tf+1/7X/uf+//8j/1f/i//f/DgAtAFIAfQCn
AMIA0ADUANAAwwCsAI8AcQBWAD0AJwAbABsAGwAYABMACAD+//f/7//m/9z/1f/O/8n/
xf/C/77/vv++/8D/vv+8/7z/vP+8/77/v//A/8H/wv/A/7//vf+7/73/vv++/7z/uf+4
/7f/tf+3/7f/uP+5/7r/uv+5/7n/uP+5/7j/tf+2/7b/tv+2/7P/s/+0/7T/tf+0/7X/
tv+4/7j/uf+5/7j/t/+2/7P/s/+0/7X/tf+1/7X/tf+3/7X/tf+1/7X/tf+1/7b/uv+8
/7n/uf+5/7v/vP+8/7v/vf+9/73/vf++/77/vf+8/77/wP/A/8D/v/+//7//vv/A/8D/
wf/C/8L/wf/B/8H/wv/C/8H/wf/A/8H/wf+//8D/wP/A/8H/wf/D/8H/wP/A/8H/wf/A
/8H/wP/A/8L/w//E/8T/xf/E/8P/w//C/8X/xf/F/8P/xf/F/8X/xP/G/8f/yP/I/8X/
xP/C/8L/w//E/8T/xP/E/8L/wv/B/8H/v/++/77/vf+9/73/vf+8/7z/vv++/8D/wP+/
/7//v//A/8H/wf/B/8L/wv/B/7//v/++/77/wP/C/8T/xf/E/8T/xP/E/8b/xv/E/8T/
xf/G/8f/x//J/8f/yf/K/8j/yP/I/8j/y//M/83/zv/Q/9D/0P/R/8//z//P/87/0P/R
/9H/0f/P/8//z//P/9D/0P/Q/9D/0P/Q/9H/0f/Q/9D/0P/P/8//z//P/8//0f/Q/8//
z//M/8v/y//M/8z/zP/M/8z/y//K/8r/yv/K/8r/yf/J/8v/yv/K/8r/x//H/8f/x//J
/8j/yP/J/8j/xf/E/8P/w//E/8T/xP/H/8f/xf/F/8P/w//D/8P/w//D/8P/w//C/8L/
wv/B/8H/wf/C/8L/wv/B/8H/wf/B/8H/wP/A/8L/wv/C/8L/wv/C/8H/wP/A/8H/wv/C
/7//v/+//7//v/+//7//wP/A/8L/w//A/8D/wP/A/8D/vv++/77/vv+8/7z/vP+8/77/
vf+9/73/vf+9/73/vf+8/7z/u/+7/73/vf++/77/v/+//7//v/+//7//v//A/8D/vv/A
/8D/wP/A/8D/wP++/7//v//A/8L/w//D/8P/wP/A/8D/v/+//7//v/+//7//v/++/73/
v/++/77/vv+8/7z/vP+8/7z/uv+6/7r/vP+8/7z/vP+7/7v/u/+7/7v/v//B/7//u/+7
/7v/vf/D/87/3f/s////GgA9AGQAjQCxAMoA1gDYAM4AvQCmAIcAaQBMADEAHwAZABkA
GwAYABEACAAAAPn/7//m/+L/2//U/83/y//K/8b/xP/E/8T/xv/E/8T/xP/E/8b/xP/E
/8T/xP/E/8X/xf/F/8f/yP/I/8b/x//I/8n/yf/J/8n/yv/L/8r/yv/J/8n/x//J/8n/
x//I/8j/yP/I/8n/yf/K/8r/zP/K/8r/yv/I/8j/yf/J/8n/yf/J/8f/x//I/8n/yf/J
/8n/yf/L/83/zf/N/83/y//L/8z/0P/T/9H/0v/T/9X/1v/W/9X/0//T/9P/0//V/9b/
1v/W/9b/2P/Y/9j/2P/Z/9r/2v/a/9r/2//c/97/3f/d/93/3v/e/93/3f/g/+H/4f/f
/+D/4P/g/+H/4f/j/+H/4P/h/+P/5P/k/+X/5P/k/+b/5v/m/+X/5f/l/+X/5v/m/+r/
6//s/+v/7f/t/+3/7P/s/+3/7v/u/+7/7v/t/+7/8P/w/+//7v/v/+7/7//v/+7/7f/t
/+7/7v/v//D/8f/u/+7/8P/w//L/8v/x//H/7//w//H/8f/v//D/8P/v//D/8f/x//L/
8f/y//P/8//y//L/8v/y//P/9P/z//T/9f/2//f/9//5//f/+f/6//z//P/8//z//f/+
////AAD+//7//v///wAAAQACAAIABAAFAAUABQAHAAcABwAHAAQABAAEAAQABQAGAAgA
CQAIAAgACAAHAAgACQAKAAsACwAKAAkACQAKAAkACQAKAAsADAANAA4ACwAKAAoACgAM
AAwACwALAAsACgAKAAoACwALAAsACwANAAwADAANAA8ADQANAA0ADQAOAA4ADgARABEA
DwAPABEAEQARABEAEgATABQAFQAUABQAFAATABMAEwAUABQAFgAWABQAFAAUABQAFQAW
ABcAGAAXABcAFwAXABkAGQAZABoAGgAZABkAGQAZABoAGgAbAB0AHQAdAB0AHgAfACEA
IgAgACIAIgAiACQAJAAkACQAJwAnACgAKAArACsAKwAqACwALAArACsAKwArACsAKwAt
ACwAKwArACwALAAsACwALgAuAC4ALgAuAC4ALgAuADAAMAAwADEAMgAzADQANQA3ADcA
NwA3ADkAOwA/AEcAVABjAHQAiwCqANEA/gApAU0BZAFuAWoBXgFLAS4BCwHrANAAuQCr
AKcApwCjAJwAlQCQAIYAfwB5AHAAaABhAFwAVwBTAFIAUgBQAE4AUABSAFIAUABQAFAA
UgBQAFAAUABQAFEAUQBQAE8AUABSAFMAUgBSAFIAUgBRAE8ATwBQAFEAUgBSAFEAUQBQ
AFEAUABNAEoASgBKAEoARwBHAEgASABGAEQARABEAEUARgBIAEkASQBJAEkARwBFAEYA
RwBHAEcARwBHAEkASABHAEYARQBHAEcASABMAE0ASQBIAEcARwBIAEgARwBJAEkASQBJ
AEgASABHAEYARwBKAEsATABKAEsATABMAEwATABNAE4AUABPAE8ATwBQAFAATwBPAE4A
TwBPAE0ATgBOAE4ATwBRAFMAUQBQAFIAUwBTAFIAUQBQAFAAUgBRAFIAUgBTAFEAUQBS
AFIAUwBTAFMAUQBRAFEAUQBQAE4ATwBQAFAATwBOAEwATABKAEoASQBIAEYARABEAEMA
QwBBAEAAQAA9AD0APQA9ADoAOgA8ADwAPAA8ADsAOwA6ADoAOgA5ADgAOAA3ADUAMwAz
ADIAMgAzADQANQA1ADQANAA0ADQAMgAyADAAMAAzADQANQA1ADUAMwA1ADYANgA2ADYA
NgA0ADQANAA0ADIAMgAyADMAMQAxADEAMAAwADEAMQAxADAALwAuAC0AKgAqACoAKgAs
ACwALQAtACoAKgAqACkAJwAnACcAJwAlACQAIwAjACAAHwAfACAAHgAeAB4AHgAdABwA
HAAcABwAGgAYABgAGAAYABYAFgAWABYAFQAVABUAFQAUABMAEgASABIAEQARABEAEQAS
ABIAEwARABEAEQARABAADwAPAA4ACgAMAAwADAALAAoACQAIAAgABwAHAAYABgAFAAQA
AgAAAAAA///////////////////+//3//f/6//r/+v/6//r/+v/6//r/9v/2//b/9v/2
//b/9v/3//X/9f/1//X/9//7//n/9f/z//X/+f///wwAGQAqAD8AXACBAKwA2QD9ABIB
GAEWAQwB+wDeAL0AnwCEAG0AWQBRAFEATwBKAEMAOgAwACcAHwAUAAwABQAAAPv/9//y
/+7/7v/s/+j/6v/s/+v/6v/p/+r/6f/o/+f/5v/l/+X/5P/j/+X/5v/m/+T/4v/i/+L/
4f/h/+H/4v/j/+L/4v/h/+H/3v/f/97/2//Y/9j/2P/Y/9X/1f/W/9b/1P/S/9L/0v/Q
/9D/0f/R/8//z//P/83/zf/O/8//z//N/83/zf/P/83/zf/N/83/z//P/9D/1P/U/9H/
0f/R/9H/0v/S/9H/0v/T/9T/1f/Z/9r/2v/a/93/4P/h/+L/4v/j/+T/5P/m/+b/5//o
/+r/6f/p/+n/6//s/+z/7f/u/+//7//t/+3/7v/v//H/8//1//P/8v/w//H/8f/w//D/
8P/x//T/9P/0//P/8//z//P/9P/0//X/9f/1//P/9f/1//X/9P/z//P/8//y//H/8P/u
/+7/7P/s/+v/6v/s/+r/6v/p/+f/5f/k/+T/4//j/+P/4//i/+L/5P/k/+T/5P/j/+P/
4f/i/+P/4//j/+T/5P/j/+T/5f/l/+b/5//o/+n/6f/q/+r/6v/q/+v/7P/r/+z/7P/s
/+z/6//s/+v/7v/w//D/8P/w//D/8v/y//L/8v/y//L/8v/z//H/8f/x//D/8P/x//H/
8f/z//P/8//z//D/8P/w//D/8P/w//H/8f/u/+7/7v/t/+//7//v/+//7//u/+3/7f/r
/+n/6P/o/+r/6v/q/+r/6P/m/+X/5P/i/+L/4f/h/+P/4v/i/+L/3//f/9//3//f/97/
3v/f/93/2//b/9v/2//c/9z/3P/b/9v/2f/Z/9f/1//X/9f/1f/V/9X/1f/V/9b/1//X
/9f/1//Y/9j/2P/X/9f/1//V/9X/1P/U/9T/1P/U/9T/1P/U/9P/0v/U/9X/1v/W/9X/
1f/V/9X/1P/T/9L/0v/S/9T/0//S/9H/0P/P/87/zv/O/87/zv/O/87/zv/O/8z/zP/M
/8z/zv/O/87/zv/M/8z/zP/M/8z/zP/M/8z/zP/M/8z/zP/K/8r/yv/K/8z/zP/M/8z/
yv/K/8r/yv/K/8r/yv/K/8r/yv/K/8r/yv/K/8r/yv/K/8r/yv/K/8j/yP/I/8j/yP/I
/8j/yP/K/8r/yv/K/8j/yP/I/8f/yf/J/8n/yf/J/8n/yv/K/8n/yf/J/8n/yv/K/8v/
y//L/8v/y//L/83/zv/O/8z/zP/M/8z/zP/O/87/zv/P/8//0P/Q/9H/0f/R/9D/0P/Q
/8//z//P/83/zf/N/83/zv/N/83/zP/L/8r/yf/I/8j/yP/I/8b/yP/I/8j/yP/H/8b/
xv/F/8X/xf/H/8f/xf/H/8f/xf/F/8n/0//g/+///v8PACoATwB4AKMAxQDcAOgA5gDe
AM0AsgCRAHMAWAA/AC0AKQArACsAKAAfABIACAADAPn/7v/m/+H/3P/Z/9P/zv/M/87/
zv/M/8z/zP/M/8z/zP/O/8z/zP/M/8z/zf/N/8z/y//L/8z/zP/K/8j/yP/I/8f/x//H
/8j/yf/K/8r/yf/J/8n/y//L/8n/yP/I/8j/yP/H/8f/yP/I/8r/yP/I/8j/yP/I/8n/
yf/L/8v/y//J/8v/zP/N/83/zv/P/9D/0//V/9X/1f/V/9X/1f/W/9r/3v/b/9v/2//d
/97/3v/d/9//3//f/9//4//k/+T/5P/j/+T/4//i/+L/4//k/+T/4v/i/+P/5P/k/+P/
4//j/+T/5P/j/+P/5P/l/+X/4//k/+T/5P/l/+X/5//l/+T/5P/l/+X/5P/k/+T/5f/o
/+j/6P/n/+f/5//n/+j/6P/p/+n/6f/n/+f/5//n/+b/6P/p/+r/6v/p/+j/5v/m/+j/
6P/n/+b/5v/k/+T/4//j/+H/4P/g/+H/4f/h/+H/3v/e/+D/4P/i/+L/4f/h/+H/4v/j
/+P/4f/i/+L/4f/i/+P/4//k/+P/5P/l/+X/5v/m/+b/5v/o/+j/5v/m/+f/6P/p/+n/
6v/p/+z/7v/u/+7/7v/u//D/8P/w//D/8P/w//D/8f/z//P/8//y//L/8//z//P/8//z
//P/8//0//T/9P/0//L/8v/z//P/9P/0//T/8//x//H/8f/x//L/8v/y//P/8P/v/+//
8P/u/+7/7v/u/+//7v/u/+7/7v/u/+3/7f/t/+z/7P/s/+v/6//r/+v/7f/s/+z/7f/r
/+n/6f/p/+n/6v/q/+r/6f/p/+f/5//p/+n/6f/p/+n/6f/p/+n/6P/o/+j/5//p/+n/
6v/q/+j/5//n/+f/6f/p/+j/6P/o/+j/6P/o/+b/5v/l/+T/5f/n/+n/6v/o/+f/5v/l
/+X/5f/l/+b/5v/m/+f/6P/o/+j/6P/o/+j/6P/o/+j/6P/o/+j/6P/q/+r/6v/q/+j/
6P/o/+j/6P/o/+j/6P/o/+j/6P/o/+r/6v/p/+n/6f/p/+n/6f/p/+r/6v/p/+v/6//r
/+z/7P/t/+3/7f/t/+3/7f/t//D/8P/u//D/7v/u/+7/7v/w//D/8f/x//D/8P/x//H/
8v/y//P/9P/x//H/8f/x//H/8f/x//D/7f/t/+z/7P/u/+7/7v/u/+z/7P/q/+r/7P/s
/+z/7P/s/+3/7f/t/+3/7f/v/+//8f/x//H/8//z//n/BAARACIAMwBKAGkAkgC9AOUA
AAEQARQBDAH9AOYAxwCpAIwAcQBZAE8ATwBNAE4ASwBAADIAKQAjABwAEgAJAAQAAQD5
//b/8v/y//L/8v/y//T/8v/y//L/9P/y//L/8v/y//H/8f/w/+//8f/y//L/8P/w//D/
8P/v/+//7//w//H/8v/y//H/8f/x//P/8//x//L/8v/y//L/8P/v/+//7v/u/+z/7P/s
/+7/7v/v/+//7//v/+//7f/t/+7/7//v/+//7//v//H/8v/z//T/9f/z//P/9P/4//r/
9//3//f/+f/6//r/+f/7//v/+//7//3//v/+//7//v8AAAAAAAAAAAEAAgACAAQABAAF
AAYABQADAAIAAQACAAIAAQABAAQABQAFAAMABAAEAAQABQAFAAcABQAEAAQABQAFAAQA
AwACAAIABAAEAAQAAwADAAMAAwAEAAQABQAFAAUAAwAFAAUABQAEAAQABQAGAAYABwAG
AAQABAAEAAQAAwACAAIAAAAAAP//AAD/////AAD///////////7//v8AAAAAAAAAAP//
/////wAAAQABAAMABAAEAAMABQAFAAQABAADAAQABQAFAAYABgAGAAYACAAIAAYABgAF
AAYABwAHAAgABwAKAAwADAAMAAwADAAMAAwADAAMAA8AEAARABMAEQARABEAEAASABMA
EwATABUAFQAVABUAFgAWABYAFgAUABQAFQAVABIAEgASABEAEwATABMAEwATABIAEQAR
ABEAEQASABQAFAAUABQAFAATABIAEgASABMAFAAUABUAEwASABIAEgATABMAEwATABUA
FAAUABUAFwAVABUAFQAVABYAFgAWABcAFwAVABUAFQAVABUAFQAXABcAFwAXABQAFAAU
ABMAFgAXABkAGgAaABkAGQAZABsAGwAaABoAGgAaABoAGgAaABoAGQAYABgAGQAaABoA
GgAbABwAHQAdAB0AHQAeACAAHgAdABwAHgAeAB4AHgAgACAAIAAgACAAIAAfAB8AIQAh
ACEAIQAjACQAJAAjACEAIQAhACIAIAAhACEAIQAiACMAJAAlACgAKAAmACgAKgAqACoA
KgAqACoAKwArAC4ALgAvAC8ALwAuAC4ALgAtAC0ALQAtAC0ALQAtACwAKwArACoAKgAs
ACwALAAsACwALAAqACoAKAAoACgAKAAqACsAKwArAC8ALwAtAC0ALwAxADMAMwA1ADsA
RABVAGYAewCUALcA5AATATkBUgFcAVwBVAFDASoBCQHpAM4AswCfAJkAmQCZAJQAjwCG
AH4AdwBtAGQAXABVAE4ASwBHAEQARABEAEIAQABAAEAAPgA+AD4AQABAAEAAQABAAD8A
PwA+AD0APwBAAEAAPgA8ADwAPAA7AD0APQA+AD8APgA+AD0APQA9AD8APwA9ADoAOgA6
ADoANwA3ADgAOAA2ADQANAA0ADUANgA4ADkAOAA3ADYAMwA1ADYANwA3ADYANQA0ADUA
NQA1ADUANQAzADMANAA4ADcAMwAyADEAMwA0ADQAMwAzADMAMwAzADQANAAzADIAMAAy
ADIAMgAwADEAMgAyADAAMAAxADIAMAAvAC8ALwAuAC4ALQAtAC4ALwAvAC0ALAAsACwA
LQAuAC8ALAAqACwALQAtACwAKwAqACoALAAqACoAKQApACgAJwAnACYAKQApACkAJwAn
ACcAJwAmACQAJQAmACYAIwAiACAAIAAeAB4AHQAcABwAGgAaABkAFwAVABQAFAATABMA
EwATABAAEAASABIAEAAQAA8ADwANAA4ADwAPAA4ADgANAAsADAANAA0ADgANAA4ADwAP
AA4ADgAOAA4ADwAQAA8AEAARABIAEwATABEADwARABIAFAAUABQAFAASABIAEgASABQA
FAAUABUAFQAVABUAFAASABMAEwATABMAEwATABMAEAAQABAAEAAQABAAEQARAA4ADgAO
AA0ACwALAAsACwALAAoACQAJAAgABwAHAAgABgAGAAYABgAFAAQABAAEAAQABAADAAMA
AwACAAIAAgD//////f/7//z//f/+////AAD+//7//v/+//v/+//7//v/+//7//v//P/6
//n/+f/5//n/+v/6//v/+f/5//n/+f/5//n/+v/6//b/+P/4//j/9//2//X/9P/0//P/
8//y//H/8f/x//D/8P/w/+//7//x//H/8f/x//H/8P/v/+//8P/w//D/8P/w//D/8P/w
/+7/7v/u/+7/7v/u/+7/7//t/+3/7f/t/+//7//v/+//7f/t/+//8//+/w0AHgAxAEgA
ZwCQALkA4QAAAQ4BDgEGAfUA3gDBAKMAhgBrAFcATQBNAE0ASABBADgAMAApACEAGAAO
AAkAAgD9//v/+P/0//D/8P/0//L/8P/y//L/8v/0//P/8v/x//D/7f/t/+z/6//t/+7/
7v/s/+v/7P/t/+3/7//v//D/8f/w//D/7//v/+//8f/x/+//7v/u/+7/7v/v/+//8P/w
/+7/7P/s/+z/6v/q/+v/6//p/+n/6f/n/+j/6v/s/+3/7f/t/+3/7//t/+3/7f/t/+v/
6//u/w==
         </WaveFormData>
      </LeadData>
      <LeadData>
         <LeadByteCountTotal>10000</LeadByteCountTotal>
         <LeadTimeOffset>0</LeadTimeOffset>
         <LeadSampleCountTotal>5000</LeadSampleCountTotal>
         <LeadAmplitudeUnitsPerBit>4.88</LeadAmplitudeUnitsPerBit>
         <LeadAmplitudeUnits>��V</LeadAmplitudeUnits>
         <LeadHighLimit>2147483647</LeadHighLimit>
         <LeadLowLimit>268435456</LeadLowLimit>
         <LeadID>V6</LeadID>
         <LeadOffsetFirstSample>0</LeadOffsetFirstSample>
         <FirstSampleBaseline>0</FirstSampleBaseline>
         <LeadSampleSize>2</LeadSampleSize>
         <LeadOff>FALSE</LeadOff>
         <BaselineSway>FALSE</BaselineSway>
         <ExcessiveACNoise>FALSE</ExcessiveACNoise>
         <MuscleNoise>FALSE</MuscleNoise>
         <LeadDataCRC32>1400976479</LeadDataCRC32>
         <WaveFormData>
DgAOAA4ADgAMAAwADAAMAAsACgAJAAgABgAGAAYABgAEAAQABAAEAAIAAgACAAIAAAAA
AAAAAAAAAAAAAAAAAAIAAgACAAIAAAAAAAAAAAACAAIAAgACAAQABAAEAAQABgAGAAYA
BgAEAAQABAAEAAUABgAHAAgACAAIAAgACAAIAAgACAAIAAgACAAIAAgACQAKAAsADAAM
AAwADAAMAAwADAAMAAwACwAKAAkACAAKAAoACgAKAAgACAAIAAgABgAGAAYABgAGAAYA
BgAGAAUABAADAAIAAAAAAAAAAAACAAIAAgACAAEAAAD///7/AAAAAAAAAAD///7//f/8
//z//P/8//z//P/8//z//P/8//z//P/8//z//P/8//z//v/+//7//v/+//7//v/+//7/
/v/+//7//P/8//z//P/8//z//P/8//r/+v/6//r/+v/6//r/+v/6//r/+v/6//r/+v/6
//r/+v/6//r/+v/6//r/+v/6//r/+v/6//r/+P/4//j/+P/2//b/9v/2//j/+P/4//j/
9v/2//b/9v/2//b/9v/2//T/9P/0//T/9v/2//b/9v/2//b/9v/2//X/9P/z//L/9P/0
//T/9P/0//P/8//z//P/8//z//P/9f/2//b/9f/z//P/8//z//P/9P/0//T/8//z//P/
8//z//P/9P/0//T/9f/2//j/+f/5//n/+f/7//v/+//8//z//f/9//3//P/7//r/+P/2
//f/9//3//X/9f/0//P/9P/0//T/9P/x//D/8P/w//D/7v/u/+7/7v/u/+7/7v/s/+v/
6//r/+z/7//x/+//7f/s/+r/7P/z/wEADQAYACUAOABSAHIAkgCvAMYA0gDSAM4AxQC3
AKwAnQCGAG8AYQBdAGAAYABiAFwATwBAADUAKgAeABQACQABAP3/+P/1//H/7f/u//D/
8P/w/+//7//u/+7/8P/w//D/7//v/+//8P/w/+7/7//v//D/8f/x//D/8f/v/+7/7f/s
/+r/6v/q/+j/6P/o/+n/6f/r/+v/6//r/+3/7f/v/+//7f/v/+//7//x//D/8P/x//H/
8f/x//H/8f/x//H/8//x//D/8P/y//T/9P/0//T/9P/0//T/9f/0//T/8//y//T/9f/3
//n/9//3//f/9v/4//j/+P/5//n/+f/6//r/+v/6//z//P/+//7//v/+//7//v/+////
//////////8AAAAA//////3//f/9//3/AAAAAAEAAQAAAAAAAAD///7//v/+////AQAB
AAEAAgACAAIAAgACAAIAAgACAAIAAgACAAIAAgACAAIAAwADAAQABAAEAAQAAwADAAMA
AwACAAIAAgACAAQAAwADAAMAAwADAAMAAgACAAIAAQABAAIAAgADAAMAAwAEAAYABwAF
AAUABgAGAAcACAAIAAcABwAIAAgACAAGAAcABwAGAAYABwAJAAkACwALAAsACwAOAA8A
DwAPAA8AEAARABEAFAAVABUAFQAUABQAFAAVABQAFAAUABQAEQARABEAEQATABQAFQAW
ABIAEgASABIAEgASABIAEgARABAADgANAAoACgAJAAgACQAJAAkACQAIAAcABwAIAAgA
CAAHAAcABwAGAAYABgAGAAUABAAEAAIAAgACAAIABAAEAAQABAAEAAQABAADAAMAAwAD
AAMAAQABAAEAAQADAAMAAgACAAIAAwADAAMABAAEAAQABAADAAIAAAD/////AAAAAAAA
AgABAAEAAQADAAMAAwACAAAA//////7/AAAAAAAAAAABAAIAAgABAAIAAgABAAAAAAD/
////AQABAAEAAQACAAIAAgACAAIAAAAAAAAAAAABAAIAAwAEAAMAAgABAAAAAgACAAIA
AgACAAIAAQABAP///////////////wAAAAD//////////wEAAQACAAIAAgADAAMAAwAB
AAEAAQACAAQAAwADAAMABAAFAAUABQAHAAcABwAHAAgACAAJAAkABgAEAAIAAAAAAAAA
AQABAAMAAwADAAIA///+//7//v/+//3//P/8//7//v/8//z//P/8//z//P/6//r/+f/5
//n//P/9//3//f/7//r//P8AAAcAEwAdACoAPwBaAHoAngDCANsA6ADsAOYA3gDPALsA
qgCZAIIAcQBpAGsAbABoAGQAXABPAEIANwAsACIAHAARAAsACwAKAAMA/f/9/wAAAAAA
AAAA//////7//v/8//z//P/7//v/+//8//z/+v/7//v//P/+//3/+//7//j/9v/0//L/
9P/0//T/8v/y//L/8//z//H/8f/x//H/8f/x//P/8//1//f/9//3//X/9P/0//X/9f/1
//X/9f/1//X/9f/3//n/+P/4//r/+P/4//j/+P/4//j/+P/5//f/+P/4//j/+f/5//r/
+//5//n/+f/4//n/+v/7//3/+//7//z//P/6//r//P/8//7//v/+//7/AAAAAAAAAQAA
AP///v/9//7//v/9//3//f/9//3//f/8//z//f/9//v//P/9//3//P/8//z//f/7//v/
+//8//r/+v/6//r/+v/6//r/+v/8//z//P/8//z//P/9//3//P/8//z//P/5//n/+f/5
//f/9v/1//T/8v/x//H/8f/v/+//7//u//D/8P/v/+//8P/w//H/8f/w//D/8f/x//H/
8f/y//L/8//0//T/8//z//T/9P/0//T/9f/1//T/9f/3//r/+//5//n/+f/5//r/+//7
//v//f/+///////+/////////wAAAAAAAAEAAAD+//7//v/+//7/////////////////
//////7//v/9//3////////////+//7//v////7//f/8//v/+//8//z/+//4//f/9//3
//f/9//3//f/9v/1//X/9P/1//X/9f/0//X/9P/y//L/8f/x//H/8f/z//L/8f/w//D/
8P/w/+//8P/w//D/8P/u/+7/7v/u/+7/7v/u/+7/7f/t/+3/7v/v/+//7//t/+z/7P/u
//n/BQARAB4AMQBKAGgAigCoAMMA0gDWANIAygC9AK0AnACJAHYAZQBbAFkAWgBcAFgA
UABBADQAKwAgABYADgAHAP//+//4//f/8//x/+7/7v/u//L/8f/x//D/8P/u/+7/7v/t
/+v/6//s/+z/6v/r/+v/7P/q/+n/5//n/+j/6P/o/+j/6P/o/+j/5v/o/+j/6f/p/+f/
5//n/+f/6f/p/+v/6//q/+v/6v/p/+v/6v/q/+v/6//r/+v/6//r/+v/6//t/+z/6v/p
/+r/6v/q/+r/6v/q/+r/6v/r/+v/7P/s/+z/6//r/+z/7f/v/+//7//u//D/8P/w//H/
8P/v/+//7v/v//D/8//0//L/8v/y//L/9P/0//T/9f/3//f/9//3//b/9v/1//X/9f/1
//X/9f/2//b/9//3//X/9v/3//f/9v/2//b/9//1//X/9f/2//b/9v/2//b/9f/0//P/
8v/y//L/8v/y//H/8P/w/+//7P/s/+z/7P/r/+v/6//r/+r/6v/q/+r/6P/n/+f/5//n
/+f/5//m/+b/5v/l/+X/5v/m/+f/5//m/+b/5//n/+f/5//o/+j/6f/q/+r/6f/r/+z/
7P/s/+z/7f/t/+z/7P/t/+//7//v/+//7//v//D/8f/x//H/7//w//H/8f/y//P/8//z
//L/8v/y//P/8v/y//L/8v/x//H/8f/x//D/8P/w//D/7v/u/+7/7v/u/+7/7v/u/+z/
7P/r/+v/6//s/+z/7P/r/+v/6//r/+r/6f/p/+r/6v/q/+n/6f/r/+r/6v/q/+r/6f/o
/+j/6P/o/+j/6P/o/+j/6P/o/+j/6P/o/+f/5f/l/+X/5f/n/+f/5//n/+n/6f/o/+j/
5v/n/+f/5//m/+b/5v/m/+j/6P/n/+f/5f/m/+b/5v/m/+X/5f/l/+b/5//o/+j/5//n
/+j/6P/o/+j/6P/o/+f/6P/o/+f/5v/m/+X/5P/m/+X/5f/n/+f/5f/l/+b/5P/k/+T/
5P/k/+T/5P/k/+T/5P/k/+T/5P/k/+T/5P/i/+L/4v/i/+L/4v/i/+L/4v/i/+L/4v/i
/+L/4v/i/+T/5P/k/+T/5P/k/+T/5P/k/+T/5P/k/+T/5P/k/+T/4v/i/+L/4v/j/+T/
5f/m/+T/5P/k/+T/5P/k/+T/5P/k/+T/5P/k/+T/5P/k/+T/5P/k/+T/5P/m/+b/5v/m
/+X/5P/j/+L/4//k/+X/5v/o/+f/5//n/+b/5f/k/+P/4//k/+T/4//l/+X/5f/l/+X/
5v/m/+b/5//n/+f/5//p/+n/6v/q/+n/6f/p/+r/6f/p/+n/6f/r/+v/6//s/+7/7//v
/+//7v/t/+z/6v/q/+v/6//r/+v/6//q/+n/6P/o/+j/6P/l/+T/5P/k/+b/5P/k/+T/
4v/i/+L/4v/k/+P/4//j/+T/5f/l/+X/4f/g/+L/5P/r//X/AQAKABkALABCAF4AgACh
ALgAxgDKAMgAwQCzAKIAkwCAAGsAWwBTAFgAXABaAFAAQQA2AC8AJgAaAA4AAwD7//X/
8P/t/+3/6f/m/+j/6P/k/+T/5f/l/+b/6P/o/+j/5//n/+f/6P/o/+b/5//n/+j/5//l
/+L/4f/j/+L/4f/g/+D/4P/g/97/3v/e/9//3//f/9//3//f/93/3f/f/9//4f/j/+P/
4//l/+T/5P/l/+T/4//i/+H/4f/h/+H/4//j/+L/4v/k/+T/5P/k/+T/5P/k/+T/5f/n
/+j/6P/o/+f/5//o/+n/6f/p/+n/6P/o/+j/6P/p/+n/6f/q/+r/6v/q/+z/7P/q/+r/
6v/q/+7/7v/u/+//7f/t/+3/7f/u/+7/7f/t/+3/7f/t/+3/7v/u/+//7//t/+7/7//v
/+z/7P/s/+3/7//v/+//8P/w//D/8P/w//L/8v/y//L/9P/0//T/9P/0//T/9f/1//T/
9P/0//T/9f/1//X/9f/z//L/8f/w//D/7//v/+//7//v/+//7v/s/+z/6//r/+7/7v/v
/+//8P/w//H/8f/x//H/8v/y//L/8v/x/+//8f/y//L/8v/0//X/9f/0//P/8//0//P/
9f/1//X/9f/2//f/9//3//f/+P/5//n/+//9//7////+//7//v///wAAAAAAAAAA////
///////+//7//v/+//3//v///wAA/v/+//7//v/+//7//f/9//7//v/9//z//f/9//3/
/f/6//n/+f/6//r/+v/5//n/+f/4//j/+P/6//n/+P/4//j/+P/4//j/+P/4//j/+P/4
//j/+P/3//f/9//3//f/9f/1//X/9f/3//f/9v/2//b/9//3//f/9v/2//b/9v/2//b/
9f/1//P/9P/0//T/9v/1//X/9f/1//X/9f/0//X/9f/2//b/9v/2//b/9v/1//b/9v/1
//T/9P/z//L/8v/x//H/8//1//X/9f/0//T/9P/0//T/8v/y//L/8v/w/+//7//v//D/
8f/y//P/8f/y//L/8f/z//P/8//z//H/8v/y//L/9f/1//X/9f/1//X/9v/2//X/9f/1
//b/+f/5//n/+f/3//f/9//4//n/+//8//3/+//5//f/9P/0//X/9f/1//f/9//2//X/
9P/0//T/9P/z//L/8v/y//L/8P/w//D/8P/w//D/8P/w/+//7//v/+7/8f/z/+//6//s
/+r/7P/z/wEADQAYACUAOgBWAHIAkgCxAMYA0gDSAMwAwwC1AKYAlQB+AGkAWwBZAFwA
XgBcAFYARwA6ADEAJgAcABIACwADAPv/9v/1//P/8f/w//D/8P/w/+7/7f/r/+r/7P/s
/+z/6//t/+3/7v/u/+7/7//v//D/8f/x//D/8f/v/+7/7f/s/+r/6v/q/+j/5v/m/+f/
5//n/+f/5//n/+j/6f/s/+3/6//t/+3/7f/v/+7/7v/v/+//7//v/+//7v/t/+z/7f/t
/+z/7P/u/+7/7v/u/+7/7v/u/+7/7//w//L/8//0//P/8//0//X/8//z//P/8v/0//T/
9P/1//X/9f/2//b/+P/4//r/+v/4//j/+P/4//z//P/8//3/+//7//v/+//+//7//f/9
//v/+//7//v//P/8//3//f///wAAAQABAAAAAAAAAAEAAQABAAEAAgAAAAAAAAAAAAEA
AgADAAQABAAEAAQABAACAAIAAwADAAIAAgACAAIAAQABAAEAAQABAAAA///+//7//f/9
//3/+f/5//n/+P/4//j/9//3//j/+P/5//n/9v/2//f/9//5//n/+v/6//3//v/+//3/
/P/8//v/+v/6//v/+//6//r/+//9//3//f/9//3//f/+/////////wEAAgADAAMAAgAD
AAMAAwACAAIAAgADAAQABAAEAAQABQAFAAUABQAEAAQABAAEAAIAAgACAAIABAAEAAQA
BAAEAAQAAwADAAIAAgABAAAAAQABAAEAAQAAAP////8AAAAAAAD////////+//7//v/+
//3//P/8//r/+v/6//r//P/8//z//P/6//r/+v/5//v/+//7//v/+//7//v/+//7//v/
+v/6//z//f/9//3//P/8//z//P/8//z/+//7//v//P/8//z//P/6//j/+P/4//j/+P/5
//r/+//5//n/+f/5//r/+v/5//n/+f/5//n/+f/6//r/+v/7//3//f/9//3///8AAAAA
///9//3//v///wEAAQABAAEAAQABAAIAAgADAAMAAwACAAMAAgAAAAAA///////////9
//z/+//6//z//P/8//v/+f/4//f/9v/2//b/9v/2//j/+P/4//j/9//3//f/+P/7//f/
9f/3//b/9P/2/wEADQAZACYAOQBSAG4AjgCwAMsA3ADiAOAA3ADRAMMAsACdAIgAcQBl
AGUAZgBmAGAAVgBLAEAANQAoAB4AFAAPAAkAAwD+//3/+f/1//b/9v/4//r/+P/3//X/
9P/0//T/9P/z//P/8//0//T/9v/3//f/+P/2//X/8//z//P/8v/x//D/8f/y//P/8v/w
//D/8f/x//H/8f/x//H/7//v//H/8f/v//H/8f/x//P/8v/y//P/8//z//P/8//x//H/
8f/z//X/9P/0//b/9P/0//T/9P/1//b/9//5//j/+P/3//b/9f/1//b/9//3//f/9//2
//b/9v/2//f/+f/5//r/+v/6//r//P/8//7//v/+//7/AAAAAAAAAQABAAEAAQABAAIA
AgABAAEAAwADAAMAAwAFAAYACAAJAAkACgALAAsACgAKAAoACwANAA0ADQAOAA4ADgAO
AA4ADAAMAAwADAAKAAoACgAKAAoACgALAAsACgAKAAoACgAHAAcABwAHAAUABAADAAIA
AAD////////9//3//f/8//r/+v/5//n//P/8//3//f/7//r/+v/5//f/9//4//j/9//4
//j/9//3//j/+P/4//j/+f/5//j/+P/5//v/+//7//v/+//7//z//f/9//3//f/+////
///+//////////7//v/+/////v/+//7//v///////////////v/9//z/+v/6//r/+v/6
//r/+v/6//r/+v/5//n/+P/4//f/9v/1//X/9f/1//T/8//z//T/8v/y//H/8f/x//D/
8P/w//L/8P/w//D/8P/w/+//7//v/+//7//v/+//7//v/+7/7P/r/+3/7f/t/+3/7//w
//H/8//x//H/8f/x//D/8P/v/+3/6//r/+z/7f/t/+3/7f/t/+v/6//s/+z/7P/r/+r/
6P/o/+j/5//o/+n/6f/p/+n/6//q/+n/6P/m/+b/5v/l/+b/5v/m/+b/5P/k/+T/5P/k
/+T/5P/k/+P/4//j/+T/5//n/+X/4//k/+T/5v/t//n/BwASACUAPABWAHQAlgCzAMQA
ygDKAMQAuQCrAJwAiQB2AGEAVQBRAFQAVABSAEoAPQAuACUAHAAQAAYA///5//P/7v/r
/+f/5f/k/+L/4v/k/+X/5f/k/+T/4//i/+H/3//h/+H/4v/i/+D/4f/h/+L/4P/f/93/
3f/f/97/3f/c/93/3v/f/97/3v/e/9//3//f/9//3//f/9//3//h/+H/3//h/+H/4f/f
/97/3v/f/9//3//f/9//3//f/9//4f/h/+D/4P/i/+L/4v/i/+L/4//k/+X/5//p/+r/
6v/q/+3/7f/u/+//8v/z//T/9P/4//r//P///wAAAQADAAQABAAEAAYABgAGAAYABgAG
AAgACAAIAAkACQAJAAkACQAKAAoACQAJAAsACwALAAsACgAKAAsACwAJAAoACwALAAoA
CgAKAAsADQANAA0ADgAOAA4ADgAOAA4ADgAOAA4ADAAMAAwADAAMAAwADQANAAsACgAJ
AAgABQAFAAUABQAEAAQABAAEAAIAAQABAAEA/////////v/+//7//f/9/wAAAAABAAEA
AAAAAAEAAQADAAMABAAEAAUABgAGAAUAAwAEAAQABAAFAAcACAAIAAgACQALAAsACgAJ
AAgABwAKAAsACwALAAkACgALAAsADAANAA0ADQAKAAoACgALAAwADAAMAAwACwALAAsA
CwAMAAwADAAMAAoACgAKAAoACgAKAAoACgAKAAoACQAJAAoACgAJAAgABQAFAAUABQAD
AAEAAAAAAP7//v/9//3//f/8//z//P/6//n/+P/4//b/9v/2//b/9v/2//b/9v/2//b/
9v/1//X/9f/1//X/9f/1//X/9f/z//P/8v/y//T/9f/1//X/8v/y//L/8v/0//T/8//z
//P/9P/0//T/9P/z//P/8//x//H/8f/w//H/8f/y//L/8P/w//D/8P/x//L/8v/x//H/
8v/y//L/8v/x//H/8//x//H/7//u/+7/7v/u/+7/7P/s/+z/7P/q/+r/6v/q/+r/6v/q
/+r/7P/s/+z/7P/q/+r/6v/q/+r/6v/q/+r/6v/q/+r/6v/o/+j/6P/o/+j/6P/o/+j/
6P/o/+j/6P/o/+j/6P/o/+j/6P/o/+j/6P/o/+j/6P/m/+b/5v/m/+j/6P/o/+j/5v/m
/+b/5v/o/+j/6P/n/+f/5//n/+f/5f/l/+X/5v/o/+f/5//n/+f/5//n/+j/6P/o/+n/
6f/r/+v/6//r/+r/6v/p/+n/6//s/+3/7f/t/+3/7f/t/+3/7v/u/+//7//v/+7/7f/q
/+j/6P/p/+n/6f/p/+n/6P/n/+b/5v/k/+T/4//i/+T/5P/k/+L/4P/g/+D/4P/g/+D/
4P/f/+H/4f/i/+H/3//h/+H/3v/e/+T/6//5/wUADgAbADIATgBsAI4AqwC+AMgAygDC
ALkAqwCaAIcAcgBdAFEAUQBWAFgAVABKADsALgAlABoADgACAPn/9f/x/+r/5//n/+X/
5P/k/+L/4P/h/+H/4P/g/+D/4P/g/9//3f/d/97/3v/f/+H/4v/k/+L/4f/f/9//3//e
/93/3P/c/9z/3P/a/9r/2v/b/9v/2//b/9v/2//b/9v/3f/d/93/3//f/9//4P/g/+H/
4//k/+X/5v/n/+v/7f/v//P/9v/2//f/+v/6//r/+v/6//r/+v/6//v/+//8//z//P//
////AAABAP////////7/AAAAAAAAAQD/////AAAAAP7//v8AAAAAAgACAAIAAgADAAIA
AQABAAEAAQABAAEAAgACAAEAAQABAAEAAQABAAIAAgADAAMAAwAEAAUABQACAAIAAgAD
AAMAAwADAAQABgAGAAYABgAIAAgACAAIAAYABgAGAAYABgAGAAcABwAIAAgACAAIAAUA
BQAFAAUAAwACAAEAAAACAAEAAQABAP////////7//v/+//3//f/+//7/////////AAAC
AAMAAgABAAEAAAADAAQABAADAAMABAAEAAQABAAFAAUABAAEAAUABwAHAAcABwAHAAcA
CAAJAAkACQAJAAoACwALAAwADQANAA0ADgAOAA4ADwAOAA4ADgAOAA0ADQANAA0ADgAO
AA4ADgAOAA4ADgAOAAwADAAMAAwADgAOAA0ADQAKAAoACQAIAAkACQAJAAkACAAHAAcA
CAAIAAgABwAHAAkACAAIAAgABgAFAAQABAAGAAYABgAGAAYABgAGAAYABgAGAAYABQAF
AAUABQAFAAUABQAFAAUAAwADAAIAAgACAAMAAwADAAQABAAEAAQAAgACAAEAAQADAAQA
BAAEAAIAAQABAAEAAQABAAEAAAD/////AAAAAAAAAAAAAAAAAQACAAIAAQAAAAAA///+
//7//f/9/////f/9////AAD+//7//v/+//7//v/+//7/AAAAAAAAAAAAAAAAAAAAAP7/
/v/+//7//v/+//7//v/8//z/+//7//7///8AAAEAAAD//////v/9//3//f/9//////8A
AAAA/v////////8BAAEAAQACAAIAAQABAAEAAgADAAMAAwAFAAUABQAFAAQABAAFAAUA
BwAGAAUABAAAAAAAAQABAAEAAQABAAAA/f/8//z//P/+//3//P/8//z//P/6//r/+P/4
//j/+P/6//r/+f/5//v/+v/7//v/+//5//j/+P/6/wEACwAXACIALwBCAFoAeACaALkA
0ADcAOIA3ADRAMMAtACjAI4AdwBjAF8AYgBkAGIAXABNAEAANQAsACIAFgANAAcA///2
//H/7//v/+7/7v/w//L/7//v/+7/7v/s/+z/7P/r/+v/6//s/+z/6v/r/+v/7P/s/+v/
6f/p/+n/6P/n/+b/6P/o/+j/5v/m/+b/5//n/+f/5//n/+f/5//n/+n/6f/n/+n/6f/p
/+v/6v/q/+v/7f/t/+3/7f/u/+//8P/z//H/8P/w//L/9f/2//f/+P/2//b/9v/3//f/
+P/4//j/+P/3//f/9//5//n/+f/4//r/+v/6//v/+//7//z//P/8//z//v/+//7//v/+
//7//v/+//7////9//3//f/9////AAAAAAEAAQABAAEAAQAAAAAAAQABAP//AAABAAEA
/v/+//7///////////8AAP7//v/+//7/AAAAAAAAAAAAAAAAAAAAAAAAAAABAAEAAAAA
AAAAAAD///////////v/+v/5//j/+v/5//n/+f/1//X/9f/0//b/9v/1//X/9v/2//f/
9//0//T/9f/1//f/9//4//j/+f/6//r/+f/5//r/+v/6//r/+//7//r/+v/7//3//f/7
//v/+//7//7///////////8AAAEAAQACAAMAAwADAAQABAAEAAUABgAGAAYABgAFAAUA
BQAFAAYABgAGAAYABQAGAAcACAAGAAYABgAGAAYABgAFAAUABAAEAAMAAgABAAEAAQAB
AAAA/////wAAAAAAAP////8BAAAAAAAAAAIAAQAAAAAAAAAAAAAAAAAAAAAAAAAAAP7/
/v/+//3//v///wAAAQD////////////////+//7//v/////////8//z//P/8//z//P/7
//v//P/+////AAAAAP////////////////7//f/9//7//v/8//z//P/8//v//P/8//v/
+//8//z//P/+//3//f///////f/5//z//v/+//7//v/+//7//f/9/////////////f/9
//7//v////////////7//f/9//z/+v/7//v/+//8//3//v8AAAIAAQABAAEAAgADAAMA
AwAFAAUABQAFAAYABgAHAAcACQAIAAcABgACAAIAAwADAAEAAQABAAAA///+//7//v8A
AP///v/+//z//P/6//r/+f/4//f/9v/4//j/9//3//v/+v/5//n/+f/7//r/+P/4////
CwAXACYANQBKAGQAhACoAMUA2ADkAOYA4ADXAMkAuAClAJIAeQBpAGcAbABqAGgAYgBV
AEYAPQA0ACgAHgATAAsACQAEAP/////9//z/+v/4//j/+f/5//j/+P/4//j/+P/3//X/
9f/2//b/9v/3//f/+P/4//f/9f/1//X/9P/z//L/8P/w//D/7v/v//D/8v/z//H/8f/x
//H/7//v//H/8f/x//P/8//z//X/9P/0//X/9f/1//X/9f/1//X/9f/3//b/9P/z//T/
9f/2//f/+P/2//b/9v/3//X/9v/2//b/9//3//j/+f/3//f/9//2//b/9v/2//f/9f/1
//b/9v/4//j/+v/6//j/+P/4//j/+P/4//j/+f/5//n/+f/5//z//P/7//v/+//7//v/
+//6//r/+//7//n/+v/7//v//P/8//z//f/8//v/+v/6//r/+v/6//r/+v/6//r/+v/6
//r/+v/6//j/+P/5//n/9v/2//b/9v/1//X/9f/1//X/9P/z//L/8P/v/+//7//v/+//
7//u/+7/7v/t/+3/7P/s/+3/7f/u/+7/7//v/+3/7f/u/+7/7//w//D/7//x//L/8v/y
//T/9f/1//T/9P/1//f/9//5//n/+f/5//n/+f/4//f/+f/6//v/+//8//3//f/9//z/
/P/8//3//P/8//z//P/8//3//v///////v/9//z/+v/6//r/+v/6//r/+v/6//r/+v/5
//n/9v/2//X/9P/1//X/9f/1//T/8//z//T/9P/0//P/8//1//T/9P/0//T/8//y//L/
8v/y//L/8v/y//L/8P/w//D/8v/y//L/8v/z//P/8//z//L/8f/w/+//8P/w/+//7//x
//H/8f/x//D/8P/w//H/8f/x//H/8f/v//D/8P/v/+//7//w//H/8P/v/+7/7f/r/+v/
7P/s/+3/7f/t/+z/7f/s/+r/6v/t/+3/7f/t/+//7v/t/+z/6v/q/+r/6f/p/+r/6//s
/+r/6v/q/+r/6v/q/+r/6v/p/+n/6f/q/+v/6//p/+f/5v/m/+r/8f/7/wcAEgAfADIA
SgBmAIgApwC+AMoAzADGAL0AsQCkAJcAhABtAFsAVwBaAFwAWABQAEcAOgAxACgAHAAQ
AAkAAQD5//b/9f/x/+3/7v/y/+7/7P/r/+v/6v/q/+z/7P/s/+v/6v/p/+n/6P/o/+n/
6f/q/+r/6f/n/+f/5//m/+X/5P/m/+b/5v/k/+T/5P/l/+X/5f/l/+X/5f/n/+f/6f/p
/+f/6f/p/+n/5//m/+b/5//n/+f/5//n/+n/6f/p/+v/6f/o/+j/6v/o/+j/6P/o/+j/
6P/o/w==
         </WaveFormData>
      </LeadData>
   </Waveform>
</RestingECG>
