# Supplementary material for: Detection of Left Atrial Enlargement Using a Convolutional Neural Network-Enabled Electrocardiogram
Source: Front Cardiovasc Med. 2020 Dec 17;7:609976. doi: 10.3389/fcvm.2020.609976 (PMC7773668; doi:10.3389/fcvm.2020.609976)
Supplement: Supplementary file 3 [file Data_Sheet_3.ZIP › normal2/1802018006_11143_0000001O.XML]

<?xml version="1.0" encoding="Windows-1252"?>
<!DOCTYPE RestingECG SYSTEM "restecg.dtd">
<RestingECG>
   <PatientDemographics>
      <PatientID>1802018006</PatientID>
      <PatientAge>80</PatientAge>
      <AgeUnits>Years</AgeUnits>
      <Gender>Female</Gender>
      <PatientLastName>liuqunxiao</PatientLastName>
   </PatientDemographics>
   <TestDemographics>
      <DataType>Resting</DataType>
      <Site>1</Site>
      <AcquisitionDevice>MAC55</AcquisitionDevice>
      <Status>Unconfirmed</Status>
      <Priority>Normal</Priority>
      <AcquisitionTime>10:55:03</AcquisitionTime>
      <AcquisitionDate>12-14-2015</AcquisitionDate>
      <CartNumber>1</CartNumber>
      <AcquisitionSoftwareVersion>009C</AcquisitionSoftwareVersion>
      <XMLSourceVersion>MAC5000 v1.0</XMLSourceVersion>
   </TestDemographics>
   <RestingECGMeasurements>
      <VentricularRate>74</VentricularRate>
      <AtrialRate>74</AtrialRate>
      <PRInterval>154</PRInterval>
      <QRSDuration>68</QRSDuration>
      <QTInterval>402</QTInterval>
      <QTCorrected>446</QTCorrected>
      <PAxis>73</PAxis>
      <RAxis>32</RAxis>
      <TAxis>50</TAxis>
      <QRSCount>12</QRSCount>
      <QOnset>223</QOnset>
      <QOffset>257</QOffset>
      <POnset>146</POnset>
      <POffset>195</POffset>
      <TOffset>424</TOffset>
      <ECGSampleBase>500</ECGSampleBase>
      <ECGSampleExponent>0</ECGSampleExponent>
   </RestingECGMeasurements>
   <Diagnosis>
      <Modality>Resting</Modality>
         <StatementCount>3</StatementCount>
         <LabelText>12SL ��ϳ���</LabelText>
      <DiagnosisStatement>
         <StmtFlag>ENDSLINE</StmtFlag>
         <StmtText>�������</StmtText>
      </DiagnosisStatement>
      <DiagnosisStatement>
         <StmtFlag>ENDSLINE</StmtFlag>
         <StmtText>�������� T ���쳣</StmtText>
      </DiagnosisStatement>
      <DiagnosisStatement>
         <StmtFlag>ENDSLINE</StmtFlag>
         <StmtText>�쳣 ECG</StmtText>
      </DiagnosisStatement>
   </Diagnosis>
   <Waveform>
      <WaveformType>Rhythm</WaveformType>
      <WaveformStartTime>0</WaveformStartTime>
      <NumberofLeads>8</NumberofLeads>
      <SampleType>CONTINUOUS_SAMPLES</SampleType>
      <SampleBase>500</SampleBase>
      <SampleExponent>0</SampleExponent>
      <HighPassFilter>16</HighPassFilter>
      <LowPassFilter>150</LowPassFilter>
      <ACFilter>NONE</ACFilter>
      <LeadData>
         <LeadByteCountTotal>10000</LeadByteCountTotal>
         <LeadTimeOffset>0</LeadTimeOffset>
         <LeadSampleCountTotal>5000</LeadSampleCountTotal>
         <LeadAmplitudeUnitsPerBit>4.88</LeadAmplitudeUnitsPerBit>
         <LeadAmplitudeUnits>��V</LeadAmplitudeUnits>
         <LeadHighLimit>2147483647</LeadHighLimit>
         <LeadLowLimit>268435456</LeadLowLimit>
         <LeadID>I</LeadID>
         <LeadOffsetFirstSample>0</LeadOffsetFirstSample>
         <FirstSampleBaseline>0</FirstSampleBaseline>
         <LeadSampleSize>2</LeadSampleSize>
         <LeadOff>FALSE</LeadOff>
         <BaselineSway>FALSE</BaselineSway>
         <ExcessiveACNoise>FALSE</ExcessiveACNoise>
         <MuscleNoise>FALSE</MuscleNoise>
         <LeadDataCRC32>3442947152</LeadDataCRC32>
         <WaveFormData>
7P/s/+z/7P/r/+r/6f/o/+f/5v/l/+T/5v/m/+b/5v/l/+T/4//i/+P/5P/l/+b/5v/m
/+b/5v/l/+T/4//i/+P/5P/l/+b/5v/m/+b/5v/m/+b/5v/m/+b/5v/m/+b/6P/o/+j/
6P/m/+b/5v/m/+b/5v/m/+b/6P/o/+j/6P/o/+j/6P/o/+j/6P/o/+j/6f/q/+v/7P/p
/+j/5//m/+f/6P/p/+r/6P/o/+j/6P/q/+r/6v/q/+z/7P/s/+z/7P/s/+z/7P/u/+7/
7v/u//D/8P/w//D/8v/y//L/8v/0//T/9P/0//T/9P/0//T/9f/2//f/+P/1//T/8//y
//T/9P/0//T/9v/2//b/9v/1//T/8//y//D/8P/w//D/8v/y//L/8v/v/+7/7f/s/+z/
7P/s/+z/6v/q/+r/6v/q/+r/6v/q/+r/6v/q/+r/6v/q/+r/6v/s/+z/7P/s/+v/6v/p
/+j/6P/o/+j/6P/q/+r/6v/q/+j/6P/o/+j/6P/o/+j/6P/o/+j/6P/o/+r/6v/q/+r/
6P/o/+j/6P/m/+b/5v/m/+f/6P/p/+r/6v/q/+r/6v/s/+z/7P/s/+r/6v/q/+r/6v/q
/+r/6v/s/+z/7P/s/+z/7P/s/+z/7P/s/+z/7P/r/+r/6f/o/+v/7P/t/+7/7v/u/+7/
7v/t/+z/6//q/+v/7P/t/+7/7P/s/+z/7P/s/+z/7P/s/+7/7v/u/+7/7P/s/+z/7P/s
/+z/7P/s/+7/7v/u/+7/7P/s/+z/7P/q/+r/6v/q/+z/7P/s/+z/7P/s/+z/7P/s/+z/
7P/s/+r/6v/q/+r/7f/u/+//8P/u/+7/7v/u/+z/7P/s/+3/7//v/+//8P/w/+//7//w
//D/7//v/+7/7v/u/+//7//x//H/9f/2//b/+v/6//r/+P/4//n/+f/6//r/+v/6//r/
+f/4//b/9//2//T/9P/x//H/8f/v/+v/7f/v/+z/7f/u/+7/7//u/+7/7v/s/+n/6//u
/+z/6v/v//D/8f/u/+7/8P/x/+//7//v/+//7f/t/+z/7P/u/+7/7v/w//L/6f/h/93/
3//n//X/CgAfADYATgBmAIIAmwCoAKQAmgCFAFsAMAAUAAEA+P/2//X/8//y//X/+//5
//f/9P/v//L/8//0//X/8//x//H/7//x//H/8f/x//D/8P/w//D/8v/y//L/8v/z//T/
8//2//j/+P/4//f/8//z//H/7//y//L/8//0//L/9P/0//P/8//z//P/8//0//X/+P/5
//j/9f/0//P/9P/1//f/+P/1//X/9f/1//b/+P/4//j/+P/4//j/+P/4//n/+f/5//n/
+f/5//n/+//7//3//f/7//r/+f/4//z//v///wAA/v/9//v/+f/6//v//f/+////////
/wEA////////AAACAAIAAgADAAMAAwAEAAQAAwAEAAQAAwABAAIAAwADAAEAAgACAAIA
AQABAAEAAgAEAAIAAQAAAAAAAQABAAAA///+//7//v/+//3//P/8//7//v/9//z/+f/3
//b/9v/5//r/+f/5//f/9//4//j/9v/1//X/9P/1//X/9v/4//f/9v/1//L/8v/1//X/
9f/2//f/9//4//n/9P/y//H/8//0//X/9v/2//f/9//0//b/9v/3//f/9P/0//X/9f/1
//X/9f/1//j/+P/4//n/+P/3//b/9P/1//f/+P/4//f/9//3//b/+P/4//n/+f/3//f/
9//3//b/9v/2//b/9//4//n/+f/4//n/+P/3//b/9f/1//X/8//z//P/8//1//b/+P/5
//f/9v/1//b/+P/3//b/9v/3//f/9v/z//X/9v/4//X/9//4//r/+P/1//b/9f/0//X/
9v/3//j/9v/1//T/8//0//X/9v/3//v/+v/5//j/9//2//b/9v/0//T/9P/1//f/9//5
//r/+v/5//n/+v/6//n/+f/4//j/+P/5//n/+f/5//v//P/8/wAAAgAEAAYACAAIAAcA
BwAGAAUABAADAAEAAgAAAAAA/v/7//r/+f/5//n/9//1//f/+f/2//b/9v/z//P/9P/0
//X/9P/y//X/9v/0//H/9f/4//n/9//4//f/9//2//X/9f/1//X/9f/2//b/+P/2//L/
+v/2/+3/7f/t/+n/9f8LABoAJwA6AFAAagCEAJkAoACaAIwAdwBPACgAEAABAPj/9v/1
//P/+P////3/+f/7//r/9//5//n/+f/5//f/9f/1//P/9f/1//X/9f/4//j/+P/4//f/
9v/1//T/9f/2//X/+P/4//j/+P/3//X/9//3//f/9f/0//T/9P/2//j/+P/3//X/9f/1
//X/9f/1//f/9//3//X/9f/1//X/9f/2//b/8//z//P/8//2//j/+P/4//T/9P/0//T/
9P/1//X/9f/2//f/+P/5//j/9//4//f/+P/4//j/+P/3//j/+P/4//r/+//7//v/+f/5
//r/+v/9//3//f////3//f/9//7//P/8//z//f//////AAAAAAIABAAFAAUAAgACAAIA
AQADAAQABAAEAAEAAQABAAIAAAD+//3//P/9////AAAAAP7//P/7//r/+v/5//j/+P/2
//b/9f/0//b/9f/1//b/9v/2//T/8//x//H/8v/y//H/8f/y//L/8//z//T/9v/1//T/
8//w/+z/7//v/+//7//v/+7/7v/0//D/7//v//L/8v/y//L/8v/z//P/8P/y//L/8//z
//D/8P/x//H/7//v/+//7//y//L/8v/z//H/8f/x//D/8f/z//T/9P/x//H/8f/w//H/
8v/0//X/8f/x//H/8f/0//T/9P/0//T/9P/0//P/8f/z//P/8//w/+//7//v//D/8f/y
//P/9P/0//X/9f/x//D/7//w//L/8f/w//D/8//z//L/7//x//L/9P/x//H/8v/0//L/
8P/y//L/8v/x//D/7//u/+3/7//w//D/8P/w//D/8f/y//H/8v/x//H/8v/x//D/8P/v
/+3/8P/y//P/8//z//L/8v/y//P/8//z//P/9//4//j//P/7//r/+f/4//n/+f/6//r/
+//8//3//f/7//j/9//0//T/9P/0//X/9P/x/+7/7//z//D/8P/w/+7/7f/t/+z/7f/s
/+r/7f/y//D/7f/x/+7/7f/p/+j/7f/v//D/8f/w/+//7v/t/+z/7P/u/+z/8P/y//D/
6f/j/+H/5f/r//X/CgAfADAARgBeAHgAjQCWAJAAiABxAEsAKgASAPn/7v/w/+3/6//y
//X/8f/x//P/9P/1//T/8//y//H/8v/x//L/8f/w/+//7v/t//D/8P/w//D/8v/y//L/
8v/y//L/8P/y//H/8P/v/+3/7//x//H/8f/x//D/8P/w//D/8v/y//H/8v/z//T/9f/z
//P/9f/1//P/8f/x//H/7//v//D/8P/w//H/8v/z//L/9P/0//T/9P/0//T/9P/0//X/
9f/1//X/9f/1//X/9f/1//f/9//2//b/9v/2//n/+v/6//r/+f/5//j/9//3//f/+P/4
//v/+//7//3/+//7//v//P/+//7//v///wEAAQACAAIAAAACAAMAAwACAAIAAgABAP//
AAAAAAAAAQABAAEAAgAEAAIAAQAAAP/////+//z//v/+////AAD+//3//P/8//z//P/7
//r/+P/3//f/+P/5//r/+f/5//f/9//4//j/9//3//j/+P/6//n/+f/6//n/+P/3//T/
8//3//j/+f/7//v/+v/6//3/+P/2//X/9v/2//b/9v/5//v//P/6//r/+v/7//v/+v/6
//v/+//5//n/+f/5//z//P/8//3//f/9//3//P/8//3//f/8//z//f/+//7//P/8//3/
/f/9//3//f/9//z//P/8//z//v/+//7//f///wEAAQABAP7//f/9//3////////////+
//7///////z//P/8//7/////////AAD//////v/7////AAACAP////8AAAIAAAD9//7/
/f/8////AAABAAIAAAD///7//f/9//3///////z//P/8//z//P/9//7//f/+//z//f//
////AQACAAIAAQADAAQABAADAAIAAAD///7/AQABAAEAAQADAAQABAAIAAgACAAIAAgA
CgALAA0ADgALAAoACQAHAAcABgAHAAYAAQAAAP////8BAP///f///wEA/v/+//7//f/9
//7//v8AAP7/+//9/////P/4//v/+//7//j/+P/8//3//f/9//3//f/9//3//P/8//7/
/P/+//7//v/z/+n/7//3//f/BQAiADkASgBeAHYAjgChAKwAqACYAH0AVwAyABgACQAC
AAQAAwABAAQABwAFAAMABQAGAAEA/v/9//z/+//8//v//P/7//3//f/9//3//v/+//7/
/v/8//z//P/8//7//v/8//7//v/+//7//f/7//3//f/9/////v/+//7//v8AAAAA////
//////////3//f//////AQD/////////////AAAAAAAAAQACAAMAAwAEAAMAAgAAAAAA
AAAAAAAAAQABAAEAAwADAAMAAwACAAEAAgABAAEAAgADAAQABQAGAAYABgAFAAUABAAD
AAYABwAJAAoACgAJAAgACQAJAAkACQAKAAsADAANAA8ADAALAAsACgALAA4AEAARAA0A
DAALAAkACwAMAAwADAANAA0ADQAOAAwACgAJAAgACAAJAAkACAAJAAgACAAIAAYABQAE
AAQABgAGAAUABAAEAAMAAwAEAAYABgAEAAMA///9//z/+v/9////AgAEAAQAAwADAAQA
AgACAAIAAAD+/wEAAQABAAMAAwACAAIABgACAAEAAQABAAAA///+/wEAAwAEAAIAAAAA
AAEAAQD+//7//////wEAAQABAAEAAgACAAIAAwADAAMAAwACAAQABQAFAAQAAwADAAMA
AgAEAAQABQAFAAMAAwADAAMABAAEAAQABAACAAIAAgABAAEAAwADAAMABAADAAMAAwAB
AAEAAQABAAAAAAABAAEAAgACAAIABAAGAAUABAAEAAMAAwACAP//AwAEAAYAAwABAAIA
BAACAAEABAAFAAYABQAEAAMAAgADAP3/AgADAAQABQAGAAQABAACAAIAAgADAAUABQAE
AAQAAwABAAMABgAIAAkABwAGAAYABgAGAAUABAADAAcACAAIAAwADAAMAAwADAAOAA8A
EQASABIAEgASABEADwAMAAsACAAHAAYABQAFAAUAAwABAAMABgAEAAUABgAEAAMAAwAC
AAAA/v/7//3/AgAAAP3/AQABAAEA/v/+/wAAAQABAAEAAQABAAEAAQD+//7/AAD+/wIA
AgD+//v/+//1/+//9f8DABAAJQBAAFQAaACGAKMAsgC2AKwAlwB7AFYAMAAXAAwABAAB
AAEAAgADAAkACQADAAYADQALAAkABwAFAAMAAQABAP//AwADAAMAAwAEAAQABAAEAAYA
BgAGAAYABQAEAAEAAgACAAIAAgABAAMABQAFAAUABQAEAAQABAAGAAgACAAHAAUABQAF
AAUABQAFAAcABwAHAAUABQAFAAMAAwAEAAQABQAFAAUABQAFAAYABQAEAAMABAAFAAYA
BgAHAAcABwAFAAUABQAFAAUABQAHAAcABgAGAAYABgAJAAoACgAKAAwADQANAA0ADAAL
AAsACgALAAsACwANAAsACwALAAwADgAOAA4ADwAPAA8AEAAQABAAEgATABMAEgASABIA
EQAQABAADwAOAA8ADwAPABAADgAMAAsACgAKAAsACwAKAAsACgAKAAoACAAHAAYABgAG
AAYABQAEAAIAAQABAAIABAAEAAIAAQADAAMABAAEAAIAAQABAAAAAAD/////AAACAAIA
AgAAAAAAAwADAAMAAgABAP///v8BAPz/+v/5//v//P/9//7//v///////P/8//z//f/9
//7//v///////f/9//3//f/+//7//v////3//f/9//z//P/9//3//P/+////AAAAAP7/
/v////////////////////7//f/8//7//v/+//3///8BAAEAAQD///3//P/7//3//f/9
//3//P/8//3//f/8//z//P/+/wEAAQABAAIAAAD///3/+f/9//7/AAD9//3//v8AAP7/
+//8//v/+v/+//7/+v/7//z//f/+//7//v/8//z//v///wEAAQD//wAAAAD//wEAAgAC
AAEAAAD+//3//P/9//3//f/9/wIABAAFAAoACAAIAAgACAAHAAcACAAIAAgACAAIAAcA
CAAGAAYABAADAAIAAQABAP7/+//4//n//f/6//r/+v/7//v//P/8//v/+P/0//X/+v/4
//X/+f/3//f/9P/0//j/+f/5//n/+//7//v/+//4//j/+v/4//b/+P/6/+v/4//r//X/
/f8JAB4AMwBEAF4AegCIAJMApACiAIwAbQBHACQADAD9//b/9P/1//n//P8BAP///f/9
//z/9//4//n/+v/7//3/+//7//n/+v/5//j/9//2//b/9v/2//j/+P/4//j/9v/2//T/
9v/4//j/+P/3//f/+f/5//n/+//6//r/+v/6//z//P/7//n/+f/5//n/+//7//3//f/9
//v/+//7//r/+f/5//j/+f/5//n/+f/6//z//P/8//j/+P/4//j/9v/3//f/9//4//n/
+v/7//n/+f/7//v/+v/6//r/+v/7//z//P/8//z//f/9//3//f/9//7//v////////8B
AAMAAwADAAQAAgACAAIAAwAFAAUABgAGAAUABgAGAAUABQAGAAcABwAFAAYABgAGAAQA
AwACAAIAAgAAAP///v///wEAAgACAAEAAAAAAAAA/f/7//n/+P/5//r/+v/6//r/+f/5
//r/+P/4//b/9f/3//f/+P/4//f/9//4//j/9//1//T/9P/0//T/9P/y//H/9f/2//f/
9//3//b/9v/5//T/8v/x//T/9P/0//T/9P/1//X/8v/0//T/9f/1//T/9P/1//X/8//z
//P/8//0//T/9P/1//f/9//3//b/9v/3//f/9v/0//X/9v/2//b/9v/3//f/9v/3//j/
+f/5//j/9//2//b/9v/2//X/9v/5//r/+//4//f/9//3//f/9//3//f/9v/2//f/9//2
//b/9v/4//j/9//2//b/9v/1//P/7//y//T/9//1//P/9v/2//T/9P/0//T/9P/2//b/
9P/0//L/8//1//X/9//4//j/9//2//b/9f/z//b/9v/3//j/+P/3//b/9f/5//r/+v/+
//7//v/+//7//f/9//7//v8AAAAAAAD///z/+v/6//j/9//2//X/9f/z//H/7//x//H/
7v/u/+7/7//v//D/8P/y//D/7f/v//D/7v/r/+//8f/x/+7/7v/u/+//7//v//D/8f/y
//P/8v/y//T/8v/o/+r/6v/n/+P/4f/n//H//f8YAC8AQgBcAHgAigCTAJQAigB6AFkA
MwAWAPz/8f/0//T/8f/z//b/9//1/+//7//0//P/8v/x//D/7//v/+3/7f/r/+7/7//w
//H/8f/w/+//7v/v//D/8f/y//L/8v/w//L/8P/w//D/7//v//H/8f/x//P/8v/y//L/
8P/y//L/8f/y//P/9P/1//T/8//0//P/8f/v/+//7//x//H/8v/y//H/8f/x//H/8v/0
//T/9P/y//L/8v/y//T/9f/1//X/9P/z//L/8f/0//X/+P/5//X/9P/z//L/9P/2//f/
+P/4//n/+f/5//j/9//3//b/+f/5//n/+//7//v/+//8//7//v/+/////v/9//3//P/9
/wAAAgADAP7//v/+//3//f/+//7//v/7//v/+//8//z/+v/5//j/+P/5//n/+P/5//j/
+P/4//b/9f/0//T/8v/y//H/8P/z//P/9P/2//P/8v/v/+3/7v/v//H/8v/w/+//7//u
//D/7//v//D/8v/y//L/8P/u//H/8f/x/+//7//u/+7/9P/w/+//7//u/+7/7v/u//D/
8f/x/+7/7v/u/+//7//w//D/8f/x//D/7//u/+3/8P/w//D/8f/x//H/8f/w//D/8f/x
//D/8f/z//X/9v/1//T/9P/z//H/8f/x//H/8v/y//L/8v/0//T/9P/z//H/8//z//P/
9P/z//P/8//w/+//7v/t/+//8P/y//P/8//0//X/+P/2//P/8P/u//H/8f/w/+3/8f/y
//T/8f/x//L/9P/y/+7/8P/w//D/8f/y//P/9P/x/+//8f/z//D/7v/u/+7/7v/v//D/
7//w//D/8f/z//P/8//0//T/8//z//T/9P/z//H/8P/w//D/8v/z//T/9f/5//r/+v/+
/wAAAAAAAAAAAQABAAIAAgAAAAAAAAD///3/+v/5//b/8//y//H/8f/y//H/8P/z//P/
8P/w//D/8f/x//L/8v/y//D/7f/v//D/7v/r/+//8f/x/+7/7v/u/+//7//v/+//7//v
/+//7v/u//D/7v/q/+z/6P/j/+H/5f/r//H/AQAWACkAPABWAHAAjAClAKoAmgCGAGcA
PQAcAAwA+//u/+z/8f/z//T/+f/5//P/7//w//P/8f/x//H/8f/x/+//7//t//H/8f/x
//H/8f/w/+//7v/w//D/8P/w//D/8P/u//D/8P/w//D/7//v//H/8f/x//H/8P/w//D/
8P/y//L/8f/v/+//7//v//D/8f/0//X/9f/z//P/8//y//H/8f/w//D/8f/y//P/8v/0
//T/9P/y//L/8v/y//T/9f/1//X/9f/1//X/9f/0//P/9P/z//P/9P/1//b/9v/2//X/
9P/1//f/+P/5//v/+//8//z//P/7//r/+//8//3//v8AAP7//v/+/////////wAAAAAA
AAIAAwADAAAAAAAAAP//AQACAAIAAgABAAEAAQACAAAA/v/9//z/+v/7//v/+v/5//j/
+P/4//n/+f/5//r/9//2//T/8v/0//P/8//0//b/9v/0//P/8//z//T/9P/x//H/8v/y
//T/8//z//T/9v/2//b/9P/x//P/8v/x//L/8//z//T/9v/y//H/8f/y//L/8v/y//T/
9f/1//L/8P/w//H/8f/y//L/8//z//P/8//z//P/8v/y//L/8//0//X/9v/2//T/9f/1
//T/8v/z//T/9P/2//b/9//3//X/9f/1//X/9v/2//b/9v/4//j/+P/3//f/+f/5//n/
+P/3//f/9//5//n/+f/5//j/+P/5//n/+P/4//j/+v/4//f/9v/2//j/+f/5//f/9//4
//r/9//1//b/+P/2//X/+P/5//r/+f/4//f/9v/3//f/9//3//X/+f/5//X/9P/3//j/
+f/6//j/+P/2//b/9v/3//n/+f/5//r/+v/5//n/+v/6//n/+f/4//j/+P/7//v/+//7
//3//v/+/wIAAwAEAAUABgAGAAUABQAEAAYABgAGAAUABgAEAAQAAgD+//z/+v/5//r/
+f/4//v//P/4//f/9v/1//X/9v/2//b/9P/x//P/+P/2//P/9//5//n/9v/2//f/9//2
//X/9f/1//X/9f/2//b/+P/2//j/9P/u/+v/6//n/+f/7//9/xAAKQA+AFAAZgCAAJkA
qACmAJ4AiQBhADgAHAAJAP7/+P/5//3/AAD7//f//f/9//r/+f/3//f/9//3//j/9//4
//f/9//3//f/9//2//b/9v/2//b/9v/2//b/+P/4//b/+P/2//b/9v/1//X/9//3//f/
+f/4//j/+P/2//j/+P/3//n/+f/5//n/+P/3//j/9//6//n/+v/7//n/+f/6//r/+f/5
//n/+f/6//z//P/8//r/+v/6//r//P/9//3//f/8//v/+v/5//v/+//9//3//v/+//7/
/v/9//7//v/+//z//f/9//3//v///wEAAgABAAEAAQADAAQABQAGAAgABQAEAAMAAwAE
AAUABwAIAAgACgALAAsACgAKAAoACQAHAAgACAAIAAUABQAFAAYABwAGAAYABgAEAAUA
BQAEAAUABAAEAAQABAADAAIAAgABAAAA/v/8//3//f/+/wAA/v/+//z/+//7//v//P/8
//v/+//8//z/+v/5//n/+v/8//7/AAAAAPz//f/7//n/+//7//r/+v/9//j/9v/1//n/
+v/7//z//f/9//z/+P/6//r/+//7//r/+v/7//v/+//7//v/+//8//z//P/9/wAAAQAC
AAIAAAD///3/+v/8//3//v/+//z//P/9//3//P/9//7////+//7//v/+//7//v/+//3/
+//9//3//f/+//3//f/9//3//f/9//3/AAAAAAEAAQD+//7//v8AAP7//f/8//z//v//
/////f/8//z//f/5//v//P/+//z//P/+//7//v/+//7//v/+//v/+//7//v//f/7//j/
+v/6//r/+v/4//j/9v/2//f/+f/8//3//f/+//7//f/7//z//P/7//z//P/9//7//f/9
//3//f///wAAAAAEAAcACAAJAAoACAAHAAcABgAIAAgACAAHAAYABAAEAAIAAAAAAAAA
AQAAAP3/+v/7//z/+P/3//b/9v/3//n/+v/4//b/8//1//r/+P/1//n/+f/5//b/9v/4
//n/+f/5//v/+//7//v/9//2//f/9P/2//r/+P/t/+n/6f/p//H/BQAYACEANABQAGYA
fgCZAKgApgCaAH8AVwA0ABwABQD0//b/9//1//z//f/5//v////+//n/+f/5//n/+f/3
//X/9f/z//b/9//4//n/+P/4//j/+P/2//b/9v/2//f/+P/3//r/+P/4//j/9//5//v/
+//7//n/+P/4//j/+v/8//z/+//6//n/+P/3//n/+f/7//v//f/7//v/+//7//v//P/8
//v/+//7//v/+//8//v/+v/5//r/+//8//v/+//6//n/+v/7//z//f/7//v//f/9//7/
/v/+//7//f/+//7//v/+//////////3//f/+//7/////////AQABAAEAAQACAAIAAgAC
AAMABQAFAAYABgAFAAYABgAFAAMABAAFAAUABgAIAAkACgAIAAcABgAGAAYABAADAAIA
BAAFAAUABAACAAAA///+/wAA///+//7/AAAAAP///v/8//v/+//8//r/+v/4//f/+f/5
//r/+v/3//f/+P/4//j/9//3//j/9v/2//b/9P/y//X/9f/1//P/8//y//L/9v/y//H/
8f/0//T/9P/0//b/9//3//T/8v/y//P/8//0//T/9f/1//X/9f/1//X/+P/4//j/+f/5
//n/+f/4//f/9//2//T/9//5//v//P/7//r/+v/5//f/9//3//f/+P/4//j/+P/2//b/
9v/1//f/+f/5//n/+P/3//f/9//3//f/9//3//j/+P/5//n/+P/4//j/+v/8//v/+v/6
//v/+//6//f/+//8//7/+//4//j/+f/2//j//P/+//3//P/7//r/+v/6//j/+P/2//f/
+f/5//f/+P/4//f/+f/6//r/+f/7//r/+v/6//n/+f/5//n/+//8//z/AAADAAQABQAG
AAYABQAFAAQABQAGAAcABwAEAAIAAgAAAP///v/9//3//P/5//b/9//5//b/9v/2//X/
9f/2//b/9//2//T/9//4//b/8//3//X/9f/y//L/9v/3//f/9//1//X/9f/1//b/9v/4
//b/9v/6//z/8//p/+H/5//z////EgArADgASABmAIQAlQCeAKAAkgB3AFMAMAAUAAEA
/P/6//f/9//0//P/+f8BAP//+P/1//j/+f/6//v/+v/3//b/8//3//f/9//3//j/+P/4
//j/+P/4//j/+P/4//j/9v/4//j/+P/4//f/+f/7//v/+//5//j/+P/4//b/+P/4//f/
+P/5//r/+//7//v//f/9//z/+f/4//f/+f/5//r/+v/3//f/9//3//r//P/8//z/+P/4
//j/+P/6//v/+//7//n/+f/5//n/+v/7//7////8//z//P/8//3//v/+//7//v//////
////////AAAAAP///////wEAAwADAAMABAAEAAQABAAFAAMAAwAEAAQABwAKAAwADQAH
AAYABQADAAUABgAGAAYABwAHAAcACAAIAAYABQAEAAIAAwADAAIAAwACAAIAAgACAAEA
AAAAAP7//v/9//z//v/9//3//v/8//z/+v/5//r/+//9//7//v///wEAAgD+//v/+f/4
//v//P/9//z//P///////////////v/+/wIA/v/9//3//f/8//v/+v///wEAAgAAAP7/
/v//////AAAAAAEAAQAEAAUABgAHAAYABAACAAEAAgADAAQABAAGAAcABwAGAAQABQAG
AAYACAAKAA0ADwALAAkABwAFAAkACgALAAwADgAOAA4ADQALAA0ADQANAA4ADQANAA0A
DAALAAoACQALAAwADgAPAA4ADgAOABAADgANAAwADAAPAA8ADgALAAwADAANAAkACgAM
AA8ADgAKAAwADAAMAA4ADgAOAA4ACwALAAsACwALAAsACwALAAUADgAUABAADQAMAAsA
CgAKAAoACAAIAAoACwANAA0ACwAMAAwACwAMAA4ADwAPAA0ADAAMAAwADQANAA0ADQAT
ABQAFAAYABcAFgAVABQAFwAXABgAGAAYABgAGAAXABYAFAAUABIADQAMAAsACwANAAsA
CQALAAwACAAHAAYABQAFAAYABgAJAAgABgAJAAsACAAEAAcABgAFAAEAAAAFAAcACAAJ
AAcABwAHAAcACAAIAAoACAAGAAAAAgD9//X/9f/7/wcAFQAqAEUAWgBqAH4AnACxALAA
rACgAIUAYwBAABwACwAQAAwABwALAAwABwAHAAsADQAIAAUABwAHAAcABwAHAAUABQAD
AAUABQAFAAUABwAIAAkACgAHAAYABQAEAAYABgAEAAYACAAIAAgABwAHAAkACQAJAAgA
BgAFAAQABQAIAAkACQAIAAcABgAFAAYABwAKAAsACgAHAAYABQAGAAcACQAKAAcABwAH
AAcABwAIAAcABgAGAAYABgAGAAYABwAHAAcABwAHAAcABwAJAAkACwALAAkACAAHAAYA
BwAMAA==
         </WaveFormData>
      </LeadData>
      <LeadData>
         <LeadByteCountTotal>10000</LeadByteCountTotal>
         <LeadTimeOffset>0</LeadTimeOffset>
         <LeadSampleCountTotal>5000</LeadSampleCountTotal>
         <LeadAmplitudeUnitsPerBit>4.88</LeadAmplitudeUnitsPerBit>
         <LeadAmplitudeUnits>��V</LeadAmplitudeUnits>
         <LeadHighLimit>2147483647</LeadHighLimit>
         <LeadLowLimit>268435456</LeadLowLimit>
         <LeadID>II</LeadID>
         <LeadOffsetFirstSample>0</LeadOffsetFirstSample>
         <FirstSampleBaseline>0</FirstSampleBaseline>
         <LeadSampleSize>2</LeadSampleSize>
         <LeadOff>FALSE</LeadOff>
         <BaselineSway>FALSE</BaselineSway>
         <ExcessiveACNoise>FALSE</ExcessiveACNoise>
         <MuscleNoise>FALSE</MuscleNoise>
         <LeadDataCRC32>3204878102</LeadDataCRC32>
         <WaveFormData>
2P/Y/9j/2P/X/9b/1f/U/9T/1P/U/9T/1v/W/9b/1v/W/9b/1v/W/9f/2P/Z/9r/2v/a
/9r/2v/b/9z/3f/e/+D/4P/g/+D/4v/i/+L/4v/k/+T/5P/k/+T/5P/k/+T/5v/m/+b/
5v/l/+T/4//i/+L/4v/i/+L/4//k/+X/5v/k/+T/5P/k/+b/5v/m/+b/6P/o/+j/6P/o
/+j/6P/o/+r/6v/q/+r/6v/q/+r/6v/r/+z/7f/u//H/8v/z//T/9f/2//f/+P/6//r/
+v/6//z//P/8//z///8AAAEAAgACAAIAAgACAAQABAAEAAQABgAGAAYABgADAAIAAQAA
AAAAAAAAAAAA/v/+//7//v/8//z//P/8//n/+P/3//b/9P/0//T/9P/y//L/8v/y//D/
8P/w//D/7//u/+3/7P/q/+r/6v/q/+j/6P/o/+j/6P/o/+j/6P/m/+b/5v/m/+X/5P/j
/+L/4v/i/+L/4v/i/+L/4v/i/+T/5P/k/+T/4//i/+H/4P/h/+L/4//k/+L/4v/i/+L/
5P/k/+T/5P/i/+L/4v/i/+P/5P/l/+b/6P/o/+j/6P/o/+j/6P/o/+r/6v/q/+r/6v/q
/+r/6v/q/+r/6v/q/+v/7P/t/+7/7P/s/+z/7P/s/+z/7P/s/+3/7v/v//D/7v/u/+7/
7v/w//D/8P/w//D/8P/w//D/8P/w//D/8P/w//D/8P/w//D/8P/w//D/8f/y//P/9P/y
//L/8v/y//T/9P/0//T/9v/2//b/9v/1//T/8//y//T/9P/0//T/9f/2//f/+P/2//b/
9v/2//j/+P/4//j/+v/6//r/+v/6//r/+v/6//r/+v/6//v/////////AQADAAUABwAJ
AAoACgANAA4AEAAQABIAEgARABQAFwAZABcAGQAdAB0AHQAdACAAIAAhABsAGAATAA4A
EAAQAA8AEQAOAA0ACgAFAAMAAgABAP7//v/+//v/+//7//j/+P/4//j/+P/4//j/+P/6
//j/+P/4//j/+P/1//T/9P/1//X/9P/0//T/9f/1//X/9v/2//b/9v/6/wMACQAUAB8A
KgAwADwASwBaAHYAmAC8ANcA4wDVAKUAXwAkAAEA7v/c/9H/z//W/+H/5f/m/+z/9P/2
//X/9//1//j/+f/4//n/9//2//b/9v/2//X/9P/0//X/9P/1//j/9//2//b/9f/4//j/
+f/5//v/+f/4//b/+P/4//j/+P/6//r/+//7//n/+v/6//r/+v/6//r/+v/9//3//f/9
//v/+v/6//n/+v/6//r/+v/8//z//P/6//z//f/+//7//P/8//z//v8BAAEAAQABAAMA
AwAEAAQAAgACAAQABAAEAAQABQAFAAcACQAJAAkACAAIAAkACAAKAAgACwAMAA4ADgAQ
ABIAEwATABMAEwAVABUAFQAWABcAFwAXABcAFQAUABcAFgAVABUAFgAWABgAGAAYABcA
FAAUABQAFAAUABEAEQAQABAAEQASABIAEQAOAAsACAAJAAoACwALAAkACQAJAAcABQAF
AAUABQAKAAoABwAFAAUABQAFAAUABQAEAAQABAAGAAUABQAFAAQABAACAAEAAQABAAEA
AQABAAEAAQABAAEAAQAAAAAAAAAAAAAAAQABAAIAAgACAAIAAgADAAQAAgABAAEAAQAA
AAAAAAABAAMAAwADAAQAAgACAAMAAwAFAAYABgAFAAMABAAEAAQABQAHAAgACgAJAAgA
BwAGAAgACAAKAAoACAAIAAgACAAHAAcACQAJAAYABgAGAAYABAAEAAQABgAIAAgACAAI
AAQAAwADAAUABwAHAAUABAAGAAYABgAGAAYABQAFAAQABQAHAAgACAAFAAUABQAGAAYA
BgAGAAYABQAFAAUABgAEAAMAAwAEAAgACAAGAAYABgAGAAQABAAEAAQAAgADAAUABQAG
AAkADAAPAA4ADwAPAA4AEgAUABcAGAAcABwAGQAcAB4AHwAeAB8AJAAlACYAJwAoACgA
JwAhAB4AGQAWABgAFgAVABUAEgATABAACwAJAAYABQACAAIAAAD9//v/+//6//r/+v/6
//z//P/6//r/+//4//f/9v/4//r/+//8//r/+f/3//T/9v/2//f/9//5//r/+v/6//r/
BAAJABEAIAArAC4ANgBCAE8AYgCAAKIAygDnAOsA1QCdAFUAIAADAPD/3v/X/9n/3P/j
/+n/7v/2//j/9v/5//n/9//5//n/9//3//b/9v/3//j/+v/5//j/+P/4//b/9v/4//r/
+v/7//v//v/+//////////3//P/6//z//P/8//z//P/8//3//f/7//z//P/8//r/+v/6
//r/+//7//v/+//8//z//f/9//z//P/8//z/+v/6//r/+P/6//v//P/8//z//P/8//7/
AQABAAEAAQAAAP/////+/wAAAAACAAIAAAAAAAEAAQADAAUABQAFAAUABgAIAAgACAAG
AAkACgAKAAoADAAOAA8ADwAPAA8ADQANAA0ADgATABMAEwATABIAEgAWABYAEwATABQA
FAAUABQAFAATABAAEAAQABAADAAJAAkACAAJAAsADQAOAAwACgAIAAYAAgACAAIAAQAD
AAMAAwABAP//////////AgACAP///f/7//v/+//7//3//P/8//z//v/9//3//f/+//7/
/P/7//r/+f/4//f/9//3//f/9//5//n/+P/4//j/+P/4//n/+f/6//r/+v/6//r/+//8
//z/+//7//v/+v/6//r/+//7//v/+//8//7//v//////AQACAAIAAQAAAAAA///+//7/
/////wAAAgACAAIAAgAAAAAAAgACAAIAAgACAAIAAQABAAMAAwACAAIAAgACAAIAAgAC
AAQABQAGAAcACAADAAEAAAABAAQABQAEAAQAAgACAAIAAgAAAP/////+/wEAAwAEAAQA
AQABAAEAAgAAAAAAAAAAAP3/AQAAAAAAAAAAAAAAAwAEAAUABgADAAMABAADAAIAAwAE
AAUACAALAA0ADgAPABAAEgASABYAFgATABYAGwAdAB0AHwAiACEAIAAfACQAJAAjAB0A
HAAXABQAFgAUABMAEwAQAA8ADAAHAAUAAgABAP7//v8AAP3/+//7//j/+P/4//j/9v/2
//T/9P/4//b/9v/2//T/9P/z//L/8//1//b/9v/z//L/8v/x//H/8v/y//L/9v/6////
CwAWACEAKAAuADgARQBaAHQAmAC8ANkA5QDVAKUAYQAiAAEA8v/e/83/zf/W/9f/3f/o
/+7/8P/w/+//7//x//H/8f/v/+//7//u/+7/7v/v/+//7//w//L/8P/w//L/8v/y//P/
8//z//L/8v/x//P/8f/w/+7/8v/y//L/8v/y//L/8//z//H/8v/y//L/8//0//X/9v/1
//X/9f/1//X/9P/0//P/8//0//X/9v/2//b/9v/0//b/9//4//j/+P/4//j/+v/9//3/
/f/9//3//f/+//7//v/+/wAAAAAAAAAAAQABAAEAAwADAAMAAwAEAAYABgAIAAYACQAK
AAwADAAOABAAEwATABMAEwATABMAEwAUABkAGQAZABkAFgAWABoAGgAYABkAGwAcABoA
GgAaABkAFgAWABYAFgAVABMAFAAUABIAEwAUABQAFAASABAADgAPABAAEQARAA8ADwAP
AA0ADQANAA0ADQAOAA4ACwAJAAsACwALAAsACwAKAAoACgALAAsADAANAAsACgAHAAUA
BgAHAAgACQALAAsACwALAAkACQAIAAgACAAIAAgACQALAAwADAAMAAoACgALAAwADAAL
AAsACwAOAA4ADgAPAA0ADQANAA4AEAAQABEAEQARABIAEgARAA8AEAAQABAAEgATABMA
FAASABIAEgASABAAEAASABIAEgASABIAEgATABMAFQAVABIAEgASABIAEgASABIAFAAS
ABIAEgASABIAEQARABMAEQARAA8ADgAPABAAEQASABIAEQARABAAEAARABEAEAANAA0A
DQAOABAAEAAQABAADQANAA0ADgAKAAkACQAIAAoACgAKAAoACgAJAAgABwAGAAYABwAJ
AAkACQALAA0ADwAPABEAEgASABUAFgAYABgAGQAYABQAFgAZABsAGwAdACEAIQAhACEA
IgAiACEAGwAVAA8ACwAMAA4ADQANAAoACAAEAP7/+//4//f/9P/0//T/8f/v/+//7P/s
/+z/7P/s/+z/6v/q/+r/5v/k/+L/4P/g/9//3v/e/9//3//e/97/3v/f/9//3f/c/9r/
2P/c/+L/6//v//b/CQASABIAHAAxAEgAZgCIAKgAuwC5AJ8AZQAhAO7/1f/A/67/qf+v
/7j/wf/H/8r/0P/Q/9D/0f/V/9P/0v/R/87/zf/M/8z/zf/O/8//z//P/9D/0f/Q/9H/
1P/S/9L/0//T/9b/1v/X/9f/2f/X/9b/1P/Y/9j/2P/Y/9r/2v/b/9v/2f/a/9r/2v/Z
/9r/2//c/9z/2//a/9n/2v/a/9v/2//a/9r/2v/a/9v/3P/d/9z/3P/d/97/3v/d/9z/
2//c/93/3f/d/93/3f/d/97/3v/c/9z/3v/e/+D/4P/h/+H/4f/j/+P/4//j/+T/5v/m
/+b/5P/n/+j/5v/m/+j/6v/r/+v/6//r/+v/6//r/+z/7v/t/+z/6//s/+z/8P/w/+v/
6//s/+z/6v/q/+r/6f/m/+b/5v/m/+b/4//j/+L/4P/h/+L/4v/i/+D/3v/c/9z/3P/c
/9v/2//b/9v/2f/Z/9n/2f/Z/9z/3P/Z/9f/1f/V/9X/1f/W/9b/1//Y/9j/1//X/9f/
2f/a/9n/2f/b/9v/2//b/9z/3f/e/9//4f/h/+D/4P/e/97/3v/f/+D/4v/j/+T/5P/k
/+X/5v/k/+P/4//j/+X/5v/n/+n/5//n/+f/6P/q/+r/6//r/+v/7P/s/+v/7f/u/+7/
7v/w//H/8f/y//L/8v/y//L/9P/0//b/9v/4//j/+P/4//f/9//5//n/+v/6//r/+v/4
//j/+P/6//n/+P/3//b/9v/1//X/9//1//X/8//y//L/8v/y//L/8v/x//H/8P/v/+//
7v/s/+v/6//r/+z/6//q/+n/6P/n/+X/5v/o/+j/6P/o/+b/5v/m/+b/6P/p/+v/6//t
/+//8f/z//j/+//9//7/AgAEAAcACAALAAwACgAOABQAFwAYABsAIQAhACEAIQAnACoA
LAApACcAIwAhACQAJQAlACYAJAAmACQAIAAfAB4AHQAaABoAHQAbABoAGwAWABYAFgAW
ABQAFAASABIAFAASABIAEgAUABQAEwASABAAEQARABAAEAAQABEAEQAOAA4ADQAMABAA
FAAXAB8ALAA1ADwARABMAFUAZAB+AJoAuADbAO8A6wDNAJEATAAjABAA+P/j/+H/5v/r
//X//v8CAAgACAAFAAcADQAOAA0ACgAJAAUABAAEAAQABwAHAAcACAAJAAgACQAMAAwA
DAANAA0ADAAMAA0ADQAPAA0ADAAKAAwADAAMAAwADgAOAA8ADwAPABAAEAAQABAAEAAQ
ABAADwAPAA8ADwARABIAFAAVABQAFAAUABQAFgAWABYAFAAWABcAGAAYABoAGgAaABwA
GwAbABsAGwAbABsAHAAcABoAGgAcABwAHAAcAB0AHQAdAB8AHwAfACEAIgAkACQAIwAg
ACIAIgAgACAAIgAkACMAIwAjACMAIwAjACMAJAAmACUAJAAjACQAJAAoACgAIgAhACEA
IAAdABwAGwAZABgAGAAYABgAFgATABMAEgAQABEAEgASABIAEAAOAAwACwAMAA0ADQAM
AAsACgAHAAcABwAHAAcACQAIAAQAAQADAAMAAwADAAEA/v/8//r/+v/5//n/+f/4//j/
9v/1//X/9f/1//X/8v/x//D/7//s/+v/6f/o/+n/6v/r/+3/6//q/+j/5v/m/+b/5//o
/+f/5f/k/+P/4v/i/+L/4//j/+P/4//k/+P/4v/i/+H/4//k/+T/4//h/+L/4v/i/+D/
4f/h/+L/4P/g/+D/4P/e/97/4P/g/9//3v/d/9z/2f/Z/9v/2//Y/9j/2P/Y/9j/2P/Y
/9r/2P/Y/9j/2P/Y/9f/1//Z/9r/2//a/9r/2//c/93/3v/e/93/3f/c/9//4f/i/+L/
4f/h/+H/4v/k/+b/5P/m/+b/5v/m/+j/6P/o/+j/6v/t//H/8//y//P/9P/1//f/+f/6
//r//f/+/wAAAAAEAAQAAQAEAAkACwALAA0AEgATABQAFQAYABgAFwARAA0ABwADAAQA
AgABAAEA/v/+//z/+P/3//b/9f/y//L/8P/t/+v/6//q/+r/6v/q/+n/6P/l/+T/5P/i
/+L/4v/h/+D/3v/c/9r/2//b/9r/2v/a/9v/2//a/9r/2f/Y/9b/3v/t//P/9P///woA
DgAWACUAPgBcAIIAqgC7ALMAnQBpAB8A6v/T/77/rP+l/6X/qv+x/7n/vP/C/8L/wv/F
/8f/w//F/8X/w//D/8L/wv/D/8T/xP/D/8L/wv/C/8D/wP/C/8T/xP/F/8X/xf/E/8T/
w//E/8P/w//C/8j/yP/I/8j/xv/G/8f/x//H/8j/yP/I/8b/xv/G/8b/yP/J/8r/y//O
/87/z//P/8v/yv/J/8j/y//M/83/zP/M/83/zv/O/87/zv/O/9D/0f/R/9H/0f/R/9H/
0v/S/9T/1P/W/9b/2P/Y/9n/2f/Y/9n/2P/X/9n/2v/c/9z/3P/a/93/3v/c/9z/3v/g
/+L/4//k/+X/5//n/+f/6P/p/+n/6f/p/+f/5v/p/+j/5v/n/+n/6v/q/+r/6v/p/+b/
5v/m/+b/5v/j/+P/4v/i/+P/5P/k/+b/5P/i/+D/3P/c/9z/2//d/93/3f/b/9r/2//c
/93/3//e/9r/1//Z/9n/2f/Z/9n/2P/Y/9j/2P/X/9f/1//Y/9j/1v/V/9b/1//Y/9n/
2//b/9v/2//Z/9n/2P/Y/9j/2P/Y/9n/2f/a/9r/2v/a/9r/2//c/9z/2//b/9v/2v/a
/9r/2//d/93/3f/e/9//4P/i/+P/4v/i/+H/3//h/+L/4v/i/+L/4//j/+T/4v/i/+L/
4v/h/+D/4f/g/+L/4v/i/+L/5P/l/+j/6f/n/+b/5f/k/+T/5P/k/+b/5v/m/+b/5v/k
/+P/4//l/+f/5//l/+T/5P/k/+T/5P/m/+X/5f/k/+T/4//l/+b/5P/k/+T/5P/m/+b/
5v/m/+T/5f/n/+f/5//p/+v/7f/v//H/8v/y//f/+P/6//r/+v/6//f/+v///wEAAQAD
AAcABwAHAAcACAAIAAcAAQD8//f/9P/2//j/9//3//T/8f/u/+n/5//o/+f/5P/k/+T/
4f/f/9//3P/c/9z/3P/c/9z/2v/a/9z/2v/a/9r/2v/a/9n/2P/W/9f/1//W/9f/2P/a
/9v/2//c/9z/3P/Y/+L/7f/1//z/BQAOABgAIgA3AFIAcgCWALoAywDBAJsAWwAZAPD/
2//K/7b/sf+3/77/xf/L/9L/2P/a/9j/1f/X/9X/1//X/9X/1f/V/9T/1P/U/9X/1f/V
/9b/1v/U/9T/1v/Y/9j/2f/Z/9j/2P/Z/9n/2f/X/9b/1P/Y/9j/2P/Y/9r/2v/b/9v/
2f/a/9r/2v/Y/9j/2P/Y/9n/2f/Z/9n/2v/a/9v/2//c/9z/3P/c/9z/3P/c/9r/3P/d
/97/3v/e/97/3v/g/+D/3//e/93/3//f/+D/4P/i/+L/5P/k/+L/4v/j/+P/5f/n/+f/
5//n/+j/6v/q/+r/6P/r/+z/7v/u//D/8v/z//P/8//z//T/9f/2//j/+v/5//j/9//4
//j//P/8//j/9//3//b/9v/2//b/9f/y//L/8v/y//H/7//w//D/7v/v//D/8P/w/+7/
7P/q/+n/6v/r/+v/6//r/+v/6f/o/+n/6v/r/+3/7P/o/+X/5//n/+f/5//l/+T/5P/k
/+X/5f/m/+f/6P/o/+b/5f/n/+f/5//n/+b/5f/k/+P/5v/n/+f/6P/o/+j/6P/p/+f/
6P/o/+j/6P/o/+n/6v/s/+v/6//r/+v/6v/p/+n/6v/r/+z/7v/u/+7/7//v/+//8P/w
/+//8P/y//P/9P/z//P/8v/y//T/9P/0//T/8v/y//T/9P/2//b/9v/2//P/8//1//X/
9v/2//b/9v/1//T/8//0//b/9v/2//b/9f/1//b/+f/2//X/8v/w//H/8v/z//T/9P/z
//P/8v/z//X/9v/2//P/8//z//T/9P/0//T/9P/3//P/9f/2//T/9P/0//T/9P/0//T/
9P/0//b/9//5//n/+f/7//3//////wEAAgACAAUABgAIAAgADAAMAAkADAANAA8ADwAR
ABUAFQAVABUAGAAYABcAEQAOAAkABgAIAAYABQAFAAIAAwAAAPv/+f/4//f/9P/0//T/
8f/v/+//7f/u/+//8P/u/+7/7P/s/+7/7P/s/+z/7P/s/+v/6v/s/+3/7f/s/+z/7P/t
/+3/6//s/+z/7P/s//b///8HABQAIQAoADAAPABNAGQAggCoAMYA1wDXALUAcwAvAAQA
7f/c/87/y//J/9D/2//h/+j/8P/y//D/7f/t/+3/7//v/+3/7f/s/+z/7f/u//D/7//u
/+7/7v/s/+z/7v/w//D/8f/x//D/8P/x//H/8//x//D/7v/0//T/9P/0//L/8v/z//P/
8//0//T/9P/y//L/8v/y//P/8//z//P/9P/0//X/9f/y//L/8v/y//T/9P/0//L/9v/3
//j/+P/3//b/9f/2//f/9//3//f/9//3//j/+P/6//r//P/8//z//P/9//3///8BAAEA
AQABAAIABAAEAAYABAAHAAgABwAGAAcACAALAAsACwALAAsACwALAAwADQANAA0ADQAM
AAwAEAAQAA0ADQAOAA4ADgAOAA4ADQAMAAwADAAMAAsACQAKAAoACQAJAAkACAAIAAYA
BAACAAMABAAFAAUABAADAAIA/////////////wAAAAD9//v//f/9//3//f/9//z//P/8
//7//f/9//3//v/+//z/+//7//v/+//7//3//f/9//3/+//7//r/+v/8//z//P/9//3/
/v/+//7//P/8//3//v/+//3//f/9//7//v/+////////////AAACAAIAAwADAAEAAgAC
AAEAAQACAAIAAgAAAAEAAQACAAQABAAEAAQAAgACAAQABAAEAAQABAAEAAQABQAIAAkA
BwAGAAUABAAEAAQABAAGAAUABAADAAIAAQABAAIABQAFAAUAAwACAAIAAgACAAIAAwAD
AAQABAACAAMAAwACAAEAAQABAAIAAgACAAIAAgABAAEAAQACAAIABQAFAAIAAgAEAAQA
BAAEAAQABAAEAAQABAAFAAcABwAFAAcACQALAA8AEQASABIAFQAWABgAGAAaABoAFwAa
ABsAHQAdAB8AIwAjACMAIwAmACYAJQAfABwAFwAUABYAFgAVABUAEgATABAACwAJAAgA
BwAEAAQAAgD///3//f/6//r/+v/6//r/+v/4//j/+v/4//j/+P/6//r/+f/4//j/+f/5
//j/9v/2//f/9//5//r/+v/6//7//P/9/wUAFAAfACYALgA8AEsAXAByAIwAsADPAN0A
0QCnAGsALgAFAPL/3v/R/8//0v/Z/+X/7v/u//L/+P/3//X/9//3//f/9f/1//b/9v/3
//j/+v/5//j/+P/6//j/+P/6//r/+v/7//v//P/8//3//f////3//P/6/wAAAAAAAAAA
AAAAAAEAAQD//wAAAAAAAAAAAAAAAAAAAQABAAEAAQAEAAQABQAFAAQABAAEAAQABgAG
AAYABAAEAAUABgAGAAYABgAGAAgACQAJAAkACQALAAsADAAMAAsACgALAAoADAAMAA0A
DQANAA8ADwAPAA8AEAASABIAEwASABYAGAAWABYAGAAaABkAGQAZABkAGwAbABsAHAAd
AB0AHQAdAB4AHgAiACIAHQAdAB4AHgAeAB4AHgAdABoAGgAaABoAGwAZABoAGgAZABkA
GQAYABgAFgAUABIAEQASABMAEwARABEAEQAPAA8ADwAPAA8AEAAQAA0ACwALAAsACwAL
AAsACgAKAAoADAALAAsACwANAA4ADQANAAwACwAKAAkABwAHAAcABwAJAAkACAAIAAYA
BgAGAAcABwAIAAgACAAGAAYABwAIAAoACQAJAAkACgAKAAoACwALAAsACwAMAAwADAAN
AA0ACwAMAAwACwALAAwADAAMAAwADQANAA4ADAAMAAwADAAMAAwADgAOAAwADAAMAAwA
CAAHAAgABwAIAAoADAAOAA0ADAALAAwADAAMAAwADAALAAsADAAPAA4ADQAKAAgACQAK
AAsADAAKAAkACQAIAAgACQAJAAgABwAHAAcACAAKAAoACgAKAAcABwAHAAgACAAJAAYA
BAAEAAQABAAEAAQABAAEAAYABwAJAAkACwANAA8AEQARABMAFAAUABcAGAAaABoAHgAe
ABsAHgAfACEAIQAjACkAKQApACkAKwAqACgAIQAgABsAGAAaABwAGwAbABgAFQASAA0A
CwAKAAkABgAGAAYAAwABAAEA/v/+//7//v8AAAAA/v/+//7//P/8//z//P/8//v/+v/8
//3//f/8//z//P/9//3//P/8//v/+v/8/wQACwAPABoAKQAuADIAQgBPAFwAdACYALoA
2wDrAN0ArQBrACwACQD4/+j/1//V/9z/3//l//L/9v/0//b/+//7//v//f/9//v/+//4
//b/9f/0//n/+f/5//r/+v/4//j/+v/6//r/+//7//7//v///////f/7//r/+P/8//z/
/P/8//z//P/9//3///8AAAAAAAD8//z//P/8//v/+//7//v//P/8//3//f/+//7//v/+
//z//P/8//r//P/9//7//v8AAAAAAAACAAAA///+//3//v///wEAAgACAAIABAAEAAYA
BgAHAAcABQAHAAcABwAHAAgACgAKAAoACAALAAwACgAKAAwADgAPAA8ADwAPABEAEQAR
ABIAEwATABMAEwARABAAEwASABEAEQASABIAFAAUABQAEwAOAA4ADgAOAA4ACwALAAoA
CAAJAAoACgAIAAYABAACAAMABAAFAAUAAwADAAMAAQD//////////wIAAgD///3//f/9
//3//f/8//r/+f/4//n/+f/6//v/+v/6//j/9//5//n/+f/5//f/9//3//f/9//3//b/
9v/4//j/+P/5//n/+v/6//r/+P/4//n/+v/5//f/9v/1//f/+P/5//v//f/9//3//v/8
//z//f/9//3//v/+//3//f/+//7//v/+//////8AAP7//v/+//7//P/8//7//v/+//7/
/v/+//3//f///////v/+//7//v/8//z//P/+//3//P/7//r/+f/5//r//f/9//3/+//6
//r/+v/6//r/+//7//z//P/6//v/+//6//v/+//8//r/+v/6//r/+v/6//r/+v/4//n/
+//7//3///8BAAMABQAHAAgACAANAA4AEAAQABEAEAAMAA4AEwAVABUAFwAbABsAGwAb
AB4AHgAdABcAFwATABEAFAASAA8ADQAIAAkABgABAP///v/9//r/+v/4//X/8//z//D/
8P/w//D/8v/y//D/8P/y//D/8P/w/+7/7v/t/+z/7P/t/+3/7P/u/+7/7//v/+//8P/w
//D/8P/0//v/BwASABkAHgAoADIARQBcAHQAkgC8ANsA4wDRAKUAYQAkAAMA8v/c/8v/
zf/S/9f/3f/k/+j/7v/0//P/7f/r//D/8f/w//H/8f/w//D/8P/x//H/8f/y//T/8v/y
//T/8//y//L/8f/y//L/8//z//T/8//z//L/9v/2//b/9v/1//T/9P/z//P/9P/0//T/
8//0//X/9v/1//X/9f/1//b/9v/3//f/+P/4//j/+P/4//j/+P/2//j/+f/6//r/+P/4
//j/+v/5//n/+f/5//n/+f/6//r/+//8////AAD///7//v/9//7/AQACAAMAAQACAAQA
BAAGAAQABwAIAAgACAAKAAwACwALAAsACwAOAA8AEAASABQAEwASABEAEgASABYAFgAR
ABEAEgASABAAEAAQAA8ADAAMAAwADAALAAkACgAKAAkACQAJAAgABgAEAAIAAAAAAAAA
AAD///3//f/9//v/+//7//v/+//7//r/9v/z//T/9f/2//f/9//2//b/9v/1//P/8v/x
//L/8v/w/+//8f/x//H/8f/v/+//7//v/+//7//u/+7/7v/u/+7/7//x//L/8v/y/+//
7v/u/+7/7v/t/+3/7f/v//D/8f/z//L/8f/w//D/7v/u/+//7//x//L/8v/x//P/9P/0
//T/9P/1//X/9v/z//L/8f/w//H/8v/1//b/9v/2//b/9v/z//P/9f/1//T/9P/0//T/
8v/y//L/9P/0//T/9P/0//T/8//z//X/9f/1//P/8v/z//T/9f/2//X/8//y//D/8v/z
//P/8v/x//H/8f/y//L/8v/y//L/8f/x//H/8v/y//H/8f/y/+r/7v/y//L/8P/w//D/
8P/y//L/8v/y//D/8f/z//P/9f/3//n/+//7//3//v/+/wMABAAGAAYABgAGAAMABgAK
AA0ADgARABIAEQAQAA8AEwAUABQADwAKAAUAAgAEAAYABQAFAAIA///8//f/9f/0//P/
8P/w//L/7//t/+3/6P/o/+j/6P/r/+z/6//s/+3/6v/p/+j/5v/m/+X/5P/l/+f/6P/o
/+j/6P/p/+n/6f/q/+r/6v/o/+z/9/8FAA4AFwAgACoANABFAF4AgACiAMAA1wDXALcA
fwA9AAoA8f/e/8T/vf/H/87/0//f/+T/5v/m/+j/7f/r/+f/6f/p/+f/5//m/+b/5//o
/+r/6f/o/+j/6v/o/+j/6v/o/+j/6f/p/+r/6v/r/+v/7f/r/+r/6P/u/+7/7v/u/+3/
7P/s/+v/6//s/+z/7P/q/+r/6v/q/+3/7f/t/+3/7f/s/+z/6//q/+r/6v/q/+z/7P/s
/+r/6//r/+v/6v/q/+r/6v/s/+3/7f/t/+3/7f/t/+7/7v/w//D/8v/y//L/8v/z//P/
7//x/w==
         </WaveFormData>
      </LeadData>
      <LeadData>
         <LeadByteCountTotal>10000</LeadByteCountTotal>
         <LeadTimeOffset>0</LeadTimeOffset>
         <LeadSampleCountTotal>5000</LeadSampleCountTotal>
         <LeadAmplitudeUnitsPerBit>4.88</LeadAmplitudeUnitsPerBit>
         <LeadAmplitudeUnits>��V</LeadAmplitudeUnits>
         <LeadHighLimit>2147483647</LeadHighLimit>
         <LeadLowLimit>268435456</LeadLowLimit>
         <LeadID>V1</LeadID>
         <LeadOffsetFirstSample>0</LeadOffsetFirstSample>
         <FirstSampleBaseline>0</FirstSampleBaseline>
         <LeadSampleSize>2</LeadSampleSize>
         <LeadOff>FALSE</LeadOff>
         <BaselineSway>FALSE</BaselineSway>
         <ExcessiveACNoise>FALSE</ExcessiveACNoise>
         <MuscleNoise>FALSE</MuscleNoise>
         <LeadDataCRC32>3178793491</LeadDataCRC32>
         <WaveFormData>
5v/m/+b/5v/t//L/9//8//3//v///wAAAAAAAAAAAAACAAIAAgACAAQABAAEAAQAAQAA
AP///v///wAAAQACAAIAAgACAAIAAwAEAAUABgAGAAYABgAGAAQABAAEAAQABgAGAAYA
BgAIAAgACAAIAAYABgAGAAYABwAIAAkACgAHAAYABQAEAAQABAAEAAQABAAEAAQABAAE
AAQABAAEAAUABgAHAAgABQAEAAMAAgACAAIAAgACAAIAAgACAAIAAgACAAIAAgAAAAAA
AAAAAP7//v/+//7//P/8//z//P/8//z//P/8//r/+v/6//r/+v/6//r/+v/4//j/+P/4
//v//P/9//7//P/8//z//P/+//7//v/+//7//v/+//7/AAAAAAAAAAABAAIAAwAEAAYA
BgAGAAYABAAEAAQABAAGAAYABgAGAAUABAADAAIAAwAEAAUABgAGAAYABgAGAAgACAAI
AAgACAAIAAgACAAIAAgACAAIAAoACgAKAAoACQAIAAcABgAHAAgACQAKAAkACAAHAAYA
CAAIAAgACAAGAAYABgAGAAYABgAGAAYABgAGAAYABgAIAAgACAAIAAgACAAIAAgABgAG
AAYABgAGAAYABgAGAAQABAAEAAQABAAEAAQABAACAAIAAgACAAAAAAAAAAAA/v/+//7/
/v/8//z//P/8//7//v/+//7//v/+//7//v/9//z/+//6//z//P/8//z/+v/6//r/+v/6
//r/+v/6//r/+v/6//r/+v/6//r/+v/6//r/+v/6//r/+v/6//r/+v/6//r/+v/4//j/
+P/4//r/+v/6//r/+P/4//j/+P/2//b/9//3//f/9v/2//b/+P/4//j/+/8BAAMABAAE
AAYACgAPABEAFQAVABUAFAAUABMAEwATAA8ADAAJAAQAAQAAAP//+//2//P/8f/v/+3/
8P/x//P/8//0//X/9v/2//X/9P/z//X/9v/4//b/9v/1//X/9f/z//P/8//z//X/9f/1
//X/8//z//P/8//1//b/9//3//f/9//3//j/+P/4//j/9//1//T/9P/0//X//f8FAAkA
CQAIAAEA6//K/67/lf9v/0n/LP8l/zL/Sv9g/3v/mP+l/6b/qf+q/6//uP/B/8r/0//d
/+L/5f/m/+r/7P/s/+3/7P/s/+z/7P/t/+3/7v/u/+//8P/y//P/8f/x//H/8f/0//T/
9P/1//P/8//z//T/9P/0//T/9P/y//P/8//z//L/8v/y//L/8f/x//H/8f/y//L/8f/x
//D/8P/v/+//8P/x//H/7//v//D/8P/w/+//7v/u/+7/7//v/+//7//x//H/8f/y//D/
7//u/+7/7P/t/+3/7f/t/+7/7v/t/+3/7v/w//H/7//v/+7/7f/t/+7/7v/u/+7/7P/s
/+3/7//v/+7/7v/t/+v/6v/o/+j/6P/o/+b/6P/o/+j/6P/o/+j/6P/n/+f/5//n/+f/
5f/l/+b/5//l/+b/5v/m/+n/6v/r/+z/6v/r/+r/6P/p/+z/7v/w//D/8P/w//D/7v/u
/+7/7v/w//D/8P/w/+3/7v/t/+z/7f/s/+z/7f/s/+z/7P/s/+z/7P/s/+z/6//u/+//
8P/v/+7/7f/s/+7/7v/u/+3/7f/t/+7/7v/s/+z/7P/s/+7/7v/u/+7/7P/r/+v/6//t
/+3/7P/q/+z/7P/r/+v/6//s/+z/7P/t/+3/7f/s/+z/7P/s/+z/7P/s/+v/6//s/+z/
7P/r/+3/7f/t/+3/7P/r/+r/6P/q/+r/6v/o/+j/6P/p/+n/5//n/+f/5//p/+n/6f/q
/+j/6P/o/+b/5//m/+X/5P/l/+b/5//o/+j/5//m/+b/6f/p/+n/6P/n/+b/5v/l/+X/
5f/l/+X/5f/l/+X/5f/m/+b/5v/m/+b/5v/k/+T/5P/k/+f/5//n/+b/5f/k/+X/5P/l
/+n/7v/x//L/8v/1//r/AAADAAUABQAHAAYABAADAAEAAQD9//r/+f/0/+//7v/r/+f/
4v/f/9//3f/d/+D/4f/j/+X/5v/l/+b/5v/l/+L/4f/h/+L/5P/i/+L/4f/f/9//3//f
/+H/4f/h/+H/4P/f/97/3f/e/9//4P/i/+H/4f/h/+H/4f/i/+L/4v/i/+H/4f/g/+D/
4v/n/+//9//5//n/9v/r/9H/tP+a/33/Wf8x/xb/Ef8o/0L/Wv93/5D/m/+c/5//oP+l
/7D/t/+8/8X/0f/a/93/3v/e/+D/4P/h/+D/4P/g/+D/4//j/+T/5P/k/+T/5f/l/+P/
4//j/+P/5f/m/+f/6f/n/+f/5//o/+f/5v/l/+T/5v/n/+f/5//o/+j/6P/o/+n/6f/p
/+n/6f/o/+b/5f/m/+b/5f/l/+b/5//n/+X/4//k/+T/5P/k/+T/5f/m/+P/4//j/+P/
4//j/+P/5P/k/+P/4v/i/+T/5f/l/+X/5P/k/+P/4f/g/+D/4f/h/+P/4//i/+H/3//g
/+D/4P/g/97/3v/f/9//3//e/97/3v/d/93/3P/a/9r/2v/Y/9b/1v/W/9b/1//Y/9n/
2f/Z/9n/2f/Z/9n/2f/a/9v/2//c/9z/3P/d/97/3//g/+D/4//k/+T/4f/i/+L/4v/k
/+T/5P/k/+b/5v/m/+b/6P/o/+j/6P/o/+r/6v/q/+n/6P/o/+n/7P/s/+z/7P/s/+z/
7P/s/+r/7P/s/+z/7v/u/+7/7v/u/+7/7v/t/+3/7f/u/+7/7//w//H/8v/y//L/8v/y
//D/7//v/+//7//v/+7/7P/s/+z/6//r/+3/7v/u/+7/7//v/+//7v/u/+7/7v/u/+z/
7P/r/+v/7v/u/+7/7f/r/+v/6//r/+v/6//r/+r/6v/q/+r/6P/q/+r/6//r/+n/6f/p
/+n/6//r/+v/7P/u/+7/7v/s//D/8P/w//D/7v/u/+7/7v/w/+//7v/u/+3/7f/t/+z/
7P/s/+3/7f/v/+//7//v/+3/7//w/+7/7v/u/+7/7v/t/+z/6v/s/+z/7v/u/+3/7//y
//P/9v/2//n//v8EAAcACQAJAAsACgAIAAcACQAJAAUAAgD///r/9f/0//T/8f/t/+v/
5//l/+X/6P/r/+3/7//w//H/8v/y//H/7v/t/+3/7v/z//L/8//z//L/8f/w/+//7//v
/+//7//x//H/8f/x/+//7//v//D/8//z//P/8//z//T/9P/0//b/9f/1//T/8v/y//X/
//8JAAsADQAKAAEA7f/O/7D/k/9v/0v/MP8p/zr/WP9y/4v/pP+x/7L/tf+4/7n/wv/R
/9j/3//n//D/8//4//r//P/8//3//P/8//z//P//////AAAAAP7//v//////AQABAAEA
AQAAAAAAAAABAAMAAwADAAQABAAEAAQABAAGAAcABwAHAAgACAAIAAgACQAJAAkACQAK
AAoACQAJAAgACAAHAAcACAAJAAkABwAHAAgACAAIAAkACAAIAAgABwAHAAcABwAJAAkA
CQAKAAwACwAKAAoACQAJAAgABwAHAAgACAAHAAcACAAKAAsACgAJAAcABQAGAAgACQAK
AAoACAAIAAkABwAHAAYABgAGAAUABQAEAAQABAAEAAIAAgACAAIAAgACAAIAAgABAP//
/////////////wAAAQD//wAAAAAAAAEAAgADAAQAAgAFAAYABgAGAAgACQAKAAwADAAM
AAwADAAMAAwADAAMAAwADAAMAAwADgAOAA4ADwAOAA4ADwAOAA4ADgAOAA4ADgAOAA4A
DAAOAA4ADgAOAA4ADgAOAA4ADgAOAA0ADQANAA4ADgAOAA4ADgAOAA4ADgAOAA4AEAAP
AA8ADwATABMAEgAQABEAEAAOAA0ACwAMAAwADAANAA0ADQAMAAoACgAKAAoACgAKAAkA
CQAKAAoACgAJAAsACwALAAsACQAJAAkACAAIAAgACAAGAAYABgAHAAcABwAHAAcABwAF
AAUABQAGAAcACAAJAAgACAAIAAgACAAIAAgACAAIAAoACQAIAAgACwALAAsACgAKAAoA
CwALAA0ADQANAA0ADQANAA0ADQAOAAwADAAMAA4ADgAOAA4ADgAPAA8ADwAOAA4ADgAQ
ABAAEgAVABkAGwAeAB4AIQAmACoALQAvAC8AMQAwAC4ALQAuAC8ALAAqACUAIAAbABoA
GQAVABAADQALAAkACQAMAA8AEQATABQAEwAUABQAEwAUABMAEwAUABYAFAAUABMAEwAT
ABMAEwAUABUAFgAXABcAFwAXABcAGQAZABkAGgAbABsAGwAbAB0AHgAeAB4AHAAbABsA
GgAcAB4AIwApAC0AMwA1ADAAIwAHAOb/yv+v/4n/Zf9U/1f/av9+/5b/t//M/9H/1P/X
/9r/4//w//n/AAALABEAFAAXABwAHgAgACAAIQAgACAAIAAgACMAIwAkACQAJAAkACUA
JQAjACMAIwAjACYAJgAmACcAJwAnACcAKAAqACoAKgAqACgAKQApACkALAAsACwALAAt
AC0ALQAtACwALAArACsAKwAsACwALQAsAC0ALQArACsALAAsACwALAAsAC0ALgAtAC0A
LQAtAC8ALwAvADAALgAtACwALAAtAC8AMAAxAC8AMAAwAC8AMAAwADEAMQAvAC8ALgAt
AC0ALgAuAC4AMAAuAC4ALwAvAC8ALgAuAC4ALQAtACwALAAsACwAKgArACwALQAuACwA
LAAsACsALQAtAC0ALQArACsALAAtAC0ALgAuAC4AMAAwADAAMAAuADEAMgAyADEAMgAy
ADIAMAAwADAAMAAyADIAMgAyADQANAA0ADQAMgA0ADQANAA1ADQANAA1ADUANAAzADIA
MgAyADIAMgAwADIAMgAyADIAMgAyADIAMgAyADIAMQAwAC8ALwAuADAAMAAwADAALgAu
AC4ALgAuAC0ALQAtAC8ALwAuACwALAAsACsAKwArACwALAAsACkAKQApACgAKAAoACgA
KAAoACgAJwAnACgAKAAoACcAJwAnACcAJwAnACcAJwAmACYAJgAmACQAJQAmACgAKQAn
ACcAJwAnACYAJQAkACQAJgAmACYAJAAlACQAIwAiACUAJgAnACgAKAAnACYAJgAnACcA
JwAmACYAJgAnACcAJwAnACcAJwApACcAKAAqACoAKgAqACgAJwAmACQAJgAmACgAKAAl
ACcAKgArACoAKgAtADIAOAA7AD0APQA/AD4APAA7ADsAOwA3ADQAMAAqACQAIgAfABsA
FgATABAADQAMAA4ADQAPABEAEgARABIAEgARAA4ADQANAA4AEAAOAA4ADQANAA0ADQAN
AAsACwALAAsADQANAA0ADQANAA0ADQAOAA8ADwAPAA8ADwAQABAAEAAPAA0ADAAKAA4A
DgAPABUAHQAhACEAJAAhAA8A9P/W/7v/mf9z/1T/Qf9I/2D/dv+R/7L/w//I/8n/yv/N
/9T/3f/k/+v/9//+/wMACAAIAAoACgALAAoACgAKAAoACwALAAwADAAMAAwADQANAA0A
DQANAA0ADAAMAAwADQAPAA8ADwAQABAAEAAQABAADgAPAA8ADwAOAA4ADgAOAA4ADwAQ
ABEAEgASABEAEQASABIAEQARABAAEQARAA8ADQAOAA4ADgANAAwADAAMAAwADQAOAA8A
DQANAA0ADgAMAAsACgAKAAgACQAJAAkACQAKAAoACQAIAAgACQAJAAkACQAIAAcABwAI
AAgACAAIAAYABgAHAAkACQAIAAgACQAJAAoACgAJAAgABwAEAAYABgAGAAYABgAGAAYA
BQAFAAUABQAFAAcABwAIAAkABwAIAAgACAAKAAoACgAKAAgACwAMAAwACgAMAA0ADgAM
AAwADAAMAA0ADgAPABAAEgASABIAEgARABIAEQAQABEAEAAQABEAFAAUABQAFAAUABQA
FAAUABAAEgASABIAFAAUABQAFAAWABYAFgAVABUAFQAWABYAFgAWABYAFgAXABgAGQAa
ABoAGQAZABkAGQAZABgAFgAYABgAFwAXABUAFgAWABYAFQAVABUAFAAUABQAFAAUABQA
FAATABMAFgAWABYAFQAUABMAEgARABIAEwAUABQAEwASABEADgAQABAAEQARABEAEQAR
ABEADwAPAA8AEAASABIAEgAQABIAEgASABIAEAAQABAAEAAOAA0ADAAMAAsACwALAAoA
CAAIAAkACQAHAAkACgAKAAoACgAKAAoACQAIAAYABgAGAAgACAAGAAkADQAPABEAEgAW
ABwAIQAjACQAIwAhACAAHgAdABsAGwAXABQAEgAOAAoACgAHAAMA/v/7//f/9f/1//j/
+//9////AAD//wAAAAD///7//f/9//7/AAD+//7//f///////////////////////f/9
//3//f/+////AAACAAEAAQABAAEAAQACAAIAAgAEAAMAAwACAAQABgALABMAFQAXABkA
GAAJAO//0P+2/5n/c/9N/zb/O/9Y/3b/jP+l/77/x//G/8X/xv/P/9r/4//m/+//+/8C
AAUABgAGAAgACAAJAAoACgAKAAoADAANAA8AEAAPAA4ADgANAAsACwALAAsADgAOAA4A
DwANAA0ADQAOABAAEAAQABAAEAARABEAEQAQABAAEAAQABEAEQARABEAEAAQAA8ADwAP
ABAAEAARABEAEQAQAA0ADQAOAA4ADgANAAwADAAMAAsACwALAAsADQANAA0ADgAOAA0A
DAAMAAkACQAIAAcACQAKAAoACQAJAAoADAANAAsACwAKAAkABwAIAAgACAAGAAQABAAF
AAYABwAHAAgABgAFAAUABAAEAAQABAACAAMABAAFAAYAAwACAAEA//8BAAEAAQABAAEA
AQACAAMABQAGAAYABgAIAAgACAAIAAYACQAKAAoADAAOAA8AEAANAAwACwAKAAwADAAM
AAwADQAOAA8AEAAPABAADwAOAA8ADgAOAA8ADgAOAA4ADgAOAA4ADgAOAAwADgAOAA4A
DAAMAAwADAAMAAwADAALAA0ADQAOAA4ADAAMAAwADAAKAAoACgAKAAoACQAJAAkADQAN
AAwACgAKAAoACQAJAAsADAAMAAwACwALAAsACgAIAAgACAAIAAoACgAJAAkACQAIAAcA
BQAFAAUABQAFAAcABwAHAAYACAAIAAgABgAGAAYABwAHAAUABQAFAAUABQAFAAUABgAG
AAYABgAEAAQABAAEAAQABgAGAAYABgAGAAUABAAEAAUABQADAAIAAwAEAAUABgAFAAUA
BQAEAAQABAAGAAYACAALAA8AEQAQABAAEwAYAB4AIQAjACMAIQAgAB4AHQAdAB0AGQAW
ABMADgAJAAgABwADAP7/+//5//f/9//6//z///8CAAQAAwAEAAQAAwACAAEAAQACAAIA
AAAAAP////////////8AAAEAAgADAAEAAQABAAEAAQABAAEAAgAFAAUABQAFAAMABAAE
AAQAAgABAAEAAAAAAAQADQAVABkAFwAXABIAAQDj/8b/sP+P/2X/Rf80/z3/XP92/47/
q/++/7//vv/B/8L/yf/U/93/4v/v//v/AAABAAAAAAACAAIAAwAGAAYABgAGAAcABwAI
AAgACgAKAAsACwAJAAkACQAJAAgACAAIAAkACwALAAsADAAOAA4ADgAOAA0ADQAMAAsA
DAAMAAwADAANAA0ADQANAA4ADgANAA0ADAAMAAsACwAKAAsACwAJAAsADAAMAAwACQAI
AAgACAAJAAkACQAJAAcABwAHAAgABgAFAAQABAAGAAcABwAHAAUABgAGAAUAAgACAAMA
AwABAAEAAAD/////AAAAAAAAAAD+//7////9//3//P/8//7//f/9//z//P/8//z/+v/4
//j/+P/4//r/+v/6//n/+f/5//n/+f/7//v//P/9////AAAAAAAA/v/+//7//v8AAAMA
BAAEAAIABAAFAAYACAAIAAgACAAIAAgACAAIAAoACgAKAAoACgAMAAwADAALAAoACgAL
AAoACgAKAAoADAAMAAwADAAKAAwADAAMAAsACgAJAAgACQAKAAsACwALAAsADAAMAAsA
CgAJAAgACAAIAAgACAAKAAkACQAJAAoACQAHAAQACAAIAAcABwAFAAYABgAGAAUABQAF
AAQAAgACAAIAAgACAAIAAQABAAQABAAEAAMAAwADAAMAAwABAAEAAQAAAAIAAgACAAAA
/v/+///////9//3//f/9//7///8AAAIAAAAAAAAA/v8AAAAAAAAAAAAAAAAAAAAAAgAB
AAAAAAABAAEAAQAAAP7//v//////AQABAAEAAQD9//3//f/9//z//v/+//7//v//////
///+//7//v8AAAAAAAADAAcACQAKAAoADQASABoAHQAfAB8AHgAcABkAFwAVABUAEQAO
AA0ACAADAAIAAQD9//j/9f/1//P/8//2//f/+f/7//z//f/+//7//f/8//v/+//8//7/
/P/8//v/+//7//v/+//7//v/+//7//3//f/9//3//f/9//3//v/+//3//P/7//v//P/8
//z//P/7//v/+v/4//z/BQAJAA0AEQATAAwA+f/f/8D/qP+J/1//P/8w/zX/Rv9c/3b/
lf+o/63/sP+x/7b/v//K/9H/2v/l/+3/8v/z//T/9P/2//b/9//6//r/+v/6//n/+f/6
//r//P/8//3//f/7//v/+//7//7//v/+/////f/9//3//v8AAAAAAAAAAP/////+//3/
AAAAAAAAAAD//////////wIAAgABAAEAAAAAAP////8AAAEAAQD///3//v/+//7/AAAA
AAEAAgD//////////wEAAQABAAIAAAD///7//v8AAAEAAQABAAEAAgACAAEAAAAAAAEA
AQADAAMAAgABAP//AAAAAAAAAAD+//7//////////v/+//7//f/9//z//P/8//z/+v/6
//r/+v/6//r/+v/6//n/+f/5//n/+f/5//n/+v/7//v//P/8//z/+v/6//r/+v/8////
AAAAAAAAAgADAAQAAwACAAEAAAACAAIAAgACAAQABAAEAAQAAwAEAAMAAgABAAAAAAAB
AAIAAgACAAIABAAEAAQABAACAAQABAAEAAYABgAGAAYABgAGAAYABQAHAAcACAAIAAYA
BgAGAAYABAAEAAQABAAEAAMAAwADAAUABQAEAAIABgAGAAUABQAFAAYABgAGAAQAAwAC
AAAAAAAAAAAAAAACAAIAAQABAAAAAAAAAP//AQABAAEAAQABAAEAAQAAAAIAAgACAAAA
AAAAAAEAAQD//////////wEAAQABAAIAAgACAAIAAAAAAAAAAAAAAP7//v/+//7//v/9
//z//P/////////+//z//P/9//3//f/9//3//f/9//3//f/9//7//v/8//z//v/8//z/
/P/8//3//f/9//z//P/8//7//v/+/wEABQAHAAoACgANABIAFgAZABsAGwAdABwAGgAZ
ABcAFwATABAADQAIAAMAAgABAP3/+P/1//P/8f/x//T/9P/1//b/9v/4//r/+//7//j/
9//3//j/+v/4//j/9//3//f/9//3//X/9f/1//X/9//3//f/9//3//f/9//4//v/+//7
//v/+//8//z//P/+//3//f/8//7//P/9/wMACwAPABEAEAALAPn/2P+6/6H/gf9b/zz/
K/82/1L/bP+F/6L/tf+2/7X/tv+3/8L/zf/U/93/6//y//X/+P/4//r/+v/7//z//P/8
//z//f/9//7//v/8//z//f/9//3//f/9//3//v/+//7////9//3//f/+////AAABAAIA
AgADAAMAAwAEAAQABAAEAAEAAQABAAEAAgACAAEAAQAAAAAA/////wIAAwADAAEAAQAC
AAIAAgD///7//v/+////////////////////AAACAAEAAAAAAAAAAQABAAEA//8AAAAA
//8AAAAAAQABAAAA///9//v//f/+//7//v8AAP7//v////3//f/8//z//P/7//v/+v/8
//z//P/6//r/+v/6//r/+P/4//j/9//1//X/9f/1//f/9//4//n/+f/6//r/+v/6//r/
+v/6//z///8AAAAA/v8AAAEAAgACAAIAAgACAAIAAgACAAIAAAAAAAAAAAACAAQABAAE
AAEAAAAAAAEABAAEAAQABAAGAAYABgAGAAQABgAGAAYABAAEAAQABAACAAIAAgABAAIA
AwAFAAYABAAEAAQABAAEAAQABAAEAAYABQAFAAUABQAFAAQAAgAGAAYABQAFAAUABgAG
AAYABQAFAAUABAAEAAQABAAEAAIAAgABAAEABAAEAAQAAwAFAAUABQAFAAcABwAHAAYA
BQAEAAMAAAACAAIAAwADAAMAAwADAAMAAwADAAMABAACAAIAAgAAAAAAAAAAAAAA/v/+
//7//v/+//3//P/8//////////7//v/+//////////////////7//f/8//v/AgAEAAIA
AQAAAP///v/9//3//f/8//z//P/+//7//P///wMABQAIAAgACwAQABYAGQAbABsAHQAc
ABoAGQAZABkAFQASAA8ACgAFAAQAAwD///r/9//z//H/8f/0//f/+f/7//z//f/+//7/
/f/6//n/+f/6//z/+v/6//n/+P/3//b/9f/2//f/+P/5//f/9//3//f/9f/1//X/9v/1
//X/9f/1//f/+P/4//j/+P/3//f/9v/4//r//f8DAAsADwAPAA4ABQDv/9D/tP+d/3n/
Uf80/yf/NP9U/27/h/+g/7P/tv+z/7T/t//A/8//1v/X/+H/7P/x//D/8v/0//T/9f/4
//j/+P/4//f/9//4//j/+v/6//v/+//5//n/+f/5//r/+v/6//v/+//7//v//P/8//z/
/P/8//r/+//7//v//v/+//7//v////////////7//v/9//3//v/+//3//f/+///////9
//3//v/+//7/+//6//r/+v/7//v/+//7//n/+f/5//r//P/7//r/+v/6//v/+//7//v/
/P/8//v/+v/6//v/+//5//n/+P/3//X/9v/2//b/9P/y//L/8//x//H/8P/w//L/8f/x
//D/7v/u/+7/7P/q/+r/6v/q/+z/7P/s/+v/7P/t/+7/7//x//H/8v/z//L/8v/x//D/
8f/y//P/9P/z//X/9f/0//T/9v/3//j/+v/6//r/+v/4//j/+P/4//r/+v/6//r/+v/8
//z//P/8//z//f////7//v/+//7////+//3//P/8//7//v/+//z//P/8//z//v/+//7/
/f/+////AQACAAEAAAD///7///8AAAEAAgAEAAMAAwADAAQAAwABAP7/AwAEAAQABQAE
AAQAAwACAAMAAwADAAIAAgACAAIAAgADAAQABAAFAAYABgAGAAUABQAFAAUABQAFAAUA
BQAEAAIAAgACAAAAAAAAAAEAAQABAAEAAQABAAEAAQABAAIAAgACAAIAAAACAAIAAgAC
AAQABAAEAAQABgAFAAQABAADAAMAAwACAAYABgAEAAQABAAEAAQAAwADAAMAAgAEAAQA
BgAGAAYACQANAA8ADgAOABEAFgAcAB8AIQAhACEAIAAeAB0AHwAfABsAGAAUAA4ACAAG
AAUAAQD8//n/+f/3//f/+v/7//3///8AAAEAAgACAAEAAgABAAEAAgAEAAIAAgABAAMA
AwADAAMAAgABAAAA//8BAAEAAQABAP///////wAA/////////////wAAAAAAAAAA////
//7//v8AAAMADQAZABsAFwAUAA0A+f/c/8L/qf+H/13/PP8z/0T/ZP98/5f/tP/D/8T/
x//I/8n/0P/Z/+D/5f/x//r//f/8//z//v/+////AgACAAIAAgADAAMABAAEAAYABgAH
AAcABwAHAAcABwAIAAgACAAJAAsACwALAAwACgAKAAoACgAKAAsACwALAAwADAAMAAwA
CQAJAAkACQAHAAYABAADAAUABgAGAAcABwAHAAYAAwAFAAYABgAGAAMAAgACAAIAAQAB
AAEAAQABAAEAAQACAAIAAQAAAAAAAgADAAMAAwABAAIAAgABAAEAAgAEAAUAAwADAAIA
AQABAAIAAgACAAQAAgACAAMAAgABAP///v8AAP/////+/wAAAAAAAP7//P/8//z//P/8
//z//P/7//v/+//7//v/+//7//z//f/+/wAAAQACAAIAAgACAAIABAAHAAgACAAKAAwA
DQAOAAwADAAMAAwADAAMAAwADAAOAA4ADgAOABAAEgASABIAEQAQABAAEQAUABQAFAAU
ABYAFgAWABYAFAAWABYAFgAYABgAGAAYABYAFgAWABUAFwAXABgAGAAaABoAGgAaABkA
GAAXABYAFwAXABgAGQAbABsAGgAYABoAGgAZABkAFwAYABgAGAAZABkAGQAYABoAGgAa
ABoAGAAYABcAFwAYABgAGAAXABcAFwAXABcAFwAXABcAFgAYABgAGAAWABQAFAAVABUA
FwAXABcAFwAXABcAFwAYABoAGgAaABgAGgAaABoAGgAYABgAGAAYABoAGQAYABgAGwAb
ABsAGgAaABoAGwAbABsAGwAbABsAHQAdAB0AHQAeAB4AHgAeAB4AHgAeACAAHgAeAB4A
HgAfAB8AHwAeAB4AHgAgACAAIAAjACcAKQArACwAMAA2ADwAPwBBAEEAPwA+ADwAOwA9
AD0AOQA2ADEALAAnACYAJwAjAB4AGwAZABcAFwAaABsAHQAfACAAIwAkACQAIwAkACMA
IwAkACQAIgAiACEAIQAhACEAIQAiACMAJAAlACMAIwAjACMAIwAjACMAJAAlACUAJQAl
ACUAJgAmACYAJAAjACMAIgAkACYAKwAzADcAOQA7ADoAKwALAOz/1v+5/5P/cf9e/13/
cP+E/57/u//O/9P/1v/Z/9z/5f/y//3/BAAPABcAHAAhACIAIgAkACQAJQAmACYAJgAm
ACgAKQArACwAKgAqACsAKwAsAC0ALgAvADAAMAAwADEALwAvAC8AMAAyADIAMgAyADQA
NQA1ADUANAA0ADQANAA1ADUANQA1ADYANgA1ADUANgA2ADUANQA4ADkAOQA3ADcAOAA4
ADgANwA2ADYANgA3ADcANwA3ADcANwA3ADgAOgA5ADgAOAA4ADkAOQA5ADkAOgA6ADkA
OAA2AA==
         </WaveFormData>
      </LeadData>
      <LeadData>
         <LeadByteCountTotal>10000</LeadByteCountTotal>
         <LeadTimeOffset>0</LeadTimeOffset>
         <LeadSampleCountTotal>5000</LeadSampleCountTotal>
         <LeadAmplitudeUnitsPerBit>4.88</LeadAmplitudeUnitsPerBit>
         <LeadAmplitudeUnits>��V</LeadAmplitudeUnits>
         <LeadHighLimit>2147483647</LeadHighLimit>
         <LeadLowLimit>268435456</LeadLowLimit>
         <LeadID>V2</LeadID>
         <LeadOffsetFirstSample>0</LeadOffsetFirstSample>
         <FirstSampleBaseline>0</FirstSampleBaseline>
         <LeadSampleSize>2</LeadSampleSize>
         <LeadOff>FALSE</LeadOff>
         <BaselineSway>FALSE</BaselineSway>
         <ExcessiveACNoise>FALSE</ExcessiveACNoise>
         <MuscleNoise>FALSE</MuscleNoise>
         <LeadDataCRC32>3802780539</LeadDataCRC32>
         <WaveFormData>
5P/k/+T/5P/r//D/9f/6//z//v8AAAIAAgACAAIAAgACAAIAAgACAAUABgAHAAgABQAE
AAMAAgAFAAYABwAIAAcABgAFAAQABQAGAAcACAAIAAgACAAIAAYABgAGAAYACQAKAAsA
DAAMAAwADAAMAAwADAAMAAwADQAOAA8AEAAOAA4ADgAOABAAEAAQABAAEAAQABAAEAAR
ABIAEwAUABUAFgAXABgAGAAYABgAGAAaABoAGgAaABsAHAAdAB4AIAAgACAAIAAhACIA
IwAkACYAJgAmACYAKAAqACwALgAvADAAMQAyADMANAA1ADYAOAA4ADgAOAA3ADYANQA0
ADQANAA0ADQAMQAwAC8ALgAtACwAKwAqACgAJgAkACIAHgAcABoAGAAWABYAFgAWABMA
EgARABAADQAMAAsACgAKAAoACgAKAAkACAAHAAYACAAIAAgACAAGAAYABgAGAAYABgAG
AAYACAAIAAgACAAHAAYABQAEAAUABgAHAAgABwAGAAUABAAFAAYABwAIAAUABAADAAIA
BAAEAAQABAAEAAQABAAEAAIAAgACAAIAAgACAAIAAgAEAAQABAAEAAIAAgACAAIABAAE
AAQABAACAAIAAgACAAQABAAEAAQABAAEAAQABAACAAIAAgACAAIAAgACAAIAAAAAAAAA
AAD+//7//v/+//7//v/+//7//P/8//z//P/+//7//v/+//z//P/8//z/+//6//n/+P/5
//r/+//8//n/+P/3//b/9//4//n/+v/5//j/9//2//b/9v/2//b/+P/4//j/+P/2//b/
9v/2//j/+P/4//j/9//2//X/9P/0//T/9P/0//T/9P/0//T/8v/z//P/9f/5//v//f//
/wAAAQABAAEABAAEAAUABQAGAAYABwAIAAYABgAGAAQABAAFAAQAAgD8//n/9//1//P/
9P/0//b/+P/4//f/9//5//j/9P/w//H/8v/1//T/8//x//D/7//u/+7/7//v//H/8f/x
//H/8P/v/+//7v/u/+//8P/y//D/7v/u/+//8f/x//D/8P/z//P/8//x/+//7//y//r/
DQA1AFgAWQBAACwAEADo/8r/vP+r/6P/o/+c/4r/cv9e/1L/Uf9g/3n/l/+v/8X/2P/l
/+v/7v/w//L/9P/2//b/9f/1//X/9//1//X/9f/2//r//P/9//7//v/9//v/+v/+//7/
//////////////////8AAAAAAAAAAAEAAQABAAAAAAD/////AAACAAMABAADAAMAAwAD
AAEAAQACAAIABAAEAAUABQAGAAYABgAGAAYABgAGAAYABwAIAAkACQAJAAkACQAJAAoA
CgAMAAwACgALAAsADAAMAA0ADwAPABIAEwAUABUAEwATABQAFAAXABkAGgAcABsAGwAb
AB0AIAAjACUAJgAmACYAJwAmACgAKQAqACoALAAtAC0ALQAsACsAKgAoACkAKgApACkA
JwAlACUAJQAkACEAIAAeAB4AHQAcABwAFwAUABEADwAQABAAEQARAA4ACwAKAAgABwAF
AAIAAQACAAIAAgACAAEAAAD/////AQAAAAAAAAD+//7//f/9//3//f/8//z/////////
///+//3//P/7//z//f/+/////f/9//3//f/7//v/+//7//z//f/+/wAA/f/6//n/+P/6
//v//P/9//z//P/8//v/+//8//z//P/+//7//v/+//z//f/9//v//P///wAAAQAAAP//
/v/9//7///8AAAEAAAAAAP///////////v/+/wAAAAAAAAAA/v/9//3//f/7//v/+v/6
//z//P/8//v/+f/4//j/+f/7//v/+//7//v/+//7//n/+f/6//r/+v/4//j/+f/5//f/
9//3//f/+P/5//r/+//5//j/+P/6//f/9v/4//j/+P/4//b/9v/2//b/9P/0//T/9f/2
//n/+//9//3//f/+////AQADAAUABgAFAAUABAAEAAMABAAEAAQABQAEAAQABQABAP7/
+v/3//f/9f/1//b/9P/2//b/9v/1//X/+P/4//b/9P/z//T/8//w/+//7f/u/+//7//w
//H/8f/x//H/8P/v/+7/7f/v//D/8P/x//D/8P/v/+z/7v/v//H/8f/y//L/8//z/+//
7//v//P/+P8CABcAPQBaAFMAOAAiAAQA2v+6/6j/nf+X/5X/kP+A/2r/Wv9Q/1f/av+B
/5n/sf/D/9L/3f/p//D/8v/w//L/9P/0//T/8//y//P/9v/3//j/+v/4//j/9//2//n/
+f/4//j//P/8//3//f/7//v/+//7//v//P/8//z//P/9//3//f8AAAAA////////AAAA
AAAAAAD///7//f/+////AQACAAIAAgADAAMAAwACAAEAAAADAAQABQAGAAQABAAEAAMA
BgAHAAgACQAJAAgACQAIAAoACwALAAwADAANAA8ADwAOAA8AEAARABIAEwAVABYAFQAX
ABgAGgAbABsAGwAdAB8AIQAiACIAIwAkACYAJgAoACkAKgAqACkAKQAoACcAKQApACkA
KAAoACgAJgAlACMAIQAhACEAIgAfAB4AHAAZABcAFQAUABMAEgARABEADgAMAAsACQAI
AAUABAACAAQAAwABAAEAAAAAAAAAAAD9//z/+//7//3//P/8//z/+v/6//n/+f/6//v/
+//8//z/+//6//n/+f/5//n/+f/7//v/+//7//r/+f/4//f/+v/7//z//f/6//n/+P/4
//n/+P/5//r/+f/5//n/+f/4//j/+P/3//j/+v/7//z//P/8//z//P/8//3//f/7//v/
/f/9//3/+//7//v/+//9//3//f/9//3//P/6//n/+v/7//v//P/8//z//P/8//n/9//2
//X/+P/5//n/+v/5//j/9//1//b/9v/3//n/9//3//f/9//2//X/9P/x//L/9P/1//b/
8v/y//P/8//1//X/9f/1//X/9f/0//L/8v/y//L/9P/0//T/9P/0//T/9P/1//P/9f/2
//f/+P/5//v//f/8//3//v/+/wAAAQABAAIAAwAEAAQABAAEAAIAAQABAAEA/v/6//f/
9P/x//D/8P/y//T/9P/0//P/8//2//b/8//w/+7/7v/y//D/8P/v/+7/7f/r/+r/7f/t
/+3/7f/t/+3/7f/t/+z/7P/r/+v/7f/u/+7/7P/q/+v/7f/t/+7/7v/v/+//7f/t/+3/
8f/2//z/DwA1AFgAVwA8ACQABgDc/7z/pv+X/5f/m/+Y/4b/bv9a/07/Uf9g/3f/lf+v
/8P/1P/h/+X/6P/s/+7/8P/y//L/8//z//P/9f/z//P/8//0//b/+P/5//r/+f/5//j/
+P/6//r/+//7//v/+//7//v/+//8//z//P/9////AAABAAEAAAD+//3///8AAAAAAAAD
AAMAAwADAAIAAQABAAAAAQACAAQABQAFAAQAAwACAAMABAAFAAYABQAGAAcABwAHAAcA
BwAHAAoACgAMAAwACQAJAAgACAAJAAsADgAPABAAEQASABMAEgARABEAEAASABUAFwAa
ABkAGQAZABsAHQAfACAAIAAfACAAIgAiACIAIwAkACQAJgAnACcAJwAmACUAJAAiACMA
JAAjACMAIQAfAB8AHwAcABkAGAAWABcAFQATABIADgAMAAoACQAIAAgACQAJAAgABQAE
AAIABAADAAEAAQD+//7//v/+//z/+v/4//f/+P/4//n/+v/4//j/9//3//X/9f/0//T/
9//3//f/9//3//f/9//3//f/9//3//f/+f/5//n/+f/3//f/9//3//n/+f/5//r/+v/4
//j/+P/5//n/+f/5//r/+v/6//n/9//4//j/+P/5//r/+//8//v/+//6//f/+P/7//z/
/f/9//3//f/9//v/+//7//v//v/+//3//f/7//v/+v/6//z//P/8//z//v/9//3//f/8
//v/+f/4//n/+v/7//v/+v/4//f/9//5//n/+f/5//n/+f/5//f/9//4//j/+P/4//j/
+f/5//n/+f/5//n/+//7//v/+//7//r/+P/4//j/+P/4//j/+P/6//r/+v/6//r/+v/6
//v//f///wAAAQACAAMABQAHAAgACQAKAAoACQAJAAgACAAKAAwADQAOAAwACgAJAAkA
BwAEAAAA/f/9//v/+//8//3/AAABAAIA/v/9/////v/+//z/+//8//3/+v/5//f/+f/5
//j/+P/7//v/+//7//n/+f/5//n/+//8//z//f/7//z//P/6//v//f8AAAEAAAAAAAEA
AQD9//3//f/9/wIAEAAvAFcAbABfAEYANAAUAO7/2v/M/73/tf+z/6j/kv96/2j/YP9l
/3r/mf+1/83/4f/s//P//f8CAAQAAgAEAAYABgAGAAUABAAFAAgACQAKAAwADAAMAAsA
CgAJAAkACAAIAAwADAANAA0ACwALAAsACwANAA4ADgAOAA4ADwAPAA8ADgAOAA0ADQAQ
ABIAEwAUABIAEQAQAA8AEQARABIAEgASABIAEwATABQAFAAUABQAFQAWABcAGAAYABgA
GAAXABkAGQAZABkAGgAaABwAHAAcAB0AHQAeACAAIQAjACMAIgAjACQAJQAmACcAKQAq
ACoAKwArACwALwAvAC8AMQA1ADcAOAA4ADgAOAA5ADgAOwA9AD8AQABAAEEAQQBBAEAA
PwA+ADwAPwBAAD8APwA8ADkAOAA3ADgANQA0ADIALwAtACsAKgAoACYAJAAjACEAIAAg
AB8AHQAZABcAFAAWABUAEwATABEAEAAPAA4ADwAOAA0ADQAOAA4ADwAQAA0ADAAKAAkA
CgALAAsADAANAA0ADQANAAwACwAKAAkACwALAAsACwAKAAkACAAHAAkACQAJAAkABwAH
AAcACAAGAAQABAAEAAYABwAIAAkACQAIAAcABQAGAAgACQAKAAkACAAHAAYABgAHAAcA
BQAFAAcABwAHAAUABQAFAAUABQAFAAUABQAGAAYABQAFAAMAAwACAAIAAwAEAAUABgAE
AAMAAwADAAUABQAEAAQABAAEAAQAAwADAAIAAgADAAUABQAFAAUAAwADAAMAAQACAAQA
BQAGAAQABAAFAAUAAwADAAMAAwAHAAUABAAEAAQABAAEAAIAAgACAAIAAgACAAIAAwAC
AAMAAwADAAYABwAJAAsACgALAAwADAANAA0ADAAMAA0ADgAOAA4ACwAIAAYABQAFAAIA
/v/7//b/8//y//L/9P/2//b/9v/1//X/+P/4//P/8P/u/+7/8v/w//D/7//u/+3/6//q
/+v/6//r/+v/6//r/+v/6//q/+r/6f/p/+z/7v/v/+7/7P/t/+//7//u/+7/7//v//H/
8//v/+//8P/0////HwBKAF0ATgA4ACIA+v/S/7z/r/+j/6H/nv+S/3j/YP9Q/03/Vv9p
/4X/of+5/87/3f/l/+r/7P/t//D/8//0//X/9f/1//f/9v/1//T/9P/3//j/+P/4//f/
9//2//b/+P/4//n/+f/6//v//P/9//v//P/8//z//v////////////7//P/7//v//P/8
//z////////////9//3//v/+/wAAAAABAAEAAQAAAP///v/+//7//v/+/wEAAgADAAMA
AgABAAAA//8BAAIABQAGAAQABQAFAAYABgAHAAkACQAMAA0ADgAPAA0ADQAOAA4AEAAT
ABUAGAAXABcAFwAZABsAHQAeAB4AIAAiACUAJgAkACUAJgAmACcAKQAqACsAKQApACkA
KAAqACoAKAAnACkAJwAnACcAJAAhACAAHgAfAB0AGwAaABYAFAASABEAEQAQABAADwAO
AAsACgAIAAgABwAFAAUABAAEAAQABAADAAIAAQABAAMAAgACAAIABAAEAAMAAwABAAEA
AAAAAAMAAwADAAMABAAFAAYABwAFAAUABQAFAAcABwAHAAcABQAFAAUABQAGAAcACAAK
AAoACAAIAAgABwAHAAcABwAJAAoACwALAAoACgAJAAgACQAKAAsADAAKAAsACwAJAAkA
CwALAAsADAANAA4ADwANAA0ADQANABAAEAAPAA8ADQANAAwADAAMAAwADAAMAA4ADQAN
AA0ADAALAAkACAAKAAoACgAJAAcABgAGAAcACQAJAAkACQAHAAcABwAFAAMABAAEAAQA
AgACAAMAAwABAP//AAACAAIAAgACAAIAAgACAAIAAQAAAP////8BAAMABAAFAAQABQAH
AAkACgALAAwADAAPAA8ADgAOAA4ADgANAAwADgAMAAsACwAJAAYAAgD///z/+f/4//j/
+v/8//z//P/7//v//v/+//z/+v/5//r/+v/4//j/9//3//f/9v/2//j/+f/6//v/+v/5
//j/9//6//r/+f/5//n/+v/6//j/+v/7//3//f/+//7//////wEA//8BAAUACAAQAC0A
VQBuAGEARAAsAAoA3v/A/6z/pf+p/63/oP+I/3L/Zv9i/2v/fv+X/6//xf/X/+b/8//7
/wAAAAACAAQABgAGAAYABQAEAAUABgAHAAgACgALAAwADAAMAAsACwAKAAoADgAOAA8A
DwANAA0ADQANAA8AEAAQABAADgAPAA8ADwAQABAADwAPABEAEgASABIAEgARABAADwAP
AA8AEAAQABEAEgAUABUAFAAUABQAFAAUABQAFAAUABMAFAAVABUAFwAXABcAFwAYABgA
GgAaABkAGQAYABgAGQAbAB4AHwAeAB8AIAAhACEAIQAiACIAJQAnACgAKgAqACkAKAAp
ACwALwAxADIAMQAyADQANAAyADMANAA0ADYANwA3ADcANgA1ADQAMgA0ADQAMgAxADAA
LQAsACsALAApACgAJgAjACEAHwAeAB4AHAAaABkAGAAYABkAGQAWABMAEgAQAA4ADQAL
AAsADAAMAAwADAAJAAgABwAHAAgACAAJAAoACQAIAAYABQAFAAUABAAEAAcABwAHAAcA
BgAFAAQAAwAFAAUABQAFAAMAAwADAAMAAwADAAMAAwAFAAUABQAGAAQAAgACAAIABAAF
AAYABwAHAAYABQADAAQABgAHAAgABQAEAAMAAgAEAAUABQADAAQABwAIAAkABwAHAAcA
BwAFAAUABQAFAAYABgAFAAUAAwADAAIAAgACAAIAAgACAAIAAQABAAEAAwADAAIAAgAC
AAIAAgABAP///v/+////AAABAAIAAwACAAEAAAD9//3//v/+//7//v/+//7//v/8//z/
/P/8//3//v///wEAAAABAAEAAQAEAAUABwAJAAoACwAMAAwACwALAAoACgALAAwADAAM
AAwACgAJAAkABQACAP7/+//7//n/+f/6//r//P/8//z//f/9/wAAAAD7//j/9v/2//j/
9v/2//X/9f/1//T/9P/z//P/8//z//T/9f/2//f/9v/2//X/9f/3//j/+P/2//T/9f/3
//f/9P/0//X/9f/1//X/9//9/wIADAArAFMAYABNADYAIgD8/9L/uv+m/5//of+h/5T/
fP9q/1z/WP9l/3b/jf+l/7v/z//i/+//9f/y//L/9P/2//j/+P/5//n/+f/7//v/+//7
//z/+//8//z//P///////v/+/////v/+//3//v///wAAAQABAAIAAgACAAAAAQABAAEA
BAAEAAMAAwACAAIAAQAAAAIAAwAEAAUABQAFAAYABgAEAAQABQAFAAgACAAIAAgABgAG
AAYABgAJAAoACwALAAkACQAJAAkACAAIAAoACgANAA8AEAASABEAEQASABEAEgATABQA
FQAXABcAGAAYABcAGQAaABwAHwAfAB8AIQAhACMAJAAkACUAJgAoACgAKAApACoAKgAo
ACkAKQApACkAKQApACgAKAAoACYAJQAlACMAIwAjACQAIQAgAB4AHAAZABYAFAAUABIA
EAAPAAsACgAKAAkACQAHAAcABgAEAAMAAQABAP7//v/+//7////+//3//f/8//r/+f/4
//r/+v/5//n/+//7//r/+v/6//n/+P/3//n/+f/5//n/+f/5//n/+f/6//v//P/9//z/
+//6//n/+f/5//n/+v/7//r/+//8//z/+//6//n//P/8//z/+//5//r/+v/6//r/+v/6
//r/+v/7//v/+f/3//n/+f/5//v/+//7//v/+f/5//n/+f/6//r/+f/5//r/+//7//z/
+//6//n/+P/6//n/+f/5//n/+f/4//j/9v/2//b/9f/3//b/9v/3//X/9f/1//X/9//3
//f/9f/1//b/9v/2//T/9P/1//X/9f/1//X/9f/1//X/8//z//L/8//0//X/9v/0//T/
9P/0//T/9P/0//X/9//5//r/+//7//v//P/9////AQADAAQAAwADAAIAAgADAAQABAAE
AAYABAADAAMAAAD8//f/8//0//P/9P/2//T/9v/2//b/8//z//b/9v/z//D/7v/u//D/
7v/u/+3/7v/v/+//8P/u/+3/7P/r/+7/7//w//H/8f/w/+7/7f/r/+z/7P/q/+v/7f/w
//H/7//u/+7/7f/t/+3/7f/t//L/AAAjAEkAVgBFADIAHgD+/9z/xv+2/6f/o/+h/5T/
ev9k/1j/VP9b/27/h/+h/7f/zf/c/+X/6//u//D/7v/w//L/8v/z//P/8//1//X/9f/1
//b/9v/2//X/9P/3//f/9v/2//j/+P/5//n/+f/5//n/+f/7//z//P/8//n/+f/4//f/
+//8//z//f/7//z//P/8//3//f/9//3//v///wEAAgABAAAAAAD//wIAAgACAAIAAgAC
AAIAAgABAAIAAwADAAQABQAGAAcABwAGAAcABgAJAAsADAAOAA0ADQAOAA0ADgAPABAA
EQASABMAFQAWABYAFwAXABgAGgAbABwAHwAfACEAIgAiACMAJAAmACYAKAApACoAKgAp
ACkAKAAnACkAKQApACgAKAAoACYAJQAjACEAIQAhACEAHwAfAB4AHAAZABYAFAASABAA
DgANAAkACAAIAAcABgADAAIAAAACAAEA//////3//P/7//r/+//6//n/+f/5//j/+P/4
//j/+P/3//f/+f/5//j/+P/3//f/9//3//n/+f/5//n/9//3//f/9//5//n/+f/5//n/
+f/5//n/9//3//f/+P/6//j/+P/4//f/9//3//f/+P/4//j/9//4//r/+//8//n/+P/3
//b/9//5//r/+f/3//n/+f/5//v/+//7//v//f/9//3//f/7//r/+P/3//r/+//7//z/
+v/6//r/+v/6//n/+f/5//v/+//6//r/+P/4//j/9//5//j/+P/5//f/9//3//f/+f/5
//n/9//4//r/+//8//j/9v/1//P/9P/1//b/9//1//X/9f/1//P/9v/2//j/+v/5//j/
9//2//T/9P/0//T/9f/2//f/+f/4//n/+f/5//v//f8AAAMABAAFAAYABgAHAAcABgAG
AAkACgAKAAoACAAGAAUABQADAAAA/P/5//X/8//z//T/8v/0//T/9P/2//f/+//8//b/
8v/v/+7/8v/w//D/7//x//H/8P/w//D/7//u/+3/7v/v//D/8f/x//D/7v/t/+//8P/w
/+7/7P/t/+//7//v//D/8v/z//X/8//x/+//8v/2/wcAKwBSAFsASAA0ABwA9P/S/77/
q/+h/6P/ov+O/3b/ZP9W/1P/XP9v/4v/pf+9/9L/4//r//D/8v/w//L/9P/0//f/9//3
//n/9//3//f/+P/3//j/+P/4//v/+//6//r/+v/6//v/+//9//3//f/9//3//v/+//7/
/v////////8BAAIAAgADAAEAAAD+//z/AAABAAIAAwADAAMABAAEAAIAAgADAAMABwAI
AAkACgAHAAYABQAEAAcACAAJAAkACQAJAAkACQAKAAoADAAMAA4ADwAPABAADwAPABAA
DwASABMAFAAVABUAFQAWABYAFwAZABoAHAAfAB8AHwAhACIAIwAjACIAJAAmACkAKgAs
AC0ALgAuACwALQAtAC0ALQAtAC0ALAArACoAJwAlACgAJwAoACkAJwAjACEAHgAfAB0A
GwAaABgAFgAUABMAEQAQABAADwAOAAsACgAIAAYABQADAAMAAgACAAIAAgADAAIAAQAB
AAAA/v/9//z//f/+//7//////////v/+///////////////////////9//3//f/9////
//////////////////////////8AAAIAAAAAAAAA//////////8BAAIAAwADAAIAAgAB
AAAAAgACAAIAAgADAAUABgAFAAQABQAEAAMABQAFAAUABQADAAMAAwADAAYABgAFAAUA
AwADAAIAAgACAAIAAgACAAQAAwADAAMAAgABAP///v///wAAAQABAAEAAAAAAAEAAAD/
//7//f/////////9//7/AAABAAIA///+//7//f////////////z/+//6//n///8CAAQA
AgAAAP7//P/8//z//P/8//z//P/8//3/+//9//7///8BAAMABgAJAAoACwAMAAwACwAL
AAoACgANAA4ADgAOAA4ADAALAAsACwAIAAQAAQD9//v/+//8//z//v/+//7//////wIA
AgD9//r/+P/4//v/+v/7//v/+P/3//X/9P/3//f/9//3//n/+f/5//n/+f/4//b/9f/3
//j/+P/2//b/9//5//n/9v/2//f/9//7//v/+//7//z/AgATADcAXgBlAEwANAAYAPD/
yv+w/5//mf+f/6D/jv90/2L/Wv9b/2b/d/+P/63/xf/W/+P/7//y//T/9P/2//j/+P/7
//v/+//9//3//f/9//7///8AAAAAAAABAAEAAAAAAAAAAAABAAEAAwADAAMAAwADAAQA
BAAEAAQABQAFAAUACAAIAAcABwAGAAYABQAEAAcABwAHAAcABwAHAAgACAAIAAgACQAJ
AAwADAAMAAwACgAKAAoACgANAA4ADwAPAA0ADQANAA0ADgAOABAAEAASABMAEwAUABMA
EwAUABMAFQAXABkAGwAaABkAGQAYABsAHQAeACAAIwAjACMAJQAmACcAJwAmACgAKgAt
AC4AKwArACsAKgAsAC0ALQAtAC0ALQAtACwAKgAqACgAJwAqACkAKgArACkAJQAjACAA
IQAfAB0AHAAYABYAFAATABEAEAAQAA8ADwANAA0ADAAKAAkABwAHAAcACAAJAAoABwAG
AAUABQAEAAIAAQAAAAMABAAEAAUABAADAAEAAAABAAEAAQABAP//////////////////
//8AAAEAAgADAAIAAQAAAP//AQABAAEAAgACAAAAAAAAAP//////////AwAEAAUABQAE
AAQAAwACAAIAAgACAAIABAAFAAUAAwABAAMAAwADAAQABQAGAAcABQAFAAUABQAEAAQA
AwADAAUABQAEAAQAAgACAAIAAgADAAMABAAFAAQAAwABAAAAAAAAAAAA//8BAAAAAAAB
AAAA///+//3/AAABAAIAAQD///7//P/6//z/AAAAAP7//v/+//7//P/8//z//P/+//7/
/v//////AQACAAMAAwADAAQABQAJAAsADQAOAA4ADQALAAoADAAOAA8AEAAPAAwACgAJ
AAcABAAAAP3//P/7//z//v/9//7//f/8//3//f8AAAAA+//4//b/9v/6//j/+P/3//n/
+f/4//j/+P/3//b/9f/1//X/9f/1//b/9v/1//X/8//0//T/8v/0//X/9//3//T/9P/1
//X/9f/3//n//f8CAAgAFwA5AF4AXwBIADQAHAD0/87/tP+l/6H/pf+i/5D/ev9m/1r/
X/9u/3//l/+v/8P/1v/l//H/9P/0//L/9P/2//b/9//3//f/+f/7//v/+//8//z//P/7
//r//f/9//z//P/+//7//////wEAAQABAAEA//8AAAAAAAAAAAEAAQABAAMABAAEAAUA
BAAEAAMAAgADAAMAAwADAAQABQAHAAgABgAEAAMAAQAFAAYABwAIAAcABgAFAAQABQAG
AAcABwAIAAkACgALAAoACgAMAAwADAANAA0ADgANAA0ADgANAA8AEQATABUAFQAVABYA
FgAWABcAFwAYABwAHQAeACEAIQAhACAAHgAhACIAJAAkACYAJwAoACgAJgAnACcAJwAp
ACkAKQAoACcAJgAjACEAIwAhACEAIQAiAB8AHgAcABkAFwAVABQAEwASABEAEQAOAAwA
CwAJAAkABwAHAAYABgAFAAMAAwAAAAAAAAAAAAEAAAD//////v/8//v/+v/8//z/+//7
//3//f/8//z//P/7//r/+f/6//v//P/9//z/+//6//n/+//7//v/+//7//v/+//7//n/
+f/5//r/+//6//v//P/7//v/+//7//r/+v/6//n/+//8//z//P/6//r/+v/6//v//f/+
//3/+v/7//r/+f/7//v/+//7//3//f/9//3//f/8//r/+f/6//v/+//8//v/+v/5//j/
+v/5//n/+f/5//n/+P/4//b/9v/2//X/9v/2//f/+f/4//f/9v/1//X/9f/1//P/9f/2
//b/9v/y//L/8//z//T/9f/2//f/9f/1//X/9f/3//b/9v/4//f/9f/0//T/9P/0//T/
9P/2//b/9v/2//T/9P/0//X/9f/3//j/+f/8//3///8BAAAAAQACAAIABQAFAAQABAAD
AAQABAAEAAQAAgABAAEAAQD+//r/9//z//H/8f/y//X/+P/5//r/9v/1//f/9v/1//L/
8P/w//L/8P/w/+//7f/t/+z/7P/u/+//8P/x/+//7//v/+//8P/w/+//7//v//D/8P/u
/+z/7f/v/+//7v/u/+//7//v/+3/7f/v//T//v8fAEsAXgBLADQAIgACANr/xP+2/6f/
o/+j/5r/hP9q/1j/UP9V/2j/g/+j/73/0f/e/+X/6//w//D/8P/y//T/9P/z//P/8//1
//X/9f/1//b/9//4//j/+P/7//v/+v/6//z//P/9//3/+//7//v/+//7//z//P/8//7/
////////AAAAAP////8AAAIAAwAEAAQAAwACAAEA/////wAAAAABAAIABAAFAAQABAAE
AAQABQAGAAcACAAIAAgACAAHAAcABwAHAAcACQAKAA0ADgANAA0ADAAMAA0ADwASABMA
EgARAA==
         </WaveFormData>
      </LeadData>
      <LeadData>
         <LeadByteCountTotal>10000</LeadByteCountTotal>
         <LeadTimeOffset>0</LeadTimeOffset>
         <LeadSampleCountTotal>5000</LeadSampleCountTotal>
         <LeadAmplitudeUnitsPerBit>4.88</LeadAmplitudeUnitsPerBit>
         <LeadAmplitudeUnits>��V</LeadAmplitudeUnits>
         <LeadHighLimit>2147483647</LeadHighLimit>
         <LeadLowLimit>268435456</LeadLowLimit>
         <LeadID>V3</LeadID>
         <LeadOffsetFirstSample>0</LeadOffsetFirstSample>
         <FirstSampleBaseline>0</FirstSampleBaseline>
         <LeadSampleSize>2</LeadSampleSize>
         <LeadOff>FALSE</LeadOff>
         <BaselineSway>FALSE</BaselineSway>
         <ExcessiveACNoise>FALSE</ExcessiveACNoise>
         <MuscleNoise>FALSE</MuscleNoise>
         <LeadDataCRC32>660772994</LeadDataCRC32>
         <WaveFormData>
8v/y//L/8v/1//j/+//+//z//P/8//z/+v/6//r/+v/6//r/+v/6//v//P/9//7//P/8
//z//P/9//7///8AAAAAAAAAAAAAAgACAAIAAgAAAAAAAAAAAP7//v/+//7///8AAAEA
AgAEAAQABAAEAAIAAgACAAIABAAEAAQABAAEAAQABAAEAAQABAAEAAQABAAEAAQABAAE
AAQABAAEAAUABgAHAAgACAAIAAgACAAGAAYABgAGAAcACAAJAAoADAAMAAwADAAMAAwA
DAAMAAwADAAMAAwADgAOAA4ADgAPABAAEQASABIAEgASABIAEgASABIAEgARABAADwAO
AA0ADAALAAoACQAIAAcABgAFAAQAAwACAAAAAAAAAAAAAAAAAAAAAAACAAIAAgACAAAA
AAAAAAAA/v/+//7//v/+//7//v/+//z//P/8//z//v/+//7//v/+//7//v/+//z//P/8
//z//P/8//z//P/7//r/+f/4//r/+v/6//r/+P/4//j/+P/6//r/+v/6//n/+P/3//b/
+P/4//j/+P/2//b/9v/2//f/+P/5//r/+v/6//r/+v/8//z//P/8//7//v/+//7//v/+
//7//v/+//7//v/+/wAAAAAAAAAAAAAAAAAAAAAAAAAAAAAAAAAAAAAAAAAAAAAAAAAA
AAD+//7//v/+//z//P/8//z//v/+//7//v/8//z//P/8//z//P/8//z/+v/6//r/+v/8
//z//P/8//r/+v/6//r/+v/6//r/+v/4//j/+P/4//j/+P/4//j/+P/4//j/+P/4//j/
+P/4//b/9v/2//b/9v/2//b/9v/2//b/9f/1//b/9//3//f/9//4//j/+P/9//7/AAAB
AAAAAwADAAUABQAFAAUABgAGAAYACAAKAAsACwAMAAwADgAOAA4ADAALAAcAAgD///7/
/f////7/AgD///3//f/9//z/+v/3//f/9//2//X/8v/x//H/8f/w//D/8P/w//L/8v/y
//L/8P/w//D/8P/w//D/8P/w//D/8P/w//H/8f/x//P/8//1//b/9//3//X/8//z//X/
//8bAEEAYQCCALEA4QARAUgBcAF2AVsBJAHlAKIAVwD//7D/h/+C/5r/t//M/9v/7P/0
//f/+//6//j/+P/4//j/9v/2//f/9//3//f/9//4//n/+f/5//n/+f/5//n/+f/4//n/
+f/5//n/+f/5//n/+//8//3//f/7//v/+//7//r/+v/7//v/+//7//z//P/9//3//f/9
//z//f/8//v//v/+//3//f/+/wAAAAAAAP///v/+//7//v/+//7//v8AAAAAAAAAAAEA
AgACAAIAAAAAAAAAAQABAAEAAgACAAMABQAGAAgABwAIAAgACAAGAAcACQAJAAkACgAK
AAsADQAOAA8AEAAQABAADwAOAA4ADwAPAA8ADwAPAA8ADQAMAAwACwAKAAkACAAHAAYA
BAADAAMAAgD///7//f/9/////v/+//7//P/7//v/+//7//z//f/+//7//f/8//z/+f/4
//f/9//6//r/+v/6//r/+v/6//r/+v/5//n/+f/3//f/9v/2//j/+P/3//b/9v/2//b/
9v/z//L/8v/z//X/9f/0//T/8v/y//H/8f/x//H/7//x//H/8f/x//H/7//u/+7/7v/x
//H/8f/y//L/8v/x//H/8f/z//T/9P/1//X/9f/1//P/9v/2//X/9v/5//v//P/6//r/
+v/7//v/+//7//v/+//8//z//P/8//z//P/7//v/+//7//v/+v/6//n/+f/7//v/+//7
//j/+P/4//j/+P/4//j/+P/4//j/+P/3//j/+P/4//j/+P/4//j/9//2//b/9f/0//b/
9f/1//X/9f/2//b/9v/0//P/8//0//b/9v/0//T/9P/0//P/8//0//X/8//z//P/9P/2
//b/+f/6//r/+//8//////8BAAEAAQABAAIAAgACAAQABgAHAAcACAAIAAgACAAKAAgA
BQABAPz/+f/5//n//P/8//7/+//5//n/+f/4//T/8f/v/+//7P/r/+r/6f/p/+n/6P/o
/+r/6v/q/+r/6f/o/+f/5v/n/+j/6f/q/+r/6v/q/+r/6P/p/+n/6f/r/+v/6//s/+//
7//v//H/8f/z/wEAIwBJAGcAjAC3AOMAEQE+AVYBUgEzAQAByQCOAD8A3/+S/3f/fP+W
/7P/xv/V/+D/6P/v//H/7v/s/+z/7P/s/+j/6P/p/+n/6v/r/+z/7v/u/+3/7P/r/+v/
6//r/+v/7f/v//D/8f/v/+//7//v/+3/7v/v/+//8f/x//H/8f/w//D/8f/x//H/8f/y
//L/8f/x//H/8f/x//P/8//z//b/9v/1//X/9f/2//X/9P/0//T/9f/2//b/9v/2//b/
+P/4//j/+P/3//j/+P/4//r/+v/6//v//f/9//7//v/+//////8AAP//AAAAAAAAAAAB
AAMAAwAFAAYABgAHAAgACAAIAAgACwAMAAwADAAKAAsACwALAAkACQAJAAcACAAIAAcA
BgAHAAYABQAEAAIAAQABAAAA/f/8//v/+//7//r/+v/6//v/+//8//3/+f/4//f/9v/4
//f/9v/2//P/8v/x//H/9P/0//T/9P/w//D/8P/w//D/7//v/+//7//v/+7/7v/u/+7/
7f/s/+z/7P/s/+z/6//q/+r/6//p/+n/6P/o/+j/6P/n/+f/6P/p/+j/6//r/+v/6//r
/+n/6P/o/+j/5//n/+f/6P/q/+r/6f/p/+v/7f/u/+7/7//v/+//7//t//D/8P/v/+//
8f/y//L/8v/y//L/8//x//H/8f/x//H/8v/y//L/9P/0//T/8//z//P/8//z//L/8v/x
//H/8//z//P/8//y//L/8v/y//L/8v/y//L/8v/y//L/8f/u/+7/7v/u/+7/7v/u/+3/
7f/u/+7/7v/u/+3/7f/t/+v/7P/u/+7/7v/u/+7/6//r/+z/7f/t/+3/7f/u/+z/7P/v
//D/8P/x//L/9f/1//f/9//3//j/+v/7//z//v8AAAEAAQACAAIAAgACAAQAAgD///v/
9P/x//H/8f/0//T/9v/z//P/8//z//L/7v/r/+n/6f/q/+n/6P/n/+X/5f/k/+T/4v/i
/+L/4v/k/+T/5P/k/+L/4v/i/+L/5P/k/+T/5P/k/+X/5f/l/+f/5//n/+j/6f/n/+f/
6f/r/+3/+f8ZAD8AXwCAAK0A2QAHATYBVAFWAT8BFgHhAKAAUQDz/5z/d/94/47/q//A
/9H/3v/m/+n/6//s/+r/6v/q/+r/6P/o/+n/6f/p/+n/6f/q/+3/7f/t/+3/7f/t/+3/
7f/u/+//7//v/+//7//v/+//7//w//H/8f/z//P/8//z//P/9P/2//f/+v/7//3//v8A
AAEAAgADAAMABQAFAAUABgAGAAUABQAEAAYABgAGAAcABgAGAAYABgAGAAYABgAIAAgA
CAAIAAcACAAIAAgABgAGAAYABwAFAAUABgAGAAYABwAHAAgACAAIAAcABgAGAAcACQAJ
AAkACgAKAAsADAAMAAwADAALAAwADAAMAAwADQANAA0ADQANAA0ACwAKAAoACQAIAAcA
BgAFAAQAAAD//////v/9//z/+//7//3//P/8//z//P/7//v/+//6//r/+v/6//r/+f/4
//j/+f/4//f/9//3//b/9f/0//L/8v/y//L/9P/z//P/8//z//P/8v/y//D/8P/v/+7/
7v/u/+7/7v/t/+z/7P/t/+3/7f/s/+z/7v/u/+3/7f/t/+3/6//t/+v/6//r/+v/6//q
/+r/6v/t/+3/7f/u/+z/7P/r/+v/6//t/+7/7v/v/+//7//v/+//8v/y//H/8//1//b/
9v/2//b/9v/3//X/9f/1//X/9f/2//b/9v/4//j/+P/3//f/9//3//f/+P/4//f/9//3
//f/9//3//j/+P/4//j/9v/2//b/9v/2//b/9v/1//X/9v/3//j/+P/4//j/9//1//b/
9v/2//j/9//3//f/9//4//j/+P/4//f/9//2//j/9v/2//b/9v/3//f/+P/5//n/+f/5
//r/+v/6//3//v8AAAEAAgAFAAUABwAHAAcABwAIAAgACAALAA4AEAARABAAEAAQABAA
EgAQAA0ACQAEAAEAAQABAAYABgAIAAUAAQABAAEAAAAAAP3/+//7//r/+f/4//f/9//3
//b/9v/4//j/+P/4//j/+P/4//j/+v/6//r/+v/6//r/+v/6//z//f/9//3//f/9//3/
/v8DAAUABQD///3/BQAbADsAXQB/AKoA3QAPAUMBfAGYAY4BZQEsAesAogBLAO3/qP+N
/5j/uP/T/+T/9f/+/wIABwAJAAYABAAEAAQABAACAAIAAwADAAMAAwADAAQAAwADAAMA
AwADAAMAAwADAAQABQAFAAUABQAFAAUABQADAAQABQAFAAcABwAHAAcABAAEAAUABQAH
AAcACAAIAAgABwAGAAUABQAHAAcABwAIAAgABwAHAAYACAAIAAgACQAIAAgACAAKAAoA
CgAKAAoACgAKAAoACwAMAAwADAAMAAwADAANAA0ADQAOAA4AEAARABEAEgATABQAFAAU
ABIAEwAVABUAFQAWABYAFwAaABoAGgAaABoAGgAZABgAGgAbABsAGwAbABsAGwAZABgA
GAAXABYAFQAUABMAEgAOAA0ADQAMAAsACgAJAAkACwAKAAoACgAKAAkACQAJAAYABgAG
AAYACAAHAAYABgAHAAYABQAFAAUABAADAAIAAgACAAIAAgAEAAMAAwADAAEAAQAAAAAA
AAAAAP///v/+//7//v/+//3//P/8//3/+//7//r/+v/4//j/9//3//n/+f/3//n/9//3
//f/9//3//b/9v/2//n/+f/5//r/+v/6//n/+f/5//v//P/8//v/+//7//v/+f/8//z/
+//7//3//v/+//z//P/8//3/+//7//v/+//9//7//v/+//7//v/+//3////////////+
//7//f/9//3//f/9//3//v/+//7//v/+//7//v/+/wAAAAAAAP///v/+//7//v/+//7/
/v/9//3//v/+//7/AAD///////////7/AAAAAAAAAAAAAP3//f/+/////f/9//3//v/+
//7/AQACAAIAAwAEAAcABwAJAAkACQAHAAgACAAIAAgACgALAAsADAAMAAwADAAOAAwA
CQAFAP//+//6//n/+v/6//z/+f/3//f/9//2//T/8f/v/+//7P/r/+r/6f/n/+f/5v/m
/+b/5v/m/+b/5P/k/+T/5P/m/+b/5v/m/+j/6P/o/+j/6v/r/+v/6//s/+v/6v/q/+//
7//v/+3/7f/t//H/BwArAE8AbgCXAMcA8wAmAVgBagFbASwB7wCuAGcADwC6/4X/dv+E
/6P/vP/P/9z/6P/t/+//8v/w//D/8P/w/+z/7P/t/+3/7f/t/+3/7v/v/+//7//v/+//
7//v/+//7v/v/+//7//x//H/8f/x//H/8v/z//P/8//z//P/8//y//L/8//z//P/8//0
//T/8//z//P/8//z//X/9f/1//T/9P/z//P/8v/0//T/9P/1//T/9P/0//b/9v/2//b/
9//2//X/9P/3//j/+P/4//b/9v/2//f/+f/5//r/+v/8//3//f/+////AAAAAAAAAAAB
AAMAAwABAAIAAgADAAUABgAHAAgABwAIAAgACAAIAAkACQAJAAkACQAJAAcABgAGAAUA
BAADAAIAAQAAAAAA//////7//f/8//v/+//5//j/+P/4//r/+f/5//n/+v/6//r/+v/4
//f/9v/2//b/9v/2//f/+P/4//j/+P/2//b/9v/2//j/9//3//f/9//3//b/9v/2//b/
9f/0//T/9P/0//T/9f/0//T/9f/z//P/8v/y//P/9P/0//X/9f/1//P/9f/2//f/+P/5
//f/9v/2//b/9//3//f/+P/5//r/+v/7//n/+//8//z//f/9//3//f///wIAAgABAP//
AQACAAIAAwAEAAUABwAFAAUABQAFAAUABgAGAAYABAAEAAQAAwAEAAUABgAHAAYABgAF
AAUABQAFAAUABQAGAAYABgAGAAQABAAEAAQAAgACAAIAAQAAAAAAAAAAAAAAAAAAAP//
/f/+//7//v/6//v//P/9//7///8AAP3//f/+////////////AAAAAAAAAwAEAAUABQAF
AAcACQALAAsACwAJAAoACgAKAAoADAANAA0ADgAOAA4ADgAMAAoABwADAP///f/+////
AQAAAAEA/f/9//3//f/8//r/9//1//X/8v/x//D/7//x//H/8P/w//D/8P/w//D/8P/w
//D/8P/w//D/8P/w//D/8P/w//D/8f/z//T/9f/3//f/9//4//n/+//9/////f8BABUA
NwBbAHkAngDLAPUAIwFKAVgBUAEzAQABwwCAAC8A1/+Y/4P/kP+s/8f/2P/l//L//P8B
AAMAAgABAAAA///+//7//v///////f/9//3//v///////////wEAAQABAAEAAAABAAEA
AQD//////////wAAAgAEAAUAAwADAAMAAwACAAIAAwADAAEAAQACAAIAAwADAAMAAwAD
AAUABQAFAAQABAADAAMABAAGAAYABgADAAIAAgACAAMABAAFAAYABgAGAAYABgAHAAgA
CAAIAAYABgAGAAcACAAJAAsADAAMAA0ADQAOAA0ADgAOAA4AEAARABMAEwARABIAEgAT
ABUAFgAXABgAFwAYABgAGAAWABcAFwAXABkAGQAZABcAFAAUABMAEgATABIAEQAQAA0A
CwAKAAgACQAIAAcABwAFAAQABAAEAAYABQAFAAUABAAEAAQABAADAAEA///+//3//P/7
//v//v/+//7//v/+//7//v/+//7//f/9//3//P/7//n/+P/4//j/9//2//b/9v/2//b/
9f/0//T/9f/3//f/9v/2//T/9P/z//P/8//z//H/8//1//X/9f/1//P/8v/y//L/9f/1
//X/9v/1//T/8v/x//T/9//5//r/+P/3//b/9f/3//r/+v/5//v//f/+//7//v/+//7/
///9//3//f/9//3//v/+//7//v/+//7//f/7//v/+//7//7//v/9//3//f/9//3//f/6
//r/+v/6//r/+v/6//r//P/8//z/+//6//r/+v/6//j/+P/4//b/+P/4//j/+P/3//f/
+P/5//n/+f/5//r/+v/6//3//v8AAAEAAgAFAAUABwAHAAcABwAIAAgACAAIAAoACwAL
AAwADAAMAAwACgAIAAUAAQD+//v/+//7//7//v8AAP3/+//7//v/+v/4//X/8//z//L/
8f/w/+//7f/t/+z/7P/u/+7/7v/u/+7/7v/u/+7/7P/s/+z/7P/u/+7/7v/u/+z/7f/t
/+3/8f/x//H/8v/v//H/8//z//P/+f8RADcAWQB5AKIA1QABAS8BVgFgAVABLQH4ALkA
cgAZALn/gv97/4z/pv+//9D/3//s//T/9f/z//L/8P/w//D/8P/u/+7/7//v//H/8f/x
//L/8//z//P/8//z//P/8//z//T/9f/1//X/9f/1//X/9f/1//b/9//3//X/9f/1//X/
9v/2//f/9//5//n/+v/6//3//f/9//3///8BAAEAAQACAAIAAQABAAIABAAEAAQABQAE
AAQABAAFAAYABwAIAAgACAAIAAgACwAMAAwADAAOAA4ADgAPAA0ADQAOAA4ADAANAA0A
DgANAA4ADgAOAA4ADwARABEADwAQABAAEQAUABQAFAAUABMAFAAUABQAFAAVABUAFQAV
ABUAFQATABEAEAAOAAwADQAMAAsACgAIAAcABwAGAAcABgAFAAUAAwACAAIAAgAAAP//
//////7//v/+//7//v/9//z//P/7//r/+f/5//j/+P/4//j/9v/2//b/9v/0//P/8//z
//P/8//y//L/9P/0//P/8v/y//L/8v/y/+//7v/u/+//8f/x//D/8P/w//D/7//v/+7/
7f/q/+v/7f/t/+3/7f/v/+7/7v/u/+3/7f/t/+7/7v/u/+3/7f/t/+//8P/w//H/8f/x
//H/7//y//L/8f/v//H/8v/y//T/9P/0//X/8//z//P/8//z//T/9P/0//T/9P/0//P/
9f/1//X/9f/2//b/9f/1//X/9f/1//X/9P/0//T/9P/y//L/8v/y//L/8v/y//H/8v/y
//L/8v/y//L/8v/x//H/8v/y//L/8P/v/+//7//x//L/8P/w//D/8P/w//D/8P/x//H/
8v/z//X/9f/1//b/+P/4//v//P/8//3//v8BAAMABQAFAAUABQAGAAYABgAGAAgACQAJ
AAoACgAKAAoACgAIAAUAAQD8//n/+f/5//z//P/+//v/9//3//f/9v/0//H/7//v/+7/
7f/s/+v/7f/t/+z/7P/q/+r/6v/q/+z/7P/s/+z/6v/q/+r/6v/q/+r/6v/q/+z/7f/t
/+3/7f/t/+3/7v/x//H/7f/r/+n/8f8JAC0ATwBzAJ4A0QAFATsBbgGEAXQBRQEKAckA
egAhAMn/jP95/4j/pv+//9L/4f/q//D/8//x//D/7//u/+3/7P/r/+z/7v/v/+7/7f/s
/+z/6//r/+v/6//r/+v/6//r/+7/7//v/+//7//v/+//7//x//L/8//z//L/8f/w/+//
8P/w//H/8f/x//H/8v/y//P/8//z//P/8//1//X/9f/2//b/9f/1//T/9v/2//b/9v/2
//f/+P/4//j/+P/4//r/+v/6//r/+v/6//n/+P/5//r/+//9//3//f/+//7/AAABAAEA
AgABAAIAAgACAAIAAwAFAAUABQAGAAYABwAIAAgACAAIAAkACgAKAAoACgALAAsACwAL
AAsACwAJAAgACAAHAAYABQAEAAMAAgAAAP/////+/////v/9//3//f/8//z//P/6//n/
+f/5//r/+v/6//r/+P/3//b/9v/3//b/9f/1//T/9P/0//T/9P/0//T/9P/y//H/8f/x
//P/8//y//L/8v/y//H/8P/y//L/8v/y//H/8P/w//H/7//v/+7/7v/w//D/7//v/+//
7//t/+//7f/t/+3/7f/v/+7/7v/u/+//7//v//D/8P/w/+//7//v//H/8v/y//H/8f/x
//H/8f/0//T/8//z//X/9v/2//b/9v/2//f/+f/5//n/+f/3//j/+P/4//r/+v/6//n/
+f/5//n/+f/6//r/+f/5//f/9//3//f/+P/4//j/+P/4//j/+P/4//j/+P/4//f/+P/4
//j/+P/6//r/+v/5//j/+P/3//b/+P/3//f/9//1//b/9v/2//b/9//3//j/9v/2//b/
9v/2//X/9f/2//f/9f/1//X/9v/2//b/+f/6//7///8AAAMAAwAFAAUABQAFAAYABgAG
AAgACgALAAsADAAMAAwADAAKAAgABQABAPz/+f/5//n/+v/6//z/+f/6//v//P/8//j/
9f/z//P/8v/x//D/7//v/+//7v/u/+7/7v/u/+7/8P/w//D/8P/w//D/8P/w//D/8P/w
//D/7v/v/+//7//z//P/8//0//X/9f/z//H/8f/x//n/EwA5AF0AgACpANcABwFAAWoB
cgFZASoB7QCoAF0ABQC2/4f/fP+O/6//xv/V/+T/8P/1//f/+P/3//b/9f/0//L/8v/z
//P/8//z//P/9P/z//P/8//z//T/9f/2//f/+v/7//v/+//5//n/+f/5//n/+v/7//v/
+//7//v/+//8//z//f/9//z/+//7//r/+//7//v/+//9//////////7//v/9//3/AAAC
AAIAAgD///7//v/+//7//v/+//7/AAAAAAAAAAABAAIAAgACAAIAAgACAAMAAwADAAQA
BAAEAAUABQAGAAkACgAKAAoACgALAA0ADQANAA4ADgAPAA4ADgAOAA4ADwAQABAAEAAQ
ABEAEQARABEAEQARAA8ADgAOAA0ADAAJAAgABwAGAAQAAwADAAIA///+//3//f/9//z/
/P/8//z/+//7//v//P/8//z//P/8//v/+v/6//n/+P/3//f/+P/4//j/+P/2//b/9v/2
//b/9f/1//X/9//3//b/9v/2//b/9f/0//b/9v/2//b/8//y//L/8//y//H/7//u//D/
8P/v/+//7//v/+3/7//x//H/8f/x//H/8P/w//D/8f/x//H/8v/y//L/8f/x//H/8//0
//T/9//3//f/9//3//r/+v/5//j/+f/5//j/+v/6//r/+//7//v/+//7//3//v/+//7/
/f/8//v/+f/5//n/+f/5//r/+v/5//n/9//3//f/9//5//r/+//8//r/+v/6//r/+P/4
//j/9//0//T/9P/0//f/+P/5//n/+P/4//f/9v/2//X/9f/1//X/9v/2//b/+P/5//r/
9//2//X/9P/z//P/9P/1//X/9f/1//b/9v/2//n/+v/8//3//v8BAAEAAwADAAMAAwAE
AAQABAAGAAgACQAJAAwADAAMAAwACgAIAAUAAQD8//n/+f/5//z//P/+//v/+f/5//n/
+P/2//P/8f/x//L/8f/w/+//7P/r/+n/6P/r/+z/7f/u/+3/7P/r/+r/6v/q/+r/6v/q
/+r/6v/q/+z/7f/t/+3/7f/t/+3/7v/v//P/8//x//H/8//9/xkAPwBjAIAAqQDVAP8A
LgFOAVABNwEOAdUAmABPAPf/pv99/3j/jP+p/8T/1f/g/+j/7f/x//D/8P/w//D/8P/u
/+7/7//v//H/8f/x//L/8f/x//H/8f/x//H/8f/x//T/9f/1//X/8//z//P/8//1//b/
9//3//X/9f/1//X/9P/0//X/9f/1//X/9v/2//X/9f/1//X/9f/3//f/9//4//j/9//3
//r//P/8//z/+//6//r/+v/6//r/+v/6//z//P/8//z/+//8//z//P/+//7//v//////
//8AAAAAAgADAAMABAADAAQABAAEAAQABQAHAAcACQAKAAoACwAKAAoACgAKAAwADgAP
ABAADwAPAA4ADQAPAA8ADwANAA4ADgANAAwACQAIAAcABgAEAAMAAwACAAMAAgABAAEA
AQAAAAAAAAD+//3//f/9//z//P/8//z//v/9//z//P/5//j/9//3//r/+v/6//r/+P/4
//j/+P/2//X/9f/1//f/9//2//b/9P/0//P/8v/y//L/8v/y/+//7v/u/+//8P/x//H/
8v/y//L/8f/x/+//7//t/+//8f/x//H/8f/x//D/8P/w/+//7//v//D/8f/y//L/8//z
//X/9v/2//f/9//3//f/9f/4//j/9//5//v//P/8//r/+v/6//v//f/9//3//f/7//z/
/P/8//r/+v/6//n/+//7//v/+//8//z/+//7//v/+//7//v/+P/4//j/+P/4//j/+P/4
//j/+P/4//f/9//4//n/+v/5//j/9//1//n/+v/4//b/9v/2//b/9//3//j/+f/3//f/
9//4//j/+P/7//z//P/9//7/AQADAAUABQAFAAMABAAEAAQABwAKAAwADQAMAAwADAAM
AAoACAAFAAEA/f/7//z//f/+//7/AAD9//n/+f/5//j/9//1//T/9f/y//H/8P/v//H/
8f/w//D/7//u/+3/7P/u/+7/7v/u/+z/7P/s/+z/7P/s/+z/7P/s/+3/7f/t/+//7//v
//D/8f/x//H/8//1//X///8dAEUAZwCMALsA6wAZAUQBYAFgAUsBIAHpAKwAXwD9/6b/
f/+C/5b/s//I/9X/4P/s//P/9f/y//D/8P/w//D/7v/u/+//7//x//H/8f/y//H/8f/x
//H/8f/x//H/8f/0//X/9f/1//X/9f/1//X/9P/0//T/8//z//P/8//z//T/9P/1//X/
9//3//j/+P/5//n/+f/5//v//f/9//3//f/8//r/+f/8//7//v/+//3//P/8//z//v/+
//7//v8AAAAAAAAAAP//AAAAAAAAAAAAAAAAAQABAAEAAgACAAQABQAFAAYABwAIAAgA
CAAIAAkACwALAAsADAAMAA0ADAAMAAwADAAPABAAEAAQABIAEwATABMAEQARABEADwAQ
ABAADwAOAA0ADAALAAoACAAHAAcABgAHAAYABQAFAAUABAAEAAQABAADAAMAAwACAAIA
AgACAAAA///+//7//f/8//v/+//6//r/+v/6//r/+v/6//r/+P/3//f/9//5//n/+P/4
//j/+P/3//b/9P/0//T/9P/1//T/9P/1//P/8//y//L/9P/0//P/8//1//X/8//1//T/
8//y//H/8//y//L/8v/z//P/8//0//L/8v/x//H/8f/z//T/9P/z//P/8//z//T/+P/5
//n/+f/7//z//P/6//r/+v/7//3//f/9//3//f/+//7//v8AAAAAAAD///3//f/9//3/
/v/+//3//f/7//v/+//7//z//P/8//z/+v/6//r/+v/8//z//P/7//r/+v/6//r/+P/4
//j/9//4//r/+//8//r/+f/5//n/+f/6//r/+v/6//n/+f/6//j/+P/4//j/+P/4//j/
+P/3//f/+P/5//n/+f/5//r/+v/6//3//v8AAAEAAgAFAAUABwAHAAcABwAIAAgACAAK
AAwADQANAAwADAAMAAwADgAMAAkABQAAAP3//f/9/wIAAgAEAAEA/////////v/6//f/
9f/1//T/8//y//H/7//v/+7/7v/v//D/8f/y//D/8P/w//D/8P/w//D/8P/w//D/8P/w
//D/8f/x//H/8f/x//H/8v/1//X/9f/1//P/9/8NADEAVQBxAJoAzwABATcBbgGKAYAB
WQEiAeMAmgBBAOP/nP+D/4r/qP/F/9r/6f/y//b/+//7//j/9v/2//b/9v/2//b/9//3
//n/+f/5//r//f/9//3//f////////////7//////////f/9//3//f/7//z//f/9//7/
//8AAAEAAgACAAMAAwABAAEAAgACAAMAAwADAAMAAQADAAMAAwAGAAYABQAFAAQABgAG
AAYABwAGAAYABgAGAAYABgAGAAgACAAIAAgACQAKAAoACgAKAAoACgALAA0ADQAOAA4A
DAANAA==
         </WaveFormData>
      </LeadData>
      <LeadData>
         <LeadByteCountTotal>10000</LeadByteCountTotal>
         <LeadTimeOffset>0</LeadTimeOffset>
         <LeadSampleCountTotal>5000</LeadSampleCountTotal>
         <LeadAmplitudeUnitsPerBit>4.88</LeadAmplitudeUnitsPerBit>
         <LeadAmplitudeUnits>��V</LeadAmplitudeUnits>
         <LeadHighLimit>2147483647</LeadHighLimit>
         <LeadLowLimit>268435456</LeadLowLimit>
         <LeadID>V4</LeadID>
         <LeadOffsetFirstSample>0</LeadOffsetFirstSample>
         <FirstSampleBaseline>0</FirstSampleBaseline>
         <LeadSampleSize>2</LeadSampleSize>
         <LeadOff>FALSE</LeadOff>
         <BaselineSway>FALSE</BaselineSway>
         <ExcessiveACNoise>FALSE</ExcessiveACNoise>
         <MuscleNoise>FALSE</MuscleNoise>
         <LeadDataCRC32>4242206156</LeadDataCRC32>
         <WaveFormData>
9P/0//T/9P/3//j/+f/6//j/+P/4//j/+P/4//j/+P/2//b/9v/2//n/+v/7//z/+//6
//n/+P/4//j/+P/4//r/+v/6//r/+v/6//r/+v/4//j/+P/4//j/+P/4//j/+f/6//v/
/P/+//7//v/+//3//P/7//r/+//8//3//v/+//7//v/+//7//v/+//7//v/+//7//v8A
AAAAAAAAAAIAAgACAAIABAAEAAQABAACAAIAAgACAAMABAAFAAYABgAGAAYABgAGAAYA
BgAGAAgACAAIAAgACAAIAAgACAAKAAoACgAKAAoACgAKAAoACAAIAAgACAAHAAYABQAE
AAEAAAD///7//P/8//z//P/7//r/+f/4//r/+v/6//r//P/8//z//P/+//7//v/+/wAA
AAAAAAAA/v/+//7//v/+//7//v/+//7//v/+//7//v/+//7//v/+//7//v/+//z//P/8
//z//P/8//z//P/6//r/+v/6//r/+v/6//r/+P/4//j/+P/6//r/+v/6//n/+P/3//b/
9//4//n/+v/5//j/9//2//f/+P/5//r//P/8//z//P/8//z//P/8//7//v/+//7//v/+
//7//v8AAAAAAAAAAAIAAgACAAIAAgACAAIAAgAEAAQABAAEAAIAAgACAAIAAgACAAIA
AgACAAIAAgACAAAAAAAAAAAAAgACAAIAAgAAAAAAAAAAAAAAAAAAAAAA/v/+//7//v/+
//7//v/+//7//v/+//7//P/8//z//P/8//z//P/8//r/+v/6//r//P/8//z//P/8//z/
/P/8//r/+v/6//r/+v/6//r/+v/6//r/+v/5//v/+//7//z//P/8//z//v8BAAIAAwAE
AAQABgAHAAgACAAJAAkACQAJAAkADQAPAA8AEAARABEAEwAUABUAFQATAA8ADAAIAAUA
BgAGAAYACAAGAAUAAwADAAEA///9//v/+//6//n/9//1//X/9f/1//X/9f/1//f/9//3
//f/9f/1//X/9f/0//T/9P/1//X/9f/1//b/9v/2//f/9//5//n//P///wAA//8AAAQA
CwAfAD4AZgCbANsAJgF6AdQBDwITAtgBbAH7AJ8AUQADAMD/ov+i/7b/zf/b/+f/8v/4
//v/+//4//n/+f/5//f/9//3//f/9//3//j/+P/4//n/+f/5//n/+v/6//r/+v/5//n/
+v/6//r/+v/6//r/+//7//v/+//6//r/+v/6//z//P/8//z//P/8//z//P//////////
//3//f/+//7//v/+//7//v8AAAIAAgACAAAA///+//3///////////8AAAAAAQABAAEA
AQABAAIAAgACAAMAAwACAAIAAwAEAAcACAAIAAkABwAIAAgABwAFAAYACAAIAAYABgAG
AAgACQALAAwADQAKAAkACAAHAAkACgAKAAkACQAJAAkABwAEAAQAAwACAAEAAAD///7/
+//6//r/+f/3//b/9f/0//T/9P/1//X/8//0//X/9f/3//f/+P/4//n/+f/5//n/+P/2
//X/9P/3//j/+f/6//r/+f/5//n/9//3//f/9//1//X/9f/1//b/9v/1//P/9f/1//X/
9P/0//T/9P/0//L/8f/x//H/8f/x//D/8P/w//D/8P/w/+7/7//v/+//7//v/+//7//z
//H/8f/y//T/9P/0//T/9P/1//T/8//z//P/8//z//T/9v/2//b/9v/3//f/9//5//r/
+v/7//n/+f/5//n/+v/6//r/+v/8//z//P/8//v/+v/5//j/+P/4//j/+P/5//n/+f/5
//f/9//4//j/9//3//f/9//3//f/9//3//f/9//1//X/9//4//j/+P/3//b/9f/z//X/
9f/1//X/8//z//P/9P/0//P/8//z//X/9P/y//L/8v/y//T/8//z//P/8f/y//L/8v/0
//b/9//4//n/+v/8//7//f/+//7//////////////wMABQAFAAYABwAHAAcACAALAAsA
BwADAP7/+v/4//r//f/+//7//P/5//f/9//1//H/7//t/+3/7P/r/+n/5//n/+f/5//n
/+n/6f/p/+n/6P/n/+b/5f/m/+f/5//o/+j/6f/p/+n/5//o/+j/6P/p/+n/6f/r/+r/
7f/u/+//8v/0//3/FQA2AGQAnQDjADIBjAHiAQ8CBQK8AUwB4QCPAD0A5f+k/47/lP+o
/7//z//b/+L/5P/p/+v/6P/n/+f/5//l/+L/4f/g/9//4v/k/+X/5v/l/+X/5f/l/+X/
5P/j/+L/5f/n/+r/7P/r/+r/6f/o/+f/5//n/+f/6v/q/+r/6v/q/+r/6v/q/+z/7P/s
/+z/7P/r/+r/6f/r/+v/7P/s/+7/7v/u/+7/6//s/+v/6v/s/+3/7v/v/+//7//v/+//
7v/u/+//7//x//H/8f/y//H/8P/w/+//7//w//L/9P/1//b/9v/3//X/9v/2//X/9f/2
//j/+P/6//r/+v/8//r/+//7//v//P/9//7////+//7//f/7//v/+//7//n/9v/2//X/
9P/z//L/8f/w/+//7v/u/+3/6v/q/+r/6v/q/+r/6//r/+3/7v/v/+//7f/r/+r/6P/q
/+v/7P/t/+z/6v/p/+j/6f/q/+v/7P/p/+f/5v/l/+X/5f/l/+X/5f/l/+X/5f/k/+T/
4//h/+P/4//j/+L/5P/k/+T/5P/j/+H/4P/f/+H/4f/g/+D/4P/g/+D/4P/g/+H/4f/h
/9//3//f/9//4f/f/9//4P/g/+D/4P/g/+P/5f/l/+X/5f/l/+X/5f/m/+j/6P/o/+j/
6f/p/+n/5//o/+j/6f/n/+f/5//n/+j/6P/o/+j/6f/q/+v/7P/q/+r/6v/q/+r/6v/q
/+r/6f/p/+n/6f/r/+v/7P/s/+n/6f/p/+n/6//r/+v/6//q/+n/5v/l/+X/5v/m/+b/
6P/o/+j/5//n/+f/5//n/+X/5f/o/+b/5v/m/+b/5v/l/+X/5f/n/+j/6P/o/+f/6P/o
/+j/6f/q/+z/7v/v//D/8P/x//P/8//z//P/+P/7//z//v/9//3//f/+///////7//f/
8v/u/+z/7v/x//L/8v/w/+//7f/t/+v/5//l/+P/4//k/+P/4f/f/93/3f/d/93/3f/d
/93/3f/f/9//3//f/97/3f/b/9r/2//d/97/3//h/+L/4v/i/+H/4f/h/+P/4v/j/+T/
5//q/+r/8f8HACgAVACLAM8AHgF6AdYBDQINAtIBagH7AKMAUQD1/6j/iP+O/6D/tf/H
/9X/3v/k/+X/5f/k/+H/4f/h/9//3//f/9//3//h/+L/4v/i/+H/4f/h/+H/4//k/+X/
5v/l/+X/5v/m/+b/5v/m/+b/5//n/+f/5//o/+j/6P/o/+r/6v/q/+r/6v/q/+r/6v/r
/+v/6//r/+v/6//s/+z/7P/s/+z/7P/u//D/8P/w/+3/7f/t/+3/7f/t/+3/7f/u/+7/
7//v//H/8f/x//L/8v/y//P/8//y//L/8//0//X/9v/2//f/9f/2//b/9f/3//j/+v/6
//z//P/8//7//P/9//3//f/9//3//f/9//3//v/+//3//f/9//3/+//6//r/+f/4//X/
9P/z//L/7//u/+7/7f/q/+r/6v/q/+r/6v/r/+v/6//s/+3/7f/t/+3/7v/u/+//7//v
/+//7f/s/+z/7P/q/+r/6v/q/+z/6//r/+v/6//r/+v/6//r/+v/6//r/+r/6v/p/+f/
5//n/+f/5v/o/+j/6P/o/+b/5f/l/+X/5//n/+b/5v/m/+b/5v/m/+T/5f/l/+X/5//n
/+f/5//r/+n/6f/q/+r/6v/q/+r/6f/r/+v/6//t/+3/7f/t/+z/7v/u/+7/8P/x//H/
8f/z//T/9P/1//P/8//z//P/9P/0//T/9P/2//b/9v/2//b/9v/2//b/+P/4//j/+P/1
//X/9f/1//f/9//4//j/9//3//f/9//1//X/9f/1//f/9//1//X/9//4//j/+P/2//b/
9v/1//f/9//3//f/9//3//f/+P/2//f/9//3//j/9v/2//b/9v/4//f/9//3//n/+v/6
//r/+v/8//3//v8BAAIABAAGAAcACAAIAAkABwAHAAcABwAMAA8AEAASABEAEQARABIA
EwATAA8ACwAKAAYABAAGAAkACgAKAAgABwAFAAUAAwABAP///f/9//z/+//5//f/9//3
//f/9//4//n/+v/7//n/+f/5//n/+//7//r/+v/6//v/+//7//3//v/+//7//f/9//3/
//8EAAcACAAFAAQADgAdADMAVgCGAMEACQFcAbYBCgI1Ah8CzAFYAe0AlQBBAO3/tv+m
/7T/zP/h/+3/+/8AAAAABQAFAAIAAQABAAEA//////////////3//v/+//7/AQABAAEA
AQACAAIAAgACAAMAAwAEAAQABAAEAAQABAADAAMAAwADAAQABAAEAAQABAAEAAQABAAG
AAYABgAGAAUABQAFAAUAAwADAAQABAAGAAYABgAGAAYACAAIAAgABwAHAAcABwAJAAkA
CQAJAAgACAAJAAkACwALAAsADAAMAAwADQANAA4ADgAPABAADwAQABAAEQATABQAFAAT
ABEAEgAUABQAFAAUABQAFgAWABcAFwAXABcAFwAXABcAFQAWABYAFQAVABUAFQATABIA
EgARABAADwAOAA0ADAAJAAgACAAHAAQABAAEAAQAAwAEAAYABwAHAAgACQAJAAcABwAI
AAgACAAJAAoACwALAAoACgAKAAoACgAKAAoACgAJAAkACQAJAAkACQAJAAcABwAHAAcA
CAAIAAcABQAHAAcABwAGAAQABAAEAAQAAgABAAEAAQABAAEAAAAAAP7//v/+//7//v//
///////9//3//f/9/wEA/////wAAAAAAAAAAAAD//wEAAQABAAEAAQABAAEAAAACAAIA
AgAEAAUABQAFAAUABgAGAAcABgAFAAQAAwAGAAYABgAGAAYABgAGAAYABgAGAAYABgAG
AAYABgAGAAUABQAFAAUABQAFAAYABgAFAAUABQAFAAcABwAHAAcACQAJAAcABwAHAAgA
CAAIAAoACgAKAAkACQAJAAkACQAJAAcACAAKAAoACgAKAAgABwAHAAcABwAIAAgACAAI
AAoACwAMAAsADAAOABAAEQASABIAEwATABMAEwATABYAFwAWABYAFgAVABQAFAAVABUA
EQANAAoABgAEAAYABgAGAAUAAgABAP/////9//v/+f/3//f/9P/z//H/7//v/+//7//v
/+//7//v/+//7//v/+//7//v/+//7v/u/+7/7//v/+//8f/y//L/8v/y//H/8P/x//T/
9//2//n//P/+////DQAoAEwAeQC5AAABTAGmAfEBDQLqAY4BFwG1AGUAEwDI/6D/lv+k
/73/0f/d/+j/8P/z//X/9v/z//P/8//x//H/8f/x//H/7//w//D/8P/x//H/8f/x//L/
8v/y//L/8//z//T/9P/0//T/9P/0//f/9//3//f/9v/2//b/9v/2//b/9v/2//b/9v/2
//b/9//3//f/9//5//n/+v/6//n/+P/3//b/9v/4//j/+P/3//f/9//3//f/9//3//f/
9v/2//f/9//5//n/+f/6//j/+P/5//n/+P/4//n/+v/7//z//P/9////AAAAAP///f/+
/wAAAAAAAAAAAAACAAIAAwADAAMAAwADAAMAAwAFAAYABgAFAAMAAwADAAEAAAAAAP//
/v/8//r/+P/2//T/9P/1//X/9P/0//T/9P/y//L/8//z//P/9P/1//X/9f/1//b/9v/1
//X/9f/1//b/9v/3//j/9v/2//b/9v/4//f/9//3//f/9//3//f/9//3//f/9//2//b/
9f/z//X/9f/1//T/9v/2//b/9v/0//P/8//z//T/9f/1//b/9v/2//b/9v/4//n/+f/5
//j/9//2//X/+f/3//f/+P/5//r/+//8//z//f/8//v//f/9//3//f/+/wAAAAAAAP7/
////////AgAEAAUABwAFAAUABQAFAAYABgAGAAYABAAEAAQABAAGAAYABgAGAAYABgAG
AAYABQAFAAUABQAFAAUABgAGAAMAAwADAAMAAwADAAMAAwABAAEA//////3//v/+//7/
/P/8//z/+//5//v//P/+//7//v/+//z/+//7//v/+//8//z//P/6//z//f/+//3//v8A
AAIAAwAEAAQABQAHAAcABwAHAAoACwAKAAoACwALAAsADAANAA0ACQAFAAQAAAD+/wAA
AAAAAP///P/9//v/+//5//f/9f/z//P/8P/v/+3/6//s/+3/7v/v/+//7//v/+//7f/t
/+3/7f/t/+3/7P/s/+7/7//v/+//7//w//D/8P/z//P/8//1//j/+f/8//3//P8AAA0A
JQBKAHgAsQD5AEoBqAH2ARUC/QGsAToB0wCBADEA3f+o/5z/qP++/9H/3//p//D/9v/7
//v/+v/4//f/9v/z//X/9f/1//X/8//0//T/9P/3//f/9//3//r/+v/6//r/+f/5//r/
+v/6//r/+v/6//3//f/9//3//P/8//z//P/8//z//P/8//v/+v/5//j/+v/7//z//f//
////AAAAAP///v/9//z//v8AAAAAAAD+//3//P/7//7///8AAAEAAAAAAAEAAQD/////
//8AAAAAAAABAAEAAgACAAMABAAFAAYABgAHAAUABgAGAAUABQAGAAgACAAIAAgACAAK
AAwADQANAA0ADQANAA0ADQALAAwADAALAAkACQAJAAcABAAEAAMAAgADAAIAAQAAAPz/
+v/5//f/+P/4//j/+P/2//b/9//3//f/+P/5//n/+f/5//r/+v/4//f/9v/1//f/9v/2
//b/+P/4//j/+P/4//f/9//3//X/9f/1//X/8f/x//H/8f/w//D/7//t/+//7//v/+7/
7P/s/+z/7P/t/+3/7v/v/+3/7f/s/+z/6v/q/+r/6v/r/+3/7v/v/+3/7f/t/+3/7//t
/+3/7v/s/+z/7P/s/+7/8f/y//P/8v/x//D/7//y//T/9P/0//b/9//3//f/9//4//j/
+f/3//f/9//3//j/+P/4//j/+v/6//r/+v/3//b/9f/0//b/9v/2//b/9//3//f/9//2
//X/9f/0//X/9f/1//X/9//3//f/9//3//f/9f/1//P/8v/w//D/8v/y//L/8v/0//P/
8//z//P/9P/0//T/9P/2//f/+P/7//z//v8AAP//AAAAAAEAAwADAAMAAwAGAAcABgAG
AAgACQAKAAwACwALAAcAAwAAAPz/+v/8//3//v/+//z/+f/3//f/9f/z//H/7//v/+7/
7f/r/+n/5//n/+f/5//o/+n/6v/r/+n/6f/p/+n/6//r/+r/6v/q/+v/6//r/+n/6v/q
/+r/7f/t/+3/7//s/+//8P/x//L/+P8JACUASgB8AL8ACwFiAb4BBgIZAvEBmAEmAcMA
cQAZAMH/lv+U/6D/tv/J/9n/4//q//D/7//t/+z/6//r/+v/6f/n/+f/5//n/+n/6v/q
/+r/6//r/+v/6//s/+z/7P/s/+3/7f/u/+7/7v/u/+7/7v/x//H/8f/x//D/8P/w//D/
8P/w//D/8P/y//L/8v/y//H/8f/x//H/8//z//T/9P/0//T/9P/0//T/9v/2//b/9f/1
//X/9f/3//f/9//3//b/9v/3//f/9//3//f/+P/6//r/+//7//z//P/9//7//v/+//3/
/f///wAAAAD/////AAACAAIAAgACAAIABAAEAAUABQAFAAUABQAFAAUABwAIAAgABwAF
AAUABQADAAAAAAD///7////+//3//P/5//j/+P/3//j/+P/4//j/9v/2//f/9//1//b/
9//3//b/9f/1//T/9f/1//X/9f/1//T/9P/0//L/8v/y//L/8v/x//H/8f/v/+//7//v
/+//7//v/+//8v/y//H/7//v/+//7//u/+3/7P/r/+r/6//r/+z/7f/t/+3/7P/s/+r/
6v/q/+r/7P/t/+3/7f/t/+3/7f/t/+3/6//r/+z/7P/s/+z/7P/t/+//7//v//H/8f/x
//H/8P/y//L/8v/w//H/8f/x//P/9P/0//X/9f/1//X/9f/2//b/9v/2//b/9v/2//b/
+P/4//j/+P/2//b/9v/2//f/9//3//f/9f/1//b/9v/1//X/9f/1//X/9f/1//X/9f/1
//P/8//1//b/9v/2//b/9v/2//X/9f/1//X/9f/1//X/9f/0//T/8v/y//L/8v/z//P/
9P/1//P/9P/0//T/9v/4//n/+v/7//z//v8AAAEAAgACAAMAAwADAAMAAwAHAAkACQAK
AA0ADQANAA4ADQANAAkABQAAAPz/+v/8////AAAAAP7//f/7//v/+f/1//P/8f/x//H/
8f/w/+//7f/t/+3/7f/t/+3/7f/t/+//7//v/+//7f/t/+z/7P/s/+3/7f/t/+3/7v/u
/+7/7//v/+//8f/0//X/9P/z//b//P8PACsATgCAALsABQFaAbYBAgIhAv8BogEsAcUA
bQAbAM3/oP+U/6b/vv/R/93/6f/u//D/8f/x//D/7f/t/+3/6//t/+3/7f/t/+v/7P/s
/+z/7//v/+//7//u/+7/7v/u//H/8f/y//L/8P/w//D/8P/z//P/8//z//L/8v/y//L/
9P/0//T/9P/0//T/9P/0//X/9f/1//X/9f/1//b/9v/2//b/9v/2//T/9v/2//b/9v/3
//j/+f/3//f/9//3//r/+v/7//v/+f/5//n/+v/6//r/+//7//z//P/9//7//f/+//7/
/////wAAAAD/////AAACAAIAAgACAAIABAAEAAUABQAFAAUABQAFAAUABQAGAAYABQAF
AAUABQADAAAAAAD///7//f/8//v/+v/3//b/9v/1//b/9v/2//b/9P/0//X/9f/1//b/
9//3//f/9//4//j/9//3//f/9//3//b/9v/2//b/9v/2//b/9v/1//X/9f/1//X/9f/1
//X/9f/1//X/9P/0//P/8f/y//P/9P/0//L/8v/y//L/8v/x//H/8f/z//P/8v/y//D/
8P/w//D/8P/x//H/8f/x//H/8f/x//P/8f/x//L/8v/y//L/8v/z//X/9f/1//X/9f/1
//X/9v/4//j/+P/4//n/+f/5//n/+v/6//v/+//7//v/+//8//z//P/8//7//v/+//7/
/v/+//7//v/+//7//v/+//v/+//7//v//f/9//7//v/9//3//f/9//v/+//7//v//f/9
//v/+//9//7//v/+//z//P/8//v/+//7//v/+//7//v/+//8//r/+//7//v//P/8//z/
/P/8//z/+//7//v/+f/6//r/+v/8//7///8AAAEAAgAEAAYACQAKAAoACwALAAsACwAL
AA0ADwAPABAAEwATABMAFAATABMADwALAAgABAACAAQABQAGAAYABAAFAAMAAwABAP//
/f/7//v/+P/3//X/8//1//X/9f/1//P/8//z//P/8//z//P/8//1//X/9P/0//T/9f/1
//X/8//0//T/9P/3//f/9//5//z//f/6//v//v8AAAcAFwA0AF4AkQDPABQBaAHEAQcC
EQLeAXwBCQGnAFcABwDE/6D/nP+u/8f/2f/j/+z/9P/3//n/+v/3//f/9//1//f/9//3
//f/9f/2//b/9v/1//X/9f/1//j/+P/4//j/+f/5//r/+v/4//j/+P/4//v/+//7//v/
/P/8//z//P/8//z//P/8//r/+v/6//r/+//7//v/+//7//v//P/8//z//P/8//z//P/+
//7//v/9//3//f/9//v/+//7//v//f/+/wAAAQD///////8AAAAAAAABAAEAAgACAAMA
BAAEAAQAAwADAAUABgAGAAUABQAGAAgACAAKAAoACgAMAAsACwAKAAkACQAJAAkACQAL
AAwADAALAAkACQAJAAcABAAEAAMAAgABAAAA///+//v/+v/6//n/+P/4//j/+P/2//b/
9//3//f/+P/5//n/+f/5//r/+v/5//n/+f/5//n/+P/4//j/+v/6//r/+v/6//n/+f/5
//f/9//3//f/9f/1//X/9f/4//j/9//1//X/9f/1//T/8v/y//L/8v/y//H/8f/x/+//
7//u/+7/7//w//H/8v/w//H/8f/x//P/8//z//P/8//x//H/8v/y//L/8v/y//P/9f/1
//X/9v/3//j/+f/4//r/+v/6//j/+f/5//n/+f/6//r/+//7//v/+//7//7//v/+//7/
/f/8//v/+v/8//z//P/8//r/+v/6//r/+f/5//n/+f/7//v//P/8//v/+//7//v/+f/5
//n/+f/3//f/9f/1//b/+P/5//r/+P/4//j/9//1//X/9f/1//X/9f/1//b/+v/7//r/
+f/4//f/9v/0//P/8//z//T/9v/3//j/9v/4//n/+v/7//z//v8AAAEAAgACAAMAAQAB
AAEAAQAFAAcABwAIAAsACwALAAwADQANAAkABQAAAPz/+v/8////AAAAAP7/+//5//n/
9//1//P/8f/x//D/7//t/+v/6f/p/+n/6f/q/+v/7P/t/+v/6//r/+v/6//r/+r/6v/o
/+n/6f/p/+v/7P/s/+z/6//r/+v/7f/u//H/8v/x//L/9P/9/w8AMABaAIsAzQAWAWwB
xgH/AQMCygFiAfMAmQBLAPf/sP+Q/5L/ov+3/83/2//g/+T/5//p/+r/6f/p/+n/5//n
/+f/5//n/+n/6v/q/+r/6f/p/+n/6f/o/+j/6P/o/+v/6//s/+z/7P/s/+z/7P/v/+//
7//v/+7/7v/u/+7/7v/u/+7/7v/u/+7/7v/u/+//7//v/+//7//v//D/8P/u/+7/7v/u
/+//8v/z//T/8//z//P/8//x//H/8f/x//L/8v/z//P/8f/x//H/8v/0//T/9f/1//b/
9v/3//j/9//4//j/+f/5//r/+v/5//n/+v/8//z//v/+//7/AAD+/////////wEAAQAB
AAEAAAAAAP///f/9//3//f/7//v//P/8//z/+v/4//b/9P/x//D/8P/v/+7/7v/u/+7/
7P/s/+3/7f/t/+7/7//v/+//7//w//D/7//v/+//7//t/+z/7P/s/+7/7v/u/+7/8P/v
/+//7//u/+3/7P/r/+r/6//s/+3/7f/s/+r/5//n/+f/5//m/+X/5P/j/+L/4//j/+T/
5f/n/+f/5v/m/+T/5P/k/+T/5v/n/+f/5//l/+X/5f/l/+f/5f/l/+b/5//o/+n/6v/p
/+v/6//r/+3/7f/t/+3/7P/u/+7/7v/u/+//7//v/+3/7v/u/+//8v/z//T/9f/1//T/
8//y//D/8P/w//D/8f/y//P/9P/y//L/8v/y//P/8//z//P/8v/x//H/8P/v/+//7//v
/+//7//v/+//8f/x/+//7//t/+7/7v/u//D/8P/y//H/8P/v/+7/8P/v/+//7//t/+7/
7v/u/+7/8P/x//L/8//0//b/+P/7//z//P/9//v/+//7//v/AAADAAQABgAFAAUABQAG
AAYABQAAAPv/+f/2//X/+P/5//r/+v/4//X/8//z//H/8f/v/+3/7f/q/+n/5//l/+f/
5//n/+f/5v/l/+T/4//l/+X/5f/l/+X/5f/k/+T/4v/j/+P/4//j/+T/5P/k/+f/5//n
/+n/6P/p/+r/7f/w//D/9f8LACwAWgCTANcAJAGAAdoBEQITAtoBcAEBAakAVwD5/6z/
jv+S/6T/uf/L/9P/3P/k/+f/5//k/+P/4//j/+H/4f/h/+H/4f/j/+T/5P/k/+X/5f/l
/+X/5P/k/+T/5P/n/+f/6P/o/+j/6P/o/+j/5//n/+f/5//q/+r/6v/q/+r/6v/q/+r/
7P/s/+z/7P/s/+v/6v/p/+r/6//t/+7/7P/s/+z/7P/u//D/8P/w/+//7//v/+//7//v
/+//7//w//D/8f/x//H/8f/x//L/8P/w//H/8f/y//L/8//0//X/9v/2//f/+f/6//r/
+f/5//r//P/8//z//P/8//7//P/9//3//f///////////wEAAgACAAEA/////////f/6
//r/+f/4//n/+P/3//b/8//y//L/8f/w//D/8P/w/+7/7v/v/+//7//w//H/8f/x//H/
8v/y/+//7//v/+//8f/w//D/8P/u/+7/7v/u/+7/7f/t/+3/6//r/+v/6//p/+n/6f/p
/+r/6v/p/+f/5//n/+f/5v/m/+b/5v/m/+b/5f/l/+X/4//j/+L/4v/k/+T/5P/k/+L/
4//j/+P/4//j/+P/4//n/+X/5f/m/+T/5P/k/+T/5f/n/+f/5//n/+f/5//n/+j/6v/q
/+r/6v/r/+v/6//r/+z/7P/t/+//7//v/+//7v/u/+7/7v/u/+7/7v/u/+7/7v/u/+7/
7v/u/+7/7v/v/+//7//v/+3/7f/u/+7/7f/t/+3/7f/v/+//7//v/+3/7f/r/+v/6//s
/+z/7P/u/+7/7v/t/+3/7f/t/+3/7f/t/+3/7v/u/+3/7f/t/+v/6//t/+z/6v/q/+r/
6v/s/+v/6//r/+3/7v/u/+7/7v/w//H/8v/1//b/+P/6//v//P/8//3/+//7//v/+/8B
AAMAAwAEAAMAAwADAAQABwAHAAMA///6//b/9P/2//n/+v/6//j/9f/z//P/8f/v/+3/
6//r/+z/6//p/+f/5//n/+f/5//p/+n/6f/p/+f/5//n/+f/5f/l/+T/5P/l/+f/6P/p
/+f/6P/o/+j/5//n/+f/6f/s/+3/8P/x//D/8v8DAB8AQgBuAKsA8wBGAaIB9gEhAgsC
uAFIAdsAgwAvANn/oP+Q/5r/sP/H/9f/4//o/+r/7f/r/+j/5//n/+f/5f/n/+f/5//n
/+f/6P/o/+j/5//n/+f/5//q/+r/6v/q/+v/6//s/+z/7P/s/+z/7P/r/+v/6//r/+7/
7v/u/+7/8P/w//D/8P/w//D/8P/w/+//7//v/+//7f/t/+7/7v/w//D/8P/w//D/8v/y
//L/8f/x//H/8f/z//P/8//z//T/9P/1//X/9f/1//X/9v/2//b/9//3//j/+P/5//r/
9//2/w==
         </WaveFormData>
      </LeadData>
      <LeadData>
         <LeadByteCountTotal>10000</LeadByteCountTotal>
         <LeadTimeOffset>0</LeadTimeOffset>
         <LeadSampleCountTotal>5000</LeadSampleCountTotal>
         <LeadAmplitudeUnitsPerBit>4.88</LeadAmplitudeUnitsPerBit>
         <LeadAmplitudeUnits>��V</LeadAmplitudeUnits>
         <LeadHighLimit>2147483647</LeadHighLimit>
         <LeadLowLimit>268435456</LeadLowLimit>
         <LeadID>V5</LeadID>
         <LeadOffsetFirstSample>0</LeadOffsetFirstSample>
         <FirstSampleBaseline>0</FirstSampleBaseline>
         <LeadSampleSize>2</LeadSampleSize>
         <LeadOff>FALSE</LeadOff>
         <BaselineSway>FALSE</BaselineSway>
         <ExcessiveACNoise>FALSE</ExcessiveACNoise>
         <MuscleNoise>FALSE</MuscleNoise>
         <LeadDataCRC32>2356152734</LeadDataCRC32>
         <WaveFormData>
BgAGAAYABgAGAAYABgAGAAUABAADAAIAAAAAAAAAAAD+//7//v/+/wAAAAAAAAAA/v/+
//7//v8AAAAAAAAAAP7//v/+//7/AAAAAAAAAAD+//7//v/+//7//v/+//7/AAAAAAAA
AAACAAIAAgACAAAAAAAAAAAAAAAAAAAAAAAAAAAAAAAAAAAAAAAAAAAA/v/+//7//v8A
AAAAAAAAAAIAAgACAAIAAgACAAIAAgAAAAAAAAAAAAEAAgADAAQABAAEAAQABAAEAAQA
BAAEAAYABgAGAAYACAAIAAgACAAKAAoACgAKAAwADAAMAAwACgAKAAoACgAIAAgACAAI
AAcABgAFAAQAAwACAAEAAAAAAAAAAAAAAP7//v/+//7//v/+//7//v8AAAAAAAAAAAAA
AAAAAAAA/v/+//7//v/+//7//v/+//7//v/+//7//v/+//7//v/+//7//v/+//7//v/+
//7//v/+//7//v/8//z//P/8//7//v/+//7//P/8//z//P/+//7//v/+//z//P/8//z/
/v/+//7//v/8//z//P/8//7//v/+//7/AAAAAAAAAAD+//7//v/+/wAAAAAAAAAAAAAA
AAAAAAACAAIAAgACAAIAAgACAAIAAgACAAIAAgAEAAQABAAEAAQABAAEAAQAAgACAAIA
AgACAAIAAgACAAIAAgACAAIABAAEAAQABAACAAIAAgACAAIAAgACAAIAAAAAAAAAAAAA
AAAAAAAAAP7//v/+//7/AAAAAAAAAAD+//7//v/+//7//v/+//7//v/+//7//v/+//7/
/v/+//7//v/+//7//P/8//z//P/8//z//P/8//7//f/9//3//f/9//7//v8BAAIAAwAE
AAIABQAGAAcACQAIAAgACQAHAAcACQALAAwADQAPAA8ADwARABIAEgATAA8ADQALAAkA
CQAKAAsACwAJAAgABwAGAAQAAgAAAAEAAQAAAP//+v/6//n/+f/5//n/+f/5//v/+//7
//r/+v/7//v/+v/8//z//P/8//r/+v/6//r/+//7//v/+//8//z//P/+/wAA//8BAAYA
DgAdADQAUwB/ALIA7QAyAXoBrAG0AY4BQwHvAKUAZwAsAP3/5v/k/+v/9f/6////AwAF
AAUABQAEAAUABAADAAIAAQABAAEAAQD//////////wEAAQABAAEAAQABAAEAAQACAAIA
AgACAAAAAAAAAAEAAwADAAMAAwADAAQABAAEAAQABAAEAAQABwAHAAcACAAGAAUABQAF
AAcABwAHAAcABQAGAAYABQAHAAgACAAIAAYABgAGAAYABAAEAAMAAwAGAAYABgAGAAcA
CAAIAAgACAAIAAgACAAGAAYABwAHAAgACgAMAA0ADAAMAA0ADQANAA4ADwAPAA8AEQAR
ABEAEwAUABUAFgATABMAEwASABMAEwATABIAFAAVABUAFAAQAA8ADwAPABAAEAAPAA0A
CgAJAAcABwAHAAYABQAFAAUABQAFAAYABAAEAAQAAwAFAAUABgAGAAYABgAGAAYABQAE
AAQABAAGAAYABAADAAUABQAGAAYAAgACAAIAAgAAAAAAAAAAAAEAAgADAAIAAAABAAEA
AgACAAEAAAAAAAAA///9/wAA/v////////8BAAAAAAABAP///v/+/////f/9//z//P8A
AAAA//////7//v///////f/9//3//f///////////wEAAQACAAIAAwADAAQABAAEAAMA
AwACAAIAAgACAAMAAwADAAQABAAEAAQABAAEAAIAAgACAAIAAgACAAIAAQABAAEAAQAB
AAEAAgACAAIAAwADAAMAAwABAAEAAQABAP////////7/AAABAAEAAQD+//7//v/+//7/
/v/+//3//f/+//7//v/8//z//P/8/////v/8//z//P/8//z//P/8//v/+//7//v/+//9
//7/AAACAAIAAgABAAMABAAFAAUABAAEAAUABQAFAAcACQAKAAsACwALAAsADQAQABAA
DwALAAkABwAFAAUACAAJAAkABwAEAAMAAgAAAPz/+v/5//n/9v/1//L/8v/x//H/8f/x
//H/8f/x//H/7//u/+7/7//x//D/8P/w//D/8P/w//D/8P/w//H/8f/x//H/8v/y//L/
8v/y//H/8//6/wIAEwAuAFMAgwC8APsARgGMAbQBtAGEATEB3wCZAFcAFgDp/9j/2P/h
/+v/8P/z//f/+f/5//n/9v/z//L/8f/w/+3/7f/t/+3/8P/x//L/8//x//H/8f/x//D/
7//u/+3/8f/y//P/9P/0//T/9P/1//T/8//y//H/8//0//T/9P/2//b/9v/2//X/9f/1
//b/9v/1//X/9f/3//f/9//3//f/+P/4//f/9v/2//X/9P/1//b/9//4//j/+P/3//f/
+P/4//j/+P/5//r/+v/6//z//P/8//z//P/8//3//f///wAAAQABAAAAAAABAAEAAQAC
AAMAAwAFAAcABwAHAAgACAAIAAgACgALAAwADAALAAsACwAKAAoACwALAAoACAAHAAcA
BwAEAAQAAwABAAEAAQAAAAEA///+//3//f/9//3//f/+/wAAAAAAAP///v/9//3//P/+
//7//v/+//v/+v/6//r//P/8//r/+f/3//f/+P/4//b/9v/2//b/9v/2//b/9v/4//j/
+P/2//X/9f/0//T/9f/1//X/9v/0//P/8f/0//T/9f/1//X/9f/0//T/9f/2//b/9//5
//n/+f/4//j/+P/4//f/9//6//r/+//7//3//f/9//3/+//7//v/+//8//3///8AAP//
//8AAAAAAQABAAIAAgACAAIAAgADAAEAAQACAAIAAwAEAAUABgAEAAQABAAEAAQABAAE
AAMABQAFAAUABQAFAAYABgAGAAUABQAFAAUABQAFAAUABQADAAMAAwACAAAAAQABAAEA
AgACAAIAAgAEAAQABAADAAEAAAACAAIAAgACAAIAAgACAAIAAQABAAEAAQABAAAAAAAB
AAIABQAGAAYACQAIAAkACQAIAAoACwALAAsADQAPABAAEQATABMAEwAVABQAFAATAA8A
DQALAAkACQAMAA0ADQALAAoACQAIAAYABAACAAEAAQAAAP///P/8//n/+f/5//n/+f/5
//n/+f/5//j/+P/5//f/9v/2//b/9v/2//b/9v/4//j/+f/5//n/+f/6//r/9v/4//j/
+//9/wAACAAVAC4AUQB/ALQA8wA8AYgBuAG+AZgBTwH5AK8AawAqAPf/5P/i/+f/8f/4
//3///8BAP////8AAP3//P/7//r/9//3//f/9//3//f/9//3//X/9f/1//X/9//3//f/
9//4//j/+P/4//b/9v/2//f/9//3//f/9//3//j/+P/4//j/+P/4//j/+f/5//n/+v/6
//n/+f/5//n/+f/5//n/9//4//j/9//3//j/+P/4//j/+P/4//j/+P/4//f/9//4//j/
+P/4//n/+v/6//r/+v/6//r/+v/6//r/+//7//n/+v/7//v/+v/6//v/+//7//z//f/9
//3/////////AAAAAAAAAAAAAAEAAgACAAMAAwADAAIAAAABAAEAAAD/////AAABAP7/
/v/9//v/+P/3//X/9f/1//T/8//z//H/8f/x//L/8v/y//L/8f/x//H/8v/y//D/8P/w
//D/8f/w//D/8P/u/+7/7P/r/+v/6//s/+z/7P/s/+z/7P/s/+z/7P/s/+r/6v/q/+j/
6P/p/+n/6v/q/+n/6P/o/+r/6f/n/+r/6P/p/+n/6f/p/+j/6P/p/+n/6P/o/+n/6//r
/+r/6v/u/+7/7f/t/+z/7P/t/+3/7//v/+//7//v/+//7//v/+//7//w//D/8P/x//P/
9P/z//P/9P/0//T/9P/0//X/9f/1//b/9v/0//T/9P/0//b/9v/2//b/9v/2//b/9f/1
//X/9f/1//X/9v/2//b/9f/1//X/9f/1//X/9f/1//X/9f/1//T/9v/3//f/9//0//T/
9P/0//b/9v/2//X/9f/2//b/9v/2//b/9P/0//b/9v/2//b/9v/2//b/9v/1//b/9//4
//n/+v/6//v//P///wAAAAADAAQABQAFAAQABAAFAAUABQAJAAsADAANAA0ADQANAA8A
EAAQAA8ACwALAAkABwAHAAoACwALAAkACAAHAAYABAACAAAA/////wAA///8//z/+//7
//v/+//9//3//f/9//3//P/8//3////+//7//v/+//7//v/+/wAAAAABAAEA/////wAA
AAAEAAYACAAHAAcAEAAcACsARgBrAJsA1AAVAV4BngHCAbgBhAEzAeEAmwBbACAA+f/s
/+7/+f8BAAYACwANAA0ADQAPAAwACwAKAAkACAAFAAUABQAFAAMAAwADAAMAAwADAAMA
AwADAAMAAwADAAQABAAEAAQABAAEAAQABQADAAMAAwADAAMABAAEAAQABAAEAAQABAAF
AAUABQAGAAQAAwADAAMABQAFAAUABQAFAAYABgAFAAUABgAGAAYABgAGAAYABgAGAAYA
BQAFAAYABgAGAAYABQAGAAYABgAIAAgACAAIAAgACAAJAAkACQAKAAsACwAMAAwADQAN
AA0ADgAPAA8ADQAPAA8ADwASABIAEgASABIAEwAUABQAEwATABMAEgASABMAEwASABIA
EQARABEAEAAQAA8ADQAMAAsACQAJAAkACAAHAAcABwAHAAcACAAIAAgACAAHAAcABwAI
AAgACAAIAAgACAAHAAYABgAGAAQABAACAAEAAwADAAQABAAEAAQABAAEAAIAAgACAAIA
AgACAAIAAAAAAAEAAQACAAIAAQAAAAAAAAD///3/AAD//////v/9//3//P/8//3//f/8
//z//f/9//3//P/8/wAAAAD//////v/+//////////////////3//f/9//3//f/9//7/
/v/9//3//v/+//////8AAAAA/v/+//7/////////AAAAAAAAAAAAAAAAAgACAAIAAgAC
AAIAAgABAAEAAQABAAEAAQACAAIAAgABAAEAAQABAAMAAwADAAMAAwADAAMAAgACAAMA
AwADAAIAAgACAAIABAAEAAQAAwADAAIAAgAEAAQABAAEAAIAAgACAAEAAQABAAEAAQAE
AAQABQAGAAYABgAFAAcACAAJAAkACAAIAAkACQAJAAoACwALAAsADAALAAoACwAOAA4A
DQAJAAUAAwABAAEAAAABAAEA///+//3//P/6//b/9P/z//P/8v/x/+7/7v/t/+3/7f/t
/+3/7f/t/+3/7f/s/+z/7f/t/+z/7P/s/+z/7P/s/+z/7v/u/+//7//t/+3/7v/u//D/
8v/y//P/9//6//7/BwAcADcAXQCQAMcACAFOAYwBpgGSAVMB/QCvAG0ALgD3/9z/1P/Z
/+P/7v/z//X/9//3//n/+P/1//T/8//y//H/8f/x//H/8f/x//H/8f/z//P/8//z//H/
8f/x//H/8v/y//L/8v/y//L/8v/z//P/8//z//P/9f/2//b/9v/0//T/9P/0//X/9f/1
//b/9v/1//X/9f/2//f/+P/5//f/+P/4//f/9f/2//b/9v/2//b/9v/2//T/9P/z//P/
9P/0//T/9P/1//b/9v/2//T/9P/0//T/9v/2//f/9//3//j/+f/5//r/+v/7//v//f/+
/////////wEAAQABAAQABAAEAAQABAAFAAYABgAFAAUABQAEAAYABwAHAAYABgAFAAUA
BQACAAIAAQD//wAA///9//3////+//3//f/8//v/+v/6//r/+v/6//n/+v/7//3//v/9
//z/+//6//v/+v/6//r//P/8//r/+f/5//n/+v/6//n/+v/7//z//P/8//z//P/8//z/
/P/6//r/+//7//z//P/7//r/+v/8//v/+f/8//z//f/9//3//f/8//z//f////7//v//
//3//f/8//z/AAAAAP////8CAAIAAwADAAEAAQABAAEAAwADAAMAAwADAAMABAAEAAEA
AQACAAIABAAFAAcACAAIAAgACAAJAAcABwAIAAgACAAIAAgACAAIAAgACAAIAAgACAAI
AAcABQAFAAUABQAFAAYABgAGAAUABQAFAAUABwAHAAcABwAGAAUABAACAAAAAQABAAEA
AgACAAIAAgAAAP7/AAAAAAAAAAAAAAAAAAAAAP///v/9//z/+//8//z//f/+/wEAAgAC
AAUABAAFAAUABAAEAAUABQAFAAUABwAIAAkADQANAA0ADwAOAA4ADQAJAAkABwAFAAUA
BgAHAAcABQACAAEAAAD+//7//P/7//v/+v/5//b/9v/3//f/9//3//X/9f/1//X/8//y
//L/8//1//T/9P/0//b/9v/2//b/9v/2//f/9//5//n/+v/6//z//P/+//////8EABAA
IQA6AGEAkQDKAA0BXAGgAbwBsgF8ASkB1QCPAE0AEgDt/+L/5v/v//f//v8DAAUABwAH
AAcABgADAAIAAQAAAP///////////f/9//3//f/+////AAABAP//////////AgACAAIA
AgABAAAA/////wEAAQABAAEAAwAEAAQABAAGAAYABgAGAAUABQAFAAYABgAFAAUABQAF
AAUABQAFAAMABAAEAAMAAwAEAAQABAADAAIAAQAAAAEAAgACAAMABgAGAAYABgAFAAYA
BgAGAAYABgAGAAYACAAIAAkACQAJAAoACwALAAwADAANAA0ACwAMAA0ADQANAA8ADwAP
ABEAEgATABQAEwATABMAEgAUABUAFgAWABUAFQAUABIAEgARABEAEQAQABAADwANAAoA
CQAHAAcACQAIAAcABwAFAAUABQAGAAQABAAEAAMABgAHAAkACgAIAAYABAACAAMAAgAC
AAIABAAEAAIAAQABAAEAAgACAP7//v/+//7//v/+//7//v/+//7//v/8//r/+//7//z/
+v/5//j/+P/5//n/+P/8//z//f/9//3//P/6//n/+f/7//r/+v/7//v/+//6//r//P/8
//v/+//6//r/+//7//z//f/+/////f/9//3//f//////AAAAAP////8AAAAAAQABAAIA
AgACAAIAAgADAAMAAwAEAAQAAgACAAIAAgAAAAAAAAAAAAEAAgADAAMABQAFAAUABQAE
AAQAAwACAAEAAQABAAEAAwADAAMAAwADAAMAAwACAAIAAQD///z//v/+//7//v8AAAAA
AAD//wEAAQABAAEAAgACAAMABAADAAQABAAHAAYABwAHAAYACAAJAAkACQAJAAsADAAN
AA8ADwAPABEAEgASABEADQALAAkABwAHAAgACQAJAAcABAADAAIAAAD+//z/+//7//r/
+f/2//b/9f/1//X/9f/1//X/9f/1//X/9P/0//X/9f/0//T/9P/2//b/9v/2//T/9P/1
//X/9f/1//b/9v/2//j/+P/3//n/AAAKAB8APgBnAJsA2AAdAWoBpgG6AaIBYgEPAb8A
fQA7AP7/3f/Y/97/5f/r//D/9f/5//v/+//5//b/9f/0//P/8v/x//H/8f/x//H/8f/x
//H/8f/x//H/8f/x//H/8f/x//D/8P/w//D/8P/w//D/8f/x//H/8f/x//H/8v/y//L/
8v/y//L/8v/z//P/8//0//b/9f/1//X/8//z//P/8//z//T/9P/z//P/9P/0//T/8v/y
//L/8v/0//T/8//z//L/8v/y//L/8f/y//L/8v/0//T/9P/0//b/9v/3//f/9f/2//f/
9//4//j/+f/5//v//P/9//3/+//9//3//f8AAAAAAAAAAP7///8AAAAAAwADAAMAAgAC
AAMAAwACAP7//f/9//3//P/8//v/+f/6//n/9//3//f/9v/1//X/8//z//P/9P/y//L/
8v/x//D/7//v/+7/7v/u/+7/7v/t/+z/7P/s/+z/7P/q/+n/5//n/+j/6P/m/+b/5v/m
/+b/5v/m/+b/5v/m/+b/5P/k/+X/5f/m/+T/4//i/+L/4//j/+L/5v/k/+X/5f/l/+P/
4v/i/+P/5f/k/+T/5f/n/+f/5v/m/+b/5v/l/+X/5v/m/+f/5//l/+X/5f/l/+f/5//n
/+f/5//n/+j/6P/n/+f/6P/o/+n/6f/q/+r/6P/o/+j/6f/p/+n/6v/q/+r/6v/q/+r/
7P/s/+z/7P/s/+z/7P/r/+n/6f/p/+n/6f/q/+r/6v/p/+n/6f/p/+n/6f/p/+n/6f/p
/+n/6P/o/+n/6f/p/+j/6P/o/+j/6P/o/+j/5//n/+j/6P/o/+b/5v/m/+b/5v/o/+j/
6P/n/+f/5//n/+f/6P/o/+n/6v/r/+z/7P/v//L/8//z//L/8P/x//H/8f/z//X/9v/3
//v/+//7//3//v/+//3/+f/3//X/8//z//T/9f/1//P/8v/x//D/7v/q/+j/5//n/+j/
5//k/+T/4//j/+P/4//h/+H/4f/h/+P/4v/i/+P/4f/g/+D/4P/g/+D/4P/g/+L/4v/j
/+P/4//j/+T/5P/m/+b/5v/n/+n/8v/+/w8ALABXAIcAwAADAUwBiAGiAZABUAH/ALEA
awArAPT/1f/K/9D/2f/h/+b/6//t/+v/6//p/+j/5//m/+X/5P/l/+X/5f/l/+P/4//j
/+P/4//j/+P/4//j/+P/4//j/+T/5P/k/+T/5P/k/+T/5f/l/+X/5f/l/+X/5v/m/+b/
5v/m/+b/5v/n/+f/5//o/+j/5//n/+f/6f/p/+n/6f/n/+j/6P/n/+f/6P/o/+j/6v/q
/+r/6v/q/+r/6f/p/+r/6v/q/+r/6v/q/+n/6P/p/+r/6//s/+z/7P/t/+3/7//w//H/
8f/w//D/8f/x/+//8P/x//H/8f/z//P/8//2//b/9v/2//b/9//4//j/9//3//f/9v/2
//f/9//2//T/8//z//P/8v/y//H/7//w/+//7f/t/+3/7P/r/+v/6f/p/+n/6v/q/+r/
6v/p/+n/6f/q/+r/6v/q/+r/6v/p/+j/6P/o/+j/6P/m/+X/5f/l/+b/5v/m/+b/5v/m
/+b/5v/m/+b/5v/m/+b/5P/k/+X/5f/m/+T/4//i/+L/5P/j/+H/5P/m/+f/5//n/+X/
5P/k/+X/5f/k/+T/5f/l/+X/5P/k/+b/5v/l/+X/5v/m/+f/5//n/+f/5//n/+f/5//n
/+f/6f/p/+r/6v/p/+n/6v/q/+v/6//s/+z/7P/s/+z/7f/t/+3/7v/u//D/8P/w//D/
8P/w//D/8P/w//D/8P/v/+3/7f/t/+3/7//w//D/8P/v/+//7//v/+3/7f/t/+3/7//v
/+//7v/u/+//7//v/+7/7v/u/+7/7v/u/+7/7f/t/+7/7v/u/+7/7v/u/+7/7v/u/+7/
7v/u/+7/7v/u/+3/7f/t/+3/7f/u/+7/7//w//P/9P/0//f/9v/3//f/9v/4//n/+f/5
//n/+//8//3/////////AQACAAIAAQD9//v/+f/3//f/+P/5//n/9//3//f/9//2//L/
8P/v/+//7v/t/+r/6v/p/+n/6f/p/+n/6f/p/+n/6f/o/+j/6f/p/+j/6P/o/+r/6v/q
/+r/6P/o/+n/6f/r/+v/7P/s/+7/8P/u/+3/7//y//r/BQAcAD0AZwCYANEAFAFeAZYB
ogGCAT8B6wCfAF0AIADv/9T/0P/X/+H/6P/t//H/9f/z//P/8v/x//D/7//u/+//7//v
/+//7f/t/+3/7f/t/+3/7f/t/+3/7f/t/+3/7v/u/+7/7v/s/+z/7P/t/+//7//v/+//
8f/y//L/8v/y//L/8v/y//L/8f/w//D/8v/x//H/8f/z//P/8//z//P/9P/0//P/8//0
//T/9P/y//L/8v/y//D/8P/v/+//8v/y//L/8v/x//L/8v/y//L/8v/y//L/9P/0//X/
9f/1//b/9//3//j/+P/5//n/+f/6//v/+//7//3//f/9//z//P/8//z//P/9//7//v//
///////+/wAAAQABAAAA/P/7//v/+//6//r/+f/3//b/9f/z//P/8//y//H/8f/z//P/
8//0//L/8v/y//H/8//z//T/9P/y//L/8v/y//P/8v/y//L/8v/y//D/7//x//H/8v/y
//D/8P/w//D/7v/u/+7/7v/w//D/8P/u//D/8f/x//L/8P/v/+7/7v/u/+3/6//u/+z/
7f/t/+3/7//u/+7/7//x//D/8P/x//H/8f/w//D/8v/y//H/8f/y//L/8//z//P/8//z
//P/9P/1//b/9//1//X/9v/2//X/9f/2//b/+f/5//r/+v/6//r/+v/7//3//f/+//7/
/f/8//v/+v/8//z//P/8//z//P/8//v/+//7//v/+//9//7//v/+//3//f/9//3//f/9
//3//f/8//v/+v/4//r/+//7//v//P/8//z//P/7//r/+f/3//X/9v/2//b/+v/8//z/
+//6//n/+P/2//b/9v/1//b/9//4//n/+v/6//v//P/7//z//P///wAAAQABAAAAAAAB
AAEAAQADAAUABgAHAAkACQAJAAsADgAOAA0ACQAFAAMAAQABAAQABQAFAAMAAAD///7/
/P/4//b/9f/1//b/9f/y//L/7//v/+//7//w//H/8v/z//H/8P/w//H/7//u/+7/7v/s
/+z/7P/s/+z/7P/t/+3/7//v//D/8P/u//D/8P/v/+//9P/+/wsAIgBDAG8ApADfACYB
cAGkAawBiAE/AesAoQBdABwA6//U/9D/1f/d/+j/8f/z//H/8f/x//D/7//u/+3/7P/r
/+v/6//r/+3/7f/t/+3/6//r/+v/6//r/+v/6//r/+z/7P/s/+z/7v/u/+7/7//v/+//
7//v/+3/7v/u/+7/8P/w//D/8P/v/+//7//w//D/7//v/+//7//v/+//7//v//D/8P/v
/+//8P/w//D/8P/w//D/8P/w//D/7//v//D/8P/w//D/8f/y//L/8v/y//L/8v/y//T/
9P/1//X/8//0//X/9f/0//T/9f/1//X/9v/3//f/+f/7//v/+//8//z//P/8//z//f/+
//7//v/9//z/+v/8//3//f/8//v/+//8//3/+//6//j/9f/2//X/8//z//P/8v/x//H/
8P/v/+7/7v/u/+7/7v/t/+//7//w//D/7v/u/+7/7v/r/+r/6v/q/+v/7P/r/+v/6//r
/+z/7P/q/+r/6v/q/+r/6v/q/+r/6v/q/+r/6P/m/+f/5//o/+b/5f/k/+T/5f/l/+T/
6P/q/+v/6//r/+r/6P/n/+f/6f/o/+j/6f/p/+n/6P/o/+r/6v/p/+n/6v/q/+v/6//r
/+v/6//r/+z/7f/u/+//7f/t/+7/7v/u/+//8f/y//H/8f/y//L/8v/y//L/8//z//P/
9P/0//L/8v/y//L/9P/0//T/9P/0//T/9P/z//P/8//z//P/8f/y//L/8v/v/+//7//v
//D/8f/y//P/8f/x//H/8P/y//P/8//z//T/9P/0//L/8v/y//L/8v/y//L/8f/x//H/
8f/x//L/8v/z//T/9f/2//b/+f/8//3//f/8//r/+//7//v//v8BAAMABQAFAAUABQAH
AAYABgAFAAEAAAD///7////+///////9//z/+//6//j/9v/0//P/8//y//H/7v/u/+//
7//v/+//7//v/+//7//t/+z/7P/t/+3/7P/s/+z/7P/s/+z/7P/s/+z/7f/t/+3/7f/u
/+7/7v/u/+7/7//z//b/+v8JACIARwB3AK4A6wA0AX4BsAG2AZABRwHzAKkAZQAiAO3/
2v/Y/9//5//s//H/9f/3//f/9//y//P/8v/x//D/7f/t/+3/7f/v/+//7//v/+//7//v
/+//7//v/+//7//w//D/8P/w//L/8v/y//P/8f/x//H/8f/z//T/9P/0//T/9P/0//T/
9f/1//X/9v/0//P/8//z//P/8//z//P/8//0//T/8//z//T/9P/0//T/9P/0//T/9v/2
//X/9f/2//b/9v/2//f/+P/4//j/9v/2//b/9v/2//b/9//3//j/+v/8//3//P/8//3/
/f///wAAAQABAAEAAwADAAMABAAEAAQABAAGAAcACAAIAAkACQAJAAgACAAJAAkACAAG
AAUABQAFAAIAAgABAP//AAD///3//f/9//z/+//7//n/+f/5//r/+v/6//r/+f/5//n/
+v/6//j/+P/4//j/9//2//b/9v/0//T/8v/x//P/8//0//T/8P/w//D/8P/w//D/8P/w
//D/8P/w/+7/7P/t/+3/7v/u/+3/7P/s/+z/6//p/+z/6//r/+r/6f/r/+r/6v/r/+v/
6v/q/+v/7f/t/+z/7P/u/+7/7f/t/+7/7v/v/+//7f/t/+3/7f/t/+3/7f/t/+//7//w
//D/8f/x//L/8v/x//H/8v/y//L/8v/y//P/8//z//T/9P/0//T/9P/0//T/9P/0//T/
9P/0//T/8//z//P/8//z//P/9P/0//T/8//z//P/8//z//P/8//z//P/8//z//L/8v/z
//P/8//0//T/9P/0//L/8v/y//H/8//0//T/9P/0//T/9P/0//P/8f/x//L/8P/w//D/
8P/y//L/8v/x//P/8//z//P/9P/0//X/9v/3//j/+P/7//z//f/9//z//v////////8B
AAMABAAFAAUABQAFAAcACgAKAAkABQABAP///f/9/wAAAQABAP///P/7//r/+P/4//b/
9f/1//L/8f/u/+7/7//v/+//7//v/+//7//v/+//7v/u/+//7f/s/+z/7P/u/+7/7v/u
/+z/7P/t/+3/7f/t/+7/7v/w//L/8v/1//f/+v8EABkANABZAIkAwgADAUwBjgGyAagB
dAElAdMAiwBLABAA5//Y/9z/4//t//T/+f/5//n/+//5//j/9f/0//P/8v/x//H/8f/x
//H/8f/x//H/8f/x//H/8f/z//P/8//z//T/9P/0//T/9P/0//T/9f/z//P/8//z//P/
9P/0//T/9v/2//b/9v/1//X/9f/2//b/9f/1//X/9f/1//X/9f/3//j/+P/3//X/9v/2
//b/9v/2//b/9v/2//b/9f/1//b/9v/2//b/9//4//j/+P/4//j/+P/4//j/+P/5//n/
9//4/w==
         </WaveFormData>
      </LeadData>
      <LeadData>
         <LeadByteCountTotal>10000</LeadByteCountTotal>
         <LeadTimeOffset>0</LeadTimeOffset>
         <LeadSampleCountTotal>5000</LeadSampleCountTotal>
         <LeadAmplitudeUnitsPerBit>4.88</LeadAmplitudeUnitsPerBit>
         <LeadAmplitudeUnits>��V</LeadAmplitudeUnits>
         <LeadHighLimit>2147483647</LeadHighLimit>
         <LeadLowLimit>268435456</LeadLowLimit>
         <LeadID>V6</LeadID>
         <LeadOffsetFirstSample>0</LeadOffsetFirstSample>
         <FirstSampleBaseline>0</FirstSampleBaseline>
         <LeadSampleSize>2</LeadSampleSize>
         <LeadOff>FALSE</LeadOff>
         <BaselineSway>FALSE</BaselineSway>
         <ExcessiveACNoise>FALSE</ExcessiveACNoise>
         <MuscleNoise>FALSE</MuscleNoise>
         <LeadDataCRC32>170108802</LeadDataCRC32>
         <WaveFormData>
5P/k/+T/5P/i/+L/4v/i/9//3v/d/9z/3P/c/9z/3P/d/97/3//g/97/3v/e/97/3f/c
/9v/2v/a/9r/2v/a/9z/3P/c/9z/3v/g/+L/5P/m/+b/5v/m/+j/6P/o/+j/6P/o/+j/
6P/l/+T/4//i/+D/3v/c/9r/1v/U/9L/0P/M/8r/yP/G/8L/wP++/7z/uf+4/7f/tv+2
/7b/tv+2/7f/uP+5/7r/u/+8/73/vv++/77/vv++/7//wP/B/8L/xP/E/8T/xP/C/8L/
wv/C/8T/xP/E/8T/wv/C/8L/wv/D/8T/xf/G/8n/yv/L/8z/zv/O/87/zv/P/9D/0f/S
/9T/1P/U/9T/1P/U/9T/1P/W/9b/1v/W/9T/1P/U/9T/1P/U/9T/1P/S/9L/0v/S/9L/
0v/S/9L/0P/Q/9D/0P/O/87/zv/O/87/zv/O/87/0P/Q/9D/0P/Q/9D/0P/Q/9H/0v/T
/9T/1v/W/9b/1v/W/9b/1v/W/9n/2v/b/9z/3P/c/9z/3P/d/97/3//g/93/3P/b/9r/
2f/Y/9f/1v/S/9D/zv/M/8n/yP/H/8b/xP/E/8T/xP/E/8T/xP/E/8X/xv/H/8j/yP/I
/8j/yP/L/8z/zf/O/8//0P/R/9L/0v/S/9L/0v/T/9T/1f/W/9b/1v/W/9b/1P/U/9T/
1P/W/9b/1v/W/9b/1v/W/9b/1//Y/9n/2v/a/9r/2v/a/9r/2v/a/9r/3P/c/9z/3P/a
/9r/2v/a/9r/2v/a/9r/3P/c/9z/3P/b/9r/2f/Y/9r/2v/a/9r/2v/a/9r/2v/Y/9j/
2P/Y/9j/2P/Y/9j/2P/Y/9j/2P/Y/9j/2P/Y/9j/2P/W/9b/2P/Y/9j/1//Y/9n/2v/b
/9r/3P/d/93/3v/e/9//4P/e/9//4f/j/+X/5f/l/+b/6P/q/+z/7f/t/+z/6f/n/+j/
6P/p/+n/6//p/+f/5v/m/+T/4v/h/+H/4f/g/9//3v/e/97/3f/d/93/3f/d/93/3f/d
/93/3P/c/9z/2//b/9v/2//c/9r/2f/Z/9n/2f/a/9r/2//Z/9n/2P/a/9v/3f/f/+b/
7P/1/wQAHAA8AGMAjgDAAPQAGQEhAQoB2gCgAG0ARAAcAP3/6//m/+j/6//r/+z/8P/w
/+//8P/x//H/7v/t/+v/6P/n/+f/6P/s/+z/6v/p/+r/6v/o/+f/6P/o/+f/6P/r/+z/
7f/v//L/8//1//j/+v/8////AgAHAAcABwAHAAkACwALAAsADwAQABEAEgATABMAEgAR
ABIAEwASABEAEgASABEADgAPAA8ADwAOAA4ADAAKAAcABgAEAAQABAAFAAYABwAKAA4A
EAASABUAGAAbACAAIwAnACkALAAtADEAMwA1ADcAOQA6ADsAPAA9AD0APQA9AD0AOwA6
ADoAOwA8ADwAPQA8ADsAOgA5ADsAPAA9AD4AQABCAEMAQwBDAEQARgBEAEYASABLAE4A
TgBNAE0ATQBNAE0ATQBMAE0ATgBQAFEATwBPAE8ATgBOAE8AUABRAFQAVABVAFYAVABT
AFMAUwBRAFEAUwBTAFEAUQBRAFAATgBOAE4ATgBLAEoASABHAEkASgBMAE0ATABNAE0A
TwBSAFQAVgBXAFgAWABYAFgAXQBdAF0AXgBgAF8AXwBgAF4AWwBZAFcAVgBTAFAATQBO
AEwATABKAEcARgBEAEQARABCAEEAQQBCAEIAQgBDAEQARQBIAEkATABOAFAAUgBRAFMA
VABUAFUAVQBWAFgAWgBcAFwAXABeAF8AXwBdAF0AXQBdAF0AWwBbAFoAWgBbAFoAWQBY
AFgAWABYAFgAVgBXAFcAWABWAFYAVgBXAFUAVABUAFMAUQBRAFIAUgBPAE8ATwBPAFMA
UwBTAFMAUwBUAFQAVQBVAFQAUwBSAFYAVgBUAFQAVABUAFIAUgBSAFIAUABQAFAAUABT
AFMAVABVAFQAUwBTAFQAUwBTAFQAVABSAFIAUQBRAFMAVQBVAFUAUwBUAFUAVgBXAFcA
VwBWAFUAUwBSAFIAUwBTAFMAUQBRAFAATgBMAEgARwBFAEUAQwBBAD8APgA+AD0APQA9
ADsAOwA7ADsAOgA5ADcANgA3ADcAOAA5ADoAPAA9AD0APQA9ADwAPAA5ADkANwA3ADYA
NgA1ADUAOQA+AEQATQBeAHwAoADJAPgALAFgAX8BgwFkAS4B9ADHAJoAbgBNAD8APABA
AEUARwBIAEwATgBNAEwASQBGAEIAQAA9ADwAOwA7ADwAQABAAD4APQA8ADoANgAzAC4A
LAApACgAKAAoACgAKQAnACcAKAAqACgAKAApACoAKwArACsAKwAuADEAMgAzADIAMgAy
ADIALwAvAC4ALQAtAC0AKwApACUAJAAiAB4AHAAZABYAEgASABAADgALAAwACgAKAAoA
CgAKAAoADAAPABAAEQATABYAFwAaABsAGgAbAB0AHQAfAB8AHwAfACAAIAAgACAAHAAb
ABoAGQAaABkAGQAaABoAGgAZABkAGQAZABkAGQAZABoAGwAcAB4AIAAhACEAIwAkACYA
JAAmACYAJwAoACsAKwAsAC0ALwAvAC8ALgAwADAAMQAxADEAMQAxADAALgAtACwAKwAs
ACwALQAuAC0AKwAqACkAKQApACsAKwAqACkAKAAmACMAIgAhACAAHgAeAB0AHQAeAB4A
HwAfAB4AHwAfACEAIwAmACkAKwAuAC4ALgAuADQANQA2ADgAOQA5ADoAPAA7ADkAOAA3
ADUAMwAxAC8AKwAoACcAJAAkACQAIwAkACMAIgAiACMAIgAiACIAIwAkACUAKAApACsA
LAAtAC4ALwAxADIAMgA0ADMAMwA0ADIAMgAwAC4ALAAtAC0AKwAoACcAJgAlACMAIwAi
ACIAHwAeAB0AHAAaABoAGgAaABkAGQAYABgAFwAWABUAFQAUABQAFQAVABIAEQARABAA
DQANAA0ADQANAA0ADQANAAkACAAKAAoACgAKAAoACQAIAAcABgACAAIAAgACAAIAAQAB
AAEA/////wAAAgACAAEAAQAAAP7//v/9//3//f///////////wAAAQACAAIAAQAAAP7/
+//5//j/+P/7//v/+//5//X/9P/y//D/7v/t/+v/6//n/+X/4//i/+H/3//e/93/3f/d
/93/3f/b/9v/2v/a/9j/1//X/9f/1f/W/9b/1f/V/9X/1P/U/9H/0f/P/8//zP/K/8n/
y//P/9T/2v/j//L/CgAqAFEAfACwAOgACwETAfoAygCQAF0ALgACAN//zf/I/8r/zf/P
/9D/0P/Q/8//0P/R/8//zP/L/8n/yP/H/8f/yP/M/8z/yv/J/8n/yP/F/8P/wf/A/77/
vv+8/7z/vP+9/7v/u/+8/77/v//A/8L/xP/H/8f/x//H/8n/y//L/8v/y//K/8n/yP/F
/8X/xP/D/8D/v/+8/7n/tf+0/7L/rv+s/6n/pv+i/57/nP+a/5f/lP+S/5L/kv+U/5T/
lP+W/5f/mP+Z/5v/nP+d/6D/of+k/6X/p/+n/6X/pf+l/6X/pP+k/6T/pP+g/5//nv+d
/53/m/+a/5r/mv+a/5n/mf+Y/5f/lv+V/5f/mP+Z/5r/mP+a/5v/m/+b/5z/nv+c/5//
oP+i/6T/pf+l/6b/p/+l/6X/pf+k/6T/pP+l/6X/o/+j/6P/ov+j/6P/o/+j/6P/ov+i
/6L/ov+h/6H/of+g/5//oP+f/53/nf+d/5z/nP+c/5z/nP+c/5z/m/+b/5r/mv+b/5v/
mf+b/5z/n/+e/6D/ov+j/6j/qv+s/67/s/+z/7P/tP+1/7X/tv+4/7j/t/+3/7f/uf+3
/7X/s/+0/7T/tv+2/7X/tP+y/7L/sf+w/7D/sf+y/7L/sv+z/7H/sf+z/7P/tf+2/7f/
uP+3/7n/uv+6/7v/u/+8/77/v//A/7//vv/A/8H/wf+//73/vf+9/73/u/+7/7r/uv+3
/7b/tf+0/7T/tP+0/7T/sf+x/7D/sP+v/67/rf+t/6v/rP+u/6//rf+t/67/rv+v/6//
r/+v/7L/s/+0/7X/t/+4/7j/uf+4/7j/tv+2/7j/uv+6/7r/uv+4/7j/uP+4/7n/uv+7
/7z/vv+9/73/vf+9/73/vv/A/8H/wf/C/8L/w//E/8T/xf/H/8n/yf/J/8f/yP/J/8r/
yf/J/8n/yP/F/8P/wv/C/8T/xf/G/8X/xf/E/8L/wP+//7//vv+//8D/v/++/77/v/+/
/8D/wf/C/8P/xP/F/8f/x//G/8b/x//H/8j/yf/L/8z/zP/L/8z/zf/N/87/z//P/83/
zf/S/9T/1//X/9n/4P/q//P/BAAgAEIAbQCcANIAAAEdARcB9gC+AIgAWQAwAAoA7f/h
/+L/5v/p/+n/7P/u/+7/7f/u/+3/6//o/+f/5f/k/+P/4//k/+P/4v/f/93/3f/c/9n/
1//X/9b/1P/U/9b/1v/W/9f/1f/V/9b/2P/X/9j/2v/c/97/3f/c/9v/3f/f/9//3//g
/+D/4P/g/9//3//e/93/3f/d/9v/2f/X/9b/1P/Q/9D/z//O/8z/zP/K/8j/xf/F/8T/
xf/G/8j/yP/I/8r/y//M/83/z//Q/9H/1P/V/9X/1f/W/9X/1//X/9f/1//Z/9r/2//c
/9v/2//b/9v/3f/b/9r/2v/c/9z/2//b/93/3f/d/93/3//g/+H/4v/h/+L/4v/h/+H/
4v/k/+L/5P/k/+X/5v/n/+f/6P/p/+n/6f/p/+j/6v/q/+v/6//r/+v/6//q/+f/5//n
/+f/5//m/+b/5v/k/+P/4//j/+L/4f/i/+H/4//j/+P/4v/i/+L/4v/i/+L/4v/h/+H/
5P/k/+X/5f/l/+f/6P/r/+r/7P/u/+//8f/y//P/9P/3//f/9//4//n/+f/6//z//v/9
//3//f8AAP///v/9//3//P/9//z/+f/4//b/9v/0//L/8f/x/+//7v/t/+3/6//r/+3/
7f/r/+z/7f/u/+3/7//w//D/7v/t/+3/7v/u//D/8P/w//D/8f/x/+//7v/v//D/8f/x
//H/8P/w//H/8P/v/+7/7v/u/+7/7v/u/+//7//w//D/8P/w//H/8f/y//T/9f/z//P/
9P/0//X/9f/1//X/9//3//f/9//3//b/9P/2//b/9v/2//X/9P/z//L/8v/y//L/8v/0
//P/8//z//P/8//0//b/9f/1//b/9v/1//b/9v/3//j/+f/4//f/9f/2//f/+P/3//f/
9//2//H/7//u/+7/7f/t/+3/6//n/+b/5P/i/+D/3//d/93/3P/b/9r/2v/a/9n/2f/Z
/9n/2f/Z/9n/2f/Z/9j/2P/a/9n/2f/Z/9n/2v/a/9n/2//b/9r/2v/b/9v/2f/Z/9z/
3v/b/9//4f/m/+z/8/8CABYAMABXAIAArgDiAA8BJQEaAfIAtgB/AFQAKAADAO3/5P/i
/+f/6f/q/+r/6v/p/+j/6f/p/+b/5f/j/+L/4f/h/+L/4v/i/+D/3//i/+L/4P/f/97/
3v/d/97/3//g/+H/4//j/+P/5P/m/+f/6P/q/+z/8P/x//L/8//x//P/8//z//b/9v/2
//b/9v/3//f/9//6//v/+v/5//j/+P/3//T/8//x/+//7P/r/+r/6f/n/+T/4v/i/+L/
4v/i/+L/5P/n/+j/6f/r/+z/7f/w//H/9P/3//v//f///wEAAwAFAAkACgALAAwADgAP
ABAAEQARAA8ADgAOABAAEAAPAA8AEQARABEAEQARABIAEwAUABQAFgAXABcAGAAaAB0A
HAAfACAAIgAkACYAJwApACsALgAvADAAMAAxADIANAA1ADUANQA1ADQANQA3ADkAOwA6
ADgANwA2ADcANwA4ADkAOwA7AD0APQA/AD8APwA+AEIARABGAEgASQBKAEoASwBPAFAA
UgBTAFUAVwBYAFsAXABeAGAAYQBkAGYAaABqAG0AbQBtAG4AbABrAGsAbABqAGkAaQBp
AGsAaQBnAGUAZABiAGIAYABfAF4AXABcAFkAVgBUAFMAVABUAFQAVQBTAFMAVQBVAFMA
VABVAFYAWABbAF0AXgBhAGEAYgBkAGYAaABoAGgAagBrAGsAaQBoAGkAagBrAGoAaQBn
AGYAYwBiAGEAYABeAF4AXgBeAF4AXwBfAGAAYgBiAGIAYwBiAGIAYwBjAGEAYQBiAGIA
YQBhAGEAYQBdAFsAWgBcAFwAXABcAF4AXgBeAF4AWgBaAFoAWgBbAFsAXABdAF4AXwBh
AGQAZQBlAGYAZgBmAGYAZQBlAGUAZwBnAGcAagBsAG4AcABvAG8AbwBuAGwAawBrAGwA
awBrAGsAaQBlAGQAYgBgAF8AXwBeAF8AXgBdAFwAXABeAF0AXQBdAFsAWwBbAFsAXQBd
AFwAXABeAF0AXQBdAF0AXgBeAF0AXQBdAFwAXABbAFsAWQBZAFQAUgBTAFUAVwBcAGYA
cQCAAJoAvADjABQBTgGAAZkBlQFyATgBAAHRAKQAfABjAFkAWABaAF0AYwBmAGYAZgBl
AGQAYQBfAFwAWwBZAFoAWQBZAFoAXABcAFoAWQBZAFgAVQBTAFEAUABOAE4ATABMAEwA
TQBLAEsATABOAFAAUgBVAFgAWQBZAFkAWQBZAFsAWwBbAF4AXgBeAF4AXABbAFkAVwBX
AFcAVQBTAFAATgBLAEYAQwBBAD8APAA4ADYANAAxADIAMAAwADAAMAAwADAAMgAwADAA
MAAxADQANQA4ADkAOAA5ADsAOwA6ADkAOAA3ADcANgA1ADQAMAAvAC4ALQArACkAKAAo
ACgAKAAnACcAJAAjACIAIQAkACYAKAAqACoALAAtAC0ALwAwADIAMAAxADIANAA2ADQA
MwAzADMANQA1ADUANAAyADIAMwAzADIAMQAwAC4ALwAxADMANQAzADAALgAsACwAKwAr
ACsAKAAnACgAJwAlACUAJQAkACIAIgAiACIAIAAgAB8AHwAiACIAIwAjACEAIwAkACcA
KQAsAC8AMQA0ADYAOAA6AD8APwA/AEAAPgA9AD0APgA8ADkANwA1ADcANQAzADEALgAs
ACwAKgApACgAJgAmACcAJgAmACcAKAAoACgAKQArACsALQAtAC0ALgAvADAAMAAxADEA
MAAwAC8ALwAwADAAMAAuACwAKgApACcAIwAhACEAIQAhAB8AHwAeAB4AHwAeAB0AHAAZ
ABgAFwAWABQAFQAVABYAFgAWABYAFwAXABgAGgAbABkAGQAYABQAEgASABIAEgAUABQA
FAAUABIAEgASABIAEgARABEAEQARABEAEgAUABIAEQARABAAEAAQAA8ADwAQABEAEAAP
AA0ADgAPABAADwAPAA8ADgAKAAcABQAEAAQAAwACAP//+v/4//X/8v/u/+3/6//r/+z/
6//q/+r/6P/n/+f/5//p/+n/6f/p/+n/6f/o/+j/6v/p/+n/6f/r/+z/7P/r/+n/6f/o
/+j/5v/l/+L/4f/g/+D/3//d/93/4v/q//f/DAAqAE4AdwCqAOAADAEhARMB6gCwAHoA
TQAgAPb/3//X/9j/2v/b/9//4v/k/+L/3//e/9n/2f/W/9X/0//S/9H/0f/S/9L/0v/Q
/8//z//O/8v/yf/J/8j/xv/G/8X/xP/D/8P/xP/F/8f/yv/L/8z/zv/Q/9H/0f/R/9H/
0f/T/9P/0//W/9b/1v/W/9X/1f/U/9P/0v/R/87/y//I/8b/w/++/7r/t/+0/7D/rP+q
/6j/pf+m/6T/pP+k/6H/oP+f/6D/of+i/6P/pf+m/6f/qv+r/6z/rf+v/6//sf+x/7H/
sf+y/7L/sv+y/7T/tf+2/7f/tv+z/7H/sP+y/7L/sf+x/7P/s/+z/7P/tf+2/7f/uP+4
/7r/u/+7/7r/uv+7/7j/uf+6/7z/vv/B/8H/wv/D/8P/w//D/8L/xP/E/8X/xf/F/8X/
xf/E/8H/wf/B/8H/v/++/77/vv+9/7v/uv+5/7j/t/+4/7f/tP+z/7L/sP+u/67/rv+u
/6z/rP+r/6v/rP+s/63/rf+t/6//sP+z/7T/tv+4/7n/vv/A/8L/xP/J/8n/yf/K/8r/
yf/J/8r/yv/J/8n/yf/J/8f/xf/D/8L/wP/A/77/v/++/7z/vP+7/7r/uv+7/7v/vP+9
/7//v/+//8H/wf/B/8L/w//E/8X/x//I/8j/yP/H/8f/yP/I/8r/yv/K/8j/yf/J/8f/
xv/H/8j/yf/I/8f/xf/E/8H/wP+//77/wP/A/8D/wP++/7//v//A/8L/wv/C/8P/wf/C
/8T/xf/H/8f/yP/I/8j/yf/K/8v/zf/N/83/zf/P/9D/0v/T/9L/0v/S/9L/0v/U/9T/
1P/U/9P/1P/V/9b/2P/X/9f/1//X/9f/2P/a/93/3f/e/97/3f/e/97/3//j/+X/5f/l
/+b/6P/q/+z/7f/t/+3/7P/p/+f/5v/m/+X/5f/l/+P/4//i/+D/3v/c/9v/2f/Z/9r/
2f/Y/9j/2P/X/9f/1//X/9f/1//X/9n/2f/Y/9j/1//V/9T/0//V/9b/1v/V/9f/1//W
/9b/1f/V/9P/0//U/9b/1f/T/9X/2v/k/+//AgAgAEQAbQCeANAA/AARAQcB4ACqAHYA
SQAgAPz/5f/d/9z/4P/l/+n/7P/u/+7/7f/u/+3/7f/q/+n/5//n/+f/6P/q/+r/6v/o
/+f/5//m/+P/4f/h/+D/3v/e/9z/3P/c/93/2//b/9z/3v/f/+D/4v/k/+b/5f/k/+P/
5f/n/+f/5//m/+b/5v/m/+b/5//n/+f/5f/l/+P/4f/h/+D/3v/a/9n/1//V/9L/0v/Q
/87/y//K/8j/yP/I/8f/xv/F/8b/xv/G/8b/x//I/8n/zP/N/83/zf/O/83/zv/P/9D/
0f/S/9L/0v/S/9H/0f/R/9H/0//R/9D/0P/O/87/zf/N/8//z//P/8//zP/M/8z/zP/K
/8z/zf/N/8z/zP/N/8r/yv/K/8v/zP/N/83/zv/P/8//z//P/87/zv/O/8//z//P/8//
z//O/83/zf/N/83/zf/M/8z/zP/M/8v/y//L/8v/y//N/83/z//P/8//zv/O/87/zv/O
/87/zv/N/83/zv/O/8//z//R/9P/1P/X/9f/2P/Z/9n/2P/Y/9j/2P/d/93/3f/e/97/
3f/d/97/3v/d/93/3f/d/9v/2f/X/9b/1P/U/9L/0f/Q/87/zv/M/8r/yf/J/8j/yP/I
/8n/yf/J/8v/y//L/8z/zf/O/8//0f/S/9L/0v/R/9H/0v/S/9T/1P/U/9b/1//X/9X/
0//T/9P/0//T/9P/0v/S/9H/0P/P/87/zv/O/87/zv/O/8//z//Q/9D/0P/Q/9H/0f/S
/9T/1f/V/9X/1v/W/9X/1f/V/9X/1//X/9f/1//X/9j/2P/Z/9r/2v/a/9r/2v/a/9r/
2v/a/9z/3P/c/9z/3P/c/9z/3P/e/93/3f/d/97/3//h/+T/5f/l/+b/5v/p/+r/6v/r
/+v/7f/t/+3/7//w//H/8v/1//X/9f/0//D/7f/r/+r/6//r/+v/6f/o/+j/5//m/+P/
4f/e/93/3P/b/9r/2v/a/9n/2f/Z/9v/2//b/9v/2//b/9r/2v/Y/9f/1//X/9n/2v/a
/9n/1//X/9b/1v/X/9f/1f/V/9j/2v/Z/9n/2//i/+j/8f8AABgANgBbAIIAtgDqABMB
HQEMAd4ApABvAEQAGgD1/+H/2P/a/9//3//i/+T/5v/j/+D/4f/j/+D/3//d/97/3f/d
/97/3//e/9v/2f/b/9r/1//V/9T/1P/T/9T/1v/W/9b/1//X/9f/2P/a/9v/3P/e/+D/
4//j/+P/4//i/+P/4v/h/+H/4P/f/97/4P/h/+H/4f/j/+P/4f/f/97/3v/d/9r/2f/X
/9X/0v/R/9D/z//N/8z/yv/K/8r/y//M/83/0P/T/9T/1f/X/9f/1//Z/9n/2P/Z/9v/
2//b/9v/2//b/9z/3P/c/9z/3P/d/97/3//g/9//3//g/97/3v/d/93/3f/d/93/3f/d
/97/3//g/+L/5P/l/+X/5P/k/+X/4v/k/+T/5f/m/+X/5f/m/+f/6f/p/+n/6P/r/+z/
7v/v/+//7//v/+7/7v/v//D/8f/x//D/8P/w//D/7//v/+//8f/x//P/8//1//X/9f/0
//b/9v/2//b/+f/6//r/+//9//7/AAABAAQABwAJAA0AEAASABQAFQAZABoAGwAcACEA
IQAhACIAIwAjACQAJgAnACcAKAApACoAKQAoACcAKQAoACkAKAAnACYAJAAkACQAIgAh
ACEAIQAiACMAJQAkACMAJAAjACQAJgAoACoALAAvADEAMgA1ADUANgA4AD0AQABBAEIA
QwBFAEYARQBFAEcASQBLAEkASQBIAEgARwBGAEUARABFAEYARwBIAEYARwBHAEgASABI
AEgASQBIAEgASQBJAEsASwBMAEwATgBPAFAAUQBRAFEAUQBRAFEAUgBSAFMAVABYAFoA
WABYAFgAWABYAFgAWABYAFgAWABYAFgAVgBVAFUAVQBTAFMAVABWAFcAVwBYAFgAWABY
AFcAVwBZAFsAWwBbAFwAXgBgAGIAZQBlAGUAZABfAF0AXABcAF0AXQBdAFsAXABcAFsA
WgBVAFMAUABPAE8ATwBPAFAATwBNAEwASwBMAE0ATgBPAE0ATQBMAEwATABLAEsASwBJ
AEoASgBJAEYARQBDAEIARABFAEQARQBEAEIAPwA9AD0AQgBIAFMAYgB8AJoAvwDqABoB
TgF3AYEBbAE+AQQB0QCiAHYAUwBBADoAOgA/AEcATABMAEoARwBGAEUAQwBAAD8APQA+
AD0APQA+AEEAQgBBAEEAQQBAAD0AOwA4ADYAMwAyADIAMgAyADMAMQAxADIANAAzADQA
NgA4ADkAOQA5ADkAOgA9AD4APwA+AD4APgA+AD8APwA+AD0APgA/AD4APQA7ADoAOAA0
ADMAMQAvACwAKAAmACQAIQAeABwAHAAcABoAGgAaABwAGwAcAB0AHwAeAB8AIgAjACQA
JQAnACcAJQAlACUAJQAmACYAJgAmACQAIwAiACEAIwAhACAAIAAgACAAHwAfAB8AHwAf
AB8AHQAeAB8AIAAiACQAJQAlACcAKgAuAC4AMAAwADEAMgA1ADUANgA3ADcANwA3ADYA
NQA0ADQAMwAyADEAMAAuACsAKwArACsAKAAmACUAJAAhAB8AHgAdAB0AHQAfAB8AHAAb
ABoAGAAYABgAGAAYABYAFgAVABUAFAAUABUAFQAXABkAGgAdAB4AIAAiACMAKAAqACwA
LgA0ADcAOgA+AD4APQA9AD4APgA9AD0APQA7ADkANwA1ADYANAA0ADIAMgAyADEAMgAy
ADAALwAvAC8AMAAxADMANAA1ADgAOQA8AD4AQABCAEEAQwBEAEQARQBFAEYASABMAE4A
TgBOAE0ATQBMAEkARwBHAEcARwBGAEUAQwBCAEIAQgBCAEIAQABAAEAAQAA+AD8APwBA
AEAAQABAAEEAPwBAAEIAQwBBAEEAQgBCAEUARwBIAEcARgBFAEQARwBIAEkASgBLAEwA
TQBOAEwASwBLAEsATQBNAE4AUABSAFMAVQBWAFQAVABTAFMAVwBZAFkAWQBXAFgAWQBa
AFkAWQBZAFgAVwBVAFQAVABSAFEAUABNAEkASABGAEQAPwA9ADoAOQA2ADUANAA0ADIA
MQAxADEALwAvAC8ALwAuAC0AKwAqACwAKwArACsAKwAsACwAKwAqACkAJwAmACUAJQAj
ACMAIgAgAB0AGwAdACAAJAArADoAVAB0AJsAxgD8ADABUwFbAUQBFAHaAKkAfABMACkA
FwAQABIAFQAVABgAGgAaABcAFgARABEADgANAAsACQAHAAYABgAFAAQAAQD//////v/7
//n/9//2//T/9P/0//T/9P/1//f/9//4//r/+//8//7/AAAFAAUABQAFAAMABQAFAAUA
BAAEAAQABAACAAEA///9//r/+f/2//P/8P/u/+v/5v/j/+H/3//c/9j/1P/Q/8v/yP/G
/8b/xv/F/8T/w//E/8X/xv/H/8n/yf/J/8v/y//K/8v/zf/N/8//z//P/8//zf/M/8v/
yv/H/8f/x//H/8f/xf/E/8T/wf/A/77/vf+//7//v/+//73/vv+//8D/wP/C/8P/w//B
/8L/xP/C/8D/wP/B/8L/wf/B/8L/w//B/8H/wf/A/8D/wP/B/8H/wf/B/8H/wP+//7//
v/+//73/vP+8/7z/u/+5/7j/t/+1/7X/t/+3/7f/t/+3/7b/tf+0/7P/sv+0/7T/s/+z
/7P/sv+y/7H/sP+x/7H/s/+y/7T/tv+3/7n/uv+7/7z/wP/B/8L/xP/H/8f/yP/K/8z/
y//L/8v/yf/H/8X/w//C/8D/wP++/7v/uv+4/7j/tv+0/7P/s/+w/7D/sP+x/6//r/+x
/7H/r/+w/7H/sv+1/7f/uP+4/7n/uf+6/7z/vv/A/8D/wP/C/8P/w//B/8H/wf/B/8H/
v/+//77/vv+9/7z/u/+6/7r/uv+6/7r/uf+5/7j/uP+4/7j/uP+5/7n/uv+8/73/u/+7
/7z/vP++/7//wP/B/8P/w//D/8P/xv/I/8n/y//K/8r/yv/K/8r/yP/I/8r/zP/M/8z/
zP/M/8z/zP/M/8z/zP/M/8z/zv/N/83/zf/N/83/zv/Q/9H/0f/S/9L/0P/Q/8//z//R
/9P/0//T/9X/1v/X/9j/2//b/9v/2v/X/9X/1P/U/9f/1//X/9X/0//S/9D/zv/O/83/
y//L/8n/x//F/8T/xv/F/8X/xf/H/8f/x//H/8X/xf/E/8T/xP/D/8P/w//B/8L/wv/B
/8H/wf/A/8D/v/+//73/vf/A/8D/wf/D/8X/yP/S/9//8P8MAC4AWQCKAMAA8AALAQkB
5gCyAHoASwAgAPr/3//T/9L/1P/X/9n/3P/c/9z/3f/c/9v/2f/W/9X/0//S/9H/0f/S
/9L/0v/Q/8//z//O/8v/yf/I/8j/x//I/8r/yv/K/8v/y//L/8z/zv/P/9D/0v/U/9X/
1f/V/9X/1v/Z/9r/2//c/9z/3P/c/9n/2f/Y/9f/1//X/9X/0//R/9D/zv/K/8n/x//F
/8L/wP++/7z/uf+4/7b/tv+2/7j/uP+4/7r/vf++/7//wf/C/8P/xv/H/8n/y//O/8//
z//P/w==
         </WaveFormData>
      </LeadData>
   </Waveform>
</RestingECG>
