# Supplementary material for: Detection of Left Atrial Enlargement Using a Convolutional Neural Network-Enabled Electrocardiogram
Source: Front Cardiovasc Med. 2020 Dec 17;7:609976. doi: 10.3389/fcvm.2020.609976 (PMC7773668; doi:10.3389/fcvm.2020.609976)
Supplement: Supplementary file 3 [file Data_Sheet_3.ZIP › normal2/1802018011_11120_00000011.XML]

<?xml version="1.0" encoding="Windows-1252"?>
<!DOCTYPE RestingECG SYSTEM "restecg.dtd">
<RestingECG>
   <PatientDemographics>
      <PatientID>1802018011</PatientID>
      <PatientAge>72</PatientAge>
      <AgeUnits>Years</AgeUnits>
      <Gender>Male</Gender>
      <PatientLastName>zhengtie</PatientLastName>
   </PatientDemographics>
   <TestDemographics>
      <DataType>Resting</DataType>
      <Site>1</Site>
      <AcquisitionDevice>MAC55</AcquisitionDevice>
      <Status>Unconfirmed</Status>
      <Priority>Normal</Priority>
      <AcquisitionTime>09:01:48</AcquisitionTime>
      <AcquisitionDate>12-14-2015</AcquisitionDate>
      <CartNumber>1</CartNumber>
      <AcquisitionSoftwareVersion>009C</AcquisitionSoftwareVersion>
      <XMLSourceVersion>MAC5000 v1.0</XMLSourceVersion>
   </TestDemographics>
   <RestingECGMeasurements>
      <VentricularRate>80</VentricularRate>
      <AtrialRate>80</AtrialRate>
      <PRInterval>164</PRInterval>
      <QRSDuration>94</QRSDuration>
      <QTInterval>384</QTInterval>
      <QTCorrected>442</QTCorrected>
      <PAxis>59</PAxis>
      <RAxis>-23</RAxis>
      <TAxis>35</TAxis>
      <QRSCount>14</QRSCount>
      <QOnset>229</QOnset>
      <QOffset>276</QOffset>
      <POnset>147</POnset>
      <POffset>209</POffset>
      <TOffset>421</TOffset>
      <ECGSampleBase>500</ECGSampleBase>
      <ECGSampleExponent>0</ECGSampleExponent>
   </RestingECGMeasurements>
   <Diagnosis>
      <Modality>Resting</Modality>
         <StatementCount>2</StatementCount>
         <LabelText>12SL ��ϳ���</LabelText>
      <DiagnosisStatement>
         <StmtFlag>ENDSLINE</StmtFlag>
         <StmtText>�������</StmtText>
      </DiagnosisStatement>
      <DiagnosisStatement>
         <StmtFlag>ENDSLINE</StmtFlag>
         <StmtText>���� ECG</StmtText>
      </DiagnosisStatement>
   </Diagnosis>
   <Waveform>
      <WaveformType>Rhythm</WaveformType>
      <WaveformStartTime>0</WaveformStartTime>
      <NumberofLeads>8</NumberofLeads>
      <SampleType>CONTINUOUS_SAMPLES</SampleType>
      <SampleBase>500</SampleBase>
      <SampleExponent>0</SampleExponent>
      <HighPassFilter>16</HighPassFilter>
      <LowPassFilter>150</LowPassFilter>
      <ACFilter>NONE</ACFilter>
      <LeadData>
         <LeadByteCountTotal>10000</LeadByteCountTotal>
         <LeadTimeOffset>0</LeadTimeOffset>
         <LeadSampleCountTotal>5000</LeadSampleCountTotal>
         <LeadAmplitudeUnitsPerBit>4.88</LeadAmplitudeUnitsPerBit>
         <LeadAmplitudeUnits>��V</LeadAmplitudeUnits>
         <LeadHighLimit>2147483647</LeadHighLimit>
         <LeadLowLimit>268435456</LeadLowLimit>
         <LeadID>I</LeadID>
         <LeadOffsetFirstSample>0</LeadOffsetFirstSample>
         <FirstSampleBaseline>0</FirstSampleBaseline>
         <LeadSampleSize>2</LeadSampleSize>
         <LeadOff>FALSE</LeadOff>
         <BaselineSway>FALSE</BaselineSway>
         <ExcessiveACNoise>FALSE</ExcessiveACNoise>
         <MuscleNoise>FALSE</MuscleNoise>
         <LeadDataCRC32>868729511</LeadDataCRC32>
         <WaveFormData>
9v/2//b/9f/z//P/8//z//P/8v/y//L/8v/y//L/8v/y//L/8v/y//L/8//x//H/8P/t
/+3/8P/1//7/CAAXACsAPgBNAFgAZABwAHkAfQB7AHMAXwBFACsAGAALAAgABwAIAAYA
AwAAAPr/9f/1//f/9//5//n/9//4//j/9v/z//P/8//z//P/9P/0//T/9P/0//T/9P/1
//X/9f/1//X/9f/1//X/9f/2//b/9P/0//T/9P/2//b/9//3//X/9v/2//b/+P/4//j/
+P/3//f/9//3//n/+f/4//j/+v/6//v//P/6//r/+v/7//3//f/+//7//f/9//3///8A
AAAAAAAAAAMABAAEAAQABAAFAAUABQAIAAgACgALAAkACQAJAAoACgAKAAoACwANAA0A
DQAMAAoACgAKAAoACgAJAAkACQAHAAcABwAHAAUABAAEAAQABQAEAAQAAgAAAAAA////
/wEAAAD//////v/+//7//v/7//v/+//6//z//P/8//v/+f/5//n/+f/7//v/+v/6//n/
+f/6//r/+P/4//f/9v/4//j/+P/4//b/9v/2//b/+P/3//f/9//3//f/+P/4//b/9v/2
//b/+P/4//j/+P/2//b/9v/2//j/+P/4//j/9v/3//f/9//3//f/9//3//f/9//3//f/
9//3//j/+P/4//j/+P/4//b/9v/2//b/9v/3//f/9//5//n/+P/4//b/9v/2//b/+P/4
//j/+P/4//j/+P/4//b/9v/3//f/+P/3//f/9//3//f/9//3//j/+P/4//j/+P/4//j/
+P/4//j/+P/5//f/9//3//f/9//3//f/+P/5//n/+P/4//j/+P/4//r/9v/2//j/+P/4
//j/+P/3//f/+P/4//j/9//3//f/+P/4//j/+P/3//f/+P/4//r/+v/6//n/+f/6//r/
+v/6//v/+//7//v//P/+////AAAAAAEAAQABAAMAAwAEAAUABwAHAAcABQAFAAQAAwAC
AAAA//////z/+//6//n/+P/3//b/9v/0//T/9P/0//X/9P/0//T/9P/0//P/8//x//H/
8f/x//L/8v/y//L/8P/w//D/8P/y//L/8v/y//P/8f/v/+7/7f/t/+7/9f/+/woAGQAv
AEAATwBaAGgAeACDAIUAgwB7AGcASQAtABoADwAIAAkACAAGAAMAAAD6//X/9//3//f/
9//3//f/9v/2//b/9f/z//P/8//1//b/9v/1//T/8//y//L/8//z//P/9f/1//X/9f/z
//P/9P/0//b/9v/2//b/9v/2//f/9//3//j/+P/4//j/+P/4//j/+f/5//n/+f/5//n/
+P/4//j/+P/5//r/+v/6//r/+//9//3//v/+//3//f/9////AAAAAAAAAAABAAIAAgAC
AAIAAwADAAMABgAGAAgACQAHAAcABwAIAAoACgAKAAsADQANAA0ADAAKAAoACgAKAAoA
CQAJAAkABwAHAAcABwAHAAYABgAGAAUABAAEAAIAAgACAAEAAQABAAAA//////z//P/8
//z//f/9//3//P/8//z//P/7//v/+//7//v/+//7//r/+v/5//n/+v/6//r/+v/5//j/
+v/6//r/+v/4//j/+P/4//r/+f/5//n/9//3//j/+P/6//r/+v/6//j/+P/4//j/+P/4
//j/+P/6//r/+v/6//n/+f/4//f/+f/5//n/+f/5//n/+f/5//n/+f/6//r/+v/6//r/
+v/6//r/+v/6//j/+f/5//n/+//7//r/+v/4//j/+P/4//r/+v/6//r/+P/4//j/+P/6
//r/+//7//r/+f/5//n/+f/5//n/+f/6//r/+v/6//r/+v/6//r/+v/6//r/+//7//v/
+//7//v/+//7//z//f/9//z//P/8//r/+v/6//r/+//7//z//P/6//n/+f/5//r/+v/6
//r//f/9//7//v/8//z//P/7//v//P/8//z//P/9//3//f///wAAAgADAAQABAAFAAUA
BQAHAAcACAALAA0ADQANAAsACwAKAAkABgAEAAMAAwAAAP///v/9//r/+f/4//j/+v/6
//r/+v/5//j/+P/4//j/+P/3//f/9f/1//X/9f/2//b/9v/2//b/9v/2//b/9v/2//b/
9v/1//X/8//y//H/8//0//f//v8KABkAKwBAAFEAXgBsAHoAhQCJAIcAgQBxAFUANwAi
ABUADAAJAAgABgAFAAQAAAD7//v//f/9//v/+f/7//r/+v/6//n/+f/3//f/9//2//b/
9v/2//b/9v/2//f/9//3//f/9//3//f/+f/5//r/+v/4//j/+P/4//j/+P/5//n/+f/6
//r/+v/6//r/+v/6//3//f/9//3//f/9//z//P/8//z//f/+/wAAAAAAAAEA/////wAA
AAADAAMAAwAFAAQABAAEAAQABQAGAAYABgAIAAkACQAJAAgACAAKAAsADQANAA0ADgAQ
ABAAEAARABEAEQARABAAEAAQABAAEAAOAA0ADQANAAsACwALAAsACwAKAAoACgAHAAYA
BgAEAAYABgAFAAUAAwACAAEAAQACAAIAAgACAAEAAQABAAAAAAAAAAAA////////////
//3//f/8//z//f/9//7//v/8//z/+//6//r/+v/6//r//P/8//z//P/6//n/+f/5//v/
+//8//z/+v/6//r/+v/6//r/+v/6//r/+v/6//r/+v/6//r/+v/8//3//f/9//v/+//7
//v/+//7//v/+//7//v//P/8//z//P/8//z//v/+//7//v/8//3//f/9//3//f/8//z/
/P/8//z//P/8//z//P/8//7//v/+//7//P/8//3//f/8//v/+//7//3//f/9//3//f/8
//v/+v/7//z//f/+//z//P/8//3//f/9//3//f/9//3//P/8//z//P/8//v/+//8//z/
/P/7//v/+//6//r/+v/6//v/+//8//z//P/8//z/+//7//z//P/8//z//f/9//3//f/+
/wAAAQAEAAQABQAFAAUABwAHAAgACQALAAsACwAHAAcABgAFAAQAAgABAAEA/v/9//z/
+//6//n/+P/4//j/+P/4//j/9f/0//T/9P/0//T/8//z//P/8//z//P/8v/y//L/8v/y
//L/8v/y//L/8v/y//L/8//x//H/8v/x/+//8v/3//7/CAAZAC0ARABXAGYAdACCAIsA
iwCJAIEAbQBRADMAGgALAAYAAwACAAAA///6//b/9f/1//f/9//3//f/9//2//b/9v/3
//X/9f/1//X/9P/y//T/9P/0//T/9P/1//X/9f/1//X/9f/1//X/9f/2//b/9v/2//b/
9v/2//b/9//3//f/+P/4//j/+P/4//j/+P/7//v/+//7//v/+//6//r//P/8//3//v8A
AAAAAAABAP////8AAAAAAQABAAEAAwAEAAQABAAEAAUABgAGAAYACAAJAAkACQAKAAoA
DAANAA0ADQANAA4ADgAOAA4ADwAPAA8ADwAOABAAEAAQABAADwANAAwACwALAAsACwAL
AAsACgAKAAoACQAIAAgABgAGAAYABQAFAAUABAADAAMAAgACAAIAAgABAAEAAQAAAAAA
AAAAAP//AQABAAEAAQAAAP///f/8//3//f/+//7//P/8//v/+v/8//z//P/8//7//v/+
//7//P/7//v/+//7//v//P/8//z//P/8//z//v/+//7//v/+//7//v/+//7//v/+//7/
/v///////////////////////////////f/9//7//v/+//7//v/+//7//v/+//7//v//
///////9//3//P/8//7//v/+//7//P/8//z//P/+//7//v/+//7//v///////v/+//7/
/v/+//7//f/9//7//v/+//3//f/9//7//v/+//7//////wAAAAAAAAAAAAD/////AAAA
AAAAAAABAAEAAQADAAQABgAHAAYABgAHAAcACQALAAsADAALAA0ADQANAAkACQAIAAcA
BgAEAAMAAwACAAEAAAD///7//f/8//z/+v/6//r/+v/7//r/+v/6//r/+v/5//n/+f/5
//n/+f/6//r/+v/6//n/+P/3//b/9//4//n/+v/5//n/9//2//P/8//2//v/BAAQAB8A
MwBIAFkAaAB0AIIAiwCJAIcAfwBtAFEAMwAcAA0ABgAHAAgABgD///r/9P/z//X/9//3
//f/+//7//r/+P/2//X/9f/1//X/8//2//b/9v/2//b/9v/0//X/9f/1//X/9f/1//X/
9f/1//b/9v/2//b/9v/2//b/9v/3//f/9f/2//b/9v/4//j/+P/4//f/9//3//f/9//3
//b/9v/4//j/+f/6//r/+v/6//v/+//7//z//P/9//3//f////7//v/+//7/AQACAAIA
AgACAAMAAwADAAYABgAIAAkABwAHAAcACAAKAAoACgALAAkACQAJAAgACAAIAAgACAAI
AAcABwAHAAUABQAFAAUAAwACAAIAAgADAAIAAgAAAAAAAAD//////f/8//v/+//8//z/
/P/8//n/+f/5//j/+P/4//j/9//1//X/9f/1//f/9//2//b/9f/1//b/9v/0//T/8//y
//L/8v/y//L/9P/0//T/9P/2//X/9f/1//P/8//0//T/9P/0//T/9P/2//b/9v/2//b/
9v/2//b/+P/4//j/+P/3//f/9v/1//f/9//3//f/9//3//f/9//1//X/9v/2//j/+P/4
//j/9v/2//b/9v/2//f/9//3//n/+f/4//j/9v/2//b/9v/4//j/+P/4//j/+P/4//b/
9v/2//b/9f/1//b/9v/2//X/9f/1//b/9v/2//b/9//3//j/+P/4//j/+P/3//n/+v/6
//r/+f/5//j/9//3//j/+v/7//z//P/9//3//f//////AAABAAMAAwADAAEAAQAAAP//
/v/8//v/+//6//n/+P/3//T/8//y//L/9P/0//T/9P/x//D/8P/w//L/8v/x//H/8f/x
//H/8f/w//D/8P/w//D/8P/w//D/7v/u/+7/7v/v/+//8f/w//H/7f/u//H/+v8CABEA
IwA2AEUAUgBgAG4AdQB3AHUAbwBfAEkALwAaAA0ABAABAAIAAAD7//j/8v/v/+//8//z
//P/9f/1//L/8v/0//P/8//z//H/8f/w//D/8v/y//L/8v/y//P/8//z//H/8f/x//H/
8//z//T/9P/y//L/8v/y//T/9P/1//X/9f/2//b/9v/2//b/9v/2//f/9//3//f/9//3
//b/9v/3//j/+v/8//r/+v/6//v/+//7//z//P/9//3//f///wAAAAAAAAAAAQACAAIA
AgACAAMAAwADAAQABAAGAAcACQAJAAkACgAKAAoACgALAA0ADQANAAwACgAKAAoACgAK
AAkACQAJAAkACQAJAAkABQAEAAQABAADAAIAAgAAAAAAAAD////////+//3//f/+//7/
/v/+//z/+//6//j/+P/4//j/9//3//f/9//3//f/9//2//b/9f/1//b/9v/2//b/9f/0
//T/9P/0//T/9P/0//T/9P/2//X/9f/1//X/9f/2//b/9P/0//T/9P/2//b/9v/2//b/
9v/2//b/+P/4//j/+P/2//f/9//3//X/9f/1//X/9//3//f/9//1//X/9v/2//j/+P/4
//j/+v/6//r/+v/4//n/+f/5//v/+//6//r/+P/4//j/+P/2//b/9v/2//r/+v/6//r/
+v/6//r/+f/5//r/+v/4//f/9//3//r/+v/6//r/+//7//z//P/6//r/+v/5//v//P/8
//z//P/9//3//f/7//z//v///wIAAgADAAMAAQADAAMABAAFAAcABwAHAAcABwAGAAUA
AgAAAP////8AAP///v/9//r/+f/4//j/+P/4//j/+P/3//b/9v/2//b/9v/1//X/9f/1
//X/9f/y//L/8v/y//T/9P/0//T/9P/0//T/9P/z//P/8f/w//P/8//0//f/AAAKABcA
KQA8AEsAWABkAHIAewB7AHcAbwBfAEUAKwAaAA8ACgAJAAgABAD///z/9v/1//f/9//3
//f/9//3//T/9P/0//X/9f/1//X/9f/0//T/9P/0//T/9P/0//X/9f/1//X/9f/1//X/
9f/1//b/9v/2//b/9v/2//j/+P/5//n/+f/6//r/+v/4//j/+P/4//n/+f/5//n//f/9
//z//P/6//r/+//8//7//v/+/////f/9//7//v////////8BAAQABAAEAAQAAwAEAAQA
BAAIAAkACQAJAAgACAAKAAsADQANAA0ADgAOAA4ADgAPAA8ADwAPAA4ADgAOAA4ADgAM
AAsACwALAAkACQAJAAkABwAGAAYABgAFAAQABAACAAQABAADAAMAAQAAAP/////+//7/
/v/+//3//f/9//z//P/8//z/+//7//v/+//7//v/+//6//r/+f/5//r/+v/6//r/+f/4
//j/+P/4//j/+P/4//j/+P/4//f/9//3//f/9//4//j/+P/4//j/+P/2//b/9v/2//f/
+P/5//r/+P/4//j/+P/4//n/+f/5//n/+f/5//n/+f/5//n/+f/7//v//P/8//r/+v/6
//r/+v/6//r/+v/8//3//f/9//v/+//6//r/+v/6//r/+v/6//r/+v/6//r/+v/6//r/
+v/6//v/+//6//n/+f/5//f/+P/6//r/+v/6//n/+f/6//r/+v/5//n/+f/6//r/+v/6
//v/+//8//z//P/8//z/+//5//r/+v/6//v//f/+//////8AAAIAAwACAAIAAwADAAMA
BQAFAAYABQAHAAcABwAHAAcABgAFAAIAAAD//////v/9//z/+//6//n/+P/4//b/9v/2
//b/9//2//b/9v/2//b/9f/1//X/9f/1//X/9P/0//T/9P/y//L/8v/y//T/9P/0//T/
9f/z//H/7v/v/+//8P/1//z/BgAVACkAPABLAFgAZgB0AH8AgwCBAHkAaQBPADUAHgAR
AAwACQAIAAYAAwD+//j/8//1//f/+f/5//n/9//2//b/9v/1//P/8//1//X/9P/0//T/
9P/0//T/8v/z//P/8//z//P/8//z//P/8//0//T/9v/2//b/9v/2//b/9//3//X/9v/2
//b/+P/4//j/+P/3//f/9//3//v/+//6//r/+v/6//v//P/8//z//P/9//3//f/+//7/
/f/9//3///8CAAIAAgACAAEAAgACAAIABgAHAAcABwAGAAYACAAJAAkACQAJAAoADAAM
AAwADQANAA0ADQAMAAwADAAMAAwADAALAAsACwAJAAkACQAJAAkACAAIAAgABQAEAAQA
AgACAAIAAQABAAMAAgABAAEA/v/+//7//v/////////+//z//P/8//v/+//7//v/+//7
//v/+v/6//v/+//8//z//P/8//v/+v/6//r/+v/6//j/+P/4//j/+v/5//n/+f/3//f/
+P/4//j/+P/4//j/9v/2//b/9v/4//j/+P/4//j/+P/4//j/9v/3//f/9//4//n/+v/7
//r/+f/4//f/+f/5//r/+v/6//r/+v/6//j/+P/4//j/+v/7//v/+//7//v/+v/6//r/
+v/6//r/+v/6//r/+v/4//j/+P/4//r/+v/7//v/+v/5//n/+f/3//f/+f/5//r/+P/4
//j/+P/3//f/+P/4//r/+f/5//n/+v/6//r/+v/7//v//P/8//r/+v/6//n/+//8//z/
/P/8//3//f/9//3//v8AAAEAAgACAAMAAwAFAAcABwAIAAcACQAJAAkABwAHAAYABQAA
AP7//f/9//z/+//6//n/+P/3//b/9v/2//b/9v/2//X/9P/0//T/9P/0//P/8//z//P/
8//z//T/9P/0//T/8v/y//L/8v/0//T/9P/0//H/8f/v//D/7//v//L/9/8AAAwAHQAx
AEQAUQBeAG4AegCDAIcAgwB5AGEAQwArABgADQAKAAkACAAGAAMA/v/4//X/+f/7//f/
9//3//f/9P/0//T/9f/1//X/9f/z//T/9P/y//L/8v/y//T/9f/1//X/8//z//P/8//z
//P/9P/0//b/9v/2//b/9P/0//X/9f/1//b/9v/2//b/9v/2//b/9//3//f/9//5//n/
+P/4//j/+P/5//r//P/8//z//f/7//v//P/8/////////wEAAAAAAAAAAAADAAQABAAE
AAYABwAHAAcABgAGAAgACQAJAAkACQAKAAwADAAMAA0ACwALAAsACgAKAAoACgAKAAoA
CQAJAAkABwAHAAcABwAFAAQABAAEAAMAAgACAAAAAgACAAEAAQD///7//f/9//z//P/8
//z/+//7//v/+v/6//r/+v/5//n/+f/5//n/9//3//b/9v/3//f/+P/4//j/+P/3//b/
9v/2//b/9v/2//b/9v/2//b/9f/1//X/9f/1//b/9v/2//b/9v/2//T/9P/0//T/9v/2
//b/9v/0//T/9P/0//b/9//3//f/9//3//f/9//3//f/9//3//X/9f/2//b/9v/2//b/
9v/2//b/9v/2//b/9//3//f/9//3//b/9v/2//b/9v/2//b/9v/2//b/9v/2//b/9v/2
//b/9//3//j/9//3//f/9//3//f/9//2//b/9v/2//b/9v/2//b/9v/2//b/9//3//f/
9//3//f/9//3//b/9v/2//b/9v/3//f/+P/4//j/9//3//f/9v/2//b/9v/5//n/+v/6
//r/+v/6//n/+f/6//r/+v/6//v/+//7//3//v8AAAEABAAEAAUABQADAAUABQAGAAcA
CQAJAAkABwAHAAYABQAAAP7//f/9//z/+//6//n/+P/3//b/9v/4//j/+P/4//f/9v/2
//b/9P/0//P/8//1//X/9f/1//L/8v/y//L/9P/0//T/9P/y//L/8v/y/+//7//v/+7/
7f/v//D/9/8AAAwAHQAxAEQAUQBgAG4AfgCHAIcAgwB3AGEAQwAnABQABwAEAAMABAAC
AP///P/2//P/9f/3//f/9//1//P/9P/0//L/8f/x//H/8//x//L/8P/w//D/8P/w//L/
8//z//P/8f/x//H/8f/z//P/9P/0//T/9P/0//T/9P/0//X/9f/1//b/9v/2//b/9v/2
//b/9//3//f/9//5//n/+P/4//j/+P/5//r//P/8//z//f/7//v//P/8//3//f/9////
AAAAAAAAAAD//wAAAAAAAAQABQAFAAUABgAGAAgACQAJAAkACQAKAAoACgAKAAsACwAL
AAsACgAKAAoACgAKAAoACQAJAAkABQAFAAUABQAFAAQABAAEAAMAAgACAAAAAAAAAP//
//////7//f/9//z//P/8//z/+//7//v/+v/6//r/+v/5//n/+f/5//n/+f/5//j/+P/3
//f/+P/4//j/+P/3//b/9v/2//b/9v/4//j/+P/4//b/9f/1//X/9f/1//b/9v/2//b/
9v/2//b/9v/2//b/+P/4//j/+P/2//b/9v/2//b/9//3//f/+f/5//n/+f/3//f/9//3
//n/+f/6//r/+P/4//j/+P/6//r/+v/6//r/+//7//v/+//7//r/+v/8//z//P/8//v/
+v/5//j/+v/6//r/+v/6//r/+//7//r/+f/5//n/+//7//z/+v/6//r/+v/7//v//P/8
//z/+//7//v//P/8//z//P/9//3//v/+//z//P/8//v/+//8//z//P/+////////////
AAACAAMABAAEAAUABQAHAAkACQAKAAkACwALAAsACQAJAAgABwACAAAA//////7//f/8
//v/+v/5//j/+P/4//j/+P/4//f/9v/2//b/9P/0//P/8//z//P/8//z//T/9P/0//T/
9P/0//T/9P/0//T/9P/0//X/8//x//D/8f/x//T/+f8CAAwAGwAxAEYAVwBoAHYAggCH
AIkAhQB5AGMARQApABQABwACAAEAAAD+//v/9P/w//H/8//1//X/9//5//f/9v/2//b/
9//1//X/9//3//b/9v/0//T/9P/0//b/9//3//f/9//3//f/9//1//X/9v/2//b/9v/2
//b/9v/2//f/9//5//r/+v/6//r/+v/6//r/+//7//v/+////////v/+//z//P/9//7/
/v/+//7///8BAAEAAgACAAMAAwADAAUABAAEAAQABAAHAAgACAAIAAoACwALAAsADAAM
AA4ADwANAA0ADQAOAA8AEAARABMAEQARABEAEAAOAA4ADgAOAA4ADQANAA0ACwALAAsA
CwALAAoACgAKAAcABgAGAAQABAAEAAMAAwADAAIAAQABAAAAAAAAAAAA/////////v/8
//z//P/7//3//f/9//3/+//7//r/+v/5//n/+v/6//r/+v/5//j/+P/4//j/+P/4//j/
+P/4//j/9//3//f/9//3//j/+P/6//r/+v/6//r/+v/6//r/+v/6//r/+v/6//r/+v/6
//r/+//7//v//f/9//3//f/7//v/+//7//v/+//8//z/+v/6//r/+v/6//r/+v/6//z/
/f/9//3/+//7//r/+v/8//z//P/8//z//P/8//z/+v/6//r/+v/6//z//P/8//z/+f/5
//r/+v/8//v/+//7//z//P/8//z/+//7//z//P/+//7//v/9//3//v/+//7//v//////
///9//7/AAABAAIAAgADAAMABQAHAAcACAAHAAkACQAJAAcABwAGAAUAAgAAAP////8A
AP///v/9//z/+//6//r/+v/6//r/+v/7//r/+v/6//j/+P/3//f/+f/5//n/+f/2//b/
9v/2//b/9v/2//b/9//4//n/+v/3//f/9f/0//P/9f/2//v/AgAKABcAKQA8AE8AXgBs
AHgAgwCDAIEAewBrAFEANwAgABEACgAHAAgABgABAPz/9v/z//X/+f/5//n//f/9//r/
+v/8//v/+f/7//3/+//6//r/+v/6//r/+v/6//v/+//7//3//f/9//3//////wAAAAAA
AAAAAAAAAP3//P/8//v//f/+//7//v/+//7//v/+////////////AwADAAIAAgAAAAAA
AQACAAQABAAEAAUAAwADAAQABAADAAMAAwAFAAcACAAJAAoADAAOAA8AEAAQAA8ADQAL
AA4ADgAQABEAEQARABEAEgASABIAEgATABMAEwATABIAEgASABIAEgASABEAEQARAA8A
DwAPAA8ADwAOAA4ADgAMAAoACQAGAAgACAAHAAcABwAGAAUABQAEAAQABAAEAAMAAwAD
AAIAAgACAAIAAQABAAEAAQABAAEAAQAAAAAA/f/9//7//v8AAAAA///+//7//v/+//7/
/v/+//7//v/+//3//f/9//3//f/+//7//v/+//7//v/+//7//v/+//7//v/+//7//v/+
//7//v/+//////////////////////////////8BAAEAAgACAAIAAgACAAIAAgACAAIA
AgACAAMAAwADAAMAAwACAAIAAgACAAIAAgACAAIAAgACAAAAAAAAAAAAAgAAAAIAAAAA
AAAAAAD/////AAAAAP7//f/9//3///8AAAEAAgAFAAUABgAGAAQABAAEAAMAAwAEAAQA
BAAGAAcABwAHAAYABgAHAAcACgAKAAsACwAJAAsACwAMAA8AEQARABEADwAPAA4ADQAK
AAgABwAHAAYABQAEAAMAAgABAAAAAAAAAAAAAAAAAAEAAAAAAAAA///+//z/+//9//3/
/f/9//z//P/8//z//P/8//z//P/8//z//P/8//v/+//7//r/+f/5//r//f8CAAwAGQAr
AEAAUwBiAHAAfACJAI0AjQCHAHsAYQBFACwAGwASAA8AEAAOAAkABgACAP3//f8BAAMA
AQD//////v/+//7///////3////9//z//P/6//r/+v/6//r/+//7//v/+//7//v/+//7
//v//P/8//z//P/8//z//P/8//3//f/9//7//v/+//7//v/+//7//f/9//3//f8BAAEA
AAAAAP7//v///wAAAgACAAIAAwABAAEAAgACAAMAAwADAAUABgAGAAYABgAFAAYABgAG
AAoACwALAAsACgAKAAwADQANAA0ADQAOABAAEAAQABEADwAPAA8ADgAOAA4ADgAOAA4A
DQANAA0ACwALAAsACwAJAAgACAAIAAcABgAGAAQABAAEAAMAAwADAAIAAQABAAAAAAAA
AAAA/f/9//3//P/6//r/+v/5//v/+//7//v/+f/5//j/+P/5//n/+v/6//r/+v/5//j/
+P/4//j/+P/4//j/+P/4//j/9//3//f/9//3//j/+P/6//r/+v/6//j/+P/4//j/+v/6
//r/+v/4//j/+P/4//r/+//7//v/+//7//v/+//7//v/+//7//v/+//8//z//P/8//z/
/P/6//r/+v/6//r/+//7//v/+//7//r/+v/8//z//P/8//r/+v/6//r/+v/6//r/+v/6
//r/+//7//r/+f/6//r/+v/6//r/9//3//j/+P/6//n/+f/5//r/+v/6//r/+//7//z/
/P/8//z//P/7//z//v///wAA/f/9//z/+//8//7/AQADAAIAAgADAAMABQAHAAcACAAH
AAkACQAJAAUABQAEAAMAAgAAAP/////9//v/+f/3//j/9//2//b/+P/4//j/+P/1//T/
9P/0//b/9v/1//X/8//z//P/8//z//T/9f/2//T/9P/0//T/9P/0//T/9P/1//X/9f/y
//H/7//y//f/AgAOAB8AMQBGAFUAYABuAH4AhwCHAIUAfQBnAEcAKwAYAA0ABgAFAAYA
BAADAP7/+P/1//X/9//3//f/9f/3//j/+P/2//X/9f/1//P/8//y//T/9P/0//T/9P/y
//P/8//z//T/9f/2//f/9f/1//b/9v/2//b/9v/2//b/9v/3//f/+f/6//r/+v/4//j/
+P/4//f/9//3//f/+//7//r/+v/6//r/+//8//r/+v/6//v//f/9//7//v////////8B
AAAAAAAAAAAAAwAEAAQABAAEAAUABQAFAAgACAAKAAsACwALAAsADAAKAAoACgALAA0A
DQANAA==
         </WaveFormData>
      </LeadData>
      <LeadData>
         <LeadByteCountTotal>10000</LeadByteCountTotal>
         <LeadTimeOffset>0</LeadTimeOffset>
         <LeadSampleCountTotal>5000</LeadSampleCountTotal>
         <LeadAmplitudeUnitsPerBit>4.88</LeadAmplitudeUnitsPerBit>
         <LeadAmplitudeUnits>��V</LeadAmplitudeUnits>
         <LeadHighLimit>2147483647</LeadHighLimit>
         <LeadLowLimit>268435456</LeadLowLimit>
         <LeadID>II</LeadID>
         <LeadOffsetFirstSample>0</LeadOffsetFirstSample>
         <FirstSampleBaseline>0</FirstSampleBaseline>
         <LeadSampleSize>2</LeadSampleSize>
         <LeadOff>FALSE</LeadOff>
         <BaselineSway>FALSE</BaselineSway>
         <ExcessiveACNoise>FALSE</ExcessiveACNoise>
         <MuscleNoise>FALSE</MuscleNoise>
         <LeadDataCRC32>4244178843</LeadDataCRC32>
         <WaveFormData>
+v/5//n/+f/3//f/9//1//X/9f/1//T/9v/2//X/9f/0//T/9f/1//P/9v/6//z//P/+
//////8AAAAAAQABAAEAAwAPABcAHQAoADkAPAAzACEACADx/+b/1v/E/7r/uP+4/7v/
wP/J/9b/2//e/+P/7f/0//n/9//1//P/8//1//T/8//1//X/9f/0//b/9v/2//b/8//z
//P/8//2//f/9//3//f/9//3//n/+f/4//j/+f/5//n/+f/5//f/+P/4//j/+v/6//r/
+v/8//3//f/9//z//P/8//z//v/+//7///////////8BAAUABQABAAMAAgADAAQABgAG
AAYABgAIAAkACgAJAA0ADgAPAA8ADwARABIAEwAVABUAFQAWABcAGAAYABkAGQAbABwA
HAAcABsAGwAcABwAHAAcABwAHAAcABsAGgAaABoAGgAaABkAGgAaABkAGQAXABcAFwAV
ABUAFAATABMAEgAQABAADwANAA0ADQAMAA0ADAALAAoACQAIAAcABAAEAAQABQAFAAMA
AgACAAMAAQABAAAA/v8BAAIAAgADAAAAAQAAAP///////////v8AAP////8AAP7//v/+
//7//////wAAAAAAAAIAAgABAAIAAgACAAIAAAAAAAAAAAACAAMABAAEAAIAAgACAAIA
AQACAAIAAAACAAMAAwACAAAAAQABAAEA//////////8BAAAAAAABAAAAAAD9//v///8A
AAAAAAAAAP7/AAAAAP//////////AgACAAAAAgD///7/+//8/////////////////wAA
AgD/////AAAAAP7//v///wEAAAABAAAAAAAAAAAA//////3//v/+/wAA+//8//7//v/+
//7//v/+//7//v/+//3//v/+//7/AgADAAQABwAHAAkACwALAA4ADgAOAA4ADAAMAA4A
EQARABMAFAAUABQAEgASABMAEQAQABAAEgAVABUAFQASAA8ADQALAAsACgAKAAkACQAL
AAsACQAHAAUAAQD///z/+v/6//r/+//6//r/+P/4//f/9//2//T/9f/1//X/9f/1//X/
8//1//X/9f/0//T/9P/z//P/9P/0//X/9f/1//j/+P/0//j//v////3//P/8//v/+//9
/wUADwAXAB8ALAA3ADQAJQAXAAAA5f/U/8j/uv+y/7D/tP+7/77/xf/U/9v/2v/j/+//
9v/1//P/8f/x//P/8f/y//X/9f/v//H/+P/3//b/9f/0//H/8f/x//H/9P/1//X/9f/1
//X/9f/3//X/9P/0//X/9f/1//X/9f/z//T/9P/0//b/9v/2//b/9P/1//X/9f/2//b/
9v/2//j/+P/4//n/9//3//f/+f/7//v/9//5//z//f/+/wAAAwAEAAUACAAIAAgABgAJ
AAoACwALAAsADAAMAAwADQAPAA8AEAARABQAFAAVABUAFQAWABYAFgAXABcAGAAYABgA
GAAYABgAFgAVABQAFAAWABYAFgAVABYAFgAVABUAFAATABIADwAPAA4ADQANAAoACAAI
AAcABwAHAAcABgAFAAQAAwACAAEAAAD///z//P/8//3//f/7//r/+v/7//v/+//6//j/
+v/6//n/+f/4//n/+P/3//n/+f/5//j/+P/3//f/+P/4//j/+P/4//v/+//8//z/+f/6
//n/9//3//j/+f/6//j/+P/4//j/+//7//v/+v/8//z//P/8//z//P/7//j/+v/7//v/
+v/5//n/+P/3//n/+f/5//n/+//6//r/+//6//r/9//1//f/+P/4//j/9v/0//b/9v/4
//n/+v/7//r/+v/4//r/+v/6//j/+v/7//v/+//7//r/+f/5//r//P/9////AAD+//z/
+//7//r/+//6//r/+v/8//3/+//6//r/+v/6//r/+//8//3//v/+//7//f/8/wAAAQAC
AAUABwAJAAsACwAKAAoACgAKAAwADAAOABEAEQATABQAFAASABAAEAARAA8ADgAOABAA
DwAPAA8ADAANAA0ADQAPAAwADAALAAsADQANAAsACQAIAAUABAACAP///v/9//3//v/+
//z//P/8//3//f/8//3//f/9//3//f/9//v//f///////v/+//z/+//7//z/+v/7//v/
+//+/wAAAAACAAYABwAHAAgABAADAAMABQALABUAHwAnADAANwA4ADEAHQACAO//4P/S
/8L/uP+4/7L/sf+8/8v/2P/j/+b/6//3//7/+//5//n/+f/5//v/+v/7//3//f/5//j/
+//8//3//v////////////7/////////////////AQABAAAAAAABAAEAAQABAAEAAQAC
AAIAAgAAAAAAAAAAAAIAAwADAAMAAgACAAIAAgAEAAQABAAFAAUABQAFAAcABwAHAAMA
BQAGAAcACAAKAAoACgAKAAwADAAMAAoADQAPABEAEgATABIAEgASABMAFgAXABkAGwAb
ABoAGgAZABsAHAAcABwAHwAfACAAIAAfAB4AHQAcAB0AHQAdAB4AHAAcABwAGwAYABgA
FwAXABUAFQAVABMAEQAQAA8ADwAQAA4ADgANAAgABwAGAAQABAAEAAQABAACAAIAAgAA
AAEAAAAAAP/////+//7////9//3//P/6//r/+v/5//n/+f/7//v/+//5//n/+f/4//r/
+f/5//r/+v/6//r/+v/5//n/+v/6//r//P/8//v//P/8//z//P/+//7//v/+//3//f/9
//z//P/8//z//P///wAAAAD+//7///////7/AAABAAEAAQD+//3//P/7//z//P/9////
AAAAAP3/+//9//7//v/+/wAA/v8AAAAA/f/9//3//f///wAA//8CAAAAAAD+/wAA////
////////////AAACAAEAAQACAAIAAQAAAAAAAQD//wEAAAAAAAAAAAAAAAAAAAAAAAAA
//8AAAAAAAACAAMABAAHAAcACQALAAsACwAKAAkACAAJAAoADQARABEAEwAUABQAEgAQ
ABAAEQARABAAEAASABUAFQAVABIAEwARAA8ADwANAAwACgAJAAkACQAHAAUABgADAAIA
AAD9//z/+//7//z//P/6//r/+P/5//n/+P/3//f/9//3//f/9//1//f/9f/1//T/9P/2
//X/9f/2//b/9//3//f/9v/y//T/+v/8////AQD+//r/+f/5//n//f8FAAsAEQAeACkA
MAAnABEAAADv/+D/1v/K/7z/tP+2/7v/uv+7/8r/2f/e/+H/6f/w//H/8f/x/+//7//z
//L/7//z//P/8f/u/+//8P/x//L/8//z//P/8//y//P/8//z//X/9f/1//f/9//2//b/
9//1//X/9f/1//P/9P/0//T/9f/2//f/+P/4//n/+f/5//j/+P/4//j/+v/6//r/+//5
//n/+f/7//3//f/5//v//P/9//7/AAD+//7//v8AAAIAAgAAAAMAAwAFAAYABwAGAAYA
BgAHAAkACQAKAAsADAAMAA0ADQARABIAEgASABMAEwAUABQAFAAUABQAFAASABEAEAAQ
ABIAEgASABEAEgASABEAEQAPAA8ADwANAAsACgAJAAkACgAIAAgABwAFAAUABQAEAAEA
AAD///7///8AAAEAAAD9//z//P/7//3//P/8//3/+//7//r/+P/4//j/9//3//n/+//7
//v/+v/5//j/9v/2//X/9f/2//f/+P/5//r/+f/5//r/+v/6//z//P/7//j/+P/4//j/
+v/6//r/+v/5//n/+f/4//n/+v/7//z/+//8//z/+v/4//n/+f/4//r/+//7//v/+//7
//v/+//7//r/+v/7//z//P/5//f/+f/6//r/+v/8//r//P/8//n/+f/5//n//P/8//z/
/P/8//z/+f/4//f/9v/4//r/+//8//7///8AAAMABQAHAAkACQALAAwADQAOAAwADAAO
ABEADwARABIAEgAUABIAEgATABMAEgASABQAFwAXABcAFAARAA8ADQANAAoACgAJAAkA
CwALAAkABwAEAAEAAAD+//n/+P/3//f/+P/4//b/9v/2//f/9//2//T/8//y//H/8//z
//H/8//1//X/9P/0//L/8f/x//L/8P/x//H/8f/2//j/+v/+//z/+/////7/+v/5//n/
9//7/wUADQATABwAJwAwAC0AHQAGAPf/8P/i/9L/xv+8/7z/xf/E/8H/yv/V/9b/1//h
/+z/7//v/+3/7f/r/+n/5v/l/+X/6f/r/+z/7v/u/+7/7v/r/+v/6//r/+z/7f/t/+3/
6//r/+v/7f/r/+r/6v/r/+v/6//r/+v/6f/q/+r/6v/s/+z/7P/s/+r/6//r/+v/7v/u
/+7/7v/w//D/8P/x//D/7//u/+//8v/z//D/8//y//P/9P/2//X/9P/z//T/9f/2//X/
+f/5//v//P/9/wAAAAAAAAEA/////wAAAQAEAAQABQAFAAUABgAGAAYABQAFAAYABgAI
AAgACAAIAAkACQAJAAoACQAIAAcABQAEAAQAAwADAAMAAwADAAEAAQAAAP/////+//z/
/P/7//j/9//2//T/9v/2//b/9v/1//T/8//w//H/8P/w/+//7v/s/+v/6//t/+3/7P/q
/+z/7P/r/+v/6//t/+3/7f/s/+v/6v/o/+j/5//n/+j/5v/m/+b/5v/p/+n/6v/q/+r/
7P/s/+v/7P/s/+z/7P/r/+r/6f/o/+v/6//r/+r/7P/s/+z/7P/r/+r/6P/k/+X/5//o
/+j/6P/p/+n/6f/n/+f/5//n/+f/5v/m/+f/6v/q/+f/5f/n/+j/6P/o/+r/6v/o/+b/
5v/m/+b/6P/o/+j/6P/p/+r/6v/q/+r/6//s/+//7//x//P/8//1//b/9//4//b/9v/4
//v//v8BAAMABAACAAAAAAABAAEAAAAAAAIABQAFAAUAAgD///3/+//7//j/+P/3//f/
9v/1//L/7//v/+3/7f/s/+n/6P/n/+f/5v/m/+T/5P/h/+H/4P/e/97/3//g/+H/4f/h
/9//4f/e/93/2//a/93/3f/e/+D/3//f/97/3f/c/+D/5P/o/+z/6//p/+b/4v/f/+P/
5f/n/+//+f8DAA4AHQAmACUAFwACAPP/6v/e/9D/wv+4/7L/sf+0/7X/uv/F/8z/0f/V
/9z/5f/p/+n/6//p/+n/6P/n/+n/6//l/+T/5//o/+n/6v/r/+v/6//r/+7/7//v/+//
7f/t/+3/7//v/+7/7v/v//H/8f/x//H/8f/y//L/8v/0//T/9P/0//T/9f/1//X/9v/2
//b/9v/4//j/+P/5//v/+//7//3//f/9//n/+//8//3//v8AAAIAAgACAAQABAAEAAIA
BQAFAAcACAAJAAsADAANAA8ADwAPABAAEQATABIAEgARABUAFgAWABYAGQAZABoAGgAc
ABwAHAAcABwAGwAaABoAGQAYABcAFQAVABYAFgAXABUAFQAVABMAEwASABEAEQASABAA
EAAPAAsACwALAAoACwAKAAkACAAKAAoACgAIAAcABgAGAAUABwAGAAYABwAGAAUAAwAA
AAMABAAEAAUAAgADAAIAAQADAAMAAwACAAUABQAGAAgABQAEAAMAAgADAAMABAAEAAYA
CAAIAAcACAAIAAgACAAJAAoACwAMAAoACQAIAAYACAAIAAgACAAHAAgACAAGAAYABwAH
AAYABgAHAAcABwAHAAcABwAHAAkACAAIAAkACAAIAAUAAwAHAAgACAAIAAwACgAEAAYA
BgAGAAYABgAGAAYABgAHAAgACAAIAAoACwAMAA8AEQATABUAFQAUABQAFAAUABUAFgAZ
AB0AHQAfACAAIAAeABwAHAAdAB8AHgAeACAAIQAhACEAHgAbABkAFwAXABgAGAAXABcA
FgAVABIADwAOAAsACgAIAAUABAADAAMAAgACAAAAAAAAAAEAAQAAAP//////////AAAB
AAAAAwAAAP///f/8//z/+//7//z//v////////8CAP7//P8EAAgABwALAAoABAABAAUA
CQANAA8AGQAlADIAPwBGAD8AJwAQAAEA9v/o/9r/zP/E/8T/xf/E/8n/1v/f/+b/6//1
//7//f/5//f/9//5//3//P/3//n//f/7//j/+v/6//r/+v/6//v//P/9//z//f/9//3/
+//7//v//f////7//v////3//f/9//3///8CAAQABgADAAIAAQAAAAAAAQABAAEAAgAC
AAIAAgACAAIAAgADAAUABQAFAAcACwALAAcACQAMAA0ADgAQABAAEAAQABIAEQAQAA0A
DwATABUAFgAXABoAGgAaABsAGwAbABwAHQAiACIAIwAjACQAJAAjACIAIwAjACQAJAAk
ACQAJAAkACYAJQAkACQAJAAkACQAIwAgACAAHwAfAB0AHQAdABsAGwAaABkAGQAaABgA
GAAXABQAEwASABAADwAOAA0ADAAOAA4ADgAMAA0ADAAMAAsACQAIAAgACQAJAAkACAAG
AAYABgAFAAUABQAHAAcABwAGAAUABAACAAMAAwAEAAYABgAGAAYABgAFAAUABgAGAAYA
CAAIAAcABgAGAAYABgAIAAgACAAIAAkACQAJAAgACAAIAAgACAAJAAoACgAIAAgACQAJ
AAgACAAJAAkACQAJAAkACQAJAAkACAAIAAkADAAMAAkABwAJAAoACgAKAAoACAAKAAoA
BwAHAAcABwAIAAgABgAIAA4AAgADAAQABQAGAAYABgAGAAYABwAIAAgACAAMAA0ADgAR
ABEAEwAVABUAFgAWABYAFgAUABQAFgAZABoAHQAfACAAIAAeAB4AHwAfAB4AHgAgACEA
IQAhAB4AGwAZABcAFwAYABgAFwAXABkAGQAXABUAEgAPAA4ADAALAAoACQAJAAcABgAD
AAIABAAFAAUABAADAAMAAwADAAMAAwABAAMAAwADAAIAAgAAAP////8AAP7/////////
AgACAAIACAAMAA0ACQAKAAwACwAJAAkADQARABkAJwA2AD8AQAA7ACsADgD1/+b/2v/M
/8L/vP+8/7//xP/L/9b/5f/u//H/9f/8/wEA///7//v//f/9//z//f/9//3/AQACAAIA
AgACAAIA//////////8CAAMAAwADAAEAAQABAAMABQAEAAQABQAHAAcABwAHAAYABgAF
AAQABAAEAAQABAACAAMAAwADAAUABgAHAAgABwAGAAUABQAFAAUABQAHAAkACQAFAAcA
BgAHAAgACgAMAAwADAAOAA4ADgAMAA8AEQATABQAFQAWABYAFgAXABkAGQAaABsAIAAg
ACEAIQAiACIAIQAgACEAIQAiACIAIAAgACAAIAAgAB8AHgAeAB4AHgAeAB0AHAAcABsA
GwAbABsAGwAZABcAFgAVABUAEgAQABAADwAOAA8AEAAQAA0ADAALAAoADAAMAAwACgAL
AAoACgAJAAcABgAGAAcABwAHAAYABAACAAIAAQABAAEAAwADAAMAAwADAAMAAgACAAEA
AQACAAIAAgACAAIAAQABAAIAAgAEAAYABgAFAAQABAAEAAQAAgACAAIAAgAEAAUABgAG
AAMAAgABAAAAAgAEAAUABAACAAMAAwACAAIAAwADAAMAAgABAAAA//8BAAAAAAABAAQA
BAABAP//AQACAAIAAgAAAP7/AAAAAP///////////v/+//z//v/8//7/AgACAAAAAAAA
AAAAAAD+//7//v/+/wEAAgACAAIAAgADAAQABwAHAAkACwALAAoACgAKAAoADAAMAA4A
EQARABMAFAAUABMAEAAPAA8AEQAQABAAEgARABEAEQAOAAsACQAHAAcABwAIAAgACQAH
AAcABQADAAIA///+//z/9//2//X/9f/2//b/9P/0//b/9//3//b/8//z//P/8//x//H/
7//x//P/8//y//L/8v/x//H/8v/y//P/8//z//L/9P/2//j/+v///////P/8//v/9//7
/wMADwAZACMAKgAzADIAJQANAPD/2//S/8j/sv+k/6j/qv+t/7z/yf/Q/9f/4P/p//H/
9v/z//H/8f/t/+3/7//w//H/7//v//H/8v/w//D/8P/w//H/8f/x//H/8v/z//P/8//z
//P/8//1//T/8v/x//H/8f/x//H/8f/z//T/9P/0//L/8v/y//L/8v/z//P/8//2//b/
9v/2//T/9P/0//X/9//3//f/+f/5//n/9f/3//b/9//4//r//P/8//z//v/+//7//P//
/wEAAwAEAAUABAAEAAQABQAFAAUABgAHAAwADAANAA0ADQAOAA4ADgARABEAEgASAA8A
DgANAAwADQANAA0ADgAMAAwADAALAAgACAAHAAcACQAJAAkABwADAAIAAQABAAAA/v/+
//3//P/9//7//v/7//r/+f/4//j/+P/4//b/9//2//b/9f/z//L/8v/z//P/8//y//D/
8v/y//H/8f/v//H/8f/x//H/8f/x//D/8f/x//L/9P/0//T/9P/0//T/8//z//L/8//2
//f/9//0//T/9P/0//b/9v/2//b/9f/1//X/9P/0//T/9P/0//X/9v/2//T/9P/1//X/
9P/y//P/8//z//P/8//z//P/8f/w//D/8f/y//L/7//t//H/8v/y//L/8P/u//D/8P/w
//H/8v/z//H/8P/t/+7/7//w/+//8v/y//H/8P/v/+//7//w//L/9P/1//f/+P/2//T/
8//z/+3/8//1//L/8f/w/+//7v/w//D/8P/w//P/9P/0//T/9v/3//j/+////wEAAwAD
AAEAAAD///7/AAAAAAIABQAGAAkACwAMAAoACAAIAAkACgAKAAsADgANAAsACQAEAAUA
BQAFAAcABgAGAAUABQAFAAUAAwABAAIAAQACAAIA/v/8//r/+f/6//r/+P/4//b/9//3
//b/9f/1//X/9f/3//f/9f/3//j/+f/5//r/+f/3//b/9v/0//X/9f/1//b/9v/4//7/
AgADAAEAAAD+//3//f8BAAkAEwAdACEALAA3ADQAJQARAPT/2//M/8L/uP+w/67/sP+1
/7z/x//Y/+P/6v/x//X/+P/5//f/9f/z//X/9f/2//n/+f/5////AAD+//z/+v/4//f/
9//3//f/+P/5//n/+f/6//v//P///////v/+/////v/9//z/+//8//7///8AAP7//v/+
//7//v////////8CAAIAAgACAAAAAAAAAAEAAgADAAQABwAHAAcAAwAFAAQABQAGAAgA
CgAKAAoADAAMAAwACgANABEAEwAUABUAFAAUABQAFQAXABcAGAAZABoAGgAbABsAHwAg
ACAAIAAfAB8AIAAgACAAIAAgACAAIAAfAB4AHgAgACAAIAAfABwAHAAbABsAHQAdAB0A
GwAXABYAFQAVABQAEgASABEAEAARABIAEgAQAA4ADAAKAAwADAAMAAoACwAKAAoACQAG
AAQAAwADAAUABwAIAAgACgAKAAkACQAHAAkACQAJAAkACQAJAAgACAAHAAcACAAKAAoA
CgAKAAkACQAKAAoACgAMAAwACwAIAAgACAAIAAkACgALAAwACwALAAsACgAMAAwADAAM
AA0ADgAOAAwADAANAA0ADAAKAAsACwALAAsACwALAAsADAAMAA0ADwAQABAADQALAAwA
DAALAAoACgAIAAoACgAKAAsADAANAAwADAAKAAwADgAMAAoACAAIAAgACAAKAAoACgAK
AAkACgAKAAoACgALAAwADwATABUAFwAXABgAGAAYABgAFwAWABcAGQAbAB0AHgAeAB4A
HAAcAB0AHQAcABwAHgAfAB8AHwAcABsAGQAXABcAGAAYABcAFwAXABcAFQATABIADwAO
AAwACQAIAAcABwAGAAYABAAEAAQABQAFAAQAAQABAAEAAQACAAMAAgAFAAUABQAEAAQA
AgABAAEAAgACAAMAAwADAAYACAAEAAYADgAVABMADAAIAAUAAwABAAUADwAZAB0AKAA5
AD4ANwAlAA4A///6//D/4P/S/8z/0P/R/8z/zf/c/+n/7v/x//X//v8DAAEA///9//3/
AQACAAEAAwAJAAkABgADAAIAAQAAAAAAAQACAAMABAAFAAUABQAFAAUABQAHAAcABgAG
AAcABQAFAAUABQAFAAYABgAGAAgACAAIAAgACAAJAAkACQAIAAgACAAIAAgACAAIAAkA
BwAHAAcACQANAA0ACQALAAwADQAOABAADgAOAA4AEAAQABAADgARABUAFwAYABkAGAAY
ABgAGQAZABkAGgAbAB4AHgAfAB8AIQAiACIAIgAjACMAJAAkACYAJgAmACYAJQAjACEA
IAAhACIAIwAjACAAIAAfAB8AIQAhACEAHwAcABoAGAAXABgAFgAWABUAFQAVABUAFAAT
ABIAEQAQABAAEAAQAA4ACwAKAAoACQALAAoACgALAAkACQAIAAYACAAIAAcABwAHAAkA
CQAJAAsACwALAAoACAAHAAcACAAGAAYABgAGAAkACQAKAAoACgAMAAwACwAMAAwADAAM
AA4ADgAOAA4ADQANAA0ADAAKAAoACgAKAAwADgAPAA4ADQANAAwACgAIAAkACQAJAAsA
CwALAAsACwAKAAoACwAOAA4ACwAJAAkACgAKAAoACAAGAAgACgAKAAwADAAMAAwACwAK
AAkACAAHAAgACAAIAAoACwAMAA8AEwAVABcAFwAYABgAGAAYABgAGAAaAB0AHQAfACAA
IAAeABwAHAAdAB0AHAAcAB4AIAAhACIAIAAfAB0AGwAbABgAGAAXABcAFQAVABMAEQAQ
AA0ADAAKAAkACAAHAAcABAAEAAIAAgAAAAEAAQAAAP7//f/8//v//v////7/AQABAAEA
AAAAAP///f/8//z//P/9//3//f/8//z//v8CAAQABwALAAoABgABAP////8DAAkAEwAd
ACYAMwA8AD0AMQAaAAcAAAD2/+j/3P/Q/87/0f/Q/83/0v/b/+L/5//r//L//f8BAP3/
+//9/////P/7//3/+//7//z//v/+//7//v/7//v/+//7//z//f/9//3//f/9//3///8B
AAAAAAABAP//////////AAACAAMABAACAAIAAgACAAIAAwADAAMABgAGAAYABgAEAAQA
BAAFAAcABwAHAAkACQAJAAUABwAIAAkACgAMAAoACgAKAAwADgAOAAwADwAPABEAEgAT
ABYAFgAWABcAFwAXABgAGQAcABwAHQAdAB0AHgAeAB4AHwAfACAAIAAiACIAIgAiACAA
HwAeAB4AHgAeAB4AHQAeAB4AHQAdABwAGwAaABcAFgAWABYAFwAVABIAEQAPAA4ADwAQ
ABAADwAOAA0ADAAKAAoACgAIAAkACAAIAAcABQAEAAQABQAHAAcABgAEAAQABAADAAMA
AQADAAMAAwAEAAUABgAGAAUAAwACAAIABAAEAAQABAAEAAMAAwACAAQABgAGAAUABgAG
AAYABgAGAAYABgAGAAUABQAFAAQABgAGAAYABgAGAAYABQACAAMABQAGAAYABAAFAAUA
BQAGAAcACAAJAAgABgAFAAUABAAEAAEA//8CAAQABQAGAAYABAAGAAYABQAFAAYABAAE
AAQABAAGAAYABgAGAAUABgAGAAYABgAHAAgACwAPABEAEwATABYAFgAWABYAFAAUABYA
GQAbAB0AHgAeABwAGgAaABsAHAAcAB0AIAAfAB8AHwAcABkAFwAVABUAFgAWABUAFQAT
ABMAEQAPAA4ACwAKAAgABQAEAAMAAwAAAAAA/v/+/wEAAwAEAAQAAAD///7//f//////
/f////3//f/8//z//v/9//3//v///wEAAgADAAAAAAD+/wAABgANAA8ABgAAAP//AQAD
AAUADQAXAB0AJAAzAEIAPQApABYAAwDw/+b/2v/M/77/vP+//8D/w//O/9v/5P/r//P/
+P/7//3//f/3//X/9//8//v/+//7//v/+v/8//z//P/8//3//f/9//3//f/9//z/+//9
//3//f////3//P/8//3/+//7//v/+//8//7///8AAP///v/9//z//f///wAAAQABAAAA
///+//7//v/+////////////AQADAAMA//8BAAAAAQACAAQABAAEAAQABgAGAAYABAAH
AAkACwAMAA0ADQAMAAsACwAMAA0ADwARABMAEgASABEAEwAUABQAFAATABMAFAAUABIA
EgASABIAFAATABIAEgASABIAEgARABAAEAAPAA8ADgANAAwACQAHAAYABQAFAAUABAAF
AAUAAQABAAEAAAD9//z/+//6//v//P/9//z/+v/4//f/9f/1//T/9P/1//X/9f/0//L/
8v/y//H/8f/z//X/9f/1//X/9f/1//T/9v/1//X/9v/0//T/9P/0//P/8//0//T/9v/4
//j/9//2//b/9v/2//b/9v/2//b/+f/5//n/+P/6//r/+v/6//n/+v/6//j/+P/5//n/
+P/4//n/+f/5//v/+//7//v/+v/4//f/9//5//r/+P/3//f/+P/4//j/+v/4//r/+v/7
//v/+//7//z/9v/y//T/9v/4//r/+P/4//j/+P/3//j/+P/4//z///8CAAcABgAHAAgA
BwAIAAgACAAIAAoACgAMAA8ADQAPABAAEAARABAAEQATABAADgANAA4ADwAPAA8ADAAN
AAsACQAJAAYABgAFAAUABgAHAAYABQABAP3/+//4//j/+P/4//n/+P/4//b/9v/2//f/
9//2//n/+//9////+//3//H/7//y//P/8//0//X/9f/2//j/9//3//b/9f/6//j/+P/+
//7/+/8DAAIA+v/9/wEAAQAHAA8AGQAjACoAMQA0ACsAFwD6/+X/2v/K/7z/sP+u/7L/
uf+8/8X/2P/h/+T/6//1//j/+f/5//X/8//1//n/+P/5//f/8//3//7/+//6//n/+P/3
//f/9//3//j/+f/5//n/+//7//v//f/8//r/+f/5//r/+//8//3//f/+//7//v/+//7/
/v/+//7/////////AgACAAIAAgACAAIAAgADAAEAAQABAAMABwAHAAMABQAIAAkACgAM
AAkACAAHAAgACQAKAAkADQAOAA8ADwAPABEAEgATABUAFgAXABkAGwAbABoAGgAZABkA
HgAgAA==
         </WaveFormData>
      </LeadData>
      <LeadData>
         <LeadByteCountTotal>10000</LeadByteCountTotal>
         <LeadTimeOffset>0</LeadTimeOffset>
         <LeadSampleCountTotal>5000</LeadSampleCountTotal>
         <LeadAmplitudeUnitsPerBit>4.88</LeadAmplitudeUnitsPerBit>
         <LeadAmplitudeUnits>��V</LeadAmplitudeUnits>
         <LeadHighLimit>2147483647</LeadHighLimit>
         <LeadLowLimit>268435456</LeadLowLimit>
         <LeadID>V1</LeadID>
         <LeadOffsetFirstSample>0</LeadOffsetFirstSample>
         <FirstSampleBaseline>0</FirstSampleBaseline>
         <LeadSampleSize>2</LeadSampleSize>
         <LeadOff>FALSE</LeadOff>
         <BaselineSway>FALSE</BaselineSway>
         <ExcessiveACNoise>FALSE</ExcessiveACNoise>
         <MuscleNoise>FALSE</MuscleNoise>
         <LeadDataCRC32>3357793489</LeadDataCRC32>
         <WaveFormData>
+//9//3//f/9//3//f/9//////8AAAAAAAD//////v8AAP///////wEAAwADAAIABgAK
AAwACgAGAAEA/v/+///////5//L/6f/c/8r/vP+z/6n/qf+v/63/pP+l/6P/oP+g/6P/
qv+z/7//y//V/+H/6//x//P/9//4//n/+v/7//v//P/8//z//f///////////wAAAAAB
AAEAAQABAAAAAAABAAAA///+//3////////////+//7//v/+////AAAAAAEA////////
///+//3//P/7//z//P/8//z//P/8//z/+//7//v/+//7//r/+v/5//n/+f/6//r/+v/7
//v/+v/6//j/9//3//b/9v/2//b/9v/2//T/9P/0//T/8//y//H/8f/x//L/8f/v//D/
8P/w//H/8v/y//P/8f/x//H/8v/x//D/8P/v//D/8P/w//H/8P/w//D/8P/x//H/8f/y
//H/8v/y//L/8//0//T/9P/0//T/9P/0//T/9P/1//X/8//z//P/8//1//X/9P/0//P/
9f/1//T/9v/2//b/9v/1//T/9P/0//T/8//z//T/9f/2//f/+P/4//j/+P/4//j/+P/4
//n/9//3//f/9//3//f/9//3//j/9//3//f/9v/2//f/9//2//b/9v/2//j/+P/4//j/
+f/5//j/+P/2//b/9v/2//T/9P/0//T/9f/2//f/+P/4//j/+P/2//j/+f/5//n/9v/2
//f/9//1//X/9f/1//X/9f/1//X/9//3//f/9//1//X/9f/1//f/9v/2//b/9f/0//T/
8//1//T/9P/0//P/8//z//P/9v/2//b/9f/1//X/9f/1//b/9f/z//L/9v/2//b/9P/0
//T/9P/1//X/9P/0//b/9v/2//b/9P/1//X/9v/4//j/+P/5//n/+f/5//n/9//3//f/
9//5//n/9//3//b/9f/y//D/7f/s/+v/6v/o/+j/5//n/+f/6P/p/+z/7v/v/+//8v/w
//D/8v/z//X/9f/2//b/9P/0//b/9v/4//j/+P/4//v/+//7//v//P/7//r/+f/6//v/
/P/9//v//P/8//3//f/+//7//v/7//v/+//7//n//f8AAAQACAAKAAoABgABAP7/AAD9
//n/8//u/+X/2P/G/7r/r/+n/6n/rf+n/6D/nf+b/5j/mv+d/6b/s//B/8v/2f/l/+3/
8//3//n//P/7//r//f////7//v8AAAEAAQABAAEAAQACAAIAAwADAAMAAwACAAIAAwAF
AAUABQAFAAMAAwADAAMAAgACAAIAAgAEAAQAAwADAAEAAQABAAEAAQABAAEAAQACAAIA
AgACAAAAAAAAAP//AQABAAEAAQAAAAAA//////3//v/+//7///////7//v/+//3//f/8
//7//v/+//7//P/6//r/+v/7//v/+//7//z/+//7//n/9//4//j/+P/5//r/+v/7//v/
+//7//z/+v/6//v/+//6//r/+v/7//z//P/8//z//f/9//3//v/9//7//v/+//7//v/9
//z//f/+////AAAAAAAAAQABAP////////////////7//v///wEAAQAAAAAAAAAAAAAA
/v/+////AAACAAEAAQACAAIAAgACAAIAAgACAAIAAgAAAAAAAAABAAEAAQABAAEAAwAD
AAMAAwACAAEAAQABAAIAAgADAAMAAQAAAP///v///wAAAQACAAMAAwACAAIAAgACAAIA
AgAAAAAAAAAAAAAAAAAAAAAAAAAAAAAA/v8AAAEAAQABAP7//v//////AQABAAEAAQD/
//////////////////////////////////7//v/+//7//v///////f/8//z//P//////
/////wAAAAAAAP////////////8AAP7//v/+//7//f/9//z//P/+//7//v/+//7/////
/wAAAAAAAAAAAQADAAMAAwADAAMAAwADAAMAAQABAP/////+//3/+v/4//X/9P/z//L/
9P/0//P/8//w//D/8P/y//T/9f/1//j/+P/4//r/+//7//v//P/8//z//P/+//7/AAAA
AAAAAAD//////////wEAAQABAAEAAwADAAMAAwABAAIAAgADAAUABgAGAAYABQAFAAUA
BQAHAAcACAAMAA4AEAAQAAoABwAGAAYABQAFAAEA+P/v/+T/1P/I/73/tf+z/7f/sf+o
/6f/pf+i/6b/rf+y/7v/x//V/+H/7f/1//v///8DAAQABQAGAAcABwAIAAgACgALAAkA
CQAJAAkACgALAA0ADgAPAA8ADgAOAA8ADwAPAA8ADwANAA0ADQANAA0ADgAPABAADgAO
AA0ADQANAA0ADQANAA0ADQANAA0ADgAOAA4ADgAQABAAEAAPAA0ADQANAA0ADgAOAA0A
DQALAAwADAAMAAsACwAKAAoADQANAA4ADgAMAAwADAAMAAwACgAKAAoACQAJAAkACQAK
AAkACQAHAAcACAAIAAgACgAKAAkACQAKAAsADAAOAA0ADAAMAAsACgAKAAoACwAMAAwA
DAAMAA0ADQANAA4ADQAOAA4ADgANAA4ADgAOABAAEAAQABAADgAOAA8ADwAPAA8ADwAP
AA8ADwAOAA4ADQAPAA8ADgAPABAAEQASABIAEgATABQAEgARABEAEgASABIAEgASABIA
EgASABIAEgASABIAEwAVABUAFQAVABUAFQAVABUAFAATABMAEwASABIAEwATABQAFAAU
ABQAFAAUABQAFAAVABUAFAAUABMAEgARABAAEgASABIAEgATABQAFQAWABQAFAAUABIA
EgATABMAEwAQABAAEQARAA8ADwAPAA8AEAARABIAEwARABEAEQARABEAEQARABEAEQAQ
ABAAEAAQABAAEQARABAADgANAAwAEAARABIAEwASABIAEAAOAA4ADgAOAA8ADwAOAA4A
DAAMAAwADAAOAA8ADwAQABIAEgASABMAEwATABMAEwATABMAEwATABEAEQAPAA8ADgAN
AAoACAAFAAQAAwACAAIAAgABAAEAAAAAAAAAAgAAAAEAAQAEAAQABAAGAAcABQAFAAYA
BgAHAAgACwAMAAwADAAMAAwADQANAA0ADQAPAA8ADwAPAA8ADwAPAA8ADwAQABAAEQAQ
ABAADwAOAA8ADwAPAA8AEwAVABQAFAAYABoAGgAWABEADgAMAAsABwAFAAIA+//u/+D/
1P/J/8H/vf+//8X/wP+5/7n/uv+2/7f/vv/F/9H/3f/l/+//9//9/wUACQAMAA8AEAAP
AA0ADgAMAA4ADwATABEAEQARABIAEgATABMAEwATABIAEgATABMAEwATABMAEQARABEA
EQAQABAAEAAQABAAEAAPAA8AEQARABEAEQAPAA8ADwAPABAAEAAQABAADgAOAA4ADQAN
AA0ADQANAAwADAALAAsADQAOAA4ADgALAAsACgAKAAoACQAJAAgACAAIAAgACAAGAAQA
BAAEAAUABQAFAAUABAADAAMAAQD//wAAAAAAAAAAAAD/////AQABAAEAAgAEAAQABQAF
AAMAAgABAAEABAAEAAQABAADAAMAAwAEAAMABAAEAAQABwAIAAgACAAKAAoACgAKAAoA
CgALAAsACgAJAAgABwAJAAkACAAIAAcACQAJAAgACAAIAAgACAAJAAoADAAOAAwACwAL
AAwADAAMAAwADAAKAAoACgAKAAgACAAIAAkABwAHAAcABwAJAAkACQAJAAgABwAHAAcA
CgAKAAsACwAIAAgACAAIAAoACgAKAAoACQAJAAgACAAKAAoACgAKAAgACAAIAAgACAAI
AAgACAAIAAgACAAGAAQABQAFAAUABgAGAAcABwAHAAcABwAHAAkACQAJAAkABwAIAAYA
BgAGAAYABwAHAAYABgAGAAYABgAGAAYABwAHAAgABgAGAAYABwAHAAcABwAHAAcABwAH
AAcACQAJAAcABwAEAAMAAAD+//3//P/7//r/+P/4//f/9//0//T/9P/2//f/+f/6//7/
/f/8//3//f/9//3//v/+////AAADAAQAAgACAAIAAgABAAEAAQABAAUABQAFAAUAAwAD
AAMAAwADAAQABAAFAAYACAAJAAoABwAHAAcABwADAAUABgAIAAwAEAAQAAwACQAEAAAA
//////n/8v/r/+L/1v/K/8H/u/+3/7f/vf++/7f/tf+4/7b/sf+2/73/x//R/93/5//v
//f//f///wIAAQACAAEAAwAGAAgACgAJAAcABQAFAAUABgAGAAcABwAHAAkACAAIAAkA
CQAJAAkACQAJAAkACQAJAAgACAAIAAgACAAIAAcABwAFAAUABQAFAAMAAwADAAMABAAE
AAQABAAEAAQABAADAAUABQAFAAUAAgACAAEAAQD//wAAAAAAAAEAAQAAAAAAAAD/////
/v8AAAAAAAAAAPz/+v/6//r/+//7//v/+//4//f/9//1//f/+P/4//j/+P/4//f/9//5
//n/+f/6//n/+P/4//f/9//4//n/+//8//z//P/8//z/+//6//r//f/+//7//v8BAAIA
AgACAAIAAgACAAIAAgACAAMAAwABAAEAAQABAAEAAQAAAAAAAwAFAAUABAAEAAQABAAE
AAQABAAFAAYABgAFAAUABgAIAAgACAAIAAYABgAGAAYACAAIAAgACQAHAAcABwAHAAkA
CQAJAAkABgAFAAUABQAIAAgACQAJAAoACgAKAAoACAAIAAgACAALAAsACgAKAAoACgAK
AAoACgAKAAoACgAIAAgACAAIAAgACAAIAAYABgAHAAcABwAGAAYABwAHAAkACQAKAAoA
CgAKAAoACwALAAoACgAKAAoACgAKAAwADQANAA4ADQAMAAsACwALAAsACwALAAwADQAO
AA8ADQANAAsACwAMAAsACAAGAAEAAAD///7//v/+//3//f/+//7//v8AAP7//////wIA
AgACAAQABQAFAAUABgAGAAYABgAIAAgACAAIAAgACAAJAAkACQAJAAkACQAJAAkACwAL
AAsACwANAA4ADgAPAA0ADgAOAA4ADQANAA0ADQANAAsADgAQABAAFAAWABQADwAOAA4A
DQALAAcAAgD5//D/5P/Y/8//xf+9/73/w//C/7n/tf+2/7T/s/+2/7//y//V/9//5//v
//f/+f///wQABQAGAAcABwAIAAgACAAJAAsACQAJAAkACgAKAAsACwALAA0ADAAMAA0A
CwALAAsACwALAAsACwALAAoACgAKAAoACgAKAAkACQAHAAcABwAHAAkACQAJAAkACAAI
AAgACAAGAAYABgAFAAUABQAFAAUABQAGAAYABwAFAAYABgAGAAcABwAGAAYABgAFAAUA
BAACAAIAAgACAAIAAAAAAAAA///////////+//3//f/7//3//v/+//7//P/8//v/+//9
//3//f/+//z//P/9//3//v/+//7///////7//f/8//3//f/9//7/AQACAAIAAgADAAQA
BAAEAAIAAgACAAIABAAEAAUABQADAAMAAwADAAUABQAEAAQABQAHAAcABgAGAAYABgAG
AAYABgAHAAgABgAFAAUABgAGAAYABgAGAAYABgAGAAYABgAGAAYABwAJAAkACQAJAAcA
BwAHAAcABgAFAAUABQAEAAQABQAFAAYABgAGAAYABgAGAAYABgAHAAcABgAGAAgACAAI
AAgACAAIAAgACAAGAAYABgAGAAQABAAEAAIAAwAFAAYABwAGAAYABwAHAAcABwAIAAYA
BgAGAAYABwAHAAYABgAGAAYABgAGAAQABQAFAAYACAAIAAgACQALAAsACwALAAkACQAJ
AAkACQAJAAcABwAGAAUAAgAAAP3//P/7//r//P/8//v/+//4//j/+P/6//z//f/9/wAA
AAAAAAIAAwADAAMABAAEAAIAAgAEAAQABgAGAAYABgAFAAUABQAFAAUABQAFAAUABwAH
AAcABwAFAAYABgAHAAcACAAIAAgACQAJAAkACQALAA0ADgAOABAAFAASAAwACQAIAAYA
AwAFAAMA/P/z/+j/2v/M/8H/t/+z/7n/vf+2/6//r/+w/6z/rf+0/73/yf/V/93/5//z
//n///8DAAYABQAGAAUABwAKAAoACAAJAAkACQAJAAkACgAKAAsACwALAA0ADAAMAA0A
DwAPAA8ADwAOAA0ADAALAAoACgAKAAoACgAKAAkACQALAAsACwALAAkACQAJAAkACgAK
AAoACgAKAAoACgAJAAkACQAJAAkABgAGAAUABQAFAAYABgAGAAUABQAEAAQABgAFAAUA
BAADAAIAAQAAAAAA/v/+//7////////////+//3//f/7//v//P/8//z//P/8//v/+//5
//n/+f/6//r/+v/7//v//P/8//z//f/8//z//P/8//3//f/9//7//f/+//7//v///wAA
AAAAAAAAAAAAAAAAAgACAAMAAwABAAEAAQABAAMAAwACAAIAAgADAAIAAAD+//7//v/+
////AAACAAQAAgABAAEAAgACAAIAAgACAAIAAgACAAIAAgACAAIAAwADAAMAAwADAAMA
AwADAAMAAgABAAEAAQAAAAAAAQABAAAAAAAAAAAAAAAAAAAAAAABAAEAAAAAAP7//v/+
//7///8AAAEAAgAAAAAAAAAAAP7//v/+//z//P/9//3//f/8//z//f/9//3//f/9//3/
/f/9//3//f/9//3//f/9//3/AAD///7//f/8//v/+//6//r//P/8//z//P/6//v/+//8
//7//v/+/////f/9//3//f////////////7//f/6//n/+P/3//T/8v/x//D/7//u/+z/
7P/r/+v/6P/o/+j/6v/q/+v/6//u/+7/7v/w//H/8f/x//L/8v/y//L/9P/0//T/9P/0
//T/9f/1//X/9f/1//X/9f/1//X/9f/1//X/9f/2//b/9//3//j/+P/4//f/9//3//f/
9//3//j/+P/6//7/AAD8//f/9P/y//H/8//x/+z/5f/Y/8b/uP+t/6P/of+n/6P/mv+X
/5f/lP+S/5X/mv+l/7P/v//J/9f/4//p/+v/7f/w/+//7v/v//H/8v/0//b/9f/1//P/
8//z//T/9P/1//X/9f/z//L/8v/z//T/9f/2//f/9v/1//T/8//y//L/8v/y//P/9P/0
//X/8//z//P/8//z//P/8//z//L/8v/y//L/8v/y//L/8f/z//P/8//z//D/8P/v/+//
8f/y//L/8v/v/+//7v/u//D/7//v/+7/7v/u/+7/7v/u/+z/7P/s/+v/6//r/+v/6v/p
/+n/5//n/+j/6P/o/+j/6P/n/+f/6f/p/+n/6v/o/+j/6f/p/+r/6v/q/+v/6v/q/+r/
6v/p/+n/6f/q/+n/6v/q/+r/7f/u/+7/7v/u/+7/7v/u/+z/7P/t/+3/6//r/+v/6//t
/+3/7P/s/+3/7//v/+7/7v/u/+7/7v/u/+7/7//w/+7/7f/t/+7/7v/u/+7/7v/s/+z/
7P/s/+7/7v/u/+//7//v/+//7//x//H/8f/x//D/7//v/+//8v/y//P/8//w//D/8P/w
//L/8v/y//L/8f/x//D/8P/w//D/8P/w/+7/7v/u/+7/8P/w//D/8P/w//D/8P/u/+7/
7//v/+//8P/w//H/8f/v/+//7//v/+//7//v/+//8f/x//H/8f/z//H/7//v//D/8P/w
//D/8P/x//H/8P/w//D/8P/w//D/7v/v/+//8P/y//L/8v/z//X/9f/1//X/9P/z//L/
8f/z//P/8f/x/+7/7f/q/+j/5f/k/+P/4v/k/+T/4//j/+T/5P/k/+b/5v/n/+f/6v/q
/+r/7P/t/+3/7f/u/+7/7v/u//D/8P/y//L/8v/y//H/8f/x//H/9f/1//X/9f/1//X/
9f/1//X/9v/2//f/9//4//j/+P/1//X/9f/1//f/9//4//z/AAAAAP7/+v/1//b/9v/1
//P/7f/m/9//0P/A/7L/p/+h/6X/p/+d/5T/mf+Z/5b/lv+b/6D/rf+//8n/0//f/+f/
7f/v//P/9P/1//b/9f/z//b/+v/6//n/9//3//f/9//4//n/+//8//3/+//6//r/+//9
//3//f/9//3//f/9//3//P/8//z//P/8//z/+//7//v/+//7//v/+//7//v/+//8//z/
/P/8//r/+v/6//n/+//7//v/+//6//r/+f/5//v//P/8//z/+f/5//j/+P/7//v//P/8
//z//P/8//z/+v/4//j/+P/7//v/+//7//r/+f/5//f/+f/6//r/+v/4//j/9//3//j/
+f/6//z/+v/6//v/+//6//r/+v/7//z//P/8//z/+//7//v//P/7//z//P/8//3//v/+
//7//P/8//z//P/6//r/+//7//v/+//7//v//f/9//z//P/9///////+//7//v/+//7/
/P/8//3//v8AAP////8AAP7//v/+//7//v/+//7//v8AAAAAAAABAAEAAQABAAEAAAD/
//7//f//////AAABAAAAAAABAAEA/v/+//7//v8AAAAAAAAAAAMAAwACAAIAAgACAAIA
AgACAAIAAgACAAEAAAD///7///8AAAEAAAACAAMAAwADAAAAAAABAAEAAQABAAEAAQD/
////////////////////AQABAAEAAQABAAAAAAAAAAAAAAABAAEA///+//7//v8BAAEA
AQABAAIA/v/6//7/AAAAAAAAAAAAAP///f/8//7//v/+//7//v//////AAABAAIAAwAF
AAMAAwADAAMAAwADAAMAAwABAAEA//////7//f/6//j/9f/0//P/8v/z//T/9P/1//L/
8v/y//T/8v/z//P/9v/2//b/+P/5//f/9//4//j/+v/6//z//P/8//z//P/8////////
////AQABAAEAAQABAAEAAQABAP//AAAAAAEAAQACAAIAAgABAAEAAQABAAEABQAGAAgA
CgAOAAwACAADAAAAAAD///v/9f/s/+f/2v/K/7z/s/+t/6//sf+p/6L/of+h/6D/ov+l
/67/u//J/9P/3f/p//P/9//3//v//v///wAAAQABAAIAAgACAP//AQACAAMABAAGAAQA
BQAFAAUABQAEAAQABQAFAAUABQAFAAUABQAFAAUABAAEAAQABAAEAAQAAwADAAEAAQAB
AAEAAgADAAQABQACAAIAAgACAAQABAAEAAMAAgABAAAA/////wAAAAABAAEAAgACAAIA
//////7//v/+//3//f/8//z//P/8//z/+//6//v//P/9//3//f/9//z/+//7//n/+f/6
//r/+v/6//r/+f/5//n/+f/5//r//P/8//3//f/8//z//P/9//z//P/8//z//f/9//3/
/v/9//7//v/+//3//v/+//7//P/8//z//P/+//7//////////////////f/9//z//P/9
///////+//z//P/8//z//P/8//3//v/+//3//f/+//7//v/+//7//v/+//7//v/+//7/
/v///wEAAQABAAEAAQABAAEAAQD+//3//f/9//7//v///////v/+//7//v8AAAAAAAAA
AP/////+//7//v/+//7//v8AAAAAAAAAAP7//v/+//7/AAAAAAAA/v/8//3//f/9//7/
/v/////////////////9//3//f/9/////////////f/9//7//P/8//z//P/9//3//P/8
//7//v/+//7//v//////AAD+//7//v///wEAAQABAAEAAQABAAEAAQABAAEA/////wAA
///8//r/9f/0//P/8v/y//L/8f/x/+7/7v/u//D/7v/v/+//8v/0//T/9v/3//f/9//4
//j/+v/6//z//P/6//r/+v/6//v/+//7//v//f/9//3//f/7//v/+//7//3//v/+////
/f/+//7//v/9//3//f/9////AQAEAAYABgAIAAgABgABAP7/+v/1//X/8f/s/+X/3P/O
/8L/t/+v/6v/r/+1/7T/sf+x/7D/rP+r/7D/t//D/83/1f/d/+n/7//z//n/+v/7//z/
/f/7//z//P/8//3///////////8AAAAAAQABAAEA///+//7/////////////////////
/////P/8//z//P/8//z/+//7//3//f/9//3//f/9//3//f/8//z//P/8//r/+v/6//n/
+//7//v/+//6//r/+f/5//f/+P/4//j/9//3//b/9v/4//f/9//2//T/9P/0//T/8//y
//P/9P/0//P/8v/x//D/7//v/+3/7//w//D/8P/y//L/8f/x//D/7//u/+7/8P/w//H/
8f/u/+7/7v/v//L/8v/y//L/9f/1//X/9v/5//r/+v/6//n/+v/6//r/+P/4//j/+P/6
//r/+//7//v/+//7//v/+//7//r/+v/9///////+//7//v/+//7//v/+////AAAAAP//
//8AAAAAAAAAAAAAAAAAAAAAAAACAAIAAgADAAIAAQAAAP////////////8AAP//////
//7//v///////v/+//7//v8AAAAAAAAAAP/////+//7/AAAAAAAAAAAAAAAAAAAAAP7/
/v/+//7//P/8//z/+v/7//3//v///wAAAAABAAEAAwADAP///f/+//7//v/+//7/AQAB
AAAAAAD+//7//v/+/wAAAQABAAIAAgACAAIAAwABAAEAAQABAAEAAQABAAEAAwADAAEA
AQACAAEA/v/8//v/+v/5//j/9v/2//X/9f/y//L/8v/0//T/9f/1//j/+v/6//z//f/7
//v//P/8//r/+v/8//z//v/+//7//v///////////wEAAQABAAEA//////////8BAAIA
AgADAAMABAAEAAQAAQABAAEAAQADAAMABgAIAAoADgAOAAoABQACAAAA/f/9//v/9v/t
/+L/1v/M/8H/u/+5/7n/vf++/7n/s/+0/7T/sf+0/7n/w//P/9f/3//p//P/9//5//7/
AQAAAAEAAQAEAAQABAADAAMAAwADAAMABAAEAAUABQAFAAMAAgACAAMABQAFAAUABQAD
AAMAAwADAAQABAAEAAQABAAEAAMAAwADAAMAAwADAAMAAwADAAMAAAAAAAAAAAAAAAAA
AAD//wEAAQABAAEAAAAAAP///////wAAAAAAAP/////+//7//f/7//r/+P/5//r/+//8
//r/+P/4//j/9//3//f/9//4//f/9//1//X/9v/2//b/9v/2//X/9f/1//X/9f/2//T/
9P/1//X/9v/2//b/9//4//j/+P/4//n/+f/5//r/+//8//z//P///wAAAAAAAAAAAAAA
AAAA/v/+//////8BAAEAAQABAAEAAQAAAAAAAQADAAMAAgACAAIAAgACAAIAAgADAAQA
BAADAAMABAACAAIAAgACAAMABAAFAAYABAAEAAQABQADAAMAAwADAAUABQAFAAUABAAD
AAMAAwACAAIAAwADAAIAAgACAAIAAAAAAAAAAAADAAMAAgACAAQABAAEAAQAAgACAAIA
AgACAAIAAgACAAIAAgACAAAAAAABAAEAAQAAAAAAAQABAAMAAwADAAMAAwADAAIAAAAA
AAAAAAADAAMAAgACAAAAAAAAAAAAAAABAAEAAgACAAIAAgADAAEAAQABAAEAAwADAAMA
AwABAAEA/////wAA///8//r/9f/0//P/8v/y//L/8f/x//D/8P/w//L/9P/1//X/+P/4
//j/+v/7//n/+f/6//r/+v/6//z//P/+//7//v/+//3//f/9//3//f/9//3//f//////
/////wEAAgACAAMAAQACAAIAAgD//////////wEAAQACAAQABgAIAAgACAAHAAQAAAD9
//v/+f/y/+3/5v/W/8T/uf+z/63/r/+1/7L/qf+n/6r/qP+n/6r/sf+5/8f/0//b/+X/
7f/z//f/+P/5//r/+f/7//z//v/+////AQABAAEAAQACAAAAAQABAAEAAQAAAAAAAQD/
/////////////////////v/+//7//v/+//7//f/9//3//f/9//3//f/9//3//f/6//r/
+v/6//z//P/8//v//f/9//3//f/6//r/+f/5//v//P/8//z/+f/5//j/+P/5//n/+v/6
//j/+P/4//j/+P/2//b/9v/5//n/+f/5//b/9f/1//P/8f/y//L/8v/0//T/8//z//P/
8//z//T/9P/0//X/9f/0//T/9P/1//b/9v/2//b/9//3//f/+P/5//r/+v/6//n/+v/6
//r/+v/6//r/+v/8//z//f/9//v/+//7//v//f/9//z//P/7//3//f/8//z//P/8//z/
/v/+////AAD+//3//f/+//z//P/8//z//v/+//7//v/8//z//P/9//3//f/9//3/////
///////+//3//f/9//7//v///////P/8//z//P/8//z//P/8//3//f/8//z//P/8//z/
/P/8//z//P/8//z//P/8//z//P/8//z/+v/8//3//f/9//v/+v/6//n/+f/5//n/+f/7
//v/+//7//n/+//8//r/+v/6//r/+f/5//j/+P/5//r/+//8//r/+//7//z/+v/6//r/
+//7//v/+//7//v/+//7//v//f/9//v/+//5//f/8//w/+3/7P/r/+r/6v/q/+n/6f/o
/+j/6P/q/+r/6//r/+7/7v/u//D/8f/z//P/9P/0//L/8v/0//T/9P/0//T/9P/1//X/
9f/1//X/9f/1//X/9v/3//j/+f/3//j/+P/5//j/+P/3//b/9v/3//j/+f/5//v//P/8
/wAABAAAAPz/+f/2//L/8//x/+3/5v/d/9L/wv+0/6n/n/+j/6f/o/+c/5v/m/+a/5r/
nf+k/6//vf/H/9H/2//j/+f/6//v//L/8//0//P/8//0//b/+v/5//f/9//3//f/+P/2
//f/9//3//n/+P/4//n/9//3//f/9//5//n/+f/5//j/+P/4//j/9v/2//X/9f/1//X/
9f/1//P/8//z//P/9P/0//T/9P/y//L/8v/x//P/8//z//P/9P/0//P/8//y//L/8f/w
//D/8f/x//L/8v/x//H/8P/u/+7/7v/u/+7/7P/s/+z/6//r/+v/6//r/+v/7P/r/+v/
6v/o/w==
         </WaveFormData>
      </LeadData>
      <LeadData>
         <LeadByteCountTotal>10000</LeadByteCountTotal>
         <LeadTimeOffset>0</LeadTimeOffset>
         <LeadSampleCountTotal>5000</LeadSampleCountTotal>
         <LeadAmplitudeUnitsPerBit>4.88</LeadAmplitudeUnitsPerBit>
         <LeadAmplitudeUnits>��V</LeadAmplitudeUnits>
         <LeadHighLimit>2147483647</LeadHighLimit>
         <LeadLowLimit>268435456</LeadLowLimit>
         <LeadID>V2</LeadID>
         <LeadOffsetFirstSample>0</LeadOffsetFirstSample>
         <FirstSampleBaseline>0</FirstSampleBaseline>
         <LeadSampleSize>2</LeadSampleSize>
         <LeadOff>FALSE</LeadOff>
         <BaselineSway>FALSE</BaselineSway>
         <ExcessiveACNoise>FALSE</ExcessiveACNoise>
         <MuscleNoise>FALSE</MuscleNoise>
         <LeadDataCRC32>3185111764</LeadDataCRC32>
         <WaveFormData>
2v/a/9r/2v/Y/9j/2P/X/9f/1//Z/9n/2f/Z/9n/2f/Z/9n/2f/Z/93/3P/a/9v/3P/k
/+7/9f/9/w4ALABXAIkAtwDRANcA1gDIAKgAgQBXAB4A1/+K/0L/Bv/m/uD+7f78/gv/
Hv84/1P/av9//5n/r/+9/8X/x//K/8z/zf/O/8//0f/U/9T/1v/Y/9f/2P/a/9v/2v/b
/9z/3f/f/9//4P/g/9//4P/g/+D/4P/g/+L/4v/h/+H/4v/j/+T/5P/k/+T/5P/l/+f/
5//l/+X/5v/n/+n/6f/q/+r/6f/q/+v/7P/v//D/8P/w//P/9P/1//f/9//5//r/+v/8
////AQADAAMABAAFAAcACgALAAwADgASABMAFAAWABcAGQAaABsAHQAdAB4AHwAfAB4A
HgAeAB0AGwAaABoAGQAXABUAFAASABAADwANAAwACwAKAAgABgAEAAMAAwACAAEAAAD/
/wEAAAD///7//P/8//v/+v/7//r/+f/5//b/9v/1//X/9//1//T/8//z//T/9P/0//L/
8v/y//D/8f/x//L/8v/w/+//7//v//D/8P/w//D/8P/w//D/8P/v/+//7//v/+//7//w
//D/7v/t/+3/7P/q/+r/6v/q/+r/6//s/+z/7v/t/+3/7v/s/+z/7f/u/+3/7f/s/+r/
6v/q/+r/6v/q/+v/6//r/+3/7v/u/+3/7v/v//H/8//x//H/8f/v//D/8P/x//L/9P/0
//P/8//y//H/8f/w//L/8v/w//D/7//v/+//7//x//H/8f/x/+//8P/w//H/8f/w/+//
7v/w//D/8P/w//H/8v/x//D/8P/w//D/8P/w/+//7v/t/+3/7f/t/+3/7//x//D/8P/w
//D/8P/w//D/8P/w//D/8P/w//D/8P/y//P/9P/0//X/9f/1//X/9f/1//X/9f/2//b/
9//3//j/+P/5//f/9//2//X/9f/1//X/9f/1//b/9v/1//P/8//0//X/9//1//T/8//x
//H/8f/x//L/8P/t/+v/6//s/+z/7f/t/+z/6//p/+j/6P/o/+j/6P/o/+j/6P/o/+j/
5//l/+X/5//n/+f/5f/l/+X/5f/n/+f/5//n/+b/5P/l/+j/7v/4/wMACwAcADoAZQCZ
AMMA2QDdANwAzgCwAI8AZQAqAOP/lP9I/xD/8v7s/vX+BP8V/y7/TP9n/37/lf+t/8P/
z//V/9n/3v/e/9//4P/j/+P/5v/q/+r/5v/p/+r/7P/t/+7/7//w//H/8f/x//L/8v/z
//T/9P/0//b/9v/4//j/+P/3//f/9//6//r/+v/6//j/+f/7//v/+//7//z//f//////
AAAAAP//AAABAAIAAwAEAAQABAAGAAYABgAHAAcACQAKAAoACwANAA4ADwANAA4ADwAR
ABIAEwAUABYAGgAbABwAHgAdAB8AIAAhACEAIQAiACMAIQAgACAAIAAhAB8AHgAeABsA
GQAXABYAFgAUABMAEQAQAA8ADgAMAAgABgAFAAUAAgABAAAA///9//z/+//6//j/+P/3
//b/8//y//H/8f/w//D/7//v//H/7//u/+3/6//s/+z/7P/o/+j/6P/m/+P/4//k/+T/
5P/j/+P/4//m/+b/5v/m/+T/5P/k/+T/4//j/+P/4//j/+P/5P/k/+T/4//j/+L/4v/i
/+L/4v/h/+H/4f/g/+D/3//f/+D/4P/g/+H/4v/h/+H/4P/e/97/3v/e/97/3f/d/9z/
2//c/9z/2//Z/9n/2f/a/9v/2v/Z/9j/1f/W/9b/1//Y/9b/1v/V/9X/1v/V/9X/1P/U
/9T/0v/S/9P/0//T/9P/0//T/9P/0//R/9L/0v/T/9L/0v/S/9L/0P/Q/9D/0P/P/9D/
z//O/8z/zP/M/8z/zv/P/87/z//O/87/zv/O/87/zv/O/87/zv/M/8z/zP/M/87/0P/R
/9L/0P/R/9H/0f/T/9P/0//T/9P/1P/U/9X/0//U/9T/1f/X/9f/1v/V/9X/1f/V/9X/
0//U/9T/0//T/9P/1P/V/9P/0f/Q/8//z//P/8//z//O/8z/yf/H/8n/yv/K/8v/y//K
/8n/x//G/8b/xv/G/8b/xv/G/8b/xP/E/8P/wf/D/8X/xf/F/8X/xf/F/8X/w//D/8P/
w//G/8b/xf/I/8z/1P/b/+H/8P8KADMAZQCVALEAtwC6ALAAlgBzAEsAFgDV/4L/Mv/0
/tD+xv7L/tr+7/4I/yb/Q/9c/3P/if+d/6n/r/+1/7j/vP+9/77/wf/D/8L/xP/I/8r/
yf/K/8z/zf/M/83/zv/P/8//z//Q/9D/0f/S/9L/0v/S/9L/1P/U/9P/0//U/9X/1P/U
/9T/1P/W/9f/2f/Z/9n/2f/a/9v/2//b/9z/3P/d/97/3//g/+P/5P/k/+T/6P/o/+j/
6f/r/+3/7v/u/+3/7//w//H/8v/0//b/+f/6//v//P/+//7///8AAAIAAwAFAAYABwAI
AAkACwANAA8ADgAOAA4ADQALAAoACgALAAkABwAGAAUABAAEAAMAAQD///3/+v/7//r/
+v/7//j/9//2//X/9f/0//P/8v/w//D/7//u/+3/7P/r/+v/6P/o/+f/5//n/+X/5P/j
/+P/5P/k/+T/4P/g/+D/3v/d/93/3v/e/9//3//g/+H/4P/g/+D/4P/j/+T/5f/m/+X/
5f/l/+X/5f/l/+b/5v/n/+f/6P/o/+j/6P/o/+j/6v/r/+z/7P/s/+v/6//s/+z/7P/t
/+7/7v/v/+//7v/u/+7/7v/u//D/8f/x//H/8v/y//H/7//v/+//8P/x//H/8f/x/+//
8P/w//H/8v/w//D/7//v/+//7//w//D/8v/y//D/8P/x//H/8f/x//H/8f/x//H/8f/y
//L/8//z//L/8f/w//D/8P/w//D/8f/y//H/8P/u//D/8P/y//L/8v/y//T/9P/0//T/
9P/0//T/9P/0//b/9//4//j/+f/5//n/+//7//v/+//7//z//P/9//3//v/+////AAAB
AAEAAQABAAEAAQABAAMABAAEAAMAAQABAAIAAwABAP///v/9/////////////P/6//f/
9f/1//b/9v/3//f/9v/1//P/9P/0//T/9P/2//b/9v/2//b/9v/1//P/8//1//X/9f/1
//X/9f/1//P/8//z//P/9v/4//n//P8CAAgADwAXACIAPABhAJEAwwDjAOsA5gDUALQA
iwBhACwA5/+i/2T/LP/+/vL+/f4O/xv/Kv9E/2P/fP+T/6v/w//R/9v/4//o/+r/7f/u
/+//8f/y//L/9P/4//f/+P/6//v//P/9//7///8BAAEAAgACAAMABAAEAAQABAAEAAYA
BgAFAAUABgAHAAgACAAIAAgABgAHAAkACQALAAsADAANAA0ADQAOAA4ADwAQABEAEgAT
ABQAFAAUABYAFgAWABcAFwAZABoAGgAdAB8AIAAhACMAJAAlACcAKgArACwALgAuAC8A
MAAyADEAMwA0ADUANQA1ADYANwA3ADYANgA2ADYANQA1ADYANQAzADEAMAAvAC4ALgAt
ACsAKQAnACQAIwAiACIAIwAiACEAIAAfACEAIAAfAB4AHAAcABsAGgAbABoAGQAZABgA
GAAXABcAFQATABIAEQARABIAEgASAA4ADgAOAAwACwALAAwADAAMAAsACwALAAwADAAM
AAwADgAOAA4ADgARABEAEQARABEAEQASABIAEQARABIAEgAQABAAEAAQABIAEwAUABQA
FgAVABUAFgAUABQAFQAWABYAFwAXABYAFgAWABYAFgAWABcAFwAXABgAGAAXABUAFQAV
ABYAFwAXABcAFwAVABUAFAAUABQAEgASABEAEQARABEAEgASABIAEgAQABAAEQASABAA
EAAQABAAEgASABIAEgAQABAAEAAQABAAEgATABQAEgATABMAEwATABMAEwATABMAFAAU
ABUAFwAYABgAGQAYABcAFQATABMAEwATABMAFAAWABcAFwAUABMAEwATABMAEQAQAA8A
DwAPAA8ADwAOAAwACQAHAAcACAAIAAkABwAGAAUAAwAEAAQABAAEAAQABAAEAAQABgAG
AAUAAwABAAMAAwADAAMAAwADAAMABQAFAAUABQACAAQAAwAEAAwAFgAdACUANABOAG8A
nQDPAPEA+QD0AOYAygChAHUAPgD7/7L/dv9A/xT/CP8V/yj/Mf8+/1L/af+C/5v/sf/F
/9f/4//t//D/8v/1//T/9//5//r//P/8//7//v/+//////8AAAEAAgADAAIAAQABAAAA
//8AAAAAAAACAAIABAAEAAMAAwAEAAUABAAEAAQABAACAAMABQAFAAUABQAGAAcABQAF
AAYABgAHAAgACQAKAAsADAAMAAwADgAOAA4ADwAPABEAEgASABMAFQAWABcAFQAWABcA
GQAbAB0AHwAiACIAIwAkACYAJgAnACcAJwAnACcAKAApACcAJgAmACYAJwAlACQAJAAh
AB8AHQAcABoAGAAXABUAFAATABIAEAAOAAwACwALAAoACQAIAAcACQAIAAcABgAFAAQA
AgAAAAAAAAAAAAEA///+//z/+//9//v/+v/5//j/+P/3//b/9v/2//b/9P/z//P/9P/0
//L/8f/x//H/8P/w//D/8P/y//L/8v/y//P/8//z//P/9P/1//f/+P/3//f/+P/4//j/
+P/4//j/+v/7//z//P/6//n/+f/6//z//P/9//7//P/9//3//P/+//7//v/+//z//f/9
//3//P/8//v/+f/7//v//P/9//v/+//7//n/+f/4//j/+P/6//r/+f/5//b/9f/2//j/
+P/4//j/9v/2//b/9v/0//T/9P/0//b/+P/5//r/+P/5//n/+f/5//n/+f/5//n/+v/6
//v/+//8//z//f/9//3//P/7//n/+f/5//n/+v/8//3//f/5//n/+v/7//v/+f/4//f/
+f/5//n/+f/4//b/8//x/+//8P/w//H/8//y//H/7//u/+7/7v/u/+7/7v/u/+7/7v/u
/+3/6//r/+3/7f/t/+3/7f/t/+3/7f/t/+3/7f/u/+7/7//y//b//v8HAA0AGgAyAFUA
fwC1AN0A6wDoAOAAyACjAHsASAADALb/dP8+/w7/+P7//hD/H/8q/zr/Uf9q/4H/mf+t
/8H/z//X/9r/3P/f/97/3//j/+T/5v/q/+z/6//s/+7/7//u/+//8P/x//H/8f/y//L/
8//0//T/9P/0//T/9v/2//f/9//4//n/+P/4//j/+P/2//f/+f/5//n/+f/6//v//f/9
//7//v8BAAIAAwAEAAQABAADAAIABQAGAAcACQALAA0ADgAOAA0ADwAQABEAEwAUABUA
FwAYABkAGgAcAB4AHwAgACIAJQAnACgAKQAnACcAKAApACkAKAAoACgAJwAlACQAJAAj
ACEAHwAeABoAGAAXABUAEgARABAADgAMAAoACQAJAAgABwAGAAUABQAEAAMAAgAAAAAA
///+/////v/9//3//f/+//7///////3//P/7//v//P/8//z/+v/6//r/+P/3//f/+P/4
//b/9f/1//X/9v/2//b/9v/2//b/9v/2//X/9f/1//X/+P/5//v//P/9//3//v/+//7/
/v/+//7/AAABAAIAAgACAAEAAQACAAIAAgADAAQABAAFAAUABAAEAAQABAAEAAQABQAF
AAUABAAEAAMAAQABAAEAAgADAAMAAwADAAEAAQAAAAAAAAAAAAAA//////7//f/8//r/
+v/6//r//P/8//z//P/7//r/+f/4//r//P/9//7//v/////////9//3//f/9////AAAA
AAEAAQACAAIAAwABAAEAAAD///////////////8AAAAA///9//3//v////3/+//6//n/
+f/5//n/+f/6//j/9f/z//H/8v/y//P/8//y//H/7//u/+7/7v/u/+7/7v/u/+7/7v/u
/+3/6//t/+//7//v/+3/7f/t/+3/6//r/+v/6//s/+7/8f/y//j/AgAJAA8AHgA6AGEA
kwDFAOUA7QDoANwAvgCXAGsANADt/6L/YP8m//7+9v4F/xT/H/8w/0j/Yf96/43/o/+5
/8f/0f/X/9r/3P/d/97/4f/j/+T/5P/k/+b/5f/m/+j/6f/o/+n/6v/r/+n/6f/q/+r/
6//s/+z/7P/s/+z/7v/u/+3/7f/u/+//7v/u/+7/7v/w//H/8//z//L/8f/x//H/7//v
//D/8P/z//T/9f/2//X/9v/2//b/+v/6//r/+//7//3//v/+////AQACAAMABQAGAAcA
CQAIAAkACgAMAAwADQAOABAAEwAVABYAFwAXABcAGAAZABkAGAAYABgAFwAVABQAFAAR
AA8ADQAMAAwACgAJAAcABQADAAEA/v/+//z/+//7//r/+f/4//f/9f/0//P/8v/y//L/
8f/w//H/8P/v/+//8P/w/+//7//v/+3/7P/r/+r/6v/p/+j/6P/o/+j/5v/l/+X/5v/m
/+T/4//j/+P/5P/k/+T/5P/m/+b/5v/m/+f/5//n/+f/5v/n/+n/6v/p/+n/6v/q/+r/
6v/q/+r/6v/r/+z/7P/s/+v/6//s/+r/6v/r/+z/7P/t/+3/7P/s/+z/7P/s/+r/6//r
/+v/6//s/+z/6//r/+v/7P/t/+3/7f/t/+v/6//q/+r/6v/q/+r/6f/p/+n/6f/q/+r/
6v/q/+j/6P/r/+v/6//r/+v/7P/q/+r/6v/q/+r/6v/q/+r/6v/q/+r/6v/q/+z/7f/u
//D/8f/x//H/8f/x//H/8f/x//L/8v/z//H/8v/y//P/8//z//L/8f/z//P/8//z//P/
9P/0//P/8//z//T/9f/3//X/9P/z//H/8f/x//H/8v/w/+3/6//r/+z/7P/t/+//7v/t
/+v/7P/s/+z/7P/u/+7/7v/u/+7/7v/t/+v/7f/v/+//7//v/+//7//v/+//7//v/+//
8P/w//H/9P/6/wIACwARAB4AOABfAJEAwwDhAOsA6gDgAMYAowB3AEAA//+0/2b/Jv/+
/vT++f4I/xf/LP9G/2X/fP+R/6v/xf/T/9n/3f/i/+T/4//m/+n/6//s/+z/7P/u/+3/
7v/w//H/8P/x//L/8//z//P/9P/0//f/+P/4//j/+P/4//r/+v/6//n/+f/5//z//P/8
//z/+v/7//3//f/9//3//v////3//f/+//7///8AAAEAAgADAAQABAAEAAQABAAEAAUA
BwAJAAoACgALAA0ADgAPABEAEgATABUAGAAZABoAHAAgACEAIgAkACMAJQAmACcAJQAl
ACYAJwAnACYAJgAmACcAJQAkACQAIwAhAB8AHgAdABwAHAAbABoAGQAYABYAFgAUABMA
EwASABEAEAAPAA8ADgANAAwADAAMAAsACgAHAAYABQAFAAIAAgABAAEAAwABAAAA///9
//7//v/+//z//P/8//r/+f/5//r/+v/5//n/+v/7//z//P/8//z/+v/6//r/+v/7//v/
+//7//z//f///wAAAAD//////v/8//z//P/8//3//f/9//z//f/9//7/AAD+//7///8A
AAIAAwADAAIABAAEAAQABAAEAAUABQAFAAUABgAGAAUABQAFAAYABwAFAAUABQADAAUA
BAAEAAQAAgACAAEAAQABAAEAAgACAAQABAACAAIAAwADAAMAAwAFAAMAAwADAAQAAgAC
AAIAAgACAAIAAgACAAIAAgACAAIAAwAGAAgACgAKAAsACwALAA0ADQANAA0ADwAQABAA
EQAPABAAEAARABEAEQAQAA8ADQANAA0ADQANAA4ADgANAAwADQAPABEADgALAAkABwAH
AAcABwAHAAgABgADAAEAAQACAAIAAwADAAIAAQD///z//P/8//z//v/+//7//v/+//7/
/f/7//v//f/9//3//////////////////////wAAAAABAAQACgASABkAIQA0AFYAhwC5
AOEA8wD1APYA6ADMAKUAcwA4APH/nv9Q/xr/BP8E/xH/IP8z/0r/av+J/57/s//N/9//
5f/r//X/+v/8//3//P/9////AgACAAIABAAFAAYACAAJAAgACQAKAAsACgAJAAkACAAL
AAwADAAMAAoACgAMAAwADQANAA4ADwAQABAAEAAQABAAEQATABMAFQAVABYAFwAXABcA
GAAYABkAGgAbABwAGwAcABwAHAAgACAAIAAhACIAJQAnACgAJwApACoAKwAtAC4ALwAx
ADQANQA2ADgAOgA7ADwAPgA/AEEAQgBDAEMAQwBEAEUARQBEAEQARABDAEEAQABAAEEA
PwA9ADwAOgA4ADcANQAyADEAMAAuAC4ALAArACsAKgApACgAJwAnACYAJQAkACQAJAAj
ACIAHwAeAB0AHQAcABwAGwAbAB0AGwAaABkAGAAYABcAFgAWABYAFgAUABMAEwAUABQA
EgARABEAEQASABIAEgASABQAFAAUABQAEwATABMAEwATABMAFAAUABMAEwAUABQAFAAU
ABQAFAAUABUAFgAWABgAFwAXABgAGAAYABkAGgAYABkAGQAYABgAGAAYABgAFgAXABcA
FwAZABoAGgAZABsAGwAcAB0AGwAbABsAGQAbABoAGgAaABwAHAAbABsAHAAbABsAGgAa
ABoAGAAYABsAGwAbABsAGQAZABkAGQAZABoAGgAbABoAGgAaABoAGQAYABcAFgAWABgA
GAAYABwAGgAaABoAGAAYABgAGAAaABoAGgAaABoAGgAaABoAGgAcAB0AHgAgACEAIQAh
ACMAIwAjACMAIwAkACQAJQAlACYAJgAnACkAKQAoACcAJwAnACcAJwAnACgAKAAnACcA
JwAoACkAKAAlACMAIQAhACEAIQAhACAAHgAbABkAGQAaABoAGwAdABwAGwAZABoAGgAa
ABoAFwAWABUAFAATABIAEAANAAwADQAMAAsADQANAA0ADQAMAAsACgAJAAgACAAJAAoA
EgAaACEAJwA4AFYAgwC3AN8A8QD1APYA4gDAAJkAawAwAOf/mP9O/xr/AP8A/wv/HP8x
/0z/bP+J/57/s//N/9//5//r/+//9P/0//X/9v/3//n/+v/6//r//P///wAAAgADAAQA
BQAGAAcABQAFAAYABgAHAAgACAAIAAgACAAKAAoACQAJAAoACwAMAAwADAAMAAwADQAP
AA8ADwAPABAAEQAPAA8AEAAQABEAEgATABQAEwAUABQAFAAUABQAFAAVABUAFwAYABgA
GQAbABwAHQAfACAAIQAjACQAJQAmACgAKAApACoALAAtAC8AMAAxAC8ALwAwADEAMwAy
ADIAMgAzADEAMAAwAC8ALQArACoAKgAoACcAJQAiACEAIAAeAB0AHAAcAB0AGgAZABgA
FwAXABYAFQAUABQAFAATABIAEQAQAA8ADwAOAA4ADQANAAsACQAIAAcABgAGAAUABAAD
AAQABQAEAAIAAQABAAAAAAD///////8AAAAAAAAAAP7//v/+//7/AQABAAEAAQABAAEA
AgACAAIAAQABAAAAAQACAAMABAAEAAUABgAGAAYABQAFAAYABAAEAAUABgAEAAUABQAE
AAYABgAGAAYABAAFAAUABQAFAAYABgAFAAUABQAGAAcABgAFAAQAAQADAAIAAgACAAMA
BAAEAAUABgAFAAUABAACAAIAAAAAAAEAAQABAAEAAQABAAIAAAAAAAAAAAAAAAAAAAAA
AAAAAAAAAAAA/v8AAAEAAgAAAAEAAQABAP//////////AQACAAIAAwADAAQABAAFAAUA
BQAEAAMAAQABAAEAAQABAAIAAgABAP3//f/+/////f/7//r/+f/7//v/+//7//r/+P/1
//P/8f/y//L/8//1//T/8//x/+7/7v/u/+7/7v/u/+7/7v/w//D/7//t/+v/7f/t/+3/
7//v/+//7//t/+3/7f/t/+z/7P/v//L/+P8AAAcADwAcADIAVwCFALcA1QDbANQAwgCg
AHcASQASAM//jP9W/yL/+P7w/v3+DP8X/yT/PP9Z/3T/jf+j/7f/xf/R/9n/3v/i/+X/
5v/p/+v/6v/q/+z/7v/w//L/9f/3//b/9//4//n/+f/5//r/+v/7//z//P/8//z//P/+
//7//f/9//7///8AAAAAAAAAAAAAAQADAAMABQAFAAYABwAFAAUABgAGAAcACAAJAAoA
DQAOAA4ADgAOAA4ADgAPABAAEwAVABYAFQAXABgAGQAZABoAGwAdAB4AHwAgACIAJAAl
ACYAKAApACsALAAtACsAKwAsAC0AKwAqACoAKgArACkAKAAoACUAIwAhACAAIAAeAB0A
GwAYABcAFgAUABQAEgARABEAEAAPAA4ADQAPAA4ADQAMAA4ADgANAAwADQAMAAsACwAI
AAgABwAHAAUAAwACAAEAAQACAAIAAgAAAAAAAAD+//3//f/+//7//v/9//3//f/+//7/
/v/+//z//P/8//z///////////8AAAEAAwAEAAQAAwADAAIAAwAEAAUABgAIAAkACgAK
AAwACwALAAwADgAOAA8AEAAOAA8ADwAOAA4ADgAOAA4ADgAPAA8ADwAPABAAEAAPAA0A
DQAOAA8ADQANAA0ACwANAAwADAAMAA4ADgANAA0ADgANAA0ADAAKAAkACAAHAAYABwAI
AAkACgAKAAoACgAKAAgACgALAAwADgAPAA8ADwAPAA8ADwAPAA8AEAAQABEAEwAUABQA
FQAVABUAFAATABMAEwATABMAEwAUABQAEwARABEAEgATABMAEQAQAA8ADwAPAA8ADwAO
AAwACQAHAAYABgAFAAUABwAGAAUAAwAEAAQABAAEAAIAAgACAAIAAgACAAEA//8BAAMA
AwADAAUABQAFAAUAAwADAAMAAwAEAAQAAwAGAAoAEgAZACEAKgA8AFsAhQC3AOMA9wD2
AOwA1gCxAIcAVgATAMr/jP9W/yb/Cv8T/yL/L/86/0z/Zf+C/5n/r//F/9f/5f/t//T/
+P/5//r//f///wAAAgAEAAQABQAGAAgACQAKAAsADAANAAsACwAMAAwADQAOAA4ADgAM
AAwADgAOABEAEQASABMAFAAUABQAFAAUABUAFwAXABkAGQAaABsAGQAZABoAGgAZABoA
GwAcAB8AIAAgACAAIgAiACIAIwAlACcAKAAoACkAKwAsAC0ALwAwADEAMwA1ADcAOQA8
ADwAPQA+AEAAQQBDAEQARQBDAEMARABFAEUARABEAEQARQBDAEIAQgA/AD0AOwA6ADgA
NgA1ADMAMgAxADAALgAuACwAKwArACoAKQAoACcAJwAmACUAJAAlACYAJgAmACUAJAAj
ACMAIAAgAB8AHwAhAB8AHgAdABwAHAAbABoAGgAaABoAGAAXABcAGAAYABgAFwAXABcA
FgAWABYAFgAUABQAFAAUABYAFwAYABkAGAAZABsAHAAbABsAHAAcABwAHAAcABwAHAAd
AB4AHgAgAB8AHwAgAB4AHgAfACAAHgAfAB8AHgAhACIAIwAkACIAIQAfAB0AHwAgACAA
HwAdAB0AHgAfAB4AHQAcABkAGwAaABoAGgAZABgAFgAVABYAFQAVABQAFAAUABQAEgAS
ABIAEgAUABQAFAAUABIAEgASABIAEgAUABUAFgAWABcAFwAXABcAFwAXABcAGQAaABoA
GwAZABoAGgAbABkAGQAYABcAFgAVABQAEwATABQAFAATAA8ADwAQABEAEwARABAADwAP
AA8ADwAPAA4ADAAJAAcABgAGAAUABQAHAAYABQADAAAAAAAAAAAAAAAAAAAAAAAAAAAA
///9//3//////////f/9//3//f/8//v/+v/5//z//v///wAAAgAKABEAGQAkADgAVwCD
ALcA4QDzAPIA7ADWALEAiQBcAB8A1v+S/1L/HP8A/wX/FP8j/zL/Rv9h/4D/l/+r/8P/
1f/j/+v/8P/0//f/+P/3//n/+v/6//7//v///wAAAgADAAQABQAGAAcABwAHAAgACAAL
AAwADAAMAAoACgAMAAwADQANAA4ADwAOAA4ADgAOABAAEQATABMAEwATABQAFQATABMA
FAAUABUAFgAXABgAGwAcABwAHAAcABwAHAAdAB4AIQAjACQAIwAlACYAJwApACoAKwAt
AC4ALwAwADIANAA1ADYAOAA5ADsAPAA9AD0APQA+AD8AQQBAAEAAQABBAD8APgA+ADsA
OQA3ADYANgA0ADMAMQAuAC0ALAAqACoAKAAnACcAKAAnACYAJQAjACIAIQAgACAAIAAf
AB4AHQAcABsAGwAbABwAHAAdABwAGQAXABUAFQAWABYAFgAWABYAFgAUABMAEwAUABQA
EgARABEAEQASABIAEgASABAAEAAQABAAEgATABQAFQAYABkAGwAcABsAGwAcABwAHgAe
AB4AHgAeAB8AIAAgACMAIwAkACYAJAAkACUAJgAkACUAJQAkACUAJgAnACgAKAApACkA
KQAqACoAKQAnACcAJwAoACkAJwAnACcAJQAmACYAJwAoACgAKAAnACcAJwAnACgAKAAo
ACgAJgAmACUAJwAoACYAJgAmACYAKAAoACgAKAAoACgAKAAoACYAKAApACoALAAtAC0A
LQArACsAKwArACsALAAsAC0ALgAwADEAMwAxADEAMAAvAC8ALwAvAC8ALwAwADAALwAr
ACsALAAtAC4ALQAtAC0AKwArACsAKwAqACgAJQAjACQAJgAnACkAKAAmACQAIQAfAB4A
HQAcABsAGgAZABgAGwAcABwAGwAbAB0AHQAdABwAGwAaABkAGwAbABsAGwAaABwAHQAe
ACYAMAA1AD0AUABsAJcAyQD3AAsBDwEKAf4A4AC7AJEAWAARAMD/dv8+/x7/Gv8n/zj/
R/9i/4D/nf+y/8n/4f/3/wMACQANABIAFAATABIAFQAXABoAHgAgACAAIQAiACQAJQAm
ACcAKAApACkAKQAqACoALQAuAC4ALgAvADAAMwA0ADMAMwA0ADUAOAA4ADgAOAA6ADsA
PQA9AD0APQA+AD8AQQBBAEIAQgBDAEQARQBGAEkASgBKAEoATgBOAE4ATwBPAFEAUgBS
AFUAVwBYAFkAWwBcAF0AXwBjAGUAZwBqAGoAawBsAG4AbgBvAG8AbwBxAHEAcgBzAHMA
cgByAA==
         </WaveFormData>
      </LeadData>
      <LeadData>
         <LeadByteCountTotal>10000</LeadByteCountTotal>
         <LeadTimeOffset>0</LeadTimeOffset>
         <LeadSampleCountTotal>5000</LeadSampleCountTotal>
         <LeadAmplitudeUnitsPerBit>4.88</LeadAmplitudeUnitsPerBit>
         <LeadAmplitudeUnits>��V</LeadAmplitudeUnits>
         <LeadHighLimit>2147483647</LeadHighLimit>
         <LeadLowLimit>268435456</LeadLowLimit>
         <LeadID>V3</LeadID>
         <LeadOffsetFirstSample>0</LeadOffsetFirstSample>
         <FirstSampleBaseline>0</FirstSampleBaseline>
         <LeadSampleSize>2</LeadSampleSize>
         <LeadOff>FALSE</LeadOff>
         <BaselineSway>FALSE</BaselineSway>
         <ExcessiveACNoise>FALSE</ExcessiveACNoise>
         <MuscleNoise>FALSE</MuscleNoise>
         <LeadDataCRC32>2439872288</LeadDataCRC32>
         <WaveFormData>
2f/Z/9n/2f/Z/9n/2P/Y/9j/1//X/9j/2P/Y/9j/2P/a/9r/2v/a/9z/2//Z/9r/3f/l
/+3/9f/+/w0AKwBXAIoAuADSANYA1QDIAKkAgwBYAB8A1/+J/0L/Bv/m/uD+7v79/gz/
Hv83/1T/af+A/5j/sP++/8P/x//L/83/zf/N/8//0P/T/9X/1//Y/9j/2f/b/9r/2v/b
/93/3v/e/97/3v/g/97/3v/f/+D/4P/g/+D/4f/g/+D/4v/i/+T/5P/k/+X/5P/l/+X/
5f/k/+T/5f/m/+j/6P/p/+r/6v/r/+z/7f/v//D/8f/x//P/9f/2//j/+f/6//v/+//9
////AQADAAIAAwAFAAcACgALAAsADgAQABIAFAAWABYAGAAZABoAHAAcAB0AHQAfAB8A
HwAfAB4AHAAbABsAGgAYABYAFQARAA8ADQAMAAsACgAJAAgABQADAAMAAgADAAIAAQAA
AP/////+//3//f/8//v/+v/8//v/+v/6//f/9v/2//X/9v/1//X/9P/0//T/9P/0//L/
8v/w/+//8P/w//H/8f/v/+7/7v/v/+//7//v/+//7//v/+//7//u/+7/7v/u/+3/7v/w
//H/7//u/+7/7f/r/+r/6v/r/+r/6//s/+3/7//u/+7/7v/u/+3/7f/s/+r/6//r/+v/
6//r/+v/6//r/+z/7P/s/+7/7//v/+7/8P/x//H/8f/y//L/8v/x//H/8f/y//P/8//z
//L/8f/y//H/8f/x//L/8v/y//L/8P/w//D/8P/w/+//7//v/+//8f/x//H/8f/x//D/
7//x//H/8f/x//L/8f/x//H/8f/w/+//7f/v/+//7v/t/+7/7v/u/+7/8P/w//D/8P/w
//D/8P/x//H/8f/x//H/8f/x//H/8f/x//P/9P/1//X/9f/1//b/9v/2//b/9P/1//X/
9v/3//f/9//3//b/9v/2//X/9//1//X/9f/0//T/9P/z//T/9P/1//X/9v/1//T/9P/y
//H/8f/x//P/8f/u/+z/7P/t/+3/7f/r/+v/6v/o/+n/6f/p/+n/5//n/+f/5//p/+j/
6P/o/+f/5//o/+j/5v/m/+b/5v/m/+b/5v/m/+X/5f/k/+n/7//5/wMACgAbADkAZwCa
AMQA2gDeAN0AzgCvAI0AZAArAOP/k/9I/xD/8v7s/vT+Bf8U/y7/S/9m/33/lv+u/8T/
0P/V/9v/3f/d/9//4f/j/+L/5f/r/+n/5v/n/+n/7P/s/+7/7//x//L/8P/w//D/8v/y
//L/8//0//b/9v/2//f/9//2//f/9v/3//j/+f/7//r/+//7//v/+v/6//v//P/+//7/
//8AAAAAAQACAAMAAwAEAAUABQAEAAUABQAGAAcACAAJAAkADAANAA4ADwAOAA8AEQAT
ABQAFQAVABgAGQAaABsAHAAcAB4AHwAgACIAIgAjACMAIgAhACAAHwAgAB4AHQAdABwA
GgAYABcAFQATABEAEAAPAA4ADQAMAAcABQAFAAQAAwACAAEAAAD9//3//P/7//n/+P/3
//b/9P/z//L/8v/x//D/8P/v//D/7//v/+7/7f/s/+v/6v/o/+j/5v/l/+T/5P/l/+X/
4//i/+L/4//l/+X/5f/l/+P/4//j/+P/5P/k/+T/5P/k/+T/5f/l/+P/4v/i/+H/4//i
/+L/4//h/+H/4f/h/9//3v/e/97/4f/h/+L/4v/h/+H/4P/f/93/3f/d/93/2//c/9z/
3P/d/93/3P/a/9r/2//b/9v/2//a/9n/1//Y/9f/1//X/9f/1//W/9X/1v/V/9X/1f/U
/9T/1P/U/9L/0v/S/9L/1P/T/9P/0//R/9P/0//T/9L/0//T/9P/0v/R/9D/z//Q/8//
z//P/87/zv/O/83/z//P/87/z//O/87/zv/O/87/zf/N/83/zf/N/83/zf/N/83/zf/P
/9D/0f/R/9H/0f/U/9T/1P/U/9L/0//T/9T/1f/V/9X/1f/Y/9j/2P/X/9X/0//T/9P/
0v/S/9L/0f/S/9L/0//T/9L/0f/Q/9D/0P/P/8//z//P/83/yv/I/8r/y//L/8v/y//L
/8r/yP/H/8f/x//H/8X/xf/F/8X/xf/E/8T/xP/F/8X/xv/G/8b/xv/G/8b/xP/E/8T/
xP/F/8X/xv/H/8v/0//b/+L/7/8JADMAZgCWALAAuAC5ALAAlwBzAEoAFwDV/4P/Mv/2
/tD+xP7M/tv+8P4I/yX/RP9b/3L/iv+e/6r/r/+1/7n/vf+9/7//wf/C/8P/xf/H/8r/
yf/L/87/zv/N/83/zv/O/9D/0P/Q/9L/0v/S/9P/1P/S/9L/0v/T/9L/0v/U/9T/1P/U
/9T/1f/W/9f/1//X/9j/2P/Z/9r/2v/a/9v/3P/c/93/3v/f/+D/4v/k/+X/6P/p/+n/
6v/r/+z/7f/t/+7/7//w//H/9P/1//f/+f/6//v/+//+////AAABAAIABAAGAAcACAAJ
AAoADAANAA0ADQANAA0ADAAKAAkACQAJAAgABwAHAAcABQADAAIAAAD+//z/+v/5//n/
+//8//r/+P/2//T/8//z//L/8f/x//D/7//u/+z/6//q/+r/6f/o/+j/5//m/+X/5f/k
/+T/5P/k/+T/4v/i/+D/3//e/97/3//f/+D/4P/h/+P/4v/h/+D/3//i/+P/5P/l/+T/
5P/k/+T/4//k/+b/5//m/+b/5//n/+n/6P/o/+n/6v/r/+z/7f/t/+z/7P/s/+3/7f/u
/+7/7v/v/+//7//v/+//7//v/+//8P/w//D/8P/x//H/8P/w//H/8f/x//L/8v/y//H/
8v/x//H/8f/x//H/8P/v/+//7//w//H/8P/w//D/8P/y//L/8v/y//L/8f/x//H/7//x
//H/8f/w//H/8f/x/+//7//v/+//7//v//D/8f/w//D/8P/y//L/8v/y//P/8//z//P/
8//z//P/8//1//X/9//4//n/+f/5//n//P/8//z//P/8//3//f/+////////////AgAC
AAIAAQADAAEAAQABAAQABAAEAAMAAgACAAMAAwAAAP///v/+//7//f/9//3/+//5//b/
9P/2//f/9//3//f/9//2//T/8//z//P/8//1//X/9f/1//X/9P/0//T/8//z//T/9P/2
//b/9v/2//T/9P/0//T/9f/5//r/+/8BAAkAEQAYACMAOwBhAJIAwgDiAOoA5QDUALMA
iwBiAC0A6f+j/2T/Kv/+/vL+/v4N/xz/LP9D/2L/ff+S/6r/wv/S/93/4//n/+v/7f/t
/+//8P/x//P/9f/4//f/+f/8//z//P/9////AAACAAIAAgAEAAIAAgADAAQABAAEAAQA
BQAGAAYACAAIAAgACAAIAAkACAAJAAkACQAKAAoACwAMAAwADAANAA4AEAARABIAEwAT
ABQAFQAVABYAFwAXABgAGQAaABsAGwAeAB8AIAAhACQAJQAnACkAKgArACsALgAtAC4A
LwAwADIANAA1ADYANgA2ADcANwA3ADcANwA3ADgANgA1ADUANgA0ADIAMQAxAC8ALQAs
ACoAKAAmACQAIgAhACIAIgAhACAAHwAeAB8AHwAeAB0AHQAcABsAGgAcABsAGgAaABkA
GAAYABcAFAATABMAEgASABIAEgASABAAEAAOAA0ACgAKAAsACwAKAAoACwANAAsACwAL
AAsADAANAA4ADwAQABAAEAAQABAAEAARABEAEAAQABEAEQARABAAEAARABIAEwAUABUA
FwAWABYAFgAVABUAFgAWABYAFwAXABcAFwAXABcAFwAXABgAGAAYABkAGQAYABYAFAAV
ABUAFQAWABYAFgAVABQAEwATABMAEwATABIAEQARABEAEgATABIAEgASABIAEgASABAA
EAAQABAAEQARABEAEQARABEAEQARABEAEQATABQAEwATABMAEwASABIAEgASABIAEwAT
ABQAFwAXABcAFwAXABYAFQATABUAEwATABMAFQAWABcAFwAVABQAFAATABIAEQAQABAA
EAAPAA8ADwAPAA0ACgAIAAgACQAJAAkABwAHAAYABAAFAAUABQAFAAUABQAFAAUABQAE
AAQABAABAAEAAgACAAQABAAEAAQABAAEAAQABAADAAMAAgADAAsAFwAdACYANQBNAG8A
nADQAPIA+gDzAOYAyQChAHQAPwD7/7P/dv9A/xT/CP8W/yf/MP8+/1H/aP+D/5r/sv/G
/9j/5f/t//H/8//z//X/9f/6//v//f/9//7//v///wEAAAAAAAEAAwAEAAMAAgABAAIA
AAAAAAEAAgAEAAQABAAFAAQABAAGAAYABgAGAAYABwAHAAcABgAFAAYABgAHAAgABgAG
AAcACAAIAAkACgALAAsADAANAA0ADAANAA0ADgAPABAAEQARABQAFQAWABcAFgAXABkA
GwAeAB8AHwAiACEAIgAjACQAJAAmACcAKAAoACgAKQApACgAJwAmACUAJgAkACMAIwAg
AB4AHAAbABsAGQAXABYAEwASABEAEAAPAA0ADQAMAAsACgAJAAgABwAHAAYABQADAAIA
AQAAAAIAAQAAAAAA/f/8//z/+//8//v/+//6//n/+P/3//b/+P/4//b/9f/0//T/9f/1
//H/8P/w//H/8f/x//H/8f/z//P/8//z//L/8v/y//L/9f/2//j/+f/5//j/+P/3//n/
+P/4//n/+v/7//z//f/8//r/+f/4//v/+//8//z//P/9//3//f/9//3//f/9//3//v/+
//7//f/9//z/+v/6//v/+//7//r/+v/6//n/+v/5//n/+f/5//n/+P/3//b/9f/2//j/
+P/4//j/9//3//f/9//1//X/9f/1//X/9f/3//j/+//7//v/+//6//r/+v/6//r/+//7
//z/+//7//v/+//+//7//v/9//z/+f/4//f/+f/6//v/+//6//r/+//7//r/+f/4//j/
+v/5//n/+f/3//X/8v/w//D/8f/x//H/8f/x//D/7v/t/+3/7f/t/+3/7f/t/+3/7f/s
/+z/7P/t/+3/7v/u/+z/7P/s/+z/7v/u/+7/7v/v/+//8P/x//f///8HAA4AGwAzAFMA
gAC0ANwA6gDnAOAAxwCjAHoARwADALf/dP8+/w7/+P7+/hH/Hv8o/zn/Uv9r/4L/mP+u
/8L/z//X/9v/3f/f/9//3//i/+P/5f/r/+z/6//t//D/8P/v/+//8P/w//D/8P/w//L/
8v/y//P/9P/0//T/9P/1//b/9v/4//j/9v/2//b/9//4//n/+f/5//j/+P/5//r/+//8
//7/AAAAAAEAAgADAAIAAgACAAEAAwAFAAYACAAJAAoACwALAA4ADwAQABEAEgATABUA
FwAYABkAGQAcAB8AIAAhACIAJAAmACcAKAAmACYAJwAnACcAJwAnACcAJgAkACMAIwAi
ACAAHgAdABkAFwAVABQAEQAQAA8ADgALAAkACQAIAAcABgAFAAQABQAFAAQAAwABAAAA
///+/wAA///+//7//v/+///////8//v/+//6//z//P/8//z/+v/6//j/9//2//b/9//3
//X/9P/0//X/9f/1//X/9f/1//X/9f/1//b/9v/2//b/+f/6//z//f/+//7///////3/
/P/8//3/AAABAAIAAwABAAAAAAAAAAMAAwAEAAQABAAFAAUABQADAAMAAwADAAMABAAE
AAQAAwADAAIAAAAAAAEAAQABAAIAAgACAAEAAAD//////////////v/9//z/+//8//r/
+v/6//r/+//7//v/+//5//n/+f/5//v/+//9//7//f/9//3//f/+//7//v/+/wAAAQAB
AAIAAwADAAMAAwADAAIAAQD//////f/9//3/AAAAAAAA///+//7///////z/+//6//r/
+v/5//n/+f/7//n/9v/0//L/8//z//P/8//z//L/8P/t/+3/7f/t/+3/7f/t/+3/7f/s
/+z/7P/t/+3/7v/u/+7/7v/u/+7/7P/s/+z/7P/r/+//8P/x//f/AQAJAA4AHQA5AGEA
lADEAOQA7ADpANwAvQCXAGwANQDv/6P/YP8m//7+9v4E/xX/IP8w/0f/Yv95/47/pP+6
/8j/0f/X/9v/3f/d/9//4f/k/+P/4//l/+b/5f/n/+r/6v/o/+n/6//s/+r/6v/q/+z/
7P/s/+3/7v/s/+z/7P/t/+7/7v/w//D/7v/u/+7/7//w//H/8f/x//D/8P/x//L/8P/w
//H/8v/0//X/9v/3//X/9v/3//f/+P/5//n/+v/7//z//f/9//7///8AAAEABAAFAAcA
CQAIAAkACQAMAA0ADgAPABAAEgAUABUAFgAYABgAGQAZABkAGQAZABkAGAAWABUAFQAS
ABAADgANAAsACQAHAAYAAwACAAEAAAD9//v/+//6//v/+v/5//j/9f/1//T/8//z//L/
8f/w//L/8f/w//D/7//u/+7/7f/s/+v/6//q/+j/6P/o/+j/6P/o/+b/5f/m/+b/5//n
/+X/5P/k/+X/4//j/+P/4//l/+X/5f/l/+b/5v/m/+b/5f/m/+j/6f/q/+r/6//r/+v/
6v/q/+v/6v/r/+z/7f/t/+z/7P/s/+v/6//s/+z/7P/t/+3/7f/t/+3/7f/t/+v/7P/s
/+z/7P/t/+3/7P/s/+3/7f/t/+z/7P/s/+v/6v/p/+n/6f/r/+v/6v/p/+n/6f/q/+v/
6v/q/+r/6v/q/+r/6v/q/+r/7P/q/+r/6v/q/+n/6f/p/+n/6f/p/+n/6f/r/+v/7f/u
//H/8f/x//H/8P/w//D/8P/y//P/8//0//P/8//z//P/8v/y//L/8f/y//H/8v/z//T/
9P/0//P/8v/y//P/8//z//P/8//0//L/8f/x//H/8f/v/+z/6v/s/+3/7f/t/+//7//u
/+z/7f/t/+3/7f/t/+3/7f/t/+3/7P/s/+z/7f/t/+7/7v/u/+7/7v/u/+7/7v/u/+7/
7//x//D/8//5/wEACwASAB0ANwBfAJAAwgDiAOoA6wDgAMUAoQB2AEEAAQC1/2j/KP/+
/vL++v4H/xb/LP9F/2T/ff+Q/6r/xP/S/9f/3f/j/+X/4//l/+n/6v/r/+3/7f/u/+7/
7//x//D/8P/x//P/9P/0//T/9P/2//b/9v/3//j/+P/4//j/+f/5//j/+f/4//n/+v/7
//3//f/9//z/+//8//z//f/+//7//v///wAA/v///wAAAQADAAQABQAFAAQABQAFAAYA
CQAKAAsACwAMAA0ADgAPABAAEQATABUAGAAZABkAHAAeACAAIgAkACQAJgAnACgAJwAm
ACYAJQAlACUAJQAlACYAJAAjACMAJAAiACAAHwAfAB0AGwAaABkAGAAXABYAFQATABMA
EgARABAADwAOAA0ADQAMAAsADQAMAAsACgAIAAcABgAGAAMAAgACAAEAAgABAAEAAAD+
//7//v/+//7//v/8//v/+v/6//v/+//7//r/+v/7//3//f/9//3//P/7//r/+f/6//r/
+v/6//v//P/+///////+//7//f/9//z//P/9//3//f/9//3////+//7//v/9//3//v/+
/wAAAQABAAEAAwADAAMAAwADAAQABAAEAAQABQAFAAQABAAFAAUABQAGAAYABgAFAAQA
AwADAAMAAwADAAIAAQABAAEAAgADAAIAAgACAAIAAgACAAIAAgAGAAMAAQABAAIAAAAA
AAAAAAADAAMAAwADAAMAAwADAAMABAAFAAgACgANAA0ADQANAA4ADgAOAA4AEAARABEA
EgARABEAEQARABAAEAAQAA8ADwANAA0ADQAMAAwADAALAAsADAAOAA8ADAALAAoACgAI
AAcABwAHAAcABQACAAAAAAABAAEAAQADAAMAAgAAAP3//f/9//3//f/9//3//f////7/
/v/+//3//f/+//7//v/+//7//v8AAAAAAAAAAAEAAQAAAAUACwARABkAIgA1AFUAhQC6
AOIA9AD2APUA6ADLAKUAdAA5APH/n/9S/xz/Bv8G/xD/H/80/0r/af+K/5//tP/O/97/
5P/r//P/+f/7//v/+//9//7/AQABAAMAAgADAAUACAAIAAYABwAJAAoACAAIAAgACgAK
AAoACwAMAAwADAAMAA0ADgAOABAAEAAQABAAEAARABIAEwATABMAFgAWABcAGAAWABYA
FwAYABgAGQAaABsAGwAcAB0AHQAgACEAIQAiACUAJgAnACcAKAApACoAKwAuAC8AMQAz
ADYANwA3ADoAOwA8AD0APgBAAEIAQwBEAEIAQgBDAEMARQBFAEUARQBCAEAAPwA/AEAA
PgA8ADsAOwA5ADcANgAzADIAMQAwAC8ALQAtACwAKQAoACcAJgAlACUAJAAjACUAJAAj
ACIAIAAfAB4AHgAdABwAHAAbABwAGwAbABoAGAAYABgAGAAYABgAFgAVABIAEgATABMA
EwASABIAEwARABEAEQARABMAEwATABMAEgASABIAEgASABIAEwATABQAFAAVABUAFQAU
ABQAFQAUABUAFgAXABkAGAAYABgAFwAXABgAGAAYABkAGQAZABkAGQAZABkAFwAYABgA
GAAYABkAGQAYABoAGwAbABsAHAAcABwAGwAcABsAGwAbABsAGwAaABkAGQAZABoAGwAa
ABoAGgAaABwAHAAcABwAGgAZABkAGQAXABkAGQAZABgAGQAZABkAGAAXABYAFQAXABcA
GAAZABwAGgAaABoAGAAYABgAGAAbABsAGwAbABsAGwAbABsAGwAbAB0AHgAfAB8AHwAf
ACIAIgAiACIAJAAlACUAJgAlACUAJQAlACgAKAAoACcAKQAnACcAJwAoACgAKAAnACgA
KAApACkAJgAlACQAJAAiACEAIQAhAB8AHQAaABgAGgAbABsAGwAdAB0AHAAaABkAGQAZ
ABkAFgAVABQAEwASABAADwAOAAsACwAMAAwADAAMAAwADAAKAAoACgAKAAcABwAIAAsA
EQAZACEAKAA5AFcAgwC2AN4A8gD2APUA4gC/AJkAagAxAOf/mf9Q/xr/AP8A/wz/G/8y
/07/bf+I/53/tP/M/97/5v/p/+//9f/1//X/9//5//j/+f/7//n/+v/9////AgACAAIA
AwAFAAYABAAEAAQABgAGAAYABwAIAAgACAAIAAkACgAKAAwADAAMAAwADAANAAwADQAN
AA0ADgAOAA8AEAAOAA4ADwAQABIAEwAUABUAEwAUABUAFQAUABUAFQAWABcAGAAZABkA
GgAbABwAHQAgACEAIwAlACQAJQAlACgAJwAoACkAKgAuADAAMQAyADAAMAAxADEAMwAz
ADMAMwAyADAALwAvAC4ALAAqACkAKAAnACYAJgAkACIAIAAeABwAGwAcABwAGwAaABkA
GAAXABcAFgAVABUAFAATABIAEAAPAA4ADgAPAA4ADgANAAoACQAJAAgABwAGAAUABAAG
AAYABAADAAAAAAABAAEA///+//7/////////////////////////AAAAAAAAAAAAAAAA
AQABAAAAAAABAAEAAgACAAMABQAFAAUABQAFAAUABAAEAAQAAwADAAQABAAEAAUABQAF
AAcABwAHAAcABQAGAAYABgAGAAcABwAGAAYABwAHAAcABwAGAAUAAwAEAAMAAwADAAUA
BQAEAAMAAwADAAQABQACAAIAAgACAAAAAAAAAAAAAgABAAIAAAAAAAAAAAD/////////
/wEAAQABAAEA/////wEAAgABAAEAAQABAAAAAAAAAAAAAgADAAMABAADAAMAAwADAAQA
BAAEAAMAAwABAAEAAQAAAAAAAAD///7//v///////P/7//r/+v/6//n/+f/5//n/9//0
//L/8v/z//P/8//z//P/8v/w/+//7//v/+//7//v/+//7//v/+7/7v/u/+v/6//s/+z/
7v/u/+7/7v/u/+7/7v/u/+3/7f/w//P/9////wcADgAbADMAVwCEALQA1ADcANMAwACf
AHcASgATAM//jf9W/yL/+P7w/vz+C/8Y/yb/O/9Y/3X/jP+k/7j/xv/R/9v/3//j/+X/
5//p/+r/6//r/+3/7v/x//P/9v/2//b/9//5//r/+v/6//r//P/8//z//f/+//z//P/8
//3//v/+/wAAAAAAAAAAAAABAAAAAQABAAEABAAEAAUABgAGAAYABwAIAAgACQAKAAsA
DQAOAA8ADwAOAA8ADwAQABMAFAAVABUAFgAXABgAGQAaABsAHQAfAB4AHwAfACIAJQAm
ACcAKAAoACoAKwAsACwALAAtAC0AKwArACsAKwAqACgAJwAnACQAIgAgAB8AHwAdABsA
GgAXABYAFQAUABIAEQASABIAEQAQAA8ADgAPAA8ADgANAA8ADgANAAwADAALAAoACgAH
AAYABgAFAAQAAwADAAIAAAAAAAAAAAACAAIAAAD///7//v///////f/8//z//f//////
//////3//f/9//3/AAAAAAAAAAD//wAAAgADAAIAAgADAAMABAAEAAUABwAIAAkACgAL
AA0ADAAMAAwADQANAA4ADgAOAA8ADwAPAA0ADQANAA0ADwAQABAAEAAQABEAEQAQAA4A
DwAPAA8ADgAOAA4ADQAMAAsACwALAAwADQANAA0ADgANAA0ACwAKAAkACAAHAAYACAAJ
AAoACwALAAsACwALAAkACQALAAwADwAPAA8ADwAOAA4ADgAOAA4ADwAPABAAEwATABMA
EwAUABQAFAATABUAEwATABMAFAAUABQAEwASABIAEwATABIAEQAQABAAEAAPAA8ADwAN
AAsACAAGAAQABQAFAAUABQAFAAQAAgADAAMAAwADAAMAAwADAAMAAwACAAIAAgABAAEA
AgACAAQABAAEAAQABAAEAAQABAADAAMABAAFAAsAEwAbACAAKQA9AFsAhAC4AOIA+AD1
AOwA1wCxAIgAVQAVAMv/jP9Y/yb/Cv8S/yP/MP88/0v/ZP+B/5r/sP/G/9j/4//t//X/
9//5//n/+//+/wEAAwAFAAQAAwAFAAgACAAIAAkACwAMAAoACgAKAAwADAAMAA0ADgAO
AA4ADgAPABAAEAASABIAFAAUABQAFQAWABcAFwAXABgAGAAZABoAGgAaABsAHAAaABsA
HAAdAB0AHgAfAB8AIgAjACMAJAAnACgAKQApACwALQAuAC8ALgAvADEAMwA1ADcAOAA8
AD0APgA/AEAAQABCAEMARABEAEQARQBFAEUARQBFAEUARABCAEEAQQBAAD4APAA7ADkA
NwA1ADQAMQAwAC8ALgAtACsAKwAqACsAKgApACgAJwAnACYAJQAmACYAJgAmACQAIwAi
ACIAIQAgACAAHwAgAB8AHwAeAB0AHAAbABoAGgAaABgAFwAWABYAFwAXABcAFgAWABcA
FQAVABUAFQAVABUAFQAVABcAGAAZABoAGQAaABwAHQAcABwAHQAdAB0AHAAcAB0AHAAd
AB4AHwAfAB4AHgAeAB8AHwAgACAAHgAfAB8AHwAgACEAIgAjACAAIAAfAB4AHgAfAB8A
HgAeAB8AHwAfAB8AHgAdABsAHAAbABsAGwAaABkAFwAVABYAFQAVABUAFAAUABQAFAAU
ABQAFAAVABUAFQAVABMAEwATABMAEwATABUAFgAXABcAFwAXABYAFgAWABYAGAAZABkA
GgAbABsAGwAbABsAGgAZABcAFQATABMAEwAUABQAFAATABAAEAARABEAEgARABAAEAAQ
AA8ADwAPAA0ACwAIAAYABAAFAAUABQAHAAcABgAEAAIAAQAAAP//AQABAAEAAQD///7/
/v/+//3//f/+//7//v/+//7//v/9//z/+//6//v//f/+////AwALABEAGgAlADcAVwCE
ALYA4ADyAPMA7ADVALEAiABbAB8A1f+S/1L/HP8C/wb/Ff8i/zL/Rf9i/3//mP+s/8L/
1v/j/+v/8f/1//f/9//5//r/+f/7//3//v///wEABAAEAAQABQAHAAgABgAGAAYACAAK
AAoACwAMAAoACgAKAAsADAAMAA4ADgAOAA4ADgAPABIAEwATABMAEgASABMAFAASABIA
EwAUABYAFwAYABkAGQAaABsAGwAcAB0AHQAeACEAIgAjACMAJAAlACYAJwAoACkAKwAt
ADAAMQAxADQANQA2ADcAOAA4ADoAOwA8AD4APgA/AD8APwA/AD8APwBAAD4APQA9ADwA
OgA4ADcANwA1ADMAMgAvAC4ALQAsACkAJwAnACYAJwAmACUAJAAjACMAIgAhACEAIAAf
AB4AHgAdABwAHAAdABwAHAAbABgAFwAXABYAFgAWABYAFgAYABgAFgAVABIAEgATABMA
EQAQABAAEQARABEAEQARABEAEQARABEAEwAUABUAFgAXABgAGgAbABoAGgAbABsAHAAc
AB0AHwAeAB8AIAAhACQAJAAlACYAJQAlACYAJgAkACUAJQAlACcAJwAnACcAKQAqACoA
KgArACsAKgAoACYAJwAnACcAKAAoACgAJwAoACcAJwAnACcAJwAmACUAJQAlACYAJwAm
ACYAJgAmACQAJgAoACcAJgAlACQAJgAnACgAKQAnACcAJwAnACcAJwApACoALQAtAC0A
LQAtACwAKwAqACwALQAtAC4AMAAxADIAMwAzADIAMQAvADEALwAvAC8AMAAwADAALwAs
ACwALQAtAC0ALQAtAC4ALAArACsAKwArACkAJgAkACYAJwAnACcAJQAlACQAIgAgAB8A
HgAdABwAGwAaABkAGgAaABsAHAAbABsAHAAcABoAGgAaABoAHAAcABwAHAAbAB0AHgAd
ACUALwA1ADwATwBrAJcAyAD2AAwBDgELAf4A4QC9AJAAVwAPAMH/dv8+/x7/Gv8m/zf/
SP9g/4H/nP+z/8j/4P/2/wIACQANABEAEwATABMAFQAYABkAHwAfACAAHwAhACQAJAAk
ACUAJwAoACgAKAAoACoALAAsAC0ALgAvADAAMQAzADQANAA2ADYANgA2ADYANwA6ADsA
OwA7ADwAPAA9AD4AQABAAEEAQgBEAEUARgBHAEcASABJAEkATABNAE0ATgBPAFAAUQBR
AFMAVQBXAFkAWgBbAF0AXwBhAGMAZABoAGkAagBrAGwAbQBuAG4AbgBvAHAAcgBzAHUA
cwBxAA==
         </WaveFormData>
      </LeadData>
      <LeadData>
         <LeadByteCountTotal>10000</LeadByteCountTotal>
         <LeadTimeOffset>0</LeadTimeOffset>
         <LeadSampleCountTotal>5000</LeadSampleCountTotal>
         <LeadAmplitudeUnitsPerBit>4.88</LeadAmplitudeUnitsPerBit>
         <LeadAmplitudeUnits>��V</LeadAmplitudeUnits>
         <LeadHighLimit>2147483647</LeadHighLimit>
         <LeadLowLimit>268435456</LeadLowLimit>
         <LeadID>V4</LeadID>
         <LeadOffsetFirstSample>0</LeadOffsetFirstSample>
         <FirstSampleBaseline>0</FirstSampleBaseline>
         <LeadSampleSize>2</LeadSampleSize>
         <LeadOff>FALSE</LeadOff>
         <BaselineSway>FALSE</BaselineSway>
         <ExcessiveACNoise>FALSE</ExcessiveACNoise>
         <MuscleNoise>FALSE</MuscleNoise>
         <LeadDataCRC32>172739226</LeadDataCRC32>
         <WaveFormData>
2v/a/9n/2f/X/9f/1//X/9n/2f/Z/9n/2f/Z/9n/2f/Z/9n/2f/Z/93/3P/a/9r/3f/l
/+7/9v/+/w4ALABWAIkAuADPANcA1QDIAKkAgwBYAB8A2P+L/0L/B//l/uD+7P79/gr/
Hf84/1P/a/9//5f/rv++/8T/yP/M/87/zf/P/8//0P/T/9T/1//Z/9n/2v/b/9v/2f/a
/9z/3f/d/93/3f/e/97/3//g/+D/4f/h/+L/4v/i/+L/4//j/+P/4//j/+P/5P/l/+b/
5v/k/+X/5//n/+n/6f/p/+n/6//s/+z/7f/v//D/8P/w//H/8v/0//n/+P/5//r/+v/8
//7/AAADAAMABAAFAAUACAALAAwADQAPABIAFAAXABgAGgAbABwAHAAcAB4AHgAgAB8A
HwAfAB4AHAAbABsAGgAYABcAFAASABEAEAAPAA0ADAAKAAkABgAFAAQAAwAEAAMAAgAB
AP///v/+//3//P/7//r/+v/7//v/+v/5//f/9//2//X/9//2//X/9P/0//T/9P/0//P/
8v/x//H/8v/y//P/8//w/+//7//v/+//7//v/+//7//v//D/8f/v/+7/7v/u/+3/7v/w
//H/7//u/+7/7f/r/+v/6//r/+v/7P/s/+z/7f/t/+3/7v/u/+3/7f/s/+z/7f/t/+3/
6//r/+v/6//r/+3/7f/t/+7/7v/u/+3/7v/w//H/8v/x//H/8f/v//D/8P/x//L/9P/0
//P/8//y//H/8f/x//L/8f/x//H/7//w//D/7//v/+//8P/w//H/8v/y//L/8P/w/+//
7v/w/+//7//w//L/8f/w/+//7v/v/+//7//w//D/7//u/+//7//v/+//8f/w//D/8P/w
//D/8P/w//D/8P/w//D/8P/w//D/8P/w//L/8//0//T/9P/1//X/9f/1//X/9f/2//f/
9//2//b/9//3//f/9//3//b/9//3//f/9//1//b/9v/1//T/9P/0//T/9f/0//T/9f/z
//L/8v/x//L/7//t/+v/6//s/+z/7P/s/+v/6v/p/+r/6v/q/+r/6P/n/+f/5//n/+f/
5//n/+f/5//n/+f/5f/l/+X/5f/n/+f/5//n/+b/5v/m/+n/7//4/wIACgAaADoAZgCZ
AMQA2QDfAN0AzgCxAI0AZAApAOL/lf9I/w//8/7s/vb+A/8W/y3/TP9n/33/lf+v/8T/
0P/W/9r/3v/e/9//4f/j/+T/5f/q/+n/5//o/+r/7P/t/+3/7v/w//H/8f/x//H/8v/y
//P/9P/0//X/9f/2//b/9v/2//f/9//5//n/+f/5//r/+//8//z/+v/7//3//f/9//3/
/f/9////AAAAAAEAAwAEAAQABAAEAAQABQAJAAgACQAKAAoACwAMAA0ADwAPABAAEQAR
ABIAFQAWABcAGAAaABsAHQAcAB4AHwAgACIAIgAkACQAIgAhACEAIQAgAB4AHQAdABwA
GgAZABYAFgAVABQAEwARABAADgANAAgABwAGAAUABAADAAIAAQD///7//v/9//r/+f/4
//j/9f/1//T/8//x//H/8P/v//H/8P/v/+7/7f/s/+v/6v/p/+j/5//n/+T/5P/l/+X/
5P/j/+P/4//l/+X/5f/l/+P/4//k/+X/5f/k/+T/5P/k/+T/5f/l/+X/5P/k/+P/4//j
/+P/4//k/+T/4//i/+H/4f/h/+L/4f/h/+L/4v/h/+H/4P/f/9//3//f/9//3v/f/97/
3f/f/97/3f/b/9n/2v/a/9r/2f/Z/9n/1//Z/9j/2P/Y/9b/1v/V/9X/1v/V/9X/1f/W
/9X/1f/V/9P/1P/U/9P/0//T/9T/1P/U/9T/0//S/9P/1P/U/9T/0//R/9D/0P/S/9H/
0P/P/8//z//O/83/0P/Q/8//zv/Q/9D/0P/Q/9D/zv/O/87/zv/O/87/zv/O/87/zv/Q
/9H/0P/Q/9D/0f/S/9P/1P/V/9P/1P/V/9X/1P/U/9X/1f/W/9f/2P/Y/9X/1f/V/9X/
0//U/9T/0//U/9T/1P/U/9T/0v/R/9H/0P/Q/9H/0f/Q/83/y//J/8v/zP/M/8z/zP/L
/8r/yf/I/8j/yP/I/8j/x//H/8f/xf/F/8X/xf/F/8X/xf/F/8f/x//H/8f/xf/F/8X/
xf/G/8b/xv/J/8v/0v/a/+L/8P8KADQAZQCUALEAuQC5ALAAmQB1AEwAFwDW/4P/NP/1
/tH+xv7M/tv+8P4J/yb/Rf9b/3H/i/+e/6r/sP+0/7j/uv+9/7//wf/C/8P/xP/H/8v/
y//M/83/zf/L/8z/zv/P/8//z//P/9D/0v/T/9T/1P/R/9H/0v/S/9T/1P/V/9X/1f/V
/9X/1f/W/9f/2P/Y/9j/2f/b/9v/2//b/9v/2//d/97/3v/f/97/3v/d/9z/3f/e/+D/
5f/n/+n/6//s/+z/7P/s/+3/7//y//X/9//4//v//P/9//7/AAABAAMAAgAEAAUABgAG
AAYACAAIAAgABwAHAAcACAAGAAUABQAEAAIAAQD+//r/+f/4//f/+P/4//f/9//z//H/
7//t/+z/6//q/+n/6//q/+r/6f/o/+f/5v/m/+f/5//m/+X/5f/l/+T/4//k/+T/5P/k
/+P/4v/h/+D/4f/g/9//3//c/9z/3f/d/9z/2//b/9v/3P/d/97/3//c/9v/2//b/97/
3v/f/+D/4f/i/+T/5f/m/+b/5//n/+n/6f/p/+n/6f/q/+r/6v/r/+v/6//s/+3/7f/u
/+7/7v/v/+//7//t/+3/7f/t/+//8f/x//H/8//y//H/7//x//L/8v/y//P/8//z//H/
8f/w//D/8P/y//L/8f/x//L/8f/x//H/8v/x//H/8f/x//L/8v/x/+//7//w//D/8f/y
//L/8v/x//L/8v/y//D/7//v//D/8v/x//D/7//w/+//8P/y//L/8v/y//L/8v/y//L/
8P/w//D/8P/z//T/9//5//r/+v/6//v/+//7//v/+//9//7///////7//v//////AAAB
AAIAAgABAAEAAQABAAMABAAEAAMAAgACAAIAAgAAAP7//f/9//7//v///////P/5//f/
9f/1//b/9v/2//b/9f/0//P/8v/y//L/8v/z//P/9P/1//P/8//z//P/8//z//P/8//1
//X/9f/1//P/8//z//P/9v/4//r/+/8BAAgAEAAWACQAOgBgAJEAwgDjAOkA5QDUALMA
iwBiAC0A6P+j/2T/K////vL+/P4N/xz/K/9C/2H/e/+T/6v/wP/Q/9z/4v/m/+r/6//t
/+//8P/x//L/9f/3//b/+P/6//v//f/+/wAAAQABAAEAAQACAAIAAwAEAAQAAwADAAQA
BAAGAAYABwAHAAcABwAHAAcACAAJAAoACgAKAAsADQANAA0ADQANAA0AEQASABIAEwAT
ABQAFAAUABQAFAAVABkAGAAZABoAGgAdAB4AHwAhACIAJAAmACcAKAArACwALQAsAC4A
LwAxADIANAA1ADYANAA0ADYANgA4ADcANwA3ADgANgA1ADUANgA0ADMAMAAwAC8ALgAt
ACkAKAAmACUAIwAjACMAIwAiACEAIAAfAB8AHgAeAB0AHAAbABoAGgAZABkAGAAXABkA
GQAYABcAFQAUABMAEgASABIAEgASAA8ADgANAA0ACgAKAAsACwAMAAsACwALAAsACwAL
AAsADQANAA4ADwAQABAAEQASABIAEgATABMAEwASABIAEQARABEAEQARABMAFAAUABQA
FQAVABUAFgAVABUAFgAWABYAFwAXABcAFQAVABUAFQAVABcAFwAXABkAGAAXABUAFQAW
ABYAFgAXABcAFwAVABUAFAAUABQAFAAUABMAEwAUABMAEwATABIAEQARABEAEQASABAA
EAAQABAAEgASABIAEgASABIAEgASABIAEgAUABUAFAAUABQAFQATABMAEwATABEAEgAT
ABMAFgAWABcAFwAWABUAFAASABIAEwAUABUAFwAYABgAFwAVABQAEwASABQAEgARABEA
DgAOAA8ADwAOAAsACQAHAAkACgAKAAoACAAHAAYABQAEAAQABAAEAAYABQAFAAUABQAF
AAUABQADAAMAAwADAAMAAwADAAMABQAFAAUABQAEAAQAAgAFAA0AFgAeACQANABMAHAA
nQDOAPEA+QDzAOYAyQChAHYAQQD8/7P/dv9B/xX/CP8W/yf/MP89/1D/af+D/5v/sf/G
/9j/5v/s//D/9P/1//X/9//6//v//P/9//////8AAAEAAQD//wAAAgADAAEAAQABAAIA
AwADAAMAAgADAAMABAAEAAQABAAFAAUABQAFAAUABQAEAAUABgAGAAYABwAJAAkABwAH
AAcABwAJAAoACgALAA0ADgAOAA4ADAAMAA0AEQAQABEAEgASABMAFAAVABcAFwAYABkA
GQAbAB8AIQAjACMAJAAkACUAJAAmACcAKAAoACgAKgAqACkAJwAmACUAJQAkACQAJQAj
ACAAHgAaABoAGQAYABcAFQAUABIAEQAOAA0ADAALAAoACQAIAAcABwAGAAYABQAEAAMA
AgACAAMAAwACAAEAAAD///3/+//9//z/+//6//n/+P/3//b/9//2//X/9f/0//T/9f/1
//L/8f/x//H/8f/x//H/8f/z//P/9P/1//X/9P/0//T/9f/2//j/+f/4//j/+f/5//f/
9//3//f/+//8//z//P/5//n/+f/6//v/+//8//z//P/9//3//f////////////7////+
//3////+//3/+//7//z//P/8//v/+//7//n/+f/4//j/+P/6//r/+f/5//b/9f/2//f/
+P/5//r/+f/4//f/9v/0//T/9P/0//b/9v/4//n/+v/6//r/+//7//v/+//7//v//P/9
//3//P/8//3//f/////////+//z/+//6//n/+//8//z/+//6//r/+v/6//r/+P/3//f/
+P/4//n/+f/4//X/8//x/+//8P/w//D/8v/x//D/7//u/+7/7v/u/+7/7f/t/+3/7f/t
/+3/7f/v/+//7//v/+3/7f/t/+3/7f/t/+3/7f/w//D/8P/x//f//v8GAA4AGgAyAFQA
fwCyANsA6QDnAOAAxwCjAHoARwAEALf/dP89/w//+P4A/xH/Hv8n/zr/U/9r/4H/l/+u
/8D/zv/W/9z/3v/f/9//4f/k/+X/5v/r/+v/7P/u//D/8f/v//D/8v/z//H/8f/x//L/
8v/z//T/9P/z//P/9P/0//b/9v/3//f/9//3//f/9//4//n/+v/6//j/+f/7//v//P/9
//7///8BAAIAAgADAAEAAgACAAIAAwAEAAYACwAKAAsADAAMAA0ADgAPABEAEwAUABUA
FQAWABkAGgAbAB4AIAAhACMAJAAmACcAKAAmACYAKAAoACgAJwAnACcAJgAkACMAIwAi
ACAAHwAcABgAFwAWABUAEwASABAADwAMAAsACgAJAAgABwAGAAUABQAEAAQAAwAAAP//
/v/+///////+//3//v/////////9//z/+//6//z//P/8//z/+f/4//f/9//2//b/9//3
//b/9f/1//X/9f/1//X/9f/3//f/+P/5//f/9v/2//b/+f/6//z//f/+//7///////3/
/f/9//3/AQACAAIAAgD///////8AAAMAAwAEAAQABAAFAAUABQAFAAUABQAFAAUABwAH
AAcABQAEAAMAAQABAAIAAgACAAMAAwADAAEAAQAAAAAAAAAAAAAA//////7//f/+//z/
/P/8//z//P/8//z//P/6//r/+v/6//z//P/+/////v/+//7//////////////wEAAgAD
AAMAAgACAAMAAwADAAMAAwACAP////////////8AAAAA///+//7//v/+//z/+v/5//n/
+P/4//n/+f/6//f/9f/z//H/8v/y//L/8v/x//D/7//u/+7/7v/u/+7/7f/t/+3/6//r
/+v/6//s/+3/7v/v/+//7//v/+//7f/t/+3/7f/s/+7/8P/x//f/AAAGAA4AHgA6AGIA
kQDCAOMA6QDlANgAvQCXAGwAMwDs/6H/YP8l//3+9P4E/xP/Hv8r/0L/Xf95/43/o/+6
/8j/0v/Y/9z/3v/d/9//4f/i/+P/5P/l/+X/5v/o/+r/6//p/+r/7P/t/+v/6//r/+z/
7f/t/+3/7P/r/+v/7P/s/+7/7v/v/+//7f/t/+3/7f/u/+//8P/w//D/8f/z//P/8f/x
//H/8f/z//T/9P/1//X/9v/2//b/+P/4//n//f/8//3//v/+////AAABAAMABQAGAAcA
BwAGAAkACgALAAwADgAPABEAFAAWABcAGAAWABYAGAAYABoAGQAZABkAGAAWABUAFQAT
ABAADgAKAAgABwAGAAUAAQAAAP7//f/8//v/+v/5//j/9//2//X/9f/0//T/8//y//H/
8P/w//H/8f/w/+//7//v/+7/7f/t/+z/6//q/+j/6P/o/+j/6f/o/+f/5//k/+T/5f/l
/+T/4//j/+P/5f/l/+X/5f/l/+X/5v/n/+f/5v/m/+b/5f/m/+j/6f/q/+r/6//r/+v/
6//r/+v/6//s/+z/7P/t/+3/7f/u/+7/7f/t/+z/7P/t/+3/7f/r/+v/6//r/+n/6//r
/+v/7P/s/+z/6//r/+z/7P/s/+3/7f/t/+v/6//q/+r/6v/q/+r/6f/p/+r/6f/p/+n/
6v/p/+n/6f/p/+r/6v/p/+n/7v/t/+z/6//q/+j/6P/o/+j/6v/q/+r/6v/q/+r/7P/t
//D/8P/w//H/7//v/+//7//x//L/8//z//T/9P/1//X/8//z//P/8v/y//P/9P/1//P/
9P/0//P/9P/0//T/9P/2//T/8//z//D/8P/x//H/8v/v/+3/6//r/+z/7P/s/+3/7f/t
/+3/6v/q/+r/6v/q/+n/6f/p/+v/6//r/+v/6//r/+v/6//s/+3/7v/v/+//7//v/+//
7v/w//L/8//5/wIACgASAB4ANgBeAI8AwgDhAOsA6wDeAMUAoQB2AEMAAgC1/2j/J///
/vT++v4H/xb/Kf9G/2X/ff+R/6v/xP/S/9r/3v/i/+T/5f/n/+n/6v/r/+z/7f/t/+7/
8P/y//P/8f/y//T/9f/z//P/8//0//T/9f/2//b/9//3//j/+P/5//j/+P/3//j/+f/6
//v/+//7//v/+v/8//3///////3//f/9//3///8AAAAAAQADAAQABAAEAAIAAgADAAcA
CAAJAAoACgALAAwADQAPAA0ADgAPAA8AEQAVABcAGQAXABgAGAAZAB0AIAAiACQAJAAk
ACYAJgAoACcAJwAnACYAJAAjACMAIAAeAB0AGgAZABkAGQAZABUAFAASABEADwAPAA8A
DwAPAA8ADwAPAA0ADAAMAAsACAAHAAYABgAFAAUABAADAAMAAwACAAEAAQAAAP///v/8
//z//P/8//3//P/7//v/+v/6//v/+//8//v/+//7//v/+//7//v/+f/5//r/+//7//r/
+v/6//v//P/+/////v/+///////9//3//f/9//7//v/9//z//P/9//7/AAD/////AAAA
AAAAAQABAAEAAAD///7//f/+/wEAAgADAAMAAgABAP//AgAEAAUABgAHAAcABwAFAAUA
BAAEAAQABAAEAAMAAwADAAMABAAFAAQAAwADAAMAAwAEAAQAAwAFAAUABAACAAQAAgAC
AAIAAgACAAIAAgACAAQABAAEAAQABgAGAAgACQAMAAwADAANAA0ADQANAA0ADwAQABEA
EQAQABAAEQARABEAEQARABAADQANAA0ADQANAA4ADgANAA0ADgAPABAADwAMAAoACQAG
AAYABwAHAAYAAwABAP//AQACAAIAAgACAAEAAAD///7//v/+//7/AAD////////9//3/
/f/9//3//f/9//3////////////9//3//f/9//r//P/8/wEACQASABoAIAAyAFQAgACv
ANwA8QD3APMA4gDBAJsAdAA9APL/n/9S/xv/A//+/gD/D/8o/0P/YP97/5X/rf/F/9r/
6P/s/+z/7v/w//H/9f/3//T/9//+/////f/+/wAAAgADAAUABgAIAAkACQAJAAkACgAK
AAsADAAMAAsACwAMAAwAEAAQABEAEQARABEAEQARABAAEQASABIAFAAVABcAFwAXABcA
FwAXABkAGgAaABsAHQAeAB4AHgAgACAAIQAlACYAJwAoACgAKQAqACsALQAvADAAMQAx
ADIANQA2ADcAOgA8AD0APwBAAEIAQwBEAEMAQgBDAEIARABDAEMAQwBEAEIAQQBBAEAA
PgA9ADoAOgA5ADgANwA1ADQAMgAxADAALwAuAC0AKgApACgAJwAnACYAJgAlACYAJQAk
ACQAIgAhAB8AHQAdAB0AHAAbAB0AHAAbABoAGAAYABgAGAAZABgAFwAXABQAFAAVABUA
FAATABMAEwAVABUAFQAVABMAEwAUABUAFQAUABQAFAAUABQAFQAVABQAFAAVABUAFQAV
ABUAFQAXABgAGAAYABkAGQAZABoAGQAZABoAGgAYABkAGQAZABkAGQAZABkAFwAZABkA
GQAaABoAGgAZABsAHAAcABwAHQAdAB0AGwAdABwAHAAcABwAHAAbABsAHAAbABsAGwAc
ABsAGwAbABsAHAAcABsAGQAZABoAGgAZABoAGgAaABkAGgAaABoAGQAXABYAFgAZABkA
GQAZAB4AHQAbABoAGgAaABoAGgAcABwAHAAcABoAGgAaABoAHAAcAB4AHwAiACIAIgAj
ACMAIwAjACMAIwAkACUAJQAmACYAJwAnACkAKQApACgAJwAnACcAJwApACoAKgApACgA
KAAoACgAJgAkACMAIwAiACIAIwAjACIAHwAdABsAGwAcABwAHAAeAB0AHAAbABoAGgAa
ABoAFwAVABQAEwARABEAEQARABAADwAOAA0ADQANAA0ADQALAAsACwALAAgACAAIAAsA
EQAaACAAKAA4AFgAhAC3AOAA8QD3APUA5ADBAJkAbAAxAOj/mf9S/x3/A/8C/wz/G/8w
/0//bv+H/5//tf/N/97/6P/s//D/9v/2//f/+f/5//r/+//8//v//f/+/wAAAgADAAUA
BgAIAAkABwAHAAcACAAJAAkACQAIAAkACQAKAAoADAAMAA0ADQANAA0ADQANAAwADQAO
AA4ADgAPABEAEQARABEAEQARABMAFAAUABUAEwAUABQAFAAUABQAFQAZABgAGQAaABoA
GwAcAB0AHwAhACIAIwAjACQAJwAoACkAKAAqACsALQAuADAAMQAyADIAMgA0ADQANAAz
ADMAMwA0ADIAMQAxADAALgAtACoAKgApACgAJwAjACIAIAAfAB0AHQAdAB0AHAAbABoA
GQAXABYAFgAVABYAFQAUABQAEQARABAADwAPAA8ADgANAAsACgAJAAgABgAGAAYABgAH
AAYABQAFAAMAAgACAAEAAAD///////8BAAEAAQABAP////8AAAEAAQAAAAAAAAD//wAA
AgADAAMAAgACAAEAAgADAAQABQAFAAYABgAGAAUABQAFAAYABQAFAAYABgAGAAcABwAH
AAcABwAHAAcABQAHAAcABwAJAAgABwAFAAUABgAGAAYABgAFAAQAAQADAAIAAgACAAMA
BAAEAAUABgAFAAUABQAEAAMAAwADAAEAAgACAAEAAQABAAIAAAAAAAAAAAAAAAAAAAAA
AAAAAAAAAAAAAAAAAAIAAwACAAIAAgADAAIAAQAAAP//AQACAAMAAwAEAAQABQAFAAUA
BQAFAAQAAwADAAMAAwABAAIAAgABAP7//v/+//7//v/8//v/+//6//r/+//7//r/9//1
//P/8//0//T/9P/0//P/8v/x/+7/7v/u/+7/8P/v/+//7//v/+//7//v/+3/7f/t/+3/
7//v/+//7//t/+3/7f/t/+z/7P/u//H/9//+/wYADgAaADIAVgCFALQA0wDbANMAwgCf
AHUASgATAND/j/9W/yP/+/7w/vz+C/8Y/yX/PP9Z/3X/jf+j/7j/xv/Q/9r/3v/i/+X/
5f/n/+r/6//q/+3/7//y//T/9v/3//f/+P/6//v/+f/5//n/+v/8//3//v/+//3//f/+
//7//v/+//////8BAAEAAQABAAAAAQACAAIABAAFAAcABwAFAAUABQAFAAcACAAIAAkA
CgAMAA0ADgAOAA4ADwATABIAEwAUABQAFQAWABcAGQAbABwAHQAdAB4AIQAiACMAJAAm
ACcAKQAqACwALQAuAC0ALAAtACwALAArACsAKwAsACoAKQApACcAJAAiAB4AHQAdAB0A
HQAaABgAFQATABEAEQARABEAEgARABAADwAPAA4ADgANAA0ADQANAA4ACwALAAoACQAH
AAcABgAFAAUABAADAAIAAAAAAAAAAAABAAAA//////7//v///////v/9//3//f//////
//////3//f/+////AQAAAAAAAAD//wAAAgADAAIAAgADAAMABAAFAAYABwAHAAgACAAI
AAgACQAKAAwADQANAA4ADgAOAA8ADwAPAA8ADwAPAA8ADQAPAA8ADwAQABAAEAAPAA0A
DgAOAA4ADQANAA0ACwANAAwADAAMAA4ADgANAA0ADgANAA0ACwAKAAkACAAHAAYABwAI
AAkACgAKAAoACgAKAAoACgAMAA0ADgAOAA4ADwAPAA8ADwAPAA8AEAARABEAFAAUABUA
FQAVABUAFQAUABMAEwATABMAEwAUABQAEwASABIAEgASABIAEAAPAA8ADgAOAA8ADwAO
AAsACQAHAAUABgAGAAYABgAFAAQAAwAEAAQABAAEAAIAAQABAAEAAQABAAEAAQADAAMA
AwADAAUABQAFAAUABQAFAAUABQAEAAQABAAHAAsAEgAaACAAKgA+AFwAhQC2AOMA9wD1
AO4A1wCxAIgAVwAWAMv/jv9Z/yf/DP8S/yP/MP87/0z/Zf+B/5v/r//G/9j/5P/u//T/
+P/5//v/+//+/wEAAgADAAUABAAGAAgACQAJAAoADAANAAsACwALAAwADAANAA4ADgAP
AA8AEAAQABIAEgATABMAEwATABMAEwAUABUAFgAWABgAGQAbABsAGQAZABkAGQAbABwA
HAAdAB8AIAAgACAAIgAiACMAJwAoACkAKgAqACsALAAtAC8ALwAwADEAMQA1ADkAOwA9
ADwAPgA/AEEAQgBEAEUARgBFAEQARQBEAEYARQBFAEUARgBEAEMAQwBAAD4APQA6ADgA
NwA2ADUAMwAyADAALwAuAC0ALAArACwAKwAqACkAJwAmACYAJQAnACcAJwAoACYAJQAj
ACEAIQAhACAAHwAhACAAHwAeABwAHAAcABwAGwAaABkAGQAWABYAFwAXABgAFwAXABcA
FwAXABcAFwAWABUAFQAVABgAGAAZABoAGgAaABsAGwAcABwAHQAdAB0AHQAdAB0AHgAe
AB0AHAAcAB0AHgAgAB8AHwAgACAAHgAfAB8AHwAdAB0AHQAdABwAHQAcABsAHAAcABwA
GwAbABwAHAAcABsAGwAbABkAGwAaABoAGgAZABgAFgAVABYAFQAVABUAFgAVABQAFAAU
ABQAFAAUABQAFAAUABIAEgASABIAEgASABQAFQAWABYAFgAXABcAFwAXABcAFwAYABkA
GQAaABoAGwAbABkAGQAZABgAFgAVABQAEwAVABYAFgAVABIAEgASABIAEgAQAA8ADwAO
AA4ADwAPAA4ACwAJAAcABQAGAAYABgAIAAcABgAFAAMAAgABAAAAAAD/////////////
//////3//f/9//3//f/9//3//f/7//v/+//7//z//v/+////AwAKABIAGgAkADgAVgCD
ALYA4QDxAPMA7gDXALEAiABbAB4A1/+S/1P/Hf8C/wb/Ff8i/zH/Rv9h/3//l/+r/8L/
1v/k/+r/8P/0//f/9//3//j/+f/6//3///8AAAIABAAFAAMABAAGAAcABwAHAAcACAAK
AAsADAAMAAsACwAMAAwADgAOAA8ADwAPAA8ADwAPABAAEQASABIAEAARABMAEwATABMA
EwATABcAGAAYABkAGwAcABwAHAAcABwAHQAhACAAIQAiACIAIwAkACUAJwApACoAKwAr
AC4AMQAyADMANAA2ADcAOQA4ADoAOwA8AD4APgBAAEAAQAA/AD8APwBAAD4APQA9ADwA
OgA5ADYANgA1ADQAMwAvAC4ALAArACoAKQAoACcAJgAlACQAIwAjACIAIgAhACIAIQAg
ACAAHQAdABwAGwAdAB0AHAAbABkAGAAXABYAFgAWABYAFgAXABYAFQAVABIAEgATABMA
EgARABEAEQARABEAEQARAA8ADwAQABEAFAAUABUAFgAXABgAGgAbABoAGgAbABsAHAAd
AB4AHwAfACAAIAAgACIAIwAkACYAJgAlACUAJAAkACUAJQAlACYAJwAoACkAJwApACkA
KQArACoAKQAnACcAKAAoACgAJwAnACcAJQAnACYAJgAmACgAKAAnACcAKAAnACcAJwAm
ACUAJQAlACMAJgAoACcAJgAlACQAJgAmACYAJgAmACYAJgAmACQAJAAmACcAKQAqACsA
LQArACsAKwArACsALAAtAC0ALwAwADIAMwAyADEAMAAuAC8ALwAvAC8ALwAwADAALwAu
AC4ALgAuADAALgAtAC0AKgAqACsAKwAqACcAJQAjACQAJgAnACgAJwAlACMAIQAfAB4A
HQAcABoAGQAZABkAGgAbABwAHQAbABsAGwAbABkAGQAZABkAGQAZABkAGQAaABwAHAAd
ACUALgA0ADwATgBsAJYAxwD0AAsBDwELAf4A4QC9AJAAVwAQAL//eP8//x//Gv8m/zX/
Rv9f/4D/m/+x/8f/3//0/wIACAAOABIAEgARABMAFQAYABsAHgAfAB8AIAAiACQAJQAl
ACYAKAApACkAKQApACoALAAtAC4ALgAwADEAMwA0ADQANAA1ADUANwA3ADcANwA6ADsA
PAA8ADwAPQA/AD8AQQBBAEEAQQBDAEQARABFAEcASABIAEgASQBKAEwAUQBQAFEAUgBS
AFQAVgBYAFsAWwBcAF0AXQBgAGMAZABlAGgAagBrAG0AbABuAG8AcAByAHIAdAB0AHQA
cQBxAA==
         </WaveFormData>
      </LeadData>
      <LeadData>
         <LeadByteCountTotal>10000</LeadByteCountTotal>
         <LeadTimeOffset>0</LeadTimeOffset>
         <LeadSampleCountTotal>5000</LeadSampleCountTotal>
         <LeadAmplitudeUnitsPerBit>4.88</LeadAmplitudeUnitsPerBit>
         <LeadAmplitudeUnits>��V</LeadAmplitudeUnits>
         <LeadHighLimit>2147483647</LeadHighLimit>
         <LeadLowLimit>268435456</LeadLowLimit>
         <LeadID>V5</LeadID>
         <LeadOffsetFirstSample>0</LeadOffsetFirstSample>
         <FirstSampleBaseline>0</FirstSampleBaseline>
         <LeadSampleSize>2</LeadSampleSize>
         <LeadOff>FALSE</LeadOff>
         <BaselineSway>FALSE</BaselineSway>
         <ExcessiveACNoise>FALSE</ExcessiveACNoise>
         <MuscleNoise>FALSE</MuscleNoise>
         <LeadDataCRC32>755677819</LeadDataCRC32>
         <WaveFormData>
8f/w//D/8P/u/+3/7f/t/+3/7f/t/+3/7//v//D/8P/y//H/8f/x//P/8f/x/+//8f/1
//z/CAAaADUAXACQAM4ADAE/AWUBggGUAYoBZQEqAd0AewAXAMz/k/9q/1j/Xv9l/2v/
dv+C/5D/nv+t/73/zP/X/93/4P/j/+P/5f/j/+T/5f/n/+j/6f/q/+z/7f/u/+7/7v/v
//D/8P/w//H/8f/x/+//7//v/+//8P/w//D/8P/z//T/9P/1//X/9f/1//X/9f/3//j/
+f/3//f/+f/5//n/+v/6//v/+//8//z//P/9///////+/wAAAgADAAQABQAGAAcACQAL
AAwADQAOAA0ADgAQABEAEgAUABUAGAAaABwAHgAfAB4AHwAgACEAJAAlACUAJQAnACcA
JQAjACMAIQAgAB8AHwAeABwAGgAZABcAFQATABAADgAMAAwACwAJAAgABwAGAAUABAAE
AAMAAgACAAEA///+//3//P/8//v/+//6//n/+P/4//f/9//2//X/9P/0//T/8//y//L/
8v/w//D/7//u/+7/7v/t/+z/7P/t/+3/7f/s/+v/7f/t/+3/7f/s/+3/7v/u/+z/7f/t
/+3/7P/s/+z/7P/s/+3/7f/t/+7/7v/v/+//7//v//D/8P/w//D/8P/x//H/8f/x//L/
8v/x//H/8f/x//L/8v/y//L/8v/y//L/8v/y//L/8v/y//L/8v/x//P/8//z//P/8f/x
//H/8f/x//H/8f/x//H/8P/w//D/7v/w//D/8P/v/+//7//v/+//8P/w//D/7v/u/+7/
7v/v/+//7v/u/+//7//v/+//7f/u/+7/7v/v/+//8P/w/+//7//u/+3/7v/u//D/8P/w
//D/8P/w//D/8P/w//D/8P/w//D/8P/w//H/8//0//T/9P/1//X/9f/1//T/9v/3//j/
+P/5//n/+f/6//n/+f/6//z/+//7//v/+//9//3//f/9//3//f/9//3////+//3//P/5
//n/+P/3//f/9f/z//H/7//v/+//7//u/+3/7f/s/+3/7f/t/+3/6v/q/+r/6v/r/+v/
6//r/+n/6f/p/+n/6f/q/+r/6v/p/+n/6f/p/+n/6f/p/+n/6//y/wAAFAAvAFQAiADE
AP4ALwFRAW4BfgF0AVEBGgHLAGcABwC8/4X/XP9K/07/V/9f/27/gP+Q/6D/r/+//8z/
0//X/9z/3//f/9//4f/i/+H/4f/m/+X/5P/m/+f/6P/o/+j/6f/q/+r/6v/r/+v/6//t
/+3/7f/t//D/8P/w//D/8P/w/+//7//x//H/8f/x/+//8f/y//P/8//z//X/9f/1//b/
9v/3//f/+P/4//j/+f/7//v/+v/8//7///8AAP//AAABAAMAAQACAAMABAAFAAYACAAJ
AAoADAANABAAEAASABQAFQAWABcAGAAZABwAHQAdAB0AHwAfAB0AGwAZABcAFgAVABEA
EAAOAAwACQAHAAUAAwAEAAIAAAAAAP3/+//6//n/+P/3//b/9v/1//T/9P/z//P/8v/x
//D/8P/v/+//7v/v/+7/7v/t/+//7v/t/+z/7P/s/+v/6v/o/+j/5v/m/+f/5v/m/+b/
5f/k/+T/5f/l/+X/5P/j/+P/4//j/+P/4v/j/+T/5P/k/+X/5f/l/+T/5P/k/+T/5v/n
/+f/5//m/+b/5//n/+f/5//o/+j/6P/o/+j/6f/n/+f/5//o/+r/6f/p/+n/6f/q/+r/
6v/q/+r/6v/q/+j/6P/o/+j/6P/o/+j/5//p/+n/6f/p/+n/6f/p/+n/6f/p/+n/6f/p
/+j/6P/o/+b/6P/o/+j/5//n/+f/5//l/+b/5v/m/+j/6P/o/+j/5//n/+b/5v/n/+f/
5//n/+f/6P/o/+j/6f/n/+b/5v/o/+b/5v/m/+b/5v/m/+b/5v/m/+b/5v/m/+j/6P/p
/+v/7P/s/+z/7f/t/+3/7f/s/+z/7f/u/+7/7//v/+//8P/x//H/8v/0//X/9f/1//X/
9//3//f/9//3//f/9//3//f/9v/1//T/8//z//L/8f/v/+3/6//p/+f/5//n/+f/5v/l
/+X/5P/h/+H/4f/h/+D/4P/g/+D/3//f/9//3//f/9//3//f/9//4P/g/+D/3//f/9//
3//f/9//3//f/+H/5v/w/wAAFwA8AGoAogDeABEBNwFWAWoBaAFLARgB0wB1AAsAuP9/
/1T/PP84/0P/T/9c/2z/gP+S/5//sf++/8X/y//Q/9P/0//T/9X/1v/V/9f/2P/Z/9z/
3P/d/97/3v/e/9//4P/g/+D/4f/h/+H/4//j/+P/4//k/+T/5P/k/+X/5v/m/+f/5//n
/+f/5//l/+f/6P/p/+n/6f/r/+v/6//s/+z/7f/t/+7/7v/u/+3/7//v/+7/8P/y//P/
9P/z//T/9f/3//f/+P/5//r//f/+/wAAAQACAAQABQAIAAYACAAKAAsADAANAA4ADwAQ
ABEAEQARABMAEwARAA8AEQAPAA4ADQALAAoACAAGAAUAAwABAP///v/8//r/+v/7//n/
+P/3//b/9f/0//T/8//y//L/8f/z//L/8f/w//D/7//v/+7/7f/s/+z/6//r/+r/6f/o
/+j/6P/n/+b/6P/o/+b/5v/l/+T/5P/k/+X/5P/k/+X/4//j/+L/4f/j/+P/4//j/+L/
4//k/+T/4v/j/+P/4//k/+T/5P/k/+T/5f/l/+X/5v/m/+f/5//n/+f/6P/o/+j/6P/o
/+n/6f/p/+n/6v/o/+f/5//n/+f/6P/o/+j/6P/o/+j/6P/o/+j/6P/o/+j/6P/o/+f/
5//n/+f/5//n/+f/5//n/+f/5//n/+f/5//m/+b/5v/k/+b/5v/m/+X/5f/l/+X/5f/m
/+b/5v/k/+T/5P/k/+P/4//i/+L/5f/l/+X/5f/j/+T/4v/k/+T/5P/k/+b/5v/m/+b/
5P/k/+T/5P/m/+b/5//p/+j/6P/o/+n/6//r/+v/6v/q/+v/7P/s/+3/7f/t/+7/7//v
//D/8v/1//X/9f/1//X/9f/1//X/9//3//f/9//1//T/8//y//H/8f/w/+//7f/r/+n/
5//l/+X/5f/l/+T/4//j/+L/4f/h/+H/4f/i/+L/4v/i/+H/4f/h/+H/4//j/+P/4//j
/+T/5P/k/+H/4f/h/+H/4f/l/+X/5//p//D//P8MACEAQgBwAKgA4AAPATEBRgFOAT4B
FwHgAJcAPQDp/6j/c/9I/zb/Ov9F/03/WP9m/3r/jP+d/63/uv/F/8//1P/X/9n/2//b
/9z/3f/d/97/4f/i/+L/4//k/+T/5P/l/+b/5v/m/+f/5//n/+n/6f/p/+n/6P/o/+j/
6P/p/+r/6v/r/+v/6//r/+v/6f/r/+z/7f/t/+3/7//v//H/8v/y//P/9f/2//b/9v/5
//v/+//6//r//P/9//7///8AAAEAAwAFAAYABwAIAAkACgAMAA0ADgAQABEAFAASABQA
FgAXABoAGwAcAB0AHAAdAB0AHQAdAB0AGwAZABsAGQAYABcAFgAWABUAFAAVABMAEQAP
AA4ADAAKAAoACQAHAAYABQAEAAMAAgACAAMAAgACAAEAAQAAAP///v/+//3//f/8//v/
+v/6//n/+f/4//f/9v/2//b/9f/0//L/8v/w//D/7//u/+7/7v/t/+z/7P/t/+v/6//q
/+n/7P/t/+7/7//w//H/8v/y//D/8f/x//H/8v/y//L/8v/0//X/9f/1//j/+P/5//n/
+//7//z//P/7//r/+f/5//v/+//7//z//P/7//v/+//7//z//P/8//7//v/+//7//P/8
//z//P/8//z//P/7//v/+//7//v/+//7//v/+//7//v/+//7//v/+v/6//r/+v/6//r/
+v/6//r/+v/6//r/+v/6//r/+v/6//r/+v/7//3//v/+//7////9//3//f/8//z//f/+
//7/AQABAAEAAgABAAEAAgAEAAcABwAHAAcACwALAAsACwAJAAkACQAJAAkACAAHAAYA
BQAFAAQAAwABAP///f/7//n/+f/5//n/+P/3//f/9v/1//X/9f/1//b/9v/2//b/9f/1
//X/9f/z//P/8//z//X/9v/2//b/9f/1//X/9f/z//P/8//z//n/AgAOACAAPQBiAI4A
xgACATUBVwFuAXgBagFBAQgBuwBfAAcAwv+N/2L/UP9W/1//Y/9q/3T/gv+S/6X/t//E
/9H/3f/k/+X/5//p/+n/6v/r/+3/7v/v//D/8P/x//L/8v/y//P/9P/0//T/9f/1//X/
9f/1//X/9f/2//b/9v/2//f/+P/4//n/+v/7//z//f/7//3//v////////8BAAEA//8A
AAAAAQADAAQABAAEAAYACQAKAAoACAAKAAsADAAPABAAEQATABUAFgAXABgAFwAYABoA
GwAeACAAIQAkACQAJgAoACkAKAApACoAKwAtAC8AMAAxAC8ALwAtACsALgAtAC0ALQAr
ACoAKAAmACMAIQAfAB0AHAAaABgAGAAXABUAFAATABIAEQAQABAAEQAQABAADwANAAwA
CwAKAAoACQAJAAgABQAEAAQAAwADAAIAAQAAAP7//v/9//z/+v/6//j/+P/5//j/+P/4
//f/9v/2//f/9f/1//T/8//2//f/+P/5//j/+f/6//r/+v/7//v/+//9//7///8AAAIA
AwADAAMABAAEAAUABQADAAMABAAEAAYABgAGAAcABwAHAAcACAAIAAcABwAHAAcACAAI
AAgACAAIAAgACAAIAAgACAAIAAgACAAIAAcABQAFAAUABQAHAAcABwAHAAUABQAGAAQA
BAAEAAQABAAEAAQABAADAAIAAQAAAAIAAgADAAUACAAIAAgACQAJAAkACQAIAAgACQAK
AAoACgAJAAgACAAJAAkACgAMAAsACwALAAsADwAPAA8ADwARABEAEQARABEAEAAPAA4A
DwAPAA4ADQAKAAcABAABAAEAAQABAAEAAAD//////v/8//v/+v/5//j/+P/4//j/+f/5
//n/+f/5//n/+f/5//n/+v/6//r/+f/5//n/+f/7//n/+f/3//v/AAAKABoANQBaAIYA
vgD+ADkBYwGCAZYBkgFzAUIB+wCdADkA6P+v/4D/Yv9c/2f/bf9y/3b/hP+S/6P/tf/E
/8//2//i/+P/5f/n/+f/5v/p/+n/6v/t/+z/7P/t/+7/7v/u/+//8P/w/+7/7//v/+//
8P/x//L/8//0//T/9P/0//X/9v/2//f/9//3//f/9//3//n/+v/7//n/+f/7//v//f/+
//7///8BAAIAAgACAAIAAwACAAAAAgAEAAUABgAJAAoACwANAAsADAANAA4ADwAQABIA
EwAUABYAFwAaABoAHAAeAB8AIQAjACUAJwAoACkAKQApACkAKQAnACUAJQAjACIAIQAh
ACAAHgAcABkAFwAVABMAEgAQAA4ADgANAAsACgAJAAgABwAGAAYAAwACAAIAAQD///7/
/f/8//r/+f/5//j/+f/4//j/9//3//b/9f/0//L/8v/x//D/8P/w/+7/7v/t/+z/7P/s
/+r/6P/n/+f/6f/p/+j/5//p/+n/6f/p/+j/6f/q/+r/7P/t/+3/7f/w//D/8P/w//D/
8f/x//H/8v/y//P/8//z//P/9P/0//b/9v/2//f/9//3//f/+P/4//f/9//3//n/+v/6
//r/+P/4//j/+P/6//r/+v/6//r/+v/6//n/+f/5//n/+f/3//f/9//3//n/+f/6//j/
+P/4//j/9v/2//b/9v/2//b/9v/2//j/+P/5//v//P/8//z//f/8//v/+v/4//n/+//9
//7/////////AAD/////AAACAAEAAQABAAEABAAFAAYABwAHAAcABwAHAAcABgAFAAQA
AwADAAIAAQD///3/+//5//f/9//3//f/9v/1//X/9P/z//P/8//z//D/8P/w//D/7//v
/+//7//x//H/8f/x/+//8P/w//D/7//v/+//7//v//H/8//x//P/+v8GABgAMwBaAIwA
xgAGAT0BYwF+AY4BhgFjAS4B4wCDACEA1v+f/3L/Xv9i/23/cf92/4D/jv+e/63/u//I
/9X/3//k/+X/5//n/+f/6v/r/+v/7P/t/+7/7v/v//D/8P/w//H/8v/y//L/8//z//P/
8//z//P/8//y//L/8v/y//P/9P/0//X/9f/1//X/9f/3//n/+v/7//v/+//9//3//f/+
//7///8BAAIAAgACAAEAAwADAAIABAAGAAcACAAJAAoACwANAA0ADgAPABAAEwAUABYA
FwAYABoAGwAeAB4AIAAiACMAJAAlACYAJwAoACkAKQApACsAKwApACcAKQAnACYAJQAj
ACIAIAAeAB0AGwAZABcAFAASABAAEAANAAsACgAJAAoACQAIAAgABQAEAAQAAwADAAIA
AQAAAAAA//////7//f/8//z/+//7//r/+f/4//b/9v/1//T/9P/0//L/8v/z//L/8v/y
/+//7v/u/+//7f/t/+z/6//r/+v/6//r/+r/6//s/+z/7P/t/+3/7f/w//D/8P/w//L/
8//z//P/9P/0//X/9f/1//X/9v/2//T/9P/0//X/8//z//P/9P/0//P/8//z//P/9P/0
//T/9P/0//T/9P/0//T/9P/0//T/9P/0//P/8f/x//H/8f/v/+//7//v/+//7//v/+//
8f/w//D/8P/u//D/8P/w/+//8v/x//D/7//u/+z/7P/s/+z/7v/u/+7/7v/s/+z/7f/v
//D/8P/w//H/8f/x//H/8P/u/+//8P/w//H/8f/x//L/8f/x//L/9P/1//X/9f/1//f/
9//3//f/9//3//f/9//3//b/9f/0//H/8f/w/+//7f/r/+n/5//l/+X/5f/l/+b/5f/l
/+T/4f/h/+H/4f/e/97/3v/e/93/3f/d/93/3f/d/93/3f/d/97/3v/e/93/3f/d/93/
2//b/9v/2//b/+L/7v/+/xUAOABoAKIA3gAXAT0BWgFsAWwBTQEYAc8AcwARAL7/gf9U
/zz/PP9F/03/WP9o/3j/hv+V/6f/uP/D/8f/yv/P/8//z//R/9L/0//T/9T/1f/U/9T/
1f/W/9b/2P/Z/9r/2v/a/9v/2//b/9v/2//b/9v/2v/a/9r/2v/Z/9r/2v/b/93/3f/d
/93/2//d/97/3//f/9//4f/h/+H/4v/i/+P/5f/m/+b/5v/l/+f/5//m/+j/6v/r/+z/
7f/u/+//8f/x//L/8//0//X/9v/4//n/+v/8//3/AAD+/wAAAgADAAYABwAIAAkACgAL
AAsACwALAAsACQAHAAkABwAGAAUABQAEAAIAAAD///3/+//5//r/+P/2//b/9P/x/+//
7f/u/+3/7P/s/+v/6v/q/+n/5//m/+X/5P/k/+P/4//i/+P/4v/i/+H/4f/g/9//3v/e
/97/3f/c/9z/3P/a/9r/2f/Y/9j/2P/Z/9j/2P/Z/9f/1//W/9X/1f/V/9X/1f/U/9X/
1v/W/9b/1//X/9f/1v/W/9b/1v/Y/9n/2f/Z/9j/2P/Z/9n/2//b/9z/3P/a/9r/2v/b
/9v/2//b/9z/3P/b/9v/2//d/97/3v/e/9z/3P/c/9z/3v/e/97/3v/c/9z/3P/b/9v/
2//b/9v/2//b/9v/2//b/9v/2//b/93/3P/c/9z/2v/c/9z/3P/d/9v/2//b/9r/2v/a
/9r/2v/c/9z/3P/c/9r/2v/a/9r/3P/c/93/3//i/+L/4v/j/+H/4f/h/+D/4P/h/+L/
4v/l/+X/5f/m/+f/5//o/+r/6//r/+v/6//t/+3/7f/t/+//7//v/+//7f/s/+v/6v/p
/+n/6P/n/+X/4//h/9//3//f/9//3//e/93/3f/c/9n/2f/Z/9n/2v/a/9r/2v/Z/9n/
2f/Z/9f/1//X/9f/1//Y/9j/2P/Z/9n/2f/Z/9n/2f/X/9n/2//g/+7/AAAdAEgAfAC4
APIAIQFDAWABbgFiATkBAAGvAEsA5/+c/2f/RP82/zr/Q/9P/17/cP+C/5L/of+z/8D/
xf/J/8z/zf/N/8//z//Q/9H/0//W/9f/1P/W/9f/2P/Y/9j/2f/a/9r/2v/b/9v/2//d
/93/3f/d/97/3v/e/97/3//g/+D/4f/h/+H/4f/h/9//4f/i/+P/4f/h/+P/4//j/+T/
5P/l/+X/5v/m/+b/5//p/+n/6P/o/+r/6//s/+3/7v/v//H/8f/y//P/9P/3//j/+v/7
//r//P/9/wAAAAACAAQABQAGAAcACAAJAAoACwALAAsACwALAAkABwAJAAcABgAFAAMA
AgAAAP7//f/7//n/9//2//T/8v/y//P/8f/w/+//7v/t/+z/7P/r/+r/6v/p/+v/6v/p
/+j/5v/l/+X/5P/l/+T/5P/j/+P/4v/h/+D/4P/g/9//3v/e/97/3P/c/9v/2v/a/9r/
2//a/9r/2//b/9v/2v/Z/9n/2f/Z/9n/2P/Z/9r/2v/Y/9n/2f/Z/9z/3P/c/9z/2v/b
/9v/2//c/9z/3f/d/9//3//g/+D/4P/g/+D/4f/h/+H/4f/i/+L/4f/h/+H/4f/i/+L/
4v/k/+T/5P/k/+L/4v/i/+L/5P/k/+T/4//l/+X/5f/l/+X/5f/l/+X/5f/l/+X/5f/l
/+T/5P/k/+T/5v/m/+b/5f/l/+X/5f/l/+b/5v/m/+b/5v/m/+b/5f/l/+T/5P/l/+X/
5f/l/+f/5v/k/+b/5v/m/+b/5v/k/+T/5P/k/+T/5P/k/+T/5P/k/+X/5//q/+r/6v/r
/+v/6//r/+r/6v/r/+z/7P/r/+v/6//s/+//7//w//L/8f/x//H/8f/1//X/9f/1//X/
9f/1//X/8//y//H/8P/v/+//7v/t/+n/5//l/+P/4//j/+P/4//i/+H/4f/g/93/3f/d
/93/3P/c/9z/3P/b/9v/2//b/9n/2f/Z/9n/2//c/9z/3P/b/9v/2//b/9n/2f/Z/9v/
3f/m//L/BAAfAEQAdgCyAOoAFwE3AVQBYAFOASUB6gCZADUA1f+Q/13/OP8s/zT/P/9L
/1z/cP+C/5L/of+z/8D/xf/H/8r/zf/N/8//z//O/9H/0//U/9P/1P/W/9f/2P/Y/9n/
2//d/97/3P/d/93/3f/d/93/3f/d/9z/3P/c/9z/3f/e/97/3//f/9//3//f/93/3//g
/+H/4f/h/+P/4//h/+L/4v/j/+P/5P/k/+T/4//l/+X/5P/k/+b/5//o/+n/6v/r/+3/
7f/u/+//8P/y//T/9//5//r//P/9/wAA/v8AAAIAAwAEAAUABgAHAAgACQAJAAkACQAJ
AAcABQAHAAUABAADAAIAAgABAAAA///9//v/+f/4//b/9P/0//P/8f/w/+//7v/t/+z/
7P/s/+z/7f/t/+3/7P/r/+r/6v/p/+n/6P/p/+j/6P/n/+f/5v/l/+T/5P/k/+P/4v/k
/+T/4v/i/+D/3v/d/9z/2//a/9r/2//d/93/3P/b/9v/2//b/9v/3P/d/97/3v/e/9//
3//f/+D/4P/g/+D/4f/j/+T/5f/k/+T/5f/l/+X/5f/m/+b/6P/o/+j/6f/p/+n/6f/q
/+r/6f/p/+n/6f/q/+r/6v/q/+r/6v/q/+z/7P/s/+z/6v/q/+r/6f/p/+n/6f/p/+v/
6//r/+v/7f/t/+3/7f/r/+r/6v/q/+j/6v/q/+r/6//r/+z/6v/q/+r/6v/s/+z/7P/s
/+7/7v/u/+7/7v/u/+//8f/w//D/8P/x//H/8f/x//D/8v/z//T/9P/1//X/9f/2//j/
+f/7//7///////////////////////3//f/9//3////+//3//P/7//v/+v/5//n/9//1
//P/8f/x//H/8f/w/+//7//u/+v/6//r/+v/6v/q/+r/6v/p/+n/6f/p/+v/6//r/+v/
7f/u/+7/7v/t/+3/7f/t/+3/7f/v/+//8f/2/wIAFgAxAFQAhAC6APYAJQFFAVgBWgFE
ARkB3gCNADEA4f+i/2//SP86/0L/Tf9V/17/aP98/5D/o/+z/8D/y//V/9r/3f/f/+H/
4f/i/+X/5f/m/+f/6P/q/+v/7P/s/+z/7f/u/+7/7v/v/+//7//v/+//7//v//D/8P/w
//D/8f/y//L/8//1//X/9f/1//X/9//4//n/+//7//3//f/9//7//v///wEAAgACAAIA
AwAFAAUABAAEAAYABwAIAAsADAANAA8ADwAQABEAEgARABIAFAAVABQAFgAXABoAGgAc
AB4AHwAiACMAJAAlACQAJQAlACUAIwAjACEAHwAhAB8AHgAdAB0AHAAaABgAFwAVABMA
EQAQAA4ADAAMAA0ACwAKAAkABgAFAAQABAAFAAQABAADAAMAAgABAAAA/v/9//3//P/7
//r/+v/5//n/+P/3//b/9f/0//L/8P/w//D/7v/u/+3/7P/s/+z/6//q/+r/6//t/+3/
7P/r/+v/6//r/+v/7v/v//D/8P/y//P/8//z//T/9P/0//T/9v/3//f/9//2//b/9//3
//f/9//4//j/+v/6//r/+//7//v/+//8//r/+f/5//n/+f/6//r/+v/6//r/+v/6//r/
+v/6//r/+P/4//j/9//5//n/+f/5//v/+//7//v/+//7//n/9//2//X/9P/z//L/8//0
//X/9v/4//j/+P/4//b/9v/3//n/+v/6//r/+//7//v/+//6//r/+//8//z/////////
AAAAAP////8AAAMAAwADAAMABwAHAAcABwAFAAUABQAFAAUABAADAAIAAwADAAIAAQD9
//v/+f/3//X/9f/1//X/9P/z//P/8v/x//H/8f/x//D/8P/w//D/7//v/+//7//x//H/
8f/x//H/8v/y//L/8f/x//H/8f/x/+//7//v//H/9v8AABAAKQBOAHoAsADwACsBVwF0
AYYBggFhAS4B5wCJACUA2P+f/2z/Tv9O/1v/Y/9o/27/fP+M/53/r/++/8v/1f/e/+P/
5f/n/+f/6P/r/+3/7v/v/+7/7v/v//D/8P/y//P/9P/0//T/9f/1//X/9f/1//X/9f/2
//b/9v/2//f/+P/4//n/+f/5//n/+f/5//v//P/9//3//f////////8AAAAAAQABAAIA
AgACAAMABQAFAAQABQAIAAoADAANAA4ADwARAA8AEAARABIAEQASABQAFQAYABoAGwAe
AB4AIAAiACMAJAAlACYAJwAmACcAJwAnACgAKQAoACcAKQAnACYAJQAhACAAHgAcABsA
GQAXABUAFAASABAAEAARAA8ADgANAAwACwAKAAoACQAIAAgABwAJAAgABwAGAAQAAwAD
AAIAAQAAAAAA//////7//f/8//r/+v/5//j/9v/2//T/9P/z//L/8v/y//H/8P/w//H/
7//v/+7/7f/r/+v/6//r/+7/7//w//D/8P/x//H/8f/0//T/9P/0//b/9//3//f/+P/4
//n/+f/5//n/+v/6//r/+v/6//v/+//7//v//P/8//v/+//7//n/+v/6//r/+v/6//r/
+v/4//j/+P/4//j/+P/4//f/+f/5//n/+f/4//f/9v/1//X/9f/1//X/9//2//T/9P/0
//T/9P/0//T/9P/0//L/8v/y//L/8v/y//P/9f/2//b/9v/3//f/9//3//b/9v/3//j/
+P/5//n/+f/6//v/+//8//7//f/9//3//f8BAAEAAQABAP//////////AQAAAP///v/9
//3//P/7//n/9//1//P/7//v/+//7//w/+//7//u/+v/6//r/+v/6v/q/+r/6v/p/+n/
6f/p/+n/6f/p/+n/5//o/+j/6P/n/+f/5//n/+f/5//n/+f/6f/q//T/BAAbADoAZgCg
AN4AGwFHAWgBfgF+AWMBNAHzAJkAMwDc/53/av9G/0D/Tf9X/1z/aP94/4r/mf+p/7j/
xf/R/9b/2f/b/93/3f/e/9//3//g/+H/4v/i/+P/5P/k/+T/5f/m/+b/5v/n/+f/5//n
/+f/5//n/+b/5v/m/+b/5//o/+j/6f/p/+n/6f/p/+n/6//s/+3/6//r/+3/7f/t/+7/
7v/v//D/8v/z//T/9f/3//f/9v/2//j/+f/6//v//P/9/////f/+////AAADAAQABgAH
AAgACgALAA4ADgAQABIAEwAUABUAFgAXABoAGwAbABsAGwAbABkAFwAYABcAFwAXABMA
EgAQAA4ADwANAAsACQAGAAQAAgACAP///f/8//v//P/7//r/+v/3//b/9v/1//X/9P/z
//L/8v/x//H/8P/v/+7/7v/t/+3/7P/r/+r/6v/q/+n/6P/o/+j/5v/m/+X/5P/k/+T/
4//i/+L/4//j/+P/4v/h/9//3//f/9//4P/h/+L/4v/i/+P/4//j/+b/5v/m/+b/5v/n
/+f/5//m/+b/5//n/+n/6f/q/+r/6v/q/+r/6//p/+n/6f/q/+z/6//r/+v/6//s/+z/
7P/u/+7/7v/u/+z/7P/s/+z/7P/s/+z/6//r/+v/6//r/+v/6//r/+v/6f/p/+n/6f/r
/+r/6v/q/+b/6P/q/+j/6P/o/+j/6P/o/+j/6P/o/+j/6P/o/+j/6P/p/+v/7v/u/+7/
7//t/+3/7f/s/+z/7f/u/+7/8P/x//L/9P/z//P/9P/2//f/9//3//f/+f/5//n/+f/3
//f/9//3//n/+P/3//b/8//z//L/8f/t/+v/6f/n/+f/5//n/+f/5v/l/+X/5P/h/+H/
4f/h/97/3v/e/97/4P/h/+L/4//h/+H/4f/h/9//4P/g/+D/4f/h/+H/4f/h/+H/4f/h
/+H/6v/2/wgAJQBOAIAAvAD6ACsBTQFoAXgBbAFFAQgBtwBRAOv/ov9r/0L/NP86/0P/
Tf9c/3L/hP+S/6P/s//A/8v/z//S/9X/1f/V/9P/1v/X/9n/3P/b/9z/3v/f/+D/4P/g
/+H/4v/i/+L/4//j/+P/4//j/+P/4//k/+T/5P/k/+P/5P/k/+X/5f/l/+X/5f/l/+f/
6P/p/+f/5//p/+n/5//o/+j/6f/r/+z/7P/s/+v/7f/t/+z/7P/u/+//8P/v//D/8f/z
//T/9v/4//r/+//8//7///8AAAIAAwAGAAQABgAIAAkACAAJAAoACwAOAA8ADwAPAA8A
DQANAA==
         </WaveFormData>
      </LeadData>
      <LeadData>
         <LeadByteCountTotal>10000</LeadByteCountTotal>
         <LeadTimeOffset>0</LeadTimeOffset>
         <LeadSampleCountTotal>5000</LeadSampleCountTotal>
         <LeadAmplitudeUnitsPerBit>4.88</LeadAmplitudeUnitsPerBit>
         <LeadAmplitudeUnits>��V</LeadAmplitudeUnits>
         <LeadHighLimit>2147483647</LeadHighLimit>
         <LeadLowLimit>268435456</LeadLowLimit>
         <LeadID>V6</LeadID>
         <LeadOffsetFirstSample>0</LeadOffsetFirstSample>
         <FirstSampleBaseline>0</FirstSampleBaseline>
         <LeadSampleSize>2</LeadSampleSize>
         <LeadOff>FALSE</LeadOff>
         <BaselineSway>FALSE</BaselineSway>
         <ExcessiveACNoise>FALSE</ExcessiveACNoise>
         <MuscleNoise>FALSE</MuscleNoise>
         <LeadDataCRC32>3940841645</LeadDataCRC32>
         <WaveFormData>
/P/8//z/+//7//v/+//7//r/+v/6//r/+v/6//v/+//7//r/+v/6//z/+v/6//j/+P/4
//3/AgAMABsAMgBMAG0AkACvAMgA4wD8AAQB/QDnAMIAjQBWACoACADv/+D/3P/e/9z/
3f/f/+H/5P/p/+//8//1//j/9//5//n/+P/4//b/9v/2//b/9v/4//b/9//4//j/+P/4
//n/+f/5//n/+f/5//r/+v/6//r/+v/6//v/+//7//v//P/8//z//f/9//3//f/9//3/
/f/9//7///////3//v/+////AQABAAEAAQABAAQABAACAAIAAwAGAAcABwAIAAkACgAI
AAoACwALAAwADQAOAA8AEgATABQAFAAWABcAGAAZABsAHAAdAB4AHgAeAB4AHgAfACAA
IQAiACAAHwAfAB8AHwAdAB0AHAAaABkAFwAWABcAFQAVABQAEwASABEAEAAPAA4ADAAM
AAsACgAKAAkACAAHAAYABQAFAAQAAwACAP////////////////7//f/7//v/+//6//r/
+v/4//j/+v/6//n/+f/4//j/+P/4//j/+P/3//f/9//3//f/9//3//j/+P/4//b/9v/2
//b/9P/1//X/9f/1//X/9f/1//b/9v/3//f/+f/5//n/+f/4//j/+P/4//j/+P/4//j/
+v/6//r/+v/4//j/+f/5//n/+f/5//n/+f/5//n/+f/5//n/+P/4//r/+v/6//n/9//3
//f/9//3//f/9//3//j/+P/4//j/9v/2//b/9v/2//b/9v/2//b/9v/2//b/9P/0//T/
9P/2//b/9v/2//X/9f/1//X/9f/1//X/9f/1//b/9v/3//X/9f/2//b/9f/1//T/9P/0
//T/9P/0//T/9P/0//T/9P/0//T/9v/2//f/9//3//f/9//3//n/+f/5//n/+f/5//r/
+v/6//v/+//7//r/+v/8//3/AAAAAAAAAQABAAEAAgACAAQABAAEAAQABAADAAIAAQAA
AAAA///+//3/+//6//j/9v/2//X/9f/1//T/8//z//L/8v/y//L/8v/y//H/8f/x//H/
8f/w//D/8P/w//D/7v/v/+//7//w//D/8P/w/+7/7v/u/+7/7P/v//j/AgARACYAQgBh
AIAAnQC2ANEA5gDuAOcA0wCsAHUAQAAWAPT/1//I/8j/yP/G/83/1f/X/9r/4f/n/+v/
6//s/+3/7f/t/+z/7P/s/+r/6v/s/+z/6v/s/+3/7v/u/+z/7P/t/+3/7//v/+//7//u
/+7/7v/u/+7/7v/v/+//7//v//D/8P/w//H/8f/x//H/8f/x//H/8f/y//P/8//z//T/
9P/1//X/9f/1//X/9f/4//j/9v/2//f/+v/7//n/+v/7//z/+v/8//3//f/+////AAAB
AAIAAwAEAAQACAAJAAoACwALAAwADQAOABAAEAAQABAAEAAQABAAEAAQAA8ADwAPAA8A
DQANAAwADAALAAkACAAJAAcABwAGAAMAAgABAAAAAQAAAP7//v/9//z//P/7//r/+f/4
//f/9//2//X/9P/1//X/9f/1//X/9f/0//P/8f/x//H/8P/y//L/8P/w//D/8P/v/+//
7v/u/+7/7v/u/+7/7f/t/+3/7f/t/+3/6//s/+z/7P/u/+7/7v/u/+z/7f/t/+3/7//v
/+//7//u/+7/7//v/+//7//v/+//7v/u/+7/7v/u/+7/7v/u/+7/7v/u/+7/7v/u/+//
7//v/+//7//v/+//7//v/+//7//v/+7/7v/u/+7/7v/t/+3/7f/t/+3/7f/t/+3/7f/s
/+z/7P/s/+z/7P/s/+z/7P/s/+z/7P/s/+z/7P/s/+z/7P/s/+z/6v/q/+r/6v/r/+v/
6//r/+v/6//r/+v/6//q/+r/6f/q/+r/6v/q/+r/6P/o/+j/6P/o/+j/6P/o/+r/6v/r
/+v/7f/t/+3/7f/t/+3/7f/t/+3/7f/u/+7/7v/v/+//7//w//D/8v/z//T/9P/0//X/
9f/1//b/9v/2//b/9v/2//b/9f/0//P/8v/y//H/8P/t/+v/6v/o/+j/6P/n/+f/5f/k
/+P/4//i/+L/4v/i/+D/4P/f/9//3//f/9//3v/e/97/3v/e/97/3//f/9//3v/e/97/
3v/e/97/3v/e/9z/3f/k/+7/+f8MACYARQBmAIMAnAC3AM4A2gDXAMMApABxADYABgDi
/8X/sv+s/67/sv+1/7v/wf/I/83/0//X/9n/3P/b/9v/2//c/9z/3P/a/9r/2v/c/9z/
2v/b/9z/3P/c/9z/3f/d/93/3f/d/93/3v/e/97/3v/e/97/3//f/9//3//g/+D/4P/h
/+H/4f/h/+H/4f/h/+H/4v/j/+P/4f/i/+L/4//l/+X/5f/l/+X/6P/o/+b/5v/n/+r/
6//p/+r/6//s/+z/7v/v/+//8P/x//L/8//0//X/9v/2//j/+f/6//v/+//8//3//v8A
AAAAAAAAAAIAAgACAAIAAAD///////////3//f/8//z/+//5//j/+f/3//f/9v/1//T/
8//y//H/8P/u/+7/7//u/+7/7f/s/+v/6v/p/+n/6P/n/+b/5f/l/+X/5f/j/+P/4v/h
/+H/4f/h/+D/4P/g/97/3v/e/97/3f/d/97/3v/e/97/3v/e/93/3f/d/93/3f/d/93/
3v/e/97/3v/e/97/3v/c/93/3f/d/93/3f/d/93/3v/e/9//3//d/93/3f/d/97/3v/e
/97/3v/e/97/3v/e/97/3v/e/97/3v/f/9//3//f/9//3//f/9//3//f/9//3//e/97/
3v/e/97/3f/d/93/3f/d/93/3f/d/93/3v/e/97/3v/c/9z/3P/c/9z/3P/c/9z/3P/c
/9z/3P/a/9r/2v/a/9r/2v/a/9r/2//b/9v/2//b/9v/2v/a/9r/2v/a/9z/3P/c/9z/
2v/a/9r/2v/c/9z/3f/d/93/3f/d/93/3//f/9//3//d/93/3v/e/+D/4f/h/+H/4v/i
/+T/5f/m/+b/5v/n/+f/5//o/+j/6P/o/+j/6P/o/+f/5v/l/+T/5P/j/+L/3//d/9z/
2v/Y/9j/1//X/9f/1v/V/9X/0v/S/9L/0v/U/9T/0//T/9P/0//T/9L/0v/S/9L/0v/Q
/9H/0f/R/9D/0P/Q/9D/zv/S/9L/1P/U/9f/3P/k//H/BAAaADcAWABzAIwAowC0ALoA
sQCbAHYAQwASAOr/yP+p/5z/nP+e/6D/of+n/6v/sv+5/7//w//F/8z/zf/N/83/zv/O
/87/zv/O/87/zv/O/87/z//Q/9D/0P/Q/9H/0f/R/9H/0f/R/9L/0v/S/9L/0v/S/9P/
0//T/9P/1P/U/9T/1f/V/9X/1f/V/9X/1f/V/9b/1//X/9f/2P/Y/9n/2//b/9v/2//b
/97/3v/c/9z/3f/g/+H/4f/i/+P/5P/k/+b/5//n/+j/6f/q/+v/7P/t/+7/7v/w//H/
8v/z//X/9v/3//j/+P/4//j/+P/4//j/+P/4//r/+f/5//n/+f/3//f/9v/2//X/8//y
//P/8f/x//D/7//u/+3/7P/p/+j/5v/m/+X/5P/k/+P/5P/j/+L/4f/f/97/3f/c/93/
3f/d/93/2f/Z/9j/1//X/9f/1//W/9b/1v/U/9T/0v/S/9H/0f/S/9L/0v/S/9L/0v/R
/9H/0//T/9P/0//T/9T/1P/U/9L/0v/S/9L/0v/T/9P/0//V/9X/1f/V/9b/1v/X/9f/
2f/Z/9n/2f/Z/9j/1//W/9j/2P/Y/9j/2P/Y/9j/2P/a/9r/2//b/9v/2//b/9v/2f/Z
/9n/2f/Z/9n/2P/Y/9r/2v/a/9n/1//X/9f/1//X/9f/1//X/9j/2P/Y/9j/1v/Y/9b/
1v/W/9b/2P/Y/9j/2P/W/9b/1v/W/9b/1v/X/9f/2f/Z/9n/2f/X/9f/1//X/9f/1//Y
/9j/2v/b/9v/2//c/9z/3v/f/+D/4P/g/+H/4//j/+T/5P/k/+T/5P/k/+T/4//i/+H/
4v/i/+H/4P/d/9v/2v/Y/9b/1v/V/9X/1f/U/9P/0//S/9L/0v/S/9L/0v/R/9H/0f/R
/9H/0P/O/87/zv/O/9D/0f/R/9H/0v/S/9L/0v/Q/9D/zv/M/9D/1f/a/+b/9f8KACIA
QQBiAIEAmACxAMYAzgDFAK8AigBXACQA+v/Y/73/rv+s/67/qv+p/6n/q/+w/7f/v//D
/8f/zv/R/9H/0f/S/9L/0v/S/9L/0v/S/9L/0v/T/9T/1P/U/9T/1f/V/9f/1//X/9f/
2P/Y/9j/2P/a/9r/2//b/9v/2//c/9z/3v/f/9//3//f/9//3//f/9//4P/h/+H/3//g
/+D/4f/j/+P/4//j/+X/6P/o/+b/5v/n/+r/6//t/+7/7//w//L/9P/1//X/9P/1//b/
9//6//v//P/8/wAAAQACAAMAAwAEAAUABgAIAAgACAAIAAoACgAKAAoADAALAAsACwAL
AAkACQAIAAYABQADAAIAAQD//////v////7//f/8//n/+P/2//b/9//2//b/9f/0//P/
8v/x//P/8v/x//D/7f/t/+3/7f/t/+3/7P/r/+v/6//r/+r/6v/q/+j/6P/o/+j/5//n
/+b/5v/m/+b/5v/m/+X/5f/m/+f/6P/p/+n/6v/q/+r/6v/q/+r/6v/s/+3/7f/t/+//
7//v/+//7v/u/+//7//x//H/8f/x//P/9P/1//b/9P/0//T/9P/2//b/9v/2//b/9v/3
//f/9f/1//X/9f/3//f/9//3//f/9//2//b/9v/2//b/9f/3//f/9//3//X/9//4//b/
9v/2//b/9v/2//b/9v/0//T/9P/0//X/9v/4//n/+//7//v/+//9//3//f/9//3//f/+
//7//P/9//3//f/+//7/AAABAAIAAgACAAMABQAFAAYABgAIAAgACAAIAAoACQAIAAcA
BgAGAAUABAABAP///v/8//z//P/7//v/+//6//n/+f/3//b/9f/0//T/9P/z//P/9f/1
//X/9P/1//b/9//4//f/9//2//X/9v/2//b/9v/4//j/9v/2//b/9//8/wYAFQAqAEIA
XwCEAKcAxADfAPgABAEBAfEA0gChAGoAOgAYAPn/4v/a/9z/3P/X/9X/0//Y/93/5f/p
/+//9P/1//X/9f/2//T/9P/2//T/9P/4//j/9v/3//j/+P/4//j/+f/5//n/+f/5//n/
/P/8//z//P/8//z//f/9//3//f/+//7//P/9//3//f/9//3//f/9//3//v////////8A
AAAAAQAFAAUABQAFAAMABgAGAAQABgAHAAoACwANAA4ADwAQAA4AEAARABEAEgATABQA
FQAWABcAGAAYABoAGwAcAB0AIAAiACQAJgAoACgAKAAoACgAKAAoACgAJgAlACUAJQAn
ACUAJQAkACQAIwAhACAAHQAbABsAGgAZABgAFwAWABUAFAASABIAEQAQABAADwAMAAsA
CgAJAAcABgAFAAQABQAFAAUABQADAAMAAgABAAEAAQABAAAAAAAAAP7//v/8//z/+//7
//j/+P/4//j/+v/6//n/+f/7//v/+//7//r/+v/5//j/+f/6//v//P/8//3//f/9//3/
/f/9//3//P/8//3//f/7//v/+//7//3//v///wAAAgACAAIAAgAAAAAAAAAAAAIAAgAD
AAMAAQABAAEAAQABAAEAAQABAAEAAQAAAAAAAAAAAAAA//8BAAEAAQABAAEAAQACAAAA
AAAAAAAA/v/+//7//v/+//7//v/+/wAAAAABAAEAAwADAAMAAwABAAEAAQABAAMAAwAE
AAQABAAFAAUABQAGAAYACAAJAAoACgAKAAsADQANAA4ADgAQABAAEAAQABAADwAOAA0A
DAAMAAsACgAJAAcABgAEAAIAAgABAAEAAQAAAP/////+//7//v/+//z//P/7//v/+f/5
//n/+P/6//r/+v/6//r/+//7//v/+v/6//r/+v/4//z//P/6//j//f8EAAwAGwAyAEwA
awCOALEAzADlAPoABAH9AOsAzACXAGAANAASAPX/4v/i/+L/4P/d/93/3//i/+f/6//v
//X/+v/7//v/+//8//r/+P/6//r/+P/6//z/+v/7//z//P/6//r/+//7//3//f/9//3/
/v/+//7//v/+//7///////////8AAAAA/v////////8BAAEAAQABAAEAAgADAAMAAQAC
AAIAAwAHAAcABwAHAAUACAAIAAYABgAHAAoACwAJAAoACwAMAAwADgAPAA8AEgATABQA
FQAWABcAGAAYABoAGwAcAB0AHwAgACEAIgAkACQAJAAkACYAJgAmACYAKAAnACcAJwAl
ACMAIwAiACAAHwAdABwAGwAZABkAGAAXABYAFQAUABUAFAASABIADwAOAA4ADQAKAAkA
CAAHAAkACAAHAAYAAwADAAMAAwADAAMAAgABAP////////7//v/+//z//P/+//7//f/9
//z//P/8//z/+v/6//n/+f/7//v/+//7//n/+v/6//r/+v/6//r/+v/6//v/+//7//3/
/f/9//3//P/8//3//f////////////7//v/+//7//v/+//7//v/+//7//v/+//7//v//
/////////////////////////wEAAQAAAAAA/v/+//7//f/9//3//f/9//3//f/9//3/
/v/+//7//v/+//7//v/+//7/AAD+//7//v/+//z//P/8//z//v/+//7//v/+//7/////
/wEAAQABAAEAAQABAAEAAQABAAEAAgACAAIAAwADAAMAAwACAAMAAwAGAAYABgAHAAkA
CQAKAAoACgAKAAoACgAKAAkACAAHAAYABgAFAAQAAQD///7//P/6//r/+f/5//n/+P/3
//f/9v/2//b/9v/2//b/9f/1//P/8//z//L/8v/y//L/8v/0//X/9f/1//T/9P/0//T/
8v/y//T/9P/w//P/+v8CAA8AIgA8AFsAfACdALgA0QDoAPQA8wDfALoAiQBUACQA/v/h
/9D/zP/M/8z/z//T/9f/2v/f/+X/6//v//D/8f/z//H/8P/w//D/8P/w//D/8P/w/+7/
7//w//D/8P/w//H/8f/v/+//7//v//L/8v/y//L/8v/y//P/8//x//H/8v/y//L/8//z
//P/8//z//P/8//1//b/9//3//X/9v/2//f/9//3//f/9//5//z//P/6//j/+f/8//3/
/f/+////AAD+/wAAAQABAAIAAwAEAAUACAAJAAoACgAMAA0ADgAPABEAEgATABQAFAAU
ABQAFAAUABQAFAAUABQAEwATABMAEwARABEAEAASABEADwAOAA0ACwALAAoACQAIAAcA
BgAFAAQAAgACAP///v/+//3//P/7//r/+f/5//j/9//2//X/9f/1//X/8//z//L/8f/v
/+//7//u/+7/7v/s/+z/7v/u/+3/7f/s/+z/7P/s/+z/7P/r/+v/6//r/+v/6//p/+r/
6v/q/+r/6v/q/+r/6v/r/+v/6//r/+v/6//r/+r/6v/r/+v/7f/t/+3/7f/s/+z/7P/s
/+z/7P/s/+z/7P/s/+z/7P/s/+z/7f/t/+v/6//r/+v/7f/t/+3/7f/t/+3/7P/s/+z/
7P/s/+v/6//r/+v/6//r/+v/6//r/+z/7P/s/+z/7P/s/+z/7P/u/+z/6v/q/+z/6v/q
/+r/6v/q/+r/6v/q/+j/6P/o/+j/6f/q/+z/7f/v/+//7//v/+3/7f/t/+3/7//v//D/
8P/w//H/8f/x//L/8v/0//X/9P/0//T/9f/3//f/+P/4//j/+P/4//j/+P/3//b/9f/0
//T/8//y//H/7//u/+z/6v/q/+n/6f/r/+r/6f/p/+b/5v/m/+b/5v/m/+X/5f/l/+X/
5f/k/+T/5P/k/+T/5P/l/+X/5f/k/+T/5P/k/+b/5P/i/+L/5P/l/+z/9v8FAB4AOABX
AHoAlwCwAMsA4ADkANsAwwCaAGEAKgD+/9z/xf+6/7b/tv+6/7//xf/L/9D/1f/d/9//
4f/i/+H/4f/h/+L/4v/g/+D/4v/k/+L/4v/i/+P/5P/k/+T/5P/l/+X/4//j/+P/4//m
/+b/5v/m/+b/5v/n/+f/5//n/+j/6P/m/+f/5//n/+n/6f/p/+n/6f/q/+v/6//p/+r/
6v/r/+3/7f/t/+3/7f/w//D/7v/u/+//8v/z//P/9P/1//b/9P/2//f/9//6//v//P/9
//7///8AAAAAAgADAAQABQAHAAgACQAKAAoACgAKAAoACgAKAAoACgAKAAkACQAJAAkA
BwAHAAYABgAFAAMAAgABAP/////+/////v/9//z/+//6//j/+P/3//b/9v/1//T/8//y
//H/8f/w/+//7v/t/+3/7f/t/+3/7f/s/+v/6f/p/+n/6P/q/+r/6P/o/+j/6P/n/+f/
5v/m/+b/5v/m/+b/5f/l/+X/5f/l/+X/4//k/+T/5P/k/+T/5P/k/+T/5f/l/+X/4//j
/+P/4//m/+b/5//n/+f/5//n/+f/5v/m/+b/5v/m/+b/5v/m/+b/5v/m/+b/5v/m/+f/
5//p/+n/6f/p/+f/5//n/+f/5//n/+b/5v/o/+j/6P/n/+f/5//n/+f/5f/l/+X/5f/k
/+T/5P/k/+b/5v/m/+b/5f/k/+P/4v/k/+T/5P/k/+T/5P/k/+T/4//i/+H/4P/h/+H/
4f/h/+P/4f/h/+L/4P/g/+D/4P/g/+D/4P/g/+D/4P/g/+D/4P/g/+H/4f/l/+X/5f/l
/+X/5f/l/+X/4//j/+T/5P/k/+X/5f/l/+b/5v/o/+n/6P/o/+j/6f/t/+3/7v/u/+7/
7v/u/+7/7P/r/+r/6f/o/+j/5//m/+H/3//e/9z/2//c/9z/3f/b/9r/2f/Z/9j/2P/Y
/9j/1v/W/9X/1f/X/9f/1//W/9T/1P/U/9T/1P/V/9X/1f/U/9T/1P/U/9T/1P/S/9L/
1P/X/97/6P/3/wwAJgBFAGYAgQCcALUAyADKAL8AqQB+AEUADgDk/8L/p/+e/5z/nv+i
/6n/sf+3/77/w//L/8//0f/Q/9H/0f/R/9L/0P/O/87/0P/Q/87/zv/Q/9H/0v/S/9T/
1P/V/9X/0//T/9P/0//U/9T/1P/U/9T/1P/V/9X/1f/V/9b/1v/U/9X/1f/V/9f/1//X
/9f/1//Y/9n/2f/Z/9r/2v/b/9v/2//b/9v/2f/c/9z/2v/a/9v/3v/f/9//4P/h/+L/
4P/i/+P/4//m/+f/6P/p/+r/6//s/+z/7v/v//D/8f/z//T/9f/2//j/+P/4//j/+P/4
//j/+P/2//X/9f/1//f/9f/1//T/9P/z//H/8P/v/+3/7f/s/+3/7P/r/+r/5//m/+T/
5P/l/+T/5P/j/+T/4//i/+H/3//e/93/3P/d/93/3f/d/9v/2//a/9n/1//X/9f/1v/Y
/9j/1v/W/9X/1P/S/9H/0v/S/9L/0v/S/9L/0f/R/8//z//P/8//0f/S/9L/0v/S/9L/
0v/S/9D/0f/R/9H/0//T/9P/0//U/9T/1f/V/9X/1f/V/9X/1P/U/9T/1P/U/9T/1P/U
/9T/1P/U/9T/1P/U/9X/1f/V/9X/1f/V/9X/1f/V/9X/0//T/9L/0v/S/9L/0v/R/9P/
0//T/9P/0//T/9P/0//S/9L/0v/S/9L/0v/S/9L/0v/S/9L/0P/Q/9D/0P/S/9L/0v/S
/9L/0v/S/9L/1P/U/9X/1f/V/9X/1f/V/9P/0//T/9P/1f/V/9b/1v/W/9f/1//X/9r/
2v/c/93/3v/e/97/3//f/9//4P/g/9//3v/d/9z/3v/d/9z/2//a/9r/2f/Y/9X/0//S
/9D/zv/O/83/zf/N/8z/y//L/8r/yv/K/8r/yP/I/8f/x//H/8f/x//G/8b/xv/G/8b/
yP/J/8n/yf/I/8j/yP/I/8j/xv/I/8j/xP/H/87/2P/n//z/FgA1AFYAcwCMAKEAsgCy
AKcAjwBiAC0A/v/U/7L/mf+O/5D/kv+U/5P/lf+b/6L/qf+v/7X/u//A/8H/wf/D/8T/
wP/A/8L/wv/C/8L/wv/C/8P/xP/E/8T/xP/F/8X/x//H/8f/x//I/8j/yP/I/8b/xv/H
/8f/yf/J/8r/yv/K/8v/y//L/8v/y//L/8v/zf/O/8//z//N/87/zv/P/8//z//P/8//
0f/U/9T/0v/U/9X/2P/Z/9n/2v/b/9z/2v/c/93/3f/e/9//4P/h/+L/4//k/+T/6P/p
/+r/6//r/+z/7f/u//D/8P/w//D/8P/w//D/8P/u/+3/7f/t/+//7f/t/+z/7P/r/+n/
6P/n/+X/5f/k/+P/4v/h/+D/3//e/9z/3P/b/9r/2v/Z/9j/1//W/9X/1f/U/9P/0v/P
/8//z//P/83/zf/M/8v/y//L/8v/yv/I/8j/xv/G/8j/yP/H/8f/xv/G/8b/xv/G/8b/
xf/F/8X/xf/F/8X/x//I/8j/yP/K/8r/yv/K/8r/y//L/8v/y//L/8v/y//K/8r/y//L
/83/zf/N/83/0P/Q/9D/0P/Q/9D/0P/Q/87/zv/O/87/0P/Q/9H/0f/Q/8//zv/N/8//
z//P/8//zf/N/8z/zP/M/8z/zP/L/8z/zf/O/8//zf/P/83/zf/M/8r/yv/K/8r/zP/M
/8z/zP/O/87/zv/O/87/zv/P/8//0f/R/9H/0f/R/9H/0f/R/9H/0f/S/9L/1P/V/9X/
1f/U/9T/1v/X/9r/2v/a/9v/2//b/9z/3P/e/97/3v/e/97/3f/c/9v/2v/a/9n/2P/V
/9P/0v/Q/8z/zP/L/8v/zf/M/8v/y//M/8z/zP/M/8r/yv/J/8n/yf/J/8n/yP/I/8j/
yP/I/8j/yf/J/8n/yP/I/8j/yP/I/8j/yP/G/8b/x//M/9b/4//4/xQAMQBSAHUAkgCt
AMQA0ADNALsAmgBnADAAAADa/7n/pP+e/6D/ov+h/5//nf+i/6v/sf+3/7v/wP/D/8X/
xf/G/8b/xv/G/8j/yP/I/8j/xv/H/8j/yP/K/8r/y//L/8v/y//L/8v/zP/M/8z/zP/M
/8z/zf/N/8//z//Q/9D/zv/P/8//z//P/8//z//P/8//0P/R/9H/0f/S/9L/0//T/9P/
0//T/9P/1v/W/9T/1v/X/9r/2//b/9z/3f/e/9z/3v/f/9//4P/h/+L/4//l/+f/6f/q
/+r/6//s/+3/7//w//H/8v/y//L/8v/y//P/9P/1//b/9P/z//P/8//x/+//7//u//D/
7//t/+z/6//p/+n/6P/l/+T/4//i/+P/4v/g/+D/3//e/97/3f/e/93/3P/b/9r/2P/W
/9T/0//T/9P/0//T/9P/0v/R/8//z//P/87/zv/O/8z/zP/M/8z/y//L/8r/yv/K/8r/
yv/K/8n/yf/H/8f/x//H/8n/yv/K/8r/yv/K/8r/yv/M/83/zf/N/83/zf/N/83/zP/M
/83/zf/P/8//z//P/9D/0P/Q/9D/0P/Q/9D/0P/S/9L/0v/S/9D/0P/R/9H/0f/R/9H/
0f/R/9H/0f/R/9H/0f/Q/9D/0v/S/9L/0f/Q/8//zv/N/8//z//P/8//0P/Q/87/zv/O
/87/zv/O/87/zv/O/87/zv/O/87/zP/M/83/zf/P/8//z//P/8//z//P/8//z//P/9D/
0P/Q/9H/0f/R/9L/0v/U/9X/1v/W/9b/1//Z/9n/2v/a/9j/2P/Y/9j/2v/Z/9j/1//Y
/9j/1//W/9P/0f/Q/87/yv/K/8n/yf/J/8j/x//H/8T/xP/E/8T/xP/E/8P/w//D/8P/
w//C/8L/wv/C/8L/wv/D/8P/w//A/8D/wP/A/8D/wP/A/8D/vv+//8T/zv/b/+z/BAAh
AEQAZwCCAJ8AtgDEAMMAtQCWAGcALAD6/9T/sf+Y/5L/lP+W/5X/l/+b/6D/pf+p/63/
s/+6/7v/u/+7/7z/uv+6/7r/uv+6/7r/uv+4/7n/uv+6/7r/uv+7/7v/u/+7/7v/u/+8
/7z/vP+8/7z/vP+9/73/u/+7/7z/vP+8/73/vf+9/73/vf+9/73/vf++/7//v/+9/77/
vv+//8H/wf/B/8H/wf/E/8T/wv/A/8H/xP/F/8X/xv/H/8j/xv/I/8n/yf/M/83/zv/P
/9D/0f/S/9L/1P/V/9b/1//Z/9r/2//c/9z/3P/c/9z/3v/e/97/3v/e/93/3f/d/9v/
2f/Z/9j/2P/X/9X/1P/T/9H/0f/Q/83/zP/L/8r/yf/I/8b/xv/F/8T/xP/D/8D/v/++
/73/vf+8/7v/uv+5/7n/uf+5/7f/t/+2/7X/tf+1/7X/tP+0/7T/sv+y/7D/sP+v/6//
rv+u/67/rv+s/6z/q/+r/6v/q/+r/6v/q/+s/6z/rP+s/6z/rP+s/6r/q/+r/6v/q/+r
/6v/q/+q/6r/q/+r/63/rf+t/63/rP+s/6z/rP+s/6z/rP+s/6z/rP+s/6z/qv+q/6v/
q/+r/6v/q/+r/6n/qf+p/6n/qf+p/6j/qP+o/6j/qP+n/6f/p/+n/6f/pf+l/6X/pf+k
/6T/pP+k/6L/pP+m/6X/pP+j/6L/ov+i/6L/ov+i/6L/ov+i/6D/oP+h/6H/pf+l/6X/
pf+j/6P/o/+j/6H/of+i/6L/o/+l/6b/p/+m/6b/qP+p/6j/qP+o/6n/q/+r/6z/rP+q
/6r/qv+q/6r/qf+o/6f/pP+k/6P/ov+d/5v/mv+Y/5j/mP+X/5f/lf+U/5P/k/+Q/5D/
kP+Q/47/jv+N/43/j/+P/4//jv+O/47/jv+O/43/jf+M/4v/jP+M/4z/jP+K/4z/iv+I
/4j/jf+S/5z/rf/C/97//f8gAD8AVgBvAIYAjACBAGsAQgAHAMz/oP9+/2H/VP9U/1T/
Vv9b/2P/af9s/3P/d/99/3//gv+B/4H/gf+A/37/fv9+/37/gP+A/37/fv9//4D/gP+A
/4D/gf+B/3//f/9//3//gP+A/4D/gP+A/4D/gf+B/3//f/+A/4D/fv9//3//f/9//3//
f/9//3//gP+B/4H/f/+A/4D/gf+B/4H/gf+B/3//gv+C/4D/gP+B/4T/hf+E/4T/hP+E
/4b/iP+J/4n/iP+J/4r/i/+M/43/jv+O/47/j/+Q/5H/kv+S/5L/kv+T/5T/lf+W/5b/
lv+U/w==
         </WaveFormData>
      </LeadData>
   </Waveform>
</RestingECG>
