# Supplementary material for: Detection of Left Atrial Enlargement Using a Convolutional Neural Network-Enabled Electrocardiogram
Source: Front Cardiovasc Med. 2020 Dec 17;7:609976. doi: 10.3389/fcvm.2020.609976 (PMC7773668; doi:10.3389/fcvm.2020.609976)
Supplement: Supplementary file 3 [file Data_Sheet_3.ZIP › normal2/1802018012_11124_00000015.XML]

<?xml version="1.0" encoding="Windows-1252"?>
<!DOCTYPE RestingECG SYSTEM "restecg.dtd">
<RestingECG>
   <PatientDemographics>
      <PatientID>1802018012</PatientID>
      <PatientAge>68</PatientAge>
      <AgeUnits>Years</AgeUnits>
      <Gender>Female</Gender>
      <PatientLastName>huangyanmei</PatientLastName>
   </PatientDemographics>
   <TestDemographics>
      <DataType>Resting</DataType>
      <Site>1</Site>
      <AcquisitionDevice>MAC55</AcquisitionDevice>
      <Status>Unconfirmed</Status>
      <Priority>Normal</Priority>
      <AcquisitionTime>09:23:40</AcquisitionTime>
      <AcquisitionDate>12-14-2015</AcquisitionDate>
      <CartNumber>1</CartNumber>
      <AcquisitionSoftwareVersion>009C</AcquisitionSoftwareVersion>
      <XMLSourceVersion>MAC5000 v1.0</XMLSourceVersion>
   </TestDemographics>
   <RestingECGMeasurements>
      <VentricularRate>80</VentricularRate>
      <AtrialRate>80</AtrialRate>
      <PRInterval>152</PRInterval>
      <QRSDuration>70</QRSDuration>
      <QTInterval>378</QTInterval>
      <QTCorrected>435</QTCorrected>
      <PAxis>62</PAxis>
      <RAxis>22</RAxis>
      <TAxis>80</TAxis>
      <QRSCount>14</QRSCount>
      <QOnset>230</QOnset>
      <QOffset>265</QOffset>
      <POnset>154</POnset>
      <POffset>200</POffset>
      <TOffset>419</TOffset>
      <ECGSampleBase>500</ECGSampleBase>
      <ECGSampleExponent>0</ECGSampleExponent>
   </RestingECGMeasurements>
   <Diagnosis>
      <Modality>Resting</Modality>
         <StatementCount>3</StatementCount>
         <LabelText>12SL ��ϳ���</LabelText>
      <DiagnosisStatement>
         <StmtFlag>ENDSLINE</StmtFlag>
         <StmtText>�������</StmtText>
      </DiagnosisStatement>
      <DiagnosisStatement>
         <StmtFlag>ENDSLINE</StmtFlag>
         <StmtText>T ���쳣���ɿ���Ϊǰ���ļ�ȱѪ</StmtText>
      </DiagnosisStatement>
      <DiagnosisStatement>
         <StmtFlag>ENDSLINE</StmtFlag>
         <StmtText>�쳣 ECG</StmtText>
      </DiagnosisStatement>
   </Diagnosis>
   <Waveform>
      <WaveformType>Rhythm</WaveformType>
      <WaveformStartTime>0</WaveformStartTime>
      <NumberofLeads>8</NumberofLeads>
      <SampleType>CONTINUOUS_SAMPLES</SampleType>
      <SampleBase>500</SampleBase>
      <SampleExponent>0</SampleExponent>
      <HighPassFilter>16</HighPassFilter>
      <LowPassFilter>150</LowPassFilter>
      <ACFilter>NONE</ACFilter>
      <LeadData>
         <LeadByteCountTotal>10000</LeadByteCountTotal>
         <LeadTimeOffset>0</LeadTimeOffset>
         <LeadSampleCountTotal>5000</LeadSampleCountTotal>
         <LeadAmplitudeUnitsPerBit>4.88</LeadAmplitudeUnitsPerBit>
         <LeadAmplitudeUnits>��V</LeadAmplitudeUnits>
         <LeadHighLimit>2147483647</LeadHighLimit>
         <LeadLowLimit>268435456</LeadLowLimit>
         <LeadID>I</LeadID>
         <LeadOffsetFirstSample>0</LeadOffsetFirstSample>
         <FirstSampleBaseline>0</FirstSampleBaseline>
         <LeadSampleSize>2</LeadSampleSize>
         <LeadOff>FALSE</LeadOff>
         <BaselineSway>FALSE</BaselineSway>
         <ExcessiveACNoise>FALSE</ExcessiveACNoise>
         <MuscleNoise>FALSE</MuscleNoise>
         <LeadDataCRC32>3886586048</LeadDataCRC32>
         <WaveFormData>
AAAAAAAAAAAAAAAAAAD///3//f/9//3//f/9//3//v8AAP///v/+//3//f/9//3//f/9
//3//f/6//n/+P/6/wMAEgAkADwAWgCBAKUAwADQANEAvACSAGUANwALAO//5f/j/+T/
4//l/+n/7f/v//P/9//4//j/+P/5//f/9//4//j/+v/6//n/+f/6//r/+v/7//v/+//7
//v/+//8//z//P/6//v/+//7//z//P/7//v/+v/6//r/+v/8//z//P/8//z//P/8//z/
/P/8//z//f/9//3//f/9//3//f/9//3//f/+//7//v/+///////+//z//P/8//3/////
///////9//3//f/9//7//v/+//7/AAAAAAAAAAD+/////////wAAAAAAAAAA/v/8//z/
/f/9//3/+//7//n/+v/6//j/+v/6//j/+P/4//b/9v/2//T/9P/0//P/8v/y//L/8v/w
/+//7//v//H/8f/y//L/9v/2//b/+P/2//j/+f/6//v//P/8//3/AAAAAAAAAQABAAEA
AQACAAIAAgACAAIAAAABAAEAAAAAAAAAAAAAAAAAAAAAAAAAAAAAAAAAAAAAAAAAAAAA
AP////////////////////8AAAAAAAAAAAAAAAAAAAAAAAABAAEAAQABAAEAAQABAAEA
AQABAAEAAQABAAEAAQABAAIAAgABAAEAAgACAAIAAgACAAAAAAABAAEAAQABAAEAAQAB
AAEAAQACAAIAAgACAAEAAQABAP////////////8BAAMAAgAAAAAAAAAAAP/////9////
///////////////////////////////////////////+/////////wEAAQABAAIAAgAD
AAMABAAGAAYACAAJAAkACQAKAAsACwANAA0ADQAMAAsACwAKAAkACAAHAAUABQACAAEA
AAD///3/+//5//v/+//7//v/+v/6//r/+v/4//j/+P/4//n/+f/5//n/+f/5//n/+f/4
//j/9//2//f/+f/6//v/+f/3//f/+f/5//b/9f/0//D/9f8CABIAJgBAAGMAiwCyAMwA
3QDYALwAkwBpAD0AEwD3/+//7P/p/+f/6//t/+3/7//x//T/9P/y//P/8f/x//L/8v/0
//T/8//z//T/9P/0//X/8//z//P/8//1//b/9v/2//T/9f/1//X/9v/2//X/9f/4//j/
+P/4//b/9v/2//b/+P/4//j/+P/2//b/9v/3//f/9//3//f/+f/5//n/+f/3//j/+P/4
//j/+f/5//j/+P/4//j/+f/3//f/9//3//n/+f/5//n/+P/4//j/+P/6//r/+v/6//j/
+f/5//n/+v/6//r/+v/4//b/9v/3//n/+f/3//f/9//4//j/9v/0//T/8v/y//L/8P/w
//D/7v/u/+7/7f/q/+r/6v/q/+z/6//r/+v/6//r/+z/7P/u/+7/7v/w//L/9P/1//b/
9f/2//b/9//6//r/+v/7//3//f/9//7//v/+//7//v/+///////+//z//P/8//z//v/+
//7//v/8//z//P/8//z//P/8//z/+//7//v/+//9//3//f/9//z//P/8//z//P/8//z/
/P/8//3//f/9//3//f/9//3//f/9//3//f////////////3//v/+//3///8AAAAAAAAA
AAAA/v/+//3//f/9//3//v///wAAAQABAAIAAgACAAAA//////////////////8BAAEA
AQABAAAAAAAAAAAABAABAPz//f/+////AAD9//3/+//9//3//f/9//3////////////9
//3//f/9//3//f/9//3/AAABAAEAAQABAAEAAQACAAQABQAFAAYABgAGAAgACQAJAAkA
CgALAA0ADwAPAA8ADgANAA0ADAALAAoACQAHAAMAAAD///7//P/7//r/+f/7//v/+//7
//j/+P/4//j/+P/4//j/+P/5//n/+f/5//f/9//3//f/+P/4//f/9v/2//f/9//3//n/
+//5//n/9f/0//P/8P/u//P//v8QACoARgBpAJEAtADQAOEA3ADAAJMAZwA7ABEA9//t
/+j/5f/l/+v/7f/v//H/8//y//L/8P/v//H/8f/y//L/8v/y//H/8f/y//L/8v/z//P/
8//z//P/8//0//T/9P/0//X/9f/1//b/9v/1//X/9v/2//b/9v/2//b/9v/2//T/9P/0
//T/9P/0//T/9f/1//X/9f/1//X/9f/1//X/9//4//j/+P/4//n/+f/4//j/+P/4//n/
+f/5//n/+f/3//f/9//3//r/+v/6//r/+P/4//j/+P/6//v/+//7//r/+v/6//r/+P/2
//b/9//3//f/9f/1//X/9v/2//T/8//y/+//7v/x//D/8f/y/+7/7v/u/+3/7v/u/+7/
7v/s/+v/6//r/+3/7f/u/+7/8P/w//D/8v/w//L/8//0//f/+P/4//n/+v/6//r/+//9
//3//f/+//7//v/+//7//v///////v/+//7//v/+/wAAAAAAAAAAAQACAAMABAABAAAA
///+//3//f/9//3///////////8AAAAAAAAAAAAAAAAAAAAAAAABAAEAAQD/////////
/wEAAQABAAEA/////////////wAAAAD//wEAAgACAAIAAAAAAP7//v8BAAEAAQABAP//
//////////8AAAAAAAACAAEAAQABAP//////////AQABAAEAAQD+//7//v/+//z/AQAH
AAYAAwACAAEAAAD9//3/+//9//7///8AAAEAAAD///7//f/+////AAABAAEAAQABAAEA
AAABAAEAAQACAAMABAAGAAcABwAGAAYACAAIAAoACwALAAsADAANAA0ADwAPAA8ADAAL
AAsACgALAAoACQAHAAMA/v/7//j/+//7//v/+//6//n/+P/3//f/+P/5//r/+v/6//r/
+v/5//n/+f/5//n/+f/5//n/+P/4//f/9v/4//n/+f/5//f/9f/1//P/7//4//n/7v/w
////FAAsAEYAagCXAL8A2ADcAM8AtACGAFMAIwD//+n/5f/h/97/3//j/+f/6f/t/+//
7//u//L/8v/z//P/8//0//T/9P/0//P/8//0//T/9P/1//X/9f/1//X/9f/2//b/9v/2
//f/9//3//b/9v/1//X/9v/2//b/9v/2//b/9v/2//j/+P/4//j/+P/4//j/+f/3//f/
9//3//n/+f/5//n/+f/6//r/+v/6//v/+//6//r/+v/6//v/+//7//v/+//7//v/+//7
//z//P/8//z//P/8//z//P/8//3//f/9//z//P/8//z//P/6//r/+//7//v/+f/5//f/
+P/4//b/9v/2//T/9P/0//L/8v/y/+7/7v/u/+3/6v/q/+r/6v/r/+v/7P/t/+3/7f/u
/+7/8v/y//L/9P/y//T/9f/2//n/+v/6//v//P/8//z//f/9//3//f/+//z//P/8//z/
/P/9//3//P/8//z//P/8//7//v/+//7//P/8//z//P/8//z//P/8//3//f/9//3/+//7
//v/+//+//7//v/+//7//v/+//7//P/9//3//f//////////////////////////////
///9//7//v/9//3//v/+//7/AAAAAP7//v/9//3//f/9/////////////f/+//7//v/8
//v/+//7//z//f/+/////f/9//3//f/6//z//v/+//7//v/+//v/+//5//v//f/9//3/
/f/7//v/+//7//v/+//7//v/+//7//v/+//+//////////3//f/9//7/AAABAAEAAgAC
AAIABAAFAAUABQAGAAcABQAHAAcABwAIAAcABwAGAAMAAgABAP/////8//v/+v/8//v/
+v/5//f/9//3//f/9v/2//b/9v/2//b/9v/2//f/9//3//f/9//3//f/9//2//b/9f/0
//b/9//3//f/+f/3//f/9f/1//T/8//w//L/+f8GABYALABGAGkAkQCwAMAAxQC6AJoA
bwA/ABUA7//f/93/2v/T/9X/4//r/+n/5//t//D/8P/y//P/8f/x//L/8v/y//L/8f/x
//T/9P/0//X/8//z//P/8//x//L/8v/y//P/9f/2//f/9v/2//X/9f/4//j/+P/4//f/
9v/1//T/9f/2//f/+P/4//j/+P/5//f/9//3//f/+f/5//n/+f/5//r/+v/6//r/+//7
//r/+v/6//r/+//7//v/+//7//v/+//7//v//P/8//z//P/8//z//P/8//z//f/9//3/
/P/8//z//P/+//z//P/9//z/+//4//f/+f/6//r/+P/4//j/9v/2//b/9P/0//T/9P/0
//T/8//w//D/8P/w//L/8f/x//H/8f/x//L/8v/y//L/8v/0//T/9v/3//j/+f/6//r/
+//8//z//P/9/////////wAA/v/+//7//v/+///////+//7//v/+//7//v/+//7//v/+
//7//v/+//7//v/+//7////////////9//3//f/9//7//v/+//7/AAAAAAAAAAD+////
//////////////////////////8BAAEAAQABAAEAAgACAAEAAQACAAIAAgACAAIAAAAA
AAAA///+//3/+//7//v/+//+/wAAAQACAAIAAQABAAEAAQABAAEAAQD///////////7/
/v/+//7//v///////v/+//7//v/+//7//v///////f////3//f/9//3////////////+
//3//P/7//z//f/+////AAABAAEAAQAAAP///v/+/wIAAwADAAQABAAEAAYABwAJAAkA
CgALAAkACwALAAsACgAJAAkACAAJAAgABwAFAAEA/v/9//z//v/9//z/+//7//v/+//7
//r/+v/6//r/+v/6//r/+v/5//n/+f/5//n/+f/5//n/+P/4//f/9v/4//n/+f/5//f/
9//5//f/9f/2//P/8P/y//v/CgAeADYAUgB1AJsAvgDSANcAygCoAH0AUwAlAAEA7//t
/+r/4//l/+v/7f/v/+//8f/y//D/8P/z//P/8//0//T/8//y//D/7//x//L/8//1//X/
9f/1//X/8//0//T/9P/2//f/9//3//j/+P/3//f/9v/2//b/9v/2//b/9v/2//b/9v/2
//b/9v/2//b/9//3//f/9//3//f/9//3//f/9//4//j/+P/4//n/+f/4//j/+P/4//n/
+//7//v/+//5//n/+f/5//r/+v/6//r/+v/6//r/+v/6//v/+//7//r/+v/6//r/+v/4
//j/+f/5//n/9//3//f/+P/4//b/9v/2//T/9P/y//D/8P/w//D/8P/w/+//7v/u/+7/
7v/u/+3/7f/t/+3/7f/u/+7/8P/w//D/8v/y//T/9f/2//f/+P/4//n/+P/4//j/+f/9
//3//f/+//7//v/+//7/AAABAAEAAAD+//7//v/+//7//v/+//7//v/+//7//v/+//7/
/v/+/////////////f/9//3//f/+//7//v/+//7//v/+//7//v//////////////////
/////////////////////////wAAAAD///3//v/+//7/AAAAAP7//v8BAAEAAQABAP//
//////////8AAAAAAAAAAP////////3//f/9//3////////////+//7//v/+//7/////
//7//v/+//7////+//7//v/+//7//f/9//v//f/9//3//f/9/////////////f/9//3/
/f/9//3//f/9/wAAAQABAAEAAQABAAEAAgAEAAUABQAGAAQABAAGAAcACQAJAAoACwAN
AA8ADwAPAAwACwALAAoACQAIAAcABQABAP7//f/8//7//f/8//v/+//7//v/+//4//j/
+P/4//r/+v/6//r/+f/5//n/+f/3//f/9//3//r/+v/5//j/9v/3//f/9//9//v/+f/3
//f/9P/x//D/9P/7/woAHgA2AFgAfQCjAMQA3gDlANIArACDAFsAKwADAPP/7//s/+v/
6//v//H/8//z//P/8v/y//D/8//z//P/9P/0//L/8v/x//H/9P/0//T/9f/1//X/9f/1
//P/9P/0//T/9v/3//f/9//4//j/9//3//j/+P/4//j/+P/4//j/+P/4//j/+P/4//r/
+v/6//v/+f/5//n/+f/5//n/+f/5//n/+v/6//r/+P/5//n/+P/6//r/+v/7//n/+f/5
//n/+//7//v/+//8//z//P/8//r/+v/6//r//P/9//3//f/8//z//P/8//7//P/8//3/
+//7//n/+f/5//r/+v/4//r/+v/4//j/9v/0//T/9P/0//T/9P/z//D/8P/w//D/8v/x
//H/8f/v/+//8P/w//L/8v/y//T/9P/2//f/+P/5//r/+v/7//z//P/8//3/AQABAAEA
AgAAAAAAAAAAAAIAAwADAAIAAgACAAIAAgAAAAAAAAAAAAEAAgADAAQAAgACAAIAAgAD
AAMAAwADAAIAAQAAAP//AAAAAAAAAAABAAIAAwAEAAIAAwADAAMABQAFAAUABQAFAAUA
BQAFAAMAAwADAAMAAwAEAAQAAwADAAQABAAEAAQABAACAAIABQAFAAUABQADAAMAAwAD
AAUABgAGAAYABAADAAMAAwADAAMAAwADAAMAAwADAAMAAgACAAIAAgAAAAEAAQAAAAIA
BAAGAAkACQAEAAMAAgABAAAAAQABAP//AQABAAEAAQABAAEAAQABAAEAAQABAAEAAQAB
AAEAAQABAAMABQAGAAcABgAFAAQABAAGAAcABwAIAAgACAAKAAsADQANAA4ADwAPABEA
EQARAA4ADQANAAwACwAKAAkABwAFAAIAAQAAAAEAAQABAAEAAAD///7//f/8//z//P/8
//z//P/8//z/+//7//v/+//9//3//f/9//z//P/7//r/+P/5//n/+f/7//3/+//7//v/
+P/x//L/9v8BABAAJgBCAGYAjQCxAMwA3ADdAMIAmABrADsADwDz/+v/5//i/+H/5//p
/+v/8f/z/+//8P/y//T/9f/z//P/9P/0//L/8v/x//H/9P/0//T/9f/1//X/9f/1//P/
9P/0//T/9v/3//f/9//2//b/9f/1//b/9v/2//b/+P/4//j/+P/4//j/+P/4//j/+P/4
//n/9//3//f/9//5//n/+f/5//f/+P/4//j/+P/5//n/+P/6//r/+v/7//n/+f/5//n/
+f/5//n/+f/6//r/+v/6//r/+v/6//r/+v/7//v/+//6//r/+v/6//r/+P/4//n/+f/5
//f/9//1//b/9v/0//b/9v/0//T/8v/w//D/8P/w//D/8P/v/+z/7P/s/+z/7P/r/+v/
6//t/+3/7v/u/+7/7v/u//D/8v/0//X/9v/3//j/+P/5//j/+P/4//n//P/9//7/AAD+
//7//v/+//7///////7//v/+//7//v/+//7//v/+//7//v/+//7//v/+//7//v//////
/////////////////v/+//7//v8AAAAAAAAAAP/////+//3/////////////////////
//////////////8AAAAA/////wAAAAAAAAAAAAD+//7/////////////////////////
AAAAAAAA/v/9//3//f////////////3//f/9//3//v/+//7//v8AAP//AQAAAPz//P/8
//z//P/9//3/+//9//3//f/9//3//f/9//3//f/9//3//f/9//3//f/9//3//v//////
///9//3//f/+/wIAAwADAAQABAAEAAYABwAFAAUABgAHAAcACQAJAAkACAAHAAcABgAF
AAQAAwABAP///P/7//r/+v/5//j/9//3//f/9//3//j/+P/4//j/9v/2//b/9v/3//f/
9//3//X/9f/1//X/+P/4//f/9v/0//X/9f/1//X/9//1//P/8f/y//P/9P/2////EgAq
AEYAaACNAK0AwgDKAL8AogB0AEcAGwD5/+P/3f/f/97/3f/h/+X/5//p/+3/7f/u/+7/
8P/v/+//7//w//D/8f/y//L/8//z//L/8f/x//P/8//z//P/8//0//T/9P/0//X/9f/1
//T/9P/z//P/9P/0//T/9P/0//T/9P/0//b/9v/2//b/9P/0//T/9f/3//f/9//3//f/
9//3//f/9//4//j/+P/4//n/+f/4//j/+P/4//n/+f/5//n/+f/5//n/+f/5//r/+v/6
//r/+v/6//r/+v/6//v/+//7//r/+v/6//r/+v/4//j/+f/7//v/+f/5//f/+P/4//b/
9v/2//T/9P/2//T/9P/0//D/8P/w/+//7v/u/+7/7v/u/+3/7f/t/+//7//w//D/9P/0
//T/9v/1//b/9v/2//f/+P/4//n//P/8//z//f////////8AAP7//v/+//7//P/9//3/
/P/+//7//v/+//z//P/8//z//P/8//z//P/8//z//P/8//v/+//7//v//f/9//3//f/+
//7//v/+//7//v/+//7//v/////////9//3//f/9/////////////////////////wAA
AAD/////AAAAAAAAAAAAAP7//v///////////////////////f/+//7//v8AAP//////
///////////////////////+//7//v/+//7///////7//v/+//z//v/+//7//v//////
/f////3//f/9//3//f/9//3//f/9//3//f/9//3//f/9//3//v////////////////8A
AAAAAQABAAIABAAEAAYABwAFAAUABgAHAAcACQAJAAkACQAJAAoACgAHAAYABQADAAIA
AAAAAAAA/v/9//z/+//5//n/+f/5//j/+P/4//j/+P/4//j/+P/5//n/+f/5//f/9//3
//f/+P/4//f/9v/2//f/9//3//f/+f/1//X/9//2//P/8v/w//X/AgAUACYAQABlAIsA
sADOANsA1AC6AJMAaQA9ABMA9//t/+z/6//n/+n/7f/v/+//8f/y//D/8P/x//H/8f/y
//L/9P/0//P/8//0//T/9P/1//X/9f/1//X/9f/2//b/9v/0//X/9f/1//b/9v/1//X/
+P/4//j/+P/2//b/9v/2//j/+P/4//j/9v/2//b/9//5//n/+f/5//n/+f/5//n/9//4
//j/+P/6//v/+//6//j/+P/4//n/+//7//v/+//7//v/+//7//r/+v/6//r//P/8//z/
/P/6//v/+//7//z//P/8//z//P/6//r/+//7//v/+f/5//n/+v/6//j/+P/4//b/9v/4
//b/9v/2//T/9P/0//P/8P/w//D/8P/w/+//7//v/+3/7f/u/+7/7v/u/+7/8P/x//T/
9v/4//f/+P/4//n//P/8//z//f/9//3//f/+////AAABAAIAAAABAAEAAAD+//7//v/+
/wAAAAAAAAAA/v/+//7//v8AAAAAAAAAAP/////////////////////+//7//v/+//7/
/v/+//7//v///////////////////////////////////////////wAAAAD/////AAAA
AAAAAgACAAAAAAD//////////wEAAQABAAEA//8AAAAAAAAAAP//////////////////
//////////8AAAAAAAAAAP7///////7//v/+//7//////wAA/v/+//7//v///////f//
/////////////f/9//3//f//////////////////////AAABAAEAAQABAAEAAQACAAQA
BQAFAAYABgAGAAgACQAJAAkACgALAAsADQANAA0ADgANAA0ADAAKAAgABgADAAMAAAD/
//7//v/9//z/+//5//n/+f/5//j/+P/4//j/+P/4//j/+P/5//n/+f/5//n/+f/5//n/
+v/6//n/+P/4//n/+f/5//n/+f/5//f/9//2//P/8P/w//f/BgAaADIATgBzAJ0AwgDa
AOUA2AC2AIsAXQAxAAsA9//x/+z/5//p/+3/7f/v//P/9f/0//L/8v/z//P/8//0//T/
9P/0//P/8//y//L/8v/z//X/9f/1//X/9f/2//b/9v/0//X/9f/1//b/9v/1//X/+P/4
//j/+P/4//j/+P/4//j/+P/4//j/+P/4//j/+f/3//f/9//3//n/+f/5//n/+f/6//r/
+v/6//v/+//6//r/+v/6//v/+//7//v/+//9//3//f/9//z//P/8//z//P/8//z//P/8
//3//f/9//z//P/8//z//P/6//r/+//7//v/+f/5//n/+v/6//j/+P/4//b/9v/2//T/
9P/0//L/8v/y//H/8P/w//D/8P/w/+//7//v/+//7//w//D/8v/y//L/9P/y//T/9f/2
//f/+P/4//n//P/8//z//f////////8AAP7//v/+//7///8BAAIAAgACAAIAAgACAAAA
AAAAAAAAAAAAAAAAAAAAAAAAAAAAAP/////////////////////+//7//v/+////AAAB
AAIAAgADAAMAAwADAAMAAwADAAEAAQABAAEAAwADAAMAAwABAAIAAgABAAEAAgACAAIA
BAAEAAIAAgADAAMAAwADAAMAAwADAAMAAwAEAAQABAAEAAMAAwADAAEAAQABAAEAAQAB
AAEAAQACAAIAAgACAAAAAQABAAAAAAAAAAAAAQADAAIAAAAAAAAAAAAAAAEAAQD//wEA
//////////8BAAEAAQABAAEAAQABAAEAAQABAAEAAQACAAMAAwADAAMAAwADAAQABgAH
AAcACAAIAAgACgALAAkACQAKAAsADAAPABAAEQAPAA0ADAAKAAsACgAJAAcABQACAAEA
AAAAAP///v/9//3//f/9//3/+v/6//r/+v/8//z//P/8//n/+f/5//n/+//7//v/+//6
//r/+f/4//j/+f/5//n/+f/5//v/+f/5//j/9//y//L//f8OACQAPABeAIcArQDOAOIA
4QDKAJ4AbwBBABcA+f/r/+f/5P/j/+f/7f/t//H/9f/1//T/9P/0//X/8//z//T/9P/2
//b/9f/1//b/9v/2//f/9//3//f/9//1//b/9v/2//b/9//3//f/+v/6//n/+f/4//j/
+P/4//r/+v/6//r/+v/6//r/+v/4//j/+P/5//v/+//7//v/+v/5//j/9//6//z//f/+
//3//f/8//r//P/8//z//f/9//3//f/9//3//f/9//3//v/+//7//v/+//7//v/+//7/
/////////v/+//7//v/8//r/+v/7//z//f/8//3/+//8//z/+v/6//r/+P/4//j/9v/2
//b/9v/2//b/9f/y//L/8v/y//L/8f/x//H/8//z//T/9P/2//b/9v/4//b/+P/5//r/
+f/6//r/+//9//7///8BAAEAAQABAAIAAgACAAIAAgACAAMAAwACAAIAAgACAAIABAAE
AAQABAACAAIAAgACAAIAAgACAAIAAQABAAEAAQADAAMAAwADAAIAAgACAAIABAAEAAQA
BAAEAAUABQAFAAMAAwADAAMABQAFAAUABQAFAAUABQAFAAUABgAGAAUABQAGAAYABgAE
AAQAAgACAAUABQAFAAUABQAFAAUABQAFAAYABgAGAAYABQAFAAUAAwADAAMAAwADAAMA
AwADAAAAAAAAAAAABAAGAAQABAAEAAQAAwADAAEAAwADAAMAAwADAAMAAwADAAMAAwAD
AAMAAwADAAMAAwADAAQABQAFAAUABQAFAAUABgAIAAkACQAKAAgACAAKAAsACwALAAwA
DQAPABEAEQARAA4ADQANAAwACQAIAAcABQAFAAIAAQAAAAIAAQAAAP/////////////+
//7//v/+//7//v/+//7/+//7//v/+//9//3//f/9//7//v/9//z//P/9//3//f/9//3/
/f////3/+v/3//b//P8JABwANABOAHAAlQCzAMgA0gDJAKoAfgBTACMA/f/r/+X/5f/m
/+f/6//x//P/8//1//X/9P/2//r/+//7//v//P/8//r/+v/5//n/+v/6//r/+//9//3/
/f/9//v//P/8//z//v////////////7//P/7//3//v///wAA/v/+//7//v8AAAAAAAAA
AAAAAAAAAAEA//////////8BAAEAAQABAAEAAgACAAIAAAABAAEAAAACAAIAAgADAAEA
AQABAAEAAgADAAQABQAFAAQAAwACAAIAAgACAAIABAAFAAUABQAGAAYABgAGAAQAAgAC
AAMAAwADAAEAAQABAAIAAgAAAAAAAAD+//7/AAD+//7//v/8//z//P/7//r/+v/6//r/
+P/3//f/9//5//n/+v/6//z//P/8//7//P/+////AAADAAQABAAFAAQABAAEAAUACQAJ
AAkACgAIAAgACAAIAAYABwAHAAYACAAIAAgACAAGAAYABgAGAAYABgAGAAYABgAGAAYA
BgAHAAcABwAHAAcABwAHAAcABgAGAAYABgAGAAYABgAGAAgACQAJAAkACQAJAAkACQAJ
AAkACQAJAAsACwALAAsACQAKAAoACQAJAAoACgAKAAoACgAIAAgACwALAAsACwALAAsA
CwALAAkACgAKAAoACgAJAAkACQALAAsACwALAAsACwALAAsACAAIAAgACAAKAAsACwAK
AAgABgAIAAgACAAIAAcABwAFAAcACAAJAAoACwAJAAkACQAJAAkACQAJAAkACQAJAAkA
CQAIAAkACQAJAAkACQAJAAoADQAPABAAEgAQABAAEgATABUAFQAWABcAFQAXABcAFwAY
ABcAFwAWABUAFAATABEADwAMAAsACgAIAAcABgAFAAUABQAFAAUABAAEAAQABAAEAAQA
BAAEAAUABQAFAAUAAwADAAMAAwAEAAQAAwACAAQABQAFAAUABQAFAAcABQAFAAAA///+
//7///8IABwANgBQAHEAlwC8ANgA7QDqAM4ApQB7AE8AIQAHAP//+v/z//P/+f/7//v/
/f/9//z//P/8/////////wAAAAD+//7//f/9//3//P/7//v//P/9//7//////wAAAAAA
AAAAAQABAAEAAgACAAEAAQABAAAA///+/wEAAgADAAQAAwACAAEAAAABAAIAAwAFAAUA
BQADAA==
         </WaveFormData>
      </LeadData>
      <LeadData>
         <LeadByteCountTotal>10000</LeadByteCountTotal>
         <LeadTimeOffset>0</LeadTimeOffset>
         <LeadSampleCountTotal>5000</LeadSampleCountTotal>
         <LeadAmplitudeUnitsPerBit>4.88</LeadAmplitudeUnitsPerBit>
         <LeadAmplitudeUnits>��V</LeadAmplitudeUnits>
         <LeadHighLimit>2147483647</LeadHighLimit>
         <LeadLowLimit>268435456</LeadLowLimit>
         <LeadID>II</LeadID>
         <LeadOffsetFirstSample>0</LeadOffsetFirstSample>
         <FirstSampleBaseline>0</FirstSampleBaseline>
         <LeadSampleSize>2</LeadSampleSize>
         <LeadOff>FALSE</LeadOff>
         <BaselineSway>FALSE</BaselineSway>
         <ExcessiveACNoise>FALSE</ExcessiveACNoise>
         <MuscleNoise>FALSE</MuscleNoise>
         <LeadDataCRC32>731712141</LeadDataCRC32>
         <WaveFormData>
9f/0//T/9P/0//T/8//z//L/8v/y//L/8P/w//D/8P/y//L/8f/x//H/8v/y//L/8v/w
//L/8//0//n///8CAAwAFAAaACMANwBQAGIAdQCNAKYAswCfAFcAFgAQAB0AGQATABMA
CgD///3/AwADAP///f/3//T/8//y/+//7//v/+//7//v/+7/7v/u/+7/7v/u/+v/6//r
/+v/7f/t/+3/7f/u/+7/7v/u/+7/7v/u/+7/8P/w//D/8P/w//H/8f/x//H/8f/w//D/
7//v//D/8P/w//D/8P/x//H/8P/w//H/7//v//D/8P/w//D/8P/w//L/8v/z//P/9P/0
//T/9f/z//P/8//0//b/9//3//f/+P/4//j/+f/4//n/+f/5//n/+v/7//v/+//8//z/
/f/8//v/+//7//3//f/9//7//P/8//z//P/9//3//v/+//7//v/9//3/+//9//3//f/9
//3//P/8//z//P/8//3///////7//v/+//7//v/+//7/////////AQABAAEAAQD/////
/v/+//////////7//v/+//7//v/9//3//f/8//z//P/7//v//P/8//z//P/8//v/+//7
//3//f/9//7//v/+//3//f/9//7//v///////////////////wAAAAAAAAAAAQABAP//
//////////8AAAAAAAACAAIAAgACAAIAAgACAAIAAwADAAMAAgACAAIAAQABAAIAAgAC
AAIAAgACAAIAAAACAAMAAwADAAEAAQABAAAAAAACAAIAAAAAAAAAAAAAAP///f//////
//8AAAAA/v/8//z//P/8/////////////f8AAAIABAAEAAcABwALAA0ADQANAA0AEAAS
ABIAEgAUABcAGwAbABsAGQAYABgAGAAYABgAFwASAA0ACwAJAAUAAwADAAMABAADAAIA
AAD8//z/+f/4//r/+P/3//f/9//3//b/9v/0//T/9P/z//X/9P/0//T/9P/0//T/9P/y
//L/8v/x//H/8f/y//L/8v/y//D/8P/x//T/+f///wIACAAUACAAIwAvAEQAWgBrAHkA
jACjAKsAhwA0APj/9f8FAAkAAwD+//n/9//5//v/+f/1//X/8v/x//L/7//v/+//7//t
/+3/7P/s/+z/7P/s/+z/7f/t/+3/7f/t/+3/7f/t/+7/7v/u/+7/7v/u/+7/7v/u/+7/
7v/u/+z/7f/t/+3/7//v/+7/7v/v/+//8P/w/+7/7v/u/+//8f/w//D/8f/x//H/8v/y
//L/8v/y//L/9P/0//X/9f/0//T/9P/1//f/9//3//j/+P/5//n/+f/6//r/+v/7//r/
+//7//v/+//8//3//f/9//7//v////////8AAAEAAQABAAEAAgACAAIAAgACAAEAAQAC
AAIAAgACAAEAAQD//wEAAQABAAEAAQAAAAAAAAAAAAAAAQABAAEAAAAAAAIAAgACAAIA
AAABAAEAAQABAAEAAQABAAMAAwACAAIAAQABAAEAAAAAAAAAAAAAAP3//f/9//z//v/+
//3//f/8//z//P/8//7//f/9//3/+//7//v//P/+//7//f/9//v//P/8//3/////////
///9//3//v/+//7//v////////////////8BAAIAAgACAAEAAAD///7/AAAAAAAAAAAB
AAEAAQAAAAAAAAD/////AAAAAAAAAAACAAIAAgAAAAAAAQABAAEAAQABAAEAAAACAAIA
AgACAP//////////AwADAP7/AAAAAAAAAAD9//v//f/9//3//v/+//z//v/+//7//v//
////////////AgAEAAYABgAJAAkADQANAA0ADQANABAAEgASABIAFAAXABsAGwAbABkA
GAAYABoAGgAaABkAFAAPAA0ACwAHAAUABQAFAAYABQAEAAIA/v/+//v/+v/8//r/+f/5
//f/9//2//b/9v/2//b/9f/3//b/9v/2//X/9P/z//L/9P/0//T/8//z//P/9P/0//T/
9P/2//T/8//2//v///8EAAwAGAAgACUAMQBIAFoAZQBzAIgAmwChAHsAKgDw//P/BwAJ
AAEA/v/3//X/+f/7//n/9f/1//b/8//w//H/8f/x//H/7//v/+7/7v/u/+7/7v/u/+3/
7f/t/+3/7//v/+//7//u/+7/7v/u//D/8P/w//D/8P/w//D/8P/w//H/8f/x//H/8f/w
//D/8f/x//L/8v/y//L/8v/z//P/8v/y//P/8//z//T/9P/2//b/9v/2//b/9v/3//f/
9v/2//b/9//3//f/9//4//n/+//8//3//P/8//z//f/+////////////AAABAAEA//8A
AAAAAQADAAMABAAFAAMAAwADAAQAAgACAAIAAgAEAAUABwAIAAYABgAFAAUABQAHAAcA
BwAFAAUABAAEAAYABgAGAAcABQAFAAQABAAGAAYABgAGAAYABwAHAAcABQAFAAUABQAD
AAMAAgACAAMAAwADAAIAAgACAAIAAgADAAMAAwACAAIAAgABAAEABQAGAAcACAAFAAMA
AgABAAEAAQABAAIAAgACAAEAAQABAAIAAgADAAMAAwADAAMABAAFAAcACAAFAAQABAAD
AAQABQAGAAcABgAGAAUABAAEAAQABAAEAAQABAAEAAQABQAFAAUABAAEAAQAAwADAAIA
AgACAAIABAAEAAQAAgAAAAEAAQABAAEAAQABAAAAAAAAAAAAAAD///////////v///8F
AAYABAACAAAA/v/9//v//f/9////AAAAAP7//P/8//z//P/+////AAABAP//AgAEAAYA
BgAJAAkADQAPAA8ADwAPABEAEgARABAAEwAXABwAHQAbABkAGAAYABgAGAAYABcAEAAL
AAkABwAIAAcACAAJAAYAAwAAAPz/+//8//r/+v/4//b/9f/1//f/9//2//b/9v/2//b/
9f/3//b/9v/2//T/9P/0//T/9P/0//T/8//z//P/9P/0//L/8P/w//L/9f8CAAkABQAK
ABgAHAAgAC8ARQBaAG4AgQCNAJwAoQB3ACMA+P8GABMAEQALAAcAAAD5//3////9//n/
8//x//L/8//y//H/8f/x//H/7//v/+7/7v/w//D/8P/w/+//7//v/+//7//v/+//7//w
//D/8P/w/+7/7v/u/+7/8P/w//D/8P/u/+//7//v/+//7//u/+7/7//v//D/8P/u/+7/
7v/v//H/8P/w//H/7//v//D/8P/w//D/8P/w//L/8v/z//P/9P/0//T/9f/1//X/9f/2
//T/9f/1//X/+P/4//j/+f/4//n/+f/5//n/+v/7//v/+//8//z//f/7//v//P/9//3/
/f/9//7/AAAAAAAAAAD/////AAAAAAAAAAD//////f///////////////v/+////AAAB
AAMAAwADAAIAAgAAAAAAAAAAAAAAAQABAAEAAwADAAMAAwABAAEAAAAAAP////////7/
AAAAAAAAAAD////////+//z//P/7//v//P/8//z//P/8//v/+//7//v/+//7//z//P/8
//v/+//8//7///8BAP///////////////wAAAAACAAIAAwADAAMAAwADAAMAAwAEAAQA
BAACAAIAAgACAAIAAgACAAIAAQABAAEAAAACAAIAAQABAAIAAgACAAIAAAAAAAAA/v/8
//3//f/9//////////7//P/8//z//P/7//3//v/+//7//v/+//v/+f/7//v//f/+//7/
/P/8//z//P/8//3//f/9//3/+//+/wAAAgACAAUABQAJAAkACQAJAAkADAAOAA4ADgAQ
ABMAFwAXABkAFwAWABYAFgAWABYAFQASAA0ACwAJAAYAAwACAAEAAAD///7//P/6//r/
9//2//T/8v/x//H/8//z//L/8v/w//D/8P/v//H/8P/w//D/8P/w//D/8P/w//D/8P/v
/+//7//w//D/8v/y//D/8P/v//L/+f/9/wAACAASABYAHQAtAEYAXABtAIUAngCvAKsA
cQAmABIAHwAbABMADwAGAPv//f8FAAUAAQD///v/9v/1//L/7//v/+//7//t/+3/7P/s
/+7/7v/u/+7/7f/t/+3/7f/r/+v/6//r/+7/7v/u/+7/7v/u/+7/7v/u/+7/7v/u/+z/
7f/t/+3/7v/v/+//8P/v/+//8P/w//D/8P/w//H/8f/w//D/8f/x//H/8v/y//L/8v/y
//L/8v/y//P/8//0//T/9P/1//X/9f/1//b/9P/1//X/9f/2//b/9v/3//r/+//7//v/
+//8//3//f/9//7//v////3//f/+////////////AAAAAAAAAAAAAP////8AAAAAAAAA
AP/////9/////////wEAAQAAAAAAAAAAAAAAAQD//////v/+////AAABAAIAAgADAAMA
AwABAAEAAQABAAEAAQAAAAAA/////////v8AAAAAAAAAAP3//f/9//z//P/8//v/+//8
//z//P/8//z/+//7//v//f/9//3//v/+//7//f/9//v//P/8//3//f/9//3//f//////
AAAAAP7//v///////////////////wAAAAAAAAIAAgACAAIAAAAAAAAAAAABAAEAAQAA
AP7//v/9//3//P/8//z//P///wAAAQAAAP7//////////////////v/8//z//P/8//3/
/f/9//3////////////8//z//P/8//z//P/7//n/+//7//v//P/8//r//P/8//z//P/8
//v/+v/5//r//v8BAAQABAAHAAcACwAJAAkACQAJAA0AEAARABIAEgAVABkAGQAZABcA
FgAWABQAFAAUABMADgAJAAcABQAFAAMAAwADAAIAAQAAAP7//P/8//n/+P/6//j/9//3
//X/9f/0//T/9P/0//T/8//z//L/8v/y//D/8P/w//D/8v/y//L/8f/v/+//8P/w//D/
8v/y/+7/8f/4//v//f8CAA4AGgAeACcAOwBSAGIAcQCHAJwArQChAF8AEAD2/wUACwAH
AAMA/v/1//f//f/9//n/9f/z//L/8f/u/+//7//v/+//7v/t/+v/6v/q/+r/6v/q/+r/
6//s/+3/7P/r/+r/6f/r/+z/7f/u/+7/7v/u/+7/7v/u/+7/7v/u/+//7//v/+3/7f/s
/+z/7//v//D/8P/w//D/8P/x//H/8P/w//H/8f/x//L/8v/y//L/8v/y//T/9P/1//X/
9P/0//T/9f/1//X/9f/2//b/9//3//f/+P/4//j/+f/4//n/+f/5//v//P/9//3//f/+
//7///8BAAEAAgADAAEAAQABAAIABAAEAAQABAADAAMABAAEAAQABAADAAMAAQADAAMA
AwADAAMAAgACAAIAAgACAAMAAwADAAIAAgACAAIAAgACAAIAAwADAAMAAwADAAMAAwAD
AAMAAgACAAEAAQABAAAAAAAAAAAAAAD////////+//7//v/9//3//v/+//7//v/+//3/
/f/9//3//f/9//7//v/+//3//f/9//7//v////3//f/9//3//f/9//7//v8AAAAAAQAB
AAEAAQABAAEAAQACAAIAAgAAAAAAAAAAAAIAAgACAAIAAQABAAEAAAACAAIAAQABAAIA
AgACAAIAAgACAAIAAAD+//////////////////7/AAAAAAAAAAD/////////////////
/////P/+/wAA/v/+//7//v/+//7//f/7//3//f/9//7//v/8//z//P/8//z/+//7//v/
+//9/wAAAgAEAAYACQAJAA0ACwALAAsACwAQABIAEgASABIAFQAZABkAFwAVABQAFAAW
ABYAFgAVAA4ACQAHAAUABQADAAMAAwACAAEAAAD+//r/+v/3//b/9v/0//P/8//z//P/
8v/y//L/8v/y//H/8f/w//D/8P/w//D/8P/w//L/8v/y//H/8f/x//L/8v/0//L/8P/y
//X/+P/9/wEACAASABwAIAApAD0AUgBiAG8AgwCYAKcAmwBXAAgA8P8DAAsABQABAPz/
9//5//3/+//1//P/8//0//P/8v/x//H/8f/x/+//7//u/+7/8P/w//D/8P/t/+3/7f/t
/+//7//v/+//8P/w//D/8P/w//D/8P/w//D/8P/w//D/8P/x//H/8f/x//H/8P/w//H/
8f/y//L/8v/y//L/8//z//L/8v/z//P/8//0//T/9P/0//T/9P/0//T/9f/1//b/9v/2
//f/9//3//f/+P/6//v/+//7//z//P/8//3//v///////////wAAAQABAAEAAgACAAMA
AwADAAQABQADAAMAAwAEAAUABgAHAAgABwAHAAgACAAGAAYABQAFAAUABwAHAAcABQAF
AAQABAAGAAYABgAHAAUABQAEAAQABgAGAAYABgAGAAcABwAHAAQAAwACAAEAAwADAAIA
AgADAAMAAwACAAAAAAAAAAAA/////////v/+//7//f/9//7//v/+//7//v/9//3//f/9
//3//f/+//3//P/6//n/+//8//z//f/+////AAABAP////8AAAAAAAAAAAEAAQABAAEA
AQABAP//AAAAAAAAAQACAAMABAAEAAQABAAEAAMAAwADAAIAAgACAAEAAQACAAIAAgAC
AAIAAgACAAAAAAABAAEAAQABAAEAAQAAAAAAAAAAAAAA///////////+//3//P/7//v/
/P/9//7//v/8//7//v/+//7//f/7//3//f/7//z//P/6//z//P/8//z//f/9//3//f//
/wIABAAGAAYACQAJAA0ACwALAAsACwAOABAAEAAQABQAFwAbABsAGgAXABUAFAAWABYA
FgAVAA8ACQAGAAMAAwABAAEAAQD+//3//P/6//r/+v/3//b/9v/0//P/8//z//P/8v/y
//T/9P/0//P/8//y//L/8v/y//L/8v/y//L/8v/y//H/8f/x//L/8v/y//L/8P/w//P/
+P/9/wEACAASABoAHgArAEEAVABiAHEAhwCeAKkAiwA7AAIAAgATABUADQAHAP7/+f/7
/////f/5//X/8f/w/+//8P/v/+//7//v/+3/7f/s/+z/7P/s/+z/7P/t/+3/7f/t/+v/
6//r/+v/7v/u/+7/7v/s/+z/7P/s/+7/7v/u/+7/7v/v/+//7//t/+3/7P/s/+3/7f/u
/+7/7v/u/+7/7//x//D/8P/x//H/8f/y//L/8v/y//L/8v/0//T/9f/1//X/9P/z//P/
9f/1//X/9v/2//f/9//3//j/+P/4//n/+P/5//n/+f/7//z//f/9//v//P/8//3/////
/wAAAQABAAEAAQACAAIAAgACAAIAAQABAAIAAgACAAIAAQABAAEAAwADAAMAAwADAAIA
AgACAAIAAgADAAMAAwACAAIAAgACAAIAAgAAAAEAAQABAAMAAwADAAMAAwADAAIAAgAB
AAEAAQAAAAAAAAAAAAAAAQABAAEAAAD+//7//f/9//z//P/8//z//v/9//3//f/9//3/
/f/+//7//v/9//3///8AAAAAAQABAAEAAQABAP////8AAAAAAgACAAMAAwABAAEAAQAB
AAMABAAEAAQABgAGAAYABgAGAAYABgAGAAUABQAFAAQABgAGAAUABQAEAAQABAAEAAQA
BAAEAAIAAAABAAEAAQADAAMAAwACAAAAAAAAAAAA//////////8BAAEAAQD///7//v/+
//7//v////3///////3//v/+//z//v/+//7//v//////////////AgAEAAYACAALAAsA
DwANAA0ADQANABAAEgASABIAFgAZAB0AHQAbABkAGAAYABoAGgAaABkAEwANAAoABwAH
AAUABQAFAAQAAwACAAAA/P/8//n/+P/6//j/9//3//f/9//2//b/9v/2//b/9f/1//T/
9P/0//T/9P/0//T/9P/0//T/8//z//P/9P/0//L/8v/w//L/9f/6////AQAIABIAGAAe
AC8ASQBcAG4AhQChALYAtQCBADMAFAAiACMAGQAVAA8ABgD//wMABQAFAP//+//3//b/
9//0//H/8f/x//H/8f/x//D/8P/w//D/8P/w//H/8f/x//H/7//v/+//7//w//D/8P/w
//D/8P/w//D/8P/w//D/8P/w//H/8f/x//P/8//y//L/8f/x//L/8v/0//T/9P/1//X/
9P/0//X/9f/1//b/9v/2//b/9v/2//b/9v/3//f/+P/4//j/+f/3//f/9//4//j/+f/5
//n/+v/6//r/+//8//3//f/9//3//v//////AQACAAIAAwABAAEAAgADAAEAAQABAAIA
AgACAAIAAgADAAMABAAEAAQABAADAAMAAQADAAMAAwADAAMAAgACAAIAAgACAAMABQAF
AAQABAAEAAQABAAEAAQABQAFAAUAAwADAAMAAwAFAAUABAAEAAMAAwADAAIAAgACAAIA
AgADAAMAAwACAAIAAgABAAEAAAAAAAAAAAACAAEAAQABAAEAAQABAAIAAgACAAEAAQAB
AAIAAgADAAMAAwADAAMAAQABAAIAAgAEAAQABQAFAAUABQAFAAUABQAGAAYABgAGAAYA
BgAGAAYABgAGAAYABQAFAAUABAAGAAYABQAFAAYABgAGAAYABAAEAAQAAgACAAMAAwAD
AAEAAQABAAAAAgACAAIAAgADAAMAAwADAAMAAwADAAMABAACAAAAAAAAAAAAAAABAP//
AQABAAEAAgACAAAAAAAAAAAAAAABAAEAAQABAP//AgAEAAYABgAJAAkADQANAA0ADQAN
ABAAEgASABIAFgAZAB0AHQAdABsAGgAaABgAGAAYABcAEwAPAA4ADQAJAAcABwAHAAgA
BwAGAAQAAgACAP///v/8//r/+f/5//f/9//2//b/9v/2//b/9f/1//T/9P/0//T/9P/0
//T/9P/0//T/8//z//P/9P/0//T/9P/y//L/9f/2//v/AQAEAAoAFgAgACMALwBIAFwA
bQB9AJIApwCtAIcAMgD6//3/DQANAAkABAD7//f//f////v/+f/3//T/8//y//H/8f/x
//H/8f/x//D/8P/y//L/8v/y//H/8f/x//H/8f/x//H/8f/y//L/8v/y//L/8v/y//L/
8v/y//L/8v/w//H/8f/x//P/8//y//L/8//z//T/9P/y//L/8v/z//X/9P/0//X/9f/1
//b/9v/2//b/9v/2//b/9v/3//f/+P/4//j/+f/5//n/+f/6//r/+//7//v//P/8//z/
/f/8//3//f/9////AAABAAEAAQACAAIAAwADAAMABAAFAAcABwAHAAgACAAIAAgACAAJ
AAkACgAKAAoACgAJAAkABQAHAAcABwAJAAkACAAIAAYABgAGAAcABwAHAAYABgAGAAYA
BgAGAAQABQAFAAUABQAFAAUABQADAAMAAgACAAMAAwADAAIAAgACAAIAAgD////////+
/wAAAAD/////AAAAAAAAAAAAAP///////////////wAA/v/+//3//f///wAAAAABAP//
/////////////wAAAAAAAAAAAQABAAMAAwADAAMAAwAEAAQABAAEAAQABAAEAAQABAAE
AAQAAwADAAMAAgAEAAQAAwADAAQABAAEAAQABAAEAAQAAgAEAAUABQAFAAMAAwADAAIA
AgACAAIAAgADAAMAAwADAAEAAQABAAEAAAAAAAAAAAAAAAAA/v/+//7//v////3/////
////AAAAAP7//v/+//7//v////////////3/AAACAAQABgAJAAkADQAPAA8ADwAPABAA
EgASABIAEgAVABkAGQAZABcAFgAWABgAGAAYABcAEgANAAsACQAHAAUABQAFAAQAAwAC
AAAA/P/8//n/+P/6//j/9//3//f/9//2//b/9v/2//b/9f/1//T/9P/0//T/9P/0//T/
9P/0//T/8//z//P/9P/0//T/9P/0//T/9//6////AwAGAA4AGgAiACkANwBMAF4AbQB7
AJAAowCfAGcAFADu//3/DQAJAAMA/P/3//n/+//5//f/+f/1//L/8f/w/+//7//v/+//
7//v/+7/7v/u/+7/7v/u/+//7//v/+//7//v/+//7//u/+7/7v/u/+7/7v/u/+7/8P/w
//D/8P/u/+//7//v/+//7//u/+7/7//v//D/8P/w//D/8P/x//P/8v/y//P/8f/x//L/
8v/y//L/8v/y//L/8v/z//P/9P/0//T/9f/3//f/9//4//j/+f/5//n/+v/6//r/+//8
//3//f/9//3//v//////AQACAAIAAwABAAEAAgADAAUABQAFAAYABgAGAAYABgAHAAcA
CAAIAAgACAAHAAcABQAHAAcABwAFAAUABAAEAAQABAAEAAUABQAFAAQABAACAAIAAgAC
AAQABQAFAAUABQAFAAUABQADAAMAAgACAP////////7/AAAAAAAAAAD////////+//7/
/v/9//3//v/+//7//v/8//v/+//7//v/+//7//z//v/+//3//f/7//z//P/9//3//f/9
//3//////wAAAAD+//7///////////////////8AAAAAAAAAAAAAAAAAAAIAAgACAAIA
AwADAAMAAgACAAIAAQABAAIAAgACAAIABAAEAAQAAgAAAAEAAQABAAEAAQABAAAA/v/+
//7//v////////////3//f/9//3//v/+//7//v8AAAAAAAD+//7//v/+/////f//////
/f/+//7//P/+//7//v/+//3//f/9//3///8CAAQABgAEAAcABwALAAsACwALAAsADgAQ
ABAAEAAQABMAFwAXABkAFwAWABYAGAAYABgAFwAQAAsACQAHAAcABQAFAAUABAADAAIA
AAD+//7/+//6//r/+P/3//f/9f/1//T/9P/0//T/9P/z//H/8P/w//D/8f/y//P/9P/y
//L/8v/x//H/8f/y//L/9P/y//L/9P/3//z/AQAFAAgAEAAaAB4AKQA7AFIAZABzAIkA
ngCpAJMASQAGAAIAFQAZABEACwAEAP////8BAAEA/f/5//X/9P/z//L/7//v/+//7//x
//H/8P/w/+7/7v/u/+7/7f/t/+3/7f/v/+//7//v/+7/7v/u/+7/8P/w//D/8P/u/+7/
7v/u//D/8f/x//H/8f/x//D/8P/x//H/8v/y//L/8v/y//P/8f/w//D/8f/z//P/9P/0
//P/8v/x//D/8f/y//T/9f/2//b/9v/3//X/9f/1//b/9v/3//f/9//6//r/+v/7//z/
/f/9//3//f/+///////9//7//v///wEAAQACAAMAAwADAAMABAAEAAQABAAEAAUABQAG
AAYABgAGAAUABQABAAMAAwADAAMAAwACAAIAAwAEAAUABwAFAAUABAAEAAYABgAGAAYA
BQAFAAQAAwAGAAcACAAJAAcABwAGAAYABQAFAAUABAACAAIAAgACAAEAAQABAAAAAQAC
AAIAAwACAAIAAgACAAIAAQABAAEAAQABAAEAAgACAAIAAQABAAEAAgACAAMAAwADAAMA
AwADAAMABAAEAAIAAgADAAMABQAFAAUABQAFAAYABgAGAAYABgAGAAYABgAGAAYABgAH
AAcABwAGAAYABgAFAAUACAAIAAgACAAIAAgACAAGAAQABQAFAAUABQAFAAUABAAEAAQA
BAAEAAEAAQABAAEABQAIAAcABgAFAAQABQADAAUABQADAAQABAACAAQABAAEAAQAAwAD
AAMAAwADAAYACAAKAAwADwAPABMAEwATABMAEwAUABYAFgAWABoAHQAhACEAHwAdABwA
HAAeAB4AHgAdABYAEQAPAA0ACwAJAAkACQAGAAUABAACAAIAAgD///7//v/8//v/+//7
//v/+v/6//z//P/8//v/+v/4//f/9v/4//j/+P/4//r/+v/6//n/+f/5//r/+v/4//j/
+P/8////AgADAAUADgAaACIAKAA3AE0AYgByAIkAowC4ALcAhQA3ABQAHAAhABsAGwAZ
AAwABQALAA0ACQAFAAEA+//6//3//P/6//n/+P/3//f/9//2//b/9v/2//b/9v/3//f/
9//3//n/+f/5//n/+P/4//j/+P/2//b/9v/2//f/+P/5//r/+P/5//n/+f/7//v/+v/6
//n/+f/6//r/+v/6//r/+//7//r/+v/7//v/+//8//z//P/8//z//P/8//z//f/9//z/
/P/8//3//v///wAAAgAAAAEAAQABAAAAAAAAAAEAAwAFAAYABwAHAAgACQAJAAcACAAI
AAkABwAHAAgACQALAAsACwAMAAwADAAMAAwADwAPABAAEAAOAA4ADQANAAsADQANAA0A
CwALAAoACgAMAAwADAANAA0ADQAMAAwADAAMAAwADAAMAA0ADQANAAsACwALAAsADAAN
AA0ADgANAA0ADQAMAAwADAAMAAwACwALAAsACgAMAAwACwALAAoACgAKAAoADAALAAsA
CwALAAsACwAMAAwADAALAAsACwAMAAwADQALAAsACwALAAwADQAPABAADgAOAA8ADwAP
AA8ADwAPAA0ADgAOAA4ADwAQABEAEgASABIAEgASABEAEQARABAAEQASABIAEwASABIA
EgASABAAEAAQAA4ADgAPAA8ADwARABEAEQAQABAAEAAQABAADgANAAwACwANAA0ADQAN
AAwADAAOAA4ADgAOAAsACQALAAsADAAOAA8ADgAOAA4ADgAOAA0ADQANAA0ADQAQABIA
FAAUABcAFwAbABkAGQAZABkAHQAgACEAIgAiACUAKQApACsAKQAoACgAKAAoACgAJwAj
AB8AHgAdABoAFwAWABUAFAATABIAEAAOAA4ACwAKAAoACAAHAAcABwAHAAYABgAGAAYA
BgAFAAUABAAEAAQABAAEAAQABAAGAAYABgAFAAUABQAGAAYABgAGAAYABgAFAAYACwAR
ABYAGgAkAC4ANwBDAFgAagB3AIcAoAC5AL8AmwBKAAwACwAdAB8AGQAUAA0ACwAPAA8A
CwAHAAMAAgAFAAQAAQABAAEAAQABAAEAAAAAAP7//v/+//7//v///wAAAQABAAEAAQAB
AAIAAgACAAIAAAAAAAAAAAD+//7//v/+////AQACAAMAAQABAAAAAAACAAMABQAGAAYA
BgAEAA==
         </WaveFormData>
      </LeadData>
      <LeadData>
         <LeadByteCountTotal>10000</LeadByteCountTotal>
         <LeadTimeOffset>0</LeadTimeOffset>
         <LeadSampleCountTotal>5000</LeadSampleCountTotal>
         <LeadAmplitudeUnitsPerBit>4.88</LeadAmplitudeUnitsPerBit>
         <LeadAmplitudeUnits>��V</LeadAmplitudeUnits>
         <LeadHighLimit>2147483647</LeadHighLimit>
         <LeadLowLimit>268435456</LeadLowLimit>
         <LeadID>V1</LeadID>
         <LeadOffsetFirstSample>0</LeadOffsetFirstSample>
         <FirstSampleBaseline>0</FirstSampleBaseline>
         <LeadSampleSize>2</LeadSampleSize>
         <LeadOff>FALSE</LeadOff>
         <BaselineSway>FALSE</BaselineSway>
         <ExcessiveACNoise>FALSE</ExcessiveACNoise>
         <MuscleNoise>FALSE</MuscleNoise>
         <LeadDataCRC32>1113149560</LeadDataCRC32>
         <WaveFormData>
/////////////wAAAAAAAAAAAAAAAAAAAAAAAAAAAAAAAAAAAAD/////////////AAAA
AAIABQALAA8AFQAXABcAFgATAA0AAwDs/8v/sf+i/5r/mP+p/8f/5P/6/xMAJwAvADMA
NwAsABsAEQANAAcAAwABAAEAAwAEAAQABAAEAAUABQAFAAUABQAFAAQABAAEAAQABAAE
AAQABAAEAAQABAAEAAQABAAEAAQABAAEAAQABAAEAAQABQADAAMAAwADAAMAAwACAAIA
AgACAAIAAgACAAIAAgACAAIAAgACAAIAAQABAAEAAQABAAEAAQABAAEAAQABAAEAAQAB
AAAAAAAAAAAAAAAAAP7//v/+//7//v/+//7//f/9//3//f/9//3//f/9//3//f/9//3/
/f/9//3//f/9//3//P/8//z//P/8//z//P/8//z//P/8//z//P/9//3//f/8//z//P/8
//z//P/8//z/+//7//v/+v/6//n/+f/5//f/9//3//f/9//3//f/+f/5//n/+f/5//n/
+f/5//z//P/8//z//P/9//3//f///wAAAAAAAP7/////////////////////////////
///////////////////////////////////////////////////////9//3//f/9////
/v/+//7/AAAAAAAAAAD+//7//v/+//7//v/+//7//v/+//7//f/9//3//f/9//3//f/9
//3//f/+//7//v/+//7//v/9//3//f/9//7/AAD+//7//v/+//7//v/+/wAA////////
AAAAAAAAAAD+//7//v/+/wAAAAAAAAAA//8AAAEAAgACAAMABAAFAAgACAAIAAgACAAH
AAcABQADAAQABAACAAEA/v/7//j/9f/0//P/8v/y//P/8//0//T/9v/3//j/+f/8//7/
/v/9//3//f/9/wAAAAABAAEA////////////////AAAAAAAAAAAAAAAAAAAAAAAAAAAA
AAAAAAAAAP////////////8AAAAAAAADAAcADQARABUAFwAYABcAEQAJAPr/4f/D/6b/
lP+M/4//o/++/9j/9/8TACMAJQAnACIAEwALAAUAAwABAAEAAQABAAQABgAGAAYABwAF
AAUABQAFAAUABAAEAAQABgAGAAYABgAEAAQABAAEAAYABgAGAAYABAAEAAQABAAGAAYA
BgAHAAUABQAFAAUABQAFAAQABAAGAAYABgAGAAYABgAGAAYABAAEAAQABAAFAAUABQAF
AAUABQAFAAUABQAFAAUABQAFAAUABAAEAAQABAAEAAQABAAEAAQABAAEAAQABAADAAUA
BQAFAAUABQAFAAUABQADAAMAAwADAAUABQAFAAUABQAEAAQABAAEAAQABAAEAAYABgAG
AAYABgAGAAcABwAHAAYABgAGAAQABAAEAAQABAADAAMAAwACAAIAAQABAAEA////////
///////////9//3//f/9//3//f/9//3//v/+//7//v/+////////////AAAAAAAAAAAB
AAEAAQABAAEAAQABAAEAAQABAAEAAQABAAEAAQABAAEAAQABAAEAAQABAAEAAQABAAEA
AQABAAEAAQABAAEAAQABAAEAAQAAAAAAAAAAAAAAAAAAAAAAAAAAAAAAAAAAAAAAAAAC
AAIAAgABAAEAAQABAAEAAQABAAEAAQABAAIAAgACAAIAAgACAAEAAQABAAEAAgAEAAQA
BAAEAAIAAgACAAIABAACAAIAAgACAAIAAgACAAEAAQABAAIAAgACAAIAAAAAAAAAAAAC
AAIAAgACAAEAAgADAAQABAAFAAYABwAKAAoACgAKAAoACQAJAAcABwAIAAgABgAFAAIA
///8//f/9v/1//T/9P/1//X/9v/2//j/+f/6//v//v8AAAAAAQABAAEAAQACAAIAAwAD
AAMAAwADAAMAAwADAAQABAAEAAQABAAEAAIAAgACAAIABAAEAAQABAADAAMAAwADAAUA
BAAGAAYABwALAA8AFQAbAB0AHAAZABUADQD+/+H/w/+o/5T/jv+T/6X/wP/c//v/GQAl
ACcAJwAgABUACwAHAAUAAwAFAAUABwAIAAgACAAIAAkACQAJAAkACQAJAAgACAAIAAgA
CAAIAAgACAAIAAgACAAIAAgACAAIAAgACAAIAAgACAAIAAgACQAJAAkACQAJAAkACQAI
AAgACAAIAAgACAAIAAgACAAIAAgACAAIAAgABwAHAAcABwAHAAcABwAHAAcABwAHAAcA
BwAHAAYABgAGAAYABgAGAAYABgAGAAYABgAGAAYABQADAAMAAwADAAUABQAFAAUABQAF
AAUABQAFAAUABQAFAAcABgAGAAYABgAGAAYABgAGAAYABgAGAAQABAAFAAUABwAGAAYA
BgAGAAYABgAGAAQAAwADAAMABAAEAAMAAwABAP////////3//f/9//3/////////////
/////////wAAAAAAAAAA/v///////////wAAAAAAAP7/////////AQABAAEAAQD/////
////////////////AQABAAEAAQD/////////////////////////////////////////
/wEAAAAAAAAA/v/+//7//v8AAAAAAAAAAP7//v/+//7/AAAAAAAA////////////////
/////////f/+//7//v8AAAAAAAD//////////wAAAAAAAAAAAAAAAAAAAAAAAP7/AAAC
AAIAAAAAAAAAAAD+//3//f/9/wAAAAAAAAAA/v/+//7//v8AAAAAAAAAAAEAAgADAAQA
BAAFAAYABwAKAAoACgAKAAgABwAHAAUABQAGAAYABAD///z/+f/2//P/8v/x//D/8v/z
//P/9P/2//j/+f/6//n//P/+//7//f/9//3//f/+//7//////wEAAQABAAEAAQABAAIA
AgAAAAAAAAAAAAAAAAAAAAAA/v/+//7//v///////////wEAAgACAAQACQAPABUAFwAZ
ABsAFgARAAkA+f/c/7//qf+Y/5L/mv+z/9H/6P8CAB0AKwAvADMALQAgABMACwAFAAEA
//8BAAMAAwAGAAYABgAGAAcABQAFAAUABQAFAAQABAAEAAQABAAEAAQABAAEAAQABAAC
AAIAAgACAAIAAgACAAIAAgACAAIAAwADAAMAAwADAAMAAwACAAIABAAEAAQABAACAAIA
AgACAAIAAgACAAIAAwADAAMAAwADAAMAAwADAAEAAQABAAEAAQABAAAAAAAAAAAAAAAA
AAAAAAAAAAAAAAAAAAAA//8BAAEAAQABAP///////////////////////////////wEA
AAAAAAAAAAAAAAAAAAD+//7//v/+/wAAAAABAAEAAQAAAAAAAAAAAAAAAAAAAP7//f/9
//3//v/+//3//f/9//v/+//7//v/+//7//v/+//7//v/+//9//3//f/9//7//v/+//7/
/v///////////wAAAAAAAAAAAQABAAEAAQABAAEAAQABAAEAAQABAAMAAwADAAMAAQAB
AAEAAQABAAEAAQABAAEAAQABAAEAAQABAAEAAQABAAEAAQABAAEAAAAAAAAAAAAAAAAA
AAAAAAAAAAAAAP7//v/+//7//v/+//7//f////////////3//f/9//3///8AAAAAAAAA
AAAAAAD//////////wAAAAAAAAAAAAAAAAAAAgAAAAAAAAAAAAAA////////AAAAAAAA
AAAAAAAAAAAAAAAAAAAAAAAAAQACAAMABAAEAAUABgAHAAYABgAGAAYACAAHAAcABQAF
AAYABgAEAAIAAAD+//z/9//2//X/9P/y//P/8//0//b/+P/5//r/+//+/wAAAAD/////
/////wAAAAABAAEAAQABAAEAAQABAAEAAgACAAIAAgACAAIAAgACAAIAAgAAAAAAAAAA
AAEAAQABAAEAAQACAAIAAgAFAAkADwAVABkAGQAYABUAEQAJAPb/2f+7/6j/nv+Y/6P/
v//c//T/CwAhACsALwAzAC4AIwAZABEACwAHAAMAAwAFAAQABgAGAAYABwAHAAcABwAH
AAcABgAGAAYABgAGAAYABgAGAAYABgAGAAYABgAGAAYABgAGAAYABgAGAAYABgAHAAcA
BwAHAAcACQAJAAgACAAGAAYABgAGAAQABAAEAAQABgAGAAYABgAFAAUABQAFAAUABQAF
AAUABwAHAAcABwAFAAUABAAEAAYABgAGAAYABgAGAAYABgAEAAQABAADAAMAAwADAAMA
AwADAAMAAwADAAMAAwADAAMAAwADAAMAAwACAAIAAgACAAIAAgACAAAAAAAAAAAAAAAA
AAEAAQADAAIAAgACAAAAAAAAAAAAAAD////////+//7//f/9/////f/9//3//f/9//3/
/f//////////////////////AAAAAAAAAAACAAMAAwADAAMABAAEAAQABAAFAAUABQAF
AAUABQAFAAUABQAFAAUABQAFAAUABQAFAAUABQAFAAUABQAFAAUABQAFAAUABQAFAAUA
BQAFAAMAAwADAAMAAwACAAIAAgACAAIAAgACAAIAAgACAAIAAgACAAIAAgACAAIAAgAB
AAEAAQABAAEAAQABAAEAAQADAAQABAAEAAQABAAEAAMAAwADAAMABAAEAAQABAAEAAQA
BAAEAAQABAAEAAQABAAEAAQABAAEAAQABAAEAAMAAwADAAYABgAGAAYABAAEAAQABAAE
AAQABAAEAAcACAAJAAoACgALAAwADQAOAA4ADgAOAA4ADQANAAsACQAKAAoACAAFAAIA
///8//n/+P/3//b/9v/3//f/+P/6//z//f/+////AgAEAAQAAwADAAMAAwAEAAQABQAF
AAUABQAFAAUABQAFAAYABgAGAAYABgAGAAYABgAGAAYACAAIAAgACAAHAAcABwAHAAcA
CAAIAAgACwAPABUAGwAfAB8AHgAbABUADQD4/9n/u/+k/5j/lP+f/7f/0v/u/w0AIQAn
ACsAKwAgABMADQAJAAcABwAFAAUACQAKAAoACgAKAAsACwALAAsACwALAAoACgAKAAwA
DAAMAAwACgAKAAoACgAKAAoACgAKAAwADAAMAAwACgAKAAoACwALAAsACwALAAsACwAK
AAoADAAMAAwADAAMAAwADAAMAAwADAAMAAwACwALAAsACwAJAAkACQAJAAkACQAJAAkA
CQAJAAgACAAKAAoACgAKAAoACgAKAAoACAAIAAgABwAHAAcABwAHAAcABwAHAAcABwAH
AAcABwAHAAcABwAHAAkACAAIAAgACAAIAAgACAAIAAgACAAIAAgACAAJAAkACQAIAAgA
CAAIAAgACAAIAAgABwAHAAcABAAEAAMAAwAFAAMAAwADAAEAAQABAAEAAQABAAEAAQAB
AAEAAQABAAAAAAAAAAAAAAABAAEAAQABAAIAAgACAAAAAQABAAEAAQABAAEAAQABAAEA
AQABAAMAAwADAAMAAQABAAEAAQABAAEAAQABAAEAAQABAAEAAQABAAEAAQABAAEAAQAB
AAEAAAAAAAAAAgACAAIAAgAAAAAAAAAAAAIAAgACAAIAAAAAAAAA//8BAAEAAQABAAEA
AQABAAEA//8AAAAAAAAAAAAAAAD//wEAAQABAAIAAAAAAAAAAAAAAAAAAAAAAAAAAAAA
AAAAAgACAAIAAgACAAAAAAAAAAAAAgABAAEAAQACAAIAAgACAAIAAgACAAIAAgACAAIA
AgADAAQABQAGAAYABwAIAAkACgAKAAoACgAIAAcABwAFAAUABgAGAAQAAQD+//v/+P/z
//L/8f/w//H/8//0//b/9v/4//n/+v/7//7/AAAAAP//////////AgACAAMAAwADAAMA
AwADAAEAAQACAAIAAgACAAIAAgAEAAQABAAEAAIAAgACAAIAAwADAAMAAwADAAQAAgAE
AAcADQARABcAGwAbABoAFwARAAUA7v/R/7P/mv+O/4z/l/+t/8r/6P8JAB0AIQAjACEA
FgALAAUAAwADAAMAAQADAAUABgAGAAYABgAHAAcABwAHAAcABwAGAAYABgAGAAYABgAG
AAYABgAGAAYABgAGAAYABgAGAAYABgAGAAYABgAGAAcABwAHAAcABwAHAAcABgAGAAYA
BgAGAAYABgAGAAYABgAGAAYABgAGAAUABQAFAAUABQAFAAUABQAFAAUABQAFAAUABQAE
AAQABAAEAAQABAAEAAQABAAEAAQABAAEAAMAAwADAAMAAwAFAAUABQAFAAMAAwADAAMA
BQAFAAUABQAFAAQABAAEAAQABAAEAAQABgAGAAYABgAGAAYABwAHAAcABgAGAAYABAAE
AAQABAAGAAUABQAFAAQABAADAAMAAwABAAEAAQABAAEAAQABAP//////////////////
//8AAAAAAAAAAAAAAQABAAEA//8AAAAAAAAAAAEAAQABAAMAAwADAAMAAQABAAEAAQAD
AAMAAwADAAEAAQABAAEAAQABAAEAAQADAAMAAwADAAEAAQABAAEAAwADAAMAAwADAAIA
AgACAAIAAgACAAIAAgACAAIAAgACAAIAAgACAAIAAgACAAEAAQABAAEAAQABAAEAAQAB
AP//AAAAAAAAAgACAAIAAQABAAEAAQACAAAAAAAAAAAAAgACAAIAAgAAAAAAAAAAAAAA
AAAAAAAAAAAAAAIAAgACAAIAAgABAAEAAQACAAIAAgACAAIAAgACAAIAAAAAAAAAAAAD
AAQABQAGAAQABQAGAAcACAAIAAgACAAIAAcABwAFAAcACAAIAAYAAQD+//v/+P/1//T/
8//y//L/8//z//T/+P/6//v//P/9/wAAAgACAP//////////AgACAAMAAwABAAEAAQAB
AAEAAQACAAIAAgACAAIAAgACAAIAAgACAAIAAgACAAIAAQABAAEAAQADAAIAAgAEAAcA
DQATABkAGwAbABgAEwANAP//5v/F/6v/mv+S/5b/qf/H/+L/+v8VACcAKwAvACsAIAAT
AAsABQADAAMAAwADAAUABgAGAAYABgAHAAcABwAHAAcABQAEAAQABAAGAAYABgAGAAYA
BgAGAAYABgAGAAYABgAEAAQABAAEAAQABAAEAAUABQAFAAUABQAHAAcABgAGAAYABgAG
AAYABgAGAAYABgAGAAYABgAGAAUABQAFAAUAAwADAAMAAwADAAMAAwADAAMAAwACAAIA
AgACAAIAAgACAAIAAgACAAIAAgACAAEAAQABAAEAAQABAAEAAQABAAEAAQABAAEA////
//////8BAAAAAAAAAAAAAAAAAAAAAAAAAAAAAAAAAAAAAQABAAEAAAAAAAAAAAAAAAAA
AAAAAP////////z//P/7//v/+//5//n/+f/5//n/+f/5//v/+//7//v/+f/5//n/+f/6
//r/+v/6//r/+//7//v//f/+//7//v/8//3//f/9///////////////////////9//3/
/f/9//3//f/9//3///////////////////////3//f/9//3//f/9//3//f/9//z//P/8
//z//P/8//z/+v/6//r/+v/6//r/+v/6//r/+v/6//n/+//7//v/+//7//v/+//7//v/
/P/8//z/+v/6//r/+f/7//v/+//8//z//P/8//z/+v/6//r/+v/8//z//P/6//r/+v/6
//r/+v/8//v/+//7//z//P/8//z/+v/6//r/+v/8//z//P/8//3//v///wAAAgADAAQA
BQAEAAQABAAEAAQAAwADAAEAAQACAAIAAAD9//r/9//0//P/8v/x//D/7v/v/+//8P/y
//T/9f/2//f/+v/8//z/+//7//v/+//8//z//f/9//3//f/9//3//f/9//7//v/+//7/
/v/+//7//v/+//7//v/+//7//v/9//3//f/9//3//v/+/wIABwALABEAFQAVABUAEgAN
AAUA9f/Y/7v/pf+a/5T/nP+1/9P/6v8EABsAJwApAC8AKwAcABEACwAFAAEA///9////
AQACAAIAAgACAAMAAwADAAMAAwADAAIAAgACAAIAAgACAAIAAgACAAIAAgAAAAAAAAAA
AAIAAgACAAIAAAAAAAAAAQABAAEAAQABAAEAAQAAAAAAAAAAAAAAAAAAAAAAAAAAAAAA
AAAAAAAA//////////////////////////////////////7//v/+//7//v/+//7//v/+
//7//P/8//z/+//7//v/+//7//v/+//7//v/+//7//v/+//7//v/+//7//n/+P/4//j/
+v/6//r/+v/6//r/+v/6//j/+P/5//n/+//6//r/+v/4//j/+P/4//j/9//3//f/9v/2
//X/9f/1//P/8//z//X/9f/1//X/9f/1//X/9f/1//X/9f/1//j/+P/4//j/+P/5//n/
+f/5//r/+v/6//r/+//7//v/+//7//v/+//7//v/+//7//v/+//7//v/+//7//v/+//7
//v/+//7//v/+//7//v/+f/5//n/+f/5//n/+f/5//n/+P/4//j/+P/4//j/+P/4//j/
+P/4//j/+P/4//j/+P/4//j/9//3//f/9//3//X/9f/1//X/9f/2//b/9v/4//j/+P/3
//X/9f/1//b/+P/4//j/+P/2//b/9v/2//b/9v/2//b/9v/2//j/9v/2//b/9v/4//f/
9//3//j/+P/4//j/+P/4//j/+P/4//j/+P/4//n/+v/7//z//P/9//7///8AAAAAAAAA
AAIAAQABAP////8AAAAA/v/9//r/9//0/+//7v/t/+z/6v/r/+v/7P/s/+7/7//w//H/
9P/2//b/9//3//f/9//4//j/+f/5//n/+f/5//n/+f/5//r/+v/6//r/+v/6//r/+v/6
//r/+v/6//r/+v/7//v/+//7//n/+v/6//z///8DAAcADQARABMAFAATAA0ABQD2/9v/
vf+i/5D/iP+N/5//uP/S//H/DwAbAB0AHwAaAA0AAwD///3//f/9//v//f/+/wAAAAAA
AAEAAQABAAEAAQABAAAAAAAAAAAAAAAAAAAAAAAAAAAAAAAAAAAAAAAAAAAAAAAAAAAA
AAAAAAAAAQD//////////wEAAQAAAAAAAAAAAAAAAAAAAAAAAAAAAAAAAAAAAAAA////
//////////////////////////////////7//v/+//7//v/+//7//v/+//7//v/+//7/
/f/9//3//f/9//3//f/9//3//f/9//3//f/9//3//f/9//3//P/8//z//P/8//z//P/+
//7//v/+//z//P/9//3//f/8//z//P/+//7//v/+//7//f/9//3//P/8//v/+//5//f/
9//3//f/9//3//f/9//3//f/9//3//f/9//3//j/+P/4//j/+P/5//n/+f/3//j/+P/4
//j/+f/5//n/+f/5//n/+f/5//n/+f/5//v/+//7//v/+//7//v/+//7//v/+//7//v/
+//7//v/+//7//v/+//7//v/+//7//3//P/8//z/+v/6//r/+v/6//r/+v/6//r/+v/6
//r/+v/6//r/+f/5//n/+f/5//n/+f/5//n/+f/6//r/+v/6//r/+v/5//n/+f/5//r/
+v/6//r/+v/6//r/+v/6//z//P/8//z/+v/6//r/+v/8//z/+v/6//r/+v/8//v/+//7
//z//P/8//z/+v/6//r/+v/8//z//P/8//3//v///wAAAAABAAIAAwAEAAQABAAEAAQA
AwADAAEAAQACAAIAAAD9//r/9//0//H/8P/v/+7/8P/x//H/8v/y//T/9f/2//f/+v/8
//z//f/9//3//f/+//7//////////////////////wAAAAAAAAAAAAAAAP7//v/+//7/
/v/+//7//v//////////////AAAAAAIABQAJAA0AEwAXABcAGAAVAA8ABQDy/9X/t/+c
/4z/iv+T/6n/xP/g/wEAGQAhACEAIQAYAA0ABQD/////AQABAAEAAQAEAAQABAAEAAUA
BQAFAAUABQAFAAQABAAEAAQABAAEAAQABAAEAAQABAAEAAQABAAEAAYABgAGAAYABgAG
AAYABwAFAAUABQAFAAUABQAEAAQABAAEAAQABAAEAAQABAAEAAQABAAEAAQABQAFAAUA
BQAFAAUABQAFAAUABQAFAAUAAwADAAIAAgAEAAQABAAEAAQABAAEAAQAAgACAAIAAQAD
AAMAAwADAAEAAQABAAEAAwADAAMAAwADAAMAAwADAAMAAgACAAIAAgACAAIAAgACAAIA
AgACAAIAAgADAAMAAwACAAIAAgACAAIAAgACAAIAAQABAAEAAAAAAP////////3//f/9
//3//f/9//3//f/9//3//f/7//v/+//7//z//P/8//z//P/9//3//f/9//7//v/+//7/
/////////////////////////////////////////f/9//3//f/9//3//f/9//3//f/9
//3//f/9//3//f////////////3//P/8//z//v/+//7//v/+//7//v/+//z//P/8//z/
/v/+//7//f/9//3//f/9//v/+//7//v/+//8//z//P/8//z//P/7//v/+//7//z/+v/6
//r/+v/6//r/+v/6//z//P/8//z/+v/6//r/+v/6//r//P/6//r/+v/6//z/+//7//v/
+v/6//r/+v/6//r/+v/6//r/+v/6//r/+//8//3//v/+////AAABAAIAAgACAAIAAgAB
AAEA/////wAAAAD+//v/+P/1//L/8f/w/+//7v/u/+//7//w//L/9P/1//b/9//6//z/
/P/7//v/+//7//z//P/9//3//f/9//3//f//////AAAAAP7//v/+//7//v/+//7//v/+
//7//v/+//////////////8AAAAAAgAHAA0AEwAXABkAGQAYABMACwABAOr/y/+v/5z/
kv+S/6P/wf/c//T/EQAjACkALQAtACIAFQALAAcAAwABAAEAAwAFAAYABgAGAAYABwAH
AAcABwAHAAkACAAIAAgACAAIAAgACAAIAAgACAAIAAgACAAIAAgACgAKAAoACgAIAAgA
CAAJAAkACQAJAAkACwALAAoACgAKAAoACgAKAAoACgAKAAoACgAKAAoACgALAAsACwAL
AAsACwALAAsACwALAAsACwANAA0ADAAMAAwADAAMAAwADAAMAAwADAAMAAwADAALAAsA
CwALAAsACwALAAsACwALAAsACwALAAsACwALAAsADQAMAAwADAAMAAwADAAMAAwADAAM
AAwADAAMAA0ADQANAAwADAAMAAwADAAMAAwADAALAAsACwAKAAoACQAJAAkABwAHAAcA
BwAHAAcABwAJAAkACQAJAAkACQAJAAkACgAKAAoACgAKAAsACwALAA0ADgAOAA4ADgAP
AA8ADwAPAA8ADwAPAA8ADwAPAA8ADwAPAA8ADwAPAA8ADwAPAA8ADwAPAA8ADwAPAA8A
DwAPAA8ADwAPAA8ADwAPAA8ADwAOAA4ADgAOAA4ADgAOAA4ADgAOAA4ADgAOAA4ADgAO
AA4ADgANAA0ADQANAA0ADQANAA0ADQANAA4ADgAOAA4ADgAOAA0ADQANAA0ADgAOAA4A
DgAOAA4ADgAOAA4ADgAQAA4ADgAOAA4ADgANAA0ADQAOAA4ADgAOAA4ADgAOAA4ADgAO
AA4ADgAPABAAEQASABIAEwAUABUAFgAWABYAFgAYABcAFwAVABMAFAAUABIADwAMAAkA
BgAFAAQAAwACAAIAAwADAAQABgAIAAkACgALAA4AEAAQAA8ADwAPAA8AEAAQABEAEQAP
AA8ADwAPABEAEQASABIAEAAQABAAEAAQABAAEAAQABAAEAAQABAADwAPAA8ADwAPAA4A
EgAUABkAHQAjACcAJwAnACQAHwAXAAcA6P/L/7f/qv+m/67/yf/n//7/FAArADcAOwBB
ADsALgAhABsAFwATABEAEQARABMAFAAWABYAFgAXABUAFQAVABUAEwASABIAEgASABIA
EgASABQAFAAUABQAEgASABIAEgASABIAEgASABIAEgASABMAEQARABEAEQARABEAEAAQ
ABIAEgASABIAEAAQABAAEAAQABAAEAAQAA8ADwAPAA8ADwAPAA8ADwAPAA8ADwAPAA8A
DwAOAA4ADgAOAA4ADgAMAAwADAAMAAwADAAMAAsACwALAAsACwALAAsACwALAAkACQAJ
AAkACQAJAAkACQAJAAgACAAIAAgACAAIAAgACAAIAAgACAAIAAgACQAJAAkACAAIAAgA
BgAGAAYABgAGAAUABQAFAAYABgAFAAUABQADAAMAAwADAAMAAwADAAMAAwADAAMABQAF
AAUABQAGAAYABgAGAAYABwAHAAcABwAIAAgACAAIAAkACQAJAAkACQAJAAkACQAJAAkA
CQAJAAkACQAJAAkACQAJAAkACQAJAAkACQAJAAkACQAJAAkACQAJAAkACQAJAAkACQAJ
AAgACAAIAAgACAAIAAgACAAIAAgACAAGAAYABgAGAAYABgAGAAUABwAHAAcABwAHAAcA
BwAHAAUABgAGAAYABgAGAAYABQAHAAcABwAIAAgACAAIAAgABgAGAAYABgAGAAYABgAG
AAYABgAIAAgACAAIAAgABwAHAAcACAAIAAgACAAIAAgACAAIAAgACAAIAAgACQAKAAsA
DAAMAA0ADgAPABAAEAAQABAAEgARABEADwANAA4ADgAMAAoACAAGAAQAAAD+//z/+v/6
//v/+//8//z//v///wAAAQAEAAYABgAHAAcABwAHAAgACAAJAAkACQAJAAkACQAJAAkA
CgAKAAoACgAKAAoACgAKAAoACgAKAAoACgAKAAkACQAJAAkACwAKAAoADAAPABEAFQAd
ACEAIwAiACMAHQAVAAYA6//J/67/nP+W/5n/qf/C/9z//f8bACcAKwAtACYAGQARAA0A
CwALAAsACwANABAADgAOAA4ADwAPAA8ADwAPAA8ADgAOAA4AEAAQABAAEAAQABAAEAAQ
ABAAEAAQABAAEAAQABAAEAAOAA4ADgAPABEAEQARABEADwAPAA4ADgAQABAAEAAQABAA
EAAOAA==
         </WaveFormData>
      </LeadData>
      <LeadData>
         <LeadByteCountTotal>10000</LeadByteCountTotal>
         <LeadTimeOffset>0</LeadTimeOffset>
         <LeadSampleCountTotal>5000</LeadSampleCountTotal>
         <LeadAmplitudeUnitsPerBit>4.88</LeadAmplitudeUnitsPerBit>
         <LeadAmplitudeUnits>��V</LeadAmplitudeUnits>
         <LeadHighLimit>2147483647</LeadHighLimit>
         <LeadLowLimit>268435456</LeadLowLimit>
         <LeadID>V2</LeadID>
         <LeadOffsetFirstSample>0</LeadOffsetFirstSample>
         <FirstSampleBaseline>0</FirstSampleBaseline>
         <LeadSampleSize>2</LeadSampleSize>
         <LeadOff>FALSE</LeadOff>
         <BaselineSway>FALSE</BaselineSway>
         <ExcessiveACNoise>FALSE</ExcessiveACNoise>
         <MuscleNoise>FALSE</MuscleNoise>
         <LeadDataCRC32>1713526770</LeadDataCRC32>
         <WaveFormData>
+f/4//j/+P/6//r/+f/5//n/+P/4//j/+P/3//f/9//3//f/+P/4//j/+P/4//j/+P/6
//z/AgANABgAIwAvAEcAbQCQAKcAuwC7AJwAdQBbADsA/f+x/3X/Rf8l/yf/Rv9i/4L/
pP+4/8X/0//d/+T/5//t//D/8v/3//n/+//+//7/AAAAAAAAAAAAAAAAAgADAAIAAgAD
AAMABQAFAAYABgAGAAcABwAHAAkACQAJAAkACgAKAAoACgAJAAkACgAKAAoACgAKAAoA
CgAKAAsACwAKAAoACgAKAA0ADQANAA4ADgAPABAAEQARABIAEgASABUAFQAWABYAGAAZ
ABkAGQAYABgAGAAYABcAFwAXABgAGAAYABgAGAAYABgAGAAYABYAFwAXABYAFgAUABMA
EwATABIAEQAQAA0ADAALAAoABgAEAAQAAQABAP7//f/7//r/+P/3//X/8//y//D/7//t
/+z/6v/q/+n/6P/o/+j/6f/q/+v/7f/v/+//8f/y//X/9//4//v/+//9////AAADAAUA
BgAHAAoACwAMAAwADQAOAA4ADgAPAA8ADwAPABAAEAAQABAAEAAQABEAEQARABEAEQAR
ABEAEQARABEAEQARABEAEQARABEAEgASABIAEgATABMAEwAUABQAFAATABMAEwATABMA
FAAUABQAFAAUABQAFAAUABQAFAATABEAEQARABAAEAAQABAADwANAA0ADAAMAAsACwAL
AAsACwAKAAoACgAHAAcABwAHAAcABwAHAAYABgAGAAYABAAEAAQABAAEAAQABAAEAAQA
AgACAAIAAgABAAEAAQABAAMAAwADAAMAAgADAAMAAgACAAQABQAFAAcABwAHAAcABwAI
AAkACgAMAA0ADgAOAAoACQAJAAkACgAKAAoACAAFAAIAAAAAAP///v/9//3/+//8//z/
/P/6//r/+f/5//n/+f/5//n/9//3//b/9v/2//b/9v/1//f/9//2//b/9P/0//P/8//z
//P/8//0//T/9P/0//T/8v/y//T/9P/4////CgAXACEAMQBTAHgAkQChAK8AqACHAGMA
PwARAMf/ff9H/yH/E/8m/0b/Zv+I/6L/s//D/9H/2v/h/+X/6P/q/+//8f/z//b/9v/2
//b/9v/2//b/9v/4//n/+v/6//v/+//7//v//P/8//r/+//7//v/+//7//v/+//8//z/
/P/8//3//f/+//7//v/+//7//v/+//7//////wAAAAAAAAAA////////AAAAAAEAAgAD
AAUABgAGAAYABQAFAAYABgAIAAkACQAJAAgACAAIAAgACwALAAsADAAMAAwADAAMAAwA
DAAMAAwADAANAA0ADAAMAAoACQAJAAsACgAJAAgABwAGAAUABAACAAAAAAD9/////P/7
//n/+P/2//X/8//x//D/7v/t/+v/6v/o/+j/5//m/+b/5v/m/+b/5v/n/+n/6f/r/+z/
6//t/+7/8f/x//P/9f/2//f/+f/6//v/+v/7//z//P/9//7//v/+//3//f/9//3//v/+
//7//v/+//7///////////////////////////////////////////8AAAAAAAAAAAEA
AQABAAIAAgACAAMAAwADAAMAAwAEAAQABAAEAAQABAAEAAQABAAEAAMAAwADAAMAAgAC
AAIAAgABAAEAAQAAAAAA//////////////7//v/+//3//f/9//3/+//7//v/+v/8//z/
/P/7//n/+f/5//n/+f/5//j/+P/4//j/+P/2//b/9v/2//b/9v/2//b/9f/1//X/9f/1
//X/9f/1//X/9//4//j/+P/6//v/+//9//3//f/9//3//v///wAAAgADAAQABAACAAEA
AQABAAAAAAAAAP7/+//4//b/9v/z//L/8f/x//H/8v/y//L/8P/w/+//7//t/+3/7f/t
/+3/7f/s/+z/7P/s/+z/6//r/+v/6v/q/+r/6v/p/+n/6f/p/+n/6v/o/+j/6P/o/+r/
6v/s/+z/7v/1/wAACwAZACsATQB0AI0AnQCnAJ4AeQBRAC0A+/+x/2f/L/8N/wP/HP88
/1z/fv+a/63/vf/L/9T/2f/d/+D/4v/n/+n/6//u/+7/7v/u/+7/7v/u/+7/8P/x//L/
8v/z//P/8//z//T/9P/y//P/8//z//X/9f/1//X/9P/0//T/9P/1//X/9v/2//b/9v/2
//b/+P/4//n/+f/4//j/+P/4//v/+//7//z//P/9//7////9//7//v/+//////8AAAAA
AAABAAEAAQACAAIAAgACAAMAAwADAAQABAAEAAQABAAEAAQABAAEAAQABQAFAAQABgAE
AAMAAwADAAIAAQAAAP///v/9//z/+v/4//j/9f/3//T/8//x//D/7v/t/+v/6//q/+j/
5//l/+T/4v/i/9//3v/e/97/3v/e/97/3//h/+H/4//k/+X/5//o/+v/6//t/+//8P/v
//H/8v/z//T/9f/2//b/9//4//j/+P/5//n/+f/5//j/+P/4//j/+v/6//v/+//6//n/
+P/3//n/+f/5//n/+f/5//n/+f/5//n/+v/6//r/+v/7//v//f/+//7//v/9//3//f/9
////AAAAAAAA/v/+//7//v/+//7//v/9//////////7//v/+//7//f/9//3//P/8//v/
+//7//v/+//6//r/+v/5//n/+f/5//n/+f/5//j/9v/2//b/9f/1//X/9f/1//X/9f/5
//j/9//2//X/9P/0//T/9P/0//T/9P/0//T/8f/x//H/8f/y//P/9P/1//P/9f/2//b/
+P/6//v/+//7//v/+//7//3//v///wAAAgADAAQABAAAAP////////z//P/8//r/9//0
//L/8v/z//L/8f/x/+//8P/w//D/7v/u/+3/7f/t/+3/7f/t/+3/7f/s/+z/7P/s/+z/
6//t/+3/7P/s/+z/7P/r/+v/6f/p/+n/6v/s/+z/7P/s/+z/7P/u//D/+v8JABQAHwAx
AFEAdwCUAKkAtQCnAIQAXQA9AA8Axf99/0X/Gf8L/yH/QP9g/4D/nP+u/7v/yf/R/9j/
3f/h/+T/6P/r/+v/7f/w//D/8P/w//D/8P/w//D/8v/z//T/9P/1//X/9f/1//b/9v/2
//f/9//3//n/+f/5//n//P/8//z//P/9//3//v/+//7//v/+//7//v/+///////+//7/
/v/+/wAAAQACAAQABAAFAAYABwAHAAgACAAIAAkACQAKAAoACgALAAsACwAMAAwADAAM
AA0ADQANAA4ADgAOAA4ADgAMAAwADAAMAA4ADwAPAA4ADgAMAAsACwALAAoACQAIAAcA
BgAFAAQAAAD+//7/+//7//j/9//1//b/9P/z//H/7//u/+z/6//p/+j/5v/m/+X/5P/k
/+T/5v/m/+b/5//q/+v/7v/w//H/8//0//f/+f/7//3//v8BAAMABAAFAAYABwAIAAgA
CQAKAAoACgALAAsACwALAA4ADgAOAA4ADgAOAA8ADwAPAA8ADwAPABEAEQARABEAEQAR
ABEAEQATABMAFAAUABQAFAAVABUAFQAWABYAFgAXABcAFwAXABcAGAAYABgAGAAYABgA
GAAWABYAFgAVABUAFQAVABQAFAAUABQAEwATABMAEgASABEAEQARABEAEwASABIAEgAR
ABEAEQARAA8ADwAPAA4ADgAOAA4ADQAPAA8AEAAOAA4ADgAOAA4ADgAOAA4ADAAMAAwA
DAANAA0ADQANAA0ADQANAA0ADQAPABAAEAAQABIAEwATABMAEwATABMAFQAWABcAGAAW
ABcAGAAYABgAFwAXABcAGAAYABgAFgATABAADgAOAA0ADAALAAsACQAKAAoACgAKAAoA
CQAJAAkACQAJAAkABwAHAAYABgAGAAYABgAFAAcABwAGAAYABgAGAAUABQAFAAUABQAG
AAYABgAGAAYABgAIAAgACgAOABcAJAAxAD0ATwBtAJQAsQDFAMsAugCTAHMAWQArAOX/
o/9x/0X/N/9K/2j/hP+i/7z/zf/d/+X/7P/z//n//P8AAAMABwAJAAwADAAMAAwADAAM
AAwADAAOAA8AEAAQABEAEQATABMAFAAUABQAFQAVABUAFwAXABcAFwAYABgAGAAYABcA
FwAYABgAGAAYABgAGAAYABgAGQAZABgAGAAYABgAGwAbABsAHAAcAB0AHgAfAB8AIAAg
ACAAIQAhACIAIgAiACMAIwAjACQAJAAkACQAJQAlACUAJgAmACYAJgAmACQAJAAkACQA
JAAlACUAJAAkACIAIQAhAB8AHgAdABwAGwAaABkAGAAWABQAFAARABEADgANAAsACAAG
AAUAAwD///7//P/7//n/+P/2//b/8//y//L/8v/y//L/8v/z//X/9f/3//j/+//9//7/
AQADAAUABwAIAAsADQAOAA8AEAARABIAEgATABQAFAAUABcAFwAXABcAFgAWABYAFgAW
ABYAFwAXABcAFwAXABcAFQAVABUAFQAVABUAFQAVABMAEwAUABQAEgASABMAEwATABQA
FAAUABUAFQAVABUAEwAUABQAFAAUABQAFAAUABIAEgASABEAEQARABEAEAAQABAAEAAP
AA4ADQALAAoACQAJAAkACQAJAAgACAAIAAUABQAFAAUAAwADAAMAAgACAAIAAgABAP//
/////////f/9//3//f/8//z//P/8//z//P/6//r/+v/6//r/+v/6//r/9//3//f/9//3
//f/9//3//f/+f/6//r/+v/8//3//f/7//v/+//7//v//P/9//7//P/9//7//v/8//v/
+//7//r/+v/6//j/9f/y//D/8P/x//D/7//v/+3/7v/u/+7/7v/u/+3/7f/r/+v/6//r
/+v/6//q/+r/6P/o/+j/5//n/+f/5v/m/+b/5v/l/+X/5f/l/+X/5v/m/+b/5v/m/+b/
6P/m/+b/7P/1/wAACwAZADUAVwB4AI0AnQCfAIoAZQBDACEA4/+X/1n/L/8R/w//Jv9E
/2b/iP+e/63/vf/J/9L/1f/Z/9r/3v/j/+P/5f/o/+j/6P/o/+j/6P/q/+r/7P/t/+7/
7v/v/+//7f/t/+7/7v/w//H/8f/x/+//7//v/+//8P/w//D/8P/x//H/8v/y//L/8v/y
//L/9P/0//X/9f/2//b/9v/2//f/9//3//j/9v/3//j/+f/5//r/+v/6//v/+//8//z/
/P/9//3//f/+//7//v/+/////////wAAAAAAAAAAAAAAAAAAAAAAAAAAAQABAAAAAQAA
AAAAAQABAAAA///+//3//P/7//r/+P/2//b/8//z//D/7//t/+7/7P/r/+n/5f/k/+L/
4f/h/+D/3v/e/93/3P/c/9z/2//a/9n/2f/b/9v/3f/e/9//4f/i/+X/5f/n/+n/6v/r
/+3/7v/v/+7/7//w//D/8f/y//L/8v/z//P/8//z//L/8v/y//L/8v/y//P/8//z//P/
8//z//X/9f/1//X/9f/1//X/9f/1//X/9v/2//T/9P/1//X/9//4//j/+P/5//n/+f/5
//n/+v/6//r/+v/6//r/+v/8//z//P/7//v/+//7//r/+v/6//r/+f/7//v/+v/6//n/
+f/5//n/+f/4//j/+P/3//f/9//3//f/9//3//b/9v/2//b/9f/1//X/9f/1//X/9f/1
//X/9v/0//T/9f/2//T/9P/0//T/9P/0//T/9P/0//T/9P/0//X/9f/1//X/8//z//P/
8//1//f/+P/4//j/+v/7//v//f/9//3//f///wAAAQACAAIAAwAEAAQAAgABAAEAAQD+
//7//v/8//n/9v/0//T/9f/0//P/8//z//T/9P/0//L/8v/x//H/8f/x//H/8f/x//H/
8P/w//L/8v/y//H/7//v/+7/7v/w//D/7//v/+//7//v//D/8P/w//D/8P/w//D/8P/y
//j/AQAMABcAJwBDAGcAhgCZAKcApwCQAGkARQAbAN3/kf9T/yv/E/8Z/zT/Uv90/5b/
rP+9/83/1//g/+X/5//q/+7/8f/x//P/9v/2//b/9v/2//b/9v/2//j/+f/4//j/+f/5
//v/+//8//z//P/9//3//f/9//3//f/9//7//v/+//7//////wAAAAAAAAAAAAAAAAAA
AAABAAEAAgACAAIAAgAFAAUABQAGAAQABQAGAAcACQAKAAoACgALAAsADAAMAAoACwAL
AAsADAAMAAwADAANAA0ADQAOABAAEAAQABAAEAAQABAAEAAQABEAEQAQABEAEAAQABEA
EQAQAA8ADgANAAwACwAKAAgABgAGAAMAAwAAAP///f/8//r/+f/3//f/9v/0//P/7//u
/+z/7P/r/+r/6v/q/+r/6v/q/+v/7f/t/+//8P/x//P/9P/3//b/9//4//j/+f/7//z/
/f/+////AAAAAAEAAgACAAIAAQABAAEAAQACAAIAAgACAAIAAgADAAMAAwADAAMAAwAD
AAMAAwADAAUABQAFAAUABQAFAAYABgAGAAYABwAHAAcACAAIAAgACQAJAAkACQAJAAoA
CgAKAAoACgAKAAoACgAKAAoACQAJAAkACQAIAAoACgAKAAkACQAJAAgACAAHAAcABwAH
AAcABgAGAAYABwAHAAcABwAFAAUABQAEAAQABAAEAAMABQAFAAUABQADAAMAAwADAAAA
AAAAAP//AQACAAIAAgACAAIAAgACAAIAAgAAAAAAAAAAAP////////////////////8A
AAMABQAGAAUABgAGAAUABwAHAAcABwAJAAoACwAMAAwADQAOAA4ACgAJAAkACQAIAAgA
CAAGAAEA/v/8//z//f/8//v/+//7//z//P/8//j/+P/3//f/+f/5//n/+f/3//f/9v/2
//j/+P/4//f/9//3//b/9v/2//b/9f/1//P/8//z//T/9P/0//T/9P/2//b/9v/4//7/
CwAYACMAMwBPAHMAkgCnALUArwCOAGcARwAfAN3/kf9V/yn/E/8h/0D/Xv9+/5z/sP+/
/83/1//e/+X/5//o/+7/8f/x//P/9v/2//b/9v/2//b/9P/0//b/9//4//j/+f/5//v/
+//8//z//P/9//3//f/9//3//f/9//7//v/+//7/AQABAAIAAgAAAAAAAAAAAAAAAAAB
AAEAAgACAAIAAgAFAAUABQAGAAYABwAIAAkACQAKAAoACgALAAsADAAMAAwADQANAA0A
DgAOAA4ADgAPAA8ADwAQABAAEAAQABAAEAAQABAAEAAOAA8ADwAOABAADgANAA0ACwAK
AAkACAAHAAYABQAEAAIAAAAAAP3//f/6//n/9//2//T/8//x/+//7v/s/+v/6f/o/+b/
5v/l/+T/5P/k/+T/5P/k/+X/5//n/+n/6v/r/+3/7v/x//L/9f/4//r/+f/7//z//f/+
////AAAAAAEAAgACAAIABQAFAAUABQAGAAYABgAGAAgACAAJAAkABwAHAAcABwAHAAcA
BwAHAAcABwAHAAcACQAJAAoACgAMAAwADQANAAsADAAMAAwADQANAA0ADQALAAwADAAM
AA4ADgAOAA4ADAAMAAwACwALAAsACwAKAAoACgAKAAkACQAJAAgACAAJAAkACQAJAAkA
CAAIAAgABwAHAAcABwAHAAcABwAGAAYABgAGAAUABQAFAAUABQAFAAUAAwADAAIAAgAC
AAIAAgAEAAQABAAEAAIAAgACAAIAAQABAAEAAQABAAEAAQABAAMABQAGAAYABgAIAAkA
CQAJAAkACQAJAAkACgALAAwADAANAA4ADgAMAAsACwALAAoACgAKAAgABQACAAAAAAAB
AAAA////////AAAAAAAA/v/+//3//f/9//3//f/9//3//f/8//z//P/8//z/+//7//v/
+v/6//r/+v/5//n/+//7//v//P/8//z//P/8//z//v/+/wQADAAZACQALwBDAGMAhwCk
ALkAwwCzAIwAawBTACUA3/+b/2f/Pf8r/z//Wv92/5b/sv/C/83/2//j/+r/7//x//T/
+v/9////AQAEAAQABAAEAAQABAACAAIABAAFAAYABgAHAAcABwAHAAgACAAIAAkACQAJ
AAoACwAMAA0ADgAOAA4ADgANAA0ADgAOAAwADAAMAAwADAAMAA0ADQAOAA4ADgAOAA8A
DwAPABAAEAARABIAEwATABQAFAAUABUAFQAWABYAGAAZABkAGQAYABgAGAAYABkAGQAZ
ABoAGAAYABgAGAAYABgAGAAYABYAFwAXABYAFgAUABMAEwATABIAEQAQAA0ADAALAAoA
CAAGAAYAAwADAAAA///9//r/+P/3//X/8//y//D/7//r/+r/6P/o/+f/5v/m/+b/5v/m
/+b/5//p/+n/6//s/+//8f/y//X/9f/3//n/+v/9////AAABAAIAAwAEAAQAAwAEAAQA
BAAHAAcABwAHAAYABgAGAAYACAAIAAkACQAHAAcABwAHAAcABwAHAAcABQAFAAUABQAF
AAUABgAGAAQABAAFAAUAAwAEAAQABAAFAAUABQAFAAUABgAGAAYABAAEAAQABAAGAAYA
BgAFAAMAAwADAAIAAgACAAIAAQD//////v/+//3//f/9//3//f/8//z//P/7//v/+//7
//v/+//7//r/+v/6//r/+f/3//f/9//3//f/9//3//f/9v/2//b/9v/2//b/9v/0//T/
9P/0//T/9P/0//T/8//z//P/8//z//P/8//z//H/8//0//T/9v/4//n/+f/5//n/+f/5
//n/+v/7//z//v///wAAAAD+//3//f/9//z//P/8//r/+f/2//T/9P/x//D/7//v/+//
8P/w//D/8P/w/+//7//t/+3/7f/t/+3/7f/s/+z/7P/s/+z/6//r/+v/6v/q/+r/6v/p
/+n/6//r/+v/7P/q/+r/6v/q/+r/6v/q/+z/7v/1/wAACwAXACsASwByAIsAmwCnAJ4A
fwBZADkACwDD/3n/Rf8f/xH/Iv8+/17/fv+a/63/u//L/9T/2//h/+L/5P/n/+v/7f/w
//D/8P/w//D/8P/w//D/8v/z//T/9P/1//X/9f/1//b/9v/2//f/9//3//f/9//3//f/
+P/4//j/+P/5//n/+v/6//r/+v/6//r/+v/6//v/+//+//7//v/+/////////wAA/v//
/wAAAQABAAIAAgACAAMAAwAEAAQABAAFAAUABQAGAAYABgAGAAcABwAHAAgACgAKAAoA
CgAKAAoACgAKAAoACwALAAoADAAKAAkACQAJAAgABwAGAAcABgAFAAQAAgAAAAAA/f//
//z/+//5//j/9v/1//P/8f/w/+7/7f/r/+r/6P/o/+f/5v/m/+b/5v/m/+b/5//m/+X/
5v/m/+f/6f/q/+3/7f/v//H/8v/x//P/9P/1//j/+f/6//r/+f/6//r/+v/7//v/+//7
//7//v/+//7//P/8//3//f//////////////////////////////////////AAAAAAAA
AAABAAEAAQACAAIAAgADAAMAAwADAAUABgAGAAYABgAGAAYABgAGAAYABgAFAAcABwAH
AAYABgAGAAYABQAFAAUABAAEAAMAAwADAAMAAwACAAIAAgADAAMAAwADAAEAAQABAAAA
AAAAAAAA/////////////////////////v/+//7//f////7//P/8//z//P/8//z//P/8
//z//P/8//z/+//7//v/+//9//3//f/9//v//f/+//7/AAACAAMAAwADAAMAAwADAAUA
BgAHAAgACgALAAwADAAKAAkACQAJAAgACAAIAAYAAwAAAP7//v/9//z/+//7//v//P/8
//z/+v/6//n/+f/5//n/+f/5//f/9//2//b/9v/2//b/9f/1//X/9P/0//T/9P/z//P/
8//z//P/9P/0//T/9P/0//T/9v/2//j//P8FABAAGwApAEEAZQCIAJ0AqwCzAKAAewBV
AC0A9f+r/2f/N/8b/xn/Mv9Q/3L/kv+q/73/zf/Z/+L/6f/t/+z/8P/1//X/9//6//r/
+v/6//r/+v/6//r//P/9//7//v///////////wAAAAAAAAEAAQABAAEAAQABAAEAAgAC
AAIAAgADAAMABAAEAAQABAAEAAQABAAEAAUABQAGAAYABgAGAAcABwAHAAgACgALAAwA
DQALAAwADAAMAA0ADQAOAA4ADgAPAA8ADwAQABAAEAAQABEAEQARABIAEgASABIAEgAS
ABIAEgASABIAEwATABIAFAASABEAEQARABAADwAOAA8ADgANAAwACgAIAAgABQAHAAQA
AwABAAAA/v/9//v/+f/4//b/9f/z//L/8P/w/+3/7P/s/+z/6v/q/+r/6//t/+3/7//w
//H/8//0//f/9f/3//n/+v/7//3//v///wAAAQACAAIAAwAEAAQABAAFAAUABQAFAAQA
BAAEAAQABAAEAAUABQAFAAUABQAFAAUABQAFAAUABwAHAAcABwAHAAcACAAIAAgACAAJ
AAkACQAKAAoACgALAAsACwALAAsADAAMAAwADAAMAAwADAAOAA4ADgANAA0ADQANAAwA
DAAMAAwACwALAAsACgAKAAkACQAJAAkACQAIAAgACAAHAAcABwAHAAUABQAFAAQABgAG
AAYABQADAAMAAwADAAMAAwADAAMAAgACAAIAAQABAAIAAAAAAAAAAAAAAAAAAAAAAAAA
AAAAAAAAAAABAAEAAQABAP////////////8BAAIAAgACAAQABQAFAAUABQAFAAUACQAK
AAsADAAMAA0ADgAOAAoACQAJAAkACgAKAAoACAADAAAA/v/+//3//P/7//v/+//8//z/
/P/6//r/+f/5//n/+f/5//n/9//3//b/9v/4//j/+P/3//X/9f/0//T/9P/0//P/8//z
//P/8//0//L/8v/y//L/9P/0//T/9v/8/wkAFAAfAC0ASQBvAI4ApQC1ALMAlgBxAE8A
KwDr/53/Xf8v/xP/G/86/1j/ev+a/7D/v//N/9f/4P/l/+n/6v/u//H/8//1//j/+P/2
//b/9v/2//j/+P/6//v/+v/6//v/+//7//v//P/8//7///////////////////8AAAAA
AAAAAAEAAQACAAIAAgACAAIAAgAAAAAAAQABAAIAAgACAAIABQAFAAUABgAGAAcACAAJ
AAkACgAKAAoADQANAA4ADgAOAA8ADwAPABAAEAAQABAAEQARABEAEgASABIAEgASABIA
EgASABIAEgATABMAEgASABAADwAPAA8ADgANAAwACwAKAAkACAAGAAQABAABAAEA/v/9
//v/+v/4//f/9f/z//L/8P/v/+3/7P/q/+r/6f/o/+j/6P/q/+r/6v/r/+v/6//t/+7/
8f/z//T/9//5//v//f/+////AQACAAMABAAFAAYABgAJAAoACgAKAAsACwALAAsADAAM
AAwADAAMAAwADQANAA0ADQANAA0ADwAPAA8ADwAPAA8ADwAPAA8ADwAQABAAEgASABMA
EwATABQAFAAUABUAFQAVABUAFQAWABYAFgAWABYAFgAWABYAFgAWABUAFQAVABUAFAAU
ABQAFAATABMAEwASABIAEQARABEAEQARABAAEAAQAA8ADwAPAA8ADwAPAA8ADgAOAA4A
DgANAA0ADQANAA0ADwAOAAwADAAMAAwADAAMAAwADAAMAAwADAAMAAsACwALAAsACwAL
AAsACwALAA0ADgAOAA4AEAARABEAEwATABMAEwATABQAFQAWABYAFwAYABgAFAATABMA
EwASABIAEgAQAA0ACgAIAAgACQAIAAcABwAHAAgACAAIAAgACAAHAAcABwAHAAcABwAH
AAcABgAGAAYABgAGAAUABQAFAAQABAAEAAQAAwADAAUABQAFAAYABAAEAAQABAAGAAYA
CAAMABYAIQAsADcASQBrAI8ArgDDAMsAuQCUAHMAWQArAOP/n/9r/z//L/9B/17/fv+g
/7j/xv/T/9//6f/u//P/9//6//7/AQADAAUACAAIAAYABgAGAAYABgAGAAgACQAIAAgA
CQAJAAsACwAMAAwACgALAAsACwALAAsACwALAA4ADgAOAA4ADQANAA4ADgAOAA4ADgAO
AA4ADgAPAA8ADgAOAA4ADgAPAA8ADwAQAA4ADwAQABEAEQASABIAEgATABMAFAAUABQA
FQAVABUAGAAYABgAGAAYABcAFgAWABYAFgAWABYAFgAWABYAFgAUABUAFQAUABQAEgAR
ABEADwAOAA0ADAAJAAgABwAGAAQAAgACAP/////8//v/+f/4//b/9f/z/+//7v/s/+v/
6f/o/+b/5v/j/+L/4v/i/+T/5P/k/+X/5//n/+n/6v/r/+3/7v/x//P/9f/3//j/+f/7
//z//f/+////AAAAAAEAAgACAAIAAQABAAEAAQACAAIAAgACAAIAAgADAAMAAwADAAMA
AwADAAMAAwADAAMAAwADAAMAAQABAAIAAgAAAAAAAQABAAMABAAEAAQABQAFAAUABQAF
AAYABgAGAAYABgAGAAYABgAGAAYABQADAAMAAwACAAIAAgACAAEAAQABAAAAAAABAAEA
AQABAP///v/+//7//f/9//3//f/9//3//f/8//z//P/8//v/+//7//v/+//5//n/+f/5
//r/+P/4//j/+P/4//j/+P/4//j/+P/4//j/+P/5//n/+f/5//f/9//3//f/9//5//r/
+v/6//z//f/9//3//f/9//3/AQACAAMABAACAAMABAAEAAQAAwADAAMAAAAAAAAA/v/7
//j/9v/2//f/9v/1//X/9f/2//b/9v/0//T/8//z//P/8//z//P/8f/x//D/8P/w//D/
8P/v/+//7//u/+7/7v/u/+3/7f/t/+3/7f/u/+7/7v/u/+7/8P/w//D/8P/0//n/AgAP
ABsALwBPAHQAjwCfAKkAoACBAFsAOwANAMX/e/9F/x//Ef8i/z7/Xv+A/57/sf/B/83/
1v/f/+P/5P/m/+v/6//t//D/8P/y//L/8v/y//L/8v/0//X/9v/2//f/9//3//f/+P/4
//r/+//7//v/+f/5//n/+f/4//j/+P/4//v/+//8//z//P/8//z//P/+//7//////wAA
/v/8/w==
         </WaveFormData>
      </LeadData>
      <LeadData>
         <LeadByteCountTotal>10000</LeadByteCountTotal>
         <LeadTimeOffset>0</LeadTimeOffset>
         <LeadSampleCountTotal>5000</LeadSampleCountTotal>
         <LeadAmplitudeUnitsPerBit>4.88</LeadAmplitudeUnitsPerBit>
         <LeadAmplitudeUnits>��V</LeadAmplitudeUnits>
         <LeadHighLimit>2147483647</LeadHighLimit>
         <LeadLowLimit>268435456</LeadLowLimit>
         <LeadID>V3</LeadID>
         <LeadOffsetFirstSample>0</LeadOffsetFirstSample>
         <FirstSampleBaseline>0</FirstSampleBaseline>
         <LeadSampleSize>2</LeadSampleSize>
         <LeadOff>FALSE</LeadOff>
         <BaselineSway>FALSE</BaselineSway>
         <ExcessiveACNoise>FALSE</ExcessiveACNoise>
         <MuscleNoise>FALSE</MuscleNoise>
         <LeadDataCRC32>3578179634</LeadDataCRC32>
         <WaveFormData>
9f/0//T/9P/2//b/9v/1//X/9f/1//X/9f/1//X/9P/0//T/9P/0//T/9P/0//T/9P/y
//T/+P8AAAgAEAAdADUAVQB1AJAAsADKAMkAvQC1AKcAgAA6AOL/jv9e/1j/aP96/5H/
pf+x/73/y//V/9z/3//h/+T/5//p/+z/7v/v/+//8f/x//L/8//z//P/8//z//P/9P/0
//T/9P/0//T/9P/1//X/9f/1//X/9f/1//b/9v/2//b/9v/2//f/9//3//X/9v/3//f/
9//4//j/+P/4//n/+f/5//r/+v/6//r/+v/6//r/+//7//z//P/8//z//P/8//3/////
///////9//7///////////8AAAAA/v/+//7//v/+//////////7//v/+//7//P/7//r/
+v/3//b/9f/0//L/8f/v/+7/7f/q/+n/6P/k/+L/4f/f/9v/2v/Y/9b/1v/V/9P/0//Q
/8//zf/N/8z/zP/M/8z/zv/P/8//0f/U/9b/2P/a/97/4P/i/+T/6P/q/+3/7v/w//P/
9f/2//f/+P/6//r/+//8//z//P//////////////AAAAAAAAAAABAAEAAQADAAMAAwAD
AAMABAAEAAQAAwADAAMAAwAEAAQABAAFAAUABgAGAAcABwAHAAgACAAIAAgACAAIAAgA
CAAJAAkACQAJAAkACQAHAAcABwAHAAcABwAHAAYABgAGAAYABgAEAAQAAwADAAUABAAE
AAQAAgACAAIAAQABAAEAAQAAAAIAAgACAAEAAQABAAEAAAAAAAAAAAAAAAAAAAAAAP//
/////////v/8//z//P/8//7//v/+//7//P/9////AAAAAAEAAgACAAQABQAFAAUABQAG
AAcABwAIAAoADQANAA4ADgANAA0ADQANAA0ACwAIAAUAAgACAP///v/+//7//v/9//z/
/P/5//j/9//2//j/+P/3//f/9f/1//T/9P/0//T/9P/0//X/9f/1//X/9f/1//X/9f/0
//T/9P/0//T/9P/0//T/9P/0//T/9P/2//r/AgAKABUAJQBBAGMAfACWALYAyQDDALcA
qwCSAGIAGgC+/3L/UP9a/2z/f/+X/6n/t//F/9P/3P/h/+X/5v/p/+v/7v/w//H/8f/x
//H/8v/z//P/8//z//P/9f/2//b/9v/0//T/9P/0//X/9f/1//X/9f/1//X/9v/2//b/
9v/2//b/9//3//f/9//4//n/+f/5//r/+v/6//r/+//7//v//P/8//z//P/8//z//P/9
//3//v/+//7/AAAAAAAAAQABAAEAAQABAAEAAgADAAMAAwADAAQABAAEAAQABAAEAAQA
BQAFAAUABAAEAAQABAAEAAMAAgACAAEAAAD///7//v/9//v/+v/5//b/9f/0//T/8v/x
/+//7//u/+z/6v/o/+f/5f/l/+L/4f/f/9//3v/e/97/3v/e/9//3//h/+L/5P/m/+j/
6v/s/+7/8P/w//L/9f/2//b/+f/7//z/+//8//7//v/9//7//v/+//////////////8A
AAAAAAAAAAEAAQABAAEAAQABAAEAAQACAAIAAgADAAMAAwADAAQABAAEAAUABQAGAAYA
BwAHAAcACAAIAAgACAAIAAgACAAIAAkACQALAAsACwALAAkACQAJAAkACQAJAAkACAAK
AAoACgAKAAgACAAHAAcACQAIAAgACAAIAAgACAAHAAUABQAFAAQABgAGAAYABQAFAAUA
BQAFAAQABAAEAAQABQAFAAQABAAEAAQABAACAAIAAgABAAEAAQABAAAAAAAAAAAAAAAC
AAIAAgACAAAAAQADAAQABgAHAAgACAAIAAkACQAJAAsADAANAA0ADAAOABEAEQASABIA
EQARABEAEQARAA8ACgAHAAQABAABAAAAAAAAAAAA///+//7//f/8//v/+v/6//r/+f/5
//n/+f/4//j/+P/4//j/+P/5//n/+f/5//f/9//3//f/+P/4//j/+P/4//j/+P/4//j/
+P/4//j/+v/+/wYAEAAZACsASQBpAIIAnAC4AMcAvQCtAJ8AiABWAAwAsv9q/1D/YP90
/4f/m/+v/73/zf/Z/+L/5//p/+z/7f/v//L/9P/1//X/9f/1//b/9//3//f/9//3//f/
+P/4//j/+P/4//j/+P/3//f/9//3//n/+f/5//r/+v/6//r/+v/6//v/+//7//v//P/9
//3//f/+//7//v/+/////////wAAAAAAAAAAAAAAAAAAAQABAAIAAgACAAIAAgACAAMA
AwADAAMAAwADAAQABQAFAAMAAwAEAAQABgAGAAYABgAEAAUABQAFAAYABgAGAAYABgAF
AAQABAAFAAQAAwACAAIAAQD///7//f/6//n/+P/2//T/8//x/+//7v/s/+r/6P/n/+X/
5f/k/+P/4f/h/+D/4P/g/+D/4P/h/+H/4//i/+T/5v/o/+r/7P/u//D/8P/y//X/9v/4
//v//f/+//3//v8AAAAAAQACAAIAAgAFAAUABQAFAAMABAAEAAQABAAFAAUABQADAAMA
AwADAAUABgAGAAYABwAHAAcABwAGAAYABgAHAAcACAAIAAkACQAJAAoACgAKAAoACgAK
AAwADAANAA0ACwALAAsACwALAAsACwALAAsACwALAAoACgAKAAoACgAKAAoACQAJAAsA
CgAKAAoACAAIAAgABwAHAAcABwAGAAYABgAGAAUABwAHAAcABwAEAAQABAAEAAUABQAH
AAgABwAGAAUABAAEAAQABAADAAUABQAFAAQAAgACAAIAAgAEAAQABAAEAAQABQAHAAgA
CAAJAAoACgAKAAsACwALAA0ADgAPAA8AEAASABUAFQASABIAEQARABEAEQARAA8ACAAF
AAIAAgADAAIAAgACAAAA///+//7////+//3//P/6//r/+f/5//n/+f/4//j/+v/6//r/
+v/5//n/+f/5//f/9//3//f/+P/4//j/+P/4//j/+P/4//j/+P/4//r/AAAKABQAHAAv
AE0AawCFAKIAwADKAMMAtQCnAI0AWgAMALD/bP9Y/2T/dv+I/5//r/+5/8f/1f/d/+L/
5f/p/+r/7f/x//L/9P/1//X/9f/1//b/9//3//f/9//3//f/+P/4//j/+P/4//j/+P/3
//f/9//3//f/9//3//j/+P/4//j/+P/4//n/+f/5//n/+v/7//v/+//8//z//P/8//3/
/f/9//7//v/+//7/AAAAAAAAAQD//wAAAAAAAAAAAAAAAAEAAQABAAEAAQABAAIAAwAD
AAEAAQACAAIAAgACAAIAAgACAAMAAwADAAIAAgACAAIAAAD///7//v/7//r/+f/4//j/
9//1//T/8//w/+//7v/s/+r/6f/n/+X/5P/i/+D/3v/d/9v/2//Y/9f/1f/V/9b/1v/W
/9b/1v/X/9f/2f/b/97/4f/k/+b/6P/q/+z/7v/w//P/9P/2//n/+//8//3//v8AAAAA
AQACAAIAAgADAAMAAwADAAUABgAGAAYABgAHAAcABwAHAAcABwAHAAkACgAKAAoACQAJ
AAkACQAMAAwADAANAA0ADgAOAA8ADQANAA4ADgAQABAAEAAQAA4ADgAPAA8ADwAPAA8A
DwANAA0ADQANAAsACwALAAoADAAMAAwADAAMAAwACwALAAsACgAKAAoACAAIAAgABwAJ
AAkACQAIAAgACAAIAAcABQAFAAUABQAGAAYABgAEAAQABAAEAAQABAAEAAMAAwADAAMA
AgAEAAQABAAEAAQABAAEAAQAAgADAAUABgAGAAcACAAIAAgACQAJAAkACwAMAA0ADQAM
AA4AEQARABEAEgASABMAEwATABMAEQAMAAkABgAGAAMAAgACAAIAAgABAAAAAAABAAAA
///+//z//P/7//v/+//7//r/+v/6//r/+v/6//n/+f/5//n/+f/5//n/+f/4//j/+P/4
//j/+P/4//j/+P/4//j/+P/6/wAACgAUAB8AMwBPAG8AjgCsAMgA0wDJAL0AtwCaAGAA
EgC6/3r/Yv9o/3b/if+d/6v/uf/J/9X/3P/f/+P/5v/p/+v/7f/w//L/8//z//P/9P/1
//X/9f/1//X/9f/2//b/9v/2//b/9v/2//f/9//3//f/9//3//f/+P/4//j/+P/4//j/
+f/5//n/+//8//3//f/7//z//P/8//z//f/9//3//v/+//7//v/+//7//v//////AAAA
AAAAAAAAAAAAAQABAAEAAQABAAEAAgADAAMAAQABAAIAAgACAAIAAgACAAAAAQABAAEA
AAAAAAAAAAAAAP///v/+//3//P/7//r/+P/3//X/9P/z//D/7//u/+r/6P/n/+X/4//i
/+D/3v/a/9n/1//X/9T/0//R/9H/zv/O/87/zv/O/8//z//R/9L/1P/W/9j/3P/e/+D/
4v/m/+j/6//s/+7/8f/z//T/9//4//r/+v/9//7//v/+/wEAAQABAAEAAQACAAIAAgAC
AAMAAwADAAUABQAFAAUABQAGAAYABgAHAAcABwAHAAgACAAIAAkACQAKAAoACwALAAsA
DAAMAA4ADgAOAA4ADAAMAA0ADQANAA0ADQANAA0ADQANAA0ACwALAAsACgAMAAwADAAM
AAoACgAJAAkABwAGAAYABgAIAAgACAAHAAcABwAHAAYABgAGAAYABQAFAAUABQAFAAQA
BAAEAAQAAwADAAMAAwADAAQAAgACAAIAAgACAAIAAgABAAEAAQABAAAAAgACAAIAAgAA
AAAAAAAAAAAAAQADAAQABgAHAAgACAAGAAcABwAHAAkACgALAAsADAAOABEAEQAQABAA
DwAPAA0ADQANAAsACAAFAAIAAgD///7//v/+/wAA///+//7/+//6//n/+P/6//r/+f/5
//f/9//2//b/+P/4//j/+P/3//f/9//3//X/9f/1//X/9v/2//b/9v/2//b/9v/2//b/
+P/2//T/+P/+/wgAEAAdADUAUwBxAIwAqgDEAMsAwQC3AKcAhgBKAPb/oP9o/1r/Zv92
/4v/of+x/7//zf/Z/+D/5f/n/+j/6//t/+7/8P/x//H/8//z//T/9f/1//X/9f/1//X/
9v/2//b/9v/2//b/9v/3//f/9//3//f/9//3//j/+P/4//j/+P/4//n/+f/5//n/+v/7
//v/+//8//z//P/8//3//f/9//7//v/+//7//v/+//7////9//7//v/+/wAAAAAAAAEA
AQABAAEAAQABAAIAAwADAAMAAwAEAAQABAAEAAQABAACAAMAAwADAAQABAAEAAQABAAD
AAIAAgABAAAA///+//7//f/7//r/+//4//f/9v/0//L/8f/v/+3/7P/q/+j/5v/l/+P/
4//g/9//3f/d/9z/3P/c/9z/2v/b/9v/3f/e/+D/4v/k/+b/6P/q/+z/7P/u//H/8v/y
//X/9//4//n/+v/8//z//f/+//7//v////////////3//v/+//7//v//////////////
/////wEAAgACAAIAAQABAAEAAQACAAIAAgADAAMABAAEAAUABQAFAAYABgAGAAYABgAG
AAYABgAHAAcABwAHAAcABwAJAAkACQAJAAkACQAJAAgACAAIAAgACAAIAAgABwAHAAcA
BgAGAAYABgAGAAYABQAFAAUABQAEAAQABAAEAAMAAwADAAMAAwACAAIAAgACAAEAAQAB
AAEAAQABAAAAAAAAAAAAAAAAAAAAAAAAAAAA///////////+//7//v/+//7//v/+//7/
/v/+////AQACAAQABQAGAAYABAAFAAUABQAJAAoACwALAAoADAAPAA8ADgAOAA0ADQAN
AA0ADQALAAgABQACAAIAAQAAAAAAAAAAAP///v/+//3//P/7//r/+v/6//n/+f/3//f/
9v/2//b/9v/2//b/9f/1//X/9f/3//f/9//3//b/9v/2//b/9v/2//b/9v/2//b/9P/0
//j/AAAIABAAHQA1AFUAcwCKAKYAwADDALUAqQCVAHQAOADk/47/Xv9a/2r/eP+P/6P/
s//B/9H/2//i/+X/5//q/+3/7//u//D/8f/x//P/8//0//X/8//z//P/8//z//T/9P/0
//b/9v/2//b/9f/1//X/9f/3//f/9//4//b/9v/2//b/+P/5//n/+f/5//r/+//7//v/
/P/8//z//P/9//3//f/+//7//v/+//7//v/+//////8AAAAAAAAAAAAAAAABAAEAAQAB
AAEAAQACAAMAAwADAAMABAAEAAQABAAEAAQABAAFAAUABQAGAAYABgAGAAYABQAEAAQA
BQAEAAMAAgACAAEA///+//3/+v/5//j/9v/0//P/8f/x//D/7v/s/+r/6f/n/+f/5P/j
/+H/4f/e/97/3v/e/97/3//f/+H/4v/k/+b/6P/q/+z/7v/w//D/8v/1//b/9v/5//v/
/P/7//z//v/+//3//v/+//7//////////////wAAAAAAAAAAAQABAAEAAwADAAMAAwAB
AAIAAgACAAMAAwADAAMABAAEAAQABQAFAAYABgAHAAcABwAIAAgACAAIAAgACAAIAAgA
CQAJAAkACQAJAAkACQAJAAkACQAJAAkACQAIAAgACAAIAAgACAAIAAcABwAHAAYABgAG
AAYABgAGAAUABQAFAAUABAAEAAQABAADAAMAAwADAAMABAAEAAQABAABAAEAAQABAP//
///+//7/AAAAAAAAAAAAAAAAAAAAAAAA///////////+//7//v/+//7//v/+//7//v8A
AAEAAwAEAAQABQAGAAYABgAHAAcABwAJAAoACwALAAwADgARABEADgAOAA0ADQANAA0A
DQALAAQAAQD+//7//f/8//z//P/+//3//P/8//n/+P/3//b/9v/2//X/9f/1//X/9P/0
//T/9P/0//T/8//z//P/8//1//X/9f/1//T/9P/0//T/8v/y//L/8v/0//L/8v/0//j/
AgAKABQAIwA9AF0AdwCQALAAwgC9ALEApQCTAGgAIADE/3b/Vv9e/27/fv+V/6f/sf/B
/8//1//e/+P/5f/m/+n/6//s/+7/7//v/+//7//w//H/7//v/+//7//v//D/8P/w//L/
8v/y//L/8f/x//H/8f/z//P/8//0//L/8v/y//L/8v/z//P/8//z//T/9f/1//X/9v/2
//b/9v/3//f/9//4//j/+P/4//j/+P/4//n/9//4//j/+P/6//r/+v/7//v/+//7//v/
+f/6//v/+//7//v//P/8//z//P/8//z//P/9//3//f/8//z//P/8//z/+//6//r/9//2
//X/9P/y//H/7//u/+7/7P/s/+z/6v/o/+f/5f/h/+D/3v/c/9r/2f/X/9f/1P/T/9H/
0f/Q/9D/0P/Q/9L/0//T/9X/1v/Y/9r/3P/e/+D/4v/k/+j/6v/t/+7/7v/x//P/9P/1
//b/+P/4//n/+v/6//r//f/9//3//f/9//7//v/+/wAAAQABAAEAAQABAAEAAQABAAIA
AgACAAMAAwADAAMABAAEAAQABQADAAQABAAFAAUABQAGAAYABgAGAAYABgAGAAYABwAH
AAcABwAHAAcACQAJAAkACQAHAAcABwAGAAYABgAGAAYABgAGAAUABQAFAAQABAAEAAQA
BAAEAAMABQAFAAUABAAEAAQABAADAAEAAQABAAEAAAAAAAAAAAD///////////7//v/+
//7//v/+//7//v/9//////////7//P/8//z//P/+//7//v/+//7///8BAAIAAgADAAQA
BAAEAAUABQAFAAUABgAHAAcACgAMAA8ADwAMAAwACwALAAsACwALAAkAAgD///z//P/9
//z//P/8//z/+//6//r/+f/4//f/9v/2//b/9f/1//X/9f/0//T/9P/0//T/9P/z//P/
8//z//P/8//z//P/9P/0//T/9P/0//T/9P/0//T/9P/0//T//P8EAA4AGgAtAEkAaQCF
AKQAwgDOAMcAvQC1AJ0AZgAWAL7/ev9g/2b/cv+E/5v/q/+3/8X/0f/Z/97/4f/j/+b/
6f/r/+z/7v/v/+//8f/x//L/8//z//P/8//z//P/9P/0//T/9P/0//T/9P/1//X/9f/1
//X/9f/1//b/+P/4//j/+P/4//n/+f/5//f/+P/5//n/+f/6//r/+v/8//3//f/9//z/
/P/8//z//P/8//z//f/9//7//v/+//7//v/+/////////////////wAAAQABAAEAAQAC
AAIAAgACAAIAAgAAAAEAAQABAAAAAAAAAAAA/v/9//z//P/7//r/+f/4//b/9f/z//L/
8f/u/+3/7P/q/+j/5//l/+P/4v/g/97/3P/b/9n/2f/U/9P/0f/R/9D/0P/Q/9D/0P/R
/9H/0//U/9b/2P/a/97/4P/i/+T/6P/q/+3/7v/w//P/9f/2//n/+v/8//z//f/+//7/
/v//////////////AAAAAAAAAAABAAEAAQADAAMAAwADAAMABAAEAAQAAwADAAMAAwAG
AAYABgAHAAcACAAIAAkABwAHAAgACAAKAAoACgAKAAoACgALAAsACQAJAAkACQAJAAkA
CQAJAAkACQAJAAgACAAIAAgACAAIAAgABwAHAAkACAAIAAgABgAGAAYABQAFAAUABQAE
AAQABAAEAAMAAwADAAMAAwACAAIAAgACAAEAAQABAAEAAQABAAAAAAAAAAAAAAAAAAAA
AAD///////////7//v/+//7//v/+//7//v/+//7///8BAAIAAgADAAQABAAEAAUABQAF
AAcACAAJAAkACgAMAA8ADwAOAA4ADQANAA0ADQANAAsACAAFAAIAAgD///7//v/+//7/
/f/8//z//f/8//v/+v/4//j/9//3//f/9//2//b/9v/2//b/9v/3//f/9//3//X/9f/1
//X/9P/0//T/9P/0//T/9P/0//b/9v/0//T/9v/6/wIACgATACUAQwBlAH4AmAC4AMkA
xQC5AK0AmABqACAAxv96/1j/Xv9u/3//l/+p/7f/x//V/9z/4//n/+j/6//r/+7/8P/x
//H/8//z//T/9f/1//X/9f/1//X/9v/2//b/9v/2//b/9v/3//f/9//3//f/9//3//j/
+P/4//j/+P/4//n/+f/5//v//P/9//3/+//8//z//P/+//////////7//v/+//7//v/+
//7//////wAAAAAAAAIAAgACAAMAAwADAAMAAwADAAQABQAFAAUABQAGAAYABgAGAAYA
BgAGAAcABwAHAAYABgAGAAYABQAFAAUABgAFAAQAAwACAAIAAQD///7////8//v/+v/6
//j/9//1//P/8v/w/+7/7P/r/+n/6f/m/+X/4//j/+D/4P/g/+D/4P/h/+H/4//i/+T/
5v/o/+j/6v/s/+7/8P/y//X/9v/2//n/+//8////AAACAAIAAwAEAAQABAAFAAUABQAF
AAMABAAEAAQABgAHAAcABwAFAAUABQAFAAUABgAGAAYABwAHAAcABwAIAAgACAAJAAcA
CAAIAAkACQAJAAoACgAMAAwADAAMAAwADAANAA0ADQANAA0ADQAPAA8ADwAPAA8ADwAP
AA4ADgAOAA4ADgAMAAwACwALAA0ADAAMAAwADAAMAAwACwALAAsACwAKAAoACgAKAAkA
CQAJAAkACQAIAAgACAAIAAcABwAHAAcABwAHAAYABgAIAAYABgAGAAYABgAGAAYABgAF
AAUABQAFAAQABgAGAAYABgAEAAQABAAEAAQABQAHAAgACAAJAAoACgAMAA0ADQANAA8A
EAARABEAEgAUABcAFwAWABYAFQAVABUAFQAVABMADgALAAgACAAHAAYABgAGAAYABQAE
AAQAAwACAAEAAAAAAAAA///////////+//7//v/+//7//v/9//3//f/9//v/+//7//v/
/P/8//z//P/8//z//P/8//z//P/+//7/AAAGAA4AFgAhADkAWQB3AI4AqADEAMsAwQCz
AKEAhABOAPz/pP9o/17/bP9+/5H/p/+3/8X/0//f/+b/7f/v/+7/8f/1//b/+P/5//n/
+f/5//r/+//7//v/+//7//3//v/+//7//v/+//7//v///////////////////wAAAAAA
AAAAAAAAAAEAAQABAAEAAgADAAMAAQACAAIAAgACAAMAAwADAAQABAAEAAQABgAGAAYA
BwAHAAgACAAIAAYABgAGAAcACQAJAAkACQAJAAoACwALAAkACQAKAAoADAAMAAwADAAM
AA0ADQANAAwADAAMAAwADAALAAoACgALAAoACQAIAAgABwAFAAQABQACAAEAAAD+//z/
+//5//f/9v/0//L/8v/x/+//7//s/+v/6f/p/+b/5v/m/+b/5v/n/+f/6f/o/+r/7P/u
//D/8v/0//b/9v/4//v//P/8////AQACAAEAAgAEAAQABwAIAAgACAAJAAkACQAJAAcA
CAAIAAgACAAJAAkACQAJAAkACQAJAAkACgAKAAoACwALAAsACwAMAAwADAANAA0ADgAO
AA8ADwAPABAAEAAQABAAEAAQABAAEAARABEAEQARABEAEQARABEAEQARABEAEQARABAA
EgASABIAEgASABIAEQARABEAEAAQABAAEAAQABAADwANAA0ADQAMAAwADAAMAAsACwAL
AAsACwAKAAoACgAKAAkACQAJAAkACQAJAAgACAAIAAgACAAIAAgACAAIAAgACAAIAAcA
BQAFAAUABAAGAAYABgAGAAYABgAGAAYABgAHAAkACgAKAAsADAAMAAwADQANAA0ADwAQ
ABEAEQASABQAFwAXABYAFgAVABUAFQAVABUAEwAOAAsACAAIAAkACAAIAAgABgAFAAQA
BAABAAAA///+/wAAAAD///////////7//v/+//7//v/+//v/+//7//v//f/9//3//f/8
//z//P/8//z//P/8//z//v/8//r//P8CAAoAEgAcACkAQQBhAH8AmAC2AMwAywC/ALMA
oQB6ADYA3P+K/17/YP90/4b/mf+t/7v/x//V/9//5v/r/+3/7v/x//P/9P/2//f/9//3
//f/+P/5//n/+f/5//n/+f/6//r/+v/8//z//P/8//v/+//7//v//f/9//3//v/+//7/
/v/+//7//////////f/+/////////wAAAAAAAAAAAQABAAEAAgACAAIAAgAEAAQABAAF
AAMABAAEAAQABAAEAAQABQAFAAUABQAFAAUABgAHAAcABQAFAAYABgAIAAgACAAIAAYA
BwAHAAcABgAGAAYABgAGAAUABAAEAAMAAgABAAAA/v/9//v/+v/5//b/9f/0//L/8P/v
/+3/6//q/+j/5v/k/+P/4f/h/97/3f/b/9v/2P/Y/9j/2P/a/9v/2//d/97/4P/i/+T/
5P/m/+j/6v/u//D/8//0//T/9//5//r//f/+/wAAAAABAAIAAgACAAMAAwADAAMABQAG
AAYABgAEAAUABQAFAAUABQAFAAUABQAGAAYABgAJAAkACQAJAAoACgAKAAsACwAMAAwA
DQANAA0ADgAOAA4ADgAOAA4ADAAMAA0ADQANAA0ADQANAA0ADQANAA0ADQANAA0ADAAM
AAwADAAMAAwADAALAAsACwAKAAoACgAKAAoACgAJAAkACQAJAAgACAAIAAgABwAHAAcA
BwAHAAQABAAEAAQABQAGAAQABAAEAAQABAAEAAQAAwADAAMAAwACAAIAAgACAAIAAgAC
AAIAAgACAAMABQAGAAYABwAIAAgACAAJAAkACQALAAwADQANAA4AEAATABMAEgASABEA
EQARABEAEQAPAAgABQACAAIAAwACAAIAAgACAAEAAAAAAP///v/9//z//P/8//v/+//7
//v/+v/6//r/+v/6//r/+f/5//n/+f/5//n/+f/5//r/+v/6//r/+v/6//r/+v/6//j/
+v/8/wIACgAUAB4AMQBNAG8AjQCsAMgA1ADLAL8AtwCdAGgAGgDA/3z/Yv9o/3j/jP+j
/7H/u//J/9f/3//i/+X/5//q/+//8f/0//b/9//3//f/9//4//n/+f/5//n/+f/5//r/
+v/6//r/+v/6//r/+//7//v/+//5//n/+f/6//z//P/8//z//P/9//3//f/9//7/////
////AAAAAAAAAAABAAEAAQACAAIAAgACAAIAAgACAAMAAQACAAIAAgAEAAQABAAFAAUA
BQAFAAUABQAGAAcABwAFAAUABgAGAAYABgAGAAYABgAHAAcABwAGAAYABgAGAAQAAwAC
AAIAAQAAAP///v/8//v/+f/4//f/9P/z//L/8P/u/+3/6//n/+b/5P/i/+D/3//d/93/
2v/Z/9f/1//W/9b/1v/W/9j/2f/Z/9v/3P/e/+D/4v/m/+j/6v/s/+7/8P/z//T/9v/5
//v//P/9//7/AAAAAAEAAgACAAIAAwADAAMAAwADAAQABAAEAAQABQAFAAUABQAFAAUA
BQAHAAgACAAIAAkACQAJAAkACgAKAAoACwAJAAoACgALAA0ADQAOAA4ADgAOAA4ADgAO
AA4ADwAPABEAEQARABEAEQARABEAEQAPAA8ADwAOAA4ADgAOAA4ADgAOAA0ADQAPAA4A
DgAOAAwADAAMAAsACwALAAsACgAKAAoACgAJAAsACwALAAsACAAIAAgACAAJAAkACQAJ
AAkACAAIAAgACAAIAAYABgAGAAUABwAHAAcABgAGAAYABgAGAAYABgAGAAYABgAHAAkA
CgAKAAsADAAMAAwADQANAA0ADwAQABEAEQASABQAFwAXABgAGAAXABcAFQAVABUAEwAQ
AA0ACgAKAAcABgAGAAYACAAHAAYABgAFAAQAAwACAAAAAAD///////////7//v/8//z/
/P/8//3//f/9//3//f/9//3//f/8//z//P/8//z//P/8//z//v/+//z//P/+/wIACgAS
AB0ALQBLAGsAhgCgAL4AzwDJAL8AtQCgAHIAKgDQ/4L/YP9o/3j/if+f/7P/wf/R/93/
5v/r/+//8P/z//X/9v/4//n/+f/7//v//P/9//v/+//7//v//f/+//7//v/+//7//v/+
////////////////////AAD+//7//v/+/wAAAQABAAEAAQACAAMAAwADAAQABAAEAAYA
BQAFAA==
         </WaveFormData>
      </LeadData>
      <LeadData>
         <LeadByteCountTotal>10000</LeadByteCountTotal>
         <LeadTimeOffset>0</LeadTimeOffset>
         <LeadSampleCountTotal>5000</LeadSampleCountTotal>
         <LeadAmplitudeUnitsPerBit>4.88</LeadAmplitudeUnitsPerBit>
         <LeadAmplitudeUnits>��V</LeadAmplitudeUnits>
         <LeadHighLimit>2147483647</LeadHighLimit>
         <LeadLowLimit>268435456</LeadLowLimit>
         <LeadID>V4</LeadID>
         <LeadOffsetFirstSample>0</LeadOffsetFirstSample>
         <FirstSampleBaseline>0</FirstSampleBaseline>
         <LeadSampleSize>2</LeadSampleSize>
         <LeadOff>FALSE</LeadOff>
         <BaselineSway>FALSE</BaselineSway>
         <ExcessiveACNoise>FALSE</ExcessiveACNoise>
         <MuscleNoise>FALSE</MuscleNoise>
         <LeadDataCRC32>526917894</LeadDataCRC32>
         <WaveFormData>
+P/4//j/+P/4//j/9//3//n/+f/4//j/+P/4//j/+P/2//b/9v/2//f/9//3//b/9v/2
//T/9//+/wMACgAWACsARwBeAHsAnwDBANAA1ADcANoAwwCIACcAyP+a/5j/of+r/7n/
w//F/8v/2f/h/+X/6P/p/+r/7P/u/+7/8P/w//D/8P/x//H/8f/x//H/8f/y//T/9P/0
//T/9P/0//T/9P/z//P/8//z//X/9f/1//X/9f/2//b/9v/0//X/9f/1//f/+P/4//j/
+P/4//n/+f/4//j/+P/4//r/+v/6//r/+P/5//n/+v/6//r/+v/6//r/+//7//v/+//8
//z//P/8//z//f/9//3//f/9//7//P/8//z//f/9//z//P/8//z//P/8//z/+v/5//j/
+P/0//T/8//y//H/8P/v/+7/6//r/+n/6P/n/+T/5P/h/97/3v/b/9n/2P/Y/9b/1f/U
/9P/0v/S/9L/0P/Q/9H/0v/T/9b/2P/b/93/3//i/+L/5P/m/+j/7P/t/+//8f/y//P/
9f/2//f/+f/7//3//P/9//3//f/+//7//v/+/wAAAAAAAAAA/v////////8BAAEAAQAB
AAEAAQABAAIAAgACAAIAAwADAAMAAwAEAAQABAAEAAUABQAFAAYABgAEAAQABQAFAAUA
BgAGAAYACAAIAAgACAAGAAYABgAGAAYABgAGAAYABgAGAAYABgAGAAYABQAFAAUABQAE
AAQABAADAAMAAwABAAEAAQABAAEAAQAAAAAAAAAAAP//AAD+//7//v/+//7//v/+//7/
/v/+//3//f/9//3//f/9//3//f/9//3/+//9//7//////wAAAQACAAQABAAEAAQABAAF
AAYABwAIAAkADAAOAAwADAAMAAwADgAOAA4ADAAKAAcABAADAAEAAAD///////////3/
/f/8//r/+f/4//j/9//3//f/9//2//b/9v/0//T/9P/z//X/9f/1//T/9P/0//T/9P/0
//T/9P/0//T/9f/1//X/9P/0//T/9P/z//b//f8EAAwAGwA1AFAAZQCBAKUAwgDMANAA
0gDNAK4AZwAAAKj/hv+P/5v/pf+z/7v/w//P/9v/4f/k/+f/6P/o/+z/7P/u/+7/7v/u
/+//7//v/+//7//v//D/8P/w//D/8P/y//L/8v/y//H/8f/x//H/8//z//P/8//x//L/
8v/y//L/8//z//P/8//0//T/9P/0//T/9f/1//b/9v/2//b/9v/2//b/9v/2//f/9//4
//j/+P/4//j/+P/5//n/+f/5//r/+v/6//r/+v/7//v//f/9//3//v/+//7//v//////
/v/+//7/AAAAAAAAAAD+//3//P/8//z//P/7//r/+f/4//f/9v/3//f/9f/0//P/8P/w
/+3/7v/u/+v/6f/o/+j/5v/l/+T/4//i/+L/4v/g/+D/4f/h/+H/4//k/+X/5//p/+z/
7f/u/+//8P/y//P/9f/3//j/+f/7//z//P/9//7///8AAAEAAQABAAAAAAAAAAAAAgAC
AAIAAgAAAAEAAQABAAMAAwADAAMAAQABAAEAAgAEAAQABAAFAAUABQAFAAYABgAGAAYA
BwAHAAcACAAIAAgACAAJAAkABwAIAAgACAAKAAoACgAKAAoACgAKAAoACgAKAAoACgAK
AAoACgAKAAoACgAJAAkACQAJAAgACAAKAAkACQAJAAcABwAHAAcABwAHAAYABgAGAAYA
BQAFAAUABQAEAAQABAAFAAQABAAEAAQABAACAAIAAgACAAIAAgABAAEAAQABAAEAAQAB
AAEAAQABAAEAAwAEAAUABQAGAAcACAAIAAgACAAIAAoACwAMAA0ADgAPABIAFAAUABQA
FAAUABQAFAAUABIADgALAAgABwAFAAQAAwADAAMAAwABAAEAAAD+//3//P/8//v/+//7
//3//P/8//z/+v/6//r/+f/7//v/+//6//j/+P/4//j/+v/6//r/+v/6//v/+//7//r/
+v/6//r/+//+/wMACgASACMAPQBWAGsAhwCnAL4AxgDEAMQAvQCeAFcA8P+e/4b/lf+j
/63/uf/D/8v/1//h/+f/6v/t/+7/8P/y//L/9P/0//T/9P/1//X/9f/1//X/9f/2//T/
9P/0//T/9v/2//b/9v/1//X/9f/1//f/9//3//f/9//4//j/+P/2//f/9//3//f/+P/4
//j/+v/6//v/+//8//z//P/8//z//P/8//z//P/9//3//v/+//7//v/+//7/////////
//8AAAAAAAAAAAAAAQABAAEAAQABAAIAAgACAAIAAwABAAAAAAAAAAIAAgACAAIAAgAB
AAAAAAAAAAAA///+//3//P/7//r/+f/5//f/9v/3//T/9P/x//D/8P/t/+v/6v/q/+j/
5//m/+X/5P/k/+T/4v/i/+P/4//j/+X/5v/n/+n/6//u/+//8P/x//L/9P/1//f/+f/4
//n/+//8//7///8AAAEAAAABAAEAAQACAAIAAgACAAQABAAEAAQABAAFAAUABQADAAMA
AwADAAMAAwADAAQABgAGAAYABwAFAAUABQAGAAYABgAGAAcABwAHAAgACAAIAAgACQAJ
AAkACgAKAAoACgAKAAoACgAIAAgACAAIAAgACAAIAAgACAAIAAgACAAIAAgABwAHAAkA
CQAIAAgABgAFAAUABQAHAAcABwAHAAcABwAGAAYABgAGAAUABQAFAAUABAAEAAQABQAH
AAYABAAEAAQABAAEAAQABAAEAAQABAADAAMAAwADAAMAAwADAAMAAwADAAMABQAGAAcA
BwAIAAkACgAKAAoACgAKAAwADQAOAA8AEAARABQAFgAUABQAFAAUABQAFAAUABIADAAJ
AAYABQAHAAYABQAFAAQAAwAAAP//AAD+//3//P/8//v/+//7//3//P/8//z//P/8//z/
+//7//v/+//6//r/+v/6//r/+P/4//j/+P/6//v/+//7//r/+v/6//z///8KABEAFgAm
AD8AVwBuAIsAqwDBAMgAygDKAMAAnQBQAOf/nv+Q/5z/p/+z/7//xf/L/9X/4f/n/+n/
7P/t/+7/8P/0//L/9P/0//T/9P/1//X/9f/1//X/9f/2//b/9v/2//b/9P/0//T/9P/1
//X/9f/1//X/9f/1//X/9//4//j/+P/4//n/+f/5//n/+v/6//r/+v/6//v/+//6//r/
+v/6//z//P/8//z//P/9//3//v/+//7//v/+//z//f/9//3///8AAAAAAAAAAAAAAQAB
AP///////wAAAAAAAAAAAQABAAAAAAAAAAAAAAAAAAAAAAD///7//v/8//z/+//6//f/
9v/1//T/8//z//H/8P/t/+r/6v/n/+j/6P/l/+P/4P/g/97/3f/e/93/3P/c/9z/2v/a
/9v/3f/d/9//4P/j/+X/5//q/+z/7v/w//L/9P/1//f/+f/6//v//f/+/wAAAQACAAMA
BAAFAAUABQAEAAQABAAEAAYABgAGAAYABgAHAAcABwAHAAcABwAHAAgACQAKAAwACgAK
AAoACwALAAsACwAMAAwADAAMAA0ACwALAAwADAANAA4AEAARAA8AEAAQABAADgAOAA4A
DgAOAA4ADgAOAAwADAAMAAwADAAMAAwADAAMAAwACwALAAsACwAKAAoACgAJAAkACQAJ
AAkACQAJAAkACQAIAAgACAAIAAcABwAHAAcACAAIAAgACAAIAAYABgAGAAYABgAGAAUA
BQAFAAUABQAFAAUABQAFAAUABQAHAAgACQAHAAgACQAKAAwADAAMAAwADAANAA4ADwAQ
ABEAFAAWABYAFgAWABYAFgAWABYAFAAQAA0ACgAJAAkACAAHAAcABQAFAAMAAwAEAAIA
AQAAAAAA/////////f/8//z//P/8//z//P/7//v/+//7//r//P/8//z//P/6//r/+v/6
//r/+//7//v//P/8//z/+v/7//7/BwAOABgAKQBBAFwAdQCZALsA0gDYAOAA5gDbALAA
WwD2/7T/ov+j/6v/tf+//8P/y//Z/+H/5f/o/+v/7P/u//D/8v/0//T/9P/y//P/8//z
//X/9f/1//b/9v/2//b/9v/2//b/9v/2//f/9//3//f/9//3//f/9//3//j/+P/4//j/
+f/5//n/+f/6//r/+v/6//r/+//7//v/+v/5//j/+v/6//r/+v/6//v/+//8//z//P/8
//z//P/9//3//f/9//7//v/+//z//P/9//3//f/9//3//v/+//7//v///////v/+//7/
/P/8//z//P/8//v/+v/6//j/+P/3//b/9f/0//P/8v/v/+//7f/s/+v/6P/o/+X/4v/i
/9//3f/c/9z/2v/Z/9b/1f/U/9T/1v/U/9T/1f/T/9P/1f/W/9f/2f/b/97/4v/k/+b/
6P/q/+v/7f/v//L/8//1//b/+P/5//r/+//8//3//f/9/wAAAAAAAAAAAAAAAAAAAAAA
AAEAAQABAAEAAQABAAEAAwADAAMABAAEAAQABAAFAAUABQAFAAYABgAGAAYABwAHAAcA
CAAIAAgACAAJAAkACQAKAAoACgAIAAgACAAIAAoACgAKAAoACAAIAAgACAAIAAgACAAI
AAgACAAHAAcABQAFAAQABAAFAAUABgAHAAUABQAFAAUAAwADAAIAAgACAAIAAQABAAEA
AQAAAAAAAgABAAEAAQABAAAAAAAAAAAAAAD+//7//v/+/wAAAAD/////////////////
////////////AQACAAMAAwAEAAUABgAGAAYABgAGAAgACQAKAAsADAANABAAEgAQABAA
EAAQAA4ADgAOAAwACgAHAAQAAwADAAIAAQABAAEAAQD//////v/8//v/+v/6//n/+f/5
//f/9v/2//b/+P/4//j/9//3//f/9//2//b/9v/2//b/9v/2//b/9v/2//f/9//3//b/
+P/4//b/9//8/wMACAASACcAQwBcAHUAlQC5AM4A1ADYANoAyQCaAEEA2v+c/5L/m/+h
/63/u//B/8n/1//h/+X/6P/p/+r/7P/u/+7/8P/w//D/8P/x//H/8f/x//H/8f/y//L/
8v/y//L/8v/y//L/8v/z//P/8//z//P/8//z//P/8//0//T/9P/2//f/9//3//X/9v/2
//b/+P/4//n/+f/4//j/+P/4//j/+P/4//j/+P/5//n/+v/6//r/+v/6//r/+//7//v/
+//8//z//P/8//z//f/9/////////wAA/v/+//7///////7//v/+/wAAAAAAAAAAAAD/
//7//v/+//7//f/8//v/+v/5//j/9//3//X/9P/z//D/8P/t/+z/7P/p/+f/5v/m/+T/
4//i/+H/4P/g/+D/3v/e/9//3//f/+H/4v/h/+P/5f/o/+r/7P/u//D/8P/x//P/9f/2
//f/+f/6//r/+//8//3//P/9//3//f8AAAAAAAAAAP7//v/+//7//v//////////////
/////////////wAAAAAAAAAAAQABAAEAAQACAAIAAgACAAMAAwADAAQABAAEAAQABQAF
AAUABgAGAAYACAAIAAgACAAIAAgACAAIAAgACAAIAAgACAAIAAgACAAIAAgABwAHAAcA
BwAGAAYABgAFAAUABQAFAAUABQAFAAMAAwACAAIABAAEAAMAAwABAAEAAAAAAAIAAQAB
AAEAAQABAAAAAAAAAAAAAAAAAAAAAAAAAAAAAAD+//7//f/9////////////////////
/////wEAAgADAAMABAAFAAYABgAGAAYABgAIAAkACgALAAoACwAOABAADgAOAA4ADgAQ
ABAAEAAOAAoABwAEAAMAAwACAAEAAQABAAEA//////z/+v/5//j/+v/5//n/+f/5//j/
+P/4//j/+P/4//f/9//3//f/9v/2//b/9v/2//b/9v/2//b/9v/3//f/9//2//b/9P/0
//f//P8DAAoAFAArAEUAXgB1AJMAswDEAMYAyADGALcAiAArAMj/kP+O/5v/pf+v/7v/
wf/L/9n/4//n/+j/6//s/+z/7v/u//D/8P/w//D/8f/x//H/8f/x//H/8v/y//L/8v/y
//L/8v/y//L/8//z//P/8//z//P/8//z//P/9P/0//T/9P/1//X/9f/1//b/9v/2//b/
9v/3//f/+P/4//j/+P/4//j/+P/4//j/+f/5//r/+v/6//r/+v/6//v/+//7//v//P/8
//z//v/+//////////////8AAAAAAAAAAAEAAQAAAAAAAAACAAIAAgACAAIAAQAAAAAA
AAAAAP///v/9//z/+//6//n/+f/3//b/9//0//T/8f/w//D/7f/r/+r/6v/o/+f/5v/l
/+T/5P/k/+L/4v/j/+P/4//l/+b/5f/n/+n/7P/s/+7/8P/y//L/8//1//f/+P/5//v/
/P/8//3//v////7/////////AAAAAAAAAAAAAAAAAAAAAAAAAQABAAEAAQABAAEAAQD/
//////8AAAAAAAAAAAEAAQABAAEAAgAEAAQABAAFAAUABQAGAAYABgAGAAcABwAHAAgA
CAAIAAYABgAGAAYACAAIAAgACAAIAAgACAAIAAgACAAIAAgACAAIAAcABwAHAAcABgAG
AAYABQAFAAUABQAFAAUABQAFAAUABAAEAAQABAADAAMAAwADAAIAAgAAAP//////////
///+//7//v8AAAAAAAAAAAAAAAAAAAAAAAD+//7//f/9//////////////////////8B
AAMABAAFAAMABAAFAAYACAAIAAgACAAIAAkACgALAA4ADwASABQAEAAQABAAEAAQABAA
EAAOAAgABQACAAEAAwACAAEAAQABAAEA//////z/+v/5//j/+P/3//f/9//3//b/9v/2
//b/9v/2//X/9f/1//X/9P/2//b/9v/2//b/9v/2//b/9v/3//f/9//4//b/9v/2//n/
AAAHABAAHAAzAE0AZAB9AJ8AuQDCAMQAyADEAKsAagAFAKz/jv+Y/6P/rf+3/7//w//P
/9v/4//n/+r/6//q/+z/7v/u//D/8P/w//L/8//z//P/8v/x//D/8P/w//D/8P/w//L/
8v/y//L/8//z//P/8//z//P/8//z//P/9P/0//T/9P/1//X/9f/1//b/9v/2//b/9v/3
//f/+P/4//j/+P/6//r/+v/6//j/+f/5//r/+v/6//r/+v/6//v/+//7//n/+v/6//r/
+v/6//v/+//9//3//f/+//z//P/8//3//f/8//z//P/+//7//v/+//7//f/8//z/+v/6
//n/+P/1//T/8//y//P/8//x//D/7//s/+z/6f/o/+j/5f/j/+L/4v/g/9//3P/b/9r/
2v/c/9r/2v/b/9v/2//d/97/3//h/+P/5v/m/+j/6v/s//D/8f/z//X/9v/3//n/+v/8
//3//v////7/////////AAAAAAAAAAAAAAAAAAAAAAIAAwADAAMAAwADAAMAAwAFAAUA
BQAGAAQABAAEAAUABwAHAAcACAAIAAgACAAJAAkACQAKAAoACAAIAAkACQAJAAoACgAK
AAoACgAKAAoACgAKAAoACgAKAAoACgAKAAgACAAIAAgACgAKAAkACQAHAAcABgAGAAgA
BwAHAAcABwAHAAcABwAHAAcABgAGAAQABAADAAMAAwADAAIAAgAEAAMAAwADAAIAAAAA
AAAAAAACAAIAAgACAAQABAADAAMAAQABAAEAAQABAAEAAQABAAMABQAGAAcABwAIAAkA
CgAKAAoACgAKAAoACwAMAA0ADgAPABIAFAASABIAEgASABIAEgASABAACgAHAAQAAwAF
AAQAAwADAAMAAwABAAEA/v/8//v/+v/8//v/+//7//n/+P/4//j/+P/4//j/9//5//n/
+f/4//j/+P/4//j/+P/4//j/+P/4//n/+f/5//j/+P/2//j//f8EAAsAFAAkAD0AVwBy
AJMAtwDRANgA3gDmAN4AtwBmAP//tv+g/6T/qf+z/7//xf/H/9P/3//j/+X/6P/p/+r/
7v/u/+7/8P/w//D/8P/x//H/8f/x//H/8f/y//T/9P/0//T/9P/0//T/9P/z//P/8//z
//X/9f/1//X/9f/2//b/9v/2//f/9//3//X/9v/2//b/9v/2//f/9//4//j/+P/4//j/
+P/4//j/+P/5//n/+v/6//r/+v/6//j/+f/5//n/+//8//z//P/8//z//f/9//3//f/9
//7//v/+//7////9//z//P/8//z//P/8//z//P/7//r/+v/4//j/9//2//P/8v/x//D/
7//v/+3/7P/r/+j/6P/l/+L/4v/f/93/3P/c/9r/2f/Y/9f/1v/W/9T/0v/S/9P/1f/V
/9f/2P/Z/9v/3f/g/+L/5P/m/+j/6v/r/+3/7//y//P/9f/2//j/+f/6//v//P/9//3/
/f/+//7//v/+/wAAAAAAAAAA/v////////8BAAEAAQABAAEAAQABAAIAAgACAAIAAwAD
AAMAAwAEAAQABAAEAAUABQAFAAYABgAGAAYABwAHAAcACAAIAAgACAAIAAgACAAIAAgA
CAAIAAgACAAIAAgABgAGAAYABgAGAAYABQAFAAcABwAGAAYABAADAAMAAwADAAMAAwAD
AAMAAwACAAIAAgACAAEAAQABAAEAAAAAAAAA/////////////wAA/v/+//7//v/+//7/
/v/+//7//v/9//3//f/9//3//f/9//3//f/9//3///8AAAEAAwAEAAUABgAGAAYABgAG
AAYABwAIAAkACgALAA4AEAAOAA4ADgAOAA4ADgAOAAwACgAHAAQAAwABAAAA////////
///9//3//v/8//v/+v/4//f/9//3//f/9v/2//b/9v/2//b/9f/1//X/9f/0//b/9v/2
//b/9v/2//b/9v/2//f/9//3//b/9P/0//T/9f/4////BAAMABsANwBQAGcAgwCpAMQA
zgDSANgA0QC0AG8ABgCu/47/lf+f/6n/tf+9/8P/z//d/+P/5v/p/+j/6v/s/+7/8P/w
//D/8P/x//H/8f/x//H/8f/y//D/8P/w//D/8v/y//L/8v/x//H/8f/x//H/8f/x//H/
8//0//T/9P/y//P/8//z//X/9v/2//b/9v/2//f/9//4//j/+P/4//j/+P/4//j/+P/5
//n/+v/4//j/+P/4//j/+f/5//n/+//8//z//P/8//z//f/9//3//f/9//7//v/+//7/
//////7//v/+/wAAAAAAAAAAAAD///7//v/+//7//f/8//3//P/7//r/+f/5//f/9v/1
//L/8v/v//D/8P/t/+v/6v/q/+j/5//m/+X/5P/k/+L/4P/g/+H/4f/h/+P/5P/j/+X/
5//q/+v/7P/t/+7/8P/x//P/9f/4//n/+//8//z//f/+////AAABAAEAAQACAAIAAgAC
AAIAAgACAAIAAgADAAMAAwADAAMAAwADAAMAAwADAAQAAgACAAIAAwAFAAUABQAGAAYA
BgAGAAcABQAFAAYABgAGAAYABwAHAAkACgAKAAoACgAKAAoACgAKAAoACgAKAAoACgAK
AAoACgAKAAoACgAKAAoACQAJAAkACQAIAAgACgAJAAkACQAHAAcABwAHAAcABwAGAAYA
BgAGAAUABQAFAAUABAAEAAQAAwADAAMAAwADAAIAAgAEAAQAAgACAAIAAgACAAIAAgAC
AAIAAgABAAEAAQABAAEAAQABAAEAAQABAAEAAwAEAAUABQAGAAcACAAIAAgACAAIAAoA
CwAMAA0ADgAPABIAFAASABIAEgASABQAFAAUABIADgALAAgABwAHAAYABQAFAAUABQAD
AAMAAgAAAP///v/8//v/+//7//v/+v/6//r/+v/6//r/+f/5//n/+f/4//j/+P/4//j/
+P/4//j/+P/4//n/+f/5//j/+v/6//j/+f8AAAcADAAWACkARQBcAHMAkQCxAMQAyADI
AMgAvQCUAD8A2P+W/47/nf+l/6//u//D/83/2f/j/+n/7P/v/+7/8P/y//L/9P/0//T/
8v/z//P/8//z//P/8//0//T/9P/0//T/9v/2//b/9v/3//f/9//3//f/9//3//f/9//4
//j/+P/2//f/9//3//n/+v/6//r/+v/6//v/+//6//r/+v/6//z//P/8//z//P/9//3/
/v/+//7//v/+//7//////////f/+//7//v8AAAAAAQABAAEAAQABAAIABAAEAAQABQAD
AAIAAgACAAIAAgACAAIAAwADAAMABAACAAIAAQAAAAEAAAD///7//f/9//v/+v/5//b/
9v/z//T/9P/x/+//7v/u/+z/6//o/+f/5v/m/+b/5P/k/+X/5f/l/+f/6P/n/+n/6//u
/+7/8P/y//T/9v/3//n/+//8//3///8AAP7///8AAAEAAgADAAMAAwAEAAQABAAEAAQA
BAAEAAQABAAFAAUABQAFAAUABQAFAAUABQAFAAYABgAGAAYABwAHAAcABwAIAAgACAAI
AAkACQAJAAoACgAKAAoACwALAAkACgAKAAoADAAMAAwADAAMAAwADAAMAAwADAAMAAwA
DAAMAAwADAAMAAwACwALAAsACwAKAAoACgAJAAkACQAJAAkACQAJAAkACQAIAAgACAAI
AAcABwAHAAcABgAGAAYABQAFAAUABQAFAAQABAAEAAQABAAEAAQABAAEAAQABAAEAAQA
AgACAAEAAQADAAMAAwADAAMAAwADAAMAAwAFAAYABwAHAAgACQAKAAoACgAKAAoADAAN
AA4ADwAQABEAFAAWABQAFAAUABQAFgAWABYAFAAOAAsACAAHAAcABgAFAAUABQAFAAMA
AwACAAAA///+//7//f/9//3//f/8//z//P/8//z//P/7//v/+//7//r/+v/6//r/+v/6
//r/+v/6//r/+//7//v/+v/6//r//P///wYADQAUAB4AMwBPAGYAfwCfAL0AygDMAM4A
ygC1AHoAGQC8/5L/mP+l/6//u//D/8n/0//f/+f/6//u/+//7v/w//L/8v/0//T/9P/y
//P/8//z//X/9f/1//b/9v/2//b/9v/2//b/9v/2//f/9//3//f/+f/5//n/+f/3//j/
+P/4//j/+f/5//n/9//4//j/+P/4//j/+f/5//z//P/8//z//P/8//z//P/8//3//f/+
//7//v/+//7//v///////////wAAAAAAAAAAAAABAAEAAQABAAEAAgAEAAQABAAFAAQA
AgABAAAAAgACAAIAAgACAAEAAAAAAP7//v/9//z//f/8//v/+v/3//f/9f/0//H/7v/u
/+v/7P/s/+n/5//m/+b/5P/j/+L/4f/g/+D/3v/c/9z/3f/f/9//4f/i/+H/4//l/+j/
6P/q/+z/7v/y//P/9f/3//j/+f/7//z//v///wAAAQACAAMAAwADAAQABAAEAAQABgAG
AAYABgAEAAUABQAFAAUABQAFAAUABwAHAAcACAAIAAgACAAJAAkACQAJAAoACgAKAAoA
CwANAA0ADgAOAAwADAANAA0ADQAOAA4ADgAOAA4ADgAOAA4ADgAOAA4ADgAOAA4ADgAM
AAwADAAMAA4ADgANAA0ACwALAAoACgAMAAsACwALAAkACQAJAAkACQAJAAgACAAIAAgA
BwAHAAcABwAGAAYACAAIAAYABgAGAAYABgAGAAYABgAEAAQAAwADAAMAAwADAAMAAwAD
AAMAAwAFAAcACAAJAAkACgALAAwACgAKAAoACgAMAA0ADgAPABAAEQAUABYAFAAUABQA
FAAUABQAFAASAA4ACwAIAAcABwAGAAUABQAFAAUAAwADAAIAAAD///7//v/9//3//f/9
//z//P/8//z//P/8//v/+f/5//n/+P/6//r/+v/6//r/+v/6//r/+v/7//v/+//6//r/
+v/8////BAALABQAJAA/AFkAdACXALkA0QDYAN4A5ADaALMAZgD9/7L/nP+i/6n/t//D
/8f/yf/V/9//5f/p/+r/6//s//D/8P/y//T/9P/0//L/8//z//P/8//z//P/9P/2//b/
9v/2//b/9v/2//b/9f/1//X/9f/z//P/8//z//X/9v/2//b/9v/3//f/9//3//j/+P/4
//j/+P/5//n/+v/6//r/+v/6//r/+v/6//r/+//7//z/+v/6//r/+v/6//v/+//7//v/
/P/8//z//v/+///////9//3//f/+//z//P/8//3////+//7//v/+//7//v/+//7//f/8
//z/+P/4//f/9v/1//T/8//y//H/8f/v/+7/7f/q/+r/5//m/+b/4//h/97/3v/c/9v/
2v/Z/9j/2P/Y/9b/1v/X/9n/2f/b/9z/3f/f/+H/5P/m/+j/6v/s/+7/7//x//P/9v/3
//n/+v/6//v//P/9//z//f/9//3//v/+//7//v/+//7//v/+//7/////////AQABAAEA
AQABAAEAAQACAAIAAgACAAMAAwADAAMABAAGAAYABgAHAAcABwAIAAgACAAIAAkACQAH
AAgACAAIAAoACgAKAAoACgAKAAoACgAIAAgACAAIAAgACAAIAAgACAAIAAcABwAHAAcA
BgAGAAYABQAFAAUABQAFAAUABQAFAAUABAAEAAQABAADAAMAAwADAAIAAgACAAEAAQAB
AAEAAgAAAAAAAAAAAAAAAAAAAAAAAgACAAEAAQD///////////////////////8BAAIA
AwADAAQABQAGAAgACAAIAAgACgALAAwADQAMAA0AEAASABAAEAAQABAAEAAQABAADgAM
AAkABgAFAAMAAgABAAEAAwADAAEAAQD+//z/+//6//r/+f/5//n/+f/4//j/+P/2//b/
9v/1//f/9//3//b/9v/2//b/9v/2//b/9v/2//b/9//3//f/9v/4//b/9v/3//r///8G
AA4AHQA1AFAAZwCDAKcAwgDMANAA1gDTALYAcQAKALD/kP+V/6H/qf+1/73/xf/T/93/
4//o/+n/6v/s/+7/7P/u/+7/7v/w//H/8f/x/+//7//v//D/8v/y//L/8v/y//L/8v/y
//X/9f/1//X/8//z//P/8//z//T/9P/0//T/9f/1//X/9f/2//b/9v/4//j/+f/5//r/
+v/2/w==
         </WaveFormData>
      </LeadData>
      <LeadData>
         <LeadByteCountTotal>10000</LeadByteCountTotal>
         <LeadTimeOffset>0</LeadTimeOffset>
         <LeadSampleCountTotal>5000</LeadSampleCountTotal>
         <LeadAmplitudeUnitsPerBit>4.88</LeadAmplitudeUnitsPerBit>
         <LeadAmplitudeUnits>��V</LeadAmplitudeUnits>
         <LeadHighLimit>2147483647</LeadHighLimit>
         <LeadLowLimit>268435456</LeadLowLimit>
         <LeadID>V5</LeadID>
         <LeadOffsetFirstSample>0</LeadOffsetFirstSample>
         <FirstSampleBaseline>0</FirstSampleBaseline>
         <LeadSampleSize>2</LeadSampleSize>
         <LeadOff>FALSE</LeadOff>
         <BaselineSway>FALSE</BaselineSway>
         <ExcessiveACNoise>FALSE</ExcessiveACNoise>
         <MuscleNoise>FALSE</MuscleNoise>
         <LeadDataCRC32>144832933</LeadDataCRC32>
         <WaveFormData>
8//z//P/8//1//X/9P/0//T/9P/0//T/8v/y//L/8v/y//L/8v/y//L/8v/y//L/8v/w
/+//8f/z//T/9//+/w8AJwA+AFwAhQCyANMA6AD/AA0BAQHJAGIA+//I/8L/w//E/8n/
yv/K/8//2f/g/+P/5P/n/+j/6P/p/+r/6//r/+v/6//r/+z/7P/s/+z/7P/t/+v/6//r
/+z/7v/u/+//7//t/+3/7f/t/+//7//v/+//7//u/+7/7v/u/+7/7v/u/+7/8P/w//D/
8f/y//L/8v/y//L/8v/z//L/9f/3//f/9f/1//X/9v/2//b/8//y//P/9P/1//T/9//3
//b/9//2//f/+P/5//f/9//4//n/+f/5//n/+v/4//j/+f/6//r/+v/4//j/+P/5//r/
+v/3//b/9P/z//D/8P/w/+//7P/r/+r/6f/o/+f/5//m/+P/4f/g/9//3v/d/9v/2v/Y
/9f/1//W/9j/2P/Y/9j/2f/Y/9n/3P/f/+H/4f/h/+T/5//n/+f/6f/r/+7/7//w//H/
8v/z//T/9P/1//X/9f/1//X/9f/1//X/9f/2//b/9v/3//r/+f/5//j/9//1//X/9f/1
//T/9P/1//X/9f/1//X/9f/1//X/9f/2//X/9f/0//T/9//2//X/9P/y//L/8//z//L/
8v/y//L/8f/x//H/8f/x//H/8v/y//H/8P/u/+7/7v/t/+j/5f/m/+f/6P/p/+r/6//s
/+3/6//r/+v/6//p/+n/6f/o/+j/6P/o/+j/6v/q/+n/6v/o/+j/6P/o/+f/5//n/+f/
5//n/+f/5//l/+X/5f/l/+X/5f/l/+X/5f/m/+f/6P/o/+j/6f/q/+r/6v/q/+v/7f/t
/+3/7v/x//P/9v/5//v/+//7//v//f/////////9//n/+P/3//P/8//y//L/8v/w//D/
7//s/+v/6v/p/+j/6P/o/+j/6P/n/+f/5//p/+n/6f/o/+r/6v/q/+r/6P/o/+j/6P/o
/+j/6P/o/+r/6v/q/+r/7P/s/+z/6//r/+v/7v/x//b/AQAXAC4ARABhAIoAswDOAOMA
9QD9AOsAqAA5ANj/sP+z/7j/u/++/8L/x//R/9r/3f/g/+P/5P/k/+X/5v/n/+f/5//p
/+n/6v/q/+r/6v/q/+v/6//r/+v/7P/s/+z/7f/t/+3/7f/t/+3/7f/t/+3/7f/t/+z/
7P/s/+r/6v/q/+r/6v/s/+z/7P/r/+z/7P/s/+3/7v/v//H/8v/1//f/9//3//f/9//4
//r/+v/3//b/9//4//n/+P/6//n/9//3//v//f///wEAAQABAAIAAwABAAEAAQACAAQA
BAAFAAYACAAIAAYABgAFAAcACQAKAAwADAALAAsACAAIAAgABwAFAAMAAQD//wAA////
//7////9//z/+//7//v/+v/6//r/+f/5//j/9v/2//b/9v/2//T/9P/2//j/+f/4//f/
+P/7//v/+//8////AwAFAAcABwAHAAcACAAIAAkACQAJAAkACQAJAAkACQAJAAoACgAK
AAsADgANAA0ADAALAAsACwALAAsADAAMAA0ADQAPAA8ADwAPAA8ADwAPABAAEwATABIA
EgAWABYAFgAWABYAFgAXABcAFgAWABYAFgAXABcAFwAXABcAFwAYABgAGQAYABYAFgAX
ABcAEwARABMAEwATABMAEwATABMAEwAVABUAFQAVABUAFQAVABQAFAAUABQAFAAUABQA
EwASABQAFAATABMAFQAVABIAEgASABIAEgATABMAEwATABMAEwATABMAEwATABMAEwAT
ABMAEwATABMAFAAVABYAFgAWABcAGAAaABoAGgAbABsAGwAbABwAHgAfACEAIwAjACMA
IwAjACUAJwAnACcAJQAhACAAHwAdAB0AHAAcAB4AHAAcABsAGgAZABgAFwAWABYAFgAW
ABYAFQAVABUAFQAVABUAFAAUABQAFAAUABIAEgASABIAEgASABIAEgASABIAEgASABIA
EgASABEAEQATABQAFwAcACkAPQBUAGgAgwCoAMsA4gDzAAEBBwHzALAAQQDo/8r/0f/Y
/9v/4P/k/+n/8//8/wEABAAFAAYACAAHAAgACQAJAAkACwALAAwADAAMAAwADAANAA0A
DQANAA4AEAAQABEAEQAPAA8ADwAPAA8ADwAPAA8ADQAMAAwADAAMAAwADAAMAAoADAAM
AAwADQAOAA4ADgARABIAEwAVABYAGQAbABsAGQAZABkAGgAcABwAGQAYABYAFgAWABQA
FAATABEAEQAPAA0ACwAJAAQAAQD///3/AAABAAIABAAFAAYACAAKAAoACgAIAAgABgAH
AAgACAAGAAQAAQD///v/+v/5//f/9f/z//H/7//t/+v/6v/o/+X/4//i/+H/4P/f/93/
3P/a/9n/2f/Y/9b/1v/W/9b/1//W/9f/2v/d/9//3//f/+D/4//j/+P/4//l/+j/6f/q
/+v/7P/t/+z/7P/t/+3/7f/t/+3/7f/t/+3/7f/u/+7/7v/v//L/8//z//L/8f/w/+//
7v/t/+z/7P/t/+3/7//v/+//7//v/+//7//w//D/7//t/+z/7v/u/+7/7v/s/+z/7f/t
/+7/7v/u/+7/7f/t/+3/7f/t/+3/7v/u/+//7v/s/+z/7//v/+v/6f/q/+v/7P/t/+3/
7f/t/+3/6//r/+v/6//r/+v/6//q/+r/6v/q/+r/6v/q/+n/6P/m/+b/5f/l/+f/5f/r
//D/7v/s/+r/6P/o/+n/6v/r/+v/6//r/+v/6f/p/+n/6f/r/+v/6//r/+3/7v/v//D/
7v/u/+//8P/w//D/8P/x//X/9f/1//b/+P/5//v//f8AAAEAAgADAAQABwAIAAkABQAB
AAAA///9//3//P/8//n/9v/1//P/8v/x//D/7//u/+7/7v/u/+7/7f/t/+3/7f/t/+3/
7P/q/+r/6v/q/+r/6v/q/+r/7P/s/+z/7P/v//D/8f/y//L/8v/0//P/8//5//z///8M
ACEANQBKAGoAkQCyAMsA3gDrAO0A0wCHABgAyf+2/77/w//G/8n/yP/M/9n/4//m/+n/
6P/p/+j/6v/r/+z/7f/t/+3/6//r/+z/7P/s/+z/7P/t/+//7//v//D/7v/u/+//7//v
/+//7//v/+7/7f/s/+v/6f/o/+j/6P/q/+r/6v/q/+r/7P/s/+z/8P/y//P/9P/2//b/
9v/3//f/+f/6//n/+f/5//n/+v/4//j/9f/0//P/8v/x/+7/8P/v/+3/7f/u/+//8P/x
//H/8f/y//P/8//z//P/9P/2//b/9//4//r/+v/4//j/+f/7//3//v/8//z/+//7//r/
+v/6//n/9v/1//T/8//y//H/8f/w/+//7f/s/+v/6v/p/+f/5v/m/+X/5f/k/+X/5v/n
/+j/6f/o/+n/7P/x//P/8//z//b/+f/5//n/+//9/wAAAQACAAMABAAFAAYABgAHAAcA
CQAJAAkACQAKAAkACAAIAAgACAAJAAwADQANAAwACwAJAAkACQAJAAkACgAMAA0ADQAN
AA0ADQANAA0ADQAOAA0ADQAMAAwADgAOAA4ADgAPABAAEgATABMAEgARABAAEQARABEA
EQARABEAEgASABEAEAAOAA4AEQARAA0ACwAOAA8AEAARAA8ADwAPAA8ADwAPAA8ADwAN
AA0ADQAMAA4ADgAOAA4ADgAOAA0ADAAMAAwADAAMAAwADAAMAAsACwALAAsACwALAAsA
CwALAAsACwALAAsACwALAAsACwAMAA0ADgAMAAwADQAOABAAEAAQABEAEwATABMAFAAU
ABUAFwAZABsAGwAbABsAHQAfAB8AHwAbABcAFgAVABEAEQAQABAAEAAOAA4ADQAMAAsA
CgAJAAgACAAIAAgABgAFAAUABQAFAAUABQAEAAYABgAGAAYABgAGAAYABgAGAAYABgAG
AAYABgAGAAYABgAGAAYAAwADAAMABgAJAA4AHQAxAEoAZACJALYA3QD4AA8BIwEjAf0A
pgA5APL/3P/X/9T/1//Y/9j/3f/p//D/8//2//f/+P/6//v//P/9//3//f/7//v//P/8
//z//P/8//3//f/9//3//v/+//7///////3//f/9//3/+P/1//L/7//u/+z/6//q/+z/
7P/s/+z/7f/w//H/8v/2//j/+f/6//z//P/8//3//P///wEAAQD+//3//P/8//r/+v/3
//b/8//y//H/7v/t/+v/6P/n/+r/6//s/+3/6//r/+z/7f/t/+3/7f/u/+7/7v/v//D/
7v/u/+z/7P/s/+3/7v/u/+3/7P/q/+n/5v/m/+b/5f/k/+P/4v/h/9//3f/c/9r/2f/X
/9b/1f/S/9H/z//O/87/zf/N/8z/zP/M/8z/zP/O/8z/zP/O/9P/1f/V/9X/2v/d/93/
3f/f/+H/5P/l/+b/5f/k/+P/5f/m/+j/6f/q/+v/7P/t/+7/7f/s/+z/7P/s/+3/8P/x
//H/8P/v/+3/6//p/+f/6P/o/+n/6f/r/+v/6//r/+3/7f/t/+7/7//v/+7/7v/w//D/
8P/w//D/8P/x//H/8v/y//L/8v/x//H/8f/x//P/8//0//T/9f/0//L/8v/z//P/7//t
/+7/7//w//H/7//v/+//7//x//H/8f/x//H/8f/x//D/8P/w//D/8P/w//D/7//u/+7/
7v/t/+3/7//v/+//7//t/+7/7v/u/+7/7v/t/+3/7f/t/+3/7f/t/+3/7f/t/+3/7f/r
/+v/6//r/+3/7v/v//D/8v/y//P/9P/y//L/8v/z//f/9//3//j/+P/5//v//f/9//3/
/f/9//v//f/9//3/9//z//L/8f/x//H/8P/w//D/7v/u/+3/7P/r/+r/6f/o/+j/6P/o
/+b/5f/l/+X/5//n/+f/5v/k/+T/5P/k/+T/5P/k/+T/5v/m/+b/5v/m/+b/5v/m/+b/
6P/m/+P/4//l/+j/6//w/wMAGQAwAEgAbwCaAL0A1gDpAPkA9wDPAHIABQDC/7L/sf+y
/7f/uv+8/8P/zf/U/9n/2v/Z/9r/3P/d/9z/3f/d/93/3//f/+D/4P/g/+D/4P/h/+H/
4f/h/+L/4P/g/+H/4f/j/+P/4//j/+P/4//j/+P/4//i/+L/4v/k/+T/5P/k/+L/5P/k
/+T/4//k/+T/5P/m/+b/5v/n/+f/6f/q/+n/5//n/+f/6P/q/+r/5//m/+f/6P/p/+j/
6f/p/+j/6f/q/+v/7P/t/+//7//w//H/8P/v/+7/7v/u/+7/7//w//D/8P/u/+7/7f/v
//H/8v/w//D/7//v//H/8v/z//P/9v/5//z///8BAAEAAgACAAEA///+//3/+f/3//T/
8v/r/+X/4P/a/9n/2P/X/9b/1//W/9f/2v/f/+H/4f/h/+P/5f/k/+P/5f/n/+r/6//s
/+3/7v/v//L/8v/z//P/8//z//P/8//z//P/8//0//P/8v/y//T/9f/1//T/8//z//P/
8//z//T/9P/1//X/9f/1//X/9f/1//X/9f/2//f/9//2//b/+P/4//j/+P/4//j/+f/5
//r/+v/6//r/+//7//v/+//7//v//P/8//z//P/7//z//f/9//n/9//6//v//P/9//3/
/f/9//3////////////////////+//7//v/+//7//v/+//3//P/+//7//f/9//3//f/9
//3//f/9//3//f/8//z//P/8//z/+//7//v/+//7//v/+//7//v/+//7//v/+//7//v/
+//7//z//f/+/wAAAAABAAIAAAAAAAAAAQAFAAUABQAGAAYABwAJAAsACwALAAsACwAL
AA0ADQANAAcAAwACAAEAAQABAAAAAAAAAP7//v/9//z/+//6//n/+P/4//j/+P/2//X/
9f/1//f/9//3//b/9P/0//T/9P/2//b/9v/2//T/9P/0//T/9v/2//b/9v/2//T/9P/z
//X/9//6//3/BAAVACsAQABYAHsAogDBANgA6QD3APMAywBuAAEAxP+8/8H/wv/F/8r/
zP/V/9//5v/p/+r/6//s/+7/7f/s/+3/7f/t/+//7//w//D/7v/u/+7/7//v/+//7//w
//D/8P/x//H/8f/x//H/8f/x//H/8f/x//P/8v/y//L/9P/0//T/9P/y//T/9P/0//P/
9P/0//T/8v/y//L/8//4//3/AQADAAcACwAPABQADAAGAP3/9v/0//T/9P/y//P/8//y
//P/9v/3//j/+f/6//v//f////3//f/9//7//v/+////AAD///7/+//6//7/AQAEAAYA
DQASABYAGwAaABoAGgAZABoAGQAYABcAFgAVABUAFAATABEAEAAPAA4ADQALAAoAAgD9
//n/9P/v/+r/5f/g/+L/4P/g/+L/5v/p/+r/6//s/+//7//v//H/8//2//f/+v/7//z/
/f/8//z//f/9//3//f/9//3/+v/5//j/+P/4//j/+f/8//3//f/8//v/+//7//v/+//4
//j/+f/5//n/+f/5//n/+v/7//z//v///////v/+/wgADAAQABQAFAAUABUAFQAUABQA
FAAUABQAEwASABEAEQARABIAEgARABAADgAOABAADwAKAAcACQAJAAkACQAJAAkACQAJ
AAkACQAJAAkACQAJAAkACAAKAAoACgAKAAUAAgD+//r/+f/4//b/9f/z//P/8//z//P/
8//z//P/8v/0//T/9P/0//T/8//z//P/8//x//H/8f/x//P/8//z//P/8f/x//H/8f/z
//T/9f/2//T/9P/1//b/9v/2//b/9//5//n/+f/6//7///8BAAMAAgABAAAA/////wEA
AQABAPv/9//2//X/8//z//L/8v/w/+7/7v/t/+z/6//q/+n/7P/w//T/+P/5//n/+v/7
//v/+//7//r/+P/4//j/+P/4//j/+P/4//j/+P/4//j/+v/6//r/+v/+//z//v/9////
AwAGAAkAEgAlADsAUABqAJEAuADPAOIA8wD9AO0ArwBCAOX/xP/G/8n/yv/P/9D/0v/d
/+n/7v/v//L/9f/2//j/+//8//3//f/9//v/+//8//z/+//6//n/+f/8//3//v8AAAIA
AgADAAMAAwADAAMAAwABAP///f/7//n/9v/0//L/8P/w//D/8P/y//T/9P/0//r//v8B
AAQABgAGAAYABwAHAAkACgAJAAkACQAJAAoADAAMAAkACAAJAAoACwAKAAsACwAKAAsA
DAANAA4ADwANAA0ADgAPAA0ADQANAA4ADgAOAA8AEAASABIAEAAQABAAEQASABIAEQAQ
AA4ADQAKAAoACgAJAAgABwAGAAUABgAFAAUABAABAP///v/9//z/+//5//j/9v/1//X/
9P/2//b/9v/2//f/9v/3//r//f////////8CAAUABQAFAAcACQAMAA0ADgAPABAAEQAS
ABIAEwATABMAEwATABMAEwATABMAFAASABIAEwAWABcAFwAWABUAFwAXABcAFwAWABYA
FwAXABcAFwAXABcAGQAZABkAGgAbABsAGgAaABwAHAAcABwAHAAcAB0AHQAdABwAGwAa
ABsAGwAbABsAGwAbABwAHAAdABwAGgAaAB0AHQAZABcAGgAbABwAHQAbABsAGwAbAB0A
HQAdAB0AHQAdAB0AHAAcABwAHAAcABwAHAAbABoAGgAaABkAGQAbABsAGwAZABoAGAAY
ABgAGAAZABkAGQAZABkAGQAZABkAFwAXABcAFwAXABcAFwAXABkAGgAbABwAHgAeAB8A
IAAeAB4AHgAfACEAIQAhACIAJgAnACkAKwApACkAKQApACkAKwArACsAJQAhACAAHwAd
AB0AHAAcABwAGgAaABkAGAAXABYAFQAUABQAFAAUABQAEwATABMAEQARABEAEAAQABAA
EAAQABAAEAAQABAAEAAQABAAEAAQABAAEAAQABIAEAAOAA8AEQARABIAFwAkADkATwBm
AIoAtwDgAP0AFAEpASsBDQG5AEwA///m/+D/3f/e/+H/4v/k/+3/9//6//3//v///wAA
AgADAAIAAwADAAMAAwADAAQABAAEAAQABAAFAAMAAwADAAQAAwACAAIAAQD9//n/9f/x
/+z/6f/m/+P/5f/k/+T/5P/m/+b/5v/m/+T/5v/m/+b/6//w//T/+P/8//7/AAADAAMA
BQAGAAUAAgABAAAAAAD+//z/9//0//D/7v/s/+j/6//r/+r/6//q/+v/7P/t/+v/6//s
/+3/7f/t/+3/7v/s/+z/7f/u/+7/7v/s/+z/7P/t/+7/7v/t/+z/6v/p/+b/5v/m/+X/
5P/j/+L/4f/g/9//3//e/93/2//a/9n/2P/X/9X/1P/S/9H/0f/Q/9L/0v/S/9L/1P/S
/9L/1P/V/9f/1//X/9z/3//f/9//4P/j/+f/6f/q/+v/7P/t/+7/7v/v/+//7//v/+//
7//w/+//7v/u//D/8P/x//T/9P/z//H/7//v/+//7//v//D/8P/x//H/8f/x//H/8f/v
/+//7//w/+//7//u/+7/8f/w/+//7v/u/+7/7//v//L/8v/y//L/8//z//P/8//x//H/
8v/y//L/8v/x//L/9f/1//H/7//x//H/8f/x//H/8f/x//H/7//v/+//7//x//H/8f/w
//D/8P/w//D/8P/w/+//7v/w//D/7//v/+//7//v/+//7//v/+7/7v/u/+7/7v/t/+3/
7f/t/+3/7f/t/+3/7f/t/+3/7f/t/+3/7f/t/+3/7v/v//D/8v/y//P/9P/0//T/9P/1
//f/9//3//j/+v/7//3///////////////3//////////P/5//n/+f/1//X/9P/0//L/
8P/w/+//7v/t/+z/6//q/+r/6v/q/+r/6f/p/+n/6f/p/+n/6P/o/+j/6P/o/+j/6P/o
/+j/6P/o/+j/6P/q/+r/6v/q/+r/6P/o/+f/5//p/+r/7f/w//3/EwAqAD4AXQCGAK0A
ygDfAPUA/QDrAKYANwDa/7T/s/+2/7f/vP++/8P/zf/W/9n/3P/f/97/3v/f/+L/4//j
/+P/4//j/+T/5P/k/+T/5P/l/+P/4//j/+T/5P/k/+X/5f/l/+X/5f/l/+X/5f/l/+X/
5//m/+b/5v/m/+b/5v/m/+b/6P/o/+j/5//o/+j/6P/o/+j/6P/p/+j/6//t/+3/6//r
/+v/7P/u/+7/6//q/+v/7P/t/+z/7f/t/+z/7f/w//H/8v/z//L/8f/x//H/8f/x//H/
8v/y//L/8//0//b/9v/0//T/8//1//f/+P/2//b/9f/1//f/+v/9///////////////7
//f/9P/w/+z/6f/n/+X/5//n/+b/5v/n/+f/6P/o/+T/4v/g/97/3//e/9//4v/n/+n/
6f/p/+n/6//q/+n/6//t//D/8f/y//P/9P/1//j/+P/5//n/+f/5//n/+f/6//n/+P/4
//r/+v/7//7//f/9//z/+//7//v/+//7//r/+v/7//v/+//7//v/+//9//3//f/+//3/
/f/8//z//v/+//7//v/+//7//////wAAAAAAAAAAAQABAAEAAQABAAEAAgACAAMAAgAA
AAAAAwADAP///f/+////AAABAAMAAwADAAMAAQABAAEAAQABAAEAAQAAAAAAAAAAAAAA
AAAAAP///v8AAAAA//////////////////////////8AAP7//v/+//7//v/9//3//f/9
//3//f/9//3//f/9//3//f/9//3//f/9//3//v///wAAAAAAAAEAAgAEAAQABAAFAAUA
BQAFAAYACAAJAAsADQANAA0ADQANAAsADQANAA0ACQAFAAQAAwABAAEAAAAAAAIAAAAA
AP///P/7//r/+f/4//j/+P/4//j/9//3//f/9//3//f/9v/2//b/9v/2//b/9v/2//b/
9v/2//b/9v/2//b/9v/2//b/9v/2//X/9f/3//r///8EABEAJwA+AFQAcwCaALsA0ADj
APEA8wDTAH4ADwDG/7j/wf/E/8f/yv/M/9P/3//k/+f/6v/t/+z/7P/t/+7/7//v/+//
7//v//D/8P/w//D/8P/x//H/8f/x//L/8v/y//P/8//z//P/8//z//P/8//z//P/8//y
//L/8v/y//L/8v/y//L/9P/0//T/8//0//T/9P/2//b/9v/3//3/AwAIAAsADQANAA0A
DgALAAoABgAEAAIAAAD+//r/+P/3//X/9f/4//n/+v/7//n/+f/6//v/+//7//v//P/8
//z//f/+//7//v/8//z/AAADAAYACAAMABAAEwAXABYAFgAWABUAFAATABIAEQAQAA8A
DwAOAAwACQAHAAUAAAD9//n/9v/x/+3/6v/m/+j/6P/o/+j/5v/k/+T/5v/n/+n/6f/p
/+z/7//v/+//8f/z//b/9//5//n/+f/5//r/+v/7//v//f/9//3//f/+//3//P/8//7/
/v///wIABAAFAAUABQADAAMAAwADAAIAAgADAAMABQAFAAUABQAFAAUABQAGAAcABwAG
AAYACwAMAA0ADgAOAA4ADwAPAA8ADgANAAwADQANAA0ADQALAAsADAAMAAsACgAIAAgA
BgAFAAAA/f/////////////////////////////////////////+//7//v/+//7//v/+
//3//P/8//z/+//7//3//f/9//3//v///wAAAQD4//r/+v/8//7/AAACAAMAAwADAAMA
AgABAAAA//////////////////////////8AAAEAAgAEAAQABQAGAAQABAAEAAUABQAD
AAEAAAACAAMABQAHAAUABQAFAAUACAANABAAEwAQAA0ADQANAA0ADQAMAAwADAAKAAoA
CQAGAAUABAADAAAAAAAAAAAAAAD////////////////+//7//v/+//7//v/+//7//v/+
//7//v/+//7//v/+//7//v/+//z//f8BAAMABgAJABAAIQA5AE4AaACLALIAzQDeAPEA
+wDvALkAUADr/8D/wP/F/8j/y//M/87/1//h/+r/7//y//P/9P/2//f/9v/3//f/9//4
//n/+//8//7//v/+////AgADAAQABgAGAAYABwAHAAcABwAHAAcABQAFAAUABQADAAAA
/v/8//z//P/8//z//f8AAAEAAgAEAAYABwAIAAoACgAKAAsACwANAA4ADQANAA0ADQAO
ABAAEAANAAwADwAQABEAEAARABEAEAARABAAEQASABMAEQARABIAEwAVABUAFQAWABQA
FAAVABYAFgAWABQAFAATABUAFwAYABcAFgAUABMAEgASABIAEQAQAA8ADgANAAoACQAJ
AAgABwAFAAQAAwAEAAMAAQAAAP7//f/9//z//P/8//z//P/9//z//f8AAAEAAwADAAMA
BgAJAAkACQALAA0AEAARABIAEwAUABUAFgAWABcAFwAZABkAGQAZABoAGQAYABgAGgAa
ABsAHgAeAB0AGwAZABkAGQAZABkAGgAaABsAGwAbABsAGwAbABsAGwAbABwAHQAdABwA
HAAeAB4AHgAeAB4AHgAfAB8AHgAeAB4AHgAfAB8AHwAfAB8AHwAgACAAIQAgAB4AHgAh
ACEAHQAbABwAHQAeAB8AHwAfAB8AHwAfAB8AHwAfAB0AHQAdABwAHgAeAB4AHgAeAB4A
HQAcABwAHAAbABsAGwAcABoAGgAaABoAGwAbABsAGwAZABkAGQAZABkAGQAZABkAGQAZ
ABkAGQAbABwAHQAeACAAIAAhACIAIAAgACAAIQAjACMAIwAkACYAJwApACsAKQApACkA
KQApACsAKwArACUAIQAgAB8AHwAfAB4AHgAeABwAHAAbABoAGQAYABcAFgAWABYAFgAU
ABMAEwATABIAEQAQAA4ACwAKAAkACAAKAAoACgAKAAwADAAMAAwACgAKAAoACgAKAAgA
BgAFAAMABQAKAAsAEAAfADEASgBsAJkAwADdAPIABwEJAesAlwAoANv/wv++/73/wv/H
/8T/xv/R/9n/3v/f/+D/4f/i/+T/5f/m/+f/5//n/+X/5f/m/+b/5v/m/+b/5//n/+f/
5//o/+T/4v/h/9//4f/h/+H/4f/j/+P/4//j/+T/5P/l/+b/6P/o/+j/6P/o/+r/6v/q
/+n/6v/q/+r/6f/o/+f/5//q/+3/7//v/+3/7f/t/+7/8P/w/+3/7P/u/+7/7v/s/+z/
6//p/+n/6//t/+//8f/v/+//8P/x//H/8f/x//L/8P/w//H/8v/y//L/8P/w//D/8f/y
//L/8f/w/+7/7f/s/+z/7P/r/+j/5//m/+X/5P/j/+P/4v/f/93/3P/b/9z/2//Z/9j/
1v/V/9X/1P/U/9T/1P/U/9X/1P/V/9j/2v/b/9r/2f/e/+H/4f/h/+H/4//m/+f/6v/r
/+z/7f/u/+7/7//v/+//7//v/+//8P/v/+7/7v/u/+7/7//y//H/8f/w/+//8f/x//H/
8f/w//D/8f/x//H/8f/x//H/8//z//P/9P/1//X/9P/0//b/9v/2//b/9v/2//f/9//4
//j/+P/4//n/+f/5//n/+f/5//r/+v/7//r/+P/4//n/+f/1//P/9v/3//j/+f/3//f/
9//3//f/9//3//f/+f/5//n/+P/4//j/+P/4//j/+P/3//b/9v/2//X/9f/3//f/9//3
//f/9v/2//b/9v/2//X/9f/1//X/9//3//f/9//2//X/9P/z//X/9f/1//X/8//0//X/
9v/4//j/+f/6//r/+v/6//v//f/9//3//v8AAAEAAwAFAAUABQAFAAUAAwAFAAUABQAC
AP////////v/+//6//r/+v/4//j/9//2//X/9P/z//L/8v/y//L/8P/v/+//7//v/+//
7//u//D/8P/w//D/8P/w//D/8P/x//L/8//0//b/9v/2//b/+P/6//j/9//5//n//P//
/wQADwAjADoAUgBvAJYAvwDcAPEABQEPAf8AvgBRAPD/yv/L/8z/z//U/9b/2//j/+z/
8f/0//X/9v/2//f/9v/3//f/9//4//n/+//8//r/+v/6//v/+//7//v//P/8//z//f/9
/////////////f/9//3//f////7//v/+/wAAAAAAAAAAAAACAAIAAgADAAQABAAEAAQA
BAAEAA==
         </WaveFormData>
      </LeadData>
      <LeadData>
         <LeadByteCountTotal>10000</LeadByteCountTotal>
         <LeadTimeOffset>0</LeadTimeOffset>
         <LeadSampleCountTotal>5000</LeadSampleCountTotal>
         <LeadAmplitudeUnitsPerBit>4.88</LeadAmplitudeUnitsPerBit>
         <LeadAmplitudeUnits>��V</LeadAmplitudeUnits>
         <LeadHighLimit>2147483647</LeadHighLimit>
         <LeadLowLimit>268435456</LeadLowLimit>
         <LeadID>V6</LeadID>
         <LeadOffsetFirstSample>0</LeadOffsetFirstSample>
         <FirstSampleBaseline>0</FirstSampleBaseline>
         <LeadSampleSize>2</LeadSampleSize>
         <LeadOff>FALSE</LeadOff>
         <BaselineSway>FALSE</BaselineSway>
         <ExcessiveACNoise>FALSE</ExcessiveACNoise>
         <MuscleNoise>FALSE</MuscleNoise>
         <LeadDataCRC32>2432301063</LeadDataCRC32>
         <WaveFormData>
9f/1//X/9f/0//T/9P/0//T/9P/z//P/8//z//P/8//z//P/8v/y//P/8//z//P/8f/w
/+//7//v/+7/8P/1/wMAFQAnAD8AYwCOALIA0ADpAPsA+QDSAHkAIQD4//D/6P/i/9//
2v/W/9n/4f/n/+n/6v/q/+n/6v/q/+r/6v/q/+r/6v/q/+r/6v/s/+z/7P/s/+z/7P/s
/+3/7f/t/+3/7f/t/+3/7f/u/+7/7v/u/+7/7v/u/+7/7v/u/+7/7v/u/+//7//v/+//
8P/w//D/8P/w//D/8P/w//L/8v/y//L/8P/w//H/8f/x//H/8f/x//T/9P/0//T/9P/0
//T/9f/1//X/9f/1//X/9v/2//b/9v/3//f/9//3//f/+P/4//b/9//3//f/9//3//b/
9v/0//T/9P/0//P/8//x//H/8f/x/+//7//t/+3/7f/s/+v/6v/p/+n/6P/o/+j/6P/p
/+j/6P/o/+j/6P/o/+j/6//r/+z/7f/u/+//8P/x//T/9f/2//b/9f/2//j/+P/4//j/
+f/6//r/+v/6//r//P/8//z//P/8//3//f/8//z//P/8//z//P/8//3//f/9//3//f/9
//3//f/9//3//f/9//3//f////////8AAAAAAAAAAAAAAAABAAEAAQAAAAAAAAAAAAIA
AgACAAMAAwADAAMAAwADAAMAAwADAAQABAAEAAMAAwADAAMAAwADAAMAAwADAAMAAwAD
AAMAAQABAAEAAQABAAEAAQABAAAAAAAAAAAAAAAAAAAAAAAAAAAAAAAAAP7//v/+//7/
/v/+//7//v/+//7//v/+/wAAAAAAAAAA/v8AAAAAAAAAAAIAAwADAAUABQAFAAUABQAG
AAYABgAIAAkADAANAA0ADQANAA0AEAARABEAEAAOAAwACgAIAAgABgAGAAUABAADAAIA
AgD///7//f/7//z//P/8//z/+v/5//n/+f/5//j/+P/4//j/+P/4//f/9//3//f/9//3
//f/9//2//j/+f/5//n/9//3//b/9f/1//X/9v/4//n/AQARACUANwBPAHQAmgC6ANUA
6wD3AO4AuwBdAAgA5v/m/+T/4f/e/9z/3f/l/+v/7f/u//D/7//w//D/8v/y//L/8v/w
//D/8P/w//D/8P/w//D/8v/y//L/8//x//H/8f/x//H/8f/x//L/9P/0//T/9P/0//T/
9P/0//T/9P/0//T/8//z//P/8//0//T/9P/0//T/9P/0//T/9P/0//T/9P/0//T/9f/1
//X/9f/1//X/9v/2//b/9v/2//b/9v/3//f/9//3//f/+f/6//r/+v/6//v/+//7//v/
+//8//z//P/9//3//f/9//3//P/8//r/+v/6//r/+//7//n/+f/5//n/9//3//X/9f/1
//T/9f/0//P/8//y//L/8v/y//H/8P/w//D/8P/w//D/8P/x//H/8v/z//T/9f/2//f/
+P/5//r/+v/7//z//v/+//7//v///wAAAAAAAAAAAAAAAAAAAAAAAP7///////7/AAAA
AAAAAAAAAAAAAQABAP///////////////////////////////wEAAQABAAIAAgACAAIA
AgAAAAEAAQABAAIAAgACAAIABAAEAAQABQAFAAUABQAFAAUABQAFAAUABAAEAAQAAwAF
AAUABQAFAAMAAwADAAMABQAFAAUABQAFAAUABQAFAAMAAwADAAMAAgACAAIAAgACAAIA
AgACAAEAAQABAAEAAwACAAAAAgACAAIAAgAAAAAAAAAAAAAAAAAAAAAAAAAAAAAAAAAA
AAAAAAAAAAAAAgACAAIAAgAEAAUABQAHAAcABwAHAAcACAAIAAgACgALAA4ADwAPAA8A
DwAPABIAEwATABIADgAMAAoACAAIAAYABgAFAAQAAwACAAIAAQAAAP///f/8//z//P/8
//z/+//7//v/+//6//r/+v/6//r/+v/5//n/+f/5//n/+f/5//n/+P/4//n/+f/5//n/
+f/6//n/9//3//j//P/9/wUAFwAnADkAUQByAJYAsADHANsA5wDeAKkASQD6/+D/5v/m
/+H/3v/e/+H/5//t//H/8v/y//P/8v/y//L/8v/y//L/8v/y//L/8v/y//L/8v/y//L/
8v/y//P/9f/1//X/9f/z//P/8//0//b/9v/2//b/9v/2//b/9v/2//b/9v/2//X/9f/1
//X/9v/2//b/9v/2//b/9v/2//b/9v/2//b/+P/4//n/+f/5//n/+f/5//r/+v/6//r/
+v/6//r/+//7//v/+//7//v//P/8//z//P/9//3//f/9//3//v/+//7/////////////
//7//v/8//z//P/8//3//f/7//v/+//7//n/+f/5//n/+f/4//n/+P/3//f/9P/0//T/
9P/1//T/9P/0//L/8v/y//L/8//z//T/9f/2//f/+P/5//r/+//8//z/+//8//7//v8A
AAAAAQACAAIAAgACAAIAAgACAAIAAgACAAMAAwACAAIAAgACAAIAAgACAAMAAwABAAEA
AQABAAMAAwADAAMAAwADAAMAAwADAAMAAwAEAAQABAAEAAQABAAFAAUABQAGAAYABgAG
AAYABgAGAAcABwAHAAcABwAFAAUABQAFAAYABgAGAAUABQAFAAUABQAHAAcABwAHAAcA
BwAHAAcABQAFAAUABQAFAAUABQAFAAQABAAEAAQABAAEAAQABAADAAMAAwADAAMABAAG
AAYABQAEAAMAAgACAAIAAgACAAIAAgACAAIAAAAAAAAAAAACAAIAAgACAAIABAAEAAQA
BAAGAAcABwAJAAkACQAJAAsADAAMAAwADgAPABIAEwARABEAEQARABQAFQAVABQAEQAO
AAsACAAKAAgACAAHAAUAAwABAAAA///+//3/+//8//z//P/8//z/+//7//v/+//6//r/
+v/6//r/+v/5//n/+f/5//n/+f/5//n/+P/4//n/+f/5//v/+f/4//f/9//5//r//P8H
ABcAJwA3AFMAdQCYALYA0ADjAOsA2wCeADsA9//o/+r/6P/k/9//3P/e/+X/6//v/+//
8P/w//H/8v/0//L/8v/y//L/8v/y//L/8v/y//L/8v/y//L/8v/y//P/8f/x//H/8f/z
//P/8//0//L/8v/y//L/8v/y//L/8v/y//L/8v/y//X/9f/1//X/9P/0//T/9P/0//T/
9P/0//T/9P/0//T/9P/0//X/9f/1//X/9f/1//b/9v/2//b/9v/2//b/9//3//f/9//3
//f/+P/4//j/+P/5//n/+f/5//n/+v/6//j/+f/5//n/+f/5//j/+P/4//j/+P/4//f/
9//1//X/8//z//H/8f/z//P/8//y/+//7v/t/+3/6v/q/+r/6v/r/+r/6v/q/+z/7P/s
/+z/7f/t/+7/7//w//H/8v/z//T/9f/2//b/9//4//r/+v/8//z//f/+//7//v/+//7/
/v/+//7//v/8//3//f/8//z//P/8//z//P/8//3//f/7//v/+//7//z//f/+/////f/9
//3//f////////8AAP7//v/+//7//v////////8CAAIAAgACAAAAAAAAAAEAAQABAAEA
AQADAAMAAwADAAIAAgACAAEAAQABAAEAAQABAAEAAQABAAEAAQABAAEAAQABAAEAAQD/
//////////7//v/+//7//v/+//7//v//////AAD+//7//v/+//7//v/+//7//v/+//7/
/v/+//7//v/+//7//v/+//7//P/+//7//v/+/wAAAQABAAMAAwADAAMABQAGAAYABgAG
AAcACgALAA0ADQANAA0ADgAPAA8ADgAMAAoACAAGAAQAAgACAAEAAAD///7//v/9//z/
+//5//r/+v/6//r/+P/3//f/9//3//b/9v/2//b/9v/2//X/9f/1//X/9f/1//X/9f/0
//T/9f/1//X/9f/1//T/8//v/+//8P/y//X/AQARACMAOQBZAIIAqgDMAOkA/wAFAe4A
pQBHAA4A+v/w/+b/3//a/9b/2f/j/+f/6f/s/+z/6//s/+z/7v/u/+7/7v/s/+z/7P/s
/+z/7P/s/+z/7v/u/+7/7//t/+3/7f/t/+//7//v//D/7v/u/+7/7v/w//D/8P/w/+7/
7v/u/+7/8f/x//H/8f/w//D/8P/w//D/8P/w//D/8v/y//L/8v/y//L/8//z//P/8//z
//P/9P/0//T/9P/0//T/9P/1//X/9f/1//X/9//4//j/+P/2//f/9//3//f/9//4//j/
+P/5//n/+f/5//n/+P/4//j/+P/4//j/9//3//X/9f/1//X/8//z//H/8f/x//D/8f/w
/+//7//s/+z/7P/s/+v/6v/q/+r/6v/q/+r/6v/r/+v/7P/t/+7/7//w//H/9P/1//b/
9v/3//j/+v/6//r/+v/7//z//P/8//z//P/+//7//v/+//z//f/9//z//P/8//z//P/+
//7///////3//f/9//3//////////////////////////////wAAAAAAAAAAAAAAAAEA
AQABAAIAAgACAAIABAAEAAQABQADAAMAAwADAAMAAwADAAMABAAEAAQAAwADAAMAAwAD
AAEAAQABAAEAAQABAAEAAQADAAMAAwADAAMAAwADAAMAAgACAAIAAgAAAAAAAAAAAP//
////////AQAAAAAAAAAAAAAAAAAAAAAAAAD+//7//v/+//7//v/+//7//v/+//7//v/+
//7//v/+//7/AAAAAAAAAAACAAMAAwADAAMAAwADAAUABgAGAAYACAAJAAwADQANAA0A
DQANAAwADQANAAwACgAIAAYABAAGAAQABAADAAIAAQAAAAAA///+//3/+//6//r/+v/6
//r/+f/5//n/+f/4//j/+P/4//j/+P/3//f/9//3//f/9//3//f/9v/2//f/9//3//f/
+f/4//X/9f/1//b/+P/9/wkAGwArAEEAYQCKAK4AygDjAPcA/QDgAJEANQD8/+z/5v/i
/9//3P/c/9//5//r/+//8P/u/+//8P/w//D/8P/w//D/8P/w//D/8P/w//D/8P/w//D/
8P/w//H/8f/x//H/8f/x//H/8f/y//L/8v/y//L/8v/y//L/8v/0//T/9P/0//P/8//z
//P/9P/0//T/9P/0//T/9P/0//T/9P/0//T/9P/0//X/9f/1//X/9f/1//b/9v/2//b/
9v/2//b/9//5//n/+f/5//n/+v/6//r/+P/5//n/+f/5//n/+v/6//r/+//7//v/+//7
//r/+v/6//r/+v/6//v/+//5//n/+f/5//f/9//3//f/9//2//X/9P/z//P/8v/y//L/
8v/x//D/8P/w/+7/7v/u/+7/7//v//D/8f/y//P/9P/1//b/9//4//j/+f/6//z//P/8
//z//f/+//7//v/+//7//v/+//7//v/+///////+//7//v/+//7//P/8//3//f/9//3/
/f/9//3//f/9//3///////////////////8AAP7//v/+//7/AAABAAEAAQAAAAAAAAAA
AAAAAAAAAAEAAwADAAMAAwADAAMAAwADAAQABAAEAAMAAwADAAMAAwADAAMAAwADAAMA
AwADAAMAAwADAAMAAwADAAMAAwADAAIAAgACAAIAAgACAAIAAgABAAEAAQABAAEAAAAA
AAAAAAAAAAAAAAAAAAAAAAAAAAAAAAAAAAAAAAD+//7//v/+//7//v/+//7//v/+//7/
/v8AAAIAAgACAAIABAAFAAUABQAFAAUABQAHAAgACAAIAAoACwAOAA8ADwAPAA8ADwAQ
ABEAEQAQAA4ADAAKAAgACAAGAAYABQAEAAMAAgACAP///v/9//v//P/8//z//P/8//v/
+//7//v/+v/6//r/+v/6//r/+f/5//n/+f/5//n/+f/5//j/+P/5//n/+f/5//n/+P/3
//n/+f/6//z/AQANAB8AMQBDAGEAhgCoAMIA2QDrAO0A0gCDACUA8P/o/+j/4v/f/97/
3v/j/+v/7//x//L/8v/x//L/8v/y//L/8v/y//L/8v/y//L/8v/y//L/8v/y//L/8v/z
//P/8//z//P/9f/1//X/9v/0//T/9P/0//T/9P/0//T/9v/2//b/9v/1//X/9f/1//b/
9v/2//b/9v/2//b/9v/2//b/9v/2//b/9v/3//f/9//3//f/9//4//j/+P/4//j/+P/4
//n/+f/5//n/+f/5//r/+v/6//r/+//7//v/+//7//z//P/8//3//f/9//3//f/8//z/
/P/8//z//P/9//3/+//7//v/+//5//n/+f/5//n/+P/3//b/9f/1//T/9P/0//T/8//y
//L/8v/w//D/8P/w//H/8f/y//P/9P/1//b/9//4//n/+v/6//n/+v/8//z//P/8//3/
/v8AAAAAAAAAAAAAAAAAAAAA/v///////v/+//7//v/+/wAAAAABAAEA///////////9
//3//f/9////////////////////AAAAAAAAAAAAAAAAAQABAAEAAgACAAIAAgACAAIA
AgADAAMAAwADAAMAAQABAAEAAQAEAAQABAADAAMAAwADAAMAAwADAAMAAwABAAEAAQAB
AAEAAQABAAEAAwADAAMAAwACAAIAAgACAAAAAAAAAAAAAQABAAEAAQD///7//v/+//7/
/v/+//7//v/+/wAAAAAAAAAA/v/+//7//v/+//7//v/+//7//v/+//7//v/+//7//v8A
AAIAAgACAAAAAgADAAMABQAFAAUABQAFAAYABgAGAAoACwAOAA8ADwAPAA8ADwAQABEA
EQAQAA0ACgAHAAQABAACAAIAAQACAAEAAAAAAP3//P/7//n/+v/6//r/+v/4//f/9//3
//n/+P/4//j/+P/4//j/9//3//f/9//3//f/9//3//b/9v/3//f/9//5//f/9v/1//X/
9//4//r///8PACEAMQBHAGsAkACsAMYA2wDrAOcAtgBXAAcA7P/s/+r/5P/h/9z/2v/f
/+f/6//v//D/8P/v//D/8P/w//D/8P/w//D/8P/w//D/8P/w//D/8P/w//D/8P/x//H/
8f/x//H/7//v/+//8P/y//L/8v/y//L/8v/y//L/8v/y//L/8v/z//P/8//z//T/9P/0
//T/8v/y//L/8v/0//T/9P/0//T/9P/1//X/9f/1//X/9f/0//T/9P/0//b/9v/2//f/
9f/1//X/9f/3//j/+P/4//b/9//3//f/+f/5//r/+v/4//n/+f/5//n/+f/4//j/+P/4
//j/+P/3//f/9f/1//X/9f/z//P/8//z//P/8v/x//D/7//v/+z/7P/s/+z/7f/s/+z/
7P/s/+z/7P/s/+3/7f/u/+//8P/x//L/8//0//X/9v/2//f/+P/6//r/+v/6//v//P/8
//z//P/8//z//P/8//z//P/9//3//P/8//z//P/8//z//P/9//3////////////9//3/
/f/9//3//f/9//3/////////AAD+//7//v/+/wAAAQABAAEAAQAAAP///v8AAAAAAAAB
AAEAAQABAAEAAQABAAEAAQAAAAAAAAD/////////////AQABAAEAAQD//////////wEA
AQABAAEA///////////+//7//v/+//7//v/+//7//f/9//3//f/9//7//v/+//7//P/8
//z//P/8//z//P/8//z//P/8//z/+v/6//r/+v/6//r/+v/6//z//v/+//7/AAACAAMA
AwADAAMAAwADAAMABAAEAAQABgAHAAoACwALAAsACwALAAwADQANAAwACAAGAAQAAgAC
AAAAAAD///7//f/8//z/+//6//n/9//2//b/9v/2//b/9f/1//X/9f/0//T/9P/0//T/
9P/z//P/8//z//P/8//z//P/8v/y//P/8//z//X/8//y//H/8f/x//L/9P///w8AIQA1
AFUAfwCoAMgA5gD9AAcB8wCwAFMAEQD6//L/6P/g/93/2P/Y/9//5f/p/+v/6v/q/+v/
7P/s/+z/7P/s/+z/7P/s/+z/7P/u/+7/7v/u/+z/7P/s/+3/7f/t/+3/7f/t/+3/7f/u
//D/8P/w//D/7v/u/+7/7v/w//D/8P/w//H/8f/x//H/8v/y//L/8v/y//L/8v/y//D/
8P/w//D/8v/y//P/8//z//P/8//z//T/9P/0//T/9v/2//b/9//1//X/9f/1//X/9v/2
//b/9v/3//f/9//3//f/+P/4//j/+f/5//n/+f/5//j/+P/2//b/9v/2//f/9//1//X/
9f/1//P/8//z//P/8//y/+//7v/t/+3/7P/s/+z/7P/r/+r/6v/q/+r/6v/q/+r/7f/t
/+7/7//w//H/8v/z//T/9f/2//b/9//4//r/+v/6//r/+//8//z//P/8//z//P/8//z/
/P/8//3//f/8//z//P/8//z//P/8//3//f/9//3//f/9//3//f/9//3//f/9//3//f/9
//3//f/+/wAAAAAAAAAAAAABAAEAAQAAAAAAAAAAAAIAAgACAAMAAwADAAMAAwADAAMA
AwADAAIAAgACAAEAAwADAAMAAwADAAMAAwADAAMAAwADAAMAAQABAAEAAQABAAEAAQAB
AAAAAAAAAAAAAAAAAAAAAAD//////////////v/+//7//v/+//7//v/+//7//v/+//7/
/v/+//z//P/8//z//v/+//7//v/8//z//P/8//z//v/+//7/AAACAAMAAwADAAMAAwAD
AAUABgAGAAYACAAJAAwADQANAA0ADQANABAAEQARABAADgAMAAoACAAIAAYABgAFAAYA
BQAEAAQAAQAAAP///f/8//z//P/8//z/+//7//v/+//6//r/+v/6//r/+v/5//v/+//7
//v/+f/5//n/+P/6//v/+//7//v/+f/4//n/9//3//j/+v/7/wMAFQAnADcAUQB2AJwA
vADVAO0A+wD0AL0AXwAOAO7/6v/m/+P/4P/e/93/5f/t/+//8P/w//H/8v/y//L/8v/y
//L/8v/y//L/8v/y//L/8v/y//L/8v/y//P/8//z//P/8//z//P/8//0//T/9P/0//T/
9P/0//T/9P/0//T/9P/0//X/9f/1//X/9v/2//b/9v/2//b/9v/2//b/9v/2//b/9v/2
//f/9//3//f/9//3//j/+P/4//j/+v/6//r/+//5//n/+f/5//n/+v/6//r//P/9//3/
/f/7//v//P/8//z//f/9//3///////7//v/+//7//v/+//3//f/7//v//f/9//v/+//7
//v/+//6//n/+P/3//f/9v/2//b/9v/1//T/9P/0//T/9P/0//T/9f/1//b/9//3//f/
9//3//j/+f/6//r/+//8//7//v/+//7///8AAAIAAgACAAIAAgACAAIAAgAAAAEAAQAA
AAIAAgACAAIAAAAAAAEAAQABAAEAAQABAAEAAQABAAEAAwADAAMAAwABAAEAAQACAAIA
AgACAAIABAAFAAUABQAEAAQABAAEAAYABgAGAAcABwAHAAcABwAHAAcABwAHAAYABgAG
AAUABwAHAAcABwAHAAcABwAHAAcABwAHAAcABwAHAAcABwAHAAcABwAHAAYABgAGAAYA
BAAEAAQABAAFAAUABQAFAAMAAgACAAIABAAEAAQABAAEAAQABAAEAAQABAAEAAQABAAE
AAQABAAEAAQAAgACAAIAAgACAAIAAgACAAIABAAEAAQABAAGAAcABwAJAAkACQAJAAsA
DAAMAAwADgAPABIAEwARABEAEQARABQAFQAVABQAEAAOAAwACgAMAAoACgAJAAgABwAG
AAYABQAEAAMAAQAAAAAAAAAAAP7//f/9//3//f/8//z//P/8//z//P/7//v/+//7//v/
/f/9//3//P/8//3//f/9//v//f/+//v/+//9//z//v8DAA8AHwAvAEEAXQCAAKIAvADT
AOcA7wDcAJUANQD2/+r/7P/q/+f/5P/i/+X/7f/x//P/9v/2//f/9v/4//j/+P/4//j/
9v/2//b/9v/2//b/9v/2//b/9v/2//f/9//3//f/9//3//f/9//4//j/+P/4//j/+P/4
//j/+P/4//j/+P/4//n/+f/5//n/+v/6//r/+v/6//r/+v/6//z//P/8//z//P/8//3/
/f/9//3//f/9//7//v/+//7//P/8//z//f//////////////AAAAAAAAAAABAAEAAQAB
AAEAAgACAAAAAQABAAEAAwADAAIAAgACAAIAAgACAAMAAwABAAEAAQABAP/////9//3/
/f/8//3//P/7//v/+v/6//r/+v/5//j/+P/4//j/+P/4//j/+f/5//r/+//6//v//P/9
//7///8AAAAAAQACAAQABAACAAIAAwAEAAQABAAEAAQABgAGAAYABgAGAAcABwAGAAYA
BgAGAAYABAAEAAUABQAFAAUABQAFAAUABQAFAAUABQAFAAUABQAFAAUABQAGAAYABgAG
AAYABgAHAAcABwAIAAgACAAIAAgACAAIAAkACQAJAAkACQALAAsACwALAAoACgAKAAkA
CwALAAsACwALAAsACwALAAsACwALAAsACwALAAsACwAJAAkACQAJAAoACgAKAAoACAAI
AAgACAAHAAcABwAHAAcABgAGAAYACAAIAAgACAAIAAgABgAGAAYABgAGAAgACAAIAAgA
BgAGAAYABgAGAAYABgAGAAYABgAGAAYABgAIAAgACAAIAAoACwALAAsACwALAAsADQAO
AA4ADgAQABEAFAAVABUAFQAVABUAGAAZABkAGAAUABIAEAAOAA4ADAAMAAsADAALAAoA
CgAHAAYABQADAAIAAgACAAIAAgABAAEAAQADAAIAAgACAAAAAAAAAP////////////8B
AAEAAQAAAP7///////////////7//f///wEAAgACAAcAFQAnADcATQBtAJIAsgDMAOMA
8wDzAMoAcQAZAPb/9P/0/+7/6//m/+T/6f/v//P/9f/4//j/9//2//b/9P/0//T/9P/0
//T/9P/0//X/9v/3//j/9v/2//b/9//5//n/+f/5//n/+f/5//r/+v/6//r/+v/6//r/
+v/6//r/+v/6//r/+f/5//n/+f/6//r/+v/6//z//P/8//z/+v/6//r/+v/8//z//f/9
//3//f/9//3//v/+//7//v/+//7//v////////////////8AAAAAAAAAAAEAAQABAAEA
AQACAAIAAAABAAEAAQABAAEAAAAAAAAAAAAAAAAAAQABAP///////////f/9//v/+//7
//r/+//6//n/+f/4//j/+P/4//f/9v/2//b/9P/0//T/9P/1//X/9v/3//j/+f/6//v/
+v/7//z//P///wAAAgACAAQABAAFAAYABgAGAAYABgAGAAYABgAGAAQABQAFAAQABQAG
AAcACAAGAAYABwAHAAUABQAFAAUABwAHAAcABwAHAAcABwAHAAcABwAHAAgACgAKAAoA
CgAKAAsACwALAAoACgAKAAoACgAKAAoACwANAA0ADQANAA0ADQANAA0ADgAOAA4ADQAN
AA0ADQANAA0ADQANAA0ACwALAAsACwALAAsACwALAAsACwALAAsACgAKAAoACgAKAAoA
CgAKAAkACQAJAAkACQAKAAgACAAIAAgACAAIAAgACAAIAAgACAAIAAgACAAIAAgACAAI
AAgACAAIAAoACgAKAAwADgAPAA8ADQANAA0ADQAPABAAEAAQABIAEwAWABcAFwAXABcA
FwAaABsAGwAaABYAFAASABAAEAAOAA4ADQAMAAsACgAKAAkACAAHAAUABAAEAAQABAAE
AAMAAwADAAMAAgACAAIAAAAAAAAA//8BAAEAAQABAAEAAQABAAAAAgADAAMAAwABAAEA
AAD////////+/wIADQAfADEARwBlAI0AtgDWAPIACwETAQEBvABdABsABAD8//T/8P/t
/+j/6P/v//X/9//5//r/+v/7//z//P/8//z//P/8//z//P/8//z//P/8//z//P/8//z/
/P/9//3//f/9//3//f/9//3//v/+//7//v/+/wAAAAAAAAAAAAAAAAAAAAABAAEAAQAB
AAAAAAAAAAAAAgACAAIAAgACAAIAAgACAAIAAgADAAMAAwADAAMAAwAEAAQABAAEAAQA
BAAEAAUABwAHAAcABwAFAAYABgAGAAYABwAHAAcACQAJAAoACgAIAAkACQAJAAkACQAI
AAgACAAIAAgACAAJAAkABwAHAAcABwAFAAUABQAFAAUABAADAAIAAQABAP7//v/+//7/
/f/8//z//P/8//z//P/8//////8AAAEAAgADAAQABQAGAAcACAAIAAkACgAMAAwADgAO
AA8AEAAQABAAEAAQAA4ADgAOAA4ADgAPAA8ADgAOAA4ADgAOAA4ADgAPAA8ADwAPAA8A
DwAPAA8ADwAPAA8ADwAPAA8ADwAPAA8AEAASABIAEgASABIAEwATABMAFAAUABQAFAAU
ABQAFAAVABcAFwAXABcAFwAXABcAFwAWABYAFgAVABcAFwAXABcAFwAXABcAFwAXABcA
FwAXABcAFwAXABcAFwAXABcAFwAWABYAFgAWABYAFgAWABYAFQAVABUAFQAXABYAFgAW
ABQAFgAUABQAFAAUABQAFAAUABQAFAAUABQAFAAUABQAFAAUABYAFgAWABYAFAAWABYA
FgAWABgAGQAZABkAGQAZABkAHQAeAB4AHgAeAB8AIgAjACUAJQAlACUAJgAnACcAJgAm
ACQAIgAgAB4AHAAcABsAHAAbABoAGgAXABYAFQATABIAEgASABIAEgARABEAEQARABAA
EAAQABAAEAAQAA8ADwAPAA8ADwAPAA8ADwAOABAAEQARABEADwARABAAEQARAA8AEAAS
ABUAGwArAD0ATwBpAIwAsADOAOkAAwETAQwB2QB7ACgACAAGAAIA/f/6//j/+f///wUA
BwAIAAgACQAKAAoACgAKAAoACgAKAAoACgAKAAoACgAKAAoADAAMAAwADQANAA0ADQAN
AA8ADwAPABAADgAOAA4ADgAOAA4ADgAOAA4ADgAOAA4ADwAPAA8ADwAQABAAEAAQABAA
EAAOAA==
         </WaveFormData>
      </LeadData>
   </Waveform>
</RestingECG>
