# Supplementary material for: Detection of Left Atrial Enlargement Using a Convolutional Neural Network-Enabled Electrocardiogram
Source: Front Cardiovasc Med. 2020 Dec 17;7:609976. doi: 10.3389/fcvm.2020.609976 (PMC7773668; doi:10.3389/fcvm.2020.609976)
Supplement: Supplementary file 3 [file Data_Sheet_3.ZIP › normal2/1802018018_11148_0000001T.XML]

<?xml version="1.0" encoding="Windows-1252"?>
<!DOCTYPE RestingECG SYSTEM "restecg.dtd">
<RestingECG>
   <PatientDemographics>
      <PatientID>1802018018</PatientID>
      <PatientAge>67</PatientAge>
      <AgeUnits>Years</AgeUnits>
      <Gender>Female</Gender>
      <PatientLastName>guanbilian</PatientLastName>
   </PatientDemographics>
   <TestDemographics>
      <DataType>Resting</DataType>
      <Site>1</Site>
      <AcquisitionDevice>MAC55</AcquisitionDevice>
      <Status>Unconfirmed</Status>
      <Priority>Normal</Priority>
      <AcquisitionTime>11:15:12</AcquisitionTime>
      <AcquisitionDate>12-14-2015</AcquisitionDate>
      <CartNumber>1</CartNumber>
      <AcquisitionSoftwareVersion>009C</AcquisitionSoftwareVersion>
      <XMLSourceVersion>MAC5000 v1.0</XMLSourceVersion>
   </TestDemographics>
   <RestingECGMeasurements>
      <VentricularRate>69</VentricularRate>
      <AtrialRate>69</AtrialRate>
      <PRInterval>166</PRInterval>
      <QRSDuration>70</QRSDuration>
      <QTInterval>410</QTInterval>
      <QTCorrected>439</QTCorrected>
      <PAxis>68</PAxis>
      <RAxis>75</RAxis>
      <TAxis>40</TAxis>
      <QRSCount>11</QRSCount>
      <QOnset>220</QOnset>
      <QOffset>255</QOffset>
      <POnset>137</POnset>
      <POffset>171</POffset>
      <TOffset>425</TOffset>
      <ECGSampleBase>500</ECGSampleBase>
      <ECGSampleExponent>0</ECGSampleExponent>
   </RestingECGMeasurements>
   <Diagnosis>
      <Modality>Resting</Modality>
         <StatementCount>4</StatementCount>
         <LabelText>12SL ��ϳ���</LabelText>
      <DiagnosisStatement>
         <StmtText>�������</StmtText>
      </DiagnosisStatement>
      <DiagnosisStatement>
         <StmtFlag>ENDSLINE</StmtFlag>
         <StmtText>��������������ɲ���</StmtText>
      </DiagnosisStatement>
      <DiagnosisStatement>
         <StmtFlag>ENDSLINE</StmtFlag>
         <StmtText>�������� ST ���쳣</StmtText>
      </DiagnosisStatement>
      <DiagnosisStatement>
         <StmtFlag>ENDSLINE</StmtFlag>
         <StmtText>�쳣 ECG</StmtText>
      </DiagnosisStatement>
   </Diagnosis>
   <Waveform>
      <WaveformType>Rhythm</WaveformType>
      <WaveformStartTime>0</WaveformStartTime>
      <NumberofLeads>8</NumberofLeads>
      <SampleType>CONTINUOUS_SAMPLES</SampleType>
      <SampleBase>500</SampleBase>
      <SampleExponent>0</SampleExponent>
      <HighPassFilter>16</HighPassFilter>
      <LowPassFilter>150</LowPassFilter>
      <ACFilter>NONE</ACFilter>
      <LeadData>
         <LeadByteCountTotal>10000</LeadByteCountTotal>
         <LeadTimeOffset>0</LeadTimeOffset>
         <LeadSampleCountTotal>5000</LeadSampleCountTotal>
         <LeadAmplitudeUnitsPerBit>4.88</LeadAmplitudeUnitsPerBit>
         <LeadAmplitudeUnits>��V</LeadAmplitudeUnits>
         <LeadHighLimit>2147483647</LeadHighLimit>
         <LeadLowLimit>268435456</LeadLowLimit>
         <LeadID>I</LeadID>
         <LeadOffsetFirstSample>0</LeadOffsetFirstSample>
         <FirstSampleBaseline>0</FirstSampleBaseline>
         <LeadSampleSize>2</LeadSampleSize>
         <LeadOff>FALSE</LeadOff>
         <BaselineSway>FALSE</BaselineSway>
         <ExcessiveACNoise>FALSE</ExcessiveACNoise>
         <MuscleNoise>FALSE</MuscleNoise>
         <LeadDataCRC32>2378663177</LeadDataCRC32>
         <WaveFormData>
7P/s/+z/7P/u/+7/7v/u//H/8v/z//T/8P/u/+z/6v/r/+z/7f/u/+z/7P/s/+z/7v/w
//L/9P/x//D/7//u/+z/7P/s/+z/7f/u/+//8P/w//D/8P/w//P/9P/1//b/8v/w/+7/
7P/u//D/8v/0//T/9P/0//T/9f/2//f/+P/2//T/8v/w//H/8v/z//T/9P/0//T/9P/3
//j/+f/6//j/9v/0//L/9P/2//j/+v/4//b/9P/y//P/9P/1//b/9f/0//P/8v/y//L/
8v/y//X/9v/3//j/+P/5//r/+v8AAP3//v8AAAIAAQAAAAAABQAHAAgACgAIAAQAAAD9
/wEAAwAFAAgACQAKAAoACgAKAAoACgAJAAYABwADAP3/AgAFAAYAAwD///7////4//n/
+f/6//v/+P/4//j/9//z//T/8//y//P/9P/1//X/9f/1//f/+f/8//3/+//8//j/9v/x
//H/9v/3//b/9//2//b/9v/1//P/7//3//7//f/7////+f/6/wsAIAA3AE0AUgBWAGIA
YgBRAD4AHAD0/9v/1v/W/9D/1f/o/+//6f/m/+b/5v/t//L/9f/7/wAAAQD///3//P/8
/wAAAwACAAAAAQAFAAMAAwAGAAcACAAIAAcABwAHAAkABwACAAAAAQACAAMABAAFAAIA
AwD///3//f/+//7///8EAAQABAAGAAMA//8AAAAAAwADAAQABgAGAAQABAADAAAAAQAG
AAkACAAIAAkACgAIAAkACgAKAAgACgAKAAsADQAKAAoADAAQAA8ADAAUABoAGQAYABcA
FQAUABYAEgARABIAEwATABgAHQAeAB8AIQAkACUAJQAgACAAIwAkACEAIQAfABsAFAAP
AAsACAAKAAoACgALAA0ADwATABUAEAAWABsAGwAZABkAGQAXABoAHAAdABwAHgAhACMA
IQAeACIAIwAjAB4AHQAdABwAGQAXABUAFQAZABoAGQAXABUAFwAXABEADwARABEADgAP
ABAAEAARAA8ADwANAAsADQAMAAgACQAOABEADQAOAA4ADAAOAAwACAAIAAkACwAKAAkA
CgAPAA0ACgAKAAsACQAJAAoACgAKAAsADwASABEACwAKAAkADgASABEADQAPAA8ADAAJ
AAsADwATABYAFAARAA4ADAAPABQAFQAXABUAEwASABYAFAAPAA0ACwANAA4AFgAaABcA
FQAOAAoADAAMAAwADQARAA8ADAAMAA8AEAARABIAFAAVABYAFgATABEAEwARABEADwAL
AA0AEwARAA4ADgAOAA4ADgAPAA4ADgAPAA8AEAARABIAEQARABMAEwARAAwADAAPAA8A
DQAOAA4ADgAQABEAEgASABEADQANAA0AEQAUABcAGgAYABUAEQANAA8ADAAMAA4AEAAQ
ABIAEAARABIAEwATABMAEgASABAADgAUABMAEgARABAAEwAUABQAFwARAA8ADgAPABIA
EwAVABkAFgAUABMAFAAYABoAHQAhAB8AHQAcABoAHQAdAB0AHgAcABwAGwAbACEAIgAh
ACcAJQAjAB0AGgAbAB4AGQAYABYAFQAUABIADwAOAAwACAAMAAwADAAMAAwADAALAAkA
CwANAA8ADwAMAAgABwAGAAkABwAKAA0ADwANAA0ADgAMAAwACwALAAcAAwACAAMA///7
/wEADAAXACIANwBVAGwAegB8AHgAbwBcAEYALAAJAPD/6v/q/+v/8P/z//X/+P/6//7/
BQAKAAcAAQACAAcACQAJAAoADAAQABMAEgAQABEAEwAPAA0ADgAPABAAEAARABEAEQAT
ABMAEAAQABMAEgARABAADwANAA8ADAALAA4AEgAVABkAFwASAA0ACgAMAAsADwASABQA
FQAXABoAFgASABAADQAHAAcACwANAAsADAAOABAADgAPABAAEAAOAA4ADAALABIAEgAV
ABoAFgARAAoADgATABMAEwATABYAGAAdABwAGwAcAB0AHQAfACMAIwAjACEAJAAlACUA
JAAkACcAKAAoACkAKAAlACUAJwAqAC4AMwA0ADUANwA2ADUANgA1ACwAMAAzADEANQA3
ADkAOQA1ADQAMgAuAC4AMQAzADEALgAyADMAMwAvAC0ALAAqACsAKQAnACcAJgAkACAA
GwAcAB8AIAAbABcAFwAVABAAEQASABIAEwAQABEAEAAPABIAEgAPABEAEwATAAwACgAM
AAwAEAAQAA0ADgAQABMAEgARABIAFwARAAwACgAJAAwADQAPABAAEgATABcAGgAUAAsA
BwADAAoADgANAAkADQANAAoABwAIAAsADgAQAA4ACwAIAAYABgAIAAYABQAGAAUABQAK
AAsACQAKAAsACAAEAAcABgAJAAkABAACAAIAAgACAAMABgAFAAMABAACAAIAAgACAAMA
AwADAAIA/v/9/wAA//8BAAEA//8DAAYAAwD///7//P/8//z//f/8//z//f/9//3//f/9
//v/+//9//3/+//4//j/+//7//r/+v/5//j/9v/3//j/+P/6//f/+P/5//j/+P/4//j/
+v/5//f/9f/5//b/9v/4//X/9P/1//L/8v/0//b/9//1//T/9P/y//H/8//y//H/8//z
//H/7f/1//j/9f/2//X/8v/x//P/8P/v//L/8v/y//L/8v/1//j/+v////X/8f/u/+3/
7//x//T/+f/5//j/+P/6//r/+v/7//3//////wAAAAACAAEAAAAAAAAAAAD/////AwAC
AP//AwADAAEA+//4//b/+P/y//D/8f/x//H/8P/u/+7/7f/q/+z/7P/s/+z/7P/s/+v/
6f/r/+3/7//v/+z/6P/n/+b/5//l/+j/6//q/+f/5v/m/+P/4v/g/9//6//p/+L/4f/j
/+P/5f/m/+3/+v8PAC0ARABOAFYAYABnAFwAPgAWAPP/3P/Q/8r/yf/Q/9f/2//a/9j/
3P/h/+j/4//d/+D/6f/n/+X/5P/k/+b/6f/o/+b/6//v/+3/7f/q/+n/6P/m/+L/4f/g
/+H/4//i/+T/6f/n/+f/5//n/+b/5//j/+H/4//k/+T/5f/r/+r/6f/q/+n/5f/m/+b/
5v/l/+X/5v/n/+b/5//n/+T/5f/q/+3/6f/o/+j/6P/o/+n/6v/q/+r/7P/s/+3/7//s
/+z/7v/v/+3/6f/w//X/8//x/+//8P/w//P/8P/x//T/9//5//j/+//6//n//P8AAAIA
AwAAAAAAAwAEAAUABwAHAAUAAwADAAQABgALAAwADQAPAA8ADwARABEABwAMABAADwAT
ABUAFwAXABMAEgAQAAwADQARABQAEwALAA4ADgANABAADwATABIADAAKAAoACgAKAA0A
DgAOABEADwARABQAGQAYABcAFwAZABUAEgAQABAAEgASABMAFQARAA8ADgAMAAoABwAE
AAIA/v/8//n/9//8//r/9v/5//v/+//3//b/9f/2/+//7P/t/+//8f/y//P/9P/0//L/
8v/y//L/8v/w/+7/6//n/+n/7f/x//P/8P/s/+v/6v/t/+v/7v/x/+//7f/t/+7/7P/s
/+v/6//r/+//7P/j/+P/7f/t/+j/8f8OAC8APQA+AEgAWgBcAEcAKAAEAOD/z//M/8r/
xv/T/+j/4//Z/9r/2v/c/+n/8P/t/+//8P/3//b/8//x//D/7v/t/+j/4v/n/+3/7f/v
//D/8f/y//L/7//t/+v/6//u/+z/7f/x//H/8f/x//H/8v/1//P/8//z//T/9P/1//b/
9P/y//L/9P/x//P/9P/z//P/9P/2//b/9P/0//P/7f/t//H/8//u/+7/7//w/+3/7f/t
/+z/8P/0//b/+f/5//T/8v/y//X/8//v//b//f/9//3//f/8//z////8//7/AAACAAMA
BQAJAAkACQAJAAwADQANAAsADAAQABIAFAAXABgAFwATABMAFAAWABkAGAAXABcAFQAV
ABcAFwASABgAHQAdABoAGQAYABUAEQAQAA4ACgAKAA0ADwANAAcACgAKAAkABAABAP//
/P/9//3//f///wIAAgAAAP3/+//9//3/9//6//3//v/8//n/9v/y/+//8f/z//P/8//4
//r/+f/9//z/+//z//D/9P/0//j/+P/1//b/+P/7//j/9f/0//f/9f/y//L/8//x//H/
8v/y//L/8//3//r/+f/z//L/8f/0//b/8//t//P/8//w/+3/7v/x//T/9v/0//P/8v/y
/+//8P/t/+v/7P/r/+v/8P/x/+//8P/x//D/7v/z//T/8v/x/+v/6P/t/+7/7//x//T/
8//x//L/8f/w/+//7v/t/+3/7f/s/+3/7f/x//H/9P/z//D/8//z/+//6v/o/+r/7P/u
//H/8P/w//H/8f/y//P/9P/z//D/8f/w/+3/6v/q/+3/7f/u//D/8f/y//H/8f/x//D/
8f/t/+3/7f/s/+z/7P/s/+3/7f/s/+v/8P/u/+//8v/x//D/8f/u/+3/7v/v/+//7//u
/+7/7P/s/+//7//v/+z/6//o/+P/7P/u/+r/6v/r/+r/6//v//D/8v/x//D/7//u//L/
9P/1//n/9P/z//P/9f/3//f/+P/7//n/+P/4//r/+v/6//v//f//////AAAAAP///f/7
//r//f/+//7///////z/9//5//r/+f/0//L/8P/y/+z/6v/r/+v/6//q/+z/7P/r/+j/
6v/q/+r/6v/s/+z/6//p/+f/6f/r/+v/7f/q/+r/6v/p/+X/5v/n/+j/5//o/+r/7P/s
/+v/6//3//P/7P/j/93/2//h/+r/9/8OACkAQQBaAGgAagBqAGEASgAoAAQA5//U/9D/
1v/X/9b/2f/X/8z/yv/g/+3/5P/f/+X/6v/v/+3/6//q/+r/6f/r/+n/5v/p/+3/6//r
/+r/6f/o/+b/4//j/+P/5f/m/+T/5f/p/+v/6//r/+v/6v/r/+f/5f/k/+T/4//j/+r/
6v/q/+z/6//n/+j/6P/p/+n/6v/s/+r/6P/o/+f/5f/l/+n/6//o/+j/6f/q/+n/6f/p
/+j/5v/o/+j/6f/s/+r/6//u/+3/6f/j/+j/7f/t/+3/7f/u/+7/8f/u/+z/7P/s/+v/
7//z//P/8//x//T/9f/1/+//7v/w//D/8f/z//P/8f/z//X/+P/8//3//P/7//v/+f/5
//v/+//0//r///////z/+//6//f/+f/8//7//v///wMABgAFAP7/AgADAAMAAwADAAQA
BAACAP///P/7/wAAAAD+//v/+v/7//r/8//z//X/9f/y/+//7v/s/+v/6f/r/+v/6//u
/+7/6//t/+r/6f/h/97/5v/o/+7/8P/s/+z/7f/v/+r/5f/i/+P/4//i/+T/5//p/+n/
6v/q/+T/4f/h/+D/4P/b/9v/2//f/+L/4P/b/+D/4f/f/93/3P/d/97/3v/g/9//3v/e
/+D/4v/g/9//2//Z/9j/3P/d/9v/3P/d/9r/2P/d/97/4v/j/9//3v/j/+T/5f/n/+X/
3//Y/9T/1//Y/9n/2v/d/9//4f/i/9//3//j/+P/4v/f/9r/2//f/93/2v/a/9n/2P/X
/9f/3P/e/+H/4//i/+H/4P/d/9//4//l/+X/3//e/+D/3//h/+L/4v/i/9//3//f/97/
4P/d/97/3//h/+L/4//k/+b/5//n/+f/5f/e/9r/2P/Z/9r/3f/c/9v/3P/d/93/3//e
/97/3P/d/9//3v/d/+H/4//j/+H/5v/o/+T/5P/j/+D/3//h/9//5f/m/+H/1//b/+H/
5//q/+f/5v/l/+T/5f/m/+f/6P/n/+b/5f/k/+P/4v/h/+D/4//k/+X/5v/m/+b/5v/m
/+n/6v/r/+z/6f/m/+P/4P/i/+T/5v/o/+f/5v/l/+T/5v/m/+b/5v/l/+T/4//i/+L/
4v/i/+L/5P/m/+j/6v/o/+b/5P/i/+L/4v/i/+L/4f/g/9//3v/g/+L/5P/m/+n/6v/r
/+z/6f/o/+f/5v/l/+T/4//i/+P/5P/l/+b/4//i/+H/4P/k/+b/6P/r/+r/6v/t/+n/
6f/q/+3/7f/r/+z/7//v/+7/7v/w//D/8v/z//X/9f/5//z//v8AAP7//P/7//r//f/9
//7/AQD9//f/+P/5//r/9//3//j/+v/0//L/8f/w/+//7f/s/+7/7f/q/+z/7f/u/+//
8P/y//H/7//v//D/8f/w/+//7v/w//L/9P/u/+//8P/v/+v/6//s/+z/7P/r/+v/6//t
//D/9f/5/+3/5f/s//P//P8ZADkARgBMAFIAUgBRAEAAHAD2/93/zv/M/9D/0//Y/9v/
3f/a/97/5P/n/+r/6f/p//L/+f/7//n/+P/4//r//f/8//r//P////z/+//5//n/+f/4
//j/+f/6//3//v/8//3/AQD+//3//P/7//z////9//3/+//8//z//f8AAP7//P/8/wAA
//8DAAYAAwABAAAAAAADAAIAAwADAP////8DAAUAAgACAAMABAACAAEAAAD+/wAABAAG
AAkADAAKAAsADgAMAAkABAAKABMAEwATABMAEQAQABIADgAMAAwADAALABEAGQAdACEA
HgAgACAAHwAZABgAGgAaAB0AHwAfAB0AHQAfACIAJgAnACYAJQAlACgAKQAsAC0AJAAq
AC8ALwAuAC0ALAApACsALgAwADAAMAAzADUAMwAuADIAMwAzADAALwAvAC4AMAAvAC4A
LwAwADAALgArACkAKwArACUAJAAlACQAIAAhACAAHgAdACAAIwAkACUAJAAiAB0AHQAZ
ACEAHgAWACIAIwAkACUAJgAlACQAIgAjACEAIwAmACsAKwArACwALwAtACwALAAuADAA
MAAxADMAMgAxADEAMAAvAC0AKwAqACYAJAAhAB8AIwAgABsAHQAiACMAIAAgAB4AHgAW
ABIAFQAZAB0AIAAiACIAIQAeAB0AHAAbABoAGgAaABkAFwAVABcAGQAZABwAGgAbABwA
GwAXABgAGQAYABUAFAAUABQAFAATABMAGQAZABYAFQAXABEADQAQAB0ANABLAF0AagBy
AHwAfgBzAGAAQgAcAPv/7v/s//T//f8AAP3///8CAAAAAAAFAAoADwAPAA4AFwAbABsA
HAAeAB4AHwAcABgAGAAbABgAFwAXABcAFwAWABgAGQAaAB0AHQAaABoAHQAaABkAGAAX
ABkAGwAYABcAFAAUABMAEwAXABYAFQAWABYAEwAVABYAFQAVABYAGAAZABgAGQAZABMA
EwAXABkAFgAWABcAGAAWABcAGAAYABoAHAAcAB0AHQAaABoAHAAcABkAFAAaACAAHwAe
AB0AHgAeACEAHgAiACYAKgAtACsALQArACkAJgAoACgAJwAnACgALAAuADQAOQA8AD0A
OQA3ADYANgA8ADwAPAA9AD0APQA/AD8AOAA+AEMAQwBFAEUARQBDAD4APAA5ADQAMgA1
ADcANQAuADAALwAtACkAJwAmACQAJAAjACIAIwAkACIAHgAZABkAGwAbABUAEwAVABUA
EgASABIAEQARABEAEwATABMAGAAYABUAFwAYABkAEwASABIAEAASABAADAAOABEAFQAT
ABEAEQAVABQAEgATABUAFQAVABYAFgASABEAEwAUABYAEQARABEAEgASAA0ABQALAA0A
DAALAAoACwAMAAwACgAJAAgACAAKAAwACgAJAAYABQAFAAoACgAHAAcABwAIAAYACwAM
AA4ADQAHAAQABQAGAAcACQAJAAcABAAEAAQABAAEAAQABAADAAIAAAADAAUACwANAAwA
CQAEAAUADAANAA0AEAANAAoABwAFAAcACAAKAAsACQAHAAUAAQABAAMAAwABAAEABAAK
AA0ACgAIAAUAAgAFAAcACQAKAAYAAQAAAP//AAACAAQABgAGAAUAAwABAAcABAAEAAYA
BgAGAAgABgAAAP7//P/5//v//P/+//7/AAADAAMAAwABAAEA///7/wAAAgD+//7//P/6
//r//f/9/wMABAD//wMAAQABAAEA/P/8//z//P/8//r/+v/6//r/+v/6//r/+v/8//z/
/P/8//3//v///wAA///+//3//P/9//7///8AAPv/+P/1//L/9f/4//v//v/9//z/+//6
//j/+P/4//j/+P/4//j/+P/6//r/+v/6//r/+v/6//r/+P/4//j/+P/4//j/+P/4//r/
+v/6//r/+P/4//j/+P/3//b/9f/0//f/+P/5//r/+P/2//T/8v/0//T/9P/0//T/9P/0
//T/9f/2//f/+P/3//b/9f/0//P/8v/x//D/8v/0//b/+P/2//b/9v/2//j/+v/8//7/
+f/2//P/8P/w//D/8P/w//H/8v/z//T/9f/2//f/+P/2//b/9v/2//X/9P/z//L/9P/0
//T/9P/2//b/9v/2//b/9//4//j/+//3//f/+P/4//f/9v/2//b/9f/z//L/9v/4//r/
/f////////8AAAAAAAD///7/AQACAAMAAwABAAMAAAD7////AQABAP3/AAACAAYAAgAA
AP////////z/+v/4//X/8P/y//L/8v/w//D/8P/v/+3/7f/v//H/8f/x/+7/7v/u/+7/
6//t//L/8//y//P/8f/w/+//7f/j/+n/7f/o/+f/6//t/+v/7P/x//b/CQApAEIAUgBg
AGwAcwBuAFYAMAARAPb/4P/c/9//4v/n/+f/4P/i/+z/7//s/+v/7f/y/+//8P/v/+//
8P/u/+//7P/o/+z/8f/w//H/8v/z//T/9P/w/+3/6v/p/+v/6P/o/+v/7P/t/+7/7//v
//H/7v/t/+//8P/w//H/8P/s/+j/5v/p/+f/6v/s/+//7//w//L/8f/u/+3/6//p/+n/
7f/v/+3/7v/w//L/8P/x//L/8v/v//D/7//v//P/8v/0//j/+P/1//D/9v/7//n/9//1
//T/9P/3//T/9v/4//r/+//9/wEAAQABAAAAAgACAAEA/v/+/wEAAgACAAMAAgD/////
AQAEAAgACgAIAAYABQAHAAcACQAJAAcAEAAYABsAFwATAA8ACQANABAAEgASABUAGQAc
ABsAEwAUABIADwAOAA8AEQASABEADwANAA0AEwAUABMAEQAPABEAEQALAAgACQAIAAQA
BAAEAAMAAwAGAAkACgALAAsACAACAAEAAQABAPr/+P/9//7/AwAEAP7//v///wEA/v/7
//r//f/8//j/9//3//f/9//4//j/9v/3//v//v/8//f/9//3//j/+v/3//H/9f/1//L/
7//x//P/9f/2//T/8//y//L/9P/2//T/8//y//H/8f/2//P/7//u/+3/7//u//T/9v/0
//P/7f/q/+v/7P/t/+//8//x/+7/7v/s/+r/6P/m/+r/7f/w//L/7v/t//D/7//v/+3/
6f/r//H/7//s/+z/7P/s/+z/7f/t/+z/7P/r/+v/6//r/+n/6f/r/+v/6f/p/+r/7v/v
/+v/6v/o/+b/6f/r/+3/7v/t/+n/6f/p/+j/6P/o/+j/6f/p/+j/5//q/+b/5f/m/+n/
6v/t/+z/6P/m/+T/4f/j/+T/5v/m/+r/7f/t/+3/7f/t/+v/5//q/+r/5P/i/+X/5v/p
/+//6v/t/+v/4//r//P/8//p/+L/5P/k/+T/5P/l/+b/5//o/+j/6P/o/+j/6f/q/+v/
7P/u/+7/7v/u/+z/6v/o/+b/4//i/+H/4P/i/+T/5v/o/+v/7P/t/+7/7P/q/+j/5v/m
/+b/5v/m/+f/6P/p/+r/6P/o/+j/6P/q/+r/6v/q/+v/7P/t/+7/6//q/+n/6P/r/+z/
7f/u/+r/6P/m/+T/5//p/+v/7P/t/+n/6f/q/+//8f/z//b/9//3//b/9v/3//b/9f/1
//j/+f/6//z/+//6//j/9v/5//r/+//7//3/AQAAAP3//f/9//v/9f/1//b/+f/0//D/
7f/r/+n/6//s/+3/7f/o/+r/6v/q/+r/6v/q/+n/5//n/+n/6//q/+n/5f/k/+f/6P/m
/+n/6P/n/+T/4//k/+T/5P/j/+n/6//l/+D/4f/n/+n/5//o//P/BgAhADcASABaAGwA
cgBlAE4ANgASAOv/2P/W/9T/1f/a/+X/5f/e/9r/2v/b/97/5//t/+7/6//q/+f/5f/k
/+P/5f/j/+D/5f/p/+f/5//n/+f/5//m/+n/6//t//H/7v/q/+n/6//t/+3/7f/t/+3/
7//s/+v/7v/w//H/8//y/+z/5v/i/+P/4f/k/+b/6P/p/+v/7v/t/+r/6f/n/+X/5f/p
/+v/5v/m/+f/6P/q/+3/8P/y//H/8v/x//H/8v/u/+3/7v/x//H/7//4/wEAAQABAAEA
/P/4//f/8P/x//T/9//5//v//////////P/+//7//f/7//z/AAACAAMABQAFAAMAAwAD
AAQABgAKAAoACgALAAgABwAIAAcABQAOABYAGQAWABUAFAARABIAEgARAA4ADAANAA0A
CQAHAA4AEgAVABIAEQARABAAEQAPAA0ADQAPAA4ACwAHAAkACwALAAUABwAJAAkABgAD
AAAA/P/5//r//f/+/////v/8//f/9//7//3/+P/4//v/+v/9//z/9P/0//X/9//1//P/
8//3//X/8v/y//P/9f/3//r//P/4//f/+f/6//n/8//y//H/9v/6//n/9f/3//f/9P/x
//H/8//1//b/9P/z//L/8v/z//b/9f/1//L/8f/x//b/9f/x//D/7//w//D/9//6//j/
9//x/+7/7//w//H/8//y/+//6//q/+v/7P/t/+7/7f/t/+3/7P/r/+v/7//v//H/7//r
/+3/8//x/+7/7v/r/+r/6f/p/+r/6v/r/+v/7f/t/+3/6//q/+v/6v/n/+T/5P/n/+f/
6P/q/+v/7P/s/+3/7v/u/+v/5//n/+f/6f/q/+v/7P/p/+f/5P/h/+f/5P/k/+b/5//o
/+v/6v/l/+T/4//h/+H/4P/g/97/4P/j/+P/4//j/+P/4f/d/+L/4v/c/9r/3f/c/93/
4f/a/93/2//T/+P/4f/b/93/4P/d/9r/1//U/9T/1P/U/9T/1//Y/9n/2v/a/9r/2f/b
/9n/2//e/+P/4P/f/9//4f/j/+L/4v/k/+X/5v/o/+v/7P/t/+//8P/u/+3/7P/s/+z/
7P/r/+v/6//o/+P/5f/p/+v/6f/q/+f/5v/d/9j/2P/Z/9r/2v/Y/9j/1//U/9n/2v/b
/9z/2f/Y/9b/0//V/9f/2f/Z/9v/2P/Y/9j/1v/T/9X/1//a/9n/2v/c/9v/2v/Y/9f/
2f/T/9D/1f/R/83/0//g/+3//v8XADMARgBKAFAATgBBACgAAgDc/8v/wv+y/6b/r//C
/8X/v//C/8T/wv/H/9L/2//f/97/3//e/9v/2f/Y/9r/3f/c/9r/3v/j/+L/4//i/+H/
4P/e/9//3//f/+H/3v/a/9n/2//d/9//4f/j/+D/4f/d/9v/2f/a/9r/2//h/+L/4//m
/+P/3f/c/9r/2//b/9z/3v/h/+D/4f/h/9//3//j/+X/5P/k/+X/5v/k/+X/5v/m/+j/
7P/u//H/7//q/+j/6P/l/+H/2//g/+v/7f/v//H/7//u//D/7P/u//D/8v/z//f/+//7
//v//P8AAAIAAwD9//z//v/+/wAAAwAEAAMACQALAAwAEAASABQAFAAUABQAFgAYABkA
HQAdAB8AIgAnACkAKQAqAC0ALgAuAC8AMgAtACoAKAAnACUAJQAmACYAIwAhAB8AHgAZ
ABYAEgAPAA4ACgAEAAUABwAHAAMAAgAFAAgAAwACAP7//f/8//r/+//8//z/+v/6//r/
+v/6//r/+v/5//f/9//5//v/+//6//b/9f/0//X/8//2//n/+//5//n/+v/6//r/+f/5
//n/+f/4////CwALAAEAAAARACYAOQBNAGAAZgBkAGIAYwBQACgA/P/V/7j/vP/O/83/
zP/X/+H/5v/u/+7/7f/0////AwAEAAEA///9//z//P/+/wEAAAD+/wIABwAGAAcAAwAB
AP///P/9//3//f///////P/8////AQABAAEAAQD//wEA/v/9////AAAAAAEAAgAAAP7/
/v/8//n/+//8/wEAAwAGAAoACAAGAAYABQAAAP//AgADAAMABAAGAAgABgAHAAgACAAL
AA4ADwARABEADAAKAAoADgANAAoAEgAXABUAEwARABQAFgAbABoAGAAYABgAFwAXABsA
GwAbAB4AIgAkACUAJgAoAC0AMAAvADEAMQAvAC0ALQAuADAAMgAyADIAMwAwAC8AMAAv
ACgALgAzADMAMgAxADAALQArACoAKAAkACEAIwAkACEAGQAcABwAGwAWABUAFQAUABYA
FQAUABUAFgAWABQAEQATABUAFQAPABEAEwATABAADwAOAAwACwAKAAsACgAJAA4AEAAP
ABMAEAAPAAcABAAJAAoADwAQAAsADAAOABEAEQAPAA8AEwASAA4ADQANAAsACwAMAAwA
DAANABEAFAAQAAkABwAFAAsADgAMAAcADQANAAoABwAIAAsADgAQAA4ACwAIAAYABgAI
AAYABQAGAAUABQAKAAoABwAHAAcACAAGAAsADAANAA0ACAAGAAgACAAIAAkACgAHAAMA
AgAFAAYABwAIAAsACwALAAoACwALAA8ADwALAAUA/f/7/wQABQAFAAgABgAGAAYABwAI
AAgACQAJAAkACQAJAAcABQAHAAcABQADAAQACAAJAAsADAAMAAwADAANAA4ADgALAAUA
AwABAAMABgAJAAwACgAJAAcABQAMAAoACwAOAAoACAAIAAQAAgACAAIAAQADAAQABgAG
AAgACwALAAsACwALAAkABQAPABIADwAQAAwACAAGAAcACQARABQAEQAZAA8ACQATABgA
FQAUABMAEgAUABQAFAAUABIAEgASABIAFQAYABsAHgAdABwAGwAaABgAFgAUABIAEgAS
ABIAEgAQAA4ADAAKAAgACAAIAAgACgAKAAoACgAIAAgACAAIAAYABgAGAAYABwAIAAkA
CgAHAAYABQAEAAcACAAJAAoACAAIAAgACAAHAAYABQAEAAcACAAJAAoAFgAiAC4AOgBJ
AFYAYwBwAGIAVgBKAD4AKQAWAAMA8P/z//T/9f/2//T/9P/0//T/+P/8/wAABAAIAAoA
DAAOAA==
         </WaveFormData>
      </LeadData>
      <LeadData>
         <LeadByteCountTotal>10000</LeadByteCountTotal>
         <LeadTimeOffset>0</LeadTimeOffset>
         <LeadSampleCountTotal>5000</LeadSampleCountTotal>
         <LeadAmplitudeUnitsPerBit>4.88</LeadAmplitudeUnitsPerBit>
         <LeadAmplitudeUnits>��V</LeadAmplitudeUnits>
         <LeadHighLimit>2147483647</LeadHighLimit>
         <LeadLowLimit>268435456</LeadLowLimit>
         <LeadID>II</LeadID>
         <LeadOffsetFirstSample>0</LeadOffsetFirstSample>
         <FirstSampleBaseline>0</FirstSampleBaseline>
         <LeadSampleSize>2</LeadSampleSize>
         <LeadOff>FALSE</LeadOff>
         <BaselineSway>FALSE</BaselineSway>
         <ExcessiveACNoise>FALSE</ExcessiveACNoise>
         <MuscleNoise>FALSE</MuscleNoise>
         <LeadDataCRC32>3451703830</LeadDataCRC32>
         <WaveFormData>
6P/o/+j/6P/m/+T/4v/g/+L/4v/i/+L/4v/i/+L/4v/i/+L/4v/i/+L/4v/i/+L/4P/g
/+D/4P/i/+L/4v/i/+T/5P/k/+T/4v/i/+L/4v/i/+L/4v/i/+L/4v/i/+L/5P/k/+T/
5P/k/+T/5P/k/+X/5v/n/+j/5//m/+X/5P/j/+L/4f/g/+L/5P/m/+j/6v/q/+r/6v/n
/+b/5f/k/+b/5v/m/+b/5P/k/+T/5P/k/+T/5P/k/+X/5v/n/+j/6v/q/+r/6v/n/+b/
5f/k/+X/5v/n/+j/7P/u//D/9f/1//X/9v/3//X/9f/1//X/9f/1//X/9f/z//b/8v/v
//X/9v/z//T/+v/+//z/+P/2//b/8//u/+7/8f/y//H/7v/u/+3/6//t/+z/6v/p/+n/
6v/s/+z/6v/o/+X/4v/m/+b/5f/l/+j/5v/l/+T/5v/n/+n/6//q/+f/5//q/+n/6P/n
/+b/6P/p/+r/7P/r/+r/6f/p/+n/5//o/+T/4v/m/+v/7//1//T/9P/4/wUAGwAvADwA
RgBYAHAAkwC7AM4AxACYAGMASQBAACwAGAAVABIACAAEAPz/8//1//n/+//7//j/+P/4
//r/+//7//z/+//8//z/+//6//r/+P/4//r//P/8//z/+P/y//f/+f/3//f/+P/4//T/
9f/z/+z/6v/s/+7/7//y//D/8f/z//T/8v/y//P/9//4//j//P/6//f/9//0//D/8P/0
//T/8f/x//L/8v/z//X/8v/v//H/8//z//T/9//7//v/+f/5//r/+/////3//P/8////
/f/9/wAAAAAAAAAAAAADAAUABQAIAAUABwAJAA4AEwASABMAEwAWABIADgAMAA4AAwD+
//n/9v/6//z//v/9/wAABAAIAA4ADAAOAA0ADAAQABMAFAAVABcAHAAgAB4AIAAjACMA
IgAiACEAHwAfACEAIQAiACMAIgAfABwAGwAeABwAGQAZABYAFAAQAAoACwASABQAFQAP
AA4ADQALAAYABQAEAAQAAwAGAAUABgAIAAgAAgD+//7///8EAAgAAwADAAUAAQAEAAcA
CAAEAAMABQAKAAwACgAIAAQAAgAGAAcAAgD9/wAAAQAGAA0ADwAJAAQAAQADAAYABgAG
AAYABgAHAAcABgAHAAcACAAGAAYABwAHAAUA//8BAAYACQAIAAkACgAIAAUABwAJAA4A
DAAJAAYACAAIAAgACQAGAAQAAAAAAAIAAwACAAQABAAGAAIA/v8AAAIAAwAFAAMAAwAB
AAEABgAHAAQABAACAAUACAAGAAQAAgAAAP3/+////wMABgAHAAYABQD///7///8BAAYA
BAAEAAQAAwACAP//AQAFAAcABgAGAAcACQAJAAUAAgAHAAgABQAGAAcABgAFAAUAAgAC
AAMAAgACAAIABwALAAsACAAEAAQABAAGAAgACAAIAAgACAAIAAsACwAMAA4AEAARAA8A
DwAPAA8ADQALAAkACAANAAsACgAOAA4ACgAKAA4AFAASAA4ADAAPAA0ACQAHAAgABwAE
AAMABgAGAAUABQAFAAQABAAFAAcACgALAAsACQAGAAMABAAEAAMAAwAGAAQAAwACAAIA
BQAHAAkABgABAAEABAAEAAQABAAEAAMAAwADAAQABAAFAAYACAAJAAUABgAAAPj/9v//
/w8AEQAMAAgACAARACcAQwBWAFwAaAB+AKMAyQDiAOQAxgCRAGkAUgA+ADIALwAoAB4A
GgAUAA0ACQANABMAFQASABIAEgARABEAEAAQABEAEgASABEAEAAQAA4ADgANAA4ADQAM
AA4ACgARABUADwANAAwACgAMAA8ADwAKAAoADAAOAA8ADgAKAAkACQAMAAoACgALAAsA
CgAIAAoADAAJAAkABgACAAIABgAGAAMAAwAEAAQACQALAAgABQACAAMAAgACAAEABQAF
AAMAAwAEAAUACQAFAAQABAAHAAgACQANAA4ACgAKAAoADQAOAA8AEwARABAAEQAVABkA
GAAZABkAHAAfAB4AHwAkACAAIAAgACIAJwAqAC0ALQAsACwALAAuAC8AMgAyADIAMwA1
ADUANQA0ADYANwAyADUAOQA6ADoAOAA3ADUANQA0ADMAMwAzADIALwAsACsAKwAoACQA
IwAjACIAHwAaABQAGAAXABUAEAAQABAADwAPAA8ADwAQAAwADgAMAAwADQAOAAkABgAG
AAcADAAQAA8ADwARAA0ADQAPAA8ACgAJAAkADAAMAA4ADgAMAAwAEAARAAwABwAGAAUA
CAANABAACwAHAAUABQAIAAgACAAIAAgACQAJAAcABwAGAAYABAAEAAUABQAGAAEABAAK
AAgABAACAAAAAQD//wIABQAHAAQAAAD8//3//v///wEA///+//v//P/8//v/+P/4//v/
/v/7//j/+v/6//n/+f/6//v/+v/7//z/+//2//T/8f/z//X/8v/y//L/8v/x//H/9f/5
//z/+v/4//b/7//t/+3/7v/y//H/8P/v/+3/6//p/+z/8f/z//L/8v/z//P/8f/r/+b/
6//s/+n/6v/u/+7/7v/v/+z/7P/t/+z/6v/o/+v/7f/v/+z/6P/o/+r/6v/o/+f/5f/p
/+n/5//r/+v/5v/m/+r/7P/m/+b/4//h/+T/5//o/+n/6v/o/+j/6//r/+r/6v/q/+n/
6//r/+v/6//p/+n/6f/q/+3/6f/m/+j/6//o/+n/7v/y//D/7P/q/+j/5f/g/93/3//f
/93/3f/e/97/3f/d/93/3P/c/93/3v/g/+D/3//e/9z/2v/c/9v/2f/Y/9r/2f/Z/9n/
2v/b/93/3//c/9f/1//a/9r/3P/c/9z/2//Z/9f/1v/U/9b/1v/X/9f/1//a/9j/0v/S
/9v/4//h/9b/1P/a/+P/9f8JABgAJgA+AFAAZQCFAKIAoAB8AEsAJQAKAPr/8v/p/+T/
5P/i/+L/4f/Z/9X/4f/f/9z/3P/c/9r/2f/X/9b/1//Y/9j/1//X/9j/1//Y/9f/2P/X
/9b/1f/Q/9b/2f/W/9X/1f/U/9T/1//X/9L/z//Q/9H/0f/S/9D/0f/T/9X/0v/R/9H/
0f/S/9L/1v/V/9H/0P/M/8r/zP/S/9T/0f/R/9L/0v/V/9f/1P/R/9D/0f/Q/9D/0f/V
/9X/0//U/9T/1P/X/9b/1v/X/9v/2f/Z/9z/3P/c/9z/3P/f/+D/4f/l/+P/4//j/+b/
6f/n/+f/5v/o/+v/6v/r//D/7f/u/+//8v/2//j/+v/5//b/9v/2//j//P8AAAEAAgAE
AAcACAAJAAgACgALAAYACAALAAsACgAKAAkABwAHAAUAAwAIAA8AEgARABAADwAOAAwA
DAAPAA8ADwAQABEAEQAPAA8ADwAPAAsACQAHAAYACAAFAAMABgAGAAIAAgAGAAQA/P/y
/+r/6v/n/+L/3//h/+H/3//f/+H/4v/i/+P/4f/e/9z/2//f/+L/4//j/+L/4P/e/+D/
3//d/9z/3v/b/9n/1//W/9f/2f/b/9j/1//X/9r/2v/Y/9j/2P/X/9n/2f/a/9r/2f/Y
/9j/1//P/8j/xv++/8L/1f/f/9n/0v/Y/+T/7////xkAMgBGAF4AfgCjAMMAygCwAIAA
TwAzACYAEgD+//f/8v/q/+L/3P/b/+H/4f/b/9j/1P/T/9L/0P/P/83/zP/P/9D/0P/P
/8z/zP/K/8r/zP/O/87/zv/L/8b/zP/P/8v/y//M/8z/zP/P/8//yv/I/8r/zP/N/8//
zP/M/83/y//I/8f/x//I/8j/x//K/8v/yf/K/8j/w//C/8X/xP/F/8X/xv/G/8b/x//D
/7//wf/D/8P/xP/D/8f/x//F/8T/xP/E/8f/yP/I/8n/zf/M/8v/zf/M/8n/yP/H/8n/
zv/P/9P/0f/P/8//0v/V/9X/1f/U/9b/2P/W/9b/2v/V/9b/1//a/9z/3v/g/9//3f/c
/9v/3P/e/+L/4//k/+L/4//i/+H/3v/g/+H/3P/e/+H/4f/g/9//3f/a/9n/2v/b/93/
3//d/9n/1f/T/9j/1v/T/9P/1v/W/9T/0P/L/9D/0P/P/8//0P/R/9H/zv/N/8z/zP/O
/9L/0v/U/9b/1v/Q/8z/yf/J/83/0P/N/83/z//L/8r/y//K/8T/w//F/8r/zP/M/8z/
yv/K/8v/y//F/7//wf/B/8X/y//O/8f/wf+9/7//wv/C/8L/w//E/8b/x//B/8H/wP/A
/8L/wv/D/8P/wf+7/73/wv/E/8L/wv/C/8L/v//B/8P/xf/C/77/uv+8/7z/vP+9/77/
vv+8/77/vv+9/7r/uv+//8L/v/+8/7z/vP+7/7v/u/+7/7n/uf+7/7v/t/+2/7b/uf+8
/7r/u/+8/73/vf+3/7n/u/+8/77/vv++/7n/t/+3/7j/vP+7/7r/uf+3/7X/s/+2/7v/
t/+0/7L/sf+2/7f/tP+y/7T/tP+w/7D/s/+0/7X/t/+2/7b/t/+2/7T/sv+1/7f/t/+0
/7D/sP+0/7T/sv+x/67/sf+w/63/sv+z/6//sP+w/7L/rP+s/6//tP+2/7b/tv+2/7n/
uv++/7//vP+8/7z/u/++/7//wP/B/8H/wf/B/8L/xv/D/8H/xP/D/77/vf/A/8L/wP+8
/7r/u/+5/7X/s/+z/7P/sf+x/7P/tP+0/7X/sf+u/6z/q/+s/67/rv+t/67/rP+q/6z/
rv+t/63/sP+v/6//r/+w/67/r/+w/6z/rP+t/7H/sv+y/7L/sv+x/7P/s/+0/7T/tv+2
/7f/t/+5/7T/tP+0/7T/vf/H/8P/uv+6/77/yf/b/+3//v8QACQANABPAG8AhAB2AEYA
FQD5/+j/4v/g/8v/vP/K/9j/zv/H/8//1f/T/9f/1v/Y/9r/3P/d/93/3v/j/+j/7P/v
//L/9v/4//z//v8CAAQABgAJAAYADgATABAAEQATABQAGAAdAB8AHAAeACAAIgAjACYA
JgApAC0ALwAsACsAKwAuADAAMQA2ADsAOwA+AD4APAA8AEAAQABCAEMARQBGAEoATQBL
AEkARwBJAEkASgBIAEsASgBHAEQARABEAEcARgBGAEcASwBJAEkATABMAEUAQgA/AD8A
RABFAEkARwBDAEEAQgBDAEIAQQA/AEAAQAA+AD4AQgA/AEAAQQBEAEcASABJAEcARABE
AEQARgBGAEgARwBGAEYARwBGAEUARwBKAEwASABKAE0ATQBMAEwASwBJAEkARwBHAEgA
SQBIAEUAQgBBAEEAPgA6ADkAPAA8ADoANgAyADYANQAzAC0ALAArACkAJwAnACcAKAAl
ACgAJwAoACcAJgAfABoAGQAZAB0AIAAeAB8AIgAfAB0AHwAfABoAFQAVABgAGAAZABoA
GQAaABsAGwAVAA8ADgANABAAFQAaABUAEQAPAA4AEAAPAA4ADgAOAA8ADwAJAAkACAAI
AAkACgAMAA0ACgADAAQACAAIAAYABgAGAAgABQAHAAkACgAIAAUAAgAFAAYABwAJAAYA
BAAAAAAAAgABAP7//v8DAAYAAwAAAP///v/8//v/+//7//n/+f/8//3/+v/6//j/+f/6
//b/+f/6//v/+//1//f/+f/6////AAABAP3/+f/3//b/+P/5//r/+//7//r/9//5//3/
+//4//b/9f/3//f/8//w//T/9v/0//b/9f/0//P/8//x//L/9P/0//D/7v/x//P/9v/0
//H/8v/z//L/7//t/+z/8f/y//H/9P/1//H/8v/0//b/8P/w//P/8//y//H/8f/s/+v/
8f/2//b/9v/2//b/9//4//n/+v/3//b/9f/0//T/9P/0//T/9f/2//f/+P/3//b/9f/0
//f/+P/5//r/9//2//X/9P/2//b/9v/2//j/+P/4//j/9v/0//L/8P/y//L/8v/y//D/
8P/w//D/8//0//X/9v/1//T/8//y//D/8P/w//D/8P/w//D/8P/x//L/8//0//T/9P/0
//T/9P/0//T/9P/z//L/8f/w/+7/7v/u/+7/8P/w//D/8P/x//L/8//0//X/+f/6//v/
+v/7//v/+//+////AAABAAQABQAHAAwACAAFAAcABgAFAAYACwAQABAADAAKAAoACgAI
AAgADQAJAAMA///8//3//f/+//7//v/9//3//v/7//j/9P/w//H/8P/z//T/8f/x//T/
8v/1//b/+P/7//r/+//3//P/8f/0//T/9P/3//j/+P/5//j/+P/3//b/+P/5//n/9//0
//T/7v/q/+//+f/9//j/9v/+/w0AGQAtADwASABWAGoAiwCzAMwA0AC2AIUAYQBOADwA
KgAfABgAFAAOAAoAAQD9/wMACQALAAgACAAIAAgACQAJAAoACQAIAAYAAwAFAAYABQAG
AAQABgAGAAYABgACAAkADQAGAAUABQAEAAIABQAFAAAAAgAEAAYABwAFAAIAAgADAAYA
BAAEAAUABAAEAAMABgAJAAcACAAGAAMABAAJAAoABgAFAAUABAAIAAsACQAHAAUABwAH
AAgABgAJAAgABQAHAAgACQANAAsACgAKAA0ADgAPABMAFAAQABAAEAATABYAFwAbABkA
GgAbAB8AIwAjACMAIgAkACYAJgAoAC4AKgAqACoALAAuADAAMgAxADIANAA2ADoAOAA6
ADkAOAA9AEEAQwBFAEQARgBHAEIARwBLAEwATABOAE8ATwBRAFEAUQBSAFMAUABNAEoA
SQBOAEwASQBJAEgARgBCADwAOgBAAEEAQQA9ADwAOwA5ADcANwA3ADgANQA2ADMAMgAw
ADgANgAyADgAOgA6ADoAOgA4ADgAOwA7AD8AQgBFAEcASQBLAE0ATwBNAE0ATQBOAFQA
UQBPAFIAUABMAEwAUABSAE4ASABEAEAAOwA0AC8AMQAxAC8ALwAyADIAMQAxAC0AKAAk
ACEAJgAqACwALQAsACoAKAAqACoAKQApACwAKgApACgAKAAmACcAKAAkACIAIwAnACgA
JwAmACUAIwAjACMAJAAkACYAJgAnACcAIQAcABQAFAAaACUAKwAnACQAKgAsAC8ARQBh
AHYAigCYALAA0wDxAAIB/ADcALEAkQB6AGoAXABHADYAMAAwACwAJwAnACkAKQAsACoA
KwAsACkAJwAkACIAIwAkACQAIwAhACAAHQAcAB8AIgAjACQAIgAcACEAIwAhACEAIgAi
AB8AIQAgABoAGAAaABwAHQAdABoAGgAbAB0AGgAZABkAGwAcABwAIAAgAB0AHQAaABYA
FgAaABoAGgAbAB0AHgAdAB0AGAATABYAGQAaABwAGwAfAB8AHQAbABoAGQAbABsAGgAa
AB0AHQAdACAAIAAfACAAIQAlACUAJQAoACUAIQAhACQAJwArAC0ALgAyADAALgAuADIA
LwAwADEANAA7AD4AQQBBAD4APgA+AEAAQQBEAEQARABFAEcARwBHAEYASABJAEQARABH
AEcARgBEAEEAPQA7ADgANwA3ADcANAAxAC4ALQAuACwAKQApACsAKgAnACIAHQAiACIA
IQAfACAAIQAhACAAHwAeAB4AHAAgACAAIgAjACQAHwAcABkAGQAdACAAHwAhACUAIwAh
ACEAHwAYABcAGQAeACAAIAAgAB4AHgAfAB8AGQATABUAFQAZAB8AIQAZABIADQARABYA
GAAaABYAFAATABEADgAPAA8AEAASABIAEwATAA8ACQALABAAEQAQABEAEgASAA8AEQAT
ABQAEgAPAAwADgAQABIAFQASABAADAAMAA0ADQALAAwADAAOAAoABgALAA4AEAATABIA
EQAOAA0AEQARAA0ADAAPABMAFwAWABcAFgAVABMADAANAA4ADgAOAA4ADgAJAAgACQAL
ABAAEAAQABAADwAOAAsADQARAA8ADAAKAAkADQANAAkABgAKAAoABgAGAAoACgAKAAsA
CQAKAAwADAAHAAQABgAHAAkABgACAAIABAAEAAIAAQD//wUABwAHAAkACQAEAAQABAAE
APz/+v///wEAAgADAAcACgABAPv//v8AAAAAAAAAAAAAAAAAAAAA///+//3//P/+//7/
/v/+//z//P/8//z//f/+////AAAAAAAAAAAAAP3//P/7//r//P/8//z//P/8//z//P/8
//z//P/8//z/+//6//n/+P/5//r/+//8//r/+v/6//r/+P/4//j/+P/6//r/+v/6//z/
/P/8//z/+f/4//f/9v/3//j/+f/6//j/9v/0//L/9f/2//f/+P/4//j/+P/4//b/9v/2
//b/+P/4//j/+P/1//T/8//y//T/9P/0//T/9//4//n/+v/6//r/+v/6//r/+v/6//r/
9//2//X/9P/1//b/9//4//r/+v/6//r/+P/4//j/+P/2//b/9v/2//j/+P/4//j/+v/6
//r/+v/3//b/9f/0//b/9v/2//n/+v/7//3////+//3//P/7//7///8AAAEA//8CAP7/
+//9//z/9//2//z/AAD+//r/+//8//r/9v/0//f/+P/3//f/+P/4//f/9v/0//H/7//x
//T/+P/6//v/+v/4//b/9v/2//X/9f/2//T/8//y//L/8//1//f/9//1//b/+v/5//j/
9//2//X/9f/1//b/9P/0//T/9f/z//X/8v/w//D/8v/z//n////8//T/8v/9/w0AJQA4
AEQATgBiAHUAjQCuAMQAugCLAFUANAAmABoADQACAAAADAAMAAEAAQAHAAUAAwD+//z/
+v/7//v/+v/6//r/+v/5//f/+f/6//n/+v/6//z//P/8//f/8P/0//X/8v/z//X/9v/4
//v/+//2//b/+P/6//v/+f/2//b/9//5//b/9f/1//n/+v/6//7/+//3//b/8v/v//D/
9f/2//X/9f/2//b/9//5//b/8//z//X/9f/2//n//f/9//v//P/8//z////8//r/+f/7
//3//f8AAAAA/v/+//7/AQABAAEABAABAP3//f8AAAMAAwAFAAYACgAIAAYABgAKAAYA
CAAKAA4AEQASABMAEQASABIAEgAUABYAGgAbABwAGgAbABoAGQAcACIAJwAmACcAKQAo
ACYAKAAnACUAJQAmACcAKQArACoAJwAkACMAKAAmACMAIwAhACAAHQAYABUAGgAaABkA
GAAYABgAFwATABEADwAOAAwAEAAQABIADwAOAAcAAgADAAUACwAQAAwACwAMAAcABQAH
AAcAAgAAAAEABQAGAAYABgAEAAQABwAJAAUAAQACAAEABAAJAAoAAwD9//n//P8AAAEA
AgACAAIAAwADAPz/+//5//j/+//8//7////9//f/+f/+//7//P/8//z//P/5//v//f//
//z/+P/0//f/+P/5//v/+//6//f/+P/6//n/9v/2//v//v/7//j/9//2//T/8//1//X/
8//z//X/9f/x//D/8v/1//j/9v/z//L/8f/v/+z/7//y//T/9v/2//b/8f/u/+3/7f/w
//D/8P/w/+//7v/r/+3/8f/v/+7/7v/v//P/8//v/+z/8P/w/+z/7P/u/+7/7v/v/+//
8P/y//L/7v/s/+//8f/w/+z/5//m/+r/6v/o/+f/6P/v//L/8//y//H/6//q/+7/8P/q
/+r/7f/t/+z/6//t/+z/6f/r/+r/6//s/+3/7v/r/+r/6f/o/+v/7P/t/+7/7P/s/+z/
7P/s/+z/7P/s/+r/6v/q/+r/6v/q/+r/6v/p/+j/5//m/+n/6v/r/+z/6f/o/+f/5v/q
/+z/7v/w/+7/7P/q/+j/6P/o/+j/6P/p/+r/6//s/+z/7P/s/+z/6v/q/+r/6v/s/+z/
7P/s/+r/6v/q/+r/6v/q/+r/7f/v/+//8P/x//P/9f/3//n/9v/1//T/8//y//b/8//x
//X/9v/z//T/9f/4//X/8P/y//T/8//w/+v/7f/t/+v/6//s/+z/6//u/+7/7f/t/+z/
7P/t/+z/7f/s/+r/6P/o/+j/5//n/+j/5v/l/+T/5//p/+z/7//r/+f/5v/o/+r/7P/u
//D/7f/r/+n/6P/q/+r/6v/r//H/7f/o/+L/4v/m/+//9//z/+z/7P/w//3/DwAdACwA
PABKAGIAhwCnALIApgB8AEcAJQAYABIADAAFAPz/9v/0//T/9f/1//P/8f/y//D/8f/y
/+7/7f/r/+r/7P/u/+//7//u/+7/7P/s/+7/8P/w//D/7//q//D/8//w/+//7//u/+7/
8f/x/+z/7P/u//D/8f/u/+r/6f/p/+n/5v/l/+X/6f/q/+r/7v/t/+n/6P/k/+T/5v/s
/+7/6//p/+j/5v/s/+//7f/r/+r/6//q/+r/6f/t/+3/6//r/+z/7f/x/+3/7P/s/+//
8f/x//T/9P/y//L/8v/1//b/9f/3//P/7//v//L/9f/1//f/+P/8//3//P/9/wIA/f/+
////AgAGAAgACgAJAAgACAAIAAoADAAQABEAEgATABUAFQAVABQAFgAXABIAFQAZABoA
GgAdAB0AHAAdABoAGQAZABkAGQAXABUAFQAXABQAEAAPABAAEAAOAAoABgAKAAkABwAC
AAIAAgABAAEAAQABAAIA/f/+//v/+v/9//7/+f/2//b/9//8/wAA/P/7//z/9//5//3/
///8//j/9//5//j/+f/6//n/+v///wEA/f/5//n/9//5//3/AAD7//f/9f/1//j/+P/4
//b/9v/3//f/9f/3//j/+v/4//b/9f/z//L/7f/w//b/9P/y//L/8v/w/+3/7//x//b/
9P/x/+7/7P/s/+z/7f/w//D/7v/w/+//7f/p/+j/6f/s/+n/5v/n/+j/6P/p/+j/5//k
/+P/5//n/+P/4v/h/+P/5f/i/+T/5P/k/+P/4v/l/+j/6v/o/+b/5P/d/9z/3f/f/+T/
4//i/+H/3//d/9v/3v/j/+D/3v/d/93/4//j/9//3P/f/+D/3f/e/97/3P/a/9n/2f/a
/9z/3P/a/9j/2//d/9v/1v/Q/87/0v/U/9T/1f/T/9f/1//V/9T/0//N/8z/z//S/83/
zv/Q/8//zf/L/8//zP/L/8//zv/L/8j/xf/C/8X/xv/H/8j/y//M/83/zv/M/8z/z//P
/9P/1v/Z/9v/2P/X/9b/1f/V/9X/1f/W/9r/1//V/9j/2v/W/9b/2v/f/97/2//a/9n/
1f/P/8v/z//P/83/zf/M/8z/y//L/8v/yv/K/8v/y//M/8v/yf/H/8T/wf/C/8X/xf/G
/8r/xv/F/8T/xP/F/8f/yf/G/8P/w//G/8b/xP/E/8T/w//E/8X/x//I/8b/xv/H/8f/
x//A/7r/wP/M/8//z//P/8r/xP/K/9//+f8JABIAIgA0AFAAdQCTAKYAlgBcACMACwAC
APb/7P/h/9b/0v/Q/9D/0f/X/9f/1f/T/9D/0P/Q/9H/0f/Q/9D/z//Q/9D/z//M/8z/
yv/K/8z/0P/S/9T/0P/K/8//0f/L/8n/yP/G/8f/y//M/8j/xv/I/8r/y//N/8r/yv/L
/8v/yP/H/8f/yf/K/8r/zv/Q/83/zf/K/8b/xv/K/8r/zP/N/8//0P/P/8//yv/F/8b/
yf/K/8z/zf/R/9H/z//M/8z/zP/P/8//0P/S/9f/1P/T/9X/1P/T/9T/1f/Z/97/3//j
/+H/3//f/+L/5f/p/+v/7P/w/+7/7P/s//D/9P/6/wAAAgAEAAYABgAGAAYACgAOABUA
GQAcACAAJAAnACcAJwAnACcAKgAtADAANAA2ADEALQAuACwAJgAkACYAJgAgABgAEgAO
AAkAAgD9/wAAAQAAAAEAAAD+//v/+f/2//T/8//z//P/9P/z//H/7v/s/+r/7P/u/+3/
7f/w/+3/6//p/+j/5//p/+v/6P/n/+f/6v/q/+j/6P/o/+f/6f/p/+r/6v/q/+r/6//r
/+n/5v/k/+L/4P/h/+v/+f8CAAQABgAPAB8ANwBIAFYAagCAAI8AoQDAANQAwgCVAG0A
UgA8ADAAJwAeABQADAACAAUABQD7//P/8//w//D/8P/x//H/8P/w/+//7v/s/+n/6f/q
/+n/6v/q/+z/7P/s/+r/5P/p/+v/5P/j/+P/4v/i/+X/5f/g/97/4P/i/+P/5v/k/+X/
5//l/+L/4f/h/+T/5v/n/+z/7v/r/+v/6P/k/+T/6P/o/+j/6f/r/+z/7f/v/+z/6f/s
/+//8P/y//L/9f/0//H/7f/s/+v/7f/u/+7/7//z//H/8f/0//T/9P/0//T/9//6//v/
///9//v/+//+/wEABQAHAAgADAAKAAgACAAMAAkADAAPABQAFgAYABoAGQAWABYAFgAY
ABwAIAAhACIAIAAhACAAHwAeACAAIQAcAB4AIQAhACAAHgAbABcAFQAVABUAFgAXABYA
EwAQAA8AFAASAA8ADwAPAA4ACwAGAAMACAAIAAcABgAIAAoACwAFAAMAAQAAAAEABgAH
AAoACQAIAAEA/P/9//3/AQAEAAMAAwAFAAEAAQADAAMA/v/9////BAAGAAQABAACAAIA
BQAHAAMA///8//n/+v/9/wMA///8//v//f8AAAAAAAACAAIAAwADAP7//f/7//r/+//8
//7////7//X/9//8//7//P/8//z//P/5//v//f////z/+P/0//b/9v/2//f/+f/6//n/
/P/9//3/+//8//z//v/6//b/+P/4//f/9//6//v/+v/7///////7//r/+P/7//7//P/4
//b/9P/x//L/9//8/wAAAQAAAP//+f/4//f/9//6//r/+v/6//n/+P/3//v/AQD+//z/
+//7///////7//j//P/8//j/+P/9//7///8BAAAAAAABAAAA+v/2//f/9//5//j/9v/4
//z//P/6//n/+/8BAAMAAwAIAAkABQAGAAcACAABAAAABgAJAAsADQARAAoACwANAAwA
DQAOAA8AEAAQABAAEAAQAA0ADAALAAoADQAOAA8AEAANAAoABwAEAAYABgAGAAYAAgAA
AP7//P/7//r/+f/4//r/+v/6//r/+P/4//j/+P/4//j/+P/4//b/9v/2//b/9//4//n/
+v/6//r/+v/6//z//P/8//z//P/8//z//P/5//j/9//2//n/+v/7//z/AAACAAQABgAV
ACIALwA8AFMAagCBAJgAnACeAKAAogCEAGgATAAwACcAHgAVAAwABwAEAAEA/v8BAAIA
AwAEAA==
         </WaveFormData>
      </LeadData>
      <LeadData>
         <LeadByteCountTotal>10000</LeadByteCountTotal>
         <LeadTimeOffset>0</LeadTimeOffset>
         <LeadSampleCountTotal>5000</LeadSampleCountTotal>
         <LeadAmplitudeUnitsPerBit>4.88</LeadAmplitudeUnitsPerBit>
         <LeadAmplitudeUnits>��V</LeadAmplitudeUnits>
         <LeadHighLimit>2147483647</LeadHighLimit>
         <LeadLowLimit>268435456</LeadLowLimit>
         <LeadID>V1</LeadID>
         <LeadOffsetFirstSample>0</LeadOffsetFirstSample>
         <FirstSampleBaseline>0</FirstSampleBaseline>
         <LeadSampleSize>2</LeadSampleSize>
         <LeadOff>FALSE</LeadOff>
         <BaselineSway>FALSE</BaselineSway>
         <ExcessiveACNoise>FALSE</ExcessiveACNoise>
         <MuscleNoise>FALSE</MuscleNoise>
         <LeadDataCRC32>2140178386</LeadDataCRC32>
         <WaveFormData>
BAAEAAQABAAGAAYABgAGAAUABAADAAIABAAEAAQABAAGAAYABgAGAAQABAAEAAQABAAE
AAQABAACAAIAAgACAAMABAAFAAYABAAEAAQABAAGAAYABgAGAAYABgAGAAYABwAIAAkA
CgAJAAgABwAGAAYABgAGAAYACAAIAAgACAAIAAgACAAIAAgACAAIAAgABgAGAAYABgAI
AAgACAAIAAYABgAGAAYABgAGAAYABgAIAAgACAAIAAgACAAIAAgACAAIAAgACAAIAAgA
CAAIAAkACgALAAwADAAMAAsACwAOABAAEAARABEAEAAQABAADQALAAcABAADAAIAAgAC
APz/+//7//r//P/8//v/+//7//z//P/9////AAACAAIAAgAAAAIAAwAEAAYABwAKAAgA
CAAHAAcACAAJAAoACwALAAwADAAOAA0ADAALAAoADAAMAAwADAAJAAgABwAGAAoACwAM
AA0ADAAMAA0ADQALAAsACwAMAA4AEQATABEAEQARABMAFwAdABoADgAIAAIAAAD+//r/
9v/y/+z/8P/4//v/+P/y/+v/4//f/+H/5f/w//f/9v/5/wYADgANAAwADwARABEAEQAS
ABIAEgASABMAFAAUABQAFQAVABQAEwATABMAEwAUABQAFAAVABYAFwAVABUAFQATABEA
EwATABIADwAPABAAEQAPAA8ADwAPABEAEgAUABEAEwATABMAEQAQABAAEAAPAA4ADgAO
AA4ADgANAA0ADAANAA4ADwAQAA8ADAALAAoACwANAA4ADgAMAA0ADQAMAAkACQAKAAoA
CgAJAAwADQANAA0ADAALAAoACQAIAAcACAAHAAcABwAJAAgABQAEAAIAAgACAAEA/f/3
//X/8//1//T/8//z//X/9f/1//X/8//z//L/8v/x//X/9//4//X/9P/2//P/9f/2//f/
9//1//X/9f/2//n/+//8//z//P/+/wAAAgACAAAAAAACAAUABgAHAAgACQAKAAsADgAM
AAwADQAOAA4ADgAOAA4ADQAPAA8AEAAPAA4ADgANAA0ADQANAA8ADwAPAA8ADwAQABEA
EgAUABIAEQAQAA8AEQARABEAEAASABEAEQARABMAEgARAA8AEAAQABAAEQARABIAEgAS
ABEAEQASABMAEwATABMAEwARABAAEAAQABAAEAAQABAAFAAVABUAFQATABIAEQARABQA
EwAUABcAFwAXABcAFQAVABYAFgAVABQAFAAUABUAEwATABMAEwATABQAFQAWABUAFAAU
ABMAEwAUABUAFgAWABcAFwAXABYAFgAWABQAFAAVABYAFgAWABYAFwAYABoAGgAaABgA
GAAZABkAGQAXABcAFgAWABYAFwAXABcAFwAYABcAFAAVABcAGAAZABcAFwAVABUAFgAX
ABgAGQAZABkAGAAXABYAFgAUABQAGAAYABgAGAAYABgAFgAVABUAFgAaABoAGwAbABoA
GgAaABoAGwAYABYAEwAUABQAFAAQABEAEQAQABAADwANAAwACwALAAoACgAJAAkACgAJ
AAgABwAKAAwADQAMAAwADgAPABMAFAAWABcAFQAVABUAFQAWABYAGAAYABYAFgAWABYA
FwAYABkAGgAYABgAGAAZABkAGQAZABgAGAAZABkAGQAbABsAHAAcABkAHQAhAB8AHwAl
ACsAJwAgABwAFAAMAAgABgACAAAA/v/0/+7/9P/3//T/9P/x/+n/4f/j/+n/8v/5//7/
AQAIABIAGQAcAB0AHQAdAB0AHgAdABwAGwAbABwAHAAcAB0AHgAeAB4AHwAdAB0AHgAe
AB0AHQAdAB0AHQAdAB0AGwAdAB8AHwAeABoAGQAZABkAHAAdAB4AHwAdAB4AIAAdABoA
GQAYABUAFgAYABoAGwAYABgAGAAYABgAFwAXABYAFgAWABYAFgAYABYAFgAWABMAEwAS
ABAAEwAVABYAFgAUABMAEwASABEADwARABEADwAPAA4ADQANAA0ADQANAAwACwALAAsA
DQAMAAkACAAGAAYABgAFAAUAAQABAAEAAQAAAP/////////////////////+//7/+P/7
//z//P/6//r//f/7//v//P/9//3//f/9//3//v/9////AAAAAP//AAABAAIABAACAAIA
BAAGAAYABgAGAAgACAAIAAoACgAKAAsADAAMAAwADAAMAAwADQAMAAwADgAOAA8ADwAN
AA0ADQAPAA8ADwAPAA8ADwAPAA8AEAAPAA8ADwAPAA0ADQANAAwADAALAAsACwAQABAA
EAAPAA0ADAALAAsACwAMAAwADAAJAAkACgALAA0ADQANAA0ACwAKAAoACgAMAAwADAAM
AAsACwAKAAkADAAMAAwADQALAAkACQALAAsACwALAAkACgAKAAkABwAGAAYABgAHAAgA
CQAKAAsACgAKAAoACgAIAAgACQAJAAoACgAKAAoACQAJAAgABwAIAAgACAAGAAgACQAK
AAoACQAIAAgACAAGAAYABgAEAAYABwAHAAcABgAFAAMAAgADAAUABgAHAAYACAAIAAYA
BAAFAAUABQAFAAUAAwADAAQABQAGAAcABwAHAAYABQAGAAYABAAEAAgACAAGAAQABAAF
AAYABgAEAAUABgAGAAUABQAFAAUABAACAAQABAAEAAQABAACAAEAAQACAAcACAAKAAsA
CAAIAAgACAAJAAYABAABAAIAAgACAP7//f/9//z//P/7//n/+P/3//X/9P/0//P/9v/4
//j/+P/4//r/+//7//r/+v/8//3//v/+//////8BAAEAAQABAAAAAAACAAIAAgACAAIA
AgACAAIAAgACAAQABAAEAAUAAwADAAMAAgACAAMAAwADAAMAAwAEAAQABwALAA0ADQAJ
AAsADQAPAAwABgAAAPz/9v/u/+T/2v/Q/8j/wP/C/8v/0v/Q/83/y//L/8v/z//a/+P/
6v/x//j//v8DAAYABwAIAAcABgAGAAYABgAGAAcABwAGAAUABQAIAAgACAAJAAsACwAM
AAwACgAJAAgABwAHAAcABwAFAAYACQAKAAoABQAFAAYABwAHAAcABwAHAAcACAAKAAcA
BwAHAAcABQADAAQABQAFAAQABAAEAAQABAADAAMAAgAEAAQABAAEAAIAAAAAAAAAAgAD
AAMAAgAAAAEAAQAAAAEAAQACAAIAAQD//wEAAQD//////v/9/////////////v/9//3/
/f/7//r/9//2//b/9v/2//X/+P/1//b/9//2//T/8v/x/+//7//v/+//8P/x//H/8v/s
/+//8P/w/+7/7v/x/+//7//w//H/8f/z//P/8//0//P/8//2//z//P/6//r/+v/6//j/
9//3//j/+P/2//X/8//w//D/8P/w//L/8P/v/+3/7v/w//L/8P/x//P/9P/2//n/+f/6
//v//v/+///////+/wAAAAAAAP7/AAABAAEAAgACAAQABQAEAAQABQAFAAMAAwADAAMA
BAAEAAYABgAEAAQABAAEAAQABAAEAAQABAAEAAQABQAFAAUABQAEAAIAAwADAAMABQAF
AAYABgADAAcACwALAAsADwAVABcAEgAKAAQAAgACAPr/7v/k/9j/1v/c/+b/5//e/9r/
2f/X/9n/4//p/+7/9//8//v//P8CAAUABAADAAUABQAFAAYABAAEAAQABQAHAAYABQAF
AAQABAAEAAUABwAHAAgACAAFAAUABQAFAAcABwAHAAUAAwAFAAUABAACAAMABQAHAAUA
BQAFAAUABQAGAAgABQAHAAcABwAFAAMABAAFAAUABgAGAAYABgAGAAUABQAEAAQABAAE
AAQABAACAAIAAgACAAMAAwACAAQABQAFAAQAAwADAAQABAADAAEAAwADAAEAAQAAAP//
///////////8//v/+//7//v/+v/3//b/9v/2//b/9f/2//P/9P/1//X/9P/z//P/8f/x
//H/8f/z//P/8v/y//D/8//0//T/9P/0//f/9f/1//b/9//3//j/+f/6//z//v8BAAMA
BAACAAIAAgACAAQAAgACAAQABgAGAAYABgAFAAQAAwAEAAUABgAIAAoACAAIAAgACAAI
AAkACAAIAAYABgAHAAcACQAJAAkACwAKAAkACAAHAAUABQAFAAYABwAHAAcABwAJAAkA
CQAIAAoACQAJAAkACwAKAAkABwAJAAgABwAHAAUABgAGAAYABAAFAAcACQAIAAcABgAF
AAYABgAHAAgABgAGAAYABgAJAAkACAAHAAcABgAFAAUABwAFAAUABwAHAAcABwAFAAUA
BgAGAAUABwAIAAkACwAJAAkACQAJAAgACAAIAAgACAAIAAkACQAKAAoACgAKAAoACwAL
AAsADAAMAAwACgAIAAkACgAKAAgACAAJAAoADAAMAAwACgAKAAsACwALAA0ADQAMAAwA
CwALAAoACQAMAA4ADgAMAAoACwALAAsADAANAAwADQANAA0ADQANAAwADQANAA0ADAAM
AAoACgAOAA4ADAAKAAwADQAOAA4ADQANAA0ADAAMAA0ADgAPAA4ADgAPABAAEQASABQA
EwATABQAFAAUABUAFQASABIAEgASABEADgAMAAkACAAIAAgABAAAAP///f/8//7//f/9
//3/AAAAAAEAAQACAAQABAAEAAQABgAHAAcABgAGAAgACQAKAAoACwALAAkACQAJAAkA
CgAKAAwADAAMAAwADAAMAA4ADgAOAA4ADQAMAAsACwAMAA0ADgAOAAwADQANAA0ADAAL
AAsACgAJAAsADwAVABcAFwAXABMADgAIAAAA+v/y/+r/5P/a/9D/yv/Q/9j/3f/e/9r/
1f/R/9H/1f/b/+D/5f/w//3/AgACAAMAAgD//////////wAA///+//3//f/8//r/+P/3
//b/9v/2//f/9P/z//P/8v/u/+3/7P/r/+3/7f/t/+v/6f/r/+v/6v/l/+X/5v/n/+b/
5f/k/+P/4v/i/+P/3//d/93/3f/b/9n/2v/b/9v/2f/Y/9f/1v/Y/9f/1//W/9b/1v/W
/9b/1P/S/9L/0v/U/9X/1f/U/9T/1f/V/9T/0f/R/9L/0v/T/9H/0//T/9H/0f/Q/8//
zf/N/83/zf/N/83/zv/P/8//zv/L/8r/yP/I/8j/x//J/8X/xf/F/8b/xv/G/8f/yP/J
/8r/y//K/8n/x//G/8L/xf/G/8b/xP/E/8f/xf/F/8b/x//H/8f/x//H/8j/yf/L/8z/
zP/K/8z/zv/Q/9D/zv/O/9D/0//U/9X/1v/W/9b/1v/Y/9j/2P/Z/9r/3P/c/9z/3P/b
/93/3f/e/9//4P/i/+P/4P/f/97/3//h/+H/4f/h/+P/4//j/+T/4//j/+P/4//h/+H/
4f/g/+L/4f/h/+H/5f/m/+f/5//n/+b/5f/l/+T/5P/j/+L/4v/j/+X/5//m/+X/5P/j
/+T/5P/l/+b/6P/o/+j/6P/r/+v/6v/p/+n/6P/n/+f/6f/n/+f/6f/n/+f/5//l/+n/
6v/q/+n/6v/q/+r/6//p/+n/6f/p/+j/6P/o/+j/6v/q/+v/6//q/+r/6v/q/+v/7f/u
/+//7v/u/+7/7P/q/+v/7P/s/+7/7v/v//D/8P/w//D/7v/w//H/8f/x/+//7//u/+7/
7v/v/+//7//w//L/8v/w/+7/7//v/+//8P/x//D/8f/x//H/8f/x//H/8f/w/+//7//w
/+//8P/0//T/8v/w//L/8//0//T/8f/x//H/8P/y//P/9P/1//T/9P/2//T/9f/1//H/
8f/2//P/8v/x//D/8v/y//L/8v/y//L/8v/y//T/9P/0//T/8v/y//L/8v/y//L/8v/y
//L/8v/y//L/8//0//X/9v/2//b/9v/2//T/9P/0//T/9v/2//b/9v/0//T/9P/0//L/
8v/y//L/9P/0//T/9P/1//b/9//4//j/+P/4//j/9//2//X/9P/2//b/9v/2//T/9P/0
//T/9v/2//b/9v/3//j/+f/6//j/+P/4//j/+P/4//j/+P/6//r/+v/6//r/+//9/wAA
/v///////v8AAAAAAAD///3//P/6//r/+v/6//b/9f/y//D/7//u/+z/6//q/+r/6//t
/+7/8P/y//L/8v/w//D/8f/x//L/9f/4//r//P/7//v/+v/5//n/+f/5//r//P/+//7/
/v8AAAAAAAAAAP///v/9//z//v/+/////////////v/+/wEAAQABAAEAAQACAAIAAwAB
AAUABwADAAkAEQARAAoABgACAPr/9P/0//D/6v/o/+L/4P/k/+v/6v/i/9v/1f/R/9P/
1//e/+X/5v/t//j//v8BAAQABwAHAAcABwAIAAYABgAGAAcACAAIAAgACQAKAAoACgAL
AAsACwAMAAwACgAJAAgABwAJAAkACQAHAAkACwALAAoACQAJAAoACwALAAsACwALAAkA
CgAMAAkACQAJAAkABwAHAAgACQAJAAYABgAGAAYACAAHAAcABgAIAAgACAAIAAgABgAG
AAYABgAHAAcABgAGAAcABwAGAAMAAwAEAAQABgAFAAgACQAHAAcABgAFAAIAAQAAAP//
/////wAAAQACAAIAAAAAAAIAAgACAAEA///7//v/+//8//z//P/9//v/+//7//v/+f/5
//j/+P/1//n/+//8//n/+P/6//f/9//4//n/+f/5//n/+f/6//r/+//7//r/+v/8//7/
AAACAAAAAAACAAMABAAFAAYABgAGAAYACAAKAAoACwAMAAoACgAKAAoACQALAAsADAAQ
ABIAEQATABYAFAAUABQAFAAWABUAFQAWABUAFAAUABMAEAAOAAwACgAJAAYABAABAAIA
AgACAP7///8BAAIABAAGAAUABQAFAAcACAAKAAsACgAMAAwADAAMAA4ADwAPAA8ADgAP
AA8AEAAQABEAEQAPAA8ADwAPABIAEgAUABQAFgAWABYAFgAUABQAFAAUABIAEgASABMA
FQAVABUAFAAWABcAFwAXABUAFQAWABYAFQAVABkAGwAbAB0AHwAdABoAGAASAAoACAAE
APz/9v/w/+r/6v/w//f/+v/0/+f/3//h/+n/6//u//X//v8HABAAEgARABIAEwAVABUA
FQAWABgAGAAYABkAFwAWABUAFQAYABgAGAAZABgAFwAXABYAFQAVABUAFQAXABcAFwAV
ABMAFQAVABQAEgATABUAFwAWABUAFAATABUAFgAYABUAEwATABMAEQAPABAAEQARABAA
EAAQABAAEgARABEAEAAOAA4ADgAOAA4ADAAMAAwACgALAAsACgAIAAkACQAIAAcABwAI
AAgACQAHAAkACQAFAAUABAADAAEAAQABAAEAAQABAAIAAwABAAAA/f/8//r/+P/2//P/
9f/z//X/9//5//j/9//3//X/9f/1//X/9f/1//T/9P/w//P/9P/0//P/9P/4//f/+f/6
//v/+//9//3//f/+////AQACAAIAAgAEAAYACAAIAAYABgAIAAgACAAIAAgACAAIAAgA
CgAMAAwADQAOAA0ADAALAAoACwANAA0ADgAMAAwADQANAA8ADwAPABEAEAAPAA4ADQAL
AAsACwAMAA0ADQANAA0ACwALAAsACgAKAAkACQAJAAsACgAJAAcACQAIAAcABwAHAAgA
CAAIAAcABwAIAAkABwAHAAcABwAJAAgACAAIAAYABgAGAAYACQAJAAgABwAHAAYABQAF
AAcABQAFAAcABwAHAAcABQAFAAYABgAFAAUABgAHAAkABwAFAAMAAQADAAQABQAGAAgA
CAAJAAkABQAEAAMAAgAGAAkACwANAAoACgAKAAgABwAHAAcABgAEAAQABQAGAAUABAAD
AAAAAwAFAAYABwAFAAUABAAEAAQABQAFAAUABAAGAAYABAAGAAcABwAHAAUABQADAAMA
BQAFAAUABQAGAAcABwAHAAQABAACAAIABAAEAAIAAAACAAMABAAEAAMAAwADAAIAAwAD
AAMAAwACAAIABAACAAEA/////wMABAACAAIAAgACAAQABAAEAAQAAgACAAIAAgAAAAAA
AAAAAAAAAAAAAAAAAAAAAAAAAAACAAIAAgACAAIAAgACAAIAAAAAAAAAAAAAAAAAAAAA
AAAAAAAAAAAA/v/+//7//v8AAAAAAAAAAAAAAAAAAAAA/v/+//7//v8AAAAAAAAAAP7/
/v/+//7/AAAAAAAAAAAAAAAAAAAAAP3//P/7//r//P/+/wAAAgABAAAA///+//7//v/+
//7//f/8//v/+v/8//z//P/8//z//P/8//z//v/+//7//v/+//7//v/+//3//P/7//r/
/f/+////AAD+//7//v/+//7//v/+//7//P/8//z//P/8//z//P/8//7//v/+//7//v/+
//7//v/8//z//P/8//7//v/9//3//f/+//3//f/9//z//P/8/wAAAQAAAAAA///+//7/
/v/6//n/+f/4//f/9v/0//P/8v/y//H/8f/w//D/8f/w//D/7v/w//H/7//w//D/8v/x
//L/8v/z//T/9f/2//f/+P/6//v//v/9//z/+//6//z//P/8//z/+v/6//r/+v/7//v/
+//7//r/+v/7//v//f/9//3//v8AAAMAAwADAAUAAwADAAUAAwACAAQAAAD4//D/6P/e
/9b/zP/A/7r/uP+//8j/zP/H/7//v//D/8f/zP/T/+D/7f/y//T/9//8//v/+//7//v/
/P///wAAAQADAAIAAAD+//3//v/+//7///8AAAEAAwAEAAMAAwADAAMABQAFAAUAAwAB
AAMAAwACAAEAAQACAAMAAQABAAEAAQD//wAAAgD///////////3//f/+///////8//z/
/P/8//7//f/9//z//P/8//z//P/+//z//P/8//z//f/9//z//P/9//3//P/7//v//P/8
//3/+//9//3//P/9//3//f/8//v/+v/5//j/9//3//f/+P/4//b/9v/0//T/9P/z//X/
8f/x//H/8v/y//L/8//z//P/8//z//H/7//s/+r/5//r/+3/7v/s/+z/7//t/+z/7P/s
/+v/6//r/+v/7P/q/+v/6//q/+j/6v/s/+7/7P/q/+r/7P/s/+z/7P/s/+7/7v/u//D/
8P/w//H/8v/y//L/8v/y//H/8//z//T/9v/2//f/9//1//X/9f/3//f/9//3//f/9//3
//f/+P/5//n/+f/5//f/9//3//b/+P/3//f/9//6//r/+v/5//n/+P/3//f/+f/6//r/
+v/3//f/+P/5//f/9//3//f/9//2//b/9v/0//T/9P/0//b/9//3//f/+f/4//f/9//5
//f/9//5//j/9//2//P/9//4//j/9//4//j/+P/5//f/9//3//f/9v/2//b/9v/2//b/
9//3//b/9v/2//b/9v/3//f/9//2//b/9v/0//b/9//4//j/9v/2//f/+P/4//j/+P/2
//f/+f/6//v/+v/5//f/9v/4//n/+f/5//j/+v/6//j/+P/5//n/+f/5//n/9//3//n/
+f/5//n/+v/7//v/+//4//j/9v/2//r/+v/4//b/9//5//v//P/6//v//P/8//n/+f/5
//n/+v/6//z/+v/7//3/+//7//z//v/+//7//v/7//r/+f/4//n/+v/7//z/+//6//n/
+P/6//r/+v/6//z//P/8//z/+v/6//r/+v/8//z//P/8//v/+v/5//j/+//8//3//v/8
//z//P/8//z//P/8//z//P/8//z//P/8//z//P/8//r/+v/6//r//P/8//z//P/6//r/
+v/6//z//P/8//z//P/8//v/+//8//7//v///wEAAAAAAAAAAAD///z/+v/5//r//P/+
//n/9//2//T/8v/y//H/8f/w//D/7//v/+7/7v/v/+7/8P/u//D/8f/x//L/8v/0//f/
+P/4//n/9//3//f/9//3//j/+P/6//n/+P/3//b/+P/4//j/+P/5//r/+//8//3//f/9
//3//P/8//3//f/9//3//f/+//7///8BAAUAAwABAAUACwAJAAIA+v/y/+z/6v/g/9b/
zv/E/77/wP/G/83/zv/I/8X/w//D/8f/y//U/+H/6v/v//T/+P/3//j//f////////8A
AP///v/9//3//v/+//7///8AAAAAAAABAP////8AAAAA//////////8BAAEAAQD///3/
//////7//f/9//7///8BAAEAAQABAP//AAACAP///////////f/9//7///////z//P/8
//z//v/9//3//P/8//z//P/8//z/+v/6//r/+//9//7//v/9//3//P/6//f/9//4//j/
+v/5//z//f/5//n/+P/3//n/+f/5//n/9v/1//X/9f/2//b/9P/0//L/8v/y//H/8//v
/+//7//v/+7/7f/t/+3/7f/t/+3/7f/t/+z/7P/m/+n/6v/q/+b/5v/p/+f/6f/q/+v/
6//p/+n/6f/q/+v/7f/u/+7/7f/u/+//8P/y//D/8P/y//T/9P/0//T/9P/0//T/9v/4
//j/+f/6//j/+P/4//j/9//5//n/+v/6//r/+//7//n/+f/5//v//f/9//3//f/7//v/
+//8//z/+//6//n/+//7//v/+v/6//n/+f/5//r/+v/6//n/+f/4//f/9//3//j/+P/4
//X/9f/2//f/+f/5//n/+f/3//b/9v/2//b/9v/2//b/9//3//b/9f/3//b/9f/1//X/
8//z//X/9//3//f/9f/1//b/9v/1//b/9v/2//f/9//3//f/9//0//T/9P/0//T/9P/1
//X/9P/0//T/9P/0//X/9f/1//b/9v/2//T/9P/1//b/9v/2//b/9//4//b/9v/2//T/
9P/1//X/9f/3//f/9v/2//T/9f/1//X/9//6//v/+v/6//v/+//7//r/+f/2//X/9f/1
//X/9f/4//n/+f/5//b/9v/0//T/+P/4//b/9P/2//f/+P/4//b/9//4//j/9f/1//X/
9f/1//b/+f/4//P/8f/z//X/9P/0//T/9P/0//b/9v/2//b/+P/4//j/+P/5//n/+v/8
//7//v///////v/+//7//v/7//j/9v/z//L/8v/y/+7/6//r/+r/6v/s/+v/6//r/+7/
7v/v/+//7v/w//D/8P/s/+7/7//v//H/8v/1//f/+P/4//n/+f/3//f/9//3//r/+v/8
//z//P/8//z//P/6//r/+v/6//j/+P/4//n/+//7//v/+v/8//3//f/9//z/+//7//r/
+////wEABQAHAAcABwAFAPz/9P/w/+z/6v/q/+L/2v/U/9L/2P/g/+X/5P/g/9v/0f/L
/9H/1//c/+P/7P/x//T/+P/9//7//f8BAAEAAQACAAIAAgACAAMAAgAAAP7//f///wAA
AQADAAEAAQACAAIAAQABAAEAAQD////////9/wAAAwAEAAQA/////wAAAQAAAP///v/9
////AAACAP//AQABAAEA/////wAAAQABAP7//v/+//7//v/9//3//P/8//z//P/8//r/
+P/4//j/+v/7//v/+v/8//3//f/8//n/+f/6//r/+//5//v/+//5//n/+P/3//f/9//3
//f/9v/1//X/9f/2//b/9P/0//T/9P/0//P/9//9//3/+//2//X/9P/z//L/8v/x//H/
8v/u/+r/5//j/+H/4P/f/97/4f/g/+D/3//g/+D/4P/c/9//4f/i/+T/5v/n/+n/6//v
//D/8v/z//f/+v/7//z/+v/8//3//f/8//z//v///wAAAAABAAEAAQABAAEAAQACAAIA
BAAEAAUABgAHAAgABwAGAAUABAAFAAYABwAJAAkACQAJAAgABwAHAAYABQAHAAcACAAI
AAkACQAHAAcABwALAA8AEwAQAAYAAAD4//D/7P/q/+j/6v/w//D/8P/9/wwACgABAP//
///7//n/+v/7/wAABQAIAAoACwAKAAsACgAJAAgACAAJAAoACwANAAwACgAIAAcACAAI
AAgACQALAAsADAAMAAoACQAIAAcABwAHAAcABQAFAAcABwAGAAUABQAGAAcACQAJAAkA
CQAGAAYABwADAAYABwAIAAcABgAGAAYABQAGAAYABgAGAAYABQAFAAQABgAGAAYABgAG
AAQABAAEAAIAAwADAAIAAQABAAAA/v/+////AQACAAAA/f/+//3//f/9//z/+//7//v/
+//7//n/9//2//X/9f/0//H/8P/y//L/8v/x//L/7//w//H/8f/w/+//7//x//H/8f/x
//H/8f/w//D/7//z//X/9v/3//j//P/7//z//v8AAAEAAgADAAQABgAGAAcABwAGAAgA
CgAMAA4ADQAKAAkACgAKAAoACgAKAAoACgAKAAwACgAKAAsADAAMAAwADAAMAAwADQAM
AAwADAAMAA0ADQANAA0ADQAPAA4ADQAMAAsADQANAA0ADgANAA0ADQANAA0ADQANAAwA
DAALAAsACwAMAAwADAALAA0ADAALAAsADAAOAA8AEAALAAsADAANAA0ADQANAA0AEAAQ
ABEAEgARABAADwAOAA8ADwAOAA0AEAAQABAAEQAQAA0ADAANAA0ADQANAAsAEAASABMA
EwARABAADwAPAA8ADwAPAA8AEAAQABAAEAASABIAEwATABIAEgASABIAEgATABMAEwAP
AA4ADQAKAAwADwASABQAEgASABMAFAASABIAEgAQAA4ADwAPAA8AEQARABAAEAARABMA
FAAVABMAFAATABAAEAARABEAEQATABMAEQARABIAEwAUABUAEwATABIAEQARABIAEQAS
ABQAFAASABAAEQATABUAFgAUABUAFgAWABYAFwAYABkAGAAYABoAGAAXABcAFwAVABYA
EwASABEAEAANAAoABwAEAAMAAgABAAAAAwAEAAUABgAHAAgACQAKAAwADAAMAAwADQAO
AA8AEAASABIAEgASABIAEgASABIAFAAUABQAFAAUABQAFAAUABQAFAAUABQAFgAWABYA
FgAWABYAFgAWABgAGAAYABgAGAAYABgAGAAaABoAGgAaABsAHAAdAB4AHAAaABgAFgAO
AAgAAgD8//j/9P/w/+z/7P/s/+z/7P/o/+b/5P/i/+r/8P/2//z/AQAGAAsAEAATABQA
FQAWAA==
         </WaveFormData>
      </LeadData>
      <LeadData>
         <LeadByteCountTotal>10000</LeadByteCountTotal>
         <LeadTimeOffset>0</LeadTimeOffset>
         <LeadSampleCountTotal>5000</LeadSampleCountTotal>
         <LeadAmplitudeUnitsPerBit>4.88</LeadAmplitudeUnitsPerBit>
         <LeadAmplitudeUnits>��V</LeadAmplitudeUnits>
         <LeadHighLimit>2147483647</LeadHighLimit>
         <LeadLowLimit>268435456</LeadLowLimit>
         <LeadID>V2</LeadID>
         <LeadOffsetFirstSample>0</LeadOffsetFirstSample>
         <FirstSampleBaseline>0</FirstSampleBaseline>
         <LeadSampleSize>2</LeadSampleSize>
         <LeadOff>FALSE</LeadOff>
         <BaselineSway>FALSE</BaselineSway>
         <ExcessiveACNoise>FALSE</ExcessiveACNoise>
         <MuscleNoise>FALSE</MuscleNoise>
         <LeadDataCRC32>826166636</LeadDataCRC32>
         <WaveFormData>
AAAAAAAAAAD+//7//v/+//z//P/8//z//P/8//z//P/9//7///8AAP///v/9//z//P/8
//z//P/8//z//P/8//3//v///wAA///+//3//P/9//7///8AAP7//v/+//7/AAAAAAAA
AAAAAAAAAAAAAP7//v/+//7///8AAAEAAgAAAAAAAAAAAAIAAgACAAIAAAAAAAAAAAAB
AAIAAwAEAAIAAgACAAIAAAAAAAAAAAACAAIAAgACAAQABAAEAAQABAAEAAQABAAEAAQA
BAAEAAYABgAGAAYACQAKAAkADAAOABEAEgASABMAEwAVABYAFAAUABUAFQAVABYAFwAY
ABUAEgAQAA4ADAAKAAoACAAHAAYABQAEAAYABgAHAAgABgAFAAQAAwAGAAgACQAJAAcA
BgAFAAMABAADAAQABQAHAAgACAAIAAgABwAHAAYABQAIAAkACgAJAAgABwAHAAgACQAL
AAwADQANAA4ADgANAAwADAAMAA4AEwATABEAEgASABUAHgAuAD4ATgBqAIMAkwCUAIMA
bABAAAMAzP+m/4j/c/9l/1v/Vf9b/2T/dP+M/57/rf/B/9z/8v/7/wEACAALAAwADgAO
AA8ADwAQABMAFAAVABYAFwAYABkAGAAXABkAGQAaABoAHAAbABsAHAAaABsAGwAaABYA
GAAaABgAFgAWABYAFwAXABYAFgAVABYAGAAZABgAGAAXABYAFwAXABgAGAAXABkAFwAX
ABcAFwAWABYAFwAXABcAFwAXABkAGQAZABgAGAAZABoAGwAaABwAHQAcABsAGwAbABoA
GwAcAB4AIAAgACEAIgAjACIAIAAeAB0AHgAfACAAIQAiACIAIgAiACIAIgAiACEAHQAc
ABoAGAAWABYAFgAYABkAGQAZABoAGAAYABcAFwAZABkAGQAYABYAFwAXABYAGAAYABgA
FwAVABQAFAAUABcAGAAZABoAGgAaABoAGwAbABsAGwAbABsAGwAcABwAGwAbABwAHQAb
ABsAGwAcABwAGgAZABgAFwAYABsAHAAZABgAGQAYABcAGAAYABkAGgAaABsAGwAcABwA
HAAcAB4AHwAfAB8AHQAdAB0AHQAfACAAHwAeACIAIwAjACIAIgAhACEAIQAjACMAJAAk
ACIAIgAiACEAIgAkACUAJgAjACIAIQAgACIAIQAhACEAIwAlACYAJwAmACUAIwAgACEA
IwAkACcAJQAlACQAJAAiACEAIQAhAB8AIAAhACEAIwAjAB8AHQAgACIAJQAmACIAIQAh
ACAAIQAgACAAIAAgACEAIQAhAB8AHwAeAB0AHgAfACIAIwAhACEAHwAhACMAIwAiACIA
IgAiACMAIwAhACAAHgAeAB8AIQAhACEAIQAhACEAIQAjACMAIwAiACEAIwAgAB8AIQAh
ACAAIAAgACAAIAAgAB8AHwAeAB4AIQAgACIAIgAiACIAIAAeACAAIgAlACYAJgAnACkA
KwAsACwALgAvAC8ALgAwADAAMAAuAC4ALQAsACoAKAAoACYAJQAjACEAHwAdABkAGAAX
ABUAFgAXABgAGQAaABoAGQAZABwAHQAdAB0AGQAZABkAGQAaABoAGgAbABkAGgAaABgA
HAAcABwAHAAeAB4AHwAfAB8AIAAgAB8AHgAeAB0AHAAdAB8AIQAiAB8AIwAnACYAJgAt
ADYAPABGAFoAcgCHAJcAmgCNAHwAYAAnAOL/sv+Q/3f/a/9j/13/Yf9s/4D/lv+o/7f/
yf/g//b/BQATABoAHQAeACAAIAAeAB0AHQAfACAAIQAiACMAIwAlACUAJQAjACMAJAAk
ACYAJQAlACYAJAAlACUAJAAkACYAKAAmACIAIgAiACMAJgAmACcAJwAnACgAKAAmACQA
IQAeAB0AIAAiACMAIwAjACEAIQAhACEAIAAgACEAIQAhACEAIQAhACEAIQAgAB0AHQAd
AB0AHgAiACUAJgAkACMAIgAgACIAIgAjACQAIwAjACMAIwAlACQAIwAjACUAJQAlACUA
JgAmACYAJgAmACYAJgAlACMAJAAkACQAIgAiACIAJAAkACMAIgAiACIAIgAhACEAHwAf
AB8AHgAcAB0AHQAcABwAHAAcABsAGwAaABoAGgAYABgAGAAYABgAGAAYABkAFwAXABcA
FwAVABUAFgAWABUAFQAWABcAFQAVABUAFgAWABQAEwASAA4ADgAQABAAEAAQABIAEgAQ
ABAADwAPABAAEAARABEAEgASABIAEgASABMAEwATABEAEQARABEAEgASABAADgARABMA
FAAUABQAEwATABMAEQARABIAEgASABIAEgARABIAFAAVABYAFQAUABMAEgAUABMAEwAT
ABIAEQAPAA0AEAARABEAEAAPAA8ADgAPAA0ADQAMAAwACgAJAAkACQAHAAgACQAJAAoA
CwAIAAcABwAIAAoACgAHAAcACAAIAAkACAAIAAgABwAHAAYABQAHAAcABgAFAAUABQAH
AAcABQAFAAMABQADAAMAAgACAAQABAAFAAUABAACAP///v8BAAMAAwADAAEAAQABAAEA
AQABAAEAAAD+/wEA/////wAAAQABAAIAAAAAAAAAAAADAAMAAgACAAMAAwADAAIAAQAA
AAAAAAABAAEA///9//3//////////f/9//7/AAAAAAAAAAD///z//f/+/wQABgAHAAkA
CQALAAwADAAMAA0ADQAMAA4ADgAOAAwADAALAAoACAAEAAQAAgABAP3/+//5//f/9v/2
//b/9f/3//f/9//3//b/9v/1//X/9v/3//f/9//1//X/9f/1//T/9P/0//X/9//4//j/
9v/2//b/9v/2//f/+P/6//v/+v/6//n/9//3//j/+P/4//r/+//8//z//f///wEAAAD+
////BgAQAB4AMgBQAGcAcwBwAF8ARgAgAOX/ov9w/1b/Rf83/zH/Of9F/0z/Xv90/4r/
n/+z/8b/1v/n//P/+P/4//j/+f/4//j/9//3//n/+//7//v/+//9/////////wEAAQAC
AAIAAgABAAEAAgABAAEAAAD+//3/AAADAAIA/v/+//7///8AAAAAAQABAAMABAAEAAIA
AwABAP///////wAAAAD//////f/9//3////+//7///////////////3//f/9//z//v//
/wAAAQD+/wAAAQAAAAAAAQACAAIAAgACAAMABAACAAMABAAFAAcABgAFAAUABQAFAAUA
BQAEAAQABAAEAAYABgAGAAUABwAIAAgACAAHAAYABQAGAAYABQAEAAQABgAGAAUABQAF
AAUABQAEAAQABQAFAAQABgAGAAYABQADAAIAAgACAAQABAAGAAwAEAAQABAAEAAQABEA
EAATABYAFgAWABUAFQATABUAFgAWABQAFQAVABQAEAAOAAwACAAFAAMAAQD+//3//v/9
//3//P/7//r/+f/4//j/+P/3//n/+f/5//n//P/8//v/+//8//3//f/9//3//f/9//3/
/v/+//7//////wAAAAD+/wAAAAAAAAAAAAAAAAEAAQABAAIAAgABAAEAAgACAAIAAAAB
AAIAAgD7//v/+//8//7/BwASAB4AMgBMAGYAewCDAHgAXQAwAPL/sf+A/2D/Rv8v/yn/
N/9F/1X/bP+A/5b/sP/D/9H/4P/u//X/9//2//j/+P/5//j/+v/5//n/+//7//v/+//7
//z//f/8//v//f/9//7//v/8//v/+//8//7///////7/+v/8//7//P/8//z//P/9//z/
/P/9//3//f/+//7//P/8//v/+v/7//r//P/9//3//f/7//v/+//9//z//P/9//v/+//7
//v//f/9//3//P/8//3//v////7/AAABAAAAAQABAAEAAAAAAAAAAQACAAEAAQABAAEA
AwACAAEAAQABAAEAAQABAAIAAgACAAIAAgACAAIAAQABAAIAAgACAAIAAgACAAQAAwAB
AP///v8BAAIAAgADAAUABQAFAAQABQAHAAgACAAKAAoACgAJAAkACAAIAAgACQAKAAsA
DAAJAAgABwAHAAUABQAFAAUABwAHAAgACAAEAAMAAwADAAUABQAFAAYACAAGAAUABAAE
AAQABgAGAAYABgAIAAgABgAGAAUABQAGAAYABwAHAAYABgAGAAYABgAHAAcABwAHAAcA
BwAHAAcABgADAAAAAgADAAMAAgAEAAMAAwADAAEAAQACAAIAAQACAAMAAwACAAIAAQAA
AAEAAgADAAQAAwABAAAA//8BAAEAAAD//wEAAQAAAP7//v//////AQABAAEAAAAAAAAA
//////////8AAAEAAQADAAMA///9//3//v8AAAAA/////wAAAAABAAAAAAAAAAAAAQAB
AAEAAwADAAIAAQD/////AQABAAEAAQD//wEAAwADAAIAAgAAAAAAAQABAAIAAgABAAIA
AAABAAAA//8AAAEAAgADAAIAAQAAAP7///8DAAIAAwADAAMAAgACAAIAAgACAAIAAQAB
AAAAAAADAAMAAwACAAIAAgADAAQAAwADAAEA//8DAAUABQAFAAMAAgADAAQABQAGAAcA
BgAJAAwADQAOAA4ADwAPABEAEgASABIAEwATABIAEgASABIAEAANAAsACQAGAAIAAgAA
AP//AAD///7//f/+//7//v/9///////////////+//z/+//+//////////v/+//7//v/
/P/8//z//f///wAAAAD+//7//v/+//7//v/+/////////wAAAAD//wEAAgACAAIA////
/////v/7//3/AQAGAAgACQAQABgAJAA6AFQAZwBvAGYAVQA6AAoAy/+W/3T/XP9J/zv/
M/87/0f/Uv9m/3j/iP+h/73/zv/Y/+P/6//s/+3/7v/w//D/7f/r/+r/6//q/+n/6P/n
/+b/5//m/+X/4//j/+T/5P/h/9//3v/e/93/3f/c/9r/2v/c/97/3P/a/9r/2v/b/9r/
2P/X/9X/1P/U/9P/0P/R/8//zf/N/83/zv/O/83/y//J/8n/yf/L/8r/yv/L/8n/yf/J
/8n/x//H/8f/xv/G/8f/yP/J/8j/yv/L/8r/yf/J/8n/yP/K/8r/y//M/8r/y//M/83/
y//K/8n/yf/K/8v/zP/N/87/zv/O/87/zv/O/87/zf/N/87/zv/O/87/zv/O/9D/0v/R
/9D/0P/O/87/zf/N/8v/y//L/8r/yv/L/8v/yv/L/8z/zf/N/8//zv/O/87/zv/O/87/
zv/Q/9D/0P/R/9H/0f/R/9H/0v/T/9X/1v/T/9P/1P/V/9f/1//X/9j/2f/Y/9j/2P/Y
/9j/2v/a/9z/3P/e/97/2//a/9j/1//Z/9r/3P/d/97/3v/e/97/3v/f/9//3//h/+H/
4f/h/+D/4P/e/9z/4P/j/+X/5v/m/+X/5f/l/+P/4//k/+T/4//k/+X/5f/j/+T/5P/k
/+T/5P/k/+T/5f/l/+b/5//n/+f/5v/l/+f/5//m/+T/4v/j/+P/5f/j/+P/4v/i/+P/
4//k/+X/4//k/+X/5f/l/+X/4f/f/9//4P/i/+L/4v/j/+X/5v/l/+T/5P/k/+b/5//n
/+f/6f/p/+j/5//l/+X/5//n/+n/6f/n/+n/6//r/+r/6v/q/+r/6//r/+v/6v/o/+j/
6f/r/+v/6//r/+v/6//r/+n/6f/p/+j/6//v/+7/7//t/+3/7P/s/+r/6v/q/+r/7f/t
/+z/7P/v/+//7//u/+z/7P/t/+7/7f/t/+v/6f/t/+//7//v/+//7//w//D/9P/x/+3/
7f/w/+7/7v/u/+7/8P/w//D/8P/w//D/8P/w//H/8v/z//T/8//y//H/8P/w//D/8P/w
//L/8v/y//L/9P/0//T/9P/0//T/9P/0//L/8v/y//L/9P/0//T/9P/0//T/9P/0//T/
9P/0//T/9P/0//T/9P/0//T/9P/0//X/9v/3//j/+P/4//j/+P/4//j/+P/4//b/9v/2
//b/+P/4//j/+P/6//r/+v/6//r/+v/6//r/+v/6//r/+v/7//z//f/+//z//v8AAAMA
BAAEAAUABQAJAAoACgAKAAsACwAKAAoADAAOAA4ADgALAAoACAAGAAQAAgABAAAAAQAA
AP///v/+//7//f/9/////////wAAAQABAAIABAADAAEA///7//z//f/+/wAA/v/+////
//8BAAIAAQAEAAQABAAEAAQABAAFAAUABQAIAAgABwAHAAgACAAIAAgACQAKAAoACwAJ
AA0ADgAOABUAIAAoADAARABeAHUAhwCQAIMAbABQAB0A3P+s/4z/c/9f/1P/Tf9R/1z/
bP+A/5L/of+3/9L/5v/x//v/BAAJAAoADAAMAA4ADQANAA8AEAARABIAEwAVABcAFwAX
ABcAFwAYABgAFgAVABUAFgAWABcAFwAWABQAFgAYABYAFwAYABkAGwAbABoAGgAZABkA
GgAaABgAGAAXABYAFwAYABoAGwAbABkAFwAXABcAFQAUABQAFQAYABkAGgAbABkAGQAZ
ABgAGQAZABkAGQAZABwAHgAeABsAGwAbABoAHQAeACAAIgAhACEAIQAhAB8AHgAdAB0A
HgAfACAAIQAkACQAJAAkACUAJgAnACcAJgAmACUAJAAkACQAJAAmACUAIwAhACAAHgAe
AB0AHQAeAB8AIAAgAB4AHQAbABgAGAAYABgAFwAXABYAFgAWABQAFAAUABQAFQAWABcA
GQAZABkAGQAZABkAGQAaABoAGgAbAB0AHwAfAB8AHwAgACAAHgAdABwAHAAcAB4AHgAg
ACIAIgAiACYAJgAmACYAJgAqACoALgAyADQANAAzADMAMgAzADMAMgA0ADUANQA0ADIA
MgAyADAALgAtACwAKgApACoAKQApACoAKQAoACcAJgAmACYAJQAkACMAIgAhACIAIgAh
ACEAIAAhACEAIQAfAB8AHwAfACEAIgAjACUAJQAmACYAJAAlACQAIwAiACAAIAAhACEA
HwAgACAAHwAhACIAIgAiACAAIQAiACIAIQAdACEAIgAiACcALAA0AEQAYAB+AJUAowCi
AJEAdgBEAP//wP+U/3j/af9d/1f/W/9p/3r/iv+Y/6z/xf/d//L/AgAJABEAFgAYABgA
GQAYABkAGQAaAB0AHQAdAB0AHQAdAB8AHwAfAB8AHwAgACAAIAAfAB8AIAAgACEAIQAg
ABwAHgAgAB4AHQAeAB8AIQAhACAAIAAfAB8AIAAgAB4AHgAdABwAHQAdAB4AHgAdAB0A
GwAbABsAHQAcABwAHQAcABsAGgAZABsAGwAbABoAGwAbABsAGwAaABwAHQAcABsAGwAb
ABoAGwAcAB4AIAAfAB8AHwAfACEAIAAfAB8AIQAhACEAIQAiACIAIgAiAB4AHAAaABcA
GQAcAB4AIAAeAB4AHgAgAB4AHQAcABwAHgAeAB0AHQAbABsAGwAaABsAHQAeAB4AHgAe
AB4AHQAdABwAHAAcAB4AHgAeAB4AHQAcABsAGwAZABkAGQAZABgAFwAXABYAEQARABIA
EwATABMAEwAUABMAEAAOAAwADQAOABEAEgAQABAAEgASABMAFAAUABUAEgASABMAEwAS
ABIAEgASABIAEwATABMAEwATABMAEwAUABQAEgAQABIAEwATABIAEAAPAA8ADwARABEA
EgASAA4ADgAOAA0ACwAMAAwADAAOAA4ADgAOAAwACwALAAsACwALAAoACQALAAsACgAI
AAYABwAHAAkACQAJAAgACAAGAAUABQAFAAcACAAJAAkACAAHAAIA//8BAAIABAAEAAUA
BQAGAAYABAACAAEAAAAEAAcACQALAAoACQAHAAUAAwADAAUABQADAAMAAQADAAEAAQAA
AAAAAQACAAQABQADAAIAAAAAAAEAAwADAAMAAwADAAMAAwADAAMAAwACAAAAAwABAAEA
AQABAAAAAAACAAIAAgACAAEAAQAAAAAA/////////v8AAAAAAQACAAMAAwABAP////8B
AAEAAQABAAEAAgACAAAA/f/9////AgAAAAAAAAAAAAIAAgACAAIAAAAAAAAAAAD+//7/
/v/+//7//v/+//7/AAAAAAAAAAD+//7//v/+/wAAAAAAAAAA/v/+//7//v/+//7//v/+
/wAAAAAAAAAA/v/+//7//v/+//7//v/+//7//v/+//7//P/8//z//P/+//7//v/+//z/
/P/8//z//P/8//z//P/9//7///8AAP3//P/7//r//f/+////AAD///7//f/8//z//P/8
//z/+v/6//r/+v/6//r/+v/6//z//P/8//z//P/8//z//P/8//z//P/8//r/+v/6//r/
/P/8//z//P/8//z//P/8//z//P/8//z/+v/6//r/+v/6//r/+v/6//r/+v/6//r/+v/6
//r/+v/6//r/+v/6//z//P/6//z//f///////v/9//3///8AAAIABAAHAAkABgAGAAYA
BgAHAAYABgAGAAYABAAEAAIAAQAAAP///v/8//r/+f/4//b/9f/0//P/8f/y//L/8f/z
//T/9f/1//f/9f/1//X/9f/2//b/9v/2//X/9f/0//T/9v/2//b/9v/2//b/9//1//X/
9v/2//X/9f/2//b/+P/4//n/+v/8//3/+//9//7//v/7/wAABgASACYAQABXAGUAZgBd
AEoALgD9/8D/iv9k/03/P/81/zH/Pf9M/1b/aP98/5X/sf/E/9L/3//r//D/8v/y//P/
8v/0//X/9//7//r/+f/4//f/+f/7//v/+//9//3//v/+//3/+//6//r//P/9//3//P/6
//z//v/8//z//P/8//3//f/8//z/+//5//r/+v/4//j/9//2//f/9//4//j/9//5//f/
9//3//n/+P/4//n/9//3//f/9//5//n/+f/4//f/9//3//f/9f/4//r/+v/7//v/+//6
//z//P/9//7//v///wAAAQAAAP7//P/7//3//f/9//3/AAAAAAAAAAD+//7//v/9////
AAAAAAAAAAAAAAAAAgACAAEAAAAAAP3//P/6//n/+f/5//n/+P/6//v/+//6//n/+P/3
//X/9//2//b/9v/1//T/8//y//L/8v/y//P/8//z//P/8//x//H/8v/y//H/8f/y//P/
8//z//P/9P/2//T/8//y//P/9P/3//j/9v/2//j/+P/2//b/9f/1//X/9v/4//n/+P/4
//j/+P/5//v//P/9//v/+//7//v//v/+//z/+v/+///////+//z/+//7//v//P/9////
AAD8//z//P/7//v//P/8//z//v/+//7//v/9//v/+v/5//r/+//7//v/+//7//r/+P/4
//n/+f/7//r/+f/3//b/9v/1//X/9f/1//b/9//3//f/9//z//H/8f/y//T/9P/z//P/
9P/0//H/8P/w//D/8P/x//H/8f/x//H/8P/v/+//7//x//H/8f/x/+//8f/v/+//7v/u
/+//8P/y//P/8//y//D/8P/x//P/8//z//H/8f/x//H/8f/x//H/8P/w//P/8f/x//H/
8f/w//D/8v/y//L/8v/x//H/8P/w/+//7//v/+7/7//w//L/9P/z//P/8f/v//D/8f/w
/+//8f/x//L/8v/y//H/8//z//T/9v/2//b/9v/0//L/8P/u//H/8v/z//T/8//y//H/
8P/w//D/8P/w//H/8v/z//T/8v/y//L/8v/y//L/8v/y//D/8P/w//D/8v/y//L/8v/y
//L/8v/y//D/8P/w//D/8v/y//L/8v/0//T/9P/0//L/8v/y//L/9P/0//T/9P/y//L/
8v/y//P/9P/1//b/9P/0//L/9P/2//n/+v/6//z//f8AAAIAAgACAAMAAwADAAQABQAG
AAYABAADAAIAAAD+//7//P/5//j/9//2//P/8P/u/+z/7P/t/+7/7//t/+7/7v/t/+7/
8P/y//P/8v/v/+7/7f/v//D/8P/w//D/7//v/+7/7v/w//D/8P/y//L/8v/z//X/9f/2
//b/8//z//T/9P/0//T/9f/2//b/9//3//n/+v/2//v/CAASAB4ANABMAGMAawBiAE8A
NgAIAMv/lP9u/1T/Qf8z/y3/N/9D/07/YP92/47/pf+3/8j/2P/h/+n/8P/z//T/9v/2
//X/8//y//P/9f/1//X/9f/3//n/+f/5//j/9//3//b/9//3//j/+v/4//n/+f/4//b/
+P/6//j/+P/4//j/+f/6//r/+//7//n/+v/6//j/+P/3//b/9//4//r/+//7//v/+f/5
//n/+f/4//j/+f/3//f/9//3//X/9f/1//T/9f/3//n/+//6//z//f/8//r/+f/4//b/
+P/6//3/AAD9//3//f/9//3//P/7//v//f/9//3//f8AAAAAAAAAAP7//v/+//3//f/+
//7//v/8//z//P/+//7//f/8//z/+v/6//n/+f/5//n/+f/4//f/9//2//T/9f/2//f/
9//3//b/9v/2//b/9v/2//b/9P/0//T/9f/3//f/9//3//n/+f/6//r/9f/1//b/9//5
//n/+f/6//j/9v/1//T/9P/0//b/9v/2//b/+P/4//T/9P/z//P/8//0//b/9//4//j/
+P/4//b/9//3//f/9//3//f/9//6//r/+P/2//r/+//7//r/+v/5//n/+f/7//v//P/8
//j/+P/4//f/+P/6//v//P/7//r/+f/4//j/9//3//f/+f/5//j/9//1//X/9P/y//L/
8//z//X/9//3//b/9v/2//X/9f/1//T/9P/0//P/9f/1//H/7//v//D/8v/y//H/8f/y
//L/8//y//L/8v/w//H/8f/x//P/8//y//H/8f/x//P/8//z//P/8f/z//P/8//y//L/
8f/w//D/7//w//D/7//w/+//8f/x//H/8//z//P/8//1//X/9f/0//H/8//w/+//8f/x
//D/8P/y//L/8v/y//H/8f/w//D/8//z//P/8v/x//D/8P/w//P/8//x/+//8P/x//D/
7//x//H/8v/y/+7/7f/v/+//7v/u/+7/7v/u//D/8P/w//D/8f/y//P/9P/2//T/9v/4
//v//P/8//3///8BAAIAAgACAAMAAwACAAQABAAEAAIA///9//v/+P/2//b/9P/z//T/
8//y//H/8v/y//L/8f/u/+3/7P/r/+//8P/w//H/8v/z//P/8//x//H/8f/x//D/8P/w
//H/8v/0//X/9P/0//T/9P/0//T/9P/1//X/9f/2//b/9f/2//j/+f/6//j/+f/6//r/
+f/7//3/AgAIAAsAEAAaACgAPgBYAHEAfQB6AGkATAAcANv/pv+C/2z/Xf9T/0v/Sf9N
/1r/av98/5D/p/+7/8z/3P/p//H/9v/3//j/+v/6//v/+//8//////////////8BAAMA
AwADAAMAAwAEAAQABAADAAMABAADAAMAAgAAAAEABAAHAAYABAAEAAQABQAFAAQABAAD
AAMABAAEAAIAAwADAAMABQAEAAYABwAHAAcABQAFAAUABQAEAAQABQAFAAUABQAFAAMA
AwADAAIAAgADAAQABQADAAYACAAIAAcABwAHAAYABwAIAAoADAALAAsACwALAAsACgAJ
AAkACgALAAwADQAPABAAEQASABIAEgASABEAFQAaAB4AHgAcABwAHAAcABwAHwAeACEA
JAAkACQAIwAjACEAIwAkACQAIwAjACIAIAAbABgAFQAQABEAEQARABAAEAAQAA4ADQAM
AAsACgAJAAwADgAQABEAEAAPAA4ADQAMAAwACwALAA4ADwAPAA8ACwALAAsACwANAA4A
DwARABEAEgASABAAEQAQAA8ADgAQABAAEQARABEAEgASABEAEQASABIAEgASABMAFAAU
ABcAFQAVABgAHAAjADAAQgBQAGAAfgCZAK0AsgClAIYAWAAZAMz/kP94/23/Y/9h/2//
f/+M/5r/rv/E/9n/6f/+/wwAEQATABQAFAAUABUAFAAVABUAFgAZABcAFwAXABcAGQAb
ABsAGwAZABkAGgAaABgAFwAXABgAGAAZABkAGAAWABgAGgAYABYAFgAWABcAGQAaABwA
HQAcABwAGwAYABkAGQAZABsAGgAcAB0AHQAeAB0AHgAfACEAIAAgACEAHwAfAB8AHwAf
AB8AHwAeAB8AHwAfAB8AHgAgACEAIAAiACMAJAAkACMAIgAiACIAIwAlACcAKQArACoA
KQApACcAJwAnACcAKAAoACgAKAAoACgAKAAnACgAKgArACwAKgAqACoALAAuAC0ALAAs
AC4ALgAtAC0AMAAxADIAMgAzADUANgA2ADgAOAA4ADcANwA2ADYANgA0ADQANAA0ADIA
MgAyADMAMgAxADAALwAtAC0ALgAuACsAKwAsAC0ALQAtAC0ALgAwAC4ALQAsACwALAAu
AC4ALAAsAC4ALgAuAC4ALQAtAC4ALgAvAC8ALgAuAC4ALgAuAC8ALwAvAC0ALQAtAC0A
LAAsACoAKAAsAC0ALQAsAC4ALQAtAC0ALQAtAC4ALgAqACoAKgApACcAKAAoACgAKwAs
AC0ALgAtACsAKgApACkAKQAoACcAKgArACsAKgAoACkAKQArACsAKwAqACoAKwArACwA
LQArACwALQAtAC0ALQApACcAKQAqACwALAAsAC0ALwAwAC0ALAAsACwALAAtAC0ALQAs
ACsAKQAnACoAKwAuAC8ALwAvAC0ALwAtAC0ALAAsACoAKgArACsALQAsACoAKgAsAC8A
MAAxADAALwAuAC0ALwAvAC8ALgAuADEALwAvAC8ALwAuAC4ALAAsACwALAAvAC8ALgAu
AC0ALQAtACwALQAuADAAMgAzADMAMQAvADIANQA2ADcAOQA5ADoAOgA8AD0APwA/AEIA
QgBCAEIAQgA+ADwAOgA4ADQAMgAwAC4ALAAsACwALAAuAC4ALgAuADAAMAAwADAALwAu
AC0ALAAsACwALAAsACwALAAsACwALAAsACwALAAuAC4ALgAuAC4ALgAuAC4AMAAwADAA
MAAyADIAMgAyADIAMgAyADIANAA0ADQANAA0ADQANAA0ADkAPAA/AEIAVQBmAHcAiACO
AJIAlgCaAHEASAAfAPb/1v+4/5r/fP+A/4L/hP+G/5r/rP++/9D/4//0/wUAFgAcACIA
KAAuAA==
         </WaveFormData>
      </LeadData>
      <LeadData>
         <LeadByteCountTotal>10000</LeadByteCountTotal>
         <LeadTimeOffset>0</LeadTimeOffset>
         <LeadSampleCountTotal>5000</LeadSampleCountTotal>
         <LeadAmplitudeUnitsPerBit>4.88</LeadAmplitudeUnitsPerBit>
         <LeadAmplitudeUnits>��V</LeadAmplitudeUnits>
         <LeadHighLimit>2147483647</LeadHighLimit>
         <LeadLowLimit>268435456</LeadLowLimit>
         <LeadID>V3</LeadID>
         <LeadOffsetFirstSample>0</LeadOffsetFirstSample>
         <FirstSampleBaseline>0</FirstSampleBaseline>
         <LeadSampleSize>2</LeadSampleSize>
         <LeadOff>FALSE</LeadOff>
         <BaselineSway>FALSE</BaselineSway>
         <ExcessiveACNoise>FALSE</ExcessiveACNoise>
         <MuscleNoise>FALSE</MuscleNoise>
         <LeadDataCRC32>1964657253</LeadDataCRC32>
         <WaveFormData>
/v/+//7//v/6//j/9v/0//X/9v/3//j/+P/4//j/+P/2//b/9v/2//n/+v/7//z/9//0
//H/7v/w//L/9P/2//j/+P/4//j/9v/0//L/8P/z//b/+f/8//j/9v/0//L/9v/4//r/
/P/5//j/9//2//X/9P/z//L/9f/4//v//v/6//j/9v/0//b/+P/6//z/+//6//n/+P/2
//b/9v/2//r//P/+/wAA+//4//X/8v/1//j/+//+//z//P/8//z/+//6//n/+P/6//z/
/v8AAP7//P/6//j//f8AAAIABQAHAAkACgAJAAkACAAJAAYACgAMAA8AEgAOAA4ADAAK
AAoACgAKAAgABgAGAAYABgAEAAIA/v/7/wAAAgAGAAwACAACAAAA/P///wEABAAIAAQA
AwADAAIAAAD+//z/+/8AAAIABQAKAAYAAwD///v//f8BAAQABwAEAAQABQAEAAQABAAE
AAIAAwAGAAkADwAKAAgABgADAAYADwARAA0ADgAOAAwAEwAgAC4AQwBgAIEAoQCuAK0A
owCIAFsANgAcAAEA5//Q/7v/rf+l/53/n/+u/7z/yP/a/+///v8CAAIABQAJAAoACgAL
AA4AEQAVABkAGAAVABMAEAAUABYAFgAYABcAGAAaABsAGgAXABUAEgAUABgAHQAfABgA
FwAXABAAEQATABUAFwAZABkAFwAWABcAFQAUABQAFgAYAB0AIgAdABkAEwANABEAFQAX
ABsAHAAdABsAGwAZABUAFAATABYAFgAfACMAIQAeABkAFQAXABkAHAAfACAAHwAeAB8A
HwAfAB8AHwAhACMAKgAuACoAKAAgABwAHwAiACYALAAsAC0ALAAqACYAJgAlACUAJwAn
ACgAKgApACUAIQAdACIAJAAmACkAJwAmACYAJwAlACUAJQAlACgAKgAsAC4ALAAqACkA
IwAmACgAKAAqACoAKgArACwAKwAsACoAJwAqACoALAAtACoAJwAlACMAJgApACoAKAAn
ACcAJwAnACUAIwAhAB8AIgAiACUAKQAjACMAHwAaABsAHQAhACEAIgAiACMAJAAiACEA
HgAeACAAIwAoAC4AKwAoACQAIAAkACQAJAAkACYAKAAoACkAJwAlACQAJAAmACkALQAw
AC0AKgAnACQAJwAqACwALwArACkAKAAnACcAJgAlACQAJwArAC8AMwAuACwAJQAgACEA
JAAoAC0AKgArACoAKQAoACQAIQAgACIAJAAoAC0AKAAlACEAHAAfACMAJQApACkAKQAm
ACMAIwAhAB8AHwAhACMAKgAsACcAIwAeABgAHAAgACAAJwAoACcAJgAmACQAJAAgAB4A
HQAjACcALAApACUAHgAZAB0AIAAfACcAJQAlACQAIgAkACIAIAAbABsAIwAmACkAJwAj
AB8AGQAcAB8AHwAkACQAJQAkACIAGgAaAB0AIAAjACYAIwAhACAAIgAkACUAJAAkACgA
LAAsAC4AKgApACgAJgAqACwALgAtACwAKwAoACgAJwAmACUAIwAkACMAIwAkAB4AGgAY
ABQAFQAaAB0AHwAbABoAGgAaABoAGwAbABoAGgAaABsAHQAaABgAGAAYABoAGwAcABsA
GQAYABcAFwAWABgAGAAaABwAHgAeAB4AGwAYABgAFQAaAB0AHwAgACEAHwAbABQAFAAe
ACsANgBCAFUAbAB/AJcAqgCxALUArACLAF4AOgAXAPX/2P+//6//rf+x/7n/yP/S/9j/
4P/t//j/BgAUAB8AJAAmACcAKQAlACMAIgAhACYAJwApACoALQAuAC0ALgAsACoAKQAn
ACoAKwAtAC4AKQAqACwAKwAqAC0AMQAuAC0ALQAtAC0ALQAtACsAKgAtAC0ALgAwACsA
KAAoACgALAAtACwAKwAqACsAKgArACkAKQAmACUAJwAnACoALQArACYAKgApACsAKgAn
ACUAJwApACwALwAuACsAKAAnACsALQAvADEALQArAC4ALgAwADIALgAuADAAMAAxADQA
MwAzADEALgAvADIANAA3ADMAMQAwADAANQA1ADUANQA4ADgAOAA5ADYANAAzADMANQA3
ADkAOwA2ADQAMgAwADIANAA3ADUANgA2ADQANAAyADAALwAuADAANAA1ADUAMwAuACsA
JwApACkAKgArACsAKwApACQAIwAjACMAIwAmACcAKAApACMAHgAcABsAHQAhACEAIAAg
AB8AIAAdAB4AHAAbABoAHgAfAB4AIAAaABkAGgAcAB0AHgAeAB4AIQAeABsAGAAYABoA
GgAbAB8AHwAgACIAHQAbABoAGAAaABoAGgAaABwAHgAfACEAHgAbABkAFwAcAB4AIAAi
ABwAGQAWABMAFgAaABkAGgAZABgAGAAZABUAFQATABEAFQAUABQAFgASABAAEAARABIA
EwATABIAEgATABIAEwARABEADgALABAAEQASABUAEAANAA8ADAAPAA8ADgAMAA0ADgAL
AA8ADQALAAkACAAJAAwACwAMAAcACQAJAAoACQAJAAYABQAHAAgABQALAAgABwAFAAIA
BwAIAAkABwABAAUABAADAAYABwAIAAcABwAHAAQABgAEAAUABAACAAcACAAJAAoABQAC
AAIAAQAGAAkABAADAAQABAAEAAUA+//6//z///8CAAUACAAEAAEA//8AAAQABwAIAAoA
DQAQAA8AEAAMAAsACgAIAAwADgAQAA8ADAALAAgACAAHAAYABQADAAUAAwACAAIA/f/6
//n/9v/3//z///8BAP7//P/7//r/+v/7//v/+v/6//r/+//9//n/9v/1//T/+f/7//3/
/f/8//r/+P/3//j/+v/6//z///8AAP///v/7//j/+P/1//n//f8AAAIAAQD9//f/8v/w
//b/AQAOABwALQBEAFsAbwB+AIMAgwB0AFcALgAGAOf/y/+s/5P/jf+L/4v/lf+k/7D/
uv/C/8n/0v/g/+z/8//3//j/+P/5//b/8//x/+//8v/z//X/9v/3//j/9//4//b/9v/3
//f/+//7//z//P/2//b/9//1//b/+f/9//r/9//3//f/9//3//f/9f/0//j/+f/7//7/
+f/2//b/9v/3//f/9f/z//T/9f/0//X/9f/1//L/8f/z//P/9v/5//b/8P/z//H/9f/2
//X/9f/2//X/9f/1//b/9f/0//X/+f/7//3////6//f/+f/4//r//v/8//7////+//7/
AAD//////f/6//z/AAADAAcABQADAAIAAgAHAAcABwAHAAcABgAFAAUABAAEAAUABwAK
AAsADAANAAkACAAHAAYACAAKAA0ACwAMAAwACgAKAAIAAAAFAA4AFAAWABYAFgAWABIA
DwANAA4AEgAVABYAGAAWABYAEgAQABAAEQASABIAEwASABEADQAJAAUA///8//7/AAAC
AAMAAAD7//f/9P/y//L/9P/0//X/+P/5//n/9P/y//H/8P/1//n//P/+//v/+P/2//X/
9v/2//j/+v/8//3//v/9//n/9v/z//H/9v/6//z/AAD+//z/+P/0//T/9P/3//f/+//9
//7//v/t/+f/4//i/+b/9P8BAAwAFgAnADwAVQBvAHwAfwB1AFgALwAIAOb/xf+j/4z/
i/+N/5P/nf+n/7D/vP/G/8z/1f/k/+7/8v/1//T/8v/v/+3/7P/r/+v/6//v//H/9P/2
//P/8P/r/+j/6//u//L/9f/1//P/8v/w/+3/7v/w/+//7//z//j/9v/w/+//7v/t//H/
8//z//T/9v/z//H/8P/t/+z/7v/w//T/9f/0//P/7v/t/+r/6f/t//H/8v/1//X/8f/w
/+//7v/q/+//7//1//b/9f/1//H/7//u/+3/8//z//P/9f/1//X/9f/1//H/7//y//L/
9v/6//j/+v/3//T/8v/y//X/+f/7//z//P/8//v/+//6//n/+f/6////AQADAAUAAgD+
//r/9//8//7/AQAFAAUABQAFAAUABAAEAAQABAAHAAoADgANAAgABgACAAAABAAGAAkA
DAAKAAoABwADAAIA/v/8//n//v8BAAUACQAFAAEA+//y//f/+////wMAAQABAAEAAQD+
//r/+f/5//3/AwAFAAYAAQD9//v/9f/6//z///8CAAIAAQD+//7/+v/5//r//P///wIA
BAAGAAIA/P/2//D/9P/4//r//f/9//v/+v/6//j/9//3//b/+v/8//7/AAD7//j/9P/x
//X/9//6//3/+//6//n/+P/2//X/9P/z//j//P/7//z/9v/0//P/8//0//f/+P/5//n/
9v/0//T/8v/y//T/9//6//v/+//6//T/8//w/+//9P/3//f/9//5//f/9f/1//L/8f/1
//T/+f/7//z//P/4//b/8P/x//b/9//4//r/+v/6//b/9P/w//P/9P/2//n/+//6//v/
9//0/+3/7//0//f/+f/6//j/9v/0/+//7f/z//T/9f/6//v//P/7//f/9f/w//D/9P/3
//j/+P/6//j/9v/0//P/8v/0//X/+f/9//n/+f/2//T/8v/x//P/+P/6//z//v8AAPz/
+f/3//j//v8BAAIABAAEAAYABAAEAAEAAQABAAAABgAIAAoACQAFAAEA+//4//v//P/9
//3/+v/3//X/9P/w//D/8v/y//T/+P/6//v/9v/y/+//7P/u//H/8//0//D/7v/t/+3/
6//q/+v/7P/x//P/9f/1//P/8P/t/+v/7f/w//H/9P/0//T/8v/w/+//7v/w/+//8v/z
//P/8v/p/+P/4//q/+7/9v///wgAEAAhADQARwBbAGgAbwBtAFgANQAQAPD/0f+z/5T/
gf9//4H/hf+R/5r/nv+o/7b/wf/K/9T/3P/h/+L/4v/h/+H/3P/Z/9f/1f/Y/9n/2//c
/9r/2P/U/9L/0v/S/9P/0//T/9H/0P/O/8n/yP/I/8X/xf/J/87/zP/I/8f/xv/F/8X/
xf/D/8L/xf/D/8L/wv+7/7j/uP+4/7v/vf+9/73/uf+3/7P/sf+y/7X/tf+3/7f/tf+2
/7f/s/+u/7L/sf+3/7j/t/+3/7X/s/+y/7H/tf+1/7X/t/+4/7n/uv+7/7f/tf+4/7j/
u/++/7v/vP+5/7j/uP+6/7z/v//A/8D/wf/C/8L/w//A/73/u/+6/8H/w//F/8f/xP/C
/8D/v//C/8L/w//F/8P/w//D/8P/v/++/73/vP/A/8T/yf/J/8b/xv/E/8T/xv/G/8f/
yP/L/87/zv/N/8r/xv/E/8H/x//L/9D/1f/R/8//y//E/8f/yf/L/83/zv/P/9D/0f/N
/8j/xv/F/8j/z//S/9T/z//L/8n/w//I/8r/zf/Q/9P/0//R/9L/zP/L/8z/zv/S/9T/
1f/W/9T/0P/M/8j/zv/S/9T/1//Y/9f/1//Y/9P/0f/Q/87/0f/U/9f/2v/V/9T/0v/R
/9L/0//V/9f/2v/a/9r/2v/X/9X/0//R/9b/2v/Z/9r/1v/U/9P/0//R/9P/0//T/9b/
1v/X/9r/1//U/9P/0//V/9f/2P/Y/9P/0//R/9H/1P/X/9f/1//Y/9f/1v/X/9T/0//X
/9b/2f/b/9z/3P/Z/9j/0//V/9b/1//Y/9r/2v/c/9r/2v/V/9f/1//Y/9v/3f/c/93/
2//a/9X/2f/Z/9v/3P/c/9//3v/d/9n/1v/b/9v/2//g/+H/4v/h/97/3f/Z/9r/3P/f
/+D/4P/i/+L/4v/i/+D/3v/f/9//5P/n/+L/4f/f/97/3f/d/93/4v/j/+T/7v/q/+X/
3//g/+D/4P/g/+D/5P/m/+j/6v/o/+b/5P/i/+b/6P/q/+z/6f/o/+f/5v/l/+T/4//i
/+X/6P/r/+7/7P/q/+j/5v/o/+r/7P/u/+z/7P/s/+z/6v/q/+r/6v/u//D/8v/0//D/
7v/s/+r/7f/u/+//8P/w//D/8P/w/+7/7v/u/+7/8v/0//b/+P/1//L/7//s//D/8v/0
//b/9P/0//T/9P/y//L/8v/y//b/+P/6//z/+P/2//T/8v/1//j/+//+//v/+//+/wEA
AAD//////v8DAAQABwAKAAgABgADAAIABwAKAAoADAALAAgACAAIAAYABgAFAAQABQAF
AAYABgACAAIAAAD8/wAAAgADAAMAAwAEAAUABwAGAAQAAQD8//3///8CAAQA///+//3/
+//+/wEAAgAFAAQAAwADAAQAAwACAAMAAgAFAAYABwAKAAcABwAEAAIABQAHAAgACQAL
AAcAAgD+/wQAEQAcACgAPwBaAHMAiwCcAJ8AmwCOAHMASgAoAAkA6f/I/6v/mf+V/5X/
mf+o/7T/vP/K/9v/5v/q//L//f8DAAYACAALAAkACQAKAAsACwALAAwADAAPABIAEwAW
ABQAEgARAA8AEQARABIAEgAOABAAEwATABAAEQATAA4AEAATABYAGQAXABUAEQAOABEA
EQASABQAEgASABUAGAAWABUAEgAPABAAEwAUABcAFAATAA8ADQARABEAFAAXABYAEgAX
ABcAFwAWABMAEQAWABkAHQAhAB8AGwAXABUAGgAdACAAIwAgAB8AIwAkACIAIgAcABoA
HgAgACMAKAAlACUAIwAgACIAJgApAC0AKwApACgAKAAoACcAJgAlACcAKAApACsAJwAk
ACIAIQAlACcAKQArACYAJAAiACAAHwAgACIAHwAhACQAJQAoACUAIgAgAB4AIgAmACcA
JwAnACQAIwAhACEAIQAiACMAJgApACoAKAAmACUAJAAjACYAJwAoACkAJQAiACIAIwAf
ACEAJQAqAC4ALQAsACsAKgAqACkAKQAsADEANQA3ADoANgA2ADIAMAA0ADcAOgA8AD4A
PgA+ADsAOQA3ADMAMgA1ADgAOwA9ADgAMwAvACwALAAsAC4ALgArACwAKwApACQAIgAh
ACAAIwAnACoALAAmACIAHwAdAB4AIAAkACgAKQApACkAJwAjACAAHQAbAB8AIgAjACYA
IgAgABwAGAAaABwAIQAjACIAIwAjACIAFwATABUAFgAcACYALwA0AEAAUwBsAIkApQC6
AMUAwQCkAHEAPgAUAPH/1//A/7H/sf+3/7n/u/++/8L/0P/i//P/AgAOABgAHQAaABgA
FQATABUAFQAWABcAHAAdAB8AIAAeABwAGAAWABkAHAAgACMAIAAdABsAGAAYABoAHQAd
ABwAHwAjACAAGgAZABgAFwAdAB8AHwAgACAAHQAbABoAGAAYABsAHgAhACEAHwAdABkA
FwATABEAFgAbAB0AIQAeABkAFwAVABcAFAAaABsAIAAgAB4AHQAaABcAFQATABkAGwAd
ACEAIAAfAB4AHQAZABkAHgAgACMAJgAjACQAIgAgAB8AIAAkACkALAAuACkAJgAiAB8A
IAAhACMAJgAsAC0ALgAvACsAKAAlACMAKAAqAC0AMQAvAC0AKwApACoAKgAqACoALAAu
ADEALwAsACoAJgAkACYAKAArAC4AKwAqACYAIQAfABwAGwAZABwAHQAfACEAHAAZABQA
DAAPABMAFwAbABgAFQASAA8ADgAMAA0ADwASABcAGAAYABMAEQARAA0AEgAUABcAGgAX
ABUAEQAQAA8ADwARABQAFwAYABgAGAAVABAACwAGAAsAEAATABcAFAARAA8ADgAPAA8A
EAAQABEAEgATABQADgAMAAkABwALAA0AEAATABEADgALAAgABwAHAAcABwALAA4ADAAM
AAcABAACAAEABQAJAAsADQAKAAYAAwACAAQABAAGAAkACQAJAAgABgAAAP///P/7/wIA
BwAJAAsABwADAP///f/9////BgAIAAkACQAIAAYAAgAAAPr/+/8BAAMABQAIAAMAAgD9
//r/+f/9////AgAFAAUAAgABAP7//P/2//n//f8BAAQABgAFAAIA///5//f//f/+////
AwADAAMAAQD8//v/9//4//3/AQADAAQAAgD+//r/9v/4//j/+//9/wIABQAAAP//+v/4
//b/9f/4//7/AAACAP7/+v/z//P/9v/3//j/+f/6//v//P/9//7/+v/4//b/9P/4//r/
/P/+//r/+P/2//T/9//4//n/+v/6//r/+v/6//n/+P/3//b/+P/6//z//v/6//j/9v/0
//f/+P/5//r/+v/6//r/+v/3//b/9f/0//b/+P/6//z/+P/2//T/8v/1//b/9//4//b/
9v/2//b/9f/0//P/8v/1//j/+//+//n/9v/z//D/8//2//n//P/6//r/+v/6//j/9v/0
//L/9P/2//j/+v/4//b/9P/y//X/9v/3//j/+P/4//j/+P/1//T/8//y//T/9v/4//r/
9//2//X/9P/3//j/+f/6//r/+v/6//r/9v/0//L/8P/z//b/+f/8//r/+P/2//T/9f/2
//f/+P/4//j/+P/4//f/9v/0//P/+f/9/wAAAQD9//r/+f/0//j//P8BAAYAAwAEAAMA
AgD9//z/+//4//v//v8BAAQA///8//f/8//2//b/+P/8//n/9v/3//b/8v/v/+3/7P/w
//P/9//6//j/9P/w/+3/8f/y//T/+P/3//f/9v/1//P/8//y//H/8//2//r//P/7//j/
9f/w//L/9P/2//v/+//8//3//f/2//X/9f/3//z//P/8//3//v8CABEAKgBDAGEAegCH
AIsAggBlADoAEADv/9f/xP+v/53/l/+T/5H/lP+c/6r/vv/R/97/7P/0//X/8v/w/+3/
6//w//P/9//7//r/+f/5//j/9//2//P/8v/2//r///8DAAAA+//3//L/8v/2//v//f/5
//v//v/6//X/9f/1//X/+v/9//7/AAD9//f/8v/u/+7/8P/1//r/+v/5//b/8//x//H/
7//v//P/9//4//v/9//x/+7/6//v/+7/9v/5//r/+P/0//H/8P/v/+//7//1//f/+f/9
//n/9//1//P/8//1//z/AAD9//7/+f/4//X/9P/0//b/+v///wIABAD+//z/+f/3//n/
+//+/wIABAADAAIAAQD///7//f/9/wAAAAABAAMAAAD9//r/9//6//z//v8AAP///v/+
//n/+P/4//b/9v/4//r//f8AAPz//P/5//X/+f/4//n/+f/5//n/+v/7//r/+f/2//D/
8//3//v////6//f/9P/x//L/8v/1//n/+P/7//r/+P/z//H/8f/t//P/9v/6//7/+//3
//H/7v/u//H/9v/8//r/+v/5//j/+P/0//D/7P/z//j/+/////z/9//z//D/8v/1//n/
/P/7//r/+f/4//X/9P/y//H/9f/3//r//f/6//b/8v/u//D/8//2//n/+f/6//b/9P/x
//D/8P/x//T/9//4//n/9f/w/+z/6v/s/+7/8v/3//T/8//x/+7/6//r/+n/6f/v//P/
9P/1//H/7f/p/+f/5//p//D/8v/y//H/7//s/+r/6v/m/+n/7//x//P/9v/x/+7/5//i
/+T/6//w//b/9f/z/+7/6//t/+z/5//r/+7/8f/z//T/8v/u/+r/4//l/+3/8P/z//P/
8f/v/+v/6//r/+j/6v/u//H/8v/y//D/7P/o/+T/5//q//D/9f/0//X/7v/r/+f/5v/l
/+X/5//u//H/9P/q/+b/5f/n/+r/7v/w//L/9P/v/+z/6f/m/+n/6v/r/+z/7v/u/+7/
7v/q/+j/5v/k/+n/7P/v//L/7v/s/+r/6P/q/+r/6v/q/+z/7P/s/+z/6v/o/+b/5P/o
/+r/7P/u/+z/6v/o/+b/5//o/+n/6v/r/+z/7f/u/+v/6P/l/+L/5f/o/+v/7v/q/+j/
5v/k/+f/6P/p/+r/7P/s/+v/6//q/+v/6//p/+3/8P/1//b/9P/y//H/8P/y//T/9P/0
//P/9P/1//T/8P/u/+z/6v/t/+7/7f/t/+n/5P/h/+D/4//i/+X/5v/o/+f/5//o/+b/
5f/l/+T/5//m/+X/5f/k/+L/4f/i/+P/4//i/+H/4f/j/+T/5f/j/+L/4v/g/+f/6v/t
/+7/6v/o/+b/5//n/+j/6f/p//D/7//p/+X/4P/e/+T/8f/+/wwAHwA0AE8AYQBoAGkA
ZQBUADUAEgD0/9n/u/+Y/4H/e/95/33/h/+Y/6r/tv++/8X/zP/S/9j/4//o/+r/6//t
/+r/5//l/+P/5//n/+j/6P/q/+z/7P/u/+z/6v/p/+f/6v/r/+3/7v/p/+r/7P/r/+n/
6//u/+r/6f/r/+3/7//w/+//7P/q/+//7//w//L/7v/s/+3/7v/v/+//7f/r/+v/7f/t
/+//7f/t/+r/6f/s/+v/7f/v/+3/6P/s/+v/8P/w/+7/7f/v/+//8P/x//H/7f/p/+f/
7f/x//X/+f/z//H/9P/0//b/+P/0//T/9v/2//f/+v/5//n/9//0//X/+P/6//3/+//5
//j/+P/7//v/+//7//7//v/+/////f/6//j/9//7//3///8BAPz/+v/4//b/+P/6//3/
+//9//7//f/+//r/+P/3//b/+v/+///////+//r/+P/1//j/+f/7//3///////3/+P/1
//X/9f/1//j/+f/6//v/9v/y//H/8f/z//f/9//2//b/9f/2//P/8//y//L/8v/1//f/
9//6//X/8//z//T/9f/2//b/9v/6//j/9v/0//P/9P/z//P/9v/3//n//P/4//f/9//2
//b/9v/2//b/9v/4//n/+//3//X/9P/z//f/+P/5//r/9v/1//T/8//y//T/8f/w//H/
8v/0//f/9P/z//D/7f/y//L/8//2//P/8P/v/+//8f/x//D/7v/t/+//7//x//H/8f/u
/+v/7v/v//D/8//v/+3/8P/u/+//7//u/+z/7P/u/+z/8f/v/+3/6//q/+3/8P/v//D/
6f/r/+v/7P/t/+3/6v/p/+v/7P/p/+//7v/t/+v/6P/s/+7/8P/v/+r/7f/r/+n/6//r
/+v/6f/p/+v/6v/u/+v/6//p/+b/6//s/+3/7v/q/+j/6f/p/+z/7//q/+n/6v/q/+r/
6//n/+r/6f/o/+r/7v/x/+//6v/o/+b/5P/i/+X/6P/r/+7/7f/s/+v/6v/q/+n/6f/s
//D/8//0//b/8v/y/+7/7P/v//P/9//6//v/+v/5//X/8//x/+3/7P/u//D/8v/z/+//
6f/k/+D/4f/k/+n/7P/m/+b/5P/h/+L/4v/j/+T/5v/p/+v/7P/m/+L/3//d/+D/4v/m
/+r/6v/p/+j/5f/j/+L/4f/h/+X/6P/p/+z/6v/o/+T/4P/j/+b/7P/v/+7/7f/r/+j/
4f/j/+f/7v/4//7/AQAGAAwAGwA0AFEAbQCCAIcAewBeADMACgDo/83/t/+i/5n/k/+L
/4n/jf+Q/5j/pv+0/8H/0v/g/+r/6//q/+j/5f/j/+f/6f/s/+//7//v//D/8P/t/+z/
6f/o/+3/8P/0//f/9f/x/+7/6v/q/+z/7//v/+//8f/0//D/6v/p/+j/5//s/+//8P/y
/+//6//o/+b/5v/o/+3/8v/x//H/7//t/+r/6f/m/+X/6f/t/+7/8f/t/+f/5P/h/+L/
4P/n/+n/7v/u/+z/6//q/+n/6f/p//D/8f/y//X/8//x/+//7f/s/+3/8//2//b/+P/0
//T/8f/w//D/8v/4//3/AAACAP7//P/5//f/+f8BAAoADAAMAAoACAAGAAQABgAHAAkA
DgASABUAFgAYABQAFAAQAA4AEQAVABkAHAAaABYAEgALAAsACwAJAAoACgAKAAoACQAE
AP//+//4//r//v8EAAgAAgACAAAA/f/5//j/+P/4//z///8BAAIA/f/4//T/8f/z//b/
+/8AAP7//f/8//n/9//2//X/9f/5//z//f8AAP7//P/4//T/+P/6////AQD//////v/8
//n/+f/7//7/AAAIABkAKgA0AEUAZgCJAKUAugC9AKcAfgA/APb/wv+z/6v/nv+V/5f/
m/+b/5//pv+y/8L/0v/j//b//v/+//3/+//4//T/8f/1//f/+v/9//7//f/9//z/+//6
//f/9v/5//z/AAADAAEA/f/6//b/9//6//7////7//3/AAD8//j/9//2//X//f8BAAMA
BgACAP3/+f/2//b/+P/9/wIAAQABAP///f/9//3/+//7/wEABQAGAAkABAD///3/+//+
//z/AwAFAAgACAAGAAUAAQD///7//f8EAAcACgAPAAoABwAEAAEAAwAFAAwAEAAQABIA
DgAOAAsACgAKAAwADwATABUAFgATABIAEAAPABQAFwAbACAAIgAhACAAHwAeABwAGgAZ
AB0AIAAkACkAJwAlACMAIQAkACYAKAAqACoAKgArACcAIwAiAB8AHgAfACAAIgAkACEA
IAAcABcAGAAWABYAFQAVABUAFgAXABQAEwAQAAoADwATABcAGwAYABUAEgAPAA8ADgAQ
ABMAEQAVABUAFAAPAA0ADQAJAA8AEgAWABoAFgATAA4ADAALAA0AEQAWABYAFgAVABQA
EwAOAAkABAALABAAEwAXABMADwAMAAoACwANABAAEgAQABAAEAAQAAsACgAIAAcACgAN
ABEAFQASAA4ACgAGAAgACQAKAAsADgAQAA0ADAAHAAYABgAHAAkADQAPABEADgAKAAcA
BgAHAAgACwAPAA0ADQAMAAoABwAHAAUABQAMABEAEwAVABIADQAIAAUABQAHAA4AEAAO
AA0ACwAIAAgACAAEAAcADQAPABEAFAAOAAwABgACAAIABwAKAA4ADQANAAoACQALAAoA
BQAJAAwADwARABIADwAMAAkAAwADAAsADgARABIAEQAQAA0ACQAJAAYACAALAA8AEQAS
ABAADAAIAAQACAAKAA8AEwAVABcAEQAPABAAEAAQABEAFAAaABwAHgAYABQAEwAVABoA
HAAeACAAIgAeABwAGgAYABcAFgAVABQAFAAUABQAFAAQAA4ADAAKAA0AEAATABYAEwAQ
AA0ACgAKAAoACgAKAA0ADgAPABAADAAKAAgABgAKAAwADgAQAA4ADAAKAAgACQAKAAsA
DAAPABAAEQASAA4ADAAKAAgADAAOABAAEgAOAAwACgAIAA0AEAATABYAKAA6AEwAXgBt
AHwAiwCaAIcAdABhAE4AKwAKAOn/yP++/7T/qv+g/6z/tv/A/8r/1f/e/+f/8P/3//7/
BQAMAA==
         </WaveFormData>
      </LeadData>
      <LeadData>
         <LeadByteCountTotal>10000</LeadByteCountTotal>
         <LeadTimeOffset>0</LeadTimeOffset>
         <LeadSampleCountTotal>5000</LeadSampleCountTotal>
         <LeadAmplitudeUnitsPerBit>4.88</LeadAmplitudeUnitsPerBit>
         <LeadAmplitudeUnits>��V</LeadAmplitudeUnits>
         <LeadHighLimit>2147483647</LeadHighLimit>
         <LeadLowLimit>268435456</LeadLowLimit>
         <LeadID>V4</LeadID>
         <LeadOffsetFirstSample>0</LeadOffsetFirstSample>
         <FirstSampleBaseline>0</FirstSampleBaseline>
         <LeadSampleSize>2</LeadSampleSize>
         <LeadOff>FALSE</LeadOff>
         <BaselineSway>FALSE</BaselineSway>
         <ExcessiveACNoise>FALSE</ExcessiveACNoise>
         <MuscleNoise>FALSE</MuscleNoise>
         <LeadDataCRC32>3276825757</LeadDataCRC32>
         <WaveFormData>
+P/4//j/+P/6//r/+v/6//n/+P/3//b/+P/4//j/+P/5//r/+//8//r/+v/6//r/+v/6
//r/+v/4//j/+P/4//v//P/9//7//f/8//v/+v/7//z//f/+//7//v/+//7/AAAAAAAA
AAD+//7//v/+//7//v/+//7/AAAAAAAAAAAAAAAAAAAAAAIAAgACAAIAAgACAAIAAgAD
AAQABQAGAAgACAAIAAgABQAEAAMAAgADAAQABQAGAAgACAAIAAgACAAIAAgACAAGAAYA
BgAGAAcACAAJAAoADQAOAA8AEQATABQAFQAVABYAGAAYABgAGAAYABgAGAAaABoAGwAc
ABsAGQAXABYAFgAWABUAFQAUABMAEwARABIAEgATABQAEQAOABAAEAARABIAEgATABAA
DwAOAA0ADQANAA0ADgAQABEAEQARABAADwAOAA0ADgAQABEAEQAQAA8ADgANAA8AEAAS
ABMAEwATABQAFQATABMAFAAUABQAFgATAAwADAAQABQAHgAvADsASQBhAIIAqADGANgA
4gDXALwAogCLAG4ASwAkAAYA+f/w/+D/2v/h/+T/5P/t//3/CgAPABEAGAAaABoAGgAa
ABsAGwAbABwAHQAcAB0AHwAgACAAIAAgACAAIAAhACEAIAAgAB8AHgAgACAAIgAgACAA
IQAhACAAHgAdAB0AHAAeAB4AHgAeAB8AIAAhACIAIQAhACEAIAAfAB4AHQAcAB0AHgAf
ACAAIQAhACEAIgAhACEAIQAhACEAIQAhACEAIwAkACYAKAAnACYAJQAkACYAJgAoACgA
KQApACoAKwAsAC0ALgAwAC8ALwAvAC8AMQAzADQANQA2ADYANgA2ADcAOAA4ADkAOAA2
ADMAMgA1ADUANgA4ADsAOwA7ADwAOwA8AD0APQA+AEAAQQBCAEEAQwBDAEMARQBFAEUA
RQBDAEMAQwBDAEQARABEAEUAQwBDAEMARABCAD8APwA/ADwAPAA7ADoAOgA5ADkAOQA3
ADYANgA2ADMAMwAxAC8AMQAxADEAMAAvAC4ALQArACoAKgArAC4ALAAsACsAKwAsACwA
LQAuAC8ALwAvAC8ALQAtAC0ALQAuAC4ALgAvADEAMQAxADEAMQAvAC8AMAAyADIAMgAy
AC8ALwAwADAAMgAyADIAMQAvAC4ALQAtAC8ALQAtAC4AMQAyADMAMwAxADAALgAsAC0A
LgAwADEAMQAwAC8ALgAsAC4ALgAsAC4ALgAuAC4ALAArACoAKgAsAC4ALgAtACsAKgAq
ACsAKwAqACoAKwAqACsAKwAqACcAJwAnACYAJQAmACoAKwApACkAKAAoACkAKQAqACsA
KgAqACoAKgAnACcAJwAoACgAKQApACkAJwAnACcAJwApACoAKgAqACkAKAAlACQAJQAl
ACUAJgAkACYAJwAnACgAJwAlACUAJgAkACYAJgAmACYAJAAkACUAJwAqACsAKwAsACwA
LAAsACwAKgAqACoAKgAsAC0ALgAuAC0ALAAsACsAKgAoACcAJgAlACUAIwAhAB0AHAAb
ABkAGQAcAB0AHgAcABsAGwAbABwAHQAeAB4AGwAaABoAGgAdAB0AHQAdABwAGwAaABkA
GgAaABkAGQAbABsAGwAcABoAGwAbABkAFwAYABkAGQAbABwAHAAcABgAGQAWABAAEgAc
ACgAKwAxAEEAVwByAJgAvgDaAOoA6wDSALAAlQB0AFEAMAAMAPX/6v/g/9r/3f/g/97/
5f/x//z/BwARABYAGAAYABgAGAAWABUAFAAUABUAFAAVABcAGAAYABgAGAAWABYAFwAX
ABYAFgAVABQAFAAUABYAFAAWABcAFwAWABIAEQARABAAEQASABMAFAAUABQAFAAUABAA
DwAOAAwADQAOAA8AEAAOAA4ADgAOAAsACwALAAwADQANAA0ADQANAA0ADQANAAsACgAK
AAoADQAOAA8AEAAPAA4ADwAOAA0ADQAOAA8ADwAPAA8AEAAOAA8AEAARABEAEwAUABUA
FgAWABYAFgAVABYAFgAXABkAGgAaABwAHQAdAB4AIAAjACMAIwAkACMAJAAlACUAIwAk
ACQAJAAlACcAJwAnACcAJwAnACcAJQAlACUAJQAlACQAIwAjACAAHwAeAB4AHgAbABsA
GwAZABgAFgAUABIAEQARABEADwAOAA4ADgANAA0ACwAJAAcABwAHAAYACAAIAAgABwAG
AAYABwAKAAkACAAGAAUABwAGAAYABgAHAAcABwAHAAUABQAFAAUABQAEAAMAAwAGAAcA
CAAJAAcABQAFAAYABAAEAAQABAADAAMABAAEAAcACAAJAAkABgAGAAYABwAJAAcABwAI
AAcABgAFAAMAAwAEAAQABAACAAIAAwADAAMAAgABAAAA/v8AAAAA/v/+//7//v/+////
/////wAAAAACAAIAAQD///7//v///////v/+/////f/9//z/+v/7//v/+//6//j/+P/7
//v/+f/5//j/+P/4//f/9//3//j/+P/4//j/9v/1//T/9P/0//X/9f/1//P/8//z//P/
8f/y//L/8v/0//T/8v/y//L/8//0//b/8//0//T/8//z//P/8v/z//b/9v/1//X/9P/0
//P/8f/z//P/8//z//T/9P/0//L/8v/u//D/8v/y//L/8v/x//D/8P/x//T/9//5//z/
/f/8//v/+v/6//r/+v/6//r/+//8//z/+//6//r/+f/4//b/9f/0//H/8f/v/+3/6v/q
/+r/6f/p/+z/7f/u/+z/6//r/+v/6//r/+v/6v/r/+r/6v/q/+n/6f/p/+n/6//r/+v/
6//s/+z/6//r/+3/7f/t/+7/7P/t/+3/6//p/+r/6//r/+3/7v/u/+7/7v/t/+r/5v/k
/+r/8v/5////DQAjAEIAZgCEAJgAogChAJAAdABZAEYALQAGAOD/zf/A/7T/sP+3/7r/
wv/L/9P/3P/n/+//8P/u/+7/7v/u/+v/6//r/+z/7P/q/+r/6//u/+7/7v/u/+7/7v/v
/+//7P/s/+v/6v/q/+r/7P/q/+z/7f/t/+z/6f/p/+r/6v/q/+r/6v/q/+z/7P/s/+z/
6//r/+v/6v/o/+j/6P/o/+j/6P/o/+j/5//n/+f/6P/p/+n/6f/p/+X/5f/l/+X/6P/o
/+n/6v/o/+j/6P/o/+n/6v/t/+7/7f/t/+7/7//t/+3/7f/u//D/8f/y//P/8//1//b/
9//2//b/9v/2//n/+v/6//v///8AAAAAAgACAAEAAQACAAMAAwADAAQABgAIAAoACwAL
AAwADAAMAA0ADwAPAA8AEQARABEAEQARABEAEQARAA8ADgARABUAGAAWABYAFgAWABYA
FgAXABkAGQAZABgAGAAZABgAFwAWABQAFAAUABQAEgARABAADgAMAAoACQAHAAMAAAD+
//z/+v/5//b/8//y//L/8v/x/+//8v/z//T/9v/1//X/9f/3//f/9//2//X/9P/0//T/
9f/1//X/9f/1//X/9f/1//b/9v/1//X/8//z//P/9P/0//X/9f/z//P/9P/1//X/8//0
//T/9P/u/+f/3v/Y/9j/4v/s//P//f8PACcARgBqAIYAlgCcAJMAggBwAF0AQgAbAPT/
4P/R/8b/wv/C/8X/0P/a/9v/4f/q/+//7f/s/+r/6v/q/+r/6f/p/+n/6v/q/+j/6P/p
/+n/6P/n/+b/6P/o/+n/6f/q/+r/6f/o/+r/6v/s/+r/6v/r/+v/6v/p/+n/6v/q/+j/
6P/o/+j/6v/q/+r/6v/p/+n/6f/o/+j/6P/o/+j/5v/m/+b/5v/n/+f/5//o/+f/5//n
/+f/5f/l/+X/5f/m/+b/5//o/+b/5v/m/+b/5v/m/+j/6P/r/+v/7P/t/+v/6//r/+z/
7P/t/+7/7//v//H/8v/z//T/9P/0//T/9f/2//b/9//7//z//P/+//3//f/+/wAAAAD/
//7//v8AAAIABAAFAAUABgAGAAYABwAJAAkACQAJAAkACQAJAAcABwAHAAcABgAGAAYA
BwACAAEAAAAAAP7/+//7//v/+//8//z//P/5//f/9v/1//j/+P/5//r/+//7//n/9//3
//f/9//2//j/+P/4//f/9P/0//X/+P/2//b/9f/1//X/9P/0//T/8//z//P/8//1//X/
9f/1//T/8v/w/+//7//v/+//7//v/+3/7f/u/+7/7v/u/+7/7P/t/+//8P/t/+z/6//p
/+v/7P/t/+//7f/r/+v/7P/s/+z/7P/r/+z/7P/r/+r/6v/q/+v/6//t/+z/6//q/+j/
6v/q/+j/7P/s/+z/7P/s/+v/6v/q/+j/6v/q/+n/5v/m/+f/6f/p/+j/6P/p/+r/6//r
/+r/6//r/+v/6v/o/+j/6//r/+v/6//q/+r/7P/r/+v/6//o/+j/6P/o/+n/6f/p/+r/
6f/p/+j/5//o/+n/6v/r/+r/6v/p/+j/6//s/+v/7P/r/+v/6//s/+v/7P/s/+v/7P/r
/+n/6f/r/+z/7P/t/+7/7v/t/+v/6//r/+v/6//u/+7/7v/s/+z/7P/t/+7/7//w//L/
8v/z//X/9v/3//f/+P/6//r/+v/6//r/+v/6//r/+//9////AAD+//z/+//5//j/9v/1
//T/8f/x/+//7f/u/+7/7v/t/+z/7v/u/+7/7f/r/+r/6f/n/+f/5//m/+P/4v/i/+L/
4//j/+P/4//k/+X/5v/n/+f/5v/k/+P/4//j/+P/5P/m/+f/5//l/+X/5v/n/+f/5P/k
/+P/4v/e/9v/3P/g/+T/6P/s//H/9/8HABsANgBUAG4AgACGAH0AaABWAEUAMAARAOT/
wv+1/6z/ov+k/6f/qP+0/8P/yf/O/9P/1f/W/9b/1v/W/9b/0v/R/9D/0P/O/8z/zP/N
/83/zP/L/8r/x//G/8b/xf/C/8L/wf/A/77/vv/A/77/vP+9/73/vP+7/7v/vP+8/7n/
uP+3/7b/tP+0/7T/tP+x/7H/sf+w/67/rv+u/67/rf+s/6v/qv+p/6n/qf+q/6v/q/+r
/6v/qf+p/6n/qf+q/6r/q/+s/6r/qv+q/6r/qv+q/6z/rP+t/63/rv+v/6//r/+v/7D/
rv+v/7D/sf+z/7X/tv+3/7j/uP+4/7j/u/+8/7z/vf++/77/vf++/8H/wf/C/8T/x//H
/8f/yP/J/8r/y//L/8n/yv/K/8r/zf/P/8//z//Q/9H/0v/T/9T/1f/W/9f/1//W/9X/
1f/U/9X/1v/Y/9r/1//X/9f/1//Y/9j/2P/Y/9f/1//X/9X/1P/U/9T/1P/V/9T/0//T
/9P/0//S/9P/1P/V/9X/0f/Q/9D/0v/T/9T/1P/V/9f/1v/W/9b/1f/V/9X/1f/X/9f/
1//X/9n/2P/X/9f/2P/Z/9r/2//b/9n/2f/a/9r/2v/a/9r/2P/Z/9v/3P/c/9z/3P/b
/9v/3P/d/9//4P/f/+D/4v/g/+D/4P/f/9//4P/g/+D/4v/i/+P/4//i/+D/3v/c/93/
4P/h/+D/4v/i/+L/4v/k/+P/4v/i/+D/4v/i/+H/4v/i/+P/5f/j/+L/4v/j/+T/5f/l
/+T/5P/l/+b/5v/k/+T/5//n/+n/6f/o/+j/6f/p/+r/6//q/+r/6v/q/+n/6f/p/+r/
7P/t/+3/7f/t/+3/7f/t/+v/7P/s/+z/7f/u/+3/7v/t/+3/7f/u/+3/7v/u/+3/7f/t
/+z/7f/v//D/8P/x//H/8v/y//H/7//v/+//7//y//L/8v/w//D/8P/x//H/9f/y/+//
7//0//T/9P/0//T/9P/0//T/9P/2//b/9v/2//j/+P/4//j/9//2//X/9P/0//T/9P/0
//f/+P/5//r//P/8//z//P/6//r/+v/6//v//P/9//7//v/+//7//v/8//z//P/8////
AAABAAIAAQAAAP///v///wAAAQACAAQABAAEAAQABgAGAAYABgAGAAYABgAGAAYABgAG
AAYABgAGAAYABgAIAAgACAAIAAgACAAIAAgACgAKAAoACgALAAwADQAOAA4ADwARABIA
EwATABQAFgAXABgAGQAaABoAGgAaABoAHAAeAB8AHwAgACAAHwAeAB8AHwAfAB8AHwAd
ABsAGgAaABoAGQAWABgAGAAYABgAGgAbABwAHQAbABkAFgATABIAEgASABMAEwATABMA
EwAUABUAFgAYABgAFwAXABcAFwAXABgAGAAaABsAGgAbABsAGwAaABkAGgAaABoAGgAX
ABIAEAAQABoAJgAtADEAQwBfAHwAoADEANwA6ADpANgAuACZAH4AXQA0AA4A+//0/+r/
3v/f/+D/4P/r//3/CAANABUAHgAgACAAIAAgAB8AHwAfACAAIgAgACAAIQAkACQAJAAk
ACYAJgAnACcAJQAkACIAIAAhACIAJQAkACQAJQAlACQAJQAlACYAJgAmACYAJgAmACYA
JgAmACYAJQAlACUAJAAmACYAJgAmACYAJgAmACYAIwAjACMAJAAnACcAJwAnACUAJQAl
ACUAJgAmACcAKAApACoAKwAsACsAKgArACoALAAtAC8AMQAvAC8ALwAwAC8ALwAvAC8A
MQAzADQANQA2ADYANgA2ADgAOgA7AD0APAA8ADsAPAA9AD0APgBAAEAAPwA+AD4APQA+
AD8APwBBAEIAQgBCAEAAQQBAAD8APwA/AD8APwBBAEEAQQBBAD8APgA9AD0APQA9AD0A
PgA+ADsAOwA7ADwAPAA7ADoAOgA5ADkAOQA5ADgAOAA4ADYANQAyAC8ALwAvAC8ALgAw
ADIAMgAvADIAMAAwADAAMAAyADQANwA7ADoAOwA7ADwAQABAAEAAQABDAEQARQBGAEQA
RQBGAEYARQBEAEQAQwBDAEIAQgBCAEAAPwA8ADkANQA0ADMAMQAtAC4ALQAsACoAKQAp
ACkAJwAnACcAJgAlACQAJAAkACcAJwAnACcAJwAnACcAJwAnACYAJAAjACIAIQAgACAA
IAAhACEAHwAfACAAIQAhAB8AIAAgACAAHAAVABIADgAQABgAIAAnADEASwBlAIQAqgDO
AOQA8ADjAMIAoACFAGYARQAiAAQA9f/u/+T/3v/Z/9z/5v/z////BgAJABEAFAASABIA
EgASABMAEwATABQAFAASABIAEwAUABQAFAAUABQAFAAVABUAFAAUABMAEgAUABQAFgAU
ABMAEwASABAAEAARABMAFAASABIAEgASABQAFAAUABQAEQARABEAEAAQABAAEAAQAA4A
DgAOAA4ADgAPABAAEgARABEAEQARABEAEQARABEAEAAQABEAEgAQABAAEAAQABAAEAAS
ABIAFQAVABYAFwAVABUAFQAWABgAGQAaABsAGwAdAB4AHwAgACAAIAAgAB4AHgAdAB0A
IAAiACMAJgApACkAKgAsACsAKwArACwALQAuAC8ALwAuAC4ALQAsAC0ALwAvAC8ALwAv
AC8ALwAuAC0ALAArACcAJgAlACUAIgAhACAAIAAfABsAGgAZABYAFgAVABQAEgARABEA
EQARABAAEAAQAA0ADQALAAkACgALAAwADAAMAAwADAALAAsADAAOABIAEQAQAA4ADQAL
AAoACgAKAAkACQAJAAkACQAJAAkACQAJAAgABwAHAAcABwAHAAcABwAFAAUABgAGAAYA
BgAGAAMAAwAEAAQABAAEAAQAAwAEAAQABAAFAAMAAQABAAIAAgACAAIAAQACAAIAAQAA
AAAAAAABAAEAAgACAAIAAgABAAIAAQD+/wIAAgACAAIA///9//v/+v/8//7//v/9//7/
/v///wEA/P/6//n/+f/8////AQACAP////////7/+v/6//3//f/9//3//P/8//r/+f/5
//n/+f/6//v//P/6//n/+P/4//j/+f/5//n/+f/5//n/+f/3//j/+P/4//b/9v/0//T/
9f/1//X/9v/0//b/9//3//b/9f/z//P/8v/y//H/8f/x//L/8v/x//P/8//z//P/8v/y
//L/8P/w//D/8f/x/+//7v/t/+//8v/x//D/7//u/+//8P/x//L/8P/w//D/8P/u/+7/
7v/u/+z/7P/s/+z/7v/u/+7/7v/s/+z/7P/s/+3/7v/v//D/7//u/+3/7P/s/+z/7P/s
/+7/7v/u/+7/7P/s/+z/7P/s/+z/7P/s/+r/6v/q/+r/6v/q/+r/6v/q/+r/6v/q/+j/
6P/o/+j/6v/q/+r/6v/s/+z/7P/s/+v/6v/p/+j/6//s/+3/7v/s/+z/7P/s/+z/7P/s
/+z/6v/q/+r/6v/q/+r/6v/q/+r/6v/q/+r/7P/s/+z/7P/s/+z/7P/s/+v/6v/p/+j/
6f/q/+v/7P/s/+z/7P/s/+z/7P/s/+z/6//q/+n/6P/q/+r/6v/q/+r/6v/q/+r/6P/o
/+j/6P/o/+j/6P/o/+j/6P/o/+n/6v/q/+r/6f/o/+r/6v/q/+z/7v/w//L/7//u/+7/
7v/u/+3/7P/s/+z/7P/r/+v/6v/p/+n/5//m/+b/5//o/+b/4v/j/+L/4v/i/+H/4f/j
/+P/4//j/+T/4//i/+L/4v/j/+P/4//h/+H/4f/h/+P/5P/k/+P/4//j/+P/4//i/+L/
4//j/+H/4f/i/+P/5f/l/+b/5v/o/+j/5f/g/97/2v/a/+D/5f/r//n/DQAkAEAAYAB8
AI4AlQCQAHoAXwBIADMAFgDq/8X/tv+u/6j/qf+q/7L/wf/L/87/1f/d/+D/3v/e/97/
3v/f/9//3//g/9//3P/b/9v/3P/c/9z/3P/d/97/4P/h/9//3v/c/9r/3P/c/97/3P/c
/93/3f/c/9v/2//c/9z/3P/c/9z/3P/a/9r/2v/a/9v/2//b/9r/2P/Y/9j/2P/Y/9j/
2P/Y/9n/2f/Z/9r/2f/Z/9n/2f/Z/9n/2f/Z/9j/2P/Z/9r/3P/c/9z/3P/c/9z/3v/e
/9//3//g/+H/4//j/+P/5P/j/+P/4//j/+H/4//k/+X/6P/o/+j/6P/n/+j/6P/p/+n/
6v/q/+z/7//v//D/8v/x//H/8f/y//H/8P/v/+3/7//w//D/8P/y//X/9v/3//b/9f/0
//P/9P/1//b/9//2//b/9v/3//f/9//3//j/+v/3//f/9//2//b/9f/0//T/8//z//P/
8f/w//D/8P/v/+//7f/r/+3/7f/t/+z/7P/s/+z/6//m/+b/5//q/+r/6v/p/+n/6f/o
/+j/6P/r/+v/6//r/+n/6f/p/+n/6f/o/+f/5//q/+v/7P/t/+v/6f/p/+r/7P/s/+z/
7P/p/+n/6v/q/+j/6P/o/+f/6P/o/+j/6f/n/+X/5f/m/+f/6P/p/+n/6v/q/+n/6P/o
/+j/6f/p/+f/5v/l/+T/5v/o/+j/5v/o/+j/6P/o/+b/5f/k/+T/4v/k/+T/4//i/+L/
4//l/+P/4v/i/+P/4v/j/+P/4v/h/+H/4f/g/97/3v/h/+H/4f/h/+D/4P/g/9//3//f
/9//4P/h/+L/3//f/9//4P/e/9//3//f/9//3//f/9//3f/e/97/3v/e/97/3P/c/93/
3f/d/97/3v/g/+H/4f/g/9//3f/d/97/3v/d/93/4f/i/+L/4f/f/9//3//f/97/3v/e
/9z/3v/e/9//3//h/+L/4f/h/+L/5P/k/+T/5P/h/+D/3//e/9//4P/h/+L/4f/g/9//
3v/g/+D/4P/g/+H/4v/j/+T/4v/i/+L/4v/i/+L/4v/i/+H/4P/f/97/4P/g/+D/4P/g
/+D/4P/g/+D/4P/g/+D/4v/i/+L/4v/i/+L/4v/i/+D/4P/g/+D/4v/i/+L/4v/g/+D/
4P/g/+L/4v/i/+L/4P/g/+D/4f/j/+T/5f/l/+j/6v/q/+r/6P/o/+j/6P/q/+r/6//s
/+z/6//q/+r/6f/o/+b/5f/m/+X/5f/j/+D/3v/d/9z/3v/c/9//4P/e/97/3f/d/97/
3//g/+H/3//d/9v/2v/c/93/3f/d/9z/2//a/9n/2//c/9z/2//c/93/3v/f/+H/4v/k
/+X/4f/h/+L/4//j/+P/5P/k/+L/4v/f/9z/2v/a/+D/7P/x//f/BQAZADgAWAByAIAA
igCFAHAAWgBJADYAFwDq/8j/u/+w/6j/qP+t/7T/vv/F/83/1v/Z/93/4v/k/+T/5P/k
/+L/4f/g/+D/4v/g/+D/4f/k/+T/5P/k/+P/4v/i/+H/4v/i/+H/4P/g/+D/4v/g/97/
3//f/97/3f/d/97/3v/g/+D/4P/g/97/3v/e/97/3f/d/93/3P/c/9z/3P/c/9z/3P/c
/9z/2//b/9v/3P/b/9v/2//b/9n/2f/Z/9n/3P/c/93/3v/c/9z/3P/c/9v/2v/b/9r/
3v/f/+H/4//i/+H/4P/g/+L/4//k/+X/5P/l/+X/5f/o/+j/6P/o/+f/6P/o/+n/6f/q
/+r/7P/t/+3/7v/w//H/8f/x//L/8f/y//P/8//z//T/9P/0//T/9f/0//P/9P/1//b/
9//3//f/9//3//f/9v/1//X/8//z//P/9P/1//P/9P/1//T/9P/z//L/7v/t/+3/7f/v
/+7/7v/u/+z/6//o/+X/5//n/+f/5v/m/+b/5v/l/+L/4v/j/+b/5v/m/+X/5f/m/+b/
5//o/+j/5//m/+X/5//n/+f/5//o/+j/6P/p/+n/6f/p/+n/6f/n/+f/6P/p/+r/6//s
/+f/5//o/+j/6v/q/+r/6f/m/+b/5v/n/+f/5f/l/+b/6P/o/+j/5//l/+T/4v/g/+L/
4v/j/+P/4//i/+H/4P/g/+L/4v/g/+D/4P/g/+D/4P/f/97/3v/c/97/3v/d/9z/3P/d
/9//3f/c/9z/3f/d/93/3P/a/9v/2//b/9r/2P/Y/9v/2//Z/9n/2P/Y/9r/2f/Z/9n/
1v/W/9b/1v/X/9f/1//Y/9b/1//X/9f/2f/Z/9n/2f/Z/9r/2v/a/9j/2P/W/9b/1f/V
/9X/1v/Y/9r/2//b/9j/1//V/9X/1//Y/9j/2f/a/9r/2f/X/9n/2f/Z/9n/2f/Y/9f/
1P/V/9b/2P/Z/9P/1P/X/9f/1v/U/9T/1P/U/9b/1v/W/9b/1//Y/9n/2v/c/9z/3f/f
/97/3//f/+D/5P/k/+T/5P/l/+b/5//o/+j/6f/q/+r/6P/m/+X/4//l/+T/5P/k/+H/
4f/f/93/3v/e/97/3f/Z/9r/2f/Y/9v/2//c/93/3f/d/93/3P/b/9r/2v/a/9n/2f/Z
/9n/3P/d/97/3//f/97/3P/b/93/3f/d/97/3P/d/93/2//c/97/4P/h/9//4P/g/+D/
3P/b/9r/3P/k/+r/7v/z//v/DQAnAEQAaACEAJIAlACHAHAAWgBHADAAEQDq/9L/xf+2
/6z/rP+v/7L/vP/D/8n/0P/b/+P/5v/m/+b/5v/m/+f/5//n/+j/6P/m/+b/5//o/+j/
6P/o/+j/6P/p/+n/6v/q/+n/6P/n/+b/5//k/+X/5//o/+j/5//n/+j/6P/o/+j/6P/o
/+r/6v/q/+r/6//r/+v/6v/o/+j/6P/o/+j/6P/o/+j/6f/p/+n/6v/r/+v/6//r/+n/
6f/p/+n/7P/s/+3/7v/w//D/8P/w//D/8P/y//L/8//z//T/9f/z//P/8//0//b/9//4
//n/+f/7//z//f///wAAAQACAAMABAAEAAUACQAQABIAEgASABMAFAAVABYAGwAeACIA
JwAqACsAKwAsAC4ALgAuAC4ALwAwADEAMgAvAC8ALwAuAC0ALAAsACsAJwAkACIAIAAe
AB0AGgAXABcAGAAZABkAFQAWABUAFAARAA8ADgANAA0ADQANAAwADQAMAAwADAANAA0A
DQANAA0ADQANAA0ADQAMAAoACQALAAsACwAMAAwADQANAAsACwAMAA0ADQAPABAAEAAQ
ABIADwAMAAYAAAAIAB4ANwBJAF8AgQCkAMAA2gDqAOAAwwCSAFgANQA0AC0AFgD8/+v/
5P/c/9j/3f/o//L/+/8FAA4AEQARABAADwAOAA0ADAAMAA0ADgAQAA4ADAAMAA0AEAAQ
ABAAEAAOAA4ADwAPAA8AEAAQABAADgAOABAADgAOAA8ADwAOAA4ADwARABIAFAAUABQA
FAASABIAEgASABIAEwAUABQAFgAWABYAFgAXABgAGQAaABkAGQAZABoAHQAdAB0AHQAb
ABsAGwAbABwAHAAdAB4AHQAcABsAGgAeACAAJAAmACQAIwAjACMAJgAnACgAKgArAC0A
LwAxADEAMwA0ADUANAA0ADQANAA4ADoAOwA9AEAAQgBDAEYARwBHAEgASgBLAEsASwBM
AEsATABNAE0ATwBQAFAAUABRAFMAUwBTAFEAUQBRAFEATgBNAEwASwBGAEQAQgBBAD8A
PwA/AEAAPwA7ADoAOQA2ADYANQA0ADMAMwA0ADUANQA0ADQANAA0ADUANAAzADEAMQAx
ADAAMgAyADIAMQAwADAAMQA0ADIAMgAxADEAMQAwADAAMAAxADEAMQAxADEAMQAxADEA
LwAuAC0ALQAvAC8ALwAvAC8ALQAtAC4ALgAuAC4ALgArACsALAAsACoAKgAqACkAKQAq
ACsALQAsACkAKAAoACgAKAAoACcAJwAoACgAKAAmACYAJwAnACcAJgAlACQAJQAoACkA
KAApACgAJwAmACYAJQAkACQAJAAmACYAJQAmACYAJwApACUAJAAkACUAJgAnACcAJgAj
ACMAIwAiACEAIgAmACcAJQAlACQAJAAmACUAJQAlACIAIgAiACIAIwAjACMAJAAmACcA
JwAnACYAJQAkACMAIwAkACQAJAAmACYAJAAkACMAIwAjACQAIwAkACQAIwAkACMAIQAh
ACQAJAAjACMAIwAkACQAIwAlACUAJQAlACcAKAApACgAKgAqACsAKwArACwALQAvADAA
MgAyADIAMgAwADAAMAAwAC8ALgAtACwAKQAoACcAJgAkACQAJAAkACQAJAAkACQAIwAi
ACEAIAAfAB4AHQAcABwAHAAcABwAGgAaABoAGgAaABoAGgAaABgAGAAYABgAGAAYABgA
GAAYABgAGAAYABYAFgAWABYAGAAYABgAGAAUABIAEAAOABEAFAAXABoAKwA6AEkAWAB1
AJAAqwDGAL0AtgCvAKgAhwBoAEkAKgAVAAIA7//c/93/3v/f/+D/6P/w//j/AAAFAAgA
CwAOAA==
         </WaveFormData>
      </LeadData>
      <LeadData>
         <LeadByteCountTotal>10000</LeadByteCountTotal>
         <LeadTimeOffset>0</LeadTimeOffset>
         <LeadSampleCountTotal>5000</LeadSampleCountTotal>
         <LeadAmplitudeUnitsPerBit>4.88</LeadAmplitudeUnitsPerBit>
         <LeadAmplitudeUnits>��V</LeadAmplitudeUnits>
         <LeadHighLimit>2147483647</LeadHighLimit>
         <LeadLowLimit>268435456</LeadLowLimit>
         <LeadID>V5</LeadID>
         <LeadOffsetFirstSample>0</LeadOffsetFirstSample>
         <FirstSampleBaseline>0</FirstSampleBaseline>
         <LeadSampleSize>2</LeadSampleSize>
         <LeadOff>FALSE</LeadOff>
         <BaselineSway>FALSE</BaselineSway>
         <ExcessiveACNoise>FALSE</ExcessiveACNoise>
         <MuscleNoise>FALSE</MuscleNoise>
         <LeadDataCRC32>1278143291</LeadDataCRC32>
         <WaveFormData>
7v/u/+7/7v/w//D/8P/w/+//7v/t/+z/7P/s/+z/7P/u/+7/7v/u/+z/7P/s/+z/6v/q
/+r/6v/o/+j/6P/o/+v/7P/t/+7/7f/s/+v/6v/q/+r/6v/q/+v/7P/t/+7/7//w//H/
8v/x//D/7//u/+7/7v/u/+7/7v/u/+7/7v/w//D/8P/w/+7/7v/u/+7/7v/u/+7/7v/v
//D/8f/y//L/8v/y//L/8f/w/+//7v/v//D/8f/y//T/9P/0//T/9P/0//T/9P/y//L/
8v/y//P/9P/1//b/+f/6//n//P/7//3///8AAAAAAQABAAEAAQABAAEAAQADAAQABQAF
AAMAAgACAAIAAwAEAAUABAACAAAAAAD+//7/AAACAAQAAwABAAAA//8AAAAAAAD///v/
+v/6//n/+P/4//j/+P/6//v//P/8//v/+f/4//b/9//5//r/+v/3//f/9v/1//j/+f/7
//z//f/9//3//v/+//3//P/7//3////5/+//7v/w//P//v8LABYAJQBBAGgAkgC5ANMA
4ADeAMgArgCUAHUAUAAnAAgA/f/1/+T/2//d/93/2//h/+3/+P/7//z/AAAAAAAA////
/wAAAAAAAAEABAADAAQABQAEAAUABQAFAAUABQAGAAYABAAEAAQABAAEAAQABAAEAAMA
BwAHAAUAAgABAAAAAQABAAEAAQABAAMABQAGAAYACAAGAAUABQAEAAQAAwACAAQABAAE
AAQABQAGAAcACQAIAAcABgAFAAYABQAIAAkACwAMAAwADQAMAAwACwALAA0ADQANAA8A
EAARABMAFgAWABYAFwAYABYAGAAZABkAGwAcAB4AIQAiACIAIgAjACMAJAAmACYAJQAk
ACIAIAAjACQAJQAoACsALAAtAC4AMAAxADIAMgA0ADUANgA4ADYAOAA4ADgAOwA7ADsA
OgA3ADYANgA2ADkANwA4ADkANwA1ADUANgA1ADEAMAAvAC4AKwAqACgAJwAkACMAIgAg
ACAAIAAgAB4AGgAZABgAGgAaABoAFwAUABQAFQAVABUAFQAWABcAFQAVABUAFQAWABUA
FQAVABgAGAAYABgAFwAXABYAFgAYABkAGQAaABsAGwAbABsAGQAXABcAGAAZABoAHQAb
ABoAGwAdAB4AHwAfAB8AIAAeABsAGQAXABgAFwAYABoAHgAfAB8AHwAdAB0AGwAZABkA
GgAeAB8AHAAcABwAGgAaABsAGwAbABkAGQAaABoAGwAZABkAFwAYABkAHQAcABgAFwAX
ABYAFgAXABgAGAAYABgAGAAXABYAFgAWABYAFAAUABgAGAAYABcAFwAXABgAGAAZABoA
GQAZABkAGQAYABcAFwAXABcAGQAZABkAGgAZABgAFQAWABgAGQAaABkAGAAVABQAFQAW
ABcAGAAXABcAFwAWABUAFAAVABYAGQAWABgAGAAYABgAGAAWABgAGQAbAB0AHgAeAB0A
HQAdAB0AHQAdAB0AHQAgACEAIQAhACAAIAAgACAAIAAgAB4AHgAeAB4AHAAaABgAFgAU
ABIAEwAVABcAGAAYABgAFwAWABYAFwAXABUAFAATABIAEgAVABYAFgAWABQAEwARABAA
EwATABIAEgATABMAEwATABMAFAAUABMAEQARABIAEwAUABUAFgAXABEADwALAAYACAAR
ABoAGwAgADMASwBqAJQAvwDjAPwABAHyANQAuACZAHYAUQAuABkADQACAPv/9//z/+//
8f/5/wAACQAQABQAFAAUABMAEwAQABAAEAARABIAEQASABMAEgATABMAEwARABEAEgAS
ABAAEAAQABAAEAAQABAAEAAPABMAEwARAA4ADQAMAA0AEAARABIAEwASABMAEwASABEA
DgAMAAsADgAQABEAEgARABAADwAOAA4ADgAOAA8ADwAPAA8ADwAPAA0ADwAPAA0ADgAO
AA8AEAASABMAFQAUABMAEgATABEAEQASABQAFAAUABUAFgAWABgAGQAZABsAHAAeACEA
IAAgACAAIQAhACIAJAAkACQAJgAnACgAKwAsAC0AMAAyADIAMgAyADQANQA2ADYANQA1
ADUANgA4ADoAOgA6ADsAOwA7ADoANwA2ADYANgA2ADMAMwAzADAALQAsACwAKgAnACcA
JwAkACEAIAAeAB0AGgAZABgAFwAWABUAFAAUABAADwAOAAwADAAMAAkACQAKAAwADQAL
AAsADAANAAsACwALAAsACgAJAAkACQAMAAwADAAMAAwACwAJAAgABwAHAAYABgAKAAsA
DAANAAwACQAIAAgACAAIAAoABwAFAAUABgAGAAcACQALAA4ADAALAAsACwANAAsACwAM
AAwACwAJAAcACAAJAAgABwAEAAQABwAHAAYABgAGAAQAAgADAAMAAwABAAEAAgACAAIA
AQACAAEAAQABAAQAAgD/////AAAAAAEAAQABAAAAAAAAAAAA///+//7//v/+//z//P8A
AAAA/v/9//3//f/9//z//P/8//3//f/9//3/+//5//j/9//4//v//P/9//7//f/8//n/
9//4//j/+P/6//r/+P/4//r/+v/6//r/+f/5//n/+P/3//b/9//4//n/+//5//f/+P/3
//b/9f/1//b/9v/1//f/+f/3//f/9f/z//b/9v/2//b/9v/0//L/9P/1//j/+//9//7/
/f/9//3//f/9//3//f/9//7/////////AAAAAAAAAAD+//7//P/8//j/+P/2//T/9P/0
//T/9P/0//X/9v/2//b/9v/1//T/9P/1//X/8//y//H/8P/w/+//8P/w//D/7//v/+7/
7v/x//H/8P/w//P/8//z//P/8v/y//H/7//v/+//8P/x//P/8//z//P/8//x/+3/6P/m
/+n/7v/z//r/BwAhAEQAagCNAKcAugDAALYAoACIAHcAXgA1AA4A+f/t/9z/1f/V/9X/
1f/Z/93/5P/r//L/8v/w//D/7//v/+z/7P/s/+3/7f/r/+v/6//u/+//7//v/+//7//w
//D/7P/s/+z/7P/s/+z/7P/s/+v/7//v/+3/6f/p/+n/6//t/+3/7f/t/+7/7//v/+7/
7v/s/+v/6//p/+r/6v/q/+z/7P/s/+z/7P/s/+z/7f/v/+//7//v/+3/6//t/+3/7//w
//D/8f/w//D/7//v//D/8f/y//X/8//z//T/9v/2//b/9//4//r//P/9//3/+//8//7/
AQABAAAA/////wAAAgAFAAYACQAMAA4AEAAQABAAEAASABIAEgASABIAFwAZABsAHAAd
AB0AHQAeAB4AIAAgACAAIwAjACMAIgAjACIAIgAiACAAHQAfACMAJAAiACIAIgAiACAA
HgAgACEAIAAhACEAIAAgAB8AHgAdABwAGwAaABkAFwAXABYAFQASABIAEgASAA4ADAAI
AAYAAwACAP///P/6//r/+v/6//n/+f/5//j/+f/6//r/+v/6//v/+//5//r/+f/4//j/
9//4//j/+P/5//n/+P/4//n/+f/4//j/9//3//f/9//3//j/+P/3//X/9f/2//f/9//3
//f/9//x/+n/3//Y/9b/3//m/+3/9v8JACEARABsAI8ArQC8ALwAsgCiAJAAdQBOACUA
DAD7/+//6v/j/+H/5f/r/+n/6//0//f/8v/w//D/8P/v/+//8P/w//D/8f/x/+//7//v
/+//7//u/+3/7//v//D/8P/u/+7/7v/u//D/8P/w//D/7f/x//H/7//v/+//7//x/+//
7//v/+//8P/x//H/8P/y//D/7//v/+3/7v/u/+7/8P/w//D/8P/w//D/8P/x/+//7//v
/+//8f/v//H/8f/x//L/8v/z//P/9P/0//X/8//z//P/9f/3//f/+P/6//j/+P/5//r/
+v/8//3//f/9//7/AAADAAQABAAEAAUABQAGAAgACAAKAAwADQAOAA4ADgAOABAAEAAQ
ABAAEAASABMAFAAUABUAFQAVABYAFgAYABgAGAAYABcAFgAUABMAEgASABIAFAARABEA
EQAMAAkACAAIAAgABQAFAAUABgAFAAYABgABAP7//f/8//7/AAACAAQABQACAAIAAgAC
AAIAAgD/////AAACAAMAAQABAAIAAwABAAEAAQABAAAA////////AAAAAAAAAAADAAMA
AgACAP/////+//7///////////////3//f/+//7//v8AAP3//f/9//7//v/7//v/+//8
//3//f/+/////f/7//v//P///////v/9///////9//v/+v/6//3//f/8//z//P/6//r/
+//7//v//f/9//7//v////3//f/7//v/+//+//z/+f/5//r/+v/6//v//P/8//z//P/8
//v/+//8//3//v/6//r//v/+//z/+//7//v//P/8//3//v/9//3//f/9//7//f/9//3/
/P/9//z/+//9//3//f/7//n/+v/6//r//f/+//3//v/+//7//v/+//z//f/+//7//v/8
//z//P/9/////f/7//3//f/9//3//f/+//7//f///wEA//////3//v8AAAAAAAAAAAIA
AAACAAMAAwAFAAYABgAHAAcABwAHAAkACQAJAAkADAANAA0ADQAMAAwADAAMAAsACgAH
AAYABAAEAAIAAAACAAIAAgACAAEAAQABAAAA///+//z/+v/6//v/+//5//j/9//2//b/
9//4//j/+P/5//n/+P/4//n/+f/4//j/9//3//f/9//5//r/+v/5//n/+f/6//v/+P/3
//b/9f/x/+3/7f/w//T/9f/4//v/AgARACsASABqAIkAowCwAK4AoACQAIIAbQBMAB8A
/P/t/+P/2P/V/9P/z//V/+H/5f/m/+n/6v/o/+j/6P/n/+f/5f/k/+P/4//g/93/3P/b
/9v/2//a/9n/1//X/9j/2P/T/9L/0f/Q/8//zv/N/8z/yf/N/83/y//J/8n/yf/L/8j/
x//G/8X/xP/F/8X/xP/C/8D/v/+//77/vv+9/7z/uv+6/7r/uv+6/7r/uv+7/7v/u/+7
/7v/uf+3/7n/uf+5/7r/uv+7/7n/uv+6/7v/u/+7/7v/vf+9/73/vv/A/77/vv+//8D/
vv/A/8H/wf/D/8T/xv/J/8j/yP/I/8n/x//I/8r/yv/K/8z/zf/O/8//0P/R/9T/2P/Y
/9j/2P/Z/9n/2f/Y/9f/1//X/9j/2//e/9//4P/j/+P/4//i/+T/5P/l/+b/5v/j/+P/
4//i/+H/4v/k/+b/4//j/+P/4//h/+H/4P/d/9r/2f/Y/9b/1v/W/9b/1v/U/9X/1v/W
/9b/1v/T/9L/0v/T/9P/0P/P/8//z//R/9H/0f/R/9H/0f/S/9P/0v/S/9L/0v/R/9H/
0P/Q/9D/0f/R/9L/0//T/9P/0//T/9H/0f/S/9T/1P/W/9P/0//T/9T/1P/R/9H/0f/S
/9T/0//T/9P/1P/T/9T/1v/X/9f/1v/V/9X/1f/T/9H/0f/S/9b/1//T/9L/0f/O/8//
0f/S/9P/1f/V/9b/1v/X/9X/1f/T/9P/0//W/9T/0//T/9T/1P/R/9H/0f/Q/9P/1P/V
/9X/1P/U/9T/1P/U/9T/2P/Y/9j/1//X/9f/2f/Y/9j/2P/Z/9n/2f/Z/9j/1//X/9f/
2f/b/9v/2//b/9v/2//Z/9f/2P/Y/9j/2v/c/9z/3v/d/9z/2//a/9j/2f/a/9r/2v/Y
/9j/2P/a/93/3P/b/93/3f/d/93/2//c/9z/2//c/9//3v/f/9//3//f/9//4P/f/9v/
3f/i/+D/4P/g/+D/4v/i/+L/4v/i/+L/4v/i/+T/5P/k/+T/4f/g/9//3v/g/+D/4P/g
/+P/5P/l/+b/5v/m/+b/5v/k/+T/5P/k/+b/5v/m/+b/5P/k/+T/5P/i/+L/4v/i/+b/
6P/q/+z/6v/o/+b/5P/m/+b/5v/m/+f/6P/p/+r/7P/s/+z/7P/s/+z/7P/s/+v/6v/p
/+j/6v/q/+r/6v/s/+z/7P/s/+r/6v/q/+r/7f/u/+//8P/y//L/8v/y/+7/8P/x//P/
9//4//j/+f/7//v/+//7//v/+//7//z//////////v8AAAAAAAAAAAMAAgADAAIAAgAA
AP7//v/+//7//v/9//3//f/8//z//f/9//3//v/9//v/9//0//X/9P/0//X/9v/2//b/
9f/3//b/9v/3//n/+P/4//n/+f/5//n/+f/6//r/+f/5//f/+P/5//n/+//7//v/+f/z
/+//7P/q//P//P8BAAYAGQA3AFgAgACrAM0A4ADoAN4AwgCiAIEAXAAzAA4A+//1/+z/
3//b/9n/0//b/+f/7v/z//j//v/8//z/+//7//v//P/9////AAD//wAAAQAAAAEAAQAB
AAIAAwAFAAYAAwACAAEAAAACAAIAAgACAAEABQAFAAMAAQABAAEAAwAFAAUABQAFAAQA
BQAFAAQABgAEAAMAAwAFAAYABgAGAAYABgAGAAYABAAEAAQABQAGAAcACAAJAAcABQAH
AAcABwAIAAgACQAMAA4ADwARABAADwAOAA8AEgATABUAGAAWABYAFwAYABYAFgAVABMA
FAAWABkAHQAfACAAIQAjACQAJgApACoAKAAoACcAJgAoACoALAAwADEAMAAvAC4AMAAx
ADIAMgA2ADcAOAA6ADcAOAA3ADYAOQA5ADkAOAA4ADgAOQA6ADwAOQA5ADkAOQA3ADcA
OAA4ADUANQA1ADUAMwAzADIAMAAuAC4ALgAsACwALAAsACgAJAAjACIAIgAiACIAHwAg
ACIAIQAhACIAIgAiACIAIgAkACQAKAArACoAKwArACoALgAvADAAMQA0ADUANgA3ADcA
NwA2ADUANQA2ADcAOAA6ADoAOAA4ADUANAAxAC4ALAAqACgAJgAkACMAIgAgACAAIAAf
AB4AHgAfAB8AHQAaABkAGAAYABoAHAAdAB4AHwAfAB4AHgAeAB0AGwAaABgAFwAWABUA
FwAYABgAFwAZABkAGgAbABkAGQAZABkAFwAPAAkABAAEAAsAEgAVACIAOwBZAH4AqADP
AO0A/gD8AOIAxACoAIsAaABDACYAGQARAAYA+//z//H/9////wcACgALABAAEgAQABAA
DwAPABAAEAAQABEADwANAA0ADQAQABEAEQARAA8ADwAQABAADgAOAA4ADgAQABAAEAAQ
AAsADwAPAA0ADAANAA4AEQAOAA0ADAALAA4ADwAPAA4AEAAOAA0ADQAMAAwACwAKAAoA
CgAKAAoACwAMAA0ADwAOAA0ADAALAAwACwAOAA8ADQAOAA4ADwANAA4ADgAPAA8ADwAP
ABEAEwATABQAFgAWABYAFwAYABYAGAAZABkAHAAeACEAJQAmACYAJgAnACUAJAAkACIA
JgAqAC0AMAAxADIAMwA2ADYANgA2ADYAOAA5ADoAOgA6ADkAOAA4ADgAOgA6ADoAOAA3
ADYANAAyADAALwAuACsAJwAmACUAIgAfAB4AHgAbABcAFgAVABMAEQARABAADwAMAAsA
CgAMAAwADAAMAAoABgAFAAQABQAGAAcABQAGAAYABwAHAAYABwAJAAsACQAJAAkACQAI
AAcABwAHAAYABgAGAAYABQAFAAQABAAFAAUABAAEAAMAAwADAAMAAwABAAEAAgACAAIA
BAABAAEAAQACAAIAAQABAAEAAgACAAEAAQABAAEA/////wAA//////7//f///////f/7
//z//P///////v/+//7//P/6//v/+//7//3//f/+//7//P/5//j/9f/2//f/+//6//v/
+//8//z/+P/3//b/9P/3//r//f////z//P/8//z/+P/4//z//P/6//n/+f/5//f/9v/2
//b/9v/3//j/+f/2//X/9f/1//X/9//3//f/+f/5//n/9//3//j/+P/4//b/9v/0//T/
9P/0//T/9P/0//X/9v/2//b/9P/0//T/9P/1//L/7//z//P/8//z//P/9P/0//P/8//1
//P/8//z//P/8//z//L/8f/x//X/9v/1//T/8//y//T/9P/0//T/8v/y//L/8v/w//D/
8P/w//D/8P/w//D/8P/w//D/8P/w//D/8P/w//L/8v/y//L/8P/w//D/8P/w//D/8P/w
//L/8v/y//L/8P/w//D/8P/w//D/8P/w//D/8P/w//D/7v/u/+7/7v/w//D/8P/w/+7/
7v/u/+7/8P/w//D/8P/y//L/8v/y//H/8P/v/+7/8P/w//D/8P/u/+7/7v/u//D/8P/w
//D/7//u/+3/7P/u/+7/7v/u/+7/7v/u/+7/8P/w//D/8P/u/+7/7v/u/+z/7P/s/+z/
7f/u/+//8P/w//D/8P/w//D/8P/w//D/7//u/+3/7P/u/+7/7v/u//D/8P/w//D/7//u
/+3/7P/s/+z/7P/s/+7/7v/s/+7/7v/v//D/8P/w//H/8f/x//P/9f/3//n/9v/2//b/
9f/1//T/9P/0//T/9P/0//L/9P/y//L/8P/v//D/8f/y/+//7f/s/+v/7P/s/+z/6//s
/+z/7f/t/+z/7P/s/+z/6v/r/+z/7P/q/+n/6f/o/+r/6//r/+r/6v/r/+v/6//p/+n/
6v/q/+n/6f/p/+r/7f/t/+3/7f/v/+//6//l/+D/3v/d/+L/5//s//n/DQAoAEgAbQCN
AKgAuAC6AKoAlgCFAG4ATwAiAPn/6f/g/9f/0//R/9P/2f/d/97/4//o/+r/6P/o/+f/
5//o/+j/6P/p/+j/5f/k/+P/5P/l/+X/5f/m/+f/6f/q/+b/5v/m/+b/5v/m/+b/5v/j
/+f/5//l/+X/5f/l/+f/5f/l/+X/5f/l/+X/5P/i/+T/4v/h/+H/4f/i/+L/4v/k/+T/
5P/k/+L/4v/i/+P/4//j/+P/4//l/+P/5f/l/+P/5P/k/+X/5f/m/+b/5//n/+f/5//p
/+v/6//s/+7/7P/s/+3/7v/t/+7/7v/t/+3/7v/w//P/9P/0//T/9f/1//b/+P/4//n/
+v/6//r//f/+////AgAEAAQABAAEAAMAAwADAAIABQAFAAUABgAHAAoACwAMAAsACwAL
AAoADAAMAA0ADgAPAA0ADgAPAA4ADQAOABAADgALAAsACwALAAkACQAIAAYABAAEAAQA
AwACAAEAAAAAAPz/+//6//r/+v/6//f/9v/2//f/9//z//P/9P/1//X/9f/1//X/9P/z
//P/8//2//b/9v/2//b/9f/z//L/8v/z//P/9P/3//f/9//3//b/8//y//L/9P/0//b/
8//x//H/8v/y/+//7//v//D/8v/x//H/8f/v/+3/7f/u//H/8f/w/+//8f/x/+//7f/s
/+z/7//v/+z/7P/s/+r/7P/t/+3/7f/r/+v/7P/s/+3/6//r/+n/5//n/+r/6P/n/+f/
6P/o/+f/5//n/+b/5v/m/+b/5f/k/+T/5P/k/+L/4v/m/+b/5v/l/+X/5f/l/+T/5P/k
/+b/5//o/+n/5//l/+T/4//j/+X/5f/l/+X/5f/l/+P/4//k/+T/5P/k/+T/4v/i/+T/
5P/k/+T/5P/l/+b/5v/i/+D/4P/g/+P/5f/j/+H/5f/l/+X/5f/j/+T/5P/j/+H/4//h
/+H/4//j/+P/4//k/+X/4//l/+T/5v/m/+b/5v/j/+L/4f/g/+H/4v/j/+T/4//i/+H/
4P/i/+L/4v/i/+P/5P/l/+b/5P/k/+T/5P/k/+T/5P/k/+L/4v/i/+L/5P/k/+T/5P/k
/+T/5P/k/+T/5P/k/+T/5P/k/+T/5P/k/+T/5P/k/+T/5P/k/+T/5v/m/+b/5v/k/+T/
5P/k/+X/5v/n/+j/5//m/+P/5P/n/+n/6//s/+z/7f/t/+3/6//r/+v/6//t/+7/7//v
/+//7v/u/+7/8P/w//D/7v/u/+z/7P/q/+f/5v/l/+T/5f/l/+b/5//m/+b/5v/l/+X/
5v/o/+n/5v/k/+L/4P/i/+P/5P/k/+P/4f/g/97/3//h/+L/4v/k/+X/5f/l/+f/5//o
/+j/5f/l/+X/5v/l/+X/5f/l/+X/5f/h/93/2v/Y/93/6P/r//D///8XADoAYAB9AJMA
ogCkAJgAiAB4AGMAQgAVAPL/5f/Z/87/yf/H/8v/z//R/9X/3P/d/+D/5v/m/+b/5f/l
/+P/4v/h/+H/4//h/+H/4f/i/+P/4//j/+L/4f/h/+D/3//g/+H/4v/i/+L/4v/i/9//
4//j/+H/3//f/9//4f/j/+P/4//j/+L/4//j/+L/5P/i/+H/4f/h/+L/4v/i/+L/4v/i
/+L/4v/i/+L/4//i/+H/4P/f/+H/3//h/+H/4v/k/+X/5//m/+b/5f/l/+T/4//i/+P/
5P/l/+f/6v/o/+j/6f/q/+r/7P/t/+3/6//s/+7/8f/0//T/9P/1//P/9P/2//b/9v/4
//n/+v/5//r/+//+/wAAAAAAAAAAAAABAAIAAgAFAAUABQAGAAQABgAGAAYACAAJAAoA
CgALAAoACgAKAAwACQAJAAkABwAFAAUABgAGAAMAAwADAAEA//////7/+//4//f/9v/4
//j/+P/4//T/8P/v/+7/8P/w//D/7f/s/+z/7f/t/+v/6//s/+3/7f/t/+3/7f/t/+3/
7v/v/+//7v/t/+z/7f/t/+z/7P/t/+3/7P/s/+3/7f/t/+3/7f/r/+v/7P/s/+z/7v/r
/+v/6//s/+z/7f/t/+3/7v/u/+3/7f/t/+v/6f/p/+r/6//r/+r/6f/p/+n/5//l/+b/
5v/p/+n/6P/o/+j/5v/m/+f/5//n/+b/5f/l/+T/5f/j/+P/4f/h/+H/5P/i/+P/4//k
/+T/4f/h/+H/4P/i/+L/4v/h/+L/4v/i/+L/3v/e/+L/4v/g/9//3//f/9//3v/e/97/
2//b/9v/2//a/9n/2f/Z/9n/2//b/9v/3//f/9//3f/d/97/3v/e/9z/3P/a/9r/2v/a
/9r/2v/a/9v/3P/c/9r/2P/Y/9j/2f/b/9n/1//X/9f/1//X/9f/2P/Y/9f/1f/X/9X/
1f/W/9f/2P/Z/9T/1f/X/9n/2P/X/9b/1f/U/9b/1v/W/9b/1//Y/9n/2v/b/9r/3f/f
/97/3//f/97/4f/h/+H/4f/j/+P/4//j/+b/5//n/+f/5P/k/+T/5P/m/+b/5P/k/+D/
4P/e/9z/3v/e/97/3v/a/9n/2P/W/9f/2P/Y/9j/2v/b/9v/2f/W/9X/1P/U/9P/1P/U
/9T/1v/X/9f/2P/X/9f/1v/W/9X/1f/V/9X/1//Y/9j/1//Z/9n/2v/b/9n/2f/Z/9n/
1//T/8//0P/W/9n/3P/h/+r/AQAfAEAAZACHAJsApACcAIoAdABgAEcAJAD9/+j/3f/N
/8L/v/+9/73/wf/F/8f/zP/T/9r/3P/c/9z/2//b/9z/3P/c/93/2//Z/9n/2f/c/93/
3f/d/9v/2//c/9z/3P/c/9z/3P/b/9r/2f/Y/9f/3f/f/9//3f/d/93/3//e/93/3P/b
/9z/3f/d/9z/3f/c/9z/3f/b/9z/3P/c/9z/3P/c/9z/3v/e/97/3//f/9//3//f/97/
2//c/9v/3P/e/9//4f/i/+T/5f/n/+X/5f/l/+f/5//n/+j/6v/o/+j/6f/q/+z/7v/v
/+//7//w//L/9f/3//j/+f/7//v//P/+//7/AgAIAAsADAAMAA0ADgAPABAAFQAWABsA
HwAiACUAJwAoACsAKwArACsALgAvADAAMQAvAC8ALgAtACoAKgAqACoAJQAiAB0AGgAV
ABQAEQAOABAAEAAQABAADQALAAkABgAEAAIA///8//z//f/9//v/+P/3//b/9v/3//j/
+P/4//f/9//2//b/9v/1//P/8v/1//X/9f/1//f/+P/4//f/9f/1//b/9//3//f/9//3
//v/9//z/+r/4v/p//7/FwAoAD8AYwCKAK4AzQDhAOAAyACaAGAAPgA7ADIAGQACAPX/
6//i/9v/2//f/+X/6//z//r//f/8//r/9//2//T/8//z//T/9f/3//f/9f/1//X/+P/5
//n/+f/4//f/9//2//b/9v/2//b/9P/0//T/9P/x//X/9f/z//L/8//0//f/+f/5//n/
+f/4//n/+f/4//n/+P/4//n/+v/8//3//v8AAAAAAAAAAAAAAAAAAAEAAgADAAQABQAD
AAEAAwADAAMABAAEAAUABAAEAAMAAwAHAAkACwAPAAwACwALAAwADgAQABMAFgAXABoA
HAAdAB4AIAAjACcAJgAmACYAJwAoACoALQAuADMANgA4ADoAOwA8AD0AQABBAEAAPwA+
AD4APQA8ADoAPQA9AD0APgA9AD4APQA8ADoAOQA4ADYAMwAwAC4ALAAqACUAIwAhAB8A
HQAdAB4AHQAZABgAFwAXABUAFQAUABIAEAAQABAAEgASABIAEgATABAAEAAQABAAEAAQ
AA0ADQAOABAAEQAPAA8AEAARAA8ADwAPAA8AEAAPAA8ADwAOAA4ADgAOAA8ADwAOAA4A
DQANAAwADAAPAA8ADwAPAA8ADQANAA4ADAAMAA4ACwAJAAkACgAKAAcABwAHAAgACgAJ
AAkACQAJAAcABwAIAAcABwAGAAUABgAHAAYABQAEAAQABwAHAAQABAAEAAIAAwAFAAYA
BwAFAAUABgAGAAcABQAFAAMABQAFAAgABgAHAAcACAAIAAUABQAFAAQABQAGAAcABwAF
AAQAAwACAAEAAgAHAAgABgAFAAUABQAHAAYABgAGAAQAAwACAAEAAQABAAIAAwAFAAcA
BwAHAAYABQAEAAEAAgAEAAUABgAGAAYABAAEAAQABAAEAAQAAgADAAQABAAEAAIAAgAC
AAMABQADAAEAAwADAAMAAwAFAAYABgAFAAgACwAKAAsACQAJAAkACQAKAAsADwAPABIA
FAAUABQAFAAUABQAFAAUABMAEgARABAADwAOAA0ADAAKAAoACgAKAAoACgAKAAoACAAG
AAQAAgAAAAAAAAAAAP7//v/+//7//v/+//7//v/8//z//P/8//z//P/8//z//v/+//7/
/v/+//7//v/+//7//v/+//7//v/+//7//v/7//j/9f/y//X/9v/3//j/CgAaACoAOgBb
AHwAnQC+ALsAugC5ALgAlwB4AFkAOgAmABIA/v/q/+f/5P/h/97/4v/m/+r/7v/y//T/
9v/4/w==
         </WaveFormData>
      </LeadData>
      <LeadData>
         <LeadByteCountTotal>10000</LeadByteCountTotal>
         <LeadTimeOffset>0</LeadTimeOffset>
         <LeadSampleCountTotal>5000</LeadSampleCountTotal>
         <LeadAmplitudeUnitsPerBit>4.88</LeadAmplitudeUnitsPerBit>
         <LeadAmplitudeUnits>��V</LeadAmplitudeUnits>
         <LeadHighLimit>2147483647</LeadHighLimit>
         <LeadLowLimit>268435456</LeadLowLimit>
         <LeadID>V6</LeadID>
         <LeadOffsetFirstSample>0</LeadOffsetFirstSample>
         <FirstSampleBaseline>0</FirstSampleBaseline>
         <LeadSampleSize>2</LeadSampleSize>
         <LeadOff>FALSE</LeadOff>
         <BaselineSway>FALSE</BaselineSway>
         <ExcessiveACNoise>FALSE</ExcessiveACNoise>
         <MuscleNoise>FALSE</MuscleNoise>
         <LeadDataCRC32>330290327</LeadDataCRC32>
         <WaveFormData>
7v/u/+7/7v/v//D/8f/y//H/8P/v/+7/7v/u/+7/7v/v//D/8f/y//H/8P/v/+7/7P/s
/+z/7P/s/+z/7P/s/+3/7v/v//D/7v/u/+7/7v/u/+7/7v/u/+//8P/x//L/8//0//X/
9v/z//L/8f/w//L/8v/y//L/8v/y//L/8v/y//L/8v/y//D/8P/w//D/8v/y//L/8v/0
//T/9P/0//L/8v/y//L/8v/y//L/8v/0//T/9P/0//b/9v/2//b/9v/2//b/9v/2//b/
9v/2//j/+P/4//j/+f/6//z//f/+////AAABAAEAAQABAAEA/////wAAAAACAAQABQAF
AAUABQAEAAQABQAGAAcACAAEAAMAAgABAAQABQAGAAcABQACAAIAAgABAAEAAQABAP//
/v/9//z//P/7//r/+v/7//z//v////7/+//6//n/+v/8//3//v/8//r/+f/5//r//P/9
//7//////wAAAAD//////v///wEAAgD7//H/7//x//P/+f8EAAwAFgAqAEkAbwCQAKoA
uwDBAL0AtgCvAJ8AggBZADoALAAjAA8AAQAAAPn/8v/0//z/AQACAAIABQAFAAMAAwAC
AAMAAgACAAMABgAFAAYABwAGAAYABQADAAUABQAFAAUABQAHAAUABAAEAAQABAAEAAYA
BwAHAAUAAQAAAAAAAAACAAIAAgACAAUABgAHAAkABwAGAAYABgADAAIAAgABAAIAAwAD
AAEABAAGAAgACQAJAAgABwAGAAcABAAHAAcACwALAAsACwAIAAcABgAGAAgACQAJAAoA
DwAPABAAEAASABMAFQAWABQAFAAXABcAGQAZABsAHgAfAB8AHwAfACIAIwAkACQAIgAi
ACEAHwAiACIAIwAnACoAKwAsAC0AMAAwAC8ALwAxADMANAA2ADUANwA3ADcAOQA6ADsA
OwA4ADcANgA0ADcANwA4ADYAMwAxADAALwAtACsAKwAqACgAJgAlACMAIAAfAB4AHQAc
ABsAGAAWABYAFAASABAAEgASABIAEAAMAAsADAALAAwADAAMAAsACQAJAAkACQAMAAsA
DAAOAA0ADQAMAAwACgAMAAoACgAKAAsADAAOAA0ADgAOAA4ADAAKAAoADQAQABAADwAM
AAsADgARABAADwAPAA8AEQAPAA0ACwAKAAsACQAKAAsAEAATABIAEQAPAA4ADAAMAAsA
DQAOABAADgAMAAwACgAKAAsADAAMAAsACwALAAsACwALAAoACQAJAAoADAANAAsACAAK
AAkACQAJAAsACwAJAAkACAAGAAYABgAGAAYABQAFAAgACAAKAAkACAAIAA0ACwAMAAsA
CQAJAAoACgAKAAgACAAIAAkACQAJAAoACgAKAAkACAAKAAsACwAKAAkACAAGAAUABgAH
AAgACQAFAAcACAAIAAkABwAGAAYACgAIAAgACAAIAAgACAAJAAkACgANAA4ADwAPAA8A
DwAPAA8ADwAQABAAEAAQABEAEQARABEAEAAQABAAEgASABIAEAARABAADwAPAA0ACwAJ
AAcABgAIAAoACwALAAsACwAKAAoACgAKAAgABQAEAAQABAAFAAcACAAJAAUABQAFAAUA
BgAGAAYABQAGAAYABwAHAAYABgAGAAUABQAGAAYABgAHAAcACQAHAAQAAwD///n/+f8D
AAkABgAIABQAJgA/AGEAhgCmAL8AzQDLAMQAvQCxAJoAewBYAD4ALwAjABcAEAAHAP7/
+v/8/wEABgAMAA0ADAALAAwADAAKAAgABwAHAAkABwAHAAcABQAGAAYABQAHAAcABwAH
AAUABwAFAAQABgAGAAYABgAGAAcABwAFAAMAAgACAAIABQAGAAcACAAGAAYABgAHAAQA
AgABAAAAAAACAAUABwAHAAcABgADAAMABAAFAAUABgAGAAYABgAHAAQABwAHAAgABwAG
AAUABwAJAAsADgAOAA0ACwAKAAwACwALAAoADAANAA8AEAAOAA4AEQARABMAEwAVABgA
GQAZABkAGQAaABsAHAAcAB8AIgAkACUAJgAmACcAKwAvAC8ALwAvADIAMgAxADEAMAAx
ADEAMgA1ADcANwA3ADgAOAA4ADcANQA1ADUANAAyADEAMQAuACkAJwAmACUAJQAjACMA
IgAfABwAGgAXABcAFwAXABcAFAATABAADgAQAA4ADAAKAAgACAAIAAYABgAHAAoACwAI
AAgACAAHAAcABwAHAAcABwAFAAUABgAJAAkACAAIAAYACAAGAAYAAwADAAMABAAGAAgA
CQAKAAkABgAFAAcABgAGAAUAAgAAAAIABAACAAQABQAGAAkABwAHAAcACAAKAAcABwAH
AAYABwAEAAEABAAEAAMABAD//wEAAgAEAAQAAgACAAAA/v///wAAAAD//////////wAA
AQABAAEAAAAAAAEAAQD+//z///////3//f////////////7//P/8//z//P/8//n/+f/8
//z//P/7//r/+v/8//n/+f/3//j/+f/7//z/+//4//f/9v/4//n/+v/8//3//P/6//j/
9v/3//f/9v/4//j/9//3//n/+f/5//n/9v/3//f/9v/4//f/9//4//v/+v/3//b/9P/1
//X/8//1//X/9f/2//T/9v/2//T/9v/y//T/9P/0//T/9P/z//P/8v/y//X/+P/7//3/
/P/7//r/+f/5//r/+v/6//z//f/9//3////+//7//v/+//7//v/8//r/+P/2//X/9f/1
//X/9f/1//b/9//3//f/9//3//b/9P/0//T/8v/x//D/8P/w//D/8f/x//H/7//v/+//
7//w//D/8P/v/+//8P/y//P/8//y//H/7//v//D/8P/w//P/8//1//P/9P/x/+3/6f/l
/+f/7f/w//L//P8OACkASQBoAIAAkwCdAKEAngCbAJkAigBnAD4AKAAXAAMA+f/0/+//
7P/s/+z/7//0//j/9//z//H/8f/w/+3/7P/s/+3/7f/r/+v/6//s/+7/7//v//H/8f/x
//H/8P/x/+7/7P/u/+7/7v/u/+7/7//v/+3/6//q/+r/6v/s/+z/7P/s/+z/7P/s/+3/
7f/s/+z/7P/q/+r/6//r/+z/7f/t/+v/6//s/+3/7f/u/+7/7v/u/+3/6v/t/+3/7//v
/+//7//v/+//7//w//L/8//z//T/9v/1//X/9P/2//f/+f/6//r/+v/9//3//f/9////
AgABAAEAAQABAAQABQAGAAYACwAOABAAEQARABAAEAATABUAFQAVABUAGwAcABwAHQAe
AB8AHwAgACMAJQAlACUAKAAoACgAJwAlACUAJQAkACAAHwAhACQAJgAlACQAIwAiACEA
IQAgACAAIAAgACAAHwAdAB0AHQAdABoAGgAZABgAFwAXABYAFQATABIAEgASAA8ADAAJ
AAQAAQAAAP/////+//3//P/7//j/+P/4//f/+v/7//z//P/8//z//P/6//v/+v/6//r/
+P/5//n/+f/5//n/+f/5//j/+P/4//f/9v/2//f/9//4//j/+P/3//f/+P/4//j/+f/5
//v/+f/0/+3/5f/b/9v/3//j/+j/8P/+/xAALQBRAHAAjgCjAK8AswC2ALUAowCCAFsA
PAAmABcADQADAPz//f/8//j/9v/5//z/+P/1//X/8//z//L/8v/y//P/9f/z//H/8f/x
//H/8v/y//H/8f/x//H/8f/v//H/7//u//H/8v/z//T/8v/z//P/8f/y//L/8//0//L/
8v/y//L/9P/0//T/9f/z//L/8v/y//D/8P/x//H/8P/x//H/7//x//L/8//z//L/8v/y
//L/8//w//P/8//1//X/9f/1//f/9//3//j/+f/5//j/+P/5//n/+v/6//r/+//9//7/
/v/+/wEAAQABAAEAAwAGAAcABwAHAAcACAAJAAoACgANABAAEgATABMAEgASABUAFgAV
ABQAEwAYABgAFwAXABgAGQAZABoAGQAbABsAGwAbABoAGQAXABYAFQAUABIAEgARABEA
DgALAAkACAAHAAkABwAHAAYABwAGAAYABQABAAEAAQABAAQABQAEAAQABQAEAAMAAgAE
AAQABAACAAMAAwAFAAUABAAEAAQAAwADAAMAAwADAAEA/////wAAAQABAAAAAAACAAQA
AgACAP///////wAA//8AAAAAAAAAAP7//v8BAAAAAAD///z//P/+/wAA/v/9//3//f//
/wEAAQABAAIAAgD///////8BAAMAAQD//wEAAAD+//7//f///wAAAgAAAP7//v/8//z/
/f/+//7//v///wAAAQD//////v/9//7//v///////P/6//3//f/9//3//////wEAAQAA
AP7/AAAAAAAAAAD9//3/AAAAAP7//f/8//z/AQD//wAA////////AAAAAAIAAAAAAAAA
AAD///7//v8CAAIAAQAAAP/////+//z///8AAAAAAQABAAEAAQABAP3///8AAAAAAQD/
//7//v8CAAIAAAAAAAAAAQABAP//////////AAACAAQABAACAAAA/v///wAAAQACAAQA
BQAFAAYABwAIAAkACQAJAAkACQAJAAsADAAMAAwADgAPAA8ADwARABAAEAAQAA8ADgAN
AAoACQAIAAcABwAHAAcABwAHAAYABgAGAAUABAADAAIAAAAAAAAAAAD+//3//P/8//z/
/P/9//3//f/9//3//f/9//7//v/+//3/+v/6//v/+//+//7//v/9//3//v/+//7//P/7
//z/+f/0//H/8f/1//f/+f/5//j//P8GABoAMwBRAGwAhACVAJsAmwCeAKEAlwB8AFEA
LgAcAA0A///7//T/6//u//b/9v/1//b/9P/v/+7/7f/u/+7/7P/q/+n/6f/m/+P/4v/h
/9//4P/g/9//3v/d/9z/2//Y/9n/1v/U/9L/0v/S/9L/0P/R/9H/z//O/87/z//Q/83/
zP/L/8r/yv/K/8r/y//K/8j/x//G/8L/wv/D/8P/w//D/8L/v//B/8L/w//D/8T/xP/E
/8T/wf++/8H/wf/B/8H/wf/B/8H/wf/B/8L/w//D/8L/wv/F/8X/xv/G/8T/xf/H/8j/
x//G/8j/x//I/8n/zP/Q/8//z//P/8//0P/R/9L/0v/U/9b/1//X/9j/2P/Z/93/4f/h
/+H/4f/k/+T/4//j/+L/4//j/+T/6P/r/+z/7f/w//D/8P/v//D/8f/y//L/8v/x//H/
7v/u/+3/7f/t/+//7f/t/+z/7P/q/+n/5//j/+P/4//j/+H/4f/f/97/4f/g/9//3v/e
/97/3v/c/9v/2//d/93/2v/Y/9b/0//U/9X/1v/X/9n/1//X/9j/2f/Z/9j/2P/X/9j/
1f/U/9T/1f/W/9j/1//Y/9j/2P/Y/9b/1v/Z/9r/2v/Z/9b/1v/Y/9r/2P/V/9X/1f/X
/9f/1//X/9j/2f/X/9j/2f/d/9//3f/b/9n/2P/W/9b/1P/X/9n/3P/Z/9b/1f/S/9X/
1//Z/9r/2f/Z/9n/2f/Z/9n/2P/X/9j/2P/Z/9n/2P/W/9n/2f/V/9X/1//X/9r/2//b
/9r/2v/a/9r/2v/Z/9n/3P/c/9z/2//a/9r/3f/b/9z/2//c/93/3//g/97/3P/c/9z/
3//f/9//4P/g/+D/3//e/93/3f/c/9r/3v/g/+H/4//i/+H/4P/f/9v/3f/e/97/3//d
/9z/3P/h/+L/4f/i/+L/4//j/+H/3//f/9//4P/i/+T/5P/i/+L/4v/j/+P/5f/j/+D/
4f/m/+T/5P/k/+T/5P/k/+T/5P/m/+b/5v/m/+j/6P/o/+j/5f/k/+P/4v/k/+T/5P/k
/+X/5v/n/+j/6P/o/+j/6P/o/+j/6P/o/+r/6v/q/+r/6f/o/+f/5v/m/+b/5v/m/+j/
6v/s/+7/7P/q/+j/5v/n/+j/6f/q/+z/7P/s/+z/7f/u/+//8P/u/+7/7v/u/+3/7P/r
/+r/7P/s/+z/7P/t/+7/7//w/+3/7P/r/+r/7P/u//D/8v/0//T/9P/0//P/8//0//X/
+P/5//n/+f/7//v/+//7//z//P/8//7///////////8AAAAAAAAAAAIABAAEAAUAAgAB
AAEAAQABAAEAAQD+//7//v/9//3//v//////AAD+//z/+P/1//b/9v/2//b/+f/5//n/
9//3//f/9//4//b/9v/1//T/9v/3//f/+P/6//r/+f/5//n/+P/3//f/+f/7//n/+P/x
/+3/6f/p/+//+f/6//r/BgAcADUAVQB+AJwArQC9AMEAugCvAKEAiABjAD4AKgAhABUA
BQD8//X/7P/u//b/+f/6//z////9//v/+//6//z//P/9///////9//3//f/7//z//P/7
//7///8AAAEA/v////z/+v/8//z//P/8//z//f/9//v/+v/6//v//P/+//7//v/+//z/
/P/8//3/+//6//r/+v/5//r//P/9//z//f/9//v/+v/6//r/+f/7//z//f/+//3/+v/9
//3//v/9//z/+//8//3//v8AAAEAAQAAAAAABQAFAAYABgAEAAUABwAIAAYABAAFAAMA
BAAFAAgADAAOAA8AEAARABMAFQAXABgAFwAYABgAFwAZABoAHAAhACAAHwAeAB0AIQAi
ACIAIwAlACcAKAAqACoAKwAqACkALAAsACwAKwAsAC0ALgAuAC4ALQAtACoAKgApACkA
KQApACcAJwAmACIAIAAfAB0AHQAdAB0AHQAbABsAGQAYABcAFAARAA4ADgAOAA4ADAAL
AAsACQAJAAwACgAKAAoACgANAA8AEAASABEAEgATABMAFgAXABgAGQAcAB4AHwAgACEA
IQAgAB8AIQAgACAAIAAiACIAIgAgAB4AHAAaABkAFQATABEADwAKAAoACgAJAAkACQAJ
AAgACAAIAAgABgAFAAQABAAEAAYABwAHAAcABwAHAAcABwAHAAYABQADAAAAAAABAAEA
BAAEAAQAAwABAAIAAgACAAEAAQADAAEAAgD7//X/8f/x//X/+f/8/wQAFgAuAEkAawCO
AKgAvQDDAL0AtgCvAKMAjABpAEgANAApAB0ADwAAAPn/+v/+/wAA///+/wIAAwABAP//
///+//7//v///wEA///9//3//f///wAAAAD///3//f/9//3//f////3//P/+//7//v/+
//3//f/8//n/+//8//7/AAD9//z/+//6//v//P/9/////f/8//z//P/4//j/+f/5//r/
+//7//n/+v/8//7///////7//f/8//z/+v/+////AAD///7//f////////8AAAEAAQAA
AAAABQAFAAYABgAEAAUABwAIAAgACAALAAsADgAPABIAFgAXABcAFwAXABcAFwAXABYA
HAAgACMAJQAmACYAJwArACsAKwArACsALgAuAC0ALQAtAC0ALAAsAC0ALwAvAC8ALQAs
ACsAKQAmACUAJAAiAB8AHQAcABgAFQATABIAEQAQAA0ADAAKAAgABgAFAAMAAQABAAEA
AQADAAMAAQAAAAAA/v/8//r/+//8//3//P/9//3/////////AAABAAEAAQABAAEAAQD/
//3//f/+///////+//7//P/+//z//P/9//3//f/+//7//v/9//z//P/6//r//f/+//7/
/f/6//j/+v/8//r/+f/5//n/+//7//v/+//8//r/9//3//f/+f/7//n/9//5//j/9v/2
//X/9//4//r//P/6//r/+P/3//f/9//2//b/9//4//n/9v/1//P/8f/z//T/9v/3//b/
9P/3//f/8v/x//L/8f/0//f/+f/6//j/+P/4//j/9f/1//j/+P/2//X/9P/0//T/8f/x
/+//8v/z//X/9v/0//L/8v/y//P/8//z//T/9P/0//P/8v/z//X/9v/2//X/9P/y//H/
8f/x//H/8f/w//P/9f/2//X/8//y//L/8//y/+//7v/v//H/8v/x//H/8f/x//L/8P/y
//L/8P/w//D/8f/x/+//7//u//H/9P/z//L/8f/w//L/8v/y//L/8v/y//L/8v/w//D/
8P/w//D/8P/w//D/7v/u/+7/7v/u/+7/7v/u/+//8P/x//L/8f/w/+//7v/w//D/8P/w
//D/8P/w//D/7v/u/+7/7v/w//D/8P/w/+7/7v/u/+7/7v/u/+7/7v/u/+7/7v/u/+z/
7P/s/+z/7f/u/+//8P/w//D/8P/w/+//7v/t/+z/7//w//H/8v/x//D/7//u/+7/7v/u
/+7/7P/s/+z/7P/u/+7/7v/u/+7/7v/u/+7/7v/u/+7/7v/u/+7/7v/u/+z/7P/s/+z/
7f/u/+//8P/w//D/8P/w//D/8P/w//D/7//u/+3/7P/u/+7/7v/u//D/8P/w//D/7v/u
/+7/7v/u/+7/7v/u/+7/7v/v/+//7//v/+//7//v/+//7//v//H/8//2//j/9v/2//X/
8//z//P/8v/y//L/8v/y//L/8f/x//H/8f/z//P/8//z//H/7v/u/+7/7//v/+//7//u
/+7/7v/u/+3/7f/t/+7/7P/s/+3/7f/r/+n/6f/p/+r/7P/t/+7/6//q/+r/6//p/+r/
6v/q/+n/6f/q/+r/7P/t/+3/7//v//D/7f/l/+H/3f/d/+H/5P/m//D/AAARAC0ATgBq
AIEAkwCdAJ4AnQCdAJYAfQBSACgAEwAJAP3/9P/t/+r/7v/u/+v/7P/w/+//7//t/+3/
7P/t/+z/7P/t/+z/6f/o/+f/5f/m/+b/5f/m/+f/6P/p/+f/6f/n/+b/5v/m/+b/5v/m
/+f/5//l/+b/5v/n/+j/5//m/+X/5P/k/+T/5P/l/+X/5P/k/+T/5P/k/+X/5f/m/+f/
5//l/+P/5P/l/+X/5v/m/+b/5v/m/+T/6P/p/+r/6f/o/+f/6f/p/+n/6v/r/+v/6v/q
/+3/7f/u/+7/7v/v//H/8v/x//D/8v/x/+//7//x//T/9//3//f/9//4//n/+v/6//r/
/P/9//3///8AAAIABwAJAAkACQAJAAkACAAGAAUABwAJAAoADAAOABEAEgATABIAEgAS
ABEAEwAVABcAGAAaABkAGQAWABcAFwAYABkAFwAVABUAFAAUABIAEQAPAAsACwALAAsA
CgAJAAYABAAEAAIAAAD+//7//v/+//z/+//7//3//f/7//r/+f/3//n/+f/5//n/9//1
//X/9v/5//n/+P/4//f/+P/1//T/9P/1//b/+P/3//j/+P/4//b/9P/0//f/+P/4//f/
9P/y//T/9v/0//P/8//z//X/8//z//P/9P/0//H/8f/x//X/9//1//P/9f/0//L/8v/v
//H/8v/0//P/8P/v/+z/7f/v//H/8v/x//H/8f/x/+//7//u/+3/7P/s/+3/7f/s/+r/
7f/t/+v/6//t/+3/6//r/+r/6P/q/+r/6v/q/+n/6f/s/+z/6v/p/+j/6P/s/+n/6f/n
/+j/6f/r/+z/6v/o/+j/6P/p/+n/6f/q/+r/6v/p/+j/6P/p/+n/6P/o/+j/5//n/+f/
5//n/+f/5//p/+r/6v/n/+X/5P/k/+r/6v/o/+j/6P/p/+n/5//p/+n/6f/q/+f/6P/n
/+T/5v/m/+f/5//p/+v/6v/r/+r/6v/q/+r/6v/n/+b/5f/k/+f/6P/p/+r/6f/o/+f/
5v/o/+j/6P/o/+r/6v/q/+r/6P/o/+j/6P/o/+j/6P/o/+b/5v/m/+b/5//o/+n/6v/q
/+r/6v/q/+j/6P/o/+j/6v/q/+r/6v/o/+j/6P/o/+j/6P/o/+j/6v/q/+r/6v/o/+j/
6P/o/+n/6v/r/+z/6//q/+r/6f/s/+3/7v/v/+//7//v/+//7f/t/+7/7v/w//L/8//z
//P/8//y//L/9P/0//T/9P/y//H/8P/v/+z/6//q/+n/7P/q/+v/7P/r/+v/6//r/+v/
7P/t/+7/6f/n/+X/5P/m/+b/5//n/+f/5f/l/+X/5f/m/+b/5v/m/+b/5//p/+n/6v/q
/+r/5//n/+j/6P/o/+n/6f/r/+n/6P/l/+H/3f/b/+H/6f/q/+z/9v8IACMARQBeAHQA
hQCPAI8AkACTAIsAcgBHACIAEgADAPX/6//m/+f/5v/k/+T/6f/o/+r/7//v/+3/7f/s
/+r/6P/n/+f/6f/n/+f/5//n/+j/6P/n/+X/5f/l/+X/5f/n/+X/5P/m/+b/5v/m/+T/
5f/l/+P/4v/i/+P/5P/m/+b/5v/m/+b/5v/m/+f/5//m/+b/5v/m/+b/5//n/+f/5//m
/+P/5f/m/+f/5//n/+b/5f/k/+X/4v/l/+X/6P/p/+r/6//q/+n/6P/o/+f/5//m/+b/
6v/r/+3/7v/s/+3/7//w/+7/7v/x//H/7//v//H/9P/2//f/+P/5//j/+f/6//r/+//+
/wAAAQAAAAAAAQAFAAkACQAJAAkADAAMAAsACwAMAA0ADQAOAA0ADwAPAA8AEQASABMA
EwATABMAEwASABQAEwATABAADwANAAwACwANAAsACwAKAAoACAAHAAUAAAD///7//f//
/////f/8//v/+P/1//L/9P/0//T/8v/x//H/8//z//D/8P/w/+//8f/x//H/8f/z//H/
8f/y//H/8f/w//D/8P/y//D/8P/v/+//7//w//H/8v/y//L/8P/u/+7/8f/w//D/7//s
/+z/7v/w/+7/7v/v//D/8//x//H/8f/y//D/7f/t/+3/7//x/+//7f/t/+z/6v/q/+n/
6//s/+7/7P/q/+r/6P/o/+n/6v/q/+n/6f/p/+n/6f/p/+j/5//m/+b/5//n/+j/5v/p
/+n/5f/l/+f/5//p/+n/6P/m/+j/6P/o/+j/5v/l/+f/5v/m/+X/5P/k/+b/4//j/+H/
4f/h/+L/4v/i/+D/4P/g/+H/4f/h/+L/5P/k/+P/4v/i/+P/4//i/+L/4v/h/+H/4f/h
/+H/4f/f/+H/4v/i/+H/3//e/97/4P/g/97/3v/c/93/3f/b/93/3f/d/97/3f/e/93/
2v/b/9z/3v/f/9n/2f/c/93/3P/a/9r/2v/a/9r/2v/a/9r/2//c/93/3v/g/+H/4f/i
/+L/4v/i/+H/4//j/+P/4//l/+b/5v/m/+j/6f/p/+n/5//m/+b/5v/o/+j/6P/m/+X/
5P/j/+P/4//j/+P/4//f/97/3f/b/93/3f/d/9z/3v/e/97/3P/b/9r/2v/a/9n/2f/Y
/9f/1//Z/9v/3f/d/9z/2//Z/9j/2P/Z/9n/2v/a/9r/2f/b/9z/3P/c/93/3f/f/93/
2P/V/9H/0f/V/9f/2f/a/+D/8P8IACUARQBiAHYAgQCFAIMAgAB9AG8AVAAtABQACAD1
/+f/4f/a/9f/2P/Y/9T/1//a/97/3//e/93/3v/e/97/3v/f/+H/4P/d/9z/2//d/97/
3v/d/9v/2//b/9v/3f/f/93/3P/c/9z/3P/c/93/3//g/9//3v/e/9//4P/f/97/3f/c
/97/3v/e/9//4f/g/+D/4P/c/9z/3f/d/97/3//f/93/3//g/+H/4f/g/+D/4P/g/93/
2v/d/93/4f/h/+H/4f/k/+X/5v/o/+j/5//l/+T/6f/p/+r/6v/o/+n/6//s/+z/7P/v
/+//7//v//H/9P/4//n/+v/7//z//f/+//7/AwAIAAoADQAMAA8AEAARABIAFQAZABwA
IAAjACYAKQArAC0ALQAtAC0AMAAyADMANAA1ADUANAAzADIAMAAvAC4AKAAkACAAGgAY
ABYAFAATABMAEwATABMADAAKAAgABQADAAEA///8//r/+v/6//j/+f/4//j/+P/3//f/
9v/1//P/8//z//P/8//y//H/7//v//D/8v/z//b/9v/2//X/9P/0//P/8v/1//X/9//1
//j/9f/v/+X/3//j//X/CAAUACQAPgBdAHsAmACuALUArQCXAHgAaQBxAG4AUwA4ACQA
FQAHAP3/9v/z//T/9v/6//3//v/8//n/9v/z//L/8P/y//L/8//1//P/8f/x//H/8//0
//T/8//x//H/8f/x//P/9f/z//L/8P/w//D/8P/w//H/8f/v//D/8P/x//L/9P/0//T/
9P/y//L/8v/z//T/9P/1//b/9v/2//f/9//6//v/+//5//n/+v/7//v//f/+////AAD/
//z//////////////////f/9//3//v8BAAMABAAGAAgABwAHAAYACQALAA4AEAARABIA
FgAXABkAGQAbAB4AHwAfAB8AHwAjACUAJwAoAC0AMAAyADMANAA0ADUAOQA6ADkAOAA3
ADgANgAzADEAMgAzADMANAAyADMAMgAxADEAMAAvAC0AKQAnACUAIgAgAB0AGwAWABQA
EwATABMAEQAPAA8ADgANAAwADAALAAsACwALAAsACwALAAkACAALAAoACQAIAAgACAAI
AAYABwAHAAkACQAIAAgACAAHAAcABwAHAAcACQAHAAcACAAHAAcABgAGAAQABgAEAAQA
AwADAAMABAADAAQABAAEAAQAAgACAAUABgAGAAUAAgAAAAIABAACAP///////wEAAwAD
AAMABAAEAAEAAQABAAIAAwAAAP3/AAAAAP//AAD7//3//v8AAP7//P/8//r//f///wEA
AgD////////////////+//3//v/+//////8AAP7/AQABAP3//f//////AQABAAAA/v/9
//z/+//6//z//f8BAAIAAQD///3//P////3//v/9//z/+//7//r/+//6//v//P/+////
AAACAAIAAAD9//r/+//9//7//v/+//7//f/9//3//f/9//3/+//9//7//v/9//v/+v/6
//7//v/8//z//P/9//3/+//8//3//v8AAAEABAAFAAQAAwACAAIAAQABAAMABgAHAAoA
CgAKAAoACgALAAwADQAOAAwADAAMAAwACwAKAAkACAAGAAYABgAGAAYABgAGAAYABAAC
AAAA/v/9//z/+//6//r/+v/6//r/+v/6//r/+v/4//j/+P/4//j/+P/4//j/+P/4//j/
+P/4//j/+P/4//j/+P/4//j/+P/4//j/+P/1//L/7//s/+3/7v/v//D//f8IABMAHgA6
AFYAcgCOAJgAoACoALAAnQCKAHcAZABNADgAIwAOAAUA/v/3//D/8v/y//L/8v/z//T/
9f/2/w==
         </WaveFormData>
      </LeadData>
   </Waveform>
</RestingECG>
