# Supplementary material for: Detection of Left Atrial Enlargement Using a Convolutional Neural Network-Enabled Electrocardiogram
Source: Front Cardiovasc Med. 2020 Dec 17;7:609976. doi: 10.3389/fcvm.2020.609976 (PMC7773668; doi:10.3389/fcvm.2020.609976)
Supplement: Supplementary file 3 [file Data_Sheet_3.ZIP › normal2/1802018019_11144_0000001P.XML]

<?xml version="1.0" encoding="Windows-1252"?>
<!DOCTYPE RestingECG SYSTEM "restecg.dtd">
<RestingECG>
   <PatientDemographics>
      <PatientID>1802018019</PatientID>
      <PatientAge>70</PatientAge>
      <AgeUnits>Years</AgeUnits>
      <Gender>Male</Gender>
      <PatientLastName>chenjiuucheng</PatientLastName>
   </PatientDemographics>
   <TestDemographics>
      <DataType>Resting</DataType>
      <Site>1</Site>
      <AcquisitionDevice>MAC55</AcquisitionDevice>
      <Status>Unconfirmed</Status>
      <Priority>Normal</Priority>
      <AcquisitionTime>10:58:15</AcquisitionTime>
      <AcquisitionDate>12-14-2015</AcquisitionDate>
      <CartNumber>1</CartNumber>
      <AcquisitionSoftwareVersion>009C</AcquisitionSoftwareVersion>
      <XMLSourceVersion>MAC5000 v1.0</XMLSourceVersion>
   </TestDemographics>
   <RestingECGMeasurements>
      <VentricularRate>78</VentricularRate>
      <AtrialRate>78</AtrialRate>
      <PRInterval>172</PRInterval>
      <QRSDuration>100</QRSDuration>
      <QTInterval>398</QTInterval>
      <QTCorrected>453</QTCorrected>
      <PAxis>35</PAxis>
      <RAxis>-30</RAxis>
      <TAxis>27</TAxis>
      <QRSCount>12</QRSCount>
      <QOnset>211</QOnset>
      <QOffset>261</QOffset>
      <POnset>125</POnset>
      <POffset>177</POffset>
      <TOffset>410</TOffset>
      <ECGSampleBase>500</ECGSampleBase>
      <ECGSampleExponent>0</ECGSampleExponent>
   </RestingECGMeasurements>
   <Diagnosis>
      <Modality>Resting</Modality>
         <StatementCount>3</StatementCount>
         <LabelText>12SL ��ϳ���</LabelText>
      <DiagnosisStatement>
         <StmtFlag>ENDSLINE</StmtFlag>
         <StmtText>�������</StmtText>
      </DiagnosisStatement>
      <DiagnosisStatement>
         <StmtFlag>ENDSLINE</StmtFlag>
         <StmtText>������ƫ</StmtText>
      </DiagnosisStatement>
      <DiagnosisStatement>
         <StmtFlag>ENDSLINE</StmtFlag>
         <StmtText>�쳣 ECG</StmtText>
      </DiagnosisStatement>
   </Diagnosis>
   <Waveform>
      <WaveformType>Rhythm</WaveformType>
      <WaveformStartTime>0</WaveformStartTime>
      <NumberofLeads>8</NumberofLeads>
      <SampleType>CONTINUOUS_SAMPLES</SampleType>
      <SampleBase>500</SampleBase>
      <SampleExponent>0</SampleExponent>
      <HighPassFilter>16</HighPassFilter>
      <LowPassFilter>150</LowPassFilter>
      <ACFilter>NONE</ACFilter>
      <LeadData>
         <LeadByteCountTotal>10000</LeadByteCountTotal>
         <LeadTimeOffset>0</LeadTimeOffset>
         <LeadSampleCountTotal>5000</LeadSampleCountTotal>
         <LeadAmplitudeUnitsPerBit>4.88</LeadAmplitudeUnitsPerBit>
         <LeadAmplitudeUnits>��V</LeadAmplitudeUnits>
         <LeadHighLimit>2147483647</LeadHighLimit>
         <LeadLowLimit>268435456</LeadLowLimit>
         <LeadID>I</LeadID>
         <LeadOffsetFirstSample>0</LeadOffsetFirstSample>
         <FirstSampleBaseline>0</FirstSampleBaseline>
         <LeadSampleSize>2</LeadSampleSize>
         <LeadOff>FALSE</LeadOff>
         <BaselineSway>FALSE</BaselineSway>
         <ExcessiveACNoise>FALSE</ExcessiveACNoise>
         <MuscleNoise>FALSE</MuscleNoise>
         <LeadDataCRC32>1265439580</LeadDataCRC32>
         <WaveFormData>
uv+6/7r/uv+6/7r/uv+6/7v/vP+9/77/vf+8/7v/uv+8/7z/vP+8/77/vv++/77/vP+8
/7z/vP+8/7z/vP+8/73/vv+//8D/wv/C/8L/wv/C/8L/wv/C/8H/wP+//77/wv/E/8b/
yP/F/8T/w//C/8P/xP/F/8b/yv/M/87/0P/R/9L/0//U/9b/2P/a/9z/3v/g/+L/5P/m
/+b/5v/m/+n/6v/r/+z/7//w//H/8v/1//b/9//4//b/9v/2//b/+P/4//j/+P/2//b/
9v/2//P/8v/x//D/7v/u/+7/7v/r/+r/6f/o/+f/5v/l/+T/5v/m/+b/5v/j/+L/4f/g
/+H/4v/j/+T/4v/g/97/3P/c/9z/3P/c/97/3v/e/97/4P/g/+D/4P/g/+D/4P/g/+D/
4P/g/+D/4P/g/+D/4P/i/+T/5v/o/+b/5P/i/+D/4P/g/+D/4P/e/97/3v/e/97/3v/e
/97/3//g/+H/4v/h/+D/3//e/+D/4v/k/+b/5P/k/+T/5P/j/+L/4f/g/+L/4v/i/+L/
5P/k/+T/5P/l/+b/5//o/+T/4v/g/97/4P/g/+D/4P/h/+L/4//k/+T/5P/k/+T/5P/k
/+T/5P/k/+T/5P/k/+b/5v/m/+b/5v/m/+b/5v/k/+T/5P/k/+b/5v/m/+b/5P/k/+T/
5P/m/+b/5v/m/+f/6v/r/+r/5//o/+n/6P/p/+n/6f/t/+7/8P/x//H/8v/y//H/9P/4
//r/+//8//v/+//7//r/9v/z/+//7P/r/+v/6f/o/+b/5v/m/+T/5f/m/+b/5v/k/+T/
4//j/+j/6f/p/+j/5P/i/+L/4P/i/+P/4v/k/+P/5f/j/+L/4v/j/+P/4//m/+b/5v/n
/+P/4v/h/9z/1f/R/87/zf/Q/9X/4P/r//r/BwAYADAASgBaAGkAeQCHAIMAeABlAFAA
PQAuACUAGwAMAAQAAgACAAMABQAGAAkACwAGAPz/9//1/+//6//r//H/8f/u/+v/7P/o
/+X/5v/m/+f/5//o/+n/6v/r/+r/6f/n/+b/6v/n/+b/5v/n/+n/6v/r/+n/6f/p/+n/
6//s/+z/7P/r/+v/6v/r/+3/7//x//D/7P/p/+b/4//o/+r/7P/v//D/8f/y//P/8f/u
/+r/6P/p/+r/7P/t/+//8f/x//H/8//z//P/9P/1//X/9//6//z//P/9/////v/9//z/
/f///wAAAQADAAMAAwAFAAgACAAIAAgACgAIAAwADAAOABAAEAARABEAEwAVABcAGAAW
ABYAFgAXABUAFAAUABQAEgAPAA8AEAAQAA0ACwALAAoABgAHAAgABgAGAAUAAgD+//3/
/f/9//3/+//7//v/+P/4//j/+P/1//X/9P/z//X/9f/1//X/8//y//L/8v/z//T/9f/2
//T/9P/0//T/9v/1//X/9//3//f/9//3//b/9v/0//T/9P/0//b/9v/2//b/9v/6//n/
9//3//f/9v/1//X/9P/1//X/9v/4//b/8//z//T/8v/z//P/8f/y//P/9f/2//T/9P/1
//X/9f/3//r//P/4//b/9P/w//L/9P/2//n/+f/4//f/9v/1//P/8v/x//X/9//3//n/
+f/4//b/9P/1//f/9//5//j/9//2//b/+//8//3//P/5//j/+P/3//X/9//3//f/+f/5
//n/+P/6//z//P/5//j/9//2//r/+v/4//j/+v/8//z/+//8//3/AgAGAAcABwAGAAUA
BAACAAQABwAKAAoACgAKAAsADAAMAAoABwADAAAA///9//v/+v/6//z//P/6//r/+P/3
//b/9v/4//f/9//5//v/+v/4//j/+P/6//r/+v/7//j/+P/5//v/+f/4//j/9//3//f/
+P/6//r/+//7//z/+//y/+f/4f/i/+P/5v/v//j/AwAUACcAPABQAGIAbgB9AJEAmQCT
AIYAcwBeAEkAPAAzACkAIgAgABwAHAAhACMAIAAbABUAEgAQAA0ACQABAP//BQAJAAcA
AgABAAAAAgABAP7//v////////////////8BAAEAAAAAAAEA/f/7//r//P/9//3//f8A
AAEAAgADAAEAAgACAAIAAQABAAAAAQABAAEAAQD+//r/+f/4//f/9//4//n/+//9//3/
/f/9//v/+v/4//j/+P/4//n/+f/9/////////////////wAAAAD//wAAAgADAAQABgAJ
AAgABwAGAAcACwAMAA0ADwAOAA0ADgAQAA4ADgAOABAAEwAYABkAHAAZABgAGAAXABoA
GwAcABwAHAAcABwAHQAcABoAGQAYABgAFQAVABYAFAARAA8ADwAOAAoACwAMAAgACAAH
AAQAAAD///////8AAP//AAABAPz//P/8//z/+v/5//f/9f/2//f/+P/5//f/9v/2//b/
9v/2//b/9v/4//j/+P/4//r/+f/5//v/+f/3//X/8//z//T/8//0//b/9v/4//j/9v/2
//b/+v/4//f/+P/5//j/9//3//b/9v/1//X/9v/2//P/8//0//T/9f/1//P/9P/1//f/
+P/4//j/+f/5//T/8//z//L/9P/0//T/8v/z//T/9f/3//b/9v/2//b/+f/5//r/+//4
//f/9P/z//f/+P/4//j/9//3//X/9f/2//f/+P/6//n/+P/3//T/8//y//L/8f/y//X/
9v/3//n/+f/5//j/+P/4//X/+P/3//f/9//3//n//P/6//r/+v/6//r/+v/4//j/+P/6
//r/+f/6//v/AAAEAAgACQAJAAkABgAEAAYACQAHAAYABQAEAAgACgALAAoABgABAP3/
+//8//v/+//8//r/+P/0//L/9f/1//X/9v/4//f/9//5//v/+v/4//j/9v/4//j/+P/3
//T/9P/1//f/9f/0//T/9f/1//X/9v/4//j/+f/5//j/8f/o/9//1f/U/9//5P/r//b/
BwAaAC0AQABOAGQAegCRAKcArQChAIgAbwBYAEkARAA7ACkAHgAYABoAIAAlACUAIAAb
ABkAFAAMAAcAAwABAP///f///////P/9/wAAAgABAP7//P/7//n/+f/5//n/+f/7//v/
+v/6//7/+//6//r/+v/7//v/+//+////AAABAAIABAAFAAYABAAFAAUABwAGAAUABAAA
AAEAAwAFAAcACQAKAAsADQAPAA8ADwAPAA4ADAAJAAgACwAMAA4ADwAPABEAEQARABQA
FQAWABgAGAAXABgAGgAZABgAGAAZABoAGwAcAB8AIgAkACYAKQAmACMAIgAiACQAJgAo
ACwAKgAuAC4AMAAtACwALAArAC4ALwAwADAAMAAwADAAMQAvAC4ALgAuAC4AKwArACwA
KQAlACIAIQAhAB4AIAAiAB4AHgAdABoAGAAXABcAFwAUABEAEAAPAA0ADgAPABAAEQAR
ABAADwARABEAEQARAA4ADAALAAoACAAIAAgACAAKAAoACgAKAAoACQAJAAsADQANAA0A
DQANAA4ADQAOAA0ADAANAAwADAAMAAwAEAANAAsACwALAAoACQAJAAgACQAJAAoADAAM
AAkACQAKAAgACQAJAAcACQAJAAoACgAMAAwADQANAAoACQAJAAgACwAMAA0ADAALAAoA
CQAJAAgACAAIAAgACAAHAAcABwAIAAkACAAJAAkACgAKAAoACwALAAkACQAHAAcABwAI
AA0ADgAPAA4ADAAKAAkABwAJAAsACwALAA8ADQANAAoACAAIAAgACAAIAAwADAAKAAoA
DQAQABEAEQAPAA0ADwAQABIAEwATABMAFQAUABcAGwAaABoAGgAaAB0AHgAeABwAGQAV
ABIAEQAOAAsACQAIAAoACgAIAAgACgAJAAgACAAIAAcABwAJAAoACgAJAAoACQAKAAkA
CAAJAAYABgAHAAkABwAGAAYABwAHAAcACAAGAAYABwAHAAQAAwACAP3/9f/w/+//8P/3
/wIADQAgADkATABaAGoAfACTAKkAsQCtAJ4AiwB2AGUAWABLADkALAAsACwALgAxADMA
LgArACcAIAAaABcAFwAZABcAFQARAA8ADgATABYAEgAPABAAEAARABEADwANAAsACQAK
AAsACwAMAAwACQAIAAgACQALAAwADQANAA0ADQANAA0ADgAOAA4ACwALAAoACwANAA8A
EQAQABEAEQARABEAEQASABMAFQASABEAEAAPABAAEAAPABAADwAOAA4ADQARABMAEwAT
ABQAFQAWABgAFwAVABUAFgAZABoAHAAfACEAIQAhACMAJQAmACcAKQAnACUAJQAmACcA
KAApACwALAAwADAAMgAyADIAMwAzADQANQA2ADYANwA4ADkAOwA4ADYANQA0ADMAMQAy
ADQANgAzADEAMQAtACYAJAAiACEAIgAiACAAHgAdAB0AHQAdABsAGwAbABgAGAAYABgA
FwAXABYAFQAXABcAFwAXABkAGAAYABgAFgAWABYAFgAWABYAFgAWABcAFwAYABsAGgAZ
ABgAFwAVABQAEQAQABEAEgAVABYAFwAYABkAHgAZABUAEwARABIAEwAVABYAGAAXABcA
GAAYABUAFQAWABkAGwAcABsAGAAVABMAEAASABQAFwAZABUAFQAWABYAFgAWABYAFAAS
ABIAEgATABUAFgAXABgAGAAXABcAFwAWABUAEgARABYAGAAZABoAGAAXABQAEwAVABcA
GQAcABsAGgAZABYAFQAUABQAEwAZABcAFQAXABoAGAAYABgAGAAcABwAGgAaABoAHAAc
ABsAGwAbAB8AIgAkACUAJQAlACIAIAAiACUAJAAkACQAJAAoACoAKwAqACUAHwAaABcA
GQAXABYAFgAWABYAFAAUABYAFwAYABoAFgATABEAEQATABIAEAAQABIAFAAUABQAEwAQ
ABAAEQAWABUAFQAWABcAFwAXABgAFQAUABQAEwAMAAsABgD///3//v/9//7/AQAEAA8A
JgA/AFQAZAB0AIgAnQCnAKcAoQCUAIEAagBbAFQATQA/ADAALAAqACoALQAtACoAKQAn
ACYAJAAhABsAFwAVABkAHQAbABYADwASABgAFwAYABgAGQAZABUAEwARAA8AEgATABMA
FAAYABUAFAAUABIAEwATABMAEwATABMAEwAVABYAFgAWABQAFQAVABcAGQAZABkAFgAT
ABMAEwATABUAFgAXABkAGwAbABsAGwAZABgAFgAWABYAFgAXABcAGwAdAB0AHQAcABsA
GgAaAB4AHwAiACYAJAAkACUAJwAkACMAIgAjACcAKgAtADEALwAvADEANAAzADIAMQAy
ADUAOgA7AD4APQA8ADwAOwA6ADsAPAA8AD8AQABBAEMAQwBCAEIAQgA/ADsAOgA6AD0A
OwA6ADsAOQA0ADQANAAvAC4ALAAoACkAKwAuADEALwArACkAJwAlACYAJwAoACkAKQAo
ACcAJQAlACUAJQAnACYAJgAmACQAJAAkACQAJAAkACQAJAAmACUAJQAnACcAJwAnACcA
JwAoACcAKAAoACgAKgAqACgAJgAkACYAJQAlACcAKQAnACcAKAAoACgAJwAnACgAKgAn
ACcAKAAnACcAJgAjACEAIQAiACIAJAAkACUAJQAjACMAJAAkACYAJgAmACQAIgAgAB4A
HQAeAB4AHgAeAB4AHQAdAB0AHQAdABsAGwAdAB4AHgAeABwAGwAYABcAFwAXABcAGAAd
AB4AHwAeABwAHAAdAB0AHQAfAB8AHwAbABsAHgAdABwAGwAaABwAHAAaABoAHgAgACAA
HwAeAB0AIAAiACMAIwAiACEAIQAgACMAJwArACwALQAuAC4ALgAtACoAJwAjACAAHwAe
ABsAGQAYABcAFgATABIAEwATABMAFAAUABMAEwAVABMAEgAQABAAEgAWABgAGgAYABQA
EwATABMAEQAQABAADwAPAA8AEAATABQAFgAXABIACwAEAPn/8f/w//H/9v8BAA4AHQA2
AE8AYgBuAH4AkACjALkAwQC1AKAAjQB4AGMAWgBVAEkAQABAAD4APgA9ADsANgAxADEA
LAAkAB8AGQAVABMAEQAPABMAFAAVABIAFAAVABIAEgATABMAEQARABEAEQARABEAEAAQ
ABIADwAOAA4ADwARABIAEwASABEAEAAPABEAEgASABIAEAARABEAEwATABMAEwAQABEA
EQARABEAEgASABIAEwAWABcAGAAZABcAFgAUABQAFAAUABUAFQAXABkAGQAZABoAGwAc
AB4AHgAdAB4AIAAgACAAIQAjACUAJQAlACcAKAAoACgAKQApACkAKwAuADAAMAAwADIA
MgA2ADYAOAA2ADYANwA3ADsAPQA/AEAAPQA8ADsAOwA9ADwAPAA8ADoANwA3ADgANwAz
ADAALwAvACoAKgAqACkAKgAqACgAJAAjACMAIwAiAB8AHgAdABgAGAAYABgAGAAZABkA
GQAbABsAGwAbABkAGAAYABgAGgAaABoAGgAaABoAGgAaABkAFwAWABcAGgAbABwAHQAZ
ABgAFQAUABUAFgAZABoAHAAcABwAIAAaABcAFgAVABUAFQAWABYAFgAVABUAFgAYABUA
FQAWABYAFwAXABUAFwAXABgAGAAVABQAFAATABMAEwAUABQAFgAWABYAFAAUABQAFAAV
ABcAGAAZABoAGAAVABMAEQASABMAEgATABYAGAAZABoAFgAVABIAEQASABMAFAAWABUA
FAATABAAEgASABUAFwAaABoAGgAaABoAGgAaABgAGAAaABwAHAAbABkAGQAdACAAIgAj
ACMAIwAkACIAJAAnACYAJAAiACAAIgAkACUAJAAkACEAHwAfAB0AGwAaABoAGgAaABgA
GAAYABcAFgAWABcAFwAYABsAGQAWABIAEAATABYAFwAYABYAEgARABEAEQAPAA4ADgAS
ABMAFAAWABUAFAAUABMAFAARAA4ACwAJAAYA+//y//X/AAANAB4AMwBMAGAAbgB8AIsA
nwCvALMAqgCfAJAAdwBcAEsAOwAyAC4AJgAiACMAJwAsAC8ALQAmACAAHwAdABkAGQAb
ABkAFwAeACMAIAAcABUAFgAWABcAFwAVABUAFQAVABUAFQAUABQAFgATABIAEgASABMA
EwATABMAEwATABMAFQAWABYAFgAYABkAGQAbABkAGQAZABYAFwAXABcAFwAbABwAHQAf
AB0AHQAdAB0AHgAeAB0AHgAcABwAHQAdABsAGwAZABcAGwAdAB8AIgAjACMAJQAoACcA
JgAmACcAKAApACoALQAtAC4ALwAxADMAMwA1ADgAOAA4ADgAOgA4ADwAPAA+AD4APgA/
AD8APwA/AD8APgA+AD4APgA/AEAAQABBAEIAQgA/AD8AQAA9ADkANgA1ADEALAAsACwA
LQAuAC4ALAAoACUAIwAhACQAIwAkACUAIAAeABwAGgAaABsAGwAbABsAGwAbABsAGgAY
ABcAFgAXABgAGQAaABcAFgAVABQAEgARABEAEwAWABcAGAAZABcAFgATABIAEQAQABEA
EAAOAA4ADgASABEADwAPAA8AEQATABYAGAATAA8ADAAKAAwACwANABAAEAARABEADwAM
AAsACwAKAAsADAAOAA8ADQANAA4ADgAMAAwADAAKAAwADAAMAA0ADQAMAAsACgAKAAkA
CQAJAAkACQAHAAcABwAIAAgACAAHAAcABQAFAAMAAwADAAQABgAGAAYABAAFAAYACAAJ
AAcACQAJAAkABQAGAAYABgAGAAYABgAEAAAA/v8BAAQABQAFAAMAAwAHAAoADgAPAA8A
DwAOAAwADgARABAAEAAQABAADwAQABAADgAMAAkABwAHAAcABQAEAAQAAgACAAAAAAD+
//v/+P/2//j/+f/7/////P/6//f/9v/3//r/+//8//r/9v/1//X/9f/z//L/8v/1//f/
+f/8//j/9v/1//P/+P/5//T/7//n/9z/2f/c/+H/7P/7/wgAHQA6AE4AWgBoAH8AmQCl
AJkAfgBlAFIARQA2ACsAHwAUAAwACAAOABMAEwAQAA8ACwAGAAAA//8DAAEA+//9//3/
9//w/+//8P/u/+3/7f/u//D/8f/y//P/9P/1//T/8//x//D/8P/t/+z/7P/t/+//8P/x
//D/7//u/+3/6//s/+z/7P/u//H/8//3//T/8//y/+7/7f/t/+3/7f/v//D/8f/z//P/
8//z//P/8//y//D/8P/u/+7/7//v//H/8//z//P/8f/x//H/8v/z//P/9f/4//b/9v/3
//n/+v/7//z///8AAAAAAAABAAQABQAIAAwADAAMAAwADgAMABAAEAASABEAEAAQAA8A
EwAVABcAGAAWABYAFgAXABYAFAATABIADgALAAsADAAMAAkABwAHAAYAAgADAAQAAQAA
AP7/+v/6//n/+f/5//n/9//3//f/9f/2//f/+P/1//P/8P/t/+//7//v/+//7//u/+7/
7v/u/+7/7v/u/+7/7v/u/+7/7v/t/+3/7//v/+//7//v//D/8P/u/+7/7P/s/+7/7v/u
/+7/7v/y//H/7//v/+//7v/t/+3/7P/q/+n/6f/q/+z/6f/p/+r/6//t/+7/7f/v/+//
8P/w/+3/7P/s/+v/6f/p/+r/6v/r/+z/7f/s/+3/7v/v//H/7v/s/+r/6P/q/+n/6f/p
/+v/6//p/+n/6//s/+z/7P/r/+v/6f/p/+n/6f/p/+r/7f/u/+//7v/r/+r/6v/p/+v/
7f/v/+//7v/x//L/8//0//L/8P/s/+r/7v/w//D/7//t/+v/7f/u//P/9f/2//f/+P/2
//j/+//6//r/+v/6//3//v/+//z//P/5//f/9//0//H/7//u/+7/7v/s/+z/7v/t/+z/
7P/r/+n/6P/p/+r/6v/p/+r/6f/q/+n/6P/n/+T/5P/l/+f/5f/k/+T/5f/l/+X/5v/k
/+T/5f/l/+z/6f/g/9n/1f/O/8n/yv/N/9b/4//y/wEAFAAoADgATABhAHcAiwCdAJoA
hwBuAFcARgA1ACMAFAAOAA4ADAALAAsADAAJAAkABgAAAPf/8//v/+3/7//v/+3/6v/r
/+z/6v/n/+T/5P/l/+X/5v/n/+j/6f/n/+f/5v/m/+r/5//m/+b/5f/l/+T/4//j/+P/
4//j/+H/4v/i/+L/5P/l/+X/5//n/+f/5//k/+T/5f/m/+f/5v/m/+b/5//o/+n/6v/r
/+3/7P/q/+r/6f/o/+j/5//p/+v/6//r/+n/6f/p/+r/6v/p/+r/7P/u//D/8//3//X/
9f/1//f/9v/2//b/9//6//v//v8CAAEAAAD//wAAAgAIAAoADgAMAAwADQANAAwADQAO
AA4AEAAQABAAEQAOAAwACwAKAAYAAwADAAQABQADAAIAAwAEAAAAAQACAP7//v/9//r/
+P/3//f/9//2//P/8v/x//D/8P/w//D/8P/x//H/8f/u/+3/7P/r/+3/7P/s/+z/7P/s
/+z/7P/r/+r/6f/o/+n/6f/q/+3/7f/t/+3/7f/q/+r/6P/o/+r/6v/s/+z/6f/o/+f/
6v/o/+f/6P/p/+r/6//t/+7/6//p/+j/6P/q/+f/5//o/+b/5//n/+X/4//j/+T/5P/k
/+T/5f/l/+T/5f/n/+j/5v/m/+b/5P/i/+L/4v/j/+b/5v/m/+b/5v/l/+X/5f/n/+f/
5f/l/+X/5v/m/+b/5P/j/+D/3//i/+P/5P/m/+f/5v/l/+L/4P/g/+H/4f/j/+f/6f/r
/+v/4f/g/+P/5P/l/+b/6//s/+v/7P/q/+j/5P/f/+L/4//o/+z/7v/v/+//7//t/+r/
6//t//D/8P/w//D/8f/y//L/8P/u/+v/6f/p/+f/5f/k/+T/4v/i/+D/4P/g/9//3v/e
/97/3f/d/9//3//e/9z/3P/b/9z/2//a/9r/2P/Z/9v/3P/Z/9f/1v/Z/9n/2f/a/9z/
3P/d/93/3P/b/9T/x//B/8D/w//I/83/zv/T/+L//f8UACQANABGAFcAaQB3AHkAcgBf
AEgANQAkABUACQD8//D/7v/0//v/+//2//H/8f/y//D/6//l/9v/1f/V/9v/3//g/93/
1v/W/93/3P/c/93/3f/b/9v/2//b/9j/1//V/9T/2f/X/9f/2P/Y/9n/2f/Z/9j/1//W
/9X/1//Y/9j/2P/X/9f/1v/X/9f/1//X/9T/0//T/9P/0//X/9j/2f/b/9v/2//b/9v/
3f/c/9r/2v/c/9z/3f/d/+D/4//k/+X/4v/f/9z/2v/e/9//4v/m/+b/5v/n/+n/6f/p
/+n/6//s/+z/7P/t/+v/6//t//D/8//0//X/+P/3//r/+f/6//v//P/+/////v///wAA
AAACAAIAAgADAAUABAAEAAQAAgD/////AAD+//n/9f/z//X/8v/0//b/8v/w/+3/6P/o
/+f/5//n/+f/5f/l/+X/4f/g/9//3v/e/9//3//f/93/3f/d/93/3v/e/9//4P/i/+L/
4v/i/9//3v/d/9z/3f/d/97/4f/h/+H/4f/h/+D/4P/e/97/3f/c/93/3P/c/9z/3P/g
/97/3f/e/9//3f/d/97/3v/b/9n/2P/Y/9z/2//d/+D/3f/d/9z/2f/b/9v/3P/c/9z/
3P/d/93/2//b/9z/3P/c/9z/3P/a/9n/2P/X/9f/2f/a/9v/3P/d/93/3v/f/9z/2//Y
/9f/3P/e/9//4P/c/9v/2P/X/9f/1//X/9j/2v/a/9r/2P/b/9z/3v/f/9z/3f/c/9v/
2f/Z/9n/2P/g/+L/3v/e/97/3v/e/9//3v/b/9r/3v/g/+D/3//f/9//4//m/+r/7f/v
//H/7v/q/+r/6//q/+r/6v/q/+v/7P/s/+r/6f/l/+L/4f/j/+H/4P/g/+H/4v/h/+L/
4f/f/93/3P/Z/9f/1v/X/9r/2v/Z/9r/2P/a/9r/2v/b/9r/3P/f/97/2f/V/9L/1f/V
/9X/1v/Y/9j/2f/Z/9r/1//Q/8v/xf/A/7v/vv/H/9L/3//s////FAAoADwAUgBnAH0A
iwCFAHIAXwBOADsAKgAZAAkA/P/4/wIADgARAAkA/v/1//H/7v/s/+v/7f/p/+H/4f/f
/9v/3P/d/9r/2P/Z/9r/2v/b/9v/2//b/9v/2//a/9n/1//W/9n/1//X/9j/2P/Z/9n/
2f/X/9f/1//X/9f/2P/Y/9j/2f/b/9z/3//c/9v/2v/W/9f/1//X/9f/2//c/93/3//e
/93/3P/b/93/3P/a/9r/2//c/97/3//k/+f/6P/p/+X/4//h/+D/4//j/+X/6P/m/+b/
5//p/+r/6//s/+//7//w//H/8//1//f/+/8AAP7//P/6//r/+v/+//7/AAADAAQABgAH
AAcABwAHAAYACAAIAAgACQAHAAYABgAGAAQAAQABAAIABAADAAMABQAAAPr/+f/4//b/
9v/1//L/8//z//T/9f/z/+//7f/r/+n/6v/r/+z/6f/p/+j/5//n/+f/5//n/+j/6P/p
/+r/5//m/+X/5P/n/+j/6f/q/+n/5//m/+f/6v/r/+z/7f/s/+z/6v/q/+f/5v/n/+b/
6f/q/+v/8P/s/+n/6P/n/+n/6f/q/+r/6//r/+z/7v/r/+f/5v/m/+f/6f/q/+n/5//n
/+j/6P/p/+r/7P/t/+v/6//s/+z/6v/o/+b/4v/k/+b/6P/r/+r/6v/q/+r/6P/n/+f/
5//p/+n/5//n/+f/6P/o/+j/6v/r/+r/6//p/+n/6f/q/+z/7P/s/+r/6f/o/+j/5//o
/+v/7P/t/+z/6//q/+j/6v/q/+f/6v/t/+//8v/v/+z/6f/m/+n/6v/p/+r/7P/u/+7/
7f/v/+//8//2//b/9//3//f/+P/2//j/+//+//7//v/+//7//v/9//r/9//z//D/7//x
/+//7v/u/+7/7v/s/+z/6v/p/+j/6P/q/+n/6f/r/+n/6P/m/+b/5//q/+v/7P/q/+b/
5f/l/+j/5//n/+j/6P/n/+b/5v/o/+j/6f/p/+b/4//i/93/2f/S/8//0P/V/9r/5f/0
/wUAFgAoADoATABhAHcAiwCXAJQAhQBsAFUAQgAvACMAGgAQAAoADAAPAA0ADAANAA8A
CAACAAEA///7//H/7f/v//H/8P/v//L/8P/x/+7/7v/v/+//7//v/+//7//t/+3/7P/s
/+z/6f/o/+j/6P/p/+n/6f/q/+v/7P/t/+3/7v/u/+7/8P/x//H/8//0//X/9v/0//D/
7//u/+3/8P/y//T/9//2//X/9P/z//P/8v/w//D/8f/y//T/9f/1//f/9//3//j/+f/6
//z/+//7//3/AAACAAIAAwAFAAQAAwACAAMABwAIAAkACwANAA0ADwASABQAFAAUABYA
FAAWABQAFAASABIAEwATABgAGwAeACAAIAAgACAAIQAkACQAJQAmACIAHwAfACAAHgAb
ABkAGQAYABQAFQAWABIAEgARAA4ACwAJAAgABwAHAAUABQAFAAUABgAHAAgABwAHAAYA
BQAFAAUABQAFAAcABgAGAAYABQAEAAMAAgAEAAYACAAKAAcABQAEAAUAAwADAAMAAwAD
AAQAAwAEAAQABAAGAAYABAAEAAQACAADAAEAAQABAAMAAwAEAAQABgAHAAkADAAKAAUA
AwACAAIAAwADAAEAAwAFAAgACgAHAAYABgAFAAMAAwAEAAQABAAEAAQAAgAEAAQABAAF
AAQABAAEAAQABwAHAAgACQAHAAcABQAFAAkACgAKAAoABwAHAAUABQAHAAcABwAIAAgA
CAAIAAYACgAMAA8AEQAOAA0ACgAHAAoACwAMAAwACgAKAAcACgAOAA8AEAARAA0ACwAM
AAoACgALAA8ADwARABMAFgAYABsAHAAcABwAHAAeAB4AHQAeAB8AIAAgABwAHAAcABwA
FgAVABQAEQAPAA8ADgAOABEAEAARABIAEQARABAADwAQABIAEAAQABAAEAAQABAAEAAQ
ABIAEgASABIAEAAQABAAEAASABIAEgASABEAEAAPAA4ACwAKAAkACAAHAAYABQAEAAUA
BgAHAAgAGQAqADsATABhAHQAhwCaAJ0AngCfAKAAjgB8AGoAWABOAEYAPgA2ADYANgA2
ADYAMgAwAC4ALAAoACQAIAAcAB4AHgAeAB4AHwAgACEAIgAeABwAGgAYABoAGgAaABoA
HAAcAA==
         </WaveFormData>
      </LeadData>
      <LeadData>
         <LeadByteCountTotal>10000</LeadByteCountTotal>
         <LeadTimeOffset>0</LeadTimeOffset>
         <LeadSampleCountTotal>5000</LeadSampleCountTotal>
         <LeadAmplitudeUnitsPerBit>4.88</LeadAmplitudeUnitsPerBit>
         <LeadAmplitudeUnits>��V</LeadAmplitudeUnits>
         <LeadHighLimit>2147483647</LeadHighLimit>
         <LeadLowLimit>268435456</LeadLowLimit>
         <LeadID>II</LeadID>
         <LeadOffsetFirstSample>0</LeadOffsetFirstSample>
         <FirstSampleBaseline>0</FirstSampleBaseline>
         <LeadSampleSize>2</LeadSampleSize>
         <LeadOff>FALSE</LeadOff>
         <BaselineSway>FALSE</BaselineSway>
         <ExcessiveACNoise>FALSE</ExcessiveACNoise>
         <MuscleNoise>FALSE</MuscleNoise>
         <LeadDataCRC32>2686040565</LeadDataCRC32>
         <WaveFormData>
xP/E/8T/xP/E/8T/xP/E/8L/wv/C/8L/w//E/8X/xv/I/8j/yP/I/8b/xv/G/8b/x//I
/8n/yv/K/8r/yv/K/8v/zP/N/87/0P/Q/9D/0P/Q/9D/0P/Q/9L/0v/S/9L/1P/U/9T/
1P/V/9b/1//Y/9v/3P/d/97/4P/g/+D/4P/i/+L/4v/i/+X/5v/n/+j/6v/q/+r/6v/s
/+z/7P/s/+3/7v/v//D/8P/w//D/8P/w//D/8P/w/+7/7v/u/+7/7P/s/+z/7P/q/+r/
6v/q/+b/5P/i/+D/3v/e/97/3v/d/9z/2//a/9n/2P/X/9b/1P/U/9T/1P/S/9L/0v/S
/9L/0v/S/9L/0v/S/9L/0v/Q/9D/0P/Q/87/zv/O/87/0P/Q/9D/0P/S/9L/0v/S/9D/
0P/Q/9D/0P/Q/9D/0P/Q/9D/0P/Q/9D/0P/Q/9D/0P/Q/9D/0P/S/9L/0v/S/9P/1P/V
/9b/1v/W/9b/1v/U/9T/1P/U/9X/1v/X/9j/2P/Y/9j/2P/Y/9j/2P/Y/9j/2P/Y/9j/
2P/Y/9j/2P/Y/9j/2P/Y/9j/2P/Y/9j/2P/Y/9j/2P/a/9r/2v/a/9j/2P/Y/9j/2P/Y
/9j/2P/a/9r/2v/a/9j/2P/Y/9j/2v/a/9r/2v/a/9r/2v/a/9v/3P/d/97/3//g/+H/
4v/i/+L/4v/i/+L/4v/i/+T/5f/m/+f/5//n/+f/6P/q/+3/7f/t/+r/5v/l/+L/4f/i
/+L/4//j/+T/4//i/+H/4P/f/97/3v/g/97/3v/b/9v/2f/Y/9j/1//X/9b/1v/Y/9n/
2f/Z/9f/1v/W/9b/1v/W/9b/1v/W/9b/1v/V/9f/1//X/9f/1//X/9j/2P/V/9X/1f/X
/9r/3f/e/+D/5//v//j//f/+/wMABwAHAAkADQAYACYAOwBGAEgAQwAxABEA8v/Z/8H/
r/+Z/4H/cP9n/2T/af96/5D/oP+p/67/sP+0/7n/u/+//8H/xf/J/8//0f/U/9b/2P/X
/9j/2f/Z/9n/2f/Y/9n/2v/a/9n/2f/Z/9n/2f/a/9r/2v/c/9z/3f/d/93/3f/d/93/
3v/f/+D/4f/f/+D/4P/g/9//4P/g/+D/4v/i/+P/4//l/+b/5v/n/+X/5f/m/+f/5//n
/+f/5//o/+f/5//m/+n/6v/r/+7/7f/u/+7/7//w//D/8f/y//P/9P/1//b/9v/3//j/
+f/7//3//v//////AQACAAMABAAEAAQABAAGAAYABgAGAAUABQAFAAQABAAEAAQABAAE
AAQABAAEAAUAAwACAAEA///+//3/+//5//n/+P/3//j/9//2//X/8v/w/+//7v/w/+//
7v/t/+r/6P/o/+j/6P/o/+b/5v/k/+X/5f/l/+X/4//j/+P/4//k/+X/5f/j/+P/5P/k
/+T/5P/k/+T/5v/m/+b/5f/i/+L/4//j/+X/5P/k/+T/5P/l/+X/5v/o/+f/5//n/+f/
5//n/+f/5//n/+f/5//n/+j/6P/o/+b/5v/m/+b/6P/o/+j/6P/o/+j/6P/p/+f/6P/o
/+j/5v/m/+b/5f/m/+f/6P/p/+r/6v/p/+n/5//n/+f/5//q/+r/6v/p/+r/6v/q/+r/
6P/o/+j/6P/q/+r/6v/q/+r/6v/q/+n/5//n/+f/6P/o/+j/6P/q/+v/7P/t/+3/7v/u
/+//7//x//D/7v/u/+7/7v/u/+//8P/z//f/+P/5//n/+f/5//r//P/9//v/+//4//T/
8//w/+//7v/v//H/8v/1//P/8//z//L/7//u/+7/7v/u/+7/6//r/+n/6P/o/+f/5//m
/+b/5v/p/+n/6f/p/+j/6P/o/+j/6v/q/+r/6v/o/+j/5//n/+f/5//n/+f/5//o/+j/
5//p/+n/6//s/+//8v/4////BQAKAA8AEgAXABsAHQAfACUAMABAAFMAWgBaAFMAOwAZ
APr/4//N/7X/nf+H/3r/c/9y/3v/jv+k/7T/wf/G/8b/yP/L/8//0//Z/93/4f/l/+X/
5P/m/+j/6f/q/+n/6f/p/+n/6P/p/+r/6v/r/+v/6//r/+n/6v/q/+r/7P/s/+3/7f/v
/+//7//v//H/8f/x//H/8f/y//L/8v/x//L/8v/y//L/8v/z//P/8//0//T/9f/1//X/
9v/3//n/+f/5//n/+f/5//r/+v/6//r/+v/8////AAAAAAEAAgACAAMABAADAAQABQAG
AAgACQAKAAsACwANAA4ADwANAA8AEAARABAAEAAQABAAEwAUABUAFgAVABUAFQAUABIA
EgASABIAEAAQABAAEAAPAA0ADAALAA0ADAALAAkABwAHAAYABQAEAAMAAgABAAAA/v/9
//z//P/7//r/+f/4//b/9v/2//j/+P/2//b/9P/1//X/9f/z//H/8f/x//L/8v/y//H/
8f/x//L/8v/y//L/8v/y//L/8v/y//H/8v/y//P/8//x//D/8P/w//L/8//z//T/9P/z
//P/8//z//P/8//z//P/8//z//P/8//0//T/9P/0//T/9P/0//T/9P/0//T/9v/2//b/
9//1//b/9v/2//b/9v/2//X/9f/1//X/9f/0//T/8//z//T/9f/2//f/9//2//X/8//0
//T/9P/0//L/8v/y//L/9P/0//T/9P/0//T/9P/z//P/8//z//T/8v/y//L/9P/z//T/
9f/1//T/9P/1//X/9f/2//b/+P/4//j/+v/7//v//P/8//z//P/8//7//v8AAAMAAgAD
AAMAAwAFAAYACAAJAAgABwADAP7/+//4//f/9v/5//v//P////3//f/9//z/+//6//r/
+v/4//j/9f/1//P/8v/y//H/8//y//L/8v/y//H/8P/v/+//8P/x//L/8P/w//D/8P/w
//D/7//v//H/8f/x//H/8f/y//L/8f/v/+//8f/y//X/+P8AAAUADwAWABsAHAAfACMA
JwArADEAPgBQAF8AZABiAFEAMwAPAPL/2f/B/6n/kf+D/3r/c/90/4X/nP+w/7z/w//I
/8z/zv/R/9X/2f/f/+X/5//p/+v/7P/q/+z/7f/u/+//7//v/+//8P/x//L/8v/v/+//
7//v//H/8v/y//L/8v/y//P/8//z//P/8//z//X/9f/1//X/9//4//j/+P/5//r/+v/6
//r/+v/7//v/+f/6//r/+//9//3//v////3//f/9//3/AQABAAIAAgACAAIAAgAEAAMA
BAAEAAUACAAIAAkACgALAAwADQAOAA4ADwAQABEAEQATABQAFQATABUAFgAXABoAGgAa
ABoAHAAcABwAHAAdAB0AHQAcABoAGgAaABoAGAAYABgAGAAZABcAFgAVABMAEgARAA8A
DQANAAwACwAMAAsACgAJAAYABAADAAIAAgABAAAA//8AAP7//v/+//z//P/6//r//P/9
//3//f/9//v/+//7//r/+v/6//n/+f/5//r/+v/6//r/+v/6//j/+P/4//f/9//4//r/
+//9//z//P/8//r/+//7//z//P/7//v/+//7//v/+//7//3//f/9//3//f/+//7//v/+
//7//v/+/wAAAAAAAAAA/v/+//7//////wAAAAAAAAAAAAAAAP////////////8AAAAA
/////////////////v/+//7//f/8//z//P/8//7//v/+//7//v/+//7//v/8//z//P/7
//v/+//7//z//v/+//7/AAABAAIAAwADAAIAAgADAAEAAAACAAIAAgACAAQABAAGAAkA
CAAJAAkACQALAAwADgAPAA4ADQAJAAQABQACAAEAAAACAAMAAwAFAAMAAwADAAIAAQAA
AAAAAAAAAAAA/f/9//v/+v/6//n/9//2//b/9v/5//n/+f/5//b/9v/2//b/+P/4//j/
+P/4//j/9//3//X/9f/1//X/9//4//j/9//3//f/+f/6//v//v8EAAsAEwAYAB0AIAAj
ACUAKQArAC8AOgBMAF0AZABkAF0ARwAnAAwA8//f/8n/sf+b/47/hf+C/4v/nv+0/8T/
y//Q/9L/1v/Z/93/4f/n/+v/6//r/+3/7v/y//T/9//4//f/9//3//f/+P/5//r/+v/3
//f/9//3//X/9v/2//b/9//4//r/+//9//3//f/9//v/+//7//v/+//8//z//P/7//z/
/P/8//7//v////////8AAAAAAQD/////AAABAAEAAQABAAEABQAFAAYABgAGAAYABgAI
AAgACAAHAAcACAAIAAkACgANAA4ADwAQAA4ADwAQABEAEgAVABcAGQAZABsAHAAdAB4A
HgAeAB4AIgAiACIAIgAgAB8AHgAcAB4AHgAeAB4AHAAcABwAHAAbABkAGAAXABUAFAAT
ABEAEQARABAADwAMAAsACgAJAAoACAAHAAYABAADAAIAAQADAAIAAwAEAAIAAgAAAAAA
//////7//f////3//f/9//z//P/8//v/+//7//z//P/8//z//P/8//z//P/8//v/+v/6
//v/+//5//j/+P/4//r/+//7//z//v/9//3//f/7//v/+//7//v/+//7//v/+f/6//r/
+v/8//z//P/8//z//P/8//z//P/8//z//f/9//7//v/+//7//v/+//3//f/9//3//f/+
//7//f/9//3//f/9//3//P/8//z/+//8//z//P/8//z//P/8//z//P/8//z//P/8//z/
/P/7//v/+//7//z//v/+//7/AAADAAQABQAFAAQAAgACAAIAAgAEAAQABgAJAAoACwAL
AAsACQAKAAwADQAPAA8ADAAIAAUAAgABAAAA/v//////AQD////////+//3//P/8//z/
+v/6//f/9//3//b/9v/1//X/9P/0//T/9f/1//X/9f/y//L/8v/y//L/8v/y//L/8v/y
//H/8f/y//P/9P/1//X/9v/2//X/9f/1//f/+P/7/wAABgANABUAHAAhACQAJwArAC8A
MQA1AEAAUgBhAGgAZgBdAEkAKwASAAEA7//V/7n/p/+a/5H/kP+X/6b/vP/O/9v/4v/g
/+D/4f/l/+n/7//z//n//f////7/AAACAAMABAAFAAUABQAFAAgACQAKAAoACQAJAAkA
CQALAAwADAAMAAwADAANAA0ADQANAA0ADQAPAA8ADwAPAA8AEAAQABAAEwAUABQAFAAU
ABQAFQAVABUAFgAWABcAFwAXABgAGQAbABsAGwAbAB0AHQAeAB4AHgAeAB4AIAAhACIA
IgAjACQAJAAlACYAJQAmACcAKAAqACsALAAtAC0ALwAwADEAMQAzADQANQA4ADgAOAA4
ADgAOAA4ADgAOwA7ADsAOgA6ADoAOgA6ADgAOAA4ADgANQAzADIAMQAzADIAMQAvAC8A
LwAuAC0AKgApACgAJwAmACQAIwAiACAAHwAeAB0AHQAcAB0AHgAcABwAGgAaABoAGwAb
ABsAGwAZABkAGQAWABYAFgAVABcAFwAYABgAGAAYABgAGAAWABYAFgAVABcAGAAaABsA
GwAaABoAGgAZABkAGAAYABgAFwAXABcAGQAZABkAGQAaABsAHAAdABwAHAAbABoAGgAa
ABoAGgAaABoAGgAaABoAGgAaABsAGwAcABwAHAAdAB4AHwAfAB0AHQAdAB0AHgAeAB0A
HQAdAB0AHQAdABwAHAAcABsAGgAaABoAGgAaABoAGgAaABoAGgAaABoAGgAaABoAGQAb
ABsAGwAcABwAHAAcAB4AHwAgACEAIQAkACQAJAAiACIAIgAiACQAJAAmACkAKgArACsA
KwApACoALAAtACsAKwAoACQAJQAiACEAIAAiACMAIwAlACUAJQAlACQAIgAgAB8AHgAe
AB4AGwAbABsAGgAaABkAFwAWABYAFgAXABcAFwAXABQAFAAUABQAFAAUABQAFAAWABYA
FQAVABUAFQAVABUAFgAYABkAGQAYABcAGAAYAB0AIAAmAC0ANQA8AD8ARABHAEkASwBP
AFcAZAB4AIsAkgCMAHkAVwA1ABgA///p/8//t/+n/57/l/+a/6v/xP/Y/+T/6//u//D/
8v/5//3/AQADAAcADQAPABMAFAAUABYAFwAYABkAGQAZABkAGAAZABoAGgAXABcAFwAX
ABcAGAAYABgAGAAYABkAGQAbABsAGwAbAB0AHQAdAB0AHQAeAB4AHgAdAB4AHgAeAB8A
IAAiACMAIwAkACQAJQAkACMAIwAjACUAJQAlACUAKQApACoAKgAoACgAKAAqACsALAAs
AC0AMAAwADEAMgA1ADYANwA4ADUANQA1ADUANwA5ADoAOwA9AD8AQABBAEIAQgBCAEIA
RgBGAEYARgBFAEUARQBEAEYARgBGAEYAQgBCAEIAQgBBAD8APgA9ADsAOgA5ADcAMwAz
ADIAMQAwAC8ALgAtAC0ALAAsACwALAArACoAKQAmACQAJAAkACIAIgAgACAAIgAjACMA
IwAlACMAIwAjACAAIAAgAB8AHQAdAB4AHgAgACAAIAAgACAAIAAgAB8AHgAeAB8AHwAh
ACAAIAAgAB4AHwAfACAAIAAfAB8AHwAhACEAIQAhAB8AHwAfAB8AIAAiACMAJAAkACQA
JAAkACIAIgAiACIAIgAiACIAIwAjACQAJAAkACMAIgAhAB8AIAAhACIAIwAkACQAIwAj
ACMAIwAjACMAJAAkACQAIwAgACAAIAAgACAAIAAgACAAIgAiACIAIgAiACIAIgAhACMA
IwAjACQAJAAmACgAKgAqACoAKgAqACoAKgAqACwALwAyADMAMwAzADIAMgAzADMANgA3
ADUAMgAvACwAKwAqACgAKQApACsAKwArACsAKgApACgAKAAoACcAKAAmACcAIwAiACIA
IQAhACAAIAAgACEAIQAhACEAIAAgACAAIAAgACAAIAAgACIAIgAhACEAHwAfAB8AHwAf
ACAAIAAfACEAIQAjACQAJQAkACoALwAzADoAQwBEAEcASwBRAFUAVwBeAGgAeQCEAIoA
hwB7AGMARAAxAB8ACQDv/9f/xv+1/6z/rf+6/8z/3v/r//b/+v/6//v//f8BAAMACQAP
ABcAGwAeABwAHAAdACAAHwAfAB8AHwAiACMAJAAkACMAIwAjACMAIwAkACQAJAAiACIA
IwAjACMAIwAjACMAJQAlACUAJQAjACQAJAAkACUAJgAmACYAJgAmACcAJwApACoAKgAr
ACsAKwAsAC0ALQAtAC0ALQAtAC0ALgAuAC4ALgAuADAAMQAyADIAMwA0ADQANQA2ADUA
NgA3ADgAOAA5ADoAOwA9AD8AQABBAD8AQQBCAEMARABEAEQARABGAEYARgBGAEkASQBJ
AEgARgBGAEYARgBGAEYARgBGAEcARQBEAEMAQgBAAD4AOwA5ADkAOAA3ADYANQA0ADMA
MAAuAC0ALAAsACsAKgApACgAJgAmACYAJgAmACQAJAAjACMAIgAhACEAHwAfAB8AIAAg
ACAAHwAdAB0AHgAeABwAHAAcABwAHAAcABwAGwAaABoAGwAbABkAGAAYABgAGAAZABkA
GgAaABkAGQAZABkAGQAZABkAFwAXABcAFwAZABoAGgAaABgAGAAYABgAGAAYABgAGAAW
ABYAFgAXABcAGAAYABgAGgAaABoAGQAXABcAFwAXABgAGAAXABcAFQAVABUAFQAWABYA
FgAVABYAFgAWABYAFAAUABQAFAATABIAEQAQAA4ADgAOAA0ADgAPABAAEgASABIAEgAU
ABUAFgAXABcAGAAYABcAFgAVABQAFgAWABgAGwAcAB0AHQAdABwAHAAdAB0AHgAfAB0A
GgAXABQAEwASABAAEQARABMAFQAVABUAFAASABAADwAOAA4ADgALAAsACAAGAAUAAwAE
AAQABQAGAAYABQAEAAMAAgACAAIAAgAAAAAAAAAAAAAAAAD//////////////////wAA
AAD///3//f///wAAAQAGAA4AFQAbACAAJQAoACkALwAzADMAOQBEAFQAYwBqAGoAXwBF
ACUADAD7/+P/x/+v/53/jv+D/4T/j/+g/7L/wP/N/9L/0v/U/9n/3//j/+f/6f/t/+//
8f/y//T/9v/z//T/9f/1//X/9f/2//f/+P/4//n/+f/5//n/+f/6//r/+v/4//j/+f/5
//n/+f/5//n/+f/5//n/+f/5//r/+v/6//n/+v/6//r/+v/6//v/+//8//7///8BAAAA
////////////////////////AAAAAAAAAAAAAAIABQAGAAYABwAIAAgACQAKAAkACgAL
AAwADgAPABAAEQAPABEAEgATABUAFwAYABkAGAAYABgAGAAaABoAGgAaABsAGwAbABoA
GgAaABoAGgAYABgAGAAYABUAEwASABEAEQAQAA8ADQAJAAkACAAHAAcABwAHAAcABgAE
AAMAAgACAAEAAAD///z/+v/6//r//P/8//r/+v/4//n/+f/5//n/9//3//f/+P/4//j/
9//5//n/+v/6//j/+P/4//j/+P/4//j/9//4//j/+f/5//n/+P/4//j/+P/5//n/+v/4
//f/9//3//n/+f/5//n/+f/5//n/+f/5//r/+v/6//r/+v/6//r//P/8//z//P/8//z/
/P/9//3//v/+//7//v/+//7//f///////////////v/8//v//f/9//3//f/+//7//v/9
//z//P/8//z//v/+//7//v/+//7//v/+//z//P/8//v//f/9//3//v/8//z//P/+////
AgADAAUABAACAAIAAgACAAAAAAACAAUACAAJAAkACQAJAAoADAANAA4ADwANAAoABwAE
AAMAAgAAAAEAAQADAAUABQAFAAQAAQAAAAAAAAD//wAA/v////v/+v/6//n/+f/4//j/
+P/3//f/9//3//j/+P/4//j/+P/4//j/+P/2//b/9f/1//f/9//3//f/9//4//j/9//3
//f/+f/6//f//P8AAAUACwASABkAHgAhACUAJwApAC0ANAA+AE8AYgBsAG0AZQBPACwA
BwDt/9f/wf+n/5D/g/96/3f/gP+W/67/v//I/87/0P/T/9P/1//f/+X/6//t/+3/7v/y
//L/8//2//n/+f/5//n/+P/5//r/+v/5//n/+f/5//f/+P/4//j/+v/6//v/+//9//3/
/f/9//3//f/9//3//f/+//7//v///wAAAAAAAP7//v///////f/+//7///8AAAEAAwAF
AAUABQAFAAUABQAFAAYABgAIAAgACAAKAAsADAAMAA0ADgAOAA8AEAAPABAAEQASABIA
EwAUABUAFQAXABgAGQAaAB0AHwAhACAAIAAgACAAIgAiACIAIgAjACMAIwAiACQAJAAk
ACQAIgAiACIAIgAhAB8AHgAdAB0AHAAbABkAGQAZABgAFwAVABMAEQAPABAADgANAAwA
CgAJAAgABwAGAAQABAAEAAYABgAEAAQAAgADAAMAAwADAAEAAQABAAIAAgACAAEA////
/wAAAAAAAAAAAAAAAAAAAAAAAP///P/8//3//f/9//z//P/8//7//////wAAAAD/////
///9//3//f/9//3//f/9//3/+//8//z//P/9//7///8AAAAAAAAAAAAA/v/+//7////9
//7//v/+/wAAAAAAAP/////////////+//7//f/9//3//f/9//3//P/8//z/+//8//z/
/P/8//7//v/+//7//v/+//7//v/8//z//P/7//3//f/9//7//f/8//v//P/+/wAAAgAD
AAYABgAGAAUABAADAAIAAgACAAQABwAKAAsACwALAAoACgALAAsADAANAAsACAAFAAIA
AQAAAP7//////wEAAQABAAEAAAD///7//v/+//z//P/5//n/9//2//b/9f/z//L/8v/y
//P/8//z//P/8v/y//L/8v/y//L/8v/y//L/8v/x//H/7//v/+//7//v//D/8P/v//H/
8f/z//T/9f/4//7/AwAHAA4AEwAWABsAHwAhACMAJwAuADwATwBeAGAAXQBNAC0ADgD1
/93/xf+t/5X/hP97/3j/ff+O/6T/tP/B/8j/yv/M/8//0f/V/9v/3//h/+P/5f/o/+r/
6v/p/+z/6//r/+v/6//s/+3/7v/u/+v/6//r/+v/7f/u/+7/7v/s/+z/7f/t/+//7//v
/+//7//v/+//7//v//D/8P/w//H/8v/y//L/8P/w//H/8f/z//T/9P/1//P/8//0//X/
9//3//f/9//4//f/9//2//j/+P/4//r/+//8//z//f/8//z//f/+/wEAAgADAAQABAAF
AAYABwAFAAcACAAJAAkACwAMAA0ADwAQABEAEgAUABQAFAAUABMAEwATABIAFAAUABQA
FAAQABAAEAAQAA0ACwAKAAkACgAKAAoACQAHAAcABgAFAAIAAQAAAP///v/8//v/+v/8
//v/+v/5//b/9P/0//T/8v/y//D/8P/w//H/8f/x//H/7//v/+//7//w//H/8f/x//H/
8v/y//H/8P/v/+7/8P/w//D/7//u/+7/7//v/+//7v/u/+7/8P/x//H/8v/w/+//7//v
/+3/7f/t/+3/7f/t/+3/7f/v//D/8P/w/+7/7v/u/+7/7v/u/+7/7v/u/+7/7v/v/+//
8P/w//D/8P/w//D/7//x//H/8f/x//D/8P/v/+//7f/t/+3/7f/u/+7/7v/t/+r/6v/q
/+r/6//s/+3/7v/u/+7/7v/u/+7/7v/u/+3/7f/t/+3/7v/u/+7/7v/w//H/8v/z//P/
8v/y//P/8//1//j/+P/3//b/9f/0//T/9P/2//n/+v/7//v/+//9//7/AAABAAEAAQD+
//r/+P/0//L/8P/y//P/8//1//f/9//3//b/8//y//L/8v/y//L/7//v/+3/7P/s/+v/
6f/o/+j/6P/p/+n/6f/p/+r/6v/q/+r/6P/o/+j/6P/o/+j/5//n/+n/6f/p/+n/6f/q
/+r/6f/n/+f/6f/q/+3/8P/2//v/AQAKAA8AEAATABcAGwAdACEAKgA6AE8AXgBeAFcA
QQAfAP7/4f/J/7H/mf9//3L/af9m/2//hv+c/6z/uf++/8D/wv/H/8v/z//V/9v/3f/f
/+H/4v/k/+T/4//i/+X/5f/l/+X/5v/n/+j/6P/p/+n/6f/p/+n/6v/q/+r/6P/o/+n/
6f/p/+n/6f/p/+n/6f/p/+n/6//s/+z/7P/t/+7/7v/u/+7/7v/v/+//7//w//D/8f/v
/+//8P/x//H/8f/x//H/8//z//T/9P/2//b/9v/4//f/+P/4//n/+v/6//v//P///wAA
AQACAAIAAwAEAAUABQAHAAgACQAJAAsADAANAA4ADgAOAA4AEAAQABAAEAARABEAEQAQ
AA4ADgAOAA4ADgAOAA4ADgAPAA0ADAALAAkACAAHAAUAAwADAAIAAQAAAP///v/9//z/
+v/5//j/+P/3//b/9f/2//T/9P/0//L/8v/w//D/7v/v/+//7//t/+v/6//r/+v/7P/t
/+3/6//r/+z/7P/s/+z/7P/s/+z/7P/s/+v/6//s/+7/7//t/+z/7P/s/+7/7//v//D/
8P/v/+//7//t/+3/7f/t/+3/7f/t/+3/7f/u/+7/7v/v//D/8f/y//H/8P/v/+7/8P/w
//D/8f/z//T/9P/0//L/8v/y//H/8f/x//H/8f/y//L/8f/x//P/8//z//P/8v/y//L/
8f/w//D/8P/w/+7/7v/u/+7/8P/w//D/8P/w//D/8P/v/+3/7f/t/+7/8P/w//D/8v/y
//L/8v/x/+7/7v/v/+//8P/y//P/9v/2//b/9v/2//b/9v/2//b/9v/4//v//P/9//3/
/f/9//7/AAABAAMAAwAAAPz/+f/2//X/9P/y//P/8//1//b/9//4//j/9f/0//T/9P/0
//T/8f/x/+//7v/u/+3/7f/s/+z/7P/r/+v/6//r/+v/7P/t/+7/7P/s/+z/7P/q/+r/
6f/p/+v/6//r/+v/6//s/+z/6//r/+v/7f/u//H/8v/0//n///8IAA8AFAAVABcAGwAf
ACEAJgAwAEEAUgBaAFsAVQA/AB4A///n/9H/u/+h/4z/f/92/3P/fP+Q/6b/t//C/8b/
xv/J/83/z//V/9n/3f/h/+P/5v/o/+r/6f/q/+v/6//r/+v/7P/t/+7/7v/v/+//7//v
/+3/7v/u/+7/7v/u/+//7//x//H/8f/x//P/8//z//P/8f/y//L/8v/z//T/9P/0//X/
9v/4//n/9//4//j/+f/3//f/+P/5//v/+//7//v//////wAAAAD+//7//v8AAP//AAAA
AAEABAAEAAUABgAHAAgACQAKAAoACwAMAA0ADQAPABAAEQATABUAFgAXABYAFgAWABYA
GAAYABgAGAAXABcAFwAWABgAGAAYABgAFgAWABYAFgAVABMAEgARAA8ADgANAAsACQAJ
AAgABwAEAAMAAgABAAIAAAD///7//P/7//r/+f/4//b/9v/2//f/+P/3//j/9//3//b/
9f/1//P/8//z//T/9P/0//P/8f/x//L/8v/y//L/8v/y//T/9P/0//P/9P/0//X/9f/z
//L/8v/y//L/8//z//T/9P/z//P/8//x//H/8f/x//P/8//z//P/8//0//T/9P/y//L/
8v/y//L/8v/y//L/9P/0//T/9f/1//b/9v/2//T/9P/0//P/9f/1//X/9f/2//b/9f/1
//P/8//z//P/9P/0//T/8//0//T/9P/0//T/9P/0//T/9P/0//T/9P/0//T/9P/z//T/
9f/2//j/9//2//X/9v/3//j/+f/5//j/+P/5//n/+v/8//3/AAD+//7/AAABAAIAAwAE
AAUABwAIAAgACAALAAsACwAMAAoACAAFAAEAAAD//////v///////v////7//v/+//7/
//////7//f/9//z/+//6//n/9//2//X/9//3//f/9//3//j/9v/2//b/9v/2//b/9v/2
//b/9v/2//b/+P/4//j/+P/2//b/9v/2//b/9v/2//b/+P/6//z//v8FAAwAEwAaAB4A
IgAmACoALwA0ADkAPgBJAFIAWwBkAE8AOgAlABAA+P/g/8j/sP+m/5z/kv+I/5b/pP+y
/8D/yP/O/9T/2v/f/+L/5f/o/+v/7v/x//T/9f/2//f/+P/5//r/+//8//7//v/+//7/
/v/+/w==
         </WaveFormData>
      </LeadData>
      <LeadData>
         <LeadByteCountTotal>10000</LeadByteCountTotal>
         <LeadTimeOffset>0</LeadTimeOffset>
         <LeadSampleCountTotal>5000</LeadSampleCountTotal>
         <LeadAmplitudeUnitsPerBit>4.88</LeadAmplitudeUnitsPerBit>
         <LeadAmplitudeUnits>��V</LeadAmplitudeUnits>
         <LeadHighLimit>2147483647</LeadHighLimit>
         <LeadLowLimit>268435456</LeadLowLimit>
         <LeadID>V1</LeadID>
         <LeadOffsetFirstSample>0</LeadOffsetFirstSample>
         <FirstSampleBaseline>0</FirstSampleBaseline>
         <LeadSampleSize>2</LeadSampleSize>
         <LeadOff>FALSE</LeadOff>
         <BaselineSway>FALSE</BaselineSway>
         <ExcessiveACNoise>FALSE</ExcessiveACNoise>
         <MuscleNoise>FALSE</MuscleNoise>
         <LeadDataCRC32>3923783246</LeadDataCRC32>
         <WaveFormData>
GgAaABoAGgAcABwAHAAcABwAHAAcABwAHQAeAB8AIAAiACIAIgAiACIAIgAiACIAJAAk
ACQAJAAmACYAJgAmACQAJAAkACQAJgAmACYAJgAkACQAJAAkACYAJgAmACYAJgAmACYA
JgAoACgAKAAoACgAKAAoACgAJwAmACUAJAAiACIAIgAiACAAIAAgACAAHwAeAB0AHAAZ
ABgAFwAWABUAFAATABIADwAOAA0ADAAJAAgABwAGAAUABAADAAIAAQAAAP///v/+//7/
/v/+/wAAAAAAAAAAAgACAAIAAgADAAQABQAGAAcACAAJAAoACAAIAAgACAAKAAoACgAK
AAoACgAKAAoADAAMAAwADAAOAA4ADgAOAA4ADgAOAA4ADAAMAAwADAAOAA4ADgAOAA4A
DgAOAA4AEAAQABAAEAAPAA4ADQAMAA4ADgAOAA4ADgAOAA4ADgAOAA4ADgAOABAAEAAQ
ABAADgAOAA4ADgAQABAAEAAQAA4ADgAOAA4ADgAOAA4ADgAQABAAEAAQAA4ADgAOAA4A
DAAMAAwADAAOAA4ADgAOAA4ADgAOAA4ADgAOAA4ADgANAAwACwAKAAwADAAMAAwADAAM
AAwADAAMAAwADAAMAAoACgAKAAoACAAIAAgACAAIAAgACAAIAAkACgALAAwADQAOAA8A
EAAQABAAEAAQAA4ADgAPABEAEwASABEADwAOAA4ADQAMAAkABQD///n/9v/y//L/7//s
/+z/7f/u//D/8P/y//P/+P/6//z//f/8//v/+v/5//j/+f/7//3/+//8//z//P/8//z/
/f/9//v/+//7//z//v/////////9//3//f/+//////8AAAAA/v/+//7//v/9//3//v/+
/wAAAQAHAA0AFwAjACwAMQA2ADYANwA6AD4AQwBJAE0ASAA8ACgACQDk/8j/tP+j/5D/
f/9z/2j/YP9X/1H/U/9a/2f/ff+U/6f/u//Q/+H/7v/4/wAABwAMAA0ADQANAA8ADQAP
ABAAEQARABIAEgASABIAEwAVABUAFQAUABQAGAAWABYAFwAWABUAFQAVABcAGAAYABcA
GQAZABkAGgAaABkAFwAWABYAFQAVABYAFwAYABkAGwAaABkAGAAXABcAFwAXABYAFgAX
ABcAGAAWABYAFQAVABcAFwAXABcAGAAYABcAFQAVABQAEgASABEAEQARABEAEQAQABAA
DwAMAAwADAALAAgABwAHAAYABAACAAEAAAD+//3//P/6//j/9v/2//T/8v/w/+//7v/v
/+7/7P/q/+v/7P/s/+3/6//s/+3/7P/s/+z/7P/s/+7/8P/y//P/8//y//H/8f/z//P/
8v/y//H/8v/z//T/8v/x//H/8f/z//P/9P/0//L/8v/y//H/8//z//P/8//y//H/8P/v
//H/8f/x//H/8f/x//L/8v/w//D/8P/w//L/8v/y//P/8//y//H/8P/y//L/8v/y//L/
8v/y//L/8P/x//H/8f/v/+//8P/w//D/7//v/+//8f/x//H/8f/v/+//7//v/+//7//v
/+//7v/t/+z/6//s/+z/7f/u/+3/7P/s/+v/6//r/+v/6//t/+3/7f/t/+r/6v/q/+r/
6P/o/+j/6f/p/+n/6P/o/+j/6P/o/+n/6P/m/+X/5P/m/+b/5//n/+n/6f/p/+r/6v/r
/+v/7f/t/+3/7P/u/+7/7v/u/+7/7//x//H/8P/v/+3/7P/q/+n/6P/m/+H/3P/X/9L/
z//Q/87/zv/Q/9H/0v/S/9L/1P/V/9j/2v/c/93/3f/b/9v/2//Z/9n/2v/b/9v/3f/e
/9//4P/e/9//3//f/9//3//g/+D/4//j/+P/4//j/+P/5P/l/+X/5v/m/+b/5v/m/+b/
5f/l/+b/5v/m/+v/7f/3/wMADQASABcAGgAcAB8AIgAmACsAMQA1ACwAHgAKAOn/xP+s
/5r/h/90/2P/Wf9Q/0b/Pf87/z3/Rv9V/2v/hP+b/7H/xP/T/97/5v/u//P/9v/3//f/
+f/5//n/+//8//3//f/+//7//v/+////AQADAAMAAgACAAQAAgACAAMABQAFAAYABwAG
AAYABQADAAQABQAGAAgACwALAAoACgAKAAkACQAKAAsADAANAA8ADQANAA0ADQANAA0A
DQAMAA0ADwAQABIAEgASABEAEQARABEAEQARABEAEgASABEAEgASABEAEgARABEAEQAR
ABEAEAAQAA8ADgAOAA4ADQAMAAsACwAKAAoACAAHAAYABgAFAAQAAgAAAP7//v/8//z/
+v/5//j/+f/4//b/9P/2//b/9f/1//b/+P/6//r/+v/6//r/+v/6//z//v////7//v/+
////AAABAAEAAgABAAIAAwAEAAYABQAFAAUABwAHAAgACAAGAAYABgAFAAcABwAHAAcA
BwAHAAcABwAHAAcABwAHAAcABwAIAAgACAAIAAgACAAIAAgACAAJAAoACgAKAAoACgAK
AAoACgAMAAwADAAMAAwADQANAA0ADQANAA4ADgAQAA8ADwAPAA0ADQANAA0ADQANAA0A
DQAPAA8ADwAPAA8ADwAPAA8ADwAOAA4ADgAOAA4ADwAPAA4ADwAQABEAEAAPAA4ADQAN
AA4ADwAQAA8ADgANAA0ADQANAAwADAALAAwADQAPABEAEAAQABAADgAOAA8ADwAPAA8A
DwAQAA4ADwAPABEAEwAVABUAFgAWABYAFgAWABkAHAAeAB4AHgAeAB4AHwAhACEAIAAf
AB0AHAAaABkAGAAWABIADAAGAAAA/v8AAP//AAACAAMABAAEAAQABgAHAAoADAAOAA8A
DwANAA0ADQALAAwADgAQABEAEAAQABAAEAAQABEAEQARABEAEQASABIAEwATABMAEwAU
ABUAFwAZABgAGAAXABYAGAAYABgAFwAXABgAGAAYABsAIwAvAD0ARwBOAFEAUgBUAFkA
XABgAGcAbQBtAGAASgAqAP3/2v/G/7b/of+M/3v/a/9i/17/Xf9f/2f/dP+L/6f/wP/Z
/+v//P8JABQAHAAkACsALAAtAC0ALQAtACsALQAuADAAMQAzADQANAA0ADUANwA2ADUA
MwAyADUANAA1ADcANgA1ADUANQA1ADYANgA1ADUANQA1ADYANwA3ADYANgA3ADcAOAA6
ADgAOAA4ADkAOAA3ADYANQA3ADcANwA2ADYANwA3ADgAOAA4ADcANwA3ADcANwA3ADYA
NgA1ADMANAA0ADMANAA0ADUANgA3ADMAMgAyADEAMAAwADAALwAwAC8ALwAuACwAKgAp
ACgAJAAjACIAIAAfAB4AHwAeABwAGgAZABgAGQAYABYAFAAWABYAFQAVABUAFgAXABYA
FwAYABkAGgAaABwAHgAfAB8AHgAdAB0AHgAfAB8AIAAfACAAIQAiACIAIQAhACEAIQAh
ACIAIgAiACIAIgAhACIAIwAkACUAIwAjACMAIwAjACMAIwAjACMAIwAkACQAJAAkACQA
JAAiACIAIgAjACQAJAAkACQAJAAkACQAJAAkACQAJAAkACYAJwAnACcAJQAlACYAJgAm
ACUAJQAlACcAJwAnACcAJQAlACUAJQAlACUAJQAlACUAJQAlACUAIwAiACIAIgAiACIA
IwAjACEAIQAhACEAIQAhACEAIQAiACIAIgAiACAAIAAgACEAIQAhACAAIAAgACAAIAAh
AB8AHgAeAB4AIAAgACEAIQAhACEAIQAiACIAIwAlACUAKAAmACYAJgAmACYAJwApACkA
JgAlACMAIgAkACMAIgAgABsAFgARAAwABgAGAAMAAgAEAAUABgAGAAYACAAJAAwADAAO
AA8ADwARABEAEQAPAA0ADgAPAA8AEAAQABAAEAAQABEAEQARABEAEQASABIAEwATABMA
EwATABMAFAAVABUAFgAWABYAFAAUABQAEwAVABYAFgAWABkAHQAlAC8ANwBAAEUATABO
AE8AUgBWAFcAXQBhAFwATAAyAA8A6v/S/8L/r/+e/4v/f/92/3D/af9l/2f/cP9//5X/
rP/B/9P/6P/5/wYADgAUABsAHgAfACEAHwAfAB8AIQAiACMAIwAkACQAJAAkACUAJwAn
ACcAJgAmACgAJgAmACcAJwAnACgAKQApACoAKgApACkAKQApACoAKwArACoAKgAqACkA
KQAqACoAKgAqACsAKQApACkAKQArACsAKwAqACoAKwArACwALAAsACsAKwArACsAKwAr
ACsALAAsACsALQAsACoAKgApACkAKQApACUAJAAkACMAIgAiACIAIQAiACEAIQAgAB8A
HAAaABgAFgAVABQAEgAQAA4ADgAMAAwACgAJAAgABwAGAAQAAgAEAAQAAwADAAQABgAI
AAgABgAGAAYABgAIAAoADAANAAwADAAMAA0ADQANAAwADAANAA4ADwAQAA4ADQANAA0A
DQANAA4ADgAOAA4ADgANAAsACwALAAsADQANAA0ADQAPAA8ADwAPAA0ADQAOAA4ADgAO
AA4ADgAOAA4ADgAPABAAEAAQABAADgAOAA4ADgAQABAAEAAQAA4ADwAPAA8ADQANAA4A
DgAQAA8ADwAPAA0ADQANAA0ADwAPAA8ADwAOAA0ADAALAAkACQAJAAkACQAIAAgACAAI
AAgACQAJAAcABwAHAAcABwAHAAcABwAGAAYABgAGAAQABAAEAAUABQAFAAQABAACAAIA
AgADAAUABAAEAAQABgAGAAcABwAJAAkACwAMAAwADAAMAAwADAAMAA0ADwAPAA4ADQAL
AAoACAAHAAYABAABAPz/9//y//D/8P/t/+z/7P/t/+7/7v/u//D/8f/0//f/+v/8//3/
/P/7//r/9//3//j/+f/5//r/+v/6//r//P/9//3//f/7//v//P/8//3//f/9//3//f/9
//7//////wAAAAAAAP7//v/+//3///8AAAAAAAAFAAsAEQAdACUAKgAvADIANAA3ADoA
OgA5ADsAQwBGAD4ALAARAPT/3P/E/7P/pP+X/4//iv+C/3f/bf9p/2r/c/+J/57/r/+9
/9L/4//u//z/BgANAA4ADwAPAA8ADwAPAA0AEAAPAA8AEAAQABIAEgATABUAEwATABIA
EgAUABIAEgATABQAFQAXABkAFwAYABgAFwAVABUAFQAWABcAFwAWABYAGAAXABcAGAAY
ABgAGAAZABkAGQAZABkAFwAXABcAFgAXABkAGgAcABwAHAAbABsAGwAbABsAGwAdAB4A
HgAdABsAGgAYABgAGQAZABkAGQAXABYAFgAVABQAFAAUABMAEgARABEAEAAQAA4ADQAM
AAoACQAIAAYABAACAAIAAAAAAP7//f/8//v/+v/4//b/9P/0//P/8//1//j/+//8//v/
+v/5//j/+v/8//7///8CAAIAAgADAAEAAQAAAAAAAwAEAAUABgAEAAMAAwADAAMAAwAE
AAQABAAEAAQAAwADAAMAAwADAAUABQAFAAUAAwADAAMAAwADAAMABAAEAAYABgAGAAYA
BAAEAAQABQAGAAYABgAGAAYABgAGAAYABgAGAAYABgAIAAkACQAJAAcABwAIAAgACAAH
AAcABwAHAAcABwAHAAcABwAHAAcABQAFAAUABQAGAAcACAAJAAcABgAGAAYACAAIAAkA
CQAJAAkACQAJAAkACQAJAAkACAAIAAgACAAIAAgACAAJAAcABwAGAAYABQAGAAcACQAH
AAYABgAGAAYABgAHAAcACQAJAAkACgAOAA0ADgAQABAAEAAQABAAEQATABMAEgARAA8A
DgAOAA0ADAAKAAUAAAD7//b/9P/0//H/8P/w//H/8v/y//D/8v/z//b/+v/8//3//f/9
//3//f/7//3//v//////AAAAAAAAAAD+//////////////8AAAAA//////////8BAAEA
AgADAAUABgAGAAYABgAGAAYABQADAAQABAAEAAsAEQAbACUALwA4AD0AQABCAEUASABM
AFEAVQBVAEwAOgAaAPH/zP+2/6T/jf94/2f/Wf9Q/0z/R/9H/0//YP93/5H/qv/D/9X/
5v/1/wAACAAOABUAGAAZABkAFwAXABkAGwAcAB8AHwAgACAAHgAeAB8AIQAhACEAIAAg
ACQAIgAiACMAIQAhACIAIwAjACQAJAAjACMAIwAjACQAJwAnACYAJgAmACUAJQAmACgA
KAAoACkAKwArACsAKwApACkAKQAoACgAKQApACoAKgAqACkAKQArACsAKwArACwALAAr
ACkAKgAqACkAKgArACsAKwArACkAKAAoACcAKAAoACgAJwAkACMAIwAiACIAIAAfAB4A
GgAZABgAFgAWABQAFAASABIAEAAPAA4ADQAMAAoACAAIAAgABwAHAAgACgAMAAwADAAM
AAwADAAKAAwADgAPAA4ADgAOAA8AEQARABAAEAARABIAEwAUABIAEQARABEAEgATABUA
FgAVABQAEwARABMAEwATABMAEQARABEAEQARABEAEQARABMAEwAUABQAEQAQAA8ADgAP
ABAAEQATABQAFAAUABQAEgASABIAEgAUABQAFAAUABIAEwATABMAFQAVABYAFgAWABUA
FQAVABQAEwASABEAEQARABEAEQATABMAEwATABEAEQARABEAEwASABIAEgAQABAAEQAR
AA8ADwAPAA8ADwAPAA8ADwAQABAAEAAQAA8ADgANAA0ADQANAAwADAAMAAwADAANAA0A
DAAMAAwADgAQABEADwAQABIAEgASABIAEgATABUAFQAWABUAEwASABAADwAOAAwACwAG
AAEA/P/1//T/8P/u/+7/7//w//D/7v/w//H/9P/0//b/9//3//j/+f/6//n/9//4//n/
+f/6//r/+v/6//j/+f/5//n/+//7//z//P/8//v/+v/5//v/+//8//3//f/+//7//v/8
//z//P/7//3//v/+//7///8BAAcADwAXACAAKQAyADQANQA2ADgANwA5ADsAQABCADoA
JQAGAOj/zv+5/6j/mf+T/5D/jP9//3H/a/9q/23/ef+K/5v/rf/A/9X/5P/u//r/AQAG
AAsADwALAAcABwAJAAwADQANAA4ADgAOAA4ADwARABEAEQAQABAAFAASABIAEwASABEA
EQARABEAEgASABEAEQARABEAEgATABMAEgASABQAEwATABQAEgASABIAEwAVABUAFQAV
ABMAEwATABIAEgATABMAFAAUABQAEwATABUAFQAVABUAFAAUABMAEQARABAADgAOAA8A
DwAPAA8ACwAKAAoACQAIAAgACAAHAAQAAwADAAIAAAD+//3//P/6//n/+P/2//b/9P/0
//L/8v/w/+//7v/t/+z/6v/o/+j/6P/n/+f/5//o/+n/6P/q/+r/6v/q/+z/7v/w//H/
8P/w//D/8f/y//P/8//0//P/9P/1//b/+P/3//f/9//1//X/9v/2//b/9v/2//X/9//3
//f/9//1//X/9f/1//f/9//3//f/9//3//j/+P/4//j/+P/4//j/+P/4//n/+v/6//r/
+v/8//z//P/8//z//P/8//z/+v/7//v/+//8//3///8AAP7//f/9//3//f/9//3//f/9
//3//f/9//3//f/9//3/+//7//v/+//7//r/+v/6//r/+v/7//v/+f/5//n/+f/5//n/
+f/5//r/+v/6//r/+v/6//r/+//5//n/+P/4//b/9v/2//f/+f/4//j/+P/4//j/+f/5
//3//f/9//7/AAAAAAIAAgACAAIABAAFAAcABwAGAAUAAwACAAAA///+//z/+//2//H/
7P/m/+b/4//i/+L/4//k/+T/5v/o/+n/7P/u//D/8f/x//P/8//z//H/8P/w//D/7//x
//L/8//0//P/8//y//H/8//z//T/9P/1//X/9f/1//f/9//4//n/+f/6//r/+v/6//r/
+v/5//v//P/8//z//f8BAAsAFwAfACoALwAwADIANQA2ADgAOQA9AEMARABAACwACwDm
/8r/uP+n/5b/h/9//3z/cv9l/1//X/9k/2//g/+Y/6v/vf/U/+f/8v/6/wQACwAOAA8A
DwARABEAEQARABIAEQARABIAEgAQABAAEQATABUAFQAUABQAGAAWABYAFwAVABUAFgAX
ABcAGAAYABcAFwAXABcAGAAZABkAGAAYABoAGQAZABoAGgAaABoAGwAdAB0AHQAdABsA
GwAbABoAGgAbABsAHAAcABwAGwAbABsAGwAbABsAHQAeAB4AHQAdABwAGgAaABkAGQAZ
ABkAFwAWABYAFQAUABQAFAATABAADwAPAA4ADAAKAAkACAAIAAcABgAEAAQAAgACAAAA
///8//r/+P/5//j/9v/0//b/9v/1//X/9v/4//r/+v/4//j/+P/4//r//P/+////AgAC
AAIAAwABAAEAAAAAAAEAAgADAAQAAgABAAEAAQABAAEAAgACAAQABAAEAAMAAwADAAMA
AwAFAAUABQAFAAUABQAFAAUABQAFAAYABgAGAAYABgAGAAYABgAGAAcACAAIAAgACAAG
AAYABgAGAAcACAAJAAoACAAJAAkACQAJAAkACgAKAAwACwALAAsACwALAAsACwAJAAkA
CQAJAAsACwALAAsACQAJAAkACQALAAoACgAKAAgACAAJAAkACQAJAAkACQAJAAkACQAJ
AAYABgAGAAYABgAGAAYABwAHAAcABgAGAAYABgAGAAcABQAEAAQABAAFAAYACAAJAA0A
DwANAA4ADgAOAA4ADgAOAA8AEQAUABUAFAATABEAEAAQAA8ADgAMAAsACAAFAAIA/P/6
//X/8v/y//P/9P/0//L/9P/1//j/+v/8//3//f8AAAEAAgABAAAAAAAAAP//AgACAAIA
AgACAAMAAwADAAEAAQACAAIABQAFAAUABQAHAAcACAAJAAcACAAIAAgABgAGAAYABQAH
AAgACAAIAAcACQAPABcAIwAuADcAPAA+AEEAQgBEAEcASwBRAFQATgA+ACcAAgDa/8L/
sf+g/43/ef9q/2D/Wf9R/03/UP9b/23/hv+f/7X/yv/d/+z/+P8CAAsAEAATABMAEwAV
ABUAFwAYABkAGQAaABoAGgAaABsAHQAdAB0AHAAcAB4AHAAcAB0AHwAfACAAIQAhACIA
IgAhAB8AHwAfACAAIQAhACAAIAAgAB8AHwAgACAAIAAgACEAIQAhACEAIQAgAB8AHgAc
AB4AHwAfACAAIgAiACEAIQAhACEAIQAhACIAIgAhAB8AIQAgAB4AHgAfAB8AHwAfAB0A
HAAcABsAGgAaABoAGQAWABUAFQAUABQAEgARABAADAALAAoACAAGAAQABAACAAIAAAD/
//7////+//z/+v/6//r/+f/5//r//P/+//7//P/8//z//P/6//z//v///wAAAAAAAAEA
AQABAAAAAAD//wAAAQACAAIAAQABAAEAAQABAAIAAgACAAIAAgABAP//////////////
//////8BAAEAAQABAP////8AAAAAAAAAAAAAAAD+//7//v///wAAAAAAAAAAAgACAAIA
AgAAAAAAAAAAAP7/////////AQABAAIAAgAEAAMAAwADAAEAAQABAAEAAQABAAEAAQD/
///////////////////////+//7//v/8//z//f/9//3//f/9//3//f/9//3//f/6//r/
+v/6//z//P/8//3//f/9//z//P/6//r/+v/7//n/+P/4//j/+P/4//n/+f/7//v/+//8
//z///8AAP7//v/+//7//P/9/////////////v/+//z/+//6//j/9//y/+3/6P/i/+L/
3//e/97/3//g/+D/4P/i/+P/5v/o/+r/6//r/+n/6f/p/+f/5//o/+n/6f/s/+z/7P/s
/+r/6//r/+v/7f/t/+7/7v/v/+//7//v/+//7//w//H/8//0//T/9P/y//L/8v/x//H/
8v/y//L/9f/5/wEACwAVAB4AIwAmACgALQAwADIAMwA3AD0APAAwAB4AAQDc/8L/sP+d
/4r/ef9t/2b/XP9V/0//T/9U/13/cf+K/5//sf/G/9X/5P/u//j//f8AAP///////wEA
AwAFAAQAAwADAAQABAAGAAYABwAJAAkACQAIAAgACgAIAAgACQAJAAkACgALAAsADAAM
AAsACwALAAsADAANAA0ADAAMAAoACQAJAAoADAAMAAwADQANAA0ADQANAA0ADQANAAwA
CgALAAsADAAMAAwACwALAAsACwALAAsACwAMAAwACwALAAoACAAIAAkACQAJAAkACQAI
AAgABwAGAAYABgAFAAMAAQAAAP7//P/6//n/+P/4//f/9v/0//D/7v/u/+z/7v/s/+v/
6v/n/+b/5P/i/+L/4v/h/+H/4v/k/+b/5v/o/+j/6P/o/+b/6P/q/+v/7v/u/+7/7//v
/+//7v/u/+//8P/x//L/8P/v/+//7//x//H/8v/y//D/8P/w/+//8f/x//H/8f/x//H/
8f/x//H/8f/x//H/8//z//T/9P/y//L/8v/y//T/9P/0//X/9v/2//b/9v/0//T/9P/0
//T/9P/0//T/9P/1//X/9f/2//f/+f/6//j/9//3//f/+f/5//n/+f/3//f/9//3//n/
+f/5//n/+f/5//n/+f/5//j/+P/4//j/+P/5//n/9//3//f/9//1//X/9f/1//b/9v/2
//b/9v/2//b/9//3//f/9v/2//T/9P/0//X/8//y//L/8v/0//T/9f/1//X/9f/1//b/
+P/5//n/+//5//v//P/+//7//v/+/wAAAQADAAMAAgABAP///v/8//v/+v/4//f/8v/t
/+j/4v/i/9//3v/g/+H/4v/i/+L/5P/l/+j/6v/s/+3/7f/v/+//7//t/+z/7P/s/+v/
7v/u/+7/7v/w//H/8f/x/+//7//w//D/8f/x//H/8f/x//H/8v/z//X/9v/2//b/9v/2
//b/9f/z//T/9P/0//f/+/8FABEAGwAiACcAKgAsAC8ANAA4AD0AQwBHAD4ALgAaAPn/
zv+0/6b/k/96/2f/Wf9O/0j/Q/8//0P/TP9Z/3P/kv+p/73/0P/f/+r/9P/8/wMABgAH
AAkACQAJAAkACwAMAA8ADwAQABAAEAAQABEAEwAVABUAFAAUABYAFAAUABUAFQAVABYA
FwAXABgAGAAXABcAFwAXABgAGQAZABgAGAAbABsAHAAeABwAHAAcAB0AHQAdAB0AHQAd
AB0AHQAcABwAHQAdAB4AHgAeAB0AHQAcABsAGgAZAB0AHgAeAB0AHQAcABoAGgAbABsA
GwAbABcAFgAWABUAFAAUABQAEwASABEAEQAQABAADgANAAwACgAJAAgABgAEAAIAAgAA
AP7//P/7//r/+//6//j/9v/2//b/9f/1//b/+P/6//r/+P/4//j/+P/6//z//v////7/
/v/+/////f/9//z//P///wAAAQACAAAA/////////////wAAAAACAAIAAgABAP//////
////AQABAAEAAQABAAEAAQABAAEAAQACAAIABAAEAAQABAACAAIAAgADAAYABgAGAAYA
BAAEAAQABAAFAAYABwAIAAoACwALAAsACgAJAAkACAAJAAkACgALAA0ADQANAA0ADQAN
AA0ADQANAA0ADQANAAsACwALAAsADgAOAA8AEAAPAA4ADgANAAsACwALAAsADQANAA0A
DQAMAAwADAAMAAwADAAMAA0ACwALAAoACgAKAAoACgALAAsACgAKAAoACgAKAAsACwAL
AAsACwAMAAwADQANAA8ADwARABEAEgAUABQAFAAWABYAFgAWABYAFwAZABkAGgAZABcA
FgAUABMAEgAQAA4ACgAGAAIA/f/8//j/9v/0//X/9v/2//T/9v/3//r//v8AAAEAAQAB
AAEAAQD///3//v//////AgACAAIAAgAAAAEAAQABAAMAAwAEAAQAAwADAAMAAwAFAAUA
BgAHAAUABgAGAAYABgAGAAYABQAEAAQAAwACAAUACQANABcAIQAqADEANAA4ADsAPgBA
AEMARwBNAFAASgA6ACMAAgDc/8L/s/+i/43/ff9y/2b/Xf9X/1P/VP9f/2//hv+b/6//
xP/Z/+b/8v/+/wcADgARABEAEQARABEAEQASABUAFQAWABYAFgAWABcAGQAZABkAGAAY
ABoAGAAYABkAGQAZABoAGwAbABwAHAAbABsAGwAbABwAGwAbABoAGgAaABkAGQAaABsA
HAAdAB8AHwAfAB8AHwAdAB0AHQAcAB4AHwAfACAAIAAgAB8AHwAfAB8AHwAfACAAIAAf
AB0AHwAeABwAHAAbABsAGwAbABoAGgAbABsAGAAYABgAFwAUABMAEwASABAADgANAAwA
DAALAAoACAAHAAYABwAGAAMAAAD+//z//f/8//r/+P/2//b/9f/1//b/+P/6//r//P/8
//z//P/6//z//v///wAAAAAAAAEAAgADAAMABAADAAQABQAGAAYABQAFAAUAAwADAAQA
BAAEAAQABAADAAEAAQABAAEAAgADAAQABQAEAAMAAgABAAMAAwAEAAQABQAGAAcACAAG
AAYABgAHAAgACAAIAAgACAAIAAgACAAIAAgACAAIAAgACQAJAAkACAAHAAcABgAHAAcA
CAAJAAcABwAHAAcABQAFAAUABQAGAAcACAAJAAgABwAGAAUABwAGAAYABgAGAAYABwAH
AAUABQAFAAUAAwADAAMAAwAEAAQABAAEAAIAAgACAAMAAwADAAIAAgAAAAAAAAABAAEA
AAAAAAAA/v/+//////8DAAMAAwAEAAIAAwADAAUABQAHAAcACAAIAAgACAAIAAoACgAL
AAsACgAJAAgABQAEAAIA/f/5//P/8f/v/+z/6f/p/+n/6v/q/+r/6//s//D/8f/x//H/
8//0//X/9v/2//b/9f/1//X/9f/1//X/9f/1//b/9//4//r/+v/6//r/+v/6//r/+v/6
//z//P/8//z//v/+//7//v/+//7//v/+/wAAAAAAAAAABAAGAAgACgATABoAIQAoAC0A
MgA3ADwAPwBCAEUASAA+ADQAKgAgAAQA6v/Q/7b/p/+Y/4n/ev9x/2r/Y/9c/2n/dP9/
/4r/oP+0/8j/3P/p//T///8KAA0AEAATABYAFAAUABQAFAAWABgAGgAcABwAHAAcABwA
HAAcAA==
         </WaveFormData>
      </LeadData>
      <LeadData>
         <LeadByteCountTotal>10000</LeadByteCountTotal>
         <LeadTimeOffset>0</LeadTimeOffset>
         <LeadSampleCountTotal>5000</LeadSampleCountTotal>
         <LeadAmplitudeUnitsPerBit>4.88</LeadAmplitudeUnitsPerBit>
         <LeadAmplitudeUnits>��V</LeadAmplitudeUnits>
         <LeadHighLimit>2147483647</LeadHighLimit>
         <LeadLowLimit>268435456</LeadLowLimit>
         <LeadID>V2</LeadID>
         <LeadOffsetFirstSample>0</LeadOffsetFirstSample>
         <FirstSampleBaseline>0</FirstSampleBaseline>
         <LeadSampleSize>2</LeadSampleSize>
         <LeadOff>FALSE</LeadOff>
         <BaselineSway>FALSE</BaselineSway>
         <ExcessiveACNoise>FALSE</ExcessiveACNoise>
         <MuscleNoise>FALSE</MuscleNoise>
         <LeadDataCRC32>1307618542</LeadDataCRC32>
         <WaveFormData>
KgAqACoAKgAqACoAKgAqACsALAAtAC4ALwAwADEAMgAzADQANQA2ADgAOAA4ADgAOgA8
AD4AQABBAEIAQwBEAEUARgBHAEgATABOAFAAUgBVAFYAVwBYAFoAXABeAGAAYwBkAGUA
ZgBoAGoAbABuAHIAdAB2AHgAewB8AH0AfgCBAIQAhwCKAI4AkACSAJQAlwCYAJkAmgCb
AJwAnQCeAJ8AoAChAKIAoQCgAJ8AngCbAJoAmQCYAJYAlACSAJAAiwCIAIUAggB9AHgA
cwBuAGkAZABfAFoAVgBSAE4ASgBEAEAAPAA4ADMAMAAtACoAJQAiAB8AHAAZABgAFwAW
ABQAEgAQAA4ADAAMAAwADAAKAAoACgAKAAoACgAKAAoACgAKAAoACgAMAAwADAAMAAoA
CgAKAAoACgAKAAoACgAIAAgACAAIAAkACgALAAwADgAOAA4ADgAQABAAEAAQABIAEgAS
ABIAEgASABIAEgASABIAEgASABIAEgASABIAEAAQABAAEAAQABAAEAAQAA4ADgAOAA4A
DAAMAAwADAAMAAwADAAMAA4ADgAOAA4ADAAMAAwADAALAAoACQAIAAYABgAGAAYABAAE
AAQABAAEAAQABAAEAAIAAgACAAIAAQAAAP///v/8//z//P/8////AAABAAIAAAAAAAAA
AAAAAAAAAAAAAP7//////wEAAAD///7//f/9//r/+v/7//r/9//1//H/7//s/+r/6f/n
/+f/6v/r/+v/6//s/+7/8f/x//H/8f/w/+z/6P/m/+X/5f/l/+b/5//m/+X/5P/m/+b/
5v/m/+T/5f/l/+X/5f/l/+X/5f/l/+X/5f/l/+X/5f/l/+b/5v/m/+b/5v/l/+T/4//h
/+P/5f/k/+b/6//u/+//8f/8/woAIABAAHEArADkAA0BIAEhAQ8B7gCzAF4A6P9N/6T+
I/7x/fz9E/4g/jr+a/6g/tP+B/81/1f/dP+O/6L/tP/F/9L/4P/p/+7/8v/0//X/+P/7
//3///8AAAEAAgACAAMABAAFAAYABwAIAAkABwAHAAkACgAKAAoACQAJAAkACQALAAwA
DQAOABEAEgASABIAEwATABIAEgAUABUAFwAZABwAHgAeAB4AHgAdAB4AHwAgACMAIgAj
ACYAKAAnACgAKwAtAC8AMAAxADQANAA2ADgAOgA8AD4AQQBDAEUASABJAE0AUABTAFUA
WQBaAFwAXwBhAGMAZQBnAGcAagBtAG8AcABuAG0AbABrAGoAagBqAGwAawBpAGYAYwBj
AGIAYABcAFsAWQBYAFQAUABLAEYAQAA8ADYALwArACoAJQAhAB0AFwARAAsABwAEAAEA
//////n/9f/z//D/7v/r/+j/5//m/+X/5P/h/9//3v/e/97/3//f/9//3//e/93/2//Y
/9r/2//b/9v/3f/d/97/3v/b/9v/2//b/9v/3P/c/93/3f/d/97/3v/f/9//3//f/9//
3//f/+D/4P/g/+D/4P/h/+H/4f/h/+D/4P/f/97/3//f/+D/4f/h/+D/3//e/97/3f/d
/9z/2f/Y/9f/1f/X/9f/1//X/9T/1P/T/9L/0v/S/9P/0//V/9P/0v/R/8//zv/O/87/
zP/M/8v/y//K/8r/yv/J/8j/yP/I/8j/x//F/8T/w//F/8X/xf/F/8T/xf/F/8f/xv/H
/8j/yf/H/8L/wP/B/8L/w//E/8X/xf/H/8f/x//H/8f/xf/C/8L/w//D/7//vv+7/7n/
t/+2/7b/tf+3/7r/u/+7/7v/vP++/7//v/+//7//v/+6/7f/tv+0/7X/tP+0/7b/tv+2
/7b/tv+4/7j/uP+4/7n/uf+5/7n/u/+7/7v/u/+7/7v/u/+7/73/vf++/77/vv++/77/
vv/A/8D/v/+//8P/wv/E/8X/xv/H/8//3P/u/wgALgBhAJwA0gD3AAYBAwHzAMwAiwAs
AKj/A/9g/vn94/34/Qn+GP48/m3+oP7R/gH/Lf9R/27/hv+a/6j/uf/G/9D/2f/e/+D/
4v/l/+b/6f/r/+v/7P/t/+7/8P/x//L/8//0//X/9v/3//X/9f/3//j/9//4//j/+f/3
//f/+f/6//v//P///wAAAAAAAAEAAQAAAAAAAgADAAcACQAMAA4ADwAQABEAEQAUABUA
FgAZABwAHwAkACgAJwAoACsALQAxADIAMwA2ADgAOgA8AD4AQQBEAEgASwBPAFIAUwBX
AFoAXQBfAGMAZQBoAGwAbwBxAHMAdQB1AHgAewB9AH4AfwB/AH8AfwB+AH4AfgCAAH8A
fQB6AHcAdwB2AHQAcABuAG0AbQBqAGYAYQBcAFYAUgBMAEUAQQA+ADkANQAxACwAJwAi
AB8AHQAZABYAFQAQAA0ADAAKAAkABwAFAAUABQAFAAUAAwAAAP7//f/8//v/+//7//v/
/f/9//z/+v/4//n/+f/5//n/+f/6//r/+//7//v/+//7//z//P/9//////8AAAAAAQAB
AAEAAQADAAMAAwAEAAIAAgACAAIAAwADAAMAAwADAAQABAAEAAMAAQAAAP//AAAAAAAA
AAAAAP/////+//7//v/+//3//f/9//3//f/8//z/+//6//r/+v/7//v/+v/3//X/8//1
//T/9P/0//T/9P/z//P/8//0//X/9f/0//T/9P/0//X/9f/2//f/+f/5//n/+f/4//n/
+f/7//n/+f/5//n/+//8//3//f///////////wEAAgACAAIAAgACAAMAAwAFAAUABwAH
AAcABQACAAIAAwADAAAA/v/6//f/9v/0//P/8f/y//b/+P/5//f/+P/6//v/+v/5//j/
9//y/+//7v/s/+//8P/y//b/9P/0//T/9P/0//T/9P/0//f/9//3//f/9//3//f/9//5
//n/+f/5//f/9//4//j/+v/6//r/+v/4//j/9//3//f/+v/+/wEAAgADAAkAGAAqAEYA
cgCtAOoAHAE7AUIBOQElAfgArwBCAK7/+f5Y/gn+Cf4g/jH+SP52/qn+2v4L/z//Z/+H
/6D/tP/G/9j/5f/y//7/BwAMABAAEAARABIAFwAZAB0AHgAfACAAJAAlACYAJwAoACkA
KgArACkAKQArACwALgAwADEAMwAzADMANQA2ADYANgA4ADgANgA2ADcANwA5ADoAPQA/
AEAAQQBDAEQAQwBEAEUARQBGAEcASABLAEwATQBQAFIAUwBUAFcAWQBZAFoAWwBeAF8A
YABhAGIAZQBoAGwAbwBxAHQAdQB5AHwAfwCBAIUAhQCIAIwAjwCTAJUAlwCXAJoAnQCf
AKAAoQChAKEAoQCiAKIAogCkAKIAoQCfAJ0AmwCaAJgAlACTAJEAkACMAIgAgwB+AHgA
dgByAG0AawBoAGMAXwBbAFUATwBJAEUARABBAD8APwA6ADcANgA0ADEALwAtAC0ALAAr
ACoAJwAkACIAIQAgACAAIQAiACMAIQAhACAAHgAeAB8AHwAfAB0AHQAeAB4AHwAfAB8A
HwAfACAAIAAhACEAIQAiACIAJQAlACUAJQAnACcAJwAoACgAKAAoACgAKQApACkAKQAp
ACoAKgAqACoAKQApACkAKQAoACcAJgAoACcAJwAmACQAJAAkACMAIQAhACEAIQAgACAA
HwAeABwAHAAdAB0AHQAbABoAGQAZABgAGAAYABcAFgAUABMAFAAUABQAEwAQABAAEAAQ
ABAADwAPAA8AEQARABEAEQARABEAEAARABEAEwATABEAEAASABIAEgASABEAEQATABMA
EQARABEADwAOAA4ADwAPAA0ADAAJAAcAAgAAAP///f///wIAAwADAAMABAAGAAcABgAF
AAQAAwACAP///v/8//v/+v/6//z/+//6//n/+P/5//r/+//8//z/+//6//n/+f/5//n/
+f/3//f/9//3//n/+f/6//r/+P/4//j/+P/4//j/9//3//n/+v/8//3//P/9/wUAEgAk
ADoAYACTAMwA/gAjATIBKwEVAeoApQBIAMb/If9+/g/+9f0K/h/+MP5S/of+vv7v/iH/
Sf9r/4j/ov+4/8r/2f/k/+7/+f8AAAIAAgABAAQABwAJAAkACgALAAwAEAARABIAEwAS
ABMAFAAVABcAFwAZABoAGAAYABcAFwAZABkAGwAcABoAGgAcABwAHAAcAB0AHQAeAB4A
IAAhACAAIQAjACQAJAAkACQAIwAmACcAKAArACoAKwAuADAAMQAyADUANwA3ADgAOQA8
ADwAPgBAAEIARABGAEkASwBNAFAAUQBVAFQAVwBZAF0AXwBiAGYAaQBpAGsAbQBtAGwA
bwBxAHIAcwBzAHMAcwBxAHAAbwBwAG4AbQBrAGkAZQBkAGIAXgBbAFkAWABUAFAASwBG
AEAAOgA0AC0AKQAmACEAHQAZABYAEQAMAAkABQABAP7//f/5//X/8//w/+7/6//o/+f/
5v/l/+T/4f/g/97/3f/c/9n/2f/Z/9n/2f/Z/9j/1v/Y/9n/2f/Z/9f/1//Y/9j/2f/Z
/9n/2f/Z/9r/2v/b/9n/2f/a/9r/2f/Z/9n/2f/b/9v/2//c/9z/3P/c/9z/2//b/9v/
2//b/9z/3P/c/9r/2f/Z/9n/3P/c/9z/3P/b/9n/2P/W/9b/1v/W/9X/1f/V/9X/1f/W
/9b/1f/U/9P/0v/S/9H/0//R/9D/z//P/87/zv/O/8z/zP/L/8v/zP/M/8z/y//I/8j/
yP/I/8j/x//H/8f/x//H/8f/x//I/8n/y//L/8r/yP/I/8j/yP/L/8v/zf/N/8v/y//L
/8n/xP/E/8X/xf/D/8L/v/+9/7z/uv+5/7f/tf+4/7n/uf+5/7r/vP+9/73/vf+9/73/
uv+3/7b/tP+z/7L/sv+0/7L/sv+y/7L/s/+0/7X/tv+2/7X/tP+z/7X/tf+1/7X/tf+1
/7X/tf+z/7P/tP+0/7T/tP+0/7T/tP+0/7P/s/+1/7b/uP+9/7r/uf+9/8r/3P/y/xIA
PwB8ALQA4QACAQ0BBQHeAJ0ARADE/xf/bv75/dv97v3//Qr+JP5P/oL+t/7r/hP/Mf9M
/2j/fv+Q/6P/tP/A/8v/0P/S/9T/1f/W/9n/3f/d/97/3//g/+T/5f/m/+f/6P/p/+r/
6//r/+v/7f/u//D/8v/z//X/9f/1//f/+P/4//j/+v/6//v//P/+////AgACAAQABQAI
AAkACwAMAA8AEAARABEAFAAVABYAGQAcAB0AIAAiACEAIgAlACcAKgAsAC4AMgA2ADgA
OgA8AD4AQABDAEUASwBOAE8AUwBVAFkAXABhAGMAZgBqAG0AbwBxAHMAcwB1AHkAfAB+
AH0AfQB9AH0AegB6AHoAfAB+AH0AewB5AHUAdAByAG4AaQBnAGYAYgBhAF0AWQBUAEwA
RgA/ADsAOQA1ADIALwArACcAIwAhABoAFQARAA8ADAAJAAgABgAEAAEA/v/9//z/+//6
//f/9v/0//P/8v/x//H/8f/x//H/8f/w/+7/8P/x//H/8f/v/+//8P/w//D/8f/y//P/
8f/y//L/8//1//X/9v/2//f/9//3//f/+f/5//n/+v/6//r/+v/6//v/+//7//v//f/+
//7//v/8//v/+//7//z//P/8//z//P/7//v/+v/7//z//f/9//v/+//7//v//P/8//v/
+v/6//r/+//7//v/+f/4//f/9//2//b/9v/2//b/9f/1//T/9P/0//P/9P/0//T/9P/0
//P/8//z//X/9f/1//X/9v/3//f/+f/7//v/+v/7//z//f/+//////8BAAEAAQABAAEA
///+//7///////3//P/5//f/9v/0//P/8f/z//b/9//3//f/+P/6//v/+//7//v/+//6
//f/9v/0//T/9P/1//j/9//2//X/9P/0//T/9P/0//f/9//3//f/9f/1//X/9f/3//f/
9//3//f/9//4//j/+f/6//v//P/6//r/+f/5//3/AAACAAMAAgAFAA8AIAAyAE4AfAC1
APAAHgE7AUQBQQEtAQABswBGAKr/7/5Q/gf+Cf4g/jH+SP50/qv+3v4R/0H/a/+L/6T/
uP/O/97/6//4/wQADQASABQAFgAZABoAGwAdAB8AIAAhACIAIQAhACEAIQAlACcAKQAr
AC0ALQAvADAAMAAwAC8ALwAxADEAMwA0ADQANAA2ADYANgA2ADcANwA2ADYAOAA5ADwA
PQA/AEAAQwBEAEUARQBGAEcASABLAE4ATwBSAFQAVwBYAFsAXQBhAGIAYwBmAGoAbABu
AHAAdAB2AHkAewB9AIAAgQCFAIQAhwCJAI0AjwCSAJYAmQCbAJ0AnwCfAKAAowClAKYA
pQClAKUApQCiAKIAogCkAKEAnwCcAJkAlwCWAJQAkACMAIkAhwCCAH4AeQB0AG4AaABi
AFsAVwBUAE8ASwBHAEIAPQA4ADUAMwAvACwAKwAmACMAIgAgABwAGQAWABUAFwAXABcA
FQAQAA4ADQAMAAsACwALAAsACwALAAoACAAIAAkACQAJAAsACwAMAAwACgAJAAgABwAJ
AAoACgALAAsACwAMAAwADQANAA0ADQAPAA8ADwAQABAAEAAQABAADwAPAA8ADwAPABAA
EAAQABAADwAPAA8ADgAOAA4ADgAOAA0ADQAMAAwADAAMAAsACwALAAsACwAKAAoACQAI
AAgACAAJAAkACQAHAAYABQAFAAQABAAEAAIAAgABAAEAAAAAAAAA//8AAAAAAAAAAAAA
////////AQABAP////8AAAAAAAAAAAAA/////wEAAQABAAEAAQD///z//P/9//3/+//6
//f/9f/y//D/7//t/+z/7v/u/+3/7f/u//D/8f/v/+//7//v/+3/6//r/+r/6P/m/+X/
5v/m/+b/5v/m/+T/5P/k/+T/5f/l/+X/5f/j/+P/4//j/+P/4//j/+P/4f/h/+L/4v/g
/+D/4P/g/+L/4v/h/+H/4//i/+L/4//i/+H/5//w/wAADgAkAEcAfAC4AO0AGAExATUB
IgHvAKIAQgC3/wT/Yf4D/vr9Ef4e/ir+Sf54/qv+4f4R/zX/UP9w/4z/oP+x/8L/0P/b
/+b/7P/s/+n/6v/t//H/8f/y//P/9P/2//f/+P/5//r/+//8//3/+//7//3//v/9//7/
/v////////8BAAIAAAAAAAIAAgACAAIAAwADAAQABAAGAAcABwAHAAgACAAJAAoACwAL
AAwADQAOABEAEQARABMAFAAVABYAGQAbAB0AHgAfACIAIwAkACUAJgAoACoALQAvADEA
NAA1ADkAOgA9AD8AQwBDAEYASgBNAE0ATwBRAFEAUgBVAFcAWABXAFcAVwBXAFgAWABY
AFoAWQBXAFQAUQBPAE4ATABIAEMAQQBAADwANwAzAC8AKgAmACAAGQAVABQADwALAAcA
BAD///r/9//z/+//7P/r/+f/4//h/97/2//Z/9f/1//W/9X/1P/R/9D/zv/N/8z/zf/N
/83/zf/N/83/zP/K/8z/zf/N/83/y//L/8z/zP/N/83/zf/N/83/zv/O/8//0f/R/9L/
0v/T/9P/0//T/9P/0//T/9T/1P/U/9T/1P/W/9f/2P/Z/9j/2P/X/9b/1v/V/9X/1f/W
/9b/1v/W/9j/1//X/9b/1v/W/9b/1f/X/9f/1//X/9j/2P/X/9b/1P/U/9X/1f/X/9X/
1P/T/9P/0v/S/9L/0v/S/9H/0f/Q/9D/0P/P/87/zv/O/87/0P/P/8//z//P/8//z//P
/9D/0f/R/9P/0//S/9L/0v/S/9L/1f/V/9f/1//V/9X/1f/T/9L/0v/T/9P/0f/Q/83/
y//K/8j/x//F/8X/yP/J/8n/y//M/87/z//N/83/zf/N/8z/yf/I/8b/xP/C/8H/wv/F
/8b/x//I/8f/xv/F/8T/x//H/8f/x//F/8X/xf/F/8f/x//H/8f/x//H/8j/yP/I/8j/
yP/I/8j/yP/H/8f/x//G/8r/y//K/8n/0f/e//D/BAAmAFkAmADQAP8AIAEtASMB+gC3
AF4A2v8p/3T+//3p/QL+Ef4c/jj+af6c/s/+//4l/0X/ZP+C/5b/qP+3/8b/1P/d/+T/
6P/q/+v/7v/x//P/9P/0//T/9P/2//f/+P/5//z//f/+////AAABAAQABgAGAAYABQAF
AAcABwAJAAoACwAMAA8AEAAOAA4ADwAPABAAEAASABMAFAAVABcAGAAZABoAGwAbABoA
GwAcAB8AIAAhACQAJgAnACgAKwAtAC8AMAAxADQAOAA6ADwAPgBAAEIARQBHAE0AUABR
AFUAVgBZAFsAXwBhAGQAaABrAGsAbQBvAG8AcgB1AHcAeAB7AHsAewB7AHwAfAB8AH4A
ewB5AHYAcwByAHIAcQBuAGoAZwBlAGAAWwBXAFMATgBIAEIAOwA3ADYAMQAtACkAJQAh
AB0AGwAWABEADQALAAYAAwACAAAA/P/5//b/9f/1//X/9f/z//H/8P/w//D/8f/x//H/
8f/y//P/8//y//D/8f/x//H/8f/x//L/8v/0//X/9v/3//f/+P/4//n/+//7//z//P/9
//3//f/9/wEAAQABAAIAAgACAAIAAgAEAAUABgAHAAkACgAKAAoACgAJAAkACQAKAAoA
CgAKAAwACwALAAoACgAKAAoACQAKAAsADAANAAwADAALAAoADAAMAA0ADQANAAsACgAJ
AAcABgAGAAYABgAGAAUABQAEAAQABAADAAIAAgACAAIAAAD///////8AAAEAAgADAAYA
BwAHAAkACAAFAAQAAwACAAYABwAKAAsADQANAA0ACwAIAAgACQAJAAgACAAGAAUAAgAA
AP///f/7//7///////3//v8AAAEAAQABAAEAAQABAP/////+//v/+v/6//z/+v/6//r/
+v/8//z//P/8//3//f/9//3//f/9//3//f////////////3//f/+//7//v/+//7//v8A
AAAA//////3//v8CAAUACAAJAAkADgAcACwAQABjAJYA0gAJAS4BOwEzASYBBQHKAGwA
7f9E/5X+H/7+/RH+KP40/lX+iP6//vP+J/9T/3b/lP+u/8T/1//o//T///8KABAAEgAT
ABQAFwAbAB0AHgAfACAAIAAhACIAIwAkACUAJgAnACUAJQAnACgAKQAqACoAKwAtAC0A
LwAwAC4ALgAwADAAMAAwADEAMQAwADAAMgAzADIAMwA1ADYANQA2ADcANwA4ADkAOgA9
ADwAPQBAAEIAQwBEAEcASQBLAEwATQBQAFEAUgBTAFQAVgBYAFsAXQBhAGQAZQBpAGgA
awBtAHEAdQB4AHwAfwB/AIEAgwCDAIUAiQCMAI4AjQCNAI0AjQCKAIoAigCMAIoAiQCH
AIUAhQCEAIIAfgB5AHcAdgByAG0AaQBlAGAAWgBUAE0ASQBFAD8AOgA1ADAAKwAmACMA
HQAZABYAFQAUABEAEAAOAAoABwAEAAMAAgABAAAA/f/9//z//P/8//r/+f/4//f/9//3
//b/9P/0//X/9f/1//P/8//0//T/9f/1//X/9f/0//T/8//z//X/9f/2//b/9f/1//X/
9f/2//X/9P/0//L/8v/y//L/9f/1//X/9f/z//T/9P/0//b/9f/1//X/9P/0//T/9P/y
//H/8f/w//D/8P/w/+//7f/t/+3/7f/q/+r/6f/o/+j/6P/p/+n/6f/n/+b/5f/j/+L/
4v/i/+D/4P/f/9//3P/c/9z/2//a/9r/2v/a/9j/1//X/9f/1v/V/9T/0//W/9f/1//Z
/9X/1//Y/9f/1v/V/9T/0//T/9X/1f/W/9f/2P/X/9P/0v/S/9H/0f/Q/83/y//G/8T/
w//B/7//wv/D/8P/wf/C/8T/xf/F/8X/xf/F/8H/vf+7/7j/tf+0/7T/tv+2/7b/tv+2
/7b/tv+2/7b/t/+3/7f/t/+3/7f/t/+3/7b/tf+0/7P/s/+z/7T/tP+0/7T/tP+0/7L/
sv+x/7H/s/+0/7b/uf+4/7f/vf/I/9r/7v8MADcAbgCmANEA6ADrAN0AvgCFADIAvv8l
/4D++/3B/cr93/3s/Qb+N/5q/pv+y/75/h3/Pv9Y/2z/fP+P/57/qP+z/7b/uv+6/73/
wP/D/8H/w//E/8X/xv/I/8n/yv/L/8z/zf/O/8//0f/R/9P/1P/X/9j/2P/Z/9v/2//d
/97/4P/g/+L/4v/k/+T/5f/l/+b/5v/o/+n/6v/r/+3/7v/x//L/8//z//b/9//4//v/
+v/7//7/AAABAAIABQAHAAkACgALAA4AEQAUABcAGgAcAB4AIQAjACkALAAtADEAMgA1
ADcAOwA9AEAARABHAEkASwBNAE0ATgBRAFMAVABXAFcAVwBXAFQAVABUAFYAVgBVAFMA
UQBPAE4ATABIAEcARQBEAEAAPQA5ADUAMAAtACgAIgAfABwAFwATAA8ACwAHAAMAAQD7
//f/9P/z//D/7f/s/+r/6P/l/+L/4f/j/+P/4//h/9//3v/e/97/3v/f/+D/4f/h/+H/
4P/e/+D/4f/h/+H/4//j/+T/5P/j/+P/4//j/+T/5v/n/+n/6//r/+z/7P/t/+3/7f/t
/+//7//v//D/8v/y//L/8v/2//f/+P/5//f/+P/4//j/+f/5//r/+//8//z//P/8//3/
/f/+//7//v/+//7//f///////////wAAAAD///7/AAAAAAEAAQD///3//P/7//7//v//
/wAAAgACAAEAAQACAAIAAgABAAIAAgACAAIAAAD///////8AAAEAAgADAAIAAwADAAUA
BQAFAAUABQAFAAYABgAEAAQABAAEAAUABQAHAAcABQAFAAUAAwACAAIAAwADAAEAAAD9
//v/9//0//L/7//x//T/9f/1//b/+P/7//3/+//7//v/+//5//f/9//2//P/8v/y//T/
9P/0//T/9P/2//j/+v/8//3//f/9//3//v///wAAAQABAAEAAQABAAMABQAIAAoACgAK
AAoACgAMAAwACwALAA0ADgASABcAFgAVABkAJAA0AEwAcAChANwAFAE7AU4BTQFDASYB
8QCeACYAgf/K/kf+G/4s/kP+Uv5w/qP+1P4F/z3/b/+V/7D/yP/c/+7//f8MABoAIwAq
AC4ALgAvADIAMwAzADYAOAA6ADwAPQA9AD0APQBAAEEAQgBDAEMAQwBFAEYARwBIAEgA
SQBLAEsATQBOAE4ATgBQAFAAUABQAFEAUQBTAFQAVwBZAFgAWQBbAFwAWwBcAF0AXQBg
AGEAYgBlAGQAZQBoAGoAbQBuAHEAcwBzAHQAdQB4AHsAfgCBAIQAhACGAIkAiwCRAJQA
lQCZAJgAmwCdAKEAoQCkAKgAqwCrAK0ArwCvALAAswC1ALYAtQC1ALUAtQCzALIAsQCy
AK8ArQCqAKcApwCmAKQAoACbAJkAmACUAJMAjwCLAIYAgAB6AHMAbwBsAGcAYwBfAFwA
VwBSAE8ASwBHAEQAQwA+ADsAOgA4ADQAMQAuAC0ALAArACoAJwAnACYAJgAmACUAJQAl
ACUAJwAnACYAJAAkACUAJQAlACcAJwAoACgAKQApACkAKQApACoAKgArACwALQAvADAA
LwAvAC8ALwAxADEAMQAyADMANAA1ADYANQA1ADUANQA2ADgAOQA6ADgANwA3ADcAOAA4
ADgAOAA4ADcANwA2ADgAOAA4ADcAOgA7ADwAPQA6ADoAOQA4ADgAOAA5ADkAOQA3ADYA
NQA3ADYANgA2ADYANgA1ADUAMgAyADIAMQAwADAAMAAwAC4ALQAtAC0ALwAvAC8ALwAv
AC8ALgAvACsAKwArACsAKwAsAC0ALQAtAC0ALAAuAC4ALgAuAC0ALQAvAC8AMQAxADEA
LwArACoAKgApACoAKgAoACcAIwAgAB4AGwAZABwAHQAdAB0AHgAgACEAHwAfAB8AHwAa
ABcAFgAUABIAEAAPABAAEAAQABAAEAAQABAAEAAQABEAEQARABEADwAPAA8ADwAPAA8A
DwAPAA8ADwAQABAAEAAQABAAEAAOAA4ADQANABEAEAASABUAGgAZABcAHAAqADoAUAB3
AKgA4gAXAT4BTQFDAS4BCQHKAG4A7f9I/53+K/4M/iH+NP5C/mX+nP7R/gX/Nf9h/4T/
ov+6/8z/4f/y//7/CwAUABoAHAAdACAAIQAjACUAJgAnACgAKwAtAC8AMQAwADEAMgAz
ADEAMQAzADQANwA4ADgAOQA3ADcAOQA6ADgAOAA6ADoAOQA4ADgANwA3ADYANwA3ADoA
OwA9AD4APQA+AD8APwBAAEEAQgBFAEQARQBIAEoASwBMAE8AUQBTAFQAVQBYAFkAWgBb
AFwAYABiAGUAZwBpAGwAbQBxAHIAdQB3AHsAewB+AIIAhQCJAIsAjQCNAIwAjwCRAJIA
kwCTAJMAkwCTAJQAlQCYAJUAkwCQAI0AjQCMAIoAhgCCAH8AfQB4AHMAbwBrAGYAYwBe
AFgAVQBQAEsARwBDAEAAOwA2ADMALwArACgAJwAhAB0AGwAYABUAEwARABEADgANAAwA
CQAHAAYABgAGAAMAAwADAAMABAAFAAUABAACAAMAAwADAAUABQAGAAYABgAHAAgACQAJ
AAoACgALAAsACwAMAAwACwALAAsACwAPAA8ADwAQAA4ADgAOAA4ADgANAAwACwAOABAA
EQASABAADwAPAA8ADwAOAA0ADAAOAA0ADQAMAAwADAAMAAsACQAJAAkACQAKAAoACQAI
AAYABgAHAAcABwAFAAQAAwAFAAQABAAEAAIAAgABAAEAAAAAAAAA///8//z//P/8//z/
+//7//v/+f/5//n/+f/8//3//f////v/+//7//v/+//8//3//f/9//3//f/9//7//v//
/wAA/v/+//z/+//8//z/+v/4//X/8v/x//H/8P/v/+3/7P/t/+3/7P/s/+//8P/x//H/
8v/y//H/8P/s/+v/6f/o/+j/6P/n/+b/5v/m/+f/6P/r/+j/6P/o/+j/6P/o/+j/6P/o
/+r/6v/q/+r/6v/q/+r/6v/q/+r/6v/q/+r/6v/q/+r/7P/s/+z/7P/u//D/8v/0/wYA
FgAmADYAZACQALwA6ADyAPoAAgEKAboAagAaAMr/YP/2/oz+Iv4y/kL+Uv5i/pP+wv7x
/iD/Qv9k/4b/qP+5/8r/2//s//T//P8EAAwADQAOAA8AEAATABYAGQAcAB4AIAAiACQA
JgAmAA==
         </WaveFormData>
      </LeadData>
      <LeadData>
         <LeadByteCountTotal>10000</LeadByteCountTotal>
         <LeadTimeOffset>0</LeadTimeOffset>
         <LeadSampleCountTotal>5000</LeadSampleCountTotal>
         <LeadAmplitudeUnitsPerBit>4.88</LeadAmplitudeUnitsPerBit>
         <LeadAmplitudeUnits>��V</LeadAmplitudeUnits>
         <LeadHighLimit>2147483647</LeadHighLimit>
         <LeadLowLimit>268435456</LeadLowLimit>
         <LeadID>V3</LeadID>
         <LeadOffsetFirstSample>0</LeadOffsetFirstSample>
         <FirstSampleBaseline>0</FirstSampleBaseline>
         <LeadSampleSize>2</LeadSampleSize>
         <LeadOff>FALSE</LeadOff>
         <BaselineSway>FALSE</BaselineSway>
         <ExcessiveACNoise>FALSE</ExcessiveACNoise>
         <MuscleNoise>FALSE</MuscleNoise>
         <LeadDataCRC32>3389840841</LeadDataCRC32>
         <WaveFormData>
JgAmACYAJgAnACgAKQAqACsALAAtAC4ALwAwADEAMgA1ADYANwA4ADkAOgA7ADwAPwBA
AEEAQgBDAEQARQBGAEcASABJAEoATQBOAE8AUABRAFIAUwBUAFYAWABaAFwAXQBeAF8A
YABiAGQAZgBoAGoAbABuAHAAcwB0AHUAdgB6AH4AggCGAIoAjACOAJAAkwCUAJUAlgCY
AJoAnACeAKAAoACgAKAAoACgAKAAoACeAJ4AngCeAJ0AnACbAJoAmACWAJQAkgCNAIoA
hwCEAIAAfAB4AHQAcABsAGgAZABeAFoAVgBSAEwASABEAEAAPAA6ADgANgA1ADQAMwAy
ADEAMAAvAC4ALAAsACwALAAsACwALAAsACwALAAsACwAKwAqACkAKAApACoAKwAsACoA
KgAqACoALAAsACwALAApACgAJwAmACgAKAAoACgAKgAqACoAKgAoACgAKAAoACoAKgAq
ACoAKAAoACgAKAAoACgAKAAoACYAJgAmACYAJAAkACQAJAAiACIAIgAiACEAIAAfAB4A
HQAcABsAGgAYABgAGAAYABgAGAAYABgAFgAWABYAFgAVABQAEwASABIAEgASABIAEQAQ
AA8ADgAMAAwADAAMAAsACgAJAAgABgAGAAYABgAEAAQABAAEAAcACAAJAAoACgAKAAoA
CgAKAAoACgAKAAgACAAKAAsACwALAAoACQAIAAcABwAIAAYABgAEAAIA///8//n/9//3
//f/9//5//n/+P/4//j/+//7//v/+//4//X/9P/w//D/7v/s/+z/7P/r/+n/6P/o/+j/
6f/p/+b/5v/m/+b/6P/p/+r/6//p/+n/6f/p/+n/6f/p/+r/6v/q/+r/6v/n/+f/5//n
/+n/6f/p/+r/7//0//X/+P8BABIAJQBEAHAAqgDnABoBPQFPAU0BOAEDAbAAMQCJ/9P+
PP7s/e79Bv4U/i7+W/6Q/sP+9v4i/0P/Xv93/4//of+y/77/zP/W/9z/4f/k/+j/6//s
/+//8//0//X/9v/2//j/+P/6//n/+v/7//z/+//8//3//v/8//v/+v/7//z//f/9//7/
/v/+/wAAAQABAAAA//8AAP///v//////AgADAAUABgAEAAQABAADAAYABgAHAAgACAAK
AA0ADwAOAA8AEgATABYAGAAbAB0AHAAeACAAIwAlACcAKQAtAC8AMQAzADMAOAA8AEIA
RgBGAEoATQBQAFQAVgBYAFoAXABeAGAAYABeAF4AXwBfAGEAYQBgAF8AXgBcAFoAWABX
AFUAUwBRAFEATwBMAEgAQgA+ADoANAAuACkAJAAhABsAFwATABAACwAGAAEA/f/5//b/
8//x/+3/6f/n/+T/4f/d/9n/1//V/9P/0//S/87/zv/M/8v/zP/M/8v/y//I/8f/xv/F
/8T/xP/E/8P/wv/B/8H/wP/A/8D/wP/A/7//v/+//8D/vv+//7//v/+//7//v/+//73/
v/+//7//v/+//7//v/+9/77/vv++/7z/vf+9/73/vv++/7//wP++/77/vv++/73/vf+7
/7v/uv+5/7j/tv+4/7j/uP+4/7b/tf+1/7P/s/+z/7T/tP+0/7T/tP+0/7P/sv+x/7D/
sP+w/7D/r/+v/67/rv+t/63/rf+t/63/qv+p/6n/qf+q/6r/qf+p/6v/q/+r/6v/rf+t
/67/rv+u/6v/qv+r/6z/rf+u/67/sP+x/7L/sv+x/7D/rP+r/6v/rP+s/6v/qP+l/6H/
n/+d/5z/nf+f/5//of+i/6D/of+i/6P/o/+j/6P/o/+g/5//m/+Y/5T/kv+S/5P/kf+Q
/5D/kP+O/4//j/+O/47/jv+O/4//j/+P/4//j/+N/43/jf+N/4v/i/+M/4z/jP+M/4z/
i/+L/4v/i/+L/4v/i/+M/4//jv+N/5b/o/+2/8//8v8kAF4AmwDOAO8A/QD7AN4AoQA+
AKv/+f5H/sL9kv2k/br9yP3q/Rv+Tv59/qz+1v75/hb/M/9L/1//cv+E/5D/nP+k/6v/
rv+y/7X/uv+9/7//wP/B/8L/xf/I/8n/zP/N/87/z//Q/9L/1P/W/9j/2//b/9v/3f/d
/93/3P/c/9//4P/j/+X/5//o/+n/7P/r/+r/6//r/+3/7//y//T/8//0//X/9f/4//j/
+f/6//3/AAAEAAcABwAHAAkACQAKAAwADwARABAAEgAUABcAGgAdACAAJQAnACkAKwAr
AC0AMAA1ADgAOgA+AEEARABGAEgASgBMAE4AUABSAFIAVABUAFUAVQBTAFMAUgBRAFEA
UABPAE4ATQBLAEkARwBGAEUAQwBAADsAOAA1ADAALAAnACIAHwAdABkAFQASAAwACAAE
AAEA/v/8//r/+f/0//H/8P/u/+3/6//p/+n/6v/p/+r/6v/m/+b/5P/j/+T/5P/j/+P/
5f/l/+X/5f/m/+b/5v/l/+X/5f/m/+b/5v/m/+b/5v/l/+X/5f/m/+T/5f/l/+X/5//n
/+f/5//n/+n/6f/p/+n/6f/p/+n/6f/q/+r/6v/q/+v/6//r/+v/6v/q/+r/6//s/+3/
7v/v/+//7f/t/+3/7f/t/+z/7P/s/+z/7P/s/+v/6//p/+n/6f/q/+r/5//m/+X/5P/l
/+b/5//o/+f/5v/l/+P/5f/k/+T/4//h/+H/4f/h/+L/4f/h/+H/4v/i/+H/4f/i/+H/
4P/f/9//3//g/+D/4v/j/+T/5P/i/+P/4//j/+P/5P/m/+b/5v/m/+T/5v/n/+j/6f/p
/+n/5v/n/+f/6P/o/+X/4v/f/9v/2//Z/9j/2f/Z/9n/2//c/9z/3f/e/9//3//f/9//
3//d/93/2v/Y/9r/2v/c/9//4f/g/+D/4P/i/+P/4//i/+P/5P/l/+f/5//n/+f/5//o
/+n/6v/r/+v/6//s/+z/7f/u/+//7//v/+//7//v//H/8//6////AAADAAwAGwAuAEkA
cACoAOYAHwFMAWMBaQFdATQB5wB0ANf/If99/hz+DP4k/jb+TP52/qn+2v4L/zz/ZP+B
/5z/r//B/9P/4v/w//z/BAAIAAsADAAMAA0ADgARABUAFgAXABgAGgAcABwAHgAeAB4A
HgAeAB8AIAAhACIAJQAlACUAJwAmACcAJwAoACoAKgAsAC0ALgAuAC4AMAAxADIANQA3
ADYANwA5ADoAOQA6ADsAOwA9AD4AQABCAEIARABHAEkATABNAFAAUQBQAFIAVQBXAFYA
WABaAF0AYQBjAGUAaQBtAG8AcQBxAHMAdgB7AH4AfgCCAIUAiACLAI4AkQCUAJUAlgCX
AJYAlgCWAJcAlwCYAJkAmQCZAJkAmACXAJYAlwCVAJMAkQCSAJEAjwCMAIsAiACFAIAA
fgB7AHgAdwB1AHEAbQBqAGQAYABcAFkAVgBUAFIAUQBQAE0ATABKAEoARwBEAEMAQQA/
AD8APgA+AD4APAA7ADwAPAA7ADsAOQA5ADkAOQA4ADgAOAA3ADQAMwAzADIAMQAwAC8A
LgAsACsAKgAqACkAKQAoACcAJwAnACcAJwAmACcAJgAlACUAJQAlACUAJQAmACYAJgAl
ACUAJAAjACUAJAAkACQAIwAiACEAIAAjACMAIQAhAB8AHwAfAB4AHAAcABwAHAAaABkA
GQAXABcAFwAYABgAFQAUABMAEgASABIAEgASABAAEAAQAA8ADQAMAAwACwAKAAkACAAH
AAYABQAFAAUACAAIAAcABwAHAAcABwAHAAkACwAMAAwADAAMAAwADAAMAAwADgAPABAA
EAAPAA4ACgALAAsADAAMAAsACAAFAAEA/f/5//b/9f/3//f/+f/6//j/+f/6//v/+v/5
//j/9//3//f/9P/y//L/8P/w//H/8P/u/+3/7P/u/+//7//u/+z/7P/s/+3/6//r/+v/
6//p/+n/6f/p/+v/6//s/+z/7P/s/+z/6//t/+3/7f/t/+//8f/y//X/+P/7/wIAEQAk
AD0AYACSAMgAAQE0AVMBXwFXATYB+QCYAA0AXf+r/ij+9v0G/iD+MP5Q/oP+uP7p/hr/
RP9j/4D/m/+x/8X/1P/g/+z/9v/+/wMABAAGAAkADAARABEAEgATABQAGAAaABoAHAAd
AB4AHwAgACEAIgAjACQAIwAjACMAJQAoACkAKQAqACoAKgAsAC0ALgAuAC4AMAAuAC4A
MAAxADIAMwA1ADYANgA2ADYANQA4ADgAOQA6ADoAPAA/AEEARABFAEgASQBKAEwATwBR
AFAAUgBUAFcAWgBdAGAAZQBnAGkAawBrAGwAbgByAHQAeAB8AH8AggCFAIgAiwCOAI4A
kACSAJIAlACUAJUAlQCTAJMAkgCRAJEAkACPAI4AjQCLAIkAhwCHAIUAggB+AHoAdgBy
AGwAZgBhAFwAWQBXAFMATwBMAEYAQgA+ADsANQAyAC8ALQAqACcAJgAkACIAHwAcABsA
GwAZABkAGAAWABYAFAATABIAEgARABEAEQARABEAEQASABIAEgARABMAEwAUABQAFAAU
ABQAFAAUABUAFgAYABgAGQAZABkAFwAXABcAFwAZABsAGwAbABsAGwAbABsAGQAaABoA
GgAcAB0AHQAdABwAGgAZABgAGwAcAB0AHgAeAB0AGgAZABkAGQAZABgAGAAYABgAGAAY
ABcAFwAVABMAEwAUABQAFQAUABMAEgASABIAEgASABAAEAAQAA8AEQAQABAADwAPAA8A
DwAPAA4ADQANAA0ADgAOAA0ADQAPABEAEwATABAADgAOAA4ADgAQABIAEwAUABQAEwAS
AA4ADQANAA4ADgAOAAwACgAHAAYAAwABAAEAAQABAAMABAAEAAUABgAHAAgACQAKAAsA
CAAHAAMAAAAAAP7//v////3//P/8//z//v///////v/+//7//v///////////////f/9
//3//f/9//3//v/+//7//v/+//3//f/9//3//f//////AgAFAAQAAwAIABUAJgA9AFoA
hAC+APsANgFjAXkBewFiASsB0ABHAI//0f4+/gT+FP4o/jL+Sv53/qb+2f4M/zL/Tf9o
/4P/mf+r/77/0P/e/+b/7P/x//T/9v/3//j/+//9//7///8AAAQABgAGAAgABwAIAAkA
CgALAAwADQAOABIAEwAUABcAGAAZABkAGgAYABgAGgAbAB0AHgAfACIAJAAkACYAJwAq
ACsALQAuAC8AMAAxADEAMQAwADAAMAAwADIANQA3ADgAOQA8AD0APAA+AEEAQwBEAEYA
SABLAE0ATwBRAFUAWQBbAF0AXQBgAGQAagBuAHAAdAB3AHoAfQCAAIMAhgCIAIoAjACM
AIwAjACNAI0AiwCLAIoAiQCLAIoAiQCIAIYAgwCAAH0AeQB3AHQAcABuAGwAagBmAGAA
WwBWAFMAUABNAEoASABFAEIAPwA9ADcANAAxAC8ALwAtAC0ALAAqACcAJAAjACEAHwAf
AB4AHAAcABoAGQAWABYAFQAVABUAFQAVABUAEwASABEADwANAA0ADgAOAA4ADgAOAA4A
DQANAA0ADgAOAA8ADwAPAA8ADwAPAA8ADwARABEAEQARABEAEQARAA8AEAAQABAAEAAR
ABEAEQARABAAEAAQABAAEAAQABAADwAPAA0ADQANAA0ADQAMAAoACgAKAAoACwALAAwA
CwALAAsADAAMAA0ADAALAAoADAAMAAwADAAOAA4ADgANAA0ADAAMAAsADAANAA4ADwAM
AAsACwALAAwADAALAAsADwAPAA8ADwARABEADgAPABAAEQASABIAFAAVABYAFQAVABUA
EgATABMAFAAUABMAEAANAAkABgADAAEAAQABAAEAAwAEAAIAAwAEAAUAAwADAAMAAwD/
/////P/6//n/+P/5//v/+//6//r/+v/5//n/+P/2//j/+P/4//n/+P/3//b/9f/1//X/
9f/1//X/9f/2//b/9v/2//b/9f/0//P/8v/x//X/9//4//v//P///woAGwAuAEcAcACk
ANwAEQE8AVcBXwFVASwB3QBmAMP/Cf9l/gj+/P0U/ib+OP5g/pP+yP75/ij/Tv9t/4b/
mf+t/7//zP/a/+j/8v/4//v//v/+/wEABAAFAAkACgALAAwADQAOAA0ADgAQABIAFAAW
ABcAGAAZABoAGQAZABkAGwAcAB0AHQAeACAAIAAiACMAJAAkACQAJgAmACYAKAApACsA
LQAwADIAMwA0ADUANQA2ADYANwA4ADoAPAA/AEEAQgBDAEYARwBIAEoATQBPAFAAUgBU
AFcAWQBbAF0AYQBlAGcAaQBpAGoAbABwAHIAcgB2AHkAfAB8AH4AgACCAIQAhgCIAIgA
hgCGAIcAhwCFAIUAhACDAIEAgAB/AH4AfAB5AHYAcwBvAG0AagBmAGMAYABdAFgAVABP
AEoARwBDAD8AOwA4ADIALgAqACcAIwAgAB0AGwAYABUAFAASAA4ACwAIAAcACAAHAAgA
CAAFAAQAAQD///7//v/9//3/+//7//v/+//6//r/+v/5//r/+//9//7//f/8//v/+v/7
//v/+//8//r/+//7//v/+//7//v/+//8////AAABAAMAAwADAAMAAwAEAAQABAAEAAUA
BQAFAAMAAgACAAIAAAAAAAAAAAD//////f/9//v/+//7//r/+v/6//r/+v/8//v/+//5
//n/+f/6//r/9//2//X/9P/0//T/9P/0//P/8v/x/+//8f/w//D/7//v/+//7//v/+7/
7f/t/+3/7v/w/+3/7f/s/+z/7P/s/+z/7P/u/+//8P/x//H/8f/u/+3/7f/u/+7/8P/u
/+z/6f/m/+P/4f/h/9//3//h/+L/4P/h/+L/4//j/+P/4//j/+P/4//g/97/2v/Y/9j/
2f/b/9r/2v/a/9j/2f/Z/9j/2f/a/9v/3f/b/9v/2//b/9v/2//b/9v/2//b/9z/3P/b
/9r/2f/X/9n/2f/Z/9n/2//Z/9r/2//a/9v/3v/r//r/CwAiAEQAdgCxAO4AIwFLAV0B
VgExAewAiwD3/zn/gP4C/uT9/P0K/hT+N/5o/pv+zP76/h3/Ov9Z/3X/if+c/67/vv/K
/9b/3f/c/9z/3f/g/+f/6f/q/+v/7P/s/+7/7v/w//P/9P/1//b/9//4//n/+v/7//v/
+//9//7//////wAAAAAAAAIAAwACAAIAAgAEAAYABgAIAAkACQAJAAoACgANAA4ADwAP
AA4ADgAPABAAEAASABUAFwAYABkAHAAdAB4AIAAjACUAJAAmACgAKwAtAC8AMQA1ADcA
OQA7ADsAPQBAAEUASABIAEwATwBSAFQAVgBYAFoAWgBcAF4AXgBgAGAAYQBhAGEAYQBg
AF8AXwBeAF0AXABbAFkAVwBVAFEATwBMAEgAQwBAAD0AOAAzAC0AJwAjAB8AGwAXABQA
EAAMAAgABQD///z/+f/3//P/7//t/+r/6v/n/+T/4//h/9//3//e/9r/2v/Y/9f/2P/Y
/9f/1//V/9X/1f/V/9b/1v/W/9X/1f/V/9b/1v/Y/9j/2P/Y/9X/1f/V/9b/2P/Z/9n/
2f/Z/9n/2f/Z/9f/2f/Z/9n/1//X/9f/1//Y/9r/2//c/9v/2//a/9n/2f/Y/9j/2P/Y
/9j/2P/Y/9v/2//Z/9n/2f/Z/9n/2P/Y/9j/2P/Y/9n/2f/a/9n/2f/Z/9r/2v/b/9r/
2f/Y/9j/2P/Y/9j/2v/a/9r/2f/X/9b/1v/V/9f/1//X/9f/1//X/9j/2f/Y/9j/1//X
/9v/2//b/9v/3f/c/9z/3P/c/9z/3f/g/+L/5P/j/+P/4//g/+H/4f/i/+L/5P/i/+D/
3f/a/9f/1f/V/9f/1//Z/9r/2v/b/9z/3f/d/93/3f/d/9v/2//Y/9b/0//Q/8//z//Q
/9D/0f/S/9D/0f/R/9D/0v/S/9L/0//T/9P/0//T/9X/1f/V/9X/1f/V/9b/1v/W/9b/
1v/V/9X/1f/V/9X/0//V/9j/2f/Y/9n/4v/v/wIAFwA2AGQAoADfABgBQwFZAVsBQAED
AaYAGQBh/6X+Gv7u/QT+Fv4g/j7+bf6g/tH+AP8m/0X/YP97/5P/pf+0/8T/0v/c/+T/
6f/s//D/8//0//f/9//4//n/+v/8//7//v8AAAMABAAFAAYACQAKAAsADAANAA0ADQAP
ABIAEwATABQAFgAWABgAGQAaABoAGgAcABwAHAAeAB8AIgAjACUAJgAnACgAKQApACoA
KgArACwALAAuADEAMwA0ADUAOAA5ADwAPgBBAEMARABGAEgASwBLAE0ATwBTAFkAWwBd
AF0AYABiAGYAaABqAG4AcQB0AHQAdgB4AHoAegB8AH4AfgCAAIAAgQCBAIEAgQCAAH8A
fAB6AHgAdgB3AHUAcwBxAG0AawBoAGQAYgBgAF4AWgBUAE8ASgBHAEUAQQA9ADoAOAA0
ADAALQAnACQAIQAfABwAGQAYABYAEgAPAAwACwANAAsACwAKAAgACAAGAAUABgAGAAUA
BQAFAAUABQAFAAQABAAEAAMAAwADAAQABAAEAAQABAAEAAUABQAFAAYABgAHAAcABwAH
AAcABwAHAAgACwAMAA0ADQANAA0ADQAPABAAEAAQABAAEQARABEADwAOAA4ADgAOAA4A
DgAOABEAEQAPAA8ADgANAAwACgALAAwADQAOAA0ACwAKAAcACQAJAAoACgAJAAgABwAG
AAQABAAEAAQABAAEAAQAAwABAAAAAAD///3//f/9//3/+v/5//n/+f/7//z//P/9/wEA
AQABAAEAAAD///7//f/8//3/AAACAAQABQAFAAUAAgABAAEAAgACAAUABAADAAEA/f/5
//b/9f/1//X/9//4//j/+f/6//v/+//7//v/+//8//3/+//6//b/9P/0//X/9//2//b/
9v/0//X/9f/0//L/8v/y//P/9f/1//X/9f/3//f/9//3//f/9//4//j/9v/2//b/9f/3
//f/9//3//X/9f/4//n//P///wAAAwAQACMAOABWAIQAuQD0ACUBQwFNAUgBLwHyAJEA
BwBX/6T+Hv7m/fT9Dv4a/jX+aP6d/tL+Av8t/07/a/+D/5n/rv++/8z/1v/g/+f/6v/u
//H/9P/5//v//P/9//7///8AAP//AAADAAQABQAGAAYABgAGAAYACQAJAAkACwAKAAsA
CwAMAAoACgAMAA0ADAAMAAwADgAMAAwADgAPABAAEQATABQAEwAUABUAFQAWABYAFwAY
ABgAGgAdAB8AIAAhACQAJQAkACYAKQArACwALgAwADMANQA3ADkAPQA/AEEAQwBDAEQA
RgBKAEwAUABUAFcAWgBcAF4AYABiAGQAZgBoAGgAaABoAGkAaQBpAGkAaABnAGoAagBq
AGoAawBpAGcAZQBjAGEAXgBaAFkAVgBTAE4ASgBFAEAAPQA5ADUAMQAuACoAJgAiAB8A
GwAYABUAEwAQAA0ADAAKAAgABQACAAEA///9//3//P/7//z/+//7//j/+P/3//f/+f/5
//n/+f/4//j/+P/3//n/+f/6//r/+P/4//j/+P/3//f/9//4//r/+//7//v/+//7//v/
+//6//v/+v/5//f/9//3//f/+P/6//v//P/6//v/+//7//3//P/8//z//P/8//z//P/7
//v/+f/5//n/+f/5//j/+v/6//r/+v/4//f/9//1//X/9f/2//b/9//2//X/9P/y//L/
8v/y//T/9P/0//P/8//y//L/8f/x//H/8f/x//D/7//v/+//7v/u/+3/7f/x//H/8f/x
//P/9f/4//X/9P/z//L/8P/y//P/9P/2//f/+P/2//P/8//0//T/9P/y//D/7f/q/+f/
5f/l/+X/5f/n/+j/6P/p/+r/6//r/+v/6//r/+j/5//j/+D/3P/a/9r/2//d/9z/3P/c
/9v/2//a/9j/2v/a/9r/2//b/9v/2//b/9n/2f/Z/9n/2//b/9z/3P/a/9r/2v/Z/9n/
2f/Z/9n/1//Z/9z/3//e/9//5P/v/wAAFQAyAFwAkgDNAAQBKwE/AUEBMAH/AKwALwCL
/9X+Nv7c/dr99v0E/h7+Tf6A/rH+4P4O/zH/UP9p/3//kf+k/7T/vv/I/9D/1f/W/9j/
2//e/9//4P/g/+D/4P/k/+b/5v/o/+n/6v/r/+z/6//s/+3/7v/v/+//7//x//D/8f/x
//L/8f/w//H/8f/y//L/8v/0//L/8v/0//X/9f/1//b/9v/1//b/9//3//j/+P/5//r/
+//8//7////+////AgADAAIABAAHAAkACgAMAA4AEQASABMAFAAXABsAHQAfAB8AIgAk
ACgAKgAsADAAMwA2ADgAOgA8AD4AQABCAEQARABEAEQARQBFAEUARQBEAEMARQBEAEMA
QgBAAD0AOgA3ADUAMwAwACwAKQAmACMAHgAcABcAEgAPAAsABwADAAAA/P/4//T/8f/t
/+r/5//l/+D/3f/c/9r/2P/V/9L/0f/T/9H/0f/Q/87/zv/M/8v/yv/K/8n/yf/J/8n/
yf/J/8j/yP/I/8f/yP/J/8v/zP/L/8r/yf/I/8j/yf/K/8z/zP/N/83/zf/L/8v/y//L
/8v/zf/N/83/zf/N/83/zf/O/9D/0f/S/9D/0f/R/9H/0//S/9L/0v/U/9T/1P/U/9X/
1f/T/9P/0//T/9P/0v/S/9L/0v/S/9T/0//T/9H/z//P/9D/0P/N/8z/y//K/8r/yv/K
/8r/yv/K/8r/yf/L/8r/yv/J/8f/x//H/8f/yP/H/8f/x//I/8j/x//H/8n/yf/J/8n/
y//L/8z/zP/M/83/zv/O/87/zv/O/9D/0v/T/9T/1f/V/9X/0v/R/9H/0v/S/9L/0P/O
/8v/yP/F/8P/w//F/8X/x//I/8r/y//M/83/y//L/8v/y//L/8v/yP/G/8L/wP/A/8H/
wf/A/8D/wP/B/8P/xP/E/8L/wv/C/8P/xf/F/8X/xf/F/8X/xf/F/8b/x//J/8r/yv/K
/8r/yf/H/8f/x//H/8n/y//Q/9P/1P/T/9j/4//0/wsALABaAJIAzQAAASMBNQE1ASIB
7QCUABEAY/+p/hb+1P3c/fj9Bv4g/lH+gv6z/uj+GP87/1b/bf+B/5P/pP+y/8D/yv/Q
/9X/2P/a/9v/3v/h/+T/5v/o/+r/6v/s/+z/7v/x//L/8//0//X/9v/3//j/+f/5//n/
+//8//3//f/+//z//P/+/////v/+//7/AAABAAIABQAHAAgACQALAAwADQAOAA8ADwAS
ABIAEwAUABYAGAAbAB0AHwAhACUAJwAqACwALwAxADMANgA5AD0APQA/AEEARQBLAE0A
TwBPAFIAVABYAFoAXABgAGMAZgBoAGoAbABuAHIAdAB2AHYAdgB2AHcAdwB1AHUAdABz
AHMAcgBxAHAAbwBtAGsAaQBnAGUAYgBeAFwAWgBYAFQATgBJAEQAQQA7ADcAMwAwACwA
KAAkACEAHQAaABcAFQAUABEAEAAOAAwACQAGAAUABQADAAMAAgACAAIAAAD///z//P/7
//v//f/9//3//f/8//z//P/7//v/+//8//z//v/+//7//v////////8AAAIAAwADAAMA
AwADAAMAAwADAAUABQAFAAcABwAHAAcABQAGAAYABgAHAAkACgALAAsACgAKAAoADAAM
AAwADAAPAA8ADQANAA0ADQANAAwADQAOAA8AEAAOAA0ADQALAAsACwAMAAwACwAKAAkA
CAAIAAgACAAIAAgACAAIAAcABwAGAAYABQAFAAUABQAFAAQAAwADAAMABgAGAAUABQAF
AAUABQAFAAMAAwAEAAQABAAFAAYABgAIAAUABAAGAAYABgAGAAYACAAJAAoACwALAAsA
CAAFAAUABgAGAAkACAAHAAUAAAD9//v/+//7//v//f/+/wAAAQACAAMAAwADAAMAAwAD
AAMAAAD+//z/+v/6//v//f/8//z//P/8//3//f/8//7//v/+////////////////////
/////wEAAQACAAIAAgACAAIAAQABAAEAAQABAAUABQAGAAsADgAPABAAFQAiADUATABu
AJoA0wAOAUEBXwFpAWIBRwEMAa0AIQBz/8D+PP4I/hb+LP48/lv+jv7D/vj+KP9R/3T/
kf+p/7//1P/o//b/AgAMABMAFgAcAB8AIgAjACcAKAApACoALAAuAC4AMAAzADQANQA2
ADUANgA3ADgAOwA7ADsAPQBAAEEAQQBCAEQARABGAEcARgBGAEYASABIAEgASgBLAE4A
TwBRAFIAUQBSAFMAUwBWAFYAVwBYAFwAXgBhAGMAZABlAGgAaQBqAGwAbwBxAHEAcgBz
AHUAdQB3AHkAfQCBAIMAhQCFAIgAigCOAJAAkACUAJcAmgCcAJ4AoACiAKQApgCoAKgA
qgCqAKsAqwCsAK0ArQCtAKsAqgCpAKgAqQCnAKUAowCfAJ0AmgCWAJUAkgCPAIoAhgCB
AHwAeQBzAG8AawBoAGYAYgBeAFsAVwBUAFEATwBKAEcARgBEAEQAQQA+AD0AOwA5ADkA
OAA2ADYANAAzADIAMgAxADEAMwAzADMAMwAxADAALwAtAC4ALwAxADIAMwA0ADUANgA1
ADUANQA2ADgAOQA5ADkAOQA5ADkAOQA7AD0APQA9AD0APQA9AD0APAA8ADsAOgA9AD8A
QABBAEEAQABAAEAAPgA+AD4APgBAAEEAQABBAEEAQQBBAEAAQABAAEAAQABAAD8APwA9
AD8APwBAAEAAPwA+AD0APAA8ADwAPAA8ADwAPAA8ADsAPQA8ADwAOwA5ADkAOQA5ADoA
OQA5ADkAOAA4ADcANwA6ADsAPAA9ADwAOwA7ADoAPAA9AD4APgA9AD0APAA7ADwAPQA+
AD8APQA8ADwAPAA7ADsAOgA5ADYAMwAyADIAMQAwAC4ALQAuAC4ALgAuADEAMgAzADIA
NAA0ADIAMQAtACwAKwApACoAKQApACkAJgAmACcAKQArACgAKgAqACoAKgAoACgAKAAo
ACoAKgAqACoAKgAqACoAKgAoACgAKAAoACoAKgAqACoALAAsACwALAAuADAAMgA0AEQA
VABkAHQAowDQAP0AKgFCAVgBbgGEATUB5gCXAEgAzP9S/9j+Xv5r/nb+gf6M/rz+6v4Y
/0b/Z/+I/6n/yv/c/+7/AAASABwAJAAsADQANgA4ADoAPABAAEIARABGAEgASgBMAE4A
TwBQAA==
         </WaveFormData>
      </LeadData>
      <LeadData>
         <LeadByteCountTotal>10000</LeadByteCountTotal>
         <LeadTimeOffset>0</LeadTimeOffset>
         <LeadSampleCountTotal>5000</LeadSampleCountTotal>
         <LeadAmplitudeUnitsPerBit>4.88</LeadAmplitudeUnitsPerBit>
         <LeadAmplitudeUnits>��V</LeadAmplitudeUnits>
         <LeadHighLimit>2147483647</LeadHighLimit>
         <LeadLowLimit>268435456</LeadLowLimit>
         <LeadID>V4</LeadID>
         <LeadOffsetFirstSample>0</LeadOffsetFirstSample>
         <FirstSampleBaseline>0</FirstSampleBaseline>
         <LeadSampleSize>2</LeadSampleSize>
         <LeadOff>FALSE</LeadOff>
         <BaselineSway>FALSE</BaselineSway>
         <ExcessiveACNoise>FALSE</ExcessiveACNoise>
         <MuscleNoise>FALSE</MuscleNoise>
         <LeadDataCRC32>4166537519</LeadDataCRC32>
         <WaveFormData>
8P/w//D/8P/y//L/8v/y//T/9P/0//T/9f/2//f/+P/6//r/+v/6//z//P/8//z//f/+
////AAACAAIAAgACAAMABAAFAAYABwAIAAkACgALAAwADQAOABEAEgATABQAFwAYABkA
GgAdAB4AHwAgACIAJAAmACgAKgAqACoAKgAuADAAMgA0ADYAOAA6ADwAPQA+AD8AQABD
AEQARQBGAEgASABIAEgARgBGAEYARgBFAEQAQwBCAEAAQABAAEAAPQA8ADsAOgA4ADYA
NAAyAC8ALAApACYAIwAgAB0AGgAXABQAEQAOAAwACgAIAAYABAACAAAA/v/8//z//P/8
//v/+v/5//j/9v/2//b/9v/2//b/9v/2//b/9v/2//b/9P/0//T/9P/2//b/9v/2//j/
+P/4//j/+P/4//j/+P/2//b/9v/2//f/+P/5//r//P/8//z//P/+//7//v/+/wAAAAAA
AAAAAgACAAIAAgAEAAQABAAEAAQABAAEAAQAAgACAAIAAgAEAAQABAAEAAQABAAEAAQA
AgACAAIAAgACAAIAAgACAAIAAgACAAIAAgACAAIAAgAAAAAAAAAAAP7//v/+//7//P/8
//z//P/+//7//v/+//7//v/+//7//P/8//z//P/8//z//P/8////AAABAAIABAAEAAQA
BAACAAIAAgACAAAAAAAAAAEABQAFAAUABQADAAIAAgACAAMAAwACAP//+//4//b/9P/z
//P/9f/3//f/9v/2//f/+P/4//j/+P/4//b/9f/y//D/7//v/+//7//v/+7/7v/w//D/
8P/x//D/7//u/+3/8P/x//L/8//x/+//8f/x/+//7//x//H/8f/x//H/8f/z//L/8v/y
//X/8//x//P/9//5//z/AgAQACIAOABVAH0AswDsACEBTgFtAXgBbAE5AdcATgCr/w3/
if46/jL+Q/5P/mP+i/66/uv+GP9A/17/dv+O/6L/sf/A/9D/3P/m/+z/8f/0//j/+v/8
//////8AAAAAAwAFAAYABwAIAAkACgANAA4ADAAMAA0ADQAMAAwADAAMAA0ADQAOAA8A
EgASABIAEgAUABMAEwAUABIAEgARABEAEwATABcAGgAYABgAGQAZABcAGAAZABsAGwAb
AB0AHwAfACAAIQAiACYAKAApACoAKwAtAC0AMAAuADEAMwA1ADcAOQA8AD4AQQBEAEcA
SgBLAE4AUgBTAFUAWABbAF0AXgBhAGEAYQBhAGAAYABhAGIAYgBiAGIAXwBeAF4AXgBd
AF0AXABZAFcAVgBUAFMAUABPAEwASQBCAD8AOwA4ADYANAAxAC4AKgAnACQAIQAgACAA
HgAaABcAEwASABIADwANAAsACgALAAkACQAJAAUABQAFAAUABAAFAAYABgAFAAQAAgAB
AAIAAgACAAEAAQABAAIAAgAAAAAAAQABAAMAAwADAAQAAgADAAMAAwAEAAUABQAEAAQA
BgAHAAgACAAHAAcABwAHAAcABQAFAAUABwAIAAgACgAJAAgACAAJAAcABwAKAAwACwAJ
AAgABwAHAAYABgAHAAcABwAHAAcABgAFAAUABgAGAAYABgAFAAYABwAHAAYABQAEAAMA
AwADAAMAAwABAAEAAQAAAAAAAQACAAIAAQAAAP///v/+//////8AAAEAAwAEAAUABQAF
AAUABQAFAAMAAgAEAAQABAAEAAYABgAHAAkACAAHAAYAAwACAAIAAgADAAEAAAD9//v/
+P/2//T/8//z//X/9//3//b/9v/3//j/9v/2//b/9v/y//H/7v/s/+n/6f/p/+n/6//q
/+r/6v/q/+r/6//r/+v/6//r/+v/6//r/+v/6//p/+v/6//r/+n/6//r/+v/6//r/+v/
6//q/+r/6v/r/+n/5//p/+3/6//s//T/AgAWADAAUQB/ALcA8gApAVYBcQF6AWIBIQGv
ABQAbf/T/lf+IP4q/jv+Q/5h/o/+vP7p/hT/OP9W/27/hP+W/6X/tP/C/8z/1P/a/9//
4P/i/+T/5v/p/+n/6v/q/+3/7//w//H/8v/y//L/9P/0//T/9P/1//X/9v/2//b/9v/1
//X/9v/3//r/+v/6//r//P/7//v//P/7//z//P/9/wAA//8CAAQAAgACAAMAAwABAAIA
AwAFAAYABwAKAA0ADgAOAA4ADgAPABAAEAAQABMAFQAVABgAGQAdACAAIwAkACUAJwAo
ACwALgAwADIANAA2ADkAOQA7AD4AQQBDAEMARQBEAEMARABEAEUARwBHAEYARQBEAEEA
QABAAEAAPgA9ADsANwA2ADQAMQAvACwAKwAoACUAIgAfABsAGAAUABIADwAMAAoABwAE
AAEAAAAAAP7/+v/3//P/8v/y//H/7//t/+z/7f/r/+v/6//n/+f/5//n/+P/4//j/+L/
4//k/+T/5f/k/+T/5P/j/+X/5f/m/+b/5v/m/+f/5//n/+f/5//o/+j/6f/p/+n/6P/p
/+n/6P/o/+r/6//s/+7/7f/t/+3/7v/v/+7/7//x//P/9P/0//P/8f/v/+7/7v/t/+7/
8v/z//P/8v/y//H/8f/w//D/8f/x//H/8f/z//L/8f/x//H/8v/z//T/8P/w//D/7//w
//H/8v/z//H/8f/x//H/8f/x//H/8P/x//H/8f/w/+7/7v/u/+7/7//v/+7/7v/u/+//
7//v/+3/7f/t/+3/7v/v//D/8f/0//T/9P/1//b/9P/0//T/9P/0//b/9v/3//n/+f/5
//n/9//4//j/+P/5//j/9v/y/+//7v/s/+r/6f/s/+//8v/z//L/8v/z//T/8v/y//L/
8v/u/+3/6v/o/+n/6f/p/+n/6f/o/+j/6P/m/+b/5//n/+n/6f/p/+n/5//n/+f/5//m
/+n/6v/r/+n/6//r/+v/6//r/+v/6//q/+r/6v/r/+3/7//z//f/+f/+/wgAGAAsAEYA
aQCZAM8ACAE5AVwBawFkAToB4QBhAML/J/+l/k3+Nv5G/lP+Yf6H/rX+4P4P/zj/Wv92
/4r/nP+s/73/yv/Y/+T/7P/w//P/9v/2//j/+v/9/wEAAgACAAUABwAIAAkACgAIAAgA
CgAKAAoACgALAAsADAAMAAwADAANAA0ADgAPABAAEAAQABAAEgARABEAEgAUABYAFwAZ
ABkAFwAZABoAGAAYABkAGQAbABwAHQAfAB8AHwAhACMAJQAmACcAKAAoACoAKwAsACsA
LQAtADAAMQA1ADgAOwA9AD8AQgBEAEUARgBHAEgASgBMAE8ATwBRAFQAVwBZAFoAWwBZ
AFcAVwBWAFYAVwBWAFYAVgBWAFEAUABQAFAATQBNAEwASQBIAEYAQwBBAD4APQA6ADcA
NQAzADAALgAsACoAJwAkACIAHwAcABkAGQAaABkAFgAVABEAEAAQAA0ACwAJAAgABwAF
AAUABQABAAEAAQABAAAAAQACAAIAAgACAAEAAQAAAAAAAAD///////8AAAAAAAAAAAEA
AQABAAEAAQACAAIAAwADAAMABgAHAAcABgAGAAgACQAKAAoACQAJAAkACgALAAoACwAN
AA8AEAAQABEAEQARABIAEQAPAA8AEgAUABMAEQAQABMAEwASABIAEQARABEAEQARABAA
DwAPABAAEAAQABAAEAAQABAADwARABEAEQARABEAEQARABEADwAPAA8ADgAPAA8ADwAO
AAwADAAMAAwADgAPAA8AEAAOAA8ADwAPABEAEQARABMAFAAUABQAFAAUABYAFgAXABkA
FwAXABcAFQAWABYAFgAXABcAFgATABEADgAMAAoACQALAA0ADwAPAAwADAANAA4ADQAM
AAsACgAKAAkABgAEAAUABQAFAAUAAwACAAIAAgAEAAQABQAFAAUABQAFAAUABwAHAAcA
BwADAAUABQAFAAUABwAHAAcACQAJAAkACQAGAAYABgAHAAsACwALAA0ADwASABgAKAA8
AFQAdQChANMADAFBAWwBgwGEAWoBKQG5ACQAgf/r/nX+PP5C/lf+Y/57/qf+2P4J/zL/
WP90/47/pP+2/8f/2P/k/+7/+P8AAAUABgAGAAoADgARABIAEgARABMAFwAYABkAGgAb
ABwAHwAgACEAIgAkACUAJQAkACMAIgAkACUAJwApACkAKAAnACYAKAAnACcAKAAnACgA
KAApACsAKQArACwAKgAqACsAKwArACwALQAvADEAMQAzADUAOQA6ADsAPAA8AD4APwBA
AEEAQwBDAEYARwBLAE4AUQBRAFMAVgBYAFgAWgBcAF4AYwBmAGoAawBvAHIAdQB3AHkA
ewB6AHkAewB6AHoAewB7AHoAeQB4AHYAdgB3AHgAdwB3AHYAcwByAHAAbQBrAGcAZQBh
AF0AWABVAFEATgBMAEoARwBEAEIAPwA8ADkANQA0ADEALAAtACkAKAAoACcAJQAjACIA
HwAdAB0AHQAdAB0AHQAdABkAGQAZABgAGgAaABkAGQAaABoAGgAZABsAGwAcABwAHAAc
AB0AHQAfAB8AHwAgACAAIQAhACEAIAAhACEAIAAiACQAJQAmACYAJQAlACUAJQAlACMA
IwAlACcAKAAoACYAJQAkACQAJgAlACYAKgAqACkAJwAmACcAJwAmACYAJQAlACUAJQAn
ACYAJQAlACQAJAAkACQAIgAiACIAIQAjACMAIwAjACEAIQAhACEAIQAhACEAIAAfAB8A
HwAeACAAIAAgACAAIQAhACAAIAAjACUAJgAlACQAIgAiACIAIgAkACQAJQAnACkAKQAp
ACcAJAAkACQAJQAlACQAIQAfABwAGgAYABcAFwAZABsAGwAaABoAGwAcAB4AHgAeAB4A
GwAZABUAEgAPAA8ADwAPAA0ADAAMAAwADQAOABAAEQAPAA8ADwAPAA8ADwAPAA8ACwAN
AA0ADQALAA0ADQANAAsACwALAAsACAAIAAgACQALAA0ADwARAA0ACgAQAB4AMgBMAGsA
kwDHAAQBPwFyAZEBmgGGAUsB3wBMAKX/A/99/j7+Rv5V/lv+c/6Z/sb+9f4k/0b/YP92
/4z/oP+z/8T/1P/g/+j/7v/x//T/9v/4//r//f/9//7//v8BAAMABAAFAAYABAAEAAYA
BgAGAAYABwAHAAgACAAIAAgABwAHAAgACQAJAAgABwAGAAgABwAHAAgABwAIAAgACQAJ
AAcACQAKAAoACgALAAsACQAKAAsADQANAA0ADwARABEAEgATABQAFAAWABcAGAAbAB0A
HQAgAB4AIQAjACUAJgAnACkAKgAtADAAMwA2ADYAOAA7ADsAPQBAAEMARQBHAEkASABH
AEcARgBGAEcARwBGAEUARABCAEIAQwBEAEAAPwA9ADkANgA0ADEALwAwAC8ALAApACIA
HwAbABgAFAASAA8ADAANAAsACQAHAAEAAAD9//j/+P/1//X/9v/z//H/7//u/+3/6//r
/+v/5//n/+f/5//j/+P/4//i/+P/5P/k/+X/5P/k/+T/4//h/+H/4v/i/+T/5P/l/+X/
5f/l/+X/5v/m/+f/5//n/+b/5//n/+b/5P/m/+f/6P/p/+n/6v/r/+3/7f/r/+v/6//t
/+7/7v/w/+//7v/u/+7/7f/u//L/9P/z//H/8P/z//P/8v/y/+//7//v/+//8v/y//L/
8//w//D/8P/w//D/8P/w/+//7f/t/+3/7f/t/+3/7f/t/+3/7f/t/+z/7f/t/+3/7P/q
/+r/6v/q/+r/6//r/+z/7f/v//D/8f/1//X/9P/2//b/9v/2//b/9v/3//n/9//3//f/
9f/0//T/9P/1//f/9v/z//H/7P/q/+j/5//n/+n/6//r/+z/7P/t/+7/7P/s/+z/7P/q
/+n/5v/k/+X/5f/l/+X/5f/k/+T/5P/k/+T/5f/l/+X/5f/l/+X/4//j/+P/4//j/+X/
5f/l/+X/5//n/+f/5//n/+f/5//k/+T/5P/l/+f/6f/r/+//8f/2/wIAFAAqAEIAZwCV
AMkA/AAtAVABYQFcATIB1wBPALD/Ef+R/j3+KP44/kX+U/51/qP+0v4B/yj/TP9m/3r/
iv+e/63/uv/G/9L/3v/i/+X/5v/o/+r/7P/t//H/8v/y//X/9f/2//f/+P/7//z///8A
AAAAAAABAAEAAAAAAAAAAAACAAMABQAHAAgACAAIAAgACAAHAAcACAAJAAoACgALAAwA
CwAOABAAEQASABQAFQAUABQAFAAVABcAFwAZABsAHQAeAB8AIAAgACIAIwAkACcAKQAp
ACwALgAxADMANQA3ADkAPAA+AEAAQgBEAEYASQBMAFAAUQBRAFQAVwBZAFsAXQBcAFsA
XQBcAFwAXQBdAFwAWwBaAFkAWABYAFgAVgBVAFMATwBNAEwASgBJAEYARQBCAD8APAA5
ADUAMgAwAC4AKwAoACYAIwAgAB0AGgAaABgAFAATAA8ADgAOAAsACQAHAAYACAAHAAgA
CQAFAAUABQAFAAQABQAGAAYABAAEAAMAAwAEAAQABAADAAQABQAHAAgABQAEAAQAAwAF
AAUABQAGAAYABwAHAAcACAAJAAkACAAIAAoACwAMAA4ADQANAA0ADwAPAA0ADQANAA8A
EAAQABAADwAOAA4ADwANAA0AEAASABEADwAOAA0ADQAMAAwADAANAA4ADwAPAA4ADQAN
AAoACgAKAAoACwAMAA0ADQALAAsACwALAAkACQAJAAkACQAJAAkACAAJAAkACQAIAAoA
CgAKAAoACwALAAoACgAKAAoACgAKAAoADAAMAA0ADwARABEAEQAPAAwADAAMAA0ADwAO
AAsACQAGAAQAAgABAP//AQADAAMAAgACAAMABAAGAAYABgAGAAUABQADAAIAAAD///7/
/f/9//z//P/8//7//v//////////////////////////////AQABAAEAAQADAAMAAwAB
AAEAAQABAAIAAgACAAMAAwADAAMAAwABAAIACAAUACQAOABRAHEAnwDWABMBTAF7AZQB
lgF3AS0BugAhAHf/2f5m/j7+Tf5X/l/+ff6s/tn+CP8y/1L/bv+I/57/r//C/9L/4P/s
//j///8AAAAAAgAGAAsACwAMAAwADwARABIAEwAUABUAFgAZABoAGAAYABkAGQAcABwA
HAAcAB0AHQAeAB8AHgAeAB4AHgAeAB0AHQAeACEAIgAiACMAIQAfACEAIgAkACQAJQAl
ACUAJgAnACkAJwAnACkAKwArACwALQAuADAAMgAzADQAMwA1ADUAOAA6AD0APwBBAEMA
RQBIAEoASgBMAE4AUABTAFYAWgBbAFsAXgBhAGMAZABnAGcAZwBpAGgAaABpAGoAagBq
AGoAaQBoAGgAaABnAGcAZgBjAGAAXgBbAFkAVQBTAE8ASwBGAEMAPwA8ADgANgAzADAA
LAApACYAIwAeAB4AHAAYABUAEQAQABAADwANAAsACgAIAAUABAADAAEAAQABAAEA////
/////v/9//z/+v/5//r/+v/6//n/9//3//j/+P/4//j/+f/5//f/9//3//j/+v/7//v/
+//6//v/+//6//n/+v/6//r/+P/3//f/9//6//v/+v/7//v/+//6//j/+v/5//j/+P/5
//f/9//6//r/+f/3//b/9f/1//T/9P/x//H/8f/x//H/8P/v/+//7P/s/+z/7P/s/+z/
7P/r/+v/6//r/+v/6f/p/+n/6f/n/+f/5//m/+P/4//j/+L/5P/k/+T/5P/j/+P/4v/i
/+P/5f/m/+f/6f/o/+b/5v/m/+b/6P/o/+n/6//r/+v/6//p/+b/5v/m/+f/6f/o/+X/
4//i/+D/3v/d/9v/3f/f/9//4P/g/+H/4v/i/+L/4v/i/+L/4f/e/9z/2P/X/9b/1f/W
/9b/1//Y/9f/1v/W/9X/1f/V/9X/1f/V/9X/1f/V/9P/1f/V/9X/0//V/9X/1f/T/9P/
0//T/9T/1P/U/9X/0//T/9f/1//X/9r/4v/w/wYAHgA7AGUAnQDWAA8BPgFdAWgBUAEL
AZ0ADABn/83+Vf4i/i7+Of4//lf+gf6w/tv+CP8q/0b/XP90/4j/mf+m/7T/wv/K/9L/
1//a/97/4P/i/+P/5f/m/+b/6f/q/+r/6v/q/+v/7P/v//D/8f/y//T/9f/0//T/9P/0
//X/9f/2//f/9v/2//b/9v/4//f/9//4//v//P/8//3//v/9/wAAAgAEAAQABQAFAAUA
BgAHAAkACwALAA0ADwARABIAEwAUABUAFgAWABYAGQAbABsAHgAeACEAIwAlACcAKQAs
AC4ALgAwADIANAA1ADgAPAA9AD4AQABCAEMARQBHAEYARQBHAEYARgBHAEgASABIAEgA
QwBCAEIAQgBBAEEAQAA9ADgANgAzADEAMgAxAC4AKwAmACMAHwAcABsAGgAYABYAGAAX
ABYAFQASABIAEAAMAAwACQAJAAoABwAFAAMAAgADAAEAAQABAP3//f/9//3/+//7//v/
+v/8//z/+//7//r/+v/6//n/+P/3//f/9v/1//T/9P/z//L/8f/w//D/7v/v/+//7//u
/+//7//u/+7/8P/x//L/8v/x//H/8f/y//P/8v/z//P/9f/2//b/9v/1//T/9P/z//H/
8f/0//f/9//2//b/9v/1//P/8v/z//P/8//z//H/8P/v/+//7v/u/+7/7v/u/+7/7v/t
/+v/6//r/+v/6//t/+//8f/z//X/9//4//n/+f/5//j/+v/6//r/+v/7//3//v8AAP//
/f/8//v/+v/5//j/9//2//f/+P/6//3//f/9//3/+//4//j/+P/5//z//P/6//n/9P/y
//D/7//u/+//8P/v//D/8P/x//L/8v/y//L/8v/z//P/8f/w/+7/7f/s/+v/7f/s/+z/
7P/s/+z/7f/t/+3/7f/t/+3/7f/t/+3/7f/t/+//7//v/+3/7//v/+//7f/t/+3/7f/u
/+7/7v/v/+v/7f/v//H/8//2//r/AAAOACIAOQBXAIEAsgDrAB4BRQFcAWABSwELAZgA
AwBh/8/+Xv4m/in+Pf5F/lv+iP65/ur+Fv88/1r/cv+I/5v/rv++/8z/1v/c/+P/5v/q
/+7/8P/1//f/+P/4//v//P/8//z//P///wAAAwAEAAMAAgACAAEABAAEAAQABAAFAAUA
BgAHAAgACAAIAAgACAAHAAcACAAHAAgACAAJAAcABQAHAAgACQAKAAwADQANAA4ADwAR
AA8ADwARABMAFQAWABcAGAAYABoAGwAcAB4AIQAiACYAJgApACsALQAtAC8AMgA0ADYA
OAA6ADwAQQBEAEgASQBOAFIAVgBZAFwAXwBfAF8AYgBiAGMAZQBkAGQAZABkAGQAZABl
AGYAYwBjAGIAXwBeAFwAWQBXAFYAVQBSAE8ASgBHAEMAQAA9ADoANgAyADAALQAqACcA
JAAkACIAHgAdABkAGAAYABUAEwARABAADwANAA0ADQANAA0ADQANAAgABwAGAAQABgAG
AAUABQAIAAgACAAHAAkACQAKAAoACAAIAAkACQALAAsACwAMAA4ADwAPAA8AEAARABEA
EAANAA4ADgAOAAwACwALAAsADAANAAwADQANAA8AEAAQABEAEQARABIAEwARABEAFAAW
ABUAEwASABMAEwASABIAEQARABEAEQAQAA4ADAALAAkACAAHAAYABgAGAAYABQAEAAMA
AgABAAEAAQABAAEA/////////v/9//3//f/8//7//v/+//7/+//7//r/+v/7//3//v//
////AwAEAAEAAAD///7//v/+////AQACAAMABAADAAAAAAAAAAEAAQAAAP3/+//2//T/
8v/x//H/8//1//X/9v/2//f/+P/4//j/+P/4//T/8//w/+7/6//r/+v/6//t/+z/7P/s
/+r/6v/r/+v/7f/t/+3/7f/t/+3/7f/t/+v/7f/t/+3/7f/v/+//7//v/+//7//v/+7/
7v/u/+//7//v//H/9f/z//L/9v8CABgAMgBPAHcApwDgABsBTAFtAXoBcgFDAeUAXAC3
/xX/h/4s/h7+Nf5D/lf+gf6w/t3+Cv80/1T/bv+E/5b/qf+6/8r/1P/e/+T/5//q/+z/
8P/y//P/8//0//T/9//3//j/+f/6//v//P///wAAAAAAAAEAAQACAAIAAgACAAMAAwAE
AAUABAAEAAQABAAFAAUABgAIAAgACAAHAAcABwAFAAcACAAKAAoACwALAAkACgALAA0A
DQANAA8AEQASABIAEgASABIAFAAVABYAGAAbABwAIAAfACEAIgAjACcAKQAsAC4AMAAy
ADQANgA3ADoAPgA/AD8AQgBFAEcASQBLAEoASQBLAEoASgBLAEsASgBJAEgARwBGAEYA
RgBEAEMAQQA9ADoAOAA1ADMAMgAxAC4AKwAnACUAIgAgAB0AGgAWABIADgALAAgABQAC
AAIAAAD8//v/9//2//b/8//x/+//7v/v/+3/7f/t/+n/6f/p/+n/5f/l/+X/5P/i/+L/
4f/h/+L/4v/i/+H/4//j/+T/5P/j/+L/4v/h/+H/4f/h/+L/4v/j/+P/4//i/+P/4//i
/+D/4v/j/+T/5P/j/+P/4//m/+f/5v/n/+b/5//n/+b/6P/n/+b/5v/n/+X/5f/o/+r/
6f/n/+b/5f/l/+T/5P/j/+P/4//j/+X/5P/j/+P/4v/i/+L/4v/e/97/3v/d/9//3//f
/9//3f/d/93/3f/d/93/3f/c/9v/2//b/9r/2v/a/9r/2v/b/9v/2v/a/9n/2//c/93/
3f/d/93/3f/d/93/4P/g/+D/4P/g/+L/4v/j/+X/5f/l/+X/4//i/+L/4v/j/+P/4v/f
/93/2v/Y/9b/1f/V/9f/2f/Z/9n/2v/c/97/3P/c/9z/3P/a/9n/1v/U/9H/0f/R/9H/
0//S/9L/0v/T/9T/1v/X/9X/1f/V/9X/1//X/9f/1//T/9X/1f/V/9b/2f/a/9v/2f/Z
/9n/2f/Y/9j/2P/Z/9n/2//f/+H/4f/k/+r/+P8KACAAPwBnAJsA0gAHATIBUQFcAUoB
DwGnABgAc//Z/mH+Hv4c/jP+Pf5R/n3+qv7X/gj/Mv9S/2r/fv+Q/5//rv+8/8j/0v/a
/9//4v/i/+b/6P/r/+3/7v/u//H/8f/y//P/9P/1//b/+f/6//r/+v/7//v//P/8//z/
/P//////AAABAAAAAAAAAAAAAAD/////AAAEAAYABwAJAAkABwAJAAoADAAMAA0ADQAN
AA4ADwARABEAEQATABUAFwAYABkAGgAbABwAHAAcACAAIwAkACgAJgApACsALQAtAC8A
MgA0ADQANgA4ADoAOwA+AEIAQwBCAEQARgBHAEgASwBLAEsASwBKAEoASwBLAEoASQBI
AEUARABEAEQAQwBDAEIAPwA9ADwAOgA5ADYANQAyAC8ALAApACUAIgAgAB4AGwAYABgA
FQASAA8ACgAKAAgABAAFAAEAAAAAAP///f/7//r/+f/3//f/9//1//X/9f/1//P/8//z
//L/8v/y//H/8f/w//D/8P/v/+//7//w//D/8P/w//H/8f/z//P/8//0//b/9//3//f/
9v/3//f/9v/2//j/+f/6//v/+//8//3//f/9//v/+////wEAAgACAAIAAQAAAAAAAQD/
////AgADAAMAAgACAAEAAQAAAAAAAgADAAQABQADAAIAAQABAAAAAAAAAAAA/v/+//7/
/f/9//3//f/9//v/+//7//v/+//7//v/+v/7//3///8AAAAAAAAAAAAAAQADAAQABgAG
AAcABwAHAAcABwAHAAcACQAJAAkACQAKAAoACgAMAAwADAAMAAoACgALAA0ADQANAA0A
CwAJAAgABwAHAAgACAAGAAUAAgAAAP7//f/9////AQABAAIAAgADAAQAAgACAAIAAgAA
AP///P/6//j/9//2//X/9f/0//T/9P/0//T/9f/1//f/9//3//f/9v/1//T/8//z//X/
9f/1//X/9//3//f/+f/5//n/+f/2//b/9v/3//n/+//7////AwACAAQADAAaAC4ARQBj
AI0AwAD5ADABVwFuAXIBWwEZAaoAFQBx/93+bP40/jn+S/5T/m3+lv7H/vj+JP9K/2b/
fv+S/6P/tv/I/9T/4P/o/+//8v/0//j/+P/5//3//v/+/wEAAwAEAAUABgAFAAYACQAK
AAoACgALAAsADgAOAA4ADgAPAA8AEAARABAAEAAQABAAEAAPAA8AEAARABIAEgATABQA
EwAWABgAFgAWABcAFwAXABgAGQAbAB0AHQAfACEAIwAkACUAJgAoACoAKwAsACsALQAt
ADAAMgA1ADcAOQA7AD0AQABCAEQARgBIAEoATQBQAFQAVQBVAFgAWwBdAF4AYQBhAGEA
YgBiAGMAZQBmAGYAZgBmAGUAZABkAGQAYwBjAGIAXwBcAFoAVwBVAFIAUQBOAEsARwBF
AEIAQAA9ADoANgAyADIALwAsACkAJgAmACQAIAAeABkAFwAWABUAEwARABAADQALAAsA
CwAJAAkACQAJAAUABQAFAAQABgAGAAUABQAEAAQABAADAAMAAwAEAAQABQAGAAgACQAJ
AAkACQAKAAoACwALAAsADAANAA0ADAAMAA4ADwAQABAADwAPAA8ADQANAAsACwAOABEA
EwAUABMAEQAPAA4ADwANAA0AEAATABMAEgASABMAEwASABIAEQARABEAEQARABAADwAP
AA4ADgAOAA4ACgAKAAoACQALAAsACwALAAkACQAJAAkACQAJAAkACAAHAAcABwAGAAYA
BgAGAAYAAwADAAIAAgAEAAcACQALAAkACQAJAAkACwALAAsACwAKAAoACgALAA4ADgAO
AA4ADwAOAA0ADQAOAA0ADAAMAAkABgAEAAMAAAD+//7///8BAAEAAQACAAQABAAEAAIA
AQABAAIABAAAAP7/+//4//n/+P/4//j/9v/2//b/9//4//j/+P/4//j/+P/4//j/+P/4
//j/+P/4//j/9v/2//b/9v/0//T/9P/0//T/9P/0//T/9P/0//T/9P/3//j/+f/6/wwA
HgAwAEIAcACcAMgA9AASATABTgFsARoByAB2ACQAsP88/8j+VP5d/mT+a/5y/p3+xv7v
/hj/N/9U/3H/jv+e/67/vv/O/9f/3v/l/+z/7//w//H/8v/0//b/+P/6//v//P/9//7/
AAAAAA==
         </WaveFormData>
      </LeadData>
      <LeadData>
         <LeadByteCountTotal>10000</LeadByteCountTotal>
         <LeadTimeOffset>0</LeadTimeOffset>
         <LeadSampleCountTotal>5000</LeadSampleCountTotal>
         <LeadAmplitudeUnitsPerBit>4.88</LeadAmplitudeUnitsPerBit>
         <LeadAmplitudeUnits>��V</LeadAmplitudeUnits>
         <LeadHighLimit>2147483647</LeadHighLimit>
         <LeadLowLimit>268435456</LeadLowLimit>
         <LeadID>V5</LeadID>
         <LeadOffsetFirstSample>0</LeadOffsetFirstSample>
         <FirstSampleBaseline>0</FirstSampleBaseline>
         <LeadSampleSize>2</LeadSampleSize>
         <LeadOff>FALSE</LeadOff>
         <BaselineSway>FALSE</BaselineSway>
         <ExcessiveACNoise>FALSE</ExcessiveACNoise>
         <MuscleNoise>FALSE</MuscleNoise>
         <LeadDataCRC32>2812793966</LeadDataCRC32>
         <WaveFormData>
9P/0//T/9P/0//T/9P/0//T/9P/0//T/9f/2//f/+P/6//r/+v/6//r/+v/6//r/+//8
//3//v8AAAAAAAAAAAAAAAAAAAAAAQACAAMABAAEAAQABAAEAAcACAAJAAoACgAKAAoA
CgANAA4ADwAQABMAFAAVABYAFgAWABYAFgAZABoAGwAcAB4AIAAiACQAJAAkACQAJAAl
ACYAJwAoACkAKgArACwAKgAqACoAKgAqACoAKgAqACwALAAsACwAKgAqACoAKgAnACYA
JQAkACEAIAAfAB4AHQAcABsAGgAZABgAFwAWABQAFAAUABQAEQAQAA8ADgAMAAwADAAM
AAoACgAKAAoACAAIAAgACAAGAAYABgAGAAQABAAEAAQABAAEAAQABAAGAAYABgAGAAUA
BAADAAIAAgACAAIAAgABAAAA///+/wAAAAAAAAAAAgACAAIAAgACAAIAAgACAAQABAAE
AAQAAgACAAIAAgADAAQABQAGAAUABAADAAIA///+//3//P///wAAAQACAAQABAAEAAQA
AwACAAEAAAD+//7//v/+/wAAAAAAAAAAAAAAAAAAAAD+//7//v/+//3//P/7//r/+v/6
//r/+v/8//z//P/8//r/+v/6//r/9//2//X/9P/2//b/9v/2//f/+P/5//r//P/8//z/
/P/6//r/+v/6//j/+P/6//r//f/+//7//v////////8BAAAAAAAAAAAA/P/6//j/9//3
//n/+f/6//j/+P/5//n/+v/7//v/+//4//j/9//2//P/8f/w//D/7//u/+7/7//x//H/
8f/y/+//7v/t/+z/7v/u/+7/7v/w//D/8P/w/+3/7f/u/+//7f/t/+3/7f/s/+z/7P/s
/+//7//t/+f/5P/k/+b/6//2/wUAGAAwAE0AdQCfAMMA4gABARIBFQHzAK8AWAAAALL/
ev9N/zL/JP8d/yP/Nv9S/23/gv+V/6H/rf+1/73/xf/K/8//1P/b/+D/4P/i/+X/5v/n
/+j/6f/q/+r/6v/r/+v/7P/u/+7/7v/u/+7/7f/u/+7/7v/s/+3/7f/t/+z/7P/r/+v/
7P/t/+7/7//x//H/8f/x/+7/7f/t/+3/7//x//T/9v/0//P/8f/v/+//7//v//D/8//z
//X/9v/1//b/9//3//n/+f/5//v/+v/7//z//f/+////AAABAP//AQACAAMABAAHAAkA
CwAMAA8AEQATABIAEgATABMAFgAYABkAGQAXABgAGAAaABwAHAAbABsAGgAaABkAGAAY
ABkAGQAZABgAFwAWABUAFAAUABMAEgANAAwACgAHAAYABAABAAAAAAD///3//f////3/
+//5//b/9P/y//L/9P/y/+//7//v/+//7//v/+7/7P/s/+z/7v/t/+v/6f/o/+f/5v/l
/+X/5P/k/+T/5v/m/+b/5f/k/+X/5P/j/+X/5P/k/+L/4//j/+P/5P/j/+P/4//h/+P/
4//l/+X/4//k/+X/5v/j/+P/4v/h/9//3//f/9//4f/h/+H/4f/h/+H/4P/g/+H/4f/h
/+H/3//f/9//3v/g/+H/4f/i/+D/4P/f/97/4P/g/+D/4P/h/+H/4f/h/+D/3//f/97/
3//f/9//3v/c/9z/3f/d/97/3v/e/97/3f/c/9v/2v/b/9v/2//b/9z/3v/f/+H/4f/h
/+H/4f/h/97/3v/f/+D/4f/i/+L/5P/k/+X/5P/k/+T/4//j/+P/5f/m/+b/5v/m/+T/
4v/g/9//3//j/+P/5P/k/+L/4//j/+P/4//i/+H/4P/g/9//3v/b/9f/1v/W/9X/1f/W
/9j/2f/X/9f/2P/Y/9b/1v/W/9b/2P/Y/9j/2P/Y/9j/2P/X/9f/2P/Z/9n/2f/Z/9n/
2P/a/9r/2v/b/9f/1f/X/9j/1P/U/9n/5v/5/xAAKABJAHEAmQC9AOAA+wAIAQEB1QCH
ACwA2P+S/1r/M/8g/xT/Ef8b/zL/TP9j/3j/i/+Z/6P/q/+x/7n/wP/H/8z/zf/S/9b/
1P/V/9b/1//Y/9n/2v/a/9r/3f/d/97/4P/g/+D/4P/g/9//4P/g/+D/4P/h/+H/4f/f
/+D/4P/h/+L/4//k/+X/5//n/+f/5//n/+f/6P/p/+r/6//t/+7/7P/t/+3/7f/t/+3/
7f/u//D/8f/0//b/9v/2//b/9f/1//X/9f/3//b/9//4//n/+//9////AQABAAMABAAF
AAMABQAGAAcACAALAA0ADwASABIAEwATABQAFgAXABcAFwAYABgAGgAbABwAHAAdABsA
HAAcABwAGQAZABgAFwAYABcAFgAVABUAFgAWABYAEgASABEADwAOAAwACQAIAAYABQAD
AAMABQADAAEA///8//r/+P/4//r/+P/1//X/9//3//f/9//2//T/9P/0//b/9f/z//H/
8v/z//T/9f/z//L/8v/y//L/8v/y//H/8//1//X/9f/0//L/8f/u//D/8f/y//T/8//z
//P/8f/z//P/9f/1//T/9P/0//T/9P/1//X/9f/3//f/9//3//X/9f/1//X/9//3//b/
9v/3//f/9//3//n/+f/5//j/9v/3//f/+P/4//j/9//2//f/+P/5//r/9//3//f/9//4
//n/+//8//n/+f/5//j/+P/4//n/+f/5//r/+//8//z//P/8//z/+//7//v/+//5//r/
+v/7//v/+//7//v//f/+/////////wAAAAACAAAAAAAAAAAAAAAAAAIABAAEAAUABgAG
AAYABQAFAAUABwAIAAcABgAFAAIAAgAAAP////8EAAUABwAIAAYABwAHAAcABwAGAAUA
BAACAAEAAAD9//7//v///////v/+///////9//3//v/+/wAAAAAAAAAA/v/+//7//v//
/wAAAQABAAEAAgADAAMAAQABAAEAAAACAAIAAgADAAEAAQABAAQACAAKAA8AHAAvAEQA
XgB/AKcAywDvAA4BIQEiAQsBzwB7ACIA2P+c/27/Uf9E/z7/Qf9V/27/hv+d/7L/w//R
/9n/3f/j/+v/8v/3//7/AwAIAAgACAAHAAYABwAIAAwADgAPABAAEQARABIAFAARABAA
DwAOAA8AEAAQABAAEgATABMAEwARABIAEgATABUAFQAVABUAFQAVABUAFQAWABcAGQAb
ABkAGQAaABoAGQAZABgAFwAZABkAGQAaABwAHQAgACIAIwAkACUAJQAnACcAJwApACkA
KQApACkAKwAtAC8AMQAyADUANwA5ADcAOQA6ADsAOgA9AD8AQQBDAEQARgBHAEgASgBL
AEsASQBKAEoATABNAE4ATgBPAE0ATgBOAE4ATQBNAEwASwBKAEkASABHAEUARgBGAEYA
RABEAEMAQQBAAD4AOwA6ADoAOQA3ADcAOAA3ADYANQA2ADQAMgAyADIAMAAtAC0ALAAr
ACoAKQAoACYAJgAmACkAKQAoACcAKQApACkAKQApACgAKAAoACYAJgAmACUAJAAlACQA
IwAjACIAIgAgAB8AHwAfACAAHwAfAB8AHQAdAB0AHwAfAB8AIAAhACIAIQAhACAAHwAf
AB8AHwAfACEAIQAhACEAHwAfAB4AHgAdAB0AHQAdAB8AHwAfAB4AHAAdAB0AHgAeAB4A
HQAcABwAHAAcABwAGwAbABsAGwAZABkAGgAaABkAGQAZABgAFgAWABcAFwAYABgAGAAY
ABYAFgAWABYAGQAZABkAGQAWABYAFQAVABcAFwAXABcAGgAcABwAHAAcABoAHAAcAB0A
HQAcABsAGQAaABsAHgAgAB8AHgAdABoAGAAWABUAFQAZABkAGgAaABoAGwAbABsAGAAW
ABQAEgAUABMAEgAPAA8ADgAOAA0ACQAIAAgABwAIAAkACwAMAAwADAAMAAwADAAMAAwA
DAAKAAoACgAJAAsADAANAA0ADQANAA0ADAAKAAoACgALAAsACwAJAAQAAgAEAAkAFgAp
AEAAWgB7AJ8AxwDtABABJQEuASMB9wCpAE4A+P+y/3r/U/8+/zb/Nf89/1L/cP+J/57/
r/+//8n/0//b/+P/6P/r//D/9//8//7//v/9//z///8CAAIAAgABAAAAAwADAAQABgAE
AAQABAAEAAcACAAIAAgABgAHAAcABwAJAAoACgALAAkACQAJAAkACwALAAsACwALAAsA
DAANAAsACwAMAAwACgALAAsACwAJAAkACQAKAAsACwANAA4AEAASABQAFQAXABcAFwAZ
ABgAGQAaABsAHAAdAB4AHwAdAB8AIAAhAB8AIQAiACMAJAAnACkAKwAvADAAMgAzADQA
NgA3ADcANwA4ADgAOgA6ADoAOQA5ADsAPAA8ADwAOQA5ADgANwA2ADUANAAzADAAMAAv
AC4AKAAoACcAJQAnACYAJAAkACIAIQAfAB8AHgAbABgAFQAWABQAEgASABQAEgAPAA8A
DQANAA0ADQAMAAoACgAKAAgABwAFAAMABAAFAAYABwAHAAYABgAGAAUABAADAAEAAQAD
AAMAAwAFAAQABAACAAEAAQABAAIAAQABAAEA//8BAAEAAwADAAIAAgACAAIAAQABAAAA
//8BAAEAAQABAAAA///+//3//v//////AAD///////////////////7//v//////AAAA
AAAA///+//z//P/8//z//f/9//3//f/9//3//v/+//3//f/9//z//P/8//3//f/6//r/
+v/6//v//P/9//7//////////////wAAAgADAAAA/v/+//7//v8AAAIAAgADAAQABAAE
AAMAAgABAAIAAgAEAAQABAACAAIAAAD/////AQABAAIAAgAAAAEAAQABAAIAAgACAAIA
AAD///7/+//5//j/+P/3//b/9v/3//f/+P/5//v//P/7//r/+f/4//j/+P/4//j/+v/6
//r/+f/3//j/+f/5//f/9//3//b/9//4//n/+//9//v/+//4//T/8P/1/wIAFQAsAEgA
ZQCLALMA1wD6ABMBHgEXAe0AowBMAPj/sv92/03/OP8u/yn/M/9G/17/e/+S/6P/r/+5
/7//xf/L/9b/3//k/+v/8P/y//T/9//2//X/9v/1//b/9v/2//n/+f/6//z//P/8//z/
/P/7//z//P/8//7//////////f/+//7/////////////////////////AQABAAIAAwAD
AAMABAAEAAQABQAFAAUABQAFAAUABgAHAAcACQAKAAsADAANAA0ADAALAAoACwANAA8A
EQATABIAEwAUABUAEwAVABYAFwAYABsAHQAfAB4AIQAjACUAJwAoACoAKwAqACwALQAt
ACsALAAsAC4ALgAuAC0ALQAvADAAMAAwAC8ALwAuAC0AKQAnACUAIwAkACYAJwAoACEA
IAAeABsAGgAYABUAFAAVABUAFAAVABIADwAMAAkACQAIAAcACAAIAAYAAwADAAMAAwAD
AAMABAACAAIAAgAAAP///f/7//3//f/9//3////+//7//v/+//7//v/9//3/////////
///+//7//P/7//v/+//8//3//f/9//v/+f/5//v/+//8//7/AAACAAAAAQABAAEAAQAB
AAEAAQABAAEAAQABAAIAAwADAAQAAwADAAMAAwAFAAUABQAEAAMAAwACAAIABQAGAAYA
BgAGAAYABgAGAAcABwAHAAcABQAFAAYABgAFAAUABQAEAAYABgAHAAcACAAIAAgACAAG
AAYABgAGAAcABwAHAAcABwAIAAgACQAPABEAEAAQABAAEAAQABAAEgASABMAEgASABIA
EQATABMAFQAWABgAGAAYABYAEgAQAA8ADwARABEAEgASABQAFQAVABUAEwASABEAEAAS
ABEAEAANAA0ADAAMAAsACgAKAAsACwALAAsADAAMAAwADAAMAAwACgAKAAoACgAKAAoA
CgAJAAsADAANAA0ADQANAA0ADAAKAAoACgALAA0ADwANAA4ADgASABsAKgA7AFAAagCL
ALEA0wD3ABYBKQEsARMB1QB/ACQA1P+Y/2z/Uf9E/zz/P/9R/2z/iv+h/7T/x//T/9n/
3f/n/+//8v/3/wAABwAMAA4ADAALAA4ADQAMAA8AEAAQABAAEQARABIAFAASABIAEgAS
ABUAFgAWABYAFAAVABUAFQAXABgAGAAZABkAGQAZABkAGQAZABkAGQAZABkAGgAbABsA
GwAcABwAHgAfAB8AHwAeAB0AHAAcAB8AHwAhACIAIQAiACMAIwAjACMAIwAlACYAJwAo
ACkAKgArACwALQAtAC8AMAAxADEAMwA0ADUANAA3ADkAOwA8ADwAPQA9AD4AQABBAEEA
QQBCAEIARABCAEIAQQBBAEAAQAA/AD4APQA9ADwAOwA6ADkAOAA3ADcAOAA4ADgAMgAy
ADEALwAuACwAKQAoACYAJQAjACMAIQAfAB0AGwAcABoAGAAYABgAFgATABMAEwATABMA
EwASABAAEAAQABAADwANAAsADQANAA0ADQAMAAoACQAIAAkACgALAAsACQAJAAcABQAH
AAYABgAEAAQABQAGAAgACAAHAAYAAwAFAAUABwAHAAQABAAEAAQABgAHAAcABwAJAAkA
CQAJAAgABwAGAAUABQAFAAQABAAFAAUABQAFAAMAAwADAAIABAAFAAUABgAEAAQAAwAC
AAAAAAAAAAAAAQADAAUABwAGAAUABQAEAAEAAQABAAAAAgACAAMAAwACAAIAAgACAAQA
BAAEAAQABwAHAAUAAwAEAAIAAgACAAIAAgAEAAQABQAHAAgACQAJAAcABwAJAAoADAAM
AAwACgAIAAYABQAFAAUABQAGAAYABgAHAAcABwAHAAYABQAEAAQAAwACAP//+//6//r/
+f/2//b/9//3//j/+f/7//z//P/8//z//P/7//r/+f/4//r/+v/6//n/+f/6//v/+//5
//n/+f/4//n/+v/7//3//f/5//n/9v/w//D/9/8CAA8AIAA2AFEAcQCZAMEA5gAJAR4B
JQETAd0AjgA2AOL/nP9n/0b/Nv8n/yX/Mv9K/2f/gP+T/6P/sf+//8f/y//S/9n/4P/n
/+7/8v/y//H/8P/z//b/9f/2//b/9v/5//n/+v/8//z//P/8//z/+//8//z//P/+////
////////AAAAAAEA/////////////////////wEAAQACAAMAAgABAAEAAAACAAMAAwAD
AAMAAwADAAQABAADAAQABAAFAAYABwAHAAcABwAHAAkACAAJAAoACwANAA8AEQATABEA
EwAUABUAFQAXABgAGQAaAB0AHwAhACAAIAAhACEAIgAkACUAJQAnACgAKAAqACoAKgAp
ACkAKwAsACwALAArACsAKgApACcAJQAjACEAHgAeAB0AHAAYABgAFwAVABYAFAARABAA
DwANAAoACQAJAAcABQADAAAA/v/8//z//v/+//3////8//v/+v/5//j/9v/2//b/+P/3
//X/8//x//H/8f/x//P/8v/y//L/8v/y//L/8f/x//P/8//z//L/8P/v/+z/7v/v//D/
8v/z//P/8//x/+//7//x//H/8P/w//D/8P/w//H/8f/x/+//7//v/+//8f/x//H/8f/x
//H/8P/w/+//7//v/+//8f/x//H/8P/w//H/8f/y//L/8v/x//D/7//u/+3/7P/u/+//
8P/x//H/8f/y//L/7//v/+//7v/s/+z/7f/t/+z/7P/s/+z/7v/u/+7/7v/t/+3/7f/t
/+7/8P/x//P/9f/0//L/8v/y//L/9P/2//b/9//4//j/+P/3//b/9f/2//b/+P/4//j/
9v/0//L/8f/x//H/8f/y//L/8//1//b/9//5//j/9//2//b/9f/0//H/7//u/+7/7f/t
/+7/8P/x//D/7//v/+7/8P/w//D/8P/y//L/8v/y//L/8v/y//H/7//w//H/8f/x//H/
8f/w//H/8v/z//X/8f/x//H/8P/u//D/9f8AABMAKgBCAGEAiQCxANMA9AANARYBBQHT
AIcANgDm/6L/aP9F/zT/KP8n/zX/Sv9m/3//kv+j/7H/u//D/8v/0//Y/93/5v/r//D/
9P/2//n/+v/3//j/+f/6//r/+v/5//n/+v/8//z//P/8//z//v8AAAEAAgAAAAEAAQAB
AAEAAgACAAMAAQABAAEAAQABAAEAAQABAAMAAwAEAAUABwAHAAgACAAKAAsACwALAAsA
CwALAAwADQANAA8AEAARABIAEwATABEAEQARABMAFQAXABkAGwAaABsAHAAdAB8AIQAi
ACMAJQAnACgAKQApACsALAAtAC8AMAAyADMAMgA0ADUANQA3ADgAOAA6ADwAPAA7ADsA
OQA6ADoAOgA7ADsAOgA5ADcANQAzADEAMwA0ADQANAAvAC4ALAApACoAKAAlACQAJgAl
ACMAIwAiAB8AHAAZABoAGAAWABYAGAAWABMAEwATABMAEwATABIAEAAQABAAEgARAA8A
DQAPAA8ADwAPAA8ADgAOAA4ADAAMAAwACwALAA0ADQANAA0ADAAMAAoACgALAAwADgAP
AA8ADwANAA8ADwARABEAEAAQABAAEAAOAA8ADwAPABEAEQARABEAEQARABEAEQAOAA0A
CwAKAA4ADwAQABEADwAPAA8ADgAQABEAEQASABEAEAAOAAwADgAOAA4ADgANAA0ADQAN
AAsACwAMAAwADQANAA0ADAAMAAwADQANAAwADAAMAAwACgAKAAoACgAOAA8AEAARABMA
EgASABEAEAAOAA4ADgAOAA4AEAAQABEAEgASABIAEQATABMAFQAWABcAGAAZABgAFQAS
ABAADwAPAA8AEAAQABAAEQARABEAEQAQAA8ADgAOAA0ADAAJAAcABgAGAAUAAgACAAMA
AwADAAMABAAEAAQABAAEAAQABAAEAAQABAAEAAQABAADAAMABAAFAAUAAwADAAMAAgAA
AAAAAAABAP//AQADAAIAAAACAAcACgATACQAOABNAGsAkQC7AN4A/QAWASEBFwHtAJ4A
QgDq/6T/cf9K/zj/L/8p/zD/SP9l/4L/mf+n/7X/wf/J/9H/2v/j/+j/6f/s/+7/8P/1
//j/+f/8//v//P/8//z/+v/5//n/+v/8//z//P/8//v//P/8//z//P/9//3//f/9//7/
/v///wEAAQABAAEAAQABAAEAAQAAAP////////7//f/9//z//f///wAAAQADAAMAAwAE
AAQAAwAEAAQABgAIAAoACwAJAAkACQALAAwADQAOAA8AEAARABIAEwASABMAEwATABMA
FQAWABcAGAAbAB0AHwAgACAAIQAhACIAJAAlACUAIwAkACQAJgAkACQAIwAjACQAJgAn
ACgAJwAnACYAJQAlACMAIQAfAB8AIAAgACAAGwAaABgAFQASABAADQAMAAoACQAHAAcA
BQADAAEA//8AAP7//P/8//7//P/5//n/+//7//v/+//7//r/+//8//n/9//0//H/8//z
//P/8//z//L/8v/y//L/8v/y//H/8P/x//D/7//v/+7/7v/s/+z/7f/u//D/7//v/+//
7f/s/+v/7P/r/+r/6v/q/+r/7P/t/+3/7f/r/+v/6//r/+v/6//r/+v/7f/t/+z/7P/t
/+3/7f/t/+v/6//r/+r/7P/t/+3/7v/t/+z/6v/o/+b/5v/m/+b/5f/l/+X/5f/l/+X/
5v/m/+X/5f/l/+T/5v/m/+f/5//l/+T/4//i/+T/5P/k/+T/5P/j/+L/4f/h/+L/4v/j
/+X/6f/q/+n/6P/n/+b/5f/m/+X/5f/p/+r/6//r/+r/6f/q/+r/6v/q/+r/6P/m/+T/
4//j/+P/4//k/+T/5v/n/+f/5//n/+b/5f/k/+P/4f/f/9v/2f/Y/9j/1//Y/9j/2f/Z
/9f/1//Y/9j/2P/Y/9j/2P/Y/9j/2P/Y/9f/1v/V/9P/1P/W/9j/2f/Z/9n/2f/Y/9j/
2P/Y/9n/1//X/9n/2P/U/9D/0//c/+//BgAgAD0AYQCHAK0A0gDxAAQBBQHpAKUATAD0
/6b/Zv81/xr/DP8H/w//JP88/1X/bv+B/5H/nf+j/6f/sf+8/8P/yP/N/9D/0v/U/9X/
2P/b/9r/2f/a/9r/2v/b/9v/3P/e/+D/4P/g/+D/4f/i/+L/4v/g/+H/4f/h/+P/5P/k
/+X/5f/l/+X/5f/n/+f/5//n/+f/5//o/+n/6//r/+z/7P/s/+3/7f/t/+3/7f/t/+7/
7//v//H/8v/y//L/8v/x//P/8//z//X/9//5//v//f/7//v/+//7//z///8BAAMABQAH
AAgACQAKAA0ADwARABQAFAAVABUAFAAWABcAFwAZABoAGgAcABoAGgAZABkAGQAaABoA
GgAbABsAGgAZABcAFQATABEAEwAUABQAFAAQABAADwANAAsACAAEAAIABAADAAEAAQAD
AAEA///9//7//P/6//r/+P/2//P/8//z//P/8//z//L/8P/w//D/8P/v/+3/6//t/+3/
7f/t/+//7v/u/+7/7v/u/+7/7f/t/+//7//v/+//7v/u/+z/7P/t/+7/8P/w/+//7v/r
/+v/6//t/+3/6//s/+3/7v/w//H/8f/x/+//7//v/+//7//v/+//7//x//H/8P/w/+//
7//v/+//7//v/+//7v/u/+//7//w//L/8v/x//D/8P/w//D/8P/t/+3/7f/t/+3/7f/u
/+7/7f/t/+3/7P/u/+7/7//v/+z/7P/s/+z/7P/s/+z/7P/t/+3/7f/t/+//8P/w//H/
8f/x//H/8f/v//D/8v/y//L/8v/y//L/9P/0//X/9v/2//b/9f/1//X/9//4//j/+P/4
//b/9P/y//H/8f/1//X/9v/2//j/+f/5//n/9//2//X/9P/0//P/8v/v/+3/7P/s/+v/
6P/o/+n/6f/q/+v/7f/u/+z/7P/s/+z/7P/s/+z/7P/q/+r/6v/p/+r/7P/u/+//7//v
/+//7v/t/+z/6//r/+v/6//t/+7/7P/u//P//P8LAB4ANgBVAHkAoQDDAOYAAwESAQsB
5QCbAEIA6P+g/2j/P/8s/yT/Hf8n/zz/Vv9v/4j/nf+v/7n/v//F/8v/0v/X/97/4//o
/+z/7P/r/+z/7f/u//H/8v/y//L/8f/x//L/9P/2//b/9v/2//X/9v/2//b/9v/3//f/
9//5//r/+v/7//n/+f/5//n/9//3//f/9//6//v//f////3//f/+//7//v////////8B
AAEAAQACAAEAAQADAAQABQAGAAcABwAFAAUABQAHAAsADQAPABEAEAARABIAEwAVABcA
GAAZABcAGQAaABsAGgAdAB8AIQAiACIAIwAjACYAKAApACkAJwAoACgAKgAqACoAKQAp
ACkAKgAqACoAKwArACoAKQAoACcAJgAlACUAJgAmACYAIAAgAB8AHQAeABwAGQAYABoA
GQAXABcAFAARAA4ACwAMAAwADAAOABAADgALAAsACQAJAAkACQAKAAgACAAIAAoACQAH
AAUABQAFAAUABQAFAAQABAAEAAQABAAEAAMAAwAFAAUABQAFAAQABAACAAMABQAHAAoA
CgAJAAgABQAFAAUABwAHAAcACAAJAAoACQAJAAgABwAIAAkACgALAAkACQAJAAkACQAJ
AAgACAAJAAkACQAJAAkACQAJAAgACgALAAsADAAMAAwACwAKAAgACAAIAAgABwAHAAcA
BwAHAAcACAAIAAkACQAJAAgABgAGAAcABwAGAAYABgAGAAYABgAGAAYACQAJAAkACQAH
AAgACAAJAAcABwAHAAcABwAIAAkACQAHAAgACAAKAAoACgAKAAgACgAKAAsADgAOAA4A
DQAMAAsADAAMAA0ADgAPAA4ACgAIAAcABwAGAAUABQAEAAcACQAKAAsADQAMAAsACgAI
AAcABgADAP///v/+//3/+v/6//v/+//9//3//v/+//7//v/+//7//P/8//z//P/8//z/
/P/7//v//P/9//3//f/9//3//P/8//z//P/9/wEAAQABAAAA/P/6//v/AgAPACAANABN
AGsAkwC9AOAAAQEYASMBGwHtAKIARgDs/6b/c/9O/zr/L/8r/zT/SP9j/4D/l/+p/7f/
w//J/83/1v/h/+j/7f/0//b/+P/5//j/+f/4//v//P/8//z//f/9//7/AAAAAAAAAAAA
AAEAAgACAAIAAgADAAMAAwAFAAYABgAHAAUABQAFAAUAAwADAAMAAwADAAMABAAFAAcA
BwAIAAgABgAHAAcABwAHAAcABwAIAAkACQALAAwADwAQABEAEQARABEAEQATABIAEwAU
ABUAFAAVABYAFwAVABcAGAAZABoAHQAfACEAIgAlACcAKQAoACgAKQApACgAKgArACsA
LAAuAC8AMgA0ADQAMwAzADMANAA0ADQAMwAzADIAMQAvAC0AKwApACkAKgAqACoAKAAo
ACcAJQAiACAAHQAcABwAGwAZABkAGwAZABcAFQASABAADgAOAA4ADAAJAAkACwALAAsA
CwAIAAYABgAGAAYABQADAAEAAQABAAEAAQD///7//v/+/wAAAAAAAP////8BAAEAAQD/
//7//v/8//3//f/9//7//////////f/9//3///////z//P/8//z/+v/7//v/+//8//3/
/v////z/+//6//n/+f/5//j/+P/8//3//v////3//f/9//z//P/9//3//v/+//7//f/8
//z//P/8//z/+f/5//n/+f/5//n/+v/6//v/+//7//r//P/8//3//f/6//r/+v/6//r/
+v/6//r/+v/5//j/9//6//z//f////3//f/9//3//f/+/////////wAAAAACAAQABAAD
AAMAAQACAAMAAwAEAAUABQAFAAMAAQAAAAAA/v/9//3//v8CAAIAAQAAAAIAAgADAAQA
BAACAAIAAAD///3//P/6//n/+f/5//r/+f/5//j/9//5//r/+v/6//r/+v/8//z//P/8
//z//P/8//z//v/+//7//v/9//z/+//6//v//P/9//7//P/8//z//P/6//r/+v/6/wkA
GAAnADYAWAB4AJgAuADTAOwABQEeAe0AvACLAFoAHADe/6D/Yv9Z/1L/S/9E/1r/cP+G
/5z/q/+4/8X/0v/Z/+D/5//u//L/9v/6//7/AAAAAAAAAAADAAQABQAGAAgACAAIAAgA
CAAIAA==
         </WaveFormData>
      </LeadData>
      <LeadData>
         <LeadByteCountTotal>10000</LeadByteCountTotal>
         <LeadTimeOffset>0</LeadTimeOffset>
         <LeadSampleCountTotal>5000</LeadSampleCountTotal>
         <LeadAmplitudeUnitsPerBit>4.88</LeadAmplitudeUnitsPerBit>
         <LeadAmplitudeUnits>��V</LeadAmplitudeUnits>
         <LeadHighLimit>2147483647</LeadHighLimit>
         <LeadLowLimit>268435456</LeadLowLimit>
         <LeadID>V6</LeadID>
         <LeadOffsetFirstSample>0</LeadOffsetFirstSample>
         <FirstSampleBaseline>0</FirstSampleBaseline>
         <LeadSampleSize>2</LeadSampleSize>
         <LeadOff>FALSE</LeadOff>
         <BaselineSway>FALSE</BaselineSway>
         <ExcessiveACNoise>FALSE</ExcessiveACNoise>
         <MuscleNoise>FALSE</MuscleNoise>
         <LeadDataCRC32>3529306449</LeadDataCRC32>
         <WaveFormData>
8v/y//L/8v/w//D/8P/w//D/8P/w//D/8v/y//L/8v/y//L/8v/y//D/8P/w//D/8f/y
//P/9P/2//b/9v/2//T/9P/0//T/9v/2//b/9v/2//b/9v/2//f/+P/5//r/+v/6//r/
+v/7//z//f/+/wEAAgADAAQAAgACAAIAAgAFAAYABwAIAAoADAAOABAADgAOAA4ADgAP
ABAAEQASABUAFgAXABgAFgAWABYAFgAYABgAGAAYABoAGgAaABoAGQAYABcAFgAVABQA
EwASABEAEAAPAA4ADQAMAAsACgAJAAgABwAGAAUABAADAAIA///+//3//P/8//z//P/8
//r/+v/6//r/+v/6//r/+v/4//j/+P/4//j/+P/4//j/9//2//X/9P/1//b/9//4//f/
9v/1//T/9P/0//T/9P/y//L/8v/y//T/9P/0//T/9v/2//b/9v/0//T/9P/0//T/9P/0
//T/9v/2//b/9v/4//j/+P/4//X/9P/z//L/8f/w/+//7v/x//L/8//0//b/9v/2//b/
8//y//H/8P/w//D/8P/w//H/8v/z//T/9P/0//T/9P/y//L/8v/y//H/8P/v/+7/7v/u
/+7/7v/v//D/8f/y//D/8P/w//D/7//u/+3/7P/u/+7/7v/u//H/8v/z//T/9P/0//T/
9P/y//L/8v/y//D/8f/y//P/9v/2//b/9v/4//j/+P/6//r/+v/5//j/+P/3//b/9P/y
//X/9f/2//X/9f/2//b/9//2//b/9v/z//P/8//x/+//7v/t/+z/6//r/+v/6//t/+3/
7v/u/+r/6f/o/+f/6P/p/+r/6//r/+v/6//r/+f/5//o/+r/6P/o/+j/6P/p/+n/6f/p
/+v/6//p/+X/4//j/+P/5f/t//b/AgAMAB0ANQBOAGIAdgCMAJsAowCXAHkAUAAqAAwA
8f/Z/8H/sf+p/6j/sP+//83/1P/Z/9v/3v/e/97/3v/e/97/3//i/+L/4//l/+f/5//l
/+X/6P/o/+j/5//l/+b/5v/m/+j/6f/p/+n/6f/p/+v/6//q/+j/5//m/+T/5f/l/+X/
5//p/+v/7f/r/+r/6v/q/+f/5//m/+b/6P/q/+z/7v/r/+v/6v/p/+n/6f/p/+n/6//r
/+3/7v/t/+7/7v/u//D/8P/x//L/9P/1//b/9//2//b/9v/2//X/9//4//n//P/9//7/
//8CAAMABgAHAAgACgAKAAoACwANAA4ADwAOAA4ADgARABEAEgASABAAEAARABIAEgAT
ABMAEwATABQAEwATABEAEQARABAADgALAAkACAAHAAcABgADAAMAAQAAAP////8AAAAA
/v/8//r/9//3//j/9v/1//T/8//1//X/9f/0//P/8v/y//L/9P/0//T/8//y//H/8P/v
//H/8f/x//H/8f/w//D/8P/t/+//7v/s/+3/7v/v//D/8P/w//D/8f/v/+7/7v/u//D/
8P/w//D/8v/x//H/8f/v/+//7//v/+3/7v/u/+7/8P/w//D/8P/w//D/8P/w//H/8f/x
//D/7v/u/+3/7f/t/+7/8P/w/+7/7v/u/+v/7P/t/+7/8f/z//P/8v/y//D/8P/w//D/
8v/y//L/8f/v/+//8P/x//P/8v/y//L/7//u/+z/6//t/+3/7f/u//D/8//z//P/9f/1
//X/9f/1//H/8v/z//T/9f/2//f/+P/5//r/+P/4//j/+P/2//b/+P/5//r/+v/6//j/
+f/4//b/9v/7//v//P/9//z//P/7//r/+P/3//b/9f/3//f/9f/z//D/7//u/+3/7v/v
//D/8f/v//D/8P/v/+//7//v/+//8f/x//H/8f/v/+//7//t/+3/7v/w/+7/8P/w//D/
7//v/+//7//v/+//7f/v/+//7f/r/+3/8//+/wwAHAAtAEMAWgBwAIYAmgCpAK0AmwB1
AEwAKgAMAPH/2//H/7n/sf+0/77/y//V/97/5f/r/+z/6v/o/+r/6v/s/+v/6v/u/+//
7f/t/+3/7//t//D/8P/w/+//7//w//D/8P/y//P/8//z//H/8f/z//P/8//y//L/8v/x
//H/8P/v//D/8f/y//P/9f/0//T/9P/y//P/8//0//X/9v/3//j/9v/3//f/9//3//f/
9//3//r/+//+/wAAAAAAAP///v/8//z//f/+//7///8AAAEAAwAEAAUABgAFAAcACAAJ
AAoACwAMAA0ADAANABAAEQASABQAFAAUABUAFwAYABkAHAAcABwAHwAhACIAIgAgAB4A
HwAgACAAHwAfAB8AHwAeAB0AHQAbAB0AHQAcABoAGQAXABYAFQAVABQAEQARABAADgAM
AAsADAAMAAoACAAGAAMAAwAEAAQAAwACAAEAAwADAAMAAgABAAAAAAAAAAAAAAAAAP//
AQABAAEAAQD//////////////v/+//7//f8BAAIAAgABAAAA///+/wAAAAAAAAEAAQAA
AAAAAAAAAAAAAAAAAAAA////////AQABAAEAAQD//wAAAAAAAAAAAAAAAAAAAAAAAAAA
AAABAAEAAQAAAAIAAgABAAEA//8AAAIAAgAAAAAAAAD9//7///8AAAMAAgABAP///v//
/wAAAQACAAAAAAAAAP///f/9//7///8CAAIAAwAEAAIAAgABAAEAAQABAAEAAgABAAMA
AgABAAEAAQABAAEAAwADAAMABQADAAMABAAFAAMABAAEAAQABAAEAAUABgAHAAgACAAI
AAgACAAIAAgACgALAAsACgAJAAYABgAGAAUABgALAAsADAANAAsADAAMAAwACgAJAAgA
BwAFAAUAAwABAAMAAwADAAMAAQABAAEAAQD//wAAAAD//wEAAQABAAEA//////////8B
AAEAAQD/////AAACAAAAAAAAAAAA/////////////////f///wEAAwAFAAcADQAWACAA
LgBDAFkAcACIAJwArACxAKsAjwBpAEQAJAAIAO3/1//J/7//v//I/9T/4f/r//D/9//7
//r/+P/4//r//P/8//3/AAAAAAEAAwABAP///f///wMABAAFAAUAAwAEAAQABAADAAMA
AgABAAEAAQADAAMAAwACAAIAAgAAAAEAAQABAAMAAwADAAMABQAEAAQABAAGAAcABwAI
AAcABgAFAAQAAgADAAMAAwABAAEAAQABAAIAAwAGAAgACwAMAAwADAAMAAwADQAOAAsA
CwALAAsADwAQABEAEgAVABcAGAAZABkAGQAZABkAGAAZABwAHQAhACQAJQAmACUAJwAo
ACkAKAAoACgAKwAvADAAMAAuAC4ALwAwADAALQAtAC0ALQAuAC0ALQArACkAKQAoACYA
JAAjACMAIwAjACIAHwAfAB4AHAAaABkAGgAaABgAFgAXABUAFgAYABYAFQAUABMAEQAR
ABEAEAAPAA4ADgAOAA8AEAARABEAEQARABEAEQARABEAEQARAA8ADgAOAA4ACgANAA0A
DAAMAAwADAAMAAoACgAKAAsADQAMAAwADAAKAAoACgAKAAwACwALAAsACwALAAsACwAL
AAwADAAMAA4ADgAOAA4ADQAMAAsACgAJAAkACQAIAAkACgAKAAsACwAMAA4ADgAMAAwA
DAAJAAsACwALAA0ACwALAAoACgAIAAgACAAIAAoACgAKAAkACAAHAAcABwAJAAgACAAI
AAYABgAFAAUACAAJAAoADAAJAAsACgAJAAkACQAJAAcADAAMAAwADAAMAAsADAANAA4A
DAAMAAwADAANAA4AEQATABMAEgARAA4ADQAMAAoACgAPAA8AEAARAA8AEAAQABAADAAL
AAoACQAKAAsACgAJAAgABwAGAAUAAgABAAAA//8AAAIAAwADAAMAAwADAAMAAwADAAMA
AwABAAEAAQD//wAAAgAFAAQABAAEAAQAAwABAAEAAQABAAMAAQD///3/+//7////BwAS
ACAAMABBAFUAbgCIAJ4ArgC1ALUAowB/AFYANAAWAPv/4f/N/8H/vf++/8b/1//j/+j/
7f/x//T/9v/4//r/+P/2//f/+v/+///////7//v//f///////v/9//v//P/+////AAD/
/////v/9//////8BAAEAAQAAAAAAAAACAAMAAwADAAEAAQABAAEAAwACAAIAAgACAAMA
AwAEAAIAAgACAAIAAAABAAEAAQABAAEAAQABAAEAAQADAAQACAAKAAsADAAMAAwADQAO
AA0ADQANAA0ADwAQABEAEgASABMAEwATABIAEwAUABUAFgAXABoAGwAfACIAIwAkACMA
JQAmACcAKAAoACgAKwArACwALAAqACsALQAvADAALQAtAC0ALQAsACsAKwApACcAJwAm
ACQAIQAfAB4AHQAeAB4AHAAdABsAGgAZABkAGQAYABUAEgASAA8ADwAQABAADwAOAA0A
DQANAA0ADAANAAwADAAMAAsACgAJAAcACAAJAAoACwANAA0ADQANAAoACAAHAAYABQAJ
AAoACgAMAAwADAAMAAwADAAMAA0ACwAKAAoACgAMAAwADAAMAAoACQAJAAkABwAHAAcA
BwAJAAoACgAKAAgACAAIAAgACQAKAAsADAAMAAsACgAIAAoACgAJAAkACQAKAAwADAAM
AAwADAAJAAkACQAJAAsACwALAAoACgAMAAwADAAMAAwADAAMAAsACQAJAAoACwAJAAgA
CAAIAAkACgAKAAsACwALAAsADAAMAA0ADwANAAoACgAKAAoACgANAA4ADwAQABIAEgAS
ABIAEQAQABEAEQAUABQAFAASAA8ADgAMAAwAEQARABIAEwASABIAEQAQABEAEQARABEA
DwAPAA0ACwAKAAkACAAHAAUABQAFAAUABgAIAAkACQAHAAcABwAHAAcABwAHAAcABwAH
AAcABQADAAQABgAEAAIAAgACAAEAAgADAAQABQAJAAcABQAFAP//+//9/wUAEAAgADIA
QQBTAGoAgACWAKYArwCzAKMAgQBaADoAHgD//+X/0f/F/7//wP/I/9X/4//s//H/9//2
//T/8P/w//T/+P/3//r//P////////////////////7//f/7//z//v///wAA/v//////
///9//3//////wEAAAAAAAAAAAABAAEAAQD//////////////v/+//7/AAABAAEAAgAC
AAIAAgACAAQABQAFAAUAAwADAAMAAwAFAAUABwAIAAkACgAKAAoACAAIAAkACgAMAA0A
DgAPABAAEAAQABAAEAARABEAEQATABUAFwAZABgAGQAcAB0AHwAiACMAJAAlACcAKAAp
ACkAKAAnACkAKQAqACoAKAArAC0ALwAwAC4ALQAsACsAKQAnACYAIwAkACUAJQAkAB8A
HQAcABsAGQAYABUAFQAWABYAFgAXABQAEgAOAAoADAAJAAkACgAKAAkACAAHAAUABQAF
AAQABAAEAAUABgAFAAQAAwABAAEAAQABAAEAAwADAAMAAwABAAAAAAAAAAAAAwADAAIA
AAAAAAAAAAD+//7//v///wEAAAAAAAAA/v/+//7//v//////AAABAAMAAwADAAMAAgAC
AAEAAAD+//7//v/+/wAAAAAAAAAA/////////v///wAAAAABAAAAAAABAAAAAQACAAMA
AQADAAMAAwAFAAMAAwACAAIAAAAAAAAAAAAAAAAAAAD//wAAAQADAAUAAwACAAIAAgAA
AAAA/////////////wAA/v8BAAEAAQAFAAcABAAGAAYABgAGAAUABgAHAAgABwAGAAUA
BAAFAAYACQALAA4ADgAOAAwACQAIAAYABgAHAAcACAAJAAkACgAKAAoACAAHAAYABQAH
AAcABQADAAIAAQAAAP/////////////9//7//v/9/////////////v/9//z/+//9//3/
/f/7//3//v8AAP7/AAAAAAAA///8//v/+v/5//3//f/9//3///8BAAUADQAWACAAMABB
AFcAbACEAJoAqgCvAKcAjQBjADoAGAD8/+P/zf+9/7X/s/+6/8r/2//l/+r/8f/1//L/
8P/y//b/9P/0//X//P/+///////9//3//f/7//7//v/+//3/+//8//z//P/8//3//f/9
//////8BAAEA///+//7//v8AAAEAAQABAP///////////f/8//z//P/8//3//f/+/wAA
AAAAAAAAAgADAAMAAwACAAEAAAD///////8BAAIAAwAEAAQABAAEAAQABQAGAAYABwAI
AAkACgAKAAoACgANAA8AEAARABEAEQARABEAFAAVABgAGQAYABoAGgAaABsAHQAeAB8A
IAAgACAAIwAkACQAIwAgAB4AHwAgACAAIQAhACEAIQAgAB8AHwAdAB8AHwAeABwAGQAX
ABYAFQAVABQAEQARABAADgAMAAsADAAMAAoACAAKAAcABwAIAAYABQAEAAMABQAFAAUA
BAABAAAAAAAAAAAAAAAAAP//AQABAAEAAQAAAP///v/9//7//v///wAA/P/9//v/+P/6
//r/+v/6//v//P/9/////v/8//v/+v/7//z//f/+//z/+//7//v//f/9//3//f///wAA
AAAAAP7//v/+//7//f/8//v/+v/9//3//f/8//z//P/7//v/+//8//7//v/8//z//P/5
//n/+f/5//v//v//////AAD///7//f/8//v/+v/5//f/+P/5//v//f/9//z//P/8//z/
/P/7//v//////////v/+//3//P/7//r/+//8//3//v8AAAAAAAAAAAAAAAACAAMABgAG
AAYABAABAAAA/v/+/wMAAwAEAAUABQAGAAYABgAEAAMAAgABAAMAAwABAP///f/7//n/
9//1//X/9f/1//b/+P/5//n/+//7//v/+//6//n/+P/3//n/+f/5//f/9//4//r/+P/2
//b/9v/1//b/9//4//n/+f/3//f/8//v/+//9f/9/wYADgAaACcAOwBQAGgAfgCWAKUA
rwCpAJEAbgBIACQABwDt/9v/yf+5/7L/uP/F/9P/3P/j/+n/7P/w/+7/6v/s/+z/6//u
//T/9//1//P/8f/z//f/9v/2//b/9f/1//b/9v/2//j/+f/5//n/+f/5//v/+//7//r/
+v/6//j/+f/5//n/+f/5//n/+f/5//j/+P/4//r/+//7//z/+//6//n/+P/5//v//P/9
//3//f/9//3/+//7//3//v/9//7//v/+////AAACAAQAAwADAAMAAwAFAAYABwAIAAcA
CQAKAAsADAANAA4ADwAQABEAFAAVABYAGAAYABgAGQAbABwAHQAeAB4AHgAhACMAJAAk
ACIAJAAlACYAJgAnACcAJwAnACYAJQAlACMAIQAfABwAGAAWABUAFQAVABYAFgAUABUA
EgAQAA4ADQAPAA4ACwAIAAYAAwADAAQABwAHAAcABwAEAAMAAgAAAP///v/+//7/AAAA
AAAA///9//3//f/9///////////////+//7//v/8///////+//z//P/8//z//v/+//7/
//////7//v/+//z//P/8//z/+v/5//n/+f/8//3//v////z//P/7//r//P/8//z//P/+
//7//v/+//7//f/8//r/+//8//z//f/7//z//v/+/wAAAAAAAP3//P/7//r/+//9//3/
/P/8//3//v///wAA///+//3/+//7//v//P/9//v/+v/6//r//P/8//v/+//9//3//f/+
//7/AQABAAEAAwACAAAAAAAAAAAAAQACAAMABAAEAAQABAAEAAIAAgAEAAUACAAIAAgA
BgAHAAYABAAEAAUABQAGAAcACQAKAAoACgAIAAcABgAFAAMAAwABAP///P/7//r/+f/6
//v//P/9//r/+v/5//f/+v/7//z//f/9//3//f/9//3//f/9//v/+f/6//z/+v/4//j/
+P/3//j/+f/6//v/9//3//f/9//1//f/+f///woAGAAkADcATwBkAHYAjACeAKcAowCJ
AGcASAAsAAwA7f/V/8P/tf+x/7j/xP/R/93/5P/p/+3/7v/u/+7/7v/s/+7/7//w//T/
+f/7//v/+//5//n/+P/4//j/9//1//b/9v/2//b/9//3//f/+P/5//z//f/7//r/+v/6
//r/+//7//v/+f/5//n/+f/5//j/+P/4//r/+//7//z//P/8//z//P/+//////////3/
/f/9//3//f/9////AAABAAIAAgACAAEAAAAAAAAAAQADAAUABwAIAAgACAAIAAsADQAO
AA8AEAARABIAEwASABMAFgAXABoAHAAcABwAGwAdAB4AHwAiACIAIgAlACUAJgAmACQA
JAAlACYAJgAlACUAJQAlACIAIQAhAB8AIAAhACEAIAAcABkAFwAVABcAFgATABMAFQAU
ABMAEwAQAA4ACgAGAAcABQAGAAgABgAFAAQAAwAFAAUABQAEAAEAAAAAAAAAAAAAAAAA
//8BAAEAAQABAAEAAQABAAEA///+//7//v/8///////+/wAAAAAAAAAAAAAAAAAAAQAB
AAAAAAAAAAAAAAAAAAAAAAD/////////////////////AAAAAAAAAAAAAAAAAAD9//z/
+//6//7///8AAAAAAAAAAP///////wAAAgACAAEAAAD///v//P/9//7/AQD//////v/+
//7//v/+//7//v/+//7//f/9//3//v////3//P/8//z//P/8//v/+//+////AAACAAAA
AQABAAEAAgABAAAA///+////AAABAAIABAAEAAQABAAGAAYACAAJAAwADAAMAAoABwAG
AAQABAAGAAUABQAFAAcACAAIAAgABAADAAIAAQADAAMAAQD///7//f/8//v/+f/5//n/
+f/5//r/+v/5//v/+//7//v/+//7//v/+//7//v/+//5//n/+v/8//r/+v/6//r/+f/3
//f/9//3//X/+f/7//n/9//5//3//f8AAAoAFAAhADEASABeAHYAigCbAKcAqQCZAHQA
TAAmAAcA7f/V/8P/tf+s/6z/uf/L/9r/4//n/+r/6v/q/+z/8P/y//H/7P/s/+3/7//x
//H/8//1//b/9v/2//X/9P/0//P/8v/0//X/9f/1//T/8//0//P/9f/0//T/9P/2//f/
9//3//f/9//3//f/9f/0//T/9P/y//P/8//0//T/9P/0//T/9v/3//f/9//3//f/9//3
//X/9f/3//j/+v/8//3//v/9//z//P/8//7///8AAAEAAgACAAIAAgACAAMAAwADAAQA
BQAGAAcACgALAA4ADwAQABIAEgASABMAFQAWABcAFgAWABYAGQAZABoAGgAYABoAGwAc
ABwAHQAdAB0AHQAaABkAGQAXABcAFwAWABQAEwARABAADwAOAAwACAAHAAkACAAHAAcA
BAACAP7/+v/7//n/+v/8//z/+//6//n/+//7//v/+v/6//r/+//8//n/+P/3//X/9//3
//f/9//3//f/9//3//f/9v/2//b/8v/1//X/9P/y//L/8v/y//T/9P/0//X/9//2//b/
9v/z//L/8f/w//D/7//v/+//8P/x//L/8//x//L/8v/y//T/9P/0//T/9P/0//T/9P/z
//P/8//y//T/9P/z//P/8f/y//T/9P/y//L/8v/v//H/8f/x//P/8f/x//D/8P/w//D/
8P/w//L/8v/y//H/8f/x//L/8//y//D/7//u//H/8v/y//P/8v/x//D/8P/v//H/8P/v
//H/9//4//X/9P/z//L/8v/y//L/8v/0//b/+P/6//n/+P/5//n/+v/6//r/+P/3//b/
9P/0//f/9//4//n/+//8//z//P/4//f/9v/1//P/8//x/+//7P/r/+r/6f/r/+v/6//r
/+v/7P/s/+v/6//r/+v/6//t/+3/7f/t/+z/6//q/+f/6f/q/+z/6v/q/+r/6v/p/+n/
6f/p/+n/6f/p/+v/6//p/+X/5//r//T/BAAUACMANwBMAGAAeACOAJ8ApQCdAH0AVAAu
AA4A8f/T/73/r/+n/6r/tv/D/83/1v/b/+H/4v/e/9z/3v/k/+b/5f/m/+b/5//p/+n/
6//t/+v/6//q/+n/5//n/+j/6P/o/+r/6//r/+v/6f/p/+v/6//r/+r/6v/q/+z/7f/t
/+3/6//r/+v/6//r/+r/6v/q/+z/7f/t/+7/8P/w//D/8P/w//H/8f/x/+//7//v/+//
8f/x//P/9P/0//T/8//y//L/8v/z//T/9//5//v//f/8//r/+P/2//r//f///wEAAgAD
AAQABQAGAAcACgALAA4AEAAQABAAEAARABEAEQAUABQAFAAXABcAGAAYABYAFAAVABYA
FgAXABcAFwAXABQAEwATABEAEwATABIAEAAOAA0ADQANAAoACAAEAAMABQAEAAMAAwAF
AAQAAQD+//7/+//7//z/+//5//f/9f/3//f/9//2//X/9P/0//T/8v/y//L/8f/x//H/
8f/x//H/8f/x//H/8//y//L/8v/w//P/8//y//L/8v/y//L/9P/0//T/9f/0//L/8f/w
/+7/7v/u/+7/8P/v/+//7//y//P/9P/1//L/8v/x//D/8f/y//P/9P/y//L/8v/y//P/
8//z//L/8v/y//H/8f/v//D/8v/y//T/9P/0//H/8f/x//H/8//y//H/7//u//D/8P/w
//D/8P/w//D/7//x//H/8v/z//H/8P/w//D/8v/y//H/8f/v/+//7//w//L/9f/1//X/
8//z//P/8//z//P/9v/0//T/9P/0//f/+P/5//r/+P/4//j/+P/2//b/+P/5//j/+P/4
//b/9v/2//X/9v/5//n/+v/7//3//v/+//7/+v/5//j/9//3//f/9f/z//L/8f/w/+//
7v/t/+z/6//t//D/8v/z//H/8f/x//H/7//v/+//7//t/+3/7f/r/+z/7v/x//D/8v/y
//L/8f/v/+//7//v/+//7//x/+//7//x//X/9/8AAAoAFgApAD0AVABoAH4AlACjAKMA
lQBzAEwAJgAEAOn/0f+//7H/p/+o/7L/v//L/9j/4//r/+z/6P/o/+j/5v/m/+n/6v/u
/+//7//v/+//7//v//D/8P/w/+//7f/u/+7/7v/w//H/8f/x/+//7//x//H/8//y//L/
8v/y//P/8//z//H/8f/x//H/8f/w//D/8P/z//X/9v/4//b/9v/2//b/9v/3//f/9//3
//f/9//3//n/+f/7//z//f/+//7//v/9//z//P/8////AQADAAUABAAEAAQABAAHAAkA
CgALAAoACwAMAA0ADgAPABIAEwASABQAFAAUABcAGQAaABsAGgAaABoAHQAeAB4AHQAa
ABwAHQAeAB4AHQAdAB0AHQAcABsAGwAZABsAGwAaABgAFQATABIAEQARABAADQANAA8A
DgANAA0ACgAIAAQAAAADAAEAAgAEAAQAAwACAAEA/////////v////7//v/+//z//P/8
//v//f/9//3//f/8//v/+v/5//v/+v/6//r/+v/9//3//P/8//z//P/8//7//v/+////
/v/8//v/+v/8//z//P/8//7//f/9//3//P/7//r/+f/6//z//f/+//z//P/8//z//P/8
//z//P/9//3//f/8//z//P/7//v//P/+/wEAAgAAAAAAAAD9//v/+//7//3/+//7//r/
+v/8//z//P/8//z//P/8//v/+f/5//r/+//9//z//P/8//z//P/7//v//P/9//7/AAD9
/////v/9//3//f/9//3//f/9//3////9//3//v8AAAAAAAAAAP//AAABAAIABAAEAAQA
BAADAAIAAwADAAUABgAHAAYAAwACAAAAAAACAAEAAQABAAIABAAFAAYABgAFAAQAAwAB
AAEA///9//v/+f/3//X/9f/1//X/9f/1//b/9v/1//b/9//4//n/+P/3//b/9f/1//X/
9f/z//H/8v/0//L/8//0//X/9f/z//P/8//z//f/9//3//f/8//x//P/9f/8/wYAEgAf
ADEASABgAHgAjgCfAKkAqQCXAHQATAAmAAkA7//X/8X/tf+s/67/t//H/9b/3//j/+j/
6v/o/+b/6P/u//H/8P/y//P/8//z//H/8f/v//L/8v/y//H/8//0//T/9P/y//P/8//z
//X/9f/3//f/9//2//b/9v/2//f/9//3//X/9f/1//X/9f/0//T/9P/y//P/8//0//X/
9v/3//j/9v/3//f/9//5//n/+f/5//f/9//5//r//P/+////AAAAAAAAAQACAAAAAQAC
AAMAAgACAAIAAgACAAMAAwADAAUABwAJAAsADgAPABIAEwATABQAEwASABUAFwAYABkA
GgAaABoAHQAhACIAIgAgACAAIQAiACIAIwAjACMAIwAhAB8AHgAbAB0AHQAcABoAGgAZ
ABkAGQAYABYAEgARABEAEAAPAA8AEQAQAA0ACgAJAAUABAAEAAQAAwACAAEAAwADAAMA
AgABAAAAAAAAAP7//v/+//3////////////+//3//P/7//v/+v/6//r/+////wAAAAD/
//7//f/8//z//P/8//3////+//7//v/+//7//v/+//z/+//7//v/+f/5//n/+f/8//7/
//8AAP3//P/7//r/+P/4//j/+P/7//3///8AAP7//v/9//3//f/+/wAAAAAAAAAAAAD9
//3//f/9/////f/9//z//P/8//z//P/8//z//P/8//v//f/9//7////9//z//P/8//7/
/v/9//3//P/7//r/+v/7////AAABAP//////////////////AQABAAEAAgADAAQABQAG
AAcABgAGAAcACAAKAAoACQAJAAYABgAHAAkABgAFAAQAAwAIAAkACQAHAAcACAAGAAcA
CQAHAAYABgAEAAIAAAD///7//f/9//3//P/8//z//P/+//7//v/+//7//v/+//7//v/+
//7//v/+//7/AAAAAAAAAAD9//z/+//6//v//P/9//7//v/+//7//v/9//z/+//6/wMA
DAAVAB4AMgBEAFYAaAB7AIwAnQCuAJkAhgBzAGAAQwAmAAkA7P/h/9j/z//G/9H/2v/j
/+z/8f/0//f/+v/8//z//P/8//7//v/+//7//P/8//z//P///wAAAQACAAQABAAEAAQA
AgACAA==
         </WaveFormData>
      </LeadData>
   </Waveform>
</RestingECG>
