# Supplementary material for: Detection of Left Atrial Enlargement Using a Convolutional Neural Network-Enabled Electrocardiogram
Source: Front Cardiovasc Med. 2020 Dec 17;7:609976. doi: 10.3389/fcvm.2020.609976 (PMC7773668; doi:10.3389/fcvm.2020.609976)
Supplement: Supplementary file 3 [file Data_Sheet_3.ZIP › normal2/1802018028_11163_00000028.XML]

<?xml version="1.0" encoding="Windows-1252"?>
<!DOCTYPE RestingECG SYSTEM "restecg.dtd">
<RestingECG>
   <PatientDemographics>
      <PatientID>1802018028</PatientID>
      <PatientAge>85</PatientAge>
      <AgeUnits>Years</AgeUnits>
      <Gender>Female</Gender>
      <PatientLastName>hecuier</PatientLastName>
   </PatientDemographics>
   <TestDemographics>
      <DataType>Resting</DataType>
      <Site>1</Site>
      <AcquisitionDevice>MAC55</AcquisitionDevice>
      <Status>Unconfirmed</Status>
      <Priority>Normal</Priority>
      <AcquisitionTime>09:17:38</AcquisitionTime>
      <AcquisitionDate>12-15-2015</AcquisitionDate>
      <CartNumber>1</CartNumber>
      <AcquisitionSoftwareVersion>009C</AcquisitionSoftwareVersion>
      <XMLSourceVersion>MAC5000 v1.0</XMLSourceVersion>
   </TestDemographics>
   <RestingECGMeasurements>
      <VentricularRate>92</VentricularRate>
      <AtrialRate>92</AtrialRate>
      <PRInterval>128</PRInterval>
      <QRSDuration>102</QRSDuration>
      <QTInterval>376</QTInterval>
      <QTCorrected>464</QTCorrected>
      <PAxis>52</PAxis>
      <RAxis>82</RAxis>
      <TAxis>-9</TAxis>
      <QRSCount>15</QRSCount>
      <QOnset>231</QOnset>
      <QOffset>282</QOffset>
      <POnset>167</POnset>
      <POffset>207</POffset>
      <TOffset>419</TOffset>
      <ECGSampleBase>500</ECGSampleBase>
      <ECGSampleExponent>0</ECGSampleExponent>
   </RestingECGMeasurements>
   <Diagnosis>
      <Modality>Resting</Modality>
         <StatementCount>4</StatementCount>
         <LabelText>12SL Õï¶Ï³ÂÊö</LabelText>
      <DiagnosisStatement>
         <StmtFlag>ENDSLINE</StmtFlag>
         <StmtText>ñ¼ÐÔÐÄÂÉ</StmtText>
      </DiagnosisStatement>
      <DiagnosisStatement>
         <StmtFlag>ENDSLINE</StmtFlag>
         <StmtText>²»ÍêÈ«ÐÔÓÒÊøÖ§´«µ¼×èÖÍ</StmtText>
      </DiagnosisStatement>
      <DiagnosisStatement>
         <StmtFlag>ENDSLINE</StmtFlag>
         <StmtText>T ²¨Òì³££¬¿É¿¼ÂÇÎªÏÂ±ÚÐÄ¼¡È±Ñª</StmtText>
      </DiagnosisStatement>
      <DiagnosisStatement>
         <StmtFlag>ENDSLINE</StmtFlag>
         <StmtText>Òì³£ ECG</StmtText>
      </DiagnosisStatement>
   </Diagnosis>
   <Waveform>
      <WaveformType>Rhythm</WaveformType>
      <WaveformStartTime>0</WaveformStartTime>
      <NumberofLeads>8</NumberofLeads>
      <SampleType>CONTINUOUS_SAMPLES</SampleType>
      <SampleBase>500</SampleBase>
      <SampleExponent>0</SampleExponent>
      <HighPassFilter>16</HighPassFilter>
      <LowPassFilter>150</LowPassFilter>
      <ACFilter>NONE</ACFilter>
      <LeadData>
         <LeadByteCountTotal>10000</LeadByteCountTotal>
         <LeadTimeOffset>0</LeadTimeOffset>
         <LeadSampleCountTotal>5000</LeadSampleCountTotal>
         <LeadAmplitudeUnitsPerBit>4.88</LeadAmplitudeUnitsPerBit>
         <LeadAmplitudeUnits>¦ÌV</LeadAmplitudeUnits>
         <LeadHighLimit>2147483647</LeadHighLimit>
         <LeadLowLimit>268435456</LeadLowLimit>
         <LeadID>I</LeadID>
         <LeadOffsetFirstSample>0</LeadOffsetFirstSample>
         <FirstSampleBaseline>0</FirstSampleBaseline>
         <LeadSampleSize>2</LeadSampleSize>
         <LeadOff>FALSE</LeadOff>
         <BaselineSway>FALSE</BaselineSway>
         <ExcessiveACNoise>FALSE</ExcessiveACNoise>
         <MuscleNoise>FALSE</MuscleNoise>
         <LeadDataCRC32>2895482522</LeadDataCRC32>
         <WaveFormData>
8P/w//D/8P/z//T/9f/2//P/8v/x//D/8v/y/+//8f/0//X/9f/1//X/9v/2//X/8v/y
//L/8v/z//T/9f/2//L/8f/x//D/8f/x//H/8f/x//H/8f/x//P/9f/2//j/9//4//r/
+f/4//n//P///wEAAQABAAMABgAGAAgADAAMAAoACQAIAAQAAwADAP//+//2//P/7//v
//D/8P/u//H/8v/w//H/8f/w/+//8P/w/+//7f/t/+v/6//r/+v/6//s/+z/6v/q/+z/
7v/w//L/7v/o/+z/+f8AAAUADQAbAC0AQgBMAE0ASgA9ACIAAADd/7z/o/+Z/5X/l/+d
/6D/mv+Z/6b/sf+0/7j/t/+p/6L/q/+s/6H/n/+l/6P/o/+s/7T/wf/M/8z/zP/Z/+n/
8f/r/+3/7f/w//D/8v/0//T/8v/0//X/9f/5//j/9//2//T/8//z//T/9P/2//j/+v/7
//f/+P/3//b/+v/6//z//v/+//7//v/+//////8CAAIA///+//3//P8BAAQABgAHAAgA
CAAKAAwADwAPABEAEQAOAA8AEQAQAA8AEQASABUAGwAdAB8AIgAiACIAJAAkACgAKwAt
ADAAMAAvADIALgAwADIAMwA0ADYANwA1ADoAPAA8ADoAOgA6ADgAMwAvAC8ALQAsACoA
JgAjACMAIQAhABwAGgAXABYAEwARAA8ADgALAAgABgAHAAYAAwABAAEAAgADAAEAAAAB
AAAA+//6//z//f/9//3//P/5//z//P/+//z/+f/7//v//f/9/wEAAgABAAEA/f/8//z/
+P/6//v//P/8//v/+v8AAAEA/v/9//7/+v/9/wAAAgADAAAA/v/7//z/AAAAAP///v/9
//z//P/+//7/+//7//3//f/8//z//f///wAA/f/8//z//P/7//r/+f/4//r/+//9/wAA
//////7//f/7//v/+//7//z//v8AAAEAAAAAAAIABQADAAEAAQADAAcACgALAAwADAAQ
AA8AEAAWABYAFgAXABQAEAAPAA8ADQAJAAQAAQD7//v//P/8//j/+P/4//X/9v/4//n/
+v/8//z/+//5//f/9//3//f/9//3//j/+P/2//b/+P/4//T/+v/6//r//v/9//b//f8R
AB8ALwBAAFAAWwBcAFUAPgAeAPn/3P/D/6//qf+r/6X/ov+m/6v/rv+v/7L/uP+5/7H/
rv+z/67/pf+j/6n/qf+p/6z/vP/H/8z/1P/c/+H/6f/x/+//8P/x//X/9v/2//j/+P/2
//b/9//3//v/+//7//v/+v/8//3///8AAAEAAgADAAMA/v8AAAAAAAACAAIABAAGAAQA
BAAEAAQABAADAAUABAAGAAYABgAGAAsADgAQABEADwAOAA8AEAATABMAFQAVABUAFwAa
ABoAGwAdAB4AIQAlACUAJQAmACYAJgAoACgALQAvADAAMgAxADEANQAyADMANgA4ADoA
OgA5ADUAOAA9AD4APQA+AD4APgA7ADkANwA1ADQAMgAtACkAKAAlACQAIAAfAB0AGgAX
ABUAEwARAA8ADQAMAAkACAAFAAMAAgACAAIA//8AAAMABAABAP3//v/+//3//f/8//n/
/P8AAAIAAAD9//3//f//////AQACAAEAAQD//wAAAgAAAP////////7//v/8/wEAAQD/
//3//f/4//r//v8BAAMA//8GAAIA/P8AAAAAAAAAAAAAAgAEAAQAAQAAAAEAAAD+//3/
/f/+//7/+v/4//f/9v/6//z//v8AAAAA/////wAA/v/////////9//3//f/9////AAAB
AAEAAgACAAQABwAHAAUABQAHAAsADgAPABAAEQAUABIAEgAYABgAGAAZABoAFgAVABUA
EAALAAUAAQD6//n/+f/4//r//P/+//3//P/8//v/+v/8//z/+//5//f/9//3//f/+f/7
//7/AAD8//r/+v/4//j/+P/6//7/AgD///7/CQAbACkAMwBAAE4AXQBgAFEAPgAmAP//
0P+3/63/q/+r/6//sP+q/6f/rv+1/7L/sv+1/6//pv+l/6j/p/+n/6n/qf+r/7T/wP/P
/9T/1P/Y/93/5//1//v/9//1//b/9P/1//j/+f/4//z//f/9/wEAAwADAAMAAgAAAP//
///+//3//v///////f8AAAEAAgADAAIAAwAEAAIAAgACAAIABAAFAAkACgAMAAwADAAM
AA0ADgAOAA0AEAAQABIAFAATABMAFQAVABUAFwAaABoAHQAfACAAIwAlACUAJQAmACYA
JgAoACgALgAxADMANgA1ADMANQAwADIANAA1ADYAOQA5ADYAOgA6ADoAOAA4ADgAOAA1
ADMALgArACkAJgAmACUAJwAnACIAHAAZABUAEwARABAADwARAA8ADQAMAAsACgAHAAUA
BAAEAAQAAQABAAMAAwD///v//P/8//v///8AAP//BAAFAAYAAwD///////8BAAEABAAE
AAIAAQAAAAAAAQD+//3//f/9//z//P/6//////8AAAEABAACAAEAAgACAAEAAQAAAP7/
AAD8/wAA/v/+//7//v/+/wAAAAD9/wEAAwADAAIA/////wAAAAABAAAAAAAAAAIAAgAC
AAIA///9//z//P/8//3//f/9//7///8AAAEA//8AAAEAAQAEAAQABgAJAAsACQAJAAsA
DQAQABEAEgAUABgAFwAYABoAGAAWABUAFgASABEAEQANAAkABAABAP3//f/+//7/+//6
//n/9f/4//r/+//8/wEAAgACAAEA///9//v/+f/5//n/+v/6//j/+P/6//r/AAAAAAgA
DgAEAPv/BAAVACEAKQA3AEgAVgBfAFoASwA4ABwA+f/W/7n/qf+l/6H/pf+u/6r/o/+q
/7X/tv+y/7H/tf+2/6//qP+n/6f/p/+p/6n/sv/I/9f/2P/g/+r/6//p/+//8f/0//X/
+f/6//f/+P/3//T/+P/5//n//f///wEAAwAEAAAA//////7//f/+/////////wIAAwAE
AAYABgAIAAoABgAEAAIAAAAFAAcADAAOAAwACgAIAAYACgAMAA0ADQAPABAAEwAWABUA
FQAXABcAGQAbAB4AHgAeAB8AHwAhACEAIQAhACIAJAAmACoALAAwADMANQA4ADcANQA3
ADIANAA2ADcAOAA4ADcAMwA2ADkAOgA5ADoAPAA8ADkANwAzADEAMAAuACwAKQApACcA
JAAeABsAFwAWABMAEQAPAA8ADQALAAoACQAIAAUAAwAEAAQABAABAP//AQABAP3//P/+
///////+//z/+P/6//z//v/8//n/+v/7//7////+//7//P/7//v//P/+//z//P/9//7/
/v/4//T/9//1//n/+/////7//P/+///////3//j/AAACAAAA/v/+//7//v8AAAIAAgD/
////AQABAAAA/v/9//3//P/8//z//f/+//z//P/8//z//P/7//v//P/8//3//f/9////
/////////f/+//////8CAAIABAAHAAUAAwADAAUABQAIAAkACgAOABQAFQAYABkAFgAT
ABEAEgAQABEAEwAOAAkAAwD///n/+f/6//r/+P/4//j/9f/2//j/+f/6//n/+P/2//P/
9f/1//X/9f/z//P/9P/0//T/9P/2//b/9P/4//z//v8AAP//BAARAB8AJwA1AEgAWABh
AGAATwAsAP7/2f++/6n/n/+h/6H/nf+g/6z/s/+y/7P/tv+4/7H/p/+k/6n/pv+d/5v/
o/+r/6//uP/C/8v/0P/W/9z/3//l//X/BQABAP3//P/4//b/+P/4//b/9v/3//f/+//7
//v/+//6//v/+//8//z/+//8//3//f/6//z//P/8/wEAAgAFAAgABQAEAAMAAgADAAMA
BgAGAAYABgAGAAYACAAKAAsACwAMAAwADgAQABMAEwAVABUAFwAZABwAHAAbAB0AHgAh
ACIAIQAgACAAIwAmACsALgAwADEAMQAyADAALwAyAC4AMAA0ADcAOgA5ADkANgA6AD0A
PgA9AD4APgA8ADcAMwAvAC0ALAAqACkAJwAoACcAJwAiACAAHQAZABUAEgAPABEADwAN
AAwACwAKAAcABQAEAAQABAABAAEAAwADAP///v8AAAEAAQD+//z/+P/6////AgABAP//
/////wEAAQAAAAAA/v/9////AAACAAAA/f/9//3//P/7//r/AAABAP////8BAP7//v8A
AAEAAQAHAAIA/P/8//z//P/8//z//v/+//v//f///////v/+////AQACAP///v/+//7/
/f/8//v/+v/8//3///8CAAEAAQAAAP///f/9//3//f/9//7//////wMABAAHAAsACgAH
AAYABwAHAAoACwAMABEAGAAaAB4AIAAcABgAFQAWABIAEQARAAsABwACAP///f/9//7/
/v/5//j/9//z//b/+v/9/wAA///8//j/8//z//P/8//z//X/9f/2//b/9v/4//z//v/+
//r//P/4//z/BwAGAAkAGwAvADsATABgAGUAWgBLADAACgDf/8L/r/+p/6n/qf+p/6z/
rv+r/6j/r/+6/7z/tf+v/6z/pf+e/5v/nf+j/6X/r/++/8j/z//W/9b/1v/j/+//9f/5
//j/9//5//j/+f/8//3//P/+//////8DAAIAAQAAAP7//f/9//7//v8BAAIAAwADAP7/
AAAAAAAABQAGAAkADAAIAAYABAACAAUABQAIAAgACwAMAA0ADgAPABAAEAAPABIAEgAU
ABYAFQAVABcAFwAXABkAHAAcAB8AIQAiACUAJgAlACQAJAAnACgAKwAsADEAMwA0ADYA
NwA3ADsAOAA2ADgAOQA6ADwAPQA7AEAAQAA+ADoAOAA8ADwAOQA3ADcANQA0ADIALQAp
ACgAJQAlACAAHgAbABcAEwAQAA0ADwANAAsACgAMAAwACgAJAAYABAACAP3///8BAAEA
/f/6//z//f/9/wEAAgABAAYABAAEAAAA+//8//3/AAABAAEAAAD9//v/+//8//7//P/5
//n/+f/4//v//P8EAAcABgAFAAYAAgABAAIAAgABAAAA/v/7//z/+P/2//r/BAD+/wAA
AAAAAAAA//8AAP//+////wEAAQAAAAEAAQACAAIA///+//7//v/9//z/+//6//z/+//7
//z//P/9//3//f/8//v/+v/5//3/AAADAAUAAwACAAMABQAGAAUABgAJAAgACgAKAAoA
EAAWABcAGgAdABoAFwAVABIADgANAA0ACQAFAAAA/f/5//n/+v/6//j/+P/4//X/9v/4
//n/+v/5//j/9v/z//b/9//4//n/9v/1//X/9P/1//b/+f/6//j/+P/4//j/+v/9/wQA
DQAfADcARwBSAF4AYQBaAEkALgAKAN//vP+t/6f/n/+h/6f/pv+k/6v/sv+1/7j/vP+7
/7H/oP+b/6D/of+h/6H/n/+n/7b/wP/J/87/0v/a/+f/8//5//X/8//z//b/9v/4//r/
+v/4//z//f/9/wEA/////////v/7//v//P/8////AAABAAEA/f/+//3//P///wAAAwAG
AAIAAgACAAIABAAFAAkACgAKAAoACgAKAAsADAAMAAsACgAKAAwADgARABEAEwATABUA
FwAaABoAHQAfACAAIwAjACMAIwAkACUAJgApACoALAAtAC0ALgAxADMAOQA4ADcAOAA4
ADgAOwA7ADgAPAA8ADwAOgA6ADwAPAA5ADcANAAxAC8ALAAqACcAJwAlACAAGgAXABMA
EwARABAADwANAAsACQAIAAUABAABAP//AQACAAMAAQAAAAEAAAD7//r//v8BAAMAAQD+
//n/+v/9/wAA///9//r/9//2//P/9//6//v//f/8//z//f/6//f/9//3//b/9f/0//r/
+//9//3////8//n/+v/6//n/+//6//j/+v8CAAAA9v/y//j/+f/6//v//P/6//z//P/5
//j/9//0//D/9P/3//v//v/6//j/9//2//L/8P/u/+z/8f/z//b/+v/4//n/+f/5//v/
+//7//v/+P/2//T/8f/1//b/+f/9//3/+//7//3/AQAEAAUABgAGAAoACQAKAA8ADgAN
AA0ADgAKAAkACQACAP3/9//z//H/8f/y//L/7v/u/+7/6//t/+7/7v/u/+//7v/s/+n/
6f/p/+n/6f/q/+v/7f/u/+7/7v/w//D/8P/u/+r/7P/u//H/8v/3/wUAEwAnADgARABP
AFIARQAuAA4A6f/E/6X/k/+N/4//mf+e/5j/mf+m/7P/tP+s/6f/rf+q/53/mv+f/5//
m/+X/5n/nv+q/7v/wv/E/8r/0//X/9n/4f/k/+X/6f/q/+r/7P/s/+r/7P/t/+3/8f/v
/+3/6//o/+v/7f/w//L/8f/w/+//7f/s//D/8v/0//T/8v/y//L/8v/y//L/8v/1//X/
+P/4//n/+v/7//z//v8AAAEAAQD+//z//P/8//////8BAAEAAwAFAAgACAAHAAkACgAN
ABAAEQASABQAEgASABQAFAAaAB0AHwAiACQAJQAqACgAJQAmACYAJgAqACsAKQAuADIA
MgAwADAALgAsACcAIwAkACMAIwAiABwAGQAZABcAEgAMAAkABQADAAEAAAD///3/+//5
//j/9f/0//H/7//v//D/8f/v/+7/7//u/+n/6f/s/+7/7//s/+r/5v/o/+v/7v/t/+v/
6f/p/+v/6//q/+r/6P/n/+f/6P/q/+j/6P/p/+r/6v/o/+b/6//r/+n/6f/r/+j/5//o
/+j/5//n/+b/5P/m/+f/5v/n/+j/5//n/+j/6v/r/+z/7f/u/+z/7P/q/+X/6f/r/+v/
6v/s/+3/7//w/+7/7P/r/+r/6//s/+3/7v/t/+v/6v/q/+z/7//x//P/8P/v/+7/7f/v
//D/8f/x//D/8P/y//X/9f/z//P/9f/6//7/AAACAAMACAAIAAoADgAMAAoACQAFAAAA
/v/9//n/9f/w/+3/6//r/+z/7P/u//D/8v/x/+//7v/s/+r/7f/u/+7/7f/v/+//7//v
//H/8f/y//L/7v/u//D/8P/y//L/8v/2//b/9/8IAB0AKQA1AEUAUgBSAEsANgAVAPT/
1v+3/6b/o/+h/53/mf+d/6r/rv+p/67/vf/E/7b/p/+r/67/rf+q/6P/of+j/6P/qf+6
/8b/z//W/9z/5P/n/+n/8//z//L/8f/z//L/9P/2//b/9P/2//f/9//7//n/+f/5//j/
+P/5//v//P/9//7///////7/AAAAAAAAAAAAAAIABAACAAIAAgACAAEAAQAEAAQABgAG
AAYABgAKAAwADQANAA4ADgAQABIAEwATABUAFQAXABkAHAAcABoAGwAbAB0AIQAhACEA
IgAmACgALAAuADEAMwA0ADYANQA1ADkANgA4ADoAOwA8AD4APwA9AEIAQQBAAD0APABA
AEAAPQA7ADgANQAzADAALgArACsAKQAmACAAHQAZABYAEwARAA8AEQARABEAEgARABAA
DQALAAgACAAIAAUABQAHAAcAAwACAAQABQAFAAMAAgD//wIABAAGAAQAAQD/////AQAB
AAIAAgAAAP//AAACAAUABAABAAEAAQAAAP///v8EAAUAAQD/////+v///wQACAALAAkA
BgACAAIACAAEAAAAAAAAAAAAAAADAAYABwAFAAQABQAEAAIAAwADAAQABAADAAIAAgAC
AAIAAgACAAIAAQD///7//v8AAAEAAQABAAMAAwADAAMAAwAEAAUABQAGAAYACAALAAsA
CQAJAAsACgAMAAwADAAPABQAFAAWAB8AIAAhACMAHwAaABgAFwARAA0ACAAFAAMAAwAE
AAQAAAAAAAAA/f/9//7//v/+/////v/8//n//P/9//7////+//3//f/8//r/+v/8//z/
+v/6//r/+P/4////CAALABEAGwApAD4AUABdAGoAawBWADYAGQD8/9v/vf+n/6f/rf+u
/6r/p/+q/6//sv+2/7f/tf+4/7n/sv+j/53/o/+r/63/rv+6/8n/zP/Q/9z/5f/p/+//
9f/1//X/+P/4//v//v////7///////7/AQACAAMABAAEAAAA//////7/AAACAAQABQAD
AAYABwAIAAgABgAGAAYABgAGAAYABgAJAAkADAAMAAsACgAJAAgADAAOAA8ADwAOAA4A
EAASABUAFQAXABcAGQAbAB4AHgAcAB0AHQAfACMAIwAjACQAJQAmACkAKgAsAC0ALQAu
ADAAMQA2ADQANAA2ADcAOAA7ADsAOAA8ADwAPAA6ADoAPgA+ADsAOQA3ADUANAAyAC4A
KwArACkAKQAmACYAJQAgABsAFwATABYAFQAUABQAEAAOAAoABwAGAAYABgADAAUABwAH
AAMA//8AAAAA//////7/+//+/wEABAADAAEA/////wEAAQACAAIAAAD/////AAACAAAA
/f/9//3//P/4//b/+//7//z//f8AAP7/AAACAAMAAwAFAAQAAgAEAAEA/v/9//z//f/5
//7/BgAFAAQAAwACAAEAAgABAP3///8BAAEAAAD8//v/+//6//v//P/+/wAA/f/8//v/
+v/7//v//P/+//7//////////P/7//r/+f/8//7/AAABAAAA/v/+////AAD//wAAAwAH
AAoACwAMABEAFgAWABgAGwAYABUAEwASAA4ADQANAAsABwACAP//+f/5//r/+v/6//r/
+v/3//X/9v/2//b/+f/6//r/+f/3//f/9//3//X/9f/2//b/9P/0//b/9v/2//j//P/6
//b/+/8IAA8AGwArAD8AUABUAFcAWgBPADAADgDp/8b/sf+j/5v/mf+d/57/ov+r/7T/
tf+2/7T/r/+l/6D/o/+g/5v/nf+f/5//p/+0/8D/xf/I/9T/4v/n/+//9//1//X/9f/4
//j/+P/6//r/+P/4//n/+f/9//z/+//6//j/+v/7//3//v///wAAAQABAPz//v/+//7/
AAAAAAIABAACAAIAAgACAAUABQAIAAgABwAGAAUABAAIAAoACwALAA0ADgARABQAEQAP
AA8ADQAPABEAFAAUABgAGwAdACEAIwAjACMAJAAiACIAJAAkACkALQAwADQAMwAxADMA
LgAxADQANgA4ADgANwAzADYAOAA4ADYANgA4ADgANQAzADIAMQAxADAALgArACsAKQAl
AB4AGgAVABMAEQAQAA8AEQAPAA0ADAANAAwACQAHAAQAAgAAAPv//v8BAAIA///8//7/
//////3//P/5//z//P/+//z/+f/5//n/+//7//7//v/8//v//P/+/wEAAAAAAAEAAgAC
APz/+P/7//n/+P/3//j/9P/0//b/9//3//n/+v/6//7//v/8//z//P///wEAAgACAP7/
AAD9//z/+//6//z//v/+//v//f///////v/7//v//P/8//z//P/9//7//f/8//v/+v/4
//f/9//4//j/+f/5//n//P/9//7////+//7//v/9//3//P/9////AQD/////AQAFAAgA
CQAKABAAFgAXABoAHAAaABgAFwASAAwACQAHAAcABQACAAEA+//7//z//P/6//r/+v/3
//b/9v/1//T/9//4//j/9//1//X/9f/1//P/8//0//T/8P/w//L/8v/2//j/+P/6//b/
9f8CABcAJQAxAEMAVABaAFkAUAA3AAwA5P/H/7L/o/+d/5//pf+n/6j/qP+p/7T/u/+0
/6r/qf+t/6T/n/+k/6X/of+h/6f/qf+w/8D/yf/K/9T/4v/p/+3/8//1//T/8//1//T/
8//0//P/8P/y//P/8//3//X/9f/1//T/9P/1//f/+P/3//j/+f/5//j/+v/6//r/+//6
//v//P/7//z//f/+//z/+//9//z/+v/6//r/+v/+/wIABQAHAAkACgANABAADQALAAsA
CQAHAAkADAAMABAAEwAVABkAGQAZABkAGgAbABwAHwAgACMAJQAmACgAKQApAC0AKgAr
AC4AMAAyADIAMQAtADAAMQAwAC0ALAAxADIAMAAvACsAKQAoACYAIgAfAB8AHQAZABQA
EgAPAAsABwAEAAEAAwABAP///v////7/+//5//f/9v/1//H/8//1//X/8f/s/+7/7//v
/+3/7P/p/+z/7v/w/+7/6//p/+f/5//l/+n/6v/p/+n/6//s/+7/7P/r/+v/6//q/+j/
5v/r/+v/6//r/+3/6v/o/+r/6//r/+n/6P/m/+j/6v/o/+j/6P/l/+3/9P/w/+7/7P/q
/+r/7P/s/+n/6f/p/+f/5P/k/+X/5//o/+j/6P/p/+r/6v/q/+r/6v/p/+f/5v/m/+f/
6f/q/+v/6//r/+v/6//r/+z/7f/t/+z/7P/u//H/7//t/+3/7//z//b/9//4//n//v/+
/wAABgAGAAYABwAFAAAA/v/9//f/8//u/+v/6f/p/+r/6v/q/+r/6v/n/+n/6v/q/+r/
6v/q/+n/5//l/+X/5f/l/+X/5f/m/+b/4v/i/+T/5P/o/+z/7v/y//D/8/8AAAsAFwAl
ADEAPABGAEsARgAtAAoA6P/B/6b/m/+V/5P/lf+V/5j/oP+p/6z/q/+s/7D/s/+z/67/
qf+g/53/nf+f/5//n/+m/7b/v//A/87/3P/j/+n/6f/p/+v/6//u/+7/8P/y//L/8P/x
//H/8P/z//L/8f/w/+7/7v/v//H/8v/1//b/9//3//X/+P/5//r/+f/4//n/+v/7//z/
/f/+/wEAAQAEAAQAAwACAAEAAAD//wAAAAD//wUACAANABIAEQAPAA8ADQANAA8AEgAS
ABMAFQAWABkAHQAdAB0AHgAhACIAJQAmACgAKQApACoALAAtADIAMAAvADAAMAAwADYA
OQA5AEAAPgA8ADgANgA4ADgANQAzADQAMwAzADIAKgAlACMAHwAgABwAGwAZABQAEQAP
AA0ADwANAAsACgAJAAgABQADAAQABAAEAAEAAQADAAMA///6//z//f/9/////v/7//7/
//8AAP3/+f/7//3/AQADAAIAAAD8//n/+//8//7//P/9//3//f/8//3//P8CAAMAAQD/
////+v/6//z//f/9////AAAAAAQAAAAAAAIAAgD8//z//P/8//z//f8AAAEA/////wEA
AQAAAAEAAQACAAIAAAD+//3//P///wAAAQACAAQAAwADAAQAAwADAAIAAQD/////////
/wEAAgADAAMABAAEAAYACQAJAAcABwAJAAkADAANAA4AEAAUABMAFAAaABoAGgAbABsA
GAAYABkAEwAPAAoABwAEAAUABwAIAAMAAgABAP3/+v/6//n/+P/7//z//P/7//v/+//7
//v//P/9////AAAAAAAAAgACAPT//P/6//7/CgAJAAQACwATABsAKwA+AEwAWQBiAF8A
UgA8AB8A+P/X/7//q/+l/6v/sv+y/6//sP+1/77/xP/B/7n/tv+3/7D/qf+p/6//tf+1
/6z/sv/J/9j/3v/k/+f/6f/x//n/+f/5//z//P/+/wIABAAEAAUABQAEAAcABAADAAIA
AAACAAMABQAGAAgACgAMAA0ABwAIAAcABgAGAAYACAAKAAYABgAGAAYACQALABAAEgAR
ABAADwAOAA4AEAARABEAFAAUABYAGAAaABsAHgAfAB0AHQAeABwAHwAhACIAJQApACkA
KQAqAC0ALgAxADIAMgAzADMANAA4ADkAPgA8ADoAOgA5ADgAOgA7ADkAPgBBAEIAQQBC
AEQARABBAD8APgA9AD0APAA3ADMAMgAvAC4AKgApACcAJQAjACIAIQAeABsAGAAWABMA
EgAPAA0ADQAOAA8ADQAKAAsACgAFAAIABAAFAAUABwAGAAMABgAGAAgABgADAAEAAQAD
AAMABQAGAAUABQADAAQABgAEAAQABQAGAAYAAwAAAAQAAwADAAMABQACAAIABAAFAAUA
BQAEAAIABAACAAAAAAAAAAMABQAGAAYABgAKAAgABgAEAAIAAAACAAIA/////wEAAQAA
AAEAAQACAAIA///+//7//v8AAAIABAAGAAUAAwACAAIAAAABAAEAAQABAAEAAQABAAEA
AgADAAMABQAGAAkADQALAAcABQAFAAkADAANAA4AEgAYABkAHAAeABoAFgATABUAEgAS
ABMADQAJAAQAAQAAAAEAAwAEAP///v/9//n/+f/6//r/+v///wAAAAD///z/+//6//n/
+v/7//3//v/7//r/+//6//7/AAD8//z/BAAJAAoADwAXACUANwBMAFwAXwBeAFcAPgAc
AP3/2v+5/6v/pf+h/6X/rP+s/6f/rP+x/7b/vv+5/7H/qv+p/6j/pf+h/6P/q/+z/7r/
yP/T/9r/2v/c/+H/6f/v//X/+P/5//3//v/9//7//f/6//z//f/9/wEAAwADAAMAAgAB
AAEAAgACAAIAAgACAAEA/v8AAAAAAAABAAAAAQACAAQABgAIAAoACQAHAAgABgAHAAgA
CQAKAAwADgAPAA8ADwAOAA8AEAAVABcAGwAdABkAGQAaABgAFwAZABoAHQAiACMAJAAm
ACUAJgApACoAKgArACsALAAvADEANwA2ADYAOAA5ADoAOQA5ADYAOgA6ADgANAAyADcA
OgA6ADsAOQA3ADYANAAuACsAKwApACgAJAAjACEAHgAbABkAFwAUABEADgAMAAsACgAH
AAUABQAGAAcABQADAAUABQABAP7/AAABAAEAAQAAAP3/AAAAAAAA/P/3//r//f8CAAUA
BAACAP7/+//9//7/AAD+//v/+//7//r/+f/4//7////9//3////8//r//P/9//3////+
//z//v/+//z//P/8//v//f/+//7/AAD//////v///wEAAwAFAAAA/f/6//f/+f/4//z/
AAAAAP///v/+//z//f/9//3//v//////AAD9//3/+//5//f/9//6//z///8AAAAA/v//
////AAABAAAAAQACAAMA+v/9/wgACgAMAAwADAAMAA8AEAARABIAEgASABIAEgAPAA4A
DQAMAAgABAAAAPz/+P/2//T/8v/w//D/8P/w//L/9P/2//j/9v/0//L/8P/w//D/8P/w
//D/8P/w//D/7v/u/+7/7v/x//L/8//0//z/AgAIAA4AHQAqADcARABCAEAAPgA8ACkA
FgADAA==
         </WaveFormData>
      </LeadData>
      <LeadData>
         <LeadByteCountTotal>10000</LeadByteCountTotal>
         <LeadTimeOffset>0</LeadTimeOffset>
         <LeadSampleCountTotal>5000</LeadSampleCountTotal>
         <LeadAmplitudeUnitsPerBit>4.88</LeadAmplitudeUnitsPerBit>
         <LeadAmplitudeUnits>¦ÌV</LeadAmplitudeUnits>
         <LeadHighLimit>2147483647</LeadHighLimit>
         <LeadLowLimit>268435456</LeadLowLimit>
         <LeadID>II</LeadID>
         <LeadOffsetFirstSample>0</LeadOffsetFirstSample>
         <FirstSampleBaseline>0</FirstSampleBaseline>
         <LeadSampleSize>2</LeadSampleSize>
         <LeadOff>FALSE</LeadOff>
         <BaselineSway>FALSE</BaselineSway>
         <ExcessiveACNoise>FALSE</ExcessiveACNoise>
         <MuscleNoise>FALSE</MuscleNoise>
         <LeadDataCRC32>877483608</LeadDataCRC32>
         <WaveFormData>
+P/4//j/+P/7//z//f/+//r/+P/2//X/+P/5//n/+v/4//f/9f/0//f/+f/6//r/9//2
//b/9v/2//T/9//4//j/+P/4//f/9//3//f/+P/8//////8AAAEAAgACAAIAAgACAAUA
BgAKAAwAEAAVABQAFAATABIAFAAUABUAFQARAA0ACgAJAAkACgALAAoACAAFAAAA+//2
//X/8//x//H/8P/w//D/8P/w//D/8v/y/+3/7f/t/+3/7P/n/+j/6f/q/+v/6f/n/+3/
7f/v//H/7f/l/+n/+/8JAA4AEwAgAC0AOwBFAEgASQBPAD0ACgDV/7b/tf/A/8T/xv/L
/87/0f/X/93/5P/r/+v/4//a/9j/3v/e/9b/0//Z/9//2//W/9H/1f/d/+L/4//n//H/
8//p/+j/6P/p/+r/6v/r/+v/6//r/+v/6//s/+v/6v/m/+X/6f/p/+j/5v/p/+3/7v/s
/+f/6P/n/+b/6f/r/+7/8P/u//D/8P/w//T/9P/0//X/8//x/+3/6//x//P/9P/1//b/
9f/0//P/9f/1//X/9P/0//X/9//5//n/+f/3//f/+P/5//n/+P/2//T/8v/z//f/+v/9
/wEAAQD///3/+v/8//z//P/+/wEAAQACAAYACQAKAA4AEAAQAA8ADgAMAA0ADwAQABEA
DwAOAA0ADAANAAwADQANAAoACAAIAAYABAAGAAYABgAEAAMAAgABAAMABAAEAAEA/f8A
AAAA/f/6//3/AQACAAAA/v/9//3//v///wAA///8//z/+//6//z/AAACAAAA/f/+//3/
+//7//z///8AAAAAAAAAAP7//f////7//f/9////AgAEAP///f/8//r/AQACAAEAAAD/
//7//////////v/+///////+//7//v///////v/9//z//P/6//r/+P/7////AAABAAIA
AAD///7//f/8/wAAAwADAAIAAwAEAAQABQAHAAkADgAQABAAEAASABQAFQAVABQAFgAW
ABYAFwAZABoAGQAZABcAFAASABAADwAMAAoABgD///z/+//5//b/9f/z//L/8v/y//L/
8v/1//b/8v/z//X/9v/2//L/8//y//H/8P/w//H/9v/3/+v/7f/v//H/8f/z//n/BAAX
ACAAJQAzADsAQABPAF0AVwAsAPP/zv+//8L/zP/O/8f/zv/b/9v/0//U/9v/3f/f/+L/
3P/a/9z/2v/Z/9v/2//R/9L/3//j/+H/5v/n/+P/6//v/+f/5f/m/+j/6v/o/+n/6f/p
/+n/6f/p/+r/6v/q/+f/5//s/+3/7f/s/+z/7//v/+z/6v/s/+z/7P/u/+//8f/y//D/
8v/y//L/8P/u/+z/6//u/+//7v/v//T/9f/1//X/9//3//f/9//5//n/+f/4//b/9//5
//v//P/9//z//f/9//3//P/6//j/+P/4//v//v/+//7////////////+/wAAAAAAAAIA
AwADAAQACAALAAwAEAASABIAEwAUABQAEgATABMAEwARABAADwAOABAAEAASABMAEAAO
AA4ADAAMAA4ADgAOAA4ADQAMAAsADQAOAA4ACwAKAA4ADwANAAgACQALAAoACAAGAAUA
BQAGAAcACAAHAAkACgAKAAoADAAOAA4ACgAIAAoACgAJAAkACgANAA4ADQAMAAsACAAH
AAkACAAHAAgACQALAAwAAwAJAAgACAAOAAwADAAMAAwADAALAAoACAAIAAkACQAIAAoA
CgALAAsABgADAAAA/v8DAAYABwANAAwADAAMAAwACQAJAAkACQAIAAwADwAPABEAEwAV
ABYAFgAXABgAHAAdABwAGwAcACEAJQAoACoAKAAmACQAIwAlACQAIQAfAB8AHgAeAB4A
HQAaABgAFAAMAAgABgADAAUABwAIAAoACAAGAAQAAgAFAAYAAgADAAMABAAEAAAAAAAA
AAAAAAD/////AwADAAkAAQD7/wEABQABAAcAFAAjADIAPQBBAEsAVABVAFUAWwBEAAkA
1v/F/8b/zv/a/+f/7P/j/9//6f/w/+n/5//t/+7/5P/c/+D/6v/v/+v/6//r/+r/5//t
//f/+P/1//X/+/8BAP//+f/4//j/+P/6//v/+//7//3//f/9//7/AAAAAP3//f//////
/v/8//z///////z/+v/8//z//P/9//3//v/+//7/AAAAAAAAAgACAAIAAwAFAAUAAwAD
AAYABwAHAAcACwALAAsACwAJAAkACQAIAAgACQALAA0ACQAJAAcABwAKAAsACwAKAAgA
CAAIAAsACwAKAAkACQAKAAkACAAGAAcACAAJAAwACwALAAwAEAAQABAAEwAUABUAFQAV
ABQAEwATABIAEQAUABYAGAAaABgAFgAWABUAFQAUABUAFAAUABYAFgAWABYAFQAUABMA
FQAWABYAEwARABQAFAARAAwADQAPAA4AEQASABQAFwAVABMAEQANAA8AEAAQABAADgAQ
ABAADAAOABAAEAAPAAwADAAOAA4ADgAOAA4ADAAOABEAEQARAA0ADQAOAA4ADwAPABAA
EAATABIADgAMAAoACAANAA8AEQASABEAEQAQAA4ADQAMAAwACwAMAA0ADgAQABAAEAAO
ABEADwAOAA0ADAALAAsACwALAA0AEgAWABcAFwAXABcAFgAVABUAFQAYABwAHgAgACQA
JgAnACcAJgAlACQAIwAjACUAJAAhAB8AHwAeAB4AHgAaABYAEwAOAAsACAAHAAUABQAF
AAQABAACAAIAAgACAAUABgACAAMAAgACAAEA/P/+//7//v/+//z//f8CAAMABQADAAcA
CwAFAP//DwAgACMAJgAzAEMATwBUAFUAUQBFACgA+//M/73/0P/c/9D/z//e/+P/3//h
/+j/6f/n/+X/5v/q/+j/5v/m/+f/6f/p/+X/4P/n//f/+//6/wEA/f/1//f/+//3//b/
9v/2//T/9f/1//X/9f/1//X/9v/6//z/+//9//3/+//4//T/9v/5//n/9v/1//j/+f/6
//v/+//8//z/+P/6//r/+v/+//7//v////z/+//4//f/+//9//7///8DAAMAAwADAAMA
AwADAAIAAAABAAMABQADAAMAAQABAAEAAQAAAP7///8AAAEABQAHAAgACQALAAoACQAI
AAYABQAEAAMABAAFAAUABgAKAA0ADgASABQAFQAVABUAFAAVABcAGAAZABUAFAATABIA
FAASABIAEQARABAAEQAQAAwADgAOAA4ADgANAAwACwANAA4ADgALAAkADAAMAAkAAwAF
AAgACAAGAAQAAwADAAIAAQAAAP3/AQAEAAYACAAGAAgACAAEAAIABAAEAAMABAAEAAYA
BgAFAAQAAwAAAAQACQALAA0ACgAJAAkACAABAAMABgAGAAgACgAKAAoACgALAAsACwAK
AAkACQAIAAYABgAGAAcABwAEAAMAAgACAAIAAgAAAAMAAgACAAIAAgABAAEAAQABAAMA
CAAMAA0ADgAPABAAEAAQABEAEgAWABUAFAATABQAFwAZABoAGgAcABwAHAAdAB8AHgAb
ABkAGwAaABoAGgAYABQAEQAMAAYAAgAAAP3/+//7//r/+v/7//z//f/+//3//P/2//X/
9//4//j/9P/0//T/9P/0//P/8//3//f/8f/x//X/9f/5/wEACwAWACMAJAApADsASwBK
AFMAXQA9AAoA4f/K/8X/0P/Y/9r/2//a/93/5f/n/97/2f/h/+P/4P/g/+T/5v/g/+H/
6f/n/9//4P/n//H/9//w/+f/5//p//X/AQD5//b/9P/y//T/9f/1//X/9P/z//L/8v/0
//T/8f/x//T/8//x/+7/8v/1//X/8v/u//D/8P/w//T/9f/3//j/8//0//P/8v/0//T/
9P/1//X/9f/z//P/+P/5//n/+f/7//v/+//7//z//f/+//7//f/9//7////7//v/+f/5
//j/+f/5//j//P/+/wAABQAEAAQABAAFAAUAAwABAP7/AgAEAAYACgAJAAcABgAIAAoA
DAARABQAFQAVABUAFAATABMAEgARABMAFAAVABYAFAASABIAEQASABAAEAAOAAwADgAO
AA4ADgANAAwACwAJAAoACgAHAAYACgALAAkAAwAFAAgACAAGAAQAAwADAAUABwAJAAkA
CAAIAAcABgAGAAgACAAEAAQABgAGAAUABAAEAAYABgAHAAgACQAIAAYACQAJAAkABwAH
AAgACAADAAcACAAHAAYABQAEAAMAAwADAAIABAAFAAUABAAEAAQABQAFAAUABQAFAAYA
BQAEAAEAAwACAAIAAgACAAEAAQABAAEAAwAIAAwADQAOAA8AEAAQABIAFQAYAB4AHQAc
ABsAHAAeAB8AHwAeACAAIAAgACEAIQAgAB0AGwAZABgAGAAYABgAFAARAAwABgACAAAA
/f/8//3//f/+//7//v/+//7//v/+//n/+f/3//j/+P/0//b/9v/2//b/9v/3//z//f8B
AP3/8//v//n/BQALABQAIQAuADUAOwBHAE4AVQBXAEEADgDf/8j/x//Q/9T/2v/f/+L/
4//l/9//2v/j/+v/5f/g/+D/2v/W/+D/5//p/+f/4//i/+n/7//x/+z/5//n/+3/7f/t
/+z/7v/x//T/9f/3//j/+f/3//f/9//4//X/9P/w/+//9f/1//T/8v/2//n/+f/2//P/
9P/z//L/9f/1//b/9v/y//T/9P/0//j/+P/4//n/9//3//X/9f/7//3//v////7//f/8
//v//f/9//3//P/6//v//f////7////+//////////7//P/+//7//v8BAAIAAgACAAMA
BwAHAAcABgAEAAQABAAGAAkACQAKAA4ADAAMAA8AEAASABMAFAAUABYAFwAXABcAFQAU
ABMAEgAUABIAEgARABAADgAOAAwABwAIAAcABgAKAAsADAANAAkACAAGAAEAAQAEAAQA
AQD//wEABAAEAAYABgAHAAkABwAFAAMA/////wAAAAAAAP7/AAAAAPz//P/+//7//f/+
//7/AAAAAAIABAAGAAYABAAHAAcABwACAAEAAQAAAP3//f/+//7///8BAAcACwAEAAIA
AgACAAIAAQABAAEAAAACAAMAAwACAAQABAAFAAUAAgABAAAAAAD9//z/+f/7//7//v/+
//7///8BAAMABQADAAYACAAHAAgACQAKAAoACAAJAAoADgARABIAEwAWABgAGQAZABgA
GgAaABoAGwAbABoAFwAVABMAEgASABIAEgAOAAsABgADAAAA///9//j/9//1//T/9f/2
//f/+P/8//z/9//3//f/+P/4//T/+P/4//j/+P/3//f/+//7//X/8f/t/+//8//7/wkA
FAAfAC4APQBFAEMARgBZAF8AOwAGANn/vv/D/9D/0P/U/9//4P/d/9f/2//k/+f/6//t
/+T/1v/U/9j/2P/h/+H/1f/R/9b/4f/p/+f/4v/n/+n/6//x/+//6v/q/+v/7P/u/+//
7//v/+//7//v//D/8f/y//D/8f/y//H/7//s/+7/8f/x/+7/7P/u/+7/7v/t/+3/7v/u
/+r/7P/s/+z/8f/y//P/9f/4//n/+P/5//j/9//1//P/8//z//P/8//1//X/9f/0//b/
9//5//v/+v/7//r/+//7//v/+v/4//j/+P/4//v/+//6//n/+f8AAAMABgAIAAQAAgAA
AAAAAwADAAQACAAGAAYACQAKAA8AEQATABQAEQARABAADwARABIAEwAUABIADgAMAAkA
CQAIAAkACAAGAAgACAAIAAgABwAGAAUAAwAEAAQAAQD8//7//f/5//j//f8DAAYAAgAA
AP////8AAAEAAgABAP3//P/6//j/+v/+/wAA/v/8//7//v/9//v/+v/7//r/+//8//3/
/P/8//////////v/+//8//z/+//7//z//P8FAAUA9//z//7/AAAAAAAAAAAAAP///v/8
//v/+//6//j/+v/6//v/+//6//n/+P/4//b/9v/0//f/+v/8//7/AAD9//3//f/9/wAA
BAAHAAcABQADAAEA/v8AAAMABgAMABAAEAAQABIAFwAZABoAGgAXABYAFQAVABUAFAAR
AA8AEAAQABEAEgAQAAwACQAEAPz/+P/2//P/8v/z//P/9P/1//b/9//4//b/9P/t/+v/
7v/w//H/7v/x//L/8//0//H/8f/1//X/9f/t/+3/6//t//X///8IAA8AFgApAD8ARQBC
AEsAVwBLACIA8f/I/7n/wP/G/8z/2//k/9//3f/h/+L/6f/v/+3/5v/g/9j/2P/e/9//
4f/h/9n/1v/d/+f/7f/o/+P/4//p/+n/5f/k/+b/6f/s/+z/7f/t/+3/6//r/+v/7P/s
/+z/6f/p//D/8f/x//D/7//x//D/7P/q/+z/7P/s/+z/6//r/+r/6v/s/+z/7P/x//L/
8//1//X/9f/z//P/+P/5//n/+f/5//f/9f/z//T/9f/2//b/9v/3//n/+//4//f/9P/z
//f/+f/6//r/+P/2//T/9f/3//j/+f/7//7///8AAAAAAgACAAIABAAFAAUABgAKAAoA
CgANAA4ADwAPAA8ADgAOAA8ADwAPAA4ADgAOAA4ADgAMAAwACwAKAAgACAAGAAIABAAE
AAQAAgABAAAA///9//7//v/7//z/AAABAP//+//9/wAAAAD9//z//P/9//v/+//7//n/
/P/+////AAD+//7//P/2//j/+v/6//n/+f/6//3//v/7//r/+f/2//n//f/+////+//7
//z//P/7//v//P/8//v/+//5//n/+f/3//z/AgAAAAAAAAAAAAAA///+//z/+v/7//v/
+v/9//7/AAABAP7//f/8//z//P/8//r//f/9//z/+//6//v//f///wEAAAAEAAcABwAJ
AAsADQAOAA4ADwAQABQAFAAUABQAFgAaAB0AHwAgACAAIAAgACEAIQAgAB0AGwAaABgA
FwAWABIADAAHAAAA/P/6//r/+f/4//n/+f/6//n/+P/3//b/9v/2//H/8f/0//b/9//0
//j/+v/8//7/+f/3//n/9//7//v/8//1/wMADwAdACQAKwA4AEkAVQBbAGQAWQAtAPf/
zP+1/7b/xf/O/9L/2P/b/9r/2f/Z/+P/8v/5/+//6f/q/+T/3P/g/+j/5f/d/9n/1//a
/+X/8f/v/+z/8f/1//X/9f/v/+//8P/y//T/9v/3//f/9//5//n/+f/6//f/9v/y//H/
+P/5//n/+P/4//v/+//4//f/+v/7//z//P/7//v/+v/4//r/+v/6////AAABAAMAAAD/
//z/+/8AAAEAAQABAAEAAQABAAEAAwADAAMAAgAEAAUABwAJAAUAAwD///3/AgAFAAcA
CAAIAAgACAALAAwADAAMAA0ADwAPAA8ADgAPABAAEQAUABIAEQARABQAFQAWABoAHAAg
ACEAIgAiACAAIQAhACEAHwAeAB0AHAAZABYAFQATABQAEgASABAADQAOAA0ADAAQABEA
EgATABIAEgARAA0ADQAQABAADQAJAAsADgAOAAwACgAJAAkADAANAA4ADQAKAAoACQAI
AAoADAAMAAgACQAMAA0ADQAJAAgACQAIAAkACgALAAoABwAJAAgABwAHAAkADAAOAAwA
CwALAAoAEQAHAAAAAwAEAAUABgAJAAkACQAIAAoACwALAAoACgAKAAsACwAIAAcABgAG
AAgACAAGAAkACQAIAAcABgAHAAcABwAHAAUACAAKAAkADAAPABIAFAASABMAFAAYABoA
GgAaABwAHwAhACIAIgAhACAAHwAfACIAJAAkACUAIQAeABwAGgAZABYAFAAQAA0ACgAJ
AAcAAgABAP///v///wAAAQACAAIAAAD5//f/+f/8//7//P/9//z/+//6//X/9f/5//n/
9//3//X/7f/t//n/BwAQABsAJAAnADMASwBaAGEAbQBtAFQAKQD4/8//uP++/8r/z//U
/9n/2f/b/9r/2f/d/+H/5P/u//L/6P/c/9v/4//t//H/6P/l/+v/6f/o/+3/9f/3//f/
9//z//L/8v/y//L/8//z//P/9P/1//b/+P/4//j/9f/1//j/9//1//L/9//7//z/+v/4
//r/+v/6//j/9//3//b/8v/0//T/9P/3//j/+f/7//n/+f/3//f/+P/5//n/+f/9//3/
/f/9//////////7///8BAAQABwADAAEA/f/7//z//f/9//z//v/+//7/AQAAAAAAAAAB
AAAA///+//z/AAACAAQACAAJAAkACgAOAA0ADAAOAA4ADQANAA0ADAAOAA8ADwAPAAwA
DAAMAAwAEAAQABIAEwAPAAwACwAIAAkADAANAA4ACwAJAAcABQAHAAgACAAFAAMABgAG
AAMA/v///wEAAAD9//z//P/9//7///8AAP///f/+//7//v/+/wAAAAD8//3/AAABAAEA
/v/+/wAAAAD///7//f/6//v///8AAAEA/v/9//3//P///wEABAAGAAQAAwAAAP/////9
/wIACgAIAAYABAACAAEAAQABAAAAAgADAAMAAgD///7//v/9/////////wAA/f/8//n/
+////wAAAQACAAEAAQABAAEA//8CAAQAAwAFAAcACQAKAAcABwAHAAoADgAQABIAFgAX
ABkAGgAaAB0AHgAfACEAHAAYABIADQARABIAFAAWABIADgALAAYAAwAAAP///f/5//n/
+P/4//n/+v/7//z//P/8//f/9//3//j/+P/0//P/8v/x//D/7v/v//T/9f/3//X/9f/t
/+X/8/8JABQAGQAmADMAPQBBAEgAVwBjAE8AIADp/8L/t//C/8T/wP/J/9L/1//X/9n/
2v/b/93/4//g/9T/0v/W/9r/4//h/9f/1f/c/+X/5//n/+7/7//p/+n/7f/p/+n/6v/s
/+7/7v/v/+//7//v/+//7//w/+//7v/q/+n/7//v/+7/7P/v//P/9P/y/+//8P/v/+7/
8f/x//L/8v/y//T/9P/0//b/9v/2//f/9f/z/+//7f/x//P/9P/1//j/+f/6//v/+v/5
//j/9v/2//f/+f/7//v/+//5//n/+//9//7//v/6//j/9v/3//v//P/9////////////
/v///wAAAQAEAAIAAQABAAQABQAGAAoADAAMAA0ADgAOAA4ADwAPAA8AEAAQABAAEAAQ
AA4ADgANAAoABgAEAAAAAQAEAAUABgAGAAUABAADAAAAAAD///v/+v/+/////f/6//3/
AQACAP7//P/7//v//v///wAA///9//7//v/+//3//v/9//j//P8AAAIAAwADAAQABwAI
AAQAAgAAAPz/+//9//z/+//7//v//P/8////AQAEAAYABAADAAAA//8CAAMABwAIAPz/
AAACAAIAAgACAAMAAwADAAIABAAFAAUABAACAAIAAwADAAUABQAFAAYABQAEAAEAAwAE
AAQABAAEAAIAAQAAAP//AwAIAAwADQALAAsACwAKAAsADQAPABQAFQAUABMAFAAYABsA
HQAeABwAHAAcAB0AHQAcABkAFwAWABQAEwASABIAEAAPAAwABwAEAAMAAQD+//3/+//6
//j/+P/4//j//P/+//v//f/8//z/+//2//j/+P/4//j/8//x//P/8f/1//P/8//3//3/
AQANABwAHwAoADkAQwBFAEwAVwBRACsA9v/T/8j/yf/K/8r/1P/f/+L/3f/b/+X/6P/j
/+H/5//i/9r/3v/m/+b/5f/l/+P/2//W/+H/6f/p/+z/8f/t/+3/8//3//L/8v/z//T/
8v/x/+//7f/t/+3/7f/u/+//8P/u/+//8f/x//D/7v/u//H/8f/u/+//8v/z//T/8//z
//T/9P/0//b/9v/2//X/9P/z//P/9P/1//T/9f/6//v/+//7//z/+//6//n/+f/5//n/
+P/4//n/+//9//v/+//5//n/+P/5//n/+P/6//r/+v/9/wAAAAAAAAEABQAFAAUABAAD
AAIAAQACAAUABQAGAAoABwAGAAgACAAMAA8AEgAUABYAFwAXABcAFAASABAADgAMAAoA
CgAJAAoACAAIAAYABwAKAAsADAAKAAkACAAHAAUABgAGAAMA//8CAAIA///5//v//v/+
//3//P/8//3//////////f/7//r/+P/2//r//v8AAP7//P/+//7//f/6//r//P/8//r/
+v/6//j/9//5//j/9//5//v//v8AAPz/+//7//r//f/9//v/+////wMA/v/8//z//P/8
//////////7/+v/5//f/9P/5//z/AAADAP///f/7//r/+v/6//j/+//6//r/+v/6//v/
+//7//v//v8CAAUABQAJAAsADQAOAAsACwALAA4AEgASABIAFAAZABsAHAAcABsAGgAZ
ABkAGgAaABgAFwAUABIAEQAQAA8ADAAKAAYA///8//v/+f/4//n/+f/6//n/+P/3//b/
9v/2//H/8f/0//b/9//0//T/9P/0//T/8f/x//X/9f/z//P/8f/x//f/BwATABYAGQAq
ADsARQBPAFoAYwBPAB0A6P+x/5z/sf/A/8D/xv/P/9L/1//f/9//4P/p/+//7f/q/+b/
4P/U/9L/1//d/93/3//g/+H/4f/n//T/9//z/+//5//n/+f/6v/u//L/8v/z//P/8//z
//P/8//0//b/9v/z//P/9P/z//H/7v/z//f/+P/2//T/9v/2//b/9v/1//X/9P/1//j/
+f/6//r/+v/6//v//f//////AQD///3/+v/3//3///8BAAMAAgABAAAA/v/8//3///8B
AAEAAQD/////AQADAAQABAAEAAQABAAHAAYABgAGAAcACgALAAwADAAOAA4ADgAQABIA
EwAVABoAFwAWABgAGAAaABsAHAAcAB8AIQAiACMAHwAcABkAFgAXABYAFwAXABYAFAAU
ABIAEAASABIAEgAPAA0ACwAJAAwADgAPAA0ADQAQABAADQAGAAcACQAIAAgACAAJAAsA
CgAJAAgABQAHAAoADAAOAA4AEAAQAAwACQAKAAkABwAGAAYACAAIAAoACgAKAAgABwAJ
AAgABwAHAAcACAAIAAoACwANAA4ADQALAAUABwAMAAoACgAKAAoACQAJAAkACAALAA0A
DgAOAA0ADAAMAAsACwALAAsADAAKAAoACAALAAoACgAKAAoACAAHAAYABQAIAAwADwAP
AA4ADQAMAAoADAAPABIAGAAaABoAGgAcAB0AHwAgACAAIgAiACIAIwAhACAAHQAbABwA
HAAdAB4AGgAWABMADgALAAoACwALAAUAAwAAAP7//P/8//z//P8BAAIA/v////3//v/+
//r//f/+////AAD7//v///////X/8//x//X/+f/5//v/CgAZACAAKwA7AEcAUABZAGEA
ZQBUACcA7P+//7b/wP/G/8f/zP/V/9v/1//W/93/4//f/9z/4P/o/+j/4v/l/+n/6//r
/+L/3//r/+//7P/3//3/8//z//n/9f/0//T/9P/z//P/8v/x//T/9f/2//j/9v/2//P/
8//1//X/9P/y//b/+f/5//b/8v/0//T/9P/z//P/9P/0//L/9P/0//T/9//4//n/+//5
//n/9//3//j/+f/5//n//P/9//7////////////+//3//f/+/////v////7////+////
///+////AAABAAUABAACAAAA//8EAAUABgAGAAIAAAD+//7/AgADAAUACgALAAwAEAAS
ABIAEwAUABQAFAAVABUAFQAUABQAFAAUABQAEgASABEAEgAQABAADgAKAAwADAAMAAkA
BwAFAAMABwAKAAwACwAGAAgABwADAP//AQAEAAQABgAGAAcACQAHAAcABwAFAAcACAAI
AAgABgAIAAgABAAEAAYABgAFAAQABAAGAAYAAwACAAEA/v8BAAUABgAHAAMAAwAEAAQA
AgABAAEAAAAEAAUABAAFAAMAAwAGAAYABAACAAAAAAAAAAAAAwADAAMAAgABAAEAAAD+
/wAAAAABAAEAAgABAAAAAAAEAAYABgALAAgABgAEAAIAAQABAAEAAQABAAQABgAFAAcA
CQALAAwACgALAAwAEAAQABAAEAASABUAFwAYABgAGwAcAB0AHwAdABoAFQARAA8ADgAO
AA4ADQAKAAgABAACAAAAAAD///v/+//6//r/9//2//X/9P/5//r/9v/3//T/9P/z/+7/
8v/0//b/+P/0//P/9v/1/+//8//x/+3/9f8BAAkADAATAB4AKQA7AEkATgBTAGEAUwAg
AOv/xP+3/8D/yP/K/9P/3P/Z/9X/1//Y/9v/4f/j/9z/2v/e/9z/2v/Z/93/4//f/9r/
3f/l/+//9P/v/+P/4f/p/+//6v/q/+v/7P/s/+3/7f/t/+3/7f/t/+7/7v/u/+v/6//w
//H/8f/w/+//8f/w/+z/6P/q/+r/6v/u/+//8f/y//L/9P/0//T/8v/w/+7/7f/u/+//
7v/v//L/8//z//P/9f/1//X/9f/3//f/9//2//P/8//0//X/9P/1//T/9f/2//f/9//2
//X/9P/z//X/9P/0//T/9f/5//n/+f/4//r/+v/6//z/+v/5//n//P/+//7/AQACAAcA
CQALAAwACgALAAsACwAKAAoACgAKAAgABgAGAAUABQAEAAUABAD//wAA///+//7//f/8
//v/+//8//z/+f/4//z//f/7//X/9//6//r/+P/2//X/9f/1//X/9f/z//b/+P/5//r/
+P/4//b/8P/y//T/9P/z//D/8P/y//L/9f/2//f/9v/z//X/9P/z//P/8//0//T/8//z
//T/9P/y//H/7v/t/+//8f/2//j/+//6//v//P/7//r/+v/5//b/8//x//D/7//v/+//
7//x//L/8//0//L/9P/2//b/9//3//n/+f/1//L/8f/v//L/9f/2//f/+f/9//7//v/+
////AgAEAAIAAAACAAQAAAAEAAwAEAAOAA4ADgAOAA4ADgAOAA4ACwAKAAkACAAIAAgA
CAAIAAIA/v/6//b/8//w/+3/6v/s/+z/7P/s/+z/7P/s/+z/6v/q/+r/6v/p/+j/5//m
/+j/6P/o/+j/5//m/+X/5P/m/+b/5v/m/+//+P8BAAoAFAAeACgAMgA1ADgAOwA+ACcA
EAD5/w==
         </WaveFormData>
      </LeadData>
      <LeadData>
         <LeadByteCountTotal>10000</LeadByteCountTotal>
         <LeadTimeOffset>0</LeadTimeOffset>
         <LeadSampleCountTotal>5000</LeadSampleCountTotal>
         <LeadAmplitudeUnitsPerBit>4.88</LeadAmplitudeUnitsPerBit>
         <LeadAmplitudeUnits>¦ÌV</LeadAmplitudeUnits>
         <LeadHighLimit>2147483647</LeadHighLimit>
         <LeadLowLimit>268435456</LeadLowLimit>
         <LeadID>V1</LeadID>
         <LeadOffsetFirstSample>0</LeadOffsetFirstSample>
         <FirstSampleBaseline>0</FirstSampleBaseline>
         <LeadSampleSize>2</LeadSampleSize>
         <LeadOff>FALSE</LeadOff>
         <BaselineSway>FALSE</BaselineSway>
         <ExcessiveACNoise>FALSE</ExcessiveACNoise>
         <MuscleNoise>FALSE</MuscleNoise>
         <LeadDataCRC32>3828476345</LeadDataCRC32>
         <WaveFormData>
9P/0//T/9P/0//T/9P/0//L/8v/y//L/9P/z//P/9P/z//L/7//u/+//8P/x//L/8v/z
//P/8//x//H/8f/x//H/8f/x//H/8v/y//T/9P/z//P/9f/2//j/+P/5//n/+f/5//r/
/P/9////AQACAPz/+f/0//D/7//v/+3/7P/q/+n/6f/o/+j/6v/r/+7/8f/y//L/8v/w
/+//7v/u/+//8P/w//H/8P/w//D/8P/x//H/8P/w//L/8v/y//L/8v/x//D/7//u/+7/
8P/y//X/9f/0//3/CwAQABAAEgASABIAEAAEAPr/+v/5//f/+v8DAAUA/f/7//v/BAAV
ACcALQA0AEUAUABVAGUAfQCSAKIAqgCqAKEAjgB5AGgAWwBDAB8ABQD9//v/+f/5//n/
8//v/+//7//v/+7/7v/u/+7/7//u/+v/6v/p/+v/6//r/+r/5v/o/+j/5//p/+n/6f/q
/+r/6v/q/+r/6P/n/+f/5//p/+n/6P/n/+X/5v/m/+b/5v/m/+b/5f/l/+X/5P/j/+H/
4f/h/+H/4v/i/+P/4v/i/+H/4P/g/97/3v/e/9z/3f/c/9v/2v/Y/9f/1v/T/9T/0//T
/9H/0f/Q/8//z//M/8z/y//L/83/zv/P/9D/zv/O/87/zv/P/9H/0f/R/9L/0//U/9b/
2//e/+D/5f/n/+f/5//p/+3/7//w//L/8//z//X/9f/4//n/+f/7//3//f/9//3//P/8
//z/+//5//r//P/8//z//f8AAP///////////f/9/////////wAAAQABAAEA///9//v/
+f/8//7////+//7//v///////v/9//z/+//6//v//P/9//z//P/8//v//f/+//z//P/8
//z/+v/6//n/+f/8//z//P/6//r/+v/6//r/+v/6//v/+//7//v/+//7//v/+//7//v/
+//6//r//P/6//v/+//9/wAAAAAAAAEAAQABAAEAAgAEAAQABQAGAAgABQADAP///P/6
//n/9v/y//H/8f/y//D/8P/y//P/+P/5//r/+v/4//j/9//2//j/+P/4//f/9f/2//b/
9v/2//f/9//2//j/+P/4//j/9v/3//f/9//5//r/+v/4//b/+//9//7/BQAPABgAHAAa
ABoAHAAcABQADgAIAP//+f8AAA0AEwAPAAcAAwAKABsAJwAxAD4ATwBWAFsAawB/AJQA
qgC2ALYArwCgAIcAcgBnAFEAMQATAAkABwADAP3//f/7//n/+f/5//n/+P/3//b/9f/1
//P/8f/x//H/8f/x//H/8P/u//D/8P/v/+//7//v//D/8P/w//D/8P/w/+//7//v//H/
8f/w/+//7v/u/+3/7P/s/+z/7P/r/+z/7f/t/+3/6//r/+v/6//p/+j/6P/m/+j/5//m
/+b/5v/m/+b/5P/h/+D/3//e/9//3//f/93/3P/b/9v/2f/X/9b/1f/V/9T/1P/T/9P/
0v/S/9L/0v/T/9T/1f/W/9X/1//X/9f/2v/b/9z/3v/g/+L/4//n/+v/6//r/+3/8f/z
//T/9v/3//f/+f/5//r/+//7//3//f/9//3//f/+//7//v/9//3//v8AAAAA/////wEA
///9//3//f/7//3///////////////7//f/9//3//f/9//3//v/+//z/+v/6//v/+//7
//v/+//7//n/+f/5//n//P/8//r/9//4//r/+v/6//r/+v/6//n/+f/6//r/+v/4//j/
+P/4//j/9//2//b/9f/4//n/+v/7//r/+f/4//f/+P/4//n//P/7//v/+v/7//7//v/+
////////////AAAEAAQABQAGAAQAAQD///v/+P/2//X/8v/v/+3/7P/s/+7/7v/w//H/
9P/1//b/9v/2//b/9f/0//T/9P/0//P/9f/2//b/9v/2//f/9//2//T/9P/0//T/9v/3
//f/9//3//j/+P/2//j/9//7//7/AwAJABIAGgAaABYAFAAWABQADAAGAAEA/f8AAAkA
DQALAAUA//8CABUAKQAzADoARwBSAF0AaQB9AJIApgCyALIAqQCWAIEAbABdAEkAKQAN
AAUABQD///v/+//5//f/8//z//P/8v/z//L/8f/x/+//7f/t/+3/7f/t/+3/7P/o/+r/
6v/p/+v/6//r/+z/6v/q/+r/6v/s/+v/6//r/+v/6//q/+n/6//s/+z/7P/r/+r/6f/n
/+f/5//m/+X/5f/l/+X/5f/l/+T/5P/i/+L/4f/g/+D/4v/i/+L/4P/f/97/3f/c/9v/
2//b/9n/2v/Z/9n/1//W/9T/0v/R/9L/0v/R/9H/0v/S/9L/0v/S/9L/0v/S/9H/0//T
/9P/1v/X/9j/2v/c/97/3//j/+b/5f/k/+X/6f/r/+z/7v/v/+//8f/x//D/8f/x//P/
9f/1//X/9f/2//b/9v/1//T/9P/1//T/9P/1//j/9//3//f/9//1//X/9//3//f/9v/1
//P/8f/z//P/8//z//P/9P/0//L/8P/w//H/8f/z//P/8//z//H/8f/x//H/8v/y//L/
8f/z//T/8//y//H/8P/w//D/7//v//D/8P/w/+7/7v/u/+7/7v/u/+7/7//v/+//7//v
/+//8f/x//H/8f/v/+7/7v/w//D/8f/x//P/9P/0//T/9f/3//f/9//4//r/+v/7//z/
+v/3//X/8f/s/+r/6f/m/+b/5f/l/+b/6P/o/+r/6//s/+3/7v/u/+7/7v/t/+z/7P/s
/+z/6//r/+z/7P/s/+z/7f/t/+z/7P/s/+z/7P/q/+v/6//r/+v/7P/s/+r/9P/1/+//
8v/7/wEACgAOAAwACAAIAAoABgD+//j/9f/1//r/AQABAPv/9f/z//z/DwAfACkANABD
AE4AVQBjAHkAigCcAKYApACZAIYAbwBcAE0ANQATAAEAAQD9//H/7//x/+v/6f/o/+n/
6v/q/+f/5v/l/+X/5//l/+X/5f/j/+P/4//i/+L/5P/k/+P/4f/h/+H/4v/i/+L/4v/i
/+T/4//j/+P/4v/h/9//3f/h/+T/5v/o/+v/7v/x//P/9P/1//X/9f/1//X/9f/1//f/
9v/2//T/9v/1//T/9P/z//L/8f/u/+3/7P/r/+r/6//r/+v/6f/m/+X/5f/j/+P/4v/h
/+H/4P/g/9//3//e/97/3v/e/+D/4P/g/+D/3//h/+H/4f/l/+f/6f/s/+z/7v/v//P/
9//3//f/+f/5//v//P/+/wEAAQADAAMABAAFAAUABwAIAAkACgALAAkACAAHAAUABgAI
AAsADAAJAAkACwAJAAsACwALAAkABwAJAAkACQALAAsACgAJAAkACQAJAAkACQAKAAoA
CAAHAAYABgAFAAUABQAFAAUABAAFAAYABwAEAAIABAAJAAgABQAEAAMAAgADAAQABAAF
AAYABgAGAAQABAAEAAQABAAEAAQABQAFAAUABQAFAAUABQAFAAUABQAFAAQABAAGAAgA
CQAJAAsADAAMAAwADQANAA0ADQAOABAAEAARABIAEQANAAoABQAAAP7//f/6//j/9//3
//j/+f/6//3///8EAAUABgAGAAQABAADAAIAAAAAAAAA//8BAAIAAgACAAIAAwADAAIA
AgACAAIAAgAAAAEAAQABAAMABAAEAAIABAAFAAUADAAVABsAJAAoACYAIgAmACYAGgAQ
AA4ADQALAA4AFwAZABEACQANABoAKwAzAD8AUgBhAGQAawB/AJUAqAC4ALwAtgCnAIwA
dwBsAFcANwAdABUAEQALAAcABQABAAEAAwD////////+//3//P/7//v//f/7//v/+//5
//n/+f/4//b/+P/4//f/9//3//f/+P/6//r/+v/6//n/9//2//X/9//3//b/9f/1//b/
9v/2//b/9v/2//X/9f/1//T/8//x//H/8f/x//H/8P/w/+7/7//v/+//8P/u/+7/7v/s
/+n/6P/n/+b/5v/n/+j/5//k/+P/4//h/9//3v/d/93/3v/e/93/3f/e/97/3v/e/97/
3v/e/97/3//h/+H/4f/m/+f/6P/q/+7/8P/x//X/9v/1//T/9f/4//v//f8AAP////8B
AAEAAgADAAMABQADAAMAAwADAAUABgAHAAcABwAIAAoACgAHAAcACQAHAAkACQAJAAcA
BwAJAAkACQAHAAcABgAFAAUABQAFAAUABQAGAAYABAAEAAQABQAFAAcABwAHAAcAAwAD
AAMAAwAEAAIAAgACAAIAAgACAAQABAADAAMAAgACAAIAAAACAAIAAgACAAIAAgADAAMA
AQABAAEAAQADAAMAAwADAAEAAAAAAAIAAgADAAMABQAGAAYABgAHAAUABQAFAAYACAAI
AAkACgAMAAkABwADAAIAAAD///z/+P/3//f/+P/4//j/+v/7/wAAAQACAAIAAAAAAP//
/v8AAAAAAAD///3//v/+//7/AAABAAEAAAD+//7//v/+/wAAAQABAAEA//8AAAAA/v8E
AAMAAwAKABMAHQAgACAAHgAiACQAIAAYABAADAAJAAsAEAAXABMACwAJAA8AHAAtADkA
QwBOAFsAZgBvAIEAlQCoALYAugC0AKcAjgB3AGgAUwAzABsAFQARAAsABQABAP/////9
//v/+//7//r/+//6//n/+f/5//f/9//3//f/9//3//b/9v/4//j/9//3//f/9//4//b/
9v/2//b/+P/3//f/9//1//X/9P/z//P/9P/0//T/9P/0//T/8//x//H/8P/v//H/8f/x
//H/8f/w//D/7v/s/+v/6v/q/+z/7P/s/+r/6f/o/+f/5v/l/+X/5f/j/+L/4f/h/9//
4f/g/9//3//g/+D/3//f/9//3v/d/9z/3f/e/9//4P/f/+H/4f/h/+b/5//o/+r/6//s
/+z/7//1//X/9f/3//f/+f/6//z//f/9//////8CAAMAAwAFAAMAAwADAAMABAAEAAQA
AwADAAQABgAGAAUABQAHAAUAAwADAAMAAQACAAUABgAHAAYABQADAAEAAwADAAMAAwAD
AAQABAACAAQABAAFAAUABAADAAIAAQABAAEAAQABAAIAAgACAAEAAwABAAEAAQACAAAA
AAAAAAAAAAAAAP////8CAAIAAgAAAAAAAAAAAAAAAAAAAAEAAQD//////////wEAAQAB
AAEA///+//7/AAACAAMAAwAFAAQABAAEAAUABwAHAAcACAAKAAoACwAMAAsABwAEAP//
/f/8//z/+v/2//X/9f/2//b/9v/4//n//v///wAAAAD+//7//f/8//7//v/+//3/+//8
//z//P/6//v/+//6//z//P/8//z//P/9//3//f/+/wAAAQAAAP7/+/8BAAgACwAXACAA
IAAeACAAIAAaABAACgAKAAkACQAQABUAEQAJAAMABwAYACcAMwBDAFYAXwBkAHEAhQCZ
AKoArgCsAKoAmwCAAGsAXABDACUAEQALAAsABwADAAEA//////3/+//7//v/+v/7//r/
+f/5//n/9//3//f/9f/1//X/9P/z//b/9//3//X/9f/1//b/9v/2//b/9v/0//P/8//z
//T/9f/1//X/9P/0//P/8v/0//T/9P/z//P/8//y//H/7//v/+//7//t/+z/7P/q/+z/
6//q/+r/6v/q/+r/6P/p/+j/5//m/+T/4//i/9//3//f/+D/3//h/+D/3//f/9z/3P/b
/9v/3P/c/9z/3P/c/9z/3P/c/93/3//f/9//4v/j/+T/5v/o/+r/6//v//H/8f/x//P/
9f/3//j/+v/7//v//f/9//7//////wEA///////////+//7//v/9//3//v8AAAAA/f/9
/////f8AAAEAAgABAP/////9//v//P/9//3//f/7//v/+//7//v//P/8//r/+v/6//v/
+//7//v/+//7//v/+//7//v/+v/6//r/+f/7//n/9//3//j/+P/4//j/+P/3//b/9P/z
//b/+P/6//r/+f/4//f/9v/3//j/+v/7//r/+f/4//f/+P/5//r/+//5//b/9P/0//X/
9//4//v//v/+//7////8//v/+v/6//r/+v/7//z////9//z/+f/2//T/8//w/+7/7f/t
/+7/7P/s/+7/7//y//P/9P/0//T/9P/z//L/8P/w//D/7//v//D/8P/w//D/8f/x//D/
8v/y//L/8v/x//H/8P/v/+//8P/w/+7/8v/x/+//9P/7/wcAEAAUABYAFgASAAwACAAA
APj/8//z//j/AQAHAAMA/f/7/wQAEwAdACMALgA7AEQASwBZAHEAhgCaAKgArACnAJgA
gQBsAGEAUQA3ABkABwD///v/8//t/+3/6//r/+v/6//q/+f/5v/l/+X/6P/n/+j/6f/m
/+X/5P/i/+D/4v/i/+H/3//f/9//4P/h/+L/4//k/+L/4f/h/+H/3//f/97/3f/d/97/
3v/e/97/3v/e/93/2//b/9r/2f/Z/9n/2f/Z/9n/2P/Y/9b/1v/V/9T/1P/S/9L/0v/Q
/8//zv/N/8z/yf/J/8n/x//G/8X/xf/D/8T/xP/E/8X/w//C/8D/v//A/8D/wP/A/8L/
wv/C/8L/w//F/8X/xf/H/8f/x//I/8z/zv/P/9P/2f/Z/9n/2//e/+H/4//m/+n/6f/r
/+v/6v/r/+v/7f/t/+3/7f/t/+7/7v/u/+3/7//w//L/8v/v/+//8f/v//D/8f/y//H/
7//x//H/8f/v/+//7v/t/+7/7//w//H/8P/w/+//7P/u/+7/7//v/+3/7f/t/+3/6//r
/+v/6//s/+z/7P/r/+z/7f/s/+3/6f/p/+n/6P/r/+z/7f/u/+3/7P/q/+n/6//s/+3/
7P/q/+r/6v/q/+r/6v/r/+v/7f/t/+3/7f/s/+v/6v/p/+r/6v/r/+7/8P/x//H/8//z
//L/8f/x//H/8f/x//L/9v/2//f/+P/7//n/+P/1//b/9v/3//b/9f/1//b/+P/5//r/
/f///wAAAQACAAIABAAEAAMAAgAEAAQABAADAAIAAgABAAAAAAABAAEAAAACAAIAAgAC
AAIAAwADAAMAAwAEAAQAAgACAAcACwAYACMAJQAkACIAJAAkABwAFAAMAAgABAAHABMA
GgAXABEADQAPAB8ALAAxADsATQBcAGEAbAB/AJMApwC6AL4AtgCuAJsAggB1AGgATwAt
ABsAEwAPAAsABQADAAEA//8BAP////////7/+//6//n/+f/5//f/9//3//j/+f/6//r/
+P/6//r/+f/7//v/+//8//v/+v/5//j/9v/1//X/9f/3//f/9v/1//X/9v/2//b/9P/0
//T/8//z//P/8v/x/+//7//v/+//8f/w//D/7v/w/+//7v/u/+3/7P/r/+j/5//m/+X/
5P/j/+P/4//h/+D/3//f/93/3f/c/9v/2//b/9z/3P/d/9z/3P/c/9z/2v/a/9r/2v/d
/9//3//f/+T/5f/m/+j/6P/q/+v/7//z//P/8//1//j/+//9/wAAAQABAAMAAwAEAAUA
BQAHAAcABwAHAAcACgAKAAoACQAHAAgACgAKAAkACQALAAkACQAJAAkABwAHAAkACQAJ
AAsACwAKAAkACQAJAAkACQAIAAgABwAEAAUABgAIAAkABwAHAAcABwAHAAcABwAHAAcA
BgAFAAMABwAFAAQABAAEAAQABAAGAAYABQAFAAYABgAGAAQABAAEAAQABAACAAIAAwAD
AAUABQAFAAUAAwADAAMAAwADAAIAAgAEAAQABQAFAAcACgAKAAoACwALAAsACwAMAA4A
DgAPABAAEQAPAA4ACwAHAAQAAgD+//7//f/9//7//f/8//3//f8CAAMABAAEAAQABAAD
AAIAAAAAAAAA//8AAAIAAwAEAAIAAwADAAIAAAAAAAAAAAACAAMAAwADAAIAAgABAP7/
AgAFAAcABgAHABEAHAAiACQAIgAiACYAJgAcABYAEwANAAoAEQAbAB0AFQARABAAGQAp
ADcAQABNAFwAZQBtAH0AlACqALoAvgC5ALAAnQCGAHUAZQBHACcAFQAPAAsABwAHAAMA
AQAAAAEAAgACAP///v/9//3//f/7//v/+//6//n/+P/2//b/+P/4//f/+f/5//n/+v/4
//j/+P/4//j/9//3//f/9//3//b/9f/3//j/+P/4//j/+P/4//f/9v/1//P/8f/z//P/
8//z//P/8v/y//D/8P/v/+7/7v/u/+7/7v/s/+v/6v/p/+j/6f/p/+n/5//o/+f/5//l
/+X/5P/j/+P/4f/g/97/3f/e/97/3v/e/+D/4P/g/+D/4f/j/+P/4//m/+f/6P/q/+v/
7P/s/+//8f/x//H/8//3//n/+v/8//7///8CAAMAAgADAAMABQAHAAcABwAHAAgACAAI
AAcABwAIAAoACgAJAAkACwAJAAkACQAJAAcABwAJAAkACQAJAAkACAAHAAcABwAHAAcA
BwAIAAgABgAGAAYABwAHAAcABwAHAAcABwAHAAcABwAIAAgACAAHAAUABQADAAMAAQAB
AAMABAAEAAQABAAEAAIAAgABAAEABAAEAAQAAgAAAAAAAAAAAAIAAgADAAMAAwADAAMA
AwACAAEAAAD//wEAAAAAAAIABAAFAAUABwAKAAoACgALAAoACQAIAAgACgAKAAsADAAK
AAcABQABAAAA/v/9//r/+v/5//n/+v/4//j/+v/7//7///8AAAAAAAAAAP///v/+//7/
/v/9//3//v/+//7//v///////v8AAAAAAAAAAP7///////////8AAAAA/v8AAAMAAwAE
AA8AGwAgACIAIgAgACIAJgAgABgAEgALAAsAEAAXABkAFQALAAcAFAApADcAQQBOAF8A
aABtAHkAjwCkALAAsgCwAKcAjgB1AGQAUQA1ABsADwALAAUAAQADAAUAAQD///3//f/9
//z//f/8//v/+//5//f/9//3//n/+f/5//j/9P/2//b/9f/1//X/9f/2//j/+P/4//j/
+v/5//n/+f/7//v/+v/5//j/+P/3//b/+P/4//j/9//3//f/9v/1//f/9//3//f/9f/0
//T/8v/0//P/8v/y//L/8v/y//D/7//u/+3/7P/r/+v/6//p/+r/6f/p/+f/5f/k/+P/
4//k/+T/4//j/+X/5v/n/+j/5v/m/+b/5v/p/+v/6//r/+z/7f/u//D/9P/2//f/+//+
//3//P/9//7//////wAAAwADAAUABQAIAAkACQALAAoACQAIAAcACwAMAA0ADQALAAoA
CgAIAAgACQAMAAsACAAHAAYAAwAEAAcACAAJAAsACwAKAAkABwAHAAcABwAIAAoACwAK
AAcABgAGAAUAAwADAAMAAwADAAMAAwADAAYABgAGAAUAAwADAAEAAQAFAAUABQAFAAQA
BAACAAIAAgACAAIAAgABAAEAAAAAAAAA/v8BAAIAAwAEAAIAAgADAAMAAgABAAAA////
/////////wEAAAAAAAIAAgADAAMABQAIAAgACAAJAAgABwAGAAYACgAKAAsADAAKAAcA
BQABAP7//P/7//j/9v/1//X/9v/2//b/+P/5//3///8BAAIAAQAAAP7//P/+//7//v/9
//v//P/8//z//P/9//3//P/6//r/+v/6//v//f/+/////f/+//7//P/+/wEAAwAKABUA
IQAmACYAJAAmACYAHgAUAA4ADAALAAsAEAATAA8ABwADAAsAHAApADcAQwBOAFcAYgBv
AIEAlQCoALQAtACwAJ8AhAB1AGQASQApABMADQAJAAMA/f/9//v/9//3//f/9//3//b/
8//y//H/8f/z//H/8f/x/+//7//v/+7/7f/w//H/8f/u/+3/7P/s/+z/7P/s/+z/7v/t
/+3/7f/v/+//7v/t/+z/7P/r/+r/7P/s/+z/6//p/+n/6P/n/+f/5//n/+f/5//m/+b/
5P/i/+H/4P/g/+D/4P/g/97/3//e/93/3P/Z/9n/2f/X/9b/1f/V/9P/0//S/9H/0f/S
/9L/0f/R/9L/0v/S/9L/0v/S/9L/0v/U/9f/2P/Z/9v/2//b/9z/3P/e/9//4//o/+n/
6v/t/+z/7f/t/+7/7//v//H/8f/0//X/9f/3//f/9//3//f/+P/4//j/9//2//b/9//2
//f/9//5//f/+f/5//n/9//2//f/9v/1//X/9f/0//P/8//z//P/8//1//b/9v/0//L/
8v/z//P/9f/1//X/9f/z//P/8//z//L/8v/y//H/7//v/+3/7f/x//H/9P/z//L/8f/w
//L/8v/x//H/8v/y//L/8P/u/+7/7v/u//D/8P/x//H/8f/x//H/8f/v/+//7//v//H/
8P/w//L/9P/1//X/9//3//b/9f/1//f/9//3//j//P/8//3//v/9//n/9v/x//D/7v/t
/+r/6f/p/+r/7P/p/+j/6f/p/+//8f/z//T/8f/w/+7/7P/t/+7/7//v//H/8v/y//L/
8f/x//D/7v/s/+z/7P/s/+7/7//v/+//7//w//D/7v/w//H/9f/6/wMADwAUABQAEgAO
AAwABgD6//L/7v/v//f/AgAJAAcA+//1/wEAFAAfACcAMQA6AEkAUgBdAHEAiQCgALAA
sACqAJ0AhgBxAGQAVQA/AB8ABwABAP//+//5//f/8//z/+//7//v/+7/7//u/+3/7f/t
/+v/6//r/+n/6f/p/+j/6P/q/+r/6f/p/+n/6f/q/+r/6v/q/+r/6P/n/+f/5//p/+n/
6P/n/+f/6P/o/+j/5v/m/+b/5f/n/+f/5v/l/+X/5f/l/+X/5f/k/+T/4v/i/+H/4P/g
/97/3v/e/9z/3P/c/9z/3P/Y/9f/1v/T/9L/0f/R/8//z//O/83/zf/M/8z/y//L/8z/
zP/M/8z/zv/O/87/zv/P/9H/0f/R/9T/1f/W/9j/2P/a/9v/3//j/+P/4//l/+n/6//s
/+7/8f/x//P/8//0//X/9f/3//j/+f/6//v//v/+//7//f/8//z//f/8//3//f////3/
/f/9//3/+//7//3//f/9///////+//3//f/9//3//f/7//z//P/6//z//P/9//3//P/7
//r/+f/6//v//P/9//3//P/7//n/+f/7//v//f/8//z//P/8//z//P/8//v/+//8//z/
/P/6//r/+v/6//r/+v/6//v/+//9//3//f/9//v/+//7//v//P/8//3/AAD+//////8B
AAAAAAAAAAEAAwADAAMABAAGAAYABwAIAAsACQAIAAUAAgAAAP///P/3//X/9P/0//T/
9P/2//f//P/9//7//v/+//7//f/8//z//P/8//v/+f/6//r/+v/4//n/+f/4//n/+v/7
//z//v/////////9//7//v/8//z//////wIACQAPABgAHgAeABoAHAAiACIAHAAWAA0A
BwAIAA0AFQAXABMADQAOABcAJwAxADoASQBYAGEAZwB3AJAApgC2AL4AuwCwAJsAhABz
AGMASwAvABcAEQAPAAcA/////wEA/f/9//3//P/9//z/+//7//n/9//3//f/9f/1//X/
9P/0//b/9v/1//X/9f/1//b/9P/0//T/9P/2//X/9f/1//P/8//y//H/8f/y//L/8v/y
//L/8v/x//H/8f/w/+//7//v/+//7//v/+7/7v/s/+r/6f/o/+j/6v/q/+r/6P/n/+b/
5f/k/+X/5f/l/+P/4P/f/9//3f/b/9r/2f/Z/9r/2v/Z/9n/2f/Y/9f/1v/X/9j/2f/a
/9r/2//a/9n/3P/d/97/4P/h/+L/4v/l/+v/6//r/+3/7//x//L/9P/3//f/+f/5//z/
/f/9//////////////8AAAAAAAD/////AAACAAIAAQABAAMAAQABAAEAAQD///3/////
////AQABAAAA////////////////AAAAAP7//v/+//////8BAAEAAQABAP3//f/9//3/
/P/8//z/+//9//3/+//7//v/+//7//v/+P/4//v//P/9//7//v/+//3//f/9//z/+//4
//j/+P/4//j/+v/6//v/+//7//v/+//7//n/+f/5//n/+f/4//j/+v/4//n/+f/7//3/
/v///wEAAQABAAEAAgADAAIAAgACAAMAAQAAAP3/+f/2//T/8P/w/+//7//w//D/8P/y
//P/9P/1//b/9v/4//j/9//2//T/9P/0//P/8f/y//L/8v/z//X/9v/2//X/9P/z//L/
9f/3//j/+f/3//j/+P/2//T/9//9//7/AwALABQAFgAUABYAHAAcABYADgAIAAUABwAK
AA8AEQANAAUAAwAGABUAKQA5AEQAUQBcAGEAawB7AJIApgCwALAApwCUAH0AbABbAD0A
HQALAAUAAwD///n/9//1//P/8v/z//T/9P/1//T/8//z//H/7//v/+//7//v/+//7v/q
/+z/7P/r/+3/7f/t/+7/7v/u/+7/7v/u/+3/7f/t/+v/6//q/+n/5//o/+j/6P/o/+j/
6P/n/+n/6f/o/+f/6f/p/+n/6f/n/+b/5v/k/+b/5f/k/+T/5P/k/+T/4v/h/+D/3//e
/93/3f/d/9v/2P/X/9f/1f/X/9b/1f/V/9T/1P/T/9P/0//S/9H/0P/S/9L/0v/S/9H/
0//T/9P/1P/V/9b/2P/b/97/4P/l/+n/6f/p/+v/6v/r/+v/7P/u/+//8v/z//b/9//3
//n/9//3//f/9//5//r/+//7//j/+P/5//j/+f/5//v/+f/7//v/+//5//f/+f/5//n/
+f/5//j/9//5//n/+f/5//f/+P/4//b/+P/4//n/+f/5//n/+f/5//X/9f/1//X/9v/2
//b/9f/3//f/9f/1//T/8//y//H/8v/y//L/8v/z//P/8//z//P/8//z//P/9f/1//X/
9v/1//T/8//x//H/8f/x//H/8//z//P/8//z//P/8//y//H/8f/y//L/8v/z//X/9f/1
//X/9f/0//b/9v/2//b//f8AAP///P/4//b/9P/y/+7/7P/q/+j/5v/m/+b/5v/p/+r/
6//s/+7/7v/u/+7/7P/s/+z/7P/q/+r/6v/q/+z/7P/s/+z/7P/s/+z/7P/q/+r/6v/q
/+v/7P/t/+7/7v/u/+7/7v/x//L/8//0//v/AAAFAAoADAAMAAwADAAHAAIA/f/4//v/
/P/9/w==
         </WaveFormData>
      </LeadData>
      <LeadData>
         <LeadByteCountTotal>10000</LeadByteCountTotal>
         <LeadTimeOffset>0</LeadTimeOffset>
         <LeadSampleCountTotal>5000</LeadSampleCountTotal>
         <LeadAmplitudeUnitsPerBit>4.88</LeadAmplitudeUnitsPerBit>
         <LeadAmplitudeUnits>¦ÌV</LeadAmplitudeUnits>
         <LeadHighLimit>2147483647</LeadHighLimit>
         <LeadLowLimit>268435456</LeadLowLimit>
         <LeadID>V2</LeadID>
         <LeadOffsetFirstSample>0</LeadOffsetFirstSample>
         <FirstSampleBaseline>0</FirstSampleBaseline>
         <LeadSampleSize>2</LeadSampleSize>
         <LeadOff>FALSE</LeadOff>
         <BaselineSway>FALSE</BaselineSway>
         <ExcessiveACNoise>FALSE</ExcessiveACNoise>
         <MuscleNoise>FALSE</MuscleNoise>
         <LeadDataCRC32>3493868166</LeadDataCRC32>
         <WaveFormData>
EAAQABAAEAAQABAAEAAQAA4ADgAOAA4AEAAQABAAEAAOAAwACwALAA0ADgAOAA0ADwAP
AA8ADwANAA0ADQAMAAkACQAJAAkACAAHAAcABwAHAAcACAAKAAsADAAMAAwADgAOABAA
EgATABQAFgAWABUAFAASABEAEwARAA4ADQAKAAcABQACAAAAAQABAAIAAgACAAAA///+
//3//f/8//7//v/8//z//f/9//3//f/7//v/+//6//v//P/9/////f/9//3//P/8//r/
+////wQABQAKABcAKgA4AEYAVgBmAHoAiACGAIAAeABlAEQAIAD8/9X/rf+U/5D/pv/M
/+X/7f/8/xIAGgAfADEARgBTAFkAVQBGADMAHAAFAPH/4//Z/9D/zf/R/9b/3f/n/+//
8//2//n/+f/6//r/+P/5//n/+P/2//b/9//3//f/9//3//j/+P/4//j/+P/6//r/+v/7
//n/+f/6//r//f/9//7//v8AAAEAAQABAAMABAAFAAUABAAEAAQABAAFAAYABgAHAAUA
BgAHAAgACgALAAwADgAOAA8ADwARAA8ADwARABIAFAAUABQAFQATABMAFQAVABcAGAAY
ABgAGQAZABoAGgAaABsAHAAdACAAIQAhACEAIQAhACEAIQAfAB8AHwAeABwAHAAbABoA
HQAgAB8AIAAiACEAIQAhACMAIQAgACAAHwAfAB4AHQAdAB0AHQAdABwAHQAdAB0AGwAb
ABoAGQAaABoAGgAaABwAHAAcABwAHAAcABsAGwAbABsAGwAbAB4AHwAgACAAHgAcABkA
FwAZABoAGwAbABkAGQAZABkAFgAWABYAFgAXABcAGAAYABcAFwAXABcAGAAWABQAFAAU
ABQAEgASABIAEgAUABQAEgARAA8ADwAQABAADwAPAA8ADwARABEAEQARABAADwAPAA8A
DwAPAA8AEAAQAA8ADgAOABIAEwAUABQAEgASABIAFAAYABkAGgAcABwAHAAcABsAGQAZ
ABcAFAATABEADwAOAAoACgALAAsADgAOAA4ADAAJAAYABQAFAAQABAAEAAIABAAFAAUA
BQADAAMAAwADAAQABAAEAAQAAwADAAMAAwACAAIAAgADAPv/AAABAAYADwAeAC4APABI
AFgAbgCAAIQAhAB+AGkATgAyABIA6//D/6D/iv+S/7L/0f/f//D/BgAOABEAIQAyAD8A
SwBNADwAKQAUAP3/5//Z/8//yP/H/8n/zP/T/9v/4//p/+7/8f/x//L/8v/w//H/8f/w
/+7/7v/v/+//7//v/+//8P/w//D/8P/w//L/8v/y//P/8//z//T/9P/z//P/9P/0//X/
9//4//n/9//4//n/+f/6//r/+v/6//7/AAABAAMAAQACAAMABAADAAMAAwAEAAQABQAF
AAcABwAHAAkACgAKAAoACgALAA0ADQAPAA8ADwAQABAAEAAQAA8ADwAOABAAEQASABMA
EwATABIAEQAVABUAFQAVABUAFQAVABQAFAAUABMAEgAUABYAFAAUABYAFQAVABUAFQAT
ABIAEgARABEAEAAPAA0ADQANAA0ACwALAAoACQALAAsACgAJAAgACAAIAAgACgAKAAoA
CgAIAAgABwAHAAcABwAHAAcABwAHAAcABgAGAAYABQAFAAYABgAGAAUAAwADAAMAAwAE
AAQABAAEAAEAAQACAAIAAwADAAEA//8AAAAAAAAAAAAAAgACAAIAAgAAAAAA/v/9//3/
/f/+//7/+//7//v/+//8//3//v////7//f/9//3//f/9//3//v/9//3//f/+/wAAAQAC
AAIABAAEAAQABgAIAAkACgAMAAoACgAKAAkABwAHAAUAAgABAP///f/8//r/+v/7//v/
/P/8//z/+v/5//b/9f/1//L/8v/y//D/8v/z//P/8//z//P/8//z//D/8P/w//D/8f/x
//H/8f/w//D/8P/x//P/9P/3//7/AwAOACAAMgBAAEwAXAByAH4AfAB4AGkAUgAyABAA
6f/B/57/iP+M/67/0f/f/+z/AAAMABcAKQA8AEsAVQBXAEoANQAeAAcA8f/h/9n/0v/R
/9f/3P/h/+v/9f///wIAAgABAAEAAAAAAAEAAQAAAAAAAAABAAEAAQABAAEAAgABAAAA
///+////AAABAAMAAQABAAIAAgADAAMABAAEAAQABQAFAAUABQAGAAcABwAHAAYABQAE
AAUABgAGAAcACQAKAAsADAANAA0ADQAOAAwADQANAA8AEQARABMAFAASABIAEgATABMA
EwAVABUAFQAWABYAFgAUABMAEwASABQAFQAWABcAGAAZABkAGQAZABkAGQAZABsAGwAb
ABoAHAAcABsAGgAYABoAGAAYABYAFQAVABUAFgAVABUAFgAXABcAFgAVABMAEwATABMA
EwATABIAEQAPAA8ADgANAAwADAAMAAwADgAOAA4ADgAOAA4ADQANAA0ADQANAA0ACwAL
AAsACgAMAAwACwALAAwADAAMAAsACQAJAAkACQAIAAgACAAIAAcABwAIAAgABQAFAAUA
BQAIAAgABwAGAAUABAACAAIAAgACAAIAAgAAAP///////wAAAAABAAEAAQABAP//////
/////////wAAAQD///////8AAAEAAQABAAIABAAFAAYABgAHAAgACQAMAA4ADwAQABIA
EgASABIAEQAPAA8ADQAKAAkABwAFAAQABAAEAAUABQAGAAYABgAEAAMAAAD/////AAAA
AAAA/v/8//3//f/9//3//f/9//3//P/8//z//P/7//v/+//7//z//P/8//3/AQAEAAUA
CgATACAAMABAAEwAWgBuAH4AhACCAHgAZwBOAC4ACADh/7n/mv+O/6L/xv/f/+3/AAAU
AB4AIQAvAEAATQBXAFMAQAApABIA+//n/9n/0f/O/8//1//Y/9v/4//t//H/8v/1//X/
9v/2//b/9//3//b/9v/2//f/9//5//n/+f/6//z//P/8//z/+v/6//r/+//7//v//P/8
//3//f/+//7//f/9//z/+//8//7/AAABAAAAAAAAAAAA//8AAAAAAQADAAQABQAGAAcA
BwAHAAgACAAJAAkACwAJAAkACwAMAAwADAAMAA0ADQANAA8ADwAPABAAEAAQAA8ADwAQ
ABAADgAPABAAEQASABMAEwATABQAEwASABEAEwATABMAEgATABQAFAAUABIAFAASABIA
EwATABQAFQAUABEADwAOAA8ADwAOAA0ADQANAA0ADQAMAA0ADQANAAwACwAJAAcABwAI
AAkACgAIAAgACAAIAAoACgAJAAkABwAHAAcABwAHAAcABwAGAAgACAAHAAcACgAKAAoA
CQAGAAUABAADAAQABAAEAAQABAAFAAcACAAFAAMAAwAJAAgABwAGAAUABAAGAAYABgAG
AAYABgAEAAMAAwADAAQABAABAAEAAQABAAEAAQABAAEAAgABAAEAAQD///////8AAAIA
AwAEAAYABgAHAAgACAAIAAgACAAKAA0ADwARABQAEwASABEADwAPAA8ADQAKAAcABQAD
AAIAAQACAAQABQAIAAgACAAGAAMAAAD//////v/+//7//P/8//3//f/9//3//f/9//3/
/v/+//7//v/9//3//f/9//7//v/+//////8CAAcADgAbACwAQABOAFoAaAB8AIgAiACA
AHYAYQBAABYA8v/P/6v/kv+W/7b/1P/j//H/CgAaABwAJQA3AEYAUQBXAEsANgAdAAQA
7//h/9X/y//M/9X/2f/c/+X/6//x//f/+v/5//n/+v/6//r/+//7//r//P/8//3//f/8
//v/+v/6//r/+v/6//r/+v/6//r/+//8//3///8AAAAA//////7/AAABAAEAAQABAAIA
AwADAAQABAAEAAQABQAGAAYABwAHAAgACQAKAAsACwALAAwADgAPAA8AEQAPAA8AEQAS
ABAAEAAQABEAEwATABUAFQATABQAFAAUABMAEwAUABQAFAAVABYAFwAaABsAGwAbABsA
GwAbABsAGwAbABsAGgAcABwAGwAaABwAHgAcABwAGgAZABkAGQAbABkAGAAYABcAFwAW
ABUAFQAVABUAFQAVABUAFAATABUAFQAUABMAEgASABIAEgASABIAEgASABIAEgARABEA
EQARABEAEQATABMAEwASABAAEAAPAA8AEAAQABAADwARABEAEQARABIAEgASABIAEAAP
AA8ADgANAA0ACgAMAAwADAAMAAwADAAMAAwACgAKAAgABwAJAAkACgAKAAsACwALAAsA
CgAJAAgABwAHAAcACAAJAAcABwAHAAgACwALAAsADAAMAA0ADgAOAA4ADgAOABAAEAAR
ABIAFAAWABYAFgAVABcAFwAVABIAEAANAAoACAAIAAgACQAJAAoACgAKAAgABwAEAAMA
AwACAAIAAgAAAAAAAQABAAEAAwADAAMAAwAAAAAAAAAAAAMAAwADAAMAAAAAAAAAAQAF
AAYACwASAB8AMABAAE4AWgBsAIAAjACMAIQAdgBhAEIAHAD4/8//q/+U/5r/uP/Y/+3/
+/8KABgAIAArADsASABTAFcASwA4ACMACgDx/+P/1//P/9L/2f/b/97/5//t//H/9//6
//r/+f/5//j/+v/7//v/+v/8//z//f/9/////////wAA/v/+//7//v8AAAAAAAABAAEA
AQACAAIABQAFAAYABgAFAAUABAADAAUABgAHAAcACgAKAAoACgAJAAoACgALAA0ADgAP
ABAAEQARABEAEgAQABEAEQATABUAFQAXABgAGAAYABgAGQAZABkAGwAbABsAHAAcABwA
HQAdAB4AHgAgACEAIgAjACMAIwAiACEAJQAlACUAJQAjACMAIwAiACQAJAAjACIAIQAi
AB8AHgAfAB8AIAAhAB8AHQAcABwAGwAbABoAGQAZABkAGQAZABcAFwAWABUAFQAVABQA
EwASABIAEgASABIAEgASABIAEAAQAA8ADwARABEAEQARAA8ADwAPAA4ADgAOAA0ADQAQ
ABAAEAAPAA0ADQANAA0ADAAMAAwADAALAAsADAAMAAsACwALAAsACgAJAAkACQAKAAgA
CAAIAAgACAAIAAgACAAKAAoACAAHAAUABQAGAAYABQAFAAUABQAFAAUABQAFAAQAAwAD
AAMAAwADAAMABAAFAAUABQAGAAYABwAIAAgACQAKAAsADgAOAA8AEAASABAAEAAQAA8A
EAARABAADgAMAAkABgAEAAQABAAFAAUABgAGAAYABAADAAAA//////7//v/+//z/+v/7
//v/+//7//v/+//7//z//P/8//z//P/7//r/+f/7//z//f////3//v8FAAwAFwAqAEAA
TABaAG4AgACKAIoAggB2AF8APAAWAOz/w/+f/4z/lP+2/9L/4f/z/wwAFgAYACUANwBE
AEsAQwAzACYAEwD4/+X/1f/J/8X/yv/P/9X/3P/j/+n/8f/3//j/9//3//j/+P/4//n/
+f/4//b/9v/3//f/9f/1//X/9v/3//j/+f/6//r/+v/6//v/+f/5//r/+v/5//n/+v/6
//v//f/+/////v/+//7//f8AAAAAAAAAAAEAAgACAAMAAQACAAMABAADAAMAAwAEAAYA
BwAHAAkACwALAA0ADgAOAA4ADgAPAA4ADQAOAA0ADwAQABAAEAATABMAFAAUABIAEwAU
ABUAGAAZABkAGQAbABsAGwAbABsAGwAbABoAGgAaABkAGAAYABoAGAAYABcAFQAUABMA
FAATABMAFAARABEAEAAPAA0ADQANAA0ADQANAAwACwALAAsACgAJAAgACAAIAAgABwAG
AAUABAAFAAYABgAHAAQAAwACAAEAAgADAAQABAAEAAQAAwADAAYABgAGAAUAAwADAAMA
AwAEAAQABAAEAAMAAwAEAAQAAQABAAEAAQAAAAEA///9//z//v/+//7//v/9//z/+//6
//3//v/9//3/+v/5//n/+P/6//v//P/9//z/+//6//n/+v/5//n/+f/2//X/9P/0//b/
9//4//r//v///wAAAAD+//7//v8AAAAAAQACAAQABQAGAAcABwAFAAUAAwAAAAEA///9
//z/+v/6//v/+//6//r/+v/4//X/8v/x//H/8P/w//D/7v/w//H/8f/x/+//7//v/+//
8P/w//D/8P/w/+//7v/t/+z/7P/s/+3/7//w//X//P8JABwALAA8AE4AXABoAHIAegB2
AGgAVQA4ABgA9v/V/6//jv+C/5j/uv/P/9v/6v/8/wgADQAbADIAQwBRAFcATgA3AB4A
AwDv/+H/0//I/8X/x//K/8n/zf/V/93/4v/l/+X/5v/m/+T/5f/l/+T/5f/m/+j/6f/m
/+X/5P/k/+T/5P/k/+T/4v/i/+L/4//l/+X/5v/m/+b/5f/l/+T/5P/l/+X/5f/l/+b/
5//n/+r/6v/q/+r/6P/o/+f/5//l/+b/5//o/+v/6//r/+z/7P/t/+3/7//t/+3/7//w
//D/8P/w//H/8f/x//P/8//1//b/9v/2//r/+//9//7//f/9//3//f8AAAEAAQABAAYA
BwAIAAkACQAJAAkACAAHAAYABAACAAIABAACAAIAAAD///////8BAP///v/+//3//f/8
//v//f/9//3//f/5//n/+P/3//X/9f/0//P/8v/y//L/8v/w//D/8P/w//H/8v/y//P/
8f/x//H/8f/x//H/8f/w//L/8v/x//H/8v/y//L/8f/z//P/8//z//D/8P/w//D/7//v
//D/8P/v/+//7//v//D/7//v/+//7f/u/+7/7P/u/+7/7v/u/+z/7P/s/+z/7f/u/+3/
7f/r/+v/7P/s/+n/6f/p/+n/6//r/+v/6//o/+f/5//n/+n/6f/p/+r/6//r/+v/7P/t
/+3/7f/s/+7/7v/u//D/8v/z//T/9v/2//b/9v/1//X/9f/z//D/7//t/+v/6v/q/+r/
6//r/+v/6v/p/+b/5f/i/+H/4f/i/+L/4v/g/+D/4f/h/+H/4f/h/+H/4f/g/+D/4P/g
/+H/4f/h/+H/4v/i/+L/4//l/+z/9/8IABsAKAA2AEYAWgBuAHYAcABoAFgAQAAdAPj/
0v+q/4X/b/94/5j/tP++/8v/4//0//j/AgAVACUAMAA5AC8AHQAIAPH/3P/R/8X/u/+1
/7j/u/+9/8T/y//R/9X/2f/e/93/3f/e/97/3v/f/9//3v/c/9z/3f/d/97/3//g/+L/
4v/i/+L/4v/k/+T/5P/l/+P/4//k/+T/5f/l/+b/5v/m/+f/5//n/+j/6v/s/+3/8P/w
//D/8P/z//b/+P/7//r/+v/6//r//f/9//3//v/8//3//f///wEAAQADAAQABgAGAAYA
BwAJAAkACwALAAsADAAMAAwADQANAA4ADgAPABEAEwAVABYAFwAXABcAFwAXABcAFwAX
ABcAFwAWABYAFgAVABQAFAAWABQAFAAUABMAEwATABUAEwASABIAEQARABAADwARABEA
EQARAA8ADwAOAA0ACwALAAoACQAIAAgACAAIAAYABgAGAAYACAAIAAcABwAHAAcABwAH
AAUABQAFAAQABgAGAAUABQAFAAQAAwABAAQABQAGAAcABAAEAAQABAACAAEAAQAAAP3/
/f/9//3//v/9//z/+v/6//r/+v/8//z//P/8//z//P/6//n/+f/5//r/+v/3//f/9//3
//j/+f/6//v/+P/3//f/9//1//X/9f/2//n/+f/5//r//P/9//7//v/+//7//v8AAAIA
AwAEAAYACAAIAAgABwAEAAMAAAD8//3//f/9//7/+//6//r/+f/8//z//P/6//j/9P/y
//H/8P/w//D/7v/w//H/8f/x/+//7//v/+//7v/u/+7/7v/t/+3/7f/t/+r/6v/q/+v/
7f/w//P/9P/7/wgAGAAoADgARgBYAHIAhACIAIQAewBmAEYAJAD7/83/ov+E/3j/iv+t
/8f/1P/o//r///8HABYAKQA3AD8ANgAhAAwA9f/h/9H/xf++/73/vf/A/8X/zf/V/93/
4v/l/+f/6v/s/+r/6//r/+r/6v/q/+v/6//r/+v/6//s/+r/6v/q/+r/6v/q/+r/6//s
/+3/7//w/+//7//w//D/8P/x//H/8f/z//T/9f/1//b/9v/2//b/+f/6//r/+//8//7/
AAACAAMAAwADAAQAAgADAAMABQAHAAcACQAKAAgACAAIAAkACQAJAAsACwANAA4ADgAO
ABAAEQATABQAEwATABMAEwASABMAEwATABUAFQAVABUAFwAXABcAFgAYABgAFwAWABQA
FgAUABQAEwARABAADwAPAA0ADAAMAA0ADQAMAAsACQAJAAkACQAHAAcABgAFAAUABQAE
AAMAAgACAAIAAgAAAAAAAAAAAAAAAAD/////AQABAAEAAQD////////+/wAAAAD/////
AAAAAAAA/////////////wAAAAAAAAAA/f/9//7//v/9//3//f/9//r/+f/5//n/9//2
//j/+P/4//j/+P/4//b/9v/2//b/+P/4//b/9f/z//P/9P/0//X/9f/1//X/9f/1//X/
9f/y//H/8f/x//L/8//0//b/9f/1//X/9v/6//v//P/8//z//P/8//7/AAABAAIABAAC
AAIAAgABAAEAAQD///z//P/7//r/+v/2//b/9//3//j/+P/4//b/9f/y//H/8f/u/+7/
7v/s/+7/7//v/+//7//v/+//7//u/+7/7v/u/+//7//v/+//7P/s/+z/7f/x//b/9//6
/wcAGgAqADoASABaAHAAhgCMAIgAfABpAEoAJAD6/83/pf+E/3b/jP+0/8//2//s//z/
BAAJABUAJAAtAC8AIQAUAAMA7P/V/8X/vf+3/7z/wf/D/8T/zf/Z/+P/6f/q/+r/6f/p
/+j/6P/p/+n/6P/q/+r/6//r/+v/6//r/+z/7P/s/+z/7P/q/+r/6v/r/+v/6//s/+z/
7//v//D/8P/w//H/8f/x//D/8P/w/+//8P/w//D/8P/x//L/8v/z//T/9v/4//r/+v/5
//j/+P/4//n/+f/7//3//f///wAAAAAAAAAAAQABAAEAAwADAAUABgAGAAYABgAFAAUA
BAAEAAUABgAHAAkACwAMAA0ADQANAA0ADQAPAA8ADwAOAAwADAALAAoADAAOAAwADAAK
AAkACQAJAAgABQADAAIAAwADAAIAAQABAAEAAQABAPz/+//5//f/+P/5//n/+f/3//b/
9f/0//X/9v/3//j/9f/0//L/8f/y//P/9P/1//f/9//3//b/9v/2//X/9f/4//j/+P/3
//b/9f/0//P/8v/y//L/8v/v/+//8P/w//D/8f/y//P/8f/v/+7/7f/u/+7/7//v/+//
7v/s/+z/7P/s/+z/7P/s/+z/6v/q/+j/5//o/+n/6//s/+v/6//r/+v/6v/p/+j/5//o
/+f/5//n/+f/5//n/+j/6//r/+v/7P/u/+//8P/w//D/8P/w//L/9v/3//j/+v/6//r/
+v/5//f/9//1//L/8f/v/+3/7P/q/+r/6//r/+7/7v/u/+z/6f/m/+X/5f/m/+b/5v/k
/+L/4//j/+P/5f/l/+X/5f/i/+L/4v/i/+P/4//j/+P/4v/i/+L/4//n/+r/8f/+/xEA
IgA2AEYAWABsAHwAgAB8AHAAXgBBABoA8v/K/6H/f/90/4r/rP/G/9f/6f/4/wIACgAX
ACkANgA/AD8AMQAeAAcA7v/d/83/vf+3/7z/wf/D/8b/z//Z/93/3f/e/+D/4f/j/+T/
4//j/+L/4P/i/+L/4//j/+H/4f/h/+L/4//k/+X/5v/k/+T/5P/l/+f/5//o/+j/6f/p
/+r/6v/q/+v/6//r/+n/6v/r/+v/7P/s/+z/7P/r/+z/7P/t/+3/7v/v//D/8f/x//H/
8v/y//P/8//1//P/8//1//b/9//4//n/+//5//n/+//7//v//P/8//z//////wAAAAAB
AAMABQAHAAYABwAHAAcACQAJAAkACQAJAAkACQAIAAcABgAEAAIAAQACAP///v//////
AAABAAAA/f/7//r/9//3//b/9f/z//P/8//z//P/8//y//H/8f/x//D/7//s/+z/7P/s
/+z/7P/s/+z/7v/u/+3/7f/r/+v/6//r/+n/6f/p/+j/6v/q/+n/6f/q/+r/6v/p/+f/
5//n/+f/5//o/+n/6v/o/+f/5//m/+f/5//n/+f/5P/j/+P/4//j/+T/5v/l/+T/4//i
/+L/4v/i/+L/5P/k/+L/4f/f/9//4P/g/93/3f/d/93/3f/d/93/3f/c/9v/2//b/93/
3f/d/97/4f/h/+H/4v/j/+P/4//i/+T/5P/k/+b/6v/r/+z/7v/t/+z/6//p/+f/5//l
/+L/4//j/+P/5P/f/97/3v/d/+D/4P/g/97/3f/a/9n/2f/Y/9j/2P/W/9f/2f/a/9v/
2f/Z/9n/2f/Y/9j/2P/Y/9v/2//b/9v/2P/Y/9j/2f/d/+D/5//y/wMAFAAkADQARABS
AGAAZgBgAFQAQgApAAYA4P++/5n/c/9i/3r/nv+2/8P/z//g//D/9v8DABcAKgA1ADkA
LQAWAAEA6v/X/8n/vf+5/7b/tf+1/7z/w//L/9P/2f/c/9v/2//c/9z/3f/f/+D/4P/e
/97/3//f/9//3//f/+D/4v/i/+L/4v/k/+T/5P/l/+X/5f/m/+b/5f/l/+b/5v/m/+f/
5//n/+f/6P/p/+n/6v/q/+r/6v/t/+7/7v/v/+3/7v/v//D/8f/x//H/8v/y//P/8//1
//X/9f/3//j/+v/6//r/+//6//n/+v/5//n/+v/6//r//f/9//7//v8AAAEAAgADAAQA
BQAFAAUABQAFAAUABQAHAAcABwAGAAYABgAFAAQAAwAEAAEAAAACAAEAAQABAAMAAQAA
AAAAAQABAAAA//////////////3//f/8//v//f/9//z/+//6//r/+v/6//r/+v/6//r/
+v/6//n/+f/7//v/+//7//3//f/9//z//v/+//3//f/9//z/+//5//v/+//7//v/+P/4
//j/+P/4//n/+//8//n/+f/5//n/+P/5//n/+f/6//r/+v/6//r/+v/6//r/+v/8//z/
+v/5//f/9//4//j/9//3//f/9//5//n/+f/5//j/9//3//f/+P/5//r//P/9//3//f/+
//3//f/9//z//f/+////AgAEAAUABgAIAAkACgALAAsACQAJAAcABAAFAAMAAQAAAPz/
/P/9//3///8AAAEAAAD///z/+//7//r/+v/6//j/9v/3//f/9//1//X/9f/1//X/9v/3
//j/+f/5//n/+f/4//j/+P/5//n/+v///wQACwAYACoAOgBEAFAAZAB8AI4AkgCOAIMA
bgBSAC4AAwDb/7T/lP+I/57/w//X/+L/9v8KABEAFQAmADsASQBNAEgANwAkAA0A9f/j
/9P/zP/L/83/0v/V/9f/3f/l/+z/8P/x//P/9P/y//P/8//y//L/8v/z//P/8//z//P/
9P/0//T/9P/0//T/9P/0//X/9f/1//b/9v/3//f/+P/4//b/9//3//f/+f/6//v/+//6
//r/+v/6//v//P/8//3/+//8//3//v8BAAEAAQACAAAAAQABAAMABQAFAAcACAAGAAYA
BgAHAAcABwAJAAkABwAIAAgACAALAAsADAAMAAsACwALAAsACwALAAoACQAOAA8AEAAR
ABAADwAOAAwADAAMAAsACgAJAAoABwAGAAgABwAHAAcABwAFAAQABAAFAAUABAADAAEA
AQABAAEA//////7//f/9//3//P/7//j/+P/4//j/9v/2//b/9v/1//T/8v/x/+//7//v
/+//8f/x//H/8P/y//L/8f/x//D/8P/w/+//7//v/+//7//w//D/8P/w/+7/7f/t/+z/
7f/t/+3/7f/s/+v/6//r/+v/6v/q/+n/5//o/+r/6v/q/+r/6v/q/+r/6v/o/+j/5v/l
/+P/4//k/+T/5f/l/+X/5f/n/+f/5//n/+b/5f/l/+X/4//j/+P/5P/j/+P/4//k/+j/
6f/q/+r/7P/s/+z/7v/v/+//7//w//L/8v/y//H/8P/v/+z/6P/o/+f/5v/m/+T/5P/l
/+X/5P/k/+T/4v/j/+D/3//f/9z/3P/c/9r/2P/Z/9n/2f/a/9v/3P/d/9r/2v/a/9r/
3f/d/93/3f/c/9z/3P/d/9f/3P/l/+j/7//+/xAAHgAsAEIAWgBqAHQAcgBqAF0ARAAg
APL/x/+d/3r/aP9y/5T/s//D/9T/5v/w//X//f8IABUAHwAdAAwA+f/m/9H/wf+z/6f/
pP+n/6n/sP+3/73/xf/L/8z/z//P/9D/0P/R/9P/1P/U/9L/0v/T/9P/0//T/9P/1P/T
/9L/0f/Q/9L/0v/S/9P/0//T/9T/1P/V/9X/1v/W/9b/1//X/9f/1f/W/9f/1//a/9r/
2v/a/9v/3P/c/93/3//g/+H/4v/j/+P/4//k/+L/4//j/+X/5v/n/+r/7P/q/+r/6v/r
/+v/6//t/+3/6//s/+z/7P/t/+3/7v/u/+z/7f/u/+//7v/v/+//7//x//H/8f/x//H/
8f/x//D/8v/y//H/8P/y//T/8v/y//L/8f/x//H/7v/r/+n/6P/p/+n/6P/n/+n/6f/p
/+n/5f/l/+T/4//l/+X/5P/j/+H/4P/f/97/4P/g/+D/4P/i/+L/4f/h/9//3//f/9//
3//f/9//3v/g/+D/3//f/97/3v/e/93/3f/d/93/3f/e/97/3v/e/9v/2//c/9z/2//b
/9v/2//a/9n/2f/Z/9f/1v/W/9X/1//Y/9j/2P/W/9b/1//X/9T/1P/U/9T/1v/V/9X/
1f/V/9X/1f/U/9L/0v/S/9L/0//T/9P/1P/U/9T/0//S/9P/0//T/9T/0v/U/9b/1//W
/9b/1v/X/9r/2//b/9v/3//h/+b/5P/i/+D/3v/c/9v/2v/Z/9j/1f/U/9P/0v/S/9L/
0v/S/9D/0P/Q/9D/z//O/83/zP/L/8r/yf/I/8r/yv/K/8r/yf/I/8f/xv/G/8b/xv/G
/8j/yP/I/8j/yP/I/8j/yP/O/9L/1v/a/+n/+P8HABYAJQA0AEMAUgBIAD4ANAAqABQA
AADs/w==
         </WaveFormData>
      </LeadData>
      <LeadData>
         <LeadByteCountTotal>10000</LeadByteCountTotal>
         <LeadTimeOffset>0</LeadTimeOffset>
         <LeadSampleCountTotal>5000</LeadSampleCountTotal>
         <LeadAmplitudeUnitsPerBit>4.88</LeadAmplitudeUnitsPerBit>
         <LeadAmplitudeUnits>¦ÌV</LeadAmplitudeUnits>
         <LeadHighLimit>2147483647</LeadHighLimit>
         <LeadLowLimit>268435456</LeadLowLimit>
         <LeadID>V3</LeadID>
         <LeadOffsetFirstSample>0</LeadOffsetFirstSample>
         <FirstSampleBaseline>0</FirstSampleBaseline>
         <LeadSampleSize>2</LeadSampleSize>
         <LeadOff>FALSE</LeadOff>
         <BaselineSway>FALSE</BaselineSway>
         <ExcessiveACNoise>FALSE</ExcessiveACNoise>
         <MuscleNoise>FALSE</MuscleNoise>
         <LeadDataCRC32>3599976992</LeadDataCRC32>
         <WaveFormData>
9P/0//T/9P/2//b/9v/2//T/9P/0//T/9P/0//T/8//x//D/8P/w//L/8f/x//H/8f/x
//H/8f/x//D/8P/x//D/7//u/+3/7v/u/+//8P/w//H/8f/0//X/9v/3//r/+P/4//v/
/P///wEAAgADAAMAAgABAAAAAwAEAAQAAwAAAP7//P/6//n/+P/4//f/+P/3//T/8v/y
//D/7//v//D/8P/v/+7/7v/u/+7/7v/s/+z/7P/s/+7/7v/u/+7/7v/u/+7/7f/r/+r/
7P/w//T/9P/4/wQAFQAlADoAUABnAIIAmQCiAKIAnwCOAGAAGgDR/5b/b/9a/1j/a/+N
/6T/sP+8/8v/0v/Y/+T/9P/8////+//z/+b/2//R/8X/vP+4/7f/vP/A/8X/zf/W/97/
4v/n/+n/6v/s/+3/7f/u/+7/7//u/+v/7P/r/+7/7v/u/+7/7P/s/+z/7P/s/+3/7f/u
/+7/7v/u/+7/7//v//D/8P/w//H/8f/x//P/9P/1//X/8//0//X/9f/1//X/9f/1//X/
+P/5//r//f/9//3///8BAAEAAQAEAAUABQAGAAYACAAIAAkACwAJAAoADAAMAA4AEQAS
ABIAEgASABIAEgASABIAFAAXABkAGgAaABsAGgAbABsAGgAcABwAHAAaABkAGAAWABQA
FgAWABQAFQATABAADwAPAA0ACwALAAoACAAHAAcABwAGAAUABQADAAQABAADAAMAAQAB
AAEA//8AAP7///8AAAAAAQACAAMAAQABAAEAAQABAAEAAgADAAQABQAFAAYABAACAAAA
/v///wAAAQACAAAAAAAAAAAAAgACAAIAAQACAAIAAgACAAIAAgACAAIABAACAAAAAAAA
AAAAAAAAAAAAAAABAAEAAAAAAP7//v/9//3//f/9//3//f///////v/+//3//f/9//3/
///+//7///////7//v/9/wIAAgACAAIAAgACAAIABQAIAAkACwAMAAsADAAMAAwADAAM
AAwACwAJAAgABgAEAAAAAAAAAAEAAwACAAEA/v/6//j/9v/1//P/9P/0//P/9P/0//T/
9P/0//T/9P/0//T/9P/0//T/8v/y//L/8v/z//P/8v/y//L/9v/6//z/BAARACUAOABK
AGEAfgCZAKoAtACzAKQAhABQAAsAxv+X/3r/Zv9r/4f/ov+u/7z/z//W/9j/5v/0//7/
BwAJAP//8v/p/9//0//K/8b/x//K/9D/1f/b/+L/6v/y//X/+P/4//n/+f/5//r/+v/7
//v/+f/7//v//P/8//z//P/8//z//P/8//7//////wAA/v/+//7//v/9//3//v/+/wAA
AQABAAEAAAAAAAAA/////wAAAQABAAUABQAFAAUABQAIAAkACgAKAAkACAAJAAkACQAJ
AAwACwALAAwADAAMAAwADQAPAA0ADgAQABAADgARABIAEgAQABAAEAAQABAAEAASABUA
FAAUABMAEwAWABcAFwAWABQAFAAUABIAEgASABEAEAARABAADQANAA8ADAALAAsACwAJ
AAkACAAGAAUABQAFAAIAAQABAP//AAAAAP/////////////9//7//P/9//7/AAABAAIA
AwACAAEAAAD///////8AAAEA//////7//v/8//z//P/8//7//v/+//7//P/8//z//P/+
//7//v/9//z//P/8//z/AAAAAP7//v/+/wAAAAAAAAAAAAAAAAAAAAD9//3//P/8//7/
/v/9//3/+//7//v/+//9//3//P/8//v/+//7//v//f/8//z//f/8//z//f/9/wAAAAAA
AAAAAAAAAAAAAwAEAAUABwAIAAkACgAKAAoADAAMAAwACwAJAAgABgAEAAQABAAEAAUA
BQAEAAMAAAAAAP7//P/7//n/+v/6//n/+v/6//r/+v/8//z//P/8//v/+v/5//j/+P/4
//j/+P/1//X/9P/0//b/+P/6//7/AgALAB0AMgBEAFcAbACJAJ4AqACpAJ4AggBMAAUA
wv+T/3b/YP9j/4P/ov+u/7j/xf/M/9L/3v/q//T/+//9//X/6v/f/9X/yf++/7z/vf/A
/8b/z//T/9r/5P/q/+//7v/u/+//7//v//D/8P/x//H/7//x//H/8v/y//L/8v/x//D/
7//u/+//8f/y//T/9P/0//T/9P/1//X/9v/2//b/9//3//f/+f/6//v/+//6//r/+v/5
//v/+//7//v/+//+////AAD///////8BAAEAAQABAAQABwAHAAgACAAIAAgACQALAA0A
DgAQABAAEAATABQAFAATABIAEQAQABIAEgAUABcAFgAWABUAFQAWABcAFwAWABgAGAAY
ABYAGAAYABcAFgAXABYAEwATABIADgAMAAsACwAJAAkACAAEAAMAAwADAAAA//////3/
/v/+//3//f/7//v/+//5//n/9v/2//b/9//5//v//f/7//v/+//7//n/+f/6//v/+f/5
//j/+P/6//r/+v/6//r/+v/6//r/+v/6//r/+v/6//r/+v/5//j/+P/4//j/+P/4//j/
+P/6//r/+f/4//f/9v/2//b/9v/2//f/9//2//b/9v/2//X/9f/1//X/9f/1//T/8//x
//D/8//z//P/8//z//L/8v/z//b/9v/3//f/+P/4//j/+P/9//7///8DAAIAAwAFAAYA
BwAIAAgACAAGAAYABgAFAAMAAgAAAP7//P/8//z//f/9//z/+//4//b/9P/y//H/8//0
//T/8//w//D/8P/w//D/8P/w//D/8P/w//D/8P/w//D/8P/w//H/8f/w//D/9v/4//j/
+v8CAA0AHwA0AEYAWwByAIkAnACiAJ0AkABqACwA5f+o/3//Zv9c/23/jf+i/67/vv/N
/9T/1v/g/+7/9v/9//v/7//i/9n/z//D/7r/uv+9/8D/yv/N/8//2P/i/+b/5f/n/+j/
6v/r/+v/7P/s/+3/7f/r/+3/7f/u/+7/7v/u//D/8P/w//D/7//v/+7/7v/u/+7/7v/u
//D/8f/z//T/8//z//L/8f/y//T/9v/3//X/9v/3//f/9//3//f/9//3//r/+//8//3/
/f/9////////////AgABAAEAAgACAAMABAAGAAkACQAKAAwADAAKAA0ADgAOAA4ADgAO
AA4ADAAMAA4AEQARABIAEgATABIAEwATABIAEgASABIAEAARABIAEgASAA8ADgALAAsA
DAAKAAoACwAHAAUABQAEAAQAAwADAAMAAgABAAEA//8AAAAA//////3//f/9//v//v/8
//3//v/8//3//v///wEAAQABAAEA/f/9//7///8BAAEAAAAAAAAAAAAAAAAAAgACAAIA
AgABAAAA///+//7//v/+//3//f/+////AAD+//z//v8CAAIAAQAAAP///v8AAAAAAAAA
AAEAAQAAAAAA/v/+//3//f/9//3//f/9//3//f/8//z//f/9//3//f/7//r/+v/7//3/
/v8AAAEABAAEAAQABAAGAAYABgAJAAoACwANAA4ADQAOAA4ADgAOAA4ADgANAAkACAAG
AAQABAAEAAQABQAGAAYABgAEAAIAAAD+//3/+//8//z/+//8//z//P/8//7//v/+//7/
/v/+//7//v/+//7//v/+//3//f/8//z//P8AAAIABgAQACEANwBMAF4AcQCKAKEAqACo
AKMAjABYAA4Ay/+e/33/aP9q/4f/n/+s/7r/zv/Z/9r/4P/u//r/AAADAP3/8f/k/9f/
zf/F/7z/uP+//8j/zv/R/9n/4P/k/+r/7//v/+7/7v/t/+3/7v/u/+//8f/v//H/8f/w
//D/8P/w//D/8P/w//D/7v/v/+//8P/x//L/8//0//T/8//z//L/8P/x//H/8f/z//T/
9f/1//X/9v/3//f/+f/5//n/+f/3//r/+//8//3//f/9////AAABAAIABgAGAAUABQAE
AAQABAAFAAcACQAKAAwADAALAA0ADQAMAAwADAAMAAwADAAMAA4AEQARABIAEgATABQA
FQAVABQAFAAUABQAEgASABIAEQAQABEAEAANAA0ADQAKAAkACQAJAAcABwAGAAQAAwAD
AAMAAgABAAEA//8AAAAA/////wEAAQABAP//AQD+//7//v/8//3//v////3//f/9//3/
/f/9//7//////////v/+//z//P/8//z//P/8//z//P/+//7//v/+//7//v/+//3/+v/6
//r/+v/6//j/9v/4//j/+P/4//r/+v/6//r/+f/5//j/+P/4//j/9//3//j/+f/6//v/
+f/5//j/+P/7//v/+//7//r/+P/3//f/+v/6//v/+//+//7//v/+//7//v/+/wEAAAAB
AAMABAAHAAgACAAIAAkACgALAAsACAAGAAMAAAAAAAAAAAABAAEAAAD///z//P/6//j/
9//3//j/+P/3//j/+P/4//j/+v/6//r/+v/4//j/+P/4//n/+v/7//z/+//7//r/+v8A
AAAAAgAIABIAIQAzAEYAXAB1AI4AoQCqAKwApQCOAF4AGADV/6T/gf9w/3b/kf+r/7r/
xv/S/9v/4v/q//b/AAAGAAkAAQD3/+z/3//T/8n/wv/A/8n/0v/W/9v/4f/k/+r/8P/x
//D/8P/x//H/8//0//T/9f/1//P/9f/1//T/9P/0//T/8v/y//L/8v/y//P/8//0//T/
9P/0//T/9v/3//n/+v/4//n/+f/5//n/+v/7//v/+f/6//v/+//9//3//f/9////AgAD
AAQAAwADAAMABQAFAAUABQAIAAoACwANAA4ADgAOAA8AEQARABIAFAAUABIAFQAWABYA
GAAYABgAGAAaABoAHAAfAB4AHgAdAB0AIAAhACEAIAAeAB4AHgAcAB4AHgAdABwAGQAY
ABUAFQAXABQAEwATABEADwAPAA4ADAALAAsACwALAAsADAALAAwADAALAAsACQAJAAkA
BwAJAAYABgAGAAYABwAIAAkABgAFAAQAAwAEAAUABwAJAAgABwAFAAQAAgACAAIAAgAE
AAQABAAEAAQABAAEAAQABAAEAAQAAwAEAAQABAAEAAYABgAGAAYABAAEAAIAAgACAAAA
AAAAAAAAAAAAAAAAAAD//////v/+//7//v/9//3//f/9//3//f/9//3//P/8//3//f/9
//3////+//7///8AAAAAAQABAAQABAAEAAQACAAIAAgACwAKAAsADQAOAA0ADgAOAA4A
DwAQABEAEQAMAAoABwAEAAQABAAEAAUABQAEAAMAAAD+//z/+v/5//n/+v/6//n/9v/2
//b/9v/2//b/9v/2//b/9v/2//b/9P/0//T/9P/1//X/9P/0//T/9P/6//7/BgAbADEA
RABYAG8AigCdAKYApACdAIAASAAAAL//kv91/2T/av+J/6H/rP++/9L/1f/W/+L/8P/6
//7/+f/v/+n/4v/T/8f/v/+6/7z/xf/M/9L/2f/f/+b/6v/w//H/8v/y//P/8//z//T/
9P/1//X/8//1//X/9f/0//P/8v/z//T/9f/2//b/9//3//j/9v/2//b/9v/1//X/9v/2
//f/+f/6//v/+f/6//v/+//9//7//////////////////f8AAAEAAgABAAEAAQADAAQA
BQAGAAoACwALAAwADAAMAAwADQAPAA4ADgAPAA4ADgARABIAEgATABQAFQAWABYAFgAY
ABsAGwAcABwAHQAeAB8AHwAeACAAIAAgAB4AHAAcABsAGgAbABoAFwAXABYAEgAQAA8A
DgANAA4ADgAKAAkACQAJAAYABQAFAAMAAgACAAEAAQABAAEAAQD//wAA/v///wAA/f/9
//3//f////////////z/+//7//v//P/9//3//v/+//7//v/+//7//v/+//7//v/+//7/
/v8AAAAAAAD///7//v/+//7//v/+//7//v/+/wAA/v/8//z//P/8//z//P/6//r/+v/6
//r/+//7//z/+//6//j/9//4//n/+v/7//n/+f/4//j/+f/5//n/+f/4//b/9f/1//j/
+P/5//n//v/+//7//v////7//f////7///8BAAIABgAIAAkACgAIAAgACAAHAAUABAAC
AAAA/v/+//7////9//z/+//4//T/8v/w/+//7f/u/+7/7f/u/+7/7v/u/+z/7P/s/+z/
7v/u/+7/7v/s/+z/7P/s/+3/7f/s/+z/8P/y//T/+v8GABcAKQA8AFQAaQB6AIsAnACi
AJsAigBmACoA5/+y/4v/cP9o/33/nf+w/7z/yP/V/9z/4P/s//7/CAARABUADwD+/+//
4//b/9L/yv/H/8z/0v/X/9n/3P/k/+7/8//3//j/+v/7//v//P/8//3//v/9/wAAAQAA
AAAAAAAAAAIAAgACAAIAAQABAAAAAAACAAIAAgACAAEAAQACAAIAAgADAAMAAwAFAAYA
BwAHAAkACgALAAsADwAPAA8ADwANABAAEQASABUAFQAVABcAGQAZABkAHAAbABsAHAAc
AB0AHgAgACMAIwAkACYAJgAkACcAKAAoACoALAAuADAALgAuADAAMwA3ADgAOAA5ADwA
PQA9ADwAPAA8ADwAOgA5ADgANgA0ADEAMAAtAC0ALAAoACYAJQAlACMAIwAiAB4AHQAd
AB0AHAAbABsAGQAXABYAFAATABMAEwATABEAEwAQABAAEAAOAA8AEAARABMAEwATABMA
EAAPAA8ADwANAA0ADAAMAAwADAAMAAwADAAMAAwADAAOAA4ADgAOAAwADAAMAAsADAAM
AAwADAAKAAoACgAKAAwACgAKAAoABgAJAAkACAAKAAoACgAKAAkACAAHAAYABgAHAAcA
CAAGAAYABQAFAAUABQAFAAUABwAHAAYABgAGAAUABAADAAUABAAEAAUABwAIAAoACwAM
AAwADAAMAA4ADgAOABEAEgATABUAFgAXABgAGAAYABgAGAAYABcAFQAUABIAEAAQABAA
EAARABAADgAMAAgABgAEAAIAAQABAAIAAgABAAAAAAAAAAAAAAAAAAAAAAAAAAAAAAAA
AAAAAAAAAAAAAQABAAAAAAAEAAoAEgAiADQARwBdAHYAkACrAMAAxwDGALoAmQBcAA4A
yv+Z/3j/Y/9q/4z/pf+v/7z/zv/a/93/6P/2/wAACAAOAAkA/f/v/+T/2//T/83/yv/O
/9P/2P/c/+P/6//w//L/+P/9//z//P/9//3/+//8//z//f/9//v//f/9////AAABAAIA
AgACAAIAAgADAAUABgAIAAgACAAIAAgACQAJAAoACgAKAAsACwALAA0ADgAPAA8ADwAQ
ABEAEQAVABUAFQAVABMAFgAXABgAGwAbABsAHQAdAB0AHQAgACEAIQAiACIAJAAkACUA
JwApACoALAAsACwALwAwADAAMgAyADIAMgA0ADQANgA5ADoAOgA5ADkAOAA5ADkAOAA4
ADgAOAA2ADUANAAyADAALwAuACsAKwApACYAJQAlACUAIwAjACIAIAAfAB8AHwAeAB0A
HQAbABoAGgAZABkAGQAZABkAFwAZABYAFgAWABQAFQAWABcAFwAXABcAFwAVABUAFgAX
ABYAFQATABIAEgASABIAEgAQABAAEAAQABEAEgATABQAEgASABIAEQASABIAEgASABAA
EAAQABAAEAAOAA4ADAAMAAwADAAMAAwADAAMAA0ADQAMAAwACgAKAAkACQAHAAcABwAH
AAkACQAIAAgABwAHAAcABwAFAAQABAAFAAQABAAFAAUACgAKAAoACgAOAA4ADgARABIA
EwAVABYAFQAWABYAFgAVABQAEwARABEAEgASABIADwAOAA0ADQAPAA4ADQAKAAcABAAB
AP///v/+//3/+//8//z//P/8//z//P/8//z/+v/6//r/+v/4//j/+P/4//b/9f/z//L/
9P/2//j/+v/8/wcAFwAqAEAAVQBuAI0AqgC6AL8AvgCsAH4AOwDu/6n/fP9g/1X/Zf+G
/5z/pv+3/8b/yv/S/97/7P/3//v/8//m/9n/0f/H/7z/tv+3/7r/wP/F/8v/0v/Y/97/
4//m/+j/6//t/+v/7P/s/+3/7//t/+//7//u/+7/7v/u/+7/7v/u/+7/7v/v/+//8P/y
//L/8v/y//H/8f/y//L/8v/z//P/8//0//b/+P/5//f/+P/5//n/+//7//v/+//7//7/
//8AAAEAAQABAAMAAQABAAEABAAHAAcACAAIAAgACAAJAAsACwAMAA4ADgAMAA8AEAAQ
ABMAFAAVABYAEwASABMAFQAWABYAFQAVABgAGQAZABgAGgAaABoAGAAaABoAGQAYABcA
FgATABMAFQASABEAEQARAA8ADwAOAA4ADQANAA0ADAALAAsACQAIAAgABwAHAAkACQAJ
AAcABwAEAAQABAADAAMAAwADAAEAAQABAAEA/////wAAAQD//////v/+//7//v/+//7/
/P/8//z//P/6//r/+v/6//r/+v/6//n/+v/6//r/+v/4//j/+P/4//b/9P/0//T/9P/1
//X/9P/0//T/9P/0//L/8v/y//L/8v/z//P/9P/z//L/8P/v//H/8f/x//H/8f/x//D/
8P/w/+//7v/t/+7/7v/v//H/8P/w//H/8f/1//b/9//4//j/+P/4//v//v///wEAAgAB
AAIAAgACAAQABAAEAAMAAQAAAP7//P/4//j/+P/5//v/+v/5//b/8v/w/+7/7f/r/+z/
7P/r/+z/7P/s/+z/7P/s/+z/7P/q/+r/6v/q/+r/6v/q/+r/6f/p/+j/6P/q/+7/8P/w
//z/CwAdADIASABfAHwAmQCqALAAqwCYAGwAJgDZ/5r/c/9Y/0r/Xf9//5T/oP+w/7v/
wP/G/9D/3P/k/+P/2//T/8z/wf+1/6v/qP+q/7P/uv++/8H/x//U/9z/4P/j/+L/4v/j
/+P/4//k/+T/5f/l/+P/5f/l/+j/6P/o/+j/6P/o/+j/6P/m/+f/5//o/+r/6v/q/+r/
7P/t/+//8P/w//H/8f/x/+//8P/x//H/8f/y//P/8//1//X/9f/1//f/+v/7//z//P/7
//r/+//5//n/+f/8//////8AAAAAAgACAAMABQAFAAYACAAIAAoADQAOAA4ADgAOAA4A
DgAQABAAEgAVABcAGAAYABkAGAAZABkAGAAaABoAGgAYABgAGAAXABYAFwAWABMAEwAR
AA4ADQANAAoABwAGAAQAAgABAAEAAQACAAEAAQD///3//P/6//n/+v/7//z/+//5//b/
9v/2//j/+f/6//v/+v/5//j/9//4//n/+//9///////+//7//P/8//z//P/9//7///8A
AP///v/9//z/+v/6//r/+f/4//j/+P/4//n/+v/7//z/+//4//f/9v/3//n/+v/6//j/
+P/2//b/9v/2//j/+P/4//j/9f/1//T/9P/3//j/+P/5//n/+f/5//n/+P/3//X/9P/3
//f/9//3//f/9v/2//f/+v/6//v/+/8AAAAAAAAAAAIAAgACAAUABgAHAAkACgANAA4A
DgAOAA4ADgAOAA0ACgAIAAUAAgAAAAAAAAABAAIAAgACAAAA/f/6//f/9f/3//j/+P/3
//T/9P/0//T/9v/2//b/9v/0//T/9P/0//T/9P/0//T/9f/1//T/9P/6//z/AAAKABoA
KwBBAFgAbgCHAJ4ArQCyAK4AnQB4ADYA7P+v/4T/a/9i/3T/k/+n/7b/yP/U/9n/4P/q
//b/AAAGAAUA+//x/+b/2f/P/8X/uv++/8f/zv/S/9n/4f/o/+7/7v/x//T/9P/1//X/
8//0//T/9f/3//X/9//3//b/9v/2//b/9//4//n/+v/5//n/+P/4//j/+P/4//j/+//7
//z//P/+//////////3//v//////AQACAAMAAwADAAMAAwADAAUACAAJAAoACwALAAsA
DQAPAA8ADwASABUAFQAWABYAGAAYABkAGwAbABwAHgAeAB0AHwAfAB4AIQAiACMAJAAm
ACYAKAArACwALAArACsALAAtAC0ALAAsACwALAAqACkAKAAmACQAIgAgABwAGwAdABoA
GQAZABYAEwASABAADQALAAoACQAIAAcABwAFAAQABAADAAMAAQABAAEA//////z//P/8
//r/+//8//3//f/9//3//f/5//n/+v/7//v/+//6//r//P/8//z//P/8//z//P/8//r/
+v/6//r//P/8//z/+//5//j/9//2//j/+P/4//j/9v/0//T/9P/2//f/9v/0//T/9P/0
//b/9v/2//b/9//3//b/9v/0//T/8//z//H/8f/x//H/8f/x//D/8P/x//H/8f/x//P/
8v/y//P/9P/0//X/9f/2//b/9v/2//r/+v/6//3//v///wEAAgABAAIAAgACAAAAAAAA
AP//AAAAAP///v/5//j/9//3//j/+P/4//b/8v/w/+7/7f/t/+7/7v/t/+//8P/x//L/
8P/w//D/8P/v/+7/7f/s/+3/7v/v//D/7f/t/+z/7P/w//L/9v/+/xAAIwA3AFAAaAB9
AJIApQCqAKQAlwB0ADIA5P+l/3j/V/9K/2D/hf+Z/6b/tP/C/8v/0v/c/+z/+P8AAAMA
+f/p/9z/0f/J/8H/uv+8/8H/wv/G/83/0//c/+T/6v/t/+z/7P/t/+3/7//w//D/8f/x
/+//8f/x//D/8P/w//D/8f/y//P/9P/0//X/9f/2//j/+P/4//j/9//3//j/+P/6//v/
+//7//n/+v/7//v//f/+//////8CAAMABAAFAAMABgAHAAgACQAJAAkACwANAA0ADQAQ
ABEAEQASABIAEwAUABYAGQAXABgAGgAaABoAHQAeAB4AHgAeAB4AHgAhACIAJQApACoA
KgApACkAKgArACsAKgAsACwALAAqACgAKAAnACYAIgAgABwAGwAdABoAGQAZABUAEwAT
ABIAEQARABIAEwASABEAEQAPAA4ADgANAA0ADwAPAA8ADQANAAoACgAKAAwADQAOAA8A
DQANAA0ADQALAAsADAANAA0ADQAMAAwADgAOAA4ADgAMAAwADAAMAA4ADgAOAA4ADQAM
AAsACQAJAAoACwAMAAoACgAKAAoACAAIAAoACgAKAAgACAAIAAgACAAIAAgACAAHAAcA
BgAGAAYABgAFAAUABwAHAAcABwAJAAkACAAIAAgABwAGAAUABwAGAAYABwAIAAgACQAJ
AAkACAAHAAYACgAKAAoADQAOAA8AEQASABUAFgAWABYAFgAWABYAFQAVABQAEgAQAAwA
DAAMAA0ADgAOAA4ADAAMAAoACAAHAAYABgAFAAMAAAAAAAAAAAD+//7//v/+////AAAB
AAIABAAEAAQABAADAAMAAgACAAAABAAGAAoAEAAZACUAOABKAGEAegCbALYAxgDNAMgA
tACMAEcA9v+z/4r/bv9j/3f/mP+q/7b/x//U/9j/3v/q//r/BQAJAAUA+v/t/+P/2f/O
/8L/wf/K/9D/1//Z/9z/4v/o/+//8//0//b/9//1//b/9v/3//n/9//5//n/+P/4//j/
+P/6//r/+v/6//r/+//7//z//P/8//z//P/9//3//v/+//z//f/9//3///8AAAEAAQAB
AAIAAwADAAUABQAFAAUAAwAGAAcACAALAAsACwANAAsACwALAA4AEQARABIAEgAQABAA
EQATABUAFgAYABgAFwAZABkAGAAaABoAGgAaABgAGAAaAB0AHAAcABsAGwAfACEAIgAi
ACIAIgAiACAAIAAgAB8AHgAdABwAGQAZABwAGgAaABsAFwAVABUAFAASABEAEQARABIA
EQARAA8ADgAOAA0ADQALAAsACwAJAAkABgAGAAYABgAHAAgACQAIAAcABgAFAAMAAwAE
AAUABQAFAAQABAAGAAYABgAGAAYABgAGAAYABAAEAAQABAAEAAQABAADAAAAAAAAAAAA
AgACAAIAAgAAAP7//v/+//7///////7//v/+////AAABAAIAAgACAAIAAgAAAP///f/8
//z//P/7//v/+//7//v/+//9//3//P/8//v/+//7//v//f/8//z//f/8//z//f/9/wAA
AAAAAAAAAgACAAIABQAFAAUABgAGAAcACAAIAAgABgAGAAYABQAEAAQAAwACAP7//v/+
////AQAAAP///P/7//r/+f/5//j/+P/3//X/9P/0//T/9P/1//b/9//4//f/9v/1//T/
9f/2//f/+P/5//n/+P/4//T/+P/+/wAABAATACcAOABMAGcAhgCfALAAugC5AKwAjABM
APv/tv+J/2z/XP9j/4H/nv+u/7r/yf/Q/9T/3P/k/+7/9f/1/+v/4P/X/8//x/++/7j/
u//C/8j/zf/V/9z/4v/o/+v/7P/s/+3/7f/u//D/8f/z//L/7//w/+//8v/y//L/8v/v
/+7/7f/s/+z/7f/t/+7/7v/u/+7/7v/v/+//8P/w/+7/7//v/+//7v/u/+7/7f/v//D/
8f/x//X/9f/1//X/9f/4//n/+v/9//3//f////3//f/9/wAAAwADAAQABAAEAAQABQAH
AAcACAAKAAoACAALAAwADAAOAA4ADgAOAA4ADgAQABMAFAAUABMAEwAUABUAFQAUABQA
FAAUABIAEgASABEAEAASABIAEAARABIAEAAQABEADgALAAoACAAIAAcABwAHAAgABwAH
AAUAAgACAAEAAQADAAMAAwABAAAA/P/7//r//P/9//7///////////////v/+//8//3/
+//7//r/+v/6//r/+v/6//r/+v/6//r//P/8//z//P/+//7//v/9//z//P/8//z/+v/6
//r/+v/8//r/+v/6//n/+f/4//b/+P/4//j/+P/3//f/9//3//f/9v/2//b/+P/4//j/
+P/4//j/+P/3//f/9//4//j/9//3//f/9//4//n/+f/6//j/+P/6//r/+//9//7/AAAA
AAEAAQABAAQABwAHAAcACQANABAAEAAPAA4ADQAMAA4ADgAOAA4ADAAKAAgABgAGAAYA
BgAGAAUABAADAAIAAQAAAP///v/8//z//P/8//r/+v/6//r/+P/4//j/+P/4//j/+P/4
//j/+P/4//j/+P/4//j/+P/9/wAAAwAGABYAJgA2AEYAXgB0AIoAoACZAJIAiwCEAGIA
QAAeAA==
         </WaveFormData>
      </LeadData>
      <LeadData>
         <LeadByteCountTotal>10000</LeadByteCountTotal>
         <LeadTimeOffset>0</LeadTimeOffset>
         <LeadSampleCountTotal>5000</LeadSampleCountTotal>
         <LeadAmplitudeUnitsPerBit>4.88</LeadAmplitudeUnitsPerBit>
         <LeadAmplitudeUnits>¦ÌV</LeadAmplitudeUnits>
         <LeadHighLimit>2147483647</LeadHighLimit>
         <LeadLowLimit>268435456</LeadLowLimit>
         <LeadID>V4</LeadID>
         <LeadOffsetFirstSample>0</LeadOffsetFirstSample>
         <FirstSampleBaseline>0</FirstSampleBaseline>
         <LeadSampleSize>2</LeadSampleSize>
         <LeadOff>FALSE</LeadOff>
         <BaselineSway>FALSE</BaselineSway>
         <ExcessiveACNoise>FALSE</ExcessiveACNoise>
         <MuscleNoise>FALSE</MuscleNoise>
         <LeadDataCRC32>3189843169</LeadDataCRC32>
         <WaveFormData>
+v/6//r/+v/6//r/+v/6//j/+P/4//r//P/8//v/+//5//j/9//3//n/+f/5//n/+f/5
//n/+f/5//j/+P/6//f/9v/2//X/9//3//f/+P/6//v//f/+/////////wAAAAABAAMA
BQAHAAgACQAKAAsACgAJAAkACwAMAA0ADAAJAAYABQADAAAAAAABAAMAAQD+//z/+f/4
//f/9f/1//f/9//1//X/9f/1//X/9f/z//P/8//y//T/9f/1//X/8//z//P/8v/w//D/
8P/0//j/9//4/wAADwAeADEASwBiAH0AlwClAKsArQCgAGwAFAC8/3v/YP9b/1//a/+E
/5j/o/+p/7P/u//B/8v/1P/Z/9r/1v/S/83/yv/H/8H/vP++/8D/xP/K/9D/1f/e/+X/
5//o/+v/7P/t/+3/7f/t/+7/7v/t/+3/7f/v//D/8f/z//T/8v/z//T/9P/2//b/9//3
//X/9v/3//f/9//3//j/+P/4//n/+f/4//r/+v/7//v/+f/5//r/+v/6//z//P/8//7/
AQABAAIABQAFAAYABgAIAAgACgALAAsACwALAAsADwAPABAAEQARABIAEwATABUAFgAY
ABkAGwAbABwAHAAdAB4AIAAhACIAIwAkACUAJgAmACYAJgAlACcAJQAlACQAJAAjACIA
IgAiACAAIQAfAB0AGgAYABgAFgAVABUAEgARABAADgAOAA4ADQAMAA0ADAALAAoACAAI
AAcABgAFAAUABQAFAAcABwAHAAcABwAHAAcABwAFAAUABgAHAAkACQAIAAgABQAFAAQA
AwAGAAcACAAJAAcABwAHAAcABwAHAAcABwAFAAUABgAHAAcABgAGAAYABwAGAAQABAAE
AAQABAAEAAQAAwAEAAUABQAFAAMAAwADAAMAAwADAAMAAwADAAMAAgACAAQAAgACAAMA
AwADAAMAAwACAAIAAwAFAAgACQAJAAkACgAKAAsADQAPAA8AEAARABIAFAAUABQAFQAW
ABYAFgAUABMAEAAPAA0ADAAMAA0AEQAPAAwACgAFAAIAAQD///////////3//f/9//3/
/f/9//3//f/9//7//v///////f/9//3//f/8//z//P/8//r//P///wAABAARACIAMwBH
AF4AeQCTAKcAtQC7ALAAkABSAPr/q/+C/3P/bf9x/4b/mP+h/6v/uf+9/7//y//U/9n/
4P/i/9r/1f/U/9H/y//G/8T/yP/Q/9T/2v/d/+T/6f/v//L/8//0//X/9f/1//X/9v/2
//X/9f/1//f/+f/5//r/+v/6//v//P/8//z//P/9//3//f/+///////9//3//v/+/wAA
AQABAAAA///+//7//f//////AAAAAAIABAAEAAQAAgAFAAUABgAFAAUABgAGAAgACAAK
AAsADQANAA0ADQANAA0ADgAPABMAFAAVABUAEwAUABYAFwAXABcAGAAYABcAGAAaABsA
GgAbABwAHQAfACAAIQAiACEAIwAhACEAIAAgAB8AHgAfAB4AGwAbABoAGQAXABYAFgAU
ABMAEwAQAA8ADgAMAAoACgAJAAgABwAGAAUABAAEAAQAAwACAAMAAwADAAMAAQABAAEA
AQABAAEAAQABAP////8AAAEAAQABAAAAAAD+/////////wEAAQABAAEAAQABAAEAAQAB
AAEAAQABAP////8AAAEAAwACAAAA/v8AAAAAAAAAAAAAAAAAAAAA/////////v/9//3/
/f/9//3//f/9//3//f///////v/+//7//P/8//3//f/9//3//f/8//z//f///wIAAwAD
AAMABAAEAAUABwALAAsADAANAAwADgAOAA4ADwAQABAAEAAOAA0ACgAJAAkACAAIAAkA
CQAHAAQAAgD///z/+//5//n/+f/5//f/+f/5//n/+f/7//v/+//7//j/+P/5//n/9//3
//f/9//4//j/+P/4//j/+v/7//7/AAAFABQAKwBBAFIAZwCDAJkAqQCtAKgAjgBQAPj/
q/+A/2//Z/9r/4L/mP+h/6f/sf+1/7v/xf/M/9P/2P/a/9b/0f/M/8v/xf/A/8L/xv/K
/9L/2v/d/+L/6f/v//L/8f/y//P/8//x//H/8v/y//P/8//z//X/9f/1//b/9v/0//X/
9v/2//f/+P/6//v/+f/6//v/+//7//v//P/8//z//f/9//z//P/8//3//f/7//v//P/8
//7/AAAAAAAAAAADAAMABAADAAMABAAEAAQABAAGAAcACwALAAsACwANAA0ADgAPABEA
EgATABMAEwAUABYAFwAVABUAFgAWABcAGAAaABsAGgAbABwAHQAeAB4AHgAeAB8AIQAf
AB8AIAAgAB8AHgAfAB4AGwAbABkAFwAUABIAEgAQAA8ADwAOAA0ADAAKAAgACAAHAAYA
BwAGAAUABAAEAAQAAwACAP//////////AAABAAIAAwADAAMAAwADAAEAAQACAAMAAQAB
AAAAAAAAAAEAAQABAAMAAwADAAMAAQABAAEAAQABAAEAAQABAAEAAQACAAMAAQAAAAAA
AAADAAIAAAAAAAAAAAABAAAA///9///////+//3//f/9//3//f/9//3//f/9//3//f/8
//z//v/8//z//f/9//3//f/9//7//v///wEAAAABAAEAAQAFAAYACAALAAsACwAMAA0A
DgAQABAAEAAPABAAEAAQAA4ADQAKAAkABwAGAAYABwAJAAcABAACAP///P/7//n/+f/5
//n/9//3//f/9//3//f/9//3//f/9v/2//f/9//1//X/9f/1//b/9v/2//b/+v/6//f/
+v/+/wcAGAArAD8AVABtAIcAmwClAKcAnAB0ACoA0v+P/3L/Z/9j/3H/hv+W/5//q/+3
/7v/v//H/9D/1f/Y/9r/1P/L/8r/x//B/7z/vv/E/8z/1P/W/9f/4P/n/+n/6P/q/+z/
7v/v/+3/7f/u/+7/7//v/+//8f/z//P/9P/0//b/9//4//j/9//2//b/9f/1//b/9//3
//n/+f/6//r/9//3//b/9P/1//b/+P/5//f/9//4//j/+P/6//r/+v/8//////8AAAEA
AQACAAIABAAEAAYABwAHAAcABwAHAAkACQAKAAsACwAMAA0ADQAPABAAEgATABMAEwAU
ABQAFAAUABUAFQAYABkAGgAbABoAGgAaABoAHQAfAB0AHQAeAB4AHQAcABkAGAAVABUA
FgAVABMAEgAOAAwACwALAAkACQAJAAgABgAGAAUABAAFAAQAAwACAAAAAAD///7/////
///////9//3//f/9/////////////f/9//7//////////v/+//7/////////AQABAAEA
AQAAAP///v/9//3//f/9//3//f/9//7////9//z//P8AAAAA///+//3//P8AAAAAAAD/
///////+//3//f/9//3//f/7//v/+//7//v/+//6//r//v/8//z//f/7//v/+//7//3/
/v8AAAMAAgADAAMAAwAEAAQABQAHAAkACQAKAAsACgAMAAwADAANAA4ADgAOAAoACQAG
AAUABAAEAAUABwAJAAcABAACAAEA/v/9//v/+v/5//j/9f/1//X/9f/1//f/9//3//f/
9v/2//f/9//5//n/+f/5//j/+P/4//j/+P/6//n//P8GABUAKAA9AE8AZAB9AJUAowCl
AKUAkgBWAPz/rv+D/3L/af9t/3//kv+a/6X/s/+9/73/wf/N/9T/1//a/9j/0v/N/8j/
w//B/77/vv/I/9L/1v/Y/9//5P/p/+3/8P/w//D/8P/v/+//7//w//D/8//z//P/9f/z
//P/9P/0//T/9f/2//b/9v/2//f/9//5//r/+//7//n/+f/6//r/+v/7//v/+v/8//z/
/f/9//3//f/+//7//P/+//7//v/8//////8AAAEAAQACAAIAAwAEAAcACQAJAAkACQAJ
AAkACQAKAAsADQAOAA8ADwAPABAAEgATABEAEQASABIAEQASABQAFQAYABkAGgAbABwA
HAAcABwAHQAfAB0AHQAeAB4AHQAcAB0AHAAZABkAFgAVABMAEgASABAADwAPAAwACwAK
AAgACAAIAAcABgAHAAYABQAEAAYABgAFAAQAAwADAAMAAwADAAMAAwADAAEAAQABAAEA
AQABAAIAAwABAAEAAAAAAP7///////////////////8BAAEAAQABAAMAAwADAAMA////
/wAAAQABAAAA/v///wAAAQACAAMAAgABAP////////7//f/9//3//f/9////////////
/f/9//z//P8AAP7//v////7//f/8//v//v/+////AQACAAMAAwADAAQABAAFAAcABwAH
AAgACQAMAA4ADgAOABEAEgASABIADwANAAkABwAHAAYABgAHAAcABQACAAAA///8//v/
+f/5//n/+f/3//n/+f/5//n/+f/5//n/+f/2//b/9//3//n/+f/5//n/+P/4//j/+P/6
//r/+//+/wQAEQAkADcATQBkAH0AkQCfAKMAnwCMAFYAAAC0/4P/cP9r/3P/g/+W/6L/
q/+x/7X/vf/F/83/1P/Z/9r/1v/S/8//zP/F/8H/vv++/8r/1P/Y/9r/4f/k/+n/6//u
/+7/7v/u/+3/7//v//D/8P/x//H/8f/z//X/9f/2//b/9P/1//b/9v/4//j/+f/5//f/
+P/5//n/+//7//z//P/6//v/+//6//z//P/9//3//f/9//7//v/+/wAAAAAAAAAAAwAD
AAQAAwADAAQABAAEAAQABgAHAAkACQAJAAkADQANAA4ADwAPABAAEQARABEAEgAUABUA
FQAVABYAFgAZABoAHAAdABwAHQAeAB8AIgAiACIAIgAhACMAIQAhACQAJAAjACIAIAAe
ABoAGQAZABkAGAAYABQAEgARABEADgANAAwACgAMAAwACwAKAAkACAAHAAYABAAEAAMA
AgADAAMAAwADAAUABQAFAAUAAgABAAAA//8AAAEAAwAFAAQAAwABAAAAAAABAAEAAQAB
AAEAAQABAAEAAQABAAEAAQABAAEAAQD/////AAABAAEAAAAAAAAAAwABAAIAAAAAAP7/
/v/+//7//v/+//7//f///////v/9/////////////f/9//3//f/9//3//P/8//7//P/8
//3//f/9//3//f/+//7///8BAAAAAQABAAEAAwAEAAYACQAJAAkACgALAAwADgAOAA4A
EQASABIAEgANAAsABwAFAAQABAAFAAcABwAFAAIAAAD9//r/+f/3//n/+f/5//f/9f/1
//X/9f/1//X/9f/1//b/9v/3//f/9f/1//X/9f/2//b/9v/2//b/9P/5//z/AAARACgA
OwBNAGQAfwCTAJ8AowCfAIQARADu/6T/e/9w/2n/b/+F/5T/nP+p/7f/uf+5/8P/zf/U
/9X/0P/K/8r/yf/C/7//u/+4/7z/xv/M/9L/2P/d/+L/5//r/+z/6//s/+3/7f/v/+//
8P/w/+//7//v//H/7//v//D/8P/x//P/9f/2//T/9P/1//X/9f/2//f/9//2//X/9f/0
//X/9//4//j/9v/2//f/9//5//n/+v/6//j/+v/6//r/+P/7//v//P/9//3//v/+////
AAADAAUABQAFAAUABQAJAAkACgALAAoACgAKAAkACwAMAA4ADwARABEAEgASABEAEgAU
ABUAGAAZABoAGwAaABoAGgAaAB0AHwAdAB0AHAAcABsAGgAZABgAFQAVABMAEQAOAAwA
CwAKAAoACwAIAAcABgAEAAQABAADAAIAAQAAAP///v/+//7//f/8//v/+//7//v/+v/5
//j/9//5//n/+f/5//X/9f/2//f/+f/5//j/+P/4//n/+f/5//n/+f/5//n/+f/5//n/
+f/7//v/+//7//f/9//4//n/9//2//b/9v/3//n/9v/2//b/9v/2//b/9v/3//b/9f/z
//b/9//3//f/9P/z//L/8f/y//P/9P/1//P/8//y//L/9P/y//L/8//y//H/8P/v//H/
8v/0//f/+P/5//n/+f/4//j/+f/7//v/+//8//3/AAAEAAYACAAIAAgABwAGAAYABQAC
AAEA/f/8//z//f////3/+v/4//P/8P/v/+3/7f/t/+3/6//s/+3/7v/v/+//7//v/+//
8P/w//H/8f/w/+//7v/t/+z/7P/s/+z/7v/u/+//8v/6/wcAFgArAEMAWABpAH0AkQCb
AJcAjABmABwAyP+N/3D/Y/9j/3X/jP+Y/6H/q/+1/7n/vf/F/9D/2f/c/+D/3P/R/8j/
xf/B/77/uP+4/8D/yv/Q/9H/0P/X/93/4v/k/+b/6P/p/+j/5//n/+b/6P/p/+r/7f/r
/+v/7P/s/+z/7f/u/+7/7P/s/+3/7f/v//D/8f/x/+//7//w//D/8P/x//H/8P/y//L/
8//z//X/9f/2//b/9v/4//j/+P/3//n/+P/4//r/+//9//7/AAAAAAIAAwAFAAUABQAF
AAcABwAIAAkACwAMAA0ADQAOABAAEwAVABcAFwAYABgAGQAaABwAHQAfACEAIwAlACYA
JgAmACYAJQAnACUAJQAjACIAIAAeAB8AHgAbABsAGAAXABUAFAAQAA4ADQANAAwACwAK
AAgACAAIAAcABgADAAIAAQAAAAIAAgABAAAA/f/9//3//f///////////wEAAQABAAEA
/f/9//7////9//3//P/8//z//f/9//3//f/9//3//f////////////3//f/9//3/+//7
//z//f/7//r/+v/6//v/+//6//r/+P/7//3//P/+//7//v/+//7//P/6//f/+v/7//v/
+//5//n/+f/5//n/+f/5//n/+v/7//v//P/9//r/+f/5//v/+//7//v//v/+////AQAC
AAMAAwADAAIAAgADAAUACQAJAAoACwAOABAAEAAQAA8AEAAQABAAEAAPAAwACwAJAAgA
CAAJAAgABQABAP7//f/6//n/9//5//n/+f/3//f/9//3//f/9//3//f/9//2//b/9//3
//f/9//3//f/+P/4//j/+P/6//z/AQAOAB4AMQBKAGMAfwCcALMAwwDHAL8AmwBQAO7/
nP9y/2H/Wv9j/3v/jf+W/6D/rf+1/7v/xf/P/9P/2P/d/9r/0v/M/8n/xv/F/8H/wv/I
/9D/1v/a/+L/5//s/+//8f/0//P/9P/1//X/9f/1//b/9v/3//f/9//5//v/+//8//z/
/P/9//7//v8AAAAAAQABAP//AAABAAEAAwADAAQABAAEAAUABQAEAAYABgAHAAcABQAF
AAYABgAIAAoACgAKAAoADQANAA4AEQARABIAEgAUABQAFgAXABcAFwAXABcAGwAbABwA
HQAhACIAIwAjACMAJAAmACcAKQApACoAKgAsAC4AMQAzADIAMwA0ADUAOAA4ADgAOAA4
ADkANgA1ADUANAAyADAALQAsACkAKQAmACUAIwAiACAAHgAdAB0AGgAZABgAFgAUABQA
EwASABMAEgARABAADwAOAAwACgAJAAkACQAJAAkACQAJAAkACQAJAAkACQAHAAcACAAJ
AAcABwAGAAYABgAHAAcABwAFAAUABQAFAAYABwAIAAkABwAHAAcABwAFAAUABgAHAAUA
BAAEAAQABQAFAAQAAgACAAIAAgAEAAQABAADAAUABQAEAAMAAwADAAMAAwABAAEAAQAB
AAEAAQAAAAAAAAD+//7////9//3//f/9//7//v///wEAAgADAAMAAwAGAAYABwAJAAsA
CwAMAA0ADAAOAA4ADgANAA4ADgAOAA8ADwANAA0ACQAIAAgACQANAAsACAAGAAEA/v/9
//v/+//7//v/+f/5//n/+f/5//n/+f/5//n/9v/2//f/9//1//X/9f/1//T/9P/0//T/
9P/4//n/+P/6/wEADgAhADcATABlAIUAowC3AMEAxAC2AIQAMgDT/4r/Z/9d/1v/Zv98
/4//mf+l/63/r/+1/8L/zf/U/9b/0v/L/8T/wf/B/7z/uP+8/8T/yv/O/9P/2v/f/+P/
6P/q/+z/7v/v/+//7//w//D/8f/x//H/8//x//H/8v/y//L/8//0//T/9P/0//X/9f/1
//b/9//3//f/9//4//j/+P/5//n/+P/6//r/+//7//v/+//8//z/+v/8//z//P/8////
//8AAAEAAQACAAIAAAAAAAIAAwAFAAUABQAFAAUABQAGAAcACwAMAA0ADQAPABAAEgAT
ABUAFQAWABYAFAAUABUAFQAWABcAGAAZABwAHAAcABwAHQAfAB0AHQAgACAAHwAeAB0A
HAAZABkAFgAVABMAEgASABAADwAPAA4ADQAMAAoACAAIAAcABgADAAIAAQAAAAAAAAD/
//7//f/9//3//f/7//v/+//7//v/+//7//v/+//7//z//f/7//v/+v/6//r/+//7//v/
+//7//v/+//7//v/+//7//v/+//7//v/+//7//z//f/9//z//P/8//n/+f/4//j/9v/3
//n/+P/4//j/+P/4//n/+P/3//X/9v/3//f/9//2//X/9P/z//X/9f/1//X/9f/1//T/
9P/0//L/8v/z//X/9f/1//X/9v/2//f/+f/6//v/+//7//r/+v/7//3//f/9//7///8C
AAQABAAEAAUABgAGAAYABgAFAAIAAQD///7//v///////f/6//j/9f/y//H/7//t/+3/
7f/r/+3/7f/t/+3/7f/t/+3/7f/s/+z/7f/t/+3/7f/t/+3/7P/s/+z/7P/s/+7/7f/u
//b/AwASACcAPwBWAHEAjQCjAKsAqQCcAG4AHADA/3//ZP9X/1H/X/96/4r/k/+d/6X/
qf+v/7f/wP/F/8T/vv+8/7v/uP+1/6//rv+0/77/xv/I/8r/0f/a/+H/4//m/+b/5v/m
/+X/5f/l/+b/5v/n/+f/5//p/+v/6//s/+z/6v/r/+z/7P/q/+r/6//r/+3/7v/v/+//
8f/x//L/8v/w//H/8f/w/+7/7v/v/+//8f/x//L/8v/y//T/9P/0//b/+f/5//r/+f/5
//r/+v/6//r//P/9////////////AQABAAIAAwAFAAYABwAHAAkACgAMAA0ADAALAAsA
CgALAAwADgAPABIAEwAUABUAFgAWABYAFgAZABsAGQAZABoAGgAZABgAGQAYABUAFQAS
ABEADwAOAAsACAAGAAUAAwADAAMAAgACAAIAAQAAAP7//P/6//j/+//8//z//P/6//n/
+P/3//n/+f/5//n/+P/3//b/9f/0//X/9//5//v/+//6//r/+P/5//n/+f/6//v//P/9
//v/+//7//v/+f/5//n/+f/3//f/+P/5//r/+v/7//z/+f/5//j/+P/6//v/+//7//j/
+P/2//b/9v/2//b/9v/2//X/9f/1//T/8//0//X/9v/3//X/9f/1//X/9P/z//H/8P/z
//L/8//1//P/8//z//P/9v/2//f/+f/6//v/+//7//z//P/9////AQABAAIAAwAEAAYA
BgAGAAcACAAIAAgABAADAAAA///9//z//P/9/wEA///8//r/9f/y//H/7//x//H/8f/v
/+//7//v/+//7//v/+//7//s/+z/7f/t/+3/7f/t/+3/6v/q/+r/6v/u/+7/8f/4/wYA
FQAqAEEAVQBuAIcAmQChAKEAlwByACQAzv+M/2v/YP9h/2//gf+Q/6D/rf+z/7f/v//J
/8//0v/V/9T/0P/M/8f/wP+9/7f/sv+4/8L/yP/M/9L/2f/g/+H/4f/k/+X/5v/n/+f/
5//n/+j/6P/p/+n/6f/r/+n/6f/q/+r/6v/r/+z/7P/s/+z/7f/t/+3/7v/v/+//8f/x
//L/8v/y//P/8//y//H/8P/w/+//7//v//D/8P/y//T/9P/0//T/9//3//j/9//3//j/
+P/6//r//P/9////////////AQABAAIAAwAFAAYABwAHAAcACAAKAAsADgAPABEAEgAT
ABQAFgAXABgAGQAaABsAHgAeAB4AHgAhACMAIQAhACAAIAAfAB4AHAAaABYAFQAVABUA
FAAUABAADgANAA0ACAAHAAYABAAEAAQAAwACAAEAAAD///7/AAAAAP///v/7//v/+//7
//r/+f/4//f/+f/5//n/+f/3//f/+P/5//f/9//2//b/+P/5//n/+f/5//n/+f/5//n/
+f/5//n/+f/5//n/+f/1//X/9v/3//f/9v/2//b/8//z//L/8v/2//f/+P/2//b/9v/2
//b/9v/2//X/9f/1//T/8//z//P/8//z//H/8f/x//H/8f/x//D/8P/0//L/8v/z//X/
9f/1//X/+P/4//n/+//6//v/+//7//z//P/9////AQABAAIAAwAEAAYABgAGAAUABgAG
AAYABQAFAAMAAwAAAP7//f/9/////f/6//j/9//0//P/8f/x//H/8f/v//D/8f/y//P/
8f/x//H/8f/u/+7/7//v//H/8f/x//H/7v/u/+7/7v/w//L/8//4/wQAFwAsAEcAXwB0
AI0ApQCxAK8ApQB+ACwAyP9+/1v/TP9J/13/ef+I/5T/n/+p/7H/uf/B/8v/1P/X/9j/
0v/I/8H/vv+9/7n/tv+6/8T/yP/M/9L/2f/g/+X/6f/s/+z/7P/s/+v/7f/t/+7/7v/t
/+3/7f/v//H/8f/y//L/9P/1//b/9v/2//b/9//3//f/+P/5//n/+P/3//f/9v/4//n/
+f/4//j/+P/5//n/+f/5//r/+v/7//7///8AAAIABQAFAAYABQAFAAYABgAIAAgACgAL
AA8ADwAPAA8AEwATABQAFQAVABYAFwAXABkAGgAcAB0AHwAfACAAIAAkACYAKQArACwA
LQAuAC8AMAAwADAAMAAxADMAMQAxADEAMAAuACwAKgAoACQAIwAiACEAHwAeABoAGAAX
ABcAFgAVABQAEgARABAADgAMAAwADAAMAAwADgAOAA0ADAAKAAkACAAHAAcABwAHAAcA
BwAHAAcABwAFAAUABgAHAAcABwAGAAYACAAJAAkACQAIAAcABgAFAAcABwAHAAcABQAF
AAUABQAEAAUABwAJAAcABgAGAAYABQAHAAYACAAIAAYABgAGAAYACAAIAAgABwAHAAcA
BgAFAAUABQAFAAUABQAFAAUABQAHAAcABgAGAAYABAAEAAUABwAHAAcABwAIAAgACQAL
AAsACwAKAAkACwAMAA4AEQARABEAEgATABYAGAAYABgAGQAaABoAGgAYABcAFAATABEA
EAAQABEAFQATABAADgALAAgABwAFAAMAAwADAAEA///////////9//3//f/9//7//v//
///////////////+//7//v/+//z//v///wIABgALABgAJwA7AFIAbQCLAKcAvwDLAMoA
ugCMADYA0/+M/23/Yf9f/27/hv+T/53/q/+1/7n/vf/I/9X/3P/e/9r/1f/Q/8v/yf/E
/7z/vv/I/9D/2P/b/97/4//p//D/8f/y//P/8//z//P/9P/0//X/9f/1//f/9//3//j/
+P/4//n/+v/6//z//P/9//3//f/+////////////AAAAAAAAAQABAAAAAgACAAMAAwAB
AAEAAgACAAIABAAEAAQAAgAFAAUABgAHAAcACAAIAAYABgAIAAkADAANAA4ADwAPAA8A
EAARABMAFAAVABUAEwAUABYAFwAYABkAGwAcABwAHAAdAB0AHQAdAB0AHQAhACIAIwAk
ACMAJQAjACMAJAAkACMAIgAfAB4AGwAbABwAGwAZABgAFAASABEAEQAQAA8ADgAMAAoA
CgAJAAgABQAEAAMAAgACAAIAAQAAAP///////////f/9//3//f/7//v/+//7//n/+f/6
//v/+//7//r/+v/6//v/+//7//3//f/9//3/+//7//v/+//7//v/+//7//f/9//4//n/
+//6//r/+v/3//f/9v/2//b/9//3//f/9P/0//b/9v/2//b/+P/4//j/9//1//X/9P/z
//H/8f/x//H/8f/x//H/8f/y//P/8//0//T/8v/y//P/8//z//P/8//z//L/8v/z//b/
9//3//f/+v/6//v//f/8//v/+//7//3/AAABAAIAAgACAAEAAAD//////f/9//v/+v/6
//v/+//5//b/9P/z//D/7//t/+v/6//r/+n/5//n/+f/5//o/+n/6v/r/+n/6P/o/+f/
6P/p/+r/6//q/+r/6v/q/+T/5v/r/+z/7v/3/woAHQAxAE4AaQCDAJkApwCpAKAAfgAy
ANT/if9i/1X/Uf9Z/2z/gv+N/5f/n/+l/6v/r/+0/73/wv/C/7z/t/+2/7X/s/+u/6z/
sP+6/77/xP/L/87/1f/Z/9r/2//c/93/3f/e/9//4f/i/+L/4f/g/+H/4//j/+T/5P/j
/+P/4//i/+L/4v/j/+P/5f/m/+f/5//l/+X/5v/m/+T/5f/l/+T/4v/i/+P/4//l/+X/
5v/m/+j/6v/q/+r/6v/t/+3/7v/v/+//8P/w/+7/7v/w//H/9f/1//X/9f/3//f/+P/5
//v//P/9//3//P/8//3//f/+////AQACAAEAAgAEAAUABQAFAAUABQAHAAgACQAKAAkA
CwAJAAkACgAKAAkACAAJAAoACQALAAgABwAFAAQAAQD+//z/+//4//f/9v/0//b/9v/1
//T/8f/w/+//7v/u/+7/7f/s/+r/6f/o/+f/6v/r/+z/7f/t/+3/7f/t/+n/6f/q/+v/
6//r/+r/6v/q/+v/6//r/+n/6f/p/+n/6//r/+v/6//r/+v/6//r/+n/6f/q/+v/6//q
/+r/6v/p/+n/6P/o/+f/5//m/+X/5f/m/+j/6f/o/+j/6P/n/+f/5//n/+f/5//n/+b/
5v/m/+b/5f/l/+X/5f/l/+X/5f/l/+b/5//m/+f/5//m/+T/5f/m/+b/5v/n/+n/6v/q
/+v/7P/s/+z/7v/w//L/8P/0//f/9v/2//b/9v/2//b/9v/2//b/8//y//H/8P/u/+7/
7v/u/+v/6v/p/+j/5f/k/+P/4v/g/+D/4P/g/97/3v/e/97/3P/c/9z/3P/c/9z/3P/c
/9z/3P/c/9z/3P/c/9z/3P/e/+D/4v/k//P/AgARACAAOABOAGQAegB2AHIAbgBqAEEA
GADv/w==
         </WaveFormData>
      </LeadData>
      <LeadData>
         <LeadByteCountTotal>10000</LeadByteCountTotal>
         <LeadTimeOffset>0</LeadTimeOffset>
         <LeadSampleCountTotal>5000</LeadSampleCountTotal>
         <LeadAmplitudeUnitsPerBit>4.88</LeadAmplitudeUnitsPerBit>
         <LeadAmplitudeUnits>¦ÌV</LeadAmplitudeUnits>
         <LeadHighLimit>2147483647</LeadHighLimit>
         <LeadLowLimit>268435456</LeadLowLimit>
         <LeadID>V5</LeadID>
         <LeadOffsetFirstSample>0</LeadOffsetFirstSample>
         <FirstSampleBaseline>0</FirstSampleBaseline>
         <LeadSampleSize>2</LeadSampleSize>
         <LeadOff>FALSE</LeadOff>
         <BaselineSway>FALSE</BaselineSway>
         <ExcessiveACNoise>FALSE</ExcessiveACNoise>
         <MuscleNoise>FALSE</MuscleNoise>
         <LeadDataCRC32>1664769232</LeadDataCRC32>
         <WaveFormData>
+P/4//j/+P/4//j/+P/4//j/+P/4//j/+//7//r/+v/4//j/9//3//f/9//3//f/9//3
//f/+P/6//j/+P/7//f/9v/1//T/9v/2//f/+P/4//j/+f/7//7//////////f/+/wAA
AQAEAAQABgAHAAcACAAHAAYACQALAAwADQAJAAgABwAGAAIAAgADAAMAAQD+//v/+v/4
//X/9f/1//f/9//2//X/8//z//P/8//x//H/8P/w//H/8v/z//L/8//y//H/8P/w//D/
8P/0//b/8v/y//j/AAAIABkALABAAFYAagB5AIIAiwCEAFwAEwDG/5D/fv+E/4v/jf+Z
/6f/rf+v/7T/u/+//8X/yf/J/8X/xP/E/8H/w//D/8H/wf/D/8f/zP/T/9j/3f/j/+j/
6f/p/+r/7P/v//D/8f/x//L/8v/x//D/8P/w//L/8//z//P/8v/y//H/8f/0//T/9P/1
//X/9f/2//f/9//5//n/+v/7//v/+//7//3//f/+//7//P/8//r//P/8//3//f/9////
////////AgACAAIAAgAEAAUABwAIAAkACQAJAAoACgAKAAsADAAKAAwADQAOAA8AEQAS
ABUAFgAXABgAGQAbABsAHQAdACAAIQAjACUAJQAlACYAJgAmACYAJgAmACYAJQAjACEA
IgAiACAAIQAdABwAGgAYABYAFAATABMAEQAOAA4ADQALAAsACQAIAAgACAAIAAgABgAG
AAYABAAFAAQAAwADAAMABAAFAAUAAgACAAIAAQABAAEAAQACAAQABgAGAAYAAQAAAAEA
AAADAAQABQAFAAUABgAGAAYABgAGAAYABgAEAAQABAAFAAUABQAFAAUABQAGAAQABAAE
AAQAAgADAAMAAgAEAAQABAADAAEAAQABAAEAAQABAAEAAQAEAAQAAgACAAUAAgACAAIA
BAAEAAQABQAFAAQAAwADAAcACAAJAAkACQAJAAoADAANAA4ADgAQABEAEgAUABQAFAAW
ABcAFwAXABUAFAATABIAEAAQABEAEwARAA4ACwAIAAQAAQABAP////////7//f/9//3/
/f/////////+/wAAAAAAAAAA/f/+//3//P/+//7//v/8//z//v/+//z//P8GABAAHQAu
AEIAWABsAH0AjgCVAJAAfABJAP7/vP+c/5b/mf+b/6X/rf+x/7f/vv+//8H/yf/P/8//
0f/S/87/y//N/8//zf/L/83/0//Y/93/4v/n/+v/7v/z//f/9//4//r/+v/5//n/+v/6
//r/+v/7//z//P/9//3//f/+//7//f/9/wAAAAAAAAEA/////wAAAQABAAMAAwAEAAcA
BwAHAAcABgAFAAUABAAEAAQAAgAEAAUABwAIAAkACQAJAAkACQAIAAgACAAIAAgACQAL
AAwADQANAA0ADgAMAAwADQAOABAAEgATABQAEgATABMAFQAUABUAFgAXABkAGQAbABsA
GgAbAB0AHwAjACMAJAAkACIAIgAiACIAIwAjACIAIQAjACIAHwAfAB0AHAAaABgAGAAW
ABUAFQARAA4ADgANAA0ADQALAAoACQAIAAcABgAGAAYABgAEAAUABAADAAMAAQACAAMA
AwACAAIAAgABAAEAAQABAAIAAAACAAIAAgAAAAAAAgACAAIAAgACAAEAAQACAAIAAgAC
AAIAAgACAAAAAAAAAAEAAwAFAAEA//8AAAAAAAAAAAAAAAABAAEAAAD+//7//v/9////
/////////v/9//z/+//9//7//f/+/wAA/P/7//r//P/8//z//f/+//7//v///wEAAgAD
AAMAAwADAAQABgAJAAoACgAMAAsADAAOAA4ADgAQABEAEQARAA8ADgANAA4ADAAMAA0A
CwAJAAYAAwACAP7/+//7//n/+f/5//j/+P/5//r/+//7//v/+//6//r/+v/6//r/9v/4
//j/+P/6//r/+v/4//r/+P/4//r//P/+/wgAGQAqADgARgBcAHEAfgCHAIgAeABFAPr/
uv+Y/5L/k/+V/5//rf+x/7H/tP+3/7v/w//H/8n/yf/K/8r/x//F/8n/yf/H/8v/z//U
/9v/4v/l/+n/7v/x//X/8//0//b/9v/1//X/9v/2//b/9v/3//j/+P/5//n/+f/5//j/
9v/1//j/+P/4//n/+f/5//r/+//7//3//f/+////////////AAABAAMABAACAAIAAAAC
AAIAAwADAAMABQAFAAUABQAEAAQABAAEAAIAAwAFAAYACQAJAAkACgAKAAoACwAMAAoA
DAANAA4ADgAPAA8AEQARABEAEQARABMAEwAVABUAFAAVABcAGQAbABsAHAAcAB4AHgAe
AB4AHQAdABwAGwAdABwAGQAZABUAFAASABAAEAAOAA0ADQALAAgACAAHAAYABQACAAAA
AAAAAAAAAAD+//7//v/8//v/+v/5//n/+//8//3//f/8//z//P/7//3//f/9//7//f/+
//3//P/8//z//v/+/wAAAAAAAP////8AAAAAAAD+//7//v/+//7//v/+/////f/9//3/
/f/9//7//P/8//z//P/8//3//f/8//z//P/8//v/+//7//v/+//7//v/+//7//r/+v/4
//j//f/6//r/+v/4//j/+P/5//r/+v/6//v//f/+//////8BAAEAAgAEAAUABgAGAAgA
BwAIAAoACgAKAAwADQANAA0ACwAKAAkACAAGAAYABwAJAAcABAABAP7/+v/3//f/+P/5
//r/+v/3//f/9//3//n/+f/5//j/+P/4//j/+P/0//b/9v/2//j/+P/4//b/+v/6//j/
9v/4//z/CAAXACYAOgBKAGAAdQCAAIUAggBmACcA3P+m/47/jP+P/5X/n/+p/63/sf+4
/73/v//D/8f/x//J/8r/xv/D/8X/x//F/8P/x//N/9T/3//g/9//5f/s/+3/6//s/+7/
8f/y/+//7//w//D/8P/w//H/8v/0//X/9f/1//b/9v/1//X/9P/0//T/9f/1//X/9v/3
//n/+//7//z//P/7//r/+f/7//v//P/8//z//P/6//z//v////////8BAAEAAQABAAIA
AgACAAIABAAFAAcACAAHAAcABwAIAAoACgALAAwACwAMAAwADAAOAA8ADwARABIAEwAU
ABUAEwATABUAFQAYABkAGwAdAB0AHQAeAB4AIAAgACAAIAAiACMAIwAjACIAIAAcABsA
GwAaABgAFgASABAADwAPAA0ACgAKAAkACQAJAAcABgAFAAQAAwACAAAAAAAAAP7/AAAA
AAAAAQD//wAAAQABAAIAAgACAAEAAQABAAEAAgAAAAIAAgACAAIAAgAEAAQABAAEAAQA
AwABAAIAAgACAAIAAgACAAIAAQACAAMABQADAAEAAQAFAAQAAwACAAEAAAACAAMAAwAC
AAIAAgACAAEAAQABAAEAAQD//////////wAAAAD+//7/AwAAAAAAAAD///7//f/9////
AAABAAMABQAGAAcABwAHAAcACAAKAAsADAAMAA4ADQAOABAAEAAQABIAEwATABIADwAN
AAsACwAKAAsADQANAAsACAAFAAQAAAD9//3/+//7//v/+v/5//n/+f/5//v/+//7//r/
+v/6//r/+v/4//r/+v/6//z//P/8//r/+v/6//r//P8AAAgAGAArADoASABaAHAAfQCG
AIkAfgBOAAMAwv+g/5b/lv+Z/6H/qf+t/7P/vf/C/8H/w//J/8v/y//N/8z/yv/L/8n/
yf/J/8n/y//V/97/4f/k/+n/7f/w//P/9//2//b/9//2//f/9//4//j/+P/4//n/+v/4
//n/+f/5//j/+P/3//f/+P/4//j/+f/6//v//f////7////+//7/AQABAAEAAQABAAEA
AgACAAIAAgAAAAIAAgADAAMAAwADAAMAAwADAAYABgAGAAYACAAJAAsADAALAAsACwAM
AAwADAANAA4ADgAQABEAEgAQABEAEQATABMAEwATABMAFQAVABcAFwAaABsAHQAfAB8A
HwAgACAAIgAiACIAIgAhACEAIAAfAB8AHgAbABsAGQAYABYAFAAUABIAEQARAA8ADAAM
AAsACwALAAkACAAJAAgABwAGAAgACAAIAAYAAwACAAEAAQABAAIAAwADAAIAAgACAAEA
AwADAAMABAADAAQAAwACAAIAAgAEAAQABAAEAAQAAwADAAQABAAEAAYABgAGAAYAAgAC
AAIAAwADAAEAAAACAAIAAgACAAIAAwADAAIAAAAAAAAA/////////////wAAAQACAAMA
AgACAAAAAAADAAAAAAAAAP7//v/+////AgACAAIAAwADAAQABQAFAAcABwAIAAoACQAK
AAoADAANAA4AEAAQABIAFAAVABUAFAARAA8ADQAMAAoACgALAAsACQAGAAMABAAAAP3/
/f/9//3//f/8//v/+//7//v//f/9//3//P/7//r/+f/4//f/+v/7//z/+v/6//r/+P/+
//r/+v/6//7/BgAUACUANABGAFoAbAB5AIAAgwB6AE4ABwDG/6D/lP+Y/5//p/+v/7X/
uf+3/7r/wf/H/8v/z//P/8//zv/M/83/zf/L/8v/y//N/9f/4P/j/+b/6f/t/+7/8f/x
/+//8P/y//L/8v/z//X/9v/2//b/9//4//r/+//7//v//P/8//v/+//8//z//P/9//3/
/f/+////AQADAAMABAAEAAMAAgABAAMAAwAEAAQABAAEAAIABAACAAMAAwADAAUABQAF
AAUABgAGAAYABgAEAAUABwAIAAsACwALAAwADgAOAA8AEAAQABIAEwAUABIAEwATABUA
FgAXABgAGQAZABkAGwAbABwAHQAfACEAIwAjACQAJAAiACIAIgAiACUAJQAkACMAIQAg
AB0AHQAcABwAGwAaABYAFAATABMAEQAOAA4ADQAPAA8ADQAMAAsACgAJAAgABgAGAAYA
BAAFAAQAAwADAAMABAAFAAUAAgACAAIAAQAEAAUABgAIAAUABgAFAAQAAgACAAQABAAE
AAQABAADAAMABAAEAAQABAAEAAQABAAEAAQABAAFAAMAAwADAAMAAwADAAMAAgACAAAA
AAAAAAAAAAABAAEAAAACAAIAAgABAAEAAQABAAEA//////////8AAAAA/v/+/wEA/v/+
//7/AAAAAAAAAQACAAIAAgADAAMABAAFAAUABwAHAAgACgAJAAoACgAMAA0ADgAQABAA
EQAUABYAFwAUABEADwANAA4ADAAMAA0ACwAJAAYAAwAEAAAA/f/9//3//f/9//z/+f/5
//n/+f/5//n/+f/4//r/+v/6//r/9v/4//j/+P/6//r/+v/4//j/9P/4//j/+P8CABQA
JQA0AEYAWABqAHcAfgCBAHIAPgD1/7r/mP+W/5j/m/+l/63/sf+3/73/vP+9/8P/yf/N
/83/xf/C/8T/x//F/8X/xf/D/8f/0f/Y/93/4v/j/+f/6v/t/+//7f/u//D/8P/x//H/
8v/y//D/8P/x//L/8P/x//H/8f/z//T/9P/1//b/9v/2//f/9//3//j/+f/4//n/+P/4
//r/+//8//3//P/7//v/+v/7//z/+//+//z//f/9//3//v/9//z/+//+//7//v/+////
AQAEAAYABQAFAAUABgAIAAgACQAKAAcACAAIAAgACgALAAsADQAQABEAEgATABEAEQAT
ABMAFQAXABoAHQAeAB0AHQAcAB0AHgAfACAAHwAfAB4AHQAdABwAGQAZABYAFAARAA4A
DgAMAAsACwAJAAYABgAFAAcABwAFAAQAAwACAAEAAAAAAAAAAAD+//7//v/+/////P/8
//z/+//7//z//f/9//v/+//7//z//P/+//7//v/8//z//v/+//z//P/8//v//f/+//7/
/v8AAAAAAAAAAP7//v/+/////f/9//3//f/9//3//f/6//r/+v/6//r/+v/6//v/+//6
//v//P/9//3/+v/5//j/9//6//v//P/9//z//P/6//r////8//z//P/7//r/+f/5//r/
+v/6//v///8AAAEAAQD/////AAACAAEAAgACAAQACAAKAA0ADgANAA4ADgANAA0ACwAK
AAkABgAEAAQABQAGAAUAAwABAP//+v/2//X/8//z//P/8v/x//H/8f/x//P/8//z//L/
8v/y//L/8v/w//L/8v/y//L/8v/y//D/8v/y//D/8v/2//7/CAAVACoAPABIAFYAawB4
AHsAeABeAB8A1P+i/4z/jP+R/5v/p/+t/7P/uf++/7//w//J/8//0f/P/9D/zP/H/8P/
wf/D/8H/v//D/8z/1f/c/93/2//e/+X/6f/r/+z/7v/u/+v/6//s/+z/7v/u/+//8P/v
/+//7v/t/+7/7v/t/+3/7P/s/+z/7f/u/+//8f/z//L/8//y//L/8//z//P/8//z//P/
9P/0//T/9P/y//T/8//z//L/8f/w/+//7v/t/+//8P/x//L/8//1//j/+v/5//n/+f/6
//r/+v/7//z//v8AAAEAAgAEAAUABQAHAAgACQAKAAsACQAJAAsACwANAA8AEgAVABUA
FQAWABYAFgAWABYAFgAWABUAEwARABEAEAANAA0ACQAIAAYABAAAAP7//f/9//3/+v/6
//n/9//3//X/9P/z//L/8f/w/+7/7v/u/+z/7f/s/+v/6//r/+z/7f/t/+7/7v/u/+3/
6//r/+v/7P/r/+z/6//q/+r/6v/s/+z/7P/s/+z/6//r/+z/7P/s/+r/6v/q/+r/6v/q
/+r/6//p/+n/6f/p/+n/6f/n/+b/5v/o/+n/6P/q/+r/6v/q/+n/6f/o/+b/5//o/+n/
6f/o/+f/5v/l/+X/5f/l/+X/6P/o/+b/5v/n/+T/5P/k/+b/5v/m/+f/6v/q/+r/6//r
/+z/7f/t/+//7//w//L/8//0//T/9v/4//r//f/+//7/AAABAAEAAQD///7//f/6//j/
+P/5//f/9f/y/+//8P/s/+n/6f/p/+n/6f/o/+f/5//n/+f/5f/l/+X/5P/m/+b/5v/m
/+b/6P/o/+j/5v/m/+b/5P/m/+b/6v/w//z/CAAcADEARgBcAHIAggCJAIgAcQA0AOD/
mf92/3T/eP9+/4v/k/+X/5v/o/+n/7D/t/+5/7f/uf+7/7n/tv+0/7P/tf+3/7f/uf+/
/8f/zP/P/9T/2f/b/97/3//j/+H/4v/k/+T/4//j/+T/5P/i/+L/4//k/+X/5//o/+n/
6v/q/+n/6f/s/+z/7P/t/+z/6//r/+v/6//t/+3/7v/v/+//7//v//D/8f/z//T/9v/2
//T/9v/4//n/+f/5//v/+//7//v//f/+////AAAAAAEAAwAEAAQAAwACAAIABAAEAAUA
BgAIAAoACwAMAA4ADwAPABEAFAAVABYAFwAYABkAHAAdAB4AHwAhACMAIwAjACQAJAAk
ACQAJAAkACQAIwAhAB8AHgAcABgAFwAVABQAEgAQAA8ADgAOAA8ACwAIAAgABwAJAAkA
BwAGAAcABgAFAAQAAgACAAIAAAAAAAAAAAABAAEAAgADAAMAAgACAAIAAQABAAEAAQAC
AAEAAgABAAAAAAAAAAIAAgACAAIAAgABAAIABAAFAAYABQAEAAMAAgACAAIAAgADAAEA
AQABAAEAAQABAAAAAAAAAAAAAAAAAAEAAQAAAAAAAAAAAP//////////////////////
/wIAAgAAAAAAAQD+//7//v/+//7//v///wAAAAAAAAEAAwAEAAUABQAHAAcACAAKAAsA
DAAMAA4ADwAQABIAEgAQABIAEwATABYAFQAVABUAFAASABIAEwAVABMAEAANAAsABgAC
AAEA/////////v////////////////////7//P/8//z//P/4//r/+v/6//r/+v/6//j/
+v/8//z/+v/6/wAACAAVACYANgBIAGAAeQCMAJkAoACaAHUAMgDk/6j/jv+P/5X/mf+l
/6//s/+4/73/v//F/83/0//V/9b/0v/P/8v/y//N/83/zf/T/9r/3//k/+f/7f/w//X/
9//4//r//f/+//3//f/+//7/AAAAAAEAAgAAAAEAAQABAAIAAgABAAEAAgACAAIAAwAF
AAUABgAHAAUABwAHAAgABwAHAAcABwAHAAcACAAIAAgACAAGAAgABgAHAAcABwALAAsA
CwALAA4ADgAOAA4ADQANAA4ADgARABEAEQASABAAEAARABIAEwAWABgAGgAYABkAGQAb
AB0AHwAhACMAIgAhACIAIQAgACEAIwAlACcAJwAoACgAKgAqACoAKgAsAC0ALQAtACsA
KgAnACcAJQAkACIAIAAgAB4AHQAdAB0AGgAaABkAGAAXABQAEgARABAADwAOAA4ADgAO
AAwACwAKAAkACQAIAAgACAAHAAgACAAIAAcABwAHAAcACAAIAAoACgAKAAgACAAKAAoA
CgAKAAoACQAJAAoACgAKAAgACAAIAAgACAAIAAgACQAHAAcABwAHAAUABQADAAIAAgAC
AAUABgAGAAYABgAGAAUABQAEAAIABAAEAAQAAwACAAEAAAD//wAAAQACAAMABAAEAAIA
AgAEAAAA///+////AAABAAMAAgACAAIAAwAFAAYABwAHAAUABQAGAAgACwAMAAwADgAP
ABAAEgASABIAFAAVABUAFwAVABQAEwAQAA4ADgAPAA8ADQAKAAcABgACAP/////+//3/
/P/6//v/+//7//v/+//7//v/+v/6//r/+v/6//r//P/8//z/+v/6//r/+P/6//7/+v/4
//z/BgAQAB8ANABEAFgAbgCBAIwAjwCKAGgAJwDc/6b/kv+S/5H/mf+l/6//s/+1/7r/
vf/B/8X/y//N/8n/xP/G/8f/x//H/8X/x//P/9f/3v/f/97/5f/t//L/9f/3//X/9v/4
//j/9//3//j/+P/4//j/+f/6//r/+//7//v//P/8//v/+//6//r/+v/7//3//f/+////
AQADAAMABAADAAMAAwADAAEAAQACAAIABAAEAAIABAAGAAcABwAHAAkACQAJAAkACAAI
AAgACAAIAAkACwAMAA0ADQANAA4ADgAOAA8AEAAQABIAEwAUABYAFwAXABkAFwAXABcA
FwAZABkAGwAbAB4AHwAhACMAIwAjACQAJAAlACYAJwAoACkAKQAoACcAKQAoACUAJQAj
ACIAIAAeABsAGAAWABUAEwAQABAADwAPAA8ADQAMAAkACAAHAAYABwAIAAkACAAFAAQA
AwADAAUABgAHAAcABQAEAAMAAQADAAMAAwAEAAYACAAIAAgABgAGAAgACAAKAAoACgAJ
AAcACAAIAAgABgAGAAYABgAEAAQABAAFAAYABwAIAAkACAAHAAQAAgAFAAYACAAJAAkA
CAAGAAYABgAGAAYABwAHAAYABgAGAAYABQAHAAcABwAHAAcABwAHAAcABQAEAAEAAAAE
AAIAAwAEAAIAAgACAAMABgAGAAYABwAJAAoACwALAAkACQAKAAwADQAOAA4AEAARABIA
FAAUABQAFgAXABcAFgATABEADwAOAAwADAANAA4ADQALAAkABwACAP7//f/+////AAAA
AP3//f/9//3//f/9//3//P/6//r/+v/6//j/+v/6//r/+P/4//j/9v/8//z/+v8AAAgA
EAAeAC8AQABSAGYAeACDAIYAhQBsAC4A5f+s/5T/lP+Y/5//pf+v/7n/v/+//8L/yf/P
/9H/0f/P/83/zP/K/8n/x//H/8X/w//J/9P/2P/Z/97/4//n/+r/6//r/+v/7P/u/+7/
7f/t/+7/7v/w//D/8f/y//H/8f/w/+//8v/y//H/8f/y//L/8v/z//P/8//0//X/9f/3
//f/+P/4//f/9v/1//T/8//z//L/8v/y//D/8v/x//H/8P/v//P/8//z//P/9f/2//f/
+P/6//v//f/+/////////wAA/v/+////AAABAAQABgAIAAYABwAHAAkADAANAA4ADwAR
ABEAEwATABIAEwAVABcAFwAXABgAGAAYABgAGAAYABYAFQATABEADwAOAAsACwALAAoA
CAAGAAQAAgABAAEA/v/6//n/9//1//X/8//y//H/8P/v/+7/8P/w//D/7v/t/+z/6//r
/+r/6v/q/+n/6v/q/+r/6f/m/+X/5P/k/+P/5P/j/+L/4f/i/+X/5v/o/+j/6P/n/+f/
6P/o/+j/5v/m/+b/5v/i/+L/4v/j/+P/4//j/+P/4v/h/97/3P/i/+T/5v/l/+T/4//i
/+D/4f/h/+D/4P/g/+D/3//f/9//3//f/93/3f/d/93/3v/e/9z/3P/f/9z/3P/c/93/
3v/f/+H/5P/k/+T/5f/m/+b/5v/l/+f/5//o/+r/6f/q/+r/7P/v//D/8v/y//D/8v/z
//P/9P/z//P/8//x/+7/7f/t/+//7f/q/+f/5v/i/9//3//f/9//3//e/97/3//g/+H/
3//f/9//3v/c/9z/3P/c/9z/3v/e/97/3P/c/9z/2v/e/97/3P/e/+T/8P8CABcAKgA8
AFAAZgBxAHQAcwBYABQAvf9+/2L/Xv9k/3H/f/+L/5H/l/+b/6L/qf+t/7P/t/+3/7X/
sv+u/6n/qf+r/6v/qf+v/7n/wP/F/8j/zf/T/9j/2//d/9z/3P/d/9z/3P/d/9//4P/e
/97/3//g/+D/4f/h/+H/4//k/+T/5f/m/+b/5v/n/+f/5//o/+n/5//p/+n/6v/r/+v/
6//r/+v/6//s/+z/7v/u/+z/7v/v//H/8v/z//X/9f/1//X/9v/2//b/9v/3//n//P/+
/////////wAAAQACAAQABgAFAAYABgAGAAgACQAJAAsADAANAA4ADwARABMAFwAZABgA
GQAbAB0AHQAdAB4AHgAgACAAIAAgAB8AHwAeAB0AGgAYABQAEwARABAADgAMAAoACAAH
AAcABQACAAIAAQAAAP///P/6//z//P/8//z/+v/6//r/+P/3//b/9f/1//X/9v/3//f/
9P/0//T/8//z//P/8//0//T/9v/2//b/9P/0//b/9v/0//T/9P/z//X/9v/2//b/9P/0
//T/9P/z//T/9f/3//X/9f/1//X/9f/3//n/+v/6//n/+P/3//b/9v/3//f/9v/2//b/
9v/1//X/9f/1//X/9f/1//X/9f/4//j/9v/2//j/9P/z//L/8//0//X/9//6//r/+v/7
//r/+v/6//n/+//7//z//v///wAAAAACAAMABAAGAAYACAAKAAsACwANAAsACgAJAAYA
BAAEAAUABgAFAAMAAQAAAPz/+f/5//j/9//2//T/8f/x//H/8f/x//H/8f/w//H/8v/z
//T/9P/2//b/9v/2//b/9v/0//j/+P/4//j/+v/8/wQADwAeAC4AQgBaAHMAigCXAJoA
kgBxACwA2P+c/4b/h/+L/5P/nf+l/6v/sP+z/7f/vf/F/8v/z//M/8r/yf/F/8f/yf/F
/8H/x//Q/9n/4P/j/+P/5v/p/+3/7//w//L/8v/z//P/9P/0//T/9P/1//b/9v/3//f/
9//4//j/9//3//r/+v/6//v/+//7//z//f/7//3//f/+/////////////////wAAAAAA
AAAA/v8AAAAAAQABAAEAAwADAAMAAwAGAAYABgAGAAQABQAHAAgACwALAAsADAAMAAwA
DQAOAA4AEAARABIAEgATABMAFQAYABkAGgAbAB0AHQAfAB8AHwAfACAAIQAkACUAJwAo
ACgAKAAoACgAKgArACsAKwApACgAJQAlACQAJAAjACIAIAAeAB0AHQAbABgAGAAXABUA
FQATABIAEQAQAA8ADgAMAAwADAAKAAsACgAJAAkABwAIAAkACQAGAAYABgAFAAMAAwAD
AAQAAgAEAAQABAADAAQABwAIAAYABgAGAAUABQAGAAYABgAGAAYABgAGAAIAAgACAAMA
AwADAAMAAwABAAEA///+/wAAAAABAAEA/f8AAAIAAgACAAIAAAABAAEAAAD+//7//v/9
//3//f/9//3//f/9//3//f8AAAAA/v/+/////P/8//z//v/+//7////+//7//v///wMA
BAAFAAUABwAHAAgACgAKAAoACQAKAA0ADgAQABAADwAQABAADwAQAA8ADwAPAA4ADAAM
AA0ACwAJAAYAAwAEAAAA/f/9//z/+//6//j/9//3//f/9//5//n/+f/4//b/9v/2//b/
9f/4//n/+v/6//r/+v/4//L/9v/8//r/+P/+/woAFwAoAEAAVABmAHkAiACNAIwAdAA5
AOr/rP+M/4r/j/+T/5v/p/+v/7P/tv+7/7//wf/D/8f/yf/I/8b/w//F/8n/y//H/8X/
y//U/9n/3P/h/+X/6P/t/+3/7f/u//D/8P/w//H/8//0//L/8v/z//T/9P/1//X/9f/1
//T/8v/x//T/9P/0//X/9f/1//b/9//1//f/9//4//f/9//3//f/9f/1//b/9v/4//j/
9v/4//j/+f/5//n/+//7//v/+//+//7//v/+//z//f///wAAAwADAAMABAACAAIAAwAE
AAYACAAJAAoACQAJAAgACQAKAAsADAANAA8ADwARABEAEAARABMAFQAXABcAGAAYABgA
GAAYABgAGQAZABgAFwAaABoAGAAZABcAFgAUABIADwAMAAoACQAHAAQABAADAAUABQAD
AAIA///+//3//P/8//z//P/6//j/9v/0//P/8//0//X/9f/0//T/9P/z//P/8//z//T/
8v/0//T/9P/y//L/9P/0//L/8v/y//H/7//w//D/8P/y//L/8v/y//D/8P/w//H/7//v
/+//7//x//H/7//u/+3/7P/s/+v/6//r/+r/6v/q/+n/6P/l/+X/5f/n/+f/5//l/+T/
5P/j/+T/5P/j/+P/4v/i/+L/4v/h/+H/4v/g/+H/4v/i/+D/4P/h/+L/4P/j/+X/5v/m
/+b/5v/n/+j/6f/p/+n/6v/r/+7/7v/u/+7/7v/u//D/8P/w//D/7f/s/+v/6v/p/+j/
5//m/+T/4v/g/97/2//a/9n/2P/X/9b/1f/U/9L/0v/S/9L/0P/Q/9D/0P/O/87/zv/O
/9D/0P/Q/9D/0P/Q/9D/0P/S/9L/0v/S/9z/5v/w//r/DAAeADAAQgBEAEQARABEACMA
AgDh/w==
         </WaveFormData>
      </LeadData>
      <LeadData>
         <LeadByteCountTotal>10000</LeadByteCountTotal>
         <LeadTimeOffset>0</LeadTimeOffset>
         <LeadSampleCountTotal>5000</LeadSampleCountTotal>
         <LeadAmplitudeUnitsPerBit>4.88</LeadAmplitudeUnitsPerBit>
         <LeadAmplitudeUnits>¦ÌV</LeadAmplitudeUnits>
         <LeadHighLimit>2147483647</LeadHighLimit>
         <LeadLowLimit>268435456</LeadLowLimit>
         <LeadID>V6</LeadID>
         <LeadOffsetFirstSample>0</LeadOffsetFirstSample>
         <FirstSampleBaseline>0</FirstSampleBaseline>
         <LeadSampleSize>2</LeadSampleSize>
         <LeadOff>FALSE</LeadOff>
         <BaselineSway>FALSE</BaselineSway>
         <ExcessiveACNoise>FALSE</ExcessiveACNoise>
         <MuscleNoise>FALSE</MuscleNoise>
         <LeadDataCRC32>2726713559</LeadDataCRC32>
         <WaveFormData>
JAAkACQAJAAkACQAJAAkACQAJAAkACUAJwAnACcAJwAlACUAJQAlACUAJQAlACUAJQAl
ACYAJgAmACQAJAAmACIAIgAiACIAJAAkACQAJgAmACYAJwAoACkAKgAsAC0AKwAsAC0A
LQAuAC4AMAAxADAAMQAxADIANgA3ADcANgA0ADMAMwAxAC4ALgAuAC4AKwAoACUAIQAh
AB8AHgAeACEAIQAgAB8AHQAdABsAGwAZABkAGAAVABUAFgAWABYAFAAUABQAEwARABEA
EQATABUAEQAPABEAFQAaACQAMQA6AEoAWABhAGgAcgB4AGEAMwACAN7/1P/d/+P/4P/l
/+v/7f/r/+3/8P/y//L/9P/w/+n/5v/m/+b/6P/q/+j/6P/q/+7/8f/3//v/AAADAAYA
BgAIAAkACgAMAA0ADAAMAAwADAANAA0ADQAOAA4ADgANAA0ACwALAAsACwAOAA4ADgAO
AA4ADgAOABAADgAMAAwADAAMAAwACwAKAAoACgAKAAsACgAJAAgABwAHAAkACQAHAAkA
CgAKAAoADAANAA0ADQAMAAwADgAOAA8ADwAPAA8AEgASABMAEwATABQAFAAUABUAGAAZ
ABoAHAAdAB0AHQAdAB4AIAAhACMAJAAkACQAJQAkACMAIgAiACMAIwAjACEAIQAgAB8A
HgAeAB4AHgAbABgAFgAWABcAFAATABIADwAPAA8ADQAMAAsADQAMAAoACgAKAAoACQAI
AAcABQAEAAMABAAFAAcACAAIAAcABgAGAAgACAAHAAcABgAFAAYABwAIAAkABgAGAAUA
BAAFAAYABwAIAAgACQAJAAkABwAIAAgACAAHAAcACAAIAAYABwAJAAcACgAKAAoACgAK
AAoACQAJAAkACQALAAsACwALAAkACQAJAAkACwALAAsADAAMAAwACgAKAA4ADAAMAAwA
DgAOAA4ADgAPAA4ADQANABAAEAAQABEAEQARABIAEwAVABYAFgAYABkAGgAbABsAHAAe
AB8AHwAeAB4AHQAdABkAGAAYABgAGAAXABQAEQANAAsACQAIAAcABwAGAAQAAwADAAMA
AQACAAQABgAHAAcABwAIAAgABwAGAAUABAAFAAUABQAFAAMABQADAP//AQAFAAwAFAAf
ACwAOABCAE8AXgBmAGYAXQBBABQA6P/S/9P/2f/a/9v/3f/d/93/4f/g/+D/5v/m/+L/
4f/i/97/3P/g/+L/5P/k/+b/6v/t//H/9f/4//n//v8CAAIAAQACAAQABQAEAAQABAAE
AAUABQAFAAYABgAGAAUABQAFAAUABQAFAAYABgAGAAYAAgACAAIABAACAAAAAAAAAAAA
AAD///7/+//6//n/+f/5//n/+f/5//v//f/9//v//f/+//7//v/9//3//P/7//7//v8A
AAAA///////////+//7//////wAAAgADAAQAAwAEAAMAAgACAAMAAwADAAUABgAIAAkA
CAAIAAcABgAJAAoACwAMAAsACwAKAAkABwAHAAYABQAEAAQABAAEAAEA/v/8//z/+//4
//f/9v/z//P/8//x//D/7//x//D/7P/s/+z/7P/t/+z/6//p/+j/5//o/+n/6f/q/+r/
6f/o/+j/6v/q/+n/6f/o/+f/6f/p/+n/6f/p/+r/6v/q/+r/6v/q/+r/6v/r/+v/6//r
/+z/7P/s/+v/6//s/+z/8P/x/+3/7f/u/+7/7v/u/+7/8f/x//H/8f/v/+//7//v//H/
8f/x//H/7//v/+//8P/x//L/8f/y//P/8P/v/+7/7//w//H/8v/y//L/8v/z//T/9P/0
//X/9f/1//b/9//5//r/+v/8//v//P/9//3//v8AAAEAAQD+//7//f/9//z//P/9//7/
/P/7//j/9f/z//H/7//u/+3/7f/s/+r/7P/t/+7/7f/t/+7/7//v/+3/7f/u/+7/7P/s
/+z/7P/t/+3/7f/t/+//7f/t/+3/7f/t//T//v8JABAAGAAmADUAQABGAE4ASQArAPz/
0v+8/7n/vf/A/8X/y//J/8X/w//E/8r/zP/M/8z/yf/I/8j/xv/I/8z/zP/K/87/1P/T
/9n/3//i/+P/5v/q/+7/7P/s/+3/7f/u/+7/7v/u//H/8f/x//L/9P/0//P/8//y//H/
8P/v//L/8v/y//L/8P/w//D/8v/y//D/8P/w/+7/7v/t/+z/7f/u/+//8f/v/+//7//v
//H/8//z//H/9f/2//b/9v/2//f/9//3//j/+P/6//r//f/9//3//f8BAAIABAAFAAYA
CAAJAAoACwAOAA8AEAAQABEAEQARABMAFAAWABcAFwAYABgAGAAcABwAHAAcABwAHQAd
AB0AGwAbABoAGQAYABgAGAAYABUAEgAQABAAEQAOAA0ADAALAAsACwAJAAYABQAHAAYA
BAAEAAQABAAFAAQAAwABAP///f/9//3/AAACAAMAAwABAAAAAQAAAAEAAQAAAP///f/9
//3//f/8//z/+//6//z//P/8//z/+v/7//v/+//7//z//P/8//v/+//8//z//P/9////
/f/8//7//v/+//7//v/9//3//f/9/////////////f/9//3//f////////8AAP///v/7
//r//f/8//3//v/+//7//v/+/wAAAAAAAAEAAgACAAIAAwAFAAUABgAHAAcACAAIAAoA
CQAKAAsACwAMAA4ADwAPABAAEAAPAA8ADwAOAA4ADgAMAAsACAAFAAEA///9//z//P/9
//3//P/7//v/+//5//n/+v/7//v/+f/5//r/+v/4//j/+P/4//n/+f/5//n//f/7//n/
9//3//f/AAAKABMAHAAoADYAQwBOAFYAXABNACMA9P/Q/8T/xf/J/8z/z//R/9P/0//V
/9j/1v/W/9b/1P/T/9T/0v/Q/9L/1v/W/9T/2P/e/+X/6//r/+r/7f/y//L/8P/z//T/
9v/3//b/9v/2//b/9//3//f/+P/5//r/+v/7//3//f/9//3//P/8//z//P/6//r/+v/8
//v/+v/7//z/+v/6//n/+P/6//r/+v/7//n/+f/5//n/+f/7//v/+f/5//r/+v/6//r/
+//7//v/+v/6//z//P/9//3//f/9/wAAAAABAAEAAAACAAMABAAGAAgACAAIAAoACwAL
AAsACQAKAAwADQARABIAEgASABIAEgASABIAFAAVABUAFQAWABcAFwAXABUAFAATABIA
EwAQAA4ADgALAAgABwAGAAQABQAGAAUAAwADAAYABgACAAIAAgACAAMAAgABAP//AAD/
/wAAAQD//wAAAAD//wAAAAACAAIA//////7//f//////////////AAAAAAAAAAAAAAAA
AAD+////////////AAAAAAAAAQABAAIAAgAAAP3///8DAAIAAQAAAP///v8CAAMABAAF
AAMAAwADAAMAAwADAAMAAwADAAMAAwAEAAQABAACAAIABgAEAAQABAADAAIAAQAAAAMA
BAAFAAcACAAIAAgACQAJAAkACgALAA0ADgAOABAAEAAQABAADwASABQAFQAVABIAEgAR
ABEAEQAQABAAEAAQAA8ADAAJAAUAAwABAAAA/v///////v/9//3//f/7//3//v//////
+//7//z//P/8//z//P/8//3//f/9//3/+//7//v/+//7/wEADAAYACEAKAAyAEIATQBU
AFwAXgBDABEA5v/Q/8z/z//T/9b/1//V/9f/3f/h/97/3v/g/97/3P/b/9r/2v/c/9z/
3P/e/97/3v/m//H/8//1//j/+//8//7/AAD+//7//////wAAAAAAAAAAAQABAAEAAgAA
AAAA//////3//f/9//3//v/+//7//v/+//7//v8AAPv/+P/3//b/9v/2//X/9P/y//L/
8v/z//P/8//z//P/8f/z//P/8f/z//T/9P/0//b/9//3//f/+P/4//r/+v/5//n/+f/5
//r/+v/7//v//v8AAAEAAgACAAQABAAEAAQABQAFAAUABQAGAAgACQALAAwADAAMAA4A
DgAOAA4AEAARABEAEQAPAA8ADgANAA0ADgAPABAADwAMAAoACgAKAAgACAAIAAcABwAH
AAUABwAHAAoACgAIAAgACAAIAAwADAAMAAsACwAJAAkACQAJAAoACgAJAAgACAAKAAoA
CwALAAoACQAJAAkACQAJAAcACAAIAAgACQAKAAsADAAOAA8ADwAPABEAEgASABIADwAP
ABAAEAAQAA8AEAASABIAEgASABUAFQAVABUAEwATABMAEwAVABUAFQAVABYAFwAYABoA
GAAYABYAFgAaABgAGAAYABYAFgAWABYAGgAaABoAGwAaABoAGgAbABsAGwAcAB0AHQAe
AB4AIAAjACQAJQAlACgAKgArACsAJwAmACQAIwAjACIAIgAiACAAHwAcABkAFwAVABMA
EgAUABUAFQAUABMAEwATABEAEwAUABUAFQARABEAEgASABIAEgASABIAEQARABEAEQAT
ABEAEQAPAA8AFQAcACYALwA6AEYAUgBbAGIAagBqAFEAIwD4/+D/1v/d/+X/6P/n/+f/
5//j/+P/6P/s/+r/7P/q/+f/5v/m/+j/6v/o/+j/5v/o//D/9//5//v//P////7/AAD+
//3//v8AAAEAAgACAAIAAgADAAMAAwAEAAYABgAFAAUABAADAAIAAQAAAAAAAAAAAAAA
AAAAAAIAAgAAAAAAAAD+//7//f/8//3//v///wEA/////////////wEAAQD/////AAAA
AAAA/v/////////9//z//f/8//3//f/9//3//P/8//3//f/8//7///8AAP7/AAAAAAAA
AgADAAMAAwADAAQABgAHAAcACAAIAAgACgAKAAoACgAIAAkACQAJAAkACQAIAAcABAAC
AAAA/v////z/+v/6//n/9v/1//T/8f/x//H/7//v/+//8v/y/+//7v/t/+z/7P/s/+z/
6//r/+n/6f/p/+r/7P/t/+3/6v/q/+z/7P/u/+//7//v/+3/7f/t/+3/7f/u/+7/7v/w
//D/8P/w//D/8f/x//H/8f/y//L/8v/z//P/9P/0//T/9f/3//X/+P/4//b/9v/4//b/
9v/2//b/9//3//f/9//5//n/+f/5//v/+//7//v/+v/5//j/+P/4//j/9v/2//j/9v/2
//b/+P/4//j/+P/6//r/+v/7//r/+v/6//v//f/9//7//////wAAAAACAAUABgAHAAcA
CgAMAA0ADQALAAoACAAHAAcABgAGAAYABAADAAAA/f/7//n/9//2//b/9//3//b/8//z
//P/8f/x//L/8//z//P/8//0//T/8v/y//L/8v/y//P/9P/1//P/7//x//H/7//3/wQA
DAAVACAAKgA2AD8ASABQAE4ALQD//9j/wv/C/8f/yf/M/8//zf/R/9P/z//Q/9L/1P/W
/9L/y//I/87/zv/O/9D/0P/O/9L/2v/h/+X/5//o/+v/7v/w//D/7//w//L/8//2//b/
9v/2//X/9f/1//b/9P/0//P/8//0//X/9v/3//f/9v/1//T/9P/0//T/9v/y//D/8P/w
//H/8v/y//L/8P/w//D/8f/z//P/8//z//H/8//z//H/8//0//T/9P/0//X/9f/1//f/
+P/7//z///////////8CAAIAAwADAAMABAAEAAQABgAIAAgACAALAA0ADgAPAA0ADgAQ
ABEAFQAWABYAFgAWABYAFgAWABcAGQAaABsAGwAbABoAGQAYABgAGAAYABUAEgAQABAA
EQAOAA0ADAAJAAkACQAHAAcABwAKAAoABgAGAAYABgAGAAYABgAFAAYABQAGAAcABgAG
AAUAAwADAAQABwAIAAYABQADAAEABAAFAAYABwAFAAYABgAGAAYABgAGAAYACAAJAAkA
CQAJAAoACgAKAAkACQAKAAoABwAHAAgABQAIAAgABgAEAAIABAAEAAQABAADAAMAAwAD
AAUABQAFAAUABAADAAIAAQACAAMABAAGAAYABgAEAAQABQACAAEAAAD+//z/+v/4//z/
/P/8//3///8AAAEAAwABAAEAAgADAAEAAgACAAQABgAIAAoACwAMAA4ADwAPAA4ADgAN
AA0ACQAIAAgACAAJAAkABwAFAP///f/7//r/+v/7//v/+v/5//n/+f/3//j/+v/8//3/
+//7//z//P/6//r/+v/6//n/+f/5//n/9//5//f/9//5//3/AgAMABkAJAAqADIAQQBK
AE4AVABLACEA8v/Q/8L/xf/L/9D/1f/X/9n/2//Z/9r/3P/g/+L/4P/b/9j/1v/S/87/
0P/S/9L/0P/S/9n/4f/p/+j/5f/o/+z/7P/v//D/8v/z//T/9P/0//T/9//3//f/+P/4
//j/9//3//f/9//3//f/+v/6//r/+v/6//r/+v/8//r/+P/4//j/+P/4//f/9v/4//j/
+P/5//f/9//3//f/+f/7//v/+f/6//r/+f/4//v//f/+////AgACAAQABAAFAAUABQAF
AAQABAAFAAUABgAIAAkACgALAA4ADwAQABQAFQAVABUAFQAWABgAGQAeACAAIQAiACIA
IgAiACIAIAAhACEAIQAfAB8AHgAdABwAHAAcABwAGwAYABYAFgAUABAADgAMAAoACwAM
AAsACQAJAAwADAAIAAgACAAIAAcABgAFAAMABAADAAQABQAHAAgACAAHAAgACAAKAAoA
CQAJAAgABwAHAAcABwAHAAkACgAKAAoACgAKAAoACgAMAA0ADQANAAsADAAMAAwADQAN
AA4ADgAOAA8AEQAPABAAEAAQABAAEQATABMAEgAUABQAFAAUABIAEQAQAA8AEwAVABcA
GQAYABcAFgAVABUAFQAVABYAFgAWABQAFAAVABIAEQAQABEAEgATABQAFgAWABYAFwAW
ABYAFgAXABYAFQAVABUAFQAWABYAGAAZABoAGwAbABoAHAAdAB0AGwAaABgAFwAUABIA
EQAQAA0ACwAHAAMAAAD///7//v/8//3//f/8//v/+//7//n/+P/4//j/9//1//X/9v/2
//T/9P/0//T/8//z//P/8//z//H/8//3//3/BQAQABwAJwA0AEIAUABXAFwAVAAuAPn/
y/+y/7T/vP+//8P/xP/D/8P/xf/H/83/0P/Q/8r/yv/K/8f/xP/E/8b/yv/K/8j/zP/S
/9r/3//h/+P/5v/n/+j/6v/s/+v/7P/u/+//7v/u/+7/7v/u/+3/7P/s/+3/7v/u/+//
7//v/+//7//u/+7/7v/u/+v/6v/p/+r/6P/m/+b/5v/o/+j/5//m/+j/6P/o/+n/6P/n
/+b/5f/n/+n/6f/n/+f/6P/o/+j/6v/r/+v/6//q/+r/7P/s/+3/7f/t/+3/8P/w//H/
8f/y//T/9f/2//b/+P/4//j/+v/7//v/+//9//7/AAABAAEAAgACAAIABgAGAAYABgAG
AAcABwAHAAUABQAEAAMAAAAAAAAAAAD9//r/+P/4//j/9v/2//b/8f/x//H/7//t/+3/
8P/w/+7/7v/u/+7/7//u/+3/6//q/+n/6v/r/+3/7v/u/+3/7v/u//D/8P/t/+3/7P/r
/+3/7f/t/+3/7f/u/+7/7v/s/+z/7P/s/+//8f/y//P/8v/y//H/8P/x//H/8v/y//H/
8f/y/+//7v/w//D/7v/u/+7/7v/v/+//7//v/+//7//v/+//7f/t/+3/7f/t/+3/7f/u
/+//8P/v//D/8f/u/+3/7P/s/+z/7P/s/+7/7v/u/+//8P/w//D/8f/z//P/9P/1//X/
9v/2//j/+f/6//v/+//6//z//f/9////AAAAAAEA///+//7//v///////f/7//f/9f/z
//L/8P/x//H/8P/w//H/8v/x//H/8v/z//P/7//v//D/8P/u/+7/7v/u/+v/6//r/+v/
6//t/+3/6f/n/+v/8P/4/wEACgAUACQANQBCAEwAVABXAEMAGgDo/77/r/+z/7r/uf+9
/8P/xf/F/8T/xP/G/8r/zP/P/8z/yP/E/8T/xv/I/8j/yv/O/9P/1//b/+D/4//k/+j/
6v/r/+z/7v/v/+7/7v/u/+7/8P/x//L/9P/y//L/8f/x/+//7//v/+//8P/w//D/8P/v
//D/8f/0//L/8P/w//D/8v/y//H/8P/y//L/8v/z//P/8//z//P/8//1//X/8//3//j/
+P/4//r/+//7//v/+//6//v/+v/7//v/+//7//r/+v/7//v/+v/8//3//v/+/wAAAAAA
AAMABQAGAAcABgAGAAcABwAHAAgACAAIAAwADAAMAAwADAANAA0ADQAPAA8ADgANAAsA
CgAJAAgABwAEAAIAAgADAAAA///+//3//f/9//v/+v/5//v/+v/3//b/9f/0//T/9P/0
//P/8//x//H/8f/v//D/8P/v//D/8P/y//L/8//z//L/8f/z//P/8//z//P/9P/0//T/
9v/2//b/9v/0//X/9f/1//X/9v/2//b/9f/1//b/9v/0//X/9//1//L/8v/y//L/8f/z
//P/9P/2//b/9v/2//b/9f/0//P/9P/1//b/9//2//X/9P/z//b/9//4//r/+P/4//b/
9v/4//b/9v/2//j/+P/4//j/+v/6//r/+//8//z//P/9//v/+//8//3/+//8//z//v8B
AAIAAwADAAQABgAHAAcABgAGAAUABQABAAAAAAAAAP7//f/6//f/9f/z//H/8P/v/+//
7v/s/+3/7f/t/+v/7f/u/+//7//t/+3/7v/u/+7/7v/u/+7/7f/t/+3/7f/t/+3/6//l
/+n/7f/w//r/BwASABoAKgA7AEQASABIADcADwDe/7z/sP+z/7X/tv+7/7//v/+//7//
wP/A/8D/xP/E/7//uv+8/77/wP++/77/wP/G/87/1f/V/9P/1P/d/+D/4v/k/+T/5P/l
/+X/5P/k/+T/5P/l/+X/5f/m/+f/6P/o/+n/6f/p/+n/6f/p/+j/5//m/+b/5v/m/+j/
5//m/+f/6P/m/+b/5f/k/+P/4v/h/+H/3//f/9//3//f/+H/4f/f/+P/5P/k/+T/4v/j
/+P/4//j/+L/4//i/+X/5f/l/+X/5P/k/+X/5f/m/+j/6f/q/+z/7v/u/+7/7f/t/+z/
6//t/+7/8P/x//X/9v/2//b/+P/4//j/+P/4//n/+f/5//n/+f/4//f/+P/4//j/+P/1
//L/8P/w/+3/6v/p/+j/5//n/+f/5f/l/+X/6P/o/+X/5P/j/+L/5v/m/+b/5f/j/+H/
4f/h/+P/5P/k/+P/4v/i/+T/5P/l/+X/5P/j/+b/5//o/+n/6f/q/+r/6v/r/+z/7f/u
/+z/7f/t/+3/7P/s/+v/6v/r/+v/7P/s/+3/7//y//H/7v/u/+7/7v/x//P/8//y//L/
8P/w//D/8P/w//H/8f/x//H/7//v/+//7//x//H/8f/x/+//7//v//D/7//u/+v/6v/t
/+z/7f/u/+z/7P/s/+z/8P/w//D/8f/y//L/8v/z//P/8//0//X/9f/2//b/+P/5//r/
+//7//3/AAACAAMAAQAAAP7//f/7//r/+v/6//z/+//4//X/7//t/+v/6v/s/+3/7f/s
/+v/6//r/+n/5//o/+n/6f/l/+X/5v/m/+b/5v/m/+b/5f/l/+X/5f/l/+P/4f/n/+v/
7f/2/wAACwAWACIALgA5AEAARgA8ABMA4/++/7D/sv+3/7n/uv+//8X/x//D/8P/xv/K
/8r/xP/C/8H/wP/A/77/vv/A/77/vP/C/8z/z//R/9X/2v/d/97/2v/a/9n/2v/c/93/
3v/e/97/3v/h/+H/4f/i/+H/4P/e/93/3f/d/93/3f/e/97/3v/e/97/3v/e/+D/4P/e
/97/3v/e/97/3f/c/9z/3P/c/93/2//b/9v/2//b/93/3f/b/9//4P/g/+D/4P/h/+H/
4f/g/+D/4v/i/+X/5f/l/+X/5v/m/+f/5//o/+r/6//s/+r/7P/s/+z/8P/x//H/8f/z
//T/9v/3//n/+v/6//r//P/8//z//P/+///////////////+//3/+v/6//r/+v/7//j/
9v/2//X/8v/x//D/7f/t/+3/6//p/+n/7P/s/+v/7P/t/+7/8P/w//D/7//v/+3/7f/t
/+v/7P/s/+v/7P/s/+7/7v/r/+v/6v/p/+n/6f/p/+n/6v/s/+3/7v/v//D/8f/y//T/
9f/1//X/9P/0//P/8v/z//P/9P/0//L/8//1//P/8P/w//D/8P/1//f/+P/3//b/9f/0
//X/9f/1//X/9f/1//X/9f/z//P/8//z//P/8//z//T/9P/0//L/8v/0//L/8v/y//T/
9P/0//T/+f/6//v//f/9//z/+//7//v/+//8//3/+//8//z//v8BAAIAAwADAAMABAAE
AAMAAwAEAAQABQAAAP7//f/8//r/+f/2//P/7//t/+v/6v/q/+v/6//q/+v/6//r/+n/
6f/q/+v/6//n/+f/6P/o/+j/6P/o/+j/5f/l/+X/5f/n/+f/5f/j/+X/6//2/wYAEQAa
ACYANAA9AEIASAA8ABEA2f+w/5z/nv+j/6v/sP+z/7X/t/+5/73/wv/E/8L/wP/A/73/
vP+6/7j/uP+6/7j/tv+4/8D/y//V/9n/2v/f/+L/4P/i/+L/4v/j/+P/5P/k/+T/5P/j
/+P/4//k/+T/5P/j/+P/4//j/+P/4//k/+T/5P/k/+L/4v/i/+T/4v/g/+D/4P/i/+L/
4f/g/+L/4v/i/+P/5f/l/+X/5f/n/+n/6f/n/+f/6P/o/+j/6P/p/+n/6f/r/+z/7//w
//H/8f/x//H/9P/0//X/9f/2//j/+f/6//r//P/8//z//v////////8AAAIABQAHAAkA
CgAKAAoADAAMAAwADAAMAA0ADQANAA0ADQAMAAsACQAIAAcABgADAAAA/v/+//3/+v/5
//j/8//z//P/8f/v/+//8v/y//L/8v/y//L/8//y//H/7//t/+v/6//r/+3/7v/u/+3/
7P/s/+7/7v/r/+v/6v/p/+v/6//r/+v/6//s/+z/7P/q/+r/6v/q/+z/7f/t/+3/7P/s
/+v/6v/r/+v/7P/s/+r/6f/p/+X/4P/o//D/8P/s/+v/6v/p/+j/6//r/+v/6//p/+n/
6f/p/+f/5//n/+f/5//n/+f/6P/q/+r/6P/o/+r/6P/o/+j/6v/q/+r/6v/u/+7/7v/v
/+3/7P/r/+v/7P/t/+//8f/x//L/8v/0//f/+P/5//n/+v/8//3//f/8//z/+//7//n/
+P/4//j/+v/5//b/8//x/+//7f/s/+r/6//r/+r/5//n/+f/5f/j/+T/5f/l/+X/5f/m
/+b/5v/m/+b/5v/n/+f/5//n/+X/5f/l/+P/4//l/+r/8P/5/wIAEAAeAC8APgBKAE4A
TQA9ABAA2v+0/6f/q/+w/7P/tf+3/7n/uf+2/77/xv/I/8j/yf/E/8D/wP/A/77/wv/A
/77/wv/N/9X/2//c/9v/2v/e/+L/5f/m/+j/6f/q/+r/6v/q/+z/7f/u//D/8P/w/+//
7//w//H/8v/z//T/9P/0//T/8v/y//L/9P/y//D/8P/w//D/8P/v/+7/7v/u/+7/7//y
//P/9P/1//P/9f/1//P/9v/4//n/+v/8//3//f/9//3//P/9//z///////////8AAAAA
AQABAAIABAAFAAYABQAGAAUABAAHAAkACgALAAkACgAMAA0ADAAMAAsACgANAA4ADwAQ
ABIAEwATABMAFAAVABUAFQATABIAEQAQABEADgAMAAwACQAGAAUABAADAAMAAwABAP//
//8CAAIA///+//3//P/8//z//P/7//v/+f/5//n/+//8//z/+//4//j/+v/6//f/9//2
//X/9f/1//X/9f/2//j/+f/6//r/+v/6//r/+P/5//n/+f/5//r/+v/6//f/9//4//j/
+P/5//v/+f/2//b/9v/2//f/+f/5//j/9v/4//n/+v/7//z//P/7//r/+f/3//f/9//3
//X/9f/1//X/9f/1//X/9v/2//b/9P/0//X/8v/x//D/8//0//X/9v/3//b/9f/1//j/
+P/4//n/+f/5//r/+//5//r/+v/8//3//v///////v8AAAEAAQABAAIAAgADAAEAAAAA
AAAAAAD///z/+f/2//X/9P/0//P/8//y//D/7f/t/+3/6//s/+7/8P/x/+3/7f/u/+7/
7//w//H/8v/x//H/8f/x/+n/7f/x/+3/6//t//T//P8HABgAJAAsADcAQgBOAFYASwAj
APD/xv+y/7P/u/+8/73/w//H/8X/xf/G/8j/yP/E/8b/xf/G/8T/wv/E/8j/zP/K/8j/
zP/T/9X/2f/e/9//4P/k/+L/4//k/+b/5//q/+r/6v/q/+n/6f/p/+r/6P/o/+f/5//o
/+n/6v/r/+r/6v/q/+r/6v/q/+r/7P/q/+j/6P/o/+b/5v/l/+T/4v/i/+L/4//l/+X/
5f/l/+f/6f/p/+f/6f/q/+r/6v/s/+3/7f/t/+3/7P/t/+z/7//v/+//7//w//D/8f/x
//D/8v/z//T/8v/0//T/9P/2//f/9//3//n/+v/8//3///8AAAAAAAAAAAAAAAAAAAAA
AQABAAEAAQABAAAA/////wAAAQACAP///P/6//r/9//0//P/8v/w//H/8v/x//H/8f/0
//T/8f/w/+//7v/u/+7/7v/t/+3/6//r/+v/6//s/+z/6//q/+r/7P/s/+v/6//q/+n/
6//r/+v/6//p/+r/6v/q/+j/6P/o/+j/6P/p/+n/6f/p/+r/6v/q/+n/6f/q/+r/6P/p
/+v/6f/q/+r/6v/q/+n/6f/n/+T/5v/n/+n/6//p/+n/6f/p/+f/6P/o/+j/5v/k/+T/
5f/j/+P/4//j/+P/4//j/+L/4v/i/+L/4v/g/9//3v/e/97/3//f/+D/4P/h/+L/4v/h
/+H/4P/g/9//4P/i/+T/5f/s/+v/6P/m/+b/5v/m/+n/6v/r/+z/6f/o/+f/5v/l/+T/
4//i/9//3v/d/9z/2f/Y/9f/1v/V/9T/0//S/9H/0P/P/87/zP/M/8z/zP/K/8r/yv/K
/8j/yP/I/8j/y//M/83/zv/L/8r/yf/I/8//1P/Z/97/6f/0////CgANABAAEwAWAAIA
7v/a/w==
         </WaveFormData>
      </LeadData>
   </Waveform>
</RestingECG>
