# Supplementary material for: Detection of Left Atrial Enlargement Using a Convolutional Neural Network-Enabled Electrocardiogram
Source: Front Cardiovasc Med. 2020 Dec 17;7:609976. doi: 10.3389/fcvm.2020.609976 (PMC7773668; doi:10.3389/fcvm.2020.609976)
Supplement: Supplementary file 3 [file Data_Sheet_3.ZIP › normal2/1802018030_11166_0000002B.XML]

<?xml version="1.0" encoding="Windows-1252"?>
<!DOCTYPE RestingECG SYSTEM "restecg.dtd">
<RestingECG>
   <PatientDemographics>
      <PatientID>1802018030</PatientID>
      <PatientAge>65</PatientAge>
      <AgeUnits>Years</AgeUnits>
      <Gender>Male</Gender>
      <PatientLastName>linzhanguang</PatientLastName>
   </PatientDemographics>
   <TestDemographics>
      <DataType>Resting</DataType>
      <Site>1</Site>
      <AcquisitionDevice>MAC55</AcquisitionDevice>
      <Status>Unconfirmed</Status>
      <Priority>Normal</Priority>
      <AcquisitionTime>09:24:53</AcquisitionTime>
      <AcquisitionDate>12-15-2015</AcquisitionDate>
      <CartNumber>1</CartNumber>
      <AcquisitionSoftwareVersion>009C</AcquisitionSoftwareVersion>
      <XMLSourceVersion>MAC5000 v1.0</XMLSourceVersion>
   </TestDemographics>
   <RestingECGMeasurements>
      <VentricularRate>95</VentricularRate>
      <AtrialRate>95</AtrialRate>
      <PRInterval>180</PRInterval>
      <QRSDuration>84</QRSDuration>
      <QTInterval>346</QTInterval>
      <QTCorrected>434</QTCorrected>
      <PAxis>78</PAxis>
      <RAxis>67</RAxis>
      <TAxis>61</TAxis>
      <QRSCount>16</QRSCount>
      <QOnset>212</QOnset>
      <QOffset>254</QOffset>
      <POnset>122</POnset>
      <POffset>183</POffset>
      <TOffset>385</TOffset>
      <ECGSampleBase>500</ECGSampleBase>
      <ECGSampleExponent>0</ECGSampleExponent>
   </RestingECGMeasurements>
   <Diagnosis>
      <Modality>Resting</Modality>
         <StatementCount>2</StatementCount>
         <LabelText>12SL ��ϳ���</LabelText>
      <DiagnosisStatement>
         <StmtFlag>ENDSLINE</StmtFlag>
         <StmtText>�������</StmtText>
      </DiagnosisStatement>
      <DiagnosisStatement>
         <StmtFlag>ENDSLINE</StmtFlag>
         <StmtText>���� ECG</StmtText>
      </DiagnosisStatement>
   </Diagnosis>
   <Waveform>
      <WaveformType>Rhythm</WaveformType>
      <WaveformStartTime>0</WaveformStartTime>
      <NumberofLeads>8</NumberofLeads>
      <SampleType>CONTINUOUS_SAMPLES</SampleType>
      <SampleBase>500</SampleBase>
      <SampleExponent>0</SampleExponent>
      <HighPassFilter>16</HighPassFilter>
      <LowPassFilter>150</LowPassFilter>
      <ACFilter>NONE</ACFilter>
      <LeadData>
         <LeadByteCountTotal>10000</LeadByteCountTotal>
         <LeadTimeOffset>0</LeadTimeOffset>
         <LeadSampleCountTotal>5000</LeadSampleCountTotal>
         <LeadAmplitudeUnitsPerBit>4.88</LeadAmplitudeUnitsPerBit>
         <LeadAmplitudeUnits>��V</LeadAmplitudeUnits>
         <LeadHighLimit>2147483647</LeadHighLimit>
         <LeadLowLimit>268435456</LeadLowLimit>
         <LeadID>I</LeadID>
         <LeadOffsetFirstSample>0</LeadOffsetFirstSample>
         <FirstSampleBaseline>0</FirstSampleBaseline>
         <LeadSampleSize>2</LeadSampleSize>
         <LeadOff>FALSE</LeadOff>
         <BaselineSway>FALSE</BaselineSway>
         <ExcessiveACNoise>FALSE</ExcessiveACNoise>
         <MuscleNoise>FALSE</MuscleNoise>
         <LeadDataCRC32>2942653891</LeadDataCRC32>
         <WaveFormData>
+P/4//j/+P/5//r/+//8//r/+f/5//n//P/9//3//f/7//v/+v/6//3//f///wAAAQAB
AAEAAQD////////+/wAAAAD+//v/+f/4//f/9v/2//b/9v/1//X/9f/1//T/9v/2//X/
9f/z//P/8v/y//L/8v/y//L/8v/z//T/9f/z//P/8//z//P/8//z//L/8v/y//P/8//z
//P/8//z//P/9P/3//z/////////BwARAB0AKAAwADgAQgBIAEwATgBFAC8AGQAGAO3/
2f/Q/8X/vP+6/7//w//J/9H/1//a/+D/5P/n/+r/7P/u/+//8P/0//P/8v/y//H/8v/y
//L/8v/0//X/9v/2//b/9v/2//j/9v/1//X/9f/1//X/9v/2//j/+P/4//j/9v/3//f/
+P/7//z//P/8//r/+v/6//r//P/9//7////+//7//f/8//3///8BAAIAAAABAAEAAgAF
AAYABwAJAAcACgAMAA0ADQAPAA8ADwASABMAEwAUABYAFgAXABgAGAAXABUAFAAVABYA
FQAWABUAFgATABAADgAOAA4ADAALAAsACwAJAAcABwAFAAQABQAFAAUABQAEAAIAAgAB
AAEAAQD//////f/9//3//f/9//v/+//7//v/+//9//3//P/7//v/+//5//n/+f/5//n/
+f/5//r/+v/5//n/+P/4//n/+v/6//n/+f/5//n/+f/5//n/+//7//v//P/8//n/+f/6
//r/+//7//z//v/8//z//P/8//7//v/+/////v/9//z/+//9//3//f/9//////////3/
/f/9//3//f/9//3//f/9//7//v/+//7//v/8//z//P/8//z///8AAAEAAQAAAP//////
/wEAAQABAAEA///+//7//f///wAAAQABAAEAAQABAAEAAQAAAAAAAAAAAP3//f/8//n/
+P/4//j/+v/5//n/+f/3//b/9v/2//f/9//3//f/9P/0//T/9P/1//b/9v/3//f/9//3
//f/9v/1//T/8//z//L/8v/y//X/9f/1//X/9f/z//P/9P/1//j/+////wUADQATABkA
JgAwADgAPgBIAEoASAA/ACsAFwAEAOn/1f/O/8f/vv++/8P/xf/H/9H/2//e/+L/5v/p
/+r/7P/u/+//8P/u/+//8P/y//P/9P/0//T/9P/0//X/9v/2//T/9P/0//b/+P/3//f/
9//3//f/+P/4//j/+P/4//j/9v/3//f/+P/5//r/+v/6//r/+v/6//r//f/9//3//f/9
//7//v/+//7///8AAAAAAgADAAMABAAGAAYABgAHAAcACgAMAA0ADQAPAA8ADwAQABEA
EQASABQAFAAVABYAFwAXABYAFgAWABYAFAAUABIAFAASABAADgAOAA4ADAANAA0ADQAL
AAcABwAFAAQABQAFAAUABQAEAAIAAgABAP/////9//3//v///wAAAQAAAP3//P/7//v/
+//9//3//P/7//v/+//7//v/+//7//v/+//7//z/+v/5//n/+P/6//v//P/8//n/+f/5
//n/+//7//v//f/9//3//v/+//3//f/+//7//v/9//3//v8AAAAAAAAAAP///v/9//3/
/v///wAAAQD//////////wEAAQABAP//AwADAAMAAwABAAEAAwADAAQAAgACAAIAAgAC
AAIAAgABAAMAAwAEAAUABQAFAAUABQAEAAQABQAFAAYABgAGAAUABwAHAAcABwAJAAgA
CAAIAAgABQAFAAQAAgAAAP///v8AAP////////3//P/8//z//P/9//7////9//z/+//6
//z//P/7//v//f/9//3//f/8//v/+v/5//z//P/9//7//P/7//r/+f/5//n/+//+/wMA
BAABAAEACwAVABkAIwAuADgAQgBKAFAAUgBUAE8APQAnABQA+f/j/9b/zf/G/8j/yf/J
/9P/3f/h/+j/8P/u/+3/8v/0//T/9//4//j/+v/6//v/+//6//r/+v/6//r/+//8//z/
/v/+//7/AAAAAP////////////8AAAAAAAAAAAAAAAAAAAEAAQACAAMABAAEAAQABAAE
AAQABAAFAAUABQAFAAcACAAIAAgABgAHAAgACAAKAAsACwAMAA4ADgAOAA8ADQAQABIA
EwATABUAFQAVABoAGwAbABwAHAAcAB0AHgAfAB8AHgAeABwAHAAaABoAHAAeABwAGgAY
ABgAGAAWABMAEwATABEAEQARAA8ADgANAA0ADQANAAoACAAIAAcACAAJAAgACQAHAAcA
BwAHAAUAAwADAAMAAwADAAUABQADAAEAAAD//wAAAQACAAMAAwADAAMABAACAAEAAQAA
AAIAAwAEAAQAAwADAAMAAwADAAMAAwAFAAQAAwADAAIAAwADAAQABAAGAAUABQAGAAUA
BAADAAIABAAEAAQABQAFAAUABQAFAAUABQAFAAUABQAFAAUAAwAFAAUABQAFAAUABQAF
AAUACAAGAAQAAgAFAAYABwAIAAYABgAGAAUABwAHAAgACQAJAAkACQAJAAYABgAHAAcA
CwAMAA0ADQANAA0ADQANAA0ADAAMAAwACAAFAAUABAAFAAQABAAEAAIAAQABAAEAAQAA
AAAAAAD//////////wAAAAAAAAAAAAAAAP/////9//3//f/9/////////////f/8//z/
/P//////////////AQD//wAAAwAGAAsADwATABcAHwArADgAQgBMAFQAWgBeAFwAUQA5
ACEADADx/93/1P/N/8r/yv/R/9P/2f/j/+n/7P/y//T/8//2//z//P/7//r//P/8//z/
/f/9/wAAAAAAAAAA/v///wAAAAACAAIAAgAEAAMAAQAAAP//AQABAAIAAgAEAAQABAAE
AAIAAwADAAQABQAGAAYABgAGAAYABgAGAAkACQAJAAkACQAKAAoACgAKAAsADAAMAA4A
DwAPABAAEAAQABAAEQATABYAGAAZABkAGwAbABsAHgAfAB8AIAAhACIAJAAmACQAIwAh
ACAAIgAiACAAIAAgACIAIAAeABoAGgAaABgAFwAXABcAFQAUABUAFAAUABIAEQAQAA8A
EAAOAA4ADQANAA0ACwALAAkACQAJAAkACwAJAAkACQAHAAcACQAJAAgABwAHAAcABQAF
AAUABQAHAAcABwAIAAYABQAFAAQABAAFAAYABgAGAAcACAAJAAgABwAGAAcACQAJAAoA
CgAHAAcACAAIAAoACQAJAAoACgAKAAoACgAIAAgACAAJAAkACQAJAAkACQAJAAkACQAJ
AAkACQAHAAcABwAHAAcACAAJAAoACwAOAAwADAAMAAwADAAMAAwADAAMAAsADQANAA4A
DwANAA0ADQANAA4ADgAPAA8AEQASABMAEwARABEAEQARABMAEgASABIADgALAAsACgAL
AAoACgAKAAgABwAHAAcACQAIAAgACAAFAAUABQAFAAQABAAEAAQABAAEAAMAAwAFAAUA
BQAFAAQAAwACAAEAAwACAAIAAgAFAAUABQAFAAMAAwADAAYACwAMAA0AEQAXAB8AKQAz
AEIATgBYAGAAZABmAGYAVwA7ACcAEgD3/+X/2v/R/8r/zv/T/9n/4f/p/+//9P/4//j/
+f/+/wAA/v/9/wQACAAHAAYABgAFAAUABAADAAIABAAFAAYABgAGAAYABgAIAAoACQAJ
AAkACQAJAAoACgAMAAwADAAMAAoACwALAAwACwAMAAwADAAOAA4ADgAOAA0ADQANAA0A
EQASABIAEgASABMAFAAUABQAFQAVABYAGgAaABoAGwAZABwAHgAfACEAIwAjACMAIgAh
AB8AHgAcABoAGQAYABkAGQAYABgAFgAWABQAFAASABQAEgAQABAAEAAQAA4ACwALAAsA
CQAJAAkABwAGAAUABQAFAAUABAACAAIAAQADAAMAAQABAAAA///+//3//v/9//7////7
//v//f/9//7//f/9//3//f/9//3//f/7//v/+//8//7//f/9//z//P/9//7//v/7//v/
+//7//v/+//7//3/+//7//z//P/9//3//v/+/wAA/////wAAAAAAAAAAAAAAAAAAAAAB
AAAA///+//3////////////9//3//f/7////////////AQABAAEAAQD+/wIAAAD+////
AAABAAIABAAEAAQAAwABAAEAAgADAAUABQAFAAUAAgACAAMAAwAHAAgACQAJAAkACQAJ
AAkACQAIAAgACAAGAAMAAwACAAEAAAAAAAAAAAD///////////7//v/+//3//f/9//3/
+v/6//r/+v/8//z/+//7//n/+f/5//n/+v/7//z//f////7//v/+//3//f/9//3/+f/5
//3/AgD//wAABwAPAA8AFQAfACcAMAA8AEgATgBWAFwAWABRAD0AJwAUAPn/4f/W/8//
xv/E/8n/0f/X/9//4f/k/+r/7v/x//T/9P/2//n/+v/2//n/+v/8//3//P/8//z//P/8
//3//v/+//7//v/+/wAA/v/9//3//f/+////AQACAAIAAgACAAIAAAABAAEAAgADAAQA
BAAEAAQABAAEAAQABwAHAAcABwAIAAgABwAGAAcACQALAAwADAANAA0ADgAQABAAEAAR
AA8AEgAUABUAFgAZABoAGwAeAB8AHwAgACAAIAAhACIAIQAhACAAIAAiACIAIAAgAB0A
HgAbABgAGQAaABsAGgAXABcAFwAVABUAFQATABIAEQARABEAEQAOAAwADAALAAsACwAJ
AAkABwAHAAcABwAJAAcABwAHAAcABwAJAAkABgAFAAUABQAFAAUABQAFAAMAAwADAAQA
BAADAAMAAgADAAUABwAIAAUABQAFAAUABwAHAAcACQAJAAkACgAKAAcABwAIAAgACQAJ
AAoADAALAAoACQAIAAYABgAGAAcACQAJAAkACQAHAAcABwAHAAgACQAKAAkACQAJAAkA
CQALAAsACwALAAwACgAKAAoACgAKAAwADAAMAAsACwALAAwADQANAA0ADQANAAwADAAN
AA0ADQAOAA8ADwAQABEAEgATABEAEAAQABAADAAJAAkACAAHAAYABgAGAAQAAwADAAMA
BQAEAAQABAADAAMAAwADAAAAAAAAAAAA/v/+//3//f/+////AAABAAAA///+//3//f/8
//z//P/7//v/+//7//3/AQABAAAAAQACAAcACwANABEAHQApADIANgA+AEYATABQAFAA
RwA1AB8ACgDv/9v/0v/J/8D/wv/F/8f/zf/X/9//4v/i/+T/6//w//D/8P/v/+7/7v/v
//D/8v/z//L/8v/y//L/9P/1//b/9v/z//L/8f/y//P/8//0//X/9f/1//b/9v/2//b/
9v/2//b/9//3//j/+P/4//f/9v/3//j/+f/6//v/+//7//v/+//8//z//P/+////AAAA
AAAAAQABAAIABgAGAAYABwAGAAgACQAJAAoADQAOAA8AEAARABEAEgAUABQAFQAWABcA
FwAWABYAFgAWABQAFAAUABYAFAASAA4ADgAOAAwADQANAA0ACwAHAAcABQAEAAMAAwAD
AAMABAACAAIAAQABAAEA//////3//f/9//3//f/7//v/+//5//n/+//7//r/+f/5//n/
+f/5//n/+f/7//v/+//8//r/+f/5//j/+v/7//z//P/5//n/+f/5//v/+//7//3//P/7
//v/+v/6//v//f/+//3/+//6//r/+v/6//r/+v/8//z//P/9//z/+//6//n/+//7//v/
+//5//n/+f/3//f/9//3//f/+//7//f/9f/2//b/9v/2//b/9//4//n/+f/3//f/+P/5
//f/9//3//f/9P/0//X/9f/2//b/9v/1//b/9//4//n/+P/2//X/9P/z//H/8v/y/+//
7v/u/+7/7v/t/+3/7f/r/+r/6v/q/+v/6//r/+v/6v/q/+r/6v/q/+r/6f/p/+f/5//n
/+f/6f/p/+n/6f/n/+b/5v/m/+f/5//n/+f/5//l/+f/6P/r/+r/7f/x//X//f8FAAkA
EAAeACgALAA0ADwAPgA5AC8AGQAEAPH/2//G/7v/tP+u/7H/uf+9/7//x//O/9L/1P/V
/9j/3P/g/9//3v/e/97/3v/f/9//3v/e/97/3v/e/9//4P/g/97/3v/e/+D/3v/d/93/
3f/f/9//4P/g/+L/4v/i/+L/4P/h/+H/4v/h/+L/4v/i/+L/4v/i/+L/5P/l/+b/5//n
/+j/6P/o/+r/6//s/+z/7P/t/+3/7v/y//L/8v/z//L/9P/1//X/9//5//n/+f/+////
//8AAAAAAAABAAIAAQABAAAAAAACAAIAAAAAAAAAAgAAAP7//P/8//z/+v/5//n/+f/3
//X/9f/z//L/8f/x//H/8f/y//D/8P/v/+//7//t/+3/7f/t/+3/7f/r/+n/6f/p/+f/
5//p/+n/6v/p/+n/6f/p/+n/6f/p/+n/6f/p/+r/7P/r/+v/6v/p/+n/6f/o/+j/6f/q
/+v/6v/p/+j/6f/q/+v/7f/u/+z/6//r/+r/7P/r/+v/7P/s/+z/7P/s/+z/7P/s/+3/
7f/t/+3/7f/t/+3/7f/t/+//7//v/+3/7//v/+//7//v//D/8P/w//D/8P/w//D/8P/v
/+//7//w//H/8//z//P/8//y//L/8//z//T/9P/0//P/9v/3//j/+f/3//b/9v/2//b/
8//z//L/8f/w//D/8P/u/+3/7f/t/+//7v/u/+7/6//r/+v/6//s/+z/7P/s/+z/7P/r
/+v/6//r/+v/6//t/+3/7f/t/+3/7P/s/+z/6//r/+v/6//r/+v/6//s/+//8v/1//f/
/f8HAAsAEQAaACYAMgA8AEQASABKAEMALwAXAAQA6//R/8T/v/+4/7T/t/+9/8P/y//T
/9j/2v/e/+H/5P/o/+j/6f/o/+b/6P/o/+n/6f/s/+z/7P/s/+z/7f/u/+7/7v/u/+7/
8P/w/+//7//v//H/8f/y//L/8v/y//L/8v/w//H/8f/y//H/8v/y//L/9P/0//T/9P/z
//P/8//z//f/+P/4//j/9v/3//j/+P/6//v/+//8//7//v/+////AQAEAAYABwAFAAcA
BwAHAAoACwALAAwADgAOAA8AEAAPAA8ADgAOAA4ADgAMAAwADgAQAA4ADAAMAAwADAAK
AAgABwAGAAMAAwADAAEAAAD9//3//f/9//7//P/8//v/+f/5//f/9//5//n/+f/5//n/
9//3//f/8//z//X/9f/2//X/9f/1//X/9f/1//X/8//z//P/9P/0//P/8//y//L/8//0
//T/9f/1//X/9f/z//P/8//1//X/9f/2//b/9//3//j/+P/4//f/9//4//b/9v/2//b/
9P/0//T/9f/2//f/+P/5//n/+f/5//n/9//3//f/9f/3//f/9//3//f/9//3//f//P/8
//z/+v/6//r/+v/6//r/+v/6//n/+//7//z//f/7//v/+//7//z//P/9//3///8AAAEA
AQABAAEAAQABAAEAAAAAAAAA/P/5//n/+P/3//b/9v/2//j/9//3//f/9//2//b/9v/1
//X/9f/1//T/9P/0//T/9P/0//P/8//x//H/8f/x//P/8//z//P/8//y//L/8v/x//H/
8f/x//P/8//x//T//f/+//v///8HAA8AGQAlADAANgA+AEoAVABYAFQARQApABEA/P/l
/8//xP+9/7r/vv/D/8n/z//V/9v/4P/k/+b/6//q/+r/7P/t/+z/8P/w//D/8f/x//D/
8P/w//D/8v/z//T/9P/y//L/8v/0//T/8//z//P/8f/x//L/8v/y//L/8v/y//L/8//z
//T/9f/2//b/9v/2//b/9v/2//n/+f/5//n/+v/6//n/+P/6//v//P/8//r/+//7//z/
//8AAAEAAwACAAQABQAFAAcACQAJAAkADAANAA0ADgAOAA4ADwAQABMAEwASABIAEQAQ
AA0ADAAKAAwACgAIAAcACAAJAAgABwAHAAcABQAFAAUAAwACAAEAAQABAAEA/v/8//z/
+//5//n/9//3//X/9f/1//X/9//1//X/9f/z//P/9f/1//b/9f/1//X/8//z//P/8//x
//H/8f/y//T/8//z//L/8v/z//T/9P/0//X/9v/3//T/8//y//P/9f/1//b/9v/1//X/
9v/2//b/9f/1//b/9P/0//T/9P/0//T/9P/1//X/9f/1//X/9//3//f/9//1//X/9f/z
//X/9f/1//X/8//z//P/8//2//b/9v/2//b/9f/1//b/+P/4//j/+P/4//j/+P/4//f/
+f/5//r/+//7//v/+//7//r/+v/7//v/+//8//3//f////////////3//P/8//z/+v/3
//f/9v/3//b/9v/2//X/8//y//H/8f/w//D/8P/x//H/8f/x//L/8v/y//L/8P/w/+//
7//t/+3/7f/t/+7/7//w//H/8f/w//D/8P/v/+//7//v/+//8f/v/+7/8f/4//v/+/8B
AA8AGQAjACwANgBEAEoATgBQAFAAQQApABEA+P/d/8//yP+//7b/tv+9/8P/y//T/9n/
3P/i/+T/5//o/+r/6v/r/+z/7v/s/+z/7f/t/+7/7v/u/+7/7v/v//D/8P/u/+7/7v/w
//P/8//0//X/9P/z//P/8v/y//L/8v/y//T/9f/1//b/9//4//j/+P/2//b/9v/2//n/
+f/5//n/+//8//z//P/8//3//v/+//7//////wAABAAEAAQABQADAAYACAAJAAkACwAL
AAsAEAARABEAEgAQABAAEQASABUAFQAUABQAEwASAA8ADgAQABIAEAAOAA0ADgAPAA4A
CwALAAsACQAHAAcABQAEAAMAAwADAAMAAAD+//7//f/+/////v////7//f/8//v//P/7
//z//f/5//n/+//7//j/9//3//f/+P/5//r/+//5//n/+f/6//j/9//3//b/9P/1//b/
9v/3//f/9//3//X/9f/1//f/9//3//j/+P/5//n/+v/6//n/9//2//b/9//4//n/+v/4
//j/+P/5//n/+f/5//n/+f/5//n/+f/5//n/+f/3//n/+f/5//n/9//3//f/9//4//j/
+P/4//r/+//7//r/+v/4//j/+v/8//z//P/8//z//P/8//v/+//7//z//f/7//v/+//7
//z//P/9//3/AQACAAMAAwABAAEAAQABAAMAAgACAAIA/v/7//v/+v/3//b/9v/2//j/
9//3//f/9//2//b/9v/3//f/9//3//T/9P/0//T/9P/0//P/8//x//H/8f/x//H/8f/x
//H/8//y//L/8v/z//P/8//z//P/8f/x//T/9f/2//v/AQAFAAkAEQAbACQALgA8AEIA
SABOAFAASQAzAB0ACgDx/9n/zv/F/7z/uP+//8X/yf/R/9n/2v/c/+T/6f/q/+r/7P/t
/+7/7v/w//D/8f/x//L/8v/y//L/8v/z//T/9P/0//T/9P/2//b/9f/1//X/9f/1//b/
9v/2//b/9v/2//j/+f/5//r/+f/6//r/+v/4//j/+P/4//v/+//7//v//f/+//7//v/8
//3//v/+/wAAAQABAAIABAAEAAQABQADAAYACAAJAAkACwALAAsADwARABIAFAAUABQA
FQAWABUAFQAUABQAFgAWABQAFAASABQAEgAQAA4ADgAOAAwADQANAA0ACwAJAAkABwAG
AAUABQAFAAUABgAEAAQAAwACAAEA/v/9//3//f/9//3////9//3//f/7//v//f/9//z/
+//7//v/+f/5//n/+f/7//v/+//8//7//f/9//z/+//7//v/+v/7//v/+//7//r/+f/4
//n/+v/7//3//v/7//v//P/8//z/+//7//z//v/+//7//v/9//z/+//7//z//f/+////
/f/9//3//f/9//3//f/7//v/+//7//v//f/9//3//f/8//z//P/8//7////9//z//v8A
AAAAAAAAAAAAAAAAAP///////wAAAQABAAEAAQABAAAAAAABAAEAAgACAAIAAQADAAMA
AwADAAUABAAEAAQAAgD//////v/9//z//P/8//r/+f/5//n/+v/6//v//P/5//n/+f/5
//j/+P/4//j/9v/2//X/9f/3//f/9//3//f/9//3//f/9//2//b/9v/3//f/9//3//n/
9//1//r///8AAAMAAwAJABEAFwAdACoANAA+AEYATABOAEwAQwAzAB0ACADz/9//0P/H
/8T/xP/H/8n/z//X/93/4v/m/+r/6f/s//D/9P/z//T/9v/2//b/9//3//j/+P/4//j/
+P/5//r/+v/6//r/+v/8//z/+//7//v/+//7//z//P/8//z//P/8//r/+//7//z///8A
AAAAAAAAAAAAAAAAAAMAAwADAAMABAAEAAMAAgACAAMABAAEAAYABwAHAAgACQAIAAcA
BwAJAAwADgAPABEAEwATABMAFAAVABUAFgAXABgAGgAcABsAGwAaABoAHAAcABoAGgAZ
ABoAFwAUABQAFAAUABIAEQARABEADwALAAsACQAIAAcABwAHAAcABgAEAAQAAwAFAAUA
AwADAAEAAQABAAEAAQD////////9//3//////wAA////////AQABAAEAAQD+//3//P/8
//3//f/+//7//P/9//7//v////////////3//f/9/////////wAAAAD/////AAAAAAAA
/////wAAAAAAAAAAAAAAAAAAAAABAP//////////AQABAAEAAQABAAEAAQD//wEAAQAB
AAEAAQABAAEAAQD+/wAAAgAEAAQABAAEAAQABAAEAAQAAwABAAEAAgADAAUABQAFAAUA
BAAEAAUABQAGAAYABgAFAAYABwAIAAkACAAGAAUABAAEAAEAAQAAAAEAAAAAAAAA///9
//z/+//9//z//P/8//3//f/9//3//P/8//z//P/7//r/+P/3//n/+f/5//n/+//7//v/
+//6//j/9//2//n/+f/5//n/+f/5//n/+P/7/wAAAwAFAAsAFQAZACMAMAA4AD4ARABM
AFAAUABLADsAJQAOAPX/3//S/8v/xv/I/8v/y//P/9n/4//m/+b/6P/t//L/9P/0//X/
9P/2//j/+P/5//n/+v/6//r/+v/5//n/+f/4//r/+v/6//z//P/7//v/+//5//n/+v/6
//r/+v/6//r//P/9//3//v/+//7//f/8//3//v///wAA//////////8BAAIAAgACAAIA
AwAEAAQABgAHAAcACAAKAAoACgALAAoADAANAA0ADgARABIAEwAUABUAFQAWABgAGAAZ
ABoAGgAZABcAFgAYABgAFgAWABcAGgAZABgAFAAUABQAEgARABEAEQAPAA8ADwANAAwA
CgAJAAgABwAHAAYABwAHAAYABQACAAEAAQABAAEAAQABAP////////7///8CAAMAAgAB
AAEAAQD//////////////////wAAAAD//////v/8//3//v/+////////////////////
AQD/////AAAAAAEAAQACAAIAAAD/////AAACAAIAAgACAAIAAgACAAMAAwADAAMAAwAB
AAEAAQABAAMAAwADAAEAAwADAAMAAwACAAEAAAD//wgABgACAAQABgAGAAYABgAEAAQA
BAADAAMAAwAEAAUABQAFAAUABQAGAAYABwAHAAgACAAIAAcABwAHAAcABwAJAAgACAAI
AAYAAwADAAIAAQAAAAAAAAAAAP///////////v/+//7//f/9//3//f/6//r/+v/6//r/
+v/5//n/+//7//v/+//7//v/+//7//3//P/8//z/+//7//v/+//7//n//f8CAAUABAAF
AAcAEQAXAB0AJwAyADwATABUAFQAVgBWAEsANQAhAAwA7//b/9T/y//G/8b/yf/P/9n/
4f/l/+j/7P/w//P/9P/0//T/9//6//r/+P/4//n/+f/8//z//P/8//z//f/+//7//P/8
//z//v8AAP////////3//f/+//7//P/8//z//P/+//////8AAP//AAAAAAAA/v/+//7/
/v8AAAEAAgADAAMABAAEAAQABgAHAAgACAAHAAcABgAGAAgACAAIAAkACgAOABEAEwAS
ABMAEgARABYAFwAXABgAGAAYABkAGgAbABsAGgAaABoAGgAYABgAFgAYABYAFAATABQA
FQAUABIAEQAQAA0ADQANAAsACgAHAAcABwAHAAYABAAEAAMAAwADAAEAAQABAAEAAQAB
AP///f/9//3//f/9///////8//v/+//7//v/+//7//v/+//7//v//P/+//3//f/8//r/
+//8//z//f/9//3//f/7//v/+//9//v/+//8//z/+//7//z//P/+//3//f/+/wAAAAAA
AAAA/v/+//7////9//3//f/9////////////AQABAAEA////////////////////////
AAAAAAAAAAD+/wAAAgACAAIAAgAEAAQABAADAAMAAwAEAAUAAwADAAMAAwAEAAQABQAF
AAcACAAJAAkABwAHAAcABwAFAAQABAAEAAQAAQABAAAA/f/8//z//P/+//3//f/9//z/
+v/5//j/+P/5//r/+//8//z//P/8//v/+v/4//f/+P/5//r/+//6//n/+P/3//f/9v/2
//b/+f/5//n/+f/3//X/+f/6//v/AAADAAcACwATABkAIQAuAD4ASABQAFYAXABaAEkA
MQAbAAIA6f/X/8j/wf/A/8L/x//N/9X/2//f/+D/6P/w/+//7P/w//L/8f/0//b/9P/0
//X/9f/2//b/9v/2//j/+f/6//r/+f/4//f/+P/6//n/+f/5//v/+//8//z//P/8//z/
/P/8//3//f/+//3//v/+//7//P/8//z//P///////////wEAAgACAAIABAAFAAYABgAF
AAUABAAEAAgACAAIAAkACQAMAA4ADwAPABEAEQARABIAEwATABQAFQAWABgAGgAbABsA
GgAaABoAGgAYABgAFgAYABYAFAASABIAEgAQAA8ADwAPAA0ACQAJAAcABgAIAAkACgAL
AAgABgAGAAUABQAFAAMAAwACAAEAAAD//wEA/////////////wEAAQD+//3//f/9//3/
/f/9/w==
         </WaveFormData>
      </LeadData>
      <LeadData>
         <LeadByteCountTotal>10000</LeadByteCountTotal>
         <LeadTimeOffset>0</LeadTimeOffset>
         <LeadSampleCountTotal>5000</LeadSampleCountTotal>
         <LeadAmplitudeUnitsPerBit>4.88</LeadAmplitudeUnitsPerBit>
         <LeadAmplitudeUnits>��V</LeadAmplitudeUnits>
         <LeadHighLimit>2147483647</LeadHighLimit>
         <LeadLowLimit>268435456</LeadLowLimit>
         <LeadID>II</LeadID>
         <LeadOffsetFirstSample>0</LeadOffsetFirstSample>
         <FirstSampleBaseline>0</FirstSampleBaseline>
         <LeadSampleSize>2</LeadSampleSize>
         <LeadOff>FALSE</LeadOff>
         <BaselineSway>FALSE</BaselineSway>
         <ExcessiveACNoise>FALSE</ExcessiveACNoise>
         <MuscleNoise>FALSE</MuscleNoise>
         <LeadDataCRC32>2790804361</LeadDataCRC32>
         <WaveFormData>
AAAAAAAAAAACAAQACgAOAAwADAAMAAwADgAPABAAEQASABMAEwAVABUAFQATABAADwAO
AA0ADAANAAsACAAEAAMAAgD+//3/+v/4//T/8f/v/+3/6//o/+X/5P/i/+L/4//i/+L/
4v/h/9//3v/e/+D/4P/f/97/2v/Z/9j/1v/X/9j/2f/a/9r/2v/a/9r/3P/c/9z/2v/c
/9v/2v/d/93/2//b/9//4//n//P//P8FABcALABDAFkAcACFAIkAfgBlAEIAIwAPAPn/
2v+x/5j/k/+R/43/l/+n/7X/uv/B/8z/0//W/9f/1//W/9j/3v/g/93/3f/c/9v/2f/b
/9z/3P/c/9z/3P/d/9//3//f/+D/4P/g/97/4P/f/9//4P/h/+T/5P/j/+P/5P/k/+b/
5v/k/+T/5v/m/+n/6v/q/+j/6//r/+z/7P/s/+3/7v/u//D/8f/y//P/9P/1//f/+P/9
//7//v8AAAAAAAABAAEABQAJAA4AEQAVABgAGQAbABwAHQAfACEAJAAlACUAJgAqACoA
JwAnACUAJQAlACQAIQAgAB8AHgAgAB4AHQAbABcAFwAWABUAFQATABAADwALAAoACQAG
AAYABAAFAAUAAwABAP3/+//4//j/9//1//X/9v/4//n/+P/3//b/9f/1//T/9P/1//f/
+P/4//f/9v/1//X/9P/1//b/+f/6//n/+f/6//r/+//7//z//P/9//3///////z/+//8
//v//P/8//3//v8AAAAAAAAAAAAAAAABAAEAAQACAAIAAAD///7//f/8//z//v/+////
AQADAAQABQAEAAUAAwACAAQABgAIAAoADQAMAA0ADgAPABAAEgAUABQAFAAVABYAGQAb
AB4AHwAgACEAHgAfAB4AHQAcABoAGgAaABcAFgAVABMAEAAMAAkACAAGAAUABAACAPz/
+f/3//X/8//w/+//7v/q/+r/6f/o/+r/6v/p/+f/5P/k/+T/5P/j/+L/4f/h/+T/5P/l
/+b/5P/k/+T/5P/i/+L/4v/i/+L/4P/g/+H/4v/j/+H/3//f/+X/6//z//3/BgARACEA
PABXAG0AhgChAKcAmAB5AFYANQAfAAcA4v+3/57/mf+X/5X/nf+t/73/yP/P/9T/2f/e
/9//3f/e/97/3v/e/+D/4f/h/+H/4//l/+b/5v/l/+T/4//j/+P/4//j/+T/5f/m/+X/
6P/n/+f/6P/p/+z/7P/r/+v/6v/q/+z/7P/q/+r/7P/s/+3/7v/u/+z/8f/x//L/8v/0
//X/9v/2//T/9f/2//f/+v/7//3//v8BAAIAAgAEAAgACgANAA8AEAARABMAEwAXABoA
GwAdACAAIQAjACUAKgArACsALAAtACwAKAAnACkAKQApACgAJwAoACkAKgAoACQAIQAd
ABsAGwAaABkAGAAXABUAFQASABIAEgAQAAsACAAIAAcACAAHAAQAAwAAAAAA///9//7/
/v///////f/9//3//f/+//z/+//7//n/+v/6//n/+v/7//3//v/+//7/AAAAAAAA////
//7/AAABAAMABAAEAAMABAADAAMAAwAFAAUAAwACAAIAAgADAAQABQAGAAUABAAEAAMA
AwAEAAQAAgAAAAAAAAAAAAMABgAHAAkACwANAA4ADwAOABEADwAOABIAEgASABIAEgAY
ABoAGgAaABoAGgAcAB0AIAAhACIAIwAlACcAJwAnACQAIAAeABwAGwAaABkAFwAUABAA
DQAMAAkACQAJAAgAAQD9//r/9//3//T/8//y//D/8P/v/+7/7v/u/+3/6//o/+j/6P/o
/+n/6P/n/+f/5f/k/+T/5P/k/+T/5P/k/+X/5v/n/+j/5//k/+P/4//m/+f/5//n/+v/
7f/t//P/AQAOABcAIwA6AFcAbwCIAJ0ApQCcAIMAYgBBACkADwDm/7n/nv+b/5f/lf+f
/7H/vf/I/9X/3P/d/+D/4//f/+D/4v/i/+D/4v/j/+P/4//j/+X/5v/m/+b/5v/m/+f/
5//n/+f/6P/m/+b/5P/m/+n/6f/q/+v/6v/q/+n/6f/s/+z/7v/u//D/8P/y//L/8v/y
//H/7v/x//H/8v/y//b/9//4//j/+v/7//z//f/8//3///8AAAUABgAGAAgACAAKAA0A
DwAPABEAFAAVABwAIAAiACUAJgAnACkAKwAsAC0ALQAuAC4ALgArACsALQAtAC0ALAAq
ACoAKgAqACsAKAAmACMAIQAhACAAHwAbABkAFgAVABIAEgASABAADwAMAAwACwAIAAcA
BAADAAQABAADAAEAAAAAAAEAAQD//////////wAA/v/9//3//f/+//7//f//////AAAA
AAAAAAACAAIAAQABAAIAAgADAAMABAAEAAMAAwAFAAUAAwADAAUABQAIAAgACQAKAAoA
CgAKAAoACQAIAAgABwAFAAYABgAEAAYABgAGAAYACAAKAAoACwAMAA0ADQANAAwADwAP
ABAADwAQAA8AEgAVABYAFwAYAB4AIAAgACAAHgAeACAAIQAiACMAJAAlACMAJQAlACUA
JQAiACEAIAAfAB4AHQAbABYAEgAPAA4ACgAJAAgABgADAAEAAAD///z/+P/2//T/9P/0
//P/8v/y//L/8f/v//D/8P/w//D/7//u/+3/7f/r/+r/6v/q/+v/7P/t/+7/7f/s/+v/
6v/s/+r/6v/r/+7/7//v/+//8f/3////BwANABYAHwAvAEoAZQB7AJAAnQCVAH4AYQA+
AB8ADwD3/8z/q/+k/6P/n/+l/7P/wf/N/9b/2//i/+f/5v/n/+f/6P/o/+r/6P/q/+v/
6//r/+3/7//w//D/7//u/+3/7f/t/+3/7f/u/+z/7P/q/+z/7//v//D/8f/0//T/8//z
//P/8v/z//L/8v/y//T/9P/3//j/+P/2//f/9//4//j/+v/7//z//P/8//3//v///wIA
AwAFAAYABwAIAAgACgANABAAFAAXABkAGwAeAB8AJQAoACkAKwAwADEAMwA1ADYANQAz
ADIANgA2ADMAMwA0ADUANgA2ADMAMgAxADAALQAqACgAJQAlACUAJAAjACAAHQAZABcA
FgAWABYAFAARAA4ADgANAAwACwAIAAcABgAGAAUAAwAEAAQABQAFAAUABQAFAAUAAgAA
AP////8AAAIAAwADAAEAAQACAAIAAgACAAQABAAHAAcACAAIAAcABwAIAAgACQAJAAsA
CwALAAsADQANAA0ADAAMAAwACgAKAAoACgAMAAwADQANAAsADAAMAAoACgAKAAoACgAM
AA4ADgAPABAAEQARABEAEgAVABUAFgAXABgAGgAcABwAHAAcACAAIgAiACIAIAAgACIA
IwAlACcAKQArACsALQAtAC0AKQAkACEAHgAeAB4AHgAdABsAGAAWABYAEAAPAA4ADAAK
AAcABQADAAAA/P/6//j/+P/4//f/9v/2//b/9f/z//T/9P/0//T/8//y//H/8f/x//D/
8P/w//D/8P/w//D/7v/u/+7/7v/w/+7/7v/v//L/8//z//f/+//9/wMACQATABoAJQA3
AFIAbQB/AJIAmQCJAG4AUwAyABcABwDx/8j/rf+o/6f/o/+r/7n/xf/R/9z/4//q/+//
8P/v/+3/7P/u//D/8v/w//H/8f/x/+//8f/y//L/8P/w//D/8f/y//P/9P/2//j/+P/2
//j/9//3//j/+f/4//j/9//3//r/+v/8//z/+v/6//z//P///wAAAAD+/wEAAQACAAIA
AgADAAQABAAGAAcACAAJAAoACwANAA4AEwAUABQAFgAWABgAGwAdACAAIwAnACkAKAAo
ACYAJQAmACcAKQArAC4ALwAvADAAMQAwACwAKwArACsAKwAqACYAJgAmACYAJQAiACAA
HQAbABsAGgAZABkAFwAUABMADwAOAA0ACgAHAAQABAADAAQAAwAAAP////8AAAAA///9
//z//P/7//n/+f/5//n/+//6//r/+//5//r/+v/5//n/+f/6//r/+//8////AAAAAP//
///+//////8AAAAA/////wEAAQD/////AQABAAQABAAFAAYABAAEAAQABAACAAIAAwAD
AAEAAgACAAAAAwAEAAUABgAEAAQAAgABAAQABQAFAAUABgAJAAkACgALAA4AEQAQAA8A
DgANAAwAEgAUABQAFAAVABYAGQAbABwAHQAeAB8AHwAhACEAIQAfABwAGwAaABcAFgAV
ABMAEQAOAAwADAAHAAUAAwAAAP3/+//6//n/+f/2//X/9P/y//L/8f/w/+3/7P/q/+f/
5//o/+n/6v/r/+r/6f/p/+f/5v/m/+b/6P/o/+j/6P/m/+b/5v/m/+j/5v/m/+f/5v/n
/+n/6//v//X/+////wMACgATACMAOgBVAGsAggCRAIsAdABdAEAAIQANAP3/3P+3/6L/
nf+X/5v/qf+5/8P/zv/X/+D/5f/o/+f/5f/i/+T/5P/i/+T/5//p/+v/6v/r/+v/6v/o
/+j/6P/p/+r/6//s/+7/7P/s/+r/7P/r/+v/7P/t/+//8P/w//H/8P/w//L/8v/z//T/
9//4//j/+P/3//T/+f/5//r/+v/7//v/+//6//v//f///wEAAgADAAUABgAJAAoACgAM
AA4AEAATABUAGQAdACIAJQApACwALQAvADAALwAvAC8AMwA1ADYAOAA7ADwAOgA7ADoA
OQA4ADYAMgAyADIAMgAzADAALgArACcAJwAmACUAIQAfABwAGwAaABoAGgAYABUAEgAS
ABEADgANAAoACQAIAAgABwAFAAUABgAIAAkACAAHAAYABQAEAAIAAQABAAEAAgACAAEA
AgADAAUABgAGAAYACAAIAAgABwAHAAYABgAHAAkACgAJAAkACwALAAsACwANAA0ADQAM
AAwADAANAA4ADwAQAA4ADgAPAA8ADQAOAA4ADAANAA4ADwAQABAAEgASABMAFAAVABUA
FQAUABcAFwAYABsAGgAcABwAHAAcACIAJAAkACQAJAAkACYAJwAoACkAKgArACwALwAw
ADEALgAqACgAJgAmACYAJgAlACEAHAAYABYAEgARABAADgAIAAUAAwABAP3/+v/5//j/
9v/2//X/9P/2//b/9f/z//D/8P/w//D/7v/s/+r/6f/q/+r/6//s/+n/6P/n/+b/6P/o
/+j/6P/o/+b/5v/n/+r/7f/r/+v/7f/t//H/+f8DAAoAFwArAEAAVQBrAIYAmwCfAJIA
dwBWADcAHwAHAOT/uf+e/5f/lf+V/53/rf+//8r/zf/O/9P/3P/h/+P/4v/g/+D/3P/c
/93/3f/d/93/3//g/+D/4v/i/+L/4//j/+P/4//k/+L/4v/g/+L/4//j/+T/5f/m/+b/
5f/l/+b/5v/o/+j/6v/q/+z/7P/v//D/8P/u/+//7//w//D/8P/x//L/8v/0//X/9v/3
//j/+f/7//z//f/+//7/AAACAAQABwAJAA0ADwASABMAGQAcAB0AHwAkACUAJwApACsA
KwAqACoAKgAqACcAJwAoACkAKgAqACgAKAAoACgAJwAkACIAHwAdAB0AHAAbABoAGQAX
ABcAEwASABEADgALAAgACAAHAAgABwAEAAMAAgACAAEA///8//z//f/9////////////
AAD+//3//f/9//7//v/9//v/+//8//z//f/+/wEAAgACAAEAAQAAAAAAAQADAAQABAAD
AAQAAwADAAMABQAFAAcABgAGAAYABAAEAAQABAAHAAgACgALAAkACAAGAAIABAAEAAQA
BAAGAAgACAAJAAgACQAJAAkACAAJAAcACAAMAA0ADgAPABAAFAAWABYAFgAUABQAFgAX
ABoAGwAcAB0AGwAdAB0AHQAZABYAFQAUABQAFAAUABMADwAKAAYABAAAAP///v/8//b/
8//x/+//6//o/+f/5v/k/+T/4//i/+D/4P/f/93/3v/e/97/3v/e/97/3v/f/9z/2v/Z
/9j/1v/W/9b/1v/X/9j/2f/a/9j/1v/W/9f/1P/V/9P/1f/X/9v/3//p//P//P8DAA0A
HgA7AFUAbACHAJsAmgCJAG4ARwAjAA0A8v/D/5r/jf+L/4n/i/+Z/6f/tP+9/8b/y//O
/8//zf/O/87/zv/Q/87/z//P/8//z//R/9L/0v/P/87/zf/N/83/zf/N/87/z//Q/8//
0v/S/9H/0f/R/9L/0v/R/9H/0v/S/9T/1P/U/9T/1v/W/9f/2P/Y/9b/2f/Z/9r/2v/c
/93/3v/e/9//4f/j/+X/5P/l/+f/6P/t/+7/7v/w//H/8v/0//X/9//5//z//f8BAAQA
BQAHAAwADQAPABEAFgAXABcAGAAaABoAFwAXABcAFwAXABYAFAAUABQAFAAUABIAEQAP
AAwACwAJAAcABwAFAAIAAQAAAAAAAAD+//n/9v/2//X/9v/1//L/8f/w//D/7//t/+z/
7P/t/+3/6//r/+v/6//q/+j/5//n/+n/6v/q/+n/6f/p/+r/6v/q/+r/7P/s/+3/7f/u
/+7/7P/r/+v/6v/u/+//8v/z//H/8f/z//P/8//y//L/8v/z//T/9f/2//X/9P/0//P/
8f/y//L/8P/z//T/9f/2//j/+v/6//v//P/9//3//f8AAAIABAAEAAQABAAKAAwADAAM
AAsACgALAAsADgAPABAAEQARABMAEwATABEADgANAAwADAAMAAwACwAGAAIA///+//z/
+//6//j/8v/v/+3/6//o/+T/4v/g/+H/4v/i/+L/4P/g/9//3f/a/9r/2v/a/9v/2v/Z
/9n/2P/W/9X/1P/W/9b/1v/W/9j/2P/Y/9j/2P/W/9b/1//W/9f/1//Z/9v/3//j/+v/
9f/8/wcAFwAsAEcAYQB6AI8AlwCMAG8ASAApABMA+//Q/6H/jv+L/4n/i/+X/6X/r/+6
/8X/zP/R/9T/1f/V/9T/0v/U/9D/0f/T/9T/1f/V/9f/2P/Y/9j/2P/Y/9n/1//X/9f/
2P/Z/9r/2f/c/9v/2//c/93/3v/e/93/3f/c/9z/3v/e/+D/4P/i/+L/5f/m/+b/5P/l
/+X/5v/m/+j/6f/q/+r/6P/p/+r/6//t/+//8v/0//f/+P/4//r/+v/8////AQABAAMA
BgAHAAwAEAASABUAGgAbAB0AHwAiACMAIwAkACQAJAAhACEAIwAjACMAIgAgACAAIAAg
AB4AGgAXABMAEwATABIAEQAPAA0ACgAJAAYABgAGAAQAAQD+//7//f/+//3/+v/5//b/
9v/1//P/8v/y//P/8//z//P/8//z//L/8P/v/+//8f/y//L/8f/z//P/9P/0//L/8v/0
//T/9f/1//b/9v/3//f/+P/4//n/+f/7//v/+v/5//r/+f/5//j/+P/4//r/+v/6//r/
+v/6//v/+//9//7//v/8//v/+v/5//j/+v/8//z//f8AAAEAAQABAAAAAwADAAQABwAE
AAUABgAIAAgACAAIAA4AEAAQABAAEgASABQAFQAUABUAFgAXABUAFwAXABcAFgAUABQA
FAARABAADwANAAwACAAFAAQAAAD///7//P/2//P/8f/v/+//7P/r/+r/5v/m/+X/5P/k
/+T/4//h/+D/4P/g/+D/4f/g/9//3//f/97/3v/e/9z/3P/c/9z/3v/e/97/3v/e/9z/
3P/d/9z/3f/d/+H/6f/v//H/+f8BAAgAFQApAEIAWQBrAIAAjQCHAHAATQAqAA8A/f/j
/7b/k/+O/4//i/+V/6f/s/+9/8j/0f/W/9n/2v/Z/9n/2v/Y/9j/2P/Y/9n/2f/Z/9f/
2f/a/9r/2//c/93/3//e/93/3P/c/97/3v/c/97/3//f/+D/4f/h/+D/3v/d/+D/4P/i
/+L/4v/i/+T/5P/j/+T/5P/i/+P/4//k/+T/5v/n/+j/6P/q/+v/7P/t/+z/7f/v//D/
9f/2//b/+P/6//z///8BAAMABQAIAAkADQAQABEAEwAYABkAGwAdACAAIQAhACIAIwAi
AB4AHQAdAB0AHQAcABwAHAAcABwAGwAYABYAEwARABEAEAAPAAsACQAGAAUAAgACAAIA
AAD9//r/+v/5//j/9//0//P/8P/w/+//7f/u/+7/7//v/+3/7f/t/+3/7f/s/+z/7f/r
/+z/7P/r/+3/7f/u/+7/7P/s/+7/7v/v/+//8P/w//H/8f/y//L/8//z//X/9f/0//P/
9P/z//T/9P/1//b/9P/0//T/9P/2//b/9//3//X/9v/2//T/9P/0//T/9P/y//T/9P/1
//T/9f/1//X/9P/3//f/+P/7//z//f/+/////f/+//7//v///wAAAQACAAcACgALAAwA
CgAKAAwADQAOAA8AEAARABEAEwATABMADwAMAAsACgAJAAgABwAFAAQAAAD9//z/+v/5
//j/9v/0//H/7//t/+r/5v/k/+L/4P/g/9//3v/g/+D/3//d/93/3v/f/+D/3f/c/9v/
2//Z/9j/2P/Y/9j/2P/Y/9j/2P/Y/9j/2P/a/9j/2P/Z/9r/3f/d/93/3//n//H/9f/9
/wgAFQAlADwAUwBpAHwAfwBxAFwAQQAgAAUA8f/V/7D/lf+O/4v/i/+V/6H/rf+5/8L/
zf/U/9n/3P/Z/9f/2P/a/9j/2P/W/9f/1//X/9n/2//c/9z/3P/c/9z/3f/a/9n/2P/Y
/9r/3P/c/+D/3//f/+D/4f/h/+D/3v/d/97/3v/g/+D/4//k/+f/6P/o/+j/5//k/+f/
5//o/+j/7P/t/+7/7v/s/+3/7v/v//D/8f/z//T/+P/6//v//v///wAAAgADAAcACQAM
AA0AEgAWABgAGwAcAB0AHwAhACQAJQAlACYAKAAoACUAJQAlACUAJQAkACAAIAAgACAA
HwAcABoAFwAWABcAFwAXABIADwALAAkABAAEAAQAAgAAAP7///////z/+//4//f/9v/2
//X/8//y//L/8//z//P/8//z//P/9f/0//T/9f/y//L/8f/v//D/8f/z//T/8v/y//T/
9P/1//X/9v/2//P/8//0//T/9v/3//r/+//7//v//f/9//r/+P/3//b/+P/4//j/+P/6
//r/+//7//n/+v/6//j/9v/2//b/9v/2//j/+P/5//n/+f/4//f/9f/3//b/9v/4//r/
/P/+//////8AAAAA/v///wAABgAIAAgACAAIAAwADgAOAA4ADAAMAA4ADwAQABEAEgAT
ABUAFwAXABcAFwAUABMAEgAPAA4ADQALAAoABgADAAIA/v/9//z/+v/2//P/8f/v/+3/
6v/p/+j/6P/o/+f/5v/m/+b/5f/j/+D/4P/g/+D/3//e/93/3f/f/97/3v/e/9z/3P/c
/9z/3v/e/97/3v/c/9r/2v/b/9r/2//d/93/3f/h/+f/8f/5/wAACQAbACoAQwBdAHQA
hwCJAHwAYwBCAB8ACQD7/97/s/+a/5X/k/+R/5n/p/+1/77/xf/K/9H/2P/b/93/4P/e
/9r/3P/c/93/3f/d/9z/3f/d/9z/3v/e/97/3//h/+H/4f/i/+H/4P/d/97/4f/h/+L/
4//k/+T/4//j/+b/5v/o/+j/6P/o/+r/6v/r/+z/7P/q/+v/6//s/+z/7v/v//D/8P/y
//P/9P/1//T/9f/3//j/+f/6//r//P///wIABgAJAAkACwAOAA8AEwAWABcAGQAdAB8A
IgAlACYAJwAnACgALAAsACkAKQApACkAKQAoACgAKAAoACgAKQAmACQAIQAcABsAGQAX
ABcAFQASABEAEAAQABAADgANAAoACgAJAAYABQACAAEAAAAAAP///f///wAAAgADAP//
/f/7//n/+v/4//f/9//4//r/+//7//v/+//8//z/+//6//v/+v/9//3//v/+/wAAAQAD
AAQAAgABAAIAAQABAAEAAwADAAQABAAFAAYABQAEAAMAAgAAAAAAAQABAAQABgAHAAYA
BgAGAAYABgADAAQAAwADAAQABQAFAAUABAAHAAcACAAJAAoACwAMAA8ADwAQABAAEAAS
ABIAEgASABcAGgAbABwAGwAaABsAGwAcAB0AHgAfACIAJQAmACcAIwAgAB8AHgAdABwA
GwAZABUAEAAMAAoABwAHAAcABgACAP///f/7//f/9P/z//L/8v/y//H/8P/y//L/8f/v
/+v/6v/p/+j/5//m/+X/5f/m/+b/5//o/+b/5v/m/+b/6P/o/+j/6P/m/+T/5P/l/+r/
6f/n/+X/4//n/+3/9f8DABAAGwApAEAAWwBzAI4AowCnAJoAfQBWADUAHQAJAOL/tf+g
/5//of+f/6X/s//D/8r/z//W/9v/3v/j/+X/5P/i/+D/4v/i/+P/4//j/+H/4//k/+T/
5v/m/+b/5//o/+n/6v/s/+r/6v/o/+r/6f/p/+r/6//v//D/8P/x/+//7v/v/+7/7v/u
//D/8P/x//L/8v/w//T/9f/3//j/+P/5//r/+v/6//v//P/9/wEAAwAGAAgACQAIAAYA
BgAGAAgACwANABEAEwAWABcAHQAgACEAIwAoACkAKwAtAC8ALwAuAC4AMQAyADAAMQAx
ADEAMQAwAC4ALgAuAC4AKwAoACYAIwAjACMAIgAhAB8AHQAaABkAFAAUABQAEgAQAA4A
DwAPAA4ADQAKAAkABgAGAAUAAwAAAAAAAQABAAEAAQABAAEAAQAAAAAAAQAAAAAA///9
//3//f/+//7//v/+/wAAAAACAAMABQAGAAQAAwADAAIAAwADAAUABQAHAAcACQAJAAsA
CgAKAAoACQAIAAcABgAGAAYABwAHAAcACAAIAAYACAAIAAgACAAGAAgACAAJAAoACwAL
AAsADQARABIAFAAPABIAFQAWABgAGAAYABgAHAAeAB4AHgAcABwAHgAfACAAIQAiACMA
JAAnACgAKQAlACIAIQAgAB8AHgAdABsAGAAUABEAEAALAAkABwAEAAAA/f/7//n/+P/2
//b/9v/z//L/8P/u//D/8P/v/+3/7P/s/+z/7P/p/+j/5//n/+X/5P/k/+T/5//o/+n/
6v/n/+b/5f/k/+b/5P/k/+X/5v/l/+f/5f/l/+3/9f/7/wMADgAXACUAQABfAHUAjgCj
AKcAnACDAF4APQAlAAcA3v+z/57/nf+f/53/of+v/73/yP/R/9j/2//g/+f/5f/i/+L/
5P/i/+D/4f/h/+H/4f/j/+T/5P/i/+L/4v/j/+T/5f/m/+j/5v/m/+T/5v/m/+X/5f/l
/+j/6P/n/+f/6P/o/+r/6v/q/+r/7P/s/+//8P/w/+7/7//v//D/8P/0//X/9v/2//T/
9f/2//f/+P/5//v//P///wAAAAACAAUACAAMAA8AEAARABMAEwAVABgAGQAbACAAIQAj
ACUAKAApACkAKgAuAC4AKwArAC0ALQAtACwAKAAoACgAKAAnACQAIgAfAB8AHwAeAB0A
GQAXABQAEwARABIAEwASAA0ACgAKAAkACAAHAAQAAwABAAAA/v/7//z//P/9//3/+//7
//v/+//8//r/+f/5//v//P/8//v/+//7//z//P/8//z//v/+//////8AAAAA/f/9//7/
/v/9//3//////wAAAQAEAAUAAwACAAIAAgAAAAAAAAAAAAEAAgAEAAUABwAIAAgABgAE
AAQABAAEAAIABAAEAAUACAAJAAkACQAIAAsACwAMABEAEAANAA4AEQASABMAFAAWABgA
GAAYABkAGgAdAB8AHgAfACAAIQAhACMAIwAjACAAHAAaABgAGQAYABcAFQASAA4ACwAK
AAQAAwACAAAA///9//z/+//4//T/8v/w/+7/7v/t/+z/7v/u/+3/6//o/+j/6P/o/+X/
5P/j/+P/5f/k/+T/5P/m/+b/5v/m/+T/5P/k/+T/5P/i/+L/4//k/+X/5//r/+3/8//5
/wMADQAUAB0AKwBCAF8AfQCSAJ8AmwCIAGkARgApABMA9f/K/6X/mv+b/5n/nf+p/7f/
xf/M/9P/3P/j/+T/4//h/+D/4v/i/+L/4v/j/+P/4//j/+X/5v/m/+T/5P/k/+X/5v/n
/+j/6v/o/+j/5v/o/+j/5//n/+f/6P/o/+f/5//q/+r/7P/s/+r/6v/s/+z/7f/u/+7/
7P/w//H/8//0//T/9f/2//b/9f/1//X/9f/2//f/+f/6//7/AAABAAQABgAIAAsADQAN
AA8AEgATABcAGgAbAB0AIgAjACUAJwAoACkAKQAqAC0ALgAsAC0ALAArACoAKAAnACgA
KQAqACgAJAAhAB0AHQAdABwAGwAZABcAFAATAA8ADgANAAoACAAGAAcABwAFAAMA///9
//7//v/9//v/+v/6//v/+//5//n/+f/5//r/+P/3//f/9//4//j/9//5//n/+v/6//r/
+v/8//z/+//7//z//P/9//3//v/+//3//f///////////wEAAQABAAAAAAAAAAEAAgAD
AAQAAgACAAMAAwACAAIAAQD+////AAABAAIAAgAEAAQABQAFAAUABAADAAUACQAKAAwA
DAAMAAwADAALAA4AEAAQABAAEAAWABgAGAAYABgAGAAaABsAHgAfACAAIQAgACEAIAAf
AB0AGgAZABgAFwAWABUAEwAPAAoABgAEAAMAAwADAAIA/P/5//f/9f/1//L/8f/w/+3/
7P/q/+j/6v/q/+n/5//o/+j/6P/o/+b/5P/i/+H/4v/i/+P/5P/j/+L/4f/g/+L/4v/i
/+L/4v/g/+D/4f/g/+H/4f/j/+f/7f/z//3/AwAKABUAJQBAAF0AdQCGAJEAiwB0AFMA
LgATAAEA6f/A/5//lP+T/4//l/+l/7P/v//K/8//1P/d/97/2//Z/9j/2P/Y/9r/2v/b
/9v/2//b/93/3v/e/97/3v/e/9//3f/d/93/3v/h/+L/4f/k/+L/4f/h/+H/4v/i/+H/
4f/k/+T/5v/m/+T/5P/m/+b/5//o/+j/5v/n/+f/6P/o/+z/7f/u/+7/8P/x//L/8//x
//H/8v/y//f/+P/4//r//v8AAAMABQAHAAkADAANAA8AEgATABUAGgAbAB0AHwAgACEA
IQAiACYAJgAjACMAIwAjACMAIgAeAB4AHgAeAB8AHAAaABcAEwATABIAEQARAA8ADAAL
AAgACAAIAAYAAwAAAAAA///8//v/+P/3//j/+P/3//X/8v/y//P/8//y//H/8P/v//L/
8v/v/w==
         </WaveFormData>
      </LeadData>
      <LeadData>
         <LeadByteCountTotal>10000</LeadByteCountTotal>
         <LeadTimeOffset>0</LeadTimeOffset>
         <LeadSampleCountTotal>5000</LeadSampleCountTotal>
         <LeadAmplitudeUnitsPerBit>4.88</LeadAmplitudeUnitsPerBit>
         <LeadAmplitudeUnits>��V</LeadAmplitudeUnits>
         <LeadHighLimit>2147483647</LeadHighLimit>
         <LeadLowLimit>268435456</LeadLowLimit>
         <LeadID>V1</LeadID>
         <LeadOffsetFirstSample>0</LeadOffsetFirstSample>
         <FirstSampleBaseline>0</FirstSampleBaseline>
         <LeadSampleSize>2</LeadSampleSize>
         <LeadOff>FALSE</LeadOff>
         <BaselineSway>FALSE</BaselineSway>
         <ExcessiveACNoise>FALSE</ExcessiveACNoise>
         <MuscleNoise>FALSE</MuscleNoise>
         <LeadDataCRC32>1231293775</LeadDataCRC32>
         <WaveFormData>
FAAUABQAFAAUABQAEgARABAADgAMAAoACgAJAAkACgAIAAgACAAIAAYABgAEAAQABAAE
AAQABAAEAAUABQAEAAMAAwAEAAQABQAHAAgACAAKAAoACgAKAAgABwAHAAcABwAIAAgA
CAAIAAgACQAJAAkACQAJAAkACQAJAAkACQAJAAkACQAJAAkACQAJAAkACAAHAAYABQD9
//3//f/+//7//v8DAAsAFAAaACIALQA+AE8AUAA+ACAA/f/X/7L/l/+J/4n/i/+K/4f/
if+Q/5P/iv99/3f/fv+I/5H/nP+t/77/zP/W/+D/6f/t/+//7//u//H/8v/0//X/9v/3
//j/+P/2//j/+P/4//r/+//7//v/+f/7//v/+//7//v//P/8//z//P/8//z/+v/7//v/
+//9//3//f/9//r/+v/6//r//f/9//3//f/+//7//v/+//3//f/9//7//v/+///////9
//7//v/+/wAAAAAAAAAA/v/9//3//f/8//v/+v/5//f/9f/1//X/9//3//b/9v/2//b/
9v/2//T/9P/0//T/9v/2//b/9v/3//f/9//4//v/+//7//v/+P/4//j/+P/6//n/+f/5
//n/+P/4//f/+f/4//j/+P/4//n/+f/4//j/+P/3//f/9//3//f/9//3//f/9v/2//f/
9//3//b/+P/5//n/+f/3//f/+P/4//r/+f/5//n/+f/7//v/+v/4//j/+P/4//j/+P/4
//f/9//4//j/9//2//b/9v/2//b/9v/2//b/9//2//b/9f/1//X/9f/1//P/9P/1//X/
9P/0//P/8//1//b/9v/2//r/+v/6//v/+f/8//z//P/8//z/+v/5//b/9P/y//D/7v/t
/+3/7v/u/+7/8P/w/+7/7v/q/+r/6v/q/+z/7P/s/+3/6//q/+n/6f/s/+z/7f/v//D/
8P/w//D/7v/u/+7/7f/v/+//7//w/+7/7v/u/+7/8f/x//H/8f/x//H/8f/x/+//7//v
/+//7//v/+//7//v/+//7//v/+//7//v/+//7//w//L/9P/5/wEADAAUABwAJwA6AEcA
RAAwABAA6//B/57/gf9z/3f/ff94/3X/e/+E/4f/fP9v/3H/ev+C/4v/mP+n/7r/yv/U
/9r/3//l/+f/5//o/+n/6v/s/+3/8P/x//L/8v/y//T/9P/0//T/9f/1//X/8//1//X/
9f/1//X/9v/2//b/9v/2//b/9v/3//f/9//3//f/9//3//b/9v/2//b/9//3//f/9//4
//j/+P/4//n/+f/5//r//P/8//3//f/7//z//P/8//z//P/8//z//P/7//v/+//6//n/
+P/3//f/9f/1//X/9f/1//T/9P/0//T/9P/0//T/9P/0//T/9P/0//T/9P/3//f/9//4
//n/+f/5//n/9v/2//b/9v/2//X/9f/1//X/9P/0//P/9f/0//T/9P/y//P/8//y//L/
8v/x//H/8//z//P/8//x//H/8P/w//L/8//0//T/8v/z//P/8//z//P/9P/0//b/9f/1
//X/9f/3//f/9v/0//T/9P/0//b/9v/2//X/8//0//T/8//y//L/8v/y//L/8v/y//L/
8f/w//D/7//x//H/8f/x//H/8v/z//P/8//0//T/9f/3//r/+P/2//r/+v/6//r/+v/4
//f/9P/y/+7/7P/q/+n/6f/q/+r/6v/q/+r/6P/o/+j/6P/o/+j/6P/o/+j/6f/p/+j/
5//n/+b/5v/n/+n/7P/s/+z/7P/s/+z/7P/r/+n/6f/p/+r/7P/s/+z/7P/r/+v/6//r
/+3/7f/t/+3/6//r/+v/6//r/+v/6//r/+v/6//r/+v/6//r/+v/6//t//D/7v/u//P/
+/8EABAAGgAlADgARwBGADIAEgDr/8H/mP97/2f/Z/9t/2j/Zf9v/3j/d/9s/2P/Y/9s
/3j/hf+S/6P/sv/A/8z/1P/b/+H/4//j/+b/5f/m/+j/6f/q/+v/7P/s/+r/7P/s/+z/
7v/v/+//7//v//H/8f/x/+//7//w//D/8v/y//L/8v/w//H/8f/x/+//7//v/+//8P/w
//D/8P/z//P/8//z//L/8v/y//L/8//z//P/9P/0//T/9f/1//X/9v/2//b/9v/2//b/
9v/4//f/9//3//T/8//y//H/8f/v/+//7//x//H/8P/w//D/8P/w//D/8P/w//D/8P/w
//D/8P/w/+//7//v//D/8f/x//H/8f/u/+7/7v/u/+z/6//r/+v/6//q/+r/6f/p/+j/
6P/o/+j/6f/p/+j/5v/m/+X/5f/l/+X/5f/l/+X/5f/k/+T/5f/l/+X/5P/m/+f/5//n
/+X/5f/m/+b/6P/n/+f/5//l/+f/5//m/+b/5v/m/+b/5v/m/+b/5f/l/+b/5v/l/+T/
5P/k/+T/5P/k/+T/5P/l/+T/5P/j/+X/5f/l/+X/7P/y//j//f8AAAQABwALAA4AEAAR
ABIAFgAWABYAGAAaABoAGgAaABoAGQAWABQAEgAQAA4ADQAPABAAEAAQABAAEAAOAA4A
CgAKAAoACgAMAAwADAANAA0ADAALAAsACgAKAAsADQAOAA4ADgAOAA4ADgAOAA0ADwAP
AA8AEAAQABAAEAAQABEAEQARABEADwAPAA8ADwAPAA8ADwAPAA8ADwAPAA8AEQARABEA
EQARABEAEQARABEAEgAUABYAGwAlADAAOABCAFMAagBzAGYASAAkAPv/0/+w/5f/jf+T
/5P/jv+N/5X/nP+V/4r/hf+H/5L/oP+v/7z/z//e/+r/9v/+/wMABwALAAsADAANAA4A
EAARABAAEQASABIAFAAWABYAFgAbAB8AIgAlACgALQAwADMAMAAvAC8ALgAtACwAKwAq
ACoAKwArACsAKQApACkAKQAoACgAKAAoACkAKQApACkAKAAoACgAKAApACkAKQAqACwA
LAAtAC0AKwAsACwALAAsACwALAAsACwAKwArACsAKgApACgAJwAnACUAJQAlACYAJwAn
ACgAKAAoACgAKAAmACYAJgAmACUAJAAjACIAIQAhACEAIgAjACMAIwAjACIAIgAiACIA
IAAfAB8AHwAfAB4AHgAdAB0AHAAcABwAGgAbABsAGgAaABoAGQAZABkAGQAZABkAGQAZ
ABgAGAAZABkAGQAYABgAGQAZABkAGQAZABoAGgAcABsAGwAbABkAGwAbABoAGgAaABoA
GgAYABgAGAAXABcAGAAYABcAFgAWABYAFgAUABQAFAAUABQAFAAVABUAEwATABMAEwAT
ABQAFQAVABUAFgAWABcAGQAaABoAGgAeAB4AHgAcABwAHAAcABoAGQAWABQAEgAQAA4A
DQANAA4ADgAOAAwADAAKAAoACAAIAAgACAAKAAoACgALAAkACAAHAAcACgAKAAsADQAO
AA4ADgAOAA4ADgAOAA0ADQANAA0ADgAOAA4ADgAOAA8ADwAPAA8ADwAPAA8ADwAPAA8A
DwAPAA8ADwAPAA8ADQANAA0ADQANAA0ADQANABEAEgASABQAGQAjADAAOABCAFUAaABx
AGQARAAgAPf/0f+y/5v/lf+Z/5n/kP+N/5f/mv+R/4b/g/+J/5L/oP+r/7r/zf/e/+r/
8v/6////AQAFAAcACAAHAAgACgALAA4ADwAQABAAEgAUABQAFAAWABcAFwAXABcAGQAZ
ABkAGQAZABoAGgAaABoAGgAaABoAGwAbABsAHQAdAB0AHQAcABwAHAAcAB0AHQAdAB0A
HgAeAB4AHgAfAB8AHwAgACIAIgAjACMAIwAkACQAJAAiACIAIgAiACQAIwAjACMAIQAf
AB0AGwAbABkAGQAZABkAGQAYABgAGAAYABgAGAAWABYAFgAWABcAGAAZABoAGQAZABkA
GgAZABkAGQAZABgAGAAYABgAGgAZABkAGQAXABYAFgAVABUAFAAUABQAEgATABMAEgAU
ABQAEwATABMAEwATABMAEwATABIAEgATABMAEwASABQAFQAVABUAFQAVABYAFgAWABUA
FQAVABMAFQAVABQAFgAWABYAFgAUABQAFAATABMAFAAUABMAEgASABIAEgASABIAEgAS
ABEAEAAQAA8ADQANAA0ADQANAA4ADwAPAA8AEAAQABEAEwAUABQAFAAYABQAFAAUABYA
FgAWABYAFgAVABIAEAAMAAoACAAHAAcACAAIAAgACAAIAAYABgACAAIAAgACAAIAAgAC
AAMAAQAAAP////8CAAIAAwAFAAYABgAGAAYABgAGAAYABQAFAAUABQAGAAYABgAGAAYA
BQAFAAUABQAHAAcABwAHAAcABwAHAAcABQAFAAUABQAFAAUABQAFAAUABQAFAAUABwAI
AAYABgALABUAIAAqADAAPwBSAGEAYABMAC4ACwDj/8L/qf+b/53/n/+a/5P/l/+e/53/
kv+H/4f/jv+W/6H/rv+9/87/3P/o//D/9//5//v///8AAP//AAACAAMABAAFAAYABgAE
AAYABgAGAAgACQAJAAkABwAJAAkACQALAAsADAAMAAoACgAKAAoACgALAAsACwAJAAkA
CQAJAAoACgAKAAoACwALAAsACwAMAAwADAAMAA0ADQANAA4ADgAOAA8ADwANAA4ADgAO
AA4ADgAOAA4ADgANAA0ADQAKAAkACAAHAAkABwAHAAcABQAFAAQABAAEAAQABAAEAAQA
BAAEAAQABgAGAAYABgAHAAcABwAIAAkACQAJAAkACAAIAAgACAAIAAcABwAHAAkACAAI
AAcABwAGAAYABgAEAAUABQAEAAYABgAFAAUABQAFAAUABQAHAAcABgAGAAcABwAHAAYA
BgAHAAcABwAHAAcACAAIAAgABwAHAAcABwAJAAkACAAIAAgACAAIAAgACAAIAAcABQAG
AAYABQAGAAYABgAGAAYABgAGAAYABQAEAAQAAwAFAAUABQAFAAMABAAFAAUABwAIAAgA
CQALAAwADAAMAAwADgAOAA4ADgAOAA4ADQAKAAgABAACAAAA//8BAAIAAgACAAIAAgAA
AAAAAAAAAAAAAAD+//7//v///wEAAAD//////v/+////AQAEAAQABAAEAAQABAAEAAMA
AwADAAMABAAEAAQABAAEAAcABwAHAAcABwAHAAcABwAFAAUABQAFAAcABwAHAAcABwAH
AAcABwAFAAUABQAFAAcACgAKAAoADQAVACAALAAyADsATgBbAFoASAAsAAkA3/++/6P/
k/+T/53/mv+T/5f/ov+l/5j/jf+J/5D/mv+h/6z/u//O/9z/5v/y//f/+f/7////AAD/
/wAAAgADAAIAAwAEAAQABgAIAAgACAAGAAcABwAHAAkACwALAAsACgAJAAkACAAKAAoA
CgAKAAgACQAJAAkACwALAAsACwAMAAwADAAMAAsACwALAAsADAAMAAwADAALAAsACwAM
AA4ADgAPAA8ADQAOAA4ADgAQABAAEAAQAA8ADQAMAAsACgAJAAgABwAFAAMAAwADAAUA
BQAEAAQAAgACAAIAAgAEAAQABAAEAAYABgAGAAYABwAHAAcACAAJAAkACQAJAAoACgAK
AAoADAALAAsACwALAAoACgAJAAkACAAIAAgACAAJAAkACAAKAAoACQAJAAkACQAJAAkA
CQAJAAgACAAJAAkACQAIAAoACwALAAsACwALAAwADAAKAAkACQAJAAsADQANAAwACgAK
AAoACgAMAAwADAALAAkACgAKAAkACAAIAAgACAAIAAgACAAIAAcABgAGAAUABwAHAAcA
BwAFAAYABwAHAAcACAAIAAkADQAOAA4ADgAOAA4ADgAOAA4ADgANAAoACAAGAAQAAgAB
AAAAAAD///7/AAAAAP7//v/8//z//P/8//r/+v/6//v//f/8//v/+//7//r/+v/7//7/
/v/+//7//v/+//7//f/9//3//f/+//7//v/+//7/////////////////////////////
//////////////////////////3//f/9//3///8AAAIABAAHAAsAEgAcACYALQA8AE8A
WABOADQAEwDp/7z/mf+D/33/gf+C/33/f/+I/5H/iv+B/3v/fv+G/5H/nv+r/7z/zP/Y
/+L/7f/x//P/9f/2//f/+P/6//v/+v/7//z//P/8//7//v/+//7///////////8BAAEA
AQABAAEAAgACAAAAAAAAAAAAAgADAAMAAwABAAEAAQABAAAAAAAAAAAAAwADAAMAAwAE
AAQABAAEAAUABQAFAAYABgAGAAcABwAHAAgACAAIAAoACgAKAAoACAAHAAcABwAGAAUA
BAADAAUAAwADAAMAAQABAAAAAAD+//7//v/+/wAAAAAAAAAAAAAAAAAAAAABAAEAAQAC
AAMAAwADAAMAAgACAAIAAgACAAEAAQABAAEAAAAAAP/////+//7//v/8//3//f/8//7/
/v/9//3/+//7//v/+//9//3//P/8//3//f/9//z//P/9//3//f//////AAAAAAAA////
/////f///////v8AAAAAAAAAAAIAAgACAAEA//8AAAAA///+//7//v/+//7//v/+//7/
/f/8//z/+//9//3//f/9//3//v//////AQACAAIAAwADAAQABgAGAAYABgAEAAMAAAD+
//z/+v/4//f/9f/2//b/9v/4//j/9v/2//L/8v/y//L/9P/0//T/9f/z//L/8f/x//T/
9P/1//f/9v/2//b/9v/4//j/+P/3//f/9//3//j/9v/2//b/9v/5//n/+f/5//n/+f/5
//n/+f/5//n/+f/5//n/+f/5//n/+f/5//n/+f/5//n/+f/7//z//P/+/wEABwAUACAA
KAAzAEYAVQBUAD4AHgD3/8v/pP+H/3X/df95/3T/c/99/4b/g/94/3H/cf96/4b/k/+g
/6//wv/Q/9r/5P/r/+//8f/1//T/9f/2//j/+f/6//v//P/8//z//v/+//7//v//////
/////wEAAQABAAMAAwAEAAQAAgACAAIAAgAEAAUABQAFAAUABQAFAAUABAAEAAQABAAD
AAMAAwADAAYABgAGAAYACQAJAAkACgAKAAoACwALAAkACgAKAAoADAAMAAwADAAMAAsA
CwALAAoACQAIAAcABwAFAAUABQAFAAUABAAEAAQABAAEAAQABgAGAAYABgAGAAYABgAG
AAcABwAHAAgABwAHAAcABwAGAAYABgAGAAYABQAFAAUABQAEAAQAAwABAAAAAAAAAAAA
AQABAAAAAAAAAP/////////////////////+//7/AQABAAEAAAAAAAEAAQABAAEAAQAC
AAIABAADAAMAAwADAAUABQAEAAIAAgACAAIABAAEAAQAAwADAAQABAADAAQABAAEAAQA
AgACAAIAAgABAAAAAAD///////////////8AAAEAAQD//wAAAAABAAMABAAEAAQACAAI
AAoACgAKAAoACgAKAAgABwAEAAIAAAD+//z/+//7//z//P/8//z//P/6//r/9v/2//b/
9v/4//j/+P/5//n/+P/3//f/+v/6//v//f/8//z//P/8//z//P/8//v/+//7//v//P/8
//z//P/8//3//f/9//3//f/9//3//f/9//3//f/9//3//f/9//3//f/9//3//f/9//3/
/f/9////AAACAAQACQATAB4AKAAyAEMAWABhAFQANAAQAOn/v/+e/4f/f/+D/4P/fP99
/4f/jP+B/3b/c/93/4L/kP+d/6z/v//O/9r/5P/s//H/9f/1//f/9v/5//r//P/9//z/
/f/+//7/AAACAAIAAgAAAAEAAQABAAMABQAFAAUABQAFAAYABgAIAAgACAAIAAgACQAJ
AAkACQAJAAkACQAKAAoACgAKAAkACQAJAAkADAAMAAwADAANAA0ADQAOABAAEAARABEA
DwAQABAAEAAQABAAEAAQABIAEQARABEAEAAPAA4ADQANAAsACwALAAsACwAKAAoADAAM
AAwADAAMAAwADAAMAA4ADgAOAA4ADwAPAA8AEAAQAA8ADgANAA4ADgAOAA4ADAALAAsA
CwALAAoACgAJAAkACAAIAAgABgAHAAcABgAIAAgABwAHAAUABQAFAAUABQAFAAQABAAH
AAcABwAGAAYABwAHAAcABwAHAAgACAAIAAcABwAHAAcACQAJAAgACAAIAAgACAAIAAgA
CAAHAAcACAAIAAcACAAIAAgACAAGAAYABgAGAAUABAAEAAMAAwADAAMAAwADAAQABQAF
AAMABAAEAAUABQAGAAYABgAIAAgACAAJAA0ADQANAA0ADgAOAA4ADgAOAAwACwAIAAYA
BAACAAAA//8BAAIAAgACAAAAAAD+//7//P/8//z//P/8//z//P/9/////v/9//3//v/+
////AQAAAAAAAAAAAAAAAAAAAP//AQABAAEAAgAAAAAAAAAAAP//////////AQABAAEA
AQADAAMAAwADAAEAAQABAAEAAQABAAEAAQABAAEAAQABAAMABAAGAAgADQAZACgALgA6
AE0AYABlAFYAOAAUAOv/w/+k/43/if+N/4v/hP+F/4//jv+D/3r/ef9//4j/lP+l/7b/
xf/S/97/6v/0//f/+f/9//3//P///wAAAgADAAIAAwAEAAQABAAGAAYABgAGAAcABwAH
AAcACQAJAAkACgALAA0ADgAQABAAEAAQAA4ADwAPAA8ADwAPAA8ADwAOAA4ADgAOABEA
EQARABEAEAAQABAAEAARABEAEQASABIAEgATABMAFQAWABYAFgAUABQAFAAUABQAEwAT
ABMAEgARABAADwANAAsACwALAAsACwAKAAoADAAMAAwADAAKAAoACgAKAAwADAAMAAwA
DQANAA0ADgANAA0ADQANAAwADAAMAAwADAALAAsACwALAAoACgAJAAcABgAGAAYABAAF
AAUABAAGAAYABQAFAAMAAwADAAMAAwADAAIAAgAEAAUABgAGAAYABwAHAAcABQAFAAYA
BgAGAAUABQAFAAUABwAHAAYABgAGAAYABgAEAAQABAADAAMABAAEAAMAAgACAAIAAgAC
AAIAAgACAAEAAAAAAP/////////////9//7///////3//v/+//////8AAAAAAAAAAAAA
AAABAAMAAwADAAMABgAHAAYACAAIAAgACAAIAAgABwAEAAIAAAD+//z/+//5//r/+v/6
//r/+v/4//j/9v/2//b/9v/2//b/9v/3//f/9v/1//X/+P/4//n/+//6//r/+v/6//r/
+v/6//n/+f/5//n/+v/8//z//P/8//3//f/9//3//f/9//3//f/7//v/+//7//v/+//7
//v/+//7//v/+//7//v/+//7//3//v/+//7/AQAJABYAIgAoADEAQgBTAFQARAAqAAUA
3/++/6P/k/+R/5P/lP+T/5H/lP+Z/5L/g/99/4L/jP+V/6L/r//A/9D/2v/k/+v/8f/1
//X/9P/3//j/+v/7//z//f/+//7//P/+//7//v8AAAEAAQABAP//AQABAAEAAQABAAIA
AgACAAIAAgACAAIAAwADAAMAAQABAAEAAQACAAIAAgACAAMAAwADAAMABAAEAAQABAAD
AAMAAwAEAAIAAgADAAMABQAGAAYABgAEAAQABAAEAAQAAwADAAMAAgABAAAA///9//v/
+//7//v/+//6//r/+P/4//j/+P/4//j/+P/4//r/+v/6//r//f/9//3//v/9//3//f/9
////AAABAAIAAgABAAEAAQABAAAAAAD//wEAAAAAAAAAAAABAAEAAAAAAAAA////////
////////AAABAAEAAgABAAEAAQAAAAIAAwADAAMAAwADAAQABAAGAAUABQAFAAQABQAE
AAIAAwAEAAUABgAGAAYABgAFAAMABAAEAAMABAAEAAQABAAEAAQABAAEAAUABAAEAAMA
AQABAAEAAQABAAIAAwADAAIAAgABAAEAAwAEAAQABAAGAAYABgAHAAUABwAJAAkACgAM
AAwADAAMAAoACQAGAAQAAgAAAP7//f/9//7//v/+//7//v/8//z/+v/6//r/+v/6//r/
+v/7//3//P/7//v/+v/6//v//f8AAAAAAAAAAP7//v/+//3/////////AAAAAAAAAAAA
AAEAAQABAAEAAQABAAEAAQD//////////wEAAQABAAEA//////////8BAAEAAQABAP//
AAACAAYACwATABwAJgAuADkASgBXAFQAQAAiAP3/1f+u/5P/h/+L/5H/kP+N/5H/nP+f
/5L/gf+B/4j/kv+b/6j/t//I/9j/4v/u//X/9//5//n/+v/9//7/AAABAAAAAQACAAIA
AgAEAAQABAAEAAUABQAFAAMABQAFAAUABQAFAAYABgAEAAQABAAEAAYABwAHAAcABwAH
AAcABwAGAAYABgAGAAcABwAHAAcABgAGAAYABgAHAAcABwAIAAgACAAJAAkACwAMAAwA
DAAMAAwADAAMAAsACQAIAAcABgAFAAQAAwABAP/////////////+//7//v/+//7//v/+
//7//v/+/wAAAAAAAAAAAQABAAEAAgADAAMAAwADAAQABAAEAAQABAADAAMAAwAFAAQA
BAADAAMAAgACAAIAAAABAAEAAAACAAIAAQABAP////////////////7//v8AAAEAAgAC
AAIAAwADAAMAAwADAAQABAACAAEAAQABAAEAAwADAAIAAgACAAIAAgAEAAQABAADAAMA
BAAEAAMAAgACAAIAAgACAAIAAgACAAEAAAAAAP/////////////9//7/////////AAAA
AAEABQAGAAYABgAGAAgACAAIAAgACAAIAAgABwAHAAUABAAAAP7//P/7//n/+v/6//r/
/P/8//r/+v/2//b/9v/2//j/+P/4//n/9//2//X/9f/2//b/9//5//z//P/8//z/+v/6
//r/+f/7//v/+//8//r/+v/6//r/+//7//v/+//7//v/+//7//3//f/9//3/+//7//v/
+//7//v/+//7//v/+//7//v/+//8//7/AgAHAA8AGgAgACYANQBKAFcAUgA8ABwA9f/H
/6D/g/93/3n/ff96/3f/f/+I/4X/ev91/3X/fv+K/5f/pP+z/8b/0v/c/+b/7f/v//P/
9f/0//f/+P/6//v/+v/7//z//P/8//7//v/+//7///////////8BAAEAAQADAAMABAAE
AAQABAAEAAQABAAFAAUABQADAAMAAwADAAQABAAEAAQAAwADAAMAAwAGAAYABgAGAAUA
BQAFAAYACAAIAAkACQAJAAoACgAKAAoACgAKAAoADAALAAsACwAKAAkACAAHAAUAAwAD
AAMABQAFAAQABAACAAIAAgACAAIAAgACAAIAAgACAAIAAgAFAAUABQAGAAUABQAFAAUA
BAAEAAQABAACAAEAAQABAAEAAAAAAP/////+//7//v/+///////+//z//P/7//v//f/9
//3//f/9//3//P/8//3//f/9//z//P/9//3//f/9//3//v/+/wAA/////////f//////
/v8AAAAAAAAAAAAAAAAAAP///f/+//7//f/8//z//P/8//7//v/+//7//f/8//z/+//5
//n/+f/5//v//P/9//3/+//8//z//f///wAAAAAAAAQAAgACAAIABAAEAAQABAAEAAMA
AAD+//r/+P/2//X/9f/2//b/9v/2//b/9P/0//T/9P/0//T/8v/y//L/8//1//T/8//z
//T/9P/1//f/+P/4//j/+P/2//b/9v/1//f/9//3//j/+P/4//j/+P/5//n/+f/5//n/
+f/5//n/+f/5//n/+f/5//n/+f/5//n/+f/5//n/+f/5//n/+f/7//z//P8AAAUADQAa
ACIAKgA5AEwAVQBKADIAEADl/7v/mP+B/3f/e/9//3r/ef+B/4j/g/92/2//c/9+/4r/
l/+m/7f/yP/U/97/5v/r/+//8f/z//T/9f/2//j/+f/4//n/+v/6//r//P/8//z//P/9
//3//f/9/////////wEAAQACAAIAAgACAAIAAgAEAAUABQAFAAMAAwADAAMABAAEAAQA
BAADAAMAAwADAAQABAAEAAQABwAHAAcACAAIAAgACQAJAAcACAAIAAgACAAIAAgACAAI
AAcABwAHAAYABQAEAAMAAwABAAEAAQABAAEAAAAAAAAAAAAAAAAAAAAAAAAAAAACAAIA
AgACAAEAAQABAAIAAwADAAMAAwACAAIAAgACAAIAAQABAAEAAQAAAAAA//////7//v/+
//z//f/9//z//v/+//3//f/7//v/+//7//v/+//6//r/+//7//v/+v/8//3//f/9//3/
/f/+//7//v/9//3//f///wEAAQAAAP7//v/+//7//v/+//7//f///wAAAAD///7//v/+
//7//P/8//z//P/9//z//P/7//v/+//7//v/+f/6//v/+//5//r/+v/7////AAAAAAAA
AgACAAIAAwAFAAQABgAGAAYABgAEAAMAAAD+//r/+P/2//X/9//4//j/+P/4//j/9v/2
//T/9P/0//T/8v/y//L/8//1//T/8//z//T/9P/1//f/+P/4//j/+P/2//b/9v/1//f/
9//3//j/+P/4//j/+P/5//n/+f/5//f/9//3//f/+f/5//n/+f/5//n/+f/5//n/+f/5
//n/+f/5//n/+f/9//z//P8AAAUADQAaACQALAA7AFAAWwBOADQAEgDp/7//nv+H/33/
gf+B/3z/ef+D/4r/gf90/3H/df9+/4r/l/+m/7X/xv/U/97/6P/t//H/8//1//b/9f/2
//j/+f/6//v//P/8//z//v/+//7/AAABAAEAAQABAAMAAwADAAUABQAGAAYABgAGAAYA
BgAGAAcABwAHAAcABwAHAAcABgAGAAYABgAJAAkACQAJAAoACgAKAAoACwALAAsADAAM
AAwADQANAA8AEAAQABAAEAAQABAAEAAQAA8ADwAPABAADwAOAA0ADQALAAsACwAJAAkA
CAAIAAoACgAKAAoACgAKAAoACgAMAAwADAAMAA0ADQANAA4ADwAPAA8ADwAQABAAEAAQ
AA4ADQANAA0ACwAKAAoACQALAAoACgAKAAgACQAJAAgACgAKAAkACQAJAAkACQAJAAsA
CwAKAA==
         </WaveFormData>
      </LeadData>
      <LeadData>
         <LeadByteCountTotal>10000</LeadByteCountTotal>
         <LeadTimeOffset>0</LeadTimeOffset>
         <LeadSampleCountTotal>5000</LeadSampleCountTotal>
         <LeadAmplitudeUnitsPerBit>4.88</LeadAmplitudeUnitsPerBit>
         <LeadAmplitudeUnits>��V</LeadAmplitudeUnits>
         <LeadHighLimit>2147483647</LeadHighLimit>
         <LeadLowLimit>268435456</LeadLowLimit>
         <LeadID>V2</LeadID>
         <LeadOffsetFirstSample>0</LeadOffsetFirstSample>
         <FirstSampleBaseline>0</FirstSampleBaseline>
         <LeadSampleSize>2</LeadSampleSize>
         <LeadOff>FALSE</LeadOff>
         <BaselineSway>FALSE</BaselineSway>
         <ExcessiveACNoise>FALSE</ExcessiveACNoise>
         <MuscleNoise>FALSE</MuscleNoise>
         <LeadDataCRC32>1543657530</LeadDataCRC32>
         <WaveFormData>
EgASABIAEgASABIAEgAQAA8ACwAHAAYABgAGAAYABQAFAAUABQADAAAA/v/+////AAAB
AAEAAQAAAAAAAAD///7//f/7//r/+f/5//n/+P/3//f/9v/1//P/8f/w/+//7//v/+//
7//u/+3/7f/t/+v/6//r/+n/6f/p/+n/6f/m/+X/5f/l/+X/5f/l/+X/5f/k/+T/5P/k
/+T/5f/o/+j/6v/y/wEAFQAtAEQAZQCWAMEAzwC6AI8AXQAjAOb/s/+K/2n/Q/8X//P+
4P7e/tP+u/6t/rf+0v70/hX/Mv9Q/3D/jP+e/7D/vv/G/8v/z//Q/9L/1f/X/9n/2//d
/+D/4f/h/+L/4//l/+b/6P/p/+r/6f/s/+z/7f/s/+7/7v/x//T/9f/2//f/9v/3//j/
+f/7//z//P/9//z//f/+////AAADAAUABgAHAAkACgAMAA0AEQATABUAGgAeACEAJAAn
ACsALwAzADcAPABAAEQARgBKAE4AUgBUAFYAWABZAFkAWwBbAFwAWgBaAFkAVwBUAFMA
UABPAEwASgBHAEQARABBAD4APAA3ADQAMAAsACoAJwAkACIAIQAdABoAFwAVABEADwAM
AAkABgAEAAIAAAD+//z/+v/4//j/9//2//X/9P/z//L/8v/x//H/8f/y//P/9P/1//P/
8//z//P/9v/2//b/9//3//f/9//4//j/+f/5//n/9//4//j/+P/2//b/9v/2//f/9//2
//b/9v/2//b/9v/z//P/8v/y//P/8//z//P/8P/v/+7/7v/u/+3/7f/t/+n/6f/p/+n/
6f/p/+n/6f/q/+v/6//s/+z/7P/t/+7/7f/u//D/8P/w//D/8P/u/+3/6f/j/+L/4v/i
/+L/4f/h/+H/4f/f/97/3P/a/9v/3P/d/9//3//g/+D/3v/d/9z/2//Z/9j/1//X/9X/
1P/T/9P/0v/R/9D/z//P/8//zf/N/8v/y//K/8n/yf/J/8n/yf/J/8f/x//H/8X/xf/E
/8P/w//D/8P/w//D/8P/w//C/8D/wP/A/8D/wf/C/8b/yv/S/+P/+/8RACoAUQB+AKMA
qQCIAFUAHwDf/57/a/9G/yf/Af/V/rf+rP6q/qH+jf6H/pf+tP7U/vf+Fv80/1L/cP+E
/5T/nv+k/6n/rf+y/7L/tf+3/7n/u/+9/8D/wf/B/8L/w//F/8T/xv/H/8j/yf/M/8z/
zf/O/9D/0P/T/9L/0//U/9X/1v/X/9j/2f/b/9z/3P/d/97/3//g/+H/4v/l/+f/6P/p
/+v/7P/u//P/9//5//v/AAAEAAcACgANABEAFQAZABsAIAAkACgALAAwADQAOAA5ADwA
PwBBAEEAQwBDAEQAQgBCAEEAPwA+AD0AOgA5ADYANAAxAC4ALAApACYAJAAhAB4AGgAW
ABUAEQANAAoABwADAAAA/f/7//f/9f/y//H/7v/s/+r/6P/m/+T/4v/g/+D/3//e/9//
3v/d/9z/2v/Z/9n/2f/b/9v/2//b/9z/3f/e/9//3v/e/97/3//f/9//3//g/+L/4//j
/+P/4//k/+T/5P/k/+T/5P/k/+X/5f/k/+T/5P/k/+T/5P/j/+P/4v/i/9//3//f/9//
4P/f/97/3v/e/93/3f/d/93/3f/d/93/3//f/9//3//i/+H/4f/i/+T/5P/k/+T/5P/m
/+T/4//f/9n/2P/Y/9j/2P/X/9f/1//X/9X/1P/S/9L/0//U/9X/1//X/9j/2P/Y/9f/
1v/V/9P/0v/R/9H/z//O/83/zf/M/8v/yv/J/8n/yf/H/8f/x//H/8b/xf/F/8X/xf/F
/8X/w//D/8P/w//D/8L/wf/B/8H/wf/B/8H/wf/B/8D/wP/A/8D/wP/B/8L/xP/G/87/
3f/x/wkAJABJAHgAoQCtAJQAZQAxAO//rP93/1D/L/8F/9n+u/6u/qr+n/6J/n/+kf6w
/tL+8/4W/zb/VP9w/4T/lP+g/6j/r/+x/7b/tv+5/7v/vf+//8H/xP/F/8X/xv/H/8n/
zP/O/8//0P/P/9L/0v/T/9T/1v/W/9n/3P/d/97/3//g/+H/4v/j/+X/5v/m/+f/6P/p
/+r/6//s/+//8f/y//X/9//4//r///8DAAUABwAIAAwADwASABcAGwAfACMAJwAsADAA
NAA4ADwAQABEAEUASABLAE0ATwBRAFEAUgBSAFIAUQBPAE4ATQBKAEkASABGAEMAQAA+
ADsAOAA2ADEALgAqACYAJQAhAB0AGgAXABMAEAANAAsABwAFAAIA///8//r/+P/0//L/
8P/u/+7/7v/t/+z/6//q/+n/6P/q/+n/6f/p/+n/6f/p/+n/6//r/+v/6//q/+r/6v/r
/+3/7f/t/+7/7v/v/+//7//v//D/8P/w//D/8P/w//D/8f/x//D/8P/w//D/8P/w/+//
7//u/+7/7f/t/+3/7f/u/+3/7P/s/+z/6//r/+v/6//r/+v/6//t/+3/7f/t//D/8f/x
//L/8v/y//P/9v/2//b/9v/2//b/9P/z/+//7P/s/+3/7v/v/+//8P/x//H/7//u/+z/
7v/v//D/8f/z//P/9P/0//T/8//y//H/7//u/+3/7f/t/+z/6//r/+r/6f/o/+f/5//n
/+X/5f/m/+f/5//n/+f/5//n/+f/5//l/+X/5f/l/+X/5P/j/+X/5f/l/+X/5f/l/+X/
5P/k/+T/5P/k/+f/6P/q/+7/+P8LACMAOQBaAIcAugDZANMArAB7AEMABQDM/5//ev9V
/yn/Af/n/tz+1v7B/q3+sf7L/uz+FP83/1b/dP+S/6r/uv/I/9T/2v/f/+H/5P/o/+v/
7f/v//H/8//2//f/9//4//n/+//+/wAAAQACAAUACAAIAAkADAAOAA4AEQASABMAFAAV
ABcAGQAbAB0AHwAgACAAIQAkACUAJgAnACgAKwAtAC4AMQAzADQANgA7AD8AQQBDAEgA
TABPAFIAVQBZAF0AYQBnAGwAcAB0AHgAfACAAIQAhQCIAIsAjQCPAJEAkQCSAJIAkgCR
AI8AjgCNAIoAiQCIAIYAgwCAAH4AewB4AHYAcwBwAGwAaABlAGEAXQBaAFkAVQBSAE8A
SwBHAEUAQgA/ADwAOgA4ADYANAAyADAAMAAwAC8ALgAtACwAKwAqACoAKQApACkAKwAr
ACsAKwAtAC0ALQAtAC4ALgAuAC8ALQAtAC0ALgAuAC8ALwAvAC8AMAAwADAAMAAwADAA
MAAvAC8ALgAuAC4ALgAuAC4ALQAtACwALAApACkAKQApACoAKQAoACgAKAAnACcAJwAn
ACcAJwAnACkAKQApACkAKgArACsALAAsAC4ALgAuAC4ALgAuAC4ALAArACcAJQAkACQA
JAAiACEAIQAhACMAIQAgAB4AHgAfACAAIQAjACMAJAAkACIAIQAgAB8AHQAcABsAGwAd
ABwAGwAbABgAFwAWABUAFQAVABMAEwAVABUAFAATABEAEQARABEAEwARABEAEQARABEA
EAAPAA8ADwAPAA8ADwAPAA8ADgAQABAAEAAQABEAFAAWABwAJAA3AE8AZwCIALsA6gAH
Af0A1gClAG8ANQD+/9P/rv+H/1v/Lf8R/wj//v7l/tX+2/71/hr/Pv9b/3r/mv+4/87/
4P/s//T//P8BAAMABgAIAAsADQAPAA8AEQAUABUAFQAWABcAGQAaABwAHQAeACEAJAAk
ACUAKAAqACoALQAuAC8AMAAxADQANQA2ADcAOwA8ADwAPQBAAEEAQgBDAEIARQBHAEgA
SwBNAE4AUABVAFkAWwBdAGAAZABnAGoAbwBzAHcAewB9AIIAhgCKAI4AkgCWAJoAmgCc
AJ4AnwCgAKEAoACgAKAAoACfAJ0AnACbAJgAlwCUAJIAjwCMAIwAiQCGAIQAgQB+AHoA
dgB0AHEAbgBsAGkAZQBiAF8AXQBZAFcAVABRAE4ATABKAEgARgBEAEIAQABAAD8APgA+
AD4APgA+AD4APQA9AD0APwA/AD8APwA/AD8APwA/AEAAQABAAEEAQQBBAEEAQgBAAEEA
QQBBAD8AQABAAEAAQABAAEAAQAA/AD8APgA+AD4APgA+AD4AOwA7ADoAOgA7ADsAOwA7
ADoAOQA4ADgAOAA3ADcANwA1ADUANQA1ADUANQA1ADUANgA3ADcAOAA6ADgANwA4ADoA
OgA6ADoAPAA6ADkANQAvAC4ALgAuADAALwAvAC8ALwAtACwAKgAoACkAKgArACsAKwAs
ACwAKgApACgAJwAnACYAJQAlACMAIgAhACEAHgAdABwAGwAbABsAGQAZABkAGQAYABcA
FQAVABUAFQAVABMAEwATABMAEwASABEAEQARABEAEQARABEAEQAQABAAEAAQABAAEQAQ
ABAAFAAcACsAQQBbAHQAmwDQAP0ACQHwAMEAkQBZACIA8f/I/6X/e/9P/yn/GP8Q///+
5/7f/u/+DP8s/03/bv+K/6j/wv/W/+b/8v/4////AwAGAAYACQALAA0ADQAPABIAEwAT
ABQAFQAXABYAGAAZABoAHQAgACAAIQAiACQAJAAnACYAJwAoACkALAAtAC4ALwAwADAA
LwAvADAAMQAyADMANAA3ADkAOgA7AD0APgBAAEMARwBJAEsATgBSAFUAWABbAF8AYwBn
AGkAbgByAHYAeAB8AIAAhACGAIgAigCLAIsAjQCNAI4AjACMAIsAiQCIAIcAhACDAIAA
fgB7AHgAdgBzAHAAbgBrAGgAZABgAF8AWwBXAFQAUwBPAEwASQBHAEMAQQA+ADsAOAA2
ADQAMgAwAC4ALAApACgAJgAkACUAJAAjACIAIAAfAB8AHwAhACEAIQAhACEAIQAhACEA
IgAiACIAIwAlACUAJQAmACUAJQAkACMAIwAkACQAJAAkACQAJAAkACMAIwAiACIAIAAg
ACAAIAAfAB8AHgAeAB0AHQAdAB0AHAAbABoAGgAZABcAFgAVAA4ACwAIAAUABAADAAIA
AQACAAMAAwAEAAQABAACAAIAAgACAAQAAgABAP3/9//2//b/9v/2//X/9f/1//P/8f/w
/+7/7v/v//D/8f/x//H/8v/y//H/7//t/+v/6f/o/+f/5//l/+T/4//j/+D/3//e/93/
3f/d/9v/2//Z/9n/2P/X/9X/1f/V/9X/1f/T/9P/0//R/9H/0P/P/8//z//P/8//zf/N
/83/zP/M/8z/zP/M/83/0P/S/9T/3P/r/wMAGwA0AFcAhACrALUAnABvAD0A///C/43/
Zv9F/yH/9f7R/sT+xP65/qH+lf6h/rz+3P79/hz/OP9Y/3T/iP+a/6T/rP+x/7X/uP+4
/7v/vf+//7//wf/E/8X/xf/G/8f/yf/I/8r/y//M/83/0P/Q/9H/0P/S/9L/1f/W/9f/
2P/Z/9j/2f/a/9v/2//c/9z/3f/c/93/3v/f/+D/4//l/+b/5//p/+r/7P/t//H/8//1
//r//v8BAAQABQAJAA0AEQAVABoAHgAiACQAKAAsADAAMQA0ADcAOQA5ADsAOwA8ADwA
PAA7ADkANgA1ADIAMQAuACwAKQAmACIAHwAcABoAGQAWABIADgANAAkABQACAAEA/f/6
//f/9f/x/+//7P/r/+j/5v/k/+D/3v/c/9r/2P/Y/9f/1v/V/9T/0//S/9L/0f/R/9H/
0f/R/9H/0f/T/9P/0//T/9T/1P/U/9X/1f/V/9X/1v/W/9f/1//X/9f/2P/Y/9j/2P/Y
/9j/2P/Z/9n/2P/Y/9j/2P/Y/9j/1f/V/9T/1P/T/9P/0//T/9L/0f/Q/9D/0P/P/8//
z//P/8//z//P/8//z//P/8//1P/V/9P/0v/U/9T/1P/U/9T/1f/U/9T/0f/L/8r/yv/K
/8j/x//H/8f/x//F/8T/wv/B/8H/wf/B/8P/w//E/8T/xP/D/8L/wf+//77/vf+9/73/
vP+7/7v/uP+3/7b/tf+z/7P/sf+x/7P/s/+y/7H/sf+x/7H/sf+v/63/rf+t/63/rf+s
/6v/rf+t/63/rf+r/6v/q/+q/6r/qv+q/6r/q/+s/67/sP+2/8H/0//p/wAAHwBKAHcA
kQCKAGMAMQD1/7D/cf9G/yn/Bf/Z/rH+nP6W/pP+hf5z/nX+jP6q/s3+8P4O/yz/TP9k
/3b/hv+Q/5f/m/+e/6D/o/+l/6f/p/+p/6z/rf+v/7D/sf+z/7L/tP+1/7b/t/+6/7r/
u/++/8D/wP/D/8L/w//E/8X/yP/J/8r/y//N/87/zv/P/9D/0f/S/9P/1P/X/9n/2v/d
/9//4P/i/+X/6f/r/+3/8P/0//f/+v/9/wEABQAJAA8AFAAYABwAHgAiACYAKgAtADAA
MwA1ADkAOwA7ADwAPAA8ADsAOQA4ADcANAAzADEAMAAuACwAKQAlACEAHgAdABoAFgAS
AA8ACwAHAAQAAwD///z/+f/1//H/7//s/+n/5v/k/+L/4v/g/97/3P/a/9r/2f/Y/9f/
1v/V/9T/1P/T/9P/0//V/9X/1f/V/9X/1f/V/9X/1v/W/9b/1//Z/9n/2f/a/9r/2//b
/9v/3f/e/97/3v/g/+D/4P/g/+H/4f/g/+D/3v/e/97/3v/d/93/3P/c/93/3f/d/93/
3v/d/9z/3P/a/9n/2f/Z/9r/2//c/93/3v/f/+D/4f/i/+L/5P/k/+T/5P/k/+L/4f/d
/9n/2P/Y/9j/2P/X/9f/1//X/9X/1P/S/9H/0f/R/9H/0//T/9T/1P/W/9X/1P/T/9H/
0P/P/8//z//O/83/zf/M/8v/yv/J/8n/yf/H/8f/x//H/8b/xf/H/8f/x//H/8f/xf/F
/8X/xf/F/8T/w//D/8P/w//D/8P/w//D/8L/wv/C/8L/wv/D/8b/xv/K/9L/4f/3/w8A
KgBPAIAAqQCzAJgAaQAzAPP/sv9//1r/N/8L/9/+w/60/rD+o/6N/oX+l/64/tr+/f4c
/z7/Xv92/4r/mv+o/67/tf+5/7r/vP+//8H/w//F/8f/yv/L/83/zv/P/9H/0v/U/9X/
1v/V/9j/2P/Z/9z/3v/e/+H/5P/l/+b/5//q/+v/7P/t//D/8v/z//X/+P/5//r/+//8
////AQACAAcACQAKAAwADwATABUAFwAcACAAIwAmACkALQAxADUAOQA+AEIARgBKAE4A
UgBWAFkAXABfAGEAZQBnAGcAaABoAGgAZwBlAGYAZQBiAGEAYABeAFsAWABWAFMAUABO
AEsASABEAEAAPQA5ADUAMgAvACsAKAAlACMAHwAdABoAGQAWABQAEgAOAAwACgAIAAgA
CAAHAAYABQAEAAMAAgAEAAMAAwADAAMAAwADAAMAAwADAAMAAwAEAAQABAAFAAUABQAF
AAYABgAHAAcABwAHAAgACAAIAAgACAAIAAgACQAJAAgACAAIAAgACAAIAAkACQAIAAgA
BQAFAAUABQAEAAMAAgACAAIAAQABAAEAAAABAAIAAwADAAMAAwADAAQABQAFAAYACAAI
AAcACAAKAAoACgAKAAoACAAHAAMAAQAAAAAAAAAAAP///////wEA///+//z//P/9//7/
////////AAAAAP7//f/8//v/+//6//n/+f/5//j/9//3//b/9f/0//P/9f/1//P/8//0
//X/9f/1//X/9f/1//X/9//1//X/9f/1//X/9P/z//P/8//z//P/9f/1//X/9P/0//T/
9P/0//f/+P/6/wAACgAdADUATQBuAJ0AzgDrAOEAuACFAE8AEQDY/6//iv9h/zP/Cf/v
/uT+3v7J/rX+u/7V/vr+HP89/17/fv+a/7D/wv/Q/9r/3v/j/+X/6P/s/+//8f/z//P/
9f/4//n/+f/6//v//f/+/wAAAQACAAMABgAGAAcACAAKAAoADQAQABEAEgATABQAFQAW
ABcAGQAaABoAGwAeAB8AIAAhACIAJQAnACgAKQArACwALgAxADUANwA5AD4AQgBFAEgA
SwBPAFMAVwBbAGAAZABoAGwAcAB0AHgAeQB8AH8AgQCDAIUAhQCGAIgAiACHAIUAhgCF
AIIAgQCAAH4AewB4AHgAdQByAHAAawBoAGQAYABdAFkAVQBSAE8ASwBIAEUAQwA/AD0A
OgA1ADIAMAAuACwAKgAoACYAJgAmACUAJAAjACIAIQAgACAAHwAfAB8AHwAfAB8AHwAh
ACEAIQAhACIAIgAiACMAIwAjACMAJAAkACUAJQAlACUAJgAmACYAJgAmACYAJgApACkA
KAAoACoAKgAqACoAKwArACoAKgApACkAKQApACoAKQAoACgAJgAlACUAJQAlACUAJQAl
ACUAJQAlACUAJAAlACUAJgAmACYAJwAoACsAKgAoACkAKgAqACoAKgAqACoAKAAnACMA
IQAgACAAIAAiACEAIQAhACEAHwAeABwAHAAdAB4AHwAhACEAIgAiACAAHwAeAB0AHQAc
ABsAGwAZABgAFwAXABgAFwAWABUAFQAVABMAEwAVABUAFAATABEAEQARABEAEQAPAA8A
DwARABEAEAAPAA8ADwAPAA8ADwAPAA8ADgAQABAAEAAQABEAEgAUABoAJAA3AFEAaQCM
AL0A7gAJAf8A1gCjAHEANQAAANf/sP+J/13/M/8X/wz/Av/r/tf+3/79/iD/Qv9l/4b/
ov++/9T/5v/0//z/AgAHAAsADAAOABEAEwAVABUAFwAaABsAHQAeAB8AIQAiACQAJQAm
ACUAKAAoACkALAAuAC4AMQA0ADUANgA3ADgAOQA6ADsAOwA8ADwAPQA+AD8AQABBAEQA
RwBJAEoASwBNAE4AUABRAFUAVwBZAFwAYABjAGYAaQBtAHEAdQB3AHwAgACEAIYAigCO
AJIAlACWAJgAmQCZAJsAmwCcAJwAnACbAJkAmACXAJQAkwCQAI4AiwCIAIYAgwCAAH4A
ewB4AHQAcABtAGkAZQBiAF8AWwBYAFUAUQBNAEsASABFAEIAQAA+ADwAOgA4ADYAMgAy
ADEAMAAvAC4ALQAsACwAKwArACsAKQApACkAKQArACsAKwArACoAKgAqACsAKwArACsA
LAAqACsAKwArACsALAAsACwALAAsACwALAAsACsAKQAoACgAKAAoACgAJwAnACYAJgAl
ACUAJQAlACIAIQAgACAAIAAfAB8AHwAdAB0AHQAdABsAGwAbABsAGQAZABgAGAAYABgA
GQAaABkAGgAaABsAHAAcAB4AHgAeAB4AHgAeACAAHgAdABkAEwASABIAEgASABEAEQAR
AA8ADQAMAAoACgALAAwADQANAA0ADgAOAA0ACwAJAAcABwAGAAUABQAFAAQAAwADAAAA
///+//3/+//7//n/+f/5//n/+P/3//f/9//3//f/9//1//X/9f/z//P/8v/x//H/8f/x
//H/7//v/+//7v/u/+7/7v/u//H/8v/y//T/+v8JAB8ANwBQAHMAogDNAN8AzACjAHEA
OQD+/8v/oP97/1X/K/8F//D+6P7d/sf+t/6//tr++v4b/zr/Vv92/5L/qP+4/8T/zv/T
/9f/2P/c/9//4f/j/+P/5f/o/+n/5//o/+n/6//s/+7/7//w/+//8v/y//P/9v/4//j/
+//7//v/+//7//7///8AAAEAAQACAAIAAwACAAMABAAFAAYACQALAAwADQAPABAAEgAT
ABcAGQAbAB4AIgAlACgAKwAvADMANwA6AD4AQQBEAEcASgBNAFAAUwBWAFkAWwBcAF0A
XABcAFwAXABbAFkAWgBZAFYAVQBQAE4ASwBIAEgARQBCAEAAPwA8ADgANAAzAC8AKwAo
ACYAIwAhAB8AGwAXABUAEgAPAAwACgAIAAgABgAEAAIA/v/+//3//P/5//j/9//2//b/
9f/1//X/9f/1//X/9f/1//X/9f/1//T/9P/0//X/9//3//f/+P/4//n/+f/5//f/+P/4
//j/+f/6//v//P/8//v/+f/4//j/+P/4//j/9//3//b/9v/1//X/9f/1//T/8//y//L/
8v/x//H/8f/t/+3/7f/t/+v/6//r/+v/7P/t/+3/7v/s/+z/7f/u/+3/7P/u/+//8P/y
//L/8v/y//L/8P/v/+v/5f/k/+T/5P/k/+P/4//j/+X/4//i/+D/3v/f/+D/4f/h/+H/
4v/i/+D/3//e/93/2//a/9n/2f/b/9r/2f/Z/9b/1f/U/9P/0f/R/8//z//R/9H/0P/P
/8//z//P/8//z//N/83/zf/L/8v/yv/J/8n/yf/J/8n/yf/J/8n/yP/I/8j/yP/I/8n/
yv/M/9L/2v/p////GQA0AFkAiACrALEAlABlAC8A8/+y/3//XP89/xf/7f7P/sD+vv61
/p3+kf6h/rz+3P77/hz/Ov9a/3b/jP+c/6j/sP+z/7f/uv++/8H/w//F/8f/yf/M/83/
zf/O/8//0f/Q/9L/0//U/9X/2P/Y/9n/2P/a/9r/3f/c/93/3v/f/+L/4//k/+X/5f/m
/+b/5//m/+f/6P/p/+r/7f/v//D/8f/z//T/9v/5//3///8BAAQACAALAA4AEQAVABkA
HQAfACQAKAAsADAANAA4ADwAPQBAAEMARQBFAEcARwBIAEoASgBJAEcARgBFAEIAQQBA
AD4AOwA4ADYAMwAwAC4AKwAoACQAIAAeABsAGAAWABQAEQAPAA0ACQAFAAMAAAD///z/
+v/4//b/9P/y//D/7v/u/+3/7P/r/+r/6f/o/+b/5f/l/+X/5f/l/+X/5f/n/+f/5//n
/+j/6P/o/+n/6//r/+v/7P/s/+3/7f/t/+3/7v/u/+7/8P/w//D/8P/x//H/8P/w//L/
8v/y//L/8f/x//D/8P/v/+//7//v//D/7//u/+7/7v/t/+3/7f/r/+v/6//r/+3/7f/t
/+3/8P/x//H/8v/w//D/8//0//b/9v/2//b/+P/2//X/8f/r/+r/6v/q/+r/6f/p/+n/
6f/n/+b/5P/k/+X/5v/n/+n/6f/q/+r/6v/p/+j/5//l/+T/4//j/+X/5P/j/+P/4P/f
/97/3f/d/93/2//b/9v/2//a/9n/2f/Z/9n/2f/Z/9f/1//X/9n/2f/Y/9f/1//X/9f/
1//V/9X/1f/U/9b/1v/W/9b/1//Y/9z/4P/o//f/DwAlAEAAaQCYALsAvwCiAHUAPwD7
/7j/if9m/0X/G//v/tH+xP7A/rf+of6b/q3+zP7u/hH/Mv9S/3L/jP+e/67/uv/C/8f/
y//O/9D/0//V/9f/2f/b/97/3//h/+L/4//l/+T/5v/n/+j/6f/s/+z/7f/w//L/8v/1
//T/9f/2//f/+v/7//z//f/9//7//v///wAAAQACAAMABAAHAAkACgALAA0ADgAQABMA
FwAZABsAIAAkACcAKgAtADEANQA5ADsAQABEAEgATABQAFQAWABbAF4AYQBjAGMAZQBl
AGYAaABoAGcAZQBmAGUAYgBhAF4AXABZAFYAUgBPAEwASgBJAEYAQgA+ADkANQAxAC4A
KwAnACQAIQAdABkAFwAUABEADgAMAAoABgAEAAIAAAD+//7//f/8//n/+P/3//b/+P/3
//f/9//1//X/9f/1//f/9//3//f/+P/4//j/+f/5//n/+f/6//r/+//7//v/+//8//z/
/P/8//z//P/8//3//f/8//z//P/8//z//P/7//v/+v/6//v/+//7//v/+v/5//j/+P/2
//X/9f/1//X/9f/1//X/9//3//f/9//4//n/+f/6//z//P/7//z//v/+//7//v/+//z/
+//3//P/8v/y//L/8v/x//H/8f/x/+//7v/s/+7/7//w//H/8f/x//L/8v/w/+//7v/t
/+v/6v/p/+n/6//q/+n/6f/m/+X/5P/j/+P/4//h/+H/4//j/+L/4f/h/+H/4f/h/+H/
3//f/9//3//f/97/3f/f/9//3//f/93/3f/d/9z/3v/e/97/3v/f/+L/4v/o//L/BQAb
ADMAUgB/AKwAyQDDAJ4AbQA1APP/uP+L/2j/Rf8Z//P+2f7O/sr+t/6j/qX+u/7c/v7+
I/9E/2L/gP+Y/6r/tv/C/8j/y//P/9T/1P/X/9n/2//d/9//4v/j/+H/4v/j/+X/6P/q
/+v/7P/t//D/8P/x//D/8v/y//X/+P/5//r/+//6//v//P/9////AAAAAAEAAgADAAQA
BQAGAAkACwAMAA0ADwAQABIAFQAZABsAHQAgACQAJwAqAC0AMQA1ADkAOwBAAEQASABK
AE4AUgBWAFkAXABfAGEAYwBlAGUAZgBmAGYAZQBjAGQAYwBgAF8AXgBcAFkAVgBSAE8A
TABKAEcARABAADwAOwA3ADMAMAAtACkAJgAjAB8AGwAZABYAEwAQAA4ADAAKAAgABgAE
AAIAAgABAAAA///+//3//P/8//v/+//7//v/+//7//v/+f/5//n/+f/8//z//P/9//3/
/f/9//7//v///////////wAAAAAAAAAAAAAAAAAAAwADAAIAAgAAAAAAAAAAAP/////+
//7////////////+//3//P/8//z/+//7//v/+f/5//n/+f/5//n/+f/5//z//f/9//7/
/v/+////AAABAAIABAAEAAQABAACAAAA///7//f/9v/2//b/+P/3//f/9//3//X/9P/y
//T/9f/2//f/9//3//j/+P/4//f/9v/1//P/8v/x//H/8f/w/+//7//u/+3/7P/r/+v/
6//p/+n/6v/r/+v/6//r/+v/6//r/+n/5//n/+f/5//n/+b/5f/n/+f/5//n/+f/5//n
/+b/5v/m/+b/5v/n/+j/6v/w//r/DQAjAD0AXACHALoA1wDRAKwAewBFAAcA0P+j/4D/
V/8r/wH/5f7a/tT+v/6n/qv+xf7o/gz/Lf9M/2r/iP+g/7L/wP/K/9D/1f/b/97/3v/h
/+P/5f/n/+n/7P/t/+//8P/x//P/9P/2//f/+P/5//z//P/9////AgADAAcABgAHAAgA
CQAMAA0ADgAPABEAEgASABMAFAAVABYAFwAaAB0AHwAgACEAIwAkACYAKQAtAC8AMQA0
ADgAOwA+AEEARQBJAE0ATwBUAFgAXABgAGQAaABsAG8AcgB1AHcAeQB7AHsAfAB8AHwA
ewB5AHkAeQB3AHcAdgB0AHEAbgBsAGkAZgBkAGEAXgBaAFYAVABRAE4ATABJAEUAQgA/
AD0AOQA3ADQALwAsACoAKAAoACYAJAAiACAAIAAfAB4AHQAcABsAGgAaABkAGQAZABsA
GwAZAA==
         </WaveFormData>
      </LeadData>
      <LeadData>
         <LeadByteCountTotal>10000</LeadByteCountTotal>
         <LeadTimeOffset>0</LeadTimeOffset>
         <LeadSampleCountTotal>5000</LeadSampleCountTotal>
         <LeadAmplitudeUnitsPerBit>4.88</LeadAmplitudeUnitsPerBit>
         <LeadAmplitudeUnits>��V</LeadAmplitudeUnits>
         <LeadHighLimit>2147483647</LeadHighLimit>
         <LeadLowLimit>268435456</LeadLowLimit>
         <LeadID>V3</LeadID>
         <LeadOffsetFirstSample>0</LeadOffsetFirstSample>
         <FirstSampleBaseline>0</FirstSampleBaseline>
         <LeadSampleSize>2</LeadSampleSize>
         <LeadOff>FALSE</LeadOff>
         <BaselineSway>FALSE</BaselineSway>
         <ExcessiveACNoise>FALSE</ExcessiveACNoise>
         <MuscleNoise>FALSE</MuscleNoise>
         <LeadDataCRC32>3149632459</LeadDataCRC32>
         <WaveFormData>
BAAEAAQABAAGAAYABgAGAAMAAgD///7/AAAAAAAAAAABAAEAAQD///3//P/8//3/AQAC
AAIAAgABAAAA/v/8//3/+//5//j/9v/2//T/8//z//L/8P/t/+v/6v/q/+n/5//n/+f/
5//n/+f/5//m/+j/6P/n/+f/5f/k/+T/5P/j/+P/4//j/+P/4v/i/+L/4v/i/+L/4v/i
/+L/4//m/+f/6P/s//j/CQAhAD8AYgCQAMMA6QD3APUA7ADaAMEAqgCMAFUAEgDS/43/
Uv8r/wX/2f69/sH+4P4C/yT/Qv9e/3v/k/+l/7X/wf/H/8v/0P/S/9T/1f/X/9n/2f/a
/9z/3v/e/9//4P/i/+X/5f/n/+j/5//o/+n/6v/q/+v/7f/v//P/9P/0//X/9v/2//X/
9P/4//n/+v/8//v//P/9//7/AQACAAQABgAIAAoACgAOABEAEwAXABoAHQAhACQAKAAr
AC8ANAA4ADsAPwBEAEoATwBUAFgAXABhAGMAZgBqAGwAbgBvAHAAbwBvAG4AbABpAGgA
ZQBkAGAAXQBZAFYAVABQAE0ASgBGAEIAPgA6ADUAMQAtACoAJwAlACIAHwAaABYAFAAS
AA8ACwAIAAUAAQD///3/+//5//f/9//3//b/9P/z//L/8f/x//H/8f/w//D/7//u//D/
8f/y//P/9f/0//P/8//z//P/9P/1//b/9v/3//j/9v/3//f/9//2//b/9v/3//X/9v/3
//f/9//4//j/9v/2//X/9f/1//b/9v/2//b/9f/0//P/8v/w/+//7//u/+7/7v/u/+7/
7v/v/+7/7f/v//D/8P/w//D/8f/x//H/8v/0//T/9P/0//T/9P/0//P/8v/t/+z/7P/s
/+z/7P/t/+3/7//t/+v/6v/o/+n/6//s/+7/7v/u/+7/7f/s/+v/6f/l/+T/4v/i/+D/
3//f/97/3P/Z/9f/1v/W/9X/1f/V/9P/0//R/9H/0f/Q/9D/0P/P/8//z//O/87/zv/N
/83/z//P/8//zv/M/8z/zP/M/8z/zP/M/8z/zf/M/8//0v/Y/+b/+/8TADEAXACKALcA
1wDZAM0AvgCkAIMAagBKABMAzv+M/0//GP/1/tH+q/6Z/qv+zP7s/hD/MP9K/2f/gf+V
/6P/rf+z/7f/uv++/8D/wf/D/8X/x//I/8r/zP/K/8v/zP/O/8//z//R/9L/0//U/9X/
1v/W/9f/2f/b/93/3v/e/9//4f/i/+L/4v/k/+X/5v/o/+f/6P/p/+r/7//w//L/9P/2
//j/+P/8////AQAFAAgACwAPABIAFgAZAB0AIgAmACsALwA0ADoAQQBGAEoATgBTAFUA
WABcAGAAYgBjAGQAZQBlAGQAYgBfAF4AWwBaAFYAUwBPAEwASABEAEEAPgA6ADYAMgAu
ACkAJQAhAB4AGgAXABMADwAMAAgABgAEAAEA/f/6//f/9f/z//H/7//r/+n/6f/p/+j/
5v/l/+T/5f/l/+X/5f/k/+T/4//i/+P/5f/n/+n/6f/o/+f/5//n/+f/6P/p/+r/6v/r
/+z/7v/v/+//7//u/+7/7v/v/+//8P/x//H/7//w//D/7v/u/+3/7f/t/+z/7P/s/+z/
7P/s/+z/7P/q/+n/6f/o/+r/6v/q/+r/6//t/+3/7f/t/+7/7v/s//D/8P/w//D/8P/y
//L/8f/w/+z/6v/p/+j/6v/q/+v/6//r/+n/5//m/+b/5//p/+r/6P/o/+j/6P/p/+j/
5//l/+P/4v/g/+D/3P/b/9v/2v/a/9f/1f/U/9T/0//T/9P/0//T/9H/0f/R/9D/0P/Q
/8//z//P/87/0P/Q/8//z//N/83/zf/M/87/zv/O/87/zv/O/87/zv/R/9D/z//S/9j/
4v/z/wsAKQBSAIAAsQDVAOMA4QDWAMIAowCOAHQAPwD2/7L/df84/wv/6f69/qP+rf7O
/vL+Ev80/1T/b/+H/5n/p/+v/7f/vf++/8L/xP/F/8f/yf/L/8z/zv/Q/87/z//Q/9L/
1f/V/9f/2P/b/9z/3f/e/97/3//h/+P/5f/m/+b/5//p/+r/6v/q/+z/7f/u//D/8f/y
//P/9P/3//j/+v/8//7/AAAAAAQABwAJAA0AEAATABcAGgAeAB8AIwAoACwAMQA1ADoA
QABHAEwAUABUAFcAWQBcAGAAZABmAGcAaABpAGkAaABmAGMAYgBfAF4AXABZAFUAUgBO
AEoARwBEAD4AOgA2ADIALwArACcAJAAfAB0AGgAXABIADgAMAAoABQABAP7/+//5//f/
9f/z//H/7//v/+//8P/u/+3/7P/r/+v/6//r/+r/6v/p/+j/6P/p/+r/6//r/+r/6f/p
/+n/6f/q/+v/6v/q/+v/7P/s/+3/7f/t/+z/7P/s/+3/7f/u/+//7//v//D/8P/u/+z/
6//r/+v/7P/s/+z/7P/q/+r/6v/q/+r/6f/p/+j/6P/o/+j/6P/n/+n/6f/p/+r/7P/t
/+7/8v/z//X/9v/4//j/+P/4//r/+v/5//j/9//2//b/9v/4//j/+f/5//v/+f/3//b/
+P/5//v//P/8//z//P/8//n/+P/3//X/9f/0//L/8v/w/+//7//u/+3/6//q/+r/6P/n
/+f/5//n/+f/5f/l/+f/5v/m/+b/5f/l/+X/5P/k/+T/4//j/+P/4//j/+L/4v/i/+L/
4v/i/+L/4v/i/+P/5P/l/+j/7v/8/xEAKQBNAHoArgDfAPkAAQH9APYA4ADNALoAjgBL
AAgAyP+F/0z/Jf/3/sn+wf7b/gD/Jv9G/2L/ev+V/6n/u//H/8//1f/Z/9r/3P/e/9//
4f/j/+P/5P/m/+j/6P/p/+r/7P/t/+3/7//w//P/9P/1//b/9v/3//n/+//9//7//v//
/wEAAgACAAIABAAFAAYACAALAAwADQAOAA8AEAASABQAGAAaABoAHgAhACMAJwAqACsA
LwAyADYAOwA/AEQASABPAFMAWABeAGUAagBuAHIAeQB7AH4AggCGAIgAiQCKAIsAiwCK
AIgAhQCEAIEAgAB+AHsAdwB0AHAAbABpAGYAZABgAFwAWABVAFEATQBKAEYAQwA/ADsA
NgAyADAALgArACcAJAAhAB8AHQAbABkAFwAVABUAFQAWABQAEwASABEAEQARABEAEAAQ
AA8ADgAOAA8AEAARABEAEAAPAA8ADwAPABAAEQAQABAAEQASABAAEQARABEAEgASABIA
EwARABIAEwATABMAFAAUABIAEgARABEAEQAQABAAEAAQAA4ADgAOAA4ADgANAA0ADAAO
AA4ADgAOAA0ADwAPAA8AEQASABIAEgAUABcAGAAWABYAFgAWABYAFgAVABQAEwASABIA
EgAQABAAEQARABEADwANAAwADAANAA8AEAASABIAEgASAA8ADgANAAsACQAIAAYABgAE
AAMAAwACAAAA/f/7//r/+v/5//n/+f/5//n/9//3//X/9P/0//T/9f/1//X/9P/0//T/
8//z//P/8//z//L/8v/y//L/8v/y//L/8v/y//P/9P/1//j//P8KAB8AOwBfAI4AxADx
AA0BFQEXARAB/gDtANYApABhAB4A2v+V/17/M/8B/9n+1f7x/hb/Nv9U/27/iv+j/7f/
xf/R/9n/3f/h/+L/5P/m/+f/6f/r/+n/6v/s/+7/7v/v//D/8v/x//H/8//0//f/+P/5
//r/+v/7//3///8BAAIAAgADAAUABgAGAAYACgALAAwADgAPABAAEQASABMAFAAWABgA
HAAeAB4AIgAlACcAKwAuADEANQA4ADwAQQBFAEoATgBRAFUAWgBgAGUAagBuAHIAdQB3
AHoAfgB/AIAAgACAAH8AfwB+AHwAfQB8AHkAeAB0AHEAbQBqAGcAZABiAGAAXgBaAFYA
UgBRAE0ASQBGAEMAQQA+ADsANgAyADAALgAtACkAJgAjACMAIQAfAB0AGwAZABkAGQAY
ABYAFQAUABUAFQAVABUAFgAWABUAFAAWABcAGAAZABkAGAAXABcAGQAZABoAGwAaABoA
GwAcABoAGwAbABsAHAAcABwAHQAbABwAHQAdAB8AIAAgAB4AHAAbABsAGwAbABwAHQAe
AB4AHgAeAB4AHAAbABsAGgAYABgAGAAYABkAGwAbABsAHQAeAB4AHgAgAB8AHQAeACAA
IAAgACAAIQAiACIAIgAeABwAGwAaABwAHAAdAB0AHwAdABsAGgAZABkAGgAaABwAHAAc
ABwAGwAaABkAFwATABIAEAAQABAADwAPAA4ACgAHAAUABAAEAAMAAwADAAMAAwABAAEA
AQAAAAAAAAD9//3//f/8//z//P/7//v/+//7//v/+v/6//r/+v/6//z//P/8//z/+//6
//v//P8EABAAHwA5AFkAggC0AOsAEQEfAR8BGgEMAfkA4gDAAIcARAACALv/fP9P/yX/
8f7Z/uX+Bv8o/0r/aP+A/5v/sf/D/9P/3f/j/+f/6v/s/+z/7f/v//H/7//w//L/9P/2
//f/+P/6//n/+f/7//z//f/+////AAABAAMABgAJAAoACgAJAAkACwAMAAwADAAOAA8A
EAASABMAFAAVABYAGQAaABwAHgAeACAAIAAkACcAKQAtADAAMwA3ADoAPgA/AEMASABM
AFEAVQBaAGAAZQBqAG4AcgB1AHcAegB+AIIAhACFAIYAhgCFAIMAgAB/AH4AewB6AHgA
dQBxAG4AagBmAGMAYABcAFgAVABQAE0ASQBFAEIAPwA9ADoANwAwACwAKgAoACUAIQAe
ABsAGQAXABUAEwAQAA0ADAALAAwACgAJAAgABQAFAAUABQAGAAYABQAEAAYABwAIAAkA
CQAIAAcABwAHAAcACAAJAAgACAAJAAoACgALAAsACwAKAAoACgALAAsADAANAA0ACwAM
AAwACgAMAAsACwALAAgACAAIAAgACAAIAAgACAALAA0AEAASABMAFAAVABYAFQAXABcA
FwAXABgAGAAYABgAGgAYABgAGAAYABoAGgAZABgAFQAUABQAFAAUABQAFQAVABUAEwAR
ABAADgAPABEAEgASABIAEgASABAADgAMAAkABwAGAAQABAACAAEAAQAAAAAA/f/7//r/
+v/5//n/+f/3//f/9f/1//P/8v/y//L/8f/x//H/8P/w//D/7//v/+//7//v/+7/7P/s
/+z/7P/s/+z/7P/s/+3/8P/x//D/9P8AABcAMQBPAHQAogDTAPMA/QD5AO4A1gC3AKAA
fgBFAAQAxP+D/0r/J/8B/9P+uf7H/uj+Cv8s/0r/Yv99/5f/q/+9/8f/zf/R/9T/2P/Y
/9n/2//d/9//4P/i/+T/5P/l/+b/6P/o/+f/6P/o/+v/7P/t/+7/7v/v//H/8//1//b/
9v/3//f/+P/4//j/+v/7//z//v///wAAAQACAAUABgAIAAoACgAMAAwAEAATABUAGQAc
AB8AIwAmACoALQAxADYAOgA9AEEARgBMAFEAVgBaAF4AZQBnAGoAbgBuAHAAcQByAHMA
cwByAHAAbgBsAGgAZgBiAF8AWwBYAFQAUABNAEoARABAADwAOAA1ADEALQAqACYAIwAf
ABsAFgASABAADgALAAcABAABAP///f/7//n/9//1//X/9f/y//D/7//u/+//7//v/+//
7P/s/+v/6v/r/+3/7//x//H/8P/v/+//8P/x//P/9f/0//T/9f/2//b/9//3//f/9//4
//n/+//7//z//f/9//v//P/8//r/+v/5//n/+f/6//r/+v/6//j/+P/4//j/+P/3//f/
9v/4//j/+P/4//j/+f/4//f/9//4//j/+P/4//r/+v/6//r/+//8//z//P/3//b/9v/2
//T/9P/1//X/9//1//P/8v/v/+//8P/w//L/8v/y//L/8//y//H/7//r/+r/6P/o/+b/
5f/l/+T/5P/h/9//3v/c/9v/2//b/9v/2//Z/9n/2f/Y/9j/2P/X/9f/1//W/9T/1P/T
/9P/1f/V/9X/1P/U/9T/1P/U/9L/0v/S/9L/0//U/9X/2P/c/+L/7/8DAB8AQgBuAJ8A
yQDfAN8A1ADCAKUAhgByAE8ADADE/4f/Sv8V//X+0f6t/qX+vP7g/gT/JP9A/13/ef+P
/5//r/+3/7//wv/E/8b/x//J/8v/y//M/87/0P/S/9P/1P/W/9f/1//Z/9r/2//c/93/
3v/e/9//4f/j/+X/5v/m/+f/6f/q/+r/6v/s/+3/7v/w/+//8P/x//L/9//4//r//P/+
/wAAAAAEAAkACwAPABIAFQAZABwAIAAhACUAKgAuADUAOQA+AEQARwBMAFAAVABaAF0A
YQBmAGsAbgBwAHIAcwBzAHIAcABvAG4AawBqAGoAZwBjAGAAXABYAFUAUgBQAEwASABE
AD8AOwA3ADQAMQAvACwAKQAiAB4AHAAaABcAEwAQAA0ADQALAAkABwADAAEAAQABAAAA
/v/9//z/+//7//v/+//7//z//P/8//z//f/+///////+//3//f//////AAABAAIAAgAD
AAQAAgADAAMAAwADAAQABQAHAAcACAAJAAkABwAIAAgABgAGAAUABQAFAAQABAAEAAQA
BAAEAAQABAACAAEAAQAAAAIAAgACAAIAAwAFAAUABQAFAAYABgAGAAYABgAEAAQAAwAC
AP7//P/7//r/+f/4//j/9//3//X/8//y//H/8f/y//L/8v/y//L/8v/x//D/7//t/+n/
6P/m/+b/4v/h/+H/4P/g/93/2//a/9r/2f/Z/9n/2P/X/9T/0//T/9L/0v/S/9H/0f/R
/9D/zv/O/83/zf/P/8//z//O/87/zv/O/87/zP/M/8z/zP/P/9D/0f/Q/9T/3v/x/wkA
KQBQAIIAtQDZAOUA4wDaAMYArwCaAH4ARQD8/7r/e/86/w//6f69/qP+s/7U/vb+GP84
/1T/cf+J/5v/qf+z/7n/v//C/8L/xP/F/8f/yf/J/8r/zP/O/9D/0f/S/9T/1f/V/9f/
2P/b/9z/3f/e/+D/4f/j/+X/5f/m/+b/5//p/+r/6v/q/+z/7f/u//D/8//0//X/9v/3
//j/+v/8/wAAAgACAAYABwAJAA0AEAAVABkAHAAgACMAJwAsADAAMwA3ADwAQgBHAEwA
UABUAFsAXQBgAGQAZwBqAGwAbgBxAHEAcABuAG0AbABpAGgAaABlAGEAXgBYAFQAUQBO
AEoARgBCAD4AOwA3ADMAMAAsACkAJQAhAB4AGgAYABYAEwAPAAwACQAHAAUAAwABAAEA
/////////f/6//j/9v/1//X/9f/1//T/9P/z//L/8v/z//T/9f/z//L/8f/x//P/8//0
//X/9v/2//f/+P/4//n/+f/5//r/+v/6//v/+//8//3//f/9//7//v/8//7//f/9//3/
/P/8//z//P/6//r/+v/6//r/+f/5//j/+P/4//j/+P/3//n/+f/5//n/+v/6//r//P/5
//v//P/8//z//P/8//7//v/9//z/+//6//r/+v/4//j/+f/5//n/9//1//T/9v/3//n/
+v/6//r/+v/6//f/9v/1//P/8//y//D/8P/u/+3/7f/s/+j/5f/j/+L/4v/h/+H/4f/h
/+H/3//f/9//3v/e/97/3f/d/93/3P/c/9z/2//b/9v/2//b/9r/2//c/93/3v/c/9z/
3P/c/93/3v/d/+D/6P/2/w0AJwBLAHgArADbAPcA+wD3APAA3gDLALYAiABBAP7/vv93
/z7/F//p/r/+t/7V/vr+Gv88/1j/dP+N/6P/sf+7/8P/yf/N/87/0P/U/9X/1//Z/9n/
2v/c/97/3v/f/+D/4v/h/+H/4//k/+b/6P/q/+z/7P/t/+//8f/x//L/8v/z//f/+P/4
//j/+v/7//z//v///wAAAQACAAUABgAIAAoADAAOAA4AEgATABUAGQAcAB8AIwAmACoA
KwAvADQAOAA9AEEARgBMAE8AVABYAFwAYwBlAGgAbABuAHAAcQByAHUAdQB0AHIAcQBw
AG0AbABqAGcAYwBgAF0AWgBYAFYAVABQAEwASABDAD8AOwA4ADUAMwAwAC0AJgAiACAA
HgAdABkAFgATABMAEQAPAA0ACQAHAAcABwAIAAYABQAEAAMAAwADAAMAAgACAAEAAAAA
AAEAAgADAAEAAAD/////AQABAAIAAwACAAIAAwAEAAQABQAFAAUABgAGAAYABwAHAAgA
CQAJAAkACgAKAAgACAAHAAcABwAIAAgACAAIAAYABgAGAAYABAADAAMAAgAEAAQABAAE
AAIAAwACAAEAAQACAAIAAgAEAAUABQAFAAgACQAHAAcACgAKAAoACgAKAAoACgAJAAgA
BQAEAAQABAAGAAYABwAHAAcABQADAAIABAAFAAcACAAIAAgACAAIAAcABgAFAAMAAQAA
AP7//v/6//n/+f/4//j/9f/z//L/8v/x//H/8f/x//H/7//v/+//7v/u/+7/6//r/+v/
6v/s/+z/6//r/+v/6//r/+r/6v/q/+r/6v/q/+r/6v/q/+v/7P/r/+7/9v8EABsANwBb
AIwAwgDvAAsBEQERAQoB/ADrANQAogBdABwA2P+P/1b/Lf/7/s/+zf7t/hD/MP9Q/2z/
hP+d/7P/wf/J/9H/1//Z/9z/3P/e/9//4f/j/+X/5v/o/+r/6v/r/+z/7v/t/+3/7//w
//P/9P/1//b/9//5//z//////wAAAAABAAMABAAEAAQABAAFAAYACAAJAAoACwAMABEA
EgAUABYAGgAcABwAIAAhACMAJwAqACsALwAyADYAOwA/AEQASABLAE8AVABaAF8AZABo
AGwAcQBzAHYAegB+AIAAgQCCAIUAhQCEAIIAfwB+AHsAegB4AHUAcQBuAGsAaABmAGQA
YABcAFgAVABTAE8ASwBIAEMAQQA+ADsANgAyADAALgAtACkAJgAjACEAHwAdABsAGQAX
ABcAFwAWABQAEwASABEAEQARABEAEAAQAA8ADgAOAA8AEAARABEAEAAPAA8ADwAPABAA
EQAQABAAEQASABAAEQARABEAEgASABIAEwARABIAEwATABMAFAAUABIAFAATABMAEwAU
ABQAFAAUABMAEgARABAAEAAPAA8ADgAMAAwADAAMAAwADQAMAAsACQAKAAoACgAKAAsA
CwALAAwADQANAA0ADwAQAA4AEAAOAA4ADgAOAA8AEAAQABAACwAKAAoACgAKAAoACwAL
AA0ACwAJAAgABgAHAAkACgALAAwADQAOAAwACgAIAAUABAAEAAMABAAAAP/////+//z/
+f/3//b/+P/3//f/9//2//X/8v/x//H/8P/w//D/7//v/+//7v/u/+7/7f/t/+v/6//r
/+r/7P/s/+z/7P/q/+r/6v/q/+3/7v/t/+7/8v/8/w8AKQBHAGwAnADNAPMABQEFAf4A
7gDXAMAAoABrACoA6P+n/2j/Pf8T/+X+w/7J/uj+DP8s/0r/ZP9//5n/r/+9/8n/0//V
/9b/2v/c/93/3//h/+P/5P/m/+j/5v/n/+j/6v/r/+v/7f/u/+3/7v/v//D/8f/z//b/
+f/6//r/+f/5//3//v/+//7//v///wAAAgADAAQABQAGAAcACAAKAAwADgAQABAAFAAV
ABcAGwAeACMAJwAqAC4ALwAzADgAPAA/AEMASABOAFEAVgBaAF4AZQBnAGoAbgBwAHIA
cwB0AHUAdQB0AHIAcQBwAG0AbABpAGUAYABcAFoAVgBTAFAATgBKAEYAQgA9ADkANQAy
AC8ALQAqACcAIAAcABoAGAAUAA8ACwAHAAUAAwABAP//+//5//n/+f/2//T/8//y/+//
7//v/+//7v/u/+3/7P/s/+3/7v/v/+3/7P/r/+v/7P/t/+//8f/w//D/8f/y//L/8//z
//P/9P/0//T/9f/z//T/9f/1//X/9v/2//T/8v/x//H/8f/y//L/8v/y//H/8P/v/+7/
7P/r/+v/6v/o/+j/6P/o/+j/6f/o/+f/5//o/+j/6P/o/+n/6f/p/+r/5//n/+n/6v/s
/+z/7P/s/+z/7P/r/+r/5f/k/+T/5P/m/+b/5//n/+f/5f/j/+L/4P/h/+P/5P/m/+b/
5v/m/+X/5P/j/+H/4f/g/97/3v/a/9n/2f/Y/9j/1f/T/9L/0v/R/9H/0f/R/9H/z//P
/8//zv/O/87/zf/N/83/zP/M/8z/y//L/8v/y//L/8r/yv/K/8r/yv/K/8r/yv/K/8v/
yv/L/87/0v/e//P/DwAvAFgAiACzAM8A1wDRAMQArgCRAHoAWgAhANz/nP9d/yL///7d
/q/+mf6r/sj+5v4G/yb/RP9h/33/j/+f/6v/sf+z/7b/uv+8/73/v//B/8H/wv/E/8b/
yP/J/8r/zP/M/8v/zP/M/83/zv/P/9D/0P/R/9P/1f/W/9b/1f/V/9n/2v/a/9r/2v/b
/9z/3v/f/+D/4f/i/+f/6P/q/+z/7P/u/+7/8v/z//X/+f/8////AwAGAAoACwAPABQA
GAAdACEAJgAsADEANgA6AD4ARQBHAEoATgBSAFQAVQBWAFcAVwBWAFQAUwBSAE8ATgBM
AEkARQBCAD4AOgA3ADQALgAqACYAIgAfABsAFwAUAA8ADQAKAAcAAAD8//r/+P/3//P/
8P/t/+n/5//l/+P/4//h/+H/4f/e/9z/2//a/9n/2f/Z/9n/2P/Y/9f/1v/W/9f/2P/Z
/9v/2v/Z/9n/2//b/9z/3f/e/97/3//g/97/3//f/9//3//g/+H/4//h/+L/4//j/+X/
5v/m/+T/5v/l/+X/5f/k/+T/5P/k/+b/5v/m/+b/5P/j/+P/4v/g/+D/4P/g/+H/4//j
/+P/5f/m/+b/5v/m/+X/5//o/+r/6v/q/+r/6v/q/+n/6P/l/+T/5P/k/+T/5P/l/+X/
5f/j/+H/4P/g/+H/4//k/+b/5v/m/+b/5f/k/+P/4f/d/9z/2v/a/9r/2f/Z/9j/2P/V
/9P/0v/Q/8//z//P/8//z//N/83/zf/M/8z/zP/N/83/zf/M/8r/yv/J/8n/y//L/8v/
yv/K/8r/yv/K/8r/yv/K/8r/y//M/8//0P/W/+L/9f8NAC0AWACIALUA1QDfANsA0AC4
AJkAhgBsADUA6v+o/2f/Kv8B/9/+tf6f/q3+zv7y/hT/Nv9S/23/hf+X/6X/sf+1/7n/
vv/A/8T/xf/H/8n/yf/K/8z/zv/Q/9H/0v/U/9X/1f/X/9j/2f/a/9v/3P/e/9//4f/j
/+P/5P/k/+X/5//o/+j/6P/q/+v/7P/u/+//8P/x//L/9f/2//j/+v/8//7//v8CAAUA
BwALAA4AEQAVABgAHAAhACUAKgAuADIANQA5AD4AQwBIAEwAUABWAFkAXQBiAGUAaABq
AGwAbwBvAG4AbABrAGoAZwBmAGQAYQBdAFoAVgBSAE8ATABGAEIAPgA6ADUAMQAtACoA
JgAjAB8AGwAWABIAEAAOAAkABQACAP//+//5//f/9f/1//P/8//z//L/8P/v/+7/7f/t
/+3/7f/q/+r/6f/o/+j/6f/q/+v/6//q/+n/6f/p/+n/6v/r/+z/7P/t/+7/7v/v/+//
7//w//D/8P/x//H/8v/z//P/8f/y//L/8P/y//H/8f/x//L/8v/y//L/8P/w//D/8P/w
/+//7//u/+7/7v/u/+7/7f/v/+//7//t/+7/7v/u//L/8//x//D/8v/y//L/8v/y//L/
8f/w/+//7v/u/+7/7P/s/+3/7f/t/+v/6f/o/+r/6//t/+7/7P/s/+z/7P/r/+r/6f/n
/+X/5P/i/+L/4P/f/9//3v/c/9n/1//W/9b/1f/V/9X/1//X/9X/1f/T/9L/0v/S/9H/
0f/R/9D/0P/Q/8//z//P/8//z//O/9D/0P/Q/9D/zv/O/87/zv/R/9L/0//U/9z/6v//
/xkAPQBoAJoAxQDhAOkA4wDYAMAAqQCWAG4ALQDm/6j/Z/8s/wf/3/61/qf+vf7i/gL/
JP9C/17/ef+P/53/qf+z/7f/u/++/8D/wv/D/8X/x//J/8r/zP/O/8z/zf/O/9D/0f/R
/9P/1P/V/9b/1//Y/9j/2f/b/93/3//g/+D/4f/j/+T/5P/k/+b/5//o/+r/6f/q/+v/
7P/x//L/9P/2//b/+P/4//z///8BAAUACAAJAA0AEAAUABUAGQAeACIAJQApAC4ANAA5
AD4AQgBGAE0ATwBSAFYAWgBcAF0AXgBfAF8AXgBcAF0AXABZAFgAVgBTAE8ATABIAEQA
QQA+ADoANgAyAC4AKwAnACMAIAAcABkAFQARAAwACAAGAAQAAQD9//r/9//3//X/8//x
/+//7f/t/+3/6v/o/+f/5v/l/+X/5f/l/+b/5v/l/+T/4v/j/+T/5f/n/+b/5f/l/+X/
5f/m/+f/5v/m/+f/6P/o/+n/6f/p/+r/6v/q/+v/6f/q/+v/6//r/+z/7P/q/+z/6//r
/+v/7P/s/+z/7P/u/+7/7v/u//H/8f/y//L/8v/y//L/8v/z//X/9f/1//X/9v/2//b/
9v/3//f/9//4//j/+v/6//r/+v/5//j/9v/0//L/8v/z//T/9v/2//f/9//3//X/8//y
//T/9f/3//j/9v/2//b/9v/1//T/8//x/+//7v/s/+z/7P/r/+v/6v/m/+P/4f/g/+D/
3//f/9//3//f/93/3f/f/97/3v/e/9v/2//b/9r/3P/c/9v/2//b/9v/2//a/9r/2v/a
/9r/2v/a/9r/2v/b/9z/3f/g/+b/9P8JACUARwByAKQA0wDvAPcA9wDuANoAxwC0AIgA
RQAAAML/ff9C/xv/7f6//rX+z/7y/hb/Nv9S/2z/hf+b/6v/t//B/8f/yf/M/87/0P/R
/9P/1f/V/9b/2P/a/9r/2//c/97/3//f/+H/4v/j/+T/5f/m/+j/6f/r/+3/7f/u/+7/
7//x//L/8v/y//b/9//4//r/+f/6//v//P///wAAAgAEAAgACgAKAA4AEAARABQAFgAY
ABsAHQAgACEAJQAqAC4AMQA1ADoAQABFAEoATgBSAFkAWwBeAGIAZgBoAGkAagBtAG0A
bABqAGkAaABlAGQAZABhAF0AWgBYAFQAUQBOAEoARgBCAD4APQA5ADUAMgAtACsAKAAl
ACAAHAAaABgAEwAPAAwACQAJAAcABQADAP///f/9//3/+v/4//f/9v/1//X/9f/1//T/
9v/z/w==
         </WaveFormData>
      </LeadData>
      <LeadData>
         <LeadByteCountTotal>10000</LeadByteCountTotal>
         <LeadTimeOffset>0</LeadTimeOffset>
         <LeadSampleCountTotal>5000</LeadSampleCountTotal>
         <LeadAmplitudeUnitsPerBit>4.88</LeadAmplitudeUnitsPerBit>
         <LeadAmplitudeUnits>��V</LeadAmplitudeUnits>
         <LeadHighLimit>2147483647</LeadHighLimit>
         <LeadLowLimit>268435456</LeadLowLimit>
         <LeadID>V4</LeadID>
         <LeadOffsetFirstSample>0</LeadOffsetFirstSample>
         <FirstSampleBaseline>0</FirstSampleBaseline>
         <LeadSampleSize>2</LeadSampleSize>
         <LeadOff>FALSE</LeadOff>
         <BaselineSway>FALSE</BaselineSway>
         <ExcessiveACNoise>FALSE</ExcessiveACNoise>
         <MuscleNoise>FALSE</MuscleNoise>
         <LeadDataCRC32>4002455552</LeadDataCRC32>
         <WaveFormData>
BAAEAAQABAAGAAYABgAFAAEAAQAAAP7/AAAAAAAAAQABAAEAAgACAP///f/9//3/AAAA
AAIAAgABAP///P/6//z/+//4//b/8//y/+//7f/t/+v/6f/o/+b/5P/k/+P/4f/h/+H/
3//f/97/3v/e/97/3f/c/9v/2//b/9r/2v/Y/9j/1//X/9b/1v/W/9b/1P/U/9T/1P/W
/9b/2P/Y/9r/2P/b/+L/7v8DACAAQgBpAJoAzQDyAA4BIwExATUBNQEeAdkAgwA2AOD/
iP9N/yH/8/7W/tr+8v4R/y7/SP9f/3f/i/+a/6f/sf+2/7n/vf++/7//wf/E/8T/w//E
/8T/xP/C/8P/xv/I/8j/yf/K/8v/zP/N/87/z//N/87/0P/S/9b/1//X/9j/1//Y/9f/
1//Y/9n/3P/f/9//3v/e/97/4v/k/+f/6P/p/+r/6v/s//H/9P/2//r//f///wEAAwAI
AAsAEAATABcAHAAgACUAKQAuADMANgA6AD8AQwBHAEgASgBMAEwATQBNAE0ASwBJAEkA
SABGAEQAQQA8ADkANgAzADEALwAsACkAJgAiABwAGQAVABAADQAMAAwACwAHAAMA///8
//r/9//2//T/8f/v/+z/6f/n/+b/5//m/+X/5P/j/+L/4P/g/9//3v/d/93/3P/c/9r/
2//c/93/3//e/93/3f/f/9//4P/h/+D/4P/h/+P/4//i/+H/4P/g/+D/4f/h/+D/4f/g
/+H/4f/h/+H/4f/g/+D/3//e/9//4f/i/+P/4P/f/97/3f/c/9z/2//a/9r/2v/Z/9j/
1v/X/9j/2P/W/9b/1//X/9n/2v/a/9v/2//c/9r/2v/a/9r/2//b/9r/2//Y/9b/1v/W
/9b/1//X/9f/1v/W/9X/0//R/9H/1P/U/9j/2P/Y/9f/1f/U/9T/0//O/8z/y//K/8f/
xf/F/8P/wP++/7v/uP+2/7X/tf+1/7P/sf+x/7D/sP+w/7D/r/+w/6//r/+v/6z/rP+s
/6z/rf+t/67/rv+t/6z/q/+q/6z/rP+s/6z/qv+m/6b/qv+v/7j/yP/f//7/IgBLAHoA
pwDGANoA6wDxAPEA7wDUAI0ANwDo/5L/Pv8H/9n+r/6g/rD+zP7p/gj/Iv85/03/Y/92
/4H/h/+O/4//kf+U/5X/l/+a/5r/m/+c/5z/nP+c/53/oP+i/6D/of+i/6P/pP+l/6b/
p/+p/6r/rP+u/7D/sf+x/7L/sv+0/7T/tf+1/7X/t/+5/7r/uv+7/7z/vv/A/8P/xP/H
/8j/yP/K/8//0v/U/9j/2//d/9//4f/l/+n/7//z//f//P8AAAUACwAQABUAGAAcACEA
JQApAC4AMAAyADIAMwAzADMAMQAtAC0ALAAqACgAJQAgAB0AGgAXABUAEwAQAA0ACgAG
AAEA///8//j/9P/y//H/7//q/+f/5P/i/+D/3f/c/9r/1v/V/9P/0f/Q/87/zv/M/83/
zP/L/8r/yv/K/8n/yP/H/8f/xv/G/8f/yf/L/83/y//K/8n/yf/J/8n/yv/L/87/zv/P
/9H/0v/S/9L/0v/S/9L/0//T/9P/1f/V/9f/1//X/9f/1//Y/9j/1//W/9b/1//X/9f/
1//X/9f/1//W/9b/1f/U/9b/1v/V/9T/1f/X/9n/2v/c/9z/2//b/97/3v/e/97/3v/g
/9//3f/d/9z/2v/a/9r/2v/b/9v/2//c/9z/2//Z/9n/2f/c/9z/3P/c/9z/2//b/9r/
2v/Z/9j/1v/V/9T/z//N/83/y//L/8r/yP/G/8b/xf/F/8X/xf/D/8P/wv/E/8T/xP/D
/8D/v/+//7//wP/A/8D/wP+//7//wP/A/77/vv++/77/wP/A/8D/wP/A/8D/vv/A/8X/
zP/W/+n/BgAsAFUAhgC1ANwA+AAPARsBHQEdAQwByQBxACIA0P92/zX/Cf/b/sD+yv7m
/gX/Iv8+/1n/b/+D/5L/m/+j/6r/r/+x/7T/s/+1/7j/uP+7/7z/vP+8/7z/vf/A/8L/
wP/B/8L/w//G/8f/yP/J/8n/yv/M/87/0v/T/9P/1P/W/9j/2P/Z/9v/2//d/9//4P/g
/+H/4v/k/+b/6f/q/+3/7v/u//D/8//2//j//P///wEAAwAFAAgACwAQABMAGQAeACIA
JwAsADIAOAA8AEEARQBIAEsATABOAFAAUABSAFMAVABTAE8ATwBOAEwATQBLAEcARQBC
AD8APQA7ADcAMwAvACoAKQAnACQAIAAaABgAFwAVABIADwAMAAoACQAFAAMAAAAAAP//
/f/7//r/+P/4//b/8//y//H/8P/w//D/7//u/+//7//u/+7/7P/t/+7/7//v/+7/7f/t
/+3/7f/u/+//8P/w//H/8//y//L/8v/y//D/8P/x//H/8//1//X/9//1//X/9f/1//T/
9P/z//L/8//1//b/9//1//X/9f/1//T/9P/z//L/8//0//T/9P/0//X/9v/2//j/+P/5
//n/+P/6//v//P/8//z//P/8//7//f/7//v//P/6//r/+v/8//3//f/9//z//P/7//n/
+//7//7//v8AAAAAAAD///v/+v/6//n/+P/2//X/9P/v/+3/7f/r/+v/6v/o/+b/6P/n
/+f/5//n/+X/5f/k/+T/5P/k/+P/4v/h/+H/4f/g/+D/4P/g/+H/4f/i/+L/4v/i/+L/
4v/i/+L/4v/i/+L/5P/i/+T/5//y/wIAGQA6AGAAkwDGAPUAFgEyAUcBTwFVAU8BHgHL
AHsALgDU/4T/T/8f//P+6v4C/yL/Qf9e/3T/if+f/7H/vv/H/8//1P/V/9f/2v/b/93/
4P/g/+H/4v/i/+L/4v/j/+b/6P/m/+f/6P/p/+v/7f/v//H/8v/0//f/+v/6//v/+//8
//7/AAAAAAEAAgADAAYACQAKAAoACwAMAAwADgARABIAFQAWABYAGAAbAB4AIAAkACgA
KwAuADEANAA3ADwAPwBDAEgATABRAFcAXABhAGQAaABtAHEAdQB2AHgAegB6AH0AfQB9
AHsAeQB5AHgAdgBzAHEAbQBrAGgAZQBjAGEAYABdAFoAVgBTAFEATgBKAEYARABDAEEA
PAA5ADYANAAzAC8ALQAqACgAJwAlACMAIQAgACEAIAAhACAAHwAeABwAHAAbABoAGwAb
ABoAGgAaABsAHAAdAB0AHAAbABsAGwAbABwAHQAcABwAHQAfAB4AHgAeAB4AIAAgACEA
IQAgACEAIAAhACEAIQAhACEAIgAiACEAIAAgACEAIQAhACEAIQAhACEAIAAgAB8AHgAf
ACAAIAAgACIAIwAkACQAJAAkACUAJQAmACYAJgAmACYAJgAmACcAJwAmACcAJgAkACQA
JAAmACcAJwAnACYAJgAlACMAJQAlACgAKAAsACwALAArACcAJgAmACUAIAAeAB0AHAAb
ABkAGQAXABUAFAASABAAEgARABEAEQAPAA0ADQAMAAwADAAMAAsADAALAAsACwAKAAoA
CgAKAAkACQAKAAoACgAKAAoACgAKAAoACgAKAAwADAAMAAwAEQAYACoAQwBkAIwAvwDy
AB8BRAFkAXsBgwGHAXkBQgHvAKEAUgDy/6b/c/9B/xn/Fv8u/07/a/+E/5r/sf/F/9X/
4P/r//H/9v/5//n//P/7//3/AAAAAAEAAgACAAIAAgADAAYACAAGAAcACAAJAAoACwAM
AA0ADwAQABIAFAAWABcAFwAYABoAHAAcAB0AHwAfACEAIwAmACYAJwAoACkAKgAsACwA
MQAyADIANAA3ADoAPABAAEMARQBHAEkATQBRAFcAWwBhAGYAagBvAHMAeAB9AIAAhACH
AIkAiwCNAI4AjwCOAI8AjwCPAI0AjQCNAIwAigCIAIUAgAB9AHsAeQB4AHcAdABxAG4A
agBnAGUAYgBeAFwAWgBZAFcAUgBPAEwASgBIAEUARABCAEAAPwA9ADsAOgA4ADgANgA1
ADQAMwAyADQANAAzADIAMwAzADIAMgAwADEAMgAzADEAMAAvAC8AMQAxADIAMwAzADIA
MgAzADIAMgAyADIAMgAyADMAMwAzADUANQA3ADcANwA3ADcANwA2ADQAMgA0ADUANQA1
ADMAMwAzADMAMgAyADEAMAAwADAALwAuAC4ALwAwADAAMAAwADEAMQA0ADIALwAwADAA
MAAwADAAMgAzADMANQAzADAALwAuADAAMQAxADEAMAAwAC8ALQArACsALgAuADAAMAAw
AC8ALQAsACwAKwAnACQAIgAgAB4AHQAeAB0AGQAYABYAFAASABEAEQARABMAEQARABAA
EAAQABAADwAMAAsACwALAAkACAAHAAYABQAFAAYABgAGAAYABgAGAAYABgAGAAYABgAE
AAIABAAJABAAHAAzAFAAdgCjANoADQEyAU4BZwF5AX0BewFaAREBwQB2ABoAvv+B/0//
Hf8E/xD/LP9J/2b/gP+V/6v/v//O/9n/4f/k/+f/6//u/+3/7//y//L/8P/w/+//7v/u
/+//8v/0//L/8//0//X/9P/1//b/9//4//r//f8AAAEAAQAAAAAAAgAEAAQABQAFAAUA
BwAJAAgACAAJAAoADAAOABEAEgAUABQAEwAUABcAGgAcACAAIwAlACcAKQAuADEANgA5
AD0AQgBGAEsATwBUAFkAXABgAGUAaQBtAHAAcgB0AHQAcwBzAHMAcQBtAG0AbABqAGcA
ZQBhAF8AWgBXAFUAUwBOAEsASABEAD8APQA6ADYANAAyADEALwArACcAIwAgABsAFwAV
ABIAEAAPAA0ACwAIAAYABgAEAAMAAgABAAAA/v/+//3//P/9//3//P/8//r/+//8//3/
+//6//n/+f/7//v//P/9//3//P/8//3//v/+//7//v/+//7///////3//////wEA////
//////8CAAIAAQAAAP3//f/8//v/+//7//v/+//6//r/+f/4//r/+v/5//j/9v/3//j/
+P/4//j/+f/5//r//P/6//r/+v/6//z/+//5//n/+P/2//b/9v/0//X/9f/1//T/9P/z
//H/8f/x//T/9P/0//T/9P/z//D/7v/t/+v/6P/m/+X/5P/f/93/3f/b/9n/2P/W/9T/
0v/R/9H/0f/R/8//z//O/83/zP/L/8n/yv/J/8n/yf/G/8b/xv/G/8P/w//E/8T/w//C
/8H/wP/C/8L/wv/C/8L/xP/E/8L/w//M/9z/8/8QADIAXQCOALsA3AD4AA8BFwETARMB
9gCxAF8AEgC6/2L/K//9/sn+sP7A/t7++/4c/zT/Q/9Z/3H/gv+P/5f/nP+f/6P/pP+j
/6X/qP+o/6v/rP+s/6z/rP+t/7D/sv+v/6//r/+v/7L/s/+0/7X/tf+2/7j/uv+8/73/
vf++/7//wP+//7//v/+//8H/w//G/8b/x//I/8j/yv/N/87/z//Q/9D/0v/X/9r/3P/g
/+X/5//p/+v/7v/x//b/+f/9/wIABgALABEAFgAbAB4AJAApAC0AMQAyADQANgA2ADkA
OQA5ADcAMwAzADIAMAAtACsAJwAlACEAHQAaABcAEwAPAAsABgAFAAMAAAD8//b/9P/z
//H/7f/p/+X/4v/h/93/2//Y/9T/0//R/8//zv/M/8z/yv/J/8j/x//G/8b/xv/F/8T/
wf/B/8D/wP/C/8P/xP/F/8P/wv/B/8H/wv/D/8X/x//H/8b/xv/H/8j/yP/I/8j/yP/I
/8n/yf/L/83/zf/P/87/zf/M/8v/yv/K/8n/yP/K/8v/y//L/8n/yf/J/8n/yv/K/8n/
yP/K/8r/yf/I/8b/x//I/8j/yP/K/8n/x//K/8r/yv/K/8r/y//L/8r/y//I/8b/xv/G
/8j/yf/J/8n/yP/I/8f/xf/C/8H/w//C/8X/xv/H/8f/x//G/8b/xf/B/77/vP+6/7n/
t/+3/7X/tf+0/7L/sP+v/63/rP+r/6v/qf+p/6j/qP+o/6j/p/+o/6f/p/+n/6X/pP+j
/6L/o/+j/6T/pP+k/6T/pP+k/6L/ov+i/6L/pP+k/6b/qP+p/67/tP/D/9z//v8lAFIA
hQCuAMoA4QDxAPMA8QDyAMsAeQAgANL/ev8p//n+z/6o/qD+uP7X/vT+EP8n/z3/Vf9o
/3X/gf+K/4//kf+U/5X/l/+a/5r/mf+a/5r/mv+c/53/oP+i/6L/o/+k/6X/pP+l/6b/
p/+n/6j/qv+s/67/r/+v/7D/sv+0/7T/tf+3/7f/uf+7/7r/uv+7/7z/vv/A/8P/xP/J
/8r/yv/M/8//0v/U/9j/3f/f/+H/4//m/+n/7v/x//f//P8AAAUACQAOABMAFgAcACEA
JQApAC0AMAAzADQANwA3ADcANQAzADMAMgAwADAALwAsACsAJwAjACAAHQAYABUAEgAO
AAkABwAEAAAA/P/6//n/9//y/+//7P/q/+f/4//h/97/3f/d/9z/2//Y/9b/1v/U/9P/
0v/R/9D/0v/S/9H/0P/P/8//zv/O/87/z//Q/9H/0f/Q/8//z//R/9H/0v/T/9L/0v/T
/9X/1v/W/9b/1v/W/9b/1//X/9n/2//b/93/2//b/9v/2//e/97/3f/c/9z/3f/d/93/
3//f/9//3//g/+D/3//e/+D/4P/f/97/3//h/+P/5P/k/+b/5v/m/+b/5v/o/+f/5f/l
/+L/4P/g/+D/4v/j/+P/4//k/+T/4//h/9//3//i/+L/5P/k/+T/4//j/+L/4v/h/97/
3P/b/9r/1//V/9X/0//R/9D/zv/M/87/zf/N/83/zP/J/8j/xv/I/8j/yP/H/8j/x//H
/8f/xP/E/8T/xP/D/8P/xP/E/8b/xv/G/8b/xv/G/8b/xv/I/8b/xv/G/8n/zv/a/+//
EAA0AGEAkgDBAOYABAEbASkBLwEvARoB1QB7AC4A1v98/zv/D//h/sj+1P7y/g//LP9G
/1//df+J/5j/pf+t/7L/t/+7/7j/uf+7/77/vv+//8D/wP/A/8L/w//G/8j/xv/H/8j/
yf/M/83/zv/P/8//0P/S/9T/2P/Z/9n/2v/a/9z/3P/d/9//3//h/+P/5P/k/+X/5v/m
/+j/6//s//D/8v/z//b/+P/6//v//v8DAAUABwAJAA4AEQAWABkAGwAgACQAKQAuADQA
OgA+AEIARwBLAE8AVABWAFgAWABbAFsAWwBZAFkAWQBYAFYAVwBVAFEATwBKAEcARQBD
AEAAPQA6ADYAMwAxAC4AKgAkACIAIQAfAB0AGwAZABgAFgATABIAEAAOAA0ACwAJAAcA
BgAHAAYABQAEAAMAAgAAAAAA///+///////+//7//P/9//7////9//z/+//7//3//f/+
/////v/+////AQABAAAA///+//7//v///////f//////AQABAAEAAQABAAQABAADAAIA
AgADAAMAAwADAAMAAwADAAIAAgABAAAAAgACAAEAAAAAAAEAAgACAAQABAAFAAUABgAE
AAcABgAGAAYABgAGAAgABwAFAAUABQAEAAUABgAEAAUABQAFAAYABgAFAAMABQAFAAgA
CAAIAAgACAAHAAUABAAEAAMAAgAAAP///v/7//n/+f/3//X/9P/y//D/8P/v/+//7//x
/+//7//u/+z/7P/s/+v/6v/p/+n/6f/q/+r/6v/q/+f/5//o/+j/6v/q/+r/6v/o/+j/
6P/o/+r/6v/q/+r/7//4/woAIwBGAG4AnQDSAP8AHgE6AVMBXQFhAVkBJAHPAIEAMgDS
/4L/Uf8h//X+7v4I/yj/Rf9g/3r/kf+j/7X/wv/L/8//0v/X/9n/2P/b/93/4P/g/+H/
4v/i/+L/4v/j/+b/6P/n/+f/5//n/+r/6//s/+3/7//w//L/9P/0//X/9f/2//r//P/8
//3//f/9////AQAEAAQABQAGAAYACAALAAwADwAQABAAEgAVABgAGgAeACMAJQAnACkA
LgAxADYAOQA7AEAARABJAE0AUgBXAFoAYABlAGkAbQBuAHAAcgByAHQAdQB2AHUAdQB1
AHQAcgBvAG0AaQBnAGYAYwBhAF8AWgBXAFQAUABLAEkARgBCAEAAPgA9ADsANgAzADAA
LgAsACkAKAAmACYAJQAjACEAHgAcABwAGgAbABoAGQAYABgAGAAXABYAEwATABIAEgAS
ABMAFAAVABUAFAATABMAEwATABQAFQAUABQAFQAXABYAFgAWABYAGAAYABkAGQAZABsA
GwAdAB0AHQAdAB0AHAAcABsAGgAcAB0AHQAdAB0AHQAdAB0AHAAcABsAGgAcABwAGwAa
ABgAGQAaABoAGgAaABsAGwAcABwAGwAbAB0AHAAcABwAHgAeAB4AHgAeAB8AHwAeAB8A
HgAcABwAHAAeAB8AHwAfAB4AHgAdABsAHQAdACAAIAAiACIAIgAhAB8AHgAeAB0AGgAY
ABcAFgATABEAEQAPAA0ADAAKAAgACgAJAAkACQALAAkACQAIAAYABgAGAAUABAADAAMA
AwACAAIAAgACAAMAAwAEAAQABAAEAAQABAAEAAQABAAEAAQABAAEAAQACQAUACYAPwBk
AI4AvwD0ACEBRgFiAXkBhQGLAX0BRAHxAKMAUgDw/6L/b/87/xP/Ev8w/07/af+E/5r/
pf+1/8n/2P/f/+f/7P/v//H/8v/z//X/+P/4//v//P/8//z/+v/7//7/AAAAAAEAAgAD
AAYABwAIAAkACwAMAA4AEAASABMAEwAUABgAGgAaABsAGQAZABsAHQAeAB4AHwAgACAA
IgAlACYAKwAsACwALgAvADIANAA4ADsAPQA/AEEARQBJAE8AUwBVAFoAXgBjAGcAbABx
AHQAeQB9AIAAgwCGAIgAigCKAI0AjQCNAIsAhwCHAIYAhACBAH8AewB5AHYAcwBxAG8A
agBnAGQAYABfAF0AWgBWAFAATgBNAEsARgBDAEAAPgA9ADkANwA0ADAALwAtACsAKAAm
ACYAJAAlACQAIwAiACEAIAAeABwAGwAbABoAGgAYABkAGgAbABsAGgAZABkAFwAXABgA
GQAYABgAGQAbABoAGgAaABoAGAAYABkAGQAZABsAGwAdABwAGwAaABkAGgAaABkAGAAa
ABsAGwAbABkAGQAZABkAGAAYABcAFgAUABQAEwASABIAEwAUABQAEwASABIAEQAQABAA
DwAPABEAEAAQABIAFQAVABMAEgASABIAEgASABQAEwARABEAEAAOAA4ADgAOAA8ADwAP
AA4ADgANAAsACQAJAAwADAAQABAAEAAPAAsACgAKAAkACAAGAAUABAABAP/////9//n/
+P/2//T/9P/z//P/8//x/+//7//u/+7/7v/u/+3/6v/p/+n/6f/o/+j/6P/o/+X/5f/m
/+b/6P/o/+j/6P/n/+b/5f/k/+T/5v/m/+T/5//u//r/DwAuAFIAewCsANsABAEgATkB
SQFNAU0BNAHzAJ8AVAAAAKb/Y/8x///+3v7i/v7+Hf86/1L/af9//5X/pv+z/73/xP/H
/8f/yP/J/8v/zv/O/83/zv/O/87/zv/P/9L/1P/T/9P/0//T/9T/1f/W/9f/2f/a/9z/
3v/d/93/3P/c/9//4v/j/+X/4//j/+X/5//o/+j/6f/q/+r/7P/v//D/8v/y//H/8v/1
//j/+v/+/wEAAwAFAAcADAAPABQAFwAZAB4AIgAnACkALgAzADYAPABBAEUASQBKAEwA
TgBOAFAAUQBSAFEAUQBRAFAATgBKAEcAQgA/ADwAOQA3ADUAMgAvACwAKAAkACEAHQAY
ABQAEgARAA8ADAAJAAYABAD///v/+f/2//T/8//x/+//7v/s/+z/6v/n/+b/5f/k/+L/
4v/h/+D/4f/h/+D/4P/e/9//4P/h/9//3v/d/93/3//f/+D/4f/g/+D/4f/j/+L/4v/i
/+L/4//k/+b/5//m/+f/5v/n/+j/6f/q/+v/6f/o/+b/5P/l/+f/6P/p/+f/5//n/+f/
5P/k/+P/4v/k/+T/4//i/+H/4f/h/+D/4v/i/+P/4//k/+T/4//j/+X/5P/k/+b/6P/m
/+b/5v/m/+j/5//l/+X/4v/g/+D/4P/i/+P/4//j/+T/5P/j/+H/3//f/+L/4v/i/+L/
4v/h/9//3v/e/93/3P/a/9n/2P/T/9H/0f/P/83/zP/K/8j/yP/H/8f/x//F/8P/w//C
/8D/wP/A/7//wP+//7//v/+8/7z/vP+8/73/vf++/77/vP+8/7z/vP+8/7z/vP+8/77/
uv+6/7z/v//G/9j/8f8QADYAXwCMALUA1gDwAAcBFQEVARMB+ACvAFkADAC0/1z/Jf/5
/sn+tP7E/tz+9f4Q/y7/Rf9f/3X/iP+T/53/oP+h/6X/qv+r/63/sP+w/7D/sP+v/67/
sP+x/7T/tv+0/7X/tv+3/7b/t/+4/7n/u/+8/77/wP/B/8H/wP/A/8L/xP/E/8X/xf/F
/8f/yf/K/8r/y//M/9D/0v/V/9b/1v/W/9X/1v/Z/9z/3v/i/+X/5//p/+v/7v/x//b/
+f///wQACAANABEAFgAbAB4AJAApAC0AMQA2ADgAOgA6ADsAOwA7ADkAOQA5ADgANgAz
ADEALQArACYAIwAhAB8AGwAXABMADgALAAkABgACAP3/+v/4//X/8v/v/+z/6v/n/+P/
4f/e/9z/2//Z/9f/1f/U/9X/1P/S/9D/zv/M/87/zv/N/8z/yf/J/8j/yP/I/8n/yv/L
/8v/yv/J/8n/yf/J/8r/y//M/8z/zf/P/87/zv/O/87/0P/Q/9H/0f/P/9H/0f/T/9X/
1f/V/9X/1v/W/9X/1P/S/9P/0//T/9T/1f/W/9f/1v/W/9X/1P/U/9T/0//S/9P/1f/X
/9j/1v/W/9f/1//Y/9j/2f/c/9r/2v/a/9r/3P/b/9n/2f/a/9j/2P/Y/9r/2//b/9v/
2v/a/9n/1//Z/9n/3P/c/97/3v/e/93/2//a/9r/2f/U/9L/0f/Q/9D/z//Q/8//zf/M
/8r/yP/G/8X/xf/F/8f/xf/F/8T/wv/C/8L/wf/C/8H/wf/B/77/vv++/77/v/+//8D/
wP/A/8D/wP/A/8D/wP/A/8D/wP/A/8L/wv/F/87/3P/v/w4ANgBhAJIAwQDkAP4AEwEf
ASEBIwEMAckAcQAgAMb/av8r/wH/1f7A/sz+6v4J/yb/Qv9b/3P/hf+U/5//p/+s/63/
sf+0/7X/t/+6/7r/vf++/77/vv/A/8H/xP/G/8X/xf/F/8X/yP/J/8r/y//N/87/0P/S
/9L/0//T/9T/2P/a/9r/2//b/9v/3f/f/+D/4P/h/+L/4v/k/+f/6P/r/+z/7P/u//H/
9P/2//r//f///wEAAwAHAAsAEQAVABgAHAAfACMAKQAuADMANgA8AEEARQBJAE4AUABS
AFIAVgBXAFgAVwBVAFUAVABSAFEATwBLAEkARgBDAEEAPwA7ADcAMwAuACkAJwAkACAA
GwAYABYAEwAQAA0ACgAIAAUAAQD///z/+P/3//X/8//z//L/8//y/+//7v/t/+z/7P/s
/+v/6v/p/+n/6P/o/+b/5//o/+n/6f/o/+f/5//n/+f/6P/p/+r/6v/r/+3/7P/s/+z/
7P/u/+7/7//v//H/8//z//X/8v/x//D/7//x//L/8v/y//T/9f/1//X/8//z//P/8//0
//T/8//y//L/8v/x//D/8v/z//T/9P/y//L/8//z//b/9v/1//T/9v/2//b/9v/2//X/
8//z//T/8v/y//L/8v/z//P/8//y//L/8f/v//D/8f/1//b/9//2//X/8//z//L/8v/x
/+z/6v/p/+j/5f/j/+P/4f/f/97/3P/a/9z/2//b/9v/3f/b/9v/2v/Y/9j/2P/X/9b/
1f/V/9X/1P/U/9T/1P/V/9X/1v/W/9T/1P/U/9T/1v/W/9b/1v/W/9j/1v/W/9n/5P/0
/w0ALgBYAIUAtgDjAAYBIgE3AT8BQwE/ARQBwQBvACIAxP9w/z3/D//j/tj+7P4K/yf/
RP9e/3P/if+d/6r/s/+7/77/wf/F/8b/xf/H/8r/yv/N/87/zv/O/8z/zf/Q/9L/1P/V
/9b/1//W/9f/2P/Z/9n/2v/c/97/4f/j/+T/5v/n/+j/5//n/+n/6f/r/+3/7P/s/+3/
7v/w//L/9f/2//f/+P/4//r//f8AAAIABgAJAAsADQAPABIAFQAaAB0AIQAmACoALwAz
ADgAPQBAAEYASwBPAFMAVwBaAF0AXgBhAGEAYQBfAF8AXwBeAFwAWwBZAFUAUwBOAEsA
SQBHAEIAPwA8ADgANQAzADAALAAoACYAJQAjAB4AGwAYABYAFQARAA8ADAAKAAkABwAF
AAQAAgACAAAA///+//3//P/6//r/+f/4//f/9//2//b/9P/1//b/9//3//b/9f/1//X/
9f/2//f/9v/2//f/+f/6//r/+v/6//r/+v/7//v/+//9//3///////////////7//v/9
//z//v////////////////////7//v/9//z//P/8//v/+v/6//v//P/8//z//P/9//3/
/v/+//3//f////7///8AAAEAAgAEAAMAAQABAAAA/v/+//7//v/////////+//7//f/7
//z//f8BAAIAAgACAAIAAQD///7//v/9//r/+P/3//b/9f/z//P/8f/t/+z/6v/o/+j/
5//n/+f/5//l/+X/5P/m/+b/5v/l/+L/4f/h/+H/4v/i/+L/4v/h/+H/4v/i/+D/4P/g
/+D/4P/g/+D/4P/g/+D/4P/i/+f/8P/+/xkAOgBgAI8AwgDxABQBMgFJAVUBWQFTASYB
0QCBAC4Axv9y/0P/Ef/j/tr+8v4Q/y//TP9k/3n/jf+h/67/t/+//8T/x//J/8z/y//N
/9D/0P/R/9L/0v/S/9L/0//W/9j/2P/Z/9r/2//c/93/3v/f/+H/4v/k/+b/6P/p/+n/
6v/s/+7/7v/v//H/8f/z//X/9P/0//X/9v/6//z///8AAAMABAAEAAYABwAKAAwAEAAT
ABUAFwAZABwAHwAkACcAKwAwADQAOQA9AEIARwBKAE4AUwBXAFsAYABiAGQAZABnAGcA
ZwBlAGUAZQBkAGIAYQBfAFsAWQBWAFMAUQBPAEwASQBGAEIAPwA9ADoANgAyADAALwAt
ACgAJQAiACAAHQAZABcAFAASABEADwANAAoACAAIAAYABQAEAAMAAgACAAIAAQAAAAEA
AQAAAA==
         </WaveFormData>
      </LeadData>
      <LeadData>
         <LeadByteCountTotal>10000</LeadByteCountTotal>
         <LeadTimeOffset>0</LeadTimeOffset>
         <LeadSampleCountTotal>5000</LeadSampleCountTotal>
         <LeadAmplitudeUnitsPerBit>4.88</LeadAmplitudeUnitsPerBit>
         <LeadAmplitudeUnits>��V</LeadAmplitudeUnits>
         <LeadHighLimit>2147483647</LeadHighLimit>
         <LeadLowLimit>268435456</LeadLowLimit>
         <LeadID>V5</LeadID>
         <LeadOffsetFirstSample>0</LeadOffsetFirstSample>
         <FirstSampleBaseline>0</FirstSampleBaseline>
         <LeadSampleSize>2</LeadSampleSize>
         <LeadOff>FALSE</LeadOff>
         <BaselineSway>FALSE</BaselineSway>
         <ExcessiveACNoise>FALSE</ExcessiveACNoise>
         <MuscleNoise>FALSE</MuscleNoise>
         <LeadDataCRC32>3495940490</LeadDataCRC32>
         <WaveFormData>
FgAWABYAFgAWABYAGAAYABUAFAATABMAEwATABMAFAAUABQAFQAVABUAFQAVABYAFwAX
ABcAFgAUABMAEgARABIAEQAOAAwADAAKAAkABwAEAAIAAAAAAP///P/6//n/+P/4//j/
9//2//X/9f/1//P/8//y//H/8f/x//H/8P/v/+//7//v/+3/7f/t/+3/6//r/+v/6//t
/+3/6//t/+3/7v/v//T/+v8EABYAJwA/AF8AgQCkAMQA4AD3AAEBAQHpALIAcgA6APv/
uP+H/2n/V/9O/0//XP9t/4H/kv+g/67/u//E/8z/0v/S/9T/1v/W/9b/1//Y/9r/2v/a
/9r/2v/b/9v/2//d/93/3f/e/97/3f/e/97/3v/c/93/3v/f/97/4P/h/+P/4//j/+P/
4v/l/+X/5f/m/+X/5v/p/+n/6v/r/+3/7v/t/+3/7v/u//D/8P/x//P/9v/4//r/+/8A
AAIAAwAEAAQACAANABAAEQAUABYAGQAbAB4AIQAkACMAJQAnACkAKwArACkAKQApACkA
KQApACYAIwAhAB8AHAAbABsAGgAWABQAEgAQAA0ACgAHAAUABQADAAAA/v/8//r/+v/4
//X/8//x//D/7P/s/+v/6f/o/+f/5//m/+P/4v/h/+H/4f/g/+D/4P/d/93/3f/e/97/
3v/d/93/3//f/9//3//f/9//3//f/97/3v/d/9z/3P/d/93/3f/d/93/3v/e/97/3//f
/9//4P/g/+D/4P/f/97/3f/c/97/3//f/97/3f/c/9v/2v/a/9r/2v/a/9r/2v/a/9n/
2P/Y/9j/1//Y/9n/2f/Z/9j/2f/Z/9n/1//Y/9j/2P/Y/9j/2//c/9z/3P/a/9n/2P/X
/9f/2P/Y/9j/1//X/9X/1f/V/9b/2P/Z/9r/2v/a/9n/2v/Z/9j/1//S/9D/zv/M/8n/
x//G/8T/wv/C/8L/wP+//7//vv++/73/u/+5/7f/uf+5/7n/uf+4/7f/t/+3/7X/tP+z
/7P/s/+z/7P/s/+x/7H/sf+x/7P/s/+z/7P/sf+v/6//sP+x/7b/vv/M/97/8/8LACsA
TwBwAIwApgC9AMcAxQCtAHQAMgD4/7f/dP9D/yf/Ff8S/x3/KP87/0//Xv9q/3b/hf+Q
/5b/mv+c/5z/nv+i/6L/o/+k/6b/qP+o/6j/qP+n/6f/p/+p/6n/qf+q/6r/q/+s/6z/
rP+s/63/rv+v/67/sP+x/7P/sv+z/7T/tP+3/7f/t/+4/7f/uP+7/7v/vP+9/7//wP/A
/8H/w//E/8f/yP/K/83/0P/S/9T/1f/W/9j/2f/a/9z/4P/l/+j/6//u//D/8//3//r/
/f8AAAEAAwAFAAcABwAHAAUABQADAAMAAwADAAEA///+//3/+v/5//n/+P/4//b/9P/y
/+//7P/p/+f/5f/j/+D/3v/e/9z/3P/a/9n/1//V/9T/0v/S/9H/z//O/83/zf/M/8v/
yv/J/8n/yf/I/8j/yP/F/8X/xf/G/8j/yP/H/8f/xf/F/8X/xf/F/8X/xf/F/8f/yP/I
/8j/yv/L/8v/y//L/8v/zP/M/8z/zf/N/83/zv/O/87/zv/M/8z/zP/M/8z/zf/N/8z/
zv/O/87/zv/O/87/zv/O/87/zv/O/83/z//Q/9H/0f/S/9P/0f/R/9T/1P/U/9T/1P/W
/9b/1f/U/9P/0//T/9P/1f/W/9b/1v/X/9f/1f/V/9X/1v/Y/9n/2P/Y/9j/1//Y/9f/
1v/V/9T/0v/Q/87/y//J/8j/xv/G/8b/xv/E/8P/w//C/8L/wv/B/8D/v/+//7//v/+/
/7z/u/+7/7v/vP+8/7z/vf+7/7v/u/+7/7v/u/+7/7v/u/+7/7v/u/+7/73/u/+8/7//
wv/I/9L/5P/5/xEAMQBTAHYAlgCyAMkA0wDVAMMAjgBOABYA1/+U/1//P/8t/yT/K/86
/0v/Xf9w/4D/jv+Z/6L/qP+q/67/sv+0/7b/tv+3/7j/uv+6/7r/uv+6/73/vf+9/7//
v/+//8D/wP/B/8L/wv/C/8T/xf/G/8f/xv/I/8n/y//M/83/zv/O/9H/0f/R/9L/0//U
/9f/1//a/9v/3f/e/9//3//g/+D/4//k/+b/6f/q/+z/7v/v//L/9P/1//b/+v/+/wMA
BgALAA4AEAATABcAGgAdACAAHwAhACMAJQApACkAJwAnACcAJwAnACcAJwAlACQAIwAe
AB0AHQAcABgAFgAUABIAEQAQAA8ADwAPAA0ACgAIAAYABAAEAAIAAQD///3//P/6//r/
+f/3//T/8//z//L/8//y//H/8f/v/+7/7v/u/+3/7f/t/+7/7v/u/+3/7f/r/+v/6//r
/+3/7f/t/+3/7f/u/+7/7v/s/+3/7f/t/+3/7f/u/+7/8P/x//H/8f/w//D/8P/w/+7/
7v/u/+7/7//x//L/8v/y//L/8v/y//L/8v/y//L/8P/w//D/7//x//L/8//z//T/9f/1
//X/9P/1//X/9v/2//b/9v/2//r/+v/5//j/+f/5//n/+f/5//r/+v/6//3//f/7//v/
+//8//7///8AAAAAAAD///7//f/8//v/+f/4//f/9v/z//H/8P/u/+3/7v/v/+7/6//r
/+r/6v/q/+n/6P/n/+n/6f/p/+n/6v/p/+n/6f/p/+j/5//n/+f/5//n/+f/5//n/+f/
5//t//H/9f/5/xMAFQAXABgAGwAiACoAOABMAGEAfQChAMUA5gACAR4BKwEvASUB/QC8
AIQAUAAPAM7/p/+R/4H/gv+N/57/s//F/9L/3P/q//X//P8CAAYACAAKAAwADAAMAA0A
DgAQABAAEAAQABAADwAPAA8AEQARABEAEgASABMAFAAUABQAFgAXABgAGQAZABoAGgAb
ABwAHQAeAB4AIAAhACIAJAAnACgAKwArACoAKwAtAC4AMAAxADMANAA4ADgAOQA7ADwA
PgBAAEEARABGAEcASABMAFAAVQBYAFsAXgBgAGMAZQBoAGsAbgBvAHEAcwB1AHUAdQBz
AHMAcwBzAHMAcwByAG8AbQBrAGgAZwBnAGYAZABiAGAAXgBeAFwAWgBZAFYAUwBPAEwA
TABKAEoASABHAEUAQwBCAD4APgA9ADsAPAA7ADsAOgA5ADgANwA3ADUANAA0ADQAMwAz
ADMANAAyADIAMQAxADMAMwAzADMAMQAxADEAMQAxADIAMgAyADIAMwAzADMAMwAzADQA
NAA0ADUANQA1ADYANgA2ADYANgA2ADYANgA0ADUANQA0ADQANAA0ADQANAA0ADQANAA0
ADQANAAzADUANgA3ADcANgA3ADcANwA4ADcAOAA4ADgAOAA4ADwAPAA7ADoAOQA5ADkA
OQA3ADgAOAA4ADsAOwA5ADkAOQA6ADwAPQA+AD4APgA9ADoAOQA4ADcANAAyADAALgAv
AC0ALAAqACYAJgAmACQAJQAlACQAJAAkACMAIgAhAB8AHwAfAB8AIAAfAB8AHwAfAB4A
HQAdABsAGwAbABsAGwAbABsAGwAdAB0AHQAdAB0AHwAfACAAIwAoADAAPgBSAGkAhQCp
AMsA7gAMASQBMQEzASMB9QC6AIYAUgARANT/r/+b/4//kP+d/67/v//P/97/7P/6/wMA
CAAOABIAFAAWABoAHAAaABsAHAAeAB4AHgAeAB4AHwAfAB8AIQAfAB8AIAAgACEAIgAi
ACIAIwAlACcAKQArAC4AMAAzADIAMwA0ADQANwA3ADcAOAA5ADoAPQA9AD0APQA+AD4A
QABBAEMARABGAEYARwBJAEoATABOAE8AVABWAFcAWABcAGAAZQBoAGkAbABuAHEAcQB0
AHcAegB6AHsAfAB9AH8AfwB9AH0AfQB9AH0AfQB8AHkAdwB1AHQAcwBzAHIAcABuAGwA
agBoAGYAZABjAF8AXQBaAFgAWABWAFYAVABTAFEATwBOAEoASgBJAEcARgBFAEUARABD
AEIAQQBBAEEAQABAAEAAPwA/AD8AQAA+AD4APQA9AD8APwA/AD8AQQBBAEEAQQBAAEAA
PwA+AD4APwA/AD8APwA/AEAAQABAAEEAQQBBAEIAQgBCAEIAQABAAEAAQABCAEMAQwBC
AEIAQgBCAEIAQABAAEAAQAA+AD4APgA9ADsAPAA9AD0APgA/AD8APwA+ADsAOwA8AD4A
PgA+AD4AQgBCAEEAQAA9AD0APQA9AD4AQABBAEIAQQBBAD8APwA9AD4AQABBAEIAQgBC
AEEAPgA9ADwAOwA4ADYANAAyADEALwAuACwAKAAoACgAJgAlACUAJAAkACQAIwAiACEA
IQAhACEAIQAfAB0AHAAbABsAGgAZABkAGQAZABkAGQAZABkAGQAZABsAGwAbABsAGQAX
ABUAFgAbACIAKAA0AEQAWQBzAJcAuQDcAPoAFgErATEBKwENAdQAmABkACUA4P+x/5X/
g/98/4X/kv+j/7X/xv/S/+D/7f/2//z/AAAEAAQABgAGAAYABwAIAAoACQAIAAcABgAH
AAcABwAJAAcABwAIAAgABwAIAAgACAAKAAsADAANAA0ADgAOAA8ADgAPABAAEAARABEA
EQASABMAFAAXABcAFgAXABkAGgAbABsAHAAcACAAIAAhACMAJAAmACgAKQAsAC4ALwAw
ADAANAA5ADwAPQBAAEIARQBIAEwAUABUAFUAVwBZAFsAWgBZAFYAVQBVAFUAVQBVAFMA
UQBQAE8ASgBJAEkASABFAEIAPwA8ADoAOAA2ADUAMwAxAC4ALAAqACgAKAAmACIAHwAc
ABoAGAAYABcAFQASABEAEQAQAA8ADgANAA0ADAAKAAkACAAHAAcABwAIAAgACAAHAAcA
BQAFAAUABQADAAMAAwADAAUABgAGAAYABAAFAAUABQAFAAUABgAGAAYABwAHAAcACAAI
AAgACAAGAAYABgAGAAMAAwACAAAAAgACAAIAAgAAAAAAAAAAAAIAAgACAAEA//8AAAEA
AQABAAEAAAD//wAAAgABAAAA///+/wAAAAD///7//f/9//3//f/9//7//v/+///////9
//3/+//8//7///8AAAAAAAD///3/+//5//f/9P/y//D/7v/r/+n/6P/m/+T/5P/k/+L/
3//f/97/3v/c/9v/2v/Z/9f/1//X/9f/2P/X/9f/1//V/9T/0//T/9H/0f/R/9H/0P/P
/87/zf/N/83/zf/N/83/z//P/87/zf/U/9z/6P/4/wkAIQBDAGcAiACoAMgA2wDhAOEA
xQCKAE4AFgDV/5L/Y/9F/y//KP8v/z7/T/9l/3b/gP+K/5f/ov+o/6z/sP+y/7T/tP+0
/7X/tv+4/7r/uv+6/7r/uf+5/7n/u/+6/7n/uf+4/7n/uv+6/7r/uP+5/7r/u/+6/7z/
vf+//77/v//A/8D/wf/B/8H/wv/D/8T/x//H/8b/x//J/8r/y//L/8z/zP/Q/9D/0f/T
/9T/1v/Y/9n/2v/c/93/3v/g/+T/6f/s/+//8v/0//f/+f/8////AgADAAUABwAJAAsA
CwAJAAkACQAJAAkACQAGAAMAAQD///z/+//7//r/9v/0//L/8P/s/+r/6P/n/+P/4f/e
/9z/3P/a/9r/2P/X/9X/0//S/87/zv/N/8v/yv/J/8n/yP/H/8b/xf/F/8P/wv/C/8L/
wP+//77/vv/A/8D/v/+//8H/wf/B/8H/v/+//7//v/+9/77/vv++/8D/wf/B/8H/w//D
/8T/xP/E/8X/xf/F/8T/xP/E/8T/xP/E/8T/xP/E/8X/xf/E/8T/xP/E/8T/xP/E/8T/
xP/E/8T/xP/D/8H/wv/D/8P/xP/H/8X/w//E/8T/xP/E/8T/yP/I/8f/xv/F/8X/xf/F
/8X/xv/G/8b/yf/J/8f/x//E/8T/xf/F/8f/yP/J/8n/yP/H/8b/xf/A/77/vP+6/7r/
uf+5/7j/tP+0/7T/sv+v/6//rv+u/7D/r/+u/63/q/+r/6v/q/+s/6v/q/+r/6n/qP+n
/6f/qf+p/6n/qf+p/6n/qf+p/6f/p/+n/6f/qf+p/6v/qP+p/6z/rv+2/8j/2//z/w0A
LwBSAHIAkACrALsAwQDBAKAAXAAcAOP/oP9f/zf/H/8S/xH/HP8t/z//Tv9c/2r/ef+E
/4z/lP+Y/5r/nv+e/57/n/+g/6L/ov+i/6L/ov+j/6P/o/+l/6X/pf+m/6b/pf+m/6b/
pv+o/6n/qv+r/6r/rP+t/6//sP+x/7L/sv+z/7P/s/+0/7f/uP+7/7v/vP+9/7//wP/C
/8P/xf/G/8r/yv/L/83/0P/S/9T/1f/Y/9r/2//c/97/4v/n/+r/6//u//D/8//2//r/
/v8CAAQABwAKAA0ADQANAAsACwANAA0ADQANAA8ADQAMAAsABgAFAAUABAACAAAA/v/8
//r/+P/2//X/8//x/+7/7P/q/+j/6P/m/+X/4//h/+D/4P/g/9//3f/c/9v/2//a/9n/
2P/X/9f/1//W/9b/1v/V/9X/1f/W/9T/1P/T/9P/1P/V/9b/1//V/9X/1f/V/9f/2P/Y
/9j/1v/X/9f/1//Z/9n/2v/a/9r/2//b/9v/3P/c/9z/3P/e/97/3v/e/+D/4f/h/+D/
4v/i/+L/4v/g/+D/4P/g/+H/4v/j/+P/5f/m/+f/5//q/+r/6P/o/+j/6P/q/+r/6f/o
/+n/6f/p/+n/6//s/+z/7P/r/+v/6f/p/+f/6P/q/+v/7v/u/+7/7f/s/+v/6v/p/+j/
5v/k/+L/4f/f/97/3P/c/9z/3P/a/9n/2f/Y/9j/1v/V/9T/0//T/9P/0//T/9T/0//T
/9P/0//S/9H/0f/R/9H/0f/R/9H/0f/R/9H/0f/R/9H/0f/R/9H/z//Q/9H/1v/c/+j/
+v8PACkARwBrAI4ArgDKAOEA7QDvANcAogBeACYA6f+k/2//U/9D/zr/Qf9S/2H/c/+E
/5T/ov+t/7b/vv/E/8b/yP/K/8j/yP/J/8r/zP/M/8z/zP/M/83/zf/N/8//0f/R/9L/
0v/V/9b/1v/W/9T/1f/W/9f/1v/Y/9n/2//a/9v/3P/c/97/3//g/+L/4f/i/+X/5f/k
/+X/5//o/+z/7f/v//D/8v/y//P/9f/4//r//P/9/wIABAAFAAYACgAOABMAFgAZABwA
HgAhACUAKAArAC4ALwAxADMANQA3ADcANQA1ADcANwA3ADcANQAzADIAMQAuAC0ALQAs
ACgAJgAkACIAIgAgAB4AHQAZABcAFAASABEAEAARABAADwANAAsACgAIAAgABwAFAAYA
BQAFAAQAAwACAAEAAQD///7//v/+//3//f/9//7//P/8//v/+//7//v/+//7//v/+//7
//v/+//8//z//P/6//v/+//7//v/+//8//z//f///wAAAQACAAIAAgACAAIAAgACAAIA
AAABAAEAAAACAAIAAgACAAQABAAEAAQABAAEAAQAAwABAAIAAwADAAIAAwADAAMABAAF
AAUABgAGAAYABgAGAAoACgAJAAgACQAJAAkACQAHAAgACAAIAAkACQAHAAcABwAIAAoA
CwAMAAwADAALAAoACQAIAAcABgAEAAIAAAD///3//P/6//b/9v/2//T/9f/1//T/9P/2
//X/9P/z//H/8f/x//H/8v/x//H/8f/z//L/8f/x//L/8//0//X/+P/5//r/+//7//v/
+//7//3/+//7/wAAAwAIABIAIAAyAEkAZQCJAK8AzgDsAAYBFwEZAQ0B3wCgAGoANADx
/7D/i/95/2v/av93/4r/nf+v/8D/zP/Y/+H/6P/s//D/8v/2//j/+P/6//v//P/+//7/
/v/+//7/////////AQD/////AAAAAP//AAAAAAAAAgADAAQABQAEAAYABwAJAAwADQAO
AA4ADwAPAA8AEAATABQAFwAXABYAFwAZABoAGgAbAB0AHgAgACAAIQAjACYAKAAqACsA
LgAwADEAMgA0ADgAPQBAAEEARABGAEkATQBQAFMAVgBXAFkAWwBdAF8AXwBdAF0AXQBd
AF0AXQBbAFkAWABXAFQAUwBTAFIATgBMAEoASABGAEQAQgBBAEEAPwA8ADoAOAA2ADYA
NAAzADEALwAuACwALAArACkAKgApACkAKAAnACYAJQAlACUAJAAkACQAIQAhACEAIgAg
ACAAHwAfAB8AHwAfAB8AHwAfAB8AHwAhACIAIgAiACAAIQAhACEAIwAjACQAJAAkACUA
JQAlACYAJgAmACYAJgAmACYAJgAmACcAJwAmACgAKAAoACgAKAAoACgAKAAoACgAKAAn
ACUAJgAnACcAJgAnACcAJwAmACcAJwAnACkAKQAoACoALAAqACoAKgAqACwALAArACoA
KQApACkAKQArACwALAAsAC0ALQArACsALQAuADAAMQAwADAAMAAvADAALwAuAC0AKgAo
ACYAJAAhAB8AHgAcABwAHAAcABoAGwAbABoAGgAaABkAGAAXABUAFQAVABUAFAATABMA
EwAUABQAFAAVABUAFQAVABUAEwATABMAEwATABMAEwATABMAEwATABYAFwAgACoANgBK
AGEAfwCjAMcA6gAKASQBLwExASEB9QC2AIAATgAJAMz/qf+T/4X/iP+X/6j/uf/L/9j/
5v/y//3/BAAIAAoADAAOAA4ADgAQABEAEgAUABQAFAAUABQAFQAVABUAFwAXABcAGAAY
ABkAGgAaABoAGgAbABwAHQAeACAAIQAjACIAIwAkACQAIwAjACMAJAAlACYAKQApACwA
LQAvADAAMAAxADMANAA0ADQANQA3ADoAPAA+AD8ARABGAEcASABKAE4AUwBWAFcAWgBc
AF8AXwBiAGUAaABrAG0AbwBxAHMAcwBxAHEAcABvAG4AbQBrAGkAaABnAGIAYQBhAGAA
XgBcAFoAWABUAFIAUABPAE0ASwBIAEYARABCAEIAQAA9ADsAOQA4ADQANAAzADEAMAAv
AC8ALgAtACwAKwArACoAKAAnACYAJQAlACUAJgAmACYAJQAlACMAIwAjACMAIwAjACMA
IwAjACQAJAAkACQAJQAlACUAJQAlACYAJgAkACUAJQAlACYAJgAmACYAJgAmACYAJgAm
ACcAJwAmACYAJgAmACYAJAAkACQAJAAjACIAIQAfAB8AIAAhACEAIQAhACAAHwAfAB8A
HgAdAB8AHwAgACAAIgAfAB8AHgAgACAAIAAgACIAIgAhACAAHwAfAB8AHwAfACAAIAAg
ACEAIQAfAB8AHQAeACAAIQAiACIAIgAhAB4AHQAcABsAGQAYABcAFgATABEAEAAOAAoA
CgAKAAgABwAHAAYABgAEAAMAAgABAAEAAQABAAEAAAD////////9//z/+//7//v/+//7
//v/+//7//v/+//5//n/+f/5//v/+//7//j/+f/+/wYAEAAiADUASwBpAI0AsgDSAO4A
BQEPAQ8B+QDAAIIATAAPAMr/k/9z/1//Vv9X/2T/d/+L/57/qv+2/8P/zv/U/9j/3P/g
/97/4P/i/+P/5P/m/+b/5v/m/+b/5v/l/+T/5f/l/+X/5v/m/+X/5v/m/+b/5P/l/+b/
5//l/+b/5v/n/+r/6//s/+z/6//r/+v/7P/t/+7/8f/x//H/8f/y//L/8//z//T/9P/2
//b/9//5//z//v8AAAEABgAIAAkACgALAA4AEgAUABUAGAAaAB0AIAAkACgALAAsAC0A
LgAvADMAMwAxADEAMwAzADMAMwAwAC0AKwApACYAJQAlACQAIgAgAB4AHAAYABYAFAAT
ABEADwAMAAoACAAGAAYABAAAAP3/+v/4//T/9P/z//H/8f/x//L/8v/w/+7/7P/r/+3/
7P/s/+z/6f/p/+n/6v/p/+j/5v/l/+P/4//j/+P/4//j/+P/4//l/+b/5v/m/+T/5f/l
/+X/5//n/+j/6P/m/+f/5//n/+j/6P/o/+j/6P/o/+j/6P/o/+n/6f/o/+j/6P/o/+j/
5//m/+X/5P/i/+L/4v/h/9//4P/h/+H/4P/h/+H/4f/g/+H/4f/h/9//3//e/+D/4P/g
/+D/4P/g/+L/4v/h/+D/3f/d/93/3f/f/+D/4P/g/9//3//d/93/2//c/97/3//g/+D/
4P/f/9z/2//a/9n/1//W/9X/1P/R/8//zv/M/8j/yP/I/8b/x//H/8b/xv/E/8P/wv/B
/8H/wf/B/8H/wP+//7//v/+//77/vf+9/7v/u/+7/7v/u/+7/7v/u/+7/7v/u/+7/7n/
t/+5/7r/vf/C/8z/2P/q////FQAxAFMAdgCYALgAzwDZANcAvwCCAEIACADH/4L/Uf81
/x//Gv8j/y7/Pf9N/2D/cv+C/43/mP+g/6T/pv+m/6j/rP+s/63/rv+w/67/rv+u/67/
r/+v/6//sf+z/7P/tP+0/7T/tP+z/7L/sv+z/7T/tf+1/7b/tv+3/7j/uf+6/7r/u/+7
/7v/vP+9/77/wf/B/8L/w//F/8b/xf/F/8b/xv/K/8r/y//N/87/0P/S/9P/1P/W/9f/
2P/c/+D/5f/o/+n/7P/u//H/8//2//n//P/+/wEABAAHAAcABwAFAAUABQAFAAUABQAH
AAUABAADAP///f/8//r/+P/2//T/8v/w/+7/7P/r/+f/5f/i/+D/4P/e/97/3P/d/9v/
2f/Y/9T/1P/T/9H/0v/R/9H/0P/P/87/zf/N/83/zP/M/8z/yf/J/8n/yv/I/8j/x//H
/8f/x//H/8f/yf/J/8n/yf/J/8r/yv/K/8r/y//L/8v/zf/N/87/zv/M/83/zf/N/9D/
0P/Q/9D/0v/S/9L/0v/S/9P/0//S/9T/1P/U/9T/1P/U/9T/1P/S/9L/0v/R/9L/1P/W
/9f/1v/X/9f/1//W/9f/2f/a/9r/2v/a/9r/3v/e/93/3P/d/93/3f/d/93/3v/e/97/
3//f/93/3f/f/+D/4v/j/+L/4v/i/+H/4P/f/97/3f/a/9j/1v/U/9b/1f/V/9T/0P/Q
/9D/zv/N/83/zP/M/87/zf/M/8v/y//L/8v/y//K/8n/yf/J/8n/yP/H/8f/yf/J/8n/
yf/H/8f/x//H/8n/yf/J/8n/yf/J/8n/yP/J/87/2P/i//T/CwAnAEcAawCOAKwAygDf
AOkA6wDXAKAAYAAkAOH/mv9l/0n/Of80/z3/TP9f/3H/gv+Q/5z/p/+w/7j/uv++/8D/
wv/E/8b/x//I/8r/yv/K/8r/yv/N/83/zf/P/83/zf/O/87/z//Q/9D/0P/S/9P/1P/V
/9X/1v/W/9f/2P/Z/9r/2v/d/93/3f/e/9//4P/j/+P/4v/j/+X/5v/m/+f/6f/q/+7/
7v/v//H/8v/0//b/9//7//7/AAACAAIABgALAA4AEwAWABgAGwAdACAAIwAmACcAKQAr
AC0AMQAxAC8ALwAvAC8ALwAvAC8ALQAsACsAKAAnACcAJgAiACAAHgAcABoAGAAWABUA
EQAPAAwACgAJAAgACQAIAAUAAwABAAAA/v/+//3/+//8//v/+//6//n/+P/3//f/9//2
//b/9v/z//P/8//0//L/8v/x//H/8f/x//H/8f/v/+//7//v/+//8P/w//D/8v/z//P/
8//z//P/9P/0//b/9//3//f/9v/2//b/9v/4//j/+P/4//r/+//7//r/+P/4//j/+P/6
//r/+v/6//r/+v/6//n/+f/6//v/+//6//v/+//7//7//f/9//z//v/+//7//v8AAAAA
///+//3//f/9//3//f/+//7//v8BAAEA/////wEAAgAEAAUABAAEAAQAAwACAAEAAAD/
//z/+v/4//b/8//x//D/7v/u/+7/7v/s/+v/6//q/+r/6v/p/+j/5//n/+f/5//n/+b/
5f/l/+X/5f/k/+P/4//j/+P/4//j/+X/5f/l/+X/4//j/+P/4//j/+X/4//i/+P/6P/0
/wQAFgAtAEkAaQCNALIA0gDsAPsAAwH9ANkAmgBeACYA4/+g/3X/X/9P/0z/V/9m/3f/
if+c/6j/tP/B/8b/zP/Q/9L/1P/Y/9r/2P/Z/9r/3P/e/97/3v/e/93/3f/d/9//4f/h
/+L/4v/j/+T/5P/k/+T/5f/m/+f/6P/q/+v/7f/u/+//8P/w/+//7//v//D/8//0//f/
9//5//v//v8AAAEAAQACAAIABQAGAAgACwANAA4ADwAPABIAFAAVABYAGAAcACEAJAAn
ACoALAAvADMANgA5ADwAPwBBAEMARQBFAEUAQwBDAEUARQBFAEUARQBDAEIAQQA+AD0A
PQA8ADgANgA0ADIAMAAuACwAKwArACkAJgAkACIAIAAgAB4AGwAZABcAFgAWABYAFQAT
ABQAEwATABIADwAOAA0ADQAMAAoACQAIAAkACQAJAAoACAAIAAcABwAHAAcABwAHAAkA
CQAJAAkACQAKAAoACgAIAAkACQAJAAsACwAMAAwADAANAA0ADQAOAA4ADgAOAA4ADgAO
AA4AEAARABEAEAAOAA4ADgAOABAAEAAQABAAEAAQABAADwAPABAAEQARABAAEQARABEA
EgATABMAEwATABQAFgAWABYAFgAYABgAFwAWABMAEwATABMAFAAWABcAGAAZABkAFwAX
ABcAGAAaABsAHAAcABwAGwAaABkAGAAXABQAEgAQAA4ADwANAAwACgAGAAYABgAEAAMA
AwACAAIABAADAAIAAQADAAMAAwADAAIAAQABAAEAAwACAAEAAQD/////////////////
//////////////////3///8AAAUACgAQACAANABJAGMAhwCrAMwA7gAIARcBGwETAe0A
rABwADwA9/+4/5P/e/9r/2r/d/+I/5n/q/+6/8b/0v/d/+b/7P/w//T/9P/0//j/+P/5
//r//P/8//z//P/8//3//f/9/////////wAAAAABAAIAAgACAAQABQAGAAcABwAIAAgA
CQAKAAsADAAMAA8ADwAPABAAEQASABUAFQAWABcAGQAaABoAGwAdAB4AHgAeAB8AIQAi
ACQAJgAnACoALAAtAC4AMgA2ADsAPgA/AEIARABHAEsATgBRAFQAVwBZAFsAXQBdAF0A
WwBbAF0AXQBdAF0AXwBdAFwAWwBYAFcAVwBWAFIAUABOAEwASgBIAEYARQBFAEMAQAA+
ADwAOgA6ADgANQAzADEAMAAuAC4ALQArACoAKQApACgAJwAmACUAJQAlACQAJAAkACMA
IwAjAA==
         </WaveFormData>
      </LeadData>
      <LeadData>
         <LeadByteCountTotal>10000</LeadByteCountTotal>
         <LeadTimeOffset>0</LeadTimeOffset>
         <LeadSampleCountTotal>5000</LeadSampleCountTotal>
         <LeadAmplitudeUnitsPerBit>4.88</LeadAmplitudeUnitsPerBit>
         <LeadAmplitudeUnits>��V</LeadAmplitudeUnits>
         <LeadHighLimit>2147483647</LeadHighLimit>
         <LeadLowLimit>268435456</LeadLowLimit>
         <LeadID>V6</LeadID>
         <LeadOffsetFirstSample>0</LeadOffsetFirstSample>
         <FirstSampleBaseline>0</FirstSampleBaseline>
         <LeadSampleSize>2</LeadSampleSize>
         <LeadOff>FALSE</LeadOff>
         <BaselineSway>FALSE</BaselineSway>
         <ExcessiveACNoise>FALSE</ExcessiveACNoise>
         <MuscleNoise>FALSE</MuscleNoise>
         <LeadDataCRC32>3418872264</LeadDataCRC32>
         <WaveFormData>
/v/+//7//v8AAAAAAAABAAEAAAAAAAAA/v/+//7//////wAAAAAAAAEAAQACAAQABAAD
AAMAAgACAAIAAAAAAAEAAAD9//z//P/6//n/9//0//L/8v/x/+//7v/u/+7/7v/u/+7/
7v/q/+r/6v/p/+n/6f/p/+n/6f/o/+j/6P/o/+f/5//n/+f/5//n/+f/5f/l/+X/5f/n
/+b/5P/m/+f/6f/p/+z/7v/z//3/BwAWACwARQBeAHcAjwCjAKoAqQCYAHIASAAlAPr/
0P+t/5n/jv+I/4j/jf+Z/6f/sf+7/8P/zP/S/9f/2v/a/9j/2v/b/9z/3P/e/97/3v/f
/9//3//h/+H/4f/h/+H/4f/g/9//3//g/+D/4P/g/+D/4P/h/+P/4//j/+X/5f/k/+P/
4v/j/+T/5f/n/+X/5f/m/+j/5//o/+j/6P/p/+r/6v/s/+v/7P/t/+7/8f/x//H/8f/y
//T/+P/7//z//v///wEAAgAEAAYACAAIAAoADAANAA4AEAASABIAFAAUABQAFQAVABQA
FAAUABEAEAAPAA4ACwALAAoACAAFAAQAAwACAAAA/v/9//3//P/7//r/+f/3//b/9f/z
//L/8f/x/+//7P/s/+z/6//q/+r/6v/q/+n/5//l/+T/5f/l/+X/5P/j/+P/4//j/+P/
4//i/+L/5P/k/+T/5P/j/+P/4//j/+H/4f/h/+H/4f/h/+H/4f/k/+T/5P/k/+X/5f/l
/+X/5f/l/+X/5f/i/+L/4v/i/+T/5P/k/+T/4v/i/+L/4v/k/+T/5P/k/+L/4v/i/+H/
3//f/+D/4P/j/+P/5P/l/+P/4//j/+P/3//i/+L/4v/i/+L/5f/n/+j/6P/l/+T/4//i
/+P/5f/m/+j/5v/m/+b/5f/l/+b/5//n/+r/6v/q/+r/6P/o/+f/5v/j/+L/4P/e/9z/
2f/X/9T/1v/V/9X/1P/U/9T/0v/S/9D/0P/O/87/0P/P/8//z//R/9H/0f/Q/8//zv/N
/8v/y//L/8v/y//L/8v/y//L/83/zf/N/8z/zP/K/8n/yf/L/87/0v/b/+f/8/8AABQA
LwBGAFkAcwCHAJAAjwB+AFoAMAALAN7/sP+N/3n/cP9u/3L/ef+D/5H/m/+h/6n/sv+4
/7v/vv++/77/wP/D/8L/wv/E/8T/wv/D/8P/w//F/8X/xf/F/8b/x//H/8f/x//I/8j/
yP/I/8j/yP/J/8f/x//H/8n/yv/K/8r/yv/L/8z/zf/P/83/zf/O/9D/z//Q/9D/0P/P
/9D/0P/S/9X/1v/X/9j/2//b/9v/2//b/9z/3//h/+H/5P/m/+n/6v/s/+7/8P/y//T/
9v/3//r//P/+//7//v/+//7////9//z//P/8//v/+v/5//j/9//3//b/9P/1//T/8//y
/+7/7P/r/+v/6P/n/+b/5f/l/+T/4//h/+D/3//f/93/3P/c/9z/2//a/9r/2v/a/9j/
1//W/9b/1f/V/9X/1P/T/9P/0//T/9T/1f/V/9b/1f/U/9P/0v/S/9P/1P/V/9f/1//X
/9f/1//X/9f/1//Y/9j/2P/Y/9n/2f/Z/9n/2f/Z/9n/2f/a/9r/2v/a/9z/3P/c/9z/
2v/a/9r/2v/c/9z/3P/c/9r/2v/a/9n/2//b/9z/3P/d/9//3v/f/+D/3v/e/97/3v/e
/9//3//e/+D/4P/g/+D/4v/j/+P/5P/i/+L/4v/h/+H/4v/j/+P/5P/k/+T/5P/k/+T/
4//i/9//3v/c/9r/1//V/9T/0v/U/9P/0//S/9D/0P/O/87/zv/O/8z/zP/K/8n/yf/J
/8v/y//L/8r/yv/K/8r/yf/J/8n/yf/J/8n/yf/J/8n/yf/J/8n/yP/I/8r/yf/J/8v/
zv/S/9f/4//v//7/EgApAEIAWwBzAIUAjgCPAIAAXgA2ABMA6v+6/5P/ff9y/27/cP95
/4P/j/+d/6f/rf+0/7r/vf++/8D/wv/E/8P/wv/C/8T/xP/E/8X/xf/F/8f/x//H/8f/
yP/J/8n/yf/J/8r/yv/K/8r/yv/K/8v/zf/N/83/z//P/87/zf/M/83/zv/P/9H/0f/R
/9L/1P/V/9b/1v/W/9f/2P/Y/9r/2//c/93/3v/d/93/3f/d/9//4P/j/+X/5//q/+z/
7//y//T/9v/4//r//P/+////AAACAAQABAAEAAQABAAFAAUABAAEAAQABQAEAAMAAgAA
AP///f/6//n/+P/3//b/9v/0//P/8//y//H/8P/v/+v/6v/p/+f/6P/n/+f/5f/i/+L/
4v/h/97/3v/e/97/3v/d/9z/3P/c/9v/2v/Y/9j/2f/a/9v/2//b/9r/2v/a/9r/2v/a
/9v/2//b/9v/2//b/9v/2//b/9v/2//b/9z/3P/c/9z/3f/d/93/3f/b/9v/2//b/9r/
2v/a/9r/2//c/93/3v/e/97/3v/e/97/3v/e/97/3v/e/97/3f/f/9//4P/g/+H/4f/i
/+P/4//j/+P/4v/k/+T/5P/k/+b/5//n/+b/5P/k/+T/5P/m/+f/5//o/+r/6v/q/+n/
6f/q/+v/6//s/+z/7P/s/+r/6v/p/+j/5f/k/+L/4P/h/9//3v/c/9z/2//b/9r/2P/Y
/9b/1v/W/9b/1P/U/9b/1f/V/9X/1f/V/9X/1P/U/9T/1P/T/9X/1f/V/9X/0//T/9P/
0//U/9X/1v/W/9j/2v/Z/9n/2f/c/+L/6//1/wEAEgAqAEUAXgB1AIsAlwCaAJEAdgBM
ACgABwDc/67/j/+D/3z/fP+C/43/m/+n/6//tf+//8T/yv/N/87/0P/S/9L/0//S/9L/
1P/U/9T/1f/V/9X/1//X/9f/1//Y/9n/2f/Z/9v/3P/c/9z/3v/e/97/3//d/93/3f/f
/+D/4P/g/+D/4f/i/+P/5f/l/+X/5v/o/+n/6v/q/+r/6//s/+z/7v/t/+7/7//w//L/
8//0//X/9f/2//n/+////wIABAAHAAgACgAMAA4AEAASABQAFQAYABoAHAAcABwAHAAc
AB0AHQAcABwAHAAbABoAGQAYABcAFwAWABQAFQAUABMAEgASABAADwAPAA0ACwAJAAcA
BQAEAAMAAQABAAEAAgABAAAAAAAAAP//AAAAAAAAAAD+//3//P/8//3//f/9//z//f/9
//3//f/9//3//P/8//z//P/8//z/+//7//v/+//9//3//f/9//3//f/9//3//v/+//7/
/v///////////wEAAQABAAEAAgACAAIAAgAAAAAAAAAAAAIAAgACAAIAAAAAAAAAAAAC
AAIAAgABAAMAAwAEAAQABQAFAAYABwAHAAcABgAEAAQABAAEAAUABwAIAAgACAAIAAgA
CAAGAAcABwAIAAoACgAKAAkACgAMAA4ADwAQABAAEAAQAA4ADgANAAwACwAKAAgABgAI
AAcABwAGAAgABwAHAAYABgAGAAQABAAGAAYABAAEAAQAAwADAAMABQAFAAUABAAEAAQA
BAADAAMAAwADAAMABQAFAAUABQAFAAUABQAEAAYABgAHAAkACwAOABIAGwAnADUARgBe
AHcAkACnALsAxQDEALUAmABwAE4ALwAEANj/vf+x/6r/qv+y/73/yf/V/9//5//v//b/
+P/7//7/AAACAAIAAwACAAIABAAEAAQABQAFAAUABQAFAAUABQAEAAUABQAFAAUABgAG
AAYACAAIAAgACQALAA0ADwATABcAGAAZABoAHQAeAB8AIQAlACcAKgAuADEAMgAyADIA
NAA2ADcAOgA9AD4APwBAAEMAQwBDAEMARQBIAE0AUQBUAFgAWwBfAGMAZgBpAGwAcAB0
AHgAewB9AIAAgwCEAIkAigCLAI0AkACQAJEAkgCPAI4AjQCMAIsAiwCKAIgAhwCGAIUA
hACEAIIAgQCBAH4AfQB8AHsAeQB4AHcAdQB2AHUAdQBzAHEAcABvAG0AbABsAGwAbABs
AGsAagBqAGkAaQBpAGgAagBrAGwAbQBrAGsAagBqAGoAagBqAGoAagBrAGwAbQBtAG0A
bQBtAGsAawBrAGsAagBqAGoAagBtAG0AbQBtAGsAawBrAGsAagBqAGoAagBrAGwAbQBu
AG0AbABrAGoAaABoAGgAaABoAGgAaABnAGUAZQBmAGYAZwBnAGgAaQBlAGEAYwBkAGYA
ZgBmAGYAaABpAGkAaABnAGYAZQBkAGUAZwBoAGoAaABoAGgAZwBlAGYAZwBnAGgAaABo
AGgAZABkAGMAYgBhAGAAXgBcAFkAVwBWAFQAUwBRAFAATgBOAE4ATABMAEwATABKAEoA
SABHAEcARwBGAEUARABCAEIAQgBCAEEAQQBBAEEAQQBBAEEAQQBBAEEAQQBBAEAAQAA8
ADsAOwA/AEQASgBPAFkAZQB0AIoAoQC4ANMA6QD7AP4A9wDgALoAlABzAEoAHgD5/+f/
3v/c/97/5f/v//v/BQANABUAHgAkACcAKgAsACwALAArACwALAAuAC4ALgAvAC8ALwAu
AC0ALAArACoAKwArACsAKQAqACoAKgAsACwALAAtACsAKwArAC0ALAAsACwALAArACwA
LQAvADEAMQAyADQANAA0ADMAMgAzADQANAA2ADcAOAA5ADoAPQA9AD0APQA/AEAAQwBF
AEYASABJAEsATQBOAE8AUABTAFYAWQBbAF0AYABjAGQAZABiAGAAXwBfAF4AXgBeAF0A
XABbAFoAVwBXAFYAVABSAFAATgBMAEwASgBJAEkARwBFAEMAQQA/AD4APQA7ADcANQA0
ADEAMAAwADAALwAsACwALAAsACkAJwAlACQAIwAjACMAIgAfAB8AHwAfAB4AHQAbABoA
FwAWABUAFAASABEAEAAPAA0ADQANAA0ACwAJAAcABQADAAIAAQAAAAAA///+//3/+//7
//v/+//3//b/9f/0//H/8P/v/+7/7v/u/+7/7v/s/+z/7P/s/+7/7v/u/+3/7//v//D/
8P/w/+//7//v/+3/7P/q/+r/6v/q/+z/7f/t/+z/7P/s/+z/7P/s/+3/7f/u/+7/7v/u
/+3/7f/u/+//7//w//D/8P/w/+z/7P/r/+r/5//m/+T/4v/h/9//3v/c/9z/2//b/9r/
2P/Y/9b/1v/U/9T/0v/S/9L/0f/R/9H/0f/R/9H/0P/O/87/zv/N/8v/y//L/8v/yf/J
/8n/yf/L/8v/y//K/8r/zP/L/8v/y//O/9T/2//j/+3//P8SACsARABdAHcAiQCOAIsA
eABQACoABwDc/7L/j/95/27/av9o/23/ef+J/5f/n/+l/6z/tP+1/7b/uv+6/7z/u/+6
/7r/vP+8/7//wf/C/8P/wv/B/8D/v/++/7//v/+//8H/wv/C/8L/wv/C/8L/w//D/8P/
w//F/8T/xP/E/8T/w//E/8X/x//H/8f/yP/K/8n/yv/K/8r/yf/K/8r/zP/P/9D/0f/S
/9P/0//T/9P/1f/W/9n/2//b/97/4P/j/+T/5v/o/+r/7P/u//D/8f/y//T/9v/2//j/
+P/4//n/+f/4//j/+P/2//T/8v/w//H/8f/w/+7/7f/s/+v/6v/n/+T/4v/h/97/3f/c
/9v/2v/a/9r/2f/W/9X/1f/T/9L/0v/S/9H/zv/O/87/zv/M/8v/yv/K/8n/yf/J/8j/
x//H/8f/x//I/8n/yf/K/8j/yP/I/8j/x//H/8f/x//H/8f/x//H/8n/yf/J/8n/yv/K
/8r/yv/L/8v/y//L/8v/y//L/8v/yv/K/8r/yv/M/8z/zP/M/8r/yv/K/8r/yv/K/8r/
yv/K/8r/yv/J/8f/x//I/8j/y//N/8z/y//I/8r/yv/K/8r/zP/N/83/zP/M/8z/zP/M
/8z/zf/N/87/zv/O/87/zf/L/8z/zf/N/9D/0P/Q/9D/zP/M/8v/yv/H/8b/xP/C/8L/
wf/B/8D/v/+9/7z/uv+4/7j/tv+2/7f/uP+3/7j/tv+1/7X/tf+z/7P/s/+y/7T/tP+0
/7P/s/+z/7P/s/+z/7P/s/+z/7P/s/+z/7L/tP+0/7P/sf+x/7L/tP+7/8X/0//g//D/
BQAeADUATQBlAHQAeQB4AGAANAALAOj/vP+N/2//YP9Y/1j/W/9l/3H/ef+B/4n/lP+c
/6H/pP+m/6j/qv+p/6j/qP+q/6r/qP+p/6n/qf+q/6v/rP+t/6z/rf+t/63/q/+s/6z/
rP+u/67/rv+v/6//r/+v/7H/sP+w/7D/sP+v/7D/sf+z/7P/s/+0/7b/t/+4/7j/uP+7
/7z/vP++/7//wP/B/8L/xf/F/8X/xf/H/8j/y//N/83/0P/S/9X/1v/Y/9r/3P/g/+L/
5P/l/+j/6v/s/+z/7P/s/+z/7f/t/+z/7P/s/+3/7P/r/+r/5//n/+b/5P/l/+T/4//i
/+L/4P/f/9//3f/b/9n/1//X/9b/1f/T/9L/0f/R/8//0P/Q/9D/z//M/8z/zP/M/8z/
y//K/8r/yf/J/8n/yP/J/8n/yf/J/8n/yf/I/8j/yv/K/8r/yv/H/8f/x//H/8j/yf/K
/8v/yf/J/8n/yf/K/8r/yv/K/83/zf/N/83/zf/N/83/zf/M/8z/zP/M/83/zv/P/9D/
0P/Q/9D/0P/Q/9D/0P/Q/9L/0v/S/9H/0//T/9T/1P/V/9T/1P/U/9T/1P/U/9X/1f/U
/9b/1v/W/9b/2P/Z/9n/2v/a/9r/2v/Z/9f/2P/Z/9n/3P/c/9z/3P/c/9z/2//a/9n/
2P/W/9T/0//R/9D/zv/O/83/zf/M/8z/zP/K/8r/yv/K/8j/yP/J/8n/yv/L/8v/y//L
/8r/yP/I/8j/x//J/8n/yf/J/8v/y//L/8v/y//L/8v/yv/O/9D/0f/R/9X/2P/c/+H/
7f/7/woAHgAzAE4AaQB/AJUAogChAJAAagBAAB0A9v/G/5//i/+A/37/gP+J/5P/n/+p
/7P/vf/E/8j/zf/Q/9D/0v/U/9P/0v/S/9T/1P/S/9P/0//T/9X/1f/V/9X/1v/X/9f/
1//Z/9r/2v/a/9z/3P/c/93/2//b/9v/3f/e/97/3v/e/+H/4v/j/+X/4//j/+T/5v/p
/+r/6v/q/+z/7v/v//L/8//0//X/9v/4//n/+v/7//7/AAAEAAcACwAOABAAEwAWABgA
GgAcACAAIgAkACUAKAAqACwALAAsACwALAAtAC4ALgAvADAALwAuAC0ALAAtAC0ALAAq
ACkAKAAnACYAJAAiACEAIQAfAB0AGwAZABgAGAAYABcAFgAVABUAEwASABIAEgARABAA
EAAQABAADgANAAwADAALAAsACwAKAAsACwALAAsACwALAAoACgAIAAgACAAIAAkACQAJ
AAkACQAJAAkACQAHAAcABwAHAAoACgAKAAoADQANAA0ADQANAA0ADQANAA4ADgAOAA4A
DQAMAAsACgAKAAoACgAKAAsADAANAA4ADgAOAA4ADQALAAsADAAMAAsACwAMAA0ADQAL
AA0ADgAOAA4ADgAOABAAEQARABAAEgASABIAEgAQABEAEQASABQAFAAUABMAEwAUABUA
FQAUABQAFAAUABIAEgARABAADwAOAAwACgAJAAcABgAEAAIAAQABAAAAAAAAAP7//v8A
AAAA/v/+//7//f/9//3/+//7//v/+v/7//z//f/9//z/+//6//n/+//7//v/+//7//v/
+//6//r/+v/7//3///8CAAgAEQAbACcAOgBUAGsAhACbALEAvQC+ALMAlABqAEYAJQD4
/8z/r/+l/57/nv+k/6//u//F/9H/2//h/+b/6v/r/+z/7v/w//L/8//y//L/9P/0//T/
9f/1//X/9//3//f/9//2//f/9//3//X/9v/2//b/+P/4//j/+f/5//n/+f/7//r/+v/6
//r/+//8//3/////////AAACAAMABAAEAAQABQAGAAYACAAHAAgACQAKAAwADQAOAA8A
EQASABUAFwAXABoAHAAfACAAIgAkACYAKgAsAC4ALwAwADIANAA0ADgAOAA4ADkAOQA4
ADgAOAA3ADYANQA0ADMAMwAyADAALwAuAC0ALAAqACgAJwAnACYAJQAkACMAIQAgAB8A
HQAcABsAGwAZABgAGAAYABcAFgAWABYAFgAWABUAFAAUABUAFQAVABQAEwATABMAEwAT
ABMAEgASABIAEgASABIAEwATABMAEwATABMAEwATABUAFQAVABUAFwAYABkAGgAbABsA
GwAbAB0AHQAdAB0AHAAcABwAHAAeAB4AHgAeAB4AHgAeAB4AIAAgACAAIAAeAB4AHgAd
AB0AHQAeAB4AHQAdAB4AHwAfAB8AHwAfACEAHwAeAB8AIgAgACAAIAAgACIAIwAjACIA
IgAiACIAIgAiACMAIwAkACYAJgAmACUAJQAmACcAJwAmACYAJgAmACYAJgAlACQAHwAe
ABwAGgAZABcAFgAUABYAFQAVABQAFAAUABIAEgASABIAEAAQABAADwAPAA8ADwAPAA8A
DgAQABAAEAAPAA8ADwAPAA8ADwAPAA8ADwANAA0ADQAMAA4AEAARABMAFwAaACAAKQA1
AEUAVgBuAIsApAC7AM0A1wDWAMkAqgCEAGQAQwAYAOz/0//F/77/wv/M/9X/4f/t//f/
//8HABAAGAAdAB4AHgAgACIAHwAiACIAJAAkACQAJQAlACUAJwAnACcAJwAqACsAKwAr
ACkAKgAqACoAKgAqACoAKwAsAC0ALgAxADAAMAAwADAALwAwADEAMwAzADMANAA2ADgA
OgA7ADwAPwBAAEAAQgBDAEQARQBGAEkASQBJAEkASwBOAFMAVwBXAFoAXABfAGEAYgBj
AGQAZgBoAGoAawBuAHAAcgByAHQAdAB0AHUAdAByAHEAcABvAG4AbQBsAGoAaQBnAGQA
YwBiAGEAYABcAFoAWQBZAFgAVwBWAFUAUwBSAFEATwBOAE0ATQBLAEkASABHAEUARABE
AEQARABDAEEAPwA+AD4APQA8ADoAOwA7ADsAOwA7ADsAOgA6ADgAOAA4ADgANQA1ADUA
NQA1ADUANQA1ADcANwA3ADcANgA2ADYANgA1ADUANQA1ADUANQA1ADUANAA0ADQANAA0
ADQANAA0ADQANAA0ADQAMwAyADEAMAAuAC4ALgAtAC0ALQAuAC4ALgAtAC0ALQAsACsA
KgApACsAKwAsAC0AKwAnACYAKAAoACgAKAAoACgAKQApACgAJgAmACYAJgAmACcAJwAo
ACYAJgAmACUAIwAkACUAJQAkACQAJAAkACIAIgAhACAAHQAcABoAGAAWABMAEQAOAAwA
CwALAAoACAAIAAYABgAGAAYABAAEAAQAAwADAAMAAQABAAEAAAAAAAAAAAD///3//f/9
//3/+//7//v/+//9//3//f/8//7//v/9//v/+//+/wQACwAVAB8ALABAAFkAcgCLAKEA
tQC+AL0AqgCEAFwAOwAUAOb/vf+l/5z/mP+Y/53/qf+3/8X/z//V/9z/5P/n/+j/7P/u
/+z/6//s/+z/7v/u/+7/7//v/+//7f/t/+3/7f/u/+//7//v/+//8P/w//D/7v/u/+7/
7//u/+3/7P/t/+//8P/x//L/8f/y//P/9f/z//P/9P/2//f/+P/4//j/+P/4//f/+P/3
//j/+f/6//z//f/+////AgAEAAgACwALAAwADAANAA8AEAARABIAFQAYABsAHQAdAB4A
HwAeACIAIgAiACMAJQAkACQAJAAhACAAHwAeAB0AHQAcABoAGQAYABcAFgASABAADwAP
AAwACwAKAAkABwAGAAUAAwAAAP/////9//v/+v/5//f/+P/4//j/+P/3//X/8//y//X/
9f/1//T/8f/x//H/8f/x//H/8P/w/+7/7v/u/+7/7//v/+//7//v/+//7//v/+7/7f/s
/+v/7//w//H/8v/y//H/8P/v/+3/7f/t/+3/7f/u/+//8P/v/+7/7f/s/+7/7v/u/+7/
7f/s/+v/6v/q/+r/6v/p/+n/6f/q/+r/6f/p/+r/6//q/+n/6P/n/+f/5//o/+n/6P/m
/+b/5v/m/+b/5//n/+b/5v/m/+b/5v/m/+f/5//o/+b/5v/m/+X/5f/m/+f/5//o/+j/
6P/o/+T/5P/j/+L/3//e/9z/2v/Y/9X/0//Q/8//zf/M/8r/y//M/8v/zP/J/8j/xf/E
/8b/xf/F/8X/w//D/8P/wv/A/8D/wP+//73/vf+9/73/v/+//7//v/++/73/vP+6/7r/
uv+9/7//wf/C/8j/z//Z/+P/8P8CABsANgBPAGsAgQCIAIcAdABMACIA///W/6b/f/9r
/2D/Xv9g/2X/b/99/4n/k/+d/6T/qP+r/67/sv+y/7T/tf+0/7T/tv+2/7b/t/+3/7f/
t/+3/7f/t/+4/7n/uf+5/7n/uv+6/7r/uP+4/7j/uf+5/7n/uf+7/7z/vP+8/7z/u/+8
/73/v/+9/73/vv/A/8P/xP/E/8T/w//E/8T/xv/H/8j/yf/K/8v/y//L/8v/zP/O/9L/
1f/V/9j/2v/d/9//4P/h/+L/5P/m/+j/6f/r/+7/8f/y//L/8v/y//P/8//y//L/8v/z
//L/8f/w/+//7//u/+z/6//q/+n/6P/m/+T/4//j/+D/3//e/93/2//a/9n/1//Y/9f/
1//V/9L/0v/S/9H/0P/Q/9D/0P/O/83/zP/M/8v/y//L/8r/y//L/8v/y//L/8v/yv/K
/8r/yv/K/8r/yf/J/8n/yf/J/8n/yf/J/8v/y//L/8v/yv/K/8r/yv/L/8v/y//L/83/
zf/N/83/zP/M/8z/zP/M/8z/zP/M/87/zv/O/87/zP/M/8z/zP/M/8z/zP/L/83/zf/O
/87/zf/N/87/z//L/8v/zf/O/87/zv/O/87/0P/R/9H/0P/S/9L/0v/S/9D/0f/R/9L/
0v/S/9L/0f/R/9L/0//T/9T/1P/U/9T/0v/S/9H/0P/P/87/zP/K/8v/yf/I/8b/xf/D
/8L/wP/C/8L/wP/A/8L/wv/A/8D/wP+//7//v/+//7//v/++/77/vv++/73/v/+//7//
v/+//7//v/+//8H/wf/B/8D/wv/C/8H/wf/B/8b/zP/T/93/7f/+/xQAKwBEAF0AdQCJ
AJIAkQCCAF4ANgARAOT/tP+N/3f/bv9s/3L/e/+H/5P/nf+l/6v/sv+2/7n/uv+8/77/
vv/B/8L/wv/E/8T/xv/H/8f/x//H/8f/x//H/8f/x//G/8X/x//I/8j/yP/I/8j/yP/J
/8n/yf/J/8v/yv/K/8r/yv/L/8z/zf/P/8//z//Q/9L/0f/S/9L/0v/T/9T/1P/W/9f/
2P/Z/9r/3f/d/93/3f/f/+D/4//l/+b/6P/p/+v/8P/y//T/9v/4//r//P/9//7/AAAC
AAIABgAGAAYABwAHAAYABgAGAAcABgAFAAQAAwADAAIAAAD///7//f/8//j/9v/1//X/
9P/z//L/8f/x//D/7//t/+r/6f/p/+f/5v/m/+b/5f/k/+T/5P/k/+L/4f/g/+D/4//j
/+P/4v/g/9//3v/d/93/3f/c/9z/3v/e/97/3v/d/93/3f/d/93/3f/d/93/3v/f/+D/
4f/i/+L/4v/i/+H/4f/h/+H/4f/h/+H/4f/i/+L/4v/i/+L/4v/i/+L/4v/i/+L/4v/i
/+L/4v/i/+T/5P/k/+P/4f/h/+L/4v/j/+P/5P/l/+X/5f/l/+T/5v/m/+b/5v/m/+f/
5//m/+b/5v/m/+b/5v/n/+f/6P/q/+r/6v/p/+v/7P/t/+3/7f/s/+v/6v/q/+r/6f/o
/+P/4v/g/97/2//Z/9j/1v/Y/9f/1//W/9b/1v/U/9T/1P/U/9L/0v/Q/8//z//P/8//
z//P/87/0P/Q/9D/z//P/8//z//P/8//z//P/8//z//P/8//zv/M/87/zf/N/8//0v/Y
/+P/7f/7/wwAIgA7AFYAbwCDAJMAmACRAHoAUAAqAAcA2v+s/43/ff90/3L/dv9//4v/
mf+j/6v/sf+4/7z/v//A/8D/wv/E/8f/yP/I/8r/yv/K/8v/y//L/8n/yf/J/8n/zP/N
/83/zf/N/87/zv/O/87/zv/O/8//z//P/8//0f/U/9T/1P/U/9P/1P/V/9f/1//X/9j/
2v/b/9z/3P/c/9//4P/g/+L/5f/m/+f/6P/p/+n/6f/p/+v/7P/v//H/9f/4//r//f/+
/wAAAgAEAAgACgAMAA0ADwASABUAFgAaABoAGgAbAB8AIAAiACQAJwAoACkAKgArACsA
KgAoACkAKAAnACYAIgAgAB8AHwAeAB0AHAAbABsAGgAZABcAFAATABMAEQASABIAEgAR
AA4ADgAOAA4ADAALAAoACgAKAAkACAAGAAYABwAIAAkABwAHAAYABgAGAAYABgAGAAcA
BwAHAAcABwAHAAcABwAHAAcABwAHAAoACgAKAAoACwALAAsACwAJAAkACQAJAAoACgAK
AAoACgAKAAoACgAKAAoACgAKAAwADAAMAAwADgAOAA4ADQALAAsADAAMAA0ADQAOAA8A
DwAPAA8ADwAPAA4AEAAQABAAEAAQABEAEQAQABAAEAAQABAAEgATABMAFAAUABQAFAAT
ABMAFAAVABUAFgAWABYAFgAWABYAFQAUAA8ADgAMAAoACQAHAAYABAAEAAMAAwACAAIA
AgAAAAAAAgACAAAAAAABAAEAAgADAAMAAwADAAIABAAEAAQAAwADAAMAAwADAAMAAwAD
AAMAAwADAAMAAgACAAIAAQADAAcACgAOABkAJQAxAEIAWABvAIwApQC7AMcAygDBAKYA
fABWADMACADc/7//r/+o/6j/rv+5/8X/0f/Z/+H/6f/w//b/+f/8//z//P/8////AAAA
AAIAAgACAAMAAwADAAMAAwADAAMABAAFAAUABQAFAAYABgAGAAgACAAIAAkACQAJAAkA
CwAMAAwADAAMAA8AEAARABMAEwATABQAFgAZABoAGgAaAB0AHgAeACAAIQAiACMAJAAn
ACcAJwAnACkALAAxADUANwA6ADwAPwBAAEIARABGAEoATABOAE8AUQBUAFcAWABcAFwA
XABdAF8AXgBeAF4AXgBeAF4AXgBdAF0AXABaAFkAWABXAFYAVgBUAFMAUwBSAFEAUABP
AE0ATABLAEkARgBFAEUAQwBAAEAAQAA/AD4APgA+AD4APAA7ADoAOgA7ADsAOwA6ADkA
OQA5AA==
         </WaveFormData>
      </LeadData>
   </Waveform>
</RestingECG>
