# Supplementary material for: Detection of Left Atrial Enlargement Using a Convolutional Neural Network-Enabled Electrocardiogram
Source: Front Cardiovasc Med. 2020 Dec 17;7:609976. doi: 10.3389/fcvm.2020.609976 (PMC7773668; doi:10.3389/fcvm.2020.609976)
Supplement: Supplementary file 3 [file Data_Sheet_3.ZIP › normal2/1802018033_11173_0000002I.XML]

<?xml version="1.0" encoding="Windows-1252"?>
<!DOCTYPE RestingECG SYSTEM "restecg.dtd">
<RestingECG>
   <PatientDemographics>
      <PatientID>1802018033</PatientID>
      <PatientAge>68</PatientAge>
      <AgeUnits>Years</AgeUnits>
      <Gender>Male</Gender>
      <PatientLastName>liumin</PatientLastName>
   </PatientDemographics>
   <TestDemographics>
      <DataType>Resting</DataType>
      <Site>1</Site>
      <AcquisitionDevice>MAC55</AcquisitionDevice>
      <Status>Unconfirmed</Status>
      <Priority>Normal</Priority>
      <AcquisitionTime>09:51:23</AcquisitionTime>
      <AcquisitionDate>12-15-2015</AcquisitionDate>
      <CartNumber>1</CartNumber>
      <AcquisitionSoftwareVersion>009C</AcquisitionSoftwareVersion>
      <XMLSourceVersion>MAC5000 v1.0</XMLSourceVersion>
   </TestDemographics>
   <RestingECGMeasurements>
      <VentricularRate>75</VentricularRate>
      <AtrialRate>75</AtrialRate>
      <PRInterval>154</PRInterval>
      <QRSDuration>84</QRSDuration>
      <QTInterval>414</QTInterval>
      <QTCorrected>462</QTCorrected>
      <PAxis>55</PAxis>
      <RAxis>37</RAxis>
      <TAxis>49</TAxis>
      <QRSCount>13</QRSCount>
      <QOnset>221</QOnset>
      <QOffset>263</QOffset>
      <POnset>144</POnset>
      <POffset>207</POffset>
      <TOffset>428</TOffset>
      <ECGSampleBase>500</ECGSampleBase>
      <ECGSampleExponent>0</ECGSampleExponent>
   </RestingECGMeasurements>
   <Diagnosis>
      <Modality>Resting</Modality>
         <StatementCount>2</StatementCount>
         <LabelText>12SL ��ϳ���</LabelText>
      <DiagnosisStatement>
         <StmtFlag>ENDSLINE</StmtFlag>
         <StmtText>�������</StmtText>
      </DiagnosisStatement>
      <DiagnosisStatement>
         <StmtFlag>ENDSLINE</StmtFlag>
         <StmtText>���� ECG</StmtText>
      </DiagnosisStatement>
   </Diagnosis>
   <Waveform>
      <WaveformType>Rhythm</WaveformType>
      <WaveformStartTime>0</WaveformStartTime>
      <NumberofLeads>8</NumberofLeads>
      <SampleType>CONTINUOUS_SAMPLES</SampleType>
      <SampleBase>500</SampleBase>
      <SampleExponent>0</SampleExponent>
      <HighPassFilter>16</HighPassFilter>
      <LowPassFilter>150</LowPassFilter>
      <ACFilter>NONE</ACFilter>
      <LeadData>
         <LeadByteCountTotal>10000</LeadByteCountTotal>
         <LeadTimeOffset>0</LeadTimeOffset>
         <LeadSampleCountTotal>5000</LeadSampleCountTotal>
         <LeadAmplitudeUnitsPerBit>4.88</LeadAmplitudeUnitsPerBit>
         <LeadAmplitudeUnits>��V</LeadAmplitudeUnits>
         <LeadHighLimit>2147483647</LeadHighLimit>
         <LeadLowLimit>268435456</LeadLowLimit>
         <LeadID>I</LeadID>
         <LeadOffsetFirstSample>0</LeadOffsetFirstSample>
         <FirstSampleBaseline>0</FirstSampleBaseline>
         <LeadSampleSize>2</LeadSampleSize>
         <LeadOff>FALSE</LeadOff>
         <BaselineSway>TRUE</BaselineSway>
         <ExcessiveACNoise>FALSE</ExcessiveACNoise>
         <MuscleNoise>FALSE</MuscleNoise>
         <LeadDataCRC32>3466712428</LeadDataCRC32>
         <WaveFormData>
+P/4//n/+f/9//7///8AAAEAAQAAAP////8AAAAA/f/9////////////AAABAAIABAAD
AAMABQAHAAoACwALAAgABQAEAAMABAAFAAYABwAFAAUABQAEAAYABgAGAAMAAwACAAAA
/v/7//r/+v/5//b/9f/1//T/9f/1//b/9//2//b/9f/1//X/9f/1//X/9f/1//X/9f/2
//b/8v/0//T/7v/q/+f/5v/o/+7/9//+/wsAGgArAD0AUQBwAJEAqQC9AMsA0wDPAL4A
owCLAG0ASgAsABgABQD3/+3/5//n/+n/6//r//L/9//3//b/+P/1//X/9f/2//j/+P/6
//z/+//5//f/9f/2//b/9//3//n/+v/7//v/+P/5//j/+P/5//r/+v/7//n/+v/7//v/
+v/5//f/9v/4//j/+P/5//j/+P/3//b/+f/5//n/+f/5//j/+P/5//b/9f/0//T/9f/2
//j/+f/4//n/+f/4//j/+f/5//r/+f/6//r/+v/6//z//P/9/wAAAAAAAAAA/v8BAAEA
AgAEAAYABwAKAAoACgAKAAsACgALAAsADAAMAAwADgAPAA8ADwAOAA4AEAARABIAEwAR
ABEAEQARAA4ADAAMAAwADAAMAAwADAAMAAsACwAJAAYABQAFAAUAAwADAAEA/v/8//v/
+f/5//f/+P/5//r/+f/2//T/8//0//T/9f/2//P/8f/v/+7/8P/w/+//7//w//D/8f/y
//H/8P/v/+7/7v/u/+//7//z//D/8P/w//D/8P/v/+//8P/y//D/8P/w/+7/7P/s/+3/
7v/u/+7/7//w//D/8f/v/+//7//u/+z/7f/v/+//8f/w//D/8f/v/+3/7//w/+7/7f/t
/+7/8f/x//D/8f/w//H/8//x/+//8f/v/+//8v/z//L/9v/z//H/7//t/+//7//w//H/
8f/y//L/8f/t/+z/7P/r/+3/7v/w//P/8v/x//L/8f/w//D/8P/x//H/7//x//H/7//v
/+//7f/v//D/8P/w//H/8//0//P/8v/x//D/7v/u/+//7//u/+7/7//v//L/8v/y//L/
8v/z//P/8//z//T/9P/x//P/9f/1//X/9f/2//f/+P/2//X/9f/3//r//P/8//v//f/7
//v/+//7//v/+//7//n/+f/5//j/+P/4//j/9f/4//j/9//2//T/8v/x/+//7v/t/+3/
7P/u/+3/7f/t/+z/7P/r/+v/7f/t/+3/7f/r/+v/6//r//D/7v/u/+7/7P/s/+r/5f/e
/97/4P/j/+j/8//+/wsAGwAtAEAAVQBvAIkAnwCrALEAsgClAIsAbwBYAEAAJgAPAPv/
6//d/9v/3//h/9//4P/p/+v/7P/w/+3/7f/t/+7/7v/s/+z/7P/t/+3/7f/t/+z/7P/t
/+3/7//w//H/8f/u/+//7v/u/+//8P/w//H/8P/w//D/7//x//H/8P/w//L/8v/y//P/
8f/y//L/8v/1//X/9f/1//T/8v/x//H/9P/1//b/+P/3//b/9v/1//T/9f/1//T/9v/3
//f/+P/5//r/+v/6//f/+P/3//f/+v/8//7/AAD+/wEAAQACAAEAAgACAAQABgAGAAYA
BwAKAAsACwAMAAwADAAOAA8ADgANAAsACgANAA0ADQANAA0ADQANAA0ADQAMAA0ADgAM
AAwADAAMAAoACQAJAAcABwAHAAgACQAGAAUAAgD+/wAA///9//3//P/8//z//P/6//j/
9//3//f/9v/2//b/+P/3//b/9v/0//T/8//z//X/9P/0//T/9P/0//T/9P/y//L/8//z
//X/8v/y//L/9f/2//b/9//3//j/9f/0//b/9P/y//L/9P/2//f/+P/3//b/9P/z//H/
8f/x//D/8f/z//b/9//1//T/9P/1//X/8//1//b/+P/3//f/+P/2//X/8//z//b/9//5
//f/9f/3//X/9f/3//f/9f/4//j/9//2//X/9P/z//P/8//0//b/9//3//T/9P/1//X/
9//2//b/9//1//X/9//3//T/9P/0//X/9v/1//j/+f/4//f/9v/z//X/9v/2//b/9f/1
//T/9P/1//j/9//2//X/9P/0//T/9f/1//X/9v/4//n/+P/4//j/+P/6//v/+//7//3/
/v/+//v/+v/7//r/+f/9//7///8AAP7//f/9/////v8AAAAA//8CAAEAAgADAAAA///+
//3//f/9//3//P/+//7//v/7//v/+v/4//b/8//y//L/8f/w/+//7//u/+7/7f/t/+3/
8P/w/+//7//t/+3/7f/t/+7/7//w//H/7P/o/+j/7v/q/+b/6P/p/+L/3P/g/+f/7v/7
/wwAFwAlAD8AWABzAI8AqQC3ALsAuQCuAJUAewBjAEoAMAAWAAMA9f/n/+P/6f/p/+P/
5//w//P/8f/2//j/9f/z//H/8P/w/+7/7v/u//H/8f/x//H/8v/y//P/8//y//L/8v/x
//H/8//z//T/9v/2//X/9f/z//T/9f/1//f/9//2//b/9f/0//P/8//z//T/9P/0//f/
9//3//f/9f/0//T/9f/2//f/+P/6//j/+P/5//n/+v/7//v/+v/6//v/+//8//3//v/+
//7//v8AAAAAAQAAAAAAAAAAAAIABQAFAAYABQAGAAYACAAKAAoACgALAAwADQANAA4A
DgAOABAAEQATABMAEgASABEAEQARABEAEwATABMAEwAQAA4ADgAOABAAEAAQABAADgAN
AA0ACwAKAAkACQAJAAgABwAEAAAAAwADAAIAAwD///7//f/8//7//P/7//v/+f/4//j/
+P/4//f/9v/2//j/+P/3//f/9f/0//T/9P/2//b/9v/2//X/9v/4//n/+P/0//P/8v/1
//b/9v/3//X/9v/z//L/9f/0//P/9P/3//j/+P/4//X/9P/y//H/9P/1//b/9v/1//X/
9v/1//f/9v/2//f/9v/z//T/9P/2//X/9f/2//j/9//1//X/9P/1//f/9f/1//f/9f/1
//P/8//x//T/+P/5//r/+//4//f/9//3//X/9v/2//X/9P/0//X/9f/3//b/9v/3//X/
9f/3//f/9P/0//T/9f/z//H/8//z//T/9f/2//X/8//0//T/9P/1//X/9P/0//X/9P/1
//b/9//4//b/9v/3//f/9v/2//f/9//4//j/+P/4//n/+f/4//f/+f/6//r/9//3//n/
+f/5//3//v///wAA///9//z//f8AAAIAAgABAAIAAQACAAMAAgABAAAA//8BAAEAAQAA
AP7//v/+//v/+//6//j/9v/1//T/9P/z//D/7//v/+7/7//v//D/8f/w//D/7//v//H/
8f/x//H/8f/x//H/8f/s/+z/7v/w/+z/6P/m/9//2v/g/+j/6//2/wMADgAfADUATQBk
AH8AmQCrALUAtwCvAJgAdwBZAEMALAASAP7/8//n/9//3f/f/+P/5//r/+z/7f/z//D/
7P/t/+3/7f/u//D/7v/u/+7/7f/t/+3/7f/u/+7/7//v/+3/7v/v/+//7v/x//L/9P/x
//D/7v/t/+7/8P/y//P/8f/x//D/8P/y//L/8v/z//L/8v/x//D/8v/z//T/9f/0//L/
8f/x//P/8//z//T/9v/2//f/9//2//f/9//2//f/+f/6//z//P/8//v/+v/8//7//v//
/wIAAgACAAIAAQADAAIAAgAFAAYABgAIAAoACgAKAAsACgALAAsADAAMAAwADgAPABAA
EQARABIAEQARABEAEQAQAA8ADgANAA0ADAANAA4ADAAMAAwADAAKAAkACQAHAAYABQAF
AAUAAwADAAEA/v8AAP///f/9//r/+v/6//r/+v/4//f/9//3//b/9v/2//b/9f/0//T/
9v/2//X/9f/0//L/8f/w//D/8P/w//D/7//w//L/8//z//D/8P/w//L/8v/x//H/8P/y
//D/8P/y//D/7v/u//L/9P/1//b/9P/y/+//7f/u/+//8P/w//D/8f/z//P/8//y//L/
8//x/+//8f/y//L/8f/x//L/9P/z//H/8f/y//P/9f/z//P/9f/z//P/8f/x/+//8v/z
//P/8//z//L/8f/x//H/8v/0//X/9f/y//L/8//z//X/9P/0//X/9P/z//T/8//y//L/
8v/z//P/8f/z//P/9f/1//X/8//z//T/9P/0//P/8f/w//T/9P/y//L/8v/y//P/9P/2
//f/9f/0//T/8//0//T/9P/0//j/+f/5//n/9//4//j/9f/2//n/+v/7//v//P/9//7/
/P/7//v//f8AAAIAAgABAP///f/9//3////////////////////+//3//P/7//f/+f/4
//b/9P/y//D/7//t/+7/7f/t/+z/7f/t/+7/7//u/+7/7f/t/+3/7f/t/+3/7f/t/+3/
7f/o/+j/6P/s//D/6P/e/9v/3P/e/+L/7f/0/wEAEgAjADUATQBoAIMAnQCxAL8AwwC9
AKwAjwBtAE8ANgAcAAIA6//f/9n/0//T/9n/3f/b/+D/6f/t/+7/7P/t/+3/7f/u/+z/
6P/m/+T/5v/n/+j/6f/p/+r/7P/t/+z/7P/s/+v/6//t/+3/7v/u/+7/7f/t/+v/7P/t
/+3/7f/t/+z/7P/s/+z/7P/t/+v/7P/s/+z/7//v/+//7//x//D/8P/x/+//7//v//D/
8v/y//P/8//0//X/9f/0//L/8//z//T/9//4//j/+P/4//r/+v/7//z//P/8//z//v8B
AAEAAgACAAIAAQACAAYABgAGAAcACgALAAsADAAKAAoADAANAAsACwAKAAoADAANAA4A
DwANAA0ADQANAAoACAAIAAgACgAKAAoACgAIAAcABwAFAAMAAwAEAAUABAADAAAA/P/8
//v/+f/5//j/+P/4//j/9v/0//P/8//z//L/8v/y//T/8//y//L/8P/w/+//7//x//D/
8P/w/+7/7v/u/+7/7P/s/+3/7f/x/+7/7v/u/+7/7v/t/+3/8f/0//P/9P/z//D/7f/s
/+//8P/w//D/8f/y//L/8//x//H/8f/w/+7/7//x//H/8//y//L/8//z//H/8//0//b/
9f/1//b/9P/z//H/8f/0//X/9//1//P/9f/z//P/9f/1//P/9v/1//X/9f/1//b/9f/1
//X/9f/2//b/9f/y//L/8//z//X/9P/0//X/9f/1//f/9//2//b/9v/3//f/9f/3//f/
9//3//f/9f/z//j//v/7//r/+f/4//b/9v/3//f/+P/4//n/+f/8//z//P/8//z//f/9
//3//v8AAAEA///9////////////AAABAAIABAADAAMABQAGAAgACAAHAAcABQAFAAUA
BwAHAAcABwAFAAUABQAEAAIAAgACAP//AAAAAP///v/+//7///////z/+//7//r/9//1
//T/8//1//b/9v/3//X/9f/1//X/9//3//f/9//0//L/8P/w//T/9P/w/+3/6P/m/+j/
6//w//v/BgANABsAMwBMAF8AcwCRAKkAsQC5ALwAqQCNAHcAYABEACoAFQD//+v/5f/l
/+f/5//l/+j/7//x/+7/8P/y//P/9P/2//X/8v/x//D/8v/z//T/9f/y//L/8//z//H/
8v/z//P/8//1//X/9v/2//b/9f/1//X/9v/3//f/9f/1//T/9P/0//T/9P/1//f/+P/4
//j/9//3//f/9//3//b/9v/3//X/9f/1//b/9P/0//X/9f/4//n/+f/4//b/9//3//j/
+v/8//3//v/8//7//v////7//v/+//7//v8BAAEAAgABAAIAAgAEAAYABgAGAAcABgAH
AAcACAAIAAgACgALAAwADQANAA4ADAALAAoACQALAAsACwALAAwACgAKAAoACgAKAAoA
CgAJAAcABgADAAIAAQABAAEA//////3/+v/7//v/+v/7//b/9v/2//b/+P/2//X/9f/0
//L/8f/w//L/8f/w//D/7v/u/+3/7f/v/+7/7v/u/+7/7v/u/+7/7P/s/+3/7f/v/+z/
7P/s/+z/7P/r/+v/7P/u/+z/7P/w/+7/7P/s/+z/7P/r/+r/7f/u/+7/7//u/+3/7P/q
/+z/7f/v/+//7f/s/+z/7f/t/+v/7f/u/+7/7f/t/+7/7v/t/+v/6//r/+v/7P/p/+r/
7f/s/+3/6//r/+n/7P/t/+3/7f/t/+z/6//r/+v/7f/u/+7/7f/q/+r/6//r/+3/7P/s
/+3/7f/t/+//7//u/+7/7v/v/+7/6//s/+v/7f/t/+3/6//r/+z/7P/s/+v/6f/u//D/
6v/s/+z/7P/s/+r/6v/r/+v/7P/s/+3/7f/u/+7/7v/u//L/8//z//P/8//0//T/8f/v
//H/8f/x//P/9P/1//b/9P/z//P/9f/3//r/+//7//3/+//7//v/+v/5//j/9//4//n/
+v/6//f/9v/1//H/8v/y//H/8P/v/+7/7v/t/+r/6f/p/+j/6P/n/+f/5//o/+j/5//n
/+f/5//n/+f/5//n/+f/5//o/+r/5v/k/+T/4v/e/9n/2P/a/97/4f/q//v/CgAZACkA
PwBYAHMAjQCjALcAuQCvAKAAhwBnAE0AOAAcAAIA8f/r/+P/2//d/+H/4f/j/+T/4//n
/+z/6v/n/+f/5//o/+n/6P/p/+r/6v/p/+j/5//o/+j/6f/p/+n/6v/r/+v/6f/r/+v/
7P/q/+r/6f/p/+v/7P/t/+3/6//r/+r/6v/s/+z/7P/t/+//8P/w//D/7v/t/+z/6//t
/+7/8P/z//L/8f/w//D/8P/w//H/8f/0//X/9f/0//T/9f/1//b/9//4//j/+P/4//r/
+v/7//r/+v/6//r/+////wAAAgADAAQABAAGAAgACAAIAAkACQAJAAgACAAKAAoADAAN
AA0ADQAMAAwADQANAA0ADQANAA0ADQANAAwACgAKAAoACAAIAAgACAAIAAcABwAFAAIA
AQABAAEAAwADAAEA/v8AAP///f/9//z//P/8//z//P/6//n/+f/4//b/9f/0//X/9f/1
//b/9P/0//P/8//z//L/8v/y//T/9P/0//T/8v/y//P/8//z//D/8P/w//D/8P/v/+//
8P/y//D/8P/1//T/8//0//T/9P/z//L/9P/0//P/8//1//X/9f/0//b/9//5//n/9v/0
//P/8//1//P/9f/2//b/9f/1//b/9P/z//H/8f/z//X/+P/3//X/9//1//X/9//3//X/
+P/4//f/9v/1//X/9f/2//f/9//4//j/9//2//b/9//3//n/+P/4//n/9//3//n/+f/2
//b/9v/3//n/9//5//n/+f/5//n/9//2//b/9f/0//X/9f/6//7//P/5//j/9//2//b/
9v/3//f/+P/4//n/+f/8//z//P/8//3//f/8//v/+//8//z/+f/6//3//v///wAAAAAA
AAAAAgABAAEAAwAGAAgACAAHAAUAAwADAAMAAQABAAEAAQADAAMAAwACAAIAAgACAP//
/f/8//r/+P/5//j/+P/3//b/9f/1//T/8v/x//H/8f/z//T/9P/1//T/8//y//H/8//z
//P/8//y//L/8v/w//D/7v/k/93/3v/i/+r/8//8/wkAGAArAEEAWwByAIsApQCzAL0A
vwCvAJYAdwBdAEMAKAAQAAIA9f/p/+X/5f/l/+f/7f/x//D/8//5//b/9P/x//H/8f/y
//L/8P/w//D/9P/1//b/9//z//L/8v/x//L/9P/2//f/8//1//X/9v/2//b/9f/1//f/
+P/5//n/9//3//b/9v/4//j/+P/5//n/+v/6//r//f/9//3//f/7//r/+v/7//v/+//7
//z//P/8//3//f/8//3//f/8//z//f/9//7/AQACAAIAAgACAAQABAAFAAcACAAJAAoA
CAALAAsADAANAA4ADgAQABIAEgASABMAEwATABIAEgATABQAFwAZABgAFwAVABQAFwAX
ABcAFwAXABcAFwAXABgAFgAWABYAFAAUABQAFAASABEAEQAPAA4ADQANAA0ADAALAAgA
BAAGAAUAAwADAAEAAgADAAQAAwAAAP7//f/9//z//P/8//7//f/8//z/+v/6//n/+f/7
//r/+v/6//n/+P/3//b/9f/2//j/+f/5//b/9v/2//j/+P/3//f/+P/6//j/+P/6//j/
9v/2//X/9v/2//b/+P/4//f/9//1//X/9f/0//f/+f/8//3/+//6//r/+//5//f/+f/6
//j/9//3//j/+v/5//f/9//4//n/+//5//n/+//5//n/+f/5//f/+v/5//n/+f/5//r/
+f/5//n/+f/6//r/+f/4//j/+f/5//f/9v/2//f/+f/5//v/+//4//j/+P/5//n/9//5
//n/9//3//f/9f/3//j/9v/8//7//P/6//j/9v/4//j/+f/5//r/+v/7//v/+v/6//r/
+v/+//////////7//v/9//n/+//9//3//f8AAAIABAAGAAMAAQAAAAEABQAIAAkACQAH
AAUABQAFAAMAAwADAAMAAwADAAMAAgAEAAQABAABAP///v/8//r/+f/4//j/9//2//X/
9f/0//b/9f/1//X/9f/0//L/8f/y//P/9P/1//P/8//z//P/8v/y/+7/7v/w//L/8v/r
/+b/4v/m/+3/8P/3/wwAHwArADsAWAB1AIsAowC3AMEAxQDCAK0AjwBxAFQAOAAeAAUA
8f/j/+H/4f/f/9//4//o/+v/7f/u//T/8v/x//D/8P/x//D/8f/y//P/8//z//P/8v/y
//P/8//z//T/9f/1//P/9f/1//b/9P/0//P/8//1//b/9//3//f/9//2//b/9v/2//b/
9//5//r/+v/6//n/+f/5//n/+f/4//j/+f/5//n/+f/6//r/+v/7//v//P/9//3//P/8
//3//f/+////AAAAAAAAAAACAAIAAwAEAAQABAAEAAQABwAHAAgACwAMAAwADgAQABAA
EAARABAAEQARABIAEgASABQAFQAXABcAFgAWABUAFQAVABUAFwAXABcAFwAUABIAEgAS
ABQAFAAUABQAEgARABEADwAMAAsACwALAA0ADQALAAgABwAFAAIAAQAAAAAAAAAAAAAA
/v/9//3//P/6//n/+P/5//n/+f/6//j/+P/3//f/9//2//b/9v/4//j/+P/4//X/9P/0
//P/+P/2//f/+P/6//r/+f/5//f/+P/1//T/9//2//X/9v/1//b/9v/2//f/+P/4//n/
9//3//f/9v/0//X/9//3//n/+P/4//n/+f/3//n/+v/4//f/9//4//b/9f/z//P/9v/3
//n/9//4//v/+v/7//v/+//5//z/+//7//v/+//5//f/9v/1//X/9v/2//X/9f/2//j/
+f/5//j/+P/5//f/9//5//n/+P/4//j/+f/4//X/9v/1//f/9//3//X/9//4//j/+P/9
//v/+P/2//z/+v/4//b/9P/1//b/+P/5//j/+P/5//n/+v/6//r/+v/8//3//f/9//3/
/v/+//v//f/////////+//7//v/+//////8AAAMABAAGAAYABQAFAAMAAwADAAEAAQAB
AAEAAwADAAMAAgACAAIAAgD//////v/8//r/+//6//r/+f/2//X/9f/0//P/8f/w/+//
8v/y//H/8f/y//P/9P/1//P/8//z//P/9v/0//L/8v/u/+z/7v/v/+b/5P/o/+//9P/1
//7/DwAfACkAOgBTAGkAfwCVAKcAsQCyAKUAiwBzAF4AQgAoABMA///x/+v/4//f/+P/
6f/m/+f/8//4//T/8f/x//H/8v/0//L/8v/y//P/8//z//P/8P/w//H/8f/y//T/9v/3
//P/9f/1//b/9P/0//P/8//z//T/9f/1//f/9//2//b/+P/4//j/+f/4//j/9//2//f/
9//3//f/+f/4//j/+f/7//v/+//8//r/+v/7//v//P/9//3//P/8//3//f/+////AAAA
AAAA/v8AAAAAAQADAAQABQAGAAUABwAGAAYABwAIAAgACgANAA4ADwARABEAEQAQABAA
EwAUABcAGQAWABUAEwASABQAFQAWABcAFwAXABcAFwAWABQAFAAUABQAFAAUABQAEgAR
ABEADwAOAA0ADQANAA0ADQALAAgACAAHAAUABQACAAIAAgACAAAA/v/9//3//f/8//z/
/P/8//v/+v/6//z//P/7//v/+f/4//j/+P/6//r/+v/6//j/+P/5//n/+f/2//b/9v/4
//j/9//3//j/+v/4//j/+v/4//b/9v/1//b/9v/2//b/9v/1//X/9//3//f/9v/4//n/
+//7//r/+P/3//f/+f/3//n/+v/6//n/+f/6//j/9//1//X/+P/5//v/+f/3//n/9//3
//n/+f/3//r/+f/5//n/+f/6//n/+f/5//n/+v/6//n/+P/4//n/+f/3//b/9v/3//n/
+f/7//v/9v/2//b/9//5//f/+f/5//j/9//2//P/9f/2//b/9v/5//n/+P/4//X/8//2
//r/+v/4//j/+P/4//b/9v/3//f/9//4//r/+//7//r/+f/4//z//f/9//3///8AAAAA
/f/7//3//f/9/wEAAgADAAQAAwABAAAAAQACAAQABAADAAUAAwADAAMAAQABAAEAAQAD
AAMAAwACAAQABAAEAAEAAQAAAP7//P/5//j/+P/3//T/8//z//L/9P/z//P/8//z//L/
8P/v//L/8//0//X/9P/z//L/8f/0//T/9P/u/+z/7v/q/+X/4P/i/+b/6//0/wcAFAAd
ADEATwBoAIEAlwCpALkAvwC3AKQAjQBxAFcAPAAgAAoA9//t/+X/4f/n/+v/6//t//L/
8f/v//L/9P/0//X/9v/4//X/8v/x//D/8//z//P/8//x//D/8P/v//D/8v/0//X/8f/z
//P/9P/2//b/9f/1//P/9P/1//X/9f/1//T/9P/y//L/8v/z//T/9v/3//j/+f/5//n/
+f/5//j/+P/5//n/+f/5//r/+v/6//v/+//+///////+//z//f/9//7//f/+//7//v8A
AAIAAgADAAQABAAEAAQABAAHAAcACAAHAAgACAAKAA4ADgAOAA8ADgAPAA8AEAAQABAA
EgATABUAFQAUABQAEwATABMAEwAVABUAFQAVABIAEAAQABAAEAAQABAAEAAOAA0ADQAL
AAoACQAJAAkACQAJAAcABAAEAAMAAQABAP7//v/+//7/AAD+//3//f////7//v/+//3/
+//5//j/+f/6//r/+//6//j/9//2//b/9v/2//b/9P/0//X/9f/5//b/9v/2//j/+P/3
//f/9v/4//b/9v/6//j/9v/2//X/9v/2//b/+P/4//f/9//3//f/9//2//j/+f/7//v/
+f/4//j/+f/4//X/9v/2//f/9//4//r/+v/5//f/9//4//n/+//5//j/+f/2//X/9v/3
//b/+v/5//n/+f/5//r/+f/5//n/9//4//j/9//3//j/+v/7//r/+P/3//f/9//3//n/
+f/3//j/+f/7//v/+f/7//v/+f/5//n/9//3//j/+P/4//n/+f/4//j/+f/5//j/+P/5
//r/+v/6//j/+P/4//j/+f/6//z//f/6//r/+//7//z//P/8//z/AAABAAEAAQD//wAA
AAD9//3/////////AQACAAMABAAEAAMAAwAFAAQABgAGAAUABQADAAMAAwADAAMAAwAD
AAUABQAFAAQABgAGAAYAAwACAAAA/f/6//n/+P/4//f/9v/1//X/9P/0//P/8//z//X/
9v/2//f/9P/z//L/8f/z//P/8//z//D/8P/w//L/9P/w/+z/6//o/+b/6P/v//j/BwAU
ACMANQBNAGgAgwCbAK8AuwC9ALUAogCJAGsATwA2ACAACgD5/+//5f/f/+H/5f/r/+//
8P/z//X/9P/y//T/9f/2//j/+P/2//b/9v/2//X/9P/z//P/9P/2//f/9f/2//f/9//z
//X/9f/2//j/+P/3//f/9//4//n/+f/7//v/+v/6//j/+P/4//n/+//8//z//P/7//v/
+//7//v/+v/6//v//f/9//3//v8AAAAAAQABAAEAAQAAAP7//v//////AAACAAQABQAG
AAgACgAKAAsACQAIAAcABgAJAA0ADgAQAA8AEAAQABIAFgAWABYAFwAWABcAFwAYABgA
GAAaABsAGwAbABoAGgAZABkAGQAZABoAGwAcAB0AGwAYABcAFgAWABYAFgAWABcAFwAY
ABcAEgARABEAEQARABEADwAMAAwACwAJAAkACAAIAAgACAAIAAYABQAFAAMAAgACAAIA
AgABAAAAAAAAAAAA/////////v/+//7//v/+//7//v/+//7//////wEA/v/+//7////+
//z/+//8//7//P/8/wAA/v/8//z/+//8//z//P/6//r/+f/5//3///8BAAIAAAD/////
/f////7//v///////f///wAA/v/9//3//v///////v////7///8BAP////8BAP//////
/////f8AAAAA///+//3//////wAAAQD//wAAAAD/////AAACAAMAAgAAAP////8BAAEA
AwADAAAAAAAAAAEA///9//////8BAAEAAQD/////AAAAAAAAAQABAAAAAAABAAEAAAD+
//7//v/+/wEAAgAEAAUAAQAAAAAA//8BAAIAAwAEAAYABwAHAAcABQAGAAYAAwADAAUA
BQAFAAkACgALAAwADAALAAsADQAQABIAEgARAA8ADQANAA0ACwALAAsACwALAAsACwAK
AAwADAAMAAkACQAIAAYABAABAAAAAAD///////8AAAAA/v/9//3//f/8//z/+//7//3/
//8BAAMAAgABAAAA//8AAP7//v/8//z/+v/0//H/8v/0//b/+/8IABUAHgArAEcAXQBw
AIcAoQC5AMcAzwDRAMYApwCFAG0ATgAwABwACQD3/+v/6f/r/+3/7//x//T/9f/7/wQA
BgAEAAMAAgACAAAA/v/+//7/AQABAAEAAQAAAAAAAQABAAAAAAAAAP///v8BAAIABAAG
AAYABQAFAAUABgAHAAcABwAHAAYABgAEAAQABAAFAAUABgAGAAYACAAJAAoACwAHAAYA
CgALAA==
         </WaveFormData>
      </LeadData>
      <LeadData>
         <LeadByteCountTotal>10000</LeadByteCountTotal>
         <LeadTimeOffset>0</LeadTimeOffset>
         <LeadSampleCountTotal>5000</LeadSampleCountTotal>
         <LeadAmplitudeUnitsPerBit>4.88</LeadAmplitudeUnitsPerBit>
         <LeadAmplitudeUnits>��V</LeadAmplitudeUnits>
         <LeadHighLimit>2147483647</LeadHighLimit>
         <LeadLowLimit>268435456</LeadLowLimit>
         <LeadID>II</LeadID>
         <LeadOffsetFirstSample>0</LeadOffsetFirstSample>
         <FirstSampleBaseline>0</FirstSampleBaseline>
         <LeadSampleSize>2</LeadSampleSize>
         <LeadOff>FALSE</LeadOff>
         <BaselineSway>TRUE</BaselineSway>
         <ExcessiveACNoise>FALSE</ExcessiveACNoise>
         <MuscleNoise>FALSE</MuscleNoise>
         <LeadDataCRC32>2440327967</LeadDataCRC32>
         <WaveFormData>
9//5//7/AAAEAAQAAgAFAAgACgALAAsACQAIAAkABQAFAAUABAAEAAQAAwACAAEAAwAC
AAIABgAJAAkABwAFAAAA/v/+//7/AAABAAIAAQAAAP///v/+/wEAAgABAP/////9//z/
+//4//P/8v/v/+//7v/u/+3/7//w//H/8//y//H/8P/v/+//7v/t/+z/7P/s/+z/7P/s
/+7/7f/t/+7/6f/p/+3/7v/v//b//f8BAAoAEgAUABsAKgBFAGQAewCJAJcApwC8AM0A
xQCeAGkAQwAzACgAIgAeABcAEgAQABIAFAASAAsAAgD8//v//v/8//r/+P/3//f/9v/1
//X/9P/z//D/7//x//L/8f/y//P/8//z//T/9P/0//T/9f/2//X/+P/5//j/9//2//X/
9f/1//X/9P/y//P/9P/0//X/9//4//n/+P/2//T/8v/0//T/9P/0//L/8//0//T/9v/3
//f/+P/3//j/+P/4//j/+f/6//r//f/9//3//v////////8BAAIAAwACAAEAAwAGAAcA
CQAMAAsACAAKAA4ADgANAA0ADgARABEAEAAQABEAEgAUABkAGQAXABkAFwAWABYAFwAV
ABUAFQAVABMAEwASABIAFQAWABcAGAAVABQAFAASAA4ADAALAAkADAAMAAwACgAKAAkA
CQAGAAMAAgD///z//f/9//3//v/7//v//P/9//7//v/9//3/+f/1//L/8P/z//L/8//1
//T/8v/x//H/8//y//H/8f/w//D/8P/w//P/9f/y//L/8v/z//P/8//y//L/8v/x//L/
8//2//f/9f/0//T/9P/1//b/9v/2//b/9//4//j/+P/5//r//P/5//j/9//2//b/9v/3
//f/+f/4//j/+f/8//3//v////v/+v/6//n/+v/6//n/+P/1//T/8//y//X/+f/8////
/f/6//j/9v/0//T/9f/2//n/+f/6//v/+P/0//T/8v/0//X/9//4//b/9v/1//T/9P/0
//X/9f/x//H/8f/y//f/+f/6//f/9v/1//T/9P/0//P/8//y//P/9//4//7//v/8////
AgAEAAUABQAGAAYACAAFAAcABwAGAAYABQAFAAUABQAFAAQABAAIAA0ADQALAAkACAAG
AAYABgACAAEAAAD9/wEAAwAFAAgACQAIAAUAAQD9//v/+v/5//n/9f/1//P/8P/u/+3/
6//s/+z/7P/t/+z/6//q/+n/6//s/+3/7v/u/+7/7v/u/+z/5v/p/+v/6v/p/+n/5//m
/+f/6v/t//P/AAAMABIAFQAYACMAOgBXAHEAgwCTAKIAtwDLAMoApQBxAEcALgAcABAA
CwAKAAgACgAQABIADQAIAAAA+f/2//X/9P/z//P/9f/0//P/8//z//P/8f/x//D/8P/u
/+7/7//v/+//8P/u/+7/7v/v//L/8f/0//X/8v/x//D/7//x//H/8f/w//D/8f/y//L/
8v/z//P/8//2//b/9v/2//b/9v/2//b/9P/1//b/9v/4//n/+f/6//v//P/8//z//P/9
//7//v////////8AAAAA///+////AgAFAAYABwAIAAoACgALAA4ADQAKAAwAEAAQAA8A
DwARABUAFgAWABgAGQAaABwAHAAbABgAGQAaABoAGwAdAB8AHwAfAB8AHgAdABsAGgAa
ABoAGgAaABkAGAAYABYAFgAWABcAFwAUABIAEAAMAAoACQAJAAYABQAGAAUABAACAAEA
AAAAAP7//f/9//3//P/8//v/+//7//n/+P/4//b/9P/0//X/8//y//L/8//z//L/8f/x
//H/8P/v/+7/8v/1//P/9P/y//P/8//z//L/8v/y//H/8//z//X/9f/z//L/8v/y//H/
8v/y//L/9P/1//b/9v/2//f/+P/6//n/+P/3//b/9//4//r/+//6//j/9//3//n/+f/5
//n/+P/4//n/+f/2//b/9f/0//b/9v/2//b/+P/5//n/+f/5//j/+P/4//P/8v/y//L/
9P/z//P/8//0//L/9P/0//H/8f/y//L/9P/0//P/8v/w//D/8f/x//H/8f/x//L/8//z
//P/8//z//D/8v/y//L/8v/w//D/7//v/+//8f/2//j//P/8//r//f8AAAIAAwADAAQA
BAAGAAMAAgABAP///v8BAAEAAQABAP///v/+/wIABQAFAAMAAQD+//z//P/8//v/+//7
//n/+f/5//n/+v/+//7//P/5//b/8//x/+//7//r/+v/6f/p/+j/6P/n/+f/5v/l/+X/
5//n/+f/5//n/+b/5f/k/+X/5v/n/+j/5v/k/+H/4f/i/+H/3//j/+T/4//k/+n/7//4
/wIABAAJABgAMQBQAG8AhwCRAKEAtgDJAMkAqgB3AE0AMwAiABoAFAAPABAAFgAWAA4A
BgD///j/9P/3//b/9P/y//D/7//t/+z/6//r/+v/6//p/+n/7P/s/+r/6v/p/+n/6f/q
/+r/6v/q/+v/7f/r/+3/7f/t/+3/7f/t/+3/7f/t/+z/6//r/+v/6v/s/+3/7f/t/+//
8P/x//L/7//u/+3/7P/t/+//8f/y//D/8f/x//L/9f/2//b/9v/2//f/+P/4//f/9//3
//j/+//7//v//f/9/////////wAAAgACAAMACQAJAAcACgAOAA4ADQANAA4AEQARABAA
EAARABIAFAAXABcAFQAXABcAFgAWABcAFwAXABcAFwAXABcAFgAWABQAFAAUABQAFQAU
ABQAEgAPAA4ADgANAAsACgAJAAYACAAHAAcABAAAAAAA/v/8//7//f/8//z/+P/3//f/
9//2//b/9f/1//P/8f/w//D/8v/w//D/8f/v/+7/7v/v//H/8P/v/+//7v/u/+7/7v/x
//P/8P/w/+//7//u/+3/8P/w//D/7//x//H/8//z//H/8P/w//D/8//0//T/9P/z//P/
8//y//L/8//0//b/9v/2//b/9v/2//b/9//3//n/+P/4//n/9//1//P/8f/x//L/9P/1
//T/9P/z//L/9P/0//T/9P/y//P/8//z//P/8v/y//L/8P/w//H/8v/0//P/8//z//L/
8P/y//L/7//v//D/8P/w//D/7//u//D/8P/x//H/7//v/+//8P/v/+//7//v//P/8P/v
/+7/7f/s/+z/7P/r/+v/7v/x//f/+v/8//z/+v/9//7/AAABAAEAAAAAAAIA///9//3/
/P/8/////////////v/8//v//v///////f/7//n/+P/5//r/9//3//f/9f/3//f/9//4
//j/+P/2//P/8//x//D/7//r/+f/5//l/+f/5v/m/+X/5f/k/+P/4//h/+H/4f/h/+L/
4v/i/+L/4//k/+X/5v/i/+T/4//j/+D/2//Z/9n/2P/d/+L/6//z//j//P8GABEAJABD
AGYAgQCNAJkArwDGANEAvQCOAFsAPwAvACYAJAAgABsAGgAcABoAEgAIAP3/9v/2//X/
8v/w/+7/7P/r/+v/6v/p/+n/6//r/+n/6f/q/+r/6P/o/+n/6f/p/+r/6P/o/+j/6f/p
/+f/6f/p/+r/6//s/+3/7f/t/+3/7P/q/+v/7P/s/+r/6//r/+v/7v/u/+7/7v/s/+z/
7P/s/+3/7//x//L/8v/z//P/9P/z//T/9P/0//L/8//0//T/9//3//f/+P/5//n/+f/7
//3/////////AgAEAAQABQAJAAkABwAKAAwADAALAAsACgANAA0ADAAPABEAEwAWABgA
FwAUABUAFQAUABQAFQAVABUAFQAVABUAFQAUABQAEgASABIAEgATABIAEgAQAA8ADgAO
AA0ACwAKAAkABgAGAAUABQACAAAAAAD+//z//v/9//z//P/5//n/+v/7//j/+P/3//f/
9//1//T/9P/2//T/9P/1//X/9P/0//X/+P/4//j/+f/4//b/9P/y//L/8//v/+7/7//x
//L/8//2//b/9v/1//X/9f/3//f/9f/0//T/9P/z//T/9P/0//b/9//4//j/+f/5//n/
+v/4//j/+P/4//b/9v/3//f/9//2//b/9//1//X/9f/1//b/9v/3//f/+P/4//f/9v/0
//T/9P/0//T/9f/1//X/9//2//b/9v/y//L/8//0//b/9f/1//X/9P/y//T/9P/x//H/
8v/y//X/9v/2//b/9P/0//X/9f/z//P/8//0//f/8//3//n/9P/y//L/8v/y//T/9P/z
//P/8f/z//j/+v8AAAAA/v8BAAAAAgADAAMAAgACAAQAAQACAAMAAwAEAAIAAQAAAP//
AQAAAAAABAAJAAkABwAFAAIAAAAAAAAA/////////f/7//v/+//8////AAD///3/+f/3
//b/9f/w/+v/6v/n/+j/6P/p/+n/7P/s/+z/7f/v/+//7//v/+7/7P/q/+j/6P/o/+j/
6P/o/+j/6f/r/+z/5f/f/+H/5v/r//L/+/8FAAoADgAUAB8ANABNAGgAfQCNAJkApQC4
AMkAvQCMAFcANwAlABgAFAAYABUADgAQABYADgAGAAEA+v/4//v/+v/3//b/9f/1//P/
8v/x//H/7//v/+3/7f/v//D/7//w//H/8f/x//L/8//0//X/9//0//H/8v/x//P/8//z
//P/8P/v/+7/7P/w//P/9v/4//f/9//2//X/9P/0//T/9P/z//L/8f/w//L/9f/4//r/
+v/7//v//P/6//r/+f/4//r/+//8//z//v///wAAAgABAAEAAQADAAMABQAFAAUABAAG
AAYABwANAA0ACwAOABMAFAAUABUAFQAXABYAFAATABMAEwAUABgAGQAYABsAGQAYABgA
GQAaABsAHAAdAB0AHQAcABwAGwAaABkAGAAZABgAGAAWABUAFAAUABMAEQAQAA8ADAAP
AA8AEAAOAAsACgAHAAQABwAHAAcACAADAAEAAAD///z//P/7//v/+f/3//b/9v/2//T/
9P/1//n/+v/8/////f/6//f/9f/0//T/9P/0//X/9//0//T/9v/5//v//f/8//z//P/7
//r/+f/6//n/+f/4//j/+P/7//z//P/8//7///8AAAAA/v/9//z//P/8//z//P/8//z/
/P/9//3////+//7///////////////7//v//////AAAAAP///v/+//7//v/+//3//f/8
//v/+//6//r/+v/5//r//P/+//7//f/9//3//P/6//z//P/5//n/+v/6//z//P/7//r/
+v/6//v/+//1//P/9P/2//b/9v/2//f/+P/4//n/+f/7/wAAAgAEAAQAAgAFAAQABgAH
AAcABwAIAAsACQAKAAsACwAMAAsACQAHAAUABwAIAAoAEAASABEADgALAAoACAAIAAgA
BQAFAAUAAwADAAMAAwAEAAYABgAEAAEA/f/7//r/+f/4//X/9v/1//L/8P/v/+3/7//u
/+3/7f/t/+3/7f/t//D/8P/w//D/7v/u/+7/7v/o/+b/6f/p/+7/7f/n/+X/6v/r/+7/
8//5/wIACgAQABMAGgAnADoAWQB3AIsAmQCqAMEA0QDMAKcAawA/ACoAHgAWABMAEAAO
ABIAFAAQAA0ACgAAAPP/9P/1//b/9//5//f/9v/1//X/9//3//X/9f/1//T/8f/w//H/
8f/x//L/8v/y//L/8//z//H/8//z//X/9f/1//X/9f/1//X/9P/y//P/9P/0//T/9f/1
//X/+P/4//j/+P/4//j/+P/4//b/9//4//j/+P/5//n/+v/7//z//P/8//r/+//8//z/
/v///wAAAgAFAAUABQAHAAcACQAJAAkACQAKAAkACQAPAA8ADQAQABIAEgARABEAEgAV
ABUAFAAVABcAGQAcAB8AHwAdAB8AHgAcABsAGwAbABsAGwAbAB4AHwAfACAAHgAeAB4A
HgAcABoAGQAWABUAFAAUABMAEwASABEADgAQAA8ADwAMAAoACgAIAAYABgAFAAQABAAA
AP////////z//P/7//v//f/7//r/+v/4//b/9v/3//f/9v/2//f/9//2//X/9f/2//b/
9v/2//X/9//0//T/8v/z//P/8//1//b/9//3//X/9f/3//f/+f/4//j/+P/5//r/+v/6
//r/+//8//z/+v/5//j/+P/5//r/+//8//r/+v/7//v/+//6//r/+//7//v/+//7//z/
/P/9//3/+v/6//n/+P/6//r/+v/6//r/+//7//v/+f/4//j/+P/4//j/+f/6//r/+f/5
//n/+P/2//j/+P/1//X/9v/2//X/9P/y//D/8v/y//P/8//y//P/9P/2//P/9f/3//X/
8v/1//b/9//4//X/9P/y//H/8v/1//v//v8CAAIAAAADAAQABgAHAAcABgAGAAgABQAC
AAEA///+/wEAAQABAAEAAwACAAIABgAHAAcABQADAAAA/v/+//7//f/9//3/+//7//v/
+//8//3//P/5//X/9f/1//b/9//0/+//7v/r/+v/6v/q/+n/5//m/+X/5f/l/+X/5f/l
/+j/6P/o/+j/6P/o/+j/6P/o/+r/5f/h/+L/4f/h/+P/5P/l/+b/7f/1//7/BgAMABEA
HgA7AF4AdwCLAJkApwC6AMsAwwCaAGUAOwApACAAHAAaABcAGAAcABwAEgAKAAEA9P/w
//P/9P/x//D/7//v/+//7v/t/+3/7f/t/+v/6//s/+z/6v/q/+3/7f/t/+7/7P/s/+z/
7f/r/+n/6//r/+3/7f/t/+3/7f/t/+3/7P/s/+3/7v/u/+7/7//v/+//7v/u/+7/7v/v
//D/8f/y//H/8f/x//D/8//1//b/+P/3//j/+P/4//r/+//8//z//f/9//3//v/9//3/
/f//////AQABAAEABAAGAAYABwALAAsACQAMABAAEAAPAA8AEAATABMAEgASABMAFAAW
ABgAFwAUABUAFgAWABcAGQAZABkAGQAZABkAGQAYABgAFwAWABUAFAAVABQAFAASAA0A
DAAMAAsADAAMAAwACgAJAAcABgACAAAAAAD+//z//v/9//z//P/4//f/9//3//b/9v/1
//X/8//x//D/8P/x//D/8f/z//P/8v/y//P/8//y//H/8f/y//L/8v/y//P/9f/y//L/
8P/x//H/8f/0//T/9P/z//X/9f/3//f/9v/0//P/8v/z//T/9P/0//T/9f/2//b/8//z
//P/9P/1//b/9//4//b/9v/3//f/9//2//b/9//5//n/+f/5//f/9v/2//X/9f/2//b/
9v/0//T/9P/0//b/9//3//f/9v/0//P/8v/y//L/8//0//L/8f/x//H/8v/w//L/8v/z
//P/9P/0//T/9P/z//L/8P/w//H/8f/t/+3/7f/u/+//7//v//P/9P/z//L/8f/w/+7/
7v/t/+3/7//x//b/+P/8//z/+v/9/wAAAgADAAMAAgACAAQAAQD+//3/+//6//z//f/+
/////f/8//z/AAABAAEA///9//r/+P/4//j/+f/5//n/9//3//f/9//4//r/+v/4//X/
8//x//D/7//v/+v/6//p/+f/5v/m/+X/5f/k/+P/4//l/+X/5f/l/+b/5v/m/+b/5v/m
/+b/5v/o/+j/5//j/+D/3f/b/9v/4P/j/+b/8f/5//z/AgAOABsAMABNAGwAgwCXAKcA
tQDGAMkArwB6AE8AOwAtACQAIAAcAB0AIAAcABgAEgAIAPv/+P/4//X/8P/w//D/8P/x
/+//7v/t/+3/7//v/+3/7f/t/+z/6f/o/+v/6//r/+z/7P/s/+z/7f/v/+3/7//v/+3/
7f/t/+3/7f/t/+3/7P/u/+//8P/w/+7/7//v/+//8P/w//D/8P/y//L/8v/y//L/8//0
//T/9P/1//X/9v/1//b/9v/2//f/+f/7//z/+//7//v//P/8//v/+v/7////AQABAAEA
BAAGAAYABwANAA0ACwAOABQAFAATABMAEwAVABQAEgAPAA8ADwAQABQAFQAUABcAGAAY
ABkAGwAaABkAGAAXABkAGQAYABgAGAAYABgAGAAVABQAFAASABEAEAAQAA8ADwAOAA0A
CgAJAAcABgACAAMABAADAAIAAAD9//r/+P/2//X/9f/1//X/9v/2//f/9f/z//L/8v/z
//L/8//1//f/9v/2//f/9v/0//L/8f/w//D/8P/w//P/9f/y//L/8v/z//P/8//1//b/
9//3//X/9f/3//f/9f/0//T/9P/1//b/9v/2//j/+f/6//r/+P/3//b/9v/2//b/9v/2
//j/+P/5//n/9//2//b/9//5//n/+f/5//b/9v/3//f/9v/2//X/9P/1//b/9//4//b/
9//3//f/9//2//b/9v/1//b/+P/6//f/9f/0//P/8//y//X/9v/1//X/9v/2//T/9P/z
//L/8v/y//P/8//1//P/8//2//b/9f/0//P/8v/0//T/8//z//L/8//3//j//v/+//z/
//8CAAQABQAFAAMAAgADAP//AAABAAEAAgADAAMAAwADAAEAAAAAAAQACgALAAoACQAE
AAIAAgACAP////////3/////////AAADAAQAAwABAPz/+f/3//X/8v/t/+z/6f/q/+r/
6//r/+3/7P/r/+v/6v/p/+j/5//s/+7/8P/y//D/8P/w//D/6v/o/+X/5f/q/+n/5f/n
/+z/6//u//f//f8CAA4AFgAXABoALQBIAGMAfQCNAJUApgC9AMkAtgCJAFsAPQAmABYA
FAATAA4ADAAOABIAEgANAAYA/P/1//b/9f/0//P/8//x//D/7//v//P/9f/1//f/9//2
//P/8v/y//H/8P/w/+7/7v/u/+//8f/v//H/8f/z//P/8//z//X/9f/1//T/9P/1//b/
9v/1//X/9P/z//X/9v/3//j/+v/6//r/+v/3//f/9//2//b/9//3//j//P/+////AAAA
AAEAAgACAAIAAQAAAAAAAAD///7///8CAAUABgAHAAoADAAMAA0AEQARAA8AEgAUABIA
DwANABEAFQAWABYAGAAZABoAHAAeAB0AGgAbABsAGgAaABsAHAAdAB4AHwAeAB0AGwAa
AB0AHgAfACAAHQAcABwAGgAXABYAFgAVABUAFAATABAAEAAPAA8ADAALAAwACwAKAAkA
BwAFAAQAAAD////////+//7//f/9//v/+f/4//j/+f/4//n/+//5//j/+P/5//j/9v/0
//P/9//4//n/+v/7//3/+v/6//r/+//7//v//P/8//z/+//6//n/+v/5//r/+v/7//z/
+//8//z//P/6//v//P/8//3//f/9//7/AAAAAAAAAAD+//7//////wEAAAAAAAEAAAD/
//7//f/+//7//////wEAAgACAAIAAAAAAAAAAAD8//v/+f/3//r/+v/7//z/+v/6//v/
/P/+//3//f/9//r/+P/6//r/+//7//z//P/7//r/+P/2//n/+v/8//3/+P/3//b/9v/5
//f/9//3//r/+P/4//j/+P/2//b/9f/1//X/9//8//7/AAAAAP7/AQAEAAYABwAHAAgA
CAAKAAcACQAJAAgACAAJAAkACQAJAAkACAAIAAwADQANAAsACQAHAAYABwAIAAUABQAF
AAMAAwADAAMABAAIAAgABgADAP///f/8//v/+f/1//X/8//z//L/8v/x//D/7v/s/+v/
7P/t/+7/7//w//D/8P/w/+//7v/t/+z/7P/s/+//8f/u/+//7//r/+r/6//w//X/+/8C
AAgAEgAVABQAHwAyAEcAXwB3AIkAmACzAMkAyACrAHcARwAsACAAFgAPAA4ADAAMABIA
FAALAAIA/v/9//r/+//6//n/+f/4//b/9P/z//X/9f/z//P/9P/0//L/8v/z//P/8//0
//T/9P/0//X/8//x//P/8//z//P/8//z//X/9f/1//T/9v/3//j/+P/2//f/9//3//j/
+P/4//j/+P/4//j/+P/2//f/+P/4//r/+//7//z//f/+//7//v/8//3//v/+/wAAAQAC
AAQAAwADAAMABQAGAAcABgAFAAcACgALAA0ADwAPAA0AEAAUABQAEwATABQAFwAXABYA
FwAZABsAHgAfAB8AHQAfACEAIAAgACEAIQAhACEAIQAhACEAIAAgACAAIAAgACAAHwAe
AB4AHAAXABYAFgAVABYAFgAWABQAEwARABAADAAKAAoACAAGAAYABQAEAAQA/v/9//3/
/f/8//z/+//7//n/9//2//b/+P/2//b/9//3//b/9v/3//f/9v/1//X/9v/2//b/9v/2
//f/8//y//P/9f/2//f/+P/4//j/9//1//X/9//3//f/9v/2//b/9//4//j/+P/6//v/
/P/8//r/+f/4//j/+v/6//r/+v/4//j/+f/5//v/+v/6//v/+//7//v/+//4//j/+f/5
//v//P/8//z/+//6//n/+P/4//n/+f/5//n/+P/4//j/9v/2//f/+P/4//f/9//3//b/
9P/2//b/8//z//T/9P/0//T/8//y//T/9P/1//X/9f/1//X/9v/2//X/9P/z//P/8//z
//X/9v/1//T/8//y//L/8v/x//H/8f/z//j/+v/+//7//P///wIABAAFAAUABAAEAAYA
AwACAAEA///+/wEAAQABAAEAAwACAAIABgAHAAcABQADAAAA/v/+//7//f/9//3/+//5
//n/+f/6//7//v/8//n/9//1//T/8//z/+//7//t/+//7v/u/+3/7P/q/+j/5//n/+f/
5//n/+j/6P/o/+j/6P/o/+j/6P/q/+r/5f/j/+L/4//h/+H/5P/l/+b/7f/1/wAABgAK
ABMAKABDAGIAfwCRAJ8AsQDEANEAxwCeAGkARQAxACYAIAAcABsAHAAeABoAFAAMAAEA
+v/4//f/9P/z//L/8f/x//H/8P/v/+//7//v/+3/7f/u/+7/7P/s/+3/7f/t/+7/7v/u
/+7/7//v/+3/7//v/+3/7f/t/+3/7//v/+//7v/u/+//8P/w//D/8f/x//H/8v/y//L/
8v/0//T/9P/0//T/9f/2//b/9v/3//f/+P/5//r/+v/6//r/+//8//z//P/7//r/+v/+
////AAADAAMABQAFAAUABgAIAAgACQALAAsACQAMABAAEAAPAA8AEgAVABUAFAAUABUA
FgAYABkAGQAXABkAGQAYABgAGQAXABcAFwAXABcAFwAWABYAGAAYABgAGAAXABYAFgAU
ABEAEAAQAA8ADQAMAAsACAAKAAkACQAGAAQABAACAAAAAAD///7//v/6//n/+f/5//b/
9v/1//X/9v/1//X/9v/1//L/8f/x//P/8v/y//P/8f/w/+//7//y//L/8v/y//P/9f/y
//L/9P/1//X/9f/0//T/9P/z//X/9f/3//f/9f/0//T/9P/1//b/9v/2//b/9//4//j/
9//3//f/+P/2//b/9v/2//f/+P/6//v/+v/4//f/9//3//f/9//3//j/+P/5//n/9v/2
//X/9P/2//b/9v/2//T/9f/1//X/9f/0//T/9P/z//T/9v/4//f/9f/0//P/8v/w//L/
8v/z//P/9P/0//L/8v/x//D/8P/w//H/8f/x//H/8f/y//H/8f/x//H/8f/x//H/8f/y
//L/8v/0//P/8v/x//D/8v/y//H/8f/x//P/+P/6/wAAAAD+/wEAAgAEAAUABQACAAIA
BAABAAAA///9//z///////////8BAAAAAAAEAAQAAwAAAP3/+//6//v//P/7//v/+//5
//v/+//7//z//f/8//n/9f/1//P/8v/x/+//6//r/+n/6//q/+r/6f/n/+b/5f/l/+b/
5//o/+n/5//m/+X/5P/m/+b/5v/m/+b/5v/j/+X/5P/h/+H/4//k/+X/6P/r//P/+v8A
AAgAEwAmAEMAZAB/AI8AnQCvAMYA0QDDAJgAZwBHADkAKgAgACAAIQAeACIAIgAaAA4A
AwD+//z/+f/4//X/9P/z//P/8//y//H/8f/u/+3/6v/p/+3/7v/t/+7/7//v/+//8P/y
//L/8v/z//H/7//x//H/8v/z//T/9f/3//f/9//2//X/9f/1//T/9P/1//X/9f/4//j/
+P/4//j/+P/4//j/+P/5//r/+v/3//f/9v/2//n/+v/6//r/+//9////AAD///////8A
AAQABQAGAAkACAAJAAgABwAKAAwADAANABAADwAMAA4AEwAUABQAFQAWABkAGQAYABoA
GwAcAB4AIwAjACEAIwAiACAAHwAfACEAIQAhACEAHwAfAB4AHgAgACAAIAAgAB4AHAAb
ABgAFgAWABcAFwAWABQAEgAOABAADwAPAAwADAAMAAoACAAGAAUABAAEAAAA////////
/P/8//v/+//+//3//f/+//z/+v/6//v/+P/2//X/9f/3//j/+f/7//7//v/+//7/+//7
//b/9P/3//n/+v/7//z//P/8//v/+v/5//r/+f/7//r/+v/6//7/AAABAAIAAAABAAIA
AgAAAP///v/+//7//v/+//7//v/+//////8AAAAAAQADAAMAAwADAAMAAgACAAMAAwAB
AAAA/v/8//z//P/8//z//f///wAAAQADAAIAAgACAP7//v///wAA/f/7//r/+f/6//r/
/v8AAP3//f/+//7/AAAAAP///v8AAAAAAQABAP3//f/9//7//f/9//3//f/5//3/AAD+
//7//v/+//z//P/7//v//v8BAAcACgAMAAwACgANAA0ADgAOAA0ADgAOABAADQANAA0A
DAAMAA0ADQANAA0AEAAQABEAFgAYABcAFAARAA4ADAAMAAwADQANAA0ACwAJAAkACQAK
AAwADAAKAAcABQADAAIAAQABAP3//f/7//v/+v/6//n/+P/2//T/8//0//X/9v/3//r/
+v/6//r/+P/2//T/8v/4//r/+//5//j/9f/x//P/+v/7//r/AwARAB4AJAAkACkANABJ
AGIAfQCRAJ0AqwDCANcAzwCkAHMASQAvACYAIgAgABsAFgAcACAAHgAcABsAEAAGAAcA
CAAEAAIAAAD//wIAAgACAAMAAQABAP/////+//7//P/8/////////wAAAQACAAMABQAE
AAEAAgABAAAA///+//3/AAABAAIAAgAAAAEAAgACAAIAAwADAAMABAAEAAQABAAGAAYA
BAAGAA==
         </WaveFormData>
      </LeadData>
      <LeadData>
         <LeadByteCountTotal>10000</LeadByteCountTotal>
         <LeadTimeOffset>0</LeadTimeOffset>
         <LeadSampleCountTotal>5000</LeadSampleCountTotal>
         <LeadAmplitudeUnitsPerBit>4.88</LeadAmplitudeUnitsPerBit>
         <LeadAmplitudeUnits>��V</LeadAmplitudeUnits>
         <LeadHighLimit>2147483647</LeadHighLimit>
         <LeadLowLimit>268435456</LeadLowLimit>
         <LeadID>V1</LeadID>
         <LeadOffsetFirstSample>0</LeadOffsetFirstSample>
         <FirstSampleBaseline>0</FirstSampleBaseline>
         <LeadSampleSize>2</LeadSampleSize>
         <LeadOff>FALSE</LeadOff>
         <BaselineSway>TRUE</BaselineSway>
         <ExcessiveACNoise>FALSE</ExcessiveACNoise>
         <MuscleNoise>FALSE</MuscleNoise>
         <LeadDataCRC32>2919394837</LeadDataCRC32>
         <WaveFormData>
z//P/8//z//Q/9L/0//T/9L/0v/T/9P/1f/V/9b/1v/Y/9v/3//k/+r/7//y//T/8//w
/+7/7//v/+//8P/w//H/8v/z//T/9f/2//f/+P/4//n/+v/8/wEAAgADAAQABQAFAAUA
BQAFAAUABQAGAAYABgAHAAcABQAFAAUABQAHAAgACgAIAAgACQAJAAkACQAJAAkACgAK
AAoACgAMAA4AEQAUABsAIAAhAB8AGwAYABgAFwATAAoA/f/m/8f/rv+c/4v/ef9m/0//
Qv9H/1T/Xv9s/4P/mv+i/6j/sf+6/8H/zf/a/+P/7P/2/wAABQAGAAgACQAJAAoACQAI
AAgACgALAAwADQAMAAwADQANAAsACwALAAsADgAOAA4ADgAMAA0ADQANAAsACwALAAoA
DAANAA0ADQALAAsACwALAAkACQAJAAkACwALAAsACwAJAAkACQAJAAgACAAIAAgACQAJ
AAkACQAHAAcABwAHAAkACQAKAAoACAAIAAgACAAHAAkABwAHAAcACQAJAAgABgAGAAcA
BwAJAAkACgAKAAgACAAIAAgABgAHAAcACAAKAAoACQAJAAkACQAJAAkACAAHAAYABQAH
AAcABwAGAAQABAACAAEAAwACAAIAAQABAAEAAAD///7//f/9//z/+f/5//j/+P/5//n/
+f/5//n/+P/3//b/8//x//H/8P/x//H/8f/x//D/8P/w//D/8P/v/+//7//t/+z/7P/s
/+7/7v/u/+//7//v/+//7//u/+7/7//v/+7/7f/s/+v/7f/t/+3/7f/v/+//7//v/+3/
7v/u/+7/8P/w//D/8P/w//D/8P/w//L/8v/y//L/8f/x//D/7f/v//D/8P/w//D/8P/w
//D/8f/x//H/8f/v/+//7v/u//D/8P/w//D/8v/y//L/8v/w//D/8P/v/+3/7f/t/+3/
8P/x//L/8//y//L/8v/y//L/8v/y//L/9P/1//X/9P/z//P/8//z//T/9f/2//f/9v/1
//T/8//2//f/+P/5//f/9//4//b/9v/2//b/9//3//j/+f/7//v/+//7//r//P/9//3/
/v/+////////////AAAAAAEAAQACAAQABwAHAAUAAgABAPz/+P/3//T/8//z//L/8P/w
//D/8P/y//L/8v/y//H/8f/x//L/9//4//n/+v/9//3//f/9//3//f/9//7/AAAAAAEA
AQD//////////wEAAgAEAAIAAAABAAEAAQADAAMAAwAEAAQABAAGAAgACAALAA4AEwAa
ACEAIQAfAB4AHgAbABcAFAANAPz/5f/K/7L/nf+N/4D/b/9a/03/Uv9g/3D/gf+a/7T/
wP/F/8r/0f/X/+D/7f/2//7/BgARABQAFgAXABcAGwAbABsAHAAdAB0AHQAdACAAIAAh
ACEAIQAhACEAIQAkACQAJAAkACIAIwAjACMAJAAlACYAJgAkACUAJQAlACUAJQAlACUA
JwAnACcAJwAnACcAJwAnACkAKQApACkAKgAqACoAKgArACsAKwArAC0ALQAtAC0ALQAt
AC4ALgAuAC4ALgAuADEAMwAxADEAMQAzADMAMgA0ADQANQA1ADcANwA4ADgAOgA6ADoA
OgA6ADsAOwA8ADoAOgA5ADkAOgA7ADwAPQA9AD0APQA9AD0APQA9ADwAPAA8ADoAOQA6
ADoAOwA7ADsAOwA6ADkAOAA3ADcANgA3ADcANgA2ADUANQA1ADUANQA0ADMAMgAzADEA
MQAwADEAMQAxADEAMAAwADAAMAAwAC8ALwAvAC8ALgAuAC4ALgAuAC4ALwAvAC8ALwAv
ADAAMAAxADEALwAvAC8ALwAvAC8ALwAvADEAMQAxADEALwAwADAAMAAyADIAMgAyADIA
MgAyADIAMgAyADIAMgAwADEAMQAvAC8AMAAwADAAMgAyADIAMgAxADEAMQAxADEAMQAw
ADAAMAAwADAAMAAyADIAMgAyADIAMgAyADEALwAvAC8ALwAvAC8ALwAvADAAMAAwADAA
LgAuAC4ALgAuAC8ALwAuAC8ALwAvAC8ALQAtAC0ALQAtAC0ALQAtAC0ALQAtAC0AKwAr
ACsAKgAsAC4ALgAuAC4ALgAsACsAKwArAC0ALQAtAC0ALAAuAC8ALwAuAC4ALwAvADEA
MQAyADIALwAvADAAMgA1ADUAMwAwAC0AKAAkACMAIAAfAB8AHgAcABwAHAAcABwAHAAc
ABwAHgAfACAAIgAjACQAJQAmACkAKQApACkAKQApACkAKgAqACoAKwArACsAKwArACsA
KwAsAC4ALAAqACsAKwArACsAKwArACwALAAuAC4AMAAyADUAOgA9AEIAQwBDAEMARABE
AEMAPwA0ACcAEgD5/+L/0P+9/6X/jP9x/17/W/9o/3z/kv+p/77/yv/O/9X/4P/n//P/
AAANABoAJAAoACsALgAwADEAMQAzADMAMwA0ADUANQA1ADUANAA0ADUANQA1ADUANQA1
ADYANgA2ADYAOAA5ADkAOQA3ADcANwA2ADYANwA3ADcANwA3ADcANwA3ADcANwA3ADUA
NQA1ADUANwA3ADcANwA4ADgAOAA4ADkAOQA5ADkAOQA5ADkAOQA5ADkAOgA6ADoAOgA6
ADoAOQA7ADkAOQA7AD0APQA8ADwAPAA9AD0APwA/AEAAQAA+AD4APgA+AD4APwA/AEAA
QgBCAEEAQQA/AD8APwA/AD8APwA/AD8APQA9AD0APAA+AD4APAA7ADkAOAA4ADcANwA3
ADYANQAyADEAMQAwAC0ALQAsACwAKwArACsAKwApACgAJwAmACUAIwAjACIAIwAjACMA
IwAgACAAIAAgACAAHwAfAB8AHQAcABwAHAAeAB4AHgAfAB8AHwAfAB8AHAAcAB0AHQAd
AB0AHQAdAB0AHQAdAB0AHQAdAB0AHQAbABwAHAAcABwAHAAcABwAHgAeAB4AHgAeAB4A
HgAeABwAHQAdABsAGwAcABwAHAAcABwAHAAcABsAGwAbABsAGwAbABoAGgAaABoAGgAa
ABgAGAAYABgAGAAYABgAFwAZABkAGQAZABcAFwAXABcAGAAYABgAGAAWABYAFgAWABYA
FwAXABYAFQAVABUAFQAVABUAFQAVABUAFQAVABUAEwATABMAEwATABMAEwASABAAEgAS
ABIAEgASABQAEwATABMAFQAVABUAFQAUABYAFwAXABgAGAAZABkAFwAXABgAGAAZABkA
GgAcAB0AHQAbABgAEwAOAAoACQAGAAUABQAEAAIAAgACAAIABAAEAAQABAAGAAcACAAK
AAsADAANAA4ADwAPAA8ADwAPAA8ADwAQABIAEgATABMAEQARABEAEQARABIAFAASABIA
EwATABMAEwATABMAFAAUABQAFgAaABwAIQAoACsALAAtAC0ALwAuAC4ALQAnAB4ACwDy
/9n/xv+y/53/g/9k/0//SP9R/2L/dv+K/53/qP+w/7r/xf/M/9X/4//y////CAASABgA
GwAdAB4AHgAdAB0AHQAdAB4AIQAhACEAIQAiACIAIwAjACMAIwAjACMAJAAkACQAJAAk
ACUAJQAlACUAJQAlACQAJgAnACcAJwAlACUAJQAlACcAJwAnACcAJQAlACUAJQAlACUA
JQAlACYAJgAmACYAJwAnACcAJwApACkAKQApACkAKQAqACoALAAsACwALAArAC0AKwAr
AC0ALwAvAC4ALgAuAC8ALwAvAC8AMAAwADIAMgAyADIAMAAxADEAMgAwADAALwAvADEA
MQAxADEALwAvAC8ALwAxADEAMQAwAC4ALgAsACsAKwAqACoAKQApACkAKAAnACYAJQAl
ACQAIQAhACAAIAAdAB0AHQAdAB0AHAAbABoAFwAVABUAFAATABMAEwATABIAEgASABIA
EgARABEAEQATABIAEgASABAAEAAQABEADwAPAA8ADwAQABAAEQARABEAEQARABEAEwAT
ABMAEwATABMAEwATABEAEgASABIAEgASABIAEgAQABAAEAAQABAAEAAQABAADgAPAA8A
DQAPABAAEAAQAA4ADgAOAA4ADQANAA0ADQALAAsACgAKAAoACgAKAAoACAAIAAgACAAG
AAYABgAFAAUABQAFAAUAAwADAAMAAwAAAAAAAAAAAAIAAgACAAIAAAABAAEAAAABAAEA
AQABAAAA///+//3/+//7//v/+//7//v/+//7//n/+//7//r/+v/6//r/+v/6//r/+f/5
//n/+f/5//n/+f/4//r/+//7//7//v///////f/9//7//v/9//3//v8AAP/////9//r/
9v/w/+v/6f/o/+f/5//m/+j/6P/o/+j/5v/m/+b/5v/m/+f/6P/q/+v/7P/t/+7/7f/t
/+3/7f/v/+//7//w/+7/7v/v/+//7//v/+//7//t/+7/8P/u//D/8f/x//H/8f/x//H/
8v/w//L/9v/4//r///8EAAcACAAHAAcAAwAEAAQAAQD7//D/4f/M/6//lP+C/3P/Z/9Y
/0H/NP8//07/Wv9q/4H/lP+c/5z/pf+u/7X/vf/M/9X/2v/i/+r/7f/w//L/8//z//f/
9//3//j/9//3//f/9//2//b/9//3//f/9//3//f/9//2//X/9P/1//f/+P/5//n/+f/5
//j/9v/3//f/9//1//X/9f/1//X/9f/1//X/9f/1//X/9f/2//f/+P/5//f/9v/1//T/
8//z//P/8//1//X/9f/1//X/9f/2//b/9P/0//T/9P/1//f/9f/1//X/9//3//b/9v/2
//f/9//1//X/9v/2//b/9v/2//b/+P/5//n/+v/4//j/9//3//X/9f/1//X/9//3//f/
9//1//X/9f/0//T/9P/y//H/8v/y//P/8//y//H/7//t/+7/7f/t/+z/6//r/+r/6v/r
/+v/6//r/+v/6v/p/+j/6P/n/+j/6P/n/+f/5//n/+j/6P/o/+j/6v/p/+n/6f/p/+j/
6P/o/+b/5v/m/+f/6P/p/+r/6//o/+j/6f/p/+n/6f/p/+n/6//r/+v/6//r/+v/6//r
/+v/7P/s/+z/7P/s/+z/7P/s/+z/7P/s/+z/7P/s/+z/7v/v/+//7f/r/+z/7P/s/+7/
7v/u/+7/7f/t/+3/7f/v/+//7v/u/+7/7v/u/+7/7v/u/+7/7v/s/+z/7P/r/+z/7f/u
/+//7f/t/+3/7f/s/+z/7P/s/+7/7v/u/+7/8P/x//H/8P/t/+3/7f/t/+3/7f/t/+3/
7f/t/+3/7f/v/+3/7P/u/+7/7v/u/+7/7f/t/+3/7f/t/+3/7f/w//L/8//z//L/8v/z
//P/8//z//T/9P/y//H/8f/y//T/9f/0//L/8f/s/+j/5//k/+P/4//i/+L/4v/i/+L/
4v/i/+L/4v/i/+P/5P/m/+f/6P/p/+r/7P/t/+7/7//t/+3/7f/u/+//8P/y//P/8f/x
//H/8f/v//D/8v/w//D/8f/x//H/8//z//P/9P/2//b/9v/4//z//f/+/wUACgANAA8A
DQAMAAoACwAJAAIA9//o/9P/uP+g/4v/d/9o/1f/QP81/zr/Sv9c/2//hv+c/6r/r/+2
/73/v//I/9P/4P/o//D/9//8//7//////wEAAQABAAIAAwADAAMAAwAGAAYABwAHAAkA
CQAJAAkACgAKAAoACgAIAAkACQAJAAsACwALAAoADAANAA0ADQALAAsACwALAA0ADQAN
AA0ADQANAA0ADQANAA0ADQANAA4ADgAOAA4ADQANAA0ADQANAA0ADQANAA8ADwAQABAA
EAAQABAAEAARABMAEQARABEAEwATABIAEgASABMAEwATABMAFAAUABYAFgAWABYAFAAV
ABUAFgAWABYAFQAVABcAFwAXABcAFQAVABUAFQAVABUAFQAUABQAFAASABEAEQAQABAA
DwAPAA8ADgANAA4ADQANAAwADQANAAwADAAKAAkACAAHAAcABgAFAAQABQADAAMAAgAB
AAEAAQABAAAAAAAAAAAAAAD///////////7//v/+//7//v/+///////////////+//7/
/////wEAAQABAAEAAQABAAEAAQABAAEAAQABAAEAAgACAAIAAgACAAIAAgACAAIAAgAC
AAIAAgACAAIAAgADAAMAAQABAAIAAgACAAIAAgACAAIAAwADAAMAAwABAAEAAAAAAAEA
AgADAAQAAgACAAIAAgACAAIAAgABAAMAAwADAAMAAQABAAEAAQACAAIAAgACAAAAAAAA
AAAAAAABAAEAAAABAAEAAQABAAMAAwADAAMAAwADAAMAAwABAAEAAQABAAMAAwABAAAA
AAAAAAAAAAAAAAIAAQABAAEAAQABAAEAAQACAAQABQAFAAgACAAJAAkACQAJAAoACgAH
AAcACAAKAA0ADQALAAgAAwD+//r/+f/2//X/9f/0//T/9P/0//T/9P/0//T/9P/0//X/
9v/4//v//P/9//7///////////8BAAEAAQACAAAAAAABAAEAAwADAAMAAwADAAQABgAE
AAQABQAFAAUABQAFAAUABgAGAAYACAAMAA4AEwAWABsAHgAdAB0AHQAeACAAHwAZAA4A
///o/8//uv+o/5P/e/9g/0f/OP89/0z/Xv90/43/nP+i/6j/s/+8/8X/0//g/+3/+v8C
AAgACwAMAA4ADwAPABMAEwATABQAEwATABMAEwAUABQAFQAVABUAFQAVABUAFgAWABYA
FgAWABcAFwAXABcAFwAXABYAGAAZABkAGQAXABcAFwAXABcAFwAXABcAGQAZABkAGQAZ
ABkAGQAZABoAGgAaABoAGgAZABgAFwAZABkAGQAZABsAGwAcABwAHAAcABwAHAAdAB8A
HQAdAB0AHwAfAB4AIAAgACEAIQAhACEAIgAiACIAIgAiACIAIgAjACMAJAAmACYAJQAl
ACMAIwAjACMAIwAjACMAIwAhACEAIQAgACIAIgAgAB8AHwAeAB4AHQAdAB0AHAAbABoA
GQAZABgAFQAVABQAFAARABEAEQARAA8ADgANAAwADQALAAsACgAJAAkACQAJAAYABgAG
AAYACAAHAAcABwAHAAYABgAGAAYABgAGAAcABwAHAAcABwAGAAYABwAHAAcABwAHAAcA
CQAJAAkACQAIAAcABgAFAAcACAAIAAgACAAIAAgACAAIAAgACAAIAAgACAAIAAgACAAJ
AAkABwAFAAYABgAGAAgACAAIAAgABwAHAAcABwAHAAcABgAGAAYABgAGAAYABgAGAAYA
BgAGAAYABgAFAAUABQAFAAUABQAFAAUABQAGAAYABgAGAAYABgAGAAYABAAFAAUABAAD
AAMAAwADAAUABQAFAAUAAwADAAMAAwADAAMAAwADAAUABQADAAIAAgACAAIAAgACAAQA
AwADAAMAAwADAAMAAwAEAAYABwAHAAYABgAHAAcACQAJAAoACgAJAAkACgAMAAsACwAJ
AAYAAQD8//j/9//0//P/8//y//T/9P/0//T/9P/0//T/9P/0//X/9v/4//v//P/9//7/
//////////////////8AAAAAAAABAAEAAQABAAEAAQABAAIABAACAAIAAwADAAMAAQAB
AAEAAgACAAYACAAIAAoADwAUABkAHAAdABsAHQAcAB4AGwATAAYA9f/c/8X/sP+c/4P/
a/9Q/z3/OP9F/1j/aP98/4//mv+e/6j/r/+4/8X/1f/g/+3/+P8AAAQABQAHAAgACAAH
AAsACwALAAwACwALAAsACwAMAAwADQANAA0ADQANAA0ADAAMAAwADAAMAA0ADQANAA0A
DQANAAwACgALAAsACwANAA0ADQANAAsACwALAAsACQAJAAkACQALAAsACwALAAoACgAK
AAoACQAJAAkACQALAAsACwALAAsACwAMAAwADAAMAAwADAALAA0ACwALAAkACwALAAoA
CgAKAAsACwAJAAkACgAKAAgACAAIAAgACgALAAsADAALAAoACAAHAAcABwAHAAcACQAL
AA0ADwARABEAEQAQABIAEgAQAA8ADQAMAAwACwALAAsACgAJAAgABwAHAAYABQAFAAQA
BAABAAEAAQABAP///v/9//z//f/7//v/+v/5//n/+f/5//f/9v/1//T/9v/1//X/9f/1
//T/9P/0//L/8v/y//P/9f/1//X/9f/0//T/9f/1//X/9f/1//X/8//z//P/8//z//P/
8//z//P/9P/0//T/9v/2//b/9v/0//T/9P/0//T/9P/0//T/9v/3//f/9f/0//T/8//y
//T/9P/0//T/8//z//P/8//x//H/8P/w//D/8P/w//D/8P/w//D/8P/w//D/8P/v//H/
8f/x//H/7//v/+//7//s/+z/7P/s/+7/7v/u/+7/7f/t/+z/6v/p/+n/6f/p/+v/6//r
/+v/6//r/+v/6//r/+v/7f/r/+r/6v/q/+r/6v/q/+n/6f/p/+v/6//r/+v/6v/s/+3/
7f/u/+7/7//v/+//7//w//D/7//v//D/8v/x//H/7//s/+v/5v/i/+H/3P/b/9v/2v/Y
/9j/2P/Y/9j/2P/Y/9j/2v/b/9z/3v/f/+D/4f/i/+X/5f/l/+X/4//j/+P/5P/k/+T/
5f/l/+X/5f/l/+X/4//k/+b/5P/k/+X/5f/l/+f/5//n/+j/6P/q/+r/6v/u//H/9v/7
/wAA//8BAAEAAAD+//v/+f/y/+f/2P/B/6b/jv95/2n/XP9N/zz/Nf9A/0z/Uv9l/4D/
lP+c/5//pP+r/7H/uv/H/9D/2P/e/+X/6v/s/+3/7f/v/+//7//w//H/8f/x//H/8v/y
//P/8//1//X/9f/1//b/9v/2//b/9P/1//X/9f/1//X/9f/0//T/9f/1//X/9f/1//X/
9f/1//X/9f/1//X/9f/1//X/9f/1//X/9f/4//j/+P/4//n/+f/5//n/9//3//f/9//3
//f/+P/4//r/+v/6//r/+//9//v/+//5//v/+//6//r/+v/7//v/+//7//z//P/8//z/
/P/8//r/+//7//z//P/8//v/+//9//3//f/9//3//f/9//3//P/7//r/+P/6//r/+P/3
//X/9P/0//P/9P/1//X/9f/2//X/9f/0//X/9f/0//T/8f/x//H/8f/z//L/8f/w//L/
8f/y//L/8f/x//H/8f/w//D/8P/w//D/7//v/+//7//u/+7/7v/u/+7/7v/v//H/8f/x
//H/7v/u/+//7//v/+//7//v//H/8f/x//H/8f/x//H/8f/z//T/9P/0//P/8v/x//D/
8v/y//L/8v/y//L/8v/y//L/8//z//H/8f/y//L/8v/0//T/9P/0//X/9f/1//X/9f/1
//T/9P/y//L/8v/y//L/8v/y//L/8//0//X/9f/z//P/8//z//X/9f/1//X/9P/0//T/
9P/y//L/8v/y//T/9f/1//T/9f/1//X/9f/1//X/9f/1//P/8//z//P/9f/1//X/9f/z
//X/9f/2//b/9P/0//T/9P/1//X/9v/3//f/9//3//f/+P/6//v/+//6//r/+//7//3/
/f/+//7/+//7//z//v8BAAEA///8//r/9v/z//P/7v/t/+3/7P/s/+z/7P/s/+z/7P/s
/+z/7P/t/+7/8P/z//T/9f/2//j/+f/6//v/+P/3//b/9v/3//j/+v/7//v/+//7//v/
+//8//7//P/8//3//f/9/////////wAAAAD+/wAAAAAAAAUACAAJABAAEwATABUAGAAY
ABkAFwAUAA0ABADv/9L/tP+d/4n/dv9l/07/Pf8+/07/YP9v/4b/nv+q/7H/uv/D/8f/
zP/X/+L/7P/2////AwAGAAgACQANAA0ADQAOAA8ADwAPAA8AEAAQABEAEQATABMAEwAT
ABQAFAAUABQAFAAVABUAFQAVABUAFQAUABYAFwAXABcAFwAXABcAFwAXABcAFwAXABcA
FwAXABcAFwAXABcAFwAWABYAFgAWABkAGQAZABkAGwAbABsAGwAZABkAGgAaABoAGgAa
ABoAGwAdABsAGwAdAB8AHwAeAB4AHgAfAB8AHwAfACAAIAAgACAAIAAgACAAIQAhACIA
IgAiACEAIQAhACEAIQAhACEAIQAhACEAHwAfAB8AHgAgACAAHgAdAB8AHgAeAB0AHQAd
ABwAGwAaABkAGQAYABcAFwAWABYAEwATABMAEwAVABQAEwASABEADwAPAA4ADQANAA0A
DQAMAAwADAAMAAwACwALAAsACwAKAAoACgAKAAoACgALAAsACwALAAsADAAMAA0ADQAN
AA0ADQANAAsACwALAAsADQANAA0ADQALAAwADAAMAA4ADgAOAA4ADgAOAA4ADgAOAA4A
DgAOABAAEQARAA8ADQAOAA4ADgAQABAAEAAQAA8ADwAPAA8ADwAPAA4ADgAOAA4ADgAO
AAwADAAMAAwADgAOAA4ADQANAA0ADQANAA8ADwAPAA8ADgAOAA4ADgAOAA4ADgAOAA0A
DQAMAAoACgALAAwADQANAA0ADQANAA0ADQANAA0ADQANAA0ADQANAA0ADQAMABAADgAO
AA4ADgAMAAwADAAMAA4ADQANAA0ADwAPAA8ADwAOABAAEQARABIAEgATABMAEwATABQA
FAAVABUAFgAYABkAGQAXABQAEAAKAAUAAwACAAEAAQAAAAIAAgACAAIAAgACAAIAAgAC
AAMABAAGAAcACAAJAAoACwALAAsACwALAAsACwAMAAwADAANAA0ADQANAA0ADQANAA4A
EAAOAA4ADwAPAA8AEQARABEAEgAQABIAEgAUABoAHQAgACMAKAApACsAKQAoACgAKQAn
ABwACQDu/9X/xP+0/53/g/9o/0//Qv9H/1j/bP+A/5X/pv+s/7T/v//I/8//3//u//n/
BAAMABIAFwAZABoAGgAZABsAGwAbABwAHQAdAB0AHQAgACAAIQAhAB8AHwAfAB8AIAAg
ACAAIAAgACEAIQAhACEAIQAhACAAIAAhACEAIQAhACEAIQAhACEAIQAhACEAIQAhACEA
IQAhACEAIQAhACIAIgAiACIAIwAjACMAIwAjACMAIwAjACUAJQAmACYAJgAmACYAJgAp
ACsAKQApACkAKwArACoAKgAqACsAKwArACsALAAsAC4ALgAuAC4ALgAvAC8AMAAwADAA
LwAvAC8ALwAvAC8ALwAvAC8ALwAtAC0ALQAsAC4ALgAsACsAKQAoACgAJwAnACcAJgAl
ACQAIwAjACIAIwAjACIAIgAfAB8AHwAfAB0AHAAbABoAGwAZABkAGAAVABUAFQAVABYA
FgAWABYAFAATABMAEwATABIAEgASABIAEgASABMAEwATABMAEwAUABQAFQAVABUAFQAV
ABUAFQAVABUAFQAVABUAFQAVABUAFgAWABYAGAAYABgAGAAWABYAFgAWABYAFgAWABYA
FgAXABcAFQAVABYAFgAWABYAFgAWABYAFQAVABUAFQAVABUAFAAUABQAFAAUABQAEgAS
ABIAEgASABIAEgARABEAEQARABEAEQARABEAEQAQABAAEAAQABIAEgASABIAEAARABEA
EAAPAA8ADwAPAA8ADwAPAA8ADwAPAA8ADwAPAA8ADwAPAA8ADwAPAA4ADgAOAA4ADgAO
AA4AEAASABEAEAAPAA4AEAAPAA8ADwANAA0ADQANAA4AEAARABEAEgASABMAEwAVABUA
FgAWABUAFQAWABgAGQAZABcAFAAPAAoABgAFAAAA//////7/AAAAAAAAAAAAAAAAAAAA
AAIAAwAEAAYACAAIAAgACAAJAAkACQAJAAkACQAJAAoADAAMAA0ADQALAAsACwALAAsA
DAAOAAwADAANAA0ADQAPAA8ADwAQAA4AEAAUABYAGAAbAB4AIwAmACcAKQAnACgAKgAp
ACUAHAANAPb/3f/I/7L/nf+H/2z/Uf9G/03/XP9s/4D/lf+i/6j/sP+9/8T/zf/Z/+j/
9f8CAAgAEAATABUAFgAWABUAGQAZABkAGgAaABkAGAAXABoAGgAbABsAGwAbABsAGwAc
ABwAHAAcABoAGwAbABsAGwAbABsAGgAaABsAGwAbAB0AHQAdAB0AHQAdAB0AHQAdAB0A
HQAdABsAGwAbABsAHAAcABwAHAAbABsAGwAbABsAGwAbABsAGwAbABwAHAAeAB4AHgAe
AB0AHwAdAB0AGwAdAB0AHAAeAB4AHwAfAB0AHQAeAB4AHgAeAB4AHgAeAB8AHwAgAB4A
HgAdAB0AHQAdAB0AHQAfAB8AHwAfAB0AHQAdABwAGwAaABcAFQAXABYAFgAVABMAEwAS
ABEADgANAA0ADAALAAsACgAKAAcABwAHAAcABQAEAAMAAgABAP/////+//3//f/9//3/
+v/6//r/+v/4//f/9//3//n/+P/4//j/+v/6//r/+//6//n/+P/3//T/9P/1//X/9//3
//f/9//2//X/9P/z//P/8//z//P/8//0//T/9P/2//b/9v/2//T/9P/0//T/9P/0//T/
9P/y//P/8//x//H/8v/y//L/8P/w//D/8P/t/+3/7f/t/+3/7f/s/+z/7P/s/+z/7P/s
/+z/7P/s/+z/7P/s/+v/6f/p/+n/6f/n/+f/5//n/+b/5v/m/+b/5v/m/+b/5v/m/+f/
5//m/+X/5f/l/+X/4//j/+P/4//j/+P/4//j/+P/4//j/+P/4//j/+P/4v/g/+D/4v/g
/+D/4P/g/+D/3//f/9//4f/h/+H/4f/i/+T/5f/l/+b/5v/n/+f/5f/l/+b/5v/m/+f/
6f/s/+3/7f/r/+j/4//e/9r/2f/U/9P/0//S/9T/1P/U/9T/1P/U/9T/1P/U/9X/1v/Y
/93/3v/f/+D/4P/f/97/3f/d/93/3f/e/97/3v/f/9//4f/h/+H/4f/f/+D/4v/g/+D/
4f/h/+H/4f/h/+H/4v/g/+D/4v/m/+j/7f/y//X/+v/9//3/+f/2//T/8//v/+j/2f/G
/63/kv98/2v/Xf9O/zv/Lv81/0b/UP9a/3H/iP+U/5j/m/+i/6f/r/+6/8X/zv/W/97/
5f/n/+j/6P/n/+f/5//n/+j/5//n/+f/5//q/+r/6//r/+n/6f/p/+n/7P/s/+z/7P/q
/+v/6//r/+3/7f/t/+z/6//r/+r/6f/r/+v/6//r/+v/6//r/+v/6//r/+v/6//r/+v/
6f/n/w==
         </WaveFormData>
      </LeadData>
      <LeadData>
         <LeadByteCountTotal>10000</LeadByteCountTotal>
         <LeadTimeOffset>0</LeadTimeOffset>
         <LeadSampleCountTotal>5000</LeadSampleCountTotal>
         <LeadAmplitudeUnitsPerBit>4.88</LeadAmplitudeUnitsPerBit>
         <LeadAmplitudeUnits>��V</LeadAmplitudeUnits>
         <LeadHighLimit>2147483647</LeadHighLimit>
         <LeadLowLimit>268435456</LeadLowLimit>
         <LeadID>V2</LeadID>
         <LeadOffsetFirstSample>0</LeadOffsetFirstSample>
         <FirstSampleBaseline>0</FirstSampleBaseline>
         <LeadSampleSize>2</LeadSampleSize>
         <LeadOff>FALSE</LeadOff>
         <BaselineSway>TRUE</BaselineSway>
         <ExcessiveACNoise>FALSE</ExcessiveACNoise>
         <MuscleNoise>FALSE</MuscleNoise>
         <LeadDataCRC32>1030193883</LeadDataCRC32>
         <WaveFormData>
3//f/9//3//i/+P/5P/k/+H/4f/h/+D/4f/h/+D/4P/g/+H/4v/l/+b/5v/l/+X/5v/j
/+D/4P/g/9//3P/b/9n/1//W/9X/1P/T/9P/0//V/9X/1f/X/9v/3P/c/9z/3P/c/9r/
2f/W/9T/0//T/9T/1P/U/9P/0P/Q/8//z//S/9T/1f/V/9f/1//Y/9j/2P/Z/9n/2f/Z
/9n/2f/Y/9r/2f/Z/9v/3v/i/+f/8f8EACIAPwBZAHMAigCSAJYAoACeAJAAfwBeABUA
vf9+/1X/Kv8N/wn/Ef8X/yL/M/9J/2X/fv+R/6b/u//L/9n/3v/h/+H/4//n/+f/5//o
/+n/7P/t/+7/8P/z//T/9f/3//X/9f/1//X/+f/8//3//v8AAAAAAQACAAIAAgADAAMA
BAAFAAgACQALAAsACwAMAAoACgALAA0ADgAPABEAEgAVABUAFQAXABYAFwAYABgAGwAd
AB8AIQAjACUAJgAmACkALAAvADMANwA4ADkAOgA+AEIARABGAEYASgBOAE8AVABWAFgA
WwBgAGMAZgBpAGsAbgBxAHQAdwB5AHoAfAB+AH4AfwB/AH8AgACAAIAAgACAAIEAgQB/
AH0AfAB6AHUAcwByAHAAawBpAGUAYABeAFoAVgBTAE0ARwBFAEEAPAA2ADAAKgAoACYA
JAAiACAAHQAZABUAEgAQAA4ACwAJAAgABgAFAAUAAgABAAEAAAAAAP7//v/7//r/+v/7
//v/+//7//v/+//6//r/+v/6//r/+v/6//r/+v/6//v//P/8//z/+//7//v//f/9//v/
+//8//z//f/9//7///////////////3//v////////////////////////////7/////
/////f/9//3//f/6//n/+f/6//v/+//7//n/+//6//r/+f/3//f/9//1//P/8//z//P/
8v/v//n/+f/2//X/9P/x//H/8//z//P/8P/w//D/8P/u/+7/7v/t/+//8P/w//D/7//t
/+v/6f/r/+v/7P/t/+v/7P/s/+r/6v/q/+r/7P/s/+z/6//r/+v/6//r/+z/7f/u/+7/
7v/v//D/8P/v/+//7v/u/+z/7f/u//H/8P/w/+//7//w/+3/6v/q/+r/6f/m/+X/4//h
/+D/3//e/93/3f/d/9r/2f/Y/9n/3v/g/+H/4v/i/+L/4P/f/9z/2v/Z/9n/2v/a/9r/
2f/Y/9j/1//X/9X/1v/W/9X/0//T/9T/1P/U/9X/1f/V/9f/1f/T/9b/1v/X/9n/2f/a
/97/4f/l/+7/AgAbADUASwBeAGgAaABoAG4AbABfAFQAOQD9/67/df9U/zX/F/8P/xf/
Hv8n/zX/R/9g/3n/jv+h/7X/x//S/9b/1//a/9//3//f/+D/4f/h/+H/4f/i/+X/5v/n
/+n/6f/p/+n/6f/q/+z/7P/s/+r/6v/r/+z/7v/u/+//7//t/+3/7//v/+//7//v//D/
8P/w//H/8//z//P/9P/0//X/9f/1//f/+P/5//r/+v/7//v/+//7//3///8AAAAAAAAC
AAQABwAHAAgACQAKAAwAEAASABQAFAAYABwAHQAiACQAJgApACoALQAwADMANwA6AD0A
QABBAEMARABGAEcASABKAEsATQBOAE4ATgBMAEwATQBNAEsASQBIAEYARQBDAEIAQAA8
ADsAOAA0ADAALAAoACUAHwAZABcAEwAQAAwACAAEAAEA/v/7//j/9f/x/+z/5//l/+L/
3//b/9n/2P/W/9X/1f/S/9H/0f/O/87/zP/M/8n/yP/I/8n/x//H/8f/x//H/8b/xv/G
/8b/xv/G/8b/xP/E/8T/xf/G/8b/xv/F/8X/xf/H/8f/x//H/8j/yP/J/8n/yv/L/8n/
yf/J/8n/yf/K/8v/y//J/8n/yf/J/8v/y//L/8v/zP/N/83/zf/L/8v/y//L/8z/y//L
/8z/y//L/8v/yf/K/8r/y//L/8v/y//L/8n/yf/J/8n/yf/G/8P/zf/N/8r/yf/I/8X/
xf/H/8f/x//G/8b/xv/G/8b/xv/G/8X/xf/G/8b/xv/H/8f/x//H/8n/yf/K/8v/yf/I
/8j/x//J/8r/yv/K/8r/yv/K/8r/yv/J/8r/y//M/83/zv/P/9D/0P/Q/9H/0v/S/9L/
0//T/9T/0//T/9P/1f/Y/9j/1//X/9j/1f/S/9L/0v/R/87/zf/N/8v/yv/J/8j/x//H
/8f/yf/J/8n/y//P/9D/0P/Q/9D/0P/O/83/zv/M/8v/y//K/8r/yv/J/8r/yv/J/8n/
y//M/8z/y//J/8n/yv/K/8r/y//L/8v/y//N/83/zP/O/8//zf/N/87/zv/T/93/8v8O
ACsAQwBZAHIAhACWAKwAugC4AKMAdgArANH/hv9T/yz/C/8D/w//G/8k/zP/S/9l/3z/
k/+o/73/y//V/9j/2//b/93/4f/j/+P/5P/l/+f/5//n/+j/6f/q/+v/7f/v/+//7//v
//D/8v/y//L/8//0//b/+P/4//j/+f/5//v/+//9//3//f/9//3//v8AAAAAAQADAAMA
AwAEAAQABwAHAAcACQAKAAsADAAMAA4ADwAQABEAEwAVABYAFgAYABoAHAAfACEAIgAj
ACQAJgAqACwALgAwADQAOAA5AD4AQABCAEUASABLAE4AUQBUAFYAWABaAF0AXwBgAGIA
ZQBmAGgAaQBpAGoAagBqAGgAaABpAGkAZwBlAGQAYgBhAF8AXgBcAFcAVQBRAEwASABE
AEAAPQA3ADEALwArACkAJAAfABoAFQASAA8ADAAKAAcAAwD///z/+v/4//X/9f/0//L/
8f/v/+z/6//r/+r/6v/o/+j/5f/k/+T/5f/l/+X/5f/l/+f/5v/m/+b/5P/k/+T/5P/m
/+b/5v/n/+b/5v/m/+X/5//n/+n/6f/n/+f/6P/o/+n/6f/q/+v/6//r/+v/6//p/+r/
6//r/+3/7f/t/+3/6//r/+v/6//s/+3/7f/t/+3/7f/t/+3/7P/r/+v/7P/t/+3/7f/r
/+3/7P/s/+v/6f/p/+n/5//p/+n/6f/p/+j/5f/v/+//7P/r/+r/5//l/+f/5//n/+j/
6P/o/+j/5v/m/+b/5f/l/+b/5v/m/+j/5//m/+X/4//j/+T/5f/l/+T/5P/j/+P/5P/k
/+T/5P/k/+L/4v/i/+H/4//j/+P/4//m/+f/6P/o/+j/6f/q/+r/6f/p/+j/6P/m/+f/
6P/r/+7/7v/t/+3/7P/p/+b/5v/l/+P/3//d/9v/2f/Y/9f/2P/X/9f/1//Z/9n/2f/b
/93/3v/e/97/3v/e/9z/2//a/9j/1//X/9b/1v/W/9X/1P/U/9P/0//T/9T/1P/T/9X/
1f/W/9b/1P/V/9X/1f/T/9P/0//U/9T/1f/V/9X/1P/Y/9//8f8MACoARQBfAHcAigCY
AKwAvAC8AKwAhQA8AOP/kf9c/zP/Dv/7/gP/D/8Z/yj/P/9X/2n/gv+d/7L/v//J/9H/
0v/R/9H/0//X/9j/1//X/9f/2P/Z/9r/3P/b/9z/3f/f/93/3f/d/93/3v/g/+D/4P/i
/+L/4//k/+L/4v/j/+P/5f/l/+f/5//n/+f/5//o/+n/6v/s/+//7f/t/+7/7v/x//H/
8f/z//T/9f/2//b/+v/7//z//f8BAAMABAAEAAYACAAKAA0ADwAQABEAEgAUABgAGgAc
AB4AIgAmACcAKgAsAC4AMQA2ADkAPAA/AEEARABHAEoASwBNAE4AUABRAFIAVABVAFcA
WABYAFgAVABUAFUAVQBVAFMAUgBQAE0ASwBKAEgAQgBBAD4AOgA2ADIALgArACUAHwAd
ABkAFQAQAAsABgADAAAA/f/6//b/8//v/+v/5//k/+H/3f/b/9r/2P/X/9P/0P/P/8//
zP/M/8r/yv/J/8j/yP/J/8f/x//H/8f/yP/I/8n/yv/L/8z/zf/O/87/zv/O/8//0P/Q
/9D/z//R/9H/0//T/9H/0f/S/9L/0v/T/9X/1//X/9f/1//X/9f/2P/Z/9n/1//X/9f/
1//Y/9n/2v/b/9r/2//b/9v/2//b/9v/2//d/93/3v/g/+P/4//j/+H/4//i/+L/4f/h
/+H/4f/f/+H/4f/h/+H/3v/b/+X/5f/j/+H/3//b/9r/3f/e/9//3//g/+H/4v/i/+L/
4v/h/+H/4v/i/+L/4//j/+P/4//l/+X/5v/n/+P/5v/o/+f/6P/m/+b/5v/m/+n/6v/r
/+v/8P/z//b/+f/8//3//v/+////AQADAAQAAwADAAIAAgADAAUABwALAA0ADgAOAA8A
EAANAAoACgAMAAsACAAHAAgABwAHAAcACgALAA0ADwASABMAFAAXAB0AHgAeAB4AHAAc
ABoAGQAZABgAGAAZABwAHAAcABsAGgAaABkAGQAZABoAGgAZABoAGwAdAB4AHAAdAB0A
HQAdAB0AHwAeAB4AHwAhACEAJAAoAC0AOwBQAG4AiQChALcAxgDKAMwA0ADIALAAmQBw
ACcA0f+a/3f/UP83/zX/Pf9B/0j/W/9z/43/pv+9/9D/4//z////BAAFAAUABwALAAsA
CwAMAA0ADgAPABAAEgAVABYAFwAZABcAFwAXABcAFgAYABgAGAAYABgAGQAaABgAGAAZ
ABkAFwAXABkAGQAZABkAGQAaABoAGgAbAB0AHQAdAB4AHgAhACEAIQAjACEAIQAhACAA
IgAjACQAJQAnACkAKgAqACsALAAtAC8ALwAwADEAMgA2ADoAPAA+AEIARgBKAEsATgBQ
AFIAVQBWAFkAXABfAGIAZABmAGgAagBtAG8AcgB0AHQAdQB1AHMAdAB0AHQAdAB0AHUA
dQBzAHEAcABuAGkAZwBmAGQAYABfAFwAWABSAE4ASgBHAEUAPwA9ADkANwAyAC0AKAAl
ACIAHwAcABoAFwATAA8ADAAKAAgABQAFAAQAAgABAAEA/v/9//3//P/8//r/+v/3//b/
9v/3//b/9f/0//P/9v/2//f/+P/4//j/+P/4//j/+P/4//n/+v/6//r/+f/7//v//f/9
//v/+//8//z//f/9//7////9//3//f/9////AAABAAEA/////////////////////wAA
AQABAAEA//////////8AAP////8AAP////////3////+//7//f/9//3//f/7//3//f/9
//3/+v/3/wEAAQD9//v/+f/1//T/9//4//n/+P/4//j/+P/2//b/9v/1//P/9P/0//T/
9P/z//L/8f/1//P/8P/y//L/8v/y//H/8P/v/+3/7//v/+//7//x//P/9f/2//b/9//4
//j/9//3//b/9v/1//X/9f/3//r/+v/5//n/+v/3//T/9P/2//X/8v/x/+//7f/s/+v/
6v/p/+n/6f/n/+f/5//p/+3/7v/u/+7/8P/w/+7/7f/q/+j/5//n/+j/6P/o/+f/6P/o
/+f/5//l/+b/5v/l/+X/5f/m/+b/6P/p/+n/6f/n/+f/5//q/+r/6f/p/+v/7P/u//H/
9/8AABIALQBHAFkAbAB6AH4AgACEAIAAcwBkAEcACQC6/4H/YP8//yP/G/8l/y7/Of9J
/13/cv+H/5z/sf/F/9P/3v/h/+P/5//t/+7/7f/t/+3/7//v/+//8P/v//D/8f/z//X/
9f/1//X/+P/6//r/+v/4//j/+f/6//j/+P/5//n/+//7//3//f/9//3//f/+/wAAAAAB
AAMAAwADAAQABAAGAAcACAALAAwADQAOAA4AEgATABQAFQAZABsAHAAcAB4AIAAiACUA
KQAqACsALAAwADQANgA4ADoAPgBCAEMARgBIAEoATQBQAFMAVgBZAF0AYABjAGYAaQBr
AGwAbgBvAHAAcgBzAHUAdgB2AHYAdgB2AHcAdwB2AHUAdQB0AHEAbwBuAGwAaABnAGQA
YABcAFgAVABRAE0ARwBFAEEAPgA6ADYAMgAuACwAKgAoACUAIQAcABcAFgAUABIADwAL
AAoACAAHAAcABAADAAMAAgACAAAAAAD///7//v////3//f/9//3//f/8//z//P/8//z/
/P/8//7//v/+/////v/+//7//f/9//3///////3//f/+//7/+v/5//n/+f/2//X/9P/z
//L/8v/y//H/7//v/+//7//t/+3/7f/t/+3/7f/s/+v/6f/p/+n/6f/m/+X/5f/m/+f/
5//n/+X/5f/k/+T/4//j/+P/4//h/+H/4f/h/+H/3//b/+T/4//i/+H/4P/d/9n/2//b
/9v/2P/Y/9j/2P/Y/9j/2P/X/9f/2P/Y/9j/2P/X/9b/1f/T/9P/1P/V/9f/1v/W/9X/
1P/S/9L/0v/S/9T/1P/U/9P/0//T/9P/0//U/9X/1v/W/9b/1//Y/9j/1//X/9b/1v/U
/9X/1v/Z/9r/2v/Z/9n/2P/V/9L/0v/S/9H/zv/N/8v/yf/I/8f/xP/D/8P/w//D/8P/
w//F/8n/yv/K/8r/yP/I/8b/xf/G/8T/w//D/8P/wv/B/7//wP/A/7//v/+//8D/wP+/
/7//v//A/8D/vv+//7//v//B/7//wf/C/8D/wf/B/7//wP/C/8f/0//s/woAJwA9AFUA
bgCAAJIAqACyAKoAjwBYAAMAqf9k/zX/DP/x/u/++f4D/wz/Hf83/1H/Zv97/5L/p/+z
/7n/vP+9/73/v//D/8P/w//E/8X/w//D/8P/xP/F/8b/x//J/8n/yf/J/8n/yv/M/8z/
zP/O/87/z//Q/9D/0P/R/9H/0f/R/9P/0//V/9X/1f/W/9T/1P/V/9f/1//X/9j/2P/a
/9v/3P/f/+D/4f/i/+L/4//j/+P/4//l/+f/6P/o/+z/7v/w//P/9f/2//f/+P/8/wAA
AgAEAAYACgAOAA8AEgAUABYAGQAcAB8AIgAlACkALAAvADIAMwA1ADYAOAA9AD4AQABB
AD8AQABAAEAAPgA+AD8APwA9ADsAOgA4ADUAMwAyADAAKgApACYAIgAeABoAFgATAA8A
CQAHAAMA/f/4//P/7v/r/+j/5f/i/97/2//X/9P/0P/O/8z/yf/H/8b/xP/D/8H/vv+9
/73/vv++/7z/vP+7/7r/uv+7/7n/uf+5/7n/uf+4/7j/uP+6/7r/uv+6/7j/uP+4/7n/
uv+6/7r/uf+5/7n/u/+7/7v/u/+8/7z/u/+7/7z/vf+9/73/vf+9/73/vv+//7//v/+/
/7//v/+//7//v/+//8D/wf/B/8H/v/+//7//v/++/73/vf++/7//v/+//73/vf+8/7z/
u/+9/73/vf+7/7v/u/+7/7v/uP+1/7//v/+8/7v/uv+3/7f/uf+5/7n/tv+2/7b/tv+2
/7b/tv+1/7X/tv+2/7b/tv+1/7T/s/+z/7P/tP+1/7X/tP+0/7H/sv+w/7D/sP+w/7L/
sv+y/7H/sf+x/7H/sf+z/7X/t/+4/7b/t/+4/7j/t/+3/7b/tv+4/7n/uv+9/7z/vP+7
/7v/uP+1/7L/sv+y/7H/rv+t/63/q/+q/6n/qv+p/6n/qf+r/6v/q/+t/7L/tP+1/7b/
uv+8/7z/vf+9/7z/vP+9/7//wP/B/8H/wf/C/8L/w//E/8b/x//H/8n/yf/K/8r/yv/L
/8v/y//L/8//z//O/87/zf/N/9H/1P/W/9//8f8OACwASQBhAHkAjACeALIAvgC8AKgA
fQAwANP/hf9W/yv/Cv8B/wv/Ff8d/y7/Rf9f/3f/jP+l/7z/zf/X/9//4v/l/+X/5//r
/+3/7f/u/+//7//v/+//8P/0//b/+P/7/wUADwAZACMAJQAoACkAKgAqACoAKwAsACoA
KgArACsAKQApACsAKwAtAC0ALQAuAC4ALgAvADEAMQAxADIAMgAzADMAMwA1ADgAOQA6
ADoAPgA/AEAAQQBEAEcASQBKAE0AUABTAFcAWwBcAF0AXgBiAGgAbABwAHQAeAB8AH0A
gQCEAIcAiwCPAJMAlwCbAJ8AogClAKgArACvALEAtAC4ALoAvQC/AMEAwgDCAMIAwQDC
AMQAxQDEAMMAwwDCAMEAvwC+ALwAtgC1ALIArgCqAKYAogCfAJ0AlwCVAJEAjwCKAIUA
gAB+AHwAegB4AHYAcwBvAGsAaABmAGQAYQBdAFwAWgBZAFQAUABOAE0ASQBIAEUARABA
AD4APQA9ADsAOQA3ADUAMwAyADIAMgAwADAAMAAwAC4ALgAuAC8ALwAuAC0AKwApACkA
KwArACkAKQAqACoAKgArAC0ALwAvAC8ALwAvADEAMgAzADMAMwAzADMAMwAxADEAMQAx
ADIAMwAzADMAMwAzADMAMwAwAC8ALwAwADAALwAuACsAKwAqACoAKQApACkAKQAnACcA
JwAnACcAJAAhACsAKwAnACUAIwAfABsAHQAdAB0AGgAaABoAGgAZABgAFwAVABMAFAAU
ABQAEgARABAADwARABEAEgARAA4ADgAOAA4ADgAOAA4ADgANAA8ADwAPAA8ADgAPABAA
EAAQABEAEgASABEAEQAQABAADgAPABAAEwASABIAEQARAA4ACwAIAAgABgAFAAIAAQD9
//v/+v/5//f/9f/0//P/8f/x//H/8//3//j/+P/4//r/+v/4//f/9P/y//H/8f/y//L/
8v/x//D/8P/v/+//7f/u/+7/7f/r/+v/7P/s/+7/7//v/+//8f/x//H/8v/0//X/9//7
//z//P///wkAGAAsAEUAYQB5AJAAnACgAJ4AoACWAIMAdABPAAMAsv99/1r/Mf8d/x//
Jf8q/zX/Rf9b/3b/kf+k/7f/yf/Z/+b/6//t//H/9//3//f/+P/5//n/+f/5//r//f/+
////AQADAAMAAwADAAQABgAGAAYABAAEAAUABgAGAAYABwAHAAUABQAHAAcABwAHAAcA
CAAIAAgACQALAAsACwAMAAwADQANAA0ADwASABMAFAAUABYAFwAYABkAGQAbABwAHAAc
AB4AIAAjACcAKAApACoALAAwADIANAA2ADoAPgA/AEAAQgBEAEcATABPAFIAVQBZAFwA
XwBiAGEAYwBkAGYAZwBoAGoAawBrAGwAbABsAGwAbABtAG0AaQBnAGYAZABjAGEAYABe
AFgAVwBUAFAATgBKAEYAQwBBADsAOQA1ADMALgApACQAHwAcABkAFgAUABEADQAJAAYA
BAACAP///f/8//r/+f/3//T/8//z//D/8P/u/+7/7f/s/+z/7f/s/+v/6v/p/+n/6P/o
/+j/6P/o/+j/6P/o/+j/6P/p/+j/6P/o/+f/6f/p/+v/6//r/+v/7P/s/+r/6f/p/+n/
6f/p/+n/6f/p/+r/6//r/+v/6//r/+v/6//r/+v/6//q/+v/6//r/+v/6//r/+v/6v/p
/+n/6v/q/+n/6P/l/+f/5v/m/+X/5//n/+f/5f/j/+P/4//j/+D/3f/n/+f/5P/j/+L/
3//d/9//3//f/+D/4P/g/+D/3v/e/97/3f/b/9z/3P/c/9z/2//a/9n/2f/Z/9r/2//X
/9j/2P/Z/9j/2P/Y/9j/2P/W/9b/1v/V/9X/1f/V/9X/2P/Z/9r/2v/Y/9n/2v/a/9v/
2//a/9r/2P/Z/9r/3f/c/9z/2//b/9z/2f/W/9b/1P/T/9D/z//P/83/zP/L/8r/yf/J
/8n/yP/H/8b/x//N/87/zv/O/9D/0P/O/83/y//I/8b/xf/G/8b/xv/F/8T/xP/D/8P/
wf/C/8L/wf/B/8H/wv/C/8L/w//D/8P/wf/B/8P/wP/A/8P/xf/F/8j/yv/L/9H/3P/u
/wcAIwA7AE4AXgBeAFYAUgBMAD8ANAAbAOH/lP9V/zD/D//x/un+8/7+/gv/Hf8z/0r/
Xf9w/4X/nf+t/7b/uv+9/8L/yf/J/8n/yv/L/83/zf/N/87/z//Q/9H/0//T/9P/0//T
/9T/1v/W/9b/2P/Y/9n/2v/a/9r/2//b/9v/2//d/93/3f/d/93/3v/e/97/3//h/+H/
4f/i/+L/4//j/+P/5f/k/+X/5v/m/+r/6//s/+3/7f/v//D/8P/y//T/9v/5//n/+v/7
//z//v8CAAQABgAIAAwAEAARABQAFgAYABsAHgAhACQAJwAqACwALgAwADMANQA2ADgA
OwA8AD4APwA/AEAAQABAAEAAQABBAEEAQQA/AD4APAA5ADcANgA0ADIAMQAuACoAJgAi
AB4AGwAXABEADwALAAUAAAD7//b/8f/u/+v/6P/m/+P/3//b/9n/1v/T/8//y//K/8j/
x//F/8L/wf/B/77/vv+8/7z/uf+4/7j/uf+4/7f/tv+1/7f/tv+2/7b/uP+4/7j/uP+4
/7j/uP+5/7j/uP+4/7f/uf+5/7v/u/+8/73/v//A/7//v//A/8H/wf/B/8H/wf/B/8L/
w//D/8X/xf/F/8X/xf/F/8X/xf/G/8f/x//H/8f/x//H/8f/yP/H/8f/yP/L/8v/y//J
/8v/yv/K/8n/y//L/8v/yf/L/8v/y//L/8r/x//R/9H/zv/N/8z/yf/H/8n/yf/J/8j/
yP/I/8j/yP/I/8j/x//H/8j/yP/I/8b/xf/E/8P/xf/F/8b/x//H/8b/xv/F/8X/xf/F
/8X/xv/F/8T/w//C/8L/wv/C/8H/w//D/8P/w//E/8X/xv/G/8b/x//I/8j/xf/F/8T/
xP/G/8f/yP/L/8z/zP/L/8v/yv/H/8T/xP/E/8P/wP+//73/u/+6/7n/uv+5/7n/uf+3
/7f/t/+5/73/vv++/77/vv++/7z/u/+4/7b/tf+1/7b/tv+2/7X/tP+0/7P/s/+1/7b/
tv+1/7f/t/+4/7j/uP+5/7n/uf+3/7f/t/+4/7j/uf+3/7f/uP+6/8H/z//m/wQAIwA9
AFMAaAB2AIgAnACmAJwAfQBAAOn/kf9S/yf/AP/n/uf+9f7//gr/H/85/0//Yv97/5L/
of+t/7X/uP+3/7f/uf+9/73/vf++/7//v/+//7//wP/B/8L/w//F/8P/w//D/8P/xP/G
/8b/xv/G/8b/x//I/8j/yP/J/8n/x//H/8n/yf/K/8v/zP/O/8z/zP/N/8//z//P/9D/
0P/T/9P/0//V/9T/1f/W/9b/2P/Z/9r/2//d/9//4P/g/+L/5P/m/+n/6f/q/+v/7P/w
//T/9v/4//j//P8AAAEABAAGAAgACwAOABEAFAAXABkAHAAfACIAIwAlACYAKAApACoA
LAAtAC0ALgAuAC4ALAAsAC0ALQArACkAKAAmACMAIQAgAB4AGAAXABQAEAAMAAgABAAB
APv/9f/z/+//6//m/+H/3P/X/9T/0f/O/8r/x//D/7//vP+6/7j/tf+z/7L/sP+v/6//
rP+r/6v/qP+o/6b/pv+l/6T/pP+l/6T/o/+i/6H/o/+i/6L/ov+g/6D/oP+g/6D/oP+g
/6H/ov+i/6L/of+h/6H/o/+j/6H/of+i/6L/o/+j/6T/pf+k/6P/ov+h/6H/ov+j/6P/
of+h/6H/of+h/6H/of+h/6D/of+h/6H/n/+f/5//n/+g/5//n/+g/5//n/+f/53/nf+c
/5z/m/+b/5v/m/+Z/5v/m/+b/5v/o/+p/7z/xf/P/9n/4//r//L//f8GAA8AFgAcACIA
KAAsADAANAA3ADwAQABDAEYASQBLAE0ATwBRAFMAVgBZAFoAWgBbAFsAXABdAF4AXwBh
AGAAZABmAGQAZABkAGQAZgBmAGYAZQBlAGUAZQBlAGYAZwBoAGgAagBrAGwAbABtAG0A
bABsAG4AbwBwAHMAcgByAHEAcQBuAGsAaABoAGYAZQBiAGEAXwBdAFwAWwBaAFkAWQBZ
AFkAWQBZAFsAXgBeAF0AXABcAFwAWgBZAFYAVABTAFMAVABUAFQAUwBSAFIAUQBRAFEA
UgBSAFEATwBPAFAAUABQAFEAUQBRAE8ATwBRAFAAUABPAE8ATwBQAFQAWQBlAHwAnAC3
ANEA6wD+AAwBIAEwATIBJAEHAcgAawAVANr/sf+I/3H/d/+B/4n/mP+v/8f/3f/y/wsA
IgAzAD0AQwBGAEUARQBHAEsATABLAEsASwBLAEsASwBMAEsATABNAE8ATwBPAE8ATwBO
AFAAUABQAE4ATgBPAFAAUgBSAFMAUwBRAFEAUwBTAFUAVQBVAFYAVgBWAFcAWQBbAFsA
XABcAFsAWwBbAF0AXgBfAGAAYABkAGUAZgBnAGcAaQBqAGoAbABuAHAAcwB1AHYAdwB4
AHoAfgCAAIIAggCGAIoAiwCPAJIAlQCZAJoAnQCgAKMApQCoAKsArgCxALMAtAC2ALgA
uAC5ALkAuwC8ALwAvAC8ALwAvQC9ALsAuQC4ALYAswCxALAArgCqAKkApgCiAJ4AmgCW
AJMAjgCHAIQAfwB9AHgAcwBuAGkAZgBjAGAAXABZAFUAUQBOAEwASgBHAEcARgBEAEMA
QQA+AD0APQA7ADoANwA2ADcANgA2ADcANwA3ADcANwA1ADQANAA0ADYANgA2ADYANgA2
ADYANwA4ADgAOAA3ADUANQA3ADcAOAA5ADsAPAA9AD0APgA/AD0APQA9AD0APwBAAEEA
QQBBAEEAQQBBAD8APwA/AD8APgA/AD8APwA+AD0APAA7ADwAOwA7ADwAOwA7ADsAOQA7
ADoAOgA5ADsAOwA7ADkAPQA/AEEAQwBAAD0ARwBHAEQAQwBCAD8APQA/AD8APwA+AD4A
PgA+ADwAPAA8ADsAOQA6ADoAOgA8ADsAOgA5ADcANwA4ADkAOwA6ADoAOQA1ADMANgA0
ADQANAA0ADQANAA0ADMAMwAzADMAMwA2ADcAOAA4ADgAOQA6ADoANwA3ADYANgA4ADkA
OgA9AD4APgA9AD0APAA5ADYANgA0ADMAMAAvAC0AKwAqACkAKAAnACcAJwAnACcAJwAp
AC8AMAAwADAALwAuACsAKQAoACYAJQAlACgAKAAoACcAJgAmACUAJQAjACQAJAAjACUA
JQAmACYAJAAlACUAJQAhACMAIwAkACYAKQArAC8AMAA0ADsAQwBUAGoAhwChALkAyADO
AM4AzgDIALoApwCOAFMAAQDC/5//ev9X/1P/Wf9d/2T/c/+H/5//tv/L/97/9f8JABUA
HgAhACEAIwAnACgAJwAnACcAJwAnACcAKAArACwALQAvAC4ALQAsACsALQAwADEAMgAy
ADIAMwA0ADQANAA1ADUAMwAzADUANQA2ADcAOAA6ADgAOAA5ADsAOwA7ADwAPAA9AD0A
PQA7AA==
         </WaveFormData>
      </LeadData>
      <LeadData>
         <LeadByteCountTotal>10000</LeadByteCountTotal>
         <LeadTimeOffset>0</LeadTimeOffset>
         <LeadSampleCountTotal>5000</LeadSampleCountTotal>
         <LeadAmplitudeUnitsPerBit>4.88</LeadAmplitudeUnitsPerBit>
         <LeadAmplitudeUnits>��V</LeadAmplitudeUnits>
         <LeadHighLimit>2147483647</LeadHighLimit>
         <LeadLowLimit>268435456</LeadLowLimit>
         <LeadID>V3</LeadID>
         <LeadOffsetFirstSample>0</LeadOffsetFirstSample>
         <FirstSampleBaseline>0</FirstSampleBaseline>
         <LeadSampleSize>2</LeadSampleSize>
         <LeadOff>FALSE</LeadOff>
         <BaselineSway>TRUE</BaselineSway>
         <ExcessiveACNoise>FALSE</ExcessiveACNoise>
         <MuscleNoise>FALSE</MuscleNoise>
         <LeadDataCRC32>3461730185</LeadDataCRC32>
         <WaveFormData>
AwADAAQABQAGAAgACQAMAAwADAALAAoACwAMAAwADQANAA0ADgAPAA0ACwAKAAgABAAD
AAAA//8DAAcACQALAAwACwAMAAsADAAKAAsACwANAA0ADQAQABMAEwATABMAEgARAA4A
CgAEAP7/+v/3//X/8//x/+//7f/s/+r/6P/o/+j/6P/o/+f/5v/l/+X/4//j/+T/5P/l
/+L/4f/f/97/2v/Y/9r/2v/f/+f/9f8PADkAZACQAMEA8QAXAUABawGAAYABgwFzAS0B
wABUAPz/qv9p/0//Rv89/zn/Qf9T/2z/gf+S/6X/t//H/9P/2f/a/9v/2//d/+D/4f/j
/+T/5v/o/+r/7v/u/+7/7//u/+z/6v/o/+j/6v/r/+z/7f/u/+3/7f/u/+3/6//q/+r/
7f/t/+7/7v/t/+//8P/x/+7/7v/u/+7/8P/w//L/8v/x//P/9P/2//b/9//3//b/+f/7
//z//v/9//7///8BAAMABQAFAAcACQAMAA4ADwARABUAFwAaAB4AIQAkACgAKgAtADEA
NAA5AD8ARQBKAFgAZQByAH0AggCFAIgAigCNAI8AkgCVAJUAlgCWAJYAlgCWAJYAlgCW
AJUAlACRAI8AjACHAIQAgQB+AHsAdgBzAG8AawBoAGEAXABYAFQATQBIAEQAPQA6ADcA
NAAwAC4AKgAnACMAHwAcABkAFwAVABIADgALAAkABwAGAAUABAAEAAQAAwAAAP///v/+
//7//f/9//3//f/9//3//f/8//v/+//8//r/+v/6//v//f/9//3//f//////AQABAAEA
AQAAAAAAAQABAAEAAwAFAAQABAAFAAQAAwACAAEAAgAEAAQABQAFAAUABAAEAAYABwAH
AAkABgAFAAUABAABAAEAAQABAAMABAAEAAMAAwADAAMAAgABAP///v/9//v/+//6//r/
/P/8//z//P/7//v/+v/6//r/+v/5//n/9//3//b/9f/z//P/8//y//P/9f/2//b/8//y
//H/8P/x//H/8v/z/+//7f/y//H/8P/v/+7/8P/v/+//7//q/+f/5f/j/+H/4P/e/97/
3v/e/93/3P/Z/9j/1v/V/9T/0//T/9P/0//T/9T/1P/Z/9//4//p/+v/7f/t/+3/7f/r
/+v/6f/p/+b/5v/l/+T/4//i/+T/6f/p/+n/6f/r/+v/6f/m/+P/4P/f/9//3//f/9//
3//e/97/3f/c/9r/2v/a/9r/2v/a/9r/2//b/9v/3P/c/9//3P/b/9v/3P/a/9r/1v/U
/9X/2//j//H/CwA0AFwAhQCvANkA+gAfAUgBYAFlAWcBWQEcAboAVAAEALX/bf9I/z//
Of81/zf/SP9j/3z/jf+h/7X/x//T/9j/2f/Z/9v/2v/b/93/3v/c/9z/3P/e/9//4P/i
/+L/5P/k/+T/5v/l/+X/5f/l/+X/5f/m/+j/6v/p/+n/6v/p/+n/6v/q/+n/6//s/+3/
7f/u/+//8P/u/+7/8P/w/+//8f/y//T/8//1//b/9v/3//n/+v/8//v//P/9////AQAD
AAMABQAHAAoADAANAA8AEwAVABgAHAAfACIAJgAqAC0AMQA0ADcAOwA/AEIARwBLAE8A
UQBUAFcAWgBcAF0AXwBiAGUAZwBoAGgAaABoAGgAaABoAGgAZwBmAGMAYgBgAFwAWgBX
AFQAUQBMAEoARQBAADwANQAwACwAKAAiAB4AGwAVABIADwAMAAgAAgD+//v/9//z//D/
7f/r/+n/5v/i/9//3v/d/93/3f/Y/9j/2P/X/9b/1f/U/9T/0v/R/9H/0f/R/9H/0f/R
/9L/0f/R/9L/0P/Q/9D/0f/R/9H/0f/R/9P/0//V/9X/1f/V/9T/1P/V/9X/1f/X/9f/
1v/W/9f/2f/Z/9n/2f/Y/9r/2v/b/93/3f/c/9z/3P/d/93/3//d/93/3v/e/93/3f/d
/93/3f/e/97/3f/f/9//3//e/97/3f/d/93/3f/d/9z/3P/c/9z/3P/c/9z/2//Z/9j/
2P/Y/9f/1//Z/9n/2P/X/9X/1f/V/9T/1P/V/9X/1P/U/9T/1P/U/9b/1f/V/9X/0//T
/9P/0//V/9T/0v/S/9L/0v/S/9H/0f/R/9P/0//U/9X/1//Y/9j/2v/Z/9r/2v/a/9z/
3P/b/9v/2//b/9z/3f/d/93/3v/e/9//3//d/93/3//f/93/2//X/9X/1f/T/9P/0P/Q
/8//z//P/8//0v/X/9f/1//X/9f/1//V/9L/0//Q/8//z//N/83/zf/N/8z/zP/L/8r/
xv/E/8L/wP+8/7r/uP+3/7T/s/+z/7L/sf+w/6//q/+q/6b/ov+e/57/nf+j/7H/y//z
/x4ASAB5AK8A4wAcAVUBfgGMAYsBcQErAcAASgDk/4r/Pf8V/xL/D/8N/xn/Pf9e/3P/
iP+f/7P/wf/J/8v/zP/N/83/z//O/8//0f/S/9L/0v/S/9T/0//U/9b/1v/Y/9j/2P/a
/9v/2//b/9v/3f/d/97/4P/e/93/3f/e/+H/4f/i/+L/4//l/+b/5//n/+j/6f/q/+r/
6v/s/+z/7f/v//D/8v/z//X/9v/2//f/+f/6//z//f/+////AQAFAAcABwAJAAsADgAQ
ABEAEwAXABkAHAAgACMAJgAqAC4AMQA1ADgAPABBAEYASgBOAFEAVABVAFoAXQBgAGIA
ZQBnAGoAbQBtAG4AbgBuAG4AbgBuAG4AbABrAGoAZwBoAGYAYgBgAFsAWABVAFAATABH
AEIAPgA3ADIALgAqACQAIAAdABcAEAANAAoABgACAP7/+//3//X/8v/v/+3/7P/q/+f/
5f/l/+P/4v/h/97/3v/e/93/3P/b/9r/2v/a/9n/2f/Z/9n/2f/Z/9n/2P/X/9f/2P/Y
/9j/2P/Z/9n/2f/Z/9n/2f/Z/9v/2//b/9v/2v/a/93/3f/d/9//3//e/97/3//f/9//
3//f/+D/4v/i/+P/4//j/+L/4v/i/+P/4//l/+P/4//k/+T/4//j/+P/4//j/+T/5P/j
/+P/4//j/+L/4P/f/9//3//h/+H/4P/g/+D/4P/g/+D/4f/h/+D/4P/e/97/3f/d/93/
3f/c/9v/2//b/9v/2v/a/9v/2//a/9r/2v/a/9r/2P/X/9f/1//W/9f/2P/Z/9f/2P/Y
/9j/2P/Y/9j/1//X/9f/2f/Z/9r/2//b/9z/3P/e/9//4P/g/+D/4P/g/9//3//h/+H/
4v/j/+X/5f/m/+b/5f/l/+P/4//h/+H/3//d/9n/1//X/9X/1f/S/9L/0f/S/9P/1P/Y
/9n/2f/Z/9n/2f/Z/9f/1P/T/9D/z//P/9H/0f/R/9H/zv/O/83/zP/O/87/zv/O/87/
zv/O/8//z//P/9D/0P/N/8z/zf/N/8r/yP/I/8b/xP/H/9P/6f8NADcAYACSAMcA+QAt
AWQBkQGmAagBlwFdAfcAggAeAMT/cv8//zf/Nv8x/zX/Sf9f/3L/if+k/7f/wf/L/9H/
0//V/9X/1P/V/9X/1f/W/9b/1v/W/9b/2P/Z/9r/3P/c/9r/2v/a/9z/3f/d/93/3f/d
/93/3v/g/+L/4f/h/+L/5f/l/+b/5v/m/+f/5//n/+T/5P/k/+T/5v/o/+z/7v/t/+//
8P/y//P/9f/2//b/9//5//r//P///wAAAQADAAUABwAHAAkADQAQABIAEwAVABkAGwAe
ACAAIwAmACoAMAAzADcAOgA8AEEARgBKAE0AUQBVAFcAWABbAF4AYABhAGMAZgBpAGkA
agBqAGoAagBqAGoAagBoAGcAZgBjAGIAYABcAFoAVQBSAE8ASgBGAEEAPAA4ADEALAAo
ACQAHAAYABUADwAIAAUAAgD+//z/+P/1//H/7f/q/+f/5f/k/+L/3//d/93/2//a/9n/
2P/Y/9j/1//U/9P/0v/S/9L/0f/R/9H/z//P/8//z//P/8//0P/S/9L/0v/S/9P/0//T
/9P/0//T/9P/1f/V/9X/1f/U/9T/1//X/9f/2f/b/9r/2v/b/9z/3f/e/9//4P/i/+L/
4//i/+H/3//e/+H/4//k/+f/7P/v//P/9v/4//n/+v/7//v//P/8//v/+f/5//n/+P/6
//n/+f/5//n/+f/4//j/+P/4//j/+P/4//f/9f/0//P/9P/0//X/8//z//L/8f/z//P/
8//y//H/8f/w/+7/7//w//H/8v/w/+//7//v/+//7//x//P/8v/w//D/8P/w//D/7//v
/+//8f/x//L/8//z//T/9P/2//n/+v/6//r/+P/4//f/9//5//n/+v/7//3//f/+//7/
/f/9//v/+//6//n/9v/z//H/7//v/+3/7//s/+z/6//r/+v/6//u//H/8f/x//H/8P/v
/+z/6P/p/+b/5f/l/+X/5f/l/+X/5P/k/+P/4v/k/+T/5P/k/+b/5v/m/+f/5f/l/+b/
5v/j/+T/5//l/+L/4v/i/+L/5P/t//f/CQAnAFEAeACiAM8A9wAZAT4BYQFuAWoBaQFV
AQUBlgA2AOb/mP9h/0//Rv87/zf/Qf9X/3L/if+e/6//wf/P/9v/4f/j/+P/4v/j/+T/
5f/n/+j/6P/o/+j/6v/v//L/9v/4//3/AgAHAA4ADwAPAA8ADwATABMAFAAWABgAFwAX
ABgAFwAXABgAGAAYABkAGQAZABcAGAAZABoAGwAcAB8AIAAhACMAJAAmACQAJQAlACQA
JwApACoALAAtAC4ALwAxADQANQA0ADUANwA6ADwAPQBBAEUARwBKAE4AUQBUAFgAWgBd
AGEAZABlAGkAbQBwAHMAdwB7AH0AggCFAIgAigCKAIsAjQCPAJAAkACPAI4AjACMAIwA
jACKAIkAiACFAIIAgAB8AHoAdwB0AHEAbABmAGEAXABYAFUAUABMAEgARABAAD0ANwAy
AC8ALAAoACIAHgAbABcAFwAUABEADwAKAAYAAQD9//j/9f/z//H/7f/s/+v/6f/l/+P/
4f/g/9//3f/c/9v/2//b/9v/2//Y/9f/1//Y/9f/1v/V/9X/1f/V/9X/1f/V/9X/1//X
/9n/2f/Y/9j/4P/l/+r/8f/x//D/8P/x//P/8//z//P/8//0//P/8//z//P/8v/y//L/
8//z//X/9P/z//P/8v/x//H/8f/x/+//8P/w/+//7//v/+//7v/s/+v/6//r/+3/7f/s
/+z/6f/o/+f/5v/m/+X/4//i/+H/4v/i/+P/4//j/+L/4f/g/9//3v/c/9z/3f/d/9z/
3P/c/9z/3P/e/9v/2v/a/9r/2v/a/9b/0//R/8//zf/L/8r/yf/H/8j/yP/K/8z/zv/P
/9D/0v/S/9H/0f/P/8//0P/R/9X/1f/W/9b/0//T/9H/0f/S/9P/0v/R/83/y//L/8n/
x//E/8T/w//D/8P/w//G/8n/yf/J/8n/y//L/8n/xv/D/8D/v/+//7//v/+//7//vP+8
/7v/uv+6/7r/uv+6/7j/uP+4/7n/u/+7/7z/vP+7/7j/uf+5/7r/uv+2/7T/tP+1/7n/
wf/P/+v/FAA8AGEAjwC7AOAABwEwAUYBSQFLATsB/ACWADIA3v+P/0n/Jv8d/xv/F/8d
/zD/R/9e/3H/hf+b/6n/s/+3/7n/uv+9/8H/w//G/8j/zv/S/9b/3P/e/+D/4//k/+b/
5v/m/+j/6//r/+v/6//r/+v/7P/u/+7/7f/t/+7/8f/x//L/8v/x//P/9P/1//f/+P/5
//r/+P/4//r/+v/5//v//P/+//3///8AAAAAAQADAAQABgAHAAgACQALAA0ADwAPABEA
FQAYABoAGwAdACEAIwAmACkAKwAtADAANgA5AD0AQABCAEcATABQAFUAWQBdAF8AYgBl
AGgAagBrAG0AcABzAHUAdgB2AHYAdgB2AHYAdgB2AHUAdABxAHAAbgBqAGgAZQBiAF8A
WgBYAFMATgBKAEUAQAA8ADgANAAwAC0AJwAiAB8AHAAYABIADgALAAcABQACAP///f/7
//j/9P/x//H/7//u/+3/6v/q/+r/6f/o/+f/5v/m/+b/5f/l/+X/4//j/+P/4//i/+H/
4f/i/+P/5P/l/+f/5f/l/+X/5f/j/+P/5f/l/+b/5//n/+j/6f/p/+n/6//r/+r/6v/r
/+3/7f/t/+3/7v/w//D/8f/v/+//7v/u/+7/7//v//H/7//v//D/8P/v/+//7//v//H/
8v/y//H/7//v/+//7v/w/+//7//v//H/8f/w//D/7//u/+3/7P/t/+3/7P/s/+z/7P/r
/+v/6//r/+r/6f/r/+v/6//q/+j/6f/p/+j/5//m/+X/5P/i/9//3f/b/9n/2f/X/9f/
1v/U/9T/1P/U/9L/0f/R/9H/0f/R/9L/0//T/9T/1P/W/9X/1v/W/9b/1v/W/9X/1f/V
/9X/1v/X/9f/1//Y/9j/1//X/9X/1f/V/9X/0//R/83/y//L/8n/yf/G/8b/xf/F/8X/
xf/I/83/zf/N/83/y//L/8n/xv/F/8L/wf/B/8H/wf/B/8H/wv/E/8X/xv/K/87/0v/W
/9j/2P/Y/9n/2//b/9z/3P/b/9z/2//b/9r/1v/S/9D/zv/P/9f/6f8JADMAXgCMAL8A
9QArAWIBmQG6AcQBvwGZAUcB0gBeAP7/ov9h/0f/RP8//zv/R/9f/3b/i/+g/7f/yf/V
/9v/3//f/9//3v/f/97/3//h/+L/4v/i/+L/5P/j/+T/5v/m/+T/5P/k/+b/6f/p/+n/
6f/p/+n/6v/s/+7/7f/t/+7/7//v//D/8P/x//P/9P/1//P/9P/1//b/9v/2//j/+P/7
//3//v8AAP//AQACAAIAAgADAAMABAAGAAgACgANAA8AEQARABMAFQAYABoAGwAfACMA
JQAoACoALQAwADQAOAA7AD8AQgBEAEkATgBSAFYAWQBcAF0AYgBlAGgAagBtAG8AcgB1
AHUAdgB2AHYAdAB0AHQAdAByAHEAcABtAGwAagBmAGQAYQBeAFsAVgBSAE0ASABEAD0A
OAA0ADAAKgAmACMAHQAYABUAEgAOAAgABAABAP3//f/6//f/9f/1//L/7v/r/+n/5//m
/+X/5P/k/+T/4//i/+H/4P/g/+D/3//f/9//3//f/9//3//e/93/3f/e/97/3v/e/9//
3//f/9//3//f/9//4f/h/+P/4//i/+L/4f/h/+H/4//l/+T/5P/l/+f/5//n/+f/5v/o
/+j/6f/p/+n/6P/o/+j/6f/p/+v/6f/p/+r/6v/p/+n/6f/p/+n/6v/q/+n/5//n/+f/
5v/o/+f/5//n/+f/5//m/+b/5P/k/+T/5P/l/+X/5P/k/+L/4v/h/+H/4f/h/+D/3//f
/9//3//e/97/3//f/97/4P/g/+D/4P/e/93/3f/d/9//4f/f/93/3v/c/9z/3P/c/97/
3f/d/93/3//f/+D/4f/j/+T/5P/m/+X/5v/m/+b/5v/m/+X/5f/n/+f/6P/p/+v/6//s
/+z/6f/p/+f/5//n/+f/5f/j/+H/3//f/93/3f/a/9r/2f/b/9v/2//e/+H/4f/h/+H/
3//f/93/2v/b/9j/1//X/9X/1f/V/9X/1v/W/9X/1P/W/9b/1v/W/9b/1v/W/9f/1f/V
/9b/1v/V/9j/2f/V/9L/zv/M/87/0P/V/+H/+f8fAEkAdACkANkACwE/AXYBnQGuAa4B
lwFVAecAdAASALr/bv9L/0f/Qv89/0P/V/9v/4T/m/+y/8X/0//d/9//3//h/+H/4P/h
/+L/4//l/+b/5v/m/+b/6P/n/+j/6v/q/+r/6v/q/+z/7//v/+//7//z//P/9P/2//j/
9//3//j/9//3//j/+P/7//3//v///wAAAgAEAAYACAAIAAoACgALAA0ADgAQABEAEwAU
ABQAFwAZABoAHAAdAB4AHwAhACMAJQAlACcAKwAuADAAMQA1ADsAPwBEAEgASwBOAFIA
UwBVAFgAWgBdAGEAZQBoAGoAbQBwAHEAdgB5AHwAfgB/AIEAhACHAIcAiACIAIgAiACI
AIgAiACGAIUAhACBAH8AfAB3AHQAcQBuAGsAZgBiAF0AWABUAE8ASgBGAEIAPgA6ADcA
MQAsACkAJgAiAB8AHAAaABcAEwAQAA0ACwALAAgABAABAAEA///+//3/+v/6//r/+f/6
//n/+P/4//b/9f/1//X/9//3//f/9//4//f/9//4//b/9v/2//f/9//3//f/9//3//f/
+f/5//P/7//q/+b/5P/h/97/3f/b/9r/2v/b/9z/3f/e/9//4P/i/+L/4//j/+P/4v/i
/+L/4//j/+X/5f/l/+b/5v/l/+X/5f/l/+P/5P/k/+P/5f/l/+X/5P/k/+P/4//j/+P/
4//i/+L/5P/k/+T/5P/k/+P/4f/g/+D/4P/f/9//3//f/97/3f/f/9//3//e/97/3//f
/97/3v/e/97/3v/e/93/3//d/9z/3P/c/9z/3P/c/9v/2//b/93/3f/e/9//3//g/+D/
4v/j/+T/5P/k/+b/5v/l/+X/4//j/+T/5f/l/+X/5v/m/+X/5f/j/+P/5f/l/+P/4f/d
/9v/2//Z/9f/1P/U/9P/0//T/9P/1v/Z/9n/2f/Z/9v/2//Z/9b/1f/S/9H/0f/R/9H/
0f/R/9D/0P/P/87/zv/O/87/zv/M/8z/zP/N/8//z//Q/9D/0f/S/9H/0f/Q/9D/0P/S
/9L/0//Z/+f/+/8bAEAAZgCRAL8A5wAGASkBTAFWAVEBUQE5AeQAdAAUAMT/ef9J/zj/
Mf8p/yf/L/9C/13/dv+H/5n/q/+7/8f/zf/P/9D/0//T/9P/1P/U/9L/0v/S/9T/1f/W
/9j/2P/a/9r/2v/c/+X/6//x//f/9//3//j/+v/7//v//P/+//3//f/+//7//f///wAA
AQADAAQABQAGAAQABAAGAAYABwAJAAoADAANAA8AEAAQAA8AEQASABQAFQAWABcAGQAb
AB0AHQAfACMAJgAoACkAKQAtAC8AMgA2ADkAPABAAEMARQBIAEoATABRAFYAWgBfAGMA
ZwBpAGsAbQBvAHAAcQBzAHYAeQB5AHoAegB6AHoAegB6AHoAeAB3AHYAcwB0AHIAbgBs
AGcAZABhAFwAWQBVAFEATgBLAEYAQgA+ADgANAAxACsAJgAjACAAHAAYABQAEQANAAsA
CAAFAAMAAwAAAPz/+f/5//f/9v/1//D/8P/w/+//7v/t/+z/7P/s/+v/6//r/+n/6f/p
/+n/6v/p/+n/6v/o/+j/6P/p/+v/6//r/+v/7f/t/+//7//w//H/8f/y//L/8f/w//H/
8//y//L/8//1//X/9f/1//b/+P/4//n/+f/5//j/+P/2//f/9//5//n/+f/6//r/9//3
//f/9//1//b/9v/1//X/9f/1//T/9f/1//b/9//2//X/8//y//L/8v/y//L/8f/x//D/
8P/w//D/7//v//H/8f/w/+//7f/t/+3/7P/r/+v/6v/o/+n/6v/r/+z/6v/p/+n/6f/p
/+n/6f/p/+r/6P/o/+j/6P/o/+f/5//n/+f/5//o/+n/6f/q/+r/7P/t/+7/7v/u//D/
8P/v/+//7f/t/+7/7//x//H/8v/y//H/8f/v/+//7//v/+3/6//r/+n/6f/n/+X/4v/i
/+H/4f/h/+H/5P/n/+f/5//n/+j/6f/o/+b/5P/g/97/3f/d/93/3f/d/9z/3P/b/9r/
2v/a/9r/2v/c/9z/3P/d/93/3f/e/97/3f/a/9v/2f/a/9z/3P/Y/9r/3f/f/+v/+/8R
ADQAXgCFALMA3QD+ABkBOgFOAVMBWwFTARwBugBUAPz/q/9j/z7/Nf81/zP/Of9O/2X/
eP+L/6H/t//J/9P/2f/b/9z/3//g/+H/4//k/+T/5P/k/+b/5f/m/+j/6P/o/+j/6P/q
/+v/6//r/+v/7f/t/+7/8P/w/+//7//w//P/8//0//T/9P/1//X/9f/1//b/9//4//r/
+v/8//z//P/9//3//v/9////AAAAAAMABQAGAAgACQAKAAsADQARABMAEwAVABcAGgAc
AB0AHwAjACUAKAAsAC8AMgA2ADgAOwA/AEIARABJAE4AUgBVAFkAXQBfAGQAZwBqAGwA
bwBxAHQAdwB3AHgAeAB4AHoAegB6AHoAegB5AHgAdQB0AHIAbgBsAGsAaABlAGAAXABX
AFIATgBJAEQAQAA8ADQAMAAtACcAIAAdABoAFgASAA4ACwAHAAMAAAD9//v/+f/2//L/
7//t/+v/6v/p/+b/5v/m/+X/4v/h/+D/4P/e/93/3f/d/93/3f/d/93/3v/d/93/3v/e
/97/3v/f/9//3//f/9//3//f/+H/4f/h/+H/4P/g/+P/4//j/+X/5f/k/+T/5f/n/+f/
5//n/+j/6v/q/+v/7f/t/+z/7P/s/+3/7f/v/+7/7f/t/+z/7f/t/+3/7f/r/+z/7P/r
/+v/6//r/+r/6v/p/+n/6f/n/+f/5v/m/+j/6P/o/+j/6P/n/+X/5P/k/+T/4//j/+P/
4//i/+H/4f/h/+H/4P/g/+H/4f/g/97/3v/e/97/4P/f/9//3//d/93/3f/d/93/3v/e
/97/3P/c/9z/3P/c/9z/2//b/9v/3f/d/97/3//f/+D/4P/i/+P/5P/k/+T/5P/k/+P/
4//j/+P/5P/l/+f/5//o/+j/5//n/+X/5f/l/+X/4//h/9//3f/d/9v/2//Y/9j/1//X
/9f/1//a/93/3f/d/93/3f/d/9v/2P/X/9T/0//T/9P/0//T/9P/0P/Q/8//zv/P/9D/
0f/S/9L/0v/S/9P/0//T/9T/1P/R/9L/0f/R/9D/zP/I/8b/xv/J/9H/4/8DAC0AXACM
AMEA8wAlAVwBkQGwAboBsQGFASsBtgBIAOr/kv9R/z3/PP83/zf/Rf9d/3L/hf+e/7P/
wf/N/9X/1f/X/9f/1v/X/9b/1//Z/9r/2v/a/9r/3P/b/9z/3v/e/97/3v/e/+D/4f/h
/+H/4f/j/+P/5P/m/+b/5f/l/+b/5f/l/+b/5v/p/+v/7P/t/+3/7v/v//D/8P/w//L/
8v/z//X/9v/4//f/+f/6//r/+//9//7/AAABAAIAAwAFAAkACwALAA0ADwASABQAFQAZ
AB0AHwAiACQAJwAqAC4AMAAzADcAOgA+AEMASABMAE8AUwBXAFkAWgBdAGAAYgBjAGUA
aABrAGsAbABsAGwAbABsAGwAbABsAGsAagBnAGYAZABgAF4AWQBWAFMATgBKAEUAQAA8
ADcAMgAuACoAJAAgAB0AFwASAA8ADAAIAAQAAAD9//n/9//0//H/7//v/+z/6P/l/+T/
4//j/+P/4P/g/+D/3//e/93/3P/c/9z/2//b/9v/2//b/9v/2//a/9n/2f/a/9r/2v/a
/9v/2//b/9v/2//d/93/3//f/9//3//e/97/4f/h/+H/4//j/+L/4v/j/+P/4//j/+P/
5P/m/+b/5//n/+f/5v/m/+b/5//n/+n/5//n/+j/6P/n/+f/5//n/+f/6P/o/+f/5//n
/+f/5v/o/+f/5//n/+X/5f/k/+T/4v/i/+L/4v/j/+P/4v/i/+L/4v/h/+H/4f/h/+D/
3//h/+H/4f/g/97/3//f/97/3f/c/9v/2v/Z/9f/1v/V/9H/0f/R/9H/z//O/87/zv/N
/83/z//Q/8//zv/N/8z/zP/L/8v/y//L/8v/zP/N/83/zv/O/9D/0f/S/9L/0v/U/9T/
0//T/9P/0//U/9X/1//X/9j/2P/V/9X/0//T/9H/0f/P/83/y//J/8n/x//H/8T/xP/D
/8X/xf/F/8j/yf/J/8n/yf/J/8n/x//E/8P/wP+//7//v/+//7//v/++/77/vf+8/77/
vv++/77/vv++/77/v/+//7//wP/A/7//vv+//73/uv+4/7b/tP+0/7n/wf/R//H/GwBE
AHIApwDZAAsBQAFvAYgBjgGDAVUB9QCCABoAwv9u/zX/J/8m/x//H/8x/0n/XP9x/4r/
n/+t/7f/vf+//8H/wf/A/8H/wP/B/8P/xP/C/8L/wv/E/8X/xv/I/8j/yP/I/8j/yv/J
/8n/yf/J/8v/y//M/87/zv/N/83/zv/P/8//0P/Q/9H/0//U/9X/1f/W/9f/2P/Y/9j/
2v/a/9n/2//c/97/3//h/+L/4v/j/+X/5v/o/+n/6v/r/+3/8f/z//P/9f/5//z//v//
/wEABQAHAAoADAAPABIAFgAcAB8AIwAmAC8ANwA/AEYASQBLAE0ATQBOAFEAVABWAFkA
WwBeAGEAaABsAG8AcgBwAG4AbABqAGYAZQBkAGEAYABeAFoAWABWAFQAUgBOAEwARwBC
AD4ANwAyAC4AKgAnACQAIgAdABoAFwAUABAADAAIAAUAAQABAP7/+//5//3//v/+////
+v/3//X/8//u/+7/7v/t/+z/6//q/+r/6v/p/+n/6f/n/+f/5//n/+b/5f/l/+b/6P/o
/+j/6f/p/+n/6f/p/+n/6f/r/+v/7P/t/+3/7v/v/+//7//x//H/8P/w//H/9P/1//b/
9//4//r/+v/7//r/+f/3//b/+P/5//n/+//6//n/+f/4//n/+f/5//n/9//4//j/9//5
//n/+f/4//j/9//3//f/9//3//b/9v/2//b/9v/2//f/9//2//b/9P/0//P/8//1//X/
9P/z//P/8//z//L/8P/x//H/8P/w//D/8P/w//D/7//v/+//7//v/+//7//t/+7/8P/u
/+7/7v/u/+7/7f/t/+3/7f/t/+7/7//x//L/8v/0//X/9v/2//b/9f/0//L/8f/y//P/
9f/3//f/9//4//j/9//3//X/9f/1//X/8//x/+7/6//q/+f/5//k/+T/4//j/+P/4//m
/+v/6//r/+v/6f/n/+P/3v/f/9z/2//b/93/3f/d/93/3v/e/93/3P/b/9r/2f/Y/9n/
2v/b/93/2//b/9z/3P/Z/9j/1//X/9j/2v/a/9z/4P/j/+3//f8VADcAYACKALUA3QD/
AB4BQQFYAVgBUwFHAQsBogA8AOz/nv9d/0P/Ov8v/yn/L/8//1b/b/+E/5X/qf+7/8n/
0//V/9X/1P/V/9T/1f/X/9j/2P/Y/9j/2v/Z/9r/3P/c/9v/2v/Z/9r/3P/d/97/3//g
/9//3//g/+L/4f/h/+L/4P/f/9//3v/h/+P/5P/l/+T/5P/k/+T/5P/k/+b/5v/p/+v/
6v/o/w==
         </WaveFormData>
      </LeadData>
      <LeadData>
         <LeadByteCountTotal>10000</LeadByteCountTotal>
         <LeadTimeOffset>0</LeadTimeOffset>
         <LeadSampleCountTotal>5000</LeadSampleCountTotal>
         <LeadAmplitudeUnitsPerBit>4.88</LeadAmplitudeUnitsPerBit>
         <LeadAmplitudeUnits>��V</LeadAmplitudeUnits>
         <LeadHighLimit>2147483647</LeadHighLimit>
         <LeadLowLimit>268435456</LeadLowLimit>
         <LeadID>V4</LeadID>
         <LeadOffsetFirstSample>0</LeadOffsetFirstSample>
         <FirstSampleBaseline>0</FirstSampleBaseline>
         <LeadSampleSize>2</LeadSampleSize>
         <LeadOff>FALSE</LeadOff>
         <BaselineSway>TRUE</BaselineSway>
         <ExcessiveACNoise>FALSE</ExcessiveACNoise>
         <MuscleNoise>FALSE</MuscleNoise>
         <LeadDataCRC32>2083157255</LeadDataCRC32>
         <WaveFormData>
9f/1//f/+f/7//z//f/+//v//f////v/+v/5//n/+f/4//j/+v/7//n/+v/7//r/+v/5
//j/+P/4//n/+f/3//L/8P/w/+7/7f/s/+z/7P/s/+v/6//t//D/8P/w//D/7f/r/+j/
5v/j/+H/3//f/9z/2//b/9r/2v/a/9n/2P/a/9v/2//b/9n/2P/X/9n/2//c/9z/2//c
/9z/1//T/9D/y//H/8f/x//N/9n/6/8JADUAZACWANEAEAFOAY8BzwH3AQsCGgIbAuUB
agHUAE8A6/+m/4D/cf9r/2j/bP92/4n/mP+h/6z/uP/D/8r/zv/N/87/z//Q/9P/0//T
/9P/0//T/9P/1v/U/9P/0v/S/9D/0P/S/9P/1f/W/9j/2//b/9r/2f/Y/9j/1//V/9T/
1v/X/9j/2f/Y/9j/2P/Z/9f/1v/W/9b/2P/Y/9j/2v/a/9z/3v/e/93/3P/c/9v/3//g
/+L/5f/k/+T/5f/l/+T/5P/k/+f/6f/s/+z/7//w//P/8//z//j/+/8AAAUACAAKAAwA
DQAPABIAFQAWABgAGwAeACIAIgAmACgAKQAtAC4AMgA2ADgAOQA6ADsAOwA7ADwAPAA8
ADwAOwA6ADYANAAyAC8ALQArACkAJwAnACUAIQAeABkAFAAQAA4ACwAGAAQAAAD+//z/
+f/1//P/8v/w/+7/6//p/+f/5v/l/+P/4v/g/9v/2P/Y/9f/2P/X/9f/2P/W/9X/1P/U
/9L/0v/S/9L/1P/U/9P/0f/S/9H/0f/S/9L/0f/S/9L/0//T/9P/0v/T/9L/0v/T/9P/
0//T/9P/1P/U/9T/1f/Y/9j/2P/Y/9b/1f/U/9P/1f/X/9j/2P/Z/9n/2f/a/9r/2//b
/9v/2P/X/9b/1v/Y/9n/2v/b/9z/3P/b/9z/3v/e/97/3v/c/9r/2P/W/9j/1v/W/9b/
1//X/9f/1//Z/9j/1//X/9f/1//W/9b/1P/V/9X/0//S/9L/0v/S/9X/1v/X/9j/1P/T
/9P/0v/U/9P/0//T/9P/0//U/9L/0v/S/9L/1f/V/9T/0v/R/9H/0//V/9X/1v/X/9j/
2P/b/97/2//a/9n/2f/Z/9j/2P/a/9v/2//c/93/3P/a/9n/2P/Y/9r/2//b/9n/1//W
/9f/1v/T/9L/0v/S/8//zf/M/83/0P/Q/9D/0P/Q/8//zf/M/8f/xf/D/8P/xP/D/8P/
wv/A/8D/v/++/7z/vf+9/73/u/+6/7n/u/+8/77/v/+//8L/vv+5/7v/uv+3/7P/sf+r
/6n/r/+7/83/7f8aAEwAfwC+AP4AQwGNAdcBDQIoAjsCPwISAqQBDwGDAAgApP9t/1n/
Tv9G/0T/T/9m/3n/hP+S/6P/sv+6/7n/uv+7/7z/u/+7/7v/u/+9/73/vf/A/7//v/+/
/8D/wv/C/8T/xf/D/8L/wv/D/8T/xP/E/8T/yP/J/8n/yv/J/8n/yf/J/8n/yP/H/8f/
yv/K/8v/zP/K/8r/yv/M/8v/zP/N/8z/zf/O/9D/0f/Q/9D/0f/T/9P/1P/W/9f/2v/a
/9r/3f/d/+D/4P/j/+b/6f/p/+n/7f/v//P/9//7//7/AQADAAUACAALAAwAEQAVABkA
HgAiACYAKAApACwALAAvADIANgA3ADgAOQA6ADsAPQA+AD8APgA8ADoAOQA4ADcANQAz
ADEALwAtACsAKQAlACIAHQAYABQAEgAQAAwACwAIAAQAAgD///v/+f/2//L/7v/t/+v/
6f/o/+X/4//i/+D/3v/c/93/3f/d/9v/2v/a/9r/2f/Y/9j/1//W/9X/1P/W/9b/1f/T
/9X/1f/W/9j/1v/V/9b/1v/X/9f/1//W/9b/1v/X/9n/2f/Z/9n/2f/c/9z/3P/d/97/
3v/e/97/4P/h/+L/4//i/+P/4//i/+P/4//j/+T/5//p/+r/6//q/+n/6P/o/+j/6f/q
/+v/6//q/+j/6P/p/+r/6//s/+r/6v/q/+r/6v/o/+j/6P/p/+n/6f/p/+n/6P/n/+f/
5//n/+b/5v/m/+f/5//l/+T/5P/k/+T/5P/k/+T/5P/j/+P/5P/k/+T/4//j/+P/4f/h
/+H/4f/k/+T/5P/k/+T/5P/j/+P/4v/g/+H/4f/j/+X/5//o/+n/6v/o/+v/7v/r/+z/
6//r/+v/6v/q/+z/7f/t/+7/7//u//D/7//u/+7/7v/v/+//7f/s/+r/6v/o/+X/5P/k
/+T/5P/j/+P/5f/q/+r/6v/q/+j/5//l/+T/4//h/9//3//c/9v/2//a/9z/3P/b/9r/
2v/b/9v/2//Y/9j/2P/b/9n/2v/a/9n/3P/a/9f/1f/S/83/x//D/8H/wf/H/9n/9f8h
AFAAhgDFAAwBWAGrAfkBNwJZAmwCbQJDAtgBPgGjAB8Auv+C/3H/af9k/2j/eP+L/5r/
p/+2/8T/zf/Q/9L/0f/S/9P/1P/T/9P/0//T/9P/0//T/9b/1//X/9f/2P/Y/9j/2v/b
/9v/2v/a/9v/3v/e/97/3v/g/9//3f/c/97/3//g/+H/4f/g/9//3//i/+L/4//k/+L/
4v/i/+T/5v/o/+r/6v/q/+r/6//r/+z/7P/t/+//8f/y//T/9f/2//b/9v/5//n//P/8
////AgAFAAUABQAHAAkADQARABUAGAAbAB0AIQAkACcAKAAqAC0AMAA0ADYAOgA8AD0A
PwBAAEQASABIAEkASgBLAEsASwBMAEwASwBKAEgARgBFAEQAQwBBAEAAPQA6ADcAMwAx
AC0AKgAnACIAHgAcABgAFAATABAADAAKAAcAAwABAP7/+v/2//f/9f/z//L/8f/v/+7/
7P/p/+b/5v/l/+X/4//i/+L/4v/h/+D/4P/e/97/3v/e/97/3v/d/9v/3P/b/9v/3P/b
/9v/3f/e/97/3f/c/9r/2//a/9r/2//b/9v/2//b/97/3v/e/9//4P/g/+D/4P/g/+H/
4v/j/+L/4//j/+L/4f/h/+H/4v/k/+X/5f/l/+X/5f/l/+b/5P/l/+b/5//p/+j/5v/m
/+b/5v/m/+b/5v/m/+b/5v/o/+b/5v/m/+X/5f/l/+X/5f/k/+P/4//j/+P/4v/i/+T/
5f/l/+P/4P/g/+D/4P/g/+D/4P/g/9//3//g/+D/4P/f/9//3//f/9//3//f/97/3v/g
/+D/4P/g/+H/4f/g/97/3v/f/+L/5f/j/+T/5f/m/+b/6f/s/+n/6P/n/+f/5//m/+b/
6P/p/+r/7P/u/+7/7v/t/+z/7P/q/+v/6//p/+b/5P/k/+L/4//i/+L/4v/i/+H/4f/j
/+T/5P/k/+T/5P/j/+H/4P/d/9v/2f/Z/9r/2f/Z/9j/1v/W/9X/1P/U/9X/1f/V/9b/
1v/W/9n/1//Y/9j/1//U/9T/0f/R/87/yf/H/8H/vf/D/8//5/8NADkAagCmAOkALgF6
AcUBBwItAkMCSgItAtUBTAG4ADcAzf+M/3T/bf9p/2z/dv+I/5X/pP+z/8D/yP/P/9b/
1v/U/9T/1P/U/9T/0//S/9H/0//T/9P/1v/X/9f/1//Y/9b/1v/Y/9n/2f/Y/9j/2f/a
/9r/2v/a/9v/2//a/9r/3P/d/97/3//e/97/3v/f/+D/4P/h/+L/4v/i/+L/5P/k/+b/
6P/o/+j/6P/p/+n/7P/s/+3/7//v//D/8v/z//b/9v/2//n/+//+//7/AQACAAUABQAF
AAkACwAPABMAFwAaAB0AHwAhACQAJwAoACwALwAyADYANgA6ADwAPQBAAEAAQwBGAEYA
RwBIAEkARwBHAEgASABHAEYARABCAD8APgA9ADsAOgA3ADQAMQAuACsAJgAiAB8AGgAW
ABQAEQAMAAoABgACAAAA/f/5//b/9P/x/+7/7f/r/+n/6P/l/+P/4v/g/9//3P/c/9v/
2//Z/9j/2P/Y/9f/1v/W/9T/1P/U/9T/0v/S/9H/z//R/9H/0v/U/9P/0//V/9b/1f/V
/9X/1P/V/9T/1P/V/9T/0//S/9H/0//U/9X/1//a/9r/2v/a/9r/2//c/93/2//b/9r/
2P/a/9v/3P/e/97/3//f/9//3P/b/9r/2v/b/93/3//h/+H/4P/e/97/3P/c/9z/3P/a
/9r/2v/a/9z/2v/a/9r/2//b/9v/2//Z/9j/1//X/9j/2f/Z/9r/2P/Z/9n/1//Y/9j/
2P/Y/9f/1v/V/9T/1P/V/9f/2P/W/9X/1f/V/9H/0//V/9f/1v/U/9T/1P/U/9P/0//S
/9D/0v/T/9b/2f/Z/9r/2//c/97/4f/k/+H/3//d/9z/2//c/9z/3v/f/+L/5P/m/+b/
5P/j/+L/4v/g/+H/4f/f/97/3P/c/9r/2//a/9r/2v/Y/9f/1//Z/9r/2v/a/9r/2v/Z
/9f/1v/V/9P/0f/R/9D/z//P/87/0P/Q/8//zv/M/83/zf/N/83/zv/P/9P/0f/S/9L/
0f/S/9L/0f/N/8r/yf/J/8n/y//V/+P/9/8bAEkAdACkAN0AGAFUAZcB0wH1AQMCEgIL
AsEBOgGqAC8Az/+S/3T/Zf9b/1b/XP9s/4P/lv+l/7D/vP/H/87/1P/S/9L/0v/S/9P/
0//T/9P/1f/V/9X/2P/b/9v/2//c/9r/2v/c/93/2//a/9r/2//d/97/3//g/+T/5f/l
/+b/5v/n/+j/6f/o/+j/6P/p/+r/6v/r/+z/7f/u/+//8v/y//T/9v/2//X/9P/0//P/
+P/6//3/AQACAAIAAwADAAMAAgABAAMABwAKAAoADQAQABMAEwATABYAGQAeACMAJwAq
AC0ALwAwADIANAA0ADcAOwA/AEQARwBMAE8AUQBSAFIAVQBYAFkAWQBZAFkAWQBZAFoA
WgBbAFoAWABWAFUAVABTAFEAUABNAEoARwBDAEEAPQA6ADkANgA0ADQAMgAuAC0AKgAn
ACQAIAAbABgAFgATABAAEQAPAA0ADAAIAAUAAwAAAP///P/8//v/+v/5//n/+v/5//f/
9f/0//L/8v/y//L/9f/2//b/9f/2//X/9f/2//T/8//0//T/9f/1//X/9P/2//b/9//5
//n/+f/5//n/+v/6//r/+//6//r/+v/6//z//f/+//////////7//P/+////AAACAAIA
AwADAAMAAgABAAAAAAAAAAEAAgADAAEAAAD+//7/AAAAAAAAAAD+//7//v/+/////v//
/wAA/v/9//z/+//5//j/9//3//r/+//7//z//P/9//3/+//6//r/+v/6//j/+P/4//j/
+f/5//r/+v/6//f/+P/4//j/+P/4//f/9f/y/+7/8P/x//T/9//4//r//P/+//7/AQAE
AAEA/v/9//3//f/7//r/+//7//3/AAADAAQABAADAAIAAgADAAUABgAFAAAA/v/+//z/
+f/4//j/+P/4//f/9//5//7//v/+//7//v/9//v/+v/3//X/8//z//L/8f/x//D/7v/u
/+3/7P/q/+v/6//r/+j/6P/o/+v/7P/u/+//7//s/+r/6//t/+z/6f/j/9//3f/d/+P/
7f///yEATAB6AK8A8gA2AXkBxQEPAkECWgJtAnECQgLOATcBpwAqAMr/lf+B/3r/dv96
/4X/mP+n/7T/xP/V/+D/5v/m/+j/6v/s/+v/6//r/+v/7f/t/+3/8P/v/+//7//w//L/
8v/0//X/9//2//b/9//4//j/+P/4//r/+f/3//b/9//5//v//f/+//7//v///wIAAgAD
AAQAAgACAAIABAAGAAgACgAKAAoACgALAAsADAAMAA0ADwAPABAAEgATABQAFAAUABcA
GwAeAB4AIQAkACcAJwAnACkAKwAvADMANgA6AD4AQQBBAEQARwBIAE0AUQBVAFoAWgBe
AGAAYQBkAGQAZwBqAGwAbQBuAG8AbwBvAHAAcABxAHAAbgBsAGoAagBqAGkAZwBlAGMA
YQBdAFsAVwBUAFIATgBLAEoASABEAEMAQAA8ADoANwAzADEALgAqACYAJwAlACMAIgAg
AB0AGwAYABYAFAAVABUAEwARABAAEAAQAA8ADgAOAAwADAAMAAwADAAMAAsACQAKAAkA
CQAKAAsACwANAA4ADQANAA0ADAANAAwADAANAA4ADwAQABEAEAAQABAAEQASABIAEgAS
ABIAEwAUABUAGAAZABkAGAAXABcAFwAYABgAGQAZABkAGQAZABkAGgAYABkAGgAbABwA
HAAbABwAHAAcABwAHAAcABwAHAAcAB4AHAAcABwAGQAZABkAGQAbABoAGQAZABkAGQAY
ABgAFgAXABcAFQAVABYAFwAYABgAGAAYABgAFwAXABgAGAAWABUAFQAVABcAFwAVABUA
FgAWABYAFgAWABUAFQAUABIAFAAVABgAGwAbABwAHQAeABwAHwAiAB8AIAAfAB8AHwAg
ACAAIgAjACMAJAAlACQAJgAlACQAJAAmACcAJwAlACIAIAAgAB4AGwAaABoAGgAaABkA
GQAbACAAIAAgACAAHgAdABsAGgAYABcAFgAXABQAEwATABIAEgASABEAEAAQABEAEQAR
ABAAEAAQABMAEwAUABQAEwAUABQAEQARAA4ACQADAP///f/9/wUAGwA9AGkAmADOAA8B
VgGiAfEBOQJrAokCmAKPAlMC2AE8AasAMQDe/7j/q/+n/6T/qv+8/83/2v/n//j/BgAN
ABAAFAASABIAEgASABMAEwATABMAEwATABMAFgAXABcAFwAYABgAGAAaABsAGwAaABoA
GwAcABwAHAAcAB8AHwAeAB4AHgAfACAAIQAiACIAIgAjACIAIgAjACQAJgAmACYAKAAo
ACoALAAsACwALAAtAC0ALgAuAC8AMQAzADQANgA3ADoAOgA6AD0APQBAAEAAQwBIAEsA
SwBLAE4ATwBSAFUAWABcAGAAYwBlAGgAawBsAG4AcQB0AHgAegB+AIAAgQCDAIQAiACM
AI0AjQCNAI0AiwCLAIwAjACJAIgAhgCEAIEAgAB/AH0AegB3AHQAcQBuAGsAZgBiAFsA
VgBSAFAATQBIAEYAQgA9ADoANgAxAC0AKgAmACIAHwAdABsAGgAYABUAEwAQAAwACAAH
AAUAAwABAAAAAAD///3/+//6//n/+P/3//b/8//y//D/7f/s/+v/6//s/+r/6f/q/+r/
6P/n/+b/5P/h/+D/4P/h/9//3//f/9//3//e/93/3f/d/9z/2//a/9n/2f/Z/9n/2f/Z
/9j/1v/U/9P/0v/S/9D/0f/R/9H/0P/P/87/zv/L/8v/y//L/8n/yP/G/8b/xP/E/8T/
xP/C/8L/wv/C/8H/vv+9/7z/uf+5/7n/uf+3/7b/tf+1/7P/s/+y/7L/sf+x/7D/rf+s
/6z/rP+s/6r/qv+q/6r/p/+n/6j/qP+n/6X/pP+j/6X/pf+l/6P/ov+g/6D/oP+g/6H/
of+g/57/n/+f/6H/o/+h/6L/o/+k/6P/pf+n/6P/pP+j/6P/o/+i/6L/pP+l/6T/pv+o
/6j/pv+l/6T/pP+i/6P/o/+h/5z/mv+a/5j/l/+W/5b/lv+W/5X/lf+X/5r/mv+a/5r/
mP+X/5X/lP+R/4//jf+N/4z/i/+L/4r/iP+I/4f/hv+I/4n/if+J/4j/iP+I/4v/iv+K
/4n/h/+G/4j/h/+D/37/d/9z/3P/c/95/4f/of/J//X/JABeAKEA5gAyAXsBtQHTAeUB
6AHBAVsByAA4AMH/Y/80/yL/G/8X/xr/KP82/0X/VP9h/27/eP99/4D/gP9+/37/fv9+
/33/ff99/33/ff99/33/gP+A/3//fv9+/37/fv+A/4H/g/+C/4L/g/+E/4T/hP+E/4X/
hf+E/4T/g/+D/4P/g/+C/4L/gv+D/4T/hP+F/4b/hP+E/4T/hv+E/4b/iP+I/4b/hv+H
/4f/iv+K/4v/jf+O/47/j/+P/47/jv+O/5H/kf+U/5T/l/+a/53/nf+d/6H/o/+n/6v/
rf+w/7P/tf+2/7j/uv+6/7z/v//C/8b/yP/M/87/z//R/9L/1v/a/9v/2//b/9v/2f/Z
/9r/2v/b/9r/2P/W/9P/0v/R/8//zv/L/8j/xf/B/7//u/+4/7X/sP+s/6r/p/+i/6D/
nP+Y/5b/k/+P/4//jv+M/4r/iP+F/4L/gP9+/3v/ef92/3X/cv9y/3H/b/9t/2z/bP9u
/23/bP9s/2v/av9p/2j/af9q/2r/af9p/2n/av9s/2z/a/9s/2z/bP9r/2r/aP9p/2j/
aP9p/2n/af9p/2n/bP9s/2z/bf9t/2z/a/9q/2r/a/9s/23/bP9t/23/bP9s/2v/av9q
/2r/a/9r/2v/a/9r/2v/bP9r/2v/a/9r/2r/aP9l/2T/ZP9k/2T/ZP9j/2L/Yf9g/2D/
Xv9e/17/X/9f/1//X/9e/1z/Wv9Z/1n/Wf9Y/1j/Vv9X/1f/Vf9W/1b/Vv9W/1T/VP9U
/1T/U/9T/1T/VP9U/1P/Vf9T/1L/UP9Q/1D/UP9R/1H/UP9O/07/T/9S/1X/VP9U/1T/
VP9S/1X/WP9V/1b/Vf9V/1X/U/9S/1P/U/9U/1b/WP9Y/1j/V/9W/1b/WP9Z/1n/V/9U
/1L/Uv9Q/03/TP9M/0z/SP9H/0f/Sf9M/0z/TP9M/03/Tf9M/0z/R/9F/0P/Q/9E/0P/
Q/9C/0L/Qv9B/0D/Pv8//z//P/8+/z7/Pv9B/0f/Tv9U/1n/ev+G/43/lf+e/6f/rf+1
/73/x//V/+v/CQAzAGIAkgDJAAYBRAGBAcUBAQIjAjICQwI5AuwBYAHNAFUA+v/C/6n/
n/+Y/5j/nP+t/8L/0//e/+z/9/8AAAwADQAQABMAFgAZABkAGQAZABYAFQAUABYAGgAb
ABwAHgAeAB4AIAAhACIAIgAjACUAJQAkACMAIgAmACcAJwAoACYAJwAoACkAKAAoACgA
KQAtAC4AMAAyADAAMAAwADIAMAAyADQANAA1ADYAOAA5ADoAOgA7AD0APQA+AEAAQQBE
AEQARABHAEkATABMAE8AUgBVAFUAVQBXAFkAXQBhAGQAZgBoAGkAawBuAHEAcgB3AHsA
fwCEAIMAhgCHAIcAiQCKAI4AkgCUAJUAlgCXAJUAlQCWAJYAlQCUAJIAkACQAJAAkACP
AIwAiQCGAIMAgwCBAH0AegB3AHIAbgBsAGgAZABjAGAAXABaAFcAUwBRAE4ASgBGAEcA
RQBDAEIAPwA9ADwAOgA3ADQANAAzAC8ALQAsACwAKgApACgAKAAqACoAKgAqACgAKAAn
ACUAJgAlACUAJgAlACUAJwAoACkAKQApACgAKQAqACwALwAxADEAMQAxAC8ALgAtAC0A
MAAwADAAMAAxADMANQA3ADcANwA2ADQANQA1ADUANgA2ADcANwA3ADgANwA2ADYAOAA5
ADoAOwA7ADoAOAA4ADYANgA2ADYANwA4ADkAOgA5ADYANQA0ADUANQA1ADUANQA0ADMA
MwA1ADUANAA0ADYANwA3ADUANAA0ADQANAAxADAALwAuADAAMQAzADQANAAzADMAMwAx
AC8ALwAxADIAMAAwADAAMAAxADEAMAAuAC0ALQAvADEAMwA0ADUANgA0ADcAOgA3ADcA
NwA4ADkAOAA4ADoAOwA7ADwAPQA8AD4APQA8ADwAPQA/AEAAPwA+ADwAPAA6ADgANgA1
ADQANAAzADMANQA6ADoAOgA6ADsAOwA6ADoANAAxAC4ALQAuAC0ALQAsACoAKgApACgA
KAApACkAKQAqACoAKgAtACsALAAsACsAKgAsACsAKQAqACsAKQAlACUAJQApADcASQBh
AIgAtgDpACgBagGpAesBLwJhAn4CmQKnAoICGAKDAe8AbgAIAM//u/+0/7L/tv/F/9j/
5f/w//7/EQAeACYAKAAqACwALgAvAC8ALwAvADEAMQAxADQAMwAzADMANAA2ADYAOAA5
ADsAOgA6ADsAPAA8ADwAPAA/AD8APgA+AEAAQQBCAEMAQgBCAEIAQwBGAEYARwBIAEgA
SABIAEoASABKAEwATABOAE4ATwBPAFEAUgBUAFcAVwBYAFoAWwBeAF4AXgBhAGEAZABk
AGcAagBtAG0AbQBwAHMAeAB9AH8AggCFAIcAiQCMAI8AkACTAJcAmwCgAKIApgCoAKkA
rQCuALIAtgC4ALkAugC7AL0AvQC+AL4AvwC+ALwAugC5ALgAtwC1ALMAsQCvAK0AqwCp
AKUAogCfAJoAlgCUAJEAjACKAIYAgwCAAHwAdwB0AHIAbwBsAGsAaQBnAGYAYwBhAGAA
XgBdAFoAWgBZAFcAVQBUAFQAUgBRAFAAUABOAE4ATgBOAE4ATgBNAEsASwBLAEwATgBN
AE0ATwBQAE8ATwBPAE4ATgBOAE8AUQBTAFMAUwBTAFQAVABUAFUAVABUAFQAVABWAFcA
WABZAFoAWwBbAFoAWQBZAFkAWgBbAF0AXgBfAF4AXQBcAFwAXABdAF4AXwBhAGAAXgBe
AF4AXgBeAF4AXgBeAF4AXgBeAFwAXABcAFwAXQBeAF8AXQBcAFsAWwBbAFsAWgBaAFoA
WwBbAFkAWgBaAFoAWgBaAFoAWgBaAFkAWQBaAFoAWgBZAFkAWQBZAFkAWQBZAFoAWgBa
AFkAWgBaAFoAWgBaAFkAWQBYAFYAWABZAFwAXwBdAF4AXwBgAF8AYQBjAF8AWgBXAFUA
UwBNAEoASQBHAEQAQgBAADwANwAzAC8ALAAoACUAIQAbABUAEAANAAgABAAAAP3/+v/2
//P/8f/x//L/8P/u/+z/6f/n/+T/4v/c/9n/1v/V/9H/z//O/8z/yf/I/8b/xP/C/8P/
w//D/8H/wP+//8H/wP/A/7//vf+6/7j/tf+z/7D/qf+l/53/m/+f/6f/u//b/wkAOgB0
ALUA+gBCAY8B1QEHAiECLgIdAtkBWAG+ADEAu/9q/0j/Pf83/zb/QP9O/13/av95/4j/
kP+X/5z/nP+Y/5j/mP+Y/5f/l/+X/5f/lf+V/5X/mP+Y/5f/lv+W/5X/lP+V/5X/lf+U
/5T/lf+U/5T/lP+U/5b/lf+T/5L/kP+R/5L/k/+U/5T/lP+V/5T/lP+V/5b/lf+U/5P/
lP+S/5T/lv+W/5b/lv+X/5f/mv+a/5v/nf+f/6D/ov+j/6b/pv+m/6n/qf+s/6z/r/+y
/7X/tf+1/7f/uf+9/8H/w//G/8n/y//N/9D/0//U/9j/2//e/+L/4v/m/+j/6f/q/+r/
7f/w//L/8//0//X/8//z//T/9P/z//L/8P/u/+3/7P/r/+n/6P/l/+L/3//b/9n/1f/S
/87/yv/H/8b/wv++/73/uv+2/7T/sf+t/6r/qP+l/6L/o/+h/5//nv+b/5n/mP+W/5X/
kv+S/5H/kf+P/47/jv+O/43/jP+M/4r/iv+K/4r/jP+M/4v/if+K/4n/if+K/4n/if+L
/4z/i/+L/4v/iv+M/4z/jf+P/43/jf+N/43/kP+Q/5D/kf+S/5L/kv+S/5L/k/+U/5X/
lP+V/5X/lP+V/5X/lf+W/5j/mf+Z/5n/mv+Z/5j/mP+Y/5n/mv+b/5v/mv+Y/5j/mv+a
/5r/mv+a/5r/mv+a/5r/mP+Y/5j/mf+Z/5n/mf+b/5r/mf+Z/5n/mf+Y/5j/mv+b/5v/
mf+Y/5j/mP+Y/5r/mv+a/5r/mf+Z/5r/mv+a/5n/mf+Z/5n/mf+Z/5n/mP+Y/5j/mf+Z
/5n/m/+e/5z/nP+c/5z/nf+d/5z/mv+b/5v/nf+f/6H/ov+j/6T/ov+l/6j/pf+l/6X/
pv+n/6b/pv+o/6n/qP+q/6z/rP+u/63/rP+s/6r/q/+r/6n/qP+m/6b/pP+j/6L/ov+i
/6L/of+h/6P/pv+m/6b/pv+m/6X/o/+i/5//nf+b/5v/m/+b/5z/nP+c/5z/m/+a/5z/
nf+d/53/nP+c/5z/n/+f/6D/oP+f/57/nv+f/5v/mP+T/43/i/+J/4//l/+r/83/9/8k
AFwAnQDiACgBdQG3AeEB9wEEAvMBpwEkAZIADwCl/2D/RP87/zf/Nv9C/1L/X/9s/3v/
jP+Y/53/oP+i/6L/ov+i/6L/o/+j/6P/o/+h/6H/of+k/6X/pf+l/6b/pP+k/6b/p/+p
/6j/qP+p/6j/qP+o/6j/q/+r/6r/qv+q/6v/rP+t/67/rv+u/6//rv+u/6//sP+w/7D/
sP+y/7D/sv+0/7T/tv+2/7f/t/+6/7r/u/+9/73/vv/A/8H/wv/C/8L/xf/H/8r/yv/N
/83/z//O/83/0P/R/9T/1//c/+D/5P/n/+n/7P/v//D/8v/1//j//P/+/wIABAAFAAYA
BgAJAAwADgAPABAAEQARABEAEgASAA8ADgAMAAoACQAIAAcABQAFAAMAAQD///3/+//3
//T/7//q/+b/5P/i/97/3f/a/9j/1v/T/8//y//I/8T/wP+//73/u/+6/7n/t/+2/7T/
r/+s/6z/q/+r/6n/qP+o/6j/p/+m/6b/pv+m/6b/pv+k/6T/o/+h/6L/of+h/6L/o/+j
/6X/pv+n/6f/p/+m/6X/pP+k/6X/pf+l/6X/pf+m/6b/pv+n/6j/qP+o/6j/qP+p/6r/
q/+s/63/rf+s/6j/p/+m/6b/qP+p/6n/qf+o/6f/pv+m/6b/p/+o/6n/qf+o/6b/pv+m
/6b/pv+m/6b/pv+m/6b/pv+k/6T/pP+h/6H/of+h/5//nv+d/53/m/+b/5r/mv+a/5v/
m/+Z/5r/mv+a/5r/mf+Y/5f/lv+V/5X/lv+W/5j/l/+X/5f/l/+X/5f/l/+Q/5D/lP+W
/5b/lv+W/5b/lf+T/5D/kf+R/5P/lf+X/5j/mf+a/5r/nf+g/53/mv+Z/5n/mf+Z/5r/
nf+f/6D/ov+k/6T/pf+l/6X/pv+m/6f/p/+l/6L/oP+g/57/n/+e/57/nv+e/53/nf+f
/6b/qP+q/6z/qv+p/6f/pv+m/6X/pP+l/6j/qf+r/6z/sP+0/7f/uv++/8H/w//F/8r/
0P/W/9//5P/o/+v/7f/0//j//f///wIABQAHAAsAEQAbACsAQwBhAIkAvADyAC0BagGo
AecBKQJdAnUCggKHAlUC3gFKAcsAZQAaAPb/5//d/9j/3v/q//3/EgAfAC4APgBNAFgA
YABgAGAAYABgAGMAYwBjAGMAZgBnAGgAbABtAG0AbQBuAGwAbABuAG8AcQByAHQAdwB6
AHoAegB6AH8AfwB+AH4AfgB/AIAAgQCEAIQAhACFAIUAhACEAIQAhACEAIQAhgCMAIwA
igCKAA==
         </WaveFormData>
      </LeadData>
      <LeadData>
         <LeadByteCountTotal>10000</LeadByteCountTotal>
         <LeadTimeOffset>0</LeadTimeOffset>
         <LeadSampleCountTotal>5000</LeadSampleCountTotal>
         <LeadAmplitudeUnitsPerBit>4.88</LeadAmplitudeUnitsPerBit>
         <LeadAmplitudeUnits>��V</LeadAmplitudeUnits>
         <LeadHighLimit>2147483647</LeadHighLimit>
         <LeadLowLimit>268435456</LeadLowLimit>
         <LeadID>V5</LeadID>
         <LeadOffsetFirstSample>0</LeadOffsetFirstSample>
         <FirstSampleBaseline>0</FirstSampleBaseline>
         <LeadSampleSize>2</LeadSampleSize>
         <LeadOff>FALSE</LeadOff>
         <BaselineSway>TRUE</BaselineSway>
         <ExcessiveACNoise>FALSE</ExcessiveACNoise>
         <MuscleNoise>FALSE</MuscleNoise>
         <LeadDataCRC32>318859905</LeadDataCRC32>
         <WaveFormData>
3f/e/9//3//j/+b/6P/p/+j/6P/n/+b/5P/k/+P/4//j/+P/5P/k/+b/5v/m/+f/6f/p
/+n/6v/q/+v/6//p/+b/5f/l/+T/5f/l/+b/5//n/+f/6P/q/+z/7P/r/+r/6P/o/+b/
5f/i/+D/3v/d/9n/2f/Y/9j/1v/V/9T/0//V/9j/2v/c/9r/2v/b/9z/3P/d/93/3f/e
/93/2f/T/9H/zf/I/8j/x//J/9L/5P///yIARwBqAJYAxwD8ADQBaQGRAagBuAHBAakB
YwH9AJcASQATAOj/y//A/7v/tv+4/8D/xv/J/8z/0f/W/9j/1v/Y/9j/1v/W/9n/2//d
/9//4P/g/+H/4//i/+L/4f/g/97/3f/d/97/5P/n/+n/6//q/+n/6P/o/+b/5v/n/+f/
6P/p/+r/6//q/+r/6//s/+v/6f/n/+X/5v/n/+n/6v/s/+z/7f/t/+z/7P/t/+3/8v/z
//X/9v/z//P/8//z//L/8f/w//H/8f/z//P/9P/4//v//f///wUACAAKAA4ADwAPAA4A
DwATABMAFQAWABgAGQAcABwAGgAdAB8AIQAlACYAKAAqACsALQAtAC4ALgAuAC4ALgAu
AC4ALgAuAC0ALQAsACsAKAAnACYAJAAmACcAJwAlACAAHQAbABoAFgATAA8ADAALAAoA
CAAFAAcABwAHAAgABQADAP///f/8//z/+v/5//b/8//x/+7/8P/y//X/+P/0//T/9P/z
//D/7v/t/+3/7v/v//D/8P/t/+3/7f/t/+v/6//r/+v/7f/t/+7/7v/t/+3/7v/u/+z/
7P/s/+z/7f/u/+//8f/z//P/8//z//H/7//u/+z/7v/w//H/8v/1//b/+P/5//j/9//2
//T/8P/v/+//7v/w//D/8f/x//L/8//0//X/9//3//f/9//0//P/8f/w/+3/7P/r/+r/
7f/u/+//8P/y//L/8f/x/+//8P/w//D/7v/u/+7/7v/s/+z/7P/q/+3/7v/v//D/7f/t
/+z/7P/t/+7/7//w/+//6//q/+r/6v/q/+r/6//s/+z/7f/s/+z/7P/r/+7/8P/x//H/
8//0//T/9P/z//L/8P/v//H/8f/y//L/9P/0//T/9f/z//P/8//0//b/9//3//X/9//3
//j/+P/4//f/9//3//L/8f/x//L/9f/2//b/9v/2//b/9P/z/+7/7P/q/+n/6P/p/+n/
6v/o/+f/5v/l/+P/5P/k/+T/4f/g/+D/4P/h/+P/5P/l/+r/4//f/+H/4f/d/9j/1P/N
/8n/yv/U/+P//v8hAEQAagCZAMwACAFLAYsBvAHaAe0B9QHfAZ0BOwHTAHcAKgD1/9T/
wf+0/6r/qv+2/7//wv/J/9T/3v/i/+D/4P/e/97/3v/d/9z/2//b/9r/2v/b/93/3v/e
/97/4P/f/9//4P/h/+H/4P/f/9//3//f/+D/4//k/+b/5//l/+X/5f/l/+L/4v/j/+T/
5//n/+f/5//n/+f/6P/o/+b/5v/n/+f/6v/q/+v/6//s/+v/6//q/+z/7f/u/+//8f/x
//H/8//z//X/9f/2//b/9//3//f/+v/8//3/AAADAAUABgAJAAsACwANAA4AEwAVABkA
GgAaAB0AHwAhACIAIgAjACQAJwApACkAKgAqACoAKgAqACwALAAsACwAKgApACcAJQAm
ACUAJAAiACMAIwAiAB8AGgAXABUAFAAUABMAEQAQAA0ADAAKAAcABQADAAEAAAD///3/
+f/3//T/9P/y//H/8v/x//H/8P/t/+z/7P/s/+3/7v/v/+//7v/s/+v/6//r/+v/6//q
/+v/6//r/+v/6f/p/+n/6f/p/+n/6v/q/+v/6//s/+z/7P/s/+z/7P/s/+z/7P/t/+3/
7f/t/+3/7//v//D/8P/v//D/8P/w//L/8v/z//P/9P/1//b/9v/z//P/9P/0//T/9P/1
//X/9f/1//X/9f/3//f/9//3//f/9//2//b/9P/0//T/9P/1//b/9//4//j/+P/3//f/
9//4//j/+P/4//j/+P/4//b/9v/2//T/9v/2//b/9v/0//X/9f/2//b/9v/2//b/9//3
//b/9v/6//r/+v/6//r/+v/4//j/9//3//n/+v/7//v//v8AAAEAAQABAAIAAgACAAQA
BAADAAMAAwADAAQABAAFAAQAAwADAAUABQAFAAYACwANAA4ADQAKAAkACQAIAAYABQAF
AAUABQAFAAYACAAMAAwACwAKAAoACgAIAAcABAACAAAA///9//3//P/8//z/+//6//n/
+f/6//r/+v/4//j/+f/6//j/+f/5//n/+P/5//X/8//v/+v/5P/g/93/3f/g/+7/BQAk
AEcAbACYAMsACAFIAYUBtQHWAeoB9QHpAbMBWQHzAJUASwAaAPn/4v/X/9L/1P/c/+L/
5f/q//H/9v/2//b/9P/0//L/8v/x//H/8f/x//H/8P/w//H/8//0//T/9P/0//P/8//0
//X/9f/0//P/9f/1//X/9v/0//T/9f/1//X/9f/1//X/9P/0//X/9v/3//f/9//3//f/
9//4//j/+v/6//v/+//6//r/+//7//3//f/+//7//v///wAAAQADAAMAAwAFAAUABwAH
AAgACQALAAwADQAPABAAEAASABUAFwAYABsAHQAdAB8AIAAhACMAJwAoACgAKwAtAC8A
MgAyADMANAAzADUANQA2ADYANgA2ADYANAA0ADQANAA1ADUANAAzADAALwAuACwAKwAr
ACoAJwAmACMAIQAgAB8AHQAaABgAFQAUABIADwANAAsACQAIAAYABQACAAEA//8AAP//
///+//3//f/8//v/+v/6//r/+P/4//j/9//1//T/9P/1//X/9f/1//T/8//z//P/8//z
//P/8//z//P/8//0//T/8//z//T/9P/y//L/8v/y//T/9P/0//X/9f/1//X/9f/1//X/
9v/2//X/9v/2//b/9P/0//X/9f/3//f/9//2//f/9//4//j/9v/2//f/9//3//f/9//3
//f/9//3//f/9f/1//T/9P/1//b/9//4//b/9v/2//b/9v/2//X/9f/z//T/9P/0//b/
9v/2//b/9P/0//T/8v/0//T/9P/0//L/8//z//T/8v/y//L/8v/z//P/8v/y//D/8v/y
//L/8v/y//L/8v/x//H/8//0//X/9f/0//b/9//3//f/+P/4//j/+P/4//f/9//3//f/
+P/4//r/+v/6//v/+//7//v//P/+///////9//r/+f/5//j/+P/3//f/9//3//f/+P/6
//r/+v/5//j/+P/4//b/9f/y//D/7v/t/+3/7f/s/+z/7P/r/+r/6f/p/+r/6v/q/+j/
6P/p/+r/6v/r/+v/6//o/+f/5f/j/+H/2//Y/9L/zf/R/9r/7P8HACgASwByAKIA2QAU
AVABhQGnAcABzAHHAaEBVQH1AJcASwAVAPL/2//O/8f/yP/M/9L/1v/d/+T/5//o/+r/
7P/r/+r/5//m/+b/5f/k/+P/5f/k/+T/5f/l/+b/5v/m/+b/5f/l/+b/5v/n/+f/5//n
/+f/5//o/+j/6P/p/+n/6f/p/+n/6f/o/+j/6f/q/+v/6//r/+v/6//r/+z/7P/s/+z/
7f/t/+7/7v/v/+//8f/x//L/8v/0//X/9v/3//f/9//3//n/+f/7//v//P/9////AAAB
AAMABAAEAAYACQALAAwADwARABEAEwAUABcAGQAdAB4AHgAhACMAJQAmACYAJwAoACkA
KwArACwAKgAqACoAKgAqACoAKgAqACcAJwAmACUAJAAjACIAIAAdAB0AHAAZABYAEwAR
ABAADQALAAgABgADAAIAAAD9//3/+//5//j/+P/3//T/8//w//D/7v/t/+z/6//r/+r/
6f/o/+j/6P/m/+b/5v/l/+T/4v/h/+H/3//f/9//3v/g/+H/4v/j/+T/5f/m/+f/5//n
/+j/6P/m/+X/5f/k/+P/4v/h/+D/4f/i/+P/5f/m/+f/6P/p/+f/5//o/+j/5v/m/+X/
5P/m/+b/5//n/+b/5f/k/+L/3//f/+D/4P/j/+T/5v/n/+n/6f/p/+n/6P/n/+b/5f/j
/+P/4v/i/+T/5P/k/+T/5P/k/+T/5P/k/+T/4//j/+H/4v/i/+L/4v/i/+L/4v/j/+T/
5f/k/+L/4v/i/+L/4//l/+b/6P/m/+b/5v/m/+P/4//o/+j/6P/m/+b/5v/m/+b/5v/l
/+X/6P/q/+z/7f/u//D/8f/x//P/9P/0//T/8f/u/+r/5//q/+v/7f/u//P/9P/1//f/
9v/1//T/9P/z//P/8v/v/+3/6//q/+j/6//r/+z/7f/t/+3/7v/w//H/8P/u/+z/7P/s
/+r/6f/o/+b/5P/j/+H/4f/g/+D/4v/h/+D/3//d/97/3v/e/97/4P/j/+b/5f/l/+T/
4//i/+H/4f/d/9n/2f/W/9L/0f/V/+D/8P8LADAAUQB0AKIA0wAMAUYBfQGhAbQBxAHH
AZ8BTQHlAIMAMwD7/9L/tf+m/53/mP+k/7T/vv/D/8r/0//Y/9r/3P/Z/9j/1f/U/9X/
1f/V/9X/1//W/9b/1//X/9j/2P/Y/9b/1f/V/9b/1f/V/9T/0//V/9f/2f/c/97/3v/f
/9//3//f/9//3//c/9z/3f/e/9//3//f/9//4P/h/+P/5P/m/+b/5//n/+T/4v/h/9//
5v/p/+3/8P/u/+//8P/x/+3/6//p/+n/7v/x//L/9P/1//f/+P/5//7/AAABAAQABgAH
AAcACQAJAAcABwAGAAoADQASABQAFQAZABwAHwAfAB4AHgAeAB0AHwAfACAAIQAiACMA
JAAiACIAIgAiACEAIQAgAB8AHAAbABoAGAAVABUAFAARABAADwAPABAADwANAAoACAAG
AAQAAQD9//n/9//1//T/9//3//X/9f/x//D/7f/r/+z/6//r/+r/6f/o/+j/6P/k/+T/
5P/j/+H/4P/g/+H/5P/l/+b/5v/l/+X/5f/l/+L/4f/g/9//4f/h/+L/4v/i/+P/5f/m
/+f/6P/p/+r/6P/o/+j/6f/m/+X/5P/j/+T/5f/n/+j/6f/q/+r/6v/t/+7/8P/x//H/
8f/x//D/7f/t/+7/7v/s/+z/7f/t/+v/6//r/+v/7P/t/+7/7//x//H/8P/w//H/8v/z
//T/8//y//H/8P/u/+z/6f/n/+n/7P/u//D/8P/w//D/8P/u/+7/7v/s/+r/6v/q/+r/
6//t/+7/8P/y//D/7v/u/+7/7v/u/+z/6v/n/+X/5v/o/+r/6//t//D/8v/z//T/9v/3
//j/9//2//T/8//w/+//7//u//P/9v/5//3/+v/5//j/+P/7//3//v/9//v/+f/4//b/
9v/1//X/9f/0//X/9//6//z//P/7//r//P/8//r/+f/0//L/8P/v/+//7//u/+7/7f/r
/+n/5//n/+j/6P/o/+T/5P/l/+b/5//p/+r/6//o/+X/5f/n/+X/4f/c/9j/0//R/9T/
3P/r/wQAJwBIAG4AnwDYABIBUwGPAboB1gHrAfMB3QGdATkB0QBzACoA9//W/8P/vP+4
/7j/wP/H/8z/1f/e/+L/4v/k/+T/4v/i/+P/4//j/+P/4//i/+L/4//h/+L/4v/i/+T/
4//j/+T/6P/p/+n/6f/n/+f/5//o/+f/5v/m/+X/5//n/+f/5//o/+j/6f/q/+v/6//r
/+v/6//r/+z/7P/s/+z/7f/t/+z/7P/t/+3/8f/x//L/8v/0//X/9v/3//X/9f/1//f/
+f/7//v//P/9////AAABAAUABgAGAAgACwANAA4AEQARABEAEwAUABcAGQAdAB4AIAAj
ACUAJwAmACYAJwAoACsALQAtAC4ALAAsACwALAAuAC4ALgAuAC8ALwAuAC0ALAArACoA
KAAlACUAJAAhAB8AHQAcABwAGwAZABYAFAARABAADgALAAkABwAFAAQABgAFAAIAAQD8
//z/+v/5//j/9//3//b/9f/0//T/9P/0//T/9P/z//H/8P/w//H/8f/x//H/8P/v/+//
7//v//H/8f/x//H/7//v//D/8P/v/+//8P/w//L/8v/y//L/8v/y//L/8//x//H/8f/x
//H/8f/y//L/9f/2//b/9v/0//T/9f/1//X/9f/1//T/9f/1//b/9v/0//T/9f/1//b/
9//4//n/9//3//f/9//3//f/9v/2//b/9v/2//b/9P/0//T/9P/1//b/9v/3//X/9v/2
//b/9P/0//T/9P/1//b/9//2//b/9v/2//b/9P/1//X/9v/0//T/9P/0//X/9f/0//T/
9P/0//T/9P/0//L/8v/x//H/8f/y//P/8//2//j/+f/5//n/+v/6//r/+v/6//n/+f/5
//n/+v/6//r/+v/6//v/+//7//v//P///wEAAgABAP7//f/9//z//P/7//v/+//5//n/
+v/8//7//v/9//z/+v/6//j/9//2//T/8v/x/+3/7f/s/+z/7P/r/+r/6f/p/+r/6v/q
/+j/6P/p/+r/6v/r/+v/6//q/+n/5//n/+P/3//Y/9L/z//N/9T/5v8BACIAQQBmAJQA
yQAEAUABeQGjAcAB0gHXAcEBgQElAcEAaQArAAAA4f/Q/8n/xP/I/9L/1v/Z/+D/5//q
/+r/6v/q/+r/6P/o/+f/5//n/+f/5//m/+b/5//n/+j/6P/o/+r/6f/p/+r/6v/r/+v/
6//r/+v/6//s/+z/7P/t/+3/7f/t/+3/7f/u/+7/7//w/+//7//v/+//7//v//D/8P/y
//L/8//z//T/9P/1//X/9v/1//X/9P/2//f/+P/5//n/+f/5//v/+//9//3//v8BAAMA
BAAFAAUABgAGAAgADQAPABAAEwAVABUAFwAYABkAGwAfACAAIAAjACUAJwAoACgAKQAq
ACsALQAtAC4ALgAuAC4ALgAsACwALAAsAC0ALQAsACsAKAAnACYAJAAjACMAIgAfAB4A
GwAZABgAFQATABAADgANAAwACgAHAAUAAwABAAAAAAD///z/+//6//r/+P/3//b/9f/1
//T/8//y//L/8v/w//D/8P/v//H/8P/w//H/7//v/+//7v/t/+3/7f/t/+3/7f/t/+3/
7f/t/+7/7v/t/+3/7v/u//D/8P/w//D/7v/u/+7/7//x//H/8f/x/+//7//w//D/8f/y
//L/8v/w//D/8f/x//H/8f/x//D/8f/x//L/8v/y//L/8//z//P/8//z//P/8//z//P/
8//z//P/8v/y//L/8v/y//L/8v/y//L/8v/y//L/8f/x//H/8v/y//L/8P/w//D/8P/w
//D/8P/u//D/8P/w//D/8P/x//H/8v/w//D/8P/w//P/8//w/+7/7v/u/+7/7v/u/+//
8P/w//H/8f/y//P/8//0//b/9//3//X/9v/2//b/9v/2//X/9f/3//f/+P/4//r/+v/6
//v/+//7//v//P/+///////9//r/+f/5//j/+P/3//f/9//1//X/9v/4//r/+v/5//j/
+P/4//b/9f/y//D/7v/t/+v/6//q/+r/6P/n/+b/5f/n/+j/6P/o/+j/6P/p/+r/6f/p
/+j/5//m/+f/5f/h/9v/1f/Q/8z/zf/R/9r/8P8NACwATQB2AKYA3QAaAVYBgwGjAbgB
xAG5AYcBMQHPAHcAMQADAOL/z//G/8H/wv/I/87/0v/X/97/4//m/+T/4v/g/+D/3v/e
/93/3f/d/93/3f/c/9z/3f/b/9z/3P/c/97/3f/d/97/4P/h/+H/4f/h/+H/4f/i/+L/
4v/j/+P/4v/h/+D/3//g/+D/4f/i/+P/4//j/+P/4f/h/+L/4v/k/+T/5f/l/+T/5P/l
/+X/5//n/+j/6P/m/+f/6P/p/+f/5//n/+n/6//t/+3/7v/w//P/9f/3//v//P/8//7/
//8BAAIABQAEAAMABAAEAAYABwAKAAoADQARABQAFwAbABwAHgAgAB4AHwAeAB4AIAAg
ACAAIAAiACIAIgAiACAAHwAdABsAHAAbABoAGAAXABcAFgATABAADQALAAoABgADAP//
/P/5//j/9v/z//T/9f/2//j/+P/3//T/8//v/+7/6//p/+f/5f/k/+L/4f/g/+D/4P/f
/+D/4f/h/+H/4P/g/+H/4//j/+P/4v/h/+H/4f/h/+H/4f/h/+H/3//f/+D/4P/d/93/
3v/e/+D/4P/g/+D/4P/g/+D/4f/f/9//3//f/+H/4f/i/+L/4//k/+T/5P/i/+L/4//j
/+P/4//j/+L/4v/j/+X/5v/m/+b/5//n/+X/5f/l/+X/4//j/+P/4//h/+H/4P/g/+D/
4P/g/+D/4//k/+X/5v/l/+T/4v/h/+P/5P/k/+T/5v/m/+b/5v/k/+T/5P/i/+D/4P/g
/+D/4v/j/+P/5P/m/+b/5v/k/+T/5P/k/+T/5P/m/+b/5f/l/+P/5P/l/+X/5P/m/+f/
5//p/+r/6v/q/+z/7P/r/+v/6v/p/+n/6P/s/+z/7P/t/+v/6//r/+z/8P/x//H/7//u
/+3/7f/s/+r/6f/p/+n/5f/l/+b/6P/s/+z/6//q/+3/7v/t/+3/6P/m/+T/4//g/9//
3f/c/93/3f/d/93/2//c/9z/3P/W/9T/0//S/9b/2f/b/93/5v/l/+H/3f/b/9f/0v/O
/83/y//O/9r/7/8OADEAVAB8AK0A4gAYAU8BgwGkAbgByQHLAaEBRQHXAHUAKQD0/83/
tv+t/6j/pv+u/7j/vf/A/8X/yP/M/9L/1P/W/9b/2P/b/9v/2//b/9f/1P/S/9H/0//W
/9j/2v/c/9v/2//c/97/3//f/9//3f/b/9n/2P/Z/9r/3P/d/9z/2//a/9n/1v/W/9f/
2P/c/9//4v/l/+T/4//j/+L/4P/g/+H/4f/j/+T/5v/n/+f/5//o/+j/6v/r/+z/7f/t
/+3/7f/v//P/9f/1//b/9//5//r/+////wAAAAACAAEAAQAAAAEABAAFAAgACgAQABMA
GAAaABkAGwAcAB0AHgAeAB8AIAAfACEAIQAiACAAIAAgACAAIAAgACAAIAAiACMAIwAj
ACEAHwAdABoAGgAbABsAGQAUABEADwAOAA0ACwAIAAYABQAEAAIA///7//n/9//2//j/
9//0//P/8f/y//H/8f/v/+3/7P/q/+b/5P/j/+L/3//e/93/2//d/97/4P/j/+H/4f/h
/+D/3f/d/93/3f/d/93/3f/d/9//3//g/+D/4P/h/+P/5P/m/+b/5v/m/+T/4v/g/9//
4f/h/+H/4f/i/+P/5f/m/+f/6P/o/+j/6P/o/+n/6f/n/+f/5//m/+X/5f/m/+b/6P/o
/+n/6f/q/+v/7P/t/+r/6f/o/+f/6f/p/+j/6P/o/+j/6P/o/+b/5v/m/+b/5//o/+j/
6f/p/+r/6v/q/+z/7P/s/+z/6//q/+n/5v/l/+T/4//i/+X/5//o/+r/6v/q/+r/6v/p
/+n/6P/o/+j/5//m/+X/5P/m/+b/5f/l/+X/5v/n/+f/6P/q/+v/6//r/+z/7P/s/+z/
7P/r/+v/7f/t/+7/7v/v/+7/7f/t/+//7//v//D/9P/1//X/8//0//P/8//y//D/7//v
/+//6//r/+z/7v/y//L/8f/w//H/8v/x//H/7f/q/+f/5f/j/+P/4v/i/+L/4f/g/9//
3f/e/97/3v/e/97/3//g/+D/4f/h/+H/4P/f/9//3f/d/9v/2P/U/9P/0f/S/9z/6//8
/xcAOABeAIsAvgD2ADEBaQGWAbYB0wHjAdcBnQE9AdEAbwAiAO3/zP+5/7D/rP+w/7j/
v//A/8X/zv/U/9j/2f/a/9n/2v/d/93/3f/d/9v/2v/a/9v/2//c/9z/3P/e/93/3f/e
/+D/4f/h/+H/4//j/+P/5P/i/+L/4//j/+P/4//j/+P/4v/i/+P/5P/n/+f/5//n/+f/
5//o/+j/6P/o/+n/6f/o/+j/6f/p/+3/7f/u/+7/8P/x//L/8//z//P/8//1//X/9//3
//j/+//9//7///8CAAQABQAIAAkACwAMAA8AEQARABMAFAAXABkAHQAeACAAIwAlACcA
KgAqACsALAArAC0ALQAuAC8AMAAxADIAMAAwADAAMAAvAC8ALgAtACwAKwAqACgAJwAn
ACYAIwAhAB8AHgAeABsAGQAWABQAEgAQAA0ACQAHAAUAAwACAAAA///8//v/+f/6//n/
+f/4//f/9//2//T/8v/x//D/7v/u/+7/7f/t/+z/7P/t/+v/6//r/+r/6v/r/+z/7f/t
/+3/7f/t/+3/7f/u/+7/7f/t/+7/7v/w//D/8P/w//D/8P/w//H/7//v/+//7//x//H/
8v/y//P/9P/0//T/9P/0//X/9f/1//X/9f/0//P/8//0//T/9P/0//X/9f/1//X/9f/1
//P/8//z//P/8//z//L/8v/y//L/8v/y//T/9P/0//T/8v/y//H/8f/v//D/8P/w//D/
8P/w//D/8P/w//D/7v/v//D/8f/y//H/8f/w//D/8P/w//D/8P/v/+//7v/u/+7/7v/u
/+7/7v/u/+7/7v/u/+7/7v/t/+3/7//w//H/8f/w//L/8//z//P/9P/0//T/9P/0//P/
8//z//P/9P/0//b/9v/2//f/9//3//f/+P/6//v/+//5//j/9//3//b/9v/1//X/9f/z
//P/9P/2//j/+P/3//b/9P/0//L/8f/w/+7/7P/r/+n/6f/o/+j/5v/l/+T/4//l/+b/
5v/m/+b/5v/n/+j/5v/n/+f/5//m/+P/4//h/9//2f/S/8z/y//N/9T/5P/9/xwAQQBo
AJYAywAGAUIBeQGlAcIB0gHTAbcBdQEXAbcAYwAlAPr/3//Q/8n/xv/K/87/1P/X/97/
4//m/+j/6P/n/+b/4//i/+P/4//j/+P/4//i/+L/4//j/+T/5P/k/+L/4f/h/+L/5P/l
/+X/5f/l/+X/5f/m/+b/5v/n/+f/5//n/+f/5//o/+j/6f/q/+v/6//r/+v/6//r/+z/
7P/s/+z/7f/t/+7/7v/v/+//7//v//D/8P/w//H/8v/z//X/9f/1//f/9//5//n/+v/9
////AAABAAMABAAEAAYACQALAAwADwARABEAEwAUABcAGQAdAB4AHgAhACMAJQAkACQA
JQAmACkAKwArACwALAAsACwALAAqACoAKgAqACkAKQAoACcAJAAjACIAIAAfAB8AHgAb
ABgAFQATABIAEQAPAAwACgAHAAYABAABAAEA///9//z//P/7//j/9//0//T/8v/x//L/
8f/x//D/7//u/+7/7v/s/+z/7P/r/+n/6P/o/+n/6//r/+v/6v/p/+n/6f/p/+f/5//n
/+f/6f/p/+r/6v/p/+n/6v/q/+r/6v/q/+r/7P/s/+z/7f/s/+v/6v/p/+n/6f/q/+r/
6//s/+z/7P/s/+z/7f/t/+3/7f/t/+z/7f/t/+7/7v/s/+z/7f/t/+v/6//r/+v/6//r
/+v/6//t/+3/7P/s/+r/6v/q/+r/6v/q/+r/6v/q/+r/6f/p/+n/6v/q/+r/6v/q/+r/
6v/q/+r/6v/o/+r/6v/q/+r/6P/p/+n/6v/o/+j/6P/o/+n/6f/o/+j/5v/m/+b/5v/m
/+b/6P/q/+j/6P/o/+j/6P/o/+f/5//n/+j/6f/p/+j/6v/r/+v/7f/u/+7/7v/w//D/
7//v/+3/7f/u/+7/8P/w//D/8f/z//P/8//0//T/9f/1//P/8P/v/+//7v/u/+3/7f/t
/+v/6//s/+7/7v/u/+3/7P/s/+z/6v/p/+b/5P/i/+H/4f/h/+D/4P/g/9//3v/d/93/
3v/e/97/3v/e/9//4P/e/9//3//f/97/3f/f/9v/1//R/8r/xv/F/8f/zv/c//X/FAA1
AFwAigC/APoANgFrAZEBqgG8Ab0BmwFTAfUAlwBJABEA7P/R/8T/vf+8/8L/yP/M/9H/
2P/d/97/4P/g/97/3v/c/9z/3f/d/93/3f/b/9r/2v/b/9v/3P/c/9z/3P/b/9v/3P/c
/93/3f/d/93/3f/d/97/3P/c/93/3f/f/9//3//f/+D/4P/h/+L/4v/h/+D/3//h/+H/
4v/i/+H/4P/g/9//4//k/+b/5//r/+v/7P/s/+r/6//s/+3/7//v/+//8f/z//X/9f/2
//T/9f/1//X/9f/2//b/+P/+/wEAAwAHAAkACQALAAwADgAPABIAEgATABcAGgAdAB0A
HAAcABwAHQAfAB8AIAAgACAAIAAgAB4AHgAeAB4AHQAdABwAGwAbABsAGwAaABcAFwAW
ABMADQAJAAYABAAGAAUAAwACAAMAAgAAAP3/+v/3//T/8v/y//H/7v/t/+z/7P/q/+n/
5v/l/+X/5P/j/+L/4v/i/+L/4v/i/+H/4f/g/+D/4f/e/93/3P/a/9n/2f/Z/9n/2//d
/9//4f/h/+H/4v/i/9//3f/c/9r/2v/a/9r/2v/Y/9j/2P/Z/9r/2//c/93/3v/f/+H/
4v/j/+T/5P/k/+H/4P/g/9//3//f/9//3v/f/9//4P/g/+D/4P/h/+H/4P/f/97/3f/d
/93/3f/d/9//3//e/97/3v/e/97/3v/g/+D/4P/g/+L/4v/h/+H/3//g/+D/4P/i/+L/
4v/i/+T/5P/k/+L/4f/g/9//3v/c/93/3f/e/97/3v/e/97/3v/f/9//4P/c/9z/3v/g
/+D/4P/g/97/3v/d/93/2//c/93/3f/e/+D/4f/h/+P/5P/k/+T/4v/i/+H/4f/j/+P/
5P/k/+b/5v/m/+f/6P/p/+r/7P/t/+3/7P/p/+f/5f/k/+L/5P/j/+P/4//f/9//4P/i
/+X/5v/m/+b/5P/i/97/2//a/9j/1v/V/9P/0//S/9L/0//T/9P/0//S/9L/0f/Q/9D/
0v/V/9j/1v/X/9f/1//Q/9H/z//J/8n/yf/G/8b/xf/J/9L/4v/1/xIANwBgAIwAvwD0
ACwBZQGTAbABwgHLAbMBZwH7AI8ANwD1/8r/r/+e/5f/lP+a/6T/rP+x/7T/vf/G/87/
0v/Q/9D/zv/O/87/zf/M/8v/zP/M/83/z//P/9D/0P/Q/87/y//J/8j/zv/R/9P/1f/V
/9X/1f/W/9b/1v/X/9f/1f/V/9X/1f/V/9b/2P/a/9n/1//V/9P/0//T/9T/1P/W/9b/
1f/X/w==
         </WaveFormData>
      </LeadData>
      <LeadData>
         <LeadByteCountTotal>10000</LeadByteCountTotal>
         <LeadTimeOffset>0</LeadTimeOffset>
         <LeadSampleCountTotal>5000</LeadSampleCountTotal>
         <LeadAmplitudeUnitsPerBit>4.88</LeadAmplitudeUnitsPerBit>
         <LeadAmplitudeUnits>��V</LeadAmplitudeUnits>
         <LeadHighLimit>2147483647</LeadHighLimit>
         <LeadLowLimit>268435456</LeadLowLimit>
         <LeadID>V6</LeadID>
         <LeadOffsetFirstSample>0</LeadOffsetFirstSample>
         <FirstSampleBaseline>0</FirstSampleBaseline>
         <LeadSampleSize>2</LeadSampleSize>
         <LeadOff>FALSE</LeadOff>
         <BaselineSway>TRUE</BaselineSway>
         <ExcessiveACNoise>FALSE</ExcessiveACNoise>
         <MuscleNoise>FALSE</MuscleNoise>
         <LeadDataCRC32>1903920201</LeadDataCRC32>
         <WaveFormData>
8//z//X/9f/5//z///8BAAAA///+//3/+//7//n/+f/3//n/+f/5//f/+P/4//r/+//7
//v//P/9//7//f/7//j/9v/1//T/9v/1//X/9f/1//X/9f/2//b/9f/y//H/8f/x/+//
7v/t/+z/6//s/+j/5f/k/+L/4P/g/97/3f/f/+L/5P/m/+b/5v/m/+b/5v/l/+X/5P/i
/+L/3//b/9r/1v/T/9L/0f/R/9j/4f/v/wUAGQAsAEMAYAB/AKIAxgDfAO8A/wAMAQwB
8gDCAIwAYgBBACMACwABAPv/8v/t/+3/6//o/+b/6P/p/+f/5P/h/97/3v/e/+D/4//l
/+f/6P/n/+j/6v/o/+f/5//m/+b/5v/m/+f/6v/r/+3/7v/q/+j/5v/k/+f/6P/p/+r/
7P/s/+3/7f/s/+z/7P/s/+v/6//s/+z/7f/u/+//8P/x//L/8v/y//H/8f/w/+//8f/z
//T/9f/z//L/8//z//P/8//x//P/8//y//L/8v/4//n/+P/5////AgAFAAYAAgABAAEA
AAACAAMABAAGAAUABgAHAAgABwAIAAkACgAOABEAEwAVABUAFQAUABIAEgASABMAEwAS
ABEAEAAOAA8AEAAQABAADgAOAAwADAAOAA8ADwAQAA4ADAALAAoABgADAAIA///8//v/
+f/4//n//P/8/////f/7//n/9//0//P/8//z/+7/6v/n/+X/6v/t//D/8v/w/+//7//v
/+v/6f/p/+f/6v/r/+z/7f/q/+r/6//r/+n/6v/q/+r/7P/t/+3/7f/q/+n/6P/l/+f/
6P/q/+r/6//s/+3/7//v/+//7//v/+z/6//q/+n/6//r/+3/7f/v/+//7//v/+3/7f/t
/+3/6v/q/+r/6v/s/+3/7f/s/+r/6v/q/+r/7P/u//D/8v/y//H/8P/u/+z/6v/o/+f/
6f/o/+j/6P/p/+v/7P/s/+v/6f/o/+j/6f/q/+v/6//p/+j/5//m/+n/6f/p/+n/6f/p
/+n/6f/r/+z/7P/s/+z/6f/o/+f/5v/l/+T/5f/m/+f/5//p/+n/6//r/+v/7P/t/+3/
7f/t/+3/7f/v/+//7f/t/+//8f/x//H/7//w//D/8v/y//H/8P/w//T/9v/2//X/9P/0
//X/9v/2//X/9f/1//P/8f/v/+7/8f/z//P/9f/2//f/9v/2//L/7v/q/+j/6f/n/+f/
5v/n/+j/5//n/+b/5v/l/+T/4v/i/+L/4v/l/+X/5v/m/+z/5v/h/+X/5P/g/93/2v/X
/9P/0v/Z/+P/8/8FABYAKQBCAGEAhgC0AN0A/QAPARwBJgEoARAB4gCqAHsAVQAzABkA
BwD6/+v/4//l/+b/4v/k/+n/7f/u/+3/6v/q/+r/6f/p/+j/5//n/+X/5f/m/+f/5//o
/+j/6P/o/+j/6f/n/+f/6P/o/+b/5v/m/+b/5//o/+n/6v/s/+z/7f/t/+z/7P/s/+z/
7f/t/+7/7v/u/+7/7v/u/+z/7P/r/+r/6//t/+7/7//u/+//7//v//D/8P/y//P/9f/1
//P/9f/2//b/9//4//r/+f/2//X/+P/6//z//P/9////AgAEAAMAAwADAAQABgAIAAoA
DAANAA4ADwAQABAAEQARABEAEwAVABYAFgATABIAEgARABIAEwAUABQAFAAUABMAEgAU
ABQAEgASABMAEwASABIADgAMAAsACgAKAAkACgAJAAgABwAFAAQAAAAAAP3//f/6//n/
+P/3//T/8//z//P/9P/y//H/8f/v/+//7//u//H/8f/y//P/7//v//H/8f/v/+//7//v
/+7/7v/v/+//7f/u/+7/7v/u/+//7//v//H/8f/x/+//7//w//L/8v/w//D/8P/x/+//
7//v/+//8f/x//H/8f/v/+//8f/x/+//7//v/+//8v/z//T/9f/y//L/8v/y//L/8//z
//L/8v/y//L/8v/z//T/9f/2//X/9f/1//T/8v/y//L/8//1//T/9P/0//L/8//z//L/
8v/x//H/8v/y//L/8v/x//L/8v/y//L/8v/x//D/7//x//H/8f/x//H/8v/y//L/8v/x
//H/7v/y//T/9P/0//T/9P/y//L/8v/x/+//7//x//H/8//0//X/9f/3//f/9//3//n/
+f/3//f/9//5//n/+f/4//j/9//4//3///8BAAQACAAMAA4ADwAPAA4ADgAOAA4ADQAN
AA0ADQANAA0ADgARABEADwAPAA8ADwANAAwACgAIAAYABgAFAAMAAwACAAIAAgAAAP//
//8AAAAAAAD+//7//v/+//3//f/+//7//v/8//v/+f/4//T/7//s/+n/6f/s//P/AQAR
ACEANgBLAGgAiwC2ANwA+wAPASEBLgEyASQB/ADEAJIAbQBNADMAIQAVAAoABQAHAAcA
AgACAAIAAwABAP7////8//z//P/7//v/+v/5//v/+f/5//r/+v/5//n/+P/4//j/+P/5
//n/+f/6//r//P/8//z//P/6//r/+v/6//z//P/9//3//P/8//z//P/9//3//v/+//7/
/v/+//7///8AAAAAAAD+/////////wAAAQABAAEAAgACAAQABQAFAAUAAwAFAAYABgAH
AAgACwALAAkACQAKAAwADgAOAA4ADwARABIAFQAXABkAHAAbABwAHQAeAB8AIAAhACIA
IgAjACMAIwAmACcAJwAmACgAKAApACkAJwAnACcAJgAoACgAJwAmACQAJAAiACIAIQAh
ACAAIAAeABwAGwAaABkAFwAXABUAFAATABEAEAAOAA4ACwALAAoACQAIAAcABwAHAAgA
CQAIAAYABQAFAAMAAwADAAIAAgABAAEAAQD/////AQABAAMAAwADAAMAAgACAAMAAwAD
AAQABAAEAAQABQAFAAUABwAHAAcABQADAAQABgAGAAYABgAGAAcABwAHAAcABwAHAAcA
BwAHAAcABwAJAAkACQAJAAkACQAJAAkACQAJAAoACgAKAAoACAAJAAkACAAIAAgACAAI
AAgACAAIAAgACQAJAAkACAAKAAoACgALAAsACgAKAAoACgALAAsACgAIAAcABwAIAAoA
CgAKAAkACAAIAAgACAAJAAkACQAJAAkACQAJAAkABwAIAAgACAAKAAkACQAGAAYACAAK
AAoACgAKAAgACAAIAAcACQAJAAsACwALAAwADQANAA8ADwAPAA8ADwAPAA0ADQANAA8A
DwAPAA8AEAAQABIAFQAVABUAFgAWABgAGAAXABUAFAAUABQAFAATABMAEwAVABUAFQAW
ABUAFQATABMAEwATABEAEAAOAAwACgAKAAkABwAHAAYABgAGAAQAAwAFAAYABgAGAAYA
BgAGAAYABQAFAAYABgAEAAIAAQABAP7/+v/5//b/8f/z//r/BQAVACcAOQBOAGkAigCv
ANgA+AATASMBMQE6ATQBFgHkAK4AhgBnAE0AOQAvACMAHgAbABkAFwAYABgAFgAVABcA
FgATABAAEAAQAA4ADwAPAA8ADwANAA0ADgAQAA8ADwAOAA4ADgAOAA8ADwAPABAAEAAP
AA4ADQAMAAoACgAKAAoADAAMAA0ADQAMAAwADAAMAA4ADwARABIAEgASABIAEgATABQA
FAAUABQAFQAVABUAFgAXABcAFwAYABgAGgAbABsAGwAZABsAHAAcAB0AHgAhACEAHwAf
ACEAIgAjACIAIgAjACUAJgAmACcAKAAqACkAKgArACwALAAsACwALAAsAC0ALQAtADAA
MQAxADAALgAuAC8ALwAvAC8ALwAuACwALAArACoAKgAqACgAKAAnACcAJgAmACIAIAAf
AB4AHQAbABsAGQAWABUAEwASABAAEAANAA0ADAALAAoACQAGAAUABQAFAAQAAgABAAEA
AwADAAMAAgABAP///v/9//n/+f/7//v/+f/5//n/+f/5//r//P/9////AAAAAAAA/v//
///////+//3//P/5//f/+P/6//r/+//8//3///8BAAEAAQABAP///////////P/7//z/
+//9//3//f/9//v/+//7//v/+P/4//j/+P/4//n/+f/4//f/9v/1//T/8v/w/+7/7P/t
/+3/7f/s/+v/6v/p/+n/6f/o/+j/6P/n/+f/5v/k/+T/4//j/+T/5P/k/+T/4//l/+b/
5//o/+b/5f/k/+P/4//j/+P/4//h/+L/4v/i/+D/4f/h/+D/4P/g/+D/4P/g/+L/4v/i
/+H/4v/j/+b/5//p/+r/6//r/+v/6//r/+v/5//l/+H/3//g/+P/5P/l/+f/6v/s//D/
8P/v/+7/7v/u//D/8P/v/+v/6v/q/+r/6v/p/+n/6f/r/+v/6//s/+r/6f/m/+X/5//n
/+X/5P/k/+L/4P/g/97/2//a/9j/1v/W/9T/0//U/9b/1//Y/9b/1v/W/9b/1f/V/9b/
1v/S/9L/0f/P/87/zP/L/8j/w//F/8r/0//j//f/CQAaADMAUgB3AJ4AwgDdAOsA/QAI
Af4A3gCsAHgASgAlAAMA6//f/9H/yP/L/8//z//Q/9L/1v/b/9n/2P/W/9L/0f/Q/9D/
0f/R/9H/0//R/9H/0v/Q/8//z//O/87/zv/O/8//zf/N/87/zv/P/9D/0f/S/9T/1P/U
/9T/0v/S/9P/0//T/9L/0f/Q/9H/0f/S/9L/1f/W/9f/2P/b/9z/3P/c/9n/1//U/9H/
1f/Z/9z/3//c/9z/3v/f/9z/2//Y/9n/3f/e/+D/4v/l/+X/4//j/+b/6P/q/+r/6P/p
/+v/7P/r/+v/6//s/+//8P/x//L/9v/4//r//P/8//3//f/9//3//f/8//r/+//8//7/
///9//3//f/8//7//v/9//z/+v/6//j/+P/1//X/9P/0//P/8v/y//L/8//x//H/7//t
/+v/6P/m/+T/5P/h/+H/4f/h/+H/4f/d/9v/2v/Z/9v/2v/a/9v/3f/d/93/3P/b/9n/
2P/X/9X/1f/X/9f/2P/Z/9r/2//a/9r/2//b/9n/2P/W/9T/1v/X/9f/1//Z/9n/2f/X
/9r/3P/f/+D/3//e/93/3f/a/9n/2P/X/9n/2f/Z/9n/3P/d/+D/4f/f/9//3//f/9//
3//f/9//3v/e/97/3v/e/9//3//e/9z/3P/c/9z/3v/e/97/3v/h/+H/4f/g/+L/4v/i
/+P/4f/g/+D/4P/e/93/2//Y/9z/3f/f/+L/4P/g/+D/3//c/9z/3P/c/9v/2//b/9v/
3v/f/+D/4f/j/+L/4v/g/+D/4P/g/93/3P/b/9n/2v/b/97/3//i/+T/5v/n/+n/6f/p
/+n/5//n/+X/5f/i/+P/4v/h/+P/5v/o/+z/6v/p/+j/6P/t//D/8f/x/+3/7P/s/+z/
6v/p/+n/6f/s/+3/7v/w/+//7//t/+3/7//v/+3/7P/q/+j/5v/m/+f/5f/l/+T/4//i
/9//3f/f/+D/4P/g/9z/3P/c/9z/3//f/+D/4P/c/9z/2//d/9z/2v/V/9L/0f/P/87/
0f/Z/+f/+/8MACEAPABdAIIArADVAO8AAwESAR4BHAEGAdgAoABtAEUAJQALAP3/9P/p
/+H/4f/g/97/4P/l/+P/4P/h/97/3v/e/97/3//f/9//3//d/93/3v/c/9v/2//a/9z/
3P/c/93/3//f/+D/4P/i/+L/4v/i/9//3v/d/9z/3P/c/93/3f/f/+D/4f/i/+H/4f/i
/+L/5P/k/+T/5P/j/+T/5P/k/+L/4//j/+P/5v/n/+f/5//o/+j/6v/r/+n/6f/n/+n/
7P/s/+3/7v/x//H/7//v//H/8v/z//L/8//1//j/+v/4//n/+v/8////AAABAAIAAwAE
AAUABgAGAAcABwAHAAoACwALAAoACAAIAAkACQALAAsACwAKAAoACgAJAAgACgAKAAgA
CAAHAAcABgAGAAYABAADAAIAAQD//////f/8//v/+f/4//T/9P/x//H/8v/x//D/7//s
/+v/6//r/+z/6v/p/+n/5//n/+f/5v/o/+f/5//n/+P/4//l/+X/4//j/+P/4//i/+L/
4//j/+X/5v/m/+b/5P/l/+X/5f/l/+X/5f/j/+X/5v/o/+j/6P/o/+j/6f/n/+f/5//n
/+n/6f/p/+n/6f/p/+v/6//p/+n/6f/p/+n/6f/p/+n/6v/q/+r/6v/q/+v/6//q/+v/
7P/t/+7/7P/s/+z/7P/r/+v/6//q/+j/6P/o/+n/6f/o/+j/6P/p/+v/7P/s/+7/7//x
//T/9f/2//f/9//5//r/+//8//v/+//7//v/+//7//v/+//5//r/+v/6//r/+//5//j/
+v/4//j/+P/4//j/+P/4//f/9//3//n/+f/7//z//f/9//7///8AAAEAAQABAP/////9
////////////AAAAAAIAAwADAAMABAAGAAgACAAHAAUABAAEAAQABAADAAMAAwAFAAUA
BQAGAAcABwAFAAUABAADAAAA/v/+//z/+v/6//f/9f/1//T/8v/y//D/7//x//L/8v/y
//D/8P/w//D/8f/x//L/8v/y//D/7//v/+z/6P/l/+L/4f/f/+L/6//7/w0AHwAwAEcA
ZACJALIA1ADvAAMBEwEeASABCgHeAKgAdgBVADkAIQARAAkAAAD9//3/+//4//j/+v/7
//n/+P/3//T/9P/0//L/8//z//P/8f/v/+//8P/y//H/8f/w//L/8v/y//P/8f/x//L/
8v/0//T/9P/0//T/9P/0//T/9v/2//f/9//2//b/9v/2//f/9//4//j/9v/2//b/9v/5
//r/+v/6//r/+//7//v/+//7//r/+f/6//r//P/9//3//f/7//3//v/+////AAAFAAUA
AwADAAUABgAHAAYACAAJAAsADAAOAA8AEAASABMAFAAVABYAFwAYABkAGgAcAB0AHQAd
AB4AHwAfAB4AHgAeAB8AHwAfAB8AHwAeAB4AHgAdABwAHAAcABoAGgAZABkAGAAYABYA
FAATABIAEQAPAA8ADQAMAAsACQAIAAYABgADAAMAAgABAAAA///+//3//f/9//z/+v/5
//n/+f/5//n/+P/6//n/+f/5//f/9//5//n/9//3//f/9//4//j/+f/5//n/+v/6//r/
+v/7//v/+//7//v/+//5//n/+v/8//z/+v/6//r/+//7//v/+//7//v/+//7//v/+//7
//3//f/9//3//f/9//3//f/9//3//P/8//z//P/8//3//f/8//z//P/8//z//P/8//z/
/P/9//3//f/8//z//P/8//3//f/8//z//P/8//3//f/8//z/+//7//z//P/8//z/+//6
//r/+v/6//v/+//7//v/+//7//v/+//6//r/+f/4//r//f/7//r/+P/4//j/+P/4//r/
+v/6//n/+f/5//v/+////wAAAQABAAEAAQABAAEAAQABAP///////wEAAQABAAEAAgAC
AAQABQAFAAUABgAIAAoACgAJAAUABAAEAAQABgAFAAUABQADAAMAAwAEAAUABQADAAMA
AwADAAEAAAD+//z/+v/6//f/9f/1//T/9P/0//L/8f/z//T/9P/0//T/9P/0//T/9P/z
//P/8v/y//T/8//v/+r/5P/h/+L/4f/j/+r/9f8FABUAJQA6AFUAeACfAMYA5AD5AAkB
FwEeARIB6gC2AIQAXgBBACcAFQALAAEA/P/7//v/9//0//b/+P/3//P/8v/x/+7/7v/u
/+z/7f/t/+3/7f/r/+v/7P/s/+v/6//q/+r/6v/q/+v/6//r/+z/7P/s/+z/7P/s/+7/
7v/u/+7/7f/s/+z/6//q/+r/6v/q/+3/7f/u/+7/7v/u/+7/7v/w//L/8//0//L/8//z
//P/8v/z//P/8//0//T/9v/3//b/9f/y//P/9f/2//j/+v///////f/9/wAAAgAEAAQA
AgADAAUABgADAAMAAwAEAAQABAAEAAQACAAKAAwADgAOAA8ADwAPAAwACwAJAAYABAAE
AAUABQAGAAcACAAIAAYABgAFAAQABAAEAAIAAgABAAEAAAAAAPz/+v/5//j/9P/x//D/
7f/s/+v/6f/o/+j/6v/p/+v/6v/p/+j/5//l/+P/4v/h/97/3P/b/9v/2f/Z/9n/2P/a
/9n/2f/Z/9X/1f/X/9f/2P/Z/9r/2//a/9r/2//b/9n/2v/a/9r/2f/Z/9j/1//V/9X/
1f/T/9P/1P/W/9b/1//Y/9n/2//a/9n/2P/X/9X/1f/V/9X/1//X/9n/2f/Z/9n/2f/Z
/9n/2f/Z/9n/2v/a/9r/2v/a/9v/2//a/9j/2P/Y/9j/2P/Y/9j/2P/X/9f/1//W/9T/
1P/U/9X/1v/W/9f/2P/X/9f/1v/U/9b/1f/V/9b/2P/Y/9j/1//U/9T/1P/U/9P/0//T
/9P/0//T/9P/0//V/9T/1P/S/9T/1P/U/9T/1P/U/9T/1P/T/9P/0//V/9X/1f/W/9f/
1//Z/9n/2f/Z/9v/2//Z/9n/2P/Z/9j/1//X/9j/2P/a/9z/3f/e/+D/4P/i/+L/4f/d
/9z/3P/c/9r/2f/Z/9n/2f/Z/9n/2v/b/9v/2f/Z/9v/2//Z/9j/1v/U/9L/0v/Q/83/
zP/K/83/zv/N/83/y//M/8z/zP/H/8T/wf++/8L/xf/J/8z/1P/U/9P/0f/Q/8r/x//I
/8n/yf/O/9n/6f/7/w8AIgA3AFIAcwCaAL4A3wD1AAMBFgEiARoB9gC+AIYAWwA7AB0A
CQD///b/7f/v//P/8v/u//D/7//r/+z/7f/s/+7/8P/w//H/8f/x/+3/6f/n/+b/6P/p
/+v/7P/t/+7/7//x//H/8f/y//L/8P/u/+z/6v/r/+z/7f/u/+z/7P/t/+3/7P/s/+z/
7P/v//H/9P/2//X/9P/z//L/8v/y//H/8P/z//X/9v/3//f/9//2//X/9P/0//b/9//1
//X/8//1//j/+P/5//r//v////7///8CAAQABgAGAAIAAQABAAAAAgAFAAgADAANAA4A
DwAQABEAEgATABQAFAAVABUAFQAVABUAFAASABAAEAARABEAFAAVABYAFgAZABoAGgAa
ABgAFgASABAAEgATABMAFAASABAADwAOAAwACQAIAAUABAADAAEAAAD8//z/+f/5//v/
+//7//v/+P/3//f/9//2//T/8//z//H/8f/x//D/7//t/+z/6//r/+v/7f/t/+//7//v
/+//7f/s/+z/6//p/+r/6v/q/+v/7f/u/+//7//v/+//7f/u//D/8//0//D/7v/s/+v/
6//r/+v/6//u/+//8P/x//H/8f/z//P/8v/x//D/7//v/+//7//v//D/8P/w//D/7v/v
/+//7v/x//L/8//0//P/8v/x//D/8f/x//H/8P/u/+7/7v/v/+//7v/u/+7/8P/x//H/
8P/y//H/8f/y//D/8P/w/+//7v/u/+7/7v/u/+3/7P/r/+7/7//w//H/8P/w/+//7v/w
//H/8f/y//D/7f/s/+v/6v/s/+z/7P/r/+v/6//t/+3/8f/y//P/8//z//P/8//z//P/
8//x//H/8//1//X/9f/z//T/9P/2//f/9//3//j/+P/6//r/+f/6//r/+//8//z/+//7
//v/+v/5//j/+P/6//v/+v/7//3//f/7//r/9//0//H/8P/x/+//7//u/+z/7P/q/+n/
6f/q/+r/6v/o/+j/6P/o/+n/6f/q/+r/6P/o/+n/5//m/+b/5f/g/93/3f/c/+P/7f/1
/wEAEgAlADwAWQB8AKIAxwDjAPsAEAEgASIBEgHmAK4AeQBRADEAFwAFAPr/8f/t/+//
7v/o/+b/6f/r/+r/6//o/+j/6P/o/+n/6f/p/+n/5//n/+j/6P/n/+f/5v/m/+b/5v/n
/+f/5//o/+j/6P/o/+j/6P/o/+j/6P/o/+j/6P/p/+n/6P/o/+j/6P/p/+n/6v/q/+z/
7P/s/+z/6//s/+z/7P/s/+3/7f/t/+7/7//v/+//8P/w//L/8//1//X/8//1//T/9P/1
//b/+f/5//f/9//7//7/AQACAAEAAQACAAIAAgADAAQABgAJAAoACwAMAA0ADgAPABAA
EgATABMAEwAUABUAFQAUABUAFgAYABkAFwAXABcAFgAWABYAFQAUABYAFgAUABQAEwAT
ABIAEgASABAADwAOAAsACQAJAAcABAADAAEAAAD+//7/+//7//j/9//2//X/9v/1//X/
9f/2//T/8//z//L/8f/w/+7/7v/t/+3/7f/t/+3/7//v/+7/7f/s/+v/7P/s/+3/7f/r
/+z/7P/s/+z/7f/t/+3/7f/t/+3/6//t/+7/8P/w//D/8P/w//H/9f/3//n/+//9//3/
/f/9//3//f////////////////8BAAEAAQABAAAAAAAAAAAA/v///////v8AAAAAAAAA
AAAAAAAAAAAA/////////v/+//7//v///wEAAAAAAAAA/v///////v/+//3//f/+//z/
/P/8//v/+//8//3//v////////////3//f/9//3//f/+//7//v/+//3//f/6//z//P/8
//z//P/8//z//P/8//r/+v/6//n/+//7//3//f/9//7//////wEAAQABAAEAAQABAP//
/////wEAAQABAAEAAgACAAQABQAFAAUABgAIAAoACgAJAAcABgAGAAYABgAFAAUABQAF
AAUABQAGAAkACQAHAAcABwAHAAUABAACAAAA/v/+//3/+//7//r/+v/6//j/9//3//j/
+P/4//j/+P/4//j/9//3//j/+P/2//b/8//z//L/7v/p/+b/4//l/+j/8f///xEAIwA4
AFEAcACTALwA3gD7AA8BHQEmASYBDAHgAKoAfABbAD8AKQAbABEACAAFAAMAAQAAAAAA
AAD//////v/7//j/+P/4//j/+f/5//n/+f/3//f/+P/6//n/+f/4//j/+P/4//n/9//3
//j/+P/2//b/9v/2//b/9v/2//b/+P/4//n/+f/8//z//P/8//3//f/+//7//P/8//z/
/P/9//7//v/+//7/////////AAABAAEAAQAAAAAAAgADAAUABQADAAUABAAEAAUABgAL
AAsACQAJAAoADAAOAA4ADgAPABEAEgASABMAFAAWABkAGgAbABwAGwAcAB0AHgAgACEA
IQAhACQAJQAlACQAJAAkACUAJQAjACMAIwAiACIAIgAhACAAHgAeABwAHAAdAB0AHAAc
ABoAGAAXABYAFQATABMAEQAOAA0ACwAKAAoACgAHAAcACAAHAAYABQACAAEAAQABAAIA
AAD//////f/9//3//P/8//v/+//7//n/+f/7//v/+//7//v/+//6//r/+//7//v//P/8
//z/+v/7//v/+//9//3//f/7//v//P/+//7/AAAAAAAAAQAAAP///v/9//3//f/9//3/
/f/9/////////////////////////////v/+//7//v/+///////+//7//v/+//7//v/+
//7//v/////////+//7//v/+/////f/8//z//P/8//3//f/8//7//f/9//7//v/+//7/
/f/+//7//v/+//3//f/9//3//f/9//3//f/7//z//P/8//z/+//7//j/+v/6//r/+v/4
//n//P/+//z//P/8//z//P/8//z/+//7//v//f/9//3//v//////AQABAAEAAQADAAMA
AQABAP//AQABAAEAAQACAAIABAAFAAUABQAGAAcACAAHAAUABQAEAAQABAAEAAMAAwAD
AAMAAwADAAQAAwADAAEAAQABAAEA///+//z/+v/4//j/9//1//X/9P/0//T/8v/x//P/
9P/0//T/8v/y//L/8v/z//P/9P/0//L/8P/x/+//7P/o/+P/4P/f/+H/5P/t//v/CwAb
AC4ARwBmAI0AtgDYAO8AAQERAR4BGAH+AM4AmgBuAE8ANQAfABEACQACAAEA///7//r/
/P/8//n/9//4//f/9P/0//T/8v/z//P/8//x/+//7//w//L/8f/x//D/8P/w//D/8f/v
/+//8P/w/+//7v/t/+z/6v/q/+r/6v/s/+z/7f/t/+7/7v/u/+7/7//v//D/8P/y//L/
8v/y//H/8v/y//L/8//1//b/9//6//v/+//7//n/+P/5//n/9//3//X/9//6//r/+//8
//z/+//4//f/+f/6//v/+v/+/wEABQAIAAYABwAIAAoACQAKAAsADAAOABAAEgAUABQA
EwARAA8ADwAPAA4ADAAMAAwADQANAAsACwALAAoACAAIAAcABgAJAAoACQAKAAcABwAG
AAYAAgD+//v/+P/6//n/+v/5//b/9f/z//L/7v/u/+v/6//r/+v/6//r/+r/6f/p/+n/
5v/k/+P/4//i/+H/4P/e/+D/3//f/9//3v/f/+L/4//g/93/2v/X/9j/2P/Z/9n/3f/g
/+L/5P/i/+P/4//j/+D/3//e/9v/2//c/97/3v/c/9z/3P/d/93/3f/d/93/3v/f/+D/
4f/h/+H/4//j/+D/3//e/93/3f/d/93/3f/c/9z/3P/c/97/3//f/97/3v/e/97/3v/d
/9z/2//a/9v/2//b/9r/2P/Y/9j/2f/a/9r/2//c/9v/2//a/9j/2P/X/9f/2P/a/9r/
2v/Z/9r/2v/a/9r/2f/Z/9n/2f/X/9f/1//X/9n/2v/a/9r/3f/d/97/3P/Y/9j/2v/c
/9z/3P/c/9r/2v/a/9n/2//b/93/3f/e/97/3v/d/9//3//f/9//3//f/93/3f/c/93/
3P/b/9z/3v/f/+L/5f/l/+X/5v/o/+r/6v/p/+X/5P/k/+T/4v/h/+H/4f/h/+H/4f/i
/+T/5f/k/+X/4f/f/9v/2P/Y/9b/1P/U/9X/0//T/9L/0//U/9P/0//S/9L/0f/Q/8//
0P/R/9L/0//T/9T/1P/O/87/yf/F/8T/xv/F/8T/x//H/87/1f/f/+//AQAWACkARgBr
AJIAuADZAO8A/QAKAQoB7gC6AHwATAAnAAsA8f/j/9f/zv/J/83/zf/M/8r/zP/R/9X/
1v/U/9D/z//O/83/zf/M/8v/zP/L/8z/zv/O/83/zf/M/8j/xv/E/8P/xv/J/83/0P/O
/87/zv/O/87/zv/O/87/zP/M/83/zf/Q/9D/0P/Q/9D/z//P/87/zP/M/8z/zP/N/8z/
zP/O/w==
         </WaveFormData>
      </LeadData>
   </Waveform>
</RestingECG>
